# Supplementary material for: Associations between lower-limb muscle activation and knee flexion in post-stroke individuals: A study on the stance-to-swing phases of gait
Source: PLoS One. 2017 Sep 8;12(9):e0183865. doi: 10.1371/journal.pone.0183865 (PMC5590852; doi:10.1371/journal.pone.0183865)
Supplement: S1 Dataset — (ZIP) [file pone.0183865.s001.zip › S1_Dataset/Healthy group/9/1/emg.csv]

Frame	Time	EMG Signal 1	EMG Signal 2	EMG Signal 3	EMG Signal 4	EMG Signal 5	EMG Signal 6	EMG Signal 7	EMG Signal 8
0	0	56.925	65.926	48.372	91.627	-105.197	41.175	45.405	42.198
1	0.001	57.156	47.799	45.758	72.741	-118.825	38.111	37.7	37.381
2	0.002	52.558	60.446	43.145	61.599	-22.841	34.082	43.35	45.153
3	0.003	51.449	67.878	45.962	57.048	-11.257	35.291	30.82	36.873
4	0.004	48.221	53.451	42.021	52.705	-0.987	29.15	39.205	31.5
5	0.005	42.1	40.197	38.28	39.268	8.279	30.372	38.7	32.723
6	0.006	40.059	30.827	43.269	14.046	16.709	31.215	35.892	45.57
7	0.007	40.944	24.958	42.284	15.364	-11.355	29.177	33.3	54.371
8	0.008	34.494	11.952	42.865	10.9	-4.61	22.699	32.658	38.995
9	0.009	35.623	31.486	36.888	16.711	30.908	21.671	33.589	24.999
10	0.01	32.914	38.668	30.167	17.322	9.637	26.664	24.678	21.668
11	0.011	29.466	22.454	34.312	34.784	-58.847	24.318	24.111	21.275
12	0.012	27.606	27.952	25.132	20.331	20.608	30.123	21.824	15.879
13	0.013	22.692	37.555	12.506	34.945	8.59	25.695	14.73	8.189
14	0.014	22.654	7.906	15.008	5.656	-22.216	26.713	18.124	11.756
15	0.015	21.888	2.292	19.678	0.401	110.889	16.345	14.772	3.366
16	0.016	20.007	17.44	16.84	-4.436	205.964	23.233	22.297	11.466
17	0.017	14.878	24.881	14.234	15.926	222.278	12.158	19.793	29.466
18	0.018	16.58	14.762	17.479	17.166	205.291	-1.012	21.98	8.214
19	0.019	16.011	10.477	18.447	13.22	189.831	5.596	15.494	9.266
20	0.02	13.759	20.405	8.047	4.877	70.31	5.659	15.24	10.173
21	0.021	10.794	8.106	10.08	1.423	-10.249	8.091	2.641	23.702
22	0.022	7.884	16.174	9.643	-1.817	60.906	3.399	6.144	24.302
23	0.023	12.004	5.913	5.382	2.157	46.829	5.317	3.688	10.801
24	0.024	6.315	5.974	3.301	12.007	34.243	1.278	-1.041	1.583
25	0.025	8.234	5.904	4.373	9.52	22.679	2.698	1.431	19.124
26	0.026	7.312	0.85	1.237	9.587	91.008	-0.664	1.43	20.461
27	0.027	4.135	-3.962	-1.845	0.212	9.52	-2.233	-0.47	-6.404
28	0.028	7.598	0.005	-3.52	0.191	19.679	-3.764	-2.138	2.588
29	0.029	-2.421	-2.148	-2.046	-3.667	-10.577	0.748	-7.051	-7.72
30	0.03	2.341	-0.772	-1.682	-5.351	-2.232	0.471	-4.365	-5.982
31	0.031	4.256	-1.071	-9.199	-5.429	-10.821	-4.988	-5.681	-14.449
32	0.032	-7.702	-0.136	-5.241	-4.314	-107.671	-4.017	-4.62	-8.352
33	0.033	-7.395	-1.665	-10.329	-11.097	-121.25	1.061	-3.907	-7.045
34	0.034	-1.992	-6.64	-3.755	-7.8	-109.827	-1.944	-4.894	-2.005
35	0.035	-1.746	-4.003	-7.384	-7.934	-77.597	-4.525	-4.29	-0.976
36	0.036	0.496	-6.158	-5.546	-5.297	-68.067	-4.547	-5.201	-6.288
37	0.037	-5.132	-7.289	-6.947	-7.653	-5.886	-4.525	-6.846	-11.169
38	0.038	-6.634	-8.36	-5.594	-8.609	-14.425	-7.571	-2.449	-8.069
39	0.039	-4.977	-10.913	-10.77	-8.753	-66.447	-11.341	-7.68	-12.091
40	0.04	-10.427	-9.354	-9.515	-7.095	-19.848	-10.621	-7.454	-7.369
41	0.041	-16.98	-11.231	-10.338	-7.908	-14.04	-11.396	-6.026	-6.846
42	0.042	-15.153	-9.772	-9.368	-6.358	46.749	-9.799	-7.66	-11.501
43	0.043	-13.66	-13.874	-13.774	-10.971	22.302	-9.346	-9.252	-9.546
44	0.044	-15.975	-10.756	-8.264	-7.21	74.078	-5.178	-8.293	-16.451
45	0.045	-14.571	-10.697	-9.287	-12.3	13.601	-2.132	-14.459	-14.221
46	0.046	-14.469	-10.602	-4.661	-2.47	5.524	-7.758	-10.347	-20.071
47	0.047	-13.35	-16.087	-13.555	-4.022	42.582	-7.348	-16.074	-18.331
48	0.048	-18.376	-14.369	-10.226	-10.574	49.252	-6.907	-18.093	-9.784
49	0.049	-15.236	-15.121	-11.311	-11.86	31.271	-6.446	-8.083	-6.427
50	0.05	-17.081	-11.17	-12.366	-8.853	3.81	-9.066	-9.461	-5.567
51	0.051	-20.528	-10.766	-9.826	-7.818	-51.657	-9.455	-5.708	-10.404
52	0.052	-17.196	-14.079	-12.119	-12.05	-162.678	-14.286	-9.119	-14.647
53	0.053	-15.028	-12.943	-15.578	-14.384	-146.612	-10.994	-12.144	-9.026
54	0.054	-11.31	-11.8	-9.553	-6.475	-74.328	-10.411	-11.113	-13.886
55	0.055	-10.885	-10.646	-13.585	-11.724	-139.966	-6.929	-13.563	-10.617
56	0.056	-12.973	-9.857	-18.391	-18.504	-151.61	-12.345	-15.83	-12.366
57	0.057	-10.225	-11.814	-13.726	-19.326	-75.568	-8.854	-10.942	-8.882
58	0.058	-12.898	-14.367	-11.972	-15.32	13.431	-17.556	-12.833	-11.185
59	0.059	-15.765	-17.89	-14.467	-14.776	-46.03	-16.396	-14.533	-10.03
60	0.06	-16.111	-10.533	-13.102	-4.716	-13.399	-9.047	-11.006	-16.041
61	0.061	-18.004	-13.612	-10.975	2.448	-42.917	-8.075	-5.55	-15.277
62	0.062	-20.089	-18.439	-13.672	-6.431	-51.713	-5.557	-7.449	-12.967
63	0.063	-15.587	-14.167	-10.96	-5.266	5.403	-6.335	-12.066	-12.418
64	0.064	-16.126	-11.828	-13.099	-8.367	42.744	-8.268	-6.626	-17.098
65	0.065	-15.505	-21.327	-11.75	-5.507	-3.806	-8.852	-11.44	-18.861
66	0.066	-9.661	-12.443	-10.385	-9.808	26.926	-10.601	-9.485	-10.937
67	0.067	-15.229	-15.932	-11.927	-9.073	65.892	-9.243	-16.039	-7.441
68	0.068	-13.257	0.123	-12.502	-9.669	101.325	-10.603	-11.758	-12.634
69	0.069	-16.503	-30.268	-14.817	-19.733	69.499	-9.47	-10.965	-17.475
70	0.07	-19.36	-9.57	-14.622	-23.985	40.418	-14.71	-10.377	-14.945
71	0.071	-14.479	-5.908	-11.529	-4.451	74.242	-11.234	-7.088	-7.583
72	0.072	-17.73	-9.216	-9.596	-12.792	5.252	-3.888	-6.515	5.203
73	0.073	-15.949	-18.49	-10.766	-30.608	-64.098	-4.853	-11.353	17.409
74	0.074	-14.56	-21.185	-15.029	-28.279	-55.434	-5.624	-8.061	6.374
75	0.075	-13.173	-13.648	-12.126	-17.617	17.766	-16.262	-6.327	-0.783
76	0.076	-16.04	-6.678	-13.478	-11.788	66.928	-20.525	-1.486	-7.139
77	0.077	-12.329	-17.333	-12.117	-23.964	4.306	-14.144	1.798	-13.128
78	0.078	-12.684	-27.02	-11.725	-9.633	12.137	-12.988	-1.105	-16.228
79	0.079	-18.456	-14.83	-10.561	-7.684	-25.077	-16.091	-8.077	-13.343
80	0.08	-11.078	-19.475	-11.717	-16.387	-58.785	-13.19	-20.855	-15.89
81	0.081	-8.148	-29.538	-13.838	-2.064	-4.17	-12.407	-26.075	-15.15
82	0.082	-16.056	-20.632	-11.129	3.747	-11.837	-10.079	-18.143	-13.234
83	0.083	-15.072	-2.638	-10.731	23.106	-5.59	-12.017	-13.888	-19.253
84	0.084	-17.959	-10.188	-11.502	10.33	-48.519	-6.016	-12.726	-21.598
85	0.085	-15.423	-3.226	-10.136	-5.919	34.369	-6.793	-4.413	-16.777
86	0.086	-16.182	-5.358	-10.899	-3.782	45.954	-8.734	-3.455	-13.489
87	0.087	-16.749	-11.168	-7.206	-5.708	121.496	1.327	-6.369	-12.911
88	0.088	-17.317	-19.88	-10.684	-3.961	72.019	-8.738	-12.372	-8.074
89	0.089	-11.893	-15.241	-8.352	-18.279	-8.916	-7.584	-11.601	-0.724
90	0.09	-12.466	-10.988	-12.41	-20.206	-20.059	-18.424	-12.191	-15.426
91	0.091	-14.4	-7.319	-17.241	-18.453	-10.377	-25.584	-8.916	-17.532
92	0.092	-12.661	-10.81	-15.292	-10.506	-73.022	-6.042	-14.345	-7.834
93	0.093	-19.627	-20.494	-17.02	-20.561	-162.602	-8.757	-12.433	-9.547
94	0.094	-10.722	-11.598	-20.489	-29.453	-103.011	-11.279	-13.031	-11.076
95	0.095	-14.205	-5.602	-16.021	-11.442	-27.093	-13.614	-4.15	-18.234
96	0.096	-15.17	-0.384	-7.104	-13.95	-36.954	-15.741	-5.342	-21.908
97	0.097	-16.135	-3.291	-3.41	-11.614	-10.327	-13.812	-6.517	-18.437
98	0.098	-10.135	-11.234	-6.881	-17.991	-83.855	-5.108	-9.632	-17.469
99	0.099	-15.752	-27.301	-5.896	-19.922	-54.406	2.829	-12.551	-6.616
100	0.1	-16.33	-20.337	-6.847	-32.106	43.915	-4.33	-11.78	-10.865
101	0.101	-18.264	-1.17	-12.832	-14.68	57.068	-13.232	-15.85	-22.653
102	0.102	-15.36	6.379	-10.496	1.582	21.485	-9.753	-11.014	-8.322
103	0.103	-15.744	-0.586	-9.899	3.712	97.443	-8.803	-14.305	9.106
104	0.104	-13.417	-24.001	-18.597	-5.966	28.555	-7.835	-10.253	2.158
105	0.105	-17.466	-45.865	-19.741	-28.793	20.04	-10.36	-4.457	-8.473
106	0.106	-13.976	-14.704	-5.796	-6.922	-4.103	-11.142	-5.248	-6.52
107	0.107	-9.519	-2.32	-3.849	7.2	-25.837	-11.74	-5.857	-18.708
108	0.108	-12.413	-6	-12.54	-10.611	-5.514	-8.453	-7.805	-10.767
109	0.109	-13.763	-23.025	-10.976	-26.865	25.555	-4.409	-10.72	-15.004
110	0.11	-15.115	-26.121	-6.699	-24.734	9.674	-9.267	-13.247	-16.154
111	0.111	-16.275	-28.818	-15.582	-22.788	-55.412	-9.857	-13.639	-10.141
112	0.112	-20.729	-21.268	-14.402	-14.063	-81.592	-0.948	-8.8	1.682
113	0.113	-14.149	-14.305	-11.291	3.354	-203.111	-12.745	-8.223	0.151
114	0.114	-11.63	-7.915	-10.306	10.321	-115.014	-8.116	-9.965	-6.993
115	0.115	-9.301	-5.976	-18.231	8.182	-66.78	-12.386	-8.611	-18.783
116	0.116	-15.875	-4.239	-15.115	2.361	34.708	-16.068	-9.977	-26.721
117	0.117	-11.61	0.413	-14.132	-2.883	22.024	-14.908	-12.117	-25.336
118	0.118	-15.674	-9.651	-13.34	-13.927	34.363	-3.109	-8.447	-10.991
119	0.119	-16.248	-10.811	-7.716	-21.086	89.018	-7.764	-7.09	-20.662
120	0.12	-15.67	0.018	-11.187	-9.291	99.241	-12.029	-3.02	-11.951
121	0.121	-13.93	-10.013	-10.596	-4.652	54.86	-8.374	-7.842	-7.292
122	0.122	-15.277	-29.553	-5.175	-11.819	63.271	-19.207	-12.478	-11.527
123	0.123	-8.886	-32.267	-11.751	-20.747	11.768	-14.939	-14.209	-7.792
124	0.124	-13.139	-9.021	-16.013	-19.616	-75.71	-18.621	-8.401	-18.571
125	0.125	-15.454	-18.318	-15.246	-24.873	-40.085	-5.472	-14.01	-25.693
126	0.126	-14.864	-10.002	-18.741	-15.991	-50.857	-7.232	-7.438	-8.675
127	0.127	-15.437	-12.494	-16.814	-17.172	38.121	-8.803	-13.441	-15.711
128	0.128	-16.009	-14.802	-13.919	-16.233	2.664	-7.48	-9.38	3.407
129	0.129	-15.609	-16.937	-12.577	-11.419	-29.706	-8.698	-12.862	5.881
130	0.13	-15.214	-15.006	-12.973	-7.198	79.069	-17.069	-16.153	8.215
131	0.131	-14.037	-16.745	-10.083	-9.563	36.106	-16.124	-9.599	-10.932
132	0.132	-15.185	-8.806	-15.328	-8.999	-3.022	-7.262	-8.85	-3.356
133	0.133	-14.013	-13.059	-10.508	-5.734	32.896	-8.463	-11.191	-1.012
134	0.134	-14.2	-14.201	-11.103	-11.172	43.96	-7.518	-4.628	-3.202
135	0.135	-11.484	-13.028	-14.019	-10.639	-5.212	-8.471	-5.408	-16.813
136	0.136	-11.086	-13.98	-14.43	-10.138	93.498	-10.993	-6.202	-18.636
137	0.137	-15.917	-14.929	-7.092	-8.465	-24.794	-11.785	-14.155	-20.248
138	0.138	-12.421	-12.379	-10.217	-8.142	54.875	-9.851	-11.076	-13.151
139	0.139	-14.344	-14.682	-11.232	-12.651	69.287	-14.488	-10.13	-22.081
140	0.14	-13.747	-9.825	-10.516	-13.311	3.506	-15.063	-5.918	-28.108
141	0.141	-15.087	-11.77	-16.186	-14.754	-31.979	-9.268	-10.018	-22.918
142	0.142	-15.462	-11.182	-14.324	-10.393	-107.599	-6.973	-2.122	-27.783
143	0.143	-15.066	-14.651	-16.318	-15.878	-77.892	-7.554	-9.526	-14.633
144	0.144	-14.67	-13.277	-13.47	-13.994	-86.871	-0.212	-6.673	-4.978
145	0.145	-15.045	-11.147	-12.173	-13.461	-78.88	-12.996	-4.191	-3.261
146	0.146	-14.839	-13.052	-10.874	-11.771	2.405	-11.269	-14.869	4.648
147	0.147	-12.892	-13.421	-14.986	-11.45	99.907	-12.83	-13.556	-5.443
148	0.148	-12.108	-14.208	-14.627	-12.89	60.218	-17.098	-14.755	-11.847
149	0.149	-15.761	-14.994	-15.041	-15.893	48.126	-15.941	-15.968	-5.863
150	0.15	-15.363	-19.242	-12.167	-14.051	-115.005	-14.787	-15.052	-13.218
151	0.151	-16.706	-13.832	-11.045	-11.421	-138.539	-11.699	-14.132	-12.251
152	0.152	-14.572	-15.768	-13.803	-10.697	-202.278	-2.807	-16.704	-14.771
153	0.153	-14.953	-13.821	-12.313	-11.489	-183.508	-15.982	-9.399	-17.102
154	0.154	-19.975	-14.398	-11.595	-14.037	-201.355	-7.287	-10.435	-15.162
155	0.155	-13.961	-13.062	-10.895	-11.952	-58.563	-5.766	-6.239	-14.591
156	0.156	-14.727	-8.646	-13.688	-10.673	-78.197	-4.432	1.072	-5.719
157	0.157	-16.651	-10.372	-13.359	-9.367	-26.256	-13.342	-9.812	-6.911
158	0.158	-14.703	-18.3	-11.287	-13.093	-170.117	-5.027	-11.22	-20.098
159	0.159	-15.278	-14.815	-15.797	-11.818	-74.62	-4.069	-12.436	-11.394
160	0.16	-13.92	-17.922	-13.916	-12.301	12.185	-8.916	-13.656	-16.054
161	0.161	-11.59	-11.147	-12.229	-15.276	-4.231	-20.351	-14.68	-17.437
162	0.162	-14.487	-9.028	-10.935	-9.333	-47.953	-18.807	-11.838	-13.801
163	0.163	-13.334	-11.555	-11.383	-11.906	-9.095	-0.04	-17.895	-12.685
164	0.164	-16.813	-10.788	-8.542	-7.9	10.667	-7.02	-12.345	-13.691
165	0.165	-13.9	-10.208	-15.961	-4.474	93.416	-14.581	-7.564	0.964
166	0.166	-12.732	-13.491	-12.354	-8.019	81.913	-16.921	-7.046	-22.504
167	0.167	-10.796	-9.424	-15.693	-14.074	31.975	-10.556	-14.264	-12.887
168	0.168	-15.625	-2.446	-10.911	-24.774	76.118	-8.64	-17.232	-3.656
169	0.169	-10.792	-17.155	-14.252	-20.573	99.921	-10.392	-17.685	-6.407
170	0.17	-12.746	-32.054	-12.543	-21.786	62.482	-2.472	-23.166	-14.008
171	0.171	-16.825	-6.89	-4.644	-6.142	81.882	-21.261	-12.385	-16.374
172	0.172	-16.467	-3.605	-8.142	0.209	87.243	-18.765	-13.997	-35.57
173	0.173	-13.202	-31.881	-5.083	-9.508	147.51	-7.173	-9.811	-28.064
174	0.174	-15.349	-5.581	-8.035	-4.323	106.164	-5.061	-8.724	-21.138
175	0.175	-15.775	-2.29	-5.568	-5.905	83.432	-7.006	-0.472	10.752
176	0.176	-15.423	-24.169	-11.215	-4.594	8.953	-5.26	-3.646	42.641
177	0.177	-14.684	-21.458	-11.826	-8.298	-60.75	5.768	-6.616	5.077
178	0.178	-17.435	-8.689	-9.916	-2.319	-52.464	21.616	-14.623	0.007
179	0.179	-17.098	-1.726	-14.003	2.902	-126.374	6.693	-17.796	-41.243
180	0.18	-17.922	-12.371	-12.658	-3.885	-117.082	-14.603	-5.107	-35.851
181	0.181	-13.521	-18.182	-11.312	-17.035	-180.006	-0.49	-6.932	-40.905
182	0.182	-18.204	-9.478	-11.703	-11.255	-123.493	-3.02	-5.453	-27.395
183	0.183	-12.834	-11.017	-16.157	-9.527	-42.381	-19.288	-4.162	35.072
184	0.184	-14.829	-12.369	-17.896	-4.879	-31.931	-42.721	-13.134	26.131
185	0.185	-15.468	-13.532	-9.967	2.279	-2.722	-20.861	2.476	34.216
186	0.186	-12.627	-19.54	-18.286	-9.531	23.625	-12.558	-3.98	12.095
187	0.187	-17.535	-35.608	-6.475	-17.479	47.799	-20.121	-9.854	5.473
188	0.188	-17.021	-23.997	1.475	-21.733	-4.091	-31.731	-11.675	-24.954
189	0.189	-15.34	-17.609	5.745	-12.816	-24.159	-25.348	5.672	-19.563
190	0.19	-15.02	7.552	-3.139	-6.804	-115.826	-15.679	-6.016	-24.625
191	0.191	-14.696	-9.475	2.879	-3.694	-181.65	-3.498	-3.971	-29.113
192	0.192	-11.859	-18.771	-11.041	-18.373	-74.407	-11.434	-2.11	-33.209
193	0.193	-17.142	-27.096	-16.819	-33.241	26.309	-4.274	-3.918	-22.008
194	0.194	-12.37	-3.882	-15.05	-35.163	118.2	-7.962	-18.326	-18.738
195	0.195	-17.073	-25.754	-13.474	-12.314	177.618	-6.802	-12.594	-21.853
196	0.196	-16.556	-11.623	-14.795	-2.994	144.894	-9.898	-10.929	-19.155
197	0.197	-15.262	6.176	-29.076	11.163	95.493	-8.93	-15.667	-21.666
198	0.198	-22.679	-5.444	-30.967	13.719	68.827	-8.159	-8.595	-19.348
199	0.199	-15.384	-33.122	-25.698	2.137	125.703	-4.102	-12.361	-21.484
200	0.2	-16.412	-6.801	-17.715	-16.986	88.736	-10.687	-15.925	-23.428
201	0.201	-12.215	-3.509	-13.403	-24.496	1.152	-14.938	-10.775	-25.181
202	0.202	-11.503	-12.785	-4.447	-36.046	36.673	-7.578	-13.751	-7.766
203	0.203	-15.045	-15.49	-7.871	-21.091	69.071	-8.53	-2.404	-10.103
204	0.204	-18.394	-12.954	-0.459	-19.099	-39.497	1.148	-7.103	-7.997
205	0.205	-15.555	-10.612	4.438	-6.835	-25.023	-7.74	-20.117	-2.21
206	0.206	-15.997	-25.5	-8.666	-11.412	-38.029	-18.563	-18.421	-3.962
207	0.207	-14.697	-8.069	-10.546	-4.186	45.542	-17.199	-13.818	-14.991
208	0.208	-13.589	-10.387	-15.722	4.787	56.794	-10.807	-15.222	-25.047
209	0.209	-13.249	-12.518	-17.21	3.689	27.614	-9.629	-14.105	-16.151
210	0.21	-19.103	-22.189	-12.903	-12.31	-106.121	-6.518	-17.628	-5.312
211	0.211	-18.374	-9.998	-13.995	-19.213	-124.556	-17.347	-12.447	7.656
212	0.212	-9.321	-2.055	-10.452	-8.499	-71.416	-10.19	-11.515	12.888
213	0.213	-15.939	-3.396	-7.292	1.26	-23.092	-11.349	-9.036	-1.429
214	0.214	-20.235	-7.07	-4.329	-0.396	-7.921	-7.839	-14.674	0.513
215	0.215	-16.205	-15.38	-6.797	-4.958	32.365	-6.849	-9.86	-11.662
216	0.216	-16.817	-12.282	-18.953	-17.844	21.492	-5.866	-14.522	-6.987
217	0.217	-21.492	-19.055	-10.208	-19.509	-31.83	-6.631	-10.477	-5.624
218	0.218	-12.619	-18.271	-11.726	-24.077	-21.217	-5.84	-7.021	-9.284
219	0.219	-3.746	-20.584	-21.744	-25.369	-83.035	-7.752	-10.333	-5.777
220	0.22	-9.768	-15.752	-18.024	-26.461	-41.715	-8.309	-13.252	-8.848
221	0.221	-0.109	-15.185	-31.129	-15.552	-4.171	-4.221	-11.33	-11.725
222	0.222	-9.029	-14.595	-4.744	-14.112	29.936	-12.148	-7.842	-12.462
223	0.223	-12.524	-13.219	-1.006	-15.176	-12.03	-8.65	-7.446	-10.116
224	0.224	-2.856	-10.907	-4.241	-13.934	-83.565	-15.984	-7.043	-16.664
225	0.225	-11.767	-10.515	-13.483	-4.18	-112.471	-14.999	-5.862	-17.408
226	0.226	-12.929	-13.22	-16.161	-7.776	-31.061	-10.721	-9.318	-21.425
227	0.227	-9.834	-12.064	-13.641	-11.173	45.485	1.486	-9.678	-10.512
228	0.228	-6.927	-14.19	-11.309	-18.453	-23.003	-0.236	-3.072	-5.841
229	0.229	-9.441	-16.1	-17.688	-3.659	-13.41	-14.514	-2.083	-10.07
230	0.23	-11.75	-11.816	-15.742	-18.476	-53.448	-12.537	-4.57	-16.446
231	0.231	-22.572	-12.387	-13.986	10.625	-89.742	-10.799	-11.882	-17.605
232	0.232	-14.618	-18.202	-15.519	-1.719	-95.7	-6.142	-14.739	-7.922
233	0.233	-7.44	-15.875	-14.152	-12.902	-15.666	-4.766	-10.433	-11.571
234	0.234	-11.09	-12.384	-5.248	-9.573	17.593	-11.144	-9.606	-10.335
235	0.235	-9.905	-6.377	-13.567	-6.429	-31.079	-5.166	-7.623	-7.206
236	0.236	-6.784	-11.978	-12.579	1.945	-57.198	-10.372	-10.852	-19.939
237	0.237	-15.656	-15.463	-13.533	-10.789	-97.128	-23.112	-6.733	-14.692
238	0.238	-19.115	-14.899	-10.998	-17.723	-59.35	-14.359	-10.169	-19.322
239	0.239	-15.993	-16.643	-15.033	-15.576	-25.084	-12.782	-4.698	-17.96
240	0.24	-18.866	-14.114	-13.079	-13.606	-115.9	-8.495	1.947	-11.549
241	0.241	-18.057	-7.696	-9.792	-22.275	29.461	-12.137	-9.417	-8.05
242	0.242	-23.632	-11.936	-17.545	-17.579	126.226	-10.929	-10.906	-13.256
243	0.243	-15.656	-9.609	-14.472	-1.675	109.457	-3.539	-0.785	-4.324
244	0.244	-20.847	-14.457	-9.664	0.473	94.31	-8.339	-9.626	-0.796
245	0.245	-15.966	-17.745	-12.21	-13.063	138.156	-19.725	-6.091	-8.119
246	0.246	-18.439	-11.169	-14.551	-7.803	72.953	-15.04	-0.802	-17.002
247	0.247	-14.327	-10.362	-18.059	-15.68	61.719	-10.749	-3.635	-18.129
248	0.248	-16.217	-14.39	-13.45	-5.559	72.944	-9.567	-4.349	-17.11
249	0.249	-18.114	-17.859	-15.222	-11.891	43.532	-8.377	-9.89	-10.291
250	0.25	-15.158	-19.804	-15.634	-8.37	34.791	-15.684	-11.748	-12.78
251	0.251	-14.718	-21.53	-12.361	-24.404	43.001	-10.814	-9.736	-16.808
252	0.252	-15.05	-13.589	-17.213	-12.774	65.028	-11.567	-11.39	-5.919
253	0.253	-13.831	-24.434	-12.571	-14.899	31.426	-9.212	-17.109	-1.225
254	0.254	-11.849	-20.184	-12.003	-24.552	-48.136	-12.662	-19.331	-2.55
255	0.255	-13.735	-13.794	-8.527	-15.814	92.666	-12.054	-15.76	-8.892
256	0.256	-13.488	-10.289	-9.89	-11.128	73.279	-6.615	-12.385	-12.31
257	0.257	-15.371	-5.063	-5.071	-12.445	-84.531	-10.093	-12.876	-17.468
258	0.258	-17.254	-7.966	-12.445	-8.741	-148.448	-13.377	-15.293	-12.577
259	0.259	-13.908	-10.477	-7.628	-7.549	-129.901	-10.466	-15.582	-10.041
260	0.26	-15.016	-8.154	-20.812	-8.49	-148.046	-9.107	-8.903	-12.326
261	0.261	-13.031	-11.647	-11.157	-13.319	-101.254	-5.803	-13.643	-14.208
262	0.262	-18.79	-14.931	-12.916	-17.577	-116.255	-7.936	-7.538	-8.162
263	0.263	-14.669	-9.501	-11.382	-19.89	-156.394	-13.141	-16.332	-8.893
264	0.264	-18.106	-16.077	-1.333	-13.3	-73.786	-15.058	-10.227	-16.802
265	0.265	-14.765	-8.14	-0.179	-9.037	-107.178	-13.097	-9.155	-15.805
266	0.266	-14.14	-11.25	-1.34	-9.81	-58.775	-7.645	-6.147	-12.879
267	0.267	-11.574	-16.103	-2.307	-13.305	2.776	-8.194	-3.537	-10.344
268	0.268	-13.852	-11.853	-13.132	-7.31	58.558	-11.466	-7.501	-9.541
269	0.269	-14.185	-11.077	-14.468	-8.088	50.251	-12.034	-9.335	-14.353
270	0.27	-17.805	-13.03	-23.366	-8.67	69.14	-7.186	-11.171	-17.631
271	0.271	-17.374	-12.46	-24.521	-9.258	13.192	-7.764	-12.822	-24.235
272	0.272	-17.711	-21.36	-23.574	-16.991	5.003	-8.327	-14.089	-19.978
273	0.273	-15.741	-12.466	-16.813	-11.753	-15.79	-4.849	-13.613	-14.381
274	0.274	-13.773	-6.476	-14.33	-6.903	-108.031	-2.525	-13.139	-3.532
275	0.275	-17.222	-7.456	-2.189	-12.898	-121.961	-9.121	-11.118	1.11
276	0.276	-13.911	-16.365	9.954	-18.492	-134.42	-4.283	-12.973	-8.932
277	0.277	-15.051	-17.525	-1.112	-10.541	-80.792	-5.045	-12.123	-5.244
278	0.278	-12.32	-24.864	-2.48	-17.865	-110.977	-17.226	-10.699	-13.545
279	0.279	-18.103	-20.026	-11.404	-14.953	-49.027	-29.413	-14.879	-23.229
280	0.28	-17.307	-14.039	-14.906	-10.701	-57.737	-5.613	-13.067	-3.706
281	0.281	-13.807	-3.407	-15.877	1.457	-21.397	-8.902	-14.353	-6.414
282	0.282	-13.222	-10.577	-14.911	3.195	-2.066	-18.191	-12.946	-8.932
283	0.283	-14.955	-14.275	-10.647	1.63	15.582	-15.472	-13.284	-6.598
284	0.284	-11.457	-15.451	-12.958	-5.549	65.115	-2.69	-12.066	8.308
285	0.285	-11.83	-18.557	-22.422	-9.244	125.231	-14.305	-10.078	-5.245
286	0.286	-12.977	-11.783	-21.227	-10.428	2.642	-16.44	-9.256	-13.95
287	0.287	-10.253	-7.537	-17.696	-11.418	-85.187	-26.13	-5.925	-15.514
288	0.288	-9.86	-8.327	-20.734	-2.548	-101.364	-13.952	-8.78	-28.507
289	0.289	-10.637	-16.269	-13.891	-10.887	-58.449	-6.034	-6.801	-30.265
290	0.29	-14.504	-15.321	-5.904	-11.88	-19.21	-1.776	-6.374	-19.232
291	0.291	-14.115	-18.244	-0.64	-20.816	-31.26	-5.445	-8.459	-17.865
292	0.292	-15.465	-14.02	-5.446	-17.387	1.15	-4.292	-5.145	-21.526
293	0.293	-11.396	-6.69	-6.194	-12.195	-8.743	-3.338	-9.959	-18.024
294	0.294	-14.863	-1.875	-6.957	-3.295	35.84	-4.316	-9.353	-1.946
295	0.295	-17.175	-15.079	-14.885	-6.796	76.376	-12.258	-11.072	5.035
296	0.296	-19.292	-32.516	-11.766	-20.754	-5.222	-9.168	-12.406	-5.629
297	0.297	-13.284	-20.883	-10.79	-14.937	48.893	-0.254	-5.033	-19.206
298	0.298	-12.499	-14.502	-13.301	-16.686	118.05	-8.557	-8.117	-10.5
299	0.299	-18.098	-12.59	-10.981	-15.144	109.426	-22.483	-12.946	3.819
300	0.3	-16.151	-14.371	-10.407	-22.325	69.116	-12.809	-12.166	-5.848
301	0.301	-15.555	-6.469	-10.989	-15.961	47.499	-7.583	-14.485	-18.028
302	0.302	-17.275	-5.16	-15.052	-7.672	94.85	-12.216	-12.545	-3.71
303	0.303	-10.296	-8.862	-11.569	-10.803	125.796	-13.566	-14.479	5.97
304	0.304	-15.126	-17.221	-12.926	-13.739	43.051	-4.653	-6.745	-9.898
305	0.305	-15.903	-29.045	-12.521	-14.535	-16.064	-8.129	-11.971	-24.797
306	0.306	-15.13	-18.026	-15.183	-15.317	-4.707	-5.029	-11.003	-26.731
307	0.307	-14.552	-5.062	-15.527	-4.487	143.831	-4.057	-13.51	-21.511
308	0.308	-16.491	-13.781	-17.025	-6.038	207.858	-3.275	-11.184	-0.804
309	0.309	-14.76	-12.248	-13.699	-10.302	189.076	-2.493	-9.248	-9.117
310	0.31	-16.117	-10.923	-11.53	-9.151	101.961	-10.424	-9.829	-16.658
311	0.311	-12.837	-14.616	-14.218	-8.008	-40.799	-5.203	-11.568	-5.044
312	0.312	-15.747	-15.785	-13.802	-8.999	-21.142	-19.907	-11.952	-7.172
313	0.313	-13.819	-12.693	-11.652	-6.117	101.838	-17.771	-8.655	-9.1
314	0.314	-19.629	-15.601	-15.504	-8.647	118.479	-19.718	-11.557	-14.319
315	0.315	-10.737	-9.614	-22.439	-10.964	133.58	-24.952	-9.614	-18.957
316	0.316	-16.745	-7.309	-27.226	-11.542	68.604	-20.31	-4.576	-11.796
317	0.317	-15.783	-18.177	-24.611	-16.192	105.075	-10.255	-7.866	-20.7
318	0.318	-16.753	-22.836	-26.842	-16.765	-56.728	-6.596	-8.441	-19.539
319	0.319	-15.981	-6.984	-15.929	-16.389	-32.538	-7.776	-11.936	-5.616
320	0.32	-11.925	-9.153	-11.252	-9.048	-52.726	-4.682	-7.475	15.654
321	0.321	-13.867	-18.839	4.648	-12.171	-148.046	-15.518	-5.749	-9.899
322	0.322	-11.939	-10.132	15.305	-15.097	-94.8	-2.558	-7.114	0.157
323	0.323	-14.847	-8.609	24.976	-14.329	-237.179	-7.794	-8.495	-21.711
324	0.324	-12.339	-7.285	26.723	-6.996	-178.8	0.125	-10.622	-13.383
325	0.325	-10.987	-13.682	9.282	-13.78	-230.655	-12.854	-7.91	-31.185
326	0.326	-13.898	-22.013	-7.048	-16.303	-182.497	-18.109	-9.858	-19.577
327	0.327	-14.29	-29.392	-22.002	-28.517	-80.968	-10.195	-7.756	-17.462
328	0.328	-14.678	-16.647	-12.38	-12.661	-119.887	-8.866	-12.222	7.685
329	0.329	-18.16	-7.969	-17.609	6.465	-59.743	-12.576	-10.309	10.96
330	0.33	-15.843	-6.444	-25.596	13.977	-26.594	-13.778	-13.244	-17.319
331	0.331	-13.714	-10.712	-21.391	2.327	-35.892	-10.698	-8.428	-13.654
332	0.332	-11.778	-7.022	-25.145	-4.073	-44.239	-15.571	-9.039	-16.962
333	0.333	-12.942	-10.513	-24.048	-13.769	-68.063	-13.098	-13.148	-13.886
334	0.334	-17.786	-13.613	-20.984	-12.066	28.82	-9.056	-11.832	-5.58
335	0.335	-17.206	-18.452	-35.718	-7.437	16.109	-2.493	-8.581	-13.139
336	0.336	-16.625	-12.46	-37.889	-6.123	-66.797	-3.282	-8.231	-6.207
337	0.337	-16.042	-13.235	-39.838	-9.848	-77.415	-10.661	-12.72	4.395
338	0.338	-11.195	-18.073	-38.092	-25.587	-47.958	-1.798	-14.482	-9.199
339	0.339	-14.48	-9.367	-20.689	-14.977	14.319	-14.989	-9.678	-21.452
340	0.34	-15.06	-8.213	-4.453	-5.326	-10.08	-16.756	-11.645	-23.062
341	0.341	-15.45	3.588	1.909	3.333	11.916	-5.749	-7.608	-21.76
342	0.342	-17.769	-10.74	-0.059	-11.055	18.117	-1.524	-10.158	-25.489
343	0.343	-19.901	-12.682	12.09	-24.665	72.451	-2.725	-7.868	-14.708
344	0.344	-17.192	-0.483	13.572	-12.53	34.882	-11.09	-14.488	-13.41
345	0.345	-13.711	-24.281	-5.245	-17.225	67.801	-18.483	-11.631	6.095
346	0.346	-12.548	-48.089	2.263	-38.944	-24.254	-25.302	-9.155	3.351
347	0.347	-12.163	-19.85	-0.097	-23.329	-117.096	-24.564	-9.971	-19.919
348	0.348	-16.418	-8.627	6.251	-15.055	-225.237	-12.409	-10.592	-16.879
349	0.349	-15.061	1.448	4.26	-7.561	-211.695	-3.737	-12.566	-19.643
350	0.35	-16.417	-7.835	-4.497	-5.298	-225.786	-11.727	-13.192	-22.207
351	0.351	-20.482	0.495	-6.101	-7.49	-191.139	-16.032	-11.88	-10.646
352	0.352	-12.547	-12.261	-10.416	2.127	-138.033	-9.695	-11.535	-8.58
353	0.353	-9.061	-9.925	-6.789	-3.152	-30.513	-13.24	-8.665	-6.701
354	0.354	-1.699	-20.562	-24.821	-17.533	-45.93	-12.333	-13.931	-11.979
355	0.355	-8.469	-18.63	-42.659	-19.523	71.379	-7.535	-10.475	-16.7
356	0.356	-9.238	-23.861	-35.722	-14.352	86.048	-6.781	-15.16	-12.516
357	0.357	-11.556	-14.375	-33.626	-19.053	-45.242	-12.433	-11.127	-18.983
358	0.358	-8.061	-12.815	-23.977	-11.941	111.225	-14.419	-9.806	-20.223
359	0.359	-14.051	-5.647	-22.261	-8.313	170.923	-8.084	-8.486	-15.055
360	0.36	-9.975	-17.445	-13.962	-5.274	106.212	-2.122	-8.132	-12.218
361	0.361	-13.445	-25.376	-12.436	-6.489	123.976	-9.516	-11.841	-11.509
362	0.362	-16.722	-26.724	-8.2	-11.766	139.951	-14.389	-11.683	-12.334
363	0.363	-16.131	-20.335	-7.054	-16.663	-100.123	-3.026	-13.075	-13.17
364	0.364	-13.61	-16.843	-13.062	-24.651	0.727	-7.724	-13.491	-18.069
365	0.365	-13.224	-7.166	-29.132	-17.343	-31.559	-12.027	-11.583	-9.417
366	0.366	-16.123	-0.772	-64.165	-10.622	-4.95	-3.172	-6.581	-5.992
367	0.367	-17.288	-18.757	-49.075	-23.832	-31.899	0.271	-11.254	-7.014
368	0.368	-19.227	-11.206	-35.524	-2.591	-9.911	-4.992	-2.38	-0.294
369	0.369	-14.394	5.052	2.036	-5.359	9.95	-19.732	-21.952	-1.111
370	0.37	-17.879	-22.611	-2.946	2.126	27.991	-17.636	-2.239	-13.33
371	0.371	-15.937	-26.272	10.698	-4.885	9.535	-11.861	-9.81	-15.087
372	0.372	-17.679	-9.243	23.205	-24.092	-39.008	-10.159	1.779	-16.665
373	0.373	-12.841	0.051	12.108	-6.334	32.386	-5.538	-21.663	-15.335
374	0.374	-16.138	-14.062	29.25	-13.337	44.793	-9.83	-18.588	-6.488
375	0.375	-14.404	-16.563	63.782	-19.746	55.986	-3.464	-4.479	-3.061
376	0.376	-14.021	-9.588	31.867	-10.108	66.325	-9.489	3.055	-6.223
377	0.377	-18.474	-7.456	11.069	-11.888	36.482	-8.557	-8.577	-9.166
378	0.378	-17.901	-9.392	-38.316	-0.907	9.642	-11.488	-2.203	-13.448
379	0.379	-15.39	-11.117	-5.015	0.418	-47.413	-12.283	-0.286	-12.664
380	0.38	-18.683	-15.728	-11.196	1.576	-25.429	-13.079	-9.002	-9.165
381	0.381	-15.782	-25.75	5.118	-14.097	-18.735	-2.267	-4.374	-9.751
382	0.382	-12.107	-13.919	-10.066	-11.964	-48.954	-3.847	5.682	-11.501
383	0.383	-11.721	-18.547	-32.981	-2.299	-32.208	-19.738	-3.225	-15.007
384	0.384	-14.63	-19.881	-37.106	-28.642	-6.767	-13.362	-4.394	-11.724
385	0.385	-15.801	-13.477	-25.938	-9.901	-75.031	-23.04	-7.493	-6.915
386	0.386	-18.515	-12.31	-43.034	-6.654	14.225	-14.32	-8.46	-8.878
387	0.387	-20.647	-11.331	-46.183	2.594	193.633	-6.363	-21.618	-7.149
388	0.388	-16.199	-10.345	-26.489	-17.172	168.586	-5	-11.934	-5.781
389	0.389	-14.265	-12.84	-13.745	-29.972	-40.511	-6.142	-13.677	-3.444
390	0.39	-14.854	-13.596	-6.795	-8.892	-11.781	-7.298	-18.304	-3.834
391	0.391	-17.375	-11.644	-0.406	-0.574	168.319	-6.328	-14.031	-4.984
392	0.392	-12.927	-8.327	-2.331	-3.093	285.464	-3.421	-12.851	-5.351
393	0.393	-12.357	-14.897	9.867	-5.422	138.104	-4.198	-11.678	-4.564
394	0.394	-13.722	-12.375	-13.92	-7.562	42.792	-11.562	-6.438	-8.985
395	0.395	-17.017	-14.688	-23.975	-17.234	-43.844	-12.537	-13.193	-14.94
396	0.396	-14.116	-12.754	-20.891	-12.01	4.628	-16.805	-12.398	-15.649
397	0.397	-12.954	-13.351	-18.19	-16.667	-8.888	-11.184	-8.315	-17.525
398	0.398	-12.571	-17.392	-5.434	-12.399	5.043	-17.759	-13.135	-12.86
399	0.399	-12.766	-11.561	-12.402	-5.979	41.33	-9.803	-9.825	-9.935
400	0.4	-11.413	-13.852	-6.022	-7.102	-33.795	-8.798	-11.55	-17.824
401	0.401	-12.771	-15.768	-7.975	-6.096	-3.419	-3.932	-12.881	-16.61
402	0.402	-14.324	-12.453	-16.691	-7.018	-47.205	0.362	-16.144	-11.306
403	0.403	-14.515	-11.86	-24.629	-6.202	-37.992	-3.67	-9.543	-10.288
404	0.404	-14.32	-9.335	-23.277	-13.529	-103.585	-14.48	-14.355	-5.978
405	0.405	-15.282	-13.781	-22.132	-14.473	-93.509	-31.854	-6.399	-18.11
406	0.406	-14.513	-10.875	-18.683	-11.935	-51.561	-10.714	-13.73	-9.33
407	0.407	-18.387	-9.518	-19.671	-11.123	-101.912	-2.356	-10.803	-4.631
408	0.408	-16.85	-13.952	-18.698	-13.025	-80.888	-4.842	-8.254	-8.838
409	0.409	-17.432	-12.191	-16.157	-11.044	-0.236	-16.422	-7.442	-9.932
410	0.41	-17.636	-9.658	-12.065	-12.741	33.491	-18.524	-9.331	-15.837
411	0.411	-14.544	-15.059	-13.961	-14.044	-34.625	-16.549	-7.346	-16.697
412	0.412	-14.162	-11.572	-15.859	-9.539	11.062	-7.806	-5.557	-9.815
413	0.413	-8.945	-14.853	-17.573	-12.394	3.752	-6.228	-10.352	-12.206
414	0.414	-9.528	-9.421	-18.905	-19.317	-3.102	-10.46	-12.251	-17.715
415	0.415	-7.594	-12.882	-20.237	-14.43	98.265	-9.267	-8.146	-15.741
416	0.416	-8.174	-16.147	-17.316	-15.154	-2.265	-8.061	-6.751	-11.089
417	0.417	-8.562	-15.532	-16.155	-17.412	-93.882	-2.787	-9.02	-15.109
418	0.418	-9.922	-15.901	-21.921	-6.528	-153.108	-5.633	-11.112	-18.537
419	0.419	-12.828	-11.425	-34.055	-1.81	-141.91	-6.351	-12.222	-18.073
420	0.42	-18.053	-17.979	-60.304	-11.81	-131.828	-7.09	-9.482	-13.953
421	0.421	-13.21	-10.041	-56.564	-10.576	-176.336	-7.638	-8.67	-19.701
422	0.422	-13.784	-9.07	-46.431	-11.685	-135.516	-10.891	-7.862	-14.036
423	0.423	-10.875	-17.954	-24.505	-16.87	-142.823	-6.788	-12.085	-3.141
424	0.424	-10.474	-16.774	-4.721	-19.726	-82.177	-13.703	-12.646	4.85
425	0.425	-14.921	-15.8	28.809	-10.001	-90.215	-16.564	-13.979	0.668
426	0.426	-18.976	-16.762	88.486	-8.791	-141.79	-8.587	-7.564	-8.159
427	0.427	-14.128	-14.244	161.868	-5.251	-40.871	-7.581	-11.784	-16.418
428	0.428	-17.408	-16.557	92.799	-8.299	31.32	-12.377	-7.698	-23.715
429	0.429	-20.3	-23.128	66.093	-17.16	70.776	-11.566	-14.252	-24.628
430	0.43	-17.765	-27.382	9.242	-18.278	-12.694	-7.468	-6.301	-23.801
431	0.431	-16.396	-15.175	-27.683	-27.898	-1.938	0.496	-9.386	-13.103
432	0.432	-15.215	-6.469	-34.229	-16.048	-51.415	-11.263	-10.335	-0.084
433	0.433	-13.258	-14.403	-40.257	-11.348	10.856	-15.874	-9.533	-8.748
434	0.434	-14.405	-13.061	-34.885	-1.223	2.487	-17.206	-10.291	15.102
435	0.435	-17.288	-6.684	-29.899	10.639	39.194	-20.859	-9.7	5.087
436	0.436	-16.108	-7.865	-34.36	6.075	45.54	-26.832	-9.113	-4.146
437	0.437	-16.481	-15.231	-30.29	-9.708	2.823	-17.133	-14.524	-18.213
438	0.438	-13.564	-18.137	-33.927	-16.023	74.981	-15.943	-6.597	-25.702
439	0.439	-11.612	-10.184	-23.794	-14.062	5.825	-12.426	-16.269	-14.03
440	0.44	-15.078	-9.228	-26.788	-12.304	-3.344	-7.175	-12.59	-20.367
441	0.441	-17.187	-12.142	-29.388	-7.664	-60.487	-0.371	-11.429	-18.413
442	0.442	-11.167	-11.36	-26.791	-14.835	-53.258	5.679	-6.198	-9.685
443	0.443	-13.665	-10.555	-29.111	-15.996	20.57	6.49	-7.165	-11.187
444	0.444	-14.422	-5.714	-22.684	-14.798	30.093	-4.326	-13.154	-18.304
445	0.445	-14.986	-15.768	-20.73	-9.555	38.529	-5.851	-10.817	-19.429
446	0.446	-16.906	-14.379	-18.974	-10.496	29.934	-21.707	-5.975	-15.932
447	0.447	-12.816	-20.769	-14.306	-11.24	22.193	-11.054	-6.556	0.139
448	0.448	-17.636	-12.462	-24.35	-20.128	68.681	-12.973	-8.292	2.455
449	0.449	-15.682	-13.446	-20.628	-14.115	74.456	-18.188	-5.772	-16.704
450	0.45	-15.084	-12.476	-17.102	-13.109	79.7	-13.539	-12.142	-19.218
451	0.451	-15.452	-13.245	-24.392	-17.913	13.895	-20.688	-11.358	-26.192
452	0.452	-15.049	-14.019	-25.307	-8.19	-48.754	-8.845	-5.735	1.489
453	0.453	-12.135	-10.535	-19.265	-1.763	-24.558	-7.251	-7.67	-2.182
454	0.454	-13.285	-13.837	-15.172	-10.045	-32.038	-17.297	-8.238	-12.249
455	0.455	-12.11	-9.763	-5.676	-6.91	-65.685	-13.611	-6.486	-21.523
456	0.456	-15.005	-12.274	-4.506	-13.649	-84.001	-5.288	-11.308	-1.767
457	0.457	-10.542	-15.558	-17.64	-11.113	-0.783	-4.301	-13.236	-4.269
458	0.458	-17.117	-15.935	-19.354	-13.414	-84.153	-7.182	-16.132	-15.871
459	0.459	-14.593	-9.916	-14.68	-8.556	-8.25	0.767	-19.608	-30.779
460	0.46	-15.361	-19.582	-13.301	-13.166	80.658	-8.91	-19.987	-32.716
461	0.461	-17.285	-10.667	-9.593	-14.886	21.144	-10.063	-18.82	-27.482
462	0.462	-15.339	-14.162	1.277	-13.521	97.006	-8.891	-12.808	-35.403
463	0.463	-18.235	-11.069	2.656	-11.179	126.71	0.798	-6.797	-13.718
464	0.464	-15.704	-15.905	-3.709	-16.957	117.771	-11	-10.862	33.32
465	0.465	-15.3	-11.649	-9.7	-9.583	77.004	-22.031	-8.929	53.255
466	0.466	-15.679	-17.263	-10.651	-14.391	40.056	-17.762	-14.92	10.681
467	0.467	-11.216	-16.686	-21.47	-8.363	73.355	-21.418	-6.014	-5.782
468	0.468	-12.95	-17.273	-17.192	-13.95	55.048	-22.56	-12.009	-20.891
469	0.469	-11.597	-8.377	-0.129	-9.079	127.122	-12.883	-8.916	-7.365
470	0.47	-17.019	-12.056	-2.415	-13.685	77.863	-6.509	-2.146	-19.748
471	0.471	-15.095	-13.231	-4.523	-4.757	15.621	-5.348	-6.404	-16.085
472	0.472	-14.513	-12.263	5.164	-8.413	40.245	-6.304	-2.343	-19.407
473	0.473	-16.255	-9.355	-3.529	-2.39	18.52	-15.193	-8.919	-16.316
474	0.474	-10.446	-11.874	-5.047	-9.72	-41.787	-9.188	-6.408	-24.625
475	0.475	-12.773	-14.204	-12.171	-14.534	-82.1	-6.09	-4.084	-22.101
476	0.476	-13.361	-6.27	-18.495	-11.993	-103.686	-8.996	-10.667	-15.118
477	0.477	-15.305	-13.634	-26.711	-7.904	-83.25	-11.519	-8.149	-12.988
478	0.478	-14.726	-16.537	-38.393	2.965	-100.856	-9.207	-8.928	-14.938
479	0.479	-18.22	-14.025	-39.912	-4.946	-116.696	-7.276	-4.089	-13.213
480	0.48	-14.935	-24.675	-29.868	-17.898	-80.833	-5.343	-8.738	-11.684
481	0.481	-16.096	-14.616	-10.402	-19.627	-48.463	-11.922	-12.802	-13.05
482	0.482	-14.164	-8.217	26.446	-24.254	6.192	-5.908	-15.319	-9.369
483	0.483	-9.129	-2.21	21.298	-19.966	-0.796	-8.233	-13.961	-12.836
484	0.484	-16.477	-7.439	16.733	-31.743	6.111	-4.758	-11.061	-13.8
485	0.485	-15.501	3.396	-4.066	-30.165	-72.958	-13.477	-11.45	-16.683
486	0.486	-12.976	-6.678	-22.915	-28.776	-83.531	-2.647	-12.611	-22.687
487	0.487	-13.746	-15.579	-40.021	-9.203	-73.443	-4.012	-8.355	-18.631
488	0.488	-11.807	-31.273	-36.998	10.543	-100.034	-10.397	-10.103	-19.234
489	0.489	-11.221	-7.846	-45.4	8.033	-91.814	-6.915	-8.75	-9.201
490	0.49	-15.283	-10.916	-37.915	33.794	-69.679	-14.26	-10.115	9.558
491	0.491	-16.642	-25.056	-7.579	30.525	-49.635	-28.956	-9.735	1.993
492	0.492	-11.225	-37.832	46.582	8.666	-31.402	-14.037	-5.29	-23.758
493	0.493	-11.803	-16.735	9.584	-28.28	18.561	-4.35	-13.027	-20.473
494	0.494	-13.74	-19.446	2.97	-13.168	25.162	-13.042	-12.058	-17.39
495	0.495	-15.482	-37.235	-3.056	-26.689	-29.737	-5.103	-9.158	-3.278
496	0.496	-21.286	-2.21	-8.5	-22.603	-37.017	-6.462	-4.906	-0.779
497	0.497	-13.937	2.817	-3.477	-11.373	-56.911	-7.64	-8.974	6.175
498	0.498	-14.899	-1.633	-17.022	-8.089	-111.914	-8.808	-10.911	-0.211
499	0.499	-14.129	-14.023	-21.083	-23.8	-89.862	0.864	-18.27	-2.154
500	0.5	-16.45	-17.722	-32.288	-21.127	-83.316	-8.047	-13.435	-3.918
501	0.501	-14.513	-14.466	-22.212	-28.714	-65.24	-26.049	-12.666	-14.972
502	0.502	-12.581	-11.399	-19.083	-21.78	-15.555	-28.575	-7.062	-10.742
503	0.503	-14.322	-3.103	-10.712	-19.669	-22.48	-7.476	-11.897	-4.358
504	0.504	-15.67	-20.917	2.109	-21.605	7.624	-10.18	-12.48	-20.045
505	0.505	-12.369	-18.601	4.458	-16.391	23.826	-12.698	-11.906	-26.453
506	0.506	-15.268	-16.467	-10.448	-2.061	-11.656	-10.378	-10.556	-16.801
507	0.507	-12.56	-18.42	-12.431	-3.989	-34.79	-8.241	-7.273	-11.582
508	0.508	-14.494	-27.155	-14.225	-5.73	27.397	-6.302	-7.663	-3.657
509	0.509	-12.951	-16.166	-9.609	-16.77	71.618	-4.563	-8.836	-10.844
510	0.51	-17.406	-14.836	-13.87	-6.726	79.422	-12.495	-9.23	-22.677
511	0.511	-14.119	-0.54	-17.544	-0.357	101.224	-11.156	-14.077	-24.253
512	0.512	-12.381	-6.361	-14.066	-6.389	54.127	-7.492	-12.145	-14.203
513	0.513	-15.867	-15.093	-13.095	-16.099	145.445	-4.024	-6.143	-15.387
514	0.514	-19.157	-7.186	-6.331	-12.469	184.69	-4.999	-6.914	-11.908
515	0.515	-12.58	-11.468	-14.296	-16.012	100.996	-13.915	-13.49	-10.907
516	0.516	-17.419	-12.658	-15.298	-12.977	154.876	-19.937	-9.237	3.849
517	0.517	-14.908	-9.205	-16.301	-12.081	26.239	-14.737	-11.573	-2.568
518	0.518	-10.845	-10.201	-29.49	-9.624	8.413	-3.931	-6.741	-0.681
519	0.519	-12.785	-11.196	-35.324	-13.749	-103.324	3.196	-8.693	-20.093
520	0.52	-10.853	-6.965	-30.114	-11.854	-175.977	-11.146	-9.29	-2.326
521	0.521	-17.442	-14.355	-9.432	-7.28	-110.713	-20.836	-6.78	4.597
522	0.522	-16.678	-17.293	-1.136	-11.408	-99.482	-22.588	-13.174	-14.602
523	0.523	-17.463	-16.554	1.36	-14.967	-2.272	-11.575	-8.924	-22.187
524	0.524	-10.896	-10.967	3.649	-14.622	10.261	-12.948	-14.555	-15.27
525	0.525	-13.417	-15.838	-7.028	-8.092	-97.723	-9.28	-9.732	-25.968
526	0.526	-14.197	-8.519	-20.613	-9.122	-112.632	-0.979	-9.161	-20.237
527	0.527	-16.143	-15.311	-15.429	-13.442	-73.676	-0.032	-7.442	-11.594
528	0.528	-11.515	-12.828	-20.122	-11.189	-38.606	-10.897	-9.974	-13.191
529	0.529	-16.947	-15.186	-18.818	-10.663	-49.956	-12.272	-9.596	-8.953
530	0.53	-17.541	-17.15	-17.711	-8.801	38.394	-11.133	-9.219	-12.636
531	0.531	-12.906	-19.124	-11.745	-17.781	2.308	-17.168	-10.393	-16.137
532	0.532	-16.98	-10.248	-8.669	-16.689	34.472	-11.982	-13.897	-17.14
533	0.533	-17.38	-9.103	-7.691	-10.764	83.62	-9.095	-9.076	-14.287
534	0.534	-19.712	-10.284	-13.699	-7.751	74.441	-8.341	-9.677	-13.57
535	0.535	-20.114	-2.951	-14.494	-8.804	66.089	-10.675	-11.427	-6.292
536	0.536	-14.13	-17.677	-11.057	-11.398	58.361	-10.114	-10.082	-13.114
537	0.537	-13.366	-7.059	-3.757	-9.159	64.702	-9.548	-8.738	-10.643
538	0.538	-12.606	-32.253	2.936	-14.053	82.655	-6.664	-8.357	-8.354
539	0.539	-10.681	-35.591	-1.38	-24.138	-0.775	-12.496	-7.981	-11.879
540	0.54	-8.759	-1.165	-13.628	-19.92	-60.535	-11.747	-7.607	-11.327
541	0.541	-12.842	-14.734	-25.876	-8.142	-49.833	-12.36	-8.388	-13.08
542	0.542	-13.253	-18.835	-11.579	-19.213	-40.097	-6.403	-12.854	-11.75
543	0.543	-11.912	-15.195	-9.626	-17.925	4.505	-15.329	-12.28	-6.374
544	0.544	-14.829	-25.274	-7.9	-21.7	-52.425	-14.184	-12.875	-9.896
545	0.545	-16.785	-16.002	-6.39	-13.459	-74.384	-8.981	-8.043	-9.344
546	0.546	-11.773	-13.322	-16.484	-1.74	-67.772	-9.964	-7.469	-8.785
547	0.547	-17.795	-20.864	-20.205	2.827	-25.228	-9.213	-10.378	-11.316
548	0.548	-13.747	-9.249	-23.739	15.73	-41.794	-11.559	-10.779	-5.909
549	0.549	-15.697	1.392	-29.023	13.925	-46.914	-11.006	-10.4	-10.772
550	0.55	-15.138	7.185	-16.293	9.207	-5.778	-10.442	-13.32	-11.379
551	0.551	-12.249	-1.542	-32.226	-3.827	21.764	-8.725	-9.651	-9.67
552	0.552	-14.774	-9.292	-38.671	-12.601	36.719	-11.278	-15.079	-12.225
553	0.553	-18.079	-20.336	-25.178	-23.684	-13.653	-11.703	-11.597	-9.936
554	0.554	-22.154	-24.59	-2.391	-22.376	-49.861	-12.493	-8.316	-11.125
555	0.555	-14.229	-28.287	24.484	-35.387	-56.4	-8.452	-10.064	-13.874
556	0.556	-13.079	-10.301	46.323	-34.265	-25.989	-11.955	-11.424	-15.07
557	0.557	-12.123	-7.792	26.533	-23.452	46.139	-9.647	-15.104	-15.084
558	0.558	-13.099	3.81	-1.769	-16.314	95.393	-7.527	-7.747	-10.252
559	0.559	-12.347	-11.104	-20.59	-4.536	-3.178	-9.467	-12.971	-16.834
560	0.56	-14.684	-16.918	-23.915	-12.503	-16.455	-3.669	-8.128	-12.579
561	0.561	-14.12	-18.663	-14.664	-2.467	-76.176	-7.755	-10.643	-16.66
562	0.562	-14.733	-14.002	-17.401	-3.643	-65.432	-7.18	-9.867	-10.104
563	0.563	-17.653	-9.733	-9.885	4.662	-55.734	-9.11	-6.38	-7.582
564	0.564	-12.842	-16.12	-2.948	5.607	-46.898	-13.171	-11.016	-11.639
565	0.565	-14.807	-10.115	-9.35	6.55	-71.278	-12.79	-4.427	-22.477
566	0.566	-11.927	-13.201	-11.297	5.765	-78.762	-5.451	-1.905	1.313
567	0.567	-13.297	-14.162	-23.506	-6.441	8.517	-2.375	-4.219	-1.958
568	0.568	-12.93	-14.932	-18.886	-11.677	19.949	-1.425	-2.274	-5.052
569	0.569	-14.101	-9.314	-17.581	-26.003	52.194	-5.684	-2.846	-13.364
570	0.57	-13.73	-7.388	-13.954	-4.721	42.086	-9.748	-9.408	-15.882
571	0.571	-12.584	-10.702	-17.46	-7.45	15.053	-13.236	-13.649	-13.546
572	0.572	-11.829	-11.299	-18.432	-4.951	-9.669	-8.598	-11.309	-15.649
573	0.573	-12.62	-18.242	-15.536	-30.679	56.877	-16.343	-7.808	-2.093
574	0.574	-15.736	-13.376	-18.046	-27.37	-23.955	-17.306	-11.079	-3.825
575	0.575	-17.686	-14.125	-18.807	-18.073	-13.249	-6.458	-13.969	13.606
576	0.576	-14.217	-21.45	-18.225	-15.33	-43.113	-10.711	-9.107	6.653
577	0.577	-12.101	-14.667	-14.942	-7.76	19.136	-7.014	-12.371	-8.223
578	0.578	-14.825	-13.888	-15.519	-14.721	10.739	-12.994	-17.765	-33.358
579	0.579	-16.778	-16.178	-7.586	-8.313	3.141	-9.891	-12.912	-36.625
580	0.58	-16.601	-14.211	-13.581	-14.072	49.712	-0.979	-13.482	-20.917
581	0.581	-17.389	-14.753	-8.35	-19.256	-17.615	-4.445	-9.402	-6.756
582	0.582	-13.146	-17.644	-13.173	-14.576	-80.335	-20.505	-12.865	6.049
583	0.583	-13.748	-11.817	-10.637	-1.57	-7.197	-18.164	-7.437	3.759
584	0.584	-15.121	-15.826	-11.386	-6.755	-36.927	-20.269	-14.001	14.448
585	0.585	-14.756	-12.298	-9.429	-8.248	43.572	-18.309	-11.483	-14.542
586	0.586	-16.902	-15.547	-16.764	-1.041	-54.448	-13.064	-10.703	-18.56
587	0.587	-14.206	-12.621	-2.029	-9.896	-15.165	-11.498	-11.262	-22.191
588	0.588	-16.924	-11.231	-12.639	-25.523	-27.067	-10.122	-7.939	-12.085
589	0.589	-14.032	-12.573	-14.538	-14.835	-37.949	-8.938	-4.998	-15.137
590	0.59	-13.653	-15.464	-2.32	-12.858	-8.243	-7.758	-11.921	-17.805
591	0.591	-10.949	-10.21	-6.944	-14.545	18.679	-6.779	-5.111	-15.244
592	0.592	-15.8	-15.041	-11.194	-12.926	11.014	-9.669	-9.341	-17.525
593	0.593	-16.394	-13.075	-20.069	-11.509	-10.555	-8.88	-8.545	-15.354
594	0.594	-13.114	-12.426	-9.194	-10.286	-110.993	-9.645	-13.362	-17.237
595	0.595	-14.87	-10.997	-22.124	-11.382	-67.545	-10.204	-10.053	-11.968
596	0.596	-16.238	-12.276	-13.38	-10.349	-1.391	-5.536	-7.12	-16.57
597	0.597	-14.886	-11.027	-5.413	-11.246	58.665	-7.262	-5.733	-15.177
598	0.598	-16.055	-11.372	-9.64	-6.917	4.936	-5.879	-11.129	-11.463
599	0.599	-10.824	-14.107	-21.417	-7.619	34.997	-9.143	-7.619	-12.583
600	0.6	-18.747	-10.735	-7.061	-6.98	80.153	-10.273	-9.527	-9.45
601	0.601	-19.707	-15.312	-1.211	-10.226	88.719	-10.621	-7.76	-10.384
602	0.602	-12.724	-10.026	-2.915	-10.777	37.439	-7.088	-10.252	-11.124
603	0.603	-17.537	-18.122	-1.327	-9.4	-9.112	-8.204	-6.943	-10.314
604	0.604	-18.281	-10.972	-14.236	-8.995	-39.263	-4.475	-9.061	-9.7
605	0.605	-14.183	-14.017	-12.416	-6.836	-22.601	-9.842	-9.428	-14.315
606	0.606	-16.081	-14.899	-7.674	-8.725	12.847	-11.709	-9.015	-18.353
607	0.607	-15.469	-12.63	-11.832	-12.153	17.666	-13.585	-11.892	-16.976
608	0.608	-6.541	-14.573	-10.602	-9.182	22.175	-14.093	-10.7	-12.504
609	0.609	-12.896	-8.583	-16.561	-11.823	64.208	-10.538	-13.373	-16.544
610	0.61	-14.037	-10.944	-15.567	-6.727	25.861	-5.04	-10.438	-8.589
611	0.611	-0.102	-18.952	-22.319	-12.684	-9.103	-15.795	-12.342	-0.242
612	0.612	-13.659	-19.927	-12.607	-14.963	-4.514	-20.355	-11.164	-16.282
613	0.613	-8.447	-15.083	-11.409	-14.35	-50.088	-13.12	-10.378	-13.929
614	0.614	-10.012	-14.276	-17.368	-6.949	-104.616	-6.674	-11.142	-3.254
615	0.615	-11.381	-21.606	-22.544	-17.732	-67.236	-5.482	-13.069	6.448
616	0.616	-20.298	-16.678	-15.731	-10.519	7.055	-4.515	-9.38	-12.884
617	0.617	-14.314	-12.263	-6.017	-9.29	36.982	-1.611	-11.888	-5.303
618	0.618	-19.551	-14.319	5.821	-10.399	-61.061	-7.613	-7.431	-12.243
619	0.619	-14.727	-3.268	4.311	-11.33	-126.527	-6.84	-15.162	-14.355
620	0.62	-15.517	7.855	-11.515	3.39	-42.712	-13.416	-14.177	-12.412
621	0.621	-16.313	-7.992	-9.342	1.27	55.338	-15.93	-11.269	-17.628
622	0.622	-15.748	-39.906	-3.491	-23.906	-10.394	-13.6	-13.789	-16.063
623	0.623	-13.817	-35.368	-15.639	-27.185	1.511	-10.107	-11.473	-17.404
624	0.624	-13.21	-22.913	-20.236	-11.482	12.759	-13.389	-7.998	-10.995
625	0.625	-15.688	-26.503	-18.832	-25.592	42.688	-5.646	-12.657	-14.46
626	0.626	-17.022	-2.624	-17.62	-12.786	51.903	-12.982	-13.257	-15.406
627	0.627	-15.835	-5.664	-18.727	-1.138	92.882	-11.988	-9.777	-4.559
628	0.628	-9.819	-25.356	-13.447	-11.743	85.911	-9.439	-3.395	-5.916
629	0.629	-15.812	-22.77	-14.355	-29.137	79.628	-11.73	-0.885	-9.615
630	0.63	-16.57	-25.034	-11.778	-17.489	49.653	-15.179	-6.497	-13.117
631	0.631	-11.719	-1.552	-12.495	-15.321	33.599	-5.077	-11.338	-12.146
632	0.632	-9.773	-4.595	-14.373	-13.365	38.949	-12.206	-3.982	-11.158
633	0.633	-12.66	-30.114	-16.257	-8.118	-20.357	-13.342	-6.893	-17.135
634	0.634	-11.292	-20.034	-15.624	-16.03	20.652	-12.16	2.781	-9.768
635	0.635	-13.601	-10.728	-12.088	-8.863	57.984	-9.047	-3.613	-10.722
636	0.636	-13.199	-7.983	-13.396	-10.015	-42.295	-6.123	-16.771	-14.991
637	0.637	-15.883	-10.447	-14.52	-8.819	-114.049	-8.606	-21.994	-9.391
638	0.638	-13.931	-8.048	-11.758	-7.806	-126.821	-7.811	-23.555	-9.979
639	0.639	-15.475	-5.876	-8.232	-10.691	-257.755	-8.373	-24.924	-10.566
640	0.64	-16.816	3.821	-13.036	-14.936	-309.888	-2.356	-16.036	-12.319
641	0.641	-13.699	5.569	-8.347	-15.706	-389.276	-4.67	-7.727	-10.977
642	0.642	-14.062	-18.23	-11.217	-15.114	-288.268	-2.726	-6.77	-10.596
643	0.643	-15.985	-42.004	-17.004	-10.465	-91.011	-6.007	-5.824	-14.676
644	0.644	-13.84	-45.083	-12.929	-13.352	-6.876	-13.743	-5.077	-11.204
645	0.645	-15.756	-30.955	-10.966	-6.374	-32.78	-10.645	-10.729	-9.86
646	0.646	-19.416	-33.472	-14.241	-3.467	-56.301	-5.8	-12.689	-7.726
647	0.647	-18.04	1.558	-12.48	-5.971	6.855	-15.468	-6.706	-9.673
648	0.648	-23.825	57.096	-9.941	-3.639	25.874	-14.301	-10.792	-10.844
649	0.649	-26.125	108.76	-14.375	-1.701	43.098	-15.456	-11.393	-11.62
650	0.65	-19.518	88.82	-8.947	-1.106	90.539	-20.684	-10.842	-10.267
651	0.651	-22.007	58.427	-12.415	-3.997	133.463	-23.586	-6.815	-11.042
652	0.652	-27.601	52.995	-12.978	-6.512	198.961	-19.332	-7.234	-13.752
653	0.653	-29.513	58.013	-12.386	-9.805	162.933	-21.647	0.073	-11.044
654	0.654	-28.909	-10.715	-12.766	-16.389	130.018	-18.164	-7.335	-8.919
655	0.655	-19.982	-40.345	-14.123	-31.102	99.958	-25.517	-14.162	-9.696
656	0.656	-13.566	-67.079	-11.995	-28.978	1.061	-16.621	-14.982	-8.347
657	0.657	-7.54	-91.491	-11.613	-23.177	-12.269	-22.624	-19.081	-7.194
658	0.658	-12.74	-69.453	-13.555	-14.479	23.296	-17.406	-17.177	-8.751
659	0.659	-3.805	-49.533	-13.369	-3.455	-9.262	-22.254	-16.632	-11.463
660	0.66	7.061	-19.161	-8.933	3.695	59.846	-17.999	-11.243	-11.853
661	0.661	11.341	-69.112	-10.877	4.846	104.601	-20.319	-3.331	-13.4
662	0.662	7.705	-62.565	-12.626	5.993	-17.588	-9.488	-0.258	-15.333
663	0.663	4.234	-68.606	-9.142	-7.953	-105.158	1.528	-1.254	-15.153
664	0.664	1.158	-52.199	-12.428	-17.647	-57.676	17.398	-5.543	-13.612
665	0.665	-3.662	-87.47	-9.533	-19.403	-14.634	36.556	-6.341	-16.705
666	0.666	-4.415	-119.463	-9.938	-33.745	24.827	29.008	-5.787	-10.694
667	0.667	-11.755	-173.698	-13.428	-27.949	-34.83	22.041	-9.097	-11.482
668	0.668	-10.769	-92.265	-11.291	-15.76	62.956	11.395	-13.188	-9.169
669	0.669	-11.534	27.101	-13.214	-4.732	-2.937	-2.162	-21.142	-8.598
670	0.67	-9.199	74.674	-10.491	11.125	32.62	-7.394	-15.166	-13.259
671	0.671	-14.017	60.321	-12.625	21.768	173.695	-15.345	-9.96	-16.166
672	0.672	-24.066	-5.534	-11.283	-7.273	77.429	-14.004	-7.08	-14.827
673	0.673	-45.726	6.201	-12.065	-36.34	-150.582	-17.693	-4.588	-12.516
674	0.674	-48.809	-4.696	-13.63	-17.606	-120.033	-11.7	-3.83	-12.909
675	0.675	-29.048	5.114	-13.456	-20.914	-92.602	-16.933	-4.426	-7.689
676	0.676	-26.519	13.955	-15.424	-17.846	-118.697	-25.836	-14.515	-9.633
677	0.677	-14.898	22.039	-11.779	-15.147	-96.084	-27.009	-15.894	-12.934
678	0.678	-8.505	-0.073	-16.636	-7.601	-33.213	-26.057	-17.066	-12.351
679	0.679	-18.165	6.432	-11.998	-14.573	-130.27	-23.163	-15.908	-12.738
680	0.68	-12.936	0.337	-14.908	-20.986	-78.855	-18.922	-12.815	-14.096
681	0.681	-11.378	5.702	-11.426	-7.451	-64.066	-16.613	-13.796	-17.005
682	0.682	-12.727	20.805	-11.826	-5.709	-79.524	-20.101	-7.811	-11.785
683	0.683	-11.565	25.264	-12.217	-1.055	-67.495	-11.403	-10.138	-9.85
684	0.684	-12.725	12.833	-13.383	3.206	-80.461	-7.931	-10.722	-7.921
685	0.685	-13.688	-6.02	-9.134	-5.709	-157.295	-8.912	-16.719	-11.986
686	0.686	-22.59	-23.113	-8.753	-23.716	-108.756	-13.768	-14.398	-11.604
687	0.687	-11.756	-38.837	-13.214	-36.498	-28.934	-4.1	-3.569	-16.066
688	0.688	-4.6	-7.704	-13.803	-20.25	46.073	-2.951	-2.027	-7.164
689	0.689	-10.99	4.659	-10.323	-5.348	-4.039	-4.126	-3.391	-6
690	0.69	-16.996	8.341	-11.681	0.455	129.558	1.085	-12.3	-7.16
691	0.691	-17.97	5.05	-8.789	-8.244	224.991	-3.764	-8.805	-10.257
692	0.692	-11.202	-23.229	-4.344	-3.614	241.706	-8.038	-5.685	-3.486
693	0.693	-15.468	-12.061	-6.088	-13.713	225.366	-7.286	-2.761	-6.014
694	0.694	-14.706	-2.057	-14.028	-10.064	181.854	-6.732	1.522	-8.344
695	0.695	-14.136	-5.201	-12.867	-6.598	115.957	-12.761	-10.65	-17.833
696	0.696	-17.439	-13.525	-9.774	-13.944	127.71	-12.016	-15.856	-6.028
697	0.697	-15.711	-11.005	-10.746	-12.966	-34.953	-12.613	-11.194	-7.574
698	0.698	-17.083	-13.298	-11.53	-6.985	-57.961	-13.221	-15.435	-11.832
699	0.699	-16.711	-19.623	-13.85	-17.639	-78.769	-9.177	-6.517	-13.001
700	0.7	-20.796	-17.62	-10.377	-16.298	-20.911	-14.04	-3.012	-11.845
701	0.701	-12.874	-19.349	-10.956	-9.941	-3.264	-10.778	-8.208	-12.823
702	0.702	-11.729	-17.817	-11.54	-8.82	12.834	-17.391	0.726	-13.795
703	0.703	-14.846	-16.499	-10.187	-7.875	-59.151	-11.416	4.241	-11.286
704	0.704	-15.83	-17.707	-14.641	-8.864	-45.869	-10.667	-0.953	-12.062
705	0.705	-16.621	-16.694	-14.059	-9.671	-81.354	-10.105	-9.842	-12.646
706	0.706	-14.304	-17.84	-9.222	-12.038	-222.408	-13.423	-18.151	-13.23
707	0.707	-13.727	-20.941	-12.522	-10.142	-280.16	-11.691	-21.239	-10.322
708	0.708	-14.307	-30.81	-11.959	-12.106	-227.847	-8.231	-14.454	-11.673
709	0.709	-16.059	-27.277	-10.623	-11.552	-212.029	-11.548	-18.69	-14.007
710	0.71	-12.581	-21.398	-15.087	-9.045	-226.32	-12.733	-19.456	-11.105
711	0.711	-19.939	-18.342	-19.166	-11.369	-107.717	-12.356	-17.504	-8.382
712	0.712	-8.145	-11.525	-15.696	-14.27	-59.925	-7.318	-10.126	-9.545
713	0.713	-12.81	-8.863	-18.02	-8.28	-45.536	-13.313	-7.202	-11.673
714	0.714	-14.2	-6.412	-11.45	-7.531	-58.691	-7.697	-13.188	-14.411
715	0.715	-17.922	-4.383	-6.62	-9.875	-70.356	-9.608	-10.865	-15.6
716	0.716	-16.806	-14.374	-10.885	-13.397	27.586	-10.15	-11.429	-10.778
717	0.717	-15.89	-15.665	-16.504	-18.082	-37.852	-9.559	-8.118	-10.213
718	0.718	-11.11	-19.32	-14.579	-17.532	22.126	-8.204	-9.849	-14.886
719	0.719	-11.943	-18.015	-19.237	-9.634	-31.568	-11.531	-11.198	-9.501
720	0.72	-17.61	-16.793	-16.353	-10.816	18.248	-8.687	-11.591	-17.457
721	0.721	-14.179	-13.596	-8.43	-7.714	135.319	-10.687	-5.018	-10.128
722	0.722	-13.658	-21.319	-9.603	-4.81	311.024	-10.363	-5.993	-11.118
723	0.723	-11.98	-20.252	-12.709	-5.63	241.94	-11.18	-10.252	-15.399
724	0.724	-17.862	-7.397	-11.752	-9.763	348.187	-12.011	-7.933	-9.801
725	0.725	-13.86	-9.054	1.394	-10.385	213.867	-11.872	-3.11	-9.234
726	0.726	-11.965	-7.425	-0.552	-13.722	196.81	-8.248	-5.066	-8.653
727	0.727	-10.066	-8.697	-12.756	-14.333	149.679	-4.827	-12.833	-11.56
728	0.728	-15.506	-4.89	-17.405	-19.209	280.172	-9.33	-13.838	-12.921
729	0.729	-10.68	13.192	-16.063	-10.543	298.227	-5.31	-12.897	-13.319
730	0.73	-16.705	-25.242	-17.23	-11.755	219.445	-10.178	-8.664	-12.177
731	0.731	-11.113	-52.883	-8.921	-19.161	177.144	-10.776	-11.002	-11.809
732	0.732	-9.196	-47.882	-16.28	-22.109	112.167	-11.368	-12.962	-15.307
733	0.733	-13.869	-16.064	-15.316	-12.475	53.306	-10.98	-14.925	-12.417
734	0.734	-16.791	21.329	-11.067	-6.124	-87.03	-7.678	-13.231	-11.269
735	0.735	-16.42	6.114	-10.302	-4.997	-182.302	-3.599	-13.668	-8.563
736	0.736	-13.151	-7.482	-8.374	-8.148	-164.058	-11.52	-16.049	-7.804
737	0.737	-16.081	-28.172	-10.315	-9.167	-178.999	-10.347	-15.721	-12.269
738	0.738	-15.713	-24.365	-13.223	-17.142	-192.361	-9.362	-9.781	-15.581
739	0.739	-14.559	-41.22	-10.709	-16.202	-230.852	-10.31	-9.079	-13.848
740	0.74	-16.705	-25.392	-9.352	-27.062	-122.576	-11.075	-13.21	-12.505
741	0.741	-14.792	-5.563	-10.514	-5.421	-107.368	-8.737	-15.242	-10.2
742	0.742	-14.615	2.039	-15.74	10.203	-119.644	-5.25	-12.037	-3.637
743	0.743	-13.08	-9.577	-16.323	1.83	-11.391	-7.195	-13.847	-10.426
744	0.744	-14.639	-11.696	-15.754	-10.997	-140.764	-10.108	-9.078	-9.672
745	0.745	-14.462	-29.11	-11.704	-27.293	-157.495	-8.766	-12.429	-13.763
746	0.746	-16.219	-26.806	-12.101	-25.21	-236.477	-15.169	-10.764	-14.373
747	0.747	-12.751	-16.578	-7.658	-3.964	-221.533	-12.668	-6.002	-13.806
748	0.748	-18.179	-10.207	-15.401	-12.323	-207.98	-15.005	-8.019	-8.407
749	0.749	-13.351	-0.558	-8.053	-9.841	-71.854	-10.573	-13.515	-11.915
750	0.75	-13.94	4.668	-14.248	-1.182	-59.651	-10	-17.069	-7.298
751	0.751	-13.363	-12.727	-13.276	1.096	-26.736	-5.366	-15.206	-12.741
752	0.752	-12.98	-10.379	-14.044	-18.09	22.884	-8.269	-13.924	-12.964
753	0.753	-16.272	-8.254	-11.714	-20.633	32.075	-7.884	-9.925	-13.571
754	0.754	-13.37	20.776	-15.193	-13.698	-8.323	-9.238	-2.053	-11.657
755	0.755	-16.091	24.844	-13.272	-11.585	43.576	-5.171	-8.127	-12.258
756	0.756	-13.396	28.537	-4.37	-9.653	63.706	-13.102	-5.113	-18.077
757	0.757	-15.535	18.488	-0.676	-11.404	106.331	-4.769	-10.048	-15.768
758	0.758	-13.614	9.19	-4.153	-6.774	67.729	0.471	-14.396	-4.94
759	0.759	-14.404	11.87	-9.369	-13.969	-7.756	-6.29	-2.281	-15.976
760	0.76	-12.876	-26.645	-6.459	-17.674	-40.104	-14.217	-7.576	-26.05
761	0.761	-11.334	-109.863	-10.714	-21.177	-10.275	-26.016	-9.192	-11.735
762	0.762	-14.448	-145.48	-21.365	-13.846	16.738	-14.975	-7.897	-13.672
763	0.763	-9.618	-91.291	-11.3	-12.892	41.436	-7.798	-6.795	9.151
764	0.764	-10.209	-22.204	-14.979	-20.834	4.803	-19.595	-3.363	6.047
765	0.765	-16.802	-13.32	-13.815	-4.799	11.7	-24.235	-19.485	-8.085
766	0.766	-14.303	-5.195	-14.772	-11.791	-55.242	-14.164	-21.855	-5.573
767	0.767	-15.096	16.861	-13.801	-9.664	-64.038	-17.839	-15.512	1.391
768	0.768	-14.531	-3.105	-9.54	3.866	-55.968	0.16	-13.617	3.515
769	0.769	-17.825	-9.155	-7.217	-4.847	-48.66	2.684	-8.431	-10.037
770	0.77	-17.256	-25.658	-12.051	-19.17	-68.689	0.369	-3.827	-11.779
771	0.771	-13.79	9.525	-13.973	-13.379	-99.231	-6.004	-2.507	-16.424
772	0.772	-16.128	32.314	-13.372	-1.179	-16.23	-19.538	-8.922	-12.162
773	0.773	-15.752	36.335	-13.741	-2.725	19.129	-7.336	-7.791	-18.541
774	0.774	-19.441	9.989	-11.397	-9.87	94.562	-2.685	-2.59	-17.374
775	0.775	-16.165	6.695	-13.5	-6.191	143.404	-6.932	-3.577	-24.712
776	0.776	-14.051	-2.57	-13.078	-16.997	44.073	-3.247	-9.59	-19.865
777	0.777	-15.993	-45.136	-15.749	-6.907	108.952	-9.241	-2.24	-19.075
778	0.778	-18.71	-26.929	-10.884	-0.492	0.492	-10.2	-13.091	-13.455
779	0.779	-13.886	-21.488	-12.8	-1.612	-130.507	-15.043	-14.452	-6.866
780	0.78	-14.478	3.696	-9.488	-6.806	-114.083	-17.555	-18.135	-9.373
781	0.781	-15.077	44.898	-12.376	-3.896	-35.537	-16.786	-12.129	-13.438
782	0.782	-8.502	94.786	-13.723	-8.152	35.542	-24.725	-6.898	-11.492
783	0.783	-16.448	88.171	-10.43	-13.771	47.547	-21.638	3.951	-9.549
784	0.784	-19.561	21.006	-10.043	-14.339	-85.028	-18.741	-0.291	-17.278
785	0.785	-14.738	-59.687	-9.651	-6.96	-34.032	-16.232	-1.427	-9.906
786	0.786	-13.98	-113.882	-12.35	-21.632	-51.317	-15.463	-2.56	-10.854
787	0.787	-13.216	-182.99	-14.476	-32.24	-9.498	-10.635	0.564	-8.316
788	0.788	-18.065	-156.316	-17.186	-22.521	2.3	-12.585	5.436	-12.365
789	0.789	-14.786	-99.428	-16.028	-13.765	36.643	-6.017	-7.677	-10.41
790	0.79	-14.21	-32.703	-13.886	-2.698	67.948	-8.548	5.914	-8.46
791	0.791	-17.701	-6.019	-11.923	1.592	57.049	-4.497	-6.231	-11.341
792	0.792	-15.384	18.375	-7.623	0.489	11.395	2.067	-20.502	-9.967
793	0.793	-18.29	11.024	-4.653	-7.756	51.19	-0.466	-18.51	-8.581
794	0.794	-12.29	17.597	-9.414	-17.37	-60.539	0.292	-23.677	-7.396
795	0.795	-13.069	23.588	-11.286	-8.41	-45.378	-3.215	-18.976	-11.049
796	0.796	-13.843	18.141	-10.665	-16.691	-118.284	-3.813	-20.279	-15.484
797	0.797	-17.33	3.025	-15.525	-17.621	-53.153	-5.572	-11.33	-11.412
798	0.798	-15.392	7.471	-12.31	-14.664	29.715	-2.103	-17.264	-10.052
799	0.799	-14.808	-21.57	-16.432	-8.614	-90.015	-9.471	-14.091	-8.673
800	0.8	-20.22	-32.8	-16.811	-9.334	-42.29	-10.442	-11.113	-9.81
801	0.801	-12.279	-29.522	-16.39	-18.744	58.901	-15.289	-15.296	-7.068
802	0.802	-13.243	-1.293	-17.516	-15.004	19.757	-16.066	-14.439	-8.976
803	0.803	-16.134	-4.995	-11.466	-8.948	-15.496	-12.006	-14.935	-11.844
804	0.804	-8.184	-8.32	-0.007	-22.832	-4.245	-12.594	-10.205	-11.424
805	0.805	-7.21	-17.628	-11.002	-28.574	-13.727	-12.027	-9.527	-17.187
806	0.806	-10.106	-14.945	-21.054	-19.797	13.296	-18.627	-1.507	-14.835
807	0.807	-7.576	2.827	-12.132	-11.804	-43.33	-17.885	-7.416	-14.248
808	0.808	-8.334	9.755	-13.341	4.123	-35.751	-12.29	-10.436	-17.531
809	0.809	-7.742	-9.445	-10.344	-2.197	11.336	-10.357	-15.194	-12.07
810	0.81	-17.788	-6.962	-9.468	-7.936	-30.962	-9.786	-12.586	-11.467
811	0.811	-13.516	-0.08	-3.523	-6.139	-14.208	-11.537	-13.276	-13.398
812	0.812	-12.34	-6.611	-7.617	-14.041	-8.936	-12.909	-5.258	-4.497
813	0.813	-15.808	-4.794	-7.078	-12.642	-40.55	-9.614	-8.278	-10.879
814	0.814	-14.822	3.889	-6.532	4.455	-60.898	-3.801	-5.294	-14.325
815	0.815	-13.839	-13.489	-10.659	-2.452	-3.844	-9.428	-11.21	-13.336
816	0.816	-11.308	-20.403	-9.392	-21.546	102.559	-5.962	-11.924	-8.49
817	0.817	-13.611	-1.194	-12.761	-8.72	117.262	-5.384	-9.932	-7.723
818	0.818	-20.167	6.424	-9.914	-15.626	78.169	-11.961	-9.282	-10.078
819	0.819	-14.147	4.152	-14.407	-9.172	18.963	-14.459	-6.312	-9.525
820	0.82	-13.356	-10.699	-17.357	0.558	51.881	-15.207	-9.724	-14.19
821	0.821	-12.752	-4.866	-17.023	-15.273	101.676	-15.759	-8.297	-11.305
822	0.822	-17.375	-17	-15.72	-8.849	128.842	-12.459	-6.11	-13.83
823	0.823	-14.45	-27.962	-19.834	-18.477	88.897	-9.554	-12.059	-13.453
824	0.824	-16.942	-35.087	-21.245	-9.73	97.108	-13.035	-11.224	-15.591
825	0.825	-13.632	-54.644	-18.002	-30.393	131.535	-10.697	-10.389	-9.603
826	0.826	-18.442	-34.915	-23.843	-22.036	89.886	-6.615	-16.913	-13.868
827	0.827	-16.482	-37.459	-21.532	-19.489	74.33	-7.948	-10.861	-9.803
828	0.828	-14.716	-35.225	-14.963	-26.417	-0.455	-3.483	-13.127	-10.372
829	0.829	-14.31	-24.665	-14.198	-7.212	-32.253	-8.874	-8.244	-9.758
830	0.83	-12.929	-15.085	-8.595	10.63	-140.143	-6.911	-11.485	-1.963
831	0.831	-19.481	-9.952	2.239	8.332	-96.192	-8.822	-9.705	-11.601
832	0.832	-12.684	-5.355	-2.408	10.503	-108.579	-5.896	-11.017	-10.405
833	0.833	-13.422	-1.067	-1.062	0.87	23.361	-9.364	-12.329	-11.551
834	0.834	-15.719	2.659	-4.738	-7.826	6.79	-7.017	-13.443	-14.657
835	0.835	-13.765	-5.678	-10.741	-15.746	-39.979	-8.142	-12.242	-13.686
836	0.836	-15.673	-11.017	-5.52	-17.078	-24.756	-10.049	-8.724	-14.455
837	0.837	-16.22	-12.134	-6.495	-20.75	41.903	-7.313	-9.08	-12.114
838	0.838	-14.841	-25.443	-9.013	-26.753	7.181	-8.827	-12.723	-15.58
839	0.839	-18.105	-4.244	-21.2	-10.672	-2.896	-8.6	-7.275	-9.559
840	0.84	-15.947	-6.974	-29.903	-12.959	-11.935	-10.503	-10.747	-13.604
841	0.841	-14.763	-19.684	-37.835	-15.057	-20.033	-7.188	-10.148	-10.112
842	0.842	-15.905	-12.644	-53.691	-20.835	-59.969	-6.001	-10.725	-14.759
843	0.843	-16.65	-14.692	-51.541	-15.588	-96.385	-9.65	-10.353	-14.179
844	0.844	-12.173	-16.571	-30.23	-20.221	-75.803	-7.301	-3.025	-12.814
845	0.845	-16.785	-11.283	-4.664	-13.059	-8.215	-12.122	-2.099	-9.515
846	0.846	-12.689	-12.779	40.061	-4.152	-34.528	-15.396	2.717	-2.929
847	0.847	-15.175	-16.978	70.47	-2.991	-42.319	-13.645	-10.459	-1.958
848	0.848	-18.445	-7.999	31.792	-8.214	-123.334	-14.023	-20.131	-15.103
849	0.849	-15.52	-9.05	-23.711	-9.179	-285.624	-17.298	-18.371	-17.027
850	0.85	-14.329	-5.882	-45.743	-18.849	-215.614	-11.486	-16.797	-18.758
851	0.851	-12.368	-10.677	-39.13	-9.938	-236.358	-12.255	-18.128	-17.196
852	0.852	-17.183	-11.426	-45.082	-18.267	-139.845	-14.18	-14.438	-21.441
853	0.853	-20.642	-4.039	-28.59	-10.91	-122.197	-9.521	-10.94	-17.756
854	0.854	-10.559	-3.085	-23.511	-15.741	-74.414	-6.601	-14.024	-21.232
855	0.855	-11.893	-5.685	-0.623	-14.968	55.875	0.38	-9.172	-9.422
856	0.856	-15.554	-8.109	-4.663	-6.07	108.714	1.363	-11.673	4.901
857	0.857	-16.701	-19.026	44.503	-7.219	156.421	-6.563	-4.303	2.971
858	0.858	-11.462	-27.07	64.465	-12.423	84.181	-16.237	-11.069	-19.864
859	0.859	-16.288	-31.474	34.108	-17.24	18.315	-15.061	-11.838	-10.572
860	0.86	-12.018	-12.117	-4.587	-9.303	6.464	-18.531	-9.52	-2.241
861	0.861	-11.244	-9.56	-29.747	6.759	103.957	-15.418	-11.455	10.549
862	0.862	-14.726	-27.389	-25.276	-0.209	64.212	-20.247	-5.45	-1.057
863	0.863	-12.783	-34.349	-21.19	-19.378	52.219	-14.239	-9.504	-15.945
864	0.864	-12.205	-23.689	-2.393	-16.867	41.212	-3.586	-11.438	-10.127
865	0.865	-15.685	-25.659	14.659	-9.876	-87.358	-2.221	-4.084	-11.862
866	0.866	-16.065	-16.982	-1.007	-7.736	35.017	-5.893	-3.118	-0.824
867	0.867	-18.965	-21.666	-20.732	-13.576	50.89	-11.89	-9.113	17.96
868	0.868	-14.508	-23.095	-28.258	-11.867	65.154	-10.918	-6.791	5.198
869	0.869	-12.765	-26.861	-21.277	-10.359	78.055	-17.695	-8.723	-15.89
870	0.87	-16.245	-16.157	-19.134	-9.04	41.997	-20.221	-8.146	-18.594
871	0.871	-11.784	-17.542	-21.059	-5.387	30.666	-9.587	-0.4	-26.136
872	0.872	-13.518	-16.332	-19.3	-8.904	-78.504	-10.951	-3.499	-19.163
873	0.873	-13.903	1.753	-14.645	-5.837	-151.206	-2.054	-14.336	-21.294
874	0.874	-12.544	9.433	-18.896	-18.641	-138.59	-10.384	-12.986	-15.485
875	0.875	-15.448	-2.047	-27.792	-9.955	-79.573	-15.623	-11.834	-20.711
876	0.876	-11.766	0.173	-40.947	-14.644	-112.667	-14.675	-15.328	-19.159
877	0.877	-13.121	17.715	-35.717	-13.314	-44.178	-12.176	-14.383	-23.415
878	0.878	-10.215	24.793	-27.771	-17.004	17.579	-21.11	-13.425	-32.314
879	0.879	-12.918	31.257	-23.5	-13.551	-23.919	-19.976	-17.698	-38.306
880	0.88	-15.621	33.233	-22.323	-8.338	-61.761	-14.778	-10.348	-22.24
881	0.881	-12.135	6.94	-21.143	-23.049	37.981	-9.968	-9.387	-19.909
882	0.882	-18.521	-42.183	-13.756	-25.181	109.13	-5.738	-8.614	-0.751
883	0.883	-16.002	-75.637	-16.635	-3.89	-10.124	-8.084	-7.841	17.052
884	0.884	-11.934	-69.619	-10.624	-6.627	-90.228	-12.949	-9.791	-4.044
885	0.885	-15.417	-30.882	-8.292	-9.179	-76.537	-2.902	-10.394	-1.34
886	0.886	-20.065	-15.76	-7.711	-6.913	-37.893	-1.564	-10.994	-14.121
887	0.887	-11.162	-29.25	-11.001	-4.837	-26.945	-5.25	-13.524	-11.801
888	0.888	-17.547	-16.831	-16.427	-14.562	69.986	-6.418	-10.238	-18.187
889	0.889	-16.381	-5.581	-11.609	-19.84	3.393	-3.333	-8.119	-12.382
890	0.89	-11.157	-15.597	-5.64	-8.834	14.336	-2.382	-7.736	-3.681
891	0.891	-12.12	-6.27	-11.285	-7.5	45.947	-3.175	-8.147	0.951
892	0.892	-18.116	-3.592	-13.254	-8.685	94.615	-5.511	-3.317	-3.307
893	0.893	-17.343	-1.142	-11.359	-9.864	-4.524	-9.008	6.16	-12.22
894	0.894	-17.923	-12.82	-11.964	-8.903	60.901	-5.734	12.545	-11.063
895	0.895	-18.503	-10.709	-11.582	-6.006	72.619	-9.812	-3.143	-12.034
896	0.896	-16.76	-28.187	-13.893	-10.257	40.147	-7.309	-9.556	-13.001
897	0.897	-11.919	-53.977	-15.981	-12.576	-28.869	-10.607	-19.256	-17.261
898	0.898	-12.503	-71.076	-20.383	-10.644	-2.088	-14.672	-31.474	-13.197
899	0.899	-19.09	-49.271	-11.49	-10.075	-10.25	-13.319	-29.956	-11.278
900	0.9	-18.319	-23.781	-10.398	-14.145	-3.018	-12.938	-22.808	-14.582
901	0.901	-10.969	0.004	-18.795	-8.356	43.812	-18.738	-13.913	-11.695
902	0.902	-13.872	9.259	-11.517	-13.987	37.924	-19.506	-12.762	-10.364
903	0.903	-13.097	34.776	-8.673	-13.414	10.514	-16.017	-11.807	-11.742
904	0.904	-10.779	72.464	-6.206	-15.361	-64.909	-12.716	-8.919	-8.858
905	0.905	-8.844	57.318	5.94	-13.629	-205.858	-12.126	-9.706	-10.811
906	0.906	-13.489	25.331	7.653	-18.482	44.446	-10.762	-7.4	-10.436
907	0.907	-12.919	45.964	-3.421	-17.916	78.728	-4.368	-8.003	-6.954
908	0.908	-14.283	57.098	-4.766	-9.012	47.864	-10.37	-8.606	-10.248
909	0.909	-16.603	53.71	7.101	-2.652	19.77	-8.058	-5.727	-11.445
910	0.91	-13.705	6.588	11.787	-8.676	96.37	-11.558	-7.106	-16.71
911	0.911	-13.327	-94.303	-7.002	-9.647	72.89	-8.293	-13.51	-8.794
912	0.912	-16.816	-108.655	-14.592	-10.618	-33.123	-8.891	-11.021	-9.782
913	0.913	-11.982	-95.527	-16.968	-13.148	-90.783	-7.574	-6.972	-14.666
914	0.914	-16.633	-35.939	-14.91	-25.373	-38.219	-7.196	-6.419	-12.202
915	0.915	-18.378	-46.787	-9.176	-20.176	-117.922	-9.299	-11.086	-11.451
916	0.916	-13.548	-36.933	-14.46	3.619	-161.329	-7.365	-15.174	-12.037
917	0.917	-18.206	7.766	-22.535	6.877	-121.731	-10.093	-10.367	-11.476
918	0.918	-17.638	15.877	-12.656	3.758	-14.326	-9.918	-12.337	-10.906
919	0.919	-14.165	37.908	-16.536	1.019	57.769	-7.223	-5.786	-10.543
920	0.92	-18.624	-62.971	-15.501	-6.55	70.789	-8.409	-15.49	-13.885
921	0.921	-15.732	-106.182	-18.638	-13.54	130.11	-9.206	-9.135	-11.806
922	0.922	-14.386	-119.39	-11.939	-11.424	10.477	-9.991	-10.32	-7.404
923	0.923	-14.009	-131.214	-11.219	-17.244	-37.35	-7.491	-11.314	-11.51
924	0.924	-11.893	-98.654	-12.042	-15.523	-23.362	-6.725	-6.518	-10.193
925	0.925	-14.611	-49.261	-8.611	-10.912	-36.865	-2.294	-5.775	-10.62
926	0.926	-13.465	-40.362	-13.314	-18.1	-72.839	-5.597	-1.742	-11.816
927	0.927	-14.25	-16.01	-15.094	-21.805	24.58	2.133	-8.355	-10.673
928	0.928	-15.615	20.899	-12.64	-8.677	37.495	-3.106	-5.863	-15.736
929	0.929	-15.431	54.351	-16.042	-10.457	25.538	-9.891	-13.234	-11.123
930	0.93	-11.764	60.331	-15.702	-8.936	123.103	-10.689	-12.29	-12.894
931	0.931	-14.298	43.857	-21.656	-16.112	109.701	-13.039	-14.821	-12.519
932	0.932	-12.958	38.77	-20.823	-22.536	-69.526	-14.995	-15.6	-11.175
933	0.933	-14.139	34.23	-13.415	-6.886	-146.514	-15.586	-4.77	-14.06
934	0.934	-12.995	13.419	-16.283	-9.025	-77.128	-21.025	-0.129	-11.327
935	0.935	-10.298	2.101	-15.508	0.63	70.753	-20.465	-4.393	-9.387
936	0.936	-15.147	-28.902	-13.181	-4.62	89.54	-25.125	-8.084	-14.222
937	0.937	-15.74	-8.208	-11.209	-9.284	71.782	-22.247	-16.423	-14.807
938	0.938	-17.686	-11.906	-5.273	-7.944	23.905	-17.432	-13.335	-14.235
939	0.939	-13.633	-15.208	-7.755	-16.856	66.964	-11.46	-14.297	-5.351
940	0.94	-17.126	-12.107	-11.392	-20.371	80.07	-10.711	-1.14	-6.521
941	0.941	-14.809	30.484	-13.47	-17.293	-99.028	-12.664	-14.689	-14.842
942	0.942	-12.689	49.486	-12.964	-22.13	-124.687	-10.744	-16.423	-9.613
943	0.943	-13.858	31.324	-16.482	-22.929	-287.49	-11.332	-17.966	-14.453
944	0.944	-11.931	-18.567	-12.019	-22.194	-391.896	-10.962	-4.987	-13.686
945	0.945	-16.774	14.922	-9.892	-22.801	-328.404	-13.493	3.737	-14.475
946	0.946	-14.845	-3.293	-11.632	-11.98	-270.632	-17.973	-0.904	-9.651
947	0.947	-11.56	2.077	-15.095	-7.375	-183.075	-17.419	-12.128	-12.955
948	0.948	-12.144	-3.024	-11.765	-6.063	-71.815	-13.974	-13.492	-9.674
949	0.949	-13.501	-16.638	-6.909	-12.495	-28.708	-9.566	-22.408	-12.582
950	0.95	-13.12	-45.7	-14.235	-9.062	10.622	-13.661	-21.25	-11.224
951	0.951	-15.256	-34.45	-3.368	-1.768	-25.157	-12.329	-16.007	-3.877
952	0.952	-18.94	-37.624	-16.3	-16.524	-14.352	-10.034	-9.201	-6.97
953	0.953	-16.631	-15.528	-7.568	-5.91	54.715	-11.223	-4.916	-7.936
954	0.954	-12.581	-18.041	-6.025	-11.758	189.087	-6.795	-8.958	-10.446
955	0.955	-15.109	-20.378	-7.371	-6.566	285.355	-3.905	-4.086	-8.126
956	0.956	-9.697	-8.641	-3.644	-1.958	127.837	-5.27	-2.123	-10.059
957	0.957	-13.19	-6.434	-21.586	-17.865	191.603	-4.89	-0.344	-13.334
958	0.958	-19.202	-8.274	-60.027	1.259	172.735	-5.277	-6.114	-5.593
959	0.959	-16.887	-13.4	-65.322	-6.309	225.502	0.721	-8.399	1.742
960	0.96	-10.314	-24.351	-40.014	-17.922	178.181	3.243	-11.849	-12.984
961	0.961	-14.58	-46.022	-26.31	-7.292	106.375	-0.806	-5.813	-6.616
962	0.962	-18.65	-49.209	-5.467	-9.241	-90.753	10.058	-13.143	-0.816
963	0.963	-15.173	-51.994	13.42	-7.533	-175.017	-10.615	-6.353	-9.519
964	0.964	-17.112	-39.26	23.589	-9.123	55.629	-30.328	-12.321	-26.931
965	0.965	-16.538	-27.628	14.396	-19.225	24.735	-7.101	-6.665	-38.536
966	0.966	-11.71	-25.5	57.04	0.299	-172.451	2.183	-3.148	-15.095
967	0.967	-13.652	-15.787	63.024	-13.827	-44.215	-6.116	-6.398	-11.958
968	0.968	-13.08	-3.478	57.629	-6.27	25.77	-8.612	-10.415	-14.626
969	0.969	-14.442	7.706	-7.874	-13.233	47.395	-6.277	-13.855	-7.051
970	0.97	-14.833	15.023	-70.241	-11.108	105.766	-8.396	-9.358	-9.378
971	0.971	-13.676	3.29	-29.45	-16.914	19.01	-10.314	-11.064	-11.544
972	0.972	-14.839	-20.473	-36.668	-18.66	-59.763	-8.535	-12.373	-9.618
973	0.973	-12.907	-58.155	-29.961	-10.732	13.067	-10.048	-6.914	-11.344
974	0.974	-15.811	-42.971	-23.87	-9.387	53.058	-8.66	-13.457	-3.4
975	0.975	-13.101	-10.922	-18.47	-8.232	113.109	-17.532	-10.898	-10.546
976	0.976	-14.261	9.958	-33.746	-11.73	37.827	-16.339	-10.081	-19.435
977	0.977	-16.392	28.921	-1.943	-6.494	28.519	-11.081	-14.876	-8.574
978	0.978	-15.62	-1.845	43.865	-5.524	-15.501	-17.829	-16.781	-9.947
979	0.979	-16.398	-14.018	-11.095	-11.528	-39.167	-4.636	-10.168	-11.118
980	0.98	-12.724	-17.481	-77.82	-17.145	-1.503	1.205	-10.908	-9.959
981	0.981	-12.337	-13.996	-68.851	-9.2	32.769	-3.975	-16.483	-6.873
982	0.982	-13.696	-16.942	-44.376	-16.544	3.109	-11.866	-11.625	-17.698
983	0.983	-13.312	-14.109	-22.231	-13.617	-1.827	-7.569	-13.545	-13.428
984	0.984	-14.479	-1.252	11.326	-7.576	3.648	-11.202	-10.615	-17.089
985	0.985	-17.969	-8.172	5.334	-8.308	27.034	-10.007	-4.78	-13.595
986	0.986	-18.363	-14.546	-22.353	-13.094	23.719	-4.749	-2.432	-16.682
987	0.987	-12.376	-12.626	53.284	-16.334	-32.313	-11.492	-10.347	-9.901
988	0.988	-16.644	-7.415	107.366	-25.19	-105.012	-10.683	-17.677	-5.62
989	0.989	-15.879	-12.086	77.734	-8.124	-173.489	-11.424	-6.818	-9.659
990	0.99	-15.297	-25.081	51.139	-10.423	-110.367	-17.964	-8.152	-11.593
991	0.991	-13.374	-30.316	-22.051	-25.301	-52.912	-20.431	-14.515	-12.185
992	0.992	-18.221	-19.242	-51.488	-3.991	-74.664	-26.005	-8.504	-12.768
993	0.993	-15.325	-23.442	-77.94	4.351	-94.423	-18.019	-9.463	-14.117
994	0.994	-17.845	-3.87	-53.095	-8.399	-112.55	-14.866	-10.425	-6.743
995	0.995	-14.558	21.641	-45.21	-15.339	-151.078	-5.889	-12.923	-7.73
996	0.996	-14.172	24.909	-51.229	-0.4	-125.542	-6.971	-13.671	-8.717
997	0.997	-11.47	21.771	-56.789	-2.273	-56.326	0.456	-8.822	-14.709
998	0.998	-14.183	13.404	-28.776	-0.463	13.302	-0.44	-8.239	-12.385
999	0.999	-14.961	5.799	-23.425	1.151	94.467	-8.3	-9.977	-17.205
1000	1	-13.032	-20.014	-18.722	2.565	105.623	-13.467	-15.791	-8.499
1001	1.001	-8.782	-71.591	-22.817	-6.284	17.008	-10.51	-16.574	-14.504
1002	1.002	-7.049	-138.434	-4.533	-24.22	5.348	-7.933	-8.633	-11.413
1003	1.003	-8.412	-75.994	18.839	-11.394	-70.45	-7.101	-3.398	-14.308
1004	1.004	-10.739	-35.401	2.838	-18.305	-99.918	-11.878	-10.163	-6.35
1005	1.005	-14.8	-13.393	-22.99	-11.869	-73.012	-11.245	-5.906	-11.557
1006	1.006	-17.317	-6.862	-26.507	-13.748	-64.685	-11.777	-11.511	-20.442
1007	1.007	-14.026	-12.899	-42.332	-11.947	-27.756	-11.344	-10.927	-4.742
1008	1.008	-18.863	-18.351	-73.628	-16.536	-61.288	-13.633	-11.508	5.914
1009	1.009	-19.449	-13.362	-69.693	-26.533	-31.022	-16.502	-6.109	0.127
1010	1.01	-15.388	9.426	-58.55	-17.574	-36.536	-22.478	-10.963	-5.086
1011	1.011	-16.736	21.76	-41.57	-16.371	38.789	-24.966	-4.979	-9.725
1012	1.012	-18.087	18.016	-19.697	-0.255	92.518	-25.707	2.363	-19.783
1013	1.013	-15.183	14.659	-5.506	2.121	180.748	-14.828	-8.496	-20.933
1014	1.014	-16.345	17.696	7.353	-8.483	120.341	5.903	-18.578	-17.441
1015	1.015	-13.637	25.987	33.22	-14.248	108.859	8.605	-12.216	-27.128
1016	1.016	-12.858	2.747	84.826	-15.952	19.55	-14.613	-18.224	-36.048
1017	1.017	-14.787	-31.72	33.322	-20.532	-64.511	-11.494	-17.259	-30.035
1018	1.018	-13.429	-54.563	-27.081	-19.135	-119.164	-3.144	-14.363	-13.959
1019	1.019	-14.578	-42.168	-51.301	-15.419	-168.867	-0.609	-10.124	11.773
1020	1.02	-16.12	-38.479	-43.77	-21.371	-142.654	-7.581	-9.371	28.782
1021	1.021	-15.144	-21.444	-23.781	-18.221	-118.814	-22.506	-11.32	0.512
1022	1.022	-13.393	-18.359	-5.678	-11.395	-82.489	-16.694	-8.044	-18.244
1023	1.023	-14.935	-26.723	21.902	-10.556	17.447	-11.436	-7.483	-14.915
1024	1.024	-15.117	-3.563	97.486	-8.154	88.872	-6.774	-8.847	-17.981
1025	1.025	-16.847	-6.691	195.233	2.778	-30.266	-5.42	-10.219	-15.244
1026	1.026	-13.355	-15.022	103.116	-20.946	-14.942	-9.103	-9.071	-22.789
1027	1.027	-14.703	-7.465	19.599	-10.832	-29.712	1.719	-5.404	12.22
1028	1.028	-13.529	-5.124	-34.852	4.899	-43.207	-11.263	-7.741	-2.892
1029	1.029	-14.677	-3	-64.697	2.222	-31.862	-16.501	-14.33	-7.335
1030	1.03	-14.278	-8.822	-73.769	-10.553	-43.472	-21.144	-15.308	-3.249
1031	1.031	-12.715	-7.089	-82.059	-12.853	-14.677	-16.877	-2.153	-22.015
1032	1.032	-13.477	-8.649	-60.108	-23.453	47.047	-10.485	-0.229	-18.714
1033	1.033	-13.272	1.398	-40.262	-21.495	38.194	-11.652	-5.46	-21.811
1034	1.034	-11.709	0.213	14.59	-19.736	15.438	-4.305	-7.015	-13.475
1035	1.035	-11.123	6.209	21.739	-18.165	-45.784	-1.421	-11.268	-10.982
1036	1.036	-10.912	-1.145	28.199	-19.482	10.467	-0.646	-10.106	-13.335
1037	1.037	-13.802	5.622	70.677	-15.775	-12.212	-1.435	-18.423	-24.034
1038	1.038	-15.719	3.094	-12.492	-4.911	-32.714	3.376	-13.199	-22.162
1039	1.039	-20.735	-5.812	-119.758	-0.637	-15.119	0.064	-12.236	4.117
1040	1.04	-10.658	-23.819	-133.963	-1.769	11.994	-8.836	-6.234	7.784
1041	1.041	-12.001	-41.631	-120.725	1.716	67.091	-2.464	-8.549	-9.192
1042	1.042	-13.146	-48.607	-156.299	0.752	148.316	-13.318	-7.966	-12.207
1043	1.043	-16.612	-42.208	-275.802	-2.105	115.591	-17.602	-6.022	-26.298
1044	1.044	-15.629	-28.648	-260.011	-2.829	-12.858	-29.423	-8.917	7.18
1045	1.045	-20.45	-16.425	-216.869	-10.153	-65.361	-30.986	-12.402	2.738
1046	1.046	-12.501	-17.92	-72.219	-20.963	-81.258	-23.816	-6.992	-17.971
1047	1.047	-13.445	-13.623	23.792	-19.579	-8.977	-17.417	-10.483	-14.281
1048	1.048	-14.393	-9.904	41.142	-15.881	109.707	-16.229	-12.43	-24.342
1049	1.049	-13.597	-8.71	88.763	-14.687	189.675	-0.157	-8.367	-8.643
1050	1.05	-12.803	-5.6	276.724	-7.301	204.458	-2.487	-5.838	-5.865
1051	1.051	-13.363	-10.452	558.798	-10.178	139.259	-8.893	-13.19	-3.287
1052	1.052	-15.275	-13.021	371.237	-14.423	128.023	-6.966	-12.217	-19.496
1053	1.053	-15.837	-10.784	200.911	-8.817	30.725	-12.193	-9.293	-30.099
1054	1.054	-18.336	-8.848	108.282	-8.231	-8.376	-4.261	-6.759	-24.267
1055	1.055	-15.998	-13.447	24.256	-11.513	-43.559	-2.914	-12.351	-19.04
1056	1.056	-13.863	-13.963	-52.215	-12.093	-53.918	-6.607	-10.394	-23.702
1057	1.057	-16.568	-17.379	-75.115	-20.025	-63.201	-0.611	-8.446	-13.649
1058	1.058	-13.85	-10.936	-96.041	-14.017	-89.302	-5.848	-0.697	-12.487
1059	1.059	-13.648	-11.655	-115.03	-13.046	-129.39	0.935	-8.041	-4.138
1060	1.06	-16.936	-13.918	-97.499	-8.201	-17.857	-6.997	-12.864	-11.477
1061	1.061	-16.537	-11.906	-113.319	-10.702	-33.293	-18.802	-10.346	-6.628
1062	1.062	-15.355	-7.184	-127.745	-13.023	-75.937	-20.35	-9.557	-9.133
1063	1.063	-11.089	-7.703	-114.621	-2.156	43.031	-21.701	-7.61	-13.17
1064	1.064	-12.42	-15.58	-126.424	-6.761	59.51	-7.375	-8.176	-8.305
1065	1.065	-15.691	-14.367	-115.453	-10.985	-127.838	-1.537	-17.075	-4.986
1066	1.066	-12.76	-9.105	-105.331	-19.872	-101.775	-13.7	-18.231	-11.556
1067	1.067	-13.125	-11.991	-96.028	-11.536	-124.412	-24.729	-17.071	-7.309
1068	1.068	-18.915	-18.011	-87.53	-4.164	-145.066	-17.565	-9.71	4.889
1069	1.069	-14.836	-15.728	-124.18	-16.913	-10.003	2.003	-8.742	17.1
1070	1.07	-15.395	-10.894	-36.581	-18.629	42.859	10.333	-11.255	2.796
1071	1.071	-14.799	-11.47	118.728	-20.152	27.457	-17.913	-12.02	-26.203
1072	1.072	-13.034	-6.024	97.821	-27.292	158.076	-36.696	-7.171	-38.586
1073	1.073	-16.502	-10.833	78.942	-28.439	71.305	-19.674	-11.805	-27.362
1074	1.074	-16.878	-16.814	-8.57	-34.433	24.448	-4.004	-8.89	-17.291
1075	1.075	-12.029	-9.421	7.191	-18.365	-75.74	-6.737	-9.275	-1.619
1076	1.076	-11.434	-14.228	79.364	2.74	-193.612	0.788	-11.596	6.71
1077	1.077	-18	-14.982	197.653	0.02	-240.734	3.087	-9.454	9.206
1078	1.078	-15.473	-23.855	149.874	12.773	-110.274	-7.558	-13.125	-16.539
1079	1.079	-14.685	-20.342	19.623	29.03	152.712	-9.504	-5.764	-26.617
1080	1.08	-14.095	-25.533	-33.012	-2.906	190.604	-14.754	-10.995	-10.975
1081	1.081	-12.151	-16.606	-49.031	-16.455	156.785	-16.323	-8.089	-13.713
1082	1.082	-12.723	-13.101	-34.761	-4.074	64.138	-12.081	-8.851	-11.253
1083	1.083	-15.231	-3.409	4.849	-0.438	36.295	-8.418	-8.057	-18.278
1084	1.084	-8.837	-12.3	88.495	-3.766	10.842	-2.422	-14.626	9.361
1085	1.085	-20.251	-20.617	-8.947	-19.46	34.105	-18.486	-6.69	13.008
1086	1.086	-15.604	-17.513	-48.139	-16.755	12.981	-2.251	-9.785	23.024
1087	1.087	-14.244	-8.611	-107.405	-14.242	-44.696	-0.146	-10.749	26.075
1088	1.088	-15.408	-12.092	-139.61	-11.92	-27.332	-5.971	-11.528	0.472
1089	1.089	-11.933	-11.131	-129.688	-9.783	-43.335	-25.329	-9.205	-30.581
1090	1.09	-10.97	-17.934	-103.455	7.641	-29.125	-12.551	-12.687	-76.461
1091	1.091	-13.872	-13.715	-95.568	-8.612	-94.963	-10.228	-12.093	-82.409
1092	1.092	-18.128	-19.368	15.451	-27.765	-83.14	-3.843	-11.508	-32.418
1093	1.093	-12.514	-17.477	-0.326	-25.261	-93.894	-5.81	-11.119	1.056
1094	1.094	-15.997	-15.582	-14.525	-18.342	-103.691	-4.106	-3.758	-4.98
1095	1.095	-11.354	-18.491	77.795	-20.493	-76.881	-18.478	-0.662	0.435
1096	1.096	-17.938	-10.546	113.604	-10.831	-84.862	-20.486	-3.574	-14.68
1097	1.097	-13.681	-21.38	16.04	-9.131	-92.082	-25.779	2.416	-10.31
1098	1.098	-17.746	-22.748	-23.208	-20.197	-138.828	-11.502	-8.237	-22.778
1099	1.099	-15.812	-13.854	-34.737	-18.884	-71.601	-5.743	-21.22	-56.935
1100	1.1	-15.226	-7.854	-67.125	-15.239	-152.066	-0.554	-12.532	-34.186
1101	1.101	-14.652	-4.75	-96.59	-11.786	-141.067	-8.537	-14.093	-21.863
1102	1.102	-12.142	-3.79	-69.563	-8.71	6.933	-12.856	-18.373	-10.67
1103	1.103	-13.502	-8.05	-110.114	-7.767	28.002	-11.76	-12.008	-0.609
1104	1.104	-15.634	-7.27	-161.876	-13.797	8.681	-10.64	-18.029	21.201
1105	1.105	-10.412	-6.689	-142.127	-3.191	25.866	-3.297	-14.953	23.762
1106	1.106	-12.36	-8.638	-75.242	-7.506	-22.107	-14.107	-10.143	5.753
1107	1.107	-12.948	-6.913	58.594	-11.246	20.591	-6.965	-5.912	3.249
1108	1.108	-15.854	-11.776	38.964	-10.151	59.401	-24.098	-8.259	-15.961
1109	1.109	-11.018	-13.739	91.147	-17.561	166.072	-17.269	-8.859	-13.463
1110	1.11	-15.666	-15.499	138.627	-14.72	150.899	-15.199	-2.885	-15.761
1111	1.111	-22.259	-15.13	239.652	-1.606	110.683	-13.236	-10.279	-17.74
1112	1.112	-12.596	-13.791	147.546	-15.204	98.073	-11.489	-5.47	-35.024
1113	1.113	-21.504	-20.392	87.876	-23.987	43.189	-3.585	-16.927	-27.958
1114	1.114	-18.021	-19.444	-31.589	-25.603	-6.862	-13.682	-12.333	-21.49
1115	1.115	-21.123	-9.799	-111.252	-12.714	1.313	-12.531	-8.136	-7.854
1116	1.116	-16.297	-16.213	-183.778	-11.041	-121.704	-9.058	-7.037	4.41
1117	1.117	-12.048	-10.229	-171.034	-15.746	-34.963	-8.088	-10.582	-3.464
1118	1.118	-11.283	-5.02	-135.681	-17.156	12.019	-17.007	-3.282	-2.018
1119	1.119	-17.87	-17.824	26.719	-13.527	-31.777	-6.204	-4.301	9.887
1120	1.12	-13.618	-16.107	49.536	-14.757	-19.121	-13.393	-10.354	-1.053
1121	1.121	-19.236	-17.679	-14.154	-7.475	-55.084	-7.034	-12.744	-8.171
1122	1.122	-11.306	-16.352	-71.884	1.361	-109.657	-3.604	-10.879	-19.969
1123	1.123	-10.34	-12.702	190.512	4.767	-60.707	-2.685	-12.885	-21.507
1124	1.124	-11.312	-13.89	227.733	1.599	-87.906	10.071	-6.376	-11.426
1125	1.125	-15.566	-12.958	125.113	-1.374	33.687	4.829	-8.966	-17.811
1126	1.126	-13.237	-12.023	93.846	-5.682	85.644	-3.136	-17.935	0.201
1127	1.127	-12.651	-16.323	9.281	6.485	100.984	-16.117	-9.676	7.765
1128	1.128	-14.591	-17.145	-16.388	-5.744	86.083	-17.872	-12.827	-3.846
1129	1.129	-12.85	-22.038	-39.826	-10.416	72.591	-9.955	-8.057	2.55
1130	1.13	-12.462	-18.789	-61.303	-23.405	107.973	-14.239	-16.048	-3.246
1131	1.131	-12.849	-15.946	-119.345	-21.715	75.268	-13.114	-13.021	1.979
1132	1.132	-14.017	-14.627	-207.156	2.027	85.035	-9.669	-19.854	3.493
1133	1.133	-14.413	-7.301	-223.296	-1.317	111.428	-19.395	-15.658	-18.175
1134	1.134	-11.723	-8.288	-180.392	-17.052	70.357	-15.763	-10.109	-15.097
1135	1.135	-11.538	-11.207	-141.033	-25.45	32.986	-0.117	-13.666	-0.99
1136	1.136	-16.004	-15.469	-152.975	-23.003	12.656	-2.301	-14.32	-8.577
1137	1.137	-11.376	-15.865	-77.218	-20.738	-5.964	-12.019	-11.504	-6.29
1138	1.138	-10.809	-13.559	70.651	-18.661	10.085	-20.757	-11.198	17.145
1139	1.139	-16.632	-5.652	388.082	-16.776	-29.495	-32.011	-10.875	-29.895
1140	1.14	-14.33	-10.914	136.904	-17.408	-95.417	-30.505	-15.77	-76.878
1141	1.141	-16.284	-17.728	0.879	-19.21	-122.362	-20.48	-11.182	-83.06
1142	1.142	-18.238	-11.757	-122.704	-8.246	-146.912	-3.488	-9.108	-17.848
1143	1.143	-18.841	-4.424	-160.083	13.339	-183.964	-1.178	-13.233	-1.605
1144	1.144	-15.375	-19.159	-125.945	-15.033	-284.826	0.949	-9.804	-6.837
1145	1.145	-16.747	-21.308	-33.001	-26.388	-298.977	18.358	-6.564	-2.508
1146	1.146	-12.688	-15.524	108.022	-9.459	-233.014	16.01	-4.485	26.476
1147	1.147	-14.054	0.337	82.599	-12.625	-101.487	-3.174	-8.983	22.885
1148	1.148	-15.423	-6.062	12.746	-4.384	-13.69	-0.698	-4.964	19.784
1149	1.149	-20.271	-15.756	118.026	-12.01	-124.622	-3.06	-1.536	16.85
1150	1.15	-10.219	-20.981	137.014	-9.739	-81.077	-0.968	-8.938	-8.582
1151	1.151	-11.586	-13.036	49.572	-20.427	11.423	0.946	-8.005	-32.226
1152	1.152	-15.277	-20.179	-29.957	-18.515	-47.764	-0.833	-9.014	-60.337
1153	1.153	-16.449	-23.831	-72.961	-9.829	-14.584	-24.679	-8.272	-11
1154	1.154	-17.425	-17.82	-85.984	-5.23	15.747	-41.75	-9.077	63.083
1155	1.155	-8.535	-10.471	-73.961	4.769	97.255	-63.643	-8.519	92.84
1156	1.156	-12.029	-9.513	45.636	3.559	152.18	-21.085	-9.119	48.233
1157	1.157	-17.268	-7.006	29.602	-2.478	281.112	46.048	-10.884	-57.555
1158	1.158	-16.308	-2.94	-129.367	-7.731	264.398	54.926	-12.253	-71.827
1159	1.159	-15.55	-13.777	-192.768	-4.83	281.043	-18.457	-13.628	-84.96
1160	1.16	-9.95	-15.333	-212	-16.227	209.588	-87.559	-7.06	-168.355
1161	1.161	-10.55	-16.697	-159.54	-14.621	197.167	-60.855	-13.834	-114.148
1162	1.162	-16.566	-10.323	-48.034	1.351	42.586	-20.218	-5.895	-64.793
1163	1.163	-17.353	-13.82	-4.649	-0.68	106.687	-12.885	1.464	-38.157
1164	1.164	-15.433	-10.727	61.381	-2.517	88.101	-19.491	4.369	-30.119
1165	1.165	-12.15	-13.635	240.549	-14.624	71.117	-13.506	-3.557	-8.077
1166	1.166	-13.902	-19.636	266.232	-25.614	-39.59	-29.937	-6.64	-1.477
1167	1.167	-14.297	-20.413	103.623	-21.369	-111.298	-14.814	-11.459	-19.673
1168	1.168	-19.722	-10.917	167.244	-20.289	-71.249	8.038	-8.924	-14.346
1169	1.169	-16.239	-14.575	148.005	-12.005	-58.777	12.098	-8.123	0.642
1170	1.17	-16.833	-11.087	25.385	-8.907	-133.981	8.43	-1.515	23.444
1171	1.171	-16.257	-10.101	-22.216	-13.703	-103.585	5.145	-2.267	27.517
1172	1.172	-17.622	-9.116	50.056	-7.64	-4.36	-10.521	-3.02	16.275
1173	1.173	-16.263	-13.363	63.294	-9.892	-16.841	-18.829	-7.832	19.415
1174	1.174	-22.061	-11.022	51.815	-11.758	-27.984	-6.032	-5.864	34.935
1175	1.175	-19.736	-9.073	-67.196	-13.618	-103.192	0.964	-14.722	26.559
1176	1.176	-17.796	-5.756	-114.589	-18.966	-92.538	-9.652	-18.365	19.001
1177	1.177	-13.151	-3.981	-100.113	-14.05	-10.986	-11.577	-21.816	21.384
1178	1.178	-13.73	-5.309	-86.931	-15.897	-64.257	-16.801	-12.095	-10.446
1179	1.179	-15.09	-12.635	-51.374	-14.078	45.175	-8.869	-15.727	-14.876
1180	1.18	-13.731	-0.798	-83.943	-17.485	2.729	-4.618	-9.677	5.773
1181	1.181	-7.148	-15.086	-93.895	-17.016	-114.889	-3.465	-14.856	24.478
1182	1.182	-8.111	-16.982	-102.872	-12.08	-2.945	7.376	-13.838	-13.302
1183	1.183	-3.845	-18.685	-62.3	-5.961	69.862	3.134	-11.278	1.776
1184	1.184	-11.197	-26.584	-99.27	3.048	31.019	-8.655	-7.161	15.282
1185	1.185	-14.091	-36.615	-132.647	-14.857	43.207	-0.709	-2.273	19.272
1186	1.186	-9.83	-24.776	-138.469	-17.274	54.302	-2.034	3.78	8.001
1187	1.187	-11.763	-10.421	-66.049	-14.837	5.145	-13.807	-3.512	-43.526
1188	1.188	-10.986	-4.582	82.31	-12.589	-39.379	-18.428	-18.144	-36.225
1189	1.189	-7.499	0.677	-23.122	-6.653	1.661	-17.049	-20.204	51.217
1190	1.19	-10.788	-3.938	-118.666	9.36	-20.124	-8.142	-18.203	39.302
1191	1.191	-13.682	-11.07	-100.925	-1.144	-80.505	-6.962	-16.4	49.997
1192	1.192	-15.033	-19.956	-53.132	4.803	-72.112	-22.98	-8.395	79.518
1193	1.193	-13.664	-11.617	19.164	27.788	-64.504	-29.887	-12.587	70.591
1194	1.194	-17.709	-14.683	32.438	37.24	-165.004	-19.186	-8.846	-19.007
1195	1.195	-22.533	-13.694	20.805	6.223	-63.95	-13.332	-7.62	-78.635
1196	1.196	-20.583	-17.925	31.917	-14.349	-129.674	-11.535	-12.771	-176.4
1197	1.197	-13.99	-20.215	180.316	-2.987	-70.025	-0.472	-9.801	-215.944
1198	1.198	-19.977	-13.589	413.613	-12.924	-59.045	9.612	-8.967	-156.41
1199	1.199	-15.904	-19.547	10.684	-28.474	10.159	5.988	-19.545	-102.233
1200	1.2	-13.961	-21.821	-153.947	-25.647	1.474	-7.112	-18.122	-92.315
1201	1.201	-12.007	-23.703	-103.789	-33.072	26.219	-1.822	-9.164	-47.661
1202	1.202	-13.732	-26.915	-148.956	-26.005	-40.279	-3.325	-15.111	-55.896
1203	1.203	-17.202	-17.944	-107.733	-2.493	-48.978	-4.648	-7.707	-19.023
1204	1.204	-14.869	-3.573	-145.274	6.9	-105.761	-16.438	-14.424	0.881
1205	1.205	-12.73	-1.596	-43.059	-1.314	-9.332	-14.897	-10.119	31.343
1206	1.206	-12.326	-6.806	297.996	-13.974	56.53	-19.164	-1.165	26.027
1207	1.207	-18.117	-14.733	252.843	-20.839	20.913	-10.221	-4.6	31.045
1208	1.208	-12.493	-16.1	46.632	-35.643	-11.678	-11.288	-1.458	26.46
1209	1.209	-13.063	-9.747	159.166	-49.102	76.923	-20.864	-8.19	30.381
1210	1.21	-11.116	-8.656	56.766	-61.209	16.975	-22.005	-12.408	19.04
1211	1.211	-16.521	-5.636	-98.486	-72.171	48.942	-16.039	-17.979	22.148
1212	1.212	-11.667	-4.741	-182.947	-59.129	18.569	0.061	-11.362	62.898
1213	1.213	-16.301	-16.224	-208.406	-46.859	8.816	7.086	-13.829	68.383
1214	1.214	-18.027	-11.634	-185.081	-22.994	81.378	-12.067	-11.456	2.772
1215	1.215	-15.495	-7.396	-163.866	28.542	-28.016	-35.297	-9.467	-23.956
1216	1.216	-12.191	-11.06	-144.462	65.556	-14.617	-32.177	-11.355	0.453
1217	1.217	-11.791	-19.354	-56.814	99.087	-2.574	-17.984	-10.735	52.21
1218	1.218	-17	-18.363	181.782	44.165	-39.329	-5.113	-9.347	45.644
1219	1.219	-10.4	-15.425	283.993	7.236	-51.23	-7.332	-10.671	-21.617
1220	1.22	-14.639	-21.405	128.911	-26.202	-121.376	-9.388	-7.748	-66.471
1221	1.221	-13.844	-19.059	-12.153	-32.173	-60.003	-7.387	-6.571	-42.22
1222	1.222	-18.658	-9.556	-37.876	-26.723	-36.663	-9.066	-6.957	54.023
1223	1.223	-20.577	-13.217	-61.181	-21.655	29.184	-16.938	-11.808	40.673
1224	1.224	-16.488	-9.735	-124.695	-26.092	19.38	-12.597	-13.769	-42.905
1225	1.225	-19.949	-19.419	-67.03	-22.045	-5.818	-16.19	-5.092	-75.447
1226	1.226	-13.539	-20.595	-49.65	-25.749	-43.575	-7.779	-8.609	-104.761
1227	1.227	-14.291	-17.122	-2.102	-22.488	-104.832	-8.694	-9.584	-113.235
1228	1.228	-10.208	-16.167	40.953	-19.407	-81.051	-3.829	-10.56	-39.553
1229	1.229	-16.77	-19.088	27.473	-16.726	14.672	5.859	-9.778	29.648
1230	1.23	-14.24	-14.855	38.913	-24.295	-78.053	2.196	-10.547	20.904
1231	1.231	-16.55	-15.64	6.127	-26.654	4.756	-6.115	-8.609	-3.314
1232	1.232	-18.475	-13.726	-23.679	-20.307	14.779	-13.459	-6.677	-25.27
1233	1.233	-12.472	-6.384	-32.743	-10.674	-15.646	-16.36	-8.418	-18.6
1234	1.234	-16.526	-7.366	-40.955	-8.969	117.846	-6.691	-1.444	11.864
1235	1.235	-11.686	-11.633	-33.721	-13.654	136.045	-10.389	-8.209	-4.524
1236	1.236	-13.623	-15.713	-53.76	-17.983	117.724	-13.868	-14.203	-9.49
1237	1.237	-10.721	-13.78	-35.627	-14.376	69.34	-12.902	-21.56	-5.014
1238	1.238	-12.079	-13.187	-30.16	-15.611	-119.414	-15.809	-12.664	-9.123
1239	1.239	-13.437	-5.431	-35.032	-20.897	-43.467	-2.649	-9.202	17.136
1240	1.24	-17.512	-10.636	-21.445	-14.188	-20.958	-8.451	-8.258	13.876
1241	1.241	-14.03	-7.728	-25.526	-11.73	-85.115	-17.166	-13.12	-20.571
1242	1.242	-21.395	-5.213	-36.736	-9.492	-66.736	-15.639	-7.134	-16.167
1243	1.243	-22.384	-14.129	-33.364	-7.628	-119.929	-11.403	-9.466	-28.584
1244	1.244	-13.495	-17.615	-23.919	-13.683	86.282	-5.034	-8.896	-9.879
1245	1.245	-14.669	-20.714	-26.481	-12.971	57.591	-3.866	-14.906	0.062
1246	1.246	-9.462	-19.745	-3.14	-2.228	133.924	5.825	-9.293	34.428
1247	1.247	-10.446	-18.972	-6.114	2.304	110.339	-5.977	-8.722	20.711
1248	1.248	-9.688	-21.298	2.407	3.557	131.16	-29.785	-12.021	-41.993
1249	1.249	-12.023	-32.133	0.211	-0.234	-80.667	-33.073	-13.771	-86.754
1250	1.25	-13.959	-33.677	-2.211	-6.355	-165.057	-29.981	-10.297	-13.358
1251	1.251	-14.538	-40.844	-4.555	0.881	-37.029	-10.273	-7.982	16.358
1252	1.252	-13.956	-31.95	24.349	3.652	-60.304	-2.737	-9.136	-10.146
1253	1.253	-12.603	-13.961	-4.818	-2.459	3.145	-5.07	-14.366	-18.146
1254	1.254	-12.222	-1.174	-23.657	-8.159	22.339	5.536	-9.528	-54.964
1255	1.255	-12.607	19.937	-20.431	-11.727	4.882	-0.27	-12.827	-61.356
1256	1.256	-14.541	17.236	1.478	-11.243	20.705	-5.477	-12.252	-6.16
1257	1.257	-15.702	24.786	4.494	-16.766	63.839	-7.018	-10.901	16.115
1258	1.258	-14.155	31.745	43.192	-16.291	50.615	-20.005	-10.522	22.858
1259	1.259	-13.379	38.127	104.105	-14.467	38.628	-11.316	-9.363	4.749
1260	1.26	-12.602	28.452	112.249	-12.835	49.307	-6.677	-8.213	21.26
1261	1.261	-16.279	12.594	30.668	-17.776	118.265	-28.356	-10.936	6.193
1262	1.262	-15.892	1.967	-23.761	-11.87	1.693	-6.485	-15.791	-62.5
1263	1.263	-19.18	-15.435	-14.169	-6.322	-45.968	36.118	-13.875	26.372
1264	1.264	-17.055	-41.173	-5.497	-11.209	-60.384	30.148	-17.194	38.217
1265	1.265	-13.383	-64.97	-30.039	-18.583	-20.958	2.502	-18.955	5.703
1266	1.266	-14.736	-68.049	-22.753	-25.341	38.552	-42.984	-14.121	-43.661
1267	1.267	-16.867	-53.898	-29.331	-12.156	6.138	-48.983	-13.534	1.025
1268	1.268	-22.869	-46.317	-59.637	-10.186	-23.143	-32.519	-9.459	90.614
1269	1.269	-16.873	-30.001	-31.704	-11.962	-13.994	-7.338	-1.519	102.369
1270	1.27	-17.647	-27.828	-46.511	-4.103	10.757	-11.781	1.974	69.723
1271	1.271	-19.585	-22.047	-69.265	-14.27	-25.784	-15.845	7.2	39.922
1272	1.272	-12.224	-16.885	-81.713	-18.045	-45.377	-27.092	10.11	48.663
1273	1.273	-19.006	-5.954	-100.555	-4.974	-63.207	-44.149	10.882	7.942
1274	1.274	-18.239	-1.837	-117.667	10.832	-123.767	-28.521	10.104	-103.253
1275	1.275	-15.916	1.693	-139.644	8.654	-147.735	-25.862	-0.73	-342.086
1276	1.276	-12.44	-4.386	-97.094	-1.062	-169.475	-2.7	-24.523	-376.41
1277	1.277	-7.789	-5.276	-5.556	-13.278	-122.239	12.939	-21.232	-221.645
1278	1.278	-10.686	-6.104	191.892	-8.649	-79.343	15.662	-24.312	-24.677
1279	1.279	-9.328	-8.417	220.028	-15.823	-18.076	13.165	-21.591	-50.332
1280	1.28	-8.938	-12.424	91.965	-9.439	-41.96	10.853	-14.035	-27.053
1281	1.281	-6.032	-15.867	22.341	-10.617	69.544	4.452	-11.698	36.387
1282	1.282	-6.415	-21.805	1.247	-7.547	149.687	10.215	-13.811	17.127
1283	1.283	-12.222	-17.679	-17.938	-14.332	164.493	4.873	-15.729	34.432
1284	1.284	-14.538	-22.426	-0.557	-11.818	204.438	0.131	-13.975	50.186
1285	1.285	-13.959	-17.588	-16.46	-4.469	121.583	-18.638	-9.306	35.759
1286	1.286	-13.373	-14.589	-30.803	-11.273	2.755	-16.072	-2.133	48.923
1287	1.287	-15.105	-14.22	-44.004	-8.792	19.073	-23.057	-8.508	60.734
1288	1.288	-14.689	-12.919	-32.215	-21.018	33.775	-25.21	-7.338	71.557
1289	1.289	-9.245	-15.224	-21.389	-15.837	-58.121	-23.312	-6.344	41.888
1290	1.29	-20.059	-9.437	-31.272	-14.328	-69.441	-7.481	-3.415	32.931
1291	1.291	-15.393	-10.385	-22.371	-7.176	6.995	3.051	-11.333	57.234
1292	1.292	-8.206	-6.405	-30.518	-18.966	17.272	-10.628	-8.22	34.934
1293	1.293	-14.578	-9.928	-37.911	-20.459	-8.97	-16.068	-11.101	28.008
1294	1.294	-18.051	-11.715	-31.354	-19.012	-65.284	-24.187	-8.584	-2.739
1295	1.295	-14.942	-13.178	-25.373	-20.071	-42.47	-22.91	-17.471	-63.892
1296	1.296	-13.965	-12.696	-30.82	-18.823	-142.65	-11.054	-11.469	-23.407
1297	1.297	-9.696	-11.398	-15.73	-17.805	-98.641	-0.009	-10.51	13.406
1298	1.298	-17.044	-10.346	-20.204	-12.968	-163.664	-4.291	-9.567	-20.269
1299	1.299	-21.882	-14.911	-16.171	-13.754	-127.397	-7.96	-15.593	-38.605
1300	1.3	-21.123	-6.079	-19.891	-9.727	-29.181	0.382	-13.308	-54.946
1301	1.301	-18.831	-4.971	-23.232	1.066	-15.683	-15.666	-16.811	-79.936
1302	1.302	-16.924	-6.083	-14.004	-6.915	-50.822	-17.993	-9.468	-11.258
1303	1.303	-15.009	-17.823	-11.352	-8.315	-61.179	1.123	-8.522	-1.478
1304	1.304	-19.092	-9.913	-13.96	-7.178	8.329	-37.505	-6.028	-28.256
1305	1.305	-16.593	-5.859	-7.108	-6.011	107.237	-43.067	-6.798	-52.706
1306	1.306	-15.255	-9.901	-13.609	-9.091	120.695	-28.077	-3.329	-45.32
1307	1.307	-17.405	-9.054	-15.639	-10.018	109.227	3.782	-6.63	-11.648
1308	1.308	-14.711	-14.475	-7.03	-9.219	163.706	-0.223	-10.692	31.297
1309	1.309	-15.886	-15.681	-2.478	-11.529	173.883	-19.01	-9.342	26.169
1310	1.31	-13.002	-23.814	-1.192	-13.455	75.622	-15.697	-10.705	21.312
1311	1.311	-15.725	-24.984	5.104	-14.038	36.302	-12.572	-9.557	17.037
1312	1.312	-14.574	-24.079	8.38	-13.462	0.717	-20.885	-3.57	-3.588
1313	1.313	-12.446	-18.091	-3.674	-8.635	33.009	-18.368	2.415	-22.36
1314	1.314	-12.648	-18.82	-2.361	-9.213	42.583	-29.959	-6.506	-46.141
1315	1.315	-15.161	-23.66	-21.362	-6.313	-2.509	-10.788	-17.371	-49.258
1316	1.316	-10.322	-28.257	-29.15	-2.847	-124.96	-8.302	-24.549	-23.793
1317	1.317	-10.898	-37.067	-8.281	-10.23	-247.896	-6.038	-23.398	-0.074
1318	1.318	-14.186	-48.774	-5.808	-11.197	-137.161	-3.97	-15.087	3.061
1319	1.319	-12.445	-24.932	-18.826	-10.236	-180.862	1.775	-18.193	11.58
1320	1.32	-13.785	26.653	-12.066	-9.463	-194.599	3.493	-7.362	24.522
1321	1.321	-20.163	48.777	-10.141	-10.236	-16.054	17.764	-11.63	17.634
1322	1.322	-10.479	68.742	-16.157	-8.303	9.067	11.936	-5.262	7.182
1323	1.323	-11.637	74.757	-11.117	-18.367	31.946	17.158	-8.764	1.543
1324	1.324	-15.126	58.426	-12.841	-25.521	10.612	15.602	-14.026	17.507
1325	1.325	-9.902	-17.069	-17.256	-21.837	68.02	14.244	-13.105	36.641
1326	1.326	-16.685	-136.267	-13.726	-27.84	-19.702	-5.302	-7.176	13.233
1327	1.327	-15.905	-152.019	-17.288	-22.623	27.657	-47.86	-19.457	10.035
1328	1.328	-11.833	-166.209	-16.306	-15.849	70.634	-41.839	-14.298	-32.467
1329	1.329	-16.663	-21.278	-19.06	-16.634	-21.677	-25.377	-9.721	-111.54
1330	1.33	-14.728	-1.854	-16.442	-6.008	-9.994	-10.321	-14.042	-35.449
1331	1.331	-16.47	-18.945	-10.881	4.028	-85.963	3.182	-12.933	-5.616
1332	1.332	-12.988	-14.624	-11.593	-2.381	22.707	49	-11.819	-14.245
1333	1.333	-14.346	-30.238	-7.098	-3.562	8.458	18.613	-8.78	-5.869
1334	1.334	-11.453	-102.189	-11.325	-0.516	9.632	-58.064	-13.68	1.742
1335	1.335	-14.166	-9.822	-10.498	13.948	-29.808	-85.792	-9.467	-98.863
1336	1.336	-19.979	73.859	-4.839	9.079	29.664	-20.241	-11.831	-84.332
1337	1.337	-30.623	84.888	-9.055	8.253	18.549	-11.382	-12.254	-48.347
1338	1.338	-26.366	154.165	-7.276	10.532	8.281	-3.238	-17.136	-8.64
1339	1.339	-22.692	145.36	-9.338	-0.345	-126.389	4.112	-12.535	3.376
1340	1.34	-21.527	72.004	-10.024	-21.083	-146.018	51.007	-4.836	14.343
1341	1.341	-20.565	-16.801	-2.19	-35.23	-23.943	45.059	-7.975	103.223
1342	1.342	-13.787	-52.391	3.736	-58.474	-40.128	95.075	-8.996	162.889
1343	1.343	-9.523	-193.492	-10.272	-74.198	-141.495	48.289	4.123	130.418
1344	1.344	-5.464	-251.193	-8.407	-71.541	-102.305	-43.194	-9.467	-17.615
1345	1.345	-6.049	-58.618	-6.716	-43.331	-42.977	-135.259	-4.28	-38.777
1346	1.346	-6.625	69.507	-14.688	-1.771	-162.571	-75.614	6.702	-19.691
1347	1.347	-6.038	92.72	-10.452	36.892	-115.169	-43.071	13.826	-2.266
1348	1.348	-4.679	71.577	-6.778	31.819	-14.3	-72.657	7.403	-81.807
1349	1.349	1.704	13.829	-7.931	36.234	-27.722	-63.749	8.528	-269.776
1350	1.35	7.697	-3.792	-13.132	23.809	55.415	-39.352	-7.58	-193.021
1351	1.351	0.332	-83.621	-12.145	20.096	44.399	-2.357	-14.587	16.528
1352	1.352	-10.516	-69.609	-6.117	10.003	14.589	31.159	-8.24	44.525
1353	1.353	-11.872	22.205	-10.134	-18.282	95.171	73.759	-14.068	18.987
1354	1.354	-15.552	153.051	-9.502	-44.644	84.237	79.189	-29.952	-4.229
1355	1.355	-16.72	240.212	-10.027	-47.979	113.806	23.562	-15.058	-67.729
1356	1.356	-15.759	128.755	-15.38	-57.308	51.311	-13.562	-17.006	-125.444
1357	1.357	-20.597	-1.4	-15.901	-37.615	75.725	-114.53	-25.715	-212.953
1358	1.358	-19.814	16.082	-5.773	-19.846	8.844	-42.45	-17.783	-101.669
1359	1.359	-15.749	-31.414	-7.057	-12.909	17.611	-55.764	-13.527	-0.636
1360	1.36	-19.231	-45.668	-13.368	-2.298	57.967	-44.163	-9.856	12.503
1361	1.361	-23.863	-164.071	2.38	-4.265	154.054	-33.549	-13.349	72.071
1362	1.362	-27.908	-179.883	-8.183	4.402	193.171	-4.139	-14.33	82.865
1363	1.363	-20.918	-194.148	-10.041	-6.685	157.252	4.642	-9.498	112.425
1364	1.364	-25.73	-128.251	-8.229	-8.089	167.911	-3.467	-5.244	121.285
1365	1.365	-19.7	-139.961	-12.809	-1.744	98.599	4.169	-14.147	113.131
1366	1.366	-21.992	-129.018	-14.105	1.692	160.879	-2.107	-15.302	61.411
1367	1.367	-18.474	-79.568	-5.146	-14.401	152.444	4.134	-14.336	-12.55
1368	1.368	-19.029	1.148	-11.068	-7.462	70.715	20.796	-11.424	-81.645
1369	1.369	-23.067	-31.428	-11.958	-13.87	59.786	5.874	-10.628	-54.988
1370	1.37	-17.233	17.896	-16.724	-11.953	-48.926	19.632	-8.289	-14.398
1371	1.371	-14.881	44.63	-14.125	-17.188	-121.287	-9.187	-3.431	-125.51
1372	1.372	-6.922	52.669	-24.686	-18.737	-187.077	-27.779	-8.056	-77.939
1373	1.373	-5.931	-28.982	-23.26	-14.487	-246.755	-24.364	0.882	-34.818
1374	1.374	-8.83	-61.725	-24.336	-8.119	-214.324	-8.559	-0.247	4.634
1375	1.375	-2.825	-71.826	-18.258	-6.987	-184.89	-5.746	5.785	16.419
1376	1.376	-15.016	8.573	-19.152	-14.358	-140.317	-3.131	0.611	5.571
1377	1.377	-13.282	-2.623	-20.038	-29.084	-116.121	-0.746	-14.041	35.126
1378	1.378	-17.933	-32.55	-13.961	-14.191	-49.499	1.413	-11.869	26.148
1379	1.379	-10.786	-95.277	-8.264	-12.252	-58.547	30.49	-9.887	34.177
1380	1.38	-11.988	-119.688	-13.025	-0.048	-83.11	18.176	-11.576	41.39
1381	1.381	-10.863	-38.175	-9.662	-7.962	-164.64	7.039	-13.074	21.386
1382	1.382	-13.416	-27.364	-11.315	-9.275	-88.872	-30.625	-5.86	3.133
1383	1.383	-12.49	2.186	-9.873	7.788	-59.349	-5.39	-4.641	-13.428
1384	1.384	-19.307	-6.797	-11.145	5.481	-86.181	-0.921	-15.402	1.554
1385	1.385	-15.084	-15.065	-11.454	-9.407	-29.199	-13.344	-13.981	-21.336
1386	1.386	-19.18	51.644	-9.444	0.291	-7.133	-17.034	-12.753	-9.07
1387	1.387	-18.641	42.771	-4.337	-8.404	94.031	-61.723	-11.528	-58.332
1388	1.388	-15.379	99.676	-8.919	-19.408	51.383	-31.331	-10.495	-51.838
1389	1.389	-15.997	151.363	-9.443	-20.732	65.187	-69.967	-11.404	-21.398
1390	1.39	-15.64	90.753	-12.873	-24.396	30.221	-34.641	-8.826	17.403
1391	1.391	-17.996	66.234	-18.237	-16.083	-1.784	-48.088	-6.439	2.385
1392	1.392	-13.943	73.364	-13.343	-2.16	28.489	-18.974	-12.958	-20.344
1393	1.393	-10.457	53.191	-11.352	-0.245	-33.277	-22.565	-12.131	-16.123
1394	1.394	-12.789	-2.094	-11.899	-5.485	-56.889	-19.277	-12.835	18.025
1395	1.395	-16.87	-9.759	-10.515	-3.93	-78.182	2.518	-7.942	-23.274
1396	1.396	-17.295	-3.275	-17.847	-8.143	-84.016	16.517	-11.176	-51.022
1397	1.397	-11.908	14.927	-14.736	-9.224	-40.792	24.02	-9.38	-15.833
1398	1.398	-11.365	20.351	-19.562	-10.281	43.168	26.341	-7.967	-2.285
1399	1.399	-11.991	95.98	-22.062	-9.226	103.598	11.419	-3.465	1.7
1400	1.4	-6.621	128.378	-13.151	-10.118	93.58	-2.138	-5.167	-32.559
1401	1.401	-6.087	98.654	-16.632	-10.839	104.372	-17.996	-6.499	-19.084
1402	1.402	-13.501	53.771	-17.594	-18.157	6.834	-7.311	-13.838	-23.002
1403	1.403	-10.671	61.763	-14.683	-9.236	-5.42	14.045	-16.914	-19.156
1404	1.404	-11.516	-5.053	-15.459	-8.08	7.387	56.701	-17.873	-15.743
1405	1.405	-10.821	-121.494	-14.692	-13.332	19.301	99.324	-11.869	-12.554
1406	1.406	-15.738	-169.025	-11.216	-10.449	-9.131	71.625	-17.467	-9.807
1407	1.407	-23.175	-270.115	-11.811	-20.142	72.76	46.402	-15.519	-17.332
1408	1.408	-14.351	-257.141	-8.925	-21.296	84.736	59.782	-16.094	-1.06
1409	1.409	-15.587	-173.889	-9.321	-17.786	154.883	63.693	-8.339	5.43
1410	1.41	-23.019	-119.883	-6.046	-18.721	39.396	59.796	-5.225	-0.221
1411	1.411	-27.936	-110.183	-10.133	-7.842	56.249	21.859	-0.363	-12.27
1412	1.412	-27.238	-83.716	-7.628	2.26	-14.966	-53.975	-2.852	-26.39
1413	1.413	-26.55	-92.04	-12.104	-1.384	-79.93	-151.831	-2.05	-43.685
1414	1.414	-27.194	-70.12	-6.716	-9.683	-19.524	-322.957	-12.856	-59.827
1415	1.415	-26.694	-63.573	-13.328	-4.44	-29.709	-253.251	-20.759	-27.734
1416	1.416	-23.86	-45.383	-12.591	-17.191	-19.452	-147.33	-13.58	-14.025
1417	1.417	-15.984	26.851	-10.301	-22.401	-81.524	-89.667	-14.729	-18.042
1418	1.418	-19.53	76.319	-9.747	-23.951	-56.792	-37.253	-13.555	16.008
1419	1.419	-18.637	49.805	-13.072	-22.586	10.206	-53.089	-8.316	11.574
1420	1.42	-19.673	25.585	-14.84	-23.749	72.861	-38.768	-1.532	-9.058
1421	1.421	-18.966	107.26	-12.359	-27.231	64.698	0.702	-4.034	-12.666
1422	1.422	-10.128	139.98	-6.971	-15.428	131.359	36.235	-12.921	-22.804
1423	1.423	0.652	130.306	-14.94	-10.78	122.376	25.31	-11.751	-32.153
1424	1.424	-6.554	67.91	-9.748	-3.618	146.556	35.132	-12.712	-23.855
1425	1.425	-2.942	43.62	-8.803	-7.289	109.376	26.209	-23.552	-21.282
1426	1.426	-4.164	6.754	-13.077	-6.116	62.335	34.331	-19.291	-4.909
1427	1.427	-7.336	-13.006	-12.313	-7.078	43.884	26.905	-12.897	5.788
1428	1.428	-2.559	-67.814	-17.161	-9.991	49.113	20.124	-9.421	-3.846
1429	1.429	10.537	-89.754	-11.164	-14.239	-6.508	13.932	-8.463	-9.024
1430	1.43	0.82	-109.605	-7.098	-11.905	-88.156	8.414	-9.438	5.381
1431	1.431	-4.464	-54.568	-17.936	-22.722	-77.604	23.32	-8.667	18.987
1432	1.432	-2.981	-17.446	-16.383	-18.071	10.93	36.582	-10.991	45.325
1433	1.433	-7.304	-10.685	-12.124	-5.102	22.498	40.306	-21.824	41.659
1434	1.434	-16.256	-4.487	-13.282	-3.338	-140.546	21.196	-13.901	-9.79
1435	1.435	-22.304	1.107	-12.116	-4.865	-71.269	-10.126	-9.673	-17.056
1436	1.436	-19.257	-23.893	-11.147	-6.215	-262.352	18.628	-8.537	3.028
1437	1.437	-34.02	-19.247	-8.238	-20.528	-339.575	22.292	-9.726	21.379
1438	1.438	-19.177	-6.689	-5.712	-22.463	-363.261	-29.127	-6.65	-61.739
1439	1.439	-21.167	-10.178	-9.769	-13.762	-342.749	-51.189	-5.692	-73.51
1440	1.44	-16.004	-6.702	-14.597	-9.119	-131.819	-17.785	-4.928	-41.068
1441	1.441	-33.481	-3.518	-12.647	-10.469	-104.711	-23.715	-5.709	-11.555
1442	1.442	-35.862	-6.174	-13.214	-9.3	-131.236	-7.135	-2.225	-38.473
1443	1.443	-21.015	-8.648	-9.715	-10.433	-155.596	8.097	-10.946	-30.592
1444	1.444	-15.26	-6.332	-8.342	-11.368	-50.988	-5.348	-9.802	-8.706
1445	1.445	-3.109	-8.518	-6.191	-10.381	43.978	-9.347	-8.851	-15.445
1446	1.446	-14.184	-6.647	-8.878	-7.847	60.173	-12.991	-4.02	-21.592
1447	1.447	-12.871	-8.44	-7.698	-8.605	43.008	-16.239	-8.284	-27.168
1448	1.448	-9.225	-6.931	-11.154	-9.175	56.023	-13.096	-12.346	-2.047
1449	1.449	-8.098	0.194	-10.741	-8.577	41.59	-4.676	-7.511	2.471
1450	1.45	-13.354	-14.114	-11.104	-9.141	4.827	-2.062	-8.094	6.69
1451	1.451	-12.413	-8.29	-15.522	-5.641	-50.544	-4.321	-7.529	-4.456
1452	1.452	-13.219	-13.55	-14.911	-5.231	-22.18	-14.94	-7.159	-14.488
1453	1.453	-17.313	-12.098	-11.392	-8.103	-50.221	-12.944	-3.889	-5.148
1454	1.454	-13.845	-28.061	-9.997	-3.6	-124.865	-7.631	-10.495	-2.38
1455	1.455	-14.449	-17.564	-12.082	-5.3	-175.439	-9.054	-5.682	0.219
1456	1.456	-10.41	-15.849	-11.651	-5.655	-203.423	-10.269	-6.465	-11.32
1457	1.457	-18.365	-17.799	-11.211	-4.276	-115.06	9.354	-5.687	-30.423
1458	1.458	-17.23	-19.567	-11.933	-6.392	-80.65	51.964	-7.616	8.133
1459	1.459	-12.011	-21.055	-10.529	-7.535	-27.613	82.363	-7.039	35.844
1460	1.46	-12.983	-19.89	-10.678	-9.441	20.528	54.7	-12.457	30.861
1461	1.461	-17.246	-13.796	-12.182	-12.888	63.895	19.473	-17.287	-1.017
1462	1.462	-9.894	-12.698	-11.556	-6.471	135.909	-3.422	-17.866	36.537
1463	1.463	-20.719	-17.357	-8.803	-10.662	65.393	-66.049	-16.126	21.428
1464	1.464	-7.736	-16.393	-9.149	-9.8	126.59	-128.748	-14.773	-47.316
1465	1.465	-12.947	-16.948	-9.878	-11.684	214.98	-120.922	-11.493	-76.986
1466	1.466	-20.858	-17.294	-13.714	-8.343	130.312	-54.34	-6.674	-32.294
1467	1.467	-13.663	-16.463	-13.297	-8.879	118.344	-27.645	-8.623	-40.42
1468	1.468	-4.724	-14.415	-10.944	-14.645	87.571	-68.156	-8.05	-92.057
1469	1.469	-13.014	-14.484	-17.501	-10.513	95.356	-45.97	-7.666	-85.455
1470	1.47	-9.884	-11.903	-12.634	-12.372	118.711	-25.89	-10.957	-30.483
1471	1.471	-10.814	-12.069	-13.381	-12.884	95.686	4.73	-10.563	21.185
1472	1.472	-13.282	-13.747	-14.123	-16.887	20.831	-0.377	-11.721	54.707
1473	1.473	-23.871	-12.345	-10.609	-11.014	89.149	-25.228	-5.924	48.689
1474	1.474	-10.841	-13.711	-16.585	-11.713	115.115	-29.411	-5.15	-1.259
1475	1.475	-12.531	-13.414	-14.228	-16.467	106.369	-33.214	-9.984	-48.051
1476	1.476	-10.927	-15.297	-16.122	-15.809	142.729	23.767	-20.059	-5.438
1477	1.477	-20.942	-12.578	-14.153	-11.65	54.604	113.671	-18.709	11.05
1478	1.478	-19.732	-10.654	-13.532	-15.05	-29.418	78.298	-12.321	-14.059
1479	1.479	-30.518	-14.184	-12.137	-14.584	2.528	2.616	-13.479	-45.936
1480	1.48	-14.586	-6.879	-13.453	-13.359	31.608	52.078	-16.563	-25.196
1481	1.481	-8.15	-7.885	-13.797	-9.616	-49.595	96.888	-17.52	-13.924
1482	1.482	-10.046	-20.633	-11.048	-9.176	-60.768	88.903	-14.985	-23.944
1483	1.483	-22.198	-18.821	-11.401	-15.705	-31.24	81.731	-2.774	-45.775
1484	1.484	-23.707	-14.118	-12.908	-18.545	-4.351	75.247	2.461	-71.301
1485	1.485	-16.517	-12.7	-9.581	-15.969	36.598	-16.415	-2.167	-116.038
1486	1.486	-12.811	-8.972	-10.707	-11.862	-59.227	-214.153	-0.798	-85.678
1487	1.487	-6.779	-17.265	-11.068	-12.419	7.121	-242.455	-7.165	-46.968
1488	1.488	-7.715	-14.141	-12.214	-11.823	-3.818	-114.485	-15.47	28.702
1489	1.489	-2.828	-11.206	-13.752	-13.535	94.912	-45.043	-14.482	126.372
1490	1.49	-5.291	-8.661	-18.203	-16.994	109.216	-108.798	-13.498	139.448
1491	1.491	-7.558	-20.815	-16.271	-9.614	27.335	-128.207	-17.751	175.012
1492	1.492	-8.095	-22.514	-12.205	-14.814	104.798	-76.022	-10.399	142.498
1493	1.493	-9.979	-11.458	-10.856	-17.707	76.712	-28.505	-5.556	53.668
1494	1.494	-18.813	-15.692	-13.177	-9.772	-20.281	14.757	-6.343	41.864
1495	1.495	-17.578	-12	-10.276	-8.814	-58.132	54.413	-10.417	-12.287
1496	1.496	-16.333	-15.474	-12.224	-9.796	-21.018	42.638	-13.904	-22.14
1497	1.497	-19.35	-12.373	-13.4	-5.55	-8.647	31.597	-17.199	-84.673
1498	1.498	-14.427	-13.34	-12.648	-11.197	-16.874	-17.958	-10.63	-141.608
1499	1.499	-16.86	-10.83	-9.962	-9.307	-113.816	-27.059	-8.122	-178.584
1500	1.5	-14.456	-14.885	-9.6	-8.773	-125.443	-2.802	-0.777	-104.662
1501	1.501	-10.895	-14.315	-8.077	-12.886	-88.193	19.21	-3.702	-35.566
1502	1.502	-16.812	-8.325	-12.561	-20.87	-97.587	-0.643	-6.225	-44.466
1503	1.503	-24.084	-10.662	-12.011	-26.938	-125.817	-6.587	-3.916	-36.346
1504	1.504	-15.107	-14.167	-13.788	-13.067	-151.04	-12.087	-4.517	-43.713
1505	1.505	-11.548	-13.621	-12.477	-7.333	-76.342	-7.16	-11.906	-23.792
1506	1.506	-16.699	-15.384	-15.818	1.321	-104.625	6.333	-24.72	-5.617
1507	1.507	-13.717	-18.891	-14.707	2.796	-58.476	10.366	-19.517	-0.231
1508	1.508	-19.646	-13.495	-10.318	-1.541	-81.403	21.565	-8.488	14.821
1509	1.509	-18.807	-14.103	-8.634	-8.016	16.328	11.491	-7.143	1.259
1510	1.51	-18.158	-16.065	-7.346	-11.591	30.836	8.377	-10.835	-11.124
1511	1.511	-18.673	-15.512	-12.835	0.12	44.146	16.648	-4.857	15.18
1512	1.512	-22.678	-18.048	-10.975	-23.789	78.005	14.078	-5.856	18.409
1513	1.513	-19.129	-17.682	-12.993	-40.919	-29.235	25.766	-8.792	27.659
1514	1.514	-11.721	-14.807	-12.492	-12.783	-13.633	45.061	-9.599	30.313
1515	1.515	-14.759	-15.225	-10.057	-9.215	53.364	52.761	-5.562	12.396
1516	1.516	-17.608	-13.32	-6.866	-12.602	-5.099	17.843	-5.007	5.298
1517	1.517	-9.627	-15.48	-8.13	-9.604	28.314	-37.577	-11.031	-26.708
1518	1.518	-8.607	-13.578	-3.776	-29.455	58.62	14.27	-11.833	5.144
1519	1.519	-7.583	-9.35	-12.778	-27.071	68.077	-19.069	-9.923	0.982
1520	1.52	-11.796	-15.958	-14.045	-15.6	76.631	-73.841	-11.891	-10.303
1521	1.521	-17.36	-11.724	-15.308	-9.337	54.992	-95.724	-12.501	-48.061
1522	1.522	-15.38	-12.525	-12.318	-3.646	-5.415	-62.032	-9.055	-2.577
1523	1.523	-15.925	-10.62	-13.392	-8.996	-13.582	-43.653	-14.516	-8.544
1524	1.524	-12.988	-19.358	-19.493	-13.751	-65.181	-38.085	-16.494	-47.247
1525	1.525	-15.453	-11.069	-23.664	-12.508	-58.486	-63.115	-9.172	-32.235
1526	1.526	-12.116	-12.066	-18.927	-26.948	-3.464	-76.537	-8.236	-18.779
1527	1.527	-14.978	-11.517	-23.685	-17.382	4.015	-30.505	-9.044	-22.878
1528	1.528	-15.327	-14.448	-24.378	-15.739	24.089	0.107	-8.3	-34.119
1529	1.529	-17.21	-11.961	-17.533	-7.892	10.914	36.447	-14.909	-17.138
1530	1.53	-16.392	-14.321	-17.65	-8.955	5.112	20.051	-14.163	-20.33
1531	1.531	-13.035	-12.416	-22.601	-7.685	-33.422	-15.091	-19.808	-12.107
1532	1.532	-13.353	-18.449	-14.775	-4.089	-88.794	-46.926	-18.299	0.204
1533	1.533	-15.233	-6.297	-17.98	-7.655	-199.801	15.641	-16.397	-2.367
1534	1.534	-13.268	-11.562	-15.187	-8.706	-279.228	149.972	-13.136	-4.735
1535	1.535	-14.018	-3.659	-12.78	-2.007	-264.805	246.145	-7.745	-15.423
1536	1.536	-11.28	-7.951	-7.269	5.853	-225.11	123.532	-12.609	-21.298
1537	1.537	-17.076	-6.821	-0.792	-3.893	-332.461	11.966	-10.688	-9.135
1538	1.538	-16.295	-5.701	-0.124	-18.276	-231.405	26.011	-12.452	-13.787
1539	1.539	-16.888	-10.969	-1.001	-8.653	-139.291	39.093	-8.993	7.954
1540	1.54	-13.628	-19.905	-5.946	-10.449	-151.212	27.321	-1.664	5.02
1541	1.541	-13.089	-23.415	-12.055	-15.135	-75.422	16.456	-0.715	-8.986
1542	1.542	-15.653	-13.783	-8.088	-5.1	52.587	-111.922	-7.504	-26.726
1543	1.543	-15.32	-17.495	-14.757	-3.958	104.786	-234.449	-1.512	-15.15
1544	1.544	-14.22	-11.522	-14.071	-2.821	120.441	-250.295	-5.587	-25.95
1545	1.545	-15.443	-12.525	-6.804	-3.811	279.06	-91.345	-12.175	-12.586
1546	1.546	-20.523	-11.588	-11.725	-10.594	215.254	99.4	-7.934	13.552
1547	1.547	-22.503	-12.394	-9.287	0.809	80.336	73.948	-8.721	17.093
1548	1.548	-17.104	-10.1	-13.43	2.354	132.457	50.762	-13.574	6.849
1549	1.549	-16.527	-20.969	-14.087	-4.81	116.224	-12.74	-10.289	-2.619
1550	1.55	-17.101	-16.356	-16.087	-8.485	-14.293	-70.454	-1.394	-16.928
1551	1.551	-20	-15.029	-14.408	-11.958	107.76	-157.962	-15.718	-24.553
1552	1.552	-19.609	-16.218	-16.985	-2.271	154.944	-110.421	-9.922	-22.22
1553	1.553	-15.161	-10.243	-11.622	-14.058	24.425	19.526	-4.706	-11.557
1554	1.554	-13.444	-11.239	-6.836	-9.39	76.472	36.81	-0.065	-13.464
1555	1.555	-13.077	-14.174	-6.307	-28.121	60.14	-10.952	4.187	-11.679
1556	1.556	-15.442	-11.691	-10.414	-15.297	-41.268	-25.436	-15.368	-10.043
1557	1.557	-14.344	-14.039	-3.484	-12.913	24.105	-12.437	-29.513	-14.185
1558	1.558	-9.973	-12.134	-12.42	-10.717	107.147	-0.806	-21.972	-10.423
1559	1.559	-10.637	-14.096	-6.45	-12.59	95.864	9.844	-15.001	-13.833
1560	1.56	-11.108	-12.38	-7.441	-14.273	-52.683	-0.234	-12.867	-12.844
1561	1.561	-10.814	-14.926	-8.422	-9.569	52.572	-27.132	-7.057	-6.048
1562	1.562	-13.034	-14.559	-5.917	-10.85	32.768	-133.106	-5.307	-5.207
1563	1.563	-12.725	-13.423	-9.988	-1.888	-55.352	-176.356	-3.746	-12.511
1564	1.564	-10.043	-11.512	-11.927	-12.674	-8.669	-163.311	-7.989	-13.475
1565	1.565	-12.909	-13.466	-1.855	-22.657	4.644	-56.024	-6.817	-7.442
1566	1.566	-13.996	-13.29	-6.105	-18.896	43.089	16.049	-5.645	-11.423
1567	1.567	-14.311	-11.952	-12.469	-7.974	101.577	2.725	-6.605	-6.525
1568	1.568	-14.052	-14.485	-11.287	2.177	89.557	14.308	-9.492	-16.552
1569	1.569	-14.197	-16.628	-12.223	8.64	98.276	3.295	-5.209	-23.679
1570	1.57	-16.705	-17.997	-13.164	-9.276	16.369	32.677	-10.789	-6.628
1571	1.571	-16.529	-16.08	-10.621	-16.727	112.889	23.504	-4.181	5.025
1572	1.572	-13.276	-14.545	-12.911	-9.652	124.838	31.367	-3.379	-9.862
1573	1.573	-19.894	-14.366	-14.801	-15.926	-7.732	38.509	-1.028	-7.834
1574	1.574	-22.849	-13.409	-15.34	-13.88	-96.517	44.939	-11.841	15.125
1575	1.575	-22.147	-15.946	-17.04	-8.553	-113.662	38.778	-16.461	-13.05
1576	1.576	-16.649	-15.185	-9.065	-13.091	-187.079	33.157	-17.769	-24.224
1577	1.577	-21.638	-15.012	-7.847	-17.258	-280.382	17.839	-16.564	-27.479
1578	1.578	-29.749	-13.089	-2.566	-23.541	-341.028	22.089	-10.524	-18.207
1579	1.579	-26.824	-9.43	-7.338	-12.597	-287.59	25.984	-11.459	1.451
1580	1.58	-29.864	-11.957	-13.265	-16.75	-219.314	22.185	-8.529	19.153
1581	1.581	-25.712	-11.583	-15.508	-12.977	-246.852	12.025	-2.491	2.774
1582	1.582	-16.891	-14.495	-13.491	-9.39	-141.817	8.815	-6.526	-20.784
1583	1.583	-6.134	-12.574	-12.826	-10.26	-128.271	5.989	-3.01	-36.56
1584	1.584	-4.86	-14.518	-13.318	-15	-89.62	3.422	-3.554	-39.258
1585	1.585	-6.101	-11.042	-16.713	-8.91	-149.907	5.76	-12.416	-26.213
1586	1.586	7.015	-12.403	-15.269	-6.496	-74.505	29.229	-21.283	-14.366
1587	1.587	5.24	-10.283	-11.111	-9.885	-5.763	38.486	-17.761	4.986
1588	1.588	9.878	-7.58	-14.495	-13.099	2.744	-4.22	-18.681	-7.691
1589	1.589	17.054	-13.39	-9.945	-10.138	124.665	-34.744	-13.796	-38.008
1590	1.59	10.694	-17.461	-9.266	-18.006	37.083	-18.421	-16.275	-25.52
1591	1.591	4.716	-10.9	-14.98	-16.783	116.726	16.621	-17.001	8.656
1592	1.592	-0.492	-16.915	-15.668	-21.946	73.616	20.875	-15.028	22.288
1593	1.593	-3.379	-14.596	-13.65	-12.981	-18.366	8.253	-7.638	26.407
1594	1.594	-14.778	-9.768	-12.982	-4.605	-53.893	-10.685	-10.504	22.809
1595	1.595	-25.783	-11.696	-12.319	-11.902	-21.36	-48.476	-6.214	-21.838
1596	1.596	-27.124	-13.438	-14.752	-5.076	-70.653	-53.43	-10.256	-52.168
1597	1.597	-46.685	-13.048	-12.353	-9.294	27.891	-30.425	-8.309	-35.64
1598	1.598	-49.447	-11.694	-10.14	-10.03	40.918	-26.28	-10.242	-40.593
1599	1.599	-52.064	-10.523	-15.292	-9.415	52.691	-22.542	-6.164	-17.725
1600	1.6	-40.56	-16.525	-13.277	-12.68	41.695	-19.169	-4.789	-13.643
1601	1.601	-34.257	-14.006	-11.266	-12.081	51.269	9.134	-4.372	-17.314
1602	1.602	-28.517	-13.226	-15.252	-16.908	77.787	5.461	-6.486	-20.602
1603	1.603	-12.699	-12.654	-13.824	-17.476	4.248	8.812	-10.919	-11.276
1604	1.604	-10.593	-12.077	-11.426	-14.572	53.338	5.928	-9.161	-19.566
1605	1.605	6.83	-10.339	-13.478	-14.96	44.255	3.431	-11.655	-32.327
1606	1.606	13.852	-17.309	-16.118	-13.622	52.106	-3.927	-9.316	-34.615
1607	1.607	20.317	-14.392	-13.347	-16.527	29.862	-6.069	-10.468	-2.635
1608	1.608	10.738	-11.854	-8.446	-12.848	63.4	-3.758	-8.541	10.948
1609	1.609	5.597	-12.594	-10.326	-12.46	142.917	-9.389	-8.928	31.677
1610	1.61	7.218	-10.619	-14.912	-11.304	175.661	-35.539	-9.695	12.915
1611	1.611	0.132	-17.923	-16.603	-12.476	146.136	-92.086	-8.327	-10.897
1612	1.612	-16.847	-13.051	-13.07	-13.647	101.692	-100.091	-12.558	-1.634
1613	1.613	-51.828	-12.249	-13.409	-10.754	191.677	-63.08	-15.443	29.487
1614	1.614	-87.007	-14.539	-17.428	-8.041	204.042	-43.108	-9.636	-8.122
1615	1.615	-100.514	-13.926	-10.42	-6.885	193.882	-48.996	-7.323	-63.728
1616	1.616	-79.779	-13.35	-17.144	-8.45	145.358	-32.287	-5.397	-41.706
1617	1.617	-53.473	-13.959	-12.846	-7.11	155.115	-16.874	-15.457	-35.128
1618	1.618	-29.7	-14.39	-15.135	-9.631	82.733	-12.132	-19.712	-4.779
1619	1.619	4.757	-12.091	-14.521	-8.082	73.871	8.885	-20.874	0.577
1620	1.62	18.361	-13.246	-9.846	-8.857	30.154	12.879	-14.87	-24.63
1621	1.621	22.51	-13.639	-11.555	-13.134	-25.642	9.893	-11.773	-20.207
1622	1.622	18.877	-13.209	-15.013	-12.583	27.106	7.019	-8.863	-40.931
1623	1.623	22.252	-15.265	-9.571	-15.121	-32.335	-18.284	-8.084	-59.708
1624	1.624	31.652	-12.472	-8.968	-10.703	-88.008	5.711	-7.302	-35.915
1625	1.625	51.536	-12.021	-7.017	-13.638	-94.166	27.753	-18.146	11.114
1626	1.626	64.458	-7.736	-12.422	-8.838	-73.153	42.05	-13.513	31.008
1627	1.627	62.303	-14.274	-10.47	-10.808	-163.751	54.941	-9.268	61.344
1628	1.628	39.025	-11.66	-13.734	-11.422	-333.842	38.761	-2.903	88.959
1629	1.629	-1.72	-15.587	-9.643	-6.619	-216.537	11.169	-4.084	93.962
1630	1.63	-29.285	-14.922	-13.107	-3.358	-151.973	-30.317	-11.442	80.415
1631	1.631	-44.276	-15.467	-14.451	-12.3	-131.729	-35.626	-6.596	76.373
1632	1.632	-39.792	-13.692	-7.865	-8.655	-148.18	-40.579	-5.805	27.186
1633	1.633	-35.736	-10.177	-12.698	-14.683	-99.644	-36.097	-8.123	-73.7
1634	1.634	-32.028	-15.562	-8.438	-11.621	-170.943	-7.091	-7.534	-261.669
1635	1.635	-55.795	-10.69	-7.656	-10.688	-209.407	-10.82	-1.531	-184.907
1636	1.636	-52.656	-13.941	-8.235	-13.231	-148.874	-62.347	-8.889	-115.262
1637	1.637	-66.734	-15.677	-11.519	-9.194	-71.851	-55.02	-15.679	-9.4
1638	1.638	-69.219	-16.061	-12.089	-8.648	-60.956	-21.552	-14.914	9.785
1639	1.639	-62.215	-17.388	-15.569	-10.62	2.411	-15.6	-4.276	-7.65
1640	1.64	-42.997	-11.55	-15.172	-11.233	-118.642	23.027	-11.434	-23.593
1641	1.641	-30.136	-13.868	-14.002	-16.112	39.884	27.986	-5.043	-9.318
1642	1.642	-23.061	-14.44	-9.545	-11.5	62.008	-13.321	-11.043	3.823
1643	1.643	-20.86	-9.761	-18.449	-7.478	120.377	-96.701	-10.07	-8.04
1644	1.644	-18.856	-18.6	-12.062	-14.476	138.346	-108.59	-11.028	2.706
1645	1.645	-6.582	-12.133	-8.574	-15.466	154.579	-32.703	-8.509	12.503
1646	1.646	14.176	-13.208	-9.528	-11.233	53.88	36.273	0.404	3.433
1647	1.647	39.783	-10.013	-14.354	-7.192	67.303	62.892	3.89	-4.869
1648	1.648	70.79	-16.723	-10.081	-9.153	7.987	38.506	-12.17	17.118
1649	1.649	58.445	-12.488	-15.671	-11.119	84.12	-28.252	-14.494	10.44
1650	1.65	24.399	-11.745	-13.72	-11.739	94.171	-19.363	-16.621	4.379
1651	1.651	1.599	-11.207	-14.282	-10.419	85.311	-11.252	-14.681	-1.122
1652	1.652	-10.764	-1.211	-12.517	-8.135	93.411	10.831	-12.935	-26.324
1653	1.653	-29.508	-2.589	-11.144	-11.074	41.601	-9.076	-8.285	-12.821
1654	1.654	-46.477	-6.237	-10.736	-7.423	21.409	-3.074	-12.541	-0.456
1655	1.655	-74.685	-9.571	-7.813	-9.755	88.367	-19.573	-8.858	-19.226
1656	1.656	-78.357	-21.014	-8.181	-11.885	-46.325	-14.583	-17.176	-29.251
1657	1.657	-75.063	-25.339	-7.776	-13.824	-142.951	-1.068	-9.82	-19.913
1658	1.658	-46.738	-29.411	-12.015	-13.449	-125.998	11.29	-8.857	-5.734
1659	1.659	-27.846	-30.501	-12.577	-11.328	-142.423	14.96	-8.088	-3.158
1660	1.66	-24.482	-31.636	-9.074	-9.403	-70.866	11.66	-12.159	8.468
1661	1.661	-2.564	-15.636	-12.352	-9.222	-84.726	14.769	-18.746	19.02
1662	1.662	0.159	-8.802	-12.722	-12.911	-145.152	12.057	-10.815	17.052
1663	1.663	2.645	-11.056	-14.64	-18.714	-265.493	14.574	0.98	22.236
1664	1.664	4.881	-9.207	-14.236	-19.474	-218.766	-6.454	2.507	11.195
1665	1.665	11.13	17.017	-15	-15.971	-234.015	-31.919	-1.763	-10.542
1666	1.666	36.147	28.086	-14.205	-12.681	-142.838	-28.57	-13.577	-45.216
1667	1.667	39.341	31.251	-14.386	-13.273	-132.031	-25.407	-15.127	-13.591
1668	1.668	-1.523	2.928	-13.794	-12.899	-122.195	-39.422	-13.784	-1.479
1669	1.669	-40.267	-23.448	-12.619	-12.527	-54.217	-57.093	-14.958	-20.441
1670	1.67	-55.391	-13.444	-15.699	-12.145	-153.781	-31.198	-16.131	-23.757
1671	1.671	-14.143	-47.942	-9.103	-10.218	-10.181	13.653	-15.16	-26.85
1672	1.672	-41.753	-61.512	-10.061	-10.612	-30.558	-16.612	-14.191	-46.616
1673	1.673	-56.793	-57.479	-12.568	-7.128	-154.147	11.126	-14.958	-33.885
1674	1.674	-70.302	-31.204	-6.945	-6.74	-107.73	6.151	-10.879	-26.737
1675	1.675	-57.894	-0.272	-8.873	-0.16	49.813	-16.591	-8.935	-15.674
1676	1.676	-54.183	-12.692	-6.926	-9.059	154.38	4.136	-7.002	-13.563
1677	1.677	-23.203	-54.332	-15.824	-12.533	95.638	7.703	0.73	-4.934
1678	1.678	14.343	-70.812	-14.66	-13.487	112.214	-9.302	1.695	-22.356
1679	1.679	-0.713	-15.305	-13.503	-8.64	127.108	-49.912	-13.011	-29.202
1680	1.68	3.807	21.619	-12.537	-4.363	198.423	-44.343	-19.406	-35.529
1681	1.681	58.053	15.005	-9.638	-8.41	263.361	-29.242	-21.349	-6.521
1682	1.682	80.16	8.984	-8.877	-8.974	322.229	2.725	-12.636	-2.402
1683	1.683	33.326	3.554	-6.565	-7.026	289.122	31.775	-14.171	-13.372
1684	1.684	15.098	-1.493	-13.162	-11.081	140.648	35.465	-9.909	3.814
1685	1.685	-1.438	-5.963	-10.664	-12.426	119.103	18.451	-11.063	-18.045
1686	1.686	-6.596	14.728	-12.997	-12.028	-54.354	2.796	-5.068	-26.06
1687	1.687	-2.338	11.027	-13.592	-9.117	61.865	-16.985	-6.051	-28.124
1688	1.688	-14.979	-12.793	-10.325	-9.492	125.435	-24.579	-8.983	-1.955
1689	1.689	-34.047	-22.118	-13.252	-11.418	-47.596	-17.597	-9.786	22.18
1690	1.69	-65.284	-2.419	-12.902	-9.277	-117.174	-6.951	-12.127	6.684
1691	1.691	-77.948	-4.971	-14.298	-13.717	-138.277	22.131	-7.316	3.988
1692	1.692	-44.088	-30.754	-8.538	-7.706	35.168	68.07	-9.288	32.333
1693	1.693	-39.775	-47.835	-9.347	-10.004	12.396	-23.426	-7.606	43.628
1694	1.694	-52.284	-50.979	-12.878	-10.569	76.165	-115.58	-6.302	5.886
1695	1.695	-26.046	-48.327	-18.924	-15.199	57.255	-8.227	-9.645	41.164
1696	1.696	-29.409	-50.89	-18.194	-11.121	5.067	-22.51	-7.573	18.556
1697	1.697	-20.179	-15.886	-17.667	-12.462	-10.506	-61.894	-7.232	-43.748
1698	1.698	-11.907	49.721	-19.672	-9.152	-53.194	-50.008	-6.889	-16.91
1699	1.699	11.289	40.785	-16.83	-2.541	-39.524	-17.466	-7.735	-24.875
1700	1.7	1.943	32.622	-16.5	-9.306	-3.284	-7.635	-10.52	-2.683
1701	1.701	15.972	39.955	-16.92	-6.776	-13.597	-16.584	-11.759	-36.03
1702	1.702	8.341	-6.894	-14.791	-10.827	16.336	-24.75	-15.323	-29.887
1703	1.703	-12.847	-49.487	-14.386	-17.391	-10.1	-2.714	-14.047	-35.195
1704	1.704	-4.631	-132.713	-11.648	-25.326	-83.284	30.722	-15.299	-50.209
1705	1.705	28.727	-263.944	-11.808	-26.291	5.68	12.47	-14.99	-72.95
1706	1.706	15.051	-176.487	-11.592	-19.523	-5.864	-4.081	-10.037	-60.481
1707	1.707	-47.575	-33.307	-10.214	-11.601	-59.781	-9.218	-6.836	-26.489
1708	1.708	-92.374	62.857	-7.878	-10.637	-10.137	-22.843	-6.321	-22.076
1709	1.709	-51.793	80.252	-11.183	-7.736	34.841	-18.845	-6.014	23.79
1710	1.71	-29.771	127.849	-8.35	-5.222	27.09	-45.22	-8.41	78.783
1711	1.711	-9.873	142.166	-14.546	-7.543	20.372	-48.525	-11.408	-2.673
1712	1.712	8.312	102.696	-10.515	-18.379	14.393	-26.653	-8.8	8.058
1713	1.713	24.763	43.105	-11.458	-23.03	-27.629	-29.333	-3.084	-1.789
1714	1.714	39.888	32.277	-9.646	-21.685	-43.609	-11.519	-7.236	7.114
1715	1.715	35.479	61.887	-13.05	-4.678	-88.383	9.523	-10.808	96.723
1716	1.716	14.822	17.188	-11.434	2.277	-105.922	17.708	-15.535	156.377
1717	1.717	-19.197	-39.703	-8.049	0.135	-110.523	-10.697	-15.047	102.215
1718	1.718	3.68	-47.045	-12.568	-1.805	-74.399	-22.039	-13.782	33.25
1719	1.719	7.743	-40.476	-14.373	-10.522	-114.665	-25.437	-13.471	-100.937
1720	1.72	-41.448	-46.51	-11.903	-8.992	-41.502	-16.282	-20.129	-120.114
1721	1.721	-74.959	-62.96	-8.67	-13.259	-10.874	-2.257	-13.409	-67.753
1722	1.722	-68.94	-49.03	-12.771	-16.943	-54.616	31.181	-16	-51.977
1723	1.723	-52.481	-33.92	-11.45	-15.786	19.491	8.268	-21.68	-210.941
1724	1.724	-37.382	-38.337	-10.128	-10.567	127.13	-9.375	-15.16	-316.972
1725	1.725	-41.82	-34.227	-14.797	-14.251	98.481	53.111	-12.701	-28.516
1726	1.726	-29.395	-30.502	-13.659	-15.225	-34.775	133.81	-3.86	177.483
1727	1.727	-33.029	-33.743	-11.751	-17.762	-206.932	-7.263	-8.562	88.158
1728	1.728	-84.431	-24.419	-10.672	-12.172	-89.81	-180.47	-9.766	-24.705
1729	1.729	-121.285	-21.681	-10.931	-17.039	16.904	-110.833	-4.585	9.165
1730	1.73	-101.252	-24.097	-13.687	-12.415	113.788	-5.056	-13.545	39.949
1731	1.731	-70.767	-30.946	-7.918	-17.854	62.037	-24.257	-19.605	-44.667
1732	1.732	-9.669	-32.988	-8.718	-9.948	-17.06	-6.86	-24.885	-224.364
1733	1.733	31.106	-23.252	-9.314	-10.948	-59.868	9.03	-18.146	-154.867
1734	1.734	68.15	-21.457	-7.391	-8.076	-20.307	23.373	-18.961	-91.33
1735	1.735	74.777	-16.78	-16.311	-8.891	-127.771	10.194	-6.811	-187.53
1736	1.736	117.364	-12.499	-15.156	-8.159	-113.598	21.918	-5.111	-170.202
1737	1.737	133.832	-18.858	-11.672	-8.777	-126.924	32.667	-0.494	-27.097
1738	1.738	138.886	-0.85	-12.641	-6.871	-115.212	2.988	-1.884	69.017
1739	1.739	97.677	1.659	-5.858	-12.311	47.545	11.874	-5.594	156.523
1740	1.74	92.268	-0.678	-5.07	-10.393	70.553	-12.538	-6.777	236.121
1741	1.741	16.594	1.453	-2.729	-13.703	6.844	-34.672	2.876	135.04
1742	1.742	-37.592	3.378	-12.194	-19.144	-128.148	-41.303	11.762	121.67
1743	1.743	-47.421	1.579	-8.488	-8.323	64.35	-23.105	-1.408	133.228
1744	1.744	-74.067	-0.039	-7.297	-12.988	89.825	4.442	-3.144	57.056
1745	1.745	-65.865	-4.335	-10.364	-11.638	66.573	-10.858	-1.586	-91.309
1746	1.746	-58.401	-23.912	-5.492	-7.954	-39.304	-15.354	-8.751	-70.607
1747	1.747	-51.719	-38.078	0.549	-11.447	-135.547	-3.027	-12.421	-13.495
1748	1.748	-57.619	-9.835	-8.303	-21.146	-153.082	0.603	-4.083	-31.413
1749	1.749	-52.094	-6.091	-16.571	-4.118	-137.373	-2.653	-5.035	-15.807
1750	1.75	-46.953	-16.096	-32.574	-11.083	-7.559	6.745	-5.978	-30.147
1751	1.751	-69.694	-19.145	-53.604	-8.962	149.739	-1.405	-3.454	-43.304
1752	1.752	-57.208	-10.771	-56.246	-10.894	170.608	-3.799	-5.778	-31.532
1753	1.753	-45.905	-18.316	-53.653	-2.19	189.564	-10.687	3.71	0.991
1754	1.754	-28.821	-11.374	-46.61	-3.749	171.939	0.07	-13.307	-8.924
1755	1.755	-25.662	-13.604	-27.369	-2.407	92.226	13.75	-10.965	-17.869
1756	1.756	-17.254	-8.005	-24.774	-1.263	-8.871	12.127	-8.813	87.947
1757	1.757	-14.674	-16.768	-13.078	-12.101	-48.495	-8.452	-22.317	44.743
1758	1.758	-7.688	-12.012	6.167	-13.449	34.783	-16.66	-10.072	5.304
1759	1.759	-5.565	-16.036	44.766	-12.268	-19.461	-29.329	-14.662	-30.282
1760	1.76	-3.594	-16.959	128.066	-13.412	-128.091	-64.258	-1.646	-19.366
1761	1.761	-12.241	-13.249	116.353	-14.36	-56.029	-69.222	-3.347	69.57
1762	1.762	-16.81	-12.085	40.591	-11.447	-16.647	-82.71	-7.955	-61.566
1763	1.763	-38.417	-9.067	-8.638	-12.218	18.815	-53.615	-3.664	-44.093
1764	1.764	-41.464	-1.102	-17.427	-1.567	-79.132	-11.939	-7.308	-59.853
1765	1.765	-38.701	6.275	-9.196	-8.728	12.679	38.076	-18.107	-102.837
1766	1.766	-15.452	1.48	-31.177	-7.548	-23.301	44.75	-16.718	-89.499
1767	1.767	-18.572	-11.705	-51.044	-15.84	-56.179	14.483	-17.861	-124.894
1768	1.768	-15.911	-17.596	-44.987	-12.716	-66.447	-1.86	-23.819	-92.314
1769	1.769	-8.374	-15.944	-50.355	-5.924	-22.066	13.311	-18.544	16.15
1770	1.77	-10.711	-30.349	-35.236	-13.85	-112.01	8.93	-33.215	59.055
1771	1.771	-12.887	-40.106	-39.671	-14.803	42.859	-11.679	-9.762	45.681
1772	1.772	-15.091	-45.413	-35.573	-17.696	148.424	-7.905	-12.808	10.059
1773	1.773	-9.342	-37.524	-31.855	-13.434	128.991	-24.858	-15.46	85.887
1774	1.774	-11.112	-15.873	-28.501	-14.197	-133.876	-34.128	-12.876	154.814
1775	1.775	-9.567	5.984	-25.29	-12.25	-96.536	-59.704	-5.837	127.826
1776	1.776	0.495	-8.144	-16.822	-8.942	-62.876	-42.674	-7.894	87.152
1777	1.777	-0.658	-20.903	21.851	-10.665	29.458	-26.914	-13.63	5.798
1778	1.778	-4.137	-13.934	5.523	-7.169	-55.598	-7.158	-11.824	-48.383
1779	1.779	-11.526	-24.569	-9.552	-11.605	20.784	10.541	-10.21	-58.275
1780	1.78	-12.547	-14.884	-13.989	-9.85	-2.778	-10.555	-8.804	-13.663
1781	1.781	-11.792	-2.668	-17.992	-8.465	145.113	-7.757	-9.951	43.173
1782	1.782	-12.536	5.28	-21.571	-7.082	125.468	-15.236	-15.934	-67.956
1783	1.783	-15.938	-1.883	-18.211	-8.205	177.334	1.114	-8.552	-243.046
1784	1.784	-8.492	4.483	-15.077	-5.457	65.411	24.606	-1.716	-126.736
1785	1.785	4.388	0.966	-17.765	-5.814	50.451	46.544	-2.442	-63.264
1786	1.786	-7.715	4.04	-20.255	-10.628	-95.007	26.832	-9.699	-44.242
1787	1.787	-9.178	4.986	-13.317	-15.438	-76.464	-6.621	-2.785	-61.673
1788	1.788	-10.475	-6.47	-15.389	-20.055	-129.506	-47.803	-6.896	-109
1789	1.789	-16.85	-8.038	-17.218	-22.931	-82.355	-20.077	-14.123	-94.192
1790	1.79	-15.757	-9.414	-15.31	-15.944	-96.863	25.448	-11.115	-1.59
1791	1.791	-14.885	-5.768	-10.508	-14.955	-31.112	19.448	-10.259	106.327
1792	1.792	-10.209	9.868	-11.654	-14.163	-90.754	-8.268	-14.248	121.124
1793	1.793	-16.405	7.69	-10.215	-11.831	-101.749	26.905	-22.108	134.751
1794	1.794	-27.245	-17.509	-8.74	-22.653	-91.947	31.317	-18.955	75.759
1795	1.795	-28.805	-14.267	-11.506	-30.58	-118.795	-14.585	-6.13	130.38
1796	1.796	-20.077	-5.036	-12.161	-8.899	-110.864	-8.619	-11.315	199.617
1797	1.797	-9.407	-2.403	-12.695	0.394	-59.341	-36.313	-15.927	65.3
1798	1.798	-10.901	-30.759	-11.895	-13.735	-39.675	-71.541	-11.636	-107.928
1799	1.799	-4.638	-42.065	-10.401	-11.227	39.39	-85.095	-15.282	-270.794
1800	1.8	-8.218	-45.46	-10.145	-8.9	50.05	-105.811	-2.086	-207.277
1801	1.801	-11.386	-48.657	-8.78	-15.295	20.188	-49.117	6.654	-149.465
1802	1.802	-8.55	-40.451	-12.598	-9.494	10.951	-8.494	-1.262	-131.97
1803	1.803	-9.371	-38.03	-8.318	-7.767	-13.906	-15.868	-5.519	-52.405
1804	1.804	-15.008	-12.432	-9.101	-9.316	-81.193	-9.323	-9.182	-37.955
1805	1.805	-18.488	18.381	-6.82	-2.163	-72.926	-15.34	-8.021	-24.591
1806	1.806	-20.412	-2.458	-10.316	-8.563	-16.731	-31.8	-17.671	11.251
1807	1.807	-26.975	-21.302	-9.231	-7.413	-54.595	-16.739	-18.811	-20.969
1808	1.808	-24.444	-59.133	-8.813	-17.111	-62.102	-12.37	-17.648	8.769
1809	1.809	-17.067	-64.255	-9.096	-10.732	-20.309	-0.078	-10.265	-0.174
1810	1.81	-18.02	-41.461	-13.868	-11.885	17.621	11.053	-3.449	7.8
1811	1.811	-17.223	-37.33	-24.553	-6.651	-18.384	20.973	-2.612	-29.318
1812	1.812	-5.005	-25.982	-32.3	-7.6	12.837	30.117	1.502	4.211
1813	1.813	7.216	-15.785	-22.143	-11.828	32.856	21.665	3.484	-38.414
1814	1.814	-3.8	-24.978	-10.298	-2.893	88.895	13.978	-6.537	-66.177
1815	1.815	-2.42	-27.633	4.073	-6.346	96.345	11.581	-5.144	-0.654
1816	1.816	6.514	-9.793	13.704	-13.677	73.737	-11.833	3.777	-9.725
1817	1.817	-6.593	1.852	15.33	-14.631	93.23	-27.494	-14.199	46.82
1818	1.818	-25.893	8.267	10.401	-10.378	50.266	-7.838	-16.708	113.233
1819	1.819	-23.329	14.106	22.912	-9.593	33.54	-5.423	-5.107	121.988
1820	1.82	-30.234	12.385	20.899	-13.066	78.803	-21.784	-7.241	81.374
1821	1.821	-19.525	7.746	0.029	-11.132	36.022	-11.27	-13.044	-29.73
1822	1.822	-17.531	-2.311	-14.156	-8.227	-24.922	17.608	-18.242	17.797
1823	1.823	-19.216	-3.468	-32.013	-11.71	-0.434	29.857	-26.156	31.96
1824	1.824	-23.809	-11.771	-67.095	-8.413	6.912	40.991	-18.976	97.69
1825	1.825	-22.407	-12.689	-82.198	-14.987	94.137	37.629	-15.254	109.394
1826	1.826	-18.684	-15.523	-77.705	-14.006	82.191	-9.49	-6.887	76.682
1827	1.827	-17.482	-4.063	-31.783	-9.741	49.553	-70.07	-7.819	46.804
1828	1.828	-14.344	-2.484	47.65	-7.417	-39.339	-61.948	-10.694	-34.064
1829	1.829	-9.456	-1.076	36.913	-9.351	-51.264	-54.606	2.489	41.544
1830	1.83	-6.888	-15.349	-12.25	-19.412	2.991	-34.694	19.934	11.628
1831	1.831	-15.747	-9.485	-38.746	-18.058	32.661	-28.735	8.345	-69.258
1832	1.832	-14.565	2.777	-14.151	-19.208	24.02	-34.129	-6.54	-80.065
1833	1.833	-7.191	20.248	8.119	-18.052	32.579	-8.892	-27.81	-89.921
1834	1.834	-16.072	22.607	14.794	-8.402	40.326	-4.43	-13.658	-9.232
1835	1.835	-22.043	7.75	-3.52	-7.25	7.098	7.939	-41.887	45.09
1836	1.836	-16.776	1.985	35.029	-10.73	-35.184	4.388	-68.194	-23.949
1837	1.837	-17.721	3.759	-40.675	-11.695	-40.355	-12.539	-58.118	-140.527
1838	1.838	-11.7	-7.254	-73.114	-10.733	-115.587	-46.983	-36.238	-220.321
1839	1.839	-7.616	-11.508	-102.619	-9.963	-190.901	-33.412	-16.496	-148.404
1840	1.84	-12.437	-12.664	-75.773	-10.732	-259.407	-12.649	1.297	-135.555
1841	1.841	-22.5	-11.5	-99.977	-10.133	-267.635	6.24	8.255	-195.341
1842	1.842	-26.757	-10.513	-136.777	-6.831	-193.458	9.635	6.115	-184.592
1843	1.843	-17.846	-25.182	-130.092	-5.07	-84.101	12.788	4.165	-273.439
1844	1.844	-11.847	-23.043	-111.809	-4.664	-11.13	21.127	2.393	-142.193
1845	1.845	-12.816	-21.12	-73.03	-4.276	2.963	-2.053	7.012	15.53
1846	1.846	1.899	-19.391	2.712	-3.117	-103.473	-17.741	2.741	164.087
1847	1.847	-4.487	-8.365	165.522	-4.271	-30.385	-20.453	-3.661	183.576
1848	1.848	-10.294	-4.11	468.267	-7.752	10.172	-17.956	2.315	201.215
1849	1.849	-15.513	10.185	262.033	-7.38	-24.251	-20.3	-7.381	58.034
1850	1.85	-20.141	-7.268	224.543	-5.469	139.883	-13.908	-6.242	-38.183
1851	1.851	-24.388	-0.331	122.441	-8.977	257.439	-15.854	2.063	14.338
1852	1.852	-15.481	-15.24	-32.45	-4.936	279.727	-17.535	9.411	62.024
1853	1.853	-14.314	13.814	-4.24	-12.89	223.256	-9.482	-1.447	-10.149
1854	1.854	-17.415	17.922	21.52	-11.73	207	-16.565	-5.731	-75.979
1855	1.855	-16.448	-8.316	-1.556	-8.613	128.481	-15.258	-25.308	-87.656
1856	1.856	-12.186	-52.93	-107.354	-13.446	172.611	-1.94	-17.009	-54.875
1857	1.857	-8.119	-34.685	-164.971	-14.225	134.104	17.525	-9.488	34.189
1858	1.858	-10.056	-29.252	-182.359	-24.89	51.522	15.163	-21.132	117.776
1859	1.859	-4.053	-64.49	-102.877	-32.068	-1.939	3.766	-31.81	150.455
1860	1.86	-12.932	-133.229	-117.427	-28.386	-50.55	23.133	-33.78	120.961
1861	1.861	-21.234	-143.128	-157.074	-31.866	-23.045	25.828	-21.614	-13.199
1862	1.862	-24.311	-116.47	-121.521	-32.819	2.117	9.735	-20.102	-32.239
1863	1.863	-21.373	-59.642	-88.919	-29.91	10.19	41.828	-12.977	20.362
1864	1.864	-23.845	-8.042	-78.779	-16.775	-35.987	10.041	-11.851	4.646
1865	1.865	-18.197	11.825	20.235	-14.876	-53.631	-27.372	-3.59	47.839
1866	1.866	-14.685	5.801	60.32	-6.205	-136.336	-42.356	-4.612	192.63
1867	1.867	-15.251	0.318	168.346	1.711	-147.609	8.049	6.169	134.983
1868	1.868	-9.851	-4.724	269.945	-8.382	-179.381	1.558	13.264	-22.475
1869	1.869	-16.475	8.914	73.223	-4.721	-129.36	7.663	9.517	-85.833
1870	1.87	-20.775	13.135	-10.328	-1.248	-137.648	13.157	-8.559	-28.092
1871	1.871	-16.769	9.445	-86.547	-6.492	-145.224	8.177	-11.191	-10.676
1872	1.872	-16.244	12.561	-62.907	-5.569	-107.63	-5.32	-8.982	5.115
1873	1.873	-8.954	9.157	-41.687	-8.129	-19.634	-51.139	-11.167	-38.08
1874	1.874	-9.998	0.485	-61.196	-7.405	16.459	-57.096	-28.648	1.357
1875	1.875	-9.304	-2.343	-79.216	-12.311	6.038	-40.596	-21.725	13.096
1876	1.876	-3.786	4.413	-63.828	-5.024	55.824	-75.813	-15.342	2.099
1877	1.877	-10.46	2.156	-49.978	-4.105	82.816	-43.894	-13.378	-146.216
1878	1.878	-23.705	-11.41	-63.558	-3.365	74.765	-14.892	-8.125	-82.98
1879	1.879	-29.569	-13.145	-123.509	-8.999	-6.715	3.886	-12.728	-25.53
1880	1.88	-20.885	-11.513	-112.954	-7.091	4.208	0.604	-8.4	-78.102
1881	1.881	-3.495	-12.781	-83.569	-15.844	-44.969	-46.402	-7.172	-189.556
1882	1.882	-5.864	1.559	-57.027	-2.696	-179.253	-79.883	-13.137	-204.155
1883	1.883	-12.334	3.461	48.692	9.467	-83.171	-0.573	-14.085	-217.59
1884	1.884	-14.371	-5.315	207.407	-8	-30.715	31.9	-11.215	-158.199
1885	1.885	-19.672	-10.003	186.358	-19.641	-46.716	-76.725	-5.29	4.492
1886	1.886	-15.077	-5.748	51.829	-21.791	-61.189	-62.476	-12.709	120.763
1887	1.887	-16.473	0.479	-35.397	-15.996	-127.185	3.261	-7.911	226.632
1888	1.888	-17.655	-3.26	-51.215	-17.728	-163.099	-32.426	-7.17	168.914
1889	1.889	-18.843	-8.73	-65.549	-22.364	-65.81	-21.704	-3.139	186.261
1890	1.89	-4.949	-10.03	-78.684	-23.72	-79.334	-31.676	-5.064	106.682
1891	1.891	-6.925	-23.513	-42.91	-14.853	-91.501	-22.859	-5.62	63.52
1892	1.892	-12.2	-29.655	11.163	-18.382	-37.645	1.456	-7.328	-28.606
1893	1.893	-10.742	-10.563	20.743	-15.322	11.493	53.061	-1.478	-88.152
1894	1.894	-17.963	-13.315	29.531	-6.439	-51.036	19.497	-3.763	-250.879
1895	1.895	-21.703	-11.11	21.272	-7.61	-42.87	25.393	-7.236	-273.939
1896	1.896	-8.633	-13.245	28.48	-0.246	68.246	19.83	-11.891	-210.174
1897	1.897	-3.508	-15.171	8.643	4.625	-11.531	14.62	-8.979	-190.658
1898	1.898	-14.65	-16.765	2.661	2.148	-54.865	0.904	-10.363	-102.894
1899	1.899	-21.914	-11.892	7.993	7.793	-120.964	-11.656	-11.763	-86.811
1900	1.9	-20.863	-13.086	-17.418	2.999	9.785	6.935	-8.876	-43.624
1901	1.901	-19.786	-27.462	-49.72	-7.041	26.839	3.47	-14.841	48.441
1902	1.902	-18.878	-37.236	-62.517	-8.405	10.563	-12.361	-12.327	131.833
1903	1.903	-14.076	-42.513	-97.066	-22.768	24.457	13.021	-13.122	207.713
1904	1.904	-22.059	-47.167	-28.736	-40.227	89.622	-38.623	-12.599	59.594
1905	1.905	-27.344	-31.241	39.943	-19.13	124.618	-46.107	-18.676	-46.358
1906	1.906	-24.482	-20.487	30.678	-16.404	134.659	-12.726	-19.548	11.237
1907	1.907	-21.994	-3.059	38.446	-3.579	183.208	-31.031	-12.99	28.587
1908	1.908	-21.269	-5.283	89.689	-15.143	209.107	-69.846	-8.66	44.423
1909	1.909	-29.251	14.054	190.317	-25.753	167.677	-44.799	-2.968	58.738
1910	1.91	-24.057	21.806	89.197	-23.784	85.257	-13	-7.768	19.219
1911	1.911	-21.194	33.556	-29.298	-25.483	30.084	-0.745	-1.787	7.31
1912	1.912	-25.51	44.35	-140.566	-17.504	58.738	-4.597	-4.168	-3.773
1913	1.913	-24.808	34.922	-241.689	4.204	66.768	-8.085	-7.787	-33.6
1914	1.914	-28.35	8.888	-360.334	13.541	122.776	-11.381	2.154	47.035
1915	1.915	-21.047	-32.482	-344.941	5.271	70.18	-3.3	-5.102	79.536
1916	1.916	-6.381	6.465	-273.282	-17.865	-31.695	-6.055	-1.536	49.866
1917	1.917	4.244	-38.746	-181.7	-8.441	-220.738	-17.835	-10.008	23.158
1918	1.918	6.182	-114.177	-217.751	-16.615	-196.263	-15.835	-7.049	-1.334
1919	1.919	4.421	-146.42	-272.406	-18.986	-160.146	6.62	5.645	5.749
1920	1.92	8.996	1.896	-47.247	-13.033	-91.228	8.362	28.495	-1.102
1921	1.921	10.263	107.992	100.085	8.196	-197.694	9.916	12.8	-31.69
1922	1.922	11.358	165.885	289.969	5.602	-140.674	20.825	-37.339	-29.745
1923	1.923	12.462	148.722	571.242	3.193	-88.485	13.536	-29.002	-24.463
1924	1.924	5.078	69.422	608.221	14.887	-40.904	-3.667	-31.534	20.916
1925	1.925	11.81	-31.399	369.266	4.33	-26.662	12.396	-52.656	63.377
1926	1.926	5.772	-97.036	276.205	-13.003	39.145	-19.709	-61.011	79.694
1927	1.927	-6.458	-156.486	191.704	-19.878	122.579	-42.703	-48.254	3.909
1928	1.928	-29.349	-145.497	115.041	-26.183	68.445	-46.857	-50.591	-72.147
1929	1.929	-51.282	-174.968	-0.85	-20.298	-40.074	-28.128	-52.759	-82.084
1930	1.93	-43.04	-148.148	-106.218	-11.525	-83.285	-18.087	-31.523	-55.459
1931	1.931	-30.329	-58.433	-163.412	-32.18	35.163	3.768	-11.843	-14.872
1932	1.932	0.005	1.277	-145.781	-12.407	82.798	23.489	-9.391	-7.518
1933	1.933	12.327	33.89	-97.97	5.417	-47.218	31.009	20.921	-40.996
1934	1.934	-21.797	4.372	-256.735	-6.166	40.354	28.733	58.399	-83.55
1935	1.935	-44.695	-40.265	-319.785	-12.555	-7.056	30.891	23.092	-55.833
1936	1.936	-40.702	81.904	-300.311	-22.251	-21.224	1.777	-8.92	-131.286
1937	1.937	-51.989	134.382	-143.074	-34.493	44.775	-10.666	3.387	-120.099
1938	1.938	-35.024	86.783	-80.142	-26.634	80.468	-6.94	22.09	-90.035
1939	1.939	-19.419	129.93	-99.703	-13.771	-38.979	-10.201	-1.782	-9.096
1940	1.94	-22.191	90.425	-152.365	12.452	-54.735	-13.293	-4.943	1.914
1941	1.941	-19.723	78.57	86.078	16.05	-40.34	-21.603	-13.326	-7.861
1942	1.942	10.601	2.638	188.085	5.92	-53.414	-29.084	-26.159	-16.717
1943	1.943	-10.159	-27.05	32.963	-9.812	-112.819	-22.015	-23.904	-8.612
1944	1.944	-6.53	-107.814	60.741	-18.177	-101.719	-11.253	-4.812	13.387
1945	1.945	10.476	-162.082	85.982	-31.007	-91.699	-5.344	7.886	19.802
1946	1.946	19.745	-132.567	-76.884	-42.714	42.853	3.524	-17.925	25.839
1947	1.947	11.413	-195.179	71.436	-40.666	23.986	-10.676	5.801	31.471
1948	1.948	-6.407	-203.418	244.786	-31.079	111.549	-8.676	15.022	36.649
1949	1.949	-8.75	-92.444	82.146	-32.907	159.159	-6.865	-22.013	32.429
1950	1.95	-32.226	82.379	61.145	-9.176	115.961	-11.483	-57.314	11.953
1951	1.951	-47.968	105.453	-35.002	14.546	129.203	-30.223	-16.167	8.518
1952	1.952	-50.732	41.807	-87.475	36.31	45.835	-22.618	0.214	-8.206
1953	1.953	-32.978	22.473	-135.081	22.073	78.22	-15.559	15.252	-4.706
1954	1.954	-21.418	-30.144	-62.841	-16.55	-30.553	-47.385	19.632	-29.796
1955	1.955	-32.12	-77.94	-102.28	-22.076	12.354	-60.876	15.5	-32.835
1956	1.956	-34.099	-5.933	-137.814	-47.333	-1.098	-31.808	-41.29	-4.513
1957	1.957	-11.291	-45.598	-61.787	-33.901	-60.955	-20.523	-98.256	21.874
1958	1.958	-14.404	-81.392	-189.905	-21.633	-137.203	-23.741	-90.954	25.218
1959	1.959	-22.727	-92.427	-137.176	-18.066	-29.269	-14.366	-44.154	28.367
1960	1.96	-20.19	-43.28	-120.931	-14.882	-15.788	-5.937	10.783	14.258
1961	1.961	-8.534	-16.78	-134.954	-11.854	-3.657	22.466	47.715	11.784
1962	1.962	2.154	-41.369	36.386	2.213	-40.225	18.938	94.551	-23.153
1963	1.963	-7.488	-4.621	152.907	-5.414	-8.606	29.128	64.195	-98.738
1964	1.964	-12.69	69.065	343.637	1.488	0.428	26.135	25.518	-131.272
1965	1.965	-14.207	58.932	369.266	-26.207	98.204	-4.934	30.621	-42.417
1966	1.966	-27.123	13.957	299.785	-52.477	110.659	-59.028	44.207	-6.726
1967	1.967	-39.824	21.84	194.195	-49.12	74.279	-36.867	23.52	4.142
1968	1.968	-13.408	-15.418	175.413	-45.976	-89.348	10.074	-33.186	13.998
1969	1.969	20.737	-9.173	123.391	-37.618	-66.917	16.196	-106.529	-12.719
1970	1.97	25.277	8.668	44.302	-19.769	-131.146	10.951	-76.891	-4.613
1971	1.971	4.641	3.04	1.845	-8.141	-35.789	-44.473	-67.95	2.693
1972	1.972	-6.53	-32.331	-10.536	-1.701	-264.103	-37.017	-76.069	-17.388
1973	1.973	-23.532	-27.981	-93.088	11.871	-295.702	-16.993	-39.13	-60.093
1974	1.974	-14.228	-7.376	-254.88	3.186	-155.338	13.452	-32.555	0.766
1975	1.975	-16.97	11.163	-323.73	-1.425	-181.468	18.91	-14.354	25.07
1976	1.976	-14.503	7.591	-259.817	-5.674	-112.431	-6.165	-19.761	2.995
1977	1.977	-7.594	-2.003	-394.259	0.738	-91.894	-19.673	-14.708	-16.962
1978	1.978	-9.759	-10.652	-481.609	-2.713	-73.187	-23.709	8.144	-35.26
1979	1.979	-0.063	1.824	-433.968	0.41	-21.252	-19.994	12.215	36.782
1980	1.98	-8.716	-5.347	-275.143	7.251	-37.568	-23.218	15.946	-12.688
1981	1.981	-7.131	-7.462	42.501	9.907	-52.242	-38.825	12.794	-93.464
1982	1.982	-2.866	-5.48	87.66	22.24	-91.76	-30.416	9.876	-39.303
1983	1.983	-11.743	-10.659	211.248	10.185	-8.523	-17.543	1.703	-9.71
1984	1.984	-15.194	-9.144	23.555	11.864	-19.721	17.579	14.596	52.753
1985	1.985	-9.918	-10.707	57.551	10.604	29.404	32.75	7.781	28.294
1986	1.986	-14.687	-2.085	398.508	24.994	2.489	28.362	-2.753	-23.413
1987	1.987	-12.069	6.164	443.874	38.619	75.746	-9.15	-8.489	-70.322
1988	1.988	-9.623	0.972	237.875	43.934	164.63	-14.16	-10.149	21.19
1989	1.989	-16.053	-3.838	50.536	20.191	105.093	17.807	-11.593	34.37
1990	1.99	-18.403	0.429	16.833	-3.553	116.013	5.465	-15.783	-1.136
1991	1.991	-10.885	-5.271	48.121	-12.771	86.543	-28.571	-16.879	-11.878
1992	1.992	-21.586	-10.209	20.588	-26.82	24.293	-33.005	-10.817	-21.665
1993	1.993	-22.767	-17.741	149.311	-34.324	0.266	-12.29	-7.643	-12.704
1994	1.994	-42.192	-14.992	126.622	-18.032	37.864	-31.05	-4.602	-4.522
1995	1.995	-39.361	-10.887	-63.481	5.417	-35.467	-68.751	-10.434	-115.545
1996	1.996	-31.677	-16.624	-191.205	-10.248	-5.276	-33.471	-7.938	-131.342
1997	1.997	-19.922	-18.596	-214.181	-7.543	76.213	7.8	-11.265	-1.209
1998	1.998	-21.921	-25.995	-150.252	-20.311	87.803	-8.646	-9.146	16.258
[truncated: 6,553 more rows]
