# Supplementary material for: Associations between lower-limb muscle activation and knee flexion in post-stroke individuals: A study on the stance-to-swing phases of gait
Source: PLoS One. 2017 Sep 8;12(9):e0183865. doi: 10.1371/journal.pone.0183865 (PMC5590852; doi:10.1371/journal.pone.0183865)
Supplement: S1 Dataset — (ZIP) [file pone.0183865.s001.zip › S1_Dataset/Healthy group/9/2/emg.csv]

Frame	Time	EMG Signal 1	EMG Signal 2	EMG Signal 3	EMG Signal 4	EMG Signal 5	EMG Signal 6	EMG Signal 7	EMG Signal 8
0	0	55.14	51.643	56.469	39.922	99.406	36.827	46.193	47.27
1	0.001	57.508	56.716	35.202	38.811	119.141	38.392	37.26	38.925
2	0.002	56.978	53.475	45.875	34.992	175.46	37.246	39.174	35.809
3	0.003	52.588	46.368	50.747	32.536	156.758	41.339	33.93	43.544
4	0.004	51.888	48.376	42.268	39.579	139.541	45.243	20.375	35.226
5	0.005	49.855	50.196	42.124	36.562	37.232	34.069	36.05	39.318
6	0.006	44.165	43.143	24.192	33.572	-3.501	38.777	36.632	27.74
7	0.007	35.206	44.239	41.3	45.695	7.039	35.953	32.786	32.222
8	0.008	41.761	36.646	36.759	45.827	38.172	26.966	5.92	24.318
9	0.009	40.597	25.02	32.44	24.696	-12.699	20.507	14.297	21.482
10	0.01	35.211	26.584	19.816	30.485	-40.959	18.135	28.311	12.865
11	0.011	37.794	30.487	19.803	26.427	-83.155	18.884	23.967	24.218
12	0.012	29.579	21.074	19.63	22.589	-92.031	26.825	24.875	24.382
13	0.013	28.18	20.018	22.387	18.971	-140.466	18.923	20.97	20.902
14	0.014	21.212	29.458	21.89	15.59	-135.957	16.275	21.542	17.642
15	0.015	26.481	22.901	13.69	9.367	-120.975	15.786	21.95	20.215
16	0.016	21.543	28.183	17.904	23.675	-46.748	19.211	25.677	19.728
17	0.017	18.78	22.659	10.942	20.021	-37.322	22.088	16.285	21.605
18	0.018	19.166	12.546	14.083	20.467	-107.847	23.068	16.223	21.015
19	0.019	15.351	11.764	9.922	3.157	24.999	10.926	11.164	20.471
20	0.02	15.469	9.095	9.083	8.139	4.441	14.306	13.296	12.991
21	0.021	14.285	8.228	11.005	-2.891	-14.236	8.813	-1.946	15.624
22	0.022	17.418	7.407	4.842	15.147	-31.33	6.451	10.334	9.408
23	0.023	12.478	9.337	3.96	16.384	68.474	4.136	3.878	12.724
24	0.024	6.832	7.263	0.033	8.191	27.963	2.064	1.148	2.542
25	0.025	8.796	-3.063	-0.939	-16.4	86.483	-3.837	-4.258	-5.072
26	0.026	2.887	-3.265	-1.872	-1.851	-12.267	-4.082	-1.683	6.908
27	0.027	-2.568	-3.416	2.87	-5.643	-26.436	-2.74	-1.58	7.529
28	0.028	-7.383	5.014	7.657	0.876	8.14	1.155	4.757	1.817
29	0.029	-1.289	0.153	10.57	2.225	39.532	-0.321	2.817	7.972
30	0.03	-5.582	-2.143	14.332	-0.829	28.531	-10.07	1.124	3.331
31	0.031	-1.876	-2.234	3.232	-7.508	54.12	-12.025	-2.075	10.744
32	0.032	-7.208	7.606	-7.817	3.857	44.732	-1.945	-4.836	4.661
33	0.033	-7.437	5.298	-9.906	11.022	80.616	-9.82	-3.694	-5.041
34	0.034	-10.319	-4.498	-4.778	6.04	-7.952	-6.822	-3.862	-16.64
35	0.035	-1.135	-16.169	-6.546	-11.672	-20.813	-6.297	0.276	4.33
36	0.036	-12.017	-9.777	-12.156	-9.993	-97.599	-1.665	-10.447	6.773
37	0.037	-6.382	-9.333	-12.099	-4.197	-88.671	-3.177	-9.698	-13.579
38	0.038	-5.916	-8.827	-8.698	-6.667	-44.974	-9.679	-9.1	-16.68
39	0.039	-7.51	-10.396	-5.802	-8.899	27.461	-10.918	-6.15	-42.949
40	0.04	-10.989	-13.855	-6.919	-7.793	95.715	-19.271	-3.538	-12.461
41	0.041	-12.276	-13.591	-11.474	-9.547	-39.318	-20.618	-4.948	-8.816
42	0.042	-11.964	-11.731	-12.308	-11.07	-20.811	-8.187	-4.575	-5.51
43	0.043	-14.305	-12.721	-11.355	-10.23	31.106	7.372	-5.712	-2.543
44	0.044	-14.08	-9.785	-12.87	-17.876	14.732	-3.544	-13.961	-5.919
45	0.045	-13.806	-14.157	-7.173	-9.234	-115.687	-9.583	-11.135	-20.279
46	0.046	-10.581	-8.624	-6.669	-5.976	-28.556	-11.522	-2.479	-7.696
47	0.047	-15.245	-9.62	-1.287	-7.128	-44.819	-7.049	-15.848	-5.535
48	0.048	-17.154	-14.638	-9.406	-16.175	27.107	-8.545	-14.279	0.71
49	0.049	-15.921	-12.852	-6.462	-12.805	66.375	-12.325	-9.773	-1.328
50	0.05	-16.395	-10.054	-7.534	-11.917	77.958	-1.568	-14.153	-24.227
51	0.051	-14.211	-13.514	-13.528	-8.987	45.434	-0.206	-17.846	-21.082
52	0.052	-16.095	-10.201	-12.755	-11.479	-23.762	-6.576	-14.39	-23.745
53	0.053	-14.88	-16.759	-7.896	-15.518	20.918	-5.405	-15.381	-21.182
54	0.054	-19.667	-9.965	-11.177	-8.912	-36.018	-10.618	-12.495	-28.084
55	0.055	-17.684	-19.615	-12.91	-18.554	-58.267	-9.633	-4.592	-17.388
56	0.056	-15.705	-18.43	-9.427	-17.359	-38.5	-10.402	-11.955	0.082
57	0.057	-19.726	-14.927	-14.863	-6.488	52.758	-19.292	-7.142	11.739
58	0.058	-12.725	-18.004	-19.695	-10.706	144.603	-10.961	-7.935	-3.097
59	0.059	-15.585	-17.027	-12.337	-7.001	132.617	-11.919	-12.035	-4.975
60	0.06	-14.772	-5.609	-15.231	-5.84	99.929	-10.956	-13.999	-13.626
61	0.061	-15.512	-10.243	-17.753	-4.867	50.382	-15.216	-14.585	-18.21
62	0.062	-16.059	-8.878	-12.144	-3.904	94.878	-12.898	-11.698	-16.778
63	0.063	-15.45	-15.252	-14.078	-13.576	-11.279	-10.95	-9.198	-10.314
64	0.064	-14.84	-33.237	-14.646	-33.122	-25.941	-10.356	-7.855	-4.238
65	0.065	-15.203	-20.448	-6.887	-13.382	-39.353	-16.922	-5.739	-5.134
66	0.066	-11.886	-8.835	-14.235	-10.875	-51.416	-14.39	-11.756	-7.969
67	0.067	-12.247	-15.218	-11.323	-8.547	-19.065	-15.156	-16.021	-13.908
68	0.068	-14.933	-9.403	-17.316	-14.912	10.323	-13.222	-11.969	-16.163
69	0.069	-18.391	-7.639	-6.662	-9.078	-34.639	-13.806	-5.4	-5.277
70	0.07	-14.305	-15.559	-10.907	-14.299	-124.304	-4.917	-9.68	-9.87
71	0.071	-13.9	-8.393	-7.213	-9.649	-112.451	-1.241	-10.468	-14.078
72	0.072	-10.589	0.513	-13.187	-2.487	-79.941	-7.255	-5.656	-15.191
73	0.073	-15.407	-5.477	-14.127	-8.849	-188.533	-12.482	-11.676	-13.985
74	0.074	-14.814	-17.258	-13.137	-12.312	-87.368	-11.522	-4.336	-14.9
75	0.075	-14.227	-18.781	-3.433	-11.324	-100.426	-10.749	-7.25	-11.962
76	0.076	-15.574	-11.615	-12.322	-8.433	-64.648	-6.692	-8.033	-17.934
77	0.077	-12.278	-17.997	-6.309	-12.684	-10.281	-1.836	-5.726	-17.121
78	0.078	-16.344	-19.147	-13.637	-16.742	78.799	-6.469	-6.325	-23.668
79	0.079	-15.958	-9.434	-28.29	-14.784	90.931	-10.518	-13.686	-12.213
80	0.08	-14.602	-23.731	-13.35	-15.351	80.487	-16.314	-10.79	-13.72
81	0.081	-8.792	-21.788	-11.397	-11.294	189.507	-8.951	-15.054	-12.321
82	0.082	-16.137	-9.598	-13.118	-18.276	31.254	-7.978	-4.423	-15.95
83	0.083	-9.365	-11.139	-14.668	-13.446	52.908	-1.963	-5.775	-5.072
84	0.084	-13.622	-12.497	-27.631	-9.188	34.44	-4.276	-9.441	-9.312
85	0.085	-12.846	-18.884	-4.776	-1.839	-52.408	-4.844	-8.279	-10.48
86	0.086	-17.683	-12.887	-7.852	-8.629	-4.258	-12.187	-15.638	-4.46
87	0.087	-13.044	-18.111	-10.519	-16.574	68.395	-11.199	-14.677	11.635
88	0.088	-20.785	-15.211	-28.302	-13.484	3.026	-8.658	-4.982	0.04
89	0.089	-13.432	-9.209	-25.963	-16.397	-32.18	-14.255	-11.352	-6.325
90	0.09	-18.271	-5.145	-19.549	-13.893	-85.825	-13.662	-12.497	-16
91	0.091	-14.018	-4.576	-13.727	-9.838	-95.076	-11.712	-13.428	-17.715
92	0.092	-16.348	-9.223	-11.96	-9.265	-139.395	-7.639	-12.443	-19.234
93	0.093	-14.421	-15.799	-13.484	-1.913	-98.294	-10.131	-20.369	-17.841
94	0.094	-13.852	-15.018	-17.717	0.987	-149.484	-13.383	-23.451	-21.495
95	0.095	-13.276	-7.66	-8.789	0.196	-102.287	-14.522	-12.573	-20.332
96	0.096	-12.9	-14.436	-7.617	-7.168	-10.532	-8.506	-13.878	-10.67
97	0.097	-14.264	-15.198	-12.823	-12.009	-76.11	-9.272	-14.997	1.133
98	0.098	-16.4	-7.828	-7.961	-11.233	-64.01	-14.869	-16.135	-3.501
99	0.099	-11.956	-14.604	-17.63	-13.568	-9.355	-10.009	-4.301	-10.647
100	0.1	-17.386	-17.124	-5.811	-17.06	-58.267	-6.699	-8.908	-11.805
101	0.101	-12.554	-11.505	-13.717	-12.422	40.544	-12.092	-4.618	-12.975
102	0.102	-14.499	-13.438	-17.956	-14.163	1.299	-7.229	-5.739	-12.021
103	0.103	-16.243	-16.718	-3.623	-13.778	-10.277	-6.637	-14.017	-18.806
104	0.104	-12.768	-18.461	-9.408	-15.146	87.746	-10.692	-6.618	-10.871
105	0.105	-12.392	-14.972	-0.689	-14.76	-4.3	-9.335	-11.406	-7.767
106	0.106	-16.461	-15.371	0.866	-15.928	79.063	-12.613	1.824	-8.73
107	0.107	-13.949	-14.213	-6.28	-12.447	89.84	-12.221	-7.809	-20.139
108	0.108	-15.311	-10.529	-7.44	-5.861	40.503	-18.215	-9.503	-15.49
109	0.109	-14.149	-10.144	-13.425	-1.017	13.827	-8.528	-4.809	-14.139
110	0.11	-13.762	-15.95	-8.173	-3.525	38.193	-9.675	-11.91	-17.816
111	0.111	-12.6	-10.331	-7.19	-1.19	45.476	-6.177	-5.449	-18.975
112	0.112	-14.732	-18.263	-9.697	-12.021	132.804	-13.517	-6.565	-15.887
113	0.113	-16.086	-15.169	-13.745	-10.467	144.596	-18.344	-11.739	-16.881
114	0.114	-15.311	-10.332	-17.218	-11.826	90.179	-17.555	-8.78	-12.639
115	0.115	-14.153	-4.347	-9.843	-8.164	119.556	-16.769	-6.204	-7.019
116	0.116	-16.671	-5.115	-8.836	-9.319	92.619	-5.918	-11.759	-3.542
117	0.117	-16.479	-15.938	-9.595	-25.374	133.067	2.029	-15.174	-9.541
118	0.118	-16.674	-30.262	-10.349	-27.689	95.918	0.68	-13.185	2.648
119	0.119	-15.906	-20.581	-13.826	-17.046	21.795	-2.989	-6.55	-6.068
120	0.12	-12.24	-11.871	-15.721	-11.237	-87.044	-11.302	-10.752	-10.709
121	0.121	-17.08	-10.319	-19.743	-12.976	-44.238	-3.927	-9.926	-9.351
122	0.122	-13.792	-14.564	-22.225	-17.612	-31.478	-14.75	-3.295	-13.023
123	0.123	-13.212	-23.449	-14.838	-13.344	-91.357	-10.482	-12.916	-16.499
124	0.124	-11.857	-22.278	-20.032	-19.729	-80.877	-14.163	-14.02	-9.136
125	0.125	-13.212	-10.482	-5.288	-6.57	-90.929	-10.676	-15.118	-8.173
126	0.126	-16.121	-8.946	-7.373	-8.315	-153.549	-26.737	-5.381	-8.947
127	0.127	-12.45	-13.207	-13.149	-9.861	-177.901	-15.126	-1.648	-6.632
128	0.128	-14.77	-25.032	-32.468	-17.031	-170.456	-13.004	-7.591	-14.564
129	0.129	-11.872	-17.104	-14.632	-8.138	-163.591	-7.209	-8.509	-15.544
130	0.13	-16.325	-4.117	1.649	5.027	-181.42	-12.452	-9.437	-20.385
131	0.131	-16.904	1.11	-13.205	3.288	-264.42	-7.824	-6.867	-19.612
132	0.132	-12.065	-3.54	-3.496	1.752	-156.941	-6.484	-19.01	-17.286
133	0.133	-14.003	-2.178	-8.688	-5.401	-200.129	-7.657	-20.702	-6.439
134	0.134	-15.74	-13.982	-16.58	-9.084	-160.757	-6.5	-9.635	4.618
135	0.135	-9.935	-18.629	-17.911	-12.564	-53.685	-5.548	-2.438	-5.427
136	0.136	-12.253	-14.36	-34.895	-15.64	-10.978	-10.408	-8.797	-17.215
137	0.137	-14.192	-10.688	-13.761	-12.735	54.511	-14.69	-24.45	-18.744
138	0.138	-13.607	-14.174	-5.4	-11.972	113.855	-10.646	-18.036	-20.079
139	0.139	-16.521	-13.203	-12.912	-11.194	37.586	-8.719	-12.19	-16.407
140	0.14	-15.164	-6.424	-5.905	-13.131	7.622	-13.381	-24.358	-10.415
141	0.141	-13.814	-14.351	-16.503	-15.06	87.857	-6.817	-6.913	-9.459
142	0.142	-12.653	-17.445	-14.526	-17.954	33.251	-9.345	0.074	-16.239
143	0.143	-13.041	-18.415	-12.736	-15.433	42.777	-11.677	-6.295	-3.084
144	0.144	-17.292	-14.159	-14.238	-8.066	105.008	-9.758	-31.441	6.597
145	0.145	-12.455	-11.841	1.667	-7.094	112.863	-9.197	-28.148	4.861
146	0.146	-11.87	-19.77	-8.932	-11.922	149.586	-5.145	-12.459	0.224
147	0.147	-17.297	-22.874	-10.835	-16.181	48.634	-8.64	-4.119	-12.711
148	0.148	-17.884	-10.123	-5.577	-10.584	-52.581	-16.008	-6.609	-14.417
149	0.149	-13.246	-8.389	-10.174	-10.013	-13.293	-15.062	-8.922	-9.759
150	0.15	-16.158	-16.33	-23.117	-10.621	69.94	-12.165	-6.78	-16.932
151	0.151	-12.698	-14.99	-17.854	-14.712	58.803	-12.95	-12.58	-8.064
152	0.152	-20.066	-18.684	-9.897	-13.372	-10.524	-7.357	-10.814	-11.563
153	0.153	-12.729	-12.701	-14.12	-7.004	-37.421	-6.795	-9.251	-16.81
154	0.154	-13.71	-13.684	-7.693	-11.3	84.473	-6.216	-10.611	-23.596
155	0.155	-16.232	-6.928	-6.505	-13.654	136.715	-13.967	-19.51	-10.45
156	0.156	-15.465	-12.95	-11.705	-13.109	120.573	-8.748	-1.517	-4.661
157	0.157	-14.895	-17.038	-4.903	-12.57	77.183	-13.608	-4.028	0.556
158	0.158	-15.484	-12.228	-18.039	-14.347	63.73	-11.118	-6.36	-10.484
159	0.159	-17.238	-11.671	-19.957	-13.972	27.782	-13.474	-17.011	-17.663
160	0.16	-15.894	-9.946	-11.236	-16.306	-5.218	-12.898	-26.7	-24.065
161	0.161	-13.578	-13.461	-6.577	-11.495	-15.55	-13.473	-0.401	-15.76
162	0.162	-16.492	-9.048	-7.922	-10.941	-114.532	-9.421	-4.096	0.281
163	0.163	-16.108	-15.663	-6.752	-10.397	-22.772	-9.833	-7.411	-6.698
164	0.164	-11.862	-14.927	-15.072	-11.784	-34.929	-8.511	-10.533	-21.619
165	0.165	-13.221	-19.025	-22.427	-12.209	-46.136	-13.379	-7.849	-11.95
166	0.166	-11.876	-17.128	-7.711	-11.085	-76.152	-10.116	-20.65	-20.661
167	0.167	-14.015	-7.113	-9.843	-9.186	-49.944	-4.691	-9.078	-19.112
168	0.168	-12.092	-11.422	-4.036	-7.299	-26.085	-6.622	-6.988	-14.867
169	0.169	-10.944	-10.312	-23.398	-7.147	-4.567	-8.565	-5.093	-16.035
170	0.17	-15.796	-18.681	-25.924	-11.628	1.443	-12.645	-6.863	-17.208
171	0.171	-15.224	-19.687	-14.318	-12.233	55.836	-7.841	-8.438	-20.331
172	0.172	-14.659	-18.764	-16.459	-10.516	-26.103	-11.149	-9.827	-19.378
173	0.173	-18.736	-18.043	-14.54	-9.191	-15.583	-4.6	-16.256	-16.89
174	0.174	-17.395	-10.737	-16.288	-9.603	-65.275	-10.635	-15.144	-4.725
175	0.175	-11.022	-9.823	-14.756	-8.472	-110.086	-9.898	-16.157	-6.491
176	0.176	-13.551	-12.381	-10.496	-11.201	-167.049	-6.45	-13.301	-4.962
177	0.177	-17.63	-3.518	-9.332	-6.185	-144.939	-1.855	-12.565	-12.144
178	0.178	-14.155	-16.732	-12.82	-9.496	-218.755	-5.95	-8.541	-3.267
179	0.179	-16.105	-28.988	-15.937	-18.431	-248.102	-5.586	-8.003	-2.13
180	0.18	-16.697	-21.099	-18.841	-14.771	-113.586	-11.984	-16.765	-7.382
181	0.181	-13.226	-11.074	-5.679	-18.265	59.871	-7.746	-15.656	-10.317
182	0.182	-15.565	-12.295	-7.628	-17.328	-9.605	-11.822	-8.356	-16.34
183	0.183	-16.737	-11.204	-16.349	-2.661	54.374	-15.324	-1.65	-21.969
184	0.184	-15.584	-10.309	-8.43	-9.091	189.56	-9.347	-7.706	-17.139
185	0.185	-19.076	-25.077	-9.811	-18.803	172.719	-7.054	-2.14	-15.205
186	0.186	-14.248	-5.967	-8.666	-10.128	62.135	-11.914	-7.002	-13.482
187	0.187	-17.548	-13.562	-12.163	-5.514	48.631	-13.877	-10.339	-5.575
188	0.188	-9.815	-15.947	-19.524	-15.61	88.879	-20.488	-15.813	0.403
189	0.189	-15.054	-13.9	-16.631	-11.96	6.175	-16.255	-7.927	-6.973
190	0.19	-12.552	-14.741	-14.127	-15.465	60.966	-13.953	-13.178	-9.887
191	0.191	-13.535	-12.846	-6.766	-14.511	19.412	-14.949	-8.356	-14.147
192	0.192	-14.318	-14.65	-11.606	-11.628	-49.124	-13.041	-7.598	-13.381
193	0.193	-18.387	-19.366	-12.195	-13.967	-39.685	-9.794	-9.934	-18.226
194	0.194	-11.812	-15.169	-7.939	-7.981	-47.282	-9.258	-4.538	-17.432
195	0.195	-16.08	-18.906	-10.262	-16.888	-9.785	-15.091	-6.513	-15.477
196	0.196	-7.182	-12.967	-2.321	-13.413	-29.27	-11.046	-13.9	-24.376
197	0.197	-10.668	-3.355	-9.682	-6.069	-10.653	-9.131	-20.658	-18
198	0.198	-13.762	-12.32	-20.531	-10.923	6.153	-7.223	-7.482	-4.865
199	0.199	-8.933	-18.368	-7.577	0.487	31.56	-16.151	-5.539	7.308
200	0.2	-2.933	-13.194	-12.813	-4.158	82.165	-9.786	-7.278	18.32
201	0.201	-10.286	-8.418	-8.189	-11.328	75.967	-6.319	-21.603	-3.377
202	0.202	-11.247	-12.733	-21.178	-10.173	-15.333	-5.36	-15.809	-0.292
203	0.203	-15.505	-15.114	-15.955	5.497	-2.112	-20.076	-7.104	-14.428
204	0.204	-19.564	-14.583	-11.316	-5.142	33.477	-13.698	-11.748	-6.894
205	0.205	-17.623	-8.621	-7.067	-3.199	1.055	-15.635	-10.392	-4.585
206	0.206	-18.201	-9.429	-13.455	-1.455	11.119	-3.451	-11.565	-15.226
207	0.207	-16.45	-7.536	-16.955	-6.097	37.977	-1.913	-10.393	-21.033
208	0.208	-15.088	-10.87	-13.868	-21.955	13.527	-0.575	-15.616	-8.838
209	0.209	-15.469	-17.496	-14.853	-19.816	94.926	-17.618	-8.842	-10.386
210	0.21	-18.367	-11.527	-14.092	-10.124	62.391	-24.593	-9.621	-11.744
211	0.211	-13.903	-4.195	-10.017	-11.856	52.552	-5.435	-8.859	-8.075
212	0.212	-21.635	-15.075	-13.503	-13.387	-10.097	-2.922	-6.902	-14.07
213	0.213	-14.276	-10.848	-11.57	-14.717	-34.836	-0.601	-12.887	-8.824
214	0.214	-19.106	-12.037	-10.993	-11.015	-72.129	-2.73	-10.551	-15.589
215	0.215	-13.09	-8.579	-13.533	-9.833	-25.494	-4.658	-8.616	-16.358
216	0.216	-15.401	-5.505	-6.208	-12.912	17.102	-24.012	-5.324	-17.115
217	0.217	-11.904	-14.426	-11.442	-11.922	44.609	-16.459	-9.393	-12.263
218	0.218	-12.468	-22.755	-6.617	-16.154	9.333	-9.482	-6.874	-10.313
219	0.219	-11.873	-15.41	-9.135	-13.802	-22.638	-7.34	-13.249	-15.714
220	0.22	-13.214	-16.392	-14.769	-13.198	-68.587	-1.526	-17.495	-7.763
221	0.221	-11.846	-12.146	-11.305	-13.758	-74.527	-10.231	-10.117	-17.43
222	0.222	-12.998	-9.821	-9.375	-11.994	-135.347	-8.677	-1.204	-8.515
223	0.223	-11.824	-20.661	-11.127	-11.583	-94.664	-1.509	-4.683	-11.985
224	0.224	-12.974	-12.729	-7.651	-11.176	-205.687	-5.176	-9.905	-8.867
225	0.225	-14.518	-14.068	-14.052	-9.988	-158.221	-4.009	-8.923	-13.669
226	0.226	-15.275	-17.723	-16.579	-15.187	-201.484	-4.97	-9.667	-12.864
227	0.227	-17.187	-9.388	-15.809	-11.686	-161.919	-9.796	-7.321	-8.763
228	0.228	-13.885	-10.342	-13.881	-7.015	-173.565	-14.042	-10.794	-15.315
229	0.229	-15.027	-19.23	-14.463	-13.567	-32.382	-18.096	-4.776	-12.767
230	0.23	-16.174	-15.737	-7.888	-11.032	-13.186	-14.6	-7.076	-10.416
231	0.231	-13.446	0.342	-8.679	-0.366	39.597	-16.53	-5.127	-13.877
232	0.232	-13.617	-1.954	-6.356	1.013	-71.267	-9.934	-3.177	-15.791
233	0.233	-18.051	-4.054	-9.848	-5.352	-27.79	-9.149	-12.06	-14.036
234	0.234	-17.449	-25.32	-9.285	-16.156	-14.415	-3.53	-10.865	-12.665
235	0.235	-12.01	-33.616	-17.038	-17.484	-2.259	-11.451	-24.016	-8.193
236	0.236	-13.934	-26.058	-26.721	-18.625	-56.308	-10.467	-8.13	-9.908
237	0.237	-17.203	-9.766	-12.409	-12.598	32.305	-9.485	-10.251	-13.369
238	0.238	-11.767	0.906	-6.615	-13.528	91.695	-11.982	-8.311	-11.987
239	0.239	-13.674	-12.615	-11.869	-16.408	80.613	-12.745	-20.495	-14.859
240	0.24	-10.361	-28.45	-22.92	-20.639	11.27	-9.235	-31.515	-15.997
241	0.241	-15.761	-13.503	-21.583	-13.262	109.516	-5.924	-12.74	-10.166
242	0.242	-16.321	-7.649	-12.704	-14.207	43.522	2.996	-10.215	-14.204
243	0.243	-16.881	-16.293	-16.21	-11.667	31.453	-0.658	-7.886	-25.013
244	0.244	-13.958	-11.561	-17.196	-12.417	42.139	-13.789	-10.008	-17.042
245	0.245	-15.283	-10.115	-12.376	-7.548	71.613	-18.987	-8.072	-6.946
246	0.246	-15.649	-11.195	-11.627	-9.466	62.653	-14.316	-30.911	-3.252
247	0.247	-21.43	-12.274	-9.33	-6.539	5.782	-10.036	-21.633	-2.107
248	0.248	-10.77	-13.152	-7.428	-7.869	13.05	-16.397	-13.325	-7.313
249	0.249	-15.012	-10.169	-13.481	-12.299	6.328	-15.198	-10.807	-4.375
250	0.25	-16.156	-7.587	-12.751	-5.691	-24.028	-14.199	-3.851	-6.854
251	0.251	-17.297	-9.843	-6.216	-9.933	59.337	-19.006	-1.727	-9.141
252	0.252	-14.189	-10.356	-17.673	-7.61	119.167	-12.966	-7.547	-12.626
253	0.253	-13.214	-12.219	-16.181	-12.438	130.044	-12.16	-9.291	-10.693
254	0.254	-13.979	-21.036	-9.07	-15.683	80.627	-15.626	-10.833	-12.451
255	0.255	-13.201	-17.297	-15.503	-10.244	-17.984	-13.669	-3.685	-12.847
256	0.256	-16.678	-13.769	-7.231	-9.657	-31.249	-7.062	-10.083	-6.474
257	0.257	-13.378	-12.77	-10.376	-14.302	76.036	-4.518	-6.609	-7.257
258	0.258	-11.625	-5.94	-13.327	-12.556	32.891	-6.813	-7.591	-14.624
259	0.259	-12.965	-19.054	-15.893	-13.935	-59.245	-10.273	-10.507	-13.647
260	0.26	-16.243	-20.955	-26.588	-8.537	-118.685	-13.549	-7.989	-11.128
261	0.261	-11.4	-5.038	-10.778	-10.469	22.454	-10.634	-15.333	-11.898
262	0.262	-10.805	-11.35	-12.961	-15.095	118.598	-8.081	-12.418	-13.828
263	0.263	-12.545	-17.103	-11.076	-13.345	135.854	-8.43	-13.19	-9.183
264	0.264	-16.018	-15.318	-2.421	-9.866	-7.518	-13.234	-4.302	-15.762
265	0.265	-13.684	-16.82	-4.031	-7.537	-180.923	-8.556	-5.475	-14.988
266	0.266	-14.055	-15.41	-11.253	-9.656	-18.313	-10.268	-8.583	-15.766
267	0.267	-17.721	-14.185	-10.146	-11.58	-81.97	-9.875	-5.673	-12.286
268	0.268	-14.421	-15.303	-16.205	-12.733	-62.967	-13.154	-11.661	-8.988
269	0.269	-13.25	-7.91	-13.165	-8.468	-10.758	-10.232	-10.892	-8.401
270	0.27	-15.951	-14.635	-14.184	-9.05	-122.273	-8.279	-21.744	-2.59
271	0.271	-11.687	-22.535	-15.024	-11.57	-136.866	-6.318	-10.729	-8.183
272	0.272	-15.167	-12.821	-11.022	-10.223	-97.558	-9.774	-6.457	-6.229
273	0.273	-14.774	-9.1	-13.022	-7.314	-85.839	-7.428	-10.113	-10.856
274	0.274	-8.193	-17.389	-8.446	-13.306	55.214	-7.793	-16.105	-14.9
275	0.275	-14.968	-18.319	-10.255	-12.531	-2.535	-8.159	-25.772	-12.362
276	0.276	-20.964	-11.501	-13.81	-6.917	-159.872	-10.08	-13.96	-16.788
277	0.277	-13.613	-5.465	-12.525	-11.758	-138.635	-7.161	-2.924	-15.018
278	0.278	-16.509	-16.061	-19.171	-15.054	-80.647	-9.86	-7.161	-11.502
279	0.279	-13.983	-14.669	-18.269	-13.309	7.121	-11.011	-10.828	-11.103
280	0.28	-16.305	-10.966	-8.666	-10.791	-103.717	-9.462	-9.659	-10.721
281	0.281	-16.885	-9.762	-15.114	-14.076	-31.076	-13.899	-8.686	-13.433
282	0.282	-13.593	-12.804	-11.691	-9.22	-17.403	-10.603	-7.704	-9.176
283	0.283	-17.658	-5.98	-10.782	-9.795	90.364	-8.845	-15.611	-14.987
284	0.284	-15.143	-8.449	-11.809	-10.373	18.591	-8.446	-1.649	-12.666
285	0.285	-9.72	-6.099	-17.864	-11.737	111.099	-9.783	-7.439	-14.595
286	0.286	-14.554	-12.654	-15.612	-11.354	242.645	-10.152	-5.693	-9.95
287	0.287	-13.969	-11.849	-16.259	-16.195	155.46	-13.807	-7.218	-8.205
288	0.288	-16.873	-11.023	-7.597	-11.544	139.977	-9.337	-14.335	-10.723
289	0.289	-17.256	-14.453	-13.638	-10.965	39.366	-15.901	-10.61	-12.073
290	0.29	-11.84	-23.127	-12.713	-10.574	52.937	-7.954	-7.091	-16.134
291	0.291	-15.321	-19.621	-5.985	-10.187	-54.043	-4.845	-10.16	-18.645
292	0.292	-15.907	-31.392	-12.027	-9.017	-39.188	-7.731	-9.128	-18.255
293	0.293	-17.654	-45.674	-17.675	-11.723	-104.469	-10.223	-11.593	-24.055
294	0.294	-19.017	-35.966	-14.224	-12.876	-92.224	-9.423	-4.185	-16.707
295	0.295	-15.729	-23.742	-12.327	-9.385	-102.537	-11.346	-5.102	-2.001
296	0.296	-12.829	-15.773	-9.454	-11.696	-151.232	-5.341	-5.794	17.156
297	0.297	-10.123	-14.388	-10.828	-8.785	-16.399	-7.657	-8.057	-11.09
298	0.298	-13.615	-13.206	-3.491	-10.714	41.69	-17.138	-11.46	-14.755
299	0.299	-12.451	-4.859	-4.461	-11.104	-80.491	-15.968	-1.32	-11.467
300	0.3	-13.619	-1.738	-11.257	-6.853	-127.785	-9.963	-11.307	-8.383
301	0.301	-13.238	-2.684	-13.79	-3.955	-170.684	-15.183	-12.39	-0.066
302	0.302	-13.049	-10.603	-9.738	-11.899	-51.923	-8.401	-15.778	-2.592
303	0.303	-16.926	-22.387	-11.667	-29.898	59.79	-7.613	-14.712	-4.933
304	0.304	-14.416	-1.67	-12.235	-17.134	103.373	-5.274	-3.788	-7.079
305	0.305	-14.035	12.46	-8.155	-5.53	64.222	-11.841	-5.07	-5.161
306	0.306	-16.942	14.982	-15.115	-3.4	76.275	-3.89	-8.667	-17.371
307	0.307	-15.791	-10.746	-17.988	-13.077	-21.096	-6.967	-5.112	-15.824
308	0.308	-16.956	-7.449	-13.716	-0.893	-7.644	-5.977	-10.269	-22.973
309	0.309	-14.061	-4.339	-12.93	-2.449	-90.75	-11.956	-16.96	-16.584
310	0.31	-10.393	-12.656	-6.337	-15.421	-14.722	-12.719	-22.886	-17.74
311	0.311	-15.824	-30.444	-10.565	-27.611	54.559	-17.553	-20.497	-14.65
312	0.312	-10.991	-18.789	-16.117	-16.58	99.808	-16.962	-9.604	-13.694
313	0.313	-12.938	-8.109	-12.591	-6.527	75.998	-12.887	-1.615	-11.189
314	0.314	-17.014	-13.895	-6.553	-12.92	83.811	-15.383	-2.919	-13.543
315	0.315	-15.673	-19.099	-10.563	-14.086	77.573	-14.015	-4.009	-10.094
316	0.316	-13.362	-23.731	-12.453	-17.192	120.483	-7.423	-17.104	-9.548
317	0.317	-12.211	-13.662	-12.993	-12.357	93.291	-4.508	-22.274	-14.987
318	0.318	-13.388	-14.833	-13.5	-13.138	108.688	-7.015	-4.814	-11.509
319	0.319	-13.012	-16.007	-19.25	-4.233	67.849	-6.237	-2.452	-13.449
320	0.32	-13.213	-6.342	-10.307	-3.069	62.843	-11.079	-4.54	-18.871
321	0.321	-11.871	-7.517	-11.41	-2.102	-12.561	-18.43	-21.927	-22.35
322	0.322	-16.136	-13.533	-8.264	-12.944	-88.21	-13.59	-19.563	-12.294
323	0.323	-12.079	-12.581	-7.233	-14.302	-58.406	-7.594	-8.874	-16.573
324	0.324	-12.474	-11.63	-7.941	-7.92	-49.373	-11.661	-14.656	-15.439
325	0.325	-17.895	-19.581	-10.204	-9.084	-171.171	-6.825	-9.41	-18.946
326	0.326	-13.063	-14.375	-12.071	-10.059	-83.571	-10.117	-7.852	-17.983
327	0.327	-21.783	-19.235	-12.583	-5.214	-131.22	-9.534	-17.896	-17.03
328	0.328	-20.628	-11.322	-10.783	-11.216	-59.184	-12.049	-8.966	-3.882
329	0.329	-13.282	-10.387	-4.916	-15.29	-46.124	-5.67	-2.949	9.662
330	0.33	-14.249	-21.262	-10.468	-14.707	-34.526	-13.607	-3.926	4.415
331	0.331	-13.479	-19.953	-12.332	-18	-45.699	-6.251	-10.697	-3.541
332	0.332	-12.716	-21.162	-11.684	-9.101	3.228	-9.157	-18.646	-2.194
333	0.333	-16.2	-20.045	-14.505	-12.78	-6.165	-6.643	-21.761	-5.876
334	0.334	-18.139	-19.098	-14.82	-11.615	17.859	-8.961	-7.07	-11.899
335	0.335	-14.079	-18.155	-7.388	-14.712	54.28	-15.54	-4.96	-4.557
336	0.336	-16.592	-13.901	-14.682	-13.751	33.802	-16.309	-6.942	-11.34
337	0.337	-13.307	-17.955	-15.586	-14.528	2.877	-12.25	-22.847	-10.558
338	0.338	-14.466	-14.42	-14.746	-8.921	-3.271	-10.317	-20.765	-14.613
339	0.339	-11.756	-11.088	-15.452	-13.756	-39.324	-8.384	-15.014	-15.191
340	0.34	-14.471	-11.652	-17.321	-11.816	-108.98	-5.491	-9.84	-15.773
341	0.341	-12.337	-10.304	-13.968	-12.397	-119.803	-8.974	-20.912	-10.35
342	0.342	-13.697	-11.673	-9.839	-7.554	-147.651	-10.329	-5.09	-15.191
343	0.343	-11.767	-13.83	-12.305	-10.844	-75.376	-16.924	-7.271	-11.905
344	0.344	-15.067	-11.163	-6.844	-10.267	-125.93	-14.035	-5.39	-7.854
345	0.345	-14.688	-13.894	-8.732	-11.631	-189.612	-9.786	-28.269	-3.015
346	0.346	-15.854	-12.366	-14.686	-10.281	-68.541	-5.746	-19.039	-13.08
347	0.347	-13.922	-8.511	-13.86	-8.164	-17.005	-0.931	-21.813	-17.322
348	0.348	-16.058	-13.345	-21.733	-4.499	61.685	-11.025	-9.109	-10.937
349	0.349	-11.614	-12.769	-7.749	-5.878	46.529	-6.799	-6.875	-2.644
350	0.35	-13.559	-11.021	-9.638	-5.515	58.804	-5.669	-4.818	-14.483
351	0.351	-15.311	-9.652	-7.862	-7.458	46.27	-11.694	-18.447	-12.955
352	0.352	-11.839	-17.008	-28.538	-13.286	-30.468	-10.745	-23.757	-8.718
353	0.353	-13.213	-9.673	-25.805	-10.99	-40.978	-11.739	-12.81	-9.904
354	0.354	-14.395	-10.658	-18.236	-12.949	-14.854	-10.987	-2.832	-11.093
355	0.355	-15.583	-11.41	-11.252	-16.239	-23.412	-11.784	-6.59	-12.063
356	0.356	-12.898	-13.724	-21.871	-13.336	-105.297	-9.888	-5.515	-20.99
357	0.357	-16.412	-10.234	-8.308	-10.821	35.22	-11.855	-2.508	-29.344
358	0.358	-13.145	-13.566	-6.554	-9.485	-23.003	-13.638	-17.306	-24.151
359	0.359	-13.555	-16.51	-8.084	-12.394	28.979	-8.826	-11.011	-21.288
360	0.36	-13.963	-24.47	-23.935	-14.332	-18.932	-6.929	-5.3	-8.158
361	0.361	-16.691	-32.827	-30.312	-13.181	-178.09	-9.873	-3.652	-6.245
362	0.362	-11.875	-27.651	-12.892	-8.368	-114.78	-10.316	-2.2	-8.01
363	0.363	-13.83	-16.856	-5.926	-10.317	-18.767	-17.724	-3.638	9.386
364	0.364	-15.794	-15.53	-12.311	-9.743	-36.273	-14.679	-15.523	2.402
365	0.365	-15.241	-9.183	-6.505	-5.696	-115.772	-9.891	-14.058	0.245
366	0.366	-16.627	-3.219	-8.238	-13.647	-72.681	-12.458	-9.873	-13.323
367	0.367	-14.335	6.441	-32.045	-12.499	45.783	-10.174	-1.053	-22.067
368	0.368	-15.524	2.749	-15.012	-19.855	-1.64	-8.272	-7.131	-17.457
369	0.369	-17.486	1.567	0.66	-15.023	12.779	-2.316	-10.285	-18.856
370	0.37	-14.032	-5.81	-13.471	-12.505	52.292	-7.972	-11.304	-20.061
371	0.371	-16.188	-10.666	-5.933	-11.732	87.941	-8.6	-12.132	-14.092
372	0.372	-18.93	-6.423	-12.908	-11.154	120.33	-8.069	-14.519	-2.319
373	0.373	-16.243	-5.675	-15.043	-9.233	149.759	-8.701	-3.736	-3.89
374	0.374	-16.467	-15.187	-5.392	-14.665	51.076	-11.25	-8.418	-11.079
375	0.375	-17.853	-14.047	-14.117	-9.841	116.814	-12.652	-7.116	-22.922
376	0.376	-17.113	-8.059	-15.683	-17.197	105.026	-17.533	-8.312	-15.011
377	0.377	-13.461	-7.11	-5.639	-12.371	181.002	-14.281	-11.823	-13.683
378	0.378	-14.85	-10.037	-12.057	-8.109	131.759	-8.906	-10.886	-17.391
379	0.379	-19.331	-7.527	-8.602	-15.469	212.463	-15.529	3.789	-1.747
380	0.38	-15.29	-1.925	-11.703	-8.712	158.406	-16.345	-11.106	-3.902
381	0.381	-10.476	-3.876	-12.699	-11.242	207.975	-14.07	-1.441	-17.49
382	0.382	-16.496	-12.598	-20.663	-8.924	181.561	-12.172	-3.193	-15.798
383	0.383	-15.747	-28.286	-11.019	-13.763	59.911	-15.507	-14.24	-4.82
384	0.384	-13.831	-26.168	-17.409	-10.473	77.652	-12.643	-7.087	-12.029
385	0.385	-15.21	-39.136	-6.582	-7.571	62.053	-16.164	4.725	-15.764
386	0.386	-13.288	-48.811	-7.956	-10.082	49.184	-8.28	-9.587	-24.143
387	0.387	-18.726	-71.646	-11.656	-11.437	35.121	-12.774	-7.635	-21.122
388	0.388	-18.161	-49.777	-7.805	-14.142	22.186	-9.917	-9.376	-16.357
389	0.389	-12.177	-24.226	-13.818	-13.748	-13.462	-7.44	-12.461	-12.947
390	0.39	-17.799	-7.187	-10.736	-10.07	-46.22	-11.919	-20.372	-19.028
391	0.391	-11.232	2.11	-9.785	-13.36	2.828	-9.034	-18.982	-11.743
392	0.392	-12.019	4.83	-5.541	-8.518	-60.027	-2.092	-15.277	-8.927
393	0.393	-9.71	7.36	-6.32	-9.09	-3.478	-6.962	-16.397	-4.749
394	0.394	-13.197	0.406	-9.821	-5.02	-25.618	-11.25	-21.58	-10.43
395	0.395	-12.626	6.804	-9.247	-8.497	-126.602	-2.375	-10.697	0.335
396	0.396	-13.21	4.881	-14.679	-5.199	-227.67	-1.237	-9.319	-7.673
397	0.397	-9.731	-14.462	-25.531	-4.81	-135.315	-0.28	-10.427	-17.806
398	0.398	-14.186	-6.902	-11.205	1.199	-99.253	-9.19	0.46	1.649
399	0.399	-12.457	-13.863	-13.149	-3.044	-131.024	-8.043	-9.54	4.263
400	0.4	-13.807	-20.245	-11.413	-15.228	-238.924	-9.023	-10.637	-8.592
401	0.401	-13.421	-10.57	-12.968	-3.024	-79.353	-17.934	-9.406	-6.357
402	0.402	-8.582	-5.341	-5.808	-7.664	-141.947	-7.106	-12.443	-8.547
403	0.403	-11.866	-16.379	-9.507	-20.625	-83.673	-11.371	-9.486	-10.556
404	0.404	-6.442	-32.249	-8.353	-25.842	-170.645	-10.214	-6.902	-33.47
405	0.405	-9.924	-13.09	-15.702	-14.802	-186.101	-4.215	-6.05	-11.681
406	0.406	-9.341	-15.605	-14.731	-13.44	-26.941	-7.316	-7.914	-14.469
407	0.407	-15.907	0.656	-13.954	-7.042	-90.152	-4.412	-5.906	-12.019
408	0.408	-16.669	-1.468	-16.265	-10.505	-108.788	-17.565	-9.896	-9.762
409	0.409	-15.883	-15.008	-16.841	-15.714	-230.846	-11.758	-10.22	-11.95
410	0.41	-16.452	-13.268	-6.772	-18.6	-119.209	-10.007	-12.468	-17.816
411	0.411	-17.023	-11.721	-8.135	-10.652	-104.678	-2.059	-5.809	-12.625
412	0.412	-16.431	-7.466	-11.82	-9.67	-38.724	-3.399	-6.706	-14.208
413	0.413	-11.575	-11.139	-12.963	-8.684	-98.244	-4.543	-5.865	-15.598
414	0.414	-16.204	-7.647	-9.851	-6.15	-152.465	-8.009	-5.029	-9.232
415	0.415	-12.119	-14.984	-22.614	-8.458	-24.194	-7.019	-15.824	-12.742
416	0.416	-11.716	-29.657	-13.895	-11.921	-41.608	-13.762	-14.224	-3.099
417	0.417	-14.987	-18.977	-18.535	-16.548	-153.119	-16.246	-15.533	-9.528
418	0.418	-17.097	-13.136	-14.29	-12.466	-23.404	-10.601	-16.631	-1.263
419	0.419	-14.36	-11.37	-17.963	-12.837	28.679	-11.142	-17.747	-6.527
420	0.42	-17.041	-9.801	-7.099	-11.458	44.237	-11.678	-14.605	-21.258
421	0.421	-12.173	-14.051	-11.359	-10.266	144.828	-14.543	-13.596	-19.157
422	0.422	-22.986	-10.368	-12.508	-9.851	157.505	-7.539	-14.322	-17.246
423	0.423	-11.929	-6.877	0.655	-10.988	192.528	-18.336	-15.068	-15.524
424	0.424	-13.257	-14.22	-11.534	-6.117	116.002	-8.236	-4.196	-7.595
425	0.425	-14.395	-25.058	-13.075	-16.928	6.701	-9.354	-12.102	-20.568
426	0.426	-17.853	-12.099	-14.426	-8.963	48.94	-15.314	-13.434	-15.356
427	0.427	-14.726	-10.355	-5.528	-19.005	60.986	-10.053	-14.572	-10.713
428	0.428	-15.66	-18.285	-9.009	-12.591	215.073	-10.976	-1.396	-3.55
429	0.429	-14.858	-14.028	-25.082	-6.56	108.095	-8.415	-27.687	-4.699
430	0.43	-14.056	-15.184	-8.822	-7.502	49.361	-9.146	-8.889	-3.512
431	0.431	-15.962	-14.016	-10.931	-16.376	-4.24	-11.044	-12.177	-8.71
432	0.432	-12.636	-13.044	-8.995	-10.347	-84.811	-7.71	-9.07	-7.727
433	0.433	-18.023	-12.081	-31.839	-13.415	44.151	-10.564	-11.765	-17.384
434	0.434	-14.513	-16.355	-22.546	-10.485	95.329	-13.033	-9.246	-13.677
435	0.435	-19.13	-15.593	-8.427	-16.454	78.143	-5.63	-6.915	-10.171
436	0.436	-13.683	-12.122	-10.943	-9.071	62.528	-10.81	-13.29	-2.794
437	0.437	-14.232	-12.715	-13.262	-11.949	48.138	-3.987	-7.49	-5.67
438	0.438	-14.791	-13.313	-15.387	-9.409	226.089	-8.201	-9.236	-9.895
439	0.439	-16.508	-14.655	-13.448	-8.616	301.635	-15.511	-10.798	-4.232
440	0.44	-15.126	-13.254	-11.706	-5.111	230.712	-18.365	-12.167	-15.013
441	0.441	-12.783	-15.328	-10.156	-9.732	208.344	-14.053	-11.031	2.451
442	0.442	-13.14	-19.714	-14.409	-10.288	149.512	-6.649	-7.57	-9.11
443	0.443	-18.335	-17.906	-5.505	-10.648	-44.184	-11.438	-8.553	-15.438
444	0.444	-14.826	-14.351	-11.509	-11.012	-19.637	-8.881	-9.534	-9.571
445	0.445	-18.097	-15.647	-8.422	-11.368	-136.926	-8.064	-5.3	-7.77
446	0.446	-16.336	-12.696	-11.334	-6.895	-243.847	-14.593	-17.498	-18.718
447	0.447	-12.836	-12.278	-24.508	-10.935	-341.237	-12.033	-12.291	-2.78
448	0.448	-7.393	-11.127	-14.853	-13.432	-464.712	-12.771	-10.76	3.658
449	0.449	-18.219	-9.619	-6.148	-10.12	-354.121	-9.257	-9.421	-5.961
450	0.45	-13.563	-5.264	-7.699	-13.008	-311.5	-11.167	-13.123	-11.12
451	0.451	-14.908	-11.374	-11.95	-9.327	-430.497	-11.722	-11.986	-28.475
452	0.452	-16.057	-7.395	-8.272	-12.608	-192.069	-11.314	-8.922	-12.165
453	0.453	-14.883	-9.379	-14.264	-12.987	-90.063	-10.903	-9.926	-9.98
454	0.454	-11.78	-11.333	-15.231	-12.606	2.874	-12.04	-10.732	-7.981
455	0.455	-12.739	-14.184	-8.458	-12.227	87.272	-6.009	-9.994	-9.684
456	0.456	-18.737	-17.579	-14.466	-11.449	10.619	-8.499	-11.965	-23.943
457	0.457	-17.96	-15.171	-10.407	-15.321	-105.321	-12.542	-11.424	-21.938
458	0.458	-13.126	-18.079	-5.571	-10.483	-83.812	-5.938	-13.214	-16.641
459	0.459	-12.549	-12.222	-10.224	-12.424	12.817	-8.445	-15.778	-8.628
460	0.46	-10.815	-16.658	-9.655	-9.539	65.76	-9.214	-15.436	-18.624
461	0.461	-14.305	-17.63	-11.008	-8.2	-13.003	-11.143	-8.9	-14.879
462	0.462	-14.694	-14.339	-18.362	-9.564	88.865	-11.718	-7.972	-13.648
463	0.463	-13.534	-8.495	-11.009	-9.968	208.245	-13.45	-7.237	-14.54
464	0.464	-17.99	-15.923	-11.98	-7.277	129.59	-12.074	-3.212	-15.434
465	0.465	-12.581	-24.872	-9.467	-10.785	0.495	-12.447	-9.83	-11.096
466	0.466	-14.518	-21.367	-8.711	-13.72	194.255	-12.821	-3.888	-11.8
467	0.467	-12.59	-16.088	-10.656	-11.817	272.422	-10.111	-14.585	-3.778
468	0.468	-19.175	-13.152	-10.091	-13.777	157.465	-12.823	-7.48	-11.059
469	0.469	-18.414	-15.546	-19	-14.548	53.118	-12.045	-11.209	-19.882
470	0.47	-16.098	-11.363	-7.197	-16.459	112.38	-9.34	-10.094	-11.482
471	0.471	-12.623	-14.765	-15.127	-12.168	96.728	-8.954	-17.502	-6.191
472	0.472	-14.566	-12.748	-13.767	-8.072	114.427	-11.087	-2.835	-1.287
473	0.473	-11.68	-16.74	-14.932	-15.016	101.747	-6.631	-5.012	-14.377
474	0.474	-10.326	-13.243	-11.443	-12.103	11.106	-13.993	-6.997	-16.242
475	0.475	-12.651	-6.887	-16.676	-11.324	143.631	-9.148	-5.296	-14.426
476	0.476	-15.561	-11.176	-9.917	-9.019	197.265	-8.37	-9.984	-12.818
477	0.477	-15.179	-13.447	-9.152	-9.611	151.051	-10.697	-8.666	-11.399
478	0.478	-12.471	-12.775	-6.823	-11.567	22.258	-7.21	-20.518	-17.72
479	0.479	-15.381	-14.6	-16.317	-11.006	-28.832	-9.148	-9.516	-14.161
480	0.48	-12.674	-13.896	-30.656	-9.657	-43.295	-5.087	-5.305	-15.059
481	0.481	-16.163	-14.185	-13.259	-11.99	-143.04	-7.599	-9.016	-12.094
482	0.482	-17.333	-12.747	-10.956	-10.848	-128.571	-10.884	-17.379	-9.521
483	0.483	-12.113	-12.294	-13.105	-13.564	-67.666	-9.716	-16.442	-8.692
484	0.484	-12.705	-10.315	-7.328	-12.421	-12.097	-10.101	-15.512	-6.707
485	0.485	-14.644	-14.536	-9.092	-10.879	-40.311	-8.17	-13.017	-7.24
486	0.486	-17.553	-13.176	-13.739	-10.119	-83.605	-7.39	-12.261	-12.609
487	0.487	-12.717	-15.502	-18.008	-11.48	-187.961	-7.583	-12.876	-10.621
488	0.488	-14.657	-12.588	-14.337	-8.785	30.087	-6.801	-8.262	-16.569
489	0.489	-14.083	-16.997	-15.51	-11.512	0.428	-10.479	-11.197	-15.753
490	0.49	-12.74	-12.863	-14.562	-10.75	29.775	-18.423	-8.711	-7.771
491	0.491	-17.199	-17.618	-15.546	-14.048	5.215	-12.428	-9.113	-4.645
492	0.492	-18.94	-20.831	-11.302	-12.907	-17.239	-9.33	-12.047	-9.439
493	0.493	-14.102	-26.182	-9.006	-10.99	-37.73	-8.347	-14.014	-8.636
494	0.494	-13.522	-22.629	-8.434	-15.264	-18.135	-14.331	-9.019	-10.938
495	0.495	-14.105	-12.501	-10.389	-11.795	34.838	-15.084	-15.06	-21.754
496	0.496	-14.487	-5.293	-10.984	-12.204	146.734	-10.215	-6.194	-13.8
497	0.497	-18.934	9.082	-10.632	-9.313	75.276	-6.894	-9.723	-6.623
498	0.498	-12.348	30.412	-13.963	-11.265	-68.898	-10.922	-6.663	2.307
499	0.499	-13.114	55.997	-15.155	-10.901	-126.008	-7.397	-9.585	-8.507
500	0.5	-13.89	45.969	-21.182	-11.115	-72.784	-10.634	-12.121	-15.657
501	0.501	-15.816	17.745	-15.209	-7.856	-151.493	-11.744	-6.525	-6.753
502	0.502	-15.225	-16.304	-16.02	-11.947	-107.599	-7.255	-7.105	-10.246
503	0.503	-13.474	-48.214	-12.564	-9.461	-146.185	-11.292	-10.406	-17.596
504	0.504	-13.075	-102.373	-12.033	-9.871	-85.542	-17.066	-7.517	-8.689
505	0.505	-12.676	-95.009	-10.333	-9.506	-116.952	-8.14	-8.877	-9.851
506	0.506	-15.568	-75.066	-12.885	-5.062	-66.416	-9.297	-10.242	-17.206
507	0.507	-14.4	16.478	-13.316	-4.489	-74.266	-10.276	-3.66	-14.307
508	0.508	-15.548	108.598	-9.294	-4.898	-32.752	-9.325	-8.506	-16.824
509	0.509	-11.276	96.794	-6.803	-1.609	-68.987	-1.402	-12.774	-9.473
510	0.51	-14.164	85.961	-12.255	-6.45	-114.987	-4.526	-15.113	-12.361
511	0.511	-16.666	56.345	-12.874	-7.041	-71.483	-1.629	-13.183	-9.842
512	0.512	-17.047	11.641	-14.854	-2.985	-32.041	-9.595	-15.108	-15.466
513	0.513	-10.461	-61.713	-13.165	-5.507	24.133	-21.452	-14.527	-13.537
514	0.514	-11.418	-71.583	-11.852	-2.226	-12.094	-16.889	-14.134	-12.955
515	0.515	-15.673	-116.302	-8.602	-1.85	-58.405	-15.605	-6.773	-8.878
516	0.516	-11.606	-124.454	-8.261	-7.859	-125.356	-9.258	-7.744	-16.807
517	0.517	-16.438	-72.804	-7.915	-17.548	-133.873	-8.131	-6.769	-10.805
518	0.518	-11.787	-119.651	-12.211	-34.594	-93.042	-9.134	-9.287	-11.757
519	0.519	-14.682	-89.286	-17.092	-46.225	-70.976	-4.291	-13.342	-16.588
520	0.52	-15.057	-39.377	-15.209	-44.112	-158.511	-8.539	-3.864	-15.821
521	0.521	-12.727	-32.807	-19.317	-34.449	-98.982	-7.798	-12.774	-11.748
522	0.522	-12.326	-14.62	-11.43	-22.267	63.491	-11.341	-6.79	-12.323
523	0.523	-17.53	35.3	-12.635	-11.248	179.566	-8.128	-5.827	-11.735
524	0.524	-16.944	55.221	-11.711	-4.103	200.34	-13.648	-6.803	-9.999
525	0.525	-13.652	37.014	-8.855	4.792	180.694	-11.842	-11.083	-8.659
526	0.526	-17.708	-23.965	-14.9	1.298	22.643	-8.679	-16.709	-9.056
527	0.527	-16.354	-48.379	-20.553	0.327	128.014	-12.916	-7.233	-7.9
528	0.528	-13.061	-55.777	-9.754	1.296	108.412	-8.287	-13.626	-13.908
529	0.529	-15.963	-49.25	-14.428	-8.386	-49.802	-7.912	-14.806	-13.149
530	0.53	-12.282	-18.922	-1.511	-7.234	12.836	-14.718	-9.583	-9.095
531	0.531	-11.882	-2.537	-6.786	-8.402	-45.763	-17.429	-6.678	-11.032
532	0.532	-13.033	12.483	-8.365	-13.635	-64.11	-15.225	-12.681	-11.608
533	0.533	-11.088	25.933	-15.559	-6.873	-17.449	-13.391	-8.623	-14.507
534	0.534	-16.111	21.753	-11.919	-14.816	-4.073	-10.191	-19.466	-9.673
535	0.535	-15.516	40.43	-17.946	-11.727	-44.348	-13.163	-17.922	-11.614
536	0.536	-14.933	37.066	-12.754	-12.703	-128.566	-12.841	-7.864	-11.044
537	0.537	-12.432	15.115	-19.567	-8.451	33.28	-15.143	-6.705	-14.538
538	0.538	-12.848	-16.139	-15.334	-6.136	102.093	-10.202	-7.86	-11.265
539	0.539	-9.965	-36.904	-8.005	-10.98	80.415	-9.498	-10.947	-14.2
540	0.54	-12.696	-40.62	-10.937	-12.93	175.894	-13.489	-21.783	-9.004
541	0.541	-17.744	-30.548	-13.474	-7.529	227.668	-13.046	-5.906	-10.952
542	0.542	-17.175	-21.281	-7.884	-11.026	211.221	-18.442	-3.776	-10.386
543	0.543	-18.911	-18.628	-17.356	-12.97	138.489	-20.397	-1.844	-8.658
544	0.544	-14.074	-11.156	-13.679	-13.565	45.635	-21.015	-0.098	-7.317
545	0.545	-21.433	0.387	-17.162	-8.744	-110.386	-25.077	-4.735	-6.94
546	0.546	-16.603	-6.066	-3.237	-13.41	-217.015	-25.393	-6.092	-13.546
547	0.547	-15.837	-0.338	-9.05	-12.848	-83.014	-22.878	-9.753	-12.6
548	0.548	-13.527	-2.14	-10.794	-9.382	-66.426	-23.71	-20.587	-8.353
549	0.549	-14.116	-3.745	-9.261	-9.011	-83.252	-25.992	-16.323	-9.145
550	0.55	-18.77	-2.447	-13.512	-3.219	-41.07	-19.822	-19.989	-7.237
551	0.551	-19.369	1.139	-9.848	-5.566	-2.45	-7.476	-28.307	-10.57
552	0.552	-16.872	-9.796	-15.847	-7.527	56.179	1.268	-12.235	-8.866
553	0.553	-18.247	-19.982	-4.036	-13.557	-20.507	-3.41	-9.91	-10.261
554	0.554	-14.203	-8.335	-11.972	-12.815	-51.029	0.729	-16.294	-5.855
555	0.555	-14.609	-13.216	-13.314	-23.696	-114.207	17.652	-10.489	-9.952
556	0.556	-15.014	-14.766	-12.122	-19.083	-106.7	19.852	-19.2	-17.917
557	0.557	-17.937	-11.224	-10.936	-9.041	-70.332	13.319	-8.178	-14.456
558	0.558	-14.287	-17.302	-22.714	-20.879	29.987	7.382	-6.831	-9.242
559	0.559	-14.698	-18.323	-18.054	-19.365	-42.689	12.572	-3.163	-18.152
560	0.56	-12.588	-15.509	-13.774	-9.337	-135.322	-11.181	-11.484	-14.669
561	0.561	-9.898	-23.524	-10.067	-10.537	-76.315	6.045	-16.715	-0.739
562	0.562	-11.083	-16.241	-8.883	-14.064	20.739	15.565	-7.811	-6.553
563	0.563	-14.001	-19.199	-11.96	-11.004	-72.142	29.821	-11.288	-15.281
564	0.564	-11.304	-16.844	-14.835	-8.146	-37.297	12.057	-10.313	-23.241
565	0.565	-8.608	-14.671	-8.81	-12.456	59.642	-18.304	-7.396	-13.209
566	0.566	-13.458	-15.353	-12.824	-11.738	-33.26	-22.336	-11.618	-12.07
567	0.567	-12.895	-18.633	-16.275	-6.949	73.314	-18.614	-10.813	-18.105
568	0.568	-18.911	-14.458	-11.596	-6.443	29.421	-49.55	-14.272	-17.157
569	0.569	-19.696	-16.91	-9.82	-9.442	-63.387	-45.479	-4.188	-10.406
570	0.57	-13.13	-24.208	-8.435	-12.053	-52.323	-3.861	-2.821	-16.431
571	0.571	-15.665	-31.457	-11.702	-10.775	44.603	12.594	-1.64	-10.835
572	0.572	-23.042	-24.52	-12.839	-6.755	-48.294	17.631	-2.802	-11.433
573	0.573	-8.358	-25.167	-12.422	-10.267	-37.149	31.183	-3.746	-12.033
574	0.574	-6.253	-19.455	-6.583	-14.765	-5.144	35.242	3.036	-5.469
575	0.575	-15.947	-15.886	-12.164	-10.754	63.447	24.009	-6.626	-9.737
576	0.576	-10.738	-12.571	-10.187	-15.643	0.299	47.807	-15.516	-12.071
577	0.577	-15.393	-4.869	-12.09	-18.956	-122.642	57.094	-14.333	-8.601
578	0.578	-11.148	-1.784	-17.473	-13.543	-35.831	37.341	-11.201	-9.192
579	0.579	-17.544	-4.593	-6.581	-10.085	43.052	34.808	-14.083	-9.787
580	0.58	-21.812	-1.381	-14.476	-12.067	85.405	-0.247	-14.84	-17.742
581	0.581	-20.654	1.258	-13.058	-12.69	8.511	-66.475	-12.487	-18.915
582	0.582	-19.683	13.583	-9.33	-9.26	47.304	-71.553	-14.382	-15.829
583	0.583	-14.847	18.919	-8.317	-13.18	82.144	-67.152	-12.393	-9.061
584	0.584	-19.113	-4.746	-11.778	-13.606	-16.309	-71.28	-9.831	-8.302
585	0.585	-11.765	-28.449	-8.644	-10.767	-30.182	-60.137	-6.889	-7.535
586	0.586	-0.935	-19.082	-7.645	-12.762	28.703	-111.7	-9.379	-11.603
587	0.587	9.128	-10.73	-20.772	-13.215	-69.749	-148.759	-15.725	-6.773
588	0.588	-5.199	-38.993	-14.934	-12.481	-109.786	-128.922	-13.181	0.574
589	0.589	-7.136	-50.248	-9.688	-8.063	-26.84	-61.871	-9.084	-4.27
590	0.59	-12.358	-74.067	-14.295	-6.159	-38.112	-35.301	-12.537	-12.211
591	0.591	-20.293	-39.581	-12.917	-12.77	-127.15	5.195	-7.858	-11.245
592	0.592	-33.264	-7.603	-32.445	-15.323	-139	42.023	-6.061	-16.087
593	0.593	-21.072	4.787	-18.289	-9.749	23.727	48.47	-13.945	-15.313
594	0.594	-16.429	1.054	-15.759	-10.365	93.284	5.76	-12.726	-19.375
595	0.595	-15.066	4.236	-8.775	-5.756	72.111	-44.307	-7.444	-11.432
596	0.596	-16.226	13.414	-10.885	-9.852	52.82	-118.369	-16.297	-8.329
597	0.597	-15.057	-0.868	-12.801	-9.506	70.347	-187.592	-7.933	-13.172
598	0.598	-14.078	1.47	-4.077	-13.98	54.976	-214.425	-8.855	-3.495
599	0.599	-15.028	3.656	-21.489	-14.574	41.243	-108.69	-15.595	-7.165
600	0.6	-9.016	5.73	-5.233	-7.628	2.57	79.101	-9.569	-1.162
601	0.601	-11.332	-19.487	-11.619	-6.677	62.912	155.812	-10.323	-2.126
602	0.602	-11.908	-22.887	-13.57	-7.472	-12.454	178.927	-6.814	-5.029
603	0.603	-11.312	-7.326	-4.876	-6.718	57.332	199.916	-8.712	-7.545
604	0.604	-13.051	29.563	-15.913	-0.156	-76.359	142.133	-5.765	-11.604
605	0.605	-15.556	14.441	-25.995	-13.33	-94.935	124.602	-6.13	-15.081
606	0.606	-15.94	-8.368	-19.618	-19.141	-41.964	108.627	-2.806	-23.788
607	0.607	-9.352	12.313	-18.452	-10.44	-88.978	65.358	-1.622	-27.273
608	0.608	-14.176	31.04	-4.518	-11.991	-45.391	-26.883	-7.589	-26.301
609	0.609	-16.672	13.974	-10.339	-10.641	-31.739	-86.614	-17.244	-23.393
610	0.61	-17.431	-26.899	-19.057	-14.308	28.211	-184.461	-10.833	-19.131
611	0.611	-15.481	-65.627	-11.127	-10.803	126.037	-171.432	-14.292	-11.766
612	0.612	-21.461	-100.876	-9.77	-16.012	192.009	-64.139	-17.369	-6.903
613	0.613	-17.377	-41.288	-13.449	-11.162	180.393	7.927	-14.438	-0.885
614	0.614	-17.943	-33.17	-9.975	-5.146	126.344	20.943	-16.926	3.193
615	0.615	-21.219	-70.15	-26.052	-5.897	57.541	8.971	-25.806	-4.732
616	0.616	-12.308	-116.991	-9.808	-16.715	49.087	-2.05	-19.779	-1.618
617	0.617	-15.992	-111.018	-11.948	-2.366	-23.846	7.635	-12.408	-10.494
618	0.618	-17.17	-61.112	-13.9	3.472	-13.645	16.35	-9.483	-9.324
619	0.619	-16.212	-0.556	-12.163	-1.725	49.124	8.003	-5.207	-10.288
620	0.62	-11.367	7.542	-4.228	-9.638	41.248	0.473	-5.956	-15.097
621	0.621	-7.105	-29.457	-8.485	-22.581	63.71	-6.193	3.542	-10.817
622	0.622	-7.879	17.346	-7.329	-20.806	57.651	-12.162	-13.469	-10.022
623	0.623	-12.725	59.898	-10.819	3.032	-33.602	-6.665	-1.844	-11.954
624	0.624	-16.015	54.453	-9.861	6.352	-72.77	-11.633	-8.215	-15.215
625	0.625	-14.269	59.47	-16.645	3.289	-12.855	-16.032	-10.132	-12.279
626	0.626	-20.072	45.916	-12.395	-27.826	-1.621	-20.052	-18.843	-11.859
627	0.627	-16.004	0.044	-18.026	-40.175	-70.369	-16.309	-20.404	-13.192
628	0.628	-14.069	-79.291	-22.891	-21.364	-96.876	-12.965	-10.354	-13.55
629	0.629	-16.013	-68.441	-12.85	-11.25	-72.251	-9.839	-6.684	-7.527
630	0.63	-17.757	-38.827	-22.912	-14.293	-123.629	-7.134	-12.676	-11.764
631	0.631	-21.246	-29.92	-16.5	-5.921	-89.968	-9.679	-17.907	-14.07
632	0.632	-15.83	-5.526	-12.991	-13.42	1.752	-7.411	-28.759	-17.535
633	0.633	-9.252	-27.575	-1.201	-15.693	15.081	-1.04	-15.801	-8.805
634	0.634	-15.25	-7.644	-12.244	-0.744	27.124	8.644	-14.075	-12.263
635	0.635	-12.926	10.492	-10.887	-2.635	16.47	-0.022	0.235	-15.333
636	0.636	-16.399	26.885	-9.725	-0.847	-13.019	1.602	-5.585	-10.468
637	0.637	-10.387	21.777	-13.214	-18.215	-4.009	-5.465	3.104	-12.966
638	0.638	-14.436	8.112	-1.42	-20.489	-28.374	-1.683	-4.852	-10.616
639	0.639	-16.371	-21.105	-12.459	-22.576	-65.194	16.468	-6.23	-11.165
640	0.64	-14.443	-55.304	-5.298	-20.597	-165.786	9.157	-15.153	-10.561
641	0.641	-13.872	-41.857	-6.467	-8.358	-237.855	-6.847	-18.656	-9.965
642	0.642	-15.246	3.984	-12.469	-9.869	-224.735	-17.216	-13.451	-12.468
643	0.643	-13.914	46.583	-9.393	-11.186	-165.223	-18.848	-18.312	-12.843
644	0.644	-16.832	74.39	-10.362	-9.974	-197.589	-16.821	-15.821	-15.737
645	0.645	-14.905	59.536	-14.616	-8.753	-167.788	-21.266	-13.52	-13.02
646	0.646	-14.522	64.184	-7.244	-3.467	-301.977	-19.772	-8.696	-8.743
647	0.647	-16.653	60.288	-12.068	-16.183	-359.474	-20.8	-14.723	-11.236
648	0.648	-18.008	3.67	-7.798	-17.867	-271.878	-19.509	-10.685	-12.581
649	0.649	-13.759	-69.582	-5.457	-9.881	-319.215	-18.376	0.116	-10.436
650	0.65	-12.026	-59.624	-12.041	-8.48	-101.784	-17.166	1.619	-9.264
651	0.651	-9.504	-14.824	1.129	-7.271	178.013	-17.604	-8.486	-8.089
652	0.652	-16.859	-22.853	-8.539	-8.382	65.938	-16.477	-4.842	-8.268
653	0.653	-7.185	-59.702	-10.278	-13.569	100.133	-18.076	-10.862	-12.716
654	0.654	-10.866	-79.584	-8.724	-12.562	131.305	-14.432	0.907	-10.775
655	0.655	-7.383	-109.936	-18.781	-22.197	159.385	-13.547	-7.063	-10.202
656	0.656	-12.606	-48.931	-27.69	-10.364	133.875	-11.972	-5.735	-11.557
657	0.657	-19.378	-24.506	-21.688	-5.692	296.831	-14.153	-6.909	-11.184
658	0.658	-20.14	-31.796	-16.462	-9.917	275.797	-16.941	-0.908	-8.29
659	0.659	-16.066	-25.154	-15.495	-16.267	295.012	-19.576	-6.143	-12.736
660	0.66	-14.127	-31.094	-16.274	-15.067	382.369	-19.125	-15.077	-13.312
661	0.661	-17.417	-25.628	-18.607	-9.809	302.599	-14.287	-13.938	-14.661
662	0.662	-19.152	-20.522	-15.113	-6.867	288.086	-3.452	-14.926	-13.293
663	0.663	-15.674	-24.873	-11.813	-7.607	195.864	20.327	-17.846	-15.412
664	0.664	-14.33	-12.31	-10.066	-9.891	64.374	17.095	-13.617	-13.469
665	0.665	-10.275	-15.846	-9.672	-9.271	-23.394	7.854	-15.963	-10.755
666	0.666	-3.317	1.278	-14.134	-13.884	-71.392	10.582	-11.151	-15.598
667	0.667	1.519	-1.723	-12.386	-12.128	58.306	18.096	-15.819	-4.761
668	0.668	-11.639	-4.296	-18.185	-8.62	40.335	24.938	-15.242	-0.136
669	0.669	-25.185	3.444	-20.501	-5.301	-39.829	1.387	-13.903	-16.022
670	0.67	-16.475	1.375	-18.562	-8.188	-141.582	-33.236	-8.481	-13.902
671	0.671	-14.918	-4.754	-15.263	-14.173	-155.347	-102.091	-13.332	-8.117
672	0.672	-13.552	-2.591	-14.678	-11.649	-24.6	-112.061	-12.755	4.063
673	0.673	-9.869	-0.609	-11.192	-9.305	-42.575	-67.45	-16.841	-19.754
674	0.674	-15.864	-5.039	-6.74	-14.113	-27.271	-43.123	-15.505	-16.464
675	0.675	-21.088	-9.108	-15.648	-17.376	-70.97	-35.828	-8.174	-19.56
676	0.676	-18.185	-7.803	-3.849	-11.947	-84.775	-29.26	-7.225	-11.226
677	0.677	-17.425	-16.058	-2.309	-13.897	-49.845	-10.948	-6.283	-13.733
678	0.678	-8.528	-15.12	-9.49	-15.854	-18.066	-5.113	-10.549	-11.417
679	0.679	-19.371	-10.392	-21.322	-14.105	-28.671	20.473	-22.755	-9.302
680	0.68	-18.013	-9.705	-42.047	-11.573	51.34	16.387	-10.577	-11.251
681	0.681	-16.852	-13.802	-33.743	-10.219	-47.168	4.398	-2.66	-13.012
682	0.682	-15.686	-10.326	4.772	-8.083	-34.996	-6.561	-9.841	-11.493
683	0.683	-14.711	-0.242	-0.636	-9.234	-95.485	3.757	-3.468	-10.169
684	0.684	-17.613	18.568	-15.713	-6.52	-128.846	-5.29	-6.956	-11.337
685	0.685	-18.389	0.885	-11.274	-7.278	-80.418	-2.353	-5.99	-12.51
686	0.686	-14.323	22.14	-7.221	-11.713	-36.628	-25.418	-5	-9.43
687	0.687	-13.735	53.435	-10.913	-11.124	-45.759	-22.233	-9.259	-14.285
688	0.688	-15.657	74.202	-7.637	-4.557	-157.772	-8.041	-6.936	-15.079
689	0.689	-12.741	17.562	-10.746	-5.341	-142.846	-5.53	-7.53	-12.766
690	0.69	-15.243	-23.031	-8.057	-9.417	-42.533	10.751	-12.183	-12.191
691	0.691	-12.901	-45.07	-10.591	-7.492	22.669	17.153	-9.277	-10.271
692	0.692	-15.781	-51.637	-8.299	-10.775	57.792	7.542	-7.928	-13.185
693	0.693	-9.758	-118.788	-10.46	-17.342	-40.223	9.327	-12.367	-8.364
694	0.694	-12.254	-181.241	-12.436	-23.322	-53.539	33.137	-14.115	-10.319
695	0.695	-14.576	-107.878	-17.701	-19.237	-41.496	36.434	-15.47	-13.241
696	0.696	-16.491	-58.557	-16.182	-18.62	-116.847	-4.38	-10.057	-14.606
697	0.697	-15.896	3.825	-14.856	-17.998	-67.035	-20.834	-6.56	-7.256
698	0.698	-9.297	-4.454	-13.722	-15.085	-200.858	-25.903	-0.548	-8.241
699	0.699	-10.052	2.728	-7.755	-10.253	-488.82	15.288	-1.29	-9.217
700	0.7	-18.933	-3.965	-8.75	-6.957	-446.588	53.958	-1.851	-10.001
701	0.701	-15.425	-22.24	-13.613	-10.991	-182.507	38.822	-11.894	-14.072
702	0.702	-14.433	-27.788	-9.357	-4.015	126.076	6.843	-19.048	-9.244
703	0.703	-13.449	37.664	-8.595	-6.921	86.025	-47.388	-7.205	-13.897
704	0.704	-17.677	64.195	-16.546	-7.705	124.733	-84.408	-8.719	-7.325
705	0.705	-19.978	23.381	-11.349	-8.483	91.866	-50.984	-15.855	-15.268
706	0.706	-18.031	1.149	-12.352	-11.977	0.143	-20.662	-24.738	-7.922
707	0.707	-19.958	-5.503	-8.127	-10.04	85.704	-48.395	-33.041	-12.772
708	0.708	-20.536	0.481	-0.798	-14.102	112.64	-73.623	-23.351	-18.784
709	0.709	-15.682	-16.05	-5.651	-15.456	230.172	-78.144	-9.005	-13.179
710	0.71	-11.01	-31.235	-8.162	-13.13	294.883	-49.183	-10.923	-8.349
711	0.711	-15.058	-63.26	-20.35	-15.245	238.571	7.458	-12.648	-10.296
712	0.712	-8.082	-75.746	-18.619	-14.073	117.293	113.245	-14.18	-6.24
713	0.713	-1.304	-64.619	-17.066	-12.907	166.063	70.016	-1.194	-4.894
714	0.714	-5.555	-13.295	-15.711	-11.358	66.021	56.798	-6.412	-4.522
715	0.715	-7.881	8.56	-12.036	-8.062	53.64	44.9	-7.944	-7.429
716	0.716	-8.466	-11.578	-13.206	-3.223	-5.283	55.603	-3.674	-11.881
717	0.717	-15.826	-17.716	-16.317	-3.803	93.191	104.818	-12.564	-5.301
718	0.718	-14.862	-12.35	-17.287	-9.217	133.545	77.982	-1.708	-9.548
719	0.719	-14.094	-17.594	-13.038	-5.735	217.828	69.731	-14.636	-16.882
720	0.72	-16.422	-22.393	-13.811	-13.089	55.799	17.882	-2.415	-10.106
721	0.721	-16.998	-26.755	-14.393	-15.981	-59.818	-42.938	-7.025	-14.366
722	0.722	-13.691	-8.18	-13.807	-21.954	4.303	-51.357	-5.643	-13.592
723	0.723	-17.734	22.716	-15.546	-11.276	-52.604	-73.705	-1.941	-24.417
724	0.724	-16.363	10.347	-10.706	-9.88	-69.306	-67.344	-5.398	-22.88
725	0.725	-13.063	21.619	-15.338	-3.469	74.625	-97.898	-10.601	-27.142
726	0.726	-6.48	45.412	-9.913	-6.936	94.414	-181.279	-9.601	-20.761
727	0.727	-11.319	61.039	-5.059	-5.952	77.549	-360.427	-20.999	-7.584
728	0.728	-10.546	52.712	-4.466	-12.709	62.165	-283.714	-6.644	-2.345
729	0.729	-19.447	34.961	-6.224	-11.924	48.358	-167.528	-4.696	-0.787
730	0.73	-15.97	4.678	-13.21	-1.27	88.349	-146.537	-6.43	-2.133
731	0.731	-21.192	-15.974	-24.088	-5.516	267.808	-11.958	-7.971	1.561
732	0.732	-16.355	-27.16	-25.47	-14.403	191.239	5.333	-18.021	-1.91
733	0.733	-8.418	-58.061	-21.783	-10.906	121.687	21.038	-11.615	-15.829
734	0.734	-11.514	-103.888	-6.105	-11.857	142.898	35.218	-10.436	-13.88
735	0.735	-14.435	-109.841	-8.232	-14.753	85.279	74.531	-20.094	-12.129
736	0.736	-20.455	-71.132	-6.267	-10.49	102.794	109.976	-5.768	-7.483
737	0.737	-19.707	-15.557	-11.472	-6.427	23.381	98.952	-3.833	-8.838
738	0.738	-21.663	-37.579	-6.826	-9.913	9.234	128.373	-2.097	-15.224
739	0.739	-22.277	-44.106	-11.089	-7.971	-188.204	83.499	-10.036	-18.705
740	0.74	-22.884	-38.132	-9.934	-7.401	-272.7	58.953	-23.005	-9.025
741	0.741	-22.515	-10.562	-3.949	-13.228	-298.156	-7.953	-14.303	-12.704
742	0.742	-22.157	24.528	-9.198	-18.86	-321.352	0.789	-22.248	-9.229
743	0.743	-15.62	-7.53	-2.446	-23.723	-257.87	24.989	-6.393	-8.262
744	0.744	-2.895	21.347	-6.721	-21.815	-469.711	17.468	-8.545	-11.169
745	0.745	-18.814	17.49	-18.914	-30.743	-498.078	-2.611	-2.762	-15.433
746	0.746	-12.47	68.891	-13.692	-27.08	-370.31	15.428	-14.969	-16.223
747	0.747	-18.327	46.821	-18.341	-9.093	-254.488	31.698	-16.531	-6.755
748	0.748	-16.632	0.075	-11.184	3.667	-276.1	16.435	-26.604	-15.666
749	0.749	-15.11	-91.284	-14.842	-3.311	-334.391	11.803	-7.069	-12.197
750	0.75	-16.477	-77.871	-20.824	-22.467	-247.61	7.597	-9.786	-13.193
751	0.751	-15.34	5.728	-28.181	-4.659	-136.915	3.818	-7.294	-10.315
752	0.752	-14.204	16.695	-25.285	2.3	21.679	-6.351	-28.423	-12.865
753	0.753	-17.328	6.967	-19.293	0.161	42.767	-3.366	-25.753	-15.218
754	0.754	-14.449	-1.767	-7.102	-5.654	23.456	-6.235	-7.976	-13.314
755	0.755	-6.543	-9.786	-8.842	-7.412	40.558	-8.952	-10.338	-11.399
756	0.756	-9.681	-31.8	-13.484	-8.98	-7.362	-16.063	-8.247	-9.691
757	0.757	-10.683	-51.75	-12.134	-7.654	-79.868	-14.033	-6.362	-9.33
758	0.758	-20.389	3.2	-13.296	-11.37	11.9	-19.955	-11.647	-11.687
759	0.759	-24.099	10.56	-26.467	-17.415	-24.194	-25.303	-10.141	-13.85
760	0.76	-13.285	4.035	-21.271	-22.682	-100.566	-30.072	-14.436	-9.433
761	0.761	-9.044	10.139	-6.978	-13.804	-71.448	-20.092	-10.787	-13.528
762	0.762	-7.918	4.765	-16.674	-7.83	-45.434	-18.943	-11.98	-11.043
763	0.763	-9.108	40.003	-7.97	-6.882	27.032	-22.352	-2.31	-6.614
764	0.764	-1.765	71.922	-6.416	-13.671	95.329	-8.389	-6.012	-13.221
765	0.765	-2.768	42.868	-2.17	-9.429	121.071	5.182	-4.88	-14.024
766	0.766	-2.017	-13.882	-3.342	-13.504	63.153	-7.01	-1.821	-16.379
767	0.767	-7.664	-87.244	-11.685	-14.096	69.42	-18.045	-10.733	-15.832
768	0.768	-18.57	41.116	-10.727	-6.764	61.844	-28.055	-23.903	-20.509
769	0.769	-26.582	128.751	-17.501	-7.774	127.954	-8.432	-11.722	-16.491
770	0.77	-25.314	49.305	-11.519	-19.231	100.254	17.203	-13.317	-8.606
771	0.771	-31.783	-51.772	-13.847	-33.606	155.982	7.141	-9.082	-7.489
772	0.772	-30.67	-144.037	-10.325	-31.725	147.287	10.147	-7.958	-10.635
773	0.773	-21.03	-179.683	-7.003	-30.041	152.649	-4.033	-11.472	-9.714
774	0.774	-19.898	-168.854	-14.723	-15.772	133.288	-21.874	-6.267	-10.542
775	0.775	-16.43	-91.59	-15.657	-10.018	148.595	-19.529	-11.122	-11.355
776	0.776	-10.439	-42.348	-14.651	-4.829	171.022	-35.165	-1.485	-20.876
777	0.777	-9.471	-69.054	-12.09	-6.409	205.207	-33.064	-15.837	-17.23
778	0.778	-8.512	-93.351	2.854	-4.314	144.555	-23.529	-2.336	-11.243
779	0.779	-11.034	-100.713	-6.01	-2.992	86.721	-28.766	-8.361	-9.71
780	0.78	-18.395	-40.127	0.023	-4.183	137.438	-27.102	0.321	-17.089
781	0.781	-13.557	-15.828	-3.043	-7.694	143.111	-31.238	-4.359	-14.213
782	0.782	-16.093	-23.273	-7.875	-6.76	197.334	-11.476	-17.357	-13.461
783	0.783	-13.794	10.146	-10.373	-11.649	85.394	-25.413	-12.167	-11.169
784	0.784	-2.957	16.125	-22.549	-3.756	68.538	-12.468	-16.839	-9.275
785	0.785	-4.487	32.519	-38.376	-6.875	24.539	-14.606	-6.79	-4.665
786	0.786	-0.216	17.294	-23.433	-5.935	-15.781	-12.24	-5.664	-2.949
787	0.787	-9.097	21.58	-9.819	-6.73	-99.92	-6.2	-6.84	-8.772
788	0.788	-3.065	9.127	-4.536	-10.804	-24.771	-11.185	-9.948	-11.113
789	0.789	-10.384	20.265	-9.143	-1.328	23.981	-15.497	-12.87	-10.554
790	0.79	-21.193	51.096	-1.948	-0.183	-110.909	-22.351	-13.656	-7.287
791	0.791	-11.112	55.026	-0.737	-3.684	-53.763	-2.587	-9.604	-1.883
792	0.792	-4.726	43.782	-4.16	-4.674	-71.574	5.851	-7.671	-12.728
793	0.793	-1.244	26.834	-11.465	-9.533	-87.812	-11.831	-5.751	-8.079
794	0.794	-6.463	29.934	-26.127	-13.815	13.013	-14.014	-8.646	-9.425
795	0.795	-17.274	21.583	-23.969	-17.902	-0.295	-11.778	-16.559	-5.748
796	0.796	-13.018	8.73	-18.154	-17.344	11.417	-17.519	-13.07	-9.254
797	0.797	-16.682	-26.273	-16.373	-14.071	22.577	-29.656	-14.041	-10.261
798	0.798	-29.821	-101.96	-30.618	-13.48	-26.148	-8.889	-11.137	-9.305
799	0.799	-38.495	-134.521	-20.874	-21.391	-141.741	-6.131	-17.117	-1.381
800	0.8	-30.525	-65.588	-4.947	-17.905	-124.902	-13.647	-6.421	-8.744
801	0.801	-23.351	-20.944	-7.025	-12.702	-138.044	-25.251	-7.757	-5.847
802	0.802	-19.679	-29.046	-5.052	-7.872	-176.226	-35.886	-8.894	-8.356
803	0.803	-20.83	-6.965	-10.218	-13.857	-139.219	-18.484	-10.041	-12.42
804	0.804	-17.714	39.834	-18.081	-9.761	-40.086	11.886	-2.661	-17.256
805	0.805	-8.781	33.779	-13.748	-9.167	-130.872	7.804	-11.522	-12.606
806	0.806	-12.232	50.133	-7.291	-7.221	-212.86	4.1	-5.472	-14.338
807	0.807	-17.426	24.805	-8.37	0.52	-135.624	7.362	-2.329	-10.843
808	0.808	-12.556	1.811	1.377	-0.433	-45.456	10.425	-7.123	-16.25
809	0.809	-16.793	-52.479	7.843	-7.193	-8.424	24.515	-2.824	-11.408
810	0.81	-17.55	-89.499	-0.434	-20.343	-61.212	21.959	-13.431	-11.974
811	0.811	-6.681	-42.675	-16.438	-18.401	-10.635	5.668	-12.042	-13.694
812	0.812	-8.196	-12.278	-23.333	-20.129	-0.438	-5	-31.553	-19.473
813	0.813	-21.119	26.357	-25.409	-21.641	-72.492	-18.574	-5.969	-13.835
814	0.814	-5.205	61.515	-7.927	-17.355	-21.86	-30.794	-9.215	-14.372
815	0.815	-20.037	65.99	-5.54	-18.493	6.059	-22.878	-6.078	-13.758
816	0.816	-10.285	3.55	0.908	-14.992	15.336	-15.733	-25.778	-16.639
817	0.817	9.127	-59.039	-12.578	-7.62	8.978	-35.297	-28.257	-11.77
818	0.818	11.694	-132.601	-17.758	1.289	56.715	-77.89	-16.608	-5.73
819	0.819	14.046	-63.608	-0.305	-2.178	39.371	-83.922	2.568	-8.034
820	0.82	3.41	52.967	-11.9	0.93	45.643	-34.001	-10.173	-8.603
821	0.821	-25.629	100.62	-43.812	-1.969	111.95	12.838	-3.18	-6.633
822	0.822	-29.694	-0.494	-30.236	-4.499	67.886	-5.364	-9.538	-9.495
823	0.823	-33.349	-13.772	-17.803	-2.186	11.454	-10.789	-15.315	-9.841
824	0.824	-36.595	69.433	-21.449	-4.114	19.221	-25.897	-20.516	-17.153
825	0.825	-33.475	15.098	-24.725	-14.127	26.064	-30.388	-3.077	-16.138
826	0.826	-30.781	-73.801	-21.635	-21.213	81.167	7.114	-10.026	-13.195
827	0.827	-23.242	-133.344	-13.317	-17.454	73.962	32.236	-3.618	-17.417
828	0.828	-20.908	-57.436	-10.81	-20.866	-13.547	45.757	-9.42	-11.772
829	0.829	-23.017	-87.124	-8.476	-19.833	21.953	58.133	-7.658	-5.149
830	0.83	-21.038	-24.689	-10.61	-13.001	32.537	76.899	-2.995	-7.625
831	0.831	-5.164	-32.75	2.921	-12.189	22.463	80.186	-7.233	-11.653
832	0.832	1.234	-54.608	-5.788	-3.25	48.915	77.08	-10.899	-9.677
833	0.833	-12.291	-87.82	-1.123	-9.209	105.467	62.969	-9.738	-10.214
834	0.834	-28.139	-57.033	-11.179	-23.107	8.528	24.452	-17.096	-11.913
835	0.835	-21.696	26.731	-12.347	-17.265	-5.344	-25.465	-4.326	-16.707
836	0.836	-27.439	86.905	-30.356	-15.494	-41.646	-32.02	-9.553	-17.236
837	0.837	-29.123	33.164	-22.8	-20.106	-53.148	-74.571	-11.103	-15.443
838	0.838	-24.469	23.602	-1.718	-21.432	-83.434	-146.73	-3.946	-15.013
839	0.839	-14.452	50.567	-4.438	-9.615	-128.705	-156.58	-15.749	-12.64
840	0.84	-2.683	42.744	-17.2	-8.041	-88.662	-94.052	-20.397	-10.474
841	0.841	11.645	-38.396	-19.501	-6.668	-67.295	-53.407	-16.137	-16.445
842	0.842	9.738	-92.276	-13.087	-10.328	32.946	-46.037	-7.239	-20.685
843	0.843	4.561	-42.688	-7.265	-6.832	46.562	-39.435	-13.247	-19.89
844	0.844	-6.448	2.204	1.421	-3.727	-19.937	-21.235	-22.935	-11.926
845	0.845	0.712	26.789	6.031	-6.621	62.938	-4.771	-3.399	4.173
846	0.846	-8.198	-39.768	-15.664	-4.097	-56.941	10.341	-6.126	15.809
847	0.847	-19.035	-30.622	-43.952	-12.99	-104.949	5.906	-8.653	-3.333
848	0.848	-26.202	-38.515	-25.219	-14.135	-235.418	-6.471	-24.92	-10.869
849	0.849	-22.571	-1.391	-15.196	-4.445	-183.525	-2.76	-31.325	-8.554
850	0.85	-4.618	-48.094	-12.122	1.945	-168.302	7.339	-2.314	-10.685
851	0.851	8.113	-41.875	-3.824	0.796	-96.756	-1.922	-6.391	-16.5
852	0.852	-8.191	-25.144	-16.635	-15.244	-31.493	6.421	-10.077	-11.273
853	0.853	-18.874	10.337	-19.01	-31.476	-20.314	3.927	-13.377	-12.829
854	0.854	-24.702	15.035	-12.66	-16.562	11.614	1.645	-10.294	-11.482
855	0.855	-19.45	36.013	-10.74	-14.602	-57.855	3.833	-18.629	-12.648
856	0.856	-20.974	70.282	-22.933	-5.869	-49.337	-1.913	-11.102	-11.489
857	0.857	-22.286	38.517	-11.866	-16.881	-57.698	3.358	-8.805	-10.523
858	0.858	-18.576	26.211	-19.014	-15.509	-50.428	1.861	-10.957	-5.686
859	0.859	-15.065	-15.362	0.544	-14.341	-56.996	0.554	-5.172	-15.367
860	0.86	-18.147	-54.074	-7.767	-10.866	34.544	-5.784	-6.928	-16.526
861	0.861	-17.16	-59.097	-10.285	-7.784	-4.97	-4.584	-5.4	-20.004
862	0.862	-25.055	9.726	-3.33	-20.567	6.856	-1.468	-9.672	-14.774
863	0.863	-26	19.867	-9.733	-11.874	39.346	-2.429	-8.537	-23.677
864	0.864	-38.757	-42.327	-11.683	-10.336	88.533	-1.668	-9.704	-17.668
865	0.865	-40.455	-98.967	-9.941	-3.174	79.623	0.636	-10.67	-5.857
866	0.866	-23.005	-2.436	-14.595	-6.865	87.695	-10.205	-7.76	-13.794
867	0.867	-20.645	63.351	-10.327	1.441	94.997	-18.127	-15.708	-18.058
868	0.868	-9.967	51.415	-3.954	-3.791	61.459	-8.069	-6.027	-1.018
869	0.869	3.6	-46.504	2.03	-2.807	31.103	-11.783	-9.69	5.958
870	0.87	15.818	-85.989	-1.057	-5.303	58.751	-8.31	-6.175	-8.939
871	0.871	1.501	-26.123	-13.812	0.327	63.781	-9.229	-7.131	-14.735
872	0.872	-15.934	-36.675	-26.034	-0.247	105.037	-13.974	-8.079	-16.466
873	0.873	-22.934	52.128	-11.736	-10.321	55.046	-19.895	-8.848	-14.911
874	0.874	-3.833	40.227	-5.939	-31.999	74.865	-7.642	-4.786	-19.175
875	0.875	24.36	50.97	6.25	-41.295	92.901	-2.373	-8.268	-12.794
876	0.876	13.104	-18.242	-1.686	-38.61	9.513	-13.367	-6.318	-13.947
877	0.877	-10.716	-9.58	-0.314	-25.845	92.76	-14.648	-5.726	-6.571
878	0.878	-20.014	79.622	-12.099	-18.879	16.767	-15.725	-11.519	-11.385
879	0.879	-39.75	67.507	-10.53	-12.495	26.525	-16.804	-15.574	-8.852
880	0.88	-11.499	-8.702	-3.349	1.039	-35.865	-13.642	-12.089	-11.185
881	0.881	-15.17	-97.87	-22.858	-4.216	-43.589	-6.804	-11.5	-11.746
882	0.882	-25.205	-133.823	-42.549	-8.905	8.568	-12.747	-12.078	-13.679
883	0.883	-22.082	-188.364	-29.747	-10.278	42.594	-3.811	-5.117	-11.931
884	0.884	-41.811	-257.812	-22.751	-6.611	98.026	-9.82	-9.947	-11.516
885	0.885	-44.329	-213.43	-24.841	-5.464	1.994	-19.553	-5.691	-15.948
886	0.886	-32.712	-91.73	-22.891	-10.716	-63.506	-15.975	-7.991	-15.36
887	0.887	-0.778	30.187	3.432	-9.778	-98.84	-12.575	-9.915	-14.028
888	0.888	40.446	45.368	-0.236	-0.124	-109.275	-9.579	-17.257	-21.389
889	0.889	12.777	1.585	-24.017	-9.035	-39.574	-10.683	-14.338	-9.596
890	0.89	-32.693	-11.997	-27.09	-5.546	-47.865	-2.831	-18.59	-1.685
891	0.891	-38.674	-0.401	-29.78	-10.763	-71.701	0.263	-9.685	5.462
892	0.892	-44.066	31.988	-22.239	-9.797	25.203	-4.516	-6.191	-8.878
893	0.893	-18.905	41.52	3.485	-12.343	12.678	-8.693	-5.202	-14.7
894	0.894	-5.38	14.535	0.21	-14.722	-46.279	-14.215	-10.035	-19.951
895	0.895	-9.495	-10.157	-9.073	-15.343	-99.824	-13.532	-10.811	-8.922
896	0.896	-13.233	-47.373	5.069	-13.454	-128.697	-15.348	-13.115	-7.534
897	0.897	-10.002	-54.445	7.611	-15.228	-83.367	-14.653	-12.529	-6.339
898	0.898	11.833	-24.487	-3.999	-12.745	6.92	-15.901	-5.166	6.823
899	0.899	3.496	3.01	-10.352	-8.311	19.429	-15.423	-9.997	1.586
900	0.9	6.016	-1.937	-0.637	-12.339	52.65	-14.171	-7.487	-3.076
901	0.901	12.992	-15.243	4.616	-15.774	-15.656	-13.686	-13.089	-13.181
902	0.902	2.356	-2.504	9.297	-14.385	65.717	-15.551	-13.665	-9.517
903	0.903	-15.057	16.484	-12.363	-8.583	77.269	-13.342	-11.733	-13.011
904	0.904	-50.08	13.389	-34.222	-15.961	-10.862	-9.399	-7.683	-18.252
905	0.905	-34.978	35.52	-36.921	-15.013	-45.684	-16.302	-9.06	-15.358
906	0.906	-48.534	49.996	-54.706	-10.744	-164.282	-11.415	-3.666	-16.128
907	0.907	-36.154	68.187	-28.956	-6.679	-147.686	-15.626	-5.627	-13.8
908	0.908	-24.929	56.991	-18.87	-3.225	-103.81	-13.259	-13.012	-14.38
909	0.909	-14.835	33.909	-15.753	0.023	-37.285	-9.727	-15.947	-14.946
910	0.91	-17.874	-6.664	-13.01	-6.591	-24.848	-10.259	-16.738	-17.871
911	0.911	-26.15	-56.323	-15.502	-9.118	-13.437	-9.655	-19.079	-17.497
912	0.912	-13.33	-143.586	-13.177	-5.059	36.431	-8.283	-17.147	-14.195
913	0.913	-15.612	-131.555	-11.048	-9.895	99.548	-0.895	-12.489	-17.077
914	0.914	-26.243	-55.494	-9.127	-15.876	10.485	-1.839	-19.045	-13.415
915	0.915	-24.374	13.701	-0.446	-3.646	70.559	-4.751	-19.818	-6.094
916	0.916	-19.261	76.171	-14.793	-1.873	60.18	-10.737	-12.449	-5.121
917	0.917	-4.981	100.7	-5.153	-6.49	50.729	-5.118	-23.301	-15.966
918	0.918	0.851	78.862	-6.908	-22.341	6.482	-0.266	-16.16	-11.707
919	0.919	-11.271	-21.732	-14.836	-28.71	31.3	-10.307	-15.008	-10.524
920	0.92	-6.525	-151.654	-27.792	-22.889	9.558	-11.642	-9.001	-16.501
921	0.921	-10.66	-134.135	-4.957	-17.665	16.307	-15.302	-9.966	-15.529
922	0.922	1.225	40.958	4.324	-6.646	46.663	-18.775	-3.194	-14.557
923	0.923	18.692	64.32	1.585	-13.814	41.341	-9.096	-2.443	-4.872
924	0.924	16.357	85.624	-5.988	-12.648	76.429	-5.428	-8.047	-11.247
925	0.925	-7.076	28.176	-8.327	-6.662	80.799	-1.93	-6.127	-19.567
926	0.926	-16.371	45.82	-19.004	-22.738	93.039	-7.139	-9.434	-24.781
927	0.927	-13.745	125.438	-13.239	-20.434	36.159	-8.1	-6.553	-25.74
928	0.928	-21.359	82.337	-11.537	-18.302	-37.337	-8.882	-9.065	-12.595
929	0.929	-14.429	69.325	-10.012	-4.746	-165.909	-3.278	-2.686	12.558
930	0.93	-20.855	81.239	-25.894	11.123	-323.731	-8.122	-6.942	-18.41
931	0.931	-26.661	48.769	-23.785	17.518	-302.931	-18.208	-6.166	-6.036
932	0.932	-21.4	19.139	-14.174	-3.78	-245.633	-19.559	-4.223	-9.724
933	0.933	-19.852	-7.602	-12.492	-17.918	-88.541	-7.759	-14.272	-26.76
934	0.934	-18.503	-15.784	-26.814	-20.455	-25.485	-6.201	-9.993	-17.488
935	0.935	-17.345	95.227	-5.534	-4.223	31.652	-4.85	-18.877	-9.174
936	0.936	-16.181	206.521	-8.253	-2.113	48.45	-13.772	-12.862	14.043
937	0.937	-15.204	163.499	-5.752	-11.799	-31.758	-14.948	-13.811	-1.642
938	0.938	-12.274	45.284	-3.412	-20.523	-162.504	-7.6	-10.893	1.069
939	0.939	-9.718	-129.458	-9.789	-22.077	-110.749	-22.315	-10.102	8.607
940	0.94	-12.052	-292.084	-15.603	-20.74	31.898	-11.689	-9.289	-3.025
941	0.941	-14.038	-355.456	3.742	-11.857	89.082	-17.514	-11.206	-5.171
942	0.942	-4.012	-143.642	11.271	6.113	71.173	-19.279	-11.755	-10.994
943	0.943	3.1	-115.484	-14.472	23.894	54.924	-14.665	-3.982	-2.294
944	0.944	9.458	-38.58	-4.394	2.777	11.521	-7.544	-4.91	-16.629
945	0.945	12.924	-61.793	-13.662	0.043	-2.132	-11.266	-7.778	-34.078
946	0.946	-3.158	86.416	-39.201	-12.758	9.182	-2.98	-1.75	-27.15
947	0.947	-33.585	28.651	-29.125	-19.746	-45.331	-8.246	-9.067	-16.548
948	0.948	-46.002	-164.019	-32.213	-30.421	-94.923	-9.245	-17.941	-10.791
949	0.949	-49.684	-292.231	-23.893	-59.481	3.443	-10.052	-7.062	-5.606
950	0.95	-32.677	-361.987	-11.146	-55.447	-9.842	-14.151	0.14	8.667
951	0.951	-23.429	-341.017	-13.488	-36.711	145.269	-3.348	-3.513	-20.41
952	0.952	-31.777	-129.447	-7.116	-12.94	123.902	-11.304	-2.346	-16.405
953	0.953	-34.347	-45.219	-5.193	-3.673	104.618	-12.685	0.754	-12.776
954	0.954	-32.132	-70.927	-3.497	4.631	16.947	-11.564	5.59	-16.126
955	0.955	-8.872	-94.35	-11.509	-18.612	-62.832	-3.29	-2.33	-25.477
956	0.956	-12.076	-73.47	-12.915	-2.964	9.015	-10.678	0.764	-22.825
957	0.957	-14.907	-92.865	-14.12	11.144	-4.603	-9.741	1.761	-15.348
958	0.958	-32.816	-5.643	-17.632	18.667	-16.88	-17.712	-2.465	-22.388
959	0.959	-44.508	41.681	-14.523	7.035	36.906	-20.851	-14.623	0.957
960	0.96	-29.65	27.029	-15.49	-12.146	105.705	-6.182	-16.339	-8.405
961	0.961	-23.897	92.444	-2.329	-14.682	60.67	-4.098	-27.352	-28.212
962	0.962	-18.743	127.633	-0.378	-26.317	-45.422	-17.669	-40.296	-25.743
963	0.963	4.997	137.993	1.408	-28.467	-2.506	-12.466	-42.032	-0.05
964	0.964	56.4	147.415	6.093	-38.171	36.712	11.325	-18.197	16.938
965	0.965	78.381	209.562	-1.033	-22.339	-23.207	-12.494	-28.225	-11.355
966	0.966	17.745	103.393	0.164	-20.238	-34.358	-15.614	0.069	-7.715
967	0.967	-39.212	59.968	-17.813	-6.717	-103.814	-23.965	-3.563	-17.813
968	0.968	-61.331	20.233	-30.568	-11.964	-130.818	-21.486	-6.83	-20.957
969	0.969	-67.969	31.726	-28.236	-10.451	-74.035	-19.195	-22.478	-18.289
970	0.97	-70.168	34.236	-21.85	-0.422	36.987	-12.855	-14.124	-15.803
971	0.971	-39.837	44.592	-23.806	8.461	137.758	-8.634	-11.57	-18.169
972	0.972	-23.435	34.297	-11.597	-2.391	-5.425	-6.733	4.728	-20.35
973	0.973	22.01	25.131	-5.182	-20.402	90.752	-1.562	-22.892	-18.463
974	0.974	27.992	-15.772	-9.815	-16.164	3.271	-12.65	0.193	-11.133
975	0.975	22.538	-23.378	6.052	-15.013	19.126	-11.341	-3.433	-12.914
976	0.976	57.693	36.887	-0.332	-1.848	-53.122	-12.527	-0.087	-11.413
977	0.977	7.302	44.728	-6.156	-7.083	-40.074	-1.727	-21.912	10.208
978	0.978	-26.255	7.527	-28.992	-5.549	-28.404	-3.127	-13.553	-5.547
979	0.979	-32.332	0.655	-32.078	4.498	-17.769	-6.857	-21.073	-8.342
980	0.98	-37.83	-17.828	-17.946	0.82	-67.361	6.27	-14.073	-5.866
981	0.981	-63.065	-23.52	5.261	4.329	-5.074	-13.111	-16.174	-8.245
982	0.982	-31.194	-18.779	-10.429	-2.98	68.237	-10.629	-18.087	-14.68
983	0.983	-18.859	-14.643	-41.603	-0.078	38.78	-17.631	-16.328	-5.052
984	0.984	-30.14	-10.894	-20.9	0.681	119.75	-11.274	-14.789	-13.817
985	0.985	-26.886	-14.856	-17.237	-8.233	65.926	-5.485	-7.635	-18.515
986	0.986	-17.658	-11.754	-7.157	-21.385	36.778	-7.242	-11.331	-14.306
987	0.987	-9.412	-14.96	-16.438	-16.148	28.229	-11.917	-7.872	-20.716
988	0.988	-1.923	-23.456	-13.729	-17.693	20.35	-10.58	-13.124	-14.749
989	0.989	5.004	-21.225	-16.25	-16.353	-31.162	-4.205	-23.984	1.295
990	0.99	-1.379	-28.586	-13.926	-12.677	-91.493	-0.74	-5.246	-1.043
991	0.991	-14.929	-31.151	-3.291	-11.498	-82.936	-1.719	-7.797	-3.208
992	0.992	-6.23	-33.476	-9.093	-14.571	-89.819	-4.639	-5.513	-24.533
993	0.993	-4.715	-35.322	-7.358	-17.436	-190.269	-3.885	-11.941	-21.86
994	0.994	-8.992	-30.672	-18.419	-16.609	-1.99	-6.224	-10.045	-9.114
995	0.995	-15.401	-31.913	-14.19	-12.518	-27.253	-14.171	-4.862	2.443
996	0.996	-2.247	-22.905	-10.554	-15.978	-143.281	-11.08	-12.841	0.233
997	0.997	-14.456	-23.803	-9.443	-8.614	-121.909	-17.857	-2.832	2.129
998	0.998	-25.506	-24.568	-12.555	-7.644	-102.422	-15.33	-9.284	-3.088
999	0.999	-21.263	-29.325	0.196	-6.858	-84.759	-12.99	-12.829	-7.72
1000	1	-9.453	-19.598	-1.567	-6.086	-68.587	-11.045	3.177	-14.867
1001	1.001	-23.745	-25.9	-6.228	-12.669	32.797	-21.101	10.084	-13.68
1002	1.002	-14.036	-31.687	-10.51	-18.646	-32.574	-16.831	7.895	-19.66
1003	1.003	12.315	-26.003	-1.622	-16.261	27.268	-2.5	9.773	-12.285
1004	1.004	23.575	-18.678	9.222	-19.676	-5.184	3.309	-6.157	-13.26
1005	1.005	-7.34	-12.142	-12.46	-9.538	63.894	-16.034	4.424	-14.042
1006	1.006	-3.203	-12.389	-21.774	-13.755	90.645	-13.503	-20.812	-3.418
1007	1.007	-6.807	-13.776	-7.666	-7.316	131.377	-11.181	-24.179	-2.058
1008	1.008	-16.797	-23.296	-30.923	-10.729	109.443	-4.791	-27.346	-5.716
1009	1.009	-38.606	-21.328	-15.284	-9.697	62.716	-6.712	-19.1	-6.849
1010	1.01	-30.23	-17.026	-12.603	-16.424	93.27	-4.965	-11.626	-14.154
1011	1.011	-17.398	-22.45	-25.393	-15.628	10.196	-22.378	-14.016	-26.875
1012	1.012	-14.983	-20.892	-41.658	-13.304	45.836	-20.041	0.836	-21.593
1013	1.013	-8.507	-9.499	-31.038	-11.379	78.375	-22.162	-16.645	-23.071
1014	1.014	-14.209	-10.338	-21.392	-6.718	29.118	-20.219	-23.677	-21.607
1015	1.015	-26.276	-8.697	-16.194	-6.128	55.814	-14.977	-21.592	-15.103
1016	1.016	-21.505	-14.244	-14.687	-8.625	63.836	-13.427	-19.703	-16.168
1017	1.017	-14.293	-30.015	-4.661	-15.956	-17.792	-3.374	-7.531	-12.953
1018	1.018	-13.135	-18.159	-3.547	-12.795	-180.823	-7.062	-5.999	-13.823
1019	1.019	-14.29	-28.583	-2.449	-13.687	-157.806	-3.605	-10.278	-19.771
1020	1.02	-26.069	-22.611	2.729	-16.144	-136.742	-13.295	-11.485	-10.842
1021	1.021	-30.664	-17.246	-12.023	-12.03	-155.97	-14.443	-17.521	-2.483
1022	1.022	-31.94	-9.18	-18.454	-4.035	-68.472	1.255	-22.789	-5.582
1023	1.023	-33.001	-4.829	-8.807	-4.963	-52.83	7.682	-23.788	-18.291
1024	1.024	-22.039	-11.145	-7.099	-11.723	-9.911	-1.917	-23.075	-9.548
1025	1.025	-14.751	-12.278	-15.064	-17.728	29.235	-17.755	-25.432	-7.933
1026	1.026	-13.473	-17.48	-5.018	-13.634	64.576	-11.353	-15.984	-3.599
1027	1.027	-7.359	-10.635	-16.854	-5.638	31.684	-5.529	-9.634	16.036
1028	1.028	-10.42	-9.797	-21.547	-0.359	41.273	-0.284	-6.203	24.475
1029	1.029	-1.507	-21.958	-14.45	-5.154	14.238	-14.575	-9.353	-3.696
1030	1.03	-7.482	-27.171	-8.109	-18.277	-43.047	-20.351	-10.374	-14.818
1031	1.031	-19.264	-28.732	-6.991	-31.791	-80.45	-18.556	-7.904	-11.436
1032	1.032	-17.707	-15.791	0.345	-8.935	-100.874	-13.882	-5.629	-14.435
1033	1.033	-7.603	-14.068	-10.522	-5.828	-22.002	-6.69	5.165	-17.053
1034	1.034	-19.362	-18.727	-11.919	-8.521	-33.305	-15.56	0.494	-9.407
1035	1.035	4.497	-5.772	-20.837	-11.024	-63.395	-14.348	1.823	-7.006
1036	1.036	14.62	-4.052	-17.374	-13.348	34.56	-6.952	5.478	-13.313
1037	1.037	-0.978	-2.528	-10.029	-11.229	47.227	-15.807	1.984	-19.032
1038	1.038	-15.028	1.699	-7.154	-1.562	34.841	-12.283	-3.274	-27.66
1039	1.039	-43.218	0.505	-20.341	-10.273	23.358	-13.222	1.529	-22.938
1040	1.04	-31.926	-7.851	-14.565	-21.311	-26.579	-8.34	-2.777	-12.789
1041	1.041	-21.798	8.171	-12.835	-14.148	-36.202	-5.78	-5.108	-13.872
1042	1.042	6.516	1.161	-4.893	-12.987	3.781	-3.421	-7.049	-14.973
1043	1.043	-4.646	-22.296	-9.149	-16.465	-18.803	-1.45	-7.646	-13.976
1044	1.044	-1.307	-19.234	-5.494	-13.367	0.539	-0.827	-9.406	0.772
1045	1.045	-16.954	-5.135	-4.356	-12.391	-18.05	-9.68	-14.262	11.477
1046	1.046	-19.631	-17.935	-14.04	-9.861	-13.101	-5.953	-4.209	-13.614
1047	1.047	-32.369	-10.987	-28.385	-5.794	-89.331	-21.582	-5.579	-37.359
1048	1.048	-30.042	-21.654	-18.715	-16.625	-35.618	-23.677	-17.391	-28.003
1049	1.049	-32.166	-23.611	-9.996	-15.07	-6.382	-13.964	-12.75	-19.6
1050	1.05	-26.339	-14.919	-5.346	0.811	-69.2	-12.172	-8.495	-17.012
1051	1.051	-14.126	-19.58	-4.022	-1.313	-28.84	-7.477	-14.868	-28.557
1052	1.052	-12.568	-15.346	-10.429	-14.852	67.385	-11.711	-18.341	-17.831
1053	1.053	-11.192	-16.536	-28.436	-13.104	132.985	-5.291	-15.231	11.255
1054	1.054	-14.825	-17.719	-15.672	-14.651	73.341	-8.733	-12.316	7.238
1055	1.055	-13.619	-16.765	-8.686	-4.592	-46.105	-7.752	-9.802	10.955
1056	1.056	-14.575	-11.95	-15.071	-5.768	-30.193	-0.983	-10.566	-6.034
1057	1.057	-15.542	-16.232	-5.406	-14.098	-73.209	-5.221	-17.151	-9.101
1058	1.058	-13.066	-15.48	-7.151	-11	-59.934	-17.382	-16.385	-17.392
1059	1.059	-10.779	-12.013	-11.816	-10.007	-71.697	-8.619	-23.736	-14.845
1060	1.06	0.008	-8.732	-21.873	-5.73	-17.447	2.454	-24.691	-21.769
1061	1.061	-20.744	-8.161	-18.172	6.476	12.227	-7.575	-37.825	-32.382
1062	1.062	-12.441	-0.253	-7.33	4.742	-68.507	-11.245	-24.259	-30.44
1063	1.063	-9.951	-11.126	-5.994	-15.958	-79.203	-5.244	-12.028	-35.66
1064	1.064	-3.033	-24.106	-9.674	-13.254	29.49	-0.036	-7.364	-27.711
1065	1.065	-9.467	-11.937	-8.5	-5.72	43.898	-8.931	-8.696	-26.34
1066	1.066	-7.547	-7.331	-13.692	-8.065	57.15	-0.57	-7.509	-35.224
1067	1.067	-5.773	-29.044	-18.486	-31.483	92.907	-5.767	-15.794	-17.216
1068	1.068	-20.071	-50.939	-10.501	-40.756	17.185	8.952	-12.652	21.306
1069	1.069	-25.872	-8.362	-17.782	-21.003	-71.649	-1.682	-1.765	37.775
1070	1.07	-31.097	-2.378	-10.957	-8.232	35.8	-19.084	-3.077	22.688
1071	1.071	-20.07	-7.81	-10.14	-15.2	-7.127	-21.399	3.36	45.529
1072	1.072	-21.431	-2.776	-12.432	-8.806	58.977	-32.049	2.247	-16.954
1073	1.073	-12.542	-7.227	-5.806	-2.984	95.079	-53.32	3.261	9.772
1074	1.074	-20.871	-11.291	-13.689	12.897	63.067	-16.339	-3.463	-14.627
1075	1.075	-23.961	-14.982	-14.6	-19.041	-5.556	-1.244	-7.664	-21.972
1076	1.076	-9.243	-18.288	-11.67	-32.597	21.605	-5.711	-6.829	-28.517
1077	1.077	5.67	-21.397	-3.692	-28.541	-51.139	-1.638	-8.69	-34.49
1078	1.078	-3.994	-29.733	-6.748	-17.321	-1.188	-12.858	0.095	-18.008
1079	1.079	-16.179	-22.206	-19.484	-7.271	44.016	-16.143	-5.818	-33.081
1080	1.08	-14.621	-15.273	-7.239	-10.413	36.396	-25.448	-4.771	-19.546
1081	1.081	-13.264	-8.911	-11.82	-2.154	103.585	-17.147	-5.656	-23.626
1082	1.082	-9.586	-10.874	-16.022	-4.719	95.146	-14.647	-8.086	-19.958
1083	1.083	-6.102	-12.617	-22.362	-11.694	22.308	-16.971	-18.647	-16.688
1084	1.084	-22.169	-14.162	-21.181	-9.557	52.556	-23.364	-14.295	-7.425
1085	1.085	-19.863	-9.885	-11.507	-7.609	26.35	-9.848	-10.525	-10.16
1086	1.086	-26.247	-8.712	-12.657	-9.348	-62.852	-15.089	-21.272	-12.697
1087	1.087	-20.425	-7.551	-4.311	-4.708	-2.776	-10.462	0.493	-10.407
1088	1.088	-8.239	-12.769	-3.323	-11.877	30.111	-0.429	-2.516	-4.055
1089	1.089	-12.909	-9.868	-4.262	-5.494	-58.407	-9.338	0.273	-2.159
1090	1.09	-20.114	-9.105	-17.396	-11.491	25.226	-8.178	-17.448	-3.923
1091	1.091	-26.526	-8.356	-23.177	-8.408	-7.156	-5.079	-19.698	4
1092	1.092	-23.06	-10.302	-21.417	-15.194	-95.736	-7.972	-8.981	8.244
1093	1.093	-13.378	-13.586	-0.676	-12.686	-59.885	-13.96	-10.848	-0.675
1094	1.094	-4.482	-13.01	-8.964	-15.017	-48.782	-19.565	-9.032	-11.527
1095	1.095	-15.332	-12.649	-16.48	-15.619	0.989	-23.039	-10.507	-12.885
1096	1.096	-11.099	-13.055	-0.191	-8.268	10.263	-12.981	-11.796	-11.722
1097	1.097	0.683	-10.155	-15.073	-7.303	-13.645	-5.827	-10.562	-20.07
1098	1.098	-10.38	-12.874	-28.613	-8.09	-50.137	-4.683	-16.492	-36.178
1099	1.099	-20.458	-18.693	-12.728	-13.716	-56.159	-13.033	-17.4	-29.25
1100	1.1	-11.578	-11.359	10.714	-8.908	-37.303	-9.948	-16.359	-27.147
1101	1.101	-15.073	-10.411	-4.93	-16.292	-53.222	4.743	-10.282	-32.98
1102	1.102	-18.168	-9.659	-19.016	-17.294	-47.683	-1.658	-15.818	-13.654
1103	1.103	-21.07	-12.008	-11.431	-9.414	-115.79	0.272	-15.157	-0.896
1104	1.104	-20.297	-13.964	-27.653	-6.373	-105.255	19.644	-13.132	1.431
1105	1.105	-21.078	-3.925	-25.487	6.339	-95.933	12.104	-14.773	-4.959
1106	1.106	-10.244	-8.192	-15.764	-5.894	-136.315	-8.976	-16.022	8.594
1107	1.107	13.567	-14.58	-10.508	-10.571	-69.322	-17.283	-8.561	-0.106
1108	1.108	-3.466	-25.419	-8.928	-32.286	-24.555	-30.03	-13.685	-8.036
1109	1.109	-6.575	-26.78	-16.072	-23.05	-65.048	-18.398	-8.744	-21.008
1110	1.11	-3.869	-20.385	-24.969	-20.388	-27.923	-11.992	-11.152	-15.791
1111	1.111	-16.642	-9.533	-11.809	-12.876	5.732	-2.295	-3.691	-4.774
1112	1.112	-9.691	-2.36	0.392	-10.585	-85.604	2.924	-8.423	-0.55
1113	1.113	9.464	-14.156	-1.123	0.017	-19.704	13.918	-4.047	-9.479
1114	1.114	-3.31	-9.518	-5.343	5.772	-7.721	-7.802	-7.971	-10.664
1115	1.115	-38.347	0.531	-17.141	7.463	25.157	-29.698	-4.352	-7.583
1116	1.116	-63.51	-8.381	-21.772	-16.379	-4.036	-15.609	-8.873	-4.688
1117	1.117	-40.676	-26.389	-17.502	-33.448	-30.395	2.17	-5.849	-5.476
1118	1.118	-19.976	-33.967	-34.534	-24.218	26.899	-4.84	-7.089	-16.112
1119	1.119	-16.329	-22.392	-13.442	-10.149	64.046	-11.261	-4.653	-11.817
1120	1.12	-19.664	-15.983	-5.137	-12.686	-23.396	-13.24	-11.116	-5.4
1121	1.121	-16.605	-21.753	-7.676	-15.018	-35.197	-4.589	-10.035	-21.074
1122	1.122	-8.312	-13.046	-23.961	-17.173	-67.784	-15.676	-9.147	-18.924
1123	1.123	-10.854	-11.496	-17.614	-15.249	-18.462	-14.368	-8.266	-1.546
1124	1.124	-13.181	-7.24	-19.562	-6.547	62.223	-10.744	-10.104	-17.819
1125	1.125	-11.068	-8.397	-0.168	-8.112	94.467	-11.924	-10.593	-37.021
1126	1.126	-13.018	-14.397	-7.687	-6.763	-14.58	-25.867	-11.095	-24.31
1127	1.127	-11.277	-9.169	-14.638	-5.603	-29.382	-16.187	-7.532	-17.399
1128	1.128	-12.813	-4.312	-12.492	0.409	62.257	-14.403	-12.886	-11.073
1129	1.129	-11.464	-5.091	-18.276	16.48	26.264	-9.737	-9.336	-9.174
1130	1.13	-12.644	-13.986	-19.998	14.173	58.388	-8.373	-12.575	-14.442
1131	1.131	-20.985	-10.489	-12.032	-9.227	8.621	-9.531	-13.107	-16.014
1132	1.132	-17.916	-20.139	-1.952	-24.913	-18.418	-17.839	-8.223	-8.891
1133	1.133	-7.115	-21.299	6.959	-33.305	-43.111	-8.14	-12.827	-5.254
1134	1.134	-8.493	-34.467	17.781	-35.87	67.568	3.676	-15.703	-1.802
1135	1.135	-9.69	-15.108	-3.916	-24.308	114.946	-10.674	-13.166	-7.042
1136	1.136	-20.553	-7.534	-13.227	-17.95	100.348	-4.958	-12.761	-4.15
1137	1.137	-16.318	-14.505	-4.933	-12.19	139.38	-3.329	-13.917	-6.678
1138	1.138	-12.651	-8.153	-12.501	-10.5	127.147	-20.871	-11.964	-7.477
1139	1.139	-13.811	-6.282	-19.477	-21.599	137.594	-23.283	-12.336	-15.428
1140	1.14	-14.8	-4.629	-13.097	-14.498	127.247	-21.286	-7.489	-14.479
1141	1.141	-11.937	-9.354	-7.315	-8.163	-7.554	-23.376	-9.431	-13.544
1142	1.142	-12.795	-31.154	-16.038	-11.668	11.097	-21.746	-7.516	-11.052
1143	1.143	-15.205	-34.435	-20.713	-12.682	-41.989	-17.165	-11.589	-11.856
1144	1.144	-10.454	-9.031	-16.436	0.052	-153.87	-18.528	-11.223	-11.312
1145	1.145	-13.808	-5.84	-17.568	-15.84	-111.253	-12.069	-6.791	-13.298
1146	1.146	-15.62	-27.777	-14.041	-13.737	-177.512	-8.549	-6.232	-9.3
1147	1.147	-15.28	-13.664	-13.001	-4.067	-189.823	-9.556	-4.9	-8.972
1148	1.148	-22.667	-16.051	-10.016	-12.775	-179.424	-0.734	-5.314	-3.625
1149	1.149	-13.031	-8.923	-12.488	1.576	-209.528	-6.842	-11.928	-7.194
1150	1.15	-14.259	-2.412	-16.548	7.392	-111.438	-1.738	-10.999	-3.974
1151	1.151	-15.47	-4.285	-24.477	2.167	-46.042	-2.829	-13.556	-12.927
1152	1.152	-14.557	0.998	-23.54	3.723	-58.168	-14.323	-15.927	-11.825
1153	1.153	-13.643	-6.909	-30.377	2.365	-91.103	-28.703	-17.919	-10.709
1154	1.154	-12.923	-5.543	-17.258	1.195	36.676	-19.057	-21.266	-11.71
1155	1.155	-15.298	-17.295	-19.249	-11.977	53.599	-20.784	-19.59	-22.582
1156	1.156	-24.829	-18.785	-10.583	-20.668	69.112	-16.139	-19.265	-35.601
1157	1.157	-15.966	-20.091	-5.961	-19.109	140.992	-26.216	-16.036	-30.42
1158	1.158	-7.666	-13.683	1.184	-6.143	48.628	-25.076	-13.97	-22.538
1159	1.159	-15.066	-22.015	2.34	-11.386	12.766	-14.209	-19.275	-15.434
1160	1.16	-14.15	-23.029	-3.679	-19.343	23.402	-7.001	-14.514	-11.817
1161	1.161	-16.713	-20.142	-8.927	-15.094	-6.343	4.827	-17.881	-1.036
1162	1.162	-19.097	-12.197	-21.723	-11.409	2.44	22.276	-11.383	-2.438
1163	1.163	-21.082	-9.067	-23.459	-19.69	-71.097	24.607	-19.4	-6.157
1164	1.164	-11.055	-11.942	-2.719	-14.405	-140.372	5.431	-12.13	-5.04
1165	1.165	-21.944	-6.143	-11.032	-19.2	-167.272	2.903	-5.452	-8.18
1166	1.166	-20.664	-5.381	-13.548	-18.386	-98.954	-5.572	-6.332	-7.254
1167	1.167	-17.068	-4.624	-6.59	-14.292	-123.551	1.459	-8.767	-11.552
1168	1.168	-8.802	-11.246	-1.358	-14.272	-12.686	-0.622	-6.939	-12.371
1169	1.169	-1.479	-24.476	0.762	-23.73	34.821	-6.393	-6.475	-7.015
1170	1.17	-10.418	-30.316	6.576	-20.021	106.907	-8.126	-8.518	-6.489
1171	1.171	-9.299	-3.978	4.837	-9.147	93.597	-9.664	-10.379	-16.601
1172	1.172	-12.455	-7.599	6.39	-16.279	57.725	-19.693	-10.895	-18.008
1173	1.173	-23.311	-10.839	-15.268	-15.099	24.762	-20.812	-7.736	-16.898
1174	1.174	-19.054	-20.096	-62.268	0.599	152.727	-14.787	-12.7	-13.443
1175	1.175	-20.216	-17.374	-42.298	-31.299	204.804	-11.703	-8.188	-1.675
1176	1.176	-19.043	-19.871	-24.045	-35.711	156.979	-26.409	-12.379	-9.657
1177	1.177	-22.127	-31.481	-18.581	-31.603	55.607	-49.843	-4.568	-5.428
1178	1.178	-17.28	-12.309	-23.573	-12.776	-10.483	-34.167	-5.853	-11.828
1179	1.179	-16.506	-14.8	-27.986	-9.439	1.057	-20.045	-2.892	-13.001
1180	1.18	-14.192	-12.47	-23.892	-12.485	-9.878	-17.555	-5.925	-16.115
1181	1.181	-7.619	-18.874	-12.635	13.099	-59.114	-15.259	-8.575	-5.3
1182	1.182	-1.624	-1.469	-9.306	50.854	-103.849	-17.422	-11.025	-1.062
1183	1.183	-13.817	0.842	6.408	15.636	-79.488	-7.81	-9.201	-7.453
1184	1.184	-15.557	-14.062	9.159	11.191	-190.711	18.459	-4.669	-15.775
1185	1.185	-20.196	-27.626	11.722	-9.5	-143.152	67.594	-3.039	-20.996
1186	1.186	-24.444	-1.306	9.436	1.757	-42.135	60.986	-4.518	-20.036
1187	1.187	-25.587	17.482	3.072	5.084	-2.802	54.945	-4.251	-8.623
1188	1.188	-24.385	27.553	-10.435	8.226	-14.779	16.141	-10.943	-13.278
1189	1.189	-8.279	36.844	-15.616	-0.053	-3.976	31.083	-10.086	-11.931
1190	1.19	-1.261	17.093	-10.935	-12.792	65.17	35.407	-14.445	-5.551
1191	1.191	26.46	40.3	-20.946	-33.846	38.351	-10.539	-5.643	-11.555
1192	1.192	22.834	68.532	-3.853	-14.064	78.786	-53.199	-11.745	-8.459
1193	1.193	19.595	11.794	-29.537	-16.542	71.245	-92.087	-6.623	-13.285
1194	1.194	-2.225	-28.88	-39.549	-28.114	24.144	-137.986	-11.564	-10.751
1195	1.195	-10.494	-50.957	-48.785	-21.685	-6.483	-83.428	-14.184	-0.094
1196	1.196	-28.24	-84.452	-51.45	-27.456	31.966	-2.437	-16.602	-7.254
1197	1.197	-30.506	-176.033	-58.957	-29.167	-43.967	29.601	-14.754	-3.566
1198	1.198	-32.583	-162.898	-23.871	-46.559	-11.589	39.107	-15.419	-2.38
1199	1.199	-15.124	-103.313	21.706	-25.441	-61.107	29.939	-12.592	-7.55
1200	1.2	-22.056	-27.462	27.794	-11.279	-34.424	21.569	-12.295	-18.316
1201	1.201	-19.907	-17.604	33.283	-18.787	-91.115	-15.491	-5.027	-11.087
1202	1.202	-21.823	9.095	38.384	-7.139	20.302	-35.297	-6.077	-7.348
1203	1.203	-20.043	17.225	15.626	3.532	68.204	-53.203	-9.055	-10.775
1204	1.204	-18.439	-19.745	11.636	5.487	54.064	-69.322	-4.864	-11.701
1205	1.205	-19.731	-13.18	0.505	-13.85	-37.818	-53.908	-12.287	-4.891
1206	1.206	-18.515	-7.207	-9.449	-16.366	-73.145	-49.179	-15.253	-7.378
1207	1.207	-17.306	9.222	-12.416	-9.402	-40.274	-36.533	-11.066	-11.413
1208	1.208	-14.149	24.293	-20.607	-7.281	9.392	-70.286	-5.507	-16.224
1209	1.209	-13.115	47.115	-12.925	6.271	-52.909	-56.37	-7.489	-19.468
1210	1.21	-15.569	18.062	-15.108	-2.44	-61.024	-18.482	-13.536	-15.354
1211	1.211	-13.178	-0.729	-4.343	-10.366	-38.923	-13.171	-7.955	-13.943
1212	1.212	-16.601	-17.758	-21.669	-32.017	-32.305	9.89	-14.562	-16.207
1213	1.213	-14.606	-20.847	-42.702	-35.096	22.776	30.805	-13.812	-20.215
1214	1.214	-13.958	10.323	-22.916	-15.376	30.31	4.7	-9.773	-18.805
1215	1.215	-16.391	14.399	-20.35	-12.876	36.967	-46.568	-3.206	-15.457
1216	1.216	-17.672	3.19	-13.328	-19.847	18.865	-39.006	-5.726	-14.248
1217	1.217	-11.017	6.492	-19.658	-17.716	2.712	-5.307	-11.335	-10.521
1218	1.218	-11.91	22.184	-13.793	-8.03	-52.571	0.924	-7.852	-3.119
1219	1.219	-3.886	-3.368	-8.519	-2.797	-30.219	17.61	-15.204	-6.169
1220	1.22	-2.834	-41.141	-0.531	-7.438	-49.756	12.792	-12.287	-7.083
1221	1.221	11.944	-66.334	-7.616	-3.183	42.15	-0.541	-4.343	-13.023
1222	1.222	-19.911	-43.481	-27.093	3.216	160.951	-12.72	-5.299	-8.906
1223	1.223	-33.379	-22.753	-24.332	-0.261	81.745	6.234	-10.123	-13.689
1224	1.224	-29.249	-3.982	-26.833	-5.48	125.209	37.345	-7.581	-15.569
1225	1.225	-32.871	-14.028	-29.18	-12.241	-19.093	16.732	-13.17	-14.934
1226	1.226	-29.559	-4.728	-18.507	-14.772	0.482	20.44	-15.075	-13.521
1227	1.227	-20.228	-13.055	-16.491	-22.135	-51.703	10.341	-11.755	-16.764
1228	1.228	-11.875	-20.658	-11.173	-11.276	-4.002	13.394	-6.29	-10.136
1229	1.229	-4.278	-9.151	-6.453	-6.971	-162.916	27.497	-8.177	-3.324
1230	1.23	-6.55	1.396	-7.735	-5.764	-268.805	19.942	-7.544	-4.061
1231	1.231	-12.883	-4.422	-6.501	-9.212	-134.219	17.596	-11.563	-6.345
1232	1.232	-10.898	-13.071	-0.421	-8.192	-116.876	28.218	-19.445	-12.882
1233	1.233	-5.622	-20.895	-1.31	-11.031	-5.511	14.652	-18.236	-12.059
1234	1.234	-10.224	-13.588	-6.063	-15.272	9.001	-8.148	-17.213	-14.335
1235	1.235	-14.44	-12.274	-15.66	-14.488	-4.107	-17.249	-2.445	-7.723
1236	1.236	-26.208	-20.512	-9.198	-11.018	79.433	-2.892	-4.512	-8.467
1237	1.237	-34.103	-19.44	-17.459	-12.965	90.535	35.798	-10.251	-6.116
1238	1.238	-26.907	-10.428	-22.632	-10.073	-57.186	52.373	-8.437	-9.563
1239	1.239	-28.03	-2.003	-15.824	-9.697	-120.35	17.194	-13.018	-14.181
1240	1.24	-19.662	-2.879	-20.058	-10.093	14.778	-23.993	-8.68	-11.248
1241	1.241	-18.645	-5.726	-20.809	-7.98	-2.137	-18.564	-7.444	-12.567
1242	1.242	-15.677	-13.591	-15.958	-9.162	14.357	57.054	-3.873	-16.992
1243	1.243	-13.113	-12.554	-12.632	-11.871	58.168	219.73	-6.885	-19.868
1244	1.244	-10.761	-9.653	-7.198	-7.615	-7	149.947	-3.883	-11.91
1245	1.245	-17.338	-10.462	0.743	-14.204	76.9	170.9	-6.305	-1.049
1246	1.246	-13.082	-4.902	5.977	-9.96	66.485	113.158	-11.819	-8.176
1247	1.247	-7.489	-9.812	-8.716	-1.067	-2.294	-9.343	-11.141	-17.056
1248	1.248	-2.671	-14.577	-36.389	-9.402	78.678	-88.853	-15.679	-35.035
1249	1.249	7.383	-18.685	-25.118	-10.364	-18.68	-103.161	-6.665	-42.568
1250	1.25	14.552	-15.143	-8.008	-15.155	-84.093	-195.301	-5.386	-30.949
1251	1.251	8.163	-22.387	-11.036	-19.362	-95.363	-326.536	-8.747	-24.563
1252	1.252	-9.829	-27.503	-13.686	-13.721	-40.839	-379.054	-11.714	-14.881
1253	1.253	-22.603	-26.411	-11.125	-11.744	48.333	-331.538	-14.481	0.995
1254	1.254	-24.92	-16.605	-13.44	-12.281	84.3	-230.628	-8.357	3.129
1255	1.255	-18.527	-15.376	-24.084	-10.514	30.241	-138.624	-7.446	1.194
1256	1.256	-16.586	-18.815	-29.907	-13.05	-38.857	-79.12	2.165	-4.025
1257	1.257	-18.323	-13.52	-24.704	-5.702	23.612	-90.053	-6.603	3.915
1258	1.258	-16.766	-16.325	-20.084	-8.793	15.584	-100.025	-7.637	-3.25
1259	1.259	-18.11	-12.008	-24.371	-7.824	126.724	-37.652	-6.536	-2.096
1260	1.26	-21.774	-14.293	-12.582	-20.987	79.095	35.564	-13.179	-5.592
1261	1.261	-15.768	-25.11	4.815	-26.778	36.078	84.817	-13.829	-2.498
1262	1.262	-14.799	-20.404	16.407	-14.527	-29.573	93.62	-8.091	-5.4
1263	1.263	-21.576	-19.043	22.773	9.301	-112.798	69.146	-8.551	-11.401
1264	1.264	-24.093	-20.206	24.685	6.015	-36.72	46.999	-10.36	-13.728
1265	1.265	-21.771	-16.694	5.322	-9.641	-26.463	40.306	-10.805	-8.89
1266	1.266	-19.833	-13.593	-2.218	-12.324	-106.717	21.977	-15.508	-10.815
1267	1.267	-15.188	-16.52	-4.497	-14.815	-52.163	16.434	-10.726	-13.708
1268	1.268	-20.605	-3.384	1.921	-12.484	17.245	11.304	-8.854	-13.307
1269	1.269	-14.024	10.168	-7.734	-14.596	-44.956	24.742	-16.66	-14.645
1270	1.27	-11.501	4.937	-27.063	-4.874	12.253	20.578	-10.543	-19.476
1271	1.271	-18.846	-18.927	-24.546	-10.077	-24.527	24.141	-11.387	-20.05
1272	1.272	-21.733	-22.292	-12.999	-11.614	-44.2	34.063	-10.295	-19.464
1273	1.273	-17.5	-6.663	-2.421	-10.239	-49.964	55.78	-14.433	-15.978
1274	1.274	-5.343	-26.417	-0.526	-6.542	-88.649	86.804	-12.002	-11.531
1275	1.275	17.476	-13.646	-23.389	-7.686	-43.129	115.712	-11.306	-8.631
1276	1.276	-4.405	-2.056	-45.289	-12.902	11.655	126.791	-10.62	-7.273
1277	1.277	-1.707	29.857	-42.596	-27.6	48.38	88.913	-14.577	-8.612
1278	1.278	-14.493	71.05	-24.819	-29.718	81.553	63.613	-14.855	-6.476
1279	1.279	-16.813	43.332	-22.528	-23.898	75.269	40.629	-13.395	-9.181
1280	1.28	-18.935	-32.4	-16.144	-15.171	113.614	36.426	-6.717	-11.883
1281	1.281	-13.124	-86.65	-14.2	-13.622	37.583	17.5	-13.391	-9.751
1282	1.282	-14.861	-96.602	-12.457	-6.462	-103.78	0.321	-7.296	-14.195
1283	1.283	-19.502	-105.58	-10.906	-5.289	-123.277	-46.842	-9.529	-18.846
1284	1.284	-20.844	-97.519	-12.282	-8.757	-36.074	-147.808	-7.5	-12.27
1285	1.285	-19.685	-30.795	-13.488	-7.779	-20.515	-133.641	-7.989	-13.052
1286	1.286	-23.193	-21.888	-10.072	-2.931	-35.208	-94.309	-10.787	-10.724
1287	1.287	-18.026	-13.74	-13.204	-5.433	-48.659	-58.823	-13.208	-8.791
1288	1.288	-17.144	-6.385	-12.264	-7.743	-37.048	-26.389	-8.674	-6.857
1289	1.289	-14.714	0.158	-8.038	-17.217	-113.304	-16.592	-17.495	-9.764
1290	1.29	-15.55	6.142	-5.723	-18.372	-103.927	-7.789	-11.036	-12.29
1291	1.291	-16.132	0.713	-6.297	-21.842	-202.869	0.222	-12.118	-10.944
1292	1.292	-15.522	5.738	-14.998	-18.731	-163.865	-7.223	-11.075	-10.564
1293	1.293	-12.594	10.173	-16.149	-13.885	-128.766	-0.669	-15.842	-13.28
1294	1.294	-12.189	6.123	-10.919	-11.365	-31.433	5.431	-11.526	-11.346
1295	1.295	-16.633	9.803	-13.815	0.843	7.53	0.011	-13.793	-14.829
1296	1.296	-13.732	13.079	-13.026	-4.375	114.397	-5.031	-8.904	-12.494
1297	1.297	-11.21	9.967	-0.828	0.279	70.652	-18.667	-12.152	-10.367
1298	1.298	-18.558	-9.804	-9.542	-21.386	4.229	-14.788	-12.695	-8.436
1299	1.299	-17.585	-22.614	-11.118	-30.669	-32.028	-11.344	-12.281	-8.849
1300	1.3	-12.735	-1.581	-9.773	-16.535	-108.628	-28.566	-12.636	-10.999
1301	1.301	-16.985	1.07	-10.927	-3.763	38.617	-19.471	-10.48	-11.192
1302	1.302	-11.374	-1.48	-9.76	-6.09	101.265	-16.965	-16.459	-9.827
1303	1.303	-14.88	-13.1	-6.664	-3.967	81.433	-9.55	-6.768	-13.098
1304	1.304	-14.338	1.792	-11.496	5.711	203.392	-11.861	-13.141	-10.172
1305	1.305	-13.79	15.34	-10.723	21.576	186.994	-5.297	-9.641	-12.092
1306	1.306	-12.461	-10.977	-14.795	2.417	143.276	-6.916	-14.853	-14.014
1307	1.307	-14.805	-29.743	-15.388	-5.12	24.181	5.669	-4.002	-9.17
1308	1.308	-14.438	1.247	-14.805	-2.778	71.215	7.618	-5.351	-11.093
1309	1.309	-16.397	13.658	-17.707	3.635	56.436	12.283	-6.511	-7.789
1310	1.31	-13.706	-12.64	-14.224	-21.508	-88.874	3.85	-5.358	-13.197
1311	1.311	-8.889	-64.108	-7.822	-59.237	-70.244	-1.637	-4.405	-13.774
1312	1.312	-9.475	-27.14	-19.216	-34.087	-88.272	-6.334	-5.387	-11.833
1313	1.313	-11.421	-20.538	-23.834	-11.236	-73.085	-10.672	-9.651	-11.263
1314	1.314	-13.18	-26.51	-13.743	-7.134	-203.835	-19.918	-13.724	-12.634
1315	1.315	-18.044	-10.033	-22.627	-10.766	-221.729	-36.586	-10.255	-17.097
1316	1.316	-16.123	-4.975	-40.625	-14.023	-142.708	-33.926	-14.921	-14.203
1317	1.317	-13.251	-9.41	-27.852	1.693	-100.043	-27.234	-13.204	-14.604
1318	1.318	-14.622	-30.098	-11.602	-0.983	-113.642	-17.284	-9.739	-12.298
1319	1.319	-15.991	-41.3	-9.469	-24.178	-78.4	-18.777	-7.436	-8.246
1320	1.32	-20.07	-17.462	11.817	-8.502	19.006	-16.991	-10.367	-10.779
1321	1.321	-17.572	-14.346	48.754	-0.203	5.679	-9.62	-6.719	-14.103
1322	1.322	-10.242	-11.656	23.545	-7.774	65.176	-10.589	-8.116	-9.296
1323	1.323	-9.304	-19.225	0.695	-14.772	119.3	-13.889	-5.257	-7.379
1324	1.324	-18.225	-16.896	-11.708	-16.901	69.928	-8.473	-11.311	-10.308
1325	1.325	-19.401	-10.485	-8.055	-14.919	96.646	-11.208	-8.848	-13.812
1326	1.326	-14.158	-8.52	-11.389	-16.622	121.115	-17.058	-12.965	-21.172
1327	1.327	-5.274	-10.242	-2.181	-18.134	99.123	-22.56	-12.441	-13.808
1328	1.328	-13.612	-5.613	0.459	-11.018	79.35	-14.584	-7.849	-7.05
1329	1.329	-14.611	13.169	-22.817	-12.242	12.382	-11.504	-7.319	-6.28
1330	1.33	-17.549	10.657	-32.144	0.839	-32.178	-6.698	-10.859	-7.064
1331	1.331	-21.855	12.933	-23.836	-4.448	24.878	-12.749	-13.225	-13.653
1332	1.332	-19.574	-6.293	-21.318	-15.526	76.668	-13.602	-14.446	-7.669
1333	1.333	-23.098	-19.115	-5.084	-19.811	70.144	-18.54	-15.658	-10.013
1334	1.334	-14.435	-30.765	5.539	-16.171	64.288	-12.667	-13.78	-8.091
1335	1.335	-1.329	-62.704	11.317	-12.738	59.273	-12.091	-15.972	-14.106
1336	1.336	14.49	-67.121	-15.025	-13.779	4.203	-10.306	-12.171	-10.062
1337	1.337	25.087	-38.068	-26.272	-12.896	-106.402	-12.332	-9.729	-9.498
1338	1.338	23.105	3.581	-23.007	-8.705	-58.19	-6.963	-11.154	-11.446
1339	1.339	-3.251	-12.834	-32.318	-6.436	-14.38	-8.904	-9.09	-9.729
1340	1.34	-44.906	-17.819	-40.666	-14.403	25.655	-12.185	-14.394	-8.415
1341	1.341	-61.397	-22.218	-33.151	-13.461	14.575	-12.761	-12.52	-11.748
1342	1.342	-46.353	-18.134	-26.221	-8.637	26.025	-4.819	-10.654	-13.922
1343	1.343	-32.858	-36.869	-15.632	-9.396	-61.91	-13.152	-6.663	-17.641
1344	1.344	-20.523	-19.795	-13.756	-14.992	-25.348	-10.067	-7.124	-12.255
1345	1.345	-16.896	-4.115	-15.546	-13.063	29.96	-9.116	-9.526	-14.239
1346	1.346	-20.242	-1.43	-7.656	-11.137	21.307	-3.143	-9.219	-9.641
1347	1.347	-17.193	6.06	-11.946	-7.114	-22.151	-7.247	-8.915	-13.754
1348	1.348	-14.529	3.708	-10.806	-11.96	35.903	3.538	-5.515	-5.858
1349	1.349	-17.094	18.639	-11.994	-12.541	14.866	-1.156	-7.725	-9.38
1350	1.35	-14.822	12.837	-12.972	-9.674	22.526	-14.171	-7.407	-14.641
1351	1.351	-16.995	-13.498	-13.935	-8.424	41.797	-22.941	-8.643	-13.719
1352	1.352	-15.112	-32.26	-9.691	-4.005	-40.329	-21.453	-9.485	-12.98
1353	1.353	-9.936	-22.193	-13.787	-9.45	-74.851	-11.438	-12.267	-7.4
1354	1.354	-14.632	-19.121	-8.996	-6.022	-62.875	-7.799	-12.715	-5.498
1355	1.355	-13.329	-16.445	-9.655	-10.732	-71.716	-13.853	-12.005	-10.175
1356	1.356	-14.534	-18.961	-7.999	-19.709	-26.118	-12.944	-10.133	-11.946
1357	1.357	-15.738	-25.969	-12.952	-20.972	-33.51	-13.95	-13.877	-15.458
1358	1.358	-10.559	-23.9	-7.05	-27.083	-114.415	-13.216	-13.559	-22.846
1359	1.359	-15.449	-14.261	-7.896	-15.391	48.939	-12.488	-7.817	-19.795
1360	1.36	-14.534	-5.777	-12.794	-17.039	-20.162	-7.702	-10.202	-16.932
1361	1.361	-20.572	-7.574	-10.937	-4.181	19.993	-12.995	-12.201	-16.198
1362	1.362	-15.007	-15.606	-10.423	-13.025	41.602	-16.359	-15.554	-7.336
1363	1.363	-13.133	-17.013	-14.56	-16.808	22.956	-7.539	-15.038	-8.53
1364	1.364	-7.195	-13.367	-14.255	-27.902	-63.958	4.183	-12.785	-13.393
1365	1.365	-14.61	-9.922	-17.599	-26.613	15.945	-3.843	-9.368	-12.449
1366	1.366	0.038	-0.28	-24.248	-30.36	-26.777	-11.102	-10.775	-9.575
1367	1.367	-10.654	-6.703	-19.52	-22.112	13.162	-4.804	-12.956	-10.38
1368	1.368	-16.512	-3.27	-22.086	-12.503	25.506	-3.715	-12.619	-12.735
1369	1.369	-11.335	-8.576	-22.896	6.973	-28.155	-2.806	-10.725	-9.283
1370	1.37	-9.838	-7.675	-12.096	26.642	-76.97	-1.894	-7.278	0.754
1371	1.371	-11.237	3.718	11.671	13.832	-103.103	-2.725	0.037	-3.53
1372	1.372	-10.114	-0.938	-12.147	11.522	-94.441	-8.385	-0.966	-12.465
1373	1.373	-16.152	-13.917	-2.903	-16.156	-71.958	-19.265	-0.03	-4.173
1374	1.374	-13.096	-40.239	-0.269	-50.228	-65.086	-4.988	-2.577	-7.292
1375	1.375	-27.845	-29.001	-2.867	-36.66	-34.672	-3.087	-4.926	-18.159
1376	1.376	-17.233	-11.942	13.308	-32.583	48.553	-1.381	-4.367	-28.25
1377	1.377	-19.193	28.91	6.849	24.091	12.907	-6.058	-13.098	-8.736
1378	1.378	-17.468	12.436	4.86	32.151	23.654	-1.839	-14.276	-17.082
1379	1.379	-15.946	-22.833	-7.373	39.478	53.001	-21.404	-9.058	-14.589
1380	1.38	-5.908	-36.353	-21.744	19.571	61.538	-18.708	-15.835	-16.936
1381	1.381	-9.609	-40.324	-31.47	1.434	36.73	-16.199	-7.9	-10.572
1382	1.382	-13.115	-36.561	-8.684	-15.016	14.161	-13.89	-13.126	-8.668
1383	1.383	-12.162	-26.455	-11.825	-9.986	-19.878	-20.287	-10.216	-17.4
1384	1.384	-7.34	-23.325	-9.135	-5.545	-112.064	-10.624	-5.945	-9.493
1385	1.385	-9.858	2.221	-16.685	6.829	-99.598	-8.886	-3.608	-8.162
1386	1.386	-15.46	12.285	-14.335	10.477	-64.834	-7.333	-5.53	-9.356
1387	1.387	-11.952	-3.359	-16.467	-13.336	-119.986	-3.067	-11.507	-12.861
1388	1.388	-19.283	-0.609	-18.417	-29.045	-91.407	-11.965	-12.256	-3.198
1389	1.389	-10.365	-13.302	-13.196	-48.791	-11.576	-17.959	-7.383	3.173
1390	1.39	-16.38	-20.221	-8.553	-46.25	-88.329	-10.6	-17.414	-0.328
1391	1.391	-9.075	-5.275	-9.936	-48.545	-0.255	-11.568	-10.223	-1.31
1392	1.392	-10.087	-22.652	-3.637	-59.182	-132.179	-7.308	-6.507	-6.168
1393	1.393	-10.88	-29.586	-4.864	-45.645	-80.252	-8.072	-9.951	-17.611
1394	1.394	-13.2	-6.158	-12.243	-19.345	-96.789	-7.487	-2.554	-3.316
1395	1.395	-13.753	9.569	-19.019	-8.14	-111.672	-9.411	-5.407	-9.141
1396	1.396	-18.364	23.794	-26.949	8.884	-46.422	-7.659	-1.098	-7.414
1397	1.397	-18.913	-14.62	-25.961	-19.396	-11.389	-8.998	-5.115	-15.363
1398	1.398	-20.228	-75.505	-26.914	-38.219	42.17	-11.31	-8.542	-14.019
1399	1.399	-17.863	-51.063	-38.308	-7.294	-27.517	-10.132	-17.193	-17.687
1400	1.4	-18.209	-14.035	-42.932	55.213	-54.914	-12.059	-11.133	-11.683
1401	1.401	-14.491	-33.924	-24.131	-7.298	50.223	-6.253	-14.178	-19.041
1402	1.402	-13.101	-27.901	-6.29	-15.44	63.971	-13.612	-13.153	-20.01
1403	1.403	-15.183	-11.435	5.362	6.625	-28.783	-18.451	-13.877	-19.237
1404	1.404	-14.759	3.688	20.302	13.226	101.789	-7.02	-14.596	-16.915
1405	1.405	-20.53	-19.118	18.403	19.253	118.641	-2.362	-11.062	-18.841
1406	1.406	-18.178	-6.705	30.64	13.861	133.908	-24.024	-10.431	-18.261
1407	1.407	-17.546	-3.013	6.882	8.853	119.037	-14.725	-1.474	-9.361
1408	1.408	-11.489	0.279	-16.867	4.443	79.006	-11.999	-7.807	-2.976
1409	1.409	-12.208	-2.81	-26.059	-7.902	42.815	-9.47	-11.24	-6.463
1410	1.41	-21.635	-5.506	-6.234	-19.063	-11.692	-7.129	-8.084	-11.685
1411	1.411	-9.767	-2.973	-13.704	-15.733	-21.792	-9.239	-8.992	-10.709
1412	1.412	-1.78	-5.289	-15.961	-12.59	-30.903	-7.289	-8.159	-14.952
1413	1.413	-5.98	-15.944	-9.519	-26.667	-55.509	-9.016	-7.328	-19
1414	1.414	-9.599	-10.149	-23.024	-19.089	25.793	-7.443	-10.76	-18.401
1415	1.415	-13.019	-1.445	-14.256	-16.762	-28.631	-8.768	-16.705	-15.097
1416	1.416	-20.318	0.109	9.628	-14.627	20.587	-7.588	-15.866	-8.499
1417	1.417	-13.477	4.399	-28.024	-8.783	-24.321	-11.056	-12.316	-7.707
1418	1.418	-15.933	10.83	-22.89	-10.428	-32.697	-10.072	-14.181	-6.917
1419	1.419	-13.561	-7.14	-18.336	-24.673	-25.579	-11.023	-13.543	-8.836
1420	1.42	-20.084	-19.926	-5.872	-34.319	-19.347	-5.004	-9.995	-10.755
1421	1.421	-19.255	-26.937	-9.516	-60.668	-37.881	-7.315	-9.551	-7.824
1422	1.422	-11.844	-20.586	-12.735	-41.934	44.994	-10.79	-10.649	-7.418
1423	1.423	-10.82	-30.31	-9.566	-31.889	104.29	-10.208	-7.886	-12.819
1424	1.424	-15.031	-35.6	-12.141	-47.612	179.962	-11.958	-13.636	-9.313
1425	1.425	-20.592	-37.222	-9.44	-27.92	110.891	-11.565	-12.816	-12.583
1426	1.426	-18.612	-21.434	-16.238	10.54	66.163	-14.842	-10.844	-11.992
1427	1.427	-17.982	10.411	-22.436	38.171	9.257	-9.028	-11.393	-10.633
1428	1.428	-13.872	23.849	-28.089	2.927	60.899	-16.385	-13.099	-7.315
1429	1.429	-14.216	-30.555	-29.714	-38.297	27.297	-13.478	-11.702	-7.684
1430	1.43	-14.557	-82.391	-25.009	-43.659	-3.057	-14.261	-14.941	-10.368
1431	1.431	-15.659	-62.37	-9.098	2.014	57.875	-10.205	-10.83	-8.407
1432	1.432	-16.765	-32.029	-6.938	-3.953	65.955	-10.786	-13.294	-10.509
1433	1.433	-14.008	-26.663	-12.753	1.362	58.476	-8.851	-14.602	-8.542
1434	1.434	-16.089	-1.57	-18.009	6.204	24.877	-10.598	-9.722	-11.612
1435	1.435	-15.848	-15.15	-35.448	19.589	79.847	-14.073	-6.382	-7.898
1436	1.436	-18.899	-27.518	-23.82	-1.203	72.609	-12.707	-8.083	-13.28
1437	1.437	-14.411	-1.189	-13.137	17.533	12.136	-9.798	-6.699	-18.082
1438	1.438	-16.112	-4.461	-11.139	-6.273	-93.646	-6.114	-13.069	-16.115
1439	1.439	-12.592	4.838	-12.805	-28.175	-50.325	-7.47	-7.046	-12.009
1440	1.44	-9.254	2.116	11.072	-30.928	-142.161	-5.344	-7.796	-12.354
1441	1.441	-13.276	-0.429	62.616	-7.713	-177.474	-7.274	-9.722	-9.994
1442	1.442	-11.873	6.537	40.583	7.964	-296.48	-8.431	-7.766	-7.059
1443	1.443	-12.217	8.667	7.125	10.659	-184.937	-9.964	-5.995	-7.419
1444	1.444	-18.757	-12.626	-11.053	3.06	-198.944	-11.307	-11.773	-7.788
1445	1.445	-17.75	-38.16	-16.43	-8.579	-132.811	-9.937	-12.509	-12.594
1446	1.446	-15.197	-34.836	-21.418	6.362	-96.824	-9.734	-7.642	-9.085
1447	1.447	-15.945	-12.916	-16.927	23.86	-63.968	-9.152	-13.62	-13.699
1448	1.448	-15.34	-4.598	-20.957	2.806	-33.988	-8.957	-11.292	-22.579
1449	1.449	-13.381	-7.167	-17.255	-28.341	28.865	-7.227	-13.229	-18.88
1450	1.45	-10.448	-4.868	-20.539	-24.214	53.557	-10.715	-4.521	-12.858
1451	1.451	-7.904	-11.224	-23.614	-12.846	-57.244	-9.364	-10.513	-11.854
1452	1.452	-15.231	-16.996	-20.817	-22.823	-41.031	-8.96	-5.265	-10.86
1453	1.453	-3.401	-15.219	-18.195	-38.423	-26.445	-11.663	-10.082	-6.568
1454	1.454	-8.034	-13.622	-11.127	-35.614	-39.509	-8.175	-5.799	-13.883
1455	1.455	-3.759	-9.309	-17.408	-33.012	20.322	-13.018	-5.002	-9.003
1456	1.456	-23.289	-2.864	-15.38	-30.62	31.445	-8.383	-6.91	-8.184
1457	1.457	-25.973	0.72	-23.999	-36.918	41.558	-13.821	-8.815	-10.459
1458	1.458	-18.399	-4.416	-47.736	-31.064	32.91	-8.981	-5.88	-10.983
1459	1.459	-20.69	-5.301	-30.693	-32.793	-40.27	-12.25	-9.345	-11.502
1460	1.46	-22.79	-6.009	-21.387	-9.011	-129.029	-9.313	-11.659	-12.033
1461	1.461	-16.967	-5.181	-7.214	-5.75	-69.277	-10.631	-12.031	-13.34
1462	1.462	-15.196	-1.643	0.347	-15.022	-14.902	-10.977	-11.628	-7.873
1463	1.463	-13.62	-6.24	7.324	-0.864	-44.466	-13.042	-6.588	-11.311
1464	1.464	-14.959	-12.784	-7.57	11.902	-17.753	-10.258	-7.167	-10.695
1465	1.465	-13.781	-20.667	-24.982	9.586	-9.576	-9.768	-13.756	-12.393
1466	1.466	-14.932	-36.679	-27.298	-18.087	42.098	-12.565	-16.287	-9.828
1467	1.467	-18.026	-48.252	-29.381	-52.142	116.077	-9.768	-18.624	-9.381
1468	1.468	-13.178	-29.05	-23.552	-20.172	106.321	-10.077	-7.79	-10.484
1469	1.469	-15.686	-0.738	-0.713	25.751	151.201	-12.887	-12.432	-8.489
1470	1.47	-13.366	18.076	40.094	68.385	110.951	-7.566	-5.262	-12.693
1471	1.471	-16.848	8.014	12.404	40.776	103.908	-8.087	-8.934	-9.166
1472	1.472	-16.263	4.934	-12.758	5.602	97.645	-7.535	-5.442	-15.514
1473	1.473	-12.19	2.253	-53.985	1.225	30.737	-7.111	-10.665	-12.966
1474	1.474	-13.536	-10.499	-81.656	-19.41	-103.279	-8.713	-7.755	-12.168
1475	1.475	-17.988	5.762	-56.492	-0.6	-6.758	-14.407	-5.24	-11.558
1476	1.476	-11.408	16.407	-52.056	-3.812	45.871	-11.091	-4.464	-10.952
1477	1.477	-10.629	45.475	-23.042	11.986	30.167	-6.565	-15.302	-12.66
1478	1.478	-8.303	91.421	3.27	-13.404	102.447	-10.767	-19.949	-10.095
1479	1.479	-10.236	-0.073	34.24	-64.802	-15.844	-14.421	-21.306	-12.356
1480	1.48	-16.234	-197.489	30.205	-175.928	31.838	-9.164	-20.141	-13.454
1481	1.481	-17.005	-56.654	26.55	-32.72	17.524	-12.673	-16.656	-7.404
1482	1.482	-15.075	-31.084	64.313	63.547	57.122	-9.321	-15.682	-11.616
1483	1.483	-14.494	-7.816	59.308	116.058	21.658	-8.512	-8.908	-12.355
1484	1.484	-13.912	-28.89	36.494	68.488	-119.334	-11.835	-13.162	-14.269
1485	1.485	-15.266	-47.988	-9.36	-3.661	-138.381	-12.117	-5.806	-12.318
1486	1.486	-12.93	-30.531	-27.557	-43.098	-50.792	-7.91	-0.97	-12.885
1487	1.487	-15.053	-46.387	-43.971	-78.699	-34.754	-6.368	1.538	-11.519
1488	1.488	-16.985	-32.05	-48.889	-46.155	-48.995	-8.483	-7.372	-12.861
1489	1.489	-19.702	-18.88	-35.198	-36.285	-62.15	-9.471	-6.227	-9.939
1490	1.49	-18.926	-7.051	-22.671	-45.182	-97.609	-10.483	-3.15	-11.848
1491	1.491	-18.145	-17.887	3.773	-37.036	-86.716	-9.95	-8.015	-9.89
1492	1.492	-16.21	-27.758	7.164	-14.933	-37.294	-14.613	-14.037	-10.642
1493	1.493	-14.656	-18.868	4.097	31.953	-10.67	-12.538	-16.371	-10.815
1494	1.494	-17.164	-10.778	-27.062	25.989	-18.868	-14.36	-18.313	-11.574
1495	1.495	-15.038	-18.208	-31.202	-23.896	-40.878	-10.229	-13.68	-10.018
1496	1.496	-10.581	-24.864	-27.718	-43.798	46.775	-2.222	-5.945	-13.498
1497	1.497	-9.995	-6.764	-17.827	-25.6	35.201	-5.641	-0.716	-11.166
1498	1.498	-10.573	-1.481	-8.698	-9.224	68.05	1.77	0.243	-8.261
1499	1.499	-14.056	3.374	-0.441	-24.383	19.023	-4.944	-9.433	-10.2
1500	1.5	-13.662	-10.272	-13.156	-47.179	10.463	-7.395	-10.595	-15.232
1501	1.501	-10.757	-22.616	-47.992	-43.024	19.051	-19.521	-23.751	-10.582
1502	1.502	-9.589	-11.461	-42.774	-31.861	56.259	-14.237	-18.534	-14.639
1503	1.503	-3.788	-8.261	-29.146	-28.682	90.037	-12.632	-20.081	-15.017
1504	1.504	-11.123	-5.239	-25.093	-13.126	35.454	3.295	-15.825	-12.685
1505	1.505	-15.944	-24.977	-21.456	0.979	-45.838	5.483	-14.662	-14.81
1506	1.506	-20.196	-42.763	-18.214	-22.234	-34.834	-4.144	-15.823	-13.642
1507	1.507	-19.443	-26.558	-21.327	5.962	-83.931	-12.799	-10.609	-13.245
1508	1.508	-18.885	-15.98	4.204	24.711	-57.018	-23.787	-5.782	-13.048
1509	1.509	-18.305	-6.37	-5.937	34.752	-16.285	-27.999	-1.533	-8.587
1510	1.51	-15.404	-1.206	-15.364	25.457	-112.654	-24.282	-7.147	-10.524
1511	1.511	-16.762	-2.844	4.277	-11.45	-125.799	-25.399	-9.084	-11.105
1512	1.512	-12.319	-1.594	1.687	-16.449	5.618	-37.159	-3.098	-11.492
1513	1.513	-10.579	-2.873	3.956	6.402	23.104	-38.675	-0.784	-6.062
1514	1.514	-16.39	-11.307	-6.773	2.394	39.018	-51.61	2.7	-10.9
1515	1.515	-14.073	-6.186	-1.155	6.131	24.718	-42.872	0.777	-12.837
1516	1.516	-13.504	0.483	-20.692	2.922	11.719	-19.046	-0.965	-15.754
1517	1.517	-15.458	-5.633	-28.414	-18.872	-71.423	-8.972	-8.902	-14.408
1518	1.518	-14.888	-17.937	-2.786	-32.954	-103.66	-18.259	-14.918	-15.782
1519	1.519	-6.965	-19.761	20.929	-35.385	-231.81	-15.556	-18.017	-12.896
1520	1.52	-15.295	4.002	11.622	-37.594	-109.295	17.907	-11.254	-6.907
1521	1.521	-16.267	-13.072	-8.082	-26.805	-93.582	77.495	-13.786	-2.676
1522	1.522	-15.299	-16.246	-10.554	-20.904	36.207	150.812	-9.731	-1.928
1523	1.523	-14.531	-13.64	-17.507	-4.954	18.455	180.383	-13.217	-1.38
1524	1.524	-12.219	-0.985	-19.672	14.239	2.196	153.633	-9.939	-7.39
1525	1.525	-15.71	1.235	-2.324	-3.584	44.785	31.467	-11.677	-8.193
1526	1.526	-17.662	-18.049	-9.384	-15.263	4.952	-21.037	-8.185	-14.8
1527	1.527	-15.932	-30.926	-20.145	-30.312	16.504	-5.219	-7.795	-26.25
1528	1.528	-11.099	-0.637	-30.048	-1.492	5.459	9.057	-9.93	-30.905
1529	1.529	-13.041	3.321	-42.442	60.768	35.093	-4.158	-13.62	-29.578
1530	1.53	-14.795	-0.54	-25.104	15.818	61.673	-111.635	-13.247	-17.794
1531	1.531	-9.974	-38.577	-13.536	-25.121	4.719	-154.866	-12.87	-13.175
1532	1.532	-15.994	-23.62	-15.697	-17.808	-17.388	-247.056	-10.164	-6.037
1533	1.533	-15.238	-0.914	-17.649	2.124	15.945	-139.733	-12.873	2.845
1534	1.534	-15.831	-21.698	-12.438	-3.845	-26.978	-67.643	-8.025	1.658
1535	1.535	-25.911	-18.15	-7.893	-9.339	11.264	-80.893	-4.534	0.664
1536	1.536	-18.774	-8.223	-29.747	-4.521	-44.73	-92.797	-3.944	-4.197
1537	1.537	-12.405	1.025	-76.937	-18.207	-8.155	-82.054	-5.678	-10.223
1538	1.538	-6.428	-7.276	-83.674	-14.27	-1.921	-32.801	-5.279	-14.311
1539	1.539	-13.805	-20.01	-65.634	-33.094	-57.236	-6.21	-0.825	-16.274
1540	1.54	-16.724	-12.975	-27.047	-36.438	-5.839	1.786	0.917	-13.01
1541	1.541	-14.225	-19.272	18.298	-33.418	0.521	-20.419	-7.021	-12.47
1542	1.542	-18.302	-13.374	36.355	-30.754	91.837	12.914	-15.355	-11.15
1543	1.543	-20.251	-1.153	19.755	-18.047	183.867	30.947	-18.471	-8.864
1544	1.544	-15.616	3.522	54.838	-34.348	76.282	58.478	-17.527	-5.997
1545	1.545	-19.696	-18.146	123.406	-28.056	33.03	43.25	-20.064	-8.745
1546	1.546	-17.195	-2.421	73.933	0.856	19.827	38.673	-22.401	-12.269
1547	1.547	-13.908	40.241	47.122	63.225	-39.771	34.499	-14.468	-11.146
1548	1.548	-11.786	58.54	-42.593	18.39	-7.389	23.183	-17.57	-12.339
1549	1.549	-17.016	-24.575	-126.093	-87.554	2.366	13.034	-16.614	-11.213
1550	1.55	-10.442	-131.925	-202.007	-101.975	-96.212	3.663	-12.378	-12.026
1551	1.551	-14.706	-30.845	-152.727	42.603	-4.203	6.287	-6.789	-13.424
1552	1.552	-12.399	-17.656	-36.285	61.646	-39.981	3.683	-11.657	-15.4
1553	1.553	-23.255	-29.432	43.192	44.136	-94.313	-3.372	-12.264	-13.124
1554	1.554	-24.832	-83.592	57.472	-35.513	53.628	-5.592	-11.705	-15.102
1555	1.555	-12.293	-78.128	44.267	-49.968	74.5	-3.738	-10.36	-14.95
1556	1.556	-5.162	-9.009	8.617	15.674	-26.108	-7.297	-3.019	-17.317
1557	1.557	-6.353	-0.084	-2.247	-20.091	-7.012	-5.643	-6.128	-13.492
1558	1.558	-17.208	-8.167	30.446	-12.43	45.4	-7.28	-7.099	-19.339
1559	1.559	-15.869	-15.481	79.821	-23.373	29.534	-8.729	-15.42	-10.481
1560	1.56	-14.722	4.537	35.156	-53.074	-42.643	-12.492	-14.65	-12.843
1561	1.561	-6.415	10.647	10.786	-26.441	-134.659	-16.042	-4.013	-13.462
1562	1.562	-11.653	16.142	-11.25	-18.467	21.016	-8.744	-8.289	-19.501
1563	1.563	-8.754	1.126	8.73	-40.709	0.348	-11.701	-11.978	-12.184
1564	1.564	-11.266	-12.312	63.761	-34.317	19.808	-10.973	-20.314	-11.251
1565	1.565	-7.207	-16.271	26.865	-52.707	-102.416	-8.689	-12.966	-3.353
1566	1.566	-5.279	-12.48	6.986	-58.351	-149.61	-5.23	-10.074	-8.616
1567	1.567	-15.345	-15.689	-47.927	-43.575	-105.991	-1.933	1.336	-1.88
1568	1.568	-11.092	-18.709	-55.28	-39.331	-39.827	-1.34	-3.318	-7.919
1569	1.569	-17.487	-26.939	-88.792	-26.986	67.944	-0.948	-1.962	-13.563
1570	1.57	-18.645	-14.064	-94.806	-30.716	111.609	-3.27	4.428	-4.102
1571	1.571	-23.876	2.271	-111.257	-20.683	125.417	-2.089	-6.396	-5.285
1572	1.572	-17.113	12.964	-86.109	-36.36	114.18	-2.43	-10.646	-6.473
1573	1.573	-11.117	14.921	-54.175	0.53	60.446	-6.613	-6.961	-22.559
1574	1.574	-15.187	-11.36	-25.151	25.587	90.584	-9.065	-17.782	-6.322
1575	1.575	-11.705	14.998	24.022	66.805	-25.576	-11.389	-19.132	-8.472
1576	1.576	-12.286	-1.981	44.005	105.585	-72.844	-18.085	-12.786	-6.563
1577	1.577	-18.876	1.142	135.562	130.809	-115.832	-23.076	-11.667	-25.94
1578	1.578	-16.37	20.901	96.089	108.048	-234.194	-18.927	-8.618	-8.165
1579	1.579	-14.065	3.136	-11.315	45.639	-154.695	-13.411	-5.81	-15.161
1580	1.58	-16.017	-22.565	-54.467	19.042	-140.509	-8.696	-6.75	-13.057
1581	1.581	-12.744	-19.244	-67.578	-70.535	-127.625	-16.249	-9.195	-11.128
1582	1.582	-14.491	2.619	-55.697	-34.955	3.35	-5.597	-11.216	-16.357
1583	1.583	-17.97	-22.909	-66.455	-45.848	125.62	-1.592	-13.211	-11.708
1584	1.584	-14.663	8.105	-17.03	-16.228	109.524	-13.532	-13.826	-13.05
1585	1.585	-9.81	4.071	9.759	28.553	94.972	-8.954	-10.341	-14.203
1586	1.586	-14.449	-52.6	-14.549	-60.973	107.791	-13.31	-8.02	-10.708
1587	1.587	-12.681	-93.201	-21.871	-72.653	71.762	-14.55	-12.093	-11.672
1588	1.588	-14.013	-71.115	-15.328	-83.396	60.59	-3.712	-13.447	-10.695
1589	1.589	-19.411	-64.566	-21.316	-53.725	-9.05	3.529	-11.13	-9.902
1590	1.59	-17.457	-58.562	6.418	-26.949	-54.447	4.841	-7.123	-0.977
1591	1.591	-18.031	-53.107	21.609	-35.042	-14.361	1.531	-5.842	-6.96
1592	1.592	-15.125	2.436	26.194	1.931	-66.776	2.658	-6.27	-7.906
1593	1.593	-16.47	9.813	5.618	8.548	33.354	-11.804	-4.14	-8.841
1594	1.594	-13.176	29.774	-20.587	26.779	-39.466	-22.189	-7.808	-9.582
1595	1.595	-12.775	-12.758	-23.757	-0.864	-79.802	-23.819	-9.154	-7.227
1596	1.596	-18.763	-40.419	-26.7	4.143	-45.198	-28.746	-14.907	-12.04
1597	1.597	-16.231	-35.382	-6.885	8.466	51.437	-42.801	-9.217	-15.309
1598	1.598	-18.534	-21.859	-14.403	-20.745	36.959	-36.787	-7.187	-11.219
1599	1.599	-19.096	15.605	-35.546	-17.301	-47.778	-38.359	-7.676	-9.839
1600	1.6	-17.147	0.424	-21.514	33.939	-16.674	-30.277	-8.179	-9.425
1601	1.601	-8.229	13.91	-39.437	-17.821	31.173	-28.808	-11.612	-9.016
1602	1.602	-7.049	17.951	-18.376	-24.363	20.961	-16.902	-8.295	-7.832
1603	1.603	1.289	14.23	-15.577	-6.064	-4.575	-8.874	-12.397	-10.515
1604	1.604	0.324	-2.784	-2.649	21.798	31.264	-4.533	-15.962	-9.707
1605	1.605	-14.378	-5.919	-0.172	37.138	-70.591	-8.139	-11.576	-8.888
1606	1.606	-16.488	-8.649	-6.439	5.36	-114.633	-4.579	-12.202	-7.497
1607	1.607	-22.276	-11.124	-16.041	-40.406	-128.563	-7.61	-14.724	-10.746
1608	1.608	-20.517	0.568	-24.697	-9.934	-93.502	-4.65	-14.342	-7.802
1609	1.609	-18.959	-31.254	-38.945	-26.298	-39.742	-8.857	-9.47	-9.703
1610	1.61	-14.691	-44.725	-17.565	-51.424	-148.681	-12.88	-12.689	-12.376
1611	1.611	-15.831	-15.648	-9.212	-10.154	-365.837	-13.427	-6.012	-12.536
1612	1.612	-19.289	-19.264	-27.014	6.417	-149.44	-13.985	-8.421	-13.284
1613	1.613	-22.373	-42.98	-38.643	21.687	-9.021	-9.901	-7.547	-11.315
1614	1.614	-17.523	-39.791	-36.514	17.36	16.042	-13.366	-14.008	-13.961
1615	1.615	-13.256	-36.987	-15.187	29.738	-100.682	-5.977	-13.114	-12.735
1616	1.616	-15.566	-3.442	-17.903	86.374	-122.398	-6.901	-17.055	-13.436
1617	1.617	-14.972	-7.805	20.573	-35.861	-65.213	-2.007	-20.385	-9.503
1618	1.618	-10.319	-28.443	59.188	-158.417	-48.085	-1.176	-28.94	-15.246
1619	1.619	-14.374	-32.036	44.014	-110.923	-191.562	6.223	-25.337	-17.514
1620	1.62	-13.983	5.766	11.997	-96.724	-133.934	9.162	-22.116	-12.627
1621	1.621	-9.533	10.91	-0.449	-83.604	-11.314	13.452	-15.238	-6.574
1622	1.622	-14.953	24.594	-11.719	-0.054	163.895	11.164	-9.171	-10.589
1623	1.623	-11.463	3.999	-8.427	32.784	47.848	0.353	-16.522	-14.036
1624	1.624	-13.384	7.779	-24.053	-35.98	153.847	-4.273	-1.877	-15.962
1625	1.625	-16.283	-9.208	-32.293	-98.155	134.831	-14.336	30.026	-11.875
1626	1.626	-9.301	-6.06	-8.946	-73.606	187.494	-15.517	25.628	-15.324
1627	1.627	-8.331	-8.736	-5.717	-66.187	203.583	-26.396	21.589	-14.895
1628	1.628	-0.398	-6.205	-8.251	-46.437	218.327	-16.371	48.014	-11.961
1629	1.629	-5.613	-8.488	-10.669	-4.365	231.785	3.15	85.864	-8.231
1630	1.63	-8.508	-10.591	-26.956	22.668	267.855	5.857	30.457	-11.475
1631	1.631	-16.437	-8.672	-33.423	37.121	105.643	-1.691	-6.221	-8.526
1632	1.632	-26.1	-13.887	-31.559	59.37	36.823	33.328	-25.803	-8.876
1633	1.633	-32.481	-24.873	-22.871	13.183	16.661	48.409	-43.642	-11.55
1634	1.634	-26.479	-23.526	-21.334	-42.108	-39.958	52.855	-59.806	-10.739
1635	1.635	-21.25	-19.803	-11.231	-34.748	48.64	65.221	-44.507	-15.153
1636	1.636	-28.019	-18.622	8.387	-54.285	33.897	38.881	-30.928	-11.829
1637	1.637	-16.592	-2.591	33.98	-23.316	-37.295	-12.612	-35.076	-19.531
1638	1.638	-11.94	27.702	-3.722	16.018	108.537	-34.688	-23.985	-24.724
1639	1.639	-16.191	-18.263	-18.77	1.469	128.763	-68.189	20.386	-23.736
1640	1.64	-7.287	-36.525	-14.286	33.995	7.237	-74.219	25.863	-10.563
1641	1.641	-3.798	-8.922	-18.293	55.384	119.393	-68.809	-13.472	-12.476
1642	1.642	-13.474	-24.08	-14.556	29.682	77.234	-104.015	-49.235	-17.69
1643	1.643	-9.788	-19.607	-24.566	33.647	12.334	-90.441	-45	-13.042
1644	1.644	-13.271	-31.983	-15.255	25.053	49.04	-102.812	-32.648	-8.782
1645	1.645	-14.234	-20.743	-17.963	68.347	82.836	-99.121	-58.999	-5.092
1646	1.646	-15.197	-3.752	-15.442	148.315	94.138	-68.121	-62.226	-3.897
1647	1.647	-14.423	36.998	-13.114	181.299	176.312	-22.231	-52.939	-6.998
1648	1.648	-13.646	64.612	-15.219	132.406	145.333	-4.049	-38.807	-6.057
1649	1.649	-13.069	-11.093	-17.141	34.28	156.57	1.376	-15.789	-6.867
1650	1.65	-11.134	-86.944	-15.398	-83.689	113.035	16.428	12.328	-2.824
1651	1.651	-17.71	-17.839	-10.734	-67.401	-8.02	20.827	31.043	-4.773
1652	1.652	-13.446	8.887	-12.077	-110.18	-164.501	16.719	68.609	-8.081
1653	1.653	-11.116	-48.004	-15.725	-175.591	-184.617	13.003	83.217	-12.154
1654	1.654	-13.042	-25.945	-21.687	-234.87	-126.048	16.265	50.749	-20.097
1655	1.655	-13.615	-19.387	-18.547	-115.228	-212.66	6.936	21.291	-9.269
1656	1.656	-10.725	-13.436	-17.539	-3.701	-323.199	9.593	-13.127	-13.547
1657	1.657	-14.22	-41.16	-11.511	-17.719	-394.67	12.044	-17.916	-9.895
1658	1.658	-16.555	-66.399	-12.268	-4.251	-354.66	9.652	-47.316	-6.444
1659	1.659	-16.177	-34.572	-8.779	31.642	-318.467	11.72	-73.936	-3.374
1660	1.66	-22.187	2.838	-9.361	-0.695	-242.027	9.705	-77.395	-4.391
1661	1.661	-19.674	-12.422	-11.087	-30.253	-93.417	11.331	-61.785	-0.168
1662	1.662	-14.065	-35.41	-12.423	-56.884	12.728	12.753	-47.718	-12.373
1663	1.663	-12.141	-47.926	-12.802	-16.121	32.396	5.469	-55.333	-28.264
1664	1.664	-14.086	-51.717	-14.917	95.026	15.595	-11.676	-48.54	-26.145
1665	1.665	-14.674	-20.878	-13.738	110.792	127.418	-18.769	-33.753	-24.21
1666	1.666	-16.035	-33.415	-7.903	124.866	26.779	-25.255	-47.305	-18.992
1667	1.667	-19.332	-14.77	1.015	58.799	-38.67	-23.425	-31.447	-14.354
1668	1.668	-16.438	-24.942	-4.943	93.879	45.105	-14.783	-3.854	-13.008
1669	1.669	-15.282	-9.325	-7.986	82.274	-30.287	-10.177	-7.618	-11.864
1670	1.67	-11.816	-34.962	-12.789	-7.394	-99.098	-11.539	9.329	-10.716
1671	1.671	-13.96	-38.244	-13.552	-139.402	-161.226	-15.217	25.03	-9.763
1672	1.672	-14.353	-9.938	-14.34	-262.478	-119.988	-11.723	62.121	-3.013
1673	1.673	-16.3	-6.201	-16.305	-183.255	-8.26	-10.755	97.605	4.888
1674	1.674	-11.466	17.653	-15.758	-140.039	39.736	0.074	38.354	1.762
1675	1.675	-18.052	20.766	-18.702	31.275	-60.991	10.134	-34.597	-12.981
1676	1.676	-8.375	12.447	-22.234	101.159	-21.324	16.51	-4.601	-19.385
1677	1.677	-12.054	19.989	-14.907	249.663	-128.584	5.672	-66.785	-21.333
1678	1.678	-18.061	3.711	-9.71	384.705	1.513	-4.392	-58.379	-23.093
1679	1.679	-14.96	-6.958	4.968	332.51	18.944	-21.414	-65.465	-21.565
1680	1.68	-13.999	6.536	15.578	221.369	34.739	-19.051	-166.14	-17.323
1681	1.681	-18.268	-12.864	5.855	62.613	-124.231	-16.866	-180.597	-8.442
1682	1.682	-12.668	-25.648	-17.029	-128.002	-18.623	-7.134	-141.343	-11.962
1683	1.683	-13.273	0.057	-20.17	-102.622	0.11	-15.769	-58.224	-11.035
1684	1.684	-11.359	-23.766	-17.484	-312.518	-52.953	-14.148	17.157	-12.016
1685	1.685	-10.782	-8.095	-25.055	-510.164	-37.725	-12.721	145.13	-11.235
1686	1.686	-18.707	-5.428	-22.736	-587.448	91.525	-21.556	197.523	-13.551
1687	1.687	-15.216	22.762	-16.32	-471.563	3.18	-20.359	181.767	-10.046
1688	1.688	-16.164	49.061	-18.235	-281.386	18.181	-8.585	282.918	-1.34
1689	1.689	-15.179	25.271	-9.542	-204.985	60.437	-0.729	348.94	-0.184
1690	1.69	-15.946	28.374	-11.122	-182.262	125.282	-22.509	337.414	-5.425
1691	1.691	-11.875	20.08	-9.796	-76.837	64.484	-44.491	174.951	-6.394
1692	1.692	-16.703	-18.382	-10.973	-57.952	117.551	-47.293	-127.506	-3.866
1693	1.693	-10.7	-12.947	-7.501	-40.746	27.566	-39.828	-251.064	-7.917
1694	1.694	-13.005	-17.911	-10.619	-25.075	-152.51	-37.546	-213.548	-18.745
1695	1.695	-13.572	-13.437	-13.538	46.831	-230.332	-43.961	-247.832	-33.039
1696	1.696	-14.149	-1.032	-12.771	164.82	-161.632	-26.511	-155.14	-3.99
1697	1.697	-14.725	-19.745	-11.998	148.368	-99.256	-0.656	-127.093	8.398
1698	1.698	-11.241	-29.702	-10.069	162	34.469	-3.74	52.399	12.08
1699	1.699	-14.534	-45.254	-12.006	69.153	120.91	37.344	-17.172	-4.966
1700	1.7	-15.688	-59.321	-13.752	127.992	199.426	42.991	-80.493	-14.312
1701	1.701	-12.008	-51.753	-15.107	94.623	184.144	28.056	15.858	-11.668
1702	1.702	-15.302	-40.092	-10.646	64.276	169.935	23.609	243.649	-19.252
1703	1.703	-14.141	-37.887	-16.059	108.489	156.991	11.109	212.895	-21.6
1704	1.704	-16.072	-35.891	-12.575	165.235	144.97	14.633	72.231	-19.505
1705	1.705	-12.576	-16.475	-11.994	113.322	114.208	11.179	-4.358	-9.887
1706	1.706	-15.468	-18.926	-10.249	12.283	68.37	13.988	-27.364	-8.202
1707	1.707	-16.621	2.221	-8.888	-31.013	173.188	5.436	-6.073	-6.707
1708	1.708	-16.224	22.018	-6.55	8.367	99.988	-7.518	-63.591	-10.997
1709	1.709	-11.966	14.503	-8.667	67.847	85.984	-0.641	-150.957	3.301
1710	1.71	-16.025	26.199	-5.951	121.928	-22.029	18.481	-198.496	-14.126
1711	1.711	-15.633	28.455	-5.565	92.244	49.929	15.986	-155.35	-30.391
1712	1.712	-11.182	-0.478	-10.407	29.608	10.391	4.538	-115.941	-19.774
1713	1.713	-14.077	-29.446	-21.245	53.819	-25.089	-5.925	-8.703	-25.671
1714	1.714	-11.543	-10.609	-16.614	135.179	-14.261	-3.825	-51.945	-31.048
1715	1.715	-10.179	13.268	-9.455	189.378	-24.233	-23.068	-117.786	-20.218
1716	1.716	-13.083	10.26	-3.07	159.76	-50.842	-20.405	-82.238	-19.034
1717	1.717	-11.149	-15.215	-4.232	204.411	-59.075	-45.936	-6.487	-12.733
1718	1.718	-12.322	-66.628	-3.239	244.903	-170.343	-62.702	3.37	-9.287
1719	1.719	-8.076	-29.609	-17.951	266.816	-122.912	-71.727	12.291	-12.417
1720	1.72	-10.989	-76.398	-28.603	165.808	-166.144	-63.215	-61.087	-7.632
1721	1.721	-16.802	-94.582	-18.942	-51.206	-258.332	-60.742	-110.457	1.987
1722	1.722	-16.042	-78.138	-13.731	-206.53	-198.714	-44.617	-172.916	3.066
1723	1.723	-19.54	-73.08	-9.105	-460.585	-122.742	-38.514	-197.173	-5.312
1724	1.724	-18.98	-31.834	-13.377	-562.901	-33.632	-36.921	-160.169	-4.389
1725	1.725	-25.571	-26.361	-9.715	-470.025	-45.098	-28.503	-86.262	-15.253
1726	1.726	-15.92	-11.239	-8.572	-385.484	-55.535	-27.323	-17.3	-19.535
1727	1.727	-12.255	2.283	-7.613	-359.775	-45.227	-23.479	27.208	-13.127
1728	1.728	-18.277	6.317	-10.529	-196.746	-89.667	-14.934	51.188	-9.563
1729	1.729	-15.204	25.023	-9.768	-48.156	-81.11	-21.211	147.28	-10.394
1730	1.73	-14.258	14.835	-10.538	-28.876	-117.496	-26.491	291.929	-9.276
1731	1.731	-18.539	-13.515	-9.956	58.53	-136.883	-25.068	272.75	4.015
1732	1.732	-12.957	5.138	-6.688	169.602	-57.224	-11.342	255.326	2.133
1733	1.733	-16.459	-12.024	-15.633	183.605	62.618	-5.075	335.08	-24.157
1734	1.734	-21.129	-15.213	-12.009	196.556	15.471	-9.998	147.674	-35.346
1735	1.735	-24.062	21.64	-20.376	160.646	174.904	-5.139	-82.425	-32.017
1736	1.736	-21.577	36.599	-32.232	84.388	154.423	-6.224	-174.643	-35.067
1737	1.737	-20.261	4.538	-11.574	93.996	58.841	13.572	-145.888	-15.315
1738	1.738	-13.714	-7.996	-14.324	67.246	146.913	39.42	-170.868	-12.82
1739	1.739	-8.913	-34.454	-11.843	75.665	131.542	42.951	-147.163	-1.167
1740	1.74	-4.686	-51.636	-9.549	9.351	175.095	52.514	-125.865	-3.188
1741	1.741	-8.785	-36.139	-20.229	-124.439	136.039	44.425	-68.665	-16.627
1742	1.742	-13.653	-10.802	-18.331	-181.592	76.78	21.444	17.874	-18.272
1743	1.743	-21.041	-41.996	-13.135	-163.781	-63.901	12.384	127.948	-10.283
1744	1.744	-20.096	-4.671	-8.527	-83.874	-82.936	9.896	257.01	-20.294
1745	1.745	-12.191	10.244	-15.723	75.522	-65.611	-18.156	168.747	-11.319
1746	1.746	-13.19	-12.728	-16.922	182	45.608	-44.271	-7.033	1.95
1747	1.747	-10.318	-25.205	-8.638	201.909	-26.507	-67.849	-77.302	-6.624
1748	1.748	-7.83	-29.015	-13.901	115.028	-13.199	-76.941	-56.548	7.837
1749	1.749	-16.754	-32.516	-11.03	35.938	-24.809	-45.675	-75.808	33.103
1750	1.75	-12.709	-37.42	-11.843	22.08	-100.454	16.94	-58.546	29.864
1751	1.751	-11.571	3.062	-15.95	-43.29	-76.464	122.285	-74.541	-4.574
1752	1.752	-12.558	-2.635	-12.503	-222.075	-46.769	166.98	-60.231	-18.078
1753	1.753	-15.482	-28.032	-10.209	-431.151	51.796	142.585	-73.27	-13.915
1754	1.754	-23.435	-5.398	-13.539	-251.564	117.727	105.642	-113.148	0.718
1755	1.755	-20.361	-1.538	-10.666	-88.846	82.192	152.449	-101.477	4.521
1756	1.756	-15.532	9.583	-11.081	-25.654	6.415	60.823	-90.803	-5.389
1757	1.757	-19.808	-14.253	-14.393	-44.928	35.851	-5.158	-41.58	-20.946
1758	1.758	-12.471	-4.938	-11.508	7.617	26.723	-88.798	-14.985	-23.628
1759	1.759	-15.389	-19.037	-5.527	23.637	-47.018	-121.5	9.263	-31.214
1760	1.76	-17.908	-26.619	-3.03	-19.318	-195.465	-151.353	75.861	-28.917
1761	1.761	-10.563	-15.059	-5.374	20.469	-132.442	-232.327	120.438	-9.793
1762	1.762	-13.474	-4.481	-10.237	56.353	-151.938	-200.074	177.308	28.704
1763	1.763	-21.413	-14.229	-1.559	45.617	5.166	-150.931	66.256	56.376
1764	1.764	-14.063	-19.548	-14.756	16	68.06	-88.625	18.685	81.532
1765	1.765	-7.288	-8.563	-13.038	24.852	-28.581	-96.94	32.913	40.294
1766	1.766	-9.801	-7.158	-11.507	49.137	58.494	-119.225	46.065	-31.921
1767	1.767	-5.732	4.654	-27.383	56.39	73.913	-126.044	-37.109	-61.552
1768	1.768	-5.15	-3.275	-8.233	62.87	116.777	-83.734	-47.617	-52.644
1769	1.769	-8.44	6.767	-10.757	56.869	-28.359	-0.796	-17.754	-28.248
1770	1.77	-10.179	7.932	-8.451	51.414	-47.802	177.947	-26.455	-20.872
1771	1.771	-9.793	9.092	-10.602	16.028	-100.619	203.247	-83.238	-0.915
1772	1.772	-11.154	-6.962	-8.682	11.231	-85.161	272.699	-120.138	-19.086
1773	1.773	-9.999	-13.871	-13.91	-35.079	-99.694	251.437	-32.748	-24.504
1774	1.774	-15.23	-32.973	-12.361	-41.634	-86.637	155.082	-44.848	-39.61
1775	1.775	-10.391	-20.102	-11.009	-36.703	-169.884	172.31	-12.417	-44.032
1776	1.776	-16.392	1.109	-19.907	8.626	-115.512	156.262	56.669	-73.003
1777	1.777	-12.318	-7.073	-9.059	-9.48	-6.865	55.109	155.451	-99.312
1778	1.778	-17.148	-4.41	-7.7	-36.931	-21.022	-37.145	37.37	-116.346
1779	1.779	-16.562	21.476	-14.086	39.166	-113.138	-216.361	-105.423	-94.489
1780	1.78	-14.82	-9.358	-10.593	50.607	-53.581	-549.895	-201.073	-52.018
1781	1.781	-12.301	-13.332	-5.366	21.603	44.119	-504.969	-147.858	27.234
1782	1.782	-19.652	-16.949	-8.251	-4.424	30.903	-298.993	-226.719	37.977
1783	1.783	-14.431	-33.911	-2.222	-28.09	19.06	-111.597	-327.231	28.019
1784	1.784	-11.538	-36.946	-7.821	-34.833	-78.696	-9.752	-261.146	19.023
1785	1.785	-12.327	-5.724	-8.391	12.523	-92.029	-41.001	-201.604	10.769
1786	1.786	-13.106	-18.034	-6.449	-17.514	15.432	-13.19	-169.185	32.727
1787	1.787	-15.037	8.367	-9.33	10.465	-56.766	-38.972	-80.562	52.563
1788	1.788	-13.09	-1.641	-15.041	-44.741	35.095	30.53	26.728	-2.447
1789	1.789	-18.493	-23.447	-14.151	-66.477	118.274	9.31	214.616	-54.154
1790	1.79	-14.991	-9.264	-10.548	-59.542	85.422	28.339	599.181	-47.608
1791	1.791	-16.898	-1.668	-9.848	32.232	55.375	10.8	654.088	-29.472
1792	1.792	-16.285	-17.87	-17.462	124.406	10.25	26.545	504.337	9.144
1793	1.793	-21.104	-19.922	-9.997	112.599	131.831	40.698	186.74	4.007
1794	1.794	-16.436	-48.877	-14.734	-28.42	148.662	53.75	63.423	-18.896
1795	1.795	-15.833	-69.48	-13.913	-85.921	68.466	41.782	101.459	-47.922
1796	1.796	-16.197	-80.582	-13.218	-137.97	24.606	30.763	-0.368	-36.676
1797	1.797	-18.49	-42.754	-12.715	-57.987	10.96	60.26	-155.181	-26.611
1798	1.798	-19.624	22.936	-16.041	14.592	46.081	104.833	-183.003	1.617
1799	1.799	-22.311	49.716	-11.977	-103.586	34.634	96.515	-157.087	27.93
1800	1.8	-18.037	106.691	-9.452	-55.795	43.895	88.979	-179.968	44.889
1801	1.801	-16.663	39.994	-14.854	45.385	34.267	95.457	-158.494	10.219
1802	1.802	-17.029	13.387	-16.785	58.643	-23.282	52.837	-100.55	-40.32
1803	1.803	-16.619	-10.898	-10.772	-0.975	-134.94	-8.239	-48.058	-46.998
1804	1.804	-12.924	-3.469	-14.813	161.688	-119.691	16.052	-63.633	-41.1
1805	1.805	-20.271	-63.968	-15.379	231.511	-163.519	38.004	-77.877	-46.696
1806	1.806	-12.9	-104.545	-17.29	-43.527	6.768	84.632	-91.235	-11.614
1807	1.807	-13.846	-111.828	-17.84	-230.849	75.708	78.357	-55.599	56.983
1808	1.808	-13.052	-78.284	-15.288	-196.43	96.217	6.025	-44.267	86.469
1809	1.809	-18.635	-23.277	-14.862	-165.087	37.903	35.559	-33.756	59.659
1810	1.81	-15.13	-1.213	-10.695	-192.846	-15.255	44.387	-41.869	35.239
1811	1.811	-14.538	5.355	-8.037	-167.029	-63.6	3.634	-32.968	-1.76
1812	1.812	-12.776	-12.867	-7.495	-50.334	-20.999	-63.291	-10.204	-8.447
1813	1.813	-14.125	-7.502	-8.489	55.914	70.706	-72.265	77.963	-14.606
1814	1.814	-16.438	-22.665	-12.761	113.796	-36.973	-80.384	138.109	-9.271
1815	1.815	-15.259	-73.038	-10.868	131.331	-80.407	-58.096	18.82	5.798
1816	1.816	-17.171	-26.219	-14.245	51.952	-41.382	-37.804	-125.105	-7.854
1817	1.817	-12.895	-32.206	-12.826	37.666	-149.217	-31.502	-107.035	-28.758
1818	1.818	-11.524	-26.776	-13.285	-54.492	-106.466	-25.806	-20.537	-32.603
1819	1.819	-11.121	-1.598	-14.62	-42.699	-93.763	-30.511	26.342	-42.697
1820	1.82	-10.727	-15.117	-12.017	-31.94	-10.845	-34.498	40.276	-39.581
1821	1.821	-10.338	-11.048	-7.194	-22.192	-0.508	-46.295	52.969	-31.264
1822	1.822	-9.179	-14.731	-10.748	4.231	-69.982	-64.539	135.923	-18.473
1823	1.823	-10.735	9.078	-10.267	12.051	-61.401	-46.999	276.479	-20.747
1824	1.824	-14.024	12.215	-8.61	19.179	-183.674	-24.726	102.88	-52.64
1825	1.825	-14.423	3.925	-11.184	-54.952	-166.382	-27.169	79.412	-75.401
1826	1.826	-14.038	-3.555	-14.522	-64.986	-55.336	-60.461	-111.434	-29.392
1827	1.827	-10.56	-1.181	-7.967	-56.215	-98.504	-46.726	-137.077	-11.12
1828	1.828	-11.722	-3.282	-6.961	-31.991	20.097	15.923	-160.339	-5.644
1829	1.829	-5.724	14.159	-12.895	-39.537	67.921	60.669	-181.6	60.045
1830	1.83	-8.24	25.806	-7.237	-19.773	25.008	101.132	-278.063	33.388
1831	1.831	-12.309	19.436	-18.045	-25.915	38.518	49.036	-226.161	25.314
1832	1.832	-2.837	17.512	-22.654	-9.678	74.611	42.233	-115.259	3.335
1833	1.833	-4.012	1.65	-12.558	35.525	107.65	36.207	72.225	-16.469
1834	1.834	-5.187	-4.743	-6.105	53.423	137.737	-24.435	148.567	1.847
1835	1.835	-14.872	4.928	-7.216	103.08	3.975	-48.337	-14.696	-14.513
1836	1.836	-18.562	-3.742	-23.286	28.979	-14.486	-55.254	48.401	-19.397
1837	1.837	-22.054	-14.735	-58.338	-20.534	73.943	-88.254	28.998	-42.056
1838	1.838	-18.969	-30.559	-63.364	-47.392	58.891	-93.773	-23.586	-45.976
1839	1.839	-18.009	-36.924	-49.795	-72.011	74.146	-76.797	-7.759	-34.637
1840	1.84	-24.029	-31.117	-37.414	-20.596	114.689	-71.283	93.316	-17.499
1841	1.841	-29.661	-15.229	-41.113	39.736	8.324	-66.33	54.107	-1.69
1842	1.842	-20.202	-13.069	-17.333	63.989	23.641	-36.81	-5.197	6.782
1843	1.843	-26.603	-30.459	-1.769	41.862	-41.115	-77.929	-80.938	-21.299
1844	1.844	-20.617	-23.457	40.709	21.821	19.598	-16.508	-130.488	-77.783
1845	1.845	-15.402	-29.83	119.906	-57.794	74.861	-7.92	-104.179	-69.433
1846	1.846	-20.267	-20.16	87.298	-47.294	-32.721	-59.133	-96.507	-32.29
1847	1.847	-16.033	-21.89	37.924	-37.769	-74.931	-25.25	-134.047	-12.178
1848	1.848	-11.989	-13.904	-6.765	-29.114	44.402	42.309	-168.122	-17.957
1849	1.849	-13.933	-18.055	-14.87	-37.447	29.363	69.369	-101.512	43.288
1850	1.85	-14.517	-11.55	-22.219	-30.365	73.198	45.226	-75.375	133.142
1851	1.851	-15.107	-10.249	-15.691	-23.974	34.414	52.75	29.963	73.687
1852	1.852	-17.625	-19.875	-21.781	-30.041	-0.52	99.626	217.603	-45.595
1853	1.853	-15.31	-18.696	-27.197	-35.527	97.91	20.204	-13.158	-29.67
1854	1.854	-11.236	-5.546	-22.103	-30.645	137.926	-12.415	141.802	42.567
1855	1.855	-16.051	-0.327	-26.538	-44.223	150.374	76.35	338.968	3.144
1856	1.856	-15.458	-8.318	-30.614	-31.858	9.979	40.777	108.084	-32.304
1857	1.857	-16.036	-24.253	-34.315	-13.365	-85.212	-100.224	-233.297	-21.274
1858	1.858	-18.553	-5.128	-31.042	-3.694	-31.684	-157.897	-279.143	-31.026
1859	1.859	-13.131	12.694	-71.845	43.038	-14.589	-105.612	-320.687	-75.618
1860	1.86	-8.284	10.453	-88.246	9.343	-56.421	-26.242	-208.071	-51.203
1861	1.861	-11.573	25.445	-83.216	-70.178	-94.527	16.748	-105.988	30.283
1862	1.862	-4.991	35.201	-78.777	-59.445	-152.845	29.765	-75.134	84.469
1863	1.863	-14.669	23.068	-66.354	49.153	-97.281	41.371	-47.191	15.4
1864	1.864	-15.835	-0.667	-39.984	63.593	-26.6	-56.555	234.624	-29.317
1865	1.865	-17.005	-31.576	4.81	-2.07	55.425	-122.488	797.707	-4.991
1866	1.866	-16.043	-52.265	35.284	81.438	89.152	-39.25	877.767	16.963
1867	1.867	-13.15	-40.96	118.64	92.298	61.015	14.751	511.68	-16.74
1868	1.868	-15.676	-50.931	178.486	23.205	106.905	24.483	179.137	-96.301
1869	1.869	-13.363	-47.751	80.96	32.01	18.568	-20.323	-123.063	-85.604
1870	1.87	-11.434	-27.904	-10.979	23.804	31.562	-12.267	-68.098	-36.364
1871	1.871	-10.857	-20.277	24.873	90.53	-64.802	9.745	-118.011	-27.52
1872	1.872	-9.11	-41.295	35.99	63.792	-50.364	16.306	-72.701	-51.905
1873	1.873	-17.026	-66.779	6.646	-58.339	-132.8	22.254	-113.843	-29.817
1874	1.874	-11.009	-56.648	-19.876	-75.771	-77.624	16.751	-226.3	-49.822
1875	1.875	-16.21	-59.701	-27.925	-91.646	12.115	51.898	-192.23	-80.451
1876	1.876	-17.154	-22.734	-50.06	-77.4	-70.274	1.372	-223.149	-19.686
1877	1.877	-17.901	-7.654	-83.63	-64.318	-80.073	-45.679	-195.021	4.586
1878	1.878	-20.196	-3.231	-89.663	-52.568	-89.006	-15.407	-169.256	-2.857
1879	1.879	-18.243	0.805	-61.987	-20.066	-114.824	67.791	-145.712	57.67
1880	1.88	-12.231	-10.431	-36.813	-49.688	-89.669	103.425	45.245	82.07
1881	1.881	-6.61	-7.17	-32.34	-22.97	-81.723	70.919	-31.369	89.397
1882	1.882	-11.441	-4.097	-28.279	1.435	-87.843	120.241	-7.893	28.773
1883	1.883	-8.131	-1.359	-47.111	-5.881	-20.206	-14.077	13.613	4.29
1884	1.884	-11.025	1.208	-30.141	-25.748	-100.607	-71.783	110.248	11.537
1885	1.885	-10.636	-10.361	16.847	-68.256	-154.572	-54.498	58.042	-49.069
1886	1.886	-16.059	-16.703	23.368	-84.624	-203.871	-70.458	-21.541	-57.232
1887	1.887	-14.136	-3.127	-7.084	-59.476	-69.547	-84.826	-35.776	-20.376
1888	1.888	-16.083	5.63	-23.572	-18.312	-50.485	-71.673	-48.729	-40.469
1889	1.889	-9.502	4.118	1.571	-1.939	-67.998	-59.889	-36.808	-58.835
1890	1.89	-8.735	-0.124	15.141	3.004	-52.313	-70.82	-47.403	-53.537
1891	1.891	-7.973	-6.502	11.149	-19.859	-9.576	-80.794	-175.127	-38.591
1892	1.892	-15.921	-14.812	67.937	-23.903	-49.81	-71.982	-227.007	-25.152
1893	1.893	-19.015	-17.909	43.659	-20.196	9.065	-47.626	-210.78	-62.752
1894	1.894	-16.121	-13.109	65.803	3.598	40.596	-55.03	-109.464	-67.864
1895	1.895	-2.968	-0.011	5.368	31.815	49.507	-74.898	-17.285	-36.036
1896	1.896	-8.776	-9.785	-51.356	20.498	57.304	-44.404	18.361	-15.369
1897	1.897	-14.012	-4.671	-73.256	17.149	96.53	-38.883	-35.557	-34.107
1898	1.898	-21.955	-6.357	-66.467	32.785	161.764	6.783	-25.385	-57.896
1899	1.899	-26.223	-10.735	-35.812	7.211	240.924	49.651	73.41	-10.891
1900	1.9	-14.428	-9.712	14.429	-9.846	185.103	55.276	60.75	63.093
1901	1.901	-19.08	-6.421	34.694	-31.729	153.826	110.935	-69.807	33.559
1902	1.902	-14.844	-7.627	-44.292	-29.031	71.383	118.34	-121.482	42.416
1903	1.903	-26.66	-6.925	-76.41	-5.823	123.745	57.8	-41.167	34.042
1904	1.904	-31.329	-6.441	-26.754	-2.74	52.911	17.094	-26.281	26.535
1905	1.905	-24.176	-4.408	-0.009	-5.468	6.491	-64.437	119.112	-60.999
1906	1.906	-9.869	-11.269	8.06	-8.019	-101.123	-75.301	254.453	-49.281
1907	1.907	-7.929	-19.472	0.615	-10.36	-117.426	-26.03	377.134	48.352
1908	1.908	-13.168	-18.756	-33.052	-8.22	-211.587	36.317	138.275	35.11
1909	1.909	-21.116	-23.772	-39.338	-6.251	-296.988	44.258	-100.741	46.827
1910	1.91	-11.064	-17.859	10.278	-14.874	-309.772	22.08	-8.329	14.231
1911	1.911	-12.242	-10.575	16.657	-10.17	-203.187	-38.512	19.492	-15.392
1912	1.912	-8.781	-13.389	-26.057	-11.515	-190.75	-30.35	44.968	-42.017
1913	1.913	-9.762	-21.225	-31.799	-12.656	-258.338	-22.976	114.722	-17.508
1914	1.914	-8.828	-22.204	-57.242	-9.078	-81.032	-56.397	51.406	19.448
1915	1.915	-11.376	-21.387	-43.781	2.804	-5.814	10.734	70.993	52.853
1916	1.916	-10.638	-31.263	-72.828	-17.896	-170.058	37.363	19.344	107.714
1917	1.917	-8.729	-40.306	-129.55	-15.119	19.056	-3.268	4.107	55.946
1918	1.918	-10.694	-24.729	-72.642	-2.313	-8.137	-25.342	-38.952	-18.118
1919	1.919	-14.792	-26.958	-35.64	-0.038	60.041	-45.396	-78.677	-47.928
1920	1.92	-17.338	-17.373	-69.218	-14.981	-47.244	-51.515	-67.38	-74.823
1921	1.921	-24.726	-15.573	-75.525	-9.207	9.104	-67.999	-56.988	-99.317
1922	1.922	-32.109	-10.715	-48.201	-3.954	165.18	-32.779	-47.602	-92.052
1923	1.923	-29.233	-6.152	27.042	-2.397	100.319	17.529	-56.878	-4.646
1924	1.924	-33.523	3.053	102.519	-9.645	41.297	24.131	-65.342	102.808
1925	1.925	-27.926	16.466	191.035	-3.334	-47.335	115.721	-102.643	30.763
1926	1.926	-26.008	11.446	155.136	2.61	-0.786	76.338	-203.678	-8.665
1927	1.927	-21.375	10.008	78.976	-0.515	12.65	-7.063	-247.045	-20.419
1928	1.928	-12.491	-2.843	29.32	-13.299	77.665	-39.6	-234.059	-52.822
1929	1.929	-6.122	-14.926	2.348	-11.554	112.55	-49.375	-150.711	-62.573
1930	1.93	-7.292	-3.824	-5.974	-13.062	122.86	-22.491	-31.276	-53.56
1931	1.931	-10.395	-25.454	1.212	-23.1	132.32	-46.657	48.404	-45.361
1932	1.932	-15.236	-72.367	34.542	-21.882	33.367	-68.63	33.989	-23.192
1933	1.933	-9.248	-92.156	28.393	-18.331	98.78	-48.599	126.138	-29.741
1934	1.934	-6.928	-73.849	0.549	-19.235	62.941	-6.012	281.435	-72.205
1935	1.935	-10.425	-57.142	5.433	-14.353	8.551	-44.813	302.66	-66.569
1936	1.936	-7.145	-41.792	-8.2	-10.086	-41.068	-59.986	168.03	-0.945
1937	1.937	-8.896	-55.238	-54.143	-9.292	39.326	-82.993	10.501	25.703
1938	1.938	-15.871	-42.874	-60.281	-7.315	-58.502	-37.38	31.581	33.82
1939	1.939	-6.975	-16.595	-65.855	-3.949	-45.402	54.054	-64.582	-3.158
1940	1.94	-8.136	0.404	-81.086	-10.427	85.772	67.243	-257.059	30.273
1941	1.941	-9.11	9.641	-76.731	-11.094	173.322	55.595	-231.442	-0.139
1942	1.942	-13.948	17.826	-64.465	-15.042	62.194	23.195	-68.712	-38.739
1943	1.943	-7.95	30.429	-30.479	-13	134.515	13.466	-47.641	-33.647
1944	1.944	-5.627	46.621	-53.427	-12.283	69.013	-31.033	125.592	-38.109
1945	1.945	-8.53	58.303	-41.149	-19.858	129.078	-55.231	148.955	-58.817
1946	1.946	-6.582	60.699	-75.367	-24.895	196.147	-68.045	-41.457	-70.026
1947	1.947	-7.16	62.852	-144.281	-21.839	164.214	-90.097	-66.83	-25.289
1948	1.948	-6.581	36.585	-193.633	-16.118	154.986	-110.079	-43.439	5.029
1949	1.949	-11.424	32.924	-183.924	-15.262	110.993	-18.486	-131.855	-21.39
1950	1.95	-16.076	63.862	-157.332	-12.904	71.142	21.021	-195.047	6.225
1951	1.951	-7.173	76.18	-133.008	-6.315	20.15	56.705	-175.663	31.448
1952	1.952	-18.972	64.716	-125.683	-3.806	0.861	67.677	-53.08	91.084
1953	1.953	-7.933	61.024	-24.948	-6.105	-53.581	58.025	-68.911	17.747
1954	1.954	-20.899	44.874	191.705	4.788	-104.566	13.441	-25.647	-11.886
1955	1.955	-19.16	18.942	222.634	9.493	-110.409	37.878	40.267	-20.843
1956	1.956	-33.47	-12.198	194.575	5.296	-54.667	30.488	171.712	-29.078
1957	1.957	-16.03	-41.362	220.127	-6.447	-76.018	-3.027	224.427	-21.797
1958	1.958	-18.329	-83.181	243.352	-20.706	-68.732	3.006	304.25	-15.196
1959	1.959	-16.178	-133.231	179.858	-34.195	-86.183	8.486	318.619	-33.393
1960	1.96	-10.364	-126.617	45.15	-39.376	-68.885	-6.581	173.81	-49.852
1961	1.961	-12.086	-218.033	-7.259	-43.996	-143.536	-20.117	77.814	-54.932
1962	1.962	-16.705	-178.42	135.991	-25.221	-196.557	-7.796	-44.241	-50.575
1963	1.963	-9.5	-70.883	78.328	-7.428	-145.892	-41.944	-91.065	3.46
1964	1.964	-13.141	30.146	-79.191	-0.491	-117.801	-37.566	-133.317	25.404
1965	1.965	-11.944	43.259	-100.279	-2.653	-124.409	-16.919	-145.727	58.836
1966	1.966	-19.262	-16.304	-81.084	-4.603	-56.079	-13.184	-133.41	52.841
1967	1.967	-14.387	-27.14	-63.636	7.559	43.796	38.414	-100.644	47.547
1968	1.968	-13.578	-17.221	-79.492	5.999	-46.806	105.219	-110.68	42.617
1969	1.969	-15.869	-8.192	-65.08	-1.159	-128.706	42.761	-85.05	46.976
1970	1.97	-12.347	-97.655	27.169	-20.704	-137.996	-30.641	-45.923	17.771
1971	1.971	-16.946	-180.904	62.887	-29.044	-27.922	-40.653	-10.11	6.329
1972	1.972	-17.47	-213.264	95.527	-41.84	-12.04	-31.851	-30.748	-24.774
1973	1.973	-18.741	-163.793	6.853	-39.533	-23.605	-56.164	-49.442	-87.44
1974	1.974	-25.989	-65.242	-76.339	-33.159	-57.607	-78.152	-66.321	-150.044
1975	1.975	-24.924	0.556	-86.919	-31.25	-1.821	-84.78	-71.693	-60.487
1976	1.976	-25.804	107.989	-76.762	-15.417	-128.747	-42.234	-21.637	-0.966
1977	1.977	-17.803	93.763	-67.665	-0.572	-109.938	-36.809	24.99	-33.571
1978	1.978	-16.784	80.762	-75.695	9.041	-60.973	-92.409	-5.666	-43.525
1979	1.979	-19.647	92.769	-83.017	7.224	-131.772	-85.112	-22.332	1.113
1980	1.98	-15.356	82.143	-63.077	2.505	-91.105	-91.719	32.925	25.371
1981	1.981	-14.568	13.315	-57.085	1.078	41.221	-12.524	143.927	-26.421
1982	1.982	-11.081	-13.213	-40.629	7.387	59.679	-1.947	32.789	-19.921
1983	1.983	-15.735	11.212	-25.508	1.3	44.618	-31.759	-10.195	-99.294
1984	1.984	-9.173	-99.863	-21.047	2.172	31.048	30.618	3.149	-153.497
1985	1.985	-11.733	-84.014	-33.443	4.971	123.7	38.632	-8.295	-5.488
1986	1.986	-15.879	45.997	-37.134	-3.064	183.69	105.228	-18.908	57.983
1987	1.987	-14.072	133.424	-6.193	6.52	151.588	149.787	-9.081	38.881
1988	1.988	-14.822	117.539	-2.183	7.602	162.039	27.502	-36.124	21.536
1989	1.989	-14.402	74.389	1.449	-8.144	153.671	-60.06	-60.946	37.462
1990	1.99	-8.71	61.269	-22.384	-14.585	97.303	-139.603	-39.239	23.161
1991	1.991	-14.389	97.021	-6.726	-39.802	90.663	-67.417	-19.695	-68.901
1992	1.992	-17.912	86.325	-9.433	-29.804	97.925	-54.273	-13.946	-9.262
1993	1.993	-18.53	-22.111	-6.885	-45.547	31.214	-66.085	2.442	23.233
1994	1.994	-13.137	-122.982	-4.491	-48.329	-49.101	-33.568	7.574	13.368
1995	1.995	-13.758	-241.273	-10.814	-45.9	-38.04	-3.934	12.37	22.324
1996	1.996	-10.521	-161.614	2.811	-29.74	-67.436	130.416	50.145	14.211
1997	1.997	-11.154	-2.669	-5.842	-2.161	-58.281	149.569	-5.385	65.878
1998	1.998	-12.573	18.431	-7.371	16.528	-49.92	62.018	-42.344	59.372
[truncated: 5,995 more rows]
