# Supplementary material for: Associations between lower-limb muscle activation and knee flexion in post-stroke individuals: A study on the stance-to-swing phases of gait
Source: PLoS One. 2017 Sep 8;12(9):e0183865. doi: 10.1371/journal.pone.0183865 (PMC5590852; doi:10.1371/journal.pone.0183865)
Supplement: S1 Dataset — (ZIP) [file pone.0183865.s001.zip › S1_Dataset/Healthy group/9/3/emg.csv]

Frame	Time	EMG Signal 1	EMG Signal 2	EMG Signal 3	EMG Signal 4	EMG Signal 5	EMG Signal 6	EMG Signal 7	EMG Signal 8
0	0	60.583	53.396	52.98	44.29	-39.268	40.6	39.656	42.845
1	0.001	53.317	47.85	43.624	43.594	-54.114	36.762	40.303	42.281
2	0.002	55.54	45.973	40.657	35.74	75.382	36.41	40.574	41.533
3	0.003	47.701	47.399	42.922	36.408	56.232	36.246	36.976	42.341
4	0.004	43.359	42.82	40.163	32.248	6.954	31.438	29.902	40.836
5	0.005	44.255	40.2	34.693	30.99	-37.748	31.677	26.324	37.402
6	0.006	42.46	36.812	33.295	29.747	-52.519	30.372	24.113	35.729
7	0.007	37.59	37.31	31.913	31.987	29.228	27.92	30.225	31.938
8	0.008	40.671	36.675	29.577	25.355	147.085	30.132	27.664	28.553
9	0.009	36.432	33.18	30.941	26.863	129.74	20.571	23.162	27.893
10	0.01	32.215	30.857	26.138	25.692	56.044	24.952	20.81	23.004
11	0.011	30.552	27.207	25.422	25.309	-37.436	20.252	18.474	17.169
12	0.012	28.728	25.719	23.956	24.948	-98.292	19.636	17.538	21.23
13	0.013	25.203	24.654	22.325	24.428	-45.379	17.328	15.467	31.71
14	0.014	23.457	24.41	16.667	19.1	42.244	10.202	14.571	31.763
15	0.015	24.077	18.981	21.873	19.804	76.695	13.56	16.613	12.682
16	0.016	20.1	18.426	15.313	15.316	129.684	18.11	16.55	8.735
17	0.017	22.365	19.465	16.147	17.443	59.578	9.342	14.009	9.276
18	0.018	17.516	15.707	8.896	16.321	85.242	12.806	18.66	13.532
19	0.019	13.103	12.776	12.128	10.781	76.105	8.952	16.566	13.756
20	0.02	13.586	13.954	11.142	10.703	38.162	13.266	14.512	7.627
21	0.021	10.643	9.568	10.193	10.662	84.017	13.935	15.199	4.837
22	0.022	9.298	11.425	5.226	6.398	89.082	6.71	6.631	7.136
23	0.023	8.012	6.951	5.153	9.535	71.865	6.308	6.429	4.644
24	0.024	6.202	9.119	-1.078	4.202	66.186	0.335	-7.856	2.389
25	0.025	7.361	5.342	-1.846	2.59	15.349	2.536	-3.139	-5.632
26	0.026	0.067	2.776	4.603	1.014	-32.073	4.392	1.041	-0.835
27	0.027	0.955	0.264	2.39	-3.027	58.997	4.741	1.59	2.075
28	0.028	0.164	0.138	-1.705	-3.718	98.253	7.07	-0.72	-0.971
29	0.029	-3.078	-0.314	-0.336	-3.616	86.312	-0.433	-0.468	8.028
30	0.03	-6.062	-1.679	0.889	-5.395	32.076	-2.275	-2.5	11.273
31	0.031	-0.281	-5.305	-2.091	-3.06	-76.457	-0.579	-4.297	3.914
32	0.032	-6.24	-5.587	-3.663	-1.069	-148.629	0.964	-2.185	-3.002
33	0.033	-8.08	-8.519	-1.705	-7.911	-109.143	-4.61	-0.413	-6.974
34	0.034	-6.755	-9.651	-10.537	-4.467	-73.404	-8.591	-3.443	-2.964
35	0.035	-7.112	-6.848	-5.376	-6.007	-62.33	-5.18	-6.038	-6.249
36	0.036	-11.275	-7.285	-5.209	-7.31	-52.185	-5.403	-8.588	-9.301
37	0.037	-6.671	-6.695	-8.86	-9.921	-25.215	-5.588	-12.069	-8.065
38	0.038	-12.265	-10.312	-10.339	-12.296	-16.79	-5.727	-9.122	-12.014
39	0.039	-11.025	-12.899	-8.655	-11.536	-9.038	-8.147	-6.326	-9.724
40	0.04	-9.92	-9.239	-15.838	-9.745	-15.21	-6.66	-7.948	-11.647
41	0.041	-11.86	-11.139	-12.134	-16.821	-20.8	-6.296	-7.202	-13.524
42	0.042	-11.028	-11.243	-10.314	-8.379	29.627	-10.536	-11.06	-13.605
43	0.043	-13.628	-12.074	-17.355	-14.803	10.186	-12.221	-9.271	-15.985
44	0.044	-8.053	-6.467	-13.514	-5.496	-31.895	-12.899	-9.963	-12.128
45	0.045	-9.196	-13.398	-11.57	-12.231	40.755	-12.771	-9.067	-4.557
46	0.046	-13.779	-9.441	-9.977	-6.553	58.897	-8.73	-11.434	5.958
47	0.047	-16.376	-12.019	-14.919	-12.061	10.101	-14.912	-9.705	-7.289
48	0.048	-11.772	-20.172	-13.247	-20.05	-70.061	-15.845	-13.555	-12.757
49	0.049	-16.612	-17.246	-20.055	-15.405	6.427	-13.652	-6.342	-14.505
50	0.05	-13.858	-16.415	-14.244	-9.58	-42.313	-13.17	-8.971	-17.593
51	0.051	-15.22	-6.748	-13.543	-10.42	3.032	-12.592	-14.22	-21.935
52	0.052	-10.784	-13.149	-14.192	-11.063	27.967	-3.697	-11.337	-20.861
53	0.053	-13.7	-2.321	-13.688	-13.059	-8.376	-0.027	-10.579	-19.785
54	0.054	-12.363	-12.39	-4.852	-4.219	-81.825	-6.034	-12.918	-14.648
55	0.055	-14.703	-6.013	-1.236	-7.952	7.511	-0.829	-12.356	-17.635
56	0.056	-15.097	-4.856	-4.778	2.832	67.583	-3.762	-2.311	-13.467
57	0.057	-9.883	-12.215	-3.869	-10.184	-7.822	-6.313	-18.196	-12.802
58	0.058	-16.476	-26.928	-6.819	-5.001	-36.936	-18.533	0.954	-9.438
59	0.059	-10.484	-12.022	-11.119	-12.974	26.134	-6.335	-1.567	-14.198
60	0.06	-16.109	-10.088	-8.837	-5.857	-63.003	-1.673	0.747	-10.241
61	0.061	-14.189	-11.83	-8.299	-4.732	-98.3	-0.282	-18.421	-10.725
62	0.062	-16.131	-13.379	-7.753	-10.768	-22.08	-19.819	-15.913	-13.134
63	0.063	-13.247	-20.539	-13.207	-11.78	-31.555	-11.488	-4.306	-6.649
64	0.064	-14.614	-19.371	-8.403	-12.783	-22.321	-13.991	-10.692	-1.883
65	0.065	-16.95	-13.364	-11.724	-12.049	51.321	-11.659	-4.887	-7.947
66	0.066	-17.35	-14.323	-13.486	-12.858	-56.999	-13.776	-10.112	-8.809
67	0.067	-14.657	-11.413	-16.992	-14.833	15.327	-15.696	-8.568	-9.467
68	0.068	-12.732	-15.662	-9.655	-11.579	28.43	-13.948	-4.312	-4.883
69	0.069	-17.588	-11.591	-8.701	-13.354	40.09	-15.489	-7.985	-0.888
70	0.07	-18.181	-9.648	-3.873	-10.87	72.309	-8.323	-4.489	-8.898
71	0.071	-12.206	-9.055	-8.136	-5.481	62.017	-9.477	-3.517	-19.829
72	0.072	-14.553	-11.953	-15.491	-10.344	-36.889	-15.461	-8.35	-21.284
73	0.073	-12.644	-17.746	-6.585	-10.951	-76.749	-14.489	-12.611	-17.69
74	0.074	-17.311	-15.424	-5.416	-11.546	-112.862	-15.456	-8.548	-11.753
75	0.075	-17.916	-10.59	-12.765	-4.592	6.06	-12.953	-10.494	-10.851
76	0.076	-12.13	-8.648	-11.786	-9.439	-42.177	-10.628	-13.788	-11.889
77	0.077	-12.928	-14.063	-14.284	-20.874	-172.946	-10.029	-14.363	-9.436
78	0.078	-14.889	-15.997	-10.199	2.912	-156.28	-5.379	-15.708	-8.717
79	0.079	-16.849	-12.704	-9.594	-7.16	-141.144	-9.435	-11.258	-12.286
80	0.08	-11.466	-15.604	-12.853	-10.255	-127.51	-17.373	-9.51	-6.338
81	0.081	-13.437	-10.757	-14.562	-7.539	-36.167	-11.361	-6.989	-13.745
82	0.082	-8.821	-12.691	-11.044	-25.336	22.709	-10.398	-10.279	-8.948
83	0.083	-15.434	-13.266	-9.653	-9.066	-32.232	-11.362	-6.209	-9.78
84	0.084	-12.95	-18.102	-16.192	-11.18	-62.479	-5.35	-11.035	-18.743
85	0.085	-17.033	-12.098	-7.248	-9.224	-36.4	-6.123	-12.953	-12.802
86	0.086	-15.125	-14.408	-10.686	-10.95	19.987	-4.179	-8.872	-1.058
87	0.087	-14.574	-10.918	-7.545	-9.382	26.878	-7.463	-10.217	0.419
88	0.088	-16.356	-16.915	-22.211	-5.107	-20.362	-8.041	-11.563	-3.901
89	0.089	-17.752	-16.138	-11.525	-22.114	9.653	-5.523	-6.711	-7.615
90	0.09	-13.341	-15.557	-13.413	-15.125	36.976	-5.135	-12.692	-11.137
91	0.091	-19.964	-17.486	-18.591	-8.708	-8.871	-8.039	-14.991	-20.853
92	0.092	-17.493	-14.58	-13.891	-6.74	21.095	-9.968	-11.491	-6.585
93	0.093	-13.456	-15.935	-15.191	-18.89	37.109	-11.903	-10.889	-12.435
94	0.094	-18.339	-11.48	-11.454	-4.536	71.928	-8.411	-13.772	-10.739
95	0.095	-13.743	-15.537	-7.91	1.322	21.19	-15.749	-8.915	-15.422
96	0.096	-16.69	-15.156	-13.074	-3.861	14.302	-14.77	-8.317	-19.704
97	0.097	-14.213	-11.862	-10.103	-5.357	32.108	-7.987	-10.045	-20.878
98	0.098	-10.978	-16.699	-9.271	-24.08	-29.363	-7.209	-11.384	-26.905
99	0.099	-15.863	-13.413	-13.268	-11.266	-5.578	-9.527	-10.985	-10.883
100	0.1	-19.21	-12.833	-11.274	-13.535	-13.391	-10.097	-6.903	-8.607
101	0.101	-15.198	-10.312	-18.56	-15.607	46.83	-8.145	-9.399	-6.529
102	0.102	-13.898	-13.59	-9.59	-17.486	54.704	-6.384	-10.744	-8.498
103	0.103	-14.336	-13.198	-13.008	-12.21	106.199	-6.752	-11.114	-6.776
104	0.104	-14.777	-11.248	-16.039	-16.806	5.126	0.629	-13.039	-11.451
105	0.105	-20.062	-14.732	-16.937	-15.395	-9.475	5.864	-11.871	-10.113
106	0.106	-15.287	-13.563	-12.612	-14.183	-22.891	6.838	-11.664	4.181
107	0.107	-15.931	-10.85	-18.161	-15.281	-11.281	-4.566	-9.706	6.079
108	0.108	-15.414	-16.657	-17.519	-18.326	-22.434	-28.364	-13.955	-2.666
109	0.109	-12.968	-12.603	-12.819	-9.377	-12.893	-38.43	-11.03	-10.613
110	0.11	-13.414	-13.181	-11.025	-12.817	13.584	-41.526	-10.625	-20.695
111	0.111	-19.28	-12.592	-13.486	-9.676	-108.786	-15.98	-9.258	-27.098
112	0.112	-8.696	-13.17	-10.146	-2.862	-161.366	-12.681	-10.425	-13.964
113	0.113	-15.909	-16.65	-7.967	-8.821	-50.141	-15.79	-12.36	-22.689
114	0.114	-14.807	-14.325	-10.633	-8.008	21.919	-13.077	-9.638	-27.36
115	0.115	-13.714	-17.232	-11.747	-8.552	34.989	-10.549	-7.501	-17.325
116	0.116	-12.811	-13.551	-11.516	-6.575	94.561	-8.211	-3.041	-23.737
117	0.117	-15.758	-12.194	-10.121	-5.954	126.871	-6.073	-7.68	-29.764
118	0.118	-13.293	-11.801	-14.339	-8.429	136.623	-4.129	-8.259	-13.723
119	0.119	-18.95	-13.733	-10.228	-10.705	163.231	-5.86	-16.186	-6.792
120	0.12	-8.171	-14.88	-10.568	-10.276	155.04	-4.302	-10.18	3.823
121	0.121	-9.754	-10.611	-11.878	-11.396	88.203	-11.447	-9.204	5.726
122	0.122	-11.161	-14.666	-14.738	-10.189	7.49	-7.755	-8.228	-6.5
123	0.123	-14.883	-6.721	-13.546	-14.991	39.884	-4.264	-9.002	-23.95
124	0.124	-13.767	-3.235	-10.797	-15.535	-29.321	0.97	-8.236	-17.018
125	0.125	-16.891	-15.038	-12.316	-16.081	15.246	-9.856	-7.657	-14.912
126	0.126	-17.876	-13.476	-8.418	-7.134	23.368	-19.901	-9.594	-13.016
127	0.127	-13.648	-12.112	-10.907	-5.939	74.959	-8.078	-11.339	-14.788
128	0.128	-16.002	-13.266	-13.201	-11.911	27.914	-9.606	-3.413	8.99
129	0.129	-8.098	-12.105	-13.56	-14.964	-63.693	-5.328	-9.417	-14.838
130	0.13	-11.233	-17.322	-12.372	-15.901	-50.412	-19.636	-8.452	-11.762
131	0.131	-14.162	-12.483	-11.968	-11.618	-157.603	-2.211	-5.553	-25.912
132	0.132	-14.967	-14.993	-12.723	-12.363	-143.007	-9.165	-8.072	-13.17
133	0.133	-15.766	-12.666	-12.51	-14.284	-155.898	-19.791	-12.135	-10.872
134	0.134	-25.274	-14.594	-16.744	-13.677	-96.007	-10.106	-16.962	-8.775
135	0.135	-16.381	-16.523	-11.305	-8.235	-150.023	-11.835	-16.375	-6.879
136	0.136	-17.557	-12.448	-9.345	-10.147	-140.032	-10.275	-9.794	-1.688
137	0.137	-5.765	-8.956	-8.748	-8.185	-130.98	-6.007	-10.564	-6.352
138	0.138	-10.421	-12.234	-8.147	-12.228	-122.701	-7.157	-9.789	-28.052
139	0.139	-11.773	-11.836	-10.655	-7.365	-100.526	-8.309	-11.727	-18.789
140	0.14	-10.617	-13.764	-12.955	-11.998	-66.935	-5.204	-15.011	-16.12
141	0.141	-11.775	-13.366	-14.101	-14.885	-11.878	-11.971	-8.441	-3.388
142	0.142	-25.707	-10.45	-10.414	-13.507	39.76	-9.455	-14.445	-10.397
143	0.143	-12.157	-14.106	-17.752	-9.033	-7.012	-15.073	-10.379	-8.293
144	0.144	-6.92	-14.476	-12.515	-16.762	-13.007	-19.917	-9.795	-10.254
145	0.145	-14.844	-8.65	-11.535	-11.518	-40.703	-12.567	-7.853	-15.493
146	0.146	-21.99	-15.992	-14.034	-14.407	34.845	-7.734	-7.263	-17.055
147	0.147	-10.168	-15.007	-9.961	-13.625	88.904	-6.962	-7.645	-15.725
148	0.148	-14.793	-15.767	-14.79	-11.3	98.729	-7.739	-8.03	-6.846
149	0.149	-10.508	-14.981	-11.486	-14.793	36.159	-9.68	-7.637	-3.387
150	0.15	-14.163	-16.904	-13.222	-11.496	-69.639	-14.332	-12.858	-2.43
151	0.151	-12.979	-16.305	-12.822	-12.073	-83.923	-13.767	-8.012	-17.14
152	0.152	-13.915	-15.711	-11.461	-7.231	-97.083	-7.972	-11.3	-23.511
153	0.153	-14.849	-16.091	-11.057	-7.811	-37.559	-13.601	-5.878	-9.96
154	0.154	-10.558	-12.79	-9.887	-9.545	-26.731	-5.679	-6.457	-15.18
155	0.155	-9.749	-14.9	-8.719	-8.187	42.231	-2.583	-11.097	-7.248
156	0.156	-11.65	-12.948	-12.198	-13.605	33.177	-13.422	-12.835	2.822
157	0.157	-9.674	-14.867	-11.802	-14.178	73.646	-9.181	-12.448	-0.829
158	0.158	-10.218	-15.627	-11.407	-6.812	66.085	-10.375	-10.124	-18.806
159	0.159	-15.987	-13.674	-13.331	-11.644	32.385	-4.425	-11.283	-16.261
160	0.16	-18.264	-16.757	-15.253	-7.369	1.893	-3.508	-7.602	-13.926
161	0.161	-16.28	-12.289	-11.757	-6.584	-81.54	-12.446	-7.986	-7.534
162	0.162	-22.24	-15.185	-13.099	-11.416	-46.241	-8.968	-10.114	-17.205
163	0.163	-13.287	-16.528	-11.926	-11.983	29.271	-14.2	-12.05	-4.978
164	0.164	-7.239	-9.167	-13.079	-10.234	19.107	-20.989	-13.206	-3.401
165	0.165	-12.413	-10.119	-8.041	-13.709	27.791	-18.483	-10.305	-13.444
166	0.166	-27.075	-11.086	-14.035	-13.326	84.513	-12.865	-11.464	-12.249
167	0.167	-16.378	-11.856	-14.806	-13.719	62.238	-12.299	-7.971	-18.212
168	0.168	-18.267	-12.629	-15.378	-14.878	42.23	-10.364	-10.869	-4.256
169	0.169	-9.504	-17.468	-14.796	-12.174	11.785	-9.786	-13.577	-10.015
170	0.17	-26.875	-14.181	-11.894	-10.05	28.16	-9.402	-12.42	-15.163
171	0.171	-5.721	-12.444	-15.378	-11.408	-37.642	-9.798	-12.226	-19.707
172	0.172	-13.988	-15.922	-10.927	-8.323	-11.2	-8.665	-10.287	-18.294
173	0.173	-11.422	-12.632	-12.671	-11.036	-19.613	-7.522	-6.024	-9.357
174	0.174	-27.629	-9.721	-5.706	-9.883	2.083	-11.008	-8.93	-15.309
175	0.175	-29.706	-15.711	-12.476	-14.735	-4.944	-13.127	-10.286	-1.322
176	0.176	-12.233	-11.448	-11.699	-9.898	25.236	-10.425	-10.677	-10.946
177	0.177	-9.86	-13.757	-14.016	-13.179	52.554	-12.37	-5.844	-12.629
178	0.178	-11.93	-8.905	-12.073	-10.269	-23.416	-10.226	-9.135	-14.114
179	0.179	-6.074	-13.539	-11.491	-9.881	-121.429	-7.518	-7.387	-18.262
180	0.18	-11.241	-9.46	-7.432	-9.498	-134.859	-9.467	-6.036	-11.827
181	0.181	-9.639	-10.808	-10.913	-12.403	-75.474	-9.668	-6.426	-10.634
182	0.182	-10.947	-11.192	-9.558	-11.238	-21.519	-12.36	-13.013	-11.559
183	0.183	-14.572	-15.252	-13.623	-9.308	-70.993	-6.562	-17.855	-6.661
184	0.184	-22.85	-15.64	-14.989	-10.089	9.613	-7.361	-15.352	-7.416
185	0.185	-17.584	-14.29	-12.68	-9.912	63.809	-9.323	-11.302	-6.614
186	0.186	-14.628	-13.911	-9.778	-14.185	53.851	-8.754	-9.382	-11.456
187	0.187	-13.803	-13.528	-12.49	-10.131	27.203	-12.814	-8.805	-9.522
188	0.188	-22.644	-17.006	-12.104	-11.485	2.954	-12.405	-7.066	-12.388
189	0.189	-14.274	-12.161	-15.593	-12.844	10.518	-11.016	-10.551	-4.424
190	0.19	-15.194	-14.087	-11.151	-9.938	17.455	-10.595	-3.197	-7.855
191	0.191	-16.11	-15.831	-10.577	-12.658	60.349	-8.63	-8.43	-13.013
192	0.192	-11.808	-18.342	-11.947	-12.264	-22.351	-6.672	-11.33	-13.922
193	0.193	-14.097	-15.033	-9.632	-11.479	13.836	-8.195	-12.103	-16.42
194	0.194	-14.635	-14.642	-8.484	-8.187	25.254	-7.988	-14.427	-22.008
195	0.195	-12.656	-10.204	-11.193	-4.121	35.812	-12.228	-12.491	-21.413
196	0.196	-14.357	-14.269	-10.03	-7.593	9.634	-12.785	-9.198	-11.353
197	0.197	-12.977	-9.437	-9.841	-7.188	-63.194	-6.945	-7.452	-9.983
198	0.198	-16.232	-12.739	-13.713	-11.234	-92.188	-6.152	-12.289	-8.768
199	0.199	-13.298	-9.853	-11.197	-14.698	-154.118	-8.07	-10.346	-7.552
200	0.2	-14.429	-15.678	-15.654	-12.379	-112.949	-3.431	-9.766	-12.73
201	0.201	-16.339	-10.082	-15.084	-13.535	-31.009	-7.504	-8.413	-23.533
202	0.202	-14.767	-9.52	-15.492	-11.562	23.716	-4.026	-9.778	-13.476
203	0.203	-13.98	-12.823	-12.219	-13.48	-25.078	-9.447	-9.406	-12.308
204	0.204	-13.772	-18.245	-12.629	-11.922	-15.636	-16.036	-12.124	-8.81
205	0.205	-15.305	-18.805	-10.714	-8.049	-6.841	-13.518	-10.202	-14.03
206	0.206	-14.708	-15.497	-11.117	-13.852	1.237	-4.609	-7.311	-18.857
207	0.207	-11.605	-12.584	-14.043	-16.187	35.42	-3.445	-6.942	-14.569
208	0.208	-10.435	-19.551	-15.231	-12.712	30.27	-6.538	-11.209	-26.761
209	0.209	-14.879	-12.776	-13.321	-14.655	-52.2	-7.513	-9.869	-14.578
210	0.21	-17.784	-15.285	-11.221	-11.771	55.851	-15.441	-9.495	-13.024
211	0.211	-12.956	-7.947	-13.187	-6.949	42.2	-16.41	-7.378	-11.672
212	0.212	-13.548	-12.823	-11.86	-10.251	55.797	-11.588	-7.777	-20.566
213	0.213	-17.629	-12.097	-8.211	-12.01	91.881	-5.582	-13.605	-17.094
214	0.214	-17.255	-17.764	-10.756	-12.426	59.901	-9.638	-6.266	-7.41
215	0.215	-11.842	-6.974	-12.14	-5.105	10.845	-19.122	-9.192	-8.57
216	0.216	-16.697	-8.58	-10.042	-4.176	55.74	-2.104	-13.469	-12.048
217	0.217	-13.428	-7.283	-15.302	-13.117	-66.219	-13.714	-14.264	-0.205
218	0.218	-17.506	-8.486	-11.853	-9.659	-83.457	-11.579	-10.805	-8.126
219	0.219	-14.04	-9.644	-8.599	-12.792	-67.358	-13.505	-11.409	-26.872
220	0.22	-17.337	-10.579	-10.381	-13.798	5.054	-8.271	-10.858	-34.394
221	0.221	-14.463	-17.319	-12.928	-7.84	-7.928	-0.326	-12.234	0.626
222	0.222	-14.091	-14.792	-12.594	-13.493	-43.392	-7.468	-12.654	5.636
223	0.223	-16.05	-17.128	-13.032	-12.965	54.571	-19.264	-6.879	-17.202
224	0.224	-16.26	-17.742	-15.032	-8.381	67.881	-23.914	-9.231	-13.114
225	0.225	-20.747	-22.43	-15.482	-17.337	-87.292	-16.76	-7.329	-9.425
226	0.226	-16.143	-25.393	-14.773	-18.556	61.179	-17.929	-9.3	-12.713
227	0.227	-19.071	-22.946	-18.705	-15.13	42.32	-26.251	-13.403	-15.812
228	0.228	-13.306	-18.573	-13.906	-14.221	-9.884	-10.191	-13.827	-35.571
229	0.229	-15.671	-20.402	-9.298	-11.359	-57.403	1.418	-10.581	-2.113
230	0.23	-15.134	-15.654	-14.759	-12.183	-43.1	-13.48	-10.236	11.435
231	0.231	-13.25	-9.748	-12.864	-13.024	-56.347	-19.278	-6.607	-9.257
232	0.232	-17.354	-12.176	-12.318	-6.506	-68.264	-3.396	-12.076	-12.935
233	0.233	-12.56	-7.431	-4.62	-7.336	-35.842	2.991	-7.3	18.046
234	0.234	-15.892	-8.109	-7.764	-0.033	-26.064	8.791	-9.302	5.686
235	0.235	-17.692	-7.625	-14.572	-1.053	54.538	-7.084	-7.619	24.466
236	0.236	-17.357	-9.042	-12.112	-9.048	-21.482	-17.736	-11.154	14.405
237	0.237	-17.795	-16.446	-14.487	-16.468	-31.452	-27.412	-13.527	-26.43
238	0.238	-13.018	-19.57	-11.065	-15.569	-40.497	-32.637	-12.421	-31.851
239	0.239	-15.025	-20.559	-11.671	-18.163	-97.53	-27.99	-15.185	-36.891
240	0.24	-18.752	-12.075	-15.771	-9.334	-1.05	-17.933	-9.437	-41.332
241	0.241	-14.755	-18.104	-8.838	-25.077	-102.417	-14.255	-13.562	-20.616
242	0.242	-16.17	-25.492	-13.72	-23.019	-89.439	-13.095	-15.563	5.725
243	0.243	-13.915	-14.695	-13.957	-10.714	-101.644	-4.779	-9.638	-4.322
244	0.244	-13.589	-1.775	-20	-16.601	-156.352	-10.017	-10.484	-1.208
245	0.245	-18.112	-10.534	-19.268	-18.42	-8.927	-7.119	-12.492	5.192
246	0.246	-11.601	-12.123	-14.482	-23.134	53.813	-11.384	-13.139	-14.539
247	0.247	-12.447	-7.917	-13.948	-18.943	-4.643	0.795	-11.261	-42.796
248	0.248	-14.846	-6.816	-18.057	-17.859	11.927	-0.948	-16.743	-31.562
249	0.249	-12.995	-5.725	-10.185	0.06	-4.918	13.376	-10.227	-21.494
250	0.25	-13.669	-11.002	-9.077	-7.565	-20.292	7.558	-12.805	-12.191
251	0.251	-14.332	-10.044	-1.776	-33.377	-60.808	2.315	-2.223	7.555
252	0.252	-8.602	-14.248	-6.661	-9.638	-49.939	0.755	-3.638	-10.261
253	0.253	-12.741	-23.104	-4.174	-6.615	25.055	-0.604	-7.375	-7.934
254	0.254	-13.394	-36.243	-8.273	-3.982	-64.631	-7.011	-6.277	-5.79
255	0.255	-16.756	-31.007	-13.17	-6.562	-53.667	-10.522	-11.566	-7.722
256	0.256	-12.769	-20	-11.278	0.343	-43.633	-15.769	-8.724	-19.916
257	0.257	-15.375	-12.893	-8.43	-6.11	-133.244	-12.861	-14.774	-2.496
258	0.258	-17.802	-14.142	-11.975	-4.246	-50.642	-4.915	-9.211	-9.447
259	0.259	-15.009	-17.77	-10.683	-2.564	2.667	-14.607	-11.195	-20.102
260	0.26	-12.408	-1.809	-11.91	-4.175	-47.531	-8.236	-10.668	-10.429
261	0.261	-10.574	14.392	-12.358	-11.398	86.156	-4.766	-12.455	-15.668
262	0.262	-12.801	12.289	-13.582	-12.604	66.499	-20.836	-5.53	-7.745
263	0.263	-11.542	10.342	-12.872	-4.318	48.65	-23.166	-14.474	-14.906
264	0.264	-15.894	1.639	-13.712	-3.373	191.365	-16.784	-8.515	-11.207
265	0.265	-14.239	3.125	-10.678	-4.354	210.095	-3.268	-9.515	-22.03
266	0.266	-21.292	-4.047	-12.664	-6.875	192.286	-12.005	-10.517	-43.701
267	0.267	-18.467	-21.042	-14.645	-19.072	80.711	-13.557	-6.296	-21.844
268	0.268	-17.767	-56.045	-12.564	-10.38	-20.646	-14.917	-10.39	-19.137
269	0.269	-20.156	-71.188	-9.316	-8.85	-60.385	-13.763	-8.478	-21.661
270	0.27	-15.385	-57.689	-15.936	-7.522	-25.06	-14.918	-14.5	4.061
271	0.271	-13.514	-28.667	-1.285	-11.213	-57.869	-20.144	-5.615	7.358
272	0.272	-15.312	-9.84	-3.477	-2.895	-107.384	-11.225	-6.786	-8.291
273	0.273	-20.199	7.293	2.263	-1.928	-45.125	-0.389	-7.762	-22.38
274	0.274	-16.958	10.539	0.45	-10.822	44.292	-4.663	-8.729	-14.831
275	0.275	-11.593	13.412	-7.538	-11.969	-134.704	-5.831	-9.499	1.393
276	0.276	-13.592	16.075	-11.849	-10.998	-160.22	-11.833	-8.724	-5.016
277	0.277	-3.581	13.903	-31.431	-13.891	-90.276	-10.875	-8.145	4.644
278	0.278	-7.889	16.198	-28.773	-25.294	-26.537	-9.909	-7.565	2.887
279	0.279	-9.101	6.713	-21.282	-17.339	-7.026	-14.153	-9.305	-20.951
280	0.28	-10.31	5.158	-19.016	-4.339	45.89	-18.2	-5.811	-24.235
281	0.281	-22.157	6.905	-25.465	-13.009	93.978	-20.132	-7.141	-8.583
282	0.282	-20.661	-8.782	-15.845	-17.615	80.107	-11.43	-4.978	-22.76
283	0.283	-24.979	-10.733	-14.147	-18.921	14.829	-3.102	-4.564	-25.332
284	0.284	-16.121	-12.506	-25.215	-17.711	50.963	-6.189	-10.34	-9.093
285	0.285	-17.33	-38.673	-3.57	-11.658	84.058	-7.138	-12.627	-6.989
286	0.286	-16.416	-42.221	-6.71	-10.638	-23.846	-15.075	-13.173	-8.915
287	0.287	-9.688	-52.17	-4.047	-5.754	-37.54	-16.056	-8.496	-7.207
288	0.288	-8.948	-48.966	-32.349	-1.455	-76.507	-15.096	-10.196	-5.725
289	0.289	-21.183	-29.137	-21.161	-8.765	-255.075	-7.17	-10.537	-15.84
290	0.29	-9.039	-26.559	-17.914	-11.618	-23.741	-12.401	-5.07	-17.08
291	0.291	-17.02	-19.509	-8.674	-10.782	7.961	-9.485	-6.948	-27.981
292	0.292	-9.899	-13.044	-11.43	-3.382	93.118	-5.212	-3.599	-20.84
293	0.293	-18.838	-3.292	-8.964	-4.29	170.583	-2.876	-7.604	-19.682
294	0.294	-10.534	-1.46	-11.337	-6.731	194.692	-10.789	-7.926	-16.237
295	0.295	-13.634	-6.02	-4.998	-12.271	216.66	-11.747	-12.307	-8.908
296	0.296	-14.621	-1.682	-10.842	-17.038	159.819	-6.893	-16.306	5.797
297	0.297	-10.35	7.291	-12.623	-8.263	108.304	-12.88	-9.265	-4.883
298	0.298	-9.559	8.522	-1.63	-9.342	156.742	-15.188	-12.088	-2.994
299	0.299	-1.615	-7.48	-8.832	-12.362	143.168	-5.696	-11.242	-11.74
300	0.3	-15.537	-42.45	-12.538	-13.233	130.756	0.709	-10.392	-10.222
301	0.301	-21.339	-77.622	-16.051	-17.398	71.832	-10.118	-9.736	-3.071
302	0.302	-19.594	-54.746	-27.887	-6.689	18.242	-14.374	-11.585	-9.446
303	0.303	-21.151	-25.685	-16.896	-5.249	-50.454	-5.475	-7.439	-17.788
304	0.304	-19.796	-14.437	1.846	-14.061	-58.874	-4.321	-8.716	-6.001
305	0.305	-16.131	16.538	-10.958	-10.496	-82.948	-7.429	-9.02	-7.553
306	0.306	-5.289	37.263	-4.032	-9.452	-89.953	-22.154	-13.787	-14.71
307	0.307	4.777	56.056	-1.926	-6.474	-42.728	-24.306	-13.131	-21.102
308	0.308	3.624	79.88	-3.889	-10.667	0.121	-3.036	-14.799	-5.422
309	0.309	-4.686	32.871	-2.166	-8.274	-82.651	-5.752	-7.756	-3.291
310	0.31	-14.347	-13.953	-6.843	-4.733	-165.679	-13.317	-12.513	2.52
311	0.311	-13.165	-68.898	-8.234	-14.747	-241.2	-15.647	-11.661	-2.694
312	0.312	-16.619	-31.908	-7.107	-21.86	-230.899	-9.264	-10.81	-20.098
313	0.313	-19.689	-38.483	-5.975	-28.196	-114.133	-7.343	-12.672	-31.681
314	0.314	-22.555	16.467	-13.326	-29.304	-161.436	8.518	-12.022	-16.756
315	0.315	-18.264	-20.525	-22.238	-24.028	-175.333	-2.133	-10.204	-10.915
316	0.316	-25.587	-54.05	-23.414	-19.145	-161.719	-11.802	-8.773	-2.18
317	0.317	-22.664	-35.91	-22.452	-11.176	-149.33	-17.022	-11.024	-6.811
318	0.318	-28.637	24.976	-21.509	-5.919	-138.056	-12.374	-10.559	-11.028
319	0.319	-21.254	16.749	-19.009	0.899	-28.976	-22.429	-9.33	-17.366
320	0.32	-22.191	-20.33	-6.822	-8.731	72.343	-10.623	-10.428	-35.309
321	0.321	-22.918	-67.253	-5.077	-9.855	-19.601	-18.561	-13.848	-22.448
322	0.322	-25.19	-85.515	-3.516	-13.309	63.845	-8.501	-11.458	-29.331
323	0.323	-21.649	-102.021	-2.163	-16.373	96.234	-4.819	-11.783	-14.36
324	0.324	-14.245	-86.968	-19.166	-13.443	-51.96	-13.127	-12.88	14.734
325	0.325	-7.407	-55.083	-16.835	-7.422	-115.556	-7.9	-7.022	2.414
326	0.326	-11.607	-42.755	-27.466	-9.733	-135.029	-3.062	-4.633	-8.739
327	0.327	-13.875	-39.146	-13.909	-7.788	-82.926	-12.743	-6.518	-11.979
328	0.328	-7.242	-42.522	-5.203	-8.37	-130.829	-11.578	-5.884	-8.824
329	0.329	-11.444	-26.94	-3.643	-13.796	-174.327	-8.08	-8.741	-17.083
330	0.33	-13.704	-24.346	-4.97	-15.742	-82.559	-9.041	-16.628	11.232
331	0.331	-4.164	-1.244	-8.618	-12.444	0.543	-4.192	-17.751	7.617
332	0.332	-0.427	1.734	-19.435	-13.02	-10.486	-4.963	-12.491	4.41
333	0.333	-11.222	15.737	-18.047	-11.675	58.378	-7.282	-7.611	-11.191
334	0.334	-9.833	18.13	-24.399	-10.323	49.19	-13.853	-11.83	-19.438
335	0.335	-6.112	29.636	-16.036	-9.916	57.072	-11.329	-7.74	-37.155
336	0.336	-12.067	31.64	-10.726	-10.269	49.359	-9.006	-7.13	-11.328
337	0.337	-19.364	21.824	-11.625	-9.083	149.758	-16.941	-13.101	-14.533
338	0.338	-6.541	26.861	-15.817	-8.292	192.239	-13.831	-12.293	-23.74
339	0.339	-4.754	37.741	-10.162	-11.561	-6.017	-8.975	-11.679	1.904
340	0.34	-9.348	15.953	-8.151	-12.704	21.024	-13.21	-12.236	-8.07
341	0.341	-10.637	6.608	-4.768	-8.242	-56.58	-12.423	-13.953	-23.651
342	0.342	-14.256	-1.754	-7.561	-13.654	105.449	-8.927	-11.416	-15.244
343	0.343	-25.026	-9.319	-6.101	-14.221	-85.77	-10.844	-9.077	2.652
344	0.344	-32.138	-2.343	-13.355	-13.629	-60.823	-6.763	-11.968	-8.871
345	0.345	-17.767	-12.99	-16.357	-11.886	101.271	-11.579	-7.505	-23.673
346	0.346	-35.145	-11.066	-9.476	-8.408	37.165	-12.139	-12.921	-10.02
347	0.347	-32.792	-12.824	-10.155	-15.763	55.621	-6.716	-13.505	-15.111
348	0.348	-22.114	-11.302	-9.29	-8.408	107.171	-7.285	-8.856	-7.066
349	0.349	-20.158	-15.58	-12.672	-13.244	58.651	-10.573	-5.955	-2.694
350	0.35	-11.424	-16.754	-10.639	-15.767	72.016	-12.303	-7.308	-11.488
351	0.351	-9.867	-13.333	-6.476	-10.167	84.102	-11.9	-8.662	-14.865
352	0.352	3.104	-14.384	-5.019	-8.251	214.216	-11.507	-8.266	-2.951
353	0.353	-9.072	-17.338	-12.286	-11.544	125.579	-11.112	-7.872	-4.423
354	0.354	-1.13	-16.568	-15.297	-6.131	140.381	-12.265	-12.117	-14.413
355	0.355	-16.999	-18.859	-8.428	-6.724	67.199	-9.541	-6.302	-20.702
356	0.356	-10.618	-15.312	-21.516	-6.145	0.401	-7.991	-8.627	-17.139
357	0.357	-16.423	-14.657	-11.751	-5.572	11.282	-7.805	-10.563	-9.708
358	0.358	-18.148	-20.006	-20.353	-13.507	-87.311	-12.07	-8.633	-12.532
359	0.359	-16.598	-19.356	-5.911	-5.19	-22.307	-9.153	-14.054	-18.437
360	0.36	-17.958	-18.766	-3.858	-4.223	-58.655	-11.662	-10.563	-12.736
361	0.361	-21.636	-22.883	-5.5	-10.997	-70.268	-12.046	-11.141	-14.572
362	0.362	-18.135	-17.166	-10.044	-15.26	-1.831	-13.201	-4.561	-17.786
363	0.363	-23.336	-14.891	-31.615	-12.952	-100.935	-14.349	-8.813	-14.828
364	0.364	-20.408	-16.854	-15.824	-13.544	-140.853	-8.531	-11.137	-18.266
365	0.365	-14.391	-9.459	-7.409	-11.614	-200.979	-9.278	-13.067	-12.782
366	0.366	-8.761	-16.218	-14.88	-7.543	-342.468	-14.106	-9.776	-10.773
367	0.367	-10.681	-11.98	1.458	-15.472	-285.112	-12.176	-12.676	-10.106
368	0.368	-11.259	-16.032	-4.847	-18.945	-372.793	-13.923	-9.192	-10.613
369	0.369	-13.029	-6.472	-10.582	-19.903	-166.008	-5.991	-5.902	-14.03
370	0.37	-21.017	-10.086	-19.227	-10.98	-25.038	-2.507	-12.482	-19.389
371	0.371	-19.913	-4.056	-14.501	-9.805	52.002	-5.585	-9.577	-14.496
372	0.372	-25.189	-7.145	-4.35	-8.825	121.854	-6.555	-8.8	-13.84
373	0.373	-18.447	-13.896	-23.801	-7.855	143.236	-7.322	-12.864	-15.517
374	0.374	-24.442	-16.37	-9.56	-12.104	124.392	-3.247	-6.279	-7.5
375	0.375	-13.768	-15.532	-17.002	-6.482	107.2	-5.186	-19.434	-1.397
376	0.376	-12.374	-13.514	-14.581	-5.885	91.652	-7.121	-5.878	8.366
377	0.377	-5.957	-10.145	-12.363	-2.58	77.673	-13.695	-11.097	2.048
378	0.378	-14.228	-11.808	-14.204	-6.635	117.588	-19.69	-6.446	-6.225
379	0.379	-21.551	-8.245	-15.845	1.312	82.571	-14.08	-10.7	-20.11
380	0.38	-16.698	-10.468	-11.106	-9.516	28.996	-17.569	-4.316	-18.132
381	0.381	-26.375	-16.919	-3.857	-13.765	-78.9	-8.867	-5.483	-19.82
382	0.382	-6.829	-23.52	-4.937	-7.366	-92.45	-2.87	-12.834	-18.226
383	0.383	-4.116	-24.142	-3.703	-13.354	-104.785	-3.835	-11.866	-13.929
384	0.384	-6.638	-34.667	-15.44	-29.41	-115.764	-8.669	-7.6	-10.221
385	0.385	-8.97	-27.41	-29.706	-31.724	-17.252	-4.421	-13.208	-9.033
386	0.386	-19.629	-7.792	-16.095	-21.074	-56.108	-10.036	-12.617	-8.053
387	0.387	-9.979	29.186	-10.804	-11.384	123.371	-20.877	-14.547	-5.11
388	0.388	-8.266	4.02	-9.185	-13.106	200.856	-19.339	-15.132	-18.233
389	0.389	-22.6	-9.5	-22.094	-17.734	178.487	-15.091	-8.168	-16.27
390	0.39	-24.559	-46.95	-27.263	-13.465	115.73	-11.418	-7.192	-17.963
391	0.391	-22.848	-41.869	-28.753	-9.777	58.875	-7.942	-7.952	-13.287
392	0.392	-24.429	-46.266	-21.536	-10.924	-27.819	-11.049	-5.619	-9.008
393	0.393	-14.408	-50.25	-12.583	-11.879	-11.009	-10.1	-7.548	-5.297
394	0.394	-10.782	-31.379	-9.054	-7.025	4.189	-19.793	-9.47	-11.247
395	0.395	-7.356	-21.237	-14.256	-7.793	-60.73	-16.136	-6.559	-10.25
396	0.396	-4.293	-11.946	-7.445	-13.397	-71.535	-0.473	-5.194	-24.954
397	0.397	-7.231	2.124	-4.896	-8.56	27.157	-11.12	-7.521	-14.306
398	0.398	-1.261	-5.532	-7.198	-10.502	41.262	-5.315	-6.372	-16.226
399	0.399	-5.351	-21.896	-10.669	-6.446	30.61	-7.072	-10.049	-17.951
400	0.4	-7.313	1.412	-12.598	-2.961	85.728	-8.624	-9.658	-13.303
401	0.401	-10.617	4.404	-16.653	-2.577	37.335	-9.982	-16.246	-11.958
402	0.402	-19.546	7.048	-8.716	-8.384	47.167	-13.671	-15.287	7.579
403	0.403	-13.173	-5.749	2.144	-7.625	-57.804	-7.69	-16.073	-0.745
404	0.404	-7.196	-22.027	3.497	-9.575	-71.366	-12.929	-13.762	-13.517
405	0.405	-4.116	-24.172	7.163	-15.586	-31.113	-6.175	-5.841	-1.919
406	0.406	-7.044	-22.259	-6.002	-10.001	-42.264	-8.717	-11.079	-8.317
407	0.407	-18.483	-13.592	-21.893	-13.509	-9.098	-7.966	-6.246	-14.145
408	0.408	-13.863	-12.089	-32.554	-12.957	1.278	-9.923	-10.518	-15.907
409	0.409	-18.152	-7.838	-26.769	-14.727	-60.773	-8.02	-12.859	-11.28
410	0.41	-29.993	6.506	-14.594	-11.262	-19.49	-10.959	-12.301	-18.459
411	0.411	-41.059	4.592	-16.157	-14.572	-85.719	-14.475	-9.041	-6.674
412	0.412	-42.447	6.298	-17.531	-9.762	-22.921	-14.122	-13.133	-5.152
413	0.413	-38.809	-8.066	-23.944	-13.086	1.775	-12.022	-8.328	-3.816
414	0.414	-28.007	-21.653	-10.829	-13.7	83.568	-14.766	-13.018	-10.222
415	0.415	-20.875	-23.42	-2.153	-15.092	29.736	-11.307	-7.645	-13.734
416	0.416	-22.053	-9.126	-6.824	-8.74	20.318	-6.496	-9.631	-18.979
417	0.417	-6.385	-11.091	-5.5	-6.262	-6.009	-9.818	-9.092	-14.165
418	0.418	12.76	-19.81	3.37	-3.976	-30.078	-8.11	-9.725	-13.41
419	0.419	30.565	-18.279	6.801	-11.941	-52.051	-16.079	-8.425	-12.66
420	0.42	23.586	-16.955	-2.948	-15.078	-58.375	-19.594	-11.775	-19.271
421	0.421	8.665	-20.7	-11.943	-14.146	-76.212	-5.69	-13.973	-21.812
422	0.422	-12.645	-26.764	-20.346	-8.195	-70.463	-7.668	-9.585	-14.468
423	0.423	-38.221	-29.942	-34.33	-15.601	-55.053	-9.458	-12.56	-17.385
424	0.424	-48.296	-15.329	-36.309	-12.741	-59.382	-4.862	-13.017	-16.631
425	0.425	-45.206	3.699	-24.166	-13.541	-122.01	-6.263	-11.724	-17.415
426	0.426	-36.885	16.328	-19.579	-14.354	-77.506	-9.984	-8.908	-12.59
427	0.427	-49.66	13.815	-12.489	-9.559	-53.509	-16.028	-11.69	-2.551
428	0.428	-23.923	7.228	-13.713	-12.895	-150.371	-8.712	-9.843	-3.943
429	0.429	-13.874	-2.652	-10.287	-14.683	-111.321	-5.854	-7.802	-7.649
430	0.43	-4.601	-29.187	-11.324	-13.364	-28.572	-6.675	-10.598	-1.678
431	0.431	-1.898	-48.144	-10.417	-13.806	-18.488	-9.047	-16.48	-6.932
432	0.432	-9.46	-31.27	-12.999	-12.706	-48.888	-15.669	-9.209	-9.853
433	0.433	-11.786	-3.125	-9.004	-8.286	12.691	-18.218	-12.199	-17.805
434	0.434	-9.652	0.505	-4.238	-8.901	36.315	-10.891	-11.513	-18.8
435	0.435	-6.758	10.367	-7.619	-8.578	146.555	-13.841	-13.92	-15.931
436	0.436	-4.841	34.131	-8.294	-15.989	220.785	-11.561	-9.171	-16.735
437	0.437	-10.082	18.417	-16.32	-19.126	76.822	-10.815	-7.321	-15.995
438	0.438	-14.736	-24.192	-10.403	-15.873	-96.971	-8.532	-7.987	-14.097
439	0.439	-7.581	-79.223	-9.319	-13.017	-120.73	-10.497	-16.001	-13.572
440	0.44	-8.753	-57.251	-12.512	-13.833	-142.393	-9.948	-19.947	-10.125
441	0.441	-9.933	-63.972	-13.578	-13.095	-123.883	-8.232	-16.537	-13.083
442	0.442	-6.85	-82.29	-14.45	-15.064	-107.263	-0.32	-9.256	-16.613
443	0.443	-7.825	-87.816	-12.215	-17.049	-155.746	-6.349	-14.171	-17.019
444	0.444	-7.062	-52.69	-4.359	-8.195	-84.301	-3.274	-11.733	-12.198
445	0.445	-14.425	6.82	-20.503	-9.406	-45.418	-14.137	-11.035	-2.163
446	0.446	-23.336	47.403	-13.621	-1.137	-57.896	-21.325	-3.176	4.968
447	0.447	-19.854	69.454	-7.325	-4.274	-26.059	-17.652	-0.149	-12.101
448	0.448	-12.505	49.584	-5.479	-1.409	-154.921	-6.828	-9.128	-9.792
449	0.449	-9.611	31.419	-7.306	-14.6	2.158	-19.792	-12.685	0.84
450	0.45	-15.631	14.932	-12.047	-12.7	-19.479	-18.052	-5.399	-1.109
451	0.451	-6.751	-20.3	-7.879	-11.007	-0.884	-10.126	-8.371	-6.339
452	0.452	-12.78	-52.266	-27.521	-0.028	85.9	-5.876	-7.665	-7.896
453	0.453	-18.031	-48.209	-13.485	-7.24	69.351	-9.57	-10.054	-15.054
454	0.454	-19.022	-44.545	-11.056	-8.429	25.386	-6.101	-12.045	-11.379
455	0.455	-23.296	-34.53	-13.47	-0.148	37.751	-0.886	-10.161	-17.386
456	0.456	-20.984	-12.715	-11.423	-7.549	-22.461	-5.706	-19.101	-5.581
457	0.457	-20.407	-10.062	-9.573	-6.619	96.43	-8.209	-12.751	-4.023
458	0.458	-14.41	-43.581	-14.897	-14.583	48.441	-4.137	-9.298	-11.172
459	0.459	-10.345	-57.156	-10.353	-17.697	-53.035	-2.201	-10.298	-14.841
460	0.46	-10.933	-44.797	-14.704	-16.744	12.389	-8.195	-3.553	-8.85
461	0.461	-15.599	4.339	-15.939	-15.98	190.895	-8.959	-7.832	-7.902
462	0.462	-6.705	10.889	-14.861	-13.674	164.701	-13.782	-2.232	-16.8
463	0.463	-13.097	4.862	-15.913	-11.747	47.756	-9.118	-0.313	-13.289
464	0.464	-16.578	-11.623	-13.094	-9.818	-16.344	-13.174	-4.967	-8.034
465	0.465	-19.655	-6.666	-13.935	-11.572	-113.055	-12.774	-4.396	-12.846
466	0.466	-22.531	-11.192	-18.059	-8.101	-96.183	-11.404	-12.325	-8.567
467	0.467	-18.25	-23.63	-7.289	-15.466	46.558	-9.25	-6.321	-14.177
468	0.468	-30.408	-20.012	-2.708	-20.693	180.617	-9.613	-5.339	-12.232
469	0.469	-18.154	-3.047	4.394	-9.863	162.675	-6.885	-2.422	-8.925
470	0.47	-16.555	18.767	8.017	-8.527	114.682	-8.42	-3.175	-17.802
471	0.471	-12.263	10.401	-2.885	0.367	99.905	-3.958	-8.771	-24.167
472	0.472	-8.58	12.861	-24.633	-0.801	60.132	-1.989	-3.914	-18.157
473	0.473	-16.913	10.477	-40.383	-10.467	119.577	-6.017	-11.24	-12.906
474	0.474	-22.168	29.573	-20.72	-27.499	173.784	-7.341	-14.115	-15.777
475	0.475	-17.361	26.984	-18.268	-11.237	104.697	-12.721	-4.41	-9.741
476	0.476	-14.864	52.643	-6.699	-9.102	131.39	-13.278	-8.049	0.936
477	0.477	-10.79	42.509	-13.121	-7.162	91.023	-21.963	-2.007	-0.382
478	0.478	-8.856	26.762	-18.962	-12.38	-19.686	-15.946	-2.925	-17.371
479	0.479	-13.468	23.996	-10.291	-17.016	60.237	-8.56	-9.645	-24.291
480	0.48	-16.336	-14.53	-14.989	-9.848	17.669	-7.551	-15.588	-17.865
481	0.481	-14.934	-42.231	-7.875	-8.67	-73.8	-6.749	-11.462	-23.619
482	0.482	-9.479	-77.442	-9.057	-26.645	10.193	-10.787	-14.888	-18.358
483	0.483	-17.393	-109.354	-10.234	-24.107	-151.875	-17.342	-11.53	-4.004
484	0.484	-10.014	-121.724	-5.031	-7.821	-81.284	-4.152	-12.048	1.828
485	0.485	-7.081	-65.017	-11.797	-9.92	-17.036	-6.043	-11.592	-3.373
486	0.486	-16.716	-40.609	-3.875	-11.82	-150.973	-21.877	-13.851	-1.794
487	0.487	-15.524	-18.513	-9.116	-6.569	-167.781	-15.463	-13.392	-0.402
488	0.488	-16.661	-11.943	-13.977	-1.903	-183.112	-17.373	-16.029	3.314
489	0.489	-21.857	-5.99	-7.996	-9.038	-197.082	-8.636	-12.466	-12.325
490	0.49	-12.929	10.394	-8.786	-10.161	-183.464	-10.155	-13.558	2.617
491	0.491	-14.069	5.387	-8.192	-8.959	-99.682	-8.761	-12.325	-3.154
492	0.492	-17.125	-8.105	-10.118	0.753	-88.35	-5.051	-7.997	-22.463
493	0.493	-6.263	-12.131	-11.851	-2.886	-156.961	-11.019	-8.302	-19.91
494	0.494	-7.599	6.687	-8.354	-1.679	-218.912	-11.961	-10.547	-12.909
495	0.495	-8.742	-16.983	-10.657	-2.601	-144.986	-5.166	-8.342	-10.739
496	0.496	-14.732	-45.033	-4.054	-17.268	-95.045	-13.091	-11.941	-12.631
497	0.497	-15.695	-86.413	-6.934	-15.088	-85.545	-12.125	-6.435	-21.298
498	0.498	-10.838	-47.473	-14.839	-20.843	-125.565	-18.887	-8.288	-19.73
499	0.499	-8.296	-1.813	-9.58	-12.091	-28.613	-14.611	-12.857	-15.458
500	0.5	-10.593	-7.668	-16.335	-1.023	37.825	-8.98	-9.877	-16.59
501	0.501	-8.648	8.909	-13.815	-2.334	98.005	-9.548	-11.15	-10.562
502	0.502	-18.702	-16.161	-11.487	-8.677	87.748	-3.506	-8.752	-7.435
503	0.503	-14.435	-20.56	-9.554	-26.638	117.958	-1.157	-13.512	-12.243
504	0.504	-15.599	0.219	-8.962	-13.832	109.603	-9.068	-11.503	-16.479
505	0.505	-19.084	3.98	-17.841	-11.478	4.093	-25.102	-13.174	-12.395
506	0.506	-26.432	7.374	-24.203	-13.566	-38.819	-18.111	-14.46	-23.202
507	0.507	-31.269	-1.791	-20.684	-19.337	-78.081	-11.711	-13.046	-24.716
508	0.508	-25.249	-9.992	-19.678	-24.526	29.789	-5.891	-10.082	-17.546
509	0.509	-17.879	-7.362	-14.809	-22.946	-41.916	-7.599	-11.957	2.008
510	0.51	-11.075	-4.947	-17.281	-18.675	129.447	-12.218	-13.063	4.738
511	0.511	-22.479	-2.723	-8.345	-12.272	199.338	-16.458	-13.195	-8.023
512	0.512	-17.823	-8.396	-7.16	-13.41	220.809	-15.269	-8.691	-24.256
513	0.513	-13.55	-13.485	-10.239	-14.333	201.873	-2.094	-8.052	-22.107
514	0.514	-14.706	10.443	-11.185	-7.512	149.469	-7.317	-8.579	-20.162
515	0.515	-13.54	7.256	-11.922	-6.702	101.729	-5.766	-13.369	-14.938
516	0.516	-10.437	-1.958	-9.533	-2.599	29.278	-10.016	-10.036	-0.623
517	0.517	-9.467	0.798	-11.417	-9.135	147.402	-11.171	-14.07	-2.571
518	0.518	-22.631	-1.658	-10.791	-3.098	35.956	-5.155	-10.551	-7.804
519	0.519	-9.078	-8.519	-14.82	-0.742	-65.164	-6.114	-11.88	-12.451
520	0.52	-10.796	-14.776	-13.415	-11.537	26.704	-5.145	-7.008	-11.088
521	0.521	-6.103	-5	-11.025	-9.928	-81.077	-13.073	-7.565	-2.189
522	0.522	-10.314	-3.133	-13.071	-17.007	-124.801	-16.157	-8.119	-8.204
523	0.523	-11.44	-1.464	-14.186	-10.55	-191.19	-11.304	-7.695	-13.432
524	0.524	-10.252	14.528	-16.864	-11.661	-108.344	-13.819	-6.324	-14.393
525	0.525	-11.21	25.243	-18.366	-10.664	-76.529	-3.169	-9.216	-10.137
526	0.526	-22.03	11.736	-14.45	-7.728	-205.618	-7.435	-9.593	-7.809
527	0.527	-14.85	-0.394	-7.421	-6.93	-188.877	-6.266	-13.848	-7.216
528	0.528	-18.509	-24.158	-4.46	-9.225	-173.766	-12.282	-12.491	-14.563
529	0.529	-12.48	-61.864	8.751	-8.626	-217.695	-17.515	-10.169	-11.673
530	0.53	-17.68	-56.778	-0.856	-13.261	-126.143	-6.673	-15.006	-17.685
531	0.531	-10.889	-79.581	-20.147	-16.143	-19.424	-8.026	-11.73	-8.778
532	0.532	-6.605	-50.578	-22.599	-12.631	-92.462	-11.708	-11.144	-9.934
533	0.533	-15.488	-16.596	-10.928	-13.955	-185.33	-15.198	-7.662	-8.96
534	0.534	-18.976	-3.243	-30.036	-12.752	-7.25	-18.279	-9.984	-7.98
535	0.535	-26.328	-15.941	-12.175	-16.374	68.801	-11.493	-5.926	-10.47
536	0.536	-17.422	-12.578	-9.798	-11.879	184.589	-3.538	-8.453	-14.523
537	0.537	-16.28	4.185	-7.613	-7.772	78.087	-2.574	-7.102	-13.93
538	0.538	-23.637	0.957	-5.625	-7.334	96.645	-5.477	-13.686	-10.634
539	0.539	-14.73	-13.052	-7.32	-14.632	8.615	-9.727	-8.858	-12.373
540	0.54	-13.569	-51.291	-31.085	-15.556	87.568	-17.066	-11.381	-6.587
541	0.541	-29.643	-56.444	-20.979	-8.743	14.878	-10.282	-5.776	-17.235
542	0.542	-13.408	-31.115	-17.837	-11.216	54.017	-6.011	-9.259	-12.992
543	0.543	-11.31	-17.463	-15.091	-16.79	-29.702	-8.326	-9.839	-9.361
544	0.544	-13.28	-46.36	-12.524	-8.831	24.041	-4.851	-6.934	-12.883
545	0.545	-11.57	-49.94	-24.069	-7.845	33.523	-5.444	-8.289	-9.816
546	0.546	-13.135	-39.82	-13.36	-10.73	6.554	-2.544	-11.578	-6.934
547	0.547	-20.322	-36.674	-11.357	-14.977	-1.671	-9.507	-8.678	-6.176
548	0.548	-19.168	-16.89	-13.043	-7.611	-53.329	-8.545	-11.392	-2.124
549	0.549	-15.705	-9.259	-1.964	-12.439	7.296	-18.221	-15.66	-11.621
550	0.55	-8.385	-11.47	5.254	-14.943	15.686	-9.308	-13.157	-15.313
551	0.551	-3.569	-4.996	4.147	-12.6	-6.123	-27.291	-11.804	-21.323
552	0.552	-11.518	8.609	-4.122	-1.749	0.658	-9.482	-13.945	-22.3
553	0.553	-6.336	3.43	-3.101	-6.381	-17.467	-11.795	-12.795	-17.47
554	0.554	-9.265	1.891	-11.949	-7.738	65.752	-13.932	-12.417	-13.215
555	0.555	-17.2	-2.364	-13.054	-11.398	101.402	-8.149	-9.516	-23.866
556	0.556	-9.85	-1.212	-18.222	-12.539	25.598	-6.418	-8.361	-16.712
557	0.557	-24.564	-0.046	-17.211	-13.492	-122.341	-11.033	-6.436	2.822
558	0.558	-13.912	-16.119	-12.895	-14.443	-185.601	-23.996	-5.67	-5.494
559	0.559	-23.562	0.127	-18.441	-1.264	-88.989	-15.285	-4.904	-18.259
560	0.56	-11.353	10.794	-10.44	-3.181	-1.136	-13.745	-9.162	-6.62
561	0.561	-12.879	8.919	-3.008	-8.388	-48.079	-20.908	-8.58	-17.239
562	0.562	-11.508	0.263	1.927	-22.681	-4.079	-11.999	-12.062	-19.154
563	0.563	-10.331	-4.361	-3.986	-20.727	9.865	1.17	-9.738	-6.951
564	0.564	-13.793	-5.74	-14.558	-8.516	70.175	-4.038	-12.643	4.096
565	0.565	-16.875	13.832	-36.169	-13.141	81.674	-8.685	-10.705	-0.154
566	0.566	-13.965	22.227	-20.423	-14.478	111.893	-7.344	-7.991	3.527
567	0.567	-6.018	-5.988	-6.237	-13.298	49.905	-13.746	-9.536	-7.308
568	0.568	-22.045	-40.009	1.36	-12.128	26.203	-7.754	-5.085	-11.569
569	0.569	-24.364	-44.413	-10.187	-11.153	63.615	-2.53	-12.436	-17.959
570	0.57	-39.242	-6.793	-25.019	-23.913	57.345	-9.304	-7.596	-14.469
571	0.571	-29.541	-41.975	-42.377	-32.621	137.189	-11.819	-17.269	-7.104
572	0.572	-17.311	-37.489	-21.219	-21.589	61.85	-14.145	-20.933	-11.916
573	0.573	-15.741	-41.523	-12.839	-11.526	32.776	-6.221	-10.093	-16.164
574	0.574	-5.659	7.647	-5.237	-5.143	113.886	-13.58	-8.733	-10.548
575	0.575	-9.323	14.249	-2.866	3.173	60.193	-4.694	-2.339	-12.503
576	0.576	-10.466	-3.919	-9.194	8.403	-47.83	-17.857	-3.496	-13.088
577	0.577	-9.486	-9.334	-11.068	1.64	-33.041	-1.988	-2.528	-12.514
578	0.578	-18.366	-24.459	-9.271	0.867	-98.281	-4.113	-5.429	-10
579	0.579	-19.499	-47.347	-17.162	1.637	-181.021	-9.925	-13.359	-13.291
580	0.58	-14.241	-51.49	-12.854	-4.946	-82.551	-8.197	-5.994	-19.869
581	0.581	-20.967	-9.912	-9.124	-12.887	10.359	-3.545	-18.759	-20.845
582	0.582	-11.239	17.77	-7.907	-24.699	-0.454	-7.816	-13.53	-14.832
583	0.583	0.629	93.514	-4.777	-26.253	54.527	-27.383	-11.98	-9.207
584	0.584	-3.962	169.476	-7.644	-22.002	5.951	-13.259	-7.715	-18.678
585	0.585	-8.178	179.403	-11.895	-13.101	-127.373	-20.813	-4.031	-12.277
586	0.586	0.758	116.89	-9.543	-14.274	-68.697	-9.219	-12.348	-13.423
587	0.587	-14.863	-5.235	-11.417	-17.383	-50.188	-7.097	-11.377	-10.304
588	0.588	-21.199	-197.815	-10.784	-18.352	-33.33	-12.92	-8.474	-7.375
589	0.589	-19.216	-274.646	-1.832	-14.098	39.687	-11.201	-7.703	-3.085
590	0.59	-3.284	-204.98	-8.182	-11.801	27.284	-9.682	-8.476	-8.658
591	0.591	-1.079	-99.13	-11.641	-13.755	-7.379	-11.058	-15.059	-6.679
592	0.592	0.926	-41.473	-6.393	-5.062	4.317	-4.665	-10.808	3.41
593	0.593	6.229	-58.873	-21.081	-1.604	94.057	1.341	-13.137	-0.842
594	0.594	-4.723	-11.206	-27.451	-0.672	35.173	0.361	-12.551	-4.512
595	0.595	-20.514	3.161	-25.499	-5.537	24.979	-4.481	-11.975	-10.53
596	0.596	-18.31	-9.937	-20.265	-11.565	-43.378	-17.647	-11.399	-15.746
597	0.597	-31.777	-21.671	-12.304	-10.819	-87.482	-8.006	-6.569	-22.496
598	0.598	-15.84	-10.773	-10.928	-11.436	-95.065	-16.76	-4.634	-14.558
599	0.599	-5.126	-0.872	-14.587	-6.823	-146.37	-18.332	-7.56	-9.327
600	0.6	-18.602	8.032	-15.73	-8.608	-58.572	-16.997	-14.548	-12.219
601	0.601	-23.741	32.389	-10.485	-7.303	25.172	-8.094	-5.668	-7.949
602	0.602	-6.244	10.276	-9.515	-13.731	101.366	-9.271	-6.85	-8.708
603	0.603	-17.807	30.155	-8.743	-12.983	131.162	2.501	-12.097	-16.63
604	0.604	-36.924	36.092	-11.084	-17.074	50.578	4.024	-15.01	-13.516
605	0.605	-29.327	30.593	-17.697	-16.539	-47.024	-17.674	-10.771	-10.587
606	0.606	-26.944	5.388	-8.039	-13.323	-86.394	-39.557	-8.458	-11.324
607	0.607	-33.265	0.944	-14.443	-17.454	-145.888	-8.425	-7.888	-23.454
608	0.608	-35.138	-11.446	-17.95	-18.849	-178.481	-4.392	-7.316	-14.665
609	0.609	-15.712	-37.783	-12.747	-14.414	-129.414	-0.733	-13.906	-16.153
610	0.61	-13.133	-61.552	-21.68	-8.996	-192.047	-10.816	-14.691	-14.749
611	0.611	-15.378	-45.87	-27.702	-12.499	-248.968	-20.138	-13.933	-21.096
612	0.612	-8.903	-20.34	-15.906	-6.532	-152.63	-17.455	-9.112	-19.93
613	0.613	-10.77	10.58	-7.974	-8.905	-87.021	-14.951	-7.193	-16.845
614	0.614	-5.487	-18.508	-3.732	-7.02	-75.435	-3.334	-11.279	-6.006
615	0.615	-0.789	-60.135	-10.149	-7.647	-43.135	3.035	-16.134	1.171
616	0.616	-4.997	-32.439	-1.868	-9.424	5.921	-2.787	-10.152	7.584
617	0.617	-24.481	-27.357	1.211	-9.069	-21.259	-11.519	-10.944	4.137
618	0.618	-4.679	-31.825	-13.511	-6.778	100.371	-13.087	-9.028	-3.209
619	0.619	-12.179	-52.59	-19.911	-13.397	152.156	-14.453	-9.624	-15.973
620	0.62	-14.448	-18.56	-10.263	-12.462	71.96	-15.627	-7.9	-17.702
621	0.621	-20.785	-5.018	-12.042	-13.274	-0.973	-16.808	-15.851	-22.321
622	0.622	-11.045	-1.001	-10.541	-15.653	11.355	-11.598	-7.555	-12.231
623	0.623	-9.229	10.171	-9.203	-9.112	117.78	-10.653	-10.681	-11.055
624	0.624	-4.509	6.85	-8.06	-9.905	131.05	-4.669	-11.661	6.962
625	0.625	-11.582	3.744	-16.394	-17.279	116.757	-8.757	-10.898	-5.792
626	0.626	-12.66	0.984	-15.444	-20.207	103.806	-15.358	-8.588	-3.453
627	0.627	-13.75	13.62	-6.568	-12.295	69.995	-17.906	-12.087	-9.83
628	0.628	-18.907	11.119	-0.603	-11.355	19.316	-12.304	-11.516	-15.641
629	0.629	-15.958	8.801	-3.736	-12.352	-26.697	-8.824	-14.439	-13.898
630	0.63	-28.106	-17.331	-18.482	-13.156	28.936	-17.541	-13.109	-9.243
631	0.631	-22.066	-46.535	-33.403	-13.962	-56.249	-2.074	-6.743	-19.298
632	0.632	-26.11	-59.061	-12.138	-12.063	53.986	-0.93	-5.993	-18.127
633	0.633	-21.244	-40.38	-6.554	-11.717	5.487	-17.008	-8.326	-14.642
634	0.634	-11.136	4.294	1.754	-15.048	-38.586	-14.703	-10.274	-15.597
635	0.635	-6.828	34.644	-5.81	-8.494	-26.285	0.19	-6.415	-17.332
636	0.636	-15.687	29.133	-31.568	-5.994	-62.75	-5.641	-8.354	-22.17
637	0.637	-9.645	33.989	-21.524	-13.365	-96.142	-0.439	-6.624	-21.386
638	0.638	-10.597	1.769	-18.452	-12.417	11.583	-1.99	-9.153	-20.597
639	0.639	-15.423	-11.009	-10.149	-1.016	-32.52	-3.327	-9.555	-24.068
640	0.64	-23.34	-30.135	-17.706	-8.96	-151.952	-15.127	-8.408	-19.409
641	0.641	-24.273	-20.226	-6.113	-7.61	-136.865	-29.447	-3.19	-10.489
642	0.642	-15.346	-23.203	-4.013	-3.938	-152.086	-23.623	-8.035	9.058
643	0.643	-14.171	-42.748	-2.107	-2.769	-60.885	-7.732	-18.097	6.356
644	0.644	-15.126	-45.071	-3.884	-5.866	21.639	-14.106	-8.029	19.139
645	0.645	-10.294	-47.181	-8.572	-6.838	-77.031	-12.164	-9.195	-6.601
646	0.646	-16.319	-36.329	-15.765	-11.115	-12.264	10.667	-10.35	-16.665
647	0.647	-10.741	-18.758	-12.108	-8.816	-1.543	7.567	-13.445	-1.014
648	0.648	-10.208	16.406	-13.284	-9.423	73.225	-12.152	1.269	-3.752
649	0.649	-9.648	31.654	-8.063	-4.798	101.924	-19.696	-5.111	-16.534
650	0.65	-17.385	36.239	-10.975	-4.221	38.503	-26.664	-3.167	-18.863
651	0.651	-10.034	40.44	-4.982	-10.027	-19.022	-20.262	-4.91	-21.013
652	0.652	4.67	29.38	-12.347	-17.389	61.91	8.786	-6.449	-15.221
653	0.653	6.812	12.489	-3.466	-20.303	50.647	-3.584	-16.502	-13.502
654	0.654	-6.76	9.536	-2.311	-7.142	40.356	-7.235	-7.593	-15.078
655	0.655	-22.667	-32.971	-18.361	10.292	13.228	-10.489	-13.587	-28.068
656	0.656	-20.548	-75.538	-20.687	-1.295	-93.06	-1.185	-12.606	-36.795
657	0.657	-26.353	-59.141	-14.306	-24.696	-50.286	-3.893	-13.563	-32.167
658	0.658	-24.619	-54.203	-12.359	-40.363	67.876	-21.661	-12.775	-19.233
659	0.659	-19.981	-77.127	-10.594	-37.641	-11.93	-10.005	-11.988	-17.516
660	0.66	-21.317	-39.653	-12.12	-19.823	-55.215	0.684	-11.394	-0.121
661	0.661	-30.185	-24.638	-19.269	-12.825	-94.786	-8.968	-10.801	16.117
662	0.662	-12.158	-11.184	-22.951	-6.411	36.271	-14.188	-13.689	22.47
663	0.663	-4.584	-7.194	-16.96	-4.436	18.948	-18.809	-6.7	12.759
664	0.664	-6.888	-41.234	-13.873	0.822	3.349	-5.808	-13.447	0.552
665	0.665	-8.989	-54.747	-16.774	-13.468	18.003	-10.989	-10.91	-16.877
666	0.666	-18.64	-67.123	-19.268	-15.374	110.475	-6.284	-8.567	-23.851
667	0.667	-13.4	-25.487	-11.877	-13.615	3.43	-13.395	-9.122	-8.948
668	0.668	-14.964	-9.004	-8.944	-5.657	75.953	-14.525	-9.678	-14.773
669	0.669	-19.229	-24.069	-8.164	-9.894	37.037	-11.027	-13.716	-20.029
670	0.67	-22.921	-10.538	-10.48	-13.551	49.43	-10.047	-10.204	-24.726
671	0.671	-21.766	1.854	-11.041	-0.366	104.085	-14.851	-8.822	-17.616
672	0.672	-18.666	13.067	-15.664	-5.565	94.611	-8.797	-6.669	-11.28
673	0.673	-19.623	-4.016	-7.915	-13.474	68.23	-9.541	-11.868	-17.303
674	0.674	-22.134	11.575	-8.864	-9.184	125.699	-7.599	-11.265	-12.106
675	0.675	-22.903	36.958	-5.94	-2.767	30.031	-4.293	-6.594	-11.168
676	0.676	-14.967	74.528	-6.693	-6.222	43.798	-4.85	-7.151	-6.963
677	0.677	-13.997	79.411	-4.346	-11.426	56.186	-12.743	-12.932	3.637
678	0.678	-5.088	56.513	-3.736	-12.359	-19.058	-18.693	-7.297	-3.563
679	0.679	-6.25	35.755	-9.709	-13.09	-87.482	-17.673	-9.207	-15.402
680	0.68	-3.161	9.401	-20.336	-17.112	-185.38	-8.73	-7.253	-16.979
681	0.681	3.592	6.102	-13.167	-16.484	-197.854	-5.192	-12.648	-15.656
682	0.682	-0.682	-22.127	-9.488	-17.014	-137.579	-10.366	-16.101	-3.878
683	0.683	-12.9	-33.335	-20.309	-11.546	-60.875	-19.241	-11.43	-11.843
684	0.684	-25.101	-9.47	-18.935	-16.345	-129.16	-10.91	-8.503	-13.224
685	0.685	-23.545	-0.107	-17.748	-14.376	-173.024	-1.201	-11.967	-4.353
686	0.686	-19.267	-14.177	-14.242	-11.437	-50.137	5.235	-11.562	-15.207
687	0.687	-10.359	-21.689	-11.146	-10.05	-31.977	-12.717	-7.485	-16.582
688	0.688	-13.835	-42.759	-14.045	-9.637	80.093	-30.492	-3.987	-12.927
689	0.689	-16.945	-62.495	-14.804	-10.773	153.203	-14.209	-5.327	-14.112
690	0.69	-19.863	-100.98	-12.46	-11.903	-43.369	-7.798	-11.894	-21.478
691	0.691	-13.878	-184.173	-5.863	-10.716	41.763	-21.335	-14.784	-6.783
692	0.692	-8.277	-148.541	-3.327	-14.942	68.119	-16.113	-15.543	-8.912
693	0.693	-10.213	-116.042	-8.923	-5.999	92.29	-5.062	-16.31	-18.58
694	0.694	-8.295	-66.74	-4.083	-4.799	72.249	-3.681	-6.831	-13.351
695	0.695	-6.577	-40.067	-8.713	1.23	131.044	0.013	-13.214	-17.994
696	0.696	0.38	0.567	-12.761	-1.834	114.551	-10.805	-7.208	-2.151
697	0.697	-0.6	7.981	-9.272	-0.841	99.598	-20.836	-8.17	-4.311
698	0.698	-12.021	1.484	-16.61	-6.812	-29.47	-9.012	-7.206	-13.993
699	0.699	-26.333	19.74	-13.494	-17.421	-11.052	-4.375	-11.452	-12.271
700	0.7	-28.252	14.361	-14.445	-18.737	-121.418	-14.456	-7.385	-4.359
701	0.701	-26.509	-0.665	-6.495	-9.798	-77.545	-8.077	-9.321	-8.644
702	0.702	-24.954	-5.05	0.876	-10.937	-90.136	-6.913	-11.253	-4.987
703	0.703	-3.262	-0.91	-13.831	-18.274	-53.995	-7.851	-10.682	-8.48
704	0.704	-6.352	48.283	-28.717	-29.096	-86.028	-16.739	-9.339	-9.444
705	0.705	-20.485	68.247	-15.154	-27.711	-95.448	-13.251	-11.665	-12.347
706	0.706	-23.015	74.257	-6.438	-13.347	-86.158	-12.277	-6.831	-14.882
707	0.707	-16.073	79.627	-23.855	-7.519	-126.491	-13.241	-10.133	-9.297
708	0.708	-13.977	44.368	-30.817	-9.263	-59.451	-15.756	-8.4	-8.733
709	0.709	-19.802	3.124	-20.164	-4.629	-50.239	-13.442	-11.893	-12.032
710	0.71	-28.53	-2.325	-14.354	-14.698	-41.932	-3.943	-10.546	-13.774
711	0.711	-23.904	22.847	-2.151	-13.525	54.486	4.966	-10.169	-5.815
712	0.712	-16.763	18.438	8.89	-16.983	-11.284	-8.195	-11.343	-4.621
713	0.713	-13.085	-43.996	10.247	-11.722	-46.707	-13.434	-13.284	-18.526
714	0.714	-19.076	-70.626	-1.548	-8.787	-35.826	-11.902	-11.152	-12.704
715	0.715	-15.983	-62.444	-25.336	-7.974	13.529	-21.964	-11.937	-14.434
716	0.716	-13.083	-40.331	-28.612	-0.598	58.133	-15.588	-11.166	-19.087
717	0.717	-3.427	-33.695	-19.316	-7.352	66.169	-7.279	-9.617	-9.035
718	0.718	0.24	-27.6	-10.982	-4.816	-30.429	4.529	-9.041	-7.881
719	0.719	-3.251	0.182	-13.489	-8.853	-17.448	2.969	-12.142	-1.882
720	0.72	-15.066	5.282	-15.81	-12.322	17.983	-15.828	-9.25	-4.989
721	0.721	-26.105	18.893	-17.934	-11.73	28.545	-28.615	-11.966	-7.914
722	0.722	-21.856	39.663	-4.386	-12.289	97.255	-2.86	-6.943	-21.088
723	0.723	-15.477	50.951	-13.109	-11.887	-37.507	14.175	-7.532	-15.287
724	0.724	-14.317	81.946	-14.65	-10.527	-134.343	4.878	-11.611	-3.098
725	0.725	-17.426	52.952	-18.899	-13.419	-47.435	-9.261	-8.136	1.551
726	0.726	-18.402	11.41	-17.724	-7.409	-32.327	-27.067	-8.537	-8.51
727	0.727	-20.917	-60.642	-14.243	-11.664	-76.336	-29.384	-9.712	-17.403
728	0.728	-16.855	-70.364	-9.02	-17.276	-116.507	-23.016	-11.664	-23.381
729	0.729	-8.91	-79.202	-6.128	-15.344	-57.631	-9.486	-8.192	-22.409
730	0.73	-5.813	-103.574	-10.404	-18.64	-47.7	-25.372	-10.331	-13.505
731	0.731	-4.857	-125.659	-12.755	-19.226	-58.621	-10.476	-12.273	-21.828
732	0.732	-0.608	-92.187	-6.192	-14.388	-86.304	6.946	-9.571	-14.473
733	0.733	-11.27	-86.221	-6.986	-5.684	-62.753	4.613	-10.357	-11.56
734	0.734	-18.463	-47.552	-9.321	-4.519	-85.504	-14.57	-9.008	-7.297
735	0.735	-24.884	-12.354	-14.148	-3.553	14.486	-17.112	-6.497	-19.486
736	0.736	-18.915	-7.915	-12.217	-2.574	28.095	-19.438	-5.726	-14.248
737	0.737	-15.845	-3.887	-5.634	-5.086	-12.001	-4.53	-8.435	-9.6
738	0.738	-1.147	-15.166	-11.622	-5.852	-24.412	-6.472	-11.919	-5.331
739	0.739	-7.54	-39.044	-10.851	-5.261	29.245	-8.227	-10.755	-14.22
740	0.74	-13.344	-36.023	-12.777	-9.901	18.916	-6.681	-11.143	-8.211
741	0.741	-15.076	-16.363	-8.125	-15.31	9.286	-5.336	-9.99	-11.298
742	0.742	-16.612	16.992	-6.385	-20.146	-80.867	-17.175	-9.223	-6.441
743	0.743	-3.648	30.481	1.539	-18.219	-69.713	-9.262	-7.299	-10.689
744	0.744	-1.909	18.088	-14.163	-12.803	-59.55	-7.9	-7.504	-5.071
745	0.745	-12.961	-0.628	-20.58	-17.642	28.669	-9.042	-11.181	-5.635
746	0.746	-17.26	-38.277	-14.795	-12.998	63.757	-7.878	-12.538	-8.905
747	0.747	-20.953	-33.124	-20.031	-14.749	-12.52	-4.78	-7.112	-17.781
748	0.748	-29.292	8.216	-21.58	-19.599	-3.244	-1.884	-10.593	-8.86
749	0.749	-32.397	24.764	-14.421	-17.69	40.8	-1.105	-11.175	-14.84
750	0.75	-21.577	-10.364	-15.577	-15.978	97.119	-13.299	-8.283	-9.596
751	0.751	-20.243	-14.748	-12.099	-8.069	118.546	-15.05	-14.092	-14.408
752	0.752	-19.092	-35.413	-6.871	-9.253	138.015	-16.601	-6.741	-15.167
753	0.753	-13.098	-16.612	-13.641	-8.305	94.946	-15.24	-11.577	-20.764
754	0.754	-16.181	-13.312	-14.421	-11.24	44.519	-11.568	-12.345	-15.92
755	0.755	-19.081	-22.578	-18.501	-12.049	24.109	-15.066	-14.663	-5.849
756	0.756	-5.926	8.598	-11.92	-6.46	-18.869	-7.717	-6.726	-1.591
757	0.757	-3.995	20.978	-9.398	-4.538	19.534	-10.637	-9.816	-2.746
758	0.758	-12.695	17.259	-11.72	-5.123	24.253	-14.891	-8.837	0.746
759	0.759	-8.042	13.857	-6.892	-3.392	19.63	-23.784	-9.598	-6.594
760	0.76	-9.391	10.615	-14.243	-3.009	57.124	-8.089	-7.266	-15.478
761	0.761	-13.059	-3.622	-17.137	-10.377	1.587	-10.212	-5.318	-14.288
762	0.762	-16.531	-21.504	-11.135	-15.615	-64.926	-4.387	-14.013	-13.299
763	0.763	-17.483	-19.277	-11.887	-12.728	-2.417	-6.127	-15.167	-16.19
764	0.764	-12.625	-21.564	-13.807	-17.002	-26.852	-10.782	-7.802	-22.183
765	0.765	-15.13	-19.807	-13.22	-14.694	24.756	-6.537	-12.63	-16.551
766	0.766	-9.501	-21.697	-7.824	-12.777	18.056	-2.871	-13.39	-14.58
767	0.767	-14.313	-17.162	-8.414	-12.208	-12.314	-20.862	-9.309	-4.503
768	0.768	-17.585	-15.905	-5.138	-12.816	-39.963	-8.077	-9.866	-14.568
769	0.769	-16.992	1.044	-2.236	-8.002	-105.608	3.553	-7.908	-8.193
770	0.77	-19.503	7.954	-10.168	-8.605	-43.177	-7.097	-8.469	0.128
771	0.771	-15.056	5.763	-8.998	-10.374	30.093	-32.264	-7.1	-0.852
772	0.772	-12.168	-0.096	-1.636	-11.755	20.184	-15.242	-6.698	-5.714
773	0.773	-17.98	1.594	-16.32	-10.423	100.864	-5.95	-7.066	-11.739
774	0.774	-9.068	-3.107	-18.44	-12.573	3.192	-3.223	-10.722	-12.529
775	0.775	-12.54	-24.824	-20.36	-9.888	42.553	-10.773	-4.323	-10.574
776	0.776	-13.497	-65.736	-8.17	-8.747	78.177	-17.759	-6.82	-13.841
777	0.777	-12.531	-82.289	-9.712	-11.663	-84.571	-2.85	-9.129	-17.92
778	0.778	-16.792	-36.952	-5.447	-9.745	-107.786	-8.662	-9.699	-10.007
779	0.779	-12.718	-18.887	-6.591	-9.372	-1.902	-6.923	-11.62	-16.058
780	0.78	-4.765	-13.582	-7.719	-12.289	55.81	-8.463	-13.342	-12.993
781	0.781	-7.841	-28.786	-10.793	-15.017	3.47	-15.632	-15.846	-12.015
782	0.782	-8.804	-24.427	-7.876	-10.002	-44.117	-6.721	-11.385	-11.222
783	0.783	-9.561	-20.393	-21.012	-13.3	-87.268	-3.234	-11.947	-13.518
784	0.784	-15.172	-9.183	-34.54	-12.728	4.919	4.113	-10.578	-11.56
785	0.785	-15.749	-12.438	-15.187	-19.72	-102.452	-10.611	-12.883	-13.483
786	0.786	-13.816	-3.073	-17.704	-10.836	-59.001	-17.011	-14.023	-12.933
787	0.787	-20.4	5.331	-20.003	-14.317	-45.497	-18.971	-8.787	-18.748
788	0.788	-24.661	7.929	-9.351	-15.293	-33.428	-20.714	-10.72	-14.688
789	0.789	-30.263	1.01	-19.03	-12.396	-65.651	-12.764	-8.787	-11.213
790	0.79	-33.741	-9.611	-13.807	-16.665	3.889	-2.713	-8.213	-14.512
791	0.791	-25.041	-3.76	-2.795	-9.336	-76.32	6.187	-9.581	-10.494
792	0.792	-9.385	-1.937	1.458	-4.529	21.86	-2.113	-5.142	-5.754
793	0.793	-11.533	-0.284	5.161	-5.346	35.386	-18.174	-5.742	-10.448
794	0.794	2.011	-7.341	6.335	-9.445	-47.514	-25.136	-8.278	-14.546
795	0.795	14.195	-13.673	-9.733	-7.544	-79.361	-10.221	-10.628	-18.065
796	0.796	-9.613	-17.145	-21.351	-8.162	-167.367	-16.013	-13.556	-11.725
797	0.797	-12.911	-20.273	-23.481	-7.607	-11.375	-14.266	-9.889	-9.241
798	0.798	-28.596	-19.348	-25.431	-4.146	-31.668	-12.713	-6.605	-16.637
799	0.799	-25.899	-15.119	-23.707	-9.583	-50.134	-5.549	-3.731	-13.772
800	0.8	-18.356	-11.081	-12.717	-13.068	-31.999	-6.711	-7.444	-14.593
801	0.801	-20.671	-14.601	-14.098	-8.412	-78.828	-7.881	-9.801	-9.027
802	0.802	-18.544	-13.982	-10.416	-12.473	-5.917	-15.243	-14.675	-8.486
803	0.803	-16.597	-5.027	-13.893	-7.655	60.573	-6.355	-15.285	-5.237
804	0.804	-11.34	1.397	-12.942	-10.959	49.338	-5.216	-12.416	-9.342
805	0.805	-15.932	-4.545	-13.897	-15.041	17.276	-10.454	-11.094	-6.86
806	0.806	-14.534	-7.607	-11.378	-11.599	-11.788	0.385	-10.74	-13.297
807	0.807	-18.18	-0.744	-16.997	-14.924	15.381	-18.365	-16.573	-10.818
808	0.808	-14.663	7.27	-9.074	-12.048	-8.494	-20.876	-14.283	-16.449
809	0.809	-15.61	-8.659	-10.067	-14.754	-59.482	-23.194	-13.738	-19.955
810	0.81	-20.467	-43.634	-9.135	-14.352	-52.397	-4.058	-13.197	-27.33
811	0.811	-14.505	-48.609	2.24	-13.561	-143.388	-11.621	-12.66	-12.679
812	0.812	-12.252	-35.117	-12.114	-12.194	54.475	-9.318	-6.889	-6.356
813	0.813	-12.889	-22.835	-10.194	-7.917	82.966	-2.945	-11	-12.223
814	0.814	-9.62	-11.698	-15.436	-8.491	108.893	-1.004	-9.104	-17.526
815	0.815	-12.544	-15.037	-7.526	-7.133	178.836	-9.725	-11.082	-28.625
816	0.816	-18.369	-18.154	-17.623	-10.411	73.191	-17.667	-12.89	-9.94
817	0.817	-6.194	-15.435	-3.332	-4.607	54.25	-13.402	-15.461	7.782
818	0.818	-4.462	-17.919	-9.191	-8.672	36.901	-12.247	-13.186	10.05
819	0.819	-6.005	-15.558	-14.473	-13.51	84.689	3.435	-12.072	-0.661
820	0.82	-10.262	-9.076	-19.162	-12.917	99.101	-11.461	-6.115	1.222
821	0.821	-9.106	-10.952	-17.86	-12.33	59.831	-17.279	-8.68	2.927
822	0.822	-12.585	-5.72	-19.069	-14.852	71.73	-5.118	-9.501	-8.138
823	0.823	-19.944	-7.257	-13.11	-14.471	-90.902	-9.771	-11.482	-12.452
824	0.824	-18.978	-11.6	-18.384	-10.405	25.651	-5.516	-8.232	-32.063
825	0.825	-20.525	-16.955	-5.679	-15.228	4.564	-4.363	-11.185	-29.411
826	0.826	-9.105	-28.948	-10.976	-15.803	29.96	-35.145	-7.744	-6.248
827	0.827	-10.655	-33.806	-9.49	-14.056	10.609	-17.163	-8.173	-9.405
828	0.828	-17.819	-29.775	-14.775	-18.894	-7.056	-9.618	-12.273	10.279
829	0.829	-18.992	-21.026	-24.902	-14.047	40.21	-7.304	-13.664	-7.573
830	0.83	-20.178	-17.569	-18.576	-10.748	-3.098	-5.184	-9.255	-33.37
831	0.831	-8.365	-16.485	-12.626	-10.155	62.552	-7.14	-9.681	-40.396
832	0.832	-19.414	-15.288	-15.784	-12.658	50.564	5.023	-14.555	-34.074
833	0.833	-15.167	-3.699	-12.941	-5.283	17.861	3.468	-11.297	-24.46
834	0.834	-21.555	-5.051	-1.591	4.411	27.532	-6.592	-13.063	-12.317
835	0.835	-18.065	-9.083	-6.307	-4.469	-106.774	-10.27	-14.448	11.448
836	0.836	-10.702	-12.551	-25.136	-22.452	-126.084	-1.974	-7.125	-5.62
837	0.837	-9.732	-11.191	-7.382	-14.888	-73.813	-11.68	-4.056	-8.764
838	0.838	-12.268	5.027	-5.115	-17.2	-89.787	-26.03	-5.043	-6.107
839	0.839	-16.372	7.468	-7.283	-10.803	-162.199	-4.774	-2.549	-13.69
840	0.84	-9.829	-7.344	2.348	-4.978	-175.652	-13.124	-0.245	16.654
841	0.841	-3.859	-20.799	-9.884	-3.222	-116.325	-30.941	-3.743	45.635
842	0.842	-7.932	-18.943	-33.727	1.442	-83.956	-19.335	-0.473	-3.569
843	0.843	-14.512	-17.319	-16.733	-2.801	-153.117	-12.959	-2.221	-23.532
844	0.844	-11.996	4.387	-13.669	-1.618	-215.78	-18.788	-0.866	-17.568
845	0.845	-24.183	13.71	-16.412	-2.77	-224.116	-17.084	-8.228	-12.158
846	0.846	-22.425	16.452	-13.944	-10.111	-128.039	-9.174	-22.169	-27.266
847	0.847	-20.886	24.036	-7.031	-12.999	-167.954	-7.828	-20.244	-22.839
848	0.848	-19.55	31.037	-4.959	-17.241	-37.033	-6.666	-4.373	-18.818
849	0.849	-23.258	20.404	16.278	-26.13	-19.975	-5.511	-2.242	-15.199
850	0.85	-19.8	-8.639	-3.506	-29.609	-36.234	-8.604	-4.175	-11.981
851	0.851	-10.137	-71.185	-26.76	-13.545	6.636	-9.571	-9.402	-21.341
852	0.852	-19.056	-80.154	-23.694	2.723	19.603	-5.311	-10.945	-18.676
853	0.853	-29.905	-39.576	-9.587	-3.662	54.993	2.035	-12.295	-21.226
854	0.854	-42.872	-46.95	-32.828	-5.59	87.251	-4.736	-13.448	-18.925
855	0.855	-30.671	-27.061	-23.556	10.29	-21.578	-17.897	-14.595	0.211
856	0.856	-9.964	-45.282	-9.448	3.906	21.338	-27.579	-13.614	-12.583
857	0.857	-12.684	-28.862	-6.948	-5.762	8.098	-11.705	-12.625	-28.866
858	0.858	-10.185	-74.363	0	-32.068	-123.09	-13.845	-10.099	-22.502
859	0.859	20.185	-7.302	6.383	-35.732	34.438	3.56	-7.756	-28.339
860	0.86	24.233	-16.321	0.59	-32.437	13.037	5.878	-5.802	-2.036
861	0.861	35.432	56.937	-11.612	-29.334	31.934	3.767	-13.132	1.625
862	0.862	11.6	66.733	-22.658	-32.033	14.15	-2.028	-10.205	-1.664
863	0.863	-22.863	40.016	-21.34	-14.225	93.599	-21.376	-16.166	7.631
864	0.864	-18.417	-0.554	-14.961	-11.897	136.708	-8.59	-7.224	-6.5
865	0.865	-22.51	-22.487	-8.95	-14.015	176.055	-10.88	5.988	11.298
866	0.866	-18.881	-42.316	-9.902	-0.462	116.188	-21.514	-6.16	4.335
867	0.867	-28.994	-48.304	4.829	-2.21	170.076	-19.577	-10.763	-14.803
868	0.868	-38.331	-42.986	2.727	-3.762	21.852	-17.82	-12.077	-12.257
869	0.869	-30.049	-68.264	-10.786	-10.919	42.843	-9.873	-13.193	-19.194
870	0.87	-22.514	-27.15	-12.494	-7.237	-14.796	-5.595	-9.665	-25.566
871	0.871	-24.845	11.445	-17.108	1.097	107.747	-6.76	-10.583	-27.485
872	0.872	-14.189	-3.794	-18.427	-1.967	28.043	-10.232	-11.499	-11.593
873	0.873	-20.002	64.794	-22.068	-8.713	-44.326	-9.237	-15.704	-9.451
874	0.874	-14.782	74.669	-6.343	-20.101	47.404	-4.375	-10.046	-15.239
875	0.875	-19.445	83.535	-4.179	-9.044	154.549	-10.354	-10.581	-10.021
876	0.876	-15.225	59.065	-6.078	-7.672	140.002	-9.571	-13.828	-11.564
877	0.877	-14.087	51.534	-11.252	-6.505	21.344	-10.167	-17.848	-15.792
878	0.878	-10.614	17.927	-6.549	-12.498	68.662	-10.728	-15.285	-14.611
879	0.879	1.186	-73.616	-13.656	-11.528	-32.657	-10.124	-9.823	-8.568
880	0.88	-22.625	-165.594	-22.506	-16.354	-19.69	-3.122	-11.713	-5.431
881	0.881	-5.588	-225.132	-14.137	-15.58	-55.459	-2.118	-12.244	-0.569
882	0.882	-14.867	-127.396	-13.123	-16.353	-87.971	-15.251	-10.46	-3.063
883	0.883	-23.198	-114.212	-14.059	-14.408	-97.787	-21.023	-13.903	-15.232
884	0.884	-30.758	-102.294	-16.551	-16.323	-178.565	-12.287	-6.512	-20.42
885	0.885	-28.458	-69.661	-10.911	-12.244	-102.816	-4.335	-5.506	-18.835
886	0.886	-17.84	-39.999	-15.721	-6.444	-33.961	-5.677	-8.371	-8.71
887	0.887	-4.336	4.747	-11.06	-4.124	-78.76	-6.816	-9.097	-7.493
888	0.888	7.84	29.222	-15.065	-6.055	27.282	-3.319	-8.277	-15.767
889	0.889	-0.081	36.645	-15.367	-10.693	42.12	-2.353	-7.662	-8.362
890	0.89	-7.219	16.704	-13.933	-8.938	55.795	-9.104	-9.563	-3.48
891	0.891	-16.081	-1.519	-7.264	-8.541	-122.592	-11.597	-5.461	-2.638
892	0.892	-12.554	26.072	-8.164	-4.095	-96.369	-15.662	-12.386	-14.743
893	0.893	-15.609	51.169	-12.373	-13.003	-25.976	-15.05	-17.189	-12.974
894	0.894	-12.685	28.253	-13.074	-6.636	-46.496	-4.943	-9.22	-33.659
895	0.895	-18.662	15.823	-13.591	-10.135	11.984	-3.577	-10.162	-25.3
896	0.896	-17.876	4.627	-14.121	-13.246	65.067	-20.601	-7.239	-7.449
897	0.897	-13.042	1.448	-8.648	-14.233	49.762	-22.903	-11.489	8.84
898	0.898	-12.474	17.233	-10.52	-9.986	64.756	-12.222	-9.16	11.015
899	0.899	-13.064	31.481	-11.026	-9.222	52.347	-14.135	-5.65	20.744
900	0.9	-15.584	39.161	-10.376	-8.642	-30.424	-12.347	-6.211	12.098
901	0.901	-14.233	46.265	-10.705	-14.636	-127.466	-13.866	-11.619	-8.528
902	0.902	-15.38	27.179	-13.959	-8.996	-34.684	-9.599	-12.189	-16.795
903	0.903	-21.347	-11.248	-16.823	-10.898	25.602	-10.73	-11.598	-24.296
904	0.904	-23.843	5.313	-13.096	-16.894	-6.157	-7.208	-11.008	-21.926
905	0.905	-18.223	-19.794	-9.778	-11.309	-54.748	-8.168	-7.518	-19.727
906	0.906	-8.705	-24.243	-9.344	-13.253	-188.498	-9.153	-11.964	-17.696
907	0.907	-7.502	-28.367	-8.912	-19.247	-207.257	-9.935	-5.378	-15.89
908	0.908	-8.66	28.344	-14.69	-13.641	-154.608	-7.593	-9.633	-11.204
909	0.909	-9.609	20.251	-25.316	-8.84	84.032	-12.415	-5.566	-21.195
910	0.91	-6.676	-31.252	-3.616	-9.446	49.983	-14.325	-9.043	-19.965
911	0.911	-2.381	-37.648	5.712	-11.205	80.923	-13.728	-7.101	-18.708
912	0.912	-14.53	-67.72	8.477	-5.405	-3.467	-5.789	-13.672	-15.517
913	0.913	-23.221	-106.073	-14.717	-6.183	-29.004	-9.276	-16.179	-10.598
914	0.914	-2.493	-120.92	-30.367	-12.752	40.826	-23.236	-21.781	-9.743
915	0.915	5.854	-79.521	-22.015	-8.479	147.011	-9.69	-13.836	-21.886
916	0.916	-1.68	3.794	-29.52	-2.852	51.012	-7.942	-10.72	-16.589
917	0.917	0.67	87.269	-17.868	-4.768	-71.467	-12.589	-9.743	-11.873
918	0.918	-9.951	76.474	-24.214	-14.818	-118.918	-8.342	-10.516	-13.18
919	0.919	-35.092	46.892	-22.246	-19.068	-162.172	-4.671	-8.197	-9.447
920	0.92	-38.367	38.012	-17	-22.725	-123.019	1.327	-7.624	-10.549
921	0.921	-47.64	46.199	-15.439	-33.54	31.789	-14.741	-12.272	-15.72
922	0.922	-27.881	9.301	-11.169	-26.356	52.623	-17.069	-12.862	-14.716
923	0.923	-30.364	-91.494	-14.837	-22.668	109.892	-14.942	-8.032	-17.185
924	0.924	-14.082	-48.256	-4.008	-14.353	91.956	-9.129	-6.113	-6.489
925	0.925	0.83	-8.642	3.151	-9.147	43.947	-0.4	-6.698	-7.797
926	0.926	-4.979	51.098	-13.879	-0.256	57.936	-1.942	-7.083	-8.897
927	0.927	-17.145	-3.069	-16.206	-1.427	96.963	-14.904	-10.376	-2.84
928	0.928	-25.03	-91.979	-14.09	-2.415	84.647	-9.68	-9.985	-10.134
929	0.929	-20.72	-175.527	-16.029	-7.278	29.87	-17.618	-12.686	-20.91
930	0.93	-27.045	-78.005	-3.845	2.375	-20.08	-16.268	-12.295	-19.489
931	0.931	-18.685	-12.473	0.79	-1.324	-83.15	-9.893	-7.447	-13.027
932	0.932	-8.98	-24.543	7.949	-12.169	-108.139	-8.744	-9.379	-2.129
933	0.933	-2.589	-78.785	11.62	-16.429	2.35	-7.798	-4.724	-3.417
934	0.934	-1.426	-68.829	10.444	-7.535	49.418	-8.776	-8.787	5.529
935	0.935	3.802	-6.205	-1.365	-1.547	63.211	-8.001	-10.135	-2.774
936	0.936	16.607	2.028	-6.001	-17.625	-29.283	-10.299	-13.422	-14.545
937	0.937	-9.676	-34.884	-27.683	-15.318	-160.753	-10.871	-10.521	-9.856
938	0.938	-35.975	-1.37	-43.373	-17.448	-353.541	-6.231	-4.525	-11.156
939	0.939	-39.255	53.596	-35.067	-15.501	-276.74	-10.297	-7.043	-9.966
940	0.94	-42.339	46.213	-32.556	-10.27	-253.525	-15.134	-11.11	-11.109
941	0.941	-33.995	66.028	-20.954	0.763	-147.699	-6.439	-19.045	-14.17
942	0.942	-31.471	35.473	-18.83	-0.601	-90.104	-19.614	-11.696	-7.357
943	0.943	-15.215	40.631	-20.782	0.535	32.387	-21.39	-14.607	-15.28
944	0.944	-13.09	15.191	-8.617	-5.515	-142.526	2.387	-8.624	-18.37
945	0.945	-11.156	-44.658	-0.697	-10.783	67.269	5.678	-10.956	-17.409
946	0.946	4.735	-101.679	-4.941	-13.71	208.289	-3.604	-10.379	-13.136
947	0.947	11.146	-79.671	-8.616	-21.657	80.332	-17.732	-5.734	-15.424
948	0.948	5.348	-73.056	-19.461	-20.68	103.626	-4.962	-11.152	-13.443
949	0.949	-3.364	-78.939	-3.599	-29.556	167.104	-26.057	-6.307	-16.687
950	0.95	-1.815	-84.287	-14.26	-28.374	70.816	-11.946	-4.367	-25.544
951	0.951	-11.884	-49.061	-12.336	-27.398	88.001	0.812	-9.786	-5.977
952	0.952	-31.444	-35.513	-10.599	-18.509	40.106	-15.453	-11.724	2.335
953	0.953	-23.149	-6.676	-9.064	-0.533	-32.133	-17.594	-11.147	-0.208
954	0.954	-15.622	42.149	-7.725	17.244	-45.266	-0.172	-9.41	-16.494
955	0.955	-22.588	88.784	-14.122	5.602	14.327	6.826	-9.023	-22.911
956	0.956	-11.935	106.728	-3.291	-17.828	133.708	-8.058	-9.404	-5.508
957	0.957	13.234	45.45	6.773	-14.762	213.13	-17.723	-5.34	1.444
958	0.958	-3.784	-11.805	10.449	-6.487	198.863	-15.958	-5.725	-17.714
959	0.959	-0.689	-63.801	-0.391	-14.083	238.4	-11.316	-9.018	-15.179
960	0.96	-14.824	-70.734	-22.083	-11.797	155.12	-7.065	-10.178	-17.509
961	0.961	-22.374	-113.718	-43.948	-13.939	79.356	-3.376	-16.184	-15.381
962	0.962	-24.704	-130.533	-24.205	-11.952	-9.409	-6.833	-13.668	-9.569
963	0.963	-48.158	-55.129	-16.659	-10.126	-116.789	-3.715	-17.742	-7.808
964	0.964	-38.919	-22.726	-14.36	-11.612	-246.709	-14.537	-9.818	3.236
965	0.965	-24.8	26.57	-20.772	-12.92	-123.943	-21.701	-10.797	-9.719
966	0.966	-27.317	35.554	-18.863	-9.192	-76.053	-18.012	-13.712	-18.428
967	0.967	-25.016	44.017	-10.192	-8	-176.904	-7.166	-9.45	-13.781
968	0.968	-18.656	51.693	-11.767	-8.958	-84.772	-8.516	-7.116	-18.037
969	0.969	-5.132	31.995	-13.149	-23.675	94.226	-7.334	-5.173	-21.712
970	0.97	0.022	26.161	-9.479	-21.55	68.604	-3.828	-7.096	-18.23
971	0.971	-4.699	31.71	-12.959	-15.731	-1.122	-6.916	-4.188	-2.166
972	0.972	-9.051	26.798	-9.872	-10.485	20.036	-13.688	-6.703	0.148
973	0.973	-7.936	13.322	0.957	-2.524	39.182	-19.69	-4.384	-6.243
974	0.974	5.174	-49.262	2.299	-1.14	-13.275	-25.305	-10.191	-8.193
975	0.975	6.875	-58.18	-4.069	-2.266	-29.176	-15.831	-15.802	-16.902
976	0.976	-16.93	-1.281	-5.202	-5.709	13.76	-12.138	-12.316	-15.361
977	0.977	-33.969	50.431	-6.175	1.683	-52.302	-8.644	-18.317	-19.638
978	0.978	-30.911	43.87	-12.958	-3.117	30.94	-7.675	-17.543	-18.499
979	0.979	-28.227	25.654	-15.479	-5.594	-45.305	-6.692	-8.057	-17.363
980	0.98	-25.703	20.199	-19.57	-11.182	-55.529	1.23	-14.447	-22.609
981	0.981	-4.622	5.2	-17.661	-20.642	-29.144	-1.877	-8.453	-7.93
982	0.982	3.687	-63.314	-13.044	-21.789	-37.579	-4.789	-13.685	-18.593
983	0.983	-3.869	-132.196	-7.627	-13.459	-59.878	-17.953	-6.913	-8.936
984	0.984	-10.857	-105.331	-18.479	-10.355	-79.894	-16.02	-7.694	6.908
985	0.985	-30.035	-48.269	-23.136	-5.52	-98.061	-28.219	-5.366	-8.001
986	0.986	-22.491	18.701	-13.102	-3.016	-103.401	-13.903	-5.959	-9.972
987	0.987	-1.385	45.569	-4.217	-15.24	-118.529	-4.246	-6.56	-18.727
988	0.988	6.908	53.811	-7.745	-27.451	-159.885	-5.994	-8.323	-4.46
989	0.989	-10.918	46.588	-17.467	-22.836	-132.388	-10.639	-8.712	5.155
990	0.99	-27.202	66.69	-11.115	-15.715	-76.893	-3.488	-12.013	-10.761
991	0.991	-20.845	60.854	-12.321	-6.85	-128.466	-4.681	-6.221	-17.193
992	0.992	-11.173	110.969	-4.998	6.296	-94.819	6.135	-10.289	-3.71
993	0.993	-12.923	91.189	-2.148	14.994	-39.716	-1.067	-5.469	-2.044
994	0.994	-14.474	-0.199	-15.326	7.027	-150.406	-18.146	-6.076	-6.77
995	0.995	-36.131	-118.518	-36.603	-14.684	-6.908	-20.487	-12.676	-16.918
996	0.996	-32.992	-166.085	-22.459	-24.032	12.681	-22.627	-13.449	-18.162
997	0.997	-13.188	-209.23	-9.666	-38.22	65.542	-16.845	-15.791	-19.391
998	0.998	-5.603	-222.334	-11.982	-40.804	113.44	-8.165	-17.735	-22.562
999	0.999	-12.575	-138.871	-5.616	-29.264	157.048	2.846	-13.107	-19.725
1000	1	-10.466	-63.005	-11.419	-14.432	170.687	1.446	-9.054	-11.868
1001	1.001	-4.677	-53.134	-16.634	-0.959	135.452	-7.494	-11.583	-6.728
1002	1.002	0.549	81.23	-11.995	7.679	16.425	-1.521	-10.241	-0.02
1003	1.003	-10.48	138.964	-10.653	6.084	0.677	-17.63	-8.127	-4.333
1004	1.004	-29.25	16.526	-11.821	1.776	15.003	-33.931	-11.823	-2.072
1005	1.005	-26.732	32.508	-12.996	-10.085	2.075	-19.054	-13.186	-12.996
1006	1.006	-19.751	75.853	-18.241	0.86	13.89	-13.277	-11.069	-11.558
1007	1.007	-21.855	89.26	-15.346	7.933	-83.666	-22.027	-8.37	-21.713
1008	1.008	-12.166	77.511	-17.87	9.005	8.598	1.733	-7.988	-30.695
1009	1.009	-10.46	66.529	-10.524	-1.928	116.162	-1.606	-8.771	-12.802
1010	1.01	-15.147	56.455	-11.513	-23.713	73.232	-17.312	-6.856	-15.421
1011	1.011	-10.929	11.569	-7.289	-70.825	86.437	-25.663	-11.135	-17.827
1012	1.012	0.872	-78.242	-6.55	-77.493	26.919	-12.925	-7.097	-24.305
1013	1.013	2.418	-185.85	-8.49	-47.183	-70.786	-10.649	-8.476	-14.712
1014	1.014	-19.285	-171.553	-14.495	-30.798	-110.29	-4.306	-8.886	-13.065
1015	1.015	-22.386	-184.653	-5.597	-25.842	-50.786	-6.301	-3.093	-11.595
1016	1.016	-14.026	-268.016	0.393	-3.109	-39.634	-4.608	-13.754	-10.337
1017	1.017	-11.468	-148.698	-0.587	9.183	9.959	-6.19	-18.025	-6.784
1018	1.018	-23.043	-69.266	-5.423	12.789	19.278	-16.263	-14.35	-10.377
1019	1.019	0.409	-26.142	-18.583	2.641	60.499	-15.136	-15.521	-7.37
1020	1.02	3.949	-1.139	-20.522	-13.133	83.338	-2.006	-8.171	-12.317
1021	1.021	13.299	12.057	-8.325	-21.54	80.412	-9.377	-9.146	-9.896
1022	1.022	-12.198	23.81	-6.783	-14.052	114.226	-7.676	-6.639	-12.279
1023	1.023	-8.871	77.891	-7.748	-10.433	96.493	-6.167	-5.874	-7.504
1024	1.024	-5.75	67.901	-26.521	-8.173	47	0.958	-7.814	-13.586
1025	1.025	-31.26	76.664	-29.041	-10.366	121.375	-16.083	-10.728	-10.968
1026	1.026	-27.922	68.508	-12.799	-4.603	111.927	-13.767	-8.805	-5.44
1027	1.027	-12.206	31.644	-10.697	-9.879	13.862	-15.898	-12.882	-3.579
1028	1.028	-26.315	11.733	-12.662	-14.58	132.59	-21.733	-14.254	-11.01
1029	1.029	-44.097	-6.599	3.152	-7.502	21.724	-2.399	-9.818	-21.913
1030	1.03	-23.001	-12.348	5.252	-3.911	-50.117	-4.907	-8.077	-11.922
1031	1.031	-14.708	-27.83	3.333	-5.169	-89.275	-2.563	-4.598	-15.671
1032	1.032	-12.206	-41.855	-19.514	-10.494	-124.44	-8.95	-11.945	-9.719
1033	1.033	-0.572	-21.612	-10.222	-13.49	-134.815	-10.893	-4.586	-10.735
1034	1.034	-6.931	-3.213	-18.528	-0.398	-164.055	-9.166	-19.284	-21.614
1035	1.035	-20.428	13.566	-15.986	5.356	-172.425	-10.717	-4.379	-8.684
1036	1.036	-25.613	41.638	-27.594	3.583	-114.94	-3.58	-2.433	-10.467
1037	1.037	-14.537	37.905	-16.938	-7.476	-77.455	-15.4	-0.687	-2.575
1038	1.038	-33.27	34.615	-18.863	-3.274	-96.961	-16.952	-15	-1.274
1039	1.039	-20.453	19.006	-13.637	3.049	-54.121	-12.698	-9.191	-15.63
1040	1.04	-13.471	-6.435	0.689	-0.491	-81.483	1.631	-10.927	-17.591
1041	1.041	-19.848	-30.116	-1.227	-16.61	-5.566	-4.16	-21.96	-5.437
1042	1.042	-10.141	-39.358	14.661	-23.604	70.544	1.079	-3.184	5.556
1043	1.043	-1.402	-42.04	-17.264	-8.72	-57.432	2.632	-0.67	-1.626
1044	1.044	-18.779	-39.495	-30.808	-14.558	-74.485	-7.422	-2.985	-2.808
1045	1.045	-34.989	-13.873	-26.764	-2.41	-26.578	-16.333	-22.135	-6.308
1046	1.046	-37.088	-17.372	-30.478	-7.11	45.95	-15.158	-4.336	-16.012
1047	1.047	-11.914	-20.701	-20.445	-8.491	6.782	-20.37	-11.296	-12.346
1048	1.048	11.918	-1.178	-4.771	-4.823	-124.097	-15.535	-9.161	-18.352
1049	1.049	8.902	37.094	-13.076	-13.165	-106.365	-9.522	-11.089	-11.005
1050	1.05	0.652	31.503	-25.805	-7.948	-90.148	-5.448	-9.333	-10.039
1051	1.051	-22.539	6.352	-9.529	-8.895	-75.543	-7.366	-13.963	-12.562
1052	1.052	-31.816	1.937	-3.137	-22.015	95.718	-5.419	-12.592	-18.168
1053	1.053	-17.702	6.285	-8.929	-8.421	118.856	-8.303	-8.904	-17.561
1054	1.054	-10.208	-19.649	-3.698	0.33	-72.038	-13.141	-14.891	-10.192
1055	1.055	-21.866	-70.884	-5.206	5.017	158.364	-8.486	-11.78	4.535
1056	1.056	-19.724	-122.322	-9.392	-16.626	64.979	-11.37	-12.741	-1.829
1057	1.057	5.47	-21.288	-5.657	-13.489	92.302	-14.828	-13.502	-11.475
1058	1.058	22.537	79.892	-9.091	-5.116	14.758	-7.464	-11.162	-6.225
1059	1.059	19.485	66.841	-10.017	-2.56	-55.334	-19.226	-4.567	-7.748
1060	1.06	-0.211	31.315	-14.816	-23.646	7.672	-14.552	-5.331	-23.564
1061	1.061	-33.676	20.502	-22.712	-20.941	-89.12	-7.373	-6.088	-12.858
1062	1.062	-29.213	10.516	-23.641	-28.51	-72.271	-3.69	-5.51	-14.739
1063	1.063	-16.807	-70.412	-12.765	-30.841	-57.197	-4.834	-8.8	-5.993
1064	1.064	-20.475	-103.213	-11.388	-20.168	-14.938	-1.72	-10.533	-13.883
1065	1.065	-37.516	-54.001	-10.216	1.173	-186.893	-14.464	-8.01	-9.575
1066	1.066	-34.416	44.51	-4.19	-7.098	-25.066	-19.648	-12.451	4.813
1067	1.067	-20.279	31.378	-11.519	-24.847	-174.246	-27.543	-16.52	-4.799
1068	1.068	-12.734	-51.809	-10.544	-13.158	-156	-5.828	-8.587	-24.078
1069	1.069	-19.733	-127.342	-8.028	-10.946	-139.481	-8.903	-12.073	-6.188
1070	1.07	-21.884	-117.129	-13.637	-16.68	34.702	-17.206	-11.106	-13.071
1071	1.071	-16.096	-36.068	-7.05	-28.824	150.167	0.621	-8.194	-27.892
1072	1.072	-10.912	-3.212	-13.058	-20.834	43.445	-6.333	-10.706	-22.004
1073	1.073	-3.069	-12.766	-4.167	-10.707	61.761	-12.693	-13.023	-9.742
1074	1.074	-7.401	-39.114	-5.323	-9.483	8.344	-30.085	-11.082	-5.029
1075	1.075	-21.76	-112.228	-6.29	-27.423	23.351	-18.449	-13.017	-15.014
1076	1.076	-31.464	-141.68	0.485	-19.817	36.814	-16.313	-7.599	-18.617
1077	1.077	-19.277	-25.048	-2.029	-8.153	101.718	8.854	-7.024	-15.048
1078	1.078	-14.66	86.313	10.153	6.781	41.074	-1.211	-6.447	-18.072
1079	1.079	6.916	187.416	-16.165	4.855	29.317	-23.076	-10.517	-7.198
1080	1.08	28.686	174.416	-50.201	6.6	38.154	-25.775	-11.875	-8.509
1081	1.081	20.274	186.35	-18.233	1.976	-43.633	-7.966	-15.168	-14.829
1082	1.082	-13.28	88.652	-22.268	-2.233	-55.737	-5.641	-14.782	-18.235
1083	1.083	-26.876	-29.712	-25.934	-13.978	12.191	-7.761	-12.849	-12.946
1084	1.084	-47.617	-77.165	-35.986	-21.843	-123.362	-13.556	-7.823	-6.09
1085	1.085	-43.986	-62.747	-14.109	-28.964	-143.793	-1.33	-12.481	-13.945
1086	1.086	-33.983	-102.162	-11.398	-25.228	-57.598	3.314	-8.417	-10.755
1087	1.087	-12.189	-113.892	-3.857	-7.18	20.804	-0.936	-11.904	-5.858
1088	1.088	-14.952	-146.329	-1.541	-4.62	120.774	-4.612	-8.614	-8.3
1089	1.089	-7.49	-156.134	-12.176	-2.243	80.371	-17.775	-10.76	-10.529
1090	1.09	-14.483	-129.511	-17.971	4.201	139.117	-16.02	-7.096	-9.885
1091	1.091	-25.174	-56.428	-16.218	-13.183	62.612	-14.434	-7.502	-11.771
1092	1.092	-15.616	-7.407	-1.914	-10.846	-6.943	-1.457	-6.362	-12.305
1093	1.093	-24.407	-34.402	0.044	4.068	-16.098	-13.628	-10.818	-10.895
1094	1.094	-29.06	22.296	5.268	2.162	-57.075	-8.965	-12.565	-15.303
1095	1.095	-24.826	29.531	3.698	-6.521	-5.752	-24.828	-5.61	-9.841
1096	1.096	-5.349	49.453	7.937	-30.296	-12.577	-18.449	-14.535	-19.272
1097	1.097	-2.729	43.376	-9.092	-40.34	-42.993	2.823	-13.38	-15.534
1098	1.098	-41.26	93.151	-25.334	-18.463	-48.351	-5.523	-12.425	-11.978
1099	1.099	-35.843	112.944	-40.216	-10.148	-103.756	2.011	-13.41	-8.824
1100	1.1	-0.635	21.331	-18.932	-17.718	-96.079	-9.621	-9.166	3.994
1101	1.101	12.874	7.999	-10.624	-20.059	-89.089	-11.752	-11.5	-4.669
1102	1.102	25.185	-99.571	-13.165	-17.935	2.842	-13.689	-6.676	-15.656
1103	1.103	36.314	-142.83	-6.226	-15.975	95.595	-8.485	-7.262	-8.444
1104	1.104	5.242	-103.48	-33.901	-17.675	60.793	-22.811	-11.334	-9.552
1105	1.105	-40.741	-68.124	-52.675	-16.077	159.243	-13.145	-5.535	-17.819
1106	1.106	-46.877	-14.315	-35.655	-11.785	278.675	-11.417	-9.603	-18.724
1107	1.107	-41.555	14.794	-19.98	-15.425	104.493	-3.488	-11.538	-15.77
1108	1.108	-36.556	23.404	-11.66	-7.074	-104.476	-13.559	-9.604	-14.961
1109	1.109	-32.15	15.106	-4.12	9.032	-19.582	-7.191	-6.696	-18.978
1110	1.11	-11.504	37.172	-6.461	2.12	6.44	-10.709	-12.497	-22.419
1111	1.111	-7.934	97.781	-4.367	-8.482	-62.719	-3.365	-0.3	-12.333
1112	1.112	-11.348	105.907	-6.342	-6.523	43.62	-4.339	-2.039	0.67
1113	1.113	-8.388	83.85	2.346	-4.764	25.059	-3.572	-13.069	2.452
1114	1.114	-11.244	-3.621	3.888	-6.291	-26.861	-10.919	-11.717	-2.137
1115	1.115	-24.144	-87.08	-6.171	0.911	53.361	-23.703	-10.56	-15.052
1116	1.116	-21.932	-97.892	-5.003	9.865	39.514	-18.5	-7.08	-9.774
1117	1.117	-11.366	-107.611	3.332	-8.091	27.025	-20.076	-12.306	-14.369
1118	1.118	2.118	-98.567	0.232	-15.601	-7.844	-10.027	-7.475	-24.406
1119	1.119	3.796	-57.844	-14.482	-17.866	-104.775	-6.347	-9.982	-18.004
1120	1.12	-7.333	-50.462	-16.62	-11.424	-38.175	-2.87	-12.296	-16.808
1121	1.121	8.473	-30.455	4.657	-21.046	-49.085	-3.864	-10.355	-13.691
1122	1.122	19.05	-12.118	1.938	-19.267	-59	-14.701	-9.763	-4.786
1123	1.123	-2.332	-28.414	-15.899	-14.575	10.732	-13.344	-11.5	-1.289
1124	1.124	-33.589	37.34	-22.894	-10.271	-122.792	-9.68	-8.979	-15.186
1125	1.125	-54.359	64.151	-20.769	-13.912	-64.556	-8.557	-11.289	-9.341
1126	1.126	-58.099	39.794	-7.202	-5.574	-46.597	-7.598	-6.437	-14.556
1127	1.127	-20.44	17.794	1.51	1.815	1.571	-2.763	-12.42	-3.508
1128	1.128	24.97	-15.526	-12.822	12.672	-12.087	-10.693	-10.085	15.3
1129	1.129	6.721	-94.676	-22.5	14.049	1.897	-3.329	-9.49	-2.478
1130	1.13	12.113	-61.94	-31.219	-5.469	14.309	-4.299	-8.906	-14.064
1131	1.131	-2.963	7.307	-26.618	-30.961	155.765	-5.068	-10.639	-24.678
1132	1.132	-25.827	-37.297	-25.278	-40.97	59.845	-17.264	-14.119	-7.231
1133	1.133	-29.944	-77.946	-16.386	-44.017	147.653	-19.007	-6.754	-23.481
1134	1.134	-26.348	-11.369	-17.562	-7.028	163.862	-33.33	-11.967	-25.606
1135	1.135	-23.146	15.091	-7.896	-22.112	178.397	-4.305	-10.988	-23.657
1136	1.136	-13.936	6.812	-9.055	-17.65	112.81	-8.374	-8.461	2.667
1137	1.137	-22.325	-15.334	-0.716	-21.693	77.532	-12.049	-12.508	-8.541
1138	1.138	-9.59	-21.932	-14.629	-25.329	-19.71	-8.745	-9.012	-25.554
1139	1.139	-44.655	69.647	-12.667	-21.985	-5.921	-18.021	-8.415	-9.87
1140	1.14	-19.53	162.001	-3.945	-6.251	-160.586	-26.345	-5.492	-1.533
1141	1.141	30.724	150.532	10.382	-3.501	-181.186	-8.538	-10.31	6.027
1142	1.142	-2.825	74.954	-18.637	-5.999	-238.494	-15.507	-9.714	-0.937
1143	1.143	-57.846	-13.662	-22.68	-8.307	-185.851	-13.361	-10.276	-3.066
1144	1.144	-50.532	-73.121	-11.425	-10.417	-106.062	-11.416	-7.75	-8.873
1145	1.145	-17.084	-127.12	-8.107	-4.589	-91.581	-6.181	-12.191	-21.071
1146	1.146	1.075	-57.89	-23.771	-2.824	-157.037	1.751	-11.593	-32.108
1147	1.147	-37.641	4.784	-21.057	1.812	-192.355	3.116	-11.202	-33.481
1148	1.148	-32.632	-3.236	-13.533	11.858	-246.209	-3.248	-5.771	-21.699
1149	1.149	-28.244	-40.08	-1.958	13.021	-255.842	5.091	-10.604	-4.301
1150	1.15	-15.915	20.594	-4.114	7.01	-193.18	-10.956	-10.015	-6.635
1151	1.151	-4.722	-20.055	13.332	-9.086	-70.883	-13.263	-10.582	-8.764
1152	1.152	5.325	-71.776	11.042	-39.507	-87.988	1.658	-15.412	-18.448
1153	1.153	20.996	-38.415	-20.865	-35.456	-167.291	-15.745	-9.401	-16.722
1154	1.154	23.709	40.807	-16.384	-31.771	-152.767	-13.405	-13.456	-12.095
1155	1.155	21.178	94.953	-12.307	-14.711	-139.401	-7.01	-11.512	-10.768
1156	1.156	-13.908	144.272	-23.526	-30.35	16.146	-16.67	-13.438	-9.646
1157	1.157	-49.196	27.785	-20.212	-16.19	164.716	-14.914	-11.693	-6.193
1158	1.158	-26.427	-19.791	-17.085	-18.687	183.846	-0.568	-13.045	-13.569
1159	1.159	-22.452	-178.63	-8.735	-25.631	166.198	1.383	-8.587	-12.608
1160	1.16	-3.775	-199.712	-1.164	-23.466	181.95	-14.456	-9.162	-6.614
1161	1.161	-13.896	-142.048	-3.477	-2.155	138.666	-12.306	-8.777	-10.683
1162	1.162	1.721	-124.58	-18.352	0.568	72.649	-10.329	-8.382	-15.531
1163	1.163	15.818	-140.449	-20.263	-1.938	155.873	-22.49	-7.992	-20.163
1164	1.164	-7.416	-68.35	-25.438	-8.897	57.76	-5.042	-7.616	-21.895
1165	1.165	-29.297	-55.392	-23.83	-2.505	123.049	-7.342	-6.467	-17.054
1166	1.166	-43.452	-67.396	-22.459	-4.432	87.163	-5.211	-11.317	-7.001
1167	1.167	-35.936	-56.68	-13.539	-13.133	-54.053	-18.751	-7.841	0.152
1168	1.168	-24.333	-46.919	-10.029	-17.801	-35.122	-13.51	-13.854	-6.251
1169	1.169	-0.922	-20.37	-6.914	-13.572	17.104	-8.837	-14.632	-9.757
1170	1.17	-29.181	-12.316	-9.817	-14.753	64.469	1.268	-9.804	-4.563
1171	1.171	-17.969	9.772	-7.298	-6.448	78.73	-10.508	-11.743	-1.683
1172	1.172	5.84	29.721	4.925	-7.452	170.722	-18.427	-7.688	-5.954
1173	1.173	8.949	23.731	3.193	-0.719	15.389	-8.376	-9.048	-16.6
1174	1.174	-28.041	40.133	-20.634	5.263	121.153	0.532	-12.343	-15.251
1175	1.175	-33.141	55.214	-37.699	4.478	101.923	-12.636	-13.512	-0.954
1176	1.176	-19.653	23.281	-15.869	-6.382	49.502	-14.378	-10.818	-10.649
1177	1.177	-15.674	35.586	-7.558	10.986	-30.054	-3.351	-7.345	-22.885
1178	1.178	-19.408	61.749	-10.073	8.585	-218.101	-19.233	-9.488	-14.992
1179	1.179	-29.471	58.243	-21.695	-6.376	-38.995	-21.389	-3.494	-7.862
1180	1.18	-51.319	42.346	-11.055	-31.552	123.481	-23.335	-9.504	-14.299
1181	1.181	-20.127	39.557	-5.255	-34.851	101.964	-0.479	-7.199	-17.845
1182	1.182	-24.18	16.245	-10.487	-31.808	5.468	-3.576	-12.073	-1.829
1183	1.183	-5.434	63.106	-5.87	-17.738	22.415	-6.318	-10.171	0.486
1184	1.184	-8.816	69.495	-13.065	-10.223	6.228	-8.874	-6.135	-5.965
1185	1.185	-5.828	2.219	-4.189	-12.54	-8.35	-1.926	-9.652	-7.974
1186	1.186	-3.176	-60.392	-15.041	-14.696	-47.897	-8.306	-12.008	-16.724
1187	1.187	-10.751	-84.904	-13.686	-16.667	-131.435	-21.863	-10.865	-15.186
1188	1.188	-13.112	-107.129	-17.365	-25.413	-185.818	-23.615	-10.509	-10.965
1189	1.189	-10.975	-208.137	-13.889	-27.013	-156.655	-15.664	-15.559	-19.922
1190	1.19	6.451	-193.866	-10.787	-8.296	-94.657	-14.336	-12.291	-16.476
1191	1.191	-0.485	-49.167	-11.736	-5.795	-70.887	-7.978	-9.403	-11.278
1192	1.192	-2.569	46.935	-10.945	-3.464	-4.598	-13.997	-11.944	-10.347
1193	1.193	-23.87	64.154	-18.337	-1.354	-67.544	-15.008	-8.677	-9.632
1194	1.194	-26.636	47.966	-15.481	-11.057	-27.431	-10.197	-9.86	-10.464
1195	1.195	-19.141	62.016	-5.809	-19.808	-138.774	-9.431	-11.82	-8.594
1196	1.196	-21.47	22.301	-2.145	-8.834	-91.353	-11.76	-6.814	-5.377
1197	1.197	-10.792	33.805	3.805	-4.639	-134.827	-6.938	-12.841	-1.39
1198	1.198	-5.016	22.736	0.67	-3.535	-43.048	-10.252	-5.513	-4.961
1199	1.199	-3.265	12.638	-14.052	9.56	-7.852	-6.221	-10.373	-12.375
1200	1.2	-1.658	3.368	-37.476	14.724	-18.93	-14.194	-11.166	-15.523
1201	1.201	-11.663	11.132	-28.22	10.006	-107.917	-17.726	-8.868	-18.482
1202	1.202	-20.514	-11.317	-19.922	-11.76	23.201	-12.545	-9.475	-19.325
1203	1.203	-28.8	-18.295	-17.446	-27.526	75.644	-9.689	-8.915	-12.041
1204	1.204	-38.464	-36.843	-19.825	-41.744	-3.898	-10.52	-12.996	-7.268
1205	1.205	-29.564	-9.377	-17.745	-39.287	-76.131	-8.234	-9.534	-4.821
1206	1.206	-16.424	-14.473	-11.97	-27.706	-36.686	-4.78	-9.167	-13.779
1207	1.207	-4.254	-18.988	-3.308	-17.13	70.917	-9.461	-10.348	-17.333
1208	1.208	19.548	-39.764	1.276	-15.272	56.932	-10.1	-13.078	-27.07
1209	1.209	22.87	-28.705	5.493	-17.085	17.774	-15.969	-10.39	-25.965
1210	1.21	1.046	-12.052	6.614	-15.618	29.862	-10.402	-9.63	-24.881
1211	1.211	-1.644	-40.667	-11.424	-17.044	40.978	-21.282	-9.449	-11.012
1212	1.212	-29.883	-22.115	-13.988	-13.425	70.862	-13.374	-10.235	-20.743
1213	1.213	-41.063	1.508	-30.278	-12.312	169.627	-12.04	-7.919	-19.048
1214	1.214	-37.722	10.702	-36.714	-13.32	183.218	-10.906	-6.569	-17.53
1215	1.215	-28.032	-48.572	-7.739	-12.419	4.45	-2.595	-7.348	-16.221
1216	1.216	-18.77	-90.816	-11.85	-9.975	-131.615	-1.851	-9.674	-12.625
1217	1.217	-27.117	-72.198	-15.561	-1.192	-54.704	-9.236	-9.491	-9.228
1218	1.218	-19.542	0.446	-14.23	-5.379	-77.881	-12.176	-13.755	-10.292
1219	1.219	-21.811	-28.713	-10.974	-13.78	-98.725	-20.138	-10.867	2.41
1220	1.22	-23.872	-90.757	-14.11	-10.776	-156.05	-8.364	-16.677	-6.174
1221	1.221	-25.783	-49.688	-22.481	-1.973	-68.154	-0.428	-10.876	-11.457
1222	1.222	-27.511	-27.258	-9.75	1.421	-52.018	9.611	-13.194	-16.122
1223	1.223	-13.152	6.554	1.834	-14.684	-8.565	-7.446	-13.773	-11.902
1224	1.224	0.409	12.729	3.925	-17.026	-100.568	4.155	-9.122	-8.276
1225	1.225	-15.505	-3.673	5.799	-10.675	-88.5	-6.495	-6.217	-9.494
1226	1.226	12.122	21.443	-10.151	14.456	-12.511	-4.578	-7.569	4.346
1227	1.227	15.742	44.21	-16.58	31.451	115.831	0.613	-9.888	6.188
1228	1.228	-8.099	48.325	-18.526	9.571	203.342	2.144	-14.715	0.862
1229	1.229	-42.582	-8.261	-27.251	-33.009	155.6	-10.824	-10.065	-3.861
1230	1.23	-47.022	-81.349	-25.709	-51.244	227.911	-37.142	-4.636	-5.282
1231	1.231	-34.588	-12.051	-15.656	-23.641	162.387	-18.378	6.208	-24.864
1232	1.232	-15.753	14.702	3.879	-18.698	150.995	-1.332	-1.723	-39.051
1233	1.233	35.79	6.554	12.187	-32.331	31.773	1.768	-3.072	-0.578
1234	1.234	43.202	-0.66	-0.587	-28.346	-47.536	-23.769	-4.231	4.808
1235	1.235	-3.583	-7	-7.565	-9.644	-206.257	-20.475	-5.381	-20.389
1236	1.236	-21.73	-0.841	-22.462	0.351	-185.104	-11.173	-17.18	-24.875
1237	1.237	-16.254	4.61	-16.659	-2.832	-127.373	-13.873	-9.239	-12.529
1238	1.238	-41.35	9.693	-21.883	5.426	30.108	-31.678	-16.391	-8.891
1239	1.239	-54.841	-40.572	-29.813	7.885	93.661	-1.3	-12.705	-12.211
1240	1.24	-42.399	6.262	-31.165	-17.901	74.804	-5.336	-16.186	-15.346
1241	1.241	-16.023	-24.066	-19.373	-34.947	-12.341	-1.634	-10.947	-7.047
1242	1.242	1.032	-7.416	1.304	-13.127	-27.845	8.454	-11.901	0.507
1243	1.243	-2.074	17.986	3.973	-10.475	131.464	-7.206	-12.664	-6.451
1244	1.244	6.217	-50.47	-24.333	-2.966	-16.361	-21.315	-8.585	-8.571
1245	1.245	-6.638	-79.886	-13.132	8.602	-34.85	-18.788	-10.508	-10.503
1246	1.246	-27.857	54.617	3.933	6.43	53.246	-7.173	-8.56	-12.231
1247	1.247	-2.391	35.587	-5.329	-3.273	69.727	-5.051	-9.127	-1.171
1248	1.248	-26.229	18.282	-19.427	1.928	113.245	-6.968	-9.506	-14.119
1249	1.249	-54.451	97.888	-16.865	-9.128	-4.881	-1.694	-14.91	-8.889
1250	1.25	-35.608	112.247	-0.571	-10.499	11.227	-9.609	-8.325	-10.429
1251	1.251	-18.494	72.765	-2.683	-11.675	54.666	-13.851	-7.546	-3.261
1252	1.252	-2.772	37.14	-0.722	-29.707	-37.218	-2.006	-14.895	-12.13
1253	1.253	16.975	26.25	-12.878	-16.978	-72.44	-9.911	-11.984	-13.244
1254	1.254	14.458	-42.897	-14.4	-33.281	3.744	-22.858	-9.458	-7.959
1255	1.255	12.136	-123.718	-24.431	-35.455	13.981	-21.096	-8.673	-18.728
1256	1.256	-19.785	-91.346	-15.494	-10.331	-66.249	-19.518	-9.247	-5.694
1257	1.257	-51.698	-160.586	0.218	6.681	-98.184	2.187	-7.299	-14.345
1258	1.258	-47.633	-80.017	-14.64	-2.619	-107.367	11.497	-6.707	-22.219
1259	1.259	-43.958	17.586	-8.785	0.089	-115.627	-8.226	-10.175	-3.381
1260	1.26	-6.212	30.653	-6.997	-7.466	-123.113	-20.995	-10.549	-10.863
1261	1.261	-11.277	-4.978	-5.411	-5.14	-159.614	-27.954	-11.702	-22.406
1262	1.262	-24.818	5.823	-27.052	-15.792	-179.13	-25.822	-14.395	-28.711
1263	1.263	-20.729	-43.591	-11.333	-25.475	-233.714	-23.872	-13.995	-38.303
1264	1.264	-9.502	-142.184	-8.603	-9.599	-122.303	-18.623	-13.207	-18.853
1265	1.265	7.519	-234.405	-11.102	-3.183	-10.76	-4.281	-11.841	14.722
1266	1.266	-1.75	-246.381	-18.027	25.85	32.245	-2.324	-9.312	19.273
1267	1.267	-32.877	-192.403	-15.866	13.457	-33.971	-7.521	-10.077	23.444
1268	1.268	-36.926	-123.498	-6.163	-28.138	-141.739	-9.06	-5.615	-10.511
1269	1.269	-25.673	-78.907	-0.905	-11.65	-127.938	-1.9	-14.32	-14.856
1270	1.27	-8.626	-22.13	0.679	-6.601	-115.271	-21.451	-8.313	-18.816
1271	1.271	7.013	44.45	-6.45	-11.041	39.433	-7.326	-15.662	-45.037
1272	1.272	-1.396	70.976	-12.818	-48.584	59.98	-9.823	-8.881	-27.923
1273	1.273	11.313	160.412	-9.303	-53.61	78.721	-12.112	-13.129	-18.546
1274	1.274	22.902	219.865	-8.296	-30.787	25.776	-9.974	-10.8	-10.119
1275	1.275	16.459	230.555	-1.483	-34.84	104.85	-8.021	-10.211	28.498
1276	1.276	26.093	161.333	-14.599	-31.13	118.564	4.166	-8.257	12.144
1277	1.277	3.311	26.927	-31.979	-34.365	52.117	-3.771	-11.149	7.214
1278	1.278	-5.947	-30.844	-24.986	-37.385	87.117	-25.447	-7.656	-6.244
1279	1.279	-48.519	-153.53	-35.585	-11.802	32.262	-22.347	-7.264	-10.23
1280	1.28	-78.909	-106.184	-18.133	-1.751	21.629	-8.23	-10.158	-36.474
1281	1.281	-51.233	23.548	-11.143	13.904	-113.419	-10.767	-5.698	-12.604
1282	1.282	-46.211	40.716	-13.236	16.605	20.499	-3.806	-11.099	-15.649
1283	1.283	-23.359	-70.793	-18.995	19.138	2.146	-10.179	-6.249	-18.307
1284	1.284	-19.259	-143.235	-13.729	12.214	48.787	-8.24	-10.89	-15.698
1285	1.285	-15.553	-104.074	-18.351	5.892	120.001	-10.008	-9.15	-17.937
1286	1.286	-25.654	-20.915	-16.99	15.639	79.4	-11.562	-10.508	-15.76
1287	1.287	-35.026	-31.955	-15.825	-7.112	113.885	-10.204	-10.132	-9.896
1288	1.288	-26.762	-22.282	-16.957	-16.327	-6.572	-3.826	-8.975	-11.569
1289	1.289	-24.283	-13.552	-9.581	-18.97	-118.768	-21.837	-7.824	-6.856
1290	1.29	-12.71	-5.729	5.147	-26.43	-47.582	-14.286	-12.861	-13.962
1291	1.291	2.143	1.313	15.805	4.033	-35.512	-7.313	-9.578	-28.235
1292	1.292	19.539	20.931	17.759	8.152	-24.746	-5.178	-8.999	-22.375
1293	1.293	12.555	2.515	16.061	-10.577	-58.18	-7.103	-9.382	-17.092
1294	1.294	44.425	7.752	-7.713	-13.852	-207.05	1.598	-8.996	-9.113
1295	1.295	67.184	-7.636	-45.461	-16.891	-186.796	6.226	-10.152	-13.333
1296	1.296	12.892	-3.533	-30.363	-19.491	-91.351	7.575	-8.216	-19.686
1297	1.297	-24.172	0.301	-25.901	-16.868	100.475	-11.978	-7.823	-6.5
1298	1.298	-71.067	11.291	-38.289	-14.458	176.592	-37.525	-8.597	2.247
1299	1.299	-89.327	7.694	-34.612	-12.24	199.067	-6.564	-5.881	-5.673
1300	1.3	-83.957	16.7	-24.505	-14.069	92.317	-10.617	-7.038	-4.291
1301	1.301	-48.733	13.757	-15.188	-5.292	33.712	-29.39	-6.254	-23.824
1302	1.302	-16.794	11.132	-12.46	-13.215	-19.81	-12.369	-10.696	-26.512
1303	1.303	-12.714	-0.351	0.307	-17.481	26.764	-3.09	-11.276	-23.984
1304	1.304	-16.34	27.325	-6.687	-18.589	-104.316	-5.827	-15.338	-21.657
1305	1.305	-13.014	46.076	-4.589	-15.036	-227.594	-13.408	-7.396	-15.27
1306	1.306	-9.88	29.062	-2.7	-11.882	-244.395	-11.098	-13.386	-9.48
1307	1.307	9.852	-5.314	-4.445	-6.954	-231.156	-8.968	-12.412	-11.221
1308	1.308	17.327	-28.203	-9.104	-11.113	-192.709	-7.008	-17.247	-15.889
1309	1.309	-3.88	-49.02	-7.758	-5.442	-205.416	-1.76	-11.238	-8.745
1310	1.31	4.365	-90.697	-4.059	-11.934	-43.58	-3.311	-7.171	-5.063
1311	1.311	-34.147	-85.319	-17.2	-2.181	-21.113	-7.582	-13.753	-3.91
1312	1.312	-61.765	-39.963	-22.412	-0.92	-0.575	-11.273	-11.236	-11.281
1313	1.313	-36.552	-9.638	-11.4	-11.673	56.833	-17.274	-10.462	-16.139
1314	1.314	-13.662	-4.315	-7.149	-27.462	39.151	-14.19	-8.526	-10.159
1315	1.315	-25.98	0.533	-6.002	-3.938	182.215	-9.337	-11.821	-10.94
1316	1.316	-22.258	4.847	-2.531	5.443	240.022	-17.24	-10.08	-12.861
1317	1.317	-12.202	0.692	-3.526	-8.564	187.733	-7.543	-11.43	-9.562
1318	1.318	-15.328	-10.489	-8.385	-31.708	235.522	-3.844	-8.132	-10.138
1319	1.319	-6.989	-34.036	-9.156	-15.973	134.505	-7.309	-9.277	-2.236
1320	1.32	31.567	-18.06	-9.925	-7.587	68.67	-2.065	-11.207	-8.265
1321	1.321	59.301	7.9	-5.085	5.26	128.263	-16.77	-7.715	-0.947
1322	1.322	24.158	5.134	-8.385	-1.632	-12.64	-23.132	-11.778	-9.904
1323	1.323	-7.696	2.564	-10.134	0.539	45.195	-17.315	-8.286	-20.762
1324	1.324	21.429	-16.652	-13.628	-20.709	-77.137	-15.564	-7.888	-16.524
1325	1.325	-12.545	-49.611	-20.022	-28.961	34.262	-7.607	-14.467	-10.155
1326	1.326	-72.079	-62.723	-26.028	-26.374	77.55	-8.941	-9.624	-8.964
1327	1.327	-47.615	-50.009	-18.687	-33.273	64.671	-10.077	-10.387	-3.744
1328	1.328	-40.206	6.865	-31.492	-18.3	76.888	-13.548	-9.602	-4.728
1329	1.329	-46.734	15.123	-22.802	-4.675	23.176	-12.586	-10.175	-10.747
1330	1.33	-40.711	7.772	-8.504	-2.826	-25.709	-17.438	-6.878	-6.715
1331	1.331	-12.998	1.246	-10.443	11.599	-105.908	-11.441	-9.783	-10.254
1332	1.332	-17.967	-4.597	-8.704	-5.714	-29.597	-13.759	-13.263	-16.282
1333	1.333	-4.378	0.947	-4.073	-31.358	-117.637	-5.79	-8.816	-20.369
1334	1.334	-8.385	36.191	-5.437	-34.556	-152.433	-0.535	-7.073	-12.443
1335	1.335	2.898	-32.476	-1.752	-18.807	-97.469	-13.303	-8.431	-5.087
1336	1.336	20.028	-61.96	-12.585	-21.462	-27.32	-11.541	-9.788	-15.942
1337	1.337	-1.739	-52.835	-25.542	-13.856	-17.35	-3.603	-9.406	-14.604
1338	1.338	-32.846	-60.786	-20.309	-2.223	-8.175	-10.765	-9.019	-13.452
1339	1.339	-28.748	20.847	-18.77	-21.359	74.273	-1.853	-8.633	-7.462
1340	1.34	-2.459	53.517	-11.603	-28.872	85.89	-10.179	-9.41	-6.501
1341	1.341	-5.761	24.099	-5.195	-12.591	-41.559	-9.215	-9.218	-9.407
1342	1.342	-2.613	-38.217	-13.489	15.128	-128.163	-8.244	-13.477	-11.939
1343	1.343	23.057	-46.17	-6.122	33.927	-79.685	-9.019	-9.412	-9.625
1344	1.344	26.442	5.631	2.787	-3.803	-150.975	-9.789	-10.771	-10.211
1345	1.345	23.455	39.229	-3.225	-39.021	-189.701	-14.617	-9.423	-10.777
1346	1.346	-1.968	33.322	-2.275	-34.571	-81.467	-4.544	-11.556	-9.02
1347	1.347	-18.909	5.739	-5.151	-22.19	-66.258	-8.8	-7.88	-13.843
1348	1.348	-28.135	41.047	-18.307	-18.509	0.476	-9.98	-13.302	-7.811
1349	1.349	-53.685	54.677	-47.343	-35.53	37.147	-18.34	-13.886	-16.666
1350	1.35	-63.74	-7.749	-18.304	-1.077	92.5	-13.121	-11.953	-8.313
1351	1.351	-41.816	-141.97	-14.599	40.154	221.66	-8.289	-11.377	-13.517
1352	1.352	-33.425	-315.114	2.458	34.747	99.825	-0.375	-8.872	-14.483
1353	1.353	-46.134	-152.311	5.569	-10.727	84.686	4.854	-7.531	-10.229
1354	1.354	-34.436	-131.188	2.881	-28.919	-44.677	-1.904	-10.443	-6.179
1355	1.355	-36.45	-150.303	5.416	-12.469	113.383	-15.057	-11.619	-2.706
1356	1.356	-18.885	-97.813	-24.93	-17.498	177.406	-20.871	-8.918	-11.4
1357	1.357	16.306	13.474	-4.18	-13.04	120.361	-22.625	-6.019	-0.538
1358	1.358	51.71	143.491	-22.922	7.685	33.68	-14.698	-12.026	-13.486
1359	1.359	19.912	160.856	-39.949	-18.633	82.169	-10.448	-9.518	-18.693
1360	1.36	-17.551	113.179	-30.656	-15.33	-17.769	-9.286	-5.457	-14.026
1361	1.361	-62.97	127.401	-22.326	-31.015	-135.104	-10.453	-10.295	-15.36
1362	1.362	-56.964	61.527	-9.565	-22.712	-277.165	-13.551	-9.717	-14.169
1363	1.363	-40.57	49.693	-7.233	-20.218	-179.737	-0.786	-9.15	-17.638
1364	1.364	-35.581	60.531	-0.835	-27.232	-91.173	-16.671	-4.317	-10.266
1365	1.365	-3.642	-8.551	-6.607	-8.13	-169.775	-18.811	-7.619	-7.329
1366	1.366	25.446	0.376	-1.355	-15.694	-96.484	-9.131	-10.528	-9.814
1367	1.367	14.3	-23.983	-5.966	0.56	-108.552	-14.377	-14.02	-12.106
1368	1.368	-23.352	-105.469	-18.902	-14.372	23.733	-12.857	-16.354	-10.136
1369	1.369	-28.336	-73.011	-17.152	-4.781	112.253	-8.608	-13.462	-16.118
1370	1.37	-23.842	-102.707	-15.595	-10.058	128.772	-9.787	-10.765	-12.041
1371	1.371	-27.849	-129.442	-11.303	-14.701	86.014	-15.805	-9.612	-10.102
1372	1.372	-31.463	-105.011	-17.68	-10.405	99.555	-6.16	-10.406	-20.175
1373	1.373	-34.736	-53.293	-11.683	-3.994	87.951	-7.354	-14.877	-10.125
1374	1.374	-19.065	-46.678	-12.663	-7.472	77.326	-15.708	-4.841	-6.467
1375	1.375	-16.325	-16.295	-9.775	-8.464	106.911	-12.638	-9.119	-22.14
1376	1.376	-18.845	-21.748	-14.06	-1.713	-27.374	-9.76	-12.82	-11.488
1377	1.377	-16.585	-6.681	-6.743	-5.988	-162.203	-7.266	-14.006	-9.562
1378	1.378	-18.785	-11.13	-9.672	-11.622	-144.993	-8.062	-8.805	-18.247
1379	1.379	-16.935	26.467	-8.953	-16.468	-129.41	2.749	-9.811	-10.31
1380	1.38	-32.876	41.621	-9.768	-10.469	-115.568	1.176	-5.591	-6.069
1381	1.381	-13.749	46.124	-4.949	-8.148	-103.011	-8.926	-7.946	-7.237
1382	1.382	14.486	58.551	-0.317	-8.726	-211.075	-28.515	-7.404	-13.244
1383	1.383	18.129	47.361	-9.24	-14.742	-168.452	-25.864	-9.379	-22.943
1384	1.384	14.812	-4.09	-18.164	-12.452	-50.725	-2.689	-9.985	-24.133
1385	1.385	-19.657	-26.09	-17.026	-9.003	-194.667	-18.415	-9.628	-6.166
1386	1.386	-24.089	-32.67	-18.014	-12.33	-176.248	-4.336	-9.27	-3.679
1387	1.387	13.475	-2.289	-13.22	-5.782	-89.404	-1.865	-13.36	-6.021
1388	1.388	28.565	14.179	-0.109	-15.487	-74.024	-8.877	-10.873	-8.169
1389	1.389	69.771	9.175	-9.822	-24.412	55.478	-11.058	-9.553	-6.278
1390	1.39	42.087	-22.657	-15.089	-18.455	72.415	-5.304	-14.42	-15.021
1391	1.391	-13.439	-26.611	-16.677	-13.259	87.725	-7.113	-11.164	-10.418
1392	1.392	-65.104	-7.766	-9.567	-2.442	101.405	-5.632	-12.935	-9.116
1393	1.393	-45.182	2.323	-13.314	-6.698	61.312	-12.853	-9.49	-5.491
1394	1.394	-39.189	-0.756	-16.864	-7.851	96.387	-14.064	-7.203	-16.385
1395	1.395	-44.634	-3.403	-32.981	-6.733	84.914	-12.968	-11.299	-17.781
1396	1.396	-59.792	-10.88	-44.682	-7.768	113.843	-9.948	-12.683	-19.002
1397	1.397	-55.453	-13.138	-12.839	-12.664	175.826	-9.032	-10.391	-20.228
1398	1.398	-18.024	-15.227	-8.479	-15.214	53.222	-9.848	-11.581	-25.52
1399	1.399	-23.174	-28.7	-12.632	-11.184	-69.8	-10.667	-11.23	-16.671
1400	1.4	-36.849	-33.844	-16.405	-16.067	72.99	-14.207	-10.873	-8.416
1401	1.401	-7.907	-22.784	-6.413	-14.146	130.142	-13.682	-6.067	-5.375
1402	1.402	18.389	-18.585	2.805	-14.717	7.144	-17.801	-8.025	-0.604
1403	1.403	-5.457	-19.879	0.025	-13.37	54.064	-20.36	-12.697	9
1404	1.404	-33.788	-20.962	-7.593	-13.814	67.617	-14.986	-9.817	5.253
1405	1.405	-52.585	-19.846	-23.936	-12.728	-25.375	-8.455	-9.456	-12.806
1406	1.406	-55.876	-16.787	-26.151	-13.939	-61.634	-4.26	-16.834	-15.38
1407	1.407	-52.769	-14.049	-16.601	-19.8	-138.218	-8.39	-11.63	-13.123
1408	1.408	-10.181	-16.062	-0.852	-10.947	-129.022	-9.029	-12.612	-15.316
1409	1.409	8.071	-13.734	-3.107	-16.98	-246.166	-13.722	-11.863	-13.457
1410	1.41	20.504	-7.575	-9.038	-5.23	-103.524	-10.862	-11.111	-11.799
1411	1.411	25.914	-10.601	-3.921	5.749	-125.109	-18.838	-13.066	-19.812
1412	1.412	51.027	-7.464	-24.737	1.43	-183.657	-15.396	-3.03	-12.738
1413	1.413	46.568	-10.804	-15.538	8.158	-27.207	-10.989	-10.213	-19.205
1414	1.414	9.037	-18.047	-29.762	1.734	35.33	-11.602	-3.849	-25.282
1415	1.415	-46.498	-31.882	-22.323	-16.307	-61.687	-19.575	-12.762	-21.871
1416	1.416	-53.853	-29.919	-24.74	-23.872	-79.852	-3.936	-9.298	-20.968
1417	1.417	-47.217	-7.046	-22.69	-12.28	-159.896	6.681	-8.344	-20.062
1418	1.418	-16.802	14.835	-9.22	15.386	-146.004	-10.77	-7.397	-6.962
1419	1.419	-11.357	17.5	-11.034	-3.41	51.057	-8.481	-8.19	-1.207
1420	1.42	-6.298	-21.01	-31.811	-41.166	135.223	-6.372	-13.817	-3.01
1421	1.421	-10.723	-59.714	-6.347	-56.283	109.548	-8.324	-2.982	7.972
1422	1.422	-14.772	-54.684	-3.136	-42.769	86.314	-10.077	-7.633	-2.149
1423	1.423	-25.969	-41.101	-0.12	-22.078	65.163	-5.442	-0.478	-8.592
1424	1.424	-35.996	-20.286	-2.903	-10.864	122.824	-9.714	-9.39	-21.781
1425	1.425	-32.854	-8.943	-0.468	-14.173	105.393	-6.053	-10.547	-20.061
1426	1.426	-18.686	-12.097	1.757	-11.104	184.92	-12.06	-7.45	-5.774
1427	1.427	14.851	-15.06	-4.723	-8.405	141.493	-13.03	-10.35	-30.958
1428	1.428	28.498	-12.21	8.742	-5.909	128.008	-12.066	1.073	-13.944
1429	1.429	7.907	-14.615	-0.046	-3.604	163.341	-12.843	-3.564	-4.693
1430	1.43	-18.307	-16.809	-11.126	-5.749	152.35	-5.477	-7.813	-13.049
1431	1.431	-8.163	-14.56	-21.219	-3.829	83.266	1.299	-6.635	-15.599
1432	1.432	-5.003	-12.522	-14.881	-5.58	2.667	7.306	-10.107	-8.678
1433	1.433	-7.703	-3.721	-13.767	-10.238	56.865	-0.057	-17.442	-6.59
1434	1.434	-20.432	-11.593	-16.904	-5.989	27.331	-1.029	-12.591	-0.833
1435	1.435	-46.108	-10.235	-19.837	8.33	54.211	-14.168	-15.088	-2.613
1436	1.436	-35.977	-16.628	-10.189	-1.341	-19.055	-16.086	-17.389	-20.031
1437	1.437	-32.811	-13.153	-16.598	0.414	-147.325	-10.84	-13.878	-17.699
1438	1.438	-41.056	-12.17	-20.101	-1.121	-94.779	-12.365	-7.854	1.465
1439	1.439	-33.421	-9.249	-14.888	-2.465	-110.382	-8.099	-13.429	-6.083
1440	1.44	-31.036	-4.982	-11.98	-16.777	-66.93	-4.406	-9.909	-3.763
1441	1.441	-24.621	-5.773	-2.317	-10.938	-106.268	-5.547	-13.166	-1.644
1442	1.442	-7.205	-10.627	1.347	-12.646	-165.697	-12.877	-7.708	-7.444
1443	1.443	-0.259	-1.924	-2.127	-14.155	-154.637	-21.737	-8.247	-5.691
1444	1.444	6.158	1.554	-11.794	-6.968	-85.205	-8.551	-11.493	-19.984
1445	1.445	19.739	8.896	5.228	-10.617	-40.142	-3.309	-12.031	-6.4
1446	1.446	28.463	-3.907	-1.761	-9.435	-64.2	-17.601	-11.606	-4.609
1447	1.447	11.06	-9.17	-8.171	-16.764	-71.27	-27.239	-9.245	-9.189
1448	1.448	4.145	-17.139	-21.708	-11.903	2.947	-21.976	-8.04	-16.284
1449	1.449	-2.178	-21.444	-30.389	-12.658	-65.898	-14	-11.676	-12.552
1450	1.45	-31.156	-25.177	-22.4	-11.854	32.603	-9.702	-7.181	-15.962
1451	1.451	-51.769	-26.373	-18.053	-9.891	45.943	-5.984	-13.721	-10.684
1452	1.452	-17.57	-31.631	-9.07	-11.804	57.933	-11.938	-7.677	-7.771
1453	1.453	5.409	-28.753	-12.474	-10.036	68.731	-8.798	-9.964	-8.507
1454	1.454	-23.521	-36.708	-7.174	-6.514	39.182	-11.659	-9.35	-14.058
1455	1.455	-34.676	-24.929	-10.011	-13.823	-41.514	-9.101	-11.253	-15.934
1456	1.456	-24.559	-17.015	-2.017	-10.688	34.386	-8.285	-10.636	-16.484
1457	1.457	-2.626	-6.975	5.399	-11.619	-74.164	-11.734	-13.124	-9.865
1458	1.458	-28.093	-10.669	-7.301	-10.807	-146.275	-11.129	-7.673	-10.612
1459	1.459	-45.002	-11.851	-15.919	-13.082	-132.859	-10.519	-7.066	-8.269
1460	1.46	-23.036	-12.841	-17.387	-11.108	-73.106	-9.122	-7.62	-7.656
1461	1.461	-14.612	-11.895	-7.239	-11.642	46.569	-9.452	-4.687	-2.964
1462	1.462	-27.266	-11.139	-13.537	-14.494	158.12	-8.249	-8.148	-6.987
1463	1.463	-20.178	-10.39	-7.473	-14.83	144.076	-7.835	-7.731	-11.769
1464	1.464	-5.194	-8.476	2.277	-11.491	131.541	-13.611	-13.515	-9.807
1465	1.465	23.859	-9.086	-17.214	-16.293	24.827	-12.783	-7.88	-13.831
1466	1.466	-13.724	-10.867	-25.471	-18.208	-75.379	-10.8	-14.445	-17.256
1467	1.467	-8.731	-7.417	-27.921	-14.126	-87.619	-7.456	-8.426	-17.555
1468	1.468	-31.601	-7.819	-34.808	-12.745	-27.061	-4.484	-9.176	-21.522
1469	1.469	-27.541	-4.919	-28.334	-9.409	-58.429	-12.368	-8.564	-13.513
1470	1.47	-16.31	-10.144	-10.839	-10.543	-106.398	-13.473	-14.525	-16.915
1471	1.471	-6.256	-5.342	-8.461	-4.548	-203.459	-18.646	-8.887	-7.147
1472	1.472	-15.591	0.6	-10.507	-14.224	-109.943	-9.708	-9.441	-13.438
1473	1.473	-18.342	-11.629	-8.487	-13.041	-120.3	-6.196	-7.483	-24.186
1474	1.474	-10.861	-13.379	-3.171	-9.51	-86.446	-9.244	-10.361	-22.759
1475	1.475	-3.933	-8.721	11.258	-4.23	-35.708	-12.115	-10.738	-19.009
1476	1.476	-18.824	-15.857	1.691	-13.082	99.717	-11.302	-13.053	-12.932
1477	1.477	-47.824	-17.006	-3.42	-9.548	81.64	-7.198	-12.651	-15.933
1478	1.478	-51.828	-3.836	-7.965	-14.724	99.849	-7.752	-9.918	-1.139
1479	1.479	-33.009	-5.568	-29.551	-15.635	52.874	-12.369	-9.487	1.101
1480	1.48	-15.977	-7.105	-38.763	-9.586	-18.805	-6.913	-12.919	3.149
1481	1.481	12.264	-11.36	-13.159	-11.866	-31.431	-17.707	-9.593	8.449
1482	1.482	61.414	-15.035	-9.819	-8.337	28.581	-13.03	-13.634	-2.519
1483	1.483	14.573	-18.528	-19.044	-14.308	61.339	-8.728	-8.779	-1.097
1484	1.484	-15.818	-17.574	-27.304	-15.064	91.345	-9.849	-13.411	-7.403
1485	1.485	-43.517	-26.502	-19.683	-15.617	82.799	-15.809	-12.815	-23.014
1486	1.486	-38.542	-25.36	-17.292	-21.575	156.343	-6.112	-15.322	-25.073
1487	1.487	-15.743	-22.287	-10.832	-12.652	166.38	-7.265	-12.992	-19.201
1488	1.488	-19.844	-17.455	-4.964	-16.121	32.163	-1.243	-17.824	-13.917
1489	1.489	14.177	-21.719	-24.269	-15.147	90.059	-8.569	-14.521	-9.212
1490	1.49	0.579	-24.026	-6.423	-24.042	177.775	-7.563	-11.612	-7.788
1491	1.491	-20.157	-23.419	-4.043	-15.728	98.434	-11.793	-11.991	-14.107
1492	1.492	-31.372	-17.405	-14.6	-10.512	26.221	-23.963	-13.341	-15.211
1493	1.493	-41.403	-13.335	-12.577	-3.748	-118.791	-11.739	-10.434	-22.509
1494	1.494	-25.705	-13.904	3.362	-6.277	-100.018	-3.783	-6.757	-31.352
1495	1.495	-5.951	-5.181	5.541	-0.664	-82.842	-10.91	-6.372	-32.46
1496	1.496	-8.453	-8.647	3.664	-5.518	-35.446	-14.551	-7.54	-35.495
1497	1.497	-24.703	-13.885	1.974	-7.459	-21.456	-11.045	-9.477	-26.534
1498	1.498	-1.287	-4.988	-9.011	-5.73	-87.609	-14.126	-7.55	-13.346
1499	1.499	1.815	-8.482	-30.653	-10.589	43.258	-11.201	-9.103	-15.062
1500	1.5	-40.768	-24.544	-52.498	-10.014	-9.651	-11.941	-5.83	8.766
1501	1.501	-46.813	-12.912	-26.927	-3.423	5.782	-12.679	-7.003	39.749
1502	1.502	-30.409	-15.039	-16.844	-7.667	77.644	-12.061	-2.567	10.747
1503	1.503	-15.324	-16.958	-13.737	-15.01	11.303	-8.743	-5.48	-8.006
1504	1.504	-10.869	-11.754	-11.022	-17.926	46.36	-4.643	-4.141	-11.273
1505	1.505	-6.859	-13.353	-13.526	-10.002	-51.998	0.222	-8.606	-1.965
1506	1.506	-10.626	-9.126	-11.181	-9.058	-39.446	4.891	-6.88	-10.258
1507	1.507	-13.976	-12.807	-9.011	-11.968	-99.62	5.502	-7.28	2.541
1508	1.508	-17.086	-11.61	-10.923	-12.703	-176.233	-2.408	-4.003	4.897
1509	1.509	8.476	-8.455	-5.669	-8.607	-88.198	-18.056	-5.178	-5.718
1510	1.51	-1.559	-7.466	-13.565	-8.032	-29.344	-24.412	-9.631	-15.369
1511	1.511	-23.377	-13.414	-12.184	-7.429	-19.256	-14.703	-5.559	-13.598
1512	1.512	-20.647	-7.76	-5.779	-13.999	-29.963	1.188	-6.915	-18.214
1513	1.513	-7.883	-14.31	-4.606	-11.479	-165.087	-0.912	-8.274	3.478
1514	1.514	-0.916	-11.787	0.638	-9.182	-146.752	-22.176	-7.116	-12.189
1515	1.515	5.485	-11.014	-0.308	-9.757	-270.142	-19.452	-9.062	-20.504
1516	1.516	3.594	-10.402	-2.816	-11.659	-286.841	-11.883	-11.001	-38.311
1517	1.517	5.356	-8.429	-11.716	-8.736	-273.477	-18.829	-15.85	-35.991
1518	1.518	0.734	-7.82	-8.233	-9.084	-313.859	-16.684	-20.693	-4.06
1519	1.519	-9.325	-15.731	-3.003	-11.369	-279.162	-18.598	-25.34	-8.508
1520	1.52	-0.405	-14.55	-2.025	-10.175	-226.033	-13.366	-16.441	-20.872
1521	1.521	17.617	-17.637	-8.008	-15.375	-177.697	-2.329	-10.072	-17.174
1522	1.522	-0.148	-18.597	-10.313	-14.78	-205.478	-0.976	-11.24	-20.441
1523	1.523	6.845	-22.844	-18.23	-15.333	-100.439	-15.287	-10.279	-11.136
1524	1.524	-25.051	-18.781	-34.274	-12.388	-86.906	-5.606	-7.383	-19.461
1525	1.525	-56.931	-18.197	-31.932	-12.736	109.869	-10.824	-6.617	-16.97
1526	1.526	-52.807	-10.828	-34.03	-11.327	137.342	-15.448	-12.233	-19.331
1527	1.527	-49.085	-11.786	-24.343	-10.109	264.944	-5.375	-20.177	-25.733
1528	1.528	-32.039	-11.002	-8.481	-16.072	287.692	-6.526	-27.543	-27.688
1529	1.529	-16.356	-13.307	-10.621	-11.796	308.504	-14.858	-34.325	-18.988
1530	1.53	-24.651	-8.46	-4.842	-9.471	173.57	-13.893	-21.177	4.8
1531	1.531	-22.104	-7.88	-6.614	-14.304	155.964	-3.044	-7.647	8.08
1532	1.532	-19.746	1.023	-14.557	-4.234	171.576	-13.101	-5.926	4.965
1533	1.533	-21.805	4.694	-10.294	-2.873	41.322	-16.777	-7.498	-9.209
1534	1.534	-15.961	3.528	-22.102	-11.761	23.755	-17.936	-6.157	3.5
1535	1.535	-3.738	-6.156	-17.469	-15.227	134.849	-10.577	-2.48	-8.177
1536	1.536	-8.353	-9.844	-13.223	-9.986	62.534	-1.674	-3.645	-18.898
1537	1.537	-4.075	-20.683	-9.554	-7.065	23.088	-9.978	-0.563	-9.308
1538	1.538	-5.194	-19.314	-1.226	-6.251	-36.462	-15.175	-3.48	-0.681
1539	1.539	10.518	-33.623	4.005	-11.823	-47.381	-18.062	-4.275	-18.16
1540	1.54	-8.58	-35.555	-10.711	-9.86	21.543	-6.655	-5.069	-15.864
1541	1.541	-31.765	-23.359	-29.862	-5.197	155.77	-5.12	-5.667	-9.517
1542	1.542	-34.829	-18.703	-27.333	-8.072	251.953	-18.085	-3.747	-15.368
1543	1.543	-20.67	-17.328	-15.724	-6.688	304.275	-12.87	-3.181	-17.149
1544	1.544	-13.092	-18.46	-9.341	-14.015	160.924	-11.321	-6.679	-21.819
1545	1.545	-10.734	-17.273	-7.403	-4.318	103.231	-9.966	-4.363	-17.596
1546	1.546	-8.562	-5.442	-12.628	-13.199	120.803	-8.812	-10.175	-13.947
1547	1.547	-22.09	-16.455	-14.181	-12.033	73.641	-7.648	-4.567	4.033
1548	1.548	-34.271	-15.103	-12.833	-2.355	59.745	-6.667	-8.057	-3.522
1549	1.549	-26.311	-24.005	-9.183	-16.675	46.983	-9.58	-3.416	-1.188
1550	1.55	-10.397	-34.836	-3.216	-26.364	35.561	-8.818	-7.484	-3.316
1551	1.551	-16.763	-13.17	1.976	-24.624	-105	-8.058	-10.008	-9.105
1552	1.552	-14.797	-22.464	10.863	-19.996	30.163	-6.142	-11.363	-3.841
1553	1.553	-9.531	14.495	4.871	1.69	-21.64	-12.165	-9.237	-11.782
1554	1.554	14.321	29.594	-2.501	-1.414	-36.917	-6.558	-11.189	-13.188
1555	1.555	31.403	16.049	-17.199	1.291	-137.236	-4.621	-12.358	-22.155
1556	1.556	9.58	-4.658	-27.853	-11.481	-123.494	-10.619	-13.154	-18.701
1557	1.557	-15.943	-30.976	-10.449	-46.503	-63.219	-9.847	-15.107	-19.758
1558	1.558	-53.663	-48.013	-26.712	-31.407	-73.234	-11.781	-10.866	-16.925
1559	1.559	-58.654	-13.577	-37.362	0.522	-82.568	-13.756	-19.786	-12.704
1560	1.56	-45.067	-36.421	-23.826	-20.196	-37.276	-14.363	-26.188	-16.829
1561	1.561	-7.51	-24.05	-7.969	-8.995	85.498	-6.468	-15.373	-14.953
1562	1.562	7.562	-12.861	-10.094	-5.754	68.756	-12.493	-14.037	-10.388
1563	1.563	3.112	4.128	-12.031	16.038	-10.247	-9.413	-15.215	-9.889
1564	1.564	-0.945	7.171	-10.29	-9.571	-24.153	-6.536	-11.746	-8.579
1565	1.565	-12.159	-24.023	-14.949	-33.398	-168.47	-12.578	-12.721	-5.35
1566	1.566	-22.222	-28.122	-13.638	-17.75	-110.391	-10.291	-9.83	-10.23
1567	1.567	-19.127	-16.94	-10.022	-26.115	-127.364	-5.474	-10.616	-10.876
1568	1.568	-16.447	-13.688	-16.081	-18.605	-47.279	-10.141	-12.94	-16.328
1569	1.569	-18.998	-10.623	-10.904	-11.674	54.386	-6.1	-11.013	-24.272
1570	1.57	-12.092	-7.958	-4.162	-5.328	-10.777	-7.471	-3.659	-23.331
1571	1.571	-18.521	-5.479	-6.698	4.305	1.58	-5.154	-8.476	-16.599
1572	1.572	-12.738	-7.846	-10.793	-15.1	-95.543	-9.218	-9.229	-15.834
1573	1.573	-21.497	-10.019	-12.772	-22.697	-81.855	-4.387	-8.433	-6.956
1574	1.574	-26.22	-15.88	-12.254	-15.776	-140.823	-11.768	-8.996	11.016
1575	1.575	-24.982	-21.15	-15.223	-22.212	-85.857	-24.544	-13.626	18.532
1576	1.576	-21.461	-19.646	-10.442	-28.072	-35.582	-12.361	-8.184	-2.588
1577	1.577	-10.722	-18.332	-3.124	-5.281	-79.625	-10.843	-6.239	-5.304
1578	1.578	-0.735	-14.682	-7.998	3.96	-201.198	2.092	-6.797	-7.828
1579	1.579	0.367	-11.231	-10.52	12.208	-218.211	-10.146	-5.057	-5.52
1580	1.58	6.332	-6.048	-9.77	9.64	-233.911	-18.134	-3.689	-16.166
1581	1.581	13.642	-12.853	-7.858	2.652	-103.753	-19.541	-0.378	-10.335
1582	1.582	0.827	-10.369	-17.952	0.485	-51.468	-10.669	-2.478	-1.604
1583	1.583	-22.035	-12.725	-16.616	-13.105	-35.906	-9.551	-8.453	6.345
1584	1.584	-37.753	-9.276	-12.953	-14.914	35.766	-12.693	-21.592	-3.723
1585	1.585	-46.139	-12.605	-7.014	-13.446	-4.261	-13.703	-15.766	-7.395
1586	1.586	-23.008	-15.562	-8.048	-17.778	-64.379	-19.74	-7.044	-1.419
1587	1.587	-20.039	-23.545	-17.026	-26.755	-54.178	-27.121	-5.485	-2.412
1588	1.588	-17.447	-15.273	-13.602	-25.659	-5.501	-12.452	-4.123	-17.142
1589	1.589	-15.014	-10.094	-16.736	-11.789	128.043	2.403	-2.971	-40.593
1590	1.59	-12.759	-11.121	-15.817	-9.915	108.253	0.409	-4.149	-24.976
1591	1.591	-23.483	-15.441	-20.11	-11.732	-14.95	-15.517	-7.277	-22.334
1592	1.592	-25.457	-17.813	-14.554	-10.241	63.986	-13.441	-10.207	-24.898
1593	1.593	-23.756	-21.334	-12.692	-6.04	20.193	-11.575	-7.725	-36.557
1594	1.594	-12.797	-18.077	-9.442	-7.253	6.432	-6.41	-13.378	-25.935
1595	1.595	-5.726	-12.687	-11.219	-8.461	-54.025	-8.029	-13.99	-24.051
1596	1.596	5.976	-12.128	-12.622	-3.267	-174.402	-18.166	-15.97	-25.837
1597	1.597	-5.132	-2.075	-15.965	-6.198	-64.238	-21.902	-15.446	-21.214
1598	1.598	-3.836	-3.446	-9.424	-8.74	-22.165	-3.959	-15.113	-22.592
1599	1.599	-23.458	-15.264	-18.358	-4.705	121.475	-1.506	-15.552	-13.734
1600	1.6	-31.866	-13.732	-24.39	-15.584	-14.167	-3.905	-9.806	-10.29
1601	1.601	-34.452	-9.489	-12.612	-1.297	72.478	-1.865	-17.223	-15.553
1602	1.602	-22.921	-13.162	-20.579	-30.372	-7.896	-0.013	-12.457	-6.716
1603	1.603	-16.621	-21.483	1.069	-18.023	5.797	-15.981	-4.597	11.219
1604	1.604	-18.618	-16.216	-20.839	-21.703	-34.204	-18.219	-12.028	13.662
1605	1.605	-14.588	-17.151	-6.742	-18.433	24.942	-16.389	-5.331	-12.151
1606	1.606	-2.441	-16.17	-4.277	-21.552	-4.938	-12.41	-7.928	25.493
1607	1.607	-7.183	-13.673	-11.297	-18.876	-124.613	-17.702	-10.335	10.305
1608	1.608	-28.951	-9.644	-14.44	-14.482	113.947	6.041	-8.49	-21.697
1609	1.609	-13.386	-13.181	-8.11	-6.996	147.97	-17.815	-11.871	-9.386
1610	1.61	-5.159	-9.916	-13.968	-0.065	117.092	-8.563	-9.065	-17.39
1611	1.611	2.304	-1.04	-26.192	14.807	89.104	-11.325	-9.743	1.339
1612	1.612	-18.829	2.665	-15.176	24.52	166.147	-8.846	-13.303	-2.005
1613	1.613	-16.129	1.535	-16.541	5.168	143.176	-6.557	-14.742	-17.78
1614	1.614	-18.665	-14.514	-4.741	-28.315	122.299	-8.711	-18.888	-15.159
1615	1.615	-11.733	-16.832	12.663	-23.877	64.879	-10.667	-14.122	-33.035
1616	1.616	-18.166	-10.469	14.967	-11.515	47.554	-15.918	-13.616	-16.856
1617	1.617	-0.798	-16.284	0.057	-15.17	0.197	-17.487	-22.593	-31.836
1618	1.618	-7.8	-21.452	-9.616	-18.401	-71.729	-13.24	-16.285	-22.224
1619	1.619	-1.443	-16.755	-21.814	-15.248	-5.546	-16.918	-19.849	-10.092
1620	1.62	-15.018	-20.996	-29.749	-12.521	102.381	-20.417	-25.153	-5.486
1621	1.621	-23.75	-14.601	-22.581	-9.995	59.827	-15.217	-16.325	-27.205
1622	1.622	-19.126	-15.729	-13.684	-12.3	73.772	-10.395	-15.241	-11.568
1623	1.623	2.541	-8.329	-2.844	-14.413	14.81	-6.159	-10.09	-3.282
1624	1.624	5.634	-13.113	-10.002	-8.566	-125.724	-18.366	-5.33	-5.826
1625	1.625	13.945	-12.304	-11.166	-6.76	-144.244	-16.652	-13.339	-8.164
1626	1.626	-24.574	-11.484	-24.333	-14.651	14.004	-2.361	-6.063	-23.082
1627	1.627	-29.987	-22.284	-12.142	-10.379	78.129	3.433	-20.837	-21.182
1628	1.628	-24.955	-17.608	-23.163	3.969	59.757	8.643	-1.739	-12.512
1629	1.629	-29.388	-10.422	-10.19	-13.433	112.805	3.993	-14.574	-14.104
1630	1.63	-25.304	-16.786	-8.44	-34.511	-61.455	-0.304	-7.662	-18.397
1631	1.631	-21.591	-15.578	-6.881	-20.334	55.558	-12.188	-5.588	-17.282
1632	1.632	-31.614	-10.308	-22.736	-7.512	77.43	-10.741	-3.703	-16.16
1633	1.633	-15.918	-11.237	-20.597	8.788	59.118	-12.187	-5.498	-13.094
1634	1.634	3.827	-11.984	8.453	6.655	7.679	-13.416	-7.103	-12.149
1635	1.635	27.049	-9.637	12.54	-3.014	-7.009	-12.299	-2.903	-0.762
1636	1.636	36.33	-16.192	16.235	-1.241	-20.189	-15.424	-6.624	-8.723
1637	1.637	16.606	-20.435	-0.775	-9.155	-58.575	-12.522	-5.496	-4.484
1638	1.638	-21.873	-18.135	-16.426	-10.542	-45.658	-9.966	-0.297	7.304
1639	1.639	-27.237	-11.584	-8.072	-16.973	-163.915	-2.566	0.648	8.825
1640	1.64	-32.215	-5.579	-31.275	-3.8	-51.461	0.443	4.892	13.044
1641	1.641	-73.372	-4.799	-21.953	-15.956	-64.613	-5.401	-4.025	-4.005
1642	1.642	-56.87	-9.631	-2.182	-17.458	-24.175	-2.971	-2.881	-10.982
1643	1.643	-11.339	-11.53	-19.956	-18.753	-82.886	-7.798	-1.926	-30.15
1644	1.644	6.909	-14.336	-17.596	-25.062	-27.97	-0.489	-16.64	-6.933
1645	1.645	12.394	-16.781	-6.914	-26.153	2.342	-1.506	-5.997	-10.011
1646	1.646	-12.685	-16.342	-8.802	-29.161	101.477	-14.726	-4.059	-24.115
1647	1.647	-35.436	-17.468	-20.947	-24.25	9.81	-16.736	-5.794	-11.317
1648	1.648	-22.98	-17.799	-22.455	-11.028	22.174	-11.614	-13.718	-4.315
1649	1.649	-4.138	-17.374	-18.161	-9.043	-118.388	-3.718	-6.544	-10.673
1650	1.65	-7.373	-20.24	-16.971	-17.697	-175.609	3.445	-10.203	-16.432
1651	1.651	-4.227	-14.97	-10.95	-0.262	-192.794	-5.413	-6.687	-0.513
1652	1.652	-1.467	-16.853	-11.896	-2.544	-176.737	5.537	-7.625	-2.595
1653	1.653	-19.206	-22.797	-10.898	-13.166	-219.874	4.357	-6.613	-4.463
1654	1.654	-26.098	-10.562	-24.018	-3.462	-180.38	0.91	-10.823	-6.114
1655	1.655	-11.13	-12.267	-14.311	-1.705	-144.947	-16.882	-8.454	1.908
1656	1.656	6.372	-4.305	-15.97	-3.236	-177.695	-34.513	-7.815	0.615
1657	1.657	-19.27	-8.541	-4.852	-4.586	-187.926	-32.058	-5.819	-18.85
1658	1.658	-22.474	0.37	-6.143	14.968	-107.819	-34.112	-4.015	-10.458
1659	1.659	-25.5	3.86	-12.47	12.271	-119.104	-39.829	-6.461	-12.932
1660	1.66	-11.28	-10.054	-13.577	-10.93	8.652	-20.414	-10.838	-33.968
1661	1.661	-18.74	-39.058	-12.565	-51.736	25.429	-22.887	-17.339	-19.79
1662	1.662	-30.279	-26.653	-17.379	-13.006	8.816	-25.191	-9.324	18.793
1663	1.663	-23.865	-0.308	-19.86	2.113	22.425	-23.014	-12.341	2.399
1664	1.664	-14.145	2.998	-9.177	-11.435	34.787	-20.982	-17.097	-12.647
1665	1.665	-12.347	-0.103	-7.764	-15.546	117.314	-15.68	-14.493	-8.137
1666	1.666	-13.836	-14.24	-14.072	-34.395	83.715	-14.078	-12.078	-12.155
1667	1.667	-18.025	-52.781	-17.496	-58.28	112.2	-15.346	-10.045	-23.321
1668	1.668	-16.788	-36.34	-12.232	-36.463	102.079	-21.636	-9.375	-26.556
1669	1.669	-15.559	-1.124	-11.232	6.049	76.423	-3.546	-9.852	-42.167
1670	1.67	-10.267	3.306	-11.988	11.977	-21.148	4.061	-9.366	-27.967
1671	1.671	-15.044	-17.394	-3.067	6.508	-114.381	-2.858	-10.625	-20.336
1672	1.672	-17.505	-28.614	-13.871	-8.624	-8.206	-0.67	-13.423	-17.955
1673	1.673	-21.512	-31.92	-12.479	-31.433	120.601	-2.503	-9.641	-15.74
1674	1.674	-13.5	-16.238	-6.046	-35.409	31.915	2.924	-11.851	-13.7
1675	1.675	-10.333	-24.562	-4.851	-16.588	46.477	-1.514	-10.575	-11.849
1676	1.676	-13.18	-11.794	-5.792	7.289	146.359	-5.645	-14.921	-13.297
1677	1.677	-0.031	-4.829	-10.624	10.422	0.724	0.779	-15.389	-11.849
1678	1.678	-9.749	1.538	-11.378	18.766	96.339	-0.355	-12.774	-8.081
1679	1.679	-11.515	3.461	-13.684	11.245	43.288	15.795	-14.987	-11.48
1680	1.68	-22.546	-15.901	-14.227	-23.77	58.704	36.998	-12.762	-8.302
1681	1.681	-21.163	-18.424	-13.608	-28.795	101.09	45.414	-13.052	-7.259
1682	1.682	-14.753	-11.464	-15.302	-24.325	60.814	32.7	-10.245	-6.407
1683	1.683	-15.906	-5.084	-18.756	4.721	-71.072	7.025	-10.343	-8.654
1684	1.684	-14.906	-3.162	-14.284	-6.475	-159.241	-16.711	-13.545	-9.155
1685	1.685	-5.973	-8.397	-5.338	-23.482	-144.049	-25.94	-14.621	-13.72
1686	1.686	-4.752	-3.764	-8.956	-14.195	-130.392	-45.602	-11.83	-13.049
1687	1.687	-14.365	17.891	-17.224	22.772	-117.879	-68.73	-13.688	-12.59
1688	1.688	-26.139	20.962	-18.162	27.8	-106.677	-46.762	-11.488	-11.159
1689	1.689	-18.221	-10.221	-7.31	-13.425	-53.115	-72.223	-15.866	-9.926
1690	1.69	-22.491	-14.308	-14.45	-29.881	-103.12	-95.949	-11.154	-7.921
1691	1.691	-16.12	-18.001	-13.29	-34.886	-41.028	-48.835	-8.187	-6.7
1692	1.692	-12.669	-41.822	-7.278	-39.33	32.055	38.727	-10.647	-4.529
1693	1.693	-11.71	-82.692	-10.347	-43.397	81.217	74.442	-9.239	-8.951
1694	1.694	-10.707	-44.054	-9.364	-32.164	36.36	63.69	-13.252	-13.582
1695	1.695	-16.663	-18.979	-17.278	-42.205	12.05	53.913	-9.737	-10.64
1696	1.696	-15.848	-5.477	-16.281	-20.276	49.138	45.09	-9.305	-8.082
1697	1.697	-13.89	-17.823	-11.41	-11.893	15.985	53.273	-7.139	-8.445
1698	1.698	-13.309	-6.614	-3.459	-4.3	34.462	1.674	-4.396	-1.827
1699	1.699	-15.034	-16.718	-4.407	-6.566	117.901	-31.769	-3.981	-8.564
1700	1.7	-12.484	-19.848	-3.412	12.637	106.145	-62.186	-8.785	-7.775
1701	1.701	-11.1	-22.585	4.561	-0.114	116.981	-100.974	-6.825	-8.531
1702	1.702	-12.233	-25.116	-11.462	-7.088	107.197	-126.216	-11.448	-17.976
1703	1.703	-14.92	-18.155	-4.456	-0.705	44.89	-149.102	-6.008	-24.318
1704	1.704	-9.118	-7.535	-15.069	5.063	102.06	-94.987	-7.926	-20.798
1705	1.705	-21.338	-1.747	-44.074	3.29	109.671	-43.403	-9.848	-17.67
1706	1.706	-23.097	-0.042	-39.987	7.878	103.515	3.275	-11.577	-8.736
1707	1.707	-18.455	7.833	-21.195	3.549	134.381	45.686	-11.179	-14.713
1708	1.708	-19.844	6.347	-17.884	-0.259	96.348	40.098	-12.524	-13.741
1709	1.709	-23.536	-13.372	-8.56	-8.729	92.154	34.855	-15.417	-14.698
1710	1.71	-15.219	-16.212	-5.825	-11.935	33.316	48.156	-12.701	-10.431
1711	1.711	-1.276	-8.674	1.744	-5.139	9.974	51.937	-11.538	-12.767
1712	1.712	12.272	-15.587	-0.56	-7.703	-40.516	17.494	-9.991	-4.832
1713	1.713	-3.603	-13.524	-6.935	-10.082	-59.143	-24.062	-10.761	-10.024
1714	1.714	-18.507	-11.656	-16.6	0.729	-63.96	-7.907	-13.853	-12.917
1715	1.715	-16.567	-9.969	-21.786	24.481	9.412	7.016	-10.173	-10.413
1716	1.716	-28.753	7.403	-10.725	27.668	-18.811	-25.011	-11.522	-6.351
1717	1.717	-20.816	-18.411	-9.335	-6.92	-8.506	-29.185	-8.614	-9.839
1718	1.718	-22.17	-21.757	-12.973	-2.62	-31.581	-18.004	-11.32	-7.911
1719	1.719	-18.484	-6.061	-9.451	1.274	-52.64	5.986	-7.832	-5.01
1720	1.72	-24.484	-31.546	-12.525	-17.597	-58.353	9.399	-6.667	-12.951
1721	1.721	-23.519	-21.344	-15.403	-27.719	-15.101	1.52	-6.276	-6.931
1722	1.722	-18.686	-5.615	-11.116	-74.804	-19.877	-31.585	-5.887	-16.574
1723	1.723	-21.215	-19.777	-11.872	-108.358	-94.691	-100.117	-8.79	-25.446
1724	1.724	-17.166	-17.365	-8.371	-53.461	-82.895	-90.261	-9.175	-28.894
1725	1.725	-6.334	-15.189	-5.066	-60.885	-170.804	-9.712	-8.784	-21.522
1726	1.726	14.375	-17.495	0.36	-27.442	-205.512	66.021	-10.91	-22.484
1727	1.727	28.499	-11.863	-4.487	-9.254	-345.615	56.056	-10.715	-14.554
1728	1.728	10.706	-13.796	-9.16	-3.817	-248.735	-6.444	-7.036	-2.747
1729	1.729	-15.042	-12.354	-18.083	-8.82	-265.292	-30.701	-8.39	-4.284
1730	1.73	-32.077	-19.387	-16.914	-13.279	-57.539	-23.156	-7.226	-2.922
1731	1.731	-22.815	-18.097	-22.907	-9.283	84.193	-2.888	-9.156	-6.589
1732	1.732	-14.514	-14.717	-17.675	1.859	8.133	-8.583	-9.546	-5.421
1733	1.733	-22.063	-11.695	-6.86	-1.497	32.066	-13.789	-8.771	-8.518
1734	1.734	-10.468	-16.509	-8.232	-4.64	11.391	-8.625	-10.698	-9.498
1735	1.735	-25.418	-13.984	-22.557	3.629	30.802	-22.098	-8.755	-13.772
1736	1.736	-31.262	-13.225	-20.616	-3.963	48.433	-34.432	-11.463	-8.177
1737	1.737	-26.044	-12.679	-15.398	-6.312	32.724	-30.669	-8.751	-11.685
1738	1.738	-15.013	-10.743	-13.867	-8.425	104.898	-13.586	-10.881	-5.704
1739	1.739	-19.277	-9.025	-12.529	-10.331	91.462	-4.209	-10.1	-9.781
1740	1.74	-15.596	-13.862	-8.866	-26.215	31.446	-12.499	-9.906	-6.306
1741	1.741	-21.592	-14.52	-10.052	-15.618	-44.848	-20.07	-13.575	-10.966
1742	1.742	-16.355	-5.721	-9.117	-6.005	-15.772	-31.724	-13.958	-8.085
1743	1.743	-15.398	13.796	-12.047	-14.719	-25.095	-16.789	-13.566	-8.493
1744	1.744	-12.899	16.506	-12.851	-25.749	-98.981	-18.677	-9.498	-12.969
1745	1.745	-13.718	-21.899	-12.105	-47.42	-50.324	-9.956	-14.329	-19.581
1746	1.746	-20.355	-82.838	-16.986	-38.159	-95.703	-2.037	-8.322	-13.607
1747	1.747	-16.161	-26.007	-11.026	-12.629	-72.109	-17.943	-10.634	-14.405
1748	1.748	-16.988	-4.032	-11.828	-9.349	37.921	13.958	-12.554	-10.947
1749	1.749	-17.624	-10.665	-13.776	-0.057	116.382	64.193	-13.118	-0.904
1750	1.75	-18.256	-16.727	-19.797	8.282	158.489	84.01	-9.036	-11.001
1751	1.751	-16.582	-22.199	-15.768	36.579	117.796	53.499	-6.508	-17.42
1752	1.752	-13.144	-27.25	-13.842	17.848	80.865	14.641	-9.786	-25.776
1753	1.753	-5.774	-13.706	-7.86	27.948	47.002	19.531	-7.649	-20.592
1754	1.754	6.07	-9.598	-11.941	18.701	134.338	14.956	-9.572	-17.726
1755	1.755	4.543	1.724	-2.485	27.07	49.533	43.93	-8.405	-13.504
1756	1.756	-2.619	18.74	-3.693	24.585	15.664	25.161	-9.173	-11.209
1757	1.757	-1.488	59.529	-0.245	55	-94.274	21.894	-8.4	-10.649
1758	1.758	-19.519	75.974	-16.323	59.084	-109.803	43.794	-9.174	-10.091
1759	1.759	-27.098	20.464	-14.007	2.401	-18.835	52.103	-10.721	-10.689
1760	1.76	-24.797	-90.585	-11.893	-119.726	-127.389	75.289	-10.138	-5.863
1761	1.761	-22.676	-138.184	-9.958	-67.272	-200.879	122.267	-12.453	-5.297
1762	1.762	-20.742	-8.125	-8.227	-19.659	-268.026	48.267	-10.518	-9.386
1763	1.763	-15.523	9.285	-9.793	-33.98	-114.181	-1.2	-12.466	-8.057
1764	1.764	-13.999	-6.58	-25.691	-20.827	-94.39	-99.857	-13.064	-4.792
1765	1.765	-15.397	-20.903	-15.085	14.764	-191.829	-139.476	-12.5	-11.398
1766	1.766	-14.275	-7.736	-24.783	25.602	-210.298	-104.004	-9.418	-12.391
1767	1.767	-15.484	-43.333	-26.548	15.735	-100.002	-136.683	-6.533	-16.673
1768	1.768	-20.75	-75.866	-18.639	42.423	115.771	-284.907	-8.478	-19.022
1769	1.769	-11.879	-66	-5.706	1.737	145.869	-306.159	-9.653	-19.625
1770	1.77	-8.412	-110.699	-10.961	-35.253	173.109	-325.459	-9.469	-24.302
1771	1.771	-11.542	-37.36	-9.45	-41.854	95.558	-203.092	-8.708	-23.763
1772	1.772	-8.671	31.741	-10.839	-35.879	-21.292	3.632	-10.08	-15.867
1773	1.773	-11.206	76.469	-9.711	-52.394	-42.784	144.337	-8.551	-17.077
1774	1.774	-13.542	100.854	-6.274	-37.391	-100.838	220.937	-11.67	-1.069
1775	1.775	-18.403	93.513	-3.227	-41.853	-83.668	151.068	-10.529	5.845
1776	1.776	-17.867	73.598	3.486	-45.926	-99.713	87.473	-10.94	7.944
1777	1.777	-21.984	67.615	9.425	-57.117	1.226	-8.785	-10.78	-1.778
1778	1.778	-14.093	-15.577	-2.824	-53.772	-90.998	-96.361	-6.942	-10.519
1779	1.779	-20.179	-194.568	-29.19	-25.467	-150.601	-112.399	-10.457	-12.094
1780	1.78	-8.481	-168.994	-25.567	0.893	-118.121	-184.773	-10.1	-13.455
1781	1.781	-13.209	40.617	-22.304	10.984	-48.639	-119.154	-3.556	-12.307
1782	1.782	-23.333	12.573	-0.495	1.719	-57.009	-35.899	-6.497	-8.849
1783	1.783	-11.58	-64.252	-8.865	4.449	65.43	18.133	-12.535	-3.658
1784	1.784	12.176	-41.019	-16.456	-3.086	118.189	47.585	-14.893	-4.669
1785	1.785	2.067	-19.917	-18.796	-19.346	134.43	56.342	-8.349	-10.713
1786	1.786	-26.255	-0.753	-12.452	-21.468	149.051	15.545	-7.609	-5.148
1787	1.787	-37.551	-18.177	-10.556	-27.282	241.569	37.45	-6.872	-13.121
1788	1.788	-34.328	-2.324	-12.326	-36.002	373.378	30.729	-11.749	-16.255
1789	1.789	-31.273	-45.503	-7.71	-24.992	391.398	60.995	-9.849	-19.184
1790	1.79	-28.614	20.283	-6.383	-3.339	248.754	88.563	-11.625	-13.214
1791	1.791	-26.148	32.088	-2.729	12.301	268.462	123.677	-6.824	-9.177
1792	1.792	-5.091	-43.784	-6.229	-30.301	111.422	91.642	-11.514	-11.149
1793	1.793	-2.417	-73.404	-9.346	-24.327	133.046	62.51	-9.808	-13.116
1794	1.794	15.341	-100.108	-12.272	-7.919	114.527	43.662	-14.684	-11.403
1795	1.795	12.982	5.75	-8.045	17.179	-7.294	26.558	-12.783	-14.921
1796	1.796	10.824	77.91	-10.4	21.557	41.061	10.827	-14.557	-15.347
1797	1.797	-2.759	64.675	-17.023	17.44	143.062	-8.953	-15.947	-14.219
1798	1.798	-4.547	29.051	-24.983	6.199	78.463	-16.546	-15.595	-14.633
1799	1.799	-12.524	18.225	-17.648	-10.831	20.064	-14.239	-16.801	-11.17
1800	1.8	-0.2	1.956	-8.77	-20.112	53.759	-20.603	-14.907	-11.577
1801	1.801	-21.923	-27.668	-26.821	-28.423	55.281	-14.199	-13.005	-12.755
1802	1.802	-69	-36.589	-29.379	-25.899	-12.548	-20.026	-12.847	-12.395
1803	1.803	-75.625	-60.994	-22.251	-23.819	-2.42	-25.297	-12.109	-17.262
1804	1.804	-45.277	-83.09	-19.979	-21.557	-90.868	-20.683	-9.047	-12.442
1805	1.805	-28.836	17.704	-17.903	-10.975	-149.389	-24.975	-11.211	-15.364
1806	1.806	-3.702	32.042	-16.019	-9.095	-159.267	-13.178	-6.015	-13.438
1807	1.807	0.714	-7.385	-14.326	-7.423	-266.95	-8.56	-7.982	-15.2
1808	1.808	-3.391	-42.902	-15.902	-12.126	-309.247	-1.424	-9.953	-16.572
1809	1.809	-14.667	-53.672	-2.959	6.582	-268.887	-7.809	-11.721	-19.881
1810	1.81	-18.008	-24.068	-15.184	-11.35	-136.692	-11.282	-13.109	-13.312
1811	1.811	-14.965	-15.272	-4.188	-4.605	-83.507	-12.219	-5.779	-6.54
1812	1.812	-6.696	-7.255	-5.573	-2.62	-67.036	-18.938	3.877	-2.281
1813	1.813	-9.258	-14.575	-4.437	-0.761	-80.69	-26.904	2.691	-9.627
1814	1.814	-6.97	-7.955	-5.621	11.344	-66.709	-25.998	-3.326	-10.595
1815	1.815	-9.126	-13.942	-21.721	3.338	-125.554	-21.267	-4.313	-9.825
1816	1.816	-11.085	-8.519	-10.136	-6.755	-135.705	-23.86	-5.299	-9.052
1817	1.817	-9.368	-3.469	-8.044	-18.58	-66.05	-18.252	-11.306	-10.989
1818	1.818	-17.33	-17.026	-6.142	5.203	-110.136	-23.071	-10.531	-12.919
1819	1.819	-24.51	-12.99	-7.917	-11.837	-84.927	-21.178	-12.471	-4.012
1820	1.82	-12.71	-16.686	-6.389	-27.581	-91.466	-26.567	-10.532	-5.175
1821	1.821	-11.163	-20.032	-10.687	-24.97	-124.138	-18.537	-8.788	-4.013
1822	1.822	-18.331	-16.939	-9.571	-12.31	-153.767	-21.368	-8.395	-4.973
1823	1.823	-22.006	-8.608	-1.292	3.851	-114.494	-19.922	-10.713	-5.922
1824	1.824	-11.174	-16.1	-0.355	-11.116	-108.986	-20.129	-12.831	-6.671
1825	1.825	10.501	-18.285	6.404	-9.141	-113.14	-20.325	-10.11	-18.828
1826	1.826	19.788	-15.971	2.148	-14.309	-83.795	-11.945	-5.839	-2.925
1827	1.827	5.656	-17.798	-10.048	-18.898	-26.676	-14.694	-7.182	-9.282
1828	1.828	13.198	-16.04	-22.265	-14.613	79.386	-13.467	-7.555	-7.332
1829	1.829	1.601	-17.62	-20.769	-13.396	180.49	-10.754	-11.602	-26.671
1830	1.83	-30.321	-13.524	-36.737	-9.826	35.671	-6.493	-6.749	-19.108
1831	1.831	-34.741	-9.921	-9.155	-8.753	54.843	-11.174	-8.671	-12.123
1832	1.832	-30.649	1.025	-12.893	-3.798	177.402	-14.212	-9.228	-5.716
1833	1.833	-34.307	-3.152	-9.631	-7.923	193.181	-13.303	-11.723	-3.754
1834	1.834	-24.211	-6.816	-31.547	-3.763	120.898	-15.459	-13.062	-5.469
1835	1.835	-14.87	-5.64	-17.484	-13.181	186.551	-11.809	-13.432	-6.989
1836	1.836	-12.124	1.764	-15.032	-11.959	102.822	-11.081	-11.467	-11.227
1837	1.837	-9.595	4.743	-17.398	-15.358	-60.319	-12.742	-8.727	-14.877
1838	1.838	-21.199	5.581	-15.289	-12.189	8.861	-11.311	-13.53	-18.346
1839	1.839	-14.793	-6.537	-13.366	-15.027	29.422	-10.3	-12.917	-17.365
1840	1.84	-12.826	-22.386	-15.13	-15.735	9.719	-10.829	-9.594	-16.378
1841	1.841	-24.981	-15.917	-19.792	-14.856	26.408	-13.697	-5.495	-10.362
1842	1.842	-20.287	-10.029	-15.548	-11.25	41.505	-12.32	-13.393	-12.656
1843	1.843	-10.157	-11.756	-14.404	-6.523	-31.585	-14.105	-9.871	-14.567
1844	1.844	-16.474	-13.307	-8.429	-1.018	-71.973	-9.172	-8.869	-11.252
1845	1.845	-22.395	-23.385	-7.489	-5.754	-37.248	-11.054	-13.67	-10.635
1846	1.846	-19.224	-16.918	-2.672	-11.629	-201.028	-11.619	-5.696	-9.254
1847	1.847	-6.386	-15.649	-14.107	-22.163	-271.702	-11.05	-8.754	-13.675
1848	1.848	-11.563	-20.8	-18.772	-32.104	-124.511	-7.598	-1.941	-14.225
1849	1.849	2.801	-7.983	-14.534	-30.798	-29.523	-7.247	-6.157	-8.389
1850	1.85	-10.711	-13.16	5.01	-27.206	21.742	-1.478	-10.183	-17.252
1851	1.851	-8.92	-11.599	-3.298	-11.081	-122.631	-3.839	-6.652	-11.216
1852	1.852	-10.434	-12.968	-10.856	10.074	-104.706	-11.809	-8.54	-12.154
1853	1.853	-14.692	6.556	5.397	12.862	-53.598	-14.942	-9.077	-13.098
1854	1.854	-29.004	3.824	-0.976	-4.863	56.381	-10.141	-10.383	-7.076
1855	1.855	-19.27	-34.71	0.98	-11.752	69.286	-7.659	-12.661	-11.109
1856	1.856	-17.446	-51.091	-7.69	-9.501	81.15	-5.377	-10.486	-0.24
1857	1.857	-12.699	-56.054	-25.065	-7.421	20.455	-5.984	-6.765	-4.846
1858	1.858	-16.867	-33.183	-36.64	-12.552	8.537	-9.297	-14.076	-3.458
1859	1.859	-17.958	-20.809	-21.695	-7.864	-2.331	-11.062	-8.815	-12.323
1860	1.86	-9.581	-9.602	-15.819	-3.586	113.454	-13.606	-13.621	-15.773
1861	1.861	-6.426	-12.872	-17.502	-7.262	160.548	-9.19	-16.103	-16.701
1862	1.862	-9.257	-22.121	-18.989	-18.093	59.219	-0.327	-8.716	-23.428
1863	1.863	-13.437	-13.75	-20.288	-10.901	45.833	-4.047	-13.515	-13.707
1864	1.864	-17.43	-6.166	-16.554	-7.193	81.223	-12.414	-10.966	-7.28
1865	1.865	-17.938	-8.446	-13.018	-15.477	48.552	-22.135	-8.621	-15.564
1866	1.866	-14.586	-10.534	-9.881	-18.555	117.464	-13.265	-13.437	-12.431
1867	1.867	-11.624	-8.56	-10.786	-25.312	108.345	-16.785	-16.714	-19.17
1868	1.868	-19.5	-6.771	-2.791	-17.361	18.525	-13.712	-11.287	-14.886
1869	1.869	-20.61	4.294	-5.828	-1.262	-41.207	-12.771	-16.116	-7.501
1870	1.87	-19.592	14.391	3.131	1.078	-95.444	-4.865	-12.825	-10.364
1871	1.871	-14.704	28.741	4.347	15.981	-164.593	0.328	-12.237	-11.103
1872	1.872	-18.912	50.053	-2.956	10.162	-119.906	-10.535	-10.879	-11.842
1873	1.873	-13.247	13.105	-13.737	-16.149	-79.272	-9.209	-12.23	-15.304
1874	1.874	-16.687	-62.532	-23.736	-72.799	2.324	-15.622	-12.615	-11.993
1875	1.875	-16.048	-116.685	-32.572	-64.639	-30.03	-7.324	-10.681	-7.912
1876	1.876	-10.567	-67.32	-21.661	-42.543	-138.361	-8.313	-7.971	-7.524
1877	1.877	-11.077	-4.798	-2.829	-9.041	78.625	-19.168	-7.773	-6.16
1878	1.878	-18.383	-29.172	4.757	-15.03	48.024	-20.537	-7	-12.742
1879	1.879	-15.43	-21.806	21.057	-9.575	76.571	-11.649	-6.807	-13.711
1880	1.88	-21.397	-28.361	14.714	-4.481	0.268	-3.336	-5.261	-14.491
1881	1.881	-19.077	-10.137	-10.397	-8.866	-22.642	-8.557	-8.748	-13.703
1882	1.882	-15.601	-15.529	-20.386	-29.535	41.104	-5.659	-8.364	-14.251
1883	1.883	-15.015	-10.462	-11.026	4.583	60.584	-4.894	-7.983	-10.932
1884	1.884	-14.422	12.403	-2.633	18.198	43.423	-5.688	-8.377	-12.641
1885	1.885	-11.878	0.039	-5.101	5.834	91.14	-10.544	-12.648	-10.103
1886	1.886	-13.191	-11.184	-16.646	-12.939	48.066	-7.274	-12.271	-11.437
1887	1.887	-10.247	-14.47	-31.48	-2.848	87.57	-6.708	-13.631	-7.373
1888	1.888	-11.369	-11.353	-33.352	0.278	75.55	-7.103	-12.479	-6.99
1889	1.889	-13.273	2.803	-17.419	8.641	-43.975	-14.461	-10.56	-12.41
1890	1.89	-12.463	-4.734	-19.476	-9.128	-91.775	-9.241	-11.73	-4.465
1891	1.891	-15.721	-7.096	-17.463	-16.089	-106.262	-10.211	-8.262	-11.807
1892	1.892	-13.564	-9.29	-15.652	-13.971	-146.056	-12.733	-12.731	-8.884
1893	1.893	-16.24	-7.372	-10.928	-8.155	-134.593	-13.507	-7.337	-11.382
1894	1.894	-14.264	-2.173	-9.501	-9.938	-167.368	-11.573	-12.194	-16.973
1895	1.895	-17.715	-0.661	-10.591	-14.542	-118.279	-6.93	-10.276	-10.371
1896	1.896	-16.333	9.435	-14.019	-7.326	-73.81	-6.359	-9.714	-12.866
1897	1.897	-15.151	0.578	-12.992	-26.849	31.718	-9.85	-10.123	-10.524
1898	1.898	-12.412	-17.389	-13.892	-52.388	74.527	-12.177	-9.756	-9.921
1899	1.899	-12.012	-35.203	-18.101	-28.571	8.607	-10.056	-6.87	-14.552
1900	1.9	-15.476	-18.906	-20.394	5.907	20.443	-12.775	-12.115	-11.635
1901	1.901	-16.826	-16.803	-9.5	1.457	74.73	-10.071	-10.208	-6.789
1902	1.902	-13.919	-11.005	-10.994	-10.88	104.3	-13.566	-6.932	-3.485
1903	1.903	-11.973	-19.751	-15.189	-7.184	77.64	-13.975	-11.013	-6.377
1904	1.904	-17.761	-21.338	-13.957	-3.857	118.417	-11.095	-6.194	-11.208
1905	1.905	-20.09	-17.12	-22.244	-32.058	7.529	-7.439	-10.862	-13.137
1906	1.906	-18.167	-15.946	-19.114	-43.222	-103.547	-9.777	-6.818	-16.035
1907	1.907	-8.087	-21.936	-10.181	1.541	-89.084	-10.958	-9.355	-12.536
1908	1.908	-0.917	-5.882	-13.644	31.945	-75.771	-8.258	-7.049	-15.819
1909	1.909	-2.06	-3.546	-23.289	48.388	-159.037	-11.759	-7.455	-13.677
1910	1.91	-10.365	-9.875	-19.567	33.285	-126.522	-9.646	-10.185	-12.519
1911	1.911	-20.013	-19.522	-11.204	19.7	-175.865	-6.959	-6.719	-13.684
1912	1.912	-18.836	-21.249	-8.069	-9.364	-149.124	-9.682	-8.869	-11.562
1913	1.913	-17.66	-16.594	-9.003	-13.082	-92.277	-11.236	-10.043	-14.866
1914	1.914	-18.611	-17.888	-6.452	-16.385	-70.375	-7.962	-8.899	-13.709
1915	1.915	-13.769	-21.485	-7.186	-13.249	-37.048	-12.042	-12.387	-12.55
1916	1.916	-14.533	-15.407	-15.075	-21.518	42.014	-8.586	-7.943	-11.391
1917	1.917	-15.292	-20.583	-9.808	-29.007	117.682	-14.012	-9.702	-7.133
1918	1.918	-15.858	-19.598	-8.801	-26.633	28.573	-12.092	-11.083	-13.719
1919	1.919	-19.149	-15.335	-7.987	-24.472	16.344	-7.46	-6.65	-14.494
1920	1.92	-10.244	-14.556	-5.632	-18.666	48.496	-6.888	-12.087	-13.715
1921	1.921	-11.408	-12.604	-7.531	-2.827	18.798	-6.507	-8.615	-14.301
1922	1.922	-19.737	-5.214	-10.803	-13.516	27.794	-6.119	-10.555	-5.6
1923	1.923	-14.533	-14.079	-11.379	-38.773	-12.597	-6.521	-11.134	-9.089
1924	1.924	-19.389	-22.394	-13.906	-28.826	-4.788	-9.246	-11.519	-8.13
1925	1.925	-11.476	-6.385	-16.244	-25.841	-37.766	-10.422	-11.125	-5.234
1926	1.926	-18.854	-4.124	-9.672	-17.547	17.73	-8.299	-12.273	-2.722
1927	1.927	-17.901	-6.258	-2.905	-10.024	-33.318	-12.76	-10.32	-1.954
1928	1.928	-18.668	-8.142	-14.302	-26.308	-52.443	-12.194	-12.238	-5.444
1929	1.929	-16.345	-20.318	-9.634	-41.242	-33.646	-13.946	-14.354	-14.173
1930	1.93	-11.509	-21.823	-19.682	-35.427	17.014	-21.887	-10.476	-22.509
1931	1.931	-6.889	-14.618	-16.005	-9.096	51.106	-15.886	-12.986	-27.744
1932	1.932	-12.335	-15.723	-14.862	-20.316	57.701	-12.798	-10.662	-18.862
1933	1.933	-15.835	-16.836	-11.787	-30.4	63.765	-3.901	-12.789	-20.033
1934	1.934	-19.128	-15.818	-6.953	10.455	79.541	-7.388	-7.56	-12.693
1935	1.935	-20.867	-1.048	-9.472	15.892	93.619	-4.298	-11.042	-13.683
1936	1.936	-18.361	-3.144	-8.713	-9.268	31.664	-9.147	-12.979	-0.54
1937	1.937	-16.057	-20.538	-6.812	-13.729	94.768	-15.157	-7.564	-2.495
1938	1.938	-17.228	-27.491	-6.272	-17.801	54.761	-15.941	-6.985	-7.734
1939	1.939	-16.077	-21.085	-12.878	-14.127	107.033	-12.47	-11.633	-15.685
1940	1.94	-11.833	7.966	-18.889	9.667	47.067	-14.428	-5.048	-14.356
1941	1.941	-17.654	28.68	-13.282	18.93	153.444	-12.704	-2.533	-15.536
1942	1.942	-16.918	-12.923	-18.127	-0.85	139.624	-14.081	-4.849	-14.397
1943	1.943	-15.026	-7.507	-10.772	37.615	-4.652	-12.749	-8.32	-17.514
1944	1.944	-14.494	-2.478	-7.865	-34.608	-23.346	-8.709	-10.241	-14.635
1945	1.945	-13.94	-62.082	1.815	-44.512	-5.39	-2.927	-11.98	-12.151
1946	1.946	-7	-53.958	-4.576	-17.825	-20.664	-7.017	-4.043	-11.403
1947	1.947	-7.987	-31.887	-22.581	-9.689	-5.647	-8.974	-10.04	-16.266
1948	1.948	-2.007	1.571	-9.816	-17.065	-44.334	-4.354	-9.072	-8.933
1949	1.949	-4.342	-28.853	6.43	-23.687	-79.072	-4.955	-11.979	-6.043
1950	1.95	-7.844	21.03	-8.489	6.688	-89.241	-6.331	-7.714	-8.579
1951	1.951	-9.803	1.065	-18.178	-20.95	-58.969	-5.964	-16.613	-9.369
1952	1.952	-18.743	19.209	-30.375	14.294	-85.026	-5.592	-15.454	-8.802
1953	1.953	-27.693	24.591	-25.731	-8.539	-92.586	-6.779	-12.359	-6.877
1954	1.954	-14.566	9.459	-4.058	-37.551	-54.99	-4.87	-9.463	-5.152
1955	1.955	-2.421	-59.271	-7.162	-41.223	-60.962	-9.732	-11.981	-8.658
1956	1.956	-26.277	-49.44	-15.495	-31.213	-17.89	-6.267	-9.666	-11.977
1957	1.957	-16.265	-22.735	-18.016	3.185	-78.573	-16.358	-10.262	-10.856
1958	1.958	-25.602	-14.622	-29.627	16.713	-70.183	-12.129	-12.232	-16.882
1959	1.959	-22.945	-36.678	-23.241	12.653	41.105	-13.326	-6.845	-10.928
1960	1.96	-25.515	-3.21	-13.573	31.405	88.905	-9.88	-11.709	-11.746
1961	1.961	-13.974	2.721	-11.848	14.293	45.952	-13.015	-8.458	-9.848
1962	1.962	-16.176	-2.78	-10.306	4.932	6.721	-14.02	-10.233	-7.947
1963	1.963	-22.048	-38.079	-11.662	-14.893	66.494	-9.804	-8.901	-8.543
1964	1.964	-13.394	-42.604	-12.837	-53.521	55.859	-15.462	-15.321	-7.209
1965	1.965	-18.095	-38.598	-16.332	-59.069	105.374	-10.665	-11.096	-14.582
1966	1.966	-19.515	-12.36	-11.124	-54.194	43.07	-18.068	-5.525	-13.628
1967	1.967	-15.908	11.359	-12.12	-40.763	67.684	-11.34	-0.72	-12.679
1968	1.968	-9.972	14.383	-9.615	-11.81	89.977	-10.619	-4.066	-13.464
1969	1.969	-13.12	11.623	-10.377	22.214	-10.92	-11.447	-7.028	-12.706
1970	1.97	-8.341	-1.156	-10.937	35.739	-227.821	-9.56	-10.57	-7.887
1971	1.971	-4.141	-17.379	-0.842	39.797	-320.904	-12.9	-13.917	-8.485
1972	1.972	1.408	-15.192	-2.181	58.597	-293.089	-8.892	-16.85	-12.568
1973	1.973	-2.145	-24.847	-1.041	34.76	-318.925	-7.587	-16.514	-12.188
1974	1.974	-5.507	-23.148	-7.083	-12.345	-203.1	-13.064	-17.762	-11.812
1975	1.975	-6.165	-34.211	-16.817	-59.173	-182.575	-13.704	-19.393	-12.208
1976	1.976	-14.169	-21.256	-7.98	-28.756	-240.767	-10.487	-18.695	-11.834
1977	1.977	-32.233	-16.037	-18.875	-0.997	-153.87	-14.618	-16.24	-12.236
1978	1.978	-29.76	-5.021	-17.571	-5.957	20.378	-15.078	-11.469	-7.409
1979	1.979	-22.848	-20.926	-5.829	-37.931	-49.973	-9.734	-8.047	-14.004
1980	1.98	-8.008	-23.109	-7.432	-34.011	12.858	-11.739	-6.157	-16.544
1981	1.981	-6.125	-17.33	-14.661	-30.458	31.404	-8.511	-6.788	-7.674
1982	1.982	-14.888	-15.593	-18.388	-20.322	48.352	-10.315	-8.195	-16.023
1983	1.983	-25.979	-14.048	-21.938	-29.557	32.039	-11.726	-9.603	-10.811
1984	1.984	-27.395	-12.71	-16.772	-21.301	132.545	-12.161	-8.514	-5.977
1985	1.985	-15.655	-3.856	-10.073	-18.812	118.698	-11.825	-8.966	-10.236
1986	1.986	-11.075	-9.878	-4.163	-25.799	34.729	-9.936	-7.876	-11.011
1987	1.987	-18.292	-6.799	-8.322	-19.41	23.3	-11.142	-10.093	-12.937
1988	1.988	-19.507	-11.681	-16.332	-21.287	32.589	-9.646	-6.881	-12.342
1989	1.989	-18.384	-7.455	-13.301	-12.552	-48.71	-7.764	-13.55	-9.435
1990	1.99	-17.464	-6.687	-18.213	-14.076	26.69	-8.005	-8.808	-10.787
1991	1.991	-2.804	-11.488	-14.021	-6.801	55.803	-5.722	-13.168	-14.072
1992	1.992	-0.733	-9.51	-16.408	-0.291	64.346	-9.053	-20.618	-13.68
1993	1.993	-2.716	-11.209	-15.901	-6.159	104.654	-7.929	-15.883	-12.511
1994	1.994	-22.091	-14.646	-14.028	-11.254	37.386	-7.578	-9.97	-9.794
1995	1.995	-23.084	-11.916	-8.666	-23.977	45.928	-4.122	-9.292	-9.004
1996	1.996	-25.623	-19.332	-10.649	-36.188	2.602	-9.947	-8.811	-13.441
1997	1.997	-23.322	-5.502	-10.12	-18.781	-5.879	-11.136	-9.482	-12.848
1998	1.998	-25.475	-7.571	-9.013	-11.399	-57.923	-16.393	-6.657	-19.419
[truncated: 7,017 more rows]
