# Supplementary material for: Associations between lower-limb muscle activation and knee flexion in post-stroke individuals: A study on the stance-to-swing phases of gait
Source: PLoS One. 2017 Sep 8;12(9):e0183865. doi: 10.1371/journal.pone.0183865 (PMC5590852; doi:10.1371/journal.pone.0183865)
Supplement: S1 Dataset — (ZIP) [file pone.0183865.s001.zip › S1_Dataset/Healthy group/9/3/point.csv]

Frame	Time	sacrum.X	sacrum.Y	sacrum.Z	r asis.X	r asis.Y	r asis.Z	r thigh.X	r thigh.Y	r thigh.Z	r bar 1.X	r bar 1.Y	r bar 1.Z	r knee 1.X	r knee 1.Y	r knee 1.Z	r knee 2.X	r knee 2.Y	r knee 2.Z	r bar 2.X	r bar 2.Y	r bar 2.Z	r mall.X	r mall.Y	r mall.Z	r met.X	r met.Y	r met.Z	l asis.X	l asis.Y	l asis.Z	l thigh.X	l thigh.Y	l thigh.Z	l bar 1.X	l bar 1.Y	l bar 1.Z	l knee 1.X	l knee 1.Y	l knee 1.Z	l knee 2.X	l knee 2.Y	l knee 2.Z	l bar 2.X	l bar 2.Y	l bar 2.Z	l mall.X	l mall.Y	l mall.Z
0	0	-1.46	0.84	0.39	NaN	NaN	NaN	NaN	NaN	NaN	-1.38	0.6	0.58	-1.37	0.46	0.52	-1.38	0.38	0.52	-1.4	0.26	0.57	-1.39	0.08	0.51	-1.3	0.03	0.56	NaN	NaN	NaN	-1.34	0.78	0.22	-1.35	0.63	0.19	-1.34	0.37	0.25	-1.34	0.47	0.24	NaN	NaN	NaN	-1.35	0.08	0.28
1	0.005	-1.46	0.84	0.39	NaN	NaN	NaN	NaN	NaN	NaN	-1.38	0.6	0.58	-1.37	0.46	0.52	-1.38	0.38	0.52	-1.4	0.26	0.57	-1.39	0.08	0.51	-1.3	0.03	0.56	NaN	NaN	NaN	-1.34	0.78	0.22	-1.35	0.63	0.19	-1.35	0.37	0.25	-1.34	0.47	0.24	NaN	NaN	NaN	-1.35	0.08	0.28
2	0.01	-1.46	0.84	0.39	NaN	NaN	NaN	NaN	NaN	NaN	-1.38	0.6	0.58	-1.37	0.46	0.52	-1.38	0.38	0.52	-1.4	0.26	0.57	-1.39	0.08	0.51	-1.3	0.03	0.56	NaN	NaN	NaN	-1.34	0.78	0.22	-1.35	0.63	0.19	-1.34	0.37	0.25	-1.34	0.47	0.24	NaN	NaN	NaN	-1.35	0.08	0.28
3	0.015	-1.46	0.84	0.39	NaN	NaN	NaN	NaN	NaN	NaN	-1.38	0.6	0.58	-1.37	0.46	0.52	-1.38	0.38	0.52	-1.4	0.26	0.57	-1.39	0.08	0.51	-1.3	0.03	0.56	NaN	NaN	NaN	-1.34	0.78	0.22	-1.35	0.63	0.19	-1.34	0.37	0.25	-1.34	0.47	0.24	NaN	NaN	NaN	-1.35	0.08	0.28
4	0.02	-1.46	0.84	0.39	NaN	NaN	NaN	NaN	NaN	NaN	-1.38	0.6	0.58	-1.37	0.46	0.52	-1.38	0.38	0.52	-1.4	0.26	0.57	-1.38	0.08	0.51	-1.3	0.03	0.56	NaN	NaN	NaN	-1.34	0.78	0.22	-1.35	0.63	0.19	-1.34	0.37	0.25	-1.34	0.47	0.24	NaN	NaN	NaN	-1.35	0.08	0.28
5	0.025	-1.46	0.84	0.39	NaN	NaN	NaN	NaN	NaN	NaN	-1.38	0.6	0.58	-1.37	0.46	0.52	-1.38	0.38	0.52	-1.4	0.26	0.57	-1.38	0.08	0.51	-1.3	0.03	0.56	NaN	NaN	NaN	-1.34	0.78	0.22	-1.35	0.63	0.19	-1.35	0.37	0.25	-1.34	0.47	0.24	NaN	NaN	NaN	-1.35	0.08	0.28
6	0.03	-1.46	0.84	0.39	NaN	NaN	NaN	NaN	NaN	NaN	-1.38	0.6	0.58	-1.37	0.46	0.52	-1.38	0.38	0.52	-1.4	0.26	0.57	-1.38	0.08	0.51	-1.3	0.03	0.56	NaN	NaN	NaN	-1.34	0.78	0.22	-1.35	0.63	0.19	-1.35	0.37	0.25	-1.34	0.47	0.24	NaN	NaN	NaN	-1.35	0.08	0.28
7	0.035	-1.46	0.84	0.39	NaN	NaN	NaN	NaN	NaN	NaN	-1.38	0.6	0.58	-1.37	0.46	0.52	-1.38	0.38	0.52	-1.4	0.26	0.57	-1.39	0.08	0.51	-1.3	0.03	0.56	NaN	NaN	NaN	-1.34	0.78	0.22	-1.35	0.63	0.19	-1.34	0.37	0.25	-1.34	0.47	0.24	NaN	NaN	NaN	-1.35	0.08	0.28
8	0.04	-1.46	0.84	0.39	NaN	NaN	NaN	NaN	NaN	NaN	-1.38	0.6	0.58	-1.37	0.46	0.52	-1.38	0.38	0.52	-1.4	0.26	0.57	-1.39	0.08	0.51	-1.3	0.03	0.56	NaN	NaN	NaN	-1.34	0.78	0.22	-1.35	0.63	0.19	-1.34	0.37	0.25	-1.34	0.47	0.24	NaN	NaN	NaN	-1.35	0.08	0.28
9	0.045	-1.46	0.84	0.39	NaN	NaN	NaN	NaN	NaN	NaN	-1.38	0.6	0.58	-1.37	0.46	0.52	-1.38	0.38	0.52	-1.4	0.26	0.57	-1.39	0.08	0.51	-1.3	0.03	0.56	NaN	NaN	NaN	-1.34	0.78	0.22	-1.35	0.63	0.19	-1.34	0.37	0.25	-1.34	0.47	0.24	NaN	NaN	NaN	-1.35	0.08	0.28
10	0.05	-1.46	0.84	0.39	NaN	NaN	NaN	NaN	NaN	NaN	-1.38	0.6	0.58	-1.37	0.46	0.52	-1.38	0.38	0.52	-1.4	0.26	0.57	-1.39	0.08	0.51	-1.3	0.03	0.56	NaN	NaN	NaN	-1.34	0.78	0.22	-1.35	0.63	0.19	-1.34	0.37	0.25	-1.34	0.47	0.24	NaN	NaN	NaN	-1.35	0.08	0.28
11	0.055	-1.46	0.84	0.39	NaN	NaN	NaN	NaN	NaN	NaN	-1.38	0.6	0.58	-1.37	0.46	0.52	-1.38	0.38	0.52	-1.4	0.26	0.57	-1.39	0.08	0.51	-1.3	0.03	0.56	NaN	NaN	NaN	-1.34	0.78	0.22	-1.35	0.63	0.19	-1.34	0.37	0.25	-1.34	0.47	0.24	NaN	NaN	NaN	-1.35	0.08	0.28
12	0.06	-1.46	0.84	0.39	NaN	NaN	NaN	NaN	NaN	NaN	-1.38	0.6	0.58	-1.37	0.46	0.52	-1.38	0.38	0.52	-1.4	0.26	0.57	-1.39	0.08	0.51	-1.3	0.03	0.56	NaN	NaN	NaN	-1.34	0.78	0.22	-1.35	0.63	0.19	-1.34	0.37	0.25	-1.34	0.47	0.24	NaN	NaN	NaN	-1.35	0.08	0.28
13	0.065	-1.46	0.84	0.39	NaN	NaN	NaN	NaN	NaN	NaN	-1.38	0.6	0.58	-1.37	0.46	0.52	-1.38	0.38	0.52	-1.4	0.26	0.57	-1.39	0.08	0.51	-1.3	0.03	0.56	NaN	NaN	NaN	-1.34	0.78	0.22	-1.35	0.63	0.19	-1.35	0.37	0.25	-1.34	0.47	0.24	NaN	NaN	NaN	-1.35	0.08	0.28
14	0.07	-1.46	0.84	0.39	NaN	NaN	NaN	NaN	NaN	NaN	-1.38	0.6	0.58	-1.37	0.46	0.52	-1.38	0.38	0.52	-1.4	0.26	0.57	-1.39	0.08	0.51	-1.3	0.03	0.56	NaN	NaN	NaN	-1.34	0.78	0.22	-1.35	0.63	0.19	-1.34	0.37	0.25	-1.34	0.47	0.24	NaN	NaN	NaN	-1.35	0.08	0.28
15	0.075	-1.46	0.84	0.39	NaN	NaN	NaN	NaN	NaN	NaN	-1.38	0.6	0.58	-1.37	0.46	0.52	-1.38	0.38	0.52	-1.4	0.26	0.57	-1.39	0.08	0.51	-1.3	0.03	0.56	NaN	NaN	NaN	-1.34	0.78	0.22	-1.35	0.63	0.19	-1.34	0.37	0.25	-1.34	0.47	0.24	NaN	NaN	NaN	-1.35	0.08	0.28
16	0.08	-1.46	0.84	0.39	NaN	NaN	NaN	NaN	NaN	NaN	-1.38	0.6	0.58	-1.37	0.46	0.52	-1.38	0.38	0.52	-1.4	0.26	0.57	-1.39	0.08	0.51	-1.3	0.03	0.56	NaN	NaN	NaN	-1.34	0.78	0.22	-1.35	0.63	0.19	-1.35	0.37	0.25	-1.34	0.47	0.24	NaN	NaN	NaN	-1.35	0.08	0.28
17	0.085	-1.46	0.84	0.39	NaN	NaN	NaN	NaN	NaN	NaN	-1.38	0.6	0.58	-1.37	0.46	0.52	-1.38	0.38	0.52	-1.4	0.26	0.57	-1.39	0.08	0.51	-1.3	0.03	0.56	NaN	NaN	NaN	-1.34	0.78	0.22	-1.35	0.63	0.19	-1.35	0.37	0.25	-1.34	0.47	0.24	NaN	NaN	NaN	-1.35	0.08	0.28
18	0.09	-1.46	0.84	0.39	NaN	NaN	NaN	NaN	NaN	NaN	-1.38	0.6	0.58	-1.37	0.46	0.52	-1.38	0.38	0.52	-1.4	0.26	0.57	-1.39	0.08	0.51	-1.3	0.03	0.56	NaN	NaN	NaN	-1.34	0.78	0.22	-1.35	0.63	0.19	-1.34	0.37	0.25	-1.34	0.47	0.24	NaN	NaN	NaN	-1.35	0.08	0.28
19	0.095	-1.46	0.84	0.39	NaN	NaN	NaN	NaN	NaN	NaN	-1.38	0.6	0.58	-1.37	0.46	0.52	-1.38	0.38	0.52	-1.4	0.26	0.57	-1.39	0.08	0.51	-1.3	0.03	0.56	NaN	NaN	NaN	-1.34	0.78	0.22	-1.35	0.63	0.19	-1.34	0.37	0.25	-1.34	0.47	0.24	NaN	NaN	NaN	-1.35	0.08	0.28
20	0.1	-1.46	0.84	0.39	NaN	NaN	NaN	NaN	NaN	NaN	-1.38	0.6	0.58	-1.37	0.46	0.52	-1.38	0.38	0.52	-1.4	0.26	0.57	-1.39	0.08	0.51	-1.3	0.03	0.56	NaN	NaN	NaN	-1.34	0.78	0.22	-1.35	0.63	0.19	-1.35	0.37	0.25	-1.34	0.47	0.24	NaN	NaN	NaN	-1.35	0.08	0.28
21	0.105	-1.46	0.84	0.39	NaN	NaN	NaN	NaN	NaN	NaN	-1.38	0.6	0.58	-1.37	0.46	0.52	-1.38	0.38	0.52	-1.4	0.26	0.57	-1.39	0.08	0.51	-1.3	0.03	0.56	NaN	NaN	NaN	-1.34	0.78	0.22	-1.35	0.63	0.19	-1.35	0.37	0.25	-1.34	0.47	0.24	NaN	NaN	NaN	-1.35	0.08	0.28
22	0.11	-1.46	0.84	0.39	NaN	NaN	NaN	NaN	NaN	NaN	-1.38	0.6	0.58	-1.37	0.46	0.52	-1.38	0.38	0.52	-1.4	0.26	0.57	-1.39	0.08	0.51	-1.3	0.03	0.56	NaN	NaN	NaN	-1.34	0.78	0.22	-1.35	0.63	0.19	-1.35	0.37	0.25	-1.34	0.47	0.24	NaN	NaN	NaN	-1.35	0.08	0.28
23	0.115	-1.46	0.84	0.39	NaN	NaN	NaN	NaN	NaN	NaN	-1.38	0.6	0.58	-1.37	0.46	0.52	-1.38	0.38	0.52	-1.4	0.26	0.57	-1.39	0.08	0.51	-1.3	0.03	0.56	NaN	NaN	NaN	-1.34	0.78	0.22	-1.35	0.63	0.19	-1.35	0.37	0.25	-1.34	0.47	0.24	NaN	NaN	NaN	-1.35	0.08	0.28
24	0.12	-1.46	0.84	0.39	NaN	NaN	NaN	NaN	NaN	NaN	-1.38	0.6	0.58	-1.37	0.46	0.52	-1.38	0.38	0.52	-1.4	0.26	0.57	-1.39	0.08	0.51	-1.3	0.03	0.56	NaN	NaN	NaN	-1.34	0.78	0.22	-1.35	0.63	0.19	-1.35	0.37	0.25	-1.34	0.47	0.24	NaN	NaN	NaN	-1.35	0.08	0.28
25	0.125	-1.46	0.84	0.39	NaN	NaN	NaN	NaN	NaN	NaN	-1.38	0.6	0.58	-1.37	0.46	0.52	-1.38	0.38	0.52	-1.4	0.26	0.57	-1.39	0.08	0.51	-1.3	0.03	0.56	NaN	NaN	NaN	-1.34	0.78	0.22	-1.35	0.63	0.19	-1.35	0.37	0.25	-1.34	0.47	0.24	NaN	NaN	NaN	-1.35	0.08	0.28
26	0.13	-1.46	0.84	0.39	NaN	NaN	NaN	NaN	NaN	NaN	-1.38	0.6	0.58	-1.37	0.46	0.52	-1.38	0.38	0.52	-1.4	0.26	0.57	-1.39	0.08	0.51	-1.3	0.03	0.56	NaN	NaN	NaN	-1.34	0.78	0.22	-1.35	0.63	0.19	-1.35	0.37	0.25	-1.34	0.47	0.24	NaN	NaN	NaN	-1.35	0.08	0.28
27	0.135	-1.46	0.84	0.39	NaN	NaN	NaN	NaN	NaN	NaN	-1.38	0.6	0.58	-1.37	0.46	0.52	-1.38	0.38	0.52	-1.4	0.26	0.57	-1.39	0.08	0.51	-1.3	0.03	0.56	NaN	NaN	NaN	-1.34	0.78	0.22	-1.35	0.63	0.19	-1.35	0.37	0.25	-1.34	0.47	0.24	NaN	NaN	NaN	-1.35	0.08	0.28
28	0.14	-1.46	0.84	0.39	NaN	NaN	NaN	NaN	NaN	NaN	-1.38	0.6	0.58	-1.37	0.46	0.52	-1.38	0.38	0.52	-1.4	0.26	0.57	-1.39	0.08	0.51	-1.3	0.03	0.56	NaN	NaN	NaN	-1.34	0.78	0.22	-1.35	0.63	0.19	-1.35	0.37	0.25	-1.34	0.47	0.24	NaN	NaN	NaN	-1.35	0.08	0.28
29	0.145	-1.46	0.84	0.39	NaN	NaN	NaN	NaN	NaN	NaN	-1.38	0.6	0.58	-1.37	0.46	0.52	-1.38	0.38	0.52	-1.4	0.26	0.57	-1.39	0.08	0.51	-1.3	0.03	0.56	NaN	NaN	NaN	-1.34	0.78	0.22	-1.35	0.63	0.19	-1.35	0.37	0.25	-1.34	0.47	0.24	NaN	NaN	NaN	-1.35	0.08	0.28
30	0.15	-1.46	0.84	0.39	NaN	NaN	NaN	NaN	NaN	NaN	-1.38	0.6	0.58	-1.37	0.46	0.52	-1.38	0.38	0.52	-1.4	0.26	0.57	-1.39	0.08	0.51	-1.3	0.03	0.56	NaN	NaN	NaN	-1.34	0.78	0.22	-1.35	0.63	0.19	-1.35	0.37	0.25	-1.34	0.47	0.24	NaN	NaN	NaN	-1.35	0.08	0.28
31	0.155	-1.46	0.84	0.39	NaN	NaN	NaN	NaN	NaN	NaN	-1.38	0.6	0.58	-1.37	0.46	0.52	-1.38	0.38	0.52	-1.4	0.26	0.57	-1.39	0.08	0.51	-1.3	0.03	0.56	NaN	NaN	NaN	-1.34	0.78	0.22	-1.35	0.63	0.19	-1.35	0.37	0.25	-1.34	0.47	0.24	NaN	NaN	NaN	-1.35	0.08	0.28
32	0.16	-1.46	0.84	0.39	NaN	NaN	NaN	NaN	NaN	NaN	-1.38	0.6	0.58	-1.37	0.46	0.52	-1.38	0.38	0.52	-1.4	0.26	0.57	-1.39	0.08	0.51	-1.3	0.03	0.56	NaN	NaN	NaN	-1.34	0.78	0.22	-1.35	0.63	0.19	-1.35	0.37	0.25	-1.34	0.47	0.24	NaN	NaN	NaN	-1.35	0.08	0.28
33	0.165	-1.46	0.84	0.39	NaN	NaN	NaN	NaN	NaN	NaN	-1.38	0.6	0.58	-1.37	0.46	0.52	-1.38	0.38	0.52	-1.4	0.26	0.57	-1.39	0.08	0.51	-1.3	0.03	0.56	NaN	NaN	NaN	-1.34	0.78	0.22	-1.35	0.63	0.19	-1.35	0.37	0.25	-1.34	0.47	0.24	NaN	NaN	NaN	-1.35	0.08	0.28
34	0.17	-1.46	0.84	0.39	NaN	NaN	NaN	NaN	NaN	NaN	-1.38	0.6	0.58	-1.37	0.46	0.52	-1.38	0.38	0.52	-1.4	0.26	0.57	-1.39	0.08	0.51	-1.3	0.03	0.56	NaN	NaN	NaN	-1.34	0.78	0.22	-1.35	0.63	0.19	-1.35	0.37	0.25	-1.34	0.47	0.24	NaN	NaN	NaN	-1.35	0.08	0.28
35	0.175	-1.46	0.84	0.39	NaN	NaN	NaN	NaN	NaN	NaN	-1.38	0.6	0.58	-1.37	0.46	0.52	-1.38	0.38	0.52	-1.4	0.26	0.57	-1.39	0.08	0.51	-1.3	0.03	0.56	NaN	NaN	NaN	-1.34	0.78	0.22	-1.35	0.63	0.19	-1.35	0.37	0.25	-1.34	0.47	0.24	NaN	NaN	NaN	-1.35	0.08	0.28
36	0.18	-1.46	0.84	0.39	NaN	NaN	NaN	NaN	NaN	NaN	-1.38	0.6	0.58	-1.37	0.46	0.52	-1.38	0.38	0.52	-1.4	0.26	0.57	-1.39	0.08	0.51	-1.3	0.03	0.56	NaN	NaN	NaN	-1.34	0.78	0.22	-1.35	0.63	0.19	-1.35	0.37	0.25	-1.34	0.47	0.24	NaN	NaN	NaN	-1.35	0.08	0.28
37	0.185	-1.46	0.84	0.39	NaN	NaN	NaN	NaN	NaN	NaN	-1.38	0.6	0.58	-1.37	0.46	0.52	-1.38	0.38	0.52	-1.4	0.26	0.57	-1.39	0.08	0.51	-1.3	0.03	0.56	NaN	NaN	NaN	-1.34	0.78	0.22	-1.35	0.63	0.19	-1.35	0.37	0.25	-1.34	0.47	0.24	NaN	NaN	NaN	-1.35	0.08	0.28
38	0.19	-1.46	0.84	0.39	NaN	NaN	NaN	NaN	NaN	NaN	-1.38	0.6	0.58	-1.37	0.46	0.52	-1.38	0.38	0.52	-1.4	0.26	0.57	-1.39	0.08	0.51	-1.3	0.03	0.56	NaN	NaN	NaN	-1.34	0.78	0.22	-1.35	0.63	0.19	-1.34	0.37	0.25	-1.34	0.47	0.24	NaN	NaN	NaN	-1.35	0.08	0.28
39	0.195	-1.46	0.84	0.39	NaN	NaN	NaN	NaN	NaN	NaN	-1.38	0.6	0.58	-1.37	0.46	0.52	-1.38	0.38	0.52	-1.4	0.26	0.57	-1.39	0.08	0.51	-1.3	0.03	0.56	NaN	NaN	NaN	-1.34	0.78	0.22	-1.35	0.63	0.19	-1.34	0.37	0.25	-1.34	0.47	0.24	NaN	NaN	NaN	-1.35	0.08	0.28
40	0.2	-1.46	0.84	0.39	NaN	NaN	NaN	NaN	NaN	NaN	-1.38	0.6	0.58	-1.37	0.46	0.52	-1.38	0.38	0.52	-1.4	0.26	0.57	-1.39	0.08	0.51	-1.3	0.03	0.56	NaN	NaN	NaN	-1.34	0.78	0.22	-1.35	0.63	0.19	-1.34	0.37	0.25	-1.34	0.47	0.24	NaN	NaN	NaN	-1.35	0.08	0.28
41	0.205	-1.46	0.84	0.39	NaN	NaN	NaN	NaN	NaN	NaN	-1.38	0.6	0.58	-1.37	0.46	0.52	-1.38	0.38	0.52	-1.4	0.26	0.57	-1.39	0.08	0.51	-1.3	0.03	0.56	NaN	NaN	NaN	-1.34	0.78	0.22	-1.35	0.63	0.19	-1.35	0.37	0.25	-1.34	0.47	0.24	NaN	NaN	NaN	-1.35	0.08	0.28
42	0.21	-1.46	0.84	0.39	NaN	NaN	NaN	NaN	NaN	NaN	-1.38	0.6	0.58	-1.37	0.46	0.52	-1.38	0.38	0.52	-1.4	0.26	0.57	-1.39	0.08	0.51	-1.3	0.03	0.56	NaN	NaN	NaN	-1.34	0.78	0.22	-1.35	0.63	0.19	-1.35	0.37	0.25	-1.34	0.47	0.24	NaN	NaN	NaN	-1.35	0.08	0.28
43	0.215	-1.46	0.84	0.39	NaN	NaN	NaN	NaN	NaN	NaN	-1.38	0.6	0.58	-1.37	0.46	0.52	-1.38	0.38	0.52	-1.4	0.26	0.57	-1.39	0.08	0.51	-1.3	0.03	0.56	NaN	NaN	NaN	-1.34	0.78	0.22	-1.35	0.63	0.19	-1.35	0.37	0.25	-1.34	0.47	0.24	NaN	NaN	NaN	-1.35	0.08	0.28
44	0.22	-1.46	0.84	0.39	NaN	NaN	NaN	NaN	NaN	NaN	-1.38	0.6	0.58	-1.37	0.46	0.52	-1.38	0.38	0.52	-1.4	0.26	0.57	-1.39	0.08	0.51	-1.3	0.03	0.56	NaN	NaN	NaN	-1.34	0.78	0.22	-1.35	0.63	0.19	-1.34	0.37	0.25	-1.34	0.47	0.24	NaN	NaN	NaN	-1.35	0.08	0.28
45	0.225	-1.46	0.84	0.39	NaN	NaN	NaN	NaN	NaN	NaN	-1.38	0.6	0.58	-1.37	0.46	0.52	-1.38	0.38	0.52	-1.4	0.26	0.57	-1.39	0.08	0.51	-1.3	0.03	0.56	NaN	NaN	NaN	-1.34	0.78	0.22	-1.35	0.63	0.19	-1.35	0.37	0.25	-1.34	0.47	0.24	NaN	NaN	NaN	-1.35	0.08	0.28
46	0.23	-1.46	0.84	0.39	NaN	NaN	NaN	NaN	NaN	NaN	-1.38	0.6	0.58	-1.37	0.46	0.52	-1.38	0.38	0.52	-1.4	0.26	0.57	-1.39	0.08	0.51	-1.3	0.03	0.56	NaN	NaN	NaN	-1.34	0.78	0.22	-1.35	0.63	0.19	-1.35	0.37	0.25	-1.34	0.47	0.24	NaN	NaN	NaN	-1.35	0.08	0.28
47	0.235	-1.46	0.84	0.39	NaN	NaN	NaN	NaN	NaN	NaN	-1.38	0.6	0.58	-1.37	0.46	0.52	-1.38	0.38	0.52	-1.4	0.26	0.57	-1.39	0.08	0.51	-1.3	0.03	0.56	NaN	NaN	NaN	-1.34	0.78	0.22	-1.35	0.63	0.19	-1.35	0.37	0.25	-1.34	0.47	0.24	NaN	NaN	NaN	-1.35	0.08	0.28
48	0.24	-1.46	0.84	0.39	NaN	NaN	NaN	NaN	NaN	NaN	-1.38	0.6	0.58	-1.37	0.46	0.52	-1.38	0.38	0.52	-1.4	0.26	0.57	-1.39	0.08	0.51	-1.3	0.03	0.56	NaN	NaN	NaN	-1.34	0.78	0.22	-1.35	0.63	0.19	-1.35	0.37	0.25	-1.34	0.47	0.24	NaN	NaN	NaN	-1.35	0.08	0.28
49	0.245	-1.46	0.84	0.39	NaN	NaN	NaN	NaN	NaN	NaN	-1.38	0.6	0.58	-1.37	0.46	0.52	-1.38	0.38	0.52	-1.4	0.26	0.57	-1.39	0.08	0.51	-1.3	0.03	0.56	NaN	NaN	NaN	-1.34	0.78	0.22	-1.35	0.63	0.19	-1.35	0.37	0.25	-1.34	0.47	0.24	NaN	NaN	NaN	-1.35	0.08	0.28
50	0.25	-1.46	0.84	0.39	NaN	NaN	NaN	NaN	NaN	NaN	-1.38	0.6	0.58	-1.37	0.46	0.52	-1.38	0.38	0.52	-1.4	0.26	0.57	-1.39	0.08	0.51	-1.3	0.03	0.56	NaN	NaN	NaN	-1.34	0.78	0.22	-1.35	0.63	0.19	-1.35	0.37	0.25	-1.34	0.47	0.24	NaN	NaN	NaN	-1.35	0.08	0.28
51	0.255	-1.46	0.84	0.39	NaN	NaN	NaN	NaN	NaN	NaN	-1.38	0.6	0.58	-1.37	0.46	0.52	-1.38	0.38	0.52	-1.4	0.26	0.57	-1.39	0.08	0.51	-1.3	0.03	0.56	NaN	NaN	NaN	-1.34	0.78	0.22	-1.35	0.63	0.19	-1.35	0.37	0.25	NaN	NaN	NaN	NaN	NaN	NaN	-1.35	0.08	0.28
52	0.26	-1.46	0.84	0.39	NaN	NaN	NaN	NaN	NaN	NaN	-1.38	0.6	0.58	-1.37	0.46	0.52	-1.38	0.38	0.52	-1.4	0.26	0.57	-1.39	0.08	0.51	-1.3	0.03	0.56	NaN	NaN	NaN	-1.34	0.78	0.22	-1.35	0.63	0.19	-1.35	0.37	0.25	NaN	NaN	NaN	NaN	NaN	NaN	-1.35	0.08	0.28
53	0.265	-1.46	0.84	0.39	NaN	NaN	NaN	NaN	NaN	NaN	-1.38	0.6	0.58	-1.37	0.46	0.52	-1.38	0.38	0.52	-1.4	0.26	0.57	-1.39	0.08	0.51	-1.3	0.03	0.56	NaN	NaN	NaN	-1.34	0.78	0.22	-1.35	0.63	0.19	-1.35	0.37	0.25	NaN	NaN	NaN	NaN	NaN	NaN	-1.35	0.08	0.28
54	0.27	-1.46	0.84	0.39	NaN	NaN	NaN	NaN	NaN	NaN	-1.38	0.6	0.58	-1.37	0.46	0.52	-1.38	0.38	0.52	-1.4	0.26	0.57	-1.39	0.08	0.51	-1.3	0.03	0.56	NaN	NaN	NaN	-1.34	0.78	0.22	-1.35	0.63	0.19	-1.35	0.37	0.25	NaN	NaN	NaN	NaN	NaN	NaN	-1.35	0.08	0.28
55	0.275	-1.46	0.84	0.39	NaN	NaN	NaN	NaN	NaN	NaN	-1.38	0.6	0.58	-1.37	0.46	0.52	-1.38	0.38	0.52	-1.4	0.26	0.57	-1.39	0.08	0.51	-1.3	0.03	0.56	NaN	NaN	NaN	-1.34	0.78	0.22	-1.35	0.63	0.19	-1.35	0.37	0.25	NaN	NaN	NaN	NaN	NaN	NaN	-1.35	0.08	0.28
56	0.28	-1.46	0.84	0.39	NaN	NaN	NaN	NaN	NaN	NaN	-1.38	0.6	0.58	-1.37	0.46	0.52	-1.38	0.38	0.52	-1.4	0.26	0.57	-1.39	0.08	0.51	-1.3	0.03	0.56	NaN	NaN	NaN	-1.34	0.78	0.22	-1.35	0.63	0.19	-1.35	0.37	0.25	-1.34	0.47	0.24	NaN	NaN	NaN	-1.35	0.08	0.28
57	0.285	-1.46	0.84	0.39	NaN	NaN	NaN	NaN	NaN	NaN	-1.38	0.6	0.58	-1.37	0.46	0.52	-1.38	0.38	0.52	-1.4	0.26	0.57	-1.39	0.08	0.51	-1.3	0.03	0.56	NaN	NaN	NaN	-1.34	0.78	0.22	-1.35	0.63	0.19	-1.35	0.37	0.25	NaN	NaN	NaN	NaN	NaN	NaN	-1.35	0.08	0.28
58	0.29	-1.46	0.84	0.39	NaN	NaN	NaN	NaN	NaN	NaN	-1.38	0.6	0.58	-1.37	0.46	0.52	-1.38	0.38	0.52	-1.4	0.26	0.57	-1.39	0.08	0.51	-1.3	0.03	0.56	NaN	NaN	NaN	-1.34	0.78	0.22	-1.35	0.63	0.19	-1.35	0.37	0.25	NaN	NaN	NaN	NaN	NaN	NaN	-1.35	0.08	0.28
59	0.295	-1.46	0.84	0.39	NaN	NaN	NaN	NaN	NaN	NaN	-1.38	0.6	0.58	-1.37	0.46	0.52	-1.38	0.38	0.52	-1.4	0.26	0.57	-1.39	0.08	0.51	-1.3	0.03	0.56	NaN	NaN	NaN	-1.34	0.78	0.22	-1.35	0.63	0.19	-1.35	0.37	0.25	-1.34	0.47	0.24	NaN	NaN	NaN	-1.35	0.08	0.28
60	0.3	-1.46	0.84	0.39	NaN	NaN	NaN	NaN	NaN	NaN	-1.38	0.6	0.58	-1.37	0.46	0.52	-1.38	0.38	0.52	-1.4	0.26	0.57	-1.39	0.08	0.51	-1.3	0.03	0.56	NaN	NaN	NaN	-1.34	0.78	0.22	-1.35	0.63	0.19	-1.35	0.37	0.25	-1.34	0.47	0.24	NaN	NaN	NaN	-1.35	0.08	0.28
61	0.305	-1.46	0.84	0.39	NaN	NaN	NaN	NaN	NaN	NaN	-1.38	0.6	0.58	-1.37	0.46	0.52	-1.38	0.38	0.52	-1.4	0.26	0.57	-1.39	0.08	0.51	-1.3	0.03	0.56	NaN	NaN	NaN	-1.34	0.78	0.22	-1.35	0.63	0.19	-1.35	0.37	0.25	-1.34	0.47	0.24	NaN	NaN	NaN	-1.35	0.08	0.28
62	0.31	-1.46	0.84	0.39	NaN	NaN	NaN	NaN	NaN	NaN	-1.38	0.6	0.58	-1.37	0.46	0.52	-1.38	0.38	0.52	-1.4	0.26	0.57	-1.39	0.08	0.51	-1.3	0.03	0.56	NaN	NaN	NaN	-1.34	0.78	0.22	-1.35	0.63	0.19	-1.35	0.37	0.25	-1.34	0.47	0.24	NaN	NaN	NaN	-1.35	0.08	0.28
63	0.315	-1.46	0.84	0.39	NaN	NaN	NaN	NaN	NaN	NaN	-1.38	0.6	0.58	-1.37	0.46	0.52	-1.38	0.38	0.52	-1.4	0.26	0.57	-1.39	0.08	0.51	-1.3	0.03	0.56	NaN	NaN	NaN	-1.34	0.78	0.22	-1.35	0.63	0.19	-1.35	0.37	0.25	-1.34	0.47	0.24	NaN	NaN	NaN	-1.35	0.08	0.28
64	0.32	-1.46	0.84	0.39	NaN	NaN	NaN	NaN	NaN	NaN	-1.38	0.6	0.58	-1.37	0.46	0.52	-1.38	0.38	0.52	-1.4	0.26	0.57	-1.39	0.08	0.51	-1.3	0.03	0.56	NaN	NaN	NaN	-1.34	0.78	0.22	-1.35	0.63	0.19	-1.35	0.37	0.25	-1.34	0.47	0.24	NaN	NaN	NaN	-1.35	0.08	0.28
65	0.325	-1.46	0.84	0.39	NaN	NaN	NaN	NaN	NaN	NaN	-1.38	0.6	0.58	-1.37	0.46	0.52	-1.38	0.38	0.52	-1.4	0.26	0.57	-1.39	0.08	0.51	-1.3	0.03	0.56	NaN	NaN	NaN	-1.34	0.78	0.22	-1.35	0.63	0.19	-1.35	0.37	0.25	-1.34	0.47	0.24	NaN	NaN	NaN	-1.35	0.08	0.28
66	0.33	-1.46	0.84	0.39	NaN	NaN	NaN	NaN	NaN	NaN	-1.38	0.6	0.58	-1.37	0.46	0.52	-1.38	0.38	0.52	-1.4	0.26	0.57	-1.39	0.08	0.51	-1.3	0.03	0.56	NaN	NaN	NaN	-1.34	0.78	0.22	-1.35	0.63	0.19	-1.35	0.37	0.25	-1.34	0.47	0.24	NaN	NaN	NaN	-1.35	0.08	0.28
67	0.335	-1.46	0.84	0.39	NaN	NaN	NaN	NaN	NaN	NaN	-1.38	0.6	0.58	-1.37	0.46	0.52	-1.38	0.38	0.52	-1.4	0.26	0.57	-1.39	0.08	0.51	-1.3	0.03	0.56	NaN	NaN	NaN	-1.34	0.78	0.22	-1.35	0.63	0.19	-1.35	0.37	0.25	-1.34	0.47	0.24	NaN	NaN	NaN	-1.35	0.08	0.28
68	0.34	-1.46	0.84	0.39	NaN	NaN	NaN	NaN	NaN	NaN	-1.38	0.6	0.58	-1.37	0.46	0.52	-1.38	0.38	0.52	-1.4	0.26	0.57	-1.39	0.08	0.51	-1.3	0.03	0.56	NaN	NaN	NaN	-1.34	0.78	0.22	-1.35	0.63	0.19	-1.35	0.37	0.25	-1.34	0.47	0.24	NaN	NaN	NaN	-1.35	0.08	0.28
69	0.345	-1.46	0.84	0.39	NaN	NaN	NaN	NaN	NaN	NaN	-1.38	0.6	0.58	-1.37	0.46	0.52	-1.38	0.38	0.52	-1.4	0.26	0.57	-1.39	0.08	0.51	-1.3	0.03	0.56	NaN	NaN	NaN	-1.34	0.78	0.22	-1.35	0.63	0.19	-1.35	0.37	0.25	-1.34	0.47	0.24	NaN	NaN	NaN	-1.35	0.08	0.28
70	0.35	-1.46	0.84	0.39	NaN	NaN	NaN	NaN	NaN	NaN	-1.38	0.6	0.58	-1.37	0.46	0.52	-1.38	0.38	0.52	-1.4	0.26	0.57	-1.39	0.08	0.51	-1.3	0.03	0.56	NaN	NaN	NaN	-1.34	0.78	0.22	-1.35	0.63	0.19	-1.35	0.37	0.25	-1.34	0.47	0.24	NaN	NaN	NaN	-1.35	0.08	0.28
71	0.355	-1.46	0.84	0.39	NaN	NaN	NaN	NaN	NaN	NaN	-1.38	0.6	0.58	-1.37	0.46	0.52	-1.38	0.38	0.52	-1.4	0.26	0.57	-1.39	0.08	0.51	-1.3	0.03	0.56	NaN	NaN	NaN	-1.34	0.78	0.22	-1.35	0.63	0.19	-1.35	0.37	0.25	-1.34	0.47	0.24	NaN	NaN	NaN	-1.35	0.08	0.28
72	0.36	-1.46	0.84	0.39	NaN	NaN	NaN	NaN	NaN	NaN	-1.38	0.6	0.58	-1.37	0.46	0.52	-1.38	0.38	0.52	-1.4	0.26	0.57	-1.38	0.08	0.51	-1.3	0.03	0.56	NaN	NaN	NaN	-1.34	0.78	0.22	-1.35	0.63	0.19	-1.35	0.37	0.25	-1.34	0.47	0.24	NaN	NaN	NaN	-1.35	0.08	0.28
73	0.365	-1.46	0.84	0.39	NaN	NaN	NaN	NaN	NaN	NaN	-1.38	0.6	0.58	-1.37	0.46	0.52	-1.38	0.38	0.52	-1.4	0.26	0.57	-1.38	0.08	0.51	-1.3	0.03	0.56	NaN	NaN	NaN	-1.34	0.78	0.22	-1.35	0.63	0.19	-1.35	0.37	0.25	-1.34	0.47	0.24	NaN	NaN	NaN	-1.35	0.08	0.28
74	0.37	-1.46	0.84	0.39	NaN	NaN	NaN	NaN	NaN	NaN	-1.38	0.6	0.58	-1.37	0.46	0.52	-1.38	0.38	0.52	-1.4	0.26	0.57	-1.38	0.08	0.51	-1.3	0.03	0.56	NaN	NaN	NaN	-1.34	0.78	0.22	-1.35	0.63	0.19	-1.35	0.37	0.25	-1.34	0.47	0.24	NaN	NaN	NaN	-1.35	0.08	0.28
75	0.375	-1.46	0.84	0.39	NaN	NaN	NaN	NaN	NaN	NaN	-1.38	0.6	0.58	-1.37	0.46	0.52	-1.38	0.38	0.52	-1.4	0.26	0.57	-1.38	0.08	0.51	-1.3	0.03	0.56	NaN	NaN	NaN	-1.34	0.78	0.22	-1.35	0.63	0.19	-1.35	0.37	0.25	-1.34	0.47	0.24	NaN	NaN	NaN	-1.35	0.08	0.28
76	0.38	-1.46	0.84	0.39	NaN	NaN	NaN	NaN	NaN	NaN	-1.38	0.6	0.58	-1.37	0.46	0.52	-1.38	0.38	0.52	-1.4	0.26	0.57	-1.38	0.08	0.51	-1.3	0.03	0.56	NaN	NaN	NaN	-1.34	0.78	0.22	-1.35	0.63	0.19	-1.35	0.37	0.25	-1.34	0.47	0.24	NaN	NaN	NaN	-1.35	0.08	0.28
77	0.385	-1.46	0.84	0.39	NaN	NaN	NaN	NaN	NaN	NaN	-1.38	0.6	0.58	-1.37	0.46	0.52	-1.38	0.38	0.52	-1.4	0.26	0.57	-1.38	0.08	0.51	-1.3	0.03	0.56	NaN	NaN	NaN	-1.34	0.78	0.22	-1.35	0.63	0.19	-1.35	0.37	0.25	NaN	NaN	NaN	NaN	NaN	NaN	-1.35	0.08	0.28
78	0.39	-1.46	0.84	0.39	NaN	NaN	NaN	NaN	NaN	NaN	-1.38	0.6	0.58	-1.37	0.46	0.52	-1.38	0.38	0.52	-1.4	0.26	0.57	-1.38	0.08	0.51	-1.3	0.03	0.56	NaN	NaN	NaN	-1.34	0.78	0.22	-1.35	0.63	0.19	-1.35	0.37	0.25	-1.34	0.47	0.24	NaN	NaN	NaN	-1.35	0.08	0.28
79	0.395	-1.46	0.84	0.39	NaN	NaN	NaN	NaN	NaN	NaN	-1.38	0.6	0.58	-1.37	0.46	0.52	-1.38	0.38	0.52	-1.4	0.26	0.57	-1.38	0.08	0.51	-1.3	0.03	0.56	NaN	NaN	NaN	-1.34	0.78	0.22	-1.35	0.63	0.19	-1.35	0.37	0.25	-1.34	0.47	0.24	NaN	NaN	NaN	-1.35	0.08	0.28
80	0.4	-1.46	0.84	0.39	NaN	NaN	NaN	NaN	NaN	NaN	-1.38	0.6	0.58	-1.37	0.46	0.52	-1.38	0.38	0.52	-1.4	0.26	0.57	-1.38	0.08	0.51	-1.3	0.03	0.56	NaN	NaN	NaN	-1.34	0.78	0.22	-1.35	0.63	0.19	-1.35	0.37	0.25	-1.34	0.47	0.24	NaN	NaN	NaN	-1.35	0.08	0.28
81	0.405	-1.46	0.84	0.39	NaN	NaN	NaN	NaN	NaN	NaN	-1.38	0.6	0.58	-1.37	0.46	0.52	-1.38	0.38	0.52	-1.4	0.26	0.57	-1.38	0.08	0.51	-1.3	0.03	0.56	NaN	NaN	NaN	-1.34	0.78	0.22	-1.35	0.63	0.19	-1.35	0.37	0.25	-1.34	0.47	0.24	NaN	NaN	NaN	-1.35	0.08	0.28
82	0.41	-1.46	0.84	0.39	NaN	NaN	NaN	NaN	NaN	NaN	-1.38	0.6	0.58	-1.37	0.46	0.52	-1.38	0.38	0.52	-1.4	0.26	0.57	-1.38	0.08	0.51	-1.3	0.03	0.56	NaN	NaN	NaN	-1.34	0.78	0.22	-1.35	0.63	0.19	-1.35	0.37	0.25	-1.34	0.47	0.24	NaN	NaN	NaN	-1.35	0.08	0.28
83	0.415	-1.46	0.84	0.39	NaN	NaN	NaN	NaN	NaN	NaN	-1.38	0.6	0.58	-1.37	0.46	0.52	-1.38	0.38	0.52	-1.4	0.26	0.57	-1.38	0.08	0.51	-1.3	0.03	0.56	NaN	NaN	NaN	-1.34	0.78	0.22	-1.35	0.63	0.19	-1.35	0.37	0.25	-1.34	0.47	0.24	NaN	NaN	NaN	-1.35	0.08	0.28
84	0.42	-1.46	0.84	0.39	NaN	NaN	NaN	NaN	NaN	NaN	-1.38	0.6	0.58	-1.37	0.46	0.52	-1.38	0.38	0.52	-1.4	0.26	0.57	-1.38	0.08	0.51	-1.3	0.03	0.56	NaN	NaN	NaN	-1.34	0.78	0.22	-1.35	0.63	0.19	-1.35	0.37	0.25	-1.34	0.47	0.24	NaN	NaN	NaN	-1.35	0.08	0.28
85	0.425	-1.46	0.84	0.39	NaN	NaN	NaN	NaN	NaN	NaN	-1.38	0.6	0.58	-1.37	0.46	0.52	-1.38	0.38	0.52	-1.4	0.26	0.57	-1.38	0.08	0.51	-1.3	0.03	0.56	NaN	NaN	NaN	-1.34	0.78	0.22	-1.35	0.63	0.19	-1.35	0.37	0.25	-1.34	0.47	0.24	NaN	NaN	NaN	-1.35	0.08	0.28
86	0.43	-1.46	0.84	0.39	NaN	NaN	NaN	NaN	NaN	NaN	-1.38	0.6	0.58	-1.37	0.46	0.52	-1.38	0.38	0.52	-1.4	0.26	0.57	-1.38	0.08	0.51	-1.3	0.03	0.56	NaN	NaN	NaN	-1.34	0.78	0.22	-1.35	0.63	0.19	-1.35	0.37	0.25	-1.34	0.47	0.24	NaN	NaN	NaN	-1.35	0.08	0.28
87	0.435	-1.46	0.84	0.39	NaN	NaN	NaN	NaN	NaN	NaN	-1.38	0.6	0.58	-1.37	0.46	0.52	-1.38	0.38	0.52	-1.4	0.26	0.57	-1.38	0.08	0.51	-1.3	0.03	0.56	NaN	NaN	NaN	-1.34	0.78	0.22	-1.35	0.63	0.19	-1.35	0.37	0.25	-1.34	0.47	0.24	NaN	NaN	NaN	-1.35	0.08	0.28
88	0.44	-1.46	0.84	0.39	NaN	NaN	NaN	NaN	NaN	NaN	-1.38	0.6	0.58	-1.37	0.46	0.52	-1.38	0.38	0.52	-1.4	0.26	0.57	-1.38	0.08	0.51	-1.3	0.03	0.56	NaN	NaN	NaN	-1.34	0.78	0.22	-1.35	0.63	0.19	-1.35	0.37	0.25	-1.34	0.47	0.24	NaN	NaN	NaN	-1.35	0.08	0.28
89	0.445	-1.46	0.84	0.39	NaN	NaN	NaN	NaN	NaN	NaN	-1.38	0.6	0.58	-1.37	0.46	0.52	-1.38	0.38	0.52	-1.4	0.26	0.57	-1.38	0.08	0.51	-1.3	0.03	0.56	NaN	NaN	NaN	-1.34	0.78	0.22	-1.35	0.63	0.19	-1.35	0.37	0.25	NaN	NaN	NaN	NaN	NaN	NaN	-1.35	0.08	0.28
90	0.45	-1.46	0.84	0.39	NaN	NaN	NaN	NaN	NaN	NaN	-1.38	0.6	0.58	-1.37	0.46	0.52	-1.38	0.38	0.52	-1.4	0.26	0.57	-1.38	0.08	0.51	-1.3	0.03	0.56	NaN	NaN	NaN	-1.34	0.78	0.22	-1.35	0.63	0.19	-1.35	0.37	0.25	NaN	NaN	NaN	NaN	NaN	NaN	-1.35	0.08	0.28
91	0.455	-1.46	0.84	0.39	NaN	NaN	NaN	NaN	NaN	NaN	-1.38	0.6	0.58	-1.37	0.46	0.52	-1.38	0.38	0.52	-1.4	0.26	0.57	-1.38	0.08	0.51	-1.3	0.03	0.56	NaN	NaN	NaN	-1.34	0.78	0.22	-1.35	0.63	0.19	-1.35	0.37	0.25	NaN	NaN	NaN	NaN	NaN	NaN	-1.35	0.08	0.28
92	0.46	-1.46	0.84	0.39	NaN	NaN	NaN	NaN	NaN	NaN	-1.38	0.6	0.58	-1.37	0.46	0.52	-1.38	0.38	0.52	-1.4	0.26	0.57	-1.38	0.08	0.51	-1.3	0.03	0.56	NaN	NaN	NaN	-1.34	0.78	0.22	-1.35	0.63	0.19	-1.35	0.37	0.25	NaN	NaN	NaN	NaN	NaN	NaN	-1.35	0.08	0.28
93	0.465	-1.46	0.84	0.39	NaN	NaN	NaN	NaN	NaN	NaN	-1.38	0.6	0.58	-1.37	0.46	0.52	-1.38	0.38	0.52	-1.4	0.26	0.57	-1.38	0.08	0.51	-1.3	0.03	0.56	NaN	NaN	NaN	-1.34	0.78	0.22	-1.35	0.63	0.19	-1.35	0.37	0.25	-1.34	0.47	0.24	NaN	NaN	NaN	-1.35	0.08	0.28
94	0.47	-1.46	0.84	0.39	NaN	NaN	NaN	NaN	NaN	NaN	-1.38	0.6	0.58	-1.37	0.46	0.52	-1.38	0.38	0.52	-1.4	0.26	0.57	-1.38	0.08	0.51	-1.3	0.03	0.56	NaN	NaN	NaN	-1.34	0.78	0.22	-1.35	0.63	0.19	-1.35	0.37	0.25	-1.34	0.47	0.24	NaN	NaN	NaN	-1.35	0.08	0.28
95	0.475	-1.46	0.84	0.39	NaN	NaN	NaN	NaN	NaN	NaN	-1.38	0.6	0.58	-1.37	0.46	0.52	-1.38	0.38	0.52	-1.4	0.26	0.57	-1.38	0.08	0.51	-1.3	0.03	0.56	NaN	NaN	NaN	-1.34	0.78	0.22	-1.35	0.63	0.19	-1.35	0.37	0.25	-1.34	0.47	0.24	NaN	NaN	NaN	-1.35	0.08	0.28
96	0.48	-1.46	0.84	0.39	NaN	NaN	NaN	NaN	NaN	NaN	-1.38	0.6	0.58	-1.37	0.46	0.52	-1.38	0.38	0.52	-1.4	0.26	0.57	-1.38	0.08	0.51	-1.3	0.03	0.56	NaN	NaN	NaN	-1.34	0.78	0.22	-1.35	0.63	0.19	-1.35	0.37	0.25	-1.34	0.47	0.24	NaN	NaN	NaN	-1.35	0.08	0.28
97	0.485	-1.46	0.84	0.39	NaN	NaN	NaN	NaN	NaN	NaN	-1.38	0.6	0.58	-1.37	0.46	0.52	-1.38	0.38	0.52	-1.4	0.26	0.57	-1.38	0.08	0.51	-1.3	0.03	0.56	NaN	NaN	NaN	-1.34	0.78	0.22	-1.35	0.63	0.19	-1.35	0.37	0.25	-1.34	0.47	0.24	NaN	NaN	NaN	-1.35	0.08	0.28
98	0.49	-1.46	0.84	0.39	NaN	NaN	NaN	NaN	NaN	NaN	-1.38	0.6	0.58	-1.37	0.46	0.52	-1.38	0.38	0.52	-1.4	0.26	0.57	-1.38	0.08	0.51	-1.3	0.03	0.56	NaN	NaN	NaN	-1.34	0.78	0.22	-1.36	0.63	0.19	-1.35	0.37	0.25	-1.34	0.47	0.24	NaN	NaN	NaN	-1.35	0.08	0.28
99	0.495	-1.46	0.84	0.39	NaN	NaN	NaN	NaN	NaN	NaN	-1.38	0.6	0.58	-1.37	0.46	0.52	-1.38	0.38	0.52	-1.4	0.26	0.57	-1.38	0.08	0.51	-1.3	0.03	0.56	NaN	NaN	NaN	-1.34	0.78	0.22	-1.36	0.63	0.19	-1.35	0.37	0.25	-1.34	0.47	0.24	NaN	NaN	NaN	-1.35	0.08	0.28
100	0.5	-1.46	0.84	0.39	NaN	NaN	NaN	NaN	NaN	NaN	-1.38	0.6	0.58	-1.37	0.46	0.52	-1.38	0.38	0.52	-1.4	0.26	0.57	-1.38	0.08	0.51	-1.3	0.03	0.56	NaN	NaN	NaN	-1.34	0.78	0.22	-1.36	0.63	0.19	-1.35	0.37	0.25	-1.34	0.47	0.24	NaN	NaN	NaN	-1.35	0.08	0.28
101	0.505	-1.46	0.84	0.39	NaN	NaN	NaN	NaN	NaN	NaN	-1.38	0.6	0.58	-1.36	0.46	0.52	-1.38	0.38	0.52	-1.4	0.26	0.57	-1.38	0.08	0.51	-1.3	0.03	0.56	NaN	NaN	NaN	-1.34	0.78	0.22	-1.36	0.63	0.19	-1.35	0.37	0.25	-1.34	0.47	0.24	NaN	NaN	NaN	-1.35	0.08	0.28
102	0.51	-1.46	0.84	0.39	NaN	NaN	NaN	NaN	NaN	NaN	-1.38	0.6	0.58	-1.36	0.46	0.52	-1.38	0.38	0.52	-1.4	0.26	0.57	-1.38	0.08	0.51	-1.3	0.03	0.56	NaN	NaN	NaN	-1.34	0.78	0.22	-1.36	0.63	0.19	-1.35	0.37	0.25	-1.34	0.47	0.24	NaN	NaN	NaN	-1.35	0.08	0.28
103	0.515	-1.46	0.84	0.39	NaN	NaN	NaN	NaN	NaN	NaN	-1.38	0.6	0.58	-1.36	0.46	0.52	-1.38	0.38	0.52	-1.4	0.26	0.57	-1.38	0.08	0.51	-1.3	0.03	0.56	NaN	NaN	NaN	-1.34	0.78	0.22	-1.36	0.63	0.19	-1.35	0.37	0.25	-1.34	0.47	0.24	NaN	NaN	NaN	-1.35	0.08	0.28
104	0.52	-1.46	0.84	0.39	NaN	NaN	NaN	NaN	NaN	NaN	-1.38	0.6	0.58	-1.36	0.46	0.52	-1.38	0.38	0.52	-1.4	0.26	0.57	-1.38	0.08	0.51	-1.3	0.03	0.56	NaN	NaN	NaN	-1.34	0.78	0.22	-1.35	0.63	0.19	-1.35	0.37	0.25	-1.35	0.47	0.24	NaN	NaN	NaN	-1.35	0.08	0.28
105	0.525	-1.46	0.84	0.39	NaN	NaN	NaN	NaN	NaN	NaN	-1.38	0.6	0.58	-1.36	0.46	0.52	-1.38	0.38	0.52	-1.4	0.26	0.57	-1.38	0.08	0.51	-1.3	0.03	0.56	NaN	NaN	NaN	-1.34	0.78	0.22	-1.35	0.63	0.19	-1.35	0.37	0.25	-1.35	0.47	0.24	NaN	NaN	NaN	-1.35	0.08	0.28
106	0.53	-1.46	0.84	0.39	NaN	NaN	NaN	NaN	NaN	NaN	-1.38	0.6	0.58	-1.36	0.46	0.52	-1.38	0.38	0.52	-1.4	0.26	0.57	-1.38	0.08	0.51	-1.3	0.03	0.56	NaN	NaN	NaN	-1.34	0.78	0.22	-1.35	0.63	0.19	-1.35	0.37	0.25	-1.35	0.47	0.24	NaN	NaN	NaN	-1.35	0.08	0.28
107	0.535	-1.46	0.84	0.39	NaN	NaN	NaN	NaN	NaN	NaN	-1.38	0.6	0.58	-1.36	0.46	0.52	-1.38	0.38	0.52	-1.4	0.26	0.57	-1.38	0.08	0.51	-1.3	0.03	0.56	NaN	NaN	NaN	-1.34	0.78	0.22	-1.35	0.63	0.19	-1.35	0.37	0.25	-1.35	0.47	0.24	NaN	NaN	NaN	-1.35	0.08	0.28
108	0.54	-1.46	0.84	0.39	NaN	NaN	NaN	NaN	NaN	NaN	-1.38	0.6	0.58	-1.37	0.46	0.52	-1.38	0.38	0.52	-1.4	0.26	0.57	-1.38	0.08	0.51	-1.3	0.03	0.56	NaN	NaN	NaN	-1.34	0.78	0.22	-1.36	0.63	0.19	-1.35	0.37	0.25	-1.35	0.47	0.24	NaN	NaN	NaN	-1.35	0.08	0.28
109	0.545	-1.46	0.84	0.39	NaN	NaN	NaN	NaN	NaN	NaN	-1.38	0.6	0.58	-1.37	0.46	0.52	-1.38	0.38	0.52	-1.4	0.26	0.57	-1.38	0.08	0.51	-1.3	0.03	0.56	NaN	NaN	NaN	-1.34	0.78	0.22	-1.36	0.63	0.19	-1.35	0.37	0.25	-1.34	0.47	0.24	NaN	NaN	NaN	-1.35	0.08	0.28
110	0.55	-1.46	0.84	0.39	NaN	NaN	NaN	NaN	NaN	NaN	-1.38	0.6	0.58	-1.37	0.46	0.52	-1.38	0.38	0.52	-1.4	0.26	0.57	-1.38	0.08	0.51	-1.3	0.03	0.56	NaN	NaN	NaN	-1.34	0.78	0.22	-1.36	0.63	0.19	-1.35	0.37	0.25	-1.34	0.47	0.24	NaN	NaN	NaN	-1.35	0.08	0.28
111	0.555	-1.46	0.84	0.39	NaN	NaN	NaN	NaN	NaN	NaN	-1.38	0.6	0.58	-1.37	0.46	0.52	-1.38	0.38	0.52	-1.4	0.26	0.57	-1.38	0.08	0.51	-1.3	0.03	0.55	NaN	NaN	NaN	-1.34	0.78	0.22	-1.36	0.63	0.19	-1.35	0.37	0.25	-1.34	0.47	0.25	NaN	NaN	NaN	-1.35	0.08	0.28
112	0.56	-1.46	0.84	0.39	NaN	NaN	NaN	NaN	NaN	NaN	-1.38	0.6	0.59	-1.37	0.46	0.52	-1.38	0.38	0.52	-1.4	0.26	0.57	-1.38	0.08	0.51	-1.3	0.03	0.56	NaN	NaN	NaN	-1.34	0.78	0.22	-1.36	0.63	0.19	-1.35	0.37	0.25	-1.34	0.47	0.25	NaN	NaN	NaN	-1.35	0.08	0.28
113	0.565	-1.46	0.84	0.39	NaN	NaN	NaN	NaN	NaN	NaN	-1.38	0.6	0.59	-1.37	0.46	0.52	-1.38	0.38	0.52	-1.4	0.26	0.57	-1.38	0.08	0.51	-1.3	0.03	0.56	NaN	NaN	NaN	-1.34	0.78	0.22	-1.36	0.63	0.19	-1.35	0.37	0.25	-1.34	0.47	0.25	NaN	NaN	NaN	-1.35	0.08	0.28
114	0.57	-1.46	0.84	0.39	NaN	NaN	NaN	NaN	NaN	NaN	-1.38	0.6	0.59	-1.37	0.46	0.52	-1.38	0.38	0.52	-1.4	0.26	0.57	-1.38	0.08	0.51	-1.3	0.03	0.55	NaN	NaN	NaN	-1.34	0.78	0.22	-1.36	0.63	0.19	-1.35	0.37	0.25	-1.34	0.47	0.25	NaN	NaN	NaN	-1.35	0.08	0.28
115	0.575	-1.46	0.84	0.39	NaN	NaN	NaN	NaN	NaN	NaN	-1.38	0.6	0.59	-1.37	0.46	0.52	-1.38	0.38	0.52	-1.4	0.26	0.57	-1.38	0.08	0.51	-1.3	0.03	0.55	NaN	NaN	NaN	-1.34	0.78	0.22	-1.36	0.63	0.19	-1.35	0.37	0.25	-1.35	0.47	0.25	NaN	NaN	NaN	-1.35	0.08	0.28
116	0.58	-1.46	0.84	0.39	NaN	NaN	NaN	NaN	NaN	NaN	-1.38	0.6	0.59	-1.37	0.46	0.52	-1.38	0.38	0.52	-1.4	0.26	0.57	-1.38	0.08	0.51	-1.3	0.03	0.55	NaN	NaN	NaN	-1.34	0.78	0.22	-1.36	0.63	0.19	-1.35	0.37	0.25	-1.35	0.47	0.25	NaN	NaN	NaN	-1.35	0.08	0.28
117	0.585	-1.46	0.84	0.39	NaN	NaN	NaN	NaN	NaN	NaN	-1.38	0.6	0.59	-1.37	0.46	0.52	-1.38	0.38	0.52	-1.4	0.26	0.57	-1.38	0.08	0.51	-1.3	0.03	0.55	NaN	NaN	NaN	-1.34	0.78	0.22	-1.36	0.63	0.19	-1.35	0.37	0.25	-1.35	0.47	0.25	NaN	NaN	NaN	-1.35	0.08	0.28
118	0.59	-1.46	0.84	0.39	NaN	NaN	NaN	NaN	NaN	NaN	-1.38	0.6	0.59	-1.37	0.46	0.52	-1.38	0.38	0.52	-1.4	0.26	0.57	-1.38	0.08	0.51	-1.3	0.03	0.55	NaN	NaN	NaN	-1.34	0.78	0.22	-1.36	0.63	0.19	-1.35	0.37	0.25	-1.35	0.47	0.25	NaN	NaN	NaN	-1.35	0.08	0.28
119	0.595	-1.46	0.84	0.39	NaN	NaN	NaN	NaN	NaN	NaN	-1.38	0.6	0.59	-1.37	0.46	0.52	-1.38	0.38	0.52	-1.4	0.26	0.57	-1.38	0.08	0.51	-1.3	0.03	0.55	NaN	NaN	NaN	-1.34	0.78	0.22	-1.36	0.63	0.19	-1.35	0.37	0.25	-1.35	0.47	0.25	NaN	NaN	NaN	-1.35	0.08	0.28
120	0.6	-1.46	0.84	0.39	NaN	NaN	NaN	NaN	NaN	NaN	-1.38	0.6	0.59	-1.37	0.46	0.52	-1.38	0.38	0.52	-1.4	0.26	0.57	-1.38	0.08	0.51	-1.3	0.03	0.55	NaN	NaN	NaN	-1.34	0.78	0.22	-1.36	0.63	0.19	-1.35	0.37	0.25	-1.35	0.47	0.25	NaN	NaN	NaN	-1.35	0.08	0.28
121	0.605	-1.46	0.84	0.39	NaN	NaN	NaN	NaN	NaN	NaN	-1.38	0.6	0.59	-1.37	0.46	0.52	-1.38	0.38	0.52	-1.4	0.26	0.57	-1.38	0.08	0.51	-1.3	0.03	0.55	NaN	NaN	NaN	-1.34	0.78	0.22	-1.36	0.63	0.19	-1.35	0.37	0.25	-1.35	0.47	0.25	NaN	NaN	NaN	-1.35	0.08	0.28
122	0.61	-1.46	0.84	0.39	NaN	NaN	NaN	NaN	NaN	NaN	-1.38	0.6	0.59	-1.37	0.46	0.52	-1.38	0.38	0.52	-1.4	0.26	0.57	-1.38	0.08	0.51	-1.3	0.03	0.55	NaN	NaN	NaN	-1.34	0.78	0.22	-1.36	0.63	0.19	-1.35	0.37	0.25	-1.35	0.47	0.25	NaN	NaN	NaN	-1.35	0.08	0.28
123	0.615	-1.46	0.84	0.39	NaN	NaN	NaN	NaN	NaN	NaN	-1.38	0.6	0.59	-1.37	0.46	0.52	-1.38	0.38	0.52	-1.4	0.26	0.57	-1.38	0.08	0.51	-1.3	0.03	0.55	NaN	NaN	NaN	-1.34	0.78	0.22	-1.36	0.63	0.19	-1.35	0.37	0.25	-1.35	0.47	0.25	NaN	NaN	NaN	-1.35	0.08	0.28
124	0.62	-1.47	0.84	0.39	NaN	NaN	NaN	NaN	NaN	NaN	-1.38	0.6	0.59	-1.37	0.46	0.52	-1.38	0.38	0.52	-1.4	0.26	0.57	-1.38	0.08	0.51	-1.3	0.03	0.55	NaN	NaN	NaN	-1.35	0.78	0.22	-1.36	0.63	0.19	-1.35	0.37	0.25	-1.35	0.47	0.25	NaN	NaN	NaN	-1.35	0.08	0.28
125	0.625	-1.47	0.84	0.39	NaN	NaN	NaN	NaN	NaN	NaN	-1.38	0.6	0.59	-1.37	0.46	0.52	-1.38	0.38	0.52	-1.4	0.26	0.57	-1.39	0.08	0.51	-1.3	0.03	0.55	NaN	NaN	NaN	-1.35	0.78	0.22	-1.36	0.63	0.19	-1.35	0.37	0.25	-1.35	0.47	0.25	NaN	NaN	NaN	-1.35	0.08	0.28
126	0.63	-1.47	0.84	0.39	NaN	NaN	NaN	NaN	NaN	NaN	-1.38	0.6	0.59	-1.37	0.46	0.52	-1.38	0.38	0.52	-1.4	0.26	0.57	-1.39	0.08	0.51	-1.3	0.03	0.55	NaN	NaN	NaN	-1.35	0.78	0.22	-1.36	0.63	0.19	-1.35	0.37	0.25	-1.35	0.47	0.25	NaN	NaN	NaN	-1.35	0.08	0.28
127	0.635	-1.47	0.84	0.39	NaN	NaN	NaN	NaN	NaN	NaN	-1.38	0.6	0.59	-1.36	0.46	0.52	-1.38	0.38	0.52	-1.4	0.26	0.57	-1.39	0.08	0.51	-1.3	0.03	0.55	NaN	NaN	NaN	-1.35	0.78	0.22	-1.36	0.63	0.19	-1.35	0.37	0.25	-1.35	0.47	0.25	NaN	NaN	NaN	-1.35	0.08	0.28
128	0.64	-1.47	0.84	0.39	NaN	NaN	NaN	NaN	NaN	NaN	-1.38	0.6	0.59	-1.36	0.46	0.52	-1.38	0.38	0.52	-1.4	0.26	0.57	-1.39	0.08	0.51	-1.3	0.03	0.55	NaN	NaN	NaN	-1.35	0.78	0.22	-1.36	0.63	0.19	-1.35	0.37	0.25	-1.35	0.47	0.25	NaN	NaN	NaN	-1.35	0.08	0.28
129	0.645	-1.47	0.84	0.4	NaN	NaN	NaN	NaN	NaN	NaN	-1.38	0.6	0.59	-1.36	0.46	0.53	-1.38	0.38	0.52	-1.4	0.26	0.57	-1.39	0.08	0.51	-1.3	0.03	0.55	NaN	NaN	NaN	-1.35	0.78	0.22	-1.36	0.63	0.19	-1.35	0.37	0.25	-1.35	0.47	0.25	NaN	NaN	NaN	-1.35	0.08	0.28
130	0.65	-1.47	0.84	0.4	NaN	NaN	NaN	NaN	NaN	NaN	-1.38	0.6	0.59	-1.36	0.46	0.53	-1.38	0.38	0.52	-1.4	0.26	0.57	-1.39	0.08	0.51	-1.3	0.03	0.55	NaN	NaN	NaN	-1.35	0.78	0.22	-1.36	0.63	0.19	-1.35	0.37	0.25	-1.35	0.47	0.25	NaN	NaN	NaN	-1.35	0.08	0.28
131	0.655	-1.47	0.84	0.4	NaN	NaN	NaN	NaN	NaN	NaN	-1.38	0.6	0.59	-1.36	0.46	0.53	-1.38	0.38	0.52	-1.4	0.26	0.57	-1.39	0.08	0.51	-1.3	0.03	0.55	NaN	NaN	NaN	-1.35	0.78	0.22	-1.36	0.63	0.19	-1.35	0.37	0.25	-1.35	0.47	0.25	NaN	NaN	NaN	-1.35	0.08	0.28
132	0.66	-1.47	0.84	0.4	NaN	NaN	NaN	NaN	NaN	NaN	-1.38	0.6	0.59	-1.36	0.46	0.53	-1.38	0.38	0.52	-1.4	0.26	0.57	-1.39	0.08	0.51	-1.3	0.03	0.55	NaN	NaN	NaN	-1.35	0.78	0.22	-1.36	0.63	0.19	-1.35	0.37	0.25	-1.35	0.47	0.25	NaN	NaN	NaN	-1.35	0.08	0.28
133	0.665	-1.47	0.84	0.4	NaN	NaN	NaN	NaN	NaN	NaN	-1.38	0.6	0.59	-1.36	0.46	0.53	-1.38	0.38	0.52	-1.4	0.26	0.57	-1.39	0.08	0.51	-1.3	0.03	0.55	NaN	NaN	NaN	-1.35	0.78	0.22	-1.36	0.63	0.19	-1.35	0.37	0.25	-1.35	0.47	0.25	NaN	NaN	NaN	-1.35	0.08	0.28
134	0.67	-1.47	0.84	0.4	NaN	NaN	NaN	NaN	NaN	NaN	-1.38	0.6	0.59	-1.36	0.46	0.53	-1.38	0.38	0.52	-1.4	0.26	0.57	-1.39	0.08	0.51	-1.3	0.03	0.55	NaN	NaN	NaN	-1.35	0.78	0.22	-1.36	0.63	0.19	-1.35	0.37	0.25	-1.35	0.47	0.25	NaN	NaN	NaN	-1.35	0.08	0.28
135	0.675	-1.47	0.84	0.4	NaN	NaN	NaN	NaN	NaN	NaN	-1.38	0.6	0.59	-1.36	0.46	0.53	-1.38	0.38	0.52	-1.4	0.26	0.57	-1.39	0.08	0.51	-1.3	0.03	0.55	NaN	NaN	NaN	-1.35	0.78	0.22	-1.36	0.63	0.19	-1.35	0.37	0.25	-1.35	0.47	0.25	NaN	NaN	NaN	-1.35	0.08	0.28
136	0.68	-1.47	0.84	0.4	NaN	NaN	NaN	NaN	NaN	NaN	-1.38	0.6	0.59	-1.36	0.46	0.53	-1.38	0.38	0.52	-1.4	0.26	0.57	-1.39	0.08	0.51	-1.3	0.03	0.55	NaN	NaN	NaN	-1.35	0.78	0.22	-1.36	0.63	0.19	-1.35	0.37	0.25	-1.35	0.47	0.25	NaN	NaN	NaN	-1.35	0.08	0.28
137	0.685	-1.47	0.84	0.4	NaN	NaN	NaN	NaN	NaN	NaN	-1.38	0.6	0.59	-1.36	0.46	0.53	-1.38	0.38	0.52	-1.4	0.26	0.57	-1.39	0.08	0.51	-1.3	0.03	0.55	NaN	NaN	NaN	-1.35	0.78	0.22	-1.36	0.63	0.19	-1.35	0.37	0.25	-1.35	0.47	0.25	NaN	NaN	NaN	-1.35	0.08	0.28
138	0.69	-1.47	0.84	0.4	NaN	NaN	NaN	NaN	NaN	NaN	-1.38	0.6	0.59	-1.36	0.46	0.53	-1.38	0.38	0.52	-1.4	0.26	0.57	-1.39	0.08	0.51	-1.3	0.03	0.55	NaN	NaN	NaN	-1.35	0.78	0.22	-1.36	0.63	0.19	-1.35	0.37	0.25	-1.35	0.47	0.25	NaN	NaN	NaN	-1.35	0.08	0.28
139	0.695	-1.47	0.84	0.4	NaN	NaN	NaN	NaN	NaN	NaN	-1.38	0.6	0.59	-1.36	0.46	0.53	-1.38	0.38	0.52	-1.4	0.26	0.57	-1.39	0.08	0.51	-1.3	0.03	0.55	NaN	NaN	NaN	-1.35	0.78	0.22	-1.36	0.63	0.19	-1.35	0.37	0.25	-1.35	0.47	0.25	NaN	NaN	NaN	-1.35	0.08	0.28
140	0.7	-1.47	0.84	0.4	NaN	NaN	NaN	NaN	NaN	NaN	-1.38	0.6	0.59	-1.36	0.46	0.53	-1.38	0.38	0.52	-1.4	0.26	0.57	-1.39	0.08	0.51	-1.3	0.03	0.55	NaN	NaN	NaN	-1.35	0.78	0.22	-1.36	0.63	0.19	-1.35	0.37	0.25	-1.35	0.47	0.25	NaN	NaN	NaN	-1.35	0.08	0.28
141	0.705	-1.47	0.84	0.4	NaN	NaN	NaN	NaN	NaN	NaN	-1.38	0.6	0.59	-1.36	0.46	0.53	-1.38	0.38	0.52	-1.4	0.26	0.57	-1.39	0.08	0.51	-1.3	0.03	0.55	NaN	NaN	NaN	-1.35	0.78	0.22	-1.36	0.63	0.19	-1.35	0.37	0.25	-1.35	0.47	0.25	NaN	NaN	NaN	-1.35	0.08	0.28
142	0.71	-1.47	0.84	0.4	NaN	NaN	NaN	NaN	NaN	NaN	-1.38	0.6	0.59	-1.36	0.46	0.53	-1.38	0.38	0.52	-1.4	0.26	0.57	-1.39	0.08	0.51	-1.3	0.03	0.55	NaN	NaN	NaN	-1.35	0.78	0.22	-1.36	0.63	0.19	-1.35	0.37	0.25	-1.35	0.47	0.25	NaN	NaN	NaN	-1.35	0.08	0.28
143	0.715	-1.47	0.84	0.4	NaN	NaN	NaN	NaN	NaN	NaN	-1.38	0.6	0.59	-1.36	0.46	0.53	-1.38	0.38	0.52	-1.4	0.26	0.57	-1.39	0.08	0.51	-1.3	0.03	0.55	NaN	NaN	NaN	-1.35	0.78	0.22	-1.36	0.63	0.19	-1.35	0.37	0.25	-1.35	0.47	0.25	NaN	NaN	NaN	-1.35	0.08	0.28
144	0.72	-1.47	0.84	0.4	NaN	NaN	NaN	NaN	NaN	NaN	-1.38	0.6	0.59	-1.36	0.46	0.53	-1.38	0.38	0.52	-1.4	0.26	0.57	-1.39	0.08	0.51	-1.3	0.03	0.55	NaN	NaN	NaN	-1.35	0.78	0.22	-1.36	0.63	0.19	-1.35	0.37	0.25	-1.35	0.47	0.25	NaN	NaN	NaN	-1.35	0.08	0.28
145	0.725	-1.47	0.84	0.4	NaN	NaN	NaN	NaN	NaN	NaN	-1.38	0.6	0.59	-1.36	0.46	0.53	-1.38	0.38	0.52	-1.4	0.26	0.57	-1.39	0.08	0.51	-1.3	0.03	0.55	NaN	NaN	NaN	-1.35	0.78	0.22	-1.36	0.63	0.19	-1.36	0.37	0.25	-1.35	0.47	0.25	NaN	NaN	NaN	-1.35	0.08	0.28
146	0.73	-1.47	0.84	0.4	NaN	NaN	NaN	NaN	NaN	NaN	-1.38	0.6	0.59	-1.36	0.46	0.53	-1.38	0.38	0.52	-1.4	0.26	0.57	-1.39	0.08	0.51	-1.3	0.03	0.55	NaN	NaN	NaN	-1.35	0.78	0.23	-1.36	0.63	0.19	-1.36	0.37	0.25	-1.35	0.47	0.25	NaN	NaN	NaN	-1.35	0.08	0.28
147	0.735	-1.47	0.84	0.4	NaN	NaN	NaN	NaN	NaN	NaN	-1.38	0.6	0.59	-1.36	0.46	0.53	-1.38	0.38	0.52	-1.4	0.26	0.57	-1.39	0.08	0.51	-1.3	0.03	0.55	NaN	NaN	NaN	-1.35	0.78	0.23	-1.36	0.63	0.19	-1.36	0.37	0.25	-1.35	0.47	0.25	NaN	NaN	NaN	-1.35	0.08	0.28
148	0.74	-1.47	0.84	0.4	NaN	NaN	NaN	NaN	NaN	NaN	-1.38	0.6	0.59	-1.36	0.46	0.53	-1.38	0.38	0.52	-1.4	0.26	0.57	-1.39	0.08	0.51	-1.3	0.03	0.55	NaN	NaN	NaN	-1.35	0.78	0.23	-1.36	0.63	0.19	-1.36	0.37	0.25	-1.35	0.47	0.25	NaN	NaN	NaN	-1.35	0.08	0.28
149	0.745	-1.47	0.84	0.4	NaN	NaN	NaN	NaN	NaN	NaN	-1.38	0.6	0.59	-1.36	0.46	0.53	-1.37	0.38	0.52	-1.4	0.26	0.57	-1.39	0.08	0.51	-1.3	0.03	0.55	NaN	NaN	NaN	-1.35	0.78	0.23	-1.36	0.63	0.19	-1.36	0.37	0.25	-1.35	0.47	0.25	NaN	NaN	NaN	-1.35	0.08	0.28
150	0.75	-1.47	0.84	0.4	NaN	NaN	NaN	NaN	NaN	NaN	-1.38	0.6	0.59	-1.36	0.46	0.53	-1.37	0.38	0.52	-1.4	0.26	0.57	-1.39	0.08	0.51	-1.3	0.03	0.55	NaN	NaN	NaN	-1.35	0.78	0.23	-1.36	0.63	0.19	-1.36	0.37	0.25	-1.35	0.47	0.25	NaN	NaN	NaN	-1.35	0.08	0.28
151	0.755	-1.47	0.84	0.4	NaN	NaN	NaN	NaN	NaN	NaN	-1.38	0.6	0.59	-1.36	0.46	0.53	-1.37	0.38	0.52	-1.4	0.26	0.57	-1.39	0.08	0.51	-1.3	0.03	0.55	NaN	NaN	NaN	-1.35	0.78	0.23	-1.36	0.63	0.19	-1.36	0.37	0.25	-1.35	0.47	0.25	NaN	NaN	NaN	-1.35	0.08	0.28
152	0.76	-1.47	0.84	0.4	NaN	NaN	NaN	NaN	NaN	NaN	-1.38	0.6	0.59	-1.36	0.46	0.53	-1.37	0.38	0.52	-1.4	0.26	0.57	-1.39	0.08	0.51	-1.3	0.03	0.55	NaN	NaN	NaN	-1.35	0.78	0.23	-1.36	0.63	0.19	-1.36	0.37	0.25	-1.35	0.47	0.25	NaN	NaN	NaN	-1.35	0.08	0.28
153	0.765	-1.47	0.84	0.4	NaN	NaN	NaN	NaN	NaN	NaN	-1.38	0.6	0.59	-1.36	0.46	0.53	-1.37	0.38	0.52	-1.4	0.26	0.57	-1.39	0.08	0.51	-1.3	0.03	0.55	NaN	NaN	NaN	-1.35	0.78	0.23	-1.36	0.63	0.19	-1.36	0.37	0.25	-1.35	0.47	0.25	NaN	NaN	NaN	-1.35	0.08	0.28
154	0.77	-1.47	0.84	0.4	NaN	NaN	NaN	NaN	NaN	NaN	-1.38	0.6	0.59	-1.36	0.46	0.53	-1.37	0.38	0.52	-1.4	0.26	0.57	-1.39	0.08	0.51	-1.3	0.03	0.55	NaN	NaN	NaN	-1.35	0.78	0.23	-1.36	0.63	0.19	-1.36	0.37	0.25	-1.35	0.47	0.25	NaN	NaN	NaN	-1.35	0.08	0.28
155	0.775	-1.47	0.84	0.4	NaN	NaN	NaN	NaN	NaN	NaN	-1.38	0.6	0.59	-1.36	0.46	0.53	-1.37	0.38	0.52	-1.4	0.26	0.57	-1.39	0.08	0.51	-1.3	0.03	0.55	NaN	NaN	NaN	-1.35	0.78	0.23	-1.36	0.63	0.19	-1.36	0.37	0.25	-1.35	0.47	0.25	NaN	NaN	NaN	-1.35	0.08	0.28
156	0.78	-1.47	0.84	0.4	NaN	NaN	NaN	NaN	NaN	NaN	-1.38	0.6	0.59	-1.36	0.46	0.53	-1.37	0.38	0.52	-1.4	0.26	0.57	-1.39	0.08	0.51	-1.3	0.03	0.55	NaN	NaN	NaN	-1.35	0.78	0.23	-1.36	0.63	0.19	-1.36	0.37	0.25	-1.35	0.47	0.25	NaN	NaN	NaN	-1.35	0.08	0.28
157	0.785	-1.47	0.84	0.4	NaN	NaN	NaN	NaN	NaN	NaN	-1.38	0.6	0.59	-1.36	0.46	0.53	-1.37	0.38	0.52	-1.4	0.26	0.57	-1.39	0.08	0.51	-1.3	0.03	0.55	NaN	NaN	NaN	-1.35	0.78	0.23	-1.36	0.63	0.19	-1.36	0.37	0.25	-1.35	0.47	0.25	NaN	NaN	NaN	-1.35	0.08	0.28
158	0.79	-1.47	0.84	0.4	NaN	NaN	NaN	NaN	NaN	NaN	-1.38	0.6	0.59	-1.36	0.46	0.53	-1.37	0.38	0.52	-1.4	0.26	0.57	-1.39	0.08	0.51	-1.3	0.03	0.55	NaN	NaN	NaN	-1.35	0.78	0.23	-1.36	0.63	0.19	-1.36	0.37	0.25	-1.35	0.47	0.25	NaN	NaN	NaN	-1.35	0.08	0.28
159	0.795	-1.47	0.84	0.4	NaN	NaN	NaN	NaN	NaN	NaN	-1.38	0.6	0.59	-1.36	0.46	0.53	-1.37	0.38	0.52	-1.4	0.26	0.57	-1.39	0.08	0.51	-1.3	0.03	0.55	NaN	NaN	NaN	-1.35	0.78	0.23	-1.36	0.63	0.19	-1.36	0.37	0.25	-1.35	0.47	0.25	NaN	NaN	NaN	-1.35	0.08	0.28
160	0.8	-1.47	0.84	0.4	NaN	NaN	NaN	NaN	NaN	NaN	-1.38	0.6	0.59	-1.36	0.46	0.53	-1.37	0.38	0.52	-1.4	0.26	0.57	-1.39	0.08	0.51	-1.3	0.03	0.55	NaN	NaN	NaN	-1.35	0.78	0.23	-1.36	0.63	0.19	-1.36	0.37	0.25	-1.35	0.47	0.25	NaN	NaN	NaN	-1.35	0.08	0.28
161	0.805	-1.47	0.84	0.4	NaN	NaN	NaN	NaN	NaN	NaN	-1.38	0.6	0.59	-1.36	0.46	0.53	-1.37	0.38	0.52	-1.4	0.26	0.57	-1.39	0.08	0.51	-1.3	0.03	0.55	NaN	NaN	NaN	-1.35	0.78	0.23	-1.36	0.63	0.19	-1.36	0.37	0.25	-1.35	0.47	0.25	NaN	NaN	NaN	-1.35	0.08	0.28
162	0.81	-1.47	0.84	0.4	NaN	NaN	NaN	NaN	NaN	NaN	-1.38	0.6	0.59	-1.36	0.46	0.53	-1.37	0.38	0.52	-1.4	0.26	0.57	-1.39	0.08	0.51	-1.3	0.03	0.55	NaN	NaN	NaN	-1.35	0.78	0.23	-1.36	0.63	0.19	-1.36	0.37	0.25	-1.35	0.47	0.25	NaN	NaN	NaN	-1.35	0.08	0.28
163	0.815	-1.47	0.84	0.4	NaN	NaN	NaN	NaN	NaN	NaN	-1.38	0.6	0.59	-1.36	0.46	0.53	-1.37	0.38	0.52	-1.4	0.26	0.57	-1.39	0.08	0.51	-1.3	0.03	0.55	NaN	NaN	NaN	-1.35	0.78	0.23	-1.36	0.63	0.19	-1.36	0.37	0.25	-1.35	0.47	0.25	NaN	NaN	NaN	-1.35	0.08	0.28
164	0.82	-1.47	0.84	0.4	NaN	NaN	NaN	NaN	NaN	NaN	-1.38	0.6	0.59	-1.36	0.46	0.53	-1.37	0.38	0.52	-1.4	0.26	0.57	-1.39	0.08	0.51	-1.3	0.03	0.55	NaN	NaN	NaN	-1.35	0.78	0.23	-1.36	0.63	0.19	-1.36	0.37	0.25	-1.35	0.47	0.25	NaN	NaN	NaN	-1.35	0.08	0.28
165	0.825	-1.47	0.84	0.4	NaN	NaN	NaN	NaN	NaN	NaN	-1.38	0.6	0.59	-1.36	0.46	0.53	-1.37	0.37	0.52	-1.4	0.26	0.57	-1.39	0.08	0.51	-1.3	0.03	0.55	NaN	NaN	NaN	-1.35	0.78	0.23	-1.36	0.63	0.19	-1.36	0.37	0.25	-1.35	0.47	0.25	NaN	NaN	NaN	-1.35	0.08	0.28
166	0.83	-1.47	0.84	0.4	NaN	NaN	NaN	NaN	NaN	NaN	-1.38	0.6	0.59	-1.36	0.46	0.53	-1.37	0.37	0.52	-1.4	0.26	0.57	-1.39	0.08	0.51	-1.3	0.03	0.55	NaN	NaN	NaN	-1.35	0.78	0.23	-1.36	0.63	0.19	-1.36	0.37	0.25	-1.35	0.47	0.25	NaN	NaN	NaN	-1.35	0.08	0.28
167	0.835	-1.47	0.84	0.4	NaN	NaN	NaN	NaN	NaN	NaN	-1.38	0.6	0.59	-1.36	0.46	0.53	-1.37	0.37	0.52	-1.4	0.26	0.57	-1.39	0.08	0.51	-1.3	0.03	0.55	NaN	NaN	NaN	-1.35	0.78	0.23	-1.36	0.63	0.19	-1.36	0.37	0.25	-1.35	0.47	0.25	NaN	NaN	NaN	-1.35	0.08	0.28
168	0.84	-1.47	0.84	0.4	NaN	NaN	NaN	NaN	NaN	NaN	-1.38	0.6	0.59	-1.36	0.46	0.53	-1.37	0.37	0.52	-1.4	0.26	0.57	-1.39	0.08	0.51	-1.3	0.03	0.55	NaN	NaN	NaN	-1.35	0.78	0.23	-1.36	0.63	0.19	-1.36	0.37	0.25	-1.35	0.47	0.25	NaN	NaN	NaN	-1.35	0.08	0.28
169	0.845	-1.47	0.84	0.4	NaN	NaN	NaN	NaN	NaN	NaN	-1.38	0.6	0.59	-1.36	0.46	0.53	-1.37	0.37	0.52	-1.4	0.26	0.57	-1.39	0.08	0.51	-1.3	0.03	0.55	NaN	NaN	NaN	-1.35	0.78	0.23	-1.36	0.63	0.19	-1.36	0.37	0.25	-1.35	0.47	0.25	NaN	NaN	NaN	-1.35	0.08	0.28
170	0.85	-1.47	0.84	0.4	NaN	NaN	NaN	NaN	NaN	NaN	-1.38	0.6	0.59	-1.36	0.46	0.53	-1.37	0.37	0.52	-1.4	0.26	0.57	-1.39	0.08	0.51	-1.3	0.03	0.55	NaN	NaN	NaN	-1.35	0.78	0.23	-1.36	0.63	0.19	-1.36	0.37	0.25	-1.35	0.47	0.25	NaN	NaN	NaN	-1.35	0.08	0.28
171	0.855	-1.47	0.84	0.4	NaN	NaN	NaN	NaN	NaN	NaN	-1.38	0.6	0.59	-1.36	0.46	0.53	-1.37	0.37	0.52	-1.4	0.26	0.57	-1.39	0.08	0.51	-1.3	0.03	0.55	NaN	NaN	NaN	-1.35	0.78	0.23	-1.36	0.63	0.19	-1.36	0.37	0.25	-1.35	0.47	0.25	NaN	NaN	NaN	-1.35	0.08	0.28
172	0.86	-1.47	0.84	0.4	NaN	NaN	NaN	NaN	NaN	NaN	-1.38	0.6	0.59	-1.36	0.46	0.53	-1.37	0.37	0.52	-1.4	0.26	0.57	-1.39	0.08	0.51	-1.3	0.03	0.55	NaN	NaN	NaN	-1.35	0.78	0.23	-1.36	0.63	0.19	-1.36	0.37	0.26	-1.35	0.47	0.25	NaN	NaN	NaN	-1.35	0.08	0.28
173	0.865	-1.47	0.84	0.4	NaN	NaN	NaN	NaN	NaN	NaN	-1.38	0.6	0.59	-1.36	0.46	0.53	-1.37	0.37	0.52	-1.4	0.26	0.57	-1.39	0.08	0.51	-1.3	0.03	0.55	NaN	NaN	NaN	-1.35	0.78	0.23	-1.36	0.63	0.19	-1.36	0.37	0.26	-1.35	0.47	0.25	NaN	NaN	NaN	-1.35	0.08	0.28
174	0.87	-1.47	0.84	0.4	NaN	NaN	NaN	NaN	NaN	NaN	-1.38	0.6	0.59	-1.36	0.46	0.53	-1.37	0.37	0.52	-1.4	0.26	0.57	-1.39	0.08	0.51	-1.3	0.03	0.55	NaN	NaN	NaN	-1.35	0.78	0.23	-1.36	0.63	0.19	-1.36	0.37	0.26	-1.35	0.47	0.25	NaN	NaN	NaN	-1.35	0.08	0.28
175	0.875	-1.47	0.84	0.4	NaN	NaN	NaN	NaN	NaN	NaN	-1.38	0.6	0.59	-1.36	0.46	0.53	-1.37	0.37	0.52	-1.4	0.26	0.57	-1.39	0.08	0.51	-1.3	0.03	0.55	NaN	NaN	NaN	-1.35	0.78	0.23	-1.36	0.63	0.19	-1.36	0.37	0.26	-1.35	0.47	0.25	NaN	NaN	NaN	-1.35	0.08	0.28
176	0.88	-1.47	0.84	0.4	NaN	NaN	NaN	NaN	NaN	NaN	-1.38	0.6	0.59	-1.36	0.46	0.53	-1.37	0.37	0.52	-1.4	0.26	0.57	-1.39	0.08	0.51	-1.3	0.03	0.55	NaN	NaN	NaN	-1.35	0.78	0.23	-1.36	0.63	0.19	-1.36	0.37	0.26	NaN	NaN	NaN	NaN	NaN	NaN	-1.35	0.08	0.28
177	0.885	-1.47	0.84	0.4	NaN	NaN	NaN	NaN	NaN	NaN	-1.38	0.6	0.59	-1.36	0.46	0.53	-1.37	0.37	0.52	-1.4	0.26	0.57	-1.39	0.08	0.51	-1.3	0.03	0.55	NaN	NaN	NaN	-1.35	0.78	0.23	-1.36	0.63	0.19	-1.36	0.37	0.26	NaN	NaN	NaN	NaN	NaN	NaN	-1.35	0.08	0.28
178	0.89	-1.47	0.84	0.4	NaN	NaN	NaN	NaN	NaN	NaN	-1.38	0.6	0.59	-1.36	0.46	0.53	-1.37	0.37	0.52	-1.4	0.26	0.57	-1.39	0.08	0.51	-1.3	0.03	0.55	NaN	NaN	NaN	-1.35	0.78	0.23	-1.36	0.63	0.19	-1.36	0.37	0.26	NaN	NaN	NaN	NaN	NaN	NaN	-1.35	0.08	0.28
179	0.895	-1.47	0.84	0.4	NaN	NaN	NaN	NaN	NaN	NaN	-1.38	0.6	0.59	-1.36	0.46	0.53	-1.37	0.37	0.52	-1.4	0.26	0.57	-1.39	0.08	0.51	-1.3	0.03	0.55	NaN	NaN	NaN	-1.35	0.78	0.23	-1.36	0.63	0.19	-1.36	0.37	0.26	NaN	NaN	NaN	NaN	NaN	NaN	-1.35	0.08	0.28
180	0.9	-1.47	0.84	0.4	NaN	NaN	NaN	NaN	NaN	NaN	-1.38	0.6	0.59	-1.36	0.46	0.53	-1.37	0.37	0.52	-1.4	0.26	0.57	-1.39	0.08	0.51	-1.3	0.03	0.55	NaN	NaN	NaN	-1.35	0.78	0.23	-1.36	0.63	0.19	-1.36	0.37	0.26	NaN	NaN	NaN	NaN	NaN	NaN	-1.35	0.08	0.28
181	0.905	-1.47	0.84	0.4	NaN	NaN	NaN	NaN	NaN	NaN	-1.38	0.6	0.59	-1.36	0.46	0.53	-1.37	0.37	0.52	-1.4	0.26	0.57	-1.39	0.08	0.51	-1.3	0.03	0.55	NaN	NaN	NaN	-1.35	0.78	0.23	-1.36	0.63	0.19	-1.36	0.37	0.26	-1.35	0.47	0.25	NaN	NaN	NaN	-1.35	0.08	0.28
182	0.91	-1.47	0.84	0.4	NaN	NaN	NaN	NaN	NaN	NaN	-1.38	0.6	0.59	-1.36	0.46	0.53	-1.37	0.37	0.52	-1.4	0.26	0.57	-1.39	0.08	0.51	-1.3	0.03	0.55	NaN	NaN	NaN	-1.35	0.78	0.23	-1.36	0.63	0.19	-1.36	0.37	0.26	-1.35	0.47	0.25	NaN	NaN	NaN	-1.35	0.08	0.28
183	0.915	-1.47	0.84	0.4	NaN	NaN	NaN	NaN	NaN	NaN	-1.38	0.6	0.59	-1.36	0.46	0.53	-1.37	0.37	0.52	-1.4	0.26	0.57	-1.39	0.08	0.51	-1.3	0.03	0.55	NaN	NaN	NaN	-1.35	0.78	0.23	-1.36	0.63	0.19	-1.36	0.37	0.26	-1.35	0.47	0.25	NaN	NaN	NaN	-1.35	0.08	0.28
184	0.92	-1.47	0.84	0.4	NaN	NaN	NaN	NaN	NaN	NaN	-1.38	0.6	0.59	-1.36	0.46	0.53	-1.37	0.37	0.52	-1.4	0.26	0.57	-1.39	0.08	0.51	-1.3	0.03	0.55	NaN	NaN	NaN	-1.35	0.78	0.23	-1.36	0.63	0.19	-1.36	0.37	0.26	-1.35	0.47	0.25	NaN	NaN	NaN	-1.35	0.08	0.28
185	0.925	-1.47	0.84	0.4	NaN	NaN	NaN	NaN	NaN	NaN	-1.38	0.6	0.59	-1.36	0.46	0.53	-1.37	0.37	0.52	-1.4	0.26	0.57	-1.39	0.08	0.51	-1.3	0.03	0.55	NaN	NaN	NaN	-1.35	0.78	0.23	-1.36	0.63	0.19	-1.36	0.37	0.26	-1.35	0.47	0.25	NaN	NaN	NaN	-1.35	0.08	0.28
186	0.93	-1.47	0.84	0.4	NaN	NaN	NaN	NaN	NaN	NaN	-1.37	0.6	0.59	-1.36	0.46	0.53	-1.37	0.37	0.52	-1.4	0.26	0.57	-1.39	0.08	0.51	-1.3	0.03	0.55	NaN	NaN	NaN	-1.35	0.78	0.23	-1.36	0.63	0.19	-1.36	0.37	0.26	-1.35	0.47	0.25	NaN	NaN	NaN	-1.35	0.08	0.28
187	0.935	-1.47	0.84	0.4	NaN	NaN	NaN	NaN	NaN	NaN	-1.37	0.6	0.59	-1.36	0.46	0.53	-1.37	0.37	0.52	-1.4	0.26	0.57	-1.39	0.08	0.51	-1.3	0.03	0.55	NaN	NaN	NaN	-1.35	0.78	0.23	-1.37	0.63	0.19	-1.36	0.37	0.26	-1.35	0.47	0.25	NaN	NaN	NaN	-1.35	0.08	0.28
188	0.94	-1.47	0.84	0.4	NaN	NaN	NaN	NaN	NaN	NaN	-1.37	0.6	0.59	-1.36	0.46	0.53	-1.37	0.37	0.52	-1.4	0.26	0.57	-1.39	0.08	0.51	-1.3	0.03	0.55	NaN	NaN	NaN	-1.35	0.78	0.23	-1.37	0.63	0.19	-1.36	0.37	0.26	-1.35	0.47	0.25	NaN	NaN	NaN	-1.35	0.08	0.28
189	0.945	-1.47	0.84	0.4	NaN	NaN	NaN	NaN	NaN	NaN	-1.37	0.6	0.59	-1.36	0.46	0.53	-1.37	0.37	0.52	-1.4	0.26	0.57	-1.39	0.08	0.51	-1.3	0.03	0.55	NaN	NaN	NaN	-1.35	0.78	0.23	-1.37	0.63	0.19	-1.36	0.37	0.26	NaN	NaN	NaN	NaN	NaN	NaN	-1.35	0.08	0.28
190	0.95	-1.47	0.84	0.4	NaN	NaN	NaN	NaN	NaN	NaN	-1.37	0.6	0.59	-1.36	0.46	0.53	-1.37	0.37	0.52	-1.4	0.26	0.57	-1.39	0.08	0.51	-1.3	0.03	0.55	NaN	NaN	NaN	-1.35	0.78	0.23	-1.37	0.63	0.19	-1.36	0.37	0.26	NaN	NaN	NaN	NaN	NaN	NaN	-1.35	0.08	0.28
191	0.955	-1.47	0.84	0.4	NaN	NaN	NaN	NaN	NaN	NaN	-1.37	0.6	0.59	-1.36	0.46	0.53	-1.37	0.37	0.52	-1.4	0.26	0.57	-1.39	0.08	0.51	-1.3	0.03	0.55	NaN	NaN	NaN	-1.35	0.78	0.23	-1.37	0.63	0.19	-1.36	0.37	0.26	NaN	NaN	NaN	NaN	NaN	NaN	-1.35	0.08	0.28
192	0.96	-1.47	0.84	0.4	NaN	NaN	NaN	NaN	NaN	NaN	-1.37	0.6	0.59	-1.36	0.46	0.53	-1.37	0.37	0.52	-1.4	0.26	0.57	-1.39	0.08	0.51	-1.3	0.03	0.55	NaN	NaN	NaN	-1.35	0.78	0.23	-1.37	0.63	0.19	-1.36	0.37	0.26	NaN	NaN	NaN	NaN	NaN	NaN	-1.35	0.08	0.28
193	0.965	-1.47	0.84	0.4	NaN	NaN	NaN	NaN	NaN	NaN	-1.37	0.6	0.59	-1.36	0.46	0.53	-1.37	0.37	0.52	-1.4	0.26	0.57	-1.39	0.08	0.51	-1.3	0.03	0.55	NaN	NaN	NaN	-1.35	0.78	0.23	-1.37	0.63	0.19	-1.36	0.37	0.26	NaN	NaN	NaN	NaN	NaN	NaN	-1.35	0.08	0.28
194	0.97	-1.47	0.84	0.4	NaN	NaN	NaN	NaN	NaN	NaN	-1.37	0.6	0.59	-1.36	0.46	0.53	-1.37	0.37	0.52	-1.4	0.26	0.57	-1.39	0.08	0.51	-1.3	0.03	0.55	NaN	NaN	NaN	-1.35	0.78	0.23	-1.37	0.63	0.19	-1.36	0.37	0.26	NaN	NaN	NaN	NaN	NaN	NaN	-1.35	0.08	0.28
195	0.975	-1.47	0.84	0.4	NaN	NaN	NaN	NaN	NaN	NaN	-1.37	0.6	0.59	-1.36	0.46	0.53	-1.37	0.37	0.52	-1.4	0.26	0.57	-1.39	0.08	0.51	-1.3	0.03	0.55	NaN	NaN	NaN	-1.35	0.78	0.23	-1.37	0.63	0.19	-1.36	0.37	0.26	NaN	NaN	NaN	NaN	NaN	NaN	-1.35	0.08	0.28
196	0.98	-1.47	0.84	0.4	NaN	NaN	NaN	NaN	NaN	NaN	-1.37	0.6	0.59	-1.36	0.46	0.53	-1.37	0.37	0.52	-1.4	0.26	0.57	-1.39	0.08	0.51	-1.3	0.03	0.55	NaN	NaN	NaN	-1.35	0.78	0.23	-1.37	0.63	0.19	-1.36	0.37	0.26	-1.35	0.47	0.25	NaN	NaN	NaN	-1.35	0.08	0.28
197	0.985	-1.47	0.84	0.4	NaN	NaN	NaN	NaN	NaN	NaN	-1.37	0.6	0.59	-1.36	0.46	0.53	-1.37	0.37	0.52	-1.4	0.26	0.57	-1.39	0.08	0.51	-1.3	0.04	0.55	NaN	NaN	NaN	-1.35	0.78	0.23	-1.37	0.63	0.19	-1.36	0.37	0.26	-1.35	0.47	0.25	NaN	NaN	NaN	-1.35	0.08	0.28
198	0.99	-1.47	0.84	0.4	NaN	NaN	NaN	NaN	NaN	NaN	-1.37	0.6	0.59	-1.36	0.46	0.53	-1.37	0.37	0.52	-1.4	0.26	0.57	-1.39	0.08	0.51	-1.3	0.04	0.55	NaN	NaN	NaN	-1.35	0.78	0.23	-1.37	0.63	0.19	-1.36	0.37	0.26	-1.35	0.47	0.25	NaN	NaN	NaN	-1.35	0.08	0.28
199	0.995	-1.47	0.84	0.4	NaN	NaN	NaN	NaN	NaN	NaN	-1.37	0.6	0.59	-1.36	0.46	0.53	-1.37	0.37	0.52	-1.4	0.26	0.57	-1.39	0.08	0.51	-1.3	0.04	0.55	NaN	NaN	NaN	-1.36	0.78	0.23	-1.37	0.63	0.19	-1.36	0.37	0.26	-1.35	0.47	0.25	NaN	NaN	NaN	-1.35	0.08	0.28
200	1	-1.47	0.84	0.4	NaN	NaN	NaN	NaN	NaN	NaN	-1.37	0.6	0.59	-1.36	0.46	0.53	-1.37	0.37	0.53	-1.4	0.26	0.57	-1.39	0.08	0.51	-1.3	0.04	0.55	NaN	NaN	NaN	-1.36	0.78	0.23	-1.37	0.63	0.19	-1.36	0.37	0.26	-1.35	0.47	0.25	NaN	NaN	NaN	-1.35	0.08	0.28
201	1.005	-1.47	0.84	0.4	NaN	NaN	NaN	NaN	NaN	NaN	-1.37	0.6	0.59	-1.36	0.46	0.53	-1.37	0.38	0.53	-1.4	0.26	0.57	-1.39	0.08	0.51	-1.3	0.04	0.55	NaN	NaN	NaN	-1.36	0.78	0.23	-1.37	0.63	0.19	-1.36	0.37	0.26	-1.35	0.47	0.25	NaN	NaN	NaN	-1.35	0.08	0.28
202	1.01	-1.47	0.84	0.41	NaN	NaN	NaN	NaN	NaN	NaN	-1.37	0.6	0.59	-1.36	0.46	0.53	-1.37	0.38	0.53	-1.4	0.26	0.57	-1.39	0.08	0.51	-1.3	0.04	0.55	NaN	NaN	NaN	-1.36	0.78	0.23	-1.37	0.63	0.2	-1.36	0.37	0.26	-1.35	0.47	0.25	NaN	NaN	NaN	-1.35	0.08	0.28
203	1.015	-1.47	0.84	0.41	NaN	NaN	NaN	NaN	NaN	NaN	-1.37	0.6	0.59	-1.36	0.46	0.53	-1.37	0.38	0.53	-1.4	0.26	0.57	-1.39	0.08	0.51	-1.3	0.04	0.55	NaN	NaN	NaN	-1.36	0.78	0.23	-1.37	0.63	0.2	-1.36	0.37	0.26	-1.35	0.47	0.25	NaN	NaN	NaN	-1.35	0.08	0.28
204	1.02	-1.47	0.84	0.41	NaN	NaN	NaN	NaN	NaN	NaN	-1.37	0.6	0.59	-1.36	0.46	0.53	-1.37	0.38	0.53	-1.4	0.26	0.57	-1.39	0.08	0.51	-1.3	0.04	0.55	NaN	NaN	NaN	-1.36	0.78	0.23	-1.37	0.63	0.2	-1.36	0.37	0.26	-1.35	0.47	0.25	NaN	NaN	NaN	-1.35	0.08	0.28
205	1.025	-1.47	0.84	0.41	NaN	NaN	NaN	NaN	NaN	NaN	-1.37	0.6	0.59	-1.36	0.46	0.53	-1.37	0.38	0.53	-1.4	0.26	0.57	-1.39	0.08	0.51	-1.3	0.04	0.55	NaN	NaN	NaN	-1.36	0.78	0.23	-1.37	0.63	0.2	-1.36	0.37	0.26	-1.35	0.47	0.25	NaN	NaN	NaN	-1.35	0.08	0.28
206	1.03	-1.47	0.84	0.41	NaN	NaN	NaN	NaN	NaN	NaN	-1.37	0.6	0.59	-1.36	0.46	0.53	-1.37	0.38	0.53	-1.4	0.26	0.57	-1.39	0.08	0.51	-1.3	0.04	0.55	NaN	NaN	NaN	-1.36	0.78	0.23	-1.37	0.63	0.2	-1.36	0.37	0.26	-1.35	0.47	0.25	NaN	NaN	NaN	-1.35	0.08	0.28
207	1.035	-1.47	0.84	0.41	NaN	NaN	NaN	NaN	NaN	NaN	-1.37	0.6	0.59	-1.36	0.46	0.53	-1.37	0.38	0.53	-1.4	0.26	0.57	-1.39	0.08	0.51	-1.3	0.04	0.55	NaN	NaN	NaN	-1.36	0.78	0.23	-1.37	0.63	0.2	-1.36	0.37	0.26	-1.35	0.47	0.25	NaN	NaN	NaN	-1.35	0.08	0.28
208	1.04	-1.47	0.84	0.41	NaN	NaN	NaN	NaN	NaN	NaN	-1.37	0.6	0.59	-1.36	0.46	0.53	-1.37	0.38	0.53	-1.4	0.26	0.57	-1.39	0.08	0.51	-1.3	0.04	0.55	NaN	NaN	NaN	-1.36	0.78	0.23	-1.37	0.63	0.2	-1.36	0.37	0.26	-1.35	0.47	0.25	NaN	NaN	NaN	-1.35	0.08	0.28
209	1.045	-1.47	0.84	0.41	NaN	NaN	NaN	NaN	NaN	NaN	-1.37	0.6	0.59	-1.36	0.46	0.53	-1.37	0.38	0.53	-1.4	0.26	0.57	-1.39	0.08	0.51	-1.3	0.04	0.55	NaN	NaN	NaN	-1.36	0.78	0.23	-1.37	0.63	0.2	-1.36	0.37	0.26	-1.35	0.47	0.25	NaN	NaN	NaN	-1.35	0.08	0.28
210	1.05	-1.47	0.84	0.41	NaN	NaN	NaN	NaN	NaN	NaN	-1.37	0.6	0.59	-1.36	0.46	0.53	-1.37	0.38	0.53	-1.4	0.26	0.57	-1.39	0.08	0.51	-1.3	0.04	0.55	NaN	NaN	NaN	-1.36	0.78	0.23	-1.37	0.63	0.2	-1.36	0.37	0.26	-1.35	0.47	0.25	NaN	NaN	NaN	-1.35	0.08	0.28
211	1.055	-1.47	0.84	0.41	NaN	NaN	NaN	NaN	NaN	NaN	-1.37	0.6	0.59	-1.36	0.46	0.53	-1.37	0.38	0.53	-1.39	0.26	0.57	-1.39	0.08	0.51	-1.3	0.04	0.55	NaN	NaN	NaN	-1.36	0.78	0.23	-1.37	0.63	0.2	-1.36	0.37	0.26	-1.35	0.47	0.25	NaN	NaN	NaN	-1.35	0.08	0.28
212	1.06	-1.47	0.84	0.41	NaN	NaN	NaN	NaN	NaN	NaN	-1.37	0.6	0.59	-1.36	0.46	0.53	-1.37	0.38	0.53	-1.39	0.26	0.57	-1.39	0.08	0.51	-1.3	0.04	0.55	NaN	NaN	NaN	-1.36	0.78	0.23	-1.37	0.63	0.2	-1.36	0.37	0.26	-1.35	0.47	0.25	NaN	NaN	NaN	-1.35	0.08	0.28
213	1.065	-1.47	0.84	0.41	NaN	NaN	NaN	NaN	NaN	NaN	-1.37	0.6	0.59	-1.36	0.46	0.53	-1.37	0.38	0.53	-1.39	0.26	0.57	-1.39	0.08	0.51	-1.3	0.04	0.55	NaN	NaN	NaN	-1.36	0.78	0.23	-1.37	0.63	0.2	-1.36	0.37	0.26	-1.35	0.47	0.25	NaN	NaN	NaN	-1.35	0.08	0.28
214	1.07	-1.47	0.84	0.41	NaN	NaN	NaN	NaN	NaN	NaN	-1.37	0.6	0.59	-1.36	0.46	0.53	-1.37	0.38	0.53	-1.39	0.26	0.58	-1.39	0.08	0.51	-1.3	0.04	0.55	NaN	NaN	NaN	-1.36	0.78	0.23	-1.37	0.63	0.2	-1.36	0.37	0.26	-1.36	0.47	0.25	NaN	NaN	NaN	-1.35	0.08	0.28
215	1.075	-1.47	0.84	0.41	NaN	NaN	NaN	NaN	NaN	NaN	-1.37	0.6	0.59	-1.36	0.46	0.53	-1.37	0.38	0.53	-1.39	0.26	0.58	-1.39	0.08	0.51	-1.3	0.04	0.55	NaN	NaN	NaN	-1.36	0.78	0.23	-1.37	0.63	0.2	-1.36	0.37	0.26	NaN	NaN	NaN	NaN	NaN	NaN	-1.35	0.08	0.28
216	1.08	-1.47	0.84	0.41	NaN	NaN	NaN	NaN	NaN	NaN	-1.37	0.6	0.59	-1.36	0.46	0.53	-1.37	0.38	0.53	-1.39	0.26	0.58	-1.39	0.08	0.51	-1.3	0.04	0.55	NaN	NaN	NaN	-1.36	0.78	0.23	-1.37	0.63	0.2	-1.36	0.38	0.26	NaN	NaN	NaN	NaN	NaN	NaN	-1.35	0.08	0.28
217	1.085	-1.47	0.84	0.41	NaN	NaN	NaN	NaN	NaN	NaN	-1.37	0.6	0.59	-1.36	0.46	0.53	-1.37	0.38	0.53	-1.39	0.26	0.58	-1.39	0.08	0.51	-1.3	0.04	0.55	NaN	NaN	NaN	-1.36	0.78	0.23	-1.37	0.63	0.2	-1.36	0.38	0.26	NaN	NaN	NaN	NaN	NaN	NaN	-1.35	0.08	0.28
218	1.09	-1.47	0.84	0.41	NaN	NaN	NaN	NaN	NaN	NaN	-1.37	0.6	0.59	-1.36	0.46	0.53	-1.37	0.38	0.53	-1.39	0.26	0.58	-1.39	0.08	0.51	-1.3	0.04	0.55	NaN	NaN	NaN	-1.36	0.78	0.23	-1.37	0.63	0.2	-1.36	0.38	0.26	NaN	NaN	NaN	NaN	NaN	NaN	-1.35	0.08	0.28
219	1.095	-1.47	0.84	0.41	NaN	NaN	NaN	NaN	NaN	NaN	-1.37	0.6	0.59	-1.36	0.46	0.53	-1.37	0.38	0.53	-1.39	0.26	0.58	-1.39	0.08	0.51	-1.3	0.04	0.55	NaN	NaN	NaN	-1.36	0.78	0.23	-1.37	0.63	0.2	-1.36	0.38	0.26	NaN	NaN	NaN	NaN	NaN	NaN	-1.35	0.08	0.28
220	1.1	-1.47	0.84	0.41	NaN	NaN	NaN	NaN	NaN	NaN	-1.37	0.6	0.59	-1.36	0.46	0.53	-1.37	0.38	0.53	-1.39	0.26	0.58	-1.39	0.08	0.51	-1.3	0.04	0.55	NaN	NaN	NaN	-1.36	0.78	0.23	-1.37	0.63	0.2	-1.36	0.38	0.26	-1.36	0.47	0.25	NaN	NaN	NaN	-1.35	0.08	0.28
221	1.105	-1.47	0.84	0.41	NaN	NaN	NaN	NaN	NaN	NaN	-1.37	0.6	0.59	-1.36	0.46	0.53	-1.37	0.38	0.53	-1.39	0.26	0.58	-1.39	0.08	0.51	-1.3	0.04	0.55	NaN	NaN	NaN	-1.36	0.78	0.23	-1.37	0.63	0.2	-1.36	0.38	0.26	-1.36	0.47	0.25	NaN	NaN	NaN	-1.35	0.08	0.28
222	1.11	-1.47	0.84	0.41	NaN	NaN	NaN	NaN	NaN	NaN	-1.37	0.6	0.6	-1.36	0.46	0.53	-1.37	0.38	0.53	-1.39	0.26	0.58	-1.39	0.08	0.51	-1.3	0.04	0.55	NaN	NaN	NaN	-1.36	0.78	0.23	-1.37	0.63	0.2	-1.36	0.38	0.26	-1.36	0.47	0.25	NaN	NaN	NaN	-1.35	0.08	0.28
223	1.115	-1.47	0.84	0.41	NaN	NaN	NaN	NaN	NaN	NaN	-1.37	0.6	0.6	-1.36	0.46	0.53	-1.37	0.38	0.53	-1.39	0.26	0.58	-1.39	0.08	0.51	-1.3	0.04	0.55	NaN	NaN	NaN	-1.36	0.78	0.23	-1.37	0.63	0.2	-1.36	0.38	0.26	-1.36	0.47	0.25	NaN	NaN	NaN	-1.35	0.08	0.28
224	1.12	-1.47	0.84	0.41	NaN	NaN	NaN	NaN	NaN	NaN	-1.37	0.6	0.6	-1.36	0.46	0.53	-1.37	0.38	0.53	-1.39	0.26	0.58	-1.39	0.08	0.51	-1.3	0.04	0.55	NaN	NaN	NaN	-1.36	0.78	0.23	-1.37	0.63	0.2	-1.36	0.38	0.26	-1.36	0.47	0.25	NaN	NaN	NaN	-1.35	0.08	0.28
225	1.125	-1.47	0.84	0.41	NaN	NaN	NaN	NaN	NaN	NaN	-1.37	0.6	0.6	-1.35	0.46	0.53	-1.37	0.38	0.53	-1.39	0.26	0.58	-1.39	0.08	0.51	-1.3	0.04	0.55	NaN	NaN	NaN	-1.36	0.78	0.23	-1.37	0.63	0.2	-1.36	0.38	0.26	-1.36	0.47	0.25	NaN	NaN	NaN	-1.35	0.08	0.28
226	1.13	-1.47	0.84	0.41	NaN	NaN	NaN	NaN	NaN	NaN	-1.37	0.6	0.6	-1.35	0.46	0.53	-1.37	0.38	0.53	-1.39	0.26	0.58	-1.39	0.08	0.51	-1.3	0.04	0.55	NaN	NaN	NaN	-1.36	0.79	0.23	-1.37	0.63	0.2	-1.36	0.38	0.26	-1.36	0.47	0.25	NaN	NaN	NaN	-1.35	0.08	0.28
227	1.135	-1.47	0.84	0.41	NaN	NaN	NaN	NaN	NaN	NaN	-1.37	0.6	0.6	-1.35	0.46	0.53	-1.37	0.38	0.53	-1.39	0.26	0.58	-1.39	0.08	0.51	-1.3	0.04	0.55	NaN	NaN	NaN	-1.36	0.79	0.23	-1.37	0.63	0.2	-1.36	0.38	0.26	-1.36	0.47	0.25	NaN	NaN	NaN	-1.35	0.08	0.28
228	1.14	-1.47	0.84	0.41	NaN	NaN	NaN	NaN	NaN	NaN	-1.37	0.6	0.6	-1.35	0.46	0.53	-1.37	0.37	0.53	-1.39	0.26	0.58	-1.39	0.08	0.51	-1.3	0.04	0.55	NaN	NaN	NaN	-1.36	0.79	0.23	-1.37	0.63	0.2	-1.36	0.38	0.26	-1.36	0.47	0.25	NaN	NaN	NaN	-1.35	0.08	0.28
229	1.145	-1.47	0.84	0.41	NaN	NaN	NaN	NaN	NaN	NaN	-1.37	0.6	0.6	-1.35	0.46	0.53	-1.36	0.37	0.53	-1.39	0.26	0.58	-1.39	0.08	0.51	-1.3	0.04	0.55	NaN	NaN	NaN	-1.36	0.78	0.24	-1.37	0.63	0.2	-1.36	0.38	0.26	-1.36	0.47	0.25	NaN	NaN	NaN	-1.35	0.08	0.28
230	1.15	-1.47	0.84	0.41	NaN	NaN	NaN	NaN	NaN	NaN	-1.37	0.6	0.6	-1.35	0.46	0.53	-1.36	0.37	0.53	-1.39	0.26	0.58	-1.39	0.08	0.51	-1.3	0.04	0.55	NaN	NaN	NaN	-1.36	0.78	0.24	-1.37	0.63	0.2	-1.36	0.38	0.26	-1.36	0.47	0.25	NaN	NaN	NaN	-1.35	0.08	0.28
231	1.155	-1.47	0.84	0.41	NaN	NaN	NaN	NaN	NaN	NaN	-1.37	0.6	0.6	-1.35	0.46	0.53	-1.36	0.37	0.53	-1.39	0.26	0.58	-1.39	0.08	0.51	-1.3	0.04	0.55	NaN	NaN	NaN	-1.36	0.78	0.24	-1.37	0.63	0.2	-1.36	0.38	0.26	-1.36	0.47	0.25	NaN	NaN	NaN	-1.35	0.08	0.28
232	1.16	-1.47	0.84	0.41	NaN	NaN	NaN	NaN	NaN	NaN	-1.37	0.6	0.6	-1.35	0.46	0.53	-1.36	0.37	0.53	-1.39	0.26	0.58	-1.39	0.08	0.51	-1.3	0.04	0.55	NaN	NaN	NaN	-1.36	0.79	0.24	-1.37	0.63	0.2	-1.36	0.38	0.26	-1.36	0.47	0.25	NaN	NaN	NaN	-1.35	0.08	0.28
233	1.165	-1.47	0.84	0.41	NaN	NaN	NaN	NaN	NaN	NaN	-1.37	0.6	0.6	-1.35	0.46	0.53	-1.36	0.37	0.53	-1.39	0.26	0.58	-1.39	0.08	0.51	-1.3	0.04	0.55	NaN	NaN	NaN	-1.36	0.79	0.24	-1.37	0.63	0.2	-1.36	0.38	0.26	-1.36	0.47	0.25	NaN	NaN	NaN	-1.35	0.08	0.28
234	1.17	-1.47	0.84	0.41	NaN	NaN	NaN	NaN	NaN	NaN	-1.37	0.6	0.6	-1.35	0.46	0.53	-1.36	0.37	0.53	-1.39	0.26	0.58	-1.39	0.08	0.51	-1.3	0.04	0.55	NaN	NaN	NaN	-1.36	0.79	0.24	-1.37	0.63	0.2	-1.36	0.38	0.26	-1.36	0.47	0.25	NaN	NaN	NaN	-1.35	0.08	0.28
235	1.175	-1.47	0.84	0.41	NaN	NaN	NaN	NaN	NaN	NaN	-1.37	0.6	0.6	-1.35	0.46	0.53	-1.36	0.37	0.53	-1.39	0.26	0.58	-1.39	0.08	0.51	-1.3	0.04	0.55	NaN	NaN	NaN	-1.36	0.79	0.24	-1.37	0.63	0.2	-1.36	0.38	0.26	-1.36	0.47	0.25	NaN	NaN	NaN	-1.35	0.08	0.28
236	1.18	-1.47	0.84	0.41	NaN	NaN	NaN	NaN	NaN	NaN	-1.37	0.6	0.6	-1.35	0.46	0.53	-1.36	0.37	0.53	-1.39	0.26	0.58	-1.39	0.08	0.51	-1.3	0.04	0.55	NaN	NaN	NaN	-1.36	0.79	0.24	-1.37	0.63	0.2	-1.36	0.38	0.26	-1.36	0.47	0.25	NaN	NaN	NaN	-1.35	0.08	0.28
237	1.185	-1.47	0.84	0.41	NaN	NaN	NaN	NaN	NaN	NaN	-1.37	0.6	0.6	-1.35	0.46	0.53	-1.36	0.37	0.53	-1.39	0.26	0.58	-1.39	0.08	0.51	-1.3	0.04	0.55	NaN	NaN	NaN	-1.36	0.79	0.24	-1.37	0.63	0.2	-1.36	0.38	0.26	-1.36	0.47	0.25	NaN	NaN	NaN	-1.35	0.08	0.28
238	1.19	-1.47	0.84	0.41	NaN	NaN	NaN	NaN	NaN	NaN	-1.37	0.6	0.6	-1.35	0.46	0.53	-1.36	0.37	0.53	-1.39	0.26	0.58	-1.39	0.08	0.51	-1.3	0.04	0.55	NaN	NaN	NaN	-1.36	0.79	0.24	-1.37	0.63	0.2	-1.36	0.38	0.26	-1.36	0.47	0.25	NaN	NaN	NaN	-1.35	0.08	0.28
239	1.195	-1.47	0.84	0.41	NaN	NaN	NaN	NaN	NaN	NaN	-1.36	0.6	0.6	-1.35	0.46	0.53	-1.36	0.37	0.53	-1.39	0.26	0.58	-1.39	0.08	0.51	-1.3	0.04	0.55	NaN	NaN	NaN	-1.36	0.79	0.24	-1.37	0.63	0.2	-1.36	0.38	0.26	-1.36	0.47	0.25	NaN	NaN	NaN	-1.35	0.08	0.28
240	1.2	-1.47	0.84	0.41	NaN	NaN	NaN	NaN	NaN	NaN	-1.36	0.6	0.6	-1.35	0.46	0.54	-1.36	0.37	0.53	-1.39	0.26	0.58	-1.39	0.08	0.51	-1.3	0.04	0.55	NaN	NaN	NaN	-1.36	0.79	0.24	-1.37	0.63	0.2	-1.36	0.38	0.26	-1.36	0.47	0.25	NaN	NaN	NaN	-1.35	0.08	0.28
241	1.205	-1.47	0.84	0.41	NaN	NaN	NaN	NaN	NaN	NaN	-1.36	0.6	0.6	-1.35	0.46	0.54	-1.36	0.37	0.53	-1.39	0.26	0.58	-1.39	0.08	0.51	-1.3	0.04	0.55	NaN	NaN	NaN	-1.36	0.79	0.24	-1.37	0.63	0.2	-1.36	0.38	0.26	-1.36	0.47	0.25	NaN	NaN	NaN	-1.35	0.08	0.28
242	1.21	-1.47	0.84	0.41	NaN	NaN	NaN	NaN	NaN	NaN	-1.36	0.6	0.6	-1.35	0.46	0.54	-1.36	0.37	0.53	-1.39	0.26	0.58	-1.39	0.08	0.51	-1.3	0.04	0.55	NaN	NaN	NaN	-1.36	0.79	0.24	-1.37	0.63	0.2	-1.36	0.38	0.26	-1.36	0.47	0.25	NaN	NaN	NaN	-1.35	0.08	0.28
243	1.215	-1.47	0.84	0.41	NaN	NaN	NaN	NaN	NaN	NaN	-1.36	0.6	0.6	-1.35	0.46	0.54	-1.36	0.37	0.53	-1.39	0.26	0.58	-1.39	0.08	0.51	-1.3	0.04	0.55	NaN	NaN	NaN	-1.36	0.79	0.24	-1.37	0.63	0.2	-1.36	0.38	0.26	-1.36	0.47	0.25	NaN	NaN	NaN	-1.35	0.08	0.28
244	1.22	-1.47	0.84	0.41	NaN	NaN	NaN	NaN	NaN	NaN	-1.36	0.6	0.6	-1.35	0.46	0.54	-1.36	0.37	0.53	-1.39	0.26	0.58	-1.39	0.08	0.51	-1.3	0.04	0.55	NaN	NaN	NaN	-1.36	0.79	0.24	-1.37	0.63	0.2	-1.36	0.38	0.26	-1.36	0.47	0.25	NaN	NaN	NaN	-1.35	0.08	0.28
245	1.225	-1.47	0.84	0.41	NaN	NaN	NaN	NaN	NaN	NaN	-1.36	0.6	0.6	-1.35	0.46	0.54	-1.36	0.37	0.53	-1.39	0.26	0.58	-1.39	0.08	0.51	-1.3	0.04	0.55	NaN	NaN	NaN	-1.36	0.79	0.24	-1.37	0.63	0.2	-1.36	0.38	0.26	NaN	NaN	NaN	NaN	NaN	NaN	-1.35	0.08	0.28
246	1.23	-1.47	0.84	0.41	NaN	NaN	NaN	NaN	NaN	NaN	-1.36	0.6	0.6	-1.35	0.46	0.54	-1.36	0.37	0.53	-1.39	0.26	0.58	-1.39	0.08	0.51	-1.3	0.04	0.55	NaN	NaN	NaN	-1.36	0.79	0.24	-1.37	0.63	0.2	-1.36	0.38	0.26	-1.36	0.47	0.25	NaN	NaN	NaN	-1.35	0.08	0.28
247	1.235	-1.47	0.84	0.41	NaN	NaN	NaN	NaN	NaN	NaN	-1.36	0.6	0.6	-1.35	0.46	0.54	-1.36	0.37	0.53	-1.39	0.26	0.58	-1.39	0.08	0.51	-1.3	0.04	0.55	NaN	NaN	NaN	-1.36	0.79	0.24	-1.37	0.63	0.2	-1.36	0.38	0.26	-1.35	0.47	0.25	NaN	NaN	NaN	-1.35	0.08	0.28
248	1.24	-1.47	0.84	0.42	NaN	NaN	NaN	NaN	NaN	NaN	-1.36	0.6	0.6	-1.35	0.46	0.54	-1.36	0.37	0.53	-1.39	0.26	0.58	-1.39	0.08	0.51	-1.3	0.04	0.55	NaN	NaN	NaN	-1.36	0.79	0.24	-1.37	0.63	0.2	-1.36	0.38	0.26	-1.35	0.47	0.25	NaN	NaN	NaN	-1.35	0.08	0.28
249	1.245	-1.47	0.84	0.42	NaN	NaN	NaN	NaN	NaN	NaN	-1.36	0.6	0.6	-1.35	0.46	0.54	-1.36	0.37	0.53	-1.38	0.26	0.58	-1.39	0.08	0.51	-1.3	0.04	0.55	NaN	NaN	NaN	-1.36	0.79	0.24	-1.37	0.63	0.2	-1.36	0.38	0.26	-1.35	0.47	0.25	NaN	NaN	NaN	-1.35	0.08	0.28
250	1.25	-1.47	0.84	0.42	NaN	NaN	NaN	NaN	NaN	NaN	-1.36	0.6	0.6	-1.35	0.46	0.54	-1.36	0.37	0.53	-1.38	0.26	0.58	-1.39	0.08	0.51	-1.3	0.04	0.55	NaN	NaN	NaN	-1.36	0.79	0.24	-1.37	0.63	0.2	-1.36	0.38	0.26	-1.35	0.47	0.25	NaN	NaN	NaN	-1.35	0.08	0.28
251	1.255	-1.47	0.84	0.42	NaN	NaN	NaN	NaN	NaN	NaN	-1.36	0.6	0.6	-1.35	0.46	0.54	-1.36	0.37	0.53	-1.38	0.26	0.58	-1.39	0.08	0.51	-1.3	0.04	0.55	NaN	NaN	NaN	-1.36	0.79	0.24	-1.37	0.63	0.2	-1.36	0.38	0.26	-1.35	0.47	0.25	NaN	NaN	NaN	-1.35	0.08	0.28
252	1.26	-1.47	0.84	0.42	NaN	NaN	NaN	NaN	NaN	NaN	-1.36	0.6	0.6	-1.35	0.46	0.54	-1.35	0.37	0.53	-1.38	0.26	0.58	-1.39	0.08	0.51	-1.3	0.04	0.55	NaN	NaN	NaN	-1.36	0.79	0.24	-1.37	0.63	0.2	-1.36	0.38	0.26	NaN	NaN	NaN	NaN	NaN	NaN	-1.35	0.08	0.28
253	1.265	-1.46	0.84	0.42	NaN	NaN	NaN	NaN	NaN	NaN	-1.36	0.6	0.6	-1.35	0.46	0.54	-1.35	0.37	0.53	-1.38	0.26	0.58	-1.39	0.08	0.51	-1.3	0.04	0.55	NaN	NaN	NaN	-1.36	0.79	0.24	-1.37	0.63	0.2	-1.36	0.38	0.26	-1.35	0.47	0.25	NaN	NaN	NaN	-1.35	0.08	0.28
254	1.27	-1.46	0.84	0.42	NaN	NaN	NaN	NaN	NaN	NaN	-1.36	0.6	0.6	-1.35	0.46	0.54	-1.35	0.37	0.53	-1.38	0.26	0.58	-1.39	0.08	0.51	-1.3	0.04	0.55	NaN	NaN	NaN	-1.36	0.79	0.24	-1.37	0.63	0.2	-1.36	0.38	0.26	-1.35	0.47	0.25	NaN	NaN	NaN	-1.35	0.08	0.28
255	1.275	-1.46	0.84	0.42	NaN	NaN	NaN	NaN	NaN	NaN	-1.36	0.6	0.6	-1.35	0.46	0.54	-1.36	0.37	0.53	-1.38	0.26	0.58	-1.39	0.08	0.51	-1.3	0.04	0.55	NaN	NaN	NaN	-1.35	0.79	0.24	-1.37	0.63	0.2	-1.36	0.38	0.26	-1.35	0.47	0.25	NaN	NaN	NaN	-1.35	0.08	0.28
256	1.28	-1.46	0.84	0.42	NaN	NaN	NaN	NaN	NaN	NaN	-1.36	0.6	0.6	-1.35	0.46	0.54	-1.36	0.37	0.53	-1.38	0.26	0.58	-1.39	0.08	0.51	-1.3	0.04	0.55	NaN	NaN	NaN	-1.35	0.79	0.24	-1.37	0.63	0.2	-1.36	0.38	0.26	-1.35	0.47	0.25	NaN	NaN	NaN	-1.35	0.08	0.28
257	1.285	-1.46	0.84	0.42	NaN	NaN	NaN	NaN	NaN	NaN	-1.36	0.6	0.6	-1.34	0.46	0.54	-1.36	0.37	0.53	-1.38	0.26	0.58	-1.39	0.08	0.51	-1.3	0.04	0.55	NaN	NaN	NaN	-1.35	0.79	0.24	-1.37	0.63	0.2	-1.36	0.38	0.26	-1.35	0.47	0.25	NaN	NaN	NaN	-1.35	0.08	0.28
258	1.29	-1.46	0.84	0.42	NaN	NaN	NaN	NaN	NaN	NaN	-1.36	0.6	0.6	-1.34	0.46	0.54	-1.35	0.37	0.53	-1.38	0.26	0.58	-1.39	0.08	0.51	-1.3	0.04	0.55	NaN	NaN	NaN	-1.35	0.79	0.24	-1.37	0.63	0.2	-1.36	0.38	0.26	-1.35	0.47	0.25	NaN	NaN	NaN	-1.35	0.08	0.28
259	1.295	-1.46	0.84	0.42	NaN	NaN	NaN	NaN	NaN	NaN	-1.36	0.6	0.6	-1.34	0.46	0.54	-1.35	0.37	0.53	-1.38	0.26	0.58	-1.39	0.08	0.51	-1.3	0.04	0.55	NaN	NaN	NaN	-1.35	0.79	0.24	-1.37	0.63	0.2	-1.36	0.38	0.26	-1.35	0.47	0.25	NaN	NaN	NaN	-1.35	0.08	0.28
260	1.3	-1.46	0.84	0.42	NaN	NaN	NaN	NaN	NaN	NaN	-1.36	0.6	0.6	-1.34	0.46	0.54	-1.35	0.37	0.53	-1.38	0.26	0.58	-1.39	0.08	0.51	-1.3	0.04	0.55	NaN	NaN	NaN	-1.35	0.79	0.24	-1.37	0.63	0.2	-1.36	0.38	0.26	-1.35	0.47	0.25	NaN	NaN	NaN	-1.35	0.08	0.28
261	1.305	-1.46	0.84	0.42	NaN	NaN	NaN	NaN	NaN	NaN	-1.36	0.6	0.6	-1.34	0.46	0.54	-1.35	0.37	0.54	-1.38	0.26	0.58	-1.39	0.08	0.51	-1.3	0.04	0.55	NaN	NaN	NaN	-1.35	0.79	0.24	-1.37	0.63	0.2	-1.36	0.38	0.26	-1.35	0.47	0.25	NaN	NaN	NaN	-1.35	0.08	0.28
262	1.31	-1.46	0.84	0.42	NaN	NaN	NaN	NaN	NaN	NaN	-1.36	0.6	0.6	-1.34	0.46	0.54	-1.35	0.37	0.54	-1.38	0.26	0.58	-1.39	0.08	0.51	-1.3	0.04	0.55	NaN	NaN	NaN	-1.35	0.79	0.24	-1.37	0.63	0.2	-1.36	0.38	0.26	-1.35	0.47	0.25	NaN	NaN	NaN	-1.35	0.08	0.28
263	1.315	-1.46	0.84	0.42	NaN	NaN	NaN	NaN	NaN	NaN	-1.36	0.6	0.6	-1.34	0.46	0.54	-1.35	0.37	0.54	-1.38	0.26	0.58	-1.39	0.08	0.51	-1.3	0.04	0.55	NaN	NaN	NaN	-1.35	0.79	0.24	-1.37	0.63	0.2	-1.36	0.38	0.26	-1.35	0.47	0.25	NaN	NaN	NaN	-1.35	0.08	0.28
264	1.32	-1.46	0.84	0.42	NaN	NaN	NaN	NaN	NaN	NaN	-1.36	0.6	0.6	-1.34	0.46	0.54	-1.35	0.37	0.54	-1.38	0.26	0.58	-1.39	0.08	0.51	-1.3	0.04	0.55	NaN	NaN	NaN	-1.35	0.79	0.24	-1.37	0.63	0.2	-1.36	0.38	0.26	-1.35	0.47	0.25	NaN	NaN	NaN	-1.35	0.08	0.28
265	1.325	-1.46	0.84	0.42	NaN	NaN	NaN	NaN	NaN	NaN	-1.36	0.6	0.6	-1.34	0.46	0.54	-1.35	0.37	0.54	-1.38	0.26	0.58	-1.39	0.08	0.51	-1.3	0.04	0.55	NaN	NaN	NaN	-1.35	0.79	0.24	-1.37	0.63	0.2	-1.36	0.38	0.26	-1.35	0.47	0.25	NaN	NaN	NaN	-1.35	0.08	0.28
266	1.33	-1.46	0.84	0.42	NaN	NaN	NaN	NaN	NaN	NaN	-1.36	0.6	0.6	-1.34	0.46	0.54	-1.35	0.37	0.54	-1.38	0.26	0.58	-1.39	0.08	0.51	-1.3	0.04	0.55	NaN	NaN	NaN	-1.35	0.79	0.24	-1.37	0.63	0.2	-1.36	0.38	0.26	-1.35	0.47	0.25	NaN	NaN	NaN	-1.35	0.08	0.28
267	1.335	-1.46	0.84	0.42	NaN	NaN	NaN	NaN	NaN	NaN	-1.36	0.6	0.6	-1.34	0.46	0.54	-1.35	0.37	0.54	-1.38	0.26	0.58	-1.39	0.08	0.51	-1.3	0.04	0.55	NaN	NaN	NaN	-1.35	0.79	0.24	-1.37	0.63	0.2	-1.36	0.38	0.26	NaN	NaN	NaN	NaN	NaN	NaN	-1.35	0.08	0.28
268	1.34	-1.46	0.84	0.42	NaN	NaN	NaN	NaN	NaN	NaN	-1.36	0.6	0.6	-1.34	0.46	0.54	-1.35	0.37	0.54	-1.38	0.26	0.58	-1.39	0.08	0.51	-1.3	0.04	0.55	NaN	NaN	NaN	-1.35	0.79	0.24	-1.37	0.63	0.21	-1.36	0.38	0.26	NaN	NaN	NaN	NaN	NaN	NaN	-1.35	0.08	0.28
269	1.345	-1.46	0.84	0.42	NaN	NaN	NaN	NaN	NaN	NaN	-1.36	0.6	0.6	-1.34	0.46	0.54	-1.35	0.37	0.54	-1.38	0.26	0.58	-1.39	0.08	0.51	-1.3	0.04	0.55	NaN	NaN	NaN	-1.35	0.79	0.24	-1.37	0.63	0.21	-1.36	0.38	0.26	NaN	NaN	NaN	NaN	NaN	NaN	-1.35	0.08	0.28
270	1.35	-1.46	0.84	0.42	NaN	NaN	NaN	NaN	NaN	NaN	-1.36	0.6	0.6	-1.34	0.46	0.54	-1.35	0.37	0.54	-1.38	0.26	0.58	-1.39	0.08	0.51	-1.3	0.04	0.55	NaN	NaN	NaN	-1.35	0.79	0.24	-1.37	0.63	0.21	-1.36	0.38	0.26	-1.35	0.44	0.26	NaN	NaN	NaN	-1.35	0.08	0.28
271	1.355	-1.46	0.84	0.42	NaN	NaN	NaN	NaN	NaN	NaN	-1.36	0.6	0.6	-1.34	0.46	0.54	-1.35	0.37	0.54	-1.38	0.26	0.58	-1.39	0.08	0.51	-1.3	0.04	0.55	NaN	NaN	NaN	-1.35	0.79	0.24	-1.37	0.63	0.21	-1.36	0.38	0.26	-1.36	0.4	0.26	NaN	NaN	NaN	-1.35	0.08	0.28
272	1.36	-1.46	0.84	0.42	NaN	NaN	NaN	NaN	NaN	NaN	-1.36	0.6	0.6	-1.34	0.46	0.54	-1.35	0.37	0.54	-1.38	0.26	0.58	-1.39	0.08	0.51	-1.3	0.04	0.55	NaN	NaN	NaN	-1.35	0.79	0.25	-1.37	0.63	0.21	NaN	NaN	NaN	-1.36	0.39	0.26	NaN	NaN	NaN	-1.35	0.08	0.28
273	1.365	-1.46	0.84	0.42	NaN	NaN	NaN	NaN	NaN	NaN	-1.36	0.6	0.61	-1.34	0.46	0.54	-1.35	0.37	0.54	-1.38	0.26	0.58	-1.39	0.08	0.51	-1.3	0.04	0.55	NaN	NaN	NaN	-1.35	0.79	0.25	-1.36	0.63	0.21	-1.36	0.38	0.26	NaN	NaN	NaN	NaN	NaN	NaN	-1.35	0.08	0.28
274	1.37	-1.46	0.84	0.42	NaN	NaN	NaN	NaN	NaN	NaN	-1.36	0.6	0.61	-1.34	0.46	0.54	-1.35	0.37	0.54	-1.38	0.26	0.58	-1.39	0.08	0.51	-1.3	0.04	0.55	NaN	NaN	NaN	-1.35	0.79	0.25	-1.36	0.63	0.21	-1.35	0.4	0.26	NaN	NaN	NaN	NaN	NaN	NaN	-1.35	0.08	0.28
275	1.375	-1.46	0.84	0.42	NaN	NaN	NaN	NaN	NaN	NaN	-1.36	0.6	0.61	-1.34	0.46	0.54	-1.35	0.37	0.54	-1.38	0.26	0.59	-1.39	0.08	0.51	-1.3	0.04	0.55	NaN	NaN	NaN	-1.35	0.79	0.25	-1.36	0.63	0.21	-1.35	0.46	0.26	-1.35	0.37	0.26	NaN	NaN	NaN	-1.35	0.08	0.28
276	1.38	-1.46	0.84	0.42	NaN	NaN	NaN	NaN	NaN	NaN	-1.36	0.6	0.61	-1.34	0.46	0.54	-1.35	0.37	0.54	-1.38	0.26	0.59	-1.39	0.08	0.51	-1.3	0.04	0.55	NaN	NaN	NaN	-1.35	0.79	0.25	-1.36	0.63	0.21	-1.35	0.47	0.26	-1.35	0.37	0.26	NaN	NaN	NaN	-1.35	0.08	0.28
277	1.385	-1.46	0.84	0.42	NaN	NaN	NaN	NaN	NaN	NaN	-1.36	0.6	0.61	-1.34	0.46	0.54	-1.35	0.37	0.54	-1.38	0.26	0.59	-1.39	0.08	0.51	-1.3	0.04	0.55	NaN	NaN	NaN	-1.35	0.79	0.25	-1.36	0.63	0.21	-1.35	0.47	0.26	-1.35	0.37	0.26	NaN	NaN	NaN	-1.35	0.08	0.28
278	1.39	-1.46	0.84	0.42	NaN	NaN	NaN	NaN	NaN	NaN	-1.36	0.6	0.61	-1.34	0.46	0.54	-1.35	0.37	0.54	-1.38	0.26	0.59	-1.39	0.08	0.51	-1.3	0.04	0.55	NaN	NaN	NaN	-1.35	0.79	0.25	-1.36	0.63	0.21	-1.35	0.47	0.26	-1.35	0.37	0.26	NaN	NaN	NaN	-1.35	0.08	0.28
279	1.395	-1.46	0.84	0.42	NaN	NaN	NaN	NaN	NaN	NaN	-1.36	0.6	0.61	-1.34	0.46	0.54	-1.35	0.37	0.54	-1.38	0.26	0.59	-1.39	0.08	0.52	-1.3	0.04	0.54	NaN	NaN	NaN	-1.35	0.79	0.25	-1.36	0.63	0.21	-1.35	0.47	0.26	-1.35	0.37	0.26	NaN	NaN	NaN	-1.35	0.08	0.28
280	1.4	-1.46	0.84	0.42	NaN	NaN	NaN	NaN	NaN	NaN	-1.36	0.6	0.61	-1.34	0.46	0.54	-1.35	0.37	0.54	-1.38	0.26	0.59	-1.39	0.08	0.52	-1.3	0.04	0.54	NaN	NaN	NaN	-1.35	0.79	0.25	-1.36	0.63	0.21	-1.35	0.47	0.26	-1.35	0.37	0.26	NaN	NaN	NaN	-1.35	0.08	0.28
281	1.405	-1.46	0.84	0.42	NaN	NaN	NaN	NaN	NaN	NaN	-1.35	0.6	0.61	-1.34	0.46	0.54	-1.35	0.37	0.54	-1.38	0.26	0.59	-1.39	0.08	0.52	-1.3	0.04	0.54	NaN	NaN	NaN	-1.35	0.79	0.25	-1.36	0.63	0.21	-1.35	0.47	0.26	-1.35	0.37	0.26	NaN	NaN	NaN	-1.35	0.08	0.28
282	1.41	-1.46	0.84	0.42	NaN	NaN	NaN	NaN	NaN	NaN	-1.35	0.6	0.61	-1.34	0.46	0.54	-1.35	0.37	0.54	-1.38	0.26	0.59	-1.39	0.08	0.52	-1.3	0.04	0.54	NaN	NaN	NaN	-1.35	0.79	0.25	-1.36	0.63	0.21	-1.34	0.47	0.26	-1.35	0.38	0.26	NaN	NaN	NaN	-1.35	0.08	0.28
283	1.415	-1.46	0.84	0.42	NaN	NaN	NaN	NaN	NaN	NaN	-1.35	0.6	0.61	-1.34	0.46	0.54	-1.35	0.37	0.54	-1.38	0.26	0.59	-1.39	0.08	0.52	-1.3	0.04	0.54	NaN	NaN	NaN	-1.35	0.79	0.25	-1.36	0.63	0.21	-1.34	0.47	0.26	-1.35	0.38	0.26	NaN	NaN	NaN	-1.35	0.08	0.28
284	1.42	-1.46	0.84	0.42	NaN	NaN	NaN	NaN	NaN	NaN	-1.35	0.6	0.61	-1.34	0.46	0.54	-1.35	0.37	0.54	-1.38	0.26	0.59	-1.39	0.08	0.52	-1.3	0.04	0.54	NaN	NaN	NaN	-1.35	0.79	0.25	-1.36	0.63	0.21	-1.34	0.47	0.26	-1.35	0.38	0.26	NaN	NaN	NaN	-1.35	0.08	0.28
285	1.425	-1.46	0.84	0.42	NaN	NaN	NaN	NaN	NaN	NaN	-1.35	0.6	0.61	-1.34	0.46	0.55	-1.34	0.37	0.54	-1.38	0.26	0.59	-1.39	0.08	0.52	-1.3	0.04	0.54	NaN	NaN	NaN	-1.35	0.79	0.25	-1.36	0.63	0.21	NaN	NaN	NaN	-1.35	0.38	0.26	NaN	NaN	NaN	-1.35	0.08	0.28
286	1.43	-1.46	0.84	0.43	NaN	NaN	NaN	NaN	NaN	NaN	-1.35	0.6	0.61	-1.34	0.46	0.55	-1.34	0.37	0.54	-1.38	0.26	0.59	-1.39	0.08	0.52	-1.3	0.04	0.54	NaN	NaN	NaN	-1.35	0.79	0.25	-1.36	0.63	0.21	-1.34	0.47	0.26	-1.35	0.38	0.26	NaN	NaN	NaN	-1.35	0.08	0.28
287	1.435	-1.46	0.84	0.43	NaN	NaN	NaN	NaN	NaN	NaN	-1.35	0.6	0.61	-1.34	0.46	0.55	-1.34	0.37	0.54	-1.38	0.26	0.59	-1.39	0.08	0.52	-1.3	0.04	0.54	NaN	NaN	NaN	-1.35	0.79	0.25	-1.36	0.63	0.21	-1.34	0.47	0.26	-1.35	0.38	0.26	NaN	NaN	NaN	-1.35	0.08	0.28
288	1.44	-1.46	0.84	0.43	NaN	NaN	NaN	NaN	NaN	NaN	-1.35	0.6	0.61	-1.34	0.46	0.55	-1.34	0.37	0.54	-1.38	0.26	0.59	-1.39	0.08	0.52	-1.3	0.04	0.54	NaN	NaN	NaN	-1.35	0.79	0.25	-1.36	0.63	0.21	-1.34	0.47	0.26	-1.35	0.38	0.26	NaN	NaN	NaN	-1.35	0.08	0.28
289	1.445	-1.46	0.84	0.43	NaN	NaN	NaN	NaN	NaN	NaN	-1.35	0.6	0.61	-1.34	0.46	0.55	-1.34	0.37	0.54	-1.38	0.26	0.59	-1.39	0.08	0.52	-1.3	0.04	0.54	NaN	NaN	NaN	-1.35	0.79	0.25	-1.36	0.63	0.21	-1.34	0.47	0.26	-1.35	0.38	0.26	NaN	NaN	NaN	-1.35	0.08	0.28
290	1.45	-1.46	0.84	0.43	NaN	NaN	NaN	NaN	NaN	NaN	-1.35	0.6	0.61	-1.33	0.46	0.55	-1.34	0.37	0.54	-1.38	0.26	0.59	-1.39	0.08	0.52	-1.3	0.04	0.54	NaN	NaN	NaN	-1.35	0.79	0.25	-1.36	0.63	0.21	-1.34	0.47	0.26	-1.35	0.38	0.26	NaN	NaN	NaN	-1.35	0.08	0.28
291	1.455	-1.46	0.84	0.43	NaN	NaN	NaN	NaN	NaN	NaN	-1.35	0.6	0.61	-1.33	0.46	0.55	-1.34	0.37	0.54	-1.38	0.26	0.59	-1.39	0.08	0.52	-1.3	0.04	0.54	NaN	NaN	NaN	-1.34	0.79	0.25	-1.36	0.63	0.21	-1.34	0.47	0.26	-1.35	0.38	0.26	NaN	NaN	NaN	-1.35	0.08	0.28
292	1.46	-1.46	0.84	0.43	NaN	NaN	NaN	NaN	NaN	NaN	-1.35	0.6	0.61	-1.33	0.46	0.55	-1.34	0.37	0.54	-1.38	0.26	0.59	-1.39	0.08	0.52	-1.3	0.04	0.54	NaN	NaN	NaN	-1.34	0.79	0.25	-1.36	0.63	0.21	-1.34	0.47	0.26	-1.35	0.38	0.26	NaN	NaN	NaN	-1.35	0.08	0.28
293	1.465	-1.46	0.84	0.43	NaN	NaN	NaN	NaN	NaN	NaN	-1.35	0.6	0.61	-1.33	0.46	0.55	-1.34	0.37	0.54	-1.38	0.26	0.59	-1.39	0.08	0.52	-1.3	0.04	0.54	NaN	NaN	NaN	-1.34	0.79	0.25	-1.36	0.63	0.21	-1.34	0.47	0.26	-1.35	0.38	0.26	NaN	NaN	NaN	-1.35	0.08	0.28
294	1.47	-1.45	0.84	0.43	NaN	NaN	NaN	NaN	NaN	NaN	-1.35	0.6	0.61	-1.33	0.46	0.55	-1.34	0.37	0.54	-1.38	0.26	0.59	-1.39	0.08	0.52	-1.3	0.04	0.54	NaN	NaN	NaN	-1.34	0.79	0.25	-1.36	0.63	0.21	-1.34	0.47	0.26	-1.35	0.38	0.26	NaN	NaN	NaN	-1.35	0.08	0.28
295	1.475	-1.45	0.84	0.43	NaN	NaN	NaN	NaN	NaN	NaN	-1.35	0.6	0.61	-1.33	0.46	0.55	-1.34	0.37	0.54	-1.38	0.26	0.59	-1.39	0.08	0.52	-1.3	0.04	0.54	NaN	NaN	NaN	-1.34	0.79	0.25	-1.36	0.63	0.21	-1.34	0.47	0.26	-1.34	0.38	0.26	NaN	NaN	NaN	-1.35	0.08	0.28
296	1.48	-1.45	0.84	0.43	NaN	NaN	NaN	NaN	NaN	NaN	-1.35	0.6	0.61	-1.33	0.45	0.55	-1.34	0.37	0.54	-1.38	0.26	0.59	-1.39	0.08	0.52	-1.3	0.04	0.54	NaN	NaN	NaN	-1.34	0.79	0.25	-1.35	0.63	0.21	-1.34	0.47	0.26	-1.34	0.38	0.26	NaN	NaN	NaN	-1.35	0.08	0.28
297	1.485	-1.45	0.84	0.43	NaN	NaN	NaN	NaN	NaN	NaN	-1.35	0.6	0.61	-1.33	0.45	0.55	-1.34	0.37	0.54	-1.38	0.26	0.59	-1.39	0.08	0.52	-1.3	0.04	0.54	NaN	NaN	NaN	-1.34	0.79	0.25	-1.35	0.63	0.21	-1.34	0.47	0.26	-1.34	0.38	0.26	NaN	NaN	NaN	-1.35	0.08	0.28
298	1.49	-1.45	0.84	0.43	NaN	NaN	NaN	NaN	NaN	NaN	-1.35	0.6	0.61	-1.33	0.45	0.55	-1.34	0.37	0.54	-1.38	0.26	0.59	-1.39	0.08	0.52	-1.3	0.04	0.54	NaN	NaN	NaN	-1.34	0.79	0.25	-1.35	0.63	0.21	-1.34	0.47	0.26	-1.34	0.38	0.26	NaN	NaN	NaN	-1.35	0.08	0.28
299	1.495	-1.45	0.84	0.43	NaN	NaN	NaN	NaN	NaN	NaN	-1.35	0.6	0.61	-1.33	0.45	0.55	-1.34	0.37	0.54	-1.38	0.26	0.59	-1.39	0.08	0.52	-1.3	0.04	0.54	NaN	NaN	NaN	-1.34	0.79	0.25	-1.35	0.63	0.21	-1.34	0.47	0.26	-1.34	0.38	0.26	NaN	NaN	NaN	-1.35	0.08	0.28
300	1.5	-1.45	0.84	0.43	NaN	NaN	NaN	NaN	NaN	NaN	-1.35	0.6	0.61	-1.33	0.45	0.55	-1.34	0.37	0.54	-1.38	0.26	0.59	-1.39	0.08	0.52	-1.3	0.04	0.54	NaN	NaN	NaN	-1.34	0.79	0.25	-1.35	0.63	0.21	NaN	NaN	NaN	-1.34	0.38	0.26	NaN	NaN	NaN	-1.35	0.08	0.28
301	1.505	-1.45	0.84	0.43	NaN	NaN	NaN	NaN	NaN	NaN	-1.35	0.6	0.61	-1.33	0.45	0.55	-1.34	0.37	0.54	-1.38	0.26	0.59	-1.39	0.08	0.52	-1.3	0.04	0.54	NaN	NaN	NaN	-1.34	0.79	0.25	-1.35	0.63	0.21	NaN	NaN	NaN	-1.34	0.38	0.26	NaN	NaN	NaN	-1.35	0.08	0.28
302	1.51	-1.45	0.84	0.43	NaN	NaN	NaN	NaN	NaN	NaN	-1.35	0.6	0.61	-1.33	0.45	0.55	-1.34	0.37	0.54	-1.38	0.26	0.59	-1.39	0.08	0.52	-1.3	0.04	0.54	NaN	NaN	NaN	-1.34	0.79	0.26	-1.35	0.63	0.21	-1.33	0.47	0.26	-1.34	0.38	0.26	NaN	NaN	NaN	-1.35	0.08	0.28
303	1.515	-1.45	0.84	0.43	NaN	NaN	NaN	NaN	NaN	NaN	-1.35	0.6	0.61	-1.33	0.45	0.55	-1.34	0.37	0.54	-1.38	0.26	0.59	-1.39	0.08	0.52	-1.3	0.04	0.54	NaN	NaN	NaN	-1.34	0.79	0.26	-1.35	0.63	0.21	-1.33	0.47	0.26	-1.34	0.38	0.26	NaN	NaN	NaN	-1.35	0.08	0.28
304	1.52	-1.45	0.84	0.43	NaN	NaN	NaN	NaN	NaN	NaN	-1.35	0.6	0.61	-1.33	0.45	0.55	-1.34	0.37	0.54	-1.38	0.25	0.59	-1.39	0.08	0.52	-1.3	0.04	0.54	NaN	NaN	NaN	-1.34	0.79	0.26	-1.35	0.63	0.21	-1.33	0.47	0.26	-1.34	0.38	0.26	NaN	NaN	NaN	-1.35	0.08	0.28
305	1.525	-1.45	0.84	0.43	NaN	NaN	NaN	NaN	NaN	NaN	-1.35	0.6	0.61	-1.33	0.45	0.55	-1.34	0.37	0.54	-1.38	0.25	0.59	-1.39	0.08	0.52	-1.3	0.04	0.54	NaN	NaN	NaN	-1.34	0.79	0.26	-1.35	0.63	0.21	-1.33	0.47	0.26	-1.34	0.38	0.26	NaN	NaN	NaN	-1.35	0.08	0.28
306	1.53	-1.45	0.84	0.43	NaN	NaN	NaN	NaN	NaN	NaN	-1.35	0.6	0.62	-1.33	0.45	0.55	-1.34	0.37	0.54	-1.38	0.25	0.59	-1.39	0.08	0.52	-1.3	0.04	0.54	NaN	NaN	NaN	-1.34	0.79	0.26	-1.35	0.63	0.22	-1.33	0.47	0.26	-1.34	0.38	0.26	NaN	NaN	NaN	-1.35	0.08	0.28
307	1.535	-1.45	0.84	0.43	NaN	NaN	NaN	NaN	NaN	NaN	-1.35	0.6	0.62	-1.33	0.45	0.55	-1.34	0.37	0.55	-1.38	0.25	0.59	-1.38	0.08	0.52	-1.3	0.04	0.54	NaN	NaN	NaN	-1.34	0.79	0.26	-1.35	0.63	0.22	-1.33	0.47	0.26	-1.33	0.38	0.26	NaN	NaN	NaN	-1.35	0.08	0.28
308	1.54	-1.45	0.84	0.43	NaN	NaN	NaN	NaN	NaN	NaN	-1.35	0.6	0.62	-1.33	0.45	0.55	-1.34	0.37	0.55	-1.38	0.25	0.59	-1.38	0.08	0.52	-1.3	0.04	0.54	NaN	NaN	NaN	-1.34	0.79	0.26	-1.35	0.63	0.22	-1.33	0.47	0.26	-1.33	0.38	0.26	NaN	NaN	NaN	-1.35	0.08	0.28
309	1.545	-1.45	0.84	0.43	NaN	NaN	NaN	NaN	NaN	NaN	-1.35	0.6	0.62	-1.33	0.45	0.55	-1.34	0.37	0.55	-1.38	0.25	0.59	-1.38	0.08	0.52	-1.3	0.04	0.54	NaN	NaN	NaN	-1.34	0.79	0.26	-1.35	0.63	0.22	-1.33	0.47	0.26	-1.33	0.38	0.26	NaN	NaN	NaN	-1.35	0.08	0.28
310	1.55	-1.45	0.84	0.43	NaN	NaN	NaN	NaN	NaN	NaN	-1.35	0.6	0.62	-1.33	0.45	0.55	-1.34	0.37	0.55	-1.38	0.25	0.59	-1.38	0.08	0.52	-1.3	0.04	0.54	NaN	NaN	NaN	-1.33	0.79	0.26	-1.34	0.63	0.22	-1.33	0.47	0.26	-1.33	0.38	0.26	NaN	NaN	NaN	-1.34	0.08	0.28
311	1.555	-1.45	0.84	0.43	NaN	NaN	NaN	NaN	NaN	NaN	-1.35	0.6	0.62	-1.33	0.45	0.55	-1.34	0.37	0.55	-1.38	0.25	0.59	-1.38	0.08	0.52	-1.3	0.04	0.55	NaN	NaN	NaN	-1.33	0.79	0.26	-1.34	0.63	0.22	-1.32	0.47	0.26	-1.33	0.38	0.26	NaN	NaN	NaN	-1.34	0.08	0.28
312	1.56	-1.45	0.84	0.43	NaN	NaN	NaN	NaN	NaN	NaN	-1.35	0.6	0.62	-1.33	0.45	0.55	-1.34	0.37	0.55	-1.38	0.25	0.59	-1.38	0.08	0.52	-1.3	0.04	0.55	NaN	NaN	NaN	-1.33	0.79	0.26	-1.34	0.63	0.22	-1.32	0.47	0.26	-1.33	0.38	0.26	NaN	NaN	NaN	-1.34	0.08	0.28
313	1.565	-1.45	0.84	0.43	NaN	NaN	NaN	NaN	NaN	NaN	-1.35	0.6	0.62	-1.33	0.45	0.55	-1.34	0.37	0.55	-1.38	0.25	0.59	-1.38	0.08	0.52	-1.3	0.04	0.55	NaN	NaN	NaN	-1.33	0.79	0.26	-1.34	0.63	0.22	-1.32	0.47	0.26	-1.33	0.38	0.26	NaN	NaN	NaN	-1.34	0.08	0.28
314	1.57	-1.45	0.84	0.43	NaN	NaN	NaN	NaN	NaN	NaN	-1.35	0.6	0.62	-1.33	0.45	0.55	-1.34	0.37	0.55	-1.38	0.25	0.59	-1.38	0.08	0.52	-1.3	0.04	0.55	NaN	NaN	NaN	-1.33	0.79	0.26	-1.34	0.63	0.22	-1.32	0.47	0.26	-1.33	0.38	0.26	NaN	NaN	NaN	-1.34	0.08	0.28
315	1.575	-1.45	0.84	0.43	NaN	NaN	NaN	NaN	NaN	NaN	-1.35	0.6	0.62	-1.33	0.45	0.55	-1.34	0.37	0.55	-1.38	0.25	0.59	-1.38	0.08	0.52	-1.3	0.04	0.55	NaN	NaN	NaN	-1.33	0.79	0.26	-1.34	0.63	0.22	-1.32	0.47	0.26	-1.33	0.38	0.26	NaN	NaN	NaN	-1.34	0.08	0.28
316	1.58	-1.45	0.84	0.43	NaN	NaN	NaN	NaN	NaN	NaN	-1.35	0.6	0.62	-1.33	0.45	0.55	-1.34	0.37	0.55	-1.38	0.25	0.59	-1.38	0.08	0.52	-1.3	0.04	0.55	NaN	NaN	NaN	-1.33	0.79	0.26	-1.34	0.63	0.22	-1.32	0.47	0.26	-1.32	0.37	0.26	NaN	NaN	NaN	-1.34	0.08	0.28
317	1.585	-1.45	0.84	0.43	NaN	NaN	NaN	NaN	NaN	NaN	-1.35	0.6	0.62	-1.33	0.45	0.55	-1.34	0.37	0.55	-1.38	0.25	0.59	-1.38	0.08	0.52	-1.3	0.04	0.55	NaN	NaN	NaN	-1.33	0.78	0.26	-1.34	0.63	0.22	-1.32	0.47	0.26	-1.32	0.37	0.27	NaN	NaN	NaN	-1.34	0.08	0.28
318	1.59	-1.45	0.84	0.43	NaN	NaN	NaN	NaN	NaN	NaN	-1.35	0.6	0.62	-1.33	0.45	0.55	-1.34	0.37	0.55	-1.38	0.25	0.59	-1.38	0.08	0.52	-1.3	0.04	0.55	NaN	NaN	NaN	-1.33	0.78	0.26	-1.34	0.63	0.22	-1.31	0.47	0.26	-1.32	0.37	0.27	NaN	NaN	NaN	-1.34	0.08	0.28
319	1.595	-1.44	0.84	0.43	NaN	NaN	NaN	NaN	NaN	NaN	-1.35	0.6	0.62	-1.33	0.45	0.55	-1.34	0.37	0.55	-1.38	0.25	0.59	-1.38	0.08	0.52	-1.3	0.04	0.55	NaN	NaN	NaN	-1.33	0.79	0.26	-1.34	0.63	0.22	-1.31	0.47	0.26	-1.32	0.37	0.26	-1.35	0.27	0.21	-1.34	0.08	0.28
320	1.6	-1.44	0.84	0.44	NaN	NaN	NaN	NaN	NaN	NaN	-1.35	0.6	0.62	-1.33	0.45	0.55	-1.34	0.37	0.55	-1.38	0.25	0.59	-1.38	0.08	0.52	-1.3	0.04	0.55	NaN	NaN	NaN	-1.33	0.79	0.26	-1.33	0.63	0.22	-1.31	0.47	0.26	-1.32	0.38	0.26	-1.35	0.27	0.22	-1.34	0.08	0.28
321	1.605	-1.44	0.84	0.44	NaN	NaN	NaN	NaN	NaN	NaN	-1.35	0.6	0.62	-1.33	0.45	0.55	-1.34	0.37	0.55	-1.38	0.25	0.59	-1.38	0.08	0.52	-1.3	0.04	0.55	NaN	NaN	NaN	-1.33	0.78	0.26	-1.33	0.63	0.22	-1.31	0.47	0.26	-1.32	0.38	0.26	-1.35	0.27	0.22	-1.34	0.08	0.28
322	1.61	-1.44	0.84	0.44	NaN	NaN	NaN	NaN	NaN	NaN	-1.35	0.6	0.62	-1.33	0.45	0.55	-1.34	0.37	0.55	-1.38	0.25	0.59	-1.38	0.08	0.52	-1.3	0.04	0.55	NaN	NaN	NaN	-1.33	0.78	0.26	-1.33	0.63	0.22	-1.31	0.47	0.26	-1.32	0.38	0.26	-1.35	0.27	0.22	-1.34	0.08	0.28
323	1.615	-1.44	0.84	0.44	NaN	NaN	NaN	NaN	NaN	NaN	-1.35	0.59	0.62	-1.33	0.45	0.55	-1.34	0.37	0.55	-1.38	0.25	0.59	-1.38	0.08	0.52	-1.3	0.04	0.55	NaN	NaN	NaN	-1.33	0.78	0.26	-1.33	0.63	0.22	-1.31	0.47	0.26	-1.31	0.38	0.26	-1.35	0.27	0.22	-1.34	0.08	0.28
324	1.62	-1.44	0.84	0.44	NaN	NaN	NaN	NaN	NaN	NaN	-1.35	0.59	0.62	-1.33	0.45	0.56	-1.34	0.37	0.55	-1.38	0.25	0.59	-1.38	0.08	0.52	-1.3	0.04	0.55	NaN	NaN	NaN	-1.33	0.78	0.27	-1.33	0.63	0.22	-1.31	0.47	0.26	-1.31	0.38	0.26	-1.35	0.27	0.22	-1.34	0.08	0.28
325	1.625	-1.44	0.84	0.44	NaN	NaN	NaN	NaN	NaN	NaN	-1.35	0.6	0.62	-1.33	0.45	0.56	-1.34	0.37	0.55	-1.38	0.25	0.59	-1.38	0.08	0.52	-1.3	0.03	0.55	NaN	NaN	NaN	-1.32	0.78	0.27	-1.33	0.63	0.22	-1.3	0.47	0.26	-1.31	0.37	0.27	-1.35	0.27	0.22	-1.34	0.08	0.28
326	1.63	-1.44	0.84	0.44	NaN	NaN	NaN	NaN	NaN	NaN	-1.35	0.6	0.62	-1.33	0.45	0.56	-1.34	0.37	0.55	-1.38	0.25	0.59	-1.38	0.08	0.52	-1.3	0.03	0.55	NaN	NaN	NaN	-1.32	0.78	0.27	-1.33	0.63	0.22	-1.3	0.47	0.26	-1.31	0.38	0.27	-1.35	0.27	0.22	-1.34	0.08	0.28
327	1.635	-1.44	0.84	0.44	NaN	NaN	NaN	NaN	NaN	NaN	-1.35	0.59	0.62	-1.33	0.45	0.56	-1.34	0.37	0.55	-1.38	0.25	0.59	-1.38	0.08	0.52	-1.3	0.03	0.55	NaN	NaN	NaN	-1.32	0.78	0.27	-1.33	0.63	0.22	-1.3	0.47	0.26	-1.31	0.38	0.26	-1.35	0.27	0.22	-1.34	0.08	0.28
328	1.64	-1.44	0.84	0.44	NaN	NaN	NaN	NaN	NaN	NaN	-1.35	0.59	0.62	-1.33	0.45	0.56	-1.34	0.37	0.55	-1.38	0.25	0.59	-1.38	0.08	0.52	-1.3	0.03	0.55	NaN	NaN	NaN	-1.32	0.78	0.27	-1.32	0.63	0.22	-1.3	0.47	0.26	-1.3	0.38	0.26	-1.34	0.27	0.22	-1.34	0.08	0.28
329	1.645	-1.44	0.84	0.44	NaN	NaN	NaN	NaN	NaN	NaN	-1.35	0.59	0.62	-1.33	0.45	0.56	-1.34	0.37	0.55	-1.38	0.25	0.59	-1.38	0.08	0.52	-1.3	0.03	0.55	NaN	NaN	NaN	-1.32	0.78	0.27	-1.32	0.63	0.22	-1.3	0.47	0.26	-1.3	0.38	0.26	-1.34	0.27	0.22	-1.34	0.08	0.28
330	1.65	-1.44	0.84	0.44	NaN	NaN	NaN	NaN	NaN	NaN	-1.35	0.59	0.62	-1.33	0.45	0.56	-1.34	0.37	0.55	-1.38	0.25	0.59	-1.38	0.08	0.52	-1.3	0.03	0.55	NaN	NaN	NaN	-1.32	0.78	0.27	-1.32	0.63	0.22	-1.29	0.47	0.26	-1.3	0.37	0.26	-1.34	0.27	0.22	-1.34	0.08	0.28
331	1.655	-1.44	0.84	0.44	NaN	NaN	NaN	NaN	NaN	NaN	-1.35	0.59	0.62	-1.33	0.45	0.56	-1.34	0.37	0.55	-1.38	0.25	0.59	-1.38	0.08	0.52	-1.3	0.03	0.55	NaN	NaN	NaN	-1.32	0.78	0.27	-1.32	0.63	0.22	-1.29	0.47	0.26	-1.3	0.37	0.26	-1.34	0.27	0.22	-1.34	0.08	0.28
332	1.66	-1.44	0.84	0.44	NaN	NaN	NaN	NaN	NaN	NaN	-1.35	0.59	0.62	-1.33	0.45	0.56	-1.34	0.37	0.55	-1.38	0.25	0.59	-1.38	0.08	0.52	-1.3	0.03	0.55	NaN	NaN	NaN	-1.32	0.78	0.27	-1.32	0.63	0.22	-1.29	0.47	0.26	-1.29	0.37	0.26	-1.34	0.27	0.22	-1.34	0.08	0.28
333	1.665	-1.44	0.84	0.44	NaN	NaN	NaN	NaN	NaN	NaN	-1.35	0.59	0.63	-1.33	0.45	0.56	-1.34	0.37	0.55	-1.38	0.25	0.59	-1.38	0.08	0.52	-1.3	0.03	0.55	NaN	NaN	NaN	-1.32	0.78	0.27	-1.32	0.63	0.22	-1.29	0.47	0.26	-1.29	0.37	0.26	-1.33	0.27	0.22	-1.34	0.08	0.28
334	1.67	-1.44	0.84	0.44	NaN	NaN	NaN	NaN	NaN	NaN	-1.35	0.59	0.63	-1.33	0.45	0.56	-1.34	0.37	0.55	-1.38	0.25	0.59	-1.38	0.08	0.52	-1.3	0.03	0.55	NaN	NaN	NaN	-1.32	0.78	0.27	-1.32	0.63	0.22	-1.28	0.47	0.26	-1.29	0.37	0.26	-1.33	0.27	0.22	-1.34	0.08	0.28
335	1.675	-1.44	0.84	0.44	NaN	NaN	NaN	NaN	NaN	NaN	-1.35	0.59	0.63	-1.33	0.45	0.56	-1.35	0.37	0.55	-1.38	0.25	0.59	-1.38	0.08	0.52	-1.3	0.03	0.55	NaN	NaN	NaN	-1.32	0.78	0.27	-1.31	0.63	0.22	-1.28	0.47	0.26	-1.29	0.37	0.26	-1.33	0.27	0.22	-1.34	0.08	0.28
336	1.68	-1.44	0.84	0.44	NaN	NaN	NaN	NaN	NaN	NaN	-1.35	0.59	0.63	-1.33	0.45	0.56	-1.35	0.37	0.55	-1.38	0.25	0.59	-1.38	0.08	0.52	-1.3	0.03	0.55	NaN	NaN	NaN	-1.32	0.78	0.27	-1.31	0.63	0.23	-1.28	0.47	0.26	-1.28	0.37	0.26	-1.33	0.27	0.22	-1.34	0.08	0.28
337	1.685	-1.44	0.84	0.44	NaN	NaN	NaN	NaN	NaN	NaN	-1.35	0.59	0.63	-1.33	0.45	0.56	-1.35	0.37	0.55	-1.38	0.25	0.59	-1.38	0.08	0.52	-1.3	0.03	0.55	NaN	NaN	NaN	-1.32	0.78	0.27	-1.31	0.63	0.23	-1.28	0.47	0.26	-1.28	0.37	0.26	-1.33	0.27	0.22	-1.34	0.08	0.28
338	1.69	-1.44	0.84	0.44	NaN	NaN	NaN	NaN	NaN	NaN	-1.35	0.59	0.63	-1.33	0.45	0.56	-1.35	0.37	0.55	-1.38	0.25	0.59	-1.38	0.08	0.52	-1.3	0.03	0.55	NaN	NaN	NaN	-1.32	0.78	0.27	-1.31	0.63	0.23	-1.27	0.47	0.26	-1.28	0.37	0.26	-1.32	0.27	0.22	-1.34	0.08	0.28
339	1.695	-1.43	0.84	0.44	NaN	NaN	NaN	NaN	NaN	NaN	-1.35	0.59	0.63	-1.33	0.45	0.56	-1.35	0.37	0.55	-1.38	0.25	0.59	-1.38	0.08	0.52	-1.3	0.03	0.55	NaN	NaN	NaN	-1.32	0.78	0.27	-1.31	0.63	0.23	-1.27	0.47	0.26	-1.27	0.37	0.26	-1.32	0.28	0.22	-1.34	0.09	0.28
340	1.7	-1.43	0.84	0.44	NaN	NaN	NaN	NaN	NaN	NaN	-1.35	0.59	0.63	-1.33	0.45	0.56	-1.35	0.37	0.55	-1.38	0.25	0.59	-1.38	0.08	0.52	-1.3	0.03	0.55	NaN	NaN	NaN	-1.32	0.78	0.27	-1.3	0.63	0.23	-1.27	0.47	0.26	-1.27	0.37	0.26	-1.32	0.28	0.22	-1.34	0.09	0.28
341	1.705	-1.44	0.84	0.44	NaN	NaN	NaN	NaN	NaN	NaN	-1.35	0.59	0.63	-1.33	0.45	0.56	-1.35	0.37	0.55	-1.38	0.25	0.59	-1.38	0.08	0.52	-1.3	0.03	0.55	NaN	NaN	NaN	-1.32	0.78	0.27	-1.3	0.63	0.23	-1.27	0.47	0.26	-1.27	0.37	0.26	-1.32	0.28	0.22	-1.34	0.09	0.28
342	1.71	-1.44	0.84	0.45	NaN	NaN	NaN	NaN	NaN	NaN	-1.35	0.59	0.63	-1.33	0.45	0.56	-1.35	0.37	0.55	-1.38	0.25	0.59	-1.38	0.08	0.52	-1.3	0.03	0.55	NaN	NaN	NaN	-1.32	0.78	0.27	-1.3	0.62	0.23	-1.26	0.47	0.26	-1.27	0.37	0.26	-1.32	0.28	0.22	-1.33	0.09	0.28
343	1.715	-1.44	0.84	0.45	NaN	NaN	NaN	NaN	NaN	NaN	-1.35	0.59	0.63	-1.33	0.45	0.56	-1.35	0.37	0.55	-1.38	0.25	0.6	-1.38	0.08	0.52	-1.3	0.03	0.55	NaN	NaN	NaN	-1.32	0.78	0.27	-1.3	0.62	0.23	-1.26	0.47	0.26	-1.26	0.37	0.26	-1.31	0.28	0.22	-1.33	0.09	0.28
344	1.72	-1.44	0.84	0.45	NaN	NaN	NaN	NaN	NaN	NaN	-1.35	0.59	0.63	-1.33	0.45	0.56	-1.35	0.37	0.55	-1.38	0.25	0.6	-1.38	0.08	0.52	-1.3	0.03	0.55	NaN	NaN	NaN	-1.32	0.78	0.27	-1.3	0.62	0.23	-1.26	0.47	0.26	-1.26	0.38	0.26	-1.31	0.28	0.22	-1.33	0.09	0.28
345	1.725	-1.43	0.84	0.45	NaN	NaN	NaN	NaN	NaN	NaN	-1.35	0.59	0.63	-1.33	0.45	0.56	-1.35	0.37	0.55	-1.38	0.25	0.6	-1.38	0.08	0.52	-1.3	0.03	0.55	NaN	NaN	NaN	-1.31	0.78	0.27	-1.29	0.62	0.23	-1.25	0.47	0.26	-1.26	0.38	0.26	-1.31	0.28	0.22	-1.34	0.09	0.28
346	1.73	-1.43	0.84	0.45	NaN	NaN	NaN	NaN	NaN	NaN	-1.35	0.59	0.63	-1.33	0.45	0.56	-1.35	0.37	0.55	-1.38	0.25	0.6	-1.38	0.08	0.52	-1.3	0.03	0.55	NaN	NaN	NaN	-1.31	0.78	0.27	-1.29	0.63	0.23	-1.25	0.47	0.26	-1.25	0.38	0.26	-1.31	0.28	0.22	-1.33	0.09	0.28
347	1.735	-1.43	0.84	0.45	NaN	NaN	NaN	NaN	NaN	NaN	-1.35	0.59	0.63	-1.33	0.45	0.56	-1.35	0.37	0.55	-1.38	0.25	0.6	-1.38	0.08	0.52	-1.3	0.03	0.55	NaN	NaN	NaN	-1.31	0.78	0.28	-1.29	0.62	0.23	-1.25	0.47	0.27	-1.25	0.38	0.26	-1.3	0.28	0.22	-1.33	0.09	0.28
348	1.74	-1.43	0.84	0.45	NaN	NaN	NaN	NaN	NaN	NaN	-1.35	0.59	0.63	-1.33	0.45	0.56	-1.35	0.37	0.55	-1.38	0.25	0.6	-1.38	0.08	0.52	-1.3	0.03	0.55	NaN	NaN	NaN	-1.31	0.78	0.28	-1.29	0.62	0.23	-1.24	0.47	0.27	-1.25	0.38	0.26	-1.3	0.28	0.22	-1.33	0.09	0.28
349	1.745	-1.43	0.84	0.45	NaN	NaN	NaN	NaN	NaN	NaN	-1.35	0.59	0.63	-1.33	0.45	0.56	-1.35	0.37	0.55	-1.38	0.25	0.6	-1.38	0.08	0.52	-1.3	0.03	0.55	NaN	NaN	NaN	-1.31	0.78	0.28	-1.29	0.62	0.23	-1.24	0.47	0.26	-1.24	0.38	0.26	-1.3	0.29	0.22	-1.33	0.1	0.28
350	1.75	-1.43	0.84	0.45	NaN	NaN	NaN	NaN	NaN	NaN	-1.35	0.59	0.63	-1.33	0.45	0.56	-1.35	0.37	0.55	-1.38	0.25	0.6	-1.38	0.08	0.52	-1.3	0.03	0.55	NaN	NaN	NaN	-1.31	0.78	0.28	-1.29	0.62	0.23	-1.24	0.47	0.26	-1.24	0.38	0.26	-1.3	0.29	0.22	-1.33	0.1	0.28
351	1.755	-1.43	0.85	0.45	NaN	NaN	NaN	NaN	NaN	NaN	-1.35	0.59	0.63	-1.33	0.45	0.56	-1.35	0.37	0.55	-1.38	0.25	0.6	-1.38	0.08	0.52	-1.3	0.03	0.55	NaN	NaN	NaN	-1.31	0.78	0.28	-1.28	0.62	0.23	-1.24	0.47	0.26	-1.24	0.38	0.26	-1.29	0.29	0.22	-1.33	0.1	0.28
352	1.76	-1.43	0.85	0.45	NaN	NaN	NaN	NaN	NaN	NaN	-1.35	0.59	0.63	-1.33	0.45	0.56	-1.35	0.37	0.55	-1.38	0.25	0.6	-1.38	0.08	0.52	-1.3	0.03	0.55	NaN	NaN	NaN	-1.31	0.78	0.28	-1.28	0.62	0.23	-1.23	0.47	0.26	-1.23	0.38	0.26	-1.29	0.29	0.22	-1.33	0.1	0.28
353	1.765	-1.43	0.85	0.45	NaN	NaN	NaN	NaN	NaN	NaN	-1.35	0.59	0.63	-1.34	0.45	0.56	-1.35	0.37	0.55	-1.38	0.25	0.6	-1.38	0.08	0.52	-1.3	0.03	0.55	NaN	NaN	NaN	-1.31	0.78	0.28	-1.28	0.62	0.23	-1.23	0.47	0.27	-1.23	0.38	0.26	-1.29	0.29	0.22	-1.33	0.1	0.28
354	1.77	-1.43	0.85	0.45	NaN	NaN	NaN	NaN	NaN	NaN	-1.35	0.59	0.63	-1.34	0.45	0.56	-1.35	0.37	0.55	-1.38	0.25	0.6	-1.38	0.08	0.52	-1.3	0.03	0.55	NaN	NaN	NaN	-1.31	0.78	0.28	-1.28	0.62	0.23	-1.23	0.47	0.27	-1.23	0.38	0.26	-1.28	0.29	0.22	-1.32	0.1	0.28
355	1.775	-1.43	0.85	0.45	NaN	NaN	NaN	NaN	NaN	NaN	-1.35	0.59	0.63	-1.34	0.45	0.56	-1.35	0.37	0.55	-1.38	0.25	0.6	-1.38	0.08	0.52	-1.3	0.03	0.55	NaN	NaN	NaN	-1.31	0.78	0.28	-1.27	0.62	0.23	-1.22	0.47	0.27	-1.22	0.38	0.26	-1.28	0.29	0.22	-1.32	0.11	0.28
356	1.78	-1.43	0.84	0.45	NaN	NaN	NaN	NaN	NaN	NaN	-1.34	0.59	0.64	-1.34	0.45	0.56	-1.35	0.37	0.55	-1.38	0.25	0.6	-1.38	0.08	0.52	-1.3	0.03	0.55	NaN	NaN	NaN	-1.31	0.78	0.28	-1.27	0.62	0.23	-1.22	0.47	0.27	-1.22	0.38	0.26	-1.28	0.3	0.22	-1.32	0.11	0.28
357	1.785	-1.43	0.85	0.45	NaN	NaN	NaN	NaN	NaN	NaN	-1.34	0.59	0.64	-1.34	0.45	0.57	-1.35	0.37	0.55	-1.38	0.25	0.6	-1.38	0.08	0.52	-1.3	0.03	0.55	NaN	NaN	NaN	-1.31	0.78	0.28	-1.27	0.62	0.23	-1.22	0.47	0.27	-1.21	0.38	0.26	-1.28	0.3	0.22	-1.32	0.11	0.28
358	1.79	-1.43	0.85	0.45	NaN	NaN	NaN	NaN	NaN	NaN	-1.34	0.59	0.64	-1.34	0.45	0.57	-1.35	0.37	0.55	-1.38	0.25	0.6	-1.38	0.08	0.52	-1.3	0.03	0.55	NaN	NaN	NaN	-1.31	0.78	0.28	-1.27	0.62	0.23	-1.21	0.48	0.27	-1.21	0.39	0.26	-1.27	0.3	0.22	-1.32	0.11	0.28
359	1.795	-1.43	0.85	0.45	NaN	NaN	NaN	NaN	NaN	NaN	-1.34	0.59	0.64	-1.33	0.45	0.57	-1.35	0.37	0.56	-1.38	0.25	0.6	-1.38	0.08	0.52	-1.3	0.03	0.55	NaN	NaN	NaN	-1.31	0.78	0.28	-1.27	0.62	0.23	-1.21	0.48	0.27	-1.21	0.39	0.26	-1.27	0.3	0.22	-1.32	0.11	0.28
360	1.8	-1.43	0.85	0.46	NaN	NaN	NaN	NaN	NaN	NaN	-1.34	0.59	0.64	-1.33	0.45	0.57	-1.35	0.37	0.56	-1.38	0.25	0.6	-1.38	0.08	0.52	-1.3	0.03	0.55	NaN	NaN	NaN	-1.31	0.78	0.28	-1.26	0.62	0.23	-1.21	0.48	0.27	-1.2	0.39	0.26	-1.27	0.3	0.22	-1.32	0.12	0.28
361	1.805	-1.43	0.85	0.46	NaN	NaN	NaN	NaN	NaN	NaN	-1.34	0.59	0.64	-1.33	0.45	0.57	-1.35	0.37	0.56	-1.38	0.25	0.6	-1.38	0.08	0.52	-1.3	0.03	0.55	NaN	NaN	NaN	-1.31	0.78	0.28	-1.26	0.62	0.23	-1.2	0.48	0.27	-1.2	0.39	0.27	-1.26	0.3	0.22	-1.31	0.12	0.28
362	1.81	-1.43	0.85	0.46	NaN	NaN	NaN	NaN	NaN	NaN	-1.34	0.59	0.64	-1.33	0.45	0.57	-1.35	0.37	0.56	-1.38	0.25	0.6	-1.38	0.08	0.52	-1.3	0.03	0.55	NaN	NaN	NaN	-1.31	0.78	0.28	-1.26	0.62	0.23	-1.2	0.48	0.27	-1.2	0.39	0.27	-1.26	0.3	0.22	-1.31	0.12	0.28
363	1.815	-1.42	0.85	0.46	NaN	NaN	NaN	NaN	NaN	NaN	-1.34	0.59	0.64	-1.33	0.45	0.57	-1.35	0.37	0.56	-1.38	0.25	0.6	-1.38	0.08	0.52	-1.3	0.03	0.55	NaN	NaN	NaN	-1.31	0.78	0.28	-1.26	0.62	0.23	-1.2	0.48	0.27	-1.19	0.39	0.27	-1.26	0.3	0.22	-1.31	0.12	0.28
364	1.82	-1.43	0.85	0.46	NaN	NaN	NaN	NaN	NaN	NaN	-1.34	0.59	0.64	-1.33	0.45	0.57	-1.35	0.37	0.56	-1.38	0.25	0.6	-1.38	0.08	0.52	-1.3	0.03	0.55	NaN	NaN	NaN	-1.3	0.78	0.28	-1.26	0.62	0.23	-1.19	0.48	0.27	-1.19	0.39	0.27	-1.26	0.3	0.22	-1.31	0.12	0.28
365	1.825	-1.42	0.85	0.46	NaN	NaN	NaN	NaN	NaN	NaN	-1.34	0.59	0.64	-1.33	0.45	0.57	-1.35	0.37	0.56	-1.38	0.25	0.6	-1.38	0.08	0.52	-1.3	0.03	0.55	NaN	NaN	NaN	-1.3	0.78	0.28	-1.25	0.62	0.23	-1.19	0.48	0.27	-1.19	0.39	0.27	-1.25	0.31	0.22	-1.31	0.12	0.29
366	1.83	-1.42	0.85	0.46	NaN	NaN	NaN	NaN	NaN	NaN	-1.34	0.59	0.64	-1.33	0.45	0.57	-1.35	0.37	0.56	-1.38	0.25	0.6	-1.38	0.08	0.52	-1.3	0.03	0.55	NaN	NaN	NaN	-1.3	0.78	0.28	-1.25	0.62	0.23	-1.19	0.48	0.27	-1.18	0.39	0.27	-1.25	0.31	0.22	-1.3	0.12	0.29
367	1.835	-1.42	0.85	0.46	NaN	NaN	NaN	NaN	NaN	NaN	-1.34	0.59	0.64	-1.33	0.45	0.57	-1.35	0.37	0.56	-1.38	0.25	0.6	-1.38	0.08	0.52	-1.3	0.03	0.55	NaN	NaN	NaN	-1.3	0.78	0.28	-1.25	0.62	0.23	-1.19	0.48	0.27	-1.18	0.39	0.27	-1.25	0.31	0.22	-1.3	0.12	0.29
368	1.84	-1.42	0.85	0.46	NaN	NaN	NaN	NaN	NaN	NaN	-1.34	0.59	0.64	-1.33	0.45	0.57	-1.35	0.37	0.56	-1.38	0.25	0.6	-1.38	0.08	0.52	-1.3	0.03	0.55	NaN	NaN	NaN	-1.3	0.78	0.28	-1.25	0.62	0.23	-1.18	0.48	0.27	-1.18	0.39	0.27	-1.25	0.31	0.22	-1.3	0.13	0.29
369	1.845	-1.42	0.85	0.46	NaN	NaN	NaN	NaN	NaN	NaN	-1.34	0.59	0.64	-1.33	0.45	0.57	-1.35	0.37	0.56	-1.38	0.25	0.6	-1.38	0.08	0.52	-1.3	0.03	0.55	NaN	NaN	NaN	-1.3	0.78	0.28	-1.25	0.63	0.23	-1.18	0.48	0.27	-1.18	0.39	0.27	-1.24	0.31	0.22	-1.3	0.13	0.29
370	1.85	-1.42	0.85	0.46	NaN	NaN	NaN	NaN	NaN	NaN	-1.34	0.59	0.64	-1.33	0.45	0.57	-1.35	0.37	0.56	-1.38	0.25	0.6	-1.38	0.08	0.52	-1.3	0.03	0.55	NaN	NaN	NaN	-1.3	0.78	0.28	-1.24	0.63	0.23	-1.18	0.48	0.27	-1.17	0.39	0.27	-1.24	0.31	0.22	-1.29	0.13	0.29
371	1.855	-1.42	0.85	0.46	NaN	NaN	NaN	NaN	NaN	NaN	-1.34	0.59	0.64	-1.33	0.45	0.57	-1.35	0.37	0.56	-1.38	0.25	0.6	-1.38	0.08	0.52	-1.3	0.03	0.55	NaN	NaN	NaN	-1.3	0.78	0.28	-1.24	0.63	0.23	-1.18	0.48	0.27	-1.17	0.4	0.27	-1.24	0.31	0.22	-1.29	0.13	0.29
372	1.86	-1.42	0.85	0.46	NaN	NaN	NaN	NaN	NaN	NaN	-1.34	0.59	0.64	-1.33	0.45	0.57	-1.35	0.37	0.56	-1.38	0.25	0.6	-1.38	0.08	0.52	-1.3	0.03	0.55	NaN	NaN	NaN	-1.3	0.78	0.28	-1.24	0.63	0.23	-1.17	0.48	0.27	-1.17	0.4	0.27	-1.24	0.31	0.22	-1.29	0.13	0.29
373	1.865	-1.42	0.85	0.46	NaN	NaN	NaN	NaN	NaN	NaN	-1.34	0.59	0.64	-1.33	0.45	0.57	-1.35	0.37	0.56	-1.38	0.25	0.6	-1.38	0.08	0.52	-1.3	0.03	0.55	NaN	NaN	NaN	-1.29	0.78	0.28	-1.24	0.63	0.23	-1.17	0.48	0.27	-1.17	0.4	0.27	-1.23	0.31	0.22	-1.28	0.13	0.29
374	1.87	-1.42	0.85	0.46	NaN	NaN	NaN	NaN	NaN	NaN	-1.34	0.59	0.64	-1.33	0.45	0.57	-1.35	0.37	0.56	-1.38	0.25	0.6	-1.38	0.08	0.52	-1.3	0.03	0.55	NaN	NaN	NaN	-1.29	0.78	0.28	-1.24	0.63	0.23	-1.17	0.48	0.27	-1.16	0.4	0.27	-1.23	0.31	0.22	-1.28	0.13	0.29
375	1.875	-1.42	0.85	0.46	NaN	NaN	NaN	NaN	NaN	NaN	-1.34	0.59	0.64	-1.33	0.45	0.57	-1.35	0.37	0.56	-1.38	0.25	0.6	-1.38	0.08	0.52	-1.3	0.03	0.55	NaN	NaN	NaN	-1.29	0.78	0.28	-1.24	0.63	0.23	-1.17	0.48	0.27	-1.16	0.4	0.27	-1.23	0.31	0.22	-1.27	0.13	0.29
376	1.88	-1.42	0.85	0.46	NaN	NaN	NaN	NaN	NaN	NaN	-1.34	0.59	0.64	-1.33	0.45	0.57	-1.35	0.37	0.56	-1.38	0.25	0.6	-1.38	0.08	0.52	-1.3	0.03	0.55	NaN	NaN	NaN	-1.29	0.79	0.28	-1.23	0.63	0.23	-1.17	0.48	0.27	-1.16	0.4	0.27	-1.23	0.31	0.22	-1.27	0.13	0.29
377	1.885	-1.41	0.85	0.46	NaN	NaN	NaN	NaN	NaN	NaN	-1.34	0.59	0.64	-1.33	0.45	0.57	-1.35	0.37	0.56	-1.38	0.25	0.6	-1.38	0.08	0.52	-1.3	0.03	0.55	NaN	NaN	NaN	-1.29	0.79	0.28	-1.23	0.63	0.23	-1.16	0.48	0.27	-1.16	0.4	0.27	-1.22	0.31	0.23	-1.27	0.13	0.29
378	1.89	-1.41	0.85	0.46	NaN	NaN	NaN	NaN	NaN	NaN	-1.34	0.59	0.64	-1.33	0.45	0.57	-1.34	0.37	0.56	-1.38	0.25	0.6	-1.38	0.08	0.52	-1.3	0.03	0.55	NaN	NaN	NaN	-1.29	0.79	0.28	-1.23	0.63	0.24	-1.16	0.48	0.27	-1.16	0.4	0.27	-1.22	0.31	0.23	-1.26	0.13	0.29
379	1.895	-1.41	0.85	0.46	NaN	NaN	NaN	NaN	NaN	NaN	-1.34	0.59	0.64	-1.33	0.45	0.57	-1.34	0.37	0.56	-1.38	0.25	0.6	-1.38	0.08	0.52	-1.3	0.03	0.55	NaN	NaN	NaN	-1.29	0.79	0.28	-1.23	0.63	0.24	-1.16	0.48	0.27	-1.15	0.4	0.27	-1.22	0.31	0.23	-1.26	0.12	0.29
380	1.9	-1.41	0.85	0.46	NaN	NaN	NaN	NaN	NaN	NaN	-1.34	0.59	0.64	-1.33	0.45	0.57	-1.34	0.37	0.56	-1.38	0.25	0.6	-1.38	0.08	0.52	-1.3	0.03	0.55	NaN	NaN	NaN	-1.29	0.79	0.28	-1.23	0.63	0.24	-1.16	0.48	0.27	-1.15	0.4	0.27	-1.22	0.31	0.23	-1.25	0.12	0.29
381	1.905	-1.41	0.85	0.46	NaN	NaN	NaN	NaN	NaN	NaN	-1.34	0.59	0.64	-1.33	0.45	0.57	-1.34	0.37	0.56	-1.38	0.25	0.6	-1.38	0.08	0.52	-1.3	0.03	0.55	NaN	NaN	NaN	-1.28	0.79	0.28	-1.23	0.63	0.24	-1.16	0.48	0.27	-1.15	0.4	0.27	-1.21	0.31	0.23	-1.25	0.12	0.29
382	1.91	-1.41	0.85	0.46	NaN	NaN	NaN	NaN	NaN	NaN	-1.33	0.59	0.64	-1.33	0.45	0.57	-1.34	0.37	0.56	-1.38	0.25	0.6	-1.38	0.08	0.52	-1.3	0.03	0.55	NaN	NaN	NaN	-1.28	0.79	0.28	-1.23	0.63	0.24	-1.15	0.49	0.27	-1.15	0.4	0.27	-1.21	0.31	0.23	-1.24	0.12	0.29
383	1.915	-1.41	0.85	0.46	NaN	NaN	NaN	NaN	NaN	NaN	-1.33	0.59	0.64	-1.33	0.45	0.57	-1.34	0.37	0.56	-1.38	0.25	0.6	-1.38	0.08	0.52	-1.3	0.03	0.55	NaN	NaN	NaN	-1.28	0.79	0.28	-1.22	0.63	0.24	-1.15	0.49	0.27	-1.14	0.4	0.27	-1.2	0.31	0.23	-1.23	0.12	0.29
384	1.92	-1.4	0.85	0.46	NaN	NaN	NaN	NaN	NaN	NaN	-1.33	0.59	0.64	-1.33	0.45	0.57	-1.34	0.37	0.56	-1.38	0.25	0.6	-1.38	0.08	0.52	-1.3	0.03	0.55	NaN	NaN	NaN	-1.28	0.79	0.28	-1.22	0.63	0.24	-1.15	0.49	0.27	-1.14	0.4	0.27	-1.2	0.31	0.23	-1.23	0.12	0.29
385	1.925	-1.4	0.85	0.46	NaN	NaN	NaN	NaN	NaN	NaN	-1.33	0.59	0.64	-1.33	0.45	0.57	-1.34	0.37	0.56	-1.38	0.25	0.6	-1.38	0.08	0.52	-1.3	0.03	0.55	NaN	NaN	NaN	-1.28	0.79	0.28	-1.22	0.63	0.24	-1.15	0.49	0.27	-1.14	0.4	0.27	-1.2	0.31	0.23	-1.22	0.12	0.29
386	1.93	-1.4	0.85	0.46	NaN	NaN	NaN	NaN	NaN	NaN	-1.33	0.59	0.64	-1.33	0.45	0.57	-1.34	0.37	0.56	-1.38	0.25	0.6	-1.38	0.08	0.52	-1.3	0.03	0.55	NaN	NaN	NaN	-1.28	0.79	0.28	-1.22	0.63	0.24	-1.15	0.49	0.27	-1.14	0.4	0.27	-1.19	0.31	0.23	-1.22	0.12	0.3
387	1.935	-1.4	0.85	0.46	NaN	NaN	NaN	NaN	NaN	NaN	-1.33	0.59	0.64	-1.33	0.45	0.57	-1.34	0.37	0.56	-1.38	0.25	0.6	-1.38	0.08	0.52	-1.3	0.03	0.55	NaN	NaN	NaN	-1.28	0.79	0.28	-1.22	0.63	0.24	-1.15	0.49	0.27	-1.13	0.4	0.27	-1.19	0.3	0.23	-1.21	0.12	0.3
388	1.94	-1.4	0.85	0.46	NaN	NaN	NaN	NaN	NaN	NaN	-1.33	0.59	0.64	-1.33	0.45	0.57	-1.34	0.37	0.56	-1.38	0.25	0.6	-1.38	0.08	0.52	-1.3	0.03	0.55	NaN	NaN	NaN	-1.28	0.79	0.28	-1.22	0.63	0.24	-1.14	0.49	0.27	-1.13	0.4	0.27	-1.19	0.3	0.23	-1.21	0.12	0.3
389	1.945	-1.4	0.85	0.46	NaN	NaN	NaN	NaN	NaN	NaN	-1.33	0.59	0.64	-1.33	0.45	0.57	-1.34	0.37	0.56	-1.38	0.25	0.6	-1.38	0.08	0.52	-1.3	0.03	0.55	NaN	NaN	NaN	-1.27	0.79	0.28	-1.22	0.63	0.24	-1.14	0.49	0.27	-1.13	0.4	0.27	-1.18	0.3	0.23	-1.2	0.11	0.3
390	1.95	-1.4	0.85	0.46	NaN	NaN	NaN	NaN	NaN	NaN	-1.33	0.59	0.64	-1.32	0.45	0.57	-1.34	0.37	0.56	-1.38	0.25	0.6	-1.38	0.08	0.52	-1.3	0.03	0.55	NaN	NaN	NaN	-1.27	0.79	0.28	-1.21	0.63	0.24	-1.14	0.49	0.27	-1.13	0.4	0.27	-1.18	0.3	0.23	-1.19	0.11	0.3
391	1.955	-1.39	0.85	0.46	NaN	NaN	NaN	NaN	NaN	NaN	-1.33	0.59	0.64	-1.32	0.45	0.57	-1.34	0.37	0.56	-1.38	0.25	0.6	-1.38	0.08	0.52	-1.3	0.03	0.55	NaN	NaN	NaN	-1.27	0.79	0.28	-1.21	0.63	0.24	-1.14	0.49	0.27	-1.13	0.4	0.27	-1.17	0.3	0.23	-1.19	0.11	0.3
392	1.96	-1.39	0.85	0.46	NaN	NaN	NaN	NaN	NaN	NaN	-1.33	0.59	0.64	-1.32	0.45	0.57	-1.34	0.37	0.56	-1.38	0.25	0.6	-1.38	0.08	0.52	-1.3	0.03	0.55	NaN	NaN	NaN	-1.27	0.79	0.28	-1.21	0.63	0.24	-1.14	0.49	0.27	-1.12	0.4	0.27	-1.17	0.3	0.23	-1.18	0.11	0.3
393	1.965	-1.39	0.85	0.46	NaN	NaN	NaN	NaN	NaN	NaN	-1.33	0.59	0.63	-1.32	0.45	0.57	-1.34	0.37	0.56	-1.38	0.25	0.6	-1.38	0.08	0.52	-1.3	0.03	0.55	NaN	NaN	NaN	-1.27	0.79	0.28	-1.21	0.63	0.24	-1.14	0.49	0.27	-1.12	0.4	0.27	-1.17	0.3	0.23	-1.17	0.11	0.3
394	1.97	-1.39	0.85	0.46	NaN	NaN	NaN	NaN	NaN	NaN	-1.32	0.59	0.63	-1.32	0.45	0.57	-1.34	0.37	0.56	-1.38	0.25	0.6	-1.38	0.08	0.52	-1.3	0.03	0.55	NaN	NaN	NaN	-1.27	0.79	0.28	-1.21	0.63	0.24	-1.13	0.49	0.27	-1.12	0.4	0.27	-1.16	0.3	0.23	-1.17	0.11	0.3
395	1.975	-1.39	0.85	0.46	NaN	NaN	NaN	NaN	NaN	NaN	-1.32	0.59	0.63	-1.32	0.45	0.57	-1.34	0.37	0.56	-1.38	0.25	0.6	-1.38	0.08	0.52	-1.3	0.03	0.55	NaN	NaN	NaN	-1.26	0.79	0.28	-1.21	0.63	0.24	-1.13	0.49	0.28	-1.12	0.4	0.28	-1.16	0.29	0.23	-1.16	0.11	0.3
396	1.98	-1.39	0.85	0.46	NaN	NaN	NaN	NaN	NaN	NaN	-1.32	0.59	0.63	-1.32	0.45	0.57	-1.34	0.37	0.56	-1.38	0.25	0.6	-1.38	0.08	0.52	-1.3	0.03	0.55	NaN	NaN	NaN	-1.26	0.79	0.28	-1.21	0.62	0.24	-1.13	0.48	0.28	-1.11	0.39	0.28	-1.16	0.29	0.23	-1.15	0.1	0.3
397	1.985	-1.38	0.85	0.46	NaN	NaN	NaN	NaN	NaN	NaN	-1.32	0.59	0.63	-1.32	0.45	0.57	-1.34	0.37	0.56	-1.38	0.25	0.6	-1.38	0.08	0.52	-1.3	0.03	0.55	NaN	NaN	NaN	-1.26	0.78	0.28	-1.2	0.62	0.24	-1.13	0.48	0.28	-1.11	0.39	0.28	-1.15	0.29	0.23	-1.15	0.1	0.3
398	1.99	-1.38	0.85	0.46	NaN	NaN	NaN	NaN	NaN	NaN	-1.32	0.59	0.63	-1.32	0.45	0.57	-1.34	0.37	0.56	-1.38	0.25	0.6	-1.38	0.08	0.52	-1.3	0.03	0.55	NaN	NaN	NaN	-1.26	0.78	0.28	-1.2	0.62	0.24	-1.13	0.48	0.28	-1.11	0.39	0.28	-1.15	0.29	0.23	-1.14	0.1	0.3
399	1.995	-1.38	0.84	0.46	NaN	NaN	NaN	NaN	NaN	NaN	-1.32	0.59	0.63	-1.32	0.45	0.57	-1.34	0.37	0.56	-1.38	0.25	0.6	-1.38	0.08	0.52	-1.3	0.03	0.55	NaN	NaN	NaN	-1.26	0.78	0.28	-1.2	0.62	0.24	-1.13	0.48	0.28	-1.11	0.39	0.28	-1.14	0.29	0.23	-1.13	0.1	0.3
400	2	-1.38	0.84	0.46	NaN	NaN	NaN	NaN	NaN	NaN	-1.32	0.59	0.63	-1.32	0.45	0.57	-1.33	0.37	0.56	-1.37	0.25	0.6	-1.38	0.08	0.52	-1.3	0.03	0.55	NaN	NaN	NaN	-1.26	0.78	0.28	-1.2	0.62	0.24	-1.13	0.48	0.28	-1.11	0.39	0.28	-1.14	0.29	0.23	-1.13	0.1	0.3
401	2.005	-1.38	0.84	0.46	NaN	NaN	NaN	NaN	NaN	NaN	-1.32	0.59	0.63	-1.31	0.45	0.57	-1.33	0.37	0.56	-1.37	0.25	0.6	-1.38	0.08	0.52	-1.3	0.03	0.55	NaN	NaN	NaN	-1.26	0.78	0.28	-1.2	0.62	0.24	-1.12	0.48	0.28	-1.11	0.39	0.28	-1.14	0.29	0.23	-1.12	0.1	0.3
402	2.01	-1.37	0.84	0.46	NaN	NaN	NaN	NaN	NaN	NaN	-1.31	0.59	0.63	-1.31	0.45	0.57	-1.33	0.37	0.56	-1.37	0.25	0.6	-1.38	0.08	0.52	-1.3	0.03	0.55	NaN	NaN	NaN	-1.25	0.78	0.28	-1.2	0.62	0.24	-1.12	0.48	0.28	-1.1	0.39	0.28	-1.13	0.28	0.23	-1.11	0.1	0.3
403	2.015	-1.37	0.84	0.46	NaN	NaN	NaN	NaN	NaN	NaN	-1.31	0.59	0.63	-1.31	0.45	0.57	-1.33	0.37	0.56	-1.37	0.25	0.6	-1.38	0.08	0.52	-1.3	0.03	0.55	NaN	NaN	NaN	-1.25	0.78	0.28	-1.19	0.62	0.24	-1.12	0.48	0.28	-1.1	0.39	0.28	-1.13	0.28	0.23	-1.11	0.1	0.3
404	2.02	-1.37	0.84	0.46	NaN	NaN	NaN	NaN	NaN	NaN	-1.31	0.59	0.63	-1.31	0.45	0.57	-1.33	0.37	0.56	-1.37	0.25	0.6	-1.38	0.08	0.52	-1.3	0.03	0.55	NaN	NaN	NaN	-1.25	0.78	0.28	-1.19	0.62	0.24	-1.12	0.48	0.28	-1.1	0.39	0.28	-1.13	0.28	0.23	-1.1	0.1	0.3
405	2.025	-1.37	0.84	0.46	NaN	NaN	NaN	NaN	NaN	NaN	-1.31	0.59	0.63	-1.31	0.45	0.57	-1.33	0.37	0.56	-1.37	0.25	0.6	-1.38	0.08	0.52	-1.3	0.03	0.55	NaN	NaN	NaN	-1.25	0.78	0.28	-1.19	0.62	0.24	-1.12	0.48	0.28	-1.1	0.39	0.28	-1.12	0.28	0.23	-1.09	0.1	0.3
406	2.03	-1.37	0.84	0.46	NaN	NaN	NaN	NaN	NaN	NaN	-1.31	0.59	0.63	-1.31	0.45	0.57	-1.33	0.37	0.56	-1.37	0.25	0.6	-1.38	0.08	0.52	-1.3	0.03	0.55	NaN	NaN	NaN	-1.25	0.78	0.28	-1.19	0.62	0.24	-1.12	0.48	0.28	-1.1	0.39	0.28	-1.12	0.28	0.23	-1.09	0.1	0.3
407	2.035	-1.36	0.84	0.46	NaN	NaN	NaN	NaN	NaN	NaN	-1.31	0.59	0.63	-1.31	0.45	0.57	-1.33	0.37	0.56	-1.37	0.25	0.6	-1.38	0.08	0.52	-1.3	0.03	0.55	NaN	NaN	NaN	-1.24	0.78	0.28	-1.19	0.62	0.24	-1.12	0.48	0.28	-1.09	0.39	0.28	-1.12	0.28	0.23	-1.08	0.09	0.3
408	2.04	-1.36	0.84	0.46	NaN	NaN	NaN	NaN	NaN	NaN	-1.31	0.59	0.63	-1.31	0.45	0.57	-1.33	0.37	0.56	-1.37	0.25	0.6	-1.38	0.08	0.52	-1.3	0.03	0.55	NaN	NaN	NaN	-1.24	0.78	0.28	-1.19	0.62	0.24	-1.11	0.48	0.28	-1.09	0.39	0.28	-1.11	0.28	0.23	-1.07	0.09	0.3
409	2.045	-1.36	0.84	0.46	NaN	NaN	NaN	NaN	NaN	NaN	-1.3	0.59	0.63	-1.31	0.45	0.57	-1.33	0.37	0.56	-1.37	0.25	0.6	-1.38	0.08	0.52	-1.3	0.03	0.55	NaN	NaN	NaN	-1.24	0.78	0.28	-1.19	0.62	0.24	-1.11	0.48	0.28	-1.09	0.39	0.28	-1.11	0.28	0.24	-1.06	0.09	0.3
410	2.05	-1.36	0.84	0.46	NaN	NaN	NaN	NaN	NaN	NaN	-1.3	0.59	0.63	-1.31	0.45	0.57	-1.33	0.37	0.56	-1.37	0.25	0.6	-1.38	0.08	0.52	-1.3	0.03	0.55	NaN	NaN	NaN	-1.24	0.78	0.28	-1.18	0.62	0.23	-1.11	0.48	0.28	-1.09	0.39	0.28	-1.11	0.28	0.24	-1.06	0.09	0.3
411	2.055	-1.36	0.84	0.46	NaN	NaN	NaN	NaN	NaN	NaN	-1.3	0.59	0.63	-1.31	0.45	0.57	-1.33	0.37	0.56	-1.37	0.25	0.6	-1.38	0.08	0.52	-1.3	0.03	0.55	NaN	NaN	NaN	-1.24	0.78	0.28	-1.18	0.62	0.23	-1.11	0.48	0.28	-1.09	0.38	0.28	-1.1	0.28	0.24	-1.05	0.09	0.3
412	2.06	-1.35	0.84	0.46	NaN	NaN	NaN	NaN	NaN	NaN	-1.3	0.59	0.63	-1.3	0.45	0.57	-1.33	0.37	0.56	-1.37	0.25	0.6	-1.38	0.08	0.52	-1.3	0.03	0.55	NaN	NaN	NaN	-1.24	0.78	0.28	-1.18	0.62	0.23	-1.11	0.48	0.28	-1.09	0.38	0.28	-1.1	0.27	0.24	-1.04	0.09	0.3
413	2.065	-1.35	0.84	0.46	NaN	NaN	NaN	NaN	NaN	NaN	-1.3	0.59	0.63	-1.3	0.45	0.57	-1.32	0.37	0.56	-1.37	0.25	0.6	-1.38	0.08	0.52	-1.3	0.03	0.55	NaN	NaN	NaN	-1.23	0.78	0.28	-1.18	0.62	0.23	-1.11	0.47	0.28	-1.08	0.38	0.28	-1.1	0.27	0.24	-1.04	0.09	0.31
414	2.07	-1.35	0.84	0.46	NaN	NaN	NaN	NaN	NaN	NaN	-1.3	0.59	0.63	-1.3	0.45	0.56	-1.32	0.37	0.56	-1.37	0.25	0.6	-1.38	0.08	0.52	-1.3	0.03	0.55	NaN	NaN	NaN	-1.23	0.78	0.28	-1.18	0.62	0.23	-1.11	0.47	0.28	-1.08	0.38	0.28	-1.09	0.27	0.24	-1.03	0.09	0.31
415	2.075	-1.35	0.84	0.46	NaN	NaN	NaN	NaN	NaN	NaN	-1.3	0.59	0.63	-1.3	0.45	0.56	-1.32	0.37	0.56	-1.37	0.25	0.6	-1.38	0.08	0.52	-1.3	0.03	0.55	NaN	NaN	NaN	-1.23	0.78	0.28	-1.18	0.62	0.23	-1.11	0.47	0.28	-1.08	0.38	0.28	-1.09	0.27	0.24	-1.02	0.09	0.31
416	2.08	-1.35	0.84	0.46	NaN	NaN	NaN	NaN	NaN	NaN	-1.29	0.59	0.63	-1.3	0.45	0.56	-1.32	0.37	0.55	-1.37	0.25	0.6	-1.38	0.08	0.52	-1.3	0.03	0.55	NaN	NaN	NaN	-1.23	0.78	0.28	-1.18	0.62	0.23	-1.1	0.47	0.28	-1.08	0.38	0.28	-1.08	0.27	0.24	-1.02	0.09	0.31
417	2.085	-1.34	0.84	0.46	NaN	NaN	NaN	NaN	NaN	NaN	-1.29	0.59	0.63	-1.3	0.45	0.56	-1.32	0.37	0.55	-1.36	0.25	0.6	-1.38	0.08	0.52	-1.3	0.03	0.55	NaN	NaN	NaN	-1.22	0.78	0.28	-1.17	0.62	0.23	-1.1	0.47	0.28	-1.08	0.38	0.28	-1.08	0.27	0.24	-1.01	0.09	0.31
418	2.09	-1.34	0.84	0.45	NaN	NaN	NaN	NaN	NaN	NaN	-1.29	0.59	0.63	-1.3	0.45	0.56	-1.32	0.37	0.55	-1.36	0.25	0.6	-1.38	0.08	0.52	-1.3	0.03	0.55	NaN	NaN	NaN	-1.22	0.78	0.28	-1.17	0.61	0.23	-1.1	0.47	0.28	-1.08	0.38	0.28	-1.08	0.27	0.24	-1	0.09	0.31
419	2.095	-1.34	0.84	0.45	NaN	NaN	NaN	NaN	NaN	NaN	-1.29	0.59	0.63	-1.3	0.45	0.56	-1.32	0.37	0.55	-1.36	0.25	0.6	-1.38	0.08	0.52	-1.3	0.03	0.55	NaN	NaN	NaN	-1.22	0.78	0.28	-1.17	0.61	0.23	-1.1	0.47	0.28	-1.07	0.38	0.28	-1.07	0.27	0.24	-1	0.09	0.31
420	2.1	-1.34	0.84	0.45	NaN	NaN	NaN	NaN	NaN	NaN	-1.29	0.59	0.63	-1.29	0.45	0.56	-1.32	0.37	0.55	-1.36	0.25	0.6	-1.38	0.08	0.52	-1.3	0.03	0.55	NaN	NaN	NaN	-1.22	0.78	0.28	-1.17	0.61	0.23	-1.1	0.47	0.28	-1.07	0.38	0.29	-1.07	0.27	0.24	-0.99	0.09	0.31
421	2.105	-1.33	0.84	0.45	NaN	NaN	NaN	NaN	NaN	NaN	-1.28	0.59	0.63	-1.29	0.45	0.56	-1.32	0.37	0.55	-1.36	0.25	0.6	-1.38	0.08	0.52	-1.3	0.03	0.55	NaN	NaN	NaN	-1.22	0.78	0.28	-1.17	0.61	0.23	-1.1	0.47	0.28	-1.07	0.38	0.29	-1.07	0.27	0.24	-0.99	0.09	0.31
422	2.11	-1.33	0.84	0.45	NaN	NaN	NaN	NaN	NaN	NaN	-1.28	0.59	0.63	-1.29	0.45	0.56	-1.31	0.37	0.55	-1.36	0.25	0.6	-1.38	0.08	0.52	-1.3	0.03	0.55	NaN	NaN	NaN	-1.21	0.78	0.28	-1.17	0.61	0.23	-1.1	0.47	0.28	-1.07	0.38	0.29	-1.06	0.27	0.24	-0.98	0.09	0.31
423	2.115	-1.33	0.84	0.45	NaN	NaN	NaN	NaN	NaN	NaN	-1.28	0.59	0.63	-1.29	0.45	0.56	-1.31	0.37	0.55	-1.36	0.25	0.6	-1.38	0.08	0.52	-1.3	0.03	0.55	NaN	NaN	NaN	-1.21	0.77	0.28	-1.16	0.61	0.23	-1.09	0.47	0.28	-1.06	0.38	0.29	-1.06	0.26	0.24	-0.98	0.09	0.31
424	2.12	-1.33	0.84	0.45	NaN	NaN	NaN	NaN	NaN	NaN	-1.28	0.59	0.63	-1.29	0.45	0.56	-1.31	0.37	0.55	-1.36	0.25	0.59	-1.38	0.08	0.52	-1.3	0.03	0.55	NaN	NaN	NaN	-1.21	0.77	0.28	-1.16	0.61	0.23	-1.09	0.47	0.28	-1.06	0.38	0.29	-1.06	0.26	0.24	-0.97	0.09	0.31
425	2.125	-1.32	0.83	0.45	NaN	NaN	NaN	NaN	NaN	NaN	-1.28	0.59	0.63	-1.29	0.45	0.56	-1.31	0.37	0.55	-1.36	0.25	0.59	-1.38	0.08	0.52	-1.3	0.03	0.55	NaN	NaN	NaN	-1.21	0.77	0.28	-1.16	0.61	0.23	-1.09	0.47	0.28	-1.06	0.37	0.29	-1.05	0.26	0.24	-0.97	0.09	0.31
426	2.13	-1.32	0.83	0.45	NaN	NaN	NaN	NaN	NaN	NaN	-1.28	0.59	0.63	-1.29	0.45	0.56	-1.31	0.37	0.55	-1.36	0.25	0.59	-1.38	0.08	0.52	-1.3	0.03	0.55	NaN	NaN	NaN	-1.2	0.77	0.28	-1.16	0.61	0.23	-1.09	0.47	0.28	-1.06	0.37	0.29	-1.05	0.26	0.24	-0.96	0.09	0.31
427	2.135	-1.32	0.83	0.45	NaN	NaN	NaN	NaN	NaN	NaN	-1.27	0.59	0.63	-1.28	0.45	0.56	-1.31	0.37	0.55	-1.35	0.25	0.59	-1.38	0.08	0.52	-1.3	0.03	0.55	NaN	NaN	NaN	-1.2	0.77	0.28	-1.16	0.61	0.23	-1.09	0.46	0.28	-1.06	0.37	0.29	-1.05	0.26	0.24	-0.95	0.09	0.31
428	2.14	-1.31	0.83	0.45	NaN	NaN	NaN	NaN	NaN	NaN	-1.27	0.59	0.63	-1.28	0.45	0.56	-1.31	0.37	0.55	-1.35	0.25	0.59	-1.38	0.08	0.52	-1.3	0.03	0.55	NaN	NaN	NaN	-1.2	0.77	0.28	-1.15	0.61	0.23	-1.09	0.46	0.28	-1.05	0.37	0.29	-1.05	0.26	0.24	-0.95	0.09	0.31
429	2.145	-1.31	0.83	0.45	NaN	NaN	NaN	NaN	NaN	NaN	-1.27	0.59	0.63	-1.28	0.45	0.56	-1.31	0.37	0.55	-1.35	0.25	0.59	-1.38	0.08	0.52	-1.3	0.03	0.55	NaN	NaN	NaN	-1.2	0.77	0.28	-1.15	0.61	0.23	-1.08	0.46	0.29	-1.05	0.37	0.29	-1.04	0.26	0.24	-0.95	0.09	0.31
430	2.15	-1.31	0.83	0.45	NaN	NaN	NaN	NaN	NaN	NaN	-1.27	0.59	0.63	-1.28	0.44	0.56	-1.3	0.37	0.55	-1.35	0.25	0.59	-1.38	0.08	0.52	-1.3	0.03	0.55	NaN	NaN	NaN	-1.19	0.77	0.28	-1.15	0.61	0.23	-1.08	0.46	0.29	-1.05	0.37	0.29	-1.04	0.26	0.24	-0.94	0.09	0.31
431	2.155	-1.31	0.83	0.45	NaN	NaN	NaN	NaN	NaN	NaN	-1.27	0.59	0.63	-1.28	0.44	0.56	-1.3	0.37	0.55	-1.35	0.25	0.59	-1.38	0.08	0.52	-1.3	0.03	0.55	NaN	NaN	NaN	-1.19	0.77	0.28	-1.15	0.6	0.23	-1.08	0.46	0.29	-1.05	0.37	0.29	-1.04	0.26	0.24	-0.94	0.09	0.31
432	2.16	-1.3	0.83	0.45	NaN	NaN	NaN	NaN	NaN	NaN	-1.26	0.59	0.63	-1.28	0.44	0.56	-1.3	0.37	0.55	-1.35	0.25	0.59	-1.38	0.08	0.52	-1.3	0.03	0.55	NaN	NaN	NaN	-1.19	0.77	0.28	-1.14	0.6	0.23	-1.08	0.46	0.29	-1.04	0.37	0.29	-1.03	0.26	0.24	-0.93	0.09	0.31
433	2.165	-1.3	0.83	0.45	NaN	NaN	NaN	NaN	NaN	NaN	-1.26	0.59	0.63	-1.27	0.44	0.56	-1.3	0.37	0.55	-1.35	0.26	0.59	-1.38	0.08	0.52	-1.3	0.03	0.55	NaN	NaN	NaN	-1.18	0.77	0.28	-1.14	0.6	0.23	-1.08	0.46	0.29	-1.04	0.37	0.29	-1.03	0.26	0.25	-0.93	0.09	0.31
434	2.17	-1.3	0.83	0.45	NaN	NaN	NaN	NaN	NaN	NaN	-1.26	0.59	0.63	-1.27	0.44	0.56	-1.3	0.37	0.55	-1.35	0.26	0.59	-1.38	0.08	0.52	-1.3	0.03	0.55	NaN	NaN	NaN	-1.18	0.77	0.27	-1.14	0.6	0.23	-1.07	0.46	0.29	-1.04	0.37	0.29	-1.03	0.26	0.25	-0.92	0.09	0.31
435	2.175	-1.29	0.83	0.45	NaN	NaN	NaN	NaN	NaN	NaN	-1.26	0.59	0.63	-1.27	0.44	0.56	-1.3	0.37	0.55	-1.35	0.26	0.59	-1.38	0.08	0.52	-1.3	0.03	0.55	NaN	NaN	NaN	-1.18	0.77	0.27	-1.14	0.6	0.23	-1.07	0.46	0.29	-1.04	0.37	0.29	-1.03	0.26	0.25	-0.92	0.09	0.31
436	2.18	-1.29	0.83	0.45	NaN	NaN	NaN	NaN	NaN	NaN	-1.25	0.58	0.63	-1.27	0.44	0.56	-1.3	0.37	0.55	-1.35	0.26	0.59	-1.38	0.08	0.52	-1.3	0.03	0.55	NaN	NaN	NaN	-1.18	0.77	0.27	-1.13	0.6	0.23	-1.07	0.46	0.29	-1.03	0.37	0.29	-1.02	0.26	0.25	-0.92	0.09	0.31
437	2.185	-1.29	0.83	0.45	NaN	NaN	NaN	NaN	NaN	NaN	-1.25	0.59	0.63	-1.27	0.44	0.56	-1.29	0.37	0.55	-1.34	0.26	0.59	-1.38	0.08	0.52	-1.3	0.03	0.55	NaN	NaN	NaN	-1.17	0.77	0.27	-1.13	0.6	0.23	-1.07	0.46	0.29	-1.03	0.37	0.29	-1.02	0.25	0.25	-0.91	0.09	0.31
438	2.19	-1.29	0.83	0.45	NaN	NaN	NaN	NaN	NaN	NaN	-1.25	0.59	0.63	-1.26	0.44	0.56	-1.29	0.37	0.55	-1.34	0.26	0.59	-1.38	0.08	0.52	-1.3	0.03	0.55	NaN	NaN	NaN	-1.17	0.77	0.27	-1.13	0.6	0.23	-1.06	0.45	0.29	-1.03	0.37	0.29	-1.02	0.25	0.25	-0.91	0.09	0.31
439	2.195	-1.28	0.83	0.45	NaN	NaN	NaN	-1.18	0.74	0.62	-1.25	0.58	0.63	-1.26	0.44	0.56	-1.29	0.37	0.55	-1.34	0.26	0.59	-1.38	0.08	0.52	-1.3	0.03	0.55	NaN	NaN	NaN	-1.17	0.77	0.27	-1.13	0.6	0.23	-1.06	0.45	0.29	-1.03	0.37	0.29	-1.01	0.25	0.25	-0.91	0.09	0.31
440	2.2	-1.28	0.83	0.45	NaN	NaN	NaN	-1.17	0.74	0.62	-1.24	0.58	0.63	-1.26	0.44	0.56	-1.29	0.37	0.55	-1.34	0.26	0.59	-1.38	0.08	0.52	-1.3	0.03	0.55	NaN	NaN	NaN	-1.16	0.76	0.27	-1.12	0.6	0.23	-1.06	0.45	0.29	-1.02	0.36	0.29	-1.01	0.25	0.25	-0.9	0.09	0.31
441	2.205	-1.28	0.83	0.44	NaN	NaN	NaN	-1.17	0.74	0.62	-1.24	0.59	0.62	-1.26	0.44	0.56	-1.29	0.37	0.55	-1.34	0.26	0.59	-1.38	0.09	0.52	-1.3	0.03	0.55	NaN	NaN	NaN	-1.16	0.76	0.27	-1.12	0.6	0.23	-1.05	0.45	0.29	-1.02	0.36	0.29	-1.01	0.25	0.25	-0.9	0.09	0.31
442	2.21	-1.27	0.83	0.44	NaN	NaN	NaN	-1.17	0.74	0.62	-1.24	0.59	0.62	-1.26	0.44	0.56	-1.28	0.37	0.55	-1.34	0.26	0.59	-1.37	0.09	0.52	-1.3	0.03	0.55	NaN	NaN	NaN	-1.16	0.76	0.27	-1.12	0.6	0.23	-1.05	0.45	0.29	-1.02	0.36	0.29	-1	0.25	0.25	-0.9	0.09	0.31
443	2.215	-1.27	0.83	0.44	NaN	NaN	NaN	-1.16	0.74	0.62	-1.24	0.58	0.62	-1.25	0.44	0.56	-1.28	0.37	0.55	-1.34	0.26	0.59	-1.37	0.09	0.52	-1.3	0.03	0.55	NaN	NaN	NaN	-1.15	0.76	0.27	-1.11	0.6	0.23	-1.05	0.45	0.29	-1.01	0.36	0.29	-1	0.25	0.25	-0.9	0.09	0.31
444	2.22	-1.27	0.83	0.44	NaN	NaN	NaN	-1.16	0.74	0.62	-1.23	0.58	0.62	-1.25	0.44	0.56	-1.28	0.37	0.55	-1.33	0.26	0.59	-1.37	0.09	0.52	-1.3	0.03	0.55	NaN	NaN	NaN	-1.15	0.76	0.27	-1.11	0.6	0.23	-1.04	0.45	0.29	-1.01	0.36	0.29	-1	0.25	0.25	-0.89	0.09	0.31
445	2.225	-1.26	0.82	0.44	NaN	NaN	NaN	-1.16	0.74	0.62	-1.23	0.59	0.62	-1.25	0.44	0.56	-1.28	0.37	0.55	-1.33	0.26	0.59	-1.37	0.09	0.52	-1.3	0.03	0.55	NaN	NaN	NaN	-1.15	0.76	0.27	-1.11	0.59	0.23	-1.04	0.45	0.29	-1.01	0.36	0.29	-0.99	0.25	0.25	-0.89	0.08	0.31
446	2.23	-1.26	0.82	0.44	NaN	NaN	NaN	-1.16	0.74	0.62	-1.23	0.58	0.62	-1.25	0.44	0.56	-1.28	0.37	0.55	-1.33	0.26	0.59	-1.37	0.09	0.52	-1.3	0.03	0.55	NaN	NaN	NaN	-1.14	0.76	0.27	-1.1	0.59	0.23	-1.04	0.45	0.29	-1	0.36	0.29	-0.99	0.25	0.25	-0.89	0.08	0.31
447	2.235	-1.26	0.82	0.44	NaN	NaN	NaN	-1.15	0.74	0.62	-1.23	0.58	0.62	-1.25	0.44	0.56	-1.28	0.37	0.55	-1.33	0.26	0.59	-1.37	0.09	0.52	-1.3	0.03	0.55	NaN	NaN	NaN	-1.14	0.76	0.27	-1.1	0.59	0.23	-1.03	0.45	0.29	-1	0.36	0.29	-0.99	0.25	0.25	-0.89	0.08	0.31
448	2.24	-1.25	0.82	0.44	NaN	NaN	NaN	-1.15	0.74	0.62	-1.22	0.59	0.62	-1.24	0.44	0.56	-1.27	0.37	0.55	-1.33	0.26	0.59	-1.37	0.09	0.52	-1.3	0.03	0.55	NaN	NaN	NaN	-1.14	0.76	0.27	-1.1	0.59	0.23	-1.03	0.45	0.28	-1	0.36	0.29	-0.98	0.25	0.24	-0.89	0.08	0.31
449	2.245	-1.25	0.82	0.44	NaN	NaN	NaN	-1.15	0.74	0.62	-1.22	0.59	0.62	-1.24	0.45	0.56	-1.27	0.37	0.55	-1.33	0.26	0.59	-1.37	0.09	0.52	-1.3	0.03	0.55	NaN	NaN	NaN	-1.13	0.76	0.27	-1.09	0.59	0.23	-1.03	0.45	0.28	-0.99	0.36	0.29	-0.98	0.25	0.24	-0.89	0.08	0.31
450	2.25	-1.25	0.82	0.44	NaN	NaN	NaN	-1.14	0.73	0.62	-1.22	0.59	0.62	-1.24	0.45	0.56	-1.27	0.37	0.55	-1.33	0.26	0.59	-1.37	0.09	0.52	-1.3	0.03	0.55	NaN	NaN	NaN	-1.13	0.76	0.27	-1.09	0.59	0.23	-1.02	0.45	0.28	-0.99	0.36	0.29	-0.98	0.25	0.24	-0.88	0.08	0.32
451	2.255	-1.24	0.82	0.44	NaN	NaN	NaN	-1.14	0.73	0.62	-1.21	0.59	0.62	-1.24	0.45	0.56	-1.27	0.37	0.55	-1.32	0.26	0.6	-1.37	0.09	0.52	-1.3	0.03	0.55	NaN	NaN	NaN	-1.12	0.76	0.27	-1.08	0.59	0.23	-1.02	0.45	0.28	-0.99	0.36	0.29	-0.97	0.25	0.24	-0.88	0.08	0.32
452	2.26	-1.24	0.82	0.44	NaN	NaN	NaN	-1.14	0.73	0.62	-1.21	0.59	0.62	-1.23	0.45	0.56	-1.26	0.37	0.55	-1.32	0.26	0.6	-1.37	0.09	0.52	-1.3	0.03	0.55	NaN	NaN	NaN	-1.12	0.76	0.27	-1.08	0.59	0.23	-1.01	0.45	0.28	-0.98	0.36	0.29	-0.97	0.25	0.24	-0.88	0.08	0.32
453	2.265	-1.24	0.82	0.44	NaN	NaN	NaN	-1.13	0.73	0.61	-1.21	0.59	0.62	-1.23	0.45	0.56	-1.26	0.37	0.55	-1.32	0.26	0.6	-1.37	0.09	0.52	-1.3	0.03	0.55	NaN	NaN	NaN	-1.12	0.76	0.26	-1.08	0.59	0.23	-1.01	0.45	0.28	-0.98	0.36	0.29	-0.97	0.25	0.24	-0.88	0.08	0.32
454	2.27	-1.23	0.82	0.43	NaN	NaN	NaN	-1.13	0.73	0.61	-1.2	0.59	0.62	-1.23	0.45	0.56	-1.26	0.37	0.55	-1.32	0.26	0.6	-1.37	0.09	0.52	-1.3	0.03	0.55	NaN	NaN	NaN	-1.11	0.76	0.26	-1.07	0.59	0.23	-1.01	0.45	0.28	-0.98	0.36	0.29	-0.96	0.24	0.24	-0.88	0.08	0.32
455	2.275	-1.23	0.82	0.43	NaN	NaN	NaN	-1.13	0.73	0.61	-1.2	0.59	0.62	-1.23	0.45	0.56	-1.26	0.37	0.55	-1.32	0.26	0.6	-1.37	0.1	0.52	-1.3	0.03	0.55	NaN	NaN	NaN	-1.11	0.76	0.26	-1.07	0.59	0.22	-1	0.45	0.28	-0.97	0.36	0.29	-0.96	0.24	0.24	-0.88	0.08	0.32
456	2.28	-1.22	0.82	0.43	NaN	NaN	NaN	-1.12	0.73	0.61	-1.2	0.59	0.62	-1.22	0.45	0.56	-1.26	0.37	0.55	-1.31	0.26	0.6	-1.37	0.1	0.52	-1.3	0.03	0.55	NaN	NaN	NaN	-1.11	0.76	0.26	-1.06	0.59	0.22	-1	0.45	0.28	-0.97	0.36	0.29	-0.95	0.24	0.24	-0.88	0.08	0.32
457	2.285	-1.22	0.82	0.43	NaN	NaN	NaN	-1.12	0.73	0.61	-1.2	0.59	0.62	-1.22	0.45	0.56	-1.25	0.37	0.55	-1.31	0.27	0.6	-1.37	0.1	0.52	-1.3	0.03	0.55	NaN	NaN	NaN	-1.1	0.76	0.26	-1.06	0.59	0.22	-0.99	0.45	0.28	-0.97	0.36	0.29	-0.95	0.24	0.24	-0.87	0.08	0.32
458	2.29	-1.22	0.82	0.43	NaN	NaN	NaN	-1.11	0.73	0.61	-1.19	0.59	0.62	-1.22	0.45	0.56	-1.25	0.37	0.55	-1.31	0.27	0.6	-1.37	0.1	0.52	-1.3	0.03	0.55	NaN	NaN	NaN	-1.1	0.76	0.26	-1.05	0.59	0.22	-0.99	0.45	0.28	-0.96	0.36	0.29	-0.95	0.24	0.24	-0.87	0.08	0.32
459	2.295	-1.21	0.82	0.43	NaN	NaN	NaN	-1.11	0.73	0.61	-1.19	0.59	0.62	-1.21	0.45	0.56	-1.25	0.37	0.55	-1.31	0.27	0.6	-1.37	0.1	0.52	-1.3	0.03	0.55	NaN	NaN	NaN	-1.09	0.76	0.26	-1.05	0.59	0.22	-0.99	0.45	0.28	-0.96	0.36	0.29	-0.94	0.24	0.24	-0.87	0.08	0.32
460	2.3	-1.21	0.82	0.43	NaN	NaN	NaN	-1.11	0.73	0.61	-1.19	0.59	0.61	-1.21	0.45	0.56	-1.24	0.37	0.55	-1.31	0.27	0.6	-1.37	0.1	0.52	-1.3	0.03	0.55	NaN	NaN	NaN	-1.09	0.76	0.26	-1.04	0.59	0.22	-0.98	0.45	0.28	-0.95	0.36	0.28	-0.94	0.24	0.24	-0.87	0.07	0.32
461	2.305	-1.21	0.82	0.43	NaN	NaN	NaN	-1.1	0.73	0.61	-1.18	0.59	0.61	-1.21	0.45	0.56	-1.24	0.37	0.55	-1.3	0.27	0.6	-1.36	0.1	0.52	-1.3	0.03	0.55	NaN	NaN	NaN	-1.09	0.76	0.26	-1.04	0.59	0.22	-0.98	0.45	0.28	-0.95	0.36	0.28	-0.94	0.24	0.24	-0.87	0.07	0.32
462	2.31	-1.2	0.82	0.43	NaN	NaN	NaN	-1.1	0.73	0.61	-1.18	0.59	0.61	-1.2	0.45	0.56	-1.24	0.37	0.55	-1.3	0.27	0.6	-1.36	0.1	0.52	-1.3	0.03	0.55	NaN	NaN	NaN	-1.08	0.76	0.26	-1.04	0.59	0.22	-0.97	0.45	0.28	-0.94	0.36	0.28	-0.93	0.24	0.24	-0.87	0.07	0.32
463	2.315	-1.2	0.82	0.43	NaN	NaN	NaN	-1.09	0.73	0.61	-1.17	0.59	0.61	-1.2	0.45	0.56	-1.23	0.37	0.55	-1.3	0.27	0.6	-1.36	0.11	0.52	-1.3	0.03	0.55	NaN	NaN	NaN	-1.08	0.76	0.26	-1.03	0.59	0.22	-0.97	0.45	0.28	-0.94	0.36	0.28	-0.93	0.24	0.24	-0.87	0.07	0.32
464	2.32	-1.19	0.82	0.43	NaN	NaN	NaN	-1.09	0.73	0.61	-1.17	0.59	0.61	-1.19	0.45	0.56	-1.23	0.37	0.55	-1.3	0.27	0.6	NaN	NaN	NaN	-1.3	0.03	0.55	NaN	NaN	NaN	-1.08	0.76	0.26	-1.03	0.59	0.22	-0.97	0.45	0.28	-0.94	0.36	0.28	-0.93	0.25	0.24	-0.87	0.07	0.32
465	2.325	-1.19	0.82	0.42	NaN	NaN	NaN	-1.09	0.73	0.61	-1.17	0.59	0.61	-1.19	0.45	0.56	-1.23	0.37	0.55	-1.29	0.27	0.6	NaN	NaN	NaN	-1.3	0.03	0.55	NaN	NaN	NaN	-1.07	0.76	0.26	-1.02	0.59	0.22	-0.96	0.45	0.27	-0.93	0.36	0.28	-0.92	0.25	0.24	-0.87	0.07	0.32
466	2.33	-1.19	0.82	0.42	NaN	NaN	NaN	-1.08	0.73	0.6	-1.16	0.59	0.61	-1.19	0.45	0.56	-1.22	0.37	0.55	-1.29	0.27	0.6	NaN	NaN	NaN	-1.3	0.03	0.55	NaN	NaN	NaN	-1.07	0.76	0.26	-1.02	0.59	0.22	-0.96	0.45	0.27	-0.93	0.36	0.28	-0.92	0.25	0.24	-0.87	0.07	0.32
467	2.335	-1.18	0.82	0.42	NaN	NaN	NaN	-1.08	0.73	0.6	-1.16	0.59	0.61	-1.18	0.45	0.56	-1.22	0.37	0.55	-1.29	0.28	0.6	NaN	NaN	NaN	-1.29	0.03	0.54	NaN	NaN	NaN	-1.06	0.76	0.25	-1.01	0.6	0.22	-0.95	0.45	0.27	-0.93	0.36	0.28	-0.92	0.25	0.24	-0.87	0.07	0.32
468	2.34	-1.18	0.82	0.42	NaN	NaN	NaN	-1.07	0.73	0.6	-1.15	0.59	0.61	-1.18	0.45	0.56	-1.22	0.37	0.55	-1.28	0.28	0.6	NaN	NaN	NaN	-1.29	0.03	0.54	NaN	NaN	NaN	-1.06	0.76	0.25	-1.01	0.6	0.22	-0.95	0.45	0.27	-0.92	0.36	0.28	-0.92	0.25	0.24	-0.87	0.07	0.32
469	2.345	-1.17	0.82	0.42	NaN	NaN	NaN	-1.07	0.73	0.6	-1.15	0.59	0.61	-1.17	0.45	0.56	-1.21	0.37	0.55	-1.28	0.28	0.6	NaN	NaN	NaN	-1.29	0.03	0.54	NaN	NaN	NaN	-1.06	0.76	0.25	-1.01	0.6	0.21	-0.94	0.45	0.27	-0.92	0.36	0.28	-0.91	0.25	0.24	-0.86	0.07	0.32
470	2.35	-1.17	0.82	0.42	NaN	NaN	NaN	-1.07	0.73	0.6	-1.15	0.59	0.61	-1.17	0.45	0.56	-1.21	0.37	0.55	-1.28	0.28	0.6	-1.36	0.12	0.53	NaN	NaN	NaN	NaN	NaN	NaN	-1.05	0.76	0.25	-1	0.6	0.21	-0.94	0.45	0.27	-0.91	0.36	0.28	-0.91	0.25	0.23	-0.86	0.07	0.32
471	2.355	-1.17	0.82	0.42	NaN	NaN	NaN	-1.06	0.73	0.6	-1.14	0.59	0.61	-1.17	0.45	0.56	-1.2	0.37	0.55	-1.27	0.28	0.6	-1.35	0.12	0.53	NaN	NaN	NaN	NaN	NaN	NaN	-1.05	0.76	0.25	-1	0.6	0.21	-0.93	0.45	0.27	-0.91	0.36	0.28	-0.91	0.25	0.23	-0.86	0.07	0.32
472	2.36	-1.16	0.82	0.42	NaN	NaN	NaN	-1.06	0.73	0.6	-1.14	0.59	0.6	-1.16	0.45	0.56	-1.2	0.38	0.55	-1.27	0.28	0.6	-1.35	0.12	0.53	NaN	NaN	NaN	NaN	NaN	NaN	-1.04	0.76	0.25	-0.99	0.6	0.21	-0.93	0.45	0.27	-0.91	0.36	0.28	-0.91	0.25	0.23	-0.86	0.07	0.32
473	2.365	-1.16	0.82	0.42	NaN	NaN	NaN	-1.05	0.73	0.6	-1.13	0.59	0.6	-1.16	0.45	0.56	-1.2	0.38	0.55	-1.27	0.28	0.6	-1.35	0.12	0.53	NaN	NaN	NaN	NaN	NaN	NaN	-1.04	0.76	0.25	-0.99	0.6	0.21	-0.92	0.46	0.27	-0.9	0.36	0.28	-0.9	0.25	0.23	-0.86	0.07	0.32
474	2.37	-1.16	0.83	0.42	NaN	NaN	NaN	-1.05	0.74	0.6	-1.13	0.59	0.6	-1.15	0.45	0.56	-1.19	0.38	0.55	-1.26	0.28	0.6	NaN	NaN	NaN	NaN	NaN	NaN	NaN	NaN	NaN	-1.04	0.77	0.25	-0.99	0.6	0.21	-0.92	0.46	0.27	-0.9	0.36	0.28	-0.9	0.25	0.23	-0.86	0.07	0.32
475	2.375	-1.15	0.83	0.42	NaN	NaN	NaN	-1.05	0.74	0.6	-1.12	0.59	0.6	-1.15	0.45	0.56	-1.19	0.38	0.55	-1.26	0.28	0.6	NaN	NaN	NaN	NaN	NaN	NaN	NaN	NaN	NaN	-1.03	0.77	0.25	-0.98	0.6	0.21	-0.92	0.46	0.27	-0.9	0.36	0.28	-0.9	0.25	0.23	-0.86	0.07	0.32
476	2.38	-1.15	0.83	0.42	NaN	NaN	NaN	-1.04	0.74	0.6	-1.12	0.6	0.6	-1.14	0.45	0.56	-1.18	0.38	0.55	-1.26	0.28	0.6	NaN	NaN	NaN	NaN	NaN	NaN	NaN	NaN	NaN	-1.03	0.77	0.25	-0.98	0.6	0.21	-0.91	0.46	0.27	-0.89	0.36	0.27	-0.9	0.25	0.23	-0.86	0.07	0.32
477	2.385	-1.14	0.83	0.42	NaN	NaN	NaN	-1.04	0.74	0.6	-1.12	0.6	0.6	-1.14	0.45	0.56	-1.18	0.38	0.55	-1.25	0.29	0.6	NaN	NaN	NaN	NaN	NaN	NaN	NaN	NaN	NaN	-1.03	0.77	0.25	-0.97	0.6	0.21	-0.91	0.46	0.26	-0.89	0.36	0.27	-0.89	0.25	0.23	-0.86	0.07	0.32
478	2.39	-1.14	0.83	0.42	NaN	NaN	NaN	-1.03	0.74	0.6	-1.11	0.6	0.6	-1.13	0.45	0.56	-1.17	0.38	0.55	-1.25	0.29	0.6	NaN	NaN	NaN	NaN	NaN	NaN	NaN	NaN	NaN	-1.02	0.77	0.24	-0.97	0.6	0.21	-0.91	0.46	0.26	-0.89	0.36	0.27	-0.89	0.25	0.23	-0.86	0.07	0.32
479	2.395	-1.14	0.83	0.42	NaN	NaN	NaN	-1.03	0.74	0.59	-1.11	0.6	0.6	-1.13	0.45	0.56	-1.17	0.38	0.56	-1.25	0.29	0.6	-1.33	0.13	0.53	-1.29	0.04	0.55	NaN	NaN	NaN	-1.02	0.77	0.24	-0.97	0.6	0.21	-0.91	0.46	0.26	-0.89	0.36	0.27	-0.89	0.25	0.23	-0.86	0.07	0.32
480	2.4	-1.13	0.83	0.42	NaN	NaN	NaN	-1.02	0.74	0.59	-1.1	0.6	0.6	-1.12	0.45	0.56	-1.16	0.38	0.56	-1.24	0.29	0.6	-1.33	0.14	0.53	-1.29	0.04	0.55	NaN	NaN	NaN	-1.01	0.77	0.24	-0.97	0.6	0.21	-0.9	0.46	0.26	-0.89	0.36	0.27	-0.89	0.25	0.23	-0.86	0.07	0.32
481	2.405	-1.13	0.83	0.41	NaN	NaN	NaN	-1.02	0.74	0.59	-1.1	0.6	0.6	-1.12	0.45	0.56	-1.16	0.38	0.56	-1.24	0.29	0.6	-1.33	0.14	0.53	-1.29	0.04	0.55	NaN	NaN	NaN	-1.01	0.77	0.24	-0.96	0.6	0.2	-0.9	0.46	0.26	-0.88	0.36	0.27	-0.89	0.25	0.23	-0.86	0.07	0.32
482	2.41	-1.12	0.83	0.41	NaN	NaN	NaN	-1.02	0.74	0.59	-1.09	0.6	0.6	-1.11	0.45	0.56	-1.15	0.38	0.56	-1.23	0.29	0.6	-1.33	0.14	0.53	-1.29	0.04	0.55	NaN	NaN	NaN	-1.01	0.77	0.24	-0.96	0.6	0.2	-0.9	0.46	0.26	-0.88	0.36	0.27	-0.89	0.25	0.23	-0.86	0.07	0.32
483	2.415	-1.12	0.83	0.41	NaN	NaN	NaN	-1.01	0.74	0.59	-1.09	0.6	0.6	-1.1	0.45	0.56	-1.15	0.38	0.56	-1.23	0.29	0.6	-1.32	0.14	0.53	-1.29	0.05	0.55	NaN	NaN	NaN	-1	0.77	0.24	-0.96	0.6	0.2	-0.9	0.46	0.26	-0.88	0.36	0.27	-0.89	0.25	0.23	-0.86	0.07	0.32
484	2.42	-1.12	0.83	0.41	NaN	NaN	NaN	-1.01	0.74	0.59	-1.08	0.6	0.6	-1.1	0.45	0.56	-1.14	0.38	0.56	-1.22	0.29	0.6	-1.32	0.15	0.53	-1.29	0.05	0.55	NaN	NaN	NaN	-1	0.77	0.24	-0.95	0.6	0.2	-0.9	0.46	0.26	-0.88	0.36	0.27	-0.89	0.25	0.23	-0.86	0.07	0.32
485	2.425	-1.11	0.83	0.41	NaN	NaN	NaN	-1.01	0.75	0.59	-1.08	0.6	0.6	-1.09	0.45	0.56	-1.14	0.38	0.56	-1.22	0.3	0.61	-1.32	0.15	0.53	-1.29	0.05	0.55	NaN	NaN	NaN	-0.99	0.77	0.24	-0.95	0.6	0.2	-0.9	0.46	0.26	-0.88	0.36	0.27	-0.89	0.25	0.23	-0.86	0.07	0.32
486	2.43	-1.11	0.83	0.41	NaN	NaN	NaN	-1	0.75	0.59	-1.08	0.6	0.6	-1.09	0.45	0.56	-1.13	0.38	0.56	-1.21	0.3	0.61	-1.32	0.15	0.53	-1.29	0.05	0.55	NaN	NaN	NaN	-0.99	0.77	0.24	-0.95	0.6	0.2	-0.9	0.46	0.26	-0.88	0.36	0.27	-0.89	0.25	0.23	-0.86	0.07	0.32
487	2.435	-1.1	0.83	0.41	NaN	NaN	NaN	-1	0.75	0.59	-1.07	0.6	0.6	-1.08	0.45	0.56	-1.12	0.38	0.56	-1.21	0.3	0.61	-1.31	0.15	0.53	-1.29	0.05	0.55	NaN	NaN	NaN	-0.98	0.77	0.24	-0.95	0.6	0.2	-0.9	0.46	0.26	-0.88	0.36	0.27	-0.89	0.25	0.23	-0.86	0.07	0.32
488	2.44	-1.1	0.84	0.41	NaN	NaN	NaN	-0.99	0.75	0.59	-1.07	0.6	0.6	-1.07	0.45	0.56	-1.12	0.38	0.56	-1.2	0.3	0.61	-1.31	0.16	0.53	-1.29	0.05	0.55	NaN	NaN	NaN	-0.98	0.77	0.23	-0.95	0.6	0.2	-0.9	0.46	0.26	-0.88	0.36	0.27	-0.89	0.25	0.23	-0.86	0.07	0.32
489	2.445	-1.09	0.84	0.41	NaN	NaN	NaN	-0.99	0.75	0.59	-1.06	0.6	0.6	-1.07	0.45	0.56	-1.11	0.38	0.57	-1.2	0.3	0.61	-1.31	0.16	0.53	-1.29	0.05	0.55	NaN	NaN	NaN	-0.98	0.77	0.23	-0.95	0.6	0.2	-0.89	0.46	0.26	-0.88	0.36	0.27	-0.89	0.25	0.23	-0.86	0.07	0.32
490	2.45	-1.09	0.84	0.4	NaN	NaN	NaN	-0.99	0.75	0.58	-1.06	0.61	0.6	-1.06	0.45	0.57	-1.1	0.38	0.57	-1.2	0.3	0.61	-1.3	0.16	0.53	-1.28	0.05	0.55	NaN	NaN	NaN	-0.97	0.77	0.23	-0.94	0.6	0.2	-0.89	0.46	0.26	-0.88	0.36	0.27	-0.89	0.25	0.23	-0.86	0.07	0.32
491	2.455	-1.09	0.84	0.4	NaN	NaN	NaN	-0.98	0.75	0.58	-1.05	0.61	0.6	-1.06	0.45	0.57	-1.1	0.38	0.57	-1.19	0.3	0.61	-1.3	0.16	0.53	-1.28	0.06	0.55	NaN	NaN	NaN	-0.97	0.77	0.23	-0.94	0.6	0.2	-0.89	0.46	0.26	-0.87	0.36	0.27	-0.89	0.25	0.23	-0.86	0.07	0.32
492	2.46	-1.08	0.84	0.4	NaN	NaN	NaN	-0.98	0.75	0.58	-1.05	0.61	0.6	-1.05	0.45	0.57	-1.09	0.38	0.57	-1.18	0.3	0.61	-1.29	0.17	0.53	-1.28	0.06	0.55	NaN	NaN	NaN	-0.97	0.78	0.23	-0.94	0.6	0.2	-0.89	0.46	0.26	-0.87	0.36	0.27	-0.89	0.25	0.23	-0.86	0.07	0.32
493	2.465	-1.08	0.84	0.4	NaN	NaN	NaN	-0.97	0.75	0.58	-1.04	0.61	0.6	-1.04	0.45	0.57	-1.08	0.38	0.57	-1.18	0.3	0.61	-1.29	0.17	0.53	-1.28	0.06	0.55	NaN	NaN	NaN	-0.96	0.78	0.23	-0.94	0.61	0.2	-0.89	0.46	0.26	-0.87	0.36	0.27	-0.89	0.25	0.23	-0.86	0.07	0.32
494	2.47	-1.07	0.84	0.4	NaN	NaN	NaN	-0.97	0.75	0.58	-1.04	0.61	0.6	-1.04	0.45	0.57	-1.08	0.38	0.57	-1.17	0.3	0.61	-1.29	0.17	0.53	-1.28	0.06	0.55	NaN	NaN	NaN	-0.96	0.78	0.23	-0.94	0.61	0.2	-0.89	0.46	0.26	-0.87	0.36	0.27	-0.89	0.25	0.23	-0.86	0.07	0.32
495	2.475	-1.07	0.84	0.4	NaN	NaN	NaN	-0.97	0.75	0.58	-1.03	0.61	0.6	-1.03	0.45	0.57	-1.07	0.38	0.57	-1.16	0.31	0.61	-1.28	0.17	0.53	-1.28	0.06	0.55	NaN	NaN	NaN	-0.96	0.78	0.23	-0.94	0.61	0.2	-0.89	0.46	0.26	-0.87	0.36	0.27	-0.89	0.25	0.23	-0.86	0.07	0.32
496	2.48	-1.07	0.84	0.4	NaN	NaN	NaN	-0.96	0.76	0.58	-1.03	0.61	0.6	-1.02	0.45	0.57	-1.06	0.38	0.57	-1.16	0.31	0.61	-1.28	0.18	0.53	-1.27	0.07	0.55	NaN	NaN	NaN	-0.95	0.78	0.23	-0.94	0.61	0.2	-0.88	0.46	0.25	-0.87	0.36	0.27	-0.89	0.25	0.23	-0.86	0.07	0.32
497	2.485	-1.06	0.84	0.4	NaN	NaN	NaN	-0.96	0.76	0.58	-1.02	0.61	0.6	-1.02	0.45	0.57	-1.05	0.38	0.57	-1.15	0.31	0.61	-1.27	0.18	0.53	-1.27	0.07	0.55	NaN	NaN	NaN	-0.95	0.78	0.23	-0.93	0.61	0.2	-0.88	0.46	0.25	-0.87	0.36	0.27	-0.89	0.25	0.23	-0.86	0.07	0.32
498	2.49	-1.06	0.84	0.39	NaN	NaN	NaN	-0.96	0.76	0.58	-1.02	0.61	0.6	-1.01	0.45	0.57	-1.05	0.38	0.58	-1.14	0.31	0.61	-1.27	0.18	0.53	-1.27	0.07	0.55	NaN	NaN	NaN	-0.95	0.78	0.23	-0.93	0.61	0.2	-0.88	0.46	0.25	-0.87	0.36	0.26	-0.89	0.25	0.23	-0.86	0.07	0.32
499	2.495	-1.06	0.84	0.39	NaN	NaN	NaN	-0.95	0.76	0.58	-1.01	0.61	0.6	-1	0.45	0.57	-1.04	0.38	0.58	-1.14	0.31	0.61	-1.26	0.19	0.53	-1.27	0.08	0.55	NaN	NaN	NaN	-0.94	0.78	0.23	-0.93	0.61	0.2	-0.88	0.46	0.25	-0.87	0.36	0.26	-0.89	0.25	0.23	-0.86	0.07	0.32
500	2.5	-1.05	0.84	0.39	NaN	NaN	NaN	-0.95	0.76	0.58	-1.01	0.61	0.6	-0.99	0.45	0.58	-1.03	0.38	0.58	-1.13	0.31	0.61	-1.25	0.19	0.53	-1.26	0.08	0.55	NaN	NaN	NaN	-0.94	0.78	0.23	-0.93	0.61	0.2	-0.88	0.46	0.25	-0.87	0.36	0.26	-0.89	0.25	0.23	-0.86	0.07	0.32
501	2.505	-1.05	0.84	0.39	NaN	NaN	NaN	-0.95	0.76	0.58	-1	0.61	0.6	-0.99	0.45	0.58	-1.02	0.38	0.58	-1.12	0.31	0.61	-1.25	0.19	0.53	-1.26	0.08	0.55	NaN	NaN	NaN	-0.94	0.78	0.23	-0.92	0.61	0.2	-0.88	0.46	0.25	-0.87	0.36	0.26	-0.89	0.25	0.23	-0.86	0.07	0.32
502	2.51	-1.05	0.84	0.39	NaN	NaN	NaN	-0.94	0.76	0.58	-1	0.6	0.6	-0.98	0.45	0.58	-1.02	0.38	0.58	-1.12	0.31	0.61	-1.24	0.19	0.53	-1.25	0.08	0.55	NaN	NaN	NaN	-0.93	0.78	0.22	-0.92	0.61	0.19	-0.88	0.46	0.25	-0.87	0.36	0.26	-0.89	0.25	0.23	-0.86	0.07	0.32
503	2.515	-1.05	0.85	0.39	NaN	NaN	NaN	-0.94	0.76	0.58	-0.99	0.6	0.6	-0.97	0.45	0.58	-1.01	0.38	0.58	-1.11	0.31	0.61	-1.24	0.2	0.53	-1.25	0.09	0.55	NaN	NaN	NaN	-0.93	0.78	0.22	-0.92	0.61	0.19	-0.88	0.46	0.25	-0.87	0.36	0.26	-0.89	0.25	0.23	-0.86	0.07	0.32
504	2.52	-1.04	0.85	0.39	NaN	NaN	NaN	-0.94	0.76	0.58	-0.99	0.6	0.6	-0.97	0.45	0.58	-1	0.38	0.58	-1.1	0.31	0.61	-1.23	0.2	0.53	-1.24	0.09	0.55	NaN	NaN	NaN	-0.93	0.78	0.22	-0.91	0.61	0.19	-0.87	0.46	0.25	-0.87	0.36	0.26	-0.89	0.25	0.23	-0.86	0.07	0.32
505	2.525	-1.04	0.85	0.39	NaN	NaN	NaN	-0.93	0.76	0.58	-0.98	0.6	0.6	-0.96	0.45	0.58	-0.99	0.38	0.58	-1.1	0.31	0.61	-1.23	0.2	0.53	-1.23	0.09	0.55	NaN	NaN	NaN	-0.92	0.78	0.22	-0.91	0.61	0.19	-0.87	0.46	0.25	-0.87	0.36	0.26	-0.88	0.25	0.23	-0.86	0.07	0.32
506	2.53	-1.04	0.85	0.39	NaN	NaN	NaN	-0.93	0.76	0.58	-0.98	0.6	0.6	-0.95	0.45	0.58	-0.98	0.38	0.58	-1.09	0.31	0.61	-1.22	0.2	0.53	-1.23	0.1	0.55	NaN	NaN	NaN	-0.92	0.78	0.22	-0.91	0.61	0.19	-0.87	0.46	0.25	-0.87	0.36	0.26	-0.88	0.25	0.23	-0.86	0.07	0.32
507	2.535	-1.03	0.85	0.39	NaN	NaN	NaN	-0.93	0.76	0.57	-0.97	0.6	0.6	-0.94	0.45	0.58	-0.98	0.38	0.58	-1.08	0.31	0.61	-1.21	0.21	0.53	-1.22	0.1	0.55	NaN	NaN	NaN	-0.92	0.78	0.22	-0.91	0.61	0.19	-0.87	0.46	0.25	-0.87	0.36	0.26	-0.88	0.25	0.23	-0.86	0.07	0.32
508	2.54	-1.03	0.85	0.39	NaN	NaN	NaN	-0.92	0.76	0.57	-0.97	0.6	0.6	-0.94	0.45	0.58	-0.97	0.38	0.58	-1.07	0.32	0.61	-1.21	0.21	0.53	-1.21	0.1	0.55	NaN	NaN	NaN	-0.91	0.78	0.22	-0.9	0.61	0.19	-0.87	0.46	0.25	-0.86	0.36	0.26	-0.88	0.25	0.23	-0.86	0.07	0.32
509	2.545	-1.03	0.85	0.39	NaN	NaN	NaN	-0.92	0.76	0.57	-0.96	0.6	0.6	-0.93	0.45	0.58	-0.96	0.38	0.58	-1.07	0.32	0.61	-1.2	0.21	0.53	-1.2	0.1	0.55	NaN	NaN	NaN	-0.91	0.78	0.22	-0.9	0.61	0.19	-0.87	0.46	0.25	-0.86	0.36	0.26	-0.88	0.25	0.23	-0.86	0.07	0.32
510	2.55	-1.02	0.85	0.39	NaN	NaN	NaN	-0.92	0.76	0.57	-0.95	0.6	0.6	-0.92	0.45	0.58	-0.95	0.38	0.58	-1.06	0.32	0.61	-1.19	0.21	0.53	-1.2	0.11	0.55	NaN	NaN	NaN	-0.91	0.78	0.22	-0.9	0.61	0.19	-0.87	0.46	0.25	-0.86	0.36	0.26	-0.88	0.25	0.23	-0.86	0.07	0.32
511	2.555	-1.02	0.85	0.38	NaN	NaN	NaN	-0.91	0.76	0.57	-0.95	0.6	0.6	-0.91	0.45	0.58	-0.94	0.38	0.58	-1.05	0.32	0.61	-1.18	0.21	0.53	-1.19	0.11	0.55	NaN	NaN	NaN	-0.9	0.78	0.22	-0.9	0.61	0.19	-0.87	0.46	0.25	-0.86	0.36	0.26	-0.88	0.25	0.23	-0.86	0.07	0.32
512	2.56	-1.02	0.85	0.38	NaN	NaN	NaN	-0.91	0.76	0.57	-0.94	0.6	0.6	-0.91	0.45	0.58	-0.94	0.38	0.58	-1.05	0.32	0.61	-1.17	0.21	0.53	-1.18	0.11	0.55	NaN	NaN	NaN	-0.9	0.78	0.22	-0.89	0.61	0.19	-0.87	0.46	0.25	-0.86	0.36	0.26	-0.88	0.25	0.23	-0.86	0.07	0.32
513	2.565	-1.02	0.85	0.38	NaN	NaN	NaN	-0.91	0.76	0.57	-0.94	0.6	0.6	-0.9	0.45	0.58	-0.93	0.38	0.58	-1.04	0.32	0.61	-1.17	0.21	0.53	-1.17	0.11	0.55	NaN	NaN	NaN	-0.9	0.78	0.22	-0.89	0.61	0.19	-0.87	0.46	0.25	-0.86	0.36	0.26	-0.88	0.25	0.23	-0.86	0.07	0.32
514	2.57	-1.01	0.85	0.38	NaN	NaN	NaN	-0.91	0.76	0.57	-0.93	0.6	0.6	-0.89	0.45	0.58	-0.92	0.38	0.58	-1.03	0.32	0.61	-1.16	0.22	0.53	-1.16	0.11	0.55	NaN	NaN	NaN	-0.9	0.78	0.22	-0.89	0.61	0.19	-0.87	0.46	0.25	-0.86	0.36	0.26	-0.89	0.25	0.23	-0.86	0.07	0.32
515	2.575	-1.01	0.85	0.38	NaN	NaN	NaN	-0.9	0.76	0.57	-0.93	0.6	0.6	-0.88	0.45	0.58	-0.91	0.38	0.58	-1.02	0.32	0.61	-1.15	0.22	0.53	-1.15	0.11	0.55	NaN	NaN	NaN	-0.89	0.78	0.22	-0.89	0.61	0.19	-0.87	0.46	0.25	-0.86	0.36	0.26	-0.89	0.25	0.23	-0.86	0.07	0.32
516	2.58	-1.01	0.85	0.38	NaN	NaN	NaN	-0.9	0.77	0.57	-0.92	0.6	0.6	-0.88	0.45	0.58	-0.91	0.38	0.58	-1.01	0.32	0.61	-1.14	0.22	0.53	-1.14	0.12	0.55	NaN	NaN	NaN	-0.89	0.78	0.22	-0.89	0.61	0.19	-0.87	0.46	0.25	-0.86	0.36	0.26	-0.89	0.25	0.23	-0.86	0.07	0.32
517	2.585	-1	0.85	0.38	NaN	NaN	NaN	-0.9	0.77	0.57	-0.92	0.6	0.6	-0.87	0.45	0.58	-0.9	0.38	0.58	-1.01	0.32	0.61	-1.14	0.22	0.53	-1.13	0.12	0.55	NaN	NaN	NaN	-0.89	0.78	0.22	-0.88	0.61	0.19	-0.86	0.46	0.25	-0.86	0.36	0.26	-0.89	0.25	0.23	-0.86	0.07	0.32
518	2.59	-1	0.85	0.38	NaN	NaN	NaN	-0.9	0.77	0.57	-0.91	0.6	0.6	-0.86	0.45	0.58	-0.89	0.38	0.58	-1	0.32	0.61	-1.13	0.22	0.53	-1.12	0.12	0.55	NaN	NaN	NaN	-0.88	0.78	0.22	-0.88	0.61	0.19	-0.86	0.46	0.25	-0.86	0.36	0.26	-0.89	0.25	0.23	-0.86	0.07	0.32
519	2.595	-1	0.85	0.38	NaN	NaN	NaN	-0.89	0.77	0.57	-0.91	0.6	0.6	-0.86	0.45	0.58	-0.88	0.38	0.58	-0.99	0.32	0.61	-1.12	0.22	0.53	-1.11	0.12	0.55	NaN	NaN	NaN	-0.88	0.78	0.22	-0.88	0.61	0.19	-0.86	0.46	0.25	-0.86	0.36	0.26	-0.89	0.25	0.23	-0.86	0.07	0.32
520	2.6	-1	0.85	0.38	NaN	NaN	NaN	-0.89	0.77	0.57	-0.9	0.6	0.6	-0.85	0.45	0.58	-0.87	0.38	0.58	-0.98	0.32	0.61	-1.11	0.22	0.53	-1.1	0.12	0.55	NaN	NaN	NaN	-0.88	0.78	0.22	-0.88	0.61	0.19	-0.86	0.46	0.25	-0.86	0.36	0.26	-0.89	0.25	0.23	-0.86	0.07	0.32
521	2.605	-0.99	0.85	0.38	NaN	NaN	NaN	-0.89	0.77	0.57	-0.9	0.6	0.6	-0.84	0.45	0.58	-0.87	0.38	0.58	-0.97	0.32	0.61	-1.1	0.21	0.53	-1.09	0.11	0.55	NaN	NaN	NaN	-0.88	0.78	0.22	-0.88	0.61	0.19	-0.86	0.46	0.25	-0.86	0.36	0.26	-0.89	0.25	0.23	-0.86	0.07	0.32
522	2.61	-0.99	0.86	0.38	NaN	NaN	NaN	-0.88	0.77	0.57	-0.89	0.6	0.6	-0.83	0.45	0.58	-0.86	0.38	0.58	-0.97	0.32	0.61	-1.09	0.21	0.53	-1.08	0.11	0.55	NaN	NaN	NaN	-0.87	0.78	0.22	-0.88	0.61	0.19	-0.86	0.46	0.25	-0.86	0.36	0.26	-0.89	0.25	0.23	-0.86	0.07	0.32
523	2.615	-0.99	0.86	0.38	NaN	NaN	NaN	-0.88	0.77	0.57	-0.89	0.6	0.6	-0.83	0.45	0.58	-0.85	0.38	0.58	-0.96	0.32	0.61	-1.09	0.21	0.53	-1.07	0.11	0.55	NaN	NaN	NaN	-0.87	0.78	0.22	-0.88	0.61	0.19	-0.86	0.46	0.25	-0.86	0.36	0.26	-0.89	0.25	0.23	-0.86	0.07	0.32
524	2.62	-0.98	0.86	0.38	NaN	NaN	NaN	-0.88	0.77	0.57	-0.88	0.6	0.6	-0.82	0.45	0.58	-0.84	0.38	0.58	-0.95	0.32	0.61	-1.08	0.21	0.53	-1.06	0.11	0.55	NaN	NaN	NaN	-0.87	0.78	0.22	-0.87	0.61	0.19	-0.86	0.46	0.25	-0.86	0.36	0.26	-0.89	0.25	0.23	-0.86	0.07	0.32
525	2.625	-0.98	0.86	0.38	NaN	NaN	NaN	-0.87	0.77	0.57	-0.87	0.6	0.6	-0.81	0.45	0.58	-0.84	0.38	0.58	-0.94	0.32	0.61	-1.07	0.21	0.53	-1.04	0.11	0.55	NaN	NaN	NaN	-0.86	0.78	0.22	-0.87	0.62	0.19	-0.86	0.46	0.25	-0.86	0.36	0.26	-0.89	0.25	0.23	-0.86	0.07	0.32
526	2.63	-0.98	0.86	0.38	NaN	NaN	NaN	-0.87	0.77	0.56	-0.87	0.6	0.6	-0.81	0.45	0.58	-0.83	0.38	0.58	-0.93	0.32	0.61	-1.06	0.21	0.53	-1.03	0.11	0.55	NaN	NaN	NaN	-0.86	0.78	0.22	-0.87	0.62	0.19	-0.86	0.46	0.25	-0.86	0.36	0.26	-0.89	0.25	0.23	-0.86	0.07	0.32
527	2.635	-0.98	0.86	0.38	NaN	NaN	NaN	-0.87	0.77	0.56	-0.86	0.6	0.6	-0.8	0.46	0.58	-0.82	0.38	0.58	-0.92	0.32	0.61	-1.05	0.2	0.53	-1.02	0.11	0.55	NaN	NaN	NaN	-0.86	0.78	0.22	-0.87	0.61	0.19	-0.86	0.46	0.25	-0.86	0.37	0.26	-0.89	0.25	0.23	-0.86	0.07	0.32
528	2.64	-0.97	0.86	0.37	NaN	NaN	NaN	-0.86	0.77	0.56	-0.86	0.6	0.6	-0.79	0.46	0.58	-0.81	0.38	0.58	-0.92	0.32	0.61	-1.04	0.2	0.52	-1.01	0.11	0.55	NaN	NaN	NaN	-0.86	0.78	0.22	-0.87	0.61	0.19	-0.86	0.46	0.25	-0.86	0.37	0.26	-0.89	0.25	0.23	-0.86	0.07	0.32
529	2.645	-0.97	0.86	0.37	NaN	NaN	NaN	-0.86	0.77	0.56	-0.85	0.6	0.6	-0.79	0.46	0.57	-0.81	0.38	0.58	-0.91	0.31	0.61	-1.03	0.2	0.52	-1	0.11	0.55	NaN	NaN	NaN	-0.85	0.78	0.22	-0.87	0.61	0.19	-0.86	0.46	0.25	-0.86	0.37	0.26	-0.89	0.25	0.23	-0.86	0.07	0.32
530	2.65	-0.97	0.86	0.37	NaN	NaN	NaN	-0.86	0.77	0.57	-0.85	0.6	0.6	-0.78	0.46	0.57	-0.8	0.38	0.58	-0.9	0.31	0.61	-1.02	0.2	0.52	-0.99	0.1	0.55	NaN	NaN	NaN	-0.85	0.78	0.22	-0.87	0.61	0.19	-0.86	0.46	0.25	-0.86	0.37	0.26	-0.89	0.25	0.23	-0.86	0.07	0.31
531	2.655	-0.96	0.86	0.37	NaN	NaN	NaN	-0.86	0.77	0.57	-0.85	0.6	0.6	-0.77	0.46	0.57	-0.79	0.38	0.57	-0.89	0.31	0.61	-1.01	0.19	0.52	-0.97	0.1	0.55	NaN	NaN	NaN	-0.85	0.78	0.22	-0.86	0.62	0.19	-0.86	0.46	0.25	-0.86	0.37	0.26	-0.89	0.25	0.23	-0.86	0.07	0.31
532	2.66	-0.96	0.86	0.37	NaN	NaN	NaN	-0.85	0.77	0.57	-0.84	0.6	0.6	-0.77	0.46	0.57	-0.78	0.38	0.57	-0.88	0.31	0.61	-1	0.19	0.52	-0.96	0.1	0.55	NaN	NaN	NaN	-0.85	0.78	0.22	-0.86	0.62	0.19	-0.86	0.46	0.25	-0.86	0.37	0.26	-0.89	0.25	0.23	-0.86	0.07	0.31
533	2.665	-0.96	0.86	0.37	NaN	NaN	NaN	-0.85	0.77	0.57	-0.84	0.6	0.6	-0.76	0.46	0.57	-0.78	0.38	0.57	-0.87	0.31	0.61	-0.99	0.19	0.52	-0.95	0.1	0.55	NaN	NaN	NaN	-0.84	0.78	0.22	-0.86	0.62	0.19	-0.86	0.46	0.25	-0.86	0.37	0.26	-0.89	0.25	0.23	-0.86	0.07	0.31
534	2.67	-0.96	0.86	0.37	NaN	NaN	NaN	-0.84	0.77	0.56	-0.83	0.6	0.6	-0.76	0.46	0.57	-0.77	0.38	0.57	-0.86	0.3	0.61	-0.98	0.18	0.52	-0.94	0.09	0.55	NaN	NaN	NaN	-0.84	0.78	0.22	-0.86	0.62	0.19	-0.86	0.46	0.25	-0.86	0.37	0.26	-0.89	0.25	0.23	-0.86	0.07	0.31
535	2.675	-0.95	0.86	0.37	NaN	NaN	NaN	-0.84	0.77	0.56	-0.83	0.6	0.6	-0.75	0.46	0.57	-0.76	0.38	0.57	-0.85	0.3	0.61	-0.97	0.18	0.52	-0.92	0.09	0.55	NaN	NaN	NaN	-0.84	0.78	0.22	-0.86	0.62	0.19	-0.85	0.46	0.25	-0.86	0.37	0.26	-0.89	0.26	0.23	-0.86	0.07	0.31
536	2.68	-0.95	0.86	0.37	NaN	NaN	NaN	-0.84	0.77	0.56	-0.82	0.6	0.6	-0.74	0.46	0.57	-0.76	0.38	0.57	-0.84	0.3	0.61	-0.96	0.18	0.52	-0.91	0.09	0.55	NaN	NaN	NaN	-0.84	0.78	0.22	-0.86	0.62	0.19	-0.85	0.46	0.25	-0.86	0.37	0.26	-0.89	0.26	0.23	-0.86	0.07	0.31
537	2.685	-0.95	0.86	0.37	NaN	NaN	NaN	-0.84	0.78	0.57	-0.82	0.6	0.6	-0.74	0.46	0.57	-0.75	0.38	0.57	-0.84	0.3	0.61	-0.95	0.17	0.52	-0.9	0.09	0.55	NaN	NaN	NaN	-0.83	0.78	0.22	-0.85	0.62	0.19	-0.85	0.46	0.25	-0.86	0.37	0.26	-0.89	0.26	0.23	-0.86	0.07	0.31
538	2.69	-0.94	0.86	0.37	NaN	NaN	NaN	-0.83	0.78	0.57	-0.81	0.6	0.6	-0.73	0.46	0.57	-0.74	0.38	0.57	-0.83	0.3	0.61	-0.94	0.17	0.52	-0.89	0.09	0.55	NaN	NaN	NaN	-0.83	0.78	0.22	-0.85	0.62	0.19	-0.85	0.46	0.25	-0.86	0.37	0.26	-0.89	0.26	0.23	-0.86	0.07	0.31
539	2.695	-0.94	0.86	0.37	NaN	NaN	NaN	-0.83	0.78	0.57	-0.81	0.6	0.6	-0.73	0.46	0.57	-0.74	0.39	0.57	-0.82	0.3	0.61	-0.93	0.17	0.52	-0.88	0.08	0.55	NaN	NaN	NaN	-0.83	0.78	0.22	-0.85	0.62	0.19	-0.85	0.46	0.25	-0.86	0.37	0.26	-0.89	0.26	0.23	-0.86	0.07	0.31
540	2.7	-0.94	0.86	0.37	NaN	NaN	NaN	-0.82	0.77	0.56	-0.8	0.6	0.6	-0.72	0.46	0.57	-0.73	0.39	0.57	-0.81	0.29	0.61	-0.92	0.16	0.52	-0.86	0.08	0.54	NaN	NaN	NaN	NaN	NaN	NaN	-0.85	0.62	0.19	-0.85	0.46	0.25	-0.86	0.37	0.26	-0.89	0.26	0.23	-0.86	0.07	0.31
541	2.705	-0.94	0.86	0.37	NaN	NaN	NaN	-0.82	0.77	0.56	-0.8	0.6	0.6	-0.72	0.46	0.57	-0.72	0.39	0.57	-0.8	0.29	0.61	-0.91	0.16	0.52	-0.85	0.08	0.54	NaN	NaN	NaN	-0.82	0.78	0.22	-0.85	0.62	0.19	-0.85	0.46	0.25	-0.86	0.37	0.26	-0.89	0.26	0.23	-0.86	0.07	0.31
542	2.71	-0.93	0.86	0.37	NaN	NaN	NaN	-0.82	0.78	0.56	-0.79	0.6	0.6	-0.71	0.47	0.56	-0.72	0.39	0.57	-0.79	0.29	0.6	-0.89	0.15	0.52	-0.84	0.08	0.54	NaN	NaN	NaN	-0.82	0.78	0.22	-0.85	0.62	0.19	-0.85	0.46	0.25	-0.86	0.37	0.26	-0.89	0.26	0.23	-0.86	0.07	0.31
543	2.715	-0.93	0.86	0.37	NaN	NaN	NaN	-0.82	0.78	0.57	-0.79	0.6	0.6	-0.71	0.47	0.56	-0.71	0.39	0.56	-0.79	0.29	0.6	-0.88	0.15	0.52	-0.82	0.07	0.54	NaN	NaN	NaN	-0.82	0.78	0.22	-0.84	0.62	0.19	-0.85	0.46	0.25	-0.85	0.37	0.26	-0.89	0.26	0.23	-0.86	0.07	0.32
544	2.72	-0.93	0.86	0.37	NaN	NaN	NaN	-0.81	0.78	0.57	-0.78	0.6	0.6	-0.7	0.47	0.56	-0.71	0.39	0.56	-0.78	0.29	0.6	-0.87	0.15	0.52	-0.81	0.07	0.54	NaN	NaN	NaN	-0.81	0.78	0.22	-0.84	0.62	0.19	-0.84	0.46	0.25	-0.85	0.37	0.27	-0.89	0.26	0.23	-0.86	0.07	0.32
545	2.725	-0.92	0.86	0.37	NaN	NaN	NaN	-0.81	0.78	0.57	-0.78	0.6	0.6	-0.7	0.47	0.56	-0.7	0.39	0.56	-0.77	0.29	0.6	-0.86	0.14	0.52	-0.8	0.07	0.54	NaN	NaN	NaN	-0.81	0.78	0.22	-0.84	0.62	0.19	-0.84	0.46	0.25	-0.85	0.37	0.27	-0.89	0.26	0.23	-0.86	0.07	0.32
546	2.73	-0.92	0.86	0.37	NaN	NaN	NaN	-0.81	0.77	0.56	-0.77	0.6	0.6	-0.69	0.47	0.56	-0.7	0.39	0.56	-0.76	0.29	0.6	-0.85	0.14	0.52	-0.78	0.07	0.54	NaN	NaN	NaN	-0.81	0.78	0.22	-0.84	0.62	0.19	-0.84	0.46	0.25	-0.85	0.37	0.27	-0.89	0.26	0.23	-0.86	0.07	0.32
547	2.735	-0.92	0.86	0.37	NaN	NaN	NaN	-0.8	0.78	0.56	-0.77	0.6	0.6	-0.69	0.47	0.56	-0.69	0.39	0.56	-0.76	0.28	0.6	-0.84	0.13	0.52	-0.77	0.06	0.54	NaN	NaN	NaN	-0.8	0.78	0.22	-0.84	0.62	0.19	-0.84	0.46	0.25	-0.85	0.37	0.27	-0.88	0.26	0.23	-0.86	0.07	0.32
548	2.74	-0.91	0.86	0.37	NaN	NaN	NaN	-0.8	0.78	0.57	-0.76	0.6	0.6	-0.68	0.47	0.56	-0.69	0.39	0.56	-0.75	0.28	0.6	-0.83	0.13	0.52	-0.76	0.06	0.54	NaN	NaN	NaN	-0.8	0.78	0.22	-0.83	0.62	0.19	-0.84	0.46	0.25	-0.85	0.37	0.27	-0.88	0.26	0.23	-0.86	0.07	0.32
549	2.745	-0.91	0.86	0.37	NaN	NaN	NaN	-0.8	0.78	0.57	-0.76	0.6	0.6	-0.68	0.47	0.56	-0.68	0.39	0.56	-0.74	0.28	0.6	-0.81	0.13	0.52	-0.74	0.06	0.54	NaN	NaN	NaN	-0.8	0.78	0.22	-0.83	0.62	0.19	-0.84	0.46	0.25	-0.85	0.37	0.27	-0.88	0.26	0.23	-0.86	0.07	0.32
550	2.75	-0.91	0.86	0.37	NaN	NaN	NaN	-0.79	0.77	0.56	-0.76	0.6	0.6	-0.68	0.47	0.56	-0.67	0.39	0.56	-0.73	0.28	0.6	-0.8	0.12	0.52	-0.73	0.06	0.54	NaN	NaN	NaN	-0.8	0.78	0.22	-0.83	0.62	0.19	-0.84	0.46	0.25	-0.85	0.37	0.27	-0.88	0.26	0.23	-0.86	0.07	0.32
551	2.755	-0.91	0.86	0.37	NaN	NaN	NaN	-0.79	0.77	0.56	-0.75	0.6	0.6	-0.67	0.47	0.56	-0.67	0.39	0.56	-0.73	0.28	0.6	-0.79	0.12	0.52	-0.72	0.06	0.54	NaN	NaN	NaN	-0.79	0.78	0.22	-0.83	0.62	0.19	-0.83	0.46	0.25	-0.85	0.37	0.27	-0.88	0.26	0.23	-0.86	0.07	0.32
552	2.76	-0.9	0.86	0.37	NaN	NaN	NaN	-0.79	0.77	0.57	-0.75	0.6	0.6	-0.67	0.47	0.56	-0.66	0.39	0.56	-0.72	0.28	0.6	-0.78	0.11	0.52	-0.7	0.05	0.54	NaN	NaN	NaN	-0.79	0.78	0.22	-0.82	0.62	0.19	-0.83	0.46	0.25	-0.85	0.37	0.27	-0.88	0.26	0.23	-0.86	0.07	0.32
553	2.765	-0.9	0.86	0.37	NaN	NaN	NaN	-0.79	0.78	0.57	-0.75	0.6	0.6	-0.66	0.47	0.56	-0.66	0.39	0.56	-0.71	0.28	0.6	-0.77	0.11	0.52	-0.69	0.05	0.54	NaN	NaN	NaN	-0.79	0.78	0.22	-0.82	0.62	0.19	-0.83	0.46	0.25	-0.84	0.37	0.27	-0.88	0.26	0.23	-0.86	0.07	0.32
554	2.77	-0.9	0.86	0.37	NaN	NaN	NaN	-0.78	0.77	0.57	-0.74	0.6	0.6	-0.66	0.47	0.56	-0.66	0.39	0.56	-0.71	0.28	0.6	-0.75	0.11	0.52	-0.68	0.05	0.54	NaN	NaN	NaN	-0.78	0.78	0.22	-0.82	0.62	0.19	-0.83	0.46	0.25	-0.84	0.37	0.27	-0.88	0.26	0.23	-0.86	0.07	0.32
555	2.775	-0.89	0.86	0.37	NaN	NaN	NaN	-0.78	0.77	0.57	-0.74	0.6	0.6	-0.66	0.47	0.55	-0.65	0.39	0.56	-0.7	0.27	0.6	-0.74	0.1	0.52	-0.66	0.05	0.54	NaN	NaN	NaN	-0.78	0.77	0.22	-0.82	0.62	0.19	-0.83	0.46	0.25	-0.84	0.37	0.27	-0.88	0.26	0.23	-0.86	0.07	0.32
556	2.78	-0.89	0.86	0.37	NaN	NaN	NaN	-0.78	0.77	0.57	-0.74	0.6	0.6	-0.65	0.47	0.55	-0.65	0.39	0.55	-0.69	0.27	0.6	-0.73	0.1	0.52	-0.65	0.05	0.54	NaN	NaN	NaN	-0.78	0.77	0.22	-0.81	0.62	0.19	-0.83	0.46	0.25	-0.84	0.37	0.27	-0.88	0.26	0.23	-0.86	0.07	0.32
557	2.785	-0.89	0.86	0.37	NaN	NaN	NaN	-0.77	0.77	0.57	-0.73	0.6	0.6	-0.65	0.47	0.55	-0.64	0.39	0.55	-0.69	0.27	0.6	-0.72	0.1	0.52	-0.63	0.05	0.54	NaN	NaN	NaN	-0.78	0.77	0.22	-0.81	0.62	0.19	-0.82	0.46	0.25	-0.84	0.37	0.27	-0.88	0.26	0.23	-0.86	0.07	0.32
558	2.79	-0.88	0.86	0.37	NaN	NaN	NaN	-0.77	0.77	0.57	-0.73	0.59	0.6	-0.65	0.47	0.55	-0.64	0.38	0.55	-0.68	0.27	0.6	-0.7	0.09	0.52	-0.62	0.04	0.54	NaN	NaN	NaN	-0.77	0.77	0.22	-0.81	0.62	0.19	-0.82	0.46	0.25	-0.84	0.37	0.27	-0.88	0.26	0.23	-0.86	0.07	0.32
559	2.795	-0.88	0.86	0.37	-0.68	0.83	0.51	-0.77	0.77	0.57	-0.73	0.59	0.6	-0.65	0.46	0.55	-0.64	0.38	0.55	-0.67	0.27	0.6	-0.69	0.09	0.52	-0.61	0.04	0.54	NaN	NaN	NaN	-0.77	0.77	0.22	-0.81	0.62	0.19	-0.82	0.46	0.25	-0.84	0.37	0.27	-0.88	0.26	0.23	-0.86	0.07	0.32
560	2.8	-0.88	0.86	0.37	-0.68	0.83	0.51	-0.76	0.77	0.57	-0.72	0.59	0.6	-0.64	0.46	0.55	-0.63	0.38	0.55	-0.67	0.27	0.6	-0.68	0.09	0.52	-0.59	0.04	0.54	-0.66	0.82	0.27	-0.77	0.77	0.22	-0.8	0.62	0.19	-0.82	0.46	0.25	-0.84	0.37	0.27	-0.88	0.26	0.23	-0.86	0.07	0.32
561	2.805	-0.87	0.86	0.37	-0.68	0.83	0.51	-0.76	0.77	0.57	-0.72	0.59	0.6	-0.64	0.46	0.55	-0.63	0.38	0.55	-0.66	0.27	0.6	-0.66	0.09	0.52	-0.58	0.04	0.54	-0.66	0.82	0.27	-0.76	0.77	0.22	-0.8	0.61	0.19	-0.82	0.46	0.25	-0.84	0.37	0.27	-0.87	0.26	0.23	-0.86	0.07	0.32
562	2.81	-0.87	0.85	0.37	-0.67	0.83	0.52	-0.76	0.77	0.57	-0.72	0.59	0.6	-0.64	0.46	0.55	-0.63	0.38	0.55	-0.65	0.26	0.59	-0.65	0.09	0.52	-0.56	0.04	0.54	-0.66	0.82	0.27	-0.76	0.77	0.22	-0.8	0.61	0.19	-0.81	0.46	0.25	-0.83	0.37	0.27	-0.87	0.26	0.23	-0.86	0.07	0.32
563	2.815	-0.87	0.85	0.37	-0.67	0.83	0.52	-0.75	0.77	0.57	-0.72	0.59	0.6	-0.64	0.46	0.55	-0.62	0.38	0.55	-0.64	0.26	0.59	-0.64	0.08	0.52	-0.55	0.04	0.54	-0.65	0.82	0.27	-0.76	0.77	0.22	-0.79	0.61	0.19	-0.81	0.46	0.25	-0.83	0.37	0.27	-0.87	0.26	0.23	-0.86	0.07	0.32
564	2.82	-0.86	0.85	0.37	-0.67	0.83	0.52	-0.75	0.77	0.57	-0.71	0.59	0.59	-0.63	0.46	0.55	-0.62	0.38	0.55	-0.64	0.26	0.59	-0.62	0.08	0.52	-0.54	0.04	0.54	-0.65	0.82	0.27	-0.75	0.77	0.22	-0.79	0.61	0.19	-0.81	0.46	0.25	-0.83	0.37	0.27	-0.87	0.26	0.23	-0.86	0.07	0.32
565	2.825	-0.86	0.85	0.37	-0.66	0.83	0.52	-0.75	0.77	0.57	-0.71	0.59	0.59	-0.63	0.46	0.55	-0.62	0.38	0.55	-0.63	0.26	0.59	-0.61	0.08	0.52	-0.52	0.04	0.54	-0.65	0.82	0.27	-0.75	0.77	0.22	-0.79	0.61	0.19	-0.81	0.46	0.25	-0.83	0.37	0.27	-0.87	0.26	0.23	-0.86	0.07	0.32
566	2.83	-0.86	0.85	0.37	-0.66	0.83	0.52	-0.75	0.77	0.57	-0.71	0.59	0.59	-0.63	0.46	0.54	-0.61	0.38	0.55	-0.62	0.26	0.59	-0.6	0.08	0.52	-0.51	0.04	0.54	-0.64	0.82	0.27	-0.75	0.77	0.22	-0.79	0.61	0.19	-0.81	0.46	0.25	-0.83	0.37	0.27	-0.87	0.26	0.23	-0.86	0.07	0.32
567	2.835	-0.85	0.85	0.37	-0.65	0.83	0.52	-0.74	0.77	0.57	-0.71	0.59	0.59	-0.63	0.46	0.54	-0.61	0.38	0.54	-0.62	0.26	0.59	-0.59	0.08	0.52	-0.5	0.03	0.54	-0.64	0.82	0.27	-0.74	0.77	0.22	-0.78	0.61	0.19	-0.8	0.46	0.26	-0.83	0.37	0.27	-0.87	0.26	0.23	-0.86	0.08	0.32
568	2.84	-0.85	0.85	0.37	-0.65	0.83	0.52	-0.74	0.77	0.57	-0.7	0.58	0.59	-0.63	0.46	0.54	-0.61	0.38	0.54	-0.61	0.26	0.59	-0.58	0.08	0.52	-0.49	0.03	0.54	-0.64	0.82	0.27	-0.74	0.77	0.22	-0.78	0.61	0.19	-0.8	0.46	0.26	-0.83	0.37	0.27	-0.87	0.26	0.23	-0.86	0.08	0.32
569	2.845	-0.85	0.85	0.37	-0.65	0.83	0.52	-0.74	0.77	0.57	-0.7	0.58	0.59	-0.62	0.45	0.54	-0.6	0.38	0.54	-0.6	0.26	0.59	-0.56	0.08	0.52	-0.47	0.04	0.54	-0.63	0.82	0.27	-0.74	0.77	0.22	-0.78	0.61	0.19	-0.8	0.46	0.26	-0.82	0.37	0.27	-0.87	0.26	0.23	-0.86	0.08	0.32
570	2.85	-0.84	0.85	0.37	NaN	NaN	NaN	-0.73	0.77	0.57	-0.7	0.58	0.59	-0.62	0.45	0.54	-0.6	0.38	0.54	-0.6	0.26	0.59	-0.55	0.08	0.52	-0.46	0.04	0.55	-0.63	0.82	0.27	-0.73	0.77	0.22	-0.78	0.61	0.19	-0.8	0.46	0.26	-0.82	0.37	0.27	-0.87	0.26	0.23	-0.86	0.08	0.32
571	2.855	-0.84	0.85	0.37	-0.64	0.82	0.52	-0.73	0.76	0.57	-0.7	0.58	0.59	-0.62	0.45	0.54	-0.6	0.38	0.54	-0.59	0.26	0.59	-0.54	0.08	0.52	-0.45	0.04	0.55	-0.63	0.81	0.27	-0.73	0.77	0.22	-0.77	0.61	0.19	-0.8	0.46	0.26	-0.82	0.37	0.27	-0.86	0.26	0.23	-0.86	0.08	0.32
572	2.86	-0.84	0.85	0.38	-0.64	0.82	0.52	-0.72	0.76	0.57	-0.7	0.58	0.59	-0.62	0.45	0.54	-0.59	0.38	0.54	-0.58	0.26	0.59	-0.53	0.08	0.52	-0.44	0.04	0.55	-0.62	0.81	0.27	-0.73	0.77	0.22	-0.77	0.61	0.19	-0.79	0.46	0.26	-0.82	0.37	0.27	-0.86	0.26	0.23	-0.86	0.08	0.32
573	2.865	-0.83	0.85	0.38	NaN	NaN	NaN	-0.72	0.76	0.57	-0.69	0.58	0.59	-0.62	0.45	0.54	-0.59	0.38	0.54	-0.58	0.26	0.59	-0.52	0.08	0.52	-0.43	0.04	0.55	-0.62	0.81	0.27	-0.72	0.77	0.22	-0.77	0.61	0.19	-0.79	0.46	0.26	-0.82	0.37	0.27	-0.86	0.26	0.23	-0.86	0.08	0.32
574	2.87	-0.83	0.85	0.38	-0.63	0.82	0.52	-0.72	0.76	0.57	-0.69	0.58	0.59	-0.61	0.45	0.54	-0.59	0.37	0.54	-0.57	0.26	0.59	-0.51	0.08	0.52	-0.42	0.04	0.55	-0.62	0.81	0.27	-0.72	0.77	0.22	-0.76	0.61	0.19	-0.79	0.46	0.26	-0.81	0.37	0.27	-0.86	0.26	0.23	-0.86	0.08	0.32
575	2.875	-0.83	0.85	0.38	-0.63	0.82	0.52	-0.71	0.76	0.57	-0.69	0.58	0.59	-0.61	0.45	0.54	-0.58	0.37	0.54	-0.56	0.26	0.59	-0.5	0.08	0.52	NaN	NaN	NaN	-0.61	0.81	0.27	-0.72	0.77	0.22	-0.76	0.61	0.19	-0.79	0.46	0.26	-0.81	0.37	0.27	-0.86	0.26	0.23	-0.86	0.08	0.32
576	2.88	-0.82	0.85	0.38	-0.63	0.82	0.52	-0.71	0.76	0.57	-0.69	0.58	0.59	-0.61	0.45	0.54	-0.58	0.37	0.54	-0.56	0.26	0.59	-0.49	0.09	0.52	-0.39	0.05	0.55	-0.61	0.81	0.27	-0.71	0.77	0.22	-0.76	0.61	0.19	-0.78	0.46	0.26	-0.81	0.37	0.27	-0.86	0.26	0.23	-0.86	0.08	0.32
577	2.885	-0.82	0.85	0.38	-0.62	0.82	0.52	-0.71	0.76	0.57	-0.69	0.58	0.59	-0.61	0.45	0.54	-0.58	0.37	0.53	-0.55	0.26	0.59	-0.48	0.09	0.52	NaN	NaN	NaN	-0.61	0.81	0.27	-0.71	0.77	0.22	-0.76	0.61	0.19	-0.78	0.46	0.26	-0.81	0.37	0.27	-0.86	0.27	0.23	-0.86	0.08	0.32
578	2.89	-0.81	0.85	0.38	-0.62	0.82	0.52	-0.7	0.76	0.57	-0.69	0.58	0.59	-0.6	0.44	0.53	-0.57	0.37	0.53	-0.55	0.26	0.59	-0.47	0.09	0.52	NaN	NaN	NaN	-0.6	0.81	0.27	-0.71	0.77	0.22	-0.75	0.61	0.19	-0.78	0.46	0.26	-0.81	0.37	0.27	-0.86	0.27	0.23	-0.86	0.08	0.32
579	2.895	-0.81	0.85	0.38	-0.61	0.82	0.52	-0.7	0.76	0.57	-0.68	0.58	0.59	-0.6	0.44	0.53	-0.57	0.37	0.53	-0.54	0.26	0.59	-0.47	0.09	0.52	NaN	NaN	NaN	-0.6	0.81	0.28	-0.7	0.76	0.22	-0.75	0.61	0.19	-0.78	0.46	0.26	-0.8	0.37	0.27	-0.85	0.27	0.23	-0.86	0.08	0.32
580	2.9	-0.81	0.84	0.38	-0.61	0.82	0.52	-0.69	0.75	0.57	-0.68	0.57	0.59	-0.6	0.44	0.53	-0.57	0.37	0.53	-0.54	0.26	0.59	-0.46	0.09	0.52	NaN	NaN	NaN	-0.59	0.81	0.28	-0.7	0.76	0.22	-0.75	0.61	0.19	-0.77	0.46	0.26	-0.8	0.37	0.27	-0.85	0.27	0.23	-0.86	0.08	0.32
581	2.905	-0.8	0.84	0.38	-0.61	0.81	0.52	-0.69	0.75	0.57	-0.68	0.57	0.59	-0.6	0.44	0.53	-0.56	0.37	0.53	-0.53	0.26	0.58	-0.45	0.09	0.52	NaN	NaN	NaN	-0.59	0.81	0.28	-0.69	0.76	0.22	-0.74	0.61	0.19	-0.77	0.46	0.26	-0.8	0.37	0.27	-0.85	0.27	0.23	-0.86	0.08	0.32
582	2.91	-0.8	0.84	0.38	-0.6	0.81	0.52	-0.69	0.75	0.57	-0.67	0.57	0.59	-0.59	0.44	0.53	-0.56	0.37	0.53	-0.53	0.26	0.58	-0.45	0.09	0.52	NaN	NaN	NaN	-0.58	0.81	0.28	-0.69	0.76	0.23	-0.74	0.61	0.2	-0.77	0.46	0.26	-0.8	0.37	0.27	-0.85	0.27	0.23	-0.86	0.08	0.32
583	2.915	-0.79	0.84	0.38	-0.6	0.81	0.52	-0.68	0.75	0.57	-0.67	0.57	0.59	-0.59	0.44	0.53	-0.56	0.37	0.53	-0.53	0.26	0.58	-0.44	0.09	0.52	-0.34	0.07	0.55	-0.58	0.81	0.28	-0.69	0.76	0.23	-0.74	0.61	0.2	-0.76	0.46	0.26	-0.79	0.37	0.27	-0.85	0.27	0.23	-0.86	0.08	0.32
584	2.92	-0.79	0.84	0.38	-0.59	0.81	0.52	-0.68	0.75	0.57	-0.67	0.57	0.59	-0.59	0.44	0.53	-0.55	0.37	0.53	-0.52	0.25	0.58	-0.43	0.09	0.52	NaN	NaN	NaN	-0.58	0.81	0.28	-0.68	0.76	0.23	-0.73	0.61	0.2	-0.76	0.46	0.26	-0.79	0.37	0.27	-0.84	0.27	0.23	-0.86	0.08	0.32
585	2.925	-0.79	0.84	0.38	-0.58	0.81	0.52	-0.68	0.75	0.57	-0.66	0.57	0.59	-0.58	0.44	0.53	-0.55	0.37	0.53	-0.52	0.25	0.58	-0.43	0.09	0.52	NaN	NaN	NaN	-0.57	0.81	0.28	-0.68	0.76	0.23	-0.73	0.61	0.2	-0.76	0.46	0.26	-0.79	0.37	0.27	-0.84	0.26	0.24	-0.85	0.08	0.32
586	2.93	-0.78	0.84	0.38	-0.58	0.81	0.52	-0.67	0.75	0.57	-0.66	0.57	0.59	-0.58	0.44	0.53	-0.55	0.37	0.53	-0.52	0.25	0.58	-0.42	0.09	0.52	NaN	NaN	NaN	-0.57	0.81	0.28	-0.68	0.76	0.23	-0.73	0.61	0.2	-0.75	0.46	0.26	-0.78	0.37	0.27	-0.84	0.26	0.24	-0.85	0.08	0.32
587	2.935	-0.78	0.84	0.39	-0.58	0.81	0.52	-0.66	0.75	0.57	-0.65	0.57	0.59	-0.57	0.44	0.53	-0.54	0.37	0.53	-0.51	0.25	0.58	-0.42	0.09	0.52	-0.32	0.07	0.55	-0.57	0.8	0.28	-0.67	0.76	0.23	-0.72	0.61	0.2	-0.75	0.46	0.26	-0.78	0.37	0.27	-0.83	0.27	0.23	-0.85	0.08	0.32
588	2.94	-0.77	0.84	0.39	-0.57	0.81	0.52	-0.66	0.75	0.57	-0.65	0.57	0.59	-0.57	0.44	0.53	-0.54	0.36	0.53	-0.51	0.25	0.58	-0.42	0.09	0.52	NaN	NaN	NaN	-0.56	0.8	0.28	-0.67	0.76	0.23	-0.72	0.61	0.2	-0.75	0.46	0.26	-0.78	0.37	0.27	-0.83	0.27	0.23	-0.85	0.08	0.32
589	2.945	-0.77	0.84	0.39	-0.57	0.81	0.52	-0.65	0.75	0.57	-0.64	0.57	0.59	-0.56	0.44	0.53	-0.53	0.36	0.53	-0.51	0.25	0.58	-0.41	0.08	0.52	-0.31	0.07	0.55	-0.56	0.8	0.28	-0.66	0.76	0.23	-0.71	0.61	0.2	-0.74	0.46	0.26	-0.77	0.37	0.27	-0.83	0.27	0.24	-0.85	0.08	0.32
590	2.95	-0.77	0.84	0.39	-0.56	0.81	0.53	-0.65	0.75	0.57	-0.63	0.57	0.59	-0.56	0.43	0.53	-0.53	0.36	0.53	-0.5	0.25	0.58	-0.41	0.08	0.52	NaN	NaN	NaN	-0.56	0.8	0.28	-0.66	0.76	0.23	-0.71	0.61	0.2	-0.74	0.46	0.26	-0.77	0.37	0.27	-0.83	0.27	0.24	-0.85	0.08	0.32
591	2.955	-0.76	0.84	0.39	-0.56	0.81	0.53	-0.65	0.75	0.57	-0.63	0.57	0.59	-0.55	0.43	0.53	-0.52	0.36	0.53	-0.5	0.25	0.58	-0.41	0.08	0.52	-0.3	0.06	0.54	-0.55	0.8	0.28	-0.65	0.76	0.23	-0.71	0.61	0.2	-0.74	0.46	0.26	-0.77	0.37	0.27	-0.83	0.27	0.24	-0.85	0.08	0.32
592	2.96	-0.76	0.84	0.39	-0.56	0.81	0.53	-0.64	0.75	0.57	-0.62	0.57	0.59	-0.55	0.43	0.53	-0.52	0.36	0.53	-0.5	0.24	0.58	-0.41	0.08	0.52	NaN	NaN	NaN	-0.55	0.8	0.28	-0.65	0.76	0.23	-0.7	0.61	0.2	-0.73	0.46	0.26	-0.77	0.37	0.27	-0.82	0.27	0.23	-0.85	0.08	0.32
593	2.965	-0.75	0.83	0.39	-0.55	0.81	0.53	-0.64	0.74	0.58	-0.62	0.56	0.59	-0.54	0.43	0.53	-0.51	0.36	0.53	-0.49	0.24	0.58	-0.4	0.08	0.51	NaN	NaN	NaN	-0.54	0.8	0.28	-0.65	0.75	0.23	-0.7	0.61	0.2	-0.73	0.46	0.26	-0.76	0.37	0.27	-0.82	0.27	0.23	-0.85	0.08	0.32
594	2.97	-0.75	0.83	0.39	-0.55	0.81	0.53	-0.63	0.74	0.58	-0.61	0.56	0.59	-0.54	0.43	0.53	-0.51	0.36	0.53	-0.49	0.24	0.58	-0.4	0.08	0.51	NaN	NaN	NaN	-0.54	0.8	0.28	-0.65	0.76	0.23	-0.69	0.61	0.2	-0.73	0.46	0.26	-0.76	0.37	0.27	-0.82	0.27	0.23	-0.85	0.09	0.32
595	2.975	-0.75	0.83	0.39	-0.54	0.81	0.53	-0.63	0.74	0.58	-0.6	0.56	0.59	-0.53	0.43	0.53	-0.5	0.36	0.53	-0.49	0.24	0.58	-0.4	0.07	0.51	NaN	NaN	NaN	NaN	NaN	NaN	-0.64	0.76	0.23	-0.69	0.61	0.2	-0.72	0.46	0.26	-0.76	0.37	0.27	-0.82	0.27	0.23	-0.85	0.09	0.32
596	2.98	-0.74	0.83	0.39	-0.54	0.81	0.53	-0.62	0.74	0.58	-0.6	0.56	0.6	-0.52	0.43	0.53	-0.5	0.36	0.53	-0.48	0.24	0.58	-0.4	0.07	0.51	NaN	NaN	NaN	-0.53	0.8	0.28	-0.64	0.76	0.23	-0.69	0.61	0.2	-0.72	0.46	0.26	-0.75	0.37	0.27	-0.82	0.27	0.23	-0.85	0.09	0.32
597	2.985	-0.74	0.83	0.39	-0.53	0.81	0.53	-0.62	0.74	0.58	-0.59	0.56	0.6	-0.52	0.43	0.54	-0.49	0.36	0.53	-0.48	0.24	0.58	-0.4	0.07	0.51	NaN	NaN	NaN	-0.53	0.8	0.28	-0.63	0.76	0.23	-0.68	0.61	0.2	-0.72	0.46	0.26	-0.75	0.37	0.27	-0.81	0.27	0.23	-0.85	0.09	0.32
598	2.99	-0.73	0.83	0.39	-0.53	0.81	0.53	-0.61	0.74	0.58	-0.59	0.56	0.6	-0.51	0.43	0.54	-0.49	0.36	0.53	-0.48	0.24	0.58	-0.4	0.07	0.51	NaN	NaN	NaN	NaN	NaN	NaN	-0.63	0.76	0.23	-0.68	0.61	0.2	-0.71	0.46	0.26	-0.75	0.37	0.27	-0.81	0.27	0.23	-0.85	0.09	0.32
599	2.995	-0.73	0.83	0.39	-0.52	0.8	0.53	-0.61	0.74	0.58	-0.58	0.56	0.6	-0.51	0.43	0.54	-0.49	0.35	0.53	-0.47	0.23	0.58	-0.4	0.07	0.51	NaN	NaN	NaN	-0.51	0.8	0.28	-0.62	0.75	0.23	-0.67	0.61	0.2	-0.71	0.46	0.26	-0.74	0.37	0.27	-0.81	0.27	0.23	-0.85	0.09	0.32
600	3	-0.72	0.83	0.39	-0.52	0.8	0.53	-0.6	0.74	0.58	-0.58	0.56	0.6	-0.5	0.43	0.54	-0.48	0.35	0.53	-0.47	0.23	0.58	-0.39	0.07	0.51	NaN	NaN	NaN	-0.51	0.8	0.28	-0.62	0.75	0.24	-0.67	0.61	0.2	-0.7	0.46	0.26	-0.74	0.37	0.27	-0.81	0.27	0.23	-0.85	0.09	0.32
601	3.005	-0.72	0.83	0.4	-0.51	0.8	0.53	-0.6	0.74	0.58	-0.57	0.56	0.6	-0.5	0.43	0.54	-0.48	0.35	0.53	-0.46	0.23	0.58	-0.39	0.07	0.51	NaN	NaN	NaN	-0.5	0.8	0.29	-0.61	0.75	0.24	-0.66	0.61	0.2	-0.7	0.46	0.26	-0.74	0.37	0.27	-0.8	0.27	0.23	-0.85	0.09	0.32
602	3.01	-0.71	0.83	0.4	-0.51	0.8	0.54	-0.59	0.74	0.58	-0.57	0.56	0.6	-0.49	0.43	0.54	-0.47	0.35	0.53	-0.46	0.23	0.58	-0.39	0.07	0.51	NaN	NaN	NaN	-0.5	0.8	0.29	-0.61	0.75	0.24	-0.66	0.61	0.2	-0.69	0.46	0.26	-0.73	0.37	0.27	-0.8	0.28	0.23	-0.84	0.09	0.31
603	3.015	-0.71	0.83	0.4	-0.5	0.8	0.54	-0.58	0.74	0.58	-0.56	0.56	0.6	-0.49	0.43	0.54	-0.47	0.35	0.53	-0.46	0.23	0.58	-0.38	0.07	0.51	-0.29	0.03	0.54	NaN	NaN	NaN	-0.61	0.76	0.24	-0.66	0.61	0.2	-0.69	0.46	0.26	-0.73	0.37	0.27	-0.79	0.28	0.23	-0.84	0.1	0.31
604	3.02	-0.7	0.83	0.4	-0.5	0.8	0.54	-0.58	0.74	0.58	-0.56	0.56	0.6	-0.49	0.43	0.54	-0.46	0.35	0.54	-0.45	0.23	0.58	-0.38	0.07	0.51	-0.29	0.03	0.53	-0.49	0.8	0.29	-0.6	0.75	0.24	-0.65	0.61	0.21	-0.68	0.46	0.26	-0.72	0.37	0.27	-0.79	0.28	0.23	-0.84	0.1	0.31
605	3.025	-0.7	0.83	0.4	-0.49	0.8	0.54	-0.57	0.74	0.58	-0.55	0.56	0.6	-0.48	0.43	0.54	-0.46	0.35	0.54	-0.45	0.23	0.58	-0.38	0.07	0.51	-0.29	0.03	0.53	-0.49	0.8	0.29	-0.6	0.75	0.24	-0.65	0.61	0.21	-0.68	0.46	0.26	-0.72	0.37	0.27	-0.78	0.28	0.23	-0.84	0.1	0.31
606	3.03	-0.7	0.83	0.4	-0.49	0.8	0.54	-0.57	0.74	0.59	-0.55	0.56	0.6	-0.48	0.43	0.54	-0.46	0.35	0.54	-0.44	0.23	0.58	-0.38	0.07	0.51	-0.29	0.03	0.54	NaN	NaN	NaN	-0.59	0.76	0.24	-0.64	0.61	0.21	-0.67	0.46	0.26	-0.71	0.37	0.27	-0.78	0.28	0.23	-0.84	0.1	0.31
607	3.035	-0.69	0.83	0.4	-0.48	0.8	0.54	-0.56	0.74	0.59	-0.54	0.56	0.6	-0.47	0.43	0.54	-0.45	0.35	0.54	-0.44	0.24	0.58	-0.38	0.07	0.51	-0.29	0.03	0.54	-0.48	0.8	0.29	-0.58	0.75	0.24	-0.64	0.61	0.21	-0.67	0.46	0.26	-0.71	0.37	0.27	-0.78	0.28	0.23	-0.84	0.1	0.31
608	3.04	-0.69	0.83	0.4	-0.48	0.8	0.54	-0.56	0.74	0.59	-0.54	0.56	0.6	-0.47	0.43	0.54	-0.44	0.35	0.54	-0.43	0.24	0.58	-0.38	0.07	0.51	-0.29	0.03	0.54	-0.47	0.8	0.29	-0.58	0.75	0.24	-0.63	0.61	0.21	-0.66	0.46	0.26	-0.7	0.37	0.26	-0.77	0.28	0.23	-0.84	0.1	0.31
609	3.045	-0.68	0.83	0.4	-0.47	0.8	0.54	-0.55	0.74	0.59	-0.53	0.56	0.6	-0.46	0.43	0.54	-0.44	0.36	0.54	-0.43	0.24	0.58	-0.38	0.07	0.51	-0.29	0.03	0.54	-0.47	0.8	0.29	-0.57	0.75	0.24	-0.63	0.61	0.21	-0.66	0.46	0.26	-0.69	0.37	0.26	-0.77	0.28	0.23	-0.83	0.11	0.31
610	3.05	-0.68	0.83	0.4	-0.47	0.8	0.54	-0.55	0.74	0.59	-0.53	0.56	0.61	-0.46	0.43	0.55	-0.44	0.36	0.54	-0.42	0.24	0.58	-0.38	0.07	0.51	-0.29	0.03	0.54	-0.46	0.8	0.29	-0.57	0.75	0.24	-0.62	0.61	0.21	-0.65	0.46	0.26	-0.69	0.37	0.26	-0.76	0.28	0.22	-0.83	0.11	0.31
611	3.055	-0.67	0.83	0.41	-0.47	0.8	0.54	-0.54	0.74	0.59	-0.52	0.57	0.61	-0.45	0.44	0.55	-0.43	0.36	0.54	-0.42	0.24	0.59	-0.38	0.07	0.51	-0.29	0.03	0.54	-0.46	0.8	0.29	-0.56	0.75	0.24	-0.62	0.61	0.21	-0.64	0.46	0.26	-0.68	0.37	0.26	-0.76	0.28	0.22	-0.83	0.11	0.31
612	3.06	-0.67	0.83	0.41	-0.46	0.81	0.54	-0.54	0.74	0.59	-0.52	0.57	0.61	-0.45	0.44	0.55	-0.43	0.36	0.54	-0.41	0.24	0.59	-0.38	0.07	0.51	-0.29	0.03	0.53	-0.46	0.8	0.29	-0.56	0.75	0.24	-0.61	0.61	0.21	-0.64	0.45	0.26	-0.68	0.37	0.26	-0.75	0.28	0.22	-0.83	0.11	0.31
613	3.065	-0.66	0.83	0.41	-0.45	0.81	0.54	-0.53	0.75	0.59	-0.52	0.57	0.61	-0.44	0.44	0.55	-0.42	0.36	0.54	-0.41	0.24	0.59	-0.38	0.07	0.51	-0.29	0.03	0.53	-0.45	0.8	0.29	-0.55	0.75	0.24	-0.61	0.61	0.21	-0.63	0.45	0.26	-0.67	0.37	0.26	-0.74	0.28	0.22	-0.82	0.11	0.31
614	3.07	-0.66	0.83	0.41	-0.45	0.81	0.54	-0.53	0.75	0.59	-0.51	0.57	0.61	-0.44	0.44	0.55	-0.42	0.36	0.55	-0.41	0.24	0.59	-0.38	0.07	0.51	-0.29	0.03	0.53	-0.45	0.8	0.3	-0.55	0.75	0.24	-0.6	0.61	0.21	-0.62	0.45	0.26	-0.66	0.37	0.26	-0.74	0.28	0.22	-0.82	0.12	0.31
615	3.075	-0.65	0.83	0.41	-0.44	0.81	0.54	-0.52	0.75	0.59	-0.51	0.57	0.61	-0.43	0.44	0.55	-0.41	0.36	0.55	-0.4	0.24	0.59	-0.37	0.07	0.51	-0.29	0.03	0.53	NaN	NaN	NaN	-0.55	0.76	0.24	-0.59	0.61	0.21	-0.62	0.45	0.26	-0.65	0.37	0.26	-0.73	0.29	0.22	-0.82	0.12	0.31
616	3.08	-0.65	0.83	0.41	-0.44	0.81	0.54	-0.52	0.75	0.59	-0.5	0.57	0.61	-0.43	0.44	0.55	-0.41	0.36	0.55	-0.4	0.24	0.59	-0.37	0.07	0.51	-0.29	0.03	0.54	-0.44	0.8	0.3	-0.54	0.75	0.25	-0.59	0.61	0.21	-0.61	0.45	0.26	-0.65	0.37	0.26	-0.73	0.29	0.22	-0.81	0.12	0.31
617	3.085	-0.64	0.83	0.41	-0.44	0.81	0.55	-0.52	0.75	0.59	-0.5	0.57	0.61	-0.42	0.44	0.55	-0.41	0.36	0.55	-0.4	0.24	0.59	-0.37	0.07	0.51	-0.29	0.03	0.54	-0.43	0.8	0.3	-0.53	0.75	0.25	-0.58	0.61	0.22	-0.6	0.45	0.26	-0.64	0.37	0.26	-0.72	0.29	0.22	-0.81	0.13	0.31
618	3.09	-0.64	0.83	0.41	-0.43	0.82	0.55	-0.51	0.75	0.6	-0.49	0.57	0.62	-0.42	0.44	0.56	-0.41	0.36	0.55	-0.4	0.24	0.59	-0.37	0.07	0.51	-0.29	0.03	0.54	-0.43	0.81	0.3	-0.53	0.75	0.25	-0.58	0.61	0.22	-0.6	0.45	0.26	-0.63	0.37	0.26	-0.71	0.29	0.22	-0.81	0.13	0.31
619	3.095	-0.63	0.83	0.41	-0.43	0.82	0.55	-0.51	0.75	0.6	-0.49	0.57	0.62	-0.42	0.44	0.56	-0.4	0.36	0.55	-0.4	0.24	0.59	-0.37	0.07	0.51	-0.29	0.03	0.54	-0.42	0.81	0.3	-0.52	0.75	0.25	-0.57	0.61	0.22	-0.59	0.45	0.26	-0.63	0.37	0.26	-0.71	0.29	0.22	-0.8	0.13	0.31
620	3.1	-0.63	0.84	0.41	-0.42	0.82	0.55	-0.5	0.75	0.6	-0.48	0.57	0.62	-0.41	0.44	0.56	-0.4	0.36	0.55	-0.4	0.24	0.59	-0.37	0.07	0.51	-0.29	0.03	0.54	-0.42	0.81	0.3	-0.52	0.76	0.25	-0.57	0.61	0.22	-0.58	0.45	0.26	-0.62	0.37	0.26	-0.7	0.29	0.22	-0.8	0.14	0.31
621	3.105	-0.62	0.84	0.41	-0.42	0.82	0.55	-0.5	0.76	0.6	-0.48	0.58	0.62	-0.41	0.44	0.56	-0.4	0.36	0.55	-0.39	0.24	0.6	-0.37	0.07	0.51	-0.29	0.03	0.54	-0.42	0.81	0.3	-0.52	0.76	0.25	-0.56	0.61	0.22	-0.57	0.45	0.25	-0.61	0.37	0.26	-0.7	0.3	0.22	-0.8	0.14	0.31
622	3.11	-0.62	0.84	0.41	-0.41	0.82	0.55	-0.49	0.76	0.6	-0.47	0.58	0.62	-0.41	0.44	0.56	-0.4	0.36	0.55	-0.39	0.24	0.6	-0.37	0.07	0.51	-0.29	0.03	0.54	-0.41	0.81	0.3	-0.51	0.76	0.25	-0.55	0.61	0.22	-0.56	0.45	0.25	-0.6	0.37	0.26	-0.69	0.3	0.22	-0.79	0.14	0.31
623	3.115	-0.61	0.84	0.41	-0.41	0.82	0.55	-0.49	0.76	0.6	-0.47	0.58	0.62	-0.41	0.44	0.56	-0.4	0.36	0.55	-0.39	0.24	0.6	-0.37	0.07	0.51	-0.28	0.03	0.54	-0.41	0.81	0.3	-0.51	0.76	0.25	-0.55	0.61	0.22	-0.56	0.45	0.25	-0.6	0.37	0.26	-0.68	0.3	0.22	-0.79	0.15	0.31
624	3.12	-0.61	0.84	0.41	-0.41	0.82	0.55	-0.49	0.76	0.6	-0.47	0.58	0.62	-0.41	0.44	0.56	-0.39	0.36	0.55	-0.39	0.24	0.6	-0.37	0.07	0.51	-0.28	0.03	0.54	-0.4	0.81	0.3	-0.5	0.76	0.25	-0.54	0.61	0.22	-0.55	0.45	0.25	-0.59	0.37	0.26	-0.68	0.3	0.22	-0.78	0.15	0.31
625	3.125	-0.6	0.84	0.41	-0.4	0.82	0.55	-0.48	0.76	0.6	-0.46	0.58	0.62	-0.41	0.44	0.56	-0.39	0.36	0.55	-0.39	0.24	0.6	-0.37	0.07	0.51	-0.28	0.03	0.54	-0.4	0.81	0.31	-0.5	0.76	0.25	-0.54	0.61	0.22	-0.54	0.45	0.25	-0.58	0.37	0.26	-0.67	0.3	0.22	-0.78	0.15	0.31
626	3.13	-0.6	0.84	0.41	-0.4	0.83	0.55	-0.48	0.76	0.6	-0.46	0.58	0.62	-0.4	0.44	0.56	-0.39	0.36	0.55	-0.39	0.24	0.6	-0.37	0.07	0.51	-0.28	0.03	0.54	-0.39	0.81	0.31	-0.49	0.76	0.25	-0.53	0.61	0.22	-0.53	0.45	0.25	-0.57	0.37	0.26	-0.66	0.3	0.22	-0.77	0.16	0.31
627	3.135	-0.6	0.84	0.42	-0.39	0.83	0.55	-0.47	0.76	0.6	-0.46	0.58	0.62	-0.4	0.44	0.56	-0.39	0.36	0.55	-0.39	0.24	0.6	-0.37	0.07	0.51	-0.28	0.03	0.54	-0.39	0.81	0.31	-0.49	0.76	0.25	-0.53	0.61	0.22	-0.53	0.45	0.25	-0.56	0.37	0.25	-0.66	0.31	0.22	-0.77	0.16	0.31
628	3.14	-0.59	0.84	0.42	-0.39	0.83	0.55	-0.47	0.76	0.6	-0.46	0.58	0.62	-0.4	0.44	0.56	-0.39	0.36	0.55	-0.39	0.24	0.6	-0.37	0.07	0.51	-0.28	0.03	0.54	-0.39	0.81	0.31	-0.49	0.76	0.25	-0.52	0.61	0.22	-0.52	0.45	0.25	-0.55	0.37	0.25	-0.65	0.31	0.22	-0.76	0.16	0.31
629	3.145	-0.59	0.84	0.42	-0.38	0.83	0.55	-0.46	0.76	0.6	-0.46	0.58	0.62	-0.4	0.44	0.56	-0.39	0.36	0.55	-0.39	0.24	0.6	-0.37	0.07	0.51	-0.28	0.03	0.54	-0.38	0.82	0.31	-0.48	0.76	0.26	-0.51	0.61	0.22	-0.51	0.45	0.25	-0.55	0.37	0.25	-0.64	0.31	0.22	-0.76	0.17	0.31
630	3.15	-0.58	0.84	0.42	-0.38	0.83	0.56	-0.46	0.76	0.61	-0.45	0.58	0.62	-0.4	0.44	0.56	-0.39	0.36	0.55	-0.39	0.24	0.6	-0.37	0.07	0.51	-0.28	0.03	0.54	-0.38	0.82	0.31	-0.48	0.76	0.26	-0.51	0.61	0.22	-0.5	0.45	0.25	-0.54	0.37	0.25	-0.64	0.31	0.22	-0.75	0.17	0.31
631	3.155	-0.58	0.84	0.42	-0.38	0.83	0.56	-0.45	0.76	0.61	-0.45	0.58	0.62	-0.4	0.44	0.56	-0.39	0.36	0.55	-0.39	0.24	0.6	-0.37	0.07	0.51	-0.28	0.03	0.54	-0.38	0.82	0.31	-0.48	0.77	0.26	-0.5	0.61	0.22	-0.5	0.45	0.25	-0.53	0.37	0.25	-0.63	0.31	0.22	-0.75	0.17	0.31
632	3.16	-0.57	0.84	0.42	-0.37	0.83	0.56	-0.45	0.76	0.61	-0.45	0.58	0.62	-0.4	0.44	0.56	-0.39	0.36	0.55	-0.39	0.24	0.6	-0.37	0.07	0.51	-0.28	0.02	0.54	NaN	NaN	NaN	-0.48	0.77	0.26	-0.5	0.61	0.22	-0.49	0.45	0.25	-0.52	0.37	0.25	-0.62	0.31	0.22	-0.74	0.18	0.31
633	3.165	-0.57	0.84	0.42	-0.36	0.83	0.56	-0.44	0.76	0.61	-0.45	0.58	0.62	-0.4	0.44	0.56	-0.39	0.36	0.55	-0.39	0.24	0.59	-0.37	0.07	0.51	-0.28	0.02	0.54	-0.37	0.82	0.31	-0.47	0.76	0.26	-0.49	0.61	0.22	-0.48	0.45	0.25	-0.51	0.37	0.25	-0.61	0.31	0.22	-0.73	0.18	0.31
634	3.17	-0.57	0.84	0.42	-0.36	0.83	0.56	-0.44	0.76	0.61	-0.44	0.58	0.62	-0.39	0.44	0.56	-0.38	0.36	0.56	-0.39	0.24	0.59	-0.37	0.07	0.51	-0.28	0.02	0.54	-0.36	0.82	0.31	-0.46	0.76	0.26	-0.49	0.61	0.22	-0.47	0.45	0.25	-0.5	0.37	0.25	-0.6	0.32	0.22	-0.73	0.18	0.31
635	3.175	-0.56	0.84	0.43	-0.36	0.83	0.56	-0.44	0.76	0.61	-0.44	0.58	0.62	-0.39	0.44	0.56	-0.38	0.36	0.56	-0.39	0.24	0.59	-0.37	0.07	0.51	-0.28	0.02	0.54	-0.36	0.82	0.31	-0.46	0.76	0.26	-0.48	0.61	0.22	-0.47	0.45	0.25	-0.49	0.37	0.25	-0.6	0.32	0.22	-0.72	0.19	0.31
636	3.18	-0.56	0.84	0.43	-0.35	0.83	0.56	-0.43	0.76	0.61	-0.44	0.58	0.62	-0.39	0.44	0.56	-0.38	0.36	0.56	-0.39	0.24	0.59	-0.37	0.07	0.51	-0.28	0.02	0.54	-0.36	0.82	0.31	-0.45	0.76	0.26	-0.48	0.61	0.22	-0.46	0.45	0.25	-0.49	0.37	0.25	-0.59	0.32	0.22	-0.71	0.19	0.31
637	3.185	-0.56	0.84	0.43	-0.35	0.83	0.56	-0.43	0.76	0.61	-0.44	0.58	0.62	-0.39	0.44	0.56	-0.38	0.36	0.56	-0.39	0.24	0.6	-0.37	0.07	0.51	-0.28	0.02	0.54	-0.35	0.82	0.31	-0.45	0.76	0.26	-0.47	0.61	0.22	-0.45	0.45	0.25	-0.48	0.37	0.25	-0.58	0.32	0.22	-0.71	0.19	0.31
638	3.19	-0.55	0.84	0.43	-0.34	0.83	0.56	-0.42	0.76	0.61	-0.43	0.58	0.62	-0.39	0.44	0.56	-0.38	0.36	0.56	-0.39	0.24	0.6	-0.37	0.07	0.51	-0.28	0.02	0.54	-0.35	0.82	0.31	-0.44	0.76	0.26	-0.47	0.61	0.22	-0.44	0.45	0.25	-0.47	0.37	0.25	-0.57	0.32	0.22	-0.7	0.19	0.31
639	3.195	-0.55	0.84	0.43	-0.34	0.83	0.56	-0.42	0.76	0.61	-0.43	0.58	0.62	-0.38	0.44	0.56	-0.38	0.36	0.56	-0.39	0.24	0.6	-0.37	0.07	0.51	-0.28	0.02	0.54	-0.35	0.82	0.31	-0.44	0.76	0.26	-0.46	0.61	0.22	-0.44	0.45	0.25	-0.46	0.37	0.25	-0.56	0.32	0.22	-0.69	0.19	0.31
640	3.2	-0.55	0.84	0.43	-0.34	0.83	0.56	-0.41	0.76	0.61	-0.43	0.58	0.63	-0.38	0.44	0.56	-0.38	0.36	0.56	-0.39	0.24	0.6	-0.37	0.07	0.51	-0.28	0.02	0.54	-0.34	0.82	0.31	-0.44	0.76	0.26	-0.45	0.61	0.23	-0.43	0.45	0.25	-0.45	0.37	0.25	-0.56	0.33	0.23	-0.68	0.2	0.31
641	3.205	-0.54	0.84	0.43	-0.33	0.83	0.56	-0.41	0.76	0.61	-0.42	0.58	0.63	-0.38	0.44	0.56	-0.37	0.36	0.56	-0.39	0.24	0.6	-0.37	0.07	0.51	-0.28	0.02	0.54	-0.34	0.82	0.31	-0.44	0.76	0.26	-0.45	0.61	0.23	-0.42	0.45	0.25	-0.44	0.37	0.25	-0.55	0.33	0.23	-0.67	0.2	0.32
642	3.21	-0.54	0.84	0.43	-0.33	0.83	0.56	-0.41	0.76	0.61	-0.42	0.58	0.63	-0.38	0.44	0.56	-0.37	0.36	0.56	-0.39	0.24	0.6	-0.37	0.07	0.51	-0.28	0.02	0.54	-0.34	0.82	0.31	-0.43	0.76	0.26	-0.44	0.61	0.23	-0.41	0.45	0.25	-0.44	0.37	0.25	-0.54	0.33	0.23	-0.66	0.2	0.32
643	3.215	-0.53	0.84	0.44	-0.32	0.83	0.56	-0.4	0.76	0.61	-0.42	0.59	0.63	-0.37	0.44	0.56	-0.37	0.36	0.56	-0.39	0.24	0.6	-0.37	0.07	0.51	-0.28	0.02	0.54	-0.33	0.82	0.31	-0.43	0.76	0.27	-0.44	0.61	0.23	-0.41	0.45	0.25	-0.43	0.37	0.25	-0.53	0.33	0.23	-0.66	0.2	0.32
644	3.22	-0.53	0.84	0.44	-0.32	0.82	0.56	-0.4	0.76	0.61	-0.41	0.59	0.63	-0.37	0.44	0.56	-0.37	0.36	0.56	-0.38	0.24	0.6	-0.37	0.07	0.51	-0.28	0.02	0.54	-0.33	0.82	0.31	-0.43	0.76	0.27	-0.43	0.61	0.23	-0.4	0.45	0.25	-0.42	0.37	0.25	-0.52	0.33	0.23	-0.65	0.2	0.32
645	3.225	-0.53	0.84	0.44	-0.32	0.82	0.56	-0.4	0.76	0.61	-0.41	0.59	0.63	-0.37	0.44	0.56	-0.37	0.36	0.56	-0.38	0.24	0.6	-0.37	0.07	0.51	-0.28	0.02	0.54	-0.33	0.82	0.31	-0.42	0.76	0.27	-0.43	0.61	0.23	-0.39	0.45	0.25	-0.41	0.38	0.25	-0.52	0.33	0.23	-0.64	0.2	0.32
646	3.23	-0.52	0.84	0.44	-0.31	0.83	0.56	-0.39	0.76	0.61	-0.41	0.59	0.63	-0.37	0.44	0.56	-0.37	0.36	0.56	-0.38	0.24	0.6	-0.37	0.07	0.51	-0.28	0.02	0.54	-0.32	0.82	0.31	-0.42	0.76	0.27	-0.42	0.61	0.23	-0.38	0.45	0.25	-0.4	0.38	0.25	-0.51	0.33	0.23	-0.63	0.2	0.32
647	3.235	-0.52	0.84	0.44	-0.31	0.83	0.56	-0.39	0.76	0.62	-0.4	0.59	0.63	-0.37	0.44	0.56	-0.37	0.36	0.56	-0.38	0.24	0.6	-0.37	0.07	0.51	-0.28	0.02	0.54	-0.32	0.82	0.31	-0.42	0.77	0.27	-0.42	0.61	0.23	-0.38	0.45	0.25	-0.4	0.38	0.25	-0.5	0.34	0.23	-0.62	0.2	0.32
648	3.24	-0.52	0.84	0.44	-0.31	0.82	0.56	-0.39	0.76	0.62	-0.4	0.59	0.63	-0.36	0.44	0.56	-0.36	0.36	0.56	-0.38	0.24	0.6	-0.37	0.07	0.51	-0.28	0.02	0.54	-0.31	0.82	0.31	-0.41	0.77	0.27	-0.41	0.61	0.23	-0.37	0.45	0.25	-0.39	0.38	0.25	-0.49	0.34	0.23	-0.61	0.2	0.32
649	3.245	-0.51	0.85	0.44	-0.3	0.82	0.56	-0.38	0.76	0.62	-0.39	0.59	0.63	-0.36	0.44	0.56	-0.36	0.36	0.56	-0.38	0.24	0.6	-0.37	0.07	0.51	-0.28	0.02	0.54	-0.31	0.82	0.31	-0.41	0.77	0.27	-0.41	0.61	0.23	-0.36	0.45	0.25	-0.38	0.38	0.25	-0.48	0.34	0.23	-0.6	0.2	0.32
650	3.25	-0.51	0.85	0.44	-0.3	0.82	0.56	-0.38	0.76	0.62	-0.39	0.59	0.63	-0.36	0.44	0.56	-0.36	0.36	0.56	-0.38	0.24	0.6	-0.37	0.07	0.51	-0.28	0.02	0.54	-0.31	0.82	0.31	-0.41	0.77	0.27	-0.4	0.61	0.23	-0.35	0.46	0.25	-0.37	0.38	0.25	-0.47	0.34	0.23	-0.59	0.2	0.32
651	3.255	-0.51	0.85	0.44	-0.3	0.82	0.56	-0.38	0.76	0.62	-0.39	0.59	0.63	-0.36	0.44	0.56	-0.36	0.36	0.56	-0.38	0.24	0.6	-0.37	0.07	0.51	-0.28	0.02	0.54	-0.3	0.82	0.31	-0.4	0.77	0.27	-0.39	0.61	0.23	-0.35	0.46	0.25	-0.36	0.38	0.25	-0.47	0.34	0.23	-0.58	0.2	0.32
652	3.26	-0.5	0.85	0.44	-0.29	0.82	0.56	-0.37	0.76	0.62	-0.38	0.59	0.63	-0.36	0.44	0.56	-0.36	0.36	0.56	-0.38	0.24	0.6	-0.37	0.07	0.51	-0.28	0.02	0.54	-0.3	0.82	0.31	-0.4	0.77	0.27	-0.39	0.61	0.23	-0.34	0.46	0.25	-0.35	0.38	0.26	-0.46	0.34	0.23	-0.57	0.2	0.32
653	3.265	-0.5	0.85	0.44	-0.29	0.82	0.56	-0.37	0.76	0.62	-0.38	0.59	0.63	-0.35	0.44	0.56	-0.36	0.36	0.56	-0.38	0.24	0.6	-0.37	0.07	0.51	-0.28	0.02	0.54	-0.3	0.82	0.32	-0.39	0.77	0.27	-0.38	0.61	0.23	-0.33	0.46	0.25	-0.35	0.38	0.26	-0.45	0.33	0.23	-0.56	0.2	0.32
654	3.27	-0.5	0.85	0.44	-0.29	0.83	0.56	-0.37	0.76	0.62	-0.38	0.59	0.63	-0.35	0.44	0.56	-0.36	0.36	0.56	-0.38	0.24	0.6	-0.37	0.07	0.51	-0.28	0.02	0.54	-0.29	0.82	0.32	-0.39	0.77	0.27	-0.38	0.61	0.23	-0.32	0.46	0.25	-0.34	0.38	0.26	-0.44	0.33	0.23	-0.55	0.19	0.32
655	3.275	-0.49	0.85	0.44	-0.28	0.83	0.56	-0.36	0.76	0.62	-0.38	0.59	0.63	-0.35	0.44	0.56	-0.36	0.36	0.56	-0.38	0.24	0.6	-0.37	0.07	0.51	-0.28	0.02	0.54	-0.29	0.83	0.32	-0.38	0.77	0.27	-0.37	0.61	0.23	-0.32	0.46	0.25	-0.33	0.38	0.26	-0.43	0.33	0.23	-0.55	0.19	0.32
656	3.28	-0.49	0.85	0.44	-0.28	0.83	0.56	-0.36	0.76	0.62	-0.37	0.59	0.63	-0.35	0.44	0.56	-0.36	0.36	0.56	-0.38	0.24	0.6	-0.37	0.07	0.51	-0.28	0.02	0.54	-0.29	0.83	0.32	-0.38	0.77	0.27	-0.37	0.61	0.23	-0.31	0.46	0.25	-0.32	0.38	0.26	-0.42	0.33	0.23	-0.53	0.19	0.32
657	3.285	-0.49	0.85	0.44	-0.28	0.83	0.56	-0.36	0.76	0.62	-0.37	0.59	0.63	-0.35	0.44	0.56	-0.36	0.36	0.56	-0.38	0.24	0.6	-0.37	0.07	0.51	-0.28	0.02	0.54	-0.29	0.83	0.32	-0.38	0.77	0.27	-0.36	0.61	0.23	-0.3	0.46	0.25	-0.31	0.38	0.26	-0.41	0.33	0.23	-0.52	0.19	0.32
658	3.29	-0.48	0.85	0.44	-0.27	0.83	0.56	-0.35	0.76	0.62	-0.37	0.59	0.63	-0.35	0.44	0.56	-0.35	0.36	0.55	-0.38	0.24	0.6	-0.37	0.07	0.51	-0.28	0.02	0.54	-0.28	0.83	0.32	-0.38	0.77	0.27	-0.35	0.61	0.23	-0.3	0.46	0.25	-0.31	0.38	0.26	-0.41	0.33	0.23	-0.51	0.19	0.32
659	3.295	-0.48	0.85	0.44	-0.27	0.83	0.56	-0.35	0.76	0.62	-0.37	0.59	0.63	-0.35	0.44	0.56	-0.35	0.36	0.55	-0.38	0.24	0.6	-0.37	0.07	0.51	-0.28	0.02	0.54	-0.28	0.83	0.32	-0.37	0.77	0.27	-0.35	0.61	0.23	-0.29	0.46	0.25	-0.3	0.38	0.26	-0.4	0.33	0.23	-0.5	0.18	0.32
660	3.3	-0.48	0.85	0.44	-0.26	0.83	0.56	-0.35	0.76	0.62	-0.36	0.59	0.63	-0.35	0.44	0.56	-0.35	0.36	0.55	-0.38	0.24	0.6	-0.37	0.07	0.51	-0.28	0.02	0.54	-0.27	0.83	0.32	-0.37	0.77	0.27	-0.34	0.61	0.23	-0.28	0.46	0.25	-0.29	0.38	0.26	-0.39	0.33	0.23	-0.49	0.18	0.32
661	3.305	-0.47	0.85	0.45	-0.26	0.83	0.56	-0.34	0.76	0.62	-0.36	0.59	0.63	-0.34	0.44	0.56	-0.35	0.36	0.55	-0.37	0.24	0.6	-0.37	0.07	0.51	-0.28	0.02	0.54	-0.27	0.83	0.32	-0.37	0.78	0.27	-0.34	0.61	0.23	-0.28	0.46	0.25	-0.28	0.38	0.26	-0.38	0.32	0.23	-0.48	0.18	0.32
662	3.31	-0.47	0.85	0.45	-0.26	0.83	0.56	-0.34	0.76	0.62	-0.36	0.59	0.63	-0.34	0.44	0.56	-0.35	0.36	0.55	-0.37	0.24	0.6	-0.37	0.07	0.51	-0.28	0.02	0.54	-0.27	0.83	0.32	-0.36	0.78	0.27	-0.33	0.61	0.23	-0.27	0.47	0.26	-0.28	0.39	0.26	-0.37	0.32	0.23	-0.47	0.18	0.32
663	3.315	-0.47	0.85	0.45	-0.26	0.83	0.56	-0.34	0.76	0.62	-0.36	0.59	0.63	-0.34	0.44	0.56	-0.35	0.36	0.55	-0.37	0.24	0.59	-0.37	0.07	0.51	-0.28	0.02	0.54	-0.26	0.83	0.32	-0.36	0.78	0.27	-0.32	0.61	0.23	-0.26	0.47	0.26	-0.27	0.39	0.26	-0.36	0.32	0.23	-0.46	0.17	0.32
664	3.32	-0.46	0.85	0.45	-0.25	0.83	0.56	-0.33	0.76	0.62	-0.36	0.59	0.63	-0.34	0.44	0.56	-0.35	0.36	0.55	-0.37	0.24	0.59	-0.37	0.07	0.51	-0.28	0.02	0.54	-0.26	0.83	0.32	-0.35	0.78	0.27	-0.32	0.61	0.22	-0.26	0.47	0.26	-0.26	0.39	0.26	-0.35	0.32	0.23	-0.45	0.17	0.32
665	3.325	-0.46	0.85	0.45	-0.25	0.83	0.57	-0.33	0.76	0.62	-0.36	0.59	0.63	-0.34	0.44	0.56	-0.35	0.36	0.55	-0.37	0.24	0.59	-0.37	0.07	0.51	-0.28	0.02	0.54	-0.26	0.83	0.32	-0.35	0.78	0.27	-0.31	0.61	0.22	-0.25	0.47	0.26	-0.25	0.39	0.26	-0.34	0.32	0.23	-0.44	0.16	0.32
666	3.33	-0.46	0.85	0.45	-0.25	0.83	0.56	-0.33	0.76	0.62	-0.36	0.59	0.63	-0.34	0.44	0.56	-0.35	0.36	0.55	-0.37	0.24	0.59	-0.37	0.07	0.51	-0.28	0.02	0.54	-0.26	0.83	0.32	-0.35	0.78	0.27	-0.31	0.61	0.22	-0.24	0.47	0.26	-0.25	0.39	0.26	-0.34	0.32	0.23	-0.43	0.16	0.32
667	3.335	-0.45	0.85	0.45	-0.24	0.83	0.56	-0.32	0.76	0.62	-0.35	0.59	0.63	-0.34	0.45	0.56	-0.35	0.36	0.55	-0.37	0.24	0.59	-0.37	0.07	0.51	-0.28	0.02	0.54	-0.25	0.83	0.32	-0.34	0.78	0.27	-0.3	0.61	0.22	-0.24	0.47	0.26	-0.24	0.39	0.26	-0.33	0.31	0.23	-0.41	0.16	0.32
668	3.34	-0.45	0.85	0.45	-0.24	0.83	0.57	-0.32	0.76	0.62	-0.35	0.59	0.63	-0.34	0.45	0.56	-0.35	0.36	0.55	-0.37	0.24	0.59	-0.37	0.07	0.51	-0.28	0.02	0.54	-0.25	0.83	0.32	-0.34	0.78	0.27	-0.3	0.62	0.22	-0.23	0.47	0.26	-0.23	0.39	0.26	-0.32	0.31	0.23	-0.4	0.15	0.32
669	3.345	-0.45	0.85	0.45	-0.23	0.83	0.57	-0.32	0.76	0.62	-0.35	0.59	0.63	-0.34	0.45	0.56	-0.35	0.36	0.55	-0.37	0.24	0.59	-0.37	0.07	0.51	-0.28	0.02	0.54	-0.25	0.83	0.32	-0.34	0.78	0.27	-0.29	0.62	0.22	-0.23	0.47	0.26	-0.23	0.39	0.26	-0.31	0.31	0.23	-0.39	0.15	0.32
670	3.35	-0.44	0.85	0.45	-0.23	0.83	0.57	-0.31	0.76	0.62	-0.35	0.59	0.63	-0.34	0.45	0.56	-0.35	0.36	0.55	-0.37	0.24	0.59	-0.37	0.07	0.51	-0.28	0.02	0.54	-0.24	0.83	0.32	-0.33	0.78	0.27	-0.29	0.62	0.22	-0.22	0.47	0.26	-0.22	0.39	0.26	-0.3	0.31	0.23	-0.38	0.15	0.32
671	3.355	-0.44	0.85	0.45	-0.23	0.82	0.57	-0.31	0.76	0.62	-0.35	0.59	0.63	-0.34	0.45	0.56	-0.35	0.36	0.55	-0.37	0.24	0.59	-0.37	0.07	0.51	-0.28	0.02	0.54	-0.24	0.83	0.32	-0.33	0.78	0.27	-0.28	0.62	0.22	-0.21	0.47	0.26	-0.21	0.39	0.26	-0.29	0.31	0.23	-0.37	0.14	0.32
672	3.36	-0.44	0.85	0.45	-0.22	0.83	0.57	-0.31	0.76	0.62	-0.35	0.59	0.63	-0.33	0.45	0.56	-0.34	0.36	0.55	-0.37	0.24	0.59	-0.37	0.07	0.51	-0.28	0.02	0.54	-0.24	0.83	0.32	-0.33	0.78	0.27	-0.28	0.62	0.22	-0.21	0.48	0.26	-0.21	0.39	0.26	-0.29	0.31	0.23	-0.35	0.14	0.32
673	3.365	-0.43	0.85	0.45	-0.22	0.82	0.57	-0.3	0.76	0.62	-0.35	0.59	0.63	-0.33	0.45	0.56	-0.34	0.36	0.55	-0.37	0.25	0.59	-0.37	0.07	0.51	-0.28	0.02	0.54	-0.23	0.83	0.32	-0.32	0.78	0.27	-0.27	0.62	0.22	-0.2	0.48	0.26	-0.2	0.39	0.26	-0.28	0.31	0.23	-0.34	0.14	0.32
674	3.37	-0.43	0.85	0.45	-0.22	0.82	0.57	-0.3	0.76	0.62	-0.34	0.59	0.63	-0.33	0.44	0.56	-0.34	0.36	0.55	-0.37	0.25	0.59	-0.37	0.07	0.51	-0.28	0.02	0.54	-0.23	0.83	0.32	-0.32	0.78	0.27	-0.27	0.62	0.22	-0.2	0.48	0.26	-0.2	0.39	0.27	-0.27	0.3	0.23	-0.33	0.13	0.32
675	3.375	-0.43	0.85	0.45	-0.22	0.82	0.57	-0.3	0.76	0.62	-0.34	0.59	0.63	-0.33	0.45	0.56	-0.34	0.36	0.55	-0.37	0.25	0.59	-0.37	0.07	0.51	-0.29	0.02	0.54	-0.23	0.83	0.32	-0.32	0.78	0.27	-0.26	0.62	0.22	-0.19	0.48	0.26	-0.19	0.39	0.27	-0.26	0.3	0.23	-0.32	0.13	0.32
676	3.38	-0.42	0.85	0.45	-0.21	0.82	0.57	-0.29	0.76	0.62	-0.34	0.59	0.63	-0.33	0.45	0.56	-0.34	0.36	0.55	-0.37	0.25	0.59	-0.37	0.07	0.51	-0.29	0.02	0.54	-0.22	0.83	0.32	-0.31	0.78	0.27	-0.26	0.62	0.22	-0.19	0.48	0.26	-0.18	0.39	0.27	-0.26	0.3	0.24	-0.3	0.13	0.32
677	3.385	-0.42	0.85	0.45	-0.21	0.82	0.56	-0.29	0.76	0.62	-0.34	0.59	0.63	-0.33	0.45	0.56	-0.34	0.36	0.55	-0.37	0.25	0.59	-0.37	0.07	0.51	-0.28	0.02	0.54	-0.22	0.83	0.32	-0.31	0.78	0.27	-0.26	0.62	0.22	-0.18	0.48	0.26	-0.18	0.39	0.27	-0.25	0.3	0.24	-0.29	0.12	0.32
678	3.39	-0.41	0.85	0.45	-0.2	0.82	0.57	-0.29	0.76	0.62	-0.34	0.59	0.63	-0.33	0.45	0.56	-0.34	0.37	0.55	-0.37	0.25	0.59	-0.37	0.07	0.51	-0.28	0.02	0.54	-0.22	0.83	0.32	-0.31	0.78	0.27	-0.25	0.62	0.22	-0.18	0.48	0.26	-0.17	0.39	0.27	-0.24	0.3	0.24	-0.28	0.12	0.32
679	3.395	-0.41	0.85	0.45	-0.2	0.82	0.57	-0.29	0.76	0.62	-0.33	0.59	0.63	-0.33	0.45	0.56	-0.34	0.37	0.55	-0.37	0.25	0.59	-0.37	0.07	0.51	-0.28	0.02	0.54	-0.21	0.83	0.32	-0.3	0.78	0.27	-0.25	0.62	0.22	-0.17	0.48	0.26	-0.17	0.39	0.27	-0.23	0.3	0.24	-0.26	0.12	0.32
680	3.4	-0.41	0.85	0.45	-0.2	0.82	0.57	-0.28	0.76	0.62	-0.33	0.59	0.63	-0.32	0.45	0.56	-0.34	0.37	0.55	-0.37	0.25	0.59	-0.37	0.07	0.51	-0.28	0.02	0.54	-0.21	0.83	0.32	-0.3	0.78	0.27	-0.24	0.62	0.22	-0.17	0.48	0.26	-0.16	0.39	0.27	-0.23	0.29	0.24	-0.25	0.11	0.32
681	3.405	-0.4	0.85	0.45	-0.19	0.82	0.57	-0.28	0.76	0.62	-0.33	0.59	0.62	-0.32	0.45	0.56	-0.34	0.36	0.55	-0.37	0.25	0.59	-0.37	0.07	0.51	-0.29	0.02	0.54	-0.21	0.83	0.32	-0.3	0.78	0.27	-0.24	0.62	0.22	-0.17	0.48	0.26	-0.16	0.39	0.27	-0.22	0.29	0.24	-0.24	0.11	0.32
682	3.41	-0.4	0.85	0.45	-0.19	0.82	0.57	-0.28	0.76	0.62	-0.33	0.59	0.62	-0.32	0.45	0.56	-0.34	0.36	0.55	-0.37	0.25	0.59	-0.37	0.07	0.51	-0.28	0.02	0.54	-0.2	0.83	0.32	-0.29	0.78	0.27	-0.24	0.62	0.22	-0.16	0.48	0.26	-0.15	0.39	0.27	-0.21	0.29	0.24	-0.23	0.11	0.32
683	3.415	-0.4	0.85	0.45	-0.19	0.82	0.57	-0.27	0.75	0.62	-0.32	0.59	0.62	-0.32	0.45	0.56	-0.33	0.36	0.55	-0.37	0.25	0.59	-0.37	0.07	0.51	-0.28	0.02	0.54	-0.2	0.83	0.32	-0.29	0.78	0.27	-0.23	0.62	0.22	-0.16	0.48	0.26	-0.15	0.39	0.27	-0.2	0.29	0.24	-0.21	0.1	0.32
684	3.42	-0.39	0.85	0.45	-0.18	0.82	0.57	-0.27	0.75	0.62	-0.32	0.59	0.62	-0.32	0.45	0.56	-0.33	0.36	0.55	-0.36	0.25	0.59	-0.37	0.07	0.51	-0.28	0.02	0.54	-0.2	0.83	0.32	-0.29	0.78	0.27	-0.23	0.62	0.22	-0.15	0.48	0.26	-0.14	0.39	0.27	-0.2	0.29	0.24	-0.2	0.1	0.32
685	3.425	-0.39	0.85	0.45	-0.18	0.82	0.57	-0.27	0.75	0.62	-0.32	0.59	0.62	-0.32	0.45	0.56	-0.33	0.37	0.55	-0.36	0.25	0.59	-0.37	0.07	0.51	-0.29	0.02	0.54	-0.19	0.83	0.32	-0.28	0.78	0.27	-0.23	0.61	0.22	-0.15	0.48	0.26	-0.14	0.39	0.27	-0.19	0.28	0.24	-0.18	0.1	0.32
686	3.43	-0.39	0.85	0.45	-0.18	0.82	0.57	-0.26	0.75	0.62	-0.32	0.59	0.62	-0.31	0.45	0.56	-0.33	0.37	0.55	-0.36	0.25	0.59	-0.37	0.07	0.51	-0.29	0.02	0.54	-0.19	0.83	0.32	-0.28	0.78	0.27	-0.22	0.61	0.22	-0.15	0.48	0.26	-0.13	0.39	0.27	-0.18	0.28	0.24	-0.17	0.1	0.32
687	3.435	-0.38	0.85	0.45	-0.17	0.82	0.57	-0.26	0.75	0.62	-0.31	0.59	0.62	-0.31	0.45	0.56	-0.33	0.37	0.55	-0.36	0.25	0.59	-0.37	0.07	0.51	-0.29	0.02	0.54	-0.19	0.83	0.32	-0.28	0.78	0.27	-0.22	0.61	0.22	-0.14	0.48	0.26	-0.13	0.38	0.27	-0.17	0.28	0.24	-0.16	0.09	0.32
688	3.44	-0.38	0.85	0.45	-0.17	0.81	0.57	-0.26	0.75	0.62	-0.31	0.59	0.62	-0.31	0.44	0.56	-0.33	0.36	0.55	-0.36	0.25	0.59	-0.37	0.07	0.51	-0.28	0.02	0.54	-0.18	0.83	0.32	-0.27	0.78	0.27	-0.22	0.61	0.22	-0.14	0.47	0.26	-0.13	0.38	0.27	-0.17	0.28	0.24	-0.15	0.09	0.32
689	3.445	-0.38	0.85	0.45	-0.17	0.81	0.56	-0.25	0.75	0.62	-0.31	0.59	0.62	-0.31	0.44	0.56	-0.33	0.36	0.55	-0.36	0.25	0.59	-0.37	0.07	0.51	-0.28	0.02	0.54	-0.18	0.83	0.32	-0.27	0.78	0.27	-0.21	0.61	0.22	-0.14	0.47	0.27	-0.12	0.38	0.27	-0.16	0.27	0.24	-0.13	0.09	0.32
690	3.45	-0.37	0.85	0.45	-0.16	0.81	0.56	-0.25	0.75	0.61	-0.3	0.59	0.62	-0.31	0.44	0.56	-0.32	0.36	0.55	-0.36	0.25	0.59	-0.37	0.07	0.51	-0.28	0.02	0.54	-0.17	0.82	0.32	-0.27	0.77	0.27	-0.21	0.61	0.22	-0.13	0.47	0.27	-0.12	0.38	0.27	-0.15	0.27	0.24	-0.12	0.09	0.32
691	3.455	-0.37	0.85	0.45	-0.16	0.81	0.56	-0.25	0.75	0.61	-0.3	0.59	0.62	-0.3	0.44	0.56	-0.32	0.36	0.55	-0.36	0.25	0.59	-0.37	0.07	0.51	-0.28	0.02	0.54	-0.17	0.82	0.32	-0.26	0.77	0.27	-0.21	0.61	0.22	-0.13	0.47	0.27	-0.11	0.38	0.27	-0.15	0.27	0.24	-0.11	0.09	0.32
692	3.46	-0.37	0.84	0.45	-0.16	0.81	0.56	-0.24	0.75	0.61	-0.3	0.59	0.62	-0.3	0.44	0.56	-0.32	0.36	0.55	-0.36	0.25	0.59	-0.37	0.07	0.51	-0.29	0.02	0.54	-0.17	0.82	0.32	-0.26	0.77	0.27	-0.2	0.61	0.22	-0.13	0.47	0.27	-0.11	0.38	0.27	-0.14	0.27	0.24	-0.09	0.08	0.32
693	3.465	-0.36	0.84	0.45	-0.15	0.81	0.56	-0.24	0.75	0.61	-0.3	0.59	0.62	-0.3	0.44	0.56	-0.32	0.36	0.55	-0.36	0.25	0.59	-0.37	0.07	0.51	-0.29	0.02	0.54	-0.16	0.82	0.32	-0.26	0.77	0.27	-0.2	0.61	0.22	-0.13	0.47	0.27	-0.11	0.38	0.27	-0.13	0.26	0.24	-0.08	0.08	0.31
694	3.47	-0.36	0.84	0.45	-0.15	0.81	0.56	-0.23	0.75	0.61	-0.29	0.59	0.62	-0.3	0.44	0.56	-0.32	0.36	0.55	-0.35	0.25	0.59	-0.37	0.07	0.51	-0.29	0.02	0.54	-0.16	0.82	0.32	-0.25	0.77	0.26	-0.2	0.61	0.22	-0.12	0.47	0.27	-0.1	0.38	0.28	-0.12	0.26	0.24	-0.07	0.08	0.31
695	3.475	-0.35	0.84	0.45	-0.14	0.81	0.56	-0.23	0.75	0.61	-0.29	0.59	0.62	-0.29	0.44	0.55	-0.32	0.36	0.55	-0.35	0.25	0.59	-0.37	0.07	0.51	-0.29	0.02	0.54	-0.15	0.82	0.32	-0.25	0.77	0.26	-0.2	0.6	0.22	-0.12	0.47	0.27	-0.1	0.37	0.28	-0.11	0.26	0.24	-0.05	0.08	0.31
696	3.48	-0.35	0.84	0.45	-0.14	0.81	0.56	-0.23	0.75	0.61	-0.29	0.59	0.62	-0.29	0.44	0.55	-0.31	0.36	0.55	-0.35	0.25	0.59	-0.37	0.07	0.51	-0.29	0.02	0.54	-0.15	0.82	0.32	-0.25	0.77	0.26	-0.19	0.6	0.22	-0.12	0.46	0.27	-0.1	0.37	0.28	-0.11	0.26	0.24	-0.04	0.08	0.31
697	3.485	-0.35	0.84	0.45	-0.14	0.81	0.56	-0.22	0.75	0.61	-0.28	0.59	0.62	-0.29	0.44	0.55	-0.31	0.36	0.55	-0.35	0.25	0.59	-0.37	0.07	0.51	-0.29	0.02	0.54	-0.15	0.82	0.32	-0.24	0.77	0.26	-0.19	0.6	0.23	-0.12	0.46	0.27	-0.09	0.37	0.28	-0.1	0.26	0.24	-0.03	0.08	0.31
698	3.49	-0.34	0.84	0.45	-0.13	0.81	0.56	-0.22	0.75	0.61	-0.28	0.59	0.62	-0.29	0.44	0.55	-0.31	0.36	0.55	-0.35	0.25	0.59	-0.37	0.07	0.51	-0.29	0.02	0.54	-0.14	0.82	0.32	-0.24	0.77	0.26	-0.19	0.6	0.23	-0.12	0.46	0.27	-0.09	0.37	0.28	-0.09	0.26	0.24	-0.02	0.08	0.31
699	3.495	-0.34	0.84	0.45	-0.13	0.81	0.56	-0.22	0.75	0.61	-0.28	0.59	0.62	-0.28	0.44	0.55	-0.31	0.36	0.55	-0.35	0.25	0.59	-0.37	0.07	0.51	-0.29	0.02	0.54	-0.14	0.82	0.32	-0.24	0.77	0.26	-0.19	0.6	0.23	-0.11	0.46	0.27	-0.09	0.37	0.28	-0.08	0.25	0.24	0	0.08	0.31
700	3.5	-0.34	0.84	0.45	-0.13	0.81	0.56	-0.21	0.75	0.61	-0.27	0.59	0.62	-0.28	0.44	0.55	-0.31	0.36	0.55	-0.35	0.25	0.59	-0.37	0.07	0.51	-0.29	0.02	0.54	-0.14	0.82	0.32	-0.23	0.77	0.26	-0.19	0.6	0.23	-0.11	0.46	0.28	-0.08	0.37	0.28	-0.08	0.25	0.24	0.01	0.08	0.31
701	3.505	-0.33	0.84	0.44	-0.12	0.81	0.56	-0.21	0.75	0.61	-0.27	0.59	0.62	-0.28	0.44	0.55	-0.3	0.36	0.55	-0.35	0.25	0.59	-0.37	0.07	0.51	-0.28	0.02	0.54	-0.13	0.82	0.31	-0.23	0.77	0.26	-0.18	0.6	0.23	-0.11	0.46	0.28	-0.08	0.37	0.28	-0.07	0.25	0.24	0.02	0.08	0.31
702	3.51	-0.33	0.84	0.44	-0.12	0.81	0.56	-0.21	0.75	0.61	-0.27	0.59	0.62	-0.28	0.44	0.55	-0.3	0.36	0.55	-0.34	0.25	0.59	-0.36	0.08	0.51	-0.28	0.02	0.54	-0.13	0.82	0.31	-0.22	0.76	0.26	-0.18	0.59	0.23	-0.11	0.46	0.28	-0.07	0.37	0.28	-0.06	0.25	0.24	0.03	0.08	0.31
703	3.515	-0.32	0.84	0.44	-0.11	0.81	0.56	-0.2	0.74	0.61	-0.26	0.59	0.62	-0.27	0.44	0.55	-0.3	0.36	0.55	-0.34	0.25	0.59	-0.36	0.08	0.51	-0.28	0.02	0.54	-0.12	0.82	0.31	-0.22	0.76	0.26	-0.18	0.59	0.23	-0.11	0.45	0.28	-0.07	0.36	0.28	-0.06	0.25	0.24	0.04	0.08	0.31
704	3.52	-0.32	0.84	0.44	-0.11	0.81	0.56	-0.2	0.74	0.61	-0.26	0.59	0.62	-0.27	0.44	0.55	-0.3	0.36	0.55	-0.34	0.25	0.59	-0.36	0.08	0.51	-0.28	0.02	0.54	-0.12	0.81	0.31	-0.21	0.76	0.26	-0.18	0.59	0.23	-0.1	0.45	0.28	-0.07	0.36	0.28	-0.05	0.25	0.24	0.05	0.08	0.31
705	3.525	-0.32	0.84	0.44	-0.1	0.81	0.56	-0.19	0.74	0.61	-0.26	0.59	0.62	-0.27	0.44	0.55	-0.29	0.36	0.55	-0.34	0.25	0.59	-0.36	0.08	0.51	-0.28	0.02	0.54	-0.11	0.81	0.31	-0.21	0.76	0.26	-0.17	0.59	0.23	-0.1	0.45	0.28	-0.06	0.36	0.28	-0.05	0.25	0.24	0.06	0.09	0.31
706	3.53	-0.31	0.83	0.44	-0.1	0.8	0.56	-0.19	0.74	0.61	-0.25	0.59	0.62	-0.27	0.44	0.55	-0.29	0.36	0.55	-0.34	0.25	0.59	-0.36	0.08	0.51	-0.28	0.02	0.54	-0.11	0.81	0.31	-0.2	0.76	0.26	-0.17	0.59	0.23	-0.1	0.45	0.28	-0.06	0.36	0.28	-0.04	0.25	0.24	0.06	0.09	0.31
707	3.535	-0.31	0.83	0.44	-0.1	0.8	0.56	-0.19	0.74	0.61	-0.25	0.59	0.62	-0.26	0.44	0.55	-0.29	0.36	0.55	-0.34	0.25	0.59	-0.36	0.08	0.51	-0.28	0.02	0.54	-0.11	0.81	0.31	-0.2	0.76	0.26	-0.17	0.59	0.23	-0.1	0.45	0.28	-0.06	0.36	0.29	-0.04	0.25	0.24	0.07	0.09	0.31
708	3.54	-0.3	0.83	0.44	-0.09	0.8	0.56	-0.18	0.74	0.61	-0.25	0.59	0.62	-0.26	0.44	0.55	-0.29	0.36	0.55	-0.33	0.25	0.59	-0.36	0.08	0.51	-0.28	0.02	0.54	-0.1	0.81	0.31	-0.19	0.76	0.26	-0.17	0.59	0.23	-0.09	0.45	0.28	-0.05	0.36	0.29	-0.03	0.25	0.24	0.08	0.09	0.31
709	3.545	-0.3	0.83	0.44	-0.09	0.8	0.56	-0.18	0.74	0.61	-0.24	0.59	0.62	-0.26	0.44	0.55	-0.29	0.36	0.55	-0.33	0.25	0.59	-0.36	0.08	0.51	-0.28	0.02	0.54	-0.1	0.81	0.31	-0.19	0.75	0.26	-0.16	0.59	0.23	-0.09	0.45	0.28	-0.05	0.36	0.29	-0.03	0.25	0.24	0.09	0.09	0.31
710	3.55	-0.29	0.83	0.44	-0.08	0.8	0.56	-0.17	0.74	0.61	-0.24	0.59	0.62	-0.25	0.44	0.55	-0.28	0.36	0.55	-0.33	0.25	0.59	-0.36	0.08	0.51	-0.28	0.02	0.54	-0.09	0.81	0.31	-0.18	0.75	0.26	-0.16	0.59	0.23	-0.09	0.44	0.28	-0.05	0.36	0.29	-0.02	0.25	0.24	0.1	0.09	0.31
711	3.555	-0.29	0.83	0.44	-0.08	0.8	0.56	-0.17	0.74	0.61	-0.24	0.59	0.62	-0.25	0.44	0.55	-0.28	0.37	0.55	-0.33	0.25	0.59	-0.36	0.08	0.51	-0.28	0.02	0.54	-0.09	0.81	0.31	-0.18	0.75	0.26	-0.16	0.59	0.23	-0.08	0.44	0.28	-0.04	0.36	0.29	-0.02	0.25	0.24	0.1	0.09	0.31
712	3.56	-0.29	0.83	0.44	-0.08	0.8	0.56	-0.16	0.74	0.61	-0.23	0.59	0.62	-0.25	0.44	0.55	-0.28	0.37	0.55	-0.33	0.25	0.59	-0.36	0.08	0.51	-0.28	0.02	0.53	-0.08	0.81	0.31	-0.18	0.75	0.26	-0.15	0.59	0.23	-0.08	0.44	0.28	-0.04	0.36	0.29	-0.01	0.25	0.24	0.11	0.09	0.31
713	3.565	-0.28	0.83	0.44	-0.07	0.8	0.56	-0.16	0.74	0.61	-0.23	0.59	0.62	-0.24	0.44	0.56	-0.27	0.37	0.55	-0.33	0.25	0.59	-0.36	0.08	0.51	-0.28	0.02	0.53	-0.08	0.81	0.31	-0.17	0.75	0.26	-0.15	0.59	0.23	-0.08	0.44	0.28	-0.03	0.36	0.29	-0.01	0.25	0.24	0.11	0.09	0.31
714	3.57	-0.28	0.83	0.44	-0.07	0.8	0.56	-0.16	0.74	0.61	-0.23	0.59	0.62	-0.24	0.44	0.56	-0.27	0.37	0.55	-0.32	0.25	0.59	-0.36	0.08	0.51	NaN	NaN	NaN	-0.08	0.81	0.31	-0.17	0.75	0.26	-0.14	0.59	0.23	-0.07	0.44	0.28	-0.03	0.35	0.29	-0.01	0.24	0.24	0.12	0.09	0.31
715	3.575	-0.27	0.83	0.44	-0.06	0.8	0.56	-0.15	0.74	0.61	-0.22	0.59	0.62	-0.24	0.44	0.56	-0.27	0.37	0.55	-0.32	0.26	0.59	-0.36	0.08	0.51	NaN	NaN	NaN	-0.07	0.81	0.31	-0.16	0.75	0.26	-0.14	0.58	0.23	-0.07	0.44	0.28	-0.02	0.35	0.29	0	0.24	0.24	0.12	0.09	0.31
716	3.58	-0.27	0.83	0.43	-0.06	0.8	0.56	-0.15	0.74	0.61	-0.22	0.59	0.62	-0.23	0.44	0.56	-0.27	0.37	0.55	-0.32	0.26	0.59	-0.36	0.08	0.51	NaN	NaN	NaN	-0.07	0.81	0.31	-0.16	0.75	0.26	-0.13	0.58	0.23	-0.06	0.44	0.28	-0.02	0.35	0.29	0	0.24	0.24	0.13	0.09	0.31
717	3.585	-0.26	0.83	0.43	-0.05	0.8	0.56	-0.14	0.74	0.61	-0.22	0.59	0.62	-0.23	0.44	0.56	-0.26	0.37	0.55	-0.32	0.26	0.59	-0.36	0.09	0.51	NaN	NaN	NaN	-0.06	0.8	0.31	-0.15	0.75	0.26	-0.13	0.58	0.23	-0.06	0.44	0.28	-0.01	0.35	0.29	0.01	0.24	0.25	0.13	0.09	0.31
718	3.59	-0.26	0.83	0.43	-0.05	0.8	0.56	-0.14	0.74	0.61	-0.21	0.59	0.62	-0.23	0.44	0.56	-0.26	0.37	0.55	-0.31	0.26	0.59	-0.36	0.09	0.51	NaN	NaN	NaN	-0.06	0.8	0.31	-0.15	0.75	0.26	-0.12	0.58	0.23	-0.05	0.44	0.28	-0.01	0.35	0.29	0.01	0.24	0.25	0.13	0.08	0.31
719	3.595	-0.25	0.83	0.43	-0.05	0.8	0.56	-0.13	0.74	0.61	-0.21	0.59	0.62	-0.22	0.44	0.56	-0.26	0.37	0.55	-0.31	0.26	0.59	-0.36	0.09	0.52	NaN	NaN	NaN	-0.05	0.8	0.31	-0.14	0.75	0.26	-0.12	0.58	0.23	-0.05	0.44	0.28	-0.01	0.35	0.29	0.01	0.24	0.25	0.13	0.08	0.31
720	3.6	-0.25	0.82	0.43	-0.04	0.8	0.56	-0.13	0.74	0.61	-0.2	0.59	0.62	-0.22	0.44	0.56	-0.25	0.37	0.55	-0.31	0.26	0.59	-0.36	0.09	0.52	NaN	NaN	NaN	-0.05	0.8	0.31	-0.14	0.75	0.26	-0.11	0.58	0.23	-0.04	0.44	0.28	0	0.35	0.29	0.02	0.24	0.25	0.14	0.08	0.31
721	3.605	-0.25	0.82	0.43	-0.04	0.8	0.56	-0.13	0.74	0.6	-0.2	0.59	0.62	-0.22	0.44	0.56	-0.25	0.37	0.55	-0.31	0.26	0.59	-0.36	0.09	0.52	-0.29	0.02	0.54	-0.04	0.8	0.31	-0.14	0.75	0.26	-0.11	0.58	0.22	-0.03	0.44	0.28	0	0.35	0.29	0.02	0.24	0.25	0.14	0.08	0.31
722	3.61	-0.24	0.82	0.43	-0.03	0.8	0.56	-0.12	0.74	0.6	-0.2	0.59	0.62	-0.21	0.44	0.56	-0.25	0.37	0.55	-0.3	0.26	0.59	-0.36	0.09	0.52	NaN	NaN	NaN	-0.04	0.8	0.3	-0.13	0.75	0.26	-0.1	0.58	0.22	-0.03	0.44	0.28	0.01	0.35	0.29	0.03	0.24	0.25	0.14	0.08	0.31
723	3.615	-0.24	0.82	0.43	-0.03	0.8	0.55	-0.12	0.74	0.6	-0.19	0.59	0.62	-0.21	0.44	0.56	-0.24	0.37	0.55	-0.3	0.26	0.6	-0.35	0.09	0.52	-0.28	0.02	0.54	-0.03	0.8	0.3	-0.13	0.74	0.26	-0.09	0.58	0.22	-0.02	0.44	0.28	0.01	0.35	0.29	0.03	0.24	0.25	0.14	0.07	0.32
724	3.62	-0.23	0.82	0.43	-0.02	0.8	0.55	-0.11	0.74	0.6	-0.19	0.59	0.62	-0.2	0.44	0.56	-0.24	0.37	0.55	-0.3	0.26	0.6	-0.35	0.09	0.52	NaN	NaN	NaN	-0.03	0.8	0.3	-0.12	0.74	0.26	-0.09	0.58	0.22	-0.02	0.44	0.28	0.02	0.35	0.29	0.03	0.24	0.25	0.14	0.07	0.32
725	3.625	-0.23	0.82	0.43	-0.02	0.8	0.55	-0.11	0.74	0.6	-0.18	0.59	0.62	-0.2	0.44	0.56	-0.23	0.37	0.55	-0.3	0.26	0.6	-0.35	0.09	0.52	-0.28	0.02	0.54	-0.02	0.8	0.3	-0.11	0.74	0.26	-0.08	0.58	0.22	-0.01	0.44	0.28	0.02	0.35	0.29	0.04	0.23	0.25	0.14	0.07	0.32
726	3.63	-0.22	0.82	0.43	-0.01	0.8	0.55	-0.1	0.74	0.6	-0.18	0.59	0.62	-0.2	0.44	0.56	-0.23	0.37	0.55	-0.29	0.26	0.6	-0.35	0.09	0.52	-0.28	0.02	0.54	-0.02	0.8	0.3	-0.11	0.74	0.26	-0.08	0.58	0.22	-0.01	0.44	0.28	0.03	0.35	0.29	0.04	0.23	0.25	0.15	0.07	0.32
727	3.635	-0.22	0.82	0.43	-0.01	0.8	0.55	-0.1	0.74	0.6	-0.18	0.59	0.62	-0.19	0.44	0.56	-0.23	0.37	0.55	-0.29	0.26	0.6	-0.35	0.09	0.52	-0.28	0.02	0.54	-0.01	0.8	0.3	-0.1	0.74	0.26	-0.07	0.58	0.22	0	0.44	0.28	0.03	0.35	0.29	0.04	0.23	0.25	0.15	0.07	0.32
728	3.64	-0.21	0.82	0.43	0	0.8	0.55	-0.09	0.74	0.6	-0.17	0.59	0.62	-0.19	0.44	0.56	-0.22	0.37	0.55	-0.29	0.26	0.6	-0.35	0.1	0.52	-0.28	0.02	0.54	-0.01	0.8	0.3	-0.1	0.74	0.25	-0.06	0.58	0.22	0.01	0.44	0.28	0.04	0.35	0.29	0.05	0.23	0.25	0.15	0.07	0.32
729	3.645	-0.21	0.82	0.43	0	0.8	0.55	-0.09	0.74	0.6	-0.17	0.59	0.62	-0.18	0.44	0.56	-0.22	0.37	0.55	-0.28	0.26	0.6	-0.35	0.1	0.52	-0.28	0.02	0.54	0	0.8	0.3	-0.09	0.74	0.25	-0.06	0.58	0.22	0.01	0.44	0.28	0.04	0.35	0.28	0.05	0.23	0.25	0.16	0.07	0.32
730	3.65	-0.2	0.82	0.43	0.01	0.8	0.55	-0.08	0.74	0.6	-0.16	0.59	0.62	-0.18	0.44	0.56	-0.21	0.37	0.55	-0.28	0.26	0.6	-0.35	0.1	0.52	-0.28	0.02	0.54	0	0.8	0.3	-0.09	0.74	0.25	-0.05	0.58	0.22	0.02	0.44	0.28	0.04	0.35	0.28	0.06	0.23	0.25	0.16	0.07	0.32
731	3.655	-0.2	0.82	0.42	0.01	0.8	0.55	-0.08	0.74	0.6	-0.16	0.59	0.62	-0.17	0.44	0.56	-0.21	0.37	0.55	-0.28	0.26	0.6	-0.35	0.1	0.52	-0.28	0.02	0.54	0.01	0.8	0.3	-0.08	0.74	0.25	-0.05	0.58	0.22	0.02	0.44	0.28	0.05	0.35	0.28	0.06	0.23	0.25	0.16	0.07	0.32
732	3.66	-0.19	0.82	0.42	0.02	0.8	0.55	-0.08	0.74	0.6	-0.15	0.59	0.62	-0.17	0.44	0.56	-0.2	0.37	0.56	-0.27	0.27	0.6	-0.34	0.1	0.52	-0.28	0.02	0.54	0.01	0.8	0.3	-0.08	0.74	0.25	-0.04	0.58	0.22	0.02	0.44	0.27	0.05	0.35	0.28	0.07	0.23	0.25	0.16	0.07	0.32
733	3.665	-0.19	0.82	0.42	0.02	0.8	0.55	-0.07	0.74	0.6	-0.15	0.59	0.61	-0.16	0.44	0.56	-0.2	0.37	0.56	-0.27	0.27	0.6	-0.34	0.1	0.52	-0.28	0.02	0.54	0.02	0.8	0.3	-0.07	0.74	0.25	-0.04	0.58	0.22	0.03	0.44	0.27	0.06	0.35	0.28	0.07	0.23	0.25	0.16	0.07	0.32
734	3.67	-0.18	0.82	0.42	0.03	0.8	0.55	-0.07	0.74	0.6	-0.14	0.59	0.61	-0.16	0.44	0.56	-0.2	0.37	0.56	-0.27	0.27	0.6	-0.34	0.11	0.52	-0.28	0.02	0.54	0.02	0.8	0.3	-0.07	0.74	0.25	-0.03	0.58	0.22	0.03	0.44	0.27	0.07	0.35	0.28	0.08	0.23	0.24	0.17	0.07	0.32
735	3.675	-0.18	0.82	0.42	0.03	0.8	0.55	-0.06	0.74	0.6	-0.14	0.59	0.61	-0.15	0.44	0.56	-0.19	0.37	0.56	-0.26	0.27	0.6	-0.34	0.11	0.52	-0.28	0.02	0.54	0.03	0.8	0.3	-0.06	0.75	0.25	-0.03	0.58	0.22	0.04	0.44	0.27	0.07	0.35	0.28	0.08	0.23	0.24	0.17	0.07	0.32
736	3.68	-0.17	0.82	0.42	0.03	0.8	0.55	-0.05	0.74	0.6	-0.13	0.59	0.61	-0.15	0.44	0.56	-0.18	0.37	0.56	-0.26	0.27	0.6	-0.34	0.11	0.52	-0.28	0.03	0.54	0.04	0.8	0.3	-0.05	0.75	0.25	-0.02	0.58	0.22	0.04	0.44	0.27	0.08	0.35	0.28	0.09	0.23	0.24	0.17	0.07	0.32
737	3.685	-0.17	0.82	0.42	0.04	0.8	0.55	-0.05	0.74	0.6	-0.13	0.59	0.61	-0.14	0.44	0.56	-0.18	0.37	0.56	-0.25	0.27	0.6	-0.34	0.11	0.52	-0.28	0.03	0.54	0.04	0.8	0.3	-0.05	0.75	0.25	-0.02	0.58	0.22	0.05	0.44	0.27	0.08	0.35	0.28	0.09	0.23	0.24	0.17	0.07	0.32
738	3.69	-0.16	0.82	0.42	0.04	0.8	0.55	-0.04	0.74	0.6	-0.12	0.59	0.61	-0.14	0.44	0.56	-0.17	0.37	0.56	-0.25	0.27	0.6	-0.33	0.11	0.53	-0.28	0.03	0.54	0.05	0.8	0.3	-0.04	0.75	0.25	-0.01	0.58	0.21	0.05	0.44	0.27	0.09	0.35	0.28	0.1	0.23	0.24	0.17	0.07	0.32
739	3.695	-0.16	0.82	0.42	0.05	0.8	0.54	-0.04	0.74	0.59	-0.12	0.59	0.61	-0.13	0.44	0.56	-0.17	0.37	0.56	-0.24	0.27	0.6	-0.33	0.12	0.53	-0.28	0.03	0.54	0.05	0.81	0.3	-0.04	0.75	0.24	-0.01	0.59	0.21	0.06	0.44	0.27	0.09	0.35	0.28	0.1	0.23	0.24	0.17	0.07	0.32
740	3.7	-0.15	0.82	0.42	0.05	0.8	0.54	-0.03	0.74	0.59	-0.11	0.59	0.61	-0.12	0.44	0.56	-0.16	0.37	0.56	-0.24	0.27	0.6	-0.33	0.12	0.53	-0.28	0.03	0.54	0.05	0.81	0.3	-0.03	0.75	0.24	0	0.59	0.21	0.07	0.45	0.27	0.1	0.35	0.28	0.11	0.24	0.24	0.17	0.07	0.32
741	3.705	-0.15	0.82	0.41	0.06	0.8	0.54	-0.03	0.74	0.59	-0.11	0.59	0.61	-0.12	0.44	0.56	-0.15	0.37	0.56	-0.23	0.27	0.61	-0.33	0.12	0.53	-0.28	0.03	0.54	0.06	0.81	0.3	-0.03	0.75	0.24	0	0.59	0.21	0.07	0.45	0.27	0.1	0.35	0.28	0.11	0.24	0.24	0.17	0.07	0.32
742	3.71	-0.14	0.82	0.41	0.06	0.8	0.54	-0.02	0.74	0.59	-0.1	0.59	0.61	-0.11	0.44	0.56	-0.15	0.37	0.56	-0.23	0.27	0.61	-0.32	0.12	0.53	-0.28	0.03	0.53	0.06	0.81	0.3	-0.02	0.75	0.24	0.01	0.59	0.21	0.08	0.45	0.27	0.1	0.35	0.28	0.11	0.24	0.23	0.17	0.07	0.32
743	3.715	-0.14	0.82	0.41	0.07	0.8	0.54	-0.02	0.74	0.59	-0.09	0.59	0.61	-0.1	0.44	0.56	-0.14	0.37	0.56	-0.22	0.28	0.61	-0.32	0.13	0.53	-0.28	0.03	0.53	0.07	0.81	0.29	-0.02	0.76	0.24	0.01	0.59	0.21	0.08	0.45	0.26	0.11	0.35	0.27	0.12	0.24	0.23	0.17	0.07	0.32
744	3.72	-0.13	0.82	0.41	0.07	0.8	0.54	-0.01	0.74	0.59	-0.09	0.59	0.61	-0.09	0.44	0.56	-0.13	0.37	0.56	-0.22	0.28	0.61	-0.31	0.13	0.53	-0.28	0.03	0.53	0.07	0.81	0.29	-0.02	0.76	0.24	0.02	0.59	0.21	0.09	0.45	0.26	0.11	0.35	0.27	0.12	0.24	0.23	0.17	0.07	0.32
745	3.725	-0.13	0.82	0.41	0.08	0.8	0.54	-0.01	0.74	0.59	-0.08	0.59	0.61	-0.09	0.44	0.57	-0.13	0.36	0.56	-0.21	0.28	0.61	-0.31	0.13	0.53	-0.28	0.03	0.53	0.08	0.81	0.29	-0.01	0.76	0.24	0.02	0.59	0.21	0.09	0.45	0.26	0.12	0.36	0.27	0.12	0.24	0.23	0.17	0.07	0.32
746	3.73	-0.12	0.82	0.41	0.08	0.8	0.54	0	0.74	0.59	-0.08	0.59	0.61	-0.08	0.44	0.57	-0.12	0.36	0.57	-0.21	0.28	0.61	-0.31	0.13	0.53	-0.28	0.03	0.53	0.08	0.81	0.29	-0.01	0.76	0.24	0.03	0.59	0.21	0.1	0.45	0.26	0.12	0.36	0.27	0.12	0.24	0.23	0.17	0.07	0.32
747	3.735	-0.12	0.83	0.41	0.09	0.8	0.54	0	0.74	0.59	-0.07	0.59	0.61	-0.07	0.44	0.57	-0.11	0.36	0.57	-0.2	0.28	0.61	-0.31	0.14	0.53	-0.28	0.03	0.53	0.09	0.82	0.29	0	0.76	0.24	0.03	0.59	0.21	0.1	0.45	0.26	0.12	0.36	0.27	0.12	0.24	0.23	0.17	0.07	0.32
748	3.74	-0.11	0.83	0.41	0.09	0.8	0.54	0.01	0.74	0.59	-0.06	0.59	0.6	-0.06	0.44	0.57	-0.1	0.36	0.57	-0.19	0.28	0.61	-0.3	0.14	0.53	-0.28	0.04	0.53	0.09	0.82	0.29	0	0.76	0.24	0.04	0.59	0.2	0.1	0.45	0.26	0.12	0.36	0.27	0.13	0.24	0.23	0.18	0.07	0.32
749	3.745	-0.11	0.83	0.41	0.1	0.81	0.54	0.01	0.74	0.59	-0.06	0.59	0.6	-0.06	0.44	0.57	-0.1	0.36	0.57	-0.19	0.28	0.61	-0.3	0.14	0.53	-0.28	0.04	0.53	0.1	0.82	0.29	0.01	0.76	0.24	0.04	0.6	0.2	0.11	0.45	0.26	0.13	0.36	0.27	0.13	0.24	0.23	0.18	0.07	0.32
750	3.75	-0.1	0.83	0.41	0.1	0.81	0.54	0.02	0.74	0.59	-0.05	0.59	0.6	-0.05	0.44	0.57	-0.09	0.36	0.57	-0.18	0.28	0.61	-0.29	0.15	0.53	-0.28	0.04	0.53	0.1	0.82	0.29	0.01	0.76	0.24	0.05	0.6	0.2	0.11	0.45	0.26	0.13	0.36	0.27	0.13	0.24	0.23	0.18	0.07	0.32
751	3.755	-0.1	0.83	0.41	0.1	0.81	0.54	0.02	0.74	0.59	-0.05	0.59	0.6	-0.04	0.44	0.57	-0.08	0.36	0.57	-0.17	0.29	0.61	-0.29	0.15	0.53	-0.27	0.04	0.53	0.1	0.82	0.29	0.01	0.76	0.24	0.05	0.6	0.2	0.11	0.45	0.26	0.13	0.36	0.27	0.13	0.24	0.23	0.18	0.07	0.32
752	3.76	-0.1	0.83	0.41	0.11	0.81	0.53	0.02	0.74	0.59	-0.04	0.59	0.6	-0.03	0.44	0.57	-0.07	0.36	0.57	-0.17	0.29	0.61	-0.28	0.15	0.53	-0.27	0.04	0.53	0.11	0.82	0.29	0.02	0.76	0.24	0.05	0.6	0.2	0.11	0.45	0.26	0.13	0.36	0.27	0.13	0.24	0.23	0.18	0.07	0.32
753	3.765	-0.09	0.83	0.41	0.11	0.81	0.53	0.03	0.74	0.59	-0.03	0.59	0.6	-0.02	0.44	0.57	-0.06	0.36	0.57	-0.16	0.29	0.61	-0.28	0.16	0.53	-0.27	0.05	0.53	0.11	0.82	0.29	0.02	0.76	0.23	0.06	0.6	0.2	0.11	0.45	0.26	0.13	0.36	0.27	0.13	0.24	0.23	0.18	0.07	0.32
754	3.77	-0.09	0.83	0.41	0.12	0.81	0.53	0.03	0.74	0.59	-0.03	0.59	0.6	-0.02	0.44	0.57	-0.05	0.36	0.57	-0.15	0.29	0.61	-0.27	0.16	0.53	-0.27	0.05	0.53	0.12	0.82	0.29	0.03	0.76	0.23	0.06	0.6	0.2	0.12	0.45	0.26	0.14	0.36	0.27	0.14	0.24	0.23	0.18	0.07	0.32
755	3.775	-0.08	0.83	0.41	0.12	0.81	0.53	0.04	0.74	0.58	-0.02	0.59	0.6	-0.01	0.44	0.57	-0.05	0.36	0.57	-0.14	0.29	0.61	-0.27	0.16	0.53	-0.27	0.05	0.53	0.12	0.82	0.28	0.03	0.76	0.23	0.06	0.6	0.2	0.12	0.45	0.26	0.14	0.36	0.27	0.14	0.24	0.23	0.18	0.07	0.32
756	3.78	-0.08	0.83	0.41	0.13	0.81	0.53	0.04	0.75	0.58	-0.02	0.59	0.6	0	0.44	0.57	-0.04	0.36	0.58	-0.14	0.29	0.62	-0.26	0.17	0.53	-0.26	0.05	0.53	0.13	0.82	0.28	0.04	0.77	0.23	0.07	0.6	0.2	0.12	0.45	0.26	0.14	0.36	0.27	0.14	0.24	0.23	0.18	0.07	0.32
757	3.785	-0.07	0.83	0.41	0.13	0.81	0.53	0.05	0.75	0.58	-0.01	0.59	0.6	0.01	0.43	0.57	-0.03	0.36	0.58	-0.13	0.29	0.62	-0.25	0.17	0.53	-0.26	0.06	0.53	0.13	0.82	0.28	0.04	0.77	0.23	0.07	0.6	0.2	0.12	0.45	0.26	0.14	0.36	0.27	0.14	0.24	0.23	0.18	0.07	0.32
758	3.79	-0.07	0.83	0.41	0.13	0.81	0.53	0.05	0.75	0.58	0	0.59	0.6	0.02	0.43	0.57	-0.02	0.36	0.58	-0.12	0.29	0.62	-0.25	0.17	0.53	-0.26	0.06	0.53	0.13	0.82	0.28	0.05	0.77	0.23	0.07	0.6	0.2	0.12	0.45	0.26	0.14	0.36	0.27	0.14	0.24	0.23	0.18	0.07	0.32
759	3.795	-0.07	0.83	0.4	0.14	0.81	0.53	0.05	0.75	0.58	0	0.59	0.6	0.03	0.43	0.58	-0.01	0.36	0.58	-0.11	0.3	0.62	-0.24	0.18	0.53	-0.25	0.07	0.53	0.14	0.82	0.28	0.05	0.77	0.23	0.07	0.6	0.2	0.12	0.45	0.26	0.14	0.36	0.27	0.14	0.24	0.23	0.18	0.07	0.32
760	3.8	-0.06	0.83	0.4	0.14	0.81	0.53	0.06	0.75	0.58	0.01	0.59	0.6	0.03	0.43	0.58	0	0.36	0.58	-0.1	0.3	0.62	-0.23	0.18	0.53	-0.25	0.07	0.53	0.14	0.82	0.28	0.05	0.77	0.23	0.08	0.6	0.2	0.13	0.45	0.26	0.15	0.36	0.27	0.14	0.24	0.23	0.18	0.07	0.32
761	3.805	-0.06	0.83	0.4	0.14	0.82	0.53	0.06	0.75	0.58	0.01	0.59	0.6	0.04	0.43	0.58	0.01	0.36	0.58	-0.09	0.3	0.62	-0.23	0.18	0.53	-0.24	0.07	0.54	0.15	0.82	0.28	0.06	0.77	0.23	0.08	0.6	0.2	0.13	0.45	0.26	0.15	0.36	0.27	0.14	0.24	0.23	0.18	0.07	0.32
762	3.81	-0.05	0.83	0.4	0.15	0.82	0.53	0.06	0.75	0.58	0.02	0.59	0.6	0.05	0.43	0.58	0.02	0.36	0.58	-0.09	0.3	0.62	-0.22	0.19	0.53	-0.24	0.08	0.54	0.15	0.82	0.28	0.06	0.77	0.23	0.08	0.6	0.2	0.13	0.45	0.26	0.15	0.36	0.27	0.14	0.24	0.23	0.18	0.07	0.32
763	3.815	-0.05	0.84	0.4	0.15	0.82	0.53	0.07	0.75	0.58	0.02	0.59	0.6	0.06	0.43	0.58	0.03	0.36	0.58	-0.08	0.3	0.62	-0.21	0.19	0.53	-0.23	0.08	0.54	0.15	0.82	0.28	0.07	0.77	0.23	0.08	0.6	0.2	0.13	0.45	0.26	0.15	0.36	0.27	0.14	0.24	0.23	0.18	0.07	0.32
764	3.82	-0.05	0.84	0.4	0.15	0.82	0.53	0.07	0.75	0.58	0.03	0.59	0.6	0.07	0.43	0.58	0.04	0.36	0.58	-0.07	0.3	0.62	-0.2	0.19	0.53	-0.22	0.08	0.54	0.16	0.82	0.28	0.07	0.77	0.23	0.09	0.6	0.2	0.13	0.45	0.26	0.15	0.36	0.27	0.14	0.24	0.23	0.18	0.07	0.32
765	3.825	-0.04	0.84	0.4	0.16	0.82	0.53	0.07	0.75	0.58	0.04	0.59	0.6	0.08	0.43	0.58	0.05	0.36	0.58	-0.06	0.3	0.62	-0.19	0.19	0.53	-0.21	0.09	0.54	0.16	0.82	0.28	0.08	0.77	0.23	0.09	0.6	0.2	0.14	0.45	0.26	0.15	0.36	0.27	0.14	0.24	0.23	0.18	0.07	0.32
766	3.83	-0.04	0.84	0.4	0.16	0.82	0.53	0.08	0.75	0.58	0.04	0.59	0.6	0.09	0.43	0.58	0.05	0.36	0.58	-0.05	0.3	0.62	-0.19	0.2	0.53	-0.2	0.09	0.54	0.17	0.82	0.28	0.08	0.77	0.23	0.09	0.6	0.2	0.14	0.45	0.26	0.15	0.36	0.27	0.14	0.24	0.23	0.18	0.07	0.32
767	3.835	-0.04	0.84	0.39	0.16	0.82	0.53	0.08	0.75	0.58	0.05	0.59	0.6	0.09	0.44	0.58	0.06	0.36	0.58	-0.04	0.3	0.62	-0.18	0.2	0.53	-0.2	0.09	0.54	0.17	0.82	0.28	0.08	0.77	0.23	0.09	0.6	0.2	0.14	0.45	0.26	0.15	0.36	0.27	0.14	0.24	0.23	0.18	0.07	0.32
768	3.84	-0.04	0.84	0.39	0.17	0.82	0.53	0.08	0.75	0.58	0.06	0.59	0.6	0.1	0.44	0.58	0.07	0.36	0.58	-0.03	0.3	0.62	-0.17	0.2	0.53	-0.19	0.09	0.54	0.17	0.82	0.28	0.09	0.77	0.23	0.1	0.6	0.2	0.14	0.45	0.26	0.15	0.36	0.27	0.14	0.24	0.23	0.18	0.07	0.32
769	3.845	-0.03	0.84	0.39	0.17	0.82	0.53	0.09	0.75	0.58	0.06	0.59	0.6	0.11	0.44	0.58	0.08	0.36	0.58	-0.02	0.31	0.62	-0.16	0.2	0.53	-0.18	0.09	0.54	0.18	0.82	0.28	0.09	0.77	0.23	0.1	0.6	0.2	0.14	0.45	0.26	0.16	0.36	0.27	0.14	0.24	0.23	0.18	0.07	0.32
770	3.85	-0.03	0.84	0.39	0.17	0.82	0.53	0.09	0.75	0.57	0.07	0.59	0.6	0.12	0.44	0.58	0.09	0.36	0.58	-0.02	0.31	0.62	-0.15	0.21	0.53	-0.17	0.1	0.54	0.18	0.82	0.28	0.09	0.77	0.23	0.1	0.6	0.2	0.15	0.45	0.26	0.16	0.36	0.27	0.14	0.24	0.23	0.18	0.07	0.32
771	3.855	-0.03	0.84	0.39	0.18	0.82	0.53	0.09	0.75	0.57	0.08	0.59	0.6	0.13	0.44	0.58	0.1	0.37	0.58	-0.01	0.31	0.62	-0.14	0.21	0.53	-0.16	0.1	0.54	0.19	0.82	0.28	0.1	0.77	0.23	0.11	0.6	0.2	0.15	0.45	0.26	0.16	0.36	0.27	0.14	0.24	0.23	0.18	0.07	0.32
772	3.86	-0.02	0.84	0.39	0.18	0.82	0.53	0.1	0.75	0.57	0.08	0.59	0.6	0.14	0.44	0.58	0.11	0.37	0.58	0	0.31	0.61	-0.14	0.21	0.53	-0.15	0.1	0.54	0.19	0.83	0.28	0.1	0.77	0.23	0.11	0.61	0.2	0.15	0.45	0.25	0.16	0.36	0.27	0.14	0.24	0.23	0.18	0.07	0.32
773	3.865	-0.02	0.84	0.39	0.18	0.82	0.53	0.1	0.75	0.57	0.09	0.59	0.6	0.14	0.44	0.58	0.12	0.37	0.58	0.01	0.31	0.61	-0.13	0.21	0.53	-0.14	0.1	0.54	0.19	0.83	0.28	0.1	0.77	0.23	0.11	0.61	0.2	0.15	0.45	0.26	0.16	0.36	0.27	0.15	0.24	0.23	0.18	0.07	0.32
774	3.87	-0.02	0.84	0.39	0.18	0.82	0.53	0.1	0.75	0.57	0.1	0.59	0.6	0.15	0.44	0.58	0.13	0.37	0.58	0.02	0.31	0.61	-0.12	0.21	0.53	-0.13	0.1	0.54	0.2	0.83	0.28	0.11	0.77	0.23	0.12	0.61	0.2	0.15	0.45	0.26	0.16	0.36	0.27	0.15	0.24	0.23	0.18	0.07	0.32
775	3.875	-0.01	0.84	0.39	0.19	0.82	0.53	0.11	0.75	0.57	0.1	0.59	0.6	0.16	0.44	0.57	0.14	0.37	0.58	0.03	0.31	0.61	-0.11	0.21	0.53	-0.12	0.1	0.54	0.2	0.83	0.28	0.11	0.77	0.23	0.12	0.61	0.19	0.15	0.45	0.25	0.16	0.36	0.27	0.15	0.24	0.23	0.18	0.07	0.32
776	3.88	-0.01	0.84	0.39	0.19	0.82	0.53	0.11	0.75	0.57	0.11	0.59	0.6	0.17	0.44	0.57	0.14	0.37	0.58	0.04	0.31	0.61	-0.1	0.21	0.53	-0.1	0.1	0.54	0.2	0.83	0.28	0.11	0.77	0.22	0.12	0.61	0.19	0.15	0.46	0.25	0.16	0.36	0.27	0.15	0.24	0.23	0.18	0.07	0.32
777	3.885	0	0.84	0.39	0.19	0.82	0.53	0.11	0.75	0.57	0.12	0.59	0.6	0.18	0.44	0.57	0.15	0.37	0.58	0.05	0.31	0.61	-0.09	0.21	0.53	-0.09	0.1	0.54	0.2	0.83	0.28	0.12	0.77	0.22	0.12	0.61	0.19	0.16	0.46	0.25	0.16	0.36	0.27	0.15	0.24	0.23	0.18	0.07	0.32
778	3.89	0	0.85	0.39	0.2	0.82	0.53	0.12	0.75	0.57	0.12	0.59	0.6	0.18	0.44	0.57	0.16	0.37	0.57	0.06	0.32	0.61	-0.08	0.21	0.53	-0.08	0.1	0.54	0.21	0.83	0.28	0.12	0.77	0.22	0.13	0.61	0.19	0.16	0.46	0.25	0.17	0.36	0.27	0.15	0.24	0.23	0.18	0.07	0.32
779	3.895	0	0.85	0.39	0.2	0.82	0.53	0.12	0.76	0.57	0.13	0.59	0.6	0.19	0.45	0.57	0.17	0.37	0.57	0.06	0.32	0.61	-0.07	0.21	0.53	-0.07	0.1	0.54	0.21	0.83	0.28	0.12	0.77	0.22	0.13	0.61	0.19	0.16	0.46	0.25	0.17	0.36	0.27	0.15	0.24	0.23	0.18	0.07	0.32
780	3.9	0.01	0.85	0.39	0.2	0.82	0.53	0.12	0.76	0.57	0.13	0.59	0.6	0.2	0.45	0.57	0.18	0.37	0.57	0.07	0.32	0.61	-0.06	0.21	0.53	-0.06	0.1	0.54	0.21	0.83	0.28	0.13	0.77	0.22	0.13	0.61	0.19	0.16	0.46	0.25	0.17	0.36	0.27	0.15	0.24	0.23	0.18	0.07	0.32
781	3.905	0.01	0.85	0.39	0.21	0.82	0.53	0.13	0.76	0.57	0.14	0.59	0.6	0.21	0.45	0.57	0.19	0.37	0.57	0.08	0.32	0.61	-0.05	0.21	0.53	-0.04	0.1	0.54	0.22	0.83	0.28	0.13	0.77	0.22	0.13	0.61	0.19	0.16	0.46	0.25	0.17	0.36	0.27	0.15	0.24	0.23	0.18	0.07	0.32
782	3.91	0.01	0.85	0.39	0.21	0.83	0.53	0.13	0.76	0.57	0.15	0.59	0.6	0.22	0.45	0.57	0.2	0.38	0.57	0.09	0.32	0.61	-0.04	0.21	0.53	-0.03	0.1	0.54	0.22	0.83	0.28	0.13	0.77	0.22	0.14	0.61	0.19	0.16	0.46	0.25	0.17	0.36	0.27	0.15	0.24	0.23	0.18	0.07	0.32
783	3.915	0.01	0.85	0.39	0.21	0.83	0.53	0.14	0.76	0.57	0.15	0.59	0.6	0.22	0.45	0.57	0.2	0.38	0.57	0.1	0.32	0.61	-0.03	0.2	0.53	-0.02	0.1	0.54	0.22	0.83	0.28	0.13	0.77	0.22	0.14	0.61	0.19	0.17	0.46	0.25	0.17	0.36	0.27	0.15	0.24	0.23	0.18	0.07	0.32
784	3.92	0.02	0.85	0.39	0.22	0.83	0.52	0.14	0.76	0.57	0.16	0.59	0.6	0.23	0.45	0.57	0.21	0.38	0.57	0.11	0.31	0.61	-0.02	0.2	0.53	-0.01	0.1	0.54	0.23	0.83	0.28	0.14	0.77	0.22	0.14	0.61	0.19	0.17	0.46	0.25	0.17	0.36	0.27	0.15	0.25	0.23	0.18	0.07	0.32
785	3.925	0.02	0.85	0.39	0.22	0.83	0.52	0.14	0.76	0.57	0.16	0.59	0.6	0.24	0.45	0.57	0.22	0.38	0.57	0.12	0.31	0.61	-0.01	0.2	0.53	0.01	0.1	0.54	0.23	0.83	0.28	0.14	0.77	0.22	0.14	0.61	0.19	0.17	0.46	0.25	0.17	0.36	0.27	0.15	0.25	0.23	0.18	0.07	0.32
786	3.93	0.02	0.85	0.39	0.22	0.83	0.52	0.15	0.76	0.57	0.17	0.59	0.6	0.24	0.45	0.57	0.23	0.38	0.57	0.13	0.31	0.61	0	0.2	0.53	0.02	0.1	0.54	0.23	0.83	0.28	0.14	0.77	0.22	0.15	0.61	0.19	0.17	0.46	0.25	0.17	0.36	0.27	0.16	0.25	0.23	0.18	0.07	0.32
787	3.935	0.03	0.85	0.39	0.23	0.83	0.52	0.15	0.76	0.57	0.18	0.59	0.6	0.25	0.46	0.57	0.24	0.38	0.57	0.14	0.31	0.61	0.01	0.2	0.53	0.03	0.09	0.54	0.24	0.83	0.28	0.15	0.77	0.22	0.15	0.61	0.19	0.17	0.46	0.25	0.17	0.36	0.27	0.16	0.25	0.23	0.18	0.07	0.32
788	3.94	0.03	0.85	0.39	0.23	0.83	0.52	0.15	0.76	0.57	0.18	0.59	0.6	0.26	0.46	0.57	0.24	0.38	0.57	0.15	0.31	0.61	0.02	0.19	0.53	0.05	0.09	0.54	0.24	0.83	0.28	0.15	0.77	0.22	0.15	0.61	0.19	0.17	0.46	0.25	0.17	0.36	0.27	0.16	0.25	0.23	0.18	0.07	0.32
789	3.945	0.03	0.85	0.39	0.24	0.83	0.52	0.16	0.76	0.57	0.19	0.59	0.6	0.26	0.46	0.57	0.25	0.38	0.57	0.16	0.31	0.61	0.03	0.19	0.53	0.06	0.09	0.54	0.24	0.83	0.28	0.15	0.77	0.22	0.15	0.61	0.19	0.17	0.46	0.25	0.18	0.36	0.27	0.16	0.25	0.23	0.18	0.07	0.32
790	3.95	0.04	0.85	0.39	0.24	0.83	0.52	0.16	0.77	0.57	0.19	0.59	0.6	0.27	0.46	0.57	0.26	0.38	0.57	0.17	0.31	0.61	0.04	0.19	0.53	0.07	0.09	0.54	0.25	0.83	0.27	0.16	0.77	0.22	0.15	0.61	0.19	0.17	0.46	0.25	0.18	0.36	0.27	0.16	0.25	0.23	0.18	0.07	0.32
791	3.955	0.04	0.85	0.39	0.24	0.83	0.52	0.16	0.77	0.57	0.2	0.59	0.6	0.28	0.46	0.57	0.27	0.38	0.57	0.17	0.31	0.61	0.05	0.19	0.53	0.09	0.09	0.54	0.25	0.83	0.27	0.16	0.77	0.22	0.16	0.61	0.19	0.17	0.46	0.25	0.18	0.36	0.27	0.16	0.25	0.23	0.18	0.07	0.32
792	3.96	0.04	0.85	0.39	0.25	0.83	0.52	0.17	0.77	0.57	0.2	0.59	0.6	0.28	0.46	0.56	0.27	0.39	0.56	0.18	0.31	0.61	0.06	0.18	0.52	0.1	0.09	0.54	0.25	0.83	0.27	0.16	0.77	0.22	0.16	0.61	0.19	0.18	0.46	0.25	0.18	0.36	0.27	0.16	0.25	0.23	0.18	0.07	0.32
793	3.965	0.05	0.85	0.38	0.25	0.83	0.52	0.17	0.77	0.57	0.21	0.59	0.6	0.29	0.46	0.56	0.28	0.39	0.56	0.19	0.3	0.61	0.07	0.18	0.52	0.11	0.09	0.54	0.26	0.83	0.27	0.17	0.77	0.22	0.16	0.61	0.19	0.18	0.46	0.25	0.18	0.36	0.27	0.16	0.25	0.23	0.18	0.07	0.32
794	3.97	0.05	0.85	0.38	0.25	0.83	0.52	0.17	0.77	0.57	0.21	0.59	0.6	0.3	0.46	0.56	0.29	0.39	0.56	0.2	0.3	0.6	0.08	0.18	0.52	0.13	0.08	0.54	0.26	0.83	0.27	0.17	0.77	0.22	0.16	0.61	0.19	0.18	0.46	0.25	0.18	0.36	0.27	0.16	0.25	0.23	0.18	0.07	0.32
795	3.975	0.05	0.85	0.38	0.25	0.83	0.52	0.18	0.77	0.57	0.22	0.59	0.6	0.3	0.47	0.56	0.29	0.39	0.56	0.21	0.3	0.6	0.1	0.17	0.52	0.14	0.08	0.54	0.26	0.83	0.27	0.17	0.77	0.22	0.16	0.61	0.19	0.18	0.46	0.25	0.18	0.36	0.27	0.16	0.25	0.23	0.18	0.07	0.32
796	3.98	0.06	0.85	0.38	0.26	0.83	0.52	0.18	0.77	0.57	0.22	0.59	0.6	0.31	0.47	0.56	0.3	0.39	0.56	0.22	0.3	0.6	0.11	0.17	0.52	0.15	0.08	0.54	0.27	0.83	0.27	0.17	0.77	0.22	0.16	0.61	0.19	0.18	0.46	0.25	0.18	0.36	0.27	0.16	0.25	0.23	0.18	0.07	0.32
797	3.985	0.06	0.85	0.38	0.26	0.83	0.52	0.18	0.77	0.57	0.23	0.59	0.6	0.31	0.47	0.56	0.31	0.39	0.56	0.23	0.3	0.6	0.12	0.17	0.52	0.17	0.08	0.54	0.27	0.83	0.27	0.18	0.77	0.22	0.17	0.61	0.19	0.18	0.46	0.25	0.18	0.36	0.27	0.16	0.25	0.23	0.18	0.07	0.32
798	3.99	0.06	0.85	0.38	0.26	0.83	0.52	0.19	0.77	0.57	0.23	0.6	0.6	0.32	0.47	0.56	0.31	0.39	0.56	0.24	0.3	0.6	0.13	0.16	0.52	0.18	0.08	0.54	0.27	0.83	0.27	0.18	0.77	0.22	0.17	0.61	0.19	0.18	0.46	0.25	0.18	0.36	0.27	0.16	0.25	0.23	0.18	0.07	0.32
799	3.995	0.07	0.85	0.38	0.27	0.83	0.52	0.19	0.77	0.57	0.24	0.6	0.6	0.32	0.47	0.56	0.32	0.39	0.56	0.25	0.3	0.6	0.14	0.16	0.52	0.2	0.07	0.54	0.28	0.83	0.27	0.18	0.77	0.22	0.17	0.61	0.19	0.18	0.46	0.25	0.18	0.36	0.27	0.16	0.25	0.23	0.18	0.07	0.32
800	4	0.07	0.85	0.38	0.27	0.83	0.52	0.2	0.77	0.57	0.24	0.6	0.6	0.33	0.47	0.56	0.33	0.39	0.56	0.25	0.3	0.6	0.15	0.15	0.52	0.21	0.07	0.54	0.28	0.83	0.27	0.19	0.77	0.22	0.17	0.61	0.19	0.19	0.46	0.25	0.18	0.36	0.27	0.16	0.25	0.23	0.18	0.07	0.32
801	4.005	0.07	0.85	0.38	0.27	0.83	0.52	0.2	0.77	0.57	0.25	0.6	0.6	0.34	0.47	0.56	0.33	0.39	0.56	0.26	0.3	0.6	0.17	0.15	0.52	0.22	0.07	0.54	0.28	0.83	0.27	0.19	0.77	0.22	0.17	0.61	0.19	0.19	0.46	0.25	0.18	0.36	0.27	0.16	0.25	0.23	0.18	0.07	0.32
802	4.01	0.08	0.85	0.38	0.28	0.83	0.52	0.2	0.77	0.57	0.25	0.6	0.6	0.34	0.47	0.56	0.34	0.39	0.56	0.27	0.29	0.6	0.18	0.15	0.52	0.24	0.07	0.54	0.29	0.83	0.27	0.19	0.77	0.22	0.18	0.61	0.19	0.19	0.46	0.25	0.19	0.36	0.27	0.16	0.25	0.23	0.18	0.07	0.32
803	4.015	0.08	0.85	0.38	0.28	0.83	0.52	0.21	0.77	0.57	0.26	0.6	0.6	0.35	0.47	0.56	0.35	0.39	0.56	0.28	0.29	0.6	0.19	0.14	0.52	0.25	0.07	0.54	0.29	0.83	0.27	0.2	0.77	0.22	0.18	0.61	0.19	0.19	0.46	0.25	0.19	0.36	0.27	0.16	0.25	0.23	0.18	0.07	0.32
804	4.02	0.09	0.85	0.38	0.28	0.83	0.52	0.21	0.77	0.57	0.26	0.6	0.6	0.35	0.47	0.56	0.35	0.39	0.56	0.29	0.29	0.6	0.2	0.14	0.52	0.27	0.06	0.54	0.29	0.83	0.27	0.2	0.77	0.22	0.18	0.61	0.19	0.19	0.46	0.25	0.19	0.36	0.27	0.16	0.25	0.23	0.18	0.07	0.32
805	4.025	0.09	0.85	0.38	0.29	0.83	0.52	0.21	0.77	0.57	0.26	0.6	0.6	0.35	0.47	0.56	0.36	0.39	0.55	0.29	0.29	0.6	0.21	0.13	0.52	0.28	0.06	0.54	0.3	0.82	0.27	0.2	0.77	0.22	0.18	0.61	0.19	0.19	0.46	0.25	0.19	0.36	0.27	0.16	0.25	0.23	0.18	0.07	0.32
806	4.03	0.09	0.85	0.38	0.29	0.83	0.52	0.22	0.77	0.57	0.27	0.59	0.6	0.36	0.47	0.55	0.36	0.39	0.55	0.3	0.29	0.6	0.23	0.13	0.52	0.3	0.06	0.54	0.3	0.82	0.27	0.21	0.77	0.22	0.18	0.61	0.19	0.19	0.46	0.25	0.19	0.36	0.27	0.16	0.25	0.23	0.18	0.07	0.32
807	4.035	0.09	0.85	0.38	0.3	0.83	0.52	0.22	0.77	0.57	0.27	0.59	0.6	0.36	0.47	0.55	0.37	0.39	0.55	0.31	0.29	0.6	0.24	0.13	0.52	0.31	0.06	0.54	0.3	0.82	0.27	0.21	0.77	0.22	0.19	0.61	0.19	0.2	0.46	0.25	0.19	0.36	0.27	0.16	0.25	0.23	0.18	0.07	0.32
808	4.04	0.1	0.85	0.38	0.3	0.83	0.52	0.22	0.77	0.57	0.28	0.59	0.6	0.37	0.47	0.55	0.37	0.39	0.55	0.32	0.29	0.6	0.25	0.12	0.52	0.32	0.06	0.54	0.31	0.82	0.27	0.21	0.77	0.22	0.19	0.61	0.19	0.2	0.46	0.25	0.19	0.36	0.27	0.16	0.25	0.23	0.18	0.07	0.32
809	4.045	0.1	0.85	0.38	0.3	0.83	0.52	0.23	0.77	0.57	0.28	0.59	0.6	0.37	0.47	0.55	0.38	0.39	0.55	0.32	0.29	0.6	0.27	0.12	0.52	0.34	0.05	0.54	0.31	0.82	0.27	0.22	0.77	0.22	0.19	0.61	0.19	0.2	0.46	0.25	0.19	0.36	0.27	0.16	0.25	0.23	0.18	0.07	0.32
810	4.05	0.1	0.85	0.38	0.31	0.83	0.52	0.23	0.77	0.57	0.28	0.59	0.6	0.38	0.47	0.55	0.38	0.39	0.55	0.33	0.28	0.6	0.28	0.12	0.52	0.35	0.05	0.54	0.31	0.82	0.27	0.22	0.77	0.22	0.2	0.61	0.19	0.2	0.46	0.25	0.19	0.36	0.27	0.16	0.25	0.23	0.18	0.07	0.32
811	4.055	0.11	0.85	0.38	0.31	0.83	0.52	0.23	0.77	0.57	0.29	0.59	0.6	0.38	0.47	0.55	0.39	0.39	0.55	0.34	0.28	0.6	0.29	0.11	0.52	0.37	0.05	0.54	0.32	0.82	0.27	0.22	0.77	0.22	0.2	0.61	0.19	0.2	0.46	0.25	0.19	0.36	0.27	0.17	0.25	0.23	0.18	0.07	0.32
812	4.06	0.11	0.85	0.38	0.31	0.83	0.52	0.24	0.77	0.57	0.29	0.59	0.6	0.38	0.47	0.55	0.39	0.39	0.55	0.35	0.28	0.6	0.31	0.11	0.52	0.38	0.05	0.54	0.32	0.82	0.27	0.22	0.77	0.22	0.2	0.61	0.19	0.2	0.46	0.25	0.2	0.36	0.27	0.17	0.25	0.23	0.18	0.07	0.32
813	4.065	0.12	0.85	0.38	0.32	0.83	0.52	0.24	0.77	0.57	0.29	0.59	0.6	0.39	0.47	0.55	0.4	0.39	0.55	0.35	0.28	0.59	0.32	0.11	0.52	0.4	0.05	0.54	0.32	0.82	0.27	0.23	0.77	0.22	0.2	0.61	0.19	0.21	0.46	0.26	0.2	0.36	0.27	0.17	0.25	0.23	0.18	0.07	0.32
814	4.07	0.12	0.85	0.38	0.32	0.83	0.52	0.24	0.76	0.57	0.3	0.59	0.6	0.39	0.47	0.55	0.4	0.39	0.55	0.36	0.28	0.59	0.33	0.1	0.52	0.41	0.05	0.54	0.33	0.82	0.27	0.23	0.77	0.22	0.21	0.61	0.19	0.21	0.46	0.26	0.2	0.36	0.27	0.17	0.25	0.23	0.18	0.07	0.32
815	4.075	0.12	0.85	0.38	0.32	0.83	0.52	0.25	0.76	0.57	0.3	0.59	0.6	0.39	0.47	0.55	0.4	0.39	0.55	0.37	0.28	0.59	0.35	0.1	0.52	0.43	0.05	0.54	0.33	0.82	0.27	0.23	0.77	0.22	0.21	0.61	0.19	0.21	0.46	0.26	0.2	0.36	0.27	0.17	0.25	0.23	0.18	0.07	0.32
816	4.08	0.13	0.85	0.38	0.33	0.83	0.52	0.25	0.76	0.57	0.31	0.59	0.6	0.4	0.47	0.55	0.41	0.39	0.55	0.37	0.28	0.59	0.36	0.1	0.52	0.44	0.05	0.54	0.33	0.82	0.27	0.24	0.77	0.22	0.21	0.61	0.19	0.21	0.46	0.26	0.2	0.36	0.27	0.17	0.25	0.23	0.18	0.07	0.32
817	4.085	0.13	0.85	0.38	0.33	0.83	0.52	0.25	0.76	0.57	0.31	0.59	0.6	0.4	0.47	0.55	0.41	0.39	0.55	0.38	0.27	0.59	0.37	0.09	0.52	0.46	0.04	0.54	0.34	0.82	0.27	0.24	0.77	0.22	0.22	0.61	0.19	0.21	0.46	0.26	0.2	0.36	0.27	0.17	0.25	0.23	0.18	0.07	0.32
818	4.09	0.13	0.85	0.38	0.33	0.82	0.52	0.26	0.76	0.57	0.31	0.59	0.6	0.4	0.47	0.55	0.42	0.39	0.55	0.39	0.27	0.59	0.39	0.09	0.52	0.47	0.04	0.54	0.34	0.82	0.27	0.24	0.77	0.22	0.22	0.61	0.19	0.22	0.45	0.26	0.2	0.36	0.27	0.17	0.25	0.23	0.18	0.07	0.32
819	4.095	0.14	0.85	0.38	0.34	0.82	0.52	0.26	0.76	0.57	0.31	0.59	0.6	0.41	0.47	0.55	0.42	0.39	0.55	0.4	0.27	0.59	0.4	0.09	0.52	0.49	0.04	0.54	0.34	0.82	0.27	0.25	0.77	0.22	0.22	0.61	0.19	0.22	0.45	0.26	0.2	0.36	0.27	0.17	0.25	0.23	0.18	0.07	0.32
820	4.1	0.14	0.85	0.39	0.34	0.82	0.52	0.27	0.76	0.57	0.32	0.59	0.6	0.41	0.47	0.55	0.42	0.39	0.55	0.4	0.27	0.59	0.41	0.09	0.52	0.5	0.04	0.54	0.35	0.82	0.27	0.25	0.77	0.22	0.22	0.61	0.19	0.22	0.45	0.26	0.21	0.36	0.27	0.17	0.25	0.23	0.18	0.07	0.32
821	4.105	0.15	0.85	0.39	0.35	0.82	0.52	0.27	0.76	0.57	0.32	0.59	0.6	0.41	0.47	0.55	0.43	0.39	0.55	0.41	0.27	0.59	0.43	0.09	0.52	0.51	0.04	0.54	0.35	0.82	0.27	0.25	0.77	0.22	0.23	0.61	0.19	0.22	0.45	0.26	0.21	0.36	0.27	0.17	0.25	0.23	0.18	0.07	0.32
822	4.11	0.15	0.85	0.39	0.35	0.82	0.52	0.27	0.76	0.57	0.32	0.59	0.6	0.41	0.46	0.54	0.43	0.39	0.54	0.42	0.27	0.59	0.44	0.09	0.52	0.53	0.04	0.54	0.36	0.82	0.27	0.26	0.77	0.22	0.23	0.61	0.19	0.22	0.45	0.26	0.21	0.36	0.27	0.17	0.25	0.23	0.18	0.07	0.32
823	4.115	0.15	0.85	0.39	0.35	0.82	0.52	0.28	0.76	0.57	0.33	0.58	0.6	0.41	0.46	0.54	0.43	0.38	0.54	0.42	0.26	0.59	0.45	0.09	0.52	0.54	0.04	0.54	0.36	0.82	0.27	0.26	0.77	0.22	0.23	0.61	0.19	0.23	0.45	0.26	0.21	0.36	0.27	0.18	0.25	0.23	0.18	0.07	0.32
824	4.12	0.16	0.85	0.39	0.36	0.82	0.52	0.28	0.76	0.57	0.33	0.58	0.6	0.42	0.46	0.54	0.44	0.38	0.54	0.43	0.26	0.59	0.46	0.08	0.52	0.56	0.04	0.54	0.36	0.82	0.27	0.26	0.77	0.22	0.24	0.61	0.19	0.23	0.45	0.26	0.21	0.36	0.27	0.18	0.25	0.23	0.18	0.07	0.32
825	4.125	0.16	0.85	0.39	0.36	0.82	0.52	0.28	0.76	0.57	0.33	0.58	0.6	0.42	0.46	0.54	0.44	0.38	0.54	0.44	0.26	0.59	0.48	0.08	0.52	0.57	0.04	0.54	0.37	0.82	0.27	0.27	0.77	0.22	0.24	0.61	0.19	0.23	0.45	0.26	0.21	0.36	0.27	0.18	0.25	0.23	0.18	0.07	0.32
826	4.13	0.16	0.85	0.39	0.37	0.82	0.52	0.29	0.76	0.57	0.33	0.58	0.6	0.42	0.46	0.54	0.44	0.38	0.54	0.44	0.26	0.59	0.49	0.08	0.52	0.58	0.05	0.54	0.37	0.82	0.27	0.27	0.77	0.22	0.24	0.61	0.19	0.23	0.45	0.26	0.22	0.36	0.27	0.18	0.25	0.23	0.18	0.07	0.32
827	4.135	0.17	0.84	0.39	0.37	0.82	0.52	0.29	0.76	0.57	0.34	0.58	0.6	0.42	0.46	0.54	0.45	0.38	0.54	0.45	0.26	0.59	0.5	0.08	0.52	0.6	0.05	0.54	0.37	0.82	0.27	0.28	0.77	0.22	0.25	0.61	0.19	0.24	0.45	0.26	0.22	0.36	0.27	0.18	0.25	0.23	0.18	0.07	0.32
828	4.14	0.17	0.84	0.39	0.38	0.82	0.52	0.3	0.75	0.57	0.34	0.58	0.6	0.42	0.45	0.54	0.45	0.38	0.54	0.46	0.26	0.59	0.51	0.08	0.52	0.61	0.05	0.54	0.38	0.81	0.27	0.28	0.76	0.22	0.25	0.61	0.19	0.24	0.45	0.26	0.22	0.36	0.27	0.18	0.25	0.23	0.18	0.07	0.32
829	4.145	0.18	0.84	0.39	0.38	0.82	0.52	0.3	0.75	0.57	0.34	0.58	0.6	0.43	0.45	0.54	0.45	0.38	0.54	0.47	0.26	0.59	0.52	0.08	0.52	0.62	0.05	0.55	0.38	0.81	0.27	0.28	0.76	0.22	0.25	0.61	0.19	0.24	0.45	0.26	0.22	0.36	0.27	0.18	0.25	0.23	0.18	0.07	0.32
830	4.15	0.18	0.84	0.39	0.38	0.82	0.52	0.31	0.75	0.57	0.34	0.58	0.6	0.43	0.45	0.54	0.46	0.38	0.54	0.47	0.26	0.59	0.54	0.09	0.52	0.63	0.05	0.55	0.39	0.81	0.27	0.29	0.76	0.22	0.25	0.61	0.19	0.24	0.45	0.26	0.22	0.36	0.27	0.18	0.25	0.23	0.18	0.07	0.32
831	4.155	0.19	0.84	0.39	0.39	0.81	0.52	0.31	0.75	0.57	0.35	0.57	0.6	0.43	0.45	0.54	0.46	0.38	0.54	0.48	0.26	0.59	0.55	0.09	0.52	0.65	0.06	0.55	0.39	0.81	0.27	0.29	0.76	0.22	0.26	0.61	0.19	0.25	0.45	0.26	0.23	0.36	0.27	0.19	0.25	0.23	0.18	0.07	0.32
832	4.16	0.19	0.84	0.39	0.39	0.81	0.52	0.31	0.75	0.57	0.35	0.57	0.6	0.43	0.45	0.54	0.46	0.38	0.54	0.48	0.26	0.59	0.56	0.09	0.52	0.66	0.06	0.55	0.39	0.81	0.27	0.3	0.76	0.22	0.26	0.61	0.19	0.25	0.45	0.26	0.23	0.36	0.27	0.19	0.25	0.23	0.18	0.07	0.32
833	4.165	0.19	0.84	0.39	0.4	0.81	0.52	0.32	0.75	0.57	0.35	0.57	0.59	0.44	0.45	0.54	0.47	0.37	0.54	0.49	0.26	0.59	0.57	0.09	0.52	0.67	0.06	0.55	0.4	0.81	0.27	0.3	0.76	0.22	0.26	0.61	0.19	0.25	0.45	0.26	0.23	0.36	0.27	0.19	0.25	0.23	0.18	0.07	0.32
834	4.17	0.2	0.84	0.39	0.4	0.81	0.52	0.32	0.75	0.57	0.35	0.57	0.59	0.44	0.44	0.54	0.47	0.37	0.54	0.5	0.26	0.59	0.58	0.09	0.53	0.68	0.07	0.55	0.4	0.81	0.27	0.3	0.76	0.23	0.27	0.61	0.19	0.25	0.45	0.26	0.23	0.36	0.27	0.19	0.25	0.23	0.18	0.07	0.32
835	4.175	0.2	0.84	0.39	0.4	0.81	0.52	0.33	0.75	0.57	0.36	0.57	0.59	0.44	0.44	0.54	0.47	0.37	0.54	0.5	0.26	0.59	0.59	0.09	0.53	0.69	0.07	0.55	0.41	0.81	0.27	0.3	0.76	0.23	0.27	0.61	0.19	0.26	0.45	0.26	0.23	0.36	0.27	0.19	0.25	0.23	0.18	0.07	0.32
836	4.18	0.21	0.84	0.39	0.41	0.81	0.52	0.33	0.75	0.57	0.36	0.57	0.59	0.44	0.44	0.54	0.48	0.37	0.54	0.51	0.26	0.59	0.59	0.09	0.53	0.7	0.07	0.55	0.41	0.81	0.27	0.31	0.76	0.23	0.27	0.61	0.19	0.26	0.45	0.26	0.24	0.36	0.27	0.19	0.25	0.23	0.18	0.07	0.32
837	4.185	0.21	0.84	0.39	0.41	0.81	0.52	0.34	0.74	0.57	0.36	0.57	0.59	0.45	0.44	0.54	0.48	0.37	0.54	0.51	0.26	0.59	0.6	0.09	0.53	0.71	0.08	0.55	0.41	0.81	0.27	0.31	0.76	0.23	0.28	0.61	0.19	0.26	0.45	0.26	0.24	0.36	0.27	0.19	0.25	0.23	0.18	0.07	0.32
838	4.19	0.22	0.84	0.39	0.42	0.81	0.52	0.34	0.74	0.57	0.37	0.57	0.59	0.45	0.44	0.54	0.48	0.37	0.54	0.52	0.26	0.59	0.61	0.09	0.53	0.71	0.08	0.55	0.42	0.81	0.27	0.32	0.76	0.23	0.28	0.61	0.19	0.26	0.45	0.26	0.24	0.36	0.27	0.2	0.25	0.23	0.18	0.07	0.32
839	4.195	0.22	0.83	0.39	0.42	0.81	0.52	0.35	0.74	0.57	0.37	0.57	0.6	0.45	0.44	0.54	0.49	0.37	0.54	0.52	0.26	0.59	0.62	0.09	0.53	0.72	0.08	0.55	0.42	0.81	0.28	0.32	0.76	0.23	0.29	0.61	0.2	0.27	0.45	0.26	0.24	0.36	0.27	0.2	0.25	0.23	0.18	0.07	0.32
840	4.2	0.22	0.83	0.39	0.43	0.81	0.52	0.35	0.74	0.57	0.37	0.56	0.6	0.46	0.44	0.54	0.49	0.37	0.53	0.53	0.26	0.59	0.63	0.1	0.53	0.73	0.08	0.55	0.43	0.81	0.28	0.33	0.76	0.23	0.29	0.6	0.2	0.27	0.45	0.26	0.25	0.36	0.27	0.2	0.25	0.23	0.18	0.07	0.32
841	4.205	0.23	0.83	0.39	0.43	0.81	0.52	0.36	0.74	0.57	0.38	0.56	0.6	0.46	0.43	0.54	0.5	0.37	0.53	0.53	0.26	0.59	0.63	0.1	0.53	0.74	0.09	0.55	0.43	0.81	0.28	0.33	0.76	0.23	0.29	0.6	0.2	0.27	0.45	0.26	0.25	0.36	0.27	0.2	0.25	0.23	0.18	0.07	0.32
842	4.21	0.23	0.83	0.39	0.44	0.8	0.52	0.36	0.74	0.57	0.38	0.56	0.6	0.46	0.43	0.54	0.5	0.37	0.53	0.54	0.26	0.59	0.64	0.1	0.53	0.74	0.09	0.55	0.44	0.81	0.28	0.33	0.76	0.23	0.3	0.6	0.2	0.28	0.45	0.26	0.25	0.36	0.27	0.2	0.25	0.23	0.18	0.07	0.32
843	4.215	0.24	0.83	0.39	0.44	0.8	0.52	0.36	0.74	0.57	0.38	0.56	0.6	0.47	0.43	0.54	0.5	0.36	0.53	0.54	0.25	0.59	0.65	0.1	0.53	0.75	0.09	0.55	0.44	0.8	0.28	0.34	0.76	0.23	0.3	0.6	0.2	0.28	0.45	0.26	0.25	0.36	0.27	0.2	0.25	0.23	0.18	0.07	0.32
844	4.22	0.24	0.83	0.39	0.44	0.8	0.52	0.37	0.74	0.57	0.39	0.56	0.6	0.47	0.43	0.54	0.51	0.36	0.53	0.55	0.25	0.59	0.65	0.1	0.53	0.76	0.09	0.55	0.44	0.8	0.28	0.34	0.76	0.23	0.3	0.6	0.2	0.28	0.45	0.26	0.26	0.36	0.27	0.21	0.25	0.23	0.18	0.07	0.32
845	4.225	0.25	0.83	0.4	0.45	0.8	0.53	0.37	0.74	0.58	0.4	0.56	0.6	0.48	0.43	0.54	0.51	0.36	0.53	0.55	0.25	0.59	0.66	0.09	0.53	0.76	0.09	0.55	0.45	0.8	0.28	0.35	0.76	0.23	0.31	0.6	0.2	0.28	0.45	0.26	0.26	0.36	0.27	0.21	0.25	0.23	0.18	0.07	0.32
846	4.23	0.25	0.83	0.4	0.45	0.8	0.53	0.38	0.74	0.58	0.4	0.56	0.6	0.48	0.43	0.54	0.52	0.36	0.53	0.55	0.25	0.59	0.66	0.09	0.53	0.77	0.09	0.55	0.45	0.8	0.28	0.35	0.75	0.23	0.31	0.6	0.2	0.29	0.45	0.26	0.26	0.36	0.27	0.21	0.25	0.23	0.18	0.07	0.32
847	4.235	0.26	0.83	0.4	0.46	0.8	0.53	0.38	0.74	0.58	0.41	0.56	0.6	0.49	0.43	0.54	0.52	0.36	0.53	0.56	0.25	0.59	0.66	0.09	0.53	0.77	0.08	0.55	0.46	0.8	0.28	0.35	0.75	0.23	0.31	0.6	0.2	0.29	0.45	0.26	0.26	0.36	0.27	0.21	0.25	0.23	0.18	0.07	0.32
848	4.24	0.26	0.83	0.4	0.46	0.8	0.53	0.39	0.73	0.58	0.41	0.56	0.6	0.49	0.43	0.54	0.53	0.36	0.54	0.56	0.25	0.59	0.67	0.09	0.53	0.77	0.08	0.55	0.46	0.8	0.28	0.36	0.75	0.23	0.32	0.6	0.2	0.29	0.45	0.26	0.27	0.36	0.27	0.21	0.25	0.23	0.19	0.07	0.32
849	4.245	0.26	0.83	0.4	0.47	0.8	0.53	0.39	0.73	0.58	0.42	0.56	0.6	0.5	0.43	0.54	0.53	0.36	0.54	0.57	0.25	0.59	0.67	0.09	0.53	0.78	0.08	0.55	0.47	0.8	0.28	0.36	0.75	0.23	0.32	0.6	0.2	0.3	0.45	0.26	0.27	0.36	0.27	0.21	0.26	0.23	0.19	0.07	0.32
850	4.25	0.27	0.82	0.4	0.47	0.8	0.53	0.4	0.73	0.58	0.42	0.56	0.6	0.5	0.43	0.54	0.54	0.36	0.54	0.57	0.25	0.59	0.67	0.09	0.53	0.78	0.08	0.55	0.47	0.8	0.28	0.37	0.75	0.23	0.33	0.6	0.2	0.3	0.45	0.26	0.27	0.36	0.27	0.22	0.26	0.23	0.19	0.07	0.32
851	4.255	0.27	0.82	0.4	0.48	0.8	0.53	0.4	0.73	0.58	0.43	0.56	0.6	0.51	0.43	0.54	0.54	0.36	0.54	0.58	0.25	0.59	0.68	0.09	0.53	0.78	0.07	0.55	0.48	0.8	0.28	0.37	0.75	0.23	0.33	0.6	0.2	0.3	0.45	0.26	0.27	0.36	0.27	0.22	0.26	0.23	0.19	0.08	0.32
852	4.26	0.28	0.82	0.4	0.48	0.8	0.53	0.41	0.73	0.58	0.43	0.55	0.6	0.52	0.43	0.54	0.55	0.36	0.54	0.58	0.24	0.59	0.68	0.08	0.52	0.79	0.07	0.55	0.48	0.8	0.28	0.38	0.75	0.23	0.33	0.6	0.2	0.31	0.45	0.26	0.28	0.36	0.27	0.22	0.26	0.23	0.19	0.08	0.32
853	4.265	0.28	0.82	0.4	0.49	0.8	0.53	0.41	0.73	0.58	0.44	0.55	0.6	0.52	0.43	0.54	0.55	0.36	0.54	0.58	0.24	0.59	0.68	0.08	0.52	0.79	0.07	0.55	0.49	0.8	0.28	0.38	0.75	0.23	0.34	0.6	0.2	0.31	0.45	0.26	0.28	0.36	0.27	0.22	0.26	0.23	0.19	0.08	0.32
854	4.27	0.29	0.82	0.4	0.49	0.8	0.53	0.42	0.73	0.58	0.45	0.55	0.6	0.53	0.43	0.54	0.56	0.36	0.54	0.59	0.24	0.59	0.68	0.08	0.52	0.79	0.06	0.55	0.49	0.8	0.28	0.39	0.75	0.23	0.34	0.6	0.2	0.31	0.45	0.26	0.28	0.36	0.27	0.22	0.26	0.23	0.19	0.08	0.32
855	4.275	0.29	0.82	0.4	0.5	0.8	0.53	0.42	0.73	0.58	0.45	0.55	0.6	0.54	0.43	0.54	0.56	0.36	0.54	0.59	0.24	0.59	0.68	0.08	0.52	0.79	0.06	0.55	0.5	0.8	0.28	0.39	0.75	0.24	0.35	0.6	0.2	0.32	0.45	0.26	0.29	0.36	0.27	0.23	0.26	0.23	0.19	0.08	0.32
856	4.28	0.3	0.82	0.4	0.5	0.79	0.53	0.43	0.73	0.58	0.46	0.55	0.6	0.54	0.43	0.54	0.57	0.36	0.54	0.6	0.24	0.59	0.69	0.07	0.52	0.79	0.06	0.55	0.5	0.8	0.28	0.4	0.75	0.24	0.35	0.6	0.2	0.32	0.45	0.26	0.29	0.36	0.27	0.23	0.26	0.23	0.19	0.08	0.32
857	4.285	0.3	0.82	0.4	0.51	0.79	0.53	0.43	0.73	0.58	0.46	0.55	0.6	0.55	0.43	0.54	0.58	0.35	0.54	0.6	0.24	0.59	0.69	0.07	0.52	0.79	0.05	0.54	0.51	0.8	0.28	0.4	0.75	0.24	0.35	0.6	0.2	0.33	0.45	0.26	0.29	0.36	0.27	0.23	0.26	0.23	0.19	0.08	0.32
858	4.29	0.31	0.82	0.4	0.51	0.79	0.53	0.44	0.73	0.58	0.47	0.55	0.6	0.55	0.43	0.54	0.58	0.35	0.54	0.6	0.24	0.59	0.69	0.07	0.52	0.79	0.05	0.54	0.51	0.8	0.28	0.41	0.75	0.24	0.36	0.6	0.2	0.33	0.45	0.26	0.3	0.36	0.27	0.23	0.26	0.23	0.19	0.08	0.32
859	4.295	0.31	0.82	0.4	0.52	0.79	0.54	0.44	0.73	0.58	0.48	0.55	0.6	0.56	0.43	0.54	0.59	0.35	0.54	0.61	0.23	0.59	0.69	0.07	0.52	0.8	0.05	0.54	0.52	0.8	0.28	0.41	0.75	0.24	0.36	0.6	0.2	0.33	0.45	0.26	0.3	0.36	0.27	0.24	0.26	0.23	0.19	0.08	0.32
860	4.3	0.32	0.82	0.4	0.52	0.79	0.54	0.45	0.73	0.58	0.48	0.55	0.6	0.56	0.43	0.54	0.59	0.35	0.54	0.61	0.23	0.59	0.69	0.07	0.52	0.8	0.05	0.54	0.52	0.8	0.29	0.42	0.75	0.24	0.37	0.6	0.2	0.34	0.45	0.26	0.3	0.36	0.27	0.24	0.26	0.23	0.19	0.08	0.32
861	4.305	0.32	0.82	0.4	0.53	0.79	0.54	0.45	0.72	0.58	0.49	0.55	0.6	0.57	0.43	0.54	0.6	0.35	0.54	0.62	0.23	0.59	0.7	0.07	0.52	0.8	0.04	0.54	0.53	0.79	0.29	0.42	0.75	0.24	0.37	0.6	0.2	0.34	0.45	0.26	0.31	0.36	0.27	0.24	0.26	0.23	0.19	0.08	0.32
862	4.31	0.33	0.82	0.41	0.53	0.79	0.54	0.46	0.72	0.58	0.49	0.55	0.6	0.58	0.43	0.54	0.6	0.35	0.54	0.62	0.23	0.58	0.7	0.07	0.52	0.8	0.04	0.54	0.53	0.79	0.29	0.43	0.75	0.24	0.38	0.6	0.21	0.35	0.45	0.26	0.31	0.36	0.27	0.25	0.26	0.23	0.19	0.09	0.32
863	4.315	0.33	0.82	0.41	0.54	0.79	0.54	0.46	0.72	0.59	0.5	0.55	0.6	0.58	0.43	0.54	0.6	0.35	0.54	0.62	0.23	0.58	0.7	0.07	0.52	0.8	0.04	0.54	0.54	0.79	0.29	0.43	0.75	0.24	0.38	0.6	0.21	0.35	0.45	0.26	0.32	0.36	0.27	0.25	0.27	0.23	0.2	0.09	0.32
864	4.32	0.34	0.82	0.41	0.55	0.79	0.54	0.47	0.72	0.59	0.5	0.55	0.6	0.59	0.43	0.54	0.61	0.35	0.54	0.63	0.23	0.58	0.71	0.07	0.52	0.8	0.04	0.54	0.54	0.79	0.29	0.44	0.75	0.24	0.38	0.6	0.21	0.36	0.45	0.26	0.32	0.36	0.27	0.25	0.27	0.23	0.2	0.09	0.32
865	4.325	0.34	0.81	0.41	0.55	0.79	0.54	0.48	0.72	0.59	0.51	0.55	0.6	0.59	0.43	0.54	0.61	0.35	0.54	0.63	0.23	0.58	0.71	0.07	0.52	0.81	0.03	0.54	0.55	0.79	0.29	0.44	0.75	0.24	0.39	0.6	0.21	0.36	0.45	0.26	0.32	0.36	0.27	0.26	0.27	0.23	0.2	0.09	0.32
866	4.33	0.35	0.81	0.41	0.56	0.79	0.54	0.48	0.72	0.59	0.52	0.55	0.6	0.59	0.43	0.54	0.62	0.35	0.54	0.64	0.23	0.58	0.71	0.07	0.52	0.81	0.03	0.54	0.55	0.79	0.29	0.45	0.75	0.24	0.39	0.6	0.21	0.37	0.45	0.26	0.33	0.36	0.27	0.26	0.27	0.23	0.2	0.09	0.32
867	4.335	0.36	0.81	0.41	0.56	0.79	0.54	0.49	0.72	0.59	0.52	0.55	0.61	0.6	0.42	0.54	0.62	0.35	0.54	0.64	0.23	0.58	0.71	0.06	0.52	0.81	0.03	0.54	0.56	0.79	0.29	0.45	0.75	0.24	0.4	0.6	0.21	0.37	0.45	0.26	0.33	0.36	0.27	0.26	0.27	0.23	0.2	0.09	0.32
868	4.34	0.36	0.81	0.41	0.57	0.79	0.54	0.49	0.73	0.59	0.53	0.55	0.61	0.6	0.42	0.55	0.63	0.35	0.54	0.65	0.23	0.59	0.72	0.06	0.52	0.81	0.02	0.54	0.56	0.79	0.29	0.46	0.74	0.25	0.41	0.6	0.21	0.38	0.45	0.26	0.34	0.36	0.27	0.27	0.27	0.23	0.2	0.09	0.32
869	4.345	0.37	0.81	0.41	0.57	0.79	0.54	0.5	0.73	0.59	0.53	0.55	0.61	0.61	0.42	0.55	0.63	0.35	0.54	0.65	0.23	0.59	0.72	0.06	0.52	0.81	0.02	0.54	0.57	0.79	0.29	0.46	0.74	0.25	0.41	0.6	0.21	0.38	0.45	0.26	0.34	0.36	0.27	0.27	0.27	0.23	0.2	0.1	0.32
870	4.35	0.37	0.81	0.41	0.58	0.79	0.54	0.51	0.73	0.59	0.53	0.55	0.61	0.61	0.42	0.55	0.64	0.35	0.54	0.66	0.23	0.59	0.72	0.06	0.52	0.81	0.02	0.54	0.57	0.79	0.29	0.47	0.74	0.25	0.42	0.6	0.21	0.39	0.45	0.26	0.35	0.36	0.27	0.27	0.27	0.23	0.21	0.1	0.32
871	4.355	0.38	0.81	0.41	0.59	0.79	0.54	0.51	0.73	0.59	0.54	0.55	0.61	0.61	0.42	0.55	0.64	0.35	0.55	0.66	0.23	0.59	0.72	0.06	0.52	0.81	0.02	0.54	0.58	0.79	0.29	0.47	0.74	0.25	0.42	0.6	0.21	0.39	0.45	0.26	0.35	0.36	0.27	0.28	0.27	0.23	0.21	0.1	0.31
872	4.36	0.39	0.81	0.42	0.59	0.79	0.54	0.52	0.73	0.59	0.54	0.55	0.61	0.62	0.43	0.55	0.65	0.35	0.55	0.67	0.23	0.59	0.72	0.06	0.52	0.81	0.02	0.54	0.58	0.79	0.29	0.48	0.74	0.25	0.43	0.6	0.21	0.4	0.45	0.26	0.36	0.36	0.27	0.28	0.28	0.23	0.21	0.1	0.31
873	4.365	0.39	0.81	0.42	0.6	0.79	0.54	0.52	0.73	0.59	0.55	0.55	0.61	0.63	0.43	0.55	0.65	0.35	0.55	0.67	0.23	0.59	0.72	0.06	0.52	0.81	0.02	0.54	0.59	0.79	0.3	0.49	0.74	0.25	0.43	0.6	0.21	0.4	0.45	0.26	0.37	0.36	0.27	0.29	0.28	0.23	0.21	0.11	0.31
874	4.37	0.4	0.81	0.42	0.6	0.79	0.54	0.53	0.73	0.6	0.55	0.55	0.61	0.63	0.43	0.55	0.66	0.35	0.55	0.68	0.23	0.59	0.72	0.06	0.52	0.81	0.02	0.54	0.6	0.79	0.3	0.49	0.74	0.25	0.44	0.6	0.22	0.41	0.45	0.26	0.37	0.36	0.27	0.29	0.28	0.23	0.21	0.11	0.31
875	4.375	0.4	0.81	0.42	0.61	0.8	0.55	0.53	0.73	0.6	0.56	0.56	0.61	0.64	0.43	0.55	0.66	0.35	0.55	0.68	0.23	0.59	0.72	0.06	0.52	0.81	0.02	0.54	0.6	0.79	0.3	0.5	0.74	0.25	0.44	0.6	0.22	0.42	0.45	0.26	0.38	0.36	0.27	0.3	0.28	0.23	0.22	0.11	0.31
876	4.38	0.41	0.81	0.42	0.61	0.8	0.55	0.54	0.73	0.6	0.56	0.56	0.62	0.64	0.43	0.55	0.67	0.35	0.55	0.68	0.23	0.59	0.72	0.06	0.52	0.81	0.02	0.54	0.61	0.79	0.3	0.5	0.74	0.25	0.45	0.6	0.22	0.42	0.45	0.26	0.38	0.36	0.27	0.3	0.28	0.23	0.22	0.11	0.31
877	4.385	0.41	0.82	0.42	0.62	0.8	0.55	0.54	0.74	0.6	0.57	0.56	0.62	0.65	0.43	0.56	0.67	0.35	0.55	0.69	0.23	0.59	0.72	0.06	0.52	0.81	0.02	0.54	0.61	0.79	0.3	0.51	0.74	0.25	0.46	0.6	0.22	0.43	0.45	0.26	0.39	0.36	0.27	0.31	0.28	0.23	0.22	0.11	0.31
878	4.39	0.42	0.82	0.42	0.62	0.8	0.55	0.55	0.74	0.6	0.57	0.56	0.62	0.65	0.43	0.56	0.67	0.35	0.55	0.69	0.23	0.6	0.72	0.06	0.52	0.81	0.02	0.54	0.62	0.79	0.3	0.51	0.74	0.25	0.46	0.6	0.22	0.44	0.45	0.26	0.4	0.36	0.27	0.32	0.28	0.23	0.23	0.12	0.31
879	4.395	0.42	0.82	0.42	0.63	0.8	0.55	0.55	0.74	0.6	0.58	0.56	0.62	0.66	0.43	0.56	0.68	0.35	0.55	0.69	0.23	0.6	0.72	0.06	0.52	0.81	0.02	0.54	0.62	0.79	0.3	0.52	0.74	0.25	0.47	0.6	0.22	0.44	0.45	0.26	0.4	0.36	0.27	0.32	0.28	0.23	0.23	0.12	0.31
880	4.4	0.43	0.82	0.42	0.63	0.8	0.55	0.56	0.74	0.6	0.59	0.56	0.62	0.66	0.43	0.56	0.68	0.36	0.55	0.69	0.23	0.6	0.72	0.06	0.52	0.81	0.02	0.54	0.63	0.79	0.3	0.53	0.74	0.25	0.47	0.6	0.22	0.45	0.45	0.26	0.41	0.36	0.27	0.33	0.29	0.23	0.23	0.12	0.31
881	4.405	0.43	0.82	0.42	0.63	0.8	0.55	0.56	0.74	0.6	0.59	0.57	0.62	0.67	0.44	0.56	0.68	0.36	0.55	0.7	0.23	0.6	0.72	0.06	0.52	0.81	0.02	0.54	0.63	0.8	0.3	0.53	0.74	0.25	0.48	0.6	0.22	0.46	0.45	0.26	0.42	0.36	0.26	0.33	0.29	0.23	0.24	0.13	0.31
882	4.41	0.44	0.82	0.42	0.64	0.81	0.55	0.56	0.74	0.6	0.6	0.57	0.62	0.67	0.44	0.56	0.68	0.36	0.56	0.7	0.23	0.6	0.72	0.06	0.52	0.81	0.02	0.54	0.64	0.8	0.3	0.54	0.74	0.25	0.49	0.6	0.22	0.47	0.45	0.26	0.43	0.36	0.26	0.34	0.29	0.23	0.24	0.13	0.31
883	4.415	0.44	0.82	0.42	0.64	0.81	0.55	0.57	0.75	0.61	0.6	0.57	0.63	0.67	0.44	0.56	0.69	0.36	0.56	0.7	0.23	0.6	0.72	0.06	0.52	0.81	0.02	0.54	0.64	0.8	0.31	0.54	0.74	0.25	0.49	0.6	0.23	0.48	0.45	0.26	0.43	0.36	0.26	0.35	0.29	0.22	0.24	0.13	0.31
884	4.42	0.45	0.82	0.42	0.65	0.81	0.55	0.57	0.75	0.61	0.6	0.57	0.63	0.67	0.44	0.56	0.69	0.36	0.56	0.7	0.23	0.6	0.72	0.06	0.52	0.81	0.02	0.54	0.65	0.8	0.31	0.55	0.74	0.26	0.5	0.6	0.23	0.48	0.45	0.26	0.44	0.36	0.26	0.35	0.29	0.22	0.25	0.14	0.31
885	4.425	0.45	0.82	0.42	0.65	0.81	0.56	0.58	0.75	0.61	0.61	0.57	0.63	0.68	0.44	0.56	0.69	0.36	0.56	0.7	0.23	0.6	0.72	0.06	0.52	0.81	0.02	0.54	0.65	0.8	0.31	0.55	0.74	0.26	0.5	0.6	0.23	0.49	0.45	0.26	0.45	0.36	0.26	0.36	0.3	0.22	0.25	0.14	0.31
886	4.43	0.45	0.82	0.42	0.66	0.81	0.56	0.58	0.75	0.61	0.61	0.57	0.63	0.68	0.44	0.56	0.69	0.36	0.56	0.7	0.23	0.6	0.72	0.06	0.52	0.81	0.02	0.54	0.66	0.8	0.31	0.56	0.74	0.26	0.51	0.6	0.23	0.5	0.45	0.26	0.46	0.36	0.26	0.37	0.3	0.22	0.26	0.14	0.31
887	4.435	0.46	0.83	0.42	0.66	0.81	0.56	0.59	0.75	0.61	0.61	0.57	0.63	0.68	0.44	0.57	0.69	0.36	0.56	0.7	0.23	0.6	0.72	0.06	0.52	0.81	0.02	0.54	0.66	0.8	0.31	0.56	0.75	0.26	0.52	0.6	0.23	0.51	0.45	0.26	0.47	0.36	0.26	0.37	0.3	0.22	0.26	0.15	0.31
888	4.44	0.46	0.83	0.42	0.67	0.81	0.56	0.59	0.75	0.61	0.62	0.57	0.63	0.68	0.44	0.57	0.69	0.36	0.56	0.7	0.23	0.6	0.72	0.06	0.52	0.81	0.02	0.54	0.67	0.8	0.31	0.57	0.75	0.26	0.52	0.6	0.23	0.52	0.45	0.26	0.48	0.36	0.26	0.38	0.3	0.22	0.27	0.15	0.31
889	4.445	0.47	0.83	0.42	0.67	0.82	0.56	0.59	0.75	0.61	0.62	0.57	0.63	0.68	0.44	0.57	0.7	0.36	0.56	0.7	0.23	0.6	0.72	0.06	0.52	0.81	0.02	0.54	0.67	0.8	0.31	0.57	0.75	0.26	0.53	0.6	0.23	0.53	0.44	0.26	0.49	0.36	0.26	0.39	0.3	0.22	0.27	0.16	0.31
890	4.45	0.47	0.83	0.42	0.67	0.82	0.56	0.6	0.75	0.61	0.62	0.57	0.63	0.68	0.44	0.57	0.7	0.36	0.56	0.7	0.23	0.6	0.72	0.06	0.52	0.81	0.02	0.54	0.67	0.8	0.31	0.58	0.75	0.26	0.54	0.6	0.23	0.53	0.44	0.26	0.5	0.36	0.26	0.4	0.3	0.22	0.28	0.16	0.31
891	4.455	0.48	0.83	0.42	0.68	0.82	0.56	0.6	0.75	0.61	0.62	0.57	0.63	0.68	0.44	0.57	0.7	0.36	0.56	0.7	0.23	0.6	0.72	0.06	0.52	0.81	0.02	0.54	0.68	0.8	0.32	0.58	0.75	0.26	0.54	0.6	0.23	0.54	0.44	0.26	0.5	0.36	0.26	0.4	0.31	0.22	0.29	0.16	0.31
892	4.46	0.48	0.83	0.42	0.68	0.82	0.56	0.61	0.75	0.61	0.63	0.57	0.63	0.69	0.44	0.57	0.7	0.36	0.56	0.7	0.23	0.6	0.72	0.06	0.52	0.81	0.02	0.54	0.68	0.8	0.32	0.59	0.75	0.26	0.55	0.6	0.23	0.55	0.44	0.26	0.51	0.36	0.26	0.41	0.31	0.22	0.29	0.17	0.31
893	4.465	0.49	0.83	0.43	0.69	0.82	0.56	0.61	0.75	0.61	0.63	0.57	0.63	0.69	0.44	0.57	0.7	0.36	0.56	0.7	0.23	0.6	0.72	0.06	0.52	0.81	0.02	0.54	0.69	0.81	0.32	0.59	0.75	0.26	0.55	0.6	0.23	0.56	0.44	0.26	0.52	0.36	0.26	0.42	0.31	0.22	0.3	0.17	0.31
894	4.47	0.49	0.83	0.43	0.69	0.82	0.56	0.62	0.75	0.61	0.63	0.57	0.63	0.69	0.44	0.57	0.7	0.36	0.56	0.7	0.23	0.6	0.72	0.06	0.52	0.81	0.02	0.54	0.69	0.81	0.32	0.6	0.75	0.26	0.56	0.6	0.23	0.57	0.44	0.26	0.53	0.36	0.26	0.43	0.31	0.22	0.31	0.17	0.31
895	4.475	0.5	0.83	0.43	0.7	0.82	0.57	0.62	0.76	0.62	0.63	0.57	0.63	0.69	0.44	0.57	0.7	0.36	0.56	0.7	0.23	0.6	0.72	0.06	0.52	0.81	0.02	0.54	0.7	0.81	0.32	0.6	0.75	0.27	0.57	0.6	0.23	0.58	0.44	0.26	0.54	0.36	0.26	0.44	0.31	0.22	0.31	0.18	0.31
896	4.48	0.5	0.83	0.43	0.7	0.82	0.57	0.63	0.76	0.62	0.63	0.57	0.63	0.69	0.44	0.57	0.7	0.36	0.56	0.7	0.23	0.6	0.72	0.06	0.52	0.81	0.02	0.54	0.7	0.81	0.32	0.6	0.75	0.27	0.57	0.6	0.23	0.58	0.44	0.26	0.55	0.36	0.26	0.45	0.31	0.22	0.32	0.18	0.31
897	4.485	0.51	0.83	0.43	0.7	0.82	0.57	0.63	0.76	0.62	0.63	0.57	0.63	0.69	0.44	0.57	0.7	0.36	0.56	0.7	0.23	0.6	0.72	0.06	0.52	0.81	0.02	0.54	0.7	0.81	0.32	0.61	0.75	0.27	0.58	0.6	0.23	0.59	0.44	0.26	0.56	0.36	0.26	0.46	0.32	0.22	0.33	0.18	0.31
898	4.49	0.51	0.84	0.43	0.71	0.82	0.57	0.63	0.76	0.62	0.64	0.58	0.63	0.69	0.44	0.57	0.7	0.36	0.56	0.7	0.23	0.6	0.72	0.06	0.52	0.81	0.02	0.54	0.71	0.81	0.32	0.61	0.75	0.27	0.59	0.6	0.23	0.6	0.44	0.26	0.57	0.36	0.26	0.47	0.32	0.22	0.34	0.19	0.31
899	4.495	0.51	0.84	0.43	0.71	0.82	0.57	0.64	0.76	0.62	0.64	0.58	0.63	0.69	0.44	0.57	0.7	0.36	0.56	0.7	0.23	0.6	0.72	0.06	0.52	0.81	0.02	0.54	0.71	0.81	0.32	0.62	0.75	0.27	0.59	0.6	0.23	0.61	0.44	0.26	0.58	0.36	0.26	0.48	0.32	0.22	0.34	0.19	0.31
900	4.5	0.52	0.84	0.43	0.72	0.82	0.57	0.64	0.76	0.62	0.64	0.58	0.63	0.69	0.44	0.57	0.7	0.36	0.56	0.7	0.23	0.6	0.72	0.06	0.52	0.81	0.02	0.54	0.72	0.81	0.32	0.62	0.75	0.27	0.6	0.6	0.23	0.62	0.44	0.26	0.59	0.37	0.26	0.49	0.32	0.22	0.35	0.19	0.31
901	4.505	0.52	0.84	0.44	0.72	0.82	0.57	0.64	0.76	0.62	0.64	0.58	0.63	0.69	0.44	0.57	0.71	0.36	0.56	0.7	0.23	0.6	0.72	0.06	0.52	0.81	0.02	0.54	0.72	0.81	0.32	0.62	0.76	0.27	0.61	0.6	0.23	0.63	0.44	0.26	0.6	0.37	0.26	0.5	0.32	0.23	0.36	0.2	0.31
902	4.51	0.52	0.84	0.44	0.73	0.82	0.57	0.65	0.76	0.62	0.64	0.58	0.63	0.7	0.44	0.57	0.71	0.36	0.56	0.7	0.23	0.6	0.72	0.06	0.52	0.81	0.02	0.54	0.72	0.81	0.32	0.63	0.76	0.27	0.61	0.6	0.23	0.63	0.44	0.26	0.61	0.37	0.26	0.51	0.32	0.23	0.37	0.2	0.31
903	4.515	0.53	0.84	0.44	0.73	0.82	0.57	0.65	0.76	0.62	0.65	0.58	0.63	0.7	0.44	0.57	0.71	0.36	0.56	0.7	0.23	0.6	0.72	0.06	0.52	0.81	0.02	0.54	0.73	0.81	0.32	0.63	0.76	0.27	0.62	0.6	0.23	0.64	0.44	0.26	0.62	0.37	0.26	0.51	0.32	0.23	0.38	0.2	0.31
904	4.52	0.53	0.84	0.44	0.73	0.82	0.57	0.66	0.76	0.62	0.65	0.58	0.63	0.7	0.44	0.57	0.71	0.36	0.56	0.7	0.23	0.6	0.72	0.06	0.52	0.81	0.02	0.54	0.73	0.81	0.32	0.64	0.76	0.27	0.63	0.6	0.23	0.65	0.44	0.26	0.63	0.37	0.26	0.52	0.32	0.23	0.39	0.2	0.31
905	4.525	0.53	0.84	0.44	0.74	0.82	0.57	0.66	0.76	0.62	0.65	0.58	0.63	0.7	0.44	0.57	0.71	0.36	0.56	0.7	0.23	0.6	0.72	0.06	0.52	0.81	0.02	0.54	0.73	0.81	0.32	0.64	0.76	0.27	0.63	0.6	0.24	0.66	0.44	0.26	0.64	0.37	0.26	0.53	0.33	0.23	0.4	0.2	0.31
906	4.53	0.54	0.84	0.44	0.74	0.82	0.57	0.66	0.76	0.62	0.65	0.58	0.63	0.7	0.44	0.57	0.71	0.36	0.56	0.7	0.23	0.6	0.72	0.06	0.52	0.81	0.02	0.54	0.74	0.81	0.32	0.64	0.76	0.27	0.64	0.6	0.24	0.67	0.45	0.26	0.65	0.37	0.26	0.54	0.33	0.23	0.41	0.2	0.31
907	4.535	0.54	0.84	0.44	0.74	0.82	0.57	0.66	0.76	0.62	0.66	0.58	0.63	0.71	0.44	0.57	0.71	0.36	0.56	0.7	0.23	0.6	0.72	0.06	0.52	0.81	0.02	0.54	0.74	0.82	0.33	0.65	0.76	0.27	0.64	0.6	0.24	0.68	0.45	0.26	0.66	0.37	0.26	0.55	0.33	0.23	0.42	0.21	0.31
908	4.54	0.54	0.84	0.44	0.75	0.82	0.57	0.67	0.76	0.62	0.66	0.58	0.64	0.71	0.44	0.57	0.71	0.36	0.56	0.7	0.23	0.6	0.72	0.06	0.52	0.81	0.02	0.54	0.75	0.82	0.33	0.65	0.76	0.27	0.65	0.6	0.24	0.68	0.45	0.26	0.66	0.37	0.26	0.56	0.33	0.23	0.42	0.21	0.31
909	4.545	0.55	0.84	0.44	0.75	0.82	0.57	0.67	0.76	0.62	0.66	0.58	0.64	0.71	0.44	0.57	0.71	0.36	0.56	0.71	0.23	0.6	0.72	0.06	0.52	0.81	0.02	0.54	0.75	0.82	0.33	0.66	0.76	0.27	0.66	0.6	0.24	0.69	0.45	0.26	0.67	0.37	0.26	0.57	0.33	0.23	0.43	0.21	0.31
910	4.55	0.55	0.84	0.44	0.75	0.82	0.57	0.67	0.76	0.62	0.67	0.58	0.64	0.71	0.44	0.57	0.71	0.36	0.56	0.71	0.23	0.6	0.72	0.06	0.52	0.81	0.02	0.54	0.75	0.82	0.33	0.66	0.76	0.28	0.66	0.6	0.24	0.7	0.45	0.26	0.68	0.37	0.26	0.58	0.33	0.23	0.44	0.21	0.31
911	4.555	0.55	0.84	0.44	0.76	0.82	0.57	0.68	0.76	0.62	0.67	0.58	0.64	0.71	0.44	0.57	0.72	0.36	0.56	0.71	0.23	0.6	0.72	0.06	0.52	0.81	0.02	0.54	0.76	0.82	0.33	0.66	0.76	0.28	0.67	0.6	0.24	0.71	0.45	0.26	0.69	0.37	0.26	0.59	0.33	0.23	0.45	0.21	0.31
912	4.56	0.56	0.84	0.45	0.76	0.82	0.57	0.68	0.76	0.62	0.67	0.58	0.64	0.71	0.44	0.57	0.72	0.36	0.56	0.71	0.24	0.6	0.72	0.06	0.52	0.81	0.02	0.54	0.76	0.82	0.33	0.67	0.76	0.28	0.68	0.6	0.24	0.72	0.45	0.26	0.7	0.37	0.26	0.6	0.33	0.23	0.46	0.21	0.31
913	4.565	0.56	0.84	0.45	0.76	0.82	0.57	0.68	0.76	0.62	0.68	0.58	0.64	0.72	0.44	0.57	0.72	0.36	0.56	0.71	0.24	0.6	0.72	0.06	0.52	0.81	0.02	0.54	0.76	0.82	0.33	0.67	0.76	0.28	0.68	0.6	0.24	0.73	0.45	0.26	0.71	0.37	0.26	0.61	0.33	0.23	0.47	0.21	0.31
914	4.57	0.56	0.84	0.45	0.77	0.82	0.58	0.69	0.76	0.62	0.68	0.58	0.64	0.72	0.44	0.57	0.72	0.36	0.56	0.71	0.24	0.6	0.72	0.06	0.52	0.81	0.02	0.54	0.77	0.82	0.33	0.68	0.76	0.28	0.69	0.6	0.24	0.73	0.45	0.26	0.72	0.37	0.27	0.61	0.33	0.23	0.48	0.2	0.32
915	4.575	0.57	0.84	0.45	0.77	0.82	0.58	0.69	0.76	0.62	0.68	0.58	0.64	0.72	0.44	0.57	0.72	0.36	0.56	0.71	0.24	0.6	0.72	0.06	0.52	0.81	0.02	0.54	0.77	0.82	0.33	0.68	0.76	0.28	0.69	0.6	0.24	0.74	0.45	0.27	0.73	0.38	0.27	0.62	0.34	0.23	0.49	0.2	0.32
916	4.58	0.57	0.84	0.45	0.77	0.82	0.58	0.69	0.76	0.63	0.68	0.58	0.64	0.72	0.44	0.57	0.72	0.36	0.56	0.71	0.24	0.6	0.72	0.06	0.52	0.81	0.02	0.54	0.78	0.82	0.33	0.68	0.76	0.28	0.7	0.6	0.24	0.75	0.45	0.27	0.73	0.38	0.27	0.63	0.33	0.23	0.5	0.2	0.32
917	4.585	0.58	0.84	0.45	0.78	0.82	0.58	0.7	0.76	0.63	0.69	0.58	0.64	0.72	0.44	0.57	0.72	0.36	0.56	0.71	0.24	0.6	0.72	0.06	0.52	0.81	0.02	0.54	0.78	0.82	0.33	0.69	0.76	0.28	0.71	0.6	0.24	0.76	0.45	0.27	0.74	0.38	0.27	0.64	0.33	0.23	0.51	0.2	0.32
918	4.59	0.58	0.84	0.45	0.78	0.82	0.58	0.7	0.76	0.63	0.69	0.58	0.64	0.73	0.44	0.57	0.73	0.36	0.56	0.71	0.24	0.6	0.72	0.06	0.52	0.81	0.02	0.54	0.78	0.82	0.33	0.69	0.77	0.28	0.71	0.6	0.24	0.77	0.45	0.27	0.75	0.38	0.27	0.65	0.33	0.23	0.52	0.2	0.32
919	4.595	0.58	0.84	0.45	0.78	0.82	0.58	0.7	0.76	0.63	0.69	0.58	0.64	0.73	0.44	0.57	0.73	0.36	0.56	0.71	0.24	0.6	0.72	0.06	0.52	0.81	0.02	0.54	0.79	0.82	0.33	0.7	0.77	0.28	0.72	0.6	0.24	0.77	0.46	0.27	0.76	0.38	0.27	0.66	0.33	0.24	0.54	0.2	0.32
920	4.6	0.59	0.85	0.45	0.79	0.82	0.58	0.71	0.76	0.63	0.69	0.58	0.64	0.73	0.44	0.57	0.73	0.36	0.56	0.71	0.24	0.6	0.73	0.06	0.52	0.81	0.02	0.54	0.79	0.82	0.33	0.7	0.77	0.28	0.72	0.6	0.24	0.78	0.46	0.27	0.77	0.38	0.27	0.67	0.33	0.24	0.55	0.2	0.32
921	4.605	0.59	0.85	0.45	0.79	0.82	0.58	0.71	0.76	0.63	0.7	0.58	0.64	0.73	0.44	0.57	0.73	0.36	0.56	0.71	0.24	0.6	0.73	0.06	0.52	0.81	0.02	0.54	0.79	0.82	0.33	0.7	0.77	0.28	0.73	0.6	0.24	0.79	0.46	0.27	0.78	0.38	0.27	0.68	0.33	0.24	0.56	0.19	0.32
922	4.61	0.59	0.85	0.45	0.79	0.82	0.58	0.71	0.76	0.63	0.7	0.58	0.64	0.73	0.44	0.57	0.73	0.36	0.56	0.71	0.24	0.6	0.73	0.06	0.52	0.81	0.02	0.54	0.8	0.82	0.33	0.71	0.77	0.28	0.74	0.61	0.24	0.8	0.46	0.27	0.79	0.38	0.27	0.69	0.33	0.24	0.57	0.19	0.32
923	4.615	0.6	0.85	0.45	0.8	0.82	0.58	0.72	0.76	0.63	0.7	0.58	0.64	0.73	0.44	0.57	0.73	0.36	0.56	0.72	0.24	0.6	0.73	0.06	0.52	0.81	0.02	0.54	0.8	0.82	0.33	0.71	0.77	0.28	0.74	0.61	0.24	0.8	0.46	0.27	0.79	0.38	0.27	0.7	0.33	0.24	0.58	0.19	0.32
924	4.62	0.6	0.85	0.45	0.8	0.82	0.58	0.72	0.76	0.63	0.7	0.58	0.64	0.74	0.44	0.57	0.73	0.36	0.56	0.72	0.24	0.6	0.73	0.06	0.52	0.81	0.02	0.54	0.81	0.82	0.33	0.72	0.77	0.28	0.75	0.61	0.24	0.81	0.46	0.27	0.8	0.38	0.27	0.71	0.33	0.24	0.59	0.19	0.32
925	4.625	0.6	0.85	0.45	0.8	0.82	0.58	0.72	0.76	0.63	0.71	0.58	0.64	0.74	0.44	0.57	0.73	0.36	0.56	0.72	0.24	0.6	0.73	0.06	0.52	0.81	0.02	0.54	0.81	0.82	0.33	0.72	0.77	0.28	0.75	0.61	0.24	0.82	0.46	0.27	0.81	0.38	0.27	0.71	0.33	0.24	0.6	0.18	0.32
926	4.63	0.61	0.85	0.45	0.81	0.82	0.58	0.73	0.76	0.63	0.71	0.58	0.64	0.74	0.44	0.57	0.73	0.36	0.56	0.72	0.24	0.6	0.73	0.06	0.52	0.81	0.02	0.54	0.81	0.82	0.33	0.72	0.77	0.28	0.76	0.61	0.24	0.82	0.46	0.27	0.82	0.38	0.27	0.72	0.33	0.24	0.61	0.18	0.32
927	4.635	0.61	0.85	0.45	0.81	0.82	0.58	0.73	0.76	0.63	0.71	0.58	0.64	0.74	0.44	0.57	0.73	0.36	0.56	0.72	0.24	0.6	0.73	0.06	0.52	0.81	0.02	0.54	0.82	0.82	0.34	0.73	0.77	0.28	0.77	0.61	0.24	0.83	0.46	0.27	0.83	0.38	0.27	0.73	0.32	0.24	0.62	0.18	0.32
928	4.64	0.61	0.85	0.45	0.81	0.82	0.58	0.73	0.76	0.63	0.71	0.58	0.64	0.74	0.44	0.57	0.74	0.36	0.56	0.72	0.24	0.6	0.73	0.06	0.52	0.81	0.02	0.54	0.82	0.82	0.34	0.73	0.77	0.28	0.77	0.61	0.24	0.84	0.46	0.27	0.83	0.38	0.28	0.74	0.32	0.24	0.63	0.17	0.32
929	4.645	0.62	0.85	0.45	0.82	0.82	0.58	0.74	0.76	0.63	0.71	0.58	0.64	0.74	0.44	0.57	0.74	0.36	0.56	0.72	0.24	0.6	0.73	0.06	0.52	0.81	0.02	0.54	0.82	0.83	0.34	0.74	0.77	0.28	0.78	0.61	0.24	0.85	0.46	0.27	0.84	0.39	0.28	0.75	0.32	0.24	0.65	0.17	0.33
930	4.65	0.62	0.85	0.45	0.82	0.82	0.58	0.74	0.76	0.63	0.72	0.58	0.64	0.74	0.44	0.57	0.74	0.36	0.56	0.72	0.24	0.6	0.73	0.06	0.52	0.81	0.02	0.54	0.83	0.83	0.34	0.74	0.77	0.28	0.78	0.61	0.24	0.85	0.47	0.27	0.85	0.39	0.28	0.76	0.32	0.24	0.66	0.17	0.33
931	4.655	0.62	0.85	0.45	0.82	0.82	0.58	0.74	0.76	0.63	0.72	0.58	0.64	0.74	0.44	0.57	0.74	0.36	0.56	0.72	0.24	0.6	0.73	0.06	0.52	0.81	0.02	0.54	0.83	0.83	0.34	0.74	0.77	0.28	0.79	0.61	0.24	0.86	0.47	0.27	0.86	0.39	0.28	0.77	0.32	0.24	0.67	0.16	0.33
932	4.66	0.63	0.85	0.45	0.83	0.82	0.58	0.74	0.76	0.63	0.72	0.58	0.64	0.75	0.44	0.57	0.74	0.36	0.56	0.72	0.24	0.6	0.73	0.06	0.52	0.81	0.02	0.54	0.83	0.83	0.34	0.75	0.77	0.28	0.8	0.61	0.24	0.87	0.47	0.28	0.86	0.39	0.28	0.78	0.32	0.24	0.68	0.16	0.33
933	4.665	0.63	0.85	0.45	0.83	0.82	0.58	0.75	0.76	0.63	0.72	0.58	0.64	0.75	0.44	0.57	0.74	0.36	0.56	0.72	0.24	0.6	0.73	0.06	0.52	0.81	0.02	0.54	0.84	0.83	0.34	0.75	0.77	0.28	0.8	0.61	0.24	0.87	0.47	0.28	0.87	0.39	0.28	0.79	0.31	0.24	0.69	0.16	0.33
934	4.67	0.63	0.85	0.45	0.83	0.82	0.58	0.75	0.76	0.63	0.72	0.58	0.64	0.75	0.44	0.57	0.74	0.36	0.56	0.72	0.24	0.6	0.73	0.06	0.52	0.81	0.02	0.54	0.84	0.83	0.34	0.75	0.77	0.28	0.81	0.61	0.24	0.88	0.47	0.28	0.88	0.39	0.28	0.79	0.31	0.24	0.71	0.15	0.33
935	4.675	0.64	0.85	0.45	0.84	0.82	0.58	0.75	0.76	0.63	0.72	0.58	0.64	0.75	0.44	0.57	0.74	0.36	0.56	0.72	0.24	0.6	0.73	0.06	0.52	0.81	0.02	0.54	0.84	0.83	0.34	0.76	0.77	0.28	0.81	0.61	0.24	0.88	0.47	0.28	0.88	0.39	0.28	0.8	0.31	0.25	0.72	0.15	0.33
936	4.68	0.64	0.85	0.45	0.84	0.82	0.58	0.76	0.76	0.63	0.73	0.58	0.64	0.75	0.44	0.57	0.74	0.36	0.56	0.72	0.24	0.6	0.73	0.06	0.52	0.81	0.02	0.54	0.85	0.83	0.34	0.76	0.77	0.28	0.82	0.61	0.24	0.89	0.47	0.28	0.89	0.39	0.28	0.81	0.31	0.25	0.73	0.15	0.33
937	4.685	0.65	0.85	0.45	0.84	0.82	0.59	0.76	0.76	0.63	0.73	0.58	0.64	0.75	0.44	0.57	0.74	0.36	0.56	0.72	0.24	0.6	0.73	0.06	0.52	0.81	0.02	0.54	0.85	0.83	0.34	0.76	0.77	0.28	0.82	0.61	0.24	0.9	0.47	0.28	0.9	0.39	0.28	0.82	0.31	0.25	0.74	0.14	0.33
938	4.69	0.65	0.85	0.45	0.85	0.82	0.59	0.76	0.76	0.63	0.73	0.58	0.64	0.75	0.44	0.57	0.75	0.36	0.56	0.72	0.24	0.6	0.73	0.06	0.52	0.81	0.02	0.54	0.85	0.83	0.34	0.77	0.77	0.28	0.83	0.61	0.24	0.9	0.47	0.28	0.9	0.39	0.28	0.83	0.31	0.25	0.76	0.14	0.33
939	4.695	0.65	0.85	0.45	0.85	0.82	0.59	0.77	0.76	0.63	0.73	0.58	0.64	0.76	0.44	0.57	0.75	0.36	0.56	0.72	0.24	0.6	0.73	0.06	0.52	0.81	0.02	0.54	0.86	0.83	0.34	0.77	0.77	0.28	0.83	0.61	0.24	0.91	0.47	0.28	0.91	0.39	0.29	0.84	0.31	0.25	0.77	0.14	0.33
940	4.7	0.66	0.85	0.45	0.85	0.82	0.59	0.77	0.76	0.63	0.73	0.58	0.64	0.76	0.44	0.57	0.75	0.36	0.56	0.72	0.24	0.6	0.73	0.06	0.52	0.81	0.02	0.54	0.86	0.83	0.34	0.77	0.77	0.28	0.84	0.61	0.24	0.91	0.47	0.28	0.92	0.39	0.29	0.85	0.3	0.25	0.78	0.13	0.33
941	4.705	0.66	0.85	0.45	0.86	0.82	0.59	0.77	0.76	0.63	0.74	0.59	0.64	0.76	0.44	0.57	0.75	0.36	0.56	0.72	0.24	0.6	0.73	0.06	0.52	0.81	0.02	0.54	0.87	0.82	0.34	0.78	0.77	0.28	0.84	0.61	0.24	0.92	0.47	0.28	0.92	0.39	0.29	0.85	0.3	0.25	0.79	0.13	0.33
942	4.71	0.66	0.85	0.45	0.86	0.82	0.59	0.78	0.75	0.63	0.74	0.59	0.64	0.76	0.44	0.57	0.75	0.36	0.56	0.72	0.24	0.6	0.73	0.06	0.52	0.81	0.02	0.54	0.87	0.82	0.34	0.78	0.77	0.28	0.84	0.61	0.24	0.92	0.47	0.28	0.93	0.39	0.29	0.86	0.3	0.25	0.81	0.12	0.34
943	4.715	0.67	0.85	0.45	0.87	0.82	0.59	0.78	0.75	0.63	0.74	0.59	0.64	0.76	0.44	0.57	0.75	0.36	0.56	0.73	0.24	0.6	0.73	0.06	0.52	0.81	0.02	0.54	0.87	0.82	0.34	0.79	0.77	0.28	0.85	0.61	0.24	0.93	0.47	0.28	0.93	0.39	0.29	0.87	0.3	0.25	0.82	0.12	0.34
944	4.72	0.67	0.85	0.45	0.87	0.82	0.59	0.78	0.75	0.63	0.74	0.59	0.64	0.76	0.44	0.57	0.75	0.36	0.56	0.73	0.24	0.6	0.73	0.06	0.52	0.81	0.02	0.54	0.88	0.82	0.34	0.79	0.77	0.28	0.85	0.61	0.24	0.93	0.48	0.28	0.94	0.39	0.29	0.88	0.3	0.25	0.83	0.12	0.34
945	4.725	0.67	0.85	0.45	0.87	0.82	0.59	0.79	0.75	0.63	0.75	0.59	0.64	0.77	0.44	0.57	0.75	0.36	0.56	0.73	0.24	0.6	0.73	0.06	0.52	0.81	0.02	0.54	0.88	0.82	0.34	0.79	0.77	0.28	0.86	0.61	0.24	0.94	0.48	0.28	0.95	0.39	0.29	0.88	0.3	0.25	0.85	0.11	0.34
946	4.73	0.68	0.84	0.45	0.88	0.82	0.59	0.79	0.75	0.63	0.75	0.59	0.64	0.77	0.44	0.57	0.76	0.36	0.56	0.73	0.24	0.6	0.73	0.06	0.52	0.81	0.02	0.54	0.88	0.82	0.34	0.8	0.77	0.28	0.86	0.61	0.24	0.94	0.48	0.28	0.95	0.39	0.29	0.89	0.29	0.26	0.86	0.11	0.34
947	4.735	0.68	0.84	0.45	0.88	0.82	0.59	0.79	0.75	0.63	0.75	0.59	0.64	0.77	0.44	0.57	0.76	0.36	0.56	0.73	0.24	0.6	0.73	0.06	0.52	0.81	0.02	0.54	0.89	0.82	0.34	0.8	0.77	0.28	0.86	0.61	0.24	0.95	0.48	0.29	0.96	0.39	0.29	0.9	0.29	0.26	0.87	0.11	0.34
948	4.74	0.68	0.84	0.45	0.88	0.82	0.59	0.8	0.75	0.63	0.75	0.59	0.64	0.77	0.44	0.57	0.76	0.36	0.56	0.73	0.24	0.6	0.73	0.06	0.52	0.81	0.02	0.54	0.89	0.82	0.34	0.8	0.77	0.28	0.87	0.61	0.24	0.95	0.48	0.29	0.96	0.39	0.29	0.91	0.29	0.26	0.88	0.11	0.34
949	4.745	0.69	0.84	0.45	0.89	0.82	0.59	0.8	0.75	0.63	0.76	0.59	0.64	0.77	0.44	0.57	0.76	0.36	0.56	0.73	0.24	0.6	0.73	0.06	0.52	0.81	0.02	0.54	0.89	0.82	0.34	0.81	0.77	0.28	0.87	0.61	0.24	0.96	0.47	0.29	0.97	0.39	0.29	0.91	0.29	0.26	0.9	0.1	0.34
950	4.75	0.69	0.84	0.45	0.89	0.81	0.59	0.8	0.75	0.63	0.76	0.58	0.64	0.78	0.44	0.57	0.76	0.36	0.56	0.73	0.24	0.6	0.73	0.06	0.52	0.81	0.02	0.54	0.9	0.82	0.34	0.81	0.77	0.28	0.88	0.61	0.24	0.96	0.47	0.29	0.97	0.39	0.29	0.92	0.29	0.26	0.91	0.1	0.34
951	4.755	0.69	0.84	0.45	0.89	0.81	0.59	0.81	0.75	0.63	0.76	0.58	0.64	0.78	0.44	0.57	0.76	0.36	0.56	0.73	0.24	0.6	0.73	0.06	0.52	0.81	0.02	0.54	0.9	0.82	0.34	0.81	0.77	0.28	0.88	0.61	0.24	0.96	0.47	0.29	0.98	0.39	0.3	0.93	0.28	0.26	0.92	0.1	0.34
952	4.76	0.7	0.84	0.45	0.9	0.81	0.59	0.81	0.75	0.63	0.77	0.58	0.64	0.78	0.44	0.57	0.77	0.36	0.56	0.73	0.24	0.6	0.73	0.06	0.52	0.81	0.02	0.54	0.9	0.82	0.34	0.82	0.77	0.28	0.88	0.61	0.24	0.97	0.47	0.29	0.98	0.39	0.3	0.94	0.28	0.26	0.94	0.09	0.34
953	4.765	0.7	0.84	0.45	0.9	0.81	0.59	0.81	0.75	0.63	0.77	0.58	0.64	0.78	0.44	0.57	0.77	0.36	0.56	0.73	0.24	0.6	0.73	0.06	0.52	0.81	0.02	0.54	0.91	0.82	0.34	0.82	0.77	0.28	0.89	0.61	0.24	0.97	0.47	0.29	0.99	0.38	0.3	0.94	0.28	0.26	0.95	0.09	0.34
954	4.77	0.71	0.84	0.45	0.9	0.81	0.59	0.82	0.75	0.63	0.77	0.58	0.64	0.78	0.44	0.57	0.77	0.36	0.56	0.74	0.24	0.6	0.73	0.06	0.52	0.81	0.02	0.54	0.91	0.82	0.34	0.82	0.77	0.28	0.89	0.61	0.24	0.97	0.47	0.29	0.99	0.38	0.3	0.95	0.28	0.26	0.96	0.09	0.34
955	4.775	0.71	0.84	0.45	0.91	0.81	0.59	0.82	0.75	0.63	0.78	0.58	0.64	0.79	0.44	0.57	0.77	0.36	0.56	0.74	0.24	0.6	0.73	0.06	0.52	0.81	0.02	0.54	0.92	0.82	0.34	0.83	0.77	0.28	0.89	0.6	0.24	0.98	0.47	0.29	0.99	0.38	0.3	0.96	0.27	0.26	0.98	0.09	0.34
956	4.78	0.71	0.84	0.45	0.91	0.81	0.59	0.83	0.75	0.63	0.78	0.58	0.64	0.79	0.44	0.57	0.77	0.36	0.56	0.74	0.24	0.6	0.73	0.07	0.52	0.81	0.02	0.54	0.92	0.82	0.34	0.83	0.76	0.28	0.9	0.6	0.24	0.98	0.47	0.29	1	0.38	0.3	0.96	0.27	0.26	0.99	0.09	0.34
957	4.785	0.72	0.84	0.45	0.92	0.81	0.59	0.83	0.75	0.63	0.78	0.58	0.64	0.79	0.44	0.57	0.77	0.36	0.56	0.74	0.24	0.6	0.73	0.07	0.52	0.81	0.02	0.54	0.92	0.82	0.34	0.83	0.76	0.28	0.9	0.6	0.25	0.98	0.47	0.29	1	0.38	0.3	0.97	0.27	0.27	1	0.09	0.35
958	4.79	0.72	0.84	0.45	0.92	0.81	0.59	0.83	0.75	0.63	0.79	0.58	0.64	0.79	0.44	0.57	0.78	0.36	0.56	0.74	0.24	0.6	0.73	0.07	0.52	0.81	0.02	0.54	0.93	0.82	0.34	0.84	0.76	0.28	0.9	0.6	0.25	0.99	0.47	0.29	1.01	0.38	0.3	0.98	0.27	0.27	1.02	0.08	0.35
959	4.795	0.72	0.84	0.45	0.92	0.81	0.59	0.84	0.75	0.63	0.79	0.58	0.64	0.8	0.44	0.57	0.78	0.36	0.56	0.74	0.24	0.6	0.73	0.07	0.52	0.81	0.02	0.54	0.93	0.82	0.34	0.84	0.76	0.28	0.91	0.6	0.25	0.99	0.47	0.3	1.01	0.38	0.3	0.99	0.27	0.27	1.03	0.08	0.35
960	4.8	0.73	0.84	0.45	0.93	0.81	0.59	0.84	0.75	0.63	0.79	0.58	0.64	0.8	0.44	0.57	0.78	0.36	0.56	0.74	0.24	0.6	0.73	0.07	0.52	0.81	0.02	0.54	0.93	0.82	0.34	0.85	0.76	0.28	0.91	0.6	0.25	0.99	0.46	0.3	1.02	0.38	0.3	1	0.26	0.27	1.04	0.08	0.35
961	4.805	0.73	0.84	0.45	0.93	0.81	0.59	0.84	0.75	0.63	0.79	0.58	0.64	0.8	0.44	0.57	0.78	0.36	0.56	0.74	0.24	0.6	0.73	0.07	0.52	0.81	0.02	0.54	0.94	0.82	0.34	0.85	0.76	0.28	0.91	0.6	0.25	0.99	0.46	0.3	1.02	0.37	0.3	1	0.26	0.27	1.06	0.08	0.35
962	4.81	0.73	0.84	0.45	0.93	0.81	0.59	0.85	0.75	0.63	0.8	0.58	0.64	0.8	0.44	0.57	0.78	0.36	0.56	0.74	0.24	0.6	0.73	0.07	0.52	0.81	0.02	0.54	0.94	0.81	0.34	0.85	0.76	0.28	0.91	0.6	0.25	1	0.46	0.3	1.02	0.37	0.31	1.01	0.26	0.27	1.07	0.08	0.35
963	4.815	0.74	0.84	0.45	0.94	0.81	0.59	0.85	0.75	0.63	0.8	0.58	0.64	0.81	0.44	0.57	0.79	0.36	0.56	0.75	0.24	0.6	0.73	0.07	0.52	0.81	0.02	0.54	0.95	0.81	0.34	0.86	0.76	0.28	0.92	0.6	0.25	1	0.46	0.3	1.03	0.37	0.31	1.02	0.26	0.27	1.08	0.08	0.35
964	4.82	0.74	0.84	0.45	0.94	0.81	0.59	0.85	0.75	0.63	0.8	0.58	0.64	0.81	0.44	0.57	0.79	0.36	0.56	0.75	0.24	0.6	0.73	0.07	0.52	0.81	0.02	0.54	0.95	0.81	0.34	0.86	0.76	0.28	0.92	0.59	0.25	1	0.46	0.3	1.03	0.37	0.31	1.03	0.26	0.27	1.09	0.08	0.35
965	4.825	0.75	0.84	0.45	0.95	0.81	0.59	0.86	0.75	0.63	0.81	0.58	0.64	0.81	0.44	0.57	0.79	0.36	0.56	0.75	0.24	0.6	0.73	0.07	0.52	0.81	0.02	0.54	0.96	0.81	0.34	0.87	0.76	0.28	0.92	0.59	0.25	1	0.46	0.3	1.04	0.37	0.31	1.03	0.26	0.27	1.1	0.08	0.35
966	4.83	0.75	0.84	0.45	0.95	0.81	0.59	0.86	0.75	0.63	0.81	0.58	0.64	0.81	0.44	0.57	0.79	0.36	0.56	0.75	0.24	0.6	0.73	0.07	0.52	0.81	0.02	0.54	0.96	0.81	0.34	0.87	0.76	0.28	0.93	0.59	0.25	1.01	0.46	0.3	1.04	0.37	0.31	1.04	0.25	0.27	1.12	0.08	0.35
967	4.835	0.75	0.83	0.45	0.95	0.81	0.59	0.87	0.75	0.63	0.81	0.58	0.64	0.82	0.44	0.57	0.79	0.36	0.56	0.75	0.24	0.6	0.73	0.07	0.52	0.81	0.02	0.54	0.96	0.81	0.34	0.87	0.76	0.28	0.93	0.59	0.25	1.01	0.46	0.3	1.04	0.37	0.31	1.05	0.25	0.27	1.13	0.08	0.35
968	4.84	0.76	0.83	0.45	0.96	0.81	0.59	0.87	0.75	0.63	0.82	0.58	0.64	0.82	0.44	0.57	0.8	0.36	0.56	0.75	0.24	0.6	0.73	0.07	0.52	0.81	0.02	0.54	0.97	0.81	0.34	0.88	0.75	0.28	0.93	0.59	0.25	1.01	0.45	0.3	1.05	0.37	0.31	1.06	0.25	0.27	1.14	0.08	0.35
969	4.845	0.76	0.83	0.45	0.96	0.81	0.59	0.87	0.74	0.63	0.82	0.58	0.64	0.82	0.44	0.57	0.8	0.36	0.56	0.75	0.24	0.6	0.73	0.07	0.52	0.81	0.02	0.54	0.97	0.81	0.34	0.88	0.75	0.28	0.93	0.59	0.25	1.01	0.45	0.31	1.05	0.37	0.31	1.06	0.25	0.27	1.15	0.08	0.35
970	4.85	0.77	0.83	0.45	0.97	0.81	0.59	0.88	0.74	0.63	0.82	0.58	0.64	0.82	0.44	0.57	0.8	0.36	0.56	0.75	0.24	0.6	0.73	0.07	0.52	0.81	0.02	0.54	0.98	0.81	0.34	0.89	0.75	0.28	0.94	0.59	0.25	1.02	0.45	0.31	1.05	0.36	0.31	1.07	0.25	0.27	1.16	0.08	0.35
971	4.855	0.77	0.83	0.45	0.97	0.81	0.59	0.88	0.74	0.63	0.82	0.58	0.64	0.83	0.44	0.57	0.8	0.36	0.56	0.76	0.24	0.6	0.73	0.07	0.52	0.81	0.02	0.54	0.98	0.81	0.34	0.89	0.75	0.28	0.94	0.59	0.25	1.02	0.45	0.31	1.06	0.36	0.31	1.07	0.25	0.27	1.17	0.08	0.35
972	4.86	0.78	0.83	0.45	0.97	0.81	0.59	0.89	0.74	0.63	0.83	0.58	0.64	0.83	0.44	0.57	0.8	0.36	0.56	0.76	0.24	0.6	0.73	0.07	0.52	0.81	0.02	0.54	0.99	0.81	0.34	0.9	0.75	0.28	0.94	0.59	0.25	1.02	0.45	0.31	1.06	0.36	0.32	1.08	0.25	0.27	1.18	0.09	0.35
973	4.865	0.78	0.83	0.45	0.98	0.81	0.59	0.89	0.74	0.63	0.83	0.58	0.64	0.83	0.44	0.57	0.81	0.36	0.56	0.76	0.24	0.6	0.73	0.07	0.52	0.81	0.02	0.54	0.99	0.81	0.34	0.9	0.75	0.28	0.95	0.58	0.25	1.03	0.45	0.31	1.07	0.36	0.32	1.09	0.25	0.27	1.18	0.09	0.35
974	4.87	0.78	0.83	0.45	0.98	0.81	0.59	0.89	0.74	0.63	0.83	0.58	0.64	0.83	0.44	0.57	0.81	0.36	0.56	0.76	0.25	0.6	0.73	0.07	0.52	0.81	0.02	0.54	0.99	0.81	0.34	0.91	0.75	0.28	0.95	0.58	0.25	1.03	0.45	0.31	1.07	0.36	0.32	1.09	0.25	0.28	1.19	0.09	0.35
975	4.875	0.79	0.83	0.45	0.99	0.8	0.59	0.9	0.74	0.63	0.84	0.58	0.64	0.84	0.44	0.57	0.81	0.36	0.57	0.76	0.25	0.6	0.73	0.07	0.52	0.81	0.02	0.54	1	0.81	0.34	0.91	0.75	0.28	0.95	0.58	0.25	1.03	0.44	0.31	1.07	0.36	0.32	1.1	0.25	0.28	1.2	0.09	0.35
976	4.88	0.79	0.83	0.45	0.99	0.8	0.59	0.9	0.74	0.63	0.84	0.58	0.64	0.84	0.44	0.57	0.81	0.36	0.57	0.76	0.25	0.6	0.73	0.07	0.52	0.81	0.02	0.54	1	0.81	0.34	0.91	0.75	0.28	0.96	0.58	0.25	1.03	0.44	0.31	1.08	0.36	0.32	1.1	0.25	0.28	1.21	0.09	0.35
977	4.885	0.8	0.83	0.45	1	0.8	0.59	0.91	0.74	0.63	0.84	0.58	0.64	0.84	0.44	0.57	0.82	0.36	0.57	0.77	0.25	0.6	0.73	0.07	0.52	0.81	0.02	0.54	1.01	0.81	0.34	0.92	0.75	0.28	0.96	0.58	0.25	1.04	0.44	0.31	1.08	0.36	0.32	1.1	0.25	0.28	1.21	0.09	0.36
978	4.89	0.8	0.83	0.45	1	0.8	0.59	0.91	0.74	0.63	0.85	0.58	0.64	0.85	0.44	0.57	0.82	0.36	0.57	0.77	0.25	0.6	0.73	0.07	0.52	0.81	0.02	0.54	1.01	0.81	0.34	0.92	0.75	0.28	0.96	0.58	0.25	1.04	0.44	0.31	1.08	0.36	0.32	1.11	0.24	0.28	1.22	0.09	0.36
979	4.895	0.81	0.83	0.45	1.01	0.8	0.59	0.92	0.74	0.63	0.85	0.58	0.64	0.85	0.44	0.57	0.82	0.36	0.57	0.77	0.25	0.6	0.74	0.08	0.52	0.81	0.02	0.54	1.02	0.8	0.34	0.93	0.75	0.28	0.97	0.58	0.25	1.04	0.44	0.31	1.09	0.35	0.32	1.11	0.24	0.28	1.23	0.09	0.36
980	4.9	0.81	0.83	0.45	1.01	0.8	0.59	0.92	0.74	0.63	0.85	0.58	0.64	0.85	0.44	0.57	0.82	0.36	0.57	0.77	0.25	0.6	0.74	0.08	0.52	0.81	0.02	0.54	1.02	0.8	0.34	0.93	0.75	0.28	0.97	0.58	0.25	1.05	0.44	0.31	1.09	0.35	0.32	1.12	0.24	0.28	1.23	0.09	0.36
981	4.905	0.81	0.83	0.45	1.01	0.8	0.59	0.92	0.74	0.63	0.86	0.58	0.64	0.86	0.44	0.58	0.83	0.36	0.57	0.77	0.25	0.6	0.74	0.08	0.52	0.81	0.02	0.54	1.03	0.8	0.34	0.94	0.74	0.28	0.98	0.58	0.25	1.05	0.44	0.31	1.1	0.35	0.32	1.12	0.24	0.28	1.24	0.09	0.36
982	4.91	0.82	0.82	0.45	1.02	0.8	0.58	0.93	0.74	0.63	0.86	0.58	0.64	0.86	0.44	0.58	0.83	0.36	0.57	0.77	0.25	0.61	0.74	0.08	0.52	0.81	0.02	0.54	1.03	0.8	0.34	0.94	0.74	0.28	0.98	0.58	0.25	1.06	0.44	0.31	1.1	0.35	0.32	1.12	0.24	0.28	1.24	0.09	0.36
983	4.915	0.82	0.82	0.45	1.02	0.8	0.58	0.93	0.74	0.63	0.87	0.59	0.64	0.86	0.44	0.58	0.83	0.36	0.57	0.78	0.25	0.61	0.74	0.08	0.52	0.81	0.02	0.54	1.04	0.8	0.34	0.95	0.74	0.28	0.99	0.58	0.25	1.06	0.44	0.32	1.1	0.35	0.32	1.13	0.24	0.29	1.25	0.09	0.36
984	4.92	0.83	0.82	0.45	1.03	0.8	0.58	0.94	0.74	0.63	0.87	0.59	0.64	0.86	0.44	0.58	0.84	0.36	0.57	0.78	0.25	0.61	0.74	0.08	0.52	0.81	0.02	0.54	1.04	0.8	0.34	0.95	0.74	0.28	0.99	0.58	0.25	1.07	0.44	0.32	1.11	0.35	0.32	1.13	0.24	0.29	1.25	0.09	0.36
985	4.925	0.83	0.82	0.45	1.03	0.8	0.58	0.94	0.74	0.63	0.87	0.59	0.64	0.87	0.44	0.58	0.84	0.36	0.57	0.78	0.25	0.61	0.74	0.08	0.52	0.81	0.02	0.54	1.05	0.8	0.34	0.96	0.74	0.28	1	0.57	0.25	1.07	0.43	0.32	1.11	0.35	0.32	1.13	0.24	0.29	1.25	0.08	0.36
986	4.93	0.84	0.82	0.45	1.04	0.8	0.58	0.95	0.74	0.63	0.88	0.59	0.64	0.87	0.44	0.58	0.84	0.36	0.57	0.78	0.25	0.61	0.74	0.08	0.52	0.81	0.02	0.54	1.05	0.8	0.33	0.96	0.74	0.28	1	0.57	0.25	1.08	0.43	0.32	1.12	0.35	0.32	1.14	0.24	0.29	1.26	0.08	0.36
987	4.935	0.84	0.82	0.45	1.04	0.8	0.58	0.95	0.74	0.63	0.88	0.59	0.64	0.88	0.44	0.58	0.85	0.36	0.57	0.79	0.25	0.61	0.74	0.08	0.52	0.81	0.02	0.54	1.06	0.8	0.33	0.97	0.74	0.28	1.01	0.57	0.25	1.08	0.43	0.32	1.12	0.35	0.32	1.14	0.23	0.29	1.26	0.08	0.36
988	4.94	0.85	0.82	0.44	1.05	0.8	0.58	0.95	0.74	0.63	0.88	0.59	0.64	0.88	0.44	0.58	0.85	0.36	0.57	0.79	0.25	0.61	0.74	0.08	0.52	0.81	0.02	0.54	1.06	0.8	0.33	0.97	0.74	0.28	1.01	0.57	0.25	1.09	0.43	0.32	1.13	0.35	0.33	1.15	0.23	0.29	1.26	0.08	0.37
989	4.945	0.85	0.82	0.44	1.05	0.8	0.58	0.96	0.74	0.63	0.89	0.59	0.64	0.88	0.44	0.58	0.85	0.36	0.57	0.79	0.25	0.61	0.74	0.08	0.52	0.81	0.02	0.54	1.07	0.8	0.33	0.98	0.74	0.28	1.02	0.57	0.25	1.09	0.43	0.32	1.13	0.35	0.33	1.15	0.23	0.29	1.26	0.08	0.37
990	4.95	0.86	0.82	0.44	1.06	0.8	0.58	0.96	0.74	0.63	0.89	0.59	0.64	0.89	0.44	0.58	0.85	0.36	0.57	0.79	0.25	0.61	0.74	0.09	0.52	0.81	0.02	0.54	1.07	0.8	0.33	0.98	0.74	0.28	1.02	0.57	0.25	1.1	0.43	0.32	1.14	0.35	0.33	1.15	0.23	0.29	1.26	0.07	0.37
991	4.955	0.86	0.82	0.44	1.06	0.8	0.58	0.97	0.74	0.62	0.9	0.59	0.64	0.89	0.44	0.58	0.86	0.36	0.57	0.79	0.26	0.61	0.74	0.09	0.53	0.81	0.02	0.54	1.08	0.8	0.33	0.99	0.74	0.28	1.03	0.57	0.25	1.1	0.43	0.32	1.14	0.34	0.33	1.16	0.23	0.29	1.26	0.07	0.37
992	4.96	0.87	0.82	0.44	1.07	0.8	0.58	0.97	0.74	0.62	0.9	0.59	0.64	0.89	0.44	0.58	0.86	0.36	0.57	0.8	0.26	0.61	0.74	0.09	0.53	0.81	0.02	0.54	1.08	0.8	0.33	0.99	0.74	0.28	1.03	0.57	0.25	1.11	0.43	0.32	1.15	0.34	0.33	1.16	0.23	0.29	1.27	0.07	0.37
993	4.965	0.87	0.82	0.44	1.07	0.8	0.58	0.98	0.74	0.62	0.9	0.59	0.64	0.9	0.44	0.58	0.86	0.36	0.57	0.8	0.26	0.61	0.74	0.09	0.53	0.81	0.02	0.54	1.09	0.8	0.33	1	0.74	0.28	1.04	0.57	0.25	1.12	0.43	0.32	1.15	0.34	0.33	1.17	0.23	0.29	1.27	0.07	0.37
994	4.97	0.88	0.81	0.44	1.08	0.8	0.58	0.98	0.74	0.62	0.91	0.59	0.64	0.9	0.44	0.58	0.87	0.36	0.57	0.8	0.26	0.61	0.75	0.09	0.53	0.81	0.02	0.54	1.09	0.8	0.33	1	0.74	0.28	1.05	0.57	0.25	1.12	0.43	0.32	1.16	0.34	0.33	1.17	0.23	0.29	1.27	0.07	0.37
995	4.975	0.88	0.81	0.44	1.08	0.8	0.58	0.99	0.74	0.62	0.91	0.59	0.64	0.9	0.44	0.58	0.87	0.36	0.57	0.8	0.26	0.61	0.75	0.09	0.53	0.81	0.02	0.54	1.1	0.8	0.33	1.01	0.74	0.28	1.05	0.57	0.25	1.13	0.43	0.32	1.16	0.34	0.33	1.17	0.23	0.29	1.27	0.07	0.37
996	4.98	0.89	0.81	0.44	1.09	0.8	0.58	0.99	0.74	0.62	0.92	0.59	0.63	0.91	0.44	0.58	0.87	0.36	0.57	0.81	0.26	0.61	0.75	0.09	0.53	0.81	0.02	0.54	1.1	0.8	0.33	1.02	0.74	0.28	1.06	0.57	0.25	1.13	0.43	0.32	1.17	0.34	0.33	1.18	0.23	0.29	1.27	0.06	0.37
997	4.985	0.89	0.81	0.44	1.09	0.8	0.58	1	0.74	0.62	0.92	0.59	0.63	0.91	0.44	0.58	0.88	0.36	0.57	0.81	0.26	0.61	0.75	0.09	0.53	0.81	0.02	0.54	1.11	0.8	0.33	1.02	0.74	0.28	1.07	0.57	0.25	1.14	0.43	0.31	1.17	0.34	0.33	1.18	0.22	0.29	1.28	0.06	0.37
998	4.99	0.9	0.81	0.44	1.1	0.8	0.58	1	0.73	0.62	0.93	0.59	0.63	0.92	0.44	0.58	0.88	0.36	0.57	0.81	0.26	0.61	0.75	0.1	0.53	0.81	0.02	0.54	1.12	0.8	0.33	1.03	0.73	0.28	1.07	0.57	0.25	1.14	0.43	0.31	1.17	0.34	0.33	1.19	0.22	0.29	1.28	0.06	0.38
999	4.995	0.9	0.81	0.44	1.1	0.8	0.58	1.01	0.73	0.62	0.93	0.59	0.63	0.92	0.44	0.58	0.89	0.36	0.57	0.82	0.26	0.61	0.75	0.1	0.53	0.81	0.02	0.54	1.12	0.8	0.33	1.03	0.73	0.28	1.08	0.57	0.25	1.15	0.43	0.31	1.18	0.34	0.33	1.19	0.22	0.29	1.28	0.06	0.38
1000	5	0.91	0.81	0.44	1.11	0.8	0.58	1.01	0.73	0.62	0.93	0.59	0.63	0.93	0.44	0.58	0.89	0.36	0.57	0.82	0.26	0.62	0.75	0.1	0.53	0.81	0.02	0.54	1.13	0.8	0.33	1.04	0.73	0.27	1.08	0.57	0.25	1.15	0.43	0.31	1.18	0.34	0.33	1.2	0.22	0.29	1.28	0.06	0.38
1001	5.005	0.92	0.81	0.44	1.11	0.8	0.58	1.02	0.73	0.62	0.94	0.59	0.63	0.93	0.44	0.58	0.89	0.36	0.58	0.82	0.26	0.62	0.75	0.1	0.53	0.81	0.02	0.54	1.13	0.8	0.33	1.05	0.73	0.27	1.09	0.57	0.25	1.16	0.43	0.31	1.19	0.34	0.32	1.2	0.22	0.29	1.29	0.06	0.37
1002	5.01	0.92	0.81	0.44	1.12	0.8	0.58	1.02	0.73	0.62	0.94	0.59	0.63	0.93	0.44	0.58	0.9	0.36	0.58	0.83	0.26	0.62	0.76	0.1	0.53	0.81	0.02	0.54	1.14	0.8	0.33	1.05	0.73	0.27	1.1	0.57	0.25	1.16	0.43	0.31	1.19	0.34	0.32	1.21	0.22	0.29	1.29	0.06	0.37
1003	5.015	0.93	0.81	0.43	1.12	0.8	0.58	1.03	0.73	0.62	0.95	0.59	0.63	0.94	0.44	0.58	0.9	0.36	0.58	0.83	0.27	0.62	0.76	0.1	0.53	0.81	0.02	0.54	1.14	0.8	0.33	1.06	0.74	0.27	1.1	0.57	0.25	1.16	0.43	0.31	1.2	0.34	0.32	1.21	0.22	0.29	1.29	0.06	0.37
1004	5.02	0.93	0.81	0.43	1.13	0.8	0.58	1.03	0.73	0.62	0.95	0.59	0.63	0.94	0.44	0.58	0.91	0.36	0.58	0.83	0.27	0.62	0.76	0.1	0.53	0.81	0.02	0.54	1.15	0.8	0.33	1.06	0.74	0.27	1.11	0.57	0.25	1.17	0.43	0.31	1.2	0.34	0.32	1.22	0.22	0.29	1.29	0.06	0.37
1005	5.025	0.94	0.81	0.43	1.13	0.8	0.58	1.04	0.73	0.62	0.96	0.59	0.63	0.95	0.44	0.58	0.91	0.36	0.58	0.84	0.27	0.62	0.76	0.11	0.53	0.81	0.02	0.54	1.15	0.8	0.33	1.07	0.74	0.27	1.11	0.57	0.25	1.17	0.43	0.31	1.21	0.34	0.32	1.22	0.22	0.29	1.29	0.06	0.37
1006	5.03	0.94	0.81	0.43	1.14	0.8	0.58	1.04	0.73	0.62	0.96	0.59	0.63	0.95	0.44	0.58	0.92	0.36	0.58	0.84	0.27	0.62	0.76	0.11	0.54	0.82	0.02	0.54	1.16	0.8	0.33	1.07	0.74	0.27	1.12	0.57	0.25	1.18	0.43	0.31	1.21	0.34	0.32	1.22	0.22	0.29	1.29	0.06	0.37
1007	5.035	0.95	0.81	0.43	1.14	0.8	0.58	1.05	0.73	0.62	0.97	0.59	0.63	0.96	0.44	0.58	0.92	0.36	0.58	0.85	0.27	0.62	0.76	0.11	0.54	0.82	0.02	0.54	1.17	0.8	0.33	1.08	0.74	0.27	1.12	0.57	0.25	1.19	0.43	0.31	1.22	0.34	0.32	1.23	0.22	0.29	1.29	0.06	0.37
1008	5.04	0.96	0.81	0.43	1.15	0.8	0.58	1.05	0.73	0.62	0.98	0.59	0.63	0.97	0.44	0.58	0.93	0.36	0.58	0.85	0.27	0.62	0.77	0.11	0.54	0.82	0.02	0.54	1.17	0.8	0.33	1.09	0.74	0.27	1.13	0.57	0.24	1.19	0.43	0.31	1.22	0.34	0.32	1.23	0.23	0.29	1.29	0.06	0.37
1009	5.045	0.96	0.81	0.43	1.15	0.8	0.58	1.06	0.73	0.62	0.98	0.59	0.63	0.97	0.44	0.58	0.93	0.36	0.58	0.85	0.27	0.62	0.77	0.11	0.54	0.82	0.02	0.54	1.17	0.8	0.33	1.09	0.74	0.27	1.13	0.58	0.24	1.2	0.44	0.31	1.23	0.34	0.32	1.24	0.23	0.28	1.29	0.06	0.37
1010	5.05	0.96	0.81	0.43	1.16	0.8	0.58	1.06	0.73	0.62	0.99	0.59	0.63	0.98	0.44	0.58	0.94	0.36	0.58	0.86	0.27	0.62	0.77	0.12	0.54	0.82	0.02	0.54	1.18	0.8	0.33	1.09	0.74	0.27	1.14	0.58	0.24	1.21	0.44	0.31	1.23	0.34	0.32	1.24	0.23	0.28	1.3	0.06	0.37
1011	5.055	0.97	0.81	0.43	1.16	0.8	0.57	1.07	0.73	0.62	0.99	0.59	0.63	0.98	0.44	0.58	0.95	0.36	0.58	0.86	0.27	0.62	0.77	0.12	0.54	0.82	0.02	0.54	1.18	0.8	0.33	1.1	0.74	0.27	1.14	0.58	0.24	1.21	0.44	0.3	1.24	0.34	0.32	1.24	0.23	0.28	1.3	0.06	0.37
1012	5.06	0.98	0.81	0.43	1.17	0.8	0.57	1.07	0.73	0.62	1	0.59	0.63	0.99	0.44	0.59	0.95	0.36	0.58	0.87	0.27	0.62	0.78	0.12	0.54	0.82	0.02	0.54	1.19	0.8	0.33	1.1	0.75	0.27	1.15	0.58	0.24	1.22	0.44	0.3	1.24	0.34	0.32	1.25	0.23	0.28	1.3	0.06	0.37
1013	5.065	0.98	0.81	0.43	1.17	0.8	0.57	1.08	0.73	0.62	1	0.59	0.63	1	0.44	0.59	0.96	0.36	0.58	0.87	0.28	0.62	0.78	0.12	0.54	0.82	0.02	0.54	1.19	0.8	0.33	1.11	0.75	0.27	1.15	0.58	0.24	1.22	0.44	0.3	1.25	0.35	0.32	1.25	0.23	0.28	1.3	0.06	0.37
1014	5.07	0.98	0.81	0.43	1.17	0.8	0.57	1.08	0.73	0.62	1.01	0.59	0.63	1.01	0.44	0.59	0.96	0.36	0.59	0.88	0.28	0.62	0.78	0.13	0.54	0.82	0.03	0.54	1.2	0.8	0.33	1.11	0.75	0.27	1.16	0.58	0.24	1.23	0.44	0.3	1.25	0.35	0.32	1.25	0.23	0.28	1.3	0.06	0.37
1015	5.075	0.99	0.81	0.43	1.18	0.8	0.57	1.09	0.73	0.62	1.01	0.59	0.63	1.01	0.44	0.59	0.97	0.36	0.59	0.88	0.28	0.63	0.79	0.13	0.54	0.82	0.03	0.54	1.2	0.8	0.33	1.12	0.75	0.26	1.16	0.58	0.24	1.23	0.44	0.3	1.25	0.35	0.32	1.26	0.23	0.28	1.3	0.06	0.37
1016	5.08	0.99	0.81	0.43	1.18	0.8	0.57	1.09	0.73	0.61	1.02	0.59	0.63	1.02	0.44	0.59	0.98	0.36	0.59	0.89	0.28	0.63	0.79	0.13	0.54	0.82	0.03	0.54	1.21	0.81	0.33	1.12	0.75	0.26	1.17	0.58	0.24	1.23	0.44	0.3	1.26	0.35	0.32	1.26	0.23	0.28	1.3	0.06	0.37
1017	5.085	1	0.81	0.43	1.19	0.8	0.57	1.1	0.73	0.61	1.03	0.59	0.63	1.03	0.44	0.59	0.98	0.36	0.59	0.89	0.28	0.63	0.79	0.13	0.54	0.82	0.03	0.54	1.21	0.81	0.32	1.13	0.75	0.26	1.17	0.58	0.24	1.24	0.44	0.3	1.26	0.35	0.32	1.26	0.23	0.28	1.3	0.06	0.37
1018	5.09	1	0.81	0.43	1.19	0.8	0.57	1.1	0.73	0.61	1.03	0.59	0.63	1.03	0.44	0.59	0.99	0.36	0.59	0.9	0.28	0.63	0.8	0.14	0.54	0.82	0.03	0.54	1.22	0.81	0.32	1.13	0.75	0.26	1.17	0.58	0.24	1.24	0.44	0.3	1.26	0.35	0.32	1.27	0.23	0.28	1.3	0.06	0.37
1019	5.095	1.01	0.82	0.43	1.2	0.8	0.57	1.11	0.73	0.61	1.04	0.59	0.63	1.04	0.44	0.59	1	0.36	0.59	0.91	0.28	0.63	0.8	0.14	0.54	0.82	0.03	0.54	1.22	0.81	0.32	1.13	0.75	0.26	1.18	0.58	0.24	1.24	0.44	0.3	1.27	0.35	0.32	1.27	0.23	0.28	1.3	0.06	0.37
1020	5.1	1.01	0.82	0.43	1.2	0.8	0.57	1.11	0.74	0.61	1.04	0.59	0.63	1.05	0.44	0.6	1.01	0.36	0.59	0.91	0.28	0.63	0.81	0.14	0.54	0.82	0.03	0.54	1.23	0.81	0.32	1.14	0.75	0.26	1.18	0.58	0.24	1.25	0.44	0.3	1.27	0.35	0.32	1.27	0.23	0.28	1.3	0.06	0.38
1021	5.105	1.02	0.82	0.43	1.21	0.8	0.57	1.12	0.74	0.61	1.05	0.59	0.63	1.05	0.43	0.6	1.01	0.36	0.6	0.92	0.28	0.63	0.81	0.15	0.55	0.83	0.04	0.54	1.23	0.81	0.32	1.14	0.75	0.26	1.19	0.58	0.23	1.25	0.44	0.3	1.27	0.35	0.32	1.27	0.23	0.28	1.3	0.06	0.38
1022	5.11	1.02	0.82	0.43	1.21	0.8	0.57	1.12	0.74	0.61	1.05	0.59	0.63	1.06	0.43	0.6	1.02	0.36	0.6	0.93	0.29	0.63	0.81	0.15	0.55	0.83	0.04	0.54	1.23	0.81	0.32	1.15	0.75	0.26	1.19	0.58	0.23	1.25	0.44	0.3	1.27	0.35	0.31	1.28	0.23	0.28	1.3	0.06	0.38
1023	5.115	1.02	0.82	0.43	1.22	0.8	0.57	1.13	0.74	0.61	1.06	0.59	0.63	1.07	0.43	0.6	1.03	0.36	0.6	0.93	0.29	0.64	0.82	0.15	0.55	0.83	0.04	0.54	1.24	0.81	0.32	1.15	0.75	0.26	1.19	0.58	0.23	1.25	0.44	0.3	1.27	0.35	0.31	1.28	0.23	0.28	1.3	0.06	0.38
1024	5.12	1.03	0.82	0.43	1.22	0.8	0.56	1.13	0.74	0.61	1.07	0.59	0.63	1.08	0.43	0.6	1.04	0.36	0.6	0.94	0.29	0.64	0.83	0.16	0.55	0.83	0.04	0.54	1.24	0.81	0.32	1.15	0.75	0.26	1.2	0.58	0.23	1.25	0.44	0.3	1.28	0.35	0.31	1.28	0.23	0.28	1.3	0.06	0.38
1025	5.125	1.03	0.82	0.43	1.23	0.81	0.56	1.13	0.74	0.61	1.07	0.59	0.63	1.08	0.43	0.6	1.05	0.36	0.6	0.95	0.29	0.64	0.83	0.16	0.55	0.83	0.04	0.54	1.25	0.81	0.32	1.16	0.75	0.26	1.2	0.58	0.23	1.25	0.44	0.3	1.28	0.35	0.31	1.28	0.23	0.28	1.3	0.06	0.38
1026	5.13	1.04	0.82	0.42	1.23	0.81	0.56	1.14	0.74	0.61	1.08	0.59	0.63	1.09	0.43	0.6	1.06	0.36	0.6	0.96	0.29	0.64	0.84	0.16	0.55	0.83	0.05	0.54	1.25	0.81	0.32	1.16	0.75	0.26	1.2	0.58	0.23	1.26	0.44	0.3	1.28	0.35	0.31	1.27	0.23	0.28	1.3	0.06	0.38
1027	5.135	1.04	0.82	0.42	1.23	0.81	0.56	1.14	0.74	0.61	1.08	0.59	0.63	1.1	0.43	0.6	1.06	0.36	0.6	0.96	0.29	0.64	0.84	0.16	0.55	0.84	0.05	0.54	1.25	0.81	0.32	1.17	0.75	0.26	1.2	0.59	0.23	1.26	0.44	0.3	1.28	0.35	0.31	1.27	0.23	0.28	1.3	0.06	0.38
1028	5.14	1.05	0.82	0.42	1.24	0.81	0.56	1.15	0.74	0.61	1.09	0.59	0.63	1.11	0.43	0.6	1.07	0.36	0.6	0.97	0.29	0.64	0.85	0.17	0.55	0.84	0.05	0.54	1.26	0.81	0.32	1.17	0.76	0.26	1.21	0.59	0.23	1.26	0.44	0.3	1.28	0.35	0.31	1.27	0.23	0.28	1.3	0.06	0.38
1029	5.145	1.05	0.82	0.42	1.24	0.81	0.56	1.15	0.74	0.61	1.09	0.59	0.63	1.12	0.43	0.6	1.08	0.36	0.6	0.98	0.29	0.64	0.86	0.17	0.55	0.84	0.06	0.54	1.26	0.81	0.32	1.18	0.76	0.26	1.21	0.59	0.23	1.26	0.44	0.3	1.28	0.35	0.31	1.27	0.23	0.28	1.3	0.06	0.38
1030	5.15	1.05	0.82	0.42	1.24	0.81	0.56	1.16	0.74	0.61	1.1	0.59	0.63	1.13	0.43	0.6	1.09	0.36	0.61	0.99	0.29	0.64	0.86	0.17	0.55	0.85	0.06	0.54	1.27	0.81	0.32	1.18	0.76	0.26	1.21	0.59	0.23	1.26	0.44	0.3	1.28	0.35	0.31	1.27	0.23	0.28	1.3	0.06	0.38
1031	5.155	1.06	0.82	0.42	1.25	0.81	0.56	1.16	0.74	0.61	1.11	0.59	0.63	1.13	0.43	0.61	1.1	0.36	0.61	1	0.29	0.64	0.87	0.18	0.55	0.85	0.06	0.55	1.27	0.81	0.31	1.18	0.76	0.26	1.21	0.59	0.23	1.26	0.44	0.3	1.28	0.35	0.31	1.27	0.23	0.28	1.3	0.06	0.38
1032	5.16	1.06	0.83	0.42	1.25	0.81	0.56	1.16	0.74	0.61	1.11	0.59	0.63	1.14	0.43	0.61	1.11	0.36	0.61	1	0.29	0.64	0.88	0.18	0.55	0.86	0.07	0.55	1.27	0.81	0.31	1.19	0.76	0.26	1.21	0.59	0.23	1.27	0.44	0.3	1.28	0.35	0.31	1.27	0.23	0.28	1.3	0.06	0.38
1033	5.165	1.06	0.83	0.42	1.26	0.81	0.56	1.17	0.74	0.61	1.12	0.59	0.63	1.15	0.43	0.61	1.12	0.36	0.61	1.01	0.29	0.64	0.88	0.18	0.55	0.86	0.07	0.55	1.28	0.82	0.31	1.19	0.76	0.25	1.22	0.59	0.23	1.27	0.44	0.3	1.28	0.35	0.31	1.27	0.23	0.28	1.3	0.06	0.37
1034	5.17	1.07	0.83	0.42	1.26	0.81	0.56	1.17	0.74	0.61	1.12	0.59	0.63	1.16	0.43	0.61	1.13	0.36	0.61	1.02	0.29	0.64	0.89	0.18	0.55	0.87	0.07	0.55	1.28	0.82	0.31	1.2	0.76	0.25	1.22	0.59	0.23	1.27	0.44	0.3	1.28	0.35	0.31	1.27	0.23	0.28	1.3	0.06	0.37
1035	5.175	1.07	0.83	0.42	1.26	0.81	0.56	1.17	0.75	0.61	1.13	0.59	0.63	1.17	0.43	0.61	1.14	0.36	0.61	1.03	0.29	0.64	0.9	0.19	0.55	0.87	0.08	0.55	1.29	0.82	0.31	1.2	0.76	0.25	1.22	0.59	0.23	1.27	0.44	0.3	1.29	0.35	0.31	1.27	0.23	0.28	1.3	0.06	0.37
1036	5.18	1.07	0.83	0.41	1.26	0.81	0.56	1.18	0.75	0.61	1.14	0.59	0.63	1.18	0.43	0.61	1.15	0.36	0.61	1.04	0.3	0.65	0.91	0.19	0.55	0.88	0.08	0.55	1.29	0.82	0.31	1.2	0.76	0.25	1.22	0.59	0.23	1.27	0.44	0.3	1.29	0.35	0.31	1.27	0.23	0.28	1.3	0.06	0.37
1037	5.185	1.08	0.83	0.41	1.27	0.81	0.56	1.18	0.75	0.6	1.14	0.59	0.63	1.18	0.43	0.61	1.15	0.36	0.61	1.05	0.3	0.65	0.91	0.19	0.56	0.89	0.08	0.55	1.29	0.82	0.31	1.21	0.76	0.25	1.22	0.59	0.23	1.27	0.44	0.3	1.29	0.35	0.31	1.27	0.23	0.28	1.3	0.06	0.37
1038	5.19	1.08	0.83	0.41	1.27	0.81	0.56	1.18	0.75	0.6	1.15	0.59	0.63	1.19	0.43	0.61	1.16	0.36	0.61	1.06	0.3	0.65	0.92	0.19	0.56	0.89	0.08	0.55	1.3	0.82	0.31	1.21	0.76	0.25	1.23	0.59	0.23	1.28	0.44	0.3	1.29	0.35	0.31	1.27	0.23	0.28	1.3	0.06	0.37
1039	5.195	1.09	0.83	0.41	1.28	0.81	0.56	1.19	0.75	0.6	1.16	0.59	0.63	1.2	0.43	0.61	1.17	0.36	0.61	1.07	0.3	0.65	0.93	0.2	0.56	0.9	0.09	0.55	1.3	0.82	0.31	1.21	0.76	0.25	1.23	0.59	0.23	1.28	0.44	0.3	1.29	0.35	0.31	1.27	0.23	0.28	1.3	0.06	0.37
1040	5.2	1.09	0.83	0.41	1.28	0.82	0.56	1.19	0.75	0.6	1.16	0.59	0.63	1.21	0.43	0.61	1.18	0.36	0.61	1.07	0.3	0.65	0.94	0.2	0.56	0.91	0.09	0.55	1.3	0.82	0.31	1.21	0.76	0.25	1.23	0.59	0.23	1.28	0.44	0.3	1.29	0.35	0.31	1.27	0.23	0.28	1.3	0.06	0.37
1041	5.205	1.09	0.83	0.41	1.28	0.82	0.56	1.19	0.75	0.6	1.17	0.59	0.63	1.22	0.43	0.61	1.19	0.36	0.61	1.08	0.3	0.65	0.95	0.2	0.56	0.92	0.09	0.55	1.31	0.82	0.31	1.22	0.76	0.25	1.23	0.59	0.23	1.28	0.44	0.29	1.29	0.35	0.31	1.28	0.23	0.28	1.3	0.06	0.37
1042	5.21	1.09	0.83	0.41	1.28	0.82	0.56	1.2	0.75	0.6	1.18	0.59	0.63	1.23	0.43	0.61	1.2	0.36	0.61	1.09	0.3	0.65	0.95	0.2	0.56	0.93	0.09	0.55	1.31	0.82	0.31	1.22	0.76	0.25	1.24	0.59	0.23	1.28	0.44	0.29	1.29	0.35	0.31	1.28	0.23	0.28	1.3	0.06	0.37
1043	5.215	1.1	0.83	0.41	1.29	0.82	0.56	1.2	0.75	0.6	1.18	0.59	0.63	1.23	0.44	0.61	1.21	0.36	0.61	1.1	0.3	0.65	0.96	0.2	0.56	0.94	0.09	0.56	1.31	0.82	0.31	1.22	0.76	0.25	1.24	0.59	0.23	1.28	0.44	0.29	1.29	0.35	0.31	1.28	0.23	0.28	1.3	0.06	0.37
1044	5.22	1.1	0.83	0.41	1.29	0.82	0.56	1.2	0.75	0.6	1.19	0.59	0.63	1.24	0.44	0.61	1.22	0.36	0.61	1.11	0.3	0.65	0.97	0.2	0.56	0.95	0.09	0.56	1.32	0.82	0.31	1.23	0.76	0.25	1.24	0.59	0.23	1.29	0.44	0.29	1.3	0.35	0.31	1.28	0.23	0.28	1.3	0.06	0.37
1045	5.225	1.1	0.83	0.41	1.29	0.82	0.56	1.21	0.75	0.6	1.2	0.58	0.63	1.25	0.44	0.61	1.22	0.36	0.61	1.12	0.3	0.65	0.98	0.21	0.56	0.96	0.09	0.56	1.32	0.82	0.31	1.23	0.76	0.25	1.24	0.59	0.23	1.29	0.44	0.29	1.3	0.35	0.31	1.28	0.23	0.28	1.3	0.06	0.37
1046	5.23	1.11	0.84	0.41	1.3	0.82	0.56	1.21	0.75	0.6	1.2	0.59	0.63	1.26	0.44	0.61	1.23	0.36	0.61	1.13	0.3	0.65	0.99	0.21	0.56	0.97	0.1	0.56	1.32	0.82	0.31	1.23	0.76	0.25	1.25	0.59	0.23	1.29	0.44	0.29	1.3	0.35	0.31	1.28	0.23	0.28	1.3	0.06	0.37
1047	5.235	1.11	0.84	0.41	1.3	0.82	0.56	1.21	0.75	0.6	1.21	0.59	0.63	1.27	0.44	0.61	1.24	0.36	0.61	1.13	0.31	0.65	1	0.21	0.56	0.98	0.1	0.56	1.33	0.82	0.31	1.24	0.76	0.25	1.25	0.59	0.23	1.29	0.44	0.29	1.3	0.35	0.31	1.28	0.23	0.28	1.3	0.06	0.37
1048	5.24	1.11	0.84	0.41	1.31	0.82	0.56	1.22	0.75	0.6	1.22	0.59	0.63	1.27	0.44	0.61	1.25	0.37	0.61	1.14	0.31	0.65	1.01	0.21	0.56	1	0.1	0.56	1.33	0.82	0.31	1.24	0.76	0.25	1.25	0.59	0.23	1.29	0.44	0.29	1.3	0.35	0.31	1.28	0.23	0.28	1.3	0.06	0.37
1049	5.245	1.12	0.84	0.41	1.31	0.82	0.56	1.22	0.75	0.6	1.22	0.59	0.63	1.28	0.44	0.61	1.26	0.37	0.61	1.15	0.31	0.65	1.02	0.21	0.56	1.01	0.1	0.56	1.33	0.82	0.31	1.24	0.76	0.25	1.26	0.59	0.23	1.29	0.44	0.29	1.3	0.35	0.31	1.28	0.23	0.28	1.3	0.06	0.37
1050	5.25	1.12	0.84	0.41	1.31	0.82	0.56	1.23	0.75	0.6	1.23	0.59	0.63	1.29	0.44	0.61	1.27	0.37	0.61	1.16	0.31	0.65	1.03	0.21	0.56	1.02	0.1	0.56	1.34	0.82	0.31	1.25	0.76	0.25	1.26	0.59	0.23	1.29	0.44	0.29	1.3	0.35	0.31	1.28	0.23	0.28	1.3	0.06	0.37
1051	5.255	1.12	0.84	0.41	1.31	0.82	0.56	1.23	0.75	0.6	1.23	0.59	0.64	1.3	0.44	0.61	1.27	0.37	0.61	1.17	0.31	0.65	1.03	0.21	0.56	1.03	0.1	0.56	1.34	0.82	0.31	1.25	0.76	0.25	1.26	0.59	0.23	1.29	0.44	0.29	1.3	0.35	0.31	1.28	0.23	0.28	1.3	0.06	0.37
1052	5.26	1.13	0.84	0.41	1.32	0.82	0.56	1.23	0.75	0.6	1.24	0.59	0.64	1.31	0.44	0.61	1.28	0.37	0.61	1.18	0.31	0.65	1.04	0.2	0.56	1.04	0.1	0.56	1.34	0.82	0.31	1.25	0.77	0.25	1.26	0.6	0.23	1.29	0.45	0.29	1.3	0.35	0.31	1.28	0.23	0.28	1.3	0.06	0.37
1053	5.265	1.13	0.84	0.41	1.32	0.82	0.56	1.24	0.76	0.6	1.25	0.59	0.64	1.31	0.44	0.61	1.29	0.37	0.61	1.19	0.31	0.65	1.05	0.2	0.56	1.05	0.1	0.56	1.34	0.82	0.31	1.25	0.77	0.25	1.27	0.6	0.23	1.3	0.45	0.29	1.3	0.35	0.31	1.28	0.23	0.28	1.3	0.06	0.37
1054	5.27	1.13	0.84	0.41	1.32	0.82	0.56	1.24	0.76	0.6	1.25	0.59	0.64	1.32	0.45	0.61	1.3	0.37	0.61	1.19	0.31	0.65	1.06	0.2	0.56	1.07	0.1	0.56	1.35	0.82	0.31	1.26	0.77	0.25	1.27	0.6	0.23	1.3	0.45	0.29	1.3	0.35	0.31	1.28	0.23	0.28	1.3	0.06	0.37
1055	5.275	1.14	0.84	0.41	1.33	0.82	0.56	1.24	0.76	0.6	1.26	0.59	0.64	1.33	0.45	0.61	1.31	0.37	0.61	1.2	0.31	0.65	1.07	0.2	0.56	1.08	0.09	0.57	1.35	0.82	0.31	1.26	0.77	0.25	1.27	0.6	0.23	1.3	0.45	0.29	1.3	0.35	0.31	1.28	0.24	0.28	1.3	0.06	0.37
1056	5.28	1.14	0.84	0.41	1.33	0.83	0.56	1.25	0.76	0.6	1.26	0.59	0.64	1.33	0.45	0.61	1.31	0.37	0.61	1.21	0.31	0.65	1.08	0.2	0.56	1.09	0.09	0.57	1.35	0.82	0.31	1.26	0.77	0.25	1.27	0.6	0.23	1.3	0.45	0.29	1.3	0.35	0.31	1.28	0.24	0.28	1.3	0.06	0.37
1057	5.285	1.14	0.84	0.41	1.33	0.83	0.55	1.25	0.76	0.6	1.27	0.59	0.64	1.34	0.45	0.61	1.32	0.37	0.61	1.22	0.31	0.65	1.09	0.2	0.56	1.1	0.09	0.57	1.36	0.82	0.31	1.27	0.77	0.25	1.28	0.6	0.23	1.3	0.45	0.29	1.3	0.35	0.31	1.28	0.24	0.28	1.3	0.06	0.37
1058	5.29	1.14	0.84	0.41	1.34	0.83	0.55	1.26	0.76	0.6	1.28	0.59	0.64	1.35	0.45	0.61	1.33	0.37	0.61	1.23	0.31	0.65	1.1	0.2	0.56	1.11	0.09	0.57	1.36	0.82	0.31	1.27	0.77	0.25	1.28	0.6	0.23	1.3	0.45	0.29	1.3	0.35	0.31	1.28	0.24	0.28	1.3	0.06	0.37
1059	5.295	1.15	0.84	0.41	1.34	0.83	0.55	1.26	0.76	0.6	1.28	0.59	0.64	1.35	0.45	0.61	1.34	0.37	0.61	1.24	0.31	0.65	1.11	0.2	0.56	1.13	0.09	0.57	1.36	0.82	0.31	1.27	0.77	0.25	1.28	0.6	0.23	1.3	0.45	0.29	1.3	0.35	0.31	1.28	0.24	0.28	1.3	0.06	0.37
1060	5.3	1.15	0.84	0.41	1.34	0.83	0.55	1.26	0.76	0.6	1.29	0.59	0.64	1.36	0.45	0.61	1.34	0.38	0.61	1.25	0.3	0.65	1.12	0.19	0.56	1.14	0.09	0.57	1.37	0.82	0.31	1.27	0.77	0.25	1.28	0.6	0.23	1.3	0.45	0.29	1.3	0.35	0.31	1.28	0.24	0.28	1.3	0.06	0.37
1061	5.305	1.15	0.84	0.41	1.35	0.83	0.55	1.27	0.76	0.6	1.29	0.59	0.64	1.37	0.45	0.61	1.35	0.38	0.61	1.26	0.3	0.65	1.13	0.19	0.56	1.15	0.09	0.57	1.37	0.82	0.31	1.28	0.77	0.25	1.28	0.6	0.23	1.3	0.45	0.29	1.3	0.35	0.31	1.28	0.24	0.28	1.3	0.06	0.37
1062	5.31	1.16	0.84	0.41	1.35	0.83	0.55	1.27	0.76	0.6	1.3	0.59	0.64	1.37	0.45	0.61	1.36	0.38	0.61	1.26	0.3	0.65	1.13	0.19	0.56	1.16	0.09	0.57	1.37	0.82	0.31	1.28	0.77	0.25	1.28	0.6	0.23	1.3	0.45	0.29	1.31	0.35	0.31	1.28	0.24	0.28	1.3	0.06	0.37
1063	5.315	1.16	0.85	0.41	1.35	0.83	0.55	1.27	0.76	0.6	1.3	0.59	0.64	1.38	0.45	0.61	1.37	0.38	0.61	1.27	0.3	0.65	1.14	0.19	0.56	1.18	0.09	0.57	1.37	0.82	0.31	1.28	0.77	0.25	1.29	0.6	0.23	1.31	0.45	0.29	1.31	0.35	0.31	1.28	0.24	0.28	1.3	0.06	0.37
1064	5.32	1.16	0.85	0.41	1.36	0.83	0.55	1.28	0.76	0.6	1.31	0.59	0.63	1.38	0.46	0.6	1.37	0.38	0.61	1.28	0.3	0.64	1.16	0.18	0.56	1.19	0.08	0.57	1.38	0.82	0.31	1.28	0.77	0.25	1.29	0.6	0.23	1.31	0.45	0.29	1.31	0.35	0.31	1.28	0.24	0.28	1.3	0.06	0.37
1065	5.325	1.16	0.85	0.41	1.36	0.83	0.55	1.28	0.76	0.6	1.31	0.59	0.63	1.39	0.46	0.6	1.38	0.38	0.6	1.29	0.3	0.64	1.17	0.18	0.56	1.2	0.08	0.58	1.38	0.82	0.31	1.29	0.77	0.25	1.29	0.6	0.23	1.31	0.45	0.29	1.31	0.35	0.31	1.28	0.24	0.28	1.3	0.06	0.37
1066	5.33	1.17	0.85	0.41	1.36	0.83	0.55	1.28	0.76	0.6	1.32	0.59	0.63	1.4	0.46	0.6	1.39	0.38	0.6	1.3	0.3	0.64	1.18	0.18	0.56	1.21	0.08	0.58	1.38	0.82	0.31	1.29	0.77	0.25	1.29	0.6	0.23	1.31	0.45	0.29	1.31	0.35	0.31	1.28	0.24	0.28	1.3	0.06	0.37
1067	5.335	1.17	0.85	0.41	1.36	0.83	0.55	1.29	0.76	0.6	1.32	0.59	0.63	1.4	0.46	0.6	1.39	0.38	0.6	1.3	0.3	0.64	1.19	0.17	0.56	1.23	0.08	0.58	1.38	0.82	0.31	1.29	0.77	0.25	1.29	0.6	0.23	1.31	0.45	0.29	1.31	0.35	0.31	1.28	0.24	0.28	1.3	0.06	0.37
1068	5.34	1.17	0.85	0.41	1.37	0.83	0.55	1.29	0.76	0.6	1.33	0.59	0.63	1.41	0.46	0.6	1.4	0.38	0.6	1.31	0.3	0.64	1.2	0.17	0.56	1.24	0.08	0.58	1.39	0.82	0.31	1.29	0.77	0.25	1.29	0.6	0.23	1.31	0.45	0.29	1.31	0.35	0.31	1.28	0.24	0.28	1.3	0.06	0.37
1069	5.345	1.18	0.85	0.41	1.37	0.83	0.55	1.29	0.76	0.6	1.33	0.59	0.63	1.41	0.46	0.6	1.41	0.38	0.6	1.32	0.3	0.64	1.21	0.17	0.56	1.25	0.07	0.58	1.39	0.82	0.31	1.3	0.77	0.25	1.29	0.6	0.23	1.31	0.45	0.29	1.31	0.35	0.31	1.28	0.24	0.28	1.3	0.06	0.37
1070	5.35	1.18	0.85	0.41	1.37	0.83	0.55	1.3	0.76	0.6	1.33	0.59	0.63	1.42	0.46	0.6	1.41	0.38	0.6	1.33	0.29	0.64	1.22	0.16	0.56	1.27	0.07	0.58	1.39	0.82	0.3	1.3	0.77	0.25	1.29	0.6	0.23	1.31	0.45	0.29	1.31	0.35	0.31	1.28	0.24	0.28	1.3	0.06	0.37
1071	5.355	1.18	0.85	0.41	1.38	0.83	0.55	1.3	0.76	0.6	1.34	0.59	0.63	1.42	0.46	0.6	1.42	0.38	0.6	1.34	0.29	0.64	1.23	0.16	0.56	1.28	0.07	0.58	1.4	0.82	0.3	1.3	0.77	0.25	1.3	0.6	0.23	1.31	0.45	0.29	1.31	0.35	0.31	1.28	0.24	0.28	1.3	0.06	0.37
1072	5.36	1.19	0.85	0.41	1.38	0.83	0.55	1.3	0.76	0.6	1.34	0.59	0.63	1.43	0.46	0.6	1.42	0.38	0.6	1.35	0.29	0.64	1.24	0.15	0.56	1.29	0.07	0.58	1.4	0.82	0.3	1.3	0.77	0.25	1.3	0.6	0.23	1.31	0.45	0.29	1.31	0.35	0.31	1.28	0.24	0.28	1.3	0.06	0.37
1073	5.365	1.19	0.85	0.41	1.38	0.83	0.55	1.31	0.76	0.6	1.35	0.59	0.63	1.43	0.46	0.6	1.43	0.38	0.6	1.35	0.29	0.64	1.25	0.15	0.56	1.31	0.07	0.58	1.4	0.82	0.3	1.31	0.77	0.25	1.3	0.6	0.23	1.31	0.45	0.29	1.31	0.35	0.31	1.28	0.24	0.28	1.3	0.06	0.37
1074	5.37	1.19	0.85	0.41	1.39	0.83	0.55	1.31	0.76	0.6	1.35	0.59	0.63	1.44	0.46	0.6	1.44	0.38	0.6	1.36	0.29	0.64	1.26	0.15	0.56	1.32	0.06	0.58	1.4	0.82	0.3	1.31	0.77	0.25	1.3	0.6	0.23	1.32	0.45	0.29	1.31	0.35	0.31	1.28	0.24	0.28	1.3	0.06	0.37
1075	5.375	1.19	0.85	0.41	1.39	0.83	0.55	1.31	0.76	0.6	1.36	0.59	0.63	1.44	0.46	0.6	1.44	0.38	0.6	1.37	0.29	0.64	1.28	0.14	0.56	1.33	0.06	0.58	1.41	0.82	0.3	1.31	0.77	0.25	1.3	0.6	0.23	1.32	0.45	0.29	1.31	0.35	0.31	1.28	0.24	0.28	1.3	0.06	0.37
1076	5.38	1.2	0.85	0.41	1.39	0.83	0.55	1.32	0.76	0.6	1.36	0.59	0.63	1.45	0.46	0.59	1.45	0.39	0.6	1.38	0.29	0.64	1.29	0.14	0.56	1.35	0.06	0.58	1.41	0.82	0.3	1.31	0.77	0.25	1.3	0.6	0.23	1.32	0.45	0.29	1.31	0.35	0.31	1.28	0.24	0.28	1.3	0.06	0.37
1077	5.385	1.2	0.85	0.41	1.4	0.83	0.55	1.32	0.76	0.6	1.36	0.59	0.63	1.45	0.46	0.59	1.45	0.39	0.59	1.38	0.29	0.64	1.3	0.14	0.56	1.36	0.06	0.58	1.41	0.82	0.3	1.32	0.77	0.25	1.3	0.6	0.23	1.32	0.45	0.29	1.31	0.35	0.31	1.28	0.24	0.28	1.3	0.06	0.37
1078	5.39	1.21	0.85	0.41	1.4	0.83	0.55	1.32	0.76	0.6	1.37	0.59	0.63	1.46	0.46	0.59	1.46	0.39	0.59	1.39	0.29	0.64	1.31	0.13	0.56	1.37	0.06	0.58	1.42	0.82	0.3	1.32	0.77	0.25	1.31	0.6	0.23	1.32	0.45	0.29	1.31	0.35	0.31	1.28	0.24	0.28	1.3	0.06	0.37
1079	5.395	1.21	0.85	0.41	1.4	0.83	0.55	1.33	0.76	0.6	1.37	0.59	0.63	1.46	0.46	0.59	1.46	0.39	0.59	1.4	0.29	0.64	1.32	0.13	0.56	1.39	0.05	0.58	1.42	0.82	0.3	1.32	0.77	0.25	1.31	0.6	0.23	1.32	0.45	0.29	1.32	0.35	0.31	1.28	0.24	0.28	1.3	0.06	0.37
1080	5.4	1.21	0.85	0.41	1.41	0.83	0.55	1.33	0.76	0.6	1.37	0.59	0.63	1.47	0.47	0.59	1.47	0.39	0.59	1.4	0.28	0.64	1.33	0.12	0.56	1.4	0.05	0.58	1.42	0.82	0.3	1.32	0.77	0.25	1.31	0.6	0.23	1.32	0.45	0.29	1.32	0.35	0.31	1.28	0.24	0.28	1.3	0.06	0.37
1081	5.405	1.21	0.85	0.41	1.41	0.83	0.55	1.33	0.76	0.6	1.38	0.59	0.63	1.47	0.47	0.59	1.47	0.39	0.59	1.41	0.28	0.64	1.35	0.12	0.56	1.41	0.05	0.58	1.42	0.82	0.3	1.33	0.77	0.25	1.31	0.6	0.23	1.32	0.45	0.29	1.32	0.35	0.31	1.28	0.24	0.28	1.3	0.06	0.37
1082	5.41	1.22	0.85	0.41	1.41	0.83	0.55	1.34	0.76	0.6	1.38	0.59	0.63	1.47	0.47	0.59	1.48	0.39	0.59	1.42	0.28	0.64	1.36	0.12	0.56	1.43	0.05	0.58	1.43	0.82	0.3	1.33	0.77	0.25	1.31	0.6	0.23	1.32	0.45	0.29	1.32	0.35	0.31	1.29	0.24	0.28	1.3	0.06	0.37
1083	5.415	1.22	0.85	0.41	1.42	0.83	0.55	1.34	0.76	0.6	1.39	0.59	0.63	1.48	0.47	0.59	1.48	0.39	0.59	1.43	0.28	0.63	1.37	0.11	0.56	1.44	0.05	0.59	1.43	0.82	0.3	1.33	0.77	0.25	1.31	0.6	0.23	1.32	0.45	0.29	1.32	0.35	0.31	1.29	0.24	0.28	1.3	0.06	0.37
1084	5.42	1.22	0.85	0.41	1.42	0.83	0.55	1.34	0.76	0.6	1.39	0.59	0.63	1.48	0.46	0.59	1.49	0.39	0.59	1.43	0.28	0.63	1.38	0.11	0.56	1.45	0.05	0.59	1.43	0.82	0.3	1.33	0.77	0.25	1.32	0.6	0.23	1.33	0.45	0.29	1.32	0.35	0.31	1.29	0.24	0.28	1.3	0.06	0.37
1085	5.425	1.23	0.85	0.41	1.42	0.83	0.55	1.35	0.76	0.6	1.39	0.59	0.63	1.48	0.47	0.59	1.49	0.39	0.59	1.44	0.28	0.63	1.39	0.11	0.56	1.47	0.05	0.59	1.43	0.82	0.3	1.34	0.77	0.25	1.32	0.6	0.23	1.33	0.45	0.29	1.32	0.35	0.31	1.29	0.24	0.28	1.3	0.06	0.37
1086	5.43	1.23	0.85	0.41	1.43	0.83	0.55	1.35	0.76	0.6	1.4	0.59	0.63	1.49	0.46	0.59	1.49	0.39	0.59	1.45	0.28	0.63	1.41	0.1	0.56	1.48	0.04	0.59	1.44	0.82	0.3	1.34	0.77	0.25	1.32	0.6	0.23	1.33	0.45	0.29	1.32	0.35	0.31	1.29	0.24	0.28	1.3	0.06	0.37
1087	5.435	1.23	0.85	0.41	1.43	0.83	0.55	1.35	0.76	0.6	1.4	0.59	0.63	1.49	0.46	0.59	1.5	0.39	0.59	1.45	0.27	0.63	1.42	0.1	0.56	1.5	0.04	0.59	1.44	0.82	0.3	1.34	0.77	0.25	1.32	0.6	0.23	1.33	0.45	0.29	1.32	0.35	0.31	1.29	0.24	0.28	1.3	0.06	0.37
1088	5.44	1.23	0.85	0.41	1.43	0.83	0.55	1.36	0.76	0.6	1.4	0.59	0.63	1.5	0.46	0.58	1.5	0.38	0.59	1.46	0.27	0.63	1.43	0.1	0.56	1.51	0.04	0.59	1.44	0.82	0.3	1.34	0.77	0.25	1.32	0.6	0.23	1.33	0.45	0.29	1.32	0.35	0.31	1.29	0.24	0.28	1.3	0.06	0.37
1089	5.445	1.24	0.85	0.41	1.44	0.83	0.55	1.36	0.76	0.6	1.41	0.59	0.63	1.5	0.46	0.58	1.51	0.38	0.58	1.47	0.27	0.63	1.44	0.09	0.56	1.52	0.04	0.59	1.45	0.82	0.3	1.35	0.77	0.25	1.33	0.6	0.23	1.33	0.45	0.29	1.32	0.35	0.31	1.29	0.24	0.28	1.3	0.06	0.37
1090	5.45	1.24	0.85	0.41	1.44	0.83	0.55	1.36	0.76	0.6	1.41	0.59	0.63	1.5	0.46	0.58	1.51	0.38	0.58	1.48	0.27	0.63	1.46	0.09	0.56	1.54	0.04	0.58	1.45	0.82	0.3	1.35	0.76	0.25	1.33	0.6	0.23	1.33	0.45	0.29	1.32	0.35	0.31	1.29	0.24	0.28	1.3	0.06	0.37
1091	5.455	1.24	0.84	0.41	1.44	0.83	0.55	1.37	0.76	0.6	1.41	0.59	0.63	1.5	0.46	0.58	1.51	0.38	0.58	1.48	0.27	0.63	1.47	0.09	0.56	1.55	0.04	0.58	1.45	0.82	0.3	1.35	0.76	0.25	1.33	0.6	0.23	1.33	0.45	0.29	1.33	0.35	0.31	1.29	0.24	0.28	1.3	0.06	0.37
1092	5.46	1.25	0.84	0.41	1.44	0.83	0.55	1.37	0.76	0.6	1.41	0.59	0.63	1.51	0.46	0.58	1.52	0.38	0.58	1.49	0.27	0.63	1.48	0.09	0.56	1.56	0.04	0.58	1.45	0.82	0.3	1.36	0.76	0.25	1.33	0.6	0.23	1.34	0.45	0.29	1.33	0.35	0.31	1.29	0.24	0.28	1.3	0.06	0.37
1093	5.465	1.25	0.84	0.41	1.45	0.82	0.55	1.37	0.76	0.6	1.42	0.58	0.63	1.51	0.46	0.58	1.52	0.38	0.58	1.5	0.27	0.63	1.49	0.09	0.56	1.58	0.04	0.58	1.46	0.82	0.3	1.36	0.76	0.25	1.33	0.6	0.23	1.34	0.45	0.29	1.33	0.35	0.31	1.29	0.24	0.28	1.3	0.06	0.37
1094	5.47	1.25	0.84	0.41	1.45	0.82	0.55	1.38	0.76	0.6	1.42	0.58	0.63	1.51	0.46	0.58	1.53	0.38	0.58	1.5	0.26	0.63	1.5	0.08	0.56	1.59	0.04	0.58	1.46	0.82	0.3	1.36	0.76	0.25	1.34	0.6	0.23	1.34	0.45	0.29	1.33	0.35	0.31	1.29	0.24	0.28	1.3	0.06	0.37
1095	5.475	1.26	0.84	0.41	1.46	0.82	0.55	1.38	0.76	0.6	1.42	0.58	0.63	1.52	0.46	0.58	1.53	0.38	0.58	1.51	0.26	0.63	1.52	0.08	0.56	1.6	0.04	0.58	1.46	0.82	0.3	1.36	0.76	0.25	1.34	0.6	0.23	1.34	0.45	0.29	1.33	0.35	0.31	1.29	0.24	0.28	1.3	0.06	0.37
1096	5.48	1.26	0.84	0.41	1.46	0.82	0.55	1.38	0.76	0.6	1.43	0.58	0.63	1.52	0.46	0.58	1.53	0.38	0.58	1.52	0.26	0.63	1.53	0.08	0.56	1.62	0.04	0.58	1.47	0.82	0.3	1.37	0.76	0.25	1.34	0.6	0.23	1.34	0.45	0.29	1.33	0.35	0.31	1.29	0.24	0.28	1.3	0.06	0.37
1097	5.485	1.26	0.84	0.41	1.46	0.82	0.55	1.39	0.76	0.6	1.43	0.58	0.63	1.52	0.46	0.58	1.54	0.38	0.58	1.52	0.26	0.63	1.54	0.08	0.56	1.63	0.04	0.58	1.47	0.82	0.3	1.37	0.76	0.25	1.34	0.6	0.23	1.34	0.45	0.29	1.33	0.35	0.31	1.29	0.24	0.28	1.3	0.06	0.37
1098	5.49	1.27	0.84	0.41	1.47	0.82	0.55	1.39	0.76	0.6	1.43	0.58	0.63	1.52	0.46	0.58	1.54	0.38	0.58	1.53	0.26	0.63	1.55	0.08	0.56	1.64	0.04	0.58	1.47	0.82	0.3	1.37	0.76	0.25	1.35	0.6	0.23	1.35	0.45	0.29	1.33	0.35	0.31	1.29	0.24	0.28	1.3	0.06	0.37
1099	5.495	1.27	0.84	0.41	1.47	0.82	0.55	1.39	0.76	0.6	1.44	0.58	0.63	1.52	0.45	0.58	1.54	0.38	0.58	1.54	0.26	0.63	1.56	0.08	0.56	1.65	0.04	0.58	1.48	0.82	0.3	1.38	0.76	0.25	1.35	0.6	0.23	1.35	0.45	0.29	1.33	0.35	0.31	1.29	0.24	0.28	1.3	0.06	0.37
1100	5.5	1.27	0.84	0.41	1.47	0.82	0.55	1.4	0.75	0.6	1.44	0.58	0.63	1.53	0.45	0.57	1.55	0.38	0.58	1.54	0.26	0.62	1.58	0.08	0.56	1.67	0.04	0.58	1.48	0.82	0.3	1.38	0.76	0.25	1.35	0.6	0.23	1.35	0.45	0.29	1.34	0.35	0.31	1.29	0.24	0.28	1.3	0.06	0.37
1101	5.505	1.28	0.84	0.41	1.48	0.82	0.55	1.4	0.75	0.6	1.44	0.58	0.63	1.53	0.45	0.57	1.55	0.38	0.57	1.55	0.26	0.62	1.59	0.08	0.56	1.68	0.05	0.58	1.48	0.82	0.3	1.38	0.76	0.25	1.35	0.6	0.23	1.35	0.45	0.29	1.34	0.35	0.31	1.29	0.24	0.28	1.3	0.06	0.37
1102	5.51	1.28	0.84	0.41	1.48	0.82	0.55	1.4	0.75	0.6	1.44	0.58	0.63	1.53	0.45	0.57	1.55	0.37	0.57	1.56	0.26	0.62	1.6	0.08	0.56	1.69	0.05	0.58	1.48	0.82	0.3	1.39	0.76	0.25	1.36	0.6	0.23	1.35	0.45	0.29	1.34	0.35	0.31	1.3	0.24	0.28	1.3	0.06	0.37
1103	5.515	1.28	0.84	0.41	1.48	0.82	0.55	1.41	0.75	0.6	1.45	0.58	0.63	1.53	0.45	0.57	1.56	0.37	0.57	1.56	0.26	0.62	1.61	0.08	0.56	1.7	0.05	0.58	1.49	0.82	0.3	1.39	0.76	0.25	1.36	0.6	0.23	1.35	0.45	0.29	1.34	0.35	0.31	1.3	0.24	0.28	1.3	0.06	0.37
1104	5.52	1.28	0.84	0.41	1.49	0.82	0.55	1.41	0.75	0.6	1.45	0.58	0.63	1.54	0.45	0.57	1.56	0.37	0.57	1.57	0.26	0.62	1.62	0.08	0.56	1.71	0.05	0.58	1.49	0.81	0.3	1.39	0.76	0.25	1.36	0.6	0.23	1.36	0.45	0.29	1.34	0.35	0.31	1.3	0.24	0.28	1.3	0.06	0.37
1105	5.525	1.29	0.84	0.42	1.49	0.82	0.55	1.41	0.75	0.6	1.45	0.57	0.62	1.54	0.45	0.57	1.57	0.37	0.57	1.58	0.26	0.62	1.63	0.08	0.56	1.73	0.06	0.58	1.49	0.81	0.3	1.39	0.76	0.25	1.36	0.6	0.23	1.36	0.45	0.29	1.34	0.35	0.31	1.3	0.24	0.28	1.3	0.06	0.37
1106	5.53	1.29	0.84	0.42	1.49	0.82	0.55	1.42	0.75	0.6	1.46	0.57	0.62	1.54	0.45	0.57	1.57	0.37	0.57	1.58	0.26	0.62	1.64	0.08	0.56	1.74	0.06	0.58	1.5	0.81	0.3	1.4	0.76	0.25	1.37	0.6	0.23	1.36	0.45	0.29	1.35	0.35	0.31	1.3	0.24	0.28	1.3	0.06	0.37
1107	5.535	1.29	0.84	0.42	1.5	0.82	0.55	1.42	0.75	0.6	1.46	0.57	0.62	1.54	0.44	0.57	1.57	0.37	0.57	1.59	0.25	0.62	1.65	0.08	0.55	1.75	0.06	0.58	1.5	0.81	0.3	1.4	0.76	0.25	1.37	0.6	0.23	1.36	0.45	0.29	1.35	0.35	0.31	1.3	0.24	0.28	1.3	0.06	0.37
1108	5.54	1.3	0.84	0.42	1.5	0.82	0.55	1.43	0.75	0.6	1.46	0.57	0.62	1.55	0.44	0.57	1.58	0.37	0.57	1.6	0.25	0.62	1.66	0.08	0.55	1.76	0.07	0.58	1.5	0.81	0.3	1.4	0.76	0.25	1.37	0.6	0.23	1.37	0.45	0.29	1.35	0.35	0.31	1.3	0.24	0.28	1.3	0.06	0.37
1109	5.545	1.3	0.84	0.42	1.51	0.82	0.55	1.43	0.75	0.6	1.46	0.57	0.62	1.55	0.44	0.57	1.58	0.37	0.57	1.6	0.25	0.62	1.67	0.08	0.55	1.77	0.07	0.58	1.51	0.81	0.3	1.41	0.76	0.25	1.37	0.6	0.23	1.37	0.45	0.29	1.35	0.35	0.31	1.3	0.24	0.28	1.3	0.06	0.37
1110	5.55	1.3	0.84	0.42	1.51	0.81	0.55	1.43	0.75	0.6	1.47	0.57	0.62	1.55	0.44	0.57	1.58	0.37	0.57	1.61	0.25	0.62	1.68	0.09	0.55	1.78	0.07	0.58	1.51	0.81	0.3	1.41	0.76	0.25	1.38	0.6	0.23	1.37	0.45	0.29	1.35	0.35	0.31	1.31	0.24	0.28	1.3	0.06	0.37
1111	5.555	1.31	0.84	0.42	1.51	0.81	0.55	1.44	0.74	0.6	1.47	0.57	0.62	1.55	0.44	0.57	1.59	0.37	0.56	1.61	0.26	0.62	1.69	0.09	0.55	1.79	0.08	0.57	1.51	0.81	0.3	1.41	0.76	0.25	1.38	0.6	0.23	1.37	0.45	0.29	1.35	0.35	0.31	1.31	0.24	0.28	1.3	0.06	0.37
1112	5.56	1.31	0.84	0.42	1.52	0.81	0.55	1.44	0.74	0.6	1.47	0.57	0.62	1.56	0.44	0.57	1.59	0.37	0.56	1.62	0.25	0.62	1.7	0.09	0.55	1.8	0.08	0.57	1.52	0.81	0.3	1.42	0.76	0.25	1.38	0.6	0.23	1.38	0.45	0.29	1.36	0.35	0.31	1.31	0.24	0.28	1.3	0.06	0.37
1113	5.565	1.31	0.84	0.42	1.52	0.81	0.55	1.45	0.74	0.6	1.48	0.57	0.62	1.56	0.44	0.57	1.6	0.37	0.56	1.63	0.26	0.62	1.71	0.09	0.55	1.81	0.08	0.57	1.52	0.81	0.3	1.42	0.76	0.25	1.38	0.6	0.23	1.38	0.45	0.29	1.36	0.35	0.31	1.31	0.24	0.28	1.3	0.06	0.37
1114	5.57	1.32	0.83	0.42	1.53	0.81	0.55	1.45	0.74	0.6	1.48	0.57	0.62	1.56	0.44	0.56	1.6	0.37	0.56	1.63	0.26	0.62	1.72	0.09	0.55	1.81	0.08	0.57	1.52	0.81	0.3	1.42	0.76	0.26	1.39	0.6	0.23	1.38	0.45	0.29	1.36	0.35	0.31	1.31	0.25	0.28	1.31	0.06	0.37
1115	5.575	1.32	0.83	0.42	1.53	0.81	0.55	1.45	0.74	0.6	1.48	0.56	0.62	1.57	0.44	0.56	1.6	0.37	0.56	1.64	0.26	0.62	1.72	0.09	0.55	1.82	0.08	0.57	1.53	0.81	0.3	1.42	0.76	0.26	1.39	0.6	0.23	1.38	0.45	0.29	1.36	0.35	0.31	1.31	0.25	0.28	1.31	0.06	0.37
1116	5.58	1.32	0.83	0.42	1.53	0.81	0.55	1.46	0.74	0.6	1.49	0.56	0.62	1.57	0.44	0.56	1.61	0.37	0.56	1.64	0.26	0.62	1.73	0.09	0.55	1.83	0.09	0.57	1.53	0.81	0.3	1.43	0.76	0.26	1.39	0.6	0.23	1.38	0.45	0.29	1.36	0.35	0.31	1.31	0.25	0.28	1.31	0.06	0.37
1117	5.585	1.33	0.83	0.42	1.54	0.81	0.55	1.46	0.74	0.6	1.49	0.56	0.62	1.57	0.44	0.56	1.61	0.37	0.56	1.65	0.26	0.61	1.74	0.09	0.55	1.84	0.09	0.57	1.53	0.81	0.3	1.43	0.76	0.26	1.4	0.6	0.23	1.39	0.45	0.29	1.37	0.35	0.31	1.31	0.25	0.28	1.31	0.06	0.37
1118	5.59	1.33	0.83	0.42	1.54	0.81	0.55	1.47	0.74	0.6	1.49	0.56	0.62	1.58	0.43	0.56	1.61	0.37	0.56	1.65	0.26	0.61	1.75	0.09	0.55	1.85	0.09	0.57	1.54	0.81	0.3	1.43	0.76	0.26	1.4	0.6	0.23	1.39	0.45	0.29	1.37	0.35	0.31	1.32	0.25	0.28	1.31	0.06	0.37
1119	5.595	1.34	0.83	0.42	1.55	0.81	0.55	1.47	0.74	0.6	1.5	0.56	0.62	1.58	0.43	0.56	1.62	0.37	0.56	1.66	0.26	0.61	1.75	0.1	0.55	1.86	0.09	0.57	1.54	0.81	0.3	1.44	0.76	0.26	1.4	0.6	0.23	1.39	0.45	0.29	1.37	0.35	0.31	1.32	0.25	0.28	1.31	0.06	0.37
1120	5.6	1.34	0.83	0.42	1.55	0.81	0.55	1.48	0.74	0.6	1.5	0.56	0.62	1.59	0.43	0.56	1.62	0.37	0.56	1.66	0.26	0.61	1.76	0.1	0.55	1.86	0.09	0.57	1.54	0.81	0.3	1.44	0.75	0.26	1.4	0.6	0.23	1.39	0.44	0.29	1.37	0.35	0.31	1.32	0.25	0.28	1.31	0.06	0.37
1121	5.605	1.34	0.83	0.43	1.55	0.81	0.55	1.48	0.74	0.6	1.51	0.56	0.62	1.59	0.43	0.56	1.63	0.36	0.56	1.67	0.25	0.61	1.77	0.1	0.55	1.87	0.09	0.56	1.55	0.81	0.3	1.44	0.75	0.26	1.41	0.6	0.23	1.4	0.44	0.29	1.37	0.35	0.31	1.32	0.25	0.28	1.31	0.06	0.37
1122	5.61	1.35	0.83	0.43	1.56	0.81	0.55	1.48	0.73	0.6	1.51	0.56	0.62	1.6	0.43	0.56	1.63	0.36	0.56	1.67	0.25	0.61	1.77	0.1	0.55	1.88	0.09	0.56	1.55	0.81	0.3	1.45	0.75	0.26	1.41	0.6	0.23	1.4	0.44	0.29	1.38	0.35	0.31	1.32	0.25	0.28	1.31	0.06	0.37
1123	5.615	1.35	0.83	0.43	1.56	0.8	0.55	1.49	0.73	0.6	1.52	0.56	0.62	1.6	0.43	0.56	1.63	0.36	0.56	1.68	0.25	0.61	1.78	0.1	0.55	1.88	0.1	0.56	1.55	0.8	0.3	1.45	0.75	0.26	1.41	0.6	0.23	1.4	0.44	0.29	1.38	0.35	0.31	1.32	0.25	0.28	1.31	0.06	0.37
1124	5.62	1.36	0.83	0.43	1.57	0.8	0.55	1.49	0.73	0.6	1.52	0.56	0.62	1.6	0.43	0.56	1.64	0.36	0.56	1.68	0.25	0.61	1.78	0.1	0.55	1.89	0.1	0.56	1.56	0.8	0.3	1.45	0.75	0.26	1.41	0.6	0.23	1.4	0.44	0.29	1.38	0.35	0.31	1.32	0.25	0.28	1.31	0.06	0.37
1125	5.625	1.36	0.83	0.43	1.57	0.8	0.55	1.5	0.73	0.6	1.53	0.56	0.62	1.61	0.43	0.56	1.64	0.36	0.56	1.69	0.25	0.61	1.79	0.1	0.55	1.89	0.1	0.56	1.56	0.8	0.3	1.46	0.75	0.26	1.42	0.6	0.23	1.4	0.44	0.29	1.38	0.35	0.31	1.33	0.25	0.28	1.31	0.06	0.37
1126	5.63	1.36	0.83	0.43	1.58	0.8	0.55	1.5	0.73	0.6	1.53	0.56	0.62	1.61	0.43	0.56	1.65	0.36	0.56	1.69	0.25	0.61	1.79	0.1	0.55	1.9	0.1	0.56	1.56	0.8	0.3	1.46	0.75	0.26	1.42	0.6	0.23	1.41	0.44	0.29	1.38	0.35	0.31	1.33	0.25	0.28	1.31	0.07	0.37
1127	5.635	1.37	0.83	0.43	1.58	0.8	0.55	1.51	0.73	0.6	1.54	0.56	0.62	1.62	0.43	0.56	1.65	0.36	0.56	1.7	0.25	0.61	1.8	0.1	0.55	1.9	0.1	0.56	1.57	0.8	0.3	1.46	0.75	0.26	1.42	0.6	0.23	1.41	0.44	0.29	1.39	0.35	0.31	1.33	0.25	0.28	1.31	0.07	0.37
1128	5.64	1.37	0.83	0.43	1.58	0.8	0.55	1.51	0.73	0.6	1.54	0.56	0.62	1.62	0.43	0.56	1.66	0.36	0.56	1.7	0.25	0.61	1.8	0.09	0.55	1.91	0.09	0.56	1.57	0.8	0.3	1.47	0.75	0.26	1.42	0.6	0.23	1.41	0.44	0.29	1.39	0.35	0.31	1.33	0.25	0.28	1.31	0.07	0.37
1129	5.645	1.37	0.82	0.43	1.59	0.8	0.55	1.52	0.73	0.6	1.55	0.56	0.62	1.63	0.43	0.56	1.66	0.36	0.56	1.71	0.25	0.61	1.8	0.09	0.55	1.91	0.09	0.56	1.57	0.8	0.3	1.47	0.75	0.26	1.43	0.6	0.23	1.41	0.44	0.29	1.39	0.35	0.31	1.33	0.25	0.28	1.31	0.07	0.37
1130	5.65	1.38	0.82	0.43	1.59	0.8	0.55	1.52	0.73	0.6	1.55	0.55	0.62	1.63	0.43	0.56	1.67	0.36	0.56	1.71	0.25	0.61	1.81	0.09	0.54	1.91	0.09	0.56	1.58	0.8	0.3	1.47	0.75	0.26	1.43	0.6	0.23	1.42	0.44	0.29	1.39	0.35	0.31	1.33	0.25	0.28	1.31	0.07	0.37
1131	5.655	1.38	0.82	0.43	1.6	0.8	0.55	1.53	0.73	0.6	1.56	0.55	0.62	1.64	0.43	0.56	1.67	0.36	0.56	1.72	0.25	0.61	1.81	0.09	0.54	1.92	0.09	0.56	1.58	0.8	0.3	1.48	0.75	0.26	1.43	0.6	0.23	1.42	0.44	0.29	1.39	0.35	0.31	1.33	0.25	0.28	1.31	0.07	0.37
1132	5.66	1.39	0.82	0.43	1.6	0.8	0.55	1.53	0.73	0.6	1.56	0.55	0.62	1.65	0.43	0.56	1.68	0.36	0.56	1.72	0.25	0.61	1.81	0.09	0.54	1.92	0.09	0.56	1.59	0.8	0.3	1.48	0.75	0.26	1.44	0.6	0.23	1.42	0.44	0.29	1.39	0.35	0.31	1.33	0.25	0.28	1.31	0.07	0.37
1133	5.665	1.39	0.82	0.43	1.61	0.8	0.55	1.54	0.73	0.6	1.57	0.55	0.62	1.65	0.43	0.56	1.68	0.36	0.56	1.73	0.25	0.61	1.82	0.09	0.54	1.92	0.08	0.55	1.59	0.8	0.3	1.48	0.75	0.26	1.44	0.6	0.23	1.42	0.44	0.29	1.4	0.35	0.31	1.34	0.25	0.28	1.31	0.07	0.37
1134	5.67	1.4	0.82	0.44	1.61	0.8	0.55	1.54	0.73	0.6	1.58	0.55	0.62	1.66	0.43	0.56	1.69	0.36	0.56	1.73	0.25	0.61	1.82	0.09	0.54	1.92	0.08	0.55	1.59	0.8	0.3	1.49	0.75	0.26	1.44	0.6	0.23	1.43	0.44	0.29	1.4	0.35	0.31	1.34	0.25	0.28	1.31	0.07	0.38
1135	5.675	1.4	0.82	0.44	1.62	0.8	0.55	1.54	0.73	0.61	1.58	0.55	0.62	1.66	0.43	0.56	1.69	0.36	0.56	1.73	0.25	0.61	1.82	0.08	0.54	1.93	0.08	0.55	1.6	0.8	0.3	1.49	0.75	0.26	1.44	0.6	0.23	1.43	0.44	0.29	1.4	0.35	0.31	1.34	0.25	0.28	1.31	0.07	0.38
1136	5.68	1.4	0.82	0.44	1.62	0.8	0.55	1.55	0.72	0.61	1.59	0.55	0.62	1.67	0.43	0.56	1.7	0.36	0.56	1.74	0.24	0.61	1.82	0.08	0.54	1.93	0.08	0.55	1.6	0.8	0.3	1.49	0.75	0.26	1.45	0.6	0.23	1.43	0.44	0.29	1.4	0.35	0.31	1.34	0.25	0.28	1.31	0.07	0.38
1137	5.685	1.41	0.82	0.44	1.63	0.8	0.55	1.55	0.72	0.61	1.59	0.55	0.63	1.67	0.43	0.56	1.7	0.35	0.56	1.74	0.24	0.61	1.83	0.08	0.54	1.93	0.07	0.55	1.6	0.8	0.3	1.5	0.75	0.26	1.45	0.6	0.24	1.43	0.44	0.29	1.4	0.35	0.31	1.34	0.25	0.28	1.31	0.07	0.38
1138	5.69	1.41	0.82	0.44	1.63	0.79	0.55	1.56	0.72	0.61	1.6	0.55	0.63	1.68	0.43	0.56	1.71	0.35	0.56	1.75	0.24	0.61	1.83	0.08	0.54	1.93	0.07	0.55	1.61	0.8	0.3	1.5	0.75	0.26	1.45	0.6	0.24	1.44	0.44	0.29	1.41	0.35	0.31	1.34	0.25	0.28	1.31	0.07	0.38
1139	5.695	1.42	0.82	0.44	1.64	0.79	0.55	1.56	0.72	0.61	1.6	0.55	0.63	1.68	0.43	0.56	1.71	0.35	0.56	1.75	0.24	0.61	1.83	0.07	0.54	1.93	0.07	0.55	1.61	0.8	0.3	1.5	0.75	0.27	1.46	0.6	0.24	1.44	0.44	0.29	1.41	0.35	0.31	1.35	0.25	0.28	1.31	0.07	0.38
1140	5.7	1.42	0.82	0.44	1.64	0.79	0.55	1.57	0.72	0.61	1.61	0.55	0.63	1.69	0.43	0.56	1.72	0.35	0.56	1.75	0.24	0.61	1.83	0.07	0.54	1.94	0.06	0.55	1.62	0.8	0.3	1.51	0.75	0.27	1.46	0.6	0.24	1.44	0.44	0.29	1.41	0.35	0.31	1.35	0.25	0.28	1.31	0.07	0.38
1141	5.705	1.42	0.82	0.44	1.65	0.79	0.55	1.58	0.72	0.61	1.62	0.55	0.63	1.69	0.42	0.56	1.72	0.35	0.56	1.76	0.24	0.61	1.83	0.07	0.54	1.94	0.06	0.55	1.62	0.8	0.3	1.51	0.75	0.27	1.46	0.6	0.24	1.45	0.44	0.29	1.41	0.35	0.31	1.35	0.26	0.28	1.31	0.07	0.38
1142	5.71	1.43	0.81	0.44	1.65	0.79	0.55	1.58	0.72	0.61	1.62	0.55	0.63	1.7	0.42	0.56	1.73	0.35	0.56	1.76	0.24	0.61	1.83	0.07	0.54	1.94	0.06	0.55	1.62	0.8	0.3	1.51	0.75	0.27	1.47	0.6	0.24	1.45	0.44	0.29	1.42	0.35	0.31	1.35	0.26	0.28	1.31	0.08	0.38
1143	5.715	1.43	0.81	0.44	1.66	0.79	0.55	1.59	0.72	0.61	1.63	0.55	0.63	1.7	0.42	0.56	1.73	0.35	0.56	1.76	0.24	0.61	1.83	0.07	0.54	1.94	0.06	0.55	1.63	0.79	0.3	1.52	0.74	0.27	1.47	0.6	0.24	1.45	0.44	0.3	1.42	0.35	0.31	1.35	0.26	0.28	1.32	0.08	0.38
1144	5.72	1.44	0.81	0.44	1.66	0.79	0.55	1.59	0.72	0.61	1.63	0.55	0.63	1.71	0.42	0.56	1.73	0.35	0.56	1.77	0.23	0.61	1.84	0.07	0.54	1.94	0.06	0.54	1.63	0.79	0.3	1.52	0.74	0.27	1.47	0.6	0.24	1.45	0.44	0.3	1.42	0.35	0.31	1.36	0.26	0.28	1.32	0.08	0.38
1145	5.725	1.44	0.81	0.45	1.67	0.79	0.55	1.6	0.72	0.61	1.64	0.55	0.63	1.71	0.42	0.56	1.74	0.35	0.56	1.77	0.23	0.61	1.84	0.07	0.54	1.94	0.05	0.54	1.64	0.79	0.3	1.53	0.74	0.27	1.48	0.6	0.24	1.46	0.44	0.3	1.43	0.35	0.31	1.36	0.26	0.28	1.32	0.08	0.38
1146	5.73	1.45	0.81	0.45	1.67	0.79	0.55	1.6	0.72	0.61	1.64	0.55	0.63	1.72	0.42	0.56	1.74	0.35	0.56	1.78	0.23	0.61	1.84	0.07	0.54	1.95	0.05	0.54	1.64	0.79	0.3	1.53	0.74	0.27	1.48	0.6	0.24	1.46	0.44	0.3	1.43	0.35	0.31	1.36	0.26	0.28	1.32	0.08	0.38
1147	5.735	1.45	0.81	0.45	1.68	0.79	0.55	1.61	0.72	0.61	1.65	0.55	0.63	1.72	0.42	0.56	1.74	0.35	0.56	1.78	0.23	0.61	1.85	0.07	0.54	1.95	0.05	0.54	1.64	0.79	0.3	1.54	0.74	0.27	1.48	0.6	0.24	1.47	0.44	0.3	1.43	0.35	0.31	1.36	0.26	0.28	1.32	0.08	0.38
1148	5.74	1.46	0.81	0.45	1.68	0.79	0.55	1.62	0.72	0.61	1.65	0.55	0.63	1.72	0.42	0.56	1.75	0.35	0.56	1.78	0.23	0.6	1.85	0.07	0.54	1.95	0.04	0.54	1.65	0.79	0.3	1.54	0.74	0.27	1.49	0.6	0.24	1.47	0.44	0.3	1.43	0.35	0.31	1.37	0.26	0.28	1.32	0.08	0.37
1149	5.745	1.46	0.81	0.45	1.69	0.79	0.55	1.62	0.72	0.61	1.65	0.55	0.63	1.73	0.42	0.56	1.75	0.35	0.56	1.79	0.23	0.6	1.85	0.07	0.54	1.95	0.04	0.54	1.65	0.79	0.3	1.54	0.74	0.27	1.49	0.6	0.24	1.47	0.44	0.3	1.44	0.35	0.31	1.37	0.26	0.28	1.32	0.08	0.37
1150	5.75	1.47	0.81	0.45	1.7	0.79	0.55	1.63	0.72	0.61	1.66	0.55	0.63	1.73	0.42	0.56	1.76	0.35	0.56	1.79	0.23	0.6	1.85	0.06	0.54	1.95	0.04	0.54	1.66	0.79	0.3	1.55	0.74	0.27	1.5	0.6	0.24	1.48	0.44	0.3	1.44	0.35	0.31	1.37	0.26	0.28	1.32	0.08	0.37
1151	5.755	1.47	0.81	0.45	1.7	0.79	0.55	1.63	0.72	0.61	1.66	0.55	0.63	1.73	0.42	0.56	1.76	0.35	0.56	1.8	0.23	0.6	1.85	0.06	0.53	1.95	0.04	0.54	1.66	0.79	0.31	1.55	0.74	0.27	1.5	0.6	0.24	1.48	0.44	0.3	1.45	0.35	0.31	1.37	0.26	0.28	1.32	0.08	0.37
1152	5.76	1.48	0.81	0.45	1.71	0.79	0.55	1.64	0.72	0.61	1.67	0.55	0.63	1.74	0.42	0.56	1.77	0.35	0.56	1.8	0.23	0.6	1.85	0.06	0.53	1.95	0.04	0.54	1.67	0.79	0.31	1.56	0.74	0.27	1.5	0.6	0.24	1.48	0.44	0.3	1.45	0.35	0.31	1.38	0.26	0.28	1.32	0.09	0.37
1153	5.765	1.48	0.81	0.45	1.71	0.79	0.55	1.64	0.72	0.61	1.67	0.55	0.63	1.74	0.42	0.56	1.77	0.35	0.56	1.81	0.23	0.6	1.86	0.06	0.53	1.96	0.03	0.54	1.67	0.79	0.31	1.56	0.74	0.27	1.51	0.6	0.25	1.49	0.44	0.3	1.45	0.35	0.31	1.38	0.26	0.28	1.32	0.09	0.37
1154	5.77	1.49	0.81	0.46	1.72	0.79	0.55	1.65	0.72	0.61	1.67	0.55	0.63	1.74	0.42	0.56	1.77	0.35	0.56	1.81	0.23	0.6	1.86	0.06	0.53	1.96	0.03	0.54	1.68	0.79	0.31	1.57	0.74	0.27	1.51	0.6	0.25	1.49	0.44	0.3	1.46	0.35	0.31	1.38	0.26	0.28	1.33	0.09	0.37
1155	5.775	1.49	0.81	0.46	1.72	0.79	0.55	1.66	0.72	0.61	1.68	0.55	0.63	1.75	0.42	0.56	1.78	0.35	0.56	1.81	0.23	0.6	1.86	0.06	0.53	1.96	0.03	0.54	1.68	0.79	0.31	1.57	0.74	0.28	1.52	0.6	0.25	1.5	0.44	0.3	1.46	0.35	0.31	1.39	0.26	0.28	1.33	0.09	0.37
1156	5.78	1.5	0.81	0.46	1.73	0.79	0.55	1.66	0.72	0.61	1.68	0.55	0.63	1.75	0.42	0.56	1.78	0.35	0.56	1.82	0.23	0.61	1.86	0.06	0.53	1.96	0.03	0.54	1.68	0.79	0.31	1.57	0.74	0.28	1.52	0.6	0.25	1.5	0.44	0.3	1.46	0.35	0.31	1.39	0.27	0.28	1.33	0.09	0.37
1157	5.785	1.5	0.81	0.46	1.73	0.79	0.55	1.66	0.72	0.61	1.69	0.55	0.63	1.76	0.42	0.56	1.79	0.35	0.56	1.82	0.23	0.61	1.86	0.06	0.53	1.96	0.02	0.54	1.69	0.79	0.31	1.58	0.74	0.28	1.53	0.6	0.25	1.51	0.44	0.3	1.47	0.35	0.31	1.39	0.27	0.28	1.33	0.09	0.37
1158	5.79	1.51	0.81	0.46	1.73	0.79	0.55	1.67	0.73	0.61	1.69	0.55	0.63	1.77	0.43	0.57	1.79	0.35	0.56	1.82	0.23	0.61	1.86	0.06	0.54	1.96	0.02	0.54	1.69	0.79	0.31	1.58	0.74	0.28	1.53	0.6	0.25	1.51	0.44	0.3	1.47	0.35	0.31	1.4	0.27	0.28	1.33	0.1	0.37
1159	5.795	1.52	0.81	0.46	1.74	0.79	0.55	1.67	0.73	0.62	1.7	0.55	0.63	1.77	0.43	0.57	1.8	0.35	0.56	1.83	0.23	0.61	1.86	0.06	0.54	1.96	0.02	0.54	1.7	0.79	0.31	1.59	0.74	0.28	1.53	0.6	0.25	1.51	0.44	0.3	1.48	0.36	0.31	1.4	0.27	0.28	1.33	0.1	0.37
1160	5.8	1.52	0.81	0.46	1.74	0.79	0.55	1.68	0.73	0.62	1.7	0.56	0.63	1.78	0.43	0.57	1.8	0.35	0.56	1.83	0.23	0.61	1.86	0.06	0.54	1.96	0.02	0.54	1.7	0.79	0.31	1.59	0.74	0.28	1.54	0.6	0.25	1.52	0.44	0.3	1.48	0.36	0.31	1.4	0.27	0.28	1.33	0.1	0.37
1161	5.805	1.52	0.81	0.46	1.75	0.79	0.55	1.68	0.73	0.62	1.71	0.56	0.63	1.78	0.43	0.57	1.8	0.35	0.56	1.83	0.23	0.61	1.87	0.06	0.54	1.96	0.02	0.54	1.71	0.79	0.31	1.6	0.74	0.28	1.54	0.6	0.25	1.52	0.44	0.3	1.49	0.36	0.31	1.41	0.27	0.28	1.34	0.1	0.37
1162	5.81	1.53	0.81	0.46	1.75	0.8	0.55	1.68	0.73	0.62	1.71	0.56	0.64	1.79	0.43	0.57	1.81	0.35	0.57	1.83	0.23	0.61	1.87	0.06	0.54	1.96	0.02	0.54	1.71	0.79	0.31	1.6	0.74	0.28	1.55	0.6	0.25	1.53	0.44	0.3	1.49	0.36	0.31	1.41	0.27	0.27	1.34	0.1	0.37
1163	5.815	1.53	0.81	0.46	1.76	0.8	0.56	1.69	0.73	0.62	1.72	0.56	0.64	1.79	0.43	0.57	1.81	0.35	0.57	1.83	0.23	0.61	1.87	0.06	0.54	1.96	0.02	0.54	1.72	0.79	0.31	1.61	0.74	0.28	1.55	0.6	0.25	1.53	0.44	0.3	1.5	0.36	0.31	1.42	0.27	0.27	1.34	0.1	0.37
1164	5.82	1.54	0.81	0.46	1.76	0.8	0.56	1.69	0.73	0.62	1.72	0.56	0.64	1.8	0.43	0.57	1.82	0.35	0.57	1.84	0.23	0.61	1.87	0.06	0.54	1.96	0.02	0.54	1.72	0.79	0.31	1.61	0.74	0.28	1.56	0.6	0.25	1.54	0.44	0.3	1.5	0.36	0.31	1.42	0.27	0.27	1.34	0.11	0.37
1165	5.825	1.54	0.81	0.46	1.76	0.8	0.56	1.7	0.73	0.62	1.73	0.56	0.64	1.8	0.43	0.57	1.82	0.35	0.57	1.84	0.23	0.61	1.87	0.06	0.54	1.96	0.02	0.54	1.73	0.79	0.31	1.62	0.74	0.28	1.56	0.6	0.25	1.54	0.44	0.3	1.5	0.36	0.31	1.43	0.28	0.27	1.35	0.11	0.36
1166	5.83	1.55	0.81	0.46	1.77	0.8	0.56	1.7	0.74	0.62	1.73	0.56	0.64	1.8	0.43	0.57	1.82	0.35	0.57	1.84	0.23	0.61	1.87	0.06	0.54	1.96	0.02	0.54	1.73	0.79	0.31	1.62	0.74	0.28	1.57	0.6	0.25	1.55	0.44	0.3	1.51	0.36	0.31	1.43	0.28	0.27	1.35	0.11	0.36
1167	5.835	1.55	0.82	0.46	1.77	0.8	0.56	1.7	0.74	0.62	1.74	0.56	0.64	1.81	0.43	0.57	1.83	0.35	0.57	1.84	0.23	0.61	1.87	0.06	0.54	1.96	0.02	0.54	1.74	0.79	0.31	1.63	0.74	0.28	1.57	0.6	0.25	1.55	0.44	0.3	1.51	0.36	0.31	1.43	0.28	0.27	1.35	0.11	0.36
1168	5.84	1.55	0.82	0.46	1.78	0.8	0.56	1.71	0.74	0.62	1.74	0.56	0.64	1.81	0.43	0.57	1.83	0.35	0.57	1.84	0.23	0.61	1.87	0.06	0.54	1.96	0.02	0.54	1.74	0.79	0.31	1.63	0.74	0.28	1.58	0.6	0.25	1.56	0.44	0.3	1.52	0.36	0.31	1.44	0.28	0.27	1.35	0.11	0.36
1169	5.845	1.56	0.82	0.46	1.78	0.8	0.56	1.71	0.74	0.62	1.75	0.57	0.64	1.82	0.43	0.57	1.83	0.35	0.57	1.85	0.23	0.61	1.87	0.06	0.54	1.96	0.02	0.54	1.74	0.79	0.31	1.64	0.74	0.28	1.58	0.6	0.25	1.56	0.45	0.3	1.52	0.36	0.3	1.44	0.28	0.27	1.36	0.12	0.36
1170	5.85	1.56	0.82	0.46	1.78	0.81	0.56	1.72	0.74	0.62	1.75	0.57	0.64	1.82	0.43	0.57	1.83	0.35	0.57	1.85	0.23	0.61	1.87	0.06	0.54	1.96	0.02	0.54	1.75	0.79	0.32	1.64	0.74	0.28	1.58	0.6	0.26	1.57	0.45	0.3	1.53	0.36	0.3	1.45	0.28	0.27	1.36	0.12	0.36
1171	5.855	1.56	0.82	0.46	1.79	0.81	0.56	1.72	0.74	0.62	1.76	0.57	0.64	1.82	0.43	0.57	1.84	0.35	0.57	1.85	0.23	0.61	1.87	0.06	0.54	1.96	0.02	0.54	1.75	0.79	0.32	1.64	0.74	0.28	1.59	0.6	0.26	1.57	0.45	0.3	1.53	0.36	0.3	1.45	0.28	0.27	1.36	0.12	0.36
1172	5.86	1.57	0.82	0.46	1.79	0.81	0.56	1.72	0.74	0.62	1.76	0.57	0.64	1.82	0.44	0.58	1.84	0.35	0.57	1.85	0.24	0.62	1.87	0.06	0.54	1.96	0.02	0.54	1.76	0.79	0.32	1.65	0.74	0.28	1.59	0.6	0.26	1.58	0.45	0.3	1.54	0.36	0.3	1.46	0.28	0.27	1.36	0.12	0.36
1173	5.865	1.57	0.82	0.46	1.8	0.81	0.56	1.73	0.74	0.62	1.76	0.57	0.64	1.83	0.44	0.58	1.84	0.35	0.57	1.86	0.23	0.62	1.87	0.06	0.54	1.96	0.02	0.54	1.76	0.79	0.32	1.65	0.74	0.28	1.6	0.6	0.26	1.58	0.45	0.3	1.54	0.36	0.3	1.46	0.28	0.27	1.37	0.13	0.36
1174	5.87	1.58	0.82	0.46	1.8	0.81	0.56	1.73	0.74	0.62	1.77	0.57	0.64	1.83	0.44	0.58	1.85	0.35	0.57	1.86	0.23	0.61	1.87	0.06	0.54	1.96	0.02	0.54	1.77	0.8	0.32	1.66	0.74	0.28	1.6	0.6	0.26	1.59	0.45	0.3	1.55	0.36	0.3	1.46	0.29	0.27	1.37	0.13	0.36
1175	5.875	1.58	0.82	0.46	1.81	0.81	0.57	1.73	0.74	0.62	1.77	0.57	0.65	1.83	0.44	0.58	1.85	0.35	0.57	1.86	0.23	0.61	1.87	0.06	0.54	1.96	0.02	0.54	1.77	0.8	0.32	1.66	0.74	0.28	1.61	0.6	0.26	1.59	0.45	0.3	1.55	0.36	0.3	1.47	0.29	0.27	1.37	0.13	0.36
1176	5.88	1.59	0.82	0.46	1.81	0.81	0.57	1.74	0.74	0.63	1.77	0.57	0.65	1.83	0.43	0.58	1.85	0.35	0.57	1.86	0.23	0.61	1.87	0.06	0.54	1.96	0.02	0.54	1.77	0.8	0.32	1.67	0.74	0.28	1.61	0.6	0.26	1.6	0.45	0.29	1.56	0.36	0.3	1.47	0.29	0.27	1.38	0.13	0.36
1177	5.885	1.59	0.82	0.46	1.81	0.81	0.57	1.74	0.74	0.63	1.78	0.57	0.65	1.84	0.43	0.58	1.85	0.35	0.57	1.86	0.24	0.61	1.87	0.06	0.54	1.96	0.02	0.54	1.78	0.8	0.32	1.67	0.74	0.28	1.62	0.6	0.26	1.6	0.45	0.29	1.56	0.36	0.3	1.48	0.29	0.27	1.38	0.13	0.36
1178	5.89	1.59	0.82	0.46	1.82	0.81	0.57	1.75	0.74	0.63	1.78	0.57	0.65	1.84	0.44	0.58	1.85	0.35	0.57	1.87	0.24	0.61	1.87	0.06	0.54	1.96	0.02	0.54	1.78	0.8	0.32	1.67	0.74	0.28	1.62	0.6	0.26	1.61	0.45	0.29	1.57	0.36	0.3	1.48	0.29	0.27	1.38	0.14	0.36
1179	5.895	1.6	0.82	0.46	1.82	0.81	0.57	1.75	0.74	0.63	1.78	0.57	0.65	1.84	0.44	0.58	1.86	0.35	0.57	1.87	0.24	0.61	1.87	0.06	0.54	1.96	0.02	0.54	1.79	0.8	0.32	1.68	0.74	0.28	1.62	0.6	0.26	1.61	0.45	0.29	1.57	0.36	0.3	1.48	0.29	0.27	1.38	0.14	0.36
1180	5.9	1.6	0.82	0.46	1.83	0.81	0.57	1.76	0.74	0.63	1.78	0.57	0.65	1.84	0.44	0.58	1.86	0.35	0.57	1.87	0.23	0.61	1.87	0.06	0.54	1.96	0.02	0.54	1.79	0.8	0.32	1.68	0.75	0.28	1.63	0.6	0.26	1.62	0.45	0.29	1.58	0.37	0.3	1.49	0.29	0.27	1.39	0.14	0.36
1181	5.905	1.61	0.82	0.46	1.83	0.81	0.57	1.76	0.74	0.63	1.79	0.57	0.65	1.84	0.43	0.58	1.86	0.35	0.57	1.87	0.23	0.61	1.87	0.06	0.54	1.96	0.02	0.54	1.79	0.8	0.32	1.69	0.75	0.28	1.63	0.6	0.26	1.62	0.45	0.29	1.58	0.37	0.3	1.49	0.29	0.26	1.39	0.14	0.36
1182	5.91	1.61	0.82	0.46	1.83	0.81	0.57	1.76	0.74	0.63	1.79	0.57	0.65	1.85	0.43	0.58	1.86	0.35	0.57	1.87	0.23	0.61	1.87	0.06	0.54	1.96	0.02	0.54	1.8	0.8	0.32	1.69	0.75	0.29	1.64	0.6	0.26	1.63	0.45	0.29	1.59	0.37	0.3	1.5	0.3	0.27	1.39	0.14	0.36
1183	5.915	1.61	0.82	0.47	1.84	0.81	0.57	1.77	0.74	0.63	1.79	0.57	0.65	1.85	0.43	0.58	1.86	0.35	0.57	1.87	0.23	0.61	1.87	0.06	0.54	1.96	0.02	0.54	1.8	0.8	0.32	1.69	0.75	0.29	1.64	0.6	0.26	1.63	0.45	0.29	1.59	0.37	0.3	1.5	0.3	0.26	1.4	0.15	0.36
1184	5.92	1.62	0.82	0.47	1.84	0.81	0.57	1.77	0.74	0.63	1.79	0.57	0.65	1.85	0.43	0.58	1.86	0.35	0.57	1.87	0.23	0.61	1.87	0.06	0.54	1.96	0.02	0.54	1.8	0.8	0.32	1.7	0.75	0.29	1.65	0.6	0.26	1.64	0.45	0.29	1.6	0.37	0.3	1.51	0.3	0.26	1.4	0.15	0.36
1185	5.925	1.62	0.83	0.47	1.85	0.81	0.57	1.78	0.75	0.63	1.79	0.57	0.65	1.85	0.43	0.58	1.86	0.35	0.57	1.87	0.23	0.61	1.87	0.06	0.54	1.96	0.02	0.54	1.81	0.8	0.32	1.7	0.75	0.29	1.65	0.6	0.26	1.64	0.45	0.29	1.6	0.37	0.3	1.51	0.3	0.26	1.41	0.15	0.36
1186	5.93	1.63	0.83	0.47	1.85	0.81	0.57	1.78	0.75	0.63	1.79	0.57	0.65	1.85	0.43	0.58	1.87	0.35	0.57	1.87	0.23	0.62	1.87	0.06	0.54	1.96	0.02	0.54	1.81	0.8	0.32	1.7	0.75	0.29	1.65	0.6	0.26	1.65	0.45	0.29	1.61	0.37	0.29	1.52	0.3	0.26	1.41	0.15	0.36
1187	5.935	1.63	0.83	0.47	1.85	0.81	0.57	1.78	0.75	0.63	1.8	0.57	0.65	1.85	0.43	0.58	1.87	0.35	0.57	1.87	0.23	0.62	1.87	0.06	0.54	1.96	0.02	0.54	1.81	0.8	0.32	1.71	0.75	0.29	1.66	0.6	0.26	1.65	0.45	0.29	1.62	0.37	0.29	1.52	0.3	0.26	1.41	0.16	0.36
1188	5.94	1.63	0.83	0.47	1.86	0.81	0.57	1.79	0.75	0.63	1.8	0.57	0.65	1.86	0.43	0.58	1.87	0.35	0.58	1.87	0.23	0.62	1.87	0.06	0.54	1.96	0.02	0.54	1.82	0.8	0.33	1.71	0.75	0.29	1.66	0.6	0.26	1.66	0.45	0.29	1.62	0.37	0.29	1.53	0.3	0.26	1.42	0.16	0.36
1189	5.945	1.64	0.83	0.47	1.86	0.81	0.57	1.79	0.75	0.63	1.8	0.57	0.65	1.86	0.43	0.58	1.87	0.35	0.58	1.88	0.23	0.62	1.87	0.06	0.54	1.96	0.02	0.54	1.82	0.8	0.33	1.71	0.75	0.29	1.67	0.6	0.26	1.66	0.45	0.29	1.63	0.37	0.29	1.53	0.3	0.26	1.42	0.16	0.36
1190	5.95	1.64	0.83	0.47	1.86	0.81	0.57	1.79	0.75	0.63	1.8	0.57	0.65	1.86	0.43	0.58	1.87	0.35	0.58	1.88	0.23	0.62	1.87	0.06	0.54	1.96	0.02	0.54	1.82	0.8	0.33	1.72	0.75	0.29	1.67	0.6	0.26	1.67	0.45	0.29	1.63	0.37	0.29	1.53	0.31	0.26	1.42	0.16	0.36
1191	5.955	1.64	0.83	0.47	1.87	0.81	0.57	1.8	0.75	0.63	1.81	0.57	0.65	1.86	0.43	0.58	1.87	0.35	0.58	1.88	0.23	0.62	1.87	0.06	0.54	1.96	0.02	0.54	1.83	0.8	0.33	1.72	0.75	0.29	1.67	0.6	0.26	1.68	0.45	0.29	1.64	0.37	0.29	1.54	0.31	0.26	1.43	0.16	0.36
1192	5.96	1.65	0.83	0.47	1.87	0.81	0.57	1.8	0.75	0.63	1.81	0.57	0.65	1.86	0.43	0.58	1.88	0.35	0.58	1.88	0.23	0.62	1.87	0.06	0.54	1.96	0.02	0.54	1.83	0.8	0.33	1.72	0.75	0.29	1.68	0.6	0.26	1.68	0.45	0.29	1.64	0.37	0.29	1.54	0.31	0.26	1.43	0.17	0.36
1193	5.965	1.65	0.83	0.47	1.87	0.81	0.57	1.8	0.75	0.63	1.81	0.57	0.65	1.87	0.43	0.58	1.88	0.35	0.58	1.88	0.23	0.62	1.87	0.06	0.54	1.96	0.02	0.54	1.83	0.8	0.33	1.73	0.75	0.29	1.68	0.6	0.26	1.69	0.45	0.29	1.65	0.37	0.29	1.55	0.31	0.27	1.44	0.17	0.36
1194	5.97	1.65	0.83	0.47	1.88	0.81	0.57	1.81	0.75	0.63	1.81	0.57	0.65	1.87	0.44	0.58	1.88	0.35	0.58	1.88	0.23	0.62	1.87	0.06	0.54	1.96	0.02	0.54	1.83	0.8	0.33	1.73	0.75	0.29	1.69	0.6	0.26	1.69	0.45	0.29	1.65	0.37	0.29	1.55	0.31	0.27	1.44	0.17	0.36
1195	5.975	1.65	0.83	0.47	1.88	0.82	0.57	1.81	0.75	0.63	1.82	0.57	0.65	1.87	0.44	0.58	1.88	0.35	0.58	1.88	0.23	0.62	1.87	0.06	0.54	1.96	0.02	0.54	1.84	0.8	0.33	1.73	0.75	0.29	1.69	0.6	0.26	1.7	0.44	0.28	1.66	0.37	0.29	1.56	0.31	0.27	1.45	0.17	0.36
1196	5.98	1.66	0.83	0.47	1.88	0.82	0.57	1.81	0.75	0.63	1.82	0.57	0.65	1.87	0.44	0.58	1.88	0.35	0.58	1.88	0.23	0.62	1.87	0.06	0.54	1.96	0.02	0.54	1.84	0.81	0.33	1.74	0.75	0.29	1.69	0.6	0.26	1.7	0.45	0.28	1.67	0.37	0.29	1.56	0.31	0.27	1.45	0.17	0.36
1197	5.985	1.66	0.83	0.48	1.89	0.82	0.57	1.81	0.75	0.63	1.82	0.57	0.65	1.87	0.43	0.58	1.88	0.35	0.58	1.88	0.23	0.62	1.88	0.06	0.54	1.96	0.02	0.54	1.84	0.81	0.33	1.74	0.75	0.29	1.7	0.6	0.26	1.71	0.45	0.28	1.67	0.37	0.29	1.57	0.31	0.27	1.46	0.18	0.37
1198	5.99	1.66	0.83	0.48	1.89	0.82	0.57	1.82	0.75	0.63	1.82	0.57	0.65	1.88	0.43	0.58	1.88	0.35	0.58	1.88	0.23	0.62	1.88	0.06	0.54	1.96	0.02	0.54	1.85	0.81	0.33	1.74	0.75	0.29	1.7	0.6	0.26	1.71	0.44	0.28	1.68	0.37	0.29	1.57	0.32	0.27	1.46	0.18	0.37
1199	5.995	1.66	0.83	0.48	1.89	0.82	0.57	1.82	0.75	0.63	1.83	0.57	0.65	1.88	0.43	0.58	1.89	0.35	0.58	1.89	0.23	0.62	1.88	0.06	0.54	1.96	0.02	0.54	1.85	0.81	0.33	1.74	0.75	0.29	1.7	0.6	0.26	1.72	0.44	0.28	1.68	0.37	0.29	1.58	0.32	0.27	1.47	0.18	0.37
1200	6	1.67	0.83	0.48	1.89	0.82	0.57	1.82	0.75	0.63	1.83	0.57	0.65	1.88	0.43	0.58	1.89	0.35	0.58	1.89	0.23	0.62	1.88	0.06	0.54	1.96	0.02	0.54	1.85	0.81	0.33	1.75	0.75	0.29	1.71	0.6	0.26	1.72	0.44	0.28	1.69	0.37	0.29	1.58	0.32	0.27	1.47	0.18	0.37
1201	6.005	1.67	0.83	0.48	1.9	0.82	0.57	1.82	0.75	0.63	1.83	0.57	0.65	1.88	0.43	0.58	1.89	0.35	0.58	1.89	0.23	0.62	1.88	0.06	0.54	1.96	0.02	0.54	1.85	0.81	0.33	1.75	0.75	0.3	NaN	NaN	NaN	1.73	0.44	0.28	1.7	0.37	0.28	1.59	0.32	0.27	1.48	0.18	0.37
1202	6.01	1.67	0.83	0.48	1.9	0.82	0.57	1.83	0.75	0.63	1.84	0.57	0.65	1.88	0.43	0.58	1.89	0.35	0.58	1.89	0.23	0.62	1.88	0.06	0.54	1.96	0.02	0.54	1.85	0.81	0.33	1.75	0.75	0.3	1.72	0.6	0.26	1.73	0.44	0.28	1.7	0.37	0.28	1.59	0.32	0.27	1.48	0.19	0.37
1203	6.015	1.68	0.83	0.48	1.9	0.82	0.57	1.83	0.75	0.63	1.84	0.57	0.65	1.88	0.43	0.58	1.89	0.35	0.58	1.89	0.23	0.62	1.88	0.06	0.54	1.96	0.02	0.54	1.86	0.81	0.33	1.75	0.75	0.3	1.72	0.6	0.26	1.74	0.44	0.28	1.71	0.37	0.28	1.6	0.32	0.27	1.49	0.19	0.37
1204	6.02	1.68	0.83	0.48	1.9	0.81	0.57	1.83	0.75	0.63	1.84	0.57	0.65	1.89	0.44	0.58	1.89	0.35	0.58	1.89	0.23	0.62	1.88	0.06	0.54	1.96	0.02	0.54	1.86	0.81	0.33	1.76	0.75	0.3	1.72	0.6	0.26	1.75	0.44	0.28	1.71	0.37	0.28	1.6	0.32	0.27	1.5	0.19	0.37
1205	6.025	1.68	0.83	0.48	1.91	0.81	0.57	1.83	0.75	0.63	1.84	0.57	0.65	1.89	0.44	0.59	1.89	0.35	0.58	1.89	0.23	0.62	1.88	0.06	0.54	1.96	0.02	0.54	1.86	0.81	0.33	1.76	0.75	0.3	1.73	0.6	0.26	1.75	0.44	0.28	1.72	0.37	0.28	1.61	0.32	0.27	1.5	0.19	0.37
1206	6.03	1.68	0.84	0.48	1.91	0.81	0.57	1.84	0.75	0.63	1.85	0.57	0.65	1.89	0.43	0.59	1.9	0.35	0.58	1.89	0.23	0.62	1.88	0.06	0.54	1.96	0.02	0.54	1.86	0.81	0.33	1.76	0.75	0.3	1.73	0.6	0.26	1.76	0.44	0.28	1.73	0.37	0.28	1.62	0.33	0.27	1.51	0.19	0.37
1207	6.035	1.69	0.84	0.48	1.91	0.81	0.57	1.84	0.75	0.63	1.85	0.57	0.65	1.89	0.43	0.59	1.9	0.35	0.58	1.89	0.23	0.62	1.88	0.06	0.54	1.96	0.02	0.54	1.86	0.81	0.33	1.76	0.75	0.3	1.73	0.6	0.26	1.76	0.44	0.28	1.73	0.37	0.28	1.62	0.33	0.27	1.52	0.19	0.37
1208	6.04	1.69	0.84	0.48	1.91	0.81	0.57	1.84	0.75	0.63	1.85	0.57	0.65	1.89	0.43	0.59	1.9	0.35	0.58	1.89	0.23	0.62	1.88	0.06	0.54	1.96	0.02	0.54	1.87	0.81	0.33	1.76	0.75	0.3	NaN	NaN	NaN	1.77	0.44	0.28	1.74	0.37	0.28	1.63	0.33	0.27	1.52	0.19	0.37
1209	6.045	1.69	0.84	0.48	1.92	0.81	0.57	1.85	0.75	0.64	1.85	0.58	0.65	1.89	0.43	0.59	1.9	0.35	0.58	1.89	0.23	0.62	1.88	0.06	0.54	1.96	0.02	0.54	1.87	0.81	0.33	1.77	0.75	0.3	1.74	0.6	0.26	1.77	0.44	0.27	1.74	0.37	0.28	1.63	0.33	0.27	1.53	0.19	0.37
1210	6.05	1.69	0.84	0.48	1.92	0.81	0.57	1.85	0.75	0.64	1.85	0.58	0.65	1.89	0.43	0.59	1.9	0.35	0.58	1.89	0.23	0.62	1.88	0.06	0.54	1.96	0.02	0.54	1.87	0.81	0.33	1.77	0.75	0.3	1.75	0.6	0.26	1.78	0.44	0.27	1.75	0.37	0.28	1.64	0.33	0.27	1.54	0.19	0.38
1211	6.055	1.7	0.84	0.48	1.92	0.81	0.57	1.85	0.75	0.63	1.86	0.57	0.65	1.89	0.43	0.59	1.9	0.35	0.58	1.89	0.23	0.62	1.88	0.06	0.54	1.96	0.02	0.54	1.87	0.81	0.33	1.77	0.75	0.3	1.75	0.6	0.26	1.78	0.44	0.27	1.76	0.37	0.28	1.65	0.33	0.27	1.54	0.19	0.38
1212	6.06	1.7	0.84	0.48	1.92	0.81	0.57	1.85	0.75	0.63	1.86	0.57	0.65	1.9	0.43	0.59	1.9	0.35	0.58	1.89	0.23	0.62	1.88	0.06	0.54	1.96	0.02	0.54	1.85	0.78	0.35	1.77	0.75	0.3	NaN	NaN	NaN	1.79	0.44	0.27	1.76	0.37	0.28	1.65	0.33	0.27	1.55	0.19	0.38
1213	6.065	1.7	0.84	0.48	NaN	NaN	NaN	NaN	NaN	NaN	1.86	0.58	0.65	1.9	0.43	0.59	1.9	0.35	0.58	1.89	0.23	0.62	1.88	0.06	0.54	1.96	0.02	0.54	1.83	0.76	0.36	1.77	0.75	0.3	NaN	NaN	NaN	1.79	0.44	0.27	1.77	0.37	0.28	1.66	0.33	0.27	1.56	0.19	0.38
1214	6.07	1.7	0.84	0.49	1.93	0.81	0.57	1.86	0.75	0.63	1.86	0.58	0.65	1.9	0.43	0.59	1.9	0.35	0.58	1.89	0.23	0.62	1.88	0.06	0.54	1.96	0.02	0.54	1.87	0.79	0.34	1.77	0.76	0.3	NaN	NaN	NaN	1.8	0.44	0.27	1.77	0.37	0.28	1.66	0.33	0.27	1.56	0.19	0.38
1215	6.075	1.7	0.84	0.49	1.93	0.81	0.57	1.86	0.75	0.63	1.86	0.58	0.65	1.9	0.43	0.59	1.9	0.35	0.58	1.89	0.23	0.62	1.88	0.06	0.54	1.96	0.02	0.54	1.88	0.8	0.33	1.78	0.76	0.3	NaN	NaN	NaN	1.8	0.44	0.27	1.78	0.37	0.28	1.67	0.33	0.27	1.57	0.19	0.38
1216	6.08	1.71	0.84	0.49	1.94	0.81	0.57	1.86	0.75	0.63	1.87	0.58	0.65	1.9	0.43	0.59	1.9	0.35	0.58	1.89	0.23	0.62	1.88	0.06	0.54	1.96	0.02	0.54	1.88	0.81	0.33	1.78	0.76	0.3	NaN	NaN	NaN	1.81	0.45	0.27	1.79	0.37	0.28	1.68	0.33	0.27	1.58	0.19	0.38
1217	6.085	1.71	0.84	0.49	1.94	0.81	0.57	1.87	0.75	0.63	1.87	0.58	0.65	1.9	0.43	0.59	1.9	0.35	0.58	1.89	0.23	0.62	1.88	0.06	0.54	1.96	0.02	0.54	1.88	0.81	0.33	1.78	0.76	0.3	NaN	NaN	NaN	1.81	0.44	0.27	1.79	0.37	0.28	1.68	0.33	0.27	1.59	0.19	0.38
1218	6.09	1.71	0.84	0.49	1.94	0.81	0.57	1.87	0.75	0.63	1.87	0.58	0.65	1.9	0.43	0.59	1.91	0.35	0.58	1.89	0.23	0.62	1.88	0.06	0.54	1.96	0.02	0.54	1.88	0.81	0.33	1.78	0.76	0.3	NaN	NaN	NaN	1.82	0.45	0.27	1.8	0.37	0.28	1.69	0.32	0.27	1.6	0.19	0.38
1219	6.095	1.71	0.84	0.49	NaN	NaN	NaN	1.87	0.75	0.63	1.87	0.58	0.65	1.9	0.43	0.59	1.91	0.35	0.58	1.9	0.23	0.62	1.88	0.06	0.54	1.96	0.02	0.54	1.89	0.81	0.33	1.78	0.76	0.3	1.78	0.6	0.26	1.82	0.45	0.27	1.8	0.37	0.27	1.7	0.32	0.27	1.6	0.18	0.38
1220	6.1	1.71	0.84	0.49	1.95	0.81	0.57	1.87	0.75	0.64	1.87	0.58	0.65	1.9	0.43	0.59	1.91	0.35	0.58	1.9	0.23	0.62	1.88	0.06	0.54	1.96	0.02	0.54	1.89	0.81	0.33	1.78	0.76	0.3	NaN	NaN	NaN	1.83	0.45	0.27	1.81	0.37	0.27	1.7	0.32	0.27	1.61	0.18	0.38
1221	6.105	1.72	0.84	0.49	1.95	0.81	0.57	1.88	0.75	0.64	1.87	0.58	0.65	1.91	0.43	0.59	1.91	0.35	0.58	1.9	0.23	0.62	1.88	0.06	0.54	1.96	0.02	0.54	1.89	0.81	0.33	1.79	0.76	0.3	NaN	NaN	NaN	1.83	0.45	0.27	1.82	0.37	0.27	1.71	0.32	0.27	1.62	0.18	0.38
1222	6.11	1.72	0.84	0.49	1.95	0.81	0.57	1.88	0.75	0.63	1.87	0.58	0.66	1.91	0.43	0.59	1.91	0.35	0.58	1.9	0.23	0.62	1.88	0.06	0.54	1.96	0.02	0.54	1.89	0.81	0.33	1.79	0.76	0.3	NaN	NaN	NaN	1.84	0.45	0.27	1.82	0.37	0.27	1.72	0.32	0.27	1.62	0.18	0.38
1223	6.115	1.72	0.84	0.49	1.95	0.81	0.57	1.88	0.75	0.63	1.88	0.58	0.66	1.91	0.43	0.59	1.91	0.35	0.58	1.9	0.23	0.62	1.88	0.06	0.54	1.96	0.02	0.54	1.89	0.81	0.33	1.79	0.76	0.3	NaN	NaN	NaN	1.84	0.45	0.27	1.83	0.37	0.27	1.72	0.32	0.27	1.63	0.18	0.38
1224	6.12	1.72	0.84	0.49	1.95	0.81	0.57	1.88	0.75	0.63	1.88	0.58	0.66	1.91	0.43	0.59	1.91	0.35	0.58	1.9	0.23	0.62	1.88	0.06	0.54	1.96	0.02	0.54	1.89	0.81	0.33	1.79	0.76	0.3	1.79	0.6	0.26	1.85	0.45	0.27	1.83	0.37	0.27	1.73	0.32	0.27	1.64	0.18	0.38
1225	6.125	1.72	0.85	0.49	1.96	0.81	0.57	1.89	0.75	0.63	1.88	0.58	0.66	1.91	0.43	0.59	1.91	0.35	0.58	1.9	0.23	0.62	1.88	0.06	0.54	1.96	0.02	0.54	1.89	0.81	0.33	1.79	0.76	0.3	1.8	0.6	0.26	1.85	0.45	0.27	1.84	0.37	0.27	1.73	0.32	0.27	1.65	0.18	0.38
1226	6.13	1.73	0.85	0.5	1.96	0.81	0.57	1.89	0.75	0.63	1.88	0.58	0.66	1.91	0.43	0.59	1.91	0.35	0.58	1.9	0.23	0.62	1.88	0.06	0.54	1.96	0.02	0.54	1.9	0.81	0.33	1.79	0.76	0.3	1.8	0.6	0.26	1.85	0.45	0.27	1.84	0.37	0.27	1.74	0.32	0.27	1.65	0.17	0.37
1227	6.135	1.73	0.85	0.5	1.96	0.81	0.57	1.89	0.75	0.63	1.88	0.58	0.65	1.91	0.43	0.59	1.91	0.35	0.58	1.9	0.23	0.62	1.88	0.06	0.54	1.96	0.02	0.54	1.9	0.81	0.33	1.79	0.76	0.3	1.8	0.6	0.26	1.86	0.45	0.27	1.85	0.37	0.27	1.75	0.31	0.27	1.66	0.17	0.37
1228	6.14	1.73	0.85	0.5	1.96	0.81	0.57	1.89	0.75	0.63	1.88	0.58	0.65	1.91	0.43	0.59	1.91	0.35	0.58	1.9	0.23	0.62	1.88	0.06	0.54	1.96	0.02	0.54	1.9	0.81	0.33	1.8	0.76	0.3	1.8	0.6	0.26	1.86	0.45	0.27	1.85	0.37	0.27	1.75	0.31	0.27	1.67	0.17	0.37
1229	6.145	1.73	0.85	0.5	1.97	0.81	0.57	1.9	0.75	0.63	1.89	0.58	0.66	1.92	0.43	0.59	1.92	0.35	0.58	1.9	0.23	0.62	1.88	0.06	0.54	1.96	0.02	0.54	1.9	0.81	0.33	1.8	0.76	0.3	1.81	0.6	0.26	1.87	0.45	0.27	1.86	0.37	0.27	1.76	0.31	0.27	1.68	0.17	0.37
1230	6.15	1.74	0.85	0.5	1.97	0.81	0.57	1.9	0.75	0.63	1.89	0.58	0.66	1.92	0.43	0.59	1.92	0.35	0.58	1.9	0.23	0.62	1.88	0.06	0.54	1.96	0.02	0.54	1.9	0.81	0.33	1.8	0.76	0.3	1.81	0.6	0.26	1.87	0.45	0.27	1.86	0.37	0.27	1.77	0.31	0.26	1.69	0.16	0.37
1231	6.155	1.74	0.85	0.5	1.97	0.81	0.57	1.9	0.75	0.63	1.89	0.58	0.66	1.92	0.43	0.59	1.92	0.35	0.58	1.9	0.23	0.62	1.88	0.06	0.53	1.96	0.02	0.54	1.9	0.81	0.33	1.8	0.76	0.3	1.81	0.6	0.26	1.88	0.45	0.27	1.87	0.37	0.27	1.77	0.31	0.26	1.69	0.16	0.37
1232	6.16	1.74	0.85	0.5	1.97	0.81	0.57	1.9	0.75	0.63	1.89	0.58	0.66	1.92	0.43	0.59	1.92	0.35	0.58	1.9	0.23	0.62	1.88	0.06	0.53	1.96	0.02	0.54	1.9	0.81	0.33	1.8	0.76	0.3	1.82	0.6	0.26	1.88	0.45	0.27	1.87	0.37	0.27	1.78	0.31	0.26	1.7	0.16	0.37
1233	6.165	1.74	0.85	0.5	1.98	0.81	0.57	1.91	0.75	0.63	1.9	0.58	0.66	1.92	0.43	0.59	1.92	0.35	0.58	1.9	0.23	0.62	1.88	0.06	0.53	1.96	0.02	0.54	1.9	0.81	0.33	1.8	0.76	0.3	1.82	0.6	0.26	1.89	0.45	0.27	1.88	0.37	0.27	1.78	0.31	0.26	1.71	0.15	0.37
1234	6.17	1.74	0.85	0.5	1.98	0.81	0.57	1.91	0.75	0.63	1.9	0.58	0.66	1.92	0.43	0.59	1.92	0.35	0.58	1.9	0.23	0.62	1.88	0.06	0.53	1.96	0.02	0.54	1.91	0.81	0.33	1.8	0.76	0.3	1.82	0.6	0.26	1.89	0.45	0.27	1.88	0.37	0.27	1.79	0.3	0.26	1.72	0.15	0.36
1235	6.175	1.75	0.85	0.5	1.98	0.81	0.57	1.91	0.75	0.63	1.9	0.58	0.66	1.92	0.43	0.59	1.92	0.35	0.58	1.9	0.23	0.62	1.88	0.06	0.53	1.96	0.02	0.54	1.91	0.81	0.33	1.8	0.76	0.3	1.82	0.6	0.26	1.89	0.45	0.27	1.89	0.37	0.27	1.79	0.3	0.26	1.72	0.15	0.36
1236	6.18	1.75	0.85	0.5	1.98	0.81	0.57	1.91	0.75	0.63	1.9	0.58	0.66	1.92	0.43	0.59	1.92	0.35	0.58	1.9	0.23	0.62	1.88	0.06	0.53	1.96	0.02	0.54	1.91	0.81	0.33	1.81	0.76	0.3	1.83	0.6	0.26	1.9	0.45	0.27	1.89	0.37	0.27	1.8	0.3	0.26	1.73	0.15	0.36
1237	6.185	1.75	0.85	0.5	1.99	0.81	0.57	1.92	0.75	0.63	1.9	0.58	0.65	1.93	0.43	0.59	1.92	0.35	0.58	1.9	0.23	0.62	1.88	0.06	0.53	1.96	0.02	0.54	1.91	0.81	0.33	1.81	0.76	0.3	1.83	0.6	0.26	1.9	0.45	0.27	1.9	0.37	0.27	1.81	0.3	0.26	1.74	0.14	0.36
1238	6.19	1.75	0.85	0.5	1.99	0.81	0.56	1.92	0.75	0.63	1.91	0.58	0.65	1.93	0.43	0.59	1.92	0.35	0.58	1.9	0.23	0.62	1.88	0.06	0.53	1.96	0.02	0.54	1.91	0.81	0.33	1.81	0.76	0.3	1.83	0.6	0.26	1.91	0.45	0.27	1.9	0.37	0.27	1.81	0.3	0.26	1.75	0.14	0.36
1239	6.195	1.76	0.85	0.5	1.99	0.81	0.56	1.92	0.75	0.63	1.91	0.58	0.65	1.93	0.43	0.59	1.93	0.35	0.58	1.91	0.23	0.62	1.88	0.06	0.53	1.96	0.02	0.54	1.91	0.81	0.33	1.81	0.76	0.3	1.84	0.6	0.26	1.91	0.46	0.27	1.91	0.37	0.27	1.82	0.3	0.26	1.76	0.14	0.36
1240	6.2	1.76	0.85	0.51	1.99	0.81	0.56	1.92	0.75	0.63	1.91	0.58	0.65	1.93	0.43	0.59	1.93	0.35	0.58	1.91	0.23	0.62	1.88	0.06	0.53	1.96	0.02	0.54	1.91	0.81	0.33	1.81	0.76	0.31	1.84	0.6	0.26	1.91	0.45	0.27	1.91	0.37	0.27	1.82	0.3	0.26	1.76	0.14	0.36
1241	6.205	1.76	0.85	0.51	1.99	0.81	0.56	1.92	0.75	0.63	1.91	0.58	0.65	1.93	0.43	0.59	1.93	0.35	0.58	1.91	0.23	0.62	1.88	0.06	0.53	1.96	0.02	0.54	1.92	0.81	0.33	1.81	0.76	0.31	1.84	0.6	0.26	1.92	0.45	0.27	1.91	0.37	0.27	1.83	0.3	0.26	1.77	0.13	0.35
1242	6.21	1.76	0.85	0.51	2	0.81	0.56	NaN	NaN	NaN	1.91	0.58	0.65	1.93	0.43	0.59	1.93	0.35	0.58	1.91	0.23	0.62	1.88	0.06	0.53	1.96	0.02	0.54	1.92	0.81	0.33	1.81	0.76	0.31	1.84	0.6	0.26	1.92	0.46	0.27	1.92	0.37	0.27	1.83	0.29	0.26	1.78	0.13	0.35
1243	6.215	1.76	0.85	0.51	2	0.81	0.56	NaN	NaN	NaN	1.92	0.58	0.65	1.93	0.43	0.59	1.93	0.35	0.58	1.91	0.23	0.62	1.88	0.06	0.53	1.96	0.02	0.54	1.92	0.81	0.33	1.82	0.76	0.31	1.85	0.6	0.26	1.92	0.46	0.27	1.92	0.37	0.27	1.84	0.29	0.26	1.79	0.13	0.35
1244	6.22	1.77	0.85	0.51	2	0.81	0.56	NaN	NaN	NaN	1.92	0.58	0.65	1.94	0.43	0.59	1.93	0.35	0.58	1.91	0.23	0.62	1.88	0.06	0.53	1.96	0.02	0.54	1.92	0.81	0.33	1.82	0.76	0.31	1.85	0.6	0.26	1.92	0.46	0.27	1.92	0.37	0.27	1.84	0.29	0.26	1.79	0.12	0.35
1245	6.225	1.77	0.85	0.51	2	0.81	0.56	1.94	0.75	0.63	1.92	0.58	0.65	1.94	0.43	0.59	1.93	0.35	0.58	1.91	0.23	0.62	1.88	0.06	0.53	1.96	0.02	0.54	1.92	0.81	0.33	1.82	0.76	0.31	1.85	0.6	0.26	1.93	0.46	0.27	1.93	0.37	0.27	1.85	0.29	0.26	1.8	0.12	0.35
1246	6.23	1.77	0.85	0.51	2.01	0.81	0.56	1.94	0.75	0.63	1.92	0.58	0.65	1.94	0.43	0.59	1.93	0.35	0.58	1.91	0.23	0.62	1.88	0.06	0.53	1.96	0.02	0.54	1.92	0.81	0.33	1.82	0.76	0.31	1.85	0.6	0.26	1.93	0.46	0.27	1.93	0.37	0.27	1.85	0.29	0.26	1.81	0.12	0.35
1247	6.235	1.77	0.85	0.51	2.01	0.81	0.56	1.94	0.75	0.63	1.93	0.58	0.65	1.94	0.43	0.59	1.93	0.35	0.58	1.91	0.23	0.62	1.88	0.06	0.53	1.96	0.02	0.54	1.92	0.81	0.33	1.82	0.76	0.31	1.85	0.6	0.26	1.93	0.46	0.27	1.93	0.37	0.27	1.85	0.29	0.26	1.82	0.12	0.35
1248	6.24	1.77	0.85	0.51	2.01	0.81	0.56	1.94	0.75	0.63	1.93	0.58	0.65	1.94	0.43	0.59	1.94	0.35	0.58	1.91	0.23	0.62	1.88	0.06	0.53	1.96	0.02	0.54	1.93	0.81	0.33	1.82	0.76	0.31	1.86	0.6	0.26	1.94	0.46	0.27	1.94	0.37	0.27	1.86	0.29	0.26	1.82	0.11	0.35
1249	6.245	1.78	0.85	0.51	2.01	0.81	0.56	1.95	0.75	0.63	1.93	0.58	0.65	1.94	0.43	0.59	1.94	0.35	0.58	1.91	0.23	0.62	1.88	0.06	0.53	1.96	0.02	0.54	1.93	0.81	0.33	1.82	0.76	0.31	1.86	0.6	0.26	1.94	0.46	0.27	1.94	0.37	0.27	1.86	0.29	0.26	1.83	0.11	0.35
1250	6.25	1.78	0.85	0.51	2.01	0.81	0.56	1.95	0.75	0.63	1.93	0.58	0.65	1.95	0.43	0.59	1.94	0.35	0.58	1.91	0.23	0.62	1.88	0.06	0.53	1.96	0.02	0.54	1.93	0.81	0.33	1.82	0.76	0.31	1.86	0.6	0.26	1.94	0.46	0.27	1.94	0.37	0.27	1.86	0.29	0.26	1.84	0.11	0.34
1251	6.255	1.78	0.85	0.51	2.02	0.81	0.56	1.95	0.75	0.63	1.93	0.58	0.65	1.95	0.43	0.59	1.94	0.35	0.58	1.92	0.23	0.62	1.88	0.06	0.53	1.96	0.02	0.54	1.93	0.81	0.33	1.83	0.76	0.31	1.86	0.6	0.26	NaN	NaN	NaN	1.95	0.37	0.27	1.87	0.28	0.26	1.85	0.11	0.34
1252	6.26	1.78	0.85	0.51	2.02	0.81	0.56	1.95	0.75	0.63	1.94	0.58	0.65	1.95	0.43	0.59	1.94	0.35	0.58	1.92	0.23	0.62	1.88	0.06	0.53	1.96	0.02	0.54	1.93	0.81	0.33	1.83	0.76	0.31	1.86	0.6	0.26	1.95	0.46	0.27	1.95	0.37	0.27	1.87	0.28	0.26	1.85	0.1	0.34
1253	6.265	1.79	0.85	0.51	2.02	0.81	0.56	1.95	0.75	0.63	1.94	0.58	0.65	1.95	0.43	0.59	1.94	0.35	0.58	1.92	0.23	0.62	1.88	0.06	0.53	1.96	0.02	0.54	1.93	0.81	0.33	1.83	0.76	0.31	1.87	0.6	0.26	1.95	0.46	0.27	1.95	0.37	0.27	1.88	0.28	0.26	1.86	0.1	0.34
1254	6.27	1.79	0.85	0.51	2.02	0.81	0.56	1.96	0.75	0.63	1.94	0.58	0.65	1.95	0.43	0.59	1.94	0.35	0.58	1.92	0.23	0.62	1.88	0.06	0.53	1.96	0.02	0.54	1.93	0.81	0.32	1.83	0.76	0.31	1.87	0.6	0.26	1.95	0.46	0.27	1.95	0.37	0.27	1.88	0.28	0.26	1.87	0.1	0.34
1255	6.275	1.79	0.85	0.51	2.03	0.81	0.56	1.96	0.75	0.63	1.94	0.57	0.65	1.95	0.43	0.59	1.94	0.35	0.58	1.92	0.23	0.62	1.88	0.06	0.53	1.96	0.02	0.54	1.93	0.81	0.32	1.83	0.76	0.31	1.87	0.6	0.26	1.95	0.46	0.27	1.96	0.37	0.27	1.88	0.28	0.26	1.87	0.1	0.34
1256	6.28	1.79	0.85	0.51	2.03	0.81	0.56	1.96	0.75	0.63	NaN	NaN	NaN	1.95	0.43	0.59	1.94	0.35	0.58	1.92	0.23	0.62	1.88	0.06	0.53	1.96	0.02	0.54	1.94	0.81	0.32	1.83	0.76	0.31	1.87	0.6	0.26	1.95	0.46	0.27	1.96	0.37	0.27	1.89	0.28	0.26	1.88	0.1	0.34
1257	6.285	1.79	0.85	0.51	2.03	0.81	0.55	1.96	0.75	0.63	1.95	0.57	0.65	1.96	0.43	0.59	1.94	0.35	0.58	1.92	0.23	0.62	1.88	0.06	0.53	1.96	0.02	0.54	1.94	0.81	0.32	1.83	0.76	0.31	1.87	0.59	0.26	1.95	0.46	0.27	1.96	0.37	0.27	1.89	0.28	0.26	1.89	0.09	0.34
1258	6.29	1.8	0.85	0.52	2.03	0.81	0.55	1.97	0.75	0.63	1.95	0.57	0.65	1.96	0.43	0.59	1.95	0.34	0.58	1.92	0.23	0.62	1.88	0.06	0.53	1.96	0.02	0.54	1.94	0.81	0.32	1.84	0.76	0.31	1.87	0.59	0.26	1.96	0.46	0.27	1.96	0.37	0.27	1.89	0.28	0.26	1.89	0.09	0.34
1259	6.295	1.8	0.85	0.52	2.03	0.81	0.55	1.97	0.75	0.63	1.95	0.57	0.65	1.96	0.43	0.59	1.95	0.34	0.58	1.92	0.23	0.62	1.88	0.06	0.53	1.96	0.02	0.54	1.94	0.81	0.32	1.84	0.76	0.31	1.87	0.59	0.26	1.96	0.46	0.27	1.96	0.37	0.27	1.9	0.28	0.26	1.9	0.09	0.34
1260	6.3	1.8	0.84	0.52	2.04	0.81	0.55	1.97	0.75	0.62	1.95	0.57	0.65	1.96	0.43	0.59	1.95	0.34	0.58	1.92	0.23	0.62	1.88	0.06	0.53	1.96	0.02	0.54	1.94	0.81	0.32	1.84	0.76	0.31	1.88	0.59	0.26	1.96	0.46	0.27	1.97	0.37	0.27	1.9	0.27	0.26	1.91	0.09	0.34
1261	6.305	1.8	0.84	0.52	2.04	0.81	0.55	1.97	0.74	0.62	1.95	0.57	0.65	1.96	0.43	0.59	1.95	0.34	0.58	1.92	0.23	0.62	1.88	0.06	0.53	1.96	0.02	0.54	1.94	0.81	0.32	1.84	0.75	0.31	1.88	0.59	0.26	1.96	0.46	0.27	1.97	0.37	0.27	1.9	0.27	0.26	1.91	0.09	0.34
1262	6.31	1.8	0.84	0.52	2.04	0.81	0.55	1.97	0.74	0.62	NaN	NaN	NaN	1.96	0.43	0.59	1.96	0.34	0.58	1.93	0.23	0.62	1.88	0.06	0.53	1.96	0.02	0.54	1.94	0.81	0.32	1.84	0.75	0.31	1.88	0.59	0.26	1.96	0.45	0.27	1.97	0.37	0.27	1.91	0.27	0.26	1.92	0.09	0.34
1263	6.315	1.8	0.84	0.52	2.04	0.81	0.55	NaN	NaN	NaN	NaN	NaN	NaN	1.97	0.43	0.59	1.96	0.34	0.58	1.93	0.23	0.62	1.88	0.06	0.53	1.96	0.02	0.54	1.95	0.81	0.32	1.84	0.75	0.31	1.88	0.59	0.26	1.96	0.45	0.27	1.97	0.37	0.27	1.91	0.27	0.26	1.92	0.09	0.34
1264	6.32	1.81	0.84	0.52	2.05	0.81	0.55	NaN	NaN	NaN	NaN	NaN	NaN	1.97	0.43	0.58	1.96	0.34	0.58	1.93	0.23	0.62	1.88	0.06	0.53	1.96	0.02	0.54	1.95	0.8	0.32	1.84	0.75	0.31	1.88	0.59	0.26	1.96	0.45	0.27	1.98	0.37	0.27	1.91	0.27	0.26	1.93	0.09	0.34
1265	6.325	1.81	0.84	0.52	2.05	0.81	0.55	NaN	NaN	NaN	1.97	0.57	0.65	1.97	0.43	0.58	1.96	0.34	0.58	1.93	0.23	0.62	1.88	0.06	0.53	1.96	0.02	0.54	1.95	0.8	0.32	1.84	0.75	0.31	1.88	0.59	0.26	1.97	0.45	0.27	1.98	0.37	0.27	1.92	0.27	0.26	1.94	0.08	0.34
1266	6.33	1.81	0.84	0.52	2.05	0.81	0.55	NaN	NaN	NaN	1.97	0.57	0.65	1.97	0.43	0.58	1.96	0.34	0.58	1.93	0.23	0.62	1.88	0.06	0.53	1.96	0.02	0.54	1.95	0.8	0.32	1.84	0.75	0.31	1.88	0.59	0.26	1.97	0.45	0.27	1.98	0.37	0.27	1.92	0.27	0.26	1.94	0.08	0.34
1267	6.335	1.82	0.84	0.52	2.05	0.81	0.55	NaN	NaN	NaN	NaN	NaN	NaN	1.97	0.43	0.58	1.96	0.34	0.58	1.93	0.23	0.62	1.88	0.06	0.53	1.96	0.02	0.54	1.95	0.8	0.32	1.85	0.75	0.31	1.88	0.59	0.26	1.97	0.45	0.27	1.98	0.37	0.27	1.92	0.27	0.26	1.95	0.08	0.34
1268	6.34	1.83	0.84	0.52	2.05	0.81	0.55	NaN	NaN	NaN	1.97	0.57	0.65	1.98	0.43	0.58	1.97	0.34	0.58	1.93	0.23	0.62	1.88	0.06	0.53	1.96	0.02	0.54	1.95	0.8	0.32	1.85	0.75	0.31	1.88	0.59	0.26	1.97	0.45	0.27	1.98	0.37	0.27	1.92	0.26	0.26	1.95	0.08	0.34
1269	6.345	1.83	0.84	0.52	2.06	0.81	0.55	NaN	NaN	NaN	1.97	0.57	0.65	1.98	0.43	0.58	1.97	0.34	0.58	1.93	0.23	0.62	1.88	0.06	0.53	1.96	0.02	0.54	1.95	0.8	0.32	1.85	0.75	0.31	1.88	0.59	0.26	1.97	0.45	0.27	1.98	0.37	0.27	1.93	0.26	0.27	1.96	0.08	0.34
1270	6.35	1.83	0.84	0.52	2.06	0.81	0.55	NaN	NaN	NaN	1.97	0.57	0.65	1.98	0.43	0.58	1.97	0.34	0.58	1.93	0.23	0.62	1.88	0.06	0.53	1.96	0.02	0.54	1.95	0.8	0.32	1.85	0.75	0.31	1.88	0.59	0.26	1.97	0.45	0.27	1.99	0.37	0.27	1.93	0.26	0.27	NaN	NaN	NaN
1271	6.355	1.83	0.84	0.52	2.06	0.81	0.55	NaN	NaN	NaN	1.98	0.57	0.65	1.98	0.43	0.58	1.97	0.34	0.58	1.93	0.23	0.62	1.88	0.06	0.53	1.96	0.02	0.54	1.96	0.8	0.32	1.85	0.75	0.31	1.88	0.59	0.26	1.97	0.45	0.27	1.99	0.37	0.27	1.93	0.26	0.27	1.97	0.08	0.35
1272	6.36	1.83	0.84	0.52	2.06	0.81	0.55	NaN	NaN	NaN	1.98	0.57	0.65	1.98	0.43	0.58	1.97	0.34	0.58	1.94	0.23	0.62	1.88	0.06	0.53	1.96	0.02	0.54	1.96	0.8	0.32	1.85	0.75	0.31	1.88	0.59	0.26	1.97	0.45	0.27	1.99	0.36	0.27	1.93	0.26	0.27	1.97	0.08	0.35
1273	6.365	1.83	0.84	0.52	2.07	0.81	0.55	NaN	NaN	NaN	1.98	0.57	0.65	1.99	0.43	0.58	1.97	0.34	0.58	1.94	0.23	0.62	1.88	0.06	0.53	1.96	0.02	0.54	1.96	0.8	0.32	1.85	0.75	0.31	1.88	0.59	0.26	1.97	0.45	0.27	1.99	0.36	0.27	1.93	0.26	0.27	1.98	0.08	0.35
1274	6.37	1.83	0.84	0.52	2.07	0.81	0.54	NaN	NaN	NaN	1.98	0.57	0.65	1.99	0.43	0.58	1.97	0.34	0.57	1.94	0.23	0.62	1.88	0.06	0.53	1.96	0.02	0.54	1.96	0.8	0.32	1.85	0.75	0.31	1.89	0.58	0.26	1.97	0.45	0.27	1.99	0.36	0.28	1.93	0.26	0.28	1.98	0.08	0.35
1275	6.375	1.83	0.84	0.52	2.07	0.81	0.54	NaN	NaN	NaN	1.98	0.57	0.65	1.99	0.43	0.58	1.98	0.34	0.57	1.94	0.23	0.62	1.88	0.06	0.53	1.96	0.02	0.54	1.96	0.8	0.32	1.86	0.75	0.31	1.89	0.58	0.26	1.98	0.45	0.27	1.99	0.36	0.28	1.94	0.26	0.28	NaN	NaN	NaN
1276	6.38	1.83	0.84	0.52	2.07	0.81	0.54	NaN	NaN	NaN	1.99	0.57	0.65	1.99	0.43	0.58	1.98	0.34	0.57	1.94	0.23	0.62	1.88	0.06	0.53	1.96	0.02	0.54	1.96	0.8	0.32	1.86	0.75	0.31	1.89	0.58	0.26	1.98	0.45	0.28	1.99	0.36	0.28	1.94	0.26	0.28	1.99	0.08	0.35
1277	6.385	1.83	0.84	0.52	2.08	0.81	0.54	NaN	NaN	NaN	1.99	0.57	0.65	1.99	0.43	0.58	NaN	NaN	NaN	1.94	0.23	0.62	1.88	0.06	0.53	1.96	0.02	0.54	1.96	0.8	0.32	1.86	0.75	0.31	1.89	0.58	0.26	1.98	0.45	0.28	1.99	0.36	0.28	1.94	0.26	0.29	NaN	NaN	NaN
1278	6.39	1.83	0.84	0.52	2.08	0.81	0.54	NaN	NaN	NaN	1.99	0.57	0.65	2	0.43	0.58	NaN	NaN	NaN	1.94	0.23	0.62	1.88	0.06	0.53	1.96	0.02	0.54	1.96	0.8	0.32	1.86	0.75	0.31	1.89	0.58	0.26	1.98	0.45	0.28	1.99	0.36	0.28	1.94	0.25	0.29	NaN	NaN	NaN
1279	6.395	1.84	0.84	0.52	2.08	0.81	0.54	NaN	NaN	NaN	2	0.57	0.65	2	0.42	0.58	1.99	0.34	0.58	1.95	0.23	0.62	1.88	0.06	0.53	1.96	0.02	0.54	1.96	0.8	0.32	1.86	0.75	0.31	1.89	0.58	0.27	1.98	0.45	0.28	1.99	0.36	0.28	1.94	0.25	0.29	2	0.08	0.36
1280	6.4	1.84	0.84	0.52	2.08	0.81	0.54	NaN	NaN	NaN	2	0.57	0.65	2	0.42	0.58	1.99	0.34	0.58	1.95	0.23	0.62	1.88	0.06	0.53	1.96	0.02	0.54	1.97	0.8	0.32	1.86	0.75	0.31	1.89	0.58	0.27	1.98	0.44	0.28	2	0.36	0.28	1.94	0.25	0.29	NaN	NaN	NaN
1281	6.405	1.84	0.84	0.52	2.08	0.81	0.54	NaN	NaN	NaN	2	0.57	0.65	2	0.42	0.58	1.99	0.34	0.58	1.95	0.23	0.62	1.88	0.06	0.53	1.96	0.02	0.54	1.97	0.8	0.32	1.86	0.75	0.32	1.89	0.58	0.27	1.98	0.44	0.28	2	0.36	0.28	1.94	0.25	0.3	NaN	NaN	NaN
1282	6.41	1.85	0.84	0.52	2.09	0.81	0.54	NaN	NaN	NaN	2	0.57	0.65	2	0.42	0.58	1.99	0.34	0.57	1.95	0.23	0.62	1.88	0.07	0.53	1.96	0.02	0.54	1.97	0.8	0.32	1.86	0.74	0.32	1.89	0.58	0.27	1.98	0.44	0.28	2	0.36	0.28	1.94	0.25	0.3	NaN	NaN	NaN
1283	6.415	1.85	0.84	0.52	2.09	0.81	0.54	NaN	NaN	NaN	2.01	0.57	0.65	2.01	0.42	0.58	1.99	0.34	0.57	1.95	0.22	0.61	1.88	0.07	0.53	1.96	0.02	0.54	1.97	0.8	0.32	1.86	0.74	0.32	1.89	0.58	0.27	1.98	0.44	0.28	2	0.35	0.28	1.95	0.25	0.3	NaN	NaN	NaN
1284	6.42	1.85	0.84	0.52	2.09	0.81	0.54	NaN	NaN	NaN	2.01	0.57	0.65	2.01	0.42	0.58	1.99	0.34	0.57	1.95	0.22	0.61	1.89	0.07	0.53	1.96	0.02	0.54	1.97	0.8	0.32	1.87	0.74	0.31	1.89	0.58	0.27	1.98	0.44	0.28	2	0.35	0.29	1.95	0.25	0.31	NaN	NaN	NaN
1285	6.425	1.85	0.84	0.52	2.09	0.81	0.54	NaN	NaN	NaN	2.01	0.57	0.65	2.01	0.42	0.58	2	0.34	0.57	1.95	0.23	0.61	1.89	0.07	0.53	1.96	0.02	0.54	1.97	0.79	0.32	1.87	0.74	0.31	1.89	0.58	0.27	1.98	0.44	0.28	2	0.35	0.29	1.95	0.25	0.31	NaN	NaN	NaN
1286	6.43	1.85	0.84	0.52	2.1	0.81	0.54	NaN	NaN	NaN	2.02	0.57	0.65	2.01	0.42	0.58	2	0.34	0.57	1.95	0.23	0.62	1.89	0.07	0.53	1.96	0.02	0.54	1.97	0.79	0.32	1.87	0.74	0.32	1.89	0.57	0.27	1.98	0.44	0.28	2	0.35	0.29	1.95	0.25	0.31	NaN	NaN	NaN
1287	6.435	1.85	0.83	0.52	2.1	0.81	0.53	NaN	NaN	NaN	2.02	0.57	0.65	2.02	0.42	0.58	2	0.34	0.57	1.96	0.23	0.62	1.89	0.07	0.53	1.96	0.02	0.54	1.97	0.79	0.32	1.87	0.74	0.32	1.89	0.57	0.27	1.98	0.44	0.28	2	0.35	0.29	1.95	0.25	0.32	NaN	NaN	NaN
1288	6.44	1.85	0.83	0.52	2.1	0.81	0.53	NaN	NaN	NaN	2.02	0.57	0.65	2.02	0.42	0.58	2	0.34	0.58	1.96	0.23	0.62	1.89	0.07	0.53	1.96	0.02	0.54	1.98	0.79	0.32	1.87	0.74	0.32	1.89	0.57	0.27	1.98	0.44	0.28	2	0.35	0.29	1.95	0.25	0.32	NaN	NaN	NaN
1289	6.445	NaN	NaN	NaN	2.1	0.81	0.53	NaN	NaN	NaN	2.02	0.57	0.65	2.02	0.42	0.58	2	0.34	0.58	1.96	0.23	0.62	1.89	0.07	0.53	1.96	0.02	0.54	1.98	0.79	0.32	1.87	0.74	0.32	1.89	0.57	0.27	1.98	0.43	0.28	2	0.35	0.29	1.96	0.25	0.33	NaN	NaN	NaN
1290	6.45	NaN	NaN	NaN	2.11	0.81	0.53	NaN	NaN	NaN	2.02	0.57	0.65	2.02	0.42	0.58	2.01	0.34	0.58	1.96	0.23	0.62	1.89	0.07	0.53	1.96	0.02	0.54	1.98	0.79	0.32	1.87	0.74	0.32	1.89	0.57	0.27	1.98	0.43	0.29	2	0.35	0.29	1.96	0.24	0.33	NaN	NaN	NaN
1291	6.455	1.87	0.83	0.52	2.11	0.81	0.53	NaN	NaN	NaN	2.03	0.57	0.65	2.03	0.42	0.58	2.01	0.34	0.58	1.96	0.23	0.62	1.89	0.07	0.53	1.97	0.02	0.54	1.98	0.79	0.32	1.87	0.74	0.32	1.89	0.57	0.27	1.98	0.43	0.29	2	0.35	0.3	1.96	0.24	0.33	NaN	NaN	NaN
1292	6.46	1.87	0.83	0.52	2.11	0.81	0.53	NaN	NaN	NaN	2.03	0.57	0.65	2.03	0.42	0.58	2.01	0.34	0.57	1.96	0.23	0.62	1.89	0.07	0.53	1.96	0.02	0.54	1.98	0.79	0.32	1.87	0.74	0.32	1.89	0.57	0.27	1.98	0.43	0.29	2	0.35	0.3	1.96	0.24	0.34	NaN	NaN	NaN
1293	6.465	1.87	0.83	0.52	2.11	0.81	0.53	NaN	NaN	NaN	2.03	0.57	0.65	2.03	0.42	0.58	2.01	0.34	0.57	1.96	0.23	0.62	1.89	0.07	0.53	1.96	0.02	0.54	1.98	0.79	0.31	1.88	0.74	0.32	NaN	NaN	NaN	1.98	0.43	0.29	2	0.34	0.3	1.96	0.24	0.34	NaN	NaN	NaN
1294	6.47	1.87	0.83	0.52	2.11	0.81	0.53	NaN	NaN	NaN	2.04	0.57	0.65	2.03	0.42	0.58	2.01	0.33	0.57	1.97	0.23	0.62	1.89	0.07	0.53	1.96	0.02	0.54	1.98	0.79	0.31	1.88	0.74	0.32	NaN	NaN	NaN	1.98	0.43	0.29	2	0.34	0.3	1.96	0.24	0.34	2.06	0.08	0.41
1295	6.475	1.87	0.83	0.52	2.12	0.81	0.53	NaN	NaN	NaN	2.04	0.57	0.65	2.03	0.42	0.58	2.02	0.33	0.57	1.97	0.23	0.62	1.89	0.07	0.53	1.96	0.02	0.54	1.98	0.79	0.31	NaN	NaN	NaN	NaN	NaN	NaN	1.98	0.43	0.29	2	0.34	0.31	1.97	0.24	0.35	NaN	NaN	NaN
1296	6.48	1.87	0.83	0.52	2.12	0.81	0.52	NaN	NaN	NaN	2.04	0.57	0.64	2.04	0.42	0.58	2.02	0.33	0.57	1.97	0.23	0.62	1.89	0.07	0.53	1.96	0.02	0.54	1.99	0.79	0.31	NaN	NaN	NaN	NaN	NaN	NaN	1.98	0.43	0.29	NaN	NaN	NaN	1.97	0.24	0.35	NaN	NaN	NaN
1297	6.485	1.88	0.83	0.52	2.12	0.81	0.52	NaN	NaN	NaN	2.04	0.57	0.64	2.04	0.42	0.58	2.02	0.33	0.57	1.97	0.23	0.62	1.89	0.07	0.53	1.96	0.02	0.54	1.99	0.79	0.31	1.88	0.73	0.32	NaN	NaN	NaN	1.98	0.43	0.29	NaN	NaN	NaN	1.97	0.24	0.36	NaN	NaN	NaN
1298	6.49	1.88	0.83	0.52	2.12	0.81	0.52	NaN	NaN	NaN	2.05	0.57	0.64	2.04	0.42	0.58	2.02	0.33	0.57	1.97	0.23	0.62	1.89	0.07	0.53	1.96	0.02	0.54	1.99	0.79	0.31	1.88	0.73	0.32	NaN	NaN	NaN	1.98	0.42	0.3	NaN	NaN	NaN	1.97	0.24	0.36	NaN	NaN	NaN
1299	6.495	1.88	0.83	0.52	2.12	0.8	0.52	NaN	NaN	NaN	2.05	0.57	0.64	2.04	0.42	0.58	2.03	0.34	0.57	1.97	0.23	0.62	1.89	0.08	0.53	1.96	0.02	0.54	1.99	0.79	0.31	1.88	0.73	0.32	1.89	0.56	0.29	1.98	0.42	0.3	NaN	NaN	NaN	1.98	0.24	0.36	NaN	NaN	NaN
1300	6.5	1.88	0.83	0.52	2.13	0.8	0.52	NaN	NaN	NaN	2.05	0.57	0.64	2.05	0.42	0.58	2.03	0.34	0.57	1.98	0.23	0.62	1.89	0.08	0.53	1.96	0.02	0.54	1.99	0.79	0.31	1.88	0.73	0.32	1.89	0.56	0.29	1.98	0.42	0.3	NaN	NaN	NaN	1.98	0.24	0.37	NaN	NaN	NaN
1301	6.505	1.89	0.83	0.52	2.13	0.8	0.52	NaN	NaN	NaN	2.05	0.57	0.64	2.05	0.42	0.58	2.03	0.34	0.57	1.98	0.23	0.62	1.89	0.08	0.53	1.96	0.02	0.54	1.99	0.79	0.31	1.88	0.73	0.32	NaN	NaN	NaN	1.98	0.42	0.3	NaN	NaN	NaN	1.98	0.23	0.37	NaN	NaN	NaN
1302	6.51	1.89	0.83	0.52	2.13	0.8	0.52	NaN	NaN	NaN	2.06	0.56	0.64	2.05	0.42	0.58	2.03	0.34	0.57	1.98	0.23	0.62	1.89	0.08	0.53	1.96	0.02	0.54	1.99	0.78	0.31	1.89	0.73	0.32	1.89	0.56	0.29	1.99	0.42	0.31	NaN	NaN	NaN	1.98	0.23	0.38	NaN	NaN	NaN
1303	6.515	1.89	0.83	0.52	2.13	0.8	0.52	NaN	NaN	NaN	2.06	0.56	0.64	2.06	0.42	0.58	2.03	0.33	0.57	1.98	0.23	0.62	1.9	0.08	0.54	1.96	0.02	0.54	1.99	0.78	0.31	1.89	0.73	0.32	1.89	0.56	0.29	1.99	0.42	0.31	NaN	NaN	NaN	1.98	0.23	0.38	2.08	0.08	0.44
1304	6.52	1.89	0.83	0.52	2.13	0.8	0.52	NaN	NaN	NaN	2.06	0.57	0.64	2.06	0.42	0.58	2.04	0.33	0.57	1.98	0.23	0.62	1.9	0.08	0.54	1.96	0.02	0.54	1.99	0.78	0.31	NaN	NaN	NaN	1.89	0.56	0.29	1.98	0.42	0.31	NaN	NaN	NaN	NaN	NaN	NaN	2.09	0.08	0.44
1305	6.525	1.9	0.82	0.52	2.14	0.8	0.51	NaN	NaN	NaN	2.07	0.57	0.64	2.06	0.42	0.58	2.04	0.33	0.57	1.98	0.23	0.62	1.9	0.08	0.54	1.96	0.02	0.54	2	0.78	0.31	NaN	NaN	NaN	1.89	0.55	0.3	1.98	0.42	0.31	NaN	NaN	NaN	NaN	NaN	NaN	2.09	0.07	0.44
1306	6.53	1.9	0.82	0.52	2.14	0.8	0.51	NaN	NaN	NaN	2.07	0.57	0.64	2.06	0.42	0.58	2.04	0.33	0.57	1.99	0.23	0.62	1.9	0.08	0.54	1.96	0.02	0.54	2	0.78	0.31	NaN	NaN	NaN	1.89	0.55	0.3	1.99	0.42	0.31	NaN	NaN	NaN	1.99	0.23	0.39	NaN	NaN	NaN
1307	6.535	1.9	0.82	0.52	2.14	0.8	0.51	NaN	NaN	NaN	2.07	0.57	0.64	2.07	0.42	0.58	2.04	0.33	0.57	1.99	0.23	0.62	1.9	0.08	0.54	1.96	0.02	0.54	2	0.78	0.31	1.89	0.73	0.33	1.89	0.55	0.3	1.99	0.42	0.32	NaN	NaN	NaN	1.99	0.23	0.39	NaN	NaN	NaN
1308	6.54	1.9	0.82	0.52	2.14	0.8	0.51	NaN	NaN	NaN	2.08	0.57	0.64	2.07	0.42	0.57	2.05	0.33	0.57	1.99	0.23	0.62	1.9	0.08	0.54	1.97	0.02	0.54	2	0.78	0.31	1.89	0.73	0.33	NaN	NaN	NaN	1.98	0.42	0.32	NaN	NaN	NaN	2	0.23	0.39	NaN	NaN	NaN
1309	6.545	1.9	0.82	0.52	2.14	0.8	0.51	NaN	NaN	NaN	2.08	0.57	0.64	2.07	0.42	0.57	2.05	0.33	0.57	1.99	0.23	0.62	1.9	0.08	0.54	1.97	0.02	0.54	2	0.78	0.31	1.89	0.73	0.33	NaN	NaN	NaN	1.99	0.41	0.32	NaN	NaN	NaN	1.99	0.23	0.4	NaN	NaN	NaN
1310	6.55	1.91	0.82	0.52	2.15	0.8	0.51	NaN	NaN	NaN	2.08	0.57	0.64	2.07	0.42	0.57	2.05	0.33	0.57	1.99	0.23	0.62	1.9	0.08	0.54	1.97	0.02	0.54	2	0.78	0.31	1.89	0.73	0.33	1.9	0.55	0.31	1.99	0.41	0.32	NaN	NaN	NaN	2	0.23	0.4	2.1	0.07	0.44
1311	6.555	1.91	0.82	0.52	2.15	0.8	0.51	NaN	NaN	NaN	2.09	0.57	0.64	2.08	0.42	0.57	2.05	0.33	0.57	2	0.23	0.62	1.9	0.08	0.54	1.97	0.02	0.54	2	0.78	0.31	1.9	0.73	0.33	1.9	0.55	0.31	1.99	0.41	0.32	NaN	NaN	NaN	2	0.23	0.4	2.1	0.07	0.44
1312	6.56	1.91	0.82	0.52	2.15	0.8	0.5	NaN	NaN	NaN	2.09	0.57	0.64	2.08	0.42	0.57	2.06	0.34	0.57	2	0.23	0.62	1.9	0.08	0.54	1.97	0.02	0.54	2	0.78	0.31	1.9	0.73	0.33	1.9	0.55	0.31	1.99	0.41	0.32	NaN	NaN	NaN	NaN	NaN	NaN	2.1	0.07	0.44
1313	6.565	1.91	0.82	0.52	2.15	0.8	0.5	NaN	NaN	NaN	2.09	0.57	0.63	2.08	0.42	0.57	2.06	0.33	0.57	2	0.23	0.62	1.9	0.08	0.54	1.97	0.02	0.54	2	0.78	0.31	1.9	0.72	0.33	1.9	0.55	0.31	1.99	0.41	0.33	NaN	NaN	NaN	NaN	NaN	NaN	2.11	0.07	0.44
1314	6.57	1.92	0.82	0.52	2.15	0.8	0.5	NaN	NaN	NaN	2.1	0.57	0.63	2.09	0.42	0.57	2.06	0.33	0.57	2	0.23	0.62	1.9	0.09	0.54	1.97	0.02	0.54	2	0.78	0.31	1.9	0.72	0.33	1.9	0.55	0.31	1.99	0.41	0.33	NaN	NaN	NaN	2	0.22	0.4	2.11	0.07	0.44
1315	6.575	1.92	0.82	0.52	2.16	0.8	0.5	NaN	NaN	NaN	2.1	0.57	0.63	2.09	0.42	0.57	2.06	0.33	0.57	2	0.23	0.62	1.9	0.09	0.54	1.97	0.02	0.54	2	0.78	0.31	1.9	0.72	0.33	1.9	0.55	0.31	1.99	0.41	0.33	NaN	NaN	NaN	2	0.22	0.4	2.11	0.07	0.44
1316	6.58	1.92	0.82	0.52	2.16	0.8	0.5	NaN	NaN	NaN	2.1	0.57	0.63	2.09	0.42	0.57	2.07	0.33	0.57	2.01	0.23	0.62	1.91	0.09	0.54	1.97	0.02	0.54	2	0.78	0.31	1.9	0.72	0.33	NaN	NaN	NaN	1.99	0.41	0.33	NaN	NaN	NaN	1.99	0.22	0.4	2.11	0.07	0.44
1317	6.585	1.92	0.82	0.52	2.16	0.8	0.5	NaN	NaN	NaN	2.11	0.57	0.63	2.1	0.42	0.57	2.07	0.33	0.57	2.01	0.23	0.62	1.91	0.09	0.54	1.97	0.02	0.54	2	0.78	0.31	1.9	0.72	0.33	1.9	0.55	0.32	1.99	0.41	0.33	NaN	NaN	NaN	1.99	0.22	0.4	NaN	NaN	NaN
1318	6.59	1.93	0.82	0.52	2.16	0.8	0.5	NaN	NaN	NaN	NaN	NaN	NaN	2.1	0.42	0.57	2.07	0.33	0.57	2.01	0.24	0.62	1.91	0.09	0.54	1.97	0.02	0.54	2.01	0.78	0.31	1.9	0.72	0.33	1.9	0.55	0.32	1.99	0.41	0.33	NaN	NaN	NaN	NaN	NaN	NaN	NaN	NaN	NaN
1319	6.595	1.93	0.82	0.52	NaN	NaN	NaN	NaN	NaN	NaN	NaN	NaN	NaN	2.1	0.42	0.57	2.08	0.34	0.57	2.01	0.24	0.62	1.91	0.09	0.54	1.97	0.02	0.54	2.01	0.78	0.3	1.9	0.72	0.33	NaN	NaN	NaN	1.99	0.41	0.34	NaN	NaN	NaN	2.01	0.22	0.41	NaN	NaN	NaN
1320	6.6	1.93	0.82	0.52	2.17	0.8	0.49	NaN	NaN	NaN	NaN	NaN	NaN	2.1	0.42	0.57	2.08	0.34	0.57	2.01	0.24	0.62	1.91	0.09	0.55	1.97	0.02	0.54	2.01	0.78	0.3	1.9	0.72	0.33	1.9	0.55	0.32	1.99	0.41	0.34	NaN	NaN	NaN	2.01	0.22	0.41	NaN	NaN	NaN
1321	6.605	1.93	0.82	0.53	2.17	0.8	0.49	NaN	NaN	NaN	NaN	NaN	NaN	2.11	0.42	0.57	2.08	0.34	0.56	2.02	0.24	0.62	1.91	0.09	0.55	1.97	0.02	0.54	2.01	0.78	0.3	1.9	0.72	0.33	NaN	NaN	NaN	1.99	0.41	0.34	NaN	NaN	NaN	NaN	NaN	NaN	NaN	NaN	NaN
1322	6.61	1.93	0.82	0.53	2.17	0.8	0.49	NaN	NaN	NaN	NaN	NaN	NaN	2.11	0.42	0.57	2.08	0.33	0.56	2.02	0.24	0.62	1.91	0.09	0.55	1.97	0.02	0.54	2.01	0.78	0.3	1.9	0.72	0.33	NaN	NaN	NaN	1.99	0.41	0.34	NaN	NaN	NaN	2.01	0.22	0.41	NaN	NaN	NaN
1323	6.615	1.94	0.82	0.53	2.17	0.8	0.49	NaN	NaN	NaN	NaN	NaN	NaN	2.11	0.42	0.57	2.08	0.33	0.56	2.02	0.24	0.62	1.91	0.09	0.55	1.97	0.02	0.54	2.01	0.78	0.3	1.91	0.72	0.34	1.9	0.55	0.32	1.99	0.41	0.34	NaN	NaN	NaN	2.01	0.22	0.41	NaN	NaN	NaN
1324	6.62	1.94	0.82	0.53	2.17	0.8	0.49	NaN	NaN	NaN	NaN	NaN	NaN	2.12	0.42	0.57	2.09	0.33	0.56	2.02	0.24	0.62	1.91	0.09	0.55	1.97	0.02	0.54	2.01	0.78	0.3	1.91	0.72	0.34	1.9	0.55	0.32	1.99	0.41	0.34	NaN	NaN	NaN	2	0.22	0.41	NaN	NaN	NaN
1325	6.625	NaN	NaN	NaN	2.18	0.8	0.49	NaN	NaN	NaN	NaN	NaN	NaN	2.12	0.42	0.56	2.09	0.34	0.56	2.03	0.24	0.62	1.92	0.1	0.55	1.97	0.02	0.54	2.01	0.78	0.3	1.91	0.72	0.34	NaN	NaN	NaN	1.99	0.41	0.34	NaN	NaN	NaN	2	0.22	0.41	NaN	NaN	NaN
1326	6.63	1.95	0.83	0.53	2.18	0.8	0.48	NaN	NaN	NaN	NaN	NaN	NaN	2.12	0.42	0.56	2.09	0.34	0.56	2.03	0.24	0.62	1.92	0.1	0.55	1.97	0.02	0.54	2.01	0.78	0.3	1.91	0.72	0.34	NaN	NaN	NaN	1.99	0.41	0.34	NaN	NaN	NaN	2	0.22	0.41	NaN	NaN	NaN
1327	6.635	1.95	0.83	0.53	2.18	0.8	0.48	NaN	NaN	NaN	NaN	NaN	NaN	2.12	0.42	0.56	2.1	0.34	0.56	2.03	0.24	0.62	1.92	0.1	0.55	1.97	0.02	0.54	2.01	0.78	0.3	1.91	0.73	0.34	1.9	0.56	0.32	1.99	0.41	0.34	NaN	NaN	NaN	2	0.22	0.41	NaN	NaN	NaN
1328	6.64	1.95	0.83	0.53	2.18	0.8	0.48	NaN	NaN	NaN	NaN	NaN	NaN	2.13	0.42	0.56	2.1	0.34	0.56	2.03	0.24	0.62	1.92	0.1	0.55	1.97	0.02	0.54	2.01	0.78	0.3	1.91	0.73	0.34	1.9	0.56	0.32	1.99	0.41	0.34	NaN	NaN	NaN	NaN	NaN	NaN	NaN	NaN	NaN
1329	6.645	1.95	0.83	0.53	2.19	0.8	0.48	NaN	NaN	NaN	NaN	NaN	NaN	2.13	0.42	0.56	2.1	0.34	0.56	2.04	0.24	0.62	1.92	0.1	0.55	1.97	0.02	0.54	2.01	0.78	0.31	1.91	0.73	0.34	1.91	0.56	0.32	1.98	0.42	0.34	NaN	NaN	NaN	NaN	NaN	NaN	NaN	NaN	NaN
1330	6.65	1.95	0.83	0.53	2.19	0.8	0.48	NaN	NaN	NaN	NaN	NaN	NaN	2.13	0.42	0.56	2.1	0.34	0.56	2.04	0.24	0.62	1.92	0.1	0.55	1.97	0.02	0.54	2.01	0.78	0.31	1.91	0.73	0.34	1.91	0.56	0.33	1.98	0.42	0.34	NaN	NaN	NaN	NaN	NaN	NaN	NaN	NaN	NaN
1331	6.655	1.96	0.83	0.53	2.19	0.81	0.48	NaN	NaN	NaN	NaN	NaN	NaN	2.14	0.42	0.56	2.1	0.34	0.56	2.04	0.24	0.62	1.93	0.1	0.55	1.97	0.02	0.54	2.01	0.78	0.31	1.91	0.73	0.34	NaN	NaN	NaN	1.98	0.42	0.34	NaN	NaN	NaN	NaN	NaN	NaN	NaN	NaN	NaN
1332	6.66	1.96	0.83	0.53	2.19	0.81	0.48	NaN	NaN	NaN	NaN	NaN	NaN	2.14	0.42	0.56	NaN	NaN	NaN	2.04	0.24	0.62	1.93	0.1	0.55	1.97	0.02	0.54	2.01	0.78	0.31	1.91	0.73	0.34	1.93	0.55	0.33	1.98	0.42	0.34	NaN	NaN	NaN	NaN	NaN	NaN	NaN	NaN	NaN
1333	6.665	NaN	NaN	NaN	2.19	0.81	0.48	NaN	NaN	NaN	NaN	NaN	NaN	2.14	0.42	0.56	2.11	0.34	0.56	2.05	0.25	0.62	1.93	0.11	0.55	1.97	0.02	0.54	2.02	0.78	0.31	1.91	0.73	0.34	1.95	0.54	0.34	1.99	0.41	0.34	NaN	NaN	NaN	NaN	NaN	NaN	NaN	NaN	NaN
1334	6.67	1.97	0.83	0.53	2.2	0.81	0.48	NaN	NaN	NaN	NaN	NaN	NaN	2.14	0.42	0.56	2.11	0.34	0.56	2.05	0.25	0.62	1.93	0.11	0.55	1.97	0.02	0.54	2.02	0.78	0.31	1.91	0.73	0.35	1.97	0.54	0.34	1.98	0.42	0.34	NaN	NaN	NaN	NaN	NaN	NaN	NaN	NaN	NaN
1335	6.675	1.97	0.83	0.53	2.2	0.81	0.47	NaN	NaN	NaN	NaN	NaN	NaN	2.15	0.42	0.56	2.12	0.34	0.56	2.05	0.25	0.62	1.93	0.11	0.56	1.97	0.02	0.54	2.02	0.78	0.31	1.92	0.73	0.35	NaN	NaN	NaN	1.98	0.42	0.35	NaN	NaN	NaN	NaN	NaN	NaN	NaN	NaN	NaN
1336	6.68	1.97	0.83	0.53	2.2	0.81	0.47	NaN	NaN	NaN	NaN	NaN	NaN	2.15	0.42	0.56	2.12	0.34	0.56	2.05	0.25	0.62	1.93	0.11	0.56	1.97	0.02	0.54	2.02	0.78	0.31	1.92	0.74	0.35	NaN	NaN	NaN	1.98	0.42	0.35	NaN	NaN	NaN	NaN	NaN	NaN	NaN	NaN	NaN
1337	6.685	1.97	0.83	0.53	2.2	0.81	0.47	NaN	NaN	NaN	NaN	NaN	NaN	2.15	0.42	0.56	2.12	0.34	0.56	2.06	0.25	0.62	1.94	0.11	0.56	1.97	0.02	0.54	2.02	0.78	0.31	1.92	0.74	0.35	NaN	NaN	NaN	1.99	0.42	0.35	NaN	NaN	NaN	NaN	NaN	NaN	NaN	NaN	NaN
1338	6.69	1.97	0.83	0.53	2.2	0.81	0.47	NaN	NaN	NaN	NaN	NaN	NaN	2.15	0.42	0.56	2.12	0.34	0.56	2.06	0.25	0.62	1.94	0.11	0.56	1.97	0.02	0.54	2.02	0.78	0.31	1.92	0.74	0.35	NaN	NaN	NaN	NaN	NaN	NaN	NaN	NaN	NaN	NaN	NaN	NaN	NaN	NaN	NaN
1339	6.695	1.97	0.83	0.53	2.21	0.81	0.47	NaN	NaN	NaN	NaN	NaN	NaN	2.16	0.42	0.56	NaN	NaN	NaN	2.06	0.25	0.62	1.94	0.11	0.56	1.97	0.02	0.54	2.02	0.78	0.31	1.92	0.74	0.35	NaN	NaN	NaN	1.98	0.42	0.35	NaN	NaN	NaN	1.99	0.22	0.42	NaN	NaN	NaN
1340	6.7	NaN	NaN	NaN	2.21	0.81	0.47	NaN	NaN	NaN	NaN	NaN	NaN	2.16	0.43	0.56	2.13	0.34	0.56	2.06	0.25	0.62	1.94	0.11	0.56	1.97	0.02	0.54	2.02	0.78	0.31	1.92	0.74	0.35	NaN	NaN	NaN	1.98	0.42	0.35	NaN	NaN	NaN	1.99	0.22	0.42	NaN	NaN	NaN
1341	6.705	NaN	NaN	NaN	2.21	0.81	0.47	NaN	NaN	NaN	NaN	NaN	NaN	2.16	0.43	0.56	2.13	0.34	0.56	2.07	0.26	0.62	1.94	0.11	0.57	1.98	0.02	0.54	2.02	0.78	0.31	1.92	0.74	0.35	NaN	NaN	NaN	NaN	NaN	NaN	NaN	NaN	NaN	NaN	NaN	NaN	NaN	NaN	NaN
1342	6.71	1.98	0.84	0.54	2.21	0.81	0.46	NaN	NaN	NaN	NaN	NaN	NaN	2.17	0.43	0.55	2.14	0.35	0.56	2.07	0.26	0.62	NaN	NaN	NaN	1.98	0.02	0.54	2.02	0.78	0.31	1.92	0.74	0.36	NaN	NaN	NaN	1.99	0.42	0.36	NaN	NaN	NaN	NaN	NaN	NaN	NaN	NaN	NaN
1343	6.715	1.99	0.84	0.54	2.22	0.81	0.46	NaN	NaN	NaN	NaN	NaN	NaN	2.17	0.43	0.55	2.14	0.35	0.56	2.07	0.26	0.62	1.95	0.11	0.57	1.98	0.02	0.54	2.02	0.79	0.31	1.92	0.74	0.36	NaN	NaN	NaN	1.99	0.42	0.36	NaN	NaN	NaN	NaN	NaN	NaN	NaN	NaN	NaN
1344	6.72	NaN	NaN	NaN	2.22	0.81	0.46	NaN	NaN	NaN	NaN	NaN	NaN	2.17	0.43	0.55	2.14	0.35	0.56	2.08	0.26	0.62	NaN	NaN	NaN	1.98	0.02	0.55	2.02	0.79	0.31	1.92	0.74	0.36	NaN	NaN	NaN	1.99	0.42	0.36	NaN	NaN	NaN	1.99	0.22	0.42	NaN	NaN	NaN
1345	6.725	1.99	0.84	0.54	2.22	0.81	0.46	NaN	NaN	NaN	NaN	NaN	NaN	2.18	0.43	0.55	2.15	0.35	0.56	2.08	0.26	0.62	1.96	0.12	0.58	1.98	0.02	0.55	2.02	0.79	0.31	1.92	0.74	0.36	NaN	NaN	NaN	1.98	0.42	0.37	NaN	NaN	NaN	1.99	0.22	0.42	NaN	NaN	NaN
1346	6.73	1.99	0.84	0.54	2.22	0.81	0.46	NaN	NaN	NaN	NaN	NaN	NaN	2.18	0.43	0.55	2.15	0.35	0.56	2.08	0.26	0.63	1.96	0.12	0.58	1.98	0.02	0.55	2.02	0.79	0.31	1.92	0.74	0.36	NaN	NaN	NaN	1.98	0.42	0.37	NaN	NaN	NaN	1.99	0.22	0.42	NaN	NaN	NaN
1347	6.735	NaN	NaN	NaN	NaN	NaN	NaN	NaN	NaN	NaN	NaN	NaN	NaN	2.18	0.43	0.55	2.15	0.35	0.56	2.09	0.26	0.63	NaN	NaN	NaN	NaN	NaN	NaN	2.02	0.79	0.31	1.92	0.74	0.36	NaN	NaN	NaN	1.98	0.42	0.37	NaN	NaN	NaN	1.99	0.22	0.43	NaN	NaN	NaN
1348	6.74	NaN	NaN	NaN	NaN	NaN	NaN	NaN	NaN	NaN	NaN	NaN	NaN	2.19	0.43	0.55	2.15	0.35	0.56	2.09	0.26	0.63	1.96	0.12	0.58	NaN	NaN	NaN	2.02	0.79	0.31	1.92	0.74	0.36	NaN	NaN	NaN	1.99	0.42	0.37	NaN	NaN	NaN	2	0.22	0.43	NaN	NaN	NaN
1349	6.745	NaN	NaN	NaN	NaN	NaN	NaN	NaN	NaN	NaN	NaN	NaN	NaN	2.19	0.43	0.55	2.16	0.35	0.56	2.1	0.27	0.63	NaN	NaN	NaN	NaN	NaN	NaN	2.02	0.79	0.31	1.92	0.74	0.36	NaN	NaN	NaN	1.99	0.42	0.37	NaN	NaN	NaN	2.01	0.22	0.43	NaN	NaN	NaN
1350	6.75	NaN	NaN	NaN	NaN	NaN	NaN	NaN	NaN	NaN	NaN	NaN	NaN	2.19	0.43	0.55	2.16	0.35	0.56	2.1	0.27	0.63	NaN	NaN	NaN	NaN	NaN	NaN	2.02	0.79	0.31	1.93	0.74	0.37	NaN	NaN	NaN	1.99	0.42	0.37	NaN	NaN	NaN	2.01	0.22	0.43	NaN	NaN	NaN
1351	6.755	NaN	NaN	NaN	NaN	NaN	NaN	NaN	NaN	NaN	NaN	NaN	NaN	2.19	0.43	0.55	2.16	0.35	0.56	2.11	0.27	0.63	1.97	0.12	0.59	NaN	NaN	NaN	2.02	0.79	0.31	1.93	0.74	0.37	NaN	NaN	NaN	1.99	0.42	0.37	NaN	NaN	NaN	2	0.22	0.43	NaN	NaN	NaN
1352	6.76	NaN	NaN	NaN	NaN	NaN	NaN	NaN	NaN	NaN	NaN	NaN	NaN	2.2	0.43	0.54	NaN	NaN	NaN	2.11	0.27	0.63	NaN	NaN	NaN	NaN	NaN	NaN	2.02	0.79	0.31	1.93	0.74	0.37	NaN	NaN	NaN	1.99	0.42	0.37	NaN	NaN	NaN	2	0.22	0.43	NaN	NaN	NaN
1353	6.765	2.01	0.84	0.54	NaN	NaN	NaN	NaN	NaN	NaN	NaN	NaN	NaN	2.2	0.43	0.54	NaN	NaN	NaN	2.11	0.27	0.63	1.98	0.12	0.6	NaN	NaN	NaN	2.02	0.79	0.31	1.93	0.74	0.37	NaN	NaN	NaN	1.99	0.42	0.37	NaN	NaN	NaN	NaN	NaN	NaN	NaN	NaN	NaN
1354	6.77	2.01	0.84	0.54	NaN	NaN	NaN	NaN	NaN	NaN	NaN	NaN	NaN	2.2	0.43	0.54	2.18	0.35	0.56	2.12	0.27	0.63	NaN	NaN	NaN	NaN	NaN	NaN	2.02	0.79	0.31	1.93	0.74	0.37	NaN	NaN	NaN	1.99	0.42	0.38	NaN	NaN	NaN	NaN	NaN	NaN	NaN	NaN	NaN
1355	6.775	2.01	0.84	0.54	NaN	NaN	NaN	NaN	NaN	NaN	NaN	NaN	NaN	2.21	0.43	0.54	2.18	0.35	0.56	2.12	0.27	0.63	NaN	NaN	NaN	NaN	NaN	NaN	2.02	0.79	0.31	1.93	0.74	0.37	NaN	NaN	NaN	1.99	0.42	0.38	NaN	NaN	NaN	NaN	NaN	NaN	NaN	NaN	NaN
1356	6.78	NaN	NaN	NaN	NaN	NaN	NaN	NaN	NaN	NaN	NaN	NaN	NaN	2.21	0.43	0.54	NaN	NaN	NaN	2.13	0.27	0.63	NaN	NaN	NaN	NaN	NaN	NaN	2.02	0.79	0.31	1.93	0.74	0.37	NaN	NaN	NaN	1.99	0.43	0.38	NaN	NaN	NaN	NaN	NaN	NaN	NaN	NaN	NaN
1357	6.785	NaN	NaN	NaN	NaN	NaN	NaN	NaN	NaN	NaN	NaN	NaN	NaN	2.21	0.43	0.54	NaN	NaN	NaN	2.13	0.27	0.63	NaN	NaN	NaN	NaN	NaN	NaN	2.02	0.79	0.31	1.93	0.74	0.38	NaN	NaN	NaN	1.99	0.43	0.38	NaN	NaN	NaN	NaN	NaN	NaN	NaN	NaN	NaN
1358	6.79	NaN	NaN	NaN	NaN	NaN	NaN	NaN	NaN	NaN	NaN	NaN	NaN	2.21	0.43	0.54	NaN	NaN	NaN	2.14	0.27	0.63	NaN	NaN	NaN	2.1	0.06	0.45	2.02	0.79	0.31	1.93	0.74	0.38	NaN	NaN	NaN	1.99	0.43	0.38	NaN	NaN	NaN	NaN	NaN	NaN	NaN	NaN	NaN
1359	6.795	NaN	NaN	NaN	NaN	NaN	NaN	NaN	NaN	NaN	NaN	NaN	NaN	2.22	0.43	0.53	NaN	NaN	NaN	2.14	0.27	0.63	NaN	NaN	NaN	NaN	NaN	NaN	2.02	0.79	0.31	1.93	0.74	0.38	NaN	NaN	NaN	1.99	0.43	0.38	NaN	NaN	NaN	NaN	NaN	NaN	NaN	NaN	NaN
1360	6.8	NaN	NaN	NaN	NaN	NaN	NaN	NaN	NaN	NaN	NaN	NaN	NaN	2.22	0.43	0.53	NaN	NaN	NaN	2.15	0.27	0.63	NaN	NaN	NaN	2.1	0.06	0.45	2.02	0.79	0.31	1.93	0.74	0.38	NaN	NaN	NaN	1.99	0.43	0.38	NaN	NaN	NaN	NaN	NaN	NaN	NaN	NaN	NaN
1361	6.805	NaN	NaN	NaN	NaN	NaN	NaN	NaN	NaN	NaN	NaN	NaN	NaN	2.22	0.43	0.53	NaN	NaN	NaN	2.15	0.27	0.63	NaN	NaN	NaN	NaN	NaN	NaN	2.02	0.79	0.31	1.93	0.74	0.38	NaN	NaN	NaN	1.99	0.43	0.38	NaN	NaN	NaN	NaN	NaN	NaN	NaN	NaN	NaN
1362	6.81	NaN	NaN	NaN	NaN	NaN	NaN	NaN	NaN	NaN	NaN	NaN	NaN	2.23	0.43	0.53	NaN	NaN	NaN	2.16	0.27	0.63	NaN	NaN	NaN	2.1	0.06	0.45	2.02	0.79	0.31	1.93	0.74	0.38	NaN	NaN	NaN	1.99	0.43	0.38	NaN	NaN	NaN	NaN	NaN	NaN	NaN	NaN	NaN
1363	6.815	NaN	NaN	NaN	NaN	NaN	NaN	NaN	NaN	NaN	NaN	NaN	NaN	2.23	0.43	0.53	NaN	NaN	NaN	2.16	0.27	0.63	NaN	NaN	NaN	NaN	NaN	NaN	2.02	0.79	0.31	1.93	0.74	0.39	NaN	NaN	NaN	1.98	0.43	0.39	NaN	NaN	NaN	NaN	NaN	NaN	NaN	NaN	NaN
1364	6.82	NaN	NaN	NaN	NaN	NaN	NaN	NaN	NaN	NaN	NaN	NaN	NaN	2.23	0.43	0.53	NaN	NaN	NaN	2.17	0.26	0.62	NaN	NaN	NaN	2.1	0.06	0.45	2.02	0.79	0.31	1.93	0.75	0.39	NaN	NaN	NaN	1.96	0.44	0.39	NaN	NaN	NaN	1.92	0.57	0.39	NaN	NaN	NaN
1365	6.825	NaN	NaN	NaN	NaN	NaN	NaN	NaN	NaN	NaN	NaN	NaN	NaN	2.22	0.44	0.51	NaN	NaN	NaN	2.17	0.26	0.62	2	0.22	0.44	NaN	NaN	NaN	2.02	0.79	0.32	1.93	0.75	0.39	NaN	NaN	NaN	1.98	0.43	0.39	NaN	NaN	NaN	NaN	NaN	NaN	NaN	NaN	NaN
1366	6.83	NaN	NaN	NaN	NaN	NaN	NaN	NaN	NaN	NaN	NaN	NaN	NaN	2.2	0.48	0.48	2.24	0.43	0.52	2.18	0.26	0.62	2	0.23	0.44	NaN	NaN	NaN	2.02	0.79	0.32	1.94	0.75	0.39	NaN	NaN	NaN	1.99	0.43	0.39	NaN	NaN	NaN	NaN	NaN	NaN	NaN	NaN	NaN
1367	6.835	NaN	NaN	NaN	NaN	NaN	NaN	NaN	NaN	NaN	NaN	NaN	NaN	2.19	0.49	0.47	NaN	NaN	NaN	2.18	0.27	0.62	2	0.23	0.44	NaN	NaN	NaN	2.02	0.79	0.32	1.94	0.75	0.39	NaN	NaN	NaN	1.99	0.43	0.39	NaN	NaN	NaN	NaN	NaN	NaN	NaN	NaN	NaN
1368	6.84	NaN	NaN	NaN	NaN	NaN	NaN	NaN	NaN	NaN	NaN	NaN	NaN	NaN	NaN	NaN	2.25	0.43	0.52	2.19	0.26	0.62	2	0.23	0.44	NaN	NaN	NaN	2.02	0.79	0.32	1.94	0.75	0.39	NaN	NaN	NaN	1.99	0.43	0.39	NaN	NaN	NaN	NaN	NaN	NaN	NaN	NaN	NaN
1369	6.845	2.16	0.68	0.41	NaN	NaN	NaN	NaN	NaN	NaN	NaN	NaN	NaN	NaN	NaN	NaN	2.25	0.43	0.51	2.19	0.27	0.62	2	0.23	0.44	NaN	NaN	NaN	2.02	0.79	0.32	1.94	0.75	0.39	NaN	NaN	NaN	1.98	0.43	0.39	NaN	NaN	NaN	NaN	NaN	NaN	NaN	NaN	NaN
1370	6.85	2.18	0.67	0.41	NaN	NaN	NaN	NaN	NaN	NaN	NaN	NaN	NaN	NaN	NaN	NaN	2.25	0.43	0.51	2.2	0.27	0.62	2	0.23	0.44	NaN	NaN	NaN	2.02	0.79	0.32	1.94	0.75	0.4	NaN	NaN	NaN	1.95	0.45	0.39	NaN	NaN	NaN	NaN	NaN	NaN	NaN	NaN	NaN
1371	6.855	NaN	NaN	NaN	NaN	NaN	NaN	NaN	NaN	NaN	NaN	NaN	NaN	NaN	NaN	NaN	NaN	NaN	NaN	2.2	0.27	0.62	2	0.22	0.44	NaN	NaN	NaN	2.02	0.79	0.32	1.94	0.75	0.4	NaN	NaN	NaN	NaN	NaN	NaN	NaN	NaN	NaN	NaN	NaN	NaN	NaN	NaN	NaN
1372	6.86	NaN	NaN	NaN	NaN	NaN	NaN	NaN	NaN	NaN	NaN	NaN	NaN	NaN	NaN	NaN	NaN	NaN	NaN	2.21	0.26	0.61	2	0.22	0.44	NaN	NaN	NaN	2.02	0.79	0.32	1.94	0.75	0.4	NaN	NaN	NaN	NaN	NaN	NaN	NaN	NaN	NaN	NaN	NaN	NaN	NaN	NaN	NaN
1373	6.865	NaN	NaN	NaN	NaN	NaN	NaN	NaN	NaN	NaN	NaN	NaN	NaN	NaN	NaN	NaN	NaN	NaN	NaN	2.23	0.26	0.61	2	0.23	0.44	NaN	NaN	NaN	2.02	0.79	0.32	1.94	0.75	0.4	NaN	NaN	NaN	NaN	NaN	NaN	NaN	NaN	NaN	NaN	NaN	NaN	NaN	NaN	NaN
1374	6.87	NaN	NaN	NaN	NaN	NaN	NaN	NaN	NaN	NaN	NaN	NaN	NaN	NaN	NaN	NaN	NaN	NaN	NaN	2.22	0.26	0.61	2	0.23	0.44	NaN	NaN	NaN	2.02	0.79	0.32	1.94	0.75	0.4	NaN	NaN	NaN	NaN	NaN	NaN	NaN	NaN	NaN	NaN	NaN	NaN	NaN	NaN	NaN
1375	6.875	NaN	NaN	NaN	NaN	NaN	NaN	NaN	NaN	NaN	NaN	NaN	NaN	NaN	NaN	NaN	NaN	NaN	NaN	2.23	0.26	0.61	2	0.23	0.44	NaN	NaN	NaN	2.02	0.79	0.32	1.94	0.75	0.4	NaN	NaN	NaN	NaN	NaN	NaN	NaN	NaN	NaN	NaN	NaN	NaN	NaN	NaN	NaN
1376	6.88	NaN	NaN	NaN	NaN	NaN	NaN	NaN	NaN	NaN	NaN	NaN	NaN	NaN	NaN	NaN	2.29	0.46	0.52	2.22	0.27	0.61	2	0.23	0.44	NaN	NaN	NaN	2.02	0.79	0.32	1.94	0.75	0.41	NaN	NaN	NaN	NaN	NaN	NaN	NaN	NaN	NaN	NaN	NaN	NaN	NaN	NaN	NaN
1377	6.885	NaN	NaN	NaN	NaN	NaN	NaN	NaN	NaN	NaN	NaN	NaN	NaN	NaN	NaN	NaN	2.29	0.46	0.52	2.23	0.27	0.61	2	0.23	0.44	NaN	NaN	NaN	2.02	0.79	0.33	1.94	0.75	0.41	NaN	NaN	NaN	NaN	NaN	NaN	NaN	NaN	NaN	NaN	NaN	NaN	NaN	NaN	NaN
1378	6.89	NaN	NaN	NaN	NaN	NaN	NaN	NaN	NaN	NaN	NaN	NaN	NaN	NaN	NaN	NaN	NaN	NaN	NaN	2.23	0.27	0.61	2	0.23	0.45	2.1	0.06	0.45	2.02	0.79	0.33	1.94	0.75	0.41	NaN	NaN	NaN	NaN	NaN	NaN	NaN	NaN	NaN	NaN	NaN	NaN	NaN	NaN	NaN
1379	6.895	NaN	NaN	NaN	NaN	NaN	NaN	NaN	NaN	NaN	NaN	NaN	NaN	NaN	NaN	NaN	NaN	NaN	NaN	2.23	0.27	0.61	2	0.23	0.45	2.1	0.06	0.45	2.02	0.79	0.33	1.94	0.75	0.41	NaN	NaN	NaN	NaN	NaN	NaN	NaN	NaN	NaN	NaN	NaN	NaN	NaN	NaN	NaN
1380	6.9	NaN	NaN	NaN	NaN	NaN	NaN	NaN	NaN	NaN	NaN	NaN	NaN	NaN	NaN	NaN	NaN	NaN	NaN	2.24	0.28	0.6	2	0.23	0.45	2.1	0.06	0.45	2.02	0.79	0.33	1.95	0.75	0.41	NaN	NaN	NaN	NaN	NaN	NaN	NaN	NaN	NaN	NaN	NaN	NaN	NaN	NaN	NaN
1381	6.905	NaN	NaN	NaN	NaN	NaN	NaN	NaN	NaN	NaN	NaN	NaN	NaN	NaN	NaN	NaN	NaN	NaN	NaN	2.24	0.28	0.6	2	0.23	0.45	2.1	0.06	0.45	2.02	0.79	0.33	1.95	0.75	0.42	NaN	NaN	NaN	NaN	NaN	NaN	NaN	NaN	NaN	NaN	NaN	NaN	NaN	NaN	NaN
1382	6.91	NaN	NaN	NaN	NaN	NaN	NaN	NaN	NaN	NaN	NaN	NaN	NaN	NaN	NaN	NaN	NaN	NaN	NaN	2.25	0.28	0.6	2	0.23	0.45	2.1	0.06	0.45	2.02	0.79	0.33	1.95	0.75	0.42	NaN	NaN	NaN	NaN	NaN	NaN	NaN	NaN	NaN	NaN	NaN	NaN	NaN	NaN	NaN
1383	6.915	NaN	NaN	NaN	NaN	NaN	NaN	NaN	NaN	NaN	NaN	NaN	NaN	NaN	NaN	NaN	NaN	NaN	NaN	2.25	0.28	0.6	2	0.23	0.45	2.11	0.06	0.45	2.02	0.79	0.33	1.95	0.75	0.42	NaN	NaN	NaN	NaN	NaN	NaN	NaN	NaN	NaN	NaN	NaN	NaN	NaN	NaN	NaN
1384	6.92	NaN	NaN	NaN	NaN	NaN	NaN	NaN	NaN	NaN	NaN	NaN	NaN	NaN	NaN	NaN	NaN	NaN	NaN	2.25	0.28	0.6	2	0.23	0.45	2.11	0.06	0.45	2.02	0.79	0.33	1.95	0.75	0.42	NaN	NaN	NaN	NaN	NaN	NaN	NaN	NaN	NaN	NaN	NaN	NaN	NaN	NaN	NaN
1385	6.925	NaN	NaN	NaN	NaN	NaN	NaN	NaN	NaN	NaN	NaN	NaN	NaN	NaN	NaN	NaN	NaN	NaN	NaN	2.26	0.28	0.6	2	0.23	0.45	2.11	0.06	0.45	2.02	0.79	0.33	1.95	0.75	0.42	NaN	NaN	NaN	NaN	NaN	NaN	NaN	NaN	NaN	NaN	NaN	NaN	NaN	NaN	NaN
1386	6.93	NaN	NaN	NaN	NaN	NaN	NaN	NaN	NaN	NaN	NaN	NaN	NaN	NaN	NaN	NaN	NaN	NaN	NaN	2.26	0.28	0.59	2	0.23	0.45	2.11	0.06	0.45	NaN	NaN	NaN	1.95	0.75	0.42	NaN	NaN	NaN	NaN	NaN	NaN	NaN	NaN	NaN	NaN	NaN	NaN	NaN	NaN	NaN
1387	6.935	NaN	NaN	NaN	NaN	NaN	NaN	NaN	NaN	NaN	NaN	NaN	NaN	NaN	NaN	NaN	NaN	NaN	NaN	2.27	0.28	0.59	2	0.23	0.45	2.11	0.06	0.45	2.02	0.79	0.34	1.95	0.75	0.43	NaN	NaN	NaN	NaN	NaN	NaN	NaN	NaN	NaN	NaN	NaN	NaN	NaN	NaN	NaN
1388	6.94	NaN	NaN	NaN	NaN	NaN	NaN	NaN	NaN	NaN	NaN	NaN	NaN	NaN	NaN	NaN	NaN	NaN	NaN	2.27	0.29	0.59	2	0.23	0.45	2.11	0.06	0.45	2.02	0.79	0.34	1.95	0.75	0.43	NaN	NaN	NaN	NaN	NaN	NaN	NaN	NaN	NaN	NaN	NaN	NaN	NaN	NaN	NaN
1389	6.945	NaN	NaN	NaN	NaN	NaN	NaN	NaN	NaN	NaN	NaN	NaN	NaN	NaN	NaN	NaN	NaN	NaN	NaN	2.27	0.29	0.59	2.01	0.23	0.46	2.11	0.06	0.45	2.02	0.79	0.34	1.95	0.75	0.43	NaN	NaN	NaN	NaN	NaN	NaN	NaN	NaN	NaN	NaN	NaN	NaN	NaN	NaN	NaN
1390	6.95	NaN	NaN	NaN	NaN	NaN	NaN	NaN	NaN	NaN	NaN	NaN	NaN	NaN	NaN	NaN	NaN	NaN	NaN	NaN	NaN	NaN	2.01	0.23	0.46	2.11	0.06	0.45	2.02	0.79	0.34	1.95	0.75	0.43	NaN	NaN	NaN	NaN	NaN	NaN	NaN	NaN	NaN	NaN	NaN	NaN	NaN	NaN	NaN
1391	6.955	NaN	NaN	NaN	NaN	NaN	NaN	NaN	NaN	NaN	NaN	NaN	NaN	NaN	NaN	NaN	NaN	NaN	NaN	NaN	NaN	NaN	2.01	0.23	0.46	2.11	0.06	0.45	2.02	0.8	0.34	1.95	0.75	0.44	NaN	NaN	NaN	NaN	NaN	NaN	NaN	NaN	NaN	NaN	NaN	NaN	NaN	NaN	NaN
1392	6.96	NaN	NaN	NaN	NaN	NaN	NaN	NaN	NaN	NaN	NaN	NaN	NaN	NaN	NaN	NaN	NaN	NaN	NaN	NaN	NaN	NaN	2.01	0.23	0.46	2.11	0.06	0.45	2.02	0.8	0.34	1.96	0.75	0.43	NaN	NaN	NaN	NaN	NaN	NaN	NaN	NaN	NaN	NaN	NaN	NaN	NaN	NaN	NaN
1393	6.965	NaN	NaN	NaN	NaN	NaN	NaN	NaN	NaN	NaN	NaN	NaN	NaN	NaN	NaN	NaN	NaN	NaN	NaN	NaN	NaN	NaN	2.01	0.23	0.46	2.11	0.06	0.45	NaN	NaN	NaN	1.97	0.75	0.42	NaN	NaN	NaN	NaN	NaN	NaN	NaN	NaN	NaN	NaN	NaN	NaN	NaN	NaN	NaN
1394	6.97	NaN	NaN	NaN	NaN	NaN	NaN	NaN	NaN	NaN	NaN	NaN	NaN	NaN	NaN	NaN	NaN	NaN	NaN	NaN	NaN	NaN	2.01	0.23	0.46	2.11	0.06	0.45	2.02	0.79	0.35	1.95	0.76	0.44	NaN	NaN	NaN	NaN	NaN	NaN	NaN	NaN	NaN	NaN	NaN	NaN	NaN	NaN	NaN
1395	6.975	NaN	NaN	NaN	NaN	NaN	NaN	NaN	NaN	NaN	NaN	NaN	NaN	NaN	NaN	NaN	NaN	NaN	NaN	NaN	NaN	NaN	2.01	0.23	0.46	2.11	0.06	0.45	2.02	0.8	0.35	NaN	NaN	NaN	NaN	NaN	NaN	NaN	NaN	NaN	NaN	NaN	NaN	NaN	NaN	NaN	NaN	NaN	NaN
1396	6.98	NaN	NaN	NaN	NaN	NaN	NaN	NaN	NaN	NaN	NaN	NaN	NaN	NaN	NaN	NaN	NaN	NaN	NaN	NaN	NaN	NaN	2.01	0.23	0.46	2.11	0.06	0.45	2.02	0.8	0.35	NaN	NaN	NaN	NaN	NaN	NaN	NaN	NaN	NaN	NaN	NaN	NaN	NaN	NaN	NaN	NaN	NaN	NaN
1397	6.985	NaN	NaN	NaN	NaN	NaN	NaN	NaN	NaN	NaN	NaN	NaN	NaN	NaN	NaN	NaN	NaN	NaN	NaN	NaN	NaN	NaN	2.01	0.23	0.46	2.11	0.06	0.45	2.02	0.8	0.35	NaN	NaN	NaN	NaN	NaN	NaN	NaN	NaN	NaN	NaN	NaN	NaN	NaN	NaN	NaN	NaN	NaN	NaN
1398	6.99	NaN	NaN	NaN	NaN	NaN	NaN	NaN	NaN	NaN	NaN	NaN	NaN	NaN	NaN	NaN	NaN	NaN	NaN	NaN	NaN	NaN	2.01	0.23	0.46	NaN	NaN	NaN	2.02	0.8	0.35	NaN	NaN	NaN	NaN	NaN	NaN	NaN	NaN	NaN	NaN	NaN	NaN	NaN	NaN	NaN	NaN	NaN	NaN
1399	6.995	NaN	NaN	NaN	NaN	NaN	NaN	NaN	NaN	NaN	NaN	NaN	NaN	NaN	NaN	NaN	NaN	NaN	NaN	NaN	NaN	NaN	2.01	0.23	0.46	NaN	NaN	NaN	2.02	0.8	0.35	NaN	NaN	NaN	NaN	NaN	NaN	NaN	NaN	NaN	NaN	NaN	NaN	NaN	NaN	NaN	NaN	NaN	NaN
1400	7	NaN	NaN	NaN	NaN	NaN	NaN	NaN	NaN	NaN	NaN	NaN	NaN	NaN	NaN	NaN	NaN	NaN	NaN	NaN	NaN	NaN	2.01	0.23	0.47	NaN	NaN	NaN	NaN	NaN	NaN	NaN	NaN	NaN	NaN	NaN	NaN	NaN	NaN	NaN	NaN	NaN	NaN	NaN	NaN	NaN	NaN	NaN	NaN
1401	7.005	NaN	NaN	NaN	NaN	NaN	NaN	NaN	NaN	NaN	NaN	NaN	NaN	NaN	NaN	NaN	NaN	NaN	NaN	2.29	0.24	0.51	2.01	0.23	0.47	NaN	NaN	NaN	2.02	0.8	0.36	NaN	NaN	NaN	NaN	NaN	NaN	NaN	NaN	NaN	NaN	NaN	NaN	NaN	NaN	NaN	NaN	NaN	NaN
1402	7.01	NaN	NaN	NaN	NaN	NaN	NaN	NaN	NaN	NaN	NaN	NaN	NaN	NaN	NaN	NaN	NaN	NaN	NaN	2.29	0.24	0.51	2.01	0.23	0.47	NaN	NaN	NaN	2.02	0.8	0.36	NaN	NaN	NaN	NaN	NaN	NaN	NaN	NaN	NaN	NaN	NaN	NaN	NaN	NaN	NaN	NaN	NaN	NaN
1403	7.015	NaN	NaN	NaN	NaN	NaN	NaN	NaN	NaN	NaN	NaN	NaN	NaN	NaN	NaN	NaN	NaN	NaN	NaN	NaN	NaN	NaN	2.01	0.23	0.47	NaN	NaN	NaN	2.02	0.8	0.36	NaN	NaN	NaN	NaN	NaN	NaN	NaN	NaN	NaN	NaN	NaN	NaN	NaN	NaN	NaN	NaN	NaN	NaN
1404	7.02	NaN	NaN	NaN	NaN	NaN	NaN	NaN	NaN	NaN	NaN	NaN	NaN	NaN	NaN	NaN	NaN	NaN	NaN	NaN	NaN	NaN	2.01	0.23	0.47	NaN	NaN	NaN	NaN	NaN	NaN	NaN	NaN	NaN	NaN	NaN	NaN	NaN	NaN	NaN	NaN	NaN	NaN	NaN	NaN	NaN	NaN	NaN	NaN
1405	7.025	NaN	NaN	NaN	NaN	NaN	NaN	NaN	NaN	NaN	NaN	NaN	NaN	NaN	NaN	NaN	NaN	NaN	NaN	NaN	NaN	NaN	2.01	0.23	0.47	NaN	NaN	NaN	2.02	0.8	0.37	NaN	NaN	NaN	NaN	NaN	NaN	NaN	NaN	NaN	NaN	NaN	NaN	NaN	NaN	NaN	NaN	NaN	NaN
1406	7.03	NaN	NaN	NaN	NaN	NaN	NaN	NaN	NaN	NaN	NaN	NaN	NaN	NaN	NaN	NaN	NaN	NaN	NaN	NaN	NaN	NaN	2.01	0.23	0.47	NaN	NaN	NaN	2.02	0.8	0.37	NaN	NaN	NaN	NaN	NaN	NaN	NaN	NaN	NaN	NaN	NaN	NaN	NaN	NaN	NaN	NaN	NaN	NaN
1407	7.035	NaN	NaN	NaN	NaN	NaN	NaN	NaN	NaN	NaN	NaN	NaN	NaN	NaN	NaN	NaN	NaN	NaN	NaN	NaN	NaN	NaN	2.01	0.23	0.47	NaN	NaN	NaN	2.02	0.8	0.37	NaN	NaN	NaN	NaN	NaN	NaN	NaN	NaN	NaN	NaN	NaN	NaN	NaN	NaN	NaN	NaN	NaN	NaN
1408	7.04	NaN	NaN	NaN	NaN	NaN	NaN	NaN	NaN	NaN	NaN	NaN	NaN	NaN	NaN	NaN	NaN	NaN	NaN	NaN	NaN	NaN	2.01	0.23	0.47	NaN	NaN	NaN	2.02	0.8	0.37	NaN	NaN	NaN	NaN	NaN	NaN	NaN	NaN	NaN	NaN	NaN	NaN	NaN	NaN	NaN	NaN	NaN	NaN
1409	7.045	NaN	NaN	NaN	NaN	NaN	NaN	NaN	NaN	NaN	NaN	NaN	NaN	NaN	NaN	NaN	NaN	NaN	NaN	NaN	NaN	NaN	2.01	0.23	0.47	NaN	NaN	NaN	2.02	0.8	0.37	NaN	NaN	NaN	NaN	NaN	NaN	NaN	NaN	NaN	NaN	NaN	NaN	NaN	NaN	NaN	NaN	NaN	NaN
1410	7.05	NaN	NaN	NaN	NaN	NaN	NaN	NaN	NaN	NaN	NaN	NaN	NaN	NaN	NaN	NaN	NaN	NaN	NaN	NaN	NaN	NaN	2.01	0.23	0.48	NaN	NaN	NaN	2.02	0.8	0.37	NaN	NaN	NaN	NaN	NaN	NaN	NaN	NaN	NaN	NaN	NaN	NaN	NaN	NaN	NaN	NaN	NaN	NaN
1411	7.055	NaN	NaN	NaN	NaN	NaN	NaN	NaN	NaN	NaN	NaN	NaN	NaN	NaN	NaN	NaN	NaN	NaN	NaN	NaN	NaN	NaN	2.01	0.23	0.48	NaN	NaN	NaN	2.02	0.8	0.37	NaN	NaN	NaN	NaN	NaN	NaN	NaN	NaN	NaN	NaN	NaN	NaN	NaN	NaN	NaN	NaN	NaN	NaN
1412	7.06	NaN	NaN	NaN	NaN	NaN	NaN	NaN	NaN	NaN	NaN	NaN	NaN	NaN	NaN	NaN	NaN	NaN	NaN	NaN	NaN	NaN	2.01	0.23	0.48	NaN	NaN	NaN	2.02	0.8	0.38	NaN	NaN	NaN	NaN	NaN	NaN	NaN	NaN	NaN	NaN	NaN	NaN	NaN	NaN	NaN	NaN	NaN	NaN
1413	7.065	NaN	NaN	NaN	NaN	NaN	NaN	NaN	NaN	NaN	NaN	NaN	NaN	NaN	NaN	NaN	NaN	NaN	NaN	NaN	NaN	NaN	2.01	0.23	0.48	2.11	0.06	0.46	2.02	0.8	0.38	NaN	NaN	NaN	NaN	NaN	NaN	NaN	NaN	NaN	NaN	NaN	NaN	NaN	NaN	NaN	NaN	NaN	NaN
1414	7.07	NaN	NaN	NaN	NaN	NaN	NaN	NaN	NaN	NaN	NaN	NaN	NaN	NaN	NaN	NaN	NaN	NaN	NaN	NaN	NaN	NaN	2.01	0.23	0.48	2.11	0.06	0.46	2.02	0.8	0.38	NaN	NaN	NaN	NaN	NaN	NaN	NaN	NaN	NaN	NaN	NaN	NaN	NaN	NaN	NaN	NaN	NaN	NaN
1415	7.075	NaN	NaN	NaN	NaN	NaN	NaN	NaN	NaN	NaN	NaN	NaN	NaN	NaN	NaN	NaN	NaN	NaN	NaN	NaN	NaN	NaN	2.02	0.23	0.48	NaN	NaN	NaN	2.02	0.8	0.38	NaN	NaN	NaN	NaN	NaN	NaN	NaN	NaN	NaN	NaN	NaN	NaN	NaN	NaN	NaN	NaN	NaN	NaN
1416	7.08	NaN	NaN	NaN	NaN	NaN	NaN	NaN	NaN	NaN	NaN	NaN	NaN	NaN	NaN	NaN	NaN	NaN	NaN	NaN	NaN	NaN	2.02	0.23	0.48	2.11	0.06	0.46	2.02	0.8	0.38	NaN	NaN	NaN	NaN	NaN	NaN	NaN	NaN	NaN	NaN	NaN	NaN	NaN	NaN	NaN	NaN	NaN	NaN
1417	7.085	NaN	NaN	NaN	NaN	NaN	NaN	NaN	NaN	NaN	NaN	NaN	NaN	NaN	NaN	NaN	NaN	NaN	NaN	NaN	NaN	NaN	2.02	0.23	0.49	2.11	0.06	0.46	2.02	0.8	0.38	NaN	NaN	NaN	NaN	NaN	NaN	NaN	NaN	NaN	NaN	NaN	NaN	NaN	NaN	NaN	NaN	NaN	NaN
1418	7.09	NaN	NaN	NaN	NaN	NaN	NaN	NaN	NaN	NaN	NaN	NaN	NaN	NaN	NaN	NaN	NaN	NaN	NaN	NaN	NaN	NaN	2.02	0.23	0.49	2.11	0.06	0.46	2.02	0.8	0.39	NaN	NaN	NaN	NaN	NaN	NaN	NaN	NaN	NaN	NaN	NaN	NaN	NaN	NaN	NaN	NaN	NaN	NaN
1419	7.095	NaN	NaN	NaN	NaN	NaN	NaN	NaN	NaN	NaN	NaN	NaN	NaN	NaN	NaN	NaN	NaN	NaN	NaN	NaN	NaN	NaN	2.02	0.23	0.49	2.11	0.06	0.46	2.02	0.8	0.39	NaN	NaN	NaN	NaN	NaN	NaN	NaN	NaN	NaN	NaN	NaN	NaN	NaN	NaN	NaN	NaN	NaN	NaN
1420	7.1	NaN	NaN	NaN	NaN	NaN	NaN	NaN	NaN	NaN	NaN	NaN	NaN	NaN	NaN	NaN	NaN	NaN	NaN	NaN	NaN	NaN	2.02	0.23	0.49	2.11	0.06	0.46	2.02	0.8	0.39	NaN	NaN	NaN	NaN	NaN	NaN	NaN	NaN	NaN	NaN	NaN	NaN	NaN	NaN	NaN	NaN	NaN	NaN
1421	7.105	NaN	NaN	NaN	NaN	NaN	NaN	NaN	NaN	NaN	NaN	NaN	NaN	NaN	NaN	NaN	NaN	NaN	NaN	NaN	NaN	NaN	2.02	0.23	0.49	2.11	0.06	0.46	2.02	0.8	0.39	NaN	NaN	NaN	NaN	NaN	NaN	NaN	NaN	NaN	NaN	NaN	NaN	NaN	NaN	NaN	NaN	NaN	NaN
1422	7.11	NaN	NaN	NaN	NaN	NaN	NaN	NaN	NaN	NaN	NaN	NaN	NaN	NaN	NaN	NaN	NaN	NaN	NaN	NaN	NaN	NaN	2.02	0.24	0.49	2.11	0.06	0.46	2.02	0.8	0.39	NaN	NaN	NaN	NaN	NaN	NaN	NaN	NaN	NaN	NaN	NaN	NaN	NaN	NaN	NaN	NaN	NaN	NaN
[truncated: 27 more columns]
