# Supplementary material for: Associations between lower-limb muscle activation and knee flexion in post-stroke individuals: A study on the stance-to-swing phases of gait
Source: PLoS One. 2017 Sep 8;12(9):e0183865. doi: 10.1371/journal.pone.0183865 (PMC5590852; doi:10.1371/journal.pone.0183865)
Supplement: S1 Dataset — (ZIP) [file pone.0183865.s001.zip › S1_Dataset/Healthy group/9/4/emg.csv]

Frame	Time	EMG Signal 1	EMG Signal 2	EMG Signal 3	EMG Signal 4	EMG Signal 5	EMG Signal 6	EMG Signal 7	EMG Signal 8
0	0	54.276	53.877	44.256	44.707	11.742	37.162	41.438	43.537
1	0.001	55.891	42.721	40.9	45.153	-19.125	39.919	36.859	43.552
2	0.002	52.099	41.625	43.355	39.208	-11.456	36.283	35.577	42.215
3	0.003	50.055	55.063	34.781	38.687	-37.138	33.999	30.621	36.241
4	0.004	48.794	46.445	35.311	38.177	-16.418	32.697	34.773	39.189
5	0.005	44.45	50.027	35.663	42.125	-51.314	31.409	33.898	40.6
6	0.006	40.126	35.63	35.641	32.931	-144.326	31.876	25.682	32.134
7	0.007	39.889	28.804	35.644	34.014	-185.316	27.517	26.576	31.039
8	0.008	37.356	36.712	30.828	29.697	-103.594	26.275	25.75	34.804
9	0.009	36.392	38.253	27.578	31.983	-267.91	25.445	24.743	28.117
10	0.01	33.525	34.979	27.057	26.737	-199.788	21.148	21.24	25.709
11	0.011	34.367	33.864	27.336	29.642	-10.789	23.07	23.762	21.03
12	0.012	30.215	22.925	21.841	23.881	115.698	20.376	21.857	16.772
13	0.013	24.553	10.086	25.477	16.399	183.703	18.481	18.039	22.435
14	0.014	23.574	18.176	21.793	15.53	245.548	22.8	16.956	15.556
15	0.015	25.93	22.642	18.146	15.886	186.253	22.114	11.845	26.707
16	0.016	20.977	31.611	13.567	20.336	167.082	14.109	17.793	26.865
17	0.017	17.618	16.804	13.283	6.602	149.519	11.937	9.067	14.285
18	0.018	15.281	13.259	17.102	10.316	46.686	8.255	14.508	11.421
19	0.019	12.997	19.439	13.608	16.795	-126.249	11.771	10.687	8.788
20	0.02	13.082	21.991	14.033	8.218	-197.793	11.07	10.196	6.204
21	0.021	12.456	16.672	13.142	3.177	-93.749	6.917	7.033	18.76
22	0.022	9.955	4.244	8.232	-1.629	-76.335	12.677	2.554	15.478
23	0.023	8.475	6.969	10.146	4.452	-270.477	6.677	9.149	1.963
24	0.024	9.959	4.329	3.982	2.251	-92.326	4.786	2.819	5.338
25	0.025	2.413	4.057	7.347	7.057	22.596	4.487	6.594	2.781
26	0.026	5.18	-0.416	6.702	-4.729	42.198	-0.022	-0.424	5.303
27	0.027	1.436	-0.762	4.17	7.149	21.608	-4.291	-0.627	3.045
28	0.028	3.549	2.234	-0.245	4.366	-67.173	-2.327	3.276	-1.11
29	0.029	-1.04	-3.032	-0.159	4.927	42.734	-3.61	0.443	-6.954
30	0.03	-2.861	-0.694	-3.12	-0.277	113.467	2.89	-4.473	-8.691
31	0.031	-4.42	-6.421	-0.607	-2.327	151.394	-7.596	-2.764	-18.505
32	0.032	-8.826	-0.865	-7.332	-6.653	66.355	-1.981	-1.204	-18.199
33	0.033	-3.296	-1.056	-7.426	2.227	32.305	-6.19	-4.056	-24.213
34	0.034	-5.25	-2.736	-10.179	-4.902	1.14	-5.905	1.265	-10.246
35	0.035	-6.946	-11.516	-6.305	-9.084	62.071	-9.445	-5.365	8.226
36	0.036	-10.129	-15.402	-11.083	-17.09	166.434	-7.524	-6.725	35.832
37	0.037	-11.507	-9.368	-10.395	-24.466	64.082	-8.853	-5.337	1.179
38	0.038	-6.244	-12.563	-8.692	-24.248	102.172	1.471	-9.136	-3.81
39	0.039	-12.534	-18.799	-6.365	-19.147	136.358	-3.647	-5.54	-8.38
40	0.04	-11.213	-12.788	-12.901	-8.774	37.268	-5.436	-8.483	-12.515
41	0.041	-8.488	-0.148	-9.126	8.227	-3.403	-9.513	-5.579	-2.876
42	0.042	-10.741	-2.553	-13.629	14.815	-40.084	-6.39	-12.508	-6.366
43	0.043	-11.586	-11.68	-13.438	8.087	-8.797	-7.677	-9.917	-9.413
44	0.044	-14.312	2.271	-13.208	5.855	39.256	-8.921	-5.942	-17.25
45	0.045	-11.768	-7.734	-4.614	-3.115	-6.546	-4.899	-10.247	-10.534
46	0.046	-14.006	-20.207	12.146	-17.651	-113.43	-5.878	-8.519	8.419
47	0.047	-12.326	-25.093	-4.348	-15.897	-13.495	-12.641	-11.984	-9.555
48	0.048	-16.025	-23.938	-15.195	-21.269	-27.65	-12.025	-12.709	-7.385
49	0.049	-14.839	-22.935	-13.427	-19.839	-40.195	-17.753	-10.309	-13.88
50	0.05	-10.132	-9.894	-15.306	-9.864	-138.543	-15.903	-7.107	-19.774
51	0.051	-17.48	-4.661	-16.877	-3.462	-152.371	-7.19	-11.166	-18.028
52	0.052	-14.564	-15.691	-12.643	-4.607	-93.47	-1.165	-8.651	-16.47
53	0.053	-13.779	-11.433	-11.498	-7.692	-61.631	-8.497	-13.103	-23.629
54	0.054	-12.996	-7.749	-14.999	-4.773	-12.878	-11.379	-7.686	-19.934
55	0.055	-14.921	-11.231	-14.044	-10.751	13.396	-12.134	-9.615	-1.917
56	0.056	-16.852	-14.319	-18.888	-13.055	21.155	-9.792	-9.027	-4.415
57	0.057	-17.43	-17.226	-18.118	-12.462	131.701	-11.708	-13.094	-6.713
58	0.058	-12.582	-11.231	-12.507	-14.381	-11.882	-16.339	-8.253	8.224
59	0.059	-14.514	-8.9	-9.032	-7.791	-31.316	-10.91	-7.665	6.326
60	0.06	-13.921	-9.475	-9.63	-7.006	20.949	-12.836	-10.563	-16.486
61	0.061	-15.264	-19.535	-11.394	-19.189	5.151	-14.77	-10.172	-19.567
62	0.062	-14.867	-18.169	-14.903	-10.459	19.942	-11.864	-6.883	-33.709
63	0.063	-12.726	-9.274	-14.549	-11.998	-18.912	-6.053	-6.496	-31.19
64	0.064	-13.879	-20.133	-15.738	-33.672	-29.873	-3.724	-11.72	-24.212
65	0.065	-14.254	-24.401	-13.056	-24.383	68.811	-7.187	-8.232	-22.067
66	0.066	-12.111	-10.077	-11.148	1.163	3.847	-2.525	-10.163	-16.255
67	0.067	-15.388	-4.247	-9.623	4.471	87.866	-6.579	-13.054	-14.514
68	0.068	-16.537	-5.979	-9.447	-11.203	99.256	-9.082	-7.245	-9.85
69	0.069	-10.522	-7.526	-13.718	-8.486	89.751	-10.422	-9.561	-14.101
70	0.07	-16.508	-17.589	-8.316	-16.023	27.443	-5.569	-8.971	-12.937
71	0.071	-18.82	-16.426	-7.744	-13.699	-29.358	-8.847	-9.543	-2.093
72	0.072	-13.971	-17.597	-11.03	-15.822	-140.372	-12.895	-11.276	13.783
73	0.073	-14.534	-16.649	-12.77	-10.018	-347.094	-14.231	-11.66	3.129
74	0.074	-18.582	-7.761	-10.245	-4.784	-149.919	-14.611	-11.263	-14.292
75	0.075	-13.729	-8.933	-13.526	-9.416	-21.628	-16.738	-13.385	-11.965
76	0.076	-18.363	-14.171	-11.392	-13.66	-44.498	-17.905	-10.659	-18.354
77	0.077	-9.444	-9.339	-12.573	-12.488	-107.597	-12.106	-10.27	-8.675
78	0.078	-15.819	-11.862	-11.442	-15.946	-11.101	-11.344	-5.425	-10.413
79	0.079	-12.32	-11.099	-9.921	-8.563	76.598	-9.414	-8.899	-5.788
80	0.08	-15.409	-14.583	-12.657	-15.294	156.418	-8.838	-9.47	-7.156
81	0.081	-10.56	-15.161	-13.078	-12.745	199.845	-4.765	-11.207	-13.552
82	0.082	-13.065	-14.575	-12.329	-10.384	108.027	-7.28	-7.72	-24.397
83	0.083	-13.837	-15.907	-12.169	-13.841	119.974	-6.893	-9.066	-20.129
84	0.084	-15.771	-17.253	-9.094	-10.53	130.869	-9.018	-13.127	-21.287
85	0.085	-15.19	-16.107	-14.336	-9.962	61.845	-9.403	-14.469	-10.435
86	0.086	-16.932	-10.911	-12.411	-11.36	-54.536	-7.475	-11.174	-17.577
87	0.087	-16.552	-15.777	-11.837	-11.791	25.112	-7.304	-8.265	-21.223
88	0.088	-16.173	-15.228	-7.789	-10.689	68.237	-8.105	-9.422	-8.066
89	0.089	-19.084	-17.016	-4.309	-12.669	28.661	-7.941	-10.591	-9.821
90	0.09	-13.095	-13.58	-11.655	-15.419	-78.78	-4.681	-11.359	-1.909
91	0.091	-12.337	-13.209	-10.671	-10.592	-121.989	-6.844	-11.561	5.235
92	0.092	-13.123	-15.33	-15.49	-8.652	49.055	-10.564	-10.204	-9.115
93	0.093	-13.721	-14.962	-12.973	-11.916	118.726	-16.018	-6.527	-14.962
94	0.094	-10.452	-10.737	-13.776	-10.139	-29.454	-19.549	-11.37	-13.257
95	0.095	-17.054	-14.211	-11.897	-15.936	-48.585	-14.94	-11.958	-17.955
96	0.096	-16.309	-10.94	-8.643	-13.615	38.957	-6.078	-11.387	-16.622
97	0.097	-12.276	-12.15	-8.084	-13.048	-8.67	-2.447	-11.008	-2.326
98	0.098	-15.785	-14.113	-9.494	-8.407	-167.483	-13.328	-9.662	-12.052
99	0.099	-12.527	-14.505	-8.215	-7.838	-188.485	-14.726	-9.286	-3.417
100	0.1	-15.469	-15.289	-13.116	-7.491	-53.83	-11.094	-8.137	4.456
101	0.101	-18.023	-15.111	-12.596	-7.937	-1.442	-24.29	-6.222	-2.762
102	0.102	-15.744	-12.016	-15.561	-8.378	14.529	-19.105	-6.443	0.858
103	0.103	-14.63	-7.583	-18.126	-11.129	-28.468	-17.598	-7.821	-17.181
104	0.104	-14.285	-10.499	-16.831	-14.651	-94.062	-13.382	-10.954	-14.71
105	0.105	-10.852	-14.004	-19.795	-8.881	-105.527	-12.262	-11.364	-12.435
106	0.106	-12.069	-12.657	-17.919	-11.242	35.824	-11.143	-7.137	-23.106
107	0.107	-15.806	-15.587	-18.363	-11.881	-60.076	-8.093	-10.664	-28.947
108	0.108	-11.416	-16.782	-13.582	-10.01	-7.4	-5.24	-13.033	-23.767
109	0.109	-18.054	-13.319	-7.059	-8.322	-118.567	-6.071	-10.18	-15.866
110	0.11	-17.342	-13.731	-4.602	-10.885	-161.653	-2.052	-10.621	-8.741
111	0.111	-13.34	-19.739	-2.332	-18.276	-253.716	-4.04	-4.868	10.743
112	0.112	-18.251	-10.095	-1.815	-10.967	-218.058	-7.383	-7.244	-9.066
113	0.113	-16.389	-6.456	-5.164	-8.119	-293.847	-10.33	-10.793	-11.643
114	0.114	-18.205	-7.652	-9.287	-7.395	-283.982	-18.304	-12.801	-18.668
115	0.115	-16.926	-15.044	-12.835	-6.69	-185.412	-14.855	-14.622	-3.812
116	0.116	-17.383	-25.92	-17.35	-17.587	12.217	-13.923	-14.314	-1.928
117	0.117	-17.847	-21.675	-19.155	-12.983	40.453	-14.922	-12.074	-28.287
118	0.118	-19.864	-15.308	-17.853	-11.679	117.431	-17.48	-10.04	-17.085
119	0.119	-16.456	-9.334	-16.542	-10.582	140.942	-11.911	-14.577	-13.835
120	0.12	-13.638	-10.333	-21.437	-9.494	204.687	-10.023	-12.919	-16.981
121	0.121	-14.121	-7.481	-28.844	-14.805	301.045	-16.063	-13.398	-8.702
122	0.122	-20.018	-8.291	-26.008	-10.039	213.666	-12.036	-11.174	-1.164
123	0.123	-17.771	-10.623	-26.885	-12.613	229.49	-7.235	-10.887	-17.435
124	0.124	-15.928	-15.486	-26.229	-16.737	186.299	-5.342	-12.148	-19.582
125	0.125	-16.594	-12.227	-16.854	-13.315	94.358	0.045	-16.508	-13.811
126	0.126	-18.418	-20.002	2.593	-18.018	59.085	-4.835	-8.673	-15.584
127	0.127	-16.372	-15.965	5.204	-19.825	70.358	-4.291	-12.252	-17.168
128	0.128	-16.836	-10.769	-2.436	-23.365	61.691	-8.004	-11.385	-1.307
129	0.129	-13.626	-21.64	-4.857	-30.78	71.739	-9.792	-12.455	-11.943
130	0.13	-17.765	-20.318	-2.821	-23.496	80.811	-16.808	-11.787	-13.869
131	0.131	-17.449	-24.02	-9.304	-26.262	24.082	-15.876	-9.562	-19.105
132	0.132	-12.099	-30.058	-7.467	-15.513	46.138	-9.89	-11.804	-26.719
133	0.133	-8.687	-16.161	-16.266	-5.537	52.487	-15.522	-9.983	-18.891
134	0.134	-12.051	1.224	-20.989	13.927	-2.692	-13.601	-14.737	-14.744
135	0.135	-12.694	3.509	-19.714	27.944	-24.942	-7.621	-13.088	-5.911
136	0.136	-11.404	-2.91	-23.466	15.077	21.657	4.557	-13.566	-4.805
137	0.137	-11.853	2.88	-12.707	17.318	15.401	2.806	-11.347	-10.059
138	0.138	-9.78	8.084	-19.944	2.345	54.065	7.434	-4.866	-7.186
139	0.139	-15.056	0.133	-26.411	0.34	-21.772	-2.649	-13.87	-4.677
140	0.14	-10.266	-21.571	-32.481	-19.074	-97.877	-3.832	-5.63	-13.578
141	0.141	-13.6	-30.883	-27.346	-21.664	-127.846	-2.691	-13.087	2.099
142	0.142	-13.066	-11.172	-12.722	-37.995	-154.953	-10.068	-16.089	4.207
143	0.143	-12.715	-8.691	10.619	-48.71	-147.1	-3.313	-10.19	-5.496
144	0.144	-16.042	-34.45	26.23	-27.493	-65.764	-16.49	-6.192	-0.311
145	0.145	-9.492	-17.426	6.426	-24.849	-120.115	-10.7	-9.761	-21.049
146	0.146	-12.427	-1.772	-1.182	-22.412	-90.741	-8.969	-10.427	-6.951
147	0.147	-16.71	-21.534	5.725	-24.807	-64.247	-16.899	-13.402	-4.447
148	0.148	-15.956	-34.328	7.802	-18.477	-72.625	-15.535	-12.117	11.806
149	0.149	-11.136	-22.735	-5.789	6.635	38.171	-16.686	-9.857	-7.357
150	0.15	-10.575	-7.856	-11.051	23.615	-9.727	-20.161	-3.336	-14.899
151	0.151	-14.653	-17.54	-12.632	14.281	-110.873	-10.476	-4.36	-12.571
152	0.152	-11.183	-12.328	-19.828	-5.496	-71.502	-6.8	-8.667	-23.209
153	0.153	-16.602	-13.89	-10.967	-13.07	-59.836	-15.108	-3.099	-21.276
154	0.154	-11.76	-6.719	-14.483	-15.398	-114.261	-16.067	-13.979	-12.599
155	0.155	-11.167	-21.037	-15.488	-17.525	-25.669	-15.085	-9.379	-17.26
156	0.156	-10.579	-7.5	-20.364	-3.985	-37.768	-9.076	-2.255	-13.02
157	0.157	-13.086	-5.788	-17.877	-2.285	59.766	-8.3	-5.958	-9.374
158	0.158	-12.685	-13.751	-13.836	-13.367	20.012	-6.347	-2.502	-10.543
159	0.159	-13.824	-9.518	-11.9	-14.78	31.622	-12.329	-3.486	-15.761
160	0.16	-14.969	-23.839	-19.257	-23.758	63.79	-6.706	-10.269	-10.904
161	0.161	-9.139	-10.291	-12.478	-22.651	33.803	-8.623	-11.053	-6.627
162	0.162	-11.423	-5.054	-18.45	-6.646	6.767	-13.259	-2.139	-18.796
163	0.163	-10.808	-3.504	-17.654	-13.651	30.954	-12.664	-0.964	-13.559
164	0.164	-12.705	-10.664	-14.147	-11.553	-35.993	-15.173	-4.063	-15.098
165	0.165	-19.245	-11.813	-12.184	-9.636	-98.749	-16.526	-5.019	-5.016
166	0.166	-13.2	-22.656	-12.735	-7.911	-90.947	-15.36	-7.514	-11.375
167	0.167	-12.38	-12.588	-20.641	-3.285	-9.511	-10.122	-1.882	-22.185
168	0.168	-18.914	-11.413	-26.611	-7.554	-128.968	-10.687	-8.428	-3.401
169	0.169	-7.441	-10.234	-16.908	-1.16	-113.129	-7.386	-14.391	-0.855
170	0.17	-5.832	-2.849	-15.715	0.007	-70.039	-10.266	-8.74	-7.775
171	0.171	-12.932	-15.605	-4.838	-11.805	-30.669	-13.729	-6.755	-26.887
172	0.172	-21.77	-34.942	16.88	-22.838	28.792	-15.071	-8.639	-14.047
173	0.173	-8.541	-17.119	20.035	-15.665	-69.196	-8.48	-10.324	-20.95
174	0.174	-17.18	-5.494	5.973	-11.98	-29.857	-15.23	-9.878	-18.763
175	0.175	-15.569	-7.614	-6.73	-17.966	-41.744	-5.534	-13.109	-16.776
176	0.176	-16.855	-17.275	-8.973	-14.846	-117.844	-9.183	-15.171	-14.98
177	0.177	-15.629	-12.041	-15.259	-19.652	29.798	-3.157	-10.642	-25.977
178	0.178	-16.722	-10.469	-9.357	-15.358	135.141	4.223	-6.507	-35.984
179	0.179	-17.622	-11.799	-14.49	-3.126	153.772	5.204	-8.937	-27.013
180	0.18	-20.452	-20.683	-12.849	-18.958	135.832	-7.948	-16.207	-8.961
181	0.181	-17.863	-7.495	-11.406	8.77	214.93	-21.487	-4.315	29.601
182	0.182	-15.465	-9.212	-17.704	5.15	228.757	-16.246	-2.674	46.093
183	0.183	-13.456	-13.833	-23.603	-4.838	136.107	-17.774	-9.74	41.115
184	0.184	-22.085	-9.543	-18.286	17.111	52.263	-13.508	-23.964	-0.048
185	0.185	-16.016	-13.172	-23.039	-2.537	-2.389	-14.66	-21.934	-5.409
186	0.186	-16.917	-21.444	-15.014	-15.201	-71.976	-15.808	-5.96	-30.496
187	0.187	-17.821	-18.298	-13.966	-22.074	-170.922	-8.431	-7.988	-25.978
188	0.188	-18.527	-19.22	-7.102	-19.86	-26.545	-5.514	-5.944	-29.983
189	0.189	-19.233	-9.516	-13.012	-25.601	-7.668	-4.727	-21.703	-33.6
190	0.19	-14.334	-10.666	-2.279	-13.349	9.42	-3.947	-2.44	-23.483
191	0.191	-9.618	-7.163	-6.449	-8.65	24.972	-4.53	-4.845	-1.569
192	0.192	-17.298	-4.042	-15.251	-9.932	39.01	-10.528	-2.42	-9.823
193	0.193	-14.147	-16.77	-18.623	-11.027	-53.328	-12.859	-25.733	-2.227
194	0.194	-15.063	-21.949	-15.395	-14.437	-136.922	-12.275	-9.947	-9.154
195	0.195	-15.786	-10.912	-14.296	-4.676	-61.046	-10.343	-7.124	-11.232
196	0.196	-16.504	-9.526	-9.932	-8.259	-11.655	-14.401	-14.565	-20.877
197	0.197	-14.519	-10.635	-13.906	-18.994	-20.444	-14.785	-12.143	-15.611
198	0.198	-15.057	-14.085	-18.656	-20.235	-77.17	-20.212	-14.171	-20.217
199	0.199	-9.593	-10.964	-19.151	-13.732	-40.028	-15.371	-12.137	-18.81
200	0.2	-14.387	-21.773	-20.82	-17.079	-46.218	-10.727	-10.295	-12.396
201	0.201	-12.404	-14.571	-12.817	-20.039	-15.412	-8.976	-11.739	-18.365
202	0.202	-17.783	-10.855	-6.752	-24.757	12.626	-12.44	-12.998	-8.657
203	0.203	-17.159	-26.486	-11.919	-37.815	48.3	-5.066	-11.745	3.169
204	0.204	-19.06	-20.058	-2.945	-35.786	-1.452	-6.027	-8.168	-7.84
205	0.205	-10.12	-10.334	-1.714	-16.343	45.871	-1.174	-11.188	-3.558
206	0.206	-11.25	5.571	-4.745	12	52.57	3.101	-12.075	0.139
207	0.207	-14.704	-0.771	-7.585	15.777	25.525	-9.065	-9.478	-17.835
208	0.208	-15.645	-6.54	-18.936	19.159	-8.927	-7.297	-15.014	-20.337
209	0.209	-12.713	-22.388	-7.841	28.522	33.107	-5.73	-13.004	-17.999
210	0.21	-15.208	-20.232	-12.033	3.052	39.295	-9.967	-8.291	-11.586
211	0.211	-20.797	-29.883	-26.292	-0.161	-35.604	-6.266	-17.133	-1.885
212	0.212	-15.933	-10.485	-16.548	-9.367	-67.228	-14.57	-15.914	-10.569
213	0.213	-15.334	-7.928	-18.228	-11.981	-76.215	-9.325	-0.177	-9.009
214	0.214	-13.574	-19.499	-19.705	-19.441	41.326	-10.278	-10.764	-19.058
215	0.215	-14.918	-8.825	-18.288	-17.03	185.667	-9.485	-12.648	-12.655
216	0.216	-12.584	-22.347	-14.538	-19.073	51.942	-13.531	-7.377	-11.471
217	0.217	-11.409	-20.597	-10.977	-17.054	35.592	-15.432	-11.985	-14.54
218	0.218	-16.629	-15.929	-3.548	-25.682	20.89	-10.738	-7.687	-17.427
219	0.219	-16.043	-20.169	-4.461	-17.672	7.753	-14.77	-8.816	-23.402
220	0.22	-12.739	-8.344	-10.413	-4.626	22.086	-11.255	-12.277	-21.059
221	0.221	-14.47	-6.767	-12.685	-9.769	35.05	-8.908	-9.151	-25.873
222	0.222	-20.27	-11.011	-16.121	-14.351	-17.991	-4.825	-8.156	-15.791
223	0.223	-16.204	-9.842	-16.636	-10.039	-145.077	-12.754	-7.358	-20.023
224	0.224	-8.258	-8.666	-12.513	-13.665	-231.38	-9.263	-5.018	-11.082
225	0.225	-13.483	-11.741	-9.958	-14.759	-150.666	-14.489	-11.584	-7.545
226	0.226	-10.571	-10.756	-12.263	-19.921	-19.642	-17.404	-10.802	8.552
227	0.227	-11.343	-18.686	-9.344	-18.903	68.72	-16.625	-5.184	-12.552
228	0.228	-12.109	-13.443	-13.786	-16.341	53.929	-9.26	-14.657	-9.853
229	0.229	-14.042	-14.397	-15.506	-12.236	40.647	-6.317	-10.964	-7.363
230	0.23	-17.33	-18.648	-10.657	-14.131	-24.064	-12.271	-9.793	-5.058
231	0.231	-17.907	-14.593	-13.935	-13.536	-11.241	-14.596	-10.755	-2.924
232	0.232	-12.101	-14.01	-21.666	-15.245	43.943	-12.67	-11.708	-16.424
233	0.233	-16.158	-9.362	-16.43	-10.392	-24.304	-6.68	-10.923	-11.148
234	0.234	-12.665	-11.107	-11.592	-8.449	-14.936	-5.912	-10.148	-6.476
235	0.235	-12.078	-14.586	-10.797	-17.316	25.95	-6.492	-14.994	-13.656
236	0.236	-10.333	-21.939	-3.424	-18.468	33.468	-8.43	-9.005	-10.008
237	0.237	-17.29	-14.6	-4.365	-12.486	-0.009	-6.675	-13.062	-8.887
238	0.238	-16.317	-1.831	-8.601	-9.409	-30.39	-7.037	-9.577	-9.877
239	0.239	-15.528	-0.095	-10.899	-6.519	-13.944	-11.479	-10.158	-5.071
240	0.24	-21.129	-23.892	-10.323	-14.464	-29.098	-7.399	-9.594	-7.601
241	0.241	-16.279	-27.178	-13.618	-24.136	-15.671	-10.87	-9.21	-16.503
242	0.242	-11.619	-24.081	-11.887	-20.46	-19.981	-8.535	-11.536	-3.309
243	0.243	-11.027	-21.38	-14.424	-21.626	21.349	-13.36	-11.932	-8.524
244	0.244	-14.496	-3.586	-11.149	-5.569	-28.871	-16.648	-12.347	-16.464
245	0.245	-15.836	-10.571	-12.318	-7.908	-35.861	-16.063	-9.653	-15.135
246	0.246	-14.662	-16.962	-9.613	-10.044	-18.061	-11.226	-6.18	-11.469
247	0.247	-12.714	-15.028	-7.673	-15.855	-2.242	-6.584	-10.648	-10.317
248	0.248	-15.411	-13.299	-9.218	-10.655	22.007	-12.006	-8.917	-13.406
249	0.249	-13.274	-5.381	-13.683	-9.132	-47.771	-8.531	-9.315	-10.508
250	0.25	-17.709	-6.745	-14.279	-4.887	-78.538	-15.888	-10.686	-18.446
251	0.251	-15.767	-13.147	-12.553	-6.066	-52.968	-14.919	-7.794	-15.335
252	0.252	-16.335	-14.318	-12.174	-9.563	-45.865	-10.659	-10.514	-12.425
253	0.253	-14.976	-13.353	-15.474	-8.614	-83.768	-6.594	-10.92	-9.898
254	0.254	-14.587	-14.344	-16.647	-7.675	-10.533	-11.426	-6.683	-5.816
255	0.255	-11.68	-15.127	-12.974	-6.924	-80.367	-12.004	-9.602	-6.387
256	0.256	-12.826	-12.805	-14.336	-7.699	-0.187	-12.577	-8.265	-8.31
257	0.257	-13.972	-7.955	-13.964	-4.194	-33.181	-12.184	-10.605	0.601
258	0.258	-17.445	-4.664	-8.758	-0.886	-83.044	-4.835	-10.227	-5.8
259	0.259	-12.018	-10.095	-10.718	-6.295	-21.174	-12.189	-9.083	-18.969
260	0.26	-16.847	-18.057	-14.03	-12.867	2.45	-9.286	-11.034	-13.744
261	0.261	-14.907	-23.295	-13.474	-15.406	-109.635	-6.776	-11.236	-12.184
262	0.262	-13.162	-16.543	-13.892	-13.111	-94.667	-12.396	-10.481	-10.806
263	0.263	-14.511	-17.32	-19.326	-13.731	-167.567	-5.829	-9.721	-9.627
264	0.264	-11.218	-15.001	-9.863	-13.192	-234.041	-11.833	-11.268	-13.097
265	0.265	-17.789	-13.08	-18.783	-11.491	-79.417	-9.514	-10.697	-12.119
266	0.266	-14.884	-7.082	-22.281	-11.138	-100.857	-20.357	-8	-21.006
267	0.267	-8.88	-12.72	-23.254	-8.855	-82.415	-25.009	-9.948	-17.506
268	0.268	-14.483	-9.26	-8.539	-11.023	-135.555	-9.156	-11.51	-10.147
269	0.269	-15.064	-12.562	2.118	-13.767	-56.822	-7.026	-8.815	-9.159
270	0.27	-13.13	-16.634	-3.684	-18.046	14.572	-5.097	-11.538	-18.807
271	0.271	-16.032	-15.277	1.529	-13.217	53.182	-3.351	-10.776	-25.167
272	0.272	-18.55	-20.688	-6.41	-13.808	16.55	4.595	-11.565	-16.851
273	0.273	-16.228	-11.196	-10.684	-6.064	-17.057	3.253	-8.484	-28.651
274	0.274	-13.325	-10.037	-11.857	-17.866	11.223	2.083	-8.11	-33.32
275	0.275	-19.317	-11.206	-8.383	-19.428	144.039	12.912	-6.96	-11.66
276	0.276	-13.318	-10.259	-11.487	-6.469	123.4	-8.778	-7.755	22.776
277	0.277	-17.382	-17.062	-12.472	-8.226	34.619	-11.884	-9.127	9.236
278	0.278	-12.541	-14.565	-18.495	-3.588	81.111	-31.617	-13.393	13.303
279	0.279	-13.13	-10.517	-14.464	0.666	-21.059	-34.118	-11.671	9.641
280	0.28	-14.879	-5.687	-13.92	4.356	-35.435	-3.732	-13.041	-0.41
281	0.281	-10.052	-8.98	-12.01	0.905	-24.95	-7.785	-12.666	-16.083
282	0.282	-14.717	-13.036	-17.454	1.907	27.964	-4.128	-11.521	-18.783
283	0.283	-15.318	-12.642	-10.92	-6.988	174.821	-7.446	-9.596	-16.287
284	0.284	-17.853	-17.09	-22.38	-20.133	194.645	-10.559	-11.554	-13.988
285	0.285	-10.518	-17.673	-20.868	-18.373	135.933	-7.844	-6.725	-11.874
286	0.286	-15.758	-9.737	-19.55	-7.357	152.364	-20.608	-10.213	-17.689
287	0.287	-12.863	-15.746	-13.206	-11.638	40.174	-22.918	-9.646	-22.924
288	0.288	-20.811	-14.784	-12.082	-15.332	111.343	-8.007	-7.923	-11.92
289	0.289	-15.606	-17.69	3.938	-18.827	97.151	-13.821	-6.583	-22.023
290	0.29	-12.722	-16.918	6.223	-19.801	84.339	-12.096	-6.209	-20.901
291	0.291	-13.515	-12.874	-0.194	-13.037	115.996	-13.662	-10.289	-29.266
292	0.292	-15.859	-6.314	-2.163	-12.281	65.741	-17.931	-6.828	-13.246
293	0.293	-16.457	-16.011	-10.914	-14.624	-51.654	-9.04	-8.21	2.982
294	0.294	-17.053	-12.354	-15.614	-8.064	-36.629	-10.202	-7.847	9.355
295	0.295	-15.325	-15.838	-17.02	-12.332	-23.08	-4.978	-10.566	-8.092
296	0.296	-14.957	-16.82	-20.755	-17.958	147.384	-7.879	-10.978	-15.088
297	0.297	-13.619	-10.058	-21.962	-8.493	263.072	-7.104	-13.921	-21.526
298	0.298	-11.506	-10.856	-10.197	-9.681	241.619	-6.312	-14.346	-11.895
299	0.299	-15.207	-14.952	-8.695	-15.701	222.303	-6.884	-8.581	-10.2
300	0.3	-11.936	-16.898	-10.103	-12.613	99.783	-7.456	-10.948	-18.172
301	0.301	-16.028	-14.97	-11.318	-17.483	-43.425	-9.199	-12.926	-13.972
302	0.302	-13.532	-17.887	-7.889	-13.276	-139.465	-10.555	-6.978	-10.354
303	0.303	-11.231	-10.932	-13.175	-11	-331.918	-10.938	-6.248	-9.245
304	0.304	-14.153	-15.801	-14.205	-9.124	-306.224	-9.769	-8.245	-12.392
305	0.305	-16.881	-15.059	-13.502	-12.489	-422.214	-12.476	-10.238	-13.4
306	0.306	-18.83	-15.865	-12.787	-13.14	-400.634	-10.53	-10.884	-9.19
307	0.307	-16.718	-15.314	-13.421	-14.574	-342.551	-12.067	-15.789	-5.183
308	0.308	-15.38	-10.703	-16.78	-12.33	-219.652	-14.767	-12.563	-10.06
309	0.309	-14.04	-10.149	-10.27	-12.802	-76.005	-13.605	-10.875	-13.41
310	0.31	-13.859	-18.122	-12.86	-11.728	97.653	-11.478	-13.456	-17.556
311	0.311	-15.423	-14.678	-17.007	-12.98	-64.704	-8.181	-10.229	-18.991
312	0.312	-13.116	-13.762	-19.015	-10.167	-212.616	-9.335	-12.419	-20.421
313	0.313	-11.774	-12.822	-14.436	-10.643	-193.068	-11.267	-13.645	-13.925
314	0.314	-16.049	-12.068	-16.25	-14.202	-140.249	-13.192	-13.314	-16.894
315	0.315	-11.996	-14.409	-15.935	-14.652	-219.484	-9.7	-11.249	-14.433
316	0.316	-13.364	-4.959	-18.335	-8.731	-2.366	-10.078	-8.014	-13.726
317	0.317	-17.826	-6.147	-24.221	-6.298	-33.001	-3.499	-10.973	-5.863
318	0.318	-13.774	-12.175	-23.526	-13.736	51.906	-14.339	-8.32	-19.86
319	0.319	-12.433	-17.424	-15.659	-14.8	26.952	-10.06	-10.32	-25.725
320	0.32	-13.8	-16.477	-8.378	-14.103	97.284	-13.725	-13.859	-17.074
321	0.321	-12.651	-20.762	-17.358	-16.524	203.945	-17.195	-8.499	6.664
322	0.322	-18.857	-23.889	-9.11	-27.454	185.596	-14.087	-9.136	3.315
323	0.323	-15.188	-13.275	-12.286	-19.622	265.305	-2.456	-11.128	18.944
324	0.324	-15.588	-9.044	-11.404	-6.737	318.604	-1.474	-11.758	10.573
325	0.325	-15.21	-2.679	-12.261	-12.04	335.362	-2.241	-9.292	2.965
326	0.326	-14.057	0.78	-6.337	-7.286	235.397	-7.849	-11.664	-8.721
327	0.327	-17.537	-15.306	-2.354	-12.026	91.574	-18.693	-14.229	-23.84
328	0.328	-10.963	-13.012	-0.499	-10.763	73.306	-17.151	-12.152	-30.256
329	0.329	-13.864	-19.421	-2.517	-19.753	91.655	-4.204	-11.041	-24.485
330	0.33	-13.093	-25.246	-10.335	-33.003	108.307	-16.417	-13.797	-15.808
331	0.331	-7.482	-27.007	-13.509	-27.858	66.005	7.391	-9.588	-20.501
332	0.332	-5.544	-22.381	-2.737	-4.154	27.432	10.676	-15.049	-7.611
333	0.333	-11.55	-15.247	-4.152	-7.537	40.092	1.39	-4.248	-2.459
334	0.334	-10.779	-11.597	-7.874	-10.735	-121.767	-18.343	-15.311	-10.46
335	0.335	-15.618	-17.624	-9.095	8.887	-97.487	-20.853	-19.604	-20.575
336	0.336	-20.258	-12.428	-3.924	11.29	-117.617	-23.171	-7.827	-16.936
337	0.337	-20.843	-9.544	-12.881	4.22	-20.489	-16.793	-6.306	-3.834
338	0.338	-12.911	-5.31	-14.101	-2.277	-2.014	-3.258	-7.688	1.339
339	0.339	-14.074	-9.395	-21.522	-8.186	15.063	-1.506	-11.385	-0.249
340	0.34	-17.168	-12.907	-24.482	-13.508	-84.625	0.046	-7.921	-4.56
341	0.341	-10.387	-12.344	-23.766	-12.043	8.789	-10.012	-4.835	-13.492
342	0.342	-12.899	-8.277	-13.185	-7.855	21.913	-8.843	-3.875	-17.018
343	0.343	-15.222	-6.916	-6.081	-9.085	33.98	-19.679	-8.139	-33.098
344	0.344	-18.703	-11.376	-9.823	-7.997	-34.017	-18.318	-20.338	-21.494
345	0.345	-15.412	-8.481	-6.39	-11.154	-113.548	-17.148	-4.466	-19.366
346	0.346	-15.982	-16.419	-16.125	-12.184	-36.296	-11.131	6.179	1.914
347	0.347	-15.592	-5.588	-19.873	-11.461	-182.899	-20.8	-3.496	-6.428
348	0.348	-11.131	-1.311	-16.453	-13.83	-245.098	-14.407	-1.754	-8.958
349	0.349	-14.028	-15.624	-13.397	-24.716	-301.499	-10.914	-3.3	-15.919
350	0.35	-10.543	-21.43	-14.383	-4.063	-213.113	-7.816	-7.54	-5.258
351	0.351	-15.957	-19.673	-11.892	4.224	-196.585	-6.851	-1.14	-3.322
352	0.352	-15.372	-21.193	-7.852	-8.587	-65.913	-7.624	-11.957	-8.541
353	0.353	-14.785	-5.313	-9.798	-1.658	-48.003	-8.398	1.036	-10.079
354	0.354	-15.358	-7.427	-5.173	4.702	-63.451	-8.97	-4.157	-17.222
355	0.355	-16.717	-9.349	-12.928	-4.994	-163.952	-14.968	-2.579	-13.533
356	0.356	-15.36	-11.078	-18.166	-3.28	33.761	-14.193	-3.904	-7.516
357	0.357	-16.524	-6.419	-5.395	-7.942	62.329	-10.706	-10.263	-19.3
358	0.358	-18.447	-13.558	-3.643	-6.601	37.436	-0.641	-18.558	-8.239
359	0.359	-16.508	-9.856	-5.171	-12.991	107.935	-4.901	-8.848	-1.056
360	0.36	-15.73	-15.832	-3.79	-16.48	172.236	-11.286	-12.485	0.137
361	0.361	-13.787	-8.459	-12.676	-19.579	154.147	-10.124	-13.607	-5.842
362	0.362	-15.142	-21.21	-18.674	-18.605	137.627	-11.083	-10.469	-0.586
363	0.363	-11.461	-26.408	-15.583	-28.268	122.403	-12.052	-17.196	-15.256
364	0.364	-14.943	-21.738	-8.804	-34.643	166.267	-14.577	-11.151	-25.85
365	0.365	-17.265	-8.747	-11.304	-16.632	232.82	-12.257	-16.711	-12.267
366	0.366	-16.099	-10.463	-10.501	-14.093	221.491	-10.324	-13.174	-13.979
367	0.367	-10.105	-15.069	-11.059	-11.739	59.291	-9.75	-13.693	-15.487
368	0.368	-14.363	-16.388	-10.45	-5.312	-10.041	-15.168	-8.222	-11.163
369	0.369	-15.137	-20.038	-1.508	-22.697	11.255	-7.242	-13.001	-12.274
370	0.37	-13.204	-16.527	-7.842	-6.394	-46.2	-8.218	-11.008	-11.065
371	0.371	-13.785	-11.262	-11.274	-8.454	-28.55	-7.261	-11.53	-18.356
372	0.372	-19.208	-14.143	-14.328	-2.599	-12.415	-11.535	-11.084	-17.299
373	0.373	-11.279	-9.872	-13.318	-14.743	-113.292	-10.769	-13.348	-19.742
374	0.374	-12.246	-13.903	-15.778	-25.708	-100.065	-8.835	-12.132	-7.445
375	0.375	-17.084	-11.938	-18.045	-15.567	-135.801	-4.191	-10.14	18.92
376	0.376	-19.606	-13.833	-14.511	1.537	-60.346	-13.088	-11.237	-7.38
377	0.377	-13.993	-13.217	-15.027	-5.366	-90.619	-14.256	-8.28	-17.423
378	0.378	-15.934	-14.555	-14.38	-7.44	-82.543	-13.105	-11.901	-14.314
379	0.379	-12.64	-14.155	-14.695	-5.444	-26.378	-7.891	-10.494	-22.599
380	0.38	-14.382	-11.237	-11.334	-14.094	-78.832	-4.997	-8.308	-15.004
381	0.381	-14.77	-14.907	-17.854	-3.006	-86.35	-2.496	-10.963	-3.364
382	0.382	-10.319	-10.465	-22.642	-10.121	4.079	-9.846	-12.06	-5.475
383	0.383	-14.382	-9.877	-25.086	-11.198	42.583	-14.68	-12.779	-7.39
384	0.384	-16.902	-12.365	-16.115	-5.122	-113.625	-15.462	-8.262	-16.08
385	0.385	-14.578	-9.997	-14.877	-5.995	-93.625	-11.424	-10.145	-20.705
386	0.386	-11.682	-12.093	-9.569	-4.922	-75.568	-7.966	-10.672	-4.835
387	0.387	-11.308	-11.688	-0.582	-2.323	-234.258	-6.044	-9.255	-11.228
388	0.388	-16.346	-12.819	5.487	-9.59	-256.44	-11.469	-11.519	-9.266
389	0.389	-15.76	-7.941	4.578	-14.35	-315.136	-10.879	-9.341	-3.991
390	0.39	-16.339	-14.488	-0.212	-20.278	-228.689	-10.298	-14.52	-18.259
391	0.391	-13.831	-25.872	-4.417	-20.986	-182.17	-12.048	-16.407	-8.539
392	0.392	-12.471	-21.221	-13.257	-16.095	-111.191	-9.551	-11.715	-13.735
393	0.393	-14.601	-14.052	-12.022	-10.023	-46.665	-6.266	-9.93	-9.052
394	0.394	-13.444	-10.367	-23.745	-12.26	-59.763	-11.117	-14.732	-13.28
395	0.395	-19.261	-16.364	-12.638	-11.596	-180.435	-14.414	-11.416	-19.625
396	0.396	-11.911	-11.134	-2.492	-20.228	-70.501	-9.001	-9.637	-11.257
397	0.397	-16.758	-25.838	-6.094	-11.823	116.253	-8.424	-7.08	-16.411
398	0.398	-12.507	-15.168	-14.338	-8.635	38.157	-11.724	-6.664	-21.18
399	0.399	-11.732	-9.324	-28.192	-5.655	246.588	-7.661	-12.443	-23.621
400	0.4	-13.669	-21.497	-18.434	-15.264	273.469	-5.146	-8.356	-11.355
401	0.401	-15.599	-26.132	-16.604	-11.508	144.555	-11.522	-11.824	-9.542
402	0.402	-16.185	-10.271	-21.164	-5.426	167.085	-12.285	-9.872	-7.956
403	0.403	-14.84	-8.145	-13.924	-10.59	103.041	-17.896	-12.772	-12.213
404	0.404	-8.458	-10.063	-15.005	-11.491	83.517	-9.949	-9.273	-8.529
405	0.405	-16.395	-8.322	-11.447	-5.427	205.803	-10.902	-8.874	-11.989
406	0.406	-13.301	-9.869	-16.616	-10.993	94.539	-11.862	-5.969	-8.869
407	0.407	-22.204	-14.137	-21.392	-11.514	51.607	-11.078	-6.36	-13.658
408	0.408	-13.885	-12.972	-25.563	-14.746	12.18	-8.758	-8.296	-9.367
409	0.409	-12.922	-11.816	-19.861	-9.272	95.537	-10.699	-9.859	-16.706
410	0.41	-15.826	-12.785	-8.937	-8.643	-45.569	-8.778	-8.508	-7.771
411	0.411	-11.563	-11.828	2.18	-13.239	-64.819	-12.848	-7.152	-13.729
412	0.412	-13.881	-14.351	6.513	-13.783	22.469	-5.894	-10.832	-16.807
413	0.413	-11.946	-12.034	0.179	-8.894	-25.476	-2.99	-9.475	-17.741
414	0.414	-15.225	-11.467	-8.088	-10.788	-40.188	-10.921	-12.774	-4.569
415	0.415	-15.803	-13.4	-15.376	-14.8	104.178	-7.833	-9.872	1.24
416	0.416	-10.006	-17.456	-8.543	-14.35	122.821	-6.867	-12.582	-7.446
417	0.417	-17.356	-16.096	-14.483	-16.609	174.729	-9.384	-6.774	-21.747
418	0.418	-14.44	-13.777	-16.754	-12.484	221.507	-10.149	-10.839	-15.92
419	0.419	-11.917	-16.687	-17.275	-20.347	61.794	-8.21	-10.253	-14.154
420	0.42	-15.976	-22.686	-8.505	-31.128	-2.29	-8.786	-12.187	-15.677
421	0.421	-12.494	-9.524	-7.285	-9.384	-60.672	-7.042	-8.119	-19.909
422	0.422	-15.782	-3.714	-2.006	-12.421	-78.677	-10.523	-8.502	-10.991
423	0.423	-17.528	-12.434	-14.735	-15.081	-63.473	-9.183	-8.111	-28.977
424	0.424	-17.133	-7.796	-12.965	-12.532	7.999	-12.094	-9.271	9.552
425	0.425	-11.712	-14.966	-8.3	-10.178	99.639	-18.092	-13.722	14.998
426	0.426	-16.546	-11.296	-15.446	0.511	87.324	-12.091	-7.137	-0.058
427	0.427	-13.258	-10.125	-14.264	2.511	11.092	-16.161	-11.391	-4.511
428	0.428	-17.311	-7.017	-17.723	-2.654	-137.197	-11.33	-5.773	-25.226
429	0.429	-15.958	-13.786	-18.664	-7.252	-116.239	-3.975	-10.612	-21.53
430	0.43	-14.604	-9.527	-13.801	-11.468	-19.983	-8.803	-10.026	2.294
431	0.431	-13.44	2.657	-7.773	5.589	32.533	-9.569	-15.441	5.408
432	0.432	-14.596	-9.552	-16.666	-10.628	-142.163	-11.882	-11.954	8.141
433	0.433	-15.744	-20.597	-15.501	-8.471	-118.492	-11.302	-12.533	5.632
434	0.434	-19.222	-30.67	-22.855	-25.87	-139.006	-10.716	-10.791	-5.969
435	0.435	-15.935	-21.782	-25.742	-18.879	-80.751	-10.131	-14.27	0.419
436	0.436	-13.031	-6.114	-19.732	-3.947	-27.516	-18.061	-11.944	6.213
437	0.437	-16.704	-16.768	-12.36	-17.465	-10.707	-14.57	-9.807	-16.612
438	0.438	-19.023	-22.585	-3.43	-15.698	-52.959	-15.527	-5.349	-32.292
439	0.439	-16.115	-20.853	0.08	-14.134	-38.822	-8.747	-8.25	-34.997
440	0.44	-10.884	-22.406	-5.127	-12.77	-49.658	-2.735	-9.597	-27.439
441	0.441	-15.72	-0.747	-9.959	-0.963	114.126	-3.499	-9.205	-20.472
442	0.442	-13.775	-3.87	-10.728	-15.278	138.501	-14.331	-8.814	-26.856
443	0.443	-12.03	-6.59	-13.053	-24.947	118.65	-12.775	-8.42	-24.924
444	0.444	-9.507	-9.111	-11.124	-19.706	23.832	-14.123	-9.576	-19.692
445	0.445	-12.79	-11.435	-14.432	-15.051	42.666	-10.439	-8.799	-18.145
446	0.446	-9.883	-17.831	-15.018	-19.294	-35.479	-6.948	-8.599	-22.413
447	0.447	-11.809	-27.506	-17.531	-22.967	-19.794	-7.902	-9.945	-26.085
448	0.448	-15.287	-32.741	-15.208	-9.788	-84.231	-8.861	-10.509	-29.568
449	0.449	-15.662	-24.81	-12.319	-8.026	-23.395	-6.338	-10.691	-28.602
450	0.45	-18.362	-17.646	-18.344	-3.369	-184.821	-13.685	-9.72	-15.826
451	0.451	-12.545	-0.615	-12.357	-4.717	-160.396	-12.707	-9.137	10.508
452	0.452	-10.212	-7.588	-6.757	-1.03	-95.938	-6.705	-7.582	29.284
453	0.453	-13.689	-13.969	-11.609	-4.503	-191.21	-15.61	-11.256	12.254
454	0.454	-15.614	-4.282	-5.613	-3.527	-242.853	-16.777	-13.77	-9.624
455	0.455	-16.18	-9.503	-0.01	-0.62	-385.34	-13.68	-6.407	-6.916
456	0.456	-14.812	-4.852	-10.858	-13.768	-288.375	-12.716	-5.439	-24.73
457	0.457	-14.411	-14.905	-21.905	-15.7	-60.282	0.443	-14.334	-17.766
458	0.458	-13.247	-13.742	-23.276	-13.957	33.035	6.248	-8.329	5.651
459	0.459	-14.398	-14.895	-22.133	-12.41	61.458	4.514	-9.299	-10.026
460	0.46	-17.867	-11.786	-20.987	-13.765	138.649	-9.799	-16.08	-18.354
461	0.461	-14.955	-10.803	-17.893	-4.861	162.199	-3.994	-11.827	-5.579
462	0.462	-13.006	-20.46	-3.175	-15.699	226.092	-16.19	-12.602	-17.195
463	0.463	-18.799	-14.047	-5.296	-11.442	207.459	-17.731	-7.769	-10.82
464	0.464	-14.723	-20.014	-11.107	-20.34	190.558	-7.662	-9.714	-8.901
465	0.465	-6.773	-14.755	-9.382	-12.014	270.55	-11.348	-12.629	-14.141
466	0.466	-16.434	-13.763	-10.959	-11.046	198.833	-10.212	-11.281	-12.614
467	0.467	-20.1	-11.204	-6.719	-8.139	264.997	-17.608	-8.001	-14.008
468	0.468	-16.611	-8.814	-15.636	-14.133	181.906	-14.756	-10.135	-12.894
469	0.469	-15.635	-16.689	-12.167	-14.9	19.467	-8.797	-9.754	-14.082
470	0.47	-8.851	-13.567	-17.407	-12.964	89.11	-9.585	-10.928	-13.13
471	0.471	-13.101	-12.577	-16.453	-8.323	25.506	-8.986	-10.744	-10.236
472	0.472	-12.307	-2.863	-10.468	-0.568	121.523	-0.237	-10.554	-5.979
473	0.473	-15.781	-6.505	0.172	-1.525	103.886	-6.23	-8.625	-11.593
474	0.474	-12.483	-10.022	1.497	-8.296	-39.512	-13.58	-7.473	-11.033
475	0.475	-17.892	-11.043	0.308	-12.539	18.045	-10.701	-10.967	-7.731
476	0.476	-13.037	-25.864	-5.711	-18.134	0.54	-11.502	-9.624	1.178
477	0.477	-19.032	-23.867	-10.955	-21.594	-79.145	-10.765	-10.016	-5.223
478	0.478	-10.128	-18.204	-13.887	-12.88	-93.727	-14.307	-7.312	-23.257
479	0.479	-8.965	-13.16	-13.139	-9.4	-159.863	-17.619	-12.352	-25.824
480	0.48	-14.184	-5.421	-15.509	-6.315	-124.653	-13.567	-9.075	-14.261
481	0.481	-17.085	-4.22	-6.053	-11.164	-200.776	-13.191	-10.837	-12.166
482	0.482	-19.601	-5.492	-7.241	-10.388	-210.975	-10.883	-9.507	-2.516
483	0.483	-15.542	-11.591	-6.117	-4.799	-220.399	-17.483	-9.139	-11.253
484	0.484	-10.718	-10.748	-13.512	-8.306	-245.369	-14.609	-9.546	-9.742
485	0.485	-12.677	-15.706	-10.658	-17.052	-282.917	-10.413	-10.728	-2.652
486	0.486	-13.277	-16.565	-14.949	-15.92	-276.868	-9.698	-14.227	-11.623
487	0.487	-13.68	-14.288	-19.024	-12.843	-234.755	-11.687	-11.352	-5.699
488	0.488	-19.111	-17.889	-18.468	-11.909	-174.284	-12.267	-9.449	-13.123
489	0.489	-17.181	-17.399	-16.564	-11.169	-85.205	-15.182	-12.186	-16.1
490	0.49	-13.901	-13.328	-14.849	-8.868	21.701	-11.733	-12.024	-16.958
491	0.491	-17.97	-11.877	-19.691	-10.812	6.884	-9.439	-11.864	-11.402
492	0.492	-12.172	-19.085	-19.128	-8.876	19.732	-8.294	-9.386	-10.861
493	0.493	-16.23	-15.915	-15.091	-11.794	-16.158	-7.171	-7.295	-15.541
494	0.494	-15.647	-16.839	-12.587	-9.316	-49.061	-10.688	-9.262	-12.686
495	0.495	-16.223	-14.289	-14.937	-13.807	-79.19	-12.847	-9.496	-9.241
496	0.496	-14.478	-18.303	-14.567	-10.946	54.564	-13.263	-11.089	-15.661
497	0.497	-14.862	-17.681	-17.293	-16.796	149.994	-8.261	-14.615	-14.929
498	0.498	-17.186	-13.005	-12.26	-14.52	131.723	-10.225	-11.366	-14.191
499	0.499	-14.295	-14.72	-10.308	-7.973	114.983	-7.355	-8.513	-17.721
500	0.5	-17.01	-20.495	-12.052	-12.252	128.481	-9.9	-6.634	-15.823
501	0.501	-16.624	-14.837	-10.698	-11.517	114.392	-8.584	-12.5	-6.948
502	0.502	-13.715	-11.301	-12.048	-9.621	101.669	-5.715	-8.492	-5.805
503	0.503	-14.858	-15.898	-14.91	-12.965	68.419	-6.907	-10.489	-4.652
504	0.504	-14.459	-12.96	-9.687	-11.272	57.94	-7.335	-12.483	-9.903
505	0.505	-19.294	-14.28	-7.757	-13.816	30.514	-5.241	-7.116	-9
506	0.506	-15.82	-19.687	-8.339	-11.534	103.256	-9.727	-12.001	-13.322
507	0.507	-12.559	-14.838	-11.262	-11.195	73.429	-9.178	-11.472	-19.01
508	0.508	-12.002	-18.122	-10.93	-10.858	46.617	-15.772	-7.467	-14.236
509	0.509	-15.497	-19.852	-8.657	-8.981	54.667	-16.558	-6.164	-16.215
510	0.51	-12.23	-21.162	-11.594	-11.16	-56.401	-7.673	-9.511	-15.69
511	0.511	-14.417	-21.492	-16.849	-13.149	-136.019	-8.874	-11.697	-14.398
512	0.512	-15.64	-26.305	-14.938	-13	-150.596	-14.139	-12.135	-11.157
513	0.513	-13.771	-25.693	-13.019	-13.633	-164.184	-11.274	-7.154	-7.155
514	0.514	-18.666	-22.755	-11.308	-14.846	-105.029	-7.045	-9.129	-2.362
515	0.515	-18.126	-14.803	-7.839	-13.932	-29.71	5.138	-12.076	0.888
516	0.516	-10.781	-30.484	-12.292	-15.717	19.112	13.827	-10.768	3.743
517	0.517	-11.951	-41.541	-18.874	-15.566	27.379	12.261	-11.202	-4.243
518	0.518	-12.939	-26.666	-18.098	-13.277	-12.398	-3.053	-14.152	-17.45
519	0.519	-13.738	2.368	-15.802	-12.545	92.893	-24.754	-8.207	-22.718
520	0.52	-14.534	-1.62	-9.242	-13.355	77.823	-46.633	-12.514	-27.406
521	0.521	-21.135	-5.233	-9.658	-10.297	37.768	-54.97	-14.883	-31.697
522	0.522	-15.164	-1.957	-15.683	-10.915	48.973	-21.498	-12.602	-21.284
523	0.523	-14.408	38.87	-5.053	-7.459	15.914	-17.053	-10.714	-14.923
524	0.524	-15.007	44.299	-6.39	-14.85	-14.255	3.645	-11.335	-13.797
525	0.525	-16.951	69.452	-10.068	-15.865	-6.033	-0.047	-13.12	-12.872
526	0.526	-10.385	64.999	-16.075	-14.946	-14.736	10.01	-14.521	-10
527	0.527	-7.871	52.621	-6.416	-1.835	-8.079	19.292	-15.914	-0.339
528	0.528	-11.939	63.855	-10.117	-3.82	-55.639	-11.867	-9.364	-4.038
529	0.529	-15.423	46.837	5.534	-5.601	23.141	-15.927	-10.357	-2.918
530	0.53	-10.781	-0.179	-9.401	-10.279	-31.611	-19.608	-4.386	-2.001
531	0.531	-10.203	-33.649	-7.493	-11.658	37.135	-16.321	-6.729	-10.95
532	0.532	-9.821	-51.828	-5.77	-5.299	45.776	-13.225	-8.688	-12.152
533	0.533	-4.405	-35.375	-4.241	-6.483	102.466	-4.888	-9.286	-11.2
534	0.534	-2.472	-40.415	-2.906	-7.472	65.434	18.344	-7.563	3.489
535	0.535	-7.115	-53.963	-17.259	-8.458	45.478	9.077	-15.507	1.337
536	0.536	-10.019	-66.357	-26.963	-7.704	3.072	-5.038	-2.355	3.245
537	0.537	-17.952	-9.659	-7.644	-6.947	8.822	-43.53	-0.626	-19.644
538	0.538	-23.946	-34.05	-0.126	-6.381	-15.766	-27.055	-5.273	-22.776
539	0.539	-16.596	-100.829	-7.123	-16.459	-38.026	-1.878	-6.625	-8.699
540	0.54	-17.562	-145.548	-30.569	-23.631	-58.039	-6.314	-7.782	-21.52
541	0.541	-20.078	-137.429	-21.307	-22.473	-106.306	-18.676	-6.616	-23.877
542	0.542	-27.427	-55.965	-13.01	-18.986	-138.815	-7.421	-7.578	-26.029
543	0.543	-22.58	-23.47	-25.802	-5.055	-82.804	-10.686	-14.34	-8.625
544	0.544	-21.798	-13.611	-9.562	0.749	-59.934	-13.748	-8.319	-10.956
545	0.545	-22.562	-22.523	-20.221	2.487	-25.787	-11.014	-5.979	-13.078
546	0.546	-19.065	-14.412	-18.3	-2.166	66.406	-8.488	-9.443	-7.262
547	0.547	-17.118	-7.072	-30.51	-3.522	132.914	-10.791	-12.717	-12.485
548	0.548	-11.695	-0.505	-35.171	-7.201	74.051	-8.644	-6.112	-4.544
549	0.549	-16.527	5.501	-13.511	-18.021	63.781	-10.549	-3.573	-8.791
550	0.55	-21.164	0.102	-16.623	-2.128	34.839	-8.784	-1.222	-7.613
551	0.551	-20.575	5.152	-13.926	-8.497	62.149	-10.306	-7.771	-1.599
552	0.552	-27.534	0.728	-37.15	1.195	-26.841	-8.926	-3.485	-6.807
553	0.553	-22.688	4.815	-2.694	-10.98	-157.411	-7.732	-10.803	-13.564
554	0.554	-14.751	8.501	1.761	-28.375	-34.365	-11.183	-17.539	-2.127
555	0.555	-5.067	18.57	-2.3	-16.736	-145.222	-8.065	-14.989	-3.659
556	0.556	9.26	15.463	1.377	-18.84	-274.925	-9.007	-10.888	-7.888
557	0.557	-0.41	7.092	18.404	-16.89	-117.136	-14.982	-11.431	-11.534
558	0.558	-12.591	-0.524	9.102	-8.17	-53.346	-14.183	-11.971	-12.676
559	0.559	-4.64	-26.33	-5.034	-12.803	-110.741	-12.221	-9.025	-15.729
560	0.56	17.052	-29.675	-7.549	-11.427	12.117	-6.196	-12.462	-14.719
561	0.561	13.979	-1.471	-9.869	-12.554	123.47	-2.097	-12.8	-15.443
562	0.562	11.294	-12.729	-7.737	-13.665	224.616	-12.911	-12.367	-13.063
563	0.563	-6.48	-9.445	-1.93	-10.523	132.57	-17.544	-16.773	-19.588
564	0.564	-18.063	-0.168	-21.282	-13.383	121.164	-21.782	-12.656	-20.298
565	0.565	-37.214	19.543	-28.821	-14.126	89.142	-12.857	-11.251	-16.172
566	0.566	-39.74	27.078	-26.49	-13.311	59.935	-11.672	-8.881	-9.53
567	0.567	-28.117	20.101	-24.366	-16.752	-56.248	-8.549	-6.702	-13.725
568	0.568	-17.457	-11.834	-6.95	-13.412	-71.803	-3.684	-2.2	-14.442
569	0.569	-19.37	-71.425	-9.262	-16.256	-28.434	-11.609	-7.569	-12.451
570	0.57	-14.11	-47.011	-7.116	-10.393	-94.012	-6.393	-9.446	-17.041
571	0.571	-12.521	19.78	-9.032	-8.017	-82.202	-11.252	-12.678	-10.409
572	0.572	-19.653	10.871	-14.234	-11.453	-28.167	-7.005	-6.046	-16.355
573	0.573	-20.775	-13.567	-31.629	-6.758	-18.351	-9.302	-10.248	-10.681
574	0.574	-24.212	-6.339	-15.336	-3.815	8.089	-8.695	-6.128	-4.044
575	0.575	-21.058	-13.151	-13.178	-7.271	-0.388	-11.943	-6.653	-11.939
576	0.576	-23.913	-31.547	-11.224	-8.603	110.349	-10.172	-11.249	-17.152
577	0.577	-23.084	-26.362	-9.461	-8.979	94.201	-12.654	-16.624	-16.159
578	0.578	-17.413	-21.522	-10.988	-8.571	-6.96	-15.903	-14.64	-10.115
579	0.579	-13.891	-17.315	-3.824	-10.492	6.145	-9.324	-14.004	-1.168
580	0.58	-17.149	-13.622	-10.197	-14.739	-77.111	-4.493	-14.534	4.88
581	0.581	-15.385	-17.718	-11.35	-14.159	-109.467	-5.274	-10.998	-0.277
582	0.582	-15.746	-14.767	-12.284	-15.507	-59.754	-15.923	-12.305	-14.917
583	0.583	-12.421	-11.884	-11.28	-11.046	-86.113	-11.657	-9.351	-16.985
584	0.584	-11.224	-20.403	-6.99	-15.086	-45.195	-18.021	-14.526	-11.121
585	0.585	-10.8	-18.125	-9.265	-16.418	-126.391	-4.827	-13.898	-2.356
586	0.586	-12.707	-20.659	-7.295	-14.062	-136.958	-10.046	-9.217	8.711
587	0.587	-16.178	-18.711	-11.912	-11.094	-185.939	-14.69	-12.072	-4.225
588	0.588	-9.782	-16.714	-10.11	-8.306	-51.277	-7.536	-12.41	1.03
589	0.589	-12.276	-14.892	-7.525	-9.397	-31.908	-6.345	-12.76	-3.58
590	0.59	-8.182	-16.41	-7.847	-12.82	-84.075	-9.764	-9.827	-13.584
591	0.591	-14.723	-15.163	-11.873	-17.209	-131.527	-12.8	-7.867	-17.209
592	0.592	-12.183	-16.315	-14.347	-8.25	-145.931	-7.918	-9	-20.644
593	0.593	-14.474	-19.657	-11.973	-9.379	51.302	-13.876	-13.807	-23.703
594	0.594	-13.855	-20.367	-10.779	-5.851	135.601	-8.241	-8.947	-28.487
595	0.595	-15.773	-13.203	-11.897	-4.829	110.169	1.252	-9.498	-24.181
596	0.596	-11.705	-18.777	-8.384	-7.677	133.565	-7.64	-6.572	-16.78
597	0.597	-6.856	-19.104	-11.241	-10.151	112.531	-4.148	-13.515	-15.762
598	0.598	-10.124	-29.536	-8.479	-20.76	170.314	-15.947	-6.727	-14.945
599	0.599	-9.501	-37.023	-7.245	-16.484	13.058	-8.008	-7.484	-18.968
600	0.6	-11.956	-35.225	-11.988	-12.793	34.323	-12.26	-8.24	-10.998
601	0.601	-11.525	-31.181	-19.84	-9.284	-23.241	-11.103	-8.809	-5.745
602	0.602	-8.575	-22.529	-24.986	-8.301	-75.532	-14.606	-10.746	-4.751
603	0.603	-7.405	-12.551	-20.099	-13.116	-27.81	-15.586	-11.321	-7.242
604	0.604	-11.667	-8.598	-14.022	-13.872	44.448	-6.69	-7.847	-9.547
605	0.605	-14.168	2.505	-9.883	-11.543	57.868	-10.179	-6.497	-17.464
606	0.606	-10.85	24.47	-7.871	-0.69	141.305	-13.282	-9.404	-18.423
607	0.607	-13.731	34.035	-4.507	0.865	21.882	-12.318	-9.788	-9.512
608	0.608	-18.163	20.128	-8.476	-0.482	6.156	-16.586	-8.628	-22.67
609	0.609	-19.89	2.521	-14.19	-9.356	-65.935	-14.271	-10.181	-17.448
610	0.61	-21.215	-4.304	-16.445	-20.16	78.783	-13.693	-14.056	-18.997
611	0.611	-22.537	-19.07	-18.322	-30.19	-17.192	-4.986	-11.542	-20.355
612	0.612	-25.447	-40.177	-12.277	-21.259	35.49	-1.509	-9.222	-11.464
613	0.613	-19.485	-25.874	-9.918	-15.237	-202.908	-6.747	-11.352	-14.946
614	0.614	-6.387	-7.877	-13.366	-5.542	-168.685	-7.732	-10.191	-9.725
615	0.615	7.089	-14.653	-10.061	-11.907	-13.54	-3.495	-9.8	-8.762
616	0.616	-8.829	-25.106	-3.475	-13.049	70.962	-5.827	-9.99	-9.537
617	0.617	-15.251	-30.742	-9.453	-16.128	45.362	-13.762	-10.766	-11.858
618	0.618	-21.077	-25.377	-16.769	-19.013	68.467	-12.786	-10.572	-18.435
619	0.619	-29.785	-14.247	-17.681	-14.732	89.46	-11.815	-12.114	-15.923
620	0.62	-31.349	-15.549	-11.635	-10.648	185.64	-11.048	-14.632	-11.864
621	0.621	-21.277	4.073	-15.654	-4.033	202.92	-15.11	-9.794	-9.939
622	0.622	-22.448	35.346	-16.2	-8.26	59.525	-13.178	-10.372	-6.658
623	0.623	-25.95	97.947	-18.121	0.663	155.42	-9.893	-9.79	2.229
624	0.624	-31.181	142.703	-12.707	1.845	137.573	-9.32	-9.213	14.03
625	0.625	-20.335	85.852	-6.116	2.836	89.707	-5.841	-5.731	28.347
626	0.626	-18.968	63.827	-12.118	9.624	-11.722	-8.165	-4.375	10.926
627	0.627	-20.128	-10.078	-4.753	3.635	-130.519	-13.969	-9.215	-5.345
628	0.628	-6.986	19.545	4.172	1.318	-210.487	-5.073	-11.15	-11.744
629	0.629	-5.263	82.056	3.012	-2.167	-282.966	-3.912	-8.245	-17.55
630	0.63	2.653	57.65	-8.798	-1.583	-270.028	-7.013	-7.853	-33.42
631	0.631	-4.533	-38.765	-26.232	-10.487	-329.853	-6.039	-9.202	-35.547
632	0.632	-13.457	-130.948	-23.92	-11.655	-254.323	-13.973	-14.028	-25.881
633	0.633	-12.301	-95.413	-17.528	-24.822	-126.357	-19.201	-14.6	-20.671
634	0.634	-15.384	-41.309	-27.187	-23.088	-144.108	-14.362	-11.682	-9.66
635	0.635	-12.466	-51.279	-21.959	-31.037	-128.549	-4.687	-9.159	0.383
636	0.636	-4.524	-60.291	-17.313	-49.821	-201.128	-13.584	-10.509	-0.787
637	0.637	-9.753	-182.528	-24.462	-52.351	-135.81	-29.255	-13.401	-18.786
638	0.638	-22.535	-165.228	-23.304	-36.111	-5.068	-35.639	-8.94	-21.313
639	0.639	-20.797	-117.75	-22.154	-29.741	-57.852	-37.567	-7.196	-28.291
640	0.64	-25.444	12.17	-12.485	-27.824	53.127	-32.337	-5.835	-26.188
641	0.641	-12.467	-40.405	-3.594	-15.649	211.595	-21.3	-10.272	-20.411
642	0.642	-21.17	-56.387	-4.769	8.141	232.35	-8.331	-14.32	-8.247
643	0.643	-19.609	-99.676	2.566	4.841	174.339	3.873	-11.792	-9.824
644	0.644	-0.84	-165.625	3.508	-4.468	16.623	8.522	-14.096	-8.501
645	0.645	6.698	-153.975	4.262	-7.197	-4.581	7.18	-8.274	-9.684
646	0.646	-0.284	-121.617	-7.962	-4.703	129.931	6.03	-12.325	-10.866
647	0.647	-10.933	-52.697	-20.188	-2.404	77.222	2.552	-7.468	-9.899
648	0.648	-24.467	-61.775	-31.256	3.959	-129.89	1.596	-6.879	-5.057
649	0.649	-40.309	-37.57	-27.038	-1.885	-45.572	-3.251	-8.605	-7.58
650	0.65	-25.382	29.019	-15.27	-3.665	-20.255	2.757	-5.107	-3.513
651	0.651	-23.446	55.572	-10.663	-2.166	-43.596	10.112	-1.809	-2.919
652	0.652	2.877	63.597	-0.654	-6.46	-64.878	-0.717	-8.395	-10.255
653	0.653	14.104	70.89	-1.88	-12.877	-84.34	-7.876	-3.557	-11.197
654	0.654	-2.923	64.262	-3.099	-14.088	-102.003	-11.544	-13.228	-5.18
655	0.655	-12.246	33.781	-12.845	-8.916	41.15	-10.37	-9.546	-4.391
656	0.656	-3.971	28.124	-11.733	-4.138	21.958	-13.458	-13.027	-10.968
657	0.657	-16.787	52.874	-22.593	-4.956	39.469	-12.484	-9.926	-10.185
658	0.658	-23.754	47.997	-29.796	-15.65	118.921	-13.25	-7.021	-7.843
659	0.659	-30.101	59.929	-20.945	-22.864	162.018	-15.56	-7.795	-12.682
660	0.66	-20.378	48.293	-14.995	-19.236	17.009	-10.718	-11.857	-10.767
661	0.661	2.453	16.962	-7.669	-15.779	36.158	-7.403	-11.273	-5.344
662	0.662	11.708	4.392	-0.941	-10.573	53.644	-11.429	-11.853	-16.173
663	0.663	8.955	-14.516	-1.77	-5.72	-25.78	-10.045	-14.752	-14.588
664	0.664	1.402	-11.204	-2.603	-11.693	-40.093	-9.637	-13.403	-13.219
665	0.665	-28.955	-8.069	-0.695	-10.897	-79.514	-10.786	-11.082	-12.043
666	0.666	-33.014	0.277	-10.782	-8.972	28.165	-16.774	-6.244	-10.86
667	0.667	-29.37	2.752	-20.879	-12.288	-14.488	-21.013	-8.178	-16.057
668	0.668	-32.702	0.433	-22.084	-14.065	-27.275	-12.1	-11.083	-11.198
669	0.669	-17.063	-5.999	-16.121	-12.741	-62.496	-10.927	-9.731	-8.659
670	0.67	-31.231	-4.104	-15.199	-20.121	13.874	-14.017	-13.022	-9.406
671	0.671	-13.437	1.13	-10.397	-14.898	63.668	-13.034	-15.932	-7.439
672	0.672	-11.119	-3.407	-0.727	-10.063	162.74	-8.781	-9.929	-7.985
673	0.673	-21.755	-2.026	0.415	-9.321	228.935	-9.558	-9.154	-13.374
674	0.674	-31.436	-5.908	-3.096	-11.684	50.32	-11.499	-8.386	-11.413
675	0.675	-26.212	-14.608	4.207	-9.803	127.461	-16.143	-11.875	-18.736
676	0.676	-15.165	-22.345	-10.525	-9.269	104.495	-15.563	-12.474	-11.939
677	0.677	0.725	-15.77	-21.195	-7.547	83.711	-9.768	-15.394	-12.71
678	0.678	2.884	-10.066	-7.67	-5.062	-127.759	-15.401	-12.906	-18.33
679	0.679	0.992	0.275	-2.479	-12.461	-155.608	-5.934	-13.322	-11.761
680	0.68	-0.731	1.395	-4.06	-11.52	-180.898	-12.342	-11.22	-12.548
681	0.681	-5.375	4.77	-14.179	-8.637	-64.239	-8.889	-13.184	-10.25
682	0.682	-21.314	1.179	-28.561	-9.429	-0.305	-14.139	-10.508	-16.865
683	0.683	-32.063	-4.032	-34.449	-7.126	-19.023	-11.251	-12.102	-12.629
684	0.684	-30.249	-10.665	-18.612	-6.578	-1.005	-12.052	-8.274	-7.029
685	0.685	-21.642	-11.175	-20.781	-9.894	15.429	-8.007	-5.806	-11.869
686	0.686	-13.769	-14.971	-26.634	-8.167	88.207	-11.506	-8.177	-13.792
687	0.687	-12.437	-24.14	-17.951	-5.667	49.235	-12.107	-9.381	-15.519
688	0.688	-13.625	-20.231	-10.029	-7.027	38.144	-9.24	-3.43	-12.992
689	0.689	-17.121	-25.914	-14.276	-9.135	6.518	-7.928	-7.75	-5.636
690	0.69	-24.487	-35.254	-13.121	-13.541	56.568	-11.251	-11.87	-10.855
691	0.691	-23.538	-49.259	-14.272	-18.914	-41.17	-9.148	-12.511	-11.82
692	0.692	-24.315	-35.364	-13.281	-15.369	-27.203	-13.611	-10.643	-11.04
693	0.693	-12.115	-26.18	-6.487	-9.289	-14.817	-10.714	-17.291	-6.964
694	0.694	-6.88	-24.028	-12.473	-10.006	-46.993	-12.069	-11.366	-14.883
695	0.695	-5.291	-22.056	-5.117	-9.401	-36.933	-5.682	-9.108	-7.517
696	0.696	-12.42	-17.762	-4.156	-12.688	7.888	-9.951	-12.669	-16.41
697	0.697	-24.196	-16.017	-6.67	-15.596	-65.35	-12.29	-9.461	-15.245
698	0.698	-35.22	-20.602	-5.923	-10.775	-173.903	-4.381	-10.126	-5.566
699	0.699	-28.066	-24.885	-9.432	-6.144	-130.847	-11.765	-11.568	-14.46
700	0.7	-8.563	-37.481	-14.107	2.745	-170.283	-8.901	-7.2	-15.615
701	0.701	-11.332	-65.989	-5.227	-9.047	-110.573	-13.201	1.621	-14.641
702	0.702	-8.858	-77.845	-1.571	-13.659	-12.821	-9.172	-7.363	-19.481
703	0.703	-11.177	-66.198	-5.082	-3.593	0.226	-14.056	-13.454	-13.487
704	0.704	12.233	-14.363	6.701	-2.447	-83.266	-9.464	-10.446	-12.722
705	0.705	15.273	97.083	-10.765	1.016	-72.622	-8.932	-9.581	-7.88
706	0.706	6.85	208.772	-31.917	-8.656	-102.402	-9.371	-13.928	-11.176
707	0.707	-31.751	166.053	-12.209	-7.488	-21.888	-9.81	-11.698	-11.768
708	0.708	-59.496	127.071	-9.753	-8.657	-33.104	-14.702	-11.198	-3.852
709	0.709	-54.508	44.083	-16.789	-20.479	94.854	-4.686	-13.21	14.131
710	0.71	-4.269	-9.728	-31.701	-41.219	7.015	-20.606	-17.354	-9.108
711	0.711	15.6	-157.445	-14.287	-43.934	-104.849	-22.777	-11.633	-12.219
712	0.712	16.543	-167.212	-2.687	-51.46	-62.306	-13.141	-12.493	-26.351
713	0.713	-13.856	-230.323	-0.559	-44.466	-83.346	-10.482	-7.741	-8.568
714	0.714	-30.336	-172.465	-29.573	-25.3	-18.214	-5.304	-11.111	-6.266
715	0.715	-5.226	-119.878	-25.515	-2.051	-30.76	-3.799	-12.926	-12.671
716	0.716	8.25	-40.11	-12.366	8.241	-129.297	-13.908	-14.361	-18.492
717	0.717	4.138	-54.137	-8.721	11.377	-11.583	-12.786	-11.719	-13.475
718	0.718	-7.128	11.79	-18.823	3.088	3.43	-11.666	-12.172	-18.715
719	0.719	-10.467	23.71	-9.568	0.595	-69.583	-6.478	-15.138	-17.178
720	0.72	-32.366	-8.915	-12.315	-15.657	48.018	-13.283	-10.758	-15.833
721	0.721	-24.08	-58.579	-35.568	-9.279	-63.976	-0.158	-16.242	-17.01
722	0.722	-31.645	39.625	-19.895	8.139	-21.555	-2.116	-14.374	-11.02
723	0.723	-20.046	236.694	-11.599	15.104	43.625	-0.391	-8.434	-3.679
724	0.724	-22.19	320.729	11.588	17.233	78.587	-8.342	-10.816	-6.594
725	0.725	-24.141	192.187	-10.332	3.693	67.022	-7.011	-0.034	-0.606
726	0.726	-25.893	-17.791	-13.069	-19.126	-42.204	-3.354	-4.734	-4.689
727	0.727	-30.551	10.061	-10.585	-16.016	-28.56	-2.211	-3.435	-12.63
728	0.728	-29.216	35.578	0.961	-7.683	10.088	-3.181	-7.164	-13.607
729	0.729	-9.679	12.36	-5.477	-25.474	-2.606	-2.217	-8.372	-14.589
730	0.73	4.418	33.494	0.287	-27.785	7.306	-1.44	-9.372	-12.086
731	0.731	42.891	-178.018	-8.471	-29.9	-42.763	-10.346	-8.435	0.09
732	0.732	48.283	-262.125	12.175	-24.083	91.088	-23.493	-4.2	-1.657
733	0.733	43.219	-236.365	-24.865	-15.372	71.709	-14.776	-8.288	-6.32
734	0.734	11.268	-213.001	-19.899	-13.839	88.943	-16.314	-4.819	-7.693
735	0.735	-26.275	-149.373	-6.388	-21.024	72.827	-12.051	-4.247	-14.093
736	0.736	-51.415	-130.109	-18.821	-22.197	87.088	-15.704	-13.152	-20.093
737	0.737	-46.93	-77.666	-30.096	-18.722	-31.296	-12.194	-11.982	-27.434
738	0.738	-59.298	-61.838	-40.195	-17.777	-78.525	-6.937	1.185	-16.58
739	0.739	-48.084	10.307	-18.332	-24.582	23.056	-11.757	-7.507	-20.823
740	0.74	-38.028	128.645	-21.068	-16.674	10.409	-9.219	-5.937	-11.899
741	0.741	-34.941	48.984	-23.599	-15.733	22.659	-11.52	-7.267	-8.401
742	0.742	-43.253	-52.202	-21.293	-14.79	120.736	-8.005	-10.904	-5.285
743	0.743	-35.656	-144.444	-10.664	-1.633	160.502	-8.554	-4.863	-12.024
744	0.744	-42.539	-132.688	-4.855	11.92	77.393	-12.578	-16.626	-9.483
745	0.745	-27.556	-56.901	-3.118	20.617	66.83	-9.051	-2.252	-10.235
746	0.746	-29.428	31.818	-20.53	19.047	96.593	-11.332	-4.127	-8.276
747	0.747	-17.194	43.619	-4.27	20.373	51.875	-10.129	-2.329	-8.841
748	0.748	-12.545	97.833	-10.664	11.439	-37.715	-12.029	-3.812	-11.727
749	0.749	9.094	87.842	-0.999	-1.752	-97.312	-10.057	-10.909	-13.056
750	0.75	30.92	132.296	0.714	-28.105	-129.705	-6.549	-12.002	-12.644
751	0.751	11.161	91.329	-0.855	-39.352	-80.163	-11.936	-10.772	-8.563
752	0.752	-12.055	127.952	6.311	-15.577	0.766	-13.836	-9.729	-12.019
753	0.753	-2.754	121.071	-5.495	-6.316	-53.16	-13.21	-10.633	-10.63
754	0.754	17.01	53.601	8.81	-3.612	16.309	-17.24	-6.307	-17.166
755	0.755	34.903	-45.16	3.005	-21.408	61.301	-11.387	-15.147	-10.348
756	0.756	18.775	-84.727	-19.829	-19.071	4.721	-12.115	-13.93	-11.086
757	0.757	-13.059	-120.326	-4.158	-8.433	116.118	-8.585	-19.11	-5.447
758	0.758	-35.852	-66.27	-1.437	-10.38	68.848	-11.825	-18.092	-8.903
759	0.759	-6.802	-36.926	-39.952	-1.696	26.191	-8.87	-13.779	-12.15
760	0.76	-10.45	-28.428	-34.544	-19.151	39.824	-10.168	-11.395	-11.518
761	0.761	-27.414	-36.998	-19.437	-35.465	28.143	-8.781	-9.4	-16.326
762	0.762	-30.446	-104.257	-23.856	-29.128	-69.598	-2.948	-7.381	-8.949
763	0.763	-22.077	29.63	-36.206	-7.884	-30.231	-5.226	-12.716	-7.966
764	0.764	-14.488	48.388	-17.408	-27.651	5.292	-7.12	-14.549	-8.7
765	0.765	-16.759	-39.374	-14.1	-30.17	16.199	-6.489	-4.352	-10.976
766	0.766	-31.577	-87.167	-4.765	-27.817	6.372	-13.028	-11.355	-10.363
767	0.767	-25.677	42.75	-7.416	-21.4	51.228	-10.479	-12.354	-12.262
768	0.768	-13.402	25.162	-9.873	-11.701	-5.245	-4.832	-13.353	-11.639
769	0.769	-14.914	168.236	-2.853	4.173	-26.747	-8.269	-3.539	-10.242
770	0.77	-16.247	264.253	-9.195	6.298	-73.081	-6.28	-9.783	-6.92
771	0.771	-15.109	176.553	-26.564	0.467	-29.954	-13.987	-6.17	-11.708
772	0.772	-16.281	128.641	-0.805	2.185	-79.458	-12.982	-7.035	-9.722
773	0.773	-19.375	85.227	2.513	-2.464	-45.539	-11.98	-4.044	-13.739
774	0.774	-20.334	98.251	5.643	-12.536	-124.531	-5.945	-6.467	-11.158
775	0.775	-16.063	14.724	-14.05	-18.94	-113.412	-9.989	-7.135	-9.749
776	0.776	-3.834	-148.234	-21.562	-15.476	-103.422	-9.382	-5.093	-12.593
777	0.777	8.389	-264.916	-0.413	-12.391	12.991	-15.338	-6.947	-10.62
778	0.778	-5.887	-244.179	-3.059	-13.373	-66.766	-14.534	-7.46	-8.687
779	0.779	3.853	-225.299	-10.513	-17.64	5.235	-11.024	-15.349	-4.407
780	0.78	2.192	-313.083	-8.098	-16.895	-113.417	-9.063	-11.798	-3.811
781	0.781	-15.126	-297.516	-5.892	-12.083	-161.194	-17.951	-14.756	-11.744
782	0.782	-21.966	-196.951	-3.891	-6.103	-233.641	-14.279	-7.731	-5.752
783	0.783	-32.471	-105.273	-12.514	6.095	-194.436	-10.805	-13.557	-2.66
784	0.784	-38.16	-93.773	-20.397	7.848	-63.547	-5.575	-11.07	-5.582
785	0.785	-36.35	-39.779	-10.275	-9.562	-151.33	-16.398	-11.49	-18.745
786	0.786	-34.78	49.043	-9.044	-11.876	-135.808	-17.725	-18.799	-28.428
787	0.787	-16.016	60.922	-12.484	-1.23	-352.846	-18.859	-14.028	-26.686
788	0.788	7.18	50.164	-28.52	0.708	-384.092	-3.161	-13.378	-18.755
789	0.789	-2.16	79.852	-12.254	-7.992	-243.401	-5.258	-17.646	-17.392
790	0.79	-4.961	71.057	-18.588	-12.622	-64.188	-7.166	-17.208	-13.704
791	0.791	-17.868	79.305	-16.608	-16.851	5.363	-12.356	-23.328	-17.168
792	0.792	-43.684	42.288	-14.814	-28.615	111.066	-13.875	-17.715	-24.504
793	0.793	-53.711	-18.477	-22.672	-27.018	130.305	-15.197	-15.71	-11.716
794	0.794	-37.955	5.71	-18.316	-11.08	147.842	-16.327	-13.688	-13.436
795	0.795	-18.133	27.732	-19.378	-4.622	259.184	-7.97	-14.213	-8.775
796	0.796	-5.288	-59.737	-15.799	-2.637	389.16	-11.038	-8.365	-7.408
797	0.797	15.872	-71.512	-8.369	-4.373	266.781	-6.182	-10.654	-6.239
798	0.798	35.702	47.948	-5.381	-2.797	187.314	-1.917	-5.79	-7.399
799	0.799	38.284	127.651	4.373	-1.416	143.924	0.405	-9.086	-12.62
800	0.8	22.094	142.077	-7.358	-7.801	77.898	-4.416	-3.735	-5.837
801	0.801	-9.778	102.662	-21.601	-13.808	113.48	-10.4	-3.266	-11.821
802	0.802	-14.212	43.018	-11.859	-16.901	145.917	-14.432	-1.488	-19.158
803	0.803	-26.593	53.803	-3.092	-25.764	37.333	-7.845	-8.233	-18.184
804	0.804	-60.626	24.082	-10.975	-34.04	51.344	-13.857	-0.51	-15.676
805	0.805	-83.441	-56.921	-23.883	-33.048	37.981	-11.547	4.531	-5.039
806	0.806	-54.394	-89.92	-25.577	-18.334	25.929	-12.123	7.334	-0.796
807	0.807	-28.091	-41.06	-17.618	-11.949	58.058	-14.053	3.035	-4.478
808	0.808	-18.105	3.194	-1.72	-2.255	-90.381	-18.117	-2.557	-12.813
809	0.809	-8.898	27.211	0.429	-0.486	14.978	-12.319	-9.068	-9.728
810	0.81	-0.64	4.924	-24.755	4.209	187.761	-3.419	-9.742	-12.646
811	0.811	6.836	-41.929	-21.467	-0.019	163.965	0.064	-21.828	-8.4
812	0.812	9.071	-60.01	-12.157	-3.688	227.008	-7.292	-19.977	-10.747
813	0.813	-14.433	-65.346	-3.825	-4.825	130.392	-4.374	-27.84	-15.601
814	0.814	-30.151	-60.096	-16.6	-7.868	7.547	-10.372	-49.494	-18.908
815	0.815	-32.894	-64.432	-28.171	-18.671	-8.627	-4.753	-58.788	-11.184
816	0.816	-30.414	-26.813	-21.756	-14.393	-167.73	-6.685	-50.531	-16.434
817	0.817	-23.512	-1.795	-15.914	-10.699	-273.762	-8.624	-37.845	-15.484
818	0.818	4.092	11.673	-14.162	-7.164	-331.443	-17.524	-12.149	-16.279
819	0.819	7.74	23.992	0.173	-6.129	-278.949	-18.679	-15.5	-5.657
820	0.82	24.73	27.843	-5.587	-3.15	-199.368	-7.846	0.204	-18.649
821	0.821	15.378	45.28	3.167	-2.297	-156.092	-3.603	14.376	-16.937
822	0.822	-4.424	54.879	7.831	-9.577	-116.377	-7.304	21.974	-9.036
823	0.823	-1.972	40.925	6.516	-6.595	-8.7	-10.801	15.058	-19.125
824	0.824	-8.979	2.457	5.403	-5.754	34.694	-5.589	-4.047	-12.77
825	0.825	-28.184	-80.69	-7.722	-17.91	100.614	-12.364	-1.545	-13.958
826	0.826	-20.667	-92.504	-23.583	-37.249	136.336	-23.778	10.073	-2.17
827	0.827	-32.286	-60.082	-25.713	-24.444	190.613	-12.754	12.125	18.529
828	0.828	-38.669	-89.784	-39.23	-17.437	121.747	-11.405	17.797	-7.025
829	0.829	-32.879	-63.089	-37.467	-11.018	77.285	-12.566	-8.579	-3.753
830	0.83	-38.102	-38.63	-16.755	-9.05	4.322	-4.248	-65.336	5.511
831	0.831	-36.552	-31.206	-14.046	-10.756	14.661	0.968	-138.748	13.806
832	0.832	-49.545	-37.624	-16.564	-21.752	77.712	-5.815	-49.954	1.001
833	0.833	-40.888	-55.513	-14.252	-14.549	37.837	-10.072	-38.12	3.297
834	0.834	-26.658	-60.529	-12.145	-8.119	-12.898	-17.437	-27.252	-15.892
835	0.835	-13.182	-105.582	-10.236	-11.565	-31.757	-22.286	61.634	-18.443
836	0.836	-1.046	-99.12	1.94	-4.189	-97.873	-21.541	121.322	-25.457
837	0.837	22.664	-26.404	6.563	-1.274	-177.587	-12.673	132.218	-23.39
838	0.838	32.608	3.7	13.684	-5.514	-230.915	-16.181	161.91	-21.506
839	0.839	66.972	30.864	-5.898	-12.855	-121.501	-15.208	63.444	-23.279
840	0.84	89.764	71.95	-3.192	-15.757	-163.537	-18.1	23.965	-21.761
841	0.841	27.234	109.328	-10.742	-21.751	-96.572	-13.85	-83.442	-17.526
842	0.842	-71.286	116.279	-27.001	-22.523	-202.932	-13.085	-126.676	-13.877
843	0.843	-84.458	49.409	-33.388	-27.377	-187.522	-12.512	-113.601	-24.747
844	0.844	-72.668	-48.877	-27.584	-18.678	-173.289	-17.166	-77.99	-17.604
845	0.845	-40.144	-9.187	-22.35	-0.68	-41.075	-8.273	-45.459	-13.936
846	0.846	-30.238	26.632	-17.697	22.55	-162.715	-1.893	-35.553	-10.463
847	0.847	-39.09	-5.768	-13.436	-5.706	-114.357	4.103	-26.615	-7.374
848	0.848	-14.632	-74.752	-14.59	-16.934	102.774	5.065	-2.181	-14.156
849	0.849	-7.194	-47.829	-6.268	-6.865	72.032	-9.646	34.831	-18.429
850	0.85	-0.553	-6.961	-13.612	-16.169	-68.678	-7.514	54.805	-20.769
851	0.851	5.467	15.274	-8.769	-24.534	59.483	-24.936	73.051	-18.848
852	0.852	-10.998	21.956	-2.785	-27.084	82.653	-3.848	56.665	-11.514
853	0.853	-26.109	27.994	-11.705	-20.125	273.192	10.258	71.823	-0.694
854	0.854	-12.552	100.21	-10.56	-0.978	196.082	2.695	30.667	-7.868
855	0.855	-8.495	149.528	-11.536	1.531	219.076	-8.933	-52.478	1.027
856	0.856	-4.859	104.738	-10.577	8.506	239.984	-11.073	-88.004	-9.816
857	0.857	12.124	47.705	-4.601	-2.135	258.969	-5.295	-120.431	-2.662
858	0.858	-3.6	25.554	-0.567	-11.8	241.433	-3.591	-130.238	-9.067
859	0.859	-0.916	-61.973	6	-23.97	97.899	-8.262	-121.289	-10.25
860	0.86	-3.412	-193.248	-7.165	-16.029	193.893	-12.534	-96.862	-13.367
861	0.861	-5.666	-245.792	-12.978	-5.965	36.447	-11.374	-74.767	-6.618
862	0.862	-7.708	-198.336	-7.754	-9.651	-27.163	-22.216	-27.937	-9.152
863	0.863	-36.661	-155.335	-6.197	-15.66	-46.321	-12.159	14.637	-9.947
864	0.864	-32.561	-37.062	-24.967	-12.58	-28.976	-18.553	31.125	-11.905
865	0.865	-28.825	-53.045	-12.211	0.182	-76.752	-15.09	76.641	-8.633
866	0.866	-11.735	105.756	-14.555	5.383	-91.457	-14.136	70.68	-15.225
867	0.867	-2.376	126.791	0.35	-18.439	-157.728	-15.105	20.805	-12.722
868	0.868	-27.852	69.075	-9.332	-21.766	-193.995	-14.345	27.445	-11.953
869	0.869	-17.716	-53.435	-32.188	-18.679	-140.383	-8.756	-39.643	-8.473
870	0.87	-1.988	-196.657	-35.295	-21.409	-170.486	-0.831	-48.456	-5.178
871	0.871	-4.627	-177.565	-21.206	-23.941	-161.859	-1.803	-40.256	-6.923
872	0.872	-7.081	-90.156	-18.703	-26.306	-153.866	-10.722	-32.827	-13.896
873	0.873	-28.138	-10.715	-25.673	-19.984	-42.862	-9.587	-26.183	-10.997
874	0.874	-19.77	-25.178	-15.026	-2.634	36.651	-14.84	28.861	-13.521
875	0.875	-27.289	-12.196	-9.242	8.92	79.874	-21.634	6.901	-19.132
876	0.876	-34.234	-24.202	-7.54	-6.017	119.415	-10.24	67.584	-25.712
877	0.877	-32.073	-35.203	-18.628	-11.861	83.762	-14.914	92.082	-21.443
878	0.878	-26.239	-5.748	-14.425	-6.673	7.985	-16.274	10.745	-10.773
879	0.879	-31.448	2.983	-8.103	-11.374	-41.393	-9.906	0.033	-3.619
880	0.88	-29.885	10.973	-4.674	-12.781	-158.039	-3.93	10.02	-4.803
881	0.881	-16.884	18.212	-5.683	-9.156	-174.212	-11.295	-16.602	-8.306
882	0.882	2.501	24.687	-0.887	-12.708	-304.532	-14.213	-57.227	-9.289
883	0.883	25.746	30.58	-1.705	-9.681	-287.331	-2.816	-49.846	-6.419
884	0.884	3.903	25.04	-5.814	-8.771	-208.021	-1.284	-56.495	-7.231
885	0.885	-4.376	29.965	-7.796	-13.065	-165.192	2.942	-62.534	-6.522
886	0.886	29.172	16.283	-4.546	-7.485	-47.085	4.079	-34.874	0.006
887	0.887	52.096	20.249	3.165	-8.095	-31.738	-6.77	-39.806	-6.027
888	0.888	23.162	8.997	-12.914	-7.542	39.664	-19.744	1.424	-14.955
889	0.889	-25.906	5.703	-24.555	-8.155	-26.971	-24.985	29.086	-11.5
890	0.89	-45.738	-9.967	-26.732	-16.13	79.73	-10.677	23.98	-14.62
891	0.891	-51.637	-1.631	-20.981	-15.027	179.906	-12.622	74.193	-11.732
892	0.892	-57.048	11.157	-19.296	-7.748	139.597	-14.352	67.394	-10.942
893	0.893	-42.065	-0.471	-20.918	-8.809	78.995	-12.798	-12.146	-13.246
894	0.894	-37.734	10.07	-22.35	-6.381	67.205	-11.448	-23.115	-19.827
895	0.895	-33.731	4.095	-18.757	-10.531	155.155	-7.779	-33.058	-13.84
896	0.896	-30.049	5.694	-10.499	-7.126	190.025	-13.771	-24.185	-16.171
897	0.897	-33.341	0.939	-9.592	-10.476	243.254	-8.532	-32.356	-14.231
898	0.898	-30.248	-17.971	-4.818	-19.464	173.371	-9.491	-25.081	-10.966
899	0.899	-16.113	-5.385	-10.88	-5.223	74.388	-15.49	-18.567	-12.727
900	0.9	-3.307	1.428	-16.538	8.258	60.848	-13.182	-24.603	-10.231
901	0.901	-0.944	-13.59	-9.993	-7.689	96.13	-15.129	-30.063	-11.599
902	0.902	-3.033	-31.104	-2.086	-31.191	63.538	-5.091	-25.016	-16.468
903	0.903	-28.188	-33.537	-1.161	-28.187	73.476	-6.441	-29.468	-17.086
904	0.904	-24.948	-18.741	-15.918	-30.972	-6.965	-10.075	-25.408	-16.505
905	0.905	3.275	-36.216	-22.36	-33.539	-82.648	-11.231	-29.137	-10.666
906	0.906	37.303	-5.88	-8.859	-12.49	-111.966	0.546	-25.966	-8.31
907	0.907	49.09	-5.408	3.279	-15.241	-138.305	5.143	-10.417	-4.811
908	0.908	26.273	-9.645	-4.688	-17.816	-68.344	-9.016	-2.22	-9.425
909	0.909	-11.301	1.401	-14.777	-6.262	-92.29	-13.298	-4.834	-8.812
910	0.91	-46.543	-2.107	-29.137	-4.188	-203.082	-16.996	2.076	-7.47
911	0.911	-51.022	0.708	-25.71	-5.583	-59.632	-13.521	21.226	-10.893
912	0.912	-38.686	-7.839	-23.825	-11.415	-155.768	-16.633	16.801	-11.003
913	0.913	-19.989	-0.408	-11.668	-9.71	-173.226	-13.763	-21.638	-12.228
914	0.914	-43.909	-35.475	-7.059	-17.693	-157.344	-7.771	-26.955	-16.709
915	0.915	-34.692	-50.469	-11.371	-13.458	30.625	-10.108	-21.818	-13.821
916	0.916	-32.054	-36.839	-23.217	-14.635	5.113	-20.955	-17.241	-15.192
917	0.917	-19.354	-32.564	-8.937	3.346	121.508	-9.936	-4.764	-18.508
918	0.918	-3.155	-58.692	0.698	-19.916	58.096	-8.589	6.488	-17.375
919	0.919	7.411	-48.507	-1.095	-10.661	77.272	-17.495	-17.288	-15.473
920	0.92	-6.19	-7.664	9.889	-13.391	-10.06	-11.494	4.547	-15.884
921	0.921	-14.943	-13.169	-11.794	4.409	-57.554	0.322	1.806	-11.06
922	0.922	-13.446	1.91	-21.074	11.368	-43.028	1.872	4.301	-6.241
923	0.923	-20.652	6.451	-29.385	9.229	-3.251	-2.385	-26.076	-10.904
924	0.924	-11.823	-5.773	-11.576	-4.323	-62.414	-6.063	-55.096	-12.652
925	0.925	-17.882	-39.689	-9.243	-30.644	-29.4	-9.547	-51.363	-12.264
926	0.926	-16.98	-53.075	-7.099	-34.33	40.126	-10.514	-41.271	-12.643
927	0.927	-18.019	-15.38	-9.022	-17.317	-75.896	-19.411	-56.879	-14.77
928	0.928	-8.414	-10.226	-7.274	4.524	-59.612	-6.245	-37.077	-8.766
929	0.929	0.433	-5.652	-8.799	1.763	-16.094	-4.504	-44.643	2.673
930	0.93	-17.6	-1.46	-4.513	-0.786	50.014	-9.139	-42.347	1.146
931	0.931	-10.092	-5.017	-3.303	6.173	14.58	-4.87	-10.425	-3.09
932	0.932	-7.812	-8.19	-6.758	-4.46	3.919	-8.535	58.239	-4.229
933	0.933	-1.458	-4.963	-5.763	-10.233	-25.532	-14.521	127.264	-3.043
934	0.934	-7.303	-13.175	-6.698	-22.405	19.35	-7.144	82.513	2.215
935	0.935	-19.579	-10.559	-12.665	-27.013	11.442	-13.898	90.605	-10.528
936	0.936	-30.695	-17.4	-14.978	-22.704	122.875	-19.876	-5.8	-26.371
937	0.937	-26.507	-15.183	-25.804	-21.491	266.447	-12.506	33.679	-24.208
938	0.938	-22.893	-17.052	-14.746	-20.298	247.618	-7.654	21.875	-14.494
939	0.939	-24.132	-15.252	-16.087	-17.151	195.409	-8.42	-32.274	-16.204
940	0.94	-27.336	-10.552	-9.683	-4.32	243.047	-12.481	-42.084	-17.728
941	0.941	-12.749	-11.88	-15.66	4.438	228.862	-23.29	-15.337	-33.585
942	0.942	14.806	-10.69	-10.409	15.522	242.252	-15.316	-39.65	-27.165
943	0.943	18.388	-9.49	-9.409	5.524	182.791	-5.215	-46.964	-13.601
944	0.944	-12.649	-25.536	3.796	6.747	106.966	-6.326	-40.42	2.28
945	0.945	-33.415	-9.261	-9.708	7.979	57.579	-12.28	-34.468	0.183
946	0.946	-14.695	-11.377	-7.92	-1.639	120.005	-13.192	-6.851	-9.455
947	0.947	-18.039	-13.29	-3.218	-7.963	-2.356	-8.303	28.315	13.417
948	0.948	-8.82	-11.523	-7.414	-21.067	-125.091	-3.999	23.821	-2.216
949	0.949	-28.629	-3.58	-16.259	-22.758	-236.821	-6.3	11.434	-4.88
950	0.95	-31.177	0.692	-29.373	-18.063	-338.41	-8.215	7.835	-12.391
951	0.951	-28.847	-2.982	-27.581	-13.763	-378.531	-7.617	-43.465	3.902
952	0.952	-13.928	7.851	-10.084	-7.356	-414.813	-16.488	-50.674	10.341
953	0.953	15.111	0.676	-12.313	-13.339	-383.114	-36.008	-43.943	-18.645
954	0.954	2.699	-3.013	-5.826	-18.526	-334.52	-10.463	-37.873	-47.631
955	0.955	-0.993	-4.166	-15.441	-21.39	-361.998	6.579	-32.499	-36.35
956	0.956	-18.02	-11.528	-6.68	-20.576	-354.615	15.88	-27.657	-26.231
957	0.957	-39.871	-12.483	-20.949	-14.895	-377.354	1.754	-23.554	-29.293
958	0.958	-14.309	-22.144	-22.84	-21.407	-290.612	-5.79	-19.821	-31.963
959	0.959	-24.379	-36.455	-6.955	-25.57	-207.813	-12.749	-16.364	6.606
960	0.96	-21.325	-34.516	-4.809	-24.689	-45.502	-23.39	-13.253	89.872
961	0.961	-7.266	-50.397	-14.468	-24.023	23.704	-13.71	-10.278	54.308
962	0.962	5.45	-39.757	-19.649	-13.882	86.703	-4.989	-7.614	0.176
963	0.963	12.381	-22.341	-14.967	-6.627	66.98	-16.001	-5.118	-29.379
964	0.964	-19.563	-24.648	-10.664	-20.864	83.943	-11.727	-7.524	-38.241
965	0.965	-15.14	-9.748	-9.464	-14.983	99.456	-10.561	-9.74	-30.097
966	0.966	-2.764	-7.829	-8.257	-9.686	85.003	-7.094	-7.858	-22.733
967	0.967	-14.003	-6.074	1.472	-8.065	97.964	-10.212	-6.16	-16.148
968	0.968	-17.282	-13.992	0.366	-9.342	157.527	-11.182	-10.837	-10.147
969	0.969	-26.545	-9.739	-17.565	-12.965	124.829	-10.399	-9.507	-15.546
970	0.97	-23.789	-6.043	-40.727	-21.227	154.344	-12.711	-8.413	-20.553
971	0.971	-21.247	-7.154	-31.37	-13.815	109.419	-7.857	-4.966	-16.092
972	0.972	-28.19	-4.009	-23.014	-6.978	68.427	-13.849	-16.816	-20.133
973	0.973	-17.531	-1.05	-15.438	-2.652	45.858	-9.78	-8.931	-23.783
974	0.974	-19.448	-1.772	-8.46	6.306	51.993	-13.232	-10.365	-27.035
975	0.975	-17.664	-9.092	-6.284	14.662	106.54	-15.167	-11.613	-30.107
976	0.976	-12.985	-11.994	-4.302	4.994	54.465	-8.62	-10.526	-21.777
977	0.977	-8.693	1.157	-6.01	6.161	47.722	-11.159	-9.606	-14.199
978	0.978	-15.033	14.737	-13.919	24.188	17.24	-5.597	-14.496	-16.48
979	0.979	-30.658	2.575	-12.54	1.006	22.543	-9.147	-15.305	-10.052
980	0.98	-19.962	1.052	-24.324	-20.841	57.675	-7.335	-20.956	-11.943
981	0.981	-6.393	-6.096	-6.865	-29.155	62.019	-14.049	-13.048	-13.643
982	0.982	-4.632	-25.659	-4.519	-41.934	15.956	-14.948	-12.079	-15.157
983	0.983	6.441	-17.339	-10.897	-20.853	58.364	-14.271	-9.126	-16.489
984	0.984	13.657	-24.888	-12.807	-29.215	96.81	-10.911	-9.818	-12.797
985	0.985	-0.615	-50.613	3.084	-36.792	20.946	-11.544	-9.037	-9.298
986	0.986	1.37	-33.56	0.969	-25.183	74.91	-8.66	-2.464	-10.272
987	0.987	-3.814	-17.865	-8.702	-6.009	64.831	-16.609	-3.33	-17.066
988	0.988	-24.476	-26.117	-10.453	-18.754	127.21	-17.751	-4.159	-14.575
989	0.989	-32.754	-28.592	-18.385	-21.06	167.571	-12.446	-9.07	-3.939
990	0.99	-25.152	-16.937	-17.023	-14.67	70.873	-19.105	-5.892	3.211
991	0.991	-18.131	-14.771	-10.599	-12.73	-21.55	-25.003	-10.063	-11.11
992	0.992	-28.711	-16.675	-11.726	-14.451	-57.386	-20.895	-8.779	2.416
993	0.993	-22.829	-11.413	-19.051	-9.78	-68.551	-24.367	-10.213	4.149
994	0.994	-20.999	-9.838	-14.198	-14.012	-59.07	-15.616	-6.215	-16.545
995	0.995	-16.293	-14.067	-11.662	-5.079	-14.708	-18.985	-0.462	-13.806
996	0.996	-6.183	-22.925	-12.422	-6.196	58.256	-15.751	6.857	-11.262
997	0.997	5.674	-28.883	-15.884	-3.078	-11.218	-6.699	-7.858	-13.578
998	0.998	7.272	-23.641	-8.495	-4.049	33.081	11.417	-31.252	-11.438
999	0.999	-14.342	-16.857	-5.549	5.611	-8.142	3.915	-78.272	-5.645
1000	1	-36.173	-3.69	-13.435	14.477	-1.22	6.212	-138.852	-3.929
1001	1.001	-38.837	-9.491	-29.458	13.248	4.91	-8.755	-81.968	-18.276
1002	1.002	-31.237	-11.224	-31.747	-2.86	47.291	0.87	-59.951	-12.484
1003	1.003	-14.907	-9.653	-33.865	-14.49	-36.148	16.701	13.945	-10.767
1004	1.004	-16.946	-10.997	-8.714	-12.381	-95.791	-2.486	102.764	-18.757
1005	1.005	-11.065	-7.317	-5.452	-10.506	-149.703	-4.961	186.181	-11.661
1006	1.006	-5.766	-1.322	3.799	-15.805	-178.934	6.693	262.07	5.31
1007	1.007	-10.337	-6.567	12.074	-17.383	-97.69	0.336	193.024	-1.698
1008	1.008	-17.439	-7.57	19.57	-36.169	-107.977	-17.067	58.766	-20.902
1009	1.009	-16.202	2.055	3.273	-33.674	-215.867	-14.725	1.15	-13.379
1010	1.01	-12.672	5.679	-7.378	-12.592	-200.75	-16.867	-51.239	-11.03
1011	1.011	-13.61	-5.209	-24.804	-9.893	-28.589	-18.822	-98.779	-21.589
1012	1.012	-12.601	-15.35	-13.224	-27.714	-4.164	-24.036	-113.027	-19.641
1013	1.013	-13.336	-24.285	-11.126	-16.097	-66.497	-16.083	-73.472	-7.515
1014	1.014	-10.945	-30.263	-5.334	-13.951	-84.608	-3.149	-61.59	6.697
1015	1.015	-11.459	-18.425	-17.533	-8.14	-100.885	8.914	-72.351	8.529
1016	1.016	-1.321	-23.06	-28.566	-9.877	-52.159	0.779	-62.407	6.714
1017	1.017	-11.298	-15.935	-18.492	-5.231	-94.218	-9.488	-53.429	2.011
1018	1.018	-12.39	-9.547	-22.158	-6.578	-27.418	-18.579	-45.223	-13.905
1019	1.019	-23.162	-13.018	-21.001	-5.414	-86.032	-24.762	-23.091	-16.071
1020	1.02	-15.941	-7.791	-20.048	-8.9	-30.813	-21.839	-29.603	-6.431
1021	1.021	-19.56	-12.598	-11.172	-5.804	58.939	-7.326	-23.529	-15.162
1022	1.022	-8.657	-11.794	-12.344	-10.631	190.975	-9.548	-18.042	-16.729
1023	1.023	-15.747	-10.961	-2.661	-9.833	139.348	-34.614	-12.954	-29.72
1024	1.024	-24.572	-10.322	-19.68	-7.488	60.611	-10.633	-17.336	-17.559
1025	1.025	-18.506	-7.018	-17.35	-5.527	75.683	11.454	-13.204	-6.573
1026	1.026	-15.345	-4.131	-6.704	-4.912	-68.269	-2.527	-16.813	-25.393
1027	1.027	-22.058	-9.92	-4.78	-11.475	-163.823	10.344	-13.451	-32.969
1028	1.028	-16.004	-7.541	-6.55	-8.945	-75.869	26.726	-4.098	-26.029
1029	1.029	-11.884	-5.597	-8.134	-1.563	-27.645	58.821	-1.328	-19.667
1030	1.03	-0.994	1.752	-24.027	1.339	45.131	45.415	-3.782	-21.618
1031	1.031	3.701	12.6	-9.156	7.318	85.132	24.85	-1.399	-19.891
1032	1.032	-15.011	-9.062	-3.36	-1.613	49.983	-9.074	-3.465	-11.956
1033	1.033	-22.502	-12.15	-19.233	9.202	104.479	4.589	-5.332	-7.721
1034	1.034	-20.123	-31.871	-17.118	-12.462	75.179	-49.489	-3.526	-8.89
1035	1.035	-26.457	-34.382	-15.193	-34.339	84.378	-71.432	-8.113	-2.876
1036	1.036	-20.623	-32.094	-9.98	-37.067	125.211	-64.74	-15.216	-3.836
1037	1.037	-15.391	-64.019	-5.356	-39.586	103.418	-70.62	-16.321	1.02
1038	1.038	-7.45	-32.066	-6.747	-23.326	137.077	-98.202	-12.793	-6.915
1039	1.039	-14.629	-27.997	-13.162	-8.435	70.089	-103.14	-13.724	-7.889
1040	1.04	-13.495	-16.781	-31.189	-2.651	43.548	-71.109	-10.793	-16.781
1041	1.041	-10.027	-13.491	-28.687	-14.87	-62.361	-16.818	-9.989	-8.434
1042	1.042	-4.821	-16.588	-17.062	-16.449	9.602	20.231	-10.747	-11.504
1043	1.043	-19.545	-8.236	-6.389	-26.533	-3.878	0.386	-12.668	-18.235
1044	1.044	-21.666	-20.954	-4.427	-30.183	-87.649	-54.517	-3.947	-20.715
1045	1.045	-19.72	-18.586	-13.114	-38.453	-55.536	-61.805	-5.103	-23.034
1046	1.046	-7.504	-16.434	-17.732	-24.504	13.187	-55.158	-1.996	-12.181
1047	1.047	-9.02	0.993	-24.902	-7.081	-31.789	-12.506	-2.951	-4.225
1048	1.048	-13.26	3.317	-31.365	-4.748	73.79	48.512	1.29	-2.861
1049	1.049	-6.867	5.454	-37.431	10.131	-56.384	89.234	-1.071	0.832
1050	1.05	-12.876	3.546	-30.106	35.269	-4.096	96.66	0.794	-7.452
1051	1.051	-13.878	-8.629	-15.416	11.454	-115.585	63.229	-3.942	-8.383
1052	1.052	-18.741	-16.572	16.481	-10.422	14.22	32.879	-8.022	-1.577
1053	1.053	-14.503	-15.241	20.906	-13.137	-3.381	5.241	-7.618	-0.753
1054	1.054	-16.833	-14.097	33.266	15.09	-114.894	-29.936	-7.928	-11.359
1055	1.055	-21.685	-10.607	22.045	18.739	-100.77	-16.358	-11.868	-1.269
1056	1.056	-31.76	-5.341	25.344	-19.026	-113.949	-3.945	-15.197	-7.624
1057	1.057	-27.505	3.669	9.676	-24.102	-30.634	-7.578	-11.757	-4.092
1058	1.058	-18.622	7.313	-4.417	-19.671	1.899	-17.61	-7.675	-20.113
1059	1.059	-0.667	-2.192	-22.177	-23.746	11.813	4.284	-5.296	-31.7
1060	1.06	12.071	-0.917	-19.832	-20.072	-86.663	1.596	-8.778	-29.539
1061	1.061	5.052	12.218	-9.139	-10.004	-126.098	-16.19	-10.158	-12.091
1062	1.062	7.132	-14.185	-14.908	-19.304	-42.268	-13.866	-9.229	4.19
1063	1.063	-21.954	-40.541	-23.589	-22.039	-9.394	18.024	-9.049	14.856
1064	1.064	-42.726	-43.869	-25.145	-19.536	-97.914	86.662	-10.739	5.215
1065	1.065	-39.102	-9.425	-26.525	-12.588	-85.93	116.205	-10.077	-10.606
1066	1.066	-35.878	22.505	-32.923	-6.2	-96.503	89.415	-10.373	-12.686
1067	1.067	-26.648	-15.034	-24.635	-11.989	-27.104	48.655	-11.995	-14.571
1068	1.068	-24.003	-30.103	-14.981	-10.258	-17.962	26.43	-8.565	-16.278
1069	1.069	-21.558	-16.532	-18.675	-8.723	-107.284	6.34	-8.203	-17.812
1070	1.07	-14.673	-37.262	-19.822	-15.912	-23.717	12.2	-13.037	-27.863
1071	1.071	-16.887	-33.605	-18.803	-17.109	-12.614	-71.115	-7.032	-21.454
1072	1.072	-22.77	-50.647	-21.63	-20.619	-61.721	-202.371	-7.795	-15.443
1073	1.073	-17.616	-41.364	-17.324	-17.561	-70.312	-219.815	-12.615	-8.086
1074	1.074	-9.754	-4.414	-8.367	-14.69	-29.547	-203.989	-14.521	2.745
1075	1.075	-8.478	10.66	-4.854	-18.993	-51.571	-102.976	-15.076	4.113
1076	1.076	-4.879	-21.282	2.502	-14.96	35.854	-37.161	-17.559	-4.773
1077	1.077	-1.48	-42.012	9.261	-14.448	118.981	-48.964	-10.174	-1.286
1078	1.078	-11.24	7.108	3.23	-16.481	-44.176	-59.822	-13.239	-6.497
1079	1.079	-20.222	0.514	-9.021	-12.465	-21.282	-30.285	-14.166	-9.372
1080	1.08	-9.455	-17.659	-10.821	-11.111	41.962	-21.463	-16.642	-11.845
1081	1.081	-10.874	-23.075	-15.533	-5.733	61.043	-13.496	-12.537	-23.989
1082	1.082	-12.1	-28.123	-19.817	-13.742	113.365	8.332	-15.982	-4.597
1083	1.083	-11.022	-23.717	-16.149	-19.054	97.384	14.622	-12.658	-17.343
1084	1.084	-10.149	-11.386	-19.648	-4.473	82.994	8.321	-9.724	-28.927
1085	1.085	-9.274	7.316	-7.856	1.774	69.789	13.424	-12.204	-18.261
1086	1.086	2.048	-9.809	-6.318	-0.34	10.091	8.081	-8.884	-24.048
1087	1.087	-9.07	-6.824	-4.976	4.736	42.526	21.351	-4.799	-11.839
1088	1.088	-7.788	1.397	-13.898	3.114	52.275	16.973	-4.389	-3.893
1089	1.089	-6.687	8.97	-17.404	7.386	25.598	12.992	-5.717	-11.048
1090	1.09	-10.241	6.685	-24.779	11.068	82.358	2.641	-8.598	-19.951
1091	1.091	-5.085	4.536	-37.587	9.887	119.119	11.707	-4.115	-28.282
1092	1.092	-17.926	-24.503	-42.809	-6.211	138.6	8.855	-5.831	-29.26
1093	1.093	-30.183	-36.914	-38.152	-41.262	132.266	26.582	-8.312	-20.367
1094	1.094	-28.712	-25.703	-22.269	-56.4	137.349	19.558	-3.831	-7.23
1095	1.095	-33.053	-8.708	-20.128	-15.212	101.706	8.871	-9.214	-12.468
1096	1.096	-31.962	-5.611	8.91	-9.796	32.71	-0.876	-11.122	-14.034
1097	1.097	-14.022	-2.927	54.775	-14.819	-36.643	14.951	-2.379	-3.98
1098	1.098	-11.557	-5.502	36.57	8.016	-135.407	-4.249	-3.509	-7.659
1099	1.099	-18.583	-17.217	-2.149	3.929	-122.369	-11.857	-4.444	-20.823
1100	1.1	-12.236	-2.428	-17.261	-7.298	-62.921	-0.28	-11.2	-15.6
1101	1.101	-18.085	7.18	-12.814	-17.378	-30.401	-6.705	-11.946	-20.268
1102	1.102	-14.448	10.649	-16.858	-33.094	-60.16	-8.726	-12.693	-24.562
1103	1.103	-12.746	-1.522	-13.142	-19.069	-75.182	-12.866	-10.751	-10.27
1104	1.104	-11.24	-25.354	-16.394	-16.667	-119.982	-21.61	-7.453	-4.499
1105	1.105	-12.629	-49.188	-19.453	-14.436	-242.255	-23.08	-12.86	-2.807
1106	1.106	-19.053	-90.035	-13.249	-5.062	-119.817	-30.004	-12.272	-7.484
1107	1.107	-13.092	-117.737	-32.974	-24.359	-103.896	-26.098	-8.789	-9.651
1108	1.108	-1.316	-102.669	-35.509	-37.259	-89.449	-31.957	-6.85	-8.326
1109	1.109	-12.369	-34.003	-28.588	-30.412	-102.401	-24.538	-8.581	-7.216
1110	1.11	0.575	74.51	-52.066	-15.629	-42.652	-21.599	-13.41	-3.786
1111	1.111	-8.142	88.787	-42.819	-2.183	-183.678	-8.432	-13.979	-6.932
1112	1.112	-6.596	22.935	-17.301	-4.015	-87.477	20.561	-15.713	-2.127
1113	1.113	-5.251	11.071	13.632	-5.636	-69.924	32.803	-14.347	-6.412
1114	1.114	-17.083	-21.511	25.966	-1.46	41.511	28.977	-11.049	-8.763
1115	1.115	-9.182	-11.681	-0.428	-15.844	-30.457	32.174	-9.884	-13.644
1116	1.116	-13.462	-20.596	9.553	-29.464	-17.117	35.152	-10.268	-18.341
1117	1.117	-19.86	-28.719	6.378	-3.183	18.775	43.334	-6.783	-11.815
1118	1.118	-16.374	-21.392	-1.982	-6.87	29.781	14.991	-13.368	-7.601
1119	1.119	-15.4	12.054	-25.227	3.175	79.308	-11.415	-14.332	-6.869
1120	1.12	-8.609	6.022	-47.105	0.068	16.808	-42.483	-13.557	-8.841
1121	1.121	-18.26	-10.473	-49.82	-8.258	73.449	-71.611	-9.503	-6.952
1122	1.122	-17.069	-15.566	-21.58	-5.743	51.06	-75.423	-7.573	-1.576
1123	1.123	-20.526	-11.166	-17.914	-12.706	97.447	-65.517	-12.221	-3.551
1124	1.124	-21.465	-7.114	-7.857	-2.03	54.35	-62.455	-10.483	-9.581
1125	1.125	-14.645	-18.282	14.017	-15.519	92.498	-59.62	-11.844	-5.536
1126	1.126	-8.601	-8.173	28.154	10.876	137.327	-51.778	-11.46	-10.385
1127	1.127	-14.162	-5.098	30.679	22.208	142.772	-21.02	-7.401	-20.466
1128	1.128	-13.541	-24.896	37.655	-22.39	125.855	25.231	-9.913	-21.831
1129	1.129	-18.145	-48.148	22.75	-52.699	49.488	31.587	-8.562	-25.519
1130	1.13	-16.362	-26.318	9.195	-13.931	-48.833	59.594	-13.402	-26.689
1131	1.131	-16.699	-6.58	-17.129	11.332	-9.932	74.98	-10.118	-14.891
1132	1.132	-16.271	-4.019	-28.363	6.936	-70.158	70.819	-10.695	-0.587
1133	1.133	-11.386	-1.644	-31.666	35.999	-81.46	67.036	-9.343	-2.522
1134	1.134	-9.408	-3.765	-28.575	17.284	-131.41	25.695	-13.802	-4.268
1135	1.135	-9.933	13.644	-25.882	27.41	-87.446	9.486	-12.061	-2.731
1136	1.136	-11.235	25.278	-18.341	-0.765	-79.922	-5.395	-8.578	-6.983
1137	1.137	-18.531	-6.66	-11.39	-57.388	-73.184	26.713	-9.933	-5.825
1138	1.138	-21.575	-75.351	-13.534	-97.969	-174.689	6.156	-8.772	-11.813
1139	1.139	-16.701	-65.494	-19.352	-60.96	-74.228	2.558	-6.07	-10.822
1140	1.14	-15.879	-2.918	-17.611	-27.427	-35.321	-14.427	-11.884	-11.777
1141	1.141	-13.52	-10.89	-41.395	-21.354	95.377	-36.242	-6.283	-7.515
1142	1.142	-12.917	-3.428	-31.317	-26.719	42.479	-61.727	-14.227	-13.125
1143	1.143	-12.328	-9.998	-22.032	-11.598	26.176	-85.487	-11.152	-8.287
1144	1.144	-6.912	-3.985	-19.355	-16.009	40.059	-113.684	-10.215	-18.34
1145	1.145	-14.873	-31.663	-21.878	-36.691	-26.097	-64.463	-5.978	-14.052
1146	1.146	-13.916	-6.51	-14.926	-25.388	9.113	-57.819	-11.61	-12.853
1147	1.147	-20.654	25.414	-8.477	-1.493	-23.819	-15.193	-11.052	-16.302
1148	1.148	-14.59	46.127	-10.29	14.278	-53.702	34.785	-11.637	-15.311
1149	1.149	-23.447	34.892	-8.469	0.265	-98.731	14.824	-3.922	-18.196
1150	1.15	-22.242	-16.609	-10.008	18.177	-155.764	-3.407	-13.625	-8.502
1151	1.151	-21.218	-68.229	-17.181	6.666	-59.358	-8.86	-17.344	-2.104
1152	1.152	-20.185	-88.086	-13.505	34.441	32.888	-44.115	-4.206	-8.095
1153	1.153	-10.437	-33.013	-16.977	30.845	-2.584	-85.381	-5.983	-7.12
1154	1.154	-16.757	-25.565	-15.983	20.873	-13.215	-168.656	-10.658	-6.136
1155	1.155	-13.212	-32.09	-11.112	24.071	-42.698	-228.317	-9.344	-15.797
1156	1.156	-14.129	-13.854	-19.02	10.033	-105.039	-152.503	-5.708	-16.939
1157	1.157	-13.11	-8.41	-7.197	-2.627	-64.11	-43.989	-6.905	-20.416
1158	1.158	-8.793	-3.363	0.724	-4.837	-85.86	28.145	-10.052	-13.068
1159	1.159	3.465	1.132	-0.644	-6.865	-11.644	67.561	-9.13	-15.973
1160	1.16	-5.187	-11.17	-12.441	-16.428	-1.627	79.306	-13.445	-11.721
1161	1.161	-19.447	0.192	-13.998	-14.568	25.385	90.076	-11.179	-10.957
1162	1.162	-13.597	-16.711	-12.636	-31.854	1.134	159.115	-13.163	-6.137
1163	1.163	-18.783	-19.755	-0.794	-20.121	8.688	150.175	-9.921	-4.223
1164	1.164	-20.311	-33.855	16.68	-26.394	-91.97	109.482	-8.234	-5.993
1165	1.165	-16.059	-21.079	19.08	-8.865	-19.534	102.053	-8.678	-11.831
1166	1.166	-14.898	-14.098	8.482	-29.869	-85.168	55.134	-8.349	-11.094
1167	1.167	-13.723	-16.22	-16.633	-49.531	70.272	-36.489	-5.496	-19.074
1168	1.168	-10.596	-14.283	-19.869	-31.622	49.475	-49.734	-10.747	-18.143
1169	1.169	-15.404	-2.093	-29.117	-29.2	107.463	-38.05	-10.218	-19.155
1170	1.17	-14.616	-3.615	-26.389	-31.236	335.55	-27.353	-5.63	-13.209
1171	1.171	-16.913	15.149	-13.612	-25.371	305.019	-37.391	-7.424	-7.652
1172	1.172	-16.31	-2.686	-15.923	-23.587	277.173	-64.282	-10.954	-4.236
1173	1.173	-11.633	-18.974	-13.756	-34.567	251.724	-105.092	-14.298	-7.585
1174	1.174	-19.37	-42.409	-15.657	-41.667	228.53	-142.184	-13.194	-10.543
1175	1.175	-16.293	-20.539	-17.364	-45.268	207.435	-135.715	-15.18	-18.543
1176	1.176	-19.191	10.634	-12.676	-53.522	111.25	-105.432	-14.068	-19.78
1177	1.177	-9.506	23.02	-11.264	-37.404	23.873	-89.059	-14.895	-20.831
1178	1.178	-18.405	26.688	-10.031	-2.339	39.917	-43.621	-10.493	-21.896
1179	1.179	-21.894	16.608	-15.983	12.764	-61.02	11.341	-12.483	-21.224
1180	1.18	-18.804	-30.432	-19.066	-19.147	-47.912	48.297	-10.801	-20.551
1181	1.181	-12.029	-63.896	-14.221	26.752	-36.225	41.722	-14.353	-15.817
1182	1.182	-18.022	-57.888	-11.717	32.775	-155.46	47.711	-12.106	-12.61
1183	1.183	-12.413	-7.948	-12.504	5.119	-75.76	42.26	-5.596	-15.591
1184	1.184	-21.897	11.996	-4.581	10.182	-3.438	37.163	-10.504	-13.154
1185	1.185	-18.213	-6.193	-3.62	-3.369	-148.123	41.511	-13.093	-13.615
1186	1.186	-14.735	-0.76	1.228	-7.433	-167.148	45.459	-12.379	-7.115
1187	1.187	-19.965	-15.837	-1.284	11.319	-79.383	49.017	-10.503	-8.171
1188	1.188	-5.266	6.981	-11.929	14.544	-158.592	72.731	-7.263	-12.509
1189	1.189	-15.923	-55.605	-22.003	5.167	-143.944	63.346	-10.218	-8.535
1190	1.19	-10.124	-118.168	-36.329	-14.612	-130.317	20.662	-11.622	-8.041
1191	1.191	2.066	-61.263	-30.522	-1.84	-141.529	2.35	-12.064	-8.708
1192	1.192	0.513	5.5	-7.701	5.127	-130.026	-3.191	-5.533	-3.376
1193	1.193	-0.85	-3.405	20.561	-26.831	-119.572	-18.4	-2.679	-5.392
1194	1.194	18.688	20.969	9.349	-13.294	-163.69	-41.354	-10.652	-12.83
1195	1.195	-1.054	28.319	12.652	-17.403	-122.494	-53.847	-15.909	-21.822
1196	1.196	-34.552	21.708	-34.353	-21.148	-114.608	-50.202	-14.974	-18.419
1197	1.197	-39.019	3.513	-54.269	-24.46	-214.794	-40.143	-22.947	-2.433
1198	1.198	-18.34	8.957	-36.053	-21.373	-142.087	0.739	-6.94	-4.835
1199	1.199	-22.035	3.946	-8.357	-18.674	-181.042	-4.588	-9.317	-15.551
1200	1.2	-25.348	-46.382	-3.301	-21.208	-168.71	-9.562	-2.985	-5.941
1201	1.201	-34.656	-53.025	-7.715	-23.562	-135.665	-23.059	-20.466	-7.736
1202	1.202	-31.96	-71.311	-20.065	-12.976	-85.541	-18.946	-8.915	-9.333
1203	1.203	-24.429	-54.947	-23.709	-7.209	-75.827	-15.244	-11.092	-8.032
1204	1.204	-17.472	-29.8	-26.967	-12.481	30.664	-25.303	-1.484	-6.928
1205	1.205	-11.102	-25.34	-17.638	-1.519	-11.914	-28.425	-6.784	-12.977
1206	1.206	-16.92	-21.274	-3.482	-14.552	54.396	-25.736	-11.505	-9.929
1207	1.207	-18.677	-10.045	9.319	-26.837	90.391	-23.122	1.386	-5.131
1208	1.208	-17.14	0.027	7.041	-19.009	144.986	-15.939	-3.923	-11.162
1209	1.209	-18.511	21.912	-3.554	-17.761	253.955	-13.549	0.64	-10.413
1210	1.21	-14.83	36.054	-1.603	-8.983	153.404	-7.478	-6.598	-8.5
1211	1.211	-11.345	18.24	-3.368	-12.612	193.194	-15.936	-13.085	-9.094
1212	1.212	-8.266	6.636	-8.044	-9.672	205.344	-14.149	-14.34	-7.365
1213	1.213	2.556	4.475	-6.713	-8.903	216.496	-6.738	-7.082	-9.893
1214	1.214	9.694	-5.258	-23.742	-8.295	187.118	-5.389	-4.273	-12.223
1215	1.215	3.286	-10.512	-21.403	-6.083	160.472	-8.766	-5.131	-13.394
1216	1.216	-14.728	-12.051	-15.007	-6.685	87.38	-18.38	-14.108	-10.692
1217	1.217	-32.541	-13.378	-28.567	-11.301	38.244	-22.052	-29.858	-14.186
1218	1.218	-25.58	-4.447	-23.386	-14.26	11.802	-18.632	-10.779	-7.612
1219	1.219	-10.682	-10.465	-18.779	-6.459	-110.097	-21.781	-8.34	-4.692
1220	1.22	-16.489	3.49	-14.564	9.118	-92.518	-12.907	-10.731	-8.918
1221	1.221	-21.721	1.58	-13.421	6.926	114.605	-6.929	-12.922	-1.531
1222	1.222	-26.38	-7.082	-9.939	-6.661	142.636	-5.971	-7.179	-10.384
1223	1.223	-4.719	-18.088	-4.728	-22.55	167.994	-16.828	-8.98	-18.646
1224	1.224	10.955	-31.055	0.104	-28.983	98.02	-12.599	-13.679	-15.483
1225	1.225	-8.801	-46.951	0.869	-30.973	76.597	-6.245	-15.089	-6.519
1226	1.226	-11.325	-23.51	-11.331	-4.68	-19.85	-9.716	-11.456	-7.616
1227	1.227	-13.652	-14.169	-30.689	6.531	-107.625	-10.629	-12.662	-4.462
1228	1.228	-7.255	-22.451	-12.892	-10.519	-60.498	-13.44	-9.602	-3.429
1229	1.229	-13.061	-35.194	-5.929	-38.748	-17.884	-10.785	-6.733	-5.877
1230	1.23	-18.288	-32.852	-16.579	-12.388	-31.558	-12.93	-4.247	-5.03
1231	1.231	-22.933	-9.458	-18.523	4.647	-210.837	-6.156	1.34	-12.888
1232	1.232	-12.863	-12.603	-20.267	-4.588	-185.535	-8.508	-6.619	-9.708
1233	1.233	-14.024	-15.347	-15.625	-7.234	-116.334	0.53	-7.607	-14.467
1234	1.234	-20.021	-12.818	-11.36	-4.677	-53.182	-7.68	-8.589	-20.39
1235	1.235	-12.667	-15.111	-17.73	-11.606	-34.23	-8.562	-18.28	-16.247
1236	1.236	-15.567	-17.232	-4.562	-22.249	-121.924	-13.327	-14.611	-12.688
1237	1.237	-18.075	-15.286	4.137	-20.329	-106.268	-10.761	-22.946	-18.605
1238	1.238	-15.746	-10.064	5.657	-15.112	-120.531	-18.081	-17.719	-14.456
1239	1.239	-16.314	-8.494	-4.45	-13.608	-107.38	-5.268	-16.747	-14.952
1240	1.24	-19.598	-9.865	-8.162	-14.974	-142.955	-0.027	-15.962	-14.278
1241	1.241	-15.531	-8.758	-9.341	-11.3	-88.645	-4.704	-15.177	-10.119
1242	1.242	-12.999	-7.596	-14.565	4.371	-58.821	-11.918	-18.642	-17.95
1243	1.243	-14.332	-10.621	-9.7	-1.993	-67.273	-3.073	-21.906	-9.525
1244	1.244	-17.235	-13.473	-8.872	15.423	-26.046	-4.291	-23.613	-10.392
1245	1.245	-11.998	-10.9	-16.202	13.115	-47.467	-7.464	-15.65	-11.27
1246	1.246	-12.58	-14.915	-7.312	-18.832	-93.706	-8.513	-14.46	-11.966
1247	1.247	-7.96	-19.729	-10.849	-14.468	-1.69	-9.351	1.633	-9.561
1248	1.248	-13.402	-12.374	-11.889	-10.479	-14.507	-11.721	-0.654	-11.405
1249	1.249	-15.338	-7.535	-14.832	-21.813	-25.855	-2.246	1.529	-14.607
1250	1.25	-15.918	-6.75	-26.248	-4.882	-36.327	-11.156	-0.346	-15.114
1251	1.251	-17.663	-10.814	-27.794	-1.862	-124.731	-10.006	-5.511	-11.549
1252	1.252	-12.847	-15.656	-20.636	-10.232	-64.695	-9.048	-7.008	-11.08
1253	1.253	-12.273	-23.013	-19.496	-17.795	55.204	-6.151	6.025	-6.165
1254	1.254	-12.858	-27.855	-23.001	-15.459	71.53	-12.151	4.353	-10.739
1255	1.255	-14.222	-19.894	-9.091	-21.843	86.228	-12.944	2.877	-14.73
1256	1.256	-13.835	-5.943	-14.915	-16.024	125.842	-14.904	1.591	-17.184
1257	1.257	-15.97	-7.85	-20.117	-14.28	114.261	-15.503	2.826	-19.441
1258	1.258	-10.766	-13.045	-18.558	-15.79	81.92	-6.616	-3.085	-13.572
1259	1.259	-21.612	-11.47	3.116	-2.745	52.549	-2.944	-8.231	-12.752
1260	1.26	-26.279	-4.297	18.779	6.069	151.301	-8.938	6.57	-12.119
1261	1.261	-19.127	-13.195	16.052	14.117	85.638	-18.609	0.255	-8.782
1262	1.262	-15.459	4.804	3.26	33.041	50.147	-12.237	-1.627	-4.687
1263	1.263	-11.987	17.543	-13.025	9.944	82.6	-8.768	-3.307	-6.009
1264	1.264	-12.967	-17.508	-19.433	-37.013	111.856	-5.671	-11.147	-4.627
1265	1.265	-13.944	-32.667	-17.553	-83.807	-22.888	-2.766	-18.201	-8.667
1266	1.266	-18.222	-37.189	-12.374	-114.154	-42.59	-8.77	-16.953	-3.812
1267	1.267	-17.503	-33.207	-7.772	-30.904	9.138	-19.421	-8.555	-9.795
1268	1.268	-16.983	8.36	-14.994	52.519	-7.546	-23.685	-15.84	-21.983
1269	1.269	-21.686	-19.31	-13.876	20.011	34.851	-20.019	-18.651	-27.2
1270	1.27	-13.991	-24.398	-27.048	-9.682	46.981	-9.185	-17.794	-16.157
1271	1.271	-8.819	-28.924	-25.286	-18.653	129.372	-16.34	-16.935	-20.405
1272	1.272	-9.83	-24.923	-14.231	-26.806	117.776	-15.163	-18.782	-21.552
1273	1.273	-15.849	-13.752	-18.49	-4.76	87.393	-16.313	-20.62	-25.036
1274	1.274	-10.259	-3.755	-14.837	1.836	5.868	-11.089	-13.955	-17.697
1275	1.275	-13.766	-25.69	-16.03	-16.354	-114.576	-13.995	-19.865	-18.679
1276	1.276	-17.107	-23.076	-12.955	-21.783	-163.256	-2.583	-14.167	-9.008
1277	1.277	-21.231	-10.4	-10.085	3.398	-63.456	-7.231	-16.014	-10.174
1278	1.278	-17.809	-8.142	-12.673	-10.124	1.156	-5.876	-11.289	-9.015
1279	1.279	-16.523	-14.613	-15.046	-14.174	-83.36	-4.722	-12.955	-8.052
1280	1.28	-13.691	-12.756	-13.182	-10.505	-225.45	-8.217	-12.495	-7.1
1281	1.281	-14.15	-7.604	-13.835	-20.544	-168.838	-9.195	-11.071	-6.342
1282	1.282	-13.051	-3.002	-10.981	-29.78	-12.401	-0.299	-9.842	-0.754
1283	1.283	-10.976	-4.44	-18.924	-32.468	-34.498	-6.314	-7.842	-1.359
1284	1.284	-15.48	-8.226	-20.103	-24.912	-54.564	-5.36	-9.712	-1.974
1285	1.285	-14.953	-9.464	-12.789	-3.764	-107.724	-8.283	-13.13	-1.435
1286	1.286	-15.579	-10.474	1.883	4.621	-60.827	-4.041	-5.721	-4.951
1287	1.287	-16.983	-11.503	8.241	7.185	-162.505	-6.383	-13.02	-9.43
1288	1.288	-12.597	-17.602	6.285	28.3	-97.41	-12.977	-10.072	-13.519
1289	1.289	-15.558	-26.624	-9.624	-14.255	-62.412	-17.258	-14.28	-17.027
1290	1.29	-10.78	-20.732	-28.841	-32.441	-73.806	-19.594	-11.905	-17.44
1291	1.291	-15.489	-6.946	-31.41	-16.021	-104.054	-17.662	-13.788	-24.042
1292	1.292	-24.449	-16.722	-29.141	-31.107	-221.101	-17.104	-11.809	-19.227
1293	1.293	-10.181	-11.571	-31.316	-26.618	-237.425	-23.716	-14.665	-18.489
1294	1.294	-12.17	-6.955	-17.825	-22.48	-223.644	-15.797	-12.108	-14.448
1295	1.295	-20.938	-8.347	8.473	3.886	-79.288	-8.459	-12.455	-10.979
1296	1.296	-22.541	-4.739	4.78	55.355	55.073	-9.432	-7.571	-10.41
1297	1.297	-19.692	-8.104	8.067	33.249	107.225	-6.934	-12.173	-8.695
1298	1.298	-18.389	-11.682	-1.216	53.151	74.471	-8.144	-12.704	-10.084
1299	1.299	-19.617	-27.819	-15.34	34.953	121.878	-13.819	-15.183	-8.766
1300	1.3	-16.198	-48.988	-12.867	7.267	78.552	-13.272	-8.757	-10.923
1301	1.301	-4.461	-34.93	-15.088	-18.849	91.45	-20.658	-11.248	-14.622
1302	1.302	-12.459	-32.492	-8.203	-33.941	55.44	-15.859	-10.646	-13.108
1303	1.303	-8.266	-6.843	-10.409	-47.511	65.921	-13.379	-12.954	-9.847
1304	1.304	-1.948	-10.252	-8.528	-35.179	154.52	-2.766	-6.349	-13.939
1305	1.305	-8.022	-1.086	-6.86	-31.575	237.799	1.449	-7.111	-10.495
1306	1.306	-11.19	-9.541	-30.707	-28.372	118.25	0.246	-12.713	-12.861
1307	1.307	-2.357	-7.121	-13.723	-56.684	102.154	-0.959	-13.293	-10.775
1308	1.308	-15.586	-4.895	-10.65	-68.004	0.917	-4.087	-10.007	-4.814
1309	1.309	-6.931	9.835	-13.384	-71.444	-12.516	-10.872	-16.6	-12.767
1310	1.31	-18.015	7.701	-10.874	-55.869	-72.488	-8.363	-3.456	-9.682
1311	1.311	-16.723	-18.697	-13.206	-75.594	-83.506	0.524	6.217	-0.792
1312	1.312	-15.616	-7.451	-11.106	-36.992	4.956	-0.654	-2.507	-6.799
1313	1.313	-12.18	-24.499	-16.952	12.956	159.67	-10.345	-23.24	-7.776
1314	1.314	-17.446	-2.675	-1.127	32.842	95.732	-11.513	-25.97	-10.684
1315	1.315	-18.448	-5.472	-7.542	26.741	76.222	-10.355	-8.19	-8.17
1316	1.316	-7.072	-3.038	-5.636	21.202	93.1	-15.583	-5.899	-8.961
1317	1.317	-15.064	-38.127	-0.435	26.12	76.73	-14.625	-8.056	-5.486
1318	1.318	-10.858	-63.338	-11.489	21.676	-24.688	-6.707	-10.007	-7.44
1319	1.319	-12.063	-13.04	-30.29	84.237	93.542	-14.07	-1.321	-12.875
1320	1.32	-13.265	6.843	-48.121	57.515	77.589	-13.103	-5.989	-16.374
1321	1.321	-25.103	-11.407	-41.174	0.574	-23.419	-17.346	-10.274	-18.313
1322	1.322	-42.551	-27.937	-13.489	-21.536	-36.543	-13.28	-13.967	-14.258
1323	1.323	-21.483	-22.964	5.296	-55.063	-24.784	-11.339	-5.656	-9.425
1324	1.324	-13.193	-27.457	8.59	-36.87	51.034	-6.69	-13.021	-8.854
1325	1.325	-10.692	-6.778	-7.094	-20.414	21.386	-2.609	-10.124	-12.916
1326	1.326	-8.389	11.942	-9.822	-25.447	48.036	-10.53	-9.35	-15.428
1327	1.327	-10.537	-11.912	7.989	-21.029	-41.713	-13.99	-5.28	-17.736
1328	1.328	-4.756	-2.659	1.05	-25.143	-53.268	-10.871	-1.789	-17.333
1329	1.329	-9.996	-16.811	16.01	-21.526	-85.351	-6.006	-1.2	-11.32
1330	1.33	-14.651	-14.334	2.491	-24.899	-35.45	-10.245	-1.77	-13.82
1331	1.331	-24.713	-21.329	-20.329	-34.228	-97.405	-9.458	-3.111	-13.035
1332	1.332	-21.031	6.326	-48.594	-14.583	-88.691	-5.956	-10.448	-11.089
1333	1.333	-22.187	17.5	-29.869	-7.162	-65.795	-5.357	-13.53	-7.781
1334	1.334	-23.151	-13.546	-6.096	-42.345	-138.86	-9.409	-16.42	-7.195
1335	1.335	-22.181	-42.67	-15.397	-47.485	-88.73	-14.233	-13.891	-10.671
1336	1.336	-19.658	-24.048	-12.68	-34.085	-150.405	-13.646	-11.55	-12.025
1337	1.337	-7.456	6.783	-15.188	-5.254	-43.533	-15.378	-9.591	-17.832
1338	1.338	-12.666	19.097	-3.567	-1.713	-85.818	-11.887	-8.998	-13.771
1339	1.339	-11.102	0.35	-1.439	8.309	-71.801	-10.521	-11.885	-11.842
1340	1.34	-9.726	24.191	-11.138	30.146	12.581	-16.314	-11.484	-13.782
1341	1.341	-13.376	-22.872	-12.928	-6.936	2.673	-5.652	-6.043	-9.718
1342	1.342	-14.512	-42.842	-20.894	-22.167	-26.016	-4.275	-12.596	-6.236
1343	1.343	-15.462	-73.286	-7.94	-54.215	55.491	-13.157	-10.051	-10.679
1344	1.344	-12.525	-56.883	-34.281	-16.763	-19.652	-14.302	-10.804	-18.401
1345	1.345	-11.722	-21.718	-37.96	18.388	-68.205	-23.949	-10.198	-19.353
1346	1.346	-14.013	-17.302	-34.655	13.888	-93.849	-12.115	-9.593	-6.558
1347	1.347	-13.398	-4.957	-37.736	1.55	-35.86	11.703	-7.818	-1.324
1348	1.348	-6.01	-16.219	-29.377	-17.226	-56.874	15.008	-5.282	-2.864
1349	1.349	-10.803	-12.99	9.195	-20.523	-62.496	-6.831	-12.62	-12.918
1350	1.35	-8.247	-16.143	36.98	-23.63	30.076	-15.131	-7.378	-16.582
1351	1.351	-13.819	-13.494	22.018	-15.363	96.744	-7.567	-12.198	-3.41
1352	1.352	-8.921	-5.966	17.658	-2.735	109.218	-9.877	-11.412	-8.632
1353	1.353	-6.924	10.208	-2.985	13.24	77.341	-11.986	-13.722	-7.08
1354	1.354	-3.964	7.977	8.244	23.515	-10.865	-6.16	-10.221	-2.815
1355	1.355	-9.709	17.596	-8.786	21.28	1.552	-7.876	-14.844	-3.975
1356	1.356	-11.978	-8.718	-11.874	-5.266	77.953	-6.305	-10.762	-7.442
1357	1.357	-13.86	-12.397	-31.614	20.84	28.995	-16.34	-10.358	-10.512
1358	1.358	-21.157	39.127	-24.058	51.667	38.194	-22.712	-10.731	-21.333
1359	1.359	-25.953	46.512	-21.736	5.672	78.997	-21.539	-12.838	-22.669
1360	1.36	-16.221	-54.309	-11.078	-86.051	-17.234	-16.311	-13.99	-18.979
1361	1.361	-15.004	-126.498	-5.246	-125.68	74.987	-19.213	-12.033	-17.802
1362	1.362	-16.114	-60.701	-10.466	-42.394	134.642	-11.268	-7.168	-12.56
1363	1.363	-17.026	-25.09	-18.449	-9.948	102.239	-14.365	-13.743	-17.392
1364	1.364	-21.808	-14.248	-31.582	-0.087	13.7	-13.412	-14.534	-18.166
1365	1.365	-13.821	-24.097	-23.029	-8.977	73.598	-10.915	-12.228	-7.528
1366	1.366	-4.083	-32.976	-18.52	-17.107	41.342	-8.605	-10.295	-11.776
1367	1.367	-7.697	-24.809	-14.341	-39.158	11.94	-9.204	-12.227	-8.087
1368	1.368	-13.639	-17.44	-13.229	-19.188	-122.177	-13.853	-10.48	-16.39
1369	1.369	-16.674	-10.84	-12.132	-0.988	-141.214	-13.277	-9.117	-15.407
1370	1.37	-15.649	-4.772	-21.891	-6.381	-158.365	-14.646	-3.685	-12.495
1371	1.371	-13.072	11.779	-36.292	-11.414	-78.443	-7.308	-10.264	-8.234
1372	1.372	-17.075	-3.251	-22.811	-15.936	-6.031	-8.289	-12.777	-10.548
1373	1.373	-15.093	-7.643	-14.168	-36.736	-18.848	-5.388	-10.468	-5.689
1374	1.374	-22.373	-11.64	0.091	-33.158	-54.08	-11.394	-6.999	-8.957
1375	1.375	-19.394	-7.895	5.863	-36.51	-64.543	-9.077	-14.369	-9.515
1376	1.376	-18.548	-4.519	-13.516	-8.277	44.375	-9.652	-11.479	-9.879
1377	1.377	-12.876	-7.51	-26.305	18.028	-143.228	-11.592	-12.265	-13.145
1378	1.378	-16.301	-15.749	-47.426	7.982	-168.518	-14.507	-8.217	-10.217
1379	1.379	-15.655	-8.113	-16.305	17.296	-237.929	-6.585	-10.169	-12.129
1380	1.38	-21.01	-14.998	-3.951	-19.636	-216.694	-5.431	-10.76	-7.84
1381	1.381	-20.367	-17.043	14.794	15.62	-81.898	-10.675	-11.355	-9.16
1382	1.382	-17.029	8.2	38.562	29.192	-99.396	-5.851	-7.894	-12.416
1383	1.383	-12.915	25.343	10.239	41.631	-83.55	-6.634	-5.604	-5.803
1384	1.384	-13.249	22.362	-8.581	0.089	17.255	-8.966	-8.541	-10.607
1385	1.385	-14.557	53.589	-18.659	38.816	-22.602	-5.493	-13.794	-6.315
1386	1.386	-14.893	24.613	-9.387	63.985	-82.505	-6.095	-11.881	-10.347
1387	1.387	-17.55	-32.009	-12.112	-4.674	14.841	-7.865	-7.255	-12.254
1388	1.388	-12.454	-105.239	-9.603	-73.677	106.625	-14.846	-7.845	-11.645
1389	1.389	-17.045	-95.25	-7.286	-100.277	46.627	-15.797	-9.21	-13.357
1390	1.39	-16.41	-14.446	-0.882	-26.79	78.751	-18.298	-12.511	-14.686
1391	1.391	-15.966	-3.498	-14.41	2.972	68.459	-15.968	-16.571	-15.038
1392	1.392	-12.629	6.428	-23.064	-23.615	94.715	-11.107	-14.044	-15.394
1393	1.393	-13.756	-2.437	-11.934	-31.666	167.701	-9.147	-8.625	-19.815
1394	1.394	-11.017	5.71	-16.105	-38.946	118.16	-12.027	-9.198	-12.047
1395	1.395	-16.787	-16.294	-12.383	-32.255	1.284	-6.196	-8.605	-12.995
1396	1.396	-15.981	-9.622	-20.705	-74.669	48.451	2.735	-12.661	-2.134
1397	1.397	-11.115	-15.537	-36.788	-46.841	62.136	-0.675	-4.717	-3.452
1398	1.398	-17.086	0.982	-57.92	-31.661	48.276	-14.494	-3.541	-7.09
1399	1.399	-11.44	-14.028	-94.907	-45.14	-35.815	-12.485	-6.622	-10.545
1400	1.4	-7.927	-18.376	-89.85	-24.38	17.592	-7.302	-3.717	-11.494
1401	1.401	-16.602	-30.654	-39.507	32.388	125.59	-8.959	-2.931	-6.642
1402	1.402	-22.568	26.157	-6.021	122.078	52.875	-10.458	-5.247	-7.393
1403	1.403	-15.185	50.644	36.579	157.776	12.856	-9.467	-11.817	-8.146
1404	1.404	-14.179	-0.906	31.179	82.041	24.043	-8.483	-11.042	-7.537
1405	1.405	-13.382	-47.629	16.12	13.081	55.864	-7.724	-10.266	-17.56
1406	1.406	-15.687	-41.519	2.587	4.272	5.963	-16.811	-13.743	-24.686
1407	1.407	-13.741	-69.131	6.664	-69.01	14.39	-8.655	-11.797	-12.848
1408	1.408	-10.441	-43.919	10.342	-59.083	5.926	-11.861	-14.685	-11.28
1409	1.409	-15.858	-11.88	-6.675	3.525	-16.455	-10.968	-8.868	-12.634
1410	1.41	-22.431	-7.72	-15.939	-4.523	-36.673	-8.462	-11.185	-11.467
1411	1.411	-14.485	-26.485	-1.769	-26.513	-6.726	-12.476	-10.589	-7.973
1412	1.412	-15.455	-16.47	36.793	-32.984	-12.58	-7.516	-4.575	-6.985
1413	1.413	-12.553	-25.758	109.02	-38.786	-88.633	-5.438	-2.235	-4.06
1414	1.414	-13.328	-17.448	79.452	-43.999	-164.931	-4.757	-4.156	-3.262
1415	1.415	-18.939	-20.004	34.787	-38.751	-155.723	-10.471	-3.561	-15.44
1416	1.416	-12.343	-27.051	-22.059	-52.159	-111.631	-9.616	-10.122	-17.159
1417	1.417	-13.101	-24.965	-44.06	-64.587	-120.325	-19.018	-14.371	-18.683
1418	1.418	-13.861	-30.668	-37.414	-38.258	-128.207	-12.569	-18.422	-17.311
1419	1.419	-11.917	-21.891	-31.34	-14.51	-148.787	-9.033	-16.469	-13.616
1420	1.42	-16.56	-29.801	-36.674	-23.941	-240.884	-8.006	-10.45	-10.122
1421	1.421	-21.97	-10.99	-31.56	-10.073	-149.225	-12.792	-16.023	-13.207
1422	1.422	-17.119	-13.379	-8.637	-2.623	-209.16	-16.987	-5.152	-18.029
1423	1.423	-19.046	-11.002	-4.464	-9.743	-176.939	-11.31	-0.469	-13.756
1424	1.424	-13.623	-8.837	-30.67	-12.034	-88.361	-9.313	-7.594	-12.967
1425	1.425	-10.137	-6.859	-47.589	-21.798	-76.83	-16.609	-8.723	-14.89
1426	1.426	-1.424	-12.047	-50.613	-20.061	-22.866	-13.643	-9.854	-15.459
1427	1.427	-7.418	-10.451	-25.009	-31.026	-32.801	-9.333	-4.598	-14.875
1428	1.428	-12.635	-9.042	-21.651	-26.764	-23.994	-6.96	-5.529	-10.031
1429	1.429	-17.465	-12.691	-18.486	-17.733	65.673	-8.851	-13.426	-11.963
1430	1.43	-19.968	-9.166	-32.506	-11.55	125.511	-4.152	-12.422	-14.867
1431	1.431	-14.353	-12.232	-34.915	-1.6	201.77	-8.161	-7.55	-12.349
1432	1.432	-12.413	-15.074	-18.537	-4.981	133.149	-10.632	-6.744	-9.055
1433	1.433	-15.691	-12.452	-12.016	-5.859	267.854	-10.966	-7.494	-8.667
1434	1.434	-10.258	-0.211	-17.736	10.44	287.675	-13.044	-14.076	-9.827
1435	1.435	-13.723	-5.393	-19.432	22.187	200.882	-6.997	-13.32	-10.225
1436	1.436	-13.119	-9.994	-14.767	7.42	185.663	-0.952	-14.105	-8.099
1437	1.437	-16.001	-17.162	-19.004	-6.054	172.19	-13.093	-17.588	-11.974
1438	1.438	-13.469	-13.525	-10.08	-18.271	133.811	-32.409	-14.273	-9.467
1439	1.439	-15.767	-17.074	-25.729	-35.735	99.486	-24.831	-14.798	-5.026
1440	1.44	-18.657	-9.765	-27.831	-28.844	133.148	-17.829	-22.68	-13.941
1441	1.441	-14.972	-2.959	-49.071	-26.722	84.96	-19.926	-21.463	-7.567
1442	1.442	-7.611	1.331	-74.539	2.327	-47.988	-17.956	-14.064	-6.411
1443	1.443	-8.57	2.151	-36.712	-10.051	-142.786	-19.652	-14.992	-9.511
1444	1.444	-13.392	-8.64	-11.454	-6.407	-53.975	-18.072	-17.466	-8.556
1445	1.445	-12.593	-7.088	29.869	-23.424	-36.829	-22.306	-10.072	-11.072
1446	1.446	-13.347	0.024	46.404	-20.311	94.323	-41.831	-9.071	-13.396
1447	1.447	-15.26	14.382	51.506	22.398	147.937	-50.13	-11.557	-12.809
1448	1.448	-17.183	-14.596	38.053	16.528	69.563	-11.607	-9.202	-8.163
1449	1.449	-18.927	-26.941	17.389	22.04	113.912	60.58	-2.592	-8.745
1450	1.45	-22.414	-30.557	21.043	6.985	-29.804	90.181	-6.829	-8.359
1451	1.451	-24.748	-27.247	10.948	-6.569	-47.84	99.077	-6.048	-7.979
1452	1.452	-18.182	-17.937	-17.298	-2.503	-64.072	90.939	-6.621	-12.047
1453	1.453	-24.973	-26.132	-28.5	-28.767	-47.263	68.854	-0.611	-17.863
1454	1.454	-11.823	-23.519	-31.692	-25.428	-60.67	75.417	0.157	-23.482
1455	1.455	-13.758	-21.185	-22.301	-3.59	-151.925	32.82	-6.412	-20.01
1456	1.456	-12.01	-6.271	-19.54	-6.338	-139.089	5.12	-7.177	-19.44
1457	1.457	-13.554	-4.307	-16.987	11.594	-257.492	-50.461	-9.5	-10.559
1458	1.458	-12.195	-20.191	-14.64	-14.092	-208.85	-72.555	-6.02	-1.665
1459	1.459	-18.58	-18.051	-16.73	-37.886	-164.771	-106.075	-2.73	-7.68
1460	1.46	-12.584	-19.937	-18.663	-78.692	-71.827	-124.313	-11.626	-6.726
1461	1.461	-2.909	-7.694	-16.924	-95.14	12.444	-152.028	-7.954	-13.512
1462	1.462	-6.582	13.056	-12.267	-70.015	2.651	-126.908	-6.795	-11.012
1463	1.463	-10.062	44.237	-16.5	-38.139	13.508	-67.345	-9.901	-15.092
1464	1.464	-15.282	56.619	-17.595	-34.154	130.877	-43.006	-8.945	-7.172
1465	1.465	-20.11	60.32	-14.083	22.471	115.684	-21.002	-9.741	-8.16
1466	1.466	-14.115	8.847	-15.058	144.43	44.115	-14.481	-0.868	-13.039
1467	1.467	-18.188	-102.188	-12.239	56.791	5.298	3.645	-6.905	-7.079
1468	1.468	-17.618	-54.479	-16.649	104.251	41.681	8.983	-10.047	-14.47
1469	1.469	-14.35	-11.259	-20.836	147.25	9.823	3.876	-11.06	-7.735
1470	1.47	-18.43	-24.35	-21.496	186.65	-19.085	8.264	-22.513	-6.997
1471	1.471	-18.83	-83.859	-27.602	7.552	-9.469	4.162	-20.997	-11.086
1472	1.472	-16.528	-29.608	-26.935	32.951	48.164	0.439	-22.391	-13.068
1473	1.473	-11.706	-19.693	-20.428	9.624	26.82	3.656	-16.039	-11.195
1474	1.474	-15.014	-28.536	-7.337	-53.849	47.383	0.486	-10.082	-12.998
1475	1.475	-13.287	-20.304	21.614	-111.373	29.869	-2.308	-13.227	-14.396
1476	1.476	-12.906	-27.566	9.148	-128.742	2.865	5.146	-10.379	-9.019
1477	1.477	-11.554	-34.094	-9.704	-49.184	-62.045	2.727	-14.685	-13.919
1478	1.478	-14.469	-15.861	-19.843	-150.24	-124.011	4.76	-12.412	-10.696
1479	1.479	-17.199	-21.222	-22.967	-163.444	-196.941	-1.148	-11.887	-10.187
1480	1.48	-12.188	-16.135	-14.63	-223.077	-186.672	-2.998	-10.01	-11.61
1481	1.481	-12.789	-38.933	-17.145	-168.927	-52.157	-1.538	-9.492	-14.973
1482	1.482	-15.704	-51.293	-19.447	-119.628	44.014	-5.891	-1.61	-15.428
1483	1.483	-14.368	5.431	-8.688	-57.196	-113.749	-7.184	16.335	-11.827
1484	1.484	-18.846	-2.683	4.98	-0.383	-8.242	-8.498	18.789	-7.467
1485	1.485	-22.936	4.69	13.803	21.566	10.388	-5.538	2.461	-12.983
1486	1.486	-19.481	11.269	12.318	68.261	-147.817	-12.413	-8.26	-15.017
1487	1.487	-16.213	-6.936	2.188	74.059	-211.924	-4.568	-25.753	-13.187
1488	1.488	-18.357	-23.407	-4.32	35.13	-231.79	-5.609	-46.924	-12.713
1489	1.489	-12.371	-8.332	-7.937	49.963	-110.025	-10.52	-38.664	-11.46
1490	1.49	-8.133	-3.906	-24.103	45.199	-63.248	-9.797	-36.2	-12.914
1491	1.491	-8.933	0.126	-54.679	32.559	-194.115	-10.616	-24.646	-18.831
1492	1.492	-9.533	-8.023	-58.943	13.54	-142.686	-15.492	-14.048	-18.162
1493	1.493	-17.483	-19.25	-47.945	37.183	-25.314	-5.273	-12.157	-11.687
1494	1.494	-22.722	18.464	-44.787	-9.873	-10.768	-3.37	-10.463	-16.052
1495	1.495	-21.762	33.513	-23.007	-3.296	60.192	-1.667	-5.865	-15.385
1496	1.496	-20.999	-35.256	-14.334	-112.809	45.829	-3.053	-7.258	-14.912
1497	1.497	-8.821	-45.194	-39.92	-58.143	56.54	-2.72	-6.332	-13.671
1498	1.498	-3.614	-18.553	-2.227	-6.79	22.827	-9.354	-5.218	-15.714
1499	1.499	-2.081	-43.013	32.922	26.295	90.604	-2.582	-4.093	-17.557
1500	1.5	2.155	-6.114	46.377	68.327	62.449	-6.786	5.559	-14.173
1501	1.501	-6.77	-12.755	42.207	73.197	68.991	-9.055	-0.864	-12.92
1502	1.502	-10.277	-55.383	38.407	47.565	178.493	-4.187	-9.218	-10.115
1503	1.503	-11.257	-16.739	-13.22	24.297	129.135	-12.9	-1.892	-13.893
1504	1.504	-20.175	8.374	-35.421	-5.031	141.583	-11.772	-16.624	-11.675
1505	1.505	-23.662	-23.565	-15.595	-62.013	-4.86	-10.837	-14.527	-18.356
1506	1.506	-22.697	-19.496	-21.673	-184.179	-25.58	-9.965	-8.757	-11.679
1507	1.507	-19.8	6.802	-16.316	-131.685	-44.715	-12.632	-7.046	-12.535
1508	1.508	-15.553	10.015	-31.473	-52.062	33.192	-10.516	-11.728	-6.988
1509	1.509	-16.33	0.669	-18.003	-8.984	74.809	-7.211	-13.114	-10.528
1510	1.51	-21.165	-2.091	-22.167	3.966	7.593	-13.368	-6.756	-11.177
1511	1.511	-17.87	-9.674	-25.949	15.457	-125.024	-19.103	-10.278	-8.336
1512	1.512	-18.447	11.404	-15.986	26.032	-73.808	-12.618	-2.969	-9.753
1513	1.513	-17.091	19.732	-19.19	35.736	-27.331	-13.422	-3.985	-11.169
1514	1.514	-21.55	-3.478	-33.398	26.691	72.589	-6.023	-1.5	-9.106
1515	1.515	-12.657	5.818	-46.225	83.472	111.042	-12.672	-0.719	-3.925
1516	1.516	-6.28	-36.796	-20.522	61.423	74.345	-9.962	-2.632	-7.441
1517	1.517	-7.446	-67.224	24.146	28.072	-46.167	-5.693	-2.022	-10.748
1518	1.518	-2.23	-28.617	5.925	46.377	32.304	-7.449	-7.426	-9.009
1519	1.519	-9.007	-23.64	-21.772	-14.591	-40.774	-17.351	-14.006	-9.412
1520	1.52	-16.935	-46.559	3.374	-23.005	-107.591	-35.994	-11.485	-16.776
1521	1.521	-13.835	-0.808	7.811	28.415	-48.91	-28.319	-10.731	-2.862
1522	1.522	-12.871	5.07	-4.582	-18.721	-82.336	-7.117	-8.799	2.92
1523	1.523	-13.642	-11.453	-8.257	-110.637	5.54	-4.3	-2.78	1.166
1524	1.524	-12.859	-46.687	-18.305	-203.15	-7.316	3.346	-6.83	-16.257
1525	1.525	-19.429	-33.113	-21.373	-96.067	-40.889	1.105	-6.253	-18.586
1526	1.526	-16.902	-4.051	-12.997	-53.128	-71.546	3.292	-13.62	-3.681
1527	1.527	-16.12	-0.389	4.857	-13.609	-10.252	1.417	-10.744	-1.733
1528	1.528	-14.171	-17.446	-30.143	-1.603	29.23	3.227	-8.248	0.032
1529	1.529	-17.447	-20.492	-55.273	-12.33	20.706	1.761	-13.899	-7.85
1530	1.53	-18.012	-6.3	-41.7	-2.448	107.042	-14.03	-9.111	-9.154
1531	1.531	-19.351	-3.709	-45.723	6.303	189.459	-11.809	-13.785	-12.78
1532	1.532	-11.972	-5.996	-94.835	14.515	156.036	13.449	-14.336	-6.729
1533	1.533	-8.859	-3.776	-74.851	7.608	184.975	23.6	-8.44	0.686
1534	1.534	-7.868	-5.529	-56.593	28.248	157.611	1.833	-6.002	-0.19
1535	1.535	-10.366	-0.174	-6.582	35.278	51.13	-23.626	-2.425	-4.349
1536	1.536	-15.963	-1.624	94.332	52.882	-108.278	-26.835	-5.675	-1.932
1537	1.537	-22.52	-5.793	108.739	38.906	-129.955	-42.437	-7.404	-8.423
1538	1.538	-19.985	-6.91	95.646	44.477	-188.18	-45.079	-15.324	-12.595
1539	1.539	-15.899	-10.368	36.101	57.706	-171.188	-42.499	-21.293	-13.287
1540	1.54	-11.032	-2.999	90.352	1.727	-187.386	-30.84	-18.127	-12.635
1541	1.541	-14.287	-13.788	60.803	-5.681	-86.535	-28.677	-20.979	-13.154
1542	1.542	-12.513	-29.568	51.941	-56.847	-152.561	-18.964	-13.052	-14.821
1543	1.543	-15.966	-14.585	-4.9	-157.285	2.51	-17.179	-9.936	-15.097
1544	1.544	-23.299	-8.697	-26.883	-142.55	-18.413	-6.096	-10.863	-15.365
1545	1.545	-18.049	3.592	-46.727	2.595	-37.116	-10.312	-11.59	-16.441
1546	1.546	-15.123	2.107	-40.614	99.199	-53.999	1.521	-7.454	-11.911
1547	1.547	-12.58	0.76	-45.908	116.903	26.113	3.109	-5.468	-14.708
1548	1.548	-14.859	-18.732	-40.769	132.993	12.329	-6.909	-12.78	-15.923
1549	1.549	-9.983	-32.802	-45.081	205.297	105.07	-8.044	-17.574	-17.172
1550	1.55	-10.53	-30.275	-32.532	139.787	70.068	-4.534	-9.593	-12.998
1551	1.551	-9.916	-27.885	-28.69	32.685	38.04	-1.42	-12.644	-14.235
1552	1.552	-12.407	-8.632	-25.263	-10.309	147.243	-2.367	-15.526	-13.714
1553	1.553	-12.774	-26.344	-34.432	-128.654	220.272	-10.276	-12.983	-11.441
1554	1.554	-13.144	-47.322	-48.495	-113.005	23.618	-17.621	-7.304	-14.032
1555	1.555	-15.068	-44.506	-50.963	-243.257	-116.51	-2.899	-9.183	-10.433
1556	1.556	-11.572	-5.971	-48.57	-261.019	63.429	20.538	-12.435	-16.877
1557	1.557	-9.429	32.851	-33.603	-214.041	-52.419	29.844	-6.999	-19.645
1558	1.558	-15.414	-2.183	-12.242	-55.555	-30.882	4.319	-8.967	-16.999
1559	1.559	-23.322	-6.496	7.562	50.314	-49.518	-12.691	-8.423	-9.507
1560	1.56	-18.07	-18.74	10.158	108.518	38.589	-21.962	-5.554	-12.284
1561	1.561	-11.278	-22.286	7.912	57.056	-40.46	-24.662	2.397	-12.944
1562	1.562	-13.779	-25.477	14.375	10.381	-112.184	-22.147	3.597	-8.765
1563	1.563	-9.7	-16.103	-10.703	25.65	-98.411	-15.175	-12.433	-5.175
1564	1.564	-13.165	-13.31	-27.653	13.342	-62.031	-47.099	-38.181	-13.785
1565	1.565	-15.092	9.971	-30.684	-45.385	-28.617	-69.908	-41.513	-19.684
1566	1.566	-13.327	-30.814	-22.302	-55.417	-57.129	-57.504	-32.295	-29.264
1567	1.567	-11.944	-47.251	-19.703	-104.067	-82.912	-15.882	-18.208	-28.011
1568	1.568	-15.211	-22.085	-21.911	30.76	-155.335	0.588	-5.435	-14.774
1569	1.569	-19.25	37.566	-23.956	242.953	-26.144	15.722	-7.664	-9.465
1570	1.57	-17.874	45.738	-14.229	158.933	-77.782	11.311	7.475	1.656
1571	1.571	-10.512	8.809	-15.902	31.112	-29.536	15.395	-1.949	3.084
1572	1.572	-13.601	15.459	-14.29	101.139	72.074	4.209	-17.528	-5.743
1573	1.573	-14.559	-27.068	-12.891	80.306	138.439	7.537	-2.217	-6.833
1574	1.574	-17.071	-54.741	-9.185	-15.771	150.972	10.66	15.789	-3.682
1575	1.575	-16.288	-39.695	-10.334	-103.214	119.128	19.016	18.632	-8.481
1576	1.576	-12.804	1.488	-17.686	-246.327	228.292	11.498	25.494	-9.223
1577	1.577	-16.085	6.913	-10.906	-227.059	127.969	-4.73	12.356	-16.536
1578	1.578	-17.821	-38.532	-13.399	-139.507	115.585	-19.626	24.711	-31.2
1579	1.579	-19.169	-44.482	-6.038	3.713	80.682	-21.556	26.032	-20.5
1580	1.58	-14.715	-38.995	-7.026	138.324	27.101	-33.752	3.943	-14.639
1581	1.581	-21.297	-13.801	-7.81	15.622	96.828	-35.346	-43.523	-12.867
1582	1.582	-15.292	-55.012	-8.591	-191.521	-18.979	-25.369	-77.615	-14.407
1583	1.583	-17.603	-71.471	-10.571	-276.209	-97.832	-34.343	-72.339	-30.273
1584	1.584	-15.656	-25.976	-11.168	-404.623	3.865	-18.724	-45.559	-23.883
1585	1.585	-13.713	4.414	-10.576	-381.523	-34.997	-12.393	-11.075	-18.083
1586	1.586	-15.452	9.832	-14.006	-233.32	-46.268	-10.505	1.855	-9.356
1587	1.587	-8.485	24.905	-6.534	-175.693	-34.999	-1.854	-10.928	-1.405
1588	1.588	-13.324	20.405	-7.406	51.661	-64.247	-3.46	-29.972	2.858
1589	1.589	-14.099	32.725	-10.259	144.171	16.734	3.609	-40.23	11.751
1590	1.59	-16.415	-1.405	-14.547	115.52	-37.146	9.889	-12.136	15.212
1591	1.591	-15.827	-33.371	-10.484	242.958	-26.927	1.484	44.5	-0.88
1592	1.592	-15.245	-29.355	-12.47	265.441	0.349	-10.371	20.002	-26.662
1593	1.593	-13.5	-33.122	-11.97	201.099	-121.175	-11.935	-2.179	-23.415
1594	1.594	-18.336	-16.177	-8.052	142.501	-278.048	-4.778	-8.858	4.796
1595	1.595	-13.694	11.994	-7.837	89.296	-214.009	1.64	-27.098	8.427
1596	1.596	-15.433	0.703	-9.37	104.746	-194.435	-14.001	-10.671	-15.408
1597	1.597	-17.945	-37.1	-10.69	176.528	-106.533	-20.363	-5.575	-37.3
1598	1.598	-12.519	-12.009	-8.124	242.26	-153.615	-10.678	-9.976	-6.177
1599	1.599	-10.582	10.719	-10.943	63.123	-52.004	-8.935	-14.041	-10.276
1600	1.6	-12.51	-10.062	-15.88	37.339	40.725	-7.377	-10.358	-14.002
1601	1.601	-14.252	-36.447	-9.381	106.663	-66.099	-14.53	-0.271	-24.108
1602	1.602	-13.865	-53.572	-11.967	85.378	-137.851	-15.684	-15.917	-27.237
1603	1.603	-13.482	-31.8	-7.97	258.357	-71.64	-9.691	-41.426	-7.525
1604	1.604	-14.647	-6.348	-8.624	141.842	-59.489	-12.821	-38.134	-5.046
1605	1.605	-15.041	31.26	-10.628	162.74	38.517	-17.691	-16.262	-26.188
1606	1.606	-14.664	-44.523	-10.104	258.559	104.714	-13.444	3.497	-17.91
1607	1.607	-10.41	-77.136	-11.491	65.648	116.985	-19.078	37.026	-15.444
1608	1.608	-18.158	-27.867	-13.818	-216.501	106.39	-15.637	23.62	-17.81
1609	1.609	-17.202	-36.9	-14.964	-554.404	37.643	-12.459	11.566	-11.462
1610	1.61	-12.378	-28.91	-13.773	-781.357	100.477	-9.714	-29.617	-5.689
1611	1.611	-8.13	-6.965	-16.462	-574.985	44.096	-6.387	-45.583	-7.472
1612	1.612	-8.904	12.936	-11.618	-462.339	-7.117	-6.968	-30.096	-5.977
1613	1.613	-12.39	6.916	-15.104	-291.889	-67.155	-12.062	2.19	-4.682
1614	1.614	-7.748	1.497	-11.843	-260.978	-74.666	-22.344	23.106	-8.41
1615	1.615	-14.333	6.521	-13.626	-120.174	-184.957	-18.339	34.33	-7.314
1616	1.616	-16.851	2.066	-12.307	-43.476	-40.905	-12.223	-3.536	-10.495
1617	1.617	-14.536	-10.361	-12.72	72.691	-97.824	-15.975	-38.889	-5.744
1618	1.618	-16.48	-6.733	-11.571	93.602	25.366	-32.215	-107.798	-13.744
1619	1.619	-19.778	-3.467	-8.85	112.725	41.784	-34.715	-196.921	-21.119
1620	1.62	-14.379	-12.724	-11.532	130.261	143.542	-24.239	-161.682	-14.366
1621	1.621	-12.457	-9.993	-11.306	82.664	210.048	-26.379	-151.105	-10.154
1622	1.622	-14.404	2.746	-12.049	96.856	175.205	-7.14	-200.491	-7.888
1623	1.623	-11.522	18.982	-7.753	136.278	78.37	0.396	-281.185	-4.463
1624	1.624	-16.383	25.342	-4.811	124.385	92.429	-6.502	-161.694	-9.175
1625	1.625	-14.474	19.493	-3.427	135.036	104.967	-8.473	-81.863	-8.636
1626	1.626	-18.56	-6.861	-5.746	124.919	-13.863	-10.106	-9.341	-8.268
1627	1.627	-15.095	-33.172	-12.339	133.481	-29.136	2.454	188.181	-15.623
1628	1.628	-14.73	-56.984	-27.047	141.308	43.514	-1.885	441.593	-27.453
1629	1.629	-14.358	-66.34	-16.381	148.418	83.31	-0.465	475.427	-32.171
1630	1.63	-10.696	-23.822	-10.511	181.83	71.836	16.417	382.895	-13.507
1631	1.631	-18.064	-5.653	-12.195	163.69	17.851	41.983	411.482	-0.867
1632	1.632	-17.102	-0.232	-7.491	135.965	-51.153	31.802	386.306	1.35
1633	1.633	-16.144	-25.409	-6.083	60.108	-59.951	9.832	409.884	-0.878
1634	1.634	-13.642	-20.983	-9.723	-102.74	-68.07	-15.928	177.11	-2.878
1635	1.635	-14.429	-16.904	-10.851	-172.448	-90.023	-40.052	22.316	-29.254
1636	1.636	-16.369	-5.635	-11.806	-151.241	-96.651	-24.688	-174.58	-25.64
1637	1.637	-18.314	4.459	-14.666	-16.228	-17.341	-27.484	-251.032	-22.431
1638	1.638	-15.42	7.603	-17.09	71.608	36.881	6.191	-274.006	-13.22
1639	1.639	-17.94	-0.689	-14.692	183.403	46.794	20.237	-252.895	-4.931
1640	1.64	-14.654	-28.916	-16.542	140.799	20.212	8.522	-271.916	-2.391
1641	1.641	-13.496	-25.249	-17.037	128.114	-69.246	-17.008	-184.193	4.596
1642	1.642	-13.892	-1.49	-12.896	140.414	-104.8	-33.539	-136.201	-1.801
1643	1.643	-16.61	1.546	-5.87	86.639	-28.922	-36.279	-121.525	-3.793
1644	1.644	-16.821	-1.207	0.951	-41.381	20.162	-50.21	-134.535	-5.618
1645	1.645	-14.913	-13.984	-1.566	-198.73	100.423	-47.677	-122.591	-20.009
1646	1.646	-14.731	-20.927	-5.641	-135.15	45.779	-26.772	-154.839	-21.968
1647	1.647	-15.331	-23.066	-12.219	-385.292	-4.107	-12.586	-105.131	-13.25
1648	1.648	-13.797	-5.689	-25.383	-283.037	-85.171	-14.72	-42.172	-14.805
1649	1.649	-14.77	-40.751	-23.432	-127.942	-53.135	-21.376	-33.714	-4.698
1650	1.65	-11.879	-35.731	-18.155	-99.999	-83.263	-14.943	-26.092	-8.315
1651	1.651	-12.289	-3.825	-16.568	-279.548	-3.052	-13.195	-19.308	-19.103
1652	1.652	-13.463	8.527	-9.425	-209.984	50.505	-4.326	-13.174	-20.408
1653	1.653	-14.252	-10.3	-5.915	-231.222	79.438	10.471	25.564	-11.438
1654	1.654	-12.915	6.713	-12.066	-135.082	-55.606	1.525	30.339	-5.351
1655	1.655	-12.17	-2.577	-13.202	-12.758	-229.732	-6.379	16.406	-8.367
1656	1.656	-15.871	11.556	-20.097	34.645	-114.355	15.113	-4.813	-9.275
1657	1.657	-13.379	8.968	-22.702	-8.689	-9.292	24.107	-62.172	-15.233
1658	1.658	-13.791	11.232	-17.169	4.105	-67.754	47.928	-184.856	-15.963
1659	1.659	-16.734	4.838	-15.324	39.142	-51.18	57.801	-202.65	-13.999
1660	1.66	-14.827	-24.225	-10.781	49.226	-131.905	38.622	-186.991	-10.679
1661	1.661	-17.557	-86.757	-4.253	38.609	-118.718	56.959	-57.122	-1.728
1662	1.662	-17.38	-77.873	-0.049	47.139	-185.576	92.484	-4.859	2.005
1663	1.663	-14.69	-69.755	-0.92	55.134	-175.113	47.501	106.199	-6.268
1664	1.664	-15.869	-47.719	-2.922	62.59	-230.768	41.955	235.987	-3.119
1665	1.665	-18.785	-27.83	-6.224	56.193	-182.957	36.937	288.15	5.837
1666	1.666	-13.58	-21.875	-5.646	62.533	-86.137	42.326	240.271	-0.106
1667	1.667	-11.673	-16.517	-13.593	68.352	-21.863	-7.651	254.341	-16.114
1668	1.668	-14.985	-11.558	-29.276	43.661	59.834	-0.786	267.257	-37.167
1669	1.669	-8.422	-16.101	-35.616	30.55	4.189	-6.569	255.204	-28.821
1670	1.67	-12.698	-12.105	-25.888	10.221	-7.241	10.062	113.848	-0.572
1671	1.671	-10.396	-0.97	-20.631	14.21	-17.343	-65.452	-97.968	3.095
1672	1.672	-6.93	-11.12	-22.207	-2.6	-59.171	-141.158	-126.096	-6.952
1673	1.673	-7.532	-33.064	-18.113	-5.526	-38.459	-170.625	-151.736	-3.816
1674	1.674	-9.29	-24.827	-6.417	8.76	60.887	-197.233	-268.163	-23.518
1675	1.675	-12.799	-7.094	10.953	16.425	102.405	-254.076	-247.023	-41.302
1676	1.676	-13.212	-9.498	13.185	32.77	87.548	-246.708	-35.217	-48.253
1677	1.677	-14.405	5.284	2.343	64.703	50.198	-145.916	274.869	-24.841
1678	1.678	-20.425	18.67	-19.122	105.87	102.418	70.8	151.28	9.598
1679	1.679	-19.671	9.78	-44.753	55.837	11.924	225.74	-336.595	41.528
1680	1.68	-15.633	-11.087	-34.706	22.218	46.029	197.547	-402.846	53.893
1681	1.681	-26.488	-8.479	-31.642	-8.338	142.322	120.556	-221.732	19.795
1682	1.682	-15.476	-16.117	-23.381	-25.007	-3.766	97.168	-166.859	6.211
1683	1.683	-14.143	-9.206	-10.603	-100.927	14.201	160.461	-17.209	-31.35
1684	1.684	-13.002	-2.884	-8.268	-133.763	-4.395	217.85	27.874	-26.387
1685	1.685	-19.018	-8.742	6.59	-124.344	74.062	165.03	-13.832	-12.922
1686	1.686	-15.93	-0.113	-22.53	-98.122	29.656	-42.267	-51.974	7.693
1687	1.687	-12.264	-14.122	-51.652	-41.638	-37.29	-239.879	49.502	3.946
1688	1.688	-21.178	-12.64	-32.887	-4.917	-67.554	-413.175	203.847	-33.829
1689	1.689	-20.025	-11.349	-36.077	-11.677	-80.465	-439.267	62.348	-69.1
1690	1.69	-20.999	-12.597	-32.852	-17.784	-135.724	-416.595	-14.982	-55.621
1691	1.691	-14.23	-6.698	-17.797	-1.704	-48.008	-99.426	-85.081	-34.979
1692	1.692	-15.006	9.283	-3.51	3.496	-13.55	35.948	-72.564	-9.651
1693	1.693	-6.107	-7.033	4.131	-11.818	104.905	158.875	75.556	16.659
1694	1.694	-4.952	-26.253	39.278	-16.543	120.044	270.815	56.389	19.885
1695	1.695	-14.636	-28.824	34.364	-20.994	162.661	372.409	-66.097	-21.028
1696	1.696	-10.959	-12.627	11.699	-25.127	201.6	92.685	-113.614	-59.866
1697	1.697	-16.962	-14.829	7.83	5.501	69.858	-170.782	-156.642	-44.963
1698	1.698	-20.06	-1.351	-10.723	-7.341	86.887	-69.147	-37.996	-49.591
1699	1.699	-13.288	-10.1	-41.462	-11.274	134.035	147.331	9.886	-53.778
1700	1.7	-7.289	-18.1	-28.845	-14.618	90.609	287.628	53.328	-35.092
1701	1.701	-17.936	-28.225	20.466	-11.502	50.929	-46.148	93.106	-31.842
1702	1.702	-16.589	-13.925	121.225	-14.28	-8.772	-273.596	129.021	-34.961
1703	1.703	-12.915	-23.612	77.725	-6.681	45.444	-397.813	292.103	-26.721
1704	1.704	-6.907	-18.42	64.19	-18.207	134.428	-360.871	315.688	-14.03
1705	1.705	-12.131	-4.117	4.382	-7.346	122.675	-259.332	337.154	-7.07
1706	1.706	-13.092	-2.202	-28.184	-1.204	-39.951	-104.999	356.661	16.325
1707	1.707	-10.578	-28.531	-37.934	-9.54	-109.299	-21.29	199.454	13.21
1708	1.708	-4.961	-24.862	-28.77	-10.77	-129.834	3.705	-33.276	21.51
1709	1.709	-15.793	-7.838	-20.33	-0.385	44.054	26.565	-188.08	18.936
1710	1.71	-17.333	-10.94	-57.041	-3.729	-24.92	47.498	-215.87	2.615
1711	1.711	-18.673	-2.65	-50.327	-2.255	-172.454	66.354	-190.004	-8.12
1712	1.712	-17.485	-5.234	-7.719	-2.942	1.446	48.492	-119.911	-2.394
1713	1.713	-20.93	-7.591	-35.249	0.223	25.571	64.068	-55.963	-7.637
1714	1.714	-19.913	-5.469	-70.554	-0.303	47.88	78.01	-36.227	-12.29
1715	1.715	-18.904	-11.248	-66.646	-7.417	68.444	90.785	-52.974	-13.665
1716	1.716	-12.868	-9.45	-46.469	-8.179	17.521	78.704	-99.965	-14.811
1717	1.717	-15.148	-14.027	-43.088	-10.509	98.745	89.295	-113.8	-1.638
1718	1.718	-19.933	-0.987	-74.07	-14.407	-58.254	98.843	-126.554	3.577
1719	1.719	-17.957	-23.745	-61.547	-3.451	7.154	89.704	-114.418	17.888
1720	1.72	-11.334	-14.373	-34.978	7.668	-241.217	81.527	-168.371	19.842
1721	1.721	-12.064	-16.994	16.954	-2.329	-205.303	44.669	-118.966	-6.418
1722	1.722	-11.255	-19.413	113.94	4.121	-110.688	38.113	-74.389	-25.132
1723	1.723	-13.146	-7.716	48.736	-6.676	-80.71	44.026	-50.115	-21.806
1724	1.724	-9.82	-22.556	-10.299	-28.31	49.298	38.441	-42.855	-12.487
1725	1.725	-8.038	-24.409	22.751	-37.549	74.593	33.255	3.826	-9.78
1726	1.726	-7.62	-15.6	92.328	-11.949	13.099	37.638	70.909	2.995
1727	1.727	-13.974	1.909	47.99	-1.824	188.312	8.639	133.567	-3.97
1728	1.728	-13.165	4.329	-41.537	1.356	-19.297	5.179	93.311	-18.836
1729	1.729	-9.08	-10.461	-77.509	-6.87	-101.601	15.656	41.828	-5.193
1730	1.73	-13.891	-20.049	-45.493	0.708	-125.163	13.037	-5.227	17.768
1731	1.731	-17.157	-14.762	-16.233	-15.558	-193.052	-6.287	-23.596	14.794
1732	1.732	-13.065	-38.499	-61.19	-39.011	-254.699	-34.209	-73.493	-10.674
1733	1.733	-13.413	-41.726	-53.256	-42.157	-156.717	0.118	-66.799	20.358
1734	1.734	-13.759	-38.559	-1.707	-33.926	-137.578	23.193	-36.169	16.328
1735	1.735	-19.524	-7.328	31.666	-10.786	70.952	11	-41.343	-2.409
1736	1.736	-17.168	-3.196	25.536	-7.724	44.533	-7.667	-36.123	-19.381
1737	1.737	-16.555	-6.796	-46.56	-21.838	71.767	23.201	-31.535	-41.179
1738	1.738	-15.936	-10.02	-115.424	-8.979	189.631	68.895	-2.3	-21.385
1739	1.739	-16.485	-0.666	-106.159	-11.182	169.919	38.291	9.192	-3.556
1740	1.74	-15.108	-8.927	-97.603	-13.201	190.482	32.758	19.331	-10.501
1741	1.741	-15.465	-16.412	-74.937	-7.298	174.351	37.818	10.018	-42.371
1742	1.742	-13.302	-14.024	-0.302	-15.894	32.472	42.737	-9.807	-55.821
1743	1.743	-12.881	-11.808	-9.578	-17.331	-23.887	-19.1	-43.356	-9.808
1744	1.744	-11.677	-17.551	-0.365	-4.259	-75.035	-116.845	-20.47	-3.638
1745	1.745	-15.125	-19.246	-40.654	-12.864	37.489	-50.313	-24.54	24.202
1746	1.746	-11.817	-8.164	-47.48	-8.121	24.384	-37.94	-28.364	59.559
1747	1.747	-12.951	-9.445	-53.64	-12.286	-66.526	-113.699	-11.507	36.835
1748	1.748	-12.552	-15.761	-47.394	-11.001	17.927	-163.205	3.984	-17.23
1749	1.749	-13.692	-14.515	-31.094	-7.414	-35.394	-46.578	12.237	-39.161
1750	1.75	-9.416	-4.773	44.055	-14.686	-24.655	-93.699	14.714	-72.521
1751	1.751	-7.649	-11.098	206.337	-21.384	20.745	-136.142	16.984	-78.386
1752	1.752	-13.449	-12.21	368.783	-8.142	13.178	-17.271	6.23	-17.308
1753	1.753	-22.341	-6.924	304.804	-2.255	-23.363	30.621	0.259	-9.041
1754	1.754	-14.007	-7.834	92.418	-3.911	23.799	45.209	-12.015	-60.517
1755	1.755	-17.088	-13.774	-49.039	-5.389	-67.457	58.726	-7.499	-40.389
1756	1.756	-12.247	-12.924	-177.539	-12.472	-27.994	47.355	-6.326	-34.221
1757	1.757	-14.757	-16.342	-247.566	-11.241	-63.975	-49.791	-2.903	-28.641
1758	1.758	-15.529	-16.881	-226.766	-12.351	-118.613	-167.62	-9.39	6.715
1759	1.759	-19.005	-20.894	-130.858	-11.332	-30.402	-278.316	-26.161	11.271
1760	1.76	-19.589	-15.019	-8.556	-6.436	-19.07	-118.863	-10.682	32.085
1761	1.761	-28.493	-14.176	70.828	-8.899	77.928	29.9	16.278	20.956
1762	1.762	-32.175	-14.685	-30.255	-6.52	-67.76	-65.801	4.475	-30.407
1763	1.763	-33.339	-14.045	140.982	-9.959	-203.137	-12.941	-26.967	-37.653
1764	1.764	-21.541	-11.079	443.696	-19.976	-256.015	3.288	-56.361	-17.667
1765	1.765	-16.906	-14.496	320.069	-15.684	-177.026	-68.625	-37.898	-35.855
1766	1.766	-15.561	-14.057	57.289	-14.496	-134.484	-55.264	-28.139	-30.422
1767	1.767	-21.954	-12.837	-181.303	-13.308	-174.634	4.506	-12.771	-15.298
1768	1.768	-11.131	-11.625	-274.276	-10.19	-91.888	-27.88	-4.763	-19.69
1769	1.769	-9.798	-17.38	-302.463	-7.272	-38.502	-136.346	2.435	-23.68
1770	1.77	-13.493	-16.579	-379.367	-11.502	-9.51	-179.455	4.45	-27.26
1771	1.771	-5.173	-15.965	-402.421	-12.251	106.052	-87.326	2.039	-17.118
1772	1.772	-12.525	-13.998	-296.213	-8.759	-69.689	20	-3.902	-1.432
1773	1.773	-7.698	-8.55	-199.581	-12.034	-0.656	120.913	-2.225	6.873
1774	1.774	-13.717	-15.09	-111.707	-10.293	-64.789	133.93	8.747	19.622
1775	1.775	-9.675	-15.836	-31.793	-12.826	30.966	74.154	10.067	8.013
1776	1.776	-11.634	-11.741	69.703	-13.236	-21.948	63.128	3.724	10.148
1777	1.777	-13.601	-9.762	267.581	-18.068	-38.4	33.298	-7.033	4.335
1778	1.778	-7.056	-17.05	521.629	-17.478	-82.044	41.934	3.144	-18.528
1779	1.779	-11.347	-10.199	487.748	-15.722	-69.54	66.047	-0.467	-21.674
1780	1.78	-5.765	-7.602	270.766	-12.235	108.769	43.722	-6.449	-18.995
1781	1.781	-16.639	-11.596	129.853	-10.87	82.648	23.496	9.586	-11.475
1782	1.782	-15.117	-13.461	52.811	-4.301	-34.302	41.349	7.225	-13.855
1783	1.783	-16.478	-13.992	-17.135	-9.165	28.39	79.726	5.026	-7.539
1784	1.784	-15.333	-13.354	-38.554	-8.402	46.657	104.664	10.803	2.101
1785	1.785	-14.188	-14.65	-19.632	-10.721	63.131	81.612	-1.384	-3.18
1786	1.786	-11.108	-16.894	-212.293	-5.852	-48.901	77.249	-2.92	1.37
1787	1.787	-14.032	-17.982	-289.143	-10.459	-6.737	27.783	-10.035	8.394
1788	1.788	-14.831	-15.219	-312.42	-9.839	84.46	20.927	-3.561	4.579
1789	1.789	-7.501	-10.16	-291.424	-9.4	23.913	14.691	-2.282	-8.674
1790	1.79	-14.299	-13.425	-349.13	-3.946	55.603	8.943	-5.252	-17.463
1791	1.791	-13.546	-12.846	-331.684	-8.748	44.771	-67.084	-14.031	-19.106
1792	1.792	-15.884	-20.789	-156.691	-9.294	34.788	-121.634	-17.398	-35.081
1793	1.793	-17.835	-14.797	99.427	-18.169	58.11	-112.069	-26.974	-33.042
1794	1.794	-14.559	-13.822	65.443	-19.309	20.187	-49.809	-25.727	-27.296
1795	1.795	-9.153	-14.788	-89.461	-15.793	-14.339	72.069	-12.44	-29.079
1796	1.796	-17.099	-19.048	-5.007	-12.68	-70.058	159.28	-21.025	-27.547
1797	1.797	-9.756	-16.72	123.2	-17.501	-92.881	143.118	-25.545	-11.693
1798	1.798	-20.609	-18.651	379.331	-13.236	7.019	-16.052	-26.747	-13.881
1799	1.799	-13.464	-9.936	549.948	-2.587	-37.018	-164.554	-27.752	-0.434
1800	1.8	-17.15	-13.401	395.015	-3.932	1.611	-260.835	-9.594	4.674
1801	1.801	-11.159	-8.128	197.982	-10.321	12.702	-243.535	29.055	18.841
1802	1.802	-14.261	-7.15	326.38	-13.807	22.967	-196.05	45.645	-6.448
1803	1.803	-15.242	-11.427	303.479	-14.775	71.871	-152.894	20.627	-44.25
1804	1.804	-16.036	-9.142	113.018	-11.871	80.344	-87.041	-11.164	-29.198
1805	1.805	-11.981	-14.028	-117.737	-12.656	201.995	-3.58	-31.766	-6.464
1806	1.806	-16.831	-8.087	-148.895	-7.06	253.838	7.3	-35.302	5.838
1807	1.807	-13.549	-8.918	-177.232	-3.601	173.973	36.952	-11.347	9.471
1808	1.808	-16.459	-12.464	-151.959	-8.27	216.883	45.811	-8.08	19.479
1809	1.809	-17.821	-15.776	-175.338	-11.19	124.337	37.58	-22.031	-2.396
1810	1.81	-19.182	-18.636	-196.457	-13.718	183.604	44.797	-29.421	-16.521
1811	1.811	-17.055	-15.993	-215.532	-19.148	150.691	38.284	-54.997	-44.749
1812	1.812	-16.678	-11.461	-302.864	-12.595	2.279	32.499	-31.011	-33.539
1813	1.813	-15.529	-18.041	-159.616	-15.143	-231.315	38.076	-40.137	4.142
1814	1.814	-12.627	-20.602	-140.297	-9.579	-139.021	63.45	-42.723	29.215
1815	1.815	-11.45	-13.295	-87.514	-11.568	-111.581	68.109	-29.84	6.332
1816	1.816	-11.818	-18.207	-39.787	-13.553	-137.597	30.718	-27.387	-14.424
1817	1.817	-9.672	-15.872	61.068	-11.861	-114.835	15.794	4.692	-33.222
1818	1.818	-7.726	-8.748	73.868	-10.548	-136.528	-6.822	55.162	-43.293
1819	1.819	-11.961	-8.153	37.894	-13.868	-233.258	-10.7	48.737	-52.591
1820	1.82	-20.847	-7.812	-125.178	-8.07	-111.131	-21.813	18.508	-38.472
1821	1.821	-24.508	-10.502	-195.123	-5.761	-158.991	-4.678	-31.266	-4.991
1822	1.822	-13.652	-11.259	-174.222	-10.61	-173.461	-13.766	-24.548	-0.551
1823	1.823	-9.386	-13.197	-155.082	-8.685	-107.994	-5.145	5.946	3.516
1824	1.824	-8.213	-14.855	-137.537	-10.454	-191.653	-12.316	0.62	-15.242
1825	1.825	-9.364	-17.305	-153.188	-7.018	-137.782	-18.945	-24.421	-18.523
1826	1.826	-6.259	-19.676	-80.717	-11.528	-88.587	-8.043	-10.753	-2.878
1827	1.827	-11.084	-26.438	11.749	-7.531	-62.174	-5.91	-14.726	-0.181
1828	1.828	-13.595	-35.37	71.807	-13.403	-86.751	-14.481	-25.88	2.31
1829	1.829	-14.357	-46.154	213.42	-12.687	-79.417	-22.294	-29.102	-9.339
1830	1.83	-13.77	-36.015	194.609	-14.681	-153.156	-6.313	-19.754	-3.008
1831	1.831	-23.828	-27.022	317.144	-8.749	-83.656	8.668	-11.385	6.628
1832	1.832	-33.893	-20.817	269.387	-11.124	51.121	-20.302	-3.795	-9.28
1833	1.833	-22.087	-21.532	254.825	-17.728	224.628	-74.412	-10.754	-19.941
1834	1.834	-20.541	-12.499	162.395	-16.953	248.151	-52.224	-0.113	-14.118
1835	1.835	-21.895	-6.519	30.874	-19.272	184.996	8.472	1.817	-1.907
1836	1.836	-12.989	-3.447	-56.884	-21.194	281.399	0.423	-10.395	15.531
1837	1.837	-9.494	3.375	-73.174	-29.889	158.895	-6.892	-27.846	-0.718
1838	1.838	-10.453	14.929	-59.258	-26.392	174.735	-13.538	-20.909	-19.904
1839	1.839	-9.482	13.494	-72.757	-12.438	-13.108	28.976	-14.524	-17.419
1840	1.84	-11.983	17.804	-84.796	-14.343	63.904	34.329	-4.857	-10.458
1841	1.841	-16.05	8.983	-52.489	-9.089	87.377	29.206	-6.566	-21.102
1842	1.842	-14.121	3.149	-22.984	-10.613	-60.528	-21.302	-4.961	-30.809
1843	1.843	-14.717	-12.701	-31.797	-6.342	-156.504	-95.439	-9.161	-14.985
1844	1.844	-14.151	-14.925	-55.899	-7.498	-68.818	-125.203	-15.534	-25.656
1845	1.845	-17.626	-12.853	-48.331	-4.002	-179.859	-8.787	-7.184	-27.578
1846	1.846	-14.35	-14.832	-54.849	-3.035	-136.379	38.801	-4.087	-11.735
1847	1.847	-11.49	-16.599	-48.725	-2.066	-17.619	-4.359	-8.993	-5.381
1848	1.848	-11.139	-24.562	-53.945	-1.284	30.343	-17.552	-1.258	-15.038
1849	1.849	-16.994	-31.756	-8.117	-6.872	-12.224	-29.519	-2.358	-9.798
1850	1.85	-14.71	-46.079	-38.169	-4.9	-77.344	-18.951	12.27	7.61
1851	1.851	-15.324	-17.004	-43.525	-9.49	-112.186	-9.366	1.571	-4.023
1852	1.852	-13.411	3.748	-28.632	-2.868	-165.573	-0.627	-11.995	-6.13
1853	1.853	-12.861	15.029	-24.338	-5.35	-135.139	-8.84	-17.249	-15.828
1854	1.854	-14.247	11.878	-28.666	-1.256	-17.849	-1.486	3.403	-0.017
1855	1.855	-12.922	9.002	-25.461	-3.16	62.436	5.229	-22.238	6.364
1856	1.856	-12.575	0.906	-16.054	-5.075	-95.515	-12.718	-25.663	-18.77
1857	1.857	-14.549	-1.408	-13.579	-6.795	-115.753	-7.055	-35.008	-1.688
1858	1.858	-14.974	-36.29	-33.904	-14.721	58.211	-11.858	-37.701	-17.31
1859	1.859	-15.772	-81.594	-26.852	-18.202	82.136	-7.232	-24.897	-25.585
1860	1.86	-17.745	-124.014	-11.056	-15.103	146.119	-11.184	-13.27	-33.126
1861	1.861	-14.1	-62.902	-13.605	-6.21	165.713	-14.781	-11.203	-12.058
1862	1.862	-10.837	10.579	-8.165	-2.738	218.409	-31.764	-9.385	-14.794
1863	1.863	-17.446	40.302	-3.309	2.482	139.082	-28.67	-0.788	8.451
1864	1.864	-18.449	31.478	-5.028	-2.364	153.643	-8.964	-5.555	-7.159
1865	1.865	-15.986	39.651	-6.498	-4.889	114.431	-11.518	-4.342	-15.402
1866	1.866	-13.725	106.435	-2.868	-5.673	150.286	-4.607	-8.253	-22.884
1867	1.867	-13.202	115.336	0.62	-12.263	226.404	-2.6	-5.052	-20.538
1868	1.868	-15.201	188.632	-4.522	-20.203	216.967	-0.796	-6.158	-18.4
1869	1.869	-11.199	178.663	2.321	-34.144	83.093	-6.143	-9.107	-16.466
1870	1.87	-14.752	80.035	-7.337	-28.353	-12.817	-1.595	-15.148	-21.696
1871	1.871	-13.468	-91.169	-3.778	-26.625	-29.795	5.477	-9.621	-0.959
1872	1.872	-13.153	-207.605	-0.432	-22.001	-13.303	-3.49	1.045	-3.605
1873	1.873	-14.364	-228.809	-7.864	-9.063	-27.046	-21.573	5.544	-11.075
1874	1.874	-18.674	-171.215	-1.112	6.775	-13.192	-19.173	-16.232	-4.049
1875	1.875	-15.233	-48.762	-3.612	8.864	-72.169	-26.223	-25.636	10.894
1876	1.876	-21.659	62.477	-7.645	10.764	4.285	-7.103	-11.628	-10.342
1877	1.877	-15.699	-67.582	-12.375	2.011	-83.777	0.357	-9.197	-7.592
1878	1.878	-18.055	-120.075	-7.549	-5.978	-214.253	2.604	-6.961	-15.101
1879	1.879	-17.502	-104.286	-15.093	-4.684	-301.04	4.663	-9.181	1.198
1880	1.88	-14.237	-90.068	-9.604	1.636	-284.444	-5.109	-11.156	-9.405
1881	1.881	-17.163	-155.957	-14.281	-11.588	-298.114	-17.357	-2.553	-3.57
1882	1.882	-17.575	-152.786	-14.871	-30.99	-178.87	-28.481	11.681	-22.908
1883	1.883	-15.086	-21.676	-10.75	-48.852	-87.667	-51.01	5.805	-40.707
1884	1.884	-16.457	100.727	-17.365	-41.969	-70.64	-43.943	0.471	-29.13
1885	1.885	-18.602	84.776	-13.29	-44.182	31.389	-40.344	-7.5	-31.327
1886	1.886	-21.323	12.5	-9.747	-32.658	124.31	-22.36	-3.224	-13.93
1887	1.887	-20.929	-53.442	-15.752	-30.822	160.673	16.123	-16.834	14.351
1888	1.888	-16.084	-18.01	-15.546	-29.192	107.05	-0.334	-36.441	7.431
1889	1.889	-20.911	36.003	-19.183	-30.854	-40.55	-5.373	-28.133	-24.463
1890	1.89	-10.844	6.188	-14.087	-20.889	-61.43	8.196	-61.636	-28.889
1891	1.891	-9.486	-56.554	-14.971	-17.323	-118.733	37.242	-75.218	0.161
1892	1.892	-5.802	-81.134	-6.505	-6.587	4.044	26.021	-62.879	3.839
1893	1.893	-9.279	29.835	4.127	-5.343	20.044	8.943	-21.401	-6.224
1894	1.894	-25.332	140.992	-6.131	-9.136	-23.07	11.938	-26.945	-28.08
1895	1.895	-4.224	97.677	-10.011	6.417	-88.756	31.565	8.239	8.884
1896	1.896	9.917	58.061	-9.02	4.162	-76.966	39.128	49.454	13.9
1897	1.897	2.39	46.123	-10.148	-5.651	-66.024	4.169	132.666	-18.031
1898	1.898	0.093	35.089	-24.997	-14.511	-135.056	-20.958	49.243	-13.951
1899	1.899	-6.272	5.245	-10.226	-16.206	-179.618	-16.479	-4.956	12.361
1900	1.9	-15.93	-39.717	-19.975	-29.325	-155.225	-20.509	-14.863	15.668
1901	1.901	-21.126	-31.807	-14.839	-20.753	-118.506	-46.762	-23.788	-18.739
1902	1.902	-16.453	-39.371	-16.463	-12.95	-85.556	-22.903	-15.687	-5.158
1903	1.903	-17.774	-100.178	-12.253	-8.8	5.589	-25.959	-23.071	-1.068
1904	1.904	-18.903	-141.116	-15.968	-7.743	44.781	-62.89	-16.527	-27.374
1905	1.905	-8.03	-119.395	-14.836	0.466	-38.88	-77.922	1.63	-30.639
1906	1.906	-15.144	-72.838	-17.953	-0.641	36.704	-64.317	-59.362	-39.911
1907	1.907	-13.93	-17.952	-13.117	8.129	26.381	-35.273	-83.705	-37.211
1908	1.908	-27.039	-40.077	-15.623	4.495	70.506	-1.195	-76.246	-24.456
1909	1.909	-14.796	-20.277	-11.559	-3.008	126.974	21.659	-56.228	-8.268
1910	1.91	-19.398	-14.438	-6.707	1.69	178.045	25.763	11.04	6.581
1911	1.911	-20.707	1.837	-11.316	-2.713	238.011	22.121	37.857	-10.875
1912	1.912	-16.976	16.784	-5.865	-5.156	115.239	32.216	46.076	-31.966
1913	1.913	-10.919	30.23	-10.668	-8.766	-43.03	35.325	38.787	-34.652
1914	1.914	3.061	42.54	-8.694	-5.584	61.931	27.013	45.417	-27.058
1915	1.915	5.039	53.584	-5.764	-9.756	118.533	14.267	112.573	-34.016
1916	1.916	-3.623	43.238	-4.383	-13.349	99.919	16.617	121.394	-10.599
1917	1.917	-2.026	64.885	-6.686	-17.913	-12.547	-2.519	-0.835	-7.53
1918	1.918	-6.237	78.823	-9.564	-16.297	0.591	-30.767	-53.304	0.736
1919	1.919	-7.347	65.973	-11.482	-12.947	91.365	-49.52	-69.152	3.246
1920	1.92	-13.288	40.181	-12.623	-13.464	54.272	-52.779	-54.822	-8.36
1921	1.921	-14.207	16.275	-13.382	-8.733	-110.03	-49.635	-15.321	-10.504
1922	1.922	-23.056	-12.233	-10.65	-10.765	-41.814	-29.846	-27.107	-20.173
1923	1.923	-17.004	-46.614	-14.098	-10.274	-64.359	3.657	-37.926	-4.307
1924	1.924	-24.305	-69.706	-9.223	-8.986	-46.57	-28.25	-28.026	-6.444
1925	1.925	-25.216	-73.968	-12.466	-14.448	39.578	-57.243	-36.926	-16.109
1926	1.926	-22.647	-92.843	-10.674	-12.54	-73.104	-0.515	-45.047	3.264
1927	1.927	-28.203	-55.06	-13.126	-6.551	-31.179	-8.628	-37.677	0.719
1928	1.928	-30.075	-29.842	-8.6	-8.878	-19.317	-15.982	-31.07	-6.283
1929	1.929	-28.08	-16.345	-11.412	-8.312	-56.137	3.952	-61.402	-16.95
1930	1.93	-23.956	-20.49	-3.385	-14.327	-46.428	-14.203	10.858	-3.396
1931	1.931	-24.282	5.787	-6.764	-23.245	-116.297	24.537	1.057	8.776
1932	1.932	-21.91	-11.261	-14.005	-19.786	-197.756	-10.672	-7.777	-2.284
1933	1.933	-15.283	-20.441	-12.927	-3.752	-209.163	-24.235	16.676	19.336
1934	1.934	-10.396	-34.294	-6.807	-6.091	-120.857	-3.601	-34.939	41.115
1935	1.935	-12.87	-26.291	-2.629	-8.204	-61.546	-7.321	-68.374	-1.526
1936	1.936	-18.445	9.267	-5.984	-2.363	-29.185	-4.067	-1.171	-31.984
1937	1.937	-13.568	24.706	-11.834	-0.565	-39.177	-25.945	-10.028	-59.708
1938	1.938	-16.827	11.305	-4.323	1.048	5.427	-23.157	-34.375	-54.679
1939	1.939	-9.053	15.557	-13.074	-6.046	13.337	-15.567	-12.283	-31.802
1940	1.94	-9.997	19.392	-14.078	-2.294	-83.469	-13.213	7.693	-19.41
1941	1.941	-14.806	-31.977	-19.141	-10.52	-18.053	-11.036	13.72	-8.201
1942	1.942	-10.522	-98.696	-14.147	-9.431	-30.215	-5.18	74.709	-11.495
1943	1.943	-12.812	-89.789	-18.242	-6.374	-19.488	0.066	50.369	-8.432
1944	1.944	-13.365	-49.138	-14.005	-6.99	-9.686	11.068	-31.024	-5.79
1945	1.945	-12.761	-56.424	-18.674	-7.618	16.994	0.99	-41.805	6.918
1946	1.946	-14.473	-49.728	-13.857	-3.957	-39.931	-16.024	-31.835	-0.022
1947	1.947	-14.835	5.501	-10.79	0.862	71.319	-18.335	-22.791	-10.639
1948	1.948	-10.369	27.938	-8.124	-7.879	-8.054	-20.467	-14.491	-0.964
1949	1.949	-10.94	34.867	-13.406	-11.407	35.354	-26.305	7.63	-20.327
1950	1.95	-15.783	-7.453	-13.838	-24.426	153.982	-35.053	1.063	-27.881
1951	1.951	-13.854	9.188	-15.637	-29.522	297.462	-11.313	-4.938	-30.22
1952	1.952	-14.447	34.591	-16.072	-40.419	86.28	5.623	-10.362	-23.903
1953	1.953	-11.942	76.065	-12.454	-38.906	2.817	2.488	-5.321	-18.125
1954	1.954	-14.27	81.736	-14.646	-24.421	29.321	-17.32	8.229	-16.375
1955	1.955	-20.077	6.265	-10.453	-2.956	53.582	-9.934	-12.458	-8.491
1956	1.956	-22.402	-156.328	-12.844	-11.095	33.441	10.971	-61.588	-7.217
1957	1.957	-18.938	-132.906	-15.049	1.857	92.113	8.148	-95.08	9.74
1958	1.958	-17.02	-69.208	-14.544	-4.927	40.71	0.561	-52.512	30.781
1959	1.959	-8.15	-49.883	-12.496	-11.152	121.338	-15.658	-47.08	5.182
1960	1.96	-11.844	-32.302	-13.548	-1.316	79.267	-13.459	-21.88	-11.854
1961	1.961	-15.352	15.499	-9.952	-13.353	40.985	-11.379	1.061	-27.487
1962	1.962	-14.408	30.114	-6.569	-5.257	53.782	-6.036	21.884	-41.575
1963	1.963	-9.592	17.337	-5.313	-15.155	43.73	1.963	33.211	-39.05
1964	1.964	-7.09	77.338	0.768	-16.161	113.399	0.639	57.082	-17.955
1965	1.965	-9.418	131.844	-1.664	-12.511	104.931	-5.763	104.171	-15.263
1966	1.966	-10.005	82.768	4.027	-7.131	48.583	0.171	97.683	2.481
1967	1.967	-9.451	20.531	-2.488	1.938	27.182	7.508	6.202	23.557
1968	1.968	-14.89	-52.534	-1.667	5.575	74.591	-7.226	-33.332	-18.993
1969	1.969	-18.411	-101.689	-2.401	-1.633	32.629	-22.178	-21.615	-24.964
1970	1.97	-12.458	-128.218	-7.224	-8.262	-5.321	-31.841	-32.55	-8.417
1971	1.971	-16.582	-87.476	-10.517	-7.347	-80.417	-26.564	-22.755	-13.337
1972	1.972	-16.05	-50.464	-18.265	-3.137	-47.542	-12.194	-13.889	-8.811
1973	1.973	-16.692	-43.871	-21.369	-7.828	-96.571	-25.676	-22.055	-12.85
1974	1.974	-22.164	11.073	-22.351	-13.686	-87.397	-27.335	-14.743	-24.018
1975	1.975	-15.625	48.006	-23.161	-22.461	-30.303	-16.289	-21.348	-20.631
1976	1.976	-21.658	1.185	-32.098	-30.666	-81.688	5.416	-15.363	1.356
1977	1.977	-20.923	-90.325	-35.587	-33.634	-48.111	14.836	-20.792	4.201
1978	1.978	-19.022	1.921	-36.556	-22.661	-139.544	6.592	-35.867	-13.456
1979	1.979	-17.119	61.651	-33.653	-12.465	-152.54	-26.916	-49.39	-24.943
1980	1.98	-16.564	50.945	-29.418	-3.43	-283.585	-31.497	-37.005	-9.967
1981	1.981	-9.605	1.687	-31.786	-2.147	-160.831	-19.297	-25.718	-0.241
1982	1.982	-10.575	-60.724	-21.011	-5.12	-113.13	-0.631	-15.596	5.01
1983	1.983	-11.348	-68.77	-19.507	-13.899	-12.009	30.309	-12.468	19.287
1984	1.984	-9.008	-120.402	-12.368	-19.759	-130.42	9.71	-9.703	5.758
1985	1.985	-9.571	-180.949	-16.077	-20.605	-114.364	6.147	-17.226	11.075
1986	1.986	-14.189	-58.841	-24.395	-15.654	-41.87	-3.824	-10.256	0.127
1987	1.987	-8.761	63.63	-27.47	-9.55	-28.487	-50.667	-12.323	-21.483
1988	1.988	-9.328	47.706	-14.705	-2.1	31.285	-30.594	-14.217	-62.275
1989	1.989	-8.735	90.784	-16.46	-2.971	107.298	-24.534	-12.461	-45.809
1990	1.99	-9.298	77.562	-11.829	-7.146	77.828	-29.87	-13.967	-20.629
1991	1.991	-10.628	65.743	-4.743	-19.262	51.09	-14.595	-9.646	-7.062
1992	1.992	-17.975	76.531	-3.806	-31.393	-22.379	-9.974	-3.202	13.659
1993	1.993	-18.927	125.787	-7.454	-26.695	-12.67	10.846	0.37	24.873
1994	1.994	-27.814	99.014	-12.782	-13.685	-39.525	-7.844	14.344	1.058
1995	1.995	-16.961	-23.133	-17.703	-25.839	-31.574	-24.789	-3.098	-45.939
1996	1.996	-9.787	-180.712	-8.095	-21.162	-113.089	-21.604	-19.381	-39.329
1997	1.997	-13.454	-244.217	0.736	-13.98	-37.485	-35.655	-8.765	-33.334
1998	1.998	-16.923	-186.532	-0.477	-7.568	-86.895	-22.815	-2.975	-16.863
[truncated: 6,128 more rows]
