# Supplementary material for: Associations between lower-limb muscle activation and knee flexion in post-stroke individuals: A study on the stance-to-swing phases of gait
Source: PLoS One. 2017 Sep 8;12(9):e0183865. doi: 10.1371/journal.pone.0183865 (PMC5590852; doi:10.1371/journal.pone.0183865)
Supplement: S1 Dataset — (ZIP) [file pone.0183865.s001.zip › S1_Dataset/Healthy group/9/4/point.csv]

Frame	Time	sacrum.X	sacrum.Y	sacrum.Z	r asis.X	r asis.Y	r asis.Z	r thigh.X	r thigh.Y	r thigh.Z	r bar 1.X	r bar 1.Y	r bar 1.Z	r knee 1.X	r knee 1.Y	r knee 1.Z	r knee 2.X	r knee 2.Y	r knee 2.Z	r bar 2.X	r bar 2.Y	r bar 2.Z	r mall.X	r mall.Y	r mall.Z	r met.X	r met.Y	r met.Z	l asis.X	l asis.Y	l asis.Z	l thigh.X	l thigh.Y	l thigh.Z	l bar 1.X	l bar 1.Y	l bar 1.Z	l knee 1.X	l knee 1.Y	l knee 1.Z	l knee 2.X	l knee 2.Y	l knee 2.Z	l bar 2.X	l bar 2.Y	l bar 2.Z	l mall.X	l mall.Y	l mall.Z
0	0	2.24	0.83	0.38	2.02	0.81	0.27	NaN	NaN	NaN	2.15	0.57	0.21	2.15	0.43	0.28	2.16	0.36	0.28	2.19	0.24	0.23	NaN	NaN	NaN	NaN	NaN	NaN	NaN	NaN	NaN	NaN	NaN	NaN	NaN	NaN	NaN	NaN	NaN	NaN	2.16	0.36	0.54	2.18	0.25	0.58	2.15	0.07	0.52
1	0.005	2.24	0.83	0.38	2.02	0.81	0.27	NaN	NaN	NaN	2.15	0.57	0.21	2.15	0.43	0.28	2.16	0.36	0.28	2.19	0.24	0.23	NaN	NaN	NaN	NaN	NaN	NaN	NaN	NaN	NaN	NaN	NaN	NaN	NaN	NaN	NaN	NaN	NaN	NaN	2.16	0.36	0.54	2.18	0.25	0.58	2.15	0.07	0.52
2	0.01	2.24	0.83	0.38	2.02	0.81	0.27	NaN	NaN	NaN	2.15	0.57	0.21	2.15	0.43	0.28	2.16	0.36	0.28	2.19	0.24	0.23	NaN	NaN	NaN	NaN	NaN	NaN	NaN	NaN	NaN	NaN	NaN	NaN	NaN	NaN	NaN	NaN	NaN	NaN	2.16	0.36	0.54	2.18	0.25	0.58	2.15	0.07	0.52
3	0.015	2.24	0.83	0.38	2.02	0.81	0.27	NaN	NaN	NaN	2.15	0.57	0.21	2.15	0.43	0.28	2.16	0.36	0.28	2.19	0.24	0.23	NaN	NaN	NaN	NaN	NaN	NaN	NaN	NaN	NaN	NaN	NaN	NaN	NaN	NaN	NaN	NaN	NaN	NaN	2.16	0.36	0.54	2.18	0.25	0.58	2.15	0.07	0.52
4	0.02	2.24	0.83	0.38	2.02	0.81	0.27	NaN	NaN	NaN	2.15	0.57	0.21	2.15	0.43	0.28	2.16	0.36	0.28	2.19	0.24	0.23	NaN	NaN	NaN	NaN	NaN	NaN	NaN	NaN	NaN	NaN	NaN	NaN	NaN	NaN	NaN	NaN	NaN	NaN	2.16	0.36	0.54	2.18	0.25	0.58	2.15	0.07	0.52
5	0.025	2.24	0.83	0.38	2.02	0.81	0.27	NaN	NaN	NaN	2.15	0.57	0.21	2.15	0.43	0.28	2.16	0.36	0.28	2.19	0.24	0.23	NaN	NaN	NaN	NaN	NaN	NaN	NaN	NaN	NaN	NaN	NaN	NaN	NaN	NaN	NaN	NaN	NaN	NaN	2.16	0.36	0.54	2.18	0.25	0.58	2.15	0.07	0.52
6	0.03	2.24	0.83	0.38	2.02	0.81	0.27	NaN	NaN	NaN	2.15	0.57	0.21	2.15	0.43	0.28	2.16	0.36	0.28	2.19	0.24	0.23	NaN	NaN	NaN	NaN	NaN	NaN	NaN	NaN	NaN	NaN	NaN	NaN	NaN	NaN	NaN	NaN	NaN	NaN	2.16	0.36	0.54	2.18	0.25	0.58	2.15	0.07	0.52
7	0.035	2.24	0.83	0.38	2.02	0.81	0.27	NaN	NaN	NaN	2.15	0.57	0.21	2.15	0.43	0.28	2.16	0.36	0.28	2.19	0.24	0.23	NaN	NaN	NaN	NaN	NaN	NaN	NaN	NaN	NaN	NaN	NaN	NaN	NaN	NaN	NaN	NaN	NaN	NaN	2.16	0.36	0.54	2.18	0.25	0.58	2.15	0.07	0.52
8	0.04	2.24	0.83	0.38	2.02	0.81	0.27	NaN	NaN	NaN	2.15	0.57	0.21	2.15	0.43	0.28	2.16	0.36	0.28	2.19	0.24	0.23	NaN	NaN	NaN	NaN	NaN	NaN	NaN	NaN	NaN	NaN	NaN	NaN	NaN	NaN	NaN	NaN	NaN	NaN	2.16	0.36	0.54	2.18	0.25	0.58	2.15	0.07	0.52
9	0.045	2.24	0.83	0.38	2.02	0.81	0.27	NaN	NaN	NaN	2.15	0.57	0.21	2.15	0.43	0.28	2.16	0.36	0.28	2.19	0.24	0.23	NaN	NaN	NaN	NaN	NaN	NaN	NaN	NaN	NaN	NaN	NaN	NaN	NaN	NaN	NaN	NaN	NaN	NaN	2.16	0.36	0.54	2.18	0.25	0.58	2.15	0.07	0.52
10	0.05	2.24	0.83	0.38	2.02	0.81	0.27	NaN	NaN	NaN	2.15	0.57	0.21	2.15	0.43	0.28	2.16	0.36	0.28	2.19	0.24	0.23	NaN	NaN	NaN	NaN	NaN	NaN	NaN	NaN	NaN	NaN	NaN	NaN	NaN	NaN	NaN	NaN	NaN	NaN	2.16	0.36	0.54	2.18	0.25	0.58	2.15	0.07	0.52
11	0.055	2.24	0.83	0.38	2.02	0.81	0.27	NaN	NaN	NaN	2.15	0.57	0.21	2.15	0.43	0.28	2.16	0.36	0.28	2.19	0.24	0.23	NaN	NaN	NaN	NaN	NaN	NaN	NaN	NaN	NaN	NaN	NaN	NaN	NaN	NaN	NaN	NaN	NaN	NaN	2.16	0.36	0.54	2.18	0.25	0.58	2.15	0.07	0.52
12	0.06	2.24	0.83	0.38	2.02	0.81	0.27	NaN	NaN	NaN	2.15	0.57	0.21	2.15	0.43	0.28	2.16	0.36	0.28	2.19	0.24	0.23	NaN	NaN	NaN	NaN	NaN	NaN	NaN	NaN	NaN	NaN	NaN	NaN	NaN	NaN	NaN	NaN	NaN	NaN	2.16	0.36	0.54	2.18	0.25	0.58	2.15	0.07	0.52
13	0.065	2.24	0.83	0.38	2.02	0.81	0.27	NaN	NaN	NaN	2.15	0.57	0.21	2.15	0.43	0.28	2.16	0.36	0.28	2.19	0.24	0.23	NaN	NaN	NaN	NaN	NaN	NaN	NaN	NaN	NaN	NaN	NaN	NaN	NaN	NaN	NaN	NaN	NaN	NaN	2.16	0.36	0.54	2.18	0.25	0.58	2.15	0.07	0.52
14	0.07	2.24	0.83	0.38	2.02	0.81	0.27	NaN	NaN	NaN	2.15	0.57	0.21	2.15	0.43	0.28	2.16	0.36	0.28	2.19	0.24	0.23	NaN	NaN	NaN	NaN	NaN	NaN	NaN	NaN	NaN	NaN	NaN	NaN	NaN	NaN	NaN	NaN	NaN	NaN	2.16	0.36	0.54	2.18	0.25	0.58	2.15	0.07	0.52
15	0.075	2.24	0.83	0.38	2.02	0.81	0.27	NaN	NaN	NaN	2.15	0.57	0.21	2.15	0.43	0.28	2.16	0.36	0.28	2.19	0.24	0.23	NaN	NaN	NaN	NaN	NaN	NaN	NaN	NaN	NaN	NaN	NaN	NaN	NaN	NaN	NaN	NaN	NaN	NaN	2.16	0.36	0.54	2.18	0.25	0.58	2.15	0.07	0.52
16	0.08	2.24	0.83	0.38	2.02	0.81	0.27	NaN	NaN	NaN	2.15	0.57	0.21	2.15	0.43	0.28	2.16	0.36	0.28	2.19	0.24	0.23	NaN	NaN	NaN	NaN	NaN	NaN	NaN	NaN	NaN	NaN	NaN	NaN	NaN	NaN	NaN	NaN	NaN	NaN	2.16	0.36	0.54	2.18	0.25	0.58	2.15	0.07	0.52
17	0.085	2.24	0.83	0.38	2.02	0.81	0.27	NaN	NaN	NaN	2.15	0.57	0.21	2.15	0.43	0.28	2.16	0.36	0.28	2.19	0.24	0.23	NaN	NaN	NaN	NaN	NaN	NaN	NaN	NaN	NaN	NaN	NaN	NaN	NaN	NaN	NaN	NaN	NaN	NaN	2.16	0.36	0.54	2.18	0.25	0.58	2.15	0.07	0.52
18	0.09	2.24	0.83	0.38	2.02	0.81	0.27	NaN	NaN	NaN	2.15	0.57	0.21	2.15	0.43	0.28	2.16	0.36	0.28	2.19	0.24	0.23	NaN	NaN	NaN	NaN	NaN	NaN	NaN	NaN	NaN	NaN	NaN	NaN	NaN	NaN	NaN	NaN	NaN	NaN	2.16	0.36	0.54	2.18	0.25	0.58	2.15	0.07	0.52
19	0.095	2.24	0.83	0.38	2.02	0.81	0.27	NaN	NaN	NaN	2.15	0.57	0.21	2.15	0.43	0.28	2.16	0.36	0.28	2.19	0.24	0.23	NaN	NaN	NaN	NaN	NaN	NaN	NaN	NaN	NaN	NaN	NaN	NaN	NaN	NaN	NaN	NaN	NaN	NaN	2.16	0.36	0.54	2.18	0.25	0.58	2.15	0.07	0.52
20	0.1	2.24	0.83	0.38	2.02	0.81	0.27	NaN	NaN	NaN	2.15	0.57	0.21	2.15	0.43	0.28	2.16	0.36	0.28	2.19	0.24	0.23	NaN	NaN	NaN	NaN	NaN	NaN	NaN	NaN	NaN	NaN	NaN	NaN	NaN	NaN	NaN	NaN	NaN	NaN	2.16	0.36	0.54	2.18	0.25	0.58	2.15	0.07	0.52
21	0.105	2.24	0.83	0.38	2.02	0.81	0.27	NaN	NaN	NaN	2.15	0.57	0.21	2.15	0.43	0.28	2.16	0.36	0.28	2.19	0.24	0.23	NaN	NaN	NaN	NaN	NaN	NaN	NaN	NaN	NaN	NaN	NaN	NaN	NaN	NaN	NaN	NaN	NaN	NaN	2.16	0.36	0.54	2.18	0.25	0.58	2.15	0.07	0.52
22	0.11	2.24	0.83	0.38	2.02	0.81	0.27	NaN	NaN	NaN	2.15	0.57	0.21	2.15	0.43	0.28	2.16	0.36	0.28	2.19	0.24	0.23	NaN	NaN	NaN	NaN	NaN	NaN	NaN	NaN	NaN	NaN	NaN	NaN	NaN	NaN	NaN	NaN	NaN	NaN	2.16	0.36	0.54	2.18	0.25	0.58	2.15	0.07	0.52
23	0.115	2.24	0.83	0.38	2.02	0.81	0.27	NaN	NaN	NaN	2.15	0.57	0.21	2.15	0.43	0.28	2.16	0.36	0.28	2.19	0.24	0.23	NaN	NaN	NaN	NaN	NaN	NaN	NaN	NaN	NaN	NaN	NaN	NaN	NaN	NaN	NaN	NaN	NaN	NaN	2.16	0.36	0.54	2.18	0.25	0.58	2.15	0.07	0.52
24	0.12	2.24	0.83	0.38	2.02	0.81	0.27	NaN	NaN	NaN	2.15	0.57	0.21	2.15	0.43	0.28	2.16	0.36	0.28	2.19	0.24	0.23	NaN	NaN	NaN	NaN	NaN	NaN	NaN	NaN	NaN	NaN	NaN	NaN	NaN	NaN	NaN	NaN	NaN	NaN	2.16	0.36	0.54	2.18	0.25	0.58	2.15	0.07	0.52
25	0.125	2.24	0.83	0.38	2.02	0.81	0.27	NaN	NaN	NaN	2.15	0.57	0.21	2.15	0.43	0.28	2.16	0.36	0.28	2.19	0.24	0.23	NaN	NaN	NaN	NaN	NaN	NaN	NaN	NaN	NaN	NaN	NaN	NaN	NaN	NaN	NaN	NaN	NaN	NaN	2.16	0.36	0.54	2.18	0.25	0.58	2.15	0.07	0.52
26	0.13	2.24	0.83	0.38	2.02	0.81	0.27	NaN	NaN	NaN	2.15	0.57	0.21	2.15	0.43	0.28	2.16	0.36	0.28	2.19	0.24	0.23	NaN	NaN	NaN	NaN	NaN	NaN	NaN	NaN	NaN	NaN	NaN	NaN	NaN	NaN	NaN	NaN	NaN	NaN	2.16	0.36	0.54	2.18	0.25	0.58	2.15	0.07	0.52
27	0.135	2.24	0.83	0.38	2.02	0.81	0.27	NaN	NaN	NaN	2.15	0.57	0.21	2.15	0.43	0.28	2.16	0.36	0.28	2.19	0.24	0.23	NaN	NaN	NaN	NaN	NaN	NaN	NaN	NaN	NaN	NaN	NaN	NaN	NaN	NaN	NaN	NaN	NaN	NaN	2.16	0.36	0.54	2.18	0.25	0.58	2.15	0.07	0.52
28	0.14	2.24	0.83	0.38	2.02	0.81	0.27	NaN	NaN	NaN	2.15	0.57	0.21	2.15	0.43	0.28	2.16	0.36	0.28	2.19	0.24	0.23	NaN	NaN	NaN	NaN	NaN	NaN	NaN	NaN	NaN	NaN	NaN	NaN	NaN	NaN	NaN	NaN	NaN	NaN	2.16	0.36	0.54	2.18	0.25	0.58	2.15	0.07	0.52
29	0.145	2.24	0.83	0.38	2.02	0.81	0.27	NaN	NaN	NaN	2.15	0.57	0.21	2.15	0.43	0.28	2.16	0.36	0.28	2.19	0.24	0.23	NaN	NaN	NaN	NaN	NaN	NaN	NaN	NaN	NaN	NaN	NaN	NaN	NaN	NaN	NaN	NaN	NaN	NaN	2.16	0.36	0.54	2.18	0.25	0.58	2.15	0.07	0.52
30	0.15	2.24	0.83	0.38	2.02	0.81	0.27	NaN	NaN	NaN	2.15	0.57	0.21	2.15	0.43	0.28	2.16	0.36	0.28	2.19	0.24	0.23	NaN	NaN	NaN	NaN	NaN	NaN	NaN	NaN	NaN	NaN	NaN	NaN	NaN	NaN	NaN	NaN	NaN	NaN	2.16	0.36	0.54	2.18	0.25	0.58	2.15	0.07	0.52
31	0.155	2.24	0.83	0.38	2.02	0.81	0.27	NaN	NaN	NaN	2.15	0.57	0.21	2.15	0.43	0.28	2.16	0.36	0.28	2.19	0.24	0.23	NaN	NaN	NaN	NaN	NaN	NaN	NaN	NaN	NaN	NaN	NaN	NaN	NaN	NaN	NaN	NaN	NaN	NaN	2.16	0.36	0.54	2.18	0.25	0.58	2.15	0.07	0.52
32	0.16	2.24	0.83	0.38	2.02	0.81	0.27	NaN	NaN	NaN	2.15	0.57	0.21	2.15	0.43	0.28	2.16	0.36	0.28	2.19	0.24	0.23	NaN	NaN	NaN	NaN	NaN	NaN	NaN	NaN	NaN	NaN	NaN	NaN	NaN	NaN	NaN	NaN	NaN	NaN	2.16	0.36	0.54	2.18	0.25	0.58	2.15	0.07	0.52
33	0.165	2.24	0.83	0.38	2.02	0.81	0.27	NaN	NaN	NaN	2.15	0.57	0.21	2.15	0.43	0.28	2.16	0.36	0.28	2.19	0.24	0.23	NaN	NaN	NaN	NaN	NaN	NaN	NaN	NaN	NaN	NaN	NaN	NaN	NaN	NaN	NaN	NaN	NaN	NaN	2.16	0.36	0.54	2.18	0.25	0.58	2.15	0.07	0.52
34	0.17	2.24	0.83	0.38	2.02	0.81	0.27	NaN	NaN	NaN	2.15	0.57	0.21	2.15	0.43	0.28	2.16	0.36	0.28	2.19	0.24	0.23	NaN	NaN	NaN	NaN	NaN	NaN	NaN	NaN	NaN	NaN	NaN	NaN	NaN	NaN	NaN	NaN	NaN	NaN	2.16	0.36	0.54	2.18	0.25	0.58	2.15	0.07	0.52
35	0.175	2.24	0.83	0.38	2.02	0.81	0.27	NaN	NaN	NaN	2.15	0.57	0.21	2.15	0.43	0.28	2.16	0.36	0.28	2.19	0.24	0.23	NaN	NaN	NaN	NaN	NaN	NaN	NaN	NaN	NaN	NaN	NaN	NaN	NaN	NaN	NaN	NaN	NaN	NaN	2.16	0.36	0.54	2.18	0.25	0.58	2.15	0.07	0.52
36	0.18	2.24	0.83	0.38	2.02	0.81	0.27	NaN	NaN	NaN	2.15	0.57	0.21	2.15	0.43	0.28	2.16	0.36	0.28	2.19	0.24	0.23	NaN	NaN	NaN	NaN	NaN	NaN	NaN	NaN	NaN	NaN	NaN	NaN	NaN	NaN	NaN	NaN	NaN	NaN	2.16	0.36	0.54	2.18	0.25	0.58	2.15	0.07	0.52
37	0.185	2.24	0.83	0.38	2.02	0.81	0.27	NaN	NaN	NaN	2.15	0.57	0.21	2.15	0.43	0.28	2.16	0.36	0.28	2.19	0.24	0.23	NaN	NaN	NaN	NaN	NaN	NaN	NaN	NaN	NaN	NaN	NaN	NaN	NaN	NaN	NaN	NaN	NaN	NaN	2.16	0.36	0.54	2.18	0.25	0.58	2.15	0.07	0.52
38	0.19	2.24	0.83	0.38	2.02	0.81	0.27	NaN	NaN	NaN	2.15	0.57	0.21	2.15	0.43	0.28	2.16	0.36	0.28	2.19	0.24	0.23	NaN	NaN	NaN	NaN	NaN	NaN	NaN	NaN	NaN	NaN	NaN	NaN	NaN	NaN	NaN	NaN	NaN	NaN	2.16	0.36	0.54	2.18	0.25	0.58	2.15	0.07	0.52
39	0.195	2.24	0.83	0.38	2.02	0.81	0.27	NaN	NaN	NaN	2.15	0.57	0.21	2.15	0.43	0.28	2.16	0.36	0.28	2.19	0.24	0.23	NaN	NaN	NaN	NaN	NaN	NaN	NaN	NaN	NaN	NaN	NaN	NaN	NaN	NaN	NaN	NaN	NaN	NaN	2.16	0.36	0.54	2.18	0.25	0.58	2.15	0.07	0.52
40	0.2	2.24	0.83	0.38	2.02	0.81	0.27	NaN	NaN	NaN	2.15	0.57	0.21	2.15	0.43	0.28	2.16	0.36	0.28	2.19	0.24	0.23	NaN	NaN	NaN	NaN	NaN	NaN	NaN	NaN	NaN	NaN	NaN	NaN	NaN	NaN	NaN	NaN	NaN	NaN	2.16	0.36	0.54	2.18	0.25	0.58	2.15	0.07	0.52
41	0.205	2.24	0.83	0.38	2.02	0.81	0.27	NaN	NaN	NaN	2.15	0.57	0.21	2.15	0.43	0.28	2.16	0.36	0.28	2.19	0.24	0.23	NaN	NaN	NaN	NaN	NaN	NaN	NaN	NaN	NaN	NaN	NaN	NaN	NaN	NaN	NaN	NaN	NaN	NaN	2.16	0.36	0.54	2.18	0.25	0.58	2.15	0.07	0.52
42	0.21	2.24	0.83	0.38	2.02	0.81	0.27	NaN	NaN	NaN	2.15	0.57	0.21	2.15	0.43	0.28	2.16	0.36	0.28	2.19	0.24	0.23	NaN	NaN	NaN	NaN	NaN	NaN	NaN	NaN	NaN	NaN	NaN	NaN	NaN	NaN	NaN	NaN	NaN	NaN	2.16	0.36	0.54	2.18	0.25	0.58	2.15	0.07	0.52
43	0.215	2.24	0.83	0.38	2.02	0.81	0.27	NaN	NaN	NaN	2.15	0.57	0.21	2.15	0.43	0.28	2.16	0.36	0.28	2.19	0.24	0.23	NaN	NaN	NaN	NaN	NaN	NaN	NaN	NaN	NaN	NaN	NaN	NaN	NaN	NaN	NaN	NaN	NaN	NaN	2.16	0.36	0.54	2.18	0.25	0.58	2.15	0.07	0.52
44	0.22	2.24	0.83	0.38	2.02	0.81	0.27	NaN	NaN	NaN	2.15	0.57	0.21	2.15	0.43	0.28	2.16	0.36	0.28	2.19	0.24	0.23	NaN	NaN	NaN	NaN	NaN	NaN	NaN	NaN	NaN	NaN	NaN	NaN	NaN	NaN	NaN	NaN	NaN	NaN	2.16	0.36	0.54	2.18	0.25	0.58	2.15	0.07	0.52
45	0.225	2.24	0.83	0.38	2.02	0.81	0.27	NaN	NaN	NaN	2.15	0.57	0.21	2.15	0.43	0.28	2.16	0.36	0.28	2.19	0.24	0.23	NaN	NaN	NaN	NaN	NaN	NaN	NaN	NaN	NaN	NaN	NaN	NaN	NaN	NaN	NaN	NaN	NaN	NaN	2.16	0.36	0.54	2.18	0.25	0.58	2.15	0.07	0.52
46	0.23	2.24	0.83	0.38	2.02	0.81	0.27	NaN	NaN	NaN	2.15	0.57	0.21	2.15	0.43	0.28	2.16	0.36	0.28	2.19	0.24	0.23	NaN	NaN	NaN	NaN	NaN	NaN	NaN	NaN	NaN	NaN	NaN	NaN	NaN	NaN	NaN	NaN	NaN	NaN	2.16	0.36	0.54	2.18	0.25	0.58	2.15	0.07	0.52
47	0.235	2.24	0.83	0.38	2.02	0.81	0.27	NaN	NaN	NaN	2.15	0.57	0.21	2.15	0.43	0.28	2.16	0.36	0.28	2.19	0.24	0.23	NaN	NaN	NaN	NaN	NaN	NaN	NaN	NaN	NaN	NaN	NaN	NaN	NaN	NaN	NaN	NaN	NaN	NaN	2.16	0.36	0.54	2.18	0.25	0.58	2.15	0.07	0.52
48	0.24	2.24	0.83	0.38	2.02	0.81	0.27	NaN	NaN	NaN	2.15	0.57	0.21	2.15	0.43	0.28	2.16	0.36	0.28	2.19	0.24	0.23	NaN	NaN	NaN	NaN	NaN	NaN	NaN	NaN	NaN	NaN	NaN	NaN	NaN	NaN	NaN	NaN	NaN	NaN	2.16	0.36	0.54	2.18	0.25	0.58	2.15	0.07	0.52
49	0.245	2.24	0.83	0.38	2.02	0.81	0.27	NaN	NaN	NaN	2.15	0.57	0.21	2.15	0.43	0.28	2.16	0.36	0.28	2.19	0.24	0.23	NaN	NaN	NaN	NaN	NaN	NaN	NaN	NaN	NaN	NaN	NaN	NaN	NaN	NaN	NaN	NaN	NaN	NaN	2.16	0.36	0.54	2.18	0.25	0.58	2.15	0.07	0.52
50	0.25	2.24	0.83	0.38	2.02	0.81	0.27	NaN	NaN	NaN	2.15	0.57	0.21	2.15	0.43	0.28	2.16	0.36	0.28	2.19	0.24	0.23	NaN	NaN	NaN	NaN	NaN	NaN	NaN	NaN	NaN	NaN	NaN	NaN	NaN	NaN	NaN	NaN	NaN	NaN	2.16	0.36	0.54	2.18	0.25	0.58	2.15	0.07	0.52
51	0.255	2.24	0.83	0.38	2.02	0.81	0.27	NaN	NaN	NaN	2.15	0.57	0.21	2.15	0.43	0.28	2.16	0.36	0.28	2.19	0.24	0.23	NaN	NaN	NaN	NaN	NaN	NaN	NaN	NaN	NaN	NaN	NaN	NaN	NaN	NaN	NaN	NaN	NaN	NaN	2.16	0.36	0.54	2.18	0.25	0.58	2.15	0.07	0.52
52	0.26	2.24	0.83	0.38	2.02	0.81	0.27	NaN	NaN	NaN	2.15	0.57	0.21	2.15	0.43	0.28	2.16	0.36	0.28	2.19	0.24	0.23	NaN	NaN	NaN	NaN	NaN	NaN	NaN	NaN	NaN	NaN	NaN	NaN	NaN	NaN	NaN	NaN	NaN	NaN	2.16	0.36	0.54	2.18	0.25	0.58	2.15	0.07	0.52
53	0.265	2.24	0.83	0.38	2.02	0.81	0.27	NaN	NaN	NaN	2.15	0.57	0.21	2.15	0.43	0.28	2.16	0.36	0.28	2.19	0.24	0.23	NaN	NaN	NaN	NaN	NaN	NaN	NaN	NaN	NaN	NaN	NaN	NaN	NaN	NaN	NaN	NaN	NaN	NaN	2.16	0.36	0.54	2.18	0.25	0.58	2.15	0.07	0.52
54	0.27	2.24	0.83	0.38	2.02	0.81	0.27	NaN	NaN	NaN	2.15	0.57	0.21	2.15	0.43	0.28	2.16	0.36	0.28	2.19	0.24	0.23	NaN	NaN	NaN	NaN	NaN	NaN	NaN	NaN	NaN	NaN	NaN	NaN	NaN	NaN	NaN	NaN	NaN	NaN	2.16	0.36	0.54	2.18	0.25	0.58	2.15	0.07	0.52
55	0.275	2.24	0.83	0.38	2.02	0.81	0.27	NaN	NaN	NaN	2.15	0.57	0.21	2.15	0.43	0.28	2.16	0.36	0.28	2.19	0.24	0.23	NaN	NaN	NaN	NaN	NaN	NaN	NaN	NaN	NaN	NaN	NaN	NaN	NaN	NaN	NaN	NaN	NaN	NaN	2.16	0.36	0.54	2.18	0.25	0.58	2.15	0.07	0.52
56	0.28	2.24	0.83	0.38	2.02	0.81	0.27	NaN	NaN	NaN	2.15	0.57	0.21	2.15	0.43	0.28	2.16	0.36	0.28	2.19	0.24	0.23	NaN	NaN	NaN	NaN	NaN	NaN	NaN	NaN	NaN	NaN	NaN	NaN	NaN	NaN	NaN	NaN	NaN	NaN	2.16	0.36	0.54	2.18	0.25	0.58	2.15	0.07	0.52
57	0.285	2.24	0.83	0.38	2.02	0.81	0.27	NaN	NaN	NaN	2.15	0.57	0.21	2.15	0.43	0.28	2.16	0.36	0.28	2.19	0.24	0.23	NaN	NaN	NaN	NaN	NaN	NaN	NaN	NaN	NaN	NaN	NaN	NaN	NaN	NaN	NaN	NaN	NaN	NaN	2.16	0.36	0.54	2.18	0.25	0.58	2.15	0.07	0.52
58	0.29	2.24	0.83	0.38	2.02	0.81	0.27	NaN	NaN	NaN	2.15	0.57	0.21	2.15	0.43	0.28	2.16	0.36	0.28	2.19	0.24	0.23	NaN	NaN	NaN	NaN	NaN	NaN	NaN	NaN	NaN	NaN	NaN	NaN	NaN	NaN	NaN	NaN	NaN	NaN	2.16	0.36	0.54	2.18	0.25	0.58	2.15	0.07	0.52
59	0.295	2.24	0.83	0.38	2.02	0.81	0.27	NaN	NaN	NaN	2.15	0.57	0.21	2.15	0.43	0.28	2.16	0.36	0.28	2.19	0.24	0.23	NaN	NaN	NaN	NaN	NaN	NaN	NaN	NaN	NaN	NaN	NaN	NaN	NaN	NaN	NaN	NaN	NaN	NaN	2.16	0.36	0.54	2.18	0.25	0.58	2.15	0.07	0.52
60	0.3	2.24	0.83	0.38	2.02	0.81	0.27	NaN	NaN	NaN	2.15	0.57	0.21	2.15	0.43	0.28	2.16	0.36	0.28	2.19	0.24	0.23	NaN	NaN	NaN	NaN	NaN	NaN	NaN	NaN	NaN	NaN	NaN	NaN	NaN	NaN	NaN	NaN	NaN	NaN	2.16	0.36	0.54	2.18	0.25	0.58	2.15	0.07	0.52
61	0.305	2.24	0.83	0.38	2.02	0.81	0.27	NaN	NaN	NaN	2.15	0.57	0.21	2.15	0.43	0.28	2.16	0.36	0.28	2.19	0.24	0.23	NaN	NaN	NaN	NaN	NaN	NaN	NaN	NaN	NaN	NaN	NaN	NaN	NaN	NaN	NaN	NaN	NaN	NaN	2.16	0.36	0.54	2.18	0.25	0.58	2.15	0.07	0.52
62	0.31	2.24	0.83	0.38	2.02	0.81	0.27	NaN	NaN	NaN	2.15	0.57	0.21	2.15	0.43	0.28	2.16	0.36	0.28	2.19	0.24	0.23	NaN	NaN	NaN	NaN	NaN	NaN	NaN	NaN	NaN	NaN	NaN	NaN	NaN	NaN	NaN	NaN	NaN	NaN	2.16	0.36	0.54	2.18	0.25	0.58	2.15	0.07	0.52
63	0.315	2.24	0.83	0.38	2.02	0.81	0.27	NaN	NaN	NaN	2.15	0.57	0.21	2.15	0.43	0.28	2.16	0.36	0.28	2.19	0.24	0.23	NaN	NaN	NaN	NaN	NaN	NaN	NaN	NaN	NaN	NaN	NaN	NaN	NaN	NaN	NaN	NaN	NaN	NaN	2.16	0.36	0.54	2.18	0.25	0.58	2.15	0.07	0.52
64	0.32	2.24	0.83	0.38	2.02	0.81	0.27	NaN	NaN	NaN	2.15	0.57	0.21	2.15	0.43	0.28	2.16	0.36	0.28	2.19	0.24	0.23	NaN	NaN	NaN	NaN	NaN	NaN	NaN	NaN	NaN	NaN	NaN	NaN	NaN	NaN	NaN	NaN	NaN	NaN	2.16	0.36	0.54	2.18	0.25	0.58	2.15	0.07	0.52
65	0.325	2.24	0.83	0.38	2.02	0.81	0.27	NaN	NaN	NaN	2.15	0.57	0.21	2.15	0.43	0.28	2.16	0.36	0.28	2.19	0.24	0.23	NaN	NaN	NaN	NaN	NaN	NaN	NaN	NaN	NaN	NaN	NaN	NaN	NaN	NaN	NaN	NaN	NaN	NaN	2.16	0.36	0.54	2.18	0.25	0.58	2.15	0.07	0.52
66	0.33	2.24	0.83	0.38	2.02	0.81	0.27	NaN	NaN	NaN	2.15	0.57	0.21	2.15	0.43	0.28	2.16	0.36	0.28	2.19	0.24	0.23	NaN	NaN	NaN	NaN	NaN	NaN	NaN	NaN	NaN	NaN	NaN	NaN	NaN	NaN	NaN	NaN	NaN	NaN	2.16	0.36	0.54	2.18	0.25	0.58	2.15	0.07	0.52
67	0.335	2.24	0.83	0.38	2.02	0.81	0.27	NaN	NaN	NaN	2.15	0.57	0.21	2.15	0.43	0.28	2.16	0.36	0.28	2.19	0.24	0.23	NaN	NaN	NaN	NaN	NaN	NaN	NaN	NaN	NaN	NaN	NaN	NaN	NaN	NaN	NaN	NaN	NaN	NaN	2.16	0.36	0.54	2.18	0.25	0.58	2.15	0.07	0.52
68	0.34	2.24	0.83	0.38	2.02	0.81	0.27	NaN	NaN	NaN	2.15	0.57	0.21	2.15	0.43	0.28	2.16	0.36	0.28	2.19	0.24	0.23	NaN	NaN	NaN	NaN	NaN	NaN	NaN	NaN	NaN	NaN	NaN	NaN	NaN	NaN	NaN	NaN	NaN	NaN	2.16	0.36	0.54	2.18	0.25	0.58	2.15	0.07	0.52
69	0.345	2.24	0.83	0.38	2.02	0.81	0.27	NaN	NaN	NaN	2.15	0.57	0.21	2.15	0.43	0.28	2.16	0.36	0.28	2.19	0.24	0.23	NaN	NaN	NaN	NaN	NaN	NaN	NaN	NaN	NaN	NaN	NaN	NaN	NaN	NaN	NaN	NaN	NaN	NaN	2.16	0.36	0.54	2.18	0.25	0.58	2.15	0.07	0.52
70	0.35	2.24	0.83	0.38	2.02	0.81	0.27	NaN	NaN	NaN	2.15	0.57	0.21	2.15	0.43	0.28	2.16	0.36	0.28	2.19	0.24	0.23	NaN	NaN	NaN	NaN	NaN	NaN	NaN	NaN	NaN	NaN	NaN	NaN	NaN	NaN	NaN	NaN	NaN	NaN	2.16	0.36	0.54	2.18	0.25	0.58	2.15	0.07	0.52
71	0.355	2.24	0.83	0.38	2.02	0.81	0.27	NaN	NaN	NaN	2.15	0.57	0.21	2.15	0.43	0.28	2.16	0.36	0.28	2.19	0.24	0.23	NaN	NaN	NaN	NaN	NaN	NaN	NaN	NaN	NaN	NaN	NaN	NaN	NaN	NaN	NaN	NaN	NaN	NaN	2.16	0.36	0.54	2.18	0.25	0.58	2.15	0.07	0.52
72	0.36	2.24	0.83	0.38	2.02	0.81	0.27	NaN	NaN	NaN	2.15	0.57	0.21	2.15	0.43	0.28	2.16	0.36	0.28	2.19	0.24	0.23	NaN	NaN	NaN	NaN	NaN	NaN	NaN	NaN	NaN	NaN	NaN	NaN	NaN	NaN	NaN	NaN	NaN	NaN	2.16	0.36	0.54	2.18	0.25	0.58	2.15	0.07	0.52
73	0.365	2.24	0.83	0.38	2.02	0.81	0.27	NaN	NaN	NaN	2.15	0.57	0.21	2.15	0.43	0.28	2.16	0.36	0.28	2.19	0.24	0.23	NaN	NaN	NaN	NaN	NaN	NaN	NaN	NaN	NaN	NaN	NaN	NaN	NaN	NaN	NaN	NaN	NaN	NaN	2.16	0.36	0.54	2.18	0.25	0.58	2.15	0.07	0.52
74	0.37	2.24	0.83	0.38	2.02	0.81	0.27	NaN	NaN	NaN	2.15	0.57	0.21	2.15	0.43	0.28	2.16	0.36	0.28	2.19	0.24	0.23	NaN	NaN	NaN	NaN	NaN	NaN	NaN	NaN	NaN	NaN	NaN	NaN	NaN	NaN	NaN	NaN	NaN	NaN	2.16	0.36	0.54	2.18	0.25	0.58	2.15	0.07	0.52
75	0.375	2.24	0.83	0.38	2.02	0.81	0.27	NaN	NaN	NaN	2.15	0.57	0.21	2.15	0.43	0.28	2.16	0.36	0.28	2.19	0.24	0.23	NaN	NaN	NaN	NaN	NaN	NaN	NaN	NaN	NaN	NaN	NaN	NaN	NaN	NaN	NaN	NaN	NaN	NaN	2.16	0.36	0.54	2.18	0.25	0.58	2.15	0.07	0.52
76	0.38	2.24	0.83	0.38	2.02	0.81	0.27	NaN	NaN	NaN	2.15	0.57	0.21	2.15	0.43	0.28	2.16	0.36	0.28	2.19	0.24	0.23	NaN	NaN	NaN	NaN	NaN	NaN	NaN	NaN	NaN	NaN	NaN	NaN	NaN	NaN	NaN	NaN	NaN	NaN	2.16	0.36	0.54	2.18	0.25	0.58	2.15	0.07	0.52
77	0.385	2.24	0.83	0.38	2.02	0.81	0.27	NaN	NaN	NaN	2.15	0.57	0.21	2.15	0.43	0.28	2.16	0.36	0.28	2.19	0.24	0.23	NaN	NaN	NaN	NaN	NaN	NaN	NaN	NaN	NaN	NaN	NaN	NaN	NaN	NaN	NaN	NaN	NaN	NaN	2.16	0.36	0.54	2.18	0.25	0.58	2.15	0.07	0.52
78	0.39	2.24	0.83	0.38	2.02	0.81	0.27	NaN	NaN	NaN	2.15	0.57	0.21	2.15	0.43	0.28	2.16	0.36	0.28	2.19	0.24	0.23	NaN	NaN	NaN	NaN	NaN	NaN	NaN	NaN	NaN	NaN	NaN	NaN	NaN	NaN	NaN	NaN	NaN	NaN	2.16	0.36	0.54	2.18	0.25	0.58	2.15	0.07	0.52
79	0.395	2.24	0.83	0.38	2.02	0.81	0.27	NaN	NaN	NaN	2.15	0.57	0.21	2.15	0.43	0.28	2.16	0.36	0.28	2.19	0.24	0.23	NaN	NaN	NaN	NaN	NaN	NaN	NaN	NaN	NaN	NaN	NaN	NaN	NaN	NaN	NaN	NaN	NaN	NaN	2.16	0.36	0.54	2.18	0.25	0.58	2.15	0.07	0.52
80	0.4	2.24	0.83	0.38	2.02	0.81	0.27	NaN	NaN	NaN	2.15	0.57	0.21	2.15	0.43	0.28	2.16	0.36	0.28	2.19	0.24	0.23	NaN	NaN	NaN	NaN	NaN	NaN	NaN	NaN	NaN	NaN	NaN	NaN	NaN	NaN	NaN	NaN	NaN	NaN	2.16	0.36	0.54	2.18	0.25	0.58	2.15	0.07	0.52
81	0.405	2.24	0.83	0.38	2.02	0.81	0.27	NaN	NaN	NaN	2.15	0.57	0.21	2.15	0.43	0.28	2.16	0.36	0.28	2.19	0.24	0.23	NaN	NaN	NaN	NaN	NaN	NaN	NaN	NaN	NaN	NaN	NaN	NaN	NaN	NaN	NaN	NaN	NaN	NaN	2.16	0.36	0.54	2.18	0.25	0.58	2.15	0.07	0.52
82	0.41	2.24	0.83	0.38	2.02	0.81	0.27	NaN	NaN	NaN	2.15	0.57	0.21	2.15	0.43	0.28	2.16	0.36	0.28	2.19	0.24	0.23	NaN	NaN	NaN	NaN	NaN	NaN	NaN	NaN	NaN	NaN	NaN	NaN	NaN	NaN	NaN	NaN	NaN	NaN	2.16	0.36	0.54	2.18	0.25	0.58	2.15	0.07	0.52
83	0.415	2.24	0.83	0.38	2.02	0.81	0.27	NaN	NaN	NaN	2.15	0.57	0.21	2.15	0.43	0.28	2.16	0.36	0.28	2.19	0.24	0.23	NaN	NaN	NaN	NaN	NaN	NaN	NaN	NaN	NaN	NaN	NaN	NaN	NaN	NaN	NaN	NaN	NaN	NaN	2.16	0.36	0.54	2.18	0.25	0.58	2.15	0.07	0.52
84	0.42	2.24	0.83	0.38	2.02	0.81	0.27	NaN	NaN	NaN	2.15	0.57	0.21	2.15	0.43	0.28	2.16	0.36	0.28	2.19	0.24	0.23	NaN	NaN	NaN	NaN	NaN	NaN	NaN	NaN	NaN	NaN	NaN	NaN	NaN	NaN	NaN	NaN	NaN	NaN	2.16	0.36	0.54	2.18	0.25	0.58	2.15	0.07	0.52
85	0.425	2.24	0.83	0.38	2.02	0.81	0.27	NaN	NaN	NaN	2.15	0.57	0.21	2.15	0.43	0.28	2.16	0.36	0.28	2.19	0.24	0.23	NaN	NaN	NaN	NaN	NaN	NaN	NaN	NaN	NaN	NaN	NaN	NaN	NaN	NaN	NaN	NaN	NaN	NaN	2.16	0.36	0.54	2.18	0.25	0.58	2.15	0.07	0.52
86	0.43	2.24	0.83	0.38	2.02	0.81	0.27	NaN	NaN	NaN	2.15	0.57	0.21	2.15	0.43	0.28	2.16	0.36	0.28	2.19	0.24	0.23	NaN	NaN	NaN	NaN	NaN	NaN	NaN	NaN	NaN	NaN	NaN	NaN	NaN	NaN	NaN	NaN	NaN	NaN	2.16	0.36	0.54	2.18	0.25	0.58	2.15	0.07	0.52
87	0.435	2.24	0.83	0.38	2.02	0.81	0.27	NaN	NaN	NaN	2.15	0.57	0.21	2.15	0.43	0.28	2.16	0.36	0.28	2.19	0.24	0.23	NaN	NaN	NaN	NaN	NaN	NaN	NaN	NaN	NaN	NaN	NaN	NaN	NaN	NaN	NaN	NaN	NaN	NaN	2.16	0.36	0.54	2.18	0.25	0.58	2.15	0.07	0.52
88	0.44	2.24	0.83	0.38	2.02	0.81	0.27	NaN	NaN	NaN	2.15	0.57	0.21	2.15	0.43	0.28	2.16	0.36	0.28	2.19	0.24	0.23	NaN	NaN	NaN	NaN	NaN	NaN	NaN	NaN	NaN	NaN	NaN	NaN	NaN	NaN	NaN	NaN	NaN	NaN	2.16	0.36	0.54	2.18	0.25	0.58	2.15	0.07	0.52
89	0.445	2.24	0.83	0.38	2.02	0.81	0.27	NaN	NaN	NaN	2.15	0.57	0.21	2.15	0.43	0.28	2.16	0.36	0.28	2.19	0.24	0.23	NaN	NaN	NaN	NaN	NaN	NaN	NaN	NaN	NaN	NaN	NaN	NaN	NaN	NaN	NaN	NaN	NaN	NaN	2.16	0.36	0.54	2.18	0.25	0.58	2.15	0.07	0.52
90	0.45	2.24	0.83	0.38	2.02	0.81	0.27	NaN	NaN	NaN	2.15	0.57	0.21	2.15	0.43	0.28	2.16	0.36	0.28	2.19	0.24	0.23	NaN	NaN	NaN	NaN	NaN	NaN	NaN	NaN	NaN	NaN	NaN	NaN	NaN	NaN	NaN	NaN	NaN	NaN	2.16	0.36	0.54	2.18	0.25	0.58	2.15	0.07	0.52
91	0.455	2.24	0.83	0.38	2.02	0.81	0.27	NaN	NaN	NaN	2.15	0.57	0.21	2.15	0.43	0.28	2.16	0.36	0.28	2.19	0.24	0.23	NaN	NaN	NaN	NaN	NaN	NaN	NaN	NaN	NaN	NaN	NaN	NaN	NaN	NaN	NaN	NaN	NaN	NaN	2.16	0.36	0.54	2.18	0.25	0.58	2.15	0.07	0.52
92	0.46	2.24	0.83	0.38	2.02	0.81	0.27	NaN	NaN	NaN	2.15	0.57	0.21	2.15	0.43	0.28	2.16	0.36	0.28	2.19	0.24	0.23	NaN	NaN	NaN	NaN	NaN	NaN	NaN	NaN	NaN	NaN	NaN	NaN	NaN	NaN	NaN	NaN	NaN	NaN	2.16	0.36	0.54	2.18	0.25	0.58	2.15	0.07	0.52
93	0.465	2.24	0.83	0.38	2.02	0.81	0.27	NaN	NaN	NaN	2.15	0.57	0.21	2.15	0.43	0.28	2.16	0.36	0.28	2.19	0.24	0.23	NaN	NaN	NaN	NaN	NaN	NaN	NaN	NaN	NaN	NaN	NaN	NaN	NaN	NaN	NaN	NaN	NaN	NaN	2.16	0.36	0.54	2.18	0.25	0.58	2.15	0.07	0.52
94	0.47	2.24	0.83	0.38	2.02	0.81	0.27	NaN	NaN	NaN	2.15	0.57	0.21	2.15	0.43	0.28	2.16	0.36	0.28	2.19	0.24	0.23	NaN	NaN	NaN	NaN	NaN	NaN	NaN	NaN	NaN	NaN	NaN	NaN	NaN	NaN	NaN	NaN	NaN	NaN	2.16	0.36	0.54	2.18	0.25	0.58	2.15	0.07	0.52
95	0.475	2.24	0.83	0.38	2.02	0.81	0.27	NaN	NaN	NaN	2.15	0.57	0.21	2.15	0.43	0.28	2.16	0.36	0.28	2.19	0.24	0.23	NaN	NaN	NaN	NaN	NaN	NaN	NaN	NaN	NaN	NaN	NaN	NaN	NaN	NaN	NaN	NaN	NaN	NaN	2.16	0.36	0.54	2.18	0.25	0.58	2.15	0.07	0.52
96	0.48	2.24	0.83	0.38	2.02	0.81	0.27	NaN	NaN	NaN	2.15	0.57	0.21	2.15	0.43	0.28	2.16	0.36	0.28	2.19	0.24	0.23	NaN	NaN	NaN	NaN	NaN	NaN	NaN	NaN	NaN	NaN	NaN	NaN	NaN	NaN	NaN	NaN	NaN	NaN	2.16	0.36	0.54	2.18	0.25	0.58	2.15	0.07	0.52
97	0.485	2.24	0.83	0.38	2.02	0.81	0.27	NaN	NaN	NaN	2.15	0.57	0.21	2.15	0.43	0.28	2.16	0.36	0.28	2.19	0.24	0.23	NaN	NaN	NaN	NaN	NaN	NaN	NaN	NaN	NaN	NaN	NaN	NaN	NaN	NaN	NaN	NaN	NaN	NaN	2.16	0.36	0.54	2.18	0.25	0.58	2.15	0.07	0.52
98	0.49	2.24	0.83	0.38	2.02	0.81	0.27	NaN	NaN	NaN	2.15	0.57	0.21	2.15	0.43	0.28	2.16	0.36	0.28	2.19	0.24	0.23	NaN	NaN	NaN	NaN	NaN	NaN	NaN	NaN	NaN	NaN	NaN	NaN	NaN	NaN	NaN	NaN	NaN	NaN	2.16	0.36	0.54	2.18	0.25	0.58	2.15	0.07	0.52
99	0.495	2.24	0.83	0.38	2.02	0.81	0.27	NaN	NaN	NaN	2.15	0.57	0.21	2.15	0.43	0.28	2.16	0.36	0.28	2.19	0.24	0.23	NaN	NaN	NaN	NaN	NaN	NaN	NaN	NaN	NaN	NaN	NaN	NaN	NaN	NaN	NaN	NaN	NaN	NaN	2.16	0.36	0.54	2.18	0.25	0.58	2.15	0.07	0.52
100	0.5	2.24	0.83	0.38	2.02	0.81	0.27	NaN	NaN	NaN	2.15	0.57	0.21	2.15	0.43	0.28	2.16	0.36	0.28	2.19	0.24	0.23	NaN	NaN	NaN	NaN	NaN	NaN	NaN	NaN	NaN	NaN	NaN	NaN	NaN	NaN	NaN	NaN	NaN	NaN	2.16	0.36	0.54	2.18	0.25	0.58	2.15	0.07	0.52
101	0.505	2.24	0.83	0.38	2.02	0.81	0.27	NaN	NaN	NaN	2.15	0.57	0.21	2.15	0.43	0.28	2.16	0.36	0.28	2.19	0.24	0.23	NaN	NaN	NaN	NaN	NaN	NaN	NaN	NaN	NaN	NaN	NaN	NaN	NaN	NaN	NaN	NaN	NaN	NaN	2.16	0.36	0.54	2.18	0.25	0.58	2.15	0.07	0.52
102	0.51	2.24	0.83	0.38	2.02	0.81	0.27	NaN	NaN	NaN	2.15	0.57	0.21	2.15	0.43	0.28	2.16	0.36	0.28	2.19	0.24	0.23	NaN	NaN	NaN	NaN	NaN	NaN	NaN	NaN	NaN	NaN	NaN	NaN	NaN	NaN	NaN	NaN	NaN	NaN	2.16	0.36	0.54	2.18	0.25	0.58	2.15	0.07	0.52
103	0.515	2.24	0.83	0.38	2.02	0.81	0.27	NaN	NaN	NaN	2.15	0.57	0.21	2.15	0.43	0.28	2.16	0.36	0.28	2.19	0.24	0.23	NaN	NaN	NaN	NaN	NaN	NaN	NaN	NaN	NaN	NaN	NaN	NaN	NaN	NaN	NaN	NaN	NaN	NaN	2.16	0.36	0.54	2.18	0.25	0.58	2.15	0.07	0.52
104	0.52	2.24	0.83	0.38	2.02	0.81	0.27	NaN	NaN	NaN	2.15	0.57	0.21	2.15	0.43	0.28	2.16	0.36	0.28	2.19	0.24	0.23	NaN	NaN	NaN	NaN	NaN	NaN	NaN	NaN	NaN	NaN	NaN	NaN	NaN	NaN	NaN	NaN	NaN	NaN	2.16	0.36	0.54	2.18	0.25	0.58	2.15	0.07	0.52
105	0.525	2.24	0.83	0.38	2.02	0.81	0.27	NaN	NaN	NaN	2.15	0.57	0.21	2.15	0.43	0.28	2.16	0.36	0.28	2.19	0.24	0.23	NaN	NaN	NaN	NaN	NaN	NaN	NaN	NaN	NaN	NaN	NaN	NaN	NaN	NaN	NaN	NaN	NaN	NaN	2.16	0.36	0.54	2.18	0.25	0.58	2.15	0.07	0.52
106	0.53	2.24	0.83	0.38	2.02	0.81	0.27	NaN	NaN	NaN	2.15	0.57	0.21	2.15	0.43	0.28	2.16	0.36	0.28	2.19	0.24	0.23	NaN	NaN	NaN	NaN	NaN	NaN	NaN	NaN	NaN	NaN	NaN	NaN	NaN	NaN	NaN	NaN	NaN	NaN	2.16	0.36	0.54	2.18	0.25	0.58	2.15	0.07	0.52
107	0.535	2.24	0.83	0.38	2.02	0.81	0.27	NaN	NaN	NaN	2.15	0.57	0.21	2.15	0.43	0.28	2.16	0.36	0.28	2.19	0.24	0.23	NaN	NaN	NaN	NaN	NaN	NaN	NaN	NaN	NaN	NaN	NaN	NaN	NaN	NaN	NaN	NaN	NaN	NaN	2.16	0.36	0.54	2.18	0.25	0.58	2.15	0.07	0.52
108	0.54	2.24	0.83	0.38	2.02	0.81	0.27	NaN	NaN	NaN	2.15	0.57	0.21	2.15	0.43	0.28	2.16	0.36	0.28	2.19	0.24	0.23	NaN	NaN	NaN	NaN	NaN	NaN	NaN	NaN	NaN	NaN	NaN	NaN	NaN	NaN	NaN	NaN	NaN	NaN	2.16	0.36	0.54	2.18	0.25	0.58	2.15	0.07	0.52
109	0.545	2.24	0.83	0.38	2.02	0.81	0.27	NaN	NaN	NaN	2.15	0.57	0.21	2.15	0.43	0.28	2.16	0.36	0.28	2.19	0.24	0.23	NaN	NaN	NaN	NaN	NaN	NaN	NaN	NaN	NaN	NaN	NaN	NaN	NaN	NaN	NaN	NaN	NaN	NaN	2.16	0.36	0.54	2.18	0.25	0.58	2.15	0.07	0.52
110	0.55	2.24	0.83	0.38	2.02	0.81	0.27	NaN	NaN	NaN	2.15	0.57	0.21	2.15	0.43	0.28	2.16	0.36	0.28	2.19	0.24	0.23	NaN	NaN	NaN	NaN	NaN	NaN	NaN	NaN	NaN	NaN	NaN	NaN	NaN	NaN	NaN	NaN	NaN	NaN	2.16	0.36	0.54	2.18	0.25	0.58	2.15	0.07	0.52
111	0.555	2.24	0.83	0.38	2.02	0.81	0.27	NaN	NaN	NaN	2.15	0.57	0.21	2.15	0.43	0.28	2.16	0.36	0.28	2.19	0.24	0.23	NaN	NaN	NaN	NaN	NaN	NaN	NaN	NaN	NaN	NaN	NaN	NaN	NaN	NaN	NaN	NaN	NaN	NaN	2.16	0.36	0.54	2.18	0.25	0.58	2.15	0.07	0.52
112	0.56	2.24	0.83	0.38	2.02	0.81	0.27	NaN	NaN	NaN	2.15	0.57	0.21	2.15	0.43	0.28	2.16	0.36	0.28	2.19	0.24	0.23	NaN	NaN	NaN	NaN	NaN	NaN	NaN	NaN	NaN	NaN	NaN	NaN	NaN	NaN	NaN	NaN	NaN	NaN	2.16	0.36	0.54	2.18	0.25	0.58	2.15	0.07	0.52
113	0.565	2.24	0.83	0.38	2.02	0.81	0.27	NaN	NaN	NaN	2.15	0.57	0.21	2.15	0.43	0.28	2.16	0.36	0.28	2.19	0.24	0.23	NaN	NaN	NaN	NaN	NaN	NaN	NaN	NaN	NaN	NaN	NaN	NaN	NaN	NaN	NaN	NaN	NaN	NaN	2.16	0.36	0.54	2.18	0.25	0.58	2.15	0.07	0.52
114	0.57	2.24	0.83	0.38	2.02	0.81	0.27	NaN	NaN	NaN	2.15	0.57	0.21	2.15	0.43	0.28	2.16	0.36	0.28	2.19	0.24	0.23	NaN	NaN	NaN	NaN	NaN	NaN	NaN	NaN	NaN	NaN	NaN	NaN	NaN	NaN	NaN	NaN	NaN	NaN	2.16	0.36	0.54	2.18	0.25	0.58	2.15	0.07	0.52
115	0.575	2.24	0.83	0.38	2.02	0.81	0.27	NaN	NaN	NaN	2.15	0.57	0.21	2.15	0.43	0.28	2.16	0.36	0.28	2.19	0.24	0.23	NaN	NaN	NaN	NaN	NaN	NaN	NaN	NaN	NaN	NaN	NaN	NaN	NaN	NaN	NaN	NaN	NaN	NaN	2.16	0.36	0.54	2.18	0.25	0.58	2.15	0.07	0.52
116	0.58	2.24	0.83	0.38	2.02	0.81	0.27	NaN	NaN	NaN	2.15	0.57	0.21	2.15	0.43	0.28	2.16	0.36	0.28	2.19	0.24	0.23	NaN	NaN	NaN	NaN	NaN	NaN	NaN	NaN	NaN	NaN	NaN	NaN	NaN	NaN	NaN	NaN	NaN	NaN	2.16	0.36	0.54	2.18	0.25	0.58	2.15	0.07	0.52
117	0.585	2.24	0.83	0.38	2.02	0.81	0.27	NaN	NaN	NaN	2.15	0.57	0.21	2.15	0.43	0.28	2.16	0.36	0.28	2.19	0.24	0.23	NaN	NaN	NaN	NaN	NaN	NaN	NaN	NaN	NaN	NaN	NaN	NaN	NaN	NaN	NaN	NaN	NaN	NaN	2.16	0.36	0.54	2.18	0.25	0.58	2.15	0.07	0.52
118	0.59	2.24	0.83	0.38	2.02	0.81	0.27	NaN	NaN	NaN	2.15	0.57	0.21	2.15	0.43	0.28	2.16	0.36	0.28	2.19	0.24	0.23	NaN	NaN	NaN	NaN	NaN	NaN	NaN	NaN	NaN	NaN	NaN	NaN	NaN	NaN	NaN	NaN	NaN	NaN	2.16	0.36	0.54	2.18	0.25	0.58	2.15	0.07	0.52
119	0.595	2.24	0.83	0.38	2.02	0.81	0.27	NaN	NaN	NaN	2.15	0.57	0.21	2.15	0.43	0.28	2.16	0.36	0.28	2.19	0.24	0.23	NaN	NaN	NaN	NaN	NaN	NaN	NaN	NaN	NaN	NaN	NaN	NaN	NaN	NaN	NaN	NaN	NaN	NaN	2.16	0.36	0.54	2.18	0.25	0.58	2.15	0.07	0.52
120	0.6	2.24	0.83	0.38	2.02	0.81	0.27	NaN	NaN	NaN	2.15	0.57	0.21	2.15	0.43	0.28	2.16	0.36	0.28	2.19	0.24	0.23	NaN	NaN	NaN	NaN	NaN	NaN	NaN	NaN	NaN	NaN	NaN	NaN	NaN	NaN	NaN	NaN	NaN	NaN	2.16	0.36	0.54	2.18	0.25	0.58	2.15	0.07	0.52
121	0.605	2.24	0.83	0.38	2.02	0.81	0.27	NaN	NaN	NaN	2.15	0.57	0.21	2.15	0.43	0.28	2.16	0.36	0.28	2.19	0.24	0.23	NaN	NaN	NaN	NaN	NaN	NaN	NaN	NaN	NaN	NaN	NaN	NaN	NaN	NaN	NaN	NaN	NaN	NaN	2.16	0.36	0.54	2.18	0.25	0.58	2.15	0.07	0.52
122	0.61	2.24	0.83	0.38	2.02	0.81	0.27	NaN	NaN	NaN	2.15	0.57	0.21	2.15	0.43	0.28	2.16	0.36	0.28	2.19	0.24	0.23	NaN	NaN	NaN	NaN	NaN	NaN	NaN	NaN	NaN	NaN	NaN	NaN	NaN	NaN	NaN	NaN	NaN	NaN	2.16	0.36	0.54	2.18	0.25	0.58	2.15	0.07	0.52
123	0.615	2.24	0.83	0.38	2.02	0.81	0.27	NaN	NaN	NaN	2.15	0.57	0.21	2.15	0.43	0.28	2.16	0.36	0.28	2.19	0.24	0.23	NaN	NaN	NaN	NaN	NaN	NaN	NaN	NaN	NaN	NaN	NaN	NaN	NaN	NaN	NaN	NaN	NaN	NaN	2.16	0.36	0.54	2.18	0.25	0.58	2.15	0.07	0.52
124	0.62	2.24	0.83	0.38	2.02	0.81	0.27	NaN	NaN	NaN	2.15	0.57	0.21	2.15	0.43	0.28	2.16	0.36	0.28	2.19	0.24	0.23	NaN	NaN	NaN	NaN	NaN	NaN	NaN	NaN	NaN	NaN	NaN	NaN	NaN	NaN	NaN	NaN	NaN	NaN	2.16	0.36	0.54	2.18	0.25	0.58	2.15	0.07	0.52
125	0.625	2.24	0.83	0.38	2.02	0.81	0.27	NaN	NaN	NaN	2.15	0.57	0.21	2.15	0.43	0.28	2.16	0.36	0.28	2.19	0.24	0.23	NaN	NaN	NaN	NaN	NaN	NaN	NaN	NaN	NaN	NaN	NaN	NaN	NaN	NaN	NaN	NaN	NaN	NaN	2.16	0.36	0.54	2.18	0.25	0.58	2.15	0.07	0.52
126	0.63	2.24	0.83	0.38	2.02	0.81	0.27	NaN	NaN	NaN	2.15	0.57	0.21	2.15	0.44	0.28	2.16	0.36	0.28	2.19	0.24	0.23	NaN	NaN	NaN	NaN	NaN	NaN	NaN	NaN	NaN	NaN	NaN	NaN	NaN	NaN	NaN	NaN	NaN	NaN	2.16	0.36	0.54	2.18	0.25	0.58	2.15	0.07	0.52
127	0.635	2.24	0.83	0.38	2.02	0.81	0.27	NaN	NaN	NaN	2.15	0.57	0.21	2.15	0.44	0.28	2.16	0.36	0.28	2.19	0.24	0.23	NaN	NaN	NaN	NaN	NaN	NaN	NaN	NaN	NaN	NaN	NaN	NaN	NaN	NaN	NaN	NaN	NaN	NaN	2.16	0.36	0.54	2.18	0.25	0.58	2.15	0.07	0.52
128	0.64	2.24	0.83	0.38	2.02	0.81	0.27	NaN	NaN	NaN	2.15	0.57	0.21	2.15	0.44	0.28	2.16	0.36	0.28	2.19	0.24	0.23	NaN	NaN	NaN	NaN	NaN	NaN	NaN	NaN	NaN	NaN	NaN	NaN	NaN	NaN	NaN	NaN	NaN	NaN	2.16	0.36	0.54	2.18	0.25	0.58	2.15	0.07	0.52
129	0.645	2.24	0.83	0.38	2.02	0.81	0.27	NaN	NaN	NaN	2.15	0.57	0.21	2.15	0.43	0.28	2.16	0.36	0.28	2.19	0.24	0.23	NaN	NaN	NaN	NaN	NaN	NaN	NaN	NaN	NaN	NaN	NaN	NaN	NaN	NaN	NaN	NaN	NaN	NaN	2.16	0.36	0.54	2.18	0.25	0.58	2.15	0.07	0.52
130	0.65	2.24	0.83	0.38	2.02	0.81	0.27	NaN	NaN	NaN	2.15	0.57	0.21	2.15	0.44	0.28	2.16	0.36	0.28	2.19	0.24	0.23	NaN	NaN	NaN	NaN	NaN	NaN	NaN	NaN	NaN	NaN	NaN	NaN	NaN	NaN	NaN	NaN	NaN	NaN	2.16	0.36	0.54	2.18	0.25	0.58	2.15	0.07	0.52
131	0.655	2.24	0.83	0.38	2.02	0.81	0.27	NaN	NaN	NaN	2.15	0.57	0.21	2.15	0.44	0.28	2.16	0.36	0.28	2.19	0.24	0.23	NaN	NaN	NaN	NaN	NaN	NaN	NaN	NaN	NaN	NaN	NaN	NaN	NaN	NaN	NaN	NaN	NaN	NaN	2.16	0.36	0.54	2.18	0.25	0.58	2.15	0.07	0.52
132	0.66	2.24	0.83	0.38	2.02	0.81	0.27	NaN	NaN	NaN	2.15	0.57	0.21	2.15	0.44	0.28	2.16	0.36	0.28	2.18	0.24	0.23	NaN	NaN	NaN	NaN	NaN	NaN	NaN	NaN	NaN	NaN	NaN	NaN	NaN	NaN	NaN	NaN	NaN	NaN	2.16	0.36	0.54	2.18	0.25	0.58	2.15	0.07	0.52
133	0.665	2.24	0.83	0.38	2.02	0.81	0.27	NaN	NaN	NaN	2.15	0.57	0.2	2.15	0.44	0.28	2.16	0.36	0.28	2.18	0.24	0.23	NaN	NaN	NaN	NaN	NaN	NaN	NaN	NaN	NaN	NaN	NaN	NaN	NaN	NaN	NaN	NaN	NaN	NaN	2.16	0.36	0.54	2.18	0.25	0.58	2.15	0.07	0.52
134	0.67	2.24	0.83	0.38	2.02	0.81	0.27	NaN	NaN	NaN	2.15	0.57	0.2	2.15	0.44	0.28	2.16	0.36	0.28	2.18	0.24	0.23	NaN	NaN	NaN	NaN	NaN	NaN	NaN	NaN	NaN	NaN	NaN	NaN	NaN	NaN	NaN	NaN	NaN	NaN	2.16	0.36	0.54	2.18	0.25	0.58	2.15	0.07	0.52
135	0.675	2.24	0.83	0.38	2.02	0.81	0.27	NaN	NaN	NaN	2.15	0.57	0.2	2.15	0.44	0.28	2.16	0.36	0.28	2.18	0.24	0.23	NaN	NaN	NaN	NaN	NaN	NaN	NaN	NaN	NaN	NaN	NaN	NaN	NaN	NaN	NaN	NaN	NaN	NaN	2.16	0.36	0.54	2.18	0.25	0.58	2.15	0.07	0.52
136	0.68	2.24	0.83	0.38	2.02	0.81	0.27	NaN	NaN	NaN	2.15	0.57	0.2	2.15	0.43	0.28	2.16	0.36	0.28	2.18	0.24	0.23	NaN	NaN	NaN	NaN	NaN	NaN	NaN	NaN	NaN	NaN	NaN	NaN	NaN	NaN	NaN	NaN	NaN	NaN	2.16	0.36	0.54	2.18	0.25	0.58	2.15	0.07	0.52
137	0.685	2.24	0.83	0.38	2.02	0.81	0.27	NaN	NaN	NaN	2.15	0.57	0.2	2.15	0.44	0.28	2.16	0.36	0.28	2.18	0.24	0.23	NaN	NaN	NaN	NaN	NaN	NaN	NaN	NaN	NaN	NaN	NaN	NaN	NaN	NaN	NaN	NaN	NaN	NaN	2.16	0.36	0.54	2.18	0.25	0.58	2.15	0.07	0.52
138	0.69	2.24	0.83	0.38	2.02	0.81	0.27	NaN	NaN	NaN	2.15	0.57	0.2	2.15	0.44	0.28	2.16	0.36	0.28	2.18	0.24	0.23	NaN	NaN	NaN	NaN	NaN	NaN	NaN	NaN	NaN	NaN	NaN	NaN	NaN	NaN	NaN	NaN	NaN	NaN	2.16	0.36	0.54	2.18	0.25	0.58	2.15	0.07	0.52
139	0.695	2.24	0.83	0.38	2.02	0.81	0.27	NaN	NaN	NaN	2.15	0.57	0.2	2.15	0.44	0.28	2.16	0.36	0.28	2.18	0.24	0.23	NaN	NaN	NaN	NaN	NaN	NaN	NaN	NaN	NaN	NaN	NaN	NaN	NaN	NaN	NaN	NaN	NaN	NaN	2.16	0.36	0.54	2.18	0.25	0.58	2.15	0.07	0.52
140	0.7	2.24	0.83	0.38	2.02	0.81	0.27	NaN	NaN	NaN	2.15	0.57	0.2	2.15	0.44	0.28	2.16	0.36	0.28	2.18	0.24	0.23	NaN	NaN	NaN	NaN	NaN	NaN	NaN	NaN	NaN	NaN	NaN	NaN	NaN	NaN	NaN	NaN	NaN	NaN	2.16	0.36	0.54	2.18	0.25	0.58	2.15	0.07	0.52
141	0.705	2.24	0.83	0.38	2.02	0.81	0.27	NaN	NaN	NaN	2.15	0.57	0.2	2.15	0.44	0.28	2.16	0.36	0.28	2.18	0.24	0.23	NaN	NaN	NaN	NaN	NaN	NaN	NaN	NaN	NaN	NaN	NaN	NaN	NaN	NaN	NaN	NaN	NaN	NaN	2.16	0.36	0.54	2.18	0.25	0.58	2.15	0.07	0.52
142	0.71	2.24	0.83	0.38	2.02	0.81	0.27	NaN	NaN	NaN	2.15	0.57	0.2	2.15	0.44	0.28	2.15	0.36	0.28	2.18	0.24	0.23	NaN	NaN	NaN	NaN	NaN	NaN	NaN	NaN	NaN	NaN	NaN	NaN	NaN	NaN	NaN	NaN	NaN	NaN	2.16	0.36	0.54	2.18	0.25	0.58	2.15	0.07	0.52
143	0.715	2.24	0.83	0.38	2.02	0.81	0.27	NaN	NaN	NaN	2.15	0.57	0.2	2.15	0.44	0.28	2.15	0.36	0.28	2.18	0.24	0.23	NaN	NaN	NaN	NaN	NaN	NaN	NaN	NaN	NaN	NaN	NaN	NaN	NaN	NaN	NaN	NaN	NaN	NaN	2.15	0.36	0.54	2.18	0.25	0.58	2.15	0.07	0.52
144	0.72	2.24	0.83	0.38	2.02	0.81	0.27	NaN	NaN	NaN	2.15	0.57	0.2	2.15	0.43	0.28	2.15	0.36	0.28	2.18	0.24	0.23	NaN	NaN	NaN	NaN	NaN	NaN	NaN	NaN	NaN	NaN	NaN	NaN	NaN	NaN	NaN	NaN	NaN	NaN	2.15	0.36	0.54	2.18	0.25	0.58	2.15	0.07	0.52
145	0.725	2.24	0.83	0.38	2.02	0.81	0.27	NaN	NaN	NaN	2.15	0.57	0.2	2.15	0.43	0.28	2.15	0.36	0.28	2.18	0.24	0.23	NaN	NaN	NaN	NaN	NaN	NaN	NaN	NaN	NaN	NaN	NaN	NaN	NaN	NaN	NaN	NaN	NaN	NaN	2.15	0.36	0.54	2.18	0.25	0.58	2.15	0.07	0.52
146	0.73	2.24	0.83	0.38	2.02	0.81	0.27	NaN	NaN	NaN	2.15	0.57	0.2	2.15	0.43	0.28	2.15	0.36	0.28	2.18	0.24	0.23	NaN	NaN	NaN	NaN	NaN	NaN	NaN	NaN	NaN	NaN	NaN	NaN	NaN	NaN	NaN	NaN	NaN	NaN	2.15	0.36	0.54	2.18	0.25	0.58	2.15	0.07	0.52
147	0.735	2.24	0.83	0.38	2.02	0.81	0.27	NaN	NaN	NaN	2.15	0.57	0.2	2.15	0.43	0.28	2.15	0.36	0.28	2.18	0.24	0.23	NaN	NaN	NaN	NaN	NaN	NaN	NaN	NaN	NaN	NaN	NaN	NaN	NaN	NaN	NaN	NaN	NaN	NaN	2.15	0.36	0.54	2.18	0.25	0.58	2.15	0.07	0.52
148	0.74	2.24	0.83	0.38	2.02	0.81	0.27	NaN	NaN	NaN	2.14	0.57	0.2	2.15	0.43	0.28	2.15	0.36	0.28	2.18	0.24	0.23	NaN	NaN	NaN	NaN	NaN	NaN	NaN	NaN	NaN	NaN	NaN	NaN	NaN	NaN	NaN	NaN	NaN	NaN	2.15	0.36	0.54	2.18	0.25	0.58	2.15	0.07	0.52
149	0.745	2.24	0.83	0.38	2.02	0.81	0.27	NaN	NaN	NaN	2.14	0.57	0.2	2.15	0.43	0.28	2.15	0.36	0.28	2.18	0.24	0.23	NaN	NaN	NaN	NaN	NaN	NaN	NaN	NaN	NaN	NaN	NaN	NaN	NaN	NaN	NaN	NaN	NaN	NaN	2.15	0.36	0.54	2.18	0.25	0.58	2.15	0.07	0.52
150	0.75	2.24	0.83	0.38	2.02	0.81	0.26	NaN	NaN	NaN	2.14	0.57	0.2	2.15	0.43	0.28	2.15	0.36	0.28	2.18	0.24	0.23	NaN	NaN	NaN	NaN	NaN	NaN	NaN	NaN	NaN	NaN	NaN	NaN	NaN	NaN	NaN	NaN	NaN	NaN	2.15	0.36	0.54	2.18	0.25	0.58	2.15	0.07	0.52
151	0.755	2.24	0.83	0.38	2.02	0.81	0.26	NaN	NaN	NaN	2.14	0.57	0.2	2.15	0.43	0.28	2.15	0.36	0.28	2.18	0.24	0.23	NaN	NaN	NaN	NaN	NaN	NaN	NaN	NaN	NaN	NaN	NaN	NaN	NaN	NaN	NaN	NaN	NaN	NaN	2.15	0.36	0.54	2.18	0.25	0.58	2.15	0.07	0.52
152	0.76	2.24	0.83	0.38	2.02	0.81	0.26	NaN	NaN	NaN	2.14	0.57	0.2	NaN	NaN	NaN	2.15	0.36	0.28	2.18	0.24	0.23	NaN	NaN	NaN	NaN	NaN	NaN	NaN	NaN	NaN	NaN	NaN	NaN	NaN	NaN	NaN	NaN	NaN	NaN	2.15	0.36	0.54	2.18	0.25	0.58	2.15	0.07	0.52
153	0.765	2.24	0.83	0.38	2.02	0.81	0.26	NaN	NaN	NaN	2.14	0.57	0.2	NaN	NaN	NaN	2.15	0.36	0.28	2.18	0.24	0.23	NaN	NaN	NaN	NaN	NaN	NaN	NaN	NaN	NaN	NaN	NaN	NaN	NaN	NaN	NaN	NaN	NaN	NaN	2.15	0.36	0.54	2.18	0.25	0.58	2.15	0.07	0.52
154	0.77	2.24	0.83	0.38	2.02	0.81	0.26	NaN	NaN	NaN	2.14	0.57	0.2	NaN	NaN	NaN	2.15	0.36	0.28	2.18	0.24	0.23	NaN	NaN	NaN	NaN	NaN	NaN	NaN	NaN	NaN	NaN	NaN	NaN	NaN	NaN	NaN	NaN	NaN	NaN	2.15	0.36	0.54	2.18	0.25	0.58	2.15	0.07	0.52
155	0.775	2.24	0.83	0.38	2.02	0.81	0.26	NaN	NaN	NaN	2.14	0.57	0.2	NaN	NaN	NaN	2.15	0.36	0.28	2.18	0.24	0.23	NaN	NaN	NaN	NaN	NaN	NaN	NaN	NaN	NaN	NaN	NaN	NaN	NaN	NaN	NaN	NaN	NaN	NaN	2.15	0.36	0.54	2.18	0.25	0.58	2.15	0.07	0.52
156	0.78	2.24	0.83	0.38	2.02	0.81	0.26	NaN	NaN	NaN	2.14	0.57	0.2	NaN	NaN	NaN	2.15	0.36	0.28	2.18	0.24	0.23	NaN	NaN	NaN	NaN	NaN	NaN	NaN	NaN	NaN	NaN	NaN	NaN	NaN	NaN	NaN	NaN	NaN	NaN	2.15	0.36	0.54	2.18	0.25	0.58	2.15	0.07	0.52
157	0.785	2.24	0.83	0.38	2.02	0.81	0.26	NaN	NaN	NaN	2.14	0.57	0.2	NaN	NaN	NaN	2.15	0.36	0.28	2.18	0.24	0.23	NaN	NaN	NaN	NaN	NaN	NaN	NaN	NaN	NaN	NaN	NaN	NaN	NaN	NaN	NaN	NaN	NaN	NaN	2.15	0.36	0.54	2.18	0.25	0.58	2.15	0.07	0.52
158	0.79	2.24	0.83	0.38	2.02	0.81	0.26	NaN	NaN	NaN	2.14	0.57	0.2	NaN	NaN	NaN	2.15	0.36	0.28	2.18	0.24	0.23	NaN	NaN	NaN	NaN	NaN	NaN	NaN	NaN	NaN	NaN	NaN	NaN	NaN	NaN	NaN	NaN	NaN	NaN	2.15	0.36	0.54	2.18	0.25	0.58	2.15	0.07	0.52
159	0.795	2.24	0.83	0.38	2.02	0.81	0.26	NaN	NaN	NaN	2.14	0.57	0.2	NaN	NaN	NaN	2.15	0.35	0.28	2.18	0.24	0.23	NaN	NaN	NaN	NaN	NaN	NaN	NaN	NaN	NaN	NaN	NaN	NaN	NaN	NaN	NaN	NaN	NaN	NaN	2.15	0.36	0.54	2.18	0.25	0.58	2.15	0.07	0.52
160	0.8	2.24	0.83	0.38	2.02	0.81	0.26	NaN	NaN	NaN	2.14	0.57	0.2	NaN	NaN	NaN	2.15	0.35	0.28	2.17	0.24	0.23	NaN	NaN	NaN	NaN	NaN	NaN	NaN	NaN	NaN	NaN	NaN	NaN	NaN	NaN	NaN	NaN	NaN	NaN	2.15	0.36	0.54	2.18	0.25	0.58	2.15	0.07	0.52
161	0.805	2.24	0.83	0.38	2.02	0.81	0.26	NaN	NaN	NaN	2.14	0.57	0.2	2.13	0.44	0.27	2.15	0.36	0.28	2.17	0.24	0.23	NaN	NaN	NaN	NaN	NaN	NaN	NaN	NaN	NaN	NaN	NaN	NaN	NaN	NaN	NaN	NaN	NaN	NaN	2.15	0.36	0.54	2.18	0.25	0.58	2.15	0.07	0.52
162	0.81	2.24	0.83	0.38	2.02	0.81	0.26	NaN	NaN	NaN	2.14	0.57	0.2	2.13	0.44	0.27	2.14	0.36	0.28	2.17	0.24	0.23	NaN	NaN	NaN	NaN	NaN	NaN	NaN	NaN	NaN	NaN	NaN	NaN	NaN	NaN	NaN	NaN	NaN	NaN	2.15	0.36	0.54	2.18	0.25	0.58	2.15	0.07	0.52
163	0.815	2.24	0.83	0.38	2.02	0.81	0.26	NaN	NaN	NaN	2.14	0.57	0.2	2.13	0.43	0.27	2.14	0.36	0.28	2.17	0.24	0.23	NaN	NaN	NaN	NaN	NaN	NaN	NaN	NaN	NaN	NaN	NaN	NaN	NaN	NaN	NaN	NaN	NaN	NaN	2.15	0.36	0.54	2.18	0.25	0.58	2.15	0.07	0.52
164	0.82	2.24	0.83	0.38	2.02	0.81	0.26	NaN	NaN	NaN	2.14	0.57	0.2	2.13	0.43	0.27	2.15	0.36	0.28	2.17	0.24	0.23	NaN	NaN	NaN	NaN	NaN	NaN	NaN	NaN	NaN	NaN	NaN	NaN	NaN	NaN	NaN	NaN	NaN	NaN	2.15	0.36	0.54	2.18	0.25	0.58	2.15	0.07	0.52
165	0.825	2.24	0.83	0.38	2.02	0.81	0.26	NaN	NaN	NaN	2.14	0.57	0.2	2.14	0.43	0.27	2.15	0.36	0.28	2.17	0.24	0.23	NaN	NaN	NaN	NaN	NaN	NaN	NaN	NaN	NaN	NaN	NaN	NaN	NaN	NaN	NaN	NaN	NaN	NaN	2.15	0.36	0.54	2.18	0.25	0.58	2.15	0.07	0.52
166	0.83	2.24	0.83	0.38	2.02	0.81	0.26	NaN	NaN	NaN	2.14	0.57	0.2	2.14	0.43	0.27	2.15	0.36	0.27	2.17	0.24	0.23	NaN	NaN	NaN	NaN	NaN	NaN	NaN	NaN	NaN	NaN	NaN	NaN	NaN	NaN	NaN	NaN	NaN	NaN	2.15	0.36	0.54	2.18	0.25	0.58	2.15	0.07	0.52
167	0.835	2.24	0.83	0.38	2.02	0.81	0.26	NaN	NaN	NaN	2.14	0.57	0.2	2.14	0.43	0.27	2.15	0.36	0.27	2.17	0.24	0.23	NaN	NaN	NaN	NaN	NaN	NaN	NaN	NaN	NaN	NaN	NaN	NaN	NaN	NaN	NaN	NaN	NaN	NaN	2.15	0.36	0.54	2.18	0.25	0.58	2.15	0.07	0.52
168	0.84	2.24	0.83	0.37	2.02	0.81	0.26	NaN	NaN	NaN	2.14	0.57	0.2	2.14	0.43	0.27	2.15	0.35	0.27	2.17	0.24	0.23	NaN	NaN	NaN	NaN	NaN	NaN	NaN	NaN	NaN	NaN	NaN	NaN	NaN	NaN	NaN	NaN	NaN	NaN	2.15	0.36	0.54	2.18	0.25	0.58	2.15	0.07	0.52
169	0.845	2.24	0.83	0.37	2.02	0.81	0.26	NaN	NaN	NaN	2.14	0.57	0.2	2.14	0.43	0.27	2.15	0.35	0.27	2.17	0.24	0.23	NaN	NaN	NaN	NaN	NaN	NaN	NaN	NaN	NaN	NaN	NaN	NaN	NaN	NaN	NaN	NaN	NaN	NaN	2.15	0.36	0.54	2.18	0.25	0.58	2.15	0.07	0.52
170	0.85	2.24	0.83	0.37	2.02	0.81	0.26	NaN	NaN	NaN	2.14	0.57	0.2	2.14	0.43	0.27	2.15	0.35	0.27	2.17	0.24	0.23	NaN	NaN	NaN	NaN	NaN	NaN	NaN	NaN	NaN	NaN	NaN	NaN	NaN	NaN	NaN	NaN	NaN	NaN	2.15	0.36	0.54	2.18	0.25	0.58	2.15	0.07	0.52
171	0.855	2.24	0.83	0.37	2.02	0.81	0.26	NaN	NaN	NaN	2.14	0.57	0.2	2.14	0.43	0.27	2.15	0.36	0.27	2.17	0.24	0.23	NaN	NaN	NaN	NaN	NaN	NaN	NaN	NaN	NaN	NaN	NaN	NaN	NaN	NaN	NaN	NaN	NaN	NaN	2.15	0.36	0.54	2.18	0.25	0.58	2.15	0.07	0.52
172	0.86	2.24	0.83	0.37	2.02	0.81	0.26	NaN	NaN	NaN	2.14	0.57	0.2	2.14	0.43	0.27	2.14	0.36	0.27	2.17	0.24	0.23	NaN	NaN	NaN	NaN	NaN	NaN	NaN	NaN	NaN	NaN	NaN	NaN	NaN	NaN	NaN	NaN	NaN	NaN	2.15	0.36	0.54	2.18	0.25	0.58	2.15	0.07	0.52
173	0.865	2.24	0.83	0.37	2.02	0.81	0.26	NaN	NaN	NaN	2.14	0.57	0.2	2.14	0.43	0.27	2.14	0.36	0.27	2.17	0.24	0.23	NaN	NaN	NaN	NaN	NaN	NaN	NaN	NaN	NaN	NaN	NaN	NaN	NaN	NaN	NaN	NaN	NaN	NaN	2.15	0.36	0.54	2.18	0.25	0.58	2.15	0.07	0.52
174	0.87	2.24	0.83	0.37	2.02	0.81	0.26	NaN	NaN	NaN	2.14	0.57	0.2	2.14	0.43	0.27	2.14	0.36	0.27	2.17	0.24	0.23	NaN	NaN	NaN	NaN	NaN	NaN	NaN	NaN	NaN	NaN	NaN	NaN	NaN	NaN	NaN	NaN	NaN	NaN	2.15	0.36	0.54	2.17	0.25	0.58	2.15	0.07	0.52
175	0.875	2.24	0.83	0.37	2.02	0.82	0.26	NaN	NaN	NaN	2.14	0.57	0.2	2.14	0.43	0.27	2.14	0.36	0.27	2.17	0.24	0.23	NaN	NaN	NaN	NaN	NaN	NaN	NaN	NaN	NaN	NaN	NaN	NaN	NaN	NaN	NaN	NaN	NaN	NaN	2.15	0.36	0.54	2.17	0.25	0.58	2.15	0.07	0.52
176	0.88	2.24	0.83	0.37	2.02	0.82	0.26	NaN	NaN	NaN	2.14	0.57	0.2	2.14	0.43	0.27	2.14	0.36	0.27	2.17	0.24	0.23	NaN	NaN	NaN	NaN	NaN	NaN	NaN	NaN	NaN	NaN	NaN	NaN	NaN	NaN	NaN	NaN	NaN	NaN	2.14	0.36	0.54	2.17	0.25	0.58	2.15	0.07	0.52
177	0.885	2.24	0.83	0.37	2.02	0.82	0.26	NaN	NaN	NaN	2.14	0.57	0.2	2.14	0.43	0.27	2.14	0.36	0.27	2.17	0.24	0.23	NaN	NaN	NaN	NaN	NaN	NaN	NaN	NaN	NaN	NaN	NaN	NaN	NaN	NaN	NaN	NaN	NaN	NaN	2.14	0.36	0.54	2.17	0.25	0.58	2.15	0.07	0.52
178	0.89	2.24	0.83	0.37	2.02	0.82	0.26	NaN	NaN	NaN	2.14	0.57	0.2	2.14	0.43	0.27	2.14	0.36	0.27	2.16	0.24	0.23	NaN	NaN	NaN	NaN	NaN	NaN	NaN	NaN	NaN	NaN	NaN	NaN	NaN	NaN	NaN	NaN	NaN	NaN	2.14	0.36	0.54	2.17	0.25	0.58	2.15	0.07	0.52
179	0.895	2.24	0.83	0.37	NaN	NaN	NaN	NaN	NaN	NaN	2.14	0.57	0.19	2.13	0.43	0.27	2.14	0.36	0.27	2.16	0.24	0.23	NaN	NaN	NaN	NaN	NaN	NaN	NaN	NaN	NaN	NaN	NaN	NaN	NaN	NaN	NaN	NaN	NaN	NaN	2.14	0.36	0.54	2.17	0.25	0.58	2.15	0.07	0.52
180	0.9	2.24	0.83	0.37	2.02	0.81	0.26	NaN	NaN	NaN	2.14	0.57	0.19	2.13	0.44	0.27	2.14	0.36	0.27	2.16	0.24	0.23	NaN	NaN	NaN	NaN	NaN	NaN	NaN	NaN	NaN	NaN	NaN	NaN	NaN	NaN	NaN	NaN	NaN	NaN	2.14	0.36	0.54	2.17	0.25	0.58	2.15	0.07	0.52
181	0.905	2.24	0.83	0.37	2.02	0.81	0.26	NaN	NaN	NaN	2.14	0.57	0.19	2.12	0.44	0.26	2.14	0.36	0.27	2.16	0.24	0.23	NaN	NaN	NaN	NaN	NaN	NaN	NaN	NaN	NaN	NaN	NaN	NaN	NaN	NaN	NaN	NaN	NaN	NaN	2.14	0.36	0.54	2.17	0.25	0.58	2.15	0.07	0.52
182	0.91	2.24	0.83	0.37	2.02	0.81	0.26	NaN	NaN	NaN	2.14	0.57	0.19	2.12	0.44	0.26	2.14	0.36	0.27	2.16	0.24	0.23	NaN	NaN	NaN	NaN	NaN	NaN	NaN	NaN	NaN	NaN	NaN	NaN	NaN	NaN	NaN	NaN	NaN	NaN	2.14	0.36	0.54	2.17	0.25	0.58	2.15	0.07	0.52
183	0.915	2.24	0.83	0.37	2.02	0.81	0.26	NaN	NaN	NaN	2.14	0.57	0.19	2.12	0.44	0.26	2.14	0.35	0.27	2.16	0.24	0.23	NaN	NaN	NaN	NaN	NaN	NaN	NaN	NaN	NaN	NaN	NaN	NaN	NaN	NaN	NaN	NaN	NaN	NaN	2.14	0.36	0.54	2.17	0.25	0.58	2.15	0.07	0.52
184	0.92	2.24	0.83	0.37	2.02	0.81	0.26	NaN	NaN	NaN	2.14	0.57	0.19	2.12	0.44	0.26	2.14	0.35	0.27	2.16	0.24	0.23	NaN	NaN	NaN	NaN	NaN	NaN	NaN	NaN	NaN	NaN	NaN	NaN	NaN	NaN	NaN	NaN	NaN	NaN	2.14	0.36	0.54	2.17	0.25	0.58	2.15	0.07	0.52
185	0.925	2.24	0.83	0.37	2.02	0.81	0.26	NaN	NaN	NaN	2.13	0.57	0.19	2.12	0.44	0.26	2.14	0.35	0.27	2.16	0.24	0.23	NaN	NaN	NaN	NaN	NaN	NaN	NaN	NaN	NaN	NaN	NaN	NaN	NaN	NaN	NaN	NaN	NaN	NaN	2.14	0.36	0.54	2.17	0.25	0.58	2.15	0.07	0.52
186	0.93	2.24	0.83	0.37	2.02	0.81	0.26	NaN	NaN	NaN	2.13	0.57	0.19	2.13	0.44	0.26	2.14	0.35	0.27	2.16	0.24	0.23	NaN	NaN	NaN	NaN	NaN	NaN	NaN	NaN	NaN	NaN	NaN	NaN	NaN	NaN	NaN	NaN	NaN	NaN	2.14	0.36	0.54	2.17	0.25	0.58	2.15	0.07	0.52
187	0.935	2.24	0.83	0.37	2.02	0.82	0.26	NaN	NaN	NaN	2.13	0.57	0.19	2.13	0.43	0.26	2.14	0.35	0.27	2.16	0.24	0.23	NaN	NaN	NaN	NaN	NaN	NaN	NaN	NaN	NaN	NaN	NaN	NaN	NaN	NaN	NaN	NaN	NaN	NaN	2.14	0.36	0.54	2.17	0.25	0.58	2.15	0.07	0.52
188	0.94	2.24	0.83	0.37	2.02	0.82	0.26	NaN	NaN	NaN	2.13	0.57	0.19	2.13	0.43	0.26	2.14	0.35	0.27	2.16	0.24	0.23	NaN	NaN	NaN	NaN	NaN	NaN	NaN	NaN	NaN	NaN	NaN	NaN	NaN	NaN	NaN	NaN	NaN	NaN	2.14	0.36	0.54	2.17	0.25	0.58	2.15	0.07	0.52
189	0.945	2.24	0.83	0.37	2.02	0.82	0.26	NaN	NaN	NaN	2.13	0.57	0.19	2.13	0.43	0.26	2.14	0.35	0.27	2.16	0.24	0.23	NaN	NaN	NaN	NaN	NaN	NaN	NaN	NaN	NaN	NaN	NaN	NaN	NaN	NaN	NaN	NaN	NaN	NaN	2.14	0.36	0.54	2.17	0.25	0.58	2.15	0.07	0.52
190	0.95	2.24	0.83	0.37	2.02	0.82	0.25	NaN	NaN	NaN	2.13	0.57	0.19	2.13	0.43	0.26	2.14	0.35	0.27	2.16	0.24	0.23	NaN	NaN	NaN	NaN	NaN	NaN	NaN	NaN	NaN	NaN	NaN	NaN	NaN	NaN	NaN	NaN	NaN	NaN	2.14	0.36	0.54	2.17	0.25	0.58	2.15	0.07	0.52
191	0.955	2.23	0.83	0.37	2.01	0.82	0.25	NaN	NaN	NaN	2.13	0.57	0.19	2.13	0.43	0.26	2.14	0.35	0.27	2.16	0.24	0.23	NaN	NaN	NaN	NaN	NaN	NaN	NaN	NaN	NaN	NaN	NaN	NaN	NaN	NaN	NaN	NaN	NaN	NaN	2.13	0.36	0.54	2.17	0.25	0.58	2.15	0.07	0.52
192	0.96	2.23	0.83	0.37	2.01	0.82	0.25	NaN	NaN	NaN	2.13	0.57	0.19	2.13	0.43	0.26	2.14	0.35	0.27	2.16	0.24	0.22	NaN	NaN	NaN	NaN	NaN	NaN	NaN	NaN	NaN	NaN	NaN	NaN	NaN	NaN	NaN	NaN	NaN	NaN	2.13	0.36	0.54	2.17	0.25	0.58	2.15	0.07	0.52
193	0.965	2.23	0.83	0.37	2.02	0.82	0.25	NaN	NaN	NaN	2.13	0.57	0.19	2.13	0.43	0.26	2.14	0.35	0.27	2.16	0.24	0.22	NaN	NaN	NaN	NaN	NaN	NaN	NaN	NaN	NaN	NaN	NaN	NaN	NaN	NaN	NaN	NaN	NaN	NaN	2.13	0.36	0.54	2.17	0.25	0.58	2.15	0.07	0.52
194	0.97	2.23	0.83	0.37	2.02	0.82	0.25	NaN	NaN	NaN	2.13	0.57	0.19	2.13	0.43	0.26	2.14	0.35	0.27	2.16	0.24	0.22	NaN	NaN	NaN	NaN	NaN	NaN	NaN	NaN	NaN	NaN	NaN	NaN	NaN	NaN	NaN	NaN	NaN	NaN	2.13	0.36	0.54	2.16	0.25	0.58	2.15	0.07	0.52
195	0.975	2.23	0.83	0.37	2.02	0.81	0.25	NaN	NaN	NaN	2.13	0.57	0.19	2.13	0.43	0.26	2.14	0.35	0.27	2.16	0.24	0.22	NaN	NaN	NaN	NaN	NaN	NaN	NaN	NaN	NaN	NaN	NaN	NaN	NaN	NaN	NaN	NaN	NaN	NaN	2.13	0.36	0.54	2.16	0.25	0.58	2.15	0.07	0.52
196	0.98	2.23	0.83	0.37	2.02	0.81	0.25	NaN	NaN	NaN	2.13	0.57	0.19	2.13	0.43	0.26	2.14	0.35	0.27	2.16	0.24	0.22	NaN	NaN	NaN	NaN	NaN	NaN	NaN	NaN	NaN	NaN	NaN	NaN	NaN	NaN	NaN	NaN	NaN	NaN	2.13	0.36	0.54	2.16	0.25	0.58	2.15	0.07	0.52
197	0.985	2.23	0.83	0.36	2.02	0.81	0.25	NaN	NaN	NaN	2.13	0.57	0.19	2.13	0.43	0.26	2.13	0.35	0.27	2.16	0.24	0.22	NaN	NaN	NaN	NaN	NaN	NaN	NaN	NaN	NaN	NaN	NaN	NaN	NaN	NaN	NaN	NaN	NaN	NaN	2.13	0.36	0.54	2.16	0.26	0.58	2.15	0.07	0.52
198	0.99	2.23	0.83	0.36	2.02	0.81	0.25	NaN	NaN	NaN	2.13	0.57	0.19	2.13	0.43	0.26	2.13	0.35	0.27	2.16	0.24	0.22	NaN	NaN	NaN	NaN	NaN	NaN	NaN	NaN	NaN	NaN	NaN	NaN	NaN	NaN	NaN	NaN	NaN	NaN	2.13	0.36	0.54	2.16	0.26	0.58	2.15	0.07	0.52
199	0.995	2.23	0.83	0.36	2.02	0.81	0.25	NaN	NaN	NaN	2.13	0.57	0.19	2.13	0.43	0.26	2.13	0.35	0.27	2.16	0.24	0.22	NaN	NaN	NaN	NaN	NaN	NaN	NaN	NaN	NaN	NaN	NaN	NaN	NaN	NaN	NaN	NaN	NaN	NaN	2.13	0.36	0.54	2.16	0.26	0.58	2.15	0.07	0.52
200	1	2.23	0.83	0.36	2.02	0.81	0.25	NaN	NaN	NaN	2.13	0.57	0.19	NaN	NaN	NaN	2.13	0.35	0.27	2.16	0.24	0.22	NaN	NaN	NaN	NaN	NaN	NaN	NaN	NaN	NaN	NaN	NaN	NaN	NaN	NaN	NaN	NaN	NaN	NaN	2.12	0.36	0.54	2.16	0.26	0.58	2.14	0.07	0.52
201	1.005	2.23	0.83	0.36	2.01	0.81	0.25	NaN	NaN	NaN	2.13	0.57	0.19	NaN	NaN	NaN	2.13	0.35	0.27	2.16	0.24	0.22	NaN	NaN	NaN	NaN	NaN	NaN	NaN	NaN	NaN	NaN	NaN	NaN	NaN	NaN	NaN	NaN	NaN	NaN	2.12	0.36	0.54	2.16	0.26	0.58	2.14	0.07	0.52
202	1.01	2.23	0.83	0.36	2.01	0.81	0.25	NaN	NaN	NaN	2.13	0.57	0.19	2.12	0.44	0.26	2.13	0.35	0.27	2.16	0.24	0.22	NaN	NaN	NaN	NaN	NaN	NaN	NaN	NaN	NaN	NaN	NaN	NaN	NaN	NaN	NaN	NaN	NaN	NaN	2.12	0.36	0.54	2.16	0.26	0.58	2.14	0.07	0.52
203	1.015	2.23	0.83	0.36	2.01	0.81	0.25	NaN	NaN	NaN	2.13	0.57	0.19	2.12	0.43	0.26	2.13	0.35	0.27	2.16	0.24	0.22	NaN	NaN	NaN	NaN	NaN	NaN	NaN	NaN	NaN	NaN	NaN	NaN	NaN	NaN	NaN	NaN	NaN	NaN	2.12	0.36	0.54	2.16	0.26	0.58	2.14	0.07	0.52
204	1.02	2.23	0.83	0.36	2.01	0.81	0.25	NaN	NaN	NaN	2.13	0.57	0.19	2.12	0.43	0.26	2.14	0.35	0.27	2.16	0.24	0.22	NaN	NaN	NaN	NaN	NaN	NaN	NaN	NaN	NaN	NaN	NaN	NaN	NaN	NaN	NaN	NaN	NaN	NaN	2.12	0.36	0.54	2.15	0.26	0.58	2.14	0.07	0.52
205	1.025	2.23	0.83	0.36	2.01	0.81	0.25	NaN	NaN	NaN	2.13	0.57	0.19	2.12	0.43	0.26	2.14	0.35	0.27	2.16	0.23	0.22	NaN	NaN	NaN	NaN	NaN	NaN	NaN	NaN	NaN	NaN	NaN	NaN	NaN	NaN	NaN	NaN	NaN	NaN	2.12	0.36	0.54	2.15	0.26	0.58	2.14	0.07	0.52
206	1.03	2.23	0.83	0.36	2.01	0.81	0.25	NaN	NaN	NaN	2.13	0.57	0.18	2.13	0.43	0.26	2.14	0.35	0.27	2.16	0.23	0.22	NaN	NaN	NaN	NaN	NaN	NaN	NaN	NaN	NaN	NaN	NaN	NaN	NaN	NaN	NaN	NaN	NaN	NaN	2.11	0.36	0.54	2.15	0.26	0.58	2.14	0.07	0.52
207	1.035	2.23	0.83	0.36	2.01	0.81	0.25	NaN	NaN	NaN	2.13	0.57	0.18	2.13	0.43	0.26	2.14	0.35	0.27	2.16	0.23	0.22	NaN	NaN	NaN	NaN	NaN	NaN	NaN	NaN	NaN	NaN	NaN	NaN	NaN	NaN	NaN	NaN	NaN	NaN	2.11	0.36	0.54	2.15	0.26	0.58	2.14	0.07	0.52
208	1.04	2.23	0.83	0.36	2.01	0.81	0.25	NaN	NaN	NaN	2.13	0.57	0.18	2.13	0.43	0.26	2.14	0.35	0.26	2.16	0.23	0.22	NaN	NaN	NaN	NaN	NaN	NaN	NaN	NaN	NaN	NaN	NaN	NaN	NaN	NaN	NaN	NaN	NaN	NaN	2.11	0.36	0.54	2.15	0.26	0.58	2.14	0.07	0.52
209	1.045	2.23	0.83	0.36	2.01	0.81	0.24	NaN	NaN	NaN	2.13	0.57	0.18	2.13	0.43	0.26	2.14	0.35	0.26	2.16	0.23	0.22	NaN	NaN	NaN	NaN	NaN	NaN	NaN	NaN	NaN	NaN	NaN	NaN	NaN	NaN	NaN	NaN	NaN	NaN	2.11	0.36	0.54	2.15	0.26	0.58	2.14	0.07	0.52
210	1.05	2.23	0.83	0.36	2.01	0.81	0.24	NaN	NaN	NaN	2.13	0.57	0.18	2.13	0.43	0.26	2.13	0.35	0.26	2.16	0.23	0.22	NaN	NaN	NaN	NaN	NaN	NaN	NaN	NaN	NaN	NaN	NaN	NaN	NaN	NaN	NaN	NaN	NaN	NaN	2.1	0.36	0.54	2.15	0.26	0.58	2.14	0.07	0.52
211	1.055	2.23	0.83	0.36	2.01	0.81	0.24	NaN	NaN	NaN	2.13	0.57	0.18	2.13	0.43	0.26	2.13	0.35	0.26	2.16	0.23	0.22	NaN	NaN	NaN	NaN	NaN	NaN	NaN	NaN	NaN	NaN	NaN	NaN	NaN	NaN	NaN	NaN	NaN	NaN	2.1	0.36	0.54	2.14	0.26	0.58	2.14	0.07	0.52
212	1.06	2.23	0.83	0.36	2.01	0.81	0.24	NaN	NaN	NaN	2.13	0.57	0.18	2.13	0.43	0.26	2.13	0.35	0.26	2.17	0.23	0.22	NaN	NaN	NaN	NaN	NaN	NaN	NaN	NaN	NaN	NaN	NaN	NaN	NaN	NaN	NaN	NaN	NaN	NaN	2.1	0.36	0.54	2.14	0.26	0.58	2.14	0.07	0.52
213	1.065	2.23	0.83	0.36	2.01	0.81	0.24	NaN	NaN	NaN	2.13	0.57	0.18	2.13	0.43	0.26	2.13	0.35	0.26	2.16	0.23	0.22	NaN	NaN	NaN	NaN	NaN	NaN	NaN	NaN	NaN	NaN	NaN	NaN	NaN	NaN	NaN	NaN	NaN	NaN	2.1	0.36	0.54	2.14	0.26	0.58	2.14	0.07	0.52
214	1.07	2.23	0.83	0.36	2.01	0.81	0.24	NaN	NaN	NaN	2.13	0.57	0.18	2.13	0.43	0.26	2.14	0.35	0.26	2.16	0.23	0.22	NaN	NaN	NaN	NaN	NaN	NaN	NaN	NaN	NaN	NaN	NaN	NaN	NaN	NaN	NaN	NaN	NaN	NaN	2.1	0.36	0.54	2.14	0.26	0.58	2.14	0.07	0.52
215	1.075	2.23	0.83	0.36	2.01	0.81	0.24	NaN	NaN	NaN	2.13	0.57	0.18	2.13	0.43	0.26	2.14	0.35	0.26	2.16	0.23	0.22	NaN	NaN	NaN	NaN	NaN	NaN	NaN	NaN	NaN	NaN	NaN	NaN	NaN	NaN	NaN	NaN	NaN	NaN	2.09	0.36	0.54	2.14	0.26	0.58	2.14	0.07	0.52
216	1.08	2.23	0.83	0.36	2.01	0.81	0.24	NaN	NaN	NaN	2.13	0.57	0.18	2.13	0.43	0.25	2.14	0.35	0.26	2.17	0.23	0.22	NaN	NaN	NaN	NaN	NaN	NaN	NaN	NaN	NaN	NaN	NaN	NaN	NaN	NaN	NaN	NaN	NaN	NaN	2.09	0.36	0.54	2.13	0.26	0.58	2.14	0.07	0.52
217	1.085	2.23	0.83	0.36	NaN	NaN	NaN	NaN	NaN	NaN	2.13	0.57	0.18	2.13	0.43	0.25	2.14	0.35	0.26	2.17	0.23	0.22	NaN	NaN	NaN	NaN	NaN	NaN	NaN	NaN	NaN	NaN	NaN	NaN	NaN	NaN	NaN	NaN	NaN	NaN	2.09	0.36	0.54	2.13	0.26	0.58	2.14	0.07	0.52
218	1.09	2.22	0.83	0.36	NaN	NaN	NaN	NaN	NaN	NaN	2.13	0.57	0.18	2.12	0.43	0.25	2.14	0.35	0.26	2.17	0.23	0.22	NaN	NaN	NaN	NaN	NaN	NaN	NaN	NaN	NaN	NaN	NaN	NaN	NaN	NaN	NaN	NaN	NaN	NaN	2.08	0.36	0.54	2.13	0.26	0.58	2.14	0.07	0.52
219	1.095	2.22	0.83	0.35	2.01	0.81	0.24	NaN	NaN	NaN	2.13	0.57	0.18	2.12	0.43	0.25	2.14	0.35	0.26	2.17	0.23	0.22	NaN	NaN	NaN	NaN	NaN	NaN	NaN	NaN	NaN	NaN	NaN	NaN	NaN	NaN	NaN	NaN	NaN	NaN	2.08	0.36	0.54	2.13	0.26	0.58	2.14	0.07	0.52
220	1.1	2.22	0.83	0.35	2.01	0.81	0.24	NaN	NaN	NaN	2.13	0.57	0.18	2.12	0.43	0.25	2.13	0.35	0.26	2.17	0.23	0.22	NaN	NaN	NaN	NaN	NaN	NaN	NaN	NaN	NaN	NaN	NaN	NaN	NaN	NaN	NaN	NaN	NaN	NaN	2.08	0.36	0.54	2.12	0.26	0.58	2.14	0.07	0.52
221	1.105	2.22	0.83	0.35	2.01	0.81	0.24	NaN	NaN	NaN	2.13	0.57	0.18	2.12	0.43	0.25	2.13	0.35	0.26	2.17	0.23	0.22	NaN	NaN	NaN	NaN	NaN	NaN	NaN	NaN	NaN	NaN	NaN	NaN	NaN	NaN	NaN	NaN	NaN	NaN	2.08	0.36	0.54	2.12	0.26	0.58	2.14	0.07	0.52
222	1.11	2.22	0.83	0.35	2.01	0.81	0.24	NaN	NaN	NaN	2.13	0.57	0.18	2.13	0.43	0.25	2.13	0.35	0.26	2.17	0.23	0.22	NaN	NaN	NaN	NaN	NaN	NaN	NaN	NaN	NaN	NaN	NaN	NaN	NaN	NaN	NaN	NaN	NaN	NaN	2.07	0.36	0.54	2.12	0.26	0.59	2.14	0.07	0.52
223	1.115	2.22	0.83	0.35	2.01	0.81	0.24	NaN	NaN	NaN	2.13	0.57	0.18	2.13	0.43	0.25	2.13	0.35	0.26	2.17	0.23	0.22	NaN	NaN	NaN	NaN	NaN	NaN	NaN	NaN	NaN	NaN	NaN	NaN	NaN	NaN	NaN	NaN	NaN	NaN	2.07	0.36	0.54	2.12	0.26	0.59	2.14	0.07	0.52
224	1.12	2.22	0.83	0.35	2	0.81	0.24	NaN	NaN	NaN	2.13	0.57	0.18	2.13	0.43	0.25	2.14	0.35	0.26	2.17	0.23	0.22	NaN	NaN	NaN	NaN	NaN	NaN	NaN	NaN	NaN	NaN	NaN	NaN	NaN	NaN	NaN	NaN	NaN	NaN	2.07	0.36	0.54	2.12	0.26	0.59	2.14	0.08	0.52
225	1.125	2.22	0.83	0.35	2	0.81	0.24	NaN	NaN	NaN	2.13	0.57	0.18	2.13	0.43	0.25	2.14	0.35	0.26	2.17	0.23	0.22	NaN	NaN	NaN	NaN	NaN	NaN	NaN	NaN	NaN	NaN	NaN	NaN	NaN	NaN	NaN	NaN	NaN	NaN	2.06	0.36	0.54	2.11	0.26	0.59	2.14	0.08	0.52
226	1.13	2.22	0.83	0.35	NaN	NaN	NaN	NaN	NaN	NaN	2.13	0.57	0.18	2.13	0.43	0.25	2.14	0.35	0.26	2.17	0.23	0.22	NaN	NaN	NaN	NaN	NaN	NaN	NaN	NaN	NaN	NaN	NaN	NaN	NaN	NaN	NaN	NaN	NaN	NaN	2.06	0.36	0.54	2.11	0.26	0.59	2.13	0.08	0.52
227	1.135	2.22	0.83	0.35	NaN	NaN	NaN	NaN	NaN	NaN	2.13	0.57	0.18	2.13	0.43	0.25	2.14	0.35	0.26	2.17	0.23	0.22	NaN	NaN	NaN	NaN	NaN	NaN	NaN	NaN	NaN	NaN	NaN	NaN	NaN	NaN	NaN	NaN	NaN	NaN	2.06	0.36	0.54	2.11	0.26	0.59	2.13	0.08	0.52
228	1.14	2.22	0.83	0.35	NaN	NaN	NaN	NaN	NaN	NaN	2.13	0.57	0.18	2.13	0.43	0.25	2.14	0.35	0.26	2.17	0.23	0.22	NaN	NaN	NaN	NaN	NaN	NaN	NaN	NaN	NaN	NaN	NaN	NaN	NaN	NaN	NaN	NaN	NaN	NaN	2.05	0.36	0.54	2.1	0.27	0.59	2.13	0.08	0.52
229	1.145	2.22	0.83	0.35	2	0.81	0.23	NaN	NaN	NaN	2.13	0.57	0.17	2.13	0.43	0.25	2.14	0.35	0.26	2.17	0.23	0.22	NaN	NaN	NaN	NaN	NaN	NaN	NaN	NaN	NaN	NaN	NaN	NaN	NaN	NaN	NaN	NaN	NaN	NaN	2.05	0.36	0.54	2.1	0.27	0.59	2.13	0.08	0.52
230	1.15	2.22	0.83	0.35	2	0.81	0.23	NaN	NaN	NaN	2.13	0.57	0.17	2.13	0.43	0.25	2.14	0.35	0.26	2.17	0.23	0.22	NaN	NaN	NaN	NaN	NaN	NaN	NaN	NaN	NaN	NaN	NaN	NaN	NaN	NaN	NaN	NaN	NaN	NaN	2.04	0.36	0.54	2.1	0.27	0.59	2.13	0.08	0.52
231	1.155	2.22	0.83	0.35	2	0.81	0.23	NaN	NaN	NaN	2.13	0.57	0.17	2.13	0.43	0.25	2.14	0.35	0.26	2.17	0.23	0.22	NaN	NaN	NaN	NaN	NaN	NaN	NaN	NaN	NaN	NaN	NaN	NaN	NaN	NaN	NaN	NaN	NaN	NaN	2.04	0.36	0.54	2.1	0.27	0.59	2.13	0.08	0.52
232	1.16	2.22	0.83	0.35	2	0.81	0.23	NaN	NaN	NaN	2.13	0.57	0.17	2.13	0.43	0.25	2.14	0.35	0.26	2.17	0.23	0.22	NaN	NaN	NaN	NaN	NaN	NaN	NaN	NaN	NaN	NaN	NaN	NaN	NaN	NaN	NaN	NaN	NaN	NaN	2.04	0.36	0.54	2.09	0.27	0.58	2.13	0.09	0.51
233	1.165	2.22	0.83	0.35	2	0.81	0.23	NaN	NaN	NaN	2.13	0.57	0.17	2.13	0.43	0.25	2.14	0.35	0.26	2.17	0.23	0.22	NaN	NaN	NaN	NaN	NaN	NaN	NaN	NaN	NaN	NaN	NaN	NaN	NaN	NaN	NaN	2.03	0.45	0.54	2.03	0.36	0.54	2.09	0.27	0.58	2.13	0.09	0.51
234	1.17	2.22	0.83	0.35	2	0.81	0.23	NaN	NaN	NaN	2.13	0.57	0.17	2.13	0.43	0.25	2.14	0.35	0.26	2.17	0.23	0.22	NaN	NaN	NaN	NaN	NaN	NaN	NaN	NaN	NaN	NaN	NaN	NaN	NaN	NaN	NaN	2.03	0.45	0.54	2.03	0.36	0.54	2.09	0.27	0.58	2.13	0.09	0.51
235	1.175	2.22	0.83	0.35	2	0.81	0.23	NaN	NaN	NaN	2.13	0.57	0.17	2.13	0.43	0.25	2.14	0.35	0.26	2.17	0.23	0.22	NaN	NaN	NaN	NaN	NaN	NaN	NaN	NaN	NaN	NaN	NaN	NaN	NaN	NaN	NaN	2.03	0.45	0.54	2.03	0.36	0.54	2.08	0.27	0.58	2.12	0.09	0.51
236	1.18	2.22	0.83	0.35	2	0.81	0.23	NaN	NaN	NaN	2.13	0.57	0.17	2.13	0.43	0.25	2.14	0.35	0.26	2.17	0.23	0.22	NaN	NaN	NaN	NaN	NaN	NaN	NaN	NaN	NaN	NaN	NaN	NaN	NaN	NaN	NaN	2.02	0.46	0.54	2.02	0.37	0.54	2.08	0.27	0.58	2.12	0.09	0.51
237	1.185	2.22	0.83	0.35	1.99	0.81	0.23	NaN	NaN	NaN	2.13	0.57	0.17	2.13	0.43	0.25	2.14	0.35	0.26	2.17	0.23	0.22	NaN	NaN	NaN	NaN	NaN	NaN	NaN	NaN	NaN	NaN	NaN	NaN	NaN	NaN	NaN	2.02	0.46	0.54	2.02	0.37	0.54	2.08	0.28	0.58	2.12	0.09	0.51
238	1.19	2.22	0.83	0.34	1.99	0.81	0.23	NaN	NaN	NaN	2.13	0.57	0.17	2.13	0.43	0.25	2.14	0.35	0.26	2.17	0.23	0.22	NaN	NaN	NaN	NaN	NaN	NaN	NaN	NaN	NaN	NaN	NaN	NaN	NaN	NaN	NaN	2.02	0.46	0.54	2.02	0.37	0.54	2.08	0.28	0.58	2.12	0.1	0.51
239	1.195	2.21	0.83	0.34	1.99	0.81	0.23	NaN	NaN	NaN	2.13	0.57	0.17	2.13	0.43	0.25	2.14	0.35	0.26	2.17	0.23	0.22	NaN	NaN	NaN	NaN	NaN	NaN	NaN	NaN	NaN	NaN	NaN	NaN	NaN	NaN	NaN	2.01	0.46	0.54	2.01	0.37	0.54	2.07	0.28	0.58	2.12	0.1	0.51
240	1.2	2.21	0.83	0.34	2	0.81	0.23	NaN	NaN	NaN	2.13	0.57	0.17	2.13	0.43	0.25	2.14	0.35	0.26	2.17	0.23	0.22	NaN	NaN	NaN	NaN	NaN	NaN	NaN	NaN	NaN	NaN	NaN	NaN	NaN	NaN	NaN	2.01	0.46	0.54	2.01	0.37	0.54	2.07	0.28	0.58	2.12	0.1	0.51
241	1.205	2.21	0.83	0.34	2	0.8	0.23	NaN	NaN	NaN	2.13	0.57	0.17	2.13	0.43	0.25	2.14	0.35	0.26	2.17	0.23	0.22	NaN	NaN	NaN	NaN	NaN	NaN	NaN	NaN	NaN	NaN	NaN	NaN	NaN	NaN	NaN	2.01	0.46	0.54	2	0.37	0.54	2.07	0.28	0.58	2.11	0.1	0.51
242	1.21	2.21	0.83	0.34	2	0.8	0.23	NaN	NaN	NaN	2.13	0.57	0.17	2.13	0.43	0.25	2.14	0.35	0.26	2.17	0.23	0.22	NaN	NaN	NaN	NaN	NaN	NaN	NaN	NaN	NaN	NaN	NaN	NaN	NaN	NaN	NaN	2	0.46	0.54	2	0.37	0.54	2.06	0.28	0.58	2.11	0.1	0.51
243	1.215	2.21	0.83	0.34	2	0.8	0.23	NaN	NaN	NaN	2.13	0.57	0.17	2.13	0.43	0.25	2.14	0.35	0.26	2.17	0.23	0.22	NaN	NaN	NaN	NaN	NaN	NaN	NaN	NaN	NaN	NaN	NaN	NaN	NaN	NaN	NaN	2	0.46	0.54	2	0.37	0.54	2.06	0.28	0.58	2.11	0.1	0.51
244	1.22	2.21	0.83	0.34	2	0.8	0.23	NaN	NaN	NaN	2.13	0.57	0.17	2.13	0.43	0.25	2.14	0.35	0.26	2.17	0.23	0.22	NaN	NaN	NaN	NaN	NaN	NaN	NaN	NaN	NaN	NaN	NaN	NaN	NaN	NaN	NaN	2	0.46	0.54	1.99	0.37	0.54	2.06	0.29	0.58	2.11	0.11	0.51
245	1.225	2.21	0.83	0.34	1.99	0.8	0.23	NaN	NaN	NaN	2.13	0.57	0.17	2.13	0.43	0.25	2.14	0.35	0.26	2.17	0.23	0.22	NaN	NaN	NaN	NaN	NaN	NaN	NaN	NaN	NaN	NaN	NaN	NaN	NaN	NaN	NaN	1.99	0.46	0.54	1.99	0.37	0.54	2.06	0.29	0.58	2.11	0.11	0.51
246	1.23	2.21	0.83	0.34	1.99	0.8	0.23	NaN	NaN	NaN	2.13	0.57	0.17	2.12	0.43	0.24	2.14	0.35	0.26	2.17	0.23	0.22	NaN	NaN	NaN	NaN	NaN	NaN	NaN	NaN	NaN	NaN	NaN	NaN	NaN	NaN	NaN	1.99	0.46	0.54	1.99	0.37	0.54	2.05	0.29	0.58	2.1	0.11	0.51
247	1.235	2.21	0.83	0.34	1.99	0.8	0.23	NaN	NaN	NaN	2.13	0.57	0.17	2.12	0.43	0.24	2.14	0.35	0.26	2.17	0.23	0.22	NaN	NaN	NaN	NaN	NaN	NaN	NaN	NaN	NaN	NaN	NaN	NaN	NaN	NaN	NaN	1.99	0.46	0.54	1.98	0.38	0.53	2.05	0.29	0.58	2.1	0.11	0.5
248	1.24	2.21	0.83	0.34	1.99	0.8	0.23	NaN	NaN	NaN	2.13	0.57	0.17	2.12	0.43	0.24	2.14	0.35	0.26	2.17	0.23	0.22	NaN	NaN	NaN	NaN	NaN	NaN	NaN	NaN	NaN	NaN	NaN	NaN	NaN	NaN	NaN	1.98	0.46	0.54	1.98	0.38	0.53	2.05	0.29	0.57	2.1	0.11	0.5
249	1.245	2.21	0.83	0.34	1.99	0.8	0.23	NaN	NaN	NaN	2.13	0.57	0.17	2.12	0.43	0.24	2.14	0.35	0.26	2.17	0.23	0.22	NaN	NaN	NaN	NaN	NaN	NaN	NaN	NaN	NaN	NaN	NaN	NaN	NaN	NaN	NaN	1.98	0.46	0.54	1.98	0.38	0.53	2.05	0.29	0.57	2.09	0.11	0.5
250	1.25	2.21	0.83	0.34	1.99	0.8	0.23	NaN	NaN	NaN	2.13	0.57	0.17	2.12	0.43	0.24	2.14	0.35	0.26	2.17	0.23	0.22	NaN	NaN	NaN	NaN	NaN	NaN	NaN	NaN	NaN	NaN	NaN	NaN	NaN	NaN	NaN	1.98	0.46	0.53	1.97	0.38	0.53	2.04	0.29	0.57	2.09	0.11	0.5
251	1.255	2.21	0.83	0.34	1.99	0.8	0.23	NaN	NaN	NaN	2.13	0.57	0.17	2.12	0.43	0.24	2.14	0.35	0.26	2.17	0.23	0.22	NaN	NaN	NaN	NaN	NaN	NaN	NaN	NaN	NaN	NaN	NaN	NaN	NaN	NaN	NaN	1.98	0.46	0.53	1.97	0.38	0.53	2.04	0.29	0.57	2.09	0.11	0.5
252	1.26	2.21	0.83	0.34	1.99	0.8	0.23	NaN	NaN	NaN	2.12	0.57	0.17	2.12	0.43	0.24	2.14	0.35	0.26	2.17	0.23	0.22	NaN	NaN	NaN	NaN	NaN	NaN	NaN	NaN	NaN	NaN	NaN	NaN	NaN	NaN	NaN	1.97	0.46	0.53	1.97	0.38	0.53	2.04	0.29	0.57	2.08	0.11	0.5
253	1.265	2.2	0.83	0.34	1.99	0.8	0.23	NaN	NaN	NaN	2.12	0.57	0.17	2.12	0.43	0.24	2.14	0.35	0.26	2.17	0.23	0.22	NaN	NaN	NaN	NaN	NaN	NaN	NaN	NaN	NaN	NaN	NaN	NaN	NaN	NaN	NaN	1.97	0.47	0.53	1.97	0.38	0.53	2.04	0.29	0.57	2.08	0.11	0.5
254	1.27	2.2	0.83	0.34	1.99	0.8	0.23	NaN	NaN	NaN	2.12	0.57	0.17	2.12	0.43	0.24	2.14	0.35	0.26	2.17	0.23	0.22	NaN	NaN	NaN	NaN	NaN	NaN	NaN	NaN	NaN	NaN	NaN	NaN	NaN	NaN	NaN	1.97	0.47	0.53	1.97	0.38	0.53	2.03	0.29	0.57	2.08	0.11	0.5
255	1.275	2.2	0.83	0.34	1.99	0.8	0.22	NaN	NaN	NaN	2.12	0.57	0.17	2.12	0.43	0.24	2.14	0.35	0.26	2.17	0.23	0.22	NaN	NaN	NaN	NaN	NaN	NaN	NaN	NaN	NaN	NaN	NaN	NaN	NaN	NaN	NaN	1.97	0.47	0.53	1.96	0.38	0.53	2.03	0.29	0.57	2.07	0.11	0.5
256	1.28	2.2	0.83	0.34	1.98	0.8	0.22	NaN	NaN	NaN	2.12	0.57	0.17	2.12	0.43	0.24	2.14	0.35	0.26	2.17	0.23	0.22	NaN	NaN	NaN	NaN	NaN	NaN	NaN	NaN	NaN	NaN	NaN	NaN	NaN	NaN	NaN	1.96	0.47	0.53	1.96	0.38	0.53	2.03	0.29	0.57	2.07	0.11	0.5
257	1.285	2.2	0.83	0.34	1.99	0.8	0.22	NaN	NaN	NaN	2.12	0.57	0.17	2.12	0.43	0.24	2.14	0.35	0.26	2.17	0.23	0.22	NaN	NaN	NaN	NaN	NaN	NaN	NaN	NaN	NaN	NaN	NaN	NaN	NaN	NaN	NaN	1.96	0.47	0.53	1.96	0.38	0.53	2.02	0.3	0.57	2.06	0.11	0.5
258	1.29	2.2	0.83	0.34	1.99	0.8	0.22	NaN	NaN	NaN	2.12	0.57	0.17	2.12	0.43	0.24	2.14	0.35	0.26	2.17	0.23	0.22	NaN	NaN	NaN	NaN	NaN	NaN	NaN	NaN	NaN	NaN	NaN	NaN	NaN	NaN	NaN	1.96	0.47	0.53	1.95	0.38	0.53	2.02	0.3	0.57	2.06	0.11	0.5
259	1.295	2.2	0.83	0.34	1.99	0.8	0.22	NaN	NaN	NaN	2.12	0.57	0.17	2.12	0.43	0.24	2.14	0.35	0.26	2.17	0.23	0.22	NaN	NaN	NaN	NaN	NaN	NaN	NaN	NaN	NaN	NaN	NaN	NaN	NaN	NaN	NaN	1.96	0.47	0.53	1.95	0.38	0.53	2.02	0.29	0.57	2.05	0.11	0.5
260	1.3	2.2	0.83	0.34	1.99	0.8	0.22	NaN	NaN	NaN	2.12	0.57	0.17	2.12	0.43	0.24	2.14	0.35	0.26	2.17	0.23	0.22	NaN	NaN	NaN	NaN	NaN	NaN	NaN	NaN	NaN	NaN	NaN	NaN	NaN	NaN	NaN	1.96	0.47	0.53	1.95	0.38	0.53	2.01	0.29	0.57	2.05	0.11	0.5
261	1.305	2.2	0.83	0.34	1.98	0.8	0.22	NaN	NaN	NaN	2.12	0.57	0.17	NaN	NaN	NaN	2.14	0.35	0.26	2.17	0.23	0.22	NaN	NaN	NaN	NaN	NaN	NaN	NaN	NaN	NaN	NaN	NaN	NaN	NaN	NaN	NaN	1.95	0.47	0.53	1.95	0.38	0.53	2.01	0.29	0.57	2.04	0.11	0.49
262	1.31	2.19	0.83	0.34	1.98	0.8	0.22	NaN	NaN	NaN	2.12	0.57	0.17	NaN	NaN	NaN	2.14	0.35	0.26	2.17	0.23	0.22	NaN	NaN	NaN	NaN	NaN	NaN	NaN	NaN	NaN	NaN	NaN	NaN	NaN	NaN	NaN	1.95	0.47	0.53	1.94	0.38	0.53	2	0.29	0.57	2.04	0.11	0.49
263	1.315	2.19	0.83	0.34	1.98	0.8	0.22	NaN	NaN	NaN	2.12	0.57	0.17	2.11	0.43	0.24	2.14	0.35	0.26	2.17	0.23	0.22	NaN	NaN	NaN	NaN	NaN	NaN	NaN	NaN	NaN	NaN	NaN	NaN	NaN	NaN	NaN	1.95	0.47	0.53	1.94	0.38	0.53	2	0.29	0.57	2.03	0.11	0.49
264	1.32	2.19	0.83	0.34	1.98	0.8	0.22	NaN	NaN	NaN	2.12	0.57	0.17	2.11	0.43	0.24	2.13	0.35	0.26	2.17	0.23	0.22	NaN	NaN	NaN	NaN	NaN	NaN	NaN	NaN	NaN	NaN	NaN	NaN	NaN	NaN	NaN	1.95	0.47	0.53	1.94	0.38	0.53	2	0.29	0.57	2.02	0.11	0.49
265	1.325	2.19	0.83	0.34	1.97	0.8	0.22	NaN	NaN	NaN	2.12	0.57	0.17	2.11	0.43	0.24	2.13	0.35	0.26	2.17	0.23	0.22	NaN	NaN	NaN	NaN	NaN	NaN	NaN	NaN	NaN	NaN	NaN	NaN	NaN	NaN	NaN	1.94	0.47	0.53	1.93	0.38	0.53	1.99	0.29	0.57	2.02	0.11	0.49
266	1.33	2.19	0.83	0.34	1.97	0.8	0.22	NaN	NaN	NaN	2.12	0.57	0.17	2.11	0.43	0.24	2.13	0.35	0.26	2.17	0.23	0.22	NaN	NaN	NaN	NaN	NaN	NaN	NaN	NaN	NaN	NaN	NaN	NaN	NaN	NaN	NaN	1.94	0.47	0.53	1.93	0.38	0.53	1.99	0.29	0.57	2.01	0.11	0.49
267	1.335	2.19	0.83	0.34	1.97	0.8	0.22	NaN	NaN	NaN	2.12	0.57	0.17	2.11	0.43	0.24	2.13	0.35	0.26	2.17	0.23	0.22	NaN	NaN	NaN	NaN	NaN	NaN	NaN	NaN	NaN	NaN	NaN	NaN	NaN	NaN	NaN	1.94	0.47	0.53	1.93	0.38	0.53	1.98	0.29	0.57	2.01	0.11	0.49
268	1.34	NaN	NaN	NaN	1.97	0.8	0.22	NaN	NaN	NaN	2.11	0.57	0.17	2.11	0.43	0.24	2.13	0.35	0.26	2.16	0.23	0.22	NaN	NaN	NaN	NaN	NaN	NaN	NaN	NaN	NaN	NaN	NaN	NaN	NaN	NaN	NaN	1.93	0.45	0.53	1.91	0.38	0.53	1.98	0.29	0.57	2	0.1	0.49
269	1.345	2.19	0.83	0.34	1.97	0.8	0.22	NaN	NaN	NaN	2.11	0.57	0.17	2.12	0.43	0.24	2.13	0.35	0.26	2.16	0.23	0.22	NaN	NaN	NaN	NaN	NaN	NaN	NaN	NaN	NaN	NaN	NaN	NaN	NaN	NaN	NaN	1.93	0.4	0.53	1.87	0.37	0.53	1.98	0.29	0.57	1.99	0.1	0.49
270	1.35	NaN	NaN	NaN	1.97	0.8	0.22	NaN	NaN	NaN	2.11	0.57	0.17	2.12	0.43	0.24	2.13	0.35	0.26	2.16	0.23	0.22	NaN	NaN	NaN	NaN	NaN	NaN	NaN	NaN	NaN	NaN	NaN	NaN	NaN	NaN	NaN	1.92	0.39	0.53	NaN	NaN	NaN	1.97	0.29	0.57	1.99	0.1	0.49
271	1.355	NaN	NaN	NaN	1.97	0.8	0.22	NaN	NaN	NaN	2.11	0.57	0.17	2.11	0.43	0.24	2.13	0.35	0.26	2.16	0.23	0.22	NaN	NaN	NaN	NaN	NaN	NaN	NaN	NaN	NaN	NaN	NaN	NaN	NaN	NaN	NaN	1.92	0.39	0.53	NaN	NaN	NaN	1.97	0.29	0.57	1.98	0.1	0.49
272	1.36	2.18	0.83	0.34	1.97	0.8	0.22	NaN	NaN	NaN	2.11	0.57	0.17	2.11	0.43	0.24	2.13	0.35	0.26	2.16	0.23	0.22	NaN	NaN	NaN	NaN	NaN	NaN	NaN	NaN	NaN	NaN	NaN	NaN	NaN	NaN	NaN	1.91	0.38	0.53	1.88	0.42	0.5	1.96	0.28	0.57	1.97	0.1	0.49
273	1.365	2.18	0.83	0.34	1.97	0.8	0.22	NaN	NaN	NaN	2.11	0.57	0.17	2.11	0.43	0.24	2.12	0.35	0.26	2.16	0.23	0.22	NaN	NaN	NaN	NaN	NaN	NaN	NaN	NaN	NaN	NaN	NaN	NaN	NaN	NaN	NaN	1.91	0.38	0.53	1.87	0.42	0.5	1.96	0.28	0.56	1.97	0.1	0.49
274	1.37	2.18	0.83	0.34	NaN	NaN	NaN	NaN	NaN	NaN	2.11	0.57	0.17	2.11	0.43	0.24	2.12	0.35	0.26	2.16	0.23	0.22	NaN	NaN	NaN	NaN	NaN	NaN	NaN	NaN	NaN	NaN	NaN	NaN	NaN	NaN	NaN	1.91	0.38	0.53	1.87	0.42	0.5	1.96	0.28	0.56	1.96	0.1	0.49
275	1.375	2.18	0.83	0.34	NaN	NaN	NaN	NaN	NaN	NaN	2.11	0.57	0.17	2.11	0.43	0.24	2.12	0.35	0.26	2.16	0.23	0.22	NaN	NaN	NaN	NaN	NaN	NaN	NaN	NaN	NaN	NaN	NaN	NaN	NaN	NaN	NaN	1.91	0.38	0.53	1.87	0.42	0.5	1.95	0.28	0.56	1.95	0.1	0.49
276	1.38	2.18	0.83	0.34	1.96	0.8	0.22	NaN	NaN	NaN	2.11	0.57	0.17	2.11	0.43	0.24	2.12	0.35	0.26	2.16	0.23	0.22	NaN	NaN	NaN	NaN	NaN	NaN	NaN	NaN	NaN	NaN	NaN	NaN	NaN	NaN	NaN	1.9	0.38	0.53	1.87	0.42	0.5	1.95	0.28	0.56	1.94	0.1	0.49
277	1.385	2.17	0.83	0.34	1.96	0.8	0.22	NaN	NaN	NaN	2.1	0.57	0.17	2.1	0.43	0.24	2.12	0.35	0.26	2.16	0.23	0.22	NaN	NaN	NaN	NaN	NaN	NaN	NaN	NaN	NaN	NaN	NaN	NaN	NaN	NaN	NaN	1.9	0.38	0.53	1.87	0.42	0.5	1.94	0.28	0.56	1.94	0.09	0.49
278	1.39	2.17	0.83	0.34	1.96	0.8	0.22	NaN	NaN	NaN	2.1	0.57	0.17	2.1	0.43	0.24	2.12	0.35	0.26	2.16	0.23	0.22	NaN	NaN	NaN	NaN	NaN	NaN	NaN	NaN	NaN	NaN	NaN	NaN	NaN	NaN	NaN	1.9	0.38	0.53	1.86	0.42	0.5	1.94	0.28	0.56	1.93	0.09	0.49
279	1.395	2.17	0.83	0.34	1.96	0.8	0.22	NaN	NaN	NaN	2.1	0.57	0.17	NaN	NaN	NaN	2.12	0.35	0.26	2.16	0.23	0.22	NaN	NaN	NaN	NaN	NaN	NaN	NaN	NaN	NaN	NaN	NaN	NaN	NaN	NaN	NaN	1.9	0.38	0.52	1.86	0.41	0.5	1.93	0.28	0.56	1.92	0.09	0.49
280	1.4	2.17	0.83	0.34	1.96	0.8	0.22	NaN	NaN	NaN	2.1	0.57	0.17	NaN	NaN	NaN	2.12	0.35	0.26	2.16	0.23	0.22	NaN	NaN	NaN	NaN	NaN	NaN	NaN	NaN	NaN	NaN	NaN	NaN	NaN	NaN	NaN	1.89	0.38	0.52	1.86	0.41	0.5	1.93	0.28	0.56	1.92	0.09	0.49
281	1.405	2.17	0.83	0.34	1.95	0.8	0.22	NaN	NaN	NaN	2.1	0.57	0.17	NaN	NaN	NaN	2.13	0.35	0.26	2.16	0.23	0.22	NaN	NaN	NaN	NaN	NaN	NaN	NaN	NaN	NaN	NaN	NaN	NaN	NaN	NaN	NaN	1.89	0.38	0.52	1.86	0.41	0.5	1.93	0.28	0.56	1.91	0.09	0.49
282	1.41	2.17	0.83	0.34	1.95	0.8	0.22	NaN	NaN	NaN	2.1	0.57	0.17	NaN	NaN	NaN	2.13	0.35	0.26	2.16	0.24	0.22	NaN	NaN	NaN	NaN	NaN	NaN	NaN	NaN	NaN	NaN	NaN	NaN	NaN	NaN	NaN	1.89	0.38	0.52	1.86	0.41	0.5	1.92	0.27	0.56	1.9	0.09	0.49
283	1.415	2.16	0.83	0.34	1.95	0.8	0.22	NaN	NaN	NaN	2.1	0.57	0.17	NaN	NaN	NaN	2.13	0.35	0.26	2.16	0.24	0.22	NaN	NaN	NaN	NaN	NaN	NaN	NaN	NaN	NaN	NaN	NaN	NaN	NaN	NaN	NaN	1.89	0.38	0.52	1.86	0.41	0.5	1.92	0.27	0.56	1.89	0.09	0.49
284	1.42	2.16	0.83	0.34	1.95	0.8	0.22	NaN	NaN	NaN	2.1	0.57	0.17	NaN	NaN	NaN	2.13	0.35	0.26	2.16	0.24	0.22	NaN	NaN	NaN	NaN	NaN	NaN	NaN	NaN	NaN	NaN	NaN	NaN	NaN	NaN	NaN	1.89	0.38	0.52	1.85	0.41	0.5	1.91	0.27	0.56	1.88	0.09	0.49
285	1.425	2.16	0.83	0.34	1.95	0.79	0.22	NaN	NaN	NaN	2.09	0.57	0.17	NaN	NaN	NaN	2.12	0.35	0.26	2.16	0.24	0.22	NaN	NaN	NaN	NaN	NaN	NaN	NaN	NaN	NaN	NaN	NaN	NaN	NaN	NaN	NaN	1.88	0.38	0.52	1.84	0.4	0.51	1.91	0.27	0.56	1.88	0.09	0.49
286	1.43	2.16	0.83	0.34	1.95	0.79	0.22	NaN	NaN	NaN	2.09	0.57	0.17	2.1	0.43	0.25	2.12	0.35	0.26	2.16	0.24	0.22	NaN	NaN	NaN	NaN	NaN	NaN	NaN	NaN	NaN	NaN	NaN	NaN	NaN	NaN	NaN	1.88	0.38	0.52	1.82	0.37	0.52	1.91	0.27	0.56	1.87	0.09	0.49
287	1.435	2.16	0.83	0.34	1.94	0.79	0.22	NaN	NaN	NaN	2.09	0.57	0.17	2.1	0.43	0.25	2.12	0.35	0.26	2.16	0.24	0.22	NaN	NaN	NaN	NaN	NaN	NaN	NaN	NaN	NaN	NaN	NaN	NaN	NaN	NaN	NaN	1.89	0.4	0.52	1.83	0.37	0.52	1.9	0.27	0.56	1.86	0.08	0.49
288	1.44	2.15	0.83	0.34	1.94	0.79	0.22	NaN	NaN	NaN	2.09	0.57	0.17	2.1	0.43	0.25	2.12	0.35	0.26	2.16	0.24	0.22	NaN	NaN	NaN	NaN	NaN	NaN	NaN	NaN	NaN	NaN	NaN	NaN	NaN	NaN	NaN	1.9	0.45	0.53	1.87	0.37	0.52	1.9	0.27	0.56	1.85	0.08	0.49
289	1.445	2.15	0.83	0.34	1.94	0.79	0.22	NaN	NaN	NaN	2.09	0.57	0.17	2.1	0.43	0.25	2.12	0.35	0.26	2.16	0.24	0.22	NaN	NaN	NaN	NaN	NaN	NaN	NaN	NaN	NaN	NaN	NaN	NaN	NaN	NaN	NaN	1.9	0.46	0.53	1.87	0.37	0.52	1.9	0.27	0.56	1.85	0.08	0.49
290	1.45	2.15	0.83	0.34	1.94	0.79	0.22	NaN	NaN	NaN	2.09	0.57	0.17	2.1	0.43	0.25	2.12	0.35	0.26	2.16	0.24	0.22	NaN	NaN	NaN	NaN	NaN	NaN	NaN	NaN	NaN	NaN	NaN	NaN	NaN	NaN	NaN	1.9	0.47	0.53	1.87	0.37	0.52	1.89	0.26	0.56	1.84	0.08	0.49
291	1.455	2.15	0.83	0.34	1.93	0.79	0.22	NaN	NaN	NaN	2.09	0.57	0.17	NaN	NaN	NaN	2.12	0.35	0.26	2.16	0.24	0.22	NaN	NaN	NaN	NaN	NaN	NaN	NaN	NaN	NaN	NaN	NaN	NaN	NaN	NaN	NaN	1.9	0.47	0.53	1.87	0.37	0.52	1.88	0.26	0.56	1.83	0.08	0.49
292	1.46	2.15	0.83	0.34	1.93	0.79	0.22	NaN	NaN	NaN	2.09	0.57	0.17	NaN	NaN	NaN	2.12	0.35	0.26	2.15	0.24	0.22	NaN	NaN	NaN	NaN	NaN	NaN	NaN	NaN	NaN	NaN	NaN	NaN	NaN	NaN	NaN	1.9	0.47	0.53	1.87	0.37	0.52	1.88	0.26	0.56	1.82	0.08	0.49
293	1.465	2.14	0.83	0.34	1.93	0.79	0.22	NaN	NaN	NaN	2.08	0.57	0.17	NaN	NaN	NaN	2.12	0.35	0.26	2.15	0.24	0.22	NaN	NaN	NaN	NaN	NaN	NaN	NaN	NaN	NaN	NaN	NaN	NaN	NaN	NaN	NaN	1.89	0.46	0.53	1.87	0.37	0.52	1.88	0.26	0.56	1.82	0.08	0.5
294	1.47	2.14	0.83	0.34	1.93	0.79	0.22	NaN	NaN	NaN	2.08	0.57	0.17	NaN	NaN	NaN	2.12	0.35	0.26	2.15	0.24	0.22	NaN	NaN	NaN	NaN	NaN	NaN	NaN	NaN	NaN	NaN	NaN	NaN	NaN	NaN	NaN	1.89	0.46	0.52	1.87	0.37	0.52	1.87	0.26	0.56	1.81	0.08	0.5
295	1.475	2.14	0.83	0.34	1.92	0.79	0.22	NaN	NaN	NaN	2.08	0.57	0.18	NaN	NaN	NaN	2.11	0.35	0.26	2.15	0.24	0.22	NaN	NaN	NaN	NaN	NaN	NaN	NaN	NaN	NaN	NaN	NaN	NaN	NaN	NaN	NaN	1.89	0.46	0.52	1.86	0.37	0.52	1.87	0.26	0.56	1.8	0.08	0.5
296	1.48	2.14	0.83	0.34	1.92	0.79	0.22	NaN	NaN	NaN	2.08	0.57	0.18	2.1	0.42	0.25	2.11	0.35	0.26	2.15	0.24	0.22	NaN	NaN	NaN	NaN	NaN	NaN	NaN	NaN	NaN	NaN	NaN	NaN	NaN	NaN	NaN	1.89	0.46	0.52	1.86	0.37	0.52	1.87	0.26	0.56	1.79	0.08	0.5
297	1.485	2.13	0.83	0.34	1.92	0.79	0.22	NaN	NaN	NaN	2.08	0.57	0.18	2.09	0.42	0.25	2.11	0.35	0.26	2.15	0.24	0.22	NaN	NaN	NaN	NaN	NaN	NaN	NaN	NaN	NaN	NaN	NaN	NaN	NaN	NaN	NaN	1.89	0.46	0.52	1.86	0.37	0.52	1.86	0.26	0.56	1.79	0.08	0.5
298	1.49	2.13	0.83	0.34	1.92	0.79	0.22	NaN	NaN	NaN	2.08	0.57	0.18	2.09	0.43	0.25	2.11	0.35	0.26	2.15	0.24	0.22	NaN	NaN	NaN	NaN	NaN	NaN	NaN	NaN	NaN	NaN	NaN	NaN	NaN	NaN	NaN	1.89	0.46	0.52	1.86	0.37	0.52	1.86	0.26	0.56	1.78	0.08	0.5
299	1.495	2.13	0.83	0.34	1.92	0.79	0.22	NaN	NaN	NaN	2.07	0.57	0.18	2.08	0.43	0.25	2.11	0.35	0.26	2.15	0.24	0.22	NaN	NaN	NaN	NaN	NaN	NaN	NaN	NaN	NaN	NaN	NaN	NaN	NaN	NaN	NaN	1.89	0.46	0.52	1.86	0.37	0.52	1.85	0.25	0.56	1.77	0.08	0.5
300	1.5	2.13	0.83	0.34	1.92	0.79	0.22	NaN	NaN	NaN	2.07	0.57	0.18	2.09	0.43	0.25	2.11	0.35	0.26	2.15	0.24	0.22	NaN	NaN	NaN	NaN	NaN	NaN	NaN	NaN	NaN	NaN	NaN	NaN	NaN	NaN	NaN	1.89	0.46	0.52	1.86	0.37	0.52	1.85	0.25	0.56	1.77	0.08	0.5
301	1.505	2.12	0.83	0.35	1.91	0.79	0.22	NaN	NaN	NaN	2.07	0.57	0.18	2.09	0.43	0.25	2.11	0.35	0.26	2.15	0.24	0.22	NaN	NaN	NaN	NaN	NaN	NaN	NaN	NaN	NaN	NaN	NaN	NaN	NaN	NaN	NaN	1.88	0.46	0.52	1.85	0.37	0.52	1.85	0.25	0.56	1.76	0.08	0.5
302	1.51	2.12	0.83	0.35	1.91	0.79	0.22	2	0.72	0.18	2.07	0.57	0.18	NaN	NaN	NaN	2.1	0.35	0.26	2.15	0.24	0.22	NaN	NaN	NaN	NaN	NaN	NaN	NaN	NaN	NaN	NaN	NaN	NaN	NaN	NaN	NaN	1.88	0.45	0.52	1.85	0.36	0.52	1.84	0.25	0.56	1.76	0.08	0.5
303	1.515	2.12	0.83	0.35	1.91	0.79	0.22	2	0.72	0.18	2.07	0.57	0.18	NaN	NaN	NaN	2.1	0.35	0.26	2.15	0.24	0.22	NaN	NaN	NaN	NaN	NaN	NaN	NaN	NaN	NaN	NaN	NaN	NaN	NaN	NaN	NaN	1.88	0.45	0.52	1.85	0.36	0.52	1.84	0.25	0.56	1.75	0.08	0.5
304	1.52	NaN	NaN	NaN	1.91	0.79	0.22	1.99	0.71	0.19	2.07	0.57	0.18	NaN	NaN	NaN	2.1	0.35	0.26	2.15	0.24	0.22	NaN	NaN	NaN	NaN	NaN	NaN	NaN	NaN	NaN	NaN	NaN	NaN	NaN	NaN	NaN	1.88	0.45	0.52	1.85	0.36	0.52	1.83	0.25	0.56	1.74	0.08	0.5
305	1.525	NaN	NaN	NaN	1.91	0.79	0.22	1.99	0.71	0.19	2.06	0.57	0.18	2.09	0.42	0.25	2.1	0.35	0.26	2.14	0.24	0.22	NaN	NaN	NaN	NaN	NaN	NaN	NaN	NaN	NaN	NaN	NaN	NaN	NaN	NaN	NaN	1.88	0.45	0.52	1.84	0.36	0.52	1.83	0.25	0.56	1.74	0.08	0.5
306	1.53	NaN	NaN	NaN	1.9	0.79	0.22	1.99	0.71	0.19	2.06	0.57	0.18	2.08	0.42	0.25	2.1	0.35	0.26	2.14	0.24	0.22	NaN	NaN	NaN	NaN	NaN	NaN	NaN	NaN	NaN	NaN	NaN	NaN	NaN	NaN	NaN	1.88	0.45	0.52	1.84	0.36	0.52	1.83	0.25	0.56	1.73	0.08	0.5
307	1.535	NaN	NaN	NaN	1.9	0.79	0.22	1.98	0.71	0.19	2.06	0.57	0.18	2.08	0.42	0.25	2.1	0.35	0.26	2.14	0.24	0.22	NaN	NaN	NaN	NaN	NaN	NaN	NaN	NaN	NaN	NaN	NaN	NaN	NaN	NaN	NaN	1.88	0.45	0.52	1.84	0.36	0.52	1.82	0.25	0.56	1.73	0.08	0.5
308	1.54	NaN	NaN	NaN	1.92	0.77	0.22	1.98	0.71	0.19	2.06	0.57	0.18	2.08	0.42	0.25	2.1	0.35	0.26	2.14	0.24	0.22	NaN	NaN	NaN	NaN	NaN	NaN	NaN	NaN	NaN	NaN	NaN	NaN	NaN	NaN	NaN	1.88	0.45	0.52	1.84	0.36	0.52	1.82	0.25	0.56	1.72	0.09	0.5
309	1.545	NaN	NaN	NaN	1.94	0.74	0.21	1.98	0.72	0.19	2.06	0.57	0.18	2.07	0.42	0.25	2.1	0.35	0.26	2.14	0.24	0.22	NaN	NaN	NaN	NaN	NaN	NaN	NaN	NaN	NaN	NaN	NaN	NaN	NaN	NaN	NaN	1.87	0.45	0.52	1.84	0.36	0.52	1.82	0.25	0.56	1.72	0.09	0.5
310	1.55	NaN	NaN	NaN	1.9	0.77	0.22	1.98	0.71	0.19	2.05	0.57	0.18	2.08	0.42	0.25	2.1	0.35	0.26	2.14	0.24	0.22	NaN	NaN	NaN	NaN	NaN	NaN	NaN	NaN	NaN	NaN	NaN	NaN	NaN	NaN	NaN	1.87	0.45	0.52	1.83	0.36	0.52	1.81	0.25	0.56	1.71	0.09	0.5
311	1.555	2.1	0.82	0.35	1.89	0.78	0.22	1.98	0.72	0.18	2.05	0.57	0.18	2.07	0.42	0.25	2.09	0.35	0.26	2.14	0.24	0.22	NaN	NaN	NaN	NaN	NaN	NaN	NaN	NaN	NaN	NaN	NaN	NaN	NaN	NaN	NaN	1.87	0.45	0.52	1.83	0.36	0.52	1.81	0.25	0.56	1.71	0.09	0.5
312	1.56	2.09	0.82	0.35	1.89	0.78	0.23	1.98	0.72	0.18	2.05	0.57	0.18	2.05	0.41	0.24	2.09	0.35	0.26	2.14	0.24	0.22	NaN	NaN	NaN	NaN	NaN	NaN	NaN	NaN	NaN	NaN	NaN	NaN	NaN	NaN	NaN	1.87	0.44	0.52	1.83	0.36	0.52	1.81	0.25	0.56	1.7	0.09	0.5
313	1.565	2.09	0.82	0.35	1.88	0.78	0.23	1.98	0.72	0.18	2.05	0.57	0.18	2.04	0.4	0.24	NaN	NaN	NaN	2.14	0.24	0.22	NaN	NaN	NaN	NaN	NaN	NaN	NaN	NaN	NaN	NaN	NaN	NaN	NaN	NaN	NaN	1.87	0.44	0.52	1.83	0.36	0.52	1.81	0.25	0.56	1.7	0.09	0.5
314	1.57	2.09	0.82	0.35	1.88	0.78	0.23	1.97	0.72	0.18	2.05	0.57	0.18	2.05	0.42	0.25	2.09	0.35	0.26	2.14	0.24	0.22	NaN	NaN	NaN	NaN	NaN	NaN	NaN	NaN	NaN	NaN	NaN	NaN	NaN	NaN	NaN	1.87	0.44	0.52	1.83	0.36	0.52	1.8	0.25	0.56	1.69	0.09	0.5
315	1.575	2.09	0.82	0.35	1.88	0.78	0.23	1.97	0.72	0.18	2.04	0.57	0.18	2.05	0.42	0.25	2.09	0.35	0.26	2.13	0.24	0.22	NaN	NaN	NaN	NaN	NaN	NaN	NaN	NaN	NaN	NaN	NaN	NaN	NaN	NaN	NaN	1.86	0.44	0.52	1.82	0.35	0.51	1.8	0.25	0.56	1.69	0.09	0.5
316	1.58	2.08	0.82	0.35	1.87	0.78	0.23	NaN	NaN	NaN	2.04	0.57	0.18	2.05	0.43	0.25	2.08	0.35	0.26	2.13	0.24	0.22	NaN	NaN	NaN	NaN	NaN	NaN	NaN	NaN	NaN	1.87	0.8	0.47	NaN	NaN	NaN	1.86	0.44	0.52	1.82	0.35	0.51	1.8	0.24	0.56	1.69	0.09	0.5
317	1.585	2.08	0.82	0.35	1.87	0.78	0.23	NaN	NaN	NaN	2.04	0.57	0.18	2.05	0.43	0.25	2.08	0.35	0.26	2.13	0.24	0.21	NaN	NaN	NaN	NaN	NaN	NaN	NaN	NaN	NaN	1.89	0.78	0.49	NaN	NaN	NaN	1.86	0.44	0.52	1.82	0.35	0.51	1.8	0.24	0.56	1.68	0.09	0.5
318	1.59	2.08	0.82	0.35	1.87	0.78	0.23	NaN	NaN	NaN	2.04	0.57	0.18	2.05	0.43	0.25	2.08	0.35	0.26	2.13	0.24	0.21	NaN	NaN	NaN	NaN	NaN	NaN	NaN	NaN	NaN	1.94	0.75	0.52	NaN	NaN	NaN	1.86	0.44	0.52	1.82	0.35	0.51	1.79	0.24	0.56	1.68	0.08	0.5
319	1.595	2.07	0.82	0.36	1.86	0.78	0.23	1.96	0.72	0.19	2.03	0.57	0.18	2.05	0.43	0.25	2.08	0.35	0.26	2.13	0.24	0.21	NaN	NaN	NaN	NaN	NaN	NaN	NaN	NaN	NaN	1.95	0.74	0.53	NaN	NaN	NaN	1.85	0.44	0.52	1.81	0.35	0.51	1.79	0.24	0.56	1.68	0.08	0.5
320	1.6	2.07	0.82	0.36	1.86	0.78	0.23	1.96	0.72	0.19	2.03	0.57	0.18	2.05	0.43	0.25	2.08	0.35	0.26	2.13	0.24	0.21	NaN	NaN	NaN	NaN	NaN	NaN	NaN	NaN	NaN	1.95	0.74	0.53	NaN	NaN	NaN	1.85	0.44	0.52	1.81	0.35	0.51	1.79	0.24	0.56	1.67	0.08	0.5
321	1.605	2.07	0.82	0.36	1.86	0.78	0.23	1.95	0.72	0.19	2.03	0.57	0.18	2.05	0.43	0.25	2.08	0.35	0.26	2.13	0.24	0.21	NaN	NaN	NaN	NaN	NaN	NaN	NaN	NaN	NaN	1.95	0.74	0.53	NaN	NaN	NaN	1.85	0.44	0.52	1.81	0.35	0.51	1.79	0.24	0.56	1.67	0.08	0.5
322	1.61	2.06	0.82	0.36	1.85	0.78	0.23	1.95	0.72	0.19	2.03	0.57	0.18	2.05	0.43	0.25	2.08	0.35	0.26	2.13	0.24	0.21	NaN	NaN	NaN	NaN	NaN	NaN	NaN	NaN	NaN	NaN	NaN	NaN	NaN	NaN	NaN	1.85	0.44	0.52	1.81	0.35	0.51	1.79	0.24	0.56	1.67	0.08	0.5
323	1.615	2.06	0.82	0.36	1.85	0.78	0.23	1.95	0.72	0.19	2.03	0.57	0.18	2.04	0.43	0.25	2.08	0.35	0.26	2.13	0.24	0.21	NaN	NaN	NaN	NaN	NaN	NaN	NaN	NaN	NaN	1.94	0.74	0.53	NaN	NaN	NaN	1.84	0.44	0.52	1.8	0.35	0.51	1.78	0.24	0.56	1.67	0.08	0.5
324	1.62	2.06	0.82	0.36	1.85	0.78	0.23	1.95	0.72	0.19	2.02	0.57	0.18	2.04	0.43	0.25	2.07	0.35	0.26	2.12	0.24	0.21	NaN	NaN	NaN	NaN	NaN	NaN	NaN	NaN	NaN	1.94	0.74	0.53	NaN	NaN	NaN	1.84	0.43	0.52	1.8	0.35	0.51	1.78	0.24	0.56	1.66	0.08	0.5
325	1.625	2.05	0.82	0.36	1.85	0.78	0.23	1.94	0.72	0.19	2.02	0.57	0.18	2.04	0.43	0.25	2.07	0.35	0.26	2.12	0.24	0.21	NaN	NaN	NaN	NaN	NaN	NaN	NaN	NaN	NaN	1.94	0.74	0.53	NaN	NaN	NaN	1.84	0.43	0.52	1.8	0.35	0.51	1.78	0.24	0.56	1.66	0.08	0.5
326	1.63	2.05	0.82	0.36	1.84	0.78	0.23	1.94	0.72	0.19	2.02	0.57	0.18	2.03	0.43	0.25	2.07	0.35	0.26	2.12	0.25	0.21	NaN	NaN	NaN	NaN	NaN	NaN	NaN	NaN	NaN	1.94	0.74	0.53	NaN	NaN	NaN	1.83	0.43	0.52	1.79	0.35	0.51	1.78	0.23	0.56	1.66	0.08	0.5
327	1.635	2.05	0.82	0.36	1.84	0.78	0.23	1.94	0.72	0.19	2.01	0.57	0.18	2.03	0.43	0.25	2.07	0.35	0.26	2.12	0.25	0.21	NaN	NaN	NaN	NaN	NaN	NaN	NaN	NaN	NaN	1.93	0.74	0.54	NaN	NaN	NaN	1.83	0.43	0.52	1.79	0.35	0.51	1.77	0.23	0.56	1.66	0.08	0.5
328	1.64	2.04	0.82	0.36	1.84	0.78	0.23	1.94	0.72	0.19	2.01	0.57	0.18	2.03	0.43	0.25	2.07	0.35	0.26	2.12	0.25	0.21	NaN	NaN	NaN	NaN	NaN	NaN	NaN	NaN	NaN	NaN	NaN	NaN	NaN	NaN	NaN	1.83	0.43	0.52	1.79	0.34	0.51	1.77	0.23	0.56	1.66	0.07	0.49
329	1.645	2.04	0.81	0.36	1.83	0.78	0.23	1.93	0.72	0.19	2.01	0.57	0.18	2.03	0.43	0.25	2.07	0.35	0.26	2.12	0.25	0.21	NaN	NaN	NaN	NaN	NaN	NaN	NaN	NaN	NaN	1.92	0.74	0.54	NaN	NaN	NaN	1.82	0.43	0.52	1.79	0.34	0.52	1.77	0.23	0.56	1.66	0.07	0.49
330	1.65	2.04	0.81	0.36	1.83	0.78	0.23	1.93	0.72	0.19	2.01	0.57	0.18	2.03	0.43	0.25	2.06	0.35	0.26	2.12	0.25	0.21	NaN	NaN	NaN	NaN	NaN	NaN	NaN	NaN	NaN	1.92	0.74	0.54	NaN	NaN	NaN	1.82	0.43	0.52	1.78	0.34	0.52	1.77	0.23	0.56	1.66	0.07	0.49
331	1.655	2.03	0.81	0.36	1.83	0.78	0.23	1.92	0.72	0.19	2	0.57	0.18	2.03	0.43	0.25	2.06	0.35	0.26	2.11	0.25	0.21	NaN	NaN	NaN	NaN	NaN	NaN	NaN	NaN	NaN	1.92	0.74	0.54	NaN	NaN	NaN	1.81	0.43	0.52	1.78	0.34	0.52	1.76	0.23	0.56	1.66	0.07	0.49
332	1.66	2.03	0.81	0.36	1.82	0.78	0.24	1.92	0.72	0.19	2	0.57	0.18	2.02	0.43	0.25	2.06	0.35	0.26	2.11	0.25	0.21	NaN	NaN	NaN	NaN	NaN	NaN	NaN	NaN	NaN	NaN	NaN	NaN	NaN	NaN	NaN	1.81	0.43	0.52	1.77	0.34	0.52	1.76	0.23	0.56	1.66	0.07	0.49
333	1.665	2.02	0.81	0.37	1.82	0.78	0.24	1.92	0.72	0.19	2	0.57	0.19	2.02	0.43	0.25	2.05	0.35	0.26	2.11	0.25	0.21	NaN	NaN	NaN	NaN	NaN	NaN	NaN	NaN	NaN	NaN	NaN	NaN	NaN	NaN	NaN	1.81	0.43	0.52	1.77	0.34	0.52	1.76	0.23	0.56	1.65	0.07	0.49
334	1.67	2.02	0.81	0.37	1.82	0.78	0.24	1.92	0.72	0.19	2	0.57	0.19	2.02	0.43	0.25	2.05	0.35	0.26	2.11	0.25	0.21	NaN	NaN	NaN	NaN	NaN	NaN	NaN	NaN	NaN	1.9	0.74	0.54	NaN	NaN	NaN	1.8	0.43	0.52	1.77	0.34	0.52	1.75	0.23	0.56	1.65	0.07	0.49
335	1.675	2.02	0.81	0.37	1.81	0.78	0.24	1.91	0.72	0.19	1.99	0.57	0.19	2.01	0.43	0.25	2.05	0.35	0.26	2.11	0.25	0.21	NaN	NaN	NaN	NaN	NaN	NaN	NaN	NaN	NaN	1.9	0.74	0.54	NaN	NaN	NaN	1.8	0.43	0.52	1.77	0.34	0.52	1.75	0.23	0.56	1.65	0.07	0.49
336	1.68	2.01	0.81	0.37	1.81	0.78	0.24	1.91	0.72	0.2	1.99	0.57	0.19	2.01	0.43	0.25	2.05	0.35	0.26	2.11	0.25	0.21	NaN	NaN	NaN	NaN	NaN	NaN	NaN	NaN	NaN	1.9	0.74	0.54	NaN	NaN	NaN	1.8	0.43	0.52	1.76	0.34	0.52	1.75	0.23	0.56	1.65	0.07	0.49
337	1.685	2.01	0.81	0.37	1.81	0.78	0.24	1.9	0.72	0.2	1.99	0.57	0.19	2.01	0.43	0.25	2.05	0.35	0.26	2.1	0.25	0.21	NaN	NaN	NaN	NaN	NaN	NaN	NaN	NaN	NaN	1.89	0.74	0.54	NaN	NaN	NaN	1.79	0.43	0.52	1.76	0.34	0.52	1.74	0.23	0.56	1.65	0.07	0.49
338	1.69	2	0.81	0.37	1.8	0.78	0.24	1.9	0.72	0.2	1.98	0.57	0.19	2	0.43	0.25	2.04	0.36	0.26	2.1	0.25	0.21	NaN	NaN	NaN	NaN	NaN	NaN	NaN	NaN	NaN	1.89	0.74	0.54	NaN	NaN	NaN	1.79	0.43	0.52	1.75	0.34	0.52	1.74	0.23	0.56	1.64	0.07	0.49
339	1.695	2	0.81	0.37	1.8	0.78	0.24	1.9	0.72	0.2	1.98	0.57	0.19	2	0.43	0.25	2.04	0.36	0.26	2.1	0.25	0.21	NaN	NaN	NaN	NaN	NaN	NaN	NaN	NaN	NaN	1.88	0.74	0.54	NaN	NaN	NaN	1.78	0.43	0.52	1.75	0.34	0.52	1.73	0.23	0.56	1.64	0.07	0.49
340	1.7	2	0.81	0.37	1.79	0.78	0.24	1.89	0.72	0.2	1.98	0.57	0.19	2	0.43	0.25	2.03	0.36	0.26	2.1	0.25	0.21	NaN	NaN	NaN	NaN	NaN	NaN	NaN	NaN	NaN	1.88	0.74	0.54	NaN	NaN	NaN	1.78	0.43	0.53	1.75	0.34	0.52	1.73	0.23	0.56	1.64	0.07	0.49
341	1.705	1.99	0.81	0.37	1.79	0.78	0.24	1.89	0.72	0.2	1.97	0.58	0.19	2	0.43	0.25	2.03	0.36	0.26	2.09	0.26	0.21	NaN	NaN	NaN	NaN	NaN	NaN	NaN	NaN	NaN	1.87	0.74	0.54	NaN	NaN	NaN	1.78	0.43	0.53	1.74	0.34	0.52	1.73	0.23	0.56	1.64	0.06	0.49
342	1.71	1.99	0.81	0.38	1.78	0.78	0.24	1.88	0.72	0.2	1.97	0.58	0.19	1.99	0.43	0.25	2.02	0.36	0.26	2.09	0.26	0.21	NaN	NaN	NaN	NaN	NaN	NaN	NaN	NaN	NaN	1.87	0.74	0.55	NaN	NaN	NaN	1.77	0.43	0.53	1.74	0.34	0.52	1.72	0.23	0.56	1.64	0.06	0.49
343	1.715	1.98	0.81	0.38	1.78	0.78	0.24	1.88	0.72	0.2	1.96	0.58	0.19	1.99	0.43	0.25	2.02	0.36	0.26	2.09	0.26	0.21	NaN	NaN	NaN	NaN	NaN	NaN	NaN	NaN	NaN	1.87	0.74	0.55	NaN	NaN	NaN	1.77	0.43	0.53	1.73	0.34	0.52	1.72	0.23	0.56	1.64	0.06	0.49
344	1.72	1.98	0.81	0.38	1.78	0.78	0.24	1.88	0.72	0.2	1.96	0.58	0.19	1.98	0.43	0.25	2.02	0.36	0.26	2.09	0.26	0.21	NaN	NaN	NaN	NaN	NaN	NaN	NaN	NaN	NaN	1.86	0.74	0.55	NaN	NaN	NaN	1.76	0.43	0.53	1.73	0.34	0.52	1.71	0.23	0.56	1.63	0.06	0.49
345	1.725	1.98	0.81	0.38	1.77	0.78	0.24	1.87	0.72	0.2	1.96	0.58	0.19	1.98	0.43	0.25	2.02	0.36	0.26	2.08	0.26	0.21	NaN	NaN	NaN	NaN	NaN	NaN	1.77	0.79	0.5	1.86	0.74	0.55	NaN	NaN	NaN	1.76	0.43	0.53	1.73	0.34	0.52	1.71	0.23	0.56	1.63	0.06	0.49
346	1.73	1.97	0.81	0.38	1.77	0.78	0.25	1.87	0.72	0.2	1.95	0.58	0.19	1.98	0.43	0.25	2.01	0.36	0.26	2.08	0.26	0.21	NaN	NaN	NaN	NaN	NaN	NaN	1.77	0.79	0.5	1.86	0.74	0.55	NaN	NaN	NaN	1.75	0.43	0.53	1.72	0.34	0.52	1.71	0.23	0.57	1.63	0.06	0.49
347	1.735	1.97	0.81	0.38	1.76	0.78	0.25	1.86	0.72	0.2	1.95	0.58	0.2	1.97	0.43	0.25	2.01	0.36	0.26	2.08	0.26	0.21	NaN	NaN	NaN	NaN	NaN	NaN	1.76	0.79	0.49	NaN	NaN	NaN	NaN	NaN	NaN	1.75	0.43	0.53	1.72	0.34	0.52	1.7	0.23	0.57	1.63	0.06	0.49
348	1.74	1.96	0.81	0.38	1.76	0.78	0.25	1.86	0.72	0.2	1.95	0.58	0.2	1.97	0.43	0.25	2	0.36	0.26	2.07	0.26	0.21	NaN	NaN	NaN	NaN	NaN	NaN	1.75	0.79	0.49	NaN	NaN	NaN	NaN	NaN	NaN	1.75	0.43	0.53	1.71	0.34	0.52	1.7	0.23	0.57	1.63	0.06	0.49
349	1.745	1.96	0.81	0.38	1.76	0.78	0.25	1.85	0.72	0.21	1.94	0.58	0.2	1.96	0.43	0.25	2	0.36	0.26	2.07	0.26	0.21	NaN	NaN	NaN	NaN	NaN	NaN	1.75	0.79	0.49	NaN	NaN	NaN	NaN	NaN	NaN	1.74	0.44	0.53	1.71	0.34	0.52	1.7	0.23	0.57	1.63	0.06	0.49
350	1.75	1.95	0.81	0.38	1.75	0.78	0.25	1.85	0.72	0.21	1.94	0.58	0.2	1.96	0.44	0.25	2	0.36	0.26	2.07	0.27	0.21	NaN	NaN	NaN	2.08	0.02	0.27	NaN	NaN	NaN	1.83	0.74	0.55	NaN	NaN	NaN	1.74	0.44	0.53	1.71	0.34	0.53	1.7	0.23	0.57	1.63	0.06	0.49
351	1.755	1.95	0.81	0.38	1.75	0.78	0.25	1.85	0.72	0.21	1.93	0.58	0.2	1.95	0.44	0.25	1.99	0.36	0.26	2.06	0.27	0.21	NaN	NaN	NaN	2.08	0.02	0.27	1.74	0.8	0.5	1.83	0.74	0.55	NaN	NaN	NaN	1.73	0.44	0.53	1.71	0.35	0.53	1.69	0.23	0.57	1.63	0.06	0.49
352	1.76	1.95	0.82	0.38	1.75	0.78	0.25	1.84	0.72	0.21	1.93	0.58	0.2	1.95	0.44	0.25	1.99	0.36	0.26	2.06	0.27	0.21	NaN	NaN	NaN	2.08	0.02	0.27	1.74	0.8	0.5	1.82	0.74	0.56	NaN	NaN	NaN	1.73	0.44	0.54	1.7	0.35	0.53	1.69	0.23	0.57	1.63	0.06	0.49
353	1.765	1.94	0.82	0.38	1.74	0.78	0.25	1.84	0.72	0.21	1.92	0.58	0.2	1.94	0.44	0.25	1.99	0.36	0.26	2.06	0.27	0.21	NaN	NaN	NaN	2.08	0.02	0.27	NaN	NaN	NaN	1.82	0.75	0.56	NaN	NaN	NaN	1.72	0.44	0.54	1.7	0.35	0.53	1.69	0.23	0.57	1.63	0.06	0.49
354	1.77	1.94	0.82	0.39	1.74	0.78	0.25	1.83	0.72	0.21	1.92	0.58	0.2	1.94	0.44	0.25	1.98	0.36	0.26	2.05	0.27	0.21	NaN	NaN	NaN	2.08	0.02	0.27	NaN	NaN	NaN	1.82	0.75	0.56	NaN	NaN	NaN	1.72	0.44	0.54	1.7	0.35	0.53	1.69	0.23	0.57	1.63	0.06	0.49
355	1.775	1.93	0.82	0.39	1.73	0.78	0.25	1.83	0.72	0.21	1.91	0.58	0.2	1.93	0.44	0.25	1.97	0.36	0.26	2.05	0.27	0.21	NaN	NaN	NaN	2.08	0.02	0.27	1.72	0.8	0.5	1.81	0.75	0.56	NaN	NaN	NaN	1.72	0.44	0.54	1.69	0.35	0.53	1.69	0.23	0.57	1.63	0.06	0.49
356	1.78	1.93	0.82	0.39	1.73	0.78	0.25	1.82	0.72	0.21	1.91	0.58	0.2	1.93	0.44	0.25	1.97	0.36	0.26	2.04	0.27	0.21	NaN	NaN	NaN	2.08	0.02	0.27	1.72	0.8	0.5	1.81	0.75	0.56	NaN	NaN	NaN	1.71	0.44	0.54	1.69	0.35	0.53	1.69	0.23	0.57	1.63	0.06	0.49
357	1.785	1.92	0.82	0.39	1.72	0.78	0.26	1.82	0.72	0.21	1.9	0.58	0.21	1.92	0.44	0.25	1.96	0.36	0.25	2.04	0.27	0.21	NaN	NaN	NaN	2.08	0.02	0.27	NaN	NaN	NaN	1.81	0.75	0.56	NaN	NaN	NaN	1.71	0.44	0.54	1.69	0.35	0.53	1.68	0.23	0.57	1.63	0.06	0.49
358	1.79	1.92	0.82	0.39	1.72	0.79	0.26	1.82	0.72	0.21	1.9	0.58	0.21	1.92	0.44	0.25	1.96	0.36	0.25	2.04	0.28	0.21	NaN	NaN	NaN	2.08	0.02	0.27	1.71	0.8	0.5	1.8	0.75	0.56	NaN	NaN	NaN	1.71	0.44	0.54	1.68	0.35	0.53	1.68	0.23	0.57	1.63	0.06	0.49
359	1.795	1.92	0.82	0.39	1.71	0.79	0.26	1.81	0.72	0.21	1.89	0.58	0.21	1.91	0.44	0.25	1.95	0.36	0.25	2.03	0.28	0.21	NaN	NaN	NaN	2.08	0.03	0.27	1.7	0.8	0.51	1.8	0.75	0.56	NaN	NaN	NaN	1.7	0.44	0.54	1.68	0.35	0.53	1.68	0.23	0.57	1.63	0.06	0.49
360	1.8	1.91	0.82	0.39	1.71	0.79	0.26	1.81	0.73	0.21	1.89	0.58	0.21	1.9	0.44	0.25	1.95	0.37	0.25	2.03	0.28	0.21	NaN	NaN	NaN	2.08	0.03	0.27	1.7	0.81	0.51	1.79	0.75	0.56	NaN	NaN	NaN	1.7	0.44	0.54	1.68	0.35	0.53	1.68	0.23	0.57	1.63	0.06	0.49
361	1.805	1.91	0.82	0.39	1.71	0.79	0.26	1.8	0.73	0.22	1.88	0.58	0.21	1.9	0.44	0.25	1.94	0.37	0.25	2.02	0.28	0.21	NaN	NaN	NaN	2.08	0.03	0.27	1.7	0.81	0.51	1.79	0.75	0.56	NaN	NaN	NaN	1.7	0.44	0.54	1.68	0.35	0.53	1.68	0.23	0.57	1.63	0.06	0.49
362	1.81	1.9	0.82	0.39	1.7	0.79	0.26	1.8	0.73	0.22	1.88	0.59	0.21	1.89	0.44	0.25	1.93	0.37	0.25	2.02	0.28	0.21	NaN	NaN	NaN	2.08	0.03	0.27	1.69	0.81	0.51	1.79	0.76	0.56	NaN	NaN	NaN	1.7	0.44	0.54	1.68	0.35	0.53	1.68	0.23	0.57	1.63	0.06	0.49
363	1.815	1.9	0.82	0.39	1.7	0.79	0.26	1.79	0.73	0.22	1.88	0.59	0.21	1.89	0.44	0.25	1.93	0.37	0.25	2.01	0.28	0.21	NaN	NaN	NaN	2.07	0.03	0.27	1.7	0.81	0.51	1.78	0.75	0.56	NaN	NaN	NaN	1.7	0.44	0.54	1.68	0.35	0.53	1.68	0.23	0.57	1.63	0.06	0.49
364	1.82	1.89	0.82	0.39	1.69	0.79	0.26	1.79	0.73	0.22	1.87	0.59	0.21	1.88	0.44	0.25	1.92	0.37	0.25	2.01	0.28	0.21	NaN	NaN	NaN	2.07	0.03	0.27	1.69	0.81	0.51	1.78	0.76	0.57	NaN	NaN	NaN	1.7	0.44	0.54	1.67	0.35	0.53	1.68	0.24	0.57	1.63	0.06	0.49
365	1.825	1.89	0.83	0.4	1.69	0.79	0.26	1.79	0.73	0.22	1.86	0.59	0.21	1.87	0.44	0.25	1.91	0.37	0.25	2	0.28	0.21	NaN	NaN	NaN	2.07	0.03	0.27	1.68	0.81	0.51	1.77	0.76	0.57	1.75	0.59	0.6	1.69	0.44	0.54	1.67	0.35	0.53	1.67	0.24	0.57	1.63	0.06	0.49
366	1.83	1.89	0.83	0.4	1.68	0.8	0.27	1.78	0.73	0.22	1.86	0.59	0.21	1.87	0.44	0.25	1.91	0.37	0.25	2	0.28	0.21	NaN	NaN	NaN	2.08	0.03	0.27	1.68	0.81	0.51	1.77	0.76	0.57	1.74	0.59	0.6	1.69	0.44	0.55	1.67	0.35	0.54	1.67	0.24	0.57	1.63	0.06	0.49
367	1.835	1.88	0.83	0.4	1.68	0.8	0.27	1.78	0.73	0.22	1.85	0.59	0.21	1.86	0.44	0.24	1.9	0.37	0.25	1.99	0.29	0.2	NaN	NaN	NaN	2.08	0.03	0.27	NaN	NaN	NaN	1.77	0.76	0.57	1.74	0.59	0.6	1.69	0.44	0.55	1.67	0.35	0.54	1.67	0.24	0.57	1.63	0.06	0.49
368	1.84	1.88	0.83	0.4	1.68	0.8	0.27	1.77	0.74	0.22	1.85	0.59	0.21	1.85	0.44	0.24	1.89	0.37	0.24	1.98	0.29	0.2	NaN	NaN	NaN	2.07	0.04	0.27	1.66	0.81	0.51	1.76	0.76	0.57	1.74	0.59	0.6	1.69	0.44	0.55	1.67	0.35	0.54	1.67	0.24	0.58	1.63	0.06	0.49
369	1.845	1.87	0.83	0.4	1.67	0.8	0.27	1.77	0.74	0.22	1.84	0.59	0.21	1.85	0.44	0.24	1.89	0.37	0.24	1.98	0.29	0.2	NaN	NaN	NaN	2.07	0.04	0.27	1.66	0.81	0.51	1.76	0.76	0.57	1.74	0.59	0.6	1.69	0.44	0.55	1.67	0.35	0.54	1.67	0.24	0.58	1.63	0.06	0.49
370	1.85	1.87	0.83	0.4	1.67	0.8	0.27	1.77	0.74	0.22	1.84	0.59	0.21	1.84	0.44	0.24	1.88	0.37	0.24	1.97	0.29	0.2	NaN	NaN	NaN	2.07	0.04	0.27	1.66	0.81	0.51	1.75	0.76	0.57	1.73	0.59	0.61	1.69	0.45	0.55	1.67	0.35	0.54	1.67	0.24	0.58	1.63	0.06	0.49
371	1.855	1.87	0.83	0.4	1.67	0.8	0.27	1.76	0.74	0.22	1.83	0.59	0.21	1.83	0.44	0.24	1.87	0.36	0.24	1.97	0.29	0.2	NaN	NaN	NaN	2.07	0.04	0.27	1.66	0.81	0.52	1.75	0.76	0.57	1.73	0.59	0.61	1.69	0.45	0.55	1.67	0.35	0.54	1.67	0.24	0.58	1.63	0.06	0.49
372	1.86	1.86	0.83	0.41	1.66	0.8	0.27	1.76	0.74	0.22	1.83	0.59	0.21	1.83	0.44	0.24	1.87	0.36	0.24	1.96	0.29	0.2	NaN	NaN	NaN	2.07	0.05	0.27	1.66	0.81	0.52	1.75	0.76	0.58	1.73	0.59	0.61	1.68	0.44	0.55	1.67	0.35	0.54	1.67	0.24	0.58	1.63	0.06	0.49
373	1.865	1.86	0.83	0.41	1.66	0.8	0.27	1.75	0.74	0.23	1.82	0.59	0.21	1.82	0.44	0.24	1.86	0.36	0.24	1.95	0.29	0.2	NaN	NaN	NaN	2.06	0.05	0.27	1.65	0.81	0.52	1.74	0.76	0.58	1.73	0.59	0.61	1.68	0.45	0.55	1.66	0.35	0.54	1.67	0.24	0.58	1.63	0.06	0.49
374	1.87	1.86	0.83	0.41	1.66	0.8	0.27	1.75	0.74	0.23	1.82	0.59	0.21	1.81	0.43	0.24	1.85	0.36	0.24	1.95	0.29	0.2	NaN	NaN	NaN	2.06	0.05	0.27	1.65	0.82	0.52	1.74	0.77	0.58	1.72	0.59	0.61	1.68	0.45	0.55	1.66	0.35	0.54	1.67	0.24	0.58	1.63	0.06	0.49
375	1.875	1.85	0.83	0.41	1.65	0.8	0.27	1.75	0.74	0.23	1.81	0.59	0.21	1.8	0.43	0.24	1.84	0.36	0.24	1.94	0.29	0.2	NaN	NaN	NaN	2.06	0.06	0.27	1.64	0.82	0.52	1.74	0.77	0.58	1.72	0.6	0.61	1.68	0.45	0.55	1.66	0.35	0.54	1.67	0.24	0.58	1.63	0.06	0.49
376	1.88	1.85	0.83	0.41	1.65	0.81	0.28	1.74	0.74	0.23	1.81	0.59	0.21	1.8	0.43	0.24	1.83	0.36	0.24	1.93	0.29	0.2	2.05	0.17	0.29	2.06	0.06	0.27	NaN	NaN	NaN	1.73	0.77	0.58	1.72	0.6	0.61	1.68	0.45	0.55	1.66	0.35	0.54	1.67	0.24	0.58	1.63	0.06	0.49
377	1.885	1.85	0.83	0.41	1.65	0.81	0.28	1.74	0.74	0.23	1.8	0.59	0.21	1.79	0.43	0.24	1.83	0.36	0.24	1.93	0.29	0.2	2.04	0.17	0.28	2.05	0.06	0.27	1.63	0.82	0.52	1.73	0.76	0.58	1.72	0.6	0.61	1.68	0.45	0.55	1.66	0.35	0.54	1.67	0.24	0.58	1.63	0.06	0.49
378	1.89	1.84	0.83	0.41	1.64	0.81	0.28	1.74	0.74	0.23	1.8	0.59	0.21	1.78	0.43	0.24	1.82	0.36	0.24	1.92	0.3	0.2	2.04	0.17	0.28	2.05	0.06	0.27	1.63	0.82	0.52	1.72	0.76	0.58	1.72	0.6	0.61	1.67	0.45	0.55	1.66	0.35	0.54	1.67	0.24	0.58	1.63	0.06	0.49
379	1.895	1.84	0.83	0.41	1.64	0.81	0.28	1.73	0.74	0.23	1.79	0.59	0.21	1.77	0.43	0.24	1.81	0.36	0.24	1.91	0.3	0.2	2.03	0.18	0.29	2.04	0.07	0.27	1.63	0.82	0.52	1.72	0.77	0.58	1.71	0.6	0.61	1.67	0.45	0.55	1.66	0.35	0.54	1.67	0.24	0.58	1.63	0.06	0.49
380	1.9	1.83	0.83	0.41	1.64	0.81	0.28	1.73	0.74	0.23	1.78	0.59	0.21	1.77	0.43	0.24	1.8	0.36	0.23	1.9	0.3	0.2	2.03	0.18	0.29	2.04	0.07	0.27	1.62	0.82	0.52	1.72	0.77	0.58	1.71	0.6	0.61	1.67	0.45	0.55	1.66	0.35	0.54	1.67	0.24	0.58	1.63	0.06	0.49
381	1.905	1.83	0.84	0.41	1.63	0.81	0.28	1.72	0.74	0.23	1.78	0.59	0.21	1.76	0.43	0.23	1.79	0.36	0.23	1.9	0.3	0.2	2.02	0.18	0.29	2.03	0.07	0.27	1.62	0.82	0.52	1.72	0.77	0.58	1.71	0.6	0.61	1.67	0.45	0.55	1.66	0.35	0.54	1.67	0.24	0.58	1.63	0.06	0.49
382	1.91	1.83	0.84	0.42	1.63	0.81	0.28	1.72	0.74	0.23	1.77	0.59	0.21	1.75	0.43	0.23	1.78	0.36	0.23	1.89	0.3	0.2	2.01	0.18	0.29	2.02	0.08	0.27	1.62	0.82	0.53	1.71	0.77	0.58	1.71	0.6	0.61	1.67	0.45	0.55	1.66	0.35	0.54	1.67	0.24	0.58	1.63	0.06	0.49
383	1.915	1.83	0.84	0.42	1.63	0.81	0.28	1.72	0.74	0.23	1.77	0.59	0.21	1.74	0.43	0.23	1.78	0.36	0.23	1.88	0.3	0.2	2.01	0.19	0.29	2.02	0.08	0.27	1.62	0.82	0.53	1.71	0.77	0.58	1.7	0.6	0.61	1.67	0.45	0.55	1.66	0.35	0.54	1.66	0.24	0.58	1.63	0.06	0.49
384	1.92	1.82	0.84	0.42	1.62	0.81	0.28	1.71	0.74	0.23	1.76	0.59	0.21	1.73	0.43	0.23	1.77	0.36	0.23	1.87	0.3	0.2	2	0.19	0.29	2.01	0.08	0.27	1.61	0.82	0.53	1.71	0.77	0.58	1.7	0.6	0.61	1.66	0.45	0.55	1.66	0.35	0.54	1.66	0.24	0.58	1.63	0.06	0.49
385	1.925	1.82	0.84	0.42	1.62	0.81	0.28	1.71	0.74	0.23	1.76	0.58	0.21	1.73	0.43	0.23	1.76	0.36	0.23	1.87	0.3	0.2	1.99	0.19	0.29	2	0.09	0.27	1.61	0.82	0.53	1.7	0.77	0.58	1.7	0.6	0.61	1.66	0.45	0.55	1.65	0.35	0.54	1.66	0.24	0.58	1.63	0.06	0.49
386	1.93	1.82	0.84	0.42	1.62	0.81	0.28	1.71	0.74	0.24	1.75	0.58	0.21	1.72	0.43	0.23	1.75	0.36	0.23	1.86	0.3	0.2	1.99	0.19	0.29	1.99	0.09	0.27	1.6	0.82	0.53	1.7	0.77	0.58	1.69	0.6	0.61	1.66	0.45	0.55	1.65	0.35	0.54	1.66	0.24	0.58	1.63	0.06	0.49
387	1.935	1.81	0.84	0.42	1.61	0.81	0.28	1.7	0.74	0.24	1.74	0.58	0.21	1.71	0.43	0.23	1.74	0.36	0.23	1.85	0.3	0.2	1.98	0.2	0.29	1.98	0.09	0.27	1.6	0.82	0.53	1.7	0.77	0.59	1.69	0.6	0.62	1.66	0.45	0.55	1.65	0.35	0.54	1.66	0.24	0.58	1.62	0.06	0.49
388	1.94	1.81	0.84	0.42	1.61	0.81	0.28	1.7	0.74	0.24	1.74	0.58	0.21	1.7	0.43	0.23	1.74	0.36	0.23	1.84	0.3	0.2	1.97	0.2	0.29	1.98	0.09	0.27	1.6	0.82	0.53	1.7	0.77	0.59	1.69	0.6	0.62	1.66	0.45	0.56	1.65	0.35	0.54	1.66	0.24	0.58	1.62	0.06	0.49
389	1.945	1.81	0.84	0.42	1.61	0.81	0.28	1.7	0.75	0.24	1.73	0.58	0.21	1.7	0.43	0.23	1.73	0.36	0.23	1.84	0.3	0.2	1.96	0.2	0.29	1.97	0.1	0.27	1.6	0.82	0.53	1.69	0.77	0.59	1.69	0.6	0.62	1.66	0.45	0.56	1.65	0.35	0.54	1.66	0.24	0.58	1.62	0.06	0.49
390	1.95	1.8	0.84	0.42	1.6	0.81	0.28	1.69	0.75	0.24	1.73	0.58	0.21	1.69	0.43	0.23	1.72	0.36	0.23	1.83	0.31	0.2	1.96	0.2	0.29	1.96	0.1	0.27	1.59	0.82	0.53	1.69	0.77	0.59	1.68	0.6	0.62	1.66	0.45	0.56	1.65	0.35	0.54	1.66	0.24	0.58	1.62	0.06	0.49
391	1.955	1.8	0.84	0.42	1.6	0.81	0.29	1.69	0.75	0.24	1.72	0.58	0.21	1.68	0.43	0.23	1.71	0.36	0.23	1.82	0.31	0.2	1.95	0.2	0.29	1.95	0.1	0.27	1.59	0.82	0.53	1.69	0.77	0.59	1.68	0.6	0.62	1.66	0.45	0.56	1.65	0.35	0.54	1.66	0.24	0.58	1.62	0.06	0.49
392	1.96	1.8	0.84	0.42	1.6	0.81	0.29	1.69	0.75	0.24	1.72	0.58	0.21	1.67	0.43	0.23	1.7	0.36	0.23	1.81	0.31	0.2	1.94	0.2	0.29	1.94	0.1	0.27	1.58	0.82	0.53	1.68	0.77	0.59	1.68	0.6	0.62	1.66	0.45	0.56	1.65	0.35	0.54	1.66	0.24	0.58	1.62	0.06	0.49
393	1.965	1.79	0.84	0.42	1.6	0.81	0.29	1.68	0.75	0.24	1.71	0.58	0.21	1.66	0.43	0.23	1.69	0.36	0.23	1.8	0.31	0.2	1.93	0.2	0.29	1.93	0.1	0.27	1.58	0.82	0.53	1.68	0.77	0.59	1.68	0.6	0.62	1.65	0.45	0.56	1.65	0.35	0.54	1.66	0.24	0.58	1.62	0.06	0.49
394	1.97	1.79	0.84	0.42	1.59	0.81	0.29	1.68	0.75	0.24	1.7	0.58	0.21	1.66	0.43	0.23	1.69	0.36	0.24	1.8	0.31	0.2	1.92	0.2	0.29	1.92	0.1	0.27	1.58	0.82	0.53	1.68	0.77	0.59	1.67	0.6	0.62	1.65	0.45	0.56	1.65	0.35	0.54	1.66	0.24	0.58	1.62	0.06	0.49
395	1.975	1.79	0.84	0.42	1.59	0.81	0.29	1.68	0.75	0.24	1.7	0.58	0.21	1.65	0.43	0.24	1.68	0.36	0.24	1.79	0.31	0.2	1.92	0.2	0.29	1.91	0.1	0.27	1.57	0.82	0.53	1.67	0.77	0.59	1.67	0.6	0.62	1.65	0.45	0.56	1.65	0.35	0.54	1.66	0.24	0.58	1.62	0.06	0.49
396	1.98	1.79	0.84	0.42	1.59	0.81	0.29	1.67	0.75	0.24	1.69	0.58	0.21	1.64	0.43	0.24	1.67	0.36	0.24	1.78	0.31	0.2	1.91	0.2	0.29	1.9	0.1	0.27	1.57	0.82	0.53	1.67	0.77	0.59	1.67	0.6	0.62	1.65	0.45	0.56	1.64	0.35	0.54	1.66	0.24	0.58	1.62	0.06	0.49
397	1.985	1.78	0.84	0.43	1.58	0.81	0.29	1.67	0.75	0.24	1.69	0.58	0.21	1.63	0.44	0.24	1.66	0.36	0.24	1.77	0.31	0.2	1.9	0.2	0.29	1.89	0.1	0.27	1.57	0.82	0.53	1.67	0.77	0.59	1.67	0.6	0.62	1.65	0.45	0.56	1.64	0.35	0.54	1.66	0.24	0.58	1.62	0.06	0.49
398	1.99	1.78	0.84	0.43	1.58	0.81	0.29	1.67	0.75	0.24	1.68	0.58	0.21	1.63	0.44	0.24	1.65	0.36	0.24	1.76	0.31	0.2	1.89	0.2	0.29	1.88	0.1	0.27	1.57	0.82	0.53	1.67	0.77	0.59	1.67	0.6	0.62	1.65	0.45	0.56	1.64	0.35	0.54	1.66	0.24	0.58	1.62	0.06	0.49
399	1.995	1.78	0.84	0.43	1.58	0.81	0.29	1.66	0.75	0.24	1.67	0.58	0.21	1.62	0.44	0.24	1.64	0.36	0.24	1.75	0.31	0.2	1.88	0.2	0.29	1.87	0.1	0.27	1.57	0.82	0.54	1.66	0.77	0.59	1.66	0.6	0.62	1.64	0.45	0.56	1.64	0.35	0.54	1.66	0.24	0.58	1.62	0.06	0.49
400	2	1.77	0.84	0.43	1.57	0.81	0.29	1.66	0.75	0.24	1.67	0.58	0.21	1.61	0.44	0.24	1.63	0.36	0.24	1.74	0.31	0.2	1.87	0.2	0.29	1.86	0.1	0.27	1.57	0.82	0.54	1.66	0.77	0.59	1.66	0.6	0.62	1.64	0.45	0.56	1.64	0.35	0.54	1.66	0.24	0.58	1.62	0.06	0.49
401	2.005	1.77	0.84	0.43	1.57	0.81	0.29	1.66	0.75	0.24	1.66	0.58	0.21	1.6	0.44	0.24	1.63	0.37	0.24	1.73	0.31	0.2	1.86	0.2	0.29	1.85	0.1	0.27	1.56	0.82	0.54	1.66	0.77	0.59	1.66	0.6	0.62	1.64	0.45	0.56	1.64	0.35	0.54	1.66	0.24	0.58	1.62	0.06	0.49
402	2.01	1.77	0.84	0.43	1.57	0.81	0.29	1.65	0.75	0.24	1.66	0.58	0.21	1.6	0.44	0.24	1.62	0.37	0.24	1.73	0.31	0.2	1.85	0.2	0.29	1.83	0.1	0.27	1.56	0.82	0.54	1.65	0.77	0.59	1.66	0.6	0.62	1.64	0.45	0.56	1.64	0.35	0.54	1.66	0.24	0.58	1.62	0.06	0.49
403	2.015	1.77	0.84	0.43	1.56	0.82	0.29	1.65	0.75	0.24	1.65	0.58	0.21	1.59	0.44	0.24	1.61	0.37	0.24	1.72	0.3	0.21	1.84	0.2	0.29	1.82	0.1	0.27	1.55	0.82	0.54	1.65	0.77	0.59	1.66	0.6	0.62	1.64	0.45	0.56	1.64	0.35	0.54	1.66	0.24	0.58	1.62	0.06	0.49
404	2.02	1.76	0.84	0.43	1.56	0.82	0.29	1.65	0.75	0.24	1.64	0.58	0.21	1.58	0.44	0.24	1.6	0.37	0.24	1.71	0.3	0.21	1.83	0.19	0.29	1.81	0.1	0.27	1.55	0.82	0.54	1.65	0.77	0.59	1.65	0.6	0.62	1.64	0.45	0.56	1.64	0.35	0.54	1.66	0.24	0.58	1.62	0.06	0.49
405	2.025	1.76	0.84	0.43	1.56	0.82	0.29	1.64	0.75	0.25	1.64	0.58	0.21	1.57	0.44	0.24	1.59	0.37	0.24	1.7	0.3	0.21	1.83	0.19	0.29	1.8	0.1	0.27	1.55	0.82	0.54	1.65	0.77	0.59	1.65	0.6	0.62	1.64	0.45	0.56	1.64	0.35	0.54	1.66	0.24	0.58	1.62	0.06	0.49
406	2.03	1.76	0.84	0.43	1.56	0.82	0.29	1.64	0.75	0.25	1.63	0.58	0.21	1.57	0.44	0.25	1.59	0.37	0.25	1.69	0.3	0.21	1.82	0.19	0.29	1.79	0.1	0.27	1.55	0.82	0.54	1.64	0.77	0.59	1.65	0.6	0.62	1.63	0.45	0.56	1.63	0.35	0.54	1.65	0.24	0.58	1.62	0.06	0.49
407	2.035	1.75	0.84	0.43	1.55	0.82	0.29	1.64	0.75	0.25	1.63	0.58	0.21	1.56	0.44	0.25	1.58	0.37	0.25	1.68	0.3	0.21	1.81	0.19	0.29	1.78	0.09	0.27	1.54	0.82	0.54	1.64	0.77	0.59	1.65	0.6	0.62	1.63	0.45	0.56	1.63	0.35	0.54	1.65	0.24	0.58	1.62	0.06	0.49
408	2.04	1.75	0.84	0.43	1.55	0.82	0.29	1.63	0.75	0.25	1.62	0.58	0.21	1.55	0.44	0.25	1.57	0.37	0.25	1.67	0.3	0.21	1.8	0.19	0.29	1.76	0.09	0.27	1.54	0.82	0.54	1.64	0.77	0.59	1.65	0.6	0.62	1.63	0.45	0.56	1.63	0.35	0.54	1.65	0.24	0.58	1.62	0.06	0.49
409	2.045	1.75	0.84	0.43	1.55	0.82	0.29	1.63	0.75	0.25	1.62	0.58	0.21	1.55	0.44	0.25	1.56	0.37	0.25	1.66	0.3	0.21	1.78	0.18	0.29	1.75	0.09	0.27	1.54	0.82	0.54	1.63	0.77	0.59	1.64	0.6	0.62	1.63	0.45	0.56	1.63	0.35	0.54	1.65	0.24	0.58	1.62	0.06	0.49
410	2.05	1.74	0.84	0.43	1.54	0.82	0.29	1.63	0.76	0.25	1.61	0.58	0.22	1.54	0.44	0.25	1.56	0.37	0.25	1.65	0.3	0.21	1.77	0.18	0.29	1.74	0.09	0.27	1.53	0.82	0.54	1.63	0.76	0.59	1.64	0.6	0.62	1.63	0.45	0.56	1.63	0.35	0.54	1.65	0.24	0.58	1.62	0.06	0.49
411	2.055	1.74	0.84	0.43	1.54	0.82	0.29	1.62	0.76	0.25	1.61	0.58	0.22	1.53	0.45	0.25	1.55	0.37	0.25	1.64	0.29	0.21	1.76	0.18	0.29	1.73	0.09	0.27	1.53	0.82	0.54	1.63	0.76	0.59	1.64	0.6	0.62	1.63	0.45	0.56	1.63	0.35	0.54	1.65	0.24	0.58	1.62	0.06	0.49
412	2.06	1.74	0.84	0.43	1.54	0.82	0.29	1.62	0.76	0.25	1.6	0.58	0.22	1.53	0.45	0.25	1.54	0.37	0.25	1.63	0.29	0.21	1.75	0.17	0.29	1.71	0.09	0.27	1.53	0.82	0.54	1.62	0.76	0.59	1.64	0.6	0.62	1.63	0.45	0.56	1.63	0.35	0.54	1.65	0.24	0.58	1.62	0.06	0.49
413	2.065	1.74	0.85	0.43	1.54	0.82	0.29	1.62	0.76	0.25	1.59	0.58	0.22	1.52	0.45	0.25	1.53	0.37	0.25	1.62	0.29	0.21	1.74	0.17	0.29	1.7	0.08	0.27	1.52	0.82	0.54	1.62	0.76	0.59	1.64	0.6	0.62	1.63	0.45	0.56	1.63	0.35	0.54	1.65	0.24	0.58	1.62	0.06	0.49
414	2.07	1.73	0.85	0.43	1.53	0.82	0.29	1.61	0.76	0.25	1.59	0.58	0.22	1.51	0.45	0.25	1.53	0.37	0.26	1.62	0.29	0.21	1.73	0.17	0.3	1.69	0.08	0.27	1.52	0.82	0.54	1.62	0.77	0.59	1.63	0.6	0.62	1.62	0.45	0.56	1.63	0.35	0.55	1.65	0.24	0.58	1.62	0.06	0.49
415	2.075	1.73	0.85	0.43	1.53	0.82	0.29	1.61	0.76	0.25	1.58	0.58	0.22	1.51	0.45	0.25	1.52	0.37	0.26	1.61	0.29	0.21	1.72	0.16	0.3	1.67	0.08	0.27	1.52	0.82	0.54	1.62	0.77	0.6	1.63	0.6	0.62	1.62	0.45	0.56	1.63	0.35	0.55	1.65	0.24	0.58	1.62	0.06	0.49
416	2.08	1.73	0.85	0.43	1.53	0.82	0.3	1.61	0.76	0.25	1.58	0.58	0.22	1.5	0.45	0.26	1.51	0.37	0.26	1.6	0.29	0.22	1.71	0.16	0.3	1.66	0.08	0.27	1.52	0.82	0.54	1.61	0.76	0.6	1.63	0.6	0.62	1.62	0.45	0.56	1.62	0.35	0.55	1.65	0.24	0.58	1.62	0.06	0.49
417	2.085	1.72	0.85	0.43	1.52	0.82	0.3	1.6	0.76	0.25	1.57	0.58	0.22	1.49	0.45	0.26	1.5	0.37	0.26	1.59	0.29	0.22	1.7	0.16	0.3	1.65	0.07	0.27	1.51	0.82	0.54	1.61	0.76	0.6	1.63	0.6	0.62	1.62	0.45	0.56	1.62	0.35	0.55	1.65	0.24	0.58	1.62	0.06	0.49
418	2.09	1.72	0.85	0.43	1.52	0.82	0.3	1.6	0.76	0.25	1.57	0.58	0.22	1.49	0.45	0.26	1.5	0.37	0.26	1.58	0.29	0.22	1.69	0.15	0.3	1.64	0.07	0.27	1.51	0.82	0.54	1.61	0.76	0.6	1.63	0.6	0.62	1.62	0.45	0.56	1.62	0.35	0.55	1.65	0.24	0.58	1.62	0.06	0.49
419	2.095	1.72	0.85	0.43	1.52	0.82	0.3	1.6	0.76	0.25	1.56	0.58	0.22	1.48	0.45	0.26	1.49	0.37	0.26	1.57	0.29	0.22	1.68	0.15	0.3	1.62	0.07	0.27	1.51	0.82	0.54	1.61	0.76	0.6	1.62	0.6	0.62	1.61	0.45	0.56	1.62	0.35	0.55	1.65	0.24	0.58	1.62	0.06	0.49
420	2.1	1.71	0.85	0.44	1.51	0.82	0.3	1.59	0.76	0.25	1.56	0.58	0.22	1.48	0.45	0.26	1.48	0.37	0.26	1.56	0.28	0.22	1.66	0.15	0.3	1.61	0.07	0.27	1.5	0.81	0.54	1.6	0.76	0.6	1.62	0.6	0.62	1.61	0.45	0.56	1.62	0.35	0.55	1.64	0.24	0.58	1.62	0.06	0.49
421	2.105	1.71	0.85	0.44	1.51	0.82	0.3	1.59	0.76	0.25	1.55	0.58	0.22	1.47	0.45	0.26	1.48	0.38	0.26	1.55	0.28	0.22	1.65	0.14	0.3	1.59	0.07	0.27	1.5	0.81	0.54	1.6	0.76	0.6	1.62	0.6	0.62	1.61	0.45	0.56	1.62	0.35	0.55	1.64	0.24	0.58	1.62	0.06	0.49
422	2.11	1.71	0.85	0.44	1.51	0.82	0.3	1.59	0.76	0.25	1.55	0.58	0.22	1.47	0.45	0.26	1.47	0.38	0.26	1.55	0.28	0.22	1.64	0.14	0.3	1.58	0.06	0.27	1.5	0.81	0.54	1.6	0.76	0.6	1.62	0.6	0.62	1.61	0.45	0.56	1.62	0.35	0.55	1.64	0.24	0.58	1.62	0.06	0.49
423	2.115	1.7	0.84	0.44	1.5	0.82	0.3	1.58	0.76	0.25	1.54	0.58	0.22	1.46	0.46	0.26	1.46	0.38	0.26	1.54	0.28	0.22	1.63	0.13	0.3	1.57	0.06	0.28	1.5	0.81	0.54	1.59	0.76	0.6	1.61	0.6	0.62	1.61	0.45	0.56	1.62	0.35	0.55	1.64	0.24	0.58	1.62	0.06	0.49
424	2.12	1.7	0.84	0.44	1.5	0.82	0.3	1.58	0.76	0.25	1.54	0.58	0.22	1.45	0.46	0.26	1.46	0.38	0.27	1.53	0.28	0.22	1.62	0.13	0.3	1.55	0.06	0.28	1.49	0.81	0.55	1.59	0.76	0.6	1.61	0.6	0.62	1.61	0.45	0.56	1.61	0.35	0.55	1.64	0.24	0.58	1.62	0.06	0.49
425	2.125	1.7	0.84	0.44	1.5	0.82	0.3	1.58	0.76	0.25	1.53	0.58	0.22	1.45	0.46	0.27	1.45	0.38	0.27	1.52	0.28	0.22	1.61	0.13	0.3	1.54	0.06	0.28	1.49	0.81	0.55	1.59	0.76	0.6	1.61	0.6	0.62	1.61	0.45	0.56	1.61	0.35	0.55	1.64	0.24	0.58	1.62	0.06	0.49
426	2.13	1.69	0.84	0.44	1.49	0.82	0.3	1.57	0.76	0.25	1.53	0.58	0.22	1.44	0.46	0.27	1.45	0.38	0.27	1.51	0.28	0.22	1.59	0.12	0.3	1.53	0.05	0.28	1.48	0.81	0.55	1.58	0.76	0.6	1.61	0.6	0.62	1.6	0.45	0.56	1.61	0.35	0.55	1.64	0.24	0.58	1.62	0.06	0.49
427	2.135	1.69	0.84	0.44	1.49	0.82	0.3	1.57	0.76	0.25	1.52	0.58	0.22	1.44	0.46	0.27	1.44	0.38	0.27	1.51	0.28	0.22	1.58	0.12	0.3	1.51	0.05	0.28	1.48	0.81	0.55	1.58	0.76	0.6	1.6	0.6	0.62	1.6	0.45	0.56	1.61	0.35	0.55	1.64	0.24	0.58	1.62	0.06	0.49
428	2.14	1.69	0.84	0.44	1.49	0.82	0.3	1.57	0.76	0.25	1.52	0.58	0.22	1.44	0.46	0.27	1.43	0.38	0.27	1.5	0.27	0.23	1.57	0.11	0.3	1.5	0.05	0.28	1.48	0.81	0.55	1.58	0.76	0.6	1.6	0.6	0.62	1.6	0.45	0.56	1.61	0.35	0.55	1.64	0.24	0.58	1.62	0.06	0.49
429	2.145	1.68	0.84	0.44	1.48	0.82	0.3	1.56	0.76	0.25	1.51	0.58	0.22	1.43	0.46	0.27	1.43	0.38	0.27	1.49	0.27	0.23	1.56	0.11	0.3	1.48	0.05	0.28	1.48	0.81	0.55	1.58	0.76	0.6	1.6	0.6	0.62	1.6	0.45	0.56	1.61	0.35	0.55	1.64	0.24	0.58	1.62	0.06	0.49
430	2.15	1.68	0.84	0.44	1.48	0.82	0.3	1.56	0.76	0.25	1.51	0.58	0.22	1.43	0.46	0.27	1.42	0.38	0.27	1.48	0.27	0.23	1.54	0.11	0.3	1.47	0.05	0.28	1.47	0.81	0.55	1.57	0.76	0.6	1.6	0.6	0.63	1.6	0.45	0.56	1.61	0.35	0.55	1.64	0.24	0.58	1.62	0.06	0.49
431	2.155	1.68	0.84	0.44	1.48	0.82	0.3	1.55	0.76	0.25	1.51	0.58	0.22	1.42	0.46	0.27	1.42	0.38	0.27	1.47	0.27	0.23	1.53	0.1	0.31	1.46	0.04	0.28	1.47	0.81	0.55	1.57	0.76	0.6	1.59	0.6	0.63	1.6	0.45	0.56	1.61	0.35	0.55	1.64	0.24	0.58	1.62	0.06	0.49
432	2.16	1.67	0.84	0.44	1.47	0.82	0.3	1.55	0.76	0.25	1.5	0.58	0.22	1.42	0.46	0.27	1.41	0.38	0.27	1.47	0.27	0.23	1.52	0.1	0.31	1.44	0.04	0.28	1.47	0.81	0.55	1.56	0.76	0.6	1.59	0.6	0.63	1.59	0.45	0.56	1.6	0.35	0.55	1.64	0.24	0.58	1.62	0.06	0.49
433	2.165	1.67	0.84	0.44	1.47	0.82	0.3	1.55	0.76	0.25	1.5	0.58	0.22	1.41	0.46	0.27	1.41	0.38	0.27	1.46	0.27	0.23	1.5	0.1	0.31	1.43	0.04	0.28	1.46	0.81	0.55	1.56	0.76	0.6	1.59	0.6	0.63	1.59	0.45	0.56	1.6	0.35	0.55	1.64	0.24	0.58	1.62	0.06	0.49
434	2.17	1.67	0.84	0.44	1.47	0.82	0.3	1.54	0.76	0.25	1.49	0.58	0.22	1.41	0.46	0.27	1.4	0.38	0.27	1.45	0.27	0.23	1.49	0.09	0.31	1.41	0.04	0.28	1.46	0.81	0.55	1.56	0.76	0.6	1.59	0.6	0.63	1.59	0.45	0.56	1.6	0.35	0.55	1.64	0.24	0.58	1.62	0.06	0.49
435	2.175	1.66	0.84	0.44	1.46	0.82	0.3	1.54	0.76	0.25	1.49	0.58	0.22	1.41	0.46	0.27	1.4	0.38	0.28	1.44	0.26	0.23	1.48	0.09	0.31	1.4	0.04	0.28	1.46	0.81	0.55	1.56	0.76	0.6	1.58	0.6	0.63	1.59	0.45	0.56	1.6	0.35	0.55	1.63	0.24	0.58	1.62	0.06	0.49
436	2.18	1.66	0.84	0.44	1.46	0.82	0.3	1.54	0.75	0.25	1.49	0.58	0.22	1.4	0.46	0.27	1.4	0.38	0.28	1.43	0.26	0.23	1.47	0.09	0.31	1.38	0.04	0.28	1.45	0.81	0.55	1.55	0.76	0.6	1.58	0.6	0.63	1.59	0.45	0.56	1.6	0.35	0.55	1.63	0.24	0.58	1.62	0.06	0.49
437	2.185	1.66	0.84	0.44	1.46	0.82	0.3	1.53	0.75	0.25	1.48	0.58	0.22	1.4	0.46	0.28	1.39	0.38	0.28	1.43	0.26	0.23	1.45	0.09	0.31	1.37	0.03	0.29	1.45	0.81	0.55	1.55	0.76	0.6	1.58	0.6	0.63	1.58	0.45	0.56	1.6	0.35	0.55	1.63	0.24	0.58	1.62	0.06	0.49
438	2.19	1.65	0.84	0.44	1.45	0.82	0.3	1.53	0.75	0.25	1.48	0.58	0.22	1.4	0.46	0.28	1.39	0.38	0.28	1.42	0.26	0.23	1.44	0.08	0.31	1.36	0.03	0.29	1.45	0.81	0.55	1.55	0.76	0.6	1.58	0.6	0.63	1.58	0.45	0.56	1.6	0.35	0.55	1.63	0.24	0.58	1.62	0.06	0.49
439	2.195	1.65	0.84	0.44	1.45	0.82	0.3	1.53	0.75	0.25	1.48	0.58	0.22	1.39	0.46	0.28	1.38	0.38	0.28	1.41	0.26	0.23	1.42	0.08	0.31	1.34	0.03	0.29	1.44	0.81	0.55	1.54	0.76	0.6	1.57	0.6	0.63	1.58	0.45	0.56	1.6	0.35	0.55	1.63	0.24	0.58	1.62	0.06	0.49
440	2.2	1.65	0.84	0.44	1.44	0.82	0.3	1.52	0.75	0.25	1.47	0.58	0.23	1.39	0.45	0.28	1.38	0.37	0.28	1.4	0.26	0.23	1.41	0.08	0.31	1.33	0.03	0.29	1.44	0.81	0.55	1.54	0.76	0.6	1.57	0.6	0.63	1.58	0.45	0.56	1.59	0.35	0.55	1.63	0.24	0.58	1.62	0.06	0.49
441	2.205	1.64	0.84	0.44	1.44	0.81	0.3	1.52	0.75	0.25	1.47	0.58	0.23	1.39	0.45	0.28	1.38	0.37	0.28	1.4	0.25	0.24	1.4	0.08	0.31	1.31	0.03	0.29	1.44	0.81	0.55	1.54	0.76	0.6	1.57	0.6	0.63	1.58	0.45	0.56	1.59	0.35	0.55	1.63	0.24	0.58	1.62	0.06	0.49
442	2.21	1.64	0.84	0.44	1.44	0.81	0.3	1.52	0.75	0.25	1.47	0.58	0.23	1.39	0.45	0.28	1.37	0.37	0.28	1.39	0.25	0.24	1.38	0.07	0.31	1.3	0.03	0.29	1.43	0.81	0.55	1.53	0.76	0.6	1.56	0.6	0.63	1.57	0.45	0.56	1.59	0.35	0.55	1.63	0.24	0.58	1.62	0.06	0.49
443	2.215	1.64	0.84	0.44	1.43	0.81	0.3	1.51	0.75	0.25	1.46	0.58	0.23	1.38	0.45	0.28	1.37	0.37	0.28	1.38	0.25	0.24	1.37	0.07	0.31	1.29	0.03	0.29	1.43	0.81	0.55	1.53	0.76	0.6	1.56	0.6	0.63	1.57	0.45	0.56	1.59	0.35	0.55	1.63	0.24	0.58	1.62	0.06	0.49
444	2.22	1.63	0.84	0.44	1.43	0.81	0.3	1.51	0.75	0.25	1.46	0.57	0.23	1.38	0.45	0.28	1.36	0.37	0.28	1.38	0.25	0.24	1.36	0.07	0.31	1.27	0.03	0.29	1.43	0.81	0.55	1.53	0.76	0.6	1.56	0.6	0.63	1.57	0.45	0.56	1.59	0.35	0.55	1.63	0.24	0.58	1.62	0.06	0.49
445	2.225	1.63	0.84	0.44	1.43	0.81	0.3	1.51	0.75	0.25	1.46	0.57	0.23	1.38	0.45	0.28	1.36	0.37	0.28	1.37	0.25	0.24	1.35	0.07	0.31	1.26	0.03	0.29	1.42	0.81	0.55	1.52	0.76	0.6	1.56	0.6	0.63	1.57	0.45	0.56	1.59	0.35	0.55	1.63	0.24	0.58	1.62	0.06	0.49
446	2.23	1.63	0.84	0.44	1.42	0.81	0.3	1.5	0.75	0.25	1.46	0.57	0.23	1.38	0.45	0.28	1.36	0.37	0.29	1.36	0.25	0.24	1.33	0.07	0.31	1.24	0.03	0.29	1.42	0.81	0.55	1.52	0.76	0.6	1.55	0.6	0.63	1.57	0.45	0.56	1.59	0.35	0.55	1.63	0.24	0.58	1.62	0.06	0.49
447	2.235	1.62	0.84	0.44	1.42	0.81	0.3	1.5	0.75	0.25	1.45	0.57	0.23	1.37	0.45	0.29	1.35	0.37	0.29	1.35	0.25	0.24	1.32	0.07	0.31	1.23	0.03	0.29	1.41	0.81	0.55	1.52	0.76	0.6	1.55	0.6	0.63	1.57	0.45	0.56	1.58	0.35	0.54	1.63	0.25	0.58	1.62	0.06	0.49
448	2.24	1.62	0.84	0.44	1.42	0.81	0.3	1.5	0.75	0.25	1.45	0.57	0.23	1.37	0.45	0.29	1.35	0.37	0.29	1.35	0.25	0.24	1.31	0.07	0.32	1.22	0.03	0.29	1.41	0.81	0.55	1.51	0.76	0.6	1.55	0.6	0.63	1.56	0.45	0.56	1.58	0.35	0.54	1.62	0.25	0.58	1.62	0.06	0.49
449	2.245	1.61	0.84	0.44	1.41	0.81	0.3	1.49	0.75	0.25	1.45	0.57	0.23	1.37	0.44	0.29	1.35	0.37	0.29	1.34	0.25	0.24	1.3	0.07	0.32	1.2	0.03	0.29	1.41	0.81	0.55	1.51	0.76	0.6	1.55	0.6	0.63	1.56	0.45	0.56	1.58	0.35	0.54	1.62	0.25	0.58	1.62	0.06	0.49
450	2.25	1.61	0.84	0.44	1.41	0.81	0.3	1.49	0.75	0.25	1.45	0.57	0.23	1.37	0.44	0.29	1.34	0.37	0.29	1.33	0.25	0.24	1.29	0.07	0.32	1.19	0.04	0.29	1.4	0.81	0.55	1.51	0.76	0.6	1.54	0.6	0.63	1.56	0.45	0.56	1.58	0.35	0.54	1.62	0.25	0.58	1.62	0.06	0.49
451	2.255	1.61	0.83	0.44	1.4	0.81	0.3	1.48	0.75	0.25	1.45	0.57	0.23	1.37	0.44	0.29	1.34	0.37	0.29	1.33	0.25	0.24	1.28	0.07	0.32	1.18	0.04	0.29	1.4	0.8	0.55	1.5	0.76	0.6	1.54	0.6	0.63	1.56	0.45	0.56	1.58	0.35	0.54	1.62	0.25	0.58	1.62	0.06	0.49
452	2.26	1.6	0.83	0.44	1.4	0.81	0.3	1.48	0.75	0.25	1.44	0.56	0.23	1.36	0.44	0.29	1.34	0.37	0.29	1.32	0.25	0.24	1.26	0.07	0.32	1.17	0.04	0.29	1.4	0.8	0.55	1.5	0.76	0.6	1.54	0.6	0.63	1.55	0.45	0.56	1.58	0.35	0.54	1.62	0.25	0.58	1.62	0.06	0.49
453	2.265	1.6	0.83	0.44	1.39	0.81	0.3	1.48	0.74	0.25	1.44	0.56	0.23	1.36	0.44	0.29	1.33	0.36	0.29	1.32	0.25	0.25	1.25	0.07	0.32	1.16	0.05	0.29	1.39	0.8	0.55	1.5	0.75	0.6	1.53	0.6	0.63	1.55	0.45	0.56	1.57	0.35	0.54	1.62	0.25	0.58	1.62	0.06	0.49
454	2.27	1.59	0.83	0.44	1.39	0.81	0.3	1.47	0.74	0.25	1.44	0.56	0.23	1.36	0.44	0.29	1.33	0.36	0.29	1.31	0.25	0.25	1.24	0.07	0.32	1.14	0.05	0.29	1.39	0.8	0.55	1.49	0.75	0.6	1.53	0.6	0.63	1.55	0.45	0.56	1.57	0.35	0.54	1.62	0.25	0.58	1.62	0.06	0.49
455	2.275	1.59	0.83	0.44	1.39	0.81	0.3	1.47	0.74	0.25	1.44	0.56	0.23	1.36	0.44	0.29	1.33	0.36	0.3	1.3	0.25	0.25	1.23	0.08	0.32	1.13	0.05	0.29	1.38	0.8	0.55	1.49	0.75	0.6	1.53	0.6	0.63	1.55	0.45	0.56	1.57	0.35	0.54	1.62	0.25	0.58	1.62	0.06	0.49
456	2.28	1.59	0.83	0.44	1.38	0.81	0.3	1.46	0.74	0.25	1.43	0.56	0.23	1.35	0.44	0.29	1.32	0.36	0.3	1.3	0.25	0.25	1.22	0.08	0.32	1.12	0.06	0.29	1.38	0.8	0.55	1.49	0.75	0.6	1.53	0.6	0.63	1.54	0.45	0.56	1.57	0.35	0.54	1.62	0.25	0.58	1.62	0.06	0.49
457	2.285	1.58	0.83	0.44	1.38	0.81	0.3	1.46	0.74	0.25	1.43	0.56	0.23	1.35	0.43	0.29	1.32	0.36	0.3	1.29	0.25	0.25	1.22	0.08	0.32	1.11	0.06	0.29	1.38	0.8	0.55	1.48	0.75	0.6	1.52	0.6	0.63	1.54	0.45	0.56	1.57	0.35	0.54	1.61	0.25	0.58	1.62	0.06	0.49
458	2.29	1.58	0.83	0.43	1.37	0.8	0.3	1.46	0.74	0.25	1.43	0.56	0.23	1.35	0.43	0.3	1.32	0.36	0.3	1.29	0.25	0.25	1.21	0.08	0.32	1.1	0.06	0.3	1.37	0.8	0.55	1.48	0.75	0.6	1.52	0.6	0.63	1.54	0.45	0.56	1.57	0.35	0.54	1.61	0.25	0.58	1.62	0.06	0.49
459	2.295	1.58	0.83	0.43	1.37	0.8	0.3	1.45	0.74	0.25	1.43	0.56	0.23	1.35	0.43	0.3	1.31	0.36	0.3	1.28	0.25	0.25	1.2	0.08	0.32	1.1	0.06	0.3	1.37	0.8	0.55	1.47	0.75	0.6	1.52	0.6	0.63	1.54	0.45	0.56	1.56	0.35	0.54	1.61	0.25	0.58	1.62	0.07	0.49
460	2.3	1.57	0.83	0.43	1.37	0.8	0.3	1.45	0.74	0.25	1.42	0.56	0.23	1.34	0.43	0.3	1.31	0.36	0.3	1.28	0.25	0.25	1.19	0.08	0.32	1.09	0.07	0.3	1.37	0.8	0.55	1.47	0.75	0.6	1.51	0.6	0.63	1.53	0.45	0.56	1.56	0.35	0.54	1.61	0.25	0.58	1.62	0.07	0.49
461	2.305	1.57	0.83	0.43	1.36	0.8	0.3	1.44	0.74	0.25	1.42	0.56	0.23	1.34	0.43	0.3	1.31	0.36	0.3	1.27	0.25	0.25	1.18	0.08	0.32	1.08	0.07	0.3	1.36	0.8	0.55	1.47	0.75	0.6	1.51	0.6	0.63	1.53	0.45	0.56	1.56	0.35	0.54	1.61	0.25	0.58	1.62	0.07	0.49
462	2.31	1.56	0.83	0.43	1.36	0.8	0.3	1.44	0.74	0.25	1.42	0.56	0.23	1.34	0.43	0.3	1.3	0.36	0.3	1.27	0.24	0.25	1.18	0.08	0.32	1.07	0.07	0.3	1.36	0.8	0.55	1.46	0.75	0.6	1.51	0.6	0.62	1.53	0.45	0.56	1.56	0.35	0.54	1.61	0.25	0.58	1.62	0.07	0.49
463	2.315	1.56	0.83	0.43	1.35	0.8	0.3	1.43	0.74	0.25	1.41	0.56	0.23	1.33	0.43	0.3	1.3	0.36	0.3	1.26	0.24	0.25	1.17	0.08	0.32	1.07	0.07	0.3	1.35	0.8	0.55	1.46	0.75	0.6	1.5	0.6	0.62	1.53	0.45	0.56	1.55	0.35	0.54	1.6	0.25	0.58	1.62	0.07	0.49
464	2.32	1.55	0.83	0.43	1.35	0.8	0.3	1.43	0.73	0.25	1.41	0.55	0.23	1.33	0.43	0.3	1.29	0.36	0.3	1.26	0.24	0.25	1.16	0.08	0.32	1.06	0.07	0.3	1.35	0.8	0.55	1.45	0.75	0.6	1.5	0.6	0.62	1.52	0.45	0.56	1.55	0.35	0.54	1.6	0.25	0.58	1.62	0.07	0.49
465	2.325	1.55	0.82	0.43	1.34	0.8	0.3	1.42	0.73	0.25	1.4	0.55	0.23	1.33	0.43	0.3	1.29	0.36	0.3	1.26	0.24	0.26	1.16	0.08	0.32	1.06	0.07	0.3	1.35	0.8	0.55	1.45	0.75	0.6	1.5	0.6	0.62	1.52	0.45	0.56	1.55	0.35	0.54	1.6	0.25	0.58	1.61	0.07	0.49
466	2.33	1.55	0.82	0.43	1.34	0.8	0.3	1.42	0.73	0.25	1.4	0.55	0.23	1.32	0.43	0.3	1.29	0.36	0.31	1.25	0.24	0.26	1.15	0.08	0.32	1.05	0.07	0.3	1.34	0.8	0.55	1.45	0.75	0.6	1.49	0.6	0.62	1.52	0.45	0.56	1.55	0.35	0.54	1.6	0.25	0.58	1.61	0.07	0.49
467	2.335	1.54	0.82	0.43	1.33	0.8	0.3	1.41	0.73	0.25	1.39	0.55	0.23	1.32	0.42	0.3	1.28	0.35	0.31	1.25	0.24	0.26	1.15	0.08	0.32	1.05	0.07	0.3	1.34	0.8	0.55	1.44	0.75	0.59	1.49	0.6	0.62	1.52	0.45	0.56	1.54	0.35	0.54	1.6	0.25	0.58	1.61	0.07	0.49
468	2.34	1.54	0.82	0.43	1.33	0.8	0.3	1.41	0.73	0.25	1.39	0.55	0.23	1.31	0.42	0.3	1.28	0.35	0.31	1.24	0.24	0.26	1.15	0.08	0.33	1.04	0.07	0.3	1.33	0.8	0.55	1.44	0.75	0.59	1.49	0.6	0.62	1.51	0.45	0.56	1.54	0.35	0.54	1.6	0.25	0.58	1.61	0.07	0.49
469	2.345	1.53	0.82	0.43	1.33	0.8	0.3	1.4	0.73	0.25	1.38	0.55	0.23	1.31	0.42	0.3	1.27	0.35	0.31	1.24	0.24	0.26	1.14	0.08	0.33	1.04	0.06	0.3	1.33	0.8	0.55	1.43	0.75	0.59	1.48	0.6	0.62	1.51	0.45	0.56	1.54	0.36	0.54	1.59	0.25	0.58	1.61	0.07	0.49
470	2.35	1.53	0.82	0.43	1.32	0.8	0.3	1.4	0.73	0.25	1.38	0.55	0.23	1.3	0.42	0.3	1.27	0.35	0.31	1.24	0.24	0.26	1.14	0.08	0.33	1.03	0.06	0.3	1.33	0.79	0.55	1.43	0.75	0.59	1.48	0.6	0.62	1.51	0.45	0.56	1.54	0.36	0.54	1.59	0.25	0.58	1.61	0.07	0.49
471	2.355	1.52	0.82	0.43	1.32	0.8	0.3	1.39	0.73	0.25	1.37	0.55	0.23	1.3	0.42	0.3	1.26	0.35	0.31	1.23	0.24	0.26	1.14	0.08	0.33	1.03	0.06	0.3	1.32	0.79	0.55	1.43	0.75	0.59	1.48	0.6	0.62	1.5	0.45	0.56	1.53	0.36	0.54	1.59	0.25	0.58	1.61	0.07	0.49
472	2.36	1.52	0.82	0.43	1.31	0.79	0.3	1.39	0.73	0.25	1.37	0.55	0.23	1.29	0.42	0.3	1.26	0.35	0.31	1.23	0.24	0.26	1.13	0.07	0.33	1.03	0.06	0.3	1.32	0.79	0.55	1.42	0.75	0.59	1.47	0.6	0.62	1.5	0.45	0.56	1.53	0.36	0.54	1.59	0.26	0.58	1.61	0.07	0.49
473	2.365	1.52	0.82	0.43	1.31	0.79	0.3	1.39	0.73	0.25	1.36	0.55	0.23	1.29	0.42	0.3	1.25	0.35	0.31	1.23	0.23	0.26	1.13	0.07	0.33	1.03	0.06	0.31	1.31	0.79	0.55	1.42	0.74	0.59	1.47	0.6	0.62	1.5	0.45	0.56	1.53	0.36	0.55	1.59	0.26	0.58	1.61	0.07	0.49
474	2.37	1.51	0.82	0.43	1.3	0.79	0.3	1.38	0.73	0.25	1.35	0.55	0.23	1.28	0.42	0.3	1.25	0.35	0.31	1.22	0.23	0.26	1.13	0.07	0.33	1.03	0.05	0.31	1.31	0.79	0.55	1.41	0.74	0.59	1.47	0.6	0.62	1.49	0.45	0.56	1.52	0.36	0.55	1.58	0.26	0.58	1.61	0.07	0.49
475	2.375	1.51	0.82	0.43	1.3	0.79	0.3	1.38	0.73	0.25	1.35	0.55	0.23	1.27	0.42	0.3	1.24	0.35	0.31	1.22	0.23	0.26	1.13	0.07	0.33	1.03	0.05	0.31	1.3	0.79	0.55	1.41	0.74	0.59	1.46	0.6	0.62	1.49	0.45	0.56	1.52	0.36	0.55	1.58	0.26	0.58	1.61	0.07	0.49
476	2.38	1.5	0.82	0.42	1.29	0.79	0.3	1.37	0.73	0.25	1.34	0.55	0.23	1.27	0.42	0.3	1.24	0.35	0.31	1.22	0.23	0.26	1.13	0.07	0.33	1.03	0.05	0.31	1.3	0.79	0.55	1.4	0.74	0.59	1.46	0.6	0.62	1.48	0.45	0.56	1.52	0.36	0.55	1.58	0.26	0.58	1.61	0.08	0.49
477	2.385	1.5	0.82	0.42	1.29	0.79	0.3	1.36	0.73	0.25	1.34	0.55	0.23	1.26	0.42	0.3	1.24	0.35	0.31	1.21	0.23	0.26	1.13	0.07	0.33	1.03	0.05	0.31	1.3	0.79	0.55	1.4	0.74	0.59	1.45	0.6	0.62	1.48	0.45	0.56	1.51	0.36	0.55	1.58	0.26	0.58	1.61	0.08	0.49
478	2.39	1.49	0.82	0.42	1.28	0.79	0.3	1.36	0.73	0.25	1.33	0.55	0.23	1.26	0.42	0.3	1.23	0.35	0.31	1.21	0.23	0.26	1.13	0.06	0.34	1.02	0.05	0.31	1.29	0.79	0.55	1.4	0.74	0.59	1.45	0.6	0.62	1.48	0.45	0.56	1.51	0.36	0.55	1.57	0.26	0.58	1.61	0.08	0.49
479	2.395	1.49	0.82	0.42	1.28	0.79	0.3	1.35	0.72	0.25	1.33	0.55	0.23	1.25	0.42	0.3	1.23	0.34	0.31	1.21	0.23	0.26	1.12	0.06	0.34	1.02	0.04	0.31	1.28	0.79	0.55	1.39	0.74	0.59	1.45	0.6	0.62	1.47	0.45	0.56	1.51	0.36	0.55	1.57	0.26	0.58	1.61	0.08	0.49
480	2.4	1.48	0.82	0.42	1.27	0.79	0.3	1.35	0.72	0.25	1.32	0.55	0.23	1.25	0.42	0.3	1.22	0.34	0.31	1.2	0.22	0.27	1.12	0.06	0.34	1.02	0.04	0.31	1.28	0.79	0.55	1.39	0.74	0.59	1.44	0.6	0.62	1.47	0.45	0.56	1.5	0.36	0.55	1.57	0.26	0.58	1.61	0.08	0.49
481	2.405	1.48	0.81	0.42	1.26	0.79	0.3	1.34	0.72	0.25	1.31	0.55	0.23	1.24	0.42	0.3	1.22	0.34	0.31	1.2	0.22	0.27	1.12	0.06	0.34	1.02	0.04	0.31	1.27	0.79	0.55	1.38	0.74	0.59	1.44	0.6	0.62	1.46	0.45	0.56	1.5	0.36	0.55	1.56	0.26	0.58	1.6	0.08	0.49
482	2.41	1.47	0.81	0.42	1.26	0.79	0.3	1.34	0.72	0.25	1.31	0.55	0.23	1.24	0.42	0.3	1.21	0.34	0.31	1.19	0.22	0.27	1.11	0.06	0.34	1.02	0.04	0.31	1.27	0.79	0.54	1.38	0.74	0.59	1.43	0.6	0.62	1.46	0.45	0.56	1.49	0.36	0.55	1.56	0.26	0.58	1.6	0.08	0.49
483	2.415	1.47	0.81	0.42	1.25	0.79	0.3	1.33	0.72	0.25	1.3	0.55	0.23	1.23	0.42	0.3	1.21	0.34	0.31	1.19	0.22	0.27	1.11	0.06	0.34	1.02	0.03	0.31	1.26	0.79	0.54	1.37	0.74	0.59	1.43	0.6	0.62	1.45	0.45	0.56	1.49	0.36	0.55	1.56	0.26	0.58	1.6	0.08	0.49
484	2.42	1.46	0.81	0.42	1.25	0.79	0.3	1.32	0.72	0.25	1.3	0.55	0.23	1.23	0.42	0.3	1.21	0.34	0.31	1.19	0.22	0.27	1.11	0.06	0.34	1.01	0.03	0.31	1.26	0.79	0.54	1.37	0.74	0.59	1.42	0.6	0.62	1.45	0.45	0.56	1.48	0.36	0.55	1.55	0.26	0.59	1.6	0.09	0.5
485	2.425	1.46	0.81	0.42	1.24	0.79	0.3	1.32	0.73	0.25	1.29	0.55	0.23	1.23	0.42	0.3	1.2	0.34	0.31	1.18	0.23	0.27	1.11	0.06	0.34	1.01	0.03	0.31	1.25	0.79	0.54	1.36	0.74	0.59	1.42	0.6	0.62	1.44	0.45	0.56	1.48	0.36	0.55	1.55	0.26	0.59	1.6	0.09	0.5
486	2.43	1.45	0.81	0.42	1.24	0.79	0.3	1.31	0.73	0.25	1.29	0.55	0.23	1.22	0.42	0.3	1.2	0.34	0.3	1.18	0.23	0.26	1.11	0.06	0.34	1.01	0.03	0.31	1.25	0.79	0.54	1.36	0.74	0.59	1.41	0.6	0.62	1.44	0.45	0.56	1.47	0.36	0.55	1.54	0.26	0.59	1.6	0.09	0.5
487	2.435	1.45	0.81	0.42	1.23	0.79	0.3	1.3	0.73	0.24	1.28	0.55	0.23	1.22	0.42	0.3	1.19	0.35	0.3	1.17	0.23	0.26	1.11	0.06	0.34	1.01	0.02	0.31	1.25	0.79	0.54	1.36	0.74	0.59	1.41	0.6	0.62	1.43	0.45	0.56	1.47	0.36	0.55	1.54	0.27	0.59	1.6	0.09	0.5
488	2.44	1.44	0.81	0.42	1.23	0.79	0.3	1.3	0.73	0.24	1.28	0.55	0.23	1.21	0.42	0.3	1.19	0.35	0.3	1.17	0.23	0.26	1.11	0.06	0.34	1.01	0.02	0.31	1.24	0.79	0.54	1.35	0.74	0.59	1.4	0.6	0.62	1.43	0.44	0.56	1.46	0.36	0.55	1.54	0.27	0.59	1.6	0.09	0.5
489	2.445	1.44	0.81	0.41	1.22	0.79	0.3	1.29	0.73	0.24	1.27	0.55	0.23	1.21	0.42	0.3	1.19	0.35	0.3	1.16	0.23	0.26	1.11	0.06	0.34	1.01	0.02	0.31	1.24	0.79	0.54	1.35	0.74	0.59	1.4	0.6	0.62	1.42	0.44	0.56	1.46	0.36	0.55	1.53	0.27	0.59	1.59	0.09	0.5
490	2.45	1.43	0.82	0.41	1.22	0.79	0.3	1.29	0.73	0.24	1.27	0.55	0.23	1.21	0.42	0.3	1.18	0.35	0.3	1.16	0.23	0.26	1.1	0.06	0.34	1.01	0.02	0.31	1.23	0.79	0.54	1.34	0.74	0.59	1.39	0.6	0.61	1.42	0.44	0.57	1.45	0.36	0.55	1.53	0.27	0.59	1.59	0.1	0.5
491	2.455	1.43	0.82	0.41	1.21	0.79	0.3	1.28	0.73	0.24	1.26	0.55	0.23	1.2	0.42	0.3	1.18	0.35	0.3	1.16	0.23	0.26	1.1	0.06	0.34	1.01	0.02	0.31	1.23	0.79	0.54	1.34	0.74	0.59	1.39	0.6	0.61	1.41	0.44	0.57	1.44	0.35	0.56	1.52	0.27	0.59	1.59	0.1	0.5
492	2.46	1.42	0.82	0.41	1.21	0.8	0.3	1.28	0.73	0.24	1.26	0.56	0.23	1.19	0.43	0.29	1.17	0.35	0.3	1.15	0.23	0.26	1.1	0.06	0.34	1.01	0.02	0.31	1.22	0.79	0.54	1.33	0.74	0.59	1.38	0.6	0.61	1.4	0.44	0.57	1.44	0.36	0.56	1.52	0.27	0.59	1.59	0.1	0.5
493	2.465	1.42	0.82	0.41	1.2	0.8	0.3	1.27	0.73	0.24	1.26	0.56	0.23	1.19	0.43	0.29	1.17	0.35	0.3	1.15	0.23	0.26	1.1	0.06	0.34	1.01	0.02	0.31	1.22	0.79	0.54	1.33	0.74	0.59	1.38	0.6	0.61	1.4	0.44	0.57	1.43	0.36	0.56	1.51	0.27	0.59	1.58	0.1	0.5
494	2.47	1.41	0.82	0.41	1.2	0.8	0.3	1.27	0.74	0.24	1.25	0.56	0.23	1.18	0.43	0.29	1.17	0.35	0.3	1.15	0.23	0.26	1.1	0.06	0.34	1.01	0.02	0.31	1.21	0.79	0.54	1.32	0.74	0.59	1.37	0.6	0.61	1.39	0.44	0.57	1.43	0.36	0.56	1.5	0.27	0.59	1.58	0.11	0.5
495	2.475	1.41	0.82	0.41	1.19	0.8	0.29	1.26	0.74	0.24	1.25	0.56	0.22	1.18	0.43	0.29	1.16	0.35	0.3	1.14	0.23	0.26	1.1	0.06	0.34	1.01	0.02	0.31	1.21	0.8	0.54	1.32	0.74	0.59	1.37	0.6	0.61	1.38	0.44	0.57	1.42	0.36	0.56	1.5	0.27	0.59	1.58	0.11	0.5
496	2.48	1.4	0.82	0.41	1.19	0.8	0.29	1.26	0.74	0.24	1.24	0.56	0.22	1.17	0.43	0.29	1.16	0.35	0.3	1.14	0.23	0.26	1.1	0.06	0.34	1.01	0.02	0.31	1.21	0.8	0.54	1.31	0.74	0.59	1.36	0.6	0.61	1.38	0.44	0.57	1.41	0.36	0.56	1.49	0.28	0.59	1.58	0.11	0.5
497	2.485	1.4	0.82	0.41	1.18	0.8	0.29	1.25	0.74	0.24	1.24	0.56	0.22	1.17	0.43	0.29	1.15	0.35	0.3	1.14	0.23	0.26	1.1	0.06	0.33	1.01	0.02	0.31	1.2	0.8	0.54	1.31	0.74	0.59	1.36	0.6	0.61	1.37	0.44	0.57	1.4	0.36	0.56	1.49	0.28	0.59	1.57	0.12	0.5
498	2.49	1.39	0.82	0.41	1.18	0.8	0.29	1.25	0.74	0.24	1.23	0.56	0.22	1.17	0.43	0.29	1.15	0.35	0.3	1.14	0.23	0.25	1.1	0.06	0.33	1.01	0.02	0.31	1.2	0.8	0.54	1.3	0.74	0.59	1.35	0.6	0.61	1.36	0.44	0.57	1.4	0.36	0.56	1.48	0.28	0.59	1.57	0.12	0.5
499	2.495	1.39	0.82	0.41	1.18	0.81	0.29	1.25	0.74	0.24	1.23	0.56	0.22	1.16	0.43	0.29	1.15	0.35	0.3	1.14	0.23	0.25	1.1	0.06	0.33	1.01	0.02	0.31	1.19	0.8	0.54	1.3	0.74	0.59	1.34	0.6	0.61	1.35	0.44	0.57	1.39	0.36	0.56	1.48	0.28	0.59	1.57	0.12	0.5
500	2.5	1.39	0.82	0.41	1.17	0.81	0.29	1.24	0.74	0.24	1.22	0.57	0.22	1.16	0.44	0.29	1.15	0.35	0.29	1.14	0.23	0.25	1.1	0.06	0.33	1.01	0.02	0.31	1.19	0.8	0.54	1.29	0.75	0.59	1.34	0.6	0.61	1.35	0.44	0.57	1.38	0.36	0.57	1.47	0.28	0.59	1.56	0.13	0.5
501	2.505	1.38	0.83	0.41	1.17	0.81	0.29	1.24	0.75	0.24	1.22	0.57	0.22	1.16	0.44	0.29	1.14	0.35	0.29	1.14	0.23	0.25	1.1	0.06	0.33	1.01	0.02	0.31	1.18	0.8	0.54	1.29	0.75	0.58	1.33	0.6	0.61	1.34	0.44	0.57	1.38	0.36	0.57	1.46	0.28	0.6	1.56	0.13	0.5
502	2.51	1.38	0.83	0.41	1.16	0.81	0.29	1.24	0.75	0.24	1.22	0.57	0.22	1.15	0.44	0.29	1.14	0.35	0.29	1.13	0.23	0.25	1.1	0.06	0.33	1.01	0.02	0.31	1.18	0.8	0.54	1.28	0.75	0.58	1.33	0.6	0.61	1.33	0.44	0.58	1.37	0.36	0.57	1.46	0.29	0.6	1.55	0.13	0.5
503	2.515	1.37	0.83	0.41	1.16	0.81	0.29	1.23	0.75	0.24	1.21	0.57	0.22	1.15	0.44	0.28	1.14	0.36	0.29	1.13	0.23	0.25	1.1	0.06	0.33	1.01	0.02	0.31	1.17	0.8	0.54	1.28	0.75	0.58	1.32	0.6	0.61	1.32	0.44	0.58	1.36	0.36	0.57	1.45	0.29	0.6	1.55	0.14	0.5
504	2.52	1.37	0.83	0.41	1.15	0.81	0.29	1.23	0.75	0.24	1.21	0.57	0.22	1.15	0.44	0.28	1.14	0.36	0.29	1.13	0.23	0.25	1.1	0.06	0.33	1.01	0.02	0.31	1.17	0.8	0.54	1.27	0.75	0.58	1.32	0.6	0.61	1.32	0.44	0.58	1.35	0.36	0.57	1.45	0.29	0.6	1.54	0.14	0.5
505	2.525	1.36	0.83	0.41	1.15	0.81	0.29	1.22	0.75	0.24	1.21	0.57	0.22	1.15	0.44	0.28	1.14	0.36	0.29	1.13	0.23	0.25	1.1	0.06	0.33	1.01	0.02	0.31	1.17	0.81	0.54	1.27	0.75	0.58	1.31	0.6	0.61	1.31	0.44	0.58	1.34	0.36	0.57	1.44	0.29	0.6	1.54	0.14	0.5
506	2.53	1.36	0.83	0.41	1.15	0.82	0.29	1.22	0.75	0.24	1.2	0.57	0.22	1.15	0.44	0.28	1.13	0.36	0.29	1.13	0.23	0.25	1.1	0.06	0.33	1.01	0.02	0.31	1.16	0.81	0.54	1.26	0.75	0.58	1.3	0.6	0.61	1.3	0.44	0.58	1.34	0.36	0.57	1.43	0.29	0.6	1.53	0.15	0.5
507	2.535	1.36	0.83	0.41	1.14	0.82	0.29	1.21	0.75	0.23	1.2	0.57	0.22	1.14	0.44	0.28	1.13	0.36	0.29	1.13	0.23	0.25	1.1	0.06	0.33	1.01	0.02	0.31	1.16	0.81	0.53	1.26	0.75	0.58	1.3	0.6	0.61	1.29	0.44	0.58	1.33	0.36	0.57	1.42	0.29	0.6	1.53	0.15	0.5
508	2.54	1.35	0.83	0.41	1.14	0.82	0.29	1.21	0.75	0.23	1.2	0.57	0.22	1.14	0.44	0.28	1.13	0.36	0.29	1.13	0.23	0.25	1.1	0.06	0.33	1.01	0.02	0.31	1.16	0.81	0.53	1.26	0.75	0.58	1.29	0.6	0.61	1.29	0.44	0.58	1.32	0.36	0.57	1.42	0.3	0.6	1.52	0.15	0.5
509	2.545	1.35	0.83	0.41	1.13	0.82	0.29	1.21	0.75	0.23	1.19	0.57	0.22	1.14	0.44	0.28	1.13	0.36	0.29	1.13	0.23	0.25	1.1	0.06	0.33	1.01	0.02	0.31	1.15	0.81	0.53	1.25	0.75	0.58	1.29	0.6	0.61	1.28	0.44	0.58	1.31	0.36	0.57	1.41	0.3	0.6	1.52	0.16	0.5
510	2.55	1.34	0.83	0.41	1.13	0.82	0.29	1.2	0.75	0.23	1.19	0.57	0.22	1.14	0.44	0.28	1.13	0.36	0.29	1.13	0.23	0.25	1.1	0.06	0.33	1.01	0.02	0.31	1.15	0.81	0.53	1.25	0.75	0.58	1.28	0.6	0.61	1.27	0.44	0.58	1.3	0.36	0.58	1.4	0.3	0.6	1.51	0.16	0.5
511	2.555	1.34	0.83	0.41	1.12	0.82	0.29	1.2	0.76	0.23	1.19	0.57	0.22	1.14	0.44	0.28	1.13	0.36	0.29	1.13	0.23	0.25	1.1	0.06	0.33	1.01	0.02	0.31	1.14	0.81	0.53	1.24	0.75	0.58	1.28	0.6	0.61	1.26	0.44	0.58	1.29	0.36	0.58	1.4	0.3	0.6	1.51	0.16	0.5
512	2.56	1.33	0.83	0.41	1.12	0.82	0.29	1.19	0.76	0.23	1.19	0.57	0.22	1.14	0.44	0.28	1.13	0.36	0.29	1.13	0.23	0.25	1.1	0.06	0.33	1.01	0.02	0.31	1.14	0.81	0.53	1.24	0.75	0.58	1.27	0.6	0.61	1.26	0.44	0.58	1.29	0.36	0.58	1.39	0.3	0.6	1.5	0.17	0.5
513	2.565	1.33	0.83	0.4	1.11	0.82	0.29	1.19	0.76	0.23	1.18	0.57	0.22	1.14	0.44	0.28	1.13	0.36	0.29	1.13	0.23	0.25	1.1	0.06	0.33	1.01	0.02	0.31	1.14	0.81	0.53	1.24	0.75	0.58	1.27	0.6	0.61	1.25	0.44	0.58	1.28	0.36	0.58	1.38	0.31	0.6	1.49	0.17	0.5
514	2.57	1.33	0.83	0.4	1.11	0.82	0.29	1.18	0.76	0.23	1.18	0.57	0.22	1.14	0.44	0.28	1.13	0.36	0.29	1.13	0.23	0.25	1.1	0.06	0.33	1.01	0.02	0.31	1.13	0.81	0.53	1.23	0.75	0.58	1.26	0.6	0.61	1.24	0.44	0.58	1.27	0.36	0.58	1.37	0.31	0.6	1.48	0.17	0.5
515	2.575	1.32	0.84	0.4	1.11	0.82	0.29	1.18	0.76	0.23	1.18	0.57	0.22	1.14	0.44	0.28	1.12	0.36	0.29	1.13	0.23	0.25	1.1	0.06	0.33	1.01	0.02	0.31	1.13	0.81	0.53	1.23	0.76	0.58	1.26	0.6	0.61	1.23	0.44	0.58	1.26	0.36	0.58	1.36	0.31	0.6	1.48	0.18	0.5
516	2.58	1.32	0.84	0.4	1.1	0.82	0.29	1.18	0.76	0.23	1.18	0.57	0.22	1.13	0.44	0.28	1.12	0.36	0.29	1.13	0.24	0.25	1.1	0.06	0.33	1.01	0.02	0.31	1.13	0.81	0.53	1.23	0.76	0.58	1.25	0.6	0.61	1.23	0.44	0.58	1.25	0.36	0.58	1.36	0.31	0.6	1.47	0.18	0.5
517	2.585	1.32	0.84	0.4	1.1	0.82	0.29	1.17	0.76	0.23	1.18	0.58	0.22	1.13	0.44	0.28	1.12	0.36	0.29	1.13	0.24	0.25	1.1	0.06	0.33	1.01	0.02	0.31	1.12	0.81	0.53	1.22	0.76	0.58	1.25	0.6	0.61	1.22	0.44	0.58	1.25	0.36	0.58	1.35	0.31	0.6	1.46	0.18	0.5
518	2.59	1.31	0.84	0.4	1.1	0.82	0.29	1.17	0.76	0.23	1.17	0.58	0.22	1.13	0.44	0.28	1.12	0.36	0.29	1.13	0.24	0.25	1.1	0.06	0.33	1.01	0.02	0.31	1.12	0.81	0.53	1.22	0.76	0.58	1.24	0.6	0.61	1.21	0.44	0.58	1.24	0.36	0.58	1.34	0.32	0.6	1.46	0.18	0.5
519	2.595	1.31	0.84	0.4	1.09	0.82	0.29	1.17	0.76	0.23	1.17	0.58	0.22	1.13	0.44	0.28	1.12	0.36	0.29	1.13	0.24	0.25	1.1	0.06	0.33	1.01	0.02	0.31	1.12	0.81	0.53	1.22	0.76	0.58	1.23	0.6	0.61	1.2	0.44	0.58	1.23	0.37	0.58	1.33	0.32	0.6	1.45	0.19	0.5
520	2.6	1.31	0.84	0.4	1.09	0.82	0.29	1.16	0.76	0.23	1.17	0.58	0.22	1.13	0.44	0.28	1.12	0.36	0.29	1.13	0.24	0.25	1.1	0.06	0.33	1.01	0.02	0.31	1.11	0.81	0.53	1.21	0.76	0.58	1.23	0.6	0.61	1.2	0.44	0.58	1.22	0.37	0.58	1.32	0.32	0.6	1.44	0.19	0.5
521	2.605	1.3	0.84	0.4	1.09	0.82	0.29	1.16	0.76	0.23	1.17	0.58	0.22	1.13	0.44	0.28	1.12	0.36	0.29	1.12	0.24	0.25	1.1	0.06	0.33	1.01	0.02	0.31	1.11	0.82	0.53	1.21	0.76	0.58	1.22	0.6	0.61	1.19	0.44	0.58	1.21	0.37	0.58	1.32	0.32	0.6	1.43	0.19	0.5
522	2.61	1.3	0.84	0.4	1.08	0.82	0.29	1.16	0.76	0.23	1.16	0.58	0.22	1.12	0.44	0.28	1.12	0.36	0.29	1.12	0.24	0.25	1.1	0.06	0.33	1.01	0.02	0.31	1.11	0.82	0.53	1.21	0.76	0.58	1.22	0.6	0.61	1.18	0.44	0.58	1.2	0.37	0.58	1.31	0.32	0.6	1.42	0.19	0.5
523	2.615	1.3	0.84	0.4	1.08	0.82	0.29	1.15	0.76	0.23	1.16	0.58	0.22	1.12	0.44	0.28	1.12	0.36	0.29	1.12	0.24	0.25	1.1	0.06	0.33	1.01	0.02	0.31	1.1	0.82	0.53	1.2	0.76	0.58	1.21	0.6	0.61	1.17	0.44	0.58	1.19	0.37	0.58	1.3	0.32	0.6	1.42	0.19	0.5
524	2.62	1.29	0.84	0.4	1.07	0.82	0.29	1.15	0.76	0.23	1.16	0.58	0.22	1.12	0.44	0.28	1.11	0.36	0.29	1.12	0.24	0.25	1.1	0.06	0.33	1.01	0.02	0.31	1.1	0.82	0.53	1.2	0.76	0.58	1.21	0.6	0.61	1.17	0.44	0.58	1.19	0.37	0.58	1.29	0.33	0.6	1.41	0.19	0.5
525	2.625	1.29	0.84	0.4	1.07	0.82	0.29	1.15	0.76	0.23	1.16	0.58	0.22	1.12	0.44	0.28	1.11	0.36	0.29	1.12	0.24	0.25	1.1	0.06	0.33	1.01	0.02	0.31	1.1	0.82	0.53	1.2	0.76	0.57	1.2	0.6	0.61	1.16	0.45	0.58	1.18	0.37	0.58	1.28	0.33	0.6	1.4	0.19	0.5
526	2.63	1.29	0.84	0.39	1.07	0.82	0.29	1.14	0.76	0.23	1.15	0.58	0.22	1.12	0.44	0.28	1.11	0.36	0.29	1.12	0.24	0.25	1.1	0.06	0.33	1.01	0.02	0.31	1.09	0.82	0.53	1.19	0.76	0.57	1.19	0.6	0.61	1.15	0.45	0.59	1.17	0.37	0.58	1.27	0.33	0.6	1.39	0.19	0.5
527	2.635	1.28	0.84	0.39	1.07	0.82	0.29	1.14	0.76	0.23	1.15	0.58	0.22	1.11	0.44	0.28	1.11	0.36	0.29	1.12	0.24	0.25	1.1	0.06	0.33	1.01	0.02	0.31	1.09	0.82	0.53	1.19	0.76	0.57	1.19	0.6	0.61	1.14	0.45	0.59	1.16	0.37	0.58	1.27	0.33	0.6	1.38	0.19	0.5
528	2.64	1.28	0.84	0.39	1.06	0.82	0.29	1.14	0.76	0.23	1.15	0.58	0.22	1.11	0.44	0.28	1.11	0.36	0.29	1.12	0.24	0.25	1.1	0.06	0.33	1.01	0.02	0.31	1.09	0.82	0.53	1.18	0.76	0.57	1.18	0.6	0.61	1.14	0.45	0.59	1.15	0.37	0.58	1.26	0.33	0.6	1.37	0.19	0.5
529	2.645	1.28	0.84	0.39	1.06	0.82	0.29	1.13	0.76	0.23	1.14	0.58	0.22	1.11	0.44	0.28	1.11	0.36	0.29	1.12	0.24	0.25	1.1	0.06	0.33	1.01	0.02	0.31	1.08	0.82	0.53	1.18	0.76	0.57	1.18	0.6	0.61	1.13	0.45	0.59	1.14	0.37	0.58	1.25	0.33	0.6	1.36	0.19	0.5
530	2.65	1.27	0.84	0.39	1.06	0.82	0.29	1.13	0.76	0.23	1.14	0.58	0.22	1.11	0.44	0.28	1.11	0.36	0.29	1.12	0.24	0.25	1.1	0.06	0.33	1.01	0.02	0.31	1.08	0.82	0.53	1.18	0.76	0.57	1.17	0.6	0.61	1.12	0.45	0.59	1.14	0.37	0.58	1.24	0.33	0.6	1.35	0.19	0.51
531	2.655	1.27	0.84	0.39	1.05	0.82	0.29	1.13	0.76	0.23	1.14	0.58	0.22	1.11	0.44	0.29	1.11	0.36	0.29	1.11	0.24	0.25	1.1	0.06	0.33	1.01	0.02	0.31	1.07	0.82	0.53	1.17	0.76	0.57	1.16	0.6	0.61	1.11	0.45	0.59	1.13	0.37	0.58	1.23	0.33	0.6	1.34	0.19	0.51
532	2.66	1.27	0.84	0.39	1.05	0.82	0.29	1.12	0.76	0.23	1.14	0.58	0.22	1.11	0.44	0.29	1.11	0.36	0.29	1.11	0.24	0.25	1.1	0.06	0.33	1.01	0.02	0.31	1.07	0.82	0.53	1.17	0.76	0.57	1.16	0.6	0.61	1.1	0.45	0.59	1.12	0.37	0.58	1.22	0.33	0.6	1.33	0.19	0.51
533	2.665	1.26	0.84	0.39	1.05	0.82	0.29	1.12	0.76	0.23	1.13	0.58	0.22	1.1	0.44	0.29	1.1	0.36	0.29	1.11	0.24	0.25	1.1	0.06	0.33	1.01	0.02	0.31	1.07	0.82	0.53	1.17	0.76	0.58	1.15	0.6	0.61	1.1	0.45	0.59	1.11	0.37	0.58	1.21	0.33	0.6	1.32	0.19	0.51
534	2.67	1.26	0.84	0.39	1.04	0.82	0.29	1.12	0.76	0.23	1.13	0.58	0.22	1.1	0.44	0.29	1.1	0.36	0.29	1.11	0.24	0.25	1.1	0.06	0.34	1.01	0.02	0.31	1.07	0.82	0.53	1.16	0.76	0.58	1.15	0.6	0.61	1.09	0.45	0.59	1.1	0.38	0.58	1.2	0.33	0.6	1.31	0.19	0.51
535	2.675	1.26	0.84	0.39	1.04	0.82	0.29	1.11	0.76	0.23	1.13	0.58	0.22	1.1	0.44	0.29	1.1	0.36	0.3	1.11	0.23	0.25	1.1	0.06	0.34	1.01	0.02	0.31	1.06	0.82	0.53	1.16	0.76	0.58	1.14	0.6	0.61	1.08	0.45	0.59	1.09	0.38	0.58	1.2	0.33	0.6	1.31	0.19	0.51
536	2.68	1.25	0.84	0.39	1.03	0.82	0.29	1.11	0.76	0.23	1.12	0.58	0.22	1.1	0.44	0.29	1.1	0.36	0.3	1.11	0.23	0.26	1.1	0.06	0.34	1.01	0.02	0.31	1.06	0.82	0.53	1.16	0.77	0.58	1.13	0.6	0.62	1.07	0.45	0.59	1.09	0.38	0.58	1.19	0.32	0.6	1.3	0.19	0.51
537	2.685	1.25	0.84	0.39	1.03	0.82	0.29	1.11	0.76	0.23	1.12	0.58	0.22	1.1	0.44	0.29	1.1	0.36	0.3	1.11	0.23	0.26	1.1	0.06	0.34	1.01	0.02	0.31	1.06	0.82	0.53	1.15	0.77	0.58	1.13	0.6	0.62	1.07	0.46	0.59	1.08	0.38	0.58	1.18	0.32	0.6	1.28	0.18	0.51
538	2.69	1.25	0.84	0.39	1.03	0.82	0.29	1.1	0.76	0.23	1.12	0.58	0.22	1.1	0.44	0.29	1.1	0.36	0.3	1.11	0.23	0.26	1.1	0.06	0.34	1.01	0.02	0.31	1.05	0.82	0.53	1.15	0.77	0.58	1.12	0.6	0.62	1.06	0.46	0.59	1.07	0.38	0.58	1.17	0.32	0.6	1.27	0.18	0.51
539	2.695	1.24	0.85	0.39	1.02	0.82	0.29	1.1	0.76	0.23	1.12	0.58	0.22	1.1	0.44	0.29	1.1	0.36	0.3	1.11	0.23	0.26	1.1	0.06	0.34	1.01	0.02	0.31	1.05	0.82	0.53	1.15	0.77	0.58	1.12	0.6	0.62	1.05	0.46	0.59	1.06	0.38	0.58	1.16	0.32	0.6	1.26	0.18	0.51
540	2.7	1.24	0.85	0.39	1.02	0.82	0.28	1.1	0.75	0.23	1.11	0.58	0.22	1.09	0.44	0.29	1.1	0.36	0.3	1.1	0.23	0.26	1.1	0.06	0.34	1.01	0.02	0.31	1.05	0.82	0.53	1.14	0.77	0.58	1.11	0.6	0.62	1.04	0.46	0.59	1.05	0.38	0.58	1.15	0.32	0.6	1.25	0.18	0.51
541	2.705	1.23	0.85	0.39	1.02	0.82	0.28	1.09	0.75	0.23	1.11	0.58	0.22	1.09	0.44	0.29	1.09	0.36	0.3	1.1	0.23	0.26	1.1	0.06	0.34	1.01	0.02	0.31	1.04	0.82	0.53	1.14	0.77	0.58	1.1	0.6	0.62	1.04	0.46	0.59	1.05	0.38	0.58	1.14	0.32	0.61	1.24	0.17	0.51
542	2.71	1.23	0.85	0.39	1.02	0.82	0.28	1.09	0.75	0.23	1.11	0.58	0.22	1.09	0.44	0.29	1.09	0.36	0.3	1.1	0.23	0.26	1.1	0.06	0.34	1.01	0.02	0.31	1.04	0.82	0.53	1.14	0.77	0.58	1.1	0.6	0.62	1.03	0.46	0.59	1.04	0.38	0.58	1.13	0.32	0.61	1.23	0.17	0.51
543	2.715	1.23	0.85	0.39	1.01	0.82	0.28	1.09	0.75	0.23	1.11	0.58	0.22	1.09	0.44	0.29	1.09	0.36	0.3	1.1	0.23	0.26	1.1	0.06	0.34	1.01	0.02	0.31	1.04	0.82	0.53	1.13	0.77	0.58	1.09	0.6	0.62	1.02	0.46	0.59	1.03	0.38	0.58	1.12	0.32	0.61	1.22	0.17	0.51
544	2.72	1.23	0.85	0.39	1.01	0.82	0.28	1.08	0.75	0.23	1.11	0.58	0.22	1.09	0.44	0.29	1.09	0.36	0.3	1.1	0.23	0.26	1.1	0.06	0.34	1.01	0.02	0.31	1.03	0.82	0.53	1.13	0.77	0.58	1.09	0.6	0.62	1.02	0.46	0.59	1.02	0.38	0.58	1.12	0.32	0.61	1.21	0.16	0.51
545	2.725	1.22	0.85	0.39	1.01	0.82	0.28	1.08	0.75	0.23	1.1	0.58	0.22	1.09	0.44	0.29	1.09	0.36	0.3	1.1	0.24	0.26	1.1	0.06	0.34	1.01	0.02	0.31	1.03	0.82	0.53	1.12	0.77	0.58	1.08	0.6	0.62	1.01	0.46	0.59	1.02	0.38	0.58	1.11	0.31	0.61	1.2	0.16	0.51
546	2.73	1.22	0.85	0.39	1	0.82	0.28	1.08	0.75	0.23	1.1	0.58	0.22	1.08	0.44	0.29	1.09	0.36	0.3	1.1	0.24	0.26	1.1	0.06	0.34	1.01	0.02	0.31	1.03	0.82	0.53	1.12	0.77	0.58	1.08	0.6	0.62	1	0.46	0.59	1.01	0.38	0.58	1.1	0.31	0.61	1.18	0.16	0.52
547	2.735	1.22	0.85	0.39	1	0.82	0.28	1.08	0.75	0.23	1.1	0.58	0.22	1.08	0.44	0.29	1.09	0.36	0.3	1.1	0.24	0.26	1.1	0.06	0.34	1.01	0.02	0.31	1.02	0.82	0.53	1.12	0.77	0.58	1.07	0.61	0.62	1	0.46	0.59	1	0.38	0.58	1.09	0.31	0.61	1.17	0.15	0.52
548	2.74	1.21	0.85	0.39	1	0.82	0.28	1.07	0.75	0.23	1.1	0.58	0.22	1.08	0.44	0.29	1.09	0.36	0.3	1.1	0.24	0.26	1.1	0.06	0.34	1.01	0.02	0.31	1.02	0.82	0.53	1.12	0.77	0.58	1.06	0.61	0.62	0.99	0.47	0.59	0.99	0.38	0.58	1.08	0.31	0.61	1.16	0.15	0.52
549	2.745	1.21	0.85	0.39	0.99	0.82	0.29	1.07	0.75	0.23	1.09	0.58	0.22	1.08	0.44	0.29	1.09	0.36	0.3	1.1	0.24	0.26	1.1	0.06	0.34	1.01	0.02	0.31	1.02	0.82	0.53	1.11	0.77	0.58	1.06	0.61	0.62	0.99	0.47	0.59	0.99	0.38	0.58	1.07	0.31	0.61	1.15	0.15	0.52
550	2.75	1.21	0.85	0.39	0.99	0.82	0.28	1.06	0.75	0.23	1.09	0.58	0.22	1.08	0.44	0.29	1.09	0.36	0.3	1.1	0.24	0.26	1.1	0.06	0.34	1.01	0.02	0.31	1.01	0.82	0.53	1.11	0.77	0.58	1.05	0.61	0.62	0.98	0.47	0.59	0.98	0.38	0.58	1.06	0.31	0.61	1.14	0.14	0.52
551	2.755	1.2	0.85	0.39	0.99	0.81	0.29	1.06	0.75	0.23	1.09	0.58	0.22	1.08	0.44	0.29	1.08	0.36	0.3	1.1	0.24	0.26	1.1	0.06	0.34	1.01	0.02	0.31	1.01	0.82	0.53	1.1	0.77	0.58	1.05	0.61	0.62	0.97	0.47	0.59	0.97	0.39	0.58	1.05	0.31	0.61	1.12	0.14	0.52
552	2.76	1.2	0.85	0.39	0.98	0.82	0.29	1.06	0.75	0.23	1.09	0.58	0.22	1.08	0.44	0.29	1.08	0.36	0.3	1.1	0.24	0.26	1.1	0.06	0.34	1.01	0.02	0.31	1.01	0.82	0.53	1.1	0.77	0.58	1.04	0.61	0.62	0.97	0.47	0.59	0.97	0.39	0.58	1.05	0.3	0.61	1.11	0.13	0.52
553	2.765	1.2	0.85	0.39	0.98	0.81	0.29	1.06	0.75	0.23	1.09	0.58	0.22	1.07	0.44	0.29	1.08	0.36	0.3	1.1	0.24	0.26	1.1	0.06	0.34	1.01	0.02	0.31	1	0.82	0.53	1.1	0.77	0.58	1.04	0.61	0.62	0.96	0.47	0.59	0.96	0.39	0.58	1.04	0.3	0.61	1.1	0.13	0.52
554	2.77	1.19	0.85	0.39	0.97	0.81	0.29	1.05	0.75	0.23	1.08	0.58	0.22	1.07	0.44	0.29	1.08	0.36	0.3	1.1	0.24	0.26	1.1	0.06	0.34	1.01	0.02	0.31	1	0.82	0.53	1.09	0.77	0.58	1.04	0.61	0.62	0.96	0.47	0.59	0.95	0.39	0.58	1.03	0.3	0.61	1.09	0.13	0.52
555	2.775	1.19	0.85	0.39	0.97	0.81	0.29	1.05	0.75	0.23	1.08	0.58	0.22	1.07	0.44	0.29	1.08	0.36	0.3	1.1	0.24	0.26	1.1	0.06	0.34	1.01	0.02	0.31	1	0.82	0.53	1.09	0.77	0.58	1.03	0.61	0.62	0.95	0.47	0.59	0.95	0.39	0.58	1.02	0.3	0.61	1.07	0.12	0.52
556	2.78	1.19	0.85	0.39	0.97	0.81	0.29	1.05	0.75	0.23	1.08	0.58	0.22	1.07	0.44	0.29	1.08	0.36	0.3	1.1	0.24	0.26	1.1	0.06	0.34	1.01	0.02	0.31	0.99	0.82	0.53	1.09	0.77	0.58	1.03	0.61	0.62	0.95	0.47	0.58	0.94	0.39	0.58	1.01	0.3	0.61	1.06	0.12	0.52
557	2.785	1.18	0.85	0.39	0.96	0.81	0.29	1.04	0.75	0.23	1.08	0.58	0.22	1.07	0.44	0.29	1.08	0.36	0.3	1.1	0.24	0.26	1.1	0.06	0.34	1.01	0.02	0.31	0.99	0.82	0.53	1.08	0.77	0.58	1.02	0.61	0.62	0.94	0.47	0.58	0.94	0.39	0.58	1	0.29	0.61	1.05	0.12	0.52
558	2.79	1.18	0.85	0.39	0.96	0.81	0.29	1.04	0.75	0.23	1.08	0.58	0.22	1.07	0.44	0.29	1.08	0.36	0.3	1.1	0.24	0.26	1.1	0.06	0.34	1.01	0.02	0.31	0.99	0.82	0.53	1.08	0.77	0.58	1.02	0.61	0.62	0.94	0.47	0.58	0.93	0.39	0.58	1	0.29	0.61	1.03	0.11	0.52
559	2.795	1.18	0.85	0.39	0.96	0.81	0.29	1.04	0.75	0.23	1.07	0.58	0.22	1.07	0.44	0.29	1.07	0.36	0.3	1.09	0.24	0.26	1.1	0.06	0.34	1.01	0.02	0.31	0.98	0.82	0.53	1.08	0.77	0.58	1.01	0.61	0.62	0.93	0.47	0.58	0.93	0.39	0.58	0.99	0.29	0.61	1.02	0.11	0.52
560	2.8	1.17	0.85	0.39	0.95	0.81	0.29	1.03	0.75	0.23	1.07	0.58	0.22	1.06	0.44	0.29	1.07	0.36	0.3	1.09	0.24	0.26	1.1	0.06	0.34	1.01	0.02	0.31	0.98	0.82	0.53	1.07	0.77	0.58	1.01	0.61	0.62	0.93	0.47	0.58	0.92	0.39	0.58	0.98	0.29	0.61	1.01	0.11	0.52
561	2.805	1.17	0.85	0.39	0.95	0.81	0.29	1.03	0.75	0.23	1.07	0.58	0.22	1.06	0.44	0.29	1.07	0.36	0.3	1.09	0.24	0.26	1.1	0.06	0.34	1.01	0.02	0.31	0.98	0.82	0.53	1.07	0.77	0.58	1.01	0.61	0.62	0.93	0.47	0.58	0.91	0.39	0.58	0.97	0.29	0.61	0.99	0.1	0.52
562	2.81	1.16	0.85	0.39	0.95	0.81	0.29	1.03	0.75	0.23	1.07	0.58	0.22	1.06	0.44	0.29	1.07	0.36	0.3	1.09	0.24	0.26	1.1	0.06	0.34	1.01	0.02	0.31	0.97	0.82	0.53	1.07	0.77	0.58	1	0.61	0.62	0.92	0.47	0.58	0.91	0.39	0.58	0.97	0.29	0.61	0.98	0.1	0.52
563	2.815	1.16	0.85	0.39	0.94	0.81	0.29	1.02	0.75	0.23	1.06	0.58	0.22	1.06	0.44	0.29	1.07	0.36	0.3	1.09	0.24	0.26	1.1	0.06	0.34	1.01	0.02	0.31	0.97	0.82	0.53	1.06	0.77	0.58	1	0.61	0.62	0.92	0.47	0.58	0.91	0.39	0.58	0.96	0.28	0.61	0.97	0.1	0.53
564	2.82	1.16	0.85	0.39	0.94	0.81	0.29	1.02	0.75	0.23	1.06	0.58	0.22	1.06	0.44	0.29	1.07	0.36	0.3	1.09	0.24	0.26	1.09	0.06	0.34	1.01	0.02	0.31	0.97	0.82	0.53	1.06	0.77	0.58	0.99	0.61	0.62	0.91	0.47	0.58	0.9	0.38	0.58	0.95	0.28	0.61	0.95	0.1	0.53
565	2.825	1.15	0.85	0.39	0.93	0.81	0.29	1.01	0.75	0.23	1.06	0.58	0.22	1.05	0.44	0.29	1.07	0.36	0.3	1.09	0.24	0.26	1.09	0.06	0.34	1.01	0.02	0.31	0.96	0.82	0.53	1.05	0.77	0.58	0.99	0.61	0.62	0.91	0.47	0.58	0.9	0.38	0.58	0.94	0.28	0.61	0.94	0.09	0.53
566	2.83	1.15	0.85	0.39	0.93	0.81	0.29	1.01	0.75	0.23	1.06	0.58	0.22	1.05	0.44	0.29	1.06	0.36	0.3	1.09	0.24	0.26	1.09	0.06	0.34	1.01	0.02	0.31	0.96	0.82	0.53	1.05	0.77	0.58	0.99	0.61	0.62	0.91	0.47	0.58	0.89	0.38	0.57	0.94	0.28	0.61	0.93	0.09	0.53
567	2.835	1.15	0.85	0.39	0.93	0.81	0.29	1.01	0.75	0.23	1.05	0.58	0.22	1.05	0.44	0.29	1.06	0.36	0.3	1.09	0.24	0.26	1.09	0.06	0.34	1.01	0.02	0.31	0.95	0.82	0.53	1.05	0.77	0.58	0.99	0.61	0.62	0.9	0.47	0.58	0.89	0.38	0.57	0.93	0.28	0.61	0.91	0.09	0.53
568	2.84	1.14	0.85	0.39	0.92	0.81	0.29	1	0.75	0.23	1.05	0.58	0.22	1.05	0.44	0.29	1.06	0.36	0.3	1.09	0.24	0.26	1.09	0.06	0.34	1.01	0.02	0.31	0.95	0.82	0.53	1.04	0.77	0.58	0.98	0.61	0.62	0.9	0.47	0.58	0.88	0.38	0.57	0.92	0.27	0.61	0.9	0.09	0.53
569	2.845	1.14	0.85	0.39	0.92	0.81	0.29	1	0.75	0.23	1.05	0.58	0.22	1.05	0.44	0.29	1.06	0.36	0.3	1.08	0.24	0.26	1.09	0.06	0.34	1.01	0.02	0.31	0.95	0.82	0.54	1.04	0.77	0.58	0.98	0.61	0.62	0.9	0.47	0.58	0.88	0.38	0.57	0.91	0.27	0.61	0.88	0.09	0.53
570	2.85	1.13	0.85	0.39	0.92	0.81	0.29	1	0.75	0.23	1.05	0.58	0.22	1.04	0.44	0.29	1.06	0.36	0.3	1.08	0.24	0.26	1.09	0.06	0.34	1.01	0.02	0.31	0.94	0.82	0.54	1.04	0.77	0.58	0.98	0.61	0.62	0.89	0.47	0.58	0.88	0.38	0.57	0.91	0.27	0.61	0.87	0.08	0.53
571	2.855	1.13	0.85	0.39	0.91	0.81	0.29	0.99	0.75	0.23	1.04	0.58	0.22	1.04	0.44	0.29	1.05	0.36	0.3	1.08	0.24	0.26	1.09	0.06	0.34	1.01	0.02	0.31	0.94	0.82	0.54	1.03	0.77	0.58	0.97	0.6	0.62	0.89	0.47	0.58	0.87	0.38	0.57	0.9	0.27	0.61	0.86	0.08	0.53
572	2.86	1.13	0.84	0.39	0.91	0.81	0.29	0.99	0.75	0.24	1.04	0.58	0.22	1.04	0.44	0.29	1.05	0.36	0.3	1.08	0.24	0.26	1.09	0.06	0.34	1.01	0.02	0.31	0.93	0.82	0.54	1.03	0.77	0.58	0.97	0.6	0.62	0.89	0.47	0.58	0.87	0.38	0.57	0.89	0.26	0.61	0.84	0.08	0.53
573	2.865	1.12	0.84	0.39	0.91	0.81	0.29	0.99	0.75	0.23	1.04	0.58	0.22	1.04	0.44	0.29	1.05	0.36	0.3	1.08	0.24	0.26	1.09	0.06	0.34	1.01	0.02	0.31	0.93	0.82	0.54	1.03	0.77	0.58	0.97	0.6	0.62	0.89	0.47	0.58	0.86	0.38	0.57	0.88	0.26	0.61	0.83	0.08	0.53
574	2.87	1.12	0.84	0.39	0.9	0.81	0.29	0.99	0.75	0.23	1.03	0.58	0.22	1.03	0.44	0.29	1.05	0.36	0.3	1.08	0.24	0.26	1.09	0.06	0.34	1.01	0.02	0.31	0.93	0.82	0.54	1.02	0.77	0.58	0.97	0.6	0.62	0.88	0.47	0.58	0.86	0.37	0.57	0.88	0.26	0.61	0.82	0.08	0.54
575	2.875	1.11	0.84	0.39	0.9	0.81	0.29	0.98	0.75	0.23	1.03	0.58	0.22	1.03	0.44	0.29	1.05	0.36	0.3	1.08	0.24	0.26	1.09	0.06	0.34	1.01	0.02	0.31	0.92	0.82	0.54	1.02	0.76	0.58	0.96	0.6	0.62	0.88	0.46	0.58	0.86	0.37	0.57	0.87	0.26	0.61	0.8	0.08	0.54
576	2.88	1.11	0.84	0.39	0.89	0.81	0.29	0.98	0.75	0.24	1.03	0.58	0.22	1.03	0.44	0.29	1.05	0.36	0.3	1.08	0.24	0.26	1.09	0.06	0.34	1.01	0.02	0.31	0.92	0.82	0.54	1.01	0.76	0.58	0.96	0.6	0.62	0.88	0.46	0.58	0.85	0.37	0.57	0.86	0.26	0.61	0.79	0.08	0.54
577	2.885	1.11	0.84	0.39	0.89	0.81	0.29	0.97	0.75	0.24	1.02	0.58	0.22	1.03	0.44	0.29	1.04	0.36	0.3	1.07	0.24	0.26	1.09	0.06	0.34	1.01	0.02	0.31	0.91	0.82	0.54	1.01	0.76	0.58	0.96	0.6	0.62	0.88	0.46	0.58	0.85	0.37	0.57	0.85	0.26	0.61	0.78	0.08	0.54
578	2.89	1.1	0.84	0.39	0.89	0.81	0.29	0.97	0.75	0.24	1.02	0.58	0.22	1.02	0.44	0.29	1.04	0.36	0.3	1.07	0.24	0.26	1.09	0.06	0.34	1.01	0.02	0.31	0.91	0.82	0.54	1	0.76	0.58	0.95	0.6	0.62	0.87	0.46	0.58	0.85	0.37	0.57	0.85	0.26	0.61	0.77	0.08	0.54
579	2.895	1.1	0.84	0.4	0.88	0.81	0.29	0.97	0.75	0.24	1.02	0.58	0.22	1.02	0.44	0.29	1.04	0.36	0.3	1.07	0.24	0.26	1.09	0.07	0.34	1.01	0.02	0.31	0.91	0.82	0.54	1	0.76	0.58	0.95	0.6	0.62	0.87	0.46	0.58	0.84	0.37	0.57	0.84	0.25	0.61	0.76	0.08	0.54
580	2.9	1.09	0.84	0.4	0.88	0.81	0.29	0.96	0.75	0.24	1.01	0.58	0.22	1.02	0.44	0.29	1.04	0.36	0.3	1.07	0.24	0.26	1.09	0.07	0.34	1.01	0.02	0.31	0.9	0.82	0.54	1	0.76	0.58	0.95	0.59	0.62	0.87	0.46	0.57	0.84	0.37	0.57	0.83	0.25	0.61	0.74	0.08	0.54
581	2.905	1.09	0.84	0.4	0.87	0.81	0.29	0.96	0.75	0.24	1.01	0.58	0.22	1.02	0.44	0.29	1.04	0.36	0.3	1.07	0.24	0.26	1.09	0.07	0.34	1.01	0.02	0.31	0.9	0.81	0.54	0.99	0.76	0.58	0.95	0.59	0.62	0.87	0.46	0.57	0.83	0.37	0.57	0.83	0.25	0.61	0.73	0.08	0.54
582	2.91	1.09	0.84	0.4	0.87	0.81	0.29	0.95	0.75	0.24	1.01	0.58	0.22	1.01	0.44	0.29	1.03	0.36	0.3	1.07	0.24	0.26	1.09	0.07	0.34	1.01	0.02	0.31	0.89	0.81	0.54	0.99	0.76	0.58	0.94	0.59	0.62	0.87	0.46	0.57	0.83	0.37	0.57	0.82	0.25	0.61	0.72	0.09	0.54
583	2.915	1.08	0.84	0.4	0.87	0.81	0.29	0.95	0.75	0.24	1	0.58	0.23	1.01	0.44	0.29	1.03	0.36	0.3	1.07	0.24	0.26	1.09	0.07	0.34	1.01	0.02	0.31	0.89	0.81	0.54	0.98	0.76	0.59	0.94	0.59	0.62	0.86	0.45	0.57	0.82	0.37	0.57	0.81	0.25	0.61	0.71	0.09	0.55
584	2.92	1.08	0.84	0.4	0.86	0.81	0.29	0.95	0.74	0.24	1	0.58	0.23	1.01	0.44	0.29	1.03	0.36	0.3	1.06	0.24	0.26	1.09	0.07	0.34	1.01	0.02	0.31	0.88	0.81	0.54	0.98	0.76	0.59	0.94	0.59	0.62	0.86	0.45	0.57	0.82	0.37	0.57	0.81	0.25	0.61	0.7	0.09	0.55
585	2.925	1.07	0.84	0.4	0.86	0.81	0.29	0.94	0.74	0.24	1	0.58	0.23	1.01	0.44	0.29	1.03	0.36	0.3	1.06	0.24	0.26	1.09	0.07	0.34	1.01	0.02	0.31	0.88	0.81	0.54	0.97	0.76	0.59	0.94	0.59	0.62	0.86	0.45	0.57	0.82	0.37	0.57	0.8	0.25	0.61	0.69	0.09	0.55
586	2.93	1.07	0.84	0.4	0.85	0.81	0.29	0.94	0.74	0.24	0.99	0.58	0.23	1	0.44	0.29	1.03	0.36	0.3	1.06	0.24	0.26	1.09	0.07	0.34	1.01	0.02	0.31	0.87	0.81	0.54	0.97	0.76	0.59	0.93	0.59	0.62	0.85	0.45	0.57	0.81	0.36	0.57	0.79	0.25	0.61	0.69	0.09	0.55
587	2.935	1.06	0.83	0.4	0.85	0.81	0.29	0.93	0.74	0.24	0.99	0.58	0.23	1	0.44	0.29	1.02	0.36	0.3	1.06	0.24	0.26	1.09	0.07	0.34	1.01	0.02	0.31	0.87	0.81	0.54	0.96	0.75	0.59	0.93	0.59	0.62	0.85	0.45	0.57	0.81	0.36	0.57	0.79	0.25	0.62	0.68	0.09	0.55
588	2.94	1.06	0.83	0.4	0.85	0.8	0.29	0.93	0.74	0.24	0.99	0.58	0.23	1	0.44	0.29	1.02	0.36	0.3	1.06	0.24	0.26	1.09	0.07	0.34	1.01	0.02	0.31	0.86	0.81	0.54	0.96	0.75	0.59	0.92	0.59	0.62	0.85	0.45	0.57	0.8	0.36	0.57	0.78	0.25	0.62	0.67	0.09	0.55
589	2.945	1.06	0.83	0.4	0.84	0.8	0.29	0.93	0.74	0.24	0.98	0.58	0.23	1	0.44	0.3	1.02	0.36	0.3	1.06	0.24	0.26	1.09	0.07	0.34	1.01	0.02	0.31	0.86	0.81	0.54	0.95	0.75	0.59	0.92	0.59	0.62	0.84	0.45	0.57	0.8	0.36	0.57	0.78	0.25	0.62	0.66	0.09	0.55
590	2.95	1.05	0.83	0.4	0.84	0.8	0.29	0.92	0.74	0.24	0.98	0.58	0.23	0.99	0.44	0.3	1.02	0.36	0.3	1.06	0.24	0.26	1.09	0.07	0.34	1.01	0.02	0.31	0.86	0.81	0.54	0.95	0.75	0.59	0.92	0.59	0.62	0.84	0.45	0.57	0.79	0.36	0.57	0.77	0.25	0.62	0.66	0.09	0.55
591	2.955	1.05	0.83	0.41	0.83	0.8	0.3	0.92	0.74	0.24	0.98	0.58	0.23	0.99	0.44	0.3	1.01	0.36	0.3	1.05	0.24	0.26	1.09	0.07	0.34	1.01	0.02	0.31	0.85	0.81	0.54	0.94	0.75	0.59	0.91	0.59	0.63	0.83	0.45	0.57	0.79	0.36	0.57	0.77	0.25	0.62	0.65	0.09	0.55
592	2.96	1.04	0.83	0.41	0.83	0.8	0.3	0.91	0.74	0.24	0.97	0.58	0.23	0.99	0.44	0.3	1.01	0.36	0.3	1.05	0.24	0.26	1.09	0.07	0.34	1.01	0.02	0.31	0.85	0.81	0.54	0.94	0.75	0.59	0.91	0.59	0.63	0.83	0.44	0.57	0.79	0.36	0.57	0.76	0.25	0.62	0.64	0.09	0.55
593	2.965	1.04	0.83	0.41	0.82	0.8	0.3	0.91	0.74	0.24	0.97	0.58	0.23	0.98	0.44	0.3	1.01	0.36	0.3	1.05	0.25	0.26	1.09	0.07	0.34	1.01	0.02	0.31	0.84	0.81	0.55	0.94	0.75	0.59	0.9	0.59	0.63	0.82	0.44	0.57	0.78	0.36	0.57	0.76	0.25	0.62	0.64	0.09	0.55
594	2.97	1.03	0.83	0.41	0.82	0.8	0.3	0.9	0.74	0.24	0.97	0.58	0.23	0.98	0.44	0.3	1.01	0.36	0.3	1.05	0.25	0.26	1.09	0.07	0.34	1.01	0.02	0.31	0.84	0.81	0.55	0.93	0.75	0.59	0.9	0.59	0.63	0.82	0.44	0.57	0.78	0.36	0.57	0.75	0.25	0.62	0.63	0.09	0.55
595	2.975	1.03	0.83	0.41	0.81	0.8	0.3	0.9	0.74	0.24	0.96	0.58	0.23	0.98	0.44	0.3	1	0.36	0.3	1.05	0.25	0.26	1.09	0.07	0.34	1.01	0.02	0.31	0.83	0.81	0.55	0.93	0.75	0.59	0.89	0.59	0.63	0.81	0.44	0.57	0.77	0.36	0.57	0.75	0.25	0.62	0.63	0.09	0.55
596	2.98	1.03	0.83	0.41	0.81	0.8	0.3	0.9	0.74	0.24	0.96	0.58	0.23	0.97	0.44	0.3	1	0.36	0.3	1.04	0.25	0.26	1.09	0.08	0.34	1.01	0.02	0.31	0.83	0.81	0.55	0.92	0.75	0.59	0.89	0.58	0.63	0.81	0.44	0.57	0.77	0.36	0.57	0.74	0.25	0.62	0.63	0.09	0.55
597	2.985	1.02	0.83	0.41	0.81	0.8	0.3	0.89	0.74	0.25	0.96	0.58	0.23	0.97	0.44	0.3	1	0.36	0.3	1.04	0.25	0.26	1.09	0.08	0.34	1.01	0.02	0.31	0.82	0.81	0.55	0.92	0.75	0.59	0.88	0.58	0.63	0.8	0.44	0.58	0.76	0.36	0.57	0.74	0.25	0.62	0.62	0.09	0.55
598	2.99	1.02	0.83	0.41	0.8	0.8	0.3	0.89	0.74	0.25	0.95	0.58	0.23	0.97	0.44	0.3	0.99	0.36	0.3	1.04	0.25	0.26	1.09	0.08	0.34	1.01	0.02	0.31	0.82	0.81	0.55	0.91	0.75	0.59	0.88	0.58	0.63	0.8	0.44	0.58	0.76	0.36	0.57	0.74	0.25	0.62	0.62	0.09	0.55
599	2.995	1.01	0.83	0.41	0.8	0.8	0.3	0.88	0.74	0.25	0.95	0.58	0.23	0.96	0.44	0.3	0.99	0.36	0.3	1.04	0.25	0.26	1.08	0.08	0.34	1.01	0.02	0.31	0.81	0.8	0.55	0.91	0.75	0.59	0.87	0.58	0.63	0.79	0.44	0.58	0.75	0.36	0.57	0.73	0.25	0.62	0.62	0.09	0.55
600	3	1.01	0.82	0.41	0.79	0.8	0.3	0.88	0.74	0.25	0.94	0.58	0.23	0.96	0.44	0.3	0.99	0.36	0.3	1.03	0.25	0.26	1.08	0.08	0.34	1.01	0.02	0.31	0.81	0.81	0.55	0.9	0.75	0.6	0.86	0.58	0.63	0.79	0.44	0.58	0.75	0.36	0.57	0.73	0.24	0.62	0.61	0.08	0.55
601	3.005	1	0.82	0.41	0.79	0.8	0.3	0.87	0.74	0.25	0.94	0.58	0.23	0.95	0.44	0.3	0.98	0.36	0.3	1.03	0.25	0.26	1.08	0.08	0.34	1.01	0.02	0.31	0.8	0.8	0.55	0.9	0.75	0.6	0.86	0.58	0.63	0.78	0.44	0.58	0.74	0.35	0.57	0.72	0.24	0.62	0.61	0.08	0.55
602	3.01	1	0.82	0.42	0.78	0.8	0.3	0.87	0.74	0.25	0.94	0.58	0.23	0.95	0.44	0.3	0.98	0.36	0.3	1.03	0.25	0.26	1.08	0.08	0.34	1.01	0.02	0.31	0.8	0.8	0.55	0.89	0.74	0.6	0.85	0.58	0.63	0.78	0.44	0.58	0.74	0.35	0.57	0.72	0.24	0.62	0.61	0.08	0.55
603	3.015	0.99	0.82	0.42	0.78	0.8	0.3	0.86	0.74	0.25	0.93	0.58	0.23	0.95	0.44	0.3	0.98	0.36	0.3	1.03	0.25	0.26	1.08	0.08	0.34	1.01	0.02	0.31	0.79	0.8	0.55	0.89	0.74	0.6	0.84	0.58	0.63	0.77	0.44	0.58	0.73	0.35	0.57	0.72	0.24	0.62	0.61	0.08	0.55
604	3.02	0.99	0.82	0.42	0.77	0.8	0.3	0.86	0.74	0.25	0.93	0.58	0.23	0.94	0.44	0.3	0.97	0.36	0.3	1.02	0.25	0.26	1.08	0.08	0.34	1.01	0.02	0.31	0.79	0.8	0.55	0.88	0.74	0.6	0.84	0.58	0.63	0.76	0.44	0.58	0.73	0.35	0.57	0.71	0.24	0.62	0.61	0.07	0.55
605	3.025	0.98	0.82	0.42	0.77	0.8	0.31	0.86	0.74	0.25	0.92	0.58	0.23	0.94	0.44	0.3	0.97	0.36	0.3	1.02	0.25	0.26	1.08	0.08	0.33	1.01	0.02	0.31	0.78	0.8	0.55	0.88	0.74	0.6	0.83	0.58	0.63	0.76	0.44	0.58	0.72	0.35	0.58	0.71	0.24	0.62	0.61	0.07	0.55
606	3.03	0.98	0.82	0.42	0.77	0.8	0.31	0.85	0.74	0.25	0.92	0.58	0.24	0.93	0.44	0.3	0.96	0.36	0.3	1.02	0.25	0.26	1.08	0.09	0.33	1.01	0.02	0.31	0.78	0.8	0.56	0.87	0.74	0.6	0.83	0.58	0.63	0.75	0.44	0.58	0.72	0.35	0.58	0.7	0.24	0.62	0.61	0.07	0.55
607	3.035	0.97	0.82	0.42	0.76	0.8	0.31	0.85	0.74	0.25	0.92	0.58	0.24	0.93	0.44	0.3	0.96	0.36	0.3	1.02	0.25	0.26	1.08	0.09	0.33	1.01	0.02	0.31	0.77	0.8	0.56	0.86	0.74	0.6	0.82	0.58	0.63	0.75	0.44	0.58	0.71	0.35	0.58	0.7	0.24	0.62	0.61	0.07	0.55
608	3.04	0.97	0.82	0.42	0.76	0.8	0.31	0.84	0.74	0.25	0.91	0.58	0.24	0.93	0.44	0.3	0.96	0.36	0.3	1.01	0.25	0.26	1.08	0.09	0.33	1.01	0.02	0.31	0.77	0.8	0.56	0.86	0.74	0.6	0.81	0.58	0.63	0.74	0.44	0.58	0.71	0.35	0.58	0.7	0.24	0.62	0.6	0.07	0.55
609	3.045	0.96	0.82	0.42	0.75	0.8	0.31	0.84	0.74	0.25	0.91	0.58	0.24	0.92	0.44	0.3	0.95	0.36	0.3	1.01	0.25	0.26	1.08	0.09	0.33	1.01	0.02	0.31	0.76	0.8	0.56	0.85	0.74	0.6	0.81	0.58	0.64	0.73	0.44	0.58	0.7	0.35	0.58	0.69	0.24	0.62	0.6	0.07	0.54
610	3.05	0.96	0.82	0.43	0.75	0.8	0.31	0.83	0.74	0.25	0.9	0.58	0.24	0.92	0.44	0.3	0.95	0.36	0.3	1.01	0.25	0.26	1.08	0.09	0.33	1.01	0.02	0.31	0.75	0.8	0.56	0.85	0.74	0.6	0.8	0.58	0.64	0.73	0.44	0.58	0.7	0.35	0.58	0.69	0.23	0.62	0.6	0.07	0.54
611	3.055	0.95	0.82	0.43	0.74	0.8	0.31	0.83	0.74	0.26	0.9	0.58	0.24	0.91	0.44	0.29	0.94	0.36	0.3	1	0.25	0.25	1.07	0.09	0.33	1.01	0.02	0.31	0.75	0.8	0.56	0.84	0.74	0.6	0.8	0.58	0.64	0.73	0.44	0.58	0.7	0.35	0.58	0.69	0.23	0.62	0.59	0.07	0.54
612	3.06	0.95	0.82	0.43	0.74	0.8	0.31	0.82	0.74	0.26	0.89	0.59	0.24	0.9	0.44	0.3	0.94	0.36	0.3	1	0.25	0.25	1.07	0.09	0.33	1.01	0.02	0.31	0.74	0.8	0.56	0.83	0.74	0.61	0.79	0.58	0.64	0.72	0.44	0.58	0.69	0.35	0.58	0.68	0.23	0.62	0.59	0.07	0.54
613	3.065	0.94	0.82	0.43	0.73	0.8	0.31	0.82	0.74	0.26	0.89	0.59	0.24	0.9	0.44	0.3	0.93	0.36	0.3	0.99	0.26	0.25	1.07	0.1	0.33	1.01	0.02	0.31	0.74	0.8	0.56	0.83	0.74	0.61	0.79	0.58	0.64	0.72	0.44	0.58	0.69	0.35	0.58	0.68	0.23	0.62	0.59	0.07	0.54
614	3.07	0.94	0.81	0.43	0.73	0.8	0.31	0.82	0.74	0.26	0.88	0.59	0.24	0.89	0.44	0.3	0.93	0.36	0.3	0.99	0.26	0.25	1.07	0.1	0.33	1.01	0.02	0.31	0.73	0.8	0.56	0.82	0.74	0.61	0.78	0.58	0.64	0.71	0.44	0.59	0.68	0.35	0.58	0.67	0.23	0.62	0.59	0.07	0.54
615	3.075	0.93	0.81	0.43	0.72	0.8	0.31	0.81	0.74	0.26	0.88	0.59	0.24	0.89	0.44	0.3	0.92	0.36	0.3	0.99	0.26	0.25	1.07	0.1	0.33	1.01	0.02	0.31	0.73	0.8	0.56	0.82	0.74	0.61	0.78	0.58	0.64	0.71	0.44	0.59	0.68	0.35	0.58	0.67	0.23	0.62	0.59	0.06	0.54
616	3.08	0.93	0.81	0.43	0.72	0.8	0.31	0.81	0.74	0.26	0.87	0.59	0.24	0.88	0.44	0.29	0.92	0.36	0.3	0.98	0.26	0.25	1.07	0.1	0.33	1.01	0.03	0.32	0.72	0.8	0.56	0.81	0.74	0.61	0.77	0.58	0.64	0.71	0.44	0.59	0.67	0.35	0.58	0.66	0.23	0.62	0.59	0.06	0.55
617	3.085	0.92	0.81	0.44	0.71	0.8	0.31	0.8	0.74	0.26	0.87	0.59	0.24	0.88	0.44	0.29	0.91	0.36	0.3	0.98	0.26	0.25	1.06	0.1	0.33	1.01	0.03	0.32	0.72	0.8	0.56	0.81	0.74	0.61	0.77	0.58	0.64	0.7	0.44	0.59	0.67	0.35	0.58	0.66	0.23	0.62	0.59	0.06	0.55
618	3.09	0.92	0.81	0.44	0.71	0.8	0.31	0.8	0.74	0.26	0.86	0.59	0.24	0.87	0.44	0.29	0.9	0.36	0.3	0.97	0.26	0.25	1.06	0.11	0.33	1.01	0.03	0.32	0.71	0.8	0.56	0.8	0.74	0.61	0.76	0.58	0.64	0.7	0.44	0.59	0.67	0.35	0.58	0.66	0.23	0.62	0.58	0.06	0.55
619	3.095	0.91	0.81	0.44	0.7	0.8	0.31	0.79	0.74	0.26	0.86	0.59	0.24	0.86	0.44	0.29	0.9	0.36	0.3	0.97	0.26	0.25	1.06	0.11	0.33	1.01	0.03	0.32	0.71	0.8	0.56	0.8	0.74	0.61	0.76	0.58	0.64	0.69	0.44	0.59	0.66	0.35	0.58	0.65	0.23	0.62	0.58	0.06	0.55
620	3.1	0.91	0.82	0.44	0.7	0.8	0.32	0.79	0.74	0.26	0.85	0.59	0.25	0.86	0.44	0.29	0.89	0.36	0.29	0.97	0.26	0.25	1.06	0.11	0.33	1.01	0.03	0.32	0.7	0.81	0.56	0.79	0.75	0.61	0.76	0.58	0.64	0.69	0.44	0.59	0.66	0.35	0.58	0.65	0.23	0.62	0.58	0.06	0.55
621	3.105	0.9	0.82	0.44	0.7	0.81	0.32	0.78	0.74	0.27	0.85	0.59	0.25	0.85	0.44	0.29	0.89	0.36	0.29	0.96	0.26	0.25	1.05	0.12	0.33	1.01	0.03	0.32	0.7	0.81	0.56	0.78	0.75	0.62	0.75	0.59	0.65	0.68	0.44	0.59	0.65	0.35	0.59	0.65	0.24	0.62	0.58	0.06	0.55
622	3.11	0.9	0.82	0.44	0.69	0.81	0.32	0.78	0.74	0.27	0.84	0.59	0.25	0.84	0.44	0.29	0.88	0.36	0.29	0.96	0.26	0.25	1.05	0.12	0.33	1	0.03	0.32	0.69	0.81	0.56	0.78	0.75	0.62	0.75	0.59	0.65	0.68	0.45	0.59	0.65	0.35	0.59	0.64	0.24	0.63	0.58	0.06	0.55
623	3.115	0.89	0.82	0.45	0.69	0.81	0.32	0.77	0.74	0.27	0.83	0.59	0.25	0.83	0.44	0.29	0.87	0.36	0.29	0.95	0.27	0.25	1.05	0.12	0.33	1	0.03	0.32	0.69	0.81	0.57	0.78	0.75	0.62	0.74	0.59	0.65	0.67	0.45	0.6	0.64	0.35	0.59	0.64	0.24	0.63	0.58	0.06	0.55
624	3.12	0.89	0.82	0.45	0.68	0.81	0.32	0.77	0.74	0.27	0.83	0.59	0.25	0.83	0.43	0.29	0.86	0.36	0.29	0.95	0.27	0.25	1.04	0.12	0.33	1	0.03	0.32	0.68	0.81	0.57	0.77	0.75	0.62	0.74	0.59	0.65	0.67	0.45	0.6	0.64	0.35	0.59	0.64	0.24	0.63	0.58	0.06	0.55
625	3.125	0.88	0.82	0.45	0.68	0.81	0.32	0.76	0.74	0.27	0.82	0.59	0.25	0.82	0.43	0.29	0.86	0.36	0.29	0.94	0.27	0.25	1.04	0.13	0.33	1	0.03	0.32	0.68	0.81	0.57	0.77	0.75	0.62	0.73	0.59	0.65	0.66	0.45	0.6	0.64	0.35	0.59	0.64	0.24	0.63	0.58	0.06	0.55
626	3.13	0.88	0.82	0.45	0.67	0.81	0.32	0.76	0.74	0.27	0.82	0.59	0.25	0.81	0.43	0.29	0.85	0.36	0.29	0.93	0.27	0.25	1.04	0.13	0.33	1	0.03	0.32	0.67	0.81	0.57	0.76	0.75	0.62	0.73	0.59	0.65	0.66	0.45	0.6	0.64	0.35	0.59	0.64	0.24	0.63	0.58	0.06	0.55
627	3.135	0.87	0.82	0.45	0.67	0.81	0.32	0.75	0.74	0.27	0.81	0.59	0.25	0.8	0.43	0.29	0.84	0.36	0.29	0.93	0.27	0.25	1.03	0.13	0.33	1	0.04	0.32	0.67	0.81	0.57	0.76	0.76	0.62	0.72	0.59	0.65	0.65	0.45	0.6	0.63	0.35	0.59	0.63	0.24	0.63	0.58	0.06	0.55
628	3.14	0.87	0.82	0.45	0.66	0.81	0.32	0.75	0.74	0.27	0.81	0.59	0.25	0.8	0.43	0.29	0.83	0.36	0.29	0.92	0.27	0.25	1.03	0.14	0.33	1	0.04	0.32	0.67	0.82	0.57	0.75	0.76	0.62	0.72	0.59	0.66	0.65	0.45	0.6	0.63	0.35	0.59	0.63	0.24	0.63	0.58	0.06	0.55
629	3.145	0.86	0.82	0.45	0.66	0.81	0.32	0.74	0.74	0.27	0.8	0.59	0.25	0.79	0.43	0.29	0.83	0.36	0.29	0.92	0.27	0.25	1.02	0.14	0.33	1	0.04	0.32	0.66	0.82	0.57	0.75	0.76	0.62	0.72	0.59	0.66	0.65	0.45	0.6	0.63	0.35	0.59	0.63	0.24	0.63	0.58	0.06	0.55
630	3.15	0.86	0.82	0.45	0.66	0.81	0.33	0.74	0.74	0.27	0.79	0.59	0.25	0.78	0.43	0.28	0.82	0.36	0.28	0.91	0.28	0.25	1.02	0.15	0.33	1	0.04	0.32	0.66	0.82	0.57	0.75	0.76	0.62	0.71	0.59	0.66	0.65	0.45	0.6	0.63	0.35	0.59	0.63	0.24	0.63	0.58	0.06	0.55
631	3.155	0.86	0.82	0.45	0.65	0.81	0.33	0.73	0.74	0.27	0.79	0.59	0.25	0.77	0.43	0.28	0.81	0.36	0.28	0.9	0.28	0.25	1.01	0.15	0.33	1	0.05	0.32	0.65	0.82	0.57	0.74	0.76	0.62	0.71	0.6	0.66	0.64	0.45	0.6	0.62	0.35	0.59	0.63	0.24	0.63	0.58	0.06	0.55
632	3.16	0.85	0.82	0.45	0.65	0.81	0.33	0.73	0.74	0.27	0.78	0.59	0.25	0.76	0.43	0.28	0.8	0.36	0.28	0.9	0.28	0.25	1.01	0.15	0.33	1	0.05	0.32	0.65	0.82	0.58	0.74	0.76	0.62	0.7	0.6	0.66	0.64	0.45	0.61	0.62	0.36	0.6	0.63	0.24	0.63	0.58	0.06	0.55
633	3.165	0.85	0.82	0.45	0.64	0.82	0.33	0.72	0.74	0.27	0.78	0.59	0.25	0.76	0.43	0.28	0.79	0.36	0.28	0.89	0.28	0.25	1	0.16	0.33	1	0.05	0.32	0.65	0.82	0.58	0.74	0.76	0.62	0.7	0.6	0.66	0.64	0.45	0.61	0.62	0.36	0.6	0.63	0.24	0.63	0.58	0.06	0.55
634	3.17	0.85	0.82	0.45	0.64	0.82	0.33	0.72	0.75	0.27	0.77	0.59	0.25	0.75	0.43	0.28	0.78	0.36	0.28	0.88	0.28	0.25	1	0.16	0.33	0.99	0.05	0.32	0.64	0.82	0.58	0.73	0.76	0.63	0.7	0.6	0.66	0.64	0.45	0.61	0.62	0.36	0.6	0.63	0.24	0.63	0.58	0.06	0.55
635	3.175	0.84	0.82	0.45	0.64	0.82	0.33	0.72	0.75	0.27	0.76	0.59	0.25	0.74	0.43	0.28	0.77	0.36	0.28	0.87	0.29	0.25	0.99	0.17	0.33	0.99	0.06	0.32	0.64	0.82	0.58	0.73	0.76	0.63	0.69	0.6	0.66	0.64	0.45	0.61	0.62	0.36	0.6	0.63	0.24	0.64	0.58	0.06	0.55
636	3.18	0.84	0.83	0.45	0.63	0.82	0.33	0.71	0.75	0.28	0.76	0.59	0.25	0.73	0.43	0.28	0.76	0.36	0.28	0.86	0.29	0.25	0.98	0.17	0.33	0.99	0.06	0.32	0.63	0.82	0.58	0.72	0.76	0.63	0.69	0.6	0.66	0.64	0.45	0.61	0.62	0.36	0.6	0.63	0.24	0.64	0.58	0.06	0.55
637	3.185	0.83	0.83	0.46	0.63	0.82	0.33	0.71	0.75	0.28	0.75	0.59	0.25	0.72	0.43	0.28	0.75	0.36	0.28	0.86	0.29	0.25	0.98	0.17	0.33	0.98	0.07	0.32	0.63	0.82	0.58	0.72	0.76	0.63	0.69	0.6	0.66	0.64	0.45	0.61	0.62	0.36	0.6	0.63	0.24	0.64	0.58	0.06	0.55
638	3.19	0.83	0.83	0.46	0.63	0.82	0.33	0.71	0.75	0.28	0.75	0.58	0.26	0.71	0.43	0.28	0.75	0.36	0.28	0.85	0.29	0.25	0.97	0.18	0.33	0.98	0.07	0.32	0.63	0.83	0.58	0.71	0.76	0.63	0.69	0.6	0.66	0.63	0.45	0.61	0.62	0.36	0.6	0.63	0.24	0.64	0.58	0.06	0.55
639	3.195	0.83	0.83	0.46	0.62	0.82	0.33	0.7	0.75	0.28	0.74	0.58	0.26	0.7	0.43	0.28	0.74	0.36	0.28	0.84	0.29	0.25	0.96	0.18	0.33	0.97	0.07	0.32	0.62	0.83	0.58	0.71	0.76	0.63	0.68	0.6	0.66	0.63	0.45	0.61	0.62	0.36	0.6	0.63	0.24	0.64	0.58	0.06	0.55
640	3.2	0.82	0.83	0.46	0.62	0.82	0.34	0.7	0.75	0.28	0.74	0.58	0.26	0.7	0.43	0.28	0.73	0.36	0.28	0.83	0.29	0.25	0.96	0.18	0.33	0.96	0.08	0.32	0.62	0.83	0.58	0.71	0.76	0.63	0.68	0.6	0.66	0.63	0.45	0.61	0.61	0.36	0.6	0.62	0.24	0.64	0.58	0.06	0.55
641	3.205	0.82	0.83	0.46	0.62	0.82	0.34	0.7	0.75	0.28	0.73	0.58	0.26	0.69	0.43	0.28	0.72	0.36	0.28	0.82	0.3	0.25	0.95	0.19	0.33	0.96	0.08	0.32	0.61	0.83	0.58	0.7	0.77	0.63	0.68	0.6	0.67	0.63	0.45	0.61	0.61	0.36	0.6	0.62	0.24	0.64	0.58	0.06	0.55
642	3.21	0.82	0.83	0.46	0.62	0.82	0.34	0.69	0.75	0.28	0.73	0.58	0.26	0.68	0.43	0.28	0.71	0.36	0.28	0.81	0.3	0.25	0.94	0.19	0.33	0.95	0.08	0.32	0.61	0.83	0.58	0.7	0.77	0.63	0.68	0.6	0.67	0.63	0.45	0.61	0.61	0.36	0.6	0.62	0.24	0.64	0.58	0.06	0.55
643	3.215	0.81	0.83	0.46	0.61	0.82	0.34	0.69	0.75	0.28	0.72	0.58	0.26	0.67	0.44	0.28	0.7	0.36	0.28	0.81	0.3	0.25	0.93	0.19	0.34	0.94	0.09	0.32	0.61	0.83	0.58	0.69	0.77	0.63	0.68	0.6	0.67	0.63	0.45	0.61	0.61	0.36	0.6	0.62	0.24	0.64	0.58	0.06	0.55
644	3.22	0.81	0.83	0.46	0.61	0.82	0.34	0.69	0.75	0.28	0.71	0.58	0.26	0.66	0.44	0.28	0.69	0.36	0.28	0.8	0.3	0.25	0.93	0.2	0.34	0.94	0.09	0.32	0.6	0.83	0.58	0.69	0.77	0.63	0.68	0.6	0.67	0.63	0.45	0.61	0.61	0.36	0.6	0.62	0.24	0.64	0.58	0.06	0.55
645	3.225	0.81	0.83	0.47	0.61	0.82	0.34	0.69	0.75	0.29	0.71	0.59	0.26	0.66	0.44	0.28	0.68	0.36	0.28	0.79	0.3	0.25	0.92	0.2	0.34	0.93	0.09	0.32	0.6	0.83	0.58	0.69	0.77	0.64	0.67	0.6	0.67	0.63	0.45	0.61	0.61	0.36	0.6	0.62	0.24	0.64	0.58	0.06	0.55
646	3.23	0.8	0.83	0.47	0.6	0.82	0.34	0.68	0.75	0.29	0.7	0.59	0.26	0.65	0.44	0.28	0.67	0.37	0.28	0.78	0.31	0.25	0.91	0.2	0.34	0.92	0.1	0.32	0.6	0.83	0.58	0.68	0.77	0.64	0.67	0.6	0.67	0.63	0.45	0.61	0.61	0.36	0.6	0.62	0.24	0.64	0.58	0.06	0.55
647	3.235	0.8	0.83	0.47	0.6	0.83	0.34	0.68	0.75	0.29	0.7	0.59	0.26	0.64	0.44	0.28	0.66	0.37	0.28	0.77	0.31	0.25	0.9	0.2	0.34	0.91	0.1	0.32	0.59	0.83	0.58	0.68	0.77	0.64	0.67	0.6	0.67	0.63	0.45	0.61	0.61	0.36	0.6	0.62	0.24	0.64	0.58	0.06	0.55
648	3.24	0.8	0.83	0.47	0.6	0.83	0.34	0.68	0.75	0.29	0.69	0.59	0.26	0.63	0.44	0.28	0.66	0.37	0.28	0.76	0.31	0.25	0.89	0.2	0.34	0.9	0.1	0.32	0.59	0.83	0.58	0.68	0.77	0.64	0.67	0.6	0.67	0.62	0.45	0.61	0.61	0.36	0.6	0.62	0.24	0.64	0.58	0.06	0.55
649	3.245	0.79	0.83	0.47	0.6	0.83	0.34	0.67	0.75	0.29	0.68	0.59	0.26	0.62	0.44	0.28	0.65	0.37	0.28	0.76	0.31	0.25	0.88	0.21	0.34	0.89	0.1	0.32	0.59	0.83	0.58	0.67	0.77	0.64	0.67	0.6	0.67	0.62	0.45	0.61	0.61	0.36	0.6	0.62	0.24	0.64	0.58	0.06	0.55
650	3.25	0.79	0.84	0.47	0.59	0.83	0.34	0.67	0.76	0.29	0.68	0.59	0.26	0.62	0.44	0.28	0.64	0.37	0.28	0.75	0.31	0.25	0.87	0.21	0.34	0.88	0.1	0.32	0.58	0.83	0.58	0.67	0.77	0.64	0.66	0.6	0.67	0.62	0.45	0.61	0.61	0.36	0.6	0.62	0.24	0.64	0.58	0.06	0.55
651	3.255	0.79	0.84	0.47	0.59	0.83	0.34	0.67	0.76	0.29	0.67	0.59	0.26	0.61	0.45	0.28	0.63	0.37	0.28	0.74	0.32	0.25	0.87	0.21	0.34	0.87	0.1	0.32	0.58	0.83	0.59	0.67	0.77	0.64	0.66	0.61	0.67	0.62	0.45	0.61	0.61	0.36	0.6	0.62	0.24	0.64	0.58	0.06	0.55
652	3.26	0.79	0.84	0.47	0.59	0.83	0.34	0.66	0.76	0.29	0.67	0.59	0.26	0.6	0.45	0.28	0.62	0.37	0.28	0.73	0.32	0.25	0.86	0.21	0.34	0.86	0.11	0.32	0.57	0.83	0.59	0.66	0.77	0.64	0.66	0.61	0.67	0.62	0.45	0.61	0.61	0.36	0.6	0.62	0.24	0.64	0.58	0.06	0.55
653	3.265	0.78	0.84	0.48	0.58	0.83	0.34	0.66	0.76	0.29	0.66	0.59	0.26	0.59	0.45	0.28	0.61	0.37	0.28	0.72	0.32	0.25	0.85	0.21	0.34	0.85	0.11	0.32	0.57	0.83	0.59	0.66	0.77	0.64	0.66	0.61	0.67	0.62	0.45	0.61	0.61	0.36	0.6	0.62	0.24	0.64	0.58	0.06	0.55
654	3.27	0.78	0.84	0.48	0.58	0.83	0.34	0.66	0.76	0.29	0.65	0.59	0.26	0.59	0.45	0.28	0.6	0.38	0.28	0.71	0.32	0.25	0.84	0.21	0.34	0.84	0.11	0.32	0.57	0.83	0.59	0.66	0.77	0.64	0.65	0.61	0.67	0.62	0.46	0.61	0.61	0.36	0.6	0.62	0.24	0.64	0.58	0.06	0.55
655	3.275	0.78	0.84	0.48	0.58	0.83	0.34	0.65	0.76	0.29	0.65	0.59	0.26	0.58	0.45	0.28	0.6	0.38	0.28	0.7	0.32	0.25	0.83	0.21	0.34	0.83	0.11	0.33	0.56	0.83	0.59	0.66	0.77	0.64	0.65	0.61	0.67	0.62	0.46	0.61	0.61	0.36	0.6	0.62	0.24	0.64	0.58	0.06	0.55
656	3.28	0.77	0.84	0.48	0.57	0.83	0.34	0.65	0.76	0.29	0.64	0.59	0.26	0.57	0.45	0.28	0.59	0.38	0.28	0.69	0.32	0.25	0.82	0.21	0.34	0.82	0.11	0.33	0.56	0.83	0.59	0.65	0.77	0.64	0.65	0.61	0.67	0.61	0.46	0.61	0.61	0.36	0.6	0.62	0.25	0.64	0.58	0.06	0.55
657	3.285	0.77	0.84	0.48	0.57	0.83	0.34	0.65	0.76	0.29	0.64	0.59	0.26	0.56	0.45	0.28	0.58	0.38	0.28	0.69	0.32	0.25	0.81	0.21	0.34	0.8	0.11	0.33	0.56	0.83	0.59	0.65	0.77	0.64	0.65	0.61	0.67	0.61	0.46	0.61	0.6	0.36	0.6	0.62	0.25	0.64	0.58	0.06	0.55
658	3.29	0.77	0.84	0.48	0.57	0.83	0.34	0.65	0.76	0.29	0.63	0.59	0.26	0.55	0.45	0.28	0.57	0.38	0.28	0.68	0.32	0.25	0.8	0.21	0.34	0.79	0.11	0.33	0.56	0.83	0.59	0.65	0.77	0.64	0.64	0.61	0.67	0.61	0.46	0.61	0.6	0.36	0.6	0.62	0.25	0.64	0.58	0.06	0.55
659	3.295	0.77	0.84	0.48	0.56	0.83	0.34	0.64	0.76	0.29	0.62	0.59	0.26	0.55	0.46	0.28	0.56	0.38	0.28	0.67	0.32	0.25	0.79	0.21	0.34	0.78	0.1	0.33	0.55	0.83	0.59	0.64	0.77	0.64	0.64	0.61	0.67	0.61	0.46	0.61	0.6	0.36	0.6	0.62	0.25	0.64	0.58	0.06	0.55
660	3.3	0.76	0.84	0.48	0.56	0.83	0.34	0.64	0.76	0.29	0.62	0.59	0.26	0.54	0.46	0.29	0.55	0.38	0.28	0.66	0.32	0.25	0.78	0.21	0.34	0.77	0.1	0.33	0.55	0.83	0.59	0.64	0.77	0.64	0.64	0.61	0.67	0.61	0.46	0.61	0.6	0.36	0.6	0.62	0.25	0.64	0.58	0.06	0.55
661	3.305	0.76	0.84	0.48	0.56	0.84	0.34	0.63	0.76	0.29	0.61	0.59	0.26	0.53	0.46	0.29	0.55	0.38	0.29	0.65	0.32	0.25	0.77	0.21	0.34	0.76	0.1	0.33	0.55	0.83	0.59	0.64	0.77	0.64	0.64	0.61	0.67	0.61	0.46	0.61	0.6	0.36	0.6	0.62	0.25	0.64	0.58	0.06	0.55
662	3.31	0.76	0.84	0.48	0.56	0.84	0.34	0.63	0.76	0.29	0.61	0.59	0.26	0.53	0.46	0.29	0.54	0.38	0.29	0.64	0.32	0.25	0.76	0.2	0.34	0.75	0.1	0.33	0.55	0.83	0.59	0.64	0.77	0.64	0.63	0.61	0.67	0.61	0.46	0.61	0.6	0.36	0.6	0.62	0.25	0.64	0.58	0.06	0.55
663	3.315	0.75	0.85	0.48	0.55	0.84	0.34	0.63	0.77	0.29	0.6	0.59	0.26	0.52	0.46	0.29	0.53	0.39	0.29	0.63	0.32	0.25	0.75	0.2	0.34	0.73	0.1	0.33	0.54	0.83	0.59	0.63	0.77	0.64	0.63	0.61	0.67	0.61	0.46	0.61	0.6	0.36	0.6	0.62	0.25	0.64	0.58	0.06	0.55
664	3.32	0.75	0.85	0.48	0.55	0.84	0.34	0.62	0.77	0.29	0.6	0.59	0.26	0.51	0.46	0.29	0.52	0.39	0.29	0.62	0.32	0.25	0.74	0.2	0.34	0.72	0.1	0.33	0.54	0.83	0.59	0.63	0.77	0.64	0.63	0.61	0.67	0.6	0.46	0.61	0.6	0.36	0.6	0.62	0.25	0.64	0.58	0.06	0.55
665	3.325	0.75	0.85	0.48	0.55	0.84	0.34	0.62	0.77	0.29	0.59	0.59	0.26	0.51	0.46	0.29	0.52	0.39	0.29	0.62	0.31	0.25	0.73	0.2	0.34	0.71	0.1	0.33	0.54	0.83	0.59	0.63	0.77	0.64	0.63	0.61	0.67	0.6	0.46	0.61	0.6	0.36	0.6	0.62	0.25	0.64	0.58	0.06	0.55
666	3.33	0.74	0.85	0.48	0.54	0.84	0.34	0.62	0.77	0.29	0.58	0.59	0.26	0.5	0.47	0.29	0.51	0.39	0.29	0.61	0.31	0.25	0.72	0.2	0.34	0.7	0.1	0.33	0.53	0.83	0.59	0.63	0.77	0.64	0.63	0.61	0.67	0.6	0.46	0.61	0.6	0.36	0.6	0.62	0.25	0.64	0.58	0.06	0.55
667	3.335	0.74	0.85	0.48	0.54	0.84	0.34	0.61	0.77	0.29	0.58	0.6	0.26	0.5	0.47	0.29	0.5	0.39	0.29	0.6	0.31	0.26	0.71	0.19	0.34	0.69	0.09	0.33	0.53	0.83	0.59	0.62	0.77	0.64	0.62	0.61	0.67	0.6	0.46	0.61	0.6	0.36	0.6	0.62	0.25	0.64	0.58	0.06	0.55
668	3.34	0.74	0.85	0.48	0.54	0.84	0.34	0.61	0.77	0.29	0.57	0.6	0.26	0.49	0.47	0.29	0.5	0.39	0.29	0.59	0.31	0.26	0.7	0.19	0.35	0.67	0.09	0.34	0.53	0.83	0.59	0.62	0.77	0.64	0.62	0.61	0.67	0.6	0.46	0.61	0.6	0.36	0.6	0.62	0.25	0.64	0.58	0.06	0.55
669	3.345	0.73	0.85	0.48	0.53	0.84	0.35	0.6	0.77	0.29	0.57	0.6	0.26	0.48	0.47	0.29	0.49	0.39	0.29	0.58	0.31	0.26	0.69	0.19	0.35	0.66	0.09	0.34	0.53	0.83	0.59	0.62	0.77	0.64	0.62	0.61	0.67	0.6	0.46	0.61	0.6	0.36	0.6	0.62	0.25	0.64	0.58	0.06	0.55
670	3.35	0.73	0.85	0.48	0.53	0.84	0.35	0.6	0.77	0.29	0.56	0.6	0.26	0.48	0.47	0.29	0.48	0.39	0.29	0.57	0.31	0.26	0.69	0.18	0.35	0.65	0.09	0.34	0.52	0.83	0.59	0.62	0.77	0.64	0.62	0.61	0.67	0.6	0.46	0.61	0.6	0.36	0.6	0.62	0.25	0.64	0.58	0.06	0.55
671	3.355	0.73	0.85	0.48	0.53	0.84	0.35	0.6	0.77	0.29	0.56	0.6	0.26	0.47	0.47	0.29	0.48	0.39	0.29	0.56	0.31	0.26	0.68	0.18	0.35	0.64	0.09	0.34	0.52	0.83	0.6	0.61	0.77	0.64	0.62	0.61	0.67	0.6	0.46	0.61	0.6	0.36	0.6	0.62	0.25	0.64	0.58	0.06	0.55
672	3.36	0.72	0.85	0.48	0.52	0.84	0.35	0.59	0.77	0.29	0.55	0.6	0.26	0.47	0.47	0.29	0.47	0.39	0.29	0.55	0.3	0.26	0.67	0.18	0.35	0.62	0.09	0.34	0.52	0.83	0.6	0.61	0.77	0.64	0.61	0.61	0.67	0.6	0.46	0.61	0.6	0.36	0.6	0.62	0.25	0.64	0.58	0.06	0.55
673	3.365	0.72	0.85	0.48	0.52	0.84	0.35	0.59	0.77	0.29	0.55	0.6	0.26	0.46	0.47	0.29	0.46	0.39	0.3	0.55	0.3	0.26	0.65	0.18	0.35	0.61	0.08	0.34	0.51	0.83	0.6	0.61	0.77	0.64	0.61	0.61	0.67	0.6	0.46	0.61	0.6	0.36	0.6	0.62	0.25	0.64	0.58	0.06	0.55
674	3.37	0.72	0.85	0.48	0.52	0.84	0.35	0.59	0.77	0.29	0.54	0.6	0.26	0.46	0.47	0.3	0.46	0.39	0.3	0.54	0.3	0.26	0.64	0.17	0.35	0.6	0.08	0.34	0.51	0.83	0.6	0.61	0.77	0.64	0.61	0.61	0.67	0.6	0.46	0.61	0.6	0.36	0.6	0.62	0.25	0.64	0.58	0.06	0.55
675	3.375	0.72	0.85	0.48	0.51	0.84	0.35	0.58	0.77	0.29	0.54	0.6	0.26	0.45	0.47	0.3	0.45	0.39	0.3	0.53	0.3	0.26	0.63	0.17	0.35	0.59	0.08	0.34	0.51	0.83	0.6	0.6	0.77	0.64	0.61	0.61	0.68	0.59	0.46	0.61	0.6	0.36	0.6	0.62	0.25	0.64	0.58	0.06	0.55
676	3.38	0.71	0.85	0.48	0.51	0.84	0.35	0.58	0.77	0.29	0.53	0.6	0.26	0.45	0.47	0.3	0.45	0.4	0.3	0.52	0.3	0.26	0.62	0.17	0.35	0.58	0.08	0.34	0.51	0.83	0.6	0.6	0.77	0.64	0.61	0.61	0.68	0.59	0.46	0.61	0.6	0.36	0.6	0.62	0.25	0.64	0.58	0.06	0.55
677	3.385	0.71	0.85	0.48	0.51	0.84	0.35	0.58	0.77	0.29	0.53	0.6	0.26	0.44	0.48	0.3	0.44	0.4	0.3	0.51	0.3	0.26	0.61	0.16	0.35	0.56	0.08	0.34	0.5	0.83	0.6	0.6	0.77	0.64	0.61	0.61	0.68	0.59	0.46	0.61	0.6	0.36	0.6	0.62	0.25	0.64	0.58	0.06	0.55
678	3.39	0.71	0.85	0.48	0.5	0.84	0.35	0.57	0.77	0.29	0.52	0.6	0.26	0.44	0.48	0.3	0.43	0.4	0.3	0.51	0.3	0.26	0.6	0.16	0.35	0.55	0.07	0.34	0.5	0.83	0.6	0.6	0.77	0.64	0.61	0.61	0.68	0.59	0.46	0.61	0.59	0.36	0.6	0.62	0.25	0.64	0.58	0.06	0.55
679	3.395	0.7	0.85	0.48	0.5	0.84	0.35	0.57	0.77	0.29	0.52	0.6	0.26	0.43	0.48	0.3	0.43	0.4	0.3	0.5	0.3	0.26	0.59	0.16	0.35	0.54	0.07	0.34	0.5	0.83	0.6	0.59	0.77	0.64	0.61	0.61	0.67	0.59	0.46	0.61	0.59	0.36	0.6	0.62	0.25	0.64	0.58	0.06	0.55
680	3.4	0.7	0.85	0.48	0.5	0.84	0.35	0.56	0.77	0.29	0.52	0.6	0.26	0.43	0.48	0.3	0.42	0.4	0.3	0.49	0.29	0.26	0.58	0.15	0.35	0.53	0.07	0.34	0.5	0.83	0.6	0.59	0.77	0.64	0.6	0.61	0.67	0.59	0.46	0.61	0.59	0.36	0.6	0.62	0.25	0.64	0.58	0.06	0.55
681	3.405	0.7	0.85	0.48	0.49	0.84	0.35	0.56	0.77	0.29	0.51	0.6	0.26	0.42	0.48	0.3	0.42	0.4	0.3	0.48	0.29	0.27	0.57	0.15	0.35	0.51	0.07	0.34	0.49	0.83	0.6	0.59	0.77	0.64	0.6	0.61	0.67	0.59	0.46	0.61	0.59	0.36	0.6	0.62	0.25	0.63	0.58	0.06	0.55
682	3.41	0.69	0.85	0.48	0.49	0.84	0.35	0.56	0.77	0.29	0.51	0.6	0.26	0.42	0.48	0.3	0.41	0.4	0.3	0.48	0.29	0.27	0.56	0.15	0.35	0.5	0.07	0.34	0.49	0.83	0.6	0.59	0.77	0.64	0.6	0.61	0.67	0.59	0.46	0.61	0.59	0.36	0.6	0.62	0.25	0.63	0.58	0.06	0.55
683	3.415	0.69	0.85	0.48	0.49	0.84	0.35	0.56	0.77	0.3	0.5	0.6	0.26	0.41	0.48	0.3	0.41	0.4	0.31	0.47	0.29	0.27	0.55	0.14	0.35	0.49	0.07	0.34	0.49	0.83	0.6	0.58	0.77	0.64	0.6	0.61	0.67	0.59	0.46	0.61	0.59	0.36	0.6	0.62	0.25	0.63	0.58	0.06	0.55
684	3.42	0.69	0.85	0.48	0.48	0.84	0.35	0.55	0.77	0.3	0.5	0.6	0.26	0.41	0.48	0.3	0.41	0.4	0.31	0.46	0.29	0.27	0.54	0.14	0.35	0.48	0.06	0.34	0.48	0.83	0.6	0.58	0.77	0.64	0.6	0.61	0.67	0.59	0.46	0.61	0.59	0.36	0.6	0.62	0.25	0.63	0.58	0.06	0.55
685	3.425	0.69	0.85	0.48	0.48	0.84	0.35	0.55	0.77	0.3	0.5	0.6	0.26	0.41	0.48	0.31	0.4	0.4	0.31	0.46	0.29	0.27	0.53	0.13	0.35	0.46	0.06	0.34	0.48	0.83	0.6	0.58	0.77	0.64	0.6	0.61	0.67	0.58	0.46	0.61	0.59	0.36	0.6	0.62	0.25	0.63	0.58	0.06	0.55
686	3.43	0.68	0.85	0.48	0.48	0.84	0.35	0.55	0.77	0.3	0.49	0.6	0.26	0.4	0.48	0.31	0.4	0.4	0.31	0.45	0.29	0.27	0.52	0.13	0.35	0.45	0.06	0.34	0.48	0.83	0.6	0.58	0.77	0.64	0.6	0.61	0.67	0.58	0.46	0.61	0.59	0.36	0.6	0.62	0.25	0.63	0.58	0.06	0.55
687	3.435	0.68	0.85	0.48	0.47	0.84	0.35	0.54	0.77	0.3	0.49	0.6	0.26	0.4	0.48	0.31	0.39	0.4	0.31	0.44	0.29	0.27	0.51	0.13	0.35	0.44	0.06	0.34	0.48	0.83	0.6	0.57	0.77	0.64	0.59	0.61	0.67	0.58	0.46	0.61	0.59	0.36	0.6	0.62	0.25	0.63	0.58	0.06	0.55
688	3.44	0.68	0.85	0.48	0.47	0.84	0.35	0.54	0.77	0.3	0.49	0.6	0.26	0.39	0.48	0.31	0.39	0.4	0.31	0.44	0.29	0.27	0.5	0.12	0.35	0.43	0.06	0.33	0.47	0.83	0.6	0.57	0.77	0.64	0.59	0.61	0.67	0.58	0.46	0.61	0.59	0.36	0.6	0.62	0.25	0.63	0.58	0.06	0.55
689	3.445	0.67	0.85	0.48	0.47	0.84	0.35	0.54	0.77	0.3	0.48	0.6	0.27	0.39	0.48	0.31	0.38	0.4	0.31	0.43	0.29	0.27	0.49	0.12	0.35	0.41	0.06	0.33	0.47	0.83	0.6	0.57	0.77	0.64	0.59	0.61	0.67	0.58	0.46	0.61	0.59	0.36	0.6	0.62	0.25	0.63	0.58	0.06	0.55
690	3.45	0.67	0.85	0.48	0.46	0.84	0.35	0.53	0.77	0.3	0.48	0.6	0.27	0.39	0.48	0.31	0.38	0.4	0.31	0.43	0.29	0.27	0.47	0.12	0.35	0.4	0.05	0.33	0.47	0.83	0.6	0.57	0.77	0.64	0.59	0.61	0.67	0.58	0.46	0.61	0.59	0.36	0.6	0.62	0.25	0.63	0.58	0.06	0.55
691	3.455	0.67	0.85	0.48	0.46	0.84	0.35	0.53	0.77	0.3	0.48	0.6	0.27	0.38	0.48	0.31	0.37	0.4	0.31	0.42	0.28	0.27	0.46	0.12	0.35	0.39	0.05	0.33	0.46	0.83	0.6	0.56	0.77	0.64	0.59	0.62	0.67	0.58	0.46	0.61	0.59	0.36	0.6	0.62	0.25	0.63	0.58	0.06	0.55
692	3.46	0.66	0.85	0.48	0.46	0.84	0.36	0.53	0.77	0.3	0.48	0.6	0.27	0.38	0.48	0.31	0.37	0.4	0.31	0.41	0.28	0.27	0.45	0.11	0.35	0.37	0.05	0.33	0.46	0.83	0.6	0.56	0.77	0.64	0.59	0.61	0.67	0.58	0.46	0.61	0.59	0.36	0.6	0.62	0.25	0.63	0.58	0.06	0.55
693	3.465	0.66	0.85	0.48	0.45	0.84	0.36	0.52	0.77	0.3	0.47	0.6	0.27	0.38	0.48	0.31	0.37	0.4	0.31	0.41	0.28	0.27	0.44	0.11	0.35	0.36	0.05	0.33	0.46	0.83	0.6	0.56	0.77	0.64	0.58	0.61	0.67	0.58	0.46	0.61	0.58	0.36	0.6	0.62	0.25	0.63	0.58	0.06	0.55
694	3.47	0.66	0.85	0.48	0.45	0.84	0.36	0.52	0.77	0.3	0.47	0.6	0.27	0.38	0.48	0.31	0.36	0.4	0.32	0.4	0.28	0.27	0.43	0.11	0.35	0.35	0.05	0.33	0.46	0.83	0.6	0.55	0.77	0.64	0.58	0.61	0.67	0.57	0.46	0.61	0.58	0.36	0.6	0.62	0.25	0.63	0.58	0.06	0.55
695	3.475	0.66	0.85	0.48	0.45	0.84	0.36	0.52	0.77	0.3	0.47	0.59	0.27	0.37	0.47	0.32	0.36	0.4	0.32	0.4	0.28	0.27	0.42	0.1	0.35	0.33	0.05	0.33	0.45	0.83	0.6	0.55	0.77	0.64	0.58	0.61	0.67	0.57	0.46	0.61	0.58	0.36	0.6	0.61	0.25	0.63	0.58	0.06	0.55
696	3.48	0.65	0.85	0.48	0.44	0.84	0.36	0.51	0.77	0.3	0.46	0.59	0.27	0.37	0.47	0.32	0.36	0.4	0.32	0.39	0.28	0.27	0.41	0.1	0.35	0.32	0.05	0.33	0.45	0.83	0.6	0.55	0.77	0.64	0.58	0.61	0.67	0.57	0.46	0.61	0.58	0.36	0.6	0.61	0.25	0.63	0.58	0.06	0.55
697	3.485	0.65	0.85	0.48	0.44	0.84	0.36	0.51	0.77	0.3	0.46	0.59	0.27	0.37	0.47	0.32	0.35	0.39	0.32	0.38	0.28	0.28	0.39	0.1	0.35	0.31	0.05	0.33	0.45	0.83	0.61	0.55	0.77	0.64	0.58	0.61	0.67	0.57	0.46	0.61	0.58	0.36	0.6	0.61	0.25	0.63	0.58	0.06	0.55
698	3.49	0.65	0.85	0.48	0.44	0.84	0.36	0.51	0.77	0.3	0.46	0.59	0.27	0.37	0.47	0.32	0.35	0.39	0.32	0.38	0.28	0.28	0.38	0.1	0.35	0.3	0.05	0.33	0.44	0.83	0.61	0.54	0.77	0.64	0.57	0.61	0.67	0.57	0.46	0.61	0.58	0.36	0.6	0.61	0.25	0.63	0.58	0.06	0.55
699	3.495	0.64	0.85	0.48	0.44	0.84	0.36	0.51	0.77	0.3	0.46	0.59	0.27	0.36	0.47	0.32	0.35	0.39	0.32	0.37	0.27	0.28	0.37	0.1	0.35	0.28	0.05	0.33	0.44	0.83	0.61	0.54	0.77	0.64	0.57	0.61	0.67	0.57	0.46	0.61	0.58	0.36	0.6	0.61	0.25	0.63	0.58	0.06	0.55
700	3.5	0.64	0.85	0.48	0.43	0.84	0.36	0.5	0.77	0.3	0.45	0.59	0.27	0.36	0.47	0.32	0.34	0.39	0.32	0.37	0.27	0.28	0.36	0.09	0.35	0.27	0.05	0.33	0.44	0.83	0.61	0.54	0.77	0.64	0.57	0.61	0.67	0.56	0.46	0.61	0.58	0.36	0.6	0.61	0.25	0.63	0.58	0.06	0.55
701	3.505	0.64	0.85	0.48	0.43	0.84	0.36	0.5	0.77	0.3	0.45	0.59	0.27	0.36	0.47	0.32	0.34	0.39	0.32	0.36	0.27	0.28	0.35	0.09	0.35	0.26	0.05	0.33	0.43	0.82	0.61	0.53	0.77	0.64	0.57	0.61	0.67	0.56	0.46	0.61	0.58	0.36	0.6	0.61	0.25	0.63	0.58	0.06	0.55
702	3.51	0.63	0.85	0.48	0.42	0.84	0.36	0.5	0.77	0.3	0.45	0.59	0.27	0.36	0.47	0.32	0.34	0.39	0.32	0.35	0.27	0.28	0.34	0.09	0.35	0.25	0.05	0.33	0.43	0.82	0.61	0.53	0.77	0.64	0.56	0.61	0.67	0.56	0.46	0.61	0.57	0.36	0.6	0.61	0.25	0.63	0.58	0.06	0.55
703	3.515	0.63	0.84	0.48	0.42	0.83	0.36	0.49	0.77	0.3	0.45	0.59	0.27	0.36	0.47	0.32	0.33	0.39	0.32	0.35	0.27	0.28	0.33	0.09	0.35	0.23	0.05	0.33	0.43	0.82	0.61	0.53	0.77	0.64	0.56	0.61	0.67	0.56	0.46	0.61	0.57	0.36	0.6	0.61	0.25	0.63	0.58	0.06	0.55
704	3.52	0.63	0.84	0.48	0.42	0.83	0.36	0.49	0.77	0.3	0.44	0.59	0.27	0.35	0.47	0.33	0.33	0.39	0.33	0.34	0.27	0.28	0.31	0.09	0.35	0.22	0.05	0.33	0.43	0.82	0.61	0.52	0.77	0.64	0.56	0.61	0.67	0.56	0.46	0.61	0.57	0.36	0.6	0.61	0.25	0.63	0.58	0.06	0.55
705	3.525	0.62	0.84	0.48	0.41	0.83	0.36	0.48	0.77	0.3	0.44	0.59	0.27	0.35	0.46	0.33	0.33	0.39	0.33	0.33	0.27	0.28	0.3	0.09	0.35	0.21	0.06	0.33	0.42	0.82	0.61	0.52	0.77	0.64	0.56	0.61	0.67	0.56	0.46	0.61	0.57	0.36	0.6	0.61	0.25	0.63	0.58	0.06	0.55
706	3.53	0.62	0.84	0.48	0.41	0.83	0.36	0.48	0.76	0.3	0.44	0.59	0.27	0.35	0.46	0.33	0.33	0.39	0.33	0.33	0.27	0.28	0.29	0.09	0.35	0.2	0.06	0.33	0.42	0.82	0.61	0.52	0.77	0.64	0.55	0.61	0.67	0.55	0.46	0.61	0.57	0.36	0.6	0.61	0.25	0.63	0.58	0.06	0.55
707	3.535	0.62	0.84	0.48	0.41	0.83	0.36	0.48	0.76	0.3	0.44	0.59	0.27	0.35	0.46	0.33	0.32	0.39	0.33	0.32	0.27	0.28	0.28	0.09	0.35	0.19	0.06	0.33	0.42	0.82	0.61	0.52	0.77	0.64	0.55	0.61	0.67	0.55	0.46	0.61	0.57	0.36	0.6	0.61	0.25	0.63	0.58	0.06	0.55
708	3.54	0.61	0.84	0.48	0.4	0.83	0.36	0.47	0.76	0.3	0.43	0.59	0.28	0.35	0.46	0.33	0.32	0.39	0.33	0.31	0.27	0.28	0.27	0.09	0.35	0.18	0.06	0.33	0.41	0.82	0.61	0.51	0.77	0.64	0.55	0.61	0.67	0.55	0.46	0.61	0.56	0.36	0.6	0.6	0.25	0.63	0.58	0.06	0.55
709	3.545	0.61	0.84	0.48	0.4	0.83	0.36	0.47	0.76	0.3	0.43	0.58	0.28	0.34	0.46	0.33	0.32	0.39	0.33	0.31	0.27	0.28	0.26	0.09	0.35	0.17	0.06	0.33	0.41	0.82	0.61	0.51	0.77	0.64	0.55	0.61	0.67	0.55	0.46	0.61	0.56	0.36	0.6	0.6	0.25	0.63	0.58	0.06	0.55
710	3.55	0.61	0.84	0.48	0.4	0.83	0.36	0.47	0.76	0.3	0.43	0.58	0.28	0.34	0.46	0.33	0.31	0.38	0.33	0.3	0.27	0.28	0.25	0.09	0.35	0.15	0.07	0.33	0.41	0.82	0.61	0.51	0.76	0.64	0.54	0.61	0.67	0.55	0.46	0.61	0.56	0.36	0.6	0.6	0.26	0.63	0.58	0.06	0.55
711	3.555	0.6	0.84	0.48	0.39	0.83	0.36	0.46	0.76	0.3	0.43	0.58	0.28	0.34	0.46	0.33	0.31	0.38	0.33	0.29	0.27	0.28	0.24	0.09	0.35	0.14	0.07	0.33	0.4	0.82	0.61	0.5	0.76	0.64	0.54	0.61	0.67	0.54	0.46	0.61	0.56	0.36	0.6	0.6	0.26	0.63	0.58	0.06	0.55
712	3.56	0.6	0.84	0.48	0.39	0.83	0.36	0.46	0.76	0.3	0.42	0.58	0.28	0.34	0.46	0.33	0.31	0.38	0.33	0.29	0.27	0.28	0.23	0.09	0.35	0.13	0.07	0.33	0.4	0.82	0.61	0.5	0.76	0.64	0.54	0.61	0.67	0.54	0.46	0.61	0.56	0.36	0.6	0.6	0.26	0.63	0.58	0.06	0.55
713	3.565	0.6	0.84	0.48	0.38	0.83	0.36	0.46	0.76	0.3	0.42	0.58	0.28	0.34	0.46	0.33	0.3	0.38	0.33	0.28	0.27	0.28	0.22	0.09	0.35	0.12	0.07	0.33	0.4	0.82	0.61	0.5	0.76	0.64	0.53	0.61	0.67	0.54	0.46	0.61	0.56	0.36	0.6	0.6	0.26	0.63	0.58	0.06	0.55
714	3.57	0.59	0.84	0.48	0.38	0.83	0.36	0.45	0.76	0.3	0.42	0.58	0.28	0.33	0.45	0.33	0.3	0.38	0.34	0.28	0.27	0.28	0.21	0.09	0.35	0.11	0.08	0.33	0.39	0.82	0.61	0.49	0.76	0.64	0.53	0.61	0.67	0.54	0.46	0.61	0.55	0.36	0.6	0.6	0.26	0.63	0.58	0.06	0.55
715	3.575	0.59	0.84	0.48	0.38	0.83	0.36	0.45	0.76	0.3	0.42	0.58	0.28	0.33	0.45	0.33	0.3	0.38	0.34	0.27	0.27	0.28	0.21	0.09	0.35	0.11	0.08	0.33	0.39	0.82	0.61	0.49	0.76	0.64	0.53	0.61	0.67	0.53	0.46	0.61	0.55	0.36	0.6	0.59	0.26	0.63	0.58	0.06	0.55
716	3.58	0.58	0.84	0.48	0.37	0.83	0.36	0.44	0.76	0.3	0.41	0.58	0.28	0.33	0.45	0.34	0.29	0.38	0.34	0.27	0.27	0.28	0.2	0.1	0.35	0.1	0.08	0.33	0.39	0.82	0.61	0.49	0.76	0.64	0.53	0.61	0.67	0.53	0.46	0.61	0.55	0.36	0.6	0.59	0.26	0.63	0.58	0.06	0.55
717	3.585	0.58	0.84	0.48	0.37	0.83	0.36	0.44	0.76	0.3	0.41	0.58	0.28	0.33	0.45	0.34	0.29	0.38	0.34	0.26	0.27	0.29	0.19	0.1	0.35	0.09	0.08	0.33	0.38	0.82	0.61	0.48	0.76	0.64	0.52	0.61	0.67	0.53	0.46	0.61	0.55	0.36	0.6	0.59	0.26	0.63	0.58	0.06	0.55
718	3.59	0.58	0.84	0.48	0.37	0.83	0.36	0.44	0.76	0.3	0.41	0.58	0.28	0.32	0.45	0.34	0.29	0.38	0.34	0.26	0.27	0.29	0.18	0.1	0.35	0.08	0.09	0.33	0.38	0.82	0.61	0.48	0.76	0.64	0.52	0.61	0.67	0.53	0.46	0.61	0.55	0.36	0.6	0.59	0.26	0.63	0.58	0.06	0.55
719	3.595	0.57	0.84	0.47	0.36	0.82	0.36	0.43	0.76	0.3	0.4	0.58	0.28	0.32	0.45	0.34	0.29	0.38	0.34	0.25	0.27	0.29	0.17	0.1	0.35	0.07	0.09	0.33	0.38	0.82	0.61	0.48	0.76	0.64	0.52	0.61	0.67	0.52	0.46	0.61	0.54	0.36	0.6	0.59	0.26	0.63	0.58	0.06	0.55
720	3.6	0.57	0.84	0.47	0.36	0.82	0.36	0.43	0.76	0.3	0.4	0.58	0.28	0.32	0.45	0.34	0.28	0.38	0.34	0.25	0.27	0.29	0.17	0.1	0.35	0.06	0.09	0.33	0.37	0.82	0.61	0.47	0.76	0.64	0.51	0.61	0.67	0.52	0.46	0.61	0.54	0.36	0.6	0.59	0.26	0.63	0.58	0.06	0.55
721	3.605	0.57	0.84	0.47	0.35	0.82	0.36	0.42	0.75	0.3	0.4	0.58	0.28	0.31	0.45	0.34	0.28	0.38	0.34	0.24	0.27	0.29	0.16	0.1	0.35	0.05	0.09	0.33	0.37	0.82	0.61	0.47	0.76	0.64	0.51	0.61	0.67	0.52	0.46	0.61	0.54	0.36	0.6	0.58	0.25	0.63	0.58	0.06	0.55
722	3.61	0.56	0.83	0.47	0.35	0.82	0.36	0.42	0.75	0.3	0.39	0.57	0.28	0.31	0.45	0.34	0.28	0.38	0.34	0.24	0.27	0.29	0.15	0.1	0.35	0.05	0.09	0.33	0.37	0.82	0.61	0.47	0.76	0.64	0.51	0.61	0.67	0.52	0.46	0.61	0.54	0.36	0.6	0.58	0.25	0.63	0.58	0.07	0.55
723	3.615	0.56	0.83	0.47	0.35	0.82	0.36	0.42	0.75	0.3	0.39	0.57	0.28	0.31	0.45	0.34	0.27	0.38	0.34	0.23	0.27	0.29	0.14	0.1	0.35	0.04	0.1	0.33	0.36	0.81	0.61	0.46	0.76	0.64	0.51	0.61	0.67	0.51	0.46	0.61	0.54	0.36	0.6	0.58	0.25	0.63	0.57	0.07	0.55
724	3.62	0.55	0.83	0.47	0.34	0.82	0.36	0.41	0.75	0.3	0.39	0.57	0.28	0.3	0.44	0.34	0.27	0.38	0.34	0.23	0.27	0.29	0.14	0.1	0.35	0.03	0.1	0.33	0.36	0.81	0.61	0.46	0.76	0.64	0.5	0.61	0.67	0.51	0.46	0.61	0.53	0.36	0.6	0.58	0.25	0.63	0.57	0.07	0.55
725	3.625	0.55	0.83	0.47	0.34	0.82	0.36	0.41	0.75	0.3	0.38	0.57	0.28	0.3	0.44	0.34	0.27	0.38	0.34	0.22	0.27	0.29	0.13	0.1	0.35	0.03	0.1	0.33	0.35	0.81	0.61	0.46	0.76	0.64	0.5	0.61	0.67	0.51	0.46	0.61	0.53	0.36	0.6	0.58	0.25	0.63	0.57	0.07	0.54
726	3.63	0.55	0.83	0.47	0.33	0.82	0.36	0.41	0.75	0.3	0.38	0.57	0.28	0.3	0.44	0.34	0.26	0.38	0.34	0.22	0.27	0.29	0.13	0.1	0.35	0.02	0.1	0.34	0.35	0.81	0.61	0.45	0.76	0.64	0.5	0.61	0.67	0.51	0.45	0.61	0.53	0.36	0.6	0.58	0.25	0.63	0.57	0.07	0.54
727	3.635	0.54	0.83	0.47	0.33	0.82	0.36	0.4	0.75	0.3	0.37	0.57	0.28	0.29	0.44	0.34	0.26	0.37	0.34	0.22	0.26	0.29	0.12	0.1	0.35	0.01	0.1	0.34	0.35	0.81	0.61	0.45	0.76	0.64	0.49	0.61	0.67	0.5	0.45	0.61	0.53	0.36	0.6	0.57	0.25	0.63	0.57	0.07	0.54
728	3.64	0.54	0.83	0.47	0.33	0.82	0.36	0.4	0.75	0.3	0.37	0.57	0.28	0.29	0.44	0.34	0.26	0.37	0.34	0.21	0.26	0.29	0.11	0.1	0.35	0.01	0.1	0.34	0.34	0.81	0.61	0.44	0.76	0.64	0.49	0.61	0.67	0.5	0.45	0.61	0.52	0.36	0.6	0.57	0.26	0.63	0.57	0.07	0.54
729	3.645	0.53	0.83	0.47	0.32	0.82	0.36	0.39	0.75	0.3	0.36	0.57	0.28	0.29	0.44	0.34	0.25	0.37	0.34	0.21	0.26	0.29	0.11	0.11	0.35	0	0.1	0.34	0.34	0.81	0.61	0.44	0.75	0.64	0.49	0.61	0.67	0.5	0.45	0.61	0.52	0.36	0.6	0.57	0.26	0.63	0.57	0.07	0.54
730	3.65	0.53	0.83	0.47	0.32	0.82	0.36	0.39	0.75	0.3	0.36	0.57	0.28	0.28	0.44	0.34	0.25	0.37	0.34	0.21	0.26	0.29	0.1	0.1	0.35	0	0.1	0.34	0.34	0.81	0.61	0.44	0.75	0.64	0.48	0.61	0.67	0.5	0.45	0.61	0.52	0.36	0.6	0.57	0.26	0.63	0.57	0.07	0.54
731	3.655	0.53	0.83	0.47	0.31	0.82	0.36	0.39	0.75	0.3	0.35	0.57	0.28	0.28	0.44	0.34	0.24	0.37	0.34	0.2	0.26	0.29	0.1	0.1	0.36	-0.01	0.1	0.34	0.33	0.81	0.61	0.43	0.75	0.64	0.48	0.61	0.67	0.49	0.45	0.61	0.52	0.36	0.6	0.57	0.26	0.63	0.57	0.07	0.54
732	3.66	0.52	0.83	0.47	0.31	0.81	0.36	0.38	0.75	0.3	0.35	0.57	0.28	0.27	0.44	0.34	0.24	0.37	0.34	0.2	0.26	0.29	0.1	0.1	0.36	-0.01	0.1	0.34	0.33	0.81	0.61	0.43	0.75	0.64	0.48	0.61	0.67	0.49	0.45	0.61	0.52	0.36	0.6	0.57	0.26	0.63	0.57	0.07	0.54
733	3.665	0.52	0.83	0.47	0.31	0.81	0.36	0.38	0.75	0.3	0.34	0.57	0.28	0.27	0.44	0.34	0.24	0.37	0.34	0.19	0.26	0.29	0.09	0.1	0.36	-0.01	0.1	0.34	0.32	0.81	0.61	0.43	0.75	0.64	0.47	0.61	0.67	0.49	0.45	0.61	0.51	0.36	0.6	0.57	0.26	0.63	0.57	0.07	0.54
734	3.67	0.52	0.83	0.47	0.3	0.81	0.36	0.37	0.75	0.3	0.34	0.57	0.28	0.26	0.44	0.34	0.23	0.37	0.34	0.19	0.26	0.29	0.09	0.1	0.36	-0.02	0.1	0.34	0.32	0.81	0.61	0.42	0.75	0.64	0.47	0.61	0.67	0.48	0.45	0.61	0.51	0.36	0.6	0.57	0.26	0.63	0.57	0.07	0.54
735	3.675	0.51	0.83	0.47	0.3	0.81	0.36	0.37	0.74	0.3	0.33	0.57	0.28	0.26	0.44	0.34	0.23	0.37	0.34	0.19	0.26	0.29	0.09	0.1	0.36	-0.02	0.1	0.34	0.32	0.81	0.6	0.42	0.75	0.64	0.47	0.61	0.67	0.48	0.45	0.61	0.51	0.36	0.6	0.56	0.26	0.63	0.57	0.07	0.54
736	3.68	0.51	0.83	0.47	0.29	0.81	0.36	0.37	0.74	0.3	0.33	0.57	0.28	0.25	0.44	0.34	0.22	0.37	0.34	0.18	0.26	0.29	0.08	0.1	0.36	-0.02	0.1	0.34	0.31	0.81	0.6	0.41	0.75	0.64	0.46	0.61	0.67	0.48	0.45	0.61	0.51	0.36	0.6	0.56	0.26	0.63	0.57	0.07	0.54
737	3.685	0.5	0.83	0.47	0.29	0.81	0.35	0.36	0.74	0.3	0.32	0.57	0.28	0.25	0.44	0.34	0.22	0.37	0.34	0.18	0.26	0.29	0.08	0.1	0.36	-0.03	0.09	0.34	0.31	0.8	0.6	0.41	0.75	0.64	0.46	0.61	0.67	0.48	0.45	0.61	0.5	0.36	0.6	0.56	0.26	0.63	0.57	0.07	0.54
738	3.69	0.5	0.83	0.47	0.29	0.81	0.35	0.36	0.74	0.3	0.32	0.57	0.28	0.24	0.44	0.34	0.21	0.37	0.34	0.18	0.25	0.29	0.08	0.1	0.36	-0.03	0.09	0.34	0.3	0.8	0.6	0.41	0.75	0.64	0.46	0.61	0.67	0.47	0.45	0.61	0.5	0.36	0.6	0.56	0.26	0.63	0.57	0.07	0.54
739	3.695	0.49	0.82	0.47	0.28	0.81	0.35	0.35	0.74	0.3	0.31	0.56	0.28	0.24	0.44	0.34	0.21	0.37	0.34	0.17	0.25	0.29	0.07	0.09	0.36	-0.03	0.09	0.34	0.3	0.8	0.6	0.4	0.75	0.64	0.45	0.61	0.67	0.47	0.45	0.61	0.5	0.36	0.6	0.56	0.26	0.63	0.57	0.07	0.54
740	3.7	0.49	0.82	0.47	0.28	0.81	0.35	0.35	0.74	0.3	0.31	0.56	0.28	0.23	0.44	0.34	0.2	0.37	0.34	0.17	0.25	0.29	0.07	0.09	0.36	-0.03	0.09	0.34	0.29	0.8	0.6	0.4	0.75	0.64	0.45	0.61	0.67	0.47	0.45	0.61	0.5	0.36	0.6	0.55	0.26	0.63	0.57	0.07	0.54
741	3.705	0.49	0.82	0.47	0.27	0.81	0.35	0.34	0.74	0.3	0.3	0.56	0.27	0.23	0.44	0.34	0.2	0.37	0.34	0.16	0.25	0.29	0.07	0.09	0.36	-0.04	0.09	0.34	0.29	0.8	0.6	0.39	0.75	0.64	0.45	0.61	0.67	0.46	0.45	0.61	0.49	0.36	0.6	0.55	0.26	0.63	0.57	0.07	0.54
742	3.71	0.48	0.82	0.47	0.27	0.81	0.35	0.34	0.74	0.29	0.3	0.56	0.27	0.22	0.44	0.34	0.19	0.36	0.34	0.16	0.25	0.29	0.07	0.09	0.36	-0.04	0.08	0.34	0.29	0.8	0.6	0.39	0.75	0.64	0.44	0.61	0.67	0.46	0.45	0.61	0.49	0.36	0.6	0.55	0.26	0.63	0.57	0.07	0.54
743	3.715	0.48	0.82	0.47	0.26	0.81	0.35	0.34	0.74	0.29	0.3	0.56	0.27	0.22	0.44	0.34	0.19	0.36	0.34	0.16	0.25	0.29	0.06	0.09	0.36	-0.04	0.08	0.34	0.28	0.8	0.6	0.39	0.75	0.64	0.44	0.61	0.67	0.46	0.45	0.61	0.49	0.36	0.6	0.55	0.26	0.63	0.57	0.07	0.54
744	3.72	0.47	0.82	0.47	0.26	0.81	0.35	0.33	0.74	0.29	0.29	0.56	0.27	0.22	0.44	0.34	0.19	0.36	0.34	0.15	0.25	0.29	0.06	0.08	0.36	-0.04	0.08	0.35	0.28	0.8	0.6	0.39	0.75	0.64	0.43	0.61	0.67	0.46	0.45	0.61	0.49	0.36	0.6	0.55	0.26	0.63	0.57	0.07	0.54
745	3.725	0.47	0.82	0.47	0.26	0.81	0.35	0.33	0.74	0.29	0.29	0.56	0.27	0.21	0.43	0.34	0.18	0.36	0.34	0.15	0.25	0.29	0.06	0.08	0.36	-0.04	0.07	0.35	0.27	0.8	0.6	0.38	0.75	0.64	0.43	0.61	0.67	0.45	0.45	0.61	0.48	0.36	0.6	0.54	0.26	0.63	0.57	0.07	0.54
746	3.73	0.46	0.82	0.46	0.25	0.81	0.35	0.32	0.74	0.29	0.28	0.56	0.27	0.21	0.43	0.34	0.18	0.36	0.34	0.15	0.25	0.29	0.06	0.08	0.36	-0.05	0.07	0.35	0.27	0.8	0.6	0.38	0.75	0.63	0.43	0.61	0.67	0.45	0.45	0.61	0.48	0.36	0.6	0.54	0.26	0.63	0.57	0.07	0.54
747	3.735	0.46	0.82	0.46	0.25	0.81	0.35	0.32	0.74	0.29	0.28	0.56	0.27	0.2	0.43	0.34	0.17	0.36	0.34	0.14	0.24	0.3	0.06	0.08	0.36	-0.05	0.07	0.35	0.26	0.8	0.6	0.37	0.75	0.63	0.42	0.61	0.66	0.45	0.45	0.61	0.48	0.36	0.6	0.54	0.26	0.63	0.57	0.08	0.55
748	3.74	0.45	0.82	0.46	0.24	0.8	0.35	0.31	0.74	0.29	0.27	0.56	0.27	0.2	0.43	0.34	0.17	0.36	0.34	0.14	0.24	0.3	0.06	0.08	0.37	-0.05	0.07	0.35	0.26	0.8	0.6	0.37	0.75	0.63	0.42	0.61	0.66	0.44	0.45	0.61	0.48	0.36	0.6	0.54	0.26	0.63	0.56	0.08	0.55
749	3.745	0.45	0.82	0.46	0.24	0.8	0.35	0.31	0.74	0.29	0.27	0.56	0.27	0.19	0.43	0.34	0.16	0.36	0.34	0.14	0.24	0.3	0.06	0.07	0.37	-0.05	0.06	0.35	0.26	0.8	0.6	0.36	0.75	0.63	0.42	0.61	0.66	0.44	0.45	0.61	0.47	0.36	0.6	0.54	0.27	0.63	0.56	0.08	0.55
750	3.75	0.45	0.82	0.46	0.23	0.8	0.35	0.3	0.73	0.29	0.26	0.56	0.27	0.19	0.43	0.34	0.16	0.36	0.34	0.13	0.24	0.3	0.05	0.07	0.37	-0.05	0.06	0.35	0.25	0.8	0.6	0.36	0.75	0.63	0.41	0.61	0.66	0.44	0.45	0.61	0.47	0.36	0.6	0.54	0.27	0.63	0.56	0.08	0.55
751	3.755	0.44	0.82	0.46	0.23	0.8	0.35	0.3	0.73	0.29	0.26	0.56	0.27	0.18	0.43	0.34	0.15	0.36	0.34	0.13	0.24	0.3	0.05	0.07	0.37	-0.05	0.06	0.35	0.25	0.8	0.6	0.35	0.75	0.63	0.41	0.61	0.66	0.43	0.45	0.61	0.47	0.36	0.6	0.53	0.27	0.63	0.56	0.08	0.55
752	3.76	0.43	0.82	0.46	0.22	0.8	0.35	0.29	0.73	0.29	0.25	0.56	0.27	0.18	0.43	0.34	0.15	0.36	0.34	0.13	0.24	0.3	0.05	0.07	0.37	-0.05	0.06	0.36	0.24	0.8	0.6	0.35	0.75	0.63	0.41	0.61	0.66	0.43	0.45	0.61	0.46	0.36	0.6	0.53	0.27	0.63	0.56	0.08	0.55
753	3.765	0.43	0.82	0.46	0.22	0.8	0.35	0.29	0.73	0.29	0.25	0.56	0.27	0.17	0.43	0.34	0.15	0.35	0.34	0.12	0.24	0.3	0.05	0.07	0.37	-0.06	0.05	0.36	0.24	0.8	0.6	0.34	0.74	0.63	0.4	0.61	0.66	0.43	0.45	0.61	0.46	0.36	0.6	0.53	0.27	0.63	0.56	0.08	0.55
754	3.77	0.43	0.81	0.46	0.21	0.8	0.35	0.28	0.73	0.29	0.25	0.55	0.27	0.17	0.43	0.34	0.14	0.35	0.34	0.12	0.24	0.3	0.04	0.07	0.37	-0.06	0.05	0.36	0.23	0.8	0.6	0.34	0.74	0.63	0.4	0.61	0.66	0.42	0.45	0.61	0.46	0.36	0.6	0.53	0.27	0.63	0.56	0.08	0.55
755	3.775	0.42	0.81	0.46	0.2	0.8	0.35	0.28	0.73	0.29	0.24	0.55	0.27	0.17	0.43	0.34	0.14	0.35	0.34	0.11	0.23	0.3	0.04	0.07	0.37	-0.06	0.05	0.36	0.23	0.8	0.6	0.33	0.74	0.63	0.39	0.61	0.66	0.42	0.45	0.61	0.45	0.36	0.6	0.52	0.27	0.63	0.56	0.08	0.55
756	3.78	0.41	0.81	0.46	0.2	0.8	0.35	0.27	0.73	0.29	0.24	0.55	0.27	0.16	0.43	0.34	0.14	0.35	0.34	0.11	0.23	0.3	0.04	0.07	0.37	-0.06	0.05	0.36	0.22	0.79	0.59	0.33	0.74	0.63	0.39	0.61	0.66	0.41	0.45	0.61	0.45	0.37	0.6	0.52	0.27	0.63	0.56	0.08	0.55
757	3.785	0.41	0.81	0.46	0.19	0.8	0.35	0.26	0.73	0.29	0.23	0.55	0.27	0.16	0.43	0.34	0.13	0.35	0.34	0.1	0.23	0.3	0.04	0.07	0.37	-0.06	0.04	0.36	0.22	0.79	0.59	0.32	0.74	0.63	0.38	0.61	0.66	0.41	0.45	0.61	0.45	0.37	0.6	0.52	0.27	0.63	0.56	0.09	0.55
758	3.79	0.4	0.81	0.45	0.19	0.8	0.35	0.26	0.73	0.29	0.23	0.55	0.27	0.16	0.43	0.34	0.13	0.35	0.34	0.1	0.23	0.3	0.03	0.07	0.37	-0.06	0.04	0.36	0.21	0.79	0.59	0.32	0.74	0.63	0.38	0.61	0.66	0.41	0.45	0.61	0.44	0.37	0.6	0.51	0.27	0.63	0.56	0.09	0.55
759	3.795	0.4	0.81	0.45	0.18	0.8	0.35	0.25	0.73	0.29	0.23	0.55	0.27	0.15	0.43	0.34	0.12	0.35	0.34	0.09	0.24	0.3	0.03	0.07	0.37	-0.07	0.04	0.36	0.21	0.79	0.59	0.31	0.74	0.63	0.38	0.61	0.66	0.4	0.45	0.61	0.44	0.37	0.6	0.51	0.27	0.64	0.56	0.09	0.55
760	3.8	0.39	0.81	0.45	0.18	0.8	0.34	0.25	0.73	0.29	0.22	0.55	0.27	0.15	0.43	0.34	0.12	0.35	0.34	0.09	0.24	0.3	0.03	0.07	0.37	-0.07	0.04	0.36	0.2	0.79	0.59	0.31	0.74	0.63	0.37	0.61	0.66	0.4	0.45	0.61	0.44	0.37	0.6	0.51	0.28	0.64	0.55	0.09	0.55
761	3.805	0.39	0.81	0.45	0.17	0.8	0.34	0.24	0.73	0.28	0.22	0.55	0.27	0.14	0.43	0.34	0.11	0.35	0.34	0.09	0.24	0.3	0.03	0.07	0.37	-0.07	0.03	0.36	0.2	0.79	0.59	0.31	0.74	0.63	0.37	0.61	0.66	0.39	0.45	0.61	0.43	0.37	0.6	0.5	0.28	0.64	0.55	0.09	0.55
762	3.81	0.38	0.81	0.45	0.17	0.8	0.34	0.24	0.74	0.28	0.21	0.55	0.27	0.14	0.43	0.34	0.11	0.35	0.34	0.08	0.24	0.3	0.03	0.07	0.37	-0.07	0.03	0.36	0.19	0.79	0.59	0.3	0.74	0.63	0.36	0.61	0.66	0.39	0.45	0.61	0.43	0.37	0.6	0.5	0.28	0.64	0.55	0.09	0.55
763	3.815	0.38	0.81	0.45	0.16	0.8	0.34	0.23	0.74	0.28	0.21	0.56	0.27	0.13	0.43	0.33	0.1	0.36	0.34	0.08	0.24	0.3	0.03	0.07	0.37	-0.07	0.03	0.36	0.19	0.79	0.59	0.29	0.74	0.62	0.35	0.61	0.66	0.38	0.45	0.61	0.42	0.37	0.6	0.5	0.28	0.64	0.55	0.09	0.55
764	3.82	0.37	0.81	0.45	0.16	0.8	0.34	0.23	0.74	0.28	0.21	0.56	0.27	0.13	0.43	0.33	0.1	0.36	0.34	0.07	0.24	0.3	0.03	0.07	0.37	-0.07	0.03	0.36	0.18	0.79	0.59	0.29	0.74	0.62	0.35	0.61	0.65	0.38	0.45	0.61	0.42	0.37	0.6	0.49	0.28	0.64	0.55	0.1	0.55
765	3.825	0.37	0.81	0.45	0.15	0.8	0.34	0.22	0.74	0.28	0.2	0.56	0.27	0.12	0.43	0.33	0.09	0.36	0.34	0.07	0.24	0.3	0.02	0.07	0.37	-0.07	0.03	0.36	0.18	0.79	0.59	0.28	0.74	0.62	0.34	0.61	0.65	0.37	0.45	0.61	0.41	0.37	0.6	0.49	0.28	0.64	0.55	0.1	0.55
766	3.83	0.36	0.81	0.45	0.15	0.8	0.34	0.22	0.74	0.28	0.2	0.56	0.27	0.12	0.43	0.33	0.09	0.36	0.34	0.06	0.24	0.3	0.02	0.07	0.37	-0.07	0.03	0.36	0.17	0.79	0.59	0.28	0.74	0.62	0.34	0.61	0.65	0.37	0.45	0.61	0.41	0.37	0.6	0.48	0.28	0.64	0.55	0.1	0.55
767	3.835	0.36	0.82	0.45	0.15	0.8	0.34	0.21	0.74	0.28	0.19	0.56	0.26	0.11	0.43	0.33	0.09	0.36	0.34	0.06	0.24	0.29	0.02	0.07	0.37	-0.07	0.03	0.36	0.17	0.79	0.59	0.27	0.74	0.62	0.33	0.61	0.65	0.36	0.45	0.61	0.4	0.37	0.6	0.48	0.28	0.64	0.54	0.1	0.55
768	3.84	0.35	0.82	0.45	0.14	0.8	0.34	0.21	0.74	0.28	0.18	0.56	0.26	0.1	0.43	0.33	0.08	0.36	0.33	0.06	0.24	0.29	0.02	0.07	0.37	-0.07	0.03	0.36	0.16	0.79	0.59	0.27	0.74	0.62	0.33	0.61	0.65	0.36	0.45	0.61	0.4	0.37	0.6	0.47	0.28	0.64	0.54	0.1	0.56
769	3.845	0.35	0.82	0.45	0.14	0.8	0.34	0.21	0.74	0.28	0.18	0.56	0.26	0.1	0.43	0.33	0.08	0.36	0.33	0.05	0.24	0.29	0.02	0.07	0.37	-0.07	0.03	0.36	0.16	0.79	0.58	0.26	0.74	0.62	0.32	0.61	0.65	0.35	0.45	0.61	0.39	0.37	0.6	0.47	0.28	0.64	0.54	0.11	0.56
770	3.85	0.34	0.82	0.45	0.13	0.81	0.34	0.2	0.74	0.28	0.17	0.56	0.26	0.09	0.44	0.33	0.07	0.36	0.33	0.05	0.24	0.29	0.02	0.07	0.37	-0.07	0.03	0.36	0.15	0.79	0.58	0.26	0.74	0.62	0.32	0.61	0.65	0.34	0.45	0.61	0.39	0.37	0.6	0.47	0.29	0.64	0.54	0.11	0.56
771	3.855	0.34	0.82	0.45	0.13	0.81	0.34	0.2	0.74	0.28	0.17	0.56	0.26	0.09	0.44	0.33	0.07	0.36	0.33	0.05	0.24	0.29	0.02	0.07	0.37	-0.07	0.03	0.36	0.15	0.79	0.58	0.25	0.74	0.62	0.31	0.61	0.65	0.34	0.45	0.61	0.38	0.37	0.6	0.46	0.29	0.64	0.53	0.11	0.56
772	3.86	0.34	0.82	0.45	0.12	0.81	0.33	0.19	0.74	0.28	0.16	0.56	0.26	0.08	0.44	0.33	0.06	0.36	0.33	0.05	0.24	0.29	0.02	0.07	0.37	-0.07	0.03	0.36	0.14	0.79	0.58	0.25	0.74	0.62	0.31	0.61	0.65	0.33	0.45	0.61	0.37	0.37	0.6	0.46	0.29	0.64	0.53	0.11	0.56
773	3.865	0.33	0.82	0.45	0.12	0.81	0.33	0.19	0.74	0.28	0.15	0.57	0.26	0.08	0.44	0.32	0.06	0.36	0.33	0.04	0.24	0.29	0.02	0.07	0.37	-0.07	0.03	0.36	0.14	0.79	0.58	0.24	0.74	0.62	0.3	0.61	0.65	0.33	0.45	0.61	0.37	0.37	0.6	0.45	0.29	0.64	0.53	0.11	0.56
774	3.87	0.33	0.82	0.45	0.11	0.81	0.33	0.19	0.75	0.28	0.15	0.57	0.26	0.08	0.44	0.32	0.06	0.36	0.33	0.04	0.24	0.29	0.02	0.07	0.37	-0.07	0.03	0.36	0.13	0.8	0.58	0.24	0.74	0.62	0.3	0.61	0.65	0.32	0.45	0.61	0.36	0.37	0.6	0.45	0.29	0.64	0.53	0.12	0.56
775	3.875	0.32	0.82	0.45	0.11	0.81	0.33	0.18	0.75	0.27	0.14	0.57	0.26	0.07	0.44	0.32	0.05	0.36	0.33	0.04	0.24	0.29	0.02	0.07	0.37	-0.07	0.03	0.36	0.13	0.8	0.58	0.23	0.74	0.62	0.29	0.61	0.65	0.31	0.45	0.61	0.36	0.37	0.61	0.44	0.29	0.64	0.52	0.12	0.56
776	3.88	0.32	0.82	0.45	0.1	0.81	0.33	0.18	0.75	0.27	0.14	0.57	0.25	0.07	0.44	0.32	0.05	0.36	0.33	0.04	0.24	0.29	0.02	0.07	0.37	-0.07	0.02	0.36	0.12	0.8	0.58	0.23	0.74	0.62	0.29	0.61	0.65	0.31	0.45	0.61	0.35	0.37	0.61	0.43	0.29	0.64	0.52	0.12	0.56
777	3.885	0.31	0.82	0.45	0.1	0.81	0.33	0.17	0.75	0.27	0.13	0.57	0.25	0.06	0.44	0.32	0.05	0.36	0.33	0.03	0.24	0.29	0.02	0.07	0.37	-0.07	0.02	0.36	0.12	0.8	0.58	0.22	0.74	0.62	0.28	0.61	0.65	0.3	0.45	0.61	0.34	0.37	0.61	0.43	0.29	0.65	0.52	0.12	0.56
778	3.89	0.31	0.82	0.45	0.1	0.81	0.33	0.17	0.75	0.27	0.13	0.57	0.25	0.06	0.44	0.32	0.05	0.36	0.33	0.03	0.24	0.29	0.02	0.07	0.37	-0.07	0.02	0.36	0.11	0.8	0.58	0.22	0.74	0.62	0.27	0.61	0.65	0.29	0.45	0.61	0.34	0.37	0.61	0.42	0.3	0.65	0.51	0.13	0.56
779	3.895	0.3	0.82	0.45	0.09	0.81	0.33	0.16	0.75	0.27	0.13	0.57	0.25	0.06	0.44	0.32	0.04	0.36	0.33	0.03	0.24	0.29	0.02	0.07	0.37	-0.07	0.02	0.36	0.11	0.8	0.57	0.21	0.74	0.62	0.27	0.61	0.64	0.29	0.45	0.61	0.33	0.37	0.61	0.42	0.3	0.65	0.51	0.13	0.56
780	3.9	0.3	0.82	0.45	0.09	0.81	0.33	0.16	0.75	0.27	0.12	0.57	0.25	0.06	0.44	0.32	0.04	0.36	0.33	0.03	0.24	0.29	0.02	0.07	0.37	-0.07	0.02	0.36	0.1	0.8	0.57	0.21	0.75	0.62	0.26	0.61	0.64	0.28	0.46	0.61	0.32	0.37	0.61	0.41	0.3	0.65	0.51	0.13	0.56
781	3.905	0.29	0.83	0.45	0.08	0.82	0.33	0.15	0.75	0.27	0.12	0.57	0.25	0.05	0.44	0.32	0.04	0.36	0.33	0.03	0.24	0.29	0.02	0.07	0.37	-0.07	0.02	0.36	0.1	0.8	0.57	0.2	0.75	0.62	0.26	0.61	0.64	0.27	0.45	0.61	0.32	0.37	0.61	0.41	0.3	0.65	0.5	0.14	0.56
782	3.91	0.29	0.83	0.45	0.08	0.82	0.32	0.15	0.75	0.27	0.12	0.57	0.25	0.05	0.44	0.32	0.04	0.36	0.32	0.03	0.24	0.29	0.02	0.07	0.37	-0.07	0.02	0.36	0.09	0.8	0.57	0.2	0.75	0.62	0.25	0.61	0.64	0.27	0.45	0.61	0.31	0.37	0.61	0.4	0.3	0.65	0.5	0.14	0.56
783	3.915	0.28	0.83	0.44	0.07	0.82	0.32	0.15	0.75	0.27	0.11	0.57	0.25	0.05	0.44	0.32	0.04	0.36	0.32	0.03	0.24	0.29	0.02	0.07	0.37	-0.07	0.02	0.36	0.09	0.8	0.57	0.19	0.75	0.62	0.25	0.61	0.64	0.26	0.45	0.61	0.3	0.37	0.61	0.39	0.3	0.65	0.49	0.14	0.56
784	3.92	0.28	0.83	0.44	0.07	0.82	0.32	0.14	0.75	0.27	0.11	0.57	0.25	0.05	0.44	0.32	0.03	0.36	0.32	0.03	0.24	0.29	0.02	0.07	0.37	-0.07	0.02	0.36	0.09	0.8	0.57	0.19	0.75	0.61	0.24	0.61	0.64	0.25	0.45	0.62	0.29	0.37	0.61	0.39	0.3	0.65	0.49	0.15	0.56
785	3.925	0.28	0.83	0.44	0.06	0.82	0.32	0.14	0.75	0.27	0.11	0.57	0.25	0.05	0.44	0.32	0.03	0.36	0.32	0.03	0.24	0.28	0.02	0.07	0.37	-0.07	0.02	0.36	0.08	0.8	0.57	0.19	0.75	0.61	0.24	0.61	0.64	0.25	0.45	0.62	0.29	0.37	0.62	0.38	0.31	0.65	0.49	0.15	0.56
786	3.93	0.27	0.83	0.44	0.06	0.82	0.32	0.13	0.75	0.27	0.11	0.58	0.25	0.05	0.44	0.32	0.03	0.36	0.32	0.03	0.24	0.28	0.02	0.06	0.37	-0.07	0.02	0.36	0.08	0.8	0.57	0.18	0.75	0.61	0.23	0.61	0.64	0.24	0.45	0.62	0.28	0.37	0.62	0.37	0.31	0.65	0.48	0.15	0.56
787	3.935	0.27	0.83	0.44	0.06	0.82	0.32	0.13	0.76	0.27	0.1	0.58	0.25	0.05	0.44	0.32	0.03	0.36	0.32	0.03	0.24	0.28	0.02	0.06	0.37	-0.07	0.02	0.36	0.07	0.8	0.57	0.18	0.75	0.61	0.23	0.61	0.64	0.23	0.45	0.62	0.27	0.37	0.62	0.37	0.31	0.65	0.47	0.15	0.57
788	3.94	0.26	0.83	0.44	0.05	0.82	0.32	0.12	0.76	0.26	0.1	0.58	0.25	0.04	0.44	0.32	0.03	0.36	0.32	0.03	0.24	0.28	0.02	0.06	0.37	-0.07	0.02	0.36	0.07	0.81	0.57	0.17	0.75	0.61	0.22	0.61	0.64	0.22	0.45	0.62	0.26	0.37	0.62	0.36	0.31	0.65	0.47	0.16	0.57
789	3.945	0.26	0.83	0.44	0.05	0.82	0.32	0.12	0.76	0.26	0.1	0.58	0.25	0.04	0.44	0.32	0.03	0.36	0.32	0.02	0.24	0.28	0.02	0.06	0.37	-0.07	0.02	0.36	0.07	0.81	0.57	0.17	0.75	0.61	0.22	0.61	0.64	0.22	0.45	0.62	0.25	0.37	0.62	0.35	0.31	0.65	0.46	0.16	0.57
790	3.95	0.25	0.83	0.44	0.04	0.82	0.32	0.11	0.76	0.26	0.1	0.58	0.25	0.04	0.44	0.31	0.03	0.36	0.32	0.02	0.24	0.28	0.02	0.06	0.37	-0.07	0.02	0.36	0.06	0.81	0.57	0.16	0.75	0.61	0.21	0.61	0.64	0.21	0.45	0.62	0.25	0.37	0.62	0.34	0.31	0.65	0.46	0.16	0.57
791	3.955	0.25	0.83	0.44	0.04	0.82	0.32	0.11	0.76	0.26	0.1	0.58	0.25	0.04	0.44	0.31	0.03	0.36	0.32	0.02	0.24	0.28	0.02	0.06	0.37	-0.07	0.02	0.36	0.06	0.81	0.57	0.16	0.75	0.61	0.2	0.61	0.64	0.2	0.45	0.62	0.24	0.37	0.62	0.34	0.31	0.65	0.45	0.17	0.57
792	3.96	0.25	0.83	0.44	0.03	0.82	0.32	0.11	0.76	0.26	0.1	0.58	0.25	0.04	0.44	0.31	0.03	0.36	0.32	0.02	0.24	0.28	0.02	0.06	0.37	-0.07	0.02	0.36	0.05	0.81	0.57	0.16	0.75	0.61	0.2	0.61	0.64	0.19	0.45	0.62	0.23	0.37	0.62	0.33	0.31	0.65	0.45	0.17	0.57
793	3.965	0.24	0.84	0.43	0.03	0.82	0.32	0.1	0.76	0.26	0.09	0.58	0.25	0.04	0.44	0.31	0.02	0.36	0.32	0.02	0.24	0.28	0.02	0.07	0.37	-0.07	0.02	0.36	0.05	0.81	0.56	0.15	0.75	0.61	0.19	0.61	0.64	0.19	0.45	0.62	0.22	0.37	0.62	0.32	0.31	0.65	0.44	0.17	0.57
794	3.97	0.24	0.84	0.43	0.03	0.82	0.32	0.1	0.76	0.26	0.09	0.58	0.25	0.04	0.44	0.31	0.02	0.36	0.32	0.02	0.24	0.28	0.02	0.07	0.37	-0.07	0.02	0.36	0.05	0.81	0.56	0.15	0.75	0.61	0.19	0.61	0.64	0.18	0.45	0.62	0.21	0.37	0.62	0.31	0.32	0.66	0.43	0.17	0.57
795	3.975	0.24	0.84	0.43	0.02	0.82	0.32	0.1	0.76	0.26	0.09	0.58	0.25	0.04	0.44	0.31	0.02	0.36	0.32	0.02	0.24	0.28	0.02	0.07	0.37	-0.07	0.02	0.36	0.04	0.81	0.56	0.14	0.75	0.61	0.18	0.61	0.64	0.17	0.45	0.62	0.21	0.37	0.62	0.31	0.32	0.66	0.43	0.18	0.57
796	3.98	0.23	0.84	0.43	0.02	0.83	0.32	0.09	0.76	0.26	0.09	0.58	0.25	0.03	0.44	0.31	0.02	0.36	0.32	0.02	0.24	0.28	0.02	0.07	0.37	-0.07	0.02	0.36	0.04	0.81	0.56	0.14	0.76	0.61	0.17	0.61	0.64	0.16	0.45	0.62	0.2	0.37	0.63	0.3	0.32	0.66	0.42	0.18	0.57
797	3.985	0.23	0.84	0.43	0.02	0.83	0.32	0.09	0.76	0.26	0.09	0.58	0.25	0.03	0.44	0.31	0.02	0.36	0.32	0.02	0.24	0.28	0.02	0.07	0.37	-0.07	0.02	0.36	0.04	0.81	0.56	0.14	0.76	0.61	0.17	0.61	0.64	0.16	0.45	0.63	0.19	0.37	0.63	0.29	0.32	0.66	0.41	0.18	0.57
798	3.99	0.22	0.84	0.43	0.01	0.83	0.32	0.09	0.76	0.26	0.08	0.58	0.25	0.03	0.44	0.31	0.02	0.36	0.32	0.02	0.24	0.28	0.02	0.07	0.37	-0.07	0.02	0.36	0.03	0.81	0.56	0.13	0.76	0.61	0.16	0.61	0.64	0.15	0.45	0.63	0.18	0.37	0.63	0.28	0.32	0.66	0.41	0.19	0.57
799	3.995	0.22	0.84	0.43	0.01	0.83	0.32	0.08	0.76	0.26	0.08	0.58	0.25	0.03	0.44	0.31	0.02	0.36	0.32	0.02	0.24	0.28	0.02	0.07	0.37	-0.07	0.02	0.36	0.03	0.81	0.56	0.13	0.76	0.61	0.16	0.61	0.65	0.14	0.45	0.63	0.17	0.37	0.63	0.27	0.32	0.66	0.4	0.19	0.57
800	4	0.22	0.84	0.43	0	0.83	0.32	0.08	0.76	0.26	0.08	0.58	0.25	0.03	0.44	0.31	0.02	0.36	0.32	0.02	0.24	0.28	0.02	0.07	0.37	-0.07	0.02	0.36	0.02	0.82	0.56	0.12	0.76	0.61	0.15	0.61	0.65	0.13	0.45	0.63	0.16	0.37	0.63	0.27	0.32	0.66	0.39	0.19	0.57
801	4.005	0.21	0.84	0.43	0	0.83	0.32	0.08	0.76	0.26	0.08	0.58	0.25	0.03	0.44	0.31	0.02	0.36	0.32	0.02	0.24	0.28	0.02	0.07	0.37	-0.07	0.02	0.36	0.02	0.82	0.56	0.12	0.76	0.6	0.14	0.61	0.65	0.13	0.45	0.63	0.16	0.37	0.63	0.26	0.33	0.66	0.38	0.19	0.57
802	4.01	0.21	0.84	0.43	0	0.83	0.32	0.07	0.76	0.26	0.07	0.58	0.25	0.02	0.44	0.31	0.02	0.36	0.32	0.02	0.24	0.28	0.02	0.07	0.37	-0.07	0.02	0.36	0.02	0.82	0.56	0.12	0.76	0.6	0.14	0.61	0.65	0.12	0.45	0.63	0.15	0.37	0.63	0.25	0.33	0.66	0.38	0.19	0.57
803	4.015	0.21	0.84	0.43	-0.01	0.83	0.32	0.07	0.76	0.26	0.07	0.58	0.25	0.02	0.44	0.31	0.02	0.36	0.32	0.02	0.24	0.28	0.02	0.07	0.37	-0.07	0.02	0.36	0.01	0.82	0.56	0.11	0.76	0.6	0.13	0.61	0.65	0.11	0.45	0.63	0.14	0.38	0.63	0.24	0.33	0.66	0.37	0.2	0.57
804	4.02	0.2	0.84	0.43	-0.01	0.83	0.32	0.07	0.76	0.26	0.07	0.58	0.25	0.02	0.44	0.31	0.01	0.36	0.32	0.02	0.24	0.28	0.02	0.07	0.37	-0.07	0.02	0.36	0.01	0.82	0.56	0.11	0.76	0.6	0.13	0.61	0.65	0.1	0.45	0.63	0.13	0.38	0.63	0.24	0.33	0.66	0.36	0.2	0.57
805	4.025	0.2	0.84	0.43	-0.01	0.83	0.32	0.06	0.76	0.26	0.06	0.58	0.25	0.02	0.44	0.31	0.01	0.36	0.32	0.02	0.24	0.28	0.02	0.07	0.37	-0.07	0.02	0.36	0.01	0.82	0.56	0.11	0.76	0.6	0.12	0.61	0.65	0.1	0.46	0.63	0.12	0.38	0.63	0.23	0.33	0.66	0.35	0.2	0.57
806	4.03	0.2	0.84	0.43	-0.02	0.83	0.32	0.06	0.76	0.26	0.06	0.58	0.25	0.02	0.44	0.31	0.01	0.36	0.32	0.02	0.24	0.28	0.02	0.07	0.37	-0.07	0.02	0.36	0	0.82	0.56	0.1	0.76	0.6	0.11	0.61	0.65	0.09	0.46	0.63	0.11	0.38	0.63	0.22	0.34	0.66	0.34	0.2	0.57
807	4.035	0.19	0.84	0.43	-0.02	0.83	0.31	0.06	0.76	0.26	0.06	0.58	0.24	0.02	0.44	0.31	0.01	0.36	0.32	0.02	0.24	0.28	0.02	0.07	0.37	-0.07	0.02	0.36	0	0.82	0.56	0.1	0.76	0.6	0.11	0.61	0.65	0.08	0.46	0.63	0.11	0.38	0.63	0.21	0.34	0.66	0.33	0.2	0.57
808	4.04	0.19	0.84	0.43	-0.02	0.83	0.31	0.06	0.76	0.26	0.06	0.58	0.24	0.02	0.44	0.31	0.01	0.36	0.32	0.02	0.24	0.28	0.02	0.07	0.37	-0.07	0.02	0.36	-0.01	0.82	0.56	0.09	0.76	0.6	0.1	0.61	0.65	0.07	0.46	0.63	0.1	0.38	0.63	0.2	0.34	0.66	0.32	0.2	0.57
809	4.045	0.19	0.84	0.43	-0.03	0.83	0.31	0.05	0.76	0.26	0.05	0.58	0.24	0.01	0.44	0.31	0.01	0.36	0.32	0.02	0.24	0.28	0.02	0.07	0.37	-0.07	0.02	0.36	-0.01	0.82	0.56	0.09	0.76	0.6	0.1	0.61	0.65	0.06	0.46	0.63	0.09	0.38	0.63	0.19	0.34	0.66	0.32	0.2	0.57
810	4.05	0.18	0.84	0.43	-0.03	0.83	0.31	0.05	0.76	0.26	0.05	0.58	0.24	0.01	0.44	0.31	0.01	0.36	0.32	0.02	0.24	0.28	0.02	0.07	0.37	-0.07	0.02	0.36	-0.01	0.82	0.56	0.09	0.76	0.6	0.09	0.61	0.65	0.06	0.46	0.63	0.08	0.38	0.63	0.18	0.34	0.66	0.31	0.2	0.57
811	4.055	0.18	0.84	0.43	-0.03	0.83	0.31	0.05	0.76	0.26	0.05	0.58	0.24	0.01	0.44	0.31	0.01	0.36	0.32	0.02	0.24	0.28	0.02	0.07	0.37	-0.07	0.02	0.36	-0.02	0.82	0.56	0.08	0.77	0.6	0.09	0.61	0.65	0.05	0.46	0.63	0.07	0.38	0.63	0.17	0.34	0.66	0.3	0.2	0.57
812	4.06	0.18	0.85	0.43	-0.04	0.83	0.31	0.04	0.76	0.26	0.05	0.58	0.24	0.01	0.44	0.31	0.01	0.36	0.32	0.02	0.24	0.28	0.02	0.07	0.37	-0.07	0.02	0.36	-0.02	0.82	0.56	0.08	0.77	0.6	0.08	0.61	0.65	0.04	0.46	0.63	0.06	0.38	0.63	0.17	0.34	0.66	0.29	0.2	0.57
813	4.065	0.17	0.85	0.43	-0.04	0.83	0.31	0.04	0.76	0.26	0.04	0.58	0.24	0.01	0.44	0.31	0.01	0.36	0.32	0.02	0.24	0.28	0.02	0.07	0.37	-0.07	0.02	0.36	-0.02	0.82	0.56	0.08	0.77	0.6	0.07	0.61	0.65	0.03	0.46	0.63	0.05	0.38	0.63	0.16	0.34	0.66	0.28	0.2	0.57
814	4.07	0.17	0.85	0.43	-0.04	0.83	0.31	0.04	0.76	0.26	0.04	0.58	0.24	0.01	0.44	0.31	0.01	0.36	0.32	0.02	0.24	0.28	0.02	0.07	0.37	-0.07	0.02	0.36	-0.03	0.82	0.56	0.07	0.77	0.6	0.07	0.61	0.65	0.03	0.46	0.63	0.05	0.38	0.63	0.15	0.34	0.66	0.27	0.2	0.57
815	4.075	0.17	0.85	0.43	-0.05	0.83	0.31	0.03	0.76	0.26	0.04	0.58	0.24	0.01	0.44	0.31	0.01	0.36	0.32	0.02	0.24	0.28	0.02	0.07	0.37	-0.07	0.02	0.36	-0.03	0.82	0.56	0.07	0.77	0.61	0.06	0.61	0.65	0.02	0.46	0.63	0.04	0.38	0.63	0.14	0.34	0.66	0.26	0.2	0.57
816	4.08	0.16	0.85	0.43	-0.05	0.83	0.31	0.03	0.76	0.26	0.04	0.58	0.25	0.01	0.44	0.31	0.01	0.36	0.32	0.02	0.24	0.28	0.02	0.07	0.37	-0.07	0.02	0.36	-0.03	0.82	0.56	0.06	0.77	0.61	0.06	0.61	0.65	0.01	0.46	0.63	0.03	0.38	0.63	0.13	0.34	0.66	0.25	0.2	0.57
817	4.085	0.16	0.85	0.43	-0.05	0.83	0.31	0.03	0.76	0.26	0.04	0.58	0.25	0.01	0.44	0.32	0.01	0.36	0.32	0.02	0.24	0.28	0.02	0.07	0.37	-0.07	0.02	0.36	-0.04	0.83	0.56	0.06	0.77	0.61	0.05	0.61	0.65	0	0.46	0.63	0.02	0.38	0.63	0.12	0.34	0.66	0.24	0.2	0.57
818	4.09	0.16	0.85	0.43	-0.05	0.83	0.31	0.02	0.76	0.26	0.03	0.58	0.25	0.01	0.44	0.32	0.01	0.36	0.32	0.02	0.24	0.28	0.02	0.07	0.37	-0.07	0.02	0.36	-0.04	0.83	0.56	0.06	0.77	0.61	0.05	0.61	0.65	0	0.46	0.63	0.01	0.38	0.63	0.11	0.34	0.66	0.23	0.2	0.57
819	4.095	0.15	0.85	0.43	-0.06	0.83	0.31	0.02	0.76	0.26	0.03	0.58	0.25	0	0.44	0.32	0.01	0.36	0.32	0.02	0.24	0.28	0.02	0.07	0.37	-0.07	0.02	0.36	-0.05	0.83	0.56	0.05	0.77	0.61	0.04	0.61	0.65	-0.01	0.46	0.63	0	0.38	0.63	0.1	0.33	0.66	0.22	0.2	0.57
820	4.1	0.15	0.85	0.43	-0.06	0.83	0.31	0.02	0.76	0.26	0.03	0.59	0.25	0	0.44	0.32	0	0.36	0.32	0.02	0.24	0.28	0.02	0.07	0.37	-0.07	0.02	0.36	-0.05	0.83	0.56	0.05	0.77	0.61	0.03	0.61	0.65	-0.02	0.46	0.63	-0.01	0.38	0.63	0.09	0.33	0.66	0.21	0.2	0.57
821	4.105	0.15	0.85	0.43	-0.06	0.83	0.31	0.02	0.76	0.26	0.03	0.59	0.25	0	0.44	0.32	0	0.36	0.32	0.02	0.24	0.28	0.02	0.07	0.37	-0.07	0.02	0.36	-0.05	0.83	0.56	0.04	0.77	0.61	0.03	0.61	0.65	-0.03	0.46	0.63	-0.01	0.38	0.63	0.09	0.33	0.66	0.2	0.19	0.57
822	4.11	0.14	0.85	0.43	-0.07	0.83	0.31	0.01	0.76	0.26	0.03	0.58	0.25	0	0.44	0.32	0	0.36	0.32	0.02	0.24	0.28	0.02	0.07	0.37	-0.07	0.02	0.36	-0.06	0.83	0.56	0.04	0.77	0.61	0.02	0.61	0.65	-0.03	0.46	0.63	-0.02	0.39	0.63	0.08	0.33	0.66	0.19	0.19	0.57
823	4.115	0.14	0.85	0.43	-0.07	0.83	0.31	0.01	0.76	0.26	0.02	0.58	0.25	0	0.44	0.32	0	0.36	0.32	0.02	0.24	0.29	0.02	0.07	0.37	-0.07	0.02	0.36	-0.06	0.83	0.56	0.04	0.77	0.61	0.02	0.61	0.65	-0.04	0.46	0.63	-0.03	0.39	0.63	0.07	0.33	0.66	0.18	0.19	0.57
824	4.12	0.14	0.85	0.43	-0.07	0.83	0.31	0.01	0.76	0.26	0.02	0.58	0.25	0	0.44	0.32	0	0.36	0.32	0.02	0.24	0.29	0.02	0.07	0.37	-0.07	0.02	0.36	-0.06	0.83	0.56	0.03	0.77	0.61	0.01	0.62	0.65	-0.05	0.47	0.63	-0.04	0.39	0.63	0.06	0.33	0.66	0.17	0.19	0.57
825	4.125	0.13	0.85	0.43	-0.08	0.83	0.31	0	0.76	0.26	0.02	0.59	0.25	0	0.44	0.32	0	0.36	0.33	0.02	0.24	0.29	0.02	0.07	0.37	-0.07	0.02	0.36	-0.06	0.83	0.56	0.03	0.78	0.61	0	0.61	0.65	-0.06	0.47	0.63	-0.05	0.39	0.63	0.05	0.33	0.66	0.16	0.19	0.57
826	4.13	0.13	0.85	0.43	-0.08	0.83	0.31	0	0.76	0.26	0.02	0.59	0.25	0	0.44	0.32	0	0.36	0.33	0.02	0.24	0.29	0.02	0.07	0.37	-0.07	0.02	0.36	-0.07	0.83	0.56	0.03	0.78	0.61	0	0.61	0.65	-0.06	0.47	0.63	-0.05	0.39	0.63	0.04	0.33	0.66	0.15	0.18	0.57
827	4.135	0.13	0.85	0.43	-0.08	0.83	0.31	0	0.76	0.26	0.02	0.59	0.25	0	0.44	0.32	0	0.36	0.33	0.02	0.24	0.29	0.02	0.07	0.37	-0.07	0.02	0.36	-0.07	0.83	0.56	0.02	0.78	0.61	-0.01	0.62	0.65	-0.07	0.47	0.63	-0.06	0.39	0.63	0.03	0.33	0.66	0.14	0.18	0.57
828	4.14	0.12	0.85	0.43	-0.09	0.83	0.31	-0.01	0.76	0.26	0.02	0.59	0.25	0	0.44	0.32	0	0.36	0.33	0.01	0.24	0.29	0.01	0.07	0.37	-0.07	0.02	0.36	-0.07	0.83	0.56	0.02	0.78	0.61	-0.01	0.62	0.66	-0.08	0.47	0.63	-0.07	0.39	0.63	0.02	0.32	0.66	0.13	0.18	0.57
829	4.145	0.12	0.85	0.43	-0.09	0.83	0.31	-0.01	0.76	0.26	0.02	0.59	0.25	-0.01	0.44	0.32	0	0.36	0.33	0.01	0.24	0.29	0.01	0.07	0.37	-0.07	0.02	0.36	-0.08	0.83	0.56	0.02	0.78	0.61	-0.02	0.62	0.66	-0.08	0.47	0.63	-0.08	0.39	0.63	0.01	0.32	0.66	0.12	0.18	0.57
830	4.15	0.12	0.85	0.43	-0.09	0.83	0.31	-0.01	0.76	0.26	0.01	0.59	0.25	-0.01	0.44	0.32	0	0.36	0.33	0.01	0.24	0.29	0.01	0.07	0.37	-0.07	0.02	0.36	-0.08	0.83	0.56	0.01	0.78	0.61	-0.03	0.62	0.66	-0.09	0.47	0.63	-0.09	0.39	0.63	0	0.32	0.66	0.11	0.17	0.57
831	4.155	0.11	0.85	0.43	-0.1	0.83	0.31	-0.01	0.76	0.26	0.01	0.59	0.25	-0.01	0.44	0.32	0	0.36	0.33	0.01	0.24	0.29	0.01	0.07	0.37	-0.07	0.02	0.36	-0.08	0.83	0.56	0.01	0.78	0.61	-0.03	0.62	0.66	-0.1	0.47	0.63	-0.09	0.39	0.63	0	0.32	0.66	0.09	0.17	0.57
832	4.16	0.11	0.85	0.43	-0.1	0.83	0.31	-0.02	0.76	0.26	0.01	0.59	0.25	-0.01	0.44	0.32	0	0.36	0.33	0.01	0.24	0.29	0.01	0.07	0.37	-0.07	0.02	0.36	-0.09	0.83	0.56	0.01	0.78	0.61	-0.04	0.62	0.66	-0.1	0.47	0.63	-0.1	0.39	0.63	-0.01	0.32	0.66	0.08	0.17	0.57
833	4.165	0.11	0.85	0.43	-0.1	0.83	0.31	-0.02	0.76	0.26	0.01	0.59	0.25	-0.01	0.44	0.32	0	0.36	0.33	0.01	0.24	0.29	0.01	0.07	0.37	-0.07	0.02	0.36	-0.09	0.83	0.56	0	0.78	0.61	-0.04	0.62	0.66	-0.11	0.47	0.63	-0.11	0.39	0.63	-0.02	0.32	0.66	0.07	0.16	0.57
834	4.17	0.1	0.85	0.43	-0.11	0.83	0.31	-0.02	0.76	0.26	0.01	0.59	0.25	-0.01	0.44	0.32	-0.01	0.36	0.33	0.01	0.24	0.29	0.01	0.07	0.37	-0.07	0.02	0.36	-0.09	0.83	0.56	0	0.78	0.61	-0.05	0.62	0.66	-0.12	0.47	0.63	-0.12	0.39	0.63	-0.03	0.32	0.66	0.06	0.16	0.57
835	4.175	0.1	0.85	0.43	-0.11	0.83	0.31	-0.03	0.76	0.26	0	0.59	0.25	-0.01	0.44	0.32	-0.01	0.36	0.33	0.01	0.24	0.29	0.01	0.07	0.37	-0.07	0.02	0.36	-0.1	0.83	0.56	0	0.78	0.61	-0.05	0.62	0.66	-0.12	0.47	0.63	-0.12	0.39	0.63	-0.04	0.32	0.66	0.05	0.16	0.57
836	4.18	0.1	0.85	0.43	-0.11	0.83	0.31	-0.03	0.76	0.26	0	0.59	0.25	-0.02	0.44	0.32	-0.01	0.36	0.33	0.01	0.24	0.29	0.01	0.07	0.37	-0.07	0.02	0.36	-0.1	0.83	0.56	-0.01	0.78	0.61	-0.06	0.62	0.66	-0.13	0.47	0.63	-0.13	0.39	0.62	-0.05	0.32	0.66	0.03	0.15	0.57
837	4.185	0.09	0.85	0.43	-0.12	0.83	0.31	-0.03	0.76	0.26	0	0.59	0.25	-0.02	0.44	0.32	-0.01	0.36	0.33	0.01	0.24	0.29	0.01	0.07	0.37	-0.07	0.02	0.36	-0.1	0.83	0.56	-0.01	0.78	0.61	-0.06	0.62	0.66	-0.13	0.48	0.63	-0.14	0.39	0.62	-0.06	0.31	0.66	0.02	0.15	0.57
838	4.19	0.09	0.85	0.43	-0.12	0.82	0.31	-0.03	0.76	0.26	0	0.59	0.25	-0.02	0.44	0.32	-0.01	0.36	0.33	0.01	0.24	0.29	0.01	0.07	0.37	-0.07	0.02	0.36	-0.11	0.83	0.56	-0.01	0.78	0.61	-0.07	0.62	0.66	-0.14	0.48	0.63	-0.14	0.39	0.62	-0.06	0.31	0.66	0.01	0.14	0.57
839	4.195	0.09	0.85	0.43	-0.12	0.82	0.31	-0.04	0.76	0.26	0	0.59	0.25	-0.02	0.44	0.32	-0.01	0.36	0.33	0.01	0.24	0.29	0.01	0.07	0.37	-0.07	0.02	0.36	-0.11	0.83	0.56	-0.02	0.78	0.61	-0.07	0.62	0.66	-0.15	0.48	0.63	-0.15	0.39	0.62	-0.07	0.31	0.66	0	0.14	0.57
840	4.2	0.09	0.85	0.43	-0.12	0.82	0.31	-0.04	0.76	0.26	-0.01	0.59	0.25	-0.02	0.44	0.32	-0.01	0.36	0.33	0	0.24	0.29	0.01	0.07	0.37	-0.07	0.02	0.36	-0.11	0.83	0.56	-0.02	0.78	0.61	-0.08	0.62	0.66	-0.15	0.48	0.63	-0.16	0.39	0.62	-0.08	0.31	0.66	-0.01	0.14	0.57
841	4.205	0.08	0.85	0.43	-0.13	0.82	0.31	-0.04	0.76	0.26	-0.01	0.59	0.25	-0.03	0.44	0.32	-0.02	0.36	0.33	0	0.24	0.29	0.01	0.07	0.37	-0.07	0.02	0.36	-0.12	0.83	0.56	-0.02	0.78	0.61	-0.08	0.62	0.66	-0.16	0.48	0.62	-0.16	0.39	0.62	-0.09	0.31	0.66	-0.03	0.13	0.57
842	4.21	0.08	0.85	0.43	-0.13	0.82	0.31	-0.05	0.76	0.26	-0.01	0.59	0.25	-0.03	0.44	0.32	-0.02	0.36	0.33	0	0.24	0.29	0.01	0.07	0.37	-0.07	0.02	0.36	-0.12	0.83	0.56	-0.03	0.78	0.61	-0.09	0.62	0.66	-0.16	0.48	0.62	-0.17	0.39	0.62	-0.09	0.31	0.66	-0.04	0.13	0.57
843	4.215	0.08	0.85	0.43	-0.13	0.82	0.31	-0.05	0.76	0.26	-0.01	0.59	0.25	-0.03	0.44	0.32	-0.02	0.36	0.33	0	0.24	0.29	0.01	0.07	0.37	-0.07	0.02	0.36	-0.12	0.83	0.56	-0.03	0.78	0.61	-0.09	0.62	0.66	-0.17	0.48	0.62	-0.17	0.39	0.62	-0.1	0.31	0.66	-0.05	0.13	0.57
844	4.22	0.07	0.85	0.43	-0.14	0.82	0.31	-0.05	0.76	0.26	-0.02	0.59	0.25	-0.03	0.44	0.32	-0.02	0.36	0.33	0	0.24	0.29	0.01	0.07	0.37	-0.07	0.02	0.36	-0.13	0.83	0.56	-0.03	0.78	0.61	-0.09	0.62	0.66	-0.17	0.48	0.62	-0.18	0.39	0.62	-0.11	0.3	0.66	-0.06	0.12	0.57
845	4.225	0.07	0.85	0.43	-0.14	0.82	0.31	-0.06	0.76	0.26	-0.02	0.59	0.25	-0.03	0.44	0.32	-0.02	0.36	0.33	0	0.24	0.29	0.01	0.07	0.37	-0.07	0.02	0.36	-0.13	0.83	0.56	-0.04	0.78	0.61	-0.1	0.62	0.66	-0.18	0.48	0.62	-0.18	0.39	0.62	-0.12	0.3	0.66	-0.08	0.12	0.57
846	4.23	0.07	0.85	0.43	-0.14	0.82	0.31	-0.06	0.76	0.26	-0.02	0.59	0.25	-0.03	0.44	0.32	-0.02	0.36	0.33	0	0.24	0.29	0.01	0.07	0.37	-0.07	0.02	0.36	-0.13	0.83	0.56	-0.04	0.78	0.61	-0.1	0.62	0.66	-0.18	0.48	0.62	-0.19	0.39	0.62	-0.12	0.3	0.65	-0.09	0.12	0.57
847	4.235	0.06	0.85	0.43	-0.15	0.82	0.31	-0.06	0.76	0.26	-0.02	0.59	0.25	-0.04	0.44	0.32	-0.02	0.36	0.33	0	0.24	0.29	0.01	0.07	0.37	-0.07	0.02	0.36	-0.14	0.83	0.56	-0.04	0.78	0.61	-0.11	0.62	0.66	-0.19	0.48	0.62	-0.19	0.39	0.62	-0.13	0.3	0.65	-0.1	0.11	0.57
848	4.24	0.06	0.85	0.43	-0.15	0.82	0.31	-0.07	0.76	0.26	-0.03	0.59	0.25	-0.04	0.44	0.32	-0.03	0.36	0.33	0	0.24	0.29	0.01	0.07	0.37	-0.07	0.02	0.36	-0.14	0.83	0.56	-0.05	0.78	0.61	-0.11	0.62	0.66	-0.19	0.48	0.62	-0.2	0.39	0.62	-0.14	0.3	0.65	-0.12	0.11	0.57
849	4.245	0.06	0.85	0.43	-0.15	0.82	0.31	-0.07	0.76	0.26	-0.03	0.59	0.25	-0.04	0.44	0.32	-0.03	0.36	0.33	0	0.24	0.29	0.01	0.07	0.37	-0.07	0.02	0.36	-0.14	0.83	0.56	-0.05	0.77	0.61	-0.11	0.62	0.66	-0.19	0.48	0.62	-0.2	0.39	0.62	-0.15	0.3	0.65	-0.13	0.11	0.58
850	4.25	0.05	0.85	0.43	-0.16	0.82	0.31	-0.07	0.75	0.26	-0.03	0.59	0.25	-0.04	0.44	0.32	-0.03	0.36	0.33	0	0.24	0.29	0.01	0.07	0.37	-0.07	0.02	0.36	-0.15	0.83	0.56	-0.05	0.77	0.61	-0.12	0.62	0.66	-0.2	0.48	0.62	-0.21	0.39	0.62	-0.16	0.29	0.65	-0.14	0.1	0.58
851	4.255	0.05	0.85	0.43	-0.16	0.82	0.31	-0.07	0.75	0.26	-0.03	0.59	0.25	-0.04	0.44	0.32	-0.03	0.36	0.33	-0.01	0.24	0.29	0.01	0.07	0.37	-0.07	0.02	0.36	-0.15	0.83	0.56	-0.06	0.77	0.61	-0.12	0.62	0.66	-0.2	0.48	0.62	-0.22	0.39	0.62	-0.16	0.29	0.65	-0.15	0.1	0.58
852	4.26	0.05	0.85	0.43	-0.16	0.82	0.31	-0.08	0.75	0.26	-0.04	0.59	0.25	-0.04	0.44	0.32	-0.03	0.36	0.33	-0.01	0.24	0.29	0.01	0.07	0.37	-0.07	0.02	0.36	-0.15	0.83	0.56	-0.06	0.77	0.61	-0.12	0.62	0.66	-0.21	0.48	0.62	-0.22	0.39	0.62	-0.17	0.29	0.65	-0.17	0.1	0.58
853	4.265	0.04	0.85	0.43	-0.17	0.82	0.31	-0.08	0.75	0.26	-0.04	0.59	0.25	-0.05	0.44	0.32	-0.03	0.36	0.33	-0.01	0.24	0.29	0.01	0.07	0.37	-0.07	0.02	0.36	-0.16	0.83	0.56	-0.06	0.77	0.61	-0.13	0.61	0.66	-0.21	0.48	0.62	-0.22	0.39	0.62	-0.18	0.29	0.65	-0.18	0.1	0.58
854	4.27	0.04	0.85	0.43	-0.17	0.82	0.31	-0.08	0.75	0.26	-0.04	0.59	0.25	-0.05	0.44	0.32	-0.03	0.36	0.33	-0.01	0.24	0.29	0.01	0.07	0.37	-0.07	0.02	0.36	-0.16	0.83	0.56	-0.07	0.77	0.62	-0.13	0.61	0.66	-0.21	0.48	0.62	-0.23	0.39	0.61	-0.19	0.28	0.65	-0.19	0.1	0.58
855	4.275	0.04	0.85	0.43	-0.17	0.82	0.31	-0.09	0.75	0.26	-0.04	0.59	0.25	-0.05	0.44	0.32	-0.03	0.36	0.33	-0.01	0.24	0.29	0.01	0.07	0.37	-0.07	0.02	0.36	-0.16	0.82	0.56	-0.07	0.77	0.62	-0.13	0.61	0.66	-0.22	0.48	0.62	-0.23	0.39	0.61	-0.19	0.28	0.65	-0.21	0.09	0.58
856	4.28	0.03	0.84	0.43	-0.18	0.82	0.31	-0.09	0.75	0.26	-0.05	0.59	0.25	-0.05	0.44	0.32	-0.04	0.36	0.33	-0.01	0.24	0.29	0.01	0.07	0.37	-0.07	0.02	0.36	-0.17	0.82	0.56	-0.07	0.77	0.62	-0.14	0.61	0.66	-0.22	0.48	0.62	-0.24	0.39	0.61	-0.2	0.28	0.65	-0.22	0.09	0.58
857	4.285	0.03	0.84	0.43	-0.18	0.82	0.32	-0.09	0.75	0.27	-0.05	0.59	0.25	-0.05	0.44	0.32	-0.04	0.36	0.33	-0.01	0.24	0.29	0.01	0.07	0.37	-0.07	0.02	0.36	-0.17	0.82	0.56	-0.08	0.77	0.62	-0.14	0.61	0.66	-0.22	0.48	0.62	-0.24	0.39	0.61	-0.21	0.28	0.65	-0.23	0.09	0.58
858	4.29	0.03	0.84	0.43	-0.18	0.82	0.32	-0.1	0.75	0.27	-0.05	0.59	0.25	-0.06	0.44	0.32	-0.04	0.36	0.33	-0.01	0.24	0.29	0.01	0.07	0.37	-0.07	0.02	0.36	-0.17	0.82	0.56	-0.08	0.77	0.62	-0.14	0.61	0.66	-0.23	0.48	0.62	-0.25	0.39	0.61	-0.21	0.28	0.65	-0.25	0.09	0.58
859	4.295	0.02	0.84	0.43	-0.19	0.82	0.32	-0.1	0.75	0.27	-0.05	0.59	0.25	-0.06	0.44	0.32	-0.04	0.36	0.33	-0.01	0.24	0.29	0.01	0.07	0.37	-0.07	0.02	0.36	-0.18	0.82	0.56	-0.08	0.77	0.62	-0.14	0.61	0.66	-0.23	0.47	0.62	-0.25	0.38	0.61	-0.22	0.28	0.65	-0.26	0.09	0.58
860	4.3	0.02	0.84	0.43	-0.19	0.82	0.32	-0.1	0.75	0.27	-0.06	0.59	0.25	-0.06	0.44	0.32	-0.04	0.36	0.33	-0.01	0.24	0.29	0.01	0.07	0.37	-0.07	0.02	0.36	-0.18	0.82	0.56	-0.09	0.77	0.62	-0.15	0.61	0.66	-0.23	0.47	0.62	-0.25	0.38	0.61	-0.23	0.27	0.65	-0.27	0.09	0.58
861	4.305	0.02	0.84	0.43	-0.19	0.82	0.32	-0.11	0.75	0.27	-0.06	0.59	0.25	-0.06	0.44	0.32	-0.04	0.36	0.33	-0.01	0.24	0.29	0.01	0.07	0.37	-0.07	0.02	0.36	-0.18	0.82	0.56	-0.09	0.77	0.62	-0.15	0.61	0.66	-0.23	0.47	0.61	-0.26	0.38	0.61	-0.24	0.27	0.65	-0.28	0.09	0.58
862	4.31	0.01	0.84	0.43	-0.2	0.82	0.32	-0.11	0.75	0.27	-0.06	0.59	0.25	-0.06	0.44	0.32	-0.04	0.36	0.33	-0.01	0.24	0.29	0.01	0.07	0.37	-0.07	0.02	0.36	-0.19	0.82	0.56	-0.09	0.77	0.62	-0.15	0.61	0.66	-0.24	0.47	0.61	-0.26	0.38	0.61	-0.25	0.27	0.65	-0.3	0.09	0.58
863	4.315	0.01	0.84	0.43	-0.2	0.82	0.32	-0.11	0.75	0.27	-0.06	0.59	0.25	-0.06	0.44	0.32	-0.04	0.36	0.33	-0.01	0.24	0.29	0.01	0.07	0.37	-0.07	0.02	0.36	-0.19	0.82	0.57	-0.1	0.77	0.62	-0.16	0.61	0.66	-0.24	0.47	0.61	-0.27	0.38	0.61	-0.25	0.27	0.65	-0.31	0.09	0.58
864	4.32	0.01	0.84	0.43	-0.2	0.82	0.32	-0.12	0.75	0.27	-0.07	0.59	0.25	-0.07	0.44	0.32	-0.05	0.36	0.33	-0.02	0.24	0.29	0.01	0.07	0.37	-0.07	0.02	0.36	-0.19	0.82	0.57	-0.1	0.77	0.62	-0.16	0.6	0.66	-0.24	0.47	0.61	-0.27	0.38	0.61	-0.26	0.27	0.65	-0.32	0.09	0.58
865	4.325	0	0.84	0.43	-0.21	0.81	0.32	-0.12	0.75	0.27	-0.07	0.59	0.25	-0.07	0.44	0.32	-0.05	0.36	0.33	-0.02	0.24	0.29	0.01	0.07	0.38	-0.07	0.02	0.36	-0.2	0.82	0.57	-0.1	0.77	0.62	-0.16	0.6	0.66	-0.24	0.47	0.61	-0.27	0.38	0.61	-0.27	0.27	0.65	-0.33	0.09	0.58
866	4.33	0	0.84	0.43	-0.21	0.81	0.32	-0.12	0.75	0.27	-0.07	0.59	0.25	-0.07	0.44	0.32	-0.05	0.36	0.33	-0.02	0.24	0.29	0.01	0.07	0.38	-0.07	0.02	0.36	-0.2	0.82	0.57	-0.11	0.76	0.62	-0.16	0.6	0.66	-0.25	0.47	0.61	-0.28	0.38	0.61	-0.27	0.26	0.65	-0.35	0.09	0.58
867	4.335	0	0.84	0.43	-0.21	0.81	0.32	-0.13	0.75	0.27	-0.07	0.59	0.25	-0.07	0.44	0.32	-0.05	0.36	0.33	-0.02	0.24	0.29	0.01	0.07	0.38	-0.07	0.02	0.36	-0.21	0.82	0.57	-0.11	0.76	0.62	-0.17	0.6	0.66	-0.25	0.47	0.61	-0.28	0.38	0.61	-0.28	0.26	0.65	-0.36	0.09	0.58
868	4.34	-0.01	0.84	0.43	-0.22	0.81	0.32	-0.13	0.75	0.27	-0.08	0.59	0.25	-0.07	0.44	0.32	-0.05	0.36	0.33	-0.02	0.24	0.29	0.01	0.07	0.38	-0.07	0.02	0.36	-0.21	0.82	0.57	-0.12	0.76	0.62	-0.17	0.6	0.66	-0.25	0.46	0.61	-0.28	0.38	0.61	-0.29	0.26	0.65	-0.37	0.09	0.58
869	4.345	-0.01	0.84	0.43	-0.22	0.81	0.32	-0.14	0.75	0.27	-0.08	0.59	0.25	-0.08	0.44	0.32	-0.05	0.36	0.33	-0.02	0.24	0.29	0.01	0.07	0.38	-0.07	0.02	0.36	-0.21	0.82	0.57	-0.12	0.76	0.62	-0.17	0.6	0.66	-0.25	0.46	0.61	-0.29	0.37	0.61	-0.3	0.26	0.65	-0.38	0.09	0.58
870	4.35	-0.02	0.84	0.43	-0.23	0.81	0.32	-0.14	0.75	0.27	-0.08	0.59	0.25	-0.08	0.44	0.32	-0.06	0.36	0.33	-0.02	0.24	0.29	0.01	0.07	0.38	-0.07	0.02	0.36	-0.22	0.82	0.57	-0.12	0.76	0.62	-0.17	0.6	0.65	-0.26	0.46	0.61	-0.29	0.37	0.61	-0.3	0.26	0.65	-0.39	0.09	0.58
871	4.355	-0.02	0.84	0.43	-0.23	0.81	0.32	-0.14	0.75	0.27	-0.09	0.59	0.26	-0.08	0.44	0.32	-0.06	0.36	0.33	-0.02	0.24	0.29	0.01	0.07	0.38	-0.07	0.02	0.36	-0.22	0.82	0.57	-0.13	0.76	0.62	-0.18	0.6	0.65	-0.26	0.46	0.61	-0.3	0.37	0.61	-0.31	0.26	0.65	-0.4	0.09	0.58
872	4.36	-0.02	0.84	0.43	-0.23	0.81	0.32	-0.15	0.75	0.27	-0.09	0.58	0.26	-0.08	0.44	0.32	-0.06	0.36	0.33	-0.02	0.24	0.29	0.01	0.07	0.38	-0.07	0.02	0.36	-0.23	0.82	0.57	-0.13	0.76	0.62	-0.18	0.6	0.65	-0.26	0.46	0.61	-0.3	0.37	0.6	-0.31	0.26	0.65	-0.41	0.09	0.58
873	4.365	-0.03	0.84	0.43	-0.24	0.81	0.32	-0.15	0.74	0.27	-0.09	0.58	0.26	-0.09	0.44	0.32	-0.06	0.36	0.33	-0.03	0.24	0.29	0.01	0.07	0.38	-0.07	0.02	0.36	-0.23	0.82	0.57	-0.14	0.76	0.62	-0.18	0.6	0.66	-0.26	0.46	0.61	-0.3	0.37	0.6	-0.32	0.26	0.65	-0.41	0.09	0.58
874	4.37	-0.03	0.83	0.43	-0.24	0.81	0.32	-0.15	0.74	0.27	-0.09	0.59	0.26	-0.09	0.44	0.32	-0.06	0.36	0.33	-0.03	0.24	0.29	0.01	0.07	0.38	-0.07	0.02	0.36	-0.23	0.81	0.57	-0.14	0.76	0.62	-0.19	0.6	0.66	-0.27	0.46	0.61	-0.31	0.37	0.6	-0.32	0.26	0.65	-0.42	0.09	0.58
875	4.375	-0.04	0.83	0.44	-0.24	0.81	0.32	-0.16	0.74	0.27	-0.1	0.59	0.26	-0.09	0.44	0.32	-0.07	0.36	0.33	-0.03	0.24	0.29	0.01	0.08	0.38	-0.07	0.02	0.36	-0.24	0.81	0.57	-0.14	0.76	0.62	-0.19	0.6	0.66	-0.27	0.45	0.61	-0.31	0.37	0.6	-0.33	0.26	0.65	-0.43	0.09	0.58
876	4.38	-0.04	0.83	0.44	-0.25	0.81	0.32	-0.16	0.74	0.27	-0.1	0.58	0.26	-0.09	0.44	0.32	-0.07	0.36	0.33	-0.03	0.24	0.29	0.01	0.08	0.38	-0.07	0.02	0.36	-0.24	0.81	0.57	-0.15	0.76	0.62	-0.19	0.59	0.66	-0.27	0.45	0.61	-0.31	0.37	0.6	-0.33	0.26	0.65	-0.44	0.09	0.58
877	4.385	-0.04	0.83	0.44	-0.25	0.81	0.32	-0.17	0.74	0.27	-0.1	0.58	0.26	-0.1	0.44	0.32	-0.07	0.36	0.33	-0.03	0.24	0.29	0.01	0.08	0.38	-0.07	0.02	0.36	-0.25	0.81	0.57	-0.15	0.75	0.62	-0.2	0.59	0.66	-0.28	0.45	0.61	-0.32	0.37	0.6	-0.34	0.26	0.65	-0.45	0.09	0.58
878	4.39	-0.05	0.83	0.44	-0.25	0.81	0.32	-0.17	0.74	0.27	-0.11	0.59	0.26	-0.1	0.44	0.33	-0.07	0.36	0.33	-0.03	0.25	0.29	0.01	0.08	0.38	-0.07	0.02	0.36	-0.25	0.81	0.57	-0.16	0.75	0.62	-0.2	0.59	0.66	-0.28	0.45	0.6	-0.32	0.37	0.6	-0.34	0.26	0.65	-0.45	0.09	0.58
879	4.395	-0.05	0.83	0.44	-0.26	0.81	0.32	-0.17	0.74	0.27	-0.11	0.59	0.26	-0.1	0.44	0.33	-0.07	0.36	0.33	-0.03	0.25	0.29	0.01	0.08	0.38	-0.07	0.02	0.36	-0.25	0.81	0.57	-0.16	0.75	0.62	-0.2	0.59	0.66	-0.28	0.45	0.6	-0.33	0.37	0.6	-0.35	0.26	0.65	-0.46	0.1	0.58
880	4.4	-0.05	0.83	0.44	-0.26	0.81	0.32	-0.17	0.74	0.27	-0.11	0.59	0.26	-0.1	0.44	0.33	-0.08	0.36	0.33	-0.04	0.25	0.29	0.01	0.08	0.38	-0.07	0.02	0.36	-0.26	0.81	0.57	-0.16	0.75	0.62	-0.21	0.59	0.66	-0.29	0.45	0.6	-0.33	0.36	0.6	-0.35	0.26	0.65	-0.47	0.1	0.58
881	4.405	-0.06	0.83	0.44	-0.27	0.81	0.32	-0.18	0.74	0.27	-0.12	0.58	0.26	-0.11	0.44	0.33	-0.08	0.36	0.33	-0.04	0.25	0.29	0.01	0.08	0.38	-0.07	0.02	0.36	-0.26	0.81	0.57	-0.17	0.75	0.62	-0.21	0.59	0.66	-0.29	0.45	0.6	-0.33	0.36	0.6	-0.36	0.26	0.65	-0.47	0.1	0.58
882	4.41	-0.06	0.83	0.44	-0.27	0.81	0.32	-0.18	0.74	0.27	-0.12	0.58	0.26	-0.11	0.44	0.33	-0.08	0.36	0.33	-0.04	0.25	0.29	0.01	0.08	0.38	-0.07	0.02	0.36	-0.27	0.81	0.57	-0.17	0.75	0.62	-0.22	0.59	0.66	-0.29	0.45	0.6	-0.34	0.36	0.6	-0.36	0.25	0.65	-0.48	0.1	0.58
883	4.415	-0.07	0.83	0.44	-0.28	0.81	0.32	-0.19	0.74	0.27	-0.12	0.58	0.26	-0.11	0.44	0.33	-0.08	0.36	0.33	-0.04	0.25	0.29	0.01	0.08	0.37	-0.07	0.02	0.36	-0.27	0.81	0.57	-0.18	0.75	0.62	-0.22	0.59	0.66	-0.3	0.45	0.6	-0.34	0.36	0.6	-0.36	0.25	0.65	-0.48	0.1	0.58
884	4.42	-0.07	0.83	0.44	-0.28	0.81	0.32	-0.19	0.74	0.27	-0.13	0.58	0.26	-0.11	0.44	0.33	-0.09	0.36	0.33	-0.04	0.25	0.29	0	0.08	0.37	-0.07	0.02	0.36	-0.27	0.81	0.57	-0.18	0.75	0.62	-0.22	0.59	0.66	-0.3	0.44	0.6	-0.34	0.36	0.6	-0.37	0.25	0.65	-0.49	0.1	0.58
885	4.425	-0.08	0.83	0.44	-0.28	0.8	0.32	-0.19	0.74	0.27	-0.13	0.59	0.26	-0.12	0.44	0.33	-0.09	0.36	0.33	-0.04	0.25	0.29	0	0.08	0.37	-0.07	0.02	0.36	-0.28	0.81	0.57	-0.19	0.75	0.62	-0.23	0.59	0.66	-0.3	0.44	0.6	-0.35	0.36	0.6	-0.37	0.25	0.64	-0.49	0.09	0.58
886	4.43	-0.08	0.83	0.44	-0.29	0.8	0.32	-0.2	0.74	0.27	-0.13	0.59	0.26	-0.12	0.44	0.33	-0.09	0.36	0.33	-0.05	0.25	0.29	0	0.08	0.37	-0.07	0.02	0.36	-0.28	0.81	0.57	-0.19	0.75	0.62	-0.23	0.59	0.66	-0.31	0.44	0.6	-0.35	0.36	0.6	-0.38	0.25	0.64	-0.5	0.09	0.58
887	4.435	-0.08	0.83	0.44	-0.29	0.8	0.32	-0.2	0.74	0.27	-0.14	0.59	0.26	-0.12	0.44	0.33	-0.09	0.36	0.33	-0.05	0.25	0.29	0	0.08	0.37	-0.07	0.02	0.36	-0.29	0.81	0.57	-0.19	0.75	0.62	-0.24	0.59	0.66	-0.31	0.44	0.6	-0.35	0.36	0.6	-0.38	0.25	0.64	-0.5	0.09	0.58
888	4.44	-0.09	0.82	0.44	-0.3	0.8	0.32	-0.21	0.74	0.28	-0.14	0.59	0.26	-0.13	0.44	0.33	-0.1	0.36	0.33	-0.05	0.25	0.29	0	0.08	0.37	-0.07	0.02	0.36	-0.29	0.81	0.57	-0.2	0.75	0.62	-0.24	0.58	0.66	-0.31	0.44	0.6	-0.36	0.36	0.6	-0.38	0.25	0.64	-0.5	0.09	0.58
889	4.445	-0.09	0.82	0.45	-0.3	0.8	0.32	-0.21	0.74	0.28	-0.14	0.59	0.26	-0.13	0.44	0.33	-0.1	0.36	0.33	-0.05	0.25	0.29	0	0.08	0.37	-0.07	0.02	0.36	-0.3	0.8	0.57	-0.2	0.75	0.62	-0.25	0.58	0.66	-0.32	0.44	0.6	-0.36	0.36	0.6	-0.38	0.25	0.64	-0.51	0.09	0.58
890	4.45	-0.1	0.82	0.45	-0.3	0.8	0.33	-0.22	0.74	0.28	-0.15	0.59	0.26	-0.13	0.44	0.33	-0.1	0.36	0.33	-0.05	0.25	0.29	0	0.08	0.37	-0.07	0.02	0.36	-0.3	0.8	0.57	-0.21	0.75	0.62	-0.25	0.58	0.66	-0.32	0.44	0.6	-0.37	0.36	0.6	-0.39	0.24	0.64	-0.51	0.09	0.57
891	4.455	-0.1	0.82	0.45	-0.31	0.8	0.33	-0.22	0.74	0.28	-0.15	0.59	0.26	-0.14	0.44	0.33	-0.11	0.36	0.33	-0.05	0.25	0.29	0	0.09	0.37	-0.07	0.02	0.36	-0.31	0.8	0.58	-0.21	0.75	0.63	-0.25	0.58	0.66	-0.33	0.44	0.6	-0.37	0.35	0.6	-0.39	0.24	0.64	-0.51	0.09	0.57
892	4.46	-0.1	0.82	0.45	-0.31	0.8	0.33	-0.22	0.74	0.28	-0.15	0.59	0.26	-0.14	0.44	0.33	-0.11	0.36	0.33	-0.06	0.25	0.29	0	0.09	0.37	-0.07	0.02	0.36	-0.31	0.8	0.58	-0.22	0.75	0.63	-0.26	0.58	0.66	-0.33	0.44	0.6	-0.37	0.35	0.6	-0.39	0.24	0.64	-0.51	0.09	0.57
893	4.465	-0.11	0.82	0.45	-0.32	0.8	0.33	-0.23	0.74	0.28	-0.16	0.59	0.26	-0.14	0.44	0.33	-0.11	0.36	0.33	-0.06	0.25	0.29	0	0.09	0.37	-0.07	0.02	0.36	-0.32	0.8	0.58	-0.22	0.74	0.63	-0.26	0.58	0.66	-0.34	0.44	0.6	-0.38	0.35	0.6	-0.4	0.24	0.64	-0.52	0.08	0.57
894	4.47	-0.11	0.82	0.45	-0.32	0.8	0.33	-0.23	0.74	0.28	-0.16	0.59	0.26	-0.15	0.44	0.33	-0.11	0.36	0.33	-0.06	0.25	0.29	0	0.09	0.37	-0.07	0.02	0.36	-0.32	0.8	0.58	-0.22	0.74	0.63	-0.27	0.58	0.66	-0.34	0.44	0.6	-0.38	0.35	0.6	-0.4	0.24	0.64	-0.52	0.08	0.57
895	4.475	-0.12	0.82	0.45	-0.33	0.8	0.33	-0.24	0.74	0.28	-0.16	0.59	0.26	-0.15	0.44	0.33	-0.12	0.36	0.33	-0.06	0.25	0.29	0	0.09	0.37	-0.07	0.02	0.36	-0.32	0.8	0.58	-0.23	0.74	0.63	-0.27	0.58	0.66	-0.35	0.44	0.6	-0.38	0.35	0.6	-0.4	0.24	0.64	-0.52	0.08	0.57
896	4.48	-0.12	0.82	0.45	-0.33	0.8	0.33	-0.24	0.74	0.28	-0.17	0.59	0.26	-0.15	0.44	0.33	-0.12	0.36	0.33	-0.07	0.25	0.29	0	0.09	0.37	-0.07	0.02	0.36	-0.33	0.8	0.58	-0.23	0.74	0.63	-0.28	0.58	0.66	-0.35	0.44	0.6	-0.39	0.35	0.6	-0.4	0.24	0.64	-0.52	0.08	0.57
897	4.485	-0.13	0.82	0.45	-0.34	0.8	0.33	-0.24	0.74	0.28	-0.17	0.59	0.26	-0.16	0.44	0.33	-0.12	0.36	0.33	-0.07	0.26	0.29	0	0.09	0.37	-0.07	0.02	0.36	-0.33	0.8	0.58	-0.24	0.74	0.63	-0.28	0.58	0.66	-0.36	0.44	0.6	-0.39	0.35	0.6	-0.41	0.23	0.64	-0.52	0.08	0.57
898	4.49	-0.13	0.82	0.45	-0.34	0.8	0.33	-0.25	0.74	0.28	-0.17	0.59	0.26	-0.16	0.44	0.33	-0.13	0.36	0.33	-0.07	0.26	0.29	-0.01	0.09	0.37	-0.07	0.02	0.36	-0.34	0.8	0.58	-0.24	0.74	0.63	-0.29	0.58	0.66	-0.36	0.44	0.6	-0.4	0.35	0.6	-0.41	0.23	0.64	-0.52	0.08	0.57
899	4.495	-0.14	0.82	0.45	-0.34	0.8	0.33	-0.25	0.74	0.28	-0.18	0.59	0.27	-0.16	0.44	0.33	-0.13	0.36	0.33	-0.07	0.26	0.29	-0.01	0.09	0.37	-0.07	0.02	0.36	-0.34	0.8	0.58	-0.25	0.74	0.63	-0.29	0.58	0.66	-0.37	0.44	0.6	-0.4	0.35	0.6	-0.41	0.23	0.64	-0.52	0.07	0.57
900	4.5	-0.14	0.82	0.45	-0.35	0.8	0.33	-0.26	0.74	0.28	-0.18	0.59	0.27	-0.17	0.44	0.33	-0.13	0.36	0.33	-0.08	0.26	0.29	-0.01	0.1	0.37	-0.07	0.02	0.36	-0.35	0.8	0.58	-0.25	0.74	0.63	-0.3	0.58	0.66	-0.37	0.44	0.61	-0.4	0.35	0.6	-0.42	0.23	0.64	-0.53	0.07	0.57
901	4.505	-0.15	0.82	0.46	-0.35	0.8	0.33	-0.26	0.74	0.28	-0.19	0.59	0.27	-0.17	0.44	0.33	-0.14	0.36	0.33	-0.08	0.26	0.29	-0.01	0.1	0.37	-0.07	0.02	0.36	-0.36	0.8	0.58	-0.26	0.74	0.63	-0.3	0.58	0.66	-0.38	0.43	0.61	-0.41	0.34	0.6	-0.42	0.23	0.64	-0.53	0.07	0.57
902	4.51	-0.15	0.82	0.46	-0.36	0.8	0.33	-0.27	0.74	0.28	-0.19	0.59	0.27	-0.18	0.44	0.32	-0.14	0.36	0.33	-0.08	0.26	0.29	-0.01	0.1	0.37	-0.07	0.03	0.36	-0.36	0.8	0.58	-0.26	0.74	0.63	-0.31	0.58	0.66	-0.38	0.43	0.61	-0.41	0.34	0.6	-0.42	0.23	0.63	-0.53	0.07	0.57
903	4.515	-0.16	0.82	0.46	-0.36	0.8	0.33	-0.27	0.73	0.28	-0.19	0.59	0.27	-0.18	0.44	0.33	-0.15	0.36	0.33	-0.08	0.26	0.29	-0.01	0.1	0.37	-0.07	0.03	0.36	-0.37	0.8	0.58	-0.27	0.74	0.63	-0.31	0.58	0.66	-0.38	0.43	0.61	-0.41	0.34	0.6	-0.43	0.23	0.63	-0.53	0.07	0.57
904	4.52	-0.16	0.81	0.46	-0.37	0.8	0.33	-0.28	0.73	0.28	-0.2	0.59	0.27	-0.18	0.44	0.33	-0.15	0.36	0.33	-0.09	0.26	0.29	-0.01	0.1	0.37	-0.07	0.03	0.36	-0.37	0.8	0.58	-0.28	0.74	0.63	-0.32	0.58	0.66	-0.39	0.44	0.61	-0.42	0.34	0.6	-0.43	0.23	0.63	-0.54	0.07	0.57
905	4.525	-0.17	0.81	0.46	-0.37	0.8	0.33	-0.28	0.73	0.28	-0.2	0.59	0.27	-0.19	0.44	0.33	-0.15	0.36	0.33	-0.09	0.26	0.29	-0.01	0.1	0.37	-0.07	0.03	0.36	-0.38	0.8	0.58	-0.28	0.74	0.63	-0.32	0.58	0.66	-0.39	0.44	0.61	-0.42	0.34	0.6	-0.44	0.23	0.63	-0.54	0.07	0.57
906	4.53	-0.17	0.81	0.46	-0.38	0.8	0.33	-0.29	0.73	0.28	-0.21	0.59	0.27	-0.19	0.44	0.33	-0.16	0.36	0.33	-0.09	0.26	0.29	-0.02	0.1	0.37	-0.07	0.03	0.36	-0.38	0.8	0.58	-0.29	0.74	0.63	-0.33	0.58	0.66	-0.39	0.44	0.61	-0.43	0.34	0.6	-0.44	0.23	0.63	-0.54	0.07	0.57
907	4.535	-0.18	0.81	0.46	-0.38	0.8	0.34	-0.29	0.73	0.29	-0.21	0.59	0.27	-0.2	0.44	0.33	-0.16	0.36	0.33	-0.1	0.26	0.29	-0.02	0.1	0.37	-0.07	0.03	0.36	-0.39	0.8	0.58	-0.29	0.74	0.63	-0.33	0.58	0.66	-0.4	0.44	0.61	-0.43	0.34	0.6	-0.44	0.23	0.63	-0.54	0.07	0.57
908	4.54	-0.18	0.81	0.46	-0.39	0.8	0.34	-0.29	0.73	0.29	-0.22	0.59	0.27	-0.2	0.44	0.33	-0.17	0.36	0.33	-0.1	0.26	0.29	-0.02	0.11	0.37	-0.07	0.03	0.36	-0.39	0.8	0.58	-0.3	0.74	0.63	-0.33	0.58	0.67	-0.4	0.44	0.61	-0.43	0.34	0.6	-0.45	0.23	0.64	-0.54	0.07	0.57
909	4.545	-0.19	0.81	0.46	-0.39	0.8	0.34	-0.3	0.73	0.29	-0.22	0.59	0.27	-0.21	0.44	0.33	-0.17	0.36	0.33	-0.1	0.26	0.29	-0.02	0.11	0.37	-0.07	0.03	0.36	-0.4	0.8	0.58	-0.3	0.74	0.64	-0.34	0.58	0.67	-0.4	0.44	0.61	-0.44	0.35	0.6	-0.45	0.23	0.64	-0.55	0.07	0.57
910	4.55	-0.19	0.81	0.46	-0.4	0.8	0.34	-0.31	0.73	0.29	-0.23	0.59	0.27	-0.21	0.44	0.33	-0.18	0.36	0.33	-0.11	0.26	0.28	-0.02	0.11	0.36	-0.08	0.03	0.36	-0.4	0.8	0.58	-0.31	0.74	0.64	-0.34	0.58	0.67	-0.41	0.44	0.61	-0.44	0.35	0.6	-0.46	0.23	0.64	-0.55	0.07	0.57
911	4.555	-0.2	0.81	0.46	-0.4	0.8	0.34	-0.31	0.73	0.29	-0.23	0.59	0.27	-0.22	0.44	0.33	-0.18	0.36	0.33	-0.11	0.27	0.28	-0.02	0.11	0.36	-0.08	0.03	0.36	-0.41	0.8	0.58	-0.31	0.74	0.64	-0.35	0.58	0.67	-0.41	0.44	0.61	-0.45	0.35	0.6	-0.46	0.23	0.64	-0.55	0.07	0.57
912	4.56	-0.2	0.81	0.47	-0.41	0.8	0.34	-0.32	0.73	0.29	-0.24	0.59	0.27	-0.22	0.44	0.33	-0.19	0.36	0.33	-0.11	0.27	0.28	-0.03	0.11	0.36	-0.08	0.03	0.36	-0.41	0.8	0.59	-0.32	0.74	0.64	-0.35	0.58	0.67	-0.42	0.44	0.61	-0.45	0.35	0.61	-0.47	0.23	0.64	-0.55	0.07	0.57
913	4.565	-0.21	0.81	0.47	-0.41	0.8	0.34	-0.32	0.73	0.29	-0.24	0.59	0.27	-0.23	0.44	0.33	-0.19	0.36	0.33	-0.12	0.27	0.28	-0.03	0.12	0.36	-0.08	0.03	0.36	-0.42	0.8	0.59	-0.32	0.75	0.64	-0.36	0.58	0.67	-0.43	0.44	0.62	-0.46	0.35	0.61	-0.47	0.23	0.64	-0.55	0.07	0.57
914	4.57	-0.21	0.81	0.47	-0.42	0.8	0.34	-0.32	0.73	0.29	-0.25	0.59	0.27	-0.23	0.44	0.33	-0.2	0.36	0.33	-0.12	0.27	0.28	-0.03	0.12	0.36	-0.08	0.03	0.36	-0.42	0.8	0.59	-0.33	0.75	0.64	-0.36	0.59	0.67	-0.43	0.44	0.62	-0.46	0.35	0.61	-0.47	0.23	0.64	-0.55	0.07	0.57
915	4.575	-0.22	0.81	0.47	-0.42	0.8	0.34	-0.33	0.73	0.29	-0.25	0.59	0.27	-0.24	0.44	0.33	-0.2	0.36	0.33	-0.13	0.27	0.28	-0.03	0.12	0.36	-0.08	0.03	0.36	-0.42	0.8	0.59	-0.33	0.75	0.64	-0.37	0.59	0.67	-0.44	0.44	0.62	-0.46	0.35	0.61	-0.48	0.23	0.65	-0.55	0.07	0.57
916	4.58	-0.22	0.82	0.47	-0.43	0.8	0.34	-0.34	0.73	0.29	-0.26	0.59	0.27	-0.25	0.44	0.33	-0.21	0.36	0.33	-0.13	0.27	0.28	-0.03	0.12	0.36	-0.08	0.03	0.36	-0.43	0.81	0.59	-0.33	0.75	0.64	-0.37	0.59	0.67	-0.44	0.45	0.62	-0.47	0.35	0.61	-0.48	0.24	0.65	-0.55	0.07	0.57
917	4.585	-0.23	0.82	0.47	-0.43	0.8	0.34	-0.34	0.73	0.29	-0.27	0.59	0.28	-0.25	0.44	0.33	-0.21	0.36	0.33	-0.14	0.27	0.28	-0.04	0.12	0.36	-0.08	0.03	0.36	-0.43	0.81	0.59	-0.34	0.75	0.64	-0.38	0.59	0.67	-0.45	0.45	0.62	-0.47	0.35	0.61	-0.48	0.24	0.65	-0.55	0.07	0.57
918	4.59	-0.23	0.82	0.47	-0.44	0.8	0.34	-0.35	0.73	0.29	-0.27	0.59	0.28	-0.26	0.44	0.32	-0.22	0.36	0.33	-0.14	0.27	0.28	-0.04	0.13	0.36	-0.08	0.03	0.36	-0.44	0.81	0.59	-0.34	0.75	0.64	-0.38	0.59	0.68	-0.45	0.45	0.62	-0.47	0.35	0.61	-0.49	0.24	0.65	-0.55	0.07	0.57
919	4.595	-0.24	0.82	0.47	-0.44	0.8	0.34	-0.35	0.73	0.29	-0.28	0.59	0.28	-0.27	0.44	0.32	-0.23	0.36	0.33	-0.15	0.27	0.28	-0.04	0.13	0.36	-0.08	0.03	0.36	-0.44	0.81	0.59	-0.35	0.76	0.64	-0.39	0.59	0.68	-0.46	0.45	0.62	-0.48	0.35	0.61	-0.49	0.24	0.65	-0.55	0.07	0.57
920	4.6	-0.24	0.82	0.47	-0.45	0.8	0.34	-0.36	0.73	0.29	-0.28	0.59	0.28	-0.27	0.44	0.32	-0.23	0.36	0.32	-0.15	0.27	0.28	-0.05	0.13	0.36	-0.08	0.03	0.36	-0.44	0.81	0.59	-0.35	0.76	0.64	-0.39	0.59	0.68	-0.46	0.45	0.62	-0.48	0.35	0.61	-0.49	0.24	0.65	-0.55	0.07	0.57
921	4.605	-0.24	0.82	0.47	-0.45	0.8	0.34	-0.36	0.73	0.29	-0.29	0.59	0.28	-0.28	0.44	0.32	-0.24	0.36	0.32	-0.16	0.27	0.28	-0.05	0.13	0.36	-0.08	0.03	0.36	-0.45	0.81	0.59	-0.35	0.76	0.64	-0.4	0.59	0.68	-0.46	0.45	0.62	-0.49	0.35	0.61	-0.49	0.24	0.65	-0.55	0.07	0.57
922	4.61	-0.25	0.82	0.47	-0.45	0.8	0.34	-0.37	0.73	0.29	-0.29	0.59	0.28	-0.29	0.44	0.32	-0.25	0.36	0.32	-0.16	0.27	0.28	-0.05	0.14	0.36	-0.08	0.03	0.36	-0.45	0.81	0.59	-0.36	0.76	0.64	-0.4	0.59	0.68	-0.47	0.45	0.62	-0.49	0.35	0.61	-0.5	0.24	0.66	-0.55	0.07	0.57
923	4.615	-0.25	0.82	0.47	-0.46	0.8	0.35	-0.37	0.73	0.29	-0.3	0.59	0.28	-0.29	0.44	0.32	-0.25	0.36	0.32	-0.17	0.28	0.28	-0.06	0.14	0.36	-0.08	0.04	0.36	-0.46	0.82	0.59	-0.36	0.76	0.64	-0.4	0.59	0.68	-0.47	0.45	0.62	-0.49	0.36	0.61	-0.5	0.24	0.66	-0.55	0.07	0.57
924	4.62	-0.26	0.82	0.47	-0.46	0.81	0.35	-0.37	0.74	0.29	-0.3	0.59	0.28	-0.3	0.44	0.32	-0.26	0.36	0.32	-0.17	0.28	0.28	-0.06	0.14	0.36	-0.08	0.04	0.36	-0.46	0.82	0.59	-0.37	0.76	0.64	-0.41	0.6	0.68	-0.47	0.45	0.62	-0.49	0.36	0.61	-0.5	0.24	0.66	-0.55	0.07	0.57
925	4.625	-0.26	0.82	0.47	-0.47	0.81	0.35	-0.38	0.74	0.29	-0.31	0.59	0.28	-0.31	0.43	0.32	-0.27	0.36	0.32	-0.18	0.28	0.28	-0.07	0.14	0.36	-0.08	0.04	0.36	-0.46	0.82	0.6	-0.37	0.76	0.65	-0.41	0.6	0.68	-0.47	0.45	0.62	-0.5	0.35	0.61	-0.51	0.24	0.66	-0.55	0.07	0.57
926	4.63	-0.26	0.82	0.47	-0.47	0.81	0.35	-0.38	0.74	0.3	-0.31	0.59	0.28	-0.32	0.43	0.32	-0.28	0.36	0.32	-0.19	0.28	0.28	-0.07	0.15	0.36	-0.09	0.04	0.36	-0.47	0.82	0.6	-0.37	0.76	0.65	-0.41	0.6	0.68	-0.48	0.45	0.62	-0.5	0.36	0.61	-0.51	0.24	0.66	-0.55	0.07	0.57
927	4.635	-0.27	0.82	0.47	-0.48	0.81	0.35	-0.39	0.74	0.3	-0.32	0.59	0.28	-0.32	0.43	0.32	-0.28	0.36	0.32	-0.19	0.28	0.28	-0.08	0.15	0.36	-0.09	0.04	0.36	-0.47	0.82	0.6	-0.38	0.76	0.65	-0.42	0.6	0.68	-0.48	0.45	0.62	-0.5	0.36	0.61	-0.51	0.24	0.66	-0.55	0.07	0.57
928	4.64	-0.27	0.83	0.47	-0.48	0.81	0.35	-0.39	0.74	0.3	-0.32	0.59	0.28	-0.33	0.43	0.32	-0.29	0.36	0.32	-0.2	0.28	0.28	-0.08	0.15	0.36	-0.09	0.04	0.36	-0.48	0.82	0.6	-0.38	0.76	0.65	-0.42	0.6	0.68	-0.48	0.45	0.63	-0.5	0.36	0.61	-0.51	0.24	0.66	-0.55	0.07	0.57
929	4.645	-0.28	0.83	0.47	-0.48	0.81	0.35	-0.4	0.74	0.3	-0.33	0.59	0.28	-0.34	0.43	0.32	-0.3	0.36	0.32	-0.21	0.28	0.28	-0.09	0.16	0.36	-0.09	0.05	0.36	-0.48	0.82	0.6	-0.38	0.76	0.65	-0.42	0.6	0.68	-0.48	0.45	0.63	-0.5	0.36	0.61	-0.51	0.24	0.65	-0.55	0.07	0.57
930	4.65	-0.28	0.83	0.47	-0.49	0.81	0.35	-0.4	0.74	0.3	-0.34	0.59	0.28	-0.34	0.43	0.32	-0.31	0.36	0.32	-0.21	0.28	0.28	-0.09	0.16	0.36	-0.09	0.05	0.36	-0.48	0.82	0.6	-0.39	0.76	0.65	-0.42	0.6	0.68	-0.48	0.45	0.63	-0.5	0.36	0.61	-0.51	0.24	0.65	-0.55	0.07	0.57
931	4.655	-0.29	0.83	0.47	-0.49	0.81	0.35	-0.4	0.74	0.3	-0.34	0.59	0.28	-0.35	0.43	0.32	-0.31	0.36	0.32	-0.22	0.29	0.28	-0.1	0.16	0.36	-0.1	0.05	0.36	-0.49	0.82	0.6	-0.39	0.76	0.65	-0.43	0.6	0.68	-0.49	0.45	0.63	-0.51	0.36	0.62	-0.51	0.24	0.65	-0.55	0.07	0.57
932	4.66	-0.29	0.83	0.47	-0.49	0.81	0.35	-0.41	0.74	0.3	-0.35	0.59	0.28	-0.36	0.43	0.32	-0.32	0.36	0.32	-0.23	0.29	0.28	-0.1	0.16	0.36	-0.1	0.05	0.36	-0.49	0.82	0.6	-0.4	0.76	0.65	-0.43	0.6	0.68	-0.49	0.45	0.63	-0.51	0.36	0.62	-0.51	0.24	0.65	-0.55	0.07	0.57
933	4.665	-0.29	0.83	0.47	-0.5	0.81	0.35	-0.41	0.75	0.3	-0.35	0.59	0.28	-0.37	0.43	0.32	-0.33	0.36	0.32	-0.23	0.29	0.28	-0.11	0.17	0.36	-0.1	0.06	0.36	-0.5	0.82	0.6	-0.4	0.77	0.65	-0.43	0.6	0.68	-0.49	0.45	0.63	-0.51	0.36	0.62	-0.51	0.24	0.65	-0.55	0.07	0.57
934	4.67	-0.3	0.83	0.47	-0.5	0.81	0.36	-0.41	0.75	0.3	-0.36	0.59	0.28	-0.38	0.43	0.32	-0.34	0.36	0.32	-0.24	0.29	0.28	-0.11	0.17	0.36	-0.1	0.06	0.36	-0.5	0.82	0.6	-0.4	0.77	0.65	-0.43	0.6	0.68	-0.49	0.45	0.63	-0.51	0.36	0.62	-0.51	0.24	0.65	-0.55	0.07	0.57
935	4.675	-0.3	0.83	0.47	-0.51	0.82	0.36	-0.42	0.75	0.3	-0.36	0.59	0.28	-0.38	0.43	0.32	-0.35	0.36	0.32	-0.25	0.29	0.28	-0.12	0.17	0.36	-0.11	0.06	0.36	-0.5	0.82	0.6	-0.41	0.77	0.65	-0.43	0.6	0.68	-0.49	0.45	0.63	-0.51	0.36	0.62	-0.51	0.24	0.65	-0.55	0.07	0.57
936	4.68	-0.3	0.83	0.47	-0.51	0.82	0.36	-0.42	0.75	0.3	-0.37	0.59	0.28	-0.39	0.43	0.32	-0.36	0.36	0.32	-0.26	0.29	0.28	-0.12	0.17	0.36	-0.11	0.07	0.36	-0.51	0.82	0.6	-0.41	0.77	0.65	-0.44	0.6	0.68	-0.49	0.45	0.63	-0.51	0.36	0.62	-0.51	0.24	0.65	-0.55	0.07	0.57
937	4.685	-0.31	0.83	0.47	-0.51	0.82	0.36	-0.42	0.75	0.3	-0.37	0.59	0.28	-0.4	0.43	0.32	-0.36	0.36	0.32	-0.27	0.29	0.28	NaN	NaN	NaN	-0.12	0.07	0.36	-0.51	0.82	0.6	-0.42	0.77	0.65	-0.44	0.6	0.68	-0.49	0.45	0.63	-0.51	0.36	0.62	-0.5	0.24	0.65	-0.55	0.07	0.57
938	4.69	-0.31	0.84	0.48	-0.51	0.82	0.36	-0.43	0.75	0.3	-0.38	0.59	0.28	-0.41	0.43	0.31	-0.37	0.36	0.32	-0.27	0.29	0.28	NaN	NaN	NaN	-0.12	0.07	0.36	-0.51	0.82	0.6	-0.42	0.77	0.65	-0.44	0.6	0.68	-0.49	0.45	0.63	-0.51	0.36	0.62	-0.5	0.24	0.65	-0.55	0.07	0.57
939	4.695	-0.31	0.84	0.48	-0.52	0.82	0.36	-0.43	0.75	0.3	-0.39	0.59	0.28	-0.41	0.43	0.31	-0.38	0.36	0.31	-0.28	0.29	0.28	-0.15	0.18	0.36	-0.13	0.08	0.36	-0.52	0.82	0.6	-0.42	0.77	0.65	-0.44	0.6	0.68	-0.49	0.45	0.63	-0.51	0.36	0.62	-0.5	0.24	0.65	-0.55	0.07	0.57
940	4.7	-0.32	0.84	0.48	-0.52	0.82	0.36	-0.43	0.75	0.3	-0.39	0.59	0.28	-0.42	0.43	0.31	-0.39	0.36	0.31	-0.29	0.3	0.28	-0.16	0.19	0.36	-0.13	0.08	0.36	-0.52	0.82	0.6	-0.43	0.77	0.65	-0.44	0.6	0.68	-0.5	0.45	0.63	-0.51	0.36	0.62	-0.5	0.24	0.65	-0.55	0.07	0.57
941	4.705	-0.32	0.84	0.48	-0.52	0.82	0.36	-0.44	0.75	0.3	-0.4	0.59	0.28	-0.43	0.43	0.31	-0.4	0.36	0.31	-0.3	0.3	0.28	-0.16	0.19	0.36	-0.14	0.08	0.36	-0.52	0.82	0.6	-0.43	0.77	0.65	-0.44	0.6	0.68	-0.5	0.45	0.63	-0.51	0.36	0.62	-0.5	0.24	0.65	-0.55	0.07	0.57
942	4.71	-0.32	0.84	0.48	-0.53	0.82	0.36	-0.44	0.75	0.31	-0.4	0.59	0.28	-0.44	0.43	0.31	-0.41	0.36	0.31	-0.3	0.3	0.28	-0.17	0.19	0.36	-0.14	0.08	0.36	-0.53	0.82	0.6	-0.43	0.77	0.65	-0.45	0.6	0.68	-0.5	0.45	0.63	-0.51	0.36	0.62	-0.5	0.24	0.65	-0.55	0.07	0.57
943	4.715	-0.33	0.84	0.48	-0.53	0.82	0.36	-0.44	0.75	0.31	-0.41	0.59	0.28	-0.45	0.44	0.31	-0.41	0.36	0.31	-0.31	0.3	0.28	NaN	NaN	NaN	-0.15	0.09	0.36	-0.53	0.82	0.6	-0.44	0.77	0.66	-0.45	0.6	0.68	-0.5	0.45	0.63	-0.52	0.36	0.62	-0.5	0.24	0.65	-0.55	0.07	0.57
944	4.72	-0.33	0.84	0.48	-0.53	0.82	0.36	-0.45	0.75	0.31	-0.42	0.59	0.28	-0.45	0.44	0.31	-0.42	0.36	0.31	-0.32	0.3	0.28	-0.19	0.19	0.37	-0.16	0.09	0.36	-0.53	0.82	0.6	-0.44	0.77	0.66	-0.45	0.6	0.68	-0.5	0.45	0.63	-0.52	0.36	0.62	-0.5	0.24	0.65	-0.55	0.07	0.57
945	4.725	-0.33	0.84	0.48	-0.54	0.82	0.36	-0.45	0.75	0.31	-0.42	0.59	0.28	-0.46	0.44	0.31	-0.43	0.36	0.31	-0.32	0.3	0.28	NaN	NaN	NaN	-0.16	0.09	0.36	-0.54	0.82	0.6	-0.44	0.77	0.66	-0.45	0.6	0.68	-0.5	0.46	0.63	-0.52	0.36	0.62	-0.5	0.24	0.65	-0.55	0.07	0.57
946	4.73	-0.33	0.84	0.48	-0.54	0.82	0.36	-0.45	0.75	0.31	-0.43	0.59	0.28	-0.47	0.44	0.31	-0.44	0.36	0.31	-0.33	0.3	0.28	-0.2	0.2	0.36	-0.17	0.09	0.36	-0.54	0.83	0.6	-0.44	0.77	0.66	-0.46	0.6	0.68	-0.5	0.46	0.63	-0.52	0.36	0.62	-0.5	0.24	0.65	-0.55	0.07	0.57
947	4.735	-0.34	0.84	0.48	-0.54	0.82	0.36	-0.46	0.75	0.31	-0.43	0.59	0.28	-0.48	0.44	0.31	-0.45	0.36	0.32	-0.34	0.3	0.28	-0.21	0.2	0.37	-0.18	0.09	0.36	-0.54	0.83	0.6	-0.45	0.77	0.66	-0.46	0.6	0.68	-0.51	0.46	0.63	-0.52	0.36	0.62	-0.5	0.24	0.65	-0.55	0.07	0.57
948	4.74	-0.34	0.84	0.48	-0.55	0.82	0.36	-0.46	0.75	0.31	-0.44	0.59	0.28	-0.48	0.44	0.31	-0.45	0.37	0.32	-0.35	0.31	0.28	-0.21	0.2	0.37	-0.19	0.1	0.36	-0.55	0.83	0.6	-0.45	0.77	0.66	-0.46	0.6	0.68	-0.51	0.46	0.63	-0.52	0.36	0.62	-0.5	0.24	0.65	-0.55	0.07	0.57
949	4.745	-0.34	0.84	0.48	-0.55	0.83	0.36	-0.46	0.75	0.31	-0.45	0.59	0.28	-0.49	0.44	0.31	-0.46	0.37	0.32	-0.35	0.31	0.28	-0.22	0.2	0.37	-0.2	0.1	0.36	-0.55	0.83	0.6	-0.45	0.77	0.66	-0.46	0.61	0.68	-0.51	0.46	0.63	-0.52	0.36	0.62	-0.51	0.24	0.65	-0.55	0.07	0.57
950	4.75	-0.35	0.84	0.48	-0.55	0.83	0.36	-0.47	0.75	0.31	-0.45	0.59	0.28	-0.5	0.44	0.31	-0.47	0.37	0.32	-0.36	0.31	0.28	-0.23	0.2	0.37	-0.21	0.1	0.36	-0.55	0.83	0.6	-0.46	0.77	0.66	-0.47	0.61	0.68	-0.51	0.46	0.63	-0.52	0.36	0.62	-0.51	0.24	0.65	-0.55	0.07	0.57
951	4.755	-0.35	0.84	0.48	-0.56	0.83	0.36	-0.47	0.76	0.31	-0.46	0.59	0.28	-0.51	0.44	0.31	-0.48	0.37	0.32	-0.37	0.31	0.28	-0.24	0.21	0.37	-0.22	0.1	0.36	-0.56	0.83	0.61	-0.46	0.77	0.66	-0.47	0.61	0.68	-0.51	0.46	0.63	-0.52	0.36	0.62	-0.51	0.24	0.65	-0.55	0.07	0.57
952	4.76	-0.35	0.84	0.48	-0.56	0.83	0.36	-0.47	0.76	0.31	-0.46	0.59	0.28	-0.51	0.44	0.31	-0.49	0.37	0.32	-0.38	0.31	0.28	-0.25	0.21	0.37	-0.23	0.1	0.36	-0.56	0.83	0.61	-0.46	0.77	0.66	-0.47	0.61	0.68	-0.51	0.46	0.63	-0.52	0.36	0.62	-0.51	0.24	0.65	-0.55	0.07	0.57
953	4.765	-0.36	0.84	0.49	-0.56	0.83	0.36	-0.48	0.76	0.31	-0.47	0.59	0.28	-0.52	0.44	0.31	-0.49	0.37	0.32	-0.39	0.31	0.28	NaN	NaN	NaN	-0.24	0.1	0.36	-0.56	0.83	0.61	-0.47	0.77	0.66	-0.47	0.61	0.68	-0.52	0.46	0.63	-0.53	0.36	0.62	-0.51	0.24	0.65	-0.55	0.07	0.57
954	4.77	-0.36	0.84	0.49	-0.57	0.83	0.36	-0.48	0.76	0.31	-0.48	0.59	0.28	-0.53	0.44	0.32	-0.5	0.37	0.32	-0.39	0.31	0.28	-0.27	0.21	0.37	-0.25	0.1	0.36	-0.57	0.83	0.61	-0.47	0.77	0.66	-0.48	0.61	0.69	-0.52	0.46	0.63	-0.53	0.36	0.62	-0.51	0.24	0.65	-0.55	0.07	0.57
955	4.775	-0.36	0.85	0.49	-0.57	0.83	0.36	-0.48	0.76	0.31	-0.48	0.59	0.28	-0.54	0.44	0.32	-0.51	0.37	0.32	-0.4	0.31	0.28	-0.27	0.21	0.37	-0.26	0.1	0.36	-0.57	0.83	0.61	-0.47	0.77	0.66	-0.48	0.61	0.69	-0.52	0.46	0.63	-0.53	0.36	0.62	-0.51	0.24	0.65	-0.55	0.07	0.57
956	4.78	-0.36	0.85	0.49	-0.57	0.83	0.36	-0.49	0.76	0.31	-0.49	0.59	0.28	-0.54	0.44	0.32	-0.52	0.37	0.32	-0.41	0.31	0.28	NaN	NaN	NaN	-0.27	0.1	0.36	-0.57	0.83	0.61	-0.47	0.77	0.66	-0.48	0.61	0.69	-0.52	0.46	0.63	-0.53	0.36	0.62	-0.51	0.24	0.65	-0.55	0.07	0.57
957	4.785	-0.37	0.85	0.49	-0.57	0.83	0.36	-0.49	0.76	0.31	-0.49	0.59	0.28	-0.55	0.44	0.32	-0.52	0.37	0.32	-0.42	0.31	0.28	-0.29	0.21	0.37	-0.29	0.1	0.36	-0.57	0.83	0.61	-0.48	0.77	0.66	-0.48	0.61	0.69	-0.52	0.46	0.63	-0.53	0.36	0.62	-0.52	0.24	0.65	-0.55	0.07	0.57
958	4.79	-0.37	0.85	0.49	-0.58	0.83	0.36	-0.49	0.76	0.31	-0.5	0.59	0.28	-0.56	0.44	0.32	-0.53	0.37	0.32	-0.42	0.31	0.29	-0.3	0.21	0.37	-0.3	0.1	0.36	-0.58	0.83	0.61	-0.48	0.77	0.66	-0.49	0.61	0.69	-0.52	0.46	0.63	-0.53	0.36	0.62	-0.52	0.24	0.65	-0.55	0.07	0.57
959	4.795	-0.37	0.85	0.49	-0.58	0.83	0.36	-0.5	0.76	0.31	-0.5	0.59	0.28	-0.56	0.45	0.32	-0.54	0.37	0.32	-0.43	0.31	0.29	-0.3	0.2	0.37	-0.31	0.1	0.36	-0.58	0.83	0.61	-0.48	0.77	0.66	-0.49	0.61	0.69	-0.52	0.46	0.63	-0.53	0.36	0.62	-0.52	0.24	0.65	-0.55	0.07	0.57
960	4.8	-0.38	0.85	0.49	-0.58	0.83	0.36	-0.5	0.76	0.31	-0.51	0.59	0.28	-0.57	0.45	0.32	-0.55	0.37	0.32	-0.44	0.31	0.29	NaN	NaN	NaN	-0.32	0.1	0.36	-0.58	0.83	0.61	-0.49	0.77	0.66	-0.49	0.61	0.69	-0.53	0.46	0.63	-0.53	0.36	0.62	-0.52	0.24	0.65	-0.55	0.07	0.57
961	4.805	-0.38	0.85	0.49	-0.59	0.83	0.36	-0.51	0.76	0.31	-0.52	0.59	0.28	-0.58	0.45	0.32	-0.55	0.37	0.32	-0.45	0.31	0.29	NaN	NaN	NaN	-0.33	0.1	0.36	-0.59	0.83	0.61	-0.49	0.77	0.66	-0.5	0.61	0.69	-0.53	0.46	0.63	-0.54	0.36	0.62	-0.52	0.24	0.65	-0.56	0.07	0.56
962	4.81	-0.38	0.85	0.48	-0.59	0.83	0.36	-0.51	0.76	0.31	-0.52	0.59	0.28	-0.58	0.45	0.32	-0.56	0.37	0.32	-0.46	0.31	0.29	NaN	NaN	NaN	-0.34	0.1	0.36	-0.59	0.83	0.61	-0.49	0.77	0.66	-0.5	0.61	0.69	-0.53	0.46	0.63	-0.54	0.36	0.62	-0.52	0.24	0.65	-0.56	0.07	0.56
963	4.815	-0.39	0.85	0.48	-0.59	0.83	0.36	-0.51	0.76	0.31	-0.53	0.59	0.28	-0.59	0.45	0.32	-0.57	0.37	0.32	-0.47	0.31	0.29	-0.35	0.2	0.37	-0.36	0.1	0.36	-0.59	0.83	0.61	-0.49	0.77	0.66	-0.5	0.61	0.69	-0.53	0.46	0.63	-0.54	0.36	0.62	-0.52	0.24	0.65	-0.56	0.07	0.56
964	4.82	-0.39	0.85	0.49	-0.6	0.83	0.36	-0.52	0.76	0.31	-0.53	0.59	0.28	-0.6	0.45	0.32	-0.58	0.38	0.32	-0.47	0.31	0.29	-0.35	0.2	0.37	-0.37	0.1	0.36	-0.59	0.83	0.61	-0.5	0.77	0.66	-0.5	0.61	0.69	-0.53	0.46	0.63	-0.54	0.36	0.62	-0.52	0.24	0.65	-0.56	0.07	0.56
965	4.825	-0.39	0.85	0.49	-0.6	0.83	0.36	-0.52	0.76	0.31	-0.54	0.59	0.28	-0.6	0.45	0.32	-0.58	0.38	0.32	-0.48	0.31	0.29	-0.36	0.2	0.38	-0.38	0.1	0.36	-0.6	0.83	0.61	-0.5	0.77	0.66	-0.51	0.61	0.69	-0.53	0.46	0.63	-0.54	0.36	0.62	-0.52	0.24	0.65	-0.56	0.07	0.56
966	4.83	-0.39	0.85	0.49	-0.6	0.83	0.36	-0.52	0.77	0.31	-0.54	0.59	0.28	-0.61	0.45	0.32	-0.59	0.38	0.33	-0.49	0.31	0.29	NaN	NaN	NaN	-0.39	0.1	0.36	-0.6	0.83	0.61	-0.5	0.77	0.66	-0.51	0.61	0.69	-0.53	0.46	0.63	-0.54	0.36	0.62	-0.52	0.24	0.65	-0.56	0.07	0.56
967	4.835	-0.4	0.85	0.49	-0.61	0.83	0.36	-0.53	0.77	0.31	-0.55	0.59	0.28	-0.62	0.45	0.32	-0.6	0.38	0.33	-0.5	0.31	0.29	-0.38	0.19	0.38	-0.4	0.09	0.36	-0.6	0.83	0.61	-0.51	0.77	0.66	-0.51	0.61	0.69	-0.53	0.46	0.63	-0.54	0.36	0.62	-0.52	0.24	0.65	-0.56	0.07	0.56
968	4.84	-0.4	0.85	0.49	-0.61	0.83	0.36	-0.53	0.77	0.31	-0.55	0.59	0.28	-0.62	0.45	0.32	-0.61	0.38	0.33	-0.51	0.3	0.29	-0.39	0.19	0.38	-0.42	0.09	0.36	-0.61	0.83	0.61	-0.51	0.77	0.66	-0.51	0.61	0.69	-0.54	0.46	0.63	-0.54	0.36	0.62	-0.52	0.25	0.65	-0.56	0.07	0.56
969	4.845	-0.4	0.85	0.49	-0.61	0.83	0.36	-0.53	0.77	0.31	-0.56	0.59	0.28	-0.63	0.45	0.32	-0.61	0.38	0.33	-0.52	0.3	0.29	-0.4	0.19	0.38	-0.43	0.09	0.36	-0.61	0.83	0.61	-0.51	0.77	0.66	-0.51	0.61	0.69	-0.54	0.46	0.63	-0.54	0.36	0.62	-0.52	0.25	0.65	-0.56	0.07	0.56
970	4.85	-0.41	0.85	0.49	-0.61	0.83	0.36	-0.54	0.77	0.31	-0.56	0.59	0.28	-0.63	0.46	0.33	-0.62	0.38	0.33	-0.53	0.3	0.29	-0.41	0.18	0.38	-0.44	0.09	0.36	-0.61	0.83	0.61	-0.51	0.78	0.66	-0.52	0.61	0.69	-0.54	0.46	0.63	-0.54	0.36	0.62	-0.52	0.25	0.65	-0.56	0.07	0.56
971	4.855	-0.41	0.85	0.49	-0.62	0.83	0.37	-0.54	0.77	0.31	-0.57	0.59	0.28	-0.64	0.46	0.33	-0.63	0.38	0.33	-0.53	0.3	0.29	-0.41	0.18	0.38	-0.45	0.09	0.36	-0.61	0.83	0.61	-0.52	0.78	0.66	-0.52	0.61	0.69	-0.54	0.46	0.63	-0.54	0.36	0.62	-0.52	0.25	0.65	-0.56	0.07	0.56
972	4.86	-0.41	0.85	0.49	-0.62	0.83	0.37	-0.54	0.77	0.31	-0.57	0.59	0.28	-0.65	0.46	0.33	-0.63	0.38	0.33	-0.54	0.3	0.29	NaN	NaN	NaN	-0.47	0.09	0.36	-0.62	0.83	0.61	-0.52	0.77	0.66	-0.52	0.61	0.69	-0.54	0.46	0.63	-0.54	0.36	0.62	-0.52	0.25	0.65	-0.56	0.07	0.56
973	4.865	-0.42	0.85	0.49	-0.62	0.83	0.37	-0.54	0.77	0.31	-0.58	0.59	0.28	-0.65	0.46	0.33	-0.64	0.38	0.33	-0.55	0.3	0.29	-0.44	0.17	0.38	-0.48	0.09	0.36	-0.62	0.83	0.61	-0.52	0.77	0.66	-0.52	0.61	0.69	-0.54	0.46	0.63	-0.55	0.36	0.62	-0.52	0.25	0.65	-0.56	0.07	0.56
974	4.87	-0.42	0.85	0.49	-0.63	0.83	0.37	-0.55	0.77	0.31	-0.58	0.59	0.28	-0.66	0.46	0.33	-0.65	0.38	0.33	-0.56	0.3	0.29	-0.45	0.17	0.38	-0.49	0.08	0.36	-0.62	0.83	0.61	-0.52	0.77	0.66	-0.52	0.61	0.69	-0.54	0.46	0.63	-0.55	0.36	0.62	-0.52	0.25	0.65	-0.56	0.07	0.56
975	4.875	-0.42	0.85	0.49	-0.63	0.83	0.37	-0.55	0.77	0.31	-0.58	0.59	0.28	-0.66	0.46	0.33	-0.65	0.38	0.33	-0.57	0.29	0.29	-0.46	0.17	0.38	-0.5	0.08	0.36	-0.63	0.83	0.61	-0.53	0.77	0.66	-0.52	0.61	0.69	-0.55	0.46	0.63	-0.55	0.36	0.62	-0.52	0.25	0.65	-0.56	0.07	0.56
976	4.88	-0.42	0.85	0.49	-0.63	0.83	0.37	-0.55	0.77	0.31	-0.59	0.59	0.28	-0.67	0.46	0.33	-0.66	0.38	0.33	-0.58	0.29	0.29	-0.47	0.16	0.38	-0.52	0.08	0.36	-0.63	0.83	0.61	-0.53	0.77	0.66	-0.52	0.61	0.69	-0.55	0.46	0.63	-0.55	0.36	0.62	-0.53	0.25	0.65	-0.56	0.07	0.56
977	4.885	-0.43	0.85	0.49	-0.63	0.84	0.37	-0.56	0.77	0.31	-0.59	0.59	0.28	-0.67	0.46	0.33	-0.67	0.38	0.33	-0.58	0.29	0.29	-0.48	0.16	0.38	-0.53	0.08	0.36	-0.63	0.83	0.61	-0.53	0.77	0.66	-0.53	0.61	0.69	-0.55	0.46	0.63	-0.55	0.36	0.62	-0.53	0.25	0.65	-0.56	0.07	0.56
978	4.89	-0.43	0.85	0.49	-0.64	0.83	0.36	-0.56	0.77	0.31	-0.6	0.59	0.28	-0.68	0.46	0.33	-0.67	0.38	0.33	-0.59	0.29	0.3	-0.49	0.16	0.38	-0.54	0.08	0.36	-0.63	0.83	0.61	-0.53	0.77	0.66	-0.53	0.61	0.69	-0.55	0.46	0.63	-0.55	0.36	0.62	-0.53	0.25	0.65	-0.56	0.07	0.56
979	4.895	-0.43	0.85	0.49	-0.64	0.83	0.36	-0.56	0.77	0.31	-0.6	0.59	0.28	-0.68	0.46	0.33	-0.68	0.38	0.33	-0.6	0.29	0.3	-0.5	0.15	0.38	-0.56	0.08	0.36	-0.64	0.83	0.61	-0.54	0.77	0.66	-0.53	0.61	0.69	-0.55	0.46	0.63	-0.55	0.36	0.62	-0.53	0.25	0.65	-0.56	0.07	0.56
980	4.9	-0.44	0.85	0.49	-0.64	0.83	0.36	-0.56	0.77	0.31	-0.61	0.59	0.28	-0.69	0.46	0.33	-0.68	0.38	0.34	-0.61	0.29	0.3	-0.51	0.15	0.38	-0.57	0.07	0.36	-0.64	0.83	0.61	-0.54	0.77	0.66	-0.53	0.61	0.69	-0.55	0.46	0.63	-0.55	0.36	0.62	-0.53	0.25	0.65	-0.56	0.07	0.56
981	4.905	-0.44	0.85	0.49	-0.65	0.83	0.37	-0.57	0.77	0.31	-0.61	0.59	0.28	-0.69	0.46	0.33	-0.69	0.38	0.34	-0.62	0.29	0.3	-0.52	0.15	0.38	-0.58	0.07	0.36	-0.64	0.83	0.61	-0.54	0.77	0.66	-0.53	0.61	0.69	-0.55	0.46	0.63	-0.55	0.36	0.62	-0.53	0.25	0.65	-0.56	0.07	0.56
982	4.91	-0.44	0.85	0.49	-0.65	0.83	0.37	-0.57	0.77	0.31	-0.61	0.59	0.28	-0.7	0.46	0.33	-0.69	0.39	0.34	-0.62	0.29	0.3	-0.54	0.14	0.38	-0.6	0.07	0.36	-0.65	0.83	0.61	-0.55	0.77	0.66	-0.54	0.61	0.69	-0.56	0.46	0.63	-0.55	0.36	0.61	-0.53	0.25	0.65	-0.56	0.07	0.56
983	4.915	-0.45	0.85	0.49	-0.65	0.83	0.37	-0.57	0.77	0.31	-0.62	0.59	0.28	-0.7	0.47	0.33	-0.7	0.39	0.34	-0.63	0.29	0.3	-0.55	0.14	0.38	-0.61	0.07	0.36	-0.65	0.83	0.61	-0.55	0.77	0.66	-0.54	0.61	0.69	-0.56	0.46	0.63	-0.56	0.36	0.61	-0.53	0.25	0.65	-0.56	0.07	0.56
984	4.92	-0.45	0.85	0.49	-0.65	0.83	0.37	-0.58	0.77	0.31	-0.62	0.59	0.28	-0.71	0.47	0.33	-0.7	0.39	0.34	-0.64	0.29	0.3	-0.56	0.14	0.38	-0.62	0.07	0.36	-0.65	0.83	0.61	-0.55	0.77	0.66	-0.54	0.61	0.69	-0.56	0.46	0.63	-0.56	0.36	0.61	-0.53	0.25	0.65	-0.56	0.07	0.56
985	4.925	-0.45	0.85	0.49	-0.66	0.83	0.37	-0.58	0.77	0.31	-0.63	0.59	0.28	-0.71	0.47	0.33	-0.71	0.39	0.34	-0.65	0.29	0.3	-0.57	0.13	0.38	-0.64	0.06	0.35	-0.66	0.83	0.61	-0.55	0.77	0.66	-0.54	0.61	0.69	-0.56	0.46	0.63	-0.56	0.36	0.61	-0.53	0.25	0.65	-0.56	0.07	0.56
986	4.93	-0.45	0.85	0.49	-0.66	0.83	0.37	-0.58	0.77	0.31	-0.63	0.59	0.28	-0.72	0.47	0.33	-0.72	0.39	0.34	-0.65	0.28	0.3	-0.58	0.13	0.38	-0.65	0.06	0.35	-0.66	0.83	0.61	-0.55	0.77	0.66	-0.55	0.61	0.69	-0.56	0.46	0.63	-0.56	0.36	0.61	-0.53	0.25	0.65	-0.56	0.07	0.56
987	4.935	-0.46	0.85	0.49	-0.66	0.83	0.36	-0.59	0.77	0.31	-0.64	0.59	0.28	-0.72	0.47	0.34	-0.72	0.39	0.34	-0.66	0.28	0.3	-0.59	0.12	0.38	-0.66	0.06	0.35	-0.66	0.83	0.61	-0.56	0.77	0.66	-0.55	0.61	0.69	-0.56	0.46	0.63	-0.56	0.36	0.61	-0.54	0.25	0.65	-0.56	0.07	0.56
988	4.94	-0.46	0.85	0.49	-0.67	0.83	0.36	-0.59	0.77	0.31	-0.64	0.59	0.28	-0.72	0.47	0.34	-0.73	0.39	0.34	-0.67	0.28	0.3	-0.61	0.12	0.38	-0.68	0.06	0.35	-0.66	0.83	0.61	-0.56	0.77	0.66	-0.55	0.61	0.69	-0.56	0.46	0.63	-0.56	0.36	0.61	-0.54	0.25	0.65	-0.56	0.07	0.56
989	4.945	-0.46	0.85	0.49	-0.67	0.83	0.36	-0.59	0.77	0.31	-0.64	0.59	0.28	-0.73	0.47	0.34	-0.73	0.39	0.34	-0.68	0.28	0.3	-0.62	0.12	0.38	-0.69	0.06	0.35	-0.67	0.83	0.61	-0.56	0.77	0.66	-0.55	0.61	0.69	-0.57	0.46	0.63	-0.56	0.36	0.61	-0.54	0.25	0.65	-0.56	0.07	0.56
990	4.95	-0.46	0.85	0.49	-0.67	0.83	0.36	-0.59	0.77	0.31	-0.65	0.59	0.28	-0.73	0.47	0.34	-0.73	0.39	0.34	-0.68	0.28	0.3	-0.63	0.12	0.38	-0.7	0.06	0.35	-0.67	0.83	0.61	-0.57	0.77	0.66	-0.56	0.61	0.69	-0.57	0.46	0.63	-0.57	0.36	0.61	-0.54	0.25	0.65	-0.56	0.07	0.56
991	4.955	-0.47	0.85	0.49	-0.68	0.83	0.36	-0.6	0.77	0.31	-0.65	0.59	0.28	-0.73	0.47	0.34	-0.74	0.39	0.34	-0.69	0.28	0.3	-0.64	0.11	0.38	-0.72	0.05	0.35	-0.67	0.83	0.61	-0.57	0.77	0.66	-0.56	0.61	0.69	-0.57	0.46	0.63	-0.57	0.36	0.61	-0.54	0.25	0.65	-0.56	0.07	0.56
992	4.96	-0.47	0.85	0.49	-0.68	0.83	0.36	-0.6	0.77	0.31	-0.65	0.59	0.28	-0.74	0.47	0.34	-0.74	0.39	0.34	-0.7	0.28	0.3	-0.65	0.11	0.38	-0.73	0.05	0.35	-0.68	0.83	0.61	-0.57	0.77	0.66	-0.56	0.61	0.69	-0.57	0.46	0.63	-0.57	0.36	0.61	-0.54	0.25	0.65	-0.56	0.07	0.56
993	4.965	-0.47	0.85	0.49	-0.68	0.83	0.37	-0.6	0.77	0.31	-0.66	0.59	0.28	-0.74	0.47	0.34	-0.75	0.39	0.34	-0.7	0.28	0.3	-0.67	0.11	0.38	-0.74	0.05	0.35	-0.68	0.83	0.61	-0.58	0.77	0.66	-0.56	0.61	0.69	-0.57	0.46	0.63	-0.57	0.36	0.61	-0.54	0.25	0.65	-0.56	0.07	0.56
994	4.97	-0.48	0.85	0.49	-0.69	0.83	0.37	-0.61	0.77	0.31	-0.66	0.59	0.28	-0.75	0.47	0.34	-0.75	0.39	0.34	-0.71	0.28	0.3	-0.68	0.1	0.38	-0.76	0.05	0.35	-0.68	0.83	0.61	-0.58	0.77	0.66	-0.57	0.61	0.69	-0.58	0.46	0.63	-0.57	0.36	0.61	-0.54	0.25	0.65	-0.56	0.07	0.56
995	4.975	-0.48	0.85	0.49	-0.69	0.83	0.37	-0.61	0.77	0.31	-0.66	0.59	0.28	-0.75	0.47	0.34	-0.76	0.39	0.34	-0.72	0.27	0.3	-0.69	0.1	0.38	-0.77	0.05	0.35	-0.68	0.83	0.61	-0.58	0.77	0.66	-0.57	0.61	0.69	-0.58	0.46	0.63	-0.57	0.36	0.61	-0.54	0.25	0.65	-0.56	0.07	0.56
996	4.98	-0.48	0.85	0.49	-0.69	0.83	0.36	-0.61	0.77	0.31	-0.67	0.59	0.28	-0.75	0.47	0.34	-0.76	0.39	0.34	-0.72	0.27	0.3	-0.7	0.1	0.38	-0.78	0.05	0.35	-0.69	0.83	0.61	-0.59	0.77	0.66	-0.57	0.61	0.69	-0.58	0.46	0.63	-0.57	0.36	0.61	-0.54	0.25	0.65	-0.56	0.07	0.56
997	4.985	-0.49	0.85	0.49	-0.7	0.83	0.36	-0.62	0.77	0.31	-0.67	0.59	0.28	-0.76	0.47	0.34	-0.76	0.39	0.34	-0.73	0.27	0.3	-0.71	0.1	0.38	-0.8	0.05	0.35	-0.69	0.83	0.61	-0.59	0.77	0.66	-0.57	0.61	0.69	-0.58	0.46	0.63	-0.58	0.36	0.61	-0.54	0.25	0.65	-0.56	0.07	0.56
998	4.99	-0.49	0.85	0.49	-0.7	0.83	0.36	-0.62	0.77	0.31	-0.67	0.59	0.28	-0.76	0.47	0.34	-0.77	0.39	0.34	-0.74	0.27	0.3	-0.73	0.1	0.38	-0.81	0.05	0.35	-0.69	0.83	0.61	-0.59	0.77	0.66	-0.58	0.61	0.69	-0.58	0.46	0.63	-0.58	0.36	0.61	-0.55	0.25	0.65	-0.56	0.07	0.56
999	4.995	-0.49	0.85	0.49	-0.7	0.83	0.36	-0.62	0.77	0.31	-0.68	0.59	0.29	-0.76	0.47	0.34	-0.77	0.39	0.35	-0.74	0.27	0.3	-0.74	0.09	0.38	-0.82	0.05	0.35	-0.7	0.82	0.61	-0.59	0.77	0.66	-0.58	0.61	0.69	-0.59	0.46	0.63	-0.58	0.36	0.61	-0.55	0.25	0.65	-0.56	0.07	0.56
1000	5	-0.5	0.85	0.49	-0.7	0.83	0.36	-0.63	0.76	0.31	-0.68	0.59	0.29	-0.76	0.47	0.34	-0.78	0.39	0.35	-0.75	0.27	0.3	-0.75	0.09	0.38	-0.84	0.05	0.35	-0.7	0.82	0.61	-0.6	0.77	0.65	-0.58	0.61	0.69	-0.59	0.46	0.63	-0.58	0.36	0.61	-0.55	0.25	0.65	-0.56	0.07	0.56
1001	5.005	-0.5	0.85	0.49	-0.71	0.83	0.36	-0.63	0.76	0.31	-0.68	0.59	0.29	-0.77	0.47	0.34	-0.78	0.39	0.35	-0.76	0.27	0.3	-0.76	0.09	0.38	-0.85	0.05	0.35	-0.7	0.82	0.61	-0.6	0.77	0.65	-0.58	0.61	0.69	-0.59	0.46	0.63	-0.58	0.36	0.61	-0.55	0.25	0.65	-0.56	0.07	0.56
1002	5.01	-0.5	0.85	0.49	-0.71	0.83	0.36	-0.63	0.76	0.31	-0.68	0.59	0.29	-0.77	0.46	0.34	-0.78	0.39	0.35	-0.77	0.27	0.3	-0.78	0.09	0.38	-0.86	0.05	0.35	-0.71	0.82	0.61	-0.6	0.77	0.65	-0.59	0.61	0.69	-0.59	0.46	0.63	-0.58	0.36	0.61	-0.55	0.25	0.65	-0.56	0.07	0.56
1003	5.015	-0.5	0.85	0.49	-0.72	0.83	0.36	-0.64	0.76	0.31	-0.69	0.59	0.29	-0.77	0.46	0.34	-0.79	0.39	0.35	-0.77	0.27	0.3	-0.79	0.09	0.38	-0.88	0.05	0.35	-0.71	0.82	0.61	-0.61	0.77	0.65	-0.59	0.61	0.69	-0.6	0.46	0.63	-0.59	0.36	0.61	-0.55	0.25	0.65	-0.56	0.07	0.56
1004	5.02	-0.51	0.85	0.49	-0.72	0.83	0.36	-0.64	0.76	0.31	-0.69	0.59	0.29	-0.77	0.46	0.35	-0.79	0.38	0.35	-0.78	0.26	0.3	-0.8	0.09	0.38	-0.89	0.05	0.35	-0.71	0.82	0.61	-0.61	0.77	0.65	-0.59	0.61	0.69	-0.6	0.46	0.63	-0.59	0.36	0.61	-0.55	0.25	0.65	-0.56	0.07	0.56
1005	5.025	-0.51	0.85	0.49	-0.72	0.83	0.36	-0.64	0.76	0.31	-0.69	0.59	0.29	-0.78	0.46	0.35	-0.79	0.38	0.35	-0.79	0.26	0.3	-0.81	0.09	0.38	-0.9	0.06	0.35	-0.72	0.82	0.61	-0.61	0.77	0.65	-0.6	0.61	0.69	-0.6	0.45	0.63	-0.59	0.36	0.61	-0.55	0.25	0.65	-0.56	0.07	0.56
1006	5.03	-0.52	0.84	0.49	-0.73	0.83	0.36	-0.65	0.76	0.31	-0.7	0.59	0.29	-0.78	0.46	0.35	-0.8	0.38	0.35	-0.79	0.26	0.3	-0.82	0.09	0.38	-0.91	0.06	0.35	-0.72	0.82	0.61	-0.62	0.77	0.65	-0.6	0.61	0.69	-0.6	0.45	0.63	-0.59	0.36	0.61	-0.56	0.25	0.65	-0.56	0.07	0.56
1007	5.035	-0.52	0.84	0.49	-0.73	0.83	0.36	-0.65	0.76	0.31	-0.7	0.59	0.29	-0.78	0.46	0.35	-0.8	0.38	0.35	-0.8	0.26	0.3	-0.84	0.09	0.38	-0.93	0.06	0.35	-0.72	0.82	0.61	-0.62	0.77	0.65	-0.6	0.61	0.69	NaN	NaN	NaN	-0.59	0.36	0.61	-0.56	0.25	0.65	-0.56	0.07	0.56
1008	5.04	-0.52	0.84	0.49	-0.73	0.83	0.36	-0.65	0.76	0.31	-0.7	0.59	0.29	-0.78	0.46	0.35	-0.8	0.38	0.35	-0.81	0.26	0.3	-0.85	0.09	0.38	-0.94	0.06	0.35	-0.73	0.82	0.61	-0.62	0.77	0.65	-0.61	0.61	0.69	-0.61	0.45	0.63	-0.59	0.36	0.61	-0.56	0.25	0.65	-0.56	0.07	0.56
1009	5.045	-0.53	0.84	0.49	-0.74	0.83	0.36	-0.66	0.76	0.31	-0.7	0.58	0.29	-0.79	0.46	0.35	-0.81	0.38	0.35	-0.81	0.26	0.3	-0.86	0.09	0.37	-0.95	0.06	0.35	-0.73	0.82	0.61	-0.63	0.77	0.65	-0.61	0.61	0.69	-0.61	0.45	0.62	-0.6	0.36	0.61	-0.56	0.25	0.65	-0.56	0.07	0.56
1010	5.05	-0.53	0.84	0.49	-0.74	0.83	0.36	-0.66	0.76	0.31	-0.71	0.58	0.29	-0.79	0.46	0.35	-0.81	0.38	0.35	-0.82	0.26	0.3	-0.87	0.09	0.37	-0.96	0.07	0.35	-0.73	0.82	0.61	-0.63	0.77	0.65	-0.61	0.61	0.69	-0.61	0.45	0.62	-0.6	0.36	0.61	-0.56	0.25	0.65	-0.56	0.07	0.56
1011	5.055	-0.53	0.84	0.48	-0.74	0.83	0.36	-0.66	0.76	0.31	-0.71	0.58	0.29	-0.79	0.46	0.35	-0.82	0.38	0.35	-0.83	0.26	0.3	-0.88	0.09	0.37	-0.97	0.07	0.34	-0.74	0.82	0.61	-0.64	0.77	0.66	-0.61	0.61	0.69	NaN	NaN	NaN	-0.6	0.36	0.61	-0.56	0.25	0.65	-0.56	0.07	0.56
1012	5.06	-0.53	0.84	0.48	-0.75	0.83	0.36	-0.67	0.76	0.31	-0.71	0.58	0.29	-0.79	0.45	0.35	-0.82	0.38	0.35	-0.83	0.26	0.3	-0.89	0.09	0.37	-0.98	0.07	0.34	-0.74	0.82	0.61	-0.64	0.77	0.66	-0.62	0.61	0.69	-0.62	0.45	0.63	-0.6	0.36	0.61	-0.56	0.25	0.65	-0.56	0.07	0.56
1013	5.065	-0.54	0.84	0.48	-0.75	0.83	0.36	-0.67	0.76	0.31	-0.71	0.58	0.29	-0.8	0.45	0.35	-0.82	0.38	0.35	-0.84	0.26	0.3	-0.9	0.09	0.37	-0.99	0.07	0.34	-0.75	0.82	0.61	-0.64	0.76	0.65	-0.62	0.61	0.69	-0.62	0.45	0.63	-0.6	0.36	0.61	-0.57	0.25	0.65	-0.56	0.07	0.56
1014	5.07	-0.54	0.84	0.48	-0.76	0.83	0.36	-0.68	0.76	0.31	-0.72	0.58	0.29	-0.8	0.45	0.35	-0.83	0.38	0.35	-0.85	0.26	0.3	-0.91	0.09	0.37	-1	0.08	0.34	-0.75	0.82	0.61	-0.65	0.76	0.65	-0.62	0.61	0.68	-0.62	0.45	0.62	-0.61	0.36	0.61	-0.57	0.25	0.65	-0.56	0.07	0.56
1015	5.075	-0.55	0.84	0.48	-0.76	0.82	0.36	-0.68	0.75	0.31	-0.72	0.58	0.29	-0.8	0.45	0.35	-0.83	0.38	0.35	-0.85	0.26	0.3	-0.92	0.09	0.37	-1.01	0.08	0.34	-0.75	0.82	0.61	-0.65	0.76	0.66	-0.62	0.61	0.68	-0.62	0.45	0.62	-0.61	0.36	0.61	-0.57	0.25	0.65	-0.56	0.07	0.56
1016	5.08	-0.55	0.84	0.48	-0.76	0.82	0.36	-0.68	0.75	0.31	-0.72	0.58	0.29	-0.8	0.45	0.35	-0.83	0.38	0.35	-0.86	0.26	0.3	-0.93	0.09	0.37	-1.02	0.08	0.34	-0.76	0.82	0.61	-0.65	0.76	0.65	-0.63	0.61	0.68	-0.63	0.45	0.63	-0.61	0.36	0.61	-0.57	0.25	0.65	-0.56	0.07	0.56
1017	5.085	-0.55	0.84	0.48	-0.77	0.82	0.36	-0.69	0.75	0.31	-0.73	0.58	0.29	-0.81	0.45	0.35	-0.84	0.38	0.35	-0.86	0.26	0.3	-0.94	0.09	0.37	-1.03	0.09	0.34	-0.76	0.82	0.61	-0.66	0.76	0.65	-0.63	0.61	0.68	-0.63	0.45	0.63	-0.61	0.36	0.61	-0.57	0.25	0.65	-0.56	0.07	0.56
1018	5.09	-0.56	0.84	0.48	-0.77	0.82	0.36	-0.69	0.75	0.31	-0.73	0.58	0.29	-0.81	0.45	0.35	-0.84	0.38	0.35	-0.87	0.26	0.3	-0.94	0.1	0.37	-1.04	0.09	0.34	-0.76	0.82	0.61	-0.66	0.76	0.65	-0.63	0.61	0.68	-0.63	0.45	0.62	-0.61	0.36	0.61	-0.57	0.25	0.65	-0.56	0.07	0.56
1019	5.095	-0.56	0.84	0.48	-0.77	0.82	0.36	-0.7	0.75	0.31	-0.73	0.58	0.29	-0.81	0.45	0.35	-0.85	0.38	0.35	-0.88	0.26	0.3	-0.95	0.1	0.37	-1.05	0.09	0.34	-0.77	0.82	0.61	-0.66	0.76	0.65	-0.64	0.61	0.68	-0.63	0.45	0.62	-0.62	0.36	0.61	-0.57	0.25	0.65	-0.56	0.07	0.56
1020	5.1	-0.56	0.84	0.48	-0.78	0.82	0.36	-0.7	0.75	0.31	-0.73	0.57	0.29	-0.82	0.45	0.35	-0.85	0.38	0.35	-0.88	0.26	0.3	-0.96	0.1	0.37	-1.06	0.09	0.34	-0.77	0.82	0.61	-0.67	0.76	0.65	-0.64	0.61	0.68	-0.63	0.45	0.63	-0.62	0.36	0.61	-0.58	0.25	0.65	-0.56	0.07	0.56
1021	5.105	-0.57	0.84	0.48	-0.78	0.82	0.36	-0.7	0.75	0.31	-0.74	0.57	0.29	-0.82	0.45	0.35	-0.85	0.38	0.35	-0.89	0.26	0.3	-0.97	0.1	0.37	-1.07	0.1	0.34	-0.77	0.82	0.61	-0.67	0.76	0.65	-0.64	0.61	0.68	-0.64	0.45	0.63	-0.62	0.36	0.61	-0.58	0.25	0.65	-0.56	0.07	0.56
1022	5.11	-0.57	0.84	0.48	-0.79	0.82	0.36	-0.71	0.75	0.31	-0.74	0.57	0.29	-0.82	0.45	0.35	-0.86	0.38	0.35	-0.89	0.26	0.3	-0.98	0.1	0.37	-1.08	0.1	0.34	-0.78	0.82	0.61	-0.67	0.76	0.65	-0.64	0.61	0.68	-0.64	0.45	0.63	-0.62	0.36	0.61	-0.58	0.25	0.65	-0.56	0.07	0.56
1023	5.115	-0.58	0.84	0.48	-0.79	0.82	0.36	-0.71	0.75	0.31	-0.74	0.57	0.29	-0.83	0.44	0.35	-0.86	0.38	0.35	-0.9	0.26	0.3	-0.99	0.1	0.37	-1.08	0.1	0.34	-0.78	0.81	0.61	-0.67	0.76	0.65	-0.65	0.61	0.68	-0.64	0.45	0.63	-0.62	0.36	0.61	-0.58	0.25	0.65	-0.56	0.07	0.56
1024	5.12	-0.58	0.83	0.48	-0.8	0.82	0.36	-0.72	0.75	0.31	-0.75	0.57	0.29	-0.83	0.44	0.35	-0.87	0.38	0.35	-0.9	0.26	0.3	-0.99	0.1	0.37	-1.09	0.1	0.34	-0.79	0.81	0.61	-0.68	0.76	0.65	-0.65	0.61	0.68	-0.64	0.45	0.62	-0.63	0.36	0.61	-0.58	0.25	0.65	-0.56	0.07	0.56
1025	5.125	-0.59	0.83	0.48	-0.8	0.82	0.36	-0.72	0.75	0.31	-0.75	0.57	0.29	-0.83	0.44	0.35	-0.87	0.37	0.35	-0.91	0.26	0.3	-1	0.1	0.37	-1.1	0.1	0.34	-0.79	0.81	0.61	-0.68	0.76	0.65	-0.65	0.61	0.68	-0.65	0.45	0.63	-0.63	0.36	0.61	-0.58	0.25	0.65	-0.56	0.07	0.56
1026	5.13	-0.59	0.83	0.48	-0.8	0.82	0.36	-0.72	0.75	0.31	-0.76	0.57	0.29	-0.84	0.44	0.35	-0.87	0.37	0.35	-0.91	0.26	0.3	-1.01	0.1	0.37	-1.11	0.11	0.34	-0.79	0.81	0.61	-0.68	0.76	0.65	-0.66	0.61	0.68	-0.65	0.45	0.63	-0.63	0.36	0.62	-0.58	0.25	0.65	-0.56	0.07	0.56
1027	5.135	-0.59	0.83	0.48	-0.81	0.82	0.36	-0.73	0.74	0.31	-0.76	0.57	0.29	-0.84	0.44	0.35	-0.88	0.37	0.35	-0.92	0.26	0.3	-1.01	0.1	0.37	-1.11	0.11	0.34	-0.8	0.81	0.61	-0.69	0.76	0.65	-0.66	0.61	0.68	-0.65	0.45	0.63	-0.63	0.36	0.61	-0.59	0.25	0.65	-0.56	0.07	0.56
1028	5.14	-0.6	0.83	0.48	-0.81	0.81	0.36	-0.73	0.74	0.31	-0.76	0.57	0.29	-0.85	0.44	0.35	-0.88	0.37	0.35	-0.92	0.26	0.3	-1.02	0.1	0.37	-1.12	0.11	0.34	-0.8	0.81	0.61	-0.69	0.76	0.65	-0.66	0.61	0.68	-0.66	0.45	0.63	-0.64	0.36	0.61	-0.59	0.25	0.65	-0.56	0.07	0.56
1029	5.145	-0.6	0.83	0.48	-0.82	0.81	0.36	-0.74	0.75	0.31	-0.77	0.57	0.29	-0.85	0.44	0.35	-0.89	0.37	0.35	-0.93	0.26	0.3	-1.02	0.1	0.37	-1.12	0.11	0.34	-0.8	0.81	0.61	-0.7	0.76	0.65	-0.67	0.61	0.68	-0.66	0.45	0.63	-0.64	0.36	0.61	-0.59	0.25	0.65	-0.57	0.07	0.56
1030	5.15	-0.6	0.83	0.48	-0.82	0.81	0.36	-0.75	0.75	0.31	-0.77	0.57	0.29	-0.86	0.44	0.35	-0.89	0.37	0.35	-0.93	0.26	0.3	-1.03	0.1	0.37	-1.13	0.11	0.34	-0.81	0.81	0.61	-0.7	0.76	0.65	-0.67	0.61	0.68	-0.66	0.45	0.63	-0.64	0.36	0.62	-0.59	0.25	0.65	-0.57	0.07	0.56
1031	5.155	-0.61	0.83	0.48	-0.82	0.81	0.36	-0.75	0.74	0.31	-0.78	0.57	0.29	-0.86	0.44	0.35	-0.9	0.37	0.35	-0.94	0.26	0.3	-1.03	0.1	0.37	-1.14	0.11	0.34	-0.81	0.81	0.61	-0.71	0.76	0.65	-0.67	0.61	0.68	-0.66	0.45	0.63	-0.64	0.36	0.62	-0.59	0.25	0.65	-0.57	0.07	0.56
1032	5.16	-0.61	0.83	0.48	-0.83	0.81	0.36	-0.75	0.74	0.31	-0.78	0.57	0.29	-0.87	0.44	0.35	-0.9	0.37	0.35	-0.94	0.26	0.3	-1.04	0.1	0.37	-1.14	0.11	0.34	-0.82	0.81	0.61	-0.71	0.75	0.65	-0.68	0.61	0.68	-0.67	0.45	0.63	-0.64	0.36	0.62	-0.59	0.25	0.65	-0.57	0.07	0.56
1033	5.165	-0.62	0.83	0.48	-0.83	0.81	0.36	-0.76	0.74	0.31	-0.79	0.57	0.29	-0.87	0.44	0.35	-0.9	0.37	0.35	-0.95	0.26	0.3	-1.04	0.1	0.37	-1.14	0.11	0.34	-0.82	0.81	0.61	-0.72	0.75	0.65	-0.68	0.61	0.68	-0.67	0.45	0.63	-0.65	0.36	0.62	-0.59	0.25	0.65	-0.57	0.07	0.56
1034	5.17	-0.62	0.83	0.48	-0.84	0.81	0.36	-0.76	0.74	0.31	-0.79	0.57	0.29	-0.87	0.44	0.35	-0.91	0.37	0.35	-0.95	0.26	0.3	-1.05	0.1	0.37	-1.15	0.11	0.34	-0.82	0.81	0.61	-0.72	0.75	0.65	NaN	NaN	NaN	-0.67	0.45	0.62	-0.65	0.36	0.62	-0.59	0.25	0.65	-0.57	0.07	0.56
1035	5.175	-0.62	0.83	0.48	-0.84	0.81	0.36	-0.77	0.74	0.31	-0.8	0.57	0.29	-0.88	0.44	0.35	-0.92	0.37	0.35	-0.95	0.26	0.3	-1.05	0.1	0.37	-1.15	0.1	0.34	-0.83	0.81	0.61	-0.72	0.75	0.65	-0.69	0.61	0.68	-0.67	0.45	0.62	-0.65	0.36	0.62	-0.6	0.25	0.65	-0.57	0.08	0.56
1036	5.18	-0.63	0.83	0.48	-0.85	0.81	0.36	-0.77	0.74	0.31	-0.8	0.56	0.29	-0.88	0.44	0.35	-0.92	0.37	0.35	-0.96	0.26	0.3	-1.06	0.1	0.37	-1.15	0.1	0.34	-0.83	0.81	0.61	-0.72	0.75	0.65	-0.69	0.6	0.68	-0.68	0.45	0.63	-0.65	0.36	0.62	-0.6	0.25	0.65	-0.57	0.08	0.56
1037	5.185	-0.63	0.83	0.47	-0.85	0.81	0.36	-0.77	0.74	0.31	-0.81	0.56	0.29	-0.89	0.44	0.35	-0.93	0.37	0.35	-0.96	0.26	0.3	-1.06	0.1	0.36	-1.16	0.1	0.34	-0.84	0.81	0.61	-0.73	0.75	0.65	NaN	NaN	NaN	-0.68	0.45	0.63	-0.66	0.36	0.62	-0.6	0.26	0.65	-0.57	0.08	0.56
1038	5.19	-0.64	0.82	0.47	-0.86	0.81	0.36	-0.78	0.74	0.31	-0.81	0.56	0.29	-0.9	0.44	0.35	-0.93	0.37	0.35	-0.97	0.26	0.3	-1.06	0.1	0.36	-1.16	0.1	0.34	-0.84	0.81	0.61	-0.73	0.75	0.65	-0.7	0.6	0.68	-0.68	0.45	0.62	-0.66	0.36	0.62	-0.6	0.26	0.65	-0.57	0.08	0.56
1039	5.195	-0.64	0.82	0.47	-0.86	0.81	0.36	-0.78	0.74	0.31	-0.82	0.56	0.29	-0.9	0.44	0.35	-0.94	0.37	0.35	-0.97	0.25	0.3	-1.06	0.09	0.36	-1.16	0.1	0.34	-0.85	0.81	0.61	-0.74	0.75	0.65	-0.7	0.6	0.68	-0.68	0.45	0.62	-0.66	0.36	0.62	-0.6	0.26	0.65	-0.57	0.08	0.56
1040	5.2	-0.65	0.82	0.47	-0.86	0.81	0.36	-0.79	0.74	0.31	-0.83	0.56	0.28	-0.91	0.44	0.35	-0.94	0.37	0.35	-0.98	0.25	0.3	-1.07	0.09	0.36	-1.17	0.09	0.34	-0.85	0.81	0.61	-0.74	0.75	0.65	-0.7	0.6	0.68	-0.69	0.45	0.62	-0.66	0.36	0.62	-0.61	0.26	0.65	-0.57	0.08	0.56
1041	5.205	-0.65	0.82	0.47	-0.87	0.81	0.36	-0.79	0.73	0.31	-0.83	0.56	0.28	-0.91	0.44	0.35	-0.95	0.37	0.35	-0.98	0.25	0.3	-1.07	0.09	0.36	-1.17	0.09	0.35	-0.85	0.81	0.61	-0.74	0.75	0.65	-0.7	0.6	0.68	-0.69	0.45	0.62	-0.67	0.36	0.62	-0.61	0.26	0.65	-0.57	0.08	0.56
1042	5.21	-0.66	0.82	0.47	-0.87	0.8	0.36	-0.8	0.73	0.31	-0.84	0.56	0.28	-0.92	0.44	0.35	-0.95	0.37	0.35	-0.99	0.25	0.3	-1.07	0.09	0.36	-1.17	0.09	0.35	-0.86	0.8	0.61	-0.75	0.75	0.65	-0.71	0.6	0.68	-0.69	0.45	0.62	-0.67	0.36	0.62	-0.61	0.26	0.65	-0.57	0.08	0.56
1043	5.215	-0.66	0.82	0.47	-0.88	0.8	0.36	-0.8	0.73	0.31	-0.84	0.56	0.28	-0.92	0.44	0.35	-0.96	0.36	0.35	-0.99	0.25	0.3	-1.07	0.09	0.36	-1.17	0.08	0.35	-0.86	0.8	0.61	-0.76	0.75	0.65	-0.71	0.6	0.68	-0.7	0.45	0.62	-0.67	0.36	0.62	-0.61	0.26	0.65	-0.57	0.08	0.56
1044	5.22	-0.66	0.82	0.47	-0.88	0.8	0.36	-0.81	0.73	0.31	-0.85	0.56	0.28	-0.93	0.44	0.35	-0.96	0.36	0.35	-0.99	0.25	0.3	-1.07	0.08	0.36	-1.17	0.08	0.35	-0.87	0.8	0.61	-0.76	0.75	0.65	-0.72	0.6	0.68	-0.7	0.45	0.62	-0.68	0.36	0.62	-0.61	0.26	0.65	-0.57	0.08	0.56
1045	5.225	-0.67	0.82	0.47	-0.89	0.8	0.36	-0.81	0.73	0.3	-0.85	0.56	0.28	-0.93	0.43	0.35	-0.96	0.36	0.35	-1	0.25	0.3	-1.07	0.08	0.36	-1.18	0.08	0.35	-0.87	0.8	0.61	-0.77	0.75	0.65	-0.72	0.6	0.68	-0.7	0.45	0.62	-0.68	0.36	0.62	-0.62	0.26	0.65	-0.57	0.08	0.56
1046	5.23	-0.67	0.82	0.47	-0.89	0.8	0.36	-0.82	0.73	0.3	-0.86	0.56	0.28	-0.94	0.43	0.35	-0.97	0.36	0.35	-1	0.25	0.3	-1.08	0.08	0.36	-1.18	0.07	0.35	-0.88	0.8	0.61	-0.77	0.75	0.64	-0.72	0.6	0.68	-0.71	0.45	0.62	-0.68	0.36	0.62	-0.62	0.26	0.65	-0.57	0.08	0.56
1047	5.235	-0.68	0.82	0.47	-0.9	0.8	0.36	-0.82	0.73	0.3	-0.86	0.56	0.28	-0.94	0.43	0.35	-0.97	0.36	0.35	-1	0.25	0.3	-1.08	0.08	0.37	-1.18	0.07	0.35	-0.88	0.8	0.61	-0.77	0.75	0.64	-0.73	0.6	0.68	-0.71	0.45	0.62	-0.69	0.36	0.62	-0.62	0.26	0.65	-0.57	0.08	0.56
1048	5.24	-0.68	0.82	0.47	-0.9	0.8	0.35	-0.83	0.73	0.3	-0.87	0.56	0.28	-0.95	0.43	0.34	-0.98	0.36	0.35	-1.01	0.24	0.3	-1.08	0.08	0.37	-1.18	0.07	0.35	-0.89	0.8	0.6	-0.77	0.75	0.64	-0.73	0.6	0.68	-0.72	0.45	0.62	-0.69	0.36	0.62	-0.62	0.26	0.65	-0.57	0.09	0.56
1049	5.245	-0.69	0.82	0.47	-0.91	0.8	0.35	-0.84	0.73	0.3	-0.87	0.56	0.28	-0.95	0.43	0.34	-0.98	0.36	0.35	-1.01	0.24	0.3	-1.08	0.08	0.37	-1.18	0.06	0.35	-0.89	0.8	0.6	-0.78	0.75	0.64	-0.74	0.6	0.68	-0.72	0.45	0.62	-0.69	0.36	0.62	-0.62	0.26	0.65	-0.58	0.09	0.57
1050	5.25	-0.69	0.82	0.47	-0.91	0.8	0.35	-0.84	0.73	0.3	-0.88	0.56	0.28	-0.96	0.43	0.34	-0.98	0.36	0.35	-1.02	0.24	0.3	-1.09	0.08	0.37	-1.19	0.06	0.35	-0.89	0.8	0.6	-0.78	0.75	0.64	-0.74	0.6	0.68	-0.72	0.45	0.62	-0.69	0.36	0.62	-0.63	0.26	0.65	-0.58	0.09	0.57
1051	5.255	-0.7	0.82	0.47	-0.92	0.8	0.35	-0.84	0.73	0.3	-0.88	0.56	0.28	-0.96	0.43	0.34	-0.99	0.36	0.35	-1.02	0.24	0.3	-1.09	0.08	0.37	-1.19	0.06	0.35	-0.9	0.8	0.6	-0.79	0.75	0.64	-0.75	0.6	0.68	-0.73	0.45	0.62	-0.7	0.36	0.62	-0.63	0.26	0.65	-0.58	0.09	0.57
1052	5.26	-0.7	0.82	0.47	-0.92	0.8	0.35	-0.85	0.73	0.3	-0.89	0.56	0.28	-0.96	0.43	0.34	-0.99	0.36	0.35	-1.02	0.24	0.3	-1.09	0.08	0.37	-1.19	0.06	0.36	-0.9	0.8	0.6	-0.8	0.75	0.64	-0.75	0.6	0.68	-0.73	0.45	0.62	-0.7	0.36	0.62	-0.63	0.26	0.65	-0.58	0.09	0.57
1053	5.265	-0.7	0.82	0.46	-0.93	0.8	0.35	-0.86	0.73	0.3	-0.89	0.56	0.28	-0.97	0.43	0.34	-1	0.36	0.35	-1.03	0.24	0.3	-1.1	0.08	0.37	-1.19	0.05	0.36	-0.91	0.8	0.6	-0.8	0.75	0.64	NaN	NaN	NaN	-0.74	0.45	0.62	-0.71	0.36	0.62	-0.64	0.27	0.65	-0.58	0.09	0.57
1054	5.27	-0.71	0.82	0.46	-0.93	0.8	0.35	-0.86	0.73	0.3	-0.89	0.56	0.28	-0.97	0.43	0.34	-1	0.36	0.35	-1.03	0.24	0.3	-1.1	0.08	0.37	-1.2	0.05	0.36	-0.91	0.8	0.6	-0.8	0.75	0.64	-0.76	0.6	0.67	-0.74	0.45	0.62	-0.71	0.36	0.62	-0.64	0.27	0.65	-0.58	0.09	0.57
1055	5.275	-0.72	0.82	0.46	-0.94	0.8	0.35	-0.87	0.73	0.3	-0.9	0.56	0.28	-0.97	0.43	0.34	-1	0.36	0.34	-1.04	0.24	0.3	-1.1	0.08	0.37	-1.2	0.05	0.36	-0.92	0.8	0.6	-0.81	0.75	0.64	-0.76	0.6	0.67	-0.75	0.45	0.62	-0.71	0.36	0.62	-0.64	0.27	0.65	-0.58	0.1	0.57
1056	5.28	-0.72	0.82	0.46	-0.94	0.8	0.35	-0.87	0.73	0.3	-0.9	0.56	0.28	-0.98	0.43	0.34	-1.01	0.36	0.34	-1.04	0.24	0.3	-1.1	0.08	0.37	-1.2	0.04	0.36	-0.92	0.8	0.6	NaN	NaN	NaN	-0.77	0.6	0.67	-0.75	0.45	0.62	-0.72	0.36	0.62	-0.65	0.27	0.65	-0.58	0.1	0.57
1057	5.285	-0.73	0.81	0.46	-0.95	0.8	0.35	-0.88	0.73	0.3	-0.91	0.56	0.28	-0.98	0.43	0.34	-1.02	0.36	0.34	-1.05	0.24	0.3	-1.1	0.08	0.37	-1.2	0.04	0.36	-0.93	0.8	0.6	-0.82	0.74	0.64	-0.77	0.6	0.67	-0.75	0.45	0.62	-0.72	0.36	0.62	-0.65	0.27	0.65	-0.58	0.1	0.57
1058	5.29	NaN	NaN	NaN	-0.95	0.8	0.35	-0.88	0.73	0.29	-0.91	0.56	0.28	-0.99	0.43	0.34	-1.02	0.36	0.34	-1.05	0.24	0.3	-1.1	0.07	0.37	-1.2	0.04	0.36	-0.93	0.8	0.6	-0.83	0.74	0.64	-0.78	0.6	0.67	-0.76	0.45	0.62	-0.73	0.36	0.62	-0.65	0.27	0.65	-0.59	0.1	0.57
1059	5.295	NaN	NaN	NaN	-0.96	0.8	0.35	-0.89	0.73	0.29	-0.91	0.56	0.28	-0.99	0.43	0.34	-1.03	0.36	0.34	-1.05	0.24	0.3	-1.11	0.07	0.37	-1.2	0.04	0.36	-0.94	0.8	0.6	-0.83	0.74	0.64	-0.78	0.6	0.67	-0.76	0.45	0.62	-0.73	0.36	0.62	-0.66	0.27	0.65	-0.59	0.1	0.57
1060	5.3	NaN	NaN	NaN	-0.96	0.8	0.35	-0.89	0.73	0.29	-0.92	0.56	0.28	-1	0.44	0.34	-1.03	0.36	0.34	-1.06	0.24	0.3	-1.11	0.07	0.37	-1.2	0.03	0.36	-0.94	0.8	0.6	-0.84	0.74	0.64	-0.79	0.6	0.67	-0.77	0.45	0.62	-0.74	0.36	0.62	-0.66	0.27	0.65	-0.59	0.1	0.57
1061	5.305	NaN	NaN	NaN	-0.97	0.8	0.35	-0.89	0.74	0.29	-0.92	0.56	0.28	-1.01	0.44	0.34	-1.03	0.36	0.34	-1.06	0.24	0.3	-1.11	0.07	0.37	-1.2	0.03	0.36	-0.95	0.8	0.6	-0.84	0.74	0.64	-0.79	0.6	0.67	-0.77	0.45	0.62	-0.74	0.36	0.62	-0.66	0.27	0.65	-0.59	0.11	0.57
1062	5.31	NaN	NaN	NaN	-0.97	0.8	0.35	-0.9	0.74	0.29	-0.93	0.56	0.28	-1.01	0.44	0.34	-1.04	0.36	0.34	-1.07	0.24	0.29	-1.11	0.07	0.37	-1.2	0.03	0.36	-0.95	0.8	0.6	-0.85	0.74	0.64	-0.8	0.6	0.67	-0.78	0.45	0.62	-0.74	0.36	0.62	-0.67	0.27	0.65	-0.59	0.11	0.57
1063	5.315	NaN	NaN	NaN	-0.98	0.81	0.35	-0.9	0.74	0.29	-0.93	0.56	0.27	-1.02	0.44	0.33	-1.04	0.36	0.34	-1.07	0.24	0.29	-1.11	0.07	0.37	-1.2	0.03	0.36	-0.96	0.8	0.59	-0.85	0.74	0.64	-0.8	0.6	0.67	NaN	NaN	NaN	-0.75	0.36	0.62	-0.67	0.28	0.65	-0.59	0.11	0.57
1064	5.32	NaN	NaN	NaN	-0.98	0.81	0.35	-0.91	0.74	0.29	-0.94	0.56	0.27	-1.02	0.44	0.33	-1.05	0.36	0.34	-1.07	0.24	0.29	-1.11	0.07	0.37	-1.2	0.03	0.36	-0.96	0.8	0.59	-0.86	0.74	0.64	-0.81	0.6	0.67	-0.79	0.45	0.62	-0.75	0.36	0.62	-0.68	0.28	0.65	-0.6	0.11	0.57
1065	5.325	NaN	NaN	NaN	-0.99	0.81	0.34	-0.91	0.74	0.29	-0.94	0.57	0.27	-1.03	0.44	0.33	-1.05	0.36	0.34	-1.07	0.24	0.29	-1.11	0.07	0.37	-1.21	0.03	0.36	-0.97	0.8	0.59	-0.86	0.74	0.63	NaN	NaN	NaN	-0.79	0.45	0.62	-0.76	0.36	0.62	-0.68	0.28	0.65	-0.6	0.11	0.57
1066	5.33	NaN	NaN	NaN	-0.99	0.81	0.34	-0.91	0.74	0.29	-0.95	0.57	0.27	-1.03	0.44	0.33	-1.05	0.36	0.34	-1.08	0.24	0.29	-1.11	0.07	0.37	-1.21	0.03	0.36	-0.97	0.8	0.59	-0.87	0.74	0.63	NaN	NaN	NaN	NaN	NaN	NaN	-0.76	0.36	0.62	-0.68	0.28	0.65	-0.6	0.12	0.57
1067	5.335	NaN	NaN	NaN	-0.99	0.81	0.34	-0.92	0.74	0.29	-0.95	0.57	0.27	-1.04	0.44	0.33	-1.06	0.36	0.33	-1.08	0.24	0.29	-1.11	0.07	0.37	-1.21	0.03	0.36	-0.98	0.8	0.59	-0.87	0.74	0.63	-0.82	0.6	0.66	-0.81	0.45	0.62	-0.77	0.36	0.62	-0.69	0.28	0.66	-0.6	0.12	0.57
1068	5.34	NaN	NaN	NaN	-1	0.81	0.34	-0.93	0.75	0.29	-0.96	0.57	0.27	-1.04	0.44	0.33	-1.06	0.36	0.33	-1.08	0.24	0.29	-1.11	0.07	0.37	-1.21	0.03	0.36	-0.98	0.8	0.59	-0.88	0.74	0.63	NaN	NaN	NaN	NaN	NaN	NaN	-0.77	0.36	0.62	-0.69	0.28	0.66	-0.61	0.12	0.57
1069	5.345	NaN	NaN	NaN	-1	0.81	0.34	-0.93	0.75	0.29	-0.96	0.57	0.27	-1.04	0.44	0.33	-1.06	0.36	0.33	-1.08	0.24	0.29	-1.11	0.07	0.37	-1.21	0.03	0.36	-0.99	0.8	0.59	-0.88	0.74	0.63	-0.83	0.6	0.66	-0.82	0.45	0.62	-0.78	0.36	0.62	-0.7	0.28	0.66	-0.61	0.12	0.57
1070	5.35	NaN	NaN	NaN	-1.01	0.81	0.34	-0.93	0.75	0.29	-0.97	0.57	0.26	-1.05	0.44	0.33	-1.07	0.36	0.33	-1.08	0.24	0.29	-1.11	0.07	0.37	-1.21	0.03	0.36	-0.99	0.8	0.59	-0.89	0.74	0.63	-0.83	0.6	0.66	-0.82	0.45	0.62	-0.79	0.36	0.62	-0.7	0.29	0.66	-0.61	0.13	0.57
1071	5.355	NaN	NaN	NaN	-1.01	0.81	0.34	-0.93	0.75	0.29	-0.97	0.57	0.26	-1.05	0.44	0.33	-1.07	0.36	0.33	-1.09	0.24	0.29	-1.11	0.07	0.37	-1.21	0.03	0.36	-0.99	0.8	0.59	-0.89	0.74	0.63	NaN	NaN	NaN	-0.83	0.45	0.62	-0.79	0.36	0.62	-0.71	0.29	0.66	-0.61	0.13	0.57
1072	5.36	NaN	NaN	NaN	-1.01	0.82	0.34	-0.94	0.75	0.29	-0.98	0.57	0.26	-1.05	0.44	0.33	-1.07	0.36	0.33	-1.09	0.24	0.29	-1.11	0.07	0.37	-1.21	0.03	0.36	-1	0.8	0.59	-0.9	0.74	0.63	-0.85	0.6	0.66	-0.83	0.45	0.62	-0.8	0.36	0.62	-0.71	0.29	0.66	-0.62	0.13	0.57
1073	5.365	NaN	NaN	NaN	-1.02	0.82	0.34	-0.94	0.75	0.29	-0.98	0.57	0.26	-1.06	0.45	0.33	-1.08	0.36	0.33	-1.09	0.24	0.29	-1.11	0.07	0.37	-1.21	0.03	0.36	-1	0.8	0.58	-0.9	0.74	0.63	-0.85	0.6	0.66	NaN	NaN	NaN	-0.8	0.36	0.62	-0.72	0.29	0.66	-0.62	0.13	0.57
1074	5.37	NaN	NaN	NaN	-1.02	0.82	0.34	-0.95	0.75	0.29	-0.99	0.58	0.26	-1.06	0.45	0.32	-1.08	0.36	0.33	-1.09	0.24	0.29	-1.11	0.07	0.37	-1.21	0.03	0.36	-1.01	0.8	0.58	-0.91	0.75	0.63	NaN	NaN	NaN	-0.85	0.45	0.62	-0.81	0.36	0.62	-0.72	0.29	0.66	-0.62	0.14	0.57
1075	5.375	NaN	NaN	NaN	-1.03	0.82	0.33	-0.95	0.75	0.28	-0.99	0.58	0.26	-1.06	0.45	0.32	-1.08	0.36	0.33	-1.09	0.24	0.29	-1.11	0.07	0.37	-1.21	0.03	0.36	-1.01	0.8	0.58	-0.91	0.75	0.63	-0.86	0.61	0.66	-0.85	0.45	0.62	-0.81	0.36	0.62	-0.73	0.29	0.66	-0.63	0.14	0.57
1076	5.38	NaN	NaN	NaN	-1.03	0.82	0.33	-0.96	0.75	0.28	-0.99	0.58	0.26	-1.07	0.45	0.32	-1.08	0.36	0.33	-1.09	0.24	0.29	-1.11	0.07	0.37	-1.21	0.03	0.36	-1.02	0.81	0.58	-0.92	0.75	0.63	-0.87	0.61	0.66	NaN	NaN	NaN	-0.82	0.37	0.62	-0.73	0.29	0.66	-0.63	0.14	0.57
1077	5.385	-0.96	0.75	0.28	-1.03	0.82	0.33	-0.96	0.76	0.28	-0.99	0.58	0.26	-1.07	0.45	0.32	-1.08	0.36	0.33	-1.1	0.24	0.29	-1.11	0.07	0.37	-1.21	0.03	0.36	-1.02	0.81	0.58	-0.92	0.75	0.63	NaN	NaN	NaN	NaN	NaN	NaN	-0.83	0.37	0.62	-0.74	0.3	0.66	-0.63	0.15	0.57
1078	5.39	NaN	NaN	NaN	-1.04	0.82	0.33	-0.96	0.75	0.28	-1	0.58	0.26	-1.07	0.45	0.32	-1.09	0.36	0.33	-1.1	0.24	0.29	-1.11	0.07	0.37	-1.21	0.03	0.36	-1.02	0.81	0.58	-0.92	0.75	0.63	-0.87	0.61	0.66	NaN	NaN	NaN	-0.83	0.37	0.62	-0.74	0.3	0.66	-0.64	0.15	0.57
1079	5.395	NaN	NaN	NaN	-1.04	0.82	0.33	-0.97	0.75	0.28	-1	0.58	0.26	-1.07	0.45	0.32	-1.09	0.37	0.33	-1.1	0.24	0.29	-1.11	0.07	0.37	-1.21	0.03	0.36	-1.03	0.81	0.58	-0.93	0.75	0.63	NaN	NaN	NaN	NaN	NaN	NaN	-0.84	0.37	0.62	-0.74	0.3	0.66	-0.64	0.15	0.57
1080	5.4	NaN	NaN	NaN	-1.05	0.82	0.33	-0.97	0.75	0.28	-1	0.58	0.26	-1.07	0.45	0.32	-1.09	0.36	0.33	-1.1	0.24	0.29	-1.11	0.07	0.37	-1.21	0.03	0.36	-1.03	0.81	0.58	-0.93	0.75	0.63	NaN	NaN	NaN	-0.88	0.45	0.62	-0.84	0.37	0.62	-0.75	0.3	0.66	-0.64	0.15	0.57
1081	5.405	NaN	NaN	NaN	-1.05	0.82	0.33	-0.97	0.75	0.28	-1	0.58	0.26	-1.07	0.45	0.32	-1.09	0.36	0.33	-1.1	0.24	0.29	-1.11	0.07	0.37	-1.21	0.03	0.36	-1.04	0.81	0.58	-0.93	0.75	0.63	NaN	NaN	NaN	NaN	NaN	NaN	-0.85	0.37	0.62	-0.76	0.3	0.66	-0.65	0.16	0.57
1082	5.41	NaN	NaN	NaN	-1.05	0.82	0.33	NaN	NaN	NaN	-1.01	0.58	0.26	-1.07	0.45	0.32	-1.09	0.36	0.33	-1.1	0.24	0.29	-1.11	0.07	0.37	-1.21	0.03	0.36	-1.04	0.81	0.58	-0.94	0.75	0.63	NaN	NaN	NaN	-0.89	0.45	0.62	-0.86	0.37	0.62	-0.76	0.3	0.66	-0.65	0.16	0.57
1083	5.415	NaN	NaN	NaN	-1.06	0.82	0.33	-0.98	0.75	0.28	-1.01	0.58	0.26	-1.08	0.45	0.32	-1.09	0.36	0.33	-1.1	0.24	0.29	-1.11	0.07	0.37	-1.21	0.03	0.36	-1.04	0.81	0.58	-0.94	0.75	0.62	NaN	NaN	NaN	-0.9	0.45	0.62	-0.86	0.37	0.62	-0.77	0.31	0.66	-0.66	0.16	0.57
1084	5.42	NaN	NaN	NaN	-1.06	0.82	0.33	-0.99	0.75	0.27	-1.01	0.58	0.26	-1.08	0.45	0.32	-1.1	0.37	0.33	-1.1	0.24	0.29	-1.11	0.07	0.37	-1.21	0.03	0.36	-1.05	0.81	0.57	-0.95	0.75	0.62	NaN	NaN	NaN	-0.9	0.45	0.62	-0.87	0.37	0.62	-0.77	0.31	0.66	-0.66	0.17	0.57
1085	5.425	NaN	NaN	NaN	-1.07	0.83	0.33	-0.99	0.75	0.27	-1.01	0.58	0.26	-1.08	0.45	0.32	-1.1	0.37	0.32	-1.11	0.24	0.28	-1.11	0.07	0.37	-1.21	0.03	0.36	-1.05	0.81	0.57	-0.95	0.75	0.62	NaN	NaN	NaN	-0.91	0.45	0.62	-0.88	0.37	0.63	-0.78	0.31	0.66	-0.67	0.17	0.57
1086	5.43	NaN	NaN	NaN	-1.07	0.83	0.33	-0.99	0.76	0.27	-1.01	0.58	0.26	-1.08	0.45	0.32	-1.1	0.37	0.32	-1.11	0.24	0.28	-1.11	0.07	0.37	-1.21	0.03	0.36	-1.05	0.81	0.57	-0.95	0.75	0.62	NaN	NaN	NaN	NaN	NaN	NaN	-0.88	0.37	0.63	-0.78	0.31	0.66	-0.67	0.17	0.57
1087	5.435	NaN	NaN	NaN	-1.07	0.83	0.33	-0.99	0.76	0.27	-1.02	0.58	0.26	-1.08	0.45	0.32	-1.1	0.36	0.32	-1.11	0.24	0.28	-1.11	0.07	0.37	-1.21	0.03	0.36	-1.06	0.81	0.57	-0.96	0.75	0.62	NaN	NaN	NaN	-0.92	0.45	0.62	-0.89	0.37	0.63	-0.79	0.31	0.66	-0.68	0.17	0.57
1088	5.44	NaN	NaN	NaN	-1.08	0.83	0.33	NaN	NaN	NaN	-1.02	0.58	0.26	-1.08	0.45	0.32	-1.1	0.36	0.32	-1.11	0.24	0.28	-1.11	0.07	0.37	-1.21	0.03	0.36	-1.06	0.81	0.57	-0.96	0.75	0.62	NaN	NaN	NaN	NaN	NaN	NaN	-0.9	0.37	0.63	-0.8	0.31	0.66	-0.68	0.17	0.57
1089	5.445	NaN	NaN	NaN	-1.08	0.83	0.33	-1	0.76	0.27	-1.02	0.58	0.26	-1.08	0.45	0.32	-1.1	0.37	0.32	-1.11	0.24	0.28	-1.11	0.07	0.37	-1.21	0.03	0.36	-1.06	0.81	0.57	-0.96	0.75	0.62	NaN	NaN	NaN	-0.93	0.45	0.62	-0.9	0.37	0.63	-0.8	0.31	0.65	-0.69	0.18	0.57
1090	5.45	NaN	NaN	NaN	-1.09	0.83	0.33	NaN	NaN	NaN	-1.02	0.58	0.26	-1.09	0.45	0.32	-1.1	0.37	0.32	-1.11	0.24	0.28	-1.11	0.07	0.37	-1.21	0.03	0.36	-1.07	0.81	0.57	-0.97	0.75	0.62	NaN	NaN	NaN	NaN	NaN	NaN	-0.91	0.37	0.63	-0.81	0.31	0.65	-0.69	0.18	0.57
1091	5.455	NaN	NaN	NaN	-1.09	0.83	0.33	NaN	NaN	NaN	-1.02	0.58	0.26	-1.09	0.45	0.32	-1.1	0.37	0.32	-1.11	0.24	0.28	-1.11	0.07	0.37	-1.21	0.03	0.36	-1.07	0.81	0.57	-0.97	0.75	0.62	NaN	NaN	NaN	NaN	NaN	NaN	-0.92	0.37	0.63	-0.82	0.32	0.65	-0.7	0.18	0.56
1092	5.46	NaN	NaN	NaN	-1.09	0.83	0.33	NaN	NaN	NaN	-1.03	0.58	0.26	-1.09	0.45	0.32	-1.11	0.37	0.32	-1.11	0.24	0.28	-1.11	0.07	0.37	-1.21	0.03	0.36	-1.07	0.82	0.57	-0.97	0.76	0.62	NaN	NaN	NaN	NaN	NaN	NaN	-0.92	0.37	0.63	-0.82	0.32	0.65	-0.7	0.18	0.56
1093	5.465	NaN	NaN	NaN	-1.1	0.83	0.33	NaN	NaN	NaN	-1.03	0.58	0.26	-1.09	0.45	0.32	-1.11	0.36	0.32	-1.11	0.24	0.28	-1.11	0.07	0.37	-1.21	0.03	0.36	-1.07	0.82	0.57	-0.98	0.76	0.62	NaN	NaN	NaN	NaN	NaN	NaN	-0.93	0.37	0.63	-0.83	0.32	0.65	-0.71	0.19	0.56
1094	5.47	NaN	NaN	NaN	-1.1	0.83	0.33	NaN	NaN	NaN	-1.03	0.58	0.26	-1.09	0.45	0.32	-1.11	0.36	0.32	-1.11	0.24	0.28	-1.11	0.07	0.37	-1.21	0.03	0.36	-1.08	0.82	0.57	-0.98	0.76	0.62	NaN	NaN	NaN	NaN	NaN	NaN	-0.94	0.37	0.63	-0.83	0.32	0.65	-0.71	0.19	0.56
1095	5.475	NaN	NaN	NaN	-1.1	0.83	0.33	NaN	NaN	NaN	-1.03	0.58	0.25	-1.1	0.45	0.32	-1.11	0.36	0.32	-1.11	0.24	0.28	-1.11	0.07	0.37	-1.21	0.03	0.36	-1.08	0.82	0.57	-0.98	0.76	0.62	NaN	NaN	NaN	NaN	NaN	NaN	-0.94	0.37	0.63	-0.84	0.32	0.65	-0.72	0.19	0.56
1096	5.48	NaN	NaN	NaN	-1.11	0.83	0.33	NaN	NaN	NaN	-1.04	0.58	0.25	-1.1	0.45	0.32	-1.11	0.36	0.32	-1.11	0.24	0.28	-1.11	0.07	0.37	-1.21	0.03	0.36	-1.08	0.82	0.57	-0.98	0.76	0.61	NaN	NaN	NaN	NaN	NaN	NaN	-0.95	0.37	0.63	-0.85	0.32	0.65	-0.73	0.19	0.56
1097	5.485	NaN	NaN	NaN	-1.11	0.83	0.33	NaN	NaN	NaN	-1.04	0.58	0.25	-1.1	0.45	0.32	-1.11	0.36	0.32	-1.11	0.24	0.28	-1.11	0.07	0.37	-1.21	0.03	0.36	-1.09	0.82	0.57	-0.99	0.76	0.61	NaN	NaN	NaN	-0.98	0.45	0.63	-0.96	0.37	0.63	-0.85	0.33	0.65	-0.73	0.2	0.56
1098	5.49	NaN	NaN	NaN	-1.11	0.83	0.32	NaN	NaN	NaN	-1.04	0.58	0.25	-1.1	0.45	0.32	-1.11	0.36	0.32	-1.11	0.24	0.28	-1.11	0.07	0.37	-1.21	0.03	0.36	-1.09	0.82	0.57	-0.99	0.76	0.61	-0.97	0.61	0.65	NaN	NaN	NaN	-0.96	0.37	0.63	-0.86	0.33	0.65	-0.74	0.2	0.56
1099	5.495	NaN	NaN	NaN	-1.12	0.83	0.32	NaN	NaN	NaN	-1.04	0.58	0.25	-1.1	0.45	0.32	-1.11	0.37	0.32	-1.11	0.24	0.28	-1.11	0.07	0.37	-1.21	0.03	0.36	-1.09	0.82	0.57	-0.99	0.76	0.61	-0.97	0.61	0.65	NaN	NaN	NaN	-0.97	0.37	0.63	-0.87	0.33	0.65	-0.75	0.2	0.56
1100	5.5	NaN	NaN	NaN	-1.12	0.83	0.32	NaN	NaN	NaN	-1.05	0.58	0.25	-1.11	0.45	0.32	-1.12	0.37	0.32	-1.11	0.24	0.28	-1.11	0.07	0.37	-1.21	0.03	0.36	-1.09	0.82	0.57	-0.99	0.76	0.61	-0.98	0.61	0.65	NaN	NaN	NaN	-0.98	0.37	0.63	-0.87	0.33	0.65	-0.75	0.2	0.56
1101	5.505	NaN	NaN	NaN	-1.12	0.83	0.32	NaN	NaN	NaN	-1.05	0.58	0.25	-1.11	0.45	0.32	-1.12	0.37	0.32	-1.11	0.24	0.28	-1.11	0.07	0.37	-1.21	0.03	0.36	-1.1	0.82	0.57	-1	0.76	0.61	-0.98	0.61	0.65	NaN	NaN	NaN	-0.98	0.38	0.63	-0.88	0.33	0.65	-0.76	0.2	0.56
1102	5.51	NaN	NaN	NaN	-1.12	0.83	0.32	NaN	NaN	NaN	-1.05	0.58	0.25	-1.11	0.45	0.32	-1.12	0.36	0.32	-1.11	0.24	0.28	-1.11	0.07	0.37	-1.21	0.03	0.36	-1.1	0.82	0.57	-1	0.76	0.61	-0.99	0.61	0.65	-1.01	0.45	0.63	-0.99	0.38	0.63	-0.89	0.33	0.65	-0.77	0.2	0.56
1103	5.515	NaN	NaN	NaN	-1.13	0.83	0.32	NaN	NaN	NaN	-1.06	0.58	0.25	-1.11	0.45	0.32	-1.12	0.36	0.32	-1.12	0.24	0.28	-1.12	0.07	0.37	-1.21	0.03	0.36	-1.1	0.82	0.57	-1	0.76	0.61	-0.99	0.61	0.65	NaN	NaN	NaN	-1	0.38	0.63	-0.89	0.33	0.65	-0.78	0.2	0.55
1104	5.52	NaN	NaN	NaN	-1.13	0.83	0.32	NaN	NaN	NaN	-1.06	0.58	0.25	-1.11	0.45	0.31	-1.12	0.37	0.32	-1.12	0.24	0.28	-1.12	0.07	0.37	-1.21	0.03	0.36	-1.11	0.82	0.57	-1.01	0.76	0.61	-1	0.61	0.65	NaN	NaN	NaN	-1	0.38	0.63	-0.9	0.33	0.65	-0.79	0.2	0.55
1105	5.525	NaN	NaN	NaN	-1.13	0.83	0.32	NaN	NaN	NaN	-1.06	0.58	0.25	-1.11	0.45	0.31	-1.12	0.36	0.32	-1.12	0.24	0.28	-1.12	0.07	0.37	-1.21	0.03	0.36	-1.11	0.82	0.57	-1.01	0.77	0.61	-1	0.61	0.65	NaN	NaN	NaN	-1.01	0.38	0.63	-0.91	0.33	0.65	-0.79	0.2	0.55
1106	5.53	NaN	NaN	NaN	-1.14	0.83	0.32	NaN	NaN	NaN	-1.06	0.58	0.25	-1.11	0.45	0.31	-1.12	0.36	0.32	-1.12	0.24	0.28	-1.12	0.07	0.37	-1.21	0.03	0.36	-1.11	0.82	0.57	-1.02	0.77	0.61	-1	0.61	0.65	NaN	NaN	NaN	-1.02	0.38	0.63	-0.91	0.33	0.65	-0.8	0.2	0.55
1107	5.535	NaN	NaN	NaN	-1.14	0.83	0.32	NaN	NaN	NaN	-1.07	0.59	0.25	-1.12	0.45	0.31	-1.12	0.36	0.32	-1.12	0.24	0.28	-1.12	0.07	0.37	-1.21	0.03	0.36	-1.11	0.82	0.57	-1.01	0.77	0.61	-1.01	0.61	0.65	NaN	NaN	NaN	-1.02	0.38	0.63	-0.92	0.33	0.65	-0.81	0.2	0.55
1108	5.54	NaN	NaN	NaN	-1.14	0.83	0.32	NaN	NaN	NaN	-1.07	0.59	0.25	-1.12	0.45	0.31	-1.12	0.37	0.32	-1.12	0.24	0.28	-1.12	0.07	0.37	-1.21	0.03	0.36	-1.12	0.82	0.57	-1.02	0.77	0.61	-1.01	0.61	0.65	-1.05	0.46	0.63	-1.03	0.38	0.63	-0.92	0.33	0.65	-0.82	0.19	0.55
1109	5.545	NaN	NaN	NaN	-1.14	0.83	0.32	NaN	NaN	NaN	-1.07	0.59	0.25	-1.12	0.45	0.31	-1.13	0.37	0.32	-1.12	0.24	0.28	-1.12	0.07	0.37	-1.21	0.03	0.36	-1.12	0.82	0.57	-1.02	0.77	0.61	-1.02	0.61	0.65	NaN	NaN	NaN	-1.03	0.38	0.63	-0.93	0.33	0.65	-0.82	0.19	0.55
1110	5.55	NaN	NaN	NaN	-1.15	0.83	0.32	NaN	NaN	NaN	-1.07	0.59	0.25	-1.12	0.45	0.31	-1.13	0.36	0.32	-1.12	0.24	0.28	-1.12	0.07	0.37	-1.21	0.03	0.36	-1.12	0.82	0.57	-1.02	0.77	0.61	-1.02	0.61	0.65	NaN	NaN	NaN	-1.04	0.38	0.63	-0.94	0.33	0.65	-0.83	0.19	0.55
1111	5.555	NaN	NaN	NaN	-1.15	0.83	0.32	NaN	NaN	NaN	-1.08	0.59	0.25	-1.12	0.45	0.31	-1.13	0.36	0.32	-1.12	0.24	0.28	-1.12	0.07	0.37	-1.21	0.03	0.36	-1.12	0.82	0.57	-1.02	0.77	0.61	-1.02	0.61	0.65	NaN	NaN	NaN	-1.05	0.38	0.63	-0.94	0.33	0.65	-0.84	0.19	0.55
1112	5.56	NaN	NaN	NaN	-1.15	0.83	0.32	NaN	NaN	NaN	-1.08	0.59	0.25	-1.12	0.45	0.31	-1.13	0.36	0.32	-1.12	0.24	0.28	-1.12	0.07	0.37	-1.21	0.03	0.36	-1.13	0.83	0.57	-1.03	0.77	0.61	-1.03	0.61	0.65	NaN	NaN	NaN	-1.05	0.38	0.63	-0.95	0.33	0.65	-0.85	0.19	0.55
1113	5.565	NaN	NaN	NaN	-1.15	0.83	0.32	NaN	NaN	NaN	-1.08	0.59	0.25	-1.12	0.45	0.31	-1.13	0.36	0.32	-1.12	0.24	0.28	-1.12	0.07	0.37	-1.21	0.03	0.36	-1.13	0.83	0.57	-1.03	0.77	0.61	-1.03	0.61	0.66	NaN	NaN	NaN	-1.06	0.38	0.63	-0.96	0.33	0.65	-0.86	0.19	0.55
1114	5.57	NaN	NaN	NaN	-1.16	0.83	0.32	NaN	NaN	NaN	-1.08	0.59	0.25	-1.12	0.45	0.31	-1.13	0.36	0.32	-1.12	0.24	0.28	-1.12	0.07	0.37	-1.21	0.03	0.36	-1.13	0.83	0.57	-1.03	0.77	0.61	-1.04	0.61	0.66	NaN	NaN	NaN	-1.07	0.38	0.63	-0.96	0.33	0.65	-0.87	0.19	0.55
1115	5.575	NaN	NaN	NaN	-1.16	0.83	0.32	NaN	NaN	NaN	-1.08	0.59	0.25	-1.12	0.45	0.31	-1.13	0.36	0.32	-1.12	0.24	0.28	-1.12	0.07	0.37	-1.21	0.03	0.36	-1.13	0.83	0.57	-1.03	0.77	0.61	-1.04	0.61	0.66	-1.09	0.46	0.64	-1.07	0.38	0.63	-0.97	0.33	0.65	-0.87	0.18	0.55
1116	5.58	NaN	NaN	NaN	-1.16	0.83	0.32	NaN	NaN	NaN	-1.09	0.59	0.25	-1.12	0.45	0.32	-1.13	0.36	0.32	-1.12	0.24	0.28	-1.12	0.07	0.37	-1.21	0.03	0.36	-1.13	0.83	0.57	-1.03	0.77	0.61	-1.04	0.61	0.66	NaN	NaN	NaN	-1.08	0.38	0.63	-0.98	0.32	0.65	-0.88	0.18	0.55
1117	5.585	NaN	NaN	NaN	-1.17	0.83	0.32	NaN	NaN	NaN	-1.09	0.59	0.25	-1.13	0.45	0.32	-1.13	0.36	0.32	-1.12	0.24	0.28	-1.12	0.07	0.37	-1.21	0.03	0.36	-1.14	0.83	0.57	-1.04	0.77	0.61	-1.05	0.61	0.66	-1.1	0.46	0.64	-1.09	0.38	0.63	-0.98	0.32	0.65	-0.89	0.18	0.55
1118	5.59	NaN	NaN	NaN	-1.17	0.83	0.32	NaN	NaN	NaN	-1.09	0.59	0.25	-1.13	0.45	0.32	-1.13	0.36	0.32	-1.12	0.24	0.28	-1.12	0.07	0.37	-1.21	0.03	0.36	-1.14	0.83	0.57	-1.04	0.77	0.61	-1.05	0.61	0.66	NaN	NaN	NaN	-1.09	0.38	0.63	-0.99	0.32	0.65	-0.9	0.18	0.55
1119	5.595	NaN	NaN	NaN	-1.17	0.83	0.32	NaN	NaN	NaN	-1.09	0.59	0.25	-1.13	0.45	0.32	-1.13	0.36	0.32	-1.12	0.24	0.28	-1.12	0.07	0.37	-1.21	0.03	0.36	-1.14	0.83	0.57	-1.04	0.77	0.61	-1.05	0.61	0.66	NaN	NaN	NaN	-1.1	0.38	0.63	-1	0.32	0.65	-0.91	0.17	0.55
1120	5.6	NaN	NaN	NaN	-1.17	0.83	0.32	NaN	NaN	NaN	-1.09	0.59	0.25	-1.13	0.45	0.32	-1.13	0.36	0.32	-1.12	0.24	0.28	-1.12	0.07	0.37	-1.21	0.03	0.36	-1.14	0.83	0.57	-1.04	0.77	0.61	-1.06	0.61	0.66	NaN	NaN	NaN	-1.1	0.38	0.63	-1	0.32	0.65	-0.92	0.17	0.55
1121	5.605	NaN	NaN	NaN	-1.18	0.83	0.32	NaN	NaN	NaN	-1.09	0.59	0.25	-1.13	0.45	0.32	-1.13	0.36	0.32	-1.12	0.24	0.28	-1.12	0.07	0.37	-1.21	0.03	0.36	-1.14	0.83	0.57	-1.04	0.77	0.61	-1.06	0.61	0.66	NaN	NaN	NaN	-1.11	0.38	0.63	-1.01	0.32	0.65	-0.93	0.17	0.55
1122	5.61	NaN	NaN	NaN	-1.18	0.83	0.32	NaN	NaN	NaN	-1.1	0.59	0.25	-1.13	0.45	0.32	-1.13	0.36	0.32	-1.12	0.24	0.28	-1.12	0.07	0.37	-1.21	0.03	0.36	-1.15	0.83	0.57	-1.05	0.77	0.61	-1.06	0.61	0.66	NaN	NaN	NaN	-1.11	0.38	0.63	-1.02	0.32	0.65	-0.94	0.17	0.55
1123	5.615	NaN	NaN	NaN	-1.18	0.83	0.33	NaN	NaN	NaN	-1.1	0.59	0.25	-1.13	0.45	0.32	-1.13	0.36	0.32	-1.12	0.24	0.28	-1.12	0.07	0.37	-1.21	0.03	0.36	-1.15	0.83	0.57	-1.05	0.77	0.61	-1.07	0.61	0.66	NaN	NaN	NaN	-1.12	0.38	0.63	-1.02	0.32	0.65	-0.95	0.16	0.55
1124	5.62	NaN	NaN	NaN	-1.19	0.83	0.33	NaN	NaN	NaN	-1.1	0.59	0.25	-1.13	0.45	0.32	-1.13	0.36	0.32	-1.12	0.24	0.28	-1.12	0.07	0.37	-1.21	0.03	0.36	-1.15	0.83	0.57	-1.05	0.77	0.61	-1.07	0.61	0.66	NaN	NaN	NaN	-1.13	0.38	0.63	-1.03	0.32	0.65	-0.95	0.16	0.55
1125	5.625	NaN	NaN	NaN	-1.19	0.83	0.33	NaN	NaN	NaN	-1.1	0.59	0.25	-1.14	0.45	0.32	-1.14	0.36	0.32	-1.12	0.24	0.28	-1.12	0.07	0.37	-1.21	0.03	0.36	-1.15	0.83	0.57	-1.05	0.77	0.61	-1.07	0.61	0.66	NaN	NaN	NaN	-1.13	0.38	0.63	-1.04	0.31	0.65	-0.96	0.16	0.55
1126	5.63	NaN	NaN	NaN	-1.19	0.83	0.33	NaN	NaN	NaN	-1.1	0.59	0.25	-1.14	0.45	0.32	-1.14	0.36	0.32	-1.13	0.24	0.28	-1.12	0.07	0.37	-1.21	0.03	0.36	-1.15	0.83	0.57	-1.05	0.77	0.61	-1.08	0.61	0.66	NaN	NaN	NaN	-1.14	0.38	0.63	-1.04	0.31	0.65	-0.97	0.15	0.56
1127	5.635	NaN	NaN	NaN	-1.19	0.83	0.33	NaN	NaN	NaN	-1.1	0.59	0.25	-1.14	0.45	0.32	-1.14	0.36	0.32	-1.13	0.24	0.28	-1.12	0.07	0.37	-1.21	0.03	0.36	-1.16	0.83	0.57	-1.05	0.77	0.61	-1.08	0.61	0.66	-1.14	0.46	0.64	-1.14	0.38	0.63	-1.05	0.31	0.65	-0.98	0.15	0.56
1128	5.64	NaN	NaN	NaN	-1.2	0.83	0.33	NaN	NaN	NaN	-1.11	0.59	0.25	-1.14	0.45	0.32	-1.14	0.36	0.32	-1.13	0.24	0.28	-1.12	0.07	0.37	-1.21	0.03	0.36	-1.16	0.83	0.57	-1.06	0.77	0.61	-1.08	0.61	0.66	NaN	NaN	NaN	-1.15	0.38	0.63	-1.06	0.31	0.65	-0.99	0.15	0.56
1129	5.645	NaN	NaN	NaN	-1.2	0.83	0.33	NaN	NaN	NaN	-1.11	0.59	0.25	-1.14	0.45	0.32	-1.14	0.36	0.32	-1.13	0.24	0.29	-1.12	0.07	0.37	-1.21	0.03	0.36	-1.16	0.83	0.57	-1.06	0.77	0.61	-1.09	0.61	0.66	-1.15	0.46	0.63	-1.15	0.38	0.63	-1.06	0.31	0.65	-1	0.15	0.56
1130	5.65	NaN	NaN	NaN	-1.2	0.83	0.33	NaN	NaN	NaN	-1.11	0.59	0.25	-1.14	0.45	0.32	-1.14	0.36	0.32	-1.13	0.24	0.29	-1.12	0.07	0.37	-1.21	0.03	0.36	-1.16	0.83	0.57	-1.06	0.77	0.61	-1.09	0.61	0.66	NaN	NaN	NaN	-1.16	0.38	0.63	-1.07	0.31	0.65	-1.01	0.14	0.56
1131	5.655	NaN	NaN	NaN	-1.21	0.83	0.33	NaN	NaN	NaN	-1.11	0.59	0.25	-1.14	0.45	0.32	-1.14	0.36	0.32	-1.13	0.24	0.29	-1.12	0.07	0.37	-1.21	0.03	0.36	-1.16	0.83	0.57	-1.06	0.77	0.61	-1.09	0.61	0.66	-1.16	0.47	0.63	-1.16	0.38	0.63	-1.07	0.31	0.65	-1.02	0.14	0.56
1132	5.66	NaN	NaN	NaN	-1.21	0.83	0.33	NaN	NaN	NaN	-1.12	0.59	0.25	-1.14	0.45	0.32	-1.14	0.36	0.32	-1.13	0.24	0.29	-1.12	0.07	0.37	-1.21	0.03	0.36	-1.16	0.83	0.57	-1.06	0.77	0.61	-1.1	0.61	0.66	NaN	NaN	NaN	-1.16	0.38	0.63	-1.08	0.31	0.65	-1.03	0.14	0.56
1133	5.665	NaN	NaN	NaN	-1.21	0.83	0.33	NaN	NaN	NaN	-1.12	0.59	0.25	-1.15	0.45	0.32	-1.14	0.36	0.33	-1.13	0.24	0.29	-1.12	0.07	0.37	-1.21	0.03	0.36	-1.17	0.83	0.57	-1.06	0.77	0.61	-1.1	0.61	0.66	NaN	NaN	NaN	-1.17	0.38	0.63	-1.09	0.3	0.65	-1.04	0.13	0.56
1134	5.67	NaN	NaN	NaN	-1.21	0.83	0.33	NaN	NaN	NaN	-1.12	0.59	0.25	-1.15	0.45	0.32	-1.15	0.36	0.33	-1.13	0.24	0.29	-1.12	0.07	0.37	-1.21	0.03	0.36	-1.17	0.83	0.58	-1.06	0.77	0.61	-1.1	0.61	0.66	NaN	NaN	NaN	-1.17	0.38	0.63	-1.09	0.3	0.65	-1.04	0.13	0.56
1135	5.675	NaN	NaN	NaN	-1.22	0.83	0.33	NaN	NaN	NaN	-1.12	0.59	0.25	-1.15	0.45	0.32	-1.15	0.36	0.33	-1.13	0.24	0.29	-1.12	0.07	0.37	-1.21	0.03	0.36	-1.17	0.83	0.58	-1.06	0.77	0.61	-1.1	0.61	0.66	NaN	NaN	NaN	-1.18	0.38	0.63	-1.1	0.3	0.65	-1.05	0.13	0.56
1136	5.68	NaN	NaN	NaN	-1.22	0.83	0.33	NaN	NaN	NaN	-1.13	0.59	0.25	-1.15	0.45	0.32	-1.15	0.36	0.33	-1.13	0.24	0.29	-1.12	0.07	0.37	-1.21	0.03	0.36	-1.17	0.83	0.58	NaN	NaN	NaN	-1.11	0.61	0.66	NaN	NaN	NaN	-1.18	0.38	0.63	-1.1	0.3	0.65	-1.06	0.13	0.56
1137	5.685	NaN	NaN	NaN	-1.22	0.83	0.33	NaN	NaN	NaN	-1.13	0.59	0.25	-1.15	0.45	0.32	-1.15	0.36	0.33	-1.13	0.24	0.29	-1.12	0.07	0.37	-1.21	0.03	0.36	-1.17	0.83	0.58	-1.07	0.77	0.61	-1.11	0.61	0.66	NaN	NaN	NaN	-1.18	0.38	0.63	-1.11	0.3	0.65	-1.07	0.12	0.56
1138	5.69	NaN	NaN	NaN	-1.22	0.83	0.33	NaN	NaN	NaN	-1.13	0.59	0.25	-1.15	0.45	0.32	-1.15	0.36	0.33	-1.13	0.24	0.29	-1.12	0.07	0.37	-1.21	0.03	0.36	-1.17	0.83	0.58	-1.07	0.77	0.61	-1.11	0.61	0.66	NaN	NaN	NaN	-1.19	0.38	0.63	-1.11	0.3	0.65	-1.08	0.12	0.56
1139	5.695	NaN	NaN	NaN	-1.23	0.83	0.34	NaN	NaN	NaN	-1.13	0.59	0.25	-1.16	0.45	0.32	-1.15	0.36	0.33	-1.13	0.24	0.29	-1.12	0.07	0.37	-1.21	0.03	0.36	-1.18	0.83	0.58	-1.07	0.77	0.61	-1.11	0.61	0.66	NaN	NaN	NaN	-1.19	0.38	0.63	-1.12	0.3	0.65	-1.09	0.12	0.56
1140	5.7	NaN	NaN	NaN	-1.23	0.83	0.34	NaN	NaN	NaN	-1.14	0.59	0.25	-1.16	0.45	0.32	-1.15	0.36	0.33	-1.13	0.24	0.29	-1.12	0.07	0.37	-1.21	0.03	0.36	-1.18	0.83	0.58	-1.07	0.77	0.61	-1.11	0.61	0.66	NaN	NaN	NaN	-1.19	0.38	0.63	-1.12	0.29	0.65	-1.1	0.12	0.56
1141	5.705	NaN	NaN	NaN	-1.23	0.83	0.34	NaN	NaN	NaN	-1.14	0.59	0.25	-1.16	0.45	0.32	-1.16	0.36	0.33	-1.14	0.24	0.29	-1.12	0.07	0.37	-1.21	0.03	0.36	-1.18	0.83	0.58	-1.07	0.77	0.61	-1.12	0.61	0.66	NaN	NaN	NaN	-1.2	0.38	0.63	-1.13	0.29	0.65	-1.11	0.11	0.56
1142	5.71	NaN	NaN	NaN	-1.23	0.83	0.34	NaN	NaN	NaN	-1.14	0.59	0.25	-1.16	0.45	0.32	-1.16	0.36	0.33	-1.14	0.24	0.29	-1.12	0.07	0.37	-1.21	0.03	0.36	-1.18	0.83	0.58	-1.08	0.77	0.61	-1.12	0.61	0.66	NaN	NaN	NaN	-1.2	0.38	0.63	-1.13	0.29	0.65	-1.11	0.11	0.56
1143	5.715	NaN	NaN	NaN	-1.24	0.83	0.34	NaN	NaN	NaN	-1.14	0.59	0.25	-1.16	0.45	0.32	-1.16	0.36	0.33	-1.14	0.24	0.29	-1.12	0.07	0.37	-1.21	0.03	0.36	-1.18	0.83	0.58	-1.08	0.77	0.61	-1.12	0.61	0.66	NaN	NaN	NaN	-1.2	0.38	0.63	-1.13	0.29	0.65	-1.12	0.11	0.56
1144	5.72	NaN	NaN	NaN	-1.24	0.83	0.34	NaN	NaN	NaN	NaN	NaN	NaN	-1.16	0.45	0.32	-1.16	0.36	0.33	-1.14	0.24	0.29	-1.12	0.07	0.37	-1.21	0.03	0.36	-1.18	0.83	0.58	-1.08	0.77	0.61	-1.12	0.61	0.66	NaN	NaN	NaN	-1.2	0.38	0.63	-1.14	0.29	0.65	-1.13	0.11	0.56
1145	5.725	NaN	NaN	NaN	-1.24	0.83	0.34	NaN	NaN	NaN	NaN	NaN	NaN	-1.17	0.45	0.32	-1.16	0.36	0.33	-1.14	0.24	0.29	-1.12	0.07	0.37	-1.21	0.03	0.36	-1.19	0.83	0.58	-1.08	0.77	0.61	-1.12	0.61	0.66	NaN	NaN	NaN	-1.21	0.38	0.63	-1.14	0.29	0.65	-1.14	0.11	0.56
1146	5.73	NaN	NaN	NaN	-1.25	0.83	0.34	NaN	NaN	NaN	-1.15	0.59	0.26	-1.17	0.45	0.32	-1.16	0.36	0.33	-1.14	0.24	0.29	-1.12	0.07	0.37	-1.21	0.03	0.36	-1.19	0.83	0.58	-1.08	0.77	0.61	-1.12	0.61	0.66	NaN	NaN	NaN	-1.21	0.38	0.63	-1.15	0.28	0.65	-1.15	0.11	0.56
1147	5.735	NaN	NaN	NaN	-1.25	0.83	0.34	NaN	NaN	NaN	-1.15	0.59	0.26	-1.17	0.45	0.32	-1.16	0.36	0.33	-1.14	0.24	0.29	-1.12	0.07	0.37	-1.21	0.03	0.36	-1.19	0.83	0.58	-1.08	0.77	0.61	-1.12	0.61	0.66	NaN	NaN	NaN	-1.21	0.38	0.63	-1.15	0.28	0.64	-1.16	0.1	0.56
1148	5.74	NaN	NaN	NaN	-1.25	0.83	0.34	NaN	NaN	NaN	-1.15	0.59	0.26	-1.17	0.45	0.32	-1.17	0.36	0.33	-1.14	0.24	0.29	-1.12	0.07	0.37	-1.21	0.03	0.36	-1.19	0.83	0.58	-1.08	0.77	0.61	-1.13	0.61	0.66	NaN	NaN	NaN	-1.21	0.38	0.63	-1.15	0.28	0.64	-1.16	0.1	0.56
1149	5.745	NaN	NaN	NaN	-1.25	0.83	0.34	NaN	NaN	NaN	NaN	NaN	NaN	-1.17	0.45	0.32	-1.17	0.36	0.33	-1.14	0.24	0.29	-1.12	0.07	0.37	-1.21	0.03	0.36	-1.19	0.83	0.58	-1.09	0.77	0.61	-1.13	0.61	0.66	NaN	NaN	NaN	-1.22	0.38	0.63	-1.16	0.28	0.64	-1.17	0.1	0.56
1150	5.75	NaN	NaN	NaN	-1.26	0.83	0.34	NaN	NaN	NaN	-1.16	0.59	0.26	-1.18	0.45	0.32	-1.17	0.36	0.33	-1.15	0.24	0.29	-1.12	0.07	0.37	-1.21	0.03	0.36	-1.19	0.83	0.58	-1.09	0.77	0.61	-1.13	0.61	0.65	NaN	NaN	NaN	-1.22	0.38	0.63	-1.16	0.28	0.64	-1.18	0.1	0.56
1151	5.755	NaN	NaN	NaN	-1.26	0.83	0.34	NaN	NaN	NaN	-1.16	0.59	0.26	-1.18	0.45	0.32	-1.17	0.36	0.33	-1.15	0.24	0.29	-1.12	0.07	0.37	-1.21	0.03	0.36	-1.2	0.83	0.58	-1.09	0.77	0.61	-1.13	0.61	0.65	NaN	NaN	NaN	-1.22	0.38	0.63	-1.16	0.28	0.64	-1.19	0.1	0.55
1152	5.76	NaN	NaN	NaN	-1.26	0.83	0.34	NaN	NaN	NaN	-1.17	0.59	0.26	-1.18	0.44	0.32	-1.17	0.36	0.33	-1.15	0.24	0.29	-1.12	0.07	0.37	-1.21	0.03	0.36	-1.2	0.83	0.58	-1.09	0.77	0.61	-1.13	0.61	0.65	-1.21	0.47	0.63	-1.22	0.38	0.63	-1.16	0.28	0.64	-1.19	0.1	0.55
1153	5.765	NaN	NaN	NaN	-1.27	0.83	0.35	NaN	NaN	NaN	-1.17	0.59	0.26	-1.18	0.44	0.32	-1.17	0.36	0.33	-1.15	0.24	0.29	-1.12	0.07	0.37	-1.21	0.03	0.36	-1.2	0.83	0.58	-1.09	0.77	0.61	-1.13	0.61	0.65	NaN	NaN	NaN	-1.22	0.38	0.63	-1.17	0.28	0.63	-1.2	0.1	0.55
1154	5.77	NaN	NaN	NaN	-1.27	0.83	0.35	NaN	NaN	NaN	NaN	NaN	NaN	-1.19	0.44	0.32	-1.17	0.36	0.33	-1.15	0.24	0.29	-1.12	0.07	0.37	-1.21	0.03	0.36	-1.2	0.83	0.58	-1.09	0.77	0.61	-1.13	0.61	0.65	NaN	NaN	NaN	-1.23	0.38	0.63	-1.17	0.27	0.63	-1.21	0.09	0.55
1155	5.775	NaN	NaN	NaN	-1.27	0.83	0.35	NaN	NaN	NaN	-1.18	0.59	0.26	-1.19	0.44	0.32	-1.18	0.36	0.33	-1.15	0.24	0.29	-1.12	0.07	0.37	-1.21	0.03	0.36	-1.2	0.83	0.58	-1.09	0.77	0.61	-1.13	0.61	0.65	NaN	NaN	NaN	-1.23	0.38	0.62	-1.17	0.27	0.63	-1.21	0.09	0.55
1156	5.78	NaN	NaN	NaN	-1.27	0.83	0.35	NaN	NaN	NaN	-1.18	0.59	0.26	-1.19	0.45	0.32	-1.18	0.36	0.33	-1.15	0.24	0.29	-1.12	0.08	0.37	-1.21	0.03	0.36	-1.2	0.83	0.58	-1.1	0.77	0.61	-1.13	0.61	0.65	NaN	NaN	NaN	-1.23	0.38	0.62	-1.17	0.27	0.63	-1.22	0.09	0.55
1157	5.785	NaN	NaN	NaN	-1.28	0.83	0.35	NaN	NaN	NaN	-1.18	0.59	0.26	-1.19	0.45	0.32	-1.18	0.36	0.33	-1.15	0.24	0.29	-1.12	0.07	0.37	-1.21	0.03	0.36	-1.2	0.83	0.58	-1.1	0.77	0.61	-1.13	0.61	0.65	NaN	NaN	NaN	-1.23	0.38	0.62	-1.18	0.27	0.62	-1.23	0.09	0.55
1158	5.79	NaN	NaN	NaN	-1.28	0.83	0.35	NaN	NaN	NaN	-1.18	0.59	0.26	-1.19	0.45	0.32	-1.18	0.36	0.33	-1.15	0.24	0.29	-1.12	0.07	0.37	-1.21	0.03	0.36	-1.21	0.83	0.59	-1.1	0.77	0.61	-1.14	0.61	0.65	NaN	NaN	NaN	-1.23	0.38	0.62	-1.18	0.27	0.62	-1.23	0.09	0.54
1159	5.795	NaN	NaN	NaN	-1.28	0.83	0.35	NaN	NaN	NaN	NaN	NaN	NaN	-1.19	0.45	0.32	-1.18	0.36	0.33	-1.16	0.24	0.29	-1.12	0.07	0.37	-1.21	0.03	0.36	-1.21	0.83	0.59	-1.1	0.77	0.61	-1.14	0.61	0.65	NaN	NaN	NaN	-1.23	0.4	0.62	-1.18	0.27	0.62	-1.24	0.09	0.54
1160	5.8	NaN	NaN	NaN	-1.28	0.83	0.35	NaN	NaN	NaN	NaN	NaN	NaN	-1.19	0.44	0.32	-1.19	0.36	0.33	-1.16	0.24	0.29	-1.12	0.08	0.37	-1.21	0.03	0.36	-1.21	0.82	0.59	-1.1	0.77	0.61	-1.14	0.6	0.65	-1.39	0.31	0.69	-1.22	0.44	0.63	-1.18	0.27	0.61	NaN	NaN	NaN
1161	5.805	NaN	NaN	NaN	-1.29	0.83	0.35	NaN	NaN	NaN	NaN	NaN	NaN	-1.2	0.44	0.32	-1.19	0.36	0.33	-1.16	0.24	0.29	-1.12	0.08	0.37	-1.21	0.03	0.36	-1.21	0.82	0.59	-1.1	0.76	0.61	-1.14	0.6	0.65	-1.4	0.31	0.69	NaN	NaN	NaN	-1.19	0.27	0.61	NaN	NaN	NaN
1162	5.81	NaN	NaN	NaN	-1.29	0.83	0.35	NaN	NaN	NaN	NaN	NaN	NaN	-1.2	0.45	0.32	-1.19	0.36	0.33	-1.16	0.24	0.29	-1.12	0.08	0.37	-1.21	0.03	0.36	-1.21	0.82	0.59	-1.1	0.76	0.6	-1.14	0.6	0.65	NaN	NaN	NaN	NaN	NaN	NaN	-1.19	0.26	0.61	-1.26	0.09	0.54
1163	5.815	NaN	NaN	NaN	-1.29	0.83	0.35	NaN	NaN	NaN	NaN	NaN	NaN	-1.2	0.45	0.32	-1.19	0.36	0.33	-1.16	0.24	0.29	-1.12	0.08	0.37	-1.21	0.03	0.36	-1.21	0.82	0.59	-1.1	0.76	0.6	-1.14	0.6	0.65	NaN	NaN	NaN	NaN	NaN	NaN	-1.19	0.26	0.61	NaN	NaN	NaN
1164	5.82	NaN	NaN	NaN	-1.29	0.83	0.36	NaN	NaN	NaN	-1.21	0.6	0.25	-1.2	0.45	0.32	-1.19	0.36	0.33	-1.16	0.24	0.29	-1.12	0.08	0.37	-1.21	0.03	0.36	-1.21	0.82	0.59	-1.1	0.76	0.61	-1.14	0.6	0.65	NaN	NaN	NaN	NaN	NaN	NaN	-1.19	0.26	0.6	NaN	NaN	NaN
1165	5.825	NaN	NaN	NaN	-1.3	0.83	0.36	NaN	NaN	NaN	-1.21	0.6	0.25	-1.21	0.45	0.32	-1.2	0.36	0.33	-1.16	0.24	0.29	-1.12	0.08	0.37	-1.21	0.03	0.36	-1.22	0.82	0.59	-1.11	0.76	0.61	-1.14	0.6	0.65	NaN	NaN	NaN	-1.22	0.46	0.62	-1.19	0.26	0.6	-1.27	0.09	0.53
1166	5.83	NaN	NaN	NaN	-1.3	0.83	0.36	NaN	NaN	NaN	-1.21	0.6	0.25	-1.21	0.44	0.32	-1.2	0.36	0.33	-1.17	0.24	0.29	-1.12	0.08	0.37	-1.21	0.03	0.36	-1.22	0.82	0.59	-1.11	0.76	0.61	-1.14	0.6	0.65	NaN	NaN	NaN	-1.22	0.46	0.62	-1.2	0.26	0.59	-1.27	0.09	0.53
1167	5.835	NaN	NaN	NaN	-1.3	0.83	0.36	NaN	NaN	NaN	-1.21	0.59	0.26	-1.21	0.44	0.32	-1.2	0.36	0.33	-1.17	0.24	0.29	-1.12	0.08	0.37	-1.21	0.03	0.36	-1.22	0.82	0.59	-1.11	0.76	0.61	-1.14	0.6	0.65	NaN	NaN	NaN	NaN	NaN	NaN	-1.2	0.26	0.59	NaN	NaN	NaN
1168	5.84	NaN	NaN	NaN	-1.31	0.83	0.36	NaN	NaN	NaN	-1.21	0.59	0.26	-1.21	0.44	0.33	-1.2	0.36	0.33	-1.17	0.24	0.29	-1.12	0.08	0.37	-1.21	0.03	0.36	-1.22	0.82	0.59	-1.11	0.76	0.6	-1.14	0.6	0.65	NaN	NaN	NaN	NaN	NaN	NaN	-1.2	0.26	0.59	NaN	NaN	NaN
1169	5.845	NaN	NaN	NaN	-1.31	0.83	0.36	NaN	NaN	NaN	-1.21	0.59	0.26	-1.22	0.44	0.33	-1.2	0.36	0.33	-1.17	0.24	0.29	-1.12	0.08	0.37	-1.21	0.03	0.36	-1.22	0.82	0.59	-1.11	0.76	0.6	-1.14	0.6	0.65	NaN	NaN	NaN	NaN	NaN	NaN	-1.2	0.26	0.58	-1.29	0.09	0.52
1170	5.85	NaN	NaN	NaN	-1.31	0.83	0.36	NaN	NaN	NaN	-1.22	0.59	0.26	-1.22	0.44	0.33	-1.21	0.36	0.33	-1.17	0.25	0.29	-1.13	0.08	0.37	-1.21	0.03	0.36	-1.22	0.82	0.59	-1.11	0.76	0.6	-1.14	0.6	0.65	NaN	NaN	NaN	NaN	NaN	NaN	-1.2	0.26	0.58	NaN	NaN	NaN
1171	5.855	NaN	NaN	NaN	-1.31	0.83	0.36	NaN	NaN	NaN	-1.22	0.59	0.26	-1.22	0.44	0.32	-1.21	0.36	0.33	-1.17	0.25	0.29	-1.13	0.08	0.37	-1.21	0.03	0.36	-1.22	0.82	0.59	-1.11	0.76	0.6	-1.14	0.6	0.65	NaN	NaN	NaN	-1.18	0.4	0.57	-1.21	0.26	0.58	NaN	NaN	NaN
1172	5.86	NaN	NaN	NaN	-1.32	0.83	0.36	NaN	NaN	NaN	-1.22	0.59	0.26	-1.22	0.44	0.32	-1.21	0.36	0.33	-1.18	0.25	0.29	-1.13	0.08	0.37	-1.21	0.03	0.36	-1.23	0.82	0.59	-1.11	0.76	0.6	-1.14	0.6	0.65	NaN	NaN	NaN	-1.17	0.39	0.57	-1.21	0.26	0.57	-1.3	0.09	0.51
1173	5.865	NaN	NaN	NaN	-1.32	0.83	0.36	NaN	NaN	NaN	-1.22	0.59	0.26	-1.23	0.44	0.33	-1.21	0.36	0.33	-1.18	0.25	0.29	-1.13	0.08	0.37	-1.21	0.03	0.36	-1.23	0.82	0.59	-1.11	0.76	0.6	-1.14	0.6	0.65	NaN	NaN	NaN	-1.17	0.39	0.57	-1.21	0.25	0.57	NaN	NaN	NaN
1174	5.87	NaN	NaN	NaN	-1.32	0.83	0.37	NaN	NaN	NaN	-1.23	0.59	0.26	-1.23	0.44	0.33	-1.22	0.36	0.33	-1.18	0.25	0.29	-1.13	0.08	0.37	-1.21	0.03	0.36	-1.23	0.82	0.6	-1.12	0.76	0.6	-1.14	0.6	0.65	NaN	NaN	NaN	-1.18	0.39	0.57	-1.21	0.25	0.56	NaN	NaN	NaN
1175	5.875	NaN	NaN	NaN	-1.32	0.83	0.37	NaN	NaN	NaN	-1.23	0.59	0.26	-1.23	0.44	0.33	-1.22	0.36	0.33	-1.18	0.25	0.29	-1.13	0.08	0.37	-1.21	0.03	0.36	-1.23	0.82	0.6	-1.12	0.76	0.6	NaN	NaN	NaN	NaN	NaN	NaN	-1.17	0.39	0.57	-1.21	0.25	0.56	NaN	NaN	NaN
1176	5.88	NaN	NaN	NaN	-1.33	0.83	0.37	NaN	NaN	NaN	-1.23	0.59	0.26	-1.24	0.44	0.33	-1.22	0.36	0.33	-1.18	0.24	0.29	-1.13	0.08	0.37	-1.21	0.03	0.36	-1.23	0.82	0.6	-1.12	0.76	0.6	NaN	NaN	NaN	NaN	NaN	NaN	NaN	NaN	NaN	-1.22	0.25	0.56	NaN	NaN	NaN
1177	5.885	NaN	NaN	NaN	-1.33	0.83	0.37	NaN	NaN	NaN	-1.24	0.59	0.26	-1.24	0.44	0.32	-1.22	0.36	0.33	-1.18	0.24	0.29	-1.13	0.08	0.37	-1.2	0.03	0.36	-1.23	0.82	0.6	-1.12	0.76	0.61	NaN	NaN	NaN	NaN	NaN	NaN	NaN	NaN	NaN	-1.22	0.25	0.55	NaN	NaN	NaN
1178	5.89	NaN	NaN	NaN	-1.33	0.83	0.37	NaN	NaN	NaN	-1.24	0.59	0.26	-1.24	0.44	0.32	-1.23	0.36	0.33	-1.18	0.25	0.29	-1.13	0.08	0.37	-1.2	0.03	0.36	-1.23	0.82	0.6	-1.12	0.76	0.61	NaN	NaN	NaN	NaN	NaN	NaN	NaN	NaN	NaN	NaN	NaN	NaN	NaN	NaN	NaN
1179	5.895	NaN	NaN	NaN	-1.33	0.83	0.37	NaN	NaN	NaN	-1.24	0.59	0.26	-1.24	0.44	0.32	-1.23	0.36	0.33	-1.19	0.25	0.29	-1.13	0.08	0.37	-1.2	0.03	0.36	-1.24	0.82	0.6	-1.12	0.76	0.61	NaN	NaN	NaN	NaN	NaN	NaN	NaN	NaN	NaN	-1.22	0.25	0.54	NaN	NaN	NaN
1180	5.9	NaN	NaN	NaN	-1.34	0.83	0.37	NaN	NaN	NaN	-1.25	0.59	0.26	-1.25	0.44	0.33	-1.23	0.36	0.33	-1.19	0.25	0.29	-1.13	0.08	0.37	-1.2	0.03	0.36	-1.24	0.82	0.6	-1.13	0.75	0.61	NaN	NaN	NaN	NaN	NaN	NaN	NaN	NaN	NaN	NaN	NaN	NaN	NaN	NaN	NaN
1181	5.905	NaN	NaN	NaN	-1.34	0.83	0.38	NaN	NaN	NaN	-1.25	0.59	0.27	-1.25	0.44	0.33	-1.24	0.36	0.33	-1.19	0.25	0.29	-1.13	0.08	0.37	-1.2	0.03	0.36	NaN	NaN	NaN	-1.15	0.75	0.62	NaN	NaN	NaN	NaN	NaN	NaN	NaN	NaN	NaN	NaN	NaN	NaN	NaN	NaN	NaN
1182	5.91	NaN	NaN	NaN	-1.34	0.83	0.38	NaN	NaN	NaN	-1.25	0.59	0.27	-1.25	0.44	0.33	-1.24	0.36	0.33	-1.19	0.25	0.29	-1.13	0.09	0.37	-1.2	0.03	0.36	-1.24	0.82	0.6	-1.13	0.75	0.61	NaN	NaN	NaN	NaN	NaN	NaN	NaN	NaN	NaN	NaN	NaN	NaN	NaN	NaN	NaN
1183	5.915	NaN	NaN	NaN	-1.33	0.81	0.36	NaN	NaN	NaN	-1.26	0.59	0.27	-1.26	0.44	0.33	-1.24	0.36	0.33	-1.2	0.25	0.29	-1.13	0.09	0.37	-1.2	0.03	0.36	-1.24	0.82	0.6	NaN	NaN	NaN	NaN	NaN	NaN	NaN	NaN	NaN	NaN	NaN	NaN	NaN	NaN	NaN	NaN	NaN	NaN
1184	5.92	NaN	NaN	NaN	-1.3	0.78	0.32	NaN	NaN	NaN	-1.26	0.59	0.27	-1.26	0.44	0.33	-1.24	0.36	0.33	-1.2	0.25	0.29	-1.13	0.09	0.37	-1.2	0.03	0.36	-1.24	0.81	0.6	-1.13	0.75	0.6	NaN	NaN	NaN	NaN	NaN	NaN	NaN	NaN	NaN	NaN	NaN	NaN	NaN	NaN	NaN
1185	5.925	NaN	NaN	NaN	-1.29	0.77	0.31	NaN	NaN	NaN	-1.27	0.59	0.27	-1.26	0.44	0.33	-1.25	0.36	0.33	-1.2	0.25	0.29	-1.13	0.09	0.37	-1.2	0.03	0.36	-1.24	0.81	0.6	-1.13	0.75	0.6	NaN	NaN	NaN	NaN	NaN	NaN	NaN	NaN	NaN	NaN	NaN	NaN	NaN	NaN	NaN
1186	5.93	NaN	NaN	NaN	-1.29	0.76	0.31	NaN	NaN	NaN	-1.27	0.59	0.27	-1.27	0.44	0.33	-1.25	0.36	0.33	-1.2	0.25	0.29	-1.13	0.09	0.37	-1.21	0.03	0.36	-1.24	0.81	0.6	-1.13	0.75	0.6	NaN	NaN	NaN	NaN	NaN	NaN	NaN	NaN	NaN	NaN	NaN	NaN	NaN	NaN	NaN
1187	5.935	NaN	NaN	NaN	-1.29	0.76	0.31	NaN	NaN	NaN	-1.27	0.59	0.27	-1.27	0.44	0.33	-1.25	0.36	0.33	-1.2	0.25	0.28	-1.13	0.09	0.36	-1.21	0.03	0.36	-1.25	0.81	0.61	-1.13	0.75	0.6	NaN	NaN	NaN	NaN	NaN	NaN	NaN	NaN	NaN	NaN	NaN	NaN	NaN	NaN	NaN
1188	5.94	NaN	NaN	NaN	-1.3	0.76	0.31	NaN	NaN	NaN	-1.28	0.59	0.27	-1.28	0.44	0.33	-1.26	0.36	0.33	-1.21	0.25	0.28	-1.13	0.09	0.36	-1.21	0.03	0.36	-1.25	0.81	0.61	-1.13	0.75	0.6	NaN	NaN	NaN	NaN	NaN	NaN	NaN	NaN	NaN	NaN	NaN	NaN	NaN	NaN	NaN
1189	5.945	NaN	NaN	NaN	-1.3	0.76	0.31	NaN	NaN	NaN	-1.28	0.6	0.27	-1.28	0.44	0.33	-1.26	0.36	0.33	-1.21	0.25	0.28	-1.14	0.09	0.36	-1.21	0.03	0.36	-1.25	0.81	0.61	-1.14	0.75	0.61	NaN	NaN	NaN	NaN	NaN	NaN	NaN	NaN	NaN	NaN	NaN	NaN	NaN	NaN	NaN
1190	5.95	NaN	NaN	NaN	-1.3	0.76	0.31	NaN	NaN	NaN	-1.29	0.6	0.27	-1.28	0.44	0.33	-1.26	0.36	0.33	-1.21	0.25	0.28	-1.14	0.09	0.36	-1.21	0.03	0.36	-1.25	0.81	0.61	-1.14	0.75	0.61	NaN	NaN	NaN	NaN	NaN	NaN	NaN	NaN	NaN	NaN	NaN	NaN	NaN	NaN	NaN
1191	5.955	NaN	NaN	NaN	-1.31	0.76	0.31	NaN	NaN	NaN	-1.29	0.6	0.27	-1.29	0.44	0.33	-1.27	0.36	0.33	-1.21	0.25	0.28	-1.14	0.09	0.36	-1.21	0.03	0.36	-1.25	0.81	0.61	-1.14	0.75	0.61	-0.99	0.46	0.46	NaN	NaN	NaN	NaN	NaN	NaN	NaN	NaN	NaN	NaN	NaN	NaN
1192	5.96	NaN	NaN	NaN	-1.31	0.76	0.31	NaN	NaN	NaN	-1.29	0.6	0.27	-1.29	0.44	0.33	-1.27	0.36	0.33	-1.22	0.25	0.28	-1.14	0.1	0.36	-1.21	0.03	0.36	-1.25	0.81	0.61	-1.14	0.75	0.61	-0.99	0.46	0.46	NaN	NaN	NaN	NaN	NaN	NaN	NaN	NaN	NaN	NaN	NaN	NaN
1193	5.965	NaN	NaN	NaN	-1.31	0.76	0.31	NaN	NaN	NaN	-1.3	0.59	0.27	-1.29	0.44	0.33	-1.27	0.36	0.33	-1.22	0.25	0.28	-1.14	0.1	0.36	-1.21	0.03	0.35	-1.25	0.81	0.61	-1.14	0.75	0.6	-1	0.46	0.46	NaN	NaN	NaN	NaN	NaN	NaN	NaN	NaN	NaN	NaN	NaN	NaN
1194	5.97	NaN	NaN	NaN	-1.32	0.77	0.31	NaN	NaN	NaN	-1.3	0.59	0.27	-1.3	0.44	0.33	-1.27	0.36	0.33	-1.22	0.25	0.28	-1.14	0.1	0.36	-1.21	0.03	0.35	-1.25	0.81	0.61	-1.14	0.75	0.6	-1	0.46	0.46	NaN	NaN	NaN	NaN	NaN	NaN	NaN	NaN	NaN	NaN	NaN	NaN
1195	5.975	NaN	NaN	NaN	-1.32	0.77	0.31	NaN	NaN	NaN	-1.3	0.59	0.27	-1.3	0.44	0.33	-1.28	0.36	0.33	-1.22	0.25	0.28	-1.14	0.1	0.36	-1.21	0.03	0.35	-1.25	0.81	0.61	-1.14	0.75	0.6	NaN	NaN	NaN	NaN	NaN	NaN	NaN	NaN	NaN	NaN	NaN	NaN	NaN	NaN	NaN
1196	5.98	NaN	NaN	NaN	-1.33	0.77	0.31	NaN	NaN	NaN	-1.31	0.6	0.27	-1.3	0.44	0.33	-1.28	0.36	0.33	-1.23	0.26	0.28	-1.14	0.1	0.36	NaN	NaN	NaN	-1.26	0.81	0.62	-1.14	0.75	0.6	NaN	NaN	NaN	NaN	NaN	NaN	NaN	NaN	NaN	NaN	NaN	NaN	NaN	NaN	NaN
1197	5.985	NaN	NaN	NaN	-1.33	0.77	0.31	NaN	NaN	NaN	-1.31	0.6	0.27	-1.3	0.44	0.33	-1.28	0.36	0.33	-1.23	0.26	0.28	-1.14	0.1	0.36	NaN	NaN	NaN	-1.26	0.81	0.62	-1.15	0.75	0.6	NaN	NaN	NaN	NaN	NaN	NaN	NaN	NaN	NaN	NaN	NaN	NaN	NaN	NaN	NaN
1198	5.99	NaN	NaN	NaN	-1.34	0.77	0.32	NaN	NaN	NaN	-1.31	0.6	0.27	-1.31	0.44	0.33	-1.29	0.36	0.33	-1.23	0.26	0.28	-1.14	0.1	0.36	-1.21	0.03	0.35	-1.26	0.81	0.62	-1.15	0.75	0.6	NaN	NaN	NaN	NaN	NaN	NaN	NaN	NaN	NaN	NaN	NaN	NaN	NaN	NaN	NaN
1199	5.995	NaN	NaN	NaN	-1.34	0.77	0.32	NaN	NaN	NaN	-1.32	0.6	0.27	-1.31	0.44	0.33	-1.29	0.36	0.33	-1.23	0.26	0.28	-1.15	0.1	0.36	-1.21	0.03	0.35	-1.26	0.81	0.62	-1.15	0.75	0.6	NaN	NaN	NaN	NaN	NaN	NaN	NaN	NaN	NaN	NaN	NaN	NaN	NaN	NaN	NaN
1200	6	NaN	NaN	NaN	-1.34	0.77	0.32	NaN	NaN	NaN	-1.32	0.6	0.28	-1.31	0.44	0.33	-1.29	0.36	0.33	-1.24	0.26	0.28	-1.15	0.1	0.36	-1.21	0.03	0.35	-1.26	0.81	0.62	-1.15	0.75	0.6	NaN	NaN	NaN	NaN	NaN	NaN	NaN	NaN	NaN	NaN	NaN	NaN	NaN	NaN	NaN
1201	6.005	NaN	NaN	NaN	-1.35	0.77	0.32	NaN	NaN	NaN	-1.32	0.6	0.28	-1.32	0.44	0.33	-1.3	0.36	0.33	-1.24	0.26	0.28	-1.15	0.1	0.36	-1.21	0.03	0.35	-1.26	0.81	0.62	-1.15	0.75	0.6	NaN	NaN	NaN	NaN	NaN	NaN	NaN	NaN	NaN	NaN	NaN	NaN	NaN	NaN	NaN
1202	6.01	NaN	NaN	NaN	-1.35	0.77	0.32	NaN	NaN	NaN	-1.33	0.6	0.28	-1.32	0.44	0.33	-1.3	0.36	0.33	-1.24	0.26	0.28	-1.15	0.11	0.35	-1.21	0.03	0.35	-1.26	0.81	0.62	-1.15	0.75	0.6	NaN	NaN	NaN	NaN	NaN	NaN	NaN	NaN	NaN	NaN	NaN	NaN	NaN	NaN	NaN
1203	6.015	NaN	NaN	NaN	-1.35	0.77	0.32	NaN	NaN	NaN	-1.33	0.6	0.28	-1.32	0.44	0.33	-1.3	0.36	0.33	-1.24	0.26	0.28	-1.15	0.11	0.35	-1.21	0.03	0.35	-1.27	0.81	0.62	-1.15	0.75	0.6	NaN	NaN	NaN	NaN	NaN	NaN	NaN	NaN	NaN	NaN	NaN	NaN	NaN	NaN	NaN
1204	6.02	NaN	NaN	NaN	-1.36	0.77	0.32	NaN	NaN	NaN	-1.33	0.6	0.28	-1.33	0.44	0.33	-1.3	0.36	0.34	-1.25	0.26	0.28	-1.15	0.11	0.35	-1.21	0.03	0.35	-1.27	0.81	0.62	-1.16	0.75	0.6	NaN	NaN	NaN	NaN	NaN	NaN	NaN	NaN	NaN	NaN	NaN	NaN	NaN	NaN	NaN
1205	6.025	NaN	NaN	NaN	-1.36	0.77	0.32	NaN	NaN	NaN	-1.34	0.6	0.28	-1.33	0.44	0.34	-1.31	0.36	0.34	-1.25	0.26	0.28	-1.15	0.11	0.35	-1.21	0.03	0.35	-1.27	0.81	0.62	-1.16	0.75	0.6	NaN	NaN	NaN	NaN	NaN	NaN	NaN	NaN	NaN	NaN	NaN	NaN	NaN	NaN	NaN
1206	6.03	NaN	NaN	NaN	-1.36	0.77	0.33	NaN	NaN	NaN	-1.34	0.6	0.28	-1.33	0.44	0.34	-1.31	0.36	0.34	-1.25	0.26	0.28	-1.15	0.11	0.35	-1.19	0.04	0.37	-1.27	0.81	0.62	-1.16	0.75	0.6	NaN	NaN	NaN	NaN	NaN	NaN	NaN	NaN	NaN	NaN	NaN	NaN	NaN	NaN	NaN
1207	6.035	NaN	NaN	NaN	-1.37	0.77	0.33	NaN	NaN	NaN	-1.34	0.6	0.28	-1.34	0.44	0.34	-1.31	0.36	0.34	-1.25	0.26	0.28	-1.15	0.11	0.35	-1.12	0.08	0.41	NaN	NaN	NaN	-1.16	0.75	0.6	NaN	NaN	NaN	NaN	NaN	NaN	NaN	NaN	NaN	NaN	NaN	NaN	NaN	NaN	NaN
1208	6.04	NaN	NaN	NaN	-1.37	0.77	0.33	NaN	NaN	NaN	-1.35	0.6	0.28	-1.34	0.44	0.34	-1.32	0.36	0.34	-1.26	0.26	0.28	-1.16	0.11	0.35	NaN	NaN	NaN	NaN	NaN	NaN	-1.16	0.75	0.6	NaN	NaN	NaN	NaN	NaN	NaN	NaN	NaN	NaN	NaN	NaN	NaN	NaN	NaN	NaN
1209	6.045	NaN	NaN	NaN	-1.37	0.77	0.33	NaN	NaN	NaN	-1.35	0.6	0.28	-1.35	0.44	0.34	-1.32	0.36	0.34	-1.26	0.26	0.28	-1.16	0.11	0.35	NaN	NaN	NaN	NaN	NaN	NaN	-1.16	0.75	0.6	NaN	NaN	NaN	NaN	NaN	NaN	NaN	NaN	NaN	NaN	NaN	NaN	NaN	NaN	NaN
1210	6.05	NaN	NaN	NaN	-1.38	0.77	0.33	NaN	NaN	NaN	-1.36	0.6	0.29	-1.35	0.44	0.34	-1.32	0.36	0.34	-1.26	0.26	0.28	-1.16	0.12	0.35	NaN	NaN	NaN	NaN	NaN	NaN	-1.16	0.75	0.6	NaN	NaN	NaN	NaN	NaN	NaN	NaN	NaN	NaN	NaN	NaN	NaN	NaN	NaN	NaN
1211	6.055	NaN	NaN	NaN	-1.38	0.77	0.33	NaN	NaN	NaN	-1.36	0.6	0.29	-1.35	0.44	0.34	-1.33	0.36	0.34	-1.26	0.27	0.28	-1.16	0.12	0.35	NaN	NaN	NaN	NaN	NaN	NaN	-1.16	0.75	0.6	NaN	NaN	NaN	NaN	NaN	NaN	NaN	NaN	NaN	NaN	NaN	NaN	NaN	NaN	NaN
1212	6.06	NaN	NaN	NaN	-1.38	0.77	0.33	NaN	NaN	NaN	-1.36	0.6	0.29	-1.35	0.44	0.34	-1.33	0.36	0.34	-1.27	0.27	0.28	-1.16	0.12	0.35	NaN	NaN	NaN	NaN	NaN	NaN	-1.16	0.75	0.6	NaN	NaN	NaN	NaN	NaN	NaN	NaN	NaN	NaN	NaN	NaN	NaN	NaN	NaN	NaN
1213	6.065	NaN	NaN	NaN	-1.39	0.77	0.34	NaN	NaN	NaN	-1.37	0.6	0.29	-1.36	0.44	0.34	-1.33	0.36	0.34	-1.27	0.27	0.28	-1.16	0.12	0.35	NaN	NaN	NaN	NaN	NaN	NaN	-1.16	0.75	0.6	NaN	NaN	NaN	NaN	NaN	NaN	NaN	NaN	NaN	NaN	NaN	NaN	NaN	NaN	NaN
1214	6.07	NaN	NaN	NaN	-1.39	0.77	0.34	NaN	NaN	NaN	-1.37	0.6	0.29	-1.36	0.44	0.34	-1.34	0.36	0.34	-1.27	0.27	0.28	-1.16	0.12	0.35	NaN	NaN	NaN	NaN	NaN	NaN	-1.16	0.75	0.59	NaN	NaN	NaN	NaN	NaN	NaN	NaN	NaN	NaN	NaN	NaN	NaN	NaN	NaN	NaN
1215	6.075	NaN	NaN	NaN	-1.39	0.77	0.34	NaN	NaN	NaN	-1.38	0.6	0.29	-1.37	0.44	0.35	-1.34	0.36	0.34	-1.27	0.27	0.28	-1.17	0.12	0.35	NaN	NaN	NaN	NaN	NaN	NaN	-1.16	0.75	0.59	NaN	NaN	NaN	NaN	NaN	NaN	NaN	NaN	NaN	NaN	NaN	NaN	NaN	NaN	NaN
1216	6.08	NaN	NaN	NaN	-1.4	0.77	0.34	NaN	NaN	NaN	-1.38	0.6	0.29	-1.37	0.44	0.35	-1.34	0.36	0.34	-1.28	0.27	0.28	-1.17	0.12	0.35	NaN	NaN	NaN	NaN	NaN	NaN	NaN	NaN	NaN	NaN	NaN	NaN	NaN	NaN	NaN	NaN	NaN	NaN	NaN	NaN	NaN	NaN	NaN	NaN
1217	6.085	NaN	NaN	NaN	-1.4	0.77	0.34	NaN	NaN	NaN	-1.38	0.6	0.29	-1.37	0.45	0.35	NaN	NaN	NaN	-1.28	0.27	0.28	-1.17	0.13	0.34	NaN	NaN	NaN	NaN	NaN	NaN	-1.17	0.75	0.59	NaN	NaN	NaN	NaN	NaN	NaN	NaN	NaN	NaN	NaN	NaN	NaN	NaN	NaN	NaN
1218	6.09	NaN	NaN	NaN	-1.4	0.77	0.34	NaN	NaN	NaN	-1.39	0.6	0.3	-1.38	0.45	0.35	-1.35	0.36	0.34	-1.28	0.27	0.28	-1.17	0.13	0.34	NaN	NaN	NaN	NaN	NaN	NaN	-1.17	0.75	0.59	NaN	NaN	NaN	NaN	NaN	NaN	NaN	NaN	NaN	NaN	NaN	NaN	NaN	NaN	NaN
1219	6.095	NaN	NaN	NaN	-1.41	0.77	0.34	NaN	NaN	NaN	-1.39	0.6	0.3	-1.38	0.44	0.35	-1.35	0.36	0.34	-1.29	0.27	0.28	-1.17	0.13	0.34	NaN	NaN	NaN	NaN	NaN	NaN	-1.17	0.76	0.59	NaN	NaN	NaN	NaN	NaN	NaN	NaN	NaN	NaN	NaN	NaN	NaN	NaN	NaN	NaN
1220	6.1	NaN	NaN	NaN	-1.41	0.77	0.35	NaN	NaN	NaN	-1.4	0.6	0.3	-1.38	0.44	0.35	-1.36	0.36	0.34	-1.29	0.28	0.28	-1.18	0.13	0.34	NaN	NaN	NaN	NaN	NaN	NaN	-1.17	0.76	0.59	NaN	NaN	NaN	NaN	NaN	NaN	NaN	NaN	NaN	NaN	NaN	NaN	NaN	NaN	NaN
1221	6.105	NaN	NaN	NaN	-1.41	0.77	0.35	NaN	NaN	NaN	-1.4	0.6	0.3	-1.39	0.45	0.35	-1.36	0.37	0.34	-1.29	0.28	0.28	-1.18	0.13	0.34	NaN	NaN	NaN	NaN	NaN	NaN	-1.17	0.76	0.59	NaN	NaN	NaN	NaN	NaN	NaN	NaN	NaN	NaN	NaN	NaN	NaN	NaN	NaN	NaN
1222	6.11	NaN	NaN	NaN	-1.41	0.77	0.35	NaN	NaN	NaN	-1.4	0.6	0.3	-1.39	0.45	0.35	-1.36	0.37	0.35	-1.3	0.28	0.28	-1.18	0.13	0.34	NaN	NaN	NaN	NaN	NaN	NaN	NaN	NaN	NaN	NaN	NaN	NaN	NaN	NaN	NaN	NaN	NaN	NaN	NaN	NaN	NaN	NaN	NaN	NaN
1223	6.115	NaN	NaN	NaN	-1.42	0.78	0.35	NaN	NaN	NaN	-1.4	0.6	0.3	-1.4	0.45	0.35	-1.37	0.37	0.35	-1.3	0.28	0.28	-1.18	0.13	0.34	NaN	NaN	NaN	NaN	NaN	NaN	NaN	NaN	NaN	NaN	NaN	NaN	NaN	NaN	NaN	NaN	NaN	NaN	NaN	NaN	NaN	NaN	NaN	NaN
1224	6.12	NaN	NaN	NaN	-1.42	0.78	0.35	NaN	NaN	NaN	NaN	NaN	NaN	-1.4	0.45	0.35	-1.37	0.37	0.35	-1.3	0.28	0.28	NaN	NaN	NaN	NaN	NaN	NaN	NaN	NaN	NaN	-1.17	0.76	0.59	NaN	NaN	NaN	NaN	NaN	NaN	NaN	NaN	NaN	NaN	NaN	NaN	NaN	NaN	NaN
1225	6.125	NaN	NaN	NaN	-1.42	0.78	0.36	NaN	NaN	NaN	NaN	NaN	NaN	-1.4	0.45	0.36	-1.38	0.37	0.35	-1.31	0.28	0.28	-1.19	0.14	0.33	NaN	NaN	NaN	NaN	NaN	NaN	-1.17	0.76	0.59	NaN	NaN	NaN	NaN	NaN	NaN	NaN	NaN	NaN	NaN	NaN	NaN	NaN	NaN	NaN
1226	6.13	NaN	NaN	NaN	-1.43	0.78	0.36	NaN	NaN	NaN	NaN	NaN	NaN	-1.41	0.45	0.36	-1.38	0.37	0.35	-1.31	0.28	0.28	-1.17	0.12	0.35	NaN	NaN	NaN	NaN	NaN	NaN	-1.17	0.76	0.59	NaN	NaN	NaN	NaN	NaN	NaN	NaN	NaN	NaN	NaN	NaN	NaN	NaN	NaN	NaN
1227	6.135	NaN	NaN	NaN	-1.43	0.78	0.36	NaN	NaN	NaN	NaN	NaN	NaN	NaN	NaN	NaN	NaN	NaN	NaN	-1.32	0.29	0.28	-1.15	0.1	0.37	NaN	NaN	NaN	NaN	NaN	NaN	-1.17	0.76	0.58	NaN	NaN	NaN	NaN	NaN	NaN	NaN	NaN	NaN	NaN	NaN	NaN	NaN	NaN	NaN
1228	6.14	NaN	NaN	NaN	-1.43	0.78	0.36	NaN	NaN	NaN	NaN	NaN	NaN	-1.42	0.45	0.36	-1.39	0.37	0.35	-1.32	0.29	0.28	-1.19	0.13	0.34	NaN	NaN	NaN	NaN	NaN	NaN	-1.17	0.76	0.58	NaN	NaN	NaN	NaN	NaN	NaN	NaN	NaN	NaN	NaN	NaN	NaN	NaN	NaN	NaN
1229	6.145	NaN	NaN	NaN	-1.43	0.78	0.36	NaN	NaN	NaN	NaN	NaN	NaN	-1.42	0.45	0.36	-1.39	0.37	0.35	-1.32	0.29	0.28	-1.2	0.14	0.33	NaN	NaN	NaN	NaN	NaN	NaN	-1.17	0.76	0.58	NaN	NaN	NaN	NaN	NaN	NaN	NaN	NaN	NaN	NaN	NaN	NaN	NaN	NaN	NaN
1230	6.15	NaN	NaN	NaN	-1.44	0.78	0.36	NaN	NaN	NaN	NaN	NaN	NaN	-1.43	0.45	0.36	NaN	NaN	NaN	-1.33	0.29	0.28	-1.21	0.14	0.32	NaN	NaN	NaN	NaN	NaN	NaN	-1.17	0.76	0.58	NaN	NaN	NaN	NaN	NaN	NaN	NaN	NaN	NaN	NaN	NaN	NaN	NaN	NaN	NaN
1231	6.155	NaN	NaN	NaN	-1.44	0.78	0.37	NaN	NaN	NaN	NaN	NaN	NaN	-1.43	0.45	0.36	-1.4	0.37	0.35	-1.34	0.29	0.28	-1.21	0.14	0.32	NaN	NaN	NaN	NaN	NaN	NaN	-1.17	0.76	0.58	NaN	NaN	NaN	NaN	NaN	NaN	NaN	NaN	NaN	NaN	NaN	NaN	NaN	NaN	NaN
1232	6.16	NaN	NaN	NaN	-1.44	0.78	0.37	NaN	NaN	NaN	NaN	NaN	NaN	-1.43	0.45	0.36	-1.41	0.37	0.35	-1.34	0.29	0.28	-1.21	0.15	0.32	NaN	NaN	NaN	NaN	NaN	NaN	-1.17	0.76	0.58	NaN	NaN	NaN	NaN	NaN	NaN	NaN	NaN	NaN	NaN	NaN	NaN	NaN	NaN	NaN
1233	6.165	NaN	NaN	NaN	-1.44	0.78	0.37	NaN	NaN	NaN	NaN	NaN	NaN	-1.44	0.45	0.36	-1.41	0.37	0.35	-1.35	0.29	0.28	-1.22	0.15	0.31	NaN	NaN	NaN	NaN	NaN	NaN	-1.17	0.76	0.58	NaN	NaN	NaN	NaN	NaN	NaN	NaN	NaN	NaN	NaN	NaN	NaN	NaN	NaN	NaN
1234	6.17	NaN	NaN	NaN	NaN	NaN	NaN	NaN	NaN	NaN	NaN	NaN	NaN	-1.44	0.45	0.37	-1.42	0.37	0.35	-1.35	0.29	0.28	-1.22	0.15	0.31	NaN	NaN	NaN	NaN	NaN	NaN	-1.17	0.75	0.58	NaN	NaN	NaN	NaN	NaN	NaN	NaN	NaN	NaN	NaN	NaN	NaN	NaN	NaN	NaN
1235	6.175	NaN	NaN	NaN	NaN	NaN	NaN	NaN	NaN	NaN	NaN	NaN	NaN	-1.44	0.45	0.37	-1.42	0.37	0.36	-1.36	0.3	0.28	NaN	NaN	NaN	NaN	NaN	NaN	NaN	NaN	NaN	-1.17	0.76	0.58	NaN	NaN	NaN	NaN	NaN	NaN	NaN	NaN	NaN	NaN	NaN	NaN	NaN	NaN	NaN
1236	6.18	NaN	NaN	NaN	NaN	NaN	NaN	NaN	NaN	NaN	NaN	NaN	NaN	-1.45	0.45	0.37	-1.42	0.37	0.36	-1.36	0.3	0.28	-1.23	0.15	0.31	NaN	NaN	NaN	NaN	NaN	NaN	-1.17	0.76	0.58	NaN	NaN	NaN	NaN	NaN	NaN	NaN	NaN	NaN	NaN	NaN	NaN	NaN	NaN	NaN
1237	6.185	NaN	NaN	NaN	NaN	NaN	NaN	NaN	NaN	NaN	NaN	NaN	NaN	-1.45	0.43	0.37	-1.42	0.37	0.34	-1.37	0.3	0.28	-1.23	0.15	0.3	NaN	NaN	NaN	NaN	NaN	NaN	-1.17	0.76	0.57	NaN	NaN	NaN	NaN	NaN	NaN	NaN	NaN	NaN	NaN	NaN	NaN	NaN	NaN	NaN
1238	6.19	NaN	NaN	NaN	NaN	NaN	NaN	NaN	NaN	NaN	-1.46	0.45	0.37	-1.44	0.39	0.36	-1.41	0.37	0.3	-1.37	0.3	0.28	NaN	NaN	NaN	NaN	NaN	NaN	NaN	NaN	NaN	-1.17	0.76	0.57	NaN	NaN	NaN	NaN	NaN	NaN	NaN	NaN	NaN	NaN	NaN	NaN	NaN	NaN	NaN
1239	6.195	NaN	NaN	NaN	NaN	NaN	NaN	NaN	NaN	NaN	-1.46	0.45	0.38	-1.44	0.38	0.36	-1.4	0.36	0.29	-1.38	0.3	0.28	NaN	NaN	NaN	NaN	NaN	NaN	NaN	NaN	NaN	NaN	NaN	NaN	NaN	NaN	NaN	NaN	NaN	NaN	NaN	NaN	NaN	NaN	NaN	NaN	NaN	NaN	NaN
1240	6.2	NaN	NaN	NaN	NaN	NaN	NaN	NaN	NaN	NaN	-1.46	0.45	0.38	-1.44	0.38	0.36	-1.4	0.36	0.28	-1.39	0.3	0.28	NaN	NaN	NaN	NaN	NaN	NaN	NaN	NaN	NaN	NaN	NaN	NaN	NaN	NaN	NaN	NaN	NaN	NaN	NaN	NaN	NaN	NaN	NaN	NaN	NaN	NaN	NaN
1241	6.205	NaN	NaN	NaN	NaN	NaN	NaN	NaN	NaN	NaN	-1.47	0.45	0.38	-1.44	0.37	0.36	-1.4	0.35	0.28	-1.39	0.3	0.28	NaN	NaN	NaN	NaN	NaN	NaN	NaN	NaN	NaN	-1.17	0.76	0.57	NaN	NaN	NaN	NaN	NaN	NaN	NaN	NaN	NaN	NaN	NaN	NaN	NaN	NaN	NaN
1242	6.21	NaN	NaN	NaN	NaN	NaN	NaN	NaN	NaN	NaN	-1.47	0.45	0.38	NaN	NaN	NaN	-1.4	0.35	0.28	-1.4	0.3	0.28	NaN	NaN	NaN	NaN	NaN	NaN	NaN	NaN	NaN	-1.17	0.76	0.57	NaN	NaN	NaN	NaN	NaN	NaN	NaN	NaN	NaN	NaN	NaN	NaN	NaN	NaN	NaN
1243	6.215	NaN	NaN	NaN	NaN	NaN	NaN	NaN	NaN	NaN	-1.47	0.45	0.38	NaN	NaN	NaN	-1.4	0.34	0.28	-1.4	0.3	0.28	NaN	NaN	NaN	NaN	NaN	NaN	NaN	NaN	NaN	-1.17	0.76	0.57	NaN	NaN	NaN	NaN	NaN	NaN	NaN	NaN	NaN	NaN	NaN	NaN	NaN	NaN	NaN
1244	6.22	NaN	NaN	NaN	NaN	NaN	NaN	NaN	NaN	NaN	-1.48	0.45	0.39	NaN	NaN	NaN	-1.4	0.34	0.28	-1.41	0.3	0.28	NaN	NaN	NaN	NaN	NaN	NaN	NaN	NaN	NaN	-1.18	0.76	0.57	NaN	NaN	NaN	NaN	NaN	NaN	NaN	NaN	NaN	NaN	NaN	NaN	NaN	NaN	NaN
1245	6.225	NaN	NaN	NaN	NaN	NaN	NaN	NaN	NaN	NaN	-1.49	0.45	0.39	-1.39	0.48	0.36	NaN	NaN	NaN	-1.42	0.3	0.29	-1.27	0.16	0.29	NaN	NaN	NaN	NaN	NaN	NaN	-1.18	0.76	0.56	NaN	NaN	NaN	NaN	NaN	NaN	NaN	NaN	NaN	NaN	NaN	NaN	NaN	NaN	NaN
1246	6.23	NaN	NaN	NaN	NaN	NaN	NaN	NaN	NaN	NaN	-1.49	0.45	0.39	-1.39	0.48	0.36	NaN	NaN	NaN	-1.42	0.29	0.29	NaN	NaN	NaN	NaN	NaN	NaN	NaN	NaN	NaN	-1.18	0.76	0.56	NaN	NaN	NaN	NaN	NaN	NaN	NaN	NaN	NaN	NaN	NaN	NaN	NaN	NaN	NaN
1247	6.235	NaN	NaN	NaN	NaN	NaN	NaN	NaN	NaN	NaN	-1.49	0.45	0.4	NaN	NaN	NaN	NaN	NaN	NaN	-1.44	0.32	0.31	NaN	NaN	NaN	NaN	NaN	NaN	NaN	NaN	NaN	-1.18	0.76	0.56	NaN	NaN	NaN	NaN	NaN	NaN	NaN	NaN	NaN	NaN	NaN	NaN	NaN	NaN	NaN
1248	6.24	NaN	NaN	NaN	NaN	NaN	NaN	NaN	NaN	NaN	-1.49	0.45	0.4	NaN	NaN	NaN	-1.44	0.29	0.29	-1.47	0.37	0.36	NaN	NaN	NaN	NaN	NaN	NaN	NaN	NaN	NaN	NaN	NaN	NaN	NaN	NaN	NaN	NaN	NaN	NaN	NaN	NaN	NaN	NaN	NaN	NaN	NaN	NaN	NaN
1249	6.245	NaN	NaN	NaN	NaN	NaN	NaN	NaN	NaN	NaN	-1.5	0.45	0.4	NaN	NaN	NaN	-1.44	0.29	0.29	-1.48	0.38	0.38	NaN	NaN	NaN	NaN	NaN	NaN	NaN	NaN	NaN	-1.17	0.75	0.55	NaN	NaN	NaN	NaN	NaN	NaN	NaN	NaN	NaN	NaN	NaN	NaN	NaN	NaN	NaN
1250	6.25	NaN	NaN	NaN	NaN	NaN	NaN	NaN	NaN	NaN	-1.5	0.45	0.4	NaN	NaN	NaN	-1.44	0.29	0.3	-1.48	0.38	0.39	NaN	NaN	NaN	NaN	NaN	NaN	NaN	NaN	NaN	-1.16	0.74	0.54	NaN	NaN	NaN	NaN	NaN	NaN	NaN	NaN	NaN	NaN	NaN	NaN	NaN	NaN	NaN
1251	6.255	NaN	NaN	NaN	-1.28	0.86	0.39	NaN	NaN	NaN	-1.5	0.45	0.41	NaN	NaN	NaN	-1.45	0.29	0.3	-1.49	0.38	0.39	NaN	NaN	NaN	NaN	NaN	NaN	NaN	NaN	NaN	-1.17	0.75	0.55	NaN	NaN	NaN	NaN	NaN	NaN	NaN	NaN	NaN	NaN	NaN	NaN	NaN	NaN	NaN
1252	6.26	NaN	NaN	NaN	-1.28	0.86	0.39	NaN	NaN	NaN	-1.51	0.45	0.41	NaN	NaN	NaN	-1.45	0.29	0.3	-1.49	0.38	0.39	NaN	NaN	NaN	NaN	NaN	NaN	NaN	NaN	NaN	-1.18	0.76	0.56	NaN	NaN	NaN	NaN	NaN	NaN	NaN	NaN	NaN	NaN	NaN	NaN	NaN	NaN	NaN
[truncated: 27 more columns]
