# Supplementary material for: Associations between lower-limb muscle activation and knee flexion in post-stroke individuals: A study on the stance-to-swing phases of gait
Source: PLoS One. 2017 Sep 8;12(9):e0183865. doi: 10.1371/journal.pone.0183865 (PMC5590852; doi:10.1371/journal.pone.0183865)
Supplement: S1 Dataset — (ZIP) [file pone.0183865.s001.zip › S1_Dataset/Healthy group/9/5/emg.csv]

Frame	Time	EMG Signal 1	EMG Signal 2	EMG Signal 3	EMG Signal 4	EMG Signal 5	EMG Signal 6	EMG Signal 7	EMG Signal 8
0	0	48.256	56.069	52.105	44.082	24.298	44.961	45.962	46.749
1	0.001	55.848	52.651	53.734	44.276	-22.925	35.886	47.759	38.262
2	0.002	54.543	53.879	48.399	40.416	66.853	37.069	36.023	33.851
3	0.003	48.597	46.402	43.266	40.234	78.448	32.84	38.626	34.279
4	0.004	45.181	43.199	32.912	33.671	17.293	43.331	43.372	35.881
5	0.005	37.909	38.475	28.37	33.12	69.95	39.906	33.413	33.426
6	0.006	36.27	40.33	28.688	30.069	38.78	36.682	28.689	34.464
7	0.007	41.237	42.98	33.094	27.028	28.321	33.671	24.17	27.779
8	0.008	34.036	41.391	29.2	26.138	-13.91	25.642	23.348	24.015
9	0.009	35.961	35.179	29.003	25.273	95.613	22.856	24.085	22.782
10	0.01	35.98	30.535	25.543	20.947	109.984	20.29	33.356	25.831
11	0.011	31.774	35.801	25.017	18.383	65.314	29.55	33.375	30.072
12	0.012	30.124	21.953	19.487	21.469	-1.832	17.939	24.719	26.016
13	0.013	34.515	2.519	23.663	9.696	-15.063	15.268	8.922	23.737
14	0.014	45.526	21.64	27.104	29.691	81.218	5.468	9.409	16.075
15	0.015	26.004	28.035	24.387	18.761	14.093	7.12	16.699	15.223
16	0.016	21.627	18.607	13.002	8.83	24.806	10.547	0.99	10.15
17	0.017	21.752	19.095	12.503	9.782	-8.684	15.166	17.054	2.592
18	0.018	13.998	19.432	26.557	24.51	79.339	8.209	8.767	11.707
19	0.019	17.336	19.615	18.591	16.64	18.982	16.387	9.615	17.369
20	0.02	17.048	16.171	18.989	21.011	50.99	6.226	10.312	22.297
21	0.021	13.914	3.493	19.248	14.397	80.009	1.524	7.375	22.05
22	0.022	18.581	6.155	16.259	-1.264	52.524	5.566	7.759	11.013
23	0.023	15.759	5.769	4.806	-0.628	60.242	5.397	5.274	6.038
24	0.024	13.192	10.277	4.639	3.337	8.039	5.078	7.871	3.622
25	0.025	6.82	1.499	2.209	3.685	41.086	3.252	10.312	5.506
26	0.026	7.863	3.041	8.334	6.816	-50.785	4.176	-4.621	-2.436
27	0.027	2.394	-4.26	-1.742	-3.172	-64.237	5.143	-3.641	0.686
28	0.028	-3.785	-3.188	-11.186	-10.205	18.978	2.476	-2.81	5.205
29	0.029	-8.352	6.438	-0.445	-1.523	29.719	4.113	4.251	4.75
30	0.03	-2.985	13.23	-3.004	3.913	-39.517	-2.14	7.679	-3.576
31	0.031	-10.135	5.002	-2.61	6.497	-120.343	1.912	-2.007	2.262
32	0.032	-3.861	-13.06	-7.193	8.753	-131.329	-0.758	-11.068	-1.151
33	0.033	-1.964	-21	0.28	6.984	-22.789	2.606	-14.856	-2.775
34	0.034	-5.434	-15.515	0.443	-5.177	-65.811	-1.529	-10.664	-7.048
35	0.035	-4.005	-6.683	6.461	8.461	-78.655	-9.486	-8.751	-11.078
36	0.036	-4.247	-5.742	-2.18	-1.846	-66.482	-4.823	-6.996	-10.018
37	0.037	-4.421	-4.937	-3.797	-0.696	-55.391	-6.316	-5.586	-7.185
38	0.038	-14.016	-9.858	-11.157	-9.17	-5.724	-4.289	-4.137	-12.243
39	0.039	-21.038	-9.319	-7.421	-5.395	21.365	-8.798	3.155	-6.224
40	0.04	-15.616	-15.891	-7.129	-2.172	-2.854	1.631	-0.35	-9.26
41	0.041	-15.167	-13.299	-11.061	-6.047	34.15	-3.391	-1.687	-10.506
42	0.042	-18.53	-10.873	-21.521	-11.624	40.81	-2.382	-6.28	-12.867
43	0.043	-16.417	-10.525	-37.735	-5.17	59.244	-6.363	-8.909	-7.248
44	0.044	-11.158	-13.212	-14.627	-6.215	53.995	-5.474	-20.012	-13.199
45	0.045	-9.524	-6.958	-11.797	-13.794	-11.529	-10.936	-12.309	-10.018
46	0.046	-11.717	-11.499	-9.316	-14.957	50.961	-14.041	-11.154	-8.354
47	0.047	-14.833	-9.415	-17.054	-9.124	91.505	-8.213	-10.163	-3.16
48	0.048	-16.353	-10.196	-14.879	-8.478	69.366	-7.584	-9.131	-12.831
49	0.049	-15.119	-13.645	-17.116	-10.509	116.15	-12.53	-1.869	-14.149
50	0.05	-16.366	-14.35	-11.375	-12.505	36.672	-13.195	-4.836	-8.269
51	0.051	-15.939	-11.832	-9.585	-16.524	47.504	-10.274	-12.74	-15.638
52	0.052	-11.641	-9.507	-11.084	-12.992	-100.809	-10.647	-20.071	-10.821
53	0.053	-14.123	-14.348	-6.783	-9.659	-80.012	-13.921	-22.961	-15.1
54	0.054	-12.732	-24.41	-3.066	-10.769	-61.148	-17.974	-13.271	-11.046
55	0.055	-13.852	-8.547	-9.025	-12.643	-9.27	-12.144	-9.577	-9.125
56	0.056	-17.486	-10.686	-14.208	-8.336	6.048	-14.439	-6.091	-11.073
57	0.057	-15.121	-8.755	-13.19	-10.81	48.637	-10.941	-9.188	-11.669
58	0.058	-16.232	-7.005	-10.616	-14.046	34.874	-8.993	-2.415	-6.845
59	0.059	-13.48	-2.359	-11.329	-11.85	-1.626	-11.897	-1.632	-10.15
60	0.06	-12.269	-12.424	-13.203	-8.102	30.067	-9.384	-13.819	-14.224
61	0.061	-15.127	-21.317	-9.858	-15.383	-79.339	-12.679	-19.023	-11.714
62	0.062	-14.699	-12.982	-8.058	-22.672	20.746	-19.246	-11.078	-16.168
63	0.063	-13.502	-16.086	-11.494	-17.779	59.233	-18.278	-9.725	-19.078
64	0.064	-12.693	-20.935	-10.091	-20.237	-25.116	-17.511	-8.571	-18.693
65	0.065	-14.587	-21.694	-10.426	-12.777	-166.983	-15.203	-7.415	-18.318
66	0.066	-14.368	-20.911	-16.371	-17.517	-186.998	-11.724	-8.379	-11.743
67	0.067	-17.636	-16.066	-12.066	-11.439	-240.234	-9.79	-7.407	-4.982
68	0.068	-21.678	-8.7	-9.702	-13.687	-193.375	-11.523	-9.91	1.002
69	0.069	-15.856	-9.654	-7.712	-17.076	-295.066	-16.362	-13.975	-1.321
70	0.07	-15.062	-13.904	-13.666	-15.084	-124.754	-14.42	-15.907	-9.25
71	0.071	-15.623	-11.581	-8.005	-16.777	84.05	-9.004	-7.19	-12.339
72	0.072	-13.671	-8.104	-9.887	-8.813	-170.382	-12.489	-3.708	-25.113
73	0.073	-13.069	-10.039	-18.548	-2.787	-0.551	-11.907	-11.069	-19.907
74	0.074	-16.542	-18.938	-21.998	-12.417	-32.25	-10.164	-8.176	-15.278
75	0.075	-13.25	-22.605	-10.157	-29.399	-61.119	-6.68	-8.958	-11.039
76	0.076	-16.153	-21.449	-11.675	-17.74	-36.291	-6.288	-9.731	0.752
77	0.077	-15.768	-14.098	-10.295	-15.561	-60.233	-5.12	-10.311	2.28
78	0.078	-13.836	0.607	-13.952	-5.845	-82.051	-7.825	-5.666	-7.793
79	0.079	-13.071	-10.038	-12.785	-0.59	13.627	-7.438	-7.413	-19.604
80	0.08	-11.721	-23.575	-9.659	-2.094	30.751	-10.339	-9.931	-8.576
81	0.081	-15.98	-4.207	-10.568	-9.207	78.092	-14.792	-10.314	-1.432
82	0.082	-22.573	-6.725	-13.039	-0.251	5.855	-7.048	-14.367	-2.617
83	0.083	-11.16	-18.354	-5.654	-8.526	-86.205	-10.142	-13.987	-13.477
84	0.084	-9.613	-16.232	-4.645	-15.837	-169.437	-13.046	-14.379	-14.849
85	0.085	-16.773	-6.557	-3.834	-16.773	-136.891	-10.535	-8.575	-21.252
86	0.086	-20.449	-8.298	-9.405	-7.058	11.163	-6.488	-9.356	-8.115
87	0.087	-19.286	-28.995	-20.207	-10.718	-9.89	-3.008	-7.423	-6.39
88	0.088	-16.195	-14.855	-28.116	-16.696	-28.983	-6.306	-6.842	-7.952
89	0.089	-15.235	-12.33	-18.027	-2.744	163.69	-4.571	-8.578	-6.606
90	0.09	-16.02	-23.933	-6.197	-16.269	240.77	0.252	-8.97	-10.291
91	0.091	-16.801	-4.779	-10.817	-11.024	171.338	2.183	-7.619	-13.78
92	0.092	-18.738	-7.301	-15.052	-3.078	23.406	-4.408	-2.79	-16.881
93	0.093	-15.454	-18.903	-8.648	-10.223	81.336	-3.644	-8.799	-15.92
94	0.094	-16.037	-12.512	-9.81	-13.877	134.039	-5.986	-9.585	-13.406
95	0.095	-11.193	-10.573	-6.699	-5.547	181.77	-7.937	-9.031	-7.803
96	0.096	-10.613	-12.308	-7.647	-0.313	196.175	-8.548	-8.468	-15.741
97	0.097	-12.354	-10.756	-11.884	-5.146	130.537	-5.69	-17.386	-16.71
98	0.098	-14.881	-12.111	-14.188	-4.36	71.059	-13.666	-21.068	-13.798
99	0.099	-9.476	-10.945	-20.757	-8.409	103.819	-10.222	-19.919	-16.313
100	0.1	-7.548	-9.783	-14.739	-7.813	15.198	-13.363	-14.702	-13.998
101	0.101	-2.914	-12.876	-13.941	-9.736	146.507	-16.299	-7.942	-12.069
102	0.102	-1.176	-8.039	-11.987	-7.987	164.079	-15.56	-8.724	-11.507
103	0.103	-9.109	-15.967	-11.392	-12.817	84.483	-13.268	-7.965	-16.931
104	0.104	-15.111	-10.743	-16.793	-22.867	185.637	-16.789	-8.559	-9.006
105	0.105	-20.337	-9.783	-16.195	-9.893	120.002	-21.472	-5.27	-9.98
106	0.106	-17.438	-12.29	-18.125	-4.66	36.88	-12.601	-7.021	-7.078
107	0.107	-18.225	-19.641	-17.556	-15.681	4.745	-13.791	-9.537	-11.337
108	0.108	-15.912	-14.809	-18.917	-22.837	153.218	-7.818	-14.954	-10.573
109	0.109	-19.402	-15.597	-15.637	-21.682	90.184	-8.8	-10.109	-12.519
110	0.11	-14.758	-24.495	-10.8	-22.849	32.964	-7.85	-16.101	-11.954
111	0.111	-15.341	-21.007	-11.377	-13.167	16.091	-15.794	-8.75	-10.224
112	0.112	-11.854	-11.338	-5.949	-1.36	-31.073	-12.707	-5.858	-9.844
113	0.113	-10.499	-17.734	-4.016	-12.402	-102.602	-7.886	-11.876	-15.275
114	0.114	-11.657	-18.893	-5.96	-34.077	-167.684	-7.13	-9.572	-10.449
115	0.115	-16.874	-9.206	-11.377	-30.965	-155.119	-11.215	-10.156	-13.747
116	0.116	-16.291	-12.877	-13.314	-16.812	-186.973	-10.647	-18.86	-9.689
117	0.117	-16.868	-16.359	-7.323	-9.246	-215.709	-13.954	-10.531	-10.078
118	0.118	-16.291	-15.376	-9.657	-16.19	-188.019	-11.061	-5.308	-12.393
119	0.119	-16.695	-10.52	-10.254	7.248	-130.01	-10.693	-8.211	-12.775
120	0.12	-17.081	-7.99	-13.565	10.355	-77.231	-11.099	-10.747	-11.612
121	0.121	-16.692	-10.307	-17.661	13.081	-109.42	-14.012	-5.16	-7.354
122	0.122	-17.845	-12.232	-15.168	0.319	-150.774	-11.311	-1.699	-2.521
123	0.123	-12.034	-14.156	-11.887	-15.919	-66.711	-10.938	-2.3	-9.891
124	0.124	-9.706	-14.73	-13.06	-13.771	-30.273	-10.744	-4.054	-8.931
125	0.125	-14.547	-7.761	-8.613	-11.824	-62.021	-15.197	-11.973	-9.703
126	0.126	-12.603	-8.728	-2.036	-13.574	-91.073	-14.609	-20.292	-10.472
127	0.127	-15.517	-12.985	-6.306	-12.023	-45.796	-11.702	-15.071	-15.299
128	0.128	-14.168	-12.208	-2.26	-7.759	-118.56	-10.356	-8.305	-13.352
129	0.129	-19.589	-14.133	-13.11	-14.141	-226.542	-11.722	-5.795	-16.259
130	0.13	-16.111	-14.713	-36.924	-12.968	-211.591	-12.111	-11.423	-9.305
131	0.131	-10.12	-9.31	-19.919	-18.193	-329.356	-13.283	-22.266	-0.401
132	0.132	-12.452	-9.883	-10.658	-13.37	-281.051	-13.689	-11.241	-6.401
133	0.133	-14.388	-19.95	-13.398	-14.142	-179.357	-8.863	-12.606	-11.642
134	0.134	-19.037	-15.701	-10.908	-14.93	-7.741	-9.454	-8.941	-14.57
135	0.135	-17.294	-9.325	-13.266	-11.471	62.374	-4.837	-2.944	-10.344
136	0.136	-18.661	-17.655	-15.426	-5.498	84.016	-12.605	-6.047	-12.702
137	0.137	-12.284	-16.709	-9.667	-9.579	103.793	-9.538	-8.957	-12.148
138	0.138	-16.551	-17.709	-14.944	-14.441	121.739	-8.596	-11.481	-18.181
139	0.139	-17.329	-15.214	-10.357	-15.061	42.681	-6.118	-0.843	-12.598
140	0.14	-13.845	-7.889	-11.75	-11.029	57.504	-8.46	-8.02	-16.123
141	0.141	-15.783	-5.019	-12.934	-8.557	44.836	-7.904	-6.866	-15.589
142	0.142	-14.05	-18.201	-14.126	-15.954	104.66	-9.864	-10.356	-13.893
143	0.143	-13.666	-12.424	-6.813	-16.955	115.445	-5.83	-11.327	-12.578
144	0.144	-16.959	-14.194	-2.016	-6.173	204.193	-9.346	-6.491	-10.275
145	0.145	-10.386	-12.665	-6.32	-13.395	168.433	-2.036	-7.271	-12.428
146	0.146	-15.223	-14.028	-8.684	-9.778	135.766	5.286	-8.06	-12.836
147	0.147	-7.289	-10.363	-13.567	-11.001	165.117	4.276	-16.004	-17.122
148	0.148	-8.266	-16.371	-6.262	-14.158	30.438	-1.761	-8.666	-16.763
149	0.149	-13.114	-15.409	-15.221	-15.2	87.595	-2.579	-7.713	-9.435
150	0.15	-12.348	-16.396	-16.45	-12.754	104.44	-13.454	-8.496	-6.367
151	0.151	-16.42	-12.171	-11.291	-12.06	56.061	-8.854	-19.152	-3.491
152	0.152	-18.364	-16.287	-12.316	-8.656	127.489	-13.152	-14.892	-11.453
153	0.153	-16.439	-14.395	-13.143	-12.03	8.136	-9.508	-13.733	-10.507
154	0.154	-17.038	-13.85	-13.97	-8.056	22.905	-10.702	-14.88	-9.561
155	0.155	-14.545	-15.583	-10.544	-10.662	-21.251	-11.7	-5.199	-13.832
156	0.156	-10.115	-13.096	-3.243	-10.349	-61.677	-14.633	-11.58	-14.625
157	0.157	-11.871	-5.779	-10.071	-9.272	-50.878	-12.134	-15.066	-8.061
158	0.158	-15.374	-2.756	-7.611	-3.358	-62.757	-21.05	-14.1	-5.558
159	0.159	-16.745	-17.535	-16.569	-4.227	-73.605	-17.57	-15.068	-6.349
160	0.16	-15.601	-23.979	-22.611	-13.219	-101.273	-20.677	-14.292	-12.958
161	0.161	-20.84	-18.235	-23.622	-14.457	-61.606	-19.718	-8.681	-13.758
162	0.162	-17.371	-9.595	-12.835	-9.317	-129.338	-15.473	2.157	-13.005
163	0.163	-17.959	-20.666	-11.531	-12.309	-121.407	-11.418	0.607	-12.446
164	0.164	-19.712	-27.887	-20.485	-25.548	-179.259	-6.574	-12.368	-14.401
165	0.165	-16.238	-19.033	-17.055	-23.695	-128.399	-11.212	-17.593	-13.842
166	0.166	-15.867	-13.086	-16.152	-18.556	-229.974	-4.623	-19.153	-11.345
167	0.167	-11.821	-18.367	-9.437	-17.087	-244.968	-10.616	-9.101	-14.652
168	0.168	-3.901	-15.505	-6.986	-15.798	-205.959	-5	-12.775	-11.764
169	0.169	-14.748	-13.038	-4.734	-9.486	-170.43	-8.473	0.394	-12.937
170	0.17	-14.759	-10.957	-2.872	-13.011	-116.366	-14.458	2.153	-17.983
171	0.171	-19.027	-13.32	-10.298	-9.969	95.658	-11.343	3.708	-14.702
172	0.172	-15.356	-12.776	-23.14	-11.005	184.348	-9.011	-0.54	-12.968
173	0.173	-14.197	-12.254	-24.946	-10.304	267.737	-19.828	-14.854	-12.584
174	0.174	-11.096	-15.205	-28.871	-13.302	213.591	-15.171	-32.266	-15.883
175	0.175	-17.867	-13.893	-17.895	-7.768	282.766	-19.4	-18.516	-13.573
176	0.176	-4.711	-12.571	-10.78	-8.415	202.221	-15.706	-11.549	-12.42
177	0.177	-10.521	-8.551	-7.143	-10.416	104.652	-4.839	-9.422	-13.591
178	0.178	-12.268	-7.233	-15.515	-5.065	39.236	-6.173	-7.494	-10.118
179	0.179	-10.725	-11.727	-16.524	-11.704	27.85	-15.045	-2.269	-11.292
180	0.18	-9.371	-8.876	-1.875	-7.508	-47.562	-9.013	-13.299	-14.007
181	0.181	-13.045	-14.72	-4.066	-5.242	-76.478	-5.886	-11.958	-8.201
182	0.182	-23.873	-10.697	-6.048	-16.132	-138.086	-6.828	-10.82	-0.837
183	0.183	-10.899	-15.582	-7.827	-11.539	-96.467	-11.062	-7.341	-3.741
184	0.184	-16.118	-12.34	-3.222	-10.236	-73.36	1.164	-14.702	-1.218
185	0.185	-11.475	-9.472	-10.415	-9.12	-118.999	-0.548	-5.792	-3.536
186	0.186	-15.728	-3.701	-4.062	-12.636	-75.1	1.029	-6.938	-2.94
187	0.187	-14.563	-11.114	-10.095	-11.695	-46.092	-3.211	-5.952	0.367
188	0.188	-15.716	-10.184	-9.147	-4.962	-49.952	0.494	-8.843	-8.535
189	0.189	-18.802	-4.197	-15.949	-4.227	19.911	-15.144	-2.838	0.355
190	0.19	-15.892	-11.585	-20.227	-8.316	-8.794	-8.723	-11.727	-3.12
191	0.191	-11.627	-8.697	-16.181	-7.765	72.7	-10.63	-10.574	-8.346
192	0.192	-17.236	-9.494	-11.365	-12.424	105.822	-12.34	-11.547	-15.113
193	0.193	-15.292	-20.176	-8.089	-3.534	96.543	-10.773	-16.387	-28.258
194	0.194	-11.996	-21.553	-7.51	-4.708	105.997	-3.588	-12.149	-18.568
195	0.195	-16.058	-27.948	-10.992	-3.545	49.726	-15.376	-4.811	-16.802
196	0.196	-15.662	-24.468	-11.38	-4.506	57.781	-7.421	-9.652	-15.237
197	0.197	-11.206	-25.442	-11.773	-13.395	24.787	-8.758	-8.878	-13.869
198	0.198	-14.089	-26.413	-9.07	-5.054	43.389	-9.904	-11.198	-12.694
199	0.199	-12.72	-13.256	-4.038	-14.711	59.946	-11.059	-11.776	-11.522
200	0.2	-13.099	-3.578	-3.47	-8.299	105.604	-5.823	-4.413	-10.536
201	0.201	-12.702	5.129	-11.228	-11.739	123.895	-10.659	-11.173	-9.539
202	0.202	-13.083	-2.805	-14.331	-8.597	174.001	-13.176	-8.655	-13.769
203	0.203	-15.014	-18.675	-13.358	-9.513	180.76	-9.121	-20.838	-16.066
204	0.204	-15.205	-46.341	-14.101	-15.476	89.332	-12.611	-12.122	-15.46
205	0.205	-19.082	-12.268	-16.393	-17.75	-55.495	-12.036	-10.573	-12.144
206	0.206	-20.429	-7.798	-14.437	-6.887	-74.725	-13.779	-6.312	-12.706
207	0.207	-15.001	12.926	-12.466	-14.809	-57.262	-14.171	-9.986	-17.53
208	0.208	-14.419	9.273	-11.852	-10.53	-9.677	-16.505	-13.476	-12.857
209	0.209	-15.001	-7.732	-19.748	-11.661	-81.796	-9.931	-10.386	-3.928
210	0.21	-13.268	-10.802	-13.717	-19.94	-94.922	-10.896	-11.348	-7.577
211	0.211	-13.66	-2.466	-8.481	-3.851	-83.007	-11.675	-7.094	-11.045
212	0.212	-15.986	-20.246	-7.494	3.147	-72.205	-9.34	-4.761	-10.056
213	0.213	-13.079	-8.592	-8.229	-15.963	-82.339	-17.264	-4.164	-14.868
214	0.214	-15.791	-19.206	-10.506	-23.459	-163.312	-16.286	-11.511	-8.826
215	0.215	-13.08	-9.505	-6.981	-11.811	-109.405	-17.242	-2.623	-12.837
216	0.216	-11.526	-11.205	-14.283	-5.377	-99.86	-12.982	-8.638	-10.869
217	0.217	-13.452	-25.491	-5.33	-11.125	-180.86	-10.665	-13.872	-12.817
218	0.218	-17.118	-15.787	-4.113	-9.328	-343.972	-12.598	-14.835	-15.776
219	0.219	-13.817	-14.012	-5.027	-20.305	-134.759	-13.16	-22.774	-12.293
220	0.22	-14.977	-18.618	-9.805	-10.187	-50.618	-14.896	-13.094	-14.61
221	0.221	-16.136	-22.834	-14.004	-3.739	26.026	-7.931	-11.933	-11.714
222	0.222	-18.846	-5.765	-14.73	-11.999	-43.608	-12.777	-8.45	-12.889
223	0.223	-18.655	-17.324	-18.178	-6.721	19.67	-4.84	-9.421	-12.511
224	0.224	-14.208	-19.399	-16.218	-15.563	38.587	-16.642	-14.276	-9.032
225	0.225	-13.636	-21.289	-19.103	-21.506	-14.2	-8.703	-11.78	-12.312
226	0.226	-11.905	-12.542	-17.725	-18.352	1.186	-15.857	-14.115	-11.141
227	0.227	-13.248	-20.444	-12.265	-11.532	-100.444	-4.04	-3.284	-12.315
228	0.228	-11.893	-13.243	-17.023	-13.998	-114.45	-11.955	-4.841	-8.061
229	0.229	-18.472	-6.808	-9.606	-13.163	-127.209	-13.281	-6.202	-13.874
230	0.23	-17.51	-17.61	-18.458	-13.695	-203.912	-9.602	0.183	-11.55
231	0.231	-16.735	-10.411	-12.392	-15.579	-313.404	-6.103	-0.992	-13.489
232	0.232	-17.52	-6.697	-11.366	-8.938	-184.387	-5.121	-8.369	-10.2
233	0.233	-15.609	-12.666	-10.348	-6.38	-62.905	-9.944	-7.419	-19.098
234	0.234	-12.327	-17.867	-12.815	-10.395	-16.379	-7.415	-17.102	-15.424
235	0.235	-15.237	-11.071	-11.987	-15.187	-60.623	-5.074	-18.276	-18.909
236	0.236	-13.887	2.126	-11.357	-11.847	-48.557	-3.128	-21.76	-17.941
237	0.237	-12.539	-15.248	-15.945	-2.885	81.56	-10.472	-16.534	-3.237
238	0.238	-17.383	-31.485	-10.472	-6.51	63.066	-17.243	-11.71	3.141
239	0.239	-14.096	-8.055	-12.357	-14.774	173.214	-12.98	-10.938	-10.416
240	0.24	-11.195	-17.328	-12.898	-5.046	215.377	-8.92	-0.301	-5.197
241	0.241	-9.843	-8.975	-8.798	-13.892	280.334	-12.407	-4.568	-9.853
242	0.242	-14.29	-6.441	-13.595	-17.306	243.802	-3.702	-10.961	-14.126
243	0.243	-11.391	-13.377	-16.846	-12.02	188.625	-7.192	2.187	-10.468
244	0.244	-11.78	-24.004	-15.064	-12.935	98.822	-6.224	0.419	-16.495
245	0.245	-13.134	-22.057	-14.637	-18.897	-57.277	-5.254	-13.916	-11.279
246	0.246	-14.296	-16.826	-10.152	-16.523	47.536	-2.738	-15.855	-8.381
247	0.247	-20.299	-15.261	-11.861	-18.417	65.637	-6.8	-21.086	-10.9
248	0.248	-17.783	-16.59	-10.471	-15.107	152.038	-7.372	-13.159	-6.843
249	0.249	-15.458	-15.412	-5.023	-16.832	71.543	-13.369	-17.417	-8.778
250	0.25	-17.386	-11.905	-1.509	-23.792	84.942	-14.138	-18.584	-16.132
251	0.251	-15.447	-8.802	-6.125	-18.949	-60.536	-7.553	-15.104	-13.224
252	0.252	-14.861	-9.759	-15.004	-16.427	-42.007	-5.037	-14.145	-17.477
253	0.253	-11.378	-14.004	-32.014	-4.208	-95.11	-5.808	-9.309	-15.157
254	0.254	-4.989	-14.774	-25.026	-9.416	47.392	-7.731	-5.053	-14.578
255	0.255	-16.404	-18.26	-10.105	8.011	-11.091	-12.371	-0.981	-11.291
256	0.256	-14.854	-12.248	-15.89	14.989	-134.5	-10.628	-7.556	-7.221
257	0.257	-10.598	-13.013	-17.612	4.376	-55.631	-3.663	-3.299	-15.155
258	0.258	-11.757	-12.405	-16.039	-1.397	-128.282	-14.492	-2.529	-11.672
259	0.259	-8.263	-22.443	-14.657	-13.557	-89.17	-15.843	-13.371	-14.762
260	0.26	-11.351	-12.38	2.389	-5.602	-149.201	-9.444	-5.442	-9.915
261	0.261	-16.177	-13.556	-4.561	-9.848	13.28	-20.267	-12.597	-14.161
262	0.262	-18.685	-19.561	-10.923	-18.723	129.351	-13.103	-11.426	-16.481
263	0.263	-13.068	-14.35	-12.834	-19.857	108.035	-9.421	-7.929	-27.31
264	0.264	-16.542	-11.445	-14.556	-12.492	50.187	-8.259	-2.692	-31.948
265	0.265	-17.113	-15.718	-16.088	-15.398	102.552	-5.154	-5.578	-10.263
266	0.266	-18.847	-5.065	-11.814	-16.156	-8.578	1.636	-11.568	24.194
267	0.267	-17.481	-3.713	-10.637	-10.53	34.918	-11.517	-13.89	47.042
268	0.268	-13.023	-7.416	-7.139	-7.051	74.829	-21.189	-9.046	-7.138
269	0.269	-14.753	-10.915	-12.357	-3.757	-32.2	-12.461	-8.458	-14.49
270	0.27	-16.098	-11.883	-11.376	-12.654	-45.868	-10.894	-6.714	-7.9
271	0.271	-15.707	-12.858	-8.854	-11.467	-110.926	-3.722	-10.189	-1.894
272	0.272	-11.64	-22.541	-6.537	-5.438	68.984	-12.6	-13.467	-7.302
273	0.273	-10.281	-21.383	1.395	-12.783	44.443	-18.582	-12.285	-12.327
274	0.274	-6.978	-15.384	4.483	-11.806	-24.037	-13.333	-17.49	-25.863
275	0.275	-11.796	-8.028	5.449	-9.276	40.868	-16.221	-9.546	-21.783
276	0.276	-21.84	-5.13	-7.701	-3.657	-15.247	-15.429	-8.555	-2.993
277	0.277	-17.559	-11.13	-36.701	-10.218	38.676	-13.093	-5.636	-13.045
278	0.278	-18.698	-18.505	-24.291	-16.198	24.196	-21.008	-8.122	-9.937
279	0.279	-12.682	-11.723	-13.048	-12.107	-104.59	-4.932	-10.424	-18.247
280	0.28	-17.894	-14.229	-16.326	-12.649	-85.956	-11.883	-8.464	-15.723
281	0.281	-11.105	-16.553	-13.235	-19.963	-5.311	-9.737	-1.087	-13.388
282	0.282	-8.579	-9.972	-10.525	-11.025	-47.411	-11.657	-5.904	-15.506
283	0.283	-12.635	-9.192	-13.035	-14.477	45.88	-13.386	-13.819	-13.558
284	0.284	-17.461	-8.416	-15.345	-11.379	58.877	-8.734	-12.839	-15.3
285	0.285	-15.508	-19.248	-17.46	-14.288	27.665	-7.37	-15.738	-19.934
286	0.286	-17.234	-20.78	-19.385	-23.971	58.504	-8.517	-16.505	-15.667
287	0.287	-15.868	-7.787	-21.109	-15.066	50.813	-7.344	-4.309	-11.982
288	0.288	-17.208	-6.037	-16.455	-16.205	76.405	-8.311	-16.49	-17.953
289	0.289	-19.33	-7.609	-12.192	-10.971	-4.053	-13.159	-8.532	-14.83
290	0.29	-14.869	-26.376	-11.022	-19.881	-143.985	-7.168	-12.765	-13.852
291	0.291	-16.605	-13.605	-12.173	-28.197	-8.197	-7.941	-13.898	-14.611
292	0.292	-14.073	-25.206	-6.936	-20.85	45.29	-7.371	-7.883	-13.828
293	0.293	-12.709	-18.801	-7.886	-8.077	-1.34	-10.664	-0.511	-13.246
294	0.294	-13.856	-12.987	-10.388	0.632	-72.669	-7.76	-7.258	-16.535
295	0.295	-14.231	-11.242	-9.604	-13.694	20.182	-13.571	-11.497	-14.79
296	0.296	-11.512	-15.876	-10.174	-7.887	32.575	-7.958	-12.259	-13.433
297	0.297	-12.274	-20.128	-13.451	0.831	22.472	-14.538	-10.306	-7.04
298	0.298	-16.713	-11.217	-8.017	5.474	-46.035	-8.548	-16.294	-11.292
299	0.299	-18.638	-7.726	-8.584	1.223	-36.475	-10.877	-10.671	-10.511
300	0.3	-14.556	8.349	-10.498	4.905	-141.738	-7.403	-7.176	-12.439
301	0.301	-15.896	1.399	-13.382	-3.417	-155.491	-6.837	-7.736	-10.5
302	0.302	-10.456	-13.471	-12.986	-19.46	-62.825	-10.908	-11.779	-7.588
303	0.303	-15.278	-19.256	-12.599	-12.464	-2.689	-13.436	-17.569	-8.941
304	0.304	-14.677	-27.946	-12.219	-10.305	30.267	-8.996	-15.229	-6.61
305	0.305	-15.24	-10.507	-14.922	-12.22	40.717	-4.951	-10.36	-10.663
306	0.306	-11.75	-8.163	-11.427	-20.896	-93.062	-4.577	-2.979	-7.172
307	0.307	-10.393	-14.529	-14.335	-25.507	-150.303	-11.941	-3.922	-8.506
308	0.308	-16.981	-20.318	-16.279	-18.335	-97.269	-8.853	-6.415	-9.663
309	0.309	-14.079	-15.076	-11.239	-9.424	-17.225	-9.838	-4.079	-6.94
310	0.31	-16.594	-7.127	-7.905	-8.266	-59.719	-12.366	-13.563	-12.736
311	0.311	-12.525	-11.361	-11.936	-9.239	6.652	-3.473	-12.392	-8.662
312	0.312	-11.951	-17.735	-12.303	-8.281	67.123	-4.651	-13.559	-12.135
313	0.313	-13.89	-21.207	-10.931	-10.807	78.846	-7.762	-12.593	-12.704
314	0.314	-15.63	-13.83	-11.313	-3.465	10.488	-12.609	-19.362	-10.968
315	0.315	-12.143	-24.645	-10.145	-10.242	-51.419	-16.88	-6.189	-12.322
316	0.316	-14.461	-14.564	-15.943	-5.996	-107.829	-4.695	-4.25	-12.689
317	0.317	-12.33	-5.637	-8.574	1.357	-129.567	-2.956	-12.965	-10.517
318	0.318	-18.327	-6.772	-5.662	-7.545	-68.667	-17.287	-11.416	-7.756
319	0.319	-14.066	-18.561	-13.576	-15.862	-27.655	-15.367	-10.059	-10.471
320	0.32	-10.002	-13.908	-12.6	-23.214	24.298	-10.15	-6.381	-9.71
321	0.321	-10.584	-15.254	-5.815	-20.312	-9.101	-14.806	-7.549	-10.491
322	0.322	-13.882	-6.353	-10.058	-8.905	-101.044	-13.455	-12.776	-8.555
323	0.323	-19.303	-17.193	-7.731	-7.361	-140.868	-12.317	-11.811	-11.269
324	0.324	-19.898	-18.548	-11.201	-17.429	-248.556	-13.513	-5.813	-13.213
325	0.325	-17.968	-12.164	-21.252	-13.756	-291.921	-10.448	-14.735	-16.719
326	0.326	-19.721	-8.685	-31.314	-17.259	-121.159	-11.448	-8.753	-9.374
327	0.327	-18.387	0.996	-19.519	-12.035	-51.966	-8.964	-11.868	-10.344
328	0.328	-12.986	-18.543	-14.898	-18.805	95.937	-11.311	-7.035	-9.373
329	0.329	-14.945	-15.837	-4.857	-24.825	153.176	-13.284	-13.04	-10.158
330	0.33	-14.388	-13.312	1.507	-22.524	204.958	-12.721	-7.437	-12.503
331	0.331	-10.354	-10.992	-2.003	-17.702	188.584	-8.693	-9.385	-11.937
332	0.332	-9.029	-13.116	-7.237	-7.669	202.251	-8.343	-14.034	-11.363
333	0.333	-12.34	-15.044	-14.014	13.994	241.172	-9.73	-7.467	-7.289
334	0.334	-15.271	-20.266	-16.557	10.88	133.186	-10.154	-6.71	-13.109
335	0.335	-15.696	-21.814	-12.517	2.556	118.218	-14.64	-9.048	-12.349
336	0.336	-12.242	-20.468	-17.37	-5.013	104.391	-11.759	-7.128	-10.429
337	0.337	-14.396	-16.797	-12.732	-16.657	139.34	-9.28	-7.732	-16.444
338	0.338	-11.711	-1.12	-6.163	-10.289	192.772	-6.026	-13.17	-12.39
339	0.339	-13.665	-7.509	-12.16	-4.493	63.441	-4.903	-12.619	-11.824
340	0.34	-8.853	-9.448	-12.91	-9.727	44.87	-10.946	-9.338	-12.408
341	0.341	-18.356	-14.701	-12.331	-8.214	27.762	-4.989	-5.28	-11.832
342	0.342	-17.221	-19.364	-19.702	-15.411	-45.604	-7.359	-12.26	-9.327
343	0.343	-18.404	-15.119	-16.822	-11.767	-59.834	-15.346	-11.301	-7.007
344	0.344	-17.453	-16.282	-10.834	-8.302	-72.858	-10.166	-8.784	-13.589
345	0.345	-16.51	-17.436	-11.601	-17.981	-85.032	-15.049	-14.4	-8.756
346	0.346	-19.052	-7.763	-9.663	-19.174	-135.773	-14.328	-17.892	-11.271
347	0.347	-21.395	-8.938	-14.324	-10.907	-20.712	-10.309	-13.262	-13.597
348	0.348	-16.577	-10.119	-11.45	-14.059	-69.669	-13.844	-5.53	-11.661
349	0.349	-19.889	-13.217	-14.947	-13.14	-113.95	-14.486	-8.64	-14.96
350	0.35	-17.016	-14.192	-12.65	-12.421	-101.966	-10.477	-15.421	-15.551
351	0.351	-20.534	-23.876	-9.78	-23.126	-186.629	-11.892	-11.161	-16.918
352	0.352	-14.188	-14.977	-9.43	-24.541	-133.606	-6.534	-5.553	-12.478
353	0.353	-16.738	-16.164	-13.726	-15.726	-85.058	-10.079	-4.983	-14.233
354	0.354	-11.153	-17.154	-15.112	-12.327	-94.755	-6.852	-15.057	-15.603
355	0.355	-11.757	-18.134	-7.784	-13.376	-103.464	-14.658	-10.806	-9.238
356	0.356	-8.491	-12.138	-0.451	-14.421	-96.809	-15.684	-14.491	-17.197
357	0.357	-0.773	-9.832	-1.449	-8.514	-144.373	-10.904	-11.006	-9.86
358	0.358	-10.469	-10.436	-14.646	-14.225	-102.404	-11.748	-5.777	-14.721
359	0.359	-11.66	-15.084	-39.85	-13.734	-175.245	-15.871	-2.871	-12.232
360	0.36	-20.008	-14.507	-16.08	-6.449	-106.889	-11.102	-8.868	-9.939
361	0.361	-12.689	-7.544	-13.026	-7.487	-206.091	-11.748	-3.262	-13.458
362	0.362	-17.55	-10.441	-15.779	-13.562	-141.035	-7.743	-6.75	-14.066
363	0.363	-16.798	-16.45	-8.28	-11.336	-58.285	-10.314	-10.052	-6.356
364	0.364	-20.884	-14.144	-10.647	-10.855	-26.317	-5.921	-15.482	-11.614
365	0.365	-19.748	-13.383	-12.824	-7.662	62.008	-11.396	-10.656	-10.678
366	0.366	-17.827	-12.827	-14.812	-15.505	63.873	-11.644	-7.357	-9.928
367	0.367	-15.911	-16.131	-9.651	-12.511	51.631	-16.532	-15.088	-12.281
368	0.368	-14.191	-12.072	-17.647	-13.559	-3.011	-15.997	-11.999	-11.724
369	0.369	-12.858	-9.567	-12.283	-10.952	-33.015	-13.144	-11.03	-11.17
370	0.37	-13.255	-12.883	-13.692	-15.325	101.137	-8.35	-4.449	-11.005
371	0.371	-8.427	-6.321	-14.906	-6.542	389.997	-11.68	-12.374	-13.934
372	0.372	-13.079	-13.11	-6.639	-10.138	348.942	-2.824	-13.344	-13.572
373	0.373	-4.19	-12.337	-11.925	-15.464	161.131	0.82	-12.384	-13.982
374	0.374	-13.111	-6.736	-12.947	-14.592	-9.214	-0.367	-0.97	-9.172
375	0.375	-14.289	-3.259	-7.019	-1.534	83.992	-3.494	0.581	-13.85
376	0.376	-13.332	-13.312	-11.158	-15.176	112.481	-4.479	-0.782	-6.143
377	0.377	-12.373	-20.435	-17.821	-23.97	-14.804	-10.497	-12.591	-17.97
378	0.378	-9.855	-16.736	-4.737	-6.623	9.26	-4.898	-14.152	-3.674
379	0.379	-7.528	-20.226	1.011	-4.385	73.597	-11.492	-12.8	-1.761
380	0.38	-8.101	-12.872	-0.782	-10.87	-60.261	-3.575	-9.129	-7.007
381	0.381	-6.159	-19.646	-15.147	-5.145	98.141	-4.556	-12.608	-11.673
382	0.382	-15.048	-17.113	-17.139	-13.926	-49.378	-11.341	-9.52	-24.659
383	0.383	-13.88	-13.04	-1.331	-12.428	9.096	-10.571	-12.431	-1.846
384	0.384	-10.394	-12.443	-7.782	-22.524	27.365	-9.8	-11.65	-4.957
385	0.385	-17.742	-13.014	-17.523	-8.241	-19.484	-20.641	-12.427	-7.682
386	0.386	-20.637	-14.742	-22.814	-6.362	-33.221	-9.616	-5.843	-5.174
387	0.387	-19.856	-12.212	-18.233	-11.657	6.829	-10.969	-1.574	-7.502
388	0.388	-23.912	-9.87	-22.55	-19.663	186.48	-12.121	-3.888	-9.641
389	0.389	-17.323	-12.744	-34.418	-15.464	161.459	-10.951	-14.724	-15.454
390	0.39	-18.089	-6.726	-10.694	-1.193	92.168	-9.966	-19.365	-13.714
391	0.391	-14.022	-5.939	-0.723	-7.052	113.554	-7.057	-12.189	-9.063
392	0.392	-15.964	-18.118	2.292	-5.353	17.481	-6.263	-11.018	-16.22
393	0.393	-19.248	-19.857	-11.897	-10.043	70.039	-15.143	-14.497	-15.051
394	0.394	-13.827	-21.391	-29.74	-20.147	86.034	-13.971	-15.456	-13.886
395	0.395	-13.238	-11.313	-22.81	-8.373	158.424	-10.856	-12.553	-16.978
396	0.396	-16.516	-7.632	-7.95	9.012	145.507	-13.739	-8.294	-12.13
397	0.397	-17.08	-6.46	-2.185	6.662	14.385	-12.941	-10.602	-11.347
398	0.398	-18.423	-16.121	-14.416	-4.004	-212.981	-0.718	-10	-9.012
399	0.399	-12.012	-9.721	-6.517	-9.82	-119.882	-9.394	-9.394	-8.416
400	0.4	-5.993	-3.707	-5.199	-8.07	-91.699	-4.712	-14.793	-10.342
401	0.401	-3.644	-17.623	-6.39	-19.093	-117.193	-6.029	-9.939	-10.909
402	0.402	-8.458	-11.813	-7.574	-9.025	-279.912	-9.667	-6.626	-9.537
403	0.403	-18.49	-17.024	-14.956	-7.856	-173.917	-10.774	-10.672	-9.9
404	0.404	-19.817	-28.045	-17.89	-11.319	-269.985	-5.496	-9.306	-5.811
405	0.405	-18.626	-17.979	-23.921	-16.514	-112.388	-10.285	-4.856	-9.274
406	0.406	-15.115	-6.175	-11.752	-9.705	-133.587	-11.009	-8.923	-14.661
407	0.407	-18.182	-7.729	-10.021	-7.153	-191.445	-6.892	-12.402	-11.149
408	0.408	-13.313	-26.504	-5.391	-9.438	-34.073	-13.402	-13.75	-10.535
409	0.409	-14.066	-18.951	-12.58	-20.238	114.136	-5.391	-11.628	-7.6
410	0.41	-8.43	-11.967	-6.237	-18.642	56.443	-10.544	-10.462	-8.922
411	0.411	-15.003	-22.591	-9.738	-14.324	144.01	-9.499	-9.284	-13.341
412	0.412	-15.777	-12.884	-8.781	0.055	96.531	-13.686	-4.429	-12.725
413	0.413	-16.549	-7.63	-11.703	-1.83	-4.348	-12.833	-3.838	-11.344
414	0.414	-14.609	-6.053	-10.926	-3.511	-69.887	-16.222	-7.121	-11.696
415	0.415	-19.253	-4.671	-8.612	-8.097	-105.284	-15.516	-14.866	-17.474
416	0.416	-15.183	-5.78	-5.14	-6.677	-94.138	-8.851	-13.898	-11.831
417	0.417	-11.692	-9.219	-4.573	-20.929	-24.796	-11.383	-4.99	-15.289
418	0.418	-14.982	-8.225	-11.159	-11.175	19.995	-15.478	-10.992	-10.623
419	0.419	-19.039	-5.305	-19.086	-5.877	-102.078	-14.908	-10.017	-11.187
420	0.42	-15.545	-9.569	-18.067	-7.352	-224.634	-10.465	-12.913	-12.529
421	0.421	-17.864	-13.684	-11.253	-8.626	-208.758	-8	-4.97	-13.882
422	0.422	-13.783	-18.614	-11.991	-9.697	8.241	-15.63	-5.949	-12.724
423	0.423	-12.414	-16.86	-16.011	-13.098	-146.69	-17.285	-6.931	-10.793
424	0.424	-12.006	-19.991	-5.126	-13.996	-231.322	-11.993	-9.446	-6.536
425	0.425	-14.132	-27.219	-9.729	-14.884	-206.232	-18.292	-7.116	-9.039
426	0.426	-14.514	-42.236	-8.327	-20.802	-276.291	-15.331	-6.527	-12.316
427	0.427	-20.313	-19.142	-4.608	-24.802	-128.55	-16.21	-3.233	-10.157
428	0.428	-16.233	-10.191	-15.4	-13.913	5.526	-14.759	-8.658	-11.291
429	0.429	-18.163	-13.249	-13.996	-2.818	57.512	-11.548	-10.598	-13.164
430	0.43	-16.234	-11.044	-17.616	-12.81	41.352	-12.807	-13.89	-12.316
431	0.431	-16.82	-22.841	-11.563	-11.571	113.198	-9.359	-6.143	-12.057
432	0.432	-11.028	-16.503	-12.492	-19.781	20.843	-13.183	-9.232	-7.732
433	0.433	-10.277	-22.286	-15.348	-18.697	-15.175	-13.296	-15.99	-11.751
434	0.434	-15.142	-16.902	-14.5	-17.613	-26.291	-11.587	-8.05	-14.213
435	0.435	-15.743	-18.2	-8.831	-9.57	101.859	-9.855	-15.405	-17.483
436	0.436	-11.699	-13.738	-13.628	-4.238	84.217	-12.446	-18.318	-14.582
437	0.437	-14.231	-14.726	-11.65	-8.987	36.328	-13.288	-15.81	-13.422
438	0.438	-12.895	-11.075	-5.012	-11.425	137.329	-10.208	-11.755	-10.709
439	0.439	-12.528	-9.924	2.985	-12.142	124.438	-14.675	-12.347	-12.84
440	0.44	-6.536	-8.735	8.271	-10.151	160.059	-7.675	-17.012	-17.294
441	0.441	-7.306	-12.821	-2.476	-14.737	257.552	-13.294	-9.287	-12.645
442	0.442	-16.206	-7.103	-24.063	-12.945	165.211	-15.246	-10.26	-12.05
443	0.443	-12.718	-13.645	-33.265	-9.417	129.435	-8.348	-11.229	-7.194
444	0.444	-15.812	-14.446	-24.87	-11.695	53.337	-8.734	-3.298	-11.832
445	0.445	-16.772	-5.594	-17.261	-12.802	23.57	-10.481	-8.527	-11.241
446	0.446	-21.024	-6.792	-14.863	-10.799	121.949	-9.342	-19.371	-10.847
447	0.447	-15.404	-14.2	-16.904	-6.446	82.289	-9.438	-18.023	-14.127
448	0.448	-20.235	-15.156	-14.88	-14.296	46.514	-10.745	-14.356	-12.958
449	0.449	-16.934	-17.581	-13.067	-22.549	78.9	-11.679	-10.881	-8.495
450	0.45	-18.662	-19.826	-14.54	-15.131	128.233	-5.911	-11.846	-10.222
451	0.451	-17.291	-13.211	-15.816	-14.104	65.687	-7.537	-12.823	-12.731
452	0.452	-17.67	-13.937	-9.354	-9.818	24.885	-13.25	-4.9	-12.339
453	0.453	-15.551	-11.531	-8.124	-9.001	61.693	-12.192	-1.812	-12.719
454	0.454	-13.631	-6.597	-7.095	-10.893	68.259	-5.28	-0.848	-8.263
455	0.455	-13.253	-5.954	-8.01	-11.438	159.739	-9.185	1.664	-12.309
456	0.456	-14.029	-0.52	-12.216	-9.662	173.256	-9.627	-8.991	-13.652
457	0.457	-12.078	-5.37	-11.39	-3.822	66.426	-15.877	-7.65	-11.329
458	0.458	-14.002	-15.447	-7.851	-6.106	-34.104	-18.077	4.139	-12.508
459	0.459	-17.672	-28.411	-8.376	-12.654	-99.063	-12.174	-6.903	-9.813
460	0.46	-9.742	-26.644	-7.754	-13.402	-133.673	-9.975	-22.787	-8.659
461	0.461	-1.411	-28.19	-9.067	-11.052	-208.572	-2.368	-16.416	-13.517
462	0.462	-8.758	-26.864	-3.601	-7.538	-138.391	-5.051	-14.496	-5.611
463	0.463	-11.663	-28.025	-14.361	-12.148	-164.038	-18.024	-12.768	-8.738
464	0.464	-10.909	-22.091	-6.367	-8.063	-106.279	-35.267	-8.137	-7.794
465	0.465	-14.982	-38.285	-4.964	-9.399	-142.468	-0.096	-6.805	-10.337
466	0.466	-14.39	-26.781	-3.758	-16.743	-121.857	75.639	-10.516	-6.31
467	0.467	-8.374	-12.018	-7.188	-17.698	-29.642	64.718	-9.388	-6.913
468	0.468	-13.973	-2.488	-21.072	-10.927	-68.447	34.807	-14.642	-3.647
469	0.469	-17.442	13.21	-46.197	-8.407	-32.303	168.76	-11.769	-3.074
470	0.47	-12.812	36.519	-29.133	-15.754	-20.988	303.125	-9.275	2.72
471	0.471	-21.75	58.455	-19.82	-14.782	-89.61	390.31	-0.393	0.392
472	0.472	-22.919	101.162	-17.106	-10.517	-80.219	310.591	-1.574	-1.547
473	0.473	-21.748	107.129	-19.593	-3.152	-6.202	238.23	-13.402	-7.543
474	0.474	-14.377	101.599	-12.597	-9.915	4.276	145.949	-11.876	-16.446
475	0.475	-17.246	106.681	-10.435	-3.907	-4.084	-33.131	-13.254	-19.93
476	0.476	-17.986	74.844	-8.483	-1.568	69.733	-212.432	-12.112	-27.274
477	0.477	-23.581	54.194	-13.705	1.925	40.542	-188.982	-13.295	-30.162
478	0.478	-12.752	43.051	-5.768	1.352	-75.387	-167.666	-14.285	-43.304
479	0.479	-4.869	-8.305	-10.031	-7.539	-154.379	-417.849	-13.348	-45.234
480	0.48	-9.199	-104.591	-8.878	-19.323	-168.2	-656.574	-15.891	-36.528
481	0.481	-5.571	-196.565	-7.72	-40.016	-101.859	-563.844	-18.238	-34.993
482	0.482	-6.724	-208.146	-12.937	-42.702	-41.657	-310.237	-20.186	-19.146
483	0.483	-5.709	-262.077	-21.815	-35.126	-73.735	-139.893	-11.493	-8.517
484	0.484	-10.495	-271.712	-10.947	-28.14	-122.668	-109.081	-5.516	12.762
485	0.485	-16.441	-173.029	-3.76	-13.23	-59.719	-24.892	-0.305	21.075
486	0.486	-20.474	-107.086	-7.415	0.323	14.011	0.425	0.636	13.519
487	0.487	-15.628	-71.303	-13.413	2.071	-133.763	-23.04	-0.159	1.901
488	0.488	-15.052	-60.242	-16.515	10.011	-197.019	-2.193	-4.248	-0.233
489	0.489	-19.119	-69.883	-17.491	8.656	15.065	-21.631	-6.194	-6.043
490	0.49	-27.037	-7.144	-20.004	9.814	156.193	30.526	-12.21	-11.274
491	0.491	-18.681	49.953	-11.097	3.815	130.688	46.082	-14.559	-15.93
492	0.492	-21.731	87.036	-9.936	2.835	14.319	88.911	-15.159	-23.101
493	0.493	-18.792	120.587	-10.922	-6.074	119.934	22.775	-14.59	-11.302
494	0.494	-18.008	114.614	-11.902	-21.764	61.943	-108.771	-14.019	-12.852
495	0.495	-15.704	86.89	-14.425	-23.899	78.854	-56.678	-8.216	-11.502
496	0.496	-17.662	81.793	-12.111	-33.579	94.112	22.502	-5.901	-10.338
497	0.497	-17.103	13.054	-11.552	-28.35	-7.67	65.299	-6.491	-9.176
498	0.498	-18.876	-56.115	-6.929	-23.693	-127.216	78.097	-8.434	-12.272
499	0.499	-15.407	-29.47	-6.364	-22.331	-48.839	113.334	-17.349	-15.174
500	0.5	-14.054	11.161	-12.171	-15.952	51.089	123.789	-10.974	-10.908
501	0.501	-7.478	-10.962	-11.411	-0.275	168.444	113.551	-4.993	-10.131
502	0.502	-0.723	-30.918	-9.491	-6.646	87.822	86.477	-8.104	-12.067
503	0.503	-6.718	-36.935	-10.075	-8.553	100.981	29.214	-14.874	-11.489
504	0.504	-12.304	-9.165	-6.001	-6.796	113.031	6.796	-14.091	-20.394
505	0.505	-15.751	36.455	-9.483	-11.424	-67.06	13.031	-5.192	-16.71
506	0.506	-25.772	54.774	-2.125	-7.159	-196.228	6.692	-8.668	-10.709
507	0.507	-21.5	38.411	-7.352	-10.835	-80.981	11.778	-9.628	5.349
508	0.508	-12.586	3.216	-8.329	-9.655	-187.955	16.485	-14.464	-1.61
509	0.509	-4.253	-10.329	-5.819	-12.742	-170.012	29.721	-8.456	-7.99
510	0.51	-13.918	10.373	-5.055	-11.781	-153.732	17.043	-7.678	-2.18
511	0.511	-17.57	21.647	-15.901	-11.018	-170.67	27.989	-8.27	-0.434
512	0.512	-9.226	-2.107	-39.722	-6.957	-157.421	31.025	-7.696	-1.985
513	0.513	2.594	44.955	-22.707	-2.126	-39.781	21.488	-9.436	-9.138
514	0.514	-8.434	78.451	-13.45	-6.771	7.288	23.957	-6.913	-7.976
515	0.515	-27.192	35.885	-10.766	-6.192	78.994	62.237	-3.606	-4.488
516	0.516	-24.662	41.278	-18.332	-9.684	91.785	145.278	-4.754	-14.167
517	0.517	-17.68	26.164	-16.016	-9.312	127.052	252.581	-3.58	-15.322
518	0.518	-19.805	30.623	-9.645	-7.183	224.595	209.294	-9.378	-23.646
519	0.519	1.494	-31.874	-15.481	-9.108	132.257	117.038	-14.981	-18.416
520	0.52	15.626	-166.197	-6.816	-10.266	48.71	33.589	-16.907	-23.252
521	0.521	-12.616	-185.354	10.575	-15.124	59.391	-85.79	-10.894	-22.469
522	0.522	-23.841	-27.814	-15.173	-18.614	49.27	-101.636	-10.094	-24.798
523	0.523	-27.133	35.686	-18.474	-19.208	-31.732	-116.046	-12.007	-16.871
524	0.524	-36.401	-99.018	-15.404	-16.323	-21.218	-182.04	-12.579	-13.787
525	0.525	-33.68	-116.49	-7.103	-22.149	67.379	-289.758	-14.313	-22.719
526	0.526	-15.906	-68.967	0.409	-16.56	55.368	-333.352	-10.82	-26.227
527	0.527	0.305	-54.793	-1.942	-14.654	22.716	-268.07	-8.484	-23.158
528	0.528	32.199	-68.155	-8.378	-7.313	91.557	-89.445	-7.305	-10.416
529	0.529	36.636	-32.778	-6.499	-10.253	82.256	38.379	-11.743	-5.22
530	0.53	7.597	-65.593	-15.255	-12.822	-40.16	61.21	-13.474	2.701
531	0.531	-41.566	-115.322	-19.936	-18.499	-92.606	-2.699	-15.977	6.959
532	0.532	-61.495	-106.826	-32.952	-25.159	-76.744	16.331	-14.607	0.58
533	0.533	-55.5	-66.542	-34.744	-12.079	-119.964	-0.867	-11.69	-10.236
534	0.534	-50.093	-0.108	-26.87	-2.46	-159.447	15.441	-10.504	-11.568
535	0.535	-24.945	26.332	-16.859	2.713	-52.078	30.245	-5.439	-12.686
536	0.536	-2.13	1.832	-5.099	1.145	-37.836	17.685	-10.053	-11.486
537	0.537	1.916	-35.144	-0.489	-6.039	-77.295	6.479	-3.444	-10.494
538	0.538	-1.777	-28.526	0.8	-4.902	-160.878	17.884	-11.346	-9.519
539	0.539	-18.837	-22.472	-8.169	-6.091	-107.139	8.593	-6.1	-10.29
540	0.54	-28.163	5.258	-11.712	-9.22	20.864	18.043	-1.242	-7.973
541	0.541	-36.514	60.904	-19.109	-4.427	73.09	10.495	-2.005	-6.055
542	0.542	-28.967	83.099	-18.181	-8.74	56.879	3.704	-10.894	-9.359
543	0.543	-3.237	89.81	-24.235	-3.191	13.204	-2.309	-12.046	-11.122
544	0.544	13.782	120.317	-16.946	-12.753	52.443	4.164	-11.061	-12.488
545	0.545	10.679	103.936	-8.112	-16.512	64.264	-0.896	-12.01	-16.952
546	0.546	2.355	48.386	2.639	-20.075	183.803	-5.514	-16.246	-14.056
547	0.547	9.888	55.689	-1.684	-23.259	327.102	-9.508	-12.156	-15.41
548	0.548	-11.22	22.093	-8.116	-22.382	230.858	-4.98	-4.199	-14.066
549	0.549	-19.551	-33.049	-19.016	-12.783	108.357	-0.883	-3.214	-15.236
550	0.55	-17.033	3.765	-9.013	-14.027	60.948	-10.534	-0.302	-12.535
551	0.551	-5.425	-29.833	-10.233	-22.42	-39.679	-13.262	-4.538	-10.609
552	0.552	-24.578	-35.961	-16.291	-27.705	-25.986	-15.666	-15.165	-8.487
553	0.553	-37.35	-119.314	-26.021	-15.001	-61.008	-17.948	-16.498	-9.855
554	0.554	-39.675	-131.253	-17.177	-16.812	-92.944	-15.464	-7.591	-14.122
555	0.555	-37.557	-98.847	-20.72	-8.947	-62.665	-17.484	-15.897	-12.399
556	0.556	-12.419	-49.57	-17.676	-4.777	-71.015	-15.439	-23.23	-7.578
557	0.557	-9.152	-4.938	-10.958	-16.664	-111.135	-17.102	-14.318	-16.291
558	0.558	-12.276	3.094	-11.787	-12.103	-73.502	-18.579	-10.831	-15.13
559	0.559	-14.997	-4.392	-11.055	-5.03	-133.493	-17.142	-16.046	-9.906
560	0.56	-20.217	-45.166	-13.04	-3.951	-141.089	-15.918	-11.187	-10.879
561	0.561	-12.673	-38.699	-8.442	-10.032	-104.053	-18.022	-6.906	-8.372
562	0.562	-15.013	-20.603	-7.92	-7.017	-184.779	-14.525	-10.947	-12.448
563	0.563	-8.632	-4.254	-4.504	-16.005	-303.485	-15.468	-11.507	-10.525
564	0.564	-18.302	0.721	-6.875	-13.001	-191.375	-16.459	-14.793	-12.479
565	0.565	-20.059	14.215	-14.27	-9.616	-204.85	-20.736	-9.748	-9.983
566	0.566	-18.553	10.066	-23.978	-10.686	-111.979	-19.975	-11.477	-14.065
567	0.567	-5.618	-8.792	-17.625	-21.624	-99.347	-10.483	-5.657	-8.28
568	0.568	-17.829	-12.185	-14.174	-23.082	-44.414	-24.751	-9.718	-13.916
569	0.569	-13.2	9.585	-15.166	-14.278	-33.715	-15.135	-6.232	-12.006
570	0.57	-17.458	-4.687	-10.351	-1.226	29.52	-10.091	-8.169	-15.315
571	0.571	-11.078	-12.452	-16.366	-13.524	87.257	-5.71	-12.229	-6.429
572	0.572	-9.957	-19.6	-10.756	-5.691	154.686	-27.747	-10.868	-10.12
573	0.573	-26.05	-17.461	-1.307	-1.545	217.8	-24.981	-8.539	-11.296
574	0.574	-9.811	-11.574	-2.492	-8.037	128.844	-5.551	-5.634	-3.953
575	0.575	17.838	-9.858	5.815	-4.651	93.893	-8.381	-7.574	-8.794
576	0.576	21.498	-5.222	-3.865	-3.785	83.777	-6.407	-8.736	-9.572
577	0.577	4.473	7.793	5.043	-18.571	133.845	-13.089	-12.989	-5.509
578	0.578	-11.185	9.608	8.535	-3.755	161.224	-3.573	-7.568	-10.345
579	0.579	-13.858	20.713	-7.519	-1.893	39.847	-5.266	-4.079	-17.676
580	0.58	-21.378	22.19	-19.122	-3.698	-152.01	2.824	-8.716	-14.758
581	0.581	-28.357	7.958	-8.472	-5.306	-23.123	-18.687	-9.301	-13.964
582	0.582	-22.019	2.221	-14.274	-4.033	93.911	-9.311	-8.919	-11.623
583	0.583	-16.264	-6.385	-12.532	-13.03	31.122	-11.931	-10.28	-6.774
584	0.584	-21.521	-10.864	-10.974	-9.627	51.102	0.896	-12.397	-12.773
585	0.585	-16.883	-20.705	-15.204	-25.756	139.455	-24.771	-8.711	-11.995
586	0.586	-21.12	-32.277	-26.971	-14.186	92.873	-7.678	-10.059	-12.572
587	0.587	-17.405	-33.632	-6.207	-16.366	137.216	-4.54	-14.894	-11.981
588	0.588	-6.53	-32.119	-8.861	-14.506	309.321	-7.224	-10.243	-13.72
589	0.589	-5.143	-33.101	-16.352	-16.316	286.78	-4.682	-10.827	-12.363
590	0.59	-16.927	-26.919	-27.918	-11.72	223.958	-6.996	-8.316	-7.896
591	0.591	-31.24	-25.767	-21.487	-13.129	205.607	-4.859	-11.609	-13.305
592	0.592	-21.572	-24.589	-7.9	-12.012	188.861	-6.81	-6.775	-11.356
593	0.593	-16.337	-26.914	-2.621	-8.579	-17.566	-5.115	-12.789	-9.411
594	0.594	-17.854	-21.123	-4.122	-18.292	-270.965	-9.829	-12.027	-9.996
595	0.595	-19.175	-10.135	5.999	-17.165	-304.823	-11.226	-10.097	-13.488
596	0.596	-10.261	-5.422	-13.487	-13.716	-211.692	-2.379	-12.038	-18.916
597	0.597	-11.426	-18.36	-27.537	-4.07	-127.074	-5.958	-10.304	-8.073
598	0.598	-16.65	-13.099	-9.674	-10.479	-203.677	3.607	-8.952	-12.706
599	0.599	-21.496	-11.512	-11.945	-4.504	-227.005	-5.427	-8.565	-14.045
600	0.6	-15.497	-10.167	-18.266	-9.723	-248.442	-6.719	-13.403	-10.364
601	0.601	-19.547	-19.063	-16.254	-10.689	-229.74	-5.878	-6.049	-11.51
602	0.602	-11.592	-22.566	-17.927	-11.468	-282.86	-5.022	-12.837	-8.4
603	0.603	-16.829	-19.486	-13.213	-13.788	-203.91	-13.043	-4.934	-11.284
604	0.604	-13.941	-16.638	-8.904	-14.353	-218.836	-1.307	-12.306	-8.752
605	0.605	-9.695	-14.158	-17.747	-4.27	-179.955	-12.345	-11.345	-7.951
606	0.606	-13.753	-11.819	-9.376	-8.494	-144.732	-5.19	-5.355	-12.769
607	0.607	-5.787	-15.238	-14.541	-12.136	-90.981	-8.944	-3.055	-8.094
608	0.608	-13.108	-14.548	-23.381	-8.625	-22.362	-27.035	-12.548	-14.651
609	0.609	-21.989	-18.508	-12.47	-15.936	93.704	-14.325	-16.228	-17.146
610	0.61	-20.812	-15.898	-13.748	-14.921	45.529	-7.363	-17.399	-9.766
611	0.611	-11.123	-21.261	-10.004	-14.094	1.823	-5.251	-16.43	-8.778
612	0.612	-14.774	-29.129	-13.393	-8.433	93.641	-26.593	-13.521	-11.267
613	0.613	-18.239	-28.08	-10.202	-1.797	81.555	-6.898	-2.102	-12.023
614	0.614	-10.856	-13.285	-7.209	-4.261	92.186	-19.71	-10.036	-10.066
615	0.615	-1.937	-23.861	-11.392	-3.429	180.817	-12.775	-8.677	-10.631
616	0.616	-7.917	-17.993	-12.103	-9.955	73.229	-2.181	-12.346	-13.511
617	0.617	-13.121	-12.734	-8.562	-7.377	116.352	-11.936	-4.018	-10.004
618	0.618	-15.997	-11.17	-9.074	-11.396	50.539	-6.775	-9.239	-12.3
619	0.619	-13.461	-9.783	-11.909	-4.759	14.918	-11.46	-10.203	-10.154
620	0.62	-4.538	-13.418	-10.491	-8.941	-147.71	-15.662	-14.453	-12.845
621	0.621	-3.361	-7.385	-10.041	-14.447	15.2	-9.132	-10.385	-10.892
622	0.622	-19.406	-19.18	-3.407	-6.404	36.347	-17.324	-9.804	-8.734
623	0.623	-26.354	-23.849	-12.254	-9.4	-59.877	-12.009	-7.872	-4.258
624	0.624	-19.968	-19.611	-13.357	-12.22	-42.59	-14.828	-3.806	-8.877
625	0.625	-18.023	-13.224	-14.272	-9.621	-27.076	-6.824	-8.633	-12.912
626	0.626	-19.731	-2.379	-15.193	-21.721	-41.917	-7.764	-10.565	-14.245
627	0.627	-18.15	1.888	-17.67	-9.434	-29.312	-4.836	-7.663	-11.902
628	0.628	-16.783	3.043	-19.963	-13.988	-41.889	-12.732	-10.184	-16.713
629	0.629	-15.63	-2.979	-15.09	-21.051	-32.01	-11.704	-15.601	-7.985
630	0.63	-12.161	6.703	-15.653	-22.115	-161.405	-22.49	-6.124	-9.137
631	0.631	-15.278	3.049	-11.585	-4.022	-110.172	-18.164	-7.291	-10.087
632	0.632	-16.271	-0.452	-11.96	3.617	-31.783	-14.399	-6.128	-11.042
633	0.633	-15.51	-10.166	-12.349	1.382	-133.872	-8.275	-17.929	-11.794
634	0.634	-21.12	-9.034	-14.473	-4.924	-148.111	-19.985	-13.284	-15.834
635	0.635	-17.633	-10.24	-11.752	-22.252	-137.442	-11.945	-9.026	-13.886
636	0.636	-15.69	-7.203	-15.232	-15.208	-214.434	-16.15	-10.182	-17.166
637	0.637	-13.949	-10.175	-10.409	-0.218	-67.628	-17.232	-9.02	-9.412
638	0.638	-16.468	-23.402	-12.342	-5.932	164.168	-16.005	-8.056	-8.431
639	0.639	-18.775	-21.522	-9.45	-21.71	193.964	-14.983	-5.152	-19.259
640	0.64	-12.191	-9.386	-10.817	-15.232	108.431	-13.956	-5.922	-12.085
641	0.641	-1.36	-7.873	-9.462	-17.067	184.06	-5.973	-8.238	-13.235
642	0.642	-8.533	-3.648	-16.033	-11.743	252.404	8.009	-7.655	-12.066
643	0.643	-9.693	-18.006	-11.179	-16.293	229.989	13.862	-10.941	-2.381
644	0.644	-6.199	-4.491	-11.947	-20.452	247.683	-8.922	-15.001	-1.218
645	0.645	1.164	14.846	-6.329	-16.686	123.546	-5.791	-13.647	-4.692
646	0.646	-1.738	-18.647	-14.263	-15.435	106.226	19.778	-13.25	-14.363
647	0.647	-7.733	-32.201	-4.608	-16.317	90.728	23.096	-12.861	-18.04
648	0.648	-19.932	-61.249	-5.801	-7.327	155.522	32.406	-9.177	-16.876
649	0.649	-28.643	-50.041	-23.817	-20.41	142.751	24.127	-10.527	-7.196
650	0.65	-33.292	-26.251	-21.32	-11.615	109.259	6.37	-9.359	-13.58
651	0.651	-26.121	-23.176	-14.375	-6.885	137.959	-9.846	-3.362	-10.089
652	0.652	-11.798	-20.486	-16.519	-11.062	20.58	-28.965	0.907	-13.18
653	0.653	-13.718	-28.055	-6.861	-7.303	-27.794	-36.474	-11.287	-12.203
654	0.654	-11.963	-21.103	-5.135	-8.393	-71.382	-71.472	-13.02	-21.878
655	0.655	-19.876	-14.731	-0.503	-11.424	-216.441	-56.345	-14.562	-12.975
656	0.656	-18.5	-5.073	-7.689	-8.451	-158.891	12.361	-7.398	-16.459
657	0.657	-17.323	-10.31	-6.545	-7.621	-141.467	22.237	-8.546	-15.492
658	0.658	-11.309	-5.667	-17.408	-14.915	-125.462	-4.483	-12.022	-10.654
659	0.659	-10.33	-9.931	-18.788	-10.007	-53.019	-45.16	-8.929	-9.884
660	0.66	-11.296	-8.77	-12.42	-12.471	-65.788	-23.117	-13.772	-7.569
661	0.661	-17.293	-9.93	-30.425	-11.636	-220.654	10.343	-12.999	-11.058
662	0.662	-13.23	-8.968	-27.919	-13.515	-241.484	4.302	-12.228	-7.767
663	0.663	-18.104	-6.076	-20.976	-12.874	-298.718	-1.176	-11.643	-9.511
664	0.664	-14.828	3.602	-10.363	-12.236	-140.746	-6.245	-14.926	-7.001
665	0.665	-17.727	4.775	-8.448	-4.253	-119.171	7.256	-13.185	-11.458
666	0.666	-16.333	10.776	-10.212	-10.214	-137.883	27.925	-11.828	-14.369
667	0.667	-13.015	-1.021	-14.871	-2.832	-120.391	16.677	-6.413	-11.862
668	0.668	-17.068	-21.706	-10.626	-9.569	-72.549	-14.319	-9.892	-8.576
669	0.669	-13.583	-18.981	-9.482	-15.536	-173.313	-76.854	-10.476	-8.972
670	0.67	-13.964	-26.51	-8.341	-27.694	-133.62	-121.593	-9.9	-10.918
671	0.671	-11.819	-14.882	-7.393	-32.891	-26.189	-81.002	-9.518	-13.637
672	0.672	-12.954	4.295	-6.441	-15.458	46.204	-44.082	-5.069	-13.838
673	0.673	-10.256	-3.248	-7.231	0.829	85.877	-24.228	-9.135	-14.614
674	0.674	-7.367	-19.5	-9.593	-5.535	121.609	6.055	-14.937	-12.102
675	0.675	-13.391	-25.868	-4.801	-11.323	154.402	33.622	-9.324	-11.34
676	0.676	-17.673	-23.909	-10.834	-13.049	105.432	28.489	-7.398	-11.548
677	0.677	-19.995	-8.006	-3.511	-17.684	240.072	5.547	-6.821	-15.237
678	0.678	-15.155	-1.597	-12.421	-10.502	298.123	-6.927	-9.725	-11.953
679	0.679	-11.873	-26.752	-13.587	-9.322	211.134	-3.344	-1.795	-7.903
680	0.68	-11.296	-43.797	-12.621	-10.476	132.027	-13.475	-7.804	-12.741
681	0.681	-10.896	-21.952	-11.658	-9.497	146.747	-41.768	-15.156	-8.102
682	0.682	-14.176	-13.664	-7.402	-6.566	107.782	-52.981	-14.186	-13.528
683	0.683	-20.738	-26.475	-13.021	-7.316	25.076	-21.927	-11.667	-12.957
684	0.684	-21.674	-14.898	-17.864	-12.919	58.23	-17.767	-12.453	-8.322
685	0.685	-19.128	-8.522	-14.582	-10.974	68.747	8.601	-11.882	-6.595
686	0.686	-13.504	-6.61	-6.851	-10.404	78.421	-1.418	-9.953	-10.085
687	0.687	-8.666	-4.884	-7.831	-13.314	38.583	7.912	-8.215	-10.487
688	0.688	-16.034	-9.537	-3.005	-9.829	61.592	10.662	-8.606	-9.333
689	0.689	-9.274	-5.267	-10.967	-11.198	-38.025	3.156	-10.939	-12.052
690	0.69	-10.091	-14.15	-27.053	-14.118	-80.042	5.518	-10.557	-8.579
691	0.691	-14.182	-12.939	-24.767	-13.73	-13.259	3.427	-10.179	-10.718
692	0.692	-16.11	-5.566	-18.405	-9.491	-47.994	-2.349	-7.476	-10.336
693	0.693	-18.023	-10.423	-8.721	-10.847	-58.203	-7.526	-12.315	-5.309
694	0.694	-16.258	-16.524	-13.931	-11.263	-28.049	0.451	-7.491	-14.017
695	0.695	-10.441	-11.131	-5.981	-10.127	-89.999	4.729	-13.509	-12.852
696	0.696	-8.104	-13.397	-7.314	-5.691	-130.25	1.083	-7.916	-11.889
697	0.697	-3.248	-14.397	-8.46	-3.961	-107.976	-0.037	-11.415	-7.063
698	0.698	-13.31	-11.811	-7.268	-4.348	-101.18	-16.058	-8.134	-13.08
699	0.699	-14.676	-13.397	-10.342	-10.692	-9.342	-27.641	-9.884	-12.318
700	0.7	-21.08	-8.209	-13.236	-16.646	3.975	-21.243	-6.4	-14.253
701	0.701	-15.095	-16.201	-15.751	-14.287	63.809	-19.313	-12.791	-13.683
702	0.702	-20.317	-15.194	-13.439	-16.165	9.787	-17.598	-6.794	-15.428
703	0.703	-21.262	-15.981	-12.873	-10.136	-118.501	-16.078	-10.868	-10.596
704	0.704	-23.759	-13.23	-12.272	-7.777	-135.889	-8.948	-14.367	-10.03
705	0.705	-19.68	-7.462	-9.343	-7.194	-151.759	2.813	-9.726	-10.624
706	0.706	-17.74	-13.926	-10.663	-3.915	-137.622	1.253	-13.799	-14.112
707	0.707	-11.727	-23.44	-9.281	-12.838	-124.556	8.472	-7.99	-10.831
708	0.708	-15.782	-16.816	-14.093	-19.236	-112.693	9.691	-7.219	-13.737
709	0.709	-13.823	-22.589	-12.141	-10.947	-101.696	1.401	-9.164	-11.804
710	0.71	-11.873	-19.356	-21.03	-18.326	-71.785	2.365	-11.111	-7.55
711	0.711	-2.96	-14.482	-14.631	-13.536	-9.147	13.226	-7.063	-14.512
712	0.712	16.57	-13.659	-6.304	-14.369	-65.954	6.12	-10.564	-13.546
713	0.713	-8.975	-19.178	-1.068	-10.337	-58.395	-2.736	-6.137	-11.029
714	0.714	-19.045	-14.259	-9.95	-8.383	-64.762	-8.687	-7.896	-10.256
715	0.715	-40.918	-12.273	-13.401	-5.083	27.124	-11.754	-10.419	-9.678
716	0.716	-32.606	-12.829	-18.616	-5.684	224.845	-18.492	-8.105	-11.617
717	0.717	-19.826	-20.731	-17.63	-13.643	84.206	-20.966	-10.238	-13.373
718	0.718	-12.869	-12.381	-13.359	-14.83	7.734	-21.717	-8.316	-10.872
719	0.719	-15.006	-15.372	-12.571	-13.895	31.37	-18.237	-9.491	-8.569
720	0.72	-16.951	-16.256	-11.982	-12.97	95.165	-8.236	-12.418	-11.494
721	0.721	-25.669	-13.639	-15.268	-8.763	76.334	-9.658	-10.502	-12.681
722	0.722	-4.983	-11.252	-9.841	-16.166	94.187	9.878	-10.911	-15.419
723	0.723	-7.702	-13.1	0.998	-13.304	78.786	24.037	-14.416	-11.179
724	0.724	5.046	-19.034	2.541	-12.559	-21.829	16.535	-9.99	-9.453
725	0.725	2.706	-16.673	-10.436	-10.255	-61	9.633	-5.967	-10.821
726	0.726	-20.739	-18.538	-12.182	-13.788	-1.082	3.32	-13.937	-13.153
727	0.727	-17.66	-8.389	-29.623	-14.428	-11.733	-14.035	-12.821	-15.298
728	0.728	-9.353	1.799	-27.309	-15.073	-80.544	-16.336	-11.893	-10.863
729	0.729	-11.905	5.618	-20.953	-10.282	0.444	-35.488	-10.968	-16.293
730	0.73	-23.542	11.788	-15.187	-13.599	-32.018	-58.71	-13.524	-11.468
731	0.731	-21.437	6.72	-13.49	-14.228	-41.79	-80.583	-14.332	-10.905
732	0.732	-27.258	0.111	-8.885	-8.481	-104.271	-117.577	-13.801	-10.339
733	0.733	-32.509	-12.891	-10.275	-4.464	-80.025	-92.45	-9.212	-9.971
734	0.734	-30.995	-30.169	-9.161	-12.45	-43.231	-42.135	-7.53	-9.605
735	0.735	-9.351	-18.438	-5.723	-9.4	-90.221	-22.195	-7.206	-13.685
736	0.736	-0.087	-20.507	-6.734	-6.541	-108.654	-16.178	-10.558	-7.895
737	0.737	8.183	-26.255	-3.869	-5.818	-70.255	-10.759	-11	-8.686
738	0.738	0.584	-45.55	4.034	-1.802	-115.978	-5.722	-5.061	-8.125
739	0.739	16.771	-37.961	-1.237	-12.695	-61.218	-1.285	-9.38	-14.137
740	0.74	1.816	-44.916	5.466	-20.695	-24.445	2.754	-8.68	-8.543
741	0.741	-23.391	-12.985	-7.784	-4.898	76.203	13.951	-13.592	-13.403
742	0.742	-40.497	18.952	-36.872	-15.605	234.983	3.85	-16.954	-12.84
743	0.743	-37.509	64.828	-32.871	1.748	171.422	6.895	-8.117	-11.113
744	0.744	-23.493	144.179	-29.245	-5.281	75.122	4.134	-7.033	-14.608
745	0.745	-21.069	198.354	-26.002	-11.723	57.497	-3.472	-5.939	-11.333
746	0.746	-28.107	188.47	-22.947	-13.729	136.627	3.439	-9.12	-12.509
747	0.747	-17.536	54.138	-25.709	-22.51	64.068	-3.015	-14.039	-9.81
748	0.748	-15.662	-42.079	-18.214	-46.391	-2.069	6.589	-11.611	-11.752
749	0.749	-13.998	-24.69	-15.942	-49.762	57.314	4.762	-19.049	-13.892
750	0.75	-15.631	-135.997	-5.348	-27.979	-62.072	0.022	-12.353	-10.028
751	0.751	-19.981	-179.183	8.142	-36.39	-14.51	4.194	-11.655	-13.519
752	0.752	-23.725	-245.007	6.343	-13.256	-0.327	-4.795	-4.392	-12.164
753	0.753	-20.306	-233.207	-17.515	-16.436	-39.91	-1.39	-11.233	-5.587
754	0.754	-15.146	-113.806	-20.857	9.023	-28.451	-4.561	-20.997	-12.357
755	0.755	-12.882	-51.484	-24.009	12.227	47.068	-7.529	-14.71	-11.582
756	0.756	-17.775	-67.35	-21.366	15.229	41.418	-11.265	-18.294	-10.804
757	0.757	-11.83	-110.527	-18.923	1.013	-47.424	-8.807	-13.143	-12.738
758	0.758	-20.786	-71.123	-16.679	8.479	-83.132	-11.175	-10.319	-10.796
759	0.759	-12.52	12.186	-12.697	0.662	-115.816	-6.395	-6.135	-9.05
760	0.76	-11.605	87.896	-6.375	12.209	32.198	-8.411	-7.954	-16.204
761	0.761	3.036	58.161	-12.243	14.259	-31.184	-10.231	-5.685	-12.715
762	0.762	-11.932	13.288	-10.564	-14.844	-88.795	-11.645	-2.279	-13.095
763	0.763	-10.082	21.133	-12.174	-52.449	-71.415	-19.065	-8.354	-12.694
764	0.764	-11.936	42.876	-13.58	-37.396	-23.835	-7.345	-19.074	-9.954
765	0.765	-10.475	49.156	3.384	-5.508	19.318	-5.892	-14.869	-13.409
766	0.766	-23.524	30.669	-8.3	-9.626	59.025	-4.622	-16.082	-6.811
767	0.767	-7.702	13.908	-10.509	-6.012	-24.07	-5.86	-5.303	-5.831
768	0.768	-14.125	-62	-8.643	-9.362	-34.645	-9.415	-9.617	-1.565
769	0.769	-12.216	-29.595	-6.947	-6.314	-24.729	0.198	-3.284	-2.326
770	0.77	-13.998	-39.558	-5.442	-9.082	2.108	-8.763	-9.343	-4.246
771	0.771	-6.106	5.013	-12.662	-11.666	-22.07	-7.63	-8.441	-6.161
772	0.772	-19.154	-3.216	-9.043	-4.734	-29.331	-6.69	-7.537	-15.041
773	0.773	-7.018	4.071	-7.917	-6.895	4.15	-3.801	-10.12	-16.18
774	0.774	-14.98	10.641	-8.92	-24.338	46.688	-4.585	-2.82	-14.995
775	0.775	-13.625	-19.792	-13.795	-3.274	-3.316	-5.384	-5.762	-15.931
776	0.776	-25.431	-25.298	-5.895	-0.587	3.108	-14.897	0.199	-11.063
777	0.777	-27.007	-40.482	-15.608	-3.127	-39.582	-8.533	-8.746	-13.552
778	0.778	-5.352	-45.016	-6.752	-14.757	-78.499	-12.056	-9.958	-14.301
779	0.779	-14.646	-74.056	-3.304	-29.67	-13.212	-8.991	-9.031	-9.441
780	0.78	-17.36	-55.268	-2.369	-12.257	-147.733	-15.795	-19.911	-10.017
781	0.781	-24.913	-31.479	-9.163	-5.291	-90.219	-13.318	-12.791	-10.573
782	0.782	-17.958	-15.879	-13.447	-15.937	-2.828	-14.121	-6.441	-10.939
783	0.783	-15.872	-7.671	-9.405	-13.998	-50.738	-13.57	-2.974	-8.588
784	0.784	-17.844	15.41	-15.99	-22.709	-36.731	-18.188	-3.96	-10.687
785	0.785	-19.592	56.085	-15.231	-21.161	28.787	-12.687	-6.888	-10.258
786	0.786	4.225	39.521	-16.023	-13.992	63.985	-13.167	-12.903	-12.928
787	0.787	0.94	24.361	-22.614	-17.659	-34.225	-16.354	-8.864	-10.75
788	0.788	4.05	19.889	-9.461	-9.33	-47.812	-7.352	-10.825	-15.154
789	0.789	-10.048	32.245	0.223	-4.089	-107.789	-10.941	-3.491	-11.818
790	0.79	-17.532	20.983	1.967	-3.116	-97.259	-14.329	-6.42	-6.375
791	0.791	-1.243	3.918	-21.821	-11.05	-67.95	-13.261	-8.951	-12.925
792	0.792	17.916	-5.355	-11.757	-7.938	-77.007	-10.259	-14.584	-13.673
793	0.793	10.353	-13.658	-14.878	-12.761	-20.331	-16.169	-9.761	-12.876
794	0.794	-10.727	-11.094	-23.212	-16.979	90.359	-8.713	-14.41	-14.789
795	0.795	-24.812	-13.333	-20.691	-4.757	201.023	-11.524	-5.508	-12.833
796	0.796	-22.224	-15.371	-13.71	-2.981	128.045	-8.923	-6.678	-13.393
797	0.797	-29.129	-13.449	-15.819	-1.395	114.301	-9.606	-5.534	-12.986
798	0.798	-22.66	-22.357	-17.727	-2.724	30.3	-11.471	-8.648	-12.576
799	0.799	-16.768	-27.302	-19.425	-6.405	-89.597	-9.456	-15.431	-13.717
800	0.8	-14.939	-26.158	-14.726	-7.574	-10.477	-8.802	-14.654	-12.536
801	0.801	-29.172	-38.21	-16.024	-6.557	89.941	-6.227	-7.282	-15.984
802	0.802	-31.008	-49.479	-14.802	-11.298	-2.729	-9.453	-21.99	-11.89
803	0.803	-25.69	-45.421	-15.904	-5.184	104.31	-10.562	-7.066	-12.24
804	0.804	-27.162	-49.15	-10.632	-5.874	89.901	-12.437	-1.245	-8.912
805	0.805	-22.853	-40.667	-1.698	-0.938	-2.338	-9.677	0.496	-11.792
806	0.806	-19.13	-24.411	-0.497	-6.83	-133.613	-13.884	-23.305	-9.835
807	0.807	-13.082	10.774	2.638	-18.931	-11.264	-19.255	-13.243	-11.766
808	0.808	-14.006	26.019	-2.139	-24.087	68.055	-9.735	-16.334	-10.205
809	0.809	-14.931	49.055	-15.234	-22.46	-33.145	-0.782	-13.61	-9.411
810	0.81	-1.703	11.764	-20.98	-12.337	-98.979	-4.212	-31.393	-6.293
811	0.811	0.329	37.236	-12.183	-11.116	-15.493	-13.86	-5.637	-12.278
812	0.812	19.791	106.105	-7.46	-19.383	16.922	-14.977	-8.91	-14.78
813	0.813	12.333	96.362	-14.552	-26.71	7.031	-4.121	-5.795	-23.66
814	0.814	-17.972	51.754	-8.108	-19.93	-19.612	0.154	-25.526	-17.641
815	0.815	-30.273	27.507	-6.899	-6.751	-141.523	-8.732	-22.999	-7.934
816	0.816	-41.412	20.362	-3.714	-0.881	-88.675	-14.696	-11.376	-4.23
817	0.817	-31.288	-53.432	-10.396	-9.52	-167.761	-13.689	-13.494	-3.042
818	0.818	-28.121	-142.161	-23.49	-17.374	-37.389	-12.706	-11.54	-6.126
819	0.819	-13.935	-130.229	-21.492	-4.307	-89.588	-8.454	-6.296	-7.1
820	0.82	-11.353	-75.817	-5.551	4.522	-105.286	-20.646	-1.641	-13.105
821	0.821	14.466	-85.467	-7.598	-19.185	-32.772	-15.43	-3.002	-13.883
822	0.822	4.484	-94.155	-21.07	-22.404	33.372	-10.778	0.671	-14.483
823	0.823	-23.704	-118.391	-12.289	-19.246	21.842	-6.506	-12.488	-11.223
824	0.824	-34.851	-66.583	-10.67	-10.881	-32.121	-2.814	-17.711	-15.31
825	0.825	-31.493	-19.585	-20.67	-13.366	17.559	-6.289	-13.055	-13.976
826	0.826	-22.137	-13.419	-16.938	-10.974	26.804	-15.961	-11.683	-11.667
827	0.827	-19.36	-7.834	-15.718	-13.031	84.049	-9.573	-2.743	-10.507
828	0.828	-21.811	-53.189	-14.703	-14.908	106.465	-10.727	-8.697	-4.51
829	0.829	-19.405	-59.069	-7.88	-13.107	59.851	-15.954	-5.55	3.415
830	0.83	-21.462	-20.323	-10.351	-14.606	-19.173	-11.116	-6.476	-10.518
831	0.831	-7.846	25.198	-2.94	-10.292	-73.065	-15.372	-8.961	-8.584
832	0.832	15.046	43.441	-3.834	-9.057	75.443	-16.151	-21.109	-13.813
833	0.833	5.81	48.922	-16.935	-0.663	97.094	-16.737	-12.344	-15.362
834	0.834	-13.889	43.919	-7.203	-7.942	78.29	-10.724	-4.357	-22.521
835	0.835	-11.348	12.019	-1.934	-10.793	131.163	-6.647	-11.467	-21.361
836	0.836	0.272	-25.481	-9.837	-8.227	147.434	-3.141	-5.036	-22.524
837	0.837	-6.087	-50.616	-11.154	-5.842	104.641	1.537	-3.833	-19.428
838	0.838	-27.342	-37.063	-17.507	-9.256	12.812	9.298	-4.756	-16.522
839	0.839	-41.42	-8.013	-16.276	-8.595	1.322	-0.348	-3.743	-3.369
840	0.84	-23.588	-4.319	-21.424	-6.778	12.474	-6.708	-11.622	-5.307
841	0.841	-11.958	-14.379	-16.51	-5.359	-56.052	-5.526	-8.474	-7.052
842	0.842	-5.543	7.456	-10.458	-12.656	60.95	-10.731	-13.248	-5.512
843	0.843	-19.041	4.705	-9.626	-17.822	77.363	-23.473	-12.411	-4.161
844	0.844	-24.22	7.171	-14.417	-12.922	121.111	-18.213	-13.118	-7.832
845	0.845	-38.516	0.161	-12.443	-18.871	187.615	-19.712	-5.121	-6.665
846	0.846	-24.959	32.038	-10.667	-18.048	9.306	-21.033	-1.954	-7.627
847	0.847	-26.704	54.817	-13.151	-10.066	-67.031	-9.2	-4.787	-10.535
848	0.848	-22.076	58.819	-17.586	3.925	-182.902	-13.821	-8.976	-9.761
849	0.849	-17.828	2.048	-19.295	9.774	-161.433	-12.458	-21.103	-12.077
850	0.85	-16.682	-22.41	-11.3	-16.499	-65.14	-8.754	-22.789	-21.559
851	0.851	-25.016	-15.126	-7.741	-50.521	-47.426	-12.214	-5.317	-17.881
852	0.852	-15.351	-35.135	-10.776	-36.935	-158.403	-11.23	-16.863	-21.37
853	0.853	1.675	-77.788	-17.495	-7.876	-346.05	-16.047	-14.678	-16.14
854	0.854	22.775	-105.522	-4.291	-4.162	-217.736	-11.775	-4.938	-9.368
855	0.855	20.058	-50.034	-10.054	-14.193	-147.773	-14.088	-3.126	-8.588
856	0.856	7.283	-13.112	-4.791	-4.872	-41.643	-13.493	-1.508	3.602
857	0.857	9.6	-19.717	-19.062	-2.147	-22.225	-3.421	-2.817	-8.588
858	0.858	-1.052	-13.722	-17.064	-9.685	-39.396	-16.373	-9.147	-13.232
859	0.859	-18.464	2.722	-8.315	-2.71	-118.704	-14.608	-12.578	-14.591
860	0.86	-39.557	-12.372	-25.69	-0.576	-46.338	2.829	-9.426	-13.432
861	0.861	-36.834	56.285	-18.696	-2.493	72.098	-13.415	-8.416	-9.944
862	0.862	-29.283	26.646	-8.023	-4.218	-7.415	5.75	-9.124	-17.295
863	0.863	-17.661	35.555	-2.194	-8.853	-21.553	-1.782	-6.745	-14.385
864	0.864	-24.053	-5.116	3.054	-1.691	-60.844	5.19	-14.618	-20.373
865	0.865	-22.149	-71.976	-20.722	-13.487	-144.153	-13.982	-9.348	-18.038
866	0.866	-9.999	-27.398	-30.747	-21.41	-111.772	-16.519	-8.332	-13.18
867	0.867	-8.483	-19.4	-8.855	-25.642	-22.849	-0.277	-7.495	-3.085
868	0.868	-7.137	-86.336	-6.125	-39.946	60.592	10.357	-11.499	9.902
869	0.869	-13.523	-113.267	-13.665	-45.739	136.547	4.547	-0.593	1.201
870	0.87	-26.674	-89.063	-20.619	-22.901	27.989	-0.661	4.128	-6.742
871	0.871	-21.445	-37.488	-18.472	-1.016	13.522	-14.981	-0.044	0.411
872	0.872	-19.894	9.261	-12.662	7.307	79.276	-20.804	-6.343	-0.736
873	0.873	-18.555	15.197	-10.913	14.845	138.923	-19.091	-9.746	-9.042
874	0.874	-17.42	-12.545	-6.236	7.863	63.033	-14.502	-12.779	-9.979
875	0.875	-16.28	-37.7	-4.864	-11.308	13.694	-13.194	-19.502	-16.74
876	0.876	-23.657	-33.188	-3.703	-13.833	22.758	-16.899	-29.123	-20.979
877	0.877	-18.837	-4.095	-4.86	-6.88	-1.426	-15.754	-37.96	-20.181
878	0.878	-18.077	-0.338	-1.758	-17.539	95.175	-10.531	-34.411	-13.567
879	0.879	-17.305	44.402	-0.791	-15.609	55.755	-9.6	-20.43	-17.806
880	0.88	-16.726	50.444	-13.92	-6.905	-3.9	-15.628	-14.601	-15.488
881	0.881	-10.737	45.094	-31.329	-17.935	-58.207	-6.745	-16.302	-13.556
882	0.882	-5.104	30.095	-19.701	-22.196	-48.611	-7.922	-17.819	-15.492
883	0.883	1.501	43.754	-13.305	-21.043	85.458	-21.881	-10.637	-14.916
884	0.884	7.512	31.466	-7.501	-5.359	27.575	-19.966	-9.457	-14.528
885	0.885	13.124	20.313	1.206	-3.232	79.687	-21.756	-5.938	-12.197
886	0.886	3.64	-3.461	-6.728	-9.041	95.154	-26.458	-6.857	-15.094
887	0.887	-13.396	-19.153	-8.095	-17.757	51.689	-13.535	-5.841	-14.693
888	0.888	-29.667	-44.723	-27.664	-19.306	11.701	-15.297	-6.562	-8.861
889	0.889	-23.299	-41.43	-24.976	-12.155	-24.397	-13.747	-8.813	-9.61
890	0.89	-21.395	-44.492	-22.48	-5.781	-187.555	-9.49	-8.162	-6.093
891	0.891	-19.687	-30.305	-20.182	-9.269	-71.696	-8.332	-18.183	-8.018
892	0.892	-27.653	-32.781	-13.826	-10.23	-93.237	-14.333	-16.795	-12.118
893	0.893	-34.833	-30.408	-8.04	-17.003	-74.53	-19.594	-13.122	-17.927
894	0.894	-31.173	-32.497	-6.302	-11.013	-92.359	-22.539	-9.639	-17.179
895	0.895	-25.171	-22.77	-1.667	-2.114	-45.064	-9.389	-8.669	-12.384
896	0.896	-9.121	-21	2.579	-5.606	26.78	-3.592	-7.68	-5.058
897	0.897	-2.151	-16.314	8.96	-15.303	13.042	-1.841	-6.888	-7.971
898	0.898	-4.276	-17.615	-9.053	-8.918	-23.237	6.117	-6.105	-14.004
899	0.899	1.54	-13.9	-32.293	-17.221	95.569	-9.734	-2.617	-8.392
900	0.9	-3.667	-12.771	-35.401	-11.979	-16.351	-7.613	-0.687	-7.814
901	0.901	-14.684	-13.793	-21.283	-12.959	26.468	-1.818	-4.749	-5.87
902	0.902	-18.938	-14.806	-13.747	-10.493	-39.733	-10.532	-7.256	-11.256
903	0.903	-20.08	-17.376	-6.794	-12.842	67.186	-5.873	-1.845	-6.398
904	0.904	-9.211	-16.674	-4.685	-12.255	-63.566	-4.467	-5.332	-11.058
905	0.905	-10.523	-14.817	1.111	-10.316	-116.617	-8.06	-7.266	-7.056
906	0.906	-6.819	-14.242	-14.776	-4.904	-164.79	-6.823	-5.53	-10.572
907	0.907	-3.344	-8.804	-25.433	-9.74	-35.089	-14.117	-5.148	-10.935
908	0.908	-19.425	-8.185	-11.916	-10.311	17.025	-13.088	-5.541	-6.102
909	0.909	-17.108	-11.431	-24.135	-6.24	-31.045	-5.104	-5.164	-9.392
910	0.91	-19.277	-11.966	-13.123	-9.72	69.363	-6.041	-7.122	-13.46
911	0.911	-13.54	-15.417	-8.907	-9.35	81.947	-8.9	-6.757	-15.981
912	0.912	-11.874	-13.964	-2.564	-9.776	-49.821	-16.813	-4.658	-19.287
913	0.913	-13.489	-16.052	-10.918	-7.875	-67.877	-0.707	-9.13	-24.145
914	0.914	-17.781	-12.378	-11.902	-8.29	-20.91	10.925	-9.727	-16.813
915	0.915	-14.124	-9.172	-20.841	-3.471	79.504	4.574	-9.172	-13.949
916	0.916	-24.971	-15.887	-7.753	-14.337	-65.725	-8.956	-12.659	-19.986
917	0.917	-29.239	-26.801	-13.058	-15.932	-47.026	-10.667	-12.246	-11.098
918	0.918	-28.072	-16.799	-11.568	-17.337	5.147	-15.282	-18.025	-5.103
919	0.919	-19.76	-8.023	-12.953	-0.365	20.818	-28.193	-20.336	4.58
920	0.92	-14.586	-11.59	-6.569	-12.039	121.859	-19.45	-25.153	-4.344
921	0.921	0.067	-10.546	-0.613	-18.447	56.047	1.297	-27.064	-22.354
922	0.922	-2.082	-13.333	-14.579	-8.786	-3.491	9.664	-19.313	-19.857
923	0.923	-15.624	-5.328	-28.157	-3.579	7.565	27.488	-14.086	-26.849
924	0.924	-24.343	-8.403	-12.322	-2.055	-80.968	11.231	-7.318	-11.988
925	0.925	-13.323	-15.116	-5.971	-9.259	-164.094	-12.199	-8.111	-13.969
926	0.926	-9.071	-14.287	-7.94	-5.644	-174.541	-27.883	-15.485	-15.789
927	0.927	-10.238	-23.129	-9.714	-9.207	-144.493	-30.587	-10.666	-20.504
928	0.928	-21.071	-14.742	-5.102	-18.946	-9.814	-2.316	-2.752	-4.695
929	0.929	-16.806	-15.656	-26.81	-17.862	9.797	-13.517	13.298	14.393
930	0.93	-10.411	-6.682	-11.172	-21.416	-7.107	-16.785	-7.795	-3.483
931	0.931	-26.08	-3.138	-13.939	-14.127	72.911	-19.853	-5.087	-5.838
932	0.932	-15.429	-19.172	-11.501	-11.303	116.525	-11.506	-7.617	-7.997
933	0.933	-17.363	-16.857	-13.901	-19.315	51.188	-14.029	-0.667	-13.835
934	0.934	-22.597	-14.738	-7.586	-18.421	87.474	11.654	-11.331	-22.622
935	0.935	-17.953	-12.835	-9.588	-17.512	120.637	14.895	-28.766	-14.794
936	0.936	-7.884	-4.184	-7.887	-13.317	-7.042	-0.85	-21.815	-19.126
937	0.937	-9.057	-12.201	-3.281	-17.448	80.957	-20.665	-23.957	-22.868
938	0.938	-19.936	-16.551	-10.488	-12.677	-29.716	-33.51	-37.52	-16.927
939	0.939	-12.832	-17.823	-11.71	-10.811	-101.253	-35.906	-32.315	-13.906
940	0.94	4.164	-35.917	-10.609	-16.293	-34.598	-33.832	-11.628	0.716
941	0.941	6.455	-23.231	-3.307	-24.283	-69.404	-28.065	-3.326	28.305
942	0.942	-4.212	-16.336	-10.121	-21.246	29.422	-1.775	19.868	-5.819
943	0.943	-17.782	-14.276	-23.318	-14.537	-9.185	-5.488	10.549	7.669
944	0.944	-33.699	-24.024	-21.425	-13.832	-67.724	-22.547	2.199	11.669
945	0.945	-23.121	-11.895	-16.256	-11.576	-12.623	-19.464	-10.599	-7.157
946	0.946	-21.225	-7.301	-20.958	-0.793	37.73	-27.802	-8.309	-24.235
947	0.947	-19.485	-14.505	-13.868	-11.876	65.399	-25.324	-6.208	-8.6
948	0.948	-17.902	-13.378	-15.087	-19.106	-39.582	-18.382	-8.167	-34.22
949	0.949	-19.228	-5.09	-18.612	-15.49	62.157	5.024	-9.945	-31.01
950	0.95	-14.937	-4.539	-13.444	-12.063	-81.888	8.093	-14.625	-40.347
951	0.951	-11.245	-5.531	-10.613	-0.318	17.255	-1.615	-7.503	-48.717
952	0.952	-17.246	-8.47	-13.189	-5.017	37.048	-15.799	-3.853	-30.967
953	0.953	-16.278	-12.769	-12.471	-9.332	125.057	-44.12	-7.378	4.001
954	0.954	-17.25	-8.751	-12.513	-7.46	173.315	-55.387	-6.447	39.162
955	0.955	-14.731	-13.637	-11.984	-8.689	188.109	-38.401	-3.974	4.647
956	0.956	-2.541	-3.609	-13.967	-9.911	70.112	-16.593	-6.924	-36.633
957	0.957	-0.786	-25.315	-11.126	-17.308	54.543	-8.348	-11.23	-20.251
958	0.958	-24.586	-22.238	-11.584	-20.24	127.278	-5.907	-13.604	-25.341
959	0.959	-7.567	-13.939	-12.027	-12.341	167.344	10.263	-7.076	-20.946
960	0.96	1.711	-16.473	-5.506	1.576	156.028	8.041	-6.356	-16.95
961	0.961	10.027	-28.111	-0.709	11.234	167.376	9.872	-2.345	-5.799
962	0.962	7.516	-13.238	-5.01	-0.977	118.577	1.063	-11.878	-9.17
963	0.963	-13.569	15.774	-17.244	-12.031	74.191	8.908	-15.596	-6.154
964	0.964	-27.68	36.467	-1.42	-16.304	1.167	-4.118	-12.156	2.102
965	0.965	-30.188	25.229	4.917	-17.474	-146.523	-5.915	-26.137	-0.471
966	0.966	-18.572	8.189	2.925	-6.631	-82.52	-17.002	-43.601	-16.781
967	0.967	-29.209	-1.115	-2.344	-5.281	-139.749	-4.11	-36.688	-18.948
968	0.968	-15.66	7.175	-26.193	-6.445	-122.005	-20.067	-21.842	-20.891
969	0.969	10.665	-31.349	-50.035	-2.964	-232.996	-9.503	-19.965	-8.703
970	0.97	-0.544	-114.555	-15.62	-16.878	-247.081	-19.257	-18.281	-23.006
971	0.971	-24.329	-78.919	-20.107	-7.199	-260.035	-31.504	-10.405	-13.331
972	0.972	-39.973	-3.033	-16.076	-5.446	-271.792	-7.732	-9.102	-11.597
973	0.973	-20.206	26.591	-12.438	-3.871	-239.279	9.267	-5.464	-6.946
974	0.974	-17.676	-35.916	-9.195	-2.495	-229.351	18.526	2.823	-5.586
975	0.975	-19.986	-44.046	-12.317	-6.149	-274.171	10.161	-2.427	13.997
976	0.976	-22.09	-36.691	-15.041	2.202	-217.413	-7.707	-7.283	-0.096
977	0.977	-24.001	-16.758	-17.579	-9.562	-106.426	-14.752	-6.538	-7.62
978	0.978	-22.239	-10.786	-15.279	-7.97	-58.967	-16.947	-5.779	4.012
979	0.979	-20.673	-5.383	-13.158	-12.197	-102.221	-15.04	-5.202	-2.332
980	0.98	-16.386	-10.426	-7.372	-11.001	-62.891	-23.773	0.811	-31.329
981	0.981	-12.679	-6.003	-2.156	-9.807	-27.562	-12.758	6.419	-27.252
982	0.982	-6.655	-1.941	5.771	-12.862	26.382	8.896	4.489	-23.554
983	0.983	0.737	-5.597	1.512	-13.779	-23.397	30.751	7.783	14.206
984	0.984	-8.137	-8.839	-2.16	-14.503	-14.961	16.604	0.058	29.312
985	0.985	-16.434	-5.701	-20.146	-12.127	57.856	24.158	-3.018	-2.605
986	0.986	-13.307	-8.363	-27.685	-13.997	146.014	17.186	-9.781	-14.978
987	0.987	-4.374	-10.821	-20.71	-19.918	37.685	15.019	-8.978	-18.661
988	0.988	-3.192	-8.446	-18.564	-15.784	-6.293	5.293	-9.718	-1.622
989	0.989	-14.985	-10.528	-12.75	-13.778	-151.985	-14.122	-13.179	1.512
990	0.99	-13.416	-12.41	-14.476	-15.638	-133.829	-26.966	-15.079	-1.156
991	0.991	-17.635	-7.147	-19.105	-14.982	-187.25	-34.024	-13.276	-24.331
992	0.992	-18.765	-8.64	-14.813	-11.427	50.306	-31.971	-11.856	-27.368
993	0.993	-0.752	-1.426	-5.889	-10.964	-52.84	-37.796	-10.422	-24.635
994	0.994	17.052	-7.756	2.447	-8.744	101.116	-46.499	-11.524	-27.107
995	0.995	-4.054	-8.878	1.503	-13.108	72	-29.076	-7.026	-24.736
996	0.996	-23.789	-11.917	8.311	-17.078	147.877	-7.957	-12.41	-22.571
997	0.997	-47.002	-14.769	-4.814	-9.047	170.139	-22.068	-15.856	2.625
998	0.998	-37.695	-15.499	-33.802	-10.122	232.578	-29.58	-7.107	-0.588
999	0.999	-34.971	-14.68	-29.701	-17.401	250.657	-27.24	-8.224	-22.382
1000	1	-22.191	-18.104	-10.899	-8.419	162.059	-20.83	-7.205	-19.604
1001	1.001	-15.202	-7.982	-7.562	-11.812	144.969	0.497	-21.867	-12.03
1002	1.002	-17.301	-6.571	-4.389	-6.488	129.495	-2.174	-11.172	-9.665
1003	1.003	-11.477	-5.365	-12.64	-3.495	62.67	-19.953	-13.054	-7.478
1004	1.004	-9.72	-4.164	-5.026	0.843	73.473	-17.618	-11.254	-5.441
1005	1.005	-8.153	-13.8	-7.276	-4.698	39.731	-6.965	-9.634	-10.531
1006	1.006	-18.195	-17.444	-9.332	-15.471	107.41	2.739	-8.209	-5.784
1007	1.007	-9.27	-20.893	-7.32	-26.447	-28.542	-5.913	-6.974	-12.883
1008	1.008	-8.089	-17.779	-8.987	-16.34	-49.3	2.106	-8.066	-9.128
1009	1.009	-7.127	-22.601	-13.563	-25.204	-33.449	9.343	-7.032	-3.048
1010	1.01	-11.952	-14.641	-17.769	-21.684	-19.199	10.59	-9.857	-1.995
1011	1.011	-16.19	-13.644	-11.316	-16.418	-92.938	-0.184	-12.304	2.927
1012	1.012	-16.939	-20.397	-10.077	-9.605	-28.771	-15.981	-16.287	-1.228
1013	1.013	-21.763	-21.129	-13.114	-12.095	-65.898	-26.564	-15.641	-13.328
1014	1.014	-15.779	-17.006	-10.153	-14.392	-78.134	-20.68	-10.93	-11.507
1015	1.015	-8.469	-16.368	-9.322	-19.2	-168.322	-25.817	-9.125	-9.884
1016	1.016	-17.411	-15.747	-10.053	-14.535	-205.188	-17.808	-4.225	-22.764
1017	1.017	-11.417	-6.833	-11.943	-11.616	-86.795	-4.792	-2.24	-34.854
1018	1.018	-10.462	-13.222	-15.175	-8.116	-40.273	-13.462	-2.754	-26.831
1019	1.019	-11.436	-24.073	-17.991	-11.381	-26.859	-18.071	-2.295	-33.919
1020	1.02	-10.664	-34.197	-10.001	-4.765	11.702	-22.264	-2.611	-19.54
1021	1.021	-12.995	-25.39	-8.761	-11.52	22.584	-21.05	-6.601	-21.428
1022	1.022	-13.585	-17.075	-13.914	-14.019	-32.471	-15.006	-6.906	-23.098
1023	1.023	-14.177	-0.951	-12.873	-3.36	-102.346	-5.275	-5.472	-18.385
1024	1.024	-17.078	-3.203	-15.326	-4.698	-40.509	-11.594	-8.294	-25.483
1025	1.025	-16.695	-9.58	-17.584	-13.593	-81.599	-10.364	-14.216	-19.045
1026	1.026	-14.389	-7.638	-10.943	-17.082	-104.086	-2.953	-8.151	-5.83
1027	1.027	-13.246	8.248	-11.657	-18.054	-30.451	-7.749	-13.71	-4.048
1028	1.028	-17.707	1.894	-18.947	-9.174	-0.869	-13.713	-15.587	-8.649
1029	1.029	-21.766	-3.874	-19.838	-8.036	8.177	-19.295	-18.825	10.195
1030	1.03	-16.919	12.031	-11.826	-4.968	48.965	-21.214	-18.202	7.711
1031	1.031	-21.568	-11.354	-12.728	-4.031	12.393	-11.114	-20.669	-3.902
1032	1.032	-20.994	-39.578	-13.632	-8.314	113.756	-6.785	-17.337	-6.033
1033	1.033	-14.022	-50.771	-17.83	-10.653	13.134	-0.3	-19.433	-0.207
1034	1.034	-13.049	-33.73	-15.451	-10.101	26.482	-3.711	-25.407	-8.839
1035	1.035	-13.824	-30.627	-11.911	-14.778	86.368	3.698	-21.131	2.246
1036	1.036	-8.214	-27.922	-8.566	-18.874	119.306	14.604	-21.892	12.323
1037	1.037	-4.73	-25.415	-12.58	-11.95	30.995	7.476	-18.406	-2.003
1038	1.038	-8.016	-18.471	-9.044	-7.17	-4.064	11.178	-9.697	-19.433
1039	1.039	-12.074	-20.616	-14.415	-9.753	-14.316	19.507	-8.538	-17.109
1040	1.04	-16.915	-14.831	-10.878	-12.13	-4.011	35.568	-9.512	-10.722
1041	1.041	-13.637	-13.099	-18.201	-12.746	23.36	23.958	-6.612	-4.916
1042	1.042	-13.067	-5.162	-11.419	-10.822	-16.571	-7.985	-4.101	-6.675
1043	1.043	-11.719	-6.517	-10.629	-16.249	6.505	-30.844	-0.045	-14.632
1044	1.044	-12.094	-0.149	-12.921	-11.427	-53.01	-34.942	-0.635	-18.909
1045	1.045	-16.142	-6.198	-13.469	-16.104	-92.476	-38.648	-1.229	-20.09
1046	1.046	-16.533	-0.993	-12.86	-10.739	-54.316	-28.59	-1.82	-28.432
1047	1.047	-19.848	-3.884	-9.928	-12.697	7.389	-31.655	-3.193	-40.258
1048	1.048	-15.05	-6.402	-5.071	-8.048	-48.401	-6.064	-8.638	-44.902
1049	1.049	-10.439	-13.798	-1.79	-10.995	49.208	4.037	-13.493	-23.232
1050	1.05	-19.362	-14.807	-10.7	-16.849	11.01	-11.594	-10.227	11.189
1051	1.051	-23.06	-15.589	-30.235	-16.099	24.113	-19.863	-7.354	-2.379
1052	1.052	-17.067	-9.986	-21.903	-15.501	-72.404	-17.271	-7.013	1.679
1053	1.053	-13.97	-10.587	-14.354	-12.217	-31.917	-19.519	-13.43	-9.561
1054	1.054	-16.857	-9.992	-16.677	-6.786	148.06	-13.081	-21.397	-19.649
1055	1.055	-17.613	-9.405	-14.547	-4.853	225.832	-7.214	-16.199	-22.776
1056	1.056	-11.987	-6.901	-16.487	-2.923	250.087	-12.382	-19.123	-14.482
1057	1.057	-12.567	-9.256	-11.272	-2.358	145.31	-26.641	-14.887	-11.994
1058	1.058	-10.622	-6.38	-6.634	-2.775	127.068	-16.896	-12.575	-14.356
1059	1.059	-14.677	-9.102	6.332	0.486	145.426	-15.082	-14.518	-12.268
1060	1.06	-16.024	-14.93	-5.846	0.059	35.039	-3.98	-5.821	-6.491
1061	1.061	-19.316	-15.715	-13.761	-1.89	79.144	-13.987	-14.142	-15.232
1062	1.062	-16.418	-20.561	-3.683	-7.699	-64.678	-15.105	-6.785	-10.612
1063	1.063	-10.433	-17.286	-12.58	-19.889	-159.862	-23.416	-9.693	-0.579
1064	1.064	2.714	-10.691	-1.747	-25.111	-176.339	-39.486	-3.695	3.063
1065	1.065	-3.1	-16.69	8.28	-17.165	-254.784	-23.245	-11.042	-14.964
1066	1.066	-22.458	-12.627	-3.584	-7.109	-268.106	-8.375	-8.13	-38.221
1067	1.067	-19.943	-12.026	-21.053	-10.802	-122.267	8.983	-10.635	-22.588
1068	1.068	-12.975	-1.944	-56.125	-21.635	-140.214	-2.685	-1.722	-8.508
1069	1.069	-2.333	5.227	-30.998	-28.797	-86.624	-17.643	-0.551	9.26
1070	1.07	-12.014	-14.328	-17.5	-22.42	25.702	-11.899	-3.648	2.251
1071	1.071	-27.881	-39.904	-13.483	-14.097	69.924	-10.222	-6.542	-12.677
1072	1.072	-30.007	-29.859	-9.855	-13.147	84.218	0.755	-7.322	-10.761
1073	1.073	-20.317	-20.557	0.149	-16.052	97.223	-3.548	-9.65	-5.56
1074	1.074	-11.587	-17.796	-2.995	-10.018	0.786	-4.744	-6.173	-0.939
1075	1.075	-3.637	-15.251	-5.726	-5.919	41.723	-8.268	-5.599	0.392
1076	1.076	-4.985	-12.921	-8.269	-5.332	55.06	-11.392	-5.031	-6.007
1077	1.077	-13.893	-10.777	-15.265	-3.38	-19.307	-10.421	-12.977	-19.166
1078	1.078	-22.228	-12.67	-21.683	-5.104	-67.002	-6.14	-9.499	-35.033
1079	1.079	-21.288	-10.89	-19.793	-6.433	-38.673	6.087	-6.408	-7.367
1080	1.08	-6.591	-15.518	-7.655	-5.059	-143.074	-16.716	-11.247	-3.691
1081	1.081	-4.459	-14.135	-6.128	-11.627	-155.958	-32.332	-8.731	-0.417
1082	1.082	-14.124	-15.278	-4.772	-20.503	42.78	-34.958	-7.955	-16.12
1083	1.083	-12.361	-4.458	-11.161	-9.636	185.102	-1.392	-7.366	-35.888
1084	1.084	-16.997	-8.742	-17.168	-8.261	109.514	-5.766	-12.007	-12.685
1085	1.085	-21.28	-2.353	-28.988	-7.073	40.857	-18.1	-13.742	-9.611
1086	1.086	-20.124	-5.821	-24.377	-1.053	20.647	0.718	-11.222	-6.91
1087	1.087	-16.621	-0.575	-17.212	4.194	-74.503	-2.527	-10.831	-4.406
1088	1.088	-19.699	-9.457	-10.792	10.993	-91.14	0.61	-11.211	-6.77
1089	1.089	-20.654	-10.586	-11.951	-2.137	-10.896	-7.688	-10.812	-8.94
1090	1.09	-10.977	-22.36	1.939	-19.521	-111.431	-15.196	-15.059	-14.782
1091	1.091	-14.655	-26.974	11.583	-35.753	-97.853	-3.576	-11.565	-16.553
1092	1.092	-18.144	-25.587	2.875	-29.345	-109.343	11.241	-9.236	-11.934
1093	1.093	-19.117	-6.012	-8.136	-19.644	-163.255	16.916	-8.068	-10.612
1094	1.094	-14.277	8.147	-9.481	-3.745	-94.091	8.078	-7.673	-9.485
1095	1.095	-16.79	-20.074	-13.152	6.929	-102.962	3.288	-8.835	-6.038
1096	1.096	-12.719	-46.373	-14.309	-22.069	19.061	-12.73	-8.646	-5.104
1097	1.097	-10.776	-29.321	-19.541	-34.413	36.485	-32.07	-4.778	-8.039
1098	1.098	-4.767	5.142	-16.633	7.232	-43.04	-24.679	-8.266	-10.599
1099	1.099	-8.835	0.69	-10.628	1.852	-86.355	-22.441	-5.954	-9.853
1100	1.1	0.654	-28.339	-12.961	-13.198	-152.366	-20.333	-3.077	-13.346
1101	1.101	-8.247	-17.114	-12.376	-45.095	-69.269	-22.178	-2.712	-19.32
1102	1.102	-16.587	-7.072	-6.389	-16.029	93.047	-23.679	-8.539	-10.407
1103	1.103	-23.94	-35.34	-13.738	-27.224	69.127	-15.588	-9.337	-4.399
1104	1.104	-22.975	-24.119	-12.757	-10.163	89.36	-19.674	-12.856	-3.428
1105	1.105	-18.726	-14.078	-11.985	-13.24	-7.724	-7.715	-16.179	-12.326
1106	1.106	-14.671	1.587	-11.224	-10.512	8.596	-9.138	-14.463	-11.157
1107	1.107	-15.257	-6.743	-14.691	-2.932	54.927	-22.153	-22.425	-8.045
1108	1.108	-15.839	-14.304	-22.006	4.073	38.996	-20.623	-23.604	-7.068
1109	1.109	-15.261	-7.355	-34.744	6.235	103.105	-16.224	-16.27	-14.994
1110	1.11	-11.785	-9.508	-36.435	-11.154	65.598	-9.273	-27.127	-14.007
1111	1.111	-13.16	-11.474	-22.083	-13.453	31.05	-10.59	-25.783	-18.809
1112	1.112	-6.601	-9.767	-12.398	-11.311	38.849	2.364	-16.9	-18.012
1113	1.113	-11.458	-30.515	-7.187	-13.238	63.395	7.339	-15.751	-22.05
1114	1.114	-10.686	-10.821	16.589	-18.468	-61.043	15.024	-16.735	-22.602
1115	1.115	-9.91	-8.341	26.656	-4.162	-10.873	19.057	-13.835	-15.225
1116	1.116	-20.767	-24.636	10.974	5.505	-60.592	38.442	-11.336	-14.252
1117	1.117	-16.164	-14.032	-3.175	-10.367	-48.154	29.984	-10.57	-13.481
1118	1.118	-14.842	-12.131	-15.978	-3.977	42.288	12.067	-10.008	-11.136
1119	1.119	-13.702	-3.464	-4.398	-2.052	100.105	5.038	-2.664	-7.619
1120	1.12	-19.707	7.525	-2.263	-7.294	65.822	-1.306	-11.57	-7
1121	1.121	-20.696	3.205	-4.176	0.632	-24.48	-10.927	-3.254	-12.388
1122	1.122	-27.497	-16.43	-2.405	-15.237	-133.465	-16.163	-4.236	-7.536
1123	1.123	-30.038	-36.242	-13.416	-34.403	-235.939	-20.635	-3.283	-4.219
1124	1.124	-24.446	-18.495	-35.074	-31.899	-276.727	-21.703	-5.814	-8.254
1125	1.125	-13.616	-6.946	-25.784	-10.815	-313.829	-30.307	-5.06	-10.733
1126	1.126	-2.586	-13.391	-17.486	-19.15	-239.491	-48.142	-1.595	-13.031
1127	1.127	1.661	-26.995	-15.011	-16.665	-270.659	-60.916	-10.324	-14.182
1128	1.128	5.317	-28.799	-8.074	-14.383	-191.544	-63.287	-9.191	-9.734
1129	1.129	-12.709	-14.546	-1.715	-8.047	-51.957	-52.699	-12.308	-5.683
1130	1.13	-20.28	-16.56	-23.031	-2.308	-34.181	-62.395	-9.428	-2.189
1131	1.131	-27.254	-25.343	-37.194	-14.572	-18.132	-60.657	-10.221	-6.625
1132	1.132	-29.392	-11.091	-29.673	-19.294	-67.046	-46.337	-9.471	-9.513
1133	1.133	-11.997	-5.366	-22.744	-12.207	-24.757	-28.904	-6.004	-12.999
1134	1.134	13.72	-10.663	-12.147	-15.965	119.416	-7.747	-9.308	-17.458
1135	1.135	-10.104	-15.371	5.238	-12.549	176.273	0.673	-2.75	-20.341
1136	1.136	-25.812	-14.084	-25.168	-13.583	-17.272	3.409	-1.995	-12.383
1137	1.137	-23.128	-10.471	-45.922	-10.722	58.753	-3.262	-2.781	-1.527
1138	1.138	-20.634	-14.019	-11.887	-9.992	34.764	7.618	-2.214	-14.475
1139	1.139	-13.684	-15.059	20.03	-15.658	140.094	-5.732	-2.808	-12.725
1140	1.14	-15.834	-10.293	7.625	-9.148	120.409	20.701	-6.881	-11.174
1141	1.141	-10.031	-12.886	-26.449	-6.723	137.398	69.878	-4.373	-9.814
1142	1.142	-11.784	-7.353	-30.927	-9.152	57.548	63.229	-6.7	-6.134
1143	1.143	-16.44	-15.363	-18.607	-15.829	158.307	32.763	-8.836	-9.611
1144	1.144	-17.808	-16.388	-14.998	-11.661	66.017	38.078	-6.125	-8.634
1145	1.145	-22.653	-13.144	-11.763	-15.795	77.853	32.91	-8.06	-9.584
1146	1.146	-21.506	-14.179	-2.516	-17.794	-31.865	57.132	-12.893	-12.086
1147	1.147	-22.674	-15.042	-10.879	-14.594	-42.594	24.946	-14.82	-4.719
1148	1.148	-6.61	-7.748	-8.42	-12.948	6.889	-21.216	-14.228	-13.61
1149	1.149	-13.58	-16.676	3.499	-19.782	51.699	-64.043	-6.476	-7.603
1150	1.15	-15.72	-17.866	-17.692	-14.035	27.415	-147.389	-7.822	-13.011
1151	1.151	-2.175	-1.86	-15.108	-13.341	64.574	-230.702	-8.776	-13.968
1152	1.152	-14.371	-8.87	-17.759	-6.86	125.472	-111.107	-7.796	-11.058
1153	1.153	-9.738	-19.549	-15.575	-6.161	199.396	-95.054	-5.271	-15.301
1154	1.154	-8.395	-6.06	-5.054	2.661	229.618	-51.72	-12.613	-20.892
1155	1.155	-9.565	-18.299	4.563	-0.884	274.874	-12.047	-13.57	-20.292
1156	1.156	-10.733	-19.886	-21.814	-14.891	250.867	119.425	-12.784	-16.987
1157	1.157	-15.963	-18.559	-33.109	-20.769	273.358	207.181	-15.097	-8.071
1158	1.158	-14.995	-14.913	-23.151	-19.089	173.029	191.477	-11.606	-9.214
1159	1.159	-14.214	-13.787	-26.367	-14.505	216.632	119.367	-13.533	-15.193
1160	1.16	-6.854	-14.785	-18.172	-13.209	125.142	53.613	-14.09	-22.534
1161	1.161	-9.749	-11.91	-5.508	-9.599	90.155	65.43	-12.724	-15.75
1162	1.162	-10.512	-11.168	15.5	-13.147	-7.062	76.233	-14.064	-13.228
1163	1.163	-21.145	-5.576	12.718	-10.114	33.097	46.603	-12.881	-9.156
1164	1.164	-16.883	-12.172	-10.55	-5.325	-25.759	1.862	-18.85	-4.311
1165	1.165	-7.979	-14.679	-1.272	-4.584	-187.731	-38.851	-12.819	-6.24
1166	1.166	-6.811	-12.356	-3.999	-5.381	-303.149	-46.3	-16.847	-11.65
1167	1.167	-12.035	-17.209	-11.589	-16.221	-281.179	-52.952	-10.226	-16.473
1168	1.168	-16.857	-7.137	-27.884	-11.601	-145.486	-95.595	-10.959	-13.17
1169	1.169	-22.846	-8.473	-30.051	-10.267	-91.972	-167.783	-16.526	-6.568
1170	1.17	-17.226	-9.621	-28.143	-11.45	-234.104	-138.181	-17.057	-10.802
1171	1.171	-22.057	-6.106	-26.423	-12.659	-98.392	-57.566	-11.016	-8.458
1172	1.172	-20.118	-9.148	-15.436	-7.456	-184.971	-177.105	-11.739	-17.922
1173	1.173	-13.541	-13.966	-8.332	-8.472	-263.679	-224.85	-11.111	-14.22
1174	1.174	-17.793	-7.971	-2.016	-7.742	-132.746	-181.777	-5.061	-17.678
1175	1.175	-18.556	-12.023	8.731	-7.024	-44.351	-37.071	-7.338	-7.985
1176	1.176	-13.691	-12.589	12.924	2.424	4.266	97.528	-5.359	-4.29
1177	1.177	-13.074	-9.286	-6.638	3.545	-8.849	114.819	-5.895	-3.118
1178	1.178	-12.459	-8.696	-14.959	2.348	-73.307	98.823	-7.605	-4.072
1179	1.179	-14.943	-1.706	-12.438	7.553	-83.731	55.552	-5.052	-3.089
1180	1.18	-16.287	-12.508	-0.831	2.699	-93.151	15.969	-10.441	-7.334
1181	1.181	-15.114	-16.732	-11.514	-3.315	-62.152	4.063	-3.837	-8.093
1182	1.182	-12.394	-7.796	-5.733	-15.532	-195.057	-6.853	-9.812	-6.151
1183	1.183	-11.998	-11.238	-7.461	-3.35	-251.386	-16.793	-10.563	-13.499
1184	1.184	-16.812	-23.018	-24.86	-17.667	-57.441	-43.551	-5.705	-16.403
1185	1.185	-8.846	-15.072	-36.451	-19.599	72.205	-133.195	-8.973	-15.631
1186	1.186	-11.925	-22.204	-8.776	-35.448	-42.706	-145.04	-10.698	-10.022
1187	1.187	-12.889	-18.507	-20.009	-29.014	-62.786	-69.232	-7.193	-10.598
1188	1.188	-17.142	-19.651	-23.307	-19.29	-157.725	-19.947	-7.57	-5.947
1189	1.189	-13.069	-18.627	-20.171	-17.479	0.822	42.495	-8.722	-5.372
1190	1.19	-19.635	-19.484	-17.382	-12.728	-61.73	99.304	-11.431	-12.338
1191	1.191	-15.371	-16.877	-4.553	-8.359	-41.817	150.885	-9.493	-11.367
1192	1.192	-16.12	-14.507	11.713	-7.128	11.498	130.909	-4.654	-10.592
1193	1.193	-14.168	-12.502	-3.194	-5.939	-3.733	112.632	-11.23	-12.908
1194	1.194	-14.738	-14.367	-16.749	-11.13	-17.503	96.055	-8.729	-17.745
1195	1.195	-10.663	-17.213	-28.932	-12.028	74.948	80.828	-12.798	-13.105
1196	1.196	-13.166	-11.342	-27.349	-12.751	134.815	112.61	-13.383	-12.53
1197	1.197	-19.536	-15.354	-14.329	-11.955	145.792	100.078	-11.455	-13.883
1198	1.198	-11.583	-17.253	5.064	-11.371	136.095	43.197	-13.202	-13.494
1199	1.199	-10.583	-19.156	17.889	-18.719	145.123	-62.881	-8.381	-14.662
1200	1.2	-13.468	-13.724	29.573	-11.95	71.702	-222.008	-10.353	-15.834
1201	1.201	-19.444	-13.122	27.518	-14.462	81.394	-243.387	-9.804	-15.455
1202	1.202	-18.639	-11.144	21.799	-7.073	18.744	-186.012	-10.224	-13.341
1203	1.203	-19.201	-9.367	-4.447	-9.939	-5.761	-133.707	-12.581	-14.701
1204	1.204	-17.256	-6.815	-53.551	-10.674	75.513	-117.929	-11.449	-13.359
1205	1.205	-13.177	-4.458	-46.943	-3.27	151.228	-132.291	-11.861	-15.701
1206	1.206	-10.659	-4.81	-28.723	-4.196	121.44	-119.124	-6.081	-12.424
1207	1.207	-15.112	-10.774	-1.016	-8.42	94.435	-11.618	-8.425	-14.565
1208	1.208	-19.187	-11.514	4.058	-7.605	118.545	60.693	-6.513	-14.183
1209	1.209	-16.677	-10.695	-0.332	-11.041	6.984	73.903	-11.177	-13.799
1210	1.21	-14.365	-14.135	-12.672	-16.992	-9.404	85.657	-5.779	-8.971
1211	1.211	-17.264	-10.806	-16.285	-17.706	62.087	96.375	-5.219	-8.413
1212	1.212	-12.046	-17.347	-19.489	-12.807	-57.228	66.653	-3.306	-7.846
1213	1.213	-11.478	-30.473	-35.046	-22.82	-74.109	57.642	-9.907	-8.456
1214	1.214	-9.562	-28.497	-43.232	-32.832	-147.081	65.634	-10.696	-7.121
1215	1.215	-14.995	-16.268	-30.327	-23.857	-134.762	58.104	-11.496	-3.849
1216	1.216	-15.588	-11.589	-23.223	-29.778	-99.996	24.44	-13.452	-9.682
1217	1.217	-22.951	-18.713	-33.755	-17.899	-133.415	-6.108	-12.894	-7.383
1218	1.218	-14.066	-22.359	-35.641	-13.187	-84.818	-78.445	-15.819	-13.985
1219	1.219	-10.6	-9.156	-26.93	-8.846	-40.763	-68.719	-15.454	-13.235
1220	1.22	-13.712	-17.834	-25.386	8.292	-16.888	-6.367	-15.087	-12.482
1221	1.221	-10.823	-38.518	-3.664	-7.851	19.415	17.938	-16.272	-14.448
1222	1.222	-8.318	-18.762	5.684	2.905	12.254	10.61	-15.902	-16.421
1223	1.223	-13.941	-5.982	8.456	-10.539	-55.531	-36.265	-17.852	-14.721
1224	1.224	-12.008	-3.647	11.017	8.897	-47.121	-54.481	-15.732	-11.282
1225	1.225	-16.661	2.753	-0.536	6.428	-71.698	-15.697	-14.966	-14.616
1226	1.226	-17.249	-3.036	-28.156	4.118	-108.736	-0.366	-13.04	-10.597
1227	1.227	-15.895	-8.233	-31.781	2.003	-169.476	-4.468	-10.341	-13.146
1228	1.228	-15.503	-16.144	-21.687	-7.62	-79.987	-8.207	-13.83	-11.82
1229	1.229	-12.594	-11.87	-5.986	-5.79	3.424	-4.251	-9.777	-7.792
1230	1.23	-18.598	-10.703	8.178	-4.167	14.263	-7.312	-3.988	-10.343
1231	1.231	-19.385	-14.179	-9.583	-5.459	-15.348	-16.41	-6.323	-9.029
1232	1.232	-15.326	-8.938	-25.822	-17.201	-24.261	-7.903	-6.916	-11.965
1233	1.233	-13.4	5.817	-15.157	-18.687	-48.748	-10.243	-3.639	-9.285
1234	1.234	-6.046	7.977	-5.473	-17.279	-100.71	-7.755	-10.238	-11.255
1235	1.235	-16.908	-13.32	20.848	-23.657	-13.278	-9.746	-4.248	-11.109
1236	1.236	-15.572	-5.006	2.098	-39.327	94.29	-3.852	-9.877	-10.963
1237	1.237	-11.908	-2.505	-7.923	-28.698	-93.509	-8.962	-5.055	-7.327
1238	1.238	-13.081	-37.536	-17.179	-38.355	34.709	-7.201	-7.007	-8.718
1239	1.239	-12.126	-72.752	-25.451	-61.149	104.416	-8.301	-4.12	-13.584
1240	1.24	-9.234	-40.783	-17.851	-45.446	125.62	3.8	-11.102	-14.185
1241	1.241	-20.669	-3.191	-1.558	-2.816	-47.564	-19.685	-10.15	-11.316
1242	1.242	-16.031	-18.278	9.135	27.622	22.208	-9.289	-14.417	-14.839
1243	1.243	-14.676	-22.716	18.872	11.208	86.026	-12.126	-2.235	-13.516
1244	1.244	-15.84	-10.311	3.048	-13.912	105.406	-14.636	-10.961	-8.702
1245	1.245	-19.33	-13.954	-16.081	-0.326	88.127	-11.969	-12.524	-10.649
1246	1.246	-18.37	-3.86	-23.603	20.425	40.835	-9.53	-13.893	-18.398
1247	1.247	-19.355	5.471	-16.61	31.699	-31.104	-15.805	-15.072	-13.189
1248	1.248	-18.602	8.198	-22.972	21.676	8.681	-13.794	-4.248	-12.236
1249	1.249	-13.006	10.733	-28.751	18.619	140.08	-12.042	14.509	-6.239
1250	1.25	-19.594	-0.851	-40.915	10.321	122.864	-7.47	1.727	-13.6
1251	1.251	-17.081	-11.478	-39.326	-17.903	43.341	-11.886	-0.606	-8.768
1252	1.252	-16.315	-13.389	-23.416	-14.191	0.271	-10.834	-2.745	-14.769
1253	1.253	-8.392	-22.082	0.022	-17.432	39.747	-16.83	-8.558	-10.701
1254	1.254	-13.631	-11.041	21.89	-20.497	-67.65	-11.52	-17.274	-8.765
1255	1.255	-6.875	-21.09	19.137	-17.756	-82.031	-16.236	-15.736	-12.048
1256	1.256	-7.652	-19.919	-9.136	-20.246	-68.896	-10.098	-17.103	-9.138
1257	1.257	-6.874	-16.426	-20.363	-27.193	-128.705	-10.708	-15.949	-10.486
1258	1.258	-11.711	-21.651	-23.642	-25.048	-74.58	-6.958	-14.801	-13.76
1259	1.259	-9.781	-18.75	-7.954	-19.224	-45.057	-11.281	-13.84	-12.591
1260	1.26	-17.531	-16.236	-16.267	-24.434	-0.798	-16.404	-12.879	-6.587
1261	1.261	-12.316	-13.926	-23.819	-19.786	88.262	-19.625	-10.363	-9.096
1262	1.262	-11.36	-10.449	-35.419	-12.615	99.548	-19.964	-11.138	3.099
1263	1.263	-13.885	-15.108	-50.305	-11.437	-63.918	-21.509	-14.622	-5.613
1264	1.264	-14.657	-18.036	-56.097	-24.592	-41.335	-13.418	-8.633	-7.157
1265	1.265	-11.172	-17.674	-43.891	-26.339	-105.547	-19.287	-7.865	-5.79
1266	1.266	-15.817	-17.295	-20.056	-21.692	-48.585	-16.096	-9.799	-14.659
1267	1.267	-14.074	-15.178	24.684	-20.333	-66.713	-7.161	-5.16	-18.116
1268	1.268	-17.564	-18.868	42.884	-26.704	12.155	-15.484	-6.895	-12.874
1269	1.269	-20.849	-11.522	37.482	-39.849	-31.621	-12.425	-12.699	-11.893
1270	1.27	-16.776	-8.426	-7.969	-38.091	33.595	-9.529	-8.63	-9.359
1271	1.271	-20.254	-3.602	-13.921	-30.127	92.627	-8.728	-10.557	-3.715
1272	1.272	-16.948	-2.849	-8.432	-14.251	81.371	-6.365	-12.486	-8.534
1273	1.273	-17.326	-13.493	6.728	0.661	-47.255	-4.426	-15.378	-5.235
1274	1.274	-15.383	-12.142	-6.765	25.819	-135.16	-9.108	-12.854	-8.122
1275	1.275	-15.766	-18.539	-2.653	42.861	-119.561	-9.737	-13.232	-3.254
1276	1.276	-17.32	-26.864	-6.303	33.569	10.181	-14.603	-11.089	-13.287
1277	1.277	-21.209	-19.529	-9.587	-9.019	-42.653	-9.982	-16.299	-17.521
1278	1.278	-19.855	-12.785	-12.662	-39.423	-154.314	-10.594	-12.795	-13.832
1279	1.279	-12.497	-3.14	-20.941	-23.003	-111.428	-18.57	-6.777	-14.978
1280	1.28	-7.268	-14.967	-18.371	-17.995	-72.075	-22.098	-14.112	-13.985
1281	1.281	-14.039	-22.922	-6.69	-22.465	-12.637	-23.114	-9.248	-20.737
1282	1.282	-9.78	-38.822	-8.772	-26.554	-2.124	-20.253	-13.483	-19.945
1283	1.283	-17.118	-23.948	-2.915	-7.822	145.63	-12.349	-7.849	-19.149
1284	1.284	-2.391	1.192	-11.554	15.931	81.885	-2.703	-12.668	-8.288
1285	1.285	-4.502	4.46	-32.182	12.794	-14.477	-6.417	-8.007	-6.723
1286	1.286	-14.166	1.331	-23.782	15.464	-67.141	-7.627	-9.725	-8.062
1287	1.287	-15.906	-7.025	-21.264	-7.813	-51.265	-10.772	-7.193	-11.726
1288	1.288	-17.446	-14.61	-32.904	-17.145	-37.016	-4.058	-7.568	-15.195
1289	1.289	-16.084	-35.762	-26.521	-3.063	28.825	-3.351	-9.687	-20.407
1290	1.29	-14.91	-38.542	-9.098	-20.911	40.668	-5.738	-10.833	-11.5
1291	1.291	-18.386	-0.072	-11.41	-18.586	-13.521	-13.721	-11.987	-5.498
1292	1.292	-23.606	-5.508	-13.521	-3.66	-161.79	-6.446	-8.494	-10.714
1293	1.293	-16.823	-10.577	-15.441	-9.406	-56.047	-1.674	-7.138	-17.472
1294	1.294	-14.297	-24.173	-13.674	-14.578	1.687	-2.518	-6.74	-25.396
1295	1.295	-10.228	-20.139	-15.217	-19.197	-85.746	-6.652	-9.447	-20.157
1296	1.296	-6.738	-23.83	-10.976	-23.378	-6.224	-3.233	-6.74	-9.31
1297	1.297	-8.679	-6.82	0.818	-14.386	-78.392	-6.587	-7.513	-10.666
1298	1.298	-8.097	-9.924	5.471	-13.121	-12.688	-8.411	-6.742	-17.044
1299	1.299	-16.042	-18.23	4.128	-5.679	-48.225	-9.841	-8.098	-11.042
1300	1.3	-22.039	-5.483	-10.159	-8.545	27.781	-17.281	-8.275	-10.074
1301	1.301	-18.946	-12.499	-19.809	-14.634	-41.198	-14.262	-8.081	-11.047
1302	1.302	-14.093	-6.137	-14.56	-20.341	-14.5	-13.37	-10.809	-11.833
1303	1.303	-11.57	-4.197	-19.162	-9.566	-38.842	-9.181	-11.213	-7.792
1304	1.304	-7.494	-9.443	-11.945	-11.171	72.424	-5.187	-6.401	-11.294
1305	1.305	-16.971	-7.938	-18.273	-4.107	56.836	-8.743	-5.863	-10.737
1306	1.306	-20.649	-12.276	-9.879	-5.383	129.46	-1.469	-6.486	-6.7
1307	1.307	-19.493	-11.188	-0.161	-8.969	-41.308	-6.376	-4.787	-14.665
1308	1.308	-16.401	-12.405	-3.843	-12.152	-17.869	-17.861	-9.668	-6.389
1309	1.309	-9.647	-13.399	-7.378	-13.18	172.889	-13.284	-13.001	-3.339
1310	1.31	-8.886	-8.573	-8.393	-8.951	198.484	-9.096	-13.619	-2.411
1311	1.311	-9.683	-12.871	-21.206	-14.579	175.551	-15.552	-12.301	-1.668
1312	1.312	-10.279	-12.173	-22.954	-16.607	196.894	-26.469	-11.944	0.612
1313	1.313	-19.01	-11.708	-24.507	-12.099	101.068	-19.388	-9.075	-8.91
1314	1.314	-17.87	-8.519	-20.249	-9.319	118.671	-13.08	-11.818	-15.346
1315	1.315	-18.86	-13.986	-16.576	-6.92	102.995	-9.673	-16.876	-28.571
1316	1.316	-19.839	-9.144	-10.592	-12.37	117.485	-0.067	-10.899	-23.414
1317	1.317	-15.593	-15.147	5.462	-11.765	51.939	-3.805	-18.283	-12.461
1318	1.318	-17.933	-20.668	-1.456	-8.414	40.361	-21.87	-13.473	-13.91
1319	1.319	-17.364	-17.141	-3.578	-10.1	29.796	-24.463	-12.726	-15.15
1320	1.32	-16.804	-12.521	-17.157	-12.608	20.094	-3.436	-13.541	-23.553
1321	1.321	-22.241	-20.281	-18.978	-10.32	-96.177	-6.213	-10.087	-11.832
1322	1.322	-14.329	-19.324	-11.124	-9.97	-175.437	6.498	-12.049	-3.987
1323	1.323	-17.434	-8.433	-6.946	-14.433	-103.084	-0.529	-9.176	-8.338
1324	1.324	-12.604	-7.012	-8.125	-13.84	-195.154	-2.717	-7.854	-17.337
1325	1.325	-8.358	-13.355	-4.626	-10.327	-135.428	6.898	-10.199	-18.598
1326	1.326	0.534	-9.863	-9.824	-8.976	-59.539	5.093	-9.062	-9.018
1327	1.327	-15.153	-8.899	-20.655	-9.404	-69.228	-2.909	-11.798	-2.748
1328	1.328	-17.295	-15.676	-24.991	-10.646	-60.262	-4.318	-12.221	-6.347
1329	1.329	-15.37	-19.919	-21.5	-15.77	-100.768	-5.533	-9.36	-13.825
1330	1.33	-17.117	-20.668	-25.172	-19.137	-48.859	-11.588	-12.106	-12.975
1331	1.331	-15.571	-14.071	-20.103	-15.136	52.424	-25.578	-12.53	-10.581
1332	1.332	-22.746	-13.288	-31.071	-10.362	9.886	-27.565	-13.33	-16.32
1333	1.333	-21.588	-14.052	-32.54	-1.709	-29.028	-29.347	-9.489	-15.859
1334	1.334	-15.59	-14.607	-28.951	-10.05	-111.813	-21.446	-12.989	-12.671
1335	1.335	-18.688	-23.258	-11.036	-13.155	7.986	-14.313	-14.364	-12.185
1336	1.336	-7.871	-14.881	27.364	-8.33	-102.996	-13.178	-13.225	-10.924
1337	1.337	-12.161	-11.732	32.668	-5.839	-145.926	-9.723	-7.25	-11.405
1338	1.338	-13.352	-18.467	-2.648	-6.663	-106.299	-6.656	-8.041	-13.632
1339	1.339	-16.845	-20.948	-16.308	-17.551	-46.549	-11.516	-12.114	-11.024
1340	1.34	-12.014	-10.092	-12.35	-31.898	-13.892	-19.473	-11.546	-10.743
1341	1.341	-17.262	-2.708	-8.751	-14.512	37.494	-11.178	-12.137	-15.67
1342	1.342	-16.33	-1.675	-5.537	-26.149	8.21	-14.305	-8.084	-22.333
1343	1.343	-15.58	2.646	-14.897	-36.798	-90.185	-13.358	-8.475	-16.419
1344	1.344	-11.527	-6.206	-14.974	-29.649	-50.502	-14.151	-8.87	-15.739
1345	1.345	-15.015	-24.163	-12.335	-54.83	-14.628	-14.943	-7.141	-14.282
1346	1.346	-4.956	-11.346	-19.953	-44.786	-68.57	-13.029	-11.212	-12.429
1347	1.347	-12.123	-18.27	-26.986	-47.902	0.903	-2.983	-7.73	-15.786
1348	1.348	-3.233	-37.37	-29.172	-39.586	-79.403	-7.259	-3.278	-11.785
1349	1.349	-11.566	-3.841	-42.779	-1.076	-24.735	1.629	-9.858	-8.371
1350	1.35	-12.548	0.652	-34.134	82.15	-14.394	-4.373	-10.627	-11.721
1351	1.351	-25.339	-28.322	-19.891	46.546	30.743	-9.607	0.025	-5.197
1352	1.352	-16.641	-47.042	-18.037	14.032	-25.733	-14.451	-7.135	-4.285
1353	1.353	-15.1	-23.193	-12.882	4.15	-76.992	-15.229	-5.975	-8.593
1354	1.354	-16.45	5.11	-5.019	30.847	-177.409	-7.866	0.022	-6.314
1355	1.355	-7.546	23.923	-26.755	38.964	-220.205	-4.944	-0.935	-9.846
1356	1.356	-8.717	13.884	-23.716	16.897	-22.452	-9.188	-1.89	-7.953
1357	1.357	-11.824	-1.77	7.386	-3.048	62.317	-11.504	-2.653	-0.246
1358	1.358	-6.997	-27.278	36.381	-21.245	190.534	-8.014	-3.421	-7.633
1359	1.359	-12.994	-30.543	32.671	-37.674	260.25	-9.949	-8.251	-14.434
1360	1.36	-12.216	-2.283	8.83	-42.706	69.963	-11.682	-8.825	-18.709
1361	1.361	-15.698	24.055	-25.663	25.989	147.125	-3.741	-12.889	-13.117
1362	1.362	-11.038	47.894	-30.153	55.588	31.051	-2.565	-10.361	-11.193
1363	1.363	-15.096	19.675	-34.251	28.884	52.282	-3.525	-13.642	-13.134
1364	1.364	-14.707	-29.434	-23.057	4.534	71.292	1.335	-14.777	-5.405
1365	1.365	-22.056	-62.879	0.724	-62.192	53.763	-8.311	-17.465	-6.384
1366	1.366	-23.022	-44.67	10.002	-88.882	37.7	-11.955	-11.644	-7.366
1367	1.367	-16.239	-105.624	-15.545	-97.012	51.866	-1.079	-10.85	0.57
1368	1.368	-22.231	-48.719	15.433	-74.959	64.918	0.311	-14.317	-11.217
1369	1.369	-14.872	18.048	19.511	-28.133	100.409	-6.053	-6.938	-9.651
1370	1.37	-13.894	9.147	8.296	14.439	67.643	-4.854	-13.69	-8.268
1371	1.371	-11.365	1.02	-1.772	19.857	37.585	-10.038	-16.178	-4.561
1372	1.372	-20.254	-50.659	-4.859	4.761	81.588	-10.973	-13.814	-8.001
1373	1.373	-19.075	-57.245	-47.411	-8.792	56.37	-10.168	-11.84	-6.978
1374	1.374	-13.837	-26.861	-77.772	-12.86	-55.436	-12.476	-16.441	-9.823
1375	1.375	-14.784	0.814	-72.337	13.45	55.171	-10.528	-13.49	-12.288
1376	1.376	-15.533	5.843	-47.177	16.721	11.299	-9.916	-8.618	-4.879
1377	1.377	-14.727	10.285	21.52	7.418	50.149	-15.297	-3.939	-9.647
1378	1.378	-15.288	-2.106	90.618	-6.746	-81.651	-14.67	1.506	-1.641
1379	1.379	-13.339	-5.79	63.925	-4.243	-99.652	-15.198	-0.4	-8.913
1380	1.38	-13.905	-9.102	23.298	-11.249	-211.458	-13.423	-7.736	-5.936
1381	1.381	-10.406	-6.02	1.258	-13.412	-255.047	-13.033	-12.569	-6.635
1382	1.382	-17.744	-14.36	-18.655	-19.246	-163.259	-16.33	-11.794	-12.159
1383	1.383	-22.953	-11.863	-36.832	-31.473	-104.192	-12.246	-17.394	-22.916
1384	1.384	-12.103	-18.847	-42.217	-23.574	14.679	-9.692	-15.422	-18.183
1385	1.385	-2.017	-16.72	-27.08	-24.976	-1.734	-14.098	-9.377	-16.734
1386	1.386	-3.155	-18.671	-13.452	-16.107	12.297	-12.304	-8.554	-17.79
1387	1.387	-9.122	-13.468	-25.726	-14.995	77.769	-11.817	-13.333	-14.202
1388	1.388	-25.161	-15.037	-14.418	-18.114	65.495	-13.075	-17.915	-13.131
1389	1.389	-22.827	-13.717	-11.087	-24.929	75.86	-10.833	-14.956	-10.118
1390	1.39	-7.92	-17.444	-20.345	-27.507	-72.76	-9.539	-14.517	-15.998
1391	1.391	-2.1	-16.308	-23.006	-23.521	-136.654	-9.836	-12.148	-13.547
1392	1.392	-14.275	-19.405	-25.471	-24.129	-40.981	-11.897	-14.243	-15.358
1393	1.393	-18.886	-12.639	-18.446	-19.509	-24.172	-9.16	-8.204	-9.233
1394	1.394	-20.22	-13.448	-20.517	-10.645	-40.717	-11.119	-3.898	-13.17
1395	1.395	-16.516	-11.172	-18.525	-11.849	-84.443	-10.908	-11.212	-12.464
1396	1.396	-13.007	-11.794	-16.726	-10.714	-124.451	-10.063	-12.139	-12.915
1397	1.397	-11.999	-12.373	-15.129	-11.65	-160.475	-10.734	-12.882	-15.688
1398	1.398	-12.937	-8.33	-10.838	-10.644	-150.059	-14.208	-10.532	-10.72
1399	1.399	-17.159	-9.738	-11.963	-13.153	-140.721	-19.84	-13.987	-11.165
1400	1.4	-14.813	-13.056	-10.748	-10.782	-42.673	-15.706	-13.385	-11.612
1401	1.401	-16.729	-17.934	-11.627	-8.721	-82.42	-10.835	-6.79	-10.137
1402	1.402	-14.794	-7.932	-14.441	-1.311	-46.928	-8.936	-6.009	-12.341
1403	1.403	-21.372	-12.263	-11.84	3.538	-58.018	-13.142	-3.693	-11.842
1404	1.404	-15.358	-13.453	-12.527	1.056	50.243	-16.854	-11.615	-8.063
1405	1.405	-13.017	-2.607	-15.917	-1.222	6.799	-11.681	-10.63	-10.28
1406	1.406	-12.408	-6.837	-7.133	0.809	-6.579	-1.043	-9.644	-11.337
1407	1.407	-10.451	-21.152	-17.891	-9.203	76.817	-5.724	-3.637	-13.936
1408	1.408	-18.176	-11.5	-19.144	-30.842	109.317	-6.788	-9.247	-9.556
1409	1.409	-12.933	0.648	-15.366	-9.025	-38.599	-7.438	-8.675	-12.925
1410	1.41	-11.95	-10.412	-6.961	-0.758	-59.419	-0.991	-2.686	-8.356
1411	1.411	-23.356	-29.201	-16.589	-3.364	-40.123	-10.373	-10.058	-13.64
1412	1.412	-15.407	-26.682	-15.413	-15.009	12.493	-8.972	-5.235	-14.091
1413	1.413	-16.744	-33.644	-11.913	-34.122	123.726	-9.967	-16.666	-12.035
1414	1.414	-15.57	-18.804	-8.799	-31.602	51.506	-8.974	-12.043	-12.509
1415	1.415	-12.067	-9.22	-11.684	-5.952	64.742	-7.997	-7.811	-12.026
1416	1.416	-17.277	-0.575	-12.418	4.003	5.27	-5.54	-6.668	-13.308
1417	1.417	-10.494	-8.528	-11.604	7.026	-92.397	-7.873	-7.84	-12.865
1418	1.418	-9.714	-7.222	-16.413	4.231	-78.964	-8.39	-8.824	-8.348
1419	1.419	-13.785	-8.381	-11.712	-3.371	28.815	-18.41	-5.942	-13.715
1420	1.42	-14.355	-7.171	-7.598	-10.375	159.224	-2.498	-10.21	-14.246
1421	1.421	-16.278	-8.148	-15.504	-8.266	246.893	-0.317	-17.574	-10.899
1422	1.422	-13.361	-9.143	-16.647	-6.394	263.195	5.524	-14.677	-12.587
1423	1.423	-10.834	-9.961	-9.281	-11.683	191.583	7.307	-15.46	-13.89
1424	1.424	-14.112	-12.311	-2.528	-7.068	73.615	2.713	-16.237	-10.548
1425	1.425	-16.224	-17.136	10.592	0.119	153.502	-10.212	-5.408	-10.119
1426	1.426	-15.831	-11.073	8.643	-6.226	111.01	-18.886	-6.954	-11.241
1427	1.427	-18.526	-16.624	-10.693	7.029	45.884	-29.892	-2.699	-6.165
1428	1.428	-13.674	-20.033	-13.129	-15.745	34.832	-31.224	-6.371	-16.196
1429	1.429	-13.085	-11.284	-6.05	-0.035	-40.299	-11.65	1.948	-11.905
1430	1.43	-13.652	-17.229	-12.376	-8.358	-69.251	8.122	7.161	-8.209
1431	1.431	-13.057	-9.828	-2.691	-10.865	-77.664	5.625	6.172	-14.188
1432	1.432	-16.527	-10.756	-4.453	-3.848	45.059	-15.468	-7.009	-8.942
1433	1.433	-11.102	-14.984	-15.518	-1.696	-6.65	-23.777	-24.453	-11.835
1434	1.434	-14.584	-27.136	-14.211	-3.643	-53.514	-16.204	-31.441	-11.056
1435	1.435	-16.517	-18.384	-28.568	-19.478	-153.69	-13.865	-29.326	-16.664
1436	1.436	-15.931	-7.284	-26.653	-4.508	-166.063	-45.796	-31.271	-11.817
1437	1.437	-13.403	-8.565	-7.298	-25.712	-34.105	-32.249	-26.06	-9.882
1438	1.438	-6.046	-4.829	-4.786	-11.526	19.117	-36.304	-18.135	-15.297
1439	1.439	-5.091	3.54	-7.085	-3.904	131.165	-47.533	-16.786	-17.227
1440	1.44	-11.868	-12.465	-17.698	-1.503	1.706	-9.804	-10.414	-21.866
1441	1.441	-17.864	-28.681	-15.733	-29.086	89.554	15.343	-2.109	-17.815
1442	1.442	-28.508	-22.271	-17.451	-32.648	105.783	38.16	-5.218	-19.179
1443	1.443	-15.544	-0.985	-22.088	-22.488	63.048	67.17	-14.13	-11.832
1444	1.444	-17.29	-3.677	-17.838	-6.729	-2.298	17.998	-8.144	-8.74
1445	1.445	-18.847	-21.42	-14.163	-32.145	-13.506	-28.863	-9.112	-9.715
1446	1.446	-23.11	-42.468	-10.664	-55.799	-132.427	-47.08	-6.227	-8.947
1447	1.447	-19.431	-22.689	-0.943	-46.425	-52.409	-108.075	-1.985	-11.283
1448	1.448	-18.275	-4.829	-4.572	-3.784	-8.908	-67.475	-4.307	-11.87
1449	1.449	-15.174	-2.451	-22.542	-9.721	-21.706	28.86	-6.227	-9.943
1450	1.45	-12.277	3.985	-35.309	-26.113	-152.582	41.971	-2.927	-3.373
1451	1.451	-6.273	-1.797	-19.063	-10.942	-204.556	77.536	5.985	-0.871
1452	1.452	-2.202	-3.537	-12.682	-6.425	-92.917	131.681	4.844	-0.111
1453	1.453	-13.038	-17.836	-10.734	-35.369	-49.426	161.245	-13.14	-0.712
1454	1.454	-17.687	-27.497	-12.465	-24.004	-88.592	134.476	-15.648	-6.733
1455	1.455	-19.05	-32.683	-14.001	-61.617	-100.058	61.056	-17.969	-12.365
1456	1.456	-15.378	-24.731	-12.645	-36.31	-67.151	-87.071	-11.585	-17.231
1457	1.457	-14.21	-11.773	-11.485	-31.754	2.369	-320.149	-9.653	-23.261
1458	1.458	-13.238	-13.522	-0.655	30.843	-41.995	-413.111	-4.426	-22.524
1459	1.459	-16.148	-21.455	-4.891	22.017	-131.35	-272.285	-9.069	-29.143
1460	1.46	-13.644	-8.491	-3.694	46.505	-143.077	-92.947	-4.815	-40.601
1461	1.461	-17.726	-10.218	-4.835	39.277	-88.842	-23.341	-11.193	-26.324
1462	1.462	-17.165	-5.547	-7.932	-21.155	19.754	40.07	-10.029	-16.69
1463	1.463	-15.243	16.123	-8.904	-12.928	34.124	136.198	-6.921	-8.031
1464	1.464	-19.314	0.408	-0.959	38.778	-31.62	118.713	-4.01	2.954
1465	1.465	-19.709	-36.56	-6.136	5.388	-67.162	134.506	-11.933	12.966
1466	1.466	-12.359	-41.606	-7.064	-24.839	8.583	62.23	-12.888	16.594
1467	1.467	-5.011	-37.148	-20.193	2.927	-120.019	-3.658	-8.038	3.378
1468	1.468	-0.175	-16.458	-22.107	8.093	-137.88	8.06	-7.247	-1.907
1469	1.469	-11.593	-5.266	-20.359	30.97	-58.829	-2.863	-11.295	-3.511
1470	1.47	-13.144	25.659	-15.71	35.059	70.82	-12.835	-16.113	-13.637
1471	1.471	-14.502	21.557	-17.059	53.823	-122.157	-4.014	-18.035	-12.548
1472	1.472	-18.189	-4.788	-15.9	22.881	-148.06	-12.229	-12.605	-16.099
1473	1.473	-17.034	-14.859	-14.73	-22.978	-32.161	-19.659	-14.525	-19.255
1474	1.474	-16.067	-17.949	-9.478	-65.554	30.819	-13.166	-11.219	-14.474
1475	1.475	-9.302	-37.708	-12.319	-49.115	-104.677	-7.249	-16.627	-15.309
1476	1.476	-17.241	-30.195	-9.698	-84.402	-88.077	-1.92	-8.671	-17.695
1477	1.477	-16.28	-37.154	-13.665	-52.508	-73.197	-7.046	-11.749	-12.923
1478	1.478	-13.382	-17.999	-8.783	-31.817	-88.652	-11.59	-4.958	-12.405
1479	1.479	-15.906	-30.778	-8.191	2.114	28.639	-15.733	-2.422	-9.574
1480	1.48	-18.23	-23.817	-8.852	-11.563	138.686	-4.57	-3.169	-12.16
1481	1.481	-14.738	-13.217	-7.626	-40.765	65.39	5.446	-7.985	-15.512
1482	1.482	-15.313	-11.341	-11.008	-14.577	77.486	-10.277	-3.325	-13.452
1483	1.483	-13.581	-16.616	-8.962	9.046	136.219	-18.67	-12.225	-16.221
1484	1.484	-7.772	-21.324	-15.037	-19.371	124.403	-11.193	-13.405	-12.027
1485	1.485	-7.003	-34.379	-10.848	-38.387	133.424	-4.278	-12.256	-14.611
1486	1.486	-17.851	-32.703	-16.534	-35.3	141.456	-6.457	-7.038	-9.264
1487	1.487	-16.304	-12.009	-17.191	-7.079	116.331	-16.198	-13.814	-11.263
1488	1.488	-14.952	-3.717	-27.307	-18.251	63.97	-7.521	-18.063	-13.27
1489	1.489	-18.627	-11.297	-26.013	-21.36	164.039	-5.992	-5.854	-12.745
1490	1.49	-12.62	0.26	-27.222	-24.299	177.771	-7.366	-4.088	-4.86
1491	1.491	-9.526	10.781	-18.939	-32.705	111.359	-6.178	-5.606	-8.399
1492	1.492	-18.444	24.22	-2.921	-9.567	98.907	-12.127	-9.832	-13.673
1493	1.493	-19.63	4.823	13.308	6.206	44.092	-15.163	-3.416	-12.755
1494	1.494	-14.403	-33.666	2.653	-24.841	-104.605	-10.252	-11.727	-15.309
1495	1.495	-13.444	-17.188	-10.9	-37.103	-41.67	-14.493	-4.354	-16.118
1496	1.496	-17.71	-12.159	-30.271	19.641	-61.333	-8.905	-7.224	-11.31
1497	1.497	-12.113	-25.742	-27.752	27.722	25.706	-7.005	-20.381	-20.05
1498	1.498	-20.058	-21.715	-6.684	20.206	9.568	-11.735	-26.173	-14.094
1499	1.499	-14.842	-18.007	7.365	13.479	23.734	-11.197	-20.937	-15.104
1500	1.5	-19.686	-0.929	14.809	-4.853	-42.133	-13.679	-16.297	-12.236
1501	1.501	-22.206	8.416	3.1	0.54	-6.775	-13.254	-17.668	-13.055
1502	1.502	-14.843	-5.673	-16.115	-14.583	3.833	-12.031	-11.317	-10.787
1503	1.503	-13.867	-8.175	-13.627	-55.81	-25.667	-5.949	-5.376	-11.41
1504	1.504	-5.932	-29.263	-15.968	-39.4	-16.633	-3.364	-6.409	-10.863
1505	1.505	-9.024	-3.736	-9.619	-54.472	-138.646	0.699	-3.583	-9.166
1506	1.506	-19.86	6.309	-3.862	-13.282	-191.031	-4.217	-2.874	-8.832
1507	1.507	-15.599	-9.358	-9.138	-7.74	-79.585	-11.75	-5.261	-7.542
1508	1.508	-11.924	-12.035	-32.966	-12.56	-36.279	-18.816	-10.154	-4.7
1509	1.509	-5.926	-4.469	-36.248	-16.748	-49.14	-18.281	-5.548	-9.186
1510	1.51	-2.834	-30.204	-14.407	-28.92	-60.699	-14.233	-12.178	-5.144
1511	1.511	-11.733	-47.245	-6.108	-39.985	-49.693	-20.65	-13.018	-12.137
1512	1.512	-10.583	-12.803	-3.628	-8.957	-59.212	-26.429	-15.435	-7.319
1513	1.513	-17.945	10.067	-15.278	28.467	-32.017	-15.535	-19.004	-9.854
1514	1.514	-15.044	-10.582	-42.995	-17.152	-137.391	-8.067	-14.457	-7.551
1515	1.515	-15.821	0.703	-31.776	-47.587	-6.853	1.084	-11.656	-11.041
1516	1.516	-18.149	-16.332	-21.723	13.228	45.999	-2.204	-9.248	-7.751
1517	1.517	-16.21	-7.063	-12.443	-27.671	62.447	-7.346	-14.771	-6.025
1518	1.518	-18.14	1.295	-4.179	38.788	77.201	-10.202	-14.314	-8.561
1519	1.519	-18.708	-1.203	-1.756	29.514	38.017	-2.195	-13.874	-8.943
1520	1.52	-17.359	-8.131	-4.174	37.281	74.084	-9.522	-11.083	-2.357
1521	1.521	-12.926	-22.957	-6.368	-0.002	-1.25	-4.675	-12.521	-7.21
1522	1.522	-14.677	-36.474	-16.1	6.276	-30.504	-12.566	-11.236	-15.152
1523	1.523	-17.199	-45.183	-24.841	-0.213	-74.753	-5.169	-10.908	-18.262
1524	1.524	-12.756	-21.338	-45.586	4.718	47.958	-14.041	-6.538	-11.51
1525	1.525	-18.182	-11.204	-65.346	39.64	66.036	-15.18	-7.198	-10.748
1526	1.526	-14.707	-39.461	-52.613	-1.511	114.158	-14.184	-8.661	-9.993
1527	1.527	-16.651	-28.258	-17.648	-17.92	129.144	-15.121	-6.448	-10.598
1528	1.528	-10.079	-24.993	7.467	47.441	90.141	-19.347	-13.123	-11.188
1529	1.529	-16.083	-15.74	76.127	38.141	78.675	-12.002	-14.178	-9.446
1530	1.53	-23.446	9.706	85.942	45.698	-40.383	-9.143	-9.967	-14.299
1531	1.531	-18.616	19.675	41.186	-6.424	-55.942	-11.686	-9.216	-12.396
1532	1.532	-8.948	3.935	16.747	26.586	-99	-6.084	-9.815	-16.507
1533	1.533	-15.337	6.596	-5.367	-4.008	-33.139	-8.055	-5.24	-14.011
1534	1.534	-11.856	14.119	-11.994	45.797	-140.23	-12.731	-11.929	-9.569
1535	1.535	-9.153	-2.739	-18.042	-14.607	-125.326	-7.366	-9.522	-10.139
1536	1.536	-16.5	-37.823	-12.672	-136.338	-154.655	-11.878	-11.934	-12.652
1537	1.537	-13.61	-22.838	-17.758	-188.413	-35.526	-18.508	-12.667	-5.297
1538	1.538	-12.848	-18.469	-13.366	-235.48	76.16	-21.091	-12.236	-21.358
1539	1.539	-18.467	2.201	-26.59	-160.788	4.288	-17.088	-16.406	-23.681
1540	1.54	-14.993	36.289	-39.046	56.358	-61.168	-19.076	-16.684	-17.688
1541	1.541	-9.002	4.32	-27.888	25.64	46.656	-18.546	-13.316	-15.563
1542	1.542	-8.237	-41.545	-38.009	-115.248	32.716	-15.69	-15.766	-13.636
1543	1.543	-19.089	-71.929	-47.342	-89.898	20.255	-16.111	-9.296	-15.383
1544	1.544	-11.161	-66.501	-39.049	-67.05	-86.854	-12.825	-12.349	-13.811
1545	1.545	-12.526	-41.308	-21.284	-3.979	-72.396	-9.926	-25.695	-18.043
1546	1.546	-8.855	-18.451	-32.945	53.29	-138.14	-3.966	-0.647	-14.358
1547	1.547	-10.032	2.257	-1.077	140.305	-126.265	9.143	-10.736	-6.044
1548	1.548	-11.01	-39.35	30.796	124.015	-115.347	18.781	-13.853	-7.027
1549	1.549	-11.993	-44.774	26.694	80.62	-124.985	20.474	-5.578	-11.865
1550	1.55	-12.781	-39.724	7.901	-38.112	9.612	9.389	1.882	-0.445
1551	1.551	-20.146	-26.164	-15.934	-22.462	29.127	-3.646	13.435	4.197
1552	1.552	-19.193	-5.472	-31.642	-36.89	-93.219	-8.928	19.806	-8.777
1553	1.553	-19.967	-9.21	-34.399	-23.67	-13.722	-10.528	2.413	-17.489
1554	1.554	-25.583	7.738	-16.64	-59.353	29.335	-6.327	4.813	-12.839
1555	1.555	-20.741	4.58	-9.708	-26.498	95.077	-15.27	-9.99	-8.565
1556	1.556	-17.45	-9.551	-7.62	-114.815	59.365	-28.455	-7.935	-2.156
1557	1.557	-12.043	-17.125	-28.958	-149.772	135.175	-44.365	-16.548	-8.131
1558	1.558	-12.63	-5.563	-43.165	-116.591	-12.873	-55.08	-27.507	-24.181
1559	1.559	-12.053	0.773	-15.018	-66.731	8.309	-45.471	-20.29	-31.147
1560	1.56	-17.461	18.22	-18.794	-3.835	104.621	-19.202	-5.912	-24.773
1561	1.561	-7.975	6.645	-8.778	53.669	17.01	-8.012	7.672	-11.23
1562	1.562	-11.657	-25.306	-11.877	135.895	0.922	2.031	-4.5	-2.534
1563	1.563	-15.156	-29.782	-9.183	125.894	14.915	-7.285	3.408	2.115
1564	1.564	-16.139	-42.19	-32.438	57.441	-24.98	-9.996	1.953	-5.036
1565	1.565	-13.253	-8.203	-29.394	84.62	34.123	7.791	-4.493	-8.712
1566	1.566	-15.781	5.283	-26.72	125.648	-42.12	14.751	-10.468	-0.384
1567	1.567	-13.475	-32.33	6.742	148.078	7.029	-17.196	5.667	-12.185
1568	1.568	-18.329	2.842	29.574	154.844	123.166	-30.767	12.656	-35.977
1569	1.569	-13.699	-10.758	25.511	112.456	43.376	-1.767	-19.285	-32.679
1570	1.57	-5.976	-23.183	-0.808	40.283	57.316	1.894	-42.106	-17.003
1571	1.571	-15.66	3.113	-10.872	10.604	43.574	-21.929	-46.126	-19.708
1572	1.572	-19.337	-0.171	-26.549	108.922	-40.54	-25.032	-42.295	-12.145
1573	1.573	-15.859	-41.013	-18.239	42.74	-52.187	-16.71	-18.318	-5.169
1574	1.574	-14.897	-57.455	-25.803	-136.81	-62.81	-3.93	-15.085	-7.288
1575	1.575	-10.058	-1.861	-9.575	-367.925	-36.759	-6.238	4.699	-1.463
1576	1.576	-16.061	20.266	9.556	-275.488	-126.993	-8.335	7.201	0.3
1577	1.577	-15.287	13.693	-13.66	34.185	51.346	-14.1	-9.003	-7.61
1578	1.578	-15.867	31.928	-10.517	157.705	127.474	12.257	-10.997	-14.736
1579	1.579	-13.926	59.663	-2.133	270.312	149.901	31.057	-39.825	-0.383
1580	1.58	-15.665	44.638	-9.574	99.965	170.332	14.073	-51.95	9.313
1581	1.581	-12.185	12.775	-7.158	69.316	188.776	-1.54	-47.977	14.552
1582	1.582	-17.601	-7.879	-13.504	-127.539	135.588	1.232	3.747	-9.232
1583	1.583	-15.66	-34.208	-15.413	-152.807	-103.695	-11.474	25.986	-19.284
1584	1.584	-9.66	-37.52	-17.141	-362.281	-342.87	9.678	19.53	-28.555
1585	1.585	-21.845	-15.691	-12.486	-446.816	-374.392	12.452	1.429	-20.206
1586	1.586	-13.127	26.807	-11.128	-319.199	-346.763	-5.284	51.387	-12.628
1587	1.587	-11.582	8.532	-7.451	-343.245	-116.302	-2.89	31.504	-14.919
1588	1.588	-15.833	-30.195	-8.619	-280.702	-85.46	-4.957	-11.035	-12.746
1589	1.589	-14.666	-85.728	-1.253	-69.944	-57.471	-14.582	-16.443	-6.907
1590	1.59	-11.185	-18.931	-4.153	70.252	-134.477	-19.753	8.733	-5.132
1591	1.591	-10.212	-45.574	-4.929	249.28	-157.695	-21.239	13.124	-6.64
1592	1.592	-13.107	-37.434	-7.235	365.526	-390.548	-34.123	-7.614	-13.748
1593	1.593	-19.092	-59.559	-13.8	429.442	-49.368	-53.398	26.462	-33.233
1594	1.594	-11.737	-93.116	-16.295	334.023	-3.819	-40.577	40.017	-30.468
1595	1.595	-14.623	-50.584	-18.577	247.382	119.914	-10.161	-22.47	-12.607
1596	1.596	-10.359	-22.936	-16.57	264.037	82.485	2.259	-85.048	3.687
1597	1.597	-11.117	-27.97	-14.561	163.693	116.689	-8.92	-77.106	1.59
1598	1.598	-13.044	-14.457	-15.039	-33.267	-37.909	-5.585	-40.308	-8.039
1599	1.599	-11.101	-26.888	-19.753	-4.969	-65.557	-2.447	6.456	-9.739
1600	1.6	-16.512	-8.12	-10.934	-81.554	-141.921	5.9	-11.783	-5.062
1601	1.601	-14.57	15.727	-21.686	-151.067	68.293	-6.869	-39.514	-3.665
1602	1.602	-19.213	31.457	-20.26	-256.79	209.677	-9.177	-54.674	-7.287
1603	1.603	-15.144	34.2	-16.514	-122.009	184.545	-2.749	-77.487	-15.561
1604	1.604	-16.494	-4.269	-22.445	-384.348	115.348	-16.259	-73.268	-22.877
1605	1.605	-17.842	-31.85	-10.557	-421.534	52.271	-24.963	-69.33	-23.788
1606	1.606	-13.768	-6.631	0.569	-387.103	-4.91	-13.944	-31.194	-22.966
1607	1.607	-15.112	-2.155	16.546	-294.107	47.94	4.809	-5.528	-10.718
1608	1.608	-15.477	-6.157	18.764	-96.983	0.852	-2.81	8.501	-1.962
1609	1.609	-22.044	-62.787	9.166	31.014	-41.919	-14.523	12.942	2.709
1610	1.61	-15.249	-70.858	-17.06	-131.856	155.898	-20.975	24.615	-4.425
1611	1.611	-16.002	-19.124	-43.298	-195.351	184.504	-30.714	35.076	-5.545
1612	1.612	-7.081	14.398	-26.184	-176.166	210.445	-22.137	63.503	-16.331
1613	1.613	-13.06	20.414	-16.805	51.58	234.089	-26.947	104.985	-20.537
1614	1.614	-9.944	36.901	-13.991	144.723	170.992	-5.492	54.922	-11.577
1615	1.615	-14.765	21.819	-11.386	173.077	113.563	-8.798	-19.317	-17.542
1616	1.616	-12.229	8.291	-13.616	198.911	-43.643	-6.238	-49.331	-12.281
1617	1.617	-9.886	-4.079	-15.648	268.862	62.638	-3.792	-5.03	-17.088
1618	1.618	-13.347	-0.417	-13.591	247.98	-71.387	-1.376	19.026	-14.554
1619	1.619	-10.038	-17.428	-11.714	305.769	-18.379	-7.49	-3.517	-7.207
1620	1.62	-16.59	-33.095	-13.155	288.328	125.337	-9.245	-23.88	-8.176
1621	1.621	-19.079	-58.641	-14.455	272.348	106.724	-14.33	-103.522	-19.585
1622	1.622	-15	-41.591	-10.729	344.369	124.595	-22.143	-92.893	-18.036
1623	1.623	-15.562	-44.676	-9.524	357.43	13.72	-17.81	-43.74	-16.686
1624	1.624	-17.467	-47.402	-8.506	178.2	-0.168	-24.255	36.873	-15.537
1625	1.625	-15.703	-39.881	-11.357	152.284	-39.393	-32.711	69.356	-14.396
1626	1.626	-15.289	-4.822	-19.215	-10.937	-3.508	-29.816	0.241	-15.386
1627	1.627	-16.63	-19.878	-18.165	-201.812	-14.235	-19.186	-62.344	-20.251
1628	1.628	-15.457	-24.308	-13.272	-227.319	-4.17	-9.275	-103.047	-16.026
1629	1.629	-16.604	-20.212	-12.449	-343.52	-138.215	-15.641	-125.113	-3.852
1630	1.63	-15.421	-1.401	-14.711	-406.903	-157.127	-21.661	-118.538	-2.098
1631	1.631	-14.632	8.673	-18.147	-387.884	-104.482	-18.838	-51.368	-6.717
1632	1.632	-10.168	36.901	-28.165	-230.577	-152.003	-14.371	11.17	-2.437
1633	1.633	-12.098	33.18	-29.482	-82.71	-137.902	-6.894	51.867	-6.143
1634	1.634	-14.993	36.4	-23.066	167.181	-151.463	-14.76	59.194	-9.706
1635	1.635	-14.591	39.43	-14.71	337.228	-163.853	-12.346	92.635	-12.926
1636	1.636	-11.292	8.23	-2.856	429.717	-262.016	-15.253	50.107	-14.028
1637	1.637	-16.117	-29.321	1.829	401.509	-170.392	-10.005	44.838	-18.41
1638	1.638	-15.526	-44.446	-8.199	324.662	-87.135	-0.937	49.976	-17.747
1639	1.639	-11.453	-40.065	-4.48	115.139	-33.267	-0.252	27.215	-15.879
1640	1.64	-14.928	-44.223	-3.274	-25.486	-181.472	-8.859	73.14	-12.656
1641	1.641	-13.565	-25.457	-4.195	-307.085	-160.474	-22.579	30.646	-19.269
1642	1.642	-18.395	5.487	-3.173	-719.618	-141.529	-12.203	-19.161	-21.783
1643	1.643	-15.101	1.427	-7.383	-774.13	-159.539	11.383	-12.378	-14.422
1644	1.644	-20.519	-9.806	-8.127	-623.954	-16.68	21.341	-30.378	-13.456
1645	1.645	-12.583	0.222	-16.032	-396.784	2.145	13.402	30.75	-0.295
1646	1.646	-17.808	-2.855	-19.111	-190.491	-15.581	1.023	120.426	5.521
1647	1.647	-12.967	28.347	-16.191	72.255	-159.139	3.719	60.844	-6.652
1648	1.648	-13.737	-0.632	-15.403	174.227	-63.374	2.116	-36.801	-5.077
1649	1.649	-14.518	-34.621	-14.629	80.948	-46.491	4.763	-49.801	-3.679
1650	1.65	-13.939	-57.406	-12.709	52.532	-31.342	3.692	-37.839	-7.3
1651	1.651	-14.523	-44.965	-17.359	77.675	97.789	-19.574	-26.8	-18.082
1652	1.652	-13.946	-10.822	-20.272	100.48	79.612	-42.949	-95.832	-22.281
1653	1.653	-13.56	-24.283	-13.305	-48.2	94.715	-33.22	-194.364	-18.565
1654	1.654	-15.883	-53.241	-8.463	-106.129	165.907	-1.718	-233.752	-26.863
1655	1.655	-12.983	-26.896	-12.706	-54.083	98.988	2.614	-292.969	-15.022
1656	1.656	-10.283	-9.86	-20.038	120.545	109.657	-0.824	-303.445	-16.53
1657	1.657	-16.093	-44.28	-17.106	236.662	32.585	30.366	-214.344	-15.13
1658	1.658	-10.485	-39.812	-11.058	257.716	21.667	43.005	-82.871	-8.71
1659	1.659	-17.072	-19.089	-0.378	238.712	11.587	16.84	-100.004	-9.804
1660	1.66	-19.603	-15.44	3.892	151.485	-30.283	26.98	-20.163	-14.962
1661	1.661	-10.704	-12.169	5.023	103.989	20.429	74.038	167.981	-11.996
1662	1.662	-16.706	-15.222	-5.853	3.038	-14.106	80.598	347.438	-7.706
1663	1.663	-17.668	-29.281	-18.84	-115.267	27.382	86.59	277.791	-13.304
1664	1.664	-14.767	-11.401	-20.595	-194.439	98.589	47.861	341.368	-3.758
1665	1.665	-15.543	9.758	-15.968	-150.836	48.329	-7.697	322.29	-10.057
1666	1.666	-17.872	12.496	-14.641	-110.979	-87.123	-74.495	234.8	-3.988
1667	1.667	-15.937	4.957	-13.502	-51.102	-223.163	-208.84	123.489	-4.883
1668	1.668	-16.515	-2.041	-17.005	3.301	-31.795	-305.065	195.713	-1.914
1669	1.669	-18.259	-8.468	-7.345	52.756	-58.638	-147.589	77.36	-2.624
1670	1.67	-13.419	-10.441	6.955	43.949	-82.932	-84.179	-65.771	-0.228
1671	1.671	-11.488	-8.711	-2.739	52.142	-20.461	-65.123	-123.359	1.782
1672	1.672	-16.911	-10.321	-11.465	44.846	-40.566	-12.792	-105.89	6.489
1673	1.673	-21.744	-14.637	-9.93	64.736	-58.861	98.342	-153.446	9.438
1674	1.674	-13.034	-11.038	-17.101	58.576	83.52	141.361	-167.619	5.98
1675	1.675	-14.199	-14.57	-23.495	19.331	63.665	154.375	-127.917	3.677
1676	1.676	-8.976	-11.525	-17.508	-16.456	115.401	118.607	-68.096	-0.339
1677	1.677	-8.011	-10.556	-14.426	-3.735	130.653	42.577	-78.813	-8.213
1678	1.678	-12.27	-14.772	-9.603	-0.642	58.039	-85.895	-108.358	-26.156
1679	1.679	-16.335	-13.954	-15.612	32.607	18.273	-33.631	-99.403	-38.865
1680	1.68	-12.855	-15.837	-13.297	45.62	6.033	141.095	-91.25	-41.138
1681	1.681	-9.571	-15.191	-12.725	57.72	38.431	164.073	-69.15	-34.713
1682	1.682	-8.999	-16.85	-12.145	31.232	166.756	184.901	-35.575	-9.532
1683	1.683	-11.516	-9.796	-8.086	7.455	79.488	165.471	43.9	21.457
1684	1.684	-13.844	-8.78	-13.906	-1.683	63.777	112.713	33.153	42.18
1685	1.685	-17.915	-7.965	-22.826	-15.462	-36.828	1.071	-55.657	45.874
1686	1.686	-14.437	-10.243	-14.519	-53.563	82.143	-42.478	-91.184	28.853
1687	1.687	-13.093	-9.663	-9.276	-103.076	-28.608	-3.417	-58.633	6.96
1688	1.688	-15.227	-3.706	-18.103	-55.97	102.212	31.704	-48.723	-30.021
1689	1.689	-14.839	-12.647	-16.855	-37.678	-54.514	-131.674	-22.02	-25.029
1690	1.69	-12.904	-23.504	-21.994	-43.202	-159.409	-481.615	-13.92	-47.921
1691	1.691	-13.691	-22.159	-28.7	-38.401	-62.438	-732.359	-36.008	-68.714
1692	1.692	-14.477	-25.838	-22.578	-34.34	96.104	-597.291	-96.686	-65.132
1693	1.693	-15.857	-19.817	-11.76	-38.998	118.326	-391.888	-39.943	-55.182
1694	1.694	-12.204	-5.87	-12.948	-20.626	61.793	-54.685	-3.129	-39.622
1695	1.695	-13.602	-7.797	-3.931	-17.411	45.796	-9.997	30.182	-25.596
1696	1.696	-14.987	-6.045	-2.766	-20.235	-32.251	30.841	36.055	-18.086
1697	1.697	-17.157	-13.974	-1.861	-22.433	-16.395	-81.928	8.338	-25.039
1698	1.698	-11.192	-21.108	6.937	-29.238	-80.66	-184.09	-6.871	-39.947
1699	1.699	-15.488	-12.211	10.292	-21.507	28.506	-91.095	34.148	-41.868
1700	1.7	-17.851	-3.922	2.74	-18.752	102.392	49.744	-16	-29.694
1701	1.701	-15.963	-15.765	-4.365	-20.124	64.639	126.389	84.608	-25.109
1702	1.702	-20.656	-17.334	-12.622	-24.812	78.307	102.953	127.559	-6.404
1703	1.703	-16.635	-15.968	-13.802	-22.75	134.242	166.331	8.857	1.098
1704	1.704	-15.309	-12.3	-24.742	-29.554	86.73	185.614	-198.373	-10.572
1705	1.705	-10.871	-15.81	-20.293	-22.875	-9.854	168.468	-114.346	-8.496
1706	1.706	-13.787	-14.843	-18.751	-11.724	-21.23	152.688	13.422	-6.579
1707	1.707	-15.169	-5.927	-26.686	-1.227	-127.047	109.536	36.391	12.765
1708	1.708	-12.876	-11.942	-19.004	8.138	-53.42	149.085	15.216	-10.491
1709	1.709	-11.75	-12.91	-11.98	9.678	-38.86	161.006	-3.876	-7.418
1710	1.71	-16.25	-13.854	1.336	-6.105	-120.868	150.247	48.638	-10.197
1711	1.711	-16.887	-21.77	-8.446	0.998	-43.42	140.448	160.042	12.924
1712	1.712	-18.284	-20.78	-7.053	-13.862	-31.933	95.827	145.976	15.957
1713	1.713	-16.975	-27.535	-5.884	-42.976	-128.937	71.536	54.191	-26.661
1714	1.714	-14.893	-16.116	-2.14	-72.178	-219.619	49.656	-5.259	-32.7
1715	1.715	-16.101	-8.159	3.965	-38.324	-39.289	29.866	5.699	-16.283
1716	1.716	-18.864	-9.479	-6.948	11.871	38.792	11.778	-4.17	-11.312
1717	1.717	-19.699	7.579	-11.211	31.74	16.966	-4.604	-31.027	-6.925
1718	1.718	-18.407	9.912	-12.376	25.73	39.443	-9.61	-55.702	-2.893
1719	1.719	-18.276	-9.253	-8.969	-1.9	-55.338	-23.086	-63.326	-6.6
1720	1.72	-17.753	-37.518	-14.223	-57.393	33.462	-10.367	-70.286	-9.942
1721	1.721	-18.387	-3.475	-15.166	-109.056	-12.691	-21.19	-76.736	-6.893
1722	1.722	-20.38	10.057	-15.98	-21.596	-25.709	-17.474	-38.457	7.184
1723	1.723	-16.763	22.424	-16.819	13.965	-90.356	-32.669	-63.982	19.916
1724	1.724	-13.341	-3.92	-18.794	133.314	-124.92	-40.432	-59.885	17.551
1725	1.725	-13.009	6.12	-16.993	85.616	-48.051	-42.381	-39.491	-10.181
1726	1.726	-12.684	-15.782	-19.011	157.679	-17.563	-39.505	-20.94	-21.48
1727	1.727	-15.449	-58.398	-15.889	144.402	-97.61	-41.12	-17.784	-18.256
1728	1.728	-14.344	-52.448	-15.992	36.937	-107.94	-27.123	-21.004	-21.409
1729	1.729	-12.274	-47.104	-16.877	-179.804	20.82	-10.911	4.397	-1.744
1730	1.73	-11.373	-38.296	-17.75	-272.696	-136.384	-12.688	14.35	0.693
1731	1.731	-9.497	-43.412	-24.011	-188.397	-73.937	-6.445	17.37	2.943
1732	1.732	-13.811	-29.959	-23.591	-111.692	-137.158	-15.706	20.05	-3.492
1733	1.733	-13.286	-9.362	-13.055	-42.354	36.226	7.506	48.313	-5.436
1734	1.734	-15.86	-13.116	-3.807	-20.269	-80.131	23.522	67.167	-14.126
1735	1.735	-16.309	-23.217	-2.545	0.228	-59.23	26.477	-3.402	-12.557
1736	1.736	-10.568	-13.923	-24.406	-19.457	-1.957	24.093	-27.202	8.165
1737	1.737	-19.534	-5.595	-65.321	-2.438	-19.67	59.243	-49.047	-5.98
1738	1.738	-23.072	-13.159	-70.794	13.04	91.088	135.125	-23.39	6.755
1739	1.739	-17.893	-15.501	-55.741	-1.574	47.389	233.152	-33.355	13.655
1740	1.74	-11.164	-17.669	-33.035	11.36	138.788	220.123	-17.552	28.509
1741	1.741	-11.986	-4.171	-70.756	-0.66	30.64	208.181	-3.245	18.789
1742	1.742	-6.418	-2.463	-96.11	9.98	15.633	88.544	-5.557	20.468
1743	1.743	-7.04	-4.066	-73.447	-0.008	54.7	-86.339	-7.69	15.797
1744	1.744	1.623	-11.272	-19.377	8.71	-29.161	-155.631	-5.3	-5.869
1745	1.745	-6.735	-7.639	61.818	0.388	-40.876	-303.181	-3.091	-52.891
1746	1.746	-5.798	-8.881	94.003	7.518	-52.084	-437.215	-29.185	-86.336
1747	1.747	-10.667	-9.921	103.569	0.671	-98.222	-453.981	-32.733	-68.097
1748	1.748	-9.917	-10.931	94.357	6.398	-140.445	-405.819	-29.35	-73.459
1749	1.749	-12.251	-10.183	118.469	0.824	-31.087	-188.576	-13.524	-38.181
1750	1.75	-8.785	-14.283	185.033	-4.315	-16.732	-32.993	6.512	-6.194
1751	1.751	-10.737	-9.488	122.335	-0.102	-32.252	-4.297	4.188	-10.171
1752	1.752	-17.334	-8.931	0.078	-4.609	32.442	-80.485	11.357	-28.821
1753	1.753	-28.773	-2.322	-87.456	-8.766	-51.821	-196.264	34.879	-11.621
1754	1.754	-39.818	-4.795	-294.364	1.119	-85.242	-216.876	44.031	-20.743
1755	1.755	-32.664	-3.996	-378.738	16.69	-36.896	-4.81	40.985	-34.714
1756	1.756	-18.35	-5.927	-301.878	8.269	96.535	79.781	7.281	-37.1
1757	1.757	-20.299	-6.484	-185.55	0.622	114.837	54.441	-24.751	-11.246
1758	1.758	-11.608	-11.872	-79.672	2.838	96.614	31.336	-28.867	-14.4
1759	1.759	-6.986	-15.329	16.501	-7.997	48.191	52.511	-32.516	20.129
1760	1.76	-5.654	-9.29	208.942	-13.976	-140.418	71.683	-22.38	33.716
1761	1.761	-12.067	-13.317	336.941	-12.399	-115.614	89.027	-25.357	-3.796
1762	1.762	-15.58	-15.174	267.264	-4.697	-46.459	73.006	-33.513	-18.82
1763	1.763	-14.642	-10.415	288.498	-14.903	16.415	0.528	-20.656	-23.175
1764	1.764	-13.705	-16.892	38.503	-16.191	111.998	13.318	-23.007	-19.039
1765	1.765	-9.471	-16.003	-131.713	-22.29	59.181	24.668	-16.733	-0.185
1766	1.766	-7.169	-16.651	-162.32	-21.335	-179.545	34.941	-18.819	3.154
1767	1.767	-6.602	-14.571	-133.942	-16.42	-213.47	24.494	-17.273	-25.095
1768	1.768	-9.896	-11.162	-56.936	-29.504	-58.439	-2.789	-9.644	-21.419
1769	1.769	-15.32	-16.474	-80.062	-15.991	-30.423	-27.739	-22.929	-4.37
1770	1.77	-15.89	-12.899	-101.24	-14.299	-158.757	8.682	-49.452	-7.481
1771	1.771	-12.578	-16.126	-43.656	-12.8	3.846	28.087	-60.845	-4.741
1772	1.772	-15.464	-15.448	-26.28	-14.229	67.145	33.546	-43.98	-12.263
1773	1.773	-16.791	-15.719	-42.168	-15.377	85.985	38.462	-34.82	-9.929
1774	1.774	-15.402	-13.289	29.9	-18.804	138.054	32.964	-20.818	-3.499
1775	1.775	-11.3	-10.315	122.018	-34.713	121.949	18.964	-18.393	6.281
1776	1.776	-14.745	-4.239	157.645	-64.984	222.758	-2.171	-11.493	-5.825
1777	1.777	-15.091	0.074	211.866	-93.865	209.467	-13.804	-0.881	-16.799
1778	1.778	-17.169	12.297	162.573	-127.796	78.082	-4.136	20.376	-9.589
1779	1.779	-13.43	21.055	100.142	-77.466	60.524	42.527	23.048	-5.863
1780	1.78	-16.639	3.698	43.377	-3.671	-18.89	75.674	20.51	-4.638
1781	1.781	-16.941	6.087	-52.834	25.793	-4.479	57.156	13.518	-9.803
1782	1.782	-16.466	12.544	-92.138	142.298	61.484	51.418	15.608	-18.641
1783	1.783	-16.758	-16.396	-127.557	253.691	73.469	15.889	5.879	-17.434
1784	1.784	-14.541	-45.326	-73.118	210.745	84.49	20.061	-2.867	-10.041
1785	1.785	-14.258	-71.555	-141.931	92.531	94.297	15.735	-10.848	-10.984
1786	1.786	-11.072	-61.416	-186.377	-50.432	13.586	-3.28	-32.639	-4.969
1787	1.787	-16.979	-33.083	-161.757	-69.36	46.083	-41.244	-54.628	-7.255
1788	1.788	-22.893	-21.783	-139.481	-86.539	75.709	-76.648	-17.765	-5.294
1789	1.789	-20.483	-11.665	-38.425	-102.154	31.232	-35.558	-12.795	-9.907
1790	1.79	-13.809	-8.515	5.032	-87.602	-58.136	3.075	-44.753	-17.616
1791	1.791	-16.227	-16.779	18.551	-74.191	-46.041	28.105	-65.469	-1.527
1792	1.792	-16.902	1.093	7.048	-109.569	-186.92	14.394	-69.138	-13.132
1793	1.793	-11.965	-1.163	-25.194	-33.466	-167.733	-6.597	-59.079	-19.518
1794	1.794	-15.151	5.288	103.404	-3.624	94.937	-3.329	-30.825	5.632
1795	1.795	-19.104	26.615	121.16	23.315	357.768	20.069	25.862	-4.476
1796	1.796	-16.485	12.511	73.915	47.915	255.695	10.354	82.747	-7.667
1797	1.797	-19.677	-20.924	59.973	40.775	287.053	-27.016	60.652	-16.09
1798	1.798	-22.486	-34.441	20.85	-59.851	259.406	-52.451	-13.308	-18.659
1799	1.799	-16.403	-13.705	-38.435	-73.97	80.387	-48.103	-102.156	-11.74
1800	1.8	-15.546	-2.464	-48.982	44.664	-175.008	-35.537	-42.552	-22.386
1801	1.801	-9.856	-26.271	-78.298	188.051	-276.825	-46.41	11.643	-39.778
1802	1.802	-9.196	-60.74	-122.824	169.069	-431.648	-35.96	80.759	-56.02
1803	1.803	-8.542	-56.335	-114.655	-93.381	-290.609	-19.957	143.296	-41.126
1804	1.804	-12.539	-27.355	-107.34	-130.76	-213.975	22.886	135.201	-35.317
1805	1.805	-7.641	-8.641	-87.55	-96.538	-330.729	29.188	98.286	-8.986
1806	1.806	-4.284	-18.775	-45.088	-65.409	-267.688	-53.528	64.854	2.238
1807	1.807	-2.458	-15.768	-28.565	-37.208	-287.22	-64.764	9.909	-7.849
1808	1.808	2.457	-13.17	17.21	39.745	-130.17	-53.407	-86.471	14.024
1809	1.809	-0.751	-20.835	109.253	16.635	-151.834	-43.062	-125.948	39.593
1810	1.81	-1.248	-13.996	96.681	-4.37	-94.592	-33.694	-114.107	29.536
1811	1.811	-1.557	-46.08	-9.997	53.381	-147.691	-25.112	-81.521	1.296
1812	1.812	-2.843	-59.757	-110.345	-34.023	-5	12.283	-51.844	-25.009
1813	1.813	-1.62	-39.158	-149.494	-49.826	-24.642	19.245	-42.87	-35.07
1814	1.814	-7.554	-28.05	-137.49	-64.092	-182.524	37.73	-18.385	-38.189
1815	1.815	-11.751	-24.87	-148.514	-77.193	-161.737	76.737	18.696	4.376
1816	1.816	-17.299	-34.292	-79.793	-88.946	-219.965	41.816	38.739	34.733
1817	1.817	-22.078	2.516	54.119	-56.381	-63.197	10.178	93.825	29.291
1818	1.818	-17.38	7.336	111.484	32.504	41.83	-10.269	71.898	4.06
1819	1.819	-26.243	2.678	233.776	20.743	137.404	-36.375	-28.791	17.536
1820	1.82	-29.886	6.577	185.99	-11.72	154.17	-32.912	-42.992	-28.379
1821	1.821	-21.531	2.828	113.649	-1.818	137.668	-23.431	-29.736	-22.424
1822	1.822	-26.728	-7.347	74.06	7.097	238.199	-42.967	-17.82	-6.026
1823	1.823	-23.8	1.699	133.576	-1.032	224.5	-65.984	-28.515	-31.221
1824	1.824	-21.259	4.044	14.09	-8.409	92.673	-56.533	-38.233	-81.594
1825	1.825	-18.908	1.171	-1.792	-28.39	144.442	-53.671	-29.159	-75.088
1826	1.826	-18.306	-1.496	-16.11	-22.458	96.267	-40.808	-37.12	-44.748
1827	1.827	-25.643	-8.207	-29.279	-38.996	81.291	-29.132	-29.601	-28.351
1828	1.828	-28.534	-10.39	-41.11	-23.986	67.363	-22.682	-22.846	-23.369
1829	1.829	-36.465	-8.824	-73.744	-28.532	-41.054	-20.684	-16.67	-18.924
1830	1.83	-33.358	-4.301	-83.819	-16.142	-85.173	-11.892	-11.089	-14.88
1831	1.831	-28.523	-8.642	-75.18	-12.361	-46.709	-0.791	-5.902	-18.581
1832	1.832	-31.044	-12.227	-67.393	-8.947	-59.521	-5.041	-1.313	-8.589
1833	1.833	-20.411	-8.518	-89.811	-18.038	80.599	1.354	-5.243	-5.619
1834	1.834	-19.066	-9.317	-83.567	-3.696	175.892	4.817	-1.448	-2.976
1835	1.835	-15.397	-8.179	-53.436	-6.129	122.584	-2.574	-4.644	4.562
1836	1.836	-11.926	-7.228	-37.263	-3.883	137.671	-9.42	-13.856	-2.413
1837	1.837	-10.97	-6.32	-32.489	2.29	64.662	-13.765	-33.547	-8.831
1838	1.838	-11.959	-2.66	-28.216	-3.709	-54.492	-4.962	-31.008	-6.923
1839	1.839	-11.213	-11.26	-57.357	1.347	-102.71	-8.597	-52.036	-8.654
1840	1.84	-8.913	-19.483	-68.556	-9.841	-88.93	-3.495	-37.849	-0.756
1841	1.841	-10.865	-22.501	-30.749	-5.711	-102.691	-10.335	-30.249	-2.192
1842	1.842	-7.596	-25.423	-5.51	-9.486	27.928	-6.128	-13.938	-3.369
1843	1.843	-14.2	-29.691	8.101	-13.08	9.845	-2.149	-11.76	-6.866
1844	1.844	-14.991	-17.481	4.07	-10.019	-38.227	1.22	5.701	2.806
1845	1.845	-15.792	-8.746	22.976	-7.12	-110.404	-8.95	3.442	11.727
1846	1.846	-12.332	-32.443	-0.715	-6.328	-307.401	-10.383	5.691	3.4
1847	1.847	-12.937	-22.233	-9.97	-7.07	-279.206	-4.091	7.759	-10.533
1848	1.848	-5.218	-25.243	-18.287	-7.638	-202.038	1.758	6.105	-4.714
1849	1.849	-8.348	-16.807	-5.55	-11.006	-271.248	0.633	7.662	-9.932
1850	1.85	-3.528	-9.084	-3.315	-4.502	4.488	-0.456	11.857	-8.367
1851	1.851	-9.55	2.754	2.991	-8.73	117.197	-4.831	-7.7	-7.011
1852	1.852	-10.34	13.568	8.706	-9.381	151.328	-2.599	-4.948	-3.35
1853	1.853	-12.297	7.931	13.83	-12.805	306.278	-7.523	2.689	-2.195
1854	1.854	-10.385	2.897	-10.032	-6.988	390.962	-8.192	-13.466	-18.241
1855	1.855	-8.67	1.564	-20.115	-6.391	314.773	0.679	-19.796	-15.891
1856	1.856	-11.209	6.064	-41.968	-3.011	245.852	-13.732	-17.852	3.327
1857	1.857	-8.909	12.639	-84.469	-2.471	225.716	-15.815	-16.161	-4.159
1858	1.858	-9.32	1.965	-139.342	-3.063	168.994	-14.243	-11.65	-25.223
1859	1.859	-12.05	0.756	-117.154	0.492	-57.355	-9.734	-27.723	5.965
1860	1.86	-11.693	15.217	-110.391	-1.789	-25.141	-11.18	-34.313	-6.374
1861	1.861	-12.501	-13.623	-30.906	-0.604	-108.176	-7.604	-17.058	-40.394
1862	1.862	-12.342	-34.101	110.199	1.403	-81.27	-8.865	-14.845	-35.908
1863	1.863	-16.635	-22.553	129.308	-4.412	-149.513	-5.793	-17.04	-15.184
1864	1.864	-14.935	-32.287	181.704	-13.327	-127.08	-14.804	-22.915	-18.851
1865	1.865	-17.497	-10.143	165.83	-14.506	8.972	-18.442	-3.614	4.998
1866	1.866	-15.223	4.228	151.534	-15.488	-7.095	-19.606	-11.188	-4.215
1867	1.867	-14.888	43.001	85.838	-16.467	41.86	-14.997	-13.531	10.004
1868	1.868	-9.715	26.789	50.437	-18.953	-28.85	-7.304	-7.124	7.557
1869	1.869	-13.237	-18.462	-3.521	-14.774	12.107	-0.147	2.567	-4.015
1870	1.87	-15.213	-85.407	-32.851	-3.842	-93.809	0.703	7.805	-14.623
1871	1.871	-12.348	-40.502	-23.78	4.168	-78.039	-12.544	-3.173	-8.813
1872	1.872	-14.892	65.446	-31.845	5.614	-10.858	-26.211	-7.353	-28.156
1873	1.873	-17.238	137.636	-53.911	12.105	26.134	-3.403	-3.602	-10.33
1874	1.874	-21.313	98.084	-60.462	18.2	59.878	-18.922	-7.042	5.925
1875	1.875	-14.353	62.393	-30.173	13.058	-87.123	6.812	-1.888	-17.523
1876	1.876	-15.318	29.808	-35.7	4.226	19.692	-3.121	0.849	-20.628
1877	1.877	-14.538	-39.33	-30.779	-11.373	39.828	-18.667	-5.44	-28.915
1878	1.878	-12.212	-84.184	-35.347	-13.436	93.231	-15.81	-1.674	-52.084
1879	1.879	-17.045	-108.785	-39.518	-42.395	14.594	-13.139	-1.267	-30.159
1880	1.88	-11.038	-131.133	-43.312	-63.031	1.15	-1.372	-10.042	-21.764
1881	1.881	-11.797	-232.336	-40.125	-59.274	15.137	9.428	-11.28	11.796
1882	1.882	-9.84	-276.047	-30.911	-55.91	27.676	-19.471	-14.468	43.796
1883	1.883	-14.467	-184.686	-39.272	-33.974	-25.716	-31.75	-15.506	-10.317
1884	1.884	-16.18	-149.792	-36.792	-14.182	-34.67	-20.457	-7.627	-47.22
1885	1.885	-14.792	-117.804	-34.478	-6.583	-78.474	-3.37	-4.592	-40.593
1886	1.886	-15.153	-29.329	-36.585	-4.235	-69.632	-12.606	0.2	-10.162
1887	1.887	-14.734	-17.816	-38.481	-19.101	-91.215	-26.679	6.141	-15.553
1888	1.888	-13.531	57.824	-36.69	-28.751	-110.68	1.611	-4.532	-40.687
1889	1.889	-17.761	67.55	-50.961	-23.484	-140.636	12.86	-0.291	0.553
1890	1.89	-17.352	76.285	-45.122	-12.399	-79.419	-10.943	-19.82	28.237
1891	1.891	-17.722	133.079	-43.343	-8.108	-6.057	-14.047	-28.107	-17.237
1892	1.892	-15.593	110.95	-35.324	-4.405	23.568	-5.752	-15.313	-23.235
1893	1.893	-19.266	64.163	-28.063	1.603	-38.921	-3.255	0.966	-28.656
1894	1.894	-14.816	46.111	-24.286	-3.619	-161.217	-10.247	3.14	-23.621
1895	1.895	-20.243	-14.662	-18.198	-8.468	-248.959	-20.917	-14.196	-10.063
1896	1.896	-16.766	-55.104	-8.434	-12.735	-74.276	-19.006	-7.15	-14.126
1897	1.897	-20.049	-18.044	-7.215	-13.528	-191.022	0.343	-13.446	-25.352
1898	1.898	-12.306	-37.935	-8.334	-10.069	-255.02	-7.199	-15.307	-15.324
1899	1.899	-19.657	-56.06	-3.078	-6.795	-197.725	-23.453	-13.487	-12.253
1900	1.9	-14.816	-72.406	-2.07	-6.238	-40.572	-8.515	-5.461	-3.924
1901	1.901	-17.331	-26.844	2.221	-8.765	22.698	-29.786	-15.435	3.701
1902	1.902	-13.276	-32.789	3.018	-11.108	157.274	-15.711	-21.791	-7.866
1903	1.903	-13.87	-27.328	1.105	-8.242	69.582	1.979	-18.26	-5.79
1904	1.904	-14.466	-12.288	0.534	-9.465	-41.913	-19.16	-23.34	-3.909
1905	1.905	-15.062	-16.822	4.576	-15.336	-85.285	23.33	-37.961	-9.111
1906	1.906	-15.463	20.654	-1.263	-21	-72.612	5.036	-27.334	-4.414
1907	1.907	-14.131	35.669	2.749	-10.237	34.161	21.345	-6.121	8.505
1908	1.908	-16.283	40.061	2.088	-21.39	-9.675	6.122	-8.971	17.053
1909	1.909	-13.603	27.627	0.049	-17.258	29.142	-16.822	-11.652	5.824
1910	1.91	-13.244	-14.018	-1.748	-16.212	40.09	3.787	-9.471	-10.178
1911	1.911	-14.054	-64.023	1.705	-17.489	28.557	7.37	-7.458	-29.435
1912	1.912	-15.438	-124.743	-0.569	-12.382	96.89	-30.491	-9.585	-27.01
1913	1.913	-11.213	-84.285	-3.325	-9.598	140.795	34.964	6.051	-20.104
1914	1.914	-11.83	-17.621	-3.592	-1.783	17.778	61.494	8.058	-39.342
1915	1.915	-13.221	9.037	-9.287	1.165	69.472	85.663	6.015	-26.643
1916	1.916	-11.905	-15.241	-5.181	5.86	52.866	48.532	0.683	-19.705
1917	1.917	-12.33	21.962	-1.713	6.496	66.252	14.893	-13.738	-13.375
1918	1.918	-16.82	15.576	-7.824	-2.545	104.95	-40.249	-42.85	-11.492
1919	1.919	-16.273	9.653	-10.302	-6.162	92.353	-107.204	-105.415	-2.862
1920	1.92	-15.918	4.224	-8.575	-18.102	59.114	-98.469	-114.342	-10.864
1921	1.921	-12.66	69.723	-13.453	-22.871	28.623	-41.737	-90.001	-6.656
1922	1.922	-16.748	96.343	-9.593	-27.27	18.826	-108.676	-53.075	-3.045
1923	1.923	-19.289	120.666	-17.729	-26.26	42.416	-225.363	-19.656	-1.965
1924	1.924	-16.02	83.624	-16.775	-20.419	19.73	-177.92	71.82	-5.128
1925	1.925	-18.751	36.051	-13.868	-19.603	65.816	-77.089	137.547	-4.189
1926	1.926	-17.608	-10.986	-16.917	-16.858	-53.774	-39.096	197.108	-8.482
1927	1.927	-17.258	43.714	-12.8	-14.511	-84.859	-26.069	164.535	-9.273
1928	1.928	-16.122	65.529	-16.993	-4.042	-80.066	-14.404	36.167	-7.369
1929	1.929	-18.267	85.23	-14.988	-7.894	-146.299	-3.697	-51.366	-17.466
1930	1.93	-15.592	115.432	-13.171	-6.733	-120.305	6.059	-33.031	-20.188
1931	1.931	-12.914	198.484	-9.987	-3.255	-15.233	32.661	-17.218	-13.033
1932	1.932	-8.688	281.753	-16.656	0.039	-88.137	40.69	-31.603	-14.163
1933	1.933	-9.292	162.285	-17.493	-1.083	-102.18	62.625	-44.837	-5.8
1934	1.934	-12.801	-44.463	-16.781	3.619	-67.87	55.93	-33.101	1.535
1935	1.935	-5.474	-185.149	-5.996	11.422	-14.96	37.678	-44.003	-3.357
1936	1.936	-10.716	-210.412	-4.493	-4.777	112.334	21.204	-34.185	-0.858
1937	1.937	-19.636	-233.305	-8.788	-2.601	-11.109	26.211	-60.952	-9.719
1938	1.938	-11.329	-254.152	-5.135	-26.197	-91.715	30.628	-52.885	-8.472
1939	1.939	-8.24	-196.235	-11.142	-35.666	8.519	34.676	-75.027	-7.433
1940	1.94	-7.282	-213.343	-14.236	-27.492	178.898	30.999	-55.156	-4.45
1941	1.941	0.65	-197.171	-20.988	-20.053	108.699	27.656	-24.832	-10.379
1942	1.942	-6.71	-239.916	-18.455	-13.172	129.556	11.921	-8.449	-12.694
1943	1.943	-11.548	-252.805	-16.105	-15.386	187.027	9.154	-23.587	-23.58
1944	1.944	-9.037	-217.096	-17.985	-5.788	134.332	1.599	-37.167	-25.178
1945	1.945	-13.101	-162.745	-14.614	-11.093	22.864	-14.67	-33.132	-15.142
1946	1.946	-23.945	-54.084	-16.255	-9.626	8.441	-33.895	-36.857	-24.053
1947	1.947	-19.293	18.125	-16.521	-11.074	100.808	-36.456	-19.872	-8.401
1948	1.948	-17.931	5.086	-15.998	-22.975	17.631	-29.469	-23.02	-14.814
1949	1.949	-21.596	-6.615	-17.976	-21.51	-36.334	-57.164	-31.396	-43.86
1950	1.95	-18.107	26.078	-15.099	-28.737	-6.365	-38.43	-23.891	-89.761
1951	1.951	-17.127	55.881	-9.895	-25.123	-68.223	13.06	11.106	-47.227
1952	1.952	-16.145	64.913	-13.008	-14.34	-43.146	50.039	-4.01	35.962
1953	1.953	-16.901	121.91	-8.764	-1.406	-34.948	-23.835	-72.728	24.148
1954	1.954	-16.108	114.596	-7.241	0.342	-94.845	5.859	-23.392	-51.703
1955	1.955	-18.022	81.219	-9.398	-17.063	-37.418	14.831	57.293	-61.518
1956	1.956	-14.709	75.177	-8.08	-0.784	-58.948	23.077	89.804	37.058
1957	1.957	-12.936	47.427	-8.315	26.906	-105.073	1.13	119.457	102.919
1958	1.958	-11.558	22.16	-10.108	15.717	-195.852	-18.689	110.646	91.169
1959	1.959	-15.995	8.579	-10.75	-1.295	-181.972	-24.619	53.808	37.012
1960	1.96	-10.563	46.207	-8.689	-10.552	-240.684	-29.966	16.89	-12.387
1961	1.961	-17.125	71.452	-10.506	-13.216	-185.646	-4.665	77.541	-39.149
1962	1.962	-14.595	75.926	-8.84	-15.672	-76.37	9.095	85.73	-47.331
1963	1.963	-15.353	13.373	-12.221	-22.583	-3.585	21.729	-25.299	-10.41
1964	1.964	-13.4	-31.292	-10.779	-7.617	-68.602	33.262	-41.037	-17.006
1965	1.965	-12.799	-120.791	-11.863	-13.351	39.305	-17.96	-26.472	-35.193
1966	1.966	-12.197	-180.333	-15.477	-18.477	169.937	-25.034	-39.42	-18.672
1967	1.967	-11.786	-82.557	-10.961	-16.818	47.833	-4.943	-51.079	-13.547
1968	1.968	-13.124	9.638	-14.971	-20.978	0.686	1.203	-61.831	0.068
1969	1.969	-17.945	45.175	-12.417	-14.504	-13.212	-15.075	-71.652	-20.624
1970	1.97	-17.345	77.586	-5.026	-15.584	52.997	-19.964	-45.042	-39.424
1971	1.971	-21.393	87.391	-12.342	0.559	89.104	-24.344	-53.268	-15.651
1972	1.972	-20.021	114.078	-9.406	2.969	56.96	-20.209	-31.401	-12.578
1973	1.973	-22.329	122.214	-6.844	5.202	-51.128	-16.58	-24.958	-9.881
1974	1.974	-21.152	100.135	-9.135	-4.355	79.388	-6.593	-18.993	-27.644
1975	1.975	-15.134	66.585	-8.524	-9.433	-7.687	-34.902	-35.416	-34.573
1976	1.976	-1.959	60.451	-6.558	-10.802	40.334	-38.641	-20.19	-41.026
1977	1.977	-11.618	-11.831	-2.464	-14.874	-2.64	-35.273	-24.519	-23.715
1978	1.978	-16.823	-41.502	-2.043	-13.535	37.061	-32.047	-20.425	-26.124
1979	1.979	-5.766	-68.339	-0.662	-12.195	49.111	-34.613	-24.201	-15.514
1980	1.98	-4.384	-60.358	-2.764	-8.941	103.514	-26.987	-21.089	-9.76
1981	1.981	-8.029	-97.465	-5.45	-2.006	54.507	-19.949	-11.936	-15.071
1982	1.982	-14	-117.483	-11.231	-15.007	189.279	-13.424	-3.731	-7.213
1983	1.983	-14.939	-135.736	-8.892	-5.161	439.994	-22.932	-6.372	-3.012
1984	1.984	-13.946	-108.184	-5.403	7.205	338.261	-45.58	-4.166	3.382
1985	1.985	-19.924	-103.372	-3.479	12.028	59.607	-48.541	-10.648	-14.569
1986	1.986	-17.578	-53.34	-5.226	16.465	22.571	-40.145	-1.057	-32.347
1987	1.987	-16.981	20.339	-10.086	25.521	125.339	-27.337	0.619	-62.746
1988	1.988	-20.257	49.754	-14.766	14.83	-91.305	-11.063	5.195	-50.391
1989	1.989	-18.495	-31.104	-22.544	-6.721	-119.36	-13.179	-7.799	-16.381
1990	1.99	-20.99	-41.991	-21.617	-28.472	-144.766	15.889	-20.003	6.392
1991	1.991	-15.554	-111.181	-6.971	-36.669	-260.812	19.937	-12.066	18.737
1992	1.992	-16.11	-30.544	-4.897	-28.993	-197.076	23.576	-16.302	52.745
1993	1.993	-12.811	45.288	-18.486	-26.53	-139.273	-14.163	-9.882	39.09
1994	1.994	-12.219	-43.504	-30.743	-24.254	-191.602	-9.102	-11.041	18.328
1995	1.995	-9.693	-31.596	-35.456	-22.182	-207.267	32.092	-5.81	7.123
1996	1.996	-17.04	1.08	-39.78	-9.853	-250.517	15.615	-0.961	10.438
1997	1.997	-16.076	-47.934	-43.521	-5.077	-211.348	-19.614	-0.147	1.175
1998	1.998	-13.168	-38.55	-49.588	-9.208	-128.225	12.312	2.249	-1.458
[truncated: 6,561 more rows]
