# Supplementary material for: Associations between lower-limb muscle activation and knee flexion in post-stroke individuals: A study on the stance-to-swing phases of gait
Source: PLoS One. 2017 Sep 8;12(9):e0183865. doi: 10.1371/journal.pone.0183865 (PMC5590852; doi:10.1371/journal.pone.0183865)
Supplement: S1 Dataset — (ZIP) [file pone.0183865.s001.zip › S1_Dataset/Healthy group/9/5/point.csv]

Frame	Time	sacrum.X	sacrum.Y	sacrum.Z	r asis.X	r asis.Y	r asis.Z	r thigh.X	r thigh.Y	r thigh.Z	r bar 1.X	r bar 1.Y	r bar 1.Z	r knee 1.X	r knee 1.Y	r knee 1.Z	r knee 2.X	r knee 2.Y	r knee 2.Z	r bar 2.X	r bar 2.Y	r bar 2.Z	r mall.X	r mall.Y	r mall.Z	r met.X	r met.Y	r met.Z	l asis.X	l asis.Y	l asis.Z	l thigh.X	l thigh.Y	l thigh.Z	l bar 1.X	l bar 1.Y	l bar 1.Z	l knee 1.X	l knee 1.Y	l knee 1.Z	l knee 2.X	l knee 2.Y	l knee 2.Z	l bar 2.X	l bar 2.Y	l bar 2.Z	l mall.X	l mall.Y	l mall.Z
0	0	-1.49	0.84	0.42	NaN	NaN	NaN	NaN	NaN	NaN	-1.4	0.59	0.6	-1.39	0.45	0.53	-1.4	0.37	0.52	-1.43	0.25	0.57	-1.41	0.08	0.5	-1.32	0.03	0.54	NaN	NaN	NaN	-1.38	0.78	0.25	-1.4	0.63	0.21	NaN	NaN	NaN	-1.39	0.38	0.26	-1.42	0.27	0.22	-1.38	0.08	0.28
1	0.005	-1.49	0.84	0.42	NaN	NaN	NaN	NaN	NaN	NaN	-1.4	0.59	0.6	-1.39	0.45	0.53	-1.4	0.37	0.52	-1.43	0.25	0.57	-1.41	0.08	0.5	-1.32	0.03	0.54	NaN	NaN	NaN	-1.38	0.78	0.25	-1.4	0.63	0.21	NaN	NaN	NaN	-1.39	0.38	0.26	-1.42	0.27	0.22	-1.38	0.08	0.28
2	0.01	-1.49	0.84	0.42	NaN	NaN	NaN	NaN	NaN	NaN	-1.4	0.59	0.6	-1.39	0.45	0.53	-1.4	0.37	0.52	-1.43	0.25	0.57	-1.41	0.08	0.5	-1.32	0.03	0.54	NaN	NaN	NaN	-1.38	0.78	0.25	-1.4	0.63	0.21	NaN	NaN	NaN	-1.39	0.38	0.26	-1.42	0.27	0.22	-1.38	0.08	0.28
3	0.015	-1.49	0.84	0.42	NaN	NaN	NaN	NaN	NaN	NaN	-1.4	0.59	0.6	-1.39	0.45	0.53	-1.4	0.37	0.52	-1.43	0.25	0.57	-1.41	0.08	0.5	-1.32	0.03	0.54	NaN	NaN	NaN	-1.38	0.78	0.25	-1.4	0.63	0.21	NaN	NaN	NaN	-1.39	0.38	0.26	-1.42	0.27	0.22	-1.38	0.08	0.28
4	0.02	-1.49	0.84	0.42	NaN	NaN	NaN	NaN	NaN	NaN	-1.4	0.59	0.6	-1.39	0.45	0.53	-1.4	0.37	0.52	-1.43	0.25	0.57	-1.41	0.08	0.5	-1.32	0.03	0.54	NaN	NaN	NaN	-1.38	0.78	0.25	-1.4	0.63	0.21	NaN	NaN	NaN	-1.39	0.38	0.26	-1.42	0.27	0.22	-1.38	0.08	0.28
5	0.025	-1.49	0.84	0.42	NaN	NaN	NaN	NaN	NaN	NaN	-1.4	0.59	0.6	-1.39	0.45	0.53	-1.4	0.37	0.52	-1.43	0.25	0.57	-1.41	0.08	0.5	-1.32	0.03	0.54	NaN	NaN	NaN	-1.38	0.78	0.25	-1.4	0.63	0.21	NaN	NaN	NaN	-1.39	0.38	0.26	-1.42	0.27	0.22	-1.38	0.08	0.28
6	0.03	-1.49	0.84	0.42	NaN	NaN	NaN	NaN	NaN	NaN	-1.4	0.59	0.6	-1.39	0.45	0.53	-1.4	0.37	0.52	-1.43	0.25	0.57	-1.41	0.08	0.5	-1.32	0.03	0.54	NaN	NaN	NaN	-1.38	0.78	0.25	-1.4	0.63	0.21	NaN	NaN	NaN	-1.39	0.38	0.26	-1.42	0.27	0.22	-1.38	0.08	0.28
7	0.035	-1.49	0.84	0.42	NaN	NaN	NaN	NaN	NaN	NaN	-1.4	0.59	0.6	-1.39	0.45	0.53	-1.4	0.37	0.52	-1.43	0.25	0.57	-1.41	0.08	0.5	-1.32	0.03	0.54	NaN	NaN	NaN	-1.38	0.78	0.25	-1.4	0.63	0.21	NaN	NaN	NaN	-1.39	0.38	0.26	-1.42	0.27	0.22	-1.38	0.08	0.28
8	0.04	-1.49	0.84	0.42	NaN	NaN	NaN	NaN	NaN	NaN	-1.4	0.59	0.6	-1.39	0.45	0.53	-1.4	0.37	0.52	-1.43	0.25	0.57	-1.41	0.08	0.5	-1.32	0.03	0.54	NaN	NaN	NaN	-1.38	0.78	0.25	-1.4	0.63	0.21	NaN	NaN	NaN	-1.39	0.38	0.26	-1.42	0.27	0.22	-1.38	0.08	0.28
9	0.045	-1.49	0.84	0.42	NaN	NaN	NaN	NaN	NaN	NaN	-1.4	0.59	0.6	-1.39	0.45	0.53	-1.4	0.37	0.52	-1.43	0.25	0.57	-1.41	0.08	0.5	-1.32	0.03	0.54	NaN	NaN	NaN	-1.38	0.78	0.25	-1.4	0.63	0.21	NaN	NaN	NaN	-1.39	0.38	0.26	-1.42	0.27	0.22	-1.38	0.08	0.28
10	0.05	-1.49	0.84	0.42	NaN	NaN	NaN	NaN	NaN	NaN	-1.4	0.59	0.6	-1.39	0.45	0.53	-1.4	0.37	0.52	-1.43	0.25	0.57	-1.41	0.08	0.5	-1.32	0.03	0.54	NaN	NaN	NaN	-1.38	0.78	0.25	-1.4	0.63	0.21	NaN	NaN	NaN	-1.39	0.38	0.26	-1.42	0.27	0.22	-1.38	0.08	0.28
11	0.055	-1.49	0.84	0.42	NaN	NaN	NaN	NaN	NaN	NaN	-1.4	0.59	0.6	-1.39	0.45	0.53	-1.4	0.37	0.52	-1.43	0.25	0.57	-1.41	0.08	0.5	-1.32	0.03	0.54	NaN	NaN	NaN	-1.38	0.78	0.25	-1.4	0.63	0.21	NaN	NaN	NaN	-1.39	0.38	0.26	-1.42	0.27	0.22	-1.38	0.08	0.28
12	0.06	-1.49	0.84	0.42	NaN	NaN	NaN	NaN	NaN	NaN	-1.4	0.59	0.6	-1.39	0.45	0.53	-1.4	0.37	0.52	-1.43	0.25	0.57	-1.41	0.08	0.5	-1.32	0.03	0.54	NaN	NaN	NaN	-1.38	0.78	0.25	-1.4	0.63	0.21	NaN	NaN	NaN	-1.39	0.38	0.26	-1.42	0.27	0.22	-1.38	0.08	0.28
13	0.065	-1.49	0.84	0.42	NaN	NaN	NaN	NaN	NaN	NaN	-1.4	0.59	0.6	-1.39	0.45	0.53	-1.4	0.37	0.52	-1.43	0.25	0.57	-1.41	0.08	0.5	-1.32	0.03	0.54	NaN	NaN	NaN	-1.38	0.78	0.25	-1.4	0.63	0.21	NaN	NaN	NaN	-1.39	0.38	0.26	-1.42	0.27	0.22	-1.38	0.08	0.28
14	0.07	-1.49	0.84	0.42	NaN	NaN	NaN	NaN	NaN	NaN	-1.4	0.59	0.6	-1.39	0.45	0.53	-1.4	0.37	0.52	-1.43	0.25	0.57	-1.41	0.08	0.5	-1.32	0.03	0.54	NaN	NaN	NaN	-1.38	0.78	0.25	-1.4	0.63	0.21	NaN	NaN	NaN	-1.39	0.38	0.26	-1.42	0.27	0.22	-1.38	0.08	0.28
15	0.075	-1.49	0.84	0.42	NaN	NaN	NaN	NaN	NaN	NaN	-1.4	0.59	0.6	-1.39	0.45	0.53	-1.4	0.37	0.52	-1.43	0.25	0.57	-1.41	0.08	0.5	-1.32	0.04	0.54	NaN	NaN	NaN	-1.38	0.78	0.25	-1.4	0.63	0.21	NaN	NaN	NaN	-1.39	0.38	0.26	-1.42	0.27	0.22	-1.38	0.08	0.28
16	0.08	-1.49	0.84	0.42	NaN	NaN	NaN	NaN	NaN	NaN	-1.4	0.59	0.6	-1.39	0.45	0.53	-1.4	0.37	0.52	-1.43	0.25	0.57	-1.41	0.08	0.5	-1.32	0.04	0.54	NaN	NaN	NaN	-1.38	0.78	0.25	-1.4	0.63	0.21	NaN	NaN	NaN	-1.39	0.38	0.26	-1.42	0.27	0.22	-1.38	0.08	0.28
17	0.085	-1.49	0.84	0.42	NaN	NaN	NaN	NaN	NaN	NaN	-1.4	0.59	0.6	-1.39	0.45	0.53	-1.4	0.37	0.52	-1.43	0.25	0.57	-1.41	0.08	0.5	-1.32	0.03	0.54	NaN	NaN	NaN	-1.38	0.78	0.25	-1.4	0.63	0.21	NaN	NaN	NaN	-1.39	0.38	0.26	-1.42	0.27	0.22	-1.38	0.08	0.28
18	0.09	-1.49	0.84	0.42	NaN	NaN	NaN	NaN	NaN	NaN	-1.4	0.59	0.6	-1.39	0.45	0.53	-1.4	0.37	0.52	-1.43	0.25	0.57	-1.41	0.08	0.5	-1.32	0.03	0.54	NaN	NaN	NaN	-1.38	0.78	0.25	-1.4	0.63	0.21	NaN	NaN	NaN	-1.39	0.38	0.26	-1.42	0.27	0.22	-1.38	0.08	0.28
19	0.095	-1.49	0.84	0.42	NaN	NaN	NaN	NaN	NaN	NaN	-1.4	0.59	0.6	-1.39	0.45	0.53	-1.4	0.37	0.52	-1.43	0.25	0.57	-1.41	0.08	0.5	-1.32	0.03	0.54	NaN	NaN	NaN	-1.38	0.78	0.25	-1.4	0.63	0.21	NaN	NaN	NaN	-1.39	0.38	0.26	-1.42	0.27	0.22	-1.38	0.08	0.28
20	0.1	-1.49	0.84	0.42	NaN	NaN	NaN	NaN	NaN	NaN	-1.4	0.59	0.6	-1.39	0.45	0.53	-1.4	0.37	0.52	-1.43	0.25	0.57	-1.41	0.08	0.5	-1.32	0.03	0.54	NaN	NaN	NaN	-1.38	0.78	0.25	-1.4	0.63	0.21	NaN	NaN	NaN	-1.39	0.38	0.26	-1.42	0.27	0.22	-1.38	0.08	0.28
21	0.105	-1.49	0.84	0.42	NaN	NaN	NaN	NaN	NaN	NaN	-1.4	0.59	0.6	-1.39	0.45	0.53	-1.4	0.37	0.52	-1.43	0.25	0.57	-1.41	0.08	0.5	-1.32	0.03	0.54	NaN	NaN	NaN	-1.38	0.78	0.25	-1.4	0.63	0.21	NaN	NaN	NaN	-1.39	0.38	0.26	-1.42	0.27	0.22	-1.38	0.08	0.28
22	0.11	-1.49	0.84	0.42	NaN	NaN	NaN	NaN	NaN	NaN	-1.4	0.59	0.6	-1.39	0.45	0.53	-1.4	0.37	0.52	-1.43	0.25	0.57	-1.41	0.08	0.5	-1.32	0.03	0.54	NaN	NaN	NaN	-1.38	0.78	0.25	-1.4	0.63	0.21	NaN	NaN	NaN	-1.39	0.38	0.26	-1.42	0.27	0.22	-1.38	0.08	0.28
23	0.115	-1.49	0.84	0.42	NaN	NaN	NaN	NaN	NaN	NaN	-1.4	0.59	0.6	-1.39	0.45	0.53	-1.4	0.37	0.52	-1.43	0.25	0.57	-1.41	0.08	0.5	-1.32	0.03	0.54	NaN	NaN	NaN	-1.38	0.78	0.25	-1.4	0.63	0.21	NaN	NaN	NaN	-1.39	0.38	0.26	-1.42	0.27	0.22	-1.38	0.08	0.28
24	0.12	-1.49	0.84	0.42	NaN	NaN	NaN	NaN	NaN	NaN	-1.4	0.59	0.6	-1.39	0.45	0.53	-1.4	0.37	0.52	-1.43	0.25	0.57	-1.41	0.08	0.5	-1.32	0.03	0.54	NaN	NaN	NaN	-1.38	0.78	0.25	-1.4	0.63	0.21	NaN	NaN	NaN	-1.39	0.38	0.26	-1.42	0.27	0.22	-1.38	0.08	0.28
25	0.125	-1.49	0.84	0.42	NaN	NaN	NaN	NaN	NaN	NaN	-1.4	0.59	0.6	-1.39	0.45	0.53	-1.4	0.37	0.52	-1.43	0.25	0.57	-1.41	0.08	0.5	-1.32	0.03	0.54	NaN	NaN	NaN	-1.38	0.78	0.25	-1.4	0.63	0.21	NaN	NaN	NaN	-1.39	0.38	0.26	-1.42	0.27	0.22	-1.38	0.08	0.28
26	0.13	-1.49	0.84	0.42	NaN	NaN	NaN	NaN	NaN	NaN	-1.4	0.59	0.6	-1.39	0.45	0.53	-1.4	0.37	0.52	-1.43	0.25	0.57	-1.41	0.08	0.5	-1.32	0.03	0.54	NaN	NaN	NaN	-1.38	0.78	0.25	-1.4	0.63	0.21	NaN	NaN	NaN	-1.39	0.38	0.26	-1.42	0.27	0.22	-1.38	0.08	0.28
27	0.135	-1.49	0.84	0.42	NaN	NaN	NaN	NaN	NaN	NaN	-1.4	0.59	0.6	-1.39	0.45	0.53	-1.4	0.37	0.52	-1.43	0.25	0.57	-1.41	0.08	0.5	-1.32	0.03	0.54	NaN	NaN	NaN	-1.38	0.78	0.25	-1.4	0.63	0.21	NaN	NaN	NaN	-1.39	0.38	0.26	-1.42	0.27	0.22	-1.38	0.08	0.28
28	0.14	-1.49	0.84	0.42	NaN	NaN	NaN	NaN	NaN	NaN	-1.4	0.59	0.6	-1.39	0.45	0.53	-1.4	0.37	0.52	-1.43	0.25	0.57	-1.41	0.08	0.5	-1.32	0.03	0.54	NaN	NaN	NaN	-1.38	0.78	0.25	-1.4	0.63	0.21	NaN	NaN	NaN	-1.39	0.38	0.26	-1.42	0.27	0.22	-1.38	0.08	0.28
29	0.145	-1.49	0.84	0.42	NaN	NaN	NaN	NaN	NaN	NaN	-1.4	0.59	0.6	-1.39	0.45	0.53	-1.4	0.37	0.52	-1.43	0.25	0.57	-1.41	0.08	0.5	-1.32	0.03	0.54	NaN	NaN	NaN	-1.38	0.78	0.25	-1.4	0.63	0.21	NaN	NaN	NaN	-1.39	0.38	0.26	-1.42	0.27	0.22	-1.38	0.08	0.28
30	0.15	-1.49	0.84	0.42	NaN	NaN	NaN	NaN	NaN	NaN	-1.4	0.59	0.6	-1.39	0.45	0.53	-1.4	0.37	0.52	-1.43	0.25	0.57	-1.41	0.08	0.5	-1.32	0.03	0.54	NaN	NaN	NaN	-1.38	0.78	0.25	-1.4	0.63	0.21	NaN	NaN	NaN	-1.39	0.38	0.26	-1.42	0.27	0.22	-1.38	0.08	0.28
31	0.155	-1.49	0.84	0.42	NaN	NaN	NaN	NaN	NaN	NaN	-1.4	0.59	0.6	-1.39	0.45	0.53	-1.4	0.37	0.52	-1.43	0.25	0.57	-1.41	0.08	0.5	-1.32	0.03	0.54	NaN	NaN	NaN	-1.38	0.78	0.25	-1.4	0.63	0.21	NaN	NaN	NaN	-1.39	0.38	0.26	-1.42	0.27	0.22	-1.38	0.08	0.28
32	0.16	-1.49	0.84	0.42	NaN	NaN	NaN	NaN	NaN	NaN	-1.4	0.59	0.6	-1.39	0.45	0.53	-1.4	0.37	0.52	-1.43	0.25	0.57	-1.41	0.08	0.5	-1.32	0.03	0.54	NaN	NaN	NaN	-1.38	0.78	0.25	-1.4	0.63	0.21	NaN	NaN	NaN	-1.39	0.38	0.26	-1.42	0.27	0.22	-1.38	0.08	0.28
33	0.165	-1.49	0.84	0.42	NaN	NaN	NaN	NaN	NaN	NaN	-1.4	0.59	0.6	-1.39	0.45	0.53	-1.4	0.37	0.52	-1.43	0.25	0.57	-1.41	0.08	0.5	-1.32	0.03	0.54	NaN	NaN	NaN	-1.38	0.78	0.25	-1.4	0.63	0.21	NaN	NaN	NaN	-1.39	0.38	0.26	-1.42	0.27	0.22	-1.38	0.08	0.28
34	0.17	-1.49	0.84	0.42	NaN	NaN	NaN	NaN	NaN	NaN	-1.4	0.59	0.6	-1.39	0.45	0.53	-1.4	0.37	0.52	-1.43	0.25	0.57	-1.41	0.08	0.5	-1.32	0.03	0.54	NaN	NaN	NaN	-1.38	0.78	0.25	-1.4	0.63	0.21	NaN	NaN	NaN	-1.39	0.38	0.26	-1.42	0.27	0.22	-1.38	0.08	0.28
35	0.175	-1.49	0.84	0.42	NaN	NaN	NaN	NaN	NaN	NaN	-1.4	0.59	0.6	-1.39	0.45	0.53	-1.4	0.37	0.52	-1.43	0.25	0.57	-1.41	0.08	0.5	-1.32	0.03	0.54	NaN	NaN	NaN	-1.38	0.78	0.25	-1.4	0.63	0.21	NaN	NaN	NaN	-1.39	0.38	0.26	-1.42	0.27	0.22	-1.38	0.08	0.28
36	0.18	-1.49	0.84	0.42	NaN	NaN	NaN	NaN	NaN	NaN	-1.4	0.59	0.6	-1.39	0.45	0.53	-1.4	0.37	0.52	-1.43	0.25	0.57	-1.41	0.08	0.5	-1.32	0.03	0.54	NaN	NaN	NaN	-1.38	0.78	0.25	-1.4	0.63	0.21	NaN	NaN	NaN	-1.39	0.38	0.26	-1.42	0.27	0.22	-1.38	0.08	0.28
37	0.185	-1.49	0.84	0.42	NaN	NaN	NaN	NaN	NaN	NaN	-1.4	0.59	0.6	-1.39	0.45	0.53	-1.4	0.37	0.52	-1.43	0.25	0.57	-1.41	0.08	0.5	-1.32	0.03	0.54	NaN	NaN	NaN	-1.38	0.78	0.25	-1.4	0.63	0.21	NaN	NaN	NaN	-1.39	0.38	0.26	-1.42	0.27	0.22	-1.38	0.08	0.28
38	0.19	-1.49	0.84	0.42	NaN	NaN	NaN	NaN	NaN	NaN	-1.4	0.59	0.6	-1.39	0.45	0.53	-1.4	0.37	0.52	-1.43	0.25	0.57	-1.41	0.08	0.5	-1.32	0.03	0.54	NaN	NaN	NaN	-1.38	0.78	0.25	-1.4	0.63	0.21	NaN	NaN	NaN	-1.39	0.38	0.26	-1.42	0.27	0.22	-1.38	0.08	0.28
39	0.195	-1.49	0.84	0.42	NaN	NaN	NaN	NaN	NaN	NaN	-1.4	0.6	0.6	-1.39	0.45	0.53	-1.4	0.37	0.52	-1.43	0.25	0.57	-1.41	0.08	0.5	-1.32	0.03	0.54	NaN	NaN	NaN	-1.38	0.78	0.25	-1.4	0.63	0.21	NaN	NaN	NaN	-1.39	0.38	0.26	-1.42	0.27	0.22	-1.38	0.08	0.28
40	0.2	-1.49	0.84	0.42	NaN	NaN	NaN	NaN	NaN	NaN	-1.4	0.6	0.6	-1.39	0.45	0.53	-1.4	0.37	0.52	-1.43	0.25	0.57	-1.41	0.08	0.5	-1.32	0.03	0.54	NaN	NaN	NaN	-1.38	0.78	0.25	-1.4	0.63	0.21	NaN	NaN	NaN	-1.39	0.38	0.26	-1.42	0.27	0.22	-1.38	0.08	0.28
41	0.205	-1.49	0.84	0.42	NaN	NaN	NaN	NaN	NaN	NaN	-1.4	0.6	0.6	-1.39	0.45	0.53	-1.4	0.37	0.52	-1.43	0.25	0.57	-1.41	0.08	0.5	-1.32	0.03	0.54	NaN	NaN	NaN	-1.38	0.78	0.25	-1.4	0.63	0.21	NaN	NaN	NaN	-1.39	0.38	0.26	-1.42	0.27	0.22	-1.38	0.08	0.28
42	0.21	-1.49	0.84	0.42	NaN	NaN	NaN	NaN	NaN	NaN	-1.4	0.6	0.6	-1.39	0.45	0.53	-1.4	0.37	0.52	-1.43	0.25	0.57	-1.41	0.08	0.5	-1.32	0.03	0.54	NaN	NaN	NaN	-1.38	0.78	0.25	-1.4	0.63	0.21	NaN	NaN	NaN	-1.39	0.38	0.26	-1.42	0.27	0.22	-1.38	0.08	0.28
43	0.215	-1.49	0.84	0.42	NaN	NaN	NaN	NaN	NaN	NaN	-1.4	0.6	0.6	-1.39	0.45	0.53	-1.4	0.37	0.52	-1.43	0.25	0.57	-1.41	0.08	0.5	-1.32	0.03	0.54	NaN	NaN	NaN	-1.38	0.78	0.25	-1.4	0.63	0.21	NaN	NaN	NaN	-1.39	0.38	0.26	-1.42	0.27	0.22	-1.38	0.08	0.28
44	0.22	-1.49	0.84	0.42	NaN	NaN	NaN	NaN	NaN	NaN	-1.4	0.6	0.6	-1.39	0.45	0.53	-1.4	0.37	0.52	-1.43	0.25	0.57	-1.41	0.08	0.5	-1.32	0.03	0.54	NaN	NaN	NaN	-1.38	0.78	0.25	-1.4	0.63	0.21	NaN	NaN	NaN	-1.39	0.38	0.26	-1.42	0.27	0.22	-1.38	0.08	0.28
45	0.225	-1.49	0.84	0.42	NaN	NaN	NaN	NaN	NaN	NaN	-1.4	0.6	0.6	-1.39	0.45	0.53	-1.4	0.37	0.52	-1.43	0.25	0.57	-1.41	0.08	0.5	-1.32	0.03	0.54	NaN	NaN	NaN	-1.38	0.78	0.25	-1.4	0.63	0.21	NaN	NaN	NaN	-1.39	0.38	0.26	-1.42	0.27	0.22	-1.38	0.08	0.28
46	0.23	-1.49	0.84	0.42	NaN	NaN	NaN	NaN	NaN	NaN	-1.4	0.6	0.6	-1.39	0.45	0.53	-1.4	0.37	0.52	-1.43	0.25	0.57	-1.41	0.08	0.5	-1.32	0.03	0.54	NaN	NaN	NaN	-1.38	0.78	0.25	-1.4	0.63	0.21	NaN	NaN	NaN	-1.39	0.38	0.26	-1.42	0.27	0.22	-1.38	0.08	0.28
47	0.235	-1.49	0.84	0.42	NaN	NaN	NaN	NaN	NaN	NaN	-1.4	0.6	0.6	-1.39	0.45	0.53	-1.4	0.37	0.52	-1.43	0.25	0.57	-1.41	0.08	0.5	-1.32	0.03	0.54	NaN	NaN	NaN	-1.38	0.78	0.25	-1.4	0.63	0.21	NaN	NaN	NaN	-1.39	0.38	0.26	-1.42	0.27	0.22	-1.38	0.08	0.28
48	0.24	-1.49	0.84	0.42	NaN	NaN	NaN	NaN	NaN	NaN	-1.4	0.6	0.6	-1.39	0.45	0.53	-1.4	0.37	0.52	-1.43	0.25	0.57	-1.41	0.08	0.5	-1.32	0.03	0.54	NaN	NaN	NaN	-1.38	0.78	0.25	-1.4	0.63	0.21	NaN	NaN	NaN	-1.39	0.38	0.26	-1.42	0.27	0.22	-1.38	0.08	0.28
49	0.245	-1.49	0.84	0.42	NaN	NaN	NaN	NaN	NaN	NaN	-1.4	0.6	0.6	-1.39	0.45	0.53	-1.4	0.37	0.52	-1.43	0.25	0.57	-1.41	0.08	0.5	-1.32	0.03	0.54	NaN	NaN	NaN	-1.38	0.78	0.25	-1.4	0.63	0.21	NaN	NaN	NaN	-1.39	0.38	0.26	-1.42	0.27	0.22	-1.38	0.08	0.28
50	0.25	-1.49	0.84	0.42	NaN	NaN	NaN	NaN	NaN	NaN	-1.4	0.6	0.6	-1.39	0.45	0.53	-1.4	0.37	0.52	-1.43	0.25	0.57	-1.41	0.08	0.5	-1.32	0.03	0.54	NaN	NaN	NaN	-1.38	0.78	0.25	-1.4	0.63	0.21	NaN	NaN	NaN	-1.39	0.38	0.26	-1.42	0.27	0.22	-1.38	0.08	0.28
51	0.255	-1.49	0.84	0.42	NaN	NaN	NaN	NaN	NaN	NaN	-1.4	0.6	0.6	-1.39	0.45	0.53	-1.4	0.37	0.52	-1.43	0.25	0.57	-1.41	0.08	0.5	-1.32	0.03	0.54	NaN	NaN	NaN	-1.38	0.78	0.25	-1.4	0.63	0.21	NaN	NaN	NaN	-1.39	0.38	0.26	-1.42	0.27	0.22	-1.38	0.08	0.28
52	0.26	-1.49	0.84	0.42	NaN	NaN	NaN	NaN	NaN	NaN	-1.4	0.6	0.6	-1.39	0.45	0.53	-1.4	0.37	0.52	-1.43	0.25	0.57	-1.41	0.08	0.5	-1.32	0.03	0.54	NaN	NaN	NaN	-1.38	0.78	0.25	-1.4	0.63	0.21	NaN	NaN	NaN	-1.39	0.38	0.26	-1.42	0.27	0.22	-1.38	0.08	0.28
53	0.265	-1.49	0.84	0.42	NaN	NaN	NaN	NaN	NaN	NaN	-1.4	0.6	0.6	-1.39	0.45	0.53	-1.4	0.37	0.52	-1.43	0.25	0.57	-1.41	0.08	0.5	-1.32	0.03	0.54	NaN	NaN	NaN	-1.38	0.78	0.25	-1.4	0.63	0.21	NaN	NaN	NaN	-1.39	0.38	0.26	-1.42	0.27	0.22	-1.38	0.08	0.28
54	0.27	-1.49	0.84	0.42	NaN	NaN	NaN	NaN	NaN	NaN	-1.4	0.6	0.6	-1.39	0.45	0.53	-1.4	0.37	0.52	-1.43	0.25	0.57	-1.41	0.08	0.5	-1.32	0.03	0.54	NaN	NaN	NaN	-1.38	0.78	0.25	-1.4	0.63	0.21	NaN	NaN	NaN	-1.39	0.38	0.26	-1.42	0.27	0.22	-1.38	0.08	0.28
55	0.275	-1.49	0.84	0.42	NaN	NaN	NaN	NaN	NaN	NaN	-1.4	0.6	0.6	-1.39	0.45	0.53	-1.4	0.37	0.52	-1.43	0.25	0.57	-1.41	0.08	0.5	-1.32	0.03	0.54	NaN	NaN	NaN	-1.38	0.78	0.25	-1.4	0.63	0.21	NaN	NaN	NaN	-1.39	0.38	0.26	-1.42	0.27	0.22	-1.38	0.08	0.28
56	0.28	-1.49	0.84	0.42	NaN	NaN	NaN	NaN	NaN	NaN	-1.4	0.6	0.6	-1.39	0.45	0.53	-1.4	0.37	0.52	-1.43	0.25	0.57	-1.41	0.08	0.5	-1.32	0.03	0.54	NaN	NaN	NaN	-1.38	0.78	0.25	-1.4	0.63	0.21	NaN	NaN	NaN	-1.39	0.38	0.26	-1.42	0.27	0.22	-1.38	0.08	0.28
57	0.285	-1.49	0.84	0.42	NaN	NaN	NaN	NaN	NaN	NaN	-1.4	0.6	0.6	-1.39	0.45	0.53	-1.4	0.37	0.52	-1.43	0.25	0.57	-1.41	0.08	0.5	-1.32	0.03	0.54	NaN	NaN	NaN	-1.38	0.78	0.25	-1.4	0.63	0.21	NaN	NaN	NaN	-1.39	0.38	0.26	-1.42	0.27	0.22	-1.38	0.08	0.28
58	0.29	-1.49	0.84	0.42	NaN	NaN	NaN	NaN	NaN	NaN	-1.4	0.6	0.6	-1.39	0.45	0.53	-1.4	0.37	0.52	-1.43	0.25	0.57	-1.41	0.08	0.5	-1.32	0.03	0.54	NaN	NaN	NaN	-1.38	0.78	0.25	-1.4	0.63	0.21	NaN	NaN	NaN	-1.39	0.38	0.26	-1.42	0.27	0.22	-1.38	0.08	0.28
59	0.295	-1.49	0.84	0.42	NaN	NaN	NaN	NaN	NaN	NaN	-1.4	0.6	0.6	-1.39	0.45	0.53	-1.4	0.37	0.52	-1.43	0.25	0.57	-1.41	0.08	0.5	-1.32	0.03	0.54	NaN	NaN	NaN	-1.38	0.78	0.25	-1.4	0.63	0.21	NaN	NaN	NaN	-1.39	0.38	0.27	-1.42	0.27	0.22	-1.38	0.08	0.28
60	0.3	-1.49	0.84	0.42	NaN	NaN	NaN	NaN	NaN	NaN	-1.4	0.6	0.6	-1.39	0.45	0.53	-1.4	0.37	0.52	-1.43	0.25	0.57	-1.41	0.08	0.5	-1.32	0.03	0.54	NaN	NaN	NaN	-1.38	0.78	0.25	-1.4	0.63	0.21	NaN	NaN	NaN	-1.39	0.38	0.27	-1.42	0.27	0.22	-1.38	0.08	0.28
61	0.305	-1.49	0.84	0.42	NaN	NaN	NaN	NaN	NaN	NaN	-1.4	0.6	0.6	-1.39	0.45	0.53	-1.4	0.37	0.52	-1.43	0.25	0.57	-1.41	0.08	0.5	-1.32	0.03	0.54	NaN	NaN	NaN	-1.38	0.78	0.25	-1.4	0.63	0.21	NaN	NaN	NaN	-1.39	0.38	0.27	-1.42	0.27	0.22	-1.38	0.08	0.28
62	0.31	-1.49	0.84	0.42	NaN	NaN	NaN	NaN	NaN	NaN	-1.4	0.6	0.6	-1.39	0.45	0.53	-1.4	0.37	0.52	-1.43	0.25	0.57	-1.41	0.08	0.5	-1.32	0.03	0.54	NaN	NaN	NaN	-1.38	0.78	0.25	-1.4	0.63	0.21	NaN	NaN	NaN	-1.39	0.38	0.26	-1.42	0.27	0.22	-1.38	0.08	0.28
63	0.315	-1.49	0.84	0.42	NaN	NaN	NaN	NaN	NaN	NaN	-1.4	0.6	0.6	-1.39	0.45	0.53	-1.4	0.37	0.52	-1.43	0.25	0.57	-1.41	0.08	0.5	-1.32	0.03	0.54	NaN	NaN	NaN	-1.38	0.78	0.25	-1.4	0.63	0.21	NaN	NaN	NaN	-1.39	0.38	0.26	-1.42	0.27	0.22	-1.38	0.08	0.28
64	0.32	-1.49	0.84	0.42	NaN	NaN	NaN	NaN	NaN	NaN	-1.4	0.6	0.6	-1.39	0.45	0.53	-1.4	0.37	0.52	-1.43	0.25	0.57	-1.41	0.08	0.5	-1.32	0.03	0.54	NaN	NaN	NaN	-1.38	0.78	0.25	-1.4	0.63	0.21	NaN	NaN	NaN	-1.39	0.38	0.26	-1.42	0.27	0.22	-1.38	0.08	0.28
65	0.325	-1.49	0.84	0.42	NaN	NaN	NaN	NaN	NaN	NaN	-1.4	0.6	0.6	-1.39	0.45	0.53	-1.4	0.37	0.52	-1.43	0.25	0.57	-1.41	0.08	0.5	-1.32	0.03	0.54	NaN	NaN	NaN	-1.38	0.78	0.25	-1.4	0.63	0.21	NaN	NaN	NaN	-1.39	0.38	0.26	-1.42	0.27	0.22	-1.38	0.08	0.28
66	0.33	-1.49	0.84	0.42	NaN	NaN	NaN	NaN	NaN	NaN	-1.4	0.6	0.6	-1.39	0.45	0.53	-1.4	0.37	0.52	-1.43	0.25	0.57	-1.41	0.08	0.5	-1.32	0.03	0.54	NaN	NaN	NaN	-1.38	0.78	0.25	-1.4	0.63	0.21	NaN	NaN	NaN	-1.39	0.38	0.26	-1.42	0.27	0.22	-1.38	0.08	0.28
67	0.335	-1.49	0.84	0.42	NaN	NaN	NaN	NaN	NaN	NaN	-1.4	0.6	0.6	-1.39	0.45	0.53	-1.4	0.37	0.52	-1.43	0.25	0.57	-1.41	0.08	0.5	-1.32	0.03	0.54	NaN	NaN	NaN	-1.38	0.78	0.25	-1.4	0.63	0.21	NaN	NaN	NaN	-1.39	0.38	0.27	-1.42	0.27	0.22	-1.38	0.08	0.28
68	0.34	-1.49	0.84	0.42	NaN	NaN	NaN	NaN	NaN	NaN	-1.4	0.6	0.6	-1.39	0.45	0.53	-1.4	0.37	0.52	-1.43	0.25	0.57	-1.41	0.08	0.5	-1.32	0.03	0.54	NaN	NaN	NaN	-1.38	0.78	0.25	-1.4	0.63	0.21	NaN	NaN	NaN	-1.39	0.38	0.27	-1.42	0.27	0.22	-1.38	0.08	0.28
69	0.345	-1.49	0.84	0.42	NaN	NaN	NaN	NaN	NaN	NaN	-1.4	0.6	0.6	-1.39	0.45	0.53	-1.4	0.37	0.52	-1.43	0.25	0.57	-1.41	0.08	0.5	-1.32	0.03	0.54	NaN	NaN	NaN	-1.38	0.78	0.25	-1.4	0.63	0.21	NaN	NaN	NaN	-1.39	0.38	0.26	-1.42	0.27	0.22	-1.38	0.08	0.28
70	0.35	-1.49	0.84	0.42	NaN	NaN	NaN	NaN	NaN	NaN	-1.4	0.6	0.6	-1.39	0.45	0.53	-1.4	0.37	0.52	-1.43	0.25	0.57	-1.41	0.08	0.5	-1.32	0.03	0.54	NaN	NaN	NaN	-1.38	0.78	0.25	-1.4	0.63	0.21	NaN	NaN	NaN	-1.39	0.38	0.26	-1.42	0.27	0.22	-1.38	0.08	0.28
71	0.355	-1.49	0.84	0.42	NaN	NaN	NaN	NaN	NaN	NaN	-1.4	0.6	0.6	-1.39	0.45	0.53	-1.4	0.37	0.52	-1.43	0.25	0.57	-1.41	0.08	0.5	-1.32	0.03	0.54	NaN	NaN	NaN	-1.38	0.78	0.25	-1.4	0.63	0.21	NaN	NaN	NaN	-1.39	0.38	0.26	-1.42	0.27	0.22	-1.38	0.08	0.28
72	0.36	-1.49	0.84	0.42	NaN	NaN	NaN	NaN	NaN	NaN	-1.4	0.6	0.6	-1.39	0.45	0.53	-1.4	0.37	0.52	-1.43	0.25	0.57	-1.41	0.08	0.5	-1.32	0.03	0.54	NaN	NaN	NaN	-1.38	0.78	0.25	-1.4	0.63	0.21	NaN	NaN	NaN	-1.39	0.38	0.26	-1.42	0.27	0.22	-1.38	0.08	0.28
73	0.365	-1.49	0.84	0.42	NaN	NaN	NaN	NaN	NaN	NaN	-1.4	0.6	0.6	-1.39	0.45	0.53	-1.4	0.37	0.52	-1.43	0.25	0.57	-1.41	0.08	0.5	-1.32	0.03	0.54	NaN	NaN	NaN	-1.38	0.78	0.25	-1.4	0.63	0.21	NaN	NaN	NaN	-1.39	0.38	0.26	-1.42	0.27	0.22	-1.38	0.08	0.28
74	0.37	-1.49	0.84	0.42	NaN	NaN	NaN	NaN	NaN	NaN	-1.4	0.6	0.6	-1.39	0.45	0.53	-1.4	0.37	0.52	-1.43	0.25	0.57	-1.41	0.08	0.5	-1.32	0.03	0.54	NaN	NaN	NaN	-1.38	0.78	0.25	-1.4	0.63	0.21	NaN	NaN	NaN	-1.39	0.38	0.26	-1.42	0.27	0.22	-1.38	0.08	0.28
75	0.375	-1.49	0.84	0.42	NaN	NaN	NaN	NaN	NaN	NaN	-1.4	0.6	0.6	-1.39	0.45	0.53	-1.4	0.37	0.52	-1.43	0.25	0.57	-1.41	0.08	0.5	-1.32	0.03	0.54	NaN	NaN	NaN	-1.38	0.78	0.25	-1.4	0.63	0.21	NaN	NaN	NaN	-1.39	0.38	0.26	-1.42	0.27	0.22	-1.38	0.08	0.28
76	0.38	-1.49	0.84	0.42	NaN	NaN	NaN	NaN	NaN	NaN	-1.4	0.6	0.6	-1.39	0.45	0.53	-1.4	0.37	0.52	-1.43	0.25	0.57	-1.41	0.08	0.5	-1.32	0.03	0.54	NaN	NaN	NaN	-1.38	0.78	0.25	-1.4	0.63	0.21	NaN	NaN	NaN	-1.39	0.38	0.26	-1.42	0.27	0.22	-1.38	0.08	0.28
77	0.385	-1.49	0.84	0.42	NaN	NaN	NaN	NaN	NaN	NaN	-1.4	0.6	0.6	-1.39	0.45	0.53	-1.4	0.37	0.52	-1.43	0.25	0.57	-1.41	0.08	0.5	-1.32	0.03	0.54	NaN	NaN	NaN	-1.38	0.78	0.25	-1.4	0.63	0.21	NaN	NaN	NaN	-1.39	0.38	0.26	-1.42	0.27	0.22	-1.38	0.08	0.28
78	0.39	-1.49	0.84	0.42	NaN	NaN	NaN	NaN	NaN	NaN	-1.4	0.6	0.6	-1.39	0.45	0.53	-1.4	0.37	0.52	-1.43	0.25	0.57	-1.41	0.08	0.5	-1.32	0.03	0.54	NaN	NaN	NaN	-1.38	0.78	0.25	-1.4	0.63	0.21	NaN	NaN	NaN	-1.39	0.38	0.26	-1.42	0.27	0.22	-1.38	0.08	0.28
79	0.395	-1.49	0.84	0.42	NaN	NaN	NaN	NaN	NaN	NaN	-1.4	0.6	0.6	-1.39	0.45	0.53	-1.4	0.37	0.52	-1.43	0.25	0.57	-1.41	0.08	0.5	-1.32	0.03	0.54	NaN	NaN	NaN	-1.38	0.78	0.25	-1.4	0.63	0.21	NaN	NaN	NaN	-1.39	0.38	0.26	-1.42	0.27	0.22	-1.38	0.08	0.28
80	0.4	-1.49	0.84	0.42	NaN	NaN	NaN	NaN	NaN	NaN	-1.4	0.6	0.6	-1.39	0.45	0.53	-1.4	0.37	0.52	-1.43	0.25	0.57	-1.41	0.08	0.5	-1.32	0.03	0.54	NaN	NaN	NaN	-1.38	0.78	0.25	-1.4	0.63	0.21	NaN	NaN	NaN	-1.39	0.38	0.26	-1.42	0.27	0.22	-1.38	0.08	0.28
81	0.405	-1.49	0.84	0.42	NaN	NaN	NaN	NaN	NaN	NaN	-1.4	0.6	0.6	-1.39	0.45	0.53	-1.4	0.37	0.52	-1.43	0.25	0.57	-1.41	0.08	0.5	-1.32	0.03	0.54	NaN	NaN	NaN	-1.38	0.78	0.25	-1.4	0.63	0.21	NaN	NaN	NaN	-1.39	0.38	0.26	-1.42	0.27	0.22	-1.38	0.08	0.28
82	0.41	-1.49	0.84	0.42	NaN	NaN	NaN	NaN	NaN	NaN	-1.4	0.6	0.6	-1.39	0.45	0.53	-1.4	0.37	0.52	-1.43	0.25	0.57	-1.41	0.08	0.5	-1.32	0.03	0.54	NaN	NaN	NaN	-1.38	0.78	0.25	-1.4	0.63	0.21	NaN	NaN	NaN	-1.39	0.38	0.26	-1.42	0.27	0.22	-1.38	0.08	0.28
83	0.415	-1.49	0.84	0.42	NaN	NaN	NaN	NaN	NaN	NaN	-1.4	0.6	0.6	-1.39	0.45	0.53	-1.4	0.37	0.52	-1.43	0.25	0.57	-1.41	0.08	0.5	-1.32	0.03	0.54	NaN	NaN	NaN	-1.38	0.78	0.25	-1.4	0.63	0.21	NaN	NaN	NaN	-1.39	0.38	0.27	-1.42	0.27	0.22	-1.38	0.08	0.28
84	0.42	-1.49	0.84	0.42	NaN	NaN	NaN	NaN	NaN	NaN	-1.4	0.6	0.6	-1.39	0.45	0.53	-1.4	0.37	0.52	-1.43	0.25	0.57	-1.41	0.08	0.5	-1.32	0.03	0.54	NaN	NaN	NaN	-1.38	0.78	0.25	-1.4	0.63	0.21	NaN	NaN	NaN	-1.39	0.38	0.27	-1.42	0.27	0.22	-1.38	0.08	0.28
85	0.425	-1.49	0.84	0.42	NaN	NaN	NaN	NaN	NaN	NaN	-1.4	0.6	0.6	-1.39	0.45	0.53	-1.4	0.37	0.52	-1.43	0.25	0.57	-1.41	0.08	0.5	-1.32	0.03	0.54	NaN	NaN	NaN	-1.38	0.78	0.25	-1.4	0.63	0.21	NaN	NaN	NaN	-1.39	0.38	0.27	-1.42	0.27	0.22	-1.38	0.08	0.28
86	0.43	-1.49	0.84	0.42	NaN	NaN	NaN	NaN	NaN	NaN	-1.4	0.6	0.6	-1.39	0.45	0.53	-1.4	0.37	0.52	-1.43	0.25	0.57	-1.41	0.08	0.5	-1.32	0.03	0.54	NaN	NaN	NaN	-1.38	0.78	0.25	-1.4	0.63	0.21	NaN	NaN	NaN	-1.39	0.38	0.27	-1.42	0.27	0.22	-1.38	0.08	0.28
87	0.435	-1.49	0.84	0.42	NaN	NaN	NaN	NaN	NaN	NaN	-1.4	0.6	0.6	-1.39	0.45	0.53	-1.4	0.37	0.52	-1.43	0.25	0.57	-1.41	0.08	0.5	-1.32	0.03	0.54	NaN	NaN	NaN	-1.38	0.78	0.25	-1.4	0.63	0.21	NaN	NaN	NaN	-1.39	0.38	0.26	-1.42	0.27	0.22	-1.38	0.08	0.28
88	0.44	-1.49	0.84	0.42	NaN	NaN	NaN	NaN	NaN	NaN	-1.4	0.6	0.6	-1.39	0.45	0.53	-1.4	0.37	0.52	-1.43	0.25	0.57	-1.41	0.08	0.5	-1.32	0.03	0.54	NaN	NaN	NaN	-1.38	0.78	0.25	-1.4	0.63	0.21	NaN	NaN	NaN	-1.39	0.38	0.26	-1.42	0.27	0.22	-1.38	0.08	0.28
89	0.445	-1.49	0.84	0.42	NaN	NaN	NaN	NaN	NaN	NaN	-1.4	0.6	0.6	-1.39	0.45	0.53	-1.4	0.37	0.52	-1.43	0.25	0.57	-1.41	0.08	0.5	-1.32	0.03	0.54	NaN	NaN	NaN	-1.38	0.78	0.25	-1.4	0.63	0.21	NaN	NaN	NaN	-1.39	0.38	0.27	-1.42	0.27	0.22	-1.38	0.08	0.28
90	0.45	-1.49	0.84	0.42	NaN	NaN	NaN	NaN	NaN	NaN	-1.4	0.59	0.6	-1.39	0.45	0.53	-1.4	0.37	0.52	-1.43	0.25	0.57	-1.41	0.08	0.5	-1.32	0.03	0.54	NaN	NaN	NaN	-1.38	0.78	0.25	-1.4	0.63	0.21	NaN	NaN	NaN	-1.39	0.38	0.27	-1.42	0.27	0.22	-1.38	0.08	0.28
91	0.455	-1.49	0.84	0.42	NaN	NaN	NaN	NaN	NaN	NaN	-1.4	0.59	0.6	-1.39	0.45	0.53	-1.4	0.37	0.52	-1.43	0.25	0.57	-1.41	0.08	0.5	-1.32	0.03	0.54	NaN	NaN	NaN	-1.38	0.78	0.25	-1.4	0.63	0.21	NaN	NaN	NaN	-1.39	0.38	0.26	-1.42	0.27	0.22	-1.38	0.08	0.28
92	0.46	-1.49	0.84	0.42	NaN	NaN	NaN	NaN	NaN	NaN	-1.4	0.59	0.6	-1.39	0.45	0.53	-1.4	0.37	0.52	-1.43	0.25	0.57	-1.41	0.08	0.5	-1.32	0.03	0.54	NaN	NaN	NaN	-1.38	0.78	0.25	-1.4	0.63	0.21	NaN	NaN	NaN	-1.39	0.38	0.26	-1.42	0.27	0.22	-1.38	0.08	0.28
93	0.465	-1.49	0.84	0.42	NaN	NaN	NaN	NaN	NaN	NaN	-1.4	0.59	0.6	-1.39	0.45	0.53	-1.4	0.37	0.52	-1.43	0.25	0.57	-1.41	0.08	0.5	-1.32	0.03	0.54	NaN	NaN	NaN	-1.38	0.78	0.25	-1.4	0.63	0.21	NaN	NaN	NaN	-1.39	0.38	0.26	-1.42	0.27	0.22	-1.38	0.08	0.28
94	0.47	-1.49	0.84	0.42	NaN	NaN	NaN	NaN	NaN	NaN	-1.4	0.59	0.6	-1.39	0.45	0.53	-1.4	0.37	0.52	-1.43	0.25	0.57	-1.41	0.08	0.5	-1.32	0.03	0.54	NaN	NaN	NaN	-1.38	0.78	0.25	-1.4	0.63	0.21	NaN	NaN	NaN	-1.39	0.38	0.26	-1.42	0.27	0.22	-1.38	0.08	0.28
95	0.475	-1.49	0.84	0.42	NaN	NaN	NaN	NaN	NaN	NaN	-1.4	0.59	0.6	-1.39	0.45	0.53	-1.4	0.37	0.52	-1.43	0.25	0.57	-1.4	0.08	0.5	-1.32	0.03	0.54	NaN	NaN	NaN	-1.38	0.78	0.25	-1.4	0.63	0.21	NaN	NaN	NaN	-1.39	0.38	0.26	-1.42	0.27	0.22	-1.38	0.08	0.28
96	0.48	-1.49	0.84	0.42	NaN	NaN	NaN	NaN	NaN	NaN	-1.4	0.59	0.6	-1.39	0.45	0.53	-1.4	0.37	0.52	-1.43	0.25	0.57	-1.4	0.08	0.5	-1.32	0.03	0.54	NaN	NaN	NaN	-1.38	0.78	0.25	-1.4	0.63	0.21	NaN	NaN	NaN	-1.39	0.38	0.27	-1.42	0.27	0.22	-1.38	0.08	0.28
97	0.485	-1.49	0.84	0.42	NaN	NaN	NaN	NaN	NaN	NaN	-1.4	0.59	0.6	-1.39	0.45	0.53	-1.4	0.37	0.52	-1.43	0.25	0.57	-1.4	0.08	0.5	-1.32	0.03	0.54	NaN	NaN	NaN	-1.38	0.78	0.25	-1.4	0.63	0.21	NaN	NaN	NaN	-1.39	0.38	0.26	-1.42	0.27	0.22	-1.38	0.08	0.28
98	0.49	-1.49	0.84	0.42	NaN	NaN	NaN	NaN	NaN	NaN	-1.4	0.59	0.6	-1.39	0.45	0.53	-1.4	0.37	0.52	-1.43	0.25	0.57	-1.4	0.08	0.5	-1.32	0.03	0.54	NaN	NaN	NaN	-1.38	0.78	0.25	-1.4	0.63	0.21	NaN	NaN	NaN	-1.39	0.38	0.26	-1.42	0.27	0.22	-1.38	0.08	0.28
99	0.495	-1.49	0.84	0.42	NaN	NaN	NaN	NaN	NaN	NaN	-1.4	0.59	0.6	-1.39	0.45	0.53	-1.4	0.37	0.52	-1.43	0.25	0.57	-1.4	0.08	0.5	-1.32	0.03	0.54	NaN	NaN	NaN	-1.38	0.78	0.25	-1.4	0.63	0.21	NaN	NaN	NaN	-1.39	0.38	0.26	-1.42	0.27	0.22	-1.38	0.08	0.28
100	0.5	-1.49	0.84	0.42	NaN	NaN	NaN	NaN	NaN	NaN	-1.4	0.59	0.6	-1.39	0.45	0.53	-1.4	0.37	0.52	-1.43	0.25	0.57	-1.4	0.08	0.5	-1.32	0.03	0.54	NaN	NaN	NaN	-1.38	0.78	0.25	-1.4	0.63	0.21	NaN	NaN	NaN	-1.39	0.38	0.26	-1.42	0.27	0.22	-1.38	0.08	0.28
101	0.505	-1.49	0.84	0.42	NaN	NaN	NaN	NaN	NaN	NaN	-1.4	0.59	0.6	-1.39	0.45	0.53	-1.4	0.37	0.52	-1.43	0.25	0.57	-1.41	0.08	0.5	-1.32	0.03	0.54	NaN	NaN	NaN	-1.38	0.78	0.25	-1.4	0.63	0.21	NaN	NaN	NaN	-1.39	0.38	0.26	-1.42	0.27	0.22	-1.38	0.08	0.28
102	0.51	-1.49	0.84	0.42	NaN	NaN	NaN	NaN	NaN	NaN	-1.4	0.59	0.6	-1.39	0.45	0.53	-1.4	0.37	0.52	-1.43	0.25	0.57	-1.4	0.08	0.5	-1.32	0.03	0.54	NaN	NaN	NaN	-1.38	0.78	0.25	-1.4	0.63	0.21	NaN	NaN	NaN	-1.39	0.38	0.26	-1.42	0.27	0.22	-1.38	0.08	0.28
103	0.515	-1.49	0.84	0.42	NaN	NaN	NaN	NaN	NaN	NaN	-1.4	0.59	0.6	-1.39	0.45	0.53	-1.4	0.37	0.52	-1.43	0.25	0.57	-1.4	0.08	0.5	-1.32	0.03	0.54	NaN	NaN	NaN	-1.38	0.78	0.25	-1.4	0.63	0.21	NaN	NaN	NaN	-1.39	0.38	0.26	-1.42	0.27	0.22	-1.38	0.08	0.28
104	0.52	-1.49	0.84	0.42	NaN	NaN	NaN	NaN	NaN	NaN	-1.4	0.59	0.6	-1.39	0.45	0.53	-1.4	0.37	0.52	-1.43	0.25	0.57	-1.4	0.08	0.5	-1.32	0.03	0.54	NaN	NaN	NaN	-1.38	0.78	0.25	-1.4	0.63	0.21	NaN	NaN	NaN	-1.39	0.38	0.26	-1.42	0.27	0.22	-1.38	0.08	0.28
105	0.525	-1.49	0.84	0.42	NaN	NaN	NaN	NaN	NaN	NaN	-1.4	0.59	0.6	-1.39	0.45	0.53	-1.4	0.37	0.52	-1.43	0.25	0.57	-1.4	0.08	0.5	-1.32	0.03	0.54	NaN	NaN	NaN	-1.38	0.78	0.25	-1.4	0.63	0.21	NaN	NaN	NaN	-1.39	0.38	0.26	-1.42	0.27	0.22	-1.38	0.08	0.28
106	0.53	-1.49	0.84	0.42	NaN	NaN	NaN	NaN	NaN	NaN	-1.4	0.59	0.6	-1.39	0.45	0.53	-1.4	0.37	0.52	-1.43	0.25	0.57	-1.4	0.08	0.5	-1.32	0.03	0.54	NaN	NaN	NaN	-1.38	0.78	0.25	-1.4	0.63	0.21	NaN	NaN	NaN	-1.39	0.38	0.27	-1.42	0.27	0.22	-1.38	0.08	0.28
107	0.535	-1.49	0.84	0.42	NaN	NaN	NaN	NaN	NaN	NaN	-1.4	0.59	0.6	-1.39	0.45	0.53	-1.4	0.37	0.52	-1.43	0.25	0.57	-1.4	0.08	0.5	-1.32	0.03	0.54	NaN	NaN	NaN	-1.38	0.78	0.25	-1.4	0.63	0.21	NaN	NaN	NaN	-1.39	0.37	0.27	-1.42	0.27	0.22	-1.38	0.08	0.28
108	0.54	-1.49	0.84	0.42	NaN	NaN	NaN	NaN	NaN	NaN	-1.4	0.59	0.6	-1.39	0.45	0.53	-1.4	0.37	0.52	-1.43	0.25	0.57	-1.4	0.08	0.5	-1.32	0.03	0.54	NaN	NaN	NaN	-1.38	0.78	0.25	-1.4	0.63	0.21	NaN	NaN	NaN	-1.39	0.37	0.27	-1.42	0.27	0.22	-1.38	0.08	0.28
109	0.545	-1.49	0.84	0.42	NaN	NaN	NaN	NaN	NaN	NaN	-1.4	0.59	0.6	-1.39	0.45	0.53	-1.4	0.37	0.52	-1.42	0.25	0.57	-1.4	0.08	0.5	-1.32	0.04	0.54	NaN	NaN	NaN	-1.38	0.78	0.25	-1.4	0.63	0.21	NaN	NaN	NaN	-1.39	0.37	0.27	-1.42	0.27	0.22	-1.38	0.08	0.28
110	0.55	-1.49	0.84	0.42	NaN	NaN	NaN	NaN	NaN	NaN	-1.4	0.59	0.6	-1.39	0.45	0.53	-1.4	0.37	0.52	-1.42	0.25	0.57	-1.4	0.08	0.5	-1.32	0.04	0.54	NaN	NaN	NaN	-1.38	0.78	0.25	-1.4	0.63	0.21	NaN	NaN	NaN	-1.39	0.38	0.27	-1.42	0.27	0.22	-1.38	0.08	0.28
111	0.555	-1.49	0.84	0.42	NaN	NaN	NaN	NaN	NaN	NaN	-1.4	0.59	0.6	-1.39	0.45	0.53	-1.4	0.37	0.52	-1.42	0.25	0.57	-1.4	0.08	0.5	-1.32	0.04	0.54	NaN	NaN	NaN	-1.38	0.78	0.25	-1.4	0.63	0.21	NaN	NaN	NaN	-1.39	0.38	0.27	-1.42	0.27	0.22	-1.38	0.08	0.28
112	0.56	-1.49	0.84	0.42	NaN	NaN	NaN	NaN	NaN	NaN	-1.4	0.59	0.6	-1.39	0.45	0.53	-1.4	0.37	0.52	-1.42	0.25	0.57	-1.4	0.08	0.5	-1.32	0.04	0.54	NaN	NaN	NaN	-1.38	0.78	0.25	-1.4	0.63	0.21	NaN	NaN	NaN	-1.39	0.38	0.26	-1.42	0.27	0.22	-1.38	0.08	0.28
113	0.565	-1.49	0.84	0.42	NaN	NaN	NaN	NaN	NaN	NaN	-1.4	0.59	0.6	-1.39	0.45	0.53	-1.4	0.37	0.52	-1.42	0.25	0.57	-1.4	0.08	0.5	-1.32	0.04	0.54	NaN	NaN	NaN	-1.38	0.78	0.25	-1.4	0.63	0.21	NaN	NaN	NaN	-1.39	0.38	0.26	-1.42	0.27	0.22	-1.38	0.08	0.28
114	0.57	-1.49	0.84	0.42	NaN	NaN	NaN	NaN	NaN	NaN	-1.4	0.59	0.6	-1.39	0.45	0.53	-1.4	0.37	0.52	-1.42	0.25	0.57	-1.4	0.08	0.5	-1.32	0.04	0.54	NaN	NaN	NaN	-1.38	0.78	0.25	-1.4	0.63	0.21	NaN	NaN	NaN	-1.39	0.37	0.27	-1.42	0.27	0.22	-1.38	0.08	0.28
115	0.575	-1.49	0.84	0.42	NaN	NaN	NaN	NaN	NaN	NaN	-1.4	0.59	0.6	-1.39	0.45	0.53	-1.4	0.37	0.52	-1.42	0.25	0.57	-1.4	0.08	0.5	-1.32	0.04	0.54	NaN	NaN	NaN	-1.38	0.78	0.25	-1.4	0.63	0.21	NaN	NaN	NaN	-1.39	0.37	0.27	-1.42	0.27	0.22	-1.38	0.08	0.28
116	0.58	-1.49	0.84	0.42	NaN	NaN	NaN	NaN	NaN	NaN	-1.4	0.59	0.6	-1.39	0.45	0.53	-1.4	0.37	0.52	-1.42	0.25	0.57	-1.4	0.08	0.5	-1.32	0.04	0.54	NaN	NaN	NaN	-1.38	0.78	0.25	-1.4	0.63	0.21	NaN	NaN	NaN	-1.39	0.37	0.27	-1.42	0.27	0.22	-1.38	0.08	0.28
117	0.585	-1.49	0.84	0.42	NaN	NaN	NaN	NaN	NaN	NaN	-1.4	0.59	0.6	-1.39	0.45	0.53	-1.4	0.37	0.52	-1.42	0.25	0.57	-1.4	0.08	0.5	-1.32	0.04	0.54	NaN	NaN	NaN	-1.38	0.78	0.25	-1.4	0.63	0.21	NaN	NaN	NaN	-1.39	0.37	0.26	-1.42	0.27	0.22	-1.38	0.08	0.28
118	0.59	-1.49	0.84	0.42	NaN	NaN	NaN	NaN	NaN	NaN	-1.4	0.59	0.6	-1.39	0.45	0.53	-1.4	0.37	0.52	-1.42	0.25	0.57	-1.4	0.08	0.5	-1.32	0.04	0.54	NaN	NaN	NaN	-1.38	0.78	0.25	-1.4	0.63	0.21	NaN	NaN	NaN	-1.39	0.37	0.26	-1.42	0.27	0.22	-1.38	0.08	0.28
119	0.595	-1.49	0.84	0.42	NaN	NaN	NaN	NaN	NaN	NaN	-1.4	0.59	0.6	-1.39	0.45	0.53	-1.4	0.37	0.52	-1.42	0.25	0.57	-1.4	0.08	0.5	-1.32	0.04	0.54	NaN	NaN	NaN	-1.38	0.78	0.25	-1.4	0.63	0.21	NaN	NaN	NaN	-1.39	0.37	0.26	-1.42	0.27	0.22	-1.38	0.08	0.28
120	0.6	-1.49	0.84	0.42	NaN	NaN	NaN	NaN	NaN	NaN	-1.4	0.59	0.6	-1.38	0.45	0.53	-1.4	0.37	0.52	-1.42	0.25	0.57	-1.4	0.08	0.5	-1.32	0.04	0.54	NaN	NaN	NaN	-1.38	0.78	0.25	-1.39	0.63	0.21	NaN	NaN	NaN	-1.39	0.37	0.26	-1.42	0.27	0.22	-1.38	0.08	0.28
121	0.605	-1.49	0.84	0.42	NaN	NaN	NaN	NaN	NaN	NaN	-1.4	0.6	0.6	-1.38	0.45	0.53	-1.4	0.37	0.52	-1.42	0.25	0.57	-1.4	0.08	0.5	-1.32	0.04	0.54	NaN	NaN	NaN	-1.38	0.78	0.25	-1.39	0.63	0.21	NaN	NaN	NaN	-1.39	0.37	0.26	-1.42	0.27	0.22	-1.38	0.08	0.28
122	0.61	-1.49	0.84	0.42	NaN	NaN	NaN	NaN	NaN	NaN	-1.4	0.59	0.6	-1.38	0.45	0.53	-1.4	0.37	0.52	-1.42	0.25	0.57	-1.4	0.08	0.5	-1.32	0.04	0.54	NaN	NaN	NaN	-1.38	0.78	0.25	-1.39	0.63	0.21	NaN	NaN	NaN	-1.39	0.37	0.26	-1.42	0.27	0.22	-1.38	0.08	0.28
123	0.615	-1.49	0.84	0.42	NaN	NaN	NaN	NaN	NaN	NaN	-1.4	0.59	0.6	-1.38	0.45	0.53	-1.4	0.37	0.52	-1.42	0.25	0.57	-1.4	0.08	0.5	-1.32	0.04	0.54	NaN	NaN	NaN	-1.38	0.78	0.25	-1.39	0.63	0.21	-1.38	0.47	0.26	-1.39	0.37	0.26	-1.42	0.27	0.22	-1.38	0.08	0.28
124	0.62	-1.49	0.84	0.42	NaN	NaN	NaN	NaN	NaN	NaN	-1.4	0.59	0.6	-1.38	0.45	0.53	-1.4	0.37	0.52	-1.42	0.25	0.57	-1.4	0.08	0.5	-1.32	0.04	0.54	NaN	NaN	NaN	-1.38	0.78	0.25	-1.39	0.63	0.21	-1.38	0.47	0.26	-1.39	0.37	0.26	-1.42	0.27	0.22	-1.38	0.08	0.28
125	0.625	-1.49	0.84	0.42	NaN	NaN	NaN	NaN	NaN	NaN	-1.39	0.59	0.6	-1.38	0.45	0.53	-1.4	0.37	0.52	-1.42	0.25	0.57	-1.4	0.08	0.5	-1.32	0.04	0.54	NaN	NaN	NaN	-1.38	0.78	0.25	-1.39	0.63	0.21	-1.38	0.47	0.26	-1.39	0.37	0.26	-1.42	0.27	0.22	-1.38	0.08	0.28
126	0.63	-1.49	0.84	0.42	NaN	NaN	NaN	NaN	NaN	NaN	-1.39	0.59	0.6	-1.38	0.45	0.53	-1.4	0.37	0.52	-1.42	0.25	0.57	-1.4	0.08	0.5	-1.32	0.04	0.54	NaN	NaN	NaN	-1.38	0.78	0.25	-1.39	0.63	0.21	-1.38	0.47	0.26	-1.39	0.37	0.26	-1.42	0.27	0.22	-1.38	0.08	0.28
127	0.635	-1.49	0.84	0.42	NaN	NaN	NaN	NaN	NaN	NaN	-1.39	0.59	0.6	-1.38	0.45	0.53	-1.39	0.37	0.52	-1.42	0.25	0.57	-1.4	0.08	0.5	-1.32	0.04	0.54	NaN	NaN	NaN	-1.38	0.78	0.25	-1.39	0.63	0.21	-1.38	0.47	0.26	-1.39	0.37	0.26	-1.42	0.27	0.22	-1.38	0.08	0.28
128	0.64	-1.49	0.84	0.42	NaN	NaN	NaN	NaN	NaN	NaN	-1.39	0.59	0.6	-1.38	0.45	0.53	-1.39	0.37	0.52	-1.42	0.25	0.57	-1.4	0.08	0.5	-1.32	0.04	0.54	NaN	NaN	NaN	-1.38	0.78	0.25	-1.39	0.63	0.21	-1.38	0.47	0.26	-1.39	0.37	0.26	-1.42	0.27	0.22	-1.38	0.08	0.28
129	0.645	-1.49	0.84	0.42	NaN	NaN	NaN	NaN	NaN	NaN	-1.39	0.59	0.6	-1.38	0.45	0.53	-1.39	0.37	0.52	-1.42	0.25	0.57	-1.4	0.08	0.5	-1.32	0.04	0.54	NaN	NaN	NaN	-1.37	0.78	0.25	-1.39	0.63	0.21	NaN	NaN	NaN	-1.39	0.37	0.26	-1.42	0.27	0.22	-1.38	0.08	0.28
130	0.65	-1.49	0.84	0.42	NaN	NaN	NaN	NaN	NaN	NaN	-1.39	0.59	0.6	-1.38	0.45	0.53	-1.39	0.37	0.52	-1.42	0.25	0.57	-1.4	0.08	0.5	-1.32	0.04	0.54	NaN	NaN	NaN	-1.37	0.78	0.25	-1.39	0.63	0.21	-1.38	0.47	0.26	-1.39	0.37	0.26	-1.42	0.27	0.22	-1.38	0.08	0.28
131	0.655	-1.49	0.84	0.42	NaN	NaN	NaN	NaN	NaN	NaN	-1.39	0.59	0.6	-1.38	0.45	0.53	-1.39	0.37	0.52	-1.42	0.25	0.57	-1.4	0.08	0.5	-1.32	0.04	0.54	NaN	NaN	NaN	-1.37	0.78	0.25	-1.39	0.63	0.21	-1.38	0.47	0.26	-1.39	0.37	0.26	-1.42	0.27	0.22	-1.38	0.08	0.28
132	0.66	-1.49	0.84	0.42	NaN	NaN	NaN	NaN	NaN	NaN	-1.39	0.59	0.6	-1.38	0.45	0.53	-1.39	0.37	0.52	-1.42	0.25	0.57	-1.4	0.08	0.5	-1.32	0.04	0.54	NaN	NaN	NaN	-1.37	0.78	0.25	-1.39	0.63	0.21	-1.38	0.47	0.26	-1.39	0.37	0.26	-1.42	0.27	0.22	-1.38	0.08	0.28
133	0.665	-1.49	0.84	0.42	NaN	NaN	NaN	NaN	NaN	NaN	-1.39	0.59	0.6	-1.38	0.45	0.53	-1.39	0.37	0.52	-1.42	0.25	0.57	-1.4	0.08	0.5	-1.32	0.04	0.54	NaN	NaN	NaN	-1.37	0.78	0.25	-1.39	0.63	0.21	-1.38	0.47	0.26	-1.39	0.37	0.26	-1.42	0.27	0.22	-1.38	0.08	0.28
134	0.67	-1.49	0.84	0.42	NaN	NaN	NaN	NaN	NaN	NaN	-1.39	0.59	0.6	-1.38	0.45	0.53	-1.39	0.37	0.52	-1.42	0.25	0.57	-1.4	0.08	0.5	-1.32	0.04	0.54	NaN	NaN	NaN	-1.37	0.78	0.25	-1.39	0.63	0.21	-1.38	0.47	0.26	-1.39	0.37	0.26	-1.42	0.27	0.22	-1.38	0.08	0.28
135	0.675	-1.49	0.84	0.42	NaN	NaN	NaN	NaN	NaN	NaN	-1.39	0.59	0.6	-1.38	0.45	0.53	-1.39	0.37	0.52	-1.42	0.25	0.57	-1.4	0.08	0.5	-1.32	0.04	0.54	NaN	NaN	NaN	-1.37	0.78	0.25	-1.39	0.63	0.21	-1.38	0.47	0.26	-1.39	0.37	0.26	-1.42	0.27	0.22	-1.38	0.08	0.28
136	0.68	-1.49	0.84	0.42	NaN	NaN	NaN	NaN	NaN	NaN	-1.39	0.59	0.6	-1.38	0.45	0.53	-1.39	0.37	0.52	-1.42	0.25	0.57	-1.4	0.08	0.5	-1.32	0.04	0.54	NaN	NaN	NaN	-1.37	0.78	0.25	-1.39	0.63	0.21	-1.38	0.47	0.26	-1.39	0.37	0.26	-1.42	0.27	0.22	-1.38	0.08	0.28
137	0.685	-1.49	0.84	0.42	NaN	NaN	NaN	NaN	NaN	NaN	-1.39	0.59	0.6	-1.38	0.45	0.53	-1.39	0.37	0.52	-1.42	0.25	0.57	-1.4	0.08	0.5	-1.32	0.04	0.54	NaN	NaN	NaN	-1.37	0.78	0.25	-1.39	0.63	0.21	-1.38	0.47	0.26	-1.39	0.37	0.26	-1.42	0.27	0.22	-1.38	0.08	0.28
138	0.69	-1.49	0.84	0.42	NaN	NaN	NaN	NaN	NaN	NaN	-1.39	0.59	0.6	-1.38	0.45	0.53	-1.39	0.37	0.53	-1.42	0.25	0.57	-1.4	0.08	0.5	-1.32	0.04	0.54	NaN	NaN	NaN	-1.37	0.78	0.25	-1.39	0.63	0.21	NaN	NaN	NaN	-1.39	0.37	0.27	-1.42	0.27	0.22	-1.38	0.08	0.28
139	0.695	-1.49	0.84	0.42	NaN	NaN	NaN	NaN	NaN	NaN	-1.39	0.59	0.6	-1.38	0.45	0.53	-1.39	0.37	0.53	-1.42	0.25	0.57	-1.4	0.08	0.5	-1.32	0.04	0.54	NaN	NaN	NaN	-1.37	0.78	0.25	-1.39	0.63	0.21	-1.38	0.47	0.26	-1.39	0.37	0.27	-1.42	0.27	0.22	-1.38	0.08	0.28
140	0.7	-1.49	0.84	0.42	NaN	NaN	NaN	NaN	NaN	NaN	-1.39	0.59	0.6	-1.38	0.45	0.53	-1.39	0.37	0.53	-1.42	0.25	0.57	-1.4	0.08	0.5	-1.32	0.04	0.54	NaN	NaN	NaN	-1.37	0.78	0.25	-1.39	0.63	0.21	-1.38	0.47	0.26	-1.39	0.37	0.27	-1.42	0.27	0.22	-1.38	0.08	0.28
141	0.705	-1.49	0.84	0.42	NaN	NaN	NaN	NaN	NaN	NaN	-1.39	0.59	0.6	-1.38	0.45	0.53	-1.39	0.37	0.53	-1.42	0.25	0.57	-1.4	0.08	0.5	-1.32	0.04	0.54	NaN	NaN	NaN	-1.37	0.78	0.25	-1.39	0.63	0.21	NaN	NaN	NaN	-1.39	0.37	0.27	-1.42	0.27	0.22	-1.38	0.08	0.28
142	0.71	-1.49	0.84	0.42	NaN	NaN	NaN	NaN	NaN	NaN	-1.39	0.59	0.6	-1.38	0.45	0.53	-1.39	0.37	0.53	-1.42	0.25	0.57	-1.4	0.08	0.5	-1.32	0.04	0.54	NaN	NaN	NaN	-1.37	0.78	0.25	-1.39	0.63	0.21	NaN	NaN	NaN	-1.39	0.37	0.27	-1.42	0.27	0.22	-1.38	0.08	0.28
143	0.715	-1.49	0.84	0.42	NaN	NaN	NaN	NaN	NaN	NaN	-1.39	0.59	0.6	-1.38	0.45	0.53	-1.39	0.37	0.53	-1.42	0.25	0.57	-1.4	0.08	0.5	-1.32	0.04	0.54	NaN	NaN	NaN	-1.37	0.78	0.25	-1.39	0.63	0.21	NaN	NaN	NaN	-1.39	0.37	0.27	-1.42	0.27	0.22	-1.38	0.08	0.28
144	0.72	-1.49	0.84	0.42	NaN	NaN	NaN	NaN	NaN	NaN	-1.39	0.59	0.6	-1.38	0.45	0.53	-1.39	0.37	0.53	-1.42	0.25	0.57	-1.4	0.08	0.5	-1.32	0.04	0.54	NaN	NaN	NaN	-1.37	0.78	0.25	-1.39	0.63	0.21	NaN	NaN	NaN	-1.39	0.37	0.27	-1.42	0.27	0.22	-1.38	0.08	0.28
145	0.725	-1.48	0.84	0.42	NaN	NaN	NaN	NaN	NaN	NaN	-1.39	0.59	0.6	-1.38	0.45	0.53	-1.39	0.37	0.53	-1.42	0.25	0.57	-1.4	0.08	0.5	-1.32	0.04	0.54	NaN	NaN	NaN	-1.37	0.78	0.25	-1.39	0.63	0.21	NaN	NaN	NaN	-1.39	0.37	0.27	-1.42	0.27	0.22	-1.38	0.08	0.28
146	0.73	-1.48	0.84	0.42	NaN	NaN	NaN	NaN	NaN	NaN	-1.39	0.59	0.6	-1.38	0.45	0.53	-1.39	0.37	0.53	-1.42	0.25	0.57	-1.4	0.08	0.5	-1.32	0.04	0.54	NaN	NaN	NaN	-1.37	0.78	0.25	-1.39	0.63	0.21	NaN	NaN	NaN	-1.38	0.37	0.27	-1.42	0.27	0.22	-1.38	0.08	0.28
147	0.735	-1.48	0.84	0.42	NaN	NaN	NaN	NaN	NaN	NaN	-1.39	0.59	0.6	-1.38	0.45	0.53	-1.39	0.37	0.53	-1.42	0.25	0.57	-1.4	0.08	0.5	-1.32	0.04	0.54	NaN	NaN	NaN	-1.37	0.78	0.25	-1.39	0.63	0.21	NaN	NaN	NaN	-1.38	0.37	0.27	-1.42	0.27	0.22	-1.38	0.08	0.28
148	0.74	-1.48	0.84	0.42	NaN	NaN	NaN	NaN	NaN	NaN	-1.39	0.59	0.6	-1.38	0.45	0.53	-1.39	0.37	0.53	-1.42	0.25	0.57	-1.4	0.08	0.5	-1.32	0.04	0.54	NaN	NaN	NaN	-1.37	0.78	0.25	-1.39	0.63	0.21	NaN	NaN	NaN	-1.38	0.37	0.26	-1.42	0.27	0.22	-1.38	0.08	0.28
149	0.745	-1.48	0.84	0.42	NaN	NaN	NaN	NaN	NaN	NaN	-1.39	0.59	0.6	-1.38	0.45	0.53	-1.39	0.37	0.53	-1.42	0.25	0.57	-1.4	0.08	0.5	-1.32	0.04	0.54	NaN	NaN	NaN	-1.37	0.78	0.25	-1.39	0.63	0.21	NaN	NaN	NaN	-1.38	0.37	0.27	-1.42	0.27	0.22	-1.38	0.08	0.28
150	0.75	-1.48	0.84	0.42	NaN	NaN	NaN	NaN	NaN	NaN	-1.39	0.59	0.6	-1.38	0.45	0.53	-1.39	0.37	0.53	-1.42	0.25	0.57	-1.4	0.08	0.5	-1.32	0.04	0.54	NaN	NaN	NaN	-1.37	0.78	0.25	-1.39	0.63	0.21	NaN	NaN	NaN	-1.38	0.37	0.27	-1.42	0.27	0.22	-1.38	0.08	0.28
151	0.755	-1.48	0.84	0.42	NaN	NaN	NaN	NaN	NaN	NaN	-1.39	0.59	0.6	-1.38	0.45	0.53	-1.39	0.37	0.53	-1.42	0.25	0.57	-1.4	0.08	0.5	-1.32	0.04	0.54	NaN	NaN	NaN	-1.37	0.78	0.25	-1.39	0.63	0.21	NaN	NaN	NaN	-1.38	0.37	0.27	-1.42	0.27	0.22	-1.38	0.08	0.28
152	0.76	-1.48	0.84	0.42	NaN	NaN	NaN	NaN	NaN	NaN	-1.39	0.59	0.6	-1.38	0.45	0.53	-1.39	0.37	0.53	-1.42	0.25	0.57	-1.4	0.08	0.5	-1.32	0.04	0.54	NaN	NaN	NaN	-1.37	0.78	0.25	-1.39	0.63	0.21	NaN	NaN	NaN	-1.38	0.37	0.27	-1.42	0.27	0.22	-1.38	0.08	0.28
153	0.765	-1.48	0.84	0.42	NaN	NaN	NaN	NaN	NaN	NaN	-1.39	0.59	0.6	-1.38	0.45	0.53	-1.39	0.37	0.53	-1.42	0.25	0.57	-1.4	0.08	0.5	-1.32	0.04	0.54	NaN	NaN	NaN	-1.37	0.78	0.25	-1.39	0.63	0.21	NaN	NaN	NaN	-1.38	0.37	0.27	-1.42	0.27	0.22	-1.38	0.08	0.28
154	0.77	-1.48	0.84	0.42	NaN	NaN	NaN	NaN	NaN	NaN	-1.39	0.59	0.6	-1.38	0.45	0.54	-1.39	0.37	0.53	-1.42	0.25	0.57	-1.4	0.08	0.5	-1.32	0.04	0.54	NaN	NaN	NaN	-1.37	0.78	0.25	-1.39	0.63	0.21	NaN	NaN	NaN	-1.38	0.37	0.27	-1.42	0.27	0.22	-1.38	0.08	0.28
155	0.775	-1.48	0.84	0.42	NaN	NaN	NaN	NaN	NaN	NaN	-1.39	0.59	0.6	-1.38	0.45	0.54	-1.39	0.37	0.53	-1.42	0.25	0.57	-1.4	0.08	0.5	-1.32	0.04	0.54	NaN	NaN	NaN	NaN	NaN	NaN	-1.39	0.63	0.21	-1.38	0.47	0.26	-1.38	0.37	0.27	-1.42	0.27	0.22	-1.38	0.08	0.28
156	0.78	-1.48	0.84	0.42	NaN	NaN	NaN	NaN	NaN	NaN	-1.39	0.59	0.61	-1.38	0.45	0.54	-1.39	0.37	0.53	-1.42	0.25	0.57	-1.4	0.08	0.5	-1.32	0.04	0.54	NaN	NaN	NaN	NaN	NaN	NaN	-1.39	0.63	0.21	-1.38	0.47	0.26	-1.38	0.37	0.27	-1.41	0.27	0.22	-1.38	0.08	0.28
157	0.785	-1.48	0.84	0.42	NaN	NaN	NaN	NaN	NaN	NaN	-1.39	0.59	0.61	-1.38	0.45	0.54	-1.39	0.37	0.53	-1.42	0.25	0.57	-1.4	0.08	0.5	-1.32	0.04	0.54	NaN	NaN	NaN	NaN	NaN	NaN	-1.38	0.63	0.21	-1.37	0.47	0.26	-1.38	0.37	0.27	-1.41	0.27	0.22	-1.38	0.08	0.28
158	0.79	-1.48	0.84	0.42	NaN	NaN	NaN	NaN	NaN	NaN	-1.39	0.59	0.61	-1.38	0.45	0.54	-1.39	0.37	0.53	-1.42	0.25	0.57	-1.4	0.08	0.5	-1.32	0.04	0.54	NaN	NaN	NaN	NaN	NaN	NaN	-1.38	0.63	0.21	-1.37	0.47	0.26	-1.38	0.38	0.27	-1.41	0.27	0.22	-1.38	0.08	0.28
159	0.795	-1.48	0.84	0.42	NaN	NaN	NaN	NaN	NaN	NaN	-1.39	0.59	0.61	-1.38	0.45	0.54	-1.39	0.37	0.53	-1.42	0.25	0.57	-1.4	0.08	0.5	-1.32	0.04	0.54	NaN	NaN	NaN	NaN	NaN	NaN	-1.38	0.63	0.21	NaN	NaN	NaN	-1.38	0.38	0.26	-1.41	0.27	0.22	-1.38	0.08	0.28
160	0.8	-1.48	0.84	0.42	NaN	NaN	NaN	NaN	NaN	NaN	-1.39	0.59	0.61	-1.38	0.45	0.54	-1.39	0.37	0.53	-1.42	0.25	0.57	-1.4	0.08	0.5	-1.32	0.04	0.54	NaN	NaN	NaN	NaN	NaN	NaN	-1.38	0.63	0.21	NaN	NaN	NaN	-1.38	0.38	0.26	-1.41	0.27	0.22	-1.38	0.08	0.28
161	0.805	-1.48	0.84	0.42	NaN	NaN	NaN	NaN	NaN	NaN	-1.39	0.59	0.61	-1.38	0.45	0.54	-1.39	0.37	0.53	-1.42	0.25	0.57	-1.4	0.08	0.5	-1.32	0.04	0.54	NaN	NaN	NaN	NaN	NaN	NaN	-1.38	0.63	0.21	NaN	NaN	NaN	-1.38	0.38	0.26	-1.41	0.27	0.22	-1.38	0.08	0.28
162	0.81	-1.48	0.84	0.42	NaN	NaN	NaN	NaN	NaN	NaN	-1.39	0.59	0.61	-1.38	0.45	0.54	-1.39	0.37	0.53	-1.42	0.25	0.57	-1.4	0.08	0.5	-1.32	0.04	0.54	NaN	NaN	NaN	NaN	NaN	NaN	-1.38	0.63	0.21	NaN	NaN	NaN	-1.38	0.38	0.26	-1.41	0.27	0.22	-1.38	0.08	0.28
163	0.815	-1.48	0.84	0.42	NaN	NaN	NaN	NaN	NaN	NaN	-1.39	0.59	0.61	-1.38	0.45	0.54	-1.39	0.37	0.53	-1.42	0.25	0.57	-1.4	0.08	0.5	-1.32	0.04	0.54	NaN	NaN	NaN	NaN	NaN	NaN	-1.38	0.63	0.21	-1.37	0.47	0.26	-1.38	0.38	0.26	-1.41	0.27	0.22	-1.38	0.08	0.28
164	0.82	-1.48	0.84	0.42	NaN	NaN	NaN	NaN	NaN	NaN	-1.39	0.59	0.61	-1.38	0.45	0.54	-1.39	0.37	0.53	-1.42	0.25	0.57	-1.4	0.08	0.5	-1.32	0.04	0.54	NaN	NaN	NaN	NaN	NaN	NaN	-1.38	0.63	0.21	-1.37	0.47	0.26	-1.38	0.38	0.26	-1.41	0.27	0.22	-1.38	0.08	0.28
165	0.825	-1.48	0.84	0.42	NaN	NaN	NaN	NaN	NaN	NaN	-1.39	0.59	0.61	-1.38	0.45	0.54	-1.39	0.37	0.53	-1.42	0.25	0.57	-1.4	0.08	0.5	-1.32	0.04	0.54	NaN	NaN	NaN	NaN	NaN	NaN	-1.38	0.63	0.21	-1.37	0.47	0.26	-1.38	0.38	0.26	-1.41	0.27	0.22	-1.38	0.08	0.28
166	0.83	-1.48	0.84	0.42	NaN	NaN	NaN	NaN	NaN	NaN	-1.39	0.59	0.61	-1.38	0.45	0.54	-1.39	0.37	0.53	-1.42	0.25	0.57	-1.4	0.08	0.5	-1.32	0.04	0.54	NaN	NaN	NaN	NaN	NaN	NaN	-1.38	0.63	0.21	-1.37	0.47	0.26	-1.38	0.38	0.26	-1.41	0.27	0.22	-1.38	0.08	0.28
167	0.835	-1.48	0.84	0.42	NaN	NaN	NaN	NaN	NaN	NaN	-1.39	0.59	0.61	-1.38	0.45	0.54	-1.39	0.37	0.53	-1.42	0.25	0.57	-1.4	0.08	0.5	-1.32	0.04	0.54	NaN	NaN	NaN	NaN	NaN	NaN	-1.38	0.63	0.21	-1.37	0.47	0.26	-1.38	0.38	0.26	-1.41	0.27	0.22	-1.38	0.08	0.28
168	0.84	-1.48	0.84	0.42	NaN	NaN	NaN	NaN	NaN	NaN	-1.39	0.59	0.61	-1.38	0.45	0.54	-1.39	0.37	0.53	-1.42	0.25	0.57	-1.4	0.08	0.5	-1.32	0.04	0.54	NaN	NaN	NaN	NaN	NaN	NaN	-1.38	0.63	0.21	-1.37	0.47	0.26	-1.38	0.38	0.26	-1.41	0.27	0.22	-1.38	0.08	0.28
169	0.845	-1.48	0.84	0.42	NaN	NaN	NaN	NaN	NaN	NaN	-1.39	0.59	0.61	-1.38	0.45	0.54	-1.39	0.37	0.53	-1.42	0.25	0.57	-1.4	0.08	0.5	-1.32	0.04	0.54	NaN	NaN	NaN	NaN	NaN	NaN	-1.38	0.63	0.21	-1.37	0.47	0.26	-1.38	0.38	0.26	-1.41	0.27	0.22	-1.38	0.08	0.28
170	0.85	-1.48	0.84	0.42	NaN	NaN	NaN	NaN	NaN	NaN	-1.39	0.59	0.61	-1.38	0.45	0.54	-1.39	0.37	0.53	-1.42	0.25	0.57	-1.4	0.08	0.5	-1.32	0.04	0.54	NaN	NaN	NaN	-1.36	0.78	0.25	-1.38	0.63	0.21	-1.37	0.47	0.26	-1.38	0.38	0.26	-1.41	0.27	0.22	-1.38	0.08	0.28
171	0.855	-1.48	0.84	0.42	NaN	NaN	NaN	NaN	NaN	NaN	-1.39	0.59	0.61	-1.38	0.45	0.54	-1.39	0.37	0.53	-1.42	0.25	0.57	-1.4	0.08	0.5	-1.32	0.04	0.54	NaN	NaN	NaN	-1.36	0.78	0.25	-1.38	0.63	0.21	NaN	NaN	NaN	-1.38	0.38	0.27	-1.41	0.27	0.22	-1.38	0.08	0.28
172	0.86	-1.48	0.84	0.42	NaN	NaN	NaN	NaN	NaN	NaN	-1.39	0.59	0.61	-1.38	0.45	0.54	-1.39	0.37	0.53	-1.42	0.25	0.57	-1.4	0.08	0.5	-1.32	0.04	0.54	NaN	NaN	NaN	-1.36	0.78	0.25	-1.38	0.63	0.21	NaN	NaN	NaN	-1.38	0.38	0.27	-1.41	0.27	0.22	-1.38	0.08	0.28
173	0.865	-1.48	0.84	0.42	NaN	NaN	NaN	NaN	NaN	NaN	-1.39	0.59	0.61	-1.38	0.45	0.54	-1.39	0.37	0.53	-1.42	0.25	0.57	-1.4	0.08	0.5	-1.32	0.04	0.54	NaN	NaN	NaN	-1.36	0.78	0.25	-1.38	0.63	0.21	-1.37	0.47	0.26	-1.38	0.38	0.27	-1.41	0.27	0.22	-1.38	0.08	0.28
174	0.87	-1.48	0.84	0.42	NaN	NaN	NaN	NaN	NaN	NaN	-1.39	0.59	0.61	-1.38	0.45	0.54	-1.39	0.37	0.53	-1.42	0.25	0.57	-1.4	0.08	0.5	-1.32	0.04	0.54	NaN	NaN	NaN	-1.36	0.78	0.26	-1.38	0.63	0.21	NaN	NaN	NaN	-1.37	0.37	0.27	-1.41	0.27	0.22	-1.38	0.08	0.28
175	0.875	-1.48	0.84	0.42	NaN	NaN	NaN	NaN	NaN	NaN	-1.39	0.59	0.61	-1.38	0.45	0.54	-1.39	0.37	0.53	-1.42	0.25	0.57	-1.4	0.08	0.5	-1.32	0.04	0.54	NaN	NaN	NaN	-1.36	0.78	0.26	-1.38	0.63	0.21	NaN	NaN	NaN	-1.37	0.37	0.27	-1.41	0.27	0.22	-1.38	0.08	0.28
176	0.88	-1.48	0.84	0.42	NaN	NaN	NaN	NaN	NaN	NaN	-1.39	0.59	0.61	-1.38	0.45	0.54	-1.39	0.37	0.53	-1.42	0.25	0.57	-1.4	0.08	0.5	-1.32	0.04	0.54	NaN	NaN	NaN	-1.36	0.78	0.26	-1.37	0.63	0.21	-1.36	0.47	0.26	-1.37	0.37	0.27	-1.41	0.27	0.22	-1.38	0.08	0.28
177	0.885	-1.48	0.84	0.42	NaN	NaN	NaN	NaN	NaN	NaN	-1.39	0.59	0.61	-1.38	0.45	0.54	-1.39	0.37	0.53	-1.42	0.25	0.57	-1.4	0.08	0.5	-1.32	0.04	0.54	NaN	NaN	NaN	-1.36	0.78	0.26	-1.37	0.63	0.21	NaN	NaN	NaN	-1.37	0.37	0.27	-1.41	0.27	0.22	-1.38	0.08	0.28
178	0.89	-1.48	0.84	0.42	NaN	NaN	NaN	NaN	NaN	NaN	-1.39	0.59	0.61	-1.38	0.45	0.54	-1.39	0.37	0.53	-1.42	0.25	0.57	-1.4	0.08	0.5	-1.32	0.04	0.54	NaN	NaN	NaN	-1.36	0.78	0.26	-1.37	0.63	0.21	NaN	NaN	NaN	-1.37	0.37	0.27	-1.41	0.27	0.22	-1.38	0.08	0.28
179	0.895	-1.48	0.84	0.42	NaN	NaN	NaN	NaN	NaN	NaN	-1.39	0.59	0.61	-1.38	0.45	0.54	-1.39	0.37	0.53	-1.42	0.25	0.57	-1.4	0.08	0.5	-1.32	0.04	0.54	NaN	NaN	NaN	-1.36	0.78	0.26	-1.37	0.63	0.22	NaN	NaN	NaN	-1.37	0.37	0.27	-1.41	0.27	0.22	-1.38	0.08	0.28
180	0.9	-1.48	0.84	0.42	NaN	NaN	NaN	NaN	NaN	NaN	-1.39	0.59	0.61	-1.38	0.45	0.54	-1.39	0.37	0.53	-1.42	0.25	0.57	-1.4	0.08	0.5	-1.32	0.04	0.54	NaN	NaN	NaN	-1.36	0.78	0.26	-1.37	0.63	0.22	-1.36	0.47	0.26	-1.37	0.38	0.27	-1.4	0.27	0.22	-1.38	0.08	0.28
181	0.905	-1.48	0.84	0.42	NaN	NaN	NaN	NaN	NaN	NaN	-1.39	0.59	0.61	-1.38	0.45	0.54	-1.39	0.37	0.53	-1.42	0.25	0.57	-1.4	0.08	0.5	-1.32	0.04	0.54	NaN	NaN	NaN	-1.36	0.78	0.26	-1.37	0.63	0.22	NaN	NaN	NaN	-1.36	0.38	0.26	-1.4	0.27	0.22	-1.38	0.08	0.28
182	0.91	-1.48	0.84	0.43	NaN	NaN	NaN	NaN	NaN	NaN	-1.39	0.59	0.61	-1.38	0.45	0.54	-1.39	0.37	0.53	-1.42	0.25	0.57	-1.4	0.08	0.5	-1.32	0.04	0.54	NaN	NaN	NaN	-1.36	0.78	0.26	-1.37	0.63	0.22	-1.36	0.47	0.26	-1.37	0.38	0.26	-1.4	0.27	0.22	-1.38	0.08	0.28
183	0.915	-1.48	0.84	0.43	NaN	NaN	NaN	NaN	NaN	NaN	-1.39	0.59	0.61	-1.38	0.45	0.54	-1.39	0.37	0.53	-1.42	0.25	0.57	-1.4	0.08	0.5	-1.32	0.04	0.54	NaN	NaN	NaN	-1.36	0.78	0.26	-1.37	0.63	0.22	NaN	NaN	NaN	-1.36	0.38	0.26	-1.4	0.27	0.22	-1.38	0.08	0.28
184	0.92	-1.48	0.84	0.43	NaN	NaN	NaN	NaN	NaN	NaN	-1.39	0.59	0.61	-1.38	0.45	0.54	-1.39	0.37	0.53	-1.42	0.25	0.57	-1.41	0.08	0.5	-1.32	0.04	0.54	NaN	NaN	NaN	-1.36	0.78	0.26	-1.37	0.63	0.22	-1.36	0.47	0.26	-1.36	0.38	0.26	-1.4	0.27	0.22	-1.38	0.08	0.28
185	0.925	-1.48	0.84	0.43	NaN	NaN	NaN	NaN	NaN	NaN	-1.39	0.59	0.61	-1.38	0.45	0.54	-1.39	0.37	0.53	-1.42	0.25	0.57	-1.41	0.08	0.5	-1.32	0.04	0.54	NaN	NaN	NaN	-1.35	0.78	0.26	-1.37	0.63	0.22	-1.35	0.47	0.26	-1.36	0.38	0.26	-1.4	0.27	0.22	-1.38	0.08	0.28
186	0.93	-1.47	0.84	0.43	NaN	NaN	NaN	NaN	NaN	NaN	-1.39	0.59	0.61	-1.38	0.45	0.54	-1.39	0.37	0.53	-1.42	0.25	0.57	-1.41	0.08	0.5	-1.32	0.04	0.54	NaN	NaN	NaN	-1.35	0.78	0.26	-1.37	0.63	0.22	NaN	NaN	NaN	-1.36	0.38	0.27	-1.4	0.27	0.22	-1.38	0.08	0.28
187	0.935	-1.47	0.84	0.43	NaN	NaN	NaN	NaN	NaN	NaN	-1.39	0.59	0.61	-1.38	0.45	0.54	-1.39	0.37	0.53	-1.42	0.25	0.57	-1.41	0.08	0.5	-1.32	0.04	0.54	NaN	NaN	NaN	-1.35	0.78	0.26	-1.37	0.63	0.22	-1.35	0.47	0.26	-1.36	0.38	0.27	-1.4	0.27	0.22	-1.38	0.08	0.28
188	0.94	-1.47	0.84	0.43	NaN	NaN	NaN	NaN	NaN	NaN	-1.39	0.59	0.61	-1.38	0.45	0.54	-1.39	0.37	0.53	-1.42	0.25	0.57	-1.41	0.08	0.5	-1.32	0.04	0.54	NaN	NaN	NaN	-1.35	0.78	0.26	-1.37	0.63	0.22	-1.35	0.47	0.26	-1.36	0.37	0.27	-1.4	0.27	0.22	-1.38	0.08	0.28
189	0.945	-1.47	0.84	0.43	NaN	NaN	NaN	NaN	NaN	NaN	-1.39	0.59	0.61	-1.38	0.45	0.54	-1.39	0.37	0.53	-1.42	0.25	0.57	-1.41	0.08	0.5	-1.32	0.04	0.54	NaN	NaN	NaN	-1.35	0.78	0.26	-1.36	0.63	0.22	-1.35	0.47	0.26	-1.36	0.37	0.26	-1.4	0.27	0.22	-1.38	0.08	0.28
190	0.95	-1.47	0.84	0.43	NaN	NaN	NaN	NaN	NaN	NaN	-1.39	0.59	0.61	-1.38	0.45	0.54	-1.39	0.37	0.53	-1.42	0.25	0.57	-1.41	0.08	0.5	-1.32	0.04	0.54	NaN	NaN	NaN	-1.35	0.78	0.26	-1.36	0.63	0.22	-1.35	0.47	0.26	-1.35	0.37	0.26	-1.39	0.27	0.22	-1.38	0.08	0.28
191	0.955	-1.47	0.84	0.43	NaN	NaN	NaN	NaN	NaN	NaN	-1.39	0.59	0.61	-1.38	0.45	0.54	-1.39	0.37	0.53	-1.42	0.25	0.57	-1.41	0.08	0.5	-1.32	0.04	0.54	NaN	NaN	NaN	-1.35	0.78	0.26	-1.36	0.63	0.22	-1.35	0.47	0.26	-1.35	0.37	0.26	-1.39	0.27	0.22	-1.38	0.08	0.28
192	0.96	-1.47	0.84	0.43	NaN	NaN	NaN	NaN	NaN	NaN	-1.39	0.59	0.61	-1.38	0.45	0.54	-1.39	0.37	0.53	-1.42	0.25	0.57	-1.41	0.08	0.5	-1.32	0.04	0.54	NaN	NaN	NaN	-1.35	0.78	0.26	-1.36	0.63	0.22	-1.34	0.47	0.26	-1.35	0.37	0.26	-1.39	0.27	0.22	-1.38	0.08	0.28
193	0.965	-1.47	0.84	0.43	NaN	NaN	NaN	NaN	NaN	NaN	-1.39	0.59	0.61	-1.38	0.45	0.54	-1.39	0.37	0.53	-1.42	0.25	0.57	-1.41	0.08	0.5	-1.32	0.04	0.54	NaN	NaN	NaN	-1.35	0.78	0.26	-1.36	0.63	0.22	-1.34	0.47	0.26	-1.35	0.37	0.26	-1.39	0.27	0.22	-1.38	0.08	0.28
194	0.97	-1.47	0.84	0.43	NaN	NaN	NaN	NaN	NaN	NaN	-1.39	0.59	0.61	-1.38	0.45	0.54	-1.39	0.37	0.53	-1.42	0.25	0.57	-1.41	0.08	0.5	-1.32	0.04	0.54	NaN	NaN	NaN	-1.35	0.78	0.26	-1.36	0.63	0.22	-1.34	0.47	0.26	-1.35	0.37	0.26	-1.39	0.27	0.22	-1.38	0.08	0.28
195	0.975	-1.47	0.84	0.43	NaN	NaN	NaN	NaN	NaN	NaN	-1.39	0.59	0.61	-1.38	0.45	0.54	-1.39	0.37	0.53	-1.42	0.25	0.57	-1.41	0.08	0.5	-1.32	0.04	0.54	NaN	NaN	NaN	-1.35	0.78	0.26	-1.36	0.63	0.22	-1.34	0.47	0.26	-1.34	0.37	0.26	-1.39	0.27	0.22	-1.38	0.08	0.28
196	0.98	-1.47	0.84	0.43	NaN	NaN	NaN	NaN	NaN	NaN	-1.39	0.59	0.61	-1.38	0.45	0.54	-1.39	0.37	0.53	-1.42	0.25	0.57	-1.41	0.08	0.5	-1.32	0.04	0.54	NaN	NaN	NaN	-1.35	0.78	0.26	-1.36	0.63	0.22	-1.34	0.47	0.26	-1.34	0.37	0.26	-1.39	0.27	0.22	-1.38	0.08	0.28
197	0.985	-1.47	0.84	0.43	NaN	NaN	NaN	NaN	NaN	NaN	-1.39	0.59	0.61	-1.38	0.45	0.54	-1.39	0.37	0.53	-1.42	0.25	0.57	-1.41	0.08	0.5	-1.32	0.04	0.54	NaN	NaN	NaN	-1.35	0.78	0.26	-1.36	0.63	0.22	-1.33	0.47	0.26	-1.34	0.37	0.26	-1.38	0.27	0.22	-1.38	0.08	0.28
198	0.99	-1.47	0.84	0.43	NaN	NaN	NaN	NaN	NaN	NaN	-1.39	0.59	0.61	-1.38	0.45	0.54	-1.39	0.37	0.53	-1.42	0.25	0.57	-1.41	0.08	0.5	-1.32	0.04	0.54	NaN	NaN	NaN	-1.35	0.78	0.26	-1.35	0.63	0.22	-1.33	0.47	0.26	-1.34	0.37	0.26	-1.38	0.27	0.22	-1.38	0.08	0.28
199	0.995	-1.47	0.84	0.43	NaN	NaN	NaN	NaN	NaN	NaN	-1.39	0.59	0.61	-1.38	0.45	0.54	-1.39	0.37	0.53	-1.42	0.25	0.57	-1.41	0.08	0.5	-1.32	0.04	0.54	NaN	NaN	NaN	-1.35	0.78	0.26	-1.35	0.63	0.22	-1.33	0.47	0.26	-1.33	0.37	0.26	-1.38	0.27	0.22	-1.38	0.08	0.28
200	1	-1.47	0.84	0.43	NaN	NaN	NaN	NaN	NaN	NaN	-1.39	0.59	0.61	-1.38	0.45	0.54	-1.39	0.37	0.53	-1.42	0.25	0.57	-1.41	0.08	0.5	-1.32	0.04	0.54	NaN	NaN	NaN	-1.35	0.78	0.26	-1.35	0.63	0.22	-1.33	0.47	0.26	-1.33	0.37	0.26	-1.38	0.27	0.22	-1.38	0.08	0.28
201	1.005	-1.47	0.84	0.43	NaN	NaN	NaN	NaN	NaN	NaN	-1.39	0.59	0.61	-1.38	0.45	0.54	-1.39	0.37	0.53	-1.42	0.25	0.57	-1.41	0.08	0.5	-1.32	0.04	0.54	NaN	NaN	NaN	-1.35	0.78	0.26	-1.35	0.63	0.22	-1.32	0.47	0.26	-1.33	0.37	0.26	-1.38	0.27	0.22	-1.38	0.08	0.28
202	1.01	-1.47	0.84	0.43	NaN	NaN	NaN	NaN	NaN	NaN	-1.39	0.59	0.62	-1.38	0.45	0.54	-1.39	0.37	0.53	-1.42	0.25	0.57	-1.41	0.08	0.5	-1.32	0.04	0.54	NaN	NaN	NaN	-1.35	0.78	0.26	-1.35	0.63	0.22	-1.32	0.47	0.26	-1.33	0.37	0.26	-1.37	0.27	0.22	-1.38	0.08	0.28
203	1.015	-1.47	0.84	0.43	NaN	NaN	NaN	NaN	NaN	NaN	-1.39	0.59	0.62	-1.38	0.45	0.54	-1.39	0.37	0.53	-1.42	0.25	0.58	-1.41	0.08	0.5	-1.32	0.04	0.54	NaN	NaN	NaN	-1.35	0.78	0.26	-1.35	0.62	0.22	-1.32	0.47	0.26	-1.33	0.37	0.26	-1.37	0.27	0.22	-1.38	0.08	0.28
204	1.02	-1.47	0.84	0.43	NaN	NaN	NaN	NaN	NaN	NaN	-1.39	0.59	0.62	-1.38	0.45	0.54	-1.39	0.37	0.53	-1.42	0.25	0.58	-1.41	0.08	0.5	-1.32	0.04	0.54	NaN	NaN	NaN	-1.35	0.78	0.26	-1.35	0.62	0.22	-1.32	0.47	0.26	-1.32	0.37	0.26	-1.37	0.27	0.22	-1.38	0.08	0.28
205	1.025	-1.47	0.84	0.43	NaN	NaN	NaN	NaN	NaN	NaN	-1.39	0.59	0.62	-1.38	0.45	0.54	-1.39	0.37	0.53	-1.42	0.25	0.58	-1.41	0.08	0.5	-1.32	0.04	0.54	NaN	NaN	NaN	-1.35	0.78	0.26	-1.34	0.62	0.22	-1.31	0.47	0.26	-1.32	0.37	0.26	-1.37	0.27	0.22	-1.38	0.08	0.28
206	1.03	-1.47	0.84	0.43	NaN	NaN	NaN	NaN	NaN	NaN	-1.39	0.59	0.62	-1.38	0.45	0.55	-1.39	0.37	0.53	-1.42	0.25	0.58	-1.41	0.08	0.5	-1.32	0.04	0.54	NaN	NaN	NaN	-1.35	0.78	0.27	-1.34	0.62	0.22	-1.31	0.47	0.26	-1.32	0.37	0.26	-1.37	0.27	0.21	-1.38	0.08	0.28
207	1.035	-1.47	0.84	0.43	NaN	NaN	NaN	NaN	NaN	NaN	-1.39	0.59	0.62	-1.38	0.45	0.55	-1.39	0.37	0.54	-1.42	0.25	0.58	-1.41	0.08	0.5	-1.32	0.04	0.54	NaN	NaN	NaN	-1.35	0.78	0.27	-1.34	0.62	0.22	-1.31	0.47	0.26	-1.31	0.37	0.26	-1.36	0.27	0.21	-1.38	0.08	0.28
208	1.04	-1.47	0.84	0.43	NaN	NaN	NaN	NaN	NaN	NaN	-1.39	0.59	0.62	-1.38	0.45	0.55	-1.39	0.37	0.54	-1.42	0.25	0.58	-1.41	0.08	0.5	-1.32	0.04	0.54	NaN	NaN	NaN	-1.35	0.78	0.27	-1.34	0.62	0.22	-1.31	0.47	0.26	-1.31	0.37	0.26	-1.36	0.27	0.21	-1.38	0.08	0.28
209	1.045	-1.47	0.84	0.43	NaN	NaN	NaN	NaN	NaN	NaN	-1.39	0.59	0.62	-1.38	0.45	0.55	-1.39	0.37	0.54	-1.42	0.25	0.58	-1.41	0.08	0.5	-1.32	0.04	0.54	NaN	NaN	NaN	-1.34	0.78	0.27	-1.34	0.62	0.22	-1.3	0.47	0.26	-1.31	0.37	0.26	-1.36	0.27	0.21	-1.38	0.09	0.28
210	1.05	-1.47	0.84	0.43	NaN	NaN	NaN	NaN	NaN	NaN	-1.39	0.59	0.62	-1.38	0.45	0.55	-1.39	0.37	0.54	-1.42	0.25	0.58	-1.4	0.08	0.5	-1.32	0.04	0.54	NaN	NaN	NaN	-1.34	0.78	0.27	-1.34	0.62	0.22	-1.3	0.46	0.26	-1.31	0.37	0.26	-1.36	0.27	0.21	-1.37	0.09	0.28
211	1.055	-1.47	0.84	0.43	NaN	NaN	NaN	NaN	NaN	NaN	-1.38	0.59	0.62	-1.38	0.45	0.55	-1.39	0.37	0.54	-1.42	0.25	0.58	-1.41	0.08	0.5	-1.32	0.04	0.54	NaN	NaN	NaN	-1.34	0.78	0.27	-1.33	0.62	0.22	-1.3	0.46	0.26	-1.3	0.37	0.26	-1.36	0.27	0.21	-1.37	0.09	0.28
212	1.06	-1.47	0.84	0.43	NaN	NaN	NaN	NaN	NaN	NaN	-1.38	0.59	0.62	-1.38	0.45	0.55	-1.39	0.37	0.54	-1.42	0.25	0.58	-1.41	0.08	0.5	-1.32	0.04	0.54	NaN	NaN	NaN	-1.34	0.78	0.27	-1.33	0.62	0.22	-1.3	0.46	0.26	-1.3	0.37	0.26	-1.36	0.28	0.21	-1.37	0.09	0.28
213	1.065	-1.47	0.84	0.43	NaN	NaN	NaN	NaN	NaN	NaN	-1.38	0.59	0.62	-1.38	0.45	0.55	-1.39	0.37	0.54	-1.42	0.25	0.58	-1.41	0.08	0.5	-1.32	0.04	0.54	NaN	NaN	NaN	-1.34	0.78	0.27	-1.33	0.62	0.22	-1.29	0.46	0.26	-1.3	0.37	0.26	-1.35	0.28	0.21	-1.37	0.09	0.28
214	1.07	-1.47	0.84	0.44	NaN	NaN	NaN	NaN	NaN	NaN	-1.38	0.59	0.62	-1.38	0.45	0.55	-1.39	0.37	0.54	-1.42	0.25	0.58	-1.41	0.08	0.5	-1.32	0.04	0.54	NaN	NaN	NaN	-1.34	0.78	0.27	-1.33	0.62	0.22	-1.29	0.46	0.26	-1.3	0.37	0.26	-1.35	0.28	0.21	-1.37	0.09	0.28
215	1.075	-1.47	0.84	0.44	NaN	NaN	NaN	NaN	NaN	NaN	-1.38	0.59	0.62	-1.38	0.45	0.55	-1.39	0.37	0.54	-1.42	0.25	0.58	-1.41	0.08	0.5	-1.32	0.04	0.54	NaN	NaN	NaN	-1.34	0.78	0.27	-1.33	0.62	0.22	-1.29	0.46	0.26	-1.3	0.37	0.26	-1.35	0.28	0.21	-1.37	0.09	0.28
216	1.08	-1.47	0.84	0.44	NaN	NaN	NaN	NaN	NaN	NaN	-1.38	0.59	0.62	-1.38	0.45	0.55	-1.39	0.37	0.54	-1.42	0.25	0.58	-1.41	0.08	0.5	-1.32	0.04	0.54	NaN	NaN	NaN	-1.34	0.78	0.27	-1.33	0.62	0.22	-1.29	0.46	0.26	-1.29	0.37	0.26	-1.35	0.28	0.21	-1.37	0.09	0.28
217	1.085	-1.47	0.84	0.44	NaN	NaN	NaN	NaN	NaN	NaN	-1.38	0.59	0.62	-1.38	0.45	0.55	-1.39	0.37	0.54	-1.42	0.25	0.58	-1.41	0.08	0.5	-1.32	0.04	0.54	NaN	NaN	NaN	-1.34	0.78	0.27	-1.32	0.62	0.22	-1.28	0.46	0.26	-1.29	0.37	0.26	-1.35	0.28	0.21	-1.37	0.09	0.28
218	1.09	-1.46	0.84	0.44	NaN	NaN	NaN	NaN	NaN	NaN	-1.38	0.59	0.62	-1.38	0.45	0.55	-1.39	0.37	0.54	-1.42	0.25	0.58	-1.41	0.08	0.5	-1.32	0.04	0.54	NaN	NaN	NaN	-1.34	0.78	0.27	-1.32	0.62	0.22	-1.28	0.47	0.26	-1.29	0.37	0.26	-1.34	0.28	0.21	-1.37	0.09	0.28
219	1.095	-1.46	0.84	0.44	NaN	NaN	NaN	NaN	NaN	NaN	-1.38	0.59	0.62	-1.38	0.45	0.55	-1.39	0.37	0.54	-1.42	0.25	0.58	-1.41	0.08	0.5	-1.32	0.04	0.54	NaN	NaN	NaN	-1.34	0.78	0.27	-1.32	0.62	0.22	-1.28	0.46	0.26	-1.28	0.37	0.26	-1.34	0.28	0.21	-1.37	0.09	0.28
220	1.1	-1.46	0.84	0.44	NaN	NaN	NaN	NaN	NaN	NaN	-1.38	0.59	0.62	-1.38	0.45	0.55	-1.39	0.37	0.54	-1.42	0.25	0.58	-1.41	0.08	0.5	-1.32	0.04	0.54	NaN	NaN	NaN	-1.34	0.78	0.27	-1.32	0.62	0.22	-1.28	0.47	0.26	-1.28	0.37	0.26	-1.34	0.28	0.21	-1.37	0.1	0.28
221	1.105	-1.46	0.84	0.44	NaN	NaN	NaN	NaN	NaN	NaN	-1.38	0.59	0.62	-1.38	0.45	0.55	-1.39	0.37	0.54	-1.42	0.25	0.58	-1.41	0.08	0.5	-1.32	0.04	0.54	NaN	NaN	NaN	-1.34	0.78	0.27	-1.32	0.62	0.22	-1.28	0.47	0.26	-1.28	0.37	0.26	-1.34	0.28	0.21	-1.37	0.1	0.28
222	1.11	-1.46	0.84	0.44	NaN	NaN	NaN	NaN	NaN	NaN	-1.38	0.59	0.62	-1.38	0.45	0.55	-1.39	0.37	0.54	-1.42	0.25	0.58	-1.41	0.08	0.5	-1.32	0.04	0.54	NaN	NaN	NaN	-1.34	0.78	0.27	-1.32	0.62	0.22	-1.27	0.47	0.26	-1.27	0.37	0.26	-1.34	0.29	0.21	-1.37	0.1	0.28
223	1.115	-1.46	0.84	0.44	NaN	NaN	NaN	NaN	NaN	NaN	-1.38	0.59	0.62	-1.38	0.45	0.55	-1.39	0.37	0.54	-1.42	0.25	0.58	-1.41	0.08	0.5	-1.32	0.04	0.54	NaN	NaN	NaN	-1.34	0.78	0.27	-1.32	0.62	0.22	-1.27	0.47	0.26	-1.27	0.38	0.26	NaN	NaN	NaN	-1.37	0.1	0.28
224	1.12	-1.46	0.84	0.44	NaN	NaN	NaN	NaN	NaN	NaN	-1.38	0.59	0.62	-1.38	0.45	0.55	-1.39	0.37	0.54	-1.42	0.25	0.58	-1.41	0.08	0.5	-1.32	0.04	0.54	NaN	NaN	NaN	-1.34	0.78	0.27	-1.31	0.62	0.22	-1.27	0.47	0.26	-1.27	0.38	0.26	-1.33	0.29	0.22	-1.36	0.1	0.28
225	1.125	-1.46	0.84	0.44	NaN	NaN	NaN	NaN	NaN	NaN	-1.38	0.59	0.62	-1.38	0.45	0.55	-1.39	0.37	0.54	-1.42	0.25	0.58	-1.41	0.08	0.5	-1.32	0.04	0.54	NaN	NaN	NaN	-1.34	0.78	0.27	-1.31	0.62	0.22	NaN	NaN	NaN	-1.27	0.38	0.26	NaN	NaN	NaN	-1.36	0.1	0.28
226	1.13	-1.46	0.84	0.44	NaN	NaN	NaN	NaN	NaN	NaN	-1.38	0.59	0.62	-1.38	0.45	0.55	-1.39	0.37	0.54	-1.42	0.25	0.58	-1.41	0.08	0.5	-1.32	0.04	0.54	NaN	NaN	NaN	-1.34	0.78	0.27	-1.31	0.62	0.22	-1.26	0.47	0.26	-1.26	0.38	0.26	-1.32	0.29	0.22	-1.36	0.1	0.28
227	1.135	-1.46	0.84	0.44	NaN	NaN	NaN	NaN	NaN	NaN	-1.38	0.59	0.62	-1.38	0.45	0.55	-1.39	0.37	0.54	-1.42	0.25	0.58	-1.41	0.08	0.5	-1.32	0.04	0.54	NaN	NaN	NaN	-1.34	0.78	0.27	-1.31	0.62	0.23	-1.26	0.47	0.26	-1.26	0.38	0.26	-1.32	0.29	0.22	-1.36	0.1	0.28
228	1.14	-1.46	0.84	0.44	NaN	NaN	NaN	NaN	NaN	NaN	-1.38	0.59	0.62	-1.38	0.45	0.55	-1.39	0.37	0.54	-1.42	0.25	0.58	-1.41	0.08	0.5	-1.32	0.04	0.54	NaN	NaN	NaN	-1.34	0.78	0.27	-1.31	0.62	0.23	-1.26	0.47	0.26	-1.26	0.38	0.26	-1.32	0.29	0.22	-1.36	0.11	0.28
229	1.145	-1.46	0.84	0.44	NaN	NaN	NaN	NaN	NaN	NaN	-1.38	0.59	0.63	-1.38	0.45	0.55	-1.39	0.37	0.54	-1.42	0.25	0.58	-1.41	0.08	0.5	-1.32	0.04	0.54	NaN	NaN	NaN	-1.34	0.78	0.27	-1.3	0.62	0.23	-1.25	0.47	0.26	-1.25	0.38	0.26	-1.32	0.29	0.22	-1.36	0.11	0.28
230	1.15	-1.46	0.84	0.44	NaN	NaN	NaN	NaN	NaN	NaN	-1.38	0.59	0.63	-1.38	0.45	0.55	-1.39	0.37	0.54	-1.42	0.25	0.58	-1.41	0.08	0.5	-1.32	0.04	0.54	NaN	NaN	NaN	-1.34	0.78	0.27	-1.3	0.62	0.23	-1.25	0.47	0.26	-1.25	0.38	0.26	-1.31	0.29	0.22	-1.36	0.11	0.28
231	1.155	-1.46	0.84	0.44	NaN	NaN	NaN	NaN	NaN	NaN	-1.38	0.59	0.63	-1.38	0.45	0.55	-1.39	0.37	0.54	-1.42	0.25	0.58	-1.41	0.08	0.5	-1.32	0.04	0.54	NaN	NaN	NaN	-1.34	0.78	0.27	-1.3	0.62	0.23	-1.25	0.47	0.26	-1.25	0.38	0.26	-1.31	0.29	0.22	-1.35	0.11	0.28
232	1.16	-1.46	0.84	0.44	NaN	NaN	NaN	NaN	NaN	NaN	-1.38	0.59	0.63	-1.37	0.45	0.55	-1.39	0.37	0.54	-1.42	0.25	0.58	-1.41	0.08	0.5	-1.32	0.04	0.54	NaN	NaN	NaN	-1.34	0.78	0.27	-1.3	0.62	0.23	-1.24	0.47	0.26	-1.24	0.38	0.26	-1.31	0.3	0.22	-1.35	0.11	0.28
233	1.165	-1.46	0.84	0.44	NaN	NaN	NaN	NaN	NaN	NaN	-1.38	0.59	0.63	-1.37	0.45	0.55	-1.39	0.37	0.54	-1.42	0.25	0.58	-1.41	0.08	0.5	-1.32	0.04	0.54	NaN	NaN	NaN	-1.34	0.78	0.27	-1.3	0.62	0.23	-1.24	0.47	0.26	-1.24	0.38	0.26	-1.31	0.3	0.22	-1.35	0.11	0.28
234	1.17	-1.46	0.84	0.44	NaN	NaN	NaN	NaN	NaN	NaN	-1.38	0.59	0.63	-1.37	0.45	0.55	-1.39	0.37	0.54	-1.42	0.25	0.58	-1.41	0.08	0.5	-1.32	0.04	0.54	NaN	NaN	NaN	-1.34	0.78	0.27	-1.3	0.62	0.23	-1.24	0.47	0.26	-1.24	0.38	0.26	-1.3	0.3	0.22	-1.35	0.12	0.28
235	1.175	-1.46	0.84	0.44	NaN	NaN	NaN	NaN	NaN	NaN	-1.38	0.59	0.63	-1.37	0.45	0.55	-1.39	0.37	0.54	-1.42	0.25	0.58	-1.41	0.08	0.5	-1.32	0.04	0.54	NaN	NaN	NaN	-1.33	0.78	0.27	-1.29	0.62	0.23	-1.23	0.47	0.26	-1.23	0.38	0.26	-1.3	0.3	0.22	-1.35	0.12	0.28
236	1.18	-1.46	0.84	0.45	NaN	NaN	NaN	NaN	NaN	NaN	-1.38	0.59	0.63	-1.37	0.45	0.55	-1.39	0.37	0.54	-1.42	0.25	0.58	-1.41	0.08	0.5	-1.32	0.04	0.54	NaN	NaN	NaN	-1.33	0.78	0.27	-1.29	0.62	0.23	-1.23	0.47	0.26	-1.23	0.39	0.26	-1.3	0.3	0.22	-1.35	0.12	0.28
237	1.185	-1.46	0.84	0.45	NaN	NaN	NaN	NaN	NaN	NaN	-1.38	0.59	0.63	-1.37	0.45	0.55	-1.39	0.37	0.54	-1.42	0.25	0.58	-1.41	0.08	0.5	-1.32	0.04	0.54	NaN	NaN	NaN	-1.33	0.78	0.27	-1.29	0.62	0.23	-1.23	0.47	0.26	-1.23	0.39	0.26	-1.29	0.3	0.22	-1.35	0.12	0.29
238	1.19	-1.46	0.84	0.45	NaN	NaN	NaN	NaN	NaN	NaN	-1.38	0.59	0.63	-1.37	0.45	0.55	-1.39	0.37	0.54	-1.42	0.25	0.58	-1.41	0.08	0.5	-1.32	0.04	0.54	NaN	NaN	NaN	-1.33	0.78	0.27	-1.29	0.62	0.23	-1.22	0.47	0.26	-1.22	0.39	0.26	-1.29	0.3	0.22	-1.34	0.12	0.29
239	1.195	-1.46	0.84	0.45	NaN	NaN	NaN	NaN	NaN	NaN	-1.38	0.59	0.63	-1.37	0.45	0.55	-1.39	0.37	0.54	-1.42	0.25	0.58	-1.41	0.08	0.5	-1.32	0.04	0.54	NaN	NaN	NaN	-1.33	0.78	0.27	-1.28	0.62	0.23	-1.22	0.48	0.26	-1.22	0.39	0.26	-1.29	0.3	0.22	-1.34	0.13	0.29
240	1.2	-1.46	0.84	0.45	NaN	NaN	NaN	NaN	NaN	NaN	-1.38	0.59	0.63	-1.37	0.45	0.55	-1.39	0.37	0.54	-1.42	0.25	0.58	-1.41	0.08	0.5	-1.32	0.04	0.54	NaN	NaN	NaN	-1.33	0.78	0.27	-1.28	0.62	0.23	-1.22	0.48	0.26	-1.22	0.39	0.26	-1.29	0.31	0.22	-1.34	0.13	0.29
241	1.205	-1.46	0.84	0.45	NaN	NaN	NaN	NaN	NaN	NaN	-1.38	0.59	0.63	-1.37	0.45	0.55	-1.39	0.37	0.54	-1.42	0.25	0.58	-1.41	0.08	0.5	-1.32	0.04	0.54	NaN	NaN	NaN	-1.33	0.78	0.27	-1.28	0.62	0.23	-1.22	0.48	0.27	-1.22	0.39	0.26	-1.28	0.31	0.22	-1.34	0.13	0.29
242	1.21	-1.46	0.84	0.45	NaN	NaN	NaN	NaN	NaN	NaN	-1.38	0.59	0.63	-1.37	0.45	0.55	-1.39	0.37	0.54	-1.42	0.25	0.58	-1.41	0.08	0.5	-1.32	0.04	0.54	NaN	NaN	NaN	-1.33	0.78	0.27	-1.28	0.62	0.23	-1.21	0.48	0.27	-1.21	0.39	0.27	-1.28	0.31	0.22	-1.34	0.13	0.29
243	1.215	-1.45	0.84	0.45	NaN	NaN	NaN	NaN	NaN	NaN	-1.38	0.59	0.63	-1.37	0.45	0.55	-1.39	0.37	0.54	-1.42	0.25	0.58	-1.41	0.08	0.5	-1.32	0.04	0.54	NaN	NaN	NaN	-1.33	0.78	0.27	-1.27	0.62	0.23	-1.21	0.48	0.27	-1.21	0.39	0.27	-1.28	0.31	0.23	-1.33	0.13	0.29
244	1.22	-1.45	0.84	0.45	NaN	NaN	NaN	NaN	NaN	NaN	-1.38	0.59	0.63	-1.37	0.45	0.55	-1.39	0.37	0.54	-1.42	0.25	0.58	-1.41	0.08	0.5	-1.32	0.04	0.54	NaN	NaN	NaN	-1.33	0.78	0.27	-1.27	0.62	0.23	-1.21	0.48	0.27	-1.21	0.39	0.27	-1.28	0.31	0.23	-1.33	0.13	0.29
245	1.225	-1.45	0.84	0.45	NaN	NaN	NaN	NaN	NaN	NaN	-1.38	0.59	0.63	-1.37	0.45	0.55	-1.39	0.37	0.54	-1.42	0.25	0.58	-1.41	0.08	0.5	-1.32	0.04	0.54	NaN	NaN	NaN	-1.33	0.78	0.27	-1.27	0.62	0.23	-1.2	0.48	0.27	-1.2	0.39	0.27	-1.27	0.31	0.23	-1.33	0.13	0.29
246	1.23	-1.45	0.84	0.45	NaN	NaN	NaN	NaN	NaN	NaN	-1.38	0.59	0.63	-1.37	0.45	0.55	-1.39	0.37	0.54	-1.42	0.25	0.58	-1.41	0.08	0.5	-1.32	0.04	0.54	NaN	NaN	NaN	-1.33	0.78	0.27	-1.27	0.62	0.23	-1.2	0.48	0.27	-1.2	0.39	0.27	-1.27	0.31	0.23	-1.33	0.13	0.29
247	1.235	-1.45	0.84	0.45	NaN	NaN	NaN	NaN	NaN	NaN	-1.38	0.59	0.63	-1.37	0.45	0.55	-1.39	0.37	0.54	-1.42	0.25	0.58	-1.41	0.08	0.5	-1.32	0.04	0.54	NaN	NaN	NaN	-1.33	0.78	0.27	-1.27	0.62	0.23	-1.2	0.48	0.27	-1.2	0.39	0.27	-1.27	0.31	0.23	-1.33	0.14	0.29
248	1.24	-1.45	0.84	0.45	NaN	NaN	NaN	NaN	NaN	NaN	-1.38	0.59	0.63	-1.37	0.45	0.55	-1.39	0.37	0.54	-1.42	0.25	0.58	-1.41	0.08	0.5	-1.32	0.04	0.54	NaN	NaN	NaN	-1.32	0.78	0.27	-1.26	0.63	0.23	-1.2	0.48	0.27	-1.2	0.4	0.27	-1.27	0.31	0.23	-1.32	0.14	0.3
249	1.245	-1.45	0.84	0.45	NaN	NaN	NaN	NaN	NaN	NaN	-1.37	0.59	0.63	-1.37	0.45	0.55	-1.39	0.37	0.54	-1.42	0.25	0.58	-1.41	0.08	0.5	-1.32	0.04	0.54	NaN	NaN	NaN	-1.32	0.78	0.27	-1.26	0.63	0.23	-1.19	0.48	0.27	-1.19	0.4	0.27	-1.27	0.31	0.23	-1.32	0.14	0.3
250	1.25	-1.45	0.84	0.45	NaN	NaN	NaN	NaN	NaN	NaN	-1.37	0.59	0.63	-1.37	0.45	0.55	-1.39	0.37	0.54	-1.42	0.25	0.58	-1.41	0.08	0.5	-1.32	0.04	0.54	NaN	NaN	NaN	-1.32	0.78	0.27	-1.26	0.63	0.23	-1.19	0.48	0.27	-1.19	0.4	0.27	-1.26	0.32	0.23	-1.32	0.14	0.3
251	1.255	-1.45	0.84	0.45	NaN	NaN	NaN	NaN	NaN	NaN	-1.37	0.59	0.63	-1.37	0.45	0.55	-1.39	0.37	0.54	-1.42	0.25	0.58	-1.41	0.08	0.5	-1.32	0.04	0.54	NaN	NaN	NaN	-1.32	0.78	0.27	-1.26	0.63	0.23	-1.19	0.48	0.27	-1.19	0.4	0.27	-1.26	0.32	0.23	-1.31	0.14	0.3
252	1.26	-1.45	0.84	0.45	NaN	NaN	NaN	NaN	NaN	NaN	-1.37	0.59	0.63	-1.37	0.45	0.55	-1.39	0.37	0.54	-1.42	0.25	0.58	-1.41	0.08	0.5	-1.32	0.04	0.54	NaN	NaN	NaN	-1.32	0.78	0.27	-1.26	0.63	0.23	-1.19	0.48	0.27	-1.19	0.4	0.27	-1.26	0.32	0.23	-1.31	0.14	0.3
253	1.265	-1.45	0.84	0.45	NaN	NaN	NaN	NaN	NaN	NaN	-1.37	0.59	0.63	-1.37	0.45	0.55	-1.39	0.37	0.54	-1.42	0.25	0.58	-1.41	0.08	0.5	-1.32	0.03	0.54	NaN	NaN	NaN	-1.32	0.78	0.27	-1.25	0.63	0.23	-1.19	0.48	0.27	-1.18	0.4	0.27	-1.26	0.32	0.23	-1.31	0.14	0.3
254	1.27	-1.45	0.84	0.45	NaN	NaN	NaN	NaN	NaN	NaN	-1.37	0.59	0.63	-1.37	0.45	0.55	-1.39	0.37	0.54	-1.42	0.25	0.58	-1.41	0.08	0.5	-1.32	0.03	0.54	NaN	NaN	NaN	-1.32	0.78	0.27	-1.25	0.63	0.23	-1.18	0.48	0.27	-1.18	0.4	0.27	-1.25	0.32	0.24	-1.3	0.14	0.3
255	1.275	-1.44	0.84	0.45	NaN	NaN	NaN	NaN	NaN	NaN	-1.37	0.59	0.63	-1.37	0.45	0.55	-1.39	0.37	0.54	-1.42	0.25	0.58	-1.41	0.08	0.5	-1.32	0.03	0.54	NaN	NaN	NaN	-1.32	0.78	0.28	-1.25	0.63	0.23	-1.18	0.48	0.27	-1.18	0.4	0.27	-1.25	0.32	0.24	-1.3	0.14	0.3
256	1.28	-1.44	0.84	0.45	NaN	NaN	NaN	NaN	NaN	NaN	-1.37	0.59	0.63	-1.37	0.45	0.55	-1.39	0.37	0.54	-1.42	0.25	0.58	-1.41	0.08	0.5	-1.32	0.03	0.54	NaN	NaN	NaN	-1.32	0.78	0.28	-1.25	0.63	0.23	-1.18	0.49	0.27	-1.18	0.4	0.27	-1.25	0.32	0.24	-1.29	0.14	0.3
257	1.285	-1.44	0.84	0.45	NaN	NaN	NaN	NaN	NaN	NaN	-1.37	0.59	0.63	-1.37	0.45	0.55	-1.39	0.37	0.54	-1.42	0.25	0.58	-1.41	0.08	0.5	-1.32	0.03	0.54	NaN	NaN	NaN	-1.32	0.78	0.28	-1.25	0.63	0.23	-1.18	0.49	0.27	-1.17	0.4	0.27	-1.25	0.32	0.24	-1.29	0.14	0.31
258	1.29	-1.44	0.84	0.45	NaN	NaN	NaN	NaN	NaN	NaN	-1.37	0.59	0.63	-1.37	0.45	0.55	-1.39	0.37	0.54	-1.42	0.25	0.58	-1.41	0.08	0.5	-1.32	0.03	0.54	NaN	NaN	NaN	-1.31	0.78	0.28	-1.25	0.63	0.23	-1.18	0.49	0.27	-1.17	0.4	0.27	-1.24	0.32	0.24	-1.28	0.14	0.31
259	1.295	-1.44	0.84	0.45	NaN	NaN	NaN	NaN	NaN	NaN	-1.37	0.59	0.63	-1.37	0.45	0.55	-1.39	0.37	0.54	-1.42	0.25	0.58	-1.41	0.08	0.5	-1.32	0.03	0.54	NaN	NaN	NaN	-1.31	0.78	0.28	-1.24	0.63	0.23	-1.17	0.49	0.27	-1.17	0.4	0.28	-1.24	0.32	0.24	-1.28	0.14	0.31
260	1.3	-1.44	0.84	0.45	NaN	NaN	NaN	NaN	NaN	NaN	-1.37	0.59	0.63	-1.37	0.45	0.55	-1.39	0.37	0.54	-1.42	0.25	0.58	-1.41	0.08	0.5	-1.32	0.03	0.54	NaN	NaN	NaN	-1.31	0.78	0.28	-1.24	0.63	0.23	-1.17	0.49	0.27	-1.17	0.4	0.28	-1.24	0.32	0.24	-1.28	0.13	0.31
261	1.305	-1.44	0.84	0.45	NaN	NaN	NaN	NaN	NaN	NaN	-1.37	0.59	0.63	-1.37	0.45	0.55	-1.39	0.37	0.54	-1.42	0.25	0.58	-1.41	0.08	0.5	-1.32	0.03	0.54	NaN	NaN	NaN	-1.31	0.78	0.28	-1.24	0.63	0.23	-1.17	0.49	0.27	-1.16	0.4	0.28	-1.23	0.31	0.24	-1.27	0.13	0.31
262	1.31	-1.44	0.84	0.45	NaN	NaN	NaN	NaN	NaN	NaN	-1.37	0.59	0.63	-1.37	0.45	0.55	-1.39	0.37	0.54	-1.42	0.25	0.58	-1.41	0.08	0.5	-1.32	0.03	0.54	NaN	NaN	NaN	-1.31	0.78	0.28	-1.24	0.63	0.23	-1.17	0.49	0.27	-1.16	0.4	0.28	-1.23	0.31	0.24	-1.26	0.13	0.31
263	1.315	-1.44	0.84	0.45	NaN	NaN	NaN	NaN	NaN	NaN	-1.37	0.59	0.63	-1.37	0.45	0.55	-1.38	0.37	0.54	-1.42	0.25	0.58	-1.41	0.08	0.5	-1.32	0.03	0.54	NaN	NaN	NaN	-1.31	0.78	0.28	-1.24	0.63	0.23	-1.17	0.49	0.27	-1.16	0.4	0.28	-1.22	0.31	0.24	-1.26	0.13	0.31
264	1.32	-1.43	0.84	0.45	NaN	NaN	NaN	NaN	NaN	NaN	-1.37	0.59	0.63	-1.37	0.45	0.55	-1.38	0.37	0.54	-1.42	0.25	0.58	-1.41	0.08	0.5	-1.32	0.03	0.54	NaN	NaN	NaN	-1.31	0.78	0.28	-1.24	0.63	0.23	-1.16	0.49	0.27	-1.16	0.4	0.28	-1.22	0.31	0.24	-1.25	0.13	0.31
265	1.325	-1.43	0.84	0.45	NaN	NaN	NaN	NaN	NaN	NaN	-1.37	0.59	0.63	-1.37	0.45	0.55	-1.38	0.37	0.54	-1.42	0.25	0.58	-1.41	0.08	0.5	-1.32	0.03	0.54	NaN	NaN	NaN	-1.31	0.78	0.28	-1.24	0.63	0.23	-1.16	0.49	0.28	-1.15	0.4	0.28	-1.22	0.31	0.24	-1.25	0.13	0.31
266	1.33	-1.43	0.84	0.45	NaN	NaN	NaN	NaN	NaN	NaN	-1.37	0.59	0.63	-1.37	0.45	0.55	-1.38	0.37	0.54	-1.42	0.25	0.58	-1.41	0.08	0.5	-1.32	0.03	0.54	NaN	NaN	NaN	-1.31	0.78	0.28	-1.23	0.63	0.23	-1.16	0.49	0.28	-1.15	0.4	0.28	-1.21	0.31	0.24	-1.24	0.13	0.31
267	1.335	-1.43	0.85	0.45	NaN	NaN	NaN	NaN	NaN	NaN	-1.37	0.59	0.63	-1.37	0.45	0.55	-1.38	0.37	0.54	-1.42	0.25	0.58	-1.41	0.08	0.5	-1.32	0.03	0.54	NaN	NaN	NaN	-1.3	0.78	0.28	-1.23	0.63	0.23	-1.16	0.49	0.28	-1.15	0.4	0.28	-1.21	0.31	0.24	-1.24	0.13	0.32
268	1.34	-1.43	0.85	0.45	NaN	NaN	NaN	NaN	NaN	NaN	-1.36	0.59	0.63	-1.36	0.45	0.55	-1.38	0.37	0.54	-1.42	0.25	0.58	-1.41	0.08	0.5	-1.32	0.03	0.54	NaN	NaN	NaN	-1.3	0.78	0.28	-1.23	0.63	0.23	-1.16	0.49	0.28	-1.15	0.4	0.28	-1.21	0.31	0.24	-1.23	0.12	0.32
269	1.345	-1.43	0.85	0.45	NaN	NaN	NaN	NaN	NaN	NaN	-1.36	0.59	0.63	-1.36	0.45	0.55	-1.38	0.37	0.54	-1.41	0.25	0.58	-1.41	0.08	0.5	-1.32	0.03	0.54	NaN	NaN	NaN	-1.3	0.78	0.28	-1.23	0.63	0.23	-1.16	0.49	0.28	-1.15	0.4	0.28	-1.2	0.3	0.24	-1.22	0.12	0.32
270	1.35	-1.43	0.84	0.45	NaN	NaN	NaN	NaN	NaN	NaN	-1.36	0.59	0.63	-1.36	0.45	0.55	-1.38	0.37	0.54	-1.41	0.25	0.58	-1.41	0.08	0.5	-1.32	0.03	0.54	NaN	NaN	NaN	-1.3	0.78	0.28	-1.23	0.63	0.23	-1.16	0.49	0.28	-1.14	0.4	0.28	-1.2	0.3	0.24	-1.22	0.12	0.32
271	1.355	-1.42	0.84	0.45	NaN	NaN	NaN	NaN	NaN	NaN	-1.36	0.59	0.63	-1.36	0.45	0.55	-1.38	0.37	0.54	-1.41	0.25	0.58	-1.41	0.08	0.5	-1.32	0.03	0.54	NaN	NaN	NaN	-1.3	0.78	0.28	-1.23	0.63	0.23	-1.15	0.49	0.28	-1.14	0.4	0.28	-1.19	0.3	0.24	-1.21	0.12	0.32
272	1.36	-1.42	0.85	0.45	NaN	NaN	NaN	NaN	NaN	NaN	-1.36	0.59	0.63	-1.36	0.45	0.55	-1.38	0.37	0.54	-1.41	0.25	0.58	-1.41	0.08	0.5	-1.32	0.03	0.54	NaN	NaN	NaN	-1.3	0.78	0.28	-1.23	0.63	0.23	-1.15	0.49	0.28	-1.14	0.4	0.28	-1.19	0.3	0.25	-1.2	0.12	0.32
273	1.365	-1.42	0.85	0.45	NaN	NaN	NaN	NaN	NaN	NaN	-1.36	0.59	0.63	-1.36	0.45	0.55	-1.38	0.37	0.54	-1.41	0.25	0.58	-1.41	0.08	0.5	-1.32	0.03	0.54	NaN	NaN	NaN	-1.3	0.79	0.28	-1.22	0.63	0.23	-1.15	0.49	0.28	-1.14	0.4	0.28	-1.19	0.3	0.25	-1.2	0.12	0.32
274	1.37	-1.42	0.85	0.45	NaN	NaN	NaN	NaN	NaN	NaN	-1.36	0.59	0.63	-1.36	0.45	0.55	-1.38	0.37	0.54	-1.41	0.25	0.58	-1.4	0.08	0.5	-1.32	0.03	0.54	NaN	NaN	NaN	-1.29	0.79	0.28	-1.22	0.63	0.23	-1.15	0.49	0.28	-1.13	0.4	0.28	-1.18	0.3	0.25	-1.19	0.12	0.32
275	1.375	-1.42	0.85	0.45	NaN	NaN	NaN	NaN	NaN	NaN	-1.36	0.59	0.63	-1.36	0.45	0.55	-1.38	0.37	0.54	-1.41	0.25	0.58	-1.4	0.08	0.5	-1.32	0.03	0.54	NaN	NaN	NaN	-1.29	0.79	0.28	-1.22	0.63	0.23	-1.15	0.49	0.28	-1.13	0.4	0.28	-1.18	0.3	0.25	-1.18	0.11	0.32
276	1.38	-1.42	0.85	0.45	NaN	NaN	NaN	NaN	NaN	NaN	-1.36	0.59	0.63	-1.36	0.45	0.55	-1.38	0.37	0.54	-1.41	0.25	0.58	-1.4	0.08	0.5	-1.32	0.03	0.54	NaN	NaN	NaN	-1.29	0.79	0.28	-1.22	0.63	0.24	-1.15	0.49	0.28	-1.13	0.4	0.29	-1.17	0.3	0.25	-1.18	0.11	0.32
277	1.385	-1.41	0.84	0.45	NaN	NaN	NaN	NaN	NaN	NaN	-1.36	0.59	0.63	-1.36	0.45	0.55	-1.37	0.37	0.54	-1.41	0.25	0.58	-1.4	0.08	0.5	-1.32	0.03	0.54	NaN	NaN	NaN	-1.29	0.79	0.28	-1.22	0.63	0.24	-1.14	0.49	0.28	-1.13	0.4	0.29	-1.17	0.29	0.25	-1.17	0.11	0.32
278	1.39	-1.41	0.85	0.45	NaN	NaN	NaN	NaN	NaN	NaN	-1.36	0.59	0.63	-1.36	0.45	0.55	-1.37	0.37	0.54	-1.41	0.25	0.58	-1.4	0.08	0.5	-1.32	0.03	0.54	NaN	NaN	NaN	-1.29	0.79	0.28	-1.22	0.63	0.24	-1.14	0.49	0.28	-1.13	0.4	0.29	-1.17	0.29	0.25	-1.16	0.11	0.32
279	1.395	-1.41	0.85	0.45	NaN	NaN	NaN	NaN	NaN	NaN	-1.35	0.59	0.63	-1.36	0.45	0.55	-1.37	0.37	0.54	-1.41	0.25	0.58	-1.4	0.08	0.5	-1.32	0.03	0.54	NaN	NaN	NaN	-1.29	0.78	0.28	-1.22	0.63	0.24	-1.14	0.49	0.28	-1.13	0.4	0.29	-1.16	0.29	0.25	-1.16	0.11	0.32
280	1.4	-1.41	0.85	0.45	NaN	NaN	NaN	NaN	NaN	NaN	-1.35	0.59	0.63	-1.35	0.45	0.55	-1.37	0.37	0.54	-1.41	0.25	0.58	-1.4	0.08	0.5	-1.32	0.03	0.54	NaN	NaN	NaN	-1.29	0.78	0.28	-1.21	0.63	0.24	-1.14	0.49	0.28	-1.12	0.4	0.29	-1.16	0.29	0.25	-1.15	0.11	0.32
281	1.405	-1.41	0.85	0.45	NaN	NaN	NaN	NaN	NaN	NaN	-1.35	0.59	0.63	-1.35	0.45	0.55	-1.37	0.37	0.54	-1.41	0.25	0.58	-1.4	0.08	0.5	-1.32	0.03	0.54	NaN	NaN	NaN	-1.28	0.78	0.28	-1.21	0.63	0.24	-1.14	0.49	0.28	-1.12	0.39	0.29	-1.16	0.29	0.25	-1.14	0.11	0.32
282	1.41	-1.41	0.85	0.45	NaN	NaN	NaN	NaN	NaN	NaN	-1.35	0.59	0.63	-1.35	0.45	0.55	-1.37	0.37	0.54	-1.41	0.25	0.58	-1.4	0.08	0.5	-1.32	0.03	0.54	NaN	NaN	NaN	-1.28	0.78	0.28	-1.21	0.63	0.24	-1.14	0.48	0.28	-1.12	0.39	0.29	-1.15	0.29	0.25	-1.14	0.1	0.32
283	1.415	-1.41	0.84	0.45	NaN	NaN	NaN	NaN	NaN	NaN	-1.35	0.59	0.63	-1.35	0.45	0.55	-1.37	0.37	0.54	-1.41	0.25	0.58	-1.4	0.08	0.5	-1.32	0.03	0.54	NaN	NaN	NaN	-1.28	0.78	0.28	-1.21	0.62	0.24	-1.14	0.48	0.28	-1.12	0.39	0.29	-1.15	0.29	0.25	-1.13	0.1	0.32
284	1.42	-1.4	0.84	0.45	NaN	NaN	NaN	NaN	NaN	NaN	-1.35	0.59	0.63	-1.35	0.45	0.55	-1.37	0.37	0.54	-1.41	0.25	0.58	-1.4	0.08	0.5	-1.32	0.03	0.54	NaN	NaN	NaN	-1.28	0.78	0.28	-1.21	0.62	0.24	-1.14	0.48	0.28	-1.12	0.39	0.29	-1.14	0.29	0.25	-1.12	0.1	0.33
285	1.425	-1.4	0.84	0.45	NaN	NaN	NaN	NaN	NaN	NaN	-1.35	0.59	0.63	-1.35	0.45	0.55	-1.37	0.37	0.54	-1.41	0.25	0.58	-1.4	0.08	0.5	-1.32	0.03	0.54	NaN	NaN	NaN	-1.28	0.78	0.28	-1.21	0.62	0.24	-1.13	0.48	0.28	-1.11	0.39	0.29	-1.14	0.28	0.25	-1.11	0.1	0.33
286	1.43	-1.4	0.85	0.45	NaN	NaN	NaN	NaN	NaN	NaN	-1.35	0.59	0.63	-1.35	0.45	0.55	-1.37	0.37	0.54	-1.41	0.25	0.58	-1.4	0.08	0.5	-1.32	0.03	0.54	NaN	NaN	NaN	-1.27	0.78	0.28	-1.2	0.62	0.24	-1.13	0.48	0.28	-1.11	0.39	0.29	-1.14	0.28	0.25	-1.1	0.1	0.33
287	1.435	-1.4	0.84	0.45	NaN	NaN	NaN	NaN	NaN	NaN	-1.34	0.59	0.63	-1.35	0.45	0.55	-1.37	0.37	0.54	-1.4	0.25	0.58	-1.4	0.08	0.5	-1.32	0.03	0.54	NaN	NaN	NaN	-1.27	0.78	0.28	-1.2	0.62	0.24	-1.13	0.48	0.29	-1.11	0.39	0.29	-1.13	0.28	0.25	-1.1	0.1	0.33
288	1.44	-1.4	0.84	0.45	NaN	NaN	NaN	NaN	NaN	NaN	-1.34	0.59	0.63	-1.35	0.45	0.55	-1.37	0.37	0.54	-1.4	0.25	0.58	-1.4	0.08	0.5	-1.32	0.03	0.54	NaN	NaN	NaN	-1.27	0.78	0.28	-1.2	0.62	0.24	-1.13	0.48	0.29	-1.11	0.39	0.29	-1.13	0.28	0.25	-1.09	0.1	0.33
289	1.445	-1.39	0.84	0.45	NaN	NaN	NaN	NaN	NaN	NaN	-1.34	0.59	0.63	-1.34	0.45	0.55	-1.36	0.37	0.54	-1.4	0.25	0.58	-1.4	0.08	0.5	-1.32	0.03	0.54	NaN	NaN	NaN	-1.27	0.78	0.28	-1.2	0.62	0.24	-1.13	0.48	0.29	-1.11	0.39	0.29	-1.13	0.28	0.25	-1.08	0.1	0.33
290	1.45	-1.39	0.84	0.45	NaN	NaN	NaN	NaN	NaN	NaN	-1.34	0.59	0.63	-1.34	0.45	0.55	-1.36	0.37	0.54	-1.4	0.25	0.58	-1.4	0.08	0.5	-1.32	0.03	0.54	NaN	NaN	NaN	-1.27	0.78	0.28	-1.2	0.62	0.24	-1.13	0.48	0.29	-1.1	0.39	0.29	-1.12	0.28	0.25	-1.07	0.1	0.33
291	1.455	-1.39	0.84	0.45	NaN	NaN	NaN	NaN	NaN	NaN	-1.34	0.59	0.63	-1.34	0.45	0.55	-1.36	0.37	0.54	-1.4	0.25	0.58	-1.4	0.08	0.5	-1.32	0.03	0.54	NaN	NaN	NaN	-1.26	0.78	0.28	-1.2	0.62	0.24	-1.13	0.48	0.29	-1.1	0.39	0.29	-1.12	0.28	0.25	-1.07	0.1	0.33
292	1.46	-1.39	0.84	0.45	NaN	NaN	NaN	NaN	NaN	NaN	-1.34	0.59	0.63	-1.34	0.45	0.55	-1.36	0.37	0.54	-1.4	0.25	0.58	-1.4	0.08	0.5	-1.32	0.03	0.54	NaN	NaN	NaN	-1.26	0.78	0.28	-1.19	0.62	0.24	-1.12	0.48	0.29	-1.1	0.39	0.29	-1.11	0.28	0.25	-1.06	0.1	0.33
293	1.465	-1.39	0.84	0.45	NaN	NaN	NaN	-1.28	0.75	0.63	-1.34	0.59	0.63	-1.34	0.45	0.55	-1.36	0.37	0.54	-1.4	0.25	0.58	-1.4	0.08	0.5	-1.32	0.03	0.54	NaN	NaN	NaN	-1.26	0.78	0.28	-1.19	0.62	0.24	-1.12	0.48	0.29	-1.1	0.39	0.29	-1.11	0.27	0.25	-1.05	0.1	0.33
294	1.47	-1.38	0.84	0.45	NaN	NaN	NaN	-1.28	0.75	0.63	-1.34	0.59	0.63	-1.34	0.45	0.55	-1.36	0.37	0.54	-1.4	0.25	0.58	-1.4	0.08	0.5	-1.32	0.03	0.54	NaN	NaN	NaN	-1.26	0.78	0.28	-1.19	0.62	0.24	-1.12	0.48	0.29	-1.1	0.39	0.29	-1.11	0.27	0.25	-1.05	0.1	0.33
295	1.475	-1.38	0.84	0.45	NaN	NaN	NaN	-1.28	0.75	0.63	-1.33	0.59	0.63	-1.34	0.45	0.55	-1.36	0.37	0.54	-1.4	0.25	0.58	-1.4	0.08	0.5	-1.32	0.03	0.54	NaN	NaN	NaN	-1.26	0.78	0.28	-1.19	0.62	0.24	-1.12	0.48	0.29	-1.1	0.38	0.29	-1.1	0.27	0.25	-1.04	0.1	0.33
296	1.48	-1.38	0.84	0.45	NaN	NaN	NaN	-1.27	0.75	0.63	-1.33	0.59	0.63	-1.34	0.45	0.55	-1.36	0.37	0.54	-1.4	0.25	0.58	-1.4	0.08	0.5	-1.32	0.03	0.54	NaN	NaN	NaN	-1.25	0.78	0.28	-1.19	0.62	0.24	-1.12	0.48	0.29	-1.09	0.38	0.29	-1.1	0.27	0.25	-1.03	0.1	0.33
297	1.485	-1.38	0.84	0.45	NaN	NaN	NaN	-1.27	0.75	0.63	-1.33	0.59	0.63	-1.33	0.45	0.55	-1.36	0.37	0.54	-1.4	0.25	0.58	-1.4	0.08	0.5	-1.32	0.03	0.54	NaN	NaN	NaN	-1.25	0.78	0.28	-1.19	0.62	0.24	-1.12	0.47	0.29	-1.09	0.38	0.3	-1.09	0.27	0.25	-1.02	0.1	0.33
298	1.49	-1.38	0.84	0.45	NaN	NaN	NaN	-1.27	0.75	0.63	-1.33	0.59	0.63	-1.33	0.45	0.56	-1.35	0.37	0.54	-1.4	0.25	0.58	-1.4	0.08	0.5	-1.32	0.03	0.54	NaN	NaN	NaN	-1.25	0.78	0.28	-1.19	0.62	0.24	-1.12	0.47	0.29	-1.09	0.38	0.3	-1.09	0.27	0.25	-1.02	0.1	0.33
299	1.495	-1.37	0.84	0.45	NaN	NaN	NaN	-1.27	0.75	0.63	-1.33	0.59	0.63	-1.33	0.45	0.56	-1.35	0.37	0.54	-1.4	0.25	0.58	-1.4	0.08	0.5	-1.32	0.03	0.54	NaN	NaN	NaN	-1.25	0.78	0.28	-1.18	0.62	0.24	-1.12	0.47	0.29	-1.09	0.38	0.3	-1.09	0.27	0.25	-1.01	0.1	0.33
300	1.5	-1.37	0.84	0.45	NaN	NaN	NaN	-1.27	0.75	0.63	-1.33	0.59	0.63	-1.33	0.45	0.56	-1.35	0.37	0.54	-1.4	0.25	0.58	-1.4	0.08	0.5	-1.32	0.03	0.54	NaN	NaN	NaN	-1.25	0.78	0.28	-1.18	0.61	0.24	-1.12	0.47	0.29	-1.09	0.38	0.3	-1.08	0.27	0.25	-1	0.1	0.33
301	1.505	-1.37	0.84	0.45	NaN	NaN	NaN	-1.26	0.75	0.63	-1.32	0.59	0.63	-1.33	0.45	0.56	-1.35	0.37	0.54	-1.39	0.25	0.58	-1.4	0.08	0.5	-1.32	0.03	0.54	NaN	NaN	NaN	-1.24	0.77	0.28	-1.18	0.61	0.24	-1.11	0.47	0.29	-1.08	0.38	0.3	-1.08	0.27	0.25	-1	0.1	0.33
302	1.51	-1.37	0.84	0.45	NaN	NaN	NaN	-1.26	0.75	0.63	-1.32	0.59	0.63	-1.33	0.45	0.56	-1.35	0.37	0.54	-1.39	0.25	0.58	-1.4	0.08	0.5	-1.32	0.03	0.54	NaN	NaN	NaN	-1.24	0.77	0.28	-1.18	0.61	0.24	-1.11	0.47	0.29	-1.08	0.38	0.3	-1.07	0.27	0.25	-0.99	0.1	0.33
303	1.515	-1.36	0.84	0.45	NaN	NaN	NaN	-1.26	0.75	0.63	-1.32	0.59	0.63	-1.32	0.45	0.56	-1.35	0.37	0.54	-1.39	0.25	0.58	-1.4	0.08	0.5	-1.32	0.03	0.54	NaN	NaN	NaN	-1.24	0.77	0.28	-1.18	0.61	0.24	-1.11	0.47	0.29	-1.08	0.38	0.3	-1.07	0.27	0.25	-0.99	0.1	0.33
304	1.52	-1.36	0.84	0.45	NaN	NaN	NaN	-1.26	0.75	0.63	-1.32	0.59	0.63	-1.32	0.45	0.56	-1.35	0.37	0.54	-1.39	0.25	0.58	-1.4	0.08	0.5	-1.32	0.03	0.54	NaN	NaN	NaN	-1.24	0.77	0.28	-1.18	0.61	0.24	-1.11	0.47	0.29	-1.08	0.38	0.3	-1.07	0.27	0.25	-0.98	0.1	0.33
305	1.525	-1.36	0.84	0.45	NaN	NaN	NaN	-1.26	0.75	0.63	-1.32	0.59	0.63	-1.32	0.45	0.56	-1.34	0.37	0.54	-1.39	0.25	0.58	-1.4	0.08	0.5	-1.32	0.03	0.54	NaN	NaN	NaN	-1.23	0.77	0.28	-1.17	0.61	0.24	-1.11	0.47	0.29	-1.07	0.38	0.3	-1.06	0.27	0.25	-0.97	0.1	0.33
306	1.53	-1.36	0.84	0.45	NaN	NaN	NaN	-1.25	0.75	0.63	-1.31	0.59	0.63	-1.32	0.45	0.56	-1.34	0.37	0.54	-1.39	0.25	0.58	-1.4	0.08	0.5	-1.32	0.03	0.54	NaN	NaN	NaN	-1.23	0.77	0.28	-1.17	0.61	0.24	-1.11	0.47	0.29	-1.07	0.38	0.3	-1.06	0.27	0.25	-0.97	0.1	0.33
307	1.535	-1.35	0.84	0.45	NaN	NaN	NaN	-1.25	0.75	0.63	-1.31	0.59	0.63	-1.32	0.45	0.56	-1.34	0.37	0.54	-1.39	0.25	0.58	-1.4	0.08	0.5	-1.32	0.03	0.54	NaN	NaN	NaN	-1.23	0.77	0.28	-1.17	0.61	0.24	-1.11	0.47	0.29	-1.07	0.38	0.3	-1.06	0.27	0.25	-0.96	0.1	0.33
308	1.54	-1.35	0.84	0.45	NaN	NaN	NaN	-1.25	0.75	0.63	-1.31	0.59	0.63	-1.32	0.45	0.56	-1.34	0.37	0.55	-1.39	0.25	0.58	-1.4	0.08	0.5	-1.32	0.03	0.54	NaN	NaN	NaN	-1.23	0.77	0.28	-1.17	0.61	0.24	-1.1	0.47	0.29	-1.07	0.38	0.3	-1.05	0.27	0.25	-0.96	0.1	0.33
309	1.545	-1.35	0.84	0.45	NaN	NaN	NaN	-1.25	0.75	0.63	-1.31	0.59	0.63	-1.31	0.44	0.56	-1.34	0.37	0.55	-1.39	0.25	0.58	-1.4	0.08	0.5	-1.32	0.03	0.54	NaN	NaN	NaN	-1.22	0.77	0.28	-1.17	0.61	0.24	-1.1	0.46	0.3	-1.07	0.38	0.3	-1.05	0.26	0.26	-0.95	0.1	0.33
310	1.55	-1.35	0.84	0.45	NaN	NaN	NaN	-1.24	0.75	0.63	-1.31	0.59	0.63	-1.31	0.44	0.56	-1.34	0.36	0.54	-1.38	0.25	0.58	-1.4	0.08	0.5	-1.32	0.03	0.54	NaN	NaN	NaN	-1.22	0.77	0.28	-1.17	0.61	0.24	-1.1	0.46	0.3	-1.06	0.37	0.3	-1.05	0.26	0.25	-0.95	0.1	0.33
311	1.555	-1.34	0.84	0.44	NaN	NaN	NaN	-1.24	0.75	0.63	-1.31	0.59	0.63	-1.31	0.44	0.56	-1.33	0.36	0.54	-1.38	0.25	0.58	-1.4	0.08	0.5	-1.32	0.03	0.54	NaN	NaN	NaN	-1.22	0.77	0.28	-1.16	0.6	0.24	-1.1	0.46	0.3	-1.06	0.37	0.3	-1.04	0.26	0.25	-0.94	0.1	0.33
312	1.56	-1.34	0.84	0.44	NaN	NaN	NaN	-1.24	0.74	0.63	-1.3	0.58	0.63	-1.31	0.44	0.56	-1.33	0.36	0.55	-1.38	0.25	0.58	-1.4	0.08	0.5	-1.32	0.03	0.54	NaN	NaN	NaN	-1.21	0.77	0.28	-1.16	0.6	0.24	-1.1	0.46	0.3	-1.06	0.37	0.3	-1.04	0.26	0.25	-0.94	0.1	0.32
313	1.565	-1.34	0.84	0.44	NaN	NaN	NaN	-1.24	0.74	0.63	-1.3	0.58	0.63	-1.31	0.44	0.56	-1.33	0.37	0.55	-1.38	0.25	0.58	-1.4	0.08	0.5	-1.32	0.03	0.54	NaN	NaN	NaN	-1.21	0.77	0.28	-1.16	0.6	0.24	-1.09	0.46	0.3	-1.06	0.37	0.3	-1.04	0.26	0.25	-0.93	0.1	0.32
314	1.57	-1.34	0.84	0.44	NaN	NaN	NaN	-1.23	0.74	0.63	-1.3	0.58	0.63	-1.31	0.44	0.56	-1.33	0.37	0.55	-1.38	0.25	0.58	-1.4	0.08	0.5	-1.32	0.03	0.54	NaN	NaN	NaN	-1.21	0.77	0.28	-1.16	0.6	0.24	-1.09	0.46	0.3	-1.06	0.37	0.3	-1.03	0.26	0.26	-0.93	0.1	0.32
315	1.575	-1.33	0.84	0.44	NaN	NaN	NaN	-1.23	0.74	0.63	-1.3	0.58	0.63	-1.3	0.44	0.56	-1.33	0.37	0.55	-1.38	0.25	0.58	-1.4	0.08	0.5	-1.32	0.03	0.54	NaN	NaN	NaN	-1.21	0.76	0.28	-1.15	0.6	0.24	-1.09	0.46	0.3	-1.05	0.37	0.3	-1.03	0.26	0.26	-0.92	0.1	0.32
316	1.58	-1.33	0.83	0.44	NaN	NaN	NaN	-1.23	0.74	0.63	-1.3	0.58	0.63	-1.3	0.44	0.56	-1.33	0.37	0.55	-1.38	0.25	0.58	-1.4	0.08	0.5	-1.32	0.03	0.54	NaN	NaN	NaN	-1.2	0.76	0.28	-1.15	0.6	0.24	-1.09	0.46	0.3	-1.05	0.37	0.3	-1.03	0.26	0.26	-0.92	0.1	0.32
317	1.585	-1.33	0.83	0.44	NaN	NaN	NaN	-1.23	0.74	0.63	-1.29	0.58	0.63	-1.3	0.44	0.56	-1.33	0.37	0.55	-1.38	0.25	0.58	-1.4	0.08	0.5	-1.32	0.03	0.54	NaN	NaN	NaN	-1.2	0.76	0.28	-1.15	0.6	0.24	-1.09	0.46	0.3	-1.05	0.37	0.3	-1.03	0.26	0.26	-0.92	0.1	0.32
318	1.59	-1.32	0.83	0.44	NaN	NaN	NaN	-1.22	0.74	0.63	-1.29	0.58	0.63	-1.3	0.44	0.56	-1.33	0.37	0.55	-1.38	0.25	0.58	-1.4	0.08	0.5	-1.32	0.03	0.54	NaN	NaN	NaN	-1.2	0.76	0.28	-1.15	0.6	0.24	-1.08	0.46	0.3	-1.05	0.37	0.3	-1.02	0.26	0.26	-0.91	0.1	0.32
319	1.595	-1.32	0.83	0.44	NaN	NaN	NaN	-1.22	0.74	0.63	-1.29	0.58	0.63	-1.3	0.44	0.56	-1.32	0.37	0.55	-1.37	0.25	0.58	-1.4	0.08	0.5	-1.32	0.03	0.54	NaN	NaN	NaN	-1.2	0.76	0.28	-1.14	0.6	0.24	-1.08	0.45	0.3	-1.04	0.37	0.3	-1.02	0.26	0.26	-0.91	0.1	0.33
320	1.6	-1.32	0.83	0.44	NaN	NaN	NaN	-1.22	0.74	0.63	-1.29	0.58	0.63	-1.3	0.44	0.56	-1.32	0.37	0.55	-1.37	0.25	0.58	-1.4	0.08	0.5	-1.32	0.03	0.54	NaN	NaN	NaN	-1.19	0.76	0.28	-1.14	0.6	0.24	-1.08	0.45	0.3	-1.04	0.37	0.3	-1.02	0.26	0.26	-0.9	0.1	0.33
321	1.605	-1.31	0.83	0.44	NaN	NaN	NaN	-1.22	0.74	0.63	-1.29	0.58	0.63	-1.29	0.44	0.56	-1.32	0.37	0.55	-1.37	0.25	0.58	-1.4	0.08	0.5	-1.32	0.03	0.54	NaN	NaN	NaN	-1.19	0.76	0.28	-1.14	0.6	0.24	-1.08	0.45	0.3	-1.04	0.37	0.3	-1.01	0.26	0.26	-0.9	0.1	0.33
322	1.61	-1.31	0.83	0.44	NaN	NaN	NaN	-1.21	0.74	0.63	-1.28	0.58	0.63	-1.29	0.44	0.56	-1.32	0.37	0.55	-1.37	0.25	0.58	-1.4	0.08	0.5	-1.32	0.03	0.54	NaN	NaN	NaN	-1.19	0.76	0.28	-1.14	0.6	0.24	-1.07	0.45	0.3	-1.03	0.37	0.3	-1.01	0.26	0.26	-0.9	0.1	0.33
323	1.615	-1.31	0.83	0.44	NaN	NaN	NaN	-1.21	0.74	0.63	-1.28	0.58	0.63	-1.29	0.44	0.56	-1.32	0.37	0.55	-1.37	0.25	0.58	-1.4	0.08	0.5	-1.32	0.03	0.54	NaN	NaN	NaN	-1.18	0.76	0.28	-1.13	0.59	0.24	-1.07	0.45	0.3	-1.03	0.36	0.3	-1.01	0.26	0.26	-0.9	0.1	0.33
324	1.62	-1.3	0.83	0.44	NaN	NaN	NaN	-1.21	0.74	0.63	-1.28	0.58	0.63	-1.29	0.44	0.56	-1.32	0.37	0.55	-1.37	0.25	0.58	-1.4	0.08	0.5	-1.32	0.03	0.54	NaN	NaN	NaN	-1.18	0.76	0.28	-1.13	0.59	0.24	-1.07	0.45	0.3	-1.03	0.36	0.3	-1	0.26	0.26	-0.89	0.1	0.33
325	1.625	-1.3	0.83	0.44	NaN	NaN	NaN	-1.2	0.74	0.63	-1.28	0.58	0.63	-1.29	0.44	0.56	-1.31	0.36	0.55	-1.37	0.25	0.58	-1.4	0.08	0.5	-1.32	0.03	0.54	NaN	NaN	NaN	-1.18	0.76	0.28	-1.13	0.59	0.24	-1.06	0.45	0.3	-1.02	0.36	0.3	-1	0.25	0.26	-0.89	0.09	0.33
326	1.63	-1.3	0.83	0.44	NaN	NaN	NaN	-1.2	0.74	0.63	-1.27	0.58	0.63	-1.28	0.44	0.56	-1.31	0.36	0.55	-1.37	0.25	0.58	-1.4	0.08	0.5	-1.32	0.03	0.54	NaN	NaN	NaN	-1.17	0.76	0.28	-1.12	0.59	0.24	-1.06	0.45	0.3	-1.02	0.36	0.3	-1	0.25	0.26	-0.89	0.09	0.33
327	1.635	-1.29	0.83	0.44	NaN	NaN	NaN	-1.2	0.74	0.63	-1.27	0.58	0.63	-1.28	0.44	0.56	-1.31	0.36	0.55	-1.36	0.25	0.58	-1.4	0.08	0.5	-1.32	0.03	0.54	NaN	NaN	NaN	-1.17	0.75	0.28	-1.12	0.59	0.24	-1.06	0.45	0.3	-1.02	0.36	0.3	-0.99	0.25	0.26	-0.89	0.09	0.33
328	1.64	-1.29	0.83	0.44	NaN	NaN	NaN	-1.2	0.74	0.63	-1.27	0.58	0.63	-1.28	0.44	0.56	-1.31	0.36	0.55	-1.36	0.25	0.58	-1.4	0.08	0.5	-1.32	0.03	0.54	NaN	NaN	NaN	-1.17	0.75	0.28	-1.12	0.59	0.24	-1.05	0.45	0.3	-1.01	0.36	0.3	-0.99	0.25	0.26	-0.89	0.09	0.33
329	1.645	-1.29	0.83	0.44	NaN	NaN	NaN	-1.19	0.74	0.63	-1.27	0.58	0.63	-1.28	0.44	0.56	-1.31	0.36	0.55	-1.36	0.25	0.58	-1.4	0.09	0.5	-1.32	0.03	0.54	NaN	NaN	NaN	-1.16	0.75	0.28	-1.11	0.59	0.24	-1.05	0.45	0.3	-1.01	0.36	0.3	-0.99	0.25	0.26	-0.89	0.09	0.33
330	1.65	-1.28	0.83	0.44	NaN	NaN	NaN	-1.19	0.74	0.63	-1.26	0.58	0.63	-1.28	0.44	0.56	-1.3	0.36	0.55	-1.36	0.26	0.58	-1.4	0.09	0.5	-1.32	0.03	0.54	NaN	NaN	NaN	-1.16	0.75	0.28	-1.11	0.59	0.24	-1.05	0.45	0.3	-1.01	0.36	0.3	-0.98	0.25	0.26	-0.89	0.09	0.33
331	1.655	-1.28	0.83	0.44	NaN	NaN	NaN	-1.19	0.74	0.63	-1.26	0.58	0.63	-1.27	0.44	0.56	-1.3	0.36	0.55	-1.36	0.26	0.58	-1.4	0.09	0.5	-1.32	0.03	0.54	NaN	NaN	NaN	-1.16	0.75	0.28	-1.11	0.59	0.24	-1.04	0.45	0.3	-1	0.36	0.3	-0.98	0.25	0.26	-0.88	0.08	0.33
332	1.66	-1.28	0.83	0.44	NaN	NaN	NaN	-1.18	0.74	0.62	-1.26	0.58	0.63	-1.27	0.44	0.56	-1.3	0.37	0.55	-1.36	0.26	0.59	-1.39	0.09	0.5	-1.32	0.03	0.54	NaN	NaN	NaN	-1.15	0.75	0.28	-1.1	0.59	0.24	-1.04	0.45	0.3	-1	0.36	0.3	-0.98	0.25	0.26	-0.88	0.08	0.33
333	1.665	-1.27	0.83	0.44	NaN	NaN	NaN	-1.18	0.74	0.62	-1.26	0.58	0.62	-1.27	0.44	0.56	-1.3	0.37	0.55	-1.36	0.26	0.59	-1.39	0.09	0.5	-1.32	0.03	0.54	NaN	NaN	NaN	-1.15	0.75	0.28	-1.1	0.59	0.24	-1.03	0.44	0.3	-1	0.36	0.3	-0.98	0.25	0.26	-0.88	0.08	0.33
334	1.67	-1.27	0.83	0.44	NaN	NaN	NaN	-1.18	0.74	0.62	-1.25	0.58	0.62	-1.27	0.44	0.56	-1.3	0.37	0.55	-1.36	0.26	0.59	-1.39	0.09	0.5	-1.32	0.03	0.54	NaN	NaN	NaN	-1.14	0.75	0.28	-1.1	0.59	0.24	-1.03	0.44	0.3	-0.99	0.36	0.3	-0.97	0.25	0.26	-0.88	0.08	0.33
335	1.675	-1.27	0.83	0.44	NaN	NaN	NaN	-1.17	0.74	0.62	-1.25	0.58	0.62	-1.27	0.44	0.56	-1.3	0.37	0.55	-1.35	0.26	0.59	-1.39	0.09	0.5	-1.32	0.03	0.54	NaN	NaN	NaN	-1.14	0.75	0.28	-1.09	0.59	0.24	-1.02	0.44	0.3	-0.99	0.36	0.3	-0.97	0.25	0.26	-0.88	0.08	0.33
336	1.68	-1.26	0.83	0.44	NaN	NaN	NaN	-1.17	0.74	0.62	-1.25	0.58	0.62	-1.26	0.44	0.56	-1.29	0.37	0.55	-1.35	0.26	0.59	-1.39	0.09	0.5	-1.32	0.03	0.54	NaN	NaN	NaN	-1.14	0.75	0.28	-1.09	0.59	0.24	-1.02	0.44	0.3	-0.99	0.36	0.3	-0.97	0.25	0.26	-0.88	0.08	0.33
337	1.685	-1.26	0.82	0.44	NaN	NaN	NaN	-1.17	0.73	0.62	-1.24	0.58	0.62	-1.26	0.44	0.56	-1.29	0.37	0.55	-1.35	0.26	0.59	-1.39	0.09	0.5	-1.32	0.03	0.54	NaN	NaN	NaN	-1.13	0.75	0.28	-1.08	0.59	0.24	-1.02	0.44	0.3	-0.98	0.35	0.3	-0.96	0.24	0.26	-0.88	0.08	0.33
338	1.69	-1.26	0.82	0.44	NaN	NaN	NaN	-1.16	0.73	0.62	-1.24	0.58	0.62	-1.26	0.44	0.56	-1.29	0.37	0.55	-1.35	0.26	0.59	-1.39	0.09	0.5	-1.32	0.03	0.54	NaN	NaN	NaN	-1.13	0.75	0.28	-1.08	0.59	0.24	-1.01	0.44	0.3	-0.98	0.35	0.3	-0.96	0.24	0.26	-0.87	0.08	0.34
339	1.695	-1.25	0.82	0.43	NaN	NaN	NaN	-1.16	0.73	0.62	-1.24	0.58	0.62	-1.25	0.44	0.56	-1.29	0.37	0.55	-1.35	0.26	0.59	-1.39	0.09	0.5	-1.32	0.03	0.54	NaN	NaN	NaN	-1.13	0.75	0.27	-1.08	0.59	0.24	-1.01	0.44	0.3	-0.98	0.35	0.3	-0.96	0.24	0.26	-0.87	0.08	0.34
340	1.7	-1.25	0.82	0.43	NaN	NaN	NaN	-1.16	0.73	0.62	-1.23	0.58	0.62	-1.25	0.44	0.56	-1.28	0.37	0.55	-1.34	0.26	0.59	-1.39	0.09	0.5	-1.32	0.03	0.54	NaN	NaN	NaN	-1.12	0.75	0.27	-1.07	0.59	0.24	-1.01	0.44	0.3	-0.97	0.35	0.3	-0.95	0.24	0.26	-0.87	0.08	0.34
341	1.705	-1.24	0.82	0.43	NaN	NaN	NaN	-1.15	0.73	0.62	-1.23	0.58	0.62	-1.25	0.44	0.56	-1.28	0.37	0.55	-1.34	0.26	0.59	-1.39	0.1	0.5	-1.32	0.03	0.54	NaN	NaN	NaN	-1.12	0.75	0.27	-1.07	0.59	0.24	-1	0.44	0.3	-0.97	0.35	0.3	-0.95	0.24	0.26	-0.87	0.08	0.34
342	1.71	-1.24	0.82	0.43	NaN	NaN	NaN	-1.15	0.73	0.62	-1.23	0.58	0.62	-1.25	0.44	0.56	-1.28	0.37	0.55	-1.34	0.26	0.59	-1.39	0.1	0.5	-1.32	0.03	0.54	NaN	NaN	NaN	-1.11	0.75	0.27	-1.06	0.58	0.24	-1	0.44	0.3	-0.97	0.35	0.3	-0.95	0.24	0.26	-0.87	0.08	0.34
343	1.715	-1.24	0.82	0.43	NaN	NaN	NaN	-1.14	0.73	0.62	-1.22	0.59	0.62	-1.24	0.44	0.56	-1.28	0.37	0.55	-1.34	0.26	0.59	-1.39	0.1	0.5	-1.32	0.03	0.54	NaN	NaN	NaN	-1.11	0.75	0.27	-1.06	0.58	0.24	-1	0.44	0.3	-0.96	0.35	0.3	-0.94	0.24	0.26	-0.86	0.08	0.34
344	1.72	-1.23	0.82	0.43	NaN	NaN	NaN	-1.14	0.73	0.62	-1.22	0.59	0.62	-1.24	0.44	0.56	-1.27	0.37	0.55	-1.34	0.26	0.59	-1.39	0.1	0.51	-1.32	0.03	0.54	NaN	NaN	NaN	-1.11	0.75	0.27	-1.06	0.58	0.24	-0.99	0.44	0.3	-0.96	0.35	0.3	-0.94	0.24	0.26	-0.86	0.08	0.34
345	1.725	-1.23	0.82	0.43	NaN	NaN	NaN	-1.14	0.73	0.62	-1.22	0.59	0.62	-1.23	0.44	0.56	-1.27	0.37	0.55	-1.33	0.26	0.59	-1.39	0.1	0.51	-1.32	0.03	0.54	NaN	NaN	NaN	-1.1	0.75	0.27	-1.05	0.58	0.24	-0.99	0.44	0.3	-0.95	0.35	0.3	-0.94	0.24	0.26	-0.86	0.08	0.34
346	1.73	-1.22	0.82	0.43	NaN	NaN	NaN	-1.13	0.73	0.62	-1.21	0.59	0.62	-1.23	0.44	0.56	-1.27	0.37	0.55	-1.33	0.26	0.59	-1.39	0.1	0.51	-1.32	0.03	0.54	NaN	NaN	NaN	-1.1	0.75	0.27	-1.05	0.58	0.24	-0.98	0.44	0.3	-0.95	0.36	0.3	-0.93	0.24	0.26	-0.86	0.08	0.34
347	1.735	-1.22	0.82	0.43	NaN	NaN	NaN	-1.13	0.73	0.62	-1.21	0.59	0.62	-1.23	0.44	0.56	-1.26	0.37	0.55	-1.33	0.27	0.59	-1.39	0.1	0.51	-1.32	0.04	0.54	NaN	NaN	NaN	-1.09	0.75	0.27	-1.05	0.58	0.24	-0.98	0.44	0.3	-0.94	0.36	0.3	-0.93	0.24	0.26	-0.86	0.08	0.34
348	1.74	-1.22	0.82	0.43	NaN	NaN	NaN	-1.12	0.73	0.62	-1.21	0.59	0.62	-1.22	0.44	0.56	-1.26	0.37	0.55	-1.33	0.27	0.59	-1.38	0.1	0.51	-1.32	0.04	0.54	NaN	NaN	NaN	-1.09	0.75	0.27	-1.04	0.59	0.24	-0.97	0.44	0.3	-0.94	0.36	0.3	-0.93	0.24	0.26	-0.86	0.08	0.34
349	1.745	-1.21	0.82	0.43	NaN	NaN	NaN	-1.12	0.74	0.62	-1.2	0.59	0.62	-1.22	0.44	0.56	-1.25	0.37	0.55	-1.32	0.27	0.59	-1.38	0.11	0.51	-1.32	0.04	0.54	NaN	NaN	NaN	-1.09	0.75	0.27	-1.04	0.59	0.24	-0.97	0.45	0.29	-0.94	0.36	0.3	-0.92	0.24	0.26	-0.86	0.08	0.34
350	1.75	-1.21	0.82	0.43	NaN	NaN	NaN	-1.12	0.74	0.63	-1.2	0.59	0.62	-1.21	0.44	0.56	-1.25	0.37	0.55	-1.32	0.27	0.59	-1.38	0.11	0.51	-1.32	0.04	0.54	NaN	NaN	NaN	-1.08	0.75	0.27	-1.03	0.59	0.24	-0.96	0.45	0.29	-0.93	0.36	0.3	-0.92	0.24	0.26	-0.86	0.08	0.34
351	1.755	-1.2	0.83	0.43	NaN	NaN	NaN	-1.11	0.74	0.62	-1.19	0.59	0.62	-1.21	0.45	0.56	-1.25	0.37	0.55	-1.32	0.27	0.59	-1.38	0.11	0.51	-1.32	0.04	0.54	NaN	NaN	NaN	-1.08	0.75	0.27	-1.03	0.59	0.24	-0.96	0.45	0.29	-0.93	0.36	0.3	-0.92	0.25	0.26	-0.86	0.08	0.34
352	1.76	-1.2	0.83	0.43	NaN	NaN	NaN	-1.11	0.74	0.62	-1.19	0.59	0.62	-1.21	0.45	0.56	-1.24	0.37	0.55	-1.31	0.27	0.59	-1.38	0.11	0.51	-1.32	0.04	0.54	NaN	NaN	NaN	-1.07	0.75	0.27	-1.03	0.59	0.24	-0.95	0.45	0.29	-0.92	0.36	0.3	-0.92	0.25	0.26	-0.86	0.07	0.34
353	1.765	-1.19	0.83	0.43	NaN	NaN	NaN	-1.1	0.74	0.62	-1.18	0.59	0.62	-1.2	0.45	0.56	-1.24	0.37	0.55	-1.31	0.27	0.59	-1.38	0.12	0.51	-1.32	0.03	0.54	NaN	NaN	NaN	-1.07	0.75	0.27	-1.02	0.59	0.24	-0.95	0.45	0.29	-0.92	0.36	0.3	-0.91	0.25	0.26	-0.86	0.07	0.34
354	1.77	-1.19	0.83	0.43	NaN	NaN	NaN	-1.1	0.74	0.62	-1.18	0.59	0.62	-1.2	0.45	0.56	-1.23	0.37	0.55	-1.31	0.27	0.59	-1.38	0.13	0.52	-1.31	0.03	0.53	NaN	NaN	NaN	-1.07	0.76	0.27	-1.02	0.59	0.23	-0.94	0.45	0.29	-0.92	0.36	0.3	-0.91	0.25	0.26	-0.86	0.07	0.34
355	1.775	-1.19	0.83	0.43	NaN	NaN	NaN	-1.09	0.74	0.61	-1.17	0.59	0.62	-1.19	0.45	0.56	-1.23	0.37	0.55	-1.3	0.27	0.59	-1.38	0.12	0.51	-1.32	0.03	0.54	NaN	NaN	NaN	-1.06	0.76	0.27	-1.01	0.59	0.23	-0.94	0.45	0.29	-0.91	0.36	0.3	-0.91	0.25	0.26	-0.85	0.07	0.34
356	1.78	-1.18	0.83	0.43	NaN	NaN	NaN	-1.09	0.74	0.61	-1.17	0.59	0.62	-1.19	0.45	0.56	-1.22	0.37	0.55	-1.3	0.28	0.59	-1.37	0.12	0.51	-1.32	0.04	0.54	NaN	NaN	NaN	-1.06	0.76	0.27	-1.01	0.59	0.23	-0.94	0.45	0.29	-0.91	0.36	0.3	-0.91	0.25	0.26	-0.85	0.07	0.34
357	1.785	-1.18	0.83	0.43	NaN	NaN	NaN	-1.08	0.74	0.61	-1.17	0.59	0.62	-1.18	0.45	0.56	-1.22	0.37	0.55	-1.3	0.28	0.59	-1.38	0.13	0.52	NaN	NaN	NaN	NaN	NaN	NaN	-1.05	0.76	0.27	-1	0.59	0.23	-0.93	0.45	0.29	-0.91	0.36	0.3	-0.9	0.25	0.26	-0.85	0.07	0.34
358	1.79	-1.17	0.83	0.43	NaN	NaN	NaN	-1.08	0.74	0.61	-1.16	0.59	0.61	-1.18	0.45	0.56	-1.21	0.37	0.56	-1.29	0.28	0.59	-1.37	0.13	0.52	NaN	NaN	NaN	NaN	NaN	NaN	-1.05	0.76	0.27	-1	0.59	0.23	-0.93	0.45	0.29	-0.9	0.36	0.3	-0.9	0.25	0.26	-0.85	0.07	0.34
359	1.795	-1.17	0.83	0.43	NaN	NaN	NaN	-1.07	0.74	0.61	-1.15	0.59	0.61	-1.17	0.45	0.56	-1.21	0.37	0.56	-1.29	0.28	0.59	-1.37	0.13	0.51	-1.32	0.04	0.54	NaN	NaN	NaN	-1.04	0.76	0.26	-0.99	0.59	0.23	-0.92	0.45	0.29	-0.9	0.36	0.3	-0.9	0.25	0.25	-0.85	0.07	0.34
360	1.8	-1.16	0.83	0.43	NaN	NaN	NaN	-1.07	0.74	0.61	-1.15	0.59	0.61	-1.17	0.45	0.56	-1.21	0.37	0.56	-1.28	0.28	0.6	-1.36	0.13	0.51	-1.32	0.04	0.54	NaN	NaN	NaN	-1.04	0.76	0.26	-0.99	0.59	0.23	-0.92	0.45	0.29	-0.9	0.36	0.3	-0.9	0.25	0.25	-0.85	0.07	0.34
361	1.805	-1.16	0.83	0.43	NaN	NaN	NaN	-1.07	0.74	0.61	-1.14	0.59	0.61	-1.16	0.45	0.56	-1.2	0.37	0.56	-1.28	0.28	0.6	-1.36	0.13	0.51	-1.32	0.04	0.54	NaN	NaN	NaN	-1.03	0.76	0.26	-0.98	0.59	0.23	-0.92	0.45	0.29	-0.9	0.36	0.3	-0.9	0.25	0.25	-0.85	0.07	0.34
362	1.81	-1.15	0.83	0.42	NaN	NaN	NaN	-1.06	0.74	0.61	-1.14	0.59	0.61	-1.15	0.45	0.56	-1.19	0.37	0.56	-1.28	0.28	0.6	-1.36	0.13	0.51	-1.32	0.04	0.54	NaN	NaN	NaN	-1.03	0.76	0.26	-0.98	0.6	0.23	-0.91	0.45	0.29	-0.89	0.36	0.3	-0.89	0.25	0.25	-0.85	0.07	0.34
363	1.815	-1.15	0.83	0.42	NaN	NaN	NaN	-1.06	0.74	0.61	-1.13	0.59	0.61	-1.15	0.45	0.57	-1.19	0.37	0.56	-1.27	0.28	0.6	-1.36	0.13	0.51	-1.32	0.04	0.54	NaN	NaN	NaN	-1.03	0.76	0.26	-0.98	0.6	0.23	-0.91	0.45	0.29	-0.89	0.36	0.29	-0.89	0.25	0.25	-0.85	0.07	0.34
364	1.82	-1.15	0.83	0.42	NaN	NaN	NaN	-1.05	0.74	0.61	-1.13	0.6	0.61	-1.14	0.45	0.57	-1.18	0.37	0.56	-1.27	0.28	0.6	-1.35	0.14	0.51	-1.32	0.04	0.54	NaN	NaN	NaN	-1.02	0.76	0.26	-0.97	0.6	0.23	-0.91	0.45	0.29	-0.89	0.36	0.29	-0.89	0.25	0.25	-0.85	0.07	0.34
365	1.825	-1.14	0.83	0.42	NaN	NaN	NaN	-1.05	0.74	0.61	-1.12	0.6	0.61	-1.14	0.45	0.57	-1.18	0.37	0.56	-1.26	0.29	0.6	-1.35	0.14	0.52	-1.32	0.05	0.54	NaN	NaN	NaN	-1.02	0.77	0.26	-0.97	0.6	0.23	-0.91	0.45	0.28	-0.89	0.36	0.29	-0.89	0.25	0.25	-0.85	0.07	0.34
366	1.83	-1.14	0.83	0.42	NaN	NaN	NaN	-1.04	0.74	0.61	-1.12	0.6	0.61	-1.13	0.45	0.57	-1.17	0.37	0.56	-1.26	0.29	0.6	-1.35	0.14	0.52	-1.31	0.05	0.54	NaN	NaN	NaN	-1.01	0.77	0.26	-0.97	0.6	0.23	-0.91	0.46	0.28	-0.89	0.36	0.29	-0.89	0.25	0.25	-0.85	0.07	0.34
367	1.835	-1.13	0.84	0.42	NaN	NaN	NaN	-1.04	0.74	0.61	-1.11	0.6	0.61	-1.12	0.45	0.57	-1.17	0.37	0.57	-1.25	0.29	0.6	-1.35	0.14	0.52	-1.31	0.05	0.54	NaN	NaN	NaN	-1.01	0.77	0.26	-0.96	0.6	0.23	-0.91	0.46	0.28	-0.88	0.36	0.29	-0.88	0.25	0.25	-0.85	0.07	0.34
368	1.84	-1.13	0.84	0.42	NaN	NaN	NaN	-1.03	0.75	0.61	-1.11	0.6	0.61	-1.12	0.45	0.57	-1.16	0.37	0.57	-1.25	0.29	0.6	-1.34	0.15	0.52	-1.31	0.05	0.54	NaN	NaN	NaN	-1	0.77	0.26	-0.96	0.6	0.23	-0.9	0.46	0.28	-0.88	0.36	0.29	-0.88	0.25	0.25	-0.85	0.07	0.34
369	1.845	-1.12	0.84	0.42	NaN	NaN	NaN	-1.03	0.75	0.61	-1.1	0.6	0.61	-1.11	0.45	0.57	-1.15	0.37	0.57	-1.24	0.29	0.6	-1.34	0.15	0.52	-1.31	0.05	0.54	NaN	NaN	NaN	-1	0.77	0.26	-0.96	0.6	0.22	-0.9	0.46	0.28	-0.88	0.36	0.29	-0.88	0.25	0.25	-0.85	0.07	0.34
370	1.85	-1.12	0.84	0.42	NaN	NaN	NaN	-1.02	0.75	0.61	-1.1	0.6	0.61	-1.11	0.45	0.57	-1.15	0.37	0.57	-1.24	0.29	0.6	-1.34	0.15	0.52	-1.31	0.05	0.54	NaN	NaN	NaN	-0.99	0.77	0.26	-0.96	0.6	0.22	-0.9	0.46	0.28	-0.88	0.36	0.29	-0.88	0.25	0.25	-0.85	0.07	0.34
371	1.855	-1.11	0.84	0.42	NaN	NaN	NaN	-1.02	0.75	0.61	-1.09	0.6	0.61	-1.1	0.45	0.58	-1.14	0.37	0.57	-1.23	0.29	0.61	-1.33	0.16	0.52	-1.31	0.05	0.54	NaN	NaN	NaN	-0.99	0.77	0.26	-0.95	0.6	0.22	-0.9	0.46	0.28	-0.88	0.36	0.29	-0.88	0.25	0.25	-0.85	0.07	0.34
372	1.86	-1.11	0.84	0.42	NaN	NaN	NaN	-1.02	0.75	0.61	-1.09	0.6	0.61	-1.09	0.45	0.58	-1.13	0.37	0.57	-1.23	0.3	0.61	-1.33	0.16	0.52	-1.31	0.05	0.54	NaN	NaN	NaN	-0.99	0.77	0.25	-0.95	0.6	0.22	-0.9	0.46	0.28	-0.88	0.36	0.29	-0.88	0.25	0.25	-0.85	0.07	0.34
373	1.865	-1.11	0.84	0.42	NaN	NaN	NaN	-1.01	0.75	0.61	-1.08	0.6	0.61	-1.09	0.45	0.58	-1.13	0.38	0.57	-1.22	0.3	0.61	-1.32	0.16	0.52	-1.31	0.06	0.54	NaN	NaN	NaN	-0.98	0.77	0.25	-0.95	0.6	0.22	-0.89	0.46	0.28	-0.88	0.36	0.29	-0.88	0.25	0.25	-0.85	0.07	0.34
374	1.87	-1.1	0.84	0.42	NaN	NaN	NaN	-1.01	0.75	0.6	-1.08	0.6	0.61	-1.08	0.45	0.58	-1.12	0.37	0.58	-1.22	0.3	0.61	-1.32	0.16	0.52	-1.31	0.06	0.54	NaN	NaN	NaN	-0.98	0.77	0.25	-0.95	0.6	0.22	-0.89	0.46	0.28	-0.87	0.36	0.29	-0.88	0.25	0.25	-0.85	0.07	0.34
375	1.875	-1.1	0.84	0.42	NaN	NaN	NaN	-1	0.75	0.6	-1.07	0.6	0.61	-1.07	0.45	0.58	-1.11	0.37	0.58	-1.21	0.3	0.61	-1.32	0.17	0.52	-1.31	0.06	0.54	NaN	NaN	NaN	-0.97	0.77	0.25	-0.94	0.6	0.22	-0.89	0.46	0.28	-0.87	0.36	0.29	-0.88	0.25	0.25	-0.85	0.07	0.34
376	1.88	-1.09	0.84	0.41	NaN	NaN	NaN	-1	0.75	0.6	-1.07	0.6	0.61	-1.07	0.45	0.58	-1.11	0.37	0.58	-1.2	0.3	0.61	-1.31	0.17	0.52	-1.31	0.06	0.54	NaN	NaN	NaN	-0.97	0.77	0.25	-0.94	0.6	0.22	-0.89	0.46	0.28	-0.87	0.36	0.29	-0.88	0.25	0.25	-0.85	0.07	0.34
377	1.885	-1.09	0.84	0.41	NaN	NaN	NaN	-0.99	0.75	0.6	-1.06	0.6	0.61	-1.06	0.45	0.58	-1.1	0.37	0.58	-1.2	0.3	0.61	-1.31	0.17	0.52	-1.3	0.06	0.54	NaN	NaN	NaN	-0.97	0.77	0.25	-0.94	0.6	0.22	-0.89	0.46	0.28	-0.87	0.36	0.29	-0.87	0.25	0.25	-0.85	0.07	0.34
378	1.89	-1.09	0.84	0.41	NaN	NaN	NaN	-0.99	0.75	0.6	-1.06	0.6	0.61	-1.05	0.45	0.58	-1.09	0.37	0.58	-1.19	0.3	0.61	-1.3	0.17	0.52	-1.3	0.07	0.54	NaN	NaN	NaN	-0.96	0.78	0.25	-0.94	0.6	0.22	-0.88	0.46	0.28	-0.87	0.36	0.29	-0.87	0.25	0.25	-0.85	0.07	0.34
379	1.895	-1.08	0.84	0.41	NaN	NaN	NaN	-0.99	0.75	0.6	-1.05	0.6	0.61	-1.04	0.45	0.58	-1.08	0.37	0.58	-1.18	0.3	0.61	-1.3	0.18	0.52	-1.3	0.07	0.54	NaN	NaN	NaN	-0.96	0.78	0.25	-0.94	0.6	0.22	-0.88	0.46	0.28	-0.87	0.36	0.29	-0.87	0.25	0.25	-0.85	0.07	0.34
380	1.9	-1.08	0.84	0.41	NaN	NaN	NaN	-0.98	0.75	0.6	-1.05	0.6	0.61	-1.04	0.44	0.58	-1.07	0.37	0.58	-1.18	0.3	0.61	-1.29	0.18	0.52	-1.3	0.07	0.54	NaN	NaN	NaN	-0.96	0.78	0.25	-0.93	0.6	0.22	-0.88	0.46	0.28	-0.87	0.36	0.29	-0.87	0.25	0.25	-0.85	0.07	0.34
381	1.905	-1.08	0.84	0.41	NaN	NaN	NaN	-0.98	0.75	0.6	-1.04	0.6	0.61	-1.03	0.44	0.59	-1.07	0.37	0.58	-1.17	0.31	0.61	-1.28	0.18	0.52	-1.29	0.07	0.54	NaN	NaN	NaN	-0.95	0.78	0.25	-0.93	0.61	0.22	-0.88	0.46	0.28	-0.86	0.36	0.29	-0.87	0.25	0.25	-0.85	0.07	0.34
382	1.91	-1.07	0.84	0.41	NaN	NaN	NaN	-0.97	0.76	0.6	-1.03	0.6	0.61	-1.02	0.44	0.59	-1.06	0.37	0.58	-1.16	0.31	0.61	-1.28	0.19	0.52	-1.29	0.08	0.54	NaN	NaN	NaN	-0.95	0.78	0.25	-0.93	0.61	0.22	-0.88	0.46	0.28	-0.86	0.36	0.29	-0.87	0.25	0.25	-0.85	0.07	0.34
383	1.915	-1.07	0.85	0.41	NaN	NaN	NaN	-0.97	0.76	0.6	-1.03	0.6	0.62	-1.01	0.44	0.59	-1.05	0.37	0.58	-1.15	0.31	0.62	-1.27	0.19	0.52	-1.28	0.08	0.54	NaN	NaN	NaN	-0.95	0.78	0.25	-0.92	0.61	0.22	-0.88	0.46	0.28	-0.86	0.36	0.29	-0.87	0.25	0.25	-0.85	0.07	0.34
384	1.92	-1.07	0.85	0.41	NaN	NaN	NaN	-0.97	0.76	0.6	-1.02	0.6	0.62	-1	0.44	0.59	-1.04	0.37	0.59	-1.14	0.31	0.62	-1.27	0.19	0.52	-1.28	0.08	0.54	NaN	NaN	NaN	-0.94	0.78	0.25	-0.92	0.61	0.22	-0.88	0.46	0.28	-0.86	0.36	0.29	-0.87	0.25	0.25	-0.85	0.07	0.34
385	1.925	-1.06	0.85	0.41	NaN	NaN	NaN	-0.96	0.76	0.6	-1.02	0.6	0.62	-1	0.44	0.59	-1.03	0.37	0.59	-1.14	0.31	0.62	-1.26	0.2	0.52	-1.27	0.09	0.54	NaN	NaN	NaN	-0.94	0.78	0.25	-0.92	0.61	0.22	-0.87	0.46	0.28	-0.86	0.36	0.29	-0.87	0.25	0.25	-0.85	0.07	0.34
386	1.93	-1.06	0.85	0.41	NaN	NaN	NaN	-0.96	0.76	0.6	-1.01	0.6	0.62	-0.99	0.44	0.59	-1.02	0.37	0.59	-1.13	0.31	0.62	-1.25	0.2	0.53	-1.27	0.09	0.54	NaN	NaN	NaN	-0.94	0.78	0.25	-0.91	0.61	0.22	-0.87	0.46	0.28	-0.86	0.36	0.29	-0.87	0.25	0.25	-0.85	0.07	0.34
387	1.935	-1.06	0.85	0.41	NaN	NaN	NaN	-0.96	0.76	0.6	-1.01	0.6	0.62	-0.98	0.44	0.59	-1.02	0.37	0.59	-1.12	0.31	0.62	-1.25	0.2	0.53	-1.26	0.09	0.54	NaN	NaN	NaN	-0.93	0.78	0.25	-0.91	0.61	0.22	-0.87	0.46	0.28	-0.86	0.36	0.29	-0.87	0.25	0.25	-0.85	0.07	0.34
388	1.94	-1.05	0.85	0.41	NaN	NaN	NaN	-0.95	0.76	0.6	-1	0.6	0.62	-0.97	0.44	0.59	-1.01	0.37	0.59	-1.11	0.31	0.62	-1.24	0.2	0.53	-1.25	0.1	0.54	NaN	NaN	NaN	-0.93	0.78	0.25	-0.91	0.61	0.22	-0.87	0.46	0.28	-0.86	0.36	0.29	-0.87	0.25	0.25	-0.85	0.07	0.34
389	1.945	-1.05	0.85	0.41	NaN	NaN	NaN	-0.95	0.76	0.6	-0.99	0.6	0.62	-0.96	0.44	0.59	-1	0.37	0.59	-1.11	0.31	0.62	-1.23	0.21	0.53	-1.25	0.1	0.55	NaN	NaN	NaN	-0.93	0.78	0.25	-0.91	0.61	0.22	-0.87	0.46	0.28	-0.86	0.36	0.29	-0.87	0.25	0.25	-0.85	0.07	0.34
390	1.95	-1.05	0.85	0.41	NaN	NaN	NaN	-0.95	0.76	0.6	-0.99	0.59	0.62	-0.96	0.44	0.59	-0.99	0.37	0.59	-1.1	0.31	0.62	-1.23	0.21	0.53	-1.24	0.1	0.55	NaN	NaN	NaN	-0.92	0.78	0.25	-0.9	0.61	0.22	-0.87	0.46	0.28	-0.86	0.36	0.29	-0.87	0.25	0.25	-0.85	0.07	0.34
391	1.955	-1.04	0.85	0.41	NaN	NaN	NaN	-0.94	0.76	0.6	-0.98	0.59	0.62	-0.95	0.44	0.59	-0.98	0.37	0.59	-1.09	0.31	0.62	-1.22	0.21	0.53	-1.23	0.1	0.55	NaN	NaN	NaN	-0.92	0.78	0.25	-0.9	0.61	0.22	-0.86	0.46	0.28	-0.86	0.36	0.29	-0.87	0.25	0.25	-0.85	0.07	0.34
392	1.96	-1.04	0.85	0.4	NaN	NaN	NaN	-0.94	0.76	0.6	-0.98	0.59	0.62	-0.94	0.44	0.59	-0.97	0.37	0.59	-1.08	0.32	0.62	-1.21	0.21	0.53	-1.22	0.1	0.55	NaN	NaN	NaN	-0.92	0.78	0.25	-0.9	0.61	0.22	-0.86	0.46	0.28	-0.85	0.36	0.29	-0.87	0.25	0.25	-0.85	0.07	0.34
393	1.965	-1.04	0.85	0.4	NaN	NaN	NaN	-0.94	0.76	0.6	-0.97	0.59	0.62	-0.93	0.44	0.59	-0.97	0.37	0.59	-1.08	0.32	0.62	-1.2	0.21	0.53	-1.22	0.11	0.55	NaN	NaN	NaN	-0.91	0.78	0.25	-0.9	0.61	0.21	-0.86	0.46	0.28	-0.85	0.36	0.29	-0.87	0.25	0.25	-0.85	0.07	0.34
394	1.97	-1.03	0.85	0.4	NaN	NaN	NaN	-0.93	0.76	0.6	-0.96	0.59	0.62	-0.93	0.44	0.59	-0.96	0.37	0.59	-1.07	0.32	0.62	-1.2	0.21	0.53	-1.21	0.11	0.55	NaN	NaN	NaN	-0.91	0.78	0.25	-0.9	0.61	0.21	-0.86	0.46	0.28	-0.85	0.36	0.29	-0.87	0.25	0.25	-0.85	0.07	0.34
395	1.975	-1.03	0.85	0.4	NaN	NaN	NaN	-0.93	0.76	0.6	-0.96	0.59	0.62	-0.92	0.44	0.59	-0.95	0.37	0.59	-1.06	0.32	0.62	-1.19	0.22	0.53	-1.2	0.11	0.55	NaN	NaN	NaN	-0.91	0.78	0.25	-0.89	0.61	0.21	-0.86	0.46	0.28	-0.85	0.36	0.29	-0.87	0.25	0.25	-0.85	0.07	0.34
396	1.98	-1.03	0.85	0.4	NaN	NaN	NaN	-0.93	0.76	0.59	-0.95	0.59	0.62	-0.91	0.44	0.59	-0.94	0.37	0.59	-1.05	0.32	0.62	-1.18	0.22	0.53	-1.19	0.11	0.55	NaN	NaN	NaN	-0.9	0.78	0.25	-0.89	0.61	0.21	-0.86	0.46	0.28	-0.85	0.36	0.29	-0.87	0.25	0.25	-0.85	0.07	0.34
397	1.985	-1.02	0.85	0.4	NaN	NaN	NaN	-0.92	0.76	0.59	-0.95	0.59	0.62	-0.9	0.44	0.6	-0.93	0.37	0.59	-1.04	0.32	0.62	-1.17	0.22	0.53	-1.18	0.11	0.55	NaN	NaN	NaN	-0.9	0.78	0.25	-0.89	0.61	0.21	-0.86	0.46	0.28	-0.85	0.36	0.29	-0.87	0.25	0.25	-0.85	0.07	0.34
398	1.99	-1.02	0.85	0.4	NaN	NaN	NaN	-0.92	0.76	0.59	-0.94	0.59	0.62	-0.89	0.44	0.6	-0.92	0.37	0.59	-1.03	0.32	0.62	-1.16	0.22	0.53	-1.17	0.11	0.55	NaN	NaN	NaN	-0.9	0.78	0.24	-0.89	0.61	0.21	-0.86	0.46	0.28	-0.85	0.36	0.29	-0.87	0.25	0.25	-0.85	0.07	0.34
399	1.995	-1.02	0.85	0.4	NaN	NaN	NaN	-0.92	0.76	0.59	-0.93	0.59	0.62	-0.89	0.44	0.6	-0.92	0.37	0.59	-1.03	0.32	0.62	-1.15	0.22	0.53	-1.16	0.11	0.55	NaN	NaN	NaN	-0.89	0.78	0.24	-0.89	0.61	0.21	-0.85	0.46	0.28	-0.85	0.36	0.29	-0.87	0.25	0.25	-0.85	0.07	0.34
400	2	-1.02	0.85	0.4	NaN	NaN	NaN	-0.91	0.76	0.59	-0.93	0.59	0.62	-0.88	0.45	0.6	-0.91	0.37	0.59	-1.02	0.32	0.62	-1.14	0.22	0.53	-1.15	0.11	0.55	NaN	NaN	NaN	-0.89	0.78	0.24	-0.88	0.61	0.21	-0.85	0.46	0.28	-0.85	0.36	0.29	-0.87	0.25	0.25	-0.85	0.07	0.34
401	2.005	-1.01	0.85	0.4	NaN	NaN	NaN	-0.91	0.76	0.59	-0.92	0.59	0.62	-0.87	0.45	0.6	-0.9	0.38	0.59	-1.01	0.32	0.62	-1.14	0.22	0.53	-1.14	0.11	0.55	NaN	NaN	NaN	-0.89	0.78	0.24	-0.88	0.61	0.21	-0.85	0.46	0.28	-0.85	0.36	0.29	-0.87	0.25	0.25	-0.85	0.07	0.34
402	2.01	-1.01	0.85	0.4	NaN	NaN	NaN	-0.91	0.77	0.59	-0.92	0.59	0.62	-0.86	0.45	0.6	-0.89	0.38	0.59	-1	0.32	0.62	-1.13	0.21	0.53	-1.13	0.11	0.55	NaN	NaN	NaN	-0.89	0.78	0.24	-0.88	0.61	0.21	-0.85	0.46	0.28	-0.85	0.36	0.29	-0.87	0.25	0.25	-0.85	0.07	0.34
403	2.015	-1.01	0.86	0.4	NaN	NaN	NaN	-0.9	0.77	0.59	-0.91	0.59	0.62	-0.86	0.45	0.6	-0.88	0.38	0.59	-0.99	0.32	0.62	-1.12	0.21	0.53	-1.11	0.11	0.56	NaN	NaN	NaN	-0.88	0.78	0.24	-0.88	0.61	0.21	-0.85	0.46	0.28	-0.85	0.36	0.29	-0.86	0.25	0.25	-0.85	0.07	0.34
404	2.02	-1	0.86	0.4	NaN	NaN	NaN	-0.9	0.77	0.59	-0.91	0.59	0.62	-0.85	0.45	0.6	-0.87	0.38	0.59	-0.98	0.32	0.62	-1.11	0.21	0.53	-1.1	0.11	0.56	NaN	NaN	NaN	-0.88	0.78	0.24	-0.88	0.61	0.21	-0.85	0.46	0.28	-0.85	0.36	0.29	-0.86	0.25	0.25	-0.85	0.07	0.34
405	2.025	-1	0.86	0.4	NaN	NaN	NaN	-0.9	0.77	0.59	-0.9	0.59	0.62	-0.84	0.45	0.6	-0.87	0.38	0.59	-0.97	0.32	0.62	-1.1	0.21	0.53	-1.09	0.11	0.56	NaN	NaN	NaN	-0.88	0.78	0.24	-0.87	0.61	0.21	-0.85	0.46	0.27	-0.85	0.36	0.29	-0.86	0.25	0.25	-0.85	0.07	0.34
406	2.03	-1	0.86	0.4	NaN	NaN	NaN	-0.89	0.77	0.59	-0.89	0.59	0.62	-0.83	0.45	0.59	-0.86	0.38	0.59	-0.97	0.32	0.62	-1.09	0.21	0.53	-1.08	0.11	0.56	NaN	NaN	NaN	-0.87	0.78	0.24	-0.87	0.61	0.21	-0.85	0.46	0.27	-0.85	0.36	0.29	-0.86	0.25	0.25	-0.85	0.07	0.34
407	2.035	-0.99	0.86	0.4	NaN	NaN	NaN	-0.89	0.77	0.59	-0.89	0.59	0.62	-0.83	0.45	0.59	-0.85	0.38	0.59	-0.96	0.32	0.63	-1.08	0.21	0.54	-1.07	0.11	0.56	NaN	NaN	NaN	-0.87	0.78	0.24	-0.87	0.61	0.22	-0.85	0.46	0.27	-0.85	0.36	0.29	-0.86	0.25	0.25	-0.85	0.07	0.34
408	2.04	-0.99	0.86	0.4	NaN	NaN	NaN	-0.89	0.77	0.59	-0.88	0.59	0.62	-0.82	0.45	0.59	-0.84	0.38	0.59	-0.95	0.32	0.63	-1.07	0.21	0.54	-1.05	0.11	0.56	NaN	NaN	NaN	-0.87	0.78	0.24	-0.87	0.61	0.22	-0.85	0.46	0.28	-0.84	0.36	0.29	-0.86	0.25	0.25	-0.85	0.07	0.34
409	2.045	-0.99	0.86	0.4	NaN	NaN	NaN	-0.88	0.77	0.59	-0.88	0.59	0.62	-0.81	0.45	0.59	-0.83	0.38	0.59	-0.94	0.32	0.63	-1.06	0.21	0.54	-1.04	0.11	0.56	NaN	NaN	NaN	-0.87	0.78	0.24	-0.87	0.61	0.22	-0.85	0.46	0.28	-0.84	0.36	0.29	-0.86	0.25	0.25	-0.85	0.07	0.34
410	2.05	-0.98	0.86	0.4	NaN	NaN	NaN	-0.88	0.77	0.59	-0.87	0.59	0.62	-0.81	0.45	0.59	-0.83	0.38	0.59	-0.93	0.31	0.63	-1.05	0.2	0.54	-1.03	0.11	0.56	NaN	NaN	NaN	-0.86	0.78	0.24	-0.87	0.61	0.22	-0.84	0.46	0.28	-0.84	0.36	0.29	-0.86	0.25	0.25	-0.85	0.07	0.34
411	2.055	-0.98	0.86	0.4	NaN	NaN	NaN	-0.88	0.77	0.59	-0.87	0.59	0.62	-0.8	0.45	0.59	-0.82	0.38	0.59	-0.92	0.31	0.63	-1.04	0.2	0.54	-1.02	0.1	0.56	NaN	NaN	NaN	-0.86	0.78	0.24	-0.86	0.61	0.22	-0.84	0.46	0.28	-0.84	0.36	0.29	-0.86	0.25	0.25	-0.85	0.07	0.34
412	2.06	-0.98	0.86	0.4	NaN	NaN	NaN	-0.87	0.77	0.59	-0.86	0.59	0.62	-0.79	0.45	0.59	-0.81	0.38	0.59	-0.91	0.31	0.63	-1.03	0.2	0.54	-1.01	0.1	0.56	NaN	NaN	NaN	-0.86	0.78	0.24	-0.86	0.61	0.22	-0.84	0.46	0.28	-0.84	0.36	0.29	-0.86	0.25	0.25	-0.85	0.07	0.34
413	2.065	-0.98	0.86	0.4	NaN	NaN	NaN	-0.87	0.77	0.59	-0.86	0.59	0.62	-0.78	0.45	0.59	-0.8	0.38	0.59	-0.9	0.31	0.63	-1.02	0.2	0.54	-0.99	0.1	0.56	NaN	NaN	NaN	-0.85	0.78	0.24	-0.86	0.61	0.22	-0.84	0.46	0.28	-0.84	0.36	0.29	-0.86	0.25	0.25	-0.85	0.07	0.34
414	2.07	-0.97	0.86	0.4	NaN	NaN	NaN	-0.87	0.77	0.59	-0.85	0.59	0.62	-0.78	0.46	0.59	-0.79	0.38	0.59	-0.89	0.31	0.63	-1.01	0.19	0.54	-0.98	0.1	0.56	NaN	NaN	NaN	-0.85	0.78	0.24	-0.86	0.61	0.22	-0.84	0.46	0.28	-0.84	0.36	0.29	-0.86	0.25	0.25	-0.85	0.07	0.34
415	2.075	-0.97	0.86	0.4	NaN	NaN	NaN	-0.86	0.77	0.59	-0.85	0.59	0.62	-0.77	0.46	0.59	-0.79	0.38	0.59	-0.88	0.31	0.63	-1	0.19	0.54	-0.97	0.1	0.57	NaN	NaN	NaN	-0.85	0.78	0.24	-0.86	0.61	0.22	-0.84	0.46	0.28	-0.84	0.36	0.29	-0.86	0.25	0.25	-0.85	0.07	0.34
416	2.08	-0.97	0.86	0.4	NaN	NaN	NaN	-0.86	0.77	0.59	-0.84	0.59	0.62	-0.76	0.46	0.59	-0.78	0.38	0.59	-0.87	0.31	0.63	-0.99	0.19	0.54	-0.95	0.1	0.57	NaN	NaN	NaN	-0.85	0.78	0.24	-0.85	0.61	0.22	-0.84	0.46	0.28	-0.84	0.36	0.29	-0.86	0.25	0.25	-0.85	0.07	0.34
417	2.085	-0.96	0.86	0.4	NaN	NaN	NaN	-0.85	0.77	0.59	-0.84	0.59	0.62	-0.76	0.46	0.59	-0.77	0.38	0.59	-0.86	0.3	0.63	-0.98	0.18	0.54	-0.94	0.1	0.57	NaN	NaN	NaN	-0.84	0.78	0.24	-0.85	0.61	0.22	-0.84	0.46	0.28	-0.84	0.36	0.29	-0.86	0.25	0.25	-0.85	0.07	0.34
418	2.09	-0.96	0.86	0.4	NaN	NaN	NaN	-0.85	0.77	0.59	-0.83	0.6	0.62	-0.75	0.46	0.59	-0.76	0.38	0.59	-0.86	0.3	0.63	-0.97	0.18	0.54	-0.93	0.09	0.57	NaN	NaN	NaN	-0.84	0.78	0.24	-0.85	0.61	0.22	-0.84	0.46	0.28	-0.84	0.36	0.29	-0.86	0.25	0.25	-0.85	0.07	0.34
419	2.095	-0.96	0.86	0.4	NaN	NaN	NaN	-0.85	0.77	0.59	-0.82	0.59	0.62	-0.74	0.46	0.59	-0.76	0.38	0.59	-0.85	0.3	0.63	-0.96	0.18	0.54	-0.92	0.09	0.57	NaN	NaN	NaN	-0.84	0.78	0.24	-0.85	0.61	0.22	-0.84	0.46	0.28	-0.84	0.36	0.29	-0.86	0.25	0.25	-0.85	0.07	0.34
420	2.1	-0.95	0.86	0.4	NaN	NaN	NaN	-0.85	0.77	0.59	-0.82	0.59	0.62	-0.74	0.46	0.59	-0.75	0.39	0.59	-0.84	0.3	0.63	-0.95	0.17	0.54	-0.9	0.09	0.57	NaN	NaN	NaN	-0.84	0.78	0.24	-0.85	0.61	0.22	-0.84	0.46	0.28	-0.84	0.36	0.29	-0.86	0.25	0.25	-0.85	0.07	0.34
421	2.105	-0.95	0.86	0.4	NaN	NaN	NaN	-0.84	0.77	0.6	-0.81	0.59	0.62	-0.73	0.46	0.59	-0.74	0.39	0.59	-0.83	0.3	0.63	-0.94	0.17	0.54	-0.89	0.09	0.57	NaN	NaN	NaN	-0.83	0.78	0.25	-0.84	0.61	0.22	-0.83	0.46	0.28	-0.84	0.36	0.29	-0.86	0.25	0.25	-0.85	0.07	0.34
422	2.11	-0.95	0.86	0.4	NaN	NaN	NaN	-0.84	0.77	0.6	-0.81	0.59	0.62	-0.73	0.46	0.59	-0.74	0.39	0.59	-0.82	0.3	0.63	-0.92	0.17	0.54	-0.87	0.08	0.57	NaN	NaN	NaN	-0.83	0.78	0.25	-0.84	0.61	0.22	-0.83	0.46	0.28	-0.84	0.36	0.29	-0.86	0.25	0.25	-0.85	0.07	0.34
423	2.115	-0.94	0.86	0.4	NaN	NaN	NaN	-0.84	0.77	0.6	-0.8	0.6	0.62	-0.72	0.46	0.59	-0.73	0.39	0.59	-0.81	0.3	0.63	-0.91	0.16	0.54	-0.86	0.08	0.57	NaN	NaN	NaN	-0.83	0.78	0.25	-0.84	0.61	0.22	-0.83	0.46	0.28	-0.84	0.36	0.29	-0.86	0.25	0.25	-0.85	0.07	0.34
424	2.12	-0.94	0.86	0.4	NaN	NaN	NaN	-0.83	0.77	0.6	-0.8	0.6	0.63	-0.71	0.47	0.59	-0.72	0.39	0.59	-0.8	0.3	0.63	-0.9	0.16	0.54	-0.85	0.08	0.57	NaN	NaN	NaN	-0.82	0.78	0.25	-0.84	0.61	0.22	-0.83	0.46	0.28	-0.84	0.36	0.29	-0.86	0.25	0.25	-0.85	0.07	0.34
425	2.125	-0.94	0.86	0.4	NaN	NaN	NaN	-0.83	0.77	0.6	-0.79	0.6	0.63	-0.71	0.47	0.59	-0.72	0.39	0.59	-0.79	0.29	0.63	-0.89	0.15	0.54	-0.83	0.08	0.57	NaN	NaN	NaN	-0.82	0.78	0.25	-0.84	0.61	0.22	-0.83	0.46	0.28	-0.84	0.36	0.29	-0.86	0.25	0.25	-0.85	0.07	0.34
426	2.13	-0.94	0.86	0.4	NaN	NaN	NaN	-0.83	0.77	0.6	-0.79	0.6	0.63	-0.7	0.47	0.59	-0.71	0.39	0.59	-0.78	0.29	0.63	-0.88	0.15	0.54	-0.82	0.08	0.57	NaN	NaN	NaN	-0.82	0.78	0.25	-0.83	0.61	0.22	-0.83	0.46	0.28	-0.83	0.36	0.29	-0.86	0.25	0.25	-0.85	0.07	0.34
427	2.135	-0.93	0.86	0.4	NaN	NaN	NaN	-0.82	0.77	0.6	-0.79	0.6	0.63	-0.7	0.47	0.59	-0.7	0.39	0.58	-0.78	0.29	0.63	-0.87	0.15	0.54	-0.8	0.07	0.57	NaN	NaN	NaN	-0.81	0.78	0.25	-0.83	0.61	0.22	-0.83	0.46	0.28	-0.83	0.36	0.29	-0.86	0.25	0.25	-0.85	0.07	0.34
428	2.14	-0.93	0.86	0.4	NaN	NaN	NaN	-0.82	0.77	0.6	-0.78	0.6	0.63	-0.69	0.47	0.58	-0.7	0.39	0.58	-0.77	0.29	0.63	-0.85	0.14	0.54	-0.79	0.07	0.57	NaN	NaN	NaN	-0.81	0.78	0.25	-0.83	0.61	0.22	-0.83	0.46	0.28	-0.83	0.36	0.29	-0.86	0.25	0.25	-0.85	0.07	0.34
429	2.145	-0.93	0.86	0.4	NaN	NaN	NaN	-0.82	0.77	0.6	-0.78	0.6	0.63	-0.69	0.47	0.58	-0.69	0.39	0.58	-0.76	0.29	0.63	-0.84	0.14	0.55	-0.78	0.07	0.58	NaN	NaN	NaN	-0.81	0.78	0.25	-0.83	0.61	0.22	-0.83	0.46	0.28	-0.83	0.36	0.29	-0.86	0.25	0.25	-0.85	0.07	0.34
430	2.15	-0.92	0.86	0.4	NaN	NaN	NaN	-0.81	0.77	0.6	-0.77	0.6	0.63	-0.68	0.47	0.58	-0.69	0.39	0.58	-0.75	0.29	0.63	-0.83	0.13	0.55	-0.76	0.07	0.58	NaN	NaN	NaN	-0.8	0.78	0.25	-0.82	0.61	0.22	-0.82	0.46	0.28	-0.83	0.36	0.29	-0.86	0.25	0.25	-0.85	0.07	0.34
431	2.155	-0.92	0.86	0.4	NaN	NaN	NaN	-0.81	0.77	0.6	-0.77	0.6	0.63	-0.68	0.47	0.58	-0.68	0.39	0.58	-0.74	0.29	0.63	-0.82	0.13	0.55	-0.75	0.06	0.58	NaN	NaN	NaN	-0.8	0.78	0.25	-0.82	0.61	0.22	-0.82	0.46	0.28	-0.83	0.36	0.29	-0.86	0.25	0.25	-0.85	0.07	0.34
432	2.16	-0.92	0.86	0.4	NaN	NaN	NaN	-0.81	0.77	0.6	-0.76	0.6	0.63	-0.68	0.47	0.58	-0.67	0.39	0.58	-0.74	0.29	0.63	-0.8	0.13	0.55	-0.73	0.06	0.58	NaN	NaN	NaN	-0.8	0.77	0.25	-0.82	0.61	0.22	-0.82	0.46	0.28	-0.83	0.36	0.29	-0.86	0.25	0.25	-0.85	0.07	0.34
433	2.165	-0.91	0.86	0.4	NaN	NaN	NaN	-0.8	0.77	0.6	-0.76	0.6	0.63	-0.67	0.47	0.58	-0.67	0.39	0.58	-0.73	0.29	0.63	-0.79	0.12	0.55	-0.72	0.06	0.58	NaN	NaN	NaN	-0.79	0.77	0.25	-0.82	0.61	0.22	-0.82	0.46	0.28	-0.83	0.36	0.29	-0.86	0.25	0.25	-0.85	0.07	0.34
434	2.17	-0.91	0.86	0.4	NaN	NaN	NaN	-0.8	0.77	0.6	-0.75	0.6	0.63	-0.67	0.47	0.58	-0.66	0.39	0.58	-0.72	0.28	0.63	-0.78	0.12	0.55	-0.7	0.06	0.58	NaN	NaN	NaN	-0.79	0.77	0.25	-0.81	0.61	0.22	-0.82	0.46	0.28	-0.83	0.36	0.29	-0.85	0.25	0.25	-0.85	0.07	0.34
435	2.175	-0.91	0.86	0.4	NaN	NaN	NaN	-0.8	0.77	0.6	-0.75	0.6	0.63	-0.66	0.47	0.58	-0.66	0.39	0.58	-0.71	0.28	0.63	-0.76	0.11	0.55	-0.69	0.06	0.58	NaN	NaN	NaN	-0.79	0.77	0.25	-0.81	0.61	0.22	-0.82	0.46	0.28	-0.82	0.36	0.29	-0.85	0.25	0.25	-0.85	0.07	0.34
436	2.18	-0.9	0.86	0.4	NaN	NaN	NaN	-0.79	0.77	0.6	-0.75	0.59	0.63	-0.66	0.47	0.58	-0.65	0.39	0.58	-0.71	0.28	0.63	-0.75	0.11	0.55	-0.67	0.06	0.58	NaN	NaN	NaN	-0.78	0.77	0.25	-0.81	0.61	0.22	-0.81	0.46	0.28	-0.82	0.36	0.29	-0.85	0.25	0.25	-0.85	0.07	0.34
437	2.185	-0.9	0.86	0.4	NaN	NaN	NaN	-0.79	0.77	0.6	-0.74	0.59	0.63	-0.66	0.47	0.58	-0.65	0.39	0.58	-0.7	0.28	0.63	-0.74	0.11	0.55	-0.66	0.05	0.58	NaN	NaN	NaN	-0.78	0.77	0.25	-0.8	0.61	0.22	-0.81	0.46	0.28	-0.82	0.36	0.29	-0.85	0.25	0.25	-0.85	0.07	0.34
438	2.19	-0.9	0.86	0.4	NaN	NaN	NaN	-0.79	0.77	0.6	-0.74	0.6	0.63	-0.65	0.47	0.58	-0.65	0.39	0.58	-0.69	0.28	0.63	-0.72	0.1	0.55	-0.64	0.05	0.58	NaN	NaN	NaN	-0.78	0.77	0.25	-0.8	0.61	0.22	-0.81	0.46	0.28	-0.82	0.36	0.29	-0.85	0.25	0.25	-0.85	0.07	0.34
439	2.195	-0.89	0.86	0.4	NaN	NaN	NaN	-0.78	0.77	0.6	-0.74	0.6	0.63	-0.65	0.47	0.58	-0.64	0.39	0.58	-0.68	0.28	0.63	-0.71	0.1	0.55	-0.63	0.05	0.58	NaN	NaN	NaN	-0.77	0.77	0.25	-0.8	0.61	0.22	-0.81	0.46	0.28	-0.82	0.36	0.29	-0.85	0.25	0.25	-0.85	0.07	0.34
440	2.2	-0.89	0.85	0.4	NaN	NaN	NaN	-0.78	0.77	0.6	-0.73	0.59	0.63	-0.65	0.47	0.58	-0.64	0.39	0.58	-0.68	0.27	0.63	-0.7	0.1	0.55	-0.61	0.05	0.58	NaN	NaN	NaN	-0.77	0.77	0.25	-0.8	0.61	0.22	-0.81	0.46	0.28	-0.82	0.36	0.29	-0.85	0.25	0.25	-0.85	0.07	0.34
441	2.205	-0.89	0.85	0.4	NaN	NaN	NaN	-0.78	0.77	0.6	-0.73	0.59	0.63	-0.64	0.47	0.58	-0.63	0.39	0.58	-0.67	0.27	0.63	-0.68	0.1	0.55	-0.6	0.05	0.58	NaN	NaN	NaN	-0.77	0.77	0.25	-0.79	0.61	0.22	-0.8	0.46	0.28	-0.82	0.36	0.29	-0.85	0.25	0.25	-0.85	0.07	0.34
442	2.21	-0.88	0.85	0.4	NaN	NaN	NaN	-0.77	0.77	0.6	-0.73	0.59	0.63	-0.64	0.47	0.58	-0.63	0.39	0.58	-0.66	0.27	0.63	-0.67	0.09	0.55	-0.58	0.05	0.58	NaN	NaN	NaN	-0.76	0.77	0.25	-0.79	0.61	0.22	-0.8	0.46	0.28	-0.82	0.36	0.29	-0.85	0.25	0.25	-0.85	0.07	0.34
443	2.215	-0.88	0.85	0.4	NaN	NaN	NaN	-0.77	0.77	0.6	-0.72	0.59	0.63	-0.64	0.47	0.58	-0.63	0.39	0.58	-0.65	0.27	0.63	-0.66	0.09	0.55	-0.57	0.05	0.58	NaN	NaN	NaN	-0.76	0.77	0.25	-0.79	0.61	0.22	-0.8	0.46	0.28	-0.81	0.36	0.29	-0.85	0.25	0.25	-0.85	0.07	0.34
444	2.22	-0.88	0.85	0.4	NaN	NaN	NaN	-0.77	0.77	0.6	-0.72	0.59	0.63	-0.63	0.47	0.58	-0.62	0.39	0.58	-0.64	0.27	0.63	-0.64	0.09	0.55	-0.56	0.05	0.58	NaN	NaN	NaN	-0.76	0.77	0.25	-0.78	0.61	0.22	-0.8	0.46	0.28	-0.81	0.36	0.29	-0.84	0.25	0.25	-0.85	0.07	0.34
445	2.225	-0.87	0.85	0.4	NaN	NaN	NaN	-0.76	0.77	0.6	-0.72	0.59	0.63	-0.63	0.47	0.58	-0.62	0.39	0.58	-0.64	0.27	0.63	-0.63	0.09	0.55	-0.54	0.05	0.59	NaN	NaN	NaN	-0.75	0.77	0.25	-0.78	0.61	0.22	-0.8	0.46	0.28	-0.81	0.36	0.29	-0.84	0.25	0.25	-0.85	0.07	0.34
446	2.23	-0.87	0.85	0.4	-0.67	0.83	0.55	-0.76	0.77	0.6	-0.71	0.59	0.63	-0.63	0.46	0.58	-0.61	0.38	0.58	-0.63	0.27	0.63	-0.62	0.09	0.56	-0.53	0.05	0.59	NaN	NaN	NaN	-0.75	0.77	0.25	-0.78	0.61	0.22	-0.79	0.46	0.28	-0.81	0.36	0.29	-0.84	0.25	0.25	-0.85	0.07	0.34
447	2.235	-0.86	0.85	0.4	-0.67	0.83	0.55	-0.76	0.77	0.6	-0.71	0.59	0.63	-0.63	0.46	0.58	-0.61	0.38	0.58	-0.62	0.26	0.63	-0.6	0.09	0.56	-0.51	0.05	0.59	NaN	NaN	NaN	-0.75	0.77	0.25	-0.77	0.61	0.22	-0.79	0.46	0.28	-0.81	0.36	0.29	-0.84	0.25	0.25	-0.85	0.07	0.34
448	2.24	-0.86	0.85	0.4	-0.66	0.83	0.55	-0.75	0.77	0.6	-0.71	0.59	0.63	-0.62	0.46	0.58	-0.61	0.38	0.58	-0.62	0.26	0.63	-0.59	0.09	0.56	-0.5	0.05	0.59	NaN	NaN	NaN	-0.74	0.77	0.25	-0.77	0.61	0.22	-0.79	0.46	0.28	-0.81	0.36	0.29	-0.84	0.25	0.25	-0.85	0.07	0.34
449	2.245	-0.86	0.85	0.4	-0.66	0.83	0.55	-0.75	0.77	0.6	-0.71	0.59	0.63	-0.62	0.46	0.58	-0.6	0.38	0.58	-0.61	0.26	0.63	-0.58	0.09	0.56	-0.49	0.05	0.59	NaN	NaN	NaN	-0.74	0.77	0.25	-0.77	0.61	0.22	-0.79	0.46	0.28	-0.8	0.36	0.29	-0.84	0.25	0.25	-0.85	0.07	0.34
450	2.25	-0.85	0.85	0.4	-0.66	0.83	0.55	-0.75	0.77	0.6	-0.7	0.58	0.63	-0.62	0.46	0.57	-0.6	0.38	0.58	-0.6	0.26	0.63	-0.56	0.09	0.56	-0.47	0.05	0.59	-0.64	0.81	0.31	-0.74	0.77	0.25	-0.77	0.61	0.22	-0.78	0.46	0.28	-0.8	0.36	0.29	-0.84	0.25	0.25	-0.85	0.07	0.34
451	2.255	-0.85	0.85	0.4	-0.65	0.82	0.55	-0.74	0.77	0.6	-0.7	0.58	0.63	-0.62	0.46	0.57	-0.6	0.38	0.58	-0.59	0.26	0.63	-0.55	0.09	0.56	-0.46	0.05	0.59	-0.63	0.81	0.31	-0.73	0.77	0.25	-0.76	0.61	0.22	-0.78	0.46	0.28	-0.8	0.36	0.29	-0.84	0.25	0.25	-0.85	0.07	0.34
452	2.26	-0.85	0.85	0.41	-0.65	0.82	0.55	-0.74	0.76	0.6	-0.7	0.58	0.63	-0.62	0.46	0.57	-0.59	0.38	0.58	-0.59	0.26	0.63	-0.54	0.09	0.56	-0.45	0.05	0.59	-0.63	0.81	0.31	-0.73	0.77	0.25	-0.76	0.61	0.22	-0.78	0.46	0.28	-0.8	0.36	0.29	-0.83	0.25	0.25	-0.85	0.07	0.34
453	2.265	-0.84	0.85	0.41	NaN	NaN	NaN	-0.74	0.76	0.6	-0.7	0.58	0.63	-0.61	0.46	0.57	-0.59	0.38	0.58	-0.58	0.26	0.63	-0.53	0.08	0.56	-0.44	0.06	0.59	-0.63	0.81	0.31	-0.73	0.76	0.25	-0.76	0.61	0.22	-0.78	0.46	0.28	-0.8	0.36	0.29	-0.83	0.25	0.25	-0.85	0.07	0.34
454	2.27	-0.84	0.85	0.41	-0.64	0.82	0.56	-0.73	0.76	0.6	-0.69	0.58	0.63	-0.61	0.45	0.57	-0.59	0.38	0.58	-0.58	0.26	0.63	-0.52	0.09	0.56	-0.43	0.06	0.59	-0.62	0.81	0.31	-0.72	0.76	0.25	-0.75	0.61	0.22	-0.78	0.46	0.28	-0.79	0.36	0.29	-0.83	0.25	0.25	-0.84	0.07	0.34
455	2.275	-0.84	0.85	0.41	-0.64	0.82	0.56	-0.73	0.76	0.6	-0.69	0.58	0.63	-0.61	0.45	0.57	-0.58	0.38	0.57	-0.57	0.26	0.63	-0.51	0.09	0.56	NaN	NaN	NaN	-0.62	0.81	0.31	-0.72	0.76	0.25	-0.75	0.61	0.22	-0.77	0.46	0.28	-0.79	0.36	0.29	-0.83	0.25	0.25	-0.84	0.07	0.34
456	2.28	-0.83	0.85	0.41	-0.64	0.82	0.56	-0.72	0.76	0.6	-0.69	0.58	0.63	-0.61	0.45	0.57	-0.58	0.38	0.57	-0.56	0.26	0.63	-0.5	0.09	0.56	NaN	NaN	NaN	-0.61	0.81	0.31	-0.71	0.76	0.26	-0.75	0.61	0.22	-0.77	0.46	0.28	-0.79	0.36	0.29	-0.83	0.25	0.25	-0.84	0.07	0.34
457	2.285	-0.83	0.85	0.41	-0.63	0.82	0.56	-0.72	0.76	0.6	-0.69	0.58	0.63	-0.61	0.45	0.57	-0.58	0.38	0.57	-0.56	0.26	0.63	-0.49	0.09	0.56	NaN	NaN	NaN	-0.61	0.81	0.31	-0.71	0.76	0.26	-0.74	0.61	0.22	-0.77	0.46	0.28	-0.79	0.36	0.3	-0.83	0.25	0.25	-0.84	0.07	0.34
458	2.29	-0.82	0.84	0.41	-0.63	0.82	0.56	-0.72	0.76	0.6	-0.69	0.58	0.63	-0.6	0.45	0.57	-0.57	0.38	0.57	-0.55	0.26	0.63	-0.48	0.09	0.56	NaN	NaN	NaN	-0.61	0.81	0.31	-0.71	0.76	0.26	-0.74	0.61	0.22	-0.77	0.46	0.28	-0.79	0.36	0.3	-0.83	0.26	0.25	-0.84	0.07	0.34
459	2.295	-0.82	0.84	0.41	-0.63	0.82	0.56	-0.71	0.76	0.6	-0.68	0.58	0.63	-0.6	0.45	0.57	-0.57	0.38	0.57	-0.55	0.26	0.63	-0.47	0.09	0.56	NaN	NaN	NaN	-0.6	0.81	0.31	-0.7	0.76	0.26	-0.74	0.61	0.22	-0.76	0.45	0.28	-0.79	0.36	0.3	-0.83	0.26	0.26	-0.84	0.07	0.34
460	2.3	-0.81	0.84	0.41	-0.62	0.82	0.56	-0.71	0.76	0.6	-0.68	0.58	0.63	-0.6	0.45	0.57	-0.57	0.37	0.57	-0.54	0.26	0.63	-0.46	0.09	0.56	NaN	NaN	NaN	-0.6	0.81	0.31	-0.7	0.76	0.26	-0.73	0.61	0.22	-0.76	0.45	0.28	-0.78	0.36	0.3	-0.82	0.26	0.26	-0.84	0.07	0.34
461	2.305	-0.81	0.84	0.41	-0.62	0.82	0.56	-0.7	0.76	0.6	-0.68	0.58	0.63	-0.6	0.45	0.57	-0.56	0.37	0.57	-0.54	0.26	0.63	-0.46	0.09	0.56	NaN	NaN	NaN	-0.59	0.81	0.31	-0.69	0.76	0.26	-0.73	0.61	0.22	-0.76	0.45	0.28	-0.78	0.36	0.3	-0.82	0.26	0.26	-0.84	0.07	0.34
462	2.31	-0.81	0.84	0.41	-0.61	0.82	0.56	-0.7	0.76	0.61	-0.68	0.58	0.63	-0.59	0.45	0.57	-0.56	0.37	0.57	-0.53	0.26	0.62	-0.45	0.09	0.56	NaN	NaN	NaN	-0.59	0.81	0.31	-0.69	0.76	0.26	-0.73	0.61	0.22	-0.75	0.45	0.29	-0.78	0.36	0.3	-0.82	0.26	0.26	-0.84	0.07	0.34
463	2.315	-0.8	0.84	0.41	-0.61	0.81	0.56	-0.69	0.75	0.6	-0.67	0.58	0.63	-0.59	0.44	0.57	-0.56	0.37	0.57	-0.53	0.26	0.62	-0.44	0.09	0.56	NaN	NaN	NaN	-0.59	0.81	0.31	-0.69	0.76	0.26	-0.72	0.61	0.23	-0.75	0.45	0.29	-0.78	0.36	0.3	-0.82	0.26	0.26	-0.84	0.08	0.34
464	2.32	-0.8	0.84	0.41	-0.6	0.82	0.56	-0.69	0.75	0.61	-0.67	0.57	0.63	-0.58	0.44	0.57	-0.55	0.37	0.57	-0.53	0.26	0.62	-0.44	0.09	0.56	NaN	NaN	NaN	-0.58	0.81	0.31	-0.68	0.76	0.26	-0.72	0.61	0.23	-0.75	0.45	0.29	-0.77	0.36	0.3	-0.82	0.26	0.26	-0.84	0.08	0.34
465	2.325	-0.79	0.84	0.41	-0.59	0.81	0.56	-0.68	0.75	0.61	-0.66	0.57	0.63	-0.58	0.44	0.57	-0.55	0.37	0.57	-0.52	0.26	0.63	-0.43	0.09	0.56	-0.33	0.08	0.59	-0.58	0.81	0.31	-0.68	0.76	0.26	-0.72	0.61	0.23	-0.75	0.45	0.29	-0.77	0.36	0.3	-0.82	0.26	0.26	-0.84	0.08	0.34
466	2.33	-0.79	0.84	0.41	-0.59	0.81	0.56	-0.68	0.75	0.61	-0.66	0.57	0.63	-0.58	0.44	0.57	-0.54	0.37	0.57	-0.52	0.26	0.63	-0.43	0.09	0.56	NaN	NaN	NaN	-0.57	0.81	0.31	-0.67	0.76	0.26	-0.71	0.61	0.23	-0.74	0.45	0.29	-0.77	0.36	0.3	-0.81	0.26	0.26	-0.84	0.08	0.34
467	2.335	-0.79	0.84	0.41	-0.59	0.81	0.56	-0.68	0.75	0.61	-0.65	0.57	0.63	-0.57	0.44	0.57	-0.54	0.37	0.57	-0.51	0.26	0.63	-0.42	0.09	0.56	NaN	NaN	NaN	-0.57	0.81	0.32	-0.67	0.76	0.26	-0.71	0.61	0.23	-0.74	0.45	0.29	-0.77	0.36	0.3	-0.81	0.26	0.26	-0.84	0.08	0.34
468	2.34	-0.78	0.84	0.41	-0.59	0.81	0.56	-0.67	0.75	0.61	-0.65	0.57	0.63	-0.57	0.44	0.57	-0.53	0.37	0.57	-0.51	0.25	0.63	-0.42	0.09	0.56	-0.31	0.08	0.59	-0.56	0.8	0.32	-0.67	0.75	0.26	-0.71	0.61	0.23	-0.74	0.45	0.29	-0.76	0.36	0.3	-0.81	0.26	0.26	-0.84	0.08	0.34
469	2.345	-0.78	0.83	0.42	-0.58	0.81	0.56	-0.67	0.75	0.61	-0.64	0.57	0.63	-0.56	0.44	0.57	-0.53	0.37	0.57	-0.5	0.25	0.63	-0.42	0.09	0.56	NaN	NaN	NaN	-0.56	0.8	0.32	-0.66	0.75	0.26	-0.7	0.61	0.23	-0.73	0.45	0.29	-0.76	0.36	0.3	-0.81	0.26	0.26	-0.84	0.08	0.34
470	2.35	-0.77	0.83	0.42	-0.58	0.81	0.56	-0.66	0.75	0.61	-0.64	0.57	0.63	-0.56	0.44	0.57	-0.52	0.37	0.57	-0.5	0.25	0.63	-0.41	0.09	0.56	-0.31	0.07	0.58	-0.56	0.8	0.32	-0.66	0.75	0.26	-0.7	0.6	0.23	-0.73	0.45	0.29	-0.76	0.36	0.3	-0.81	0.26	0.26	-0.84	0.08	0.34
471	2.355	-0.77	0.83	0.42	-0.57	0.81	0.56	-0.66	0.75	0.61	-0.63	0.57	0.63	-0.55	0.44	0.58	-0.52	0.37	0.57	-0.49	0.25	0.63	-0.41	0.08	0.56	NaN	NaN	NaN	-0.55	0.8	0.32	-0.65	0.75	0.26	-0.69	0.6	0.23	-0.72	0.45	0.29	-0.75	0.36	0.3	-0.81	0.26	0.26	-0.84	0.08	0.34
472	2.36	-0.76	0.83	0.42	-0.57	0.81	0.56	-0.65	0.75	0.61	-0.63	0.57	0.63	-0.54	0.44	0.58	-0.51	0.37	0.57	-0.49	0.25	0.63	-0.41	0.08	0.56	-0.3	0.06	0.58	-0.55	0.8	0.32	-0.65	0.75	0.26	-0.69	0.6	0.23	-0.72	0.45	0.29	-0.75	0.36	0.3	-0.8	0.26	0.26	-0.84	0.08	0.34
473	2.365	-0.76	0.83	0.42	-0.56	0.81	0.56	-0.65	0.75	0.61	-0.62	0.57	0.63	-0.54	0.44	0.58	-0.51	0.36	0.57	-0.48	0.25	0.63	-0.41	0.08	0.56	NaN	NaN	NaN	-0.54	0.8	0.32	-0.64	0.75	0.27	-0.69	0.6	0.23	-0.72	0.45	0.29	-0.75	0.36	0.3	-0.8	0.26	0.26	-0.84	0.08	0.34
474	2.37	-0.75	0.83	0.42	-0.55	0.81	0.57	-0.64	0.74	0.61	-0.61	0.57	0.63	-0.53	0.44	0.58	-0.5	0.36	0.57	-0.48	0.25	0.63	-0.4	0.08	0.56	NaN	NaN	NaN	-0.54	0.8	0.32	-0.64	0.75	0.27	-0.68	0.6	0.23	-0.71	0.45	0.29	-0.74	0.36	0.3	-0.8	0.26	0.26	-0.84	0.08	0.34
475	2.375	-0.75	0.83	0.42	-0.55	0.81	0.57	-0.64	0.74	0.61	-0.61	0.57	0.63	-0.53	0.44	0.58	-0.5	0.36	0.57	-0.47	0.25	0.63	-0.4	0.08	0.56	-0.3	0.06	0.58	-0.53	0.8	0.32	-0.63	0.75	0.27	-0.68	0.6	0.23	-0.71	0.45	0.29	-0.74	0.36	0.3	-0.8	0.26	0.26	-0.84	0.08	0.34
476	2.38	-0.75	0.83	0.42	-0.55	0.81	0.57	-0.63	0.74	0.61	-0.6	0.56	0.63	-0.52	0.44	0.58	-0.5	0.36	0.58	-0.47	0.25	0.63	-0.4	0.07	0.56	NaN	NaN	NaN	-0.53	0.8	0.32	-0.63	0.75	0.27	-0.67	0.6	0.23	-0.71	0.45	0.29	-0.74	0.36	0.3	-0.79	0.26	0.26	-0.84	0.08	0.34
477	2.385	-0.74	0.83	0.42	-0.55	0.81	0.57	-0.62	0.74	0.61	-0.6	0.56	0.63	-0.52	0.44	0.58	-0.49	0.36	0.58	-0.47	0.24	0.63	-0.4	0.07	0.56	NaN	NaN	NaN	-0.53	0.8	0.32	-0.63	0.75	0.27	-0.67	0.6	0.23	-0.7	0.45	0.29	-0.73	0.36	0.3	-0.79	0.26	0.26	-0.84	0.08	0.34
478	2.39	-0.74	0.83	0.42	-0.54	0.81	0.57	-0.62	0.74	0.61	-0.59	0.56	0.64	-0.51	0.44	0.58	-0.49	0.36	0.58	-0.46	0.24	0.63	-0.4	0.07	0.56	NaN	NaN	NaN	-0.52	0.8	0.32	-0.62	0.75	0.27	-0.67	0.6	0.23	-0.7	0.45	0.29	-0.73	0.36	0.3	-0.79	0.26	0.26	-0.84	0.09	0.34
479	2.395	-0.73	0.82	0.42	-0.53	0.81	0.57	-0.61	0.74	0.62	-0.58	0.56	0.64	-0.5	0.43	0.58	-0.48	0.36	0.58	-0.46	0.24	0.63	-0.4	0.07	0.56	-0.3	0.05	0.58	-0.52	0.8	0.32	-0.62	0.75	0.27	-0.66	0.6	0.24	-0.69	0.45	0.29	-0.72	0.36	0.3	-0.78	0.26	0.26	-0.84	0.09	0.34
480	2.4	-0.73	0.82	0.43	-0.52	0.81	0.57	NaN	NaN	NaN	-0.58	0.56	0.64	-0.5	0.43	0.58	-0.48	0.36	0.58	-0.46	0.24	0.63	-0.39	0.07	0.56	NaN	NaN	NaN	-0.51	0.8	0.32	-0.61	0.75	0.27	-0.66	0.6	0.24	-0.69	0.45	0.29	-0.72	0.36	0.3	-0.78	0.26	0.26	-0.84	0.09	0.34
481	2.405	-0.72	0.82	0.43	-0.52	0.8	0.57	-0.6	0.74	0.62	-0.57	0.56	0.64	-0.5	0.43	0.58	-0.47	0.36	0.58	-0.45	0.24	0.62	-0.39	0.07	0.56	-0.29	0.04	0.58	-0.51	0.8	0.32	-0.61	0.75	0.27	-0.65	0.6	0.24	-0.68	0.45	0.29	-0.71	0.36	0.3	-0.78	0.26	0.26	-0.83	0.09	0.34
482	2.41	-0.72	0.82	0.43	-0.52	0.8	0.57	-0.59	0.74	0.62	-0.56	0.56	0.64	-0.49	0.43	0.58	-0.47	0.36	0.58	-0.45	0.24	0.62	-0.39	0.07	0.56	-0.29	0.04	0.58	NaN	NaN	NaN	-0.6	0.75	0.27	-0.65	0.6	0.24	-0.68	0.45	0.29	-0.71	0.36	0.3	-0.78	0.27	0.26	-0.83	0.09	0.34
483	2.415	-0.71	0.82	0.43	NaN	NaN	NaN	-0.59	0.74	0.62	-0.56	0.56	0.64	-0.49	0.43	0.58	-0.47	0.36	0.58	-0.45	0.24	0.62	-0.38	0.07	0.56	-0.29	0.04	0.58	-0.5	0.8	0.33	-0.6	0.75	0.27	-0.64	0.6	0.24	-0.67	0.45	0.29	-0.71	0.36	0.3	-0.77	0.27	0.26	-0.83	0.09	0.34
484	2.42	-0.71	0.82	0.43	-0.5	0.8	0.58	NaN	NaN	NaN	-0.55	0.56	0.64	-0.48	0.43	0.58	-0.46	0.36	0.58	-0.44	0.24	0.63	-0.38	0.07	0.56	-0.29	0.03	0.58	-0.49	0.8	0.33	-0.59	0.75	0.27	-0.64	0.6	0.24	-0.67	0.45	0.29	-0.7	0.36	0.3	-0.77	0.27	0.25	-0.83	0.09	0.34
485	2.425	-0.7	0.82	0.43	-0.5	0.8	0.58	-0.57	0.74	0.62	-0.55	0.56	0.64	-0.48	0.43	0.58	-0.46	0.36	0.58	-0.44	0.24	0.63	-0.38	0.07	0.56	-0.29	0.03	0.58	-0.49	0.8	0.33	-0.59	0.75	0.27	-0.64	0.6	0.24	-0.66	0.45	0.29	-0.7	0.36	0.3	-0.76	0.27	0.25	-0.83	0.1	0.34
486	2.43	-0.7	0.82	0.43	-0.49	0.8	0.58	-0.57	0.74	0.62	-0.55	0.56	0.64	-0.48	0.43	0.58	-0.45	0.36	0.58	-0.44	0.24	0.63	-0.38	0.07	0.56	-0.29	0.03	0.58	-0.48	0.8	0.33	-0.58	0.75	0.28	-0.63	0.6	0.24	-0.66	0.45	0.29	-0.69	0.36	0.29	-0.76	0.27	0.25	-0.83	0.1	0.34
487	2.435	-0.69	0.82	0.44	-0.49	0.8	0.58	-0.57	0.74	0.62	-0.54	0.56	0.64	-0.47	0.43	0.58	-0.45	0.36	0.58	-0.43	0.24	0.63	-0.38	0.07	0.56	-0.29	0.03	0.58	-0.48	0.8	0.33	-0.59	0.75	0.28	-0.63	0.6	0.24	-0.65	0.45	0.29	-0.68	0.36	0.29	-0.75	0.27	0.25	-0.83	0.1	0.34
488	2.44	-0.69	0.82	0.44	-0.48	0.8	0.58	NaN	NaN	NaN	-0.54	0.56	0.64	-0.47	0.43	0.58	-0.45	0.36	0.58	-0.43	0.24	0.63	-0.38	0.07	0.56	-0.29	0.03	0.58	NaN	NaN	NaN	-0.59	0.76	0.28	-0.62	0.6	0.24	-0.64	0.45	0.29	-0.68	0.36	0.29	-0.75	0.27	0.25	-0.82	0.1	0.34
489	2.445	-0.68	0.82	0.44	-0.48	0.81	0.58	-0.55	0.74	0.63	-0.53	0.57	0.64	-0.46	0.44	0.59	-0.44	0.36	0.58	-0.43	0.24	0.63	-0.38	0.07	0.56	-0.29	0.03	0.58	-0.47	0.8	0.33	-0.58	0.75	0.28	-0.62	0.6	0.24	-0.64	0.45	0.29	-0.67	0.36	0.29	-0.75	0.27	0.25	-0.82	0.1	0.34
490	2.45	-0.68	0.82	0.44	-0.47	0.81	0.58	-0.55	0.74	0.63	-0.53	0.57	0.65	-0.46	0.44	0.59	-0.44	0.36	0.58	-0.42	0.24	0.63	-0.38	0.07	0.56	-0.28	0.03	0.58	-0.46	0.8	0.33	-0.57	0.75	0.28	-0.61	0.6	0.24	-0.63	0.45	0.29	-0.67	0.36	0.29	-0.74	0.27	0.25	-0.82	0.11	0.34
491	2.455	-0.67	0.82	0.44	-0.47	0.81	0.58	-0.55	0.74	0.63	-0.52	0.57	0.65	-0.45	0.44	0.59	-0.43	0.36	0.59	-0.42	0.24	0.63	-0.38	0.07	0.56	-0.28	0.03	0.58	-0.46	0.8	0.33	-0.56	0.75	0.28	-0.61	0.6	0.25	-0.62	0.45	0.29	-0.66	0.36	0.29	-0.73	0.27	0.25	-0.82	0.11	0.34
492	2.46	-0.67	0.82	0.44	-0.47	0.81	0.58	-0.54	0.75	0.63	-0.52	0.57	0.65	-0.45	0.44	0.59	-0.43	0.36	0.59	-0.42	0.24	0.63	-0.38	0.07	0.56	-0.28	0.03	0.58	-0.46	0.8	0.33	-0.56	0.75	0.28	-0.6	0.6	0.25	-0.62	0.45	0.29	-0.65	0.36	0.29	-0.73	0.27	0.25	-0.82	0.11	0.34
493	2.465	-0.66	0.82	0.44	-0.46	0.81	0.58	-0.54	0.75	0.63	-0.51	0.57	0.65	-0.44	0.44	0.59	-0.43	0.36	0.59	-0.41	0.24	0.63	-0.38	0.07	0.56	-0.28	0.03	0.58	-0.45	0.8	0.33	-0.55	0.75	0.28	-0.59	0.6	0.25	-0.61	0.45	0.29	-0.64	0.36	0.29	-0.72	0.28	0.25	-0.81	0.11	0.34
494	2.47	-0.66	0.82	0.44	-0.46	0.81	0.58	-0.53	0.75	0.63	-0.51	0.57	0.65	-0.44	0.44	0.59	-0.42	0.36	0.59	-0.41	0.24	0.63	-0.38	0.07	0.56	-0.28	0.03	0.58	-0.45	0.8	0.33	-0.55	0.75	0.28	-0.59	0.6	0.25	-0.6	0.45	0.29	-0.64	0.36	0.29	-0.72	0.28	0.25	-0.81	0.12	0.34
495	2.475	-0.66	0.82	0.45	-0.45	0.81	0.58	-0.53	0.75	0.63	-0.51	0.57	0.65	-0.44	0.44	0.59	-0.42	0.36	0.59	-0.41	0.24	0.63	-0.37	0.07	0.56	-0.29	0.03	0.58	-0.45	0.8	0.34	-0.54	0.75	0.28	-0.58	0.6	0.25	-0.6	0.45	0.29	-0.63	0.36	0.29	-0.71	0.28	0.25	-0.81	0.12	0.34
496	2.48	-0.65	0.82	0.45	-0.44	0.82	0.58	-0.52	0.75	0.63	-0.5	0.57	0.65	-0.43	0.44	0.59	-0.42	0.36	0.59	-0.41	0.24	0.63	-0.37	0.07	0.56	-0.29	0.03	0.58	-0.44	0.8	0.34	-0.54	0.75	0.28	-0.58	0.6	0.25	-0.59	0.45	0.29	-0.63	0.36	0.29	-0.71	0.28	0.25	-0.8	0.12	0.34
497	2.485	-0.65	0.83	0.45	-0.44	0.82	0.58	-0.52	0.75	0.63	-0.5	0.57	0.65	-0.43	0.44	0.59	-0.41	0.36	0.59	-0.41	0.24	0.64	-0.37	0.07	0.56	-0.29	0.03	0.58	-0.44	0.81	0.34	-0.53	0.75	0.28	-0.57	0.6	0.25	-0.58	0.45	0.29	-0.62	0.36	0.29	-0.7	0.28	0.25	-0.8	0.13	0.34
498	2.49	-0.64	0.83	0.45	-0.44	0.82	0.58	-0.51	0.75	0.63	-0.49	0.57	0.65	-0.42	0.44	0.59	-0.41	0.36	0.59	-0.4	0.24	0.64	-0.37	0.07	0.56	-0.29	0.03	0.58	-0.43	0.81	0.34	-0.53	0.75	0.28	-0.57	0.6	0.25	-0.57	0.45	0.29	-0.61	0.36	0.29	-0.7	0.28	0.25	-0.8	0.13	0.34
499	2.495	-0.64	0.83	0.45	-0.44	0.82	0.59	-0.51	0.75	0.64	-0.49	0.57	0.66	-0.42	0.44	0.59	-0.41	0.36	0.59	-0.4	0.24	0.64	-0.37	0.07	0.56	-0.29	0.03	0.58	-0.43	0.81	0.34	-0.53	0.75	0.28	-0.56	0.6	0.25	-0.57	0.44	0.29	-0.6	0.36	0.29	-0.69	0.29	0.25	-0.79	0.13	0.34
500	2.5	-0.64	0.83	0.45	-0.43	0.82	0.59	-0.51	0.76	0.64	-0.49	0.58	0.66	-0.42	0.44	0.6	-0.41	0.36	0.59	-0.4	0.24	0.64	-0.37	0.07	0.56	-0.28	0.03	0.58	-0.43	0.81	0.34	-0.52	0.75	0.29	-0.56	0.6	0.25	-0.56	0.44	0.29	-0.6	0.36	0.29	-0.68	0.29	0.25	-0.79	0.14	0.34
501	2.505	-0.63	0.83	0.45	-0.43	0.82	0.59	-0.5	0.76	0.64	-0.48	0.58	0.66	-0.42	0.44	0.6	-0.41	0.36	0.59	-0.4	0.24	0.64	-0.37	0.07	0.56	-0.28	0.03	0.58	-0.42	0.81	0.34	-0.52	0.75	0.29	-0.55	0.6	0.25	-0.55	0.44	0.29	-0.59	0.36	0.29	-0.68	0.29	0.25	-0.79	0.14	0.34
502	2.51	-0.63	0.83	0.45	-0.42	0.82	0.59	-0.5	0.76	0.64	-0.48	0.58	0.66	-0.42	0.44	0.6	-0.4	0.36	0.59	-0.4	0.24	0.64	-0.37	0.07	0.56	-0.28	0.03	0.58	-0.42	0.81	0.34	-0.51	0.75	0.29	-0.55	0.6	0.25	-0.54	0.44	0.29	-0.58	0.36	0.29	-0.67	0.29	0.25	-0.78	0.14	0.34
503	2.515	-0.62	0.83	0.45	-0.42	0.82	0.59	-0.5	0.76	0.64	-0.48	0.58	0.66	-0.42	0.44	0.6	-0.4	0.36	0.59	-0.4	0.24	0.64	-0.37	0.07	0.56	-0.28	0.03	0.58	-0.42	0.81	0.34	-0.51	0.75	0.29	-0.54	0.6	0.25	-0.54	0.44	0.29	-0.57	0.36	0.29	-0.67	0.3	0.25	-0.78	0.15	0.34
504	2.52	-0.62	0.83	0.45	-0.41	0.83	0.59	NaN	NaN	NaN	-0.47	0.58	0.66	-0.41	0.44	0.6	-0.4	0.36	0.59	-0.4	0.24	0.64	-0.38	0.07	0.56	-0.28	0.03	0.58	-0.41	0.81	0.34	-0.51	0.75	0.29	-0.54	0.6	0.25	-0.53	0.44	0.29	-0.56	0.36	0.29	-0.66	0.3	0.25	-0.77	0.15	0.34
505	2.525	-0.62	0.83	0.45	-0.41	0.83	0.59	-0.49	0.76	0.64	-0.47	0.58	0.66	-0.41	0.44	0.6	-0.4	0.36	0.59	-0.4	0.24	0.64	-0.38	0.07	0.56	-0.28	0.03	0.58	-0.41	0.81	0.34	-0.5	0.75	0.29	-0.53	0.6	0.25	-0.52	0.44	0.29	-0.56	0.36	0.29	-0.65	0.3	0.25	-0.77	0.16	0.34
506	2.53	-0.61	0.83	0.45	-0.41	0.83	0.59	-0.48	0.76	0.64	-0.47	0.58	0.66	-0.41	0.44	0.6	-0.4	0.36	0.59	-0.4	0.24	0.64	-0.38	0.07	0.56	-0.28	0.03	0.58	-0.41	0.81	0.34	-0.5	0.75	0.29	-0.52	0.6	0.26	-0.51	0.44	0.29	-0.55	0.36	0.29	-0.65	0.3	0.25	-0.76	0.16	0.34
507	2.535	-0.61	0.83	0.45	-0.4	0.83	0.59	-0.48	0.76	0.64	-0.46	0.58	0.66	-0.41	0.44	0.6	-0.4	0.36	0.59	-0.4	0.24	0.64	-0.38	0.07	0.56	-0.28	0.03	0.58	-0.4	0.81	0.35	-0.5	0.75	0.29	-0.52	0.6	0.26	-0.51	0.44	0.29	-0.54	0.36	0.29	-0.64	0.31	0.25	-0.76	0.16	0.34
508	2.54	-0.6	0.83	0.45	-0.4	0.83	0.59	-0.47	0.76	0.64	-0.46	0.58	0.66	-0.41	0.44	0.6	-0.4	0.36	0.59	-0.4	0.24	0.64	-0.38	0.07	0.56	-0.28	0.03	0.58	-0.4	0.81	0.35	-0.49	0.75	0.29	-0.52	0.6	0.26	-0.5	0.44	0.29	-0.53	0.36	0.29	-0.63	0.31	0.25	-0.75	0.17	0.34
509	2.545	-0.6	0.83	0.46	-0.39	0.83	0.59	-0.47	0.76	0.64	-0.46	0.58	0.66	-0.41	0.44	0.6	-0.4	0.36	0.59	-0.39	0.24	0.64	-0.38	0.07	0.56	-0.28	0.03	0.58	-0.4	0.81	0.35	-0.49	0.75	0.29	-0.51	0.6	0.26	-0.49	0.44	0.29	-0.52	0.36	0.29	-0.62	0.31	0.25	-0.74	0.17	0.34
510	2.55	-0.6	0.83	0.46	-0.39	0.83	0.59	-0.47	0.76	0.64	-0.46	0.58	0.66	-0.41	0.44	0.6	-0.4	0.36	0.6	-0.39	0.24	0.64	-0.38	0.07	0.56	-0.28	0.03	0.58	-0.39	0.81	0.35	-0.48	0.75	0.29	-0.51	0.6	0.26	-0.48	0.44	0.29	-0.51	0.36	0.29	-0.62	0.32	0.25	-0.74	0.17	0.34
511	2.555	-0.59	0.83	0.46	-0.39	0.83	0.59	-0.46	0.76	0.64	-0.46	0.58	0.66	-0.41	0.44	0.6	-0.4	0.36	0.6	-0.39	0.24	0.64	-0.38	0.07	0.56	-0.28	0.03	0.58	-0.39	0.82	0.35	-0.48	0.75	0.29	-0.5	0.6	0.26	-0.48	0.44	0.29	-0.51	0.37	0.29	-0.61	0.32	0.25	-0.73	0.18	0.34
512	2.56	-0.59	0.83	0.46	-0.38	0.83	0.59	-0.46	0.76	0.64	-0.45	0.58	0.66	-0.4	0.44	0.6	-0.39	0.36	0.6	-0.39	0.24	0.64	-0.38	0.07	0.56	-0.28	0.03	0.58	-0.39	0.82	0.35	-0.48	0.75	0.3	-0.5	0.6	0.26	-0.47	0.44	0.29	-0.5	0.37	0.29	-0.6	0.32	0.26	-0.72	0.18	0.34
513	2.565	-0.59	0.84	0.46	-0.38	0.83	0.59	-0.45	0.76	0.65	-0.45	0.58	0.66	-0.4	0.44	0.6	-0.39	0.36	0.59	-0.39	0.24	0.64	-0.38	0.07	0.56	-0.28	0.03	0.58	-0.38	0.82	0.35	-0.48	0.76	0.3	-0.49	0.6	0.26	-0.46	0.44	0.29	-0.49	0.37	0.29	-0.59	0.32	0.26	-0.72	0.18	0.34
514	2.57	-0.58	0.84	0.46	-0.37	0.83	0.59	-0.45	0.76	0.65	-0.45	0.58	0.66	-0.4	0.44	0.6	-0.39	0.36	0.6	-0.39	0.24	0.64	-0.38	0.07	0.56	-0.28	0.03	0.58	-0.38	0.82	0.35	-0.48	0.76	0.3	-0.49	0.6	0.26	-0.46	0.44	0.29	-0.48	0.37	0.29	-0.58	0.32	0.26	-0.71	0.19	0.34
515	2.575	-0.58	0.84	0.46	-0.37	0.83	0.59	-0.45	0.76	0.65	-0.45	0.58	0.66	-0.4	0.44	0.6	-0.39	0.36	0.6	-0.39	0.24	0.64	-0.38	0.07	0.56	-0.28	0.03	0.58	-0.38	0.82	0.35	-0.47	0.76	0.3	-0.48	0.6	0.26	-0.45	0.44	0.29	-0.47	0.37	0.29	-0.57	0.33	0.26	-0.7	0.19	0.34
516	2.58	-0.58	0.84	0.46	-0.37	0.83	0.59	-0.44	0.76	0.65	-0.45	0.58	0.66	-0.4	0.44	0.6	-0.39	0.36	0.6	-0.39	0.24	0.64	-0.38	0.07	0.56	-0.28	0.03	0.58	-0.38	0.82	0.35	-0.47	0.76	0.3	-0.48	0.6	0.26	-0.44	0.45	0.29	-0.46	0.37	0.29	-0.57	0.33	0.26	-0.69	0.19	0.34
517	2.585	-0.57	0.84	0.47	-0.36	0.83	0.59	-0.44	0.76	0.65	-0.44	0.58	0.66	-0.4	0.44	0.6	-0.39	0.36	0.6	-0.39	0.24	0.64	-0.38	0.07	0.56	-0.28	0.03	0.58	-0.37	0.82	0.35	-0.47	0.76	0.3	-0.47	0.6	0.26	-0.44	0.45	0.29	-0.46	0.37	0.29	-0.56	0.33	0.26	-0.69	0.19	0.34
518	2.59	-0.57	0.84	0.47	-0.36	0.83	0.59	-0.44	0.76	0.65	-0.44	0.59	0.66	-0.39	0.44	0.6	-0.39	0.36	0.6	-0.38	0.24	0.64	-0.37	0.07	0.56	-0.28	0.03	0.58	-0.37	0.82	0.35	-0.46	0.76	0.3	-0.47	0.6	0.26	-0.43	0.45	0.29	-0.45	0.37	0.29	-0.55	0.33	0.26	-0.68	0.2	0.34
519	2.595	-0.57	0.84	0.47	-0.36	0.83	0.59	-0.43	0.76	0.65	-0.44	0.59	0.66	-0.39	0.44	0.6	-0.39	0.36	0.6	-0.38	0.24	0.64	-0.37	0.07	0.56	-0.28	0.03	0.58	-0.37	0.82	0.35	-0.46	0.76	0.3	-0.46	0.6	0.26	-0.42	0.45	0.29	-0.44	0.37	0.29	-0.54	0.33	0.26	-0.67	0.2	0.34
520	2.6	-0.57	0.84	0.47	-0.35	0.83	0.59	-0.43	0.76	0.65	-0.44	0.59	0.66	-0.39	0.44	0.6	-0.38	0.36	0.6	-0.38	0.24	0.64	-0.37	0.07	0.56	-0.29	0.03	0.58	-0.36	0.82	0.35	-0.46	0.76	0.3	-0.46	0.6	0.26	-0.42	0.45	0.29	-0.43	0.37	0.29	-0.53	0.33	0.26	-0.66	0.2	0.34
521	2.605	-0.56	0.84	0.47	-0.35	0.83	0.59	-0.43	0.76	0.65	-0.43	0.58	0.66	-0.39	0.44	0.6	-0.38	0.36	0.59	-0.38	0.24	0.64	-0.38	0.07	0.56	-0.29	0.03	0.58	-0.36	0.82	0.35	-0.46	0.76	0.3	-0.45	0.6	0.27	-0.41	0.45	0.3	-0.42	0.37	0.29	-0.53	0.33	0.26	-0.65	0.2	0.34
522	2.61	-0.56	0.84	0.47	-0.34	0.83	0.59	-0.42	0.76	0.65	-0.43	0.59	0.66	-0.39	0.44	0.6	-0.38	0.36	0.59	-0.38	0.24	0.64	-0.38	0.07	0.56	-0.29	0.03	0.58	-0.36	0.82	0.35	-0.45	0.76	0.3	-0.45	0.6	0.27	-0.4	0.45	0.3	-0.42	0.37	0.29	-0.52	0.34	0.26	-0.65	0.2	0.34
523	2.615	-0.56	0.84	0.47	-0.34	0.83	0.59	-0.42	0.76	0.65	-0.43	0.59	0.66	-0.39	0.44	0.6	-0.38	0.36	0.59	-0.38	0.24	0.64	-0.38	0.07	0.56	-0.29	0.03	0.58	-0.35	0.82	0.35	-0.45	0.76	0.3	-0.44	0.6	0.27	-0.39	0.45	0.3	-0.41	0.38	0.29	-0.51	0.34	0.26	-0.64	0.2	0.34
524	2.62	-0.55	0.84	0.47	-0.34	0.83	0.59	-0.42	0.76	0.65	-0.42	0.59	0.66	-0.38	0.44	0.6	-0.38	0.36	0.59	-0.38	0.24	0.64	-0.38	0.07	0.56	-0.29	0.03	0.58	-0.35	0.82	0.35	-0.45	0.76	0.3	-0.44	0.6	0.27	-0.39	0.45	0.3	-0.4	0.38	0.29	-0.5	0.34	0.26	-0.63	0.2	0.34
525	2.625	-0.55	0.84	0.47	-0.34	0.83	0.59	-0.41	0.76	0.65	-0.42	0.59	0.67	-0.38	0.44	0.6	-0.38	0.36	0.59	-0.38	0.24	0.64	-0.38	0.07	0.56	-0.29	0.03	0.58	-0.35	0.82	0.35	-0.44	0.76	0.3	-0.43	0.6	0.27	-0.38	0.45	0.3	-0.39	0.38	0.29	-0.49	0.34	0.26	-0.62	0.2	0.34
526	2.63	-0.55	0.84	0.48	-0.33	0.83	0.59	-0.41	0.76	0.65	-0.42	0.59	0.67	-0.38	0.44	0.6	-0.38	0.36	0.59	-0.38	0.24	0.64	-0.38	0.07	0.56	-0.28	0.03	0.58	-0.35	0.82	0.35	-0.44	0.76	0.3	-0.42	0.6	0.27	-0.37	0.45	0.3	-0.38	0.38	0.29	-0.49	0.34	0.27	-0.61	0.2	0.34
527	2.635	-0.54	0.84	0.48	-0.33	0.83	0.59	-0.41	0.76	0.65	-0.41	0.59	0.67	-0.38	0.44	0.6	-0.38	0.36	0.59	-0.38	0.24	0.64	-0.38	0.07	0.56	-0.28	0.03	0.58	-0.34	0.82	0.35	-0.44	0.76	0.3	-0.42	0.6	0.27	-0.37	0.45	0.3	-0.38	0.38	0.3	-0.48	0.34	0.27	-0.6	0.2	0.35
528	2.64	-0.54	0.84	0.48	-0.33	0.83	0.59	-0.4	0.76	0.65	-0.41	0.59	0.67	-0.38	0.44	0.6	-0.38	0.36	0.59	-0.38	0.24	0.64	-0.37	0.07	0.56	-0.28	0.03	0.58	-0.34	0.82	0.35	-0.44	0.76	0.3	-0.41	0.6	0.27	-0.36	0.45	0.3	-0.37	0.38	0.3	-0.47	0.34	0.27	-0.59	0.2	0.35
529	2.645	-0.54	0.84	0.48	-0.33	0.83	0.6	-0.4	0.76	0.65	-0.41	0.59	0.67	-0.38	0.44	0.6	-0.38	0.36	0.59	-0.38	0.24	0.64	-0.37	0.07	0.56	-0.28	0.03	0.58	-0.34	0.82	0.35	-0.43	0.76	0.3	-0.41	0.6	0.27	-0.35	0.46	0.3	-0.36	0.38	0.3	-0.46	0.34	0.27	-0.58	0.2	0.35
530	2.65	-0.54	0.84	0.48	-0.32	0.83	0.6	-0.4	0.76	0.65	-0.41	0.59	0.67	-0.37	0.44	0.6	-0.37	0.36	0.59	-0.38	0.24	0.64	-0.37	0.07	0.56	-0.28	0.03	0.58	-0.33	0.82	0.35	-0.43	0.76	0.3	-0.4	0.6	0.27	-0.34	0.46	0.3	-0.35	0.38	0.3	-0.45	0.34	0.27	-0.57	0.19	0.35
531	2.655	-0.53	0.84	0.48	-0.32	0.83	0.6	-0.39	0.76	0.65	-0.4	0.59	0.67	-0.37	0.44	0.6	-0.37	0.36	0.59	-0.38	0.24	0.64	-0.37	0.07	0.56	-0.28	0.03	0.58	-0.33	0.82	0.35	-0.43	0.77	0.3	-0.4	0.6	0.27	-0.34	0.46	0.3	-0.35	0.38	0.3	-0.45	0.34	0.27	-0.56	0.19	0.35
532	2.66	-0.53	0.84	0.48	-0.32	0.83	0.6	-0.39	0.76	0.65	-0.4	0.59	0.67	-0.37	0.44	0.6	-0.37	0.36	0.59	-0.38	0.24	0.64	-0.37	0.07	0.56	-0.28	0.03	0.58	-0.33	0.82	0.35	-0.42	0.77	0.3	-0.39	0.6	0.27	-0.33	0.46	0.3	-0.34	0.38	0.3	-0.44	0.33	0.27	-0.55	0.19	0.35
533	2.665	-0.53	0.84	0.48	-0.31	0.83	0.6	-0.39	0.76	0.65	-0.4	0.59	0.67	-0.37	0.44	0.6	-0.37	0.36	0.59	-0.38	0.24	0.64	-0.37	0.07	0.56	-0.28	0.03	0.58	-0.33	0.82	0.35	-0.42	0.77	0.3	-0.39	0.6	0.27	-0.32	0.46	0.3	-0.33	0.38	0.3	-0.43	0.33	0.27	-0.54	0.19	0.35
534	2.67	-0.52	0.84	0.48	-0.31	0.83	0.6	-0.39	0.76	0.65	-0.4	0.59	0.67	-0.37	0.44	0.6	-0.37	0.36	0.59	-0.38	0.24	0.64	-0.37	0.07	0.56	-0.28	0.03	0.58	-0.32	0.83	0.35	-0.41	0.77	0.3	-0.38	0.6	0.27	-0.32	0.46	0.3	-0.32	0.38	0.3	-0.42	0.33	0.27	-0.53	0.19	0.35
535	2.675	-0.52	0.85	0.48	-0.31	0.83	0.6	-0.38	0.76	0.65	-0.39	0.59	0.67	-0.37	0.44	0.6	-0.37	0.36	0.59	-0.38	0.24	0.64	-0.37	0.07	0.56	-0.28	0.03	0.58	-0.32	0.83	0.35	-0.41	0.77	0.3	-0.38	0.6	0.27	-0.31	0.46	0.3	-0.32	0.38	0.3	-0.41	0.33	0.27	-0.52	0.18	0.35
536	2.68	-0.52	0.85	0.48	-0.3	0.83	0.6	-0.38	0.76	0.65	-0.39	0.59	0.67	-0.37	0.44	0.6	-0.37	0.36	0.59	-0.38	0.24	0.64	-0.37	0.07	0.56	-0.28	0.03	0.58	-0.32	0.83	0.35	-0.41	0.77	0.3	-0.37	0.6	0.27	-0.3	0.46	0.3	-0.31	0.39	0.3	-0.41	0.33	0.27	-0.51	0.18	0.35
537	2.685	-0.51	0.85	0.48	-0.3	0.83	0.6	-0.38	0.76	0.65	-0.39	0.59	0.67	-0.36	0.44	0.6	-0.37	0.36	0.59	-0.38	0.24	0.64	-0.37	0.07	0.56	-0.28	0.03	0.58	-0.31	0.83	0.35	-0.41	0.77	0.3	-0.36	0.61	0.27	-0.3	0.46	0.3	-0.3	0.39	0.3	-0.4	0.33	0.27	-0.5	0.18	0.35
538	2.69	-0.51	0.85	0.48	-0.3	0.83	0.6	-0.37	0.76	0.65	-0.39	0.59	0.67	-0.36	0.44	0.6	-0.37	0.36	0.59	-0.37	0.24	0.64	-0.37	0.07	0.56	-0.28	0.03	0.58	-0.31	0.83	0.35	-0.4	0.77	0.3	-0.36	0.61	0.26	-0.29	0.47	0.3	-0.3	0.39	0.3	-0.39	0.33	0.27	-0.49	0.17	0.35
539	2.695	-0.51	0.85	0.48	-0.29	0.83	0.6	-0.37	0.76	0.65	-0.39	0.59	0.67	-0.36	0.44	0.6	-0.37	0.36	0.59	-0.37	0.24	0.64	-0.37	0.07	0.56	-0.28	0.03	0.58	-0.31	0.83	0.35	-0.4	0.77	0.3	-0.35	0.61	0.26	-0.29	0.47	0.3	-0.29	0.39	0.3	-0.38	0.32	0.27	-0.48	0.17	0.35
540	2.7	-0.51	0.85	0.48	-0.29	0.83	0.6	-0.37	0.76	0.65	-0.38	0.59	0.67	-0.36	0.44	0.6	-0.36	0.36	0.59	-0.37	0.24	0.64	-0.37	0.07	0.56	-0.28	0.03	0.58	-0.3	0.83	0.35	-0.4	0.77	0.3	-0.35	0.61	0.26	-0.28	0.47	0.3	-0.28	0.39	0.3	-0.37	0.32	0.27	-0.47	0.17	0.35
541	2.705	-0.5	0.85	0.48	-0.29	0.83	0.6	-0.37	0.76	0.65	-0.38	0.59	0.67	-0.36	0.44	0.6	-0.36	0.36	0.59	-0.37	0.24	0.64	-0.37	0.07	0.56	-0.28	0.03	0.58	-0.3	0.83	0.35	-0.39	0.77	0.3	-0.34	0.61	0.26	-0.27	0.47	0.3	-0.28	0.39	0.3	-0.37	0.32	0.27	-0.46	0.16	0.36
542	2.71	-0.5	0.85	0.48	-0.29	0.83	0.6	-0.36	0.76	0.65	-0.38	0.59	0.67	-0.36	0.44	0.6	-0.36	0.36	0.59	-0.37	0.24	0.64	-0.37	0.07	0.56	-0.28	0.03	0.58	-0.3	0.83	0.35	-0.39	0.77	0.3	-0.34	0.61	0.26	-0.27	0.47	0.3	-0.27	0.39	0.3	-0.36	0.32	0.27	-0.45	0.16	0.36
543	2.715	-0.5	0.85	0.48	-0.28	0.83	0.6	-0.36	0.76	0.65	-0.38	0.59	0.67	-0.36	0.44	0.6	-0.36	0.36	0.59	-0.37	0.24	0.64	-0.37	0.07	0.56	-0.28	0.03	0.58	-0.29	0.83	0.35	-0.38	0.77	0.3	-0.33	0.61	0.26	-0.26	0.47	0.3	-0.26	0.39	0.3	-0.35	0.32	0.27	-0.44	0.16	0.36
544	2.72	-0.49	0.85	0.48	-0.28	0.83	0.6	-0.36	0.76	0.65	-0.38	0.59	0.67	-0.36	0.44	0.6	-0.36	0.36	0.59	-0.37	0.24	0.64	-0.37	0.07	0.56	-0.28	0.03	0.58	-0.29	0.83	0.35	-0.38	0.77	0.3	-0.33	0.61	0.26	-0.26	0.47	0.3	-0.26	0.39	0.3	-0.34	0.32	0.27	-0.43	0.15	0.36
545	2.725	-0.49	0.85	0.48	-0.28	0.83	0.6	-0.36	0.76	0.65	-0.38	0.59	0.67	-0.36	0.44	0.6	-0.36	0.36	0.59	-0.37	0.24	0.64	-0.37	0.07	0.56	-0.28	0.03	0.58	-0.29	0.83	0.35	-0.38	0.77	0.3	-0.32	0.61	0.26	-0.25	0.47	0.3	-0.25	0.39	0.3	-0.34	0.31	0.27	-0.41	0.15	0.36
546	2.73	-0.49	0.85	0.48	-0.27	0.83	0.6	-0.35	0.76	0.65	-0.38	0.59	0.67	-0.35	0.44	0.6	-0.36	0.36	0.59	-0.37	0.24	0.64	-0.37	0.07	0.56	-0.28	0.03	0.58	-0.29	0.83	0.35	-0.38	0.77	0.3	-0.32	0.61	0.26	-0.25	0.47	0.3	-0.25	0.39	0.3	-0.33	0.31	0.27	-0.4	0.15	0.36
547	2.735	-0.49	0.85	0.48	-0.27	0.82	0.6	-0.35	0.76	0.65	-0.37	0.59	0.67	-0.35	0.44	0.6	-0.36	0.36	0.59	-0.37	0.24	0.64	-0.37	0.07	0.56	-0.28	0.03	0.58	-0.28	0.83	0.35	-0.37	0.77	0.3	-0.32	0.61	0.26	-0.24	0.47	0.3	-0.24	0.39	0.31	-0.32	0.31	0.27	-0.39	0.14	0.36
548	2.74	-0.48	0.85	0.48	-0.27	0.82	0.6	-0.35	0.76	0.65	-0.37	0.59	0.67	-0.35	0.44	0.6	-0.36	0.36	0.59	-0.37	0.24	0.64	-0.37	0.07	0.56	-0.28	0.03	0.58	-0.28	0.83	0.35	-0.37	0.77	0.3	-0.31	0.61	0.26	-0.24	0.48	0.3	-0.24	0.39	0.31	-0.31	0.31	0.27	-0.38	0.14	0.36
549	2.745	-0.48	0.85	0.48	-0.26	0.82	0.6	-0.34	0.76	0.65	-0.37	0.59	0.67	-0.35	0.44	0.6	-0.36	0.36	0.59	-0.37	0.24	0.64	-0.37	0.07	0.56	-0.28	0.03	0.58	-0.28	0.83	0.35	-0.37	0.77	0.3	-0.31	0.61	0.26	-0.23	0.48	0.3	-0.23	0.39	0.31	-0.31	0.31	0.27	-0.37	0.13	0.36
550	2.75	-0.48	0.85	0.48	-0.26	0.82	0.6	-0.34	0.76	0.65	-0.37	0.59	0.67	-0.35	0.44	0.6	-0.36	0.36	0.59	-0.37	0.24	0.64	-0.37	0.07	0.56	-0.28	0.03	0.58	-0.27	0.83	0.35	-0.36	0.77	0.3	-0.3	0.61	0.26	-0.23	0.48	0.3	-0.23	0.39	0.31	-0.3	0.31	0.27	-0.36	0.13	0.36
551	2.755	-0.47	0.85	0.48	-0.26	0.82	0.6	-0.34	0.76	0.65	-0.37	0.59	0.67	-0.35	0.44	0.6	-0.36	0.36	0.59	-0.37	0.24	0.64	-0.37	0.07	0.56	-0.28	0.03	0.58	-0.27	0.83	0.35	-0.36	0.77	0.3	-0.3	0.61	0.26	-0.22	0.48	0.3	-0.22	0.39	0.31	-0.29	0.3	0.27	-0.34	0.13	0.36
552	2.76	-0.47	0.85	0.48	-0.26	0.82	0.6	-0.34	0.76	0.65	-0.37	0.59	0.67	-0.35	0.44	0.6	-0.36	0.36	0.59	-0.37	0.24	0.64	-0.37	0.07	0.56	-0.28	0.03	0.58	-0.27	0.83	0.35	-0.35	0.77	0.3	-0.29	0.61	0.26	-0.22	0.48	0.3	-0.22	0.39	0.31	-0.29	0.3	0.27	-0.33	0.12	0.36
553	2.765	-0.47	0.85	0.48	-0.25	0.82	0.6	-0.33	0.76	0.65	-0.37	0.59	0.67	-0.35	0.44	0.6	-0.36	0.36	0.59	-0.37	0.24	0.64	-0.37	0.07	0.56	-0.28	0.03	0.58	-0.26	0.83	0.35	-0.35	0.77	0.3	-0.29	0.61	0.26	-0.22	0.48	0.3	-0.21	0.39	0.31	-0.28	0.3	0.28	-0.32	0.12	0.36
554	2.77	-0.46	0.85	0.48	-0.25	0.82	0.6	-0.33	0.76	0.65	-0.36	0.59	0.67	-0.35	0.44	0.6	-0.35	0.36	0.59	-0.37	0.24	0.64	-0.37	0.07	0.56	-0.28	0.03	0.58	-0.26	0.83	0.35	-0.35	0.77	0.3	-0.29	0.61	0.26	-0.21	0.48	0.3	-0.21	0.39	0.31	-0.27	0.3	0.28	-0.31	0.12	0.36
555	2.775	-0.46	0.85	0.48	-0.25	0.82	0.6	-0.33	0.76	0.65	-0.36	0.59	0.66	-0.35	0.44	0.6	-0.35	0.36	0.59	-0.37	0.24	0.64	-0.37	0.07	0.56	-0.28	0.03	0.58	-0.26	0.83	0.35	-0.35	0.77	0.3	-0.28	0.61	0.26	-0.21	0.48	0.3	-0.2	0.39	0.31	-0.27	0.3	0.28	-0.29	0.11	0.36
556	2.78	-0.46	0.85	0.48	-0.24	0.82	0.6	-0.32	0.76	0.65	-0.36	0.59	0.66	-0.34	0.44	0.6	-0.35	0.36	0.59	-0.37	0.24	0.64	-0.37	0.07	0.56	-0.28	0.03	0.58	-0.25	0.83	0.35	-0.34	0.77	0.3	-0.28	0.61	0.26	-0.2	0.48	0.3	-0.2	0.39	0.31	-0.26	0.29	0.28	-0.28	0.11	0.36
557	2.785	-0.45	0.85	0.49	-0.24	0.82	0.6	-0.32	0.76	0.65	-0.36	0.59	0.66	-0.34	0.44	0.6	-0.35	0.36	0.59	-0.37	0.24	0.64	-0.37	0.07	0.56	-0.28	0.03	0.58	-0.25	0.83	0.35	-0.34	0.77	0.3	-0.27	0.61	0.26	-0.2	0.48	0.3	-0.19	0.39	0.31	-0.25	0.29	0.28	-0.27	0.11	0.36
558	2.79	-0.45	0.85	0.49	-0.24	0.82	0.6	-0.32	0.76	0.65	-0.36	0.59	0.66	-0.34	0.44	0.6	-0.35	0.36	0.59	-0.37	0.24	0.64	-0.37	0.07	0.56	-0.28	0.03	0.58	-0.25	0.83	0.35	-0.34	0.77	0.3	-0.27	0.61	0.26	-0.2	0.48	0.3	-0.19	0.39	0.31	-0.25	0.29	0.28	-0.26	0.11	0.36
559	2.795	-0.45	0.85	0.49	-0.23	0.82	0.6	-0.31	0.76	0.65	-0.35	0.59	0.66	-0.34	0.44	0.6	-0.35	0.36	0.59	-0.37	0.24	0.64	-0.37	0.07	0.56	-0.28	0.03	0.58	-0.24	0.83	0.35	-0.33	0.77	0.3	-0.27	0.61	0.26	-0.19	0.48	0.3	-0.18	0.39	0.31	-0.24	0.29	0.28	-0.24	0.1	0.36
560	2.8	-0.44	0.85	0.49	-0.23	0.82	0.6	-0.31	0.75	0.65	-0.35	0.59	0.66	-0.34	0.44	0.6	-0.35	0.36	0.59	-0.37	0.24	0.64	-0.37	0.07	0.56	-0.28	0.03	0.58	-0.24	0.83	0.35	-0.33	0.77	0.3	-0.26	0.61	0.26	-0.19	0.48	0.3	-0.18	0.39	0.31	-0.23	0.29	0.28	-0.23	0.1	0.36
561	2.805	-0.44	0.85	0.49	-0.23	0.82	0.6	-0.31	0.75	0.65	-0.35	0.59	0.66	-0.34	0.44	0.6	-0.35	0.36	0.59	-0.37	0.24	0.64	-0.37	0.07	0.56	-0.28	0.03	0.58	-0.24	0.83	0.36	-0.33	0.77	0.3	-0.26	0.62	0.26	-0.19	0.48	0.3	-0.18	0.39	0.31	-0.23	0.28	0.28	-0.22	0.1	0.36
562	2.81	-0.44	0.85	0.49	-0.22	0.82	0.6	-0.3	0.75	0.65	-0.35	0.59	0.66	-0.34	0.44	0.6	-0.35	0.36	0.59	-0.37	0.24	0.64	-0.37	0.07	0.56	-0.28	0.03	0.58	-0.23	0.83	0.36	-0.32	0.77	0.31	-0.26	0.61	0.26	-0.18	0.48	0.3	-0.17	0.39	0.31	-0.22	0.28	0.28	-0.21	0.1	0.36
563	2.815	-0.43	0.85	0.49	-0.22	0.82	0.6	-0.3	0.75	0.65	-0.35	0.59	0.66	-0.33	0.44	0.6	-0.35	0.36	0.59	-0.37	0.24	0.64	-0.37	0.07	0.56	-0.28	0.03	0.58	-0.23	0.83	0.35	-0.32	0.77	0.31	-0.26	0.61	0.26	-0.18	0.48	0.3	-0.17	0.39	0.31	-0.21	0.28	0.28	-0.2	0.09	0.36
564	2.82	-0.43	0.85	0.49	-0.22	0.82	0.6	-0.3	0.75	0.65	-0.34	0.59	0.66	-0.33	0.44	0.6	-0.34	0.36	0.59	-0.37	0.24	0.64	-0.37	0.07	0.56	-0.28	0.03	0.58	-0.23	0.83	0.36	-0.32	0.77	0.31	-0.25	0.61	0.26	-0.18	0.48	0.3	-0.16	0.39	0.31	-0.21	0.28	0.28	-0.18	0.09	0.36
565	2.825	-0.43	0.85	0.49	-0.21	0.82	0.6	-0.29	0.75	0.65	-0.34	0.59	0.66	-0.33	0.44	0.6	-0.34	0.36	0.59	-0.37	0.24	0.64	-0.37	0.07	0.56	-0.28	0.03	0.58	-0.22	0.83	0.35	-0.31	0.77	0.31	-0.25	0.61	0.26	-0.18	0.47	0.31	-0.16	0.38	0.31	-0.2	0.28	0.28	-0.17	0.09	0.36
566	2.83	-0.42	0.85	0.49	-0.21	0.82	0.6	-0.29	0.75	0.65	-0.34	0.59	0.67	-0.33	0.44	0.6	-0.34	0.36	0.59	-0.37	0.24	0.64	-0.37	0.07	0.56	-0.28	0.03	0.58	-0.22	0.83	0.35	-0.31	0.77	0.31	-0.25	0.61	0.26	-0.17	0.47	0.31	-0.16	0.38	0.31	-0.19	0.27	0.28	-0.16	0.09	0.36
567	2.835	-0.42	0.85	0.49	-0.21	0.82	0.6	-0.29	0.75	0.65	-0.33	0.59	0.66	-0.33	0.44	0.6	-0.34	0.36	0.59	-0.37	0.24	0.64	-0.37	0.07	0.56	-0.28	0.03	0.58	-0.22	0.82	0.35	-0.31	0.77	0.3	-0.25	0.61	0.26	-0.17	0.47	0.31	-0.15	0.38	0.31	-0.19	0.27	0.28	-0.15	0.09	0.35
568	2.84	-0.42	0.85	0.49	-0.2	0.82	0.6	-0.28	0.75	0.65	-0.33	0.59	0.66	-0.33	0.44	0.6	-0.34	0.36	0.59	-0.37	0.24	0.64	-0.37	0.07	0.56	-0.28	0.03	0.58	-0.21	0.82	0.35	-0.3	0.77	0.3	-0.24	0.61	0.26	-0.17	0.47	0.31	-0.15	0.38	0.31	-0.18	0.27	0.28	-0.13	0.09	0.35
569	2.845	-0.41	0.85	0.49	-0.2	0.82	0.6	-0.28	0.75	0.65	-0.33	0.59	0.66	-0.32	0.44	0.6	-0.34	0.36	0.59	-0.36	0.24	0.64	-0.37	0.07	0.56	-0.28	0.03	0.58	-0.21	0.82	0.35	-0.3	0.77	0.3	-0.24	0.61	0.26	-0.16	0.47	0.31	-0.15	0.38	0.31	-0.17	0.27	0.28	-0.12	0.09	0.35
570	2.85	-0.41	0.85	0.49	-0.2	0.81	0.6	-0.28	0.75	0.65	-0.32	0.59	0.67	-0.32	0.44	0.6	-0.34	0.36	0.59	-0.36	0.24	0.64	-0.37	0.07	0.56	-0.28	0.03	0.58	-0.2	0.82	0.35	-0.29	0.77	0.31	-0.24	0.61	0.26	-0.16	0.47	0.31	-0.14	0.38	0.31	-0.17	0.27	0.28	-0.11	0.08	0.35
571	2.855	-0.4	0.85	0.49	-0.19	0.81	0.6	-0.27	0.75	0.65	-0.32	0.59	0.67	-0.32	0.44	0.6	-0.33	0.36	0.59	-0.36	0.24	0.64	-0.37	0.07	0.56	-0.28	0.03	0.58	-0.2	0.82	0.35	-0.29	0.77	0.3	-0.24	0.61	0.26	-0.16	0.47	0.31	-0.14	0.38	0.31	-0.16	0.26	0.28	-0.1	0.08	0.35
572	2.86	-0.4	0.85	0.49	-0.19	0.81	0.6	-0.27	0.75	0.65	-0.32	0.59	0.67	-0.32	0.44	0.6	-0.33	0.36	0.59	-0.36	0.24	0.64	-0.37	0.07	0.56	-0.28	0.03	0.58	-0.2	0.82	0.35	-0.29	0.77	0.3	-0.24	0.61	0.26	-0.16	0.47	0.31	-0.14	0.38	0.32	-0.15	0.26	0.28	-0.09	0.08	0.35
573	2.865	-0.4	0.85	0.49	-0.19	0.81	0.6	-0.27	0.75	0.65	-0.32	0.59	0.67	-0.31	0.44	0.6	-0.33	0.36	0.59	-0.36	0.24	0.64	-0.37	0.07	0.56	-0.28	0.03	0.58	-0.19	0.82	0.35	-0.28	0.77	0.3	-0.23	0.6	0.26	-0.16	0.47	0.31	-0.13	0.38	0.32	-0.14	0.26	0.28	-0.08	0.08	0.35
574	2.87	-0.39	0.85	0.49	-0.18	0.81	0.6	-0.26	0.75	0.65	-0.31	0.59	0.67	-0.31	0.44	0.6	-0.33	0.36	0.59	-0.36	0.24	0.64	-0.37	0.07	0.56	-0.28	0.03	0.58	-0.19	0.82	0.35	-0.28	0.77	0.31	-0.23	0.6	0.26	-0.15	0.46	0.31	-0.13	0.37	0.32	-0.14	0.26	0.28	-0.06	0.08	0.35
575	2.875	-0.39	0.85	0.48	-0.18	0.81	0.6	-0.26	0.75	0.65	-0.31	0.59	0.67	-0.31	0.44	0.6	-0.33	0.36	0.59	-0.36	0.24	0.64	-0.37	0.07	0.56	-0.29	0.03	0.58	-0.19	0.82	0.35	-0.28	0.76	0.31	-0.23	0.6	0.26	-0.15	0.46	0.31	-0.12	0.37	0.32	-0.13	0.26	0.28	-0.05	0.08	0.35
576	2.88	-0.39	0.84	0.48	-0.17	0.81	0.6	-0.26	0.75	0.65	-0.31	0.59	0.67	-0.31	0.44	0.6	-0.32	0.36	0.59	-0.36	0.24	0.64	-0.37	0.07	0.56	-0.29	0.03	0.58	-0.18	0.82	0.35	-0.27	0.76	0.31	-0.23	0.6	0.26	-0.15	0.46	0.31	-0.12	0.37	0.32	-0.12	0.26	0.28	-0.04	0.08	0.35
577	2.885	-0.38	0.84	0.48	-0.17	0.81	0.6	-0.25	0.75	0.65	-0.3	0.59	0.67	-0.3	0.44	0.6	-0.32	0.36	0.59	-0.35	0.24	0.64	-0.37	0.07	0.56	-0.29	0.03	0.58	-0.18	0.82	0.35	-0.27	0.76	0.31	-0.22	0.6	0.27	-0.15	0.46	0.31	-0.12	0.37	0.32	-0.12	0.26	0.28	-0.03	0.08	0.35
578	2.89	-0.38	0.84	0.48	-0.17	0.81	0.6	-0.25	0.75	0.65	-0.3	0.59	0.67	-0.3	0.44	0.6	-0.32	0.36	0.59	-0.35	0.24	0.64	-0.37	0.07	0.56	-0.29	0.03	0.58	-0.17	0.82	0.35	-0.26	0.76	0.31	-0.22	0.6	0.27	-0.14	0.46	0.31	-0.11	0.37	0.32	-0.11	0.26	0.28	-0.02	0.09	0.34
579	2.895	-0.37	0.84	0.48	-0.16	0.81	0.6	-0.25	0.75	0.65	-0.3	0.59	0.67	-0.3	0.44	0.6	-0.32	0.36	0.59	-0.35	0.24	0.64	-0.37	0.07	0.56	-0.29	0.03	0.58	-0.17	0.82	0.35	-0.26	0.76	0.31	-0.22	0.6	0.27	-0.14	0.46	0.31	-0.11	0.37	0.32	-0.1	0.26	0.28	-0.01	0.09	0.34
580	2.9	-0.37	0.84	0.48	-0.16	0.81	0.6	-0.24	0.75	0.65	-0.29	0.58	0.66	-0.3	0.44	0.6	-0.32	0.36	0.59	-0.35	0.24	0.64	-0.37	0.07	0.56	-0.29	0.03	0.58	-0.16	0.82	0.35	-0.26	0.76	0.31	-0.22	0.59	0.27	-0.14	0.46	0.31	-0.1	0.37	0.32	-0.09	0.25	0.28	0	0.09	0.34
581	2.905	-0.36	0.84	0.48	-0.15	0.81	0.6	-0.24	0.75	0.65	-0.29	0.58	0.66	-0.29	0.44	0.6	-0.31	0.36	0.59	-0.35	0.24	0.64	-0.37	0.07	0.56	-0.29	0.02	0.58	-0.16	0.82	0.35	-0.25	0.76	0.3	-0.21	0.59	0.27	-0.14	0.45	0.31	-0.1	0.37	0.32	-0.09	0.25	0.28	0.01	0.09	0.34
582	2.91	-0.36	0.84	0.48	-0.15	0.81	0.6	-0.23	0.74	0.65	-0.29	0.58	0.66	-0.29	0.44	0.6	-0.31	0.36	0.59	-0.35	0.24	0.64	-0.37	0.07	0.56	-0.29	0.02	0.58	-0.16	0.81	0.35	-0.25	0.76	0.3	-0.21	0.59	0.27	-0.14	0.45	0.32	-0.1	0.37	0.32	-0.08	0.25	0.28	0.02	0.09	0.34
583	2.915	-0.36	0.84	0.48	-0.15	0.81	0.6	-0.23	0.74	0.65	-0.28	0.58	0.66	-0.29	0.44	0.6	-0.31	0.36	0.59	-0.35	0.24	0.64	-0.37	0.07	0.56	-0.29	0.02	0.58	-0.15	0.81	0.35	-0.24	0.76	0.3	-0.21	0.59	0.27	-0.13	0.45	0.32	-0.09	0.37	0.32	-0.08	0.25	0.28	0.03	0.09	0.34
584	2.92	-0.35	0.84	0.48	-0.14	0.81	0.6	-0.23	0.74	0.65	-0.28	0.58	0.66	-0.29	0.44	0.6	-0.31	0.36	0.59	-0.34	0.24	0.64	-0.37	0.07	0.56	-0.29	0.02	0.58	-0.15	0.81	0.35	-0.24	0.76	0.3	-0.21	0.59	0.27	-0.13	0.45	0.32	-0.09	0.37	0.32	-0.07	0.25	0.27	0.04	0.09	0.34
585	2.925	-0.35	0.84	0.48	-0.14	0.81	0.6	-0.22	0.74	0.65	-0.28	0.58	0.66	-0.28	0.44	0.6	-0.3	0.36	0.59	-0.34	0.24	0.64	-0.37	0.07	0.56	-0.29	0.02	0.58	-0.14	0.81	0.35	-0.24	0.75	0.3	-0.2	0.59	0.27	-0.13	0.45	0.32	-0.08	0.36	0.32	-0.06	0.25	0.27	0.04	0.09	0.34
586	2.93	-0.34	0.84	0.48	-0.13	0.81	0.6	-0.22	0.74	0.65	-0.27	0.58	0.66	-0.28	0.44	0.6	-0.3	0.36	0.59	-0.34	0.24	0.64	-0.37	0.07	0.56	-0.29	0.02	0.58	-0.14	0.81	0.35	-0.23	0.75	0.3	-0.2	0.59	0.27	-0.12	0.45	0.32	-0.08	0.36	0.32	-0.06	0.25	0.27	0.05	0.09	0.34
587	2.935	-0.34	0.84	0.48	-0.13	0.81	0.6	-0.21	0.74	0.65	-0.27	0.58	0.66	-0.28	0.44	0.6	-0.3	0.36	0.59	-0.34	0.24	0.64	-0.37	0.07	0.56	-0.29	0.02	0.58	-0.13	0.81	0.35	-0.23	0.75	0.3	-0.2	0.59	0.27	-0.12	0.45	0.32	-0.08	0.36	0.32	-0.05	0.25	0.27	0.06	0.09	0.34
588	2.94	-0.34	0.84	0.48	-0.13	0.8	0.6	-0.21	0.74	0.65	-0.27	0.58	0.66	-0.27	0.44	0.6	-0.3	0.36	0.59	-0.34	0.24	0.64	-0.37	0.07	0.56	-0.29	0.02	0.58	-0.13	0.81	0.35	-0.22	0.75	0.3	-0.19	0.59	0.27	-0.12	0.45	0.32	-0.07	0.36	0.32	-0.05	0.25	0.27	0.07	0.1	0.34
589	2.945	-0.33	0.84	0.48	-0.12	0.8	0.6	-0.21	0.74	0.65	-0.27	0.58	0.66	-0.27	0.44	0.6	-0.29	0.36	0.59	-0.34	0.24	0.64	-0.37	0.07	0.56	-0.29	0.02	0.58	-0.12	0.81	0.35	-0.22	0.75	0.3	-0.19	0.59	0.27	-0.11	0.45	0.32	-0.07	0.36	0.32	-0.04	0.25	0.27	0.08	0.1	0.34
590	2.95	-0.33	0.84	0.48	-0.12	0.8	0.6	-0.2	0.74	0.65	-0.26	0.58	0.66	-0.27	0.44	0.6	-0.29	0.36	0.59	-0.33	0.24	0.64	-0.37	0.07	0.56	-0.29	0.02	0.58	-0.12	0.81	0.35	-0.21	0.75	0.3	-0.19	0.59	0.27	-0.11	0.44	0.32	-0.06	0.36	0.32	-0.04	0.25	0.27	0.08	0.1	0.34
591	2.955	-0.32	0.83	0.48	-0.11	0.8	0.6	-0.2	0.74	0.65	-0.26	0.58	0.66	-0.27	0.44	0.6	-0.29	0.36	0.59	-0.33	0.24	0.64	-0.37	0.07	0.56	-0.29	0.02	0.58	-0.12	0.81	0.35	-0.21	0.75	0.3	-0.18	0.59	0.27	-0.11	0.44	0.32	-0.06	0.36	0.32	-0.03	0.25	0.27	0.09	0.1	0.34
592	2.96	-0.32	0.83	0.48	-0.11	0.8	0.6	-0.19	0.74	0.65	-0.26	0.58	0.66	-0.26	0.44	0.6	-0.29	0.36	0.59	-0.33	0.24	0.64	-0.37	0.07	0.56	-0.29	0.02	0.58	-0.11	0.81	0.35	-0.2	0.75	0.3	-0.18	0.58	0.27	-0.1	0.44	0.32	-0.06	0.36	0.32	-0.03	0.25	0.27	0.1	0.1	0.34
593	2.965	-0.31	0.83	0.48	-0.1	0.8	0.6	-0.19	0.74	0.65	-0.25	0.58	0.66	-0.26	0.44	0.6	-0.28	0.36	0.59	-0.33	0.24	0.64	-0.37	0.07	0.56	-0.29	0.02	0.58	-0.11	0.8	0.35	-0.2	0.75	0.3	-0.17	0.58	0.27	-0.1	0.44	0.32	-0.05	0.36	0.32	-0.02	0.25	0.27	0.1	0.1	0.34
594	2.97	-0.31	0.83	0.48	-0.1	0.8	0.6	-0.19	0.74	0.65	-0.25	0.58	0.66	-0.26	0.44	0.6	-0.28	0.36	0.59	-0.33	0.24	0.64	-0.37	0.07	0.56	-0.29	0.02	0.58	-0.1	0.8	0.35	-0.2	0.75	0.3	-0.17	0.58	0.27	-0.09	0.44	0.32	-0.05	0.36	0.32	-0.02	0.25	0.27	0.11	0.1	0.34
595	2.975	-0.3	0.83	0.47	-0.09	0.8	0.6	-0.18	0.74	0.65	-0.25	0.58	0.66	-0.25	0.44	0.6	-0.28	0.36	0.59	-0.33	0.25	0.64	-0.37	0.07	0.56	-0.29	0.02	0.58	-0.1	0.8	0.35	-0.19	0.75	0.3	-0.16	0.58	0.27	-0.09	0.44	0.32	-0.04	0.36	0.32	-0.01	0.25	0.27	0.11	0.1	0.34
596	2.98	-0.3	0.83	0.47	-0.09	0.8	0.6	-0.18	0.74	0.65	-0.24	0.58	0.66	-0.25	0.44	0.6	-0.28	0.36	0.59	-0.32	0.25	0.64	-0.37	0.07	0.56	-0.29	0.02	0.58	-0.09	0.8	0.35	-0.19	0.75	0.3	-0.16	0.58	0.26	-0.08	0.44	0.32	-0.04	0.36	0.32	-0.01	0.25	0.27	0.12	0.09	0.34
597	2.985	-0.3	0.83	0.47	-0.09	0.8	0.6	-0.17	0.74	0.65	-0.24	0.58	0.66	-0.25	0.44	0.6	-0.27	0.36	0.59	-0.32	0.25	0.64	-0.36	0.07	0.56	-0.29	0.02	0.58	-0.09	0.8	0.35	-0.18	0.74	0.3	-0.15	0.58	0.26	-0.08	0.44	0.32	-0.03	0.35	0.32	0	0.25	0.27	0.12	0.09	0.34
598	2.99	-0.29	0.83	0.47	-0.08	0.8	0.6	-0.17	0.74	0.65	-0.24	0.58	0.66	-0.24	0.44	0.6	-0.27	0.36	0.59	-0.32	0.25	0.64	-0.36	0.08	0.56	-0.29	0.02	0.58	-0.08	0.8	0.35	-0.18	0.74	0.3	-0.15	0.58	0.26	-0.07	0.44	0.32	-0.03	0.35	0.32	0	0.25	0.27	0.12	0.09	0.34
599	2.995	-0.29	0.83	0.47	-0.08	0.8	0.6	-0.16	0.74	0.64	-0.23	0.58	0.66	-0.24	0.44	0.6	-0.27	0.36	0.59	-0.32	0.25	0.64	-0.36	0.08	0.56	-0.29	0.02	0.58	-0.08	0.8	0.35	-0.17	0.74	0.3	-0.14	0.58	0.26	-0.07	0.44	0.32	-0.02	0.35	0.32	0	0.24	0.27	0.13	0.09	0.34
600	3	-0.28	0.83	0.47	-0.07	0.8	0.6	-0.16	0.74	0.64	-0.23	0.58	0.66	-0.24	0.44	0.6	-0.27	0.36	0.59	-0.32	0.25	0.64	-0.36	0.08	0.56	-0.29	0.02	0.58	-0.07	0.8	0.35	-0.17	0.74	0.3	-0.13	0.58	0.26	-0.06	0.44	0.32	-0.02	0.35	0.32	0.01	0.24	0.27	0.13	0.09	0.34
601	3.005	-0.28	0.83	0.47	-0.07	0.8	0.6	-0.16	0.74	0.64	-0.22	0.58	0.66	-0.23	0.44	0.6	-0.26	0.36	0.59	-0.31	0.25	0.64	-0.36	0.08	0.56	-0.29	0.02	0.58	-0.07	0.8	0.35	-0.16	0.74	0.3	-0.13	0.58	0.26	-0.05	0.44	0.31	-0.01	0.35	0.32	0.01	0.24	0.27	0.13	0.09	0.34
602	3.01	-0.27	0.83	0.47	-0.06	0.8	0.6	-0.15	0.73	0.64	-0.22	0.58	0.66	-0.23	0.43	0.6	-0.26	0.36	0.59	-0.31	0.25	0.64	-0.36	0.08	0.56	-0.29	0.02	0.58	-0.07	0.8	0.35	-0.16	0.74	0.3	-0.12	0.58	0.26	-0.05	0.44	0.31	-0.01	0.35	0.32	0.02	0.24	0.27	0.14	0.08	0.34
603	3.015	-0.27	0.83	0.47	-0.06	0.8	0.6	-0.15	0.73	0.64	-0.22	0.58	0.66	-0.23	0.43	0.6	-0.26	0.36	0.6	-0.31	0.25	0.64	-0.36	0.08	0.56	NaN	NaN	NaN	-0.06	0.8	0.35	-0.15	0.74	0.3	-0.11	0.58	0.26	-0.04	0.44	0.31	0	0.35	0.32	0.02	0.24	0.27	0.14	0.08	0.34
604	3.02	-0.26	0.83	0.47	-0.05	0.79	0.6	-0.14	0.73	0.64	-0.21	0.58	0.66	-0.22	0.43	0.6	-0.25	0.36	0.6	-0.31	0.25	0.64	-0.36	0.08	0.56	NaN	NaN	NaN	-0.06	0.8	0.34	-0.15	0.74	0.3	-0.11	0.58	0.26	-0.03	0.44	0.31	0	0.35	0.32	0.02	0.24	0.27	0.14	0.08	0.34
605	3.025	-0.26	0.83	0.47	-0.05	0.79	0.59	-0.14	0.73	0.64	-0.21	0.58	0.66	-0.22	0.43	0.6	-0.25	0.36	0.6	-0.3	0.25	0.64	-0.36	0.08	0.56	NaN	NaN	NaN	-0.05	0.8	0.34	-0.14	0.74	0.3	-0.1	0.58	0.26	-0.03	0.44	0.31	0.01	0.35	0.32	0.03	0.24	0.27	0.14	0.08	0.34
606	3.03	-0.25	0.82	0.47	-0.04	0.79	0.59	-0.13	0.73	0.64	-0.2	0.58	0.66	-0.22	0.43	0.6	-0.25	0.36	0.6	-0.3	0.25	0.64	-0.36	0.08	0.56	NaN	NaN	NaN	-0.05	0.79	0.34	-0.14	0.74	0.3	-0.09	0.58	0.26	-0.02	0.44	0.31	0.01	0.35	0.32	0.03	0.24	0.27	0.14	0.08	0.34
607	3.035	-0.25	0.82	0.47	-0.04	0.79	0.59	-0.13	0.73	0.64	-0.2	0.58	0.66	-0.21	0.43	0.6	-0.24	0.36	0.6	-0.3	0.25	0.64	-0.36	0.08	0.56	-0.29	0.02	0.58	-0.04	0.79	0.34	-0.13	0.74	0.29	-0.09	0.58	0.26	-0.02	0.44	0.31	0.02	0.35	0.32	0.04	0.24	0.27	0.15	0.07	0.34
608	3.04	-0.24	0.82	0.47	-0.03	0.79	0.59	-0.12	0.73	0.64	-0.2	0.58	0.66	-0.21	0.43	0.6	-0.24	0.36	0.6	-0.3	0.25	0.64	-0.36	0.09	0.56	NaN	NaN	NaN	-0.04	0.79	0.34	-0.13	0.74	0.29	-0.08	0.58	0.26	-0.01	0.44	0.31	0.02	0.35	0.31	0.04	0.24	0.27	0.15	0.07	0.34
609	3.045	-0.24	0.82	0.47	-0.03	0.79	0.59	-0.12	0.73	0.64	-0.19	0.58	0.66	-0.2	0.43	0.6	-0.24	0.36	0.6	-0.3	0.25	0.64	-0.36	0.09	0.56	-0.29	0.02	0.58	-0.03	0.79	0.34	-0.12	0.74	0.29	-0.08	0.58	0.26	0	0.44	0.31	0.03	0.35	0.31	0.04	0.23	0.27	0.15	0.07	0.34
610	3.05	-0.23	0.82	0.47	-0.02	0.79	0.59	-0.11	0.73	0.64	-0.19	0.58	0.66	-0.2	0.43	0.6	-0.23	0.36	0.6	-0.29	0.25	0.64	-0.36	0.09	0.56	-0.29	0.02	0.58	-0.02	0.79	0.34	-0.12	0.74	0.29	-0.07	0.58	0.25	0	0.44	0.31	0.03	0.35	0.31	0.05	0.23	0.27	0.15	0.07	0.34
611	3.055	-0.23	0.82	0.47	-0.02	0.79	0.59	-0.11	0.73	0.64	-0.18	0.58	0.66	-0.2	0.43	0.6	-0.23	0.36	0.6	-0.29	0.25	0.64	-0.36	0.09	0.56	-0.29	0.02	0.58	-0.02	0.79	0.34	-0.11	0.74	0.29	-0.06	0.58	0.25	0.01	0.44	0.31	0.04	0.35	0.31	0.05	0.23	0.27	0.15	0.07	0.34
612	3.06	-0.22	0.82	0.47	-0.01	0.79	0.59	-0.1	0.73	0.64	-0.18	0.58	0.66	-0.19	0.43	0.6	-0.23	0.36	0.6	-0.29	0.25	0.64	-0.36	0.09	0.56	-0.29	0.02	0.58	-0.01	0.79	0.34	-0.1	0.73	0.29	-0.06	0.58	0.25	0.01	0.44	0.31	0.04	0.35	0.31	0.06	0.23	0.27	0.16	0.07	0.34
613	3.065	-0.22	0.82	0.46	-0.01	0.79	0.59	-0.1	0.73	0.64	-0.17	0.58	0.66	-0.19	0.43	0.6	-0.22	0.36	0.6	-0.28	0.25	0.64	-0.35	0.09	0.56	-0.29	0.02	0.58	-0.01	0.79	0.34	-0.1	0.73	0.29	-0.05	0.58	0.25	0.01	0.44	0.31	0.05	0.35	0.31	0.06	0.23	0.27	0.16	0.07	0.34
614	3.07	-0.21	0.82	0.46	0	0.79	0.59	-0.09	0.73	0.64	-0.17	0.58	0.66	-0.18	0.44	0.6	-0.22	0.36	0.6	-0.28	0.25	0.64	-0.35	0.09	0.57	-0.28	0.02	0.58	0	0.79	0.34	-0.09	0.74	0.29	-0.05	0.58	0.25	0.02	0.44	0.31	0.05	0.35	0.31	0.07	0.23	0.27	0.16	0.07	0.34
615	3.075	-0.21	0.82	0.46	0	0.79	0.59	-0.09	0.73	0.64	-0.16	0.58	0.65	-0.18	0.44	0.6	-0.21	0.36	0.6	-0.28	0.26	0.64	-0.35	0.09	0.57	-0.28	0.03	0.58	0	0.79	0.34	-0.09	0.74	0.29	-0.04	0.58	0.25	0.02	0.44	0.31	0.06	0.35	0.31	0.07	0.23	0.27	0.17	0.07	0.34
616	3.08	-0.2	0.82	0.46	0.01	0.79	0.59	-0.08	0.73	0.64	-0.16	0.58	0.65	-0.17	0.44	0.6	-0.21	0.36	0.6	-0.27	0.26	0.64	-0.35	0.1	0.57	-0.28	0.03	0.58	0.01	0.79	0.34	-0.08	0.74	0.29	-0.04	0.58	0.25	0.03	0.44	0.31	0.06	0.35	0.31	0.08	0.23	0.27	0.17	0.07	0.34
617	3.085	-0.2	0.82	0.46	0.01	0.79	0.59	-0.08	0.73	0.63	-0.15	0.58	0.65	-0.17	0.44	0.6	-0.2	0.36	0.6	-0.27	0.26	0.64	-0.35	0.1	0.57	-0.28	0.03	0.58	0.01	0.79	0.34	-0.08	0.74	0.29	-0.03	0.58	0.25	0.03	0.44	0.31	0.07	0.35	0.31	0.08	0.23	0.27	0.17	0.07	0.34
618	3.09	-0.19	0.82	0.46	0.02	0.79	0.59	-0.07	0.73	0.63	-0.15	0.58	0.65	-0.16	0.44	0.6	-0.2	0.36	0.6	-0.27	0.26	0.64	-0.35	0.1	0.57	-0.28	0.03	0.58	0.02	0.79	0.34	-0.07	0.74	0.28	-0.03	0.58	0.25	0.04	0.44	0.3	0.07	0.35	0.31	0.09	0.23	0.27	0.17	0.07	0.34
619	3.095	-0.19	0.82	0.46	0.02	0.79	0.58	-0.07	0.73	0.63	-0.14	0.58	0.65	-0.16	0.44	0.6	-0.19	0.36	0.6	-0.26	0.26	0.64	-0.35	0.1	0.57	-0.28	0.03	0.58	0.02	0.8	0.34	-0.06	0.74	0.28	-0.03	0.58	0.25	0.04	0.44	0.3	0.08	0.35	0.31	0.09	0.23	0.27	0.17	0.07	0.34
620	3.1	-0.18	0.82	0.46	0.03	0.79	0.58	-0.06	0.73	0.63	-0.14	0.58	0.65	-0.15	0.44	0.6	-0.19	0.36	0.6	-0.26	0.26	0.64	-0.34	0.1	0.57	-0.28	0.03	0.58	0.03	0.8	0.33	-0.06	0.74	0.28	-0.02	0.58	0.25	0.05	0.44	0.3	0.08	0.35	0.31	0.1	0.23	0.27	0.17	0.07	0.34
621	3.105	-0.17	0.82	0.45	0.03	0.79	0.58	-0.06	0.73	0.63	-0.13	0.58	0.65	-0.15	0.44	0.6	-0.18	0.36	0.6	-0.25	0.26	0.64	-0.34	0.11	0.57	-0.28	0.03	0.58	0.03	0.8	0.33	-0.05	0.74	0.28	-0.02	0.58	0.25	0.05	0.44	0.3	0.09	0.35	0.31	0.1	0.23	0.27	0.17	0.07	0.34
622	3.11	-0.17	0.82	0.45	0.04	0.79	0.58	-0.05	0.73	0.63	-0.13	0.58	0.65	-0.14	0.44	0.6	-0.18	0.36	0.6	-0.25	0.26	0.64	-0.34	0.11	0.57	-0.28	0.03	0.58	0.04	0.8	0.33	-0.05	0.75	0.28	-0.02	0.58	0.25	0.06	0.44	0.3	0.09	0.35	0.3	0.11	0.24	0.27	0.17	0.07	0.34
623	3.115	-0.16	0.82	0.45	0.04	0.79	0.58	-0.05	0.73	0.63	-0.12	0.58	0.65	-0.14	0.44	0.6	-0.17	0.36	0.6	-0.25	0.26	0.64	-0.34	0.11	0.57	-0.28	0.03	0.58	0.04	0.8	0.33	-0.05	0.75	0.28	-0.01	0.58	0.25	0.07	0.44	0.3	0.1	0.35	0.3	0.11	0.24	0.26	0.17	0.07	0.34
624	3.12	-0.16	0.82	0.45	0.05	0.79	0.58	-0.04	0.73	0.63	-0.12	0.58	0.65	-0.13	0.44	0.6	-0.17	0.36	0.6	-0.24	0.26	0.64	-0.33	0.11	0.57	-0.28	0.03	0.58	0.05	0.8	0.33	-0.04	0.75	0.28	-0.01	0.58	0.25	0.07	0.45	0.3	0.1	0.35	0.3	0.11	0.24	0.26	0.17	0.07	0.34
625	3.125	-0.15	0.82	0.45	0.05	0.79	0.58	-0.03	0.73	0.63	-0.11	0.58	0.65	-0.12	0.43	0.6	-0.16	0.36	0.6	-0.24	0.27	0.64	-0.33	0.12	0.57	-0.28	0.03	0.58	0.05	0.8	0.33	-0.04	0.75	0.28	0	0.58	0.25	0.08	0.45	0.3	0.11	0.35	0.3	0.12	0.24	0.26	0.17	0.07	0.34
626	3.13	-0.15	0.82	0.45	0.06	0.79	0.58	-0.03	0.73	0.63	-0.1	0.58	0.64	-0.12	0.43	0.6	-0.15	0.36	0.6	-0.23	0.27	0.64	-0.33	0.12	0.57	-0.28	0.03	0.58	0.06	0.8	0.33	-0.03	0.75	0.28	0	0.59	0.25	0.09	0.45	0.29	0.11	0.35	0.3	0.12	0.24	0.26	0.18	0.07	0.34
627	3.135	-0.14	0.83	0.45	0.06	0.79	0.58	-0.02	0.73	0.63	-0.1	0.58	0.64	-0.11	0.43	0.6	-0.15	0.36	0.6	-0.23	0.27	0.64	-0.33	0.12	0.57	-0.28	0.03	0.58	0.06	0.8	0.33	-0.03	0.75	0.28	0.01	0.59	0.25	0.09	0.45	0.29	0.12	0.35	0.3	0.12	0.24	0.26	0.18	0.07	0.34
628	3.14	-0.14	0.83	0.45	0.07	0.79	0.58	-0.02	0.73	0.63	-0.09	0.58	0.64	-0.1	0.43	0.6	-0.14	0.36	0.6	-0.22	0.27	0.64	-0.32	0.12	0.57	-0.28	0.03	0.58	0.07	0.81	0.33	-0.02	0.75	0.28	0.01	0.59	0.24	0.09	0.45	0.29	0.12	0.36	0.3	0.13	0.24	0.26	0.18	0.07	0.34
629	3.145	-0.13	0.83	0.45	0.07	0.79	0.58	-0.01	0.73	0.63	-0.09	0.58	0.64	-0.09	0.43	0.6	-0.13	0.36	0.6	-0.22	0.27	0.64	-0.32	0.13	0.57	-0.28	0.03	0.58	0.07	0.81	0.33	-0.02	0.75	0.28	0.02	0.59	0.24	0.1	0.45	0.29	0.12	0.36	0.3	0.13	0.24	0.26	0.18	0.07	0.34
630	3.15	-0.13	0.83	0.45	0.08	0.8	0.57	-0.01	0.73	0.63	-0.08	0.58	0.64	-0.09	0.43	0.6	-0.13	0.36	0.6	-0.21	0.27	0.64	-0.32	0.13	0.56	-0.28	0.03	0.58	0.08	0.81	0.32	-0.02	0.75	0.28	0.02	0.59	0.24	0.1	0.45	0.29	0.13	0.36	0.3	0.13	0.24	0.26	0.18	0.07	0.34
631	3.155	-0.12	0.83	0.45	0.09	0.8	0.57	0	0.73	0.63	-0.07	0.59	0.64	-0.08	0.43	0.6	-0.12	0.36	0.6	-0.21	0.27	0.64	-0.31	0.13	0.56	-0.28	0.04	0.58	0.08	0.81	0.32	-0.01	0.75	0.28	0.03	0.59	0.24	0.11	0.45	0.29	0.13	0.36	0.3	0.13	0.24	0.26	0.18	0.07	0.34
632	3.16	-0.12	0.83	0.45	0.09	0.8	0.57	0.01	0.73	0.62	-0.07	0.59	0.64	-0.07	0.43	0.6	-0.11	0.36	0.6	-0.2	0.28	0.64	-0.31	0.14	0.56	-0.28	0.04	0.57	0.09	0.81	0.32	-0.01	0.75	0.28	0.03	0.59	0.24	0.11	0.45	0.29	0.13	0.36	0.3	0.13	0.24	0.26	0.18	0.07	0.34
633	3.165	-0.11	0.83	0.45	0.1	0.8	0.57	0.01	0.73	0.62	-0.06	0.59	0.64	-0.06	0.43	0.6	-0.11	0.36	0.6	-0.19	0.28	0.64	-0.31	0.14	0.56	-0.28	0.04	0.57	0.09	0.81	0.32	0	0.75	0.27	0.04	0.59	0.24	0.11	0.45	0.29	0.14	0.36	0.3	0.14	0.24	0.26	0.18	0.07	0.34
634	3.17	-0.11	0.83	0.45	0.1	0.8	0.57	0.02	0.74	0.62	-0.05	0.59	0.64	-0.05	0.43	0.6	-0.1	0.36	0.6	-0.19	0.28	0.64	-0.3	0.14	0.56	-0.28	0.04	0.57	0.1	0.81	0.32	0	0.76	0.27	0.04	0.59	0.24	0.12	0.45	0.29	0.14	0.36	0.3	0.14	0.24	0.26	0.18	0.07	0.34
635	3.175	-0.1	0.83	0.45	0.1	0.8	0.57	0.02	0.74	0.62	-0.05	0.59	0.64	-0.05	0.43	0.6	-0.09	0.36	0.6	-0.18	0.28	0.64	-0.3	0.15	0.56	-0.28	0.04	0.57	0.1	0.81	0.32	0.01	0.76	0.27	0.05	0.59	0.24	0.12	0.45	0.29	0.14	0.36	0.3	0.14	0.24	0.26	0.18	0.07	0.34
636	3.18	-0.1	0.83	0.45	0.11	0.8	0.57	0.03	0.74	0.62	-0.04	0.59	0.64	-0.04	0.43	0.6	-0.08	0.36	0.6	-0.17	0.28	0.64	-0.29	0.15	0.57	-0.28	0.04	0.57	0.11	0.81	0.32	0.01	0.76	0.27	0.05	0.59	0.24	0.12	0.45	0.29	0.14	0.36	0.29	0.14	0.24	0.26	0.18	0.07	0.34
637	3.185	-0.09	0.83	0.45	0.12	0.8	0.57	0.03	0.74	0.62	-0.04	0.59	0.64	-0.03	0.43	0.6	-0.07	0.36	0.6	-0.17	0.28	0.64	-0.29	0.15	0.57	-0.27	0.05	0.57	0.11	0.81	0.32	0.02	0.76	0.27	0.05	0.59	0.23	0.12	0.45	0.29	0.14	0.36	0.29	0.14	0.24	0.26	0.18	0.07	0.34
638	3.19	-0.09	0.83	0.45	0.12	0.8	0.56	0.03	0.74	0.62	-0.03	0.59	0.64	-0.02	0.43	0.6	-0.06	0.36	0.6	-0.16	0.28	0.64	-0.28	0.16	0.57	-0.27	0.05	0.57	0.11	0.81	0.32	0.02	0.76	0.27	0.06	0.6	0.23	0.12	0.45	0.29	0.15	0.36	0.29	0.14	0.24	0.26	0.18	0.07	0.34
639	3.195	-0.08	0.84	0.45	0.12	0.8	0.56	0.04	0.74	0.62	-0.02	0.59	0.64	-0.01	0.43	0.6	-0.05	0.36	0.6	-0.15	0.29	0.64	-0.28	0.16	0.57	-0.27	0.05	0.57	0.12	0.82	0.32	0.03	0.76	0.27	0.06	0.6	0.23	0.13	0.45	0.29	0.15	0.36	0.29	0.14	0.24	0.26	0.18	0.07	0.34
640	3.2	-0.08	0.84	0.45	0.13	0.81	0.56	0.04	0.74	0.62	-0.02	0.59	0.64	-0.01	0.43	0.6	-0.05	0.36	0.6	-0.14	0.29	0.64	-0.27	0.17	0.57	-0.27	0.06	0.57	0.12	0.82	0.31	0.03	0.76	0.27	0.06	0.6	0.23	0.13	0.45	0.29	0.15	0.36	0.29	0.14	0.24	0.26	0.18	0.07	0.34
641	3.205	-0.07	0.84	0.45	0.13	0.81	0.56	0.05	0.74	0.62	-0.01	0.58	0.64	0	0.43	0.6	-0.04	0.36	0.6	-0.13	0.29	0.64	-0.26	0.17	0.56	-0.26	0.06	0.57	0.13	0.82	0.31	0.04	0.76	0.27	0.07	0.6	0.23	0.13	0.45	0.29	0.15	0.36	0.29	0.14	0.24	0.26	0.18	0.07	0.34
642	3.21	-0.07	0.84	0.45	0.14	0.81	0.56	0.05	0.74	0.62	-0.01	0.58	0.64	0.01	0.43	0.6	-0.03	0.36	0.6	-0.13	0.29	0.64	-0.26	0.17	0.56	-0.26	0.06	0.57	0.13	0.82	0.31	0.04	0.76	0.27	0.07	0.6	0.23	0.13	0.45	0.29	0.15	0.36	0.29	0.14	0.24	0.26	0.18	0.07	0.34
643	3.215	-0.06	0.84	0.44	0.14	0.81	0.56	0.06	0.74	0.62	0	0.58	0.64	0.02	0.43	0.6	-0.02	0.36	0.6	-0.12	0.29	0.64	-0.25	0.18	0.56	-0.25	0.07	0.57	0.14	0.82	0.31	0.05	0.76	0.26	0.07	0.6	0.23	0.13	0.45	0.29	0.15	0.36	0.29	0.14	0.24	0.26	0.18	0.07	0.34
644	3.22	-0.06	0.84	0.44	0.14	0.81	0.56	0.06	0.74	0.62	0.01	0.58	0.64	0.03	0.43	0.6	-0.01	0.36	0.6	-0.11	0.29	0.64	-0.24	0.18	0.56	-0.25	0.07	0.57	0.14	0.82	0.31	0.05	0.77	0.26	0.08	0.6	0.23	0.13	0.45	0.29	0.15	0.36	0.29	0.14	0.24	0.26	0.18	0.07	0.34
645	3.225	-0.06	0.84	0.44	0.15	0.81	0.56	0.06	0.75	0.62	0.01	0.58	0.64	0.04	0.43	0.6	0	0.36	0.6	-0.1	0.29	0.64	-0.24	0.18	0.56	-0.24	0.08	0.57	0.15	0.82	0.31	0.06	0.77	0.26	0.08	0.6	0.23	0.14	0.45	0.28	0.16	0.36	0.29	0.14	0.25	0.26	0.18	0.07	0.34
646	3.23	-0.05	0.84	0.44	0.15	0.81	0.56	0.07	0.75	0.61	0.02	0.58	0.64	0.05	0.43	0.6	0.01	0.36	0.6	-0.09	0.29	0.64	-0.23	0.19	0.56	-0.24	0.08	0.57	0.15	0.82	0.31	0.06	0.77	0.26	0.08	0.6	0.23	0.14	0.45	0.28	0.16	0.36	0.29	0.14	0.25	0.26	0.18	0.07	0.34
647	3.235	-0.05	0.84	0.44	0.15	0.81	0.56	0.07	0.75	0.61	0.03	0.58	0.64	0.06	0.43	0.6	0.02	0.36	0.6	-0.08	0.3	0.64	-0.22	0.19	0.56	-0.23	0.08	0.57	0.15	0.82	0.31	0.06	0.77	0.26	0.08	0.6	0.23	0.14	0.45	0.28	0.16	0.36	0.29	0.15	0.25	0.26	0.18	0.07	0.34
648	3.24	-0.04	0.84	0.44	0.16	0.81	0.56	0.07	0.75	0.61	0.03	0.58	0.63	0.06	0.43	0.6	0.03	0.36	0.6	-0.08	0.3	0.64	-0.21	0.19	0.56	-0.22	0.09	0.57	0.16	0.82	0.31	0.07	0.77	0.26	0.09	0.6	0.23	0.14	0.45	0.28	0.16	0.36	0.29	0.15	0.25	0.26	0.18	0.07	0.34
649	3.245	-0.04	0.85	0.44	0.16	0.81	0.56	0.08	0.75	0.61	0.04	0.58	0.63	0.07	0.43	0.6	0.04	0.36	0.6	-0.07	0.3	0.64	-0.2	0.2	0.56	-0.21	0.09	0.58	0.16	0.82	0.31	0.07	0.77	0.26	0.09	0.6	0.23	0.15	0.45	0.28	0.16	0.36	0.29	0.15	0.24	0.26	0.18	0.07	0.34
650	3.25	-0.04	0.85	0.43	0.16	0.81	0.56	0.08	0.75	0.61	0.05	0.58	0.63	0.08	0.43	0.6	0.05	0.36	0.6	-0.06	0.3	0.64	-0.2	0.2	0.56	-0.2	0.09	0.58	0.17	0.82	0.31	0.08	0.77	0.26	0.09	0.6	0.23	0.15	0.45	0.28	0.16	0.36	0.29	0.15	0.24	0.26	0.18	0.07	0.34
651	3.255	-0.03	0.85	0.43	0.17	0.81	0.56	0.08	0.75	0.61	0.05	0.58	0.63	0.09	0.43	0.6	0.06	0.36	0.6	-0.05	0.3	0.64	-0.19	0.2	0.56	-0.2	0.1	0.58	0.17	0.82	0.31	0.08	0.77	0.26	0.1	0.6	0.23	0.15	0.45	0.28	0.16	0.36	0.29	0.15	0.24	0.26	0.18	0.07	0.34
652	3.26	-0.03	0.85	0.43	0.17	0.81	0.56	0.09	0.75	0.61	0.06	0.58	0.63	0.1	0.43	0.6	0.07	0.36	0.6	-0.04	0.3	0.64	-0.18	0.2	0.56	-0.19	0.1	0.58	0.18	0.82	0.31	0.08	0.77	0.26	0.1	0.6	0.23	0.15	0.45	0.28	0.17	0.36	0.29	0.15	0.24	0.26	0.18	0.07	0.34
653	3.265	-0.03	0.85	0.43	0.17	0.82	0.56	0.09	0.75	0.61	0.07	0.58	0.63	0.11	0.43	0.6	0.08	0.36	0.6	-0.03	0.31	0.64	-0.17	0.21	0.56	-0.18	0.1	0.58	0.18	0.82	0.31	0.09	0.77	0.26	0.1	0.6	0.23	0.15	0.45	0.28	0.17	0.36	0.29	0.15	0.24	0.26	0.18	0.07	0.34
654	3.27	-0.02	0.85	0.43	0.18	0.82	0.56	0.09	0.75	0.61	0.07	0.58	0.63	0.12	0.43	0.6	0.09	0.36	0.6	-0.02	0.31	0.64	-0.16	0.21	0.56	-0.17	0.1	0.58	0.18	0.82	0.31	0.09	0.77	0.26	0.11	0.6	0.23	0.16	0.46	0.28	0.17	0.36	0.29	0.16	0.25	0.26	0.18	0.07	0.34
655	3.275	-0.02	0.85	0.43	0.18	0.82	0.56	0.1	0.75	0.61	0.08	0.58	0.63	0.12	0.43	0.6	0.09	0.36	0.6	-0.01	0.31	0.64	-0.15	0.21	0.56	-0.16	0.11	0.58	0.19	0.82	0.31	0.1	0.77	0.26	0.11	0.6	0.23	0.16	0.46	0.28	0.17	0.36	0.29	0.16	0.25	0.26	0.18	0.07	0.34
656	3.28	-0.02	0.85	0.43	0.19	0.82	0.56	0.1	0.75	0.61	0.09	0.58	0.63	0.13	0.44	0.6	0.1	0.37	0.6	-0.01	0.31	0.63	-0.14	0.21	0.55	-0.14	0.11	0.58	0.19	0.82	0.31	0.1	0.77	0.26	0.11	0.6	0.23	0.16	0.46	0.28	0.17	0.36	0.29	0.16	0.25	0.26	0.18	0.07	0.34
657	3.285	-0.01	0.85	0.43	0.19	0.82	0.56	0.1	0.75	0.61	0.09	0.58	0.63	0.14	0.44	0.6	0.11	0.37	0.6	0	0.31	0.63	-0.13	0.21	0.55	-0.13	0.11	0.58	0.2	0.82	0.31	0.1	0.77	0.26	0.12	0.6	0.23	0.16	0.46	0.28	0.17	0.36	0.29	0.16	0.25	0.26	0.18	0.07	0.34
658	3.29	-0.01	0.85	0.42	0.19	0.82	0.56	0.11	0.75	0.61	0.1	0.58	0.63	0.15	0.44	0.6	0.12	0.37	0.6	0.01	0.32	0.63	-0.12	0.21	0.55	-0.12	0.11	0.57	0.2	0.82	0.31	0.11	0.77	0.26	0.12	0.61	0.23	0.17	0.46	0.28	0.17	0.36	0.29	0.16	0.25	0.26	0.18	0.07	0.34
659	3.295	-0.01	0.85	0.42	0.19	0.82	0.56	0.11	0.75	0.6	0.11	0.58	0.63	0.16	0.44	0.6	0.13	0.37	0.6	0.02	0.32	0.63	-0.11	0.21	0.55	-0.11	0.11	0.57	0.2	0.82	0.31	0.11	0.77	0.26	0.12	0.61	0.23	0.17	0.46	0.28	0.18	0.36	0.29	0.16	0.25	0.26	0.18	0.07	0.34
660	3.3	0	0.86	0.42	0.2	0.82	0.56	0.11	0.76	0.6	0.11	0.58	0.63	0.17	0.44	0.6	0.14	0.37	0.59	0.03	0.32	0.63	-0.1	0.21	0.55	-0.1	0.11	0.57	0.21	0.82	0.31	0.12	0.77	0.26	0.13	0.61	0.23	0.17	0.46	0.28	0.18	0.36	0.29	0.16	0.25	0.26	0.18	0.07	0.34
661	3.305	0	0.86	0.42	0.2	0.82	0.56	0.12	0.76	0.6	0.12	0.58	0.63	0.18	0.44	0.6	0.15	0.37	0.59	0.04	0.32	0.63	-0.09	0.21	0.55	-0.09	0.11	0.57	0.21	0.82	0.31	0.12	0.77	0.26	0.13	0.61	0.23	0.17	0.46	0.28	0.18	0.36	0.29	0.16	0.25	0.26	0.18	0.07	0.34
662	3.31	0.01	0.86	0.42	0.21	0.82	0.56	0.12	0.76	0.6	0.13	0.58	0.63	0.18	0.44	0.6	0.16	0.37	0.59	0.05	0.32	0.63	-0.09	0.21	0.55	-0.07	0.11	0.57	0.22	0.82	0.31	0.12	0.77	0.26	0.13	0.61	0.23	0.17	0.46	0.28	0.18	0.36	0.29	0.16	0.25	0.26	0.18	0.07	0.34
663	3.315	0.01	0.86	0.42	0.21	0.82	0.56	0.13	0.76	0.6	0.13	0.59	0.63	0.19	0.44	0.59	0.17	0.37	0.59	0.06	0.32	0.63	-0.07	0.21	0.55	-0.06	0.11	0.57	0.22	0.82	0.31	0.13	0.77	0.26	0.14	0.61	0.23	0.17	0.46	0.28	0.18	0.36	0.29	0.16	0.25	0.26	0.18	0.07	0.34
664	3.32	0.01	0.86	0.42	0.21	0.82	0.56	0.13	0.76	0.6	0.14	0.59	0.63	0.2	0.44	0.59	0.18	0.37	0.59	0.07	0.32	0.63	-0.06	0.21	0.55	-0.05	0.11	0.57	0.22	0.82	0.31	0.13	0.77	0.26	0.14	0.61	0.23	0.17	0.46	0.28	0.18	0.36	0.29	0.16	0.25	0.26	0.18	0.07	0.34
665	3.325	0.02	0.86	0.42	0.22	0.82	0.56	0.13	0.76	0.6	0.14	0.59	0.63	0.21	0.45	0.59	0.18	0.37	0.59	0.08	0.32	0.63	-0.05	0.21	0.55	-0.04	0.11	0.57	0.22	0.82	0.31	0.13	0.77	0.26	0.14	0.61	0.23	0.17	0.46	0.28	0.18	0.36	0.29	0.16	0.25	0.26	0.18	0.07	0.34
666	3.33	0.02	0.86	0.42	0.22	0.82	0.56	0.14	0.76	0.6	0.15	0.59	0.63	0.22	0.45	0.59	0.19	0.38	0.59	0.09	0.32	0.63	-0.04	0.21	0.55	-0.03	0.11	0.57	0.23	0.82	0.31	0.14	0.77	0.26	0.14	0.61	0.23	0.18	0.46	0.28	0.18	0.36	0.29	0.16	0.25	0.26	0.18	0.07	0.34
667	3.335	0.02	0.86	0.42	0.22	0.83	0.56	0.14	0.76	0.6	0.16	0.59	0.63	0.22	0.45	0.59	0.2	0.38	0.59	0.1	0.32	0.63	-0.03	0.2	0.55	-0.01	0.11	0.57	0.23	0.82	0.31	0.14	0.77	0.26	0.15	0.61	0.23	0.18	0.46	0.28	0.18	0.36	0.29	0.16	0.25	0.26	0.18	0.07	0.34
668	3.34	0.03	0.86	0.42	0.23	0.83	0.56	0.15	0.76	0.6	0.16	0.59	0.63	0.23	0.45	0.59	0.21	0.38	0.59	0.11	0.32	0.63	-0.02	0.2	0.54	0	0.1	0.56	0.24	0.82	0.31	0.14	0.77	0.26	0.15	0.61	0.23	0.18	0.46	0.28	0.18	0.36	0.29	0.16	0.25	0.26	0.18	0.07	0.34
669	3.345	0.03	0.86	0.42	0.23	0.83	0.56	0.15	0.76	0.6	0.17	0.59	0.63	0.24	0.45	0.59	0.22	0.38	0.59	0.12	0.32	0.63	-0.01	0.2	0.54	0.01	0.1	0.56	0.24	0.82	0.31	0.15	0.77	0.26	0.15	0.61	0.23	0.18	0.46	0.28	0.18	0.36	0.29	0.16	0.25	0.26	0.18	0.07	0.34
670	3.35	0.04	0.86	0.42	0.23	0.83	0.55	0.15	0.77	0.6	0.17	0.59	0.63	0.25	0.45	0.59	0.23	0.38	0.59	0.13	0.31	0.63	0	0.2	0.54	0.03	0.1	0.56	0.24	0.83	0.31	0.15	0.77	0.26	0.15	0.61	0.23	0.18	0.46	0.28	0.18	0.36	0.29	0.16	0.25	0.26	0.18	0.07	0.34
671	3.355	0.04	0.86	0.42	0.24	0.83	0.55	0.16	0.77	0.6	0.18	0.59	0.63	0.25	0.45	0.59	0.23	0.38	0.59	0.13	0.31	0.63	0.01	0.19	0.54	0.04	0.1	0.56	0.25	0.83	0.31	0.16	0.77	0.25	0.15	0.61	0.23	0.18	0.46	0.28	0.19	0.36	0.29	0.16	0.25	0.26	0.18	0.07	0.34
672	3.36	0.04	0.86	0.42	0.24	0.83	0.55	0.16	0.77	0.6	0.18	0.59	0.63	0.26	0.46	0.59	0.24	0.38	0.59	0.14	0.31	0.62	0.02	0.19	0.54	0.05	0.1	0.56	0.25	0.83	0.31	0.16	0.77	0.25	0.16	0.61	0.23	0.18	0.46	0.28	0.19	0.36	0.29	0.16	0.25	0.26	0.18	0.07	0.34
673	3.365	0.05	0.86	0.42	0.25	0.83	0.55	0.16	0.77	0.6	0.19	0.59	0.63	0.27	0.46	0.59	0.25	0.38	0.59	0.15	0.31	0.62	0.03	0.19	0.54	0.07	0.1	0.56	0.25	0.83	0.31	0.16	0.77	0.25	0.16	0.61	0.23	0.18	0.46	0.28	0.19	0.36	0.29	0.16	0.25	0.26	0.18	0.07	0.34
674	3.37	0.05	0.86	0.42	0.25	0.83	0.55	0.17	0.77	0.6	0.2	0.59	0.63	0.27	0.46	0.59	0.26	0.38	0.59	0.16	0.31	0.62	0.05	0.19	0.54	0.08	0.09	0.56	0.26	0.83	0.31	0.17	0.77	0.25	0.16	0.61	0.23	0.19	0.46	0.28	0.19	0.36	0.29	0.17	0.25	0.26	0.18	0.07	0.34
675	3.375	0.05	0.86	0.42	0.25	0.83	0.55	0.17	0.77	0.6	0.2	0.59	0.63	0.28	0.46	0.59	0.27	0.38	0.58	0.17	0.31	0.62	0.06	0.18	0.54	0.1	0.09	0.56	0.26	0.83	0.31	0.17	0.77	0.25	0.16	0.61	0.23	0.19	0.46	0.28	0.19	0.36	0.29	0.17	0.25	0.26	0.18	0.07	0.34
676	3.38	0.06	0.86	0.42	0.26	0.83	0.55	0.18	0.77	0.6	0.21	0.59	0.63	0.29	0.46	0.59	0.28	0.39	0.58	0.18	0.31	0.62	0.07	0.18	0.54	0.11	0.09	0.56	0.26	0.83	0.3	0.17	0.77	0.25	0.16	0.61	0.23	0.19	0.46	0.28	0.19	0.36	0.29	0.17	0.25	0.26	0.18	0.07	0.34
677	3.385	0.06	0.86	0.42	0.26	0.83	0.55	0.18	0.77	0.6	0.21	0.59	0.63	0.29	0.46	0.59	0.28	0.39	0.58	0.19	0.31	0.62	0.08	0.18	0.54	0.13	0.09	0.56	0.27	0.83	0.3	0.18	0.77	0.25	0.17	0.61	0.23	0.19	0.46	0.28	0.19	0.36	0.29	0.17	0.25	0.26	0.18	0.07	0.34
678	3.39	0.06	0.86	0.42	0.26	0.83	0.55	0.18	0.77	0.6	0.22	0.59	0.63	0.3	0.46	0.59	0.29	0.39	0.58	0.2	0.3	0.62	0.09	0.17	0.54	0.14	0.09	0.56	0.27	0.83	0.3	0.18	0.77	0.25	0.17	0.61	0.23	0.19	0.46	0.28	0.19	0.36	0.29	0.17	0.25	0.26	0.18	0.07	0.34
679	3.395	0.07	0.86	0.41	0.27	0.83	0.55	0.19	0.77	0.6	0.22	0.59	0.63	0.31	0.46	0.59	0.3	0.39	0.58	0.21	0.3	0.62	0.1	0.17	0.53	0.15	0.08	0.56	0.28	0.82	0.3	0.18	0.77	0.25	0.17	0.61	0.23	0.19	0.46	0.28	0.19	0.36	0.29	0.17	0.25	0.26	0.18	0.07	0.34
680	3.4	0.07	0.86	0.41	0.27	0.83	0.55	0.19	0.77	0.6	0.23	0.59	0.63	0.31	0.47	0.58	0.3	0.39	0.58	0.22	0.3	0.62	0.12	0.16	0.53	0.17	0.08	0.56	0.28	0.82	0.3	0.19	0.77	0.25	0.17	0.61	0.23	0.19	0.46	0.28	0.19	0.36	0.29	0.17	0.25	0.26	0.18	0.07	0.34
681	3.405	0.08	0.86	0.41	0.27	0.83	0.55	0.19	0.77	0.6	0.23	0.59	0.63	0.32	0.47	0.58	0.31	0.39	0.58	0.23	0.3	0.62	0.13	0.16	0.53	0.18	0.08	0.56	0.28	0.82	0.3	0.19	0.77	0.25	0.17	0.61	0.23	0.19	0.46	0.28	0.19	0.36	0.29	0.17	0.25	0.26	0.18	0.07	0.34
682	3.41	0.08	0.86	0.41	0.28	0.83	0.55	0.2	0.77	0.6	0.24	0.59	0.63	0.32	0.47	0.58	0.32	0.39	0.58	0.24	0.3	0.62	0.14	0.16	0.53	0.2	0.08	0.56	0.29	0.82	0.3	0.19	0.77	0.25	0.18	0.61	0.23	0.19	0.46	0.28	0.19	0.36	0.29	0.17	0.25	0.26	0.18	0.07	0.34
683	3.415	0.08	0.86	0.41	0.28	0.83	0.55	0.2	0.77	0.6	0.24	0.59	0.63	0.33	0.47	0.58	0.33	0.39	0.58	0.25	0.3	0.62	0.16	0.15	0.53	0.21	0.08	0.56	0.29	0.82	0.3	0.2	0.77	0.25	0.18	0.61	0.23	0.2	0.46	0.28	0.19	0.36	0.29	0.17	0.25	0.26	0.18	0.07	0.34
684	3.42	0.09	0.86	0.41	0.28	0.83	0.55	0.2	0.77	0.6	0.25	0.59	0.63	0.34	0.47	0.58	0.33	0.39	0.58	0.26	0.29	0.62	0.17	0.15	0.53	0.23	0.07	0.56	0.29	0.82	0.3	0.2	0.77	0.25	0.18	0.61	0.23	0.2	0.46	0.28	0.19	0.36	0.29	0.17	0.25	0.26	0.18	0.07	0.34
685	3.425	0.09	0.86	0.41	0.29	0.83	0.55	0.21	0.77	0.6	0.25	0.59	0.63	0.34	0.47	0.58	0.34	0.39	0.58	0.27	0.29	0.62	0.18	0.15	0.53	0.24	0.07	0.56	0.3	0.82	0.3	0.2	0.77	0.25	0.18	0.61	0.23	0.2	0.46	0.28	0.2	0.36	0.29	0.17	0.25	0.26	0.18	0.07	0.34
686	3.43	0.09	0.86	0.41	0.29	0.83	0.55	0.21	0.77	0.6	0.26	0.59	0.63	0.35	0.47	0.58	0.34	0.39	0.58	0.28	0.29	0.62	0.19	0.14	0.53	0.25	0.07	0.56	0.3	0.82	0.3	0.21	0.77	0.25	0.19	0.61	0.23	0.2	0.46	0.28	0.2	0.36	0.29	0.17	0.25	0.26	0.18	0.07	0.34
687	3.435	0.1	0.86	0.41	0.29	0.83	0.55	0.22	0.77	0.6	0.26	0.59	0.63	0.35	0.47	0.58	0.35	0.39	0.58	0.28	0.29	0.61	0.21	0.14	0.53	0.27	0.07	0.56	0.31	0.82	0.3	0.21	0.77	0.25	0.19	0.61	0.23	0.2	0.46	0.28	0.2	0.36	0.29	0.17	0.25	0.26	0.18	0.07	0.34
688	3.44	0.1	0.86	0.41	0.3	0.83	0.55	0.22	0.77	0.6	0.27	0.59	0.63	0.36	0.47	0.58	0.36	0.39	0.58	0.29	0.29	0.61	0.22	0.13	0.53	0.28	0.07	0.56	0.31	0.82	0.3	0.21	0.77	0.25	0.19	0.61	0.23	0.2	0.46	0.28	0.2	0.36	0.29	0.17	0.25	0.26	0.18	0.07	0.34
689	3.445	0.11	0.86	0.41	0.3	0.83	0.55	0.22	0.77	0.6	0.27	0.59	0.63	0.36	0.47	0.58	0.36	0.39	0.58	0.3	0.29	0.61	0.23	0.13	0.53	0.3	0.06	0.56	0.31	0.82	0.3	0.22	0.77	0.25	0.19	0.61	0.23	0.2	0.46	0.28	0.2	0.36	0.29	0.17	0.25	0.26	0.18	0.07	0.34
690	3.45	0.11	0.86	0.41	0.31	0.83	0.55	0.23	0.77	0.6	0.28	0.59	0.63	0.37	0.47	0.58	0.37	0.39	0.58	0.31	0.29	0.61	0.25	0.13	0.53	0.31	0.06	0.56	0.32	0.82	0.3	0.22	0.77	0.25	0.2	0.61	0.23	0.21	0.46	0.28	0.2	0.36	0.29	0.17	0.25	0.26	0.18	0.07	0.34
691	3.455	0.11	0.86	0.41	0.31	0.83	0.55	0.23	0.77	0.6	0.28	0.59	0.63	0.37	0.47	0.58	0.37	0.39	0.58	0.32	0.28	0.61	0.26	0.12	0.53	0.33	0.06	0.56	0.32	0.82	0.3	0.23	0.77	0.25	0.2	0.61	0.22	0.21	0.46	0.28	0.2	0.36	0.29	0.17	0.25	0.26	0.18	0.07	0.34
692	3.46	0.12	0.86	0.41	0.31	0.83	0.55	0.23	0.77	0.6	0.29	0.59	0.63	0.38	0.47	0.58	0.38	0.39	0.58	0.33	0.28	0.61	0.27	0.12	0.53	0.34	0.06	0.56	0.32	0.82	0.3	0.23	0.77	0.25	0.2	0.61	0.22	0.21	0.46	0.28	0.2	0.36	0.29	0.17	0.25	0.26	0.18	0.07	0.34
693	3.465	0.12	0.86	0.41	0.32	0.83	0.55	0.24	0.77	0.6	0.29	0.59	0.63	0.38	0.47	0.58	0.39	0.39	0.57	0.33	0.28	0.61	0.29	0.12	0.53	0.36	0.06	0.56	0.33	0.82	0.3	0.23	0.77	0.25	0.21	0.61	0.22	0.21	0.46	0.28	0.2	0.36	0.29	0.17	0.25	0.26	0.18	0.07	0.34
694	3.47	0.12	0.86	0.41	0.32	0.83	0.55	0.24	0.77	0.6	0.3	0.59	0.63	0.38	0.47	0.58	0.39	0.39	0.57	0.34	0.28	0.61	0.3	0.11	0.53	0.37	0.05	0.56	0.33	0.82	0.3	0.24	0.77	0.25	0.21	0.61	0.22	0.21	0.46	0.28	0.21	0.36	0.29	0.17	0.25	0.26	0.18	0.07	0.34
695	3.475	0.13	0.86	0.41	0.32	0.83	0.55	0.24	0.77	0.6	0.3	0.59	0.63	0.39	0.47	0.58	0.39	0.39	0.57	0.35	0.28	0.61	0.31	0.11	0.53	0.39	0.05	0.56	0.34	0.82	0.3	0.24	0.77	0.25	0.21	0.61	0.22	0.22	0.46	0.28	0.21	0.36	0.29	0.18	0.25	0.26	0.18	0.07	0.34
696	3.48	0.13	0.86	0.41	0.33	0.83	0.55	0.25	0.77	0.6	0.3	0.59	0.63	0.39	0.47	0.58	0.4	0.39	0.57	0.36	0.28	0.61	0.33	0.1	0.53	0.41	0.05	0.56	0.34	0.82	0.3	0.25	0.77	0.25	0.22	0.61	0.22	0.22	0.46	0.28	0.21	0.36	0.29	0.18	0.25	0.26	0.18	0.07	0.34
697	3.485	0.14	0.86	0.41	0.33	0.83	0.55	0.25	0.77	0.6	0.31	0.59	0.63	0.4	0.47	0.58	0.4	0.39	0.57	0.36	0.27	0.61	0.34	0.1	0.53	0.42	0.05	0.56	0.34	0.82	0.3	0.25	0.77	0.25	0.22	0.61	0.22	0.22	0.46	0.28	0.21	0.36	0.29	0.18	0.25	0.26	0.18	0.07	0.34
698	3.49	0.14	0.86	0.41	0.33	0.83	0.55	0.26	0.77	0.6	0.31	0.59	0.63	0.4	0.47	0.58	0.41	0.39	0.57	0.37	0.27	0.61	0.36	0.1	0.53	0.44	0.05	0.56	0.35	0.82	0.3	0.25	0.77	0.25	0.22	0.61	0.22	0.22	0.46	0.28	0.21	0.36	0.29	0.18	0.25	0.26	0.18	0.07	0.34
699	3.495	0.14	0.86	0.41	0.34	0.82	0.55	0.26	0.77	0.6	0.31	0.59	0.63	0.4	0.47	0.57	0.41	0.39	0.57	0.38	0.27	0.61	0.37	0.1	0.53	0.45	0.05	0.56	0.35	0.82	0.3	0.26	0.77	0.25	0.23	0.61	0.22	0.22	0.46	0.28	0.21	0.36	0.29	0.18	0.25	0.26	0.18	0.07	0.34
700	3.5	0.15	0.86	0.41	0.34	0.82	0.55	0.26	0.77	0.6	0.32	0.59	0.63	0.41	0.47	0.57	0.42	0.39	0.57	0.38	0.27	0.61	0.38	0.09	0.53	0.47	0.05	0.56	0.35	0.82	0.3	0.26	0.77	0.25	0.23	0.61	0.22	0.23	0.46	0.28	0.21	0.36	0.29	0.18	0.25	0.26	0.18	0.07	0.34
701	3.505	0.15	0.86	0.41	0.35	0.82	0.55	0.27	0.77	0.6	0.32	0.59	0.63	0.41	0.47	0.57	0.42	0.39	0.57	0.39	0.27	0.61	0.4	0.09	0.53	0.48	0.05	0.56	0.36	0.82	0.3	0.26	0.77	0.25	0.23	0.61	0.22	0.23	0.46	0.28	0.22	0.36	0.29	0.18	0.25	0.26	0.18	0.07	0.34
702	3.51	0.16	0.86	0.41	0.35	0.82	0.55	0.27	0.76	0.6	0.32	0.59	0.63	0.41	0.47	0.57	0.42	0.39	0.57	0.4	0.27	0.61	0.41	0.09	0.53	0.5	0.04	0.56	0.36	0.82	0.3	0.27	0.77	0.25	0.24	0.61	0.22	0.23	0.46	0.28	0.22	0.36	0.29	0.18	0.25	0.26	0.18	0.07	0.34
703	3.515	0.16	0.86	0.41	0.35	0.82	0.55	0.28	0.76	0.6	0.33	0.59	0.63	0.41	0.47	0.57	0.43	0.39	0.57	0.41	0.26	0.61	0.42	0.09	0.53	0.51	0.04	0.56	0.37	0.81	0.3	0.27	0.77	0.25	0.24	0.61	0.22	0.23	0.46	0.28	0.22	0.36	0.29	0.18	0.25	0.26	0.18	0.07	0.34
704	3.52	0.16	0.86	0.41	0.36	0.82	0.55	0.28	0.76	0.6	0.33	0.59	0.63	0.42	0.46	0.57	0.43	0.38	0.57	0.41	0.26	0.61	0.44	0.09	0.53	0.53	0.05	0.56	0.37	0.81	0.3	0.28	0.77	0.25	0.24	0.61	0.22	0.23	0.46	0.28	0.22	0.36	0.29	0.18	0.25	0.26	0.18	0.07	0.34
705	3.525	0.17	0.86	0.41	0.36	0.82	0.55	0.28	0.76	0.6	0.33	0.58	0.63	0.42	0.46	0.57	0.43	0.38	0.57	0.42	0.26	0.61	0.45	0.08	0.53	0.54	0.05	0.56	0.37	0.81	0.3	0.28	0.77	0.25	0.25	0.61	0.22	0.24	0.46	0.28	0.22	0.36	0.29	0.19	0.25	0.26	0.18	0.07	0.34
706	3.53	0.17	0.86	0.41	0.37	0.82	0.55	0.29	0.76	0.6	0.34	0.58	0.63	0.42	0.46	0.57	0.44	0.38	0.57	0.43	0.26	0.61	0.47	0.08	0.53	0.56	0.05	0.56	0.38	0.81	0.3	0.28	0.77	0.25	0.25	0.61	0.22	0.24	0.46	0.28	0.22	0.36	0.29	0.19	0.25	0.26	0.18	0.07	0.34
707	3.535	0.18	0.86	0.41	0.37	0.82	0.55	0.29	0.76	0.6	0.34	0.58	0.62	0.42	0.46	0.57	0.44	0.38	0.57	0.44	0.26	0.61	0.48	0.08	0.54	0.57	0.05	0.57	0.38	0.81	0.3	0.29	0.76	0.25	0.25	0.61	0.22	0.24	0.46	0.28	0.23	0.36	0.29	0.19	0.25	0.26	0.18	0.07	0.34
708	3.54	0.18	0.86	0.41	0.38	0.82	0.55	0.3	0.76	0.6	0.34	0.58	0.62	0.43	0.46	0.57	0.44	0.38	0.56	0.44	0.26	0.61	0.49	0.08	0.54	0.58	0.05	0.57	0.39	0.81	0.3	0.29	0.76	0.25	0.25	0.61	0.22	0.24	0.45	0.28	0.23	0.36	0.29	0.19	0.25	0.26	0.18	0.07	0.34
709	3.545	0.18	0.86	0.41	0.38	0.82	0.55	0.3	0.76	0.6	0.34	0.58	0.62	0.43	0.46	0.56	0.45	0.38	0.56	0.45	0.26	0.61	0.5	0.08	0.54	0.6	0.05	0.57	0.39	0.81	0.3	0.29	0.76	0.25	0.26	0.61	0.22	0.25	0.45	0.28	0.23	0.36	0.29	0.19	0.25	0.26	0.18	0.07	0.34
710	3.55	0.19	0.85	0.41	0.38	0.82	0.55	0.31	0.76	0.6	0.35	0.58	0.62	0.43	0.45	0.56	0.45	0.38	0.56	0.46	0.26	0.61	0.52	0.08	0.54	0.61	0.05	0.57	0.39	0.81	0.3	0.3	0.76	0.25	0.26	0.61	0.22	0.25	0.45	0.28	0.23	0.36	0.29	0.19	0.25	0.26	0.18	0.07	0.34
711	3.555	0.19	0.85	0.41	0.39	0.82	0.55	0.31	0.76	0.6	0.35	0.58	0.62	0.43	0.45	0.56	0.46	0.38	0.56	0.46	0.26	0.61	0.53	0.08	0.54	0.62	0.06	0.57	0.4	0.81	0.3	0.3	0.76	0.25	0.27	0.61	0.22	0.25	0.45	0.28	0.23	0.36	0.3	0.19	0.25	0.26	0.18	0.07	0.34
712	3.56	0.2	0.85	0.41	0.39	0.82	0.55	0.31	0.76	0.6	0.35	0.57	0.62	0.43	0.45	0.56	0.46	0.38	0.56	0.47	0.26	0.61	0.54	0.08	0.54	0.64	0.06	0.57	0.4	0.81	0.3	0.3	0.76	0.25	0.27	0.61	0.22	0.25	0.45	0.28	0.24	0.36	0.3	0.19	0.25	0.26	0.19	0.07	0.34
713	3.565	0.2	0.85	0.41	0.4	0.81	0.55	0.32	0.75	0.6	0.35	0.57	0.62	0.44	0.45	0.56	0.46	0.37	0.56	0.48	0.25	0.61	0.55	0.08	0.54	0.65	0.06	0.57	0.41	0.81	0.3	0.31	0.76	0.25	0.27	0.61	0.22	0.26	0.45	0.28	0.24	0.36	0.3	0.19	0.25	0.26	0.19	0.07	0.34
714	3.57	0.21	0.85	0.41	0.4	0.81	0.55	0.32	0.75	0.6	0.36	0.57	0.62	0.44	0.45	0.56	0.47	0.37	0.56	0.49	0.25	0.61	0.56	0.08	0.54	0.66	0.07	0.57	0.41	0.81	0.3	0.31	0.76	0.25	0.27	0.61	0.22	0.26	0.45	0.28	0.24	0.36	0.3	0.2	0.25	0.26	0.19	0.07	0.34
715	3.575	0.21	0.85	0.41	0.41	0.81	0.55	0.33	0.75	0.6	0.36	0.57	0.62	0.44	0.44	0.56	0.47	0.37	0.56	0.49	0.25	0.61	0.57	0.09	0.54	0.67	0.07	0.57	0.41	0.81	0.3	0.31	0.76	0.25	0.28	0.61	0.22	0.26	0.45	0.28	0.24	0.36	0.3	0.2	0.25	0.26	0.19	0.07	0.34
716	3.58	0.21	0.85	0.41	0.41	0.81	0.55	0.33	0.75	0.6	0.36	0.57	0.62	0.44	0.44	0.56	0.47	0.37	0.56	0.5	0.25	0.61	0.58	0.09	0.54	0.68	0.07	0.57	0.42	0.81	0.3	0.32	0.76	0.25	0.28	0.61	0.22	0.26	0.45	0.28	0.24	0.36	0.3	0.2	0.25	0.26	0.19	0.07	0.34
717	3.585	0.22	0.85	0.41	0.42	0.81	0.55	0.34	0.75	0.6	0.36	0.57	0.62	0.44	0.44	0.56	0.48	0.37	0.56	0.5	0.25	0.61	0.59	0.09	0.54	0.69	0.08	0.57	0.42	0.81	0.3	0.32	0.76	0.26	0.28	0.61	0.22	0.27	0.45	0.28	0.25	0.36	0.3	0.2	0.25	0.26	0.19	0.07	0.34
718	3.59	0.22	0.85	0.42	0.42	0.81	0.55	0.34	0.75	0.6	0.37	0.57	0.62	0.45	0.44	0.56	0.48	0.37	0.56	0.51	0.25	0.61	0.6	0.09	0.54	0.7	0.08	0.57	0.43	0.81	0.3	0.32	0.76	0.26	0.29	0.61	0.22	0.27	0.45	0.28	0.25	0.36	0.3	0.2	0.25	0.26	0.19	0.07	0.34
719	3.595	0.23	0.85	0.42	0.43	0.81	0.55	0.35	0.75	0.6	0.37	0.57	0.62	0.45	0.44	0.56	0.48	0.37	0.56	0.52	0.25	0.61	0.61	0.09	0.54	0.71	0.08	0.57	0.43	0.81	0.3	0.33	0.76	0.26	0.29	0.61	0.23	0.27	0.45	0.28	0.25	0.36	0.3	0.2	0.25	0.26	0.19	0.07	0.34
720	3.6	0.23	0.85	0.42	0.43	0.81	0.55	0.35	0.75	0.6	0.37	0.56	0.62	0.45	0.44	0.56	0.49	0.37	0.56	0.52	0.25	0.61	0.62	0.09	0.54	0.72	0.09	0.57	0.44	0.8	0.3	0.33	0.76	0.26	0.29	0.61	0.23	0.27	0.45	0.28	0.25	0.36	0.3	0.2	0.25	0.26	0.19	0.07	0.34
721	3.605	0.24	0.85	0.42	0.44	0.81	0.55	0.36	0.74	0.6	0.38	0.56	0.62	0.46	0.43	0.56	0.49	0.37	0.56	0.53	0.25	0.61	0.63	0.09	0.55	0.73	0.09	0.57	0.44	0.8	0.3	0.34	0.76	0.26	0.3	0.61	0.23	0.28	0.45	0.28	0.25	0.36	0.3	0.21	0.26	0.26	0.19	0.07	0.34
722	3.61	0.24	0.84	0.42	0.44	0.8	0.55	0.36	0.74	0.6	0.38	0.56	0.62	0.46	0.43	0.56	0.49	0.37	0.56	0.53	0.25	0.61	0.63	0.09	0.55	0.74	0.09	0.57	0.45	0.8	0.3	0.34	0.76	0.26	0.3	0.61	0.23	0.28	0.45	0.28	0.26	0.36	0.3	0.21	0.26	0.26	0.19	0.07	0.34
723	3.615	0.25	0.84	0.42	0.45	0.8	0.55	0.37	0.74	0.6	0.38	0.56	0.62	0.46	0.43	0.56	0.5	0.36	0.56	0.54	0.25	0.61	0.64	0.09	0.55	0.74	0.09	0.57	0.45	0.8	0.3	0.35	0.76	0.26	0.3	0.61	0.23	0.28	0.45	0.28	0.26	0.36	0.3	0.21	0.26	0.26	0.19	0.07	0.34
724	3.62	0.25	0.84	0.42	0.45	0.8	0.55	0.37	0.74	0.6	0.39	0.56	0.62	0.47	0.43	0.56	0.5	0.36	0.56	0.54	0.25	0.61	0.65	0.09	0.55	0.75	0.09	0.57	0.45	0.8	0.3	0.35	0.76	0.26	0.31	0.61	0.23	0.29	0.45	0.28	0.26	0.36	0.3	0.21	0.26	0.26	0.19	0.07	0.34
725	3.625	0.26	0.84	0.42	0.46	0.8	0.55	0.38	0.74	0.6	0.39	0.56	0.62	0.47	0.43	0.56	0.51	0.36	0.56	0.55	0.25	0.61	0.65	0.09	0.54	0.76	0.09	0.57	0.46	0.8	0.3	0.35	0.76	0.26	0.31	0.61	0.23	0.29	0.45	0.28	0.26	0.36	0.3	0.21	0.26	0.26	0.19	0.07	0.34
726	3.63	0.26	0.84	0.42	0.46	0.8	0.55	0.38	0.74	0.6	0.4	0.56	0.62	0.48	0.43	0.56	0.51	0.36	0.56	0.55	0.25	0.61	0.66	0.09	0.54	0.76	0.09	0.57	0.46	0.8	0.3	0.36	0.76	0.26	0.31	0.61	0.23	0.29	0.45	0.28	0.27	0.36	0.3	0.21	0.26	0.26	0.19	0.08	0.34
727	3.635	0.27	0.84	0.42	0.47	0.8	0.55	0.39	0.74	0.6	0.4	0.56	0.62	0.48	0.43	0.56	0.52	0.36	0.56	0.56	0.25	0.61	0.66	0.09	0.54	0.77	0.09	0.57	0.47	0.8	0.3	0.36	0.75	0.26	0.32	0.61	0.23	0.3	0.45	0.28	0.27	0.36	0.3	0.22	0.26	0.26	0.19	0.08	0.34
728	3.64	0.27	0.84	0.42	0.47	0.8	0.55	0.39	0.74	0.6	0.41	0.56	0.62	0.49	0.43	0.56	0.52	0.36	0.56	0.56	0.25	0.61	0.67	0.09	0.54	0.77	0.09	0.57	0.47	0.8	0.3	0.37	0.75	0.26	0.32	0.61	0.23	0.3	0.45	0.28	0.27	0.36	0.3	0.22	0.26	0.26	0.19	0.08	0.34
729	3.645	0.27	0.84	0.42	0.48	0.8	0.55	0.4	0.74	0.6	0.41	0.56	0.62	0.49	0.43	0.56	0.53	0.36	0.56	0.57	0.25	0.61	0.67	0.09	0.54	0.78	0.09	0.57	0.48	0.8	0.31	0.37	0.75	0.26	0.33	0.61	0.23	0.3	0.45	0.28	0.27	0.36	0.29	0.22	0.26	0.26	0.19	0.08	0.34
730	3.65	0.28	0.84	0.42	0.48	0.8	0.55	0.4	0.74	0.61	0.42	0.56	0.62	0.5	0.43	0.56	0.53	0.36	0.56	0.57	0.25	0.61	0.67	0.09	0.54	0.78	0.08	0.57	0.48	0.8	0.31	0.38	0.75	0.26	0.33	0.61	0.23	0.31	0.45	0.28	0.28	0.36	0.29	0.22	0.26	0.26	0.19	0.08	0.34
731	3.655	0.28	0.84	0.42	0.49	0.8	0.56	0.41	0.73	0.61	0.43	0.56	0.62	0.51	0.43	0.56	0.54	0.36	0.56	0.58	0.25	0.61	0.68	0.09	0.54	0.78	0.08	0.57	0.49	0.8	0.31	0.38	0.75	0.26	0.33	0.61	0.23	0.31	0.45	0.28	0.28	0.36	0.29	0.22	0.26	0.26	0.19	0.08	0.34
732	3.66	0.29	0.84	0.42	0.49	0.8	0.56	0.41	0.73	0.61	0.43	0.56	0.62	0.51	0.43	0.56	0.55	0.36	0.56	0.58	0.24	0.61	0.68	0.08	0.54	0.78	0.08	0.57	0.49	0.8	0.31	0.39	0.75	0.26	0.34	0.61	0.23	0.31	0.45	0.28	0.28	0.36	0.29	0.23	0.26	0.26	0.19	0.08	0.34
733	3.665	0.29	0.84	0.42	0.49	0.79	0.56	0.42	0.73	0.61	0.44	0.56	0.62	0.52	0.43	0.56	0.55	0.36	0.56	0.59	0.24	0.61	0.68	0.08	0.54	0.78	0.08	0.57	0.5	0.8	0.31	0.39	0.75	0.26	0.34	0.61	0.23	0.32	0.45	0.28	0.29	0.36	0.29	0.23	0.26	0.26	0.19	0.08	0.34
734	3.67	0.3	0.84	0.43	0.5	0.79	0.56	0.42	0.73	0.61	0.45	0.55	0.62	0.53	0.43	0.56	0.56	0.36	0.56	0.59	0.24	0.61	0.68	0.08	0.54	0.78	0.07	0.57	0.5	0.8	0.31	0.4	0.75	0.26	0.35	0.61	0.23	0.32	0.45	0.28	0.29	0.36	0.29	0.23	0.26	0.26	0.19	0.08	0.34
735	3.675	0.3	0.83	0.43	0.51	0.79	0.56	0.43	0.73	0.61	0.45	0.55	0.62	0.53	0.43	0.56	0.56	0.35	0.56	0.59	0.24	0.61	0.68	0.08	0.54	0.78	0.07	0.57	0.51	0.79	0.31	0.4	0.75	0.26	0.35	0.61	0.23	0.33	0.45	0.28	0.29	0.36	0.29	0.23	0.26	0.26	0.19	0.08	0.34
736	3.68	0.31	0.83	0.43	0.51	0.79	0.56	0.43	0.73	0.61	0.46	0.55	0.63	0.54	0.43	0.56	0.57	0.35	0.56	0.6	0.24	0.61	0.68	0.07	0.54	0.79	0.06	0.57	0.51	0.79	0.31	0.41	0.75	0.26	0.35	0.61	0.23	0.33	0.45	0.28	0.3	0.36	0.29	0.24	0.26	0.26	0.19	0.08	0.34
737	3.685	0.31	0.83	0.43	0.52	0.79	0.56	0.44	0.73	0.61	0.47	0.55	0.63	0.55	0.43	0.56	0.57	0.35	0.56	0.6	0.24	0.61	0.68	0.07	0.54	0.79	0.06	0.57	0.52	0.79	0.31	0.41	0.75	0.26	0.36	0.61	0.23	0.33	0.45	0.28	0.3	0.36	0.29	0.24	0.26	0.26	0.19	0.08	0.34
738	3.69	0.32	0.83	0.43	0.52	0.79	0.56	0.44	0.73	0.61	0.48	0.55	0.63	0.55	0.43	0.56	0.58	0.35	0.56	0.61	0.23	0.61	0.68	0.07	0.54	0.79	0.06	0.56	0.52	0.79	0.31	0.42	0.75	0.26	0.36	0.61	0.23	0.34	0.45	0.28	0.31	0.36	0.29	0.24	0.26	0.26	0.2	0.09	0.34
739	3.695	0.32	0.83	0.43	0.53	0.79	0.56	0.45	0.73	0.61	0.48	0.55	0.63	0.56	0.43	0.56	0.58	0.35	0.56	0.61	0.23	0.61	0.69	0.07	0.54	0.79	0.05	0.56	0.53	0.79	0.31	0.42	0.75	0.26	0.37	0.61	0.23	0.34	0.45	0.28	0.31	0.36	0.29	0.24	0.26	0.26	0.2	0.09	0.34
740	3.7	0.33	0.83	0.43	0.53	0.79	0.56	0.46	0.73	0.61	0.49	0.55	0.63	0.57	0.43	0.56	0.59	0.35	0.56	0.61	0.23	0.61	0.69	0.07	0.54	0.79	0.05	0.56	0.53	0.79	0.31	0.43	0.75	0.26	0.37	0.61	0.23	0.35	0.45	0.28	0.31	0.36	0.29	0.25	0.27	0.25	0.2	0.09	0.34
741	3.705	0.33	0.83	0.43	0.54	0.79	0.56	0.46	0.73	0.61	0.5	0.55	0.63	0.57	0.43	0.56	0.59	0.35	0.56	0.62	0.23	0.61	0.69	0.07	0.54	0.79	0.05	0.56	0.54	0.79	0.31	0.43	0.75	0.27	0.38	0.61	0.23	0.35	0.45	0.28	0.32	0.36	0.29	0.25	0.27	0.25	0.2	0.09	0.34
742	3.71	0.34	0.83	0.43	0.54	0.79	0.56	0.47	0.73	0.61	0.5	0.55	0.63	0.58	0.43	0.56	0.6	0.35	0.56	0.62	0.23	0.61	0.7	0.07	0.54	0.8	0.05	0.56	0.54	0.79	0.31	0.44	0.75	0.27	0.38	0.6	0.23	0.36	0.45	0.28	0.32	0.36	0.29	0.25	0.27	0.25	0.2	0.09	0.34
743	3.715	0.34	0.83	0.43	0.55	0.79	0.56	0.47	0.73	0.61	0.51	0.55	0.63	0.58	0.43	0.56	0.6	0.35	0.56	0.62	0.23	0.6	0.7	0.07	0.54	0.8	0.05	0.56	0.55	0.79	0.31	0.44	0.75	0.27	0.39	0.6	0.23	0.36	0.45	0.28	0.33	0.36	0.29	0.26	0.27	0.25	0.2	0.09	0.34
744	3.72	0.35	0.83	0.43	0.56	0.79	0.56	0.48	0.73	0.61	0.51	0.55	0.63	0.58	0.43	0.56	0.6	0.35	0.56	0.63	0.23	0.6	0.71	0.07	0.54	0.8	0.04	0.56	0.55	0.79	0.31	0.45	0.75	0.27	0.39	0.6	0.23	0.37	0.45	0.28	0.33	0.36	0.29	0.26	0.27	0.25	0.2	0.09	0.34
745	3.725	0.35	0.83	0.43	0.56	0.79	0.56	0.49	0.73	0.61	0.52	0.55	0.63	0.59	0.43	0.57	0.61	0.35	0.56	0.63	0.23	0.6	0.71	0.07	0.54	0.8	0.04	0.56	0.56	0.79	0.31	0.45	0.75	0.27	0.4	0.6	0.23	0.37	0.45	0.28	0.34	0.36	0.29	0.27	0.27	0.25	0.2	0.1	0.34
746	3.73	0.36	0.83	0.43	0.57	0.79	0.56	0.49	0.73	0.61	0.52	0.55	0.63	0.59	0.42	0.57	0.61	0.35	0.56	0.64	0.23	0.61	0.71	0.07	0.54	0.81	0.04	0.56	0.56	0.79	0.31	0.46	0.75	0.27	0.4	0.6	0.23	0.38	0.45	0.28	0.34	0.36	0.29	0.27	0.27	0.25	0.21	0.1	0.34
747	3.735	0.36	0.83	0.43	0.57	0.79	0.57	0.5	0.73	0.62	0.53	0.55	0.63	0.59	0.42	0.57	0.62	0.35	0.56	0.64	0.23	0.61	0.71	0.06	0.54	0.81	0.03	0.56	0.57	0.79	0.31	0.46	0.75	0.27	0.41	0.6	0.23	0.39	0.45	0.28	0.35	0.36	0.29	0.27	0.27	0.25	0.21	0.1	0.34
748	3.74	0.37	0.83	0.44	0.58	0.79	0.57	0.5	0.73	0.62	0.53	0.55	0.63	0.6	0.42	0.57	0.62	0.35	0.56	0.65	0.23	0.61	0.71	0.06	0.54	0.81	0.03	0.56	0.57	0.79	0.32	0.47	0.75	0.27	0.42	0.6	0.24	0.39	0.45	0.28	0.35	0.36	0.29	0.28	0.27	0.25	0.21	0.1	0.34
749	3.745	0.38	0.83	0.44	0.58	0.79	0.57	0.51	0.73	0.62	0.53	0.55	0.63	0.6	0.42	0.57	0.63	0.35	0.57	0.65	0.23	0.61	0.71	0.06	0.54	0.81	0.03	0.56	0.58	0.79	0.32	0.47	0.74	0.27	0.42	0.6	0.24	0.4	0.45	0.28	0.36	0.36	0.29	0.28	0.27	0.25	0.21	0.1	0.34
750	3.75	0.38	0.83	0.44	0.59	0.79	0.57	0.51	0.73	0.62	0.54	0.56	0.63	0.61	0.43	0.57	0.63	0.35	0.57	0.66	0.23	0.61	0.71	0.06	0.54	0.81	0.03	0.56	0.58	0.79	0.32	0.48	0.74	0.27	0.43	0.6	0.24	0.4	0.45	0.28	0.37	0.36	0.29	0.29	0.27	0.25	0.21	0.11	0.33
751	3.755	0.39	0.83	0.44	0.59	0.79	0.57	0.52	0.73	0.62	0.54	0.56	0.63	0.61	0.43	0.57	0.64	0.35	0.57	0.66	0.23	0.61	0.72	0.06	0.54	0.81	0.02	0.56	0.59	0.79	0.32	0.49	0.74	0.27	0.43	0.6	0.24	0.41	0.45	0.28	0.37	0.36	0.29	0.29	0.28	0.25	0.22	0.11	0.33
752	3.76	0.39	0.83	0.44	0.6	0.79	0.57	0.52	0.73	0.62	0.55	0.56	0.63	0.62	0.43	0.57	0.64	0.35	0.57	0.67	0.23	0.61	0.72	0.06	0.54	0.81	0.02	0.56	0.6	0.79	0.32	0.49	0.74	0.27	0.44	0.6	0.24	0.42	0.45	0.28	0.38	0.36	0.29	0.3	0.28	0.25	0.22	0.11	0.33
753	3.765	0.4	0.83	0.44	0.6	0.79	0.57	0.53	0.73	0.62	0.55	0.56	0.63	0.62	0.43	0.57	0.65	0.35	0.57	0.67	0.23	0.61	0.72	0.06	0.54	0.81	0.02	0.56	0.6	0.79	0.32	0.5	0.74	0.27	0.45	0.6	0.24	0.42	0.45	0.28	0.39	0.36	0.29	0.31	0.28	0.25	0.22	0.11	0.33
754	3.77	0.4	0.83	0.44	0.61	0.8	0.57	0.53	0.73	0.62	0.55	0.56	0.63	0.63	0.43	0.57	0.65	0.35	0.57	0.67	0.23	0.61	0.72	0.06	0.54	0.81	0.02	0.56	0.61	0.79	0.32	0.5	0.74	0.27	0.45	0.6	0.24	0.43	0.45	0.28	0.39	0.36	0.29	0.31	0.28	0.25	0.22	0.12	0.33
755	3.775	0.41	0.83	0.44	0.61	0.8	0.57	0.54	0.74	0.62	0.56	0.56	0.64	0.63	0.43	0.57	0.66	0.35	0.57	0.68	0.23	0.61	0.72	0.06	0.54	0.81	0.02	0.56	0.61	0.79	0.32	0.51	0.74	0.27	0.46	0.6	0.24	0.44	0.45	0.28	0.4	0.36	0.29	0.32	0.28	0.25	0.23	0.12	0.33
756	3.78	0.41	0.83	0.44	0.62	0.8	0.57	0.54	0.74	0.62	0.56	0.56	0.64	0.64	0.43	0.58	0.66	0.35	0.57	0.68	0.23	0.62	0.72	0.06	0.54	0.81	0.02	0.56	0.62	0.8	0.32	0.51	0.75	0.27	0.46	0.6	0.24	0.45	0.45	0.28	0.41	0.36	0.28	0.32	0.28	0.25	0.23	0.12	0.33
757	3.785	0.42	0.83	0.44	0.62	0.8	0.57	0.55	0.74	0.62	0.57	0.56	0.64	0.64	0.43	0.58	0.66	0.35	0.57	0.68	0.23	0.62	0.72	0.06	0.54	0.81	0.02	0.56	0.62	0.8	0.32	0.52	0.75	0.27	0.47	0.6	0.24	0.45	0.45	0.28	0.41	0.36	0.28	0.33	0.28	0.25	0.23	0.13	0.33
758	3.79	0.43	0.83	0.44	0.63	0.8	0.57	0.55	0.74	0.62	0.57	0.56	0.64	0.65	0.43	0.58	0.67	0.35	0.57	0.68	0.23	0.62	0.72	0.06	0.54	0.81	0.02	0.56	0.63	0.8	0.32	0.52	0.74	0.27	0.48	0.6	0.24	0.46	0.44	0.28	0.42	0.36	0.28	0.33	0.29	0.25	0.24	0.13	0.33
759	3.795	0.43	0.83	0.44	0.63	0.8	0.57	0.56	0.74	0.62	0.58	0.56	0.64	0.65	0.43	0.58	0.67	0.35	0.57	0.69	0.23	0.62	0.72	0.06	0.54	0.81	0.02	0.56	0.63	0.8	0.33	0.53	0.74	0.28	0.48	0.6	0.24	0.47	0.44	0.28	0.43	0.36	0.28	0.34	0.29	0.25	0.24	0.13	0.33
760	3.8	0.43	0.83	0.44	0.64	0.8	0.57	0.56	0.74	0.62	0.58	0.56	0.64	0.66	0.43	0.58	0.68	0.35	0.58	0.69	0.23	0.62	0.72	0.06	0.54	0.81	0.02	0.56	0.64	0.8	0.33	0.54	0.75	0.28	0.49	0.6	0.24	0.48	0.44	0.28	0.44	0.36	0.28	0.35	0.29	0.25	0.25	0.14	0.33
761	3.805	0.44	0.84	0.44	0.64	0.81	0.57	0.57	0.74	0.63	0.59	0.57	0.64	0.66	0.44	0.58	0.68	0.36	0.58	0.69	0.23	0.62	0.72	0.06	0.54	0.81	0.02	0.56	0.64	0.8	0.33	0.54	0.75	0.28	0.5	0.6	0.24	0.49	0.44	0.28	0.45	0.36	0.28	0.35	0.29	0.25	0.25	0.14	0.33
762	3.81	0.45	0.84	0.44	0.65	0.81	0.58	0.57	0.74	0.63	0.59	0.57	0.64	0.67	0.44	0.58	0.68	0.36	0.58	0.69	0.23	0.62	0.72	0.06	0.54	0.81	0.02	0.56	0.64	0.8	0.33	0.55	0.75	0.28	0.5	0.6	0.24	0.49	0.44	0.28	0.45	0.36	0.28	0.36	0.29	0.25	0.25	0.14	0.33
763	3.815	0.45	0.84	0.44	0.65	0.81	0.58	0.57	0.75	0.63	0.6	0.57	0.64	0.67	0.44	0.58	0.69	0.36	0.58	0.69	0.23	0.62	0.72	0.06	0.54	0.81	0.02	0.56	0.65	0.8	0.33	0.55	0.75	0.28	0.51	0.6	0.24	0.5	0.44	0.28	0.46	0.36	0.28	0.37	0.3	0.25	0.26	0.15	0.33
764	3.82	0.45	0.84	0.45	0.66	0.81	0.58	0.58	0.75	0.63	0.6	0.57	0.65	0.67	0.44	0.58	0.69	0.36	0.58	0.69	0.23	0.62	0.72	0.06	0.54	0.81	0.02	0.56	0.65	0.8	0.33	0.56	0.75	0.28	0.51	0.6	0.25	0.51	0.44	0.28	0.47	0.36	0.28	0.37	0.3	0.25	0.26	0.15	0.33
765	3.825	0.46	0.84	0.45	0.66	0.81	0.58	0.58	0.75	0.63	0.6	0.57	0.65	0.67	0.44	0.58	0.69	0.36	0.58	0.7	0.23	0.62	0.72	0.06	0.54	0.81	0.02	0.56	0.66	0.8	0.33	0.56	0.75	0.28	0.52	0.6	0.25	0.52	0.44	0.28	0.48	0.36	0.28	0.38	0.3	0.25	0.27	0.16	0.33
766	3.83	0.46	0.84	0.45	0.66	0.81	0.58	0.59	0.75	0.63	0.61	0.57	0.65	0.68	0.44	0.58	0.69	0.36	0.58	0.7	0.23	0.62	0.72	0.06	0.54	0.81	0.02	0.56	0.66	0.8	0.33	0.57	0.75	0.28	0.53	0.6	0.25	0.53	0.44	0.28	0.49	0.36	0.28	0.39	0.3	0.25	0.28	0.16	0.33
767	3.835	0.47	0.84	0.45	0.67	0.81	0.58	0.59	0.75	0.63	0.61	0.57	0.65	0.68	0.44	0.59	0.69	0.36	0.58	0.7	0.23	0.62	0.72	0.06	0.54	0.81	0.02	0.56	0.67	0.8	0.33	0.57	0.75	0.28	0.53	0.6	0.25	0.54	0.44	0.28	0.5	0.36	0.28	0.4	0.3	0.25	0.28	0.16	0.33
768	3.84	0.47	0.84	0.45	0.67	0.81	0.58	0.6	0.75	0.63	0.62	0.57	0.65	0.68	0.44	0.59	0.69	0.36	0.58	0.7	0.23	0.62	0.72	0.06	0.54	0.81	0.02	0.56	0.67	0.8	0.33	0.58	0.75	0.28	0.54	0.6	0.25	0.54	0.44	0.28	0.51	0.36	0.28	0.41	0.31	0.25	0.29	0.17	0.34
769	3.845	0.48	0.84	0.45	0.68	0.81	0.58	0.6	0.75	0.63	0.62	0.57	0.65	0.68	0.44	0.59	0.69	0.36	0.58	0.7	0.23	0.62	0.72	0.06	0.54	0.81	0.02	0.56	0.68	0.8	0.34	0.58	0.75	0.28	0.55	0.6	0.25	0.55	0.44	0.28	0.52	0.36	0.28	0.41	0.31	0.25	0.3	0.17	0.34
770	3.85	0.48	0.84	0.45	0.68	0.81	0.58	0.6	0.75	0.63	0.62	0.57	0.65	0.68	0.44	0.59	0.7	0.36	0.58	0.7	0.23	0.62	0.72	0.06	0.54	0.82	0.02	0.56	0.68	0.8	0.34	0.58	0.75	0.28	0.55	0.6	0.25	0.56	0.44	0.28	0.53	0.36	0.28	0.42	0.31	0.25	0.3	0.17	0.34
771	3.855	0.49	0.84	0.45	0.69	0.82	0.58	0.61	0.75	0.63	0.62	0.57	0.65	0.68	0.44	0.59	0.7	0.36	0.58	0.71	0.23	0.62	0.72	0.06	0.54	0.82	0.02	0.56	0.69	0.8	0.34	0.59	0.75	0.28	0.56	0.6	0.25	0.57	0.44	0.28	0.54	0.36	0.28	0.43	0.31	0.25	0.31	0.18	0.34
772	3.86	0.49	0.84	0.45	0.69	0.82	0.59	0.61	0.75	0.63	0.63	0.57	0.65	0.69	0.44	0.59	0.7	0.36	0.58	0.71	0.23	0.62	0.72	0.06	0.54	0.82	0.02	0.56	0.69	0.81	0.34	0.59	0.75	0.28	0.56	0.6	0.25	0.58	0.44	0.28	0.54	0.36	0.28	0.44	0.31	0.25	0.32	0.18	0.34
773	3.865	0.49	0.85	0.45	0.7	0.82	0.59	0.62	0.75	0.63	0.63	0.57	0.65	0.69	0.44	0.59	0.7	0.36	0.58	0.71	0.23	0.62	0.72	0.06	0.54	0.82	0.02	0.56	0.69	0.81	0.34	0.6	0.75	0.28	0.57	0.6	0.25	0.59	0.44	0.28	0.55	0.36	0.28	0.45	0.31	0.25	0.32	0.18	0.34
774	3.87	0.5	0.85	0.45	0.7	0.82	0.59	0.62	0.75	0.63	0.63	0.57	0.65	0.69	0.44	0.59	0.7	0.36	0.58	0.71	0.23	0.62	0.72	0.06	0.54	0.82	0.02	0.56	0.7	0.81	0.34	0.6	0.75	0.29	0.58	0.6	0.25	0.59	0.44	0.28	0.56	0.36	0.28	0.46	0.32	0.25	0.33	0.19	0.34
775	3.875	0.5	0.85	0.45	0.7	0.82	0.59	0.63	0.75	0.64	0.63	0.57	0.65	0.69	0.44	0.59	0.71	0.36	0.58	0.71	0.23	0.62	0.72	0.06	0.54	0.82	0.02	0.56	0.7	0.81	0.34	0.61	0.75	0.29	0.58	0.6	0.25	0.6	0.44	0.28	0.57	0.36	0.28	0.47	0.32	0.25	0.34	0.19	0.34
776	3.88	0.51	0.85	0.45	0.71	0.82	0.59	0.63	0.75	0.64	0.64	0.58	0.65	0.69	0.44	0.59	0.71	0.36	0.58	0.71	0.23	0.62	0.72	0.06	0.54	0.82	0.02	0.56	0.71	0.81	0.34	0.61	0.75	0.29	0.59	0.6	0.25	0.61	0.44	0.28	0.58	0.36	0.28	0.48	0.32	0.25	0.35	0.19	0.34
777	3.885	0.51	0.85	0.45	0.71	0.82	0.59	0.64	0.76	0.64	0.64	0.58	0.65	0.7	0.44	0.59	0.71	0.36	0.58	0.71	0.23	0.62	0.72	0.06	0.54	0.82	0.02	0.56	0.71	0.81	0.34	0.61	0.75	0.29	0.6	0.6	0.25	0.62	0.44	0.28	0.59	0.36	0.28	0.49	0.32	0.25	0.36	0.2	0.34
778	3.89	0.52	0.85	0.45	0.72	0.82	0.59	0.64	0.76	0.64	0.64	0.58	0.65	0.7	0.44	0.59	0.71	0.36	0.58	0.71	0.23	0.62	0.72	0.06	0.54	0.82	0.02	0.56	0.71	0.81	0.34	0.62	0.75	0.29	0.61	0.6	0.25	0.63	0.44	0.28	0.6	0.36	0.28	0.5	0.32	0.25	0.36	0.2	0.34
779	3.895	0.52	0.85	0.45	0.72	0.82	0.59	0.64	0.76	0.64	0.64	0.58	0.65	0.7	0.44	0.59	0.71	0.36	0.58	0.71	0.23	0.62	0.73	0.06	0.54	0.81	0.02	0.56	0.72	0.81	0.34	0.62	0.76	0.29	0.61	0.6	0.25	0.63	0.44	0.28	0.61	0.37	0.28	0.5	0.32	0.25	0.37	0.2	0.34
780	3.9	0.52	0.85	0.46	0.73	0.82	0.59	0.65	0.76	0.64	0.65	0.58	0.65	0.7	0.44	0.59	0.71	0.36	0.58	0.71	0.23	0.62	0.73	0.06	0.54	0.81	0.02	0.56	0.72	0.81	0.34	0.63	0.76	0.29	0.62	0.6	0.25	0.64	0.44	0.29	0.62	0.37	0.28	0.51	0.33	0.25	0.38	0.2	0.34
781	3.905	0.53	0.85	0.46	0.73	0.82	0.59	0.65	0.76	0.64	0.65	0.58	0.65	0.7	0.44	0.59	0.71	0.36	0.58	0.71	0.23	0.62	0.73	0.06	0.54	0.81	0.02	0.56	0.73	0.81	0.34	0.63	0.76	0.29	0.62	0.6	0.25	0.65	0.44	0.29	0.63	0.37	0.29	0.52	0.33	0.26	0.39	0.2	0.34
782	3.91	0.53	0.85	0.46	0.73	0.82	0.59	0.66	0.76	0.64	0.65	0.58	0.65	0.71	0.44	0.59	0.71	0.36	0.58	0.71	0.23	0.62	0.73	0.06	0.54	0.81	0.02	0.56	0.73	0.81	0.34	0.63	0.76	0.29	0.63	0.6	0.25	0.66	0.44	0.29	0.64	0.37	0.29	0.53	0.33	0.26	0.4	0.21	0.34
783	3.915	0.54	0.85	0.46	0.74	0.82	0.59	0.66	0.76	0.64	0.66	0.58	0.65	0.71	0.44	0.59	0.72	0.36	0.58	0.71	0.23	0.62	0.73	0.06	0.54	0.81	0.02	0.56	0.73	0.81	0.34	0.64	0.76	0.29	0.64	0.6	0.25	0.67	0.44	0.29	0.65	0.37	0.29	0.54	0.33	0.26	0.41	0.21	0.34
784	3.92	0.54	0.85	0.46	0.74	0.82	0.59	0.66	0.76	0.64	0.66	0.58	0.65	0.71	0.44	0.59	0.72	0.36	0.58	0.71	0.23	0.62	0.73	0.06	0.54	0.81	0.02	0.56	0.74	0.81	0.34	0.64	0.76	0.29	0.64	0.6	0.26	0.68	0.45	0.29	0.66	0.37	0.29	0.55	0.33	0.26	0.42	0.21	0.34
785	3.925	0.54	0.85	0.46	0.75	0.82	0.59	0.67	0.76	0.64	0.66	0.58	0.65	0.71	0.44	0.59	0.72	0.36	0.58	0.72	0.23	0.62	0.73	0.06	0.54	0.82	0.02	0.56	0.74	0.81	0.34	0.65	0.76	0.29	0.65	0.6	0.26	0.69	0.45	0.29	0.67	0.37	0.29	0.56	0.33	0.26	0.43	0.21	0.34
786	3.93	0.55	0.85	0.46	0.75	0.82	0.59	0.67	0.76	0.64	0.67	0.58	0.65	0.71	0.44	0.59	0.72	0.36	0.58	0.72	0.23	0.62	0.73	0.06	0.54	0.81	0.02	0.56	0.75	0.82	0.34	0.65	0.76	0.29	0.66	0.6	0.26	0.7	0.45	0.29	0.68	0.37	0.29	0.57	0.33	0.26	0.44	0.21	0.34
787	3.935	0.55	0.85	0.46	0.76	0.82	0.59	0.68	0.76	0.64	0.67	0.58	0.65	0.72	0.44	0.59	0.72	0.36	0.58	0.72	0.23	0.62	0.73	0.06	0.54	0.82	0.02	0.56	0.75	0.82	0.34	0.66	0.76	0.29	0.66	0.6	0.26	0.7	0.45	0.29	0.69	0.37	0.29	0.58	0.33	0.26	0.45	0.21	0.34
788	3.94	0.55	0.85	0.46	0.76	0.82	0.59	0.68	0.76	0.64	0.67	0.58	0.65	0.72	0.44	0.59	0.72	0.36	0.58	0.72	0.23	0.62	0.73	0.06	0.54	0.81	0.02	0.56	0.75	0.82	0.34	0.66	0.76	0.29	0.67	0.6	0.26	0.71	0.45	0.29	0.69	0.37	0.29	0.59	0.34	0.26	0.46	0.21	0.34
789	3.945	0.56	0.85	0.47	0.76	0.82	0.59	0.68	0.76	0.64	0.68	0.58	0.65	0.72	0.44	0.59	0.72	0.36	0.58	0.72	0.23	0.62	0.73	0.06	0.54	0.81	0.02	0.56	0.76	0.82	0.34	0.66	0.76	0.29	0.68	0.6	0.26	0.72	0.45	0.29	0.7	0.37	0.29	0.6	0.34	0.26	0.47	0.21	0.34
790	3.95	0.56	0.85	0.47	0.77	0.82	0.59	0.69	0.76	0.64	0.68	0.58	0.65	0.72	0.44	0.59	0.73	0.36	0.58	0.72	0.23	0.62	0.73	0.06	0.54	0.81	0.02	0.56	0.76	0.82	0.34	0.67	0.76	0.29	0.68	0.6	0.26	0.73	0.45	0.29	0.71	0.37	0.29	0.61	0.34	0.26	0.48	0.2	0.34
791	3.955	0.57	0.85	0.47	0.77	0.82	0.59	0.69	0.76	0.64	0.68	0.58	0.65	0.72	0.44	0.59	0.73	0.36	0.58	0.72	0.23	0.62	0.73	0.06	0.54	0.81	0.02	0.56	0.77	0.82	0.34	0.67	0.76	0.29	0.69	0.6	0.26	0.74	0.45	0.29	0.72	0.38	0.29	0.62	0.34	0.26	0.49	0.2	0.34
792	3.96	0.57	0.85	0.47	0.77	0.82	0.59	0.69	0.76	0.64	0.69	0.58	0.65	0.73	0.44	0.59	0.73	0.36	0.58	0.72	0.23	0.62	0.73	0.06	0.54	0.81	0.02	0.56	0.77	0.82	0.34	0.68	0.77	0.29	0.7	0.6	0.26	0.75	0.45	0.29	0.73	0.38	0.29	0.63	0.33	0.26	0.5	0.2	0.34
793	3.965	0.57	0.85	0.47	0.78	0.82	0.59	0.7	0.76	0.64	0.69	0.58	0.65	0.73	0.44	0.59	0.73	0.36	0.58	0.72	0.23	0.62	0.73	0.06	0.54	0.81	0.02	0.56	0.77	0.82	0.35	0.68	0.77	0.29	0.7	0.6	0.26	0.75	0.45	0.29	0.74	0.38	0.29	0.64	0.33	0.26	0.51	0.2	0.35
794	3.97	0.58	0.85	0.47	0.78	0.82	0.59	0.7	0.76	0.64	0.69	0.58	0.65	0.73	0.44	0.59	0.73	0.36	0.58	0.72	0.23	0.62	0.73	0.06	0.54	0.81	0.02	0.56	0.78	0.82	0.35	0.68	0.77	0.29	0.71	0.6	0.26	0.76	0.45	0.29	0.75	0.38	0.29	0.65	0.33	0.26	0.52	0.2	0.35
795	3.975	0.58	0.85	0.47	0.79	0.82	0.59	0.7	0.76	0.64	0.7	0.58	0.65	0.73	0.44	0.59	0.73	0.36	0.58	0.72	0.23	0.62	0.73	0.06	0.54	0.81	0.02	0.56	0.78	0.82	0.35	0.69	0.77	0.29	0.72	0.6	0.26	0.77	0.45	0.29	0.76	0.38	0.29	0.66	0.33	0.26	0.54	0.2	0.35
796	3.98	0.59	0.85	0.47	0.79	0.82	0.59	0.71	0.76	0.64	0.7	0.58	0.65	0.73	0.44	0.59	0.73	0.36	0.58	0.73	0.23	0.62	0.73	0.06	0.54	0.81	0.02	0.56	0.78	0.82	0.35	0.69	0.77	0.29	0.72	0.6	0.26	0.78	0.45	0.29	0.77	0.38	0.3	0.67	0.33	0.26	0.55	0.19	0.35
797	3.985	0.59	0.86	0.47	0.79	0.82	0.6	0.71	0.76	0.64	0.7	0.58	0.65	0.73	0.44	0.59	0.73	0.36	0.58	0.73	0.23	0.62	0.73	0.06	0.54	0.81	0.02	0.56	0.79	0.82	0.35	0.7	0.77	0.29	0.73	0.6	0.26	0.79	0.46	0.29	0.78	0.38	0.3	0.68	0.33	0.26	0.56	0.19	0.35
798	3.99	0.59	0.86	0.47	0.8	0.82	0.6	0.72	0.76	0.64	0.7	0.58	0.65	0.74	0.44	0.59	0.74	0.36	0.58	0.73	0.24	0.62	0.73	0.06	0.54	0.81	0.02	0.56	0.79	0.82	0.35	0.7	0.77	0.29	0.74	0.6	0.26	0.79	0.46	0.29	0.78	0.38	0.3	0.69	0.33	0.26	0.57	0.19	0.35
799	3.995	0.6	0.86	0.47	0.8	0.82	0.6	0.72	0.76	0.64	0.71	0.58	0.65	0.74	0.44	0.59	0.74	0.36	0.58	0.73	0.24	0.62	0.73	0.06	0.54	0.81	0.02	0.56	0.8	0.82	0.35	0.7	0.77	0.29	0.74	0.6	0.26	0.8	0.46	0.29	0.79	0.38	0.3	0.7	0.33	0.26	0.58	0.19	0.35
800	4	0.6	0.86	0.47	0.8	0.82	0.6	0.72	0.76	0.64	0.71	0.58	0.65	0.74	0.44	0.59	0.74	0.36	0.58	0.73	0.24	0.62	0.73	0.06	0.54	0.81	0.02	0.56	0.8	0.82	0.35	0.71	0.77	0.29	0.75	0.6	0.26	0.81	0.46	0.29	0.8	0.38	0.3	0.71	0.33	0.27	0.59	0.18	0.35
801	4.005	0.6	0.86	0.47	0.81	0.82	0.6	0.73	0.76	0.64	0.71	0.58	0.65	0.74	0.44	0.59	0.74	0.36	0.58	0.73	0.24	0.62	0.73	0.06	0.54	0.81	0.02	0.56	0.8	0.82	0.35	0.71	0.77	0.29	0.75	0.61	0.26	0.82	0.46	0.29	0.81	0.38	0.3	0.72	0.32	0.27	0.61	0.18	0.35
802	4.01	0.61	0.86	0.47	0.81	0.82	0.6	0.73	0.76	0.64	0.71	0.58	0.65	0.74	0.44	0.59	0.74	0.36	0.58	0.73	0.24	0.62	0.73	0.06	0.54	0.81	0.02	0.56	0.81	0.82	0.35	0.72	0.77	0.3	0.76	0.61	0.26	0.82	0.46	0.3	0.82	0.38	0.3	0.72	0.32	0.27	0.62	0.17	0.35
803	4.015	0.61	0.86	0.47	0.81	0.82	0.6	0.73	0.76	0.64	0.71	0.58	0.65	0.74	0.44	0.59	0.74	0.36	0.58	0.73	0.24	0.62	0.73	0.06	0.54	0.81	0.02	0.56	0.81	0.82	0.35	0.72	0.77	0.3	0.77	0.61	0.26	0.83	0.46	0.3	0.83	0.38	0.3	0.73	0.32	0.27	0.63	0.17	0.35
804	4.02	0.62	0.86	0.47	0.82	0.82	0.6	0.74	0.76	0.64	0.72	0.58	0.65	0.74	0.44	0.59	0.74	0.36	0.58	0.73	0.24	0.62	0.73	0.06	0.54	0.81	0.02	0.56	0.82	0.82	0.35	0.73	0.77	0.29	0.77	0.61	0.26	0.84	0.46	0.3	0.83	0.38	0.3	0.74	0.32	0.27	0.64	0.17	0.35
805	4.025	0.62	0.86	0.47	0.82	0.82	0.6	0.74	0.76	0.64	0.72	0.58	0.65	0.75	0.44	0.59	0.74	0.36	0.58	0.73	0.24	0.62	0.73	0.06	0.54	0.81	0.02	0.56	0.82	0.82	0.35	0.73	0.77	0.3	0.78	0.61	0.26	0.85	0.47	0.3	0.84	0.39	0.3	0.75	0.32	0.27	0.66	0.16	0.35
806	4.03	0.62	0.86	0.47	0.83	0.82	0.6	0.74	0.76	0.65	0.72	0.58	0.65	0.75	0.44	0.59	0.74	0.36	0.58	0.73	0.24	0.62	0.73	0.06	0.54	0.81	0.02	0.56	0.82	0.82	0.35	0.73	0.77	0.3	0.78	0.61	0.26	0.85	0.47	0.3	0.85	0.39	0.3	0.76	0.32	0.27	0.67	0.16	0.35
807	4.035	0.63	0.86	0.47	0.83	0.82	0.6	0.75	0.76	0.65	0.72	0.58	0.65	0.75	0.44	0.59	0.74	0.36	0.58	0.73	0.24	0.62	0.73	0.06	0.54	0.81	0.02	0.56	0.83	0.82	0.35	0.74	0.77	0.3	0.79	0.61	0.26	0.86	0.47	0.3	0.86	0.39	0.3	0.77	0.31	0.27	0.68	0.15	0.35
808	4.04	0.63	0.86	0.47	0.83	0.82	0.6	0.75	0.76	0.65	0.72	0.58	0.65	0.75	0.44	0.59	0.75	0.36	0.58	0.73	0.24	0.62	0.73	0.06	0.54	0.81	0.02	0.56	0.83	0.82	0.35	0.74	0.77	0.3	0.8	0.61	0.26	0.87	0.47	0.3	0.86	0.39	0.31	0.78	0.31	0.27	0.7	0.15	0.35
809	4.045	0.63	0.86	0.47	0.84	0.82	0.6	0.75	0.76	0.65	0.73	0.58	0.65	0.75	0.44	0.59	0.75	0.36	0.58	0.73	0.24	0.62	0.73	0.06	0.54	0.81	0.02	0.56	0.83	0.82	0.35	0.75	0.77	0.3	0.8	0.61	0.26	0.87	0.47	0.3	0.87	0.39	0.31	0.79	0.31	0.27	0.71	0.15	0.35
810	4.05	0.64	0.86	0.48	0.84	0.82	0.6	0.76	0.76	0.65	0.73	0.58	0.65	0.75	0.44	0.59	0.75	0.36	0.58	0.73	0.24	0.62	0.73	0.06	0.54	0.81	0.02	0.56	0.84	0.82	0.35	0.75	0.77	0.3	0.81	0.61	0.26	0.88	0.47	0.3	0.88	0.39	0.31	0.8	0.31	0.27	0.72	0.14	0.35
811	4.055	0.64	0.86	0.48	0.84	0.82	0.6	0.76	0.76	0.65	0.73	0.58	0.65	0.76	0.44	0.59	0.75	0.36	0.58	0.73	0.24	0.62	0.73	0.06	0.54	0.81	0.02	0.56	0.84	0.82	0.35	0.75	0.77	0.3	0.81	0.61	0.26	0.88	0.47	0.3	0.89	0.39	0.31	0.81	0.31	0.27	0.74	0.14	0.36
812	4.06	0.65	0.86	0.48	0.85	0.82	0.6	0.76	0.75	0.65	0.73	0.58	0.65	0.76	0.44	0.59	0.75	0.36	0.58	0.73	0.24	0.62	0.73	0.06	0.54	0.81	0.02	0.56	0.85	0.82	0.35	0.76	0.77	0.3	0.82	0.61	0.26	0.89	0.47	0.3	0.89	0.39	0.31	0.82	0.3	0.27	0.75	0.13	0.36
813	4.065	0.65	0.86	0.48	0.85	0.82	0.6	0.77	0.75	0.65	0.73	0.58	0.65	0.76	0.44	0.59	0.75	0.36	0.58	0.73	0.24	0.62	0.73	0.06	0.54	0.81	0.02	0.56	0.85	0.82	0.35	0.76	0.77	0.3	0.82	0.61	0.26	0.9	0.47	0.3	0.9	0.39	0.31	0.83	0.3	0.27	0.76	0.13	0.36
814	4.07	0.65	0.86	0.48	0.85	0.82	0.6	0.77	0.75	0.65	0.74	0.58	0.65	0.76	0.44	0.59	0.75	0.36	0.58	0.73	0.24	0.62	0.73	0.06	0.54	0.81	0.02	0.56	0.85	0.82	0.35	0.77	0.77	0.3	0.83	0.61	0.26	0.9	0.47	0.3	0.91	0.39	0.31	0.84	0.3	0.27	0.78	0.13	0.36
815	4.075	0.66	0.86	0.48	0.86	0.82	0.6	0.77	0.75	0.65	0.74	0.58	0.65	0.76	0.44	0.59	0.75	0.36	0.58	0.73	0.24	0.62	0.73	0.06	0.54	0.81	0.02	0.56	0.86	0.82	0.35	0.77	0.77	0.3	0.83	0.61	0.26	0.91	0.47	0.3	0.91	0.39	0.31	0.84	0.3	0.27	0.79	0.12	0.36
816	4.08	0.66	0.86	0.48	0.86	0.82	0.6	0.78	0.75	0.65	0.74	0.58	0.65	0.76	0.44	0.59	0.76	0.36	0.58	0.73	0.24	0.62	0.73	0.06	0.54	0.81	0.02	0.56	0.86	0.82	0.35	0.77	0.77	0.3	0.84	0.61	0.26	0.91	0.47	0.3	0.92	0.39	0.31	0.85	0.3	0.28	0.8	0.12	0.36
817	4.085	0.66	0.86	0.48	0.87	0.82	0.6	0.78	0.75	0.65	0.74	0.58	0.65	0.77	0.44	0.59	0.76	0.36	0.58	0.73	0.24	0.62	0.73	0.06	0.54	0.81	0.02	0.56	0.87	0.82	0.35	0.78	0.77	0.3	0.84	0.61	0.26	0.92	0.47	0.31	0.92	0.39	0.31	0.86	0.29	0.28	0.82	0.12	0.36
818	4.09	0.67	0.86	0.48	0.87	0.82	0.6	0.78	0.75	0.65	0.75	0.58	0.65	0.77	0.44	0.59	0.76	0.36	0.58	0.73	0.24	0.62	0.73	0.06	0.54	0.81	0.02	0.56	0.87	0.82	0.35	0.78	0.77	0.3	0.85	0.61	0.26	0.92	0.47	0.31	0.93	0.39	0.31	0.87	0.29	0.28	0.83	0.11	0.36
819	4.095	0.67	0.86	0.48	0.87	0.82	0.6	0.79	0.75	0.65	0.75	0.58	0.65	0.77	0.44	0.59	0.76	0.36	0.58	0.74	0.24	0.62	0.73	0.06	0.54	0.81	0.02	0.56	0.87	0.82	0.35	0.78	0.77	0.3	0.85	0.61	0.26	0.93	0.47	0.31	0.94	0.39	0.31	0.88	0.29	0.28	0.85	0.11	0.36
820	4.1	0.68	0.86	0.48	0.88	0.82	0.6	0.79	0.75	0.65	0.75	0.58	0.65	0.77	0.44	0.59	0.76	0.36	0.58	0.74	0.24	0.62	0.73	0.06	0.54	0.81	0.02	0.56	0.88	0.82	0.35	0.79	0.77	0.3	0.86	0.61	0.26	0.93	0.47	0.31	0.94	0.39	0.31	0.89	0.29	0.28	0.86	0.1	0.36
821	4.105	0.68	0.85	0.48	0.88	0.81	0.6	0.8	0.75	0.65	0.75	0.58	0.65	0.77	0.44	0.59	0.76	0.36	0.58	0.74	0.24	0.62	0.73	0.06	0.54	0.81	0.02	0.56	0.88	0.82	0.35	0.79	0.77	0.3	0.86	0.61	0.26	0.94	0.47	0.31	0.95	0.39	0.32	0.9	0.29	0.28	0.88	0.1	0.36
822	4.11	0.68	0.85	0.48	0.88	0.81	0.6	0.8	0.75	0.65	0.76	0.58	0.65	0.78	0.44	0.59	0.76	0.36	0.58	0.74	0.24	0.62	0.73	0.06	0.54	0.81	0.02	0.56	0.88	0.82	0.35	0.8	0.77	0.3	0.86	0.61	0.26	0.94	0.47	0.31	0.95	0.39	0.32	0.9	0.28	0.28	0.89	0.1	0.36
823	4.115	0.69	0.85	0.48	0.89	0.81	0.6	0.8	0.75	0.65	0.76	0.58	0.65	0.78	0.44	0.59	0.77	0.36	0.58	0.74	0.24	0.62	0.73	0.06	0.54	0.81	0.02	0.56	0.89	0.82	0.35	0.8	0.77	0.3	0.87	0.61	0.26	0.95	0.47	0.31	0.96	0.39	0.32	0.91	0.28	0.28	0.9	0.1	0.36
824	4.12	0.69	0.85	0.48	0.89	0.81	0.6	0.81	0.75	0.65	0.76	0.58	0.65	0.78	0.44	0.59	0.77	0.36	0.58	0.74	0.24	0.62	0.73	0.07	0.54	0.81	0.02	0.56	0.89	0.82	0.35	0.8	0.77	0.3	0.87	0.61	0.26	0.95	0.47	0.31	0.96	0.38	0.32	0.92	0.28	0.28	0.92	0.09	0.36
825	4.125	0.69	0.85	0.48	0.9	0.81	0.6	0.81	0.75	0.65	0.77	0.58	0.65	0.78	0.44	0.59	0.77	0.36	0.58	0.74	0.24	0.62	0.73	0.07	0.54	0.81	0.02	0.56	0.9	0.82	0.35	0.81	0.77	0.3	0.87	0.61	0.26	0.96	0.47	0.31	0.97	0.38	0.32	0.93	0.28	0.28	0.93	0.09	0.36
826	4.13	0.7	0.85	0.48	0.9	0.81	0.6	0.81	0.75	0.65	0.77	0.58	0.66	0.79	0.44	0.59	0.77	0.36	0.58	0.74	0.24	0.62	0.73	0.07	0.54	0.81	0.02	0.56	0.9	0.82	0.35	0.81	0.77	0.3	0.88	0.61	0.26	0.96	0.47	0.31	0.97	0.38	0.32	0.93	0.28	0.28	0.95	0.09	0.36
827	4.135	0.7	0.85	0.48	0.9	0.81	0.6	0.82	0.75	0.65	0.77	0.58	0.66	0.79	0.44	0.59	0.77	0.36	0.58	0.74	0.24	0.62	0.73	0.07	0.54	0.81	0.02	0.56	0.9	0.82	0.35	0.82	0.77	0.3	0.88	0.61	0.26	0.96	0.47	0.31	0.98	0.38	0.32	0.94	0.27	0.28	0.96	0.09	0.36
828	4.14	0.71	0.85	0.48	0.91	0.81	0.6	0.82	0.75	0.65	0.78	0.58	0.66	0.79	0.44	0.59	0.77	0.36	0.58	0.74	0.24	0.62	0.73	0.07	0.54	0.81	0.02	0.56	0.91	0.82	0.35	0.82	0.77	0.3	0.88	0.61	0.26	0.97	0.47	0.31	0.98	0.38	0.32	0.95	0.27	0.28	0.98	0.09	0.36
829	4.145	0.71	0.85	0.48	0.91	0.81	0.6	0.82	0.75	0.65	0.78	0.58	0.66	0.79	0.44	0.59	0.78	0.36	0.58	0.74	0.24	0.62	0.73	0.07	0.54	0.81	0.02	0.56	0.91	0.82	0.35	0.82	0.77	0.3	0.89	0.6	0.26	0.97	0.47	0.31	0.99	0.38	0.32	0.96	0.27	0.28	0.99	0.08	0.36
830	4.15	0.71	0.85	0.48	0.92	0.81	0.6	0.83	0.75	0.65	0.79	0.58	0.66	0.79	0.44	0.59	0.78	0.36	0.58	0.75	0.24	0.62	0.73	0.07	0.54	0.81	0.02	0.56	0.92	0.82	0.35	0.83	0.77	0.3	0.89	0.6	0.26	0.97	0.47	0.31	0.99	0.38	0.32	0.97	0.27	0.28	1	0.08	0.36
831	4.155	0.72	0.85	0.48	0.92	0.81	0.6	0.83	0.75	0.65	0.79	0.58	0.66	0.8	0.44	0.59	0.78	0.36	0.58	0.75	0.24	0.62	0.73	0.07	0.54	0.81	0.02	0.56	0.92	0.82	0.35	0.83	0.76	0.3	0.9	0.6	0.26	0.98	0.47	0.31	1	0.38	0.32	0.98	0.27	0.29	1.02	0.08	0.36
832	4.16	0.72	0.85	0.48	0.92	0.81	0.6	0.84	0.75	0.65	0.79	0.58	0.66	0.8	0.44	0.59	0.78	0.36	0.58	0.75	0.24	0.62	0.73	0.07	0.54	0.81	0.02	0.56	0.93	0.82	0.35	0.84	0.76	0.3	0.9	0.6	0.26	0.98	0.47	0.32	1	0.38	0.32	0.98	0.26	0.29	1.03	0.08	0.36
833	4.165	0.73	0.85	0.48	0.93	0.81	0.6	0.84	0.75	0.65	0.79	0.58	0.66	0.8	0.44	0.59	0.78	0.36	0.58	0.75	0.24	0.62	0.73	0.07	0.54	0.81	0.02	0.56	0.93	0.82	0.35	0.84	0.76	0.3	0.9	0.6	0.26	0.98	0.47	0.32	1.01	0.38	0.32	0.99	0.26	0.29	1.04	0.08	0.37
834	4.17	0.73	0.85	0.48	0.93	0.81	0.6	0.84	0.75	0.65	0.8	0.58	0.66	0.8	0.44	0.59	0.79	0.36	0.58	0.75	0.24	0.62	0.73	0.07	0.54	0.81	0.02	0.56	0.93	0.82	0.35	0.84	0.76	0.3	0.9	0.6	0.27	0.99	0.46	0.32	1.01	0.37	0.32	1	0.26	0.29	1.06	0.08	0.37
835	4.175	0.73	0.85	0.48	0.94	0.81	0.6	0.85	0.75	0.65	0.8	0.58	0.66	0.81	0.44	0.59	0.79	0.36	0.58	0.75	0.24	0.62	0.73	0.07	0.54	0.81	0.02	0.56	0.94	0.82	0.35	0.85	0.76	0.3	0.91	0.6	0.27	0.99	0.46	0.32	1.02	0.37	0.33	1.01	0.26	0.29	1.07	0.08	0.37
836	4.18	0.74	0.85	0.48	0.94	0.81	0.6	0.85	0.75	0.65	0.8	0.58	0.66	0.81	0.44	0.59	0.79	0.36	0.58	0.75	0.24	0.62	0.73	0.07	0.54	0.81	0.02	0.56	0.94	0.81	0.35	0.85	0.76	0.3	0.91	0.6	0.27	0.99	0.46	0.32	1.02	0.37	0.33	1.02	0.26	0.29	1.08	0.08	0.37
837	4.185	0.74	0.85	0.48	0.94	0.81	0.6	0.86	0.75	0.65	0.81	0.58	0.66	0.81	0.44	0.59	0.79	0.36	0.58	0.75	0.24	0.62	0.73	0.07	0.54	0.81	0.02	0.56	0.95	0.81	0.35	0.86	0.76	0.3	0.91	0.59	0.27	0.99	0.46	0.32	1.03	0.37	0.33	1.03	0.26	0.29	1.1	0.08	0.37
838	4.19	0.75	0.85	0.48	0.95	0.81	0.6	0.86	0.75	0.65	0.81	0.58	0.66	0.81	0.44	0.59	0.79	0.36	0.58	0.75	0.24	0.62	0.73	0.07	0.54	0.81	0.02	0.56	0.95	0.81	0.35	0.86	0.76	0.3	0.92	0.59	0.27	1	0.46	0.32	1.03	0.37	0.33	1.03	0.25	0.29	1.11	0.08	0.37
839	4.195	0.75	0.85	0.48	0.95	0.81	0.6	0.86	0.75	0.65	0.81	0.58	0.66	0.82	0.44	0.59	0.79	0.36	0.58	0.75	0.24	0.62	0.73	0.07	0.54	0.81	0.02	0.56	0.96	0.81	0.35	0.87	0.76	0.3	0.92	0.59	0.27	1	0.46	0.32	1.03	0.37	0.33	1.04	0.25	0.29	1.12	0.08	0.37
840	4.2	0.76	0.84	0.48	0.96	0.81	0.6	0.87	0.75	0.65	0.82	0.58	0.66	0.82	0.44	0.59	0.8	0.36	0.58	0.76	0.24	0.62	0.73	0.07	0.54	0.81	0.02	0.56	0.96	0.81	0.35	0.87	0.76	0.3	0.92	0.59	0.27	1	0.45	0.32	1.04	0.37	0.33	1.05	0.25	0.29	1.13	0.08	0.37
841	4.205	0.76	0.84	0.48	0.96	0.81	0.6	0.87	0.74	0.65	0.82	0.58	0.66	0.82	0.44	0.59	0.8	0.36	0.58	0.76	0.24	0.62	0.73	0.07	0.54	0.81	0.02	0.56	0.97	0.81	0.35	0.87	0.75	0.3	0.93	0.59	0.27	1.01	0.45	0.32	1.04	0.36	0.33	1.06	0.25	0.29	1.14	0.08	0.37
842	4.21	0.76	0.84	0.48	0.97	0.81	0.6	0.88	0.74	0.65	0.82	0.58	0.66	0.82	0.44	0.59	0.8	0.36	0.58	0.76	0.24	0.62	0.73	0.07	0.54	0.81	0.02	0.56	0.97	0.81	0.35	0.88	0.75	0.3	0.93	0.59	0.27	1.01	0.45	0.33	1.05	0.36	0.33	1.06	0.25	0.29	1.15	0.09	0.37
843	4.215	0.77	0.84	0.48	0.97	0.81	0.6	0.88	0.74	0.65	0.83	0.58	0.66	0.83	0.44	0.59	0.8	0.36	0.58	0.76	0.24	0.62	0.73	0.07	0.54	0.81	0.02	0.56	0.97	0.81	0.35	0.88	0.75	0.3	0.93	0.59	0.27	1.01	0.45	0.33	1.05	0.36	0.33	1.07	0.25	0.29	1.16	0.09	0.37
844	4.22	0.77	0.84	0.48	0.97	0.8	0.6	0.89	0.74	0.65	0.83	0.58	0.66	0.83	0.44	0.59	0.8	0.36	0.58	0.76	0.24	0.62	0.73	0.07	0.54	0.81	0.02	0.56	0.98	0.81	0.35	0.89	0.75	0.3	0.94	0.59	0.27	1.02	0.45	0.33	1.06	0.36	0.34	1.08	0.25	0.29	1.17	0.09	0.37
845	4.225	0.78	0.84	0.48	0.98	0.8	0.6	0.89	0.74	0.65	0.83	0.58	0.66	0.83	0.44	0.59	0.81	0.36	0.58	0.76	0.24	0.62	0.73	0.07	0.54	0.81	0.02	0.56	0.98	0.81	0.35	0.89	0.75	0.3	0.94	0.58	0.27	1.02	0.45	0.33	1.06	0.36	0.34	1.08	0.25	0.29	1.18	0.09	0.37
846	4.23	0.78	0.84	0.48	0.98	0.8	0.6	0.89	0.74	0.65	0.83	0.58	0.66	0.83	0.44	0.59	0.81	0.36	0.58	0.76	0.24	0.62	0.73	0.07	0.54	0.81	0.02	0.56	0.99	0.81	0.35	0.9	0.75	0.3	0.94	0.58	0.27	1.02	0.44	0.33	1.07	0.36	0.34	1.09	0.25	0.29	1.19	0.09	0.37
847	4.235	0.79	0.84	0.48	0.99	0.8	0.6	0.9	0.74	0.65	0.84	0.58	0.66	0.84	0.44	0.59	0.81	0.36	0.58	0.76	0.24	0.62	0.73	0.07	0.54	0.81	0.02	0.56	0.99	0.8	0.35	0.9	0.75	0.3	0.95	0.58	0.27	1.03	0.44	0.33	1.07	0.36	0.34	1.1	0.25	0.29	1.2	0.09	0.37
848	4.24	0.79	0.84	0.48	0.99	0.8	0.6	0.9	0.74	0.65	0.84	0.58	0.66	0.84	0.44	0.59	0.81	0.36	0.58	0.76	0.24	0.62	0.73	0.07	0.54	0.81	0.02	0.56	1	0.8	0.35	0.91	0.75	0.3	0.95	0.58	0.27	1.03	0.44	0.33	1.07	0.36	0.34	1.1	0.25	0.3	1.21	0.09	0.37
849	4.245	0.8	0.84	0.48	1	0.8	0.6	0.91	0.74	0.65	0.85	0.58	0.66	0.84	0.44	0.59	0.82	0.36	0.58	0.77	0.24	0.62	0.73	0.07	0.54	0.81	0.02	0.56	1	0.8	0.35	0.91	0.75	0.3	0.95	0.58	0.27	1.03	0.44	0.33	1.08	0.36	0.34	1.11	0.25	0.3	1.22	0.09	0.37
850	4.25	0.8	0.83	0.48	1	0.8	0.6	0.91	0.74	0.65	0.85	0.58	0.66	0.84	0.44	0.59	0.82	0.36	0.58	0.77	0.24	0.62	0.74	0.07	0.54	0.81	0.02	0.56	1.01	0.8	0.35	0.92	0.74	0.3	0.96	0.58	0.27	1.04	0.44	0.33	1.08	0.36	0.34	1.11	0.25	0.3	1.23	0.09	0.38
851	4.255	0.81	0.83	0.48	1.01	0.8	0.6	0.91	0.74	0.65	0.85	0.58	0.66	0.85	0.44	0.59	0.82	0.36	0.58	0.77	0.25	0.62	0.74	0.07	0.54	0.81	0.02	0.56	1.01	0.8	0.35	0.92	0.74	0.3	0.96	0.58	0.27	1.04	0.44	0.33	1.09	0.35	0.34	1.12	0.25	0.3	1.23	0.09	0.38
852	4.26	0.81	0.83	0.48	1.01	0.8	0.6	0.92	0.74	0.65	0.85	0.58	0.66	0.85	0.44	0.59	0.82	0.36	0.58	0.77	0.25	0.62	0.74	0.07	0.54	0.81	0.02	0.56	1.02	0.8	0.35	0.93	0.74	0.3	0.97	0.58	0.27	1.05	0.44	0.33	1.09	0.35	0.34	1.12	0.25	0.3	1.24	0.09	0.38
853	4.265	0.81	0.83	0.48	1.02	0.8	0.6	0.92	0.74	0.65	0.86	0.58	0.66	0.85	0.44	0.59	0.82	0.36	0.58	0.77	0.25	0.62	0.74	0.07	0.54	0.81	0.02	0.56	1.02	0.8	0.35	0.93	0.74	0.3	0.97	0.58	0.27	1.05	0.44	0.33	1.1	0.35	0.34	1.13	0.24	0.3	1.25	0.09	0.38
854	4.27	0.82	0.83	0.48	1.02	0.8	0.6	0.93	0.74	0.65	0.86	0.58	0.66	0.86	0.44	0.59	0.83	0.36	0.58	0.77	0.25	0.62	0.74	0.07	0.54	0.81	0.02	0.56	1.03	0.8	0.35	0.94	0.74	0.3	0.98	0.58	0.27	1.05	0.43	0.34	1.1	0.35	0.34	1.13	0.24	0.3	1.25	0.09	0.38
855	4.275	0.83	0.83	0.47	1.03	0.8	0.6	0.93	0.74	0.65	0.87	0.58	0.66	0.86	0.44	0.59	0.83	0.36	0.58	0.78	0.25	0.62	0.74	0.08	0.54	0.81	0.02	0.56	1.03	0.8	0.35	0.94	0.74	0.3	0.98	0.57	0.27	1.06	0.43	0.34	1.1	0.35	0.34	1.14	0.24	0.3	1.26	0.09	0.38
856	4.28	0.83	0.83	0.47	1.03	0.8	0.6	0.94	0.74	0.65	0.87	0.58	0.66	0.86	0.44	0.59	0.83	0.36	0.58	0.78	0.25	0.62	0.74	0.08	0.54	0.81	0.02	0.56	1.04	0.8	0.35	0.95	0.74	0.3	0.99	0.57	0.27	1.06	0.43	0.34	1.11	0.35	0.35	1.14	0.24	0.3	1.26	0.09	0.38
857	4.285	0.83	0.83	0.47	1.03	0.8	0.6	0.94	0.74	0.65	0.87	0.58	0.66	0.87	0.44	0.59	0.84	0.36	0.59	0.78	0.25	0.63	0.74	0.08	0.54	0.81	0.02	0.56	1.04	0.8	0.35	0.95	0.74	0.3	0.99	0.57	0.27	1.07	0.43	0.34	1.11	0.35	0.35	1.14	0.24	0.31	1.27	0.09	0.38
858	4.29	0.84	0.83	0.47	1.04	0.8	0.6	0.95	0.74	0.65	0.87	0.58	0.66	0.87	0.44	0.59	0.84	0.36	0.59	0.78	0.25	0.63	0.74	0.08	0.54	0.81	0.02	0.56	1.05	0.8	0.35	0.96	0.74	0.3	1	0.57	0.27	1.07	0.43	0.34	1.12	0.35	0.35	1.15	0.24	0.31	1.27	0.09	0.38
859	4.295	0.84	0.83	0.47	1.04	0.8	0.6	0.95	0.73	0.65	0.88	0.58	0.66	0.87	0.44	0.59	0.84	0.36	0.59	0.78	0.25	0.63	0.74	0.08	0.54	0.81	0.02	0.56	1.05	0.79	0.35	0.96	0.74	0.3	1.01	0.57	0.27	1.08	0.43	0.34	1.12	0.35	0.35	1.15	0.24	0.31	1.28	0.09	0.39
860	4.3	0.85	0.83	0.47	1.05	0.79	0.6	0.96	0.73	0.65	0.88	0.58	0.66	0.88	0.44	0.59	0.84	0.36	0.59	0.79	0.25	0.63	0.74	0.08	0.54	0.81	0.02	0.56	1.06	0.79	0.35	0.97	0.74	0.3	1.01	0.57	0.27	1.09	0.43	0.34	1.13	0.35	0.35	1.16	0.23	0.31	1.28	0.08	0.39
861	4.305	0.85	0.82	0.47	1.05	0.79	0.6	0.96	0.73	0.65	0.89	0.58	0.66	0.88	0.44	0.6	0.85	0.36	0.59	0.79	0.25	0.63	0.74	0.08	0.54	0.81	0.02	0.56	1.06	0.79	0.35	0.97	0.74	0.3	1.02	0.57	0.27	1.09	0.43	0.34	1.13	0.34	0.35	1.16	0.23	0.31	1.28	0.08	0.39
862	4.31	0.86	0.82	0.47	1.06	0.79	0.6	0.97	0.73	0.65	0.89	0.58	0.66	0.88	0.44	0.6	0.85	0.36	0.59	0.79	0.25	0.63	0.74	0.08	0.54	0.81	0.02	0.56	1.07	0.79	0.35	0.98	0.73	0.3	1.02	0.57	0.27	1.1	0.43	0.34	1.14	0.34	0.35	1.16	0.23	0.31	1.28	0.08	0.39
863	4.315	0.86	0.82	0.47	1.06	0.79	0.6	0.97	0.73	0.65	0.9	0.58	0.66	0.89	0.44	0.6	0.85	0.36	0.59	0.79	0.25	0.63	0.74	0.08	0.54	0.81	0.02	0.56	1.07	0.79	0.35	0.98	0.73	0.3	1.03	0.57	0.27	1.1	0.43	0.34	1.14	0.34	0.35	1.17	0.23	0.31	1.29	0.08	0.39
864	4.32	0.87	0.82	0.47	1.07	0.79	0.6	0.98	0.73	0.65	0.9	0.58	0.66	0.89	0.44	0.6	0.86	0.36	0.59	0.79	0.25	0.63	0.74	0.08	0.54	0.81	0.02	0.56	1.08	0.79	0.35	0.99	0.73	0.3	1.03	0.57	0.27	1.11	0.43	0.34	1.15	0.34	0.35	1.17	0.23	0.31	1.29	0.07	0.39
865	4.325	0.87	0.82	0.47	1.07	0.79	0.6	0.98	0.73	0.65	0.9	0.58	0.66	0.89	0.44	0.6	0.86	0.36	0.59	0.8	0.25	0.63	0.74	0.08	0.54	0.81	0.02	0.56	1.09	0.79	0.35	1	0.73	0.3	1.04	0.56	0.27	1.12	0.43	0.34	1.16	0.34	0.35	1.17	0.23	0.31	1.29	0.07	0.39
866	4.33	0.88	0.82	0.47	1.08	0.79	0.6	0.99	0.73	0.65	0.91	0.58	0.66	0.9	0.44	0.6	0.86	0.36	0.59	0.8	0.25	0.63	0.74	0.09	0.54	0.81	0.02	0.56	1.09	0.79	0.35	1	0.73	0.3	1.05	0.56	0.27	1.12	0.43	0.34	1.16	0.34	0.35	1.18	0.23	0.31	1.29	0.07	0.39
867	4.335	0.89	0.82	0.47	1.08	0.79	0.6	0.99	0.73	0.65	0.91	0.58	0.66	0.9	0.44	0.6	0.87	0.36	0.59	0.8	0.25	0.63	0.75	0.09	0.54	0.81	0.02	0.56	1.1	0.79	0.35	1.01	0.73	0.3	1.05	0.56	0.27	1.13	0.43	0.34	1.17	0.34	0.35	1.18	0.22	0.32	1.29	0.07	0.4
868	4.34	0.89	0.82	0.47	1.09	0.79	0.6	1	0.73	0.65	0.92	0.58	0.66	0.9	0.44	0.6	0.87	0.36	0.59	0.8	0.25	0.63	0.75	0.09	0.54	0.81	0.02	0.56	1.1	0.79	0.35	1.01	0.73	0.3	1.06	0.56	0.27	1.13	0.43	0.34	1.17	0.34	0.35	1.19	0.22	0.32	1.29	0.07	0.4
869	4.345	0.9	0.82	0.47	1.09	0.79	0.6	1	0.73	0.65	0.92	0.58	0.66	0.91	0.44	0.6	0.87	0.36	0.59	0.81	0.26	0.63	0.75	0.09	0.55	0.81	0.02	0.56	1.11	0.79	0.35	1.02	0.73	0.3	1.07	0.56	0.27	1.14	0.42	0.34	1.17	0.34	0.35	1.19	0.22	0.32	1.29	0.06	0.4
870	4.35	0.9	0.82	0.47	1.1	0.79	0.6	1	0.73	0.65	0.93	0.58	0.66	0.91	0.44	0.6	0.88	0.36	0.59	0.81	0.26	0.63	0.75	0.09	0.55	0.81	0.02	0.56	1.11	0.79	0.35	1.02	0.73	0.3	1.07	0.56	0.27	1.15	0.42	0.34	1.18	0.34	0.35	1.19	0.22	0.32	1.3	0.06	0.4
871	4.355	0.91	0.82	0.47	1.1	0.79	0.6	1.01	0.73	0.65	0.93	0.58	0.66	0.92	0.43	0.6	0.88	0.36	0.59	0.81	0.26	0.63	0.75	0.09	0.55	0.81	0.02	0.56	1.12	0.79	0.35	1.03	0.73	0.3	1.08	0.56	0.27	1.15	0.42	0.34	1.18	0.33	0.35	1.2	0.22	0.32	1.3	0.06	0.4
872	4.36	0.91	0.82	0.47	1.11	0.79	0.6	1.01	0.73	0.65	0.93	0.58	0.66	0.92	0.43	0.6	0.89	0.36	0.59	0.82	0.26	0.63	0.75	0.09	0.55	0.81	0.02	0.56	1.13	0.79	0.35	1.04	0.73	0.3	1.08	0.56	0.27	1.16	0.42	0.34	1.19	0.33	0.35	1.2	0.22	0.32	1.31	0.06	0.4
873	4.365	0.92	0.81	0.47	1.12	0.79	0.6	1.02	0.73	0.64	0.94	0.58	0.66	0.93	0.43	0.6	0.89	0.36	0.59	0.82	0.26	0.63	0.75	0.09	0.55	0.81	0.02	0.56	1.13	0.79	0.35	1.04	0.73	0.3	1.09	0.56	0.27	1.16	0.42	0.34	1.19	0.33	0.35	1.21	0.22	0.32	1.31	0.06	0.4
874	4.37	0.92	0.81	0.47	1.12	0.79	0.6	1.02	0.73	0.64	0.94	0.58	0.66	0.93	0.43	0.6	0.89	0.36	0.59	0.82	0.26	0.63	0.75	0.1	0.55	0.81	0.02	0.56	1.14	0.79	0.35	1.05	0.73	0.3	1.09	0.56	0.27	1.17	0.42	0.34	1.2	0.33	0.35	1.21	0.22	0.32	1.31	0.06	0.4
875	4.375	0.93	0.81	0.47	1.13	0.79	0.6	1.03	0.73	0.64	0.95	0.58	0.66	0.94	0.43	0.6	0.9	0.36	0.59	0.83	0.26	0.63	0.75	0.1	0.55	0.82	0.02	0.56	1.15	0.79	0.35	1.06	0.73	0.3	1.1	0.56	0.27	1.17	0.42	0.34	1.2	0.33	0.35	1.22	0.22	0.32	1.31	0.06	0.4
876	4.38	0.93	0.81	0.47	1.13	0.79	0.6	1.03	0.73	0.64	0.95	0.58	0.65	0.94	0.43	0.6	0.9	0.36	0.59	0.83	0.26	0.63	0.76	0.1	0.55	0.82	0.02	0.56	1.15	0.79	0.35	1.06	0.73	0.3	1.11	0.56	0.27	1.17	0.42	0.34	1.21	0.33	0.35	1.22	0.22	0.32	1.31	0.06	0.4
877	4.385	0.94	0.81	0.46	1.14	0.79	0.6	1.04	0.73	0.64	0.96	0.58	0.65	0.95	0.43	0.6	0.91	0.36	0.59	0.83	0.26	0.63	0.76	0.1	0.55	0.82	0.02	0.56	1.16	0.79	0.35	1.07	0.73	0.29	1.11	0.56	0.27	1.18	0.42	0.34	1.21	0.34	0.35	1.23	0.22	0.32	1.32	0.06	0.4
878	4.39	0.95	0.81	0.46	1.14	0.79	0.6	1.05	0.73	0.64	0.97	0.58	0.65	0.95	0.43	0.6	0.91	0.36	0.59	0.84	0.26	0.63	0.76	0.1	0.55	0.82	0.02	0.56	1.16	0.79	0.35	1.08	0.73	0.29	1.12	0.56	0.27	1.18	0.43	0.34	1.22	0.34	0.35	1.23	0.22	0.32	1.32	0.06	0.4
879	4.395	0.95	0.81	0.46	1.15	0.79	0.6	1.05	0.72	0.64	0.97	0.58	0.65	0.96	0.43	0.6	0.92	0.36	0.59	0.84	0.26	0.63	0.76	0.11	0.55	0.82	0.02	0.56	1.17	0.79	0.35	1.08	0.73	0.29	1.12	0.57	0.27	1.19	0.43	0.34	1.23	0.34	0.35	1.24	0.22	0.32	1.32	0.06	0.4
880	4.4	0.96	0.81	0.46	1.15	0.78	0.6	1.06	0.72	0.64	0.98	0.58	0.65	0.96	0.43	0.6	0.93	0.36	0.59	0.85	0.26	0.64	0.76	0.11	0.55	0.82	0.02	0.56	1.17	0.79	0.35	1.09	0.73	0.29	1.13	0.57	0.27	1.2	0.43	0.33	1.23	0.34	0.35	1.24	0.22	0.31	1.32	0.06	0.4
881	4.405	0.96	0.81	0.46	1.16	0.79	0.6	1.06	0.72	0.64	0.98	0.58	0.65	0.97	0.43	0.6	0.93	0.36	0.6	0.85	0.26	0.64	0.77	0.11	0.55	0.82	0.02	0.56	1.18	0.79	0.35	1.09	0.73	0.29	1.13	0.57	0.27	1.2	0.43	0.33	1.24	0.34	0.34	1.25	0.22	0.31	1.32	0.06	0.4
882	4.41	0.97	0.81	0.46	1.16	0.79	0.6	1.07	0.72	0.64	0.99	0.58	0.65	0.98	0.43	0.6	0.94	0.36	0.6	0.86	0.27	0.64	0.77	0.11	0.55	0.82	0.02	0.56	1.18	0.79	0.35	1.1	0.73	0.29	1.14	0.57	0.27	1.21	0.43	0.33	1.24	0.34	0.34	1.25	0.22	0.31	1.32	0.06	0.4
883	4.415	0.97	0.82	0.46	1.17	0.79	0.6	1.07	0.72	0.64	0.99	0.58	0.65	0.98	0.43	0.6	0.94	0.36	0.6	0.86	0.27	0.64	0.77	0.11	0.55	0.82	0.02	0.56	1.19	0.79	0.35	1.1	0.74	0.29	1.14	0.57	0.27	1.22	0.43	0.33	1.25	0.34	0.34	1.26	0.22	0.31	1.32	0.06	0.4
884	4.42	0.98	0.82	0.46	1.17	0.79	0.6	1.08	0.72	0.64	1	0.58	0.65	0.99	0.43	0.6	0.95	0.36	0.6	0.86	0.27	0.64	0.77	0.12	0.55	0.82	0.02	0.56	1.19	0.79	0.35	1.11	0.74	0.29	1.15	0.57	0.27	1.22	0.43	0.33	1.25	0.34	0.34	1.26	0.22	0.31	1.32	0.06	0.4
885	4.425	0.99	0.82	0.46	1.18	0.79	0.6	1.08	0.72	0.64	1	0.58	0.65	1	0.43	0.6	0.96	0.36	0.6	0.87	0.27	0.64	0.78	0.12	0.55	0.82	0.02	0.56	1.2	0.79	0.35	1.11	0.74	0.29	1.16	0.57	0.26	1.23	0.43	0.33	1.25	0.34	0.34	1.26	0.23	0.31	1.32	0.06	0.4
886	4.43	0.99	0.82	0.46	1.18	0.79	0.6	1.09	0.72	0.64	1.01	0.58	0.65	1	0.43	0.61	0.96	0.36	0.6	0.87	0.27	0.64	0.78	0.12	0.55	0.82	0.03	0.56	1.2	0.79	0.35	1.12	0.74	0.29	1.16	0.57	0.26	1.23	0.44	0.33	1.26	0.34	0.34	1.27	0.23	0.31	1.32	0.06	0.4
887	4.435	1	0.82	0.46	1.19	0.79	0.6	1.09	0.72	0.64	1.02	0.58	0.65	1.01	0.43	0.61	0.97	0.36	0.6	0.88	0.27	0.64	0.78	0.12	0.55	0.82	0.03	0.56	1.21	0.79	0.35	1.12	0.74	0.29	1.17	0.58	0.26	1.24	0.44	0.33	1.26	0.34	0.34	1.27	0.23	0.3	1.33	0.06	0.4
888	4.44	1	0.82	0.46	1.19	0.79	0.6	1.1	0.72	0.64	1.02	0.58	0.65	1.02	0.43	0.61	0.98	0.36	0.6	0.89	0.27	0.64	0.79	0.13	0.55	0.82	0.03	0.56	1.21	0.8	0.35	1.13	0.74	0.29	1.17	0.58	0.26	1.24	0.44	0.33	1.27	0.34	0.34	1.27	0.23	0.3	1.33	0.06	0.4
889	4.445	1	0.82	0.46	1.2	0.79	0.6	1.1	0.73	0.64	1.03	0.58	0.65	1.03	0.43	0.61	0.98	0.36	0.61	0.89	0.27	0.64	0.79	0.13	0.55	0.82	0.03	0.56	1.22	0.8	0.35	1.13	0.75	0.29	1.18	0.58	0.26	1.25	0.44	0.33	1.27	0.34	0.34	1.28	0.23	0.3	1.33	0.06	0.4
890	4.45	1.01	0.82	0.46	1.2	0.79	0.6	1.11	0.73	0.64	1.04	0.58	0.65	1.03	0.43	0.61	0.99	0.36	0.61	0.9	0.28	0.64	0.79	0.13	0.55	0.82	0.03	0.56	1.22	0.8	0.35	1.13	0.75	0.29	1.18	0.58	0.26	1.25	0.44	0.33	1.27	0.34	0.34	1.28	0.23	0.3	1.33	0.06	0.4
891	4.455	1.01	0.82	0.46	1.21	0.79	0.6	1.11	0.73	0.64	1.04	0.58	0.65	1.04	0.43	0.61	1	0.36	0.61	0.9	0.28	0.64	0.8	0.14	0.55	0.82	0.03	0.56	1.23	0.8	0.35	1.14	0.75	0.29	1.19	0.58	0.26	1.25	0.44	0.33	1.28	0.34	0.34	1.28	0.23	0.3	1.33	0.06	0.4
892	4.46	1.02	0.82	0.46	1.21	0.79	0.6	1.12	0.73	0.64	1.05	0.58	0.65	1.05	0.43	0.61	1.01	0.36	0.61	0.91	0.28	0.65	0.8	0.14	0.56	0.82	0.03	0.56	1.23	0.8	0.35	1.14	0.75	0.29	1.19	0.58	0.26	1.26	0.44	0.32	1.28	0.34	0.34	1.29	0.23	0.3	1.33	0.06	0.4
893	4.465	1.02	0.82	0.46	1.22	0.79	0.6	1.12	0.73	0.64	1.05	0.58	0.65	1.06	0.43	0.61	1.01	0.35	0.61	0.92	0.28	0.65	0.81	0.14	0.56	0.82	0.04	0.56	1.24	0.8	0.35	1.15	0.75	0.29	1.19	0.58	0.26	1.26	0.44	0.32	1.28	0.35	0.34	1.29	0.23	0.3	1.33	0.06	0.4
894	4.47	1.03	0.83	0.46	1.22	0.79	0.59	1.13	0.73	0.64	1.06	0.58	0.65	1.06	0.43	0.62	1.02	0.35	0.61	0.92	0.28	0.65	0.81	0.15	0.56	0.82	0.04	0.56	1.24	0.8	0.35	1.15	0.75	0.29	1.2	0.58	0.26	1.26	0.44	0.32	1.28	0.35	0.34	1.29	0.23	0.3	1.33	0.06	0.4
895	4.475	1.03	0.83	0.46	1.23	0.79	0.59	1.13	0.73	0.64	1.07	0.58	0.65	1.07	0.43	0.62	1.03	0.35	0.62	0.93	0.28	0.65	0.82	0.15	0.56	0.83	0.04	0.56	1.24	0.81	0.35	1.16	0.75	0.29	1.2	0.58	0.26	1.26	0.44	0.32	1.29	0.35	0.34	1.29	0.23	0.3	1.33	0.06	0.4
896	4.48	1.03	0.83	0.46	1.23	0.8	0.59	1.14	0.73	0.64	1.07	0.58	0.65	1.08	0.43	0.62	1.04	0.35	0.62	0.94	0.28	0.65	0.82	0.15	0.56	0.83	0.04	0.56	1.25	0.81	0.34	1.16	0.75	0.29	1.2	0.58	0.26	1.27	0.44	0.32	1.29	0.35	0.34	1.29	0.23	0.3	1.33	0.06	0.4
897	4.485	1.04	0.83	0.46	1.24	0.8	0.59	1.14	0.73	0.64	1.08	0.58	0.65	1.09	0.43	0.62	1.05	0.35	0.62	0.94	0.28	0.65	0.83	0.16	0.56	0.83	0.05	0.56	1.25	0.81	0.34	1.16	0.75	0.29	1.21	0.58	0.26	1.27	0.44	0.32	1.29	0.35	0.34	1.29	0.23	0.3	1.33	0.06	0.4
898	4.49	1.05	0.83	0.46	1.24	0.8	0.59	1.15	0.73	0.64	1.08	0.58	0.65	1.1	0.43	0.62	1.06	0.35	0.62	0.95	0.29	0.65	0.84	0.16	0.56	0.83	0.05	0.56	1.26	0.81	0.34	1.17	0.75	0.29	1.21	0.58	0.26	1.27	0.44	0.32	1.29	0.35	0.34	1.29	0.23	0.3	1.33	0.06	0.4
899	4.495	1.05	0.83	0.46	1.24	0.8	0.59	1.15	0.73	0.64	1.09	0.58	0.65	1.1	0.43	0.62	1.07	0.35	0.62	0.96	0.29	0.65	0.84	0.16	0.56	0.83	0.05	0.56	1.26	0.81	0.34	1.17	0.75	0.29	1.21	0.58	0.26	1.27	0.44	0.32	1.29	0.35	0.34	1.29	0.23	0.31	1.33	0.06	0.4
900	4.5	1.05	0.83	0.46	1.25	0.8	0.59	1.16	0.74	0.64	1.09	0.58	0.65	1.11	0.43	0.62	1.07	0.35	0.62	0.97	0.29	0.65	0.85	0.17	0.56	0.84	0.06	0.56	1.27	0.81	0.34	1.18	0.75	0.29	1.21	0.58	0.26	1.27	0.44	0.32	1.29	0.35	0.34	1.29	0.23	0.31	1.33	0.06	0.4
901	4.505	1.06	0.83	0.46	1.25	0.8	0.59	1.16	0.74	0.64	1.1	0.58	0.65	1.12	0.43	0.62	1.08	0.35	0.62	0.98	0.29	0.65	0.86	0.17	0.56	0.84	0.06	0.56	1.27	0.81	0.34	1.18	0.75	0.28	1.22	0.58	0.26	1.27	0.44	0.32	1.29	0.35	0.34	1.29	0.23	0.31	1.33	0.06	0.4
902	4.51	1.06	0.83	0.46	1.25	0.8	0.59	1.16	0.74	0.64	1.11	0.58	0.65	1.13	0.42	0.62	1.09	0.35	0.62	0.99	0.29	0.65	0.86	0.17	0.56	0.85	0.06	0.56	1.28	0.81	0.34	1.19	0.75	0.28	1.22	0.58	0.26	1.27	0.44	0.32	1.29	0.35	0.34	1.28	0.23	0.31	1.33	0.06	0.4
903	4.515	1.07	0.84	0.46	1.26	0.8	0.59	1.17	0.74	0.64	1.11	0.58	0.65	1.14	0.43	0.63	1.1	0.35	0.62	0.99	0.29	0.66	0.87	0.18	0.56	0.85	0.07	0.56	1.28	0.81	0.34	1.19	0.76	0.28	1.22	0.58	0.26	1.27	0.44	0.32	1.29	0.35	0.34	1.28	0.23	0.31	1.33	0.06	0.4
904	4.52	1.07	0.84	0.46	1.26	0.8	0.59	1.17	0.74	0.63	1.12	0.58	0.65	1.15	0.43	0.63	1.11	0.35	0.63	1	0.29	0.66	0.88	0.18	0.56	0.86	0.07	0.56	1.28	0.81	0.34	1.19	0.76	0.28	1.22	0.59	0.26	1.27	0.44	0.32	1.29	0.35	0.34	1.28	0.23	0.31	1.33	0.06	0.4
905	4.525	1.07	0.84	0.45	1.26	0.81	0.59	1.18	0.74	0.63	1.12	0.58	0.65	1.16	0.43	0.63	1.12	0.35	0.63	1.01	0.29	0.66	0.88	0.18	0.56	0.86	0.07	0.56	1.29	0.81	0.34	1.2	0.76	0.28	1.22	0.59	0.26	1.28	0.44	0.32	1.29	0.35	0.34	1.28	0.23	0.31	1.33	0.06	0.4
906	4.53	1.08	0.84	0.45	1.27	0.81	0.59	1.18	0.74	0.63	1.13	0.58	0.65	1.16	0.43	0.63	1.13	0.35	0.63	1.02	0.29	0.66	0.89	0.19	0.56	0.87	0.08	0.56	1.29	0.81	0.34	1.2	0.76	0.28	1.22	0.59	0.26	1.28	0.44	0.32	1.29	0.35	0.34	1.28	0.23	0.31	1.33	0.06	0.4
907	4.535	1.08	0.84	0.45	1.27	0.81	0.59	1.18	0.74	0.63	1.14	0.58	0.65	1.17	0.43	0.63	1.14	0.35	0.63	1.03	0.29	0.66	0.9	0.19	0.56	0.88	0.08	0.56	1.3	0.81	0.34	1.21	0.76	0.28	1.23	0.59	0.26	1.28	0.44	0.32	1.3	0.35	0.34	1.28	0.23	0.3	1.33	0.06	0.4
908	4.54	1.09	0.84	0.45	1.27	0.81	0.59	1.19	0.74	0.63	1.14	0.58	0.65	1.18	0.43	0.63	1.15	0.36	0.63	1.04	0.3	0.66	0.91	0.19	0.56	0.88	0.08	0.56	1.3	0.81	0.34	1.21	0.76	0.28	1.23	0.59	0.26	1.28	0.44	0.32	1.3	0.35	0.34	1.28	0.23	0.3	1.33	0.06	0.4
909	4.545	1.09	0.84	0.45	1.28	0.81	0.59	1.19	0.74	0.63	1.15	0.58	0.65	1.19	0.43	0.63	1.16	0.36	0.63	1.05	0.3	0.66	0.92	0.19	0.56	0.89	0.09	0.56	1.3	0.81	0.34	1.21	0.76	0.28	1.23	0.59	0.26	1.28	0.44	0.32	1.3	0.35	0.34	1.28	0.23	0.3	1.33	0.06	0.4
910	4.55	1.1	0.84	0.45	1.28	0.81	0.59	1.19	0.74	0.63	1.16	0.58	0.65	1.2	0.43	0.63	1.17	0.36	0.63	1.06	0.3	0.66	0.93	0.2	0.56	0.9	0.09	0.56	1.31	0.81	0.34	1.22	0.76	0.28	1.23	0.59	0.26	1.28	0.44	0.32	1.3	0.35	0.34	1.28	0.23	0.3	1.33	0.06	0.4
911	4.555	1.1	0.84	0.45	1.29	0.81	0.59	1.2	0.74	0.63	1.16	0.58	0.65	1.21	0.43	0.63	1.18	0.36	0.63	1.07	0.3	0.66	0.93	0.2	0.56	0.91	0.09	0.57	1.31	0.81	0.34	1.22	0.76	0.28	1.24	0.59	0.26	1.28	0.44	0.32	1.3	0.35	0.34	1.29	0.23	0.3	1.33	0.06	0.4
912	4.56	1.1	0.84	0.45	1.29	0.81	0.59	1.2	0.74	0.63	1.17	0.58	0.66	1.21	0.43	0.63	1.18	0.36	0.63	1.07	0.3	0.66	0.94	0.2	0.56	0.92	0.09	0.57	1.32	0.81	0.34	1.23	0.76	0.28	1.24	0.59	0.26	1.29	0.44	0.32	1.3	0.35	0.34	1.29	0.23	0.3	1.33	0.06	0.4
913	4.565	1.1	0.85	0.45	1.29	0.81	0.59	1.2	0.75	0.63	1.18	0.58	0.66	1.22	0.43	0.63	1.19	0.36	0.63	1.08	0.3	0.66	0.95	0.2	0.56	0.93	0.09	0.57	1.32	0.82	0.34	1.23	0.76	0.28	1.24	0.59	0.26	1.29	0.44	0.32	1.3	0.35	0.34	1.29	0.23	0.3	1.33	0.06	0.4
914	4.57	1.11	0.85	0.45	1.3	0.81	0.59	1.21	0.75	0.63	1.18	0.58	0.66	1.23	0.43	0.63	1.2	0.36	0.63	1.09	0.3	0.66	0.96	0.2	0.56	0.94	0.1	0.57	1.32	0.82	0.34	1.23	0.76	0.28	1.24	0.59	0.26	1.29	0.44	0.32	1.3	0.35	0.34	1.29	0.23	0.3	1.33	0.06	0.4
915	4.575	1.11	0.85	0.45	1.3	0.81	0.59	1.21	0.75	0.63	1.19	0.58	0.66	1.24	0.43	0.63	1.21	0.36	0.63	1.1	0.3	0.66	0.97	0.21	0.57	0.95	0.1	0.57	1.33	0.82	0.34	1.24	0.76	0.28	1.25	0.59	0.26	1.29	0.45	0.32	1.3	0.35	0.34	1.29	0.23	0.3	1.33	0.06	0.4
916	4.58	1.11	0.85	0.44	1.3	0.81	0.59	1.21	0.75	0.63	1.2	0.58	0.66	1.25	0.43	0.63	1.22	0.36	0.63	1.11	0.3	0.66	0.98	0.21	0.57	0.96	0.1	0.57	1.33	0.82	0.34	1.24	0.76	0.28	1.25	0.59	0.26	1.29	0.45	0.32	1.31	0.35	0.34	1.29	0.23	0.3	1.33	0.06	0.4
917	4.585	1.12	0.85	0.44	1.31	0.81	0.59	1.22	0.75	0.63	1.2	0.58	0.66	1.26	0.43	0.63	1.23	0.36	0.63	1.12	0.3	0.66	0.98	0.21	0.57	0.97	0.1	0.57	1.33	0.82	0.34	1.24	0.76	0.28	1.25	0.59	0.26	1.3	0.45	0.32	1.31	0.35	0.34	1.29	0.23	0.3	1.33	0.06	0.4
918	4.59	1.12	0.85	0.44	1.31	0.82	0.59	1.22	0.75	0.63	1.21	0.58	0.66	1.26	0.43	0.63	1.24	0.36	0.63	1.13	0.31	0.66	0.99	0.21	0.57	0.98	0.1	0.57	1.34	0.82	0.34	1.25	0.77	0.28	1.26	0.59	0.26	1.3	0.45	0.32	1.31	0.35	0.34	1.29	0.24	0.3	1.33	0.06	0.4
919	4.595	1.12	0.85	0.44	1.31	0.82	0.59	1.23	0.75	0.63	1.22	0.58	0.66	1.27	0.44	0.63	1.25	0.36	0.63	1.14	0.31	0.66	1	0.21	0.57	0.99	0.1	0.57	1.34	0.82	0.34	1.25	0.77	0.28	1.26	0.6	0.26	1.3	0.45	0.32	1.31	0.35	0.34	1.29	0.24	0.3	1.33	0.06	0.4
920	4.6	1.13	0.85	0.44	1.32	0.82	0.59	1.23	0.75	0.63	1.22	0.58	0.66	1.28	0.44	0.63	1.26	0.36	0.63	1.14	0.31	0.66	1.01	0.21	0.57	1.01	0.1	0.57	1.34	0.82	0.34	1.25	0.77	0.28	1.26	0.6	0.26	1.3	0.45	0.32	1.31	0.35	0.34	1.29	0.24	0.3	1.33	0.06	0.4
921	4.605	1.13	0.85	0.44	1.32	0.82	0.59	1.23	0.75	0.63	1.23	0.58	0.66	1.29	0.44	0.63	1.26	0.36	0.63	1.15	0.31	0.66	1.02	0.21	0.57	1.02	0.1	0.57	1.35	0.82	0.34	1.26	0.77	0.28	1.27	0.6	0.26	1.3	0.45	0.32	1.31	0.35	0.34	1.29	0.24	0.3	1.33	0.06	0.4
922	4.61	1.13	0.85	0.44	1.32	0.82	0.59	1.24	0.75	0.63	1.24	0.58	0.66	1.3	0.44	0.64	1.27	0.36	0.63	1.16	0.31	0.66	1.04	0.21	0.57	1.03	0.1	0.57	1.35	0.82	0.34	1.26	0.77	0.28	1.27	0.6	0.26	1.3	0.45	0.32	1.31	0.35	0.34	1.3	0.24	0.3	1.33	0.06	0.4
923	4.615	1.14	0.85	0.44	1.33	0.82	0.59	1.24	0.75	0.63	1.24	0.58	0.66	1.3	0.44	0.64	1.28	0.36	0.63	1.17	0.31	0.66	1.05	0.21	0.57	1.04	0.1	0.57	1.35	0.82	0.34	1.26	0.77	0.28	1.27	0.6	0.26	1.3	0.45	0.32	1.31	0.35	0.34	1.3	0.24	0.3	1.33	0.06	0.4
924	4.62	1.14	0.85	0.44	1.33	0.82	0.59	1.25	0.75	0.63	1.25	0.58	0.66	1.31	0.44	0.64	1.29	0.37	0.63	1.18	0.31	0.66	1.05	0.2	0.57	1.05	0.1	0.58	1.36	0.82	0.34	1.27	0.77	0.28	1.28	0.6	0.26	1.31	0.45	0.32	1.31	0.35	0.34	1.3	0.24	0.3	1.33	0.06	0.4
925	4.625	1.15	0.85	0.44	1.34	0.82	0.59	1.25	0.75	0.63	1.26	0.58	0.66	1.32	0.44	0.64	1.3	0.37	0.63	1.19	0.31	0.66	1.06	0.2	0.57	1.06	0.1	0.58	1.36	0.82	0.34	1.27	0.77	0.28	1.28	0.6	0.26	1.31	0.45	0.32	1.31	0.35	0.34	1.3	0.24	0.3	1.33	0.06	0.4
926	4.63	1.15	0.85	0.44	1.34	0.82	0.59	1.25	0.75	0.63	1.26	0.58	0.66	1.33	0.44	0.63	1.31	0.37	0.63	1.2	0.31	0.66	1.07	0.2	0.57	1.08	0.1	0.58	1.37	0.82	0.34	1.27	0.77	0.28	1.28	0.6	0.25	1.31	0.45	0.32	1.31	0.35	0.34	1.3	0.24	0.3	1.33	0.06	0.4
927	4.635	1.15	0.85	0.44	1.34	0.82	0.59	1.26	0.76	0.63	1.27	0.58	0.66	1.34	0.44	0.63	1.31	0.37	0.63	1.21	0.31	0.66	1.08	0.2	0.57	1.09	0.1	0.58	1.37	0.82	0.34	1.28	0.77	0.28	1.29	0.6	0.25	1.31	0.45	0.32	1.32	0.35	0.34	1.3	0.24	0.3	1.33	0.06	0.4
928	4.64	1.16	0.85	0.44	1.35	0.82	0.59	1.26	0.76	0.63	1.27	0.58	0.66	1.34	0.44	0.63	1.32	0.37	0.63	1.22	0.31	0.66	1.09	0.2	0.57	1.1	0.09	0.58	1.37	0.82	0.34	1.28	0.77	0.28	1.29	0.6	0.25	1.31	0.45	0.32	1.32	0.35	0.34	1.3	0.24	0.31	1.33	0.06	0.4
929	4.645	1.16	0.86	0.44	1.35	0.82	0.59	1.27	0.76	0.63	1.28	0.59	0.66	1.35	0.45	0.63	1.33	0.37	0.63	1.23	0.31	0.66	1.1	0.2	0.57	1.12	0.09	0.58	1.38	0.82	0.34	1.28	0.77	0.28	1.29	0.6	0.25	1.31	0.45	0.32	1.32	0.35	0.34	1.3	0.24	0.31	1.33	0.06	0.4
930	4.65	1.16	0.86	0.44	1.35	0.82	0.59	1.27	0.76	0.63	1.28	0.59	0.66	1.36	0.45	0.63	1.34	0.37	0.63	1.24	0.31	0.66	1.11	0.2	0.57	1.13	0.09	0.58	1.38	0.82	0.34	1.29	0.77	0.28	1.29	0.6	0.25	1.31	0.45	0.32	1.32	0.35	0.34	1.3	0.24	0.31	1.33	0.06	0.4
931	4.655	1.17	0.86	0.44	1.36	0.82	0.58	1.27	0.76	0.63	1.29	0.59	0.66	1.36	0.45	0.63	1.35	0.37	0.63	1.24	0.3	0.66	1.12	0.19	0.57	1.14	0.09	0.58	1.38	0.82	0.34	1.29	0.77	0.28	1.3	0.6	0.25	1.31	0.45	0.32	1.32	0.35	0.34	1.3	0.24	0.31	1.33	0.06	0.4
932	4.66	1.17	0.86	0.44	1.36	0.82	0.58	1.28	0.76	0.63	1.3	0.59	0.66	1.37	0.45	0.63	1.36	0.37	0.63	1.25	0.3	0.66	1.13	0.19	0.57	1.15	0.09	0.58	1.39	0.82	0.34	1.29	0.77	0.28	1.3	0.6	0.25	1.32	0.45	0.32	1.32	0.35	0.34	1.3	0.24	0.31	1.33	0.06	0.4
933	4.665	1.17	0.86	0.44	1.36	0.83	0.58	1.28	0.76	0.63	1.3	0.59	0.66	1.38	0.45	0.63	1.36	0.37	0.63	1.26	0.3	0.66	1.14	0.19	0.57	1.17	0.09	0.58	1.39	0.82	0.34	1.29	0.77	0.28	1.3	0.6	0.25	1.32	0.45	0.32	1.32	0.35	0.34	1.3	0.24	0.31	1.33	0.06	0.4
934	4.67	1.18	0.86	0.44	1.37	0.83	0.58	1.29	0.76	0.63	1.31	0.59	0.66	1.38	0.45	0.63	1.37	0.37	0.63	1.27	0.3	0.66	1.15	0.19	0.57	1.18	0.09	0.58	1.39	0.82	0.34	1.3	0.77	0.28	1.3	0.6	0.25	1.32	0.45	0.32	1.32	0.35	0.34	1.3	0.24	0.31	1.33	0.06	0.4
935	4.675	1.18	0.86	0.44	1.37	0.83	0.58	1.29	0.76	0.63	1.31	0.59	0.66	1.39	0.45	0.63	1.38	0.37	0.63	1.28	0.3	0.66	1.16	0.18	0.57	1.19	0.09	0.59	1.4	0.82	0.34	1.3	0.77	0.28	1.3	0.6	0.25	1.32	0.45	0.32	1.32	0.35	0.34	1.3	0.24	0.31	1.33	0.06	0.4
936	4.68	1.18	0.86	0.44	1.37	0.83	0.58	1.29	0.76	0.63	1.32	0.59	0.66	1.4	0.45	0.63	1.39	0.38	0.63	1.29	0.3	0.66	1.18	0.18	0.57	1.21	0.08	0.59	1.4	0.82	0.34	1.3	0.77	0.28	1.31	0.6	0.25	1.32	0.45	0.32	1.32	0.35	0.34	1.3	0.24	0.31	1.33	0.06	0.4
937	4.685	1.19	0.86	0.44	1.38	0.83	0.58	1.3	0.76	0.63	1.32	0.59	0.66	1.4	0.45	0.63	1.39	0.38	0.63	1.3	0.3	0.66	1.19	0.18	0.57	1.22	0.08	0.59	1.4	0.82	0.34	1.31	0.77	0.28	1.31	0.6	0.26	1.32	0.45	0.32	1.32	0.35	0.34	1.3	0.24	0.31	1.33	0.06	0.4
938	4.69	1.19	0.86	0.44	1.38	0.83	0.58	1.3	0.76	0.63	1.33	0.59	0.66	1.41	0.45	0.63	1.4	0.38	0.63	1.31	0.29	0.66	1.2	0.17	0.57	1.24	0.08	0.59	1.41	0.82	0.34	1.31	0.77	0.28	1.31	0.6	0.26	1.32	0.45	0.32	1.32	0.35	0.34	1.3	0.24	0.31	1.33	0.06	0.4
939	4.695	1.19	0.86	0.44	1.39	0.83	0.58	1.3	0.76	0.63	1.34	0.59	0.66	1.42	0.46	0.63	1.41	0.38	0.63	1.32	0.29	0.66	1.21	0.17	0.57	1.25	0.08	0.59	1.41	0.82	0.34	1.31	0.77	0.28	1.31	0.6	0.26	1.33	0.45	0.32	1.33	0.35	0.34	1.3	0.24	0.31	1.33	0.06	0.4
940	4.7	1.2	0.86	0.44	1.39	0.83	0.58	1.31	0.76	0.63	1.34	0.59	0.66	1.42	0.46	0.63	1.42	0.38	0.63	1.33	0.29	0.66	1.22	0.17	0.57	1.26	0.08	0.59	1.41	0.82	0.34	1.32	0.77	0.28	1.31	0.6	0.26	1.33	0.45	0.32	1.33	0.35	0.34	1.3	0.24	0.31	1.33	0.06	0.4
941	4.705	1.2	0.86	0.44	1.39	0.83	0.58	1.31	0.76	0.63	1.35	0.59	0.66	1.43	0.46	0.63	1.42	0.38	0.62	1.34	0.29	0.66	1.23	0.16	0.57	1.28	0.08	0.59	1.42	0.82	0.34	1.32	0.77	0.28	1.31	0.6	0.26	1.33	0.45	0.32	1.33	0.35	0.34	1.3	0.24	0.31	1.33	0.06	0.4
942	4.71	1.2	0.86	0.44	1.4	0.83	0.58	1.32	0.76	0.63	1.35	0.59	0.66	1.44	0.46	0.63	1.43	0.38	0.62	1.35	0.29	0.66	1.24	0.16	0.57	1.29	0.07	0.59	1.42	0.82	0.34	1.32	0.77	0.28	1.32	0.6	0.26	1.33	0.45	0.32	1.33	0.35	0.34	1.3	0.24	0.31	1.33	0.06	0.4
943	4.715	1.21	0.86	0.44	1.4	0.83	0.58	1.32	0.76	0.63	1.35	0.59	0.66	1.44	0.46	0.63	1.44	0.38	0.62	1.35	0.29	0.66	1.25	0.16	0.57	1.3	0.07	0.59	1.42	0.82	0.34	1.33	0.77	0.28	1.32	0.6	0.26	1.33	0.45	0.32	1.33	0.35	0.34	1.3	0.24	0.31	1.33	0.06	0.4
944	4.72	1.21	0.86	0.44	1.4	0.83	0.58	1.32	0.76	0.63	1.36	0.59	0.66	1.45	0.46	0.62	1.44	0.38	0.62	1.36	0.29	0.66	1.27	0.15	0.57	1.32	0.07	0.59	1.42	0.82	0.34	1.33	0.77	0.28	1.32	0.6	0.26	1.33	0.45	0.32	1.33	0.35	0.34	1.3	0.24	0.31	1.33	0.06	0.4
945	4.725	1.21	0.86	0.44	1.41	0.83	0.58	1.33	0.76	0.63	1.36	0.59	0.66	1.45	0.46	0.62	1.45	0.38	0.62	1.37	0.29	0.66	1.28	0.15	0.57	1.33	0.07	0.59	1.43	0.82	0.34	1.33	0.77	0.28	1.32	0.6	0.26	1.33	0.45	0.32	1.33	0.35	0.34	1.3	0.24	0.31	1.33	0.06	0.4
946	4.73	1.22	0.86	0.44	1.41	0.83	0.58	1.33	0.76	0.63	1.37	0.59	0.66	1.46	0.46	0.62	1.46	0.38	0.62	1.38	0.29	0.66	1.29	0.14	0.57	1.35	0.06	0.59	1.43	0.82	0.34	1.34	0.77	0.28	1.32	0.6	0.26	1.33	0.45	0.32	1.33	0.35	0.34	1.3	0.24	0.31	1.33	0.06	0.4
947	4.735	1.22	0.86	0.44	1.41	0.83	0.58	1.33	0.76	0.63	1.37	0.59	0.66	1.46	0.46	0.62	1.46	0.38	0.62	1.39	0.29	0.66	1.3	0.14	0.57	1.36	0.06	0.59	1.44	0.82	0.34	1.34	0.77	0.28	1.32	0.6	0.26	1.34	0.45	0.32	1.33	0.35	0.34	1.3	0.24	0.31	1.33	0.06	0.4
948	4.74	1.23	0.86	0.44	1.42	0.83	0.58	1.34	0.76	0.63	1.38	0.59	0.66	1.47	0.46	0.62	1.47	0.38	0.62	1.4	0.28	0.66	1.32	0.14	0.57	1.38	0.06	0.6	1.44	0.82	0.34	1.34	0.77	0.28	1.33	0.6	0.26	1.34	0.45	0.32	1.33	0.35	0.34	1.3	0.24	0.31	1.33	0.06	0.4
949	4.745	1.23	0.86	0.44	1.42	0.83	0.58	1.34	0.76	0.63	1.38	0.59	0.66	1.47	0.46	0.62	1.47	0.38	0.62	1.41	0.28	0.66	1.33	0.13	0.57	1.39	0.06	0.6	1.44	0.82	0.33	1.34	0.77	0.28	1.33	0.6	0.26	1.34	0.45	0.32	1.33	0.35	0.34	1.3	0.24	0.31	1.33	0.06	0.4
950	4.75	1.23	0.86	0.44	1.42	0.83	0.58	1.34	0.76	0.63	1.39	0.59	0.66	1.48	0.46	0.62	1.48	0.38	0.62	1.41	0.28	0.66	1.34	0.13	0.57	1.4	0.06	0.6	1.44	0.82	0.33	1.35	0.77	0.28	1.33	0.6	0.26	1.34	0.45	0.32	1.33	0.35	0.34	1.3	0.24	0.31	1.33	0.06	0.4
951	4.755	1.23	0.86	0.44	1.43	0.83	0.58	1.35	0.76	0.63	1.39	0.59	0.66	1.48	0.46	0.62	1.49	0.38	0.62	1.42	0.28	0.66	1.35	0.12	0.57	1.42	0.05	0.6	1.45	0.82	0.33	1.35	0.77	0.28	1.33	0.6	0.26	1.34	0.45	0.32	1.34	0.35	0.34	1.31	0.24	0.31	1.33	0.06	0.4
952	4.76	1.24	0.86	0.44	1.43	0.83	0.58	1.35	0.76	0.63	1.4	0.59	0.66	1.49	0.46	0.62	1.49	0.38	0.62	1.43	0.28	0.65	1.37	0.12	0.57	1.43	0.05	0.6	1.45	0.82	0.33	1.35	0.77	0.28	1.33	0.6	0.26	1.34	0.45	0.32	1.34	0.36	0.34	1.31	0.24	0.31	1.33	0.06	0.4
953	4.765	1.24	0.86	0.44	1.43	0.83	0.58	1.35	0.76	0.63	1.4	0.59	0.66	1.49	0.46	0.62	1.5	0.38	0.62	1.44	0.28	0.65	1.38	0.12	0.57	1.45	0.05	0.6	1.45	0.82	0.33	1.36	0.77	0.28	1.34	0.6	0.26	1.34	0.45	0.32	1.34	0.36	0.34	1.31	0.24	0.31	1.33	0.06	0.4
954	4.77	1.24	0.86	0.44	1.44	0.83	0.58	1.36	0.76	0.63	1.4	0.59	0.66	1.5	0.46	0.62	1.5	0.38	0.61	1.45	0.28	0.65	1.39	0.11	0.57	1.46	0.05	0.6	1.46	0.82	0.33	1.36	0.77	0.28	1.34	0.6	0.26	1.34	0.45	0.32	1.34	0.36	0.34	1.31	0.24	0.31	1.33	0.06	0.4
955	4.775	1.25	0.86	0.44	1.44	0.83	0.58	1.36	0.76	0.63	1.41	0.59	0.66	1.5	0.46	0.61	1.51	0.38	0.61	1.45	0.27	0.65	1.41	0.11	0.57	1.48	0.05	0.6	1.46	0.82	0.33	1.36	0.77	0.28	1.34	0.6	0.26	1.35	0.45	0.32	1.34	0.36	0.34	1.31	0.24	0.31	1.33	0.06	0.4
956	4.78	1.25	0.86	0.44	1.45	0.82	0.58	1.37	0.76	0.63	1.41	0.59	0.66	1.51	0.46	0.61	1.51	0.38	0.61	1.46	0.27	0.65	1.42	0.11	0.57	1.49	0.04	0.6	1.46	0.82	0.33	1.37	0.77	0.28	1.34	0.6	0.26	1.35	0.45	0.32	1.34	0.36	0.34	1.31	0.24	0.31	1.33	0.06	0.4
957	4.785	1.25	0.86	0.44	1.45	0.82	0.58	1.37	0.76	0.63	1.42	0.59	0.66	1.51	0.46	0.61	1.52	0.38	0.61	1.47	0.27	0.65	1.43	0.1	0.57	1.51	0.04	0.6	1.47	0.82	0.33	1.37	0.77	0.28	1.35	0.6	0.26	1.35	0.45	0.32	1.34	0.36	0.34	1.31	0.24	0.31	1.33	0.06	0.4
958	4.79	1.26	0.86	0.44	1.45	0.82	0.58	1.37	0.76	0.63	1.42	0.58	0.66	1.51	0.46	0.61	1.52	0.38	0.61	1.48	0.27	0.65	1.44	0.1	0.57	1.52	0.04	0.6	1.47	0.82	0.33	1.37	0.77	0.28	1.35	0.6	0.26	1.35	0.45	0.32	1.34	0.36	0.34	1.31	0.24	0.31	1.33	0.06	0.4
959	4.795	1.26	0.86	0.44	1.46	0.82	0.58	1.38	0.76	0.63	1.42	0.58	0.66	1.52	0.46	0.61	1.53	0.38	0.61	1.49	0.27	0.65	1.46	0.1	0.57	1.54	0.04	0.6	1.47	0.82	0.33	1.38	0.77	0.28	1.35	0.6	0.26	1.35	0.45	0.32	1.34	0.36	0.34	1.31	0.24	0.31	1.33	0.06	0.4
960	4.8	1.26	0.86	0.44	1.46	0.82	0.58	1.38	0.76	0.63	1.43	0.58	0.66	1.52	0.46	0.61	1.53	0.38	0.61	1.49	0.27	0.65	1.47	0.09	0.57	1.55	0.04	0.6	1.48	0.82	0.33	1.38	0.77	0.28	1.35	0.6	0.26	1.36	0.45	0.32	1.35	0.36	0.34	1.31	0.24	0.31	1.33	0.06	0.4
961	4.805	1.27	0.86	0.45	1.46	0.82	0.58	1.38	0.76	0.63	1.43	0.58	0.66	1.52	0.46	0.61	1.54	0.38	0.61	1.5	0.26	0.65	1.49	0.09	0.57	1.57	0.04	0.6	1.48	0.82	0.33	1.38	0.77	0.28	1.36	0.6	0.26	1.36	0.45	0.32	1.35	0.36	0.34	1.31	0.24	0.31	1.33	0.06	0.4
962	4.81	1.27	0.86	0.45	1.47	0.82	0.58	1.39	0.76	0.63	1.43	0.58	0.66	1.53	0.46	0.61	1.54	0.38	0.61	1.51	0.26	0.65	1.5	0.09	0.57	1.58	0.04	0.6	1.48	0.82	0.33	1.38	0.77	0.28	1.36	0.6	0.26	1.36	0.45	0.32	1.35	0.36	0.34	1.31	0.24	0.31	1.33	0.06	0.4
963	4.815	1.27	0.86	0.45	1.47	0.82	0.58	1.39	0.76	0.63	1.44	0.58	0.66	1.53	0.46	0.61	1.54	0.38	0.61	1.52	0.26	0.65	1.51	0.09	0.57	1.6	0.03	0.6	1.49	0.82	0.33	1.39	0.77	0.28	1.36	0.6	0.26	1.36	0.45	0.32	1.35	0.36	0.34	1.31	0.24	0.31	1.33	0.06	0.4
964	4.82	1.28	0.86	0.45	1.48	0.82	0.58	1.4	0.76	0.63	1.44	0.58	0.66	1.53	0.46	0.61	1.55	0.38	0.6	1.53	0.26	0.65	1.53	0.08	0.57	1.61	0.03	0.6	1.49	0.82	0.33	1.39	0.77	0.28	1.36	0.6	0.26	1.36	0.45	0.32	1.35	0.36	0.34	1.31	0.24	0.31	1.33	0.06	0.4
965	4.825	1.28	0.85	0.45	1.48	0.82	0.58	1.4	0.76	0.63	1.45	0.58	0.66	1.54	0.46	0.6	1.55	0.38	0.6	1.53	0.26	0.65	1.54	0.08	0.57	1.62	0.03	0.6	1.49	0.82	0.33	1.39	0.77	0.28	1.37	0.6	0.26	1.36	0.45	0.32	1.35	0.36	0.34	1.31	0.24	0.31	1.33	0.06	0.4
966	4.83	1.29	0.85	0.45	1.48	0.82	0.58	1.4	0.76	0.63	1.45	0.58	0.66	1.54	0.46	0.6	1.56	0.38	0.6	1.54	0.26	0.65	1.55	0.08	0.57	1.64	0.03	0.6	1.5	0.82	0.33	1.4	0.76	0.28	1.37	0.6	0.26	1.37	0.45	0.32	1.35	0.36	0.34	1.31	0.25	0.31	1.33	0.06	0.4
967	4.835	1.29	0.85	0.45	1.49	0.82	0.58	1.41	0.76	0.63	1.45	0.58	0.65	1.54	0.45	0.6	1.56	0.38	0.6	1.55	0.26	0.65	1.57	0.08	0.57	1.65	0.03	0.6	1.5	0.82	0.33	1.4	0.76	0.28	1.37	0.6	0.26	1.37	0.45	0.32	1.35	0.36	0.34	1.32	0.25	0.31	1.33	0.06	0.4
968	4.84	1.29	0.85	0.45	1.49	0.82	0.58	1.41	0.75	0.63	1.46	0.58	0.65	1.54	0.45	0.6	1.56	0.38	0.6	1.56	0.26	0.65	1.58	0.08	0.57	1.67	0.03	0.6	1.5	0.81	0.33	1.4	0.76	0.28	1.38	0.6	0.26	1.37	0.45	0.32	1.36	0.36	0.34	1.32	0.25	0.31	1.33	0.06	0.4
969	4.845	1.3	0.85	0.45	1.5	0.82	0.58	1.42	0.75	0.63	1.46	0.58	0.65	1.55	0.45	0.6	1.57	0.37	0.6	1.56	0.26	0.65	1.59	0.08	0.57	1.68	0.04	0.6	1.51	0.81	0.33	1.41	0.76	0.28	1.38	0.6	0.26	1.37	0.45	0.32	1.36	0.36	0.34	1.32	0.25	0.31	1.33	0.06	0.4
970	4.85	1.3	0.85	0.45	1.5	0.82	0.58	1.42	0.75	0.63	1.46	0.58	0.65	1.55	0.45	0.6	1.57	0.37	0.6	1.57	0.25	0.65	1.6	0.08	0.57	1.7	0.04	0.6	1.51	0.81	0.33	1.41	0.76	0.28	1.38	0.6	0.26	1.37	0.45	0.32	1.36	0.36	0.34	1.32	0.25	0.31	1.33	0.06	0.4
971	4.855	1.3	0.85	0.45	1.5	0.82	0.58	1.43	0.75	0.63	1.47	0.57	0.65	1.55	0.45	0.6	1.57	0.37	0.6	1.58	0.25	0.64	1.62	0.08	0.57	1.71	0.04	0.6	1.51	0.81	0.33	1.41	0.76	0.28	1.38	0.6	0.26	1.38	0.45	0.32	1.36	0.36	0.34	1.32	0.25	0.31	1.33	0.06	0.4
972	4.86	1.31	0.85	0.45	1.51	0.82	0.58	1.43	0.75	0.63	1.47	0.57	0.65	1.55	0.45	0.6	1.58	0.37	0.6	1.58	0.25	0.64	1.63	0.08	0.57	1.72	0.04	0.6	1.52	0.81	0.33	1.42	0.76	0.28	1.39	0.6	0.26	1.38	0.45	0.32	1.36	0.36	0.34	1.32	0.25	0.31	1.33	0.06	0.4
973	4.865	1.31	0.85	0.45	1.51	0.82	0.58	1.44	0.75	0.63	1.47	0.57	0.65	1.56	0.45	0.59	1.58	0.37	0.59	1.59	0.25	0.64	1.64	0.08	0.57	1.74	0.05	0.6	1.52	0.81	0.33	1.42	0.76	0.28	1.39	0.6	0.26	1.38	0.45	0.32	1.36	0.36	0.34	1.32	0.25	0.31	1.33	0.06	0.4
974	4.87	1.32	0.85	0.45	1.52	0.82	0.58	1.44	0.75	0.63	1.47	0.57	0.65	1.56	0.45	0.59	1.58	0.37	0.59	1.6	0.25	0.64	1.65	0.08	0.57	1.75	0.05	0.6	1.52	0.81	0.33	1.42	0.76	0.28	1.39	0.6	0.26	1.38	0.45	0.32	1.37	0.36	0.34	1.32	0.25	0.31	1.33	0.06	0.4
975	4.875	1.32	0.85	0.45	1.52	0.82	0.58	1.44	0.75	0.63	1.48	0.57	0.65	1.56	0.45	0.59	1.59	0.37	0.59	1.6	0.25	0.64	1.66	0.08	0.57	1.76	0.05	0.6	1.53	0.81	0.33	1.43	0.76	0.28	1.4	0.6	0.26	1.39	0.45	0.32	1.37	0.36	0.34	1.32	0.25	0.31	1.33	0.06	0.4
976	4.88	1.32	0.85	0.45	1.53	0.81	0.58	1.45	0.75	0.63	1.48	0.57	0.65	1.57	0.44	0.59	1.59	0.37	0.59	1.61	0.25	0.64	1.67	0.08	0.57	1.77	0.06	0.6	1.53	0.81	0.33	1.43	0.76	0.28	1.4	0.6	0.26	1.39	0.45	0.32	1.37	0.36	0.34	1.33	0.25	0.31	1.33	0.06	0.4
977	4.885	1.33	0.85	0.45	1.53	0.81	0.58	1.45	0.75	0.63	1.48	0.57	0.65	1.57	0.44	0.59	1.6	0.37	0.59	1.62	0.25	0.64	1.68	0.08	0.57	1.78	0.06	0.6	1.53	0.81	0.33	1.43	0.76	0.28	1.4	0.6	0.26	1.39	0.45	0.32	1.37	0.36	0.34	1.33	0.25	0.31	1.33	0.06	0.4
978	4.89	1.33	0.85	0.45	1.54	0.81	0.58	1.46	0.75	0.63	1.49	0.57	0.65	1.57	0.44	0.59	1.6	0.37	0.59	1.62	0.25	0.64	1.69	0.08	0.57	1.79	0.06	0.59	1.54	0.81	0.33	1.44	0.76	0.28	1.4	0.6	0.26	1.39	0.45	0.32	1.37	0.36	0.34	1.33	0.25	0.31	1.33	0.06	0.4
979	4.895	1.33	0.85	0.45	1.54	0.81	0.58	1.46	0.75	0.63	1.49	0.57	0.65	1.57	0.44	0.59	1.6	0.37	0.59	1.63	0.25	0.64	1.7	0.08	0.57	1.81	0.07	0.59	1.54	0.81	0.33	1.44	0.76	0.28	1.41	0.6	0.26	1.39	0.45	0.32	1.38	0.36	0.34	1.33	0.25	0.31	1.33	0.06	0.4
980	4.9	1.34	0.84	0.46	1.54	0.81	0.58	1.47	0.74	0.63	1.49	0.57	0.65	1.58	0.44	0.59	1.61	0.37	0.59	1.64	0.25	0.64	1.71	0.08	0.57	1.81	0.07	0.59	1.55	0.81	0.33	1.44	0.76	0.29	1.41	0.6	0.26	1.4	0.45	0.32	1.38	0.36	0.34	1.33	0.25	0.31	1.33	0.06	0.4
981	4.905	1.34	0.84	0.46	1.55	0.81	0.58	1.47	0.74	0.63	1.5	0.57	0.65	1.58	0.44	0.59	1.61	0.37	0.59	1.64	0.25	0.64	1.72	0.09	0.57	1.82	0.07	0.59	1.55	0.81	0.33	1.45	0.76	0.29	1.41	0.6	0.26	1.4	0.45	0.32	1.38	0.36	0.34	1.33	0.25	0.31	1.33	0.06	0.4
982	4.91	1.35	0.84	0.46	1.55	0.81	0.58	1.48	0.74	0.63	1.5	0.56	0.65	1.58	0.44	0.59	1.61	0.37	0.59	1.65	0.25	0.64	1.73	0.09	0.57	1.83	0.08	0.59	1.55	0.81	0.33	1.45	0.76	0.29	1.42	0.6	0.26	1.4	0.45	0.32	1.38	0.36	0.34	1.33	0.25	0.31	1.33	0.06	0.4
983	4.915	1.35	0.84	0.46	1.56	0.81	0.58	1.48	0.74	0.63	1.5	0.56	0.65	1.59	0.43	0.59	1.62	0.36	0.59	1.65	0.25	0.64	1.74	0.09	0.57	1.84	0.08	0.59	1.56	0.81	0.33	1.45	0.76	0.29	1.42	0.6	0.26	1.4	0.45	0.32	1.38	0.36	0.34	1.33	0.25	0.31	1.33	0.06	0.4
984	4.92	1.36	0.84	0.46	1.56	0.81	0.58	1.48	0.74	0.63	1.51	0.56	0.65	1.59	0.43	0.59	1.62	0.36	0.59	1.66	0.25	0.64	1.75	0.09	0.57	1.85	0.08	0.59	1.56	0.81	0.33	1.46	0.76	0.29	1.42	0.6	0.26	1.41	0.45	0.32	1.38	0.36	0.34	1.33	0.25	0.31	1.33	0.06	0.4
985	4.925	1.36	0.84	0.46	1.57	0.81	0.58	1.49	0.74	0.63	1.51	0.56	0.65	1.59	0.43	0.59	1.63	0.36	0.59	1.66	0.25	0.64	1.76	0.09	0.57	1.86	0.08	0.59	1.56	0.81	0.33	1.46	0.76	0.29	1.42	0.6	0.26	1.41	0.45	0.32	1.39	0.36	0.34	1.34	0.25	0.31	1.33	0.06	0.4
986	4.93	1.36	0.84	0.46	1.57	0.81	0.58	1.49	0.74	0.63	1.52	0.56	0.65	1.6	0.43	0.59	1.63	0.36	0.59	1.67	0.25	0.64	1.76	0.09	0.57	1.87	0.08	0.58	1.57	0.81	0.33	1.46	0.76	0.29	1.43	0.6	0.26	1.41	0.45	0.32	1.39	0.36	0.34	1.34	0.25	0.31	1.33	0.07	0.4
987	4.935	1.37	0.84	0.46	1.58	0.81	0.58	1.5	0.74	0.63	1.52	0.56	0.65	1.6	0.43	0.59	1.63	0.36	0.59	1.67	0.25	0.64	1.77	0.09	0.57	1.87	0.08	0.58	1.57	0.81	0.33	1.47	0.76	0.29	1.43	0.6	0.26	1.41	0.45	0.32	1.39	0.36	0.34	1.34	0.25	0.31	1.33	0.07	0.4
988	4.94	1.37	0.84	0.46	1.58	0.8	0.58	1.5	0.74	0.63	1.53	0.56	0.65	1.61	0.43	0.59	1.64	0.36	0.59	1.68	0.25	0.64	1.77	0.09	0.57	1.88	0.08	0.58	1.58	0.81	0.33	1.47	0.76	0.29	1.43	0.6	0.26	1.42	0.45	0.32	1.39	0.36	0.34	1.34	0.25	0.31	1.34	0.07	0.4
989	4.945	1.38	0.84	0.46	1.59	0.8	0.58	1.51	0.74	0.63	1.53	0.56	0.65	1.61	0.43	0.59	1.64	0.36	0.59	1.68	0.25	0.64	1.78	0.09	0.57	1.89	0.08	0.58	1.58	0.81	0.33	1.48	0.76	0.29	1.44	0.6	0.26	1.42	0.45	0.32	1.4	0.36	0.34	1.34	0.25	0.31	1.34	0.07	0.4
990	4.95	1.38	0.84	0.46	1.59	0.8	0.58	1.51	0.74	0.63	1.54	0.56	0.65	1.61	0.43	0.59	1.65	0.36	0.59	1.69	0.25	0.64	1.78	0.09	0.57	1.89	0.08	0.58	1.58	0.81	0.33	1.48	0.75	0.29	1.44	0.6	0.26	1.42	0.45	0.32	1.4	0.36	0.34	1.34	0.25	0.31	1.34	0.07	0.4
991	4.955	1.38	0.84	0.46	1.6	0.8	0.58	1.52	0.73	0.63	1.54	0.56	0.65	1.62	0.43	0.59	1.65	0.36	0.58	1.69	0.25	0.64	1.79	0.09	0.57	1.9	0.08	0.58	1.59	0.8	0.33	1.48	0.75	0.29	1.44	0.6	0.26	1.42	0.45	0.32	1.4	0.36	0.34	1.35	0.25	0.31	1.34	0.07	0.4
992	4.96	1.39	0.83	0.47	1.6	0.8	0.58	1.52	0.73	0.63	1.55	0.56	0.65	1.62	0.43	0.59	1.66	0.36	0.58	1.7	0.25	0.63	1.79	0.09	0.57	1.9	0.08	0.58	1.59	0.8	0.33	1.49	0.75	0.29	1.44	0.6	0.26	1.43	0.45	0.32	1.4	0.36	0.34	1.35	0.25	0.31	1.34	0.07	0.4
993	4.965	1.39	0.83	0.47	1.61	0.8	0.58	1.53	0.73	0.63	1.55	0.56	0.65	1.63	0.43	0.59	1.66	0.36	0.58	1.7	0.25	0.63	1.8	0.09	0.56	1.9	0.08	0.57	1.59	0.8	0.33	1.49	0.75	0.29	1.45	0.6	0.26	1.43	0.45	0.32	1.4	0.36	0.34	1.35	0.25	0.31	1.34	0.07	0.4
994	4.97	1.4	0.83	0.47	1.61	0.8	0.58	1.53	0.73	0.63	1.56	0.56	0.65	1.64	0.43	0.59	1.67	0.36	0.58	1.71	0.25	0.63	1.8	0.08	0.56	1.91	0.08	0.57	1.6	0.8	0.33	1.49	0.75	0.29	1.45	0.6	0.26	1.43	0.45	0.32	1.41	0.36	0.34	1.35	0.25	0.31	1.34	0.07	0.4
995	4.975	1.4	0.83	0.47	1.62	0.8	0.58	1.54	0.73	0.63	1.56	0.56	0.65	1.64	0.43	0.59	1.67	0.36	0.58	1.71	0.25	0.63	1.8	0.08	0.56	1.91	0.07	0.57	1.6	0.8	0.33	1.5	0.75	0.29	1.45	0.6	0.26	1.44	0.45	0.32	1.41	0.36	0.34	1.35	0.25	0.31	1.34	0.07	0.4
996	4.98	1.41	0.83	0.47	1.62	0.8	0.58	1.54	0.73	0.63	1.57	0.56	0.65	1.65	0.43	0.59	1.68	0.36	0.58	1.72	0.24	0.63	1.8	0.08	0.56	1.91	0.07	0.57	1.61	0.8	0.33	1.5	0.75	0.29	1.46	0.6	0.26	1.44	0.45	0.32	1.41	0.36	0.34	1.35	0.25	0.31	1.34	0.07	0.4
997	4.985	1.41	0.83	0.47	1.63	0.8	0.58	1.55	0.73	0.64	1.58	0.56	0.65	1.65	0.43	0.59	1.68	0.35	0.58	1.72	0.24	0.63	1.81	0.08	0.56	1.91	0.07	0.57	1.61	0.8	0.33	1.51	0.75	0.29	1.46	0.6	0.26	1.44	0.45	0.32	1.42	0.36	0.34	1.36	0.25	0.31	1.34	0.07	0.4
998	4.99	1.41	0.83	0.47	1.63	0.8	0.58	1.55	0.73	0.64	1.58	0.55	0.65	1.66	0.43	0.59	1.69	0.35	0.58	1.73	0.24	0.63	1.81	0.08	0.56	1.91	0.06	0.57	1.61	0.8	0.33	1.51	0.75	0.29	1.46	0.6	0.26	1.45	0.45	0.32	1.42	0.36	0.34	1.36	0.25	0.31	1.34	0.07	0.4
999	4.995	1.42	0.83	0.47	1.64	0.8	0.58	1.56	0.73	0.64	1.59	0.55	0.65	1.67	0.42	0.59	1.69	0.35	0.58	1.73	0.24	0.63	1.81	0.07	0.56	1.92	0.06	0.56	1.62	0.8	0.33	1.51	0.75	0.29	1.47	0.6	0.26	1.45	0.45	0.32	1.42	0.36	0.34	1.36	0.26	0.31	1.34	0.07	0.4
1000	5	1.42	0.83	0.47	1.64	0.8	0.58	1.57	0.73	0.64	1.59	0.55	0.65	1.67	0.42	0.59	1.7	0.35	0.58	1.73	0.24	0.63	1.81	0.07	0.56	1.92	0.06	0.56	1.62	0.8	0.33	1.52	0.75	0.29	1.47	0.6	0.26	1.45	0.45	0.32	1.43	0.36	0.34	1.36	0.26	0.31	1.34	0.07	0.4
1001	5.005	1.43	0.83	0.47	1.65	0.8	0.58	1.57	0.73	0.64	1.6	0.55	0.65	1.68	0.42	0.59	1.71	0.35	0.58	1.74	0.24	0.63	1.81	0.07	0.56	1.92	0.05	0.56	1.63	0.8	0.33	1.52	0.75	0.29	1.47	0.6	0.26	1.46	0.45	0.32	1.43	0.36	0.34	1.37	0.26	0.31	1.34	0.07	0.4
1002	5.01	1.43	0.83	0.47	1.65	0.8	0.58	1.58	0.73	0.64	1.61	0.55	0.65	1.68	0.42	0.59	1.71	0.35	0.58	1.74	0.24	0.63	1.81	0.07	0.56	1.92	0.05	0.56	1.63	0.8	0.33	1.52	0.75	0.29	1.48	0.6	0.26	1.46	0.45	0.32	1.43	0.36	0.34	1.37	0.26	0.31	1.34	0.07	0.4
1003	5.015	1.44	0.83	0.47	1.66	0.79	0.58	1.58	0.72	0.64	1.61	0.55	0.65	1.69	0.42	0.59	1.72	0.35	0.58	1.75	0.23	0.63	1.81	0.07	0.56	1.92	0.05	0.56	1.64	0.8	0.33	1.53	0.75	0.29	1.48	0.6	0.27	1.46	0.45	0.32	1.43	0.36	0.34	1.37	0.26	0.3	1.34	0.07	0.4
1004	5.02	1.44	0.83	0.48	1.66	0.79	0.58	1.59	0.72	0.64	1.62	0.55	0.65	1.69	0.42	0.59	1.72	0.35	0.58	1.75	0.23	0.63	1.82	0.06	0.56	1.92	0.04	0.56	1.64	0.8	0.33	1.53	0.75	0.29	1.48	0.6	0.27	1.47	0.45	0.32	1.44	0.36	0.34	1.37	0.26	0.3	1.34	0.07	0.4
1005	5.025	1.45	0.83	0.48	1.67	0.79	0.58	1.59	0.72	0.64	1.62	0.55	0.65	1.7	0.42	0.59	1.72	0.35	0.58	1.75	0.23	0.63	1.82	0.06	0.56	1.93	0.04	0.55	1.64	0.8	0.33	1.54	0.75	0.3	1.49	0.6	0.27	1.47	0.45	0.32	1.44	0.36	0.34	1.38	0.26	0.3	1.34	0.08	0.4
1006	5.03	1.45	0.83	0.48	1.67	0.79	0.58	1.6	0.72	0.64	1.63	0.55	0.65	1.7	0.42	0.59	1.73	0.35	0.58	1.76	0.23	0.63	1.82	0.06	0.56	1.93	0.04	0.55	1.65	0.8	0.33	1.54	0.75	0.3	1.49	0.6	0.27	1.48	0.45	0.32	1.44	0.36	0.34	1.38	0.26	0.3	1.34	0.08	0.4
1007	5.035	1.45	0.82	0.48	1.68	0.79	0.58	1.6	0.72	0.64	1.64	0.55	0.65	1.71	0.42	0.59	1.73	0.35	0.58	1.76	0.23	0.63	1.83	0.06	0.55	1.93	0.04	0.55	1.65	0.8	0.33	1.54	0.75	0.3	1.5	0.6	0.27	1.48	0.45	0.32	1.45	0.36	0.34	1.38	0.26	0.3	1.34	0.08	0.4
1008	5.04	1.46	0.82	0.48	1.68	0.79	0.58	1.61	0.72	0.64	1.64	0.55	0.65	1.71	0.42	0.59	1.74	0.35	0.58	1.77	0.23	0.63	1.83	0.06	0.55	1.93	0.03	0.55	1.66	0.8	0.33	1.55	0.75	0.3	1.5	0.6	0.27	1.48	0.45	0.32	1.45	0.36	0.34	1.38	0.26	0.3	1.34	0.08	0.4
1009	5.045	1.46	0.82	0.48	1.69	0.79	0.58	1.62	0.72	0.64	1.65	0.55	0.65	1.72	0.42	0.59	1.74	0.35	0.58	1.77	0.23	0.62	1.83	0.06	0.55	1.94	0.03	0.55	1.66	0.8	0.33	1.55	0.75	0.3	1.5	0.6	0.27	1.49	0.45	0.32	1.45	0.36	0.34	1.39	0.26	0.3	1.35	0.08	0.4
1010	5.05	1.47	0.82	0.48	1.69	0.79	0.58	1.62	0.72	0.64	1.65	0.55	0.65	1.72	0.42	0.59	1.75	0.35	0.58	1.78	0.23	0.62	1.84	0.06	0.55	1.94	0.03	0.55	1.67	0.8	0.33	1.56	0.75	0.3	1.51	0.6	0.27	1.49	0.45	0.32	1.46	0.36	0.33	1.39	0.26	0.3	1.35	0.08	0.4
1011	5.055	1.47	0.82	0.48	1.7	0.79	0.58	1.63	0.72	0.64	1.66	0.55	0.65	1.72	0.42	0.59	1.75	0.35	0.58	1.78	0.23	0.62	1.84	0.06	0.55	1.94	0.02	0.55	1.67	0.8	0.33	1.56	0.74	0.3	1.51	0.6	0.27	1.49	0.44	0.32	1.46	0.36	0.33	1.39	0.26	0.3	1.35	0.08	0.4
1012	5.06	1.48	0.82	0.48	1.7	0.79	0.58	1.63	0.72	0.64	1.66	0.55	0.65	1.73	0.42	0.59	1.76	0.35	0.58	1.79	0.23	0.62	1.84	0.06	0.55	1.94	0.02	0.55	1.67	0.8	0.34	1.57	0.74	0.3	1.52	0.6	0.27	1.5	0.44	0.32	1.47	0.36	0.33	1.4	0.26	0.3	1.35	0.08	0.4
1013	5.065	1.49	0.82	0.48	1.71	0.79	0.58	1.64	0.72	0.64	1.66	0.55	0.65	1.73	0.42	0.59	1.76	0.35	0.58	1.79	0.23	0.62	1.84	0.06	0.55	1.94	0.02	0.55	1.68	0.8	0.34	1.57	0.74	0.3	1.52	0.6	0.27	1.5	0.44	0.32	1.47	0.36	0.33	1.4	0.26	0.3	1.35	0.08	0.39
1014	5.07	1.49	0.82	0.48	1.72	0.79	0.58	1.64	0.72	0.64	1.67	0.55	0.65	1.74	0.42	0.59	1.77	0.35	0.58	1.8	0.23	0.63	1.84	0.06	0.55	1.94	0.02	0.55	1.68	0.79	0.34	1.58	0.74	0.3	1.53	0.6	0.27	1.51	0.44	0.32	1.47	0.36	0.33	1.4	0.26	0.3	1.35	0.08	0.39
1015	5.075	1.49	0.82	0.49	1.72	0.79	0.58	1.65	0.72	0.64	1.67	0.55	0.65	1.74	0.42	0.59	1.77	0.35	0.58	1.8	0.23	0.63	1.84	0.06	0.55	1.94	0.02	0.55	1.69	0.79	0.34	1.58	0.74	0.3	1.53	0.6	0.27	1.51	0.44	0.32	1.48	0.36	0.33	1.41	0.26	0.3	1.35	0.09	0.39
1016	5.08	1.5	0.82	0.49	1.73	0.79	0.58	1.65	0.73	0.64	1.68	0.55	0.65	1.75	0.42	0.59	1.78	0.35	0.58	1.81	0.23	0.63	1.84	0.06	0.55	1.94	0.02	0.55	1.69	0.79	0.34	1.58	0.74	0.3	1.53	0.6	0.27	1.52	0.44	0.32	1.48	0.35	0.33	1.41	0.27	0.3	1.35	0.09	0.39
1017	5.085	1.5	0.82	0.49	1.73	0.79	0.58	1.66	0.73	0.64	1.68	0.55	0.66	1.75	0.43	0.59	1.78	0.35	0.58	1.81	0.23	0.63	1.84	0.06	0.55	1.94	0.02	0.55	1.7	0.79	0.34	1.59	0.74	0.3	1.54	0.6	0.27	1.52	0.44	0.32	1.49	0.35	0.33	1.41	0.27	0.3	1.36	0.09	0.39
1018	5.09	1.51	0.82	0.49	1.73	0.79	0.58	1.66	0.73	0.64	1.69	0.56	0.66	1.76	0.43	0.59	1.79	0.35	0.58	1.82	0.23	0.63	1.85	0.06	0.55	1.94	0.02	0.55	1.7	0.79	0.34	1.59	0.74	0.3	1.54	0.6	0.27	1.53	0.44	0.32	1.49	0.35	0.33	1.42	0.27	0.3	1.36	0.09	0.39
1019	5.095	1.52	0.82	0.49	1.74	0.79	0.58	1.67	0.73	0.64	1.69	0.56	0.66	1.77	0.43	0.59	1.79	0.35	0.59	1.82	0.23	0.63	1.85	0.06	0.55	1.94	0.02	0.55	1.7	0.79	0.34	1.6	0.74	0.3	1.55	0.6	0.27	1.53	0.44	0.32	1.5	0.35	0.33	1.42	0.27	0.3	1.36	0.09	0.39
1020	5.1	1.52	0.83	0.49	1.74	0.8	0.58	1.67	0.73	0.64	1.7	0.56	0.66	1.77	0.43	0.59	1.79	0.35	0.59	1.82	0.23	0.63	1.85	0.06	0.55	1.94	0.02	0.55	1.71	0.79	0.34	1.6	0.74	0.3	1.55	0.6	0.27	1.54	0.44	0.32	1.5	0.35	0.33	1.43	0.27	0.3	1.36	0.1	0.39
1021	5.105	1.53	0.83	0.49	1.75	0.8	0.59	1.68	0.73	0.64	1.7	0.56	0.66	1.78	0.43	0.59	1.8	0.35	0.59	1.82	0.23	0.63	1.85	0.06	0.55	1.94	0.02	0.55	1.71	0.79	0.34	1.61	0.74	0.3	1.56	0.6	0.28	1.54	0.44	0.32	1.51	0.35	0.33	1.43	0.27	0.3	1.36	0.1	0.39
1022	5.11	1.53	0.83	0.49	1.75	0.8	0.59	1.68	0.73	0.64	1.71	0.56	0.66	1.78	0.43	0.59	1.8	0.35	0.59	1.83	0.23	0.63	1.85	0.06	0.55	1.94	0.02	0.55	1.72	0.79	0.34	1.61	0.74	0.3	1.56	0.6	0.28	1.55	0.44	0.32	1.51	0.35	0.33	1.44	0.27	0.3	1.36	0.1	0.39
1023	5.115	1.53	0.83	0.49	1.76	0.8	0.59	1.69	0.73	0.64	1.71	0.56	0.66	1.79	0.43	0.59	1.81	0.35	0.59	1.83	0.23	0.63	1.85	0.06	0.55	1.94	0.02	0.55	1.72	0.8	0.34	1.61	0.74	0.3	1.57	0.6	0.28	1.55	0.44	0.32	1.52	0.35	0.33	1.44	0.27	0.3	1.37	0.1	0.39
1024	5.12	1.54	0.83	0.49	1.76	0.8	0.59	1.69	0.74	0.65	1.72	0.56	0.66	1.79	0.43	0.59	1.81	0.35	0.59	1.83	0.23	0.63	1.85	0.06	0.55	1.94	0.02	0.55	1.72	0.8	0.34	1.62	0.74	0.3	1.57	0.6	0.28	1.56	0.44	0.32	1.53	0.35	0.33	1.44	0.27	0.3	1.37	0.1	0.39
1025	5.125	1.54	0.83	0.49	1.77	0.8	0.59	1.7	0.74	0.65	1.73	0.56	0.66	1.8	0.43	0.59	1.81	0.35	0.59	1.83	0.23	0.63	1.85	0.06	0.55	1.94	0.02	0.55	1.73	0.8	0.34	1.62	0.74	0.3	1.57	0.6	0.28	1.57	0.44	0.32	1.53	0.35	0.33	1.45	0.27	0.29	1.37	0.11	0.39
1026	5.13	1.55	0.83	0.49	1.77	0.8	0.59	1.7	0.74	0.65	1.73	0.56	0.66	1.8	0.43	0.59	1.82	0.35	0.59	1.83	0.23	0.63	1.85	0.06	0.55	1.94	0.02	0.55	1.73	0.8	0.34	1.62	0.74	0.3	1.58	0.6	0.28	1.57	0.44	0.32	1.54	0.36	0.33	1.45	0.28	0.29	1.37	0.11	0.39
1027	5.135	1.55	0.83	0.49	1.77	0.81	0.59	1.7	0.74	0.65	1.74	0.57	0.66	1.81	0.43	0.6	1.82	0.35	0.59	1.83	0.23	0.63	1.85	0.06	0.55	1.94	0.02	0.55	1.74	0.8	0.34	1.63	0.74	0.31	1.58	0.6	0.28	1.58	0.44	0.32	1.54	0.36	0.32	1.46	0.28	0.29	1.38	0.11	0.39
1028	5.14	1.56	0.83	0.49	1.78	0.81	0.59	1.71	0.74	0.65	1.74	0.57	0.67	1.81	0.43	0.6	1.82	0.35	0.59	1.84	0.23	0.63	1.85	0.06	0.55	1.94	0.02	0.55	1.74	0.8	0.34	1.63	0.74	0.31	1.59	0.6	0.28	1.58	0.44	0.32	1.55	0.36	0.32	1.46	0.28	0.29	1.38	0.11	0.39
1029	5.145	1.56	0.83	0.49	1.78	0.81	0.59	1.71	0.74	0.65	1.75	0.57	0.67	1.81	0.44	0.6	1.83	0.35	0.59	1.84	0.23	0.63	1.85	0.06	0.55	1.94	0.02	0.55	1.74	0.8	0.34	1.64	0.74	0.31	1.59	0.6	0.28	1.59	0.44	0.32	1.55	0.36	0.32	1.47	0.28	0.29	1.38	0.12	0.39
1030	5.15	1.56	0.83	0.5	1.79	0.81	0.59	1.72	0.74	0.65	1.75	0.57	0.67	1.81	0.44	0.6	1.83	0.35	0.59	1.84	0.23	0.63	1.85	0.06	0.55	1.94	0.02	0.55	1.75	0.8	0.34	1.64	0.74	0.31	1.59	0.6	0.28	1.6	0.44	0.31	1.56	0.36	0.32	1.47	0.28	0.29	1.38	0.12	0.39
1031	5.155	1.57	0.84	0.5	1.79	0.81	0.59	1.72	0.74	0.65	1.75	0.57	0.67	1.82	0.44	0.6	1.83	0.35	0.59	1.84	0.23	0.63	1.85	0.06	0.55	1.94	0.02	0.55	1.75	0.8	0.34	1.64	0.74	0.31	1.6	0.6	0.28	1.6	0.44	0.31	1.56	0.36	0.32	1.48	0.28	0.29	1.39	0.12	0.39
1032	5.16	1.57	0.84	0.5	1.8	0.81	0.59	1.73	0.74	0.65	1.76	0.57	0.67	1.82	0.44	0.6	1.83	0.35	0.59	1.85	0.23	0.63	1.85	0.06	0.55	1.94	0.02	0.55	1.75	0.8	0.34	1.65	0.75	0.31	1.6	0.6	0.28	1.61	0.44	0.31	1.57	0.36	0.32	1.48	0.28	0.29	1.39	0.13	0.39
1033	5.165	1.58	0.84	0.5	1.8	0.81	0.59	1.73	0.74	0.65	1.76	0.57	0.67	1.82	0.44	0.6	1.83	0.35	0.59	1.85	0.23	0.63	1.85	0.06	0.55	1.94	0.02	0.55	1.76	0.8	0.34	1.65	0.75	0.31	1.61	0.6	0.28	1.61	0.44	0.31	1.58	0.36	0.32	1.49	0.29	0.29	1.39	0.13	0.39
1034	5.17	1.58	0.84	0.5	1.8	0.81	0.59	1.74	0.74	0.65	1.76	0.57	0.67	1.82	0.44	0.6	1.84	0.35	0.59	1.85	0.23	0.63	1.85	0.06	0.55	1.94	0.02	0.55	1.76	0.8	0.34	1.65	0.75	0.31	1.61	0.6	0.28	1.62	0.44	0.31	1.58	0.36	0.32	1.49	0.29	0.29	1.4	0.13	0.39
1035	5.175	1.58	0.84	0.5	1.81	0.81	0.59	1.74	0.75	0.65	1.77	0.57	0.67	1.82	0.44	0.6	1.84	0.35	0.59	1.85	0.23	0.63	1.85	0.06	0.55	1.94	0.02	0.55	1.76	0.8	0.35	1.65	0.75	0.31	1.61	0.6	0.28	1.62	0.44	0.31	1.59	0.36	0.32	1.5	0.29	0.29	1.4	0.13	0.39
1036	5.18	1.59	0.84	0.5	1.81	0.81	0.59	1.75	0.75	0.65	1.77	0.57	0.67	1.82	0.44	0.6	1.84	0.35	0.59	1.85	0.23	0.63	1.85	0.06	0.55	1.94	0.02	0.55	1.76	0.8	0.35	1.66	0.75	0.31	1.62	0.6	0.28	1.63	0.44	0.31	1.59	0.36	0.32	1.5	0.29	0.29	1.4	0.14	0.39
1037	5.185	1.59	0.84	0.5	1.82	0.81	0.59	1.75	0.75	0.65	1.77	0.57	0.67	1.83	0.44	0.6	1.84	0.35	0.59	1.85	0.23	0.63	1.85	0.06	0.55	1.94	0.02	0.55	1.77	0.8	0.35	1.66	0.75	0.31	NaN	NaN	NaN	1.63	0.44	0.31	1.6	0.36	0.31	1.51	0.29	0.29	1.41	0.14	0.39
1038	5.19	1.59	0.84	0.5	1.82	0.81	0.59	1.75	0.74	0.65	1.77	0.57	0.67	1.83	0.44	0.6	1.84	0.35	0.59	1.85	0.23	0.63	1.85	0.06	0.55	1.94	0.02	0.55	1.77	0.8	0.35	1.66	0.75	0.31	NaN	NaN	NaN	1.64	0.44	0.31	1.61	0.36	0.31	1.51	0.29	0.29	1.41	0.14	0.39
1039	5.195	1.6	0.84	0.5	1.83	0.81	0.59	1.76	0.75	0.65	1.77	0.57	0.67	1.83	0.44	0.6	1.85	0.35	0.59	1.85	0.23	0.63	1.85	0.06	0.55	1.94	0.02	0.55	1.77	0.8	0.35	1.67	0.75	0.31	NaN	NaN	NaN	1.64	0.44	0.31	1.61	0.36	0.31	1.52	0.29	0.29	1.42	0.14	0.39
1040	5.2	1.6	0.84	0.5	1.83	0.81	0.59	1.76	0.75	0.65	1.78	0.57	0.67	1.83	0.43	0.6	1.85	0.35	0.59	1.85	0.23	0.63	1.85	0.06	0.55	1.94	0.02	0.55	1.78	0.8	0.35	1.67	0.75	0.32	NaN	NaN	NaN	1.65	0.44	0.31	1.62	0.36	0.31	1.52	0.29	0.29	1.42	0.15	0.39
1041	5.205	1.6	0.84	0.5	1.83	0.81	0.59	1.77	0.75	0.65	1.78	0.57	0.67	1.83	0.43	0.6	1.85	0.35	0.59	1.85	0.23	0.63	1.85	0.06	0.55	1.94	0.02	0.55	1.76	0.78	0.36	1.67	0.75	0.32	NaN	NaN	NaN	1.65	0.44	0.31	1.62	0.36	0.31	1.53	0.3	0.28	1.42	0.15	0.39
1042	5.21	1.61	0.84	0.5	NaN	NaN	NaN	1.77	0.75	0.65	1.78	0.57	0.67	1.83	0.43	0.6	1.85	0.35	0.59	1.85	0.23	0.63	1.85	0.06	0.55	1.94	0.02	0.55	1.72	0.73	0.4	1.68	0.75	0.32	NaN	NaN	NaN	1.66	0.44	0.31	1.63	0.36	0.31	1.53	0.3	0.28	1.43	0.15	0.39
1043	5.215	1.61	0.84	0.51	NaN	NaN	NaN	1.78	0.75	0.65	1.78	0.57	0.67	1.84	0.43	0.6	1.85	0.35	0.59	1.85	0.23	0.63	1.85	0.06	0.55	1.94	0.02	0.55	1.71	0.72	0.4	1.68	0.75	0.32	NaN	NaN	NaN	1.66	0.44	0.31	1.64	0.36	0.31	1.54	0.3	0.28	1.43	0.16	0.39
1044	5.22	1.61	0.84	0.51	NaN	NaN	NaN	1.78	0.75	0.65	1.78	0.57	0.67	1.84	0.43	0.6	1.85	0.35	0.59	1.85	0.23	0.63	1.85	0.06	0.55	1.94	0.02	0.55	1.71	0.72	0.41	1.68	0.75	0.32	NaN	NaN	NaN	1.67	0.44	0.31	1.64	0.36	0.31	1.54	0.3	0.28	1.44	0.16	0.39
1045	5.225	1.62	0.84	0.51	1.85	0.81	0.59	1.78	0.75	0.65	1.79	0.57	0.67	1.84	0.43	0.6	1.85	0.35	0.59	1.86	0.23	0.63	1.85	0.06	0.55	1.94	0.02	0.55	NaN	NaN	NaN	1.69	0.75	0.32	NaN	NaN	NaN	1.68	0.44	0.31	1.65	0.36	0.31	1.55	0.3	0.28	1.44	0.16	0.39
1046	5.23	1.62	0.84	0.51	NaN	NaN	NaN	1.79	0.75	0.65	1.79	0.57	0.67	1.84	0.43	0.6	1.85	0.35	0.59	1.86	0.23	0.63	1.85	0.06	0.55	1.94	0.02	0.55	1.72	0.7	0.52	1.69	0.75	0.32	1.66	0.6	0.29	1.68	0.44	0.31	1.66	0.36	0.31	1.55	0.3	0.28	1.45	0.16	0.39
1047	5.235	1.63	0.84	0.51	NaN	NaN	NaN	1.79	0.75	0.65	1.79	0.57	0.67	1.84	0.43	0.6	1.85	0.35	0.59	1.86	0.23	0.63	1.85	0.06	0.55	1.94	0.02	0.55	1.72	0.7	0.52	1.69	0.75	0.32	1.66	0.6	0.29	1.69	0.44	0.31	1.66	0.36	0.31	1.56	0.31	0.28	1.45	0.17	0.39
1048	5.24	1.63	0.85	0.51	1.86	0.81	0.59	1.79	0.75	0.65	1.79	0.57	0.67	1.85	0.43	0.6	1.86	0.35	0.59	1.86	0.23	0.63	1.85	0.06	0.55	1.94	0.02	0.55	NaN	NaN	NaN	1.69	0.75	0.32	NaN	NaN	NaN	1.69	0.44	0.3	1.67	0.36	0.3	1.56	0.31	0.28	1.46	0.17	0.39
1049	5.245	1.63	0.85	0.51	1.86	0.81	0.59	1.8	0.75	0.66	1.8	0.57	0.67	1.85	0.43	0.6	1.86	0.35	0.59	1.86	0.23	0.63	1.85	0.06	0.55	1.94	0.02	0.55	NaN	NaN	NaN	1.7	0.75	0.32	1.67	0.6	0.29	1.7	0.44	0.3	1.67	0.36	0.3	1.57	0.31	0.28	1.46	0.17	0.39
1050	5.25	1.64	0.85	0.51	1.87	0.81	0.59	1.8	0.75	0.65	1.8	0.57	0.67	1.85	0.44	0.6	1.86	0.35	0.59	1.86	0.23	0.63	1.85	0.06	0.55	1.94	0.02	0.55	NaN	NaN	NaN	1.7	0.75	0.32	NaN	NaN	NaN	1.7	0.44	0.3	1.68	0.36	0.3	1.57	0.31	0.28	1.47	0.17	0.39
1051	5.255	1.64	0.85	0.51	1.87	0.81	0.59	1.8	0.75	0.65	1.8	0.57	0.67	1.85	0.44	0.6	1.86	0.35	0.59	1.86	0.23	0.63	1.85	0.06	0.55	1.94	0.02	0.55	NaN	NaN	NaN	1.7	0.75	0.32	NaN	NaN	NaN	1.71	0.44	0.3	1.68	0.36	0.3	1.58	0.31	0.28	1.47	0.18	0.39
1052	5.26	1.64	0.85	0.52	1.87	0.81	0.59	1.81	0.75	0.65	1.81	0.57	0.67	1.85	0.43	0.6	1.86	0.35	0.59	1.86	0.23	0.63	1.85	0.06	0.55	1.94	0.02	0.55	NaN	NaN	NaN	1.7	0.75	0.32	1.68	0.6	0.28	1.71	0.44	0.3	1.69	0.36	0.3	1.58	0.31	0.28	1.48	0.18	0.39
1053	5.265	1.65	0.85	0.52	1.88	0.81	0.59	1.81	0.75	0.65	1.81	0.57	0.67	1.86	0.43	0.6	1.86	0.35	0.59	1.87	0.23	0.63	1.85	0.06	0.55	1.94	0.02	0.55	NaN	NaN	NaN	1.71	0.75	0.32	NaN	NaN	NaN	1.72	0.45	0.3	1.7	0.36	0.3	1.59	0.32	0.29	1.48	0.18	0.39
1054	5.27	1.65	0.85	0.52	1.88	0.81	0.59	1.81	0.75	0.65	1.81	0.57	0.67	1.86	0.43	0.6	1.87	0.35	0.59	1.87	0.23	0.63	1.85	0.06	0.55	1.94	0.02	0.55	NaN	NaN	NaN	1.71	0.75	0.32	NaN	NaN	NaN	1.73	0.45	0.3	1.7	0.37	0.3	1.59	0.32	0.29	1.49	0.18	0.39
1055	5.275	1.65	0.85	0.52	1.88	0.81	0.59	1.81	0.75	0.65	1.82	0.57	0.67	1.86	0.43	0.6	1.87	0.35	0.59	1.87	0.23	0.63	1.85	0.06	0.55	1.94	0.02	0.55	NaN	NaN	NaN	1.71	0.75	0.33	NaN	NaN	NaN	1.73	0.45	0.3	1.71	0.37	0.3	1.6	0.32	0.29	1.5	0.18	0.39
1056	5.28	1.65	0.85	0.52	1.89	0.81	0.59	1.82	0.75	0.65	1.82	0.57	0.67	1.86	0.43	0.6	1.87	0.35	0.59	1.87	0.23	0.63	1.85	0.06	0.55	1.94	0.02	0.55	NaN	NaN	NaN	1.71	0.75	0.32	1.7	0.6	0.28	1.74	0.45	0.3	1.71	0.37	0.3	1.61	0.32	0.29	1.5	0.18	0.39
1057	5.285	1.66	0.85	0.52	1.89	0.81	0.59	1.82	0.75	0.65	1.82	0.57	0.67	1.87	0.44	0.6	1.87	0.35	0.59	1.87	0.23	0.63	1.85	0.06	0.55	1.94	0.02	0.55	NaN	NaN	NaN	1.72	0.76	0.32	NaN	NaN	NaN	1.74	0.45	0.3	1.72	0.37	0.3	1.61	0.32	0.29	1.51	0.19	0.39
1058	5.29	1.66	0.85	0.52	1.89	0.81	0.59	1.82	0.75	0.65	1.83	0.58	0.67	1.87	0.44	0.6	1.87	0.35	0.59	1.87	0.23	0.63	1.85	0.06	0.55	1.94	0.02	0.55	NaN	NaN	NaN	1.72	0.76	0.33	NaN	NaN	NaN	1.75	0.45	0.3	1.72	0.37	0.3	1.62	0.32	0.29	1.52	0.19	0.39
1059	5.295	1.67	0.85	0.52	1.89	0.81	0.59	1.82	0.75	0.65	1.83	0.58	0.67	1.87	0.44	0.6	1.87	0.35	0.59	1.87	0.23	0.63	1.85	0.06	0.55	1.94	0.02	0.55	NaN	NaN	NaN	1.72	0.76	0.32	NaN	NaN	NaN	1.75	0.45	0.29	1.73	0.37	0.3	1.62	0.33	0.29	1.52	0.19	0.39
1060	5.3	1.67	0.85	0.52	1.9	0.81	0.59	1.83	0.75	0.66	1.83	0.58	0.67	1.87	0.43	0.6	1.87	0.35	0.6	1.87	0.23	0.63	1.85	0.06	0.55	1.94	0.02	0.55	NaN	NaN	NaN	1.73	0.76	0.32	NaN	NaN	NaN	1.76	0.45	0.29	1.74	0.37	0.3	1.63	0.33	0.29	1.53	0.18	0.4
1061	5.305	1.67	0.85	0.52	1.9	0.81	0.59	1.83	0.75	0.66	1.83	0.58	0.67	1.87	0.43	0.6	1.87	0.35	0.6	1.87	0.23	0.63	1.85	0.06	0.55	1.94	0.02	0.55	NaN	NaN	NaN	1.73	0.76	0.32	NaN	NaN	NaN	1.76	0.45	0.29	1.74	0.37	0.29	1.63	0.33	0.29	1.54	0.19	0.4
1062	5.31	1.67	0.85	0.52	1.9	0.81	0.59	1.83	0.75	0.66	1.84	0.58	0.67	1.87	0.43	0.6	1.88	0.35	0.6	1.87	0.23	0.63	1.86	0.06	0.55	1.94	0.02	0.55	NaN	NaN	NaN	1.73	0.76	0.32	NaN	NaN	NaN	1.77	0.45	0.29	1.75	0.37	0.29	1.64	0.33	0.29	1.54	0.19	0.4
1063	5.315	1.68	0.85	0.52	1.91	0.81	0.59	1.84	0.75	0.65	1.84	0.58	0.67	1.87	0.43	0.6	1.88	0.35	0.6	1.87	0.23	0.63	1.86	0.06	0.55	1.94	0.02	0.55	NaN	NaN	NaN	1.73	0.76	0.32	NaN	NaN	NaN	1.77	0.45	0.29	1.75	0.37	0.29	1.65	0.33	0.29	1.55	0.19	0.4
1064	5.32	1.68	0.85	0.53	1.91	0.81	0.59	1.84	0.75	0.65	1.84	0.58	0.67	1.87	0.43	0.6	1.88	0.35	0.6	1.87	0.23	0.63	1.86	0.06	0.55	1.94	0.02	0.55	NaN	NaN	NaN	1.74	0.76	0.32	1.73	0.6	0.28	1.77	0.45	0.29	1.76	0.37	0.29	1.65	0.33	0.29	1.56	0.18	0.4
1065	5.325	1.68	0.85	0.53	1.91	0.81	0.59	1.84	0.75	0.65	1.85	0.58	0.67	1.88	0.44	0.6	1.88	0.35	0.6	1.87	0.23	0.63	1.86	0.06	0.55	1.94	0.02	0.55	NaN	NaN	NaN	1.74	0.76	0.32	NaN	NaN	NaN	1.78	0.45	0.29	1.76	0.37	0.29	1.66	0.33	0.29	1.56	0.18	0.4
1066	5.33	1.68	0.85	0.53	1.91	0.81	0.59	1.85	0.75	0.65	1.85	0.58	0.68	1.88	0.44	0.6	1.88	0.35	0.6	1.87	0.23	0.63	1.86	0.06	0.55	1.94	0.02	0.55	NaN	NaN	NaN	1.74	0.76	0.32	NaN	NaN	NaN	1.78	0.45	0.29	1.77	0.37	0.29	1.66	0.33	0.29	1.57	0.18	0.4
1067	5.335	1.69	0.85	0.53	1.92	0.81	0.59	1.85	0.75	0.65	1.85	0.58	0.68	1.88	0.44	0.6	1.88	0.35	0.59	1.87	0.23	0.63	1.86	0.06	0.55	1.94	0.02	0.55	NaN	NaN	NaN	1.74	0.76	0.32	NaN	NaN	NaN	1.79	0.45	0.29	1.77	0.37	0.29	1.67	0.33	0.29	1.58	0.18	0.4
1068	5.34	1.69	0.85	0.53	1.92	0.81	0.59	1.85	0.75	0.65	1.85	0.58	0.67	1.88	0.44	0.6	1.88	0.35	0.59	1.87	0.23	0.63	1.86	0.06	0.55	1.94	0.02	0.55	NaN	NaN	NaN	1.74	0.76	0.32	NaN	NaN	NaN	1.79	0.45	0.29	1.78	0.37	0.29	1.68	0.32	0.29	1.59	0.18	0.4
1069	5.345	1.69	0.86	0.53	1.92	0.81	0.59	1.85	0.75	0.65	1.85	0.58	0.67	1.88	0.44	0.6	1.88	0.35	0.59	1.87	0.23	0.63	1.86	0.06	0.55	1.94	0.02	0.55	NaN	NaN	NaN	1.75	0.76	0.32	1.74	0.6	0.28	1.8	0.45	0.29	1.78	0.38	0.29	1.68	0.32	0.29	1.59	0.18	0.4
1070	5.35	1.69	0.86	0.53	1.92	0.81	0.59	1.85	0.75	0.65	1.85	0.58	0.67	1.88	0.44	0.6	1.88	0.35	0.59	1.87	0.23	0.64	1.86	0.06	0.55	1.94	0.02	0.55	NaN	NaN	NaN	1.75	0.76	0.32	NaN	NaN	NaN	1.8	0.46	0.28	1.79	0.38	0.29	1.68	0.32	0.29	1.6	0.18	0.4
1071	5.355	1.7	0.86	0.53	1.93	0.81	0.59	1.86	0.75	0.65	1.85	0.58	0.67	1.88	0.44	0.6	1.88	0.35	0.6	1.87	0.23	0.64	1.86	0.06	0.55	1.94	0.02	0.55	NaN	NaN	NaN	1.75	0.77	0.32	1.76	0.6	0.28	1.81	0.46	0.28	1.79	0.38	0.29	1.69	0.32	0.29	1.6	0.18	0.39
1072	5.36	1.7	0.86	0.53	1.93	0.82	0.59	1.86	0.75	0.65	1.86	0.58	0.67	1.88	0.44	0.6	1.88	0.35	0.6	1.87	0.23	0.64	1.86	0.06	0.55	1.94	0.02	0.55	NaN	NaN	NaN	1.75	0.77	0.32	NaN	NaN	NaN	1.81	0.46	0.28	1.8	0.38	0.29	1.69	0.32	0.29	1.61	0.18	0.39
1073	5.365	1.7	0.86	0.53	1.93	0.82	0.59	1.86	0.75	0.65	1.86	0.58	0.67	1.88	0.44	0.6	1.89	0.35	0.6	1.87	0.23	0.64	1.86	0.06	0.55	1.94	0.02	0.55	NaN	NaN	NaN	1.75	0.77	0.32	1.76	0.61	0.28	1.81	0.46	0.28	1.8	0.38	0.29	1.7	0.32	0.29	1.62	0.17	0.39
1074	5.37	1.7	0.86	0.53	1.94	0.82	0.59	1.87	0.75	0.65	1.86	0.58	0.67	1.88	0.44	0.6	1.89	0.35	0.6	1.87	0.23	0.64	1.86	0.06	0.55	1.94	0.02	0.55	NaN	NaN	NaN	1.76	0.77	0.32	1.76	0.61	0.28	1.82	0.46	0.28	1.81	0.38	0.29	1.71	0.32	0.29	1.63	0.17	0.39
1075	5.375	1.71	0.86	0.53	1.94	0.82	0.59	1.87	0.75	0.65	1.86	0.58	0.67	1.88	0.44	0.6	1.89	0.35	0.6	1.87	0.23	0.64	1.86	0.06	0.55	1.94	0.02	0.55	NaN	NaN	NaN	1.76	0.77	0.32	1.76	0.61	0.28	1.82	0.46	0.28	1.81	0.38	0.29	1.71	0.32	0.28	1.64	0.17	0.39
1076	5.38	1.71	0.86	0.53	1.94	0.82	0.59	1.87	0.75	0.65	1.86	0.58	0.67	1.89	0.44	0.6	1.89	0.35	0.6	1.87	0.23	0.64	1.86	0.06	0.55	1.94	0.02	0.55	NaN	NaN	NaN	1.76	0.77	0.32	1.77	0.61	0.28	1.83	0.46	0.28	1.82	0.38	0.29	1.72	0.32	0.28	1.64	0.16	0.39
1077	5.385	1.71	0.86	0.53	1.94	0.82	0.59	1.87	0.75	0.65	1.86	0.58	0.67	1.89	0.44	0.6	1.89	0.35	0.6	1.88	0.23	0.64	1.86	0.06	0.55	1.94	0.02	0.55	NaN	NaN	NaN	1.76	0.77	0.32	1.77	0.61	0.28	1.83	0.46	0.28	1.82	0.38	0.29	1.72	0.32	0.28	1.65	0.16	0.39
1078	5.39	1.72	0.86	0.53	1.95	0.82	0.59	1.88	0.75	0.65	1.86	0.58	0.67	1.89	0.44	0.6	1.89	0.35	0.6	1.88	0.23	0.64	1.86	0.06	0.55	1.94	0.02	0.55	NaN	NaN	NaN	1.76	0.77	0.32	1.77	0.61	0.28	1.83	0.46	0.28	1.83	0.38	0.29	1.73	0.31	0.28	1.66	0.16	0.39
1079	5.395	1.72	0.86	0.53	1.95	0.82	0.59	1.88	0.75	0.65	1.86	0.58	0.67	1.89	0.44	0.6	1.89	0.35	0.6	1.88	0.23	0.63	1.86	0.06	0.55	1.94	0.02	0.55	NaN	NaN	NaN	1.77	0.77	0.32	1.78	0.61	0.28	1.84	0.46	0.28	1.83	0.38	0.29	1.73	0.31	0.28	1.67	0.16	0.39
1080	5.4	1.72	0.86	0.53	1.95	0.82	0.58	1.88	0.75	0.65	1.87	0.58	0.67	1.89	0.44	0.6	1.89	0.35	0.6	1.88	0.23	0.63	1.86	0.06	0.55	1.94	0.02	0.55	NaN	NaN	NaN	1.77	0.77	0.32	1.78	0.61	0.28	1.84	0.46	0.28	1.83	0.38	0.29	1.74	0.31	0.28	1.67	0.15	0.39
1081	5.405	1.72	0.86	0.53	1.95	0.82	0.58	1.88	0.75	0.65	1.87	0.58	0.67	1.89	0.44	0.6	1.89	0.35	0.6	1.88	0.23	0.63	1.86	0.06	0.55	1.94	0.02	0.55	NaN	NaN	NaN	1.77	0.77	0.32	1.78	0.61	0.27	1.85	0.46	0.28	1.84	0.38	0.29	1.74	0.31	0.28	1.68	0.15	0.39
1082	5.41	1.72	0.86	0.53	1.95	0.82	0.58	1.88	0.75	0.65	1.87	0.58	0.67	1.89	0.44	0.6	1.89	0.35	0.6	1.88	0.23	0.63	1.86	0.06	0.55	1.94	0.02	0.55	NaN	NaN	NaN	1.77	0.77	0.33	1.79	0.61	0.27	1.85	0.46	0.28	1.84	0.38	0.29	1.75	0.31	0.28	1.69	0.15	0.38
1083	5.415	1.73	0.86	0.53	1.96	0.82	0.58	1.89	0.75	0.65	1.87	0.58	0.67	1.89	0.44	0.6	1.89	0.35	0.6	1.88	0.23	0.63	1.86	0.06	0.55	1.94	0.02	0.55	NaN	NaN	NaN	1.77	0.77	0.32	1.79	0.61	0.27	1.85	0.46	0.28	1.85	0.38	0.29	1.76	0.31	0.28	1.7	0.15	0.38
1084	5.42	1.73	0.86	0.53	1.96	0.82	0.58	1.89	0.75	0.65	1.87	0.58	0.67	1.89	0.44	0.6	1.89	0.35	0.6	1.88	0.23	0.63	1.86	0.06	0.55	1.94	0.02	0.55	NaN	NaN	NaN	1.78	0.77	0.32	1.79	0.61	0.27	1.86	0.46	0.28	1.85	0.38	0.29	1.76	0.3	0.28	1.71	0.14	0.38
1085	5.425	1.73	0.86	0.53	1.96	0.81	0.58	1.89	0.75	0.65	1.88	0.58	0.67	1.9	0.44	0.6	1.89	0.35	0.6	1.88	0.23	0.63	1.86	0.06	0.55	1.94	0.02	0.55	NaN	NaN	NaN	1.78	0.77	0.32	1.79	0.61	0.27	1.86	0.46	0.28	1.86	0.38	0.29	1.77	0.3	0.28	1.71	0.14	0.38
1086	5.43	1.73	0.86	0.53	1.96	0.81	0.58	1.9	0.75	0.65	1.88	0.58	0.67	1.9	0.44	0.6	1.89	0.35	0.59	1.88	0.23	0.63	1.86	0.06	0.55	1.94	0.02	0.55	NaN	NaN	NaN	1.78	0.77	0.32	1.8	0.61	0.27	1.86	0.46	0.28	1.86	0.38	0.29	1.77	0.3	0.28	1.72	0.14	0.38
1087	5.435	1.74	0.86	0.54	1.97	0.81	0.58	1.9	0.75	0.65	1.88	0.58	0.67	1.9	0.44	0.6	1.89	0.35	0.59	1.88	0.23	0.63	1.86	0.06	0.55	1.94	0.02	0.55	NaN	NaN	NaN	1.78	0.77	0.32	1.8	0.61	0.27	1.87	0.46	0.28	1.87	0.38	0.29	1.78	0.3	0.28	1.73	0.13	0.38
1088	5.44	1.74	0.86	0.54	1.97	0.81	0.58	1.9	0.75	0.65	1.88	0.58	0.67	1.9	0.44	0.6	1.89	0.35	0.59	1.88	0.23	0.63	1.86	0.06	0.55	1.94	0.02	0.55	NaN	NaN	NaN	1.78	0.77	0.32	1.8	0.61	0.28	1.87	0.46	0.28	1.87	0.38	0.29	1.78	0.3	0.28	1.74	0.13	0.38
1089	5.445	1.74	0.86	0.54	1.97	0.81	0.58	1.9	0.75	0.65	1.88	0.58	0.67	1.9	0.44	0.6	1.89	0.35	0.59	1.88	0.23	0.63	1.86	0.06	0.55	1.94	0.02	0.55	NaN	NaN	NaN	1.78	0.77	0.32	1.8	0.61	0.28	1.87	0.46	0.28	1.87	0.38	0.29	1.79	0.3	0.28	1.74	0.13	0.37
1090	5.45	1.74	0.86	0.54	1.97	0.81	0.58	1.91	0.75	0.65	1.88	0.58	0.67	1.9	0.44	0.6	1.9	0.35	0.59	1.88	0.23	0.63	1.86	0.06	0.55	1.94	0.02	0.55	NaN	NaN	NaN	1.79	0.77	0.32	1.81	0.61	0.28	1.88	0.46	0.29	1.88	0.38	0.29	1.79	0.3	0.28	1.75	0.13	0.37
1091	5.455	1.74	0.86	0.54	1.98	0.81	0.58	1.91	0.75	0.65	1.89	0.58	0.67	1.9	0.44	0.6	1.9	0.35	0.59	1.88	0.23	0.63	1.86	0.06	0.55	1.94	0.02	0.55	NaN	NaN	NaN	1.79	0.77	0.32	1.81	0.61	0.28	1.88	0.46	0.28	1.88	0.38	0.29	1.8	0.3	0.28	1.76	0.12	0.37
1092	5.46	NaN	NaN	NaN	1.98	0.81	0.58	1.91	0.75	0.65	1.89	0.58	0.67	1.9	0.44	0.6	1.9	0.35	0.59	1.88	0.23	0.63	1.86	0.06	0.55	1.94	0.02	0.55	NaN	NaN	NaN	1.79	0.77	0.32	1.81	0.61	0.28	1.88	0.46	0.28	1.88	0.38	0.29	1.8	0.29	0.27	1.77	0.12	0.37
1093	5.465	1.75	0.86	0.54	1.98	0.81	0.58	1.91	0.75	0.65	1.89	0.58	0.67	1.9	0.44	0.6	1.9	0.35	0.59	1.88	0.23	0.63	1.86	0.06	0.55	1.94	0.02	0.55	NaN	NaN	NaN	1.79	0.77	0.32	1.81	0.61	0.28	1.89	0.46	0.28	1.89	0.38	0.29	1.81	0.29	0.27	1.77	0.12	0.37
1094	5.47	1.75	0.86	0.54	1.98	0.81	0.58	1.91	0.75	0.65	1.89	0.58	0.67	1.91	0.44	0.6	1.9	0.35	0.59	1.88	0.23	0.63	1.86	0.06	0.55	1.94	0.02	0.55	NaN	NaN	NaN	1.79	0.77	0.32	1.81	0.61	0.28	1.89	0.46	0.29	1.89	0.38	0.29	1.81	0.29	0.27	1.78	0.12	0.37
1095	5.475	1.76	0.86	0.54	1.99	0.81	0.58	1.92	0.75	0.65	1.89	0.58	0.67	1.91	0.44	0.6	1.9	0.35	0.59	1.88	0.23	0.63	1.86	0.06	0.55	1.94	0.02	0.55	NaN	NaN	NaN	1.79	0.77	0.32	1.82	0.61	0.28	1.89	0.46	0.29	1.89	0.38	0.29	1.82	0.29	0.27	1.79	0.11	0.36
1096	5.48	1.76	0.86	0.54	1.99	0.81	0.58	1.92	0.75	0.65	1.89	0.58	0.67	1.91	0.44	0.6	1.9	0.35	0.59	1.88	0.23	0.63	1.86	0.06	0.55	1.94	0.02	0.55	NaN	NaN	NaN	1.8	0.77	0.32	1.82	0.61	0.28	1.89	0.46	0.29	1.9	0.38	0.29	1.82	0.29	0.27	1.8	0.11	0.36
1097	5.485	1.76	0.86	0.54	1.99	0.81	0.58	1.92	0.75	0.65	1.9	0.58	0.67	1.91	0.44	0.6	1.9	0.35	0.59	1.88	0.23	0.63	1.86	0.06	0.55	1.94	0.02	0.55	NaN	NaN	NaN	1.8	0.77	0.33	1.82	0.61	0.28	1.9	0.46	0.29	1.9	0.38	0.29	1.82	0.29	0.27	1.8	0.11	0.36
1098	5.49	1.76	0.86	0.54	1.99	0.81	0.58	1.92	0.75	0.65	1.9	0.58	0.67	1.91	0.44	0.6	1.9	0.35	0.59	1.88	0.23	0.63	1.86	0.06	0.55	1.94	0.02	0.55	NaN	NaN	NaN	1.8	0.77	0.33	1.82	0.61	0.28	1.9	0.46	0.29	1.9	0.38	0.29	1.83	0.29	0.27	1.81	0.11	0.36
1099	5.495	NaN	NaN	NaN	1.99	0.81	0.58	1.93	0.75	0.65	1.9	0.58	0.67	1.91	0.44	0.6	1.91	0.35	0.59	1.88	0.23	0.63	1.86	0.06	0.55	1.94	0.02	0.55	NaN	NaN	NaN	NaN	NaN	NaN	1.83	0.6	0.28	1.9	0.46	0.29	1.91	0.38	0.29	1.83	0.29	0.27	1.82	0.1	0.36
1100	5.5	NaN	NaN	NaN	2	0.81	0.58	1.93	0.75	0.65	NaN	NaN	NaN	1.91	0.44	0.6	1.91	0.35	0.59	1.88	0.23	0.63	1.86	0.06	0.55	1.94	0.02	0.55	NaN	NaN	NaN	NaN	NaN	NaN	1.83	0.6	0.28	1.91	0.46	0.29	1.91	0.38	0.29	1.84	0.29	0.27	1.82	0.1	0.36
1101	5.505	1.77	0.86	0.54	2	0.81	0.58	1.93	0.75	0.65	1.91	0.58	0.67	1.91	0.44	0.6	1.91	0.35	0.59	1.88	0.23	0.63	1.86	0.06	0.55	1.94	0.02	0.55	NaN	NaN	NaN	NaN	NaN	NaN	1.83	0.6	0.28	1.91	0.46	0.29	1.91	0.38	0.29	1.84	0.28	0.27	1.83	0.1	0.36
1102	5.51	1.77	0.86	0.54	2	0.81	0.58	1.93	0.75	0.65	1.91	0.58	0.67	1.92	0.44	0.6	1.91	0.35	0.59	1.89	0.23	0.63	1.86	0.06	0.55	1.94	0.02	0.55	NaN	NaN	NaN	NaN	NaN	NaN	1.83	0.6	0.28	1.91	0.46	0.29	1.92	0.38	0.29	1.85	0.28	0.27	1.84	0.1	0.35
1103	5.515	1.77	0.86	0.54	2	0.81	0.58	1.93	0.75	0.64	1.91	0.58	0.67	1.92	0.44	0.6	1.91	0.35	0.59	1.89	0.23	0.63	1.86	0.06	0.55	1.94	0.02	0.55	NaN	NaN	NaN	NaN	NaN	NaN	1.83	0.6	0.28	1.91	0.46	0.29	1.92	0.38	0.29	1.85	0.28	0.27	1.85	0.1	0.35
1104	5.52	1.78	0.86	0.54	2	0.81	0.57	1.94	0.75	0.64	1.91	0.58	0.67	1.92	0.44	0.6	1.91	0.35	0.59	1.89	0.23	0.63	1.86	0.06	0.55	1.94	0.02	0.55	NaN	NaN	NaN	NaN	NaN	NaN	1.84	0.6	0.28	1.91	0.46	0.29	1.92	0.38	0.29	1.85	0.28	0.27	1.85	0.09	0.35
1105	5.525	1.78	0.86	0.54	2.01	0.81	0.57	1.94	0.75	0.64	1.91	0.58	0.67	1.92	0.44	0.6	1.91	0.35	0.59	1.89	0.23	0.63	1.86	0.06	0.55	1.94	0.02	0.55	NaN	NaN	NaN	NaN	NaN	NaN	1.84	0.6	0.28	1.92	0.46	0.29	1.92	0.38	0.29	1.86	0.28	0.27	1.86	0.09	0.35
1106	5.53	NaN	NaN	NaN	2.01	0.81	0.57	1.94	0.75	0.64	1.91	0.58	0.67	1.92	0.44	0.6	1.91	0.35	0.59	1.89	0.23	0.63	1.86	0.06	0.55	1.94	0.02	0.55	NaN	NaN	NaN	NaN	NaN	NaN	1.84	0.6	0.28	1.92	0.46	0.29	1.93	0.37	0.29	1.86	0.28	0.27	1.87	0.09	0.35
1107	5.535	NaN	NaN	NaN	2.01	0.81	0.57	NaN	NaN	NaN	1.92	0.58	0.67	1.92	0.44	0.6	1.91	0.35	0.59	1.89	0.23	0.63	1.86	0.06	0.55	1.94	0.02	0.55	NaN	NaN	NaN	NaN	NaN	NaN	1.84	0.6	0.28	1.92	0.46	0.29	1.93	0.37	0.29	1.87	0.28	0.27	1.87	0.09	0.35
1108	5.54	NaN	NaN	NaN	2.01	0.81	0.57	1.95	0.75	0.64	1.92	0.58	0.67	1.92	0.44	0.6	1.91	0.35	0.59	1.89	0.23	0.63	1.86	0.06	0.55	1.94	0.02	0.55	NaN	NaN	NaN	NaN	NaN	NaN	1.84	0.6	0.28	1.92	0.46	0.29	1.93	0.37	0.29	1.87	0.27	0.27	1.88	0.09	0.35
1109	5.545	1.79	0.86	0.54	2.02	0.81	0.57	1.95	0.75	0.64	1.92	0.58	0.67	1.93	0.44	0.6	1.92	0.35	0.59	1.89	0.23	0.63	1.86	0.06	0.55	1.94	0.01	0.55	NaN	NaN	NaN	NaN	NaN	NaN	1.85	0.6	0.28	1.93	0.46	0.29	1.94	0.37	0.29	1.88	0.27	0.27	1.89	0.09	0.35
1110	5.55	1.79	0.86	0.54	2.02	0.81	0.57	1.95	0.75	0.64	1.92	0.58	0.67	1.93	0.44	0.6	1.92	0.35	0.59	1.89	0.23	0.63	1.86	0.06	0.55	1.94	0.02	0.55	NaN	NaN	NaN	NaN	NaN	NaN	1.85	0.6	0.28	1.93	0.46	0.29	1.94	0.37	0.29	1.88	0.27	0.27	1.89	0.09	0.35
1111	5.555	1.79	0.86	0.54	2.02	0.81	0.57	1.95	0.75	0.64	1.93	0.58	0.67	1.93	0.44	0.6	1.92	0.35	0.59	1.89	0.23	0.63	1.86	0.06	0.55	1.94	0.01	0.55	NaN	NaN	NaN	NaN	NaN	NaN	1.85	0.6	0.28	1.93	0.46	0.29	1.94	0.37	0.3	1.88	0.27	0.27	1.9	0.08	0.35
1112	5.56	1.79	0.86	0.54	2.02	0.81	0.57	1.95	0.75	0.64	1.93	0.58	0.67	1.93	0.43	0.6	1.92	0.35	0.59	1.89	0.23	0.63	1.86	0.07	0.55	1.94	0.01	0.55	NaN	NaN	NaN	NaN	NaN	NaN	1.85	0.6	0.28	1.93	0.46	0.29	1.94	0.37	0.3	1.89	0.27	0.27	1.91	0.08	0.35
1113	5.565	1.79	0.86	0.54	2.03	0.81	0.57	1.96	0.75	0.64	1.93	0.58	0.67	1.93	0.43	0.6	1.92	0.35	0.59	1.89	0.23	0.63	1.86	0.07	0.55	1.94	0.01	0.55	NaN	NaN	NaN	NaN	NaN	NaN	1.85	0.6	0.28	1.93	0.46	0.29	1.94	0.37	0.3	1.89	0.27	0.27	1.91	0.08	0.35
1114	5.57	NaN	NaN	NaN	2.03	0.81	0.57	1.96	0.75	0.64	1.93	0.58	0.67	1.94	0.43	0.6	1.92	0.35	0.59	1.9	0.23	0.63	1.86	0.07	0.55	1.94	0.01	0.55	NaN	NaN	NaN	NaN	NaN	NaN	1.85	0.6	0.28	1.93	0.46	0.29	1.95	0.37	0.3	1.89	0.27	0.28	1.92	0.08	0.35
1115	5.575	1.8	0.86	0.54	NaN	NaN	NaN	1.96	0.75	0.64	1.93	0.58	0.67	1.94	0.43	0.6	1.93	0.35	0.59	1.9	0.23	0.63	1.86	0.07	0.55	1.94	0.01	0.55	NaN	NaN	NaN	NaN	NaN	NaN	1.86	0.6	0.28	1.94	0.46	0.29	1.95	0.37	0.3	1.9	0.27	0.28	1.93	0.08	0.35
1116	5.58	1.8	0.86	0.54	NaN	NaN	NaN	1.96	0.75	0.64	1.93	0.58	0.67	1.94	0.43	0.6	1.93	0.35	0.59	1.9	0.23	0.63	1.86	0.07	0.55	1.94	0.01	0.55	NaN	NaN	NaN	NaN	NaN	NaN	1.86	0.6	0.28	1.94	0.46	0.29	1.95	0.37	0.3	1.9	0.26	0.28	1.93	0.08	0.35
1117	5.585	1.81	0.86	0.54	NaN	NaN	NaN	1.96	0.75	0.64	NaN	NaN	NaN	1.94	0.43	0.6	1.93	0.35	0.59	1.9	0.23	0.63	1.86	0.07	0.55	1.94	0.01	0.55	NaN	NaN	NaN	NaN	NaN	NaN	1.86	0.6	0.28	1.94	0.46	0.3	1.95	0.37	0.3	1.9	0.26	0.28	1.94	0.08	0.35
1118	5.59	1.81	0.86	0.54	NaN	NaN	NaN	NaN	NaN	NaN	NaN	NaN	NaN	1.94	0.43	0.6	1.93	0.35	0.59	1.9	0.23	0.63	1.86	0.07	0.55	1.94	0.01	0.55	NaN	NaN	NaN	NaN	NaN	NaN	1.86	0.6	0.28	1.94	0.46	0.3	1.96	0.37	0.3	1.91	0.26	0.28	1.94	0.08	0.35
1119	5.595	1.81	0.86	0.54	NaN	NaN	NaN	NaN	NaN	NaN	1.94	0.58	0.67	1.94	0.43	0.6	1.93	0.35	0.59	1.9	0.23	0.63	1.86	0.07	0.55	1.94	0.01	0.55	NaN	NaN	NaN	NaN	NaN	NaN	1.86	0.6	0.28	1.94	0.46	0.3	1.96	0.37	0.3	1.91	0.26	0.28	NaN	NaN	NaN
1120	5.6	1.81	0.86	0.54	NaN	NaN	NaN	NaN	NaN	NaN	1.94	0.58	0.67	1.95	0.43	0.6	1.93	0.35	0.59	1.9	0.23	0.63	1.86	0.07	0.55	1.94	0.01	0.55	NaN	NaN	NaN	NaN	NaN	NaN	1.86	0.6	0.28	1.95	0.46	0.3	1.96	0.37	0.3	1.91	0.26	0.28	NaN	NaN	NaN
1121	5.605	1.81	0.86	0.54	NaN	NaN	NaN	NaN	NaN	NaN	1.95	0.57	0.67	1.95	0.43	0.6	1.93	0.35	0.59	1.9	0.23	0.63	1.86	0.07	0.55	1.94	0.01	0.55	NaN	NaN	NaN	NaN	NaN	NaN	1.86	0.6	0.28	1.95	0.46	0.3	1.96	0.37	0.3	1.92	0.26	0.28	1.96	0.08	0.35
1122	5.61	1.81	0.86	0.54	NaN	NaN	NaN	NaN	NaN	NaN	NaN	NaN	NaN	1.95	0.43	0.6	1.94	0.35	0.59	1.9	0.23	0.63	1.86	0.07	0.55	1.94	0.02	0.55	NaN	NaN	NaN	NaN	NaN	NaN	1.87	0.6	0.28	1.95	0.46	0.3	1.96	0.37	0.3	1.92	0.26	0.28	1.96	0.08	0.35
1123	5.615	NaN	NaN	NaN	NaN	NaN	NaN	NaN	NaN	NaN	NaN	NaN	NaN	1.95	0.43	0.6	1.94	0.35	0.59	1.91	0.23	0.63	1.86	0.07	0.55	1.94	0.02	0.55	NaN	NaN	NaN	NaN	NaN	NaN	1.87	0.6	0.28	1.95	0.46	0.3	1.97	0.37	0.3	1.92	0.26	0.29	NaN	NaN	NaN
1124	5.62	1.82	0.86	0.54	NaN	NaN	NaN	NaN	NaN	NaN	NaN	NaN	NaN	1.95	0.43	0.6	1.94	0.35	0.59	1.91	0.23	0.63	1.86	0.07	0.55	1.94	0.02	0.55	NaN	NaN	NaN	NaN	NaN	NaN	1.87	0.59	0.28	1.95	0.45	0.3	1.97	0.36	0.3	1.92	0.26	0.29	1.98	0.07	0.35
1125	5.625	1.82	0.86	0.54	NaN	NaN	NaN	NaN	NaN	NaN	NaN	NaN	NaN	1.95	0.43	0.6	1.94	0.35	0.59	1.91	0.23	0.63	1.86	0.07	0.55	1.94	0.02	0.55	NaN	NaN	NaN	NaN	NaN	NaN	1.87	0.59	0.28	1.95	0.45	0.3	1.97	0.36	0.3	1.93	0.26	0.29	1.99	0.07	0.35
1126	5.63	1.82	0.86	0.54	NaN	NaN	NaN	NaN	NaN	NaN	NaN	NaN	NaN	1.96	0.43	0.6	1.94	0.35	0.59	1.91	0.23	0.63	1.86	0.07	0.55	1.94	0.02	0.55	NaN	NaN	NaN	NaN	NaN	NaN	1.87	0.59	0.28	1.95	0.45	0.3	1.97	0.36	0.31	1.93	0.25	0.29	NaN	NaN	NaN
1127	5.635	1.82	0.86	0.54	NaN	NaN	NaN	NaN	NaN	NaN	NaN	NaN	NaN	1.96	0.43	0.6	1.94	0.35	0.59	1.91	0.23	0.63	1.86	0.07	0.55	1.94	0.02	0.55	NaN	NaN	NaN	NaN	NaN	NaN	1.87	0.59	0.28	1.96	0.45	0.3	1.97	0.36	0.31	1.93	0.25	0.29	NaN	NaN	NaN
1128	5.64	1.82	0.86	0.54	NaN	NaN	NaN	NaN	NaN	NaN	NaN	NaN	NaN	1.96	0.43	0.6	1.94	0.35	0.59	1.91	0.23	0.63	1.86	0.07	0.55	1.94	0.02	0.55	NaN	NaN	NaN	NaN	NaN	NaN	1.87	0.59	0.28	1.96	0.45	0.3	1.98	0.36	0.31	1.94	0.25	0.29	NaN	NaN	NaN
1129	5.645	1.82	0.86	0.54	NaN	NaN	NaN	NaN	NaN	NaN	1.97	0.58	0.67	1.96	0.43	0.6	1.95	0.35	0.59	1.91	0.23	0.63	1.86	0.07	0.55	1.94	0.02	0.55	NaN	NaN	NaN	NaN	NaN	NaN	1.87	0.59	0.28	1.96	0.45	0.31	1.98	0.36	0.31	1.94	0.25	0.3	2.01	0.07	0.36
1130	5.65	1.83	0.86	0.54	NaN	NaN	NaN	NaN	NaN	NaN	1.97	0.57	0.67	1.97	0.43	0.6	1.95	0.35	0.59	1.92	0.23	0.63	1.86	0.07	0.55	1.94	0.02	0.55	NaN	NaN	NaN	NaN	NaN	NaN	1.87	0.59	0.28	1.96	0.45	0.31	1.98	0.36	0.31	1.94	0.25	0.3	NaN	NaN	NaN
1131	5.655	NaN	NaN	NaN	NaN	NaN	NaN	NaN	NaN	NaN	1.97	0.57	0.67	1.97	0.43	0.6	1.95	0.34	0.59	1.92	0.23	0.63	1.86	0.07	0.55	1.94	0.02	0.55	NaN	NaN	NaN	NaN	NaN	NaN	1.88	0.59	0.28	1.96	0.45	0.31	1.98	0.36	0.31	1.94	0.25	0.3	NaN	NaN	NaN
1132	5.66	NaN	NaN	NaN	NaN	NaN	NaN	NaN	NaN	NaN	1.97	0.57	0.66	1.97	0.43	0.6	1.95	0.34	0.59	1.92	0.23	0.63	1.86	0.07	0.55	1.94	0.02	0.55	NaN	NaN	NaN	NaN	NaN	NaN	1.88	0.59	0.29	1.96	0.45	0.31	1.98	0.36	0.31	1.94	0.25	0.3	NaN	NaN	NaN
1133	5.665	NaN	NaN	NaN	NaN	NaN	NaN	NaN	NaN	NaN	1.97	0.57	0.66	1.97	0.43	0.6	1.96	0.34	0.59	1.92	0.23	0.63	1.86	0.07	0.55	1.94	0.02	0.55	NaN	NaN	NaN	NaN	NaN	NaN	1.88	0.59	0.29	1.96	0.45	0.31	1.98	0.36	0.32	1.95	0.24	0.31	NaN	NaN	NaN
1134	5.67	NaN	NaN	NaN	NaN	NaN	NaN	NaN	NaN	NaN	1.97	0.57	0.66	1.98	0.43	0.6	1.96	0.34	0.59	1.92	0.23	0.63	1.86	0.07	0.55	1.94	0.02	0.55	NaN	NaN	NaN	NaN	NaN	NaN	1.88	0.59	0.29	1.97	0.45	0.31	1.99	0.36	0.32	1.95	0.24	0.31	NaN	NaN	NaN
1135	5.675	1.84	0.85	0.54	NaN	NaN	NaN	NaN	NaN	NaN	NaN	NaN	NaN	1.98	0.43	0.6	1.96	0.34	0.59	1.92	0.23	0.63	1.86	0.07	0.55	1.94	0.02	0.55	NaN	NaN	NaN	NaN	NaN	NaN	1.88	0.58	0.29	1.97	0.45	0.31	1.99	0.36	0.32	1.95	0.24	0.31	NaN	NaN	NaN
1136	5.68	1.84	0.85	0.54	NaN	NaN	NaN	NaN	NaN	NaN	NaN	NaN	NaN	1.98	0.43	0.6	1.96	0.34	0.59	1.92	0.23	0.63	1.86	0.07	0.55	1.94	0.02	0.55	NaN	NaN	NaN	NaN	NaN	NaN	1.88	0.58	0.29	1.97	0.45	0.31	1.99	0.35	0.32	1.95	0.24	0.32	NaN	NaN	NaN
1137	5.685	1.84	0.85	0.54	NaN	NaN	NaN	NaN	NaN	NaN	1.99	0.57	0.67	1.98	0.43	0.6	1.97	0.34	0.59	1.92	0.23	0.63	1.86	0.07	0.55	1.94	0.02	0.55	NaN	NaN	NaN	NaN	NaN	NaN	1.88	0.58	0.29	1.97	0.44	0.31	1.99	0.35	0.32	1.95	0.24	0.32	NaN	NaN	NaN
1138	5.69	1.84	0.85	0.54	NaN	NaN	NaN	NaN	NaN	NaN	1.99	0.57	0.67	1.99	0.43	0.6	1.97	0.34	0.59	1.93	0.23	0.63	1.87	0.07	0.55	1.94	0.02	0.55	NaN	NaN	NaN	NaN	NaN	NaN	1.88	0.58	0.29	1.97	0.44	0.31	1.99	0.35	0.32	1.96	0.24	0.32	NaN	NaN	NaN
1139	5.695	NaN	NaN	NaN	NaN	NaN	NaN	NaN	NaN	NaN	1.99	0.57	0.67	1.99	0.43	0.6	1.97	0.34	0.59	1.93	0.23	0.63	1.87	0.07	0.55	1.94	0.02	0.55	NaN	NaN	NaN	NaN	NaN	NaN	1.88	0.58	0.29	1.97	0.44	0.32	1.99	0.35	0.32	1.96	0.24	0.33	NaN	NaN	NaN
1140	5.7	1.85	0.85	0.54	NaN	NaN	NaN	NaN	NaN	NaN	1.99	0.57	0.67	1.99	0.43	0.6	1.97	0.34	0.59	1.93	0.23	0.63	1.87	0.07	0.55	1.94	0.02	0.55	NaN	NaN	NaN	NaN	NaN	NaN	1.88	0.58	0.29	1.97	0.44	0.32	1.99	0.35	0.33	1.96	0.24	0.33	NaN	NaN	NaN
1141	5.705	NaN	NaN	NaN	NaN	NaN	NaN	NaN	NaN	NaN	2	0.57	0.67	1.99	0.43	0.6	1.98	0.34	0.59	1.93	0.23	0.63	1.87	0.07	0.55	1.94	0.02	0.55	NaN	NaN	NaN	NaN	NaN	NaN	1.89	0.58	0.29	1.97	0.44	0.32	2	0.35	0.33	1.96	0.23	0.34	NaN	NaN	NaN
1142	5.71	NaN	NaN	NaN	NaN	NaN	NaN	NaN	NaN	NaN	2	0.57	0.67	2	0.43	0.6	1.98	0.34	0.59	1.93	0.23	0.63	1.87	0.07	0.55	1.94	0.02	0.55	NaN	NaN	NaN	NaN	NaN	NaN	1.89	0.58	0.29	1.98	0.44	0.32	2	0.35	0.33	1.96	0.23	0.34	NaN	NaN	NaN
1143	5.715	1.86	0.85	0.54	NaN	NaN	NaN	NaN	NaN	NaN	2	0.57	0.67	2	0.43	0.6	1.98	0.34	0.59	1.93	0.23	0.63	1.87	0.07	0.55	1.94	0.02	0.55	NaN	NaN	NaN	NaN	NaN	NaN	1.89	0.58	0.29	1.98	0.44	0.32	NaN	NaN	NaN	1.97	0.23	0.34	NaN	NaN	NaN
1144	5.72	NaN	NaN	NaN	NaN	NaN	NaN	NaN	NaN	NaN	2.01	0.57	0.67	2	0.43	0.6	1.98	0.34	0.59	1.94	0.23	0.63	1.87	0.07	0.55	1.94	0.02	0.55	NaN	NaN	NaN	NaN	NaN	NaN	1.89	0.57	0.29	1.98	0.44	0.32	NaN	NaN	NaN	1.97	0.23	0.35	NaN	NaN	NaN
1145	5.725	1.86	0.85	0.54	NaN	NaN	NaN	NaN	NaN	NaN	2.01	0.57	0.67	2	0.43	0.6	1.98	0.34	0.59	1.94	0.23	0.63	1.87	0.07	0.55	1.94	0.02	0.55	NaN	NaN	NaN	NaN	NaN	NaN	1.89	0.57	0.3	1.98	0.44	0.32	NaN	NaN	NaN	1.97	0.23	0.35	NaN	NaN	NaN
1146	5.73	1.86	0.85	0.54	NaN	NaN	NaN	NaN	NaN	NaN	2.01	0.57	0.66	2.01	0.43	0.6	1.99	0.34	0.59	1.94	0.23	0.63	1.87	0.07	0.55	1.94	0.02	0.55	NaN	NaN	NaN	NaN	NaN	NaN	1.89	0.57	0.3	1.98	0.43	0.32	NaN	NaN	NaN	NaN	NaN	NaN	NaN	NaN	NaN
1147	5.735	1.86	0.85	0.54	NaN	NaN	NaN	NaN	NaN	NaN	2.01	0.57	0.66	2.01	0.43	0.6	1.99	0.34	0.59	1.94	0.23	0.63	1.87	0.07	0.55	1.94	0.02	0.55	NaN	NaN	NaN	NaN	NaN	NaN	1.89	0.57	0.3	1.98	0.43	0.33	NaN	NaN	NaN	NaN	NaN	NaN	NaN	NaN	NaN
1148	5.74	1.87	0.85	0.54	NaN	NaN	NaN	NaN	NaN	NaN	2.02	0.57	0.66	2.01	0.43	0.6	1.99	0.34	0.59	1.94	0.23	0.63	1.87	0.07	0.55	1.94	0.02	0.55	NaN	NaN	NaN	NaN	NaN	NaN	NaN	NaN	NaN	1.98	0.43	0.33	NaN	NaN	NaN	1.99	0.23	0.37	NaN	NaN	NaN
1149	5.745	1.87	0.84	0.54	NaN	NaN	NaN	NaN	NaN	NaN	2.02	0.57	0.66	2.01	0.42	0.6	1.99	0.34	0.59	1.94	0.23	0.63	1.87	0.08	0.55	1.94	0.02	0.55	NaN	NaN	NaN	NaN	NaN	NaN	1.9	0.57	0.3	1.98	0.43	0.33	NaN	NaN	NaN	NaN	NaN	NaN	NaN	NaN	NaN
1150	5.75	1.87	0.84	0.54	NaN	NaN	NaN	NaN	NaN	NaN	2.02	0.57	0.66	2.02	0.42	0.6	2	0.34	0.59	1.95	0.23	0.63	1.87	0.08	0.55	1.94	0.02	0.55	NaN	NaN	NaN	NaN	NaN	NaN	1.9	0.57	0.3	1.98	0.43	0.33	NaN	NaN	NaN	1.99	0.23	0.37	NaN	NaN	NaN
1151	5.755	1.87	0.84	0.54	NaN	NaN	NaN	NaN	NaN	NaN	2.03	0.57	0.66	2.02	0.42	0.6	2	0.34	0.59	1.95	0.23	0.63	1.87	0.08	0.55	1.94	0.02	0.55	NaN	NaN	NaN	NaN	NaN	NaN	1.9	0.57	0.3	1.99	0.43	0.33	NaN	NaN	NaN	NaN	NaN	NaN	NaN	NaN	NaN
1152	5.76	1.88	0.84	0.54	NaN	NaN	NaN	NaN	NaN	NaN	2.03	0.57	0.66	2.02	0.42	0.6	2	0.34	0.59	1.95	0.23	0.63	1.87	0.08	0.55	1.94	0.02	0.55	NaN	NaN	NaN	NaN	NaN	NaN	1.9	0.57	0.3	1.99	0.43	0.33	NaN	NaN	NaN	NaN	NaN	NaN	NaN	NaN	NaN
1153	5.765	1.88	0.84	0.54	NaN	NaN	NaN	NaN	NaN	NaN	2.03	0.57	0.66	2.02	0.42	0.6	2	0.34	0.59	1.95	0.23	0.63	1.87	0.08	0.55	1.94	0.01	0.55	NaN	NaN	NaN	NaN	NaN	NaN	NaN	NaN	NaN	1.99	0.43	0.34	NaN	NaN	NaN	NaN	NaN	NaN	NaN	NaN	NaN
1154	5.77	1.88	0.84	0.54	NaN	NaN	NaN	NaN	NaN	NaN	2.03	0.57	0.66	2.03	0.42	0.6	2.01	0.34	0.59	1.95	0.23	0.63	1.87	0.08	0.55	1.94	0.01	0.55	NaN	NaN	NaN	NaN	NaN	NaN	NaN	NaN	NaN	1.99	0.43	0.34	NaN	NaN	NaN	2	0.23	0.39	NaN	NaN	NaN
1155	5.775	1.89	0.84	0.54	NaN	NaN	NaN	NaN	NaN	NaN	2.04	0.57	0.66	2.03	0.42	0.6	2.01	0.34	0.59	1.95	0.23	0.64	1.87	0.08	0.55	1.94	0.01	0.55	NaN	NaN	NaN	NaN	NaN	NaN	1.9	0.56	0.31	1.99	0.42	0.34	NaN	NaN	NaN	2	0.23	0.4	NaN	NaN	NaN
1156	5.78	1.89	0.84	0.54	NaN	NaN	NaN	NaN	NaN	NaN	2.04	0.57	0.66	2.03	0.42	0.6	2.01	0.34	0.59	1.96	0.23	0.64	1.87	0.08	0.55	1.94	0.01	0.55	NaN	NaN	NaN	NaN	NaN	NaN	1.9	0.56	0.31	2	0.42	0.34	NaN	NaN	NaN	2	0.23	0.4	NaN	NaN	NaN
1157	5.785	1.89	0.84	0.54	NaN	NaN	NaN	NaN	NaN	NaN	2.04	0.57	0.66	2.03	0.42	0.6	2.01	0.34	0.59	1.96	0.23	0.64	1.87	0.08	0.55	1.94	0.01	0.55	NaN	NaN	NaN	NaN	NaN	NaN	1.9	0.56	0.31	2	0.42	0.34	NaN	NaN	NaN	2	0.23	0.4	NaN	NaN	NaN
1158	5.79	1.89	0.84	0.54	NaN	NaN	NaN	NaN	NaN	NaN	2.05	0.57	0.66	2.04	0.42	0.6	2.02	0.34	0.59	1.96	0.23	0.64	1.87	0.08	0.55	1.94	0.01	0.55	NaN	NaN	NaN	NaN	NaN	NaN	NaN	NaN	NaN	2	0.42	0.34	NaN	NaN	NaN	2.01	0.23	0.4	NaN	NaN	NaN
1159	5.795	1.89	0.84	0.54	NaN	NaN	NaN	NaN	NaN	NaN	2.05	0.57	0.66	2.04	0.42	0.6	2.02	0.34	0.59	1.96	0.23	0.64	1.88	0.08	0.55	1.94	0.01	0.55	NaN	NaN	NaN	NaN	NaN	NaN	NaN	NaN	NaN	2	0.42	0.34	NaN	NaN	NaN	2.01	0.22	0.41	NaN	NaN	NaN
1160	5.8	NaN	NaN	NaN	NaN	NaN	NaN	NaN	NaN	NaN	2.05	0.57	0.66	2.04	0.42	0.6	2.02	0.34	0.59	1.96	0.23	0.64	1.88	0.08	0.55	1.94	0.02	0.55	NaN	NaN	NaN	NaN	NaN	NaN	NaN	NaN	NaN	2	0.42	0.34	NaN	NaN	NaN	2.01	0.22	0.41	NaN	NaN	NaN
1161	5.805	NaN	NaN	NaN	NaN	NaN	NaN	NaN	NaN	NaN	2.06	0.57	0.66	2.05	0.42	0.6	2.02	0.33	0.59	1.96	0.23	0.64	1.88	0.08	0.55	1.94	0.02	0.55	NaN	NaN	NaN	NaN	NaN	NaN	NaN	NaN	NaN	NaN	NaN	NaN	NaN	NaN	NaN	2.01	0.22	0.41	NaN	NaN	NaN
1162	5.81	NaN	NaN	NaN	NaN	NaN	NaN	NaN	NaN	NaN	2.06	0.57	0.66	2.05	0.42	0.6	2.03	0.33	0.59	1.97	0.23	0.64	1.88	0.08	0.55	1.94	0.02	0.55	NaN	NaN	NaN	NaN	NaN	NaN	1.91	0.55	0.31	NaN	NaN	NaN	NaN	NaN	NaN	NaN	NaN	NaN	NaN	NaN	NaN
1163	5.815	1.91	0.83	0.54	NaN	NaN	NaN	NaN	NaN	NaN	2.06	0.57	0.66	2.05	0.42	0.6	2.03	0.33	0.59	1.97	0.23	0.64	1.88	0.08	0.55	1.94	0.02	0.55	NaN	NaN	NaN	NaN	NaN	NaN	1.91	0.55	0.32	2.01	0.41	0.35	NaN	NaN	NaN	NaN	NaN	NaN	NaN	NaN	NaN
1164	5.82	1.91	0.83	0.54	NaN	NaN	NaN	NaN	NaN	NaN	2.07	0.57	0.66	2.06	0.42	0.6	2.03	0.33	0.59	1.97	0.23	0.64	1.88	0.08	0.55	1.94	0.02	0.55	NaN	NaN	NaN	NaN	NaN	NaN	1.91	0.55	0.32	2.01	0.41	0.35	NaN	NaN	NaN	NaN	NaN	NaN	NaN	NaN	NaN
1165	5.825	1.91	0.83	0.54	NaN	NaN	NaN	NaN	NaN	NaN	2.07	0.56	0.66	2.06	0.42	0.6	2.03	0.33	0.59	1.97	0.23	0.64	1.88	0.09	0.55	1.94	0.02	0.55	NaN	NaN	NaN	NaN	NaN	NaN	1.92	0.55	0.32	2.01	0.42	0.35	NaN	NaN	NaN	2.02	0.22	0.41	NaN	NaN	NaN
1166	5.83	1.91	0.83	0.54	NaN	NaN	NaN	NaN	NaN	NaN	2.08	0.56	0.66	2.06	0.42	0.6	2.04	0.33	0.59	1.98	0.23	0.64	1.88	0.09	0.55	1.94	0.02	0.55	NaN	NaN	NaN	NaN	NaN	NaN	1.92	0.55	0.32	2.01	0.41	0.35	NaN	NaN	NaN	2.02	0.22	0.41	NaN	NaN	NaN
1167	5.835	1.92	0.83	0.54	NaN	NaN	NaN	NaN	NaN	NaN	2.08	0.56	0.66	2.07	0.42	0.6	2.04	0.33	0.59	1.98	0.23	0.64	1.88	0.09	0.55	1.94	0.02	0.55	NaN	NaN	NaN	NaN	NaN	NaN	NaN	NaN	NaN	2.01	0.41	0.35	NaN	NaN	NaN	2.03	0.22	0.41	NaN	NaN	NaN
1168	5.84	1.92	0.83	0.54	NaN	NaN	NaN	NaN	NaN	NaN	2.08	0.56	0.66	2.07	0.42	0.6	2.04	0.33	0.59	1.98	0.23	0.64	1.88	0.09	0.55	1.94	0.02	0.55	NaN	NaN	NaN	NaN	NaN	NaN	NaN	NaN	NaN	2.02	0.41	0.35	NaN	NaN	NaN	2.03	0.22	0.41	NaN	NaN	NaN
1169	5.845	1.92	0.83	0.54	NaN	NaN	NaN	NaN	NaN	NaN	2.09	0.56	0.66	2.07	0.42	0.59	2.05	0.33	0.59	1.98	0.23	0.64	1.88	0.09	0.56	1.94	0.02	0.55	NaN	NaN	NaN	NaN	NaN	NaN	NaN	NaN	NaN	2.02	0.41	0.35	NaN	NaN	NaN	2.03	0.22	0.41	NaN	NaN	NaN
1170	5.85	1.92	0.83	0.54	NaN	NaN	NaN	NaN	NaN	NaN	2.09	0.56	0.66	2.08	0.42	0.59	2.05	0.33	0.59	1.98	0.23	0.64	1.88	0.09	0.56	1.94	0.02	0.55	NaN	NaN	NaN	NaN	NaN	NaN	NaN	NaN	NaN	2.02	0.41	0.35	NaN	NaN	NaN	2.03	0.22	0.41	NaN	NaN	NaN
1171	5.855	1.93	0.83	0.54	NaN	NaN	NaN	NaN	NaN	NaN	2.1	0.56	0.66	2.08	0.41	0.59	2.05	0.33	0.59	1.99	0.23	0.64	1.89	0.09	0.56	1.94	0.02	0.55	NaN	NaN	NaN	NaN	NaN	NaN	NaN	NaN	NaN	2.02	0.41	0.35	NaN	NaN	NaN	2.03	0.21	0.41	NaN	NaN	NaN
1172	5.86	1.93	0.83	0.54	NaN	NaN	NaN	NaN	NaN	NaN	2.1	0.56	0.66	2.08	0.41	0.59	2.06	0.33	0.59	1.99	0.23	0.64	1.89	0.09	0.56	1.94	0.02	0.55	NaN	NaN	NaN	NaN	NaN	NaN	1.87	0.46	0.4	NaN	NaN	NaN	NaN	NaN	NaN	2.03	0.21	0.41	NaN	NaN	NaN
1173	5.865	1.93	0.83	0.54	NaN	NaN	NaN	NaN	NaN	NaN	2.1	0.56	0.66	2.09	0.41	0.59	2.06	0.33	0.59	1.99	0.23	0.64	1.89	0.09	0.56	1.94	0.02	0.55	NaN	NaN	NaN	NaN	NaN	NaN	1.87	0.46	0.4	NaN	NaN	NaN	NaN	NaN	NaN	2.03	0.21	0.41	NaN	NaN	NaN
1174	5.87	1.93	0.83	0.54	NaN	NaN	NaN	NaN	NaN	NaN	NaN	NaN	NaN	2.09	0.41	0.59	2.06	0.33	0.59	1.99	0.23	0.64	1.89	0.09	0.56	1.94	0.02	0.55	NaN	NaN	NaN	NaN	NaN	NaN	NaN	NaN	NaN	2.02	0.41	0.35	NaN	NaN	NaN	2.04	0.21	0.41	NaN	NaN	NaN
1175	5.875	1.94	0.83	0.54	NaN	NaN	NaN	NaN	NaN	NaN	NaN	NaN	NaN	2.09	0.41	0.59	2.07	0.33	0.59	2	0.24	0.64	1.89	0.09	0.56	1.94	0.02	0.55	NaN	NaN	NaN	NaN	NaN	NaN	NaN	NaN	NaN	2.02	0.41	0.35	NaN	NaN	NaN	2.04	0.21	0.41	NaN	NaN	NaN
1176	5.88	1.94	0.83	0.54	NaN	NaN	NaN	NaN	NaN	NaN	NaN	NaN	NaN	2.1	0.41	0.59	2.07	0.33	0.59	2	0.24	0.64	1.89	0.09	0.56	1.94	0.02	0.55	NaN	NaN	NaN	NaN	NaN	NaN	NaN	NaN	NaN	2.02	0.41	0.35	NaN	NaN	NaN	2.04	0.21	0.41	NaN	NaN	NaN
1177	5.885	1.94	0.83	0.54	NaN	NaN	NaN	NaN	NaN	NaN	NaN	NaN	NaN	2.1	0.41	0.59	2.07	0.33	0.59	2	0.24	0.64	1.89	0.1	0.56	1.94	0.02	0.55	NaN	NaN	NaN	NaN	NaN	NaN	NaN	NaN	NaN	2.02	0.41	0.35	NaN	NaN	NaN	2.04	0.21	0.41	NaN	NaN	NaN
1178	5.89	1.95	0.83	0.54	NaN	NaN	NaN	NaN	NaN	NaN	NaN	NaN	NaN	2.11	0.41	0.59	2.07	0.33	0.59	2	0.24	0.64	1.89	0.1	0.56	1.94	0.02	0.55	NaN	NaN	NaN	NaN	NaN	NaN	NaN	NaN	NaN	2.02	0.41	0.35	NaN	NaN	NaN	2.04	0.21	0.42	NaN	NaN	NaN
1179	5.895	1.95	0.83	0.54	NaN	NaN	NaN	NaN	NaN	NaN	NaN	NaN	NaN	2.11	0.41	0.59	2.08	0.33	0.59	2.01	0.24	0.64	1.9	0.1	0.56	1.94	0.02	0.55	NaN	NaN	NaN	NaN	NaN	NaN	NaN	NaN	NaN	2.02	0.41	0.35	NaN	NaN	NaN	NaN	NaN	NaN	NaN	NaN	NaN
1180	5.9	1.95	0.83	0.54	NaN	NaN	NaN	NaN	NaN	NaN	NaN	NaN	NaN	2.11	0.41	0.59	2.08	0.33	0.59	2.01	0.24	0.64	1.9	0.1	0.56	1.94	0.02	0.55	NaN	NaN	NaN	NaN	NaN	NaN	NaN	NaN	NaN	2.02	0.41	0.35	NaN	NaN	NaN	NaN	NaN	NaN	NaN	NaN	NaN
1181	5.905	NaN	NaN	NaN	NaN	NaN	NaN	NaN	NaN	NaN	NaN	NaN	NaN	2.12	0.41	0.59	2.08	0.33	0.59	2.01	0.24	0.64	1.9	0.1	0.56	1.94	0.02	0.55	NaN	NaN	NaN	NaN	NaN	NaN	NaN	NaN	NaN	2.03	0.41	0.35	NaN	NaN	NaN	NaN	NaN	NaN	NaN	NaN	NaN
1182	5.91	1.96	0.83	0.54	NaN	NaN	NaN	NaN	NaN	NaN	NaN	NaN	NaN	2.12	0.41	0.59	2.09	0.33	0.59	2.02	0.24	0.64	1.9	0.1	0.56	1.94	0.02	0.55	NaN	NaN	NaN	NaN	NaN	NaN	1.82	0.35	0.51	2.03	0.41	0.35	NaN	NaN	NaN	NaN	NaN	NaN	NaN	NaN	NaN
1183	5.915	1.96	0.83	0.54	NaN	NaN	NaN	NaN	NaN	NaN	NaN	NaN	NaN	2.12	0.41	0.59	2.09	0.33	0.59	2.02	0.24	0.64	1.9	0.1	0.56	1.94	0.02	0.55	NaN	NaN	NaN	NaN	NaN	NaN	1.82	0.35	0.51	2.04	0.41	0.35	NaN	NaN	NaN	NaN	NaN	NaN	NaN	NaN	NaN
1184	5.92	NaN	NaN	NaN	NaN	NaN	NaN	NaN	NaN	NaN	NaN	NaN	NaN	2.13	0.41	0.59	2.1	0.33	0.59	2.02	0.24	0.64	1.9	0.1	0.56	1.95	0.02	0.55	NaN	NaN	NaN	NaN	NaN	NaN	NaN	NaN	NaN	NaN	NaN	NaN	NaN	NaN	NaN	NaN	NaN	NaN	NaN	NaN	NaN
1185	5.925	1.97	0.83	0.54	NaN	NaN	NaN	NaN	NaN	NaN	2.07	0.65	0.51	2.13	0.41	0.59	2.1	0.33	0.59	2.02	0.24	0.64	1.91	0.1	0.57	1.95	0.02	0.55	NaN	NaN	NaN	NaN	NaN	NaN	NaN	NaN	NaN	2.04	0.4	0.35	NaN	NaN	NaN	2.04	0.21	0.42	NaN	NaN	NaN
1186	5.93	1.97	0.83	0.54	NaN	NaN	NaN	NaN	NaN	NaN	2.08	0.65	0.51	2.13	0.41	0.59	2.1	0.33	0.59	2.03	0.24	0.64	1.91	0.11	0.57	1.95	0.02	0.55	NaN	NaN	NaN	NaN	NaN	NaN	NaN	NaN	NaN	2.04	0.4	0.35	NaN	NaN	NaN	2.04	0.21	0.42	NaN	NaN	NaN
1187	5.935	1.97	0.83	0.54	NaN	NaN	NaN	NaN	NaN	NaN	2.08	0.65	0.51	2.14	0.41	0.59	2.1	0.33	0.58	2.03	0.24	0.64	1.91	0.11	0.57	1.95	0.02	0.55	NaN	NaN	NaN	NaN	NaN	NaN	NaN	NaN	NaN	2.04	0.4	0.35	NaN	NaN	NaN	NaN	NaN	NaN	NaN	NaN	NaN
1188	5.94	NaN	NaN	NaN	NaN	NaN	NaN	NaN	NaN	NaN	2.08	0.65	0.5	2.14	0.41	0.59	2.11	0.33	0.58	2.03	0.24	0.64	1.91	0.11	0.57	1.95	0.02	0.55	NaN	NaN	NaN	NaN	NaN	NaN	NaN	NaN	NaN	2.04	0.4	0.35	NaN	NaN	NaN	NaN	NaN	NaN	NaN	NaN	NaN
1189	5.945	1.98	0.83	0.54	NaN	NaN	NaN	NaN	NaN	NaN	2.09	0.65	0.5	2.14	0.41	0.59	2.11	0.33	0.59	2.04	0.24	0.64	1.91	0.11	0.57	1.95	0.02	0.55	NaN	NaN	NaN	NaN	NaN	NaN	1.9	0.26	0.37	NaN	NaN	NaN	NaN	NaN	NaN	NaN	NaN	NaN	NaN	NaN	NaN
1190	5.95	1.98	0.83	0.54	NaN	NaN	NaN	NaN	NaN	NaN	2.09	0.65	0.5	2.15	0.41	0.59	2.12	0.33	0.59	2.04	0.25	0.64	1.92	0.11	0.57	1.95	0.01	0.55	NaN	NaN	NaN	NaN	NaN	NaN	1.91	0.26	0.37	2.01	0.41	0.35	NaN	NaN	NaN	NaN	NaN	NaN	NaN	NaN	NaN
1191	5.955	1.98	0.83	0.54	NaN	NaN	NaN	NaN	NaN	NaN	2.09	0.65	0.5	2.15	0.41	0.59	2.12	0.33	0.58	2.04	0.25	0.64	1.92	0.11	0.57	1.95	0.01	0.55	NaN	NaN	NaN	NaN	NaN	NaN	1.91	0.26	0.37	2.02	0.41	0.35	NaN	NaN	NaN	NaN	NaN	NaN	NaN	NaN	NaN
1192	5.96	NaN	NaN	NaN	NaN	NaN	NaN	NaN	NaN	NaN	2.1	0.65	0.5	2.15	0.41	0.59	2.12	0.33	0.58	2.05	0.25	0.64	1.92	0.11	0.58	1.95	0.01	0.55	NaN	NaN	NaN	NaN	NaN	NaN	NaN	NaN	NaN	2.02	0.41	0.35	NaN	NaN	NaN	NaN	NaN	NaN	NaN	NaN	NaN
1193	5.965	1.99	0.83	0.55	NaN	NaN	NaN	NaN	NaN	NaN	2.1	0.65	0.5	2.16	0.41	0.59	2.12	0.33	0.58	2.05	0.25	0.64	1.92	0.11	0.58	1.95	0.01	0.55	NaN	NaN	NaN	NaN	NaN	NaN	NaN	NaN	NaN	2.02	0.41	0.35	NaN	NaN	NaN	2.04	0.21	0.41	NaN	NaN	NaN
1194	5.97	NaN	NaN	NaN	NaN	NaN	NaN	NaN	NaN	NaN	NaN	NaN	NaN	2.16	0.41	0.58	2.13	0.33	0.58	2.05	0.25	0.65	1.93	0.11	0.58	1.95	0.01	0.55	NaN	NaN	NaN	NaN	NaN	NaN	NaN	NaN	NaN	2.02	0.41	0.35	NaN	NaN	NaN	2.04	0.21	0.41	NaN	NaN	NaN
1195	5.975	NaN	NaN	NaN	NaN	NaN	NaN	NaN	NaN	NaN	NaN	NaN	NaN	2.16	0.41	0.58	2.13	0.33	0.58	2.06	0.25	0.65	1.93	0.11	0.58	1.95	0.01	0.55	NaN	NaN	NaN	NaN	NaN	NaN	NaN	NaN	NaN	2.02	0.41	0.36	NaN	NaN	NaN	2.04	0.21	0.41	NaN	NaN	NaN
1196	5.98	NaN	NaN	NaN	NaN	NaN	NaN	NaN	NaN	NaN	NaN	NaN	NaN	2.17	0.41	0.58	2.14	0.33	0.58	2.06	0.25	0.65	1.93	0.11	0.58	1.95	0.01	0.55	NaN	NaN	NaN	NaN	NaN	NaN	NaN	NaN	NaN	2.02	0.41	0.36	NaN	NaN	NaN	NaN	NaN	NaN	NaN	NaN	NaN
1197	5.985	NaN	NaN	NaN	NaN	NaN	NaN	NaN	NaN	NaN	NaN	NaN	NaN	NaN	NaN	NaN	2.14	0.33	0.58	2.07	0.25	0.65	1.93	0.11	0.59	1.95	0.02	0.55	NaN	NaN	NaN	NaN	NaN	NaN	NaN	NaN	NaN	2.02	0.41	0.36	NaN	NaN	NaN	2.02	0.22	0.41	NaN	NaN	NaN
1198	5.99	NaN	NaN	NaN	NaN	NaN	NaN	NaN	NaN	NaN	NaN	NaN	NaN	2.17	0.41	0.58	2.14	0.33	0.58	2.07	0.25	0.65	1.94	0.11	0.59	1.95	0.02	0.55	NaN	NaN	NaN	NaN	NaN	NaN	NaN	NaN	NaN	2.02	0.41	0.36	NaN	NaN	NaN	2.03	0.22	0.41	NaN	NaN	NaN
1199	5.995	NaN	NaN	NaN	NaN	NaN	NaN	NaN	NaN	NaN	NaN	NaN	NaN	2.18	0.41	0.58	2.15	0.34	0.58	2.07	0.25	0.65	1.94	0.11	0.59	NaN	NaN	NaN	NaN	NaN	NaN	NaN	NaN	NaN	NaN	NaN	NaN	2.02	0.41	0.36	NaN	NaN	NaN	NaN	NaN	NaN	NaN	NaN	NaN
1200	6	2.01	0.84	0.55	NaN	NaN	NaN	NaN	NaN	NaN	NaN	NaN	NaN	2.18	0.41	0.58	2.15	0.34	0.58	2.08	0.25	0.65	1.94	0.11	0.59	NaN	NaN	NaN	NaN	NaN	NaN	NaN	NaN	NaN	NaN	NaN	NaN	2.02	0.41	0.36	NaN	NaN	NaN	NaN	NaN	NaN	NaN	NaN	NaN
1201	6.005	NaN	NaN	NaN	NaN	NaN	NaN	NaN	NaN	NaN	NaN	NaN	NaN	2.18	0.41	0.58	2.15	0.34	0.58	2.08	0.25	0.65	1.95	0.11	0.6	NaN	NaN	NaN	NaN	NaN	NaN	NaN	NaN	NaN	NaN	NaN	NaN	2.02	0.41	0.37	NaN	NaN	NaN	NaN	NaN	NaN	NaN	NaN	NaN
1202	6.01	NaN	NaN	NaN	NaN	NaN	NaN	NaN	NaN	NaN	NaN	NaN	NaN	2.19	0.42	0.58	2.16	0.34	0.58	2.09	0.25	0.65	1.95	0.11	0.6	NaN	NaN	NaN	NaN	NaN	NaN	NaN	NaN	NaN	NaN	NaN	NaN	2.02	0.41	0.37	NaN	NaN	NaN	2.05	0.21	0.42	NaN	NaN	NaN
1203	6.015	NaN	NaN	NaN	NaN	NaN	NaN	NaN	NaN	NaN	NaN	NaN	NaN	2.19	0.41	0.57	2.16	0.34	0.58	2.09	0.25	0.65	1.95	0.11	0.6	NaN	NaN	NaN	NaN	NaN	NaN	NaN	NaN	NaN	NaN	NaN	NaN	2.02	0.41	0.37	NaN	NaN	NaN	2.04	0.21	0.42	NaN	NaN	NaN
1204	6.02	NaN	NaN	NaN	NaN	NaN	NaN	NaN	NaN	NaN	NaN	NaN	NaN	2.19	0.41	0.57	2.16	0.33	0.58	2.1	0.25	0.65	1.96	0.11	0.6	NaN	NaN	NaN	NaN	NaN	NaN	NaN	NaN	NaN	NaN	NaN	NaN	2.03	0.41	0.37	NaN	NaN	NaN	2.04	0.21	0.42	NaN	NaN	NaN
1205	6.025	NaN	NaN	NaN	NaN	NaN	NaN	NaN	NaN	NaN	NaN	NaN	NaN	2.2	0.41	0.57	NaN	NaN	NaN	2.1	0.25	0.65	1.96	0.11	0.61	NaN	NaN	NaN	NaN	NaN	NaN	NaN	NaN	NaN	NaN	NaN	NaN	2.03	0.41	0.37	NaN	NaN	NaN	NaN	NaN	NaN	NaN	NaN	NaN
1206	6.03	NaN	NaN	NaN	NaN	NaN	NaN	NaN	NaN	NaN	NaN	NaN	NaN	2.2	0.41	0.57	NaN	NaN	NaN	2.11	0.25	0.65	1.96	0.11	0.61	NaN	NaN	NaN	NaN	NaN	NaN	NaN	NaN	NaN	NaN	NaN	NaN	2.03	0.41	0.37	NaN	NaN	NaN	NaN	NaN	NaN	NaN	NaN	NaN
1207	6.035	NaN	NaN	NaN	NaN	NaN	NaN	NaN	NaN	NaN	NaN	NaN	NaN	2.2	0.42	0.57	2.17	0.34	0.58	2.11	0.25	0.65	1.97	0.12	0.61	NaN	NaN	NaN	NaN	NaN	NaN	NaN	NaN	NaN	NaN	NaN	NaN	2.02	0.41	0.37	NaN	NaN	NaN	NaN	NaN	NaN	NaN	NaN	NaN
1208	6.04	NaN	NaN	NaN	NaN	NaN	NaN	NaN	NaN	NaN	NaN	NaN	NaN	2.21	0.41	0.57	2.18	0.34	0.58	2.11	0.25	0.65	NaN	NaN	NaN	NaN	NaN	NaN	NaN	NaN	NaN	NaN	NaN	NaN	NaN	NaN	NaN	2.02	0.42	0.37	NaN	NaN	NaN	NaN	NaN	NaN	NaN	NaN	NaN
1209	6.045	NaN	NaN	NaN	NaN	NaN	NaN	NaN	NaN	NaN	NaN	NaN	NaN	2.21	0.41	0.56	NaN	NaN	NaN	2.12	0.25	0.65	1.97	0.12	0.61	NaN	NaN	NaN	NaN	NaN	NaN	NaN	NaN	NaN	NaN	NaN	NaN	2.02	0.42	0.37	NaN	NaN	NaN	NaN	NaN	NaN	NaN	NaN	NaN
1210	6.05	NaN	NaN	NaN	NaN	NaN	NaN	NaN	NaN	NaN	NaN	NaN	NaN	2.21	0.41	0.56	NaN	NaN	NaN	2.12	0.25	0.65	NaN	NaN	NaN	NaN	NaN	NaN	NaN	NaN	NaN	NaN	NaN	NaN	NaN	NaN	NaN	2.02	0.42	0.37	NaN	NaN	NaN	NaN	NaN	NaN	NaN	NaN	NaN
1211	6.055	NaN	NaN	NaN	NaN	NaN	NaN	NaN	NaN	NaN	NaN	NaN	NaN	2.22	0.41	0.56	NaN	NaN	NaN	2.13	0.25	0.65	NaN	NaN	NaN	NaN	NaN	NaN	NaN	NaN	NaN	NaN	NaN	NaN	NaN	NaN	NaN	2.02	0.42	0.37	NaN	NaN	NaN	2.04	0.21	0.43	NaN	NaN	NaN
1212	6.06	NaN	NaN	NaN	NaN	NaN	NaN	NaN	NaN	NaN	NaN	NaN	NaN	2.22	0.41	0.56	NaN	NaN	NaN	2.13	0.25	0.65	NaN	NaN	NaN	2.15	0.05	0.45	NaN	NaN	NaN	NaN	NaN	NaN	NaN	NaN	NaN	2.02	0.42	0.37	NaN	NaN	NaN	2.04	0.21	0.43	NaN	NaN	NaN
1213	6.065	NaN	NaN	NaN	NaN	NaN	NaN	NaN	NaN	NaN	NaN	NaN	NaN	2.22	0.41	0.55	NaN	NaN	NaN	2.14	0.25	0.64	NaN	NaN	NaN	NaN	NaN	NaN	NaN	NaN	NaN	NaN	NaN	NaN	NaN	NaN	NaN	2.03	0.42	0.37	NaN	NaN	NaN	2.04	0.21	0.43	NaN	NaN	NaN
1214	6.07	NaN	NaN	NaN	NaN	NaN	NaN	NaN	NaN	NaN	NaN	NaN	NaN	2.23	0.41	0.55	NaN	NaN	NaN	2.15	0.25	0.64	NaN	NaN	NaN	NaN	NaN	NaN	NaN	NaN	NaN	NaN	NaN	NaN	NaN	NaN	NaN	2.03	0.42	0.37	NaN	NaN	NaN	2.05	0.21	0.43	NaN	NaN	NaN
1215	6.075	NaN	NaN	NaN	NaN	NaN	NaN	NaN	NaN	NaN	NaN	NaN	NaN	2.23	0.41	0.55	NaN	NaN	NaN	2.15	0.25	0.64	NaN	NaN	NaN	NaN	NaN	NaN	NaN	NaN	NaN	NaN	NaN	NaN	NaN	NaN	NaN	2.03	0.42	0.37	NaN	NaN	NaN	2.07	0.2	0.43	NaN	NaN	NaN
1216	6.08	NaN	NaN	NaN	NaN	NaN	NaN	NaN	NaN	NaN	NaN	NaN	NaN	2.23	0.41	0.55	NaN	NaN	NaN	2.15	0.25	0.64	NaN	NaN	NaN	NaN	NaN	NaN	NaN	NaN	NaN	NaN	NaN	NaN	NaN	NaN	NaN	2.03	0.42	0.37	NaN	NaN	NaN	2.05	0.21	0.43	NaN	NaN	NaN
1217	6.085	NaN	NaN	NaN	NaN	NaN	NaN	NaN	NaN	NaN	NaN	NaN	NaN	2.24	0.41	0.55	NaN	NaN	NaN	2.16	0.25	0.64	NaN	NaN	NaN	NaN	NaN	NaN	NaN	NaN	NaN	NaN	NaN	NaN	NaN	NaN	NaN	2.03	0.42	0.37	NaN	NaN	NaN	NaN	NaN	NaN	NaN	NaN	NaN
1218	6.09	NaN	NaN	NaN	NaN	NaN	NaN	NaN	NaN	NaN	NaN	NaN	NaN	2.24	0.41	0.55	NaN	NaN	NaN	2.16	0.25	0.64	NaN	NaN	NaN	NaN	NaN	NaN	NaN	NaN	NaN	NaN	NaN	NaN	NaN	NaN	NaN	2.03	0.42	0.37	NaN	NaN	NaN	NaN	NaN	NaN	NaN	NaN	NaN
1219	6.095	NaN	NaN	NaN	NaN	NaN	NaN	NaN	NaN	NaN	NaN	NaN	NaN	NaN	NaN	NaN	NaN	NaN	NaN	2.17	0.25	0.64	NaN	NaN	NaN	NaN	NaN	NaN	NaN	NaN	NaN	NaN	NaN	NaN	NaN	NaN	NaN	2.03	0.42	0.37	NaN	NaN	NaN	2.05	0.21	0.43	NaN	NaN	NaN
1220	6.1	NaN	NaN	NaN	NaN	NaN	NaN	NaN	NaN	NaN	NaN	NaN	NaN	2.25	0.41	0.54	NaN	NaN	NaN	2.17	0.25	0.63	NaN	NaN	NaN	NaN	NaN	NaN	NaN	NaN	NaN	NaN	NaN	NaN	NaN	NaN	NaN	2.03	0.42	0.37	NaN	NaN	NaN	2.05	0.21	0.43	NaN	NaN	NaN
1221	6.105	NaN	NaN	NaN	NaN	NaN	NaN	NaN	NaN	NaN	NaN	NaN	NaN	2.25	0.41	0.54	2.14	0.38	0.41	2.18	0.25	0.63	NaN	NaN	NaN	NaN	NaN	NaN	NaN	NaN	NaN	NaN	NaN	NaN	NaN	NaN	NaN	NaN	NaN	NaN	NaN	NaN	NaN	2.05	0.22	0.43	NaN	NaN	NaN
1222	6.11	NaN	NaN	NaN	NaN	NaN	NaN	NaN	NaN	NaN	NaN	NaN	NaN	2.26	0.41	0.53	2.14	0.38	0.41	2.18	0.25	0.63	NaN	NaN	NaN	NaN	NaN	NaN	NaN	NaN	NaN	NaN	NaN	NaN	NaN	NaN	NaN	NaN	NaN	NaN	NaN	NaN	NaN	2.04	0.22	0.43	NaN	NaN	NaN
1223	6.115	NaN	NaN	NaN	NaN	NaN	NaN	NaN	NaN	NaN	NaN	NaN	NaN	2.26	0.41	0.53	NaN	NaN	NaN	2.18	0.25	0.63	1.99	0.03	0.59	NaN	NaN	NaN	NaN	NaN	NaN	NaN	NaN	NaN	NaN	NaN	NaN	2.04	0.42	0.38	NaN	NaN	NaN	2.04	0.22	0.43	NaN	NaN	NaN
1224	6.12	NaN	NaN	NaN	NaN	NaN	NaN	NaN	NaN	NaN	NaN	NaN	NaN	2.26	0.41	0.53	NaN	NaN	NaN	2.19	0.26	0.63	2	0.03	0.6	NaN	NaN	NaN	NaN	NaN	NaN	NaN	NaN	NaN	NaN	NaN	NaN	2.04	0.42	0.38	NaN	NaN	NaN	2.04	0.22	0.43	NaN	NaN	NaN
1225	6.125	NaN	NaN	NaN	NaN	NaN	NaN	NaN	NaN	NaN	NaN	NaN	NaN	NaN	NaN	NaN	NaN	NaN	NaN	2.19	0.26	0.63	NaN	NaN	NaN	NaN	NaN	NaN	NaN	NaN	NaN	NaN	NaN	NaN	NaN	NaN	NaN	2.03	0.42	0.38	NaN	NaN	NaN	2.04	0.22	0.43	NaN	NaN	NaN
1226	6.13	NaN	NaN	NaN	NaN	NaN	NaN	NaN	NaN	NaN	NaN	NaN	NaN	NaN	NaN	NaN	NaN	NaN	NaN	2.2	0.26	0.63	NaN	NaN	NaN	NaN	NaN	NaN	NaN	NaN	NaN	NaN	NaN	NaN	NaN	NaN	NaN	2.03	0.42	0.38	NaN	NaN	NaN	2.04	0.22	0.43	NaN	NaN	NaN
1227	6.135	NaN	NaN	NaN	NaN	NaN	NaN	NaN	NaN	NaN	NaN	NaN	NaN	2.27	0.41	0.52	NaN	NaN	NaN	2.2	0.26	0.63	NaN	NaN	NaN	NaN	NaN	NaN	NaN	NaN	NaN	NaN	NaN	NaN	NaN	NaN	NaN	2.03	0.42	0.38	NaN	NaN	NaN	NaN	NaN	NaN	NaN	NaN	NaN
1228	6.14	NaN	NaN	NaN	NaN	NaN	NaN	NaN	NaN	NaN	NaN	NaN	NaN	2.28	0.41	0.52	NaN	NaN	NaN	2.21	0.26	0.63	2.02	0.04	0.61	NaN	NaN	NaN	NaN	NaN	NaN	NaN	NaN	NaN	NaN	NaN	NaN	2.03	0.42	0.38	NaN	NaN	NaN	NaN	NaN	NaN	NaN	NaN	NaN
1229	6.145	NaN	NaN	NaN	NaN	NaN	NaN	NaN	NaN	NaN	NaN	NaN	NaN	NaN	NaN	NaN	NaN	NaN	NaN	2.21	0.26	0.62	2.02	0.04	0.61	NaN	NaN	NaN	NaN	NaN	NaN	NaN	NaN	NaN	NaN	NaN	NaN	2.04	0.42	0.38	NaN	NaN	NaN	NaN	NaN	NaN	NaN	NaN	NaN
1230	6.15	NaN	NaN	NaN	NaN	NaN	NaN	NaN	NaN	NaN	NaN	NaN	NaN	NaN	NaN	NaN	NaN	NaN	NaN	2.22	0.26	0.62	NaN	NaN	NaN	NaN	NaN	NaN	NaN	NaN	NaN	NaN	NaN	NaN	NaN	NaN	NaN	2.04	0.42	0.38	NaN	NaN	NaN	NaN	NaN	NaN	NaN	NaN	NaN
1231	6.155	NaN	NaN	NaN	NaN	NaN	NaN	NaN	NaN	NaN	NaN	NaN	NaN	NaN	NaN	NaN	NaN	NaN	NaN	2.22	0.27	0.62	NaN	NaN	NaN	NaN	NaN	NaN	NaN	NaN	NaN	NaN	NaN	NaN	NaN	NaN	NaN	2.04	0.42	0.38	NaN	NaN	NaN	1.88	0.28	0.38	NaN	NaN	NaN
1232	6.16	NaN	NaN	NaN	NaN	NaN	NaN	NaN	NaN	NaN	NaN	NaN	NaN	NaN	NaN	NaN	NaN	NaN	NaN	2.24	0.26	0.62	NaN	NaN	NaN	NaN	NaN	NaN	NaN	NaN	NaN	NaN	NaN	NaN	NaN	NaN	NaN	2.04	0.42	0.38	NaN	NaN	NaN	1.89	0.28	0.38	NaN	NaN	NaN
1233	6.165	NaN	NaN	NaN	NaN	NaN	NaN	NaN	NaN	NaN	NaN	NaN	NaN	NaN	NaN	NaN	NaN	NaN	NaN	2.27	0.25	0.61	NaN	NaN	NaN	NaN	NaN	NaN	NaN	NaN	NaN	NaN	NaN	NaN	NaN	NaN	NaN	2.04	0.42	0.38	NaN	NaN	NaN	1.89	0.28	0.38	NaN	NaN	NaN
1234	6.17	NaN	NaN	NaN	NaN	NaN	NaN	NaN	NaN	NaN	NaN	NaN	NaN	NaN	NaN	NaN	NaN	NaN	NaN	2.28	0.25	0.61	NaN	NaN	NaN	NaN	NaN	NaN	NaN	NaN	NaN	NaN	NaN	NaN	NaN	NaN	NaN	2.04	0.42	0.38	NaN	NaN	NaN	NaN	NaN	NaN	NaN	NaN	NaN
1235	6.175	NaN	NaN	NaN	NaN	NaN	NaN	NaN	NaN	NaN	NaN	NaN	NaN	NaN	NaN	NaN	NaN	NaN	NaN	NaN	NaN	NaN	2.04	0.22	0.43	NaN	NaN	NaN	NaN	NaN	NaN	NaN	NaN	NaN	NaN	NaN	NaN	2.03	0.43	0.38	NaN	NaN	NaN	NaN	NaN	NaN	NaN	NaN	NaN
1236	6.18	NaN	NaN	NaN	NaN	NaN	NaN	NaN	NaN	NaN	NaN	NaN	NaN	NaN	NaN	NaN	NaN	NaN	NaN	NaN	NaN	NaN	2.04	0.22	0.43	NaN	NaN	NaN	NaN	NaN	NaN	NaN	NaN	NaN	NaN	NaN	NaN	2.02	0.43	0.38	NaN	NaN	NaN	NaN	NaN	NaN	NaN	NaN	NaN
1237	6.185	NaN	NaN	NaN	NaN	NaN	NaN	NaN	NaN	NaN	NaN	NaN	NaN	NaN	NaN	NaN	NaN	NaN	NaN	NaN	NaN	NaN	2.04	0.22	0.43	NaN	NaN	NaN	NaN	NaN	NaN	NaN	NaN	NaN	NaN	NaN	NaN	2.04	0.42	0.39	NaN	NaN	NaN	NaN	NaN	NaN	NaN	NaN	NaN
1238	6.19	NaN	NaN	NaN	NaN	NaN	NaN	NaN	NaN	NaN	NaN	NaN	NaN	NaN	NaN	NaN	NaN	NaN	NaN	NaN	NaN	NaN	2.04	0.22	0.43	NaN	NaN	NaN	NaN	NaN	NaN	NaN	NaN	NaN	NaN	NaN	NaN	2.04	0.42	0.39	NaN	NaN	NaN	NaN	NaN	NaN	NaN	NaN	NaN
1239	6.195	NaN	NaN	NaN	NaN	NaN	NaN	NaN	NaN	NaN	NaN	NaN	NaN	NaN	NaN	NaN	NaN	NaN	NaN	NaN	NaN	NaN	2.04	0.22	0.43	NaN	NaN	NaN	NaN	NaN	NaN	NaN	NaN	NaN	NaN	NaN	NaN	2.04	0.42	0.39	NaN	NaN	NaN	NaN	NaN	NaN	NaN	NaN	NaN
1240	6.2	NaN	NaN	NaN	NaN	NaN	NaN	NaN	NaN	NaN	NaN	NaN	NaN	NaN	NaN	NaN	NaN	NaN	NaN	NaN	NaN	NaN	2.04	0.22	0.43	NaN	NaN	NaN	NaN	NaN	NaN	NaN	NaN	NaN	NaN	NaN	NaN	2.04	0.42	0.39	NaN	NaN	NaN	NaN	NaN	NaN	NaN	NaN	NaN
1241	6.205	NaN	NaN	NaN	NaN	NaN	NaN	NaN	NaN	NaN	NaN	NaN	NaN	NaN	NaN	NaN	NaN	NaN	NaN	NaN	NaN	NaN	2.04	0.22	0.43	NaN	NaN	NaN	NaN	NaN	NaN	NaN	NaN	NaN	NaN	NaN	NaN	2.04	0.42	0.39	NaN	NaN	NaN	NaN	NaN	NaN	NaN	NaN	NaN
1242	6.21	NaN	NaN	NaN	NaN	NaN	NaN	NaN	NaN	NaN	NaN	NaN	NaN	NaN	NaN	NaN	NaN	NaN	NaN	NaN	NaN	NaN	2.04	0.22	0.43	NaN	NaN	NaN	NaN	NaN	NaN	NaN	NaN	NaN	NaN	NaN	NaN	2.04	0.42	0.39	NaN	NaN	NaN	NaN	NaN	NaN	NaN	NaN	NaN
1243	6.215	NaN	NaN	NaN	NaN	NaN	NaN	NaN	NaN	NaN	NaN	NaN	NaN	NaN	NaN	NaN	NaN	NaN	NaN	NaN	NaN	NaN	2.05	0.22	0.43	NaN	NaN	NaN	NaN	NaN	NaN	NaN	NaN	NaN	NaN	NaN	NaN	2.04	0.42	0.39	NaN	NaN	NaN	NaN	NaN	NaN	NaN	NaN	NaN
1244	6.22	NaN	NaN	NaN	NaN	NaN	NaN	NaN	NaN	NaN	NaN	NaN	NaN	NaN	NaN	NaN	NaN	NaN	NaN	NaN	NaN	NaN	2.05	0.22	0.44	NaN	NaN	NaN	NaN	NaN	NaN	NaN	NaN	NaN	NaN	NaN	NaN	2.04	0.42	0.39	NaN	NaN	NaN	NaN	NaN	NaN	NaN	NaN	NaN
1245	6.225	NaN	NaN	NaN	NaN	NaN	NaN	NaN	NaN	NaN	NaN	NaN	NaN	NaN	NaN	NaN	NaN	NaN	NaN	NaN	NaN	NaN	2.05	0.22	0.44	NaN	NaN	NaN	NaN	NaN	NaN	NaN	NaN	NaN	NaN	NaN	NaN	2.04	0.42	0.39	NaN	NaN	NaN	NaN	NaN	NaN	NaN	NaN	NaN
1246	6.23	NaN	NaN	NaN	NaN	NaN	NaN	NaN	NaN	NaN	NaN	NaN	NaN	NaN	NaN	NaN	NaN	NaN	NaN	NaN	NaN	NaN	2.05	0.22	0.44	NaN	NaN	NaN	NaN	NaN	NaN	NaN	NaN	NaN	NaN	NaN	NaN	NaN	NaN	NaN	NaN	NaN	NaN	NaN	NaN	NaN	NaN	NaN	NaN
1247	6.235	NaN	NaN	NaN	NaN	NaN	NaN	NaN	NaN	NaN	NaN	NaN	NaN	NaN	NaN	NaN	NaN	NaN	NaN	NaN	NaN	NaN	2.05	0.22	0.44	NaN	NaN	NaN	NaN	NaN	NaN	NaN	NaN	NaN	NaN	NaN	NaN	NaN	NaN	NaN	NaN	NaN	NaN	NaN	NaN	NaN	NaN	NaN	NaN
1248	6.24	NaN	NaN	NaN	NaN	NaN	NaN	NaN	NaN	NaN	NaN	NaN	NaN	NaN	NaN	NaN	NaN	NaN	NaN	NaN	NaN	NaN	2.05	0.22	0.44	NaN	NaN	NaN	NaN	NaN	NaN	NaN	NaN	NaN	NaN	NaN	NaN	NaN	NaN	NaN	NaN	NaN	NaN	NaN	NaN	NaN	NaN	NaN	NaN
1249	6.245	NaN	NaN	NaN	NaN	NaN	NaN	NaN	NaN	NaN	NaN	NaN	NaN	NaN	NaN	NaN	NaN	NaN	NaN	NaN	NaN	NaN	2.05	0.22	0.44	NaN	NaN	NaN	NaN	NaN	NaN	NaN	NaN	NaN	NaN	NaN	NaN	2.04	0.43	0.4	NaN	NaN	NaN	NaN	NaN	NaN	NaN	NaN	NaN
1250	6.25	NaN	NaN	NaN	NaN	NaN	NaN	NaN	NaN	NaN	NaN	NaN	NaN	NaN	NaN	NaN	NaN	NaN	NaN	NaN	NaN	NaN	2.05	0.22	0.44	NaN	NaN	NaN	NaN	NaN	NaN	NaN	NaN	NaN	NaN	NaN	NaN	2.04	0.43	0.4	NaN	NaN	NaN	NaN	NaN	NaN	NaN	NaN	NaN
1251	6.255	NaN	NaN	NaN	NaN	NaN	NaN	NaN	NaN	NaN	NaN	NaN	NaN	NaN	NaN	NaN	NaN	NaN	NaN	NaN	NaN	NaN	2.05	0.22	0.44	NaN	NaN	NaN	NaN	NaN	NaN	NaN	NaN	NaN	NaN	NaN	NaN	2.04	0.43	0.4	NaN	NaN	NaN	NaN	NaN	NaN	NaN	NaN	NaN
1252	6.26	NaN	NaN	NaN	NaN	NaN	NaN	NaN	NaN	NaN	NaN	NaN	NaN	NaN	NaN	NaN	NaN	NaN	NaN	NaN	NaN	NaN	2.05	0.22	0.44	NaN	NaN	NaN	NaN	NaN	NaN	NaN	NaN	NaN	NaN	NaN	NaN	2.05	0.43	0.4	NaN	NaN	NaN	NaN	NaN	NaN	NaN	NaN	NaN
1253	6.265	NaN	NaN	NaN	NaN	NaN	NaN	NaN	NaN	NaN	NaN	NaN	NaN	NaN	NaN	NaN	NaN	NaN	NaN	NaN	NaN	NaN	2.05	0.22	0.44	NaN	NaN	NaN	NaN	NaN	NaN	NaN	NaN	NaN	NaN	NaN	NaN	NaN	NaN	NaN	NaN	NaN	NaN	NaN	NaN	NaN	NaN	NaN	NaN
1254	6.27	NaN	NaN	NaN	NaN	NaN	NaN	NaN	NaN	NaN	NaN	NaN	NaN	NaN	NaN	NaN	NaN	NaN	NaN	NaN	NaN	NaN	2.05	0.22	0.44	NaN	NaN	NaN	NaN	NaN	NaN	NaN	NaN	NaN	NaN	NaN	NaN	2.04	0.43	0.4	NaN	NaN	NaN	NaN	NaN	NaN	NaN	NaN	NaN
1255	6.275	NaN	NaN	NaN	NaN	NaN	NaN	NaN	NaN	NaN	NaN	NaN	NaN	NaN	NaN	NaN	NaN	NaN	NaN	NaN	NaN	NaN	2.05	0.22	0.44	NaN	NaN	NaN	NaN	NaN	NaN	NaN	NaN	NaN	NaN	NaN	NaN	2.04	0.43	0.4	NaN	NaN	NaN	NaN	NaN	NaN	NaN	NaN	NaN
1256	6.28	NaN	NaN	NaN	NaN	NaN	NaN	NaN	NaN	NaN	NaN	NaN	NaN	NaN	NaN	NaN	NaN	NaN	NaN	NaN	NaN	NaN	2.05	0.22	0.44	NaN	NaN	NaN	NaN	NaN	NaN	NaN	NaN	NaN	NaN	NaN	NaN	2.05	0.43	0.41	NaN	NaN	NaN	NaN	NaN	NaN	NaN	NaN	NaN
1257	6.285	NaN	NaN	NaN	NaN	NaN	NaN	NaN	NaN	NaN	NaN	NaN	NaN	NaN	NaN	NaN	NaN	NaN	NaN	NaN	NaN	NaN	2.05	0.22	0.44	NaN	NaN	NaN	NaN	NaN	NaN	NaN	NaN	NaN	NaN	NaN	NaN	2.05	0.43	0.41	NaN	NaN	NaN	NaN	NaN	NaN	NaN	NaN	NaN
1258	6.29	NaN	NaN	NaN	NaN	NaN	NaN	NaN	NaN	NaN	NaN	NaN	NaN	NaN	NaN	NaN	NaN	NaN	NaN	NaN	NaN	NaN	2.05	0.22	0.45	NaN	NaN	NaN	NaN	NaN	NaN	NaN	NaN	NaN	NaN	NaN	NaN	2.05	0.43	0.41	NaN	NaN	NaN	NaN	NaN	NaN	NaN	NaN	NaN
1259	6.295	NaN	NaN	NaN	NaN	NaN	NaN	NaN	NaN	NaN	NaN	NaN	NaN	NaN	NaN	NaN	NaN	NaN	NaN	NaN	NaN	NaN	2.05	0.22	0.45	NaN	NaN	NaN	NaN	NaN	NaN	NaN	NaN	NaN	NaN	NaN	NaN	2.05	0.43	0.41	NaN	NaN	NaN	NaN	NaN	NaN	NaN	NaN	NaN
1260	6.3	NaN	NaN	NaN	NaN	NaN	NaN	NaN	NaN	NaN	NaN	NaN	NaN	NaN	NaN	NaN	NaN	NaN	NaN	NaN	NaN	NaN	2.05	0.22	0.45	NaN	NaN	NaN	NaN	NaN	NaN	NaN	NaN	NaN	NaN	NaN	NaN	2.05	0.43	0.41	NaN	NaN	NaN	NaN	NaN	NaN	NaN	NaN	NaN
1261	6.305	NaN	NaN	NaN	NaN	NaN	NaN	NaN	NaN	NaN	NaN	NaN	NaN	NaN	NaN	NaN	NaN	NaN	NaN	NaN	NaN	NaN	2.05	0.22	0.45	NaN	NaN	NaN	NaN	NaN	NaN	NaN	NaN	NaN	NaN	NaN	NaN	2.06	0.43	0.41	NaN	NaN	NaN	NaN	NaN	NaN	NaN	NaN	NaN
1262	6.31	NaN	NaN	NaN	NaN	NaN	NaN	NaN	NaN	NaN	NaN	NaN	NaN	NaN	NaN	NaN	NaN	NaN	NaN	NaN	NaN	NaN	2.05	0.23	0.45	NaN	NaN	NaN	NaN	NaN	NaN	NaN	NaN	NaN	NaN	NaN	NaN	2.06	0.43	0.41	NaN	NaN	NaN	NaN	NaN	NaN	NaN	NaN	NaN
1263	6.315	NaN	NaN	NaN	NaN	NaN	NaN	NaN	NaN	NaN	NaN	NaN	NaN	NaN	NaN	NaN	NaN	NaN	NaN	NaN	NaN	NaN	2.05	0.23	0.45	NaN	NaN	NaN	NaN	NaN	NaN	NaN	NaN	NaN	NaN	NaN	NaN	2.06	0.43	0.41	NaN	NaN	NaN	NaN	NaN	NaN	NaN	NaN	NaN
1264	6.32	NaN	NaN	NaN	NaN	NaN	NaN	NaN	NaN	NaN	NaN	NaN	NaN	NaN	NaN	NaN	NaN	NaN	NaN	NaN	NaN	NaN	2.05	0.23	0.45	NaN	NaN	NaN	NaN	NaN	NaN	NaN	NaN	NaN	NaN	NaN	NaN	NaN	NaN	NaN	NaN	NaN	NaN	NaN	NaN	NaN	NaN	NaN	NaN
1265	6.325	NaN	NaN	NaN	NaN	NaN	NaN	NaN	NaN	NaN	NaN	NaN	NaN	NaN	NaN	NaN	NaN	NaN	NaN	NaN	NaN	NaN	2.05	0.23	0.45	NaN	NaN	NaN	NaN	NaN	NaN	NaN	NaN	NaN	NaN	NaN	NaN	2.06	0.43	0.42	NaN	NaN	NaN	NaN	NaN	NaN	NaN	NaN	NaN
1266	6.33	NaN	NaN	NaN	NaN	NaN	NaN	NaN	NaN	NaN	NaN	NaN	NaN	NaN	NaN	NaN	NaN	NaN	NaN	NaN	NaN	NaN	2.05	0.23	0.45	NaN	NaN	NaN	NaN	NaN	NaN	NaN	NaN	NaN	NaN	NaN	NaN	2.06	0.43	0.42	NaN	NaN	NaN	NaN	NaN	NaN	NaN	NaN	NaN
1267	6.335	NaN	NaN	NaN	NaN	NaN	NaN	NaN	NaN	NaN	NaN	NaN	NaN	NaN	NaN	NaN	NaN	NaN	NaN	NaN	NaN	NaN	2.05	0.23	0.45	NaN	NaN	NaN	NaN	NaN	NaN	NaN	NaN	NaN	NaN	NaN	NaN	2.06	0.43	0.42	NaN	NaN	NaN	NaN	NaN	NaN	NaN	NaN	NaN
1268	6.34	NaN	NaN	NaN	NaN	NaN	NaN	NaN	NaN	NaN	NaN	NaN	NaN	NaN	NaN	NaN	NaN	NaN	NaN	NaN	NaN	NaN	2.05	0.23	0.45	NaN	NaN	NaN	NaN	NaN	NaN	NaN	NaN	NaN	NaN	NaN	NaN	2.06	0.43	0.42	NaN	NaN	NaN	NaN	NaN	NaN	NaN	NaN	NaN
1269	6.345	NaN	NaN	NaN	NaN	NaN	NaN	NaN	NaN	NaN	NaN	NaN	NaN	NaN	NaN	NaN	NaN	NaN	NaN	NaN	NaN	NaN	2.05	0.23	0.45	NaN	NaN	NaN	NaN	NaN	NaN	NaN	NaN	NaN	NaN	NaN	NaN	NaN	NaN	NaN	NaN	NaN	NaN	NaN	NaN	NaN	NaN	NaN	NaN
1270	6.35	NaN	NaN	NaN	NaN	NaN	NaN	NaN	NaN	NaN	NaN	NaN	NaN	NaN	NaN	NaN	NaN	NaN	NaN	NaN	NaN	NaN	2.05	0.23	0.46	NaN	NaN	NaN	NaN	NaN	NaN	NaN	NaN	NaN	NaN	NaN	NaN	2.06	0.43	0.43	NaN	NaN	NaN	NaN	NaN	NaN	NaN	NaN	NaN
1271	6.355	NaN	NaN	NaN	NaN	NaN	NaN	NaN	NaN	NaN	NaN	NaN	NaN	NaN	NaN	NaN	NaN	NaN	NaN	NaN	NaN	NaN	2.05	0.23	0.46	NaN	NaN	NaN	NaN	NaN	NaN	NaN	NaN	NaN	NaN	NaN	NaN	2.06	0.43	0.43	NaN	NaN	NaN	NaN	NaN	NaN	NaN	NaN	NaN
1272	6.36	NaN	NaN	NaN	NaN	NaN	NaN	NaN	NaN	NaN	NaN	NaN	NaN	NaN	NaN	NaN	NaN	NaN	NaN	NaN	NaN	NaN	2.05	0.23	0.46	NaN	NaN	NaN	NaN	NaN	NaN	NaN	NaN	NaN	NaN	NaN	NaN	2.06	0.43	0.43	NaN	NaN	NaN	NaN	NaN	NaN	NaN	NaN	NaN
1273	6.365	NaN	NaN	NaN	NaN	NaN	NaN	NaN	NaN	NaN	NaN	NaN	NaN	NaN	NaN	NaN	NaN	NaN	NaN	NaN	NaN	NaN	2.05	0.23	0.46	NaN	NaN	NaN	NaN	NaN	NaN	NaN	NaN	NaN	NaN	NaN	NaN	2.06	0.43	0.43	NaN	NaN	NaN	NaN	NaN	NaN	NaN	NaN	NaN
1274	6.37	NaN	NaN	NaN	NaN	NaN	NaN	NaN	NaN	NaN	NaN	NaN	NaN	NaN	NaN	NaN	NaN	NaN	NaN	NaN	NaN	NaN	2.05	0.23	0.46	NaN	NaN	NaN	NaN	NaN	NaN	NaN	NaN	NaN	NaN	NaN	NaN	2.06	0.43	0.43	NaN	NaN	NaN	NaN	NaN	NaN	NaN	NaN	NaN
1275	6.375	NaN	NaN	NaN	NaN	NaN	NaN	NaN	NaN	NaN	NaN	NaN	NaN	NaN	NaN	NaN	NaN	NaN	NaN	NaN	NaN	NaN	2.05	0.23	0.46	NaN	NaN	NaN	NaN	NaN	NaN	NaN	NaN	NaN	NaN	NaN	NaN	2.06	0.43	0.43	NaN	NaN	NaN	NaN	NaN	NaN	NaN	NaN	NaN
1276	6.38	NaN	NaN	NaN	NaN	NaN	NaN	NaN	NaN	NaN	NaN	NaN	NaN	NaN	NaN	NaN	NaN	NaN	NaN	NaN	NaN	NaN	2.05	0.23	0.46	NaN	NaN	NaN	NaN	NaN	NaN	NaN	NaN	NaN	NaN	NaN	NaN	2.06	0.43	0.43	NaN	NaN	NaN	NaN	NaN	NaN	NaN	NaN	NaN
1277	6.385	NaN	NaN	NaN	NaN	NaN	NaN	NaN	NaN	NaN	NaN	NaN	NaN	NaN	NaN	NaN	NaN	NaN	NaN	NaN	NaN	NaN	2.05	0.23	0.46	NaN	NaN	NaN	NaN	NaN	NaN	NaN	NaN	NaN	NaN	NaN	NaN	2.06	0.43	0.43	NaN	NaN	NaN	NaN	NaN	NaN	NaN	NaN	NaN
1278	6.39	NaN	NaN	NaN	NaN	NaN	NaN	NaN	NaN	NaN	NaN	NaN	NaN	NaN	NaN	NaN	NaN	NaN	NaN	NaN	NaN	NaN	2.06	0.23	0.47	NaN	NaN	NaN	NaN	NaN	NaN	NaN	NaN	NaN	NaN	NaN	NaN	NaN	NaN	NaN	NaN	NaN	NaN	NaN	NaN	NaN	NaN	NaN	NaN
1279	6.395	NaN	NaN	NaN	NaN	NaN	NaN	NaN	NaN	NaN	NaN	NaN	NaN	NaN	NaN	NaN	NaN	NaN	NaN	NaN	NaN	NaN	2.06	0.23	0.47	NaN	NaN	NaN	NaN	NaN	NaN	NaN	NaN	NaN	NaN	NaN	NaN	2.07	0.43	0.43	NaN	NaN	NaN	NaN	NaN	NaN	NaN	NaN	NaN
1280	6.4	NaN	NaN	NaN	NaN	NaN	NaN	NaN	NaN	NaN	NaN	NaN	NaN	NaN	NaN	NaN	NaN	NaN	NaN	NaN	NaN	NaN	2.06	0.23	0.47	NaN	NaN	NaN	NaN	NaN	NaN	NaN	NaN	NaN	NaN	NaN	NaN	2.07	0.44	0.44	NaN	NaN	NaN	NaN	NaN	NaN	NaN	NaN	NaN
1281	6.405	NaN	NaN	NaN	NaN	NaN	NaN	NaN	NaN	NaN	NaN	NaN	NaN	NaN	NaN	NaN	NaN	NaN	NaN	NaN	NaN	NaN	2.06	0.23	0.47	NaN	NaN	NaN	NaN	NaN	NaN	NaN	NaN	NaN	NaN	NaN	NaN	2.07	0.44	0.44	NaN	NaN	NaN	NaN	NaN	NaN	NaN	NaN	NaN
1282	6.41	NaN	NaN	NaN	NaN	NaN	NaN	NaN	NaN	NaN	NaN	NaN	NaN	NaN	NaN	NaN	NaN	NaN	NaN	NaN	NaN	NaN	2.06	0.23	0.47	NaN	NaN	NaN	NaN	NaN	NaN	NaN	NaN	NaN	NaN	NaN	NaN	2.07	0.44	0.44	NaN	NaN	NaN	NaN	NaN	NaN	NaN	NaN	NaN
1283	6.415	NaN	NaN	NaN	NaN	NaN	NaN	NaN	NaN	NaN	NaN	NaN	NaN	NaN	NaN	NaN	NaN	NaN	NaN	NaN	NaN	NaN	2.06	0.23	0.47	NaN	NaN	NaN	NaN	NaN	NaN	NaN	NaN	NaN	NaN	NaN	NaN	2.07	0.44	0.44	NaN	NaN	NaN	NaN	NaN	NaN	NaN	NaN	NaN
1284	6.42	NaN	NaN	NaN	NaN	NaN	NaN	NaN	NaN	NaN	NaN	NaN	NaN	NaN	NaN	NaN	NaN	NaN	NaN	NaN	NaN	NaN	2.06	0.23	0.47	NaN	NaN	NaN	NaN	NaN	NaN	NaN	NaN	NaN	NaN	NaN	NaN	2.07	0.44	0.44	NaN	NaN	NaN	NaN	NaN	NaN	NaN	NaN	NaN
1285	6.425	NaN	NaN	NaN	NaN	NaN	NaN	NaN	NaN	NaN	NaN	NaN	NaN	NaN	NaN	NaN	NaN	NaN	NaN	NaN	NaN	NaN	2.06	0.23	0.47	NaN	NaN	NaN	NaN	NaN	NaN	NaN	NaN	NaN	NaN	NaN	NaN	2.07	0.44	0.44	NaN	NaN	NaN	NaN	NaN	NaN	NaN	NaN	NaN
1286	6.43	NaN	NaN	NaN	NaN	NaN	NaN	NaN	NaN	NaN	NaN	NaN	NaN	NaN	NaN	NaN	NaN	NaN	NaN	NaN	NaN	NaN	2.06	0.23	0.47	NaN	NaN	NaN	NaN	NaN	NaN	NaN	NaN	NaN	NaN	NaN	NaN	2.07	0.44	0.44	NaN	NaN	NaN	NaN	NaN	NaN	NaN	NaN	NaN
1287	6.435	NaN	NaN	NaN	NaN	NaN	NaN	NaN	NaN	NaN	NaN	NaN	NaN	NaN	NaN	NaN	NaN	NaN	NaN	NaN	NaN	NaN	2.06	0.23	0.48	NaN	NaN	NaN	NaN	NaN	NaN	NaN	NaN	NaN	NaN	NaN	NaN	2.07	0.44	0.44	NaN	NaN	NaN	NaN	NaN	NaN	NaN	NaN	NaN
1288	6.44	NaN	NaN	NaN	NaN	NaN	NaN	NaN	NaN	NaN	NaN	NaN	NaN	NaN	NaN	NaN	NaN	NaN	NaN	NaN	NaN	NaN	2.06	0.23	0.48	NaN	NaN	NaN	NaN	NaN	NaN	NaN	NaN	NaN	NaN	NaN	NaN	2.07	0.44	0.45	NaN	NaN	NaN	NaN	NaN	NaN	NaN	NaN	NaN
1289	6.445	NaN	NaN	NaN	NaN	NaN	NaN	NaN	NaN	NaN	NaN	NaN	NaN	NaN	NaN	NaN	NaN	NaN	NaN	NaN	NaN	NaN	2.06	0.23	0.48	NaN	NaN	NaN	NaN	NaN	NaN	NaN	NaN	NaN	NaN	NaN	NaN	2.08	0.44	0.45	NaN	NaN	NaN	NaN	NaN	NaN	NaN	NaN	NaN
1290	6.45	NaN	NaN	NaN	NaN	NaN	NaN	NaN	NaN	NaN	NaN	NaN	NaN	NaN	NaN	NaN	NaN	NaN	NaN	NaN	NaN	NaN	2.06	0.23	0.48	NaN	NaN	NaN	NaN	NaN	NaN	NaN	NaN	NaN	NaN	NaN	NaN	2.08	0.44	0.45	NaN	NaN	NaN	NaN	NaN	NaN	NaN	NaN	NaN
1291	6.455	NaN	NaN	NaN	NaN	NaN	NaN	NaN	NaN	NaN	NaN	NaN	NaN	NaN	NaN	NaN	NaN	NaN	NaN	NaN	NaN	NaN	2.06	0.23	0.48	NaN	NaN	NaN	NaN	NaN	NaN	NaN	NaN	NaN	NaN	NaN	NaN	2.08	0.44	0.45	NaN	NaN	NaN	NaN	NaN	NaN	NaN	NaN	NaN
1292	6.46	NaN	NaN	NaN	NaN	NaN	NaN	NaN	NaN	NaN	NaN	NaN	NaN	NaN	NaN	NaN	NaN	NaN	NaN	NaN	NaN	NaN	2.06	0.23	0.48	NaN	NaN	NaN	NaN	NaN	NaN	NaN	NaN	NaN	NaN	NaN	NaN	2.08	0.44	0.45	NaN	NaN	NaN	NaN	NaN	NaN	NaN	NaN	NaN
1293	6.465	NaN	NaN	NaN	NaN	NaN	NaN	NaN	NaN	NaN	NaN	NaN	NaN	NaN	NaN	NaN	NaN	NaN	NaN	NaN	NaN	NaN	2.06	0.23	0.48	NaN	NaN	NaN	NaN	NaN	NaN	NaN	NaN	NaN	NaN	NaN	NaN	2.08	0.44	0.45	NaN	NaN	NaN	NaN	NaN	NaN	NaN	NaN	NaN
1294	6.47	NaN	NaN	NaN	NaN	NaN	NaN	NaN	NaN	NaN	NaN	NaN	NaN	NaN	NaN	NaN	NaN	NaN	NaN	NaN	NaN	NaN	2.06	0.23	0.48	NaN	NaN	NaN	NaN	NaN	NaN	NaN	NaN	NaN	NaN	NaN	NaN	2.08	0.44	0.46	NaN	NaN	NaN	NaN	NaN	NaN	NaN	NaN	NaN
1295	6.475	NaN	NaN	NaN	NaN	NaN	NaN	NaN	NaN	NaN	NaN	NaN	NaN	NaN	NaN	NaN	NaN	NaN	NaN	NaN	NaN	NaN	2.06	0.23	0.48	NaN	NaN	NaN	NaN	NaN	NaN	NaN	NaN	NaN	NaN	NaN	NaN	2.08	0.44	0.46	NaN	NaN	NaN	NaN	NaN	NaN	NaN	NaN	NaN
1296	6.48	NaN	NaN	NaN	NaN	NaN	NaN	NaN	NaN	NaN	NaN	NaN	NaN	NaN	NaN	NaN	NaN	NaN	NaN	NaN	NaN	NaN	2.06	0.24	0.48	NaN	NaN	NaN	NaN	NaN	NaN	NaN	NaN	NaN	NaN	NaN	NaN	2.08	0.44	0.46	NaN	NaN	NaN	NaN	NaN	NaN	NaN	NaN	NaN
1297	6.485	NaN	NaN	NaN	NaN	NaN	NaN	NaN	NaN	NaN	NaN	NaN	NaN	NaN	NaN	NaN	NaN	NaN	NaN	NaN	NaN	NaN	2.06	0.24	0.49	NaN	NaN	NaN	NaN	NaN	NaN	NaN	NaN	NaN	NaN	NaN	NaN	NaN	NaN	NaN	NaN	NaN	NaN	NaN	NaN	NaN	NaN	NaN	NaN
1298	6.49	NaN	NaN	NaN	NaN	NaN	NaN	NaN	NaN	NaN	NaN	NaN	NaN	NaN	NaN	NaN	NaN	NaN	NaN	NaN	NaN	NaN	2.07	0.24	0.49	NaN	NaN	NaN	NaN	NaN	NaN	NaN	NaN	NaN	NaN	NaN	NaN	NaN	NaN	NaN	NaN	NaN	NaN	NaN	NaN	NaN	NaN	NaN	NaN
1299	6.495	NaN	NaN	NaN	NaN	NaN	NaN	NaN	NaN	NaN	NaN	NaN	NaN	NaN	NaN	NaN	NaN	NaN	NaN	NaN	NaN	NaN	2.07	0.24	0.49	NaN	NaN	NaN	NaN	NaN	NaN	NaN	NaN	NaN	NaN	NaN	NaN	2.09	0.44	0.46	NaN	NaN	NaN	NaN	NaN	NaN	NaN	NaN	NaN
1300	6.5	NaN	NaN	NaN	NaN	NaN	NaN	NaN	NaN	NaN	NaN	NaN	NaN	NaN	NaN	NaN	NaN	NaN	NaN	NaN	NaN	NaN	2.07	0.24	0.49	NaN	NaN	NaN	NaN	NaN	NaN	NaN	NaN	NaN	NaN	NaN	NaN	2.09	0.44	0.46	NaN	NaN	NaN	NaN	NaN	NaN	NaN	NaN	NaN
1301	6.505	NaN	NaN	NaN	NaN	NaN	NaN	NaN	NaN	NaN	NaN	NaN	NaN	NaN	NaN	NaN	NaN	NaN	NaN	NaN	NaN	NaN	2.07	0.24	0.49	NaN	NaN	NaN	NaN	NaN	NaN	NaN	NaN	NaN	NaN	NaN	NaN	2.09	0.44	0.46	NaN	NaN	NaN	NaN	NaN	NaN	NaN	NaN	NaN
1302	6.51	NaN	NaN	NaN	NaN	NaN	NaN	NaN	NaN	NaN	NaN	NaN	NaN	NaN	NaN	NaN	NaN	NaN	NaN	NaN	NaN	NaN	2.07	0.24	0.49	NaN	NaN	NaN	NaN	NaN	NaN	NaN	NaN	NaN	NaN	NaN	NaN	NaN	NaN	NaN	NaN	NaN	NaN	NaN	NaN	NaN	NaN	NaN	NaN
1303	6.515	NaN	NaN	NaN	NaN	NaN	NaN	NaN	NaN	NaN	NaN	NaN	NaN	NaN	NaN	NaN	NaN	NaN	NaN	NaN	NaN	NaN	2.07	0.24	0.49	NaN	NaN	NaN	NaN	NaN	NaN	NaN	NaN	NaN	NaN	NaN	NaN	NaN	NaN	NaN	NaN	NaN	NaN	NaN	NaN	NaN	NaN	NaN	NaN
1304	6.52	NaN	NaN	NaN	NaN	NaN	NaN	NaN	NaN	NaN	NaN	NaN	NaN	NaN	NaN	NaN	NaN	NaN	NaN	NaN	NaN	NaN	2.07	0.24	0.49	NaN	NaN	NaN	NaN	NaN	NaN	NaN	NaN	NaN	NaN	NaN	NaN	NaN	NaN	NaN	NaN	NaN	NaN	NaN	NaN	NaN	NaN	NaN	NaN
1305	6.525	NaN	NaN	NaN	NaN	NaN	NaN	NaN	NaN	NaN	NaN	NaN	NaN	NaN	NaN	NaN	NaN	NaN	NaN	NaN	NaN	NaN	2.07	0.24	0.49	NaN	NaN	NaN	NaN	NaN	NaN	NaN	NaN	NaN	NaN	NaN	NaN	NaN	NaN	NaN	NaN	NaN	NaN	NaN	NaN	NaN	NaN	NaN	NaN
1306	6.53	NaN	NaN	NaN	NaN	NaN	NaN	NaN	NaN	NaN	NaN	NaN	NaN	NaN	NaN	NaN	NaN	NaN	NaN	NaN	NaN	NaN	2.07	0.24	0.49	NaN	NaN	NaN	NaN	NaN	NaN	NaN	NaN	NaN	NaN	NaN	NaN	NaN	NaN	NaN	NaN	NaN	NaN	NaN	NaN	NaN	NaN	NaN	NaN
1307	6.535	NaN	NaN	NaN	NaN	NaN	NaN	NaN	NaN	NaN	NaN	NaN	NaN	NaN	NaN	NaN	NaN	NaN	NaN	NaN	NaN	NaN	2.07	0.24	0.5	NaN	NaN	NaN	NaN	NaN	NaN	NaN	NaN	NaN	NaN	NaN	NaN	NaN	NaN	NaN	NaN	NaN	NaN	NaN	NaN	NaN	NaN	NaN	NaN
1308	6.54	NaN	NaN	NaN	NaN	NaN	NaN	NaN	NaN	NaN	NaN	NaN	NaN	NaN	NaN	NaN	NaN	NaN	NaN	NaN	NaN	NaN	2.07	0.24	0.5	NaN	NaN	NaN	NaN	NaN	NaN	NaN	NaN	NaN	NaN	NaN	NaN	NaN	NaN	NaN	NaN	NaN	NaN	NaN	NaN	NaN	NaN	NaN	NaN
1309	6.545	NaN	NaN	NaN	NaN	NaN	NaN	NaN	NaN	NaN	NaN	NaN	NaN	NaN	NaN	NaN	NaN	NaN	NaN	NaN	NaN	NaN	2.07	0.24	0.5	NaN	NaN	NaN	NaN	NaN	NaN	NaN	NaN	NaN	NaN	NaN	NaN	NaN	NaN	NaN	NaN	NaN	NaN	NaN	NaN	NaN	NaN	NaN	NaN
1310	6.55	NaN	NaN	NaN	NaN	NaN	NaN	NaN	NaN	NaN	NaN	NaN	NaN	NaN	NaN	NaN	NaN	NaN	NaN	NaN	NaN	NaN	2.07	0.24	0.5	NaN	NaN	NaN	NaN	NaN	NaN	NaN	NaN	NaN	NaN	NaN	NaN	NaN	NaN	NaN	NaN	NaN	NaN	NaN	NaN	NaN	NaN	NaN	NaN
1311	6.555	NaN	NaN	NaN	NaN	NaN	NaN	NaN	NaN	NaN	NaN	NaN	NaN	NaN	NaN	NaN	NaN	NaN	NaN	NaN	NaN	NaN	2.07	0.24	0.5	NaN	NaN	NaN	NaN	NaN	NaN	NaN	NaN	NaN	NaN	NaN	NaN	NaN	NaN	NaN	NaN	NaN	NaN	NaN	NaN	NaN	NaN	NaN	NaN
1312	6.56	NaN	NaN	NaN	NaN	NaN	NaN	NaN	NaN	NaN	NaN	NaN	NaN	NaN	NaN	NaN	NaN	NaN	NaN	NaN	NaN	NaN	2.07	0.24	0.5	NaN	NaN	NaN	NaN	NaN	NaN	NaN	NaN	NaN	NaN	NaN	NaN	NaN	NaN	NaN	NaN	NaN	NaN	NaN	NaN	NaN	NaN	NaN	NaN
1313	6.565	NaN	NaN	NaN	NaN	NaN	NaN	NaN	NaN	NaN	NaN	NaN	NaN	NaN	NaN	NaN	NaN	NaN	NaN	NaN	NaN	NaN	2.07	0.24	0.5	NaN	NaN	NaN	NaN	NaN	NaN	NaN	NaN	NaN	NaN	NaN	NaN	NaN	NaN	NaN	NaN	NaN	NaN	NaN	NaN	NaN	NaN	NaN	NaN
1314	6.57	NaN	NaN	NaN	NaN	NaN	NaN	NaN	NaN	NaN	NaN	NaN	NaN	NaN	NaN	NaN	NaN	NaN	NaN	NaN	NaN	NaN	2.07	0.24	0.5	NaN	NaN	NaN	NaN	NaN	NaN	NaN	NaN	NaN	NaN	NaN	NaN	NaN	NaN	NaN	NaN	NaN	NaN	NaN	NaN	NaN	NaN	NaN	NaN
1315	6.575	NaN	NaN	NaN	NaN	NaN	NaN	NaN	NaN	NaN	NaN	NaN	NaN	NaN	NaN	NaN	NaN	NaN	NaN	NaN	NaN	NaN	2.07	0.24	0.5	NaN	NaN	NaN	NaN	NaN	NaN	NaN	NaN	NaN	NaN	NaN	NaN	NaN	NaN	NaN	NaN	NaN	NaN	NaN	NaN	NaN	NaN	NaN	NaN
1316	6.58	NaN	NaN	NaN	NaN	NaN	NaN	NaN	NaN	NaN	NaN	NaN	NaN	NaN	NaN	NaN	NaN	NaN	NaN	NaN	NaN	NaN	2.07	0.24	0.5	NaN	NaN	NaN	NaN	NaN	NaN	NaN	NaN	NaN	NaN	NaN	NaN	NaN	NaN	NaN	NaN	NaN	NaN	NaN	NaN	NaN	NaN	NaN	NaN
1317	6.585	NaN	NaN	NaN	NaN	NaN	NaN	NaN	NaN	NaN	NaN	NaN	NaN	NaN	NaN	NaN	NaN	NaN	NaN	NaN	NaN	NaN	2.07	0.24	0.5	NaN	NaN	NaN	NaN	NaN	NaN	NaN	NaN	NaN	NaN	NaN	NaN	NaN	NaN	NaN	NaN	NaN	NaN	NaN	NaN	NaN	NaN	NaN	NaN
1318	6.59	NaN	NaN	NaN	NaN	NaN	NaN	NaN	NaN	NaN	NaN	NaN	NaN	NaN	NaN	NaN	NaN	NaN	NaN	NaN	NaN	NaN	2.08	0.24	0.5	NaN	NaN	NaN	NaN	NaN	NaN	NaN	NaN	NaN	NaN	NaN	NaN	NaN	NaN	NaN	NaN	NaN	NaN	NaN	NaN	NaN	NaN	NaN	NaN
1319	6.595	NaN	NaN	NaN	NaN	NaN	NaN	NaN	NaN	NaN	NaN	NaN	NaN	NaN	NaN	NaN	NaN	NaN	NaN	NaN	NaN	NaN	2.08	0.24	0.5	NaN	NaN	NaN	NaN	NaN	NaN	NaN	NaN	NaN	NaN	NaN	NaN	NaN	NaN	NaN	NaN	NaN	NaN	NaN	NaN	NaN	NaN	NaN	NaN
1320	6.6	NaN	NaN	NaN	NaN	NaN	NaN	NaN	NaN	NaN	NaN	NaN	NaN	NaN	NaN	NaN	NaN	NaN	NaN	NaN	NaN	NaN	2.08	0.24	0.5	NaN	NaN	NaN	NaN	NaN	NaN	NaN	NaN	NaN	NaN	NaN	NaN	NaN	NaN	NaN	NaN	NaN	NaN	NaN	NaN	NaN	NaN	NaN	NaN
1321	6.605	NaN	NaN	NaN	NaN	NaN	NaN	NaN	NaN	NaN	NaN	NaN	NaN	NaN	NaN	NaN	NaN	NaN	NaN	NaN	NaN	NaN	2.08	0.24	0.51	NaN	NaN	NaN	NaN	NaN	NaN	NaN	NaN	NaN	NaN	NaN	NaN	2.11	0.45	0.48	NaN	NaN	NaN	NaN	NaN	NaN	NaN	NaN	NaN
1322	6.61	NaN	NaN	NaN	NaN	NaN	NaN	NaN	NaN	NaN	NaN	NaN	NaN	NaN	NaN	NaN	NaN	NaN	NaN	NaN	NaN	NaN	2.08	0.24	0.51	NaN	NaN	NaN	NaN	NaN	NaN	NaN	NaN	NaN	NaN	NaN	NaN	2.11	0.45	0.48	NaN	NaN	NaN	NaN	NaN	NaN	NaN	NaN	NaN
1323	6.615	NaN	NaN	NaN	NaN	NaN	NaN	NaN	NaN	NaN	NaN	NaN	NaN	NaN	NaN	NaN	NaN	NaN	NaN	NaN	NaN	NaN	2.08	0.24	0.51	NaN	NaN	NaN	NaN	NaN	NaN	NaN	NaN	NaN	NaN	NaN	NaN	2.11	0.45	0.48	NaN	NaN	NaN	NaN	NaN	NaN	NaN	NaN	NaN
1324	6.62	NaN	NaN	NaN	NaN	NaN	NaN	NaN	NaN	NaN	NaN	NaN	NaN	NaN	NaN	NaN	NaN	NaN	NaN	NaN	NaN	NaN	2.08	0.24	0.51	NaN	NaN	NaN	NaN	NaN	NaN	NaN	NaN	NaN	NaN	NaN	NaN	2.11	0.45	0.48	NaN	NaN	NaN	NaN	NaN	NaN	NaN	NaN	NaN
1325	6.625	NaN	NaN	NaN	NaN	NaN	NaN	NaN	NaN	NaN	NaN	NaN	NaN	NaN	NaN	NaN	NaN	NaN	NaN	NaN	NaN	NaN	2.08	0.24	0.51	NaN	NaN	NaN	NaN	NaN	NaN	NaN	NaN	NaN	NaN	NaN	NaN	2.11	0.45	0.48	NaN	NaN	NaN	NaN	NaN	NaN	NaN	NaN	NaN
1326	6.63	NaN	NaN	NaN	NaN	NaN	NaN	NaN	NaN	NaN	NaN	NaN	NaN	NaN	NaN	NaN	NaN	NaN	NaN	NaN	NaN	NaN	2.08	0.24	0.51	NaN	NaN	NaN	NaN	NaN	NaN	NaN	NaN	NaN	NaN	NaN	NaN	2.11	0.45	0.48	NaN	NaN	NaN	NaN	NaN	NaN	NaN	NaN	NaN
1327	6.635	NaN	NaN	NaN	NaN	NaN	NaN	NaN	NaN	NaN	NaN	NaN	NaN	NaN	NaN	NaN	NaN	NaN	NaN	NaN	NaN	NaN	2.08	0.24	0.51	NaN	NaN	NaN	NaN	NaN	NaN	NaN	NaN	NaN	NaN	NaN	NaN	2.11	0.45	0.48	NaN	NaN	NaN	NaN	NaN	NaN	NaN	NaN	NaN
1328	6.64	NaN	NaN	NaN	NaN	NaN	NaN	NaN	NaN	NaN	NaN	NaN	NaN	NaN	NaN	NaN	NaN	NaN	NaN	NaN	NaN	NaN	2.08	0.24	0.51	NaN	NaN	NaN	NaN	NaN	NaN	NaN	NaN	NaN	NaN	NaN	NaN	2.11	0.45	0.48	NaN	NaN	NaN	NaN	NaN	NaN	NaN	NaN	NaN
1329	6.645	NaN	NaN	NaN	NaN	NaN	NaN	NaN	NaN	NaN	NaN	NaN	NaN	NaN	NaN	NaN	NaN	NaN	NaN	NaN	NaN	NaN	2.08	0.24	0.51	NaN	NaN	NaN	NaN	NaN	NaN	NaN	NaN	NaN	NaN	NaN	NaN	NaN	NaN	NaN	NaN	NaN	NaN	NaN	NaN	NaN	NaN	NaN	NaN
1330	6.65	NaN	NaN	NaN	NaN	NaN	NaN	NaN	NaN	NaN	NaN	NaN	NaN	NaN	NaN	NaN	NaN	NaN	NaN	NaN	NaN	NaN	2.08	0.24	0.51	NaN	NaN	NaN	NaN	NaN	NaN	NaN	NaN	NaN	NaN	NaN	NaN	NaN	NaN	NaN	NaN	NaN	NaN	NaN	NaN	NaN	NaN	NaN	NaN
1331	6.655	NaN	NaN	NaN	NaN	NaN	NaN	NaN	NaN	NaN	NaN	NaN	NaN	NaN	NaN	NaN	NaN	NaN	NaN	NaN	NaN	NaN	2.08	0.25	0.51	NaN	NaN	NaN	NaN	NaN	NaN	NaN	NaN	NaN	NaN	NaN	NaN	2.11	0.45	0.48	NaN	NaN	NaN	NaN	NaN	NaN	NaN	NaN	NaN
1332	6.66	NaN	NaN	NaN	NaN	NaN	NaN	NaN	NaN	NaN	NaN	NaN	NaN	NaN	NaN	NaN	NaN	NaN	NaN	NaN	NaN	NaN	2.08	0.25	0.51	NaN	NaN	NaN	NaN	NaN	NaN	NaN	NaN	NaN	NaN	NaN	NaN	2.11	0.45	0.48	NaN	NaN	NaN	NaN	NaN	NaN	NaN	NaN	NaN
1333	6.665	NaN	NaN	NaN	NaN	NaN	NaN	NaN	NaN	NaN	NaN	NaN	NaN	NaN	NaN	NaN	NaN	NaN	NaN	NaN	NaN	NaN	2.08	0.25	0.51	NaN	NaN	NaN	NaN	NaN	NaN	NaN	NaN	NaN	NaN	NaN	NaN	2.11	0.45	0.48	NaN	NaN	NaN	NaN	NaN	NaN	NaN	NaN	NaN
1334	6.67	NaN	NaN	NaN	NaN	NaN	NaN	NaN	NaN	NaN	NaN	NaN	NaN	NaN	NaN	NaN	NaN	NaN	NaN	NaN	NaN	NaN	2.08	0.25	0.51	NaN	NaN	NaN	NaN	NaN	NaN	NaN	NaN	NaN	NaN	NaN	NaN	2.11	0.45	0.48	NaN	NaN	NaN	NaN	NaN	NaN	NaN	NaN	NaN
1335	6.675	NaN	NaN	NaN	NaN	NaN	NaN	NaN	NaN	NaN	NaN	NaN	NaN	NaN	NaN	NaN	NaN	NaN	NaN	NaN	NaN	NaN	2.08	0.25	0.51	NaN	NaN	NaN	NaN	NaN	NaN	NaN	NaN	NaN	NaN	NaN	NaN	2.11	0.45	0.48	NaN	NaN	NaN	NaN	NaN	NaN	NaN	NaN	NaN
1336	6.68	NaN	NaN	NaN	NaN	NaN	NaN	NaN	NaN	NaN	NaN	NaN	NaN	NaN	NaN	NaN	NaN	NaN	NaN	NaN	NaN	NaN	2.08	0.25	0.51	NaN	NaN	NaN	NaN	NaN	NaN	NaN	NaN	NaN	NaN	NaN	NaN	2.11	0.45	0.48	NaN	NaN	NaN	NaN	NaN	NaN	NaN	NaN	NaN
1337	6.685	NaN	NaN	NaN	NaN	NaN	NaN	NaN	NaN	NaN	NaN	NaN	NaN	NaN	NaN	NaN	NaN	NaN	NaN	NaN	NaN	NaN	2.08	0.25	0.51	NaN	NaN	NaN	NaN	NaN	NaN	NaN	NaN	NaN	NaN	NaN	NaN	NaN	NaN	NaN	NaN	NaN	NaN	NaN	NaN	NaN	NaN	NaN	NaN
1338	6.69	NaN	NaN	NaN	NaN	NaN	NaN	NaN	NaN	NaN	NaN	NaN	NaN	NaN	NaN	NaN	NaN	NaN	NaN	NaN	NaN	NaN	2.08	0.25	0.51	NaN	NaN	NaN	NaN	NaN	NaN	NaN	NaN	NaN	NaN	NaN	NaN	NaN	NaN	NaN	NaN	NaN	NaN	NaN	NaN	NaN	NaN	NaN	NaN
1339	6.695	NaN	NaN	NaN	NaN	NaN	NaN	NaN	NaN	NaN	NaN	NaN	NaN	NaN	NaN	NaN	NaN	NaN	NaN	NaN	NaN	NaN	2.08	0.25	0.51	NaN	NaN	NaN	NaN	NaN	NaN	NaN	NaN	NaN	NaN	NaN	NaN	NaN	NaN	NaN	NaN	NaN	NaN	NaN	NaN	NaN	NaN	NaN	NaN
1340	6.7	NaN	NaN	NaN	NaN	NaN	NaN	NaN	NaN	NaN	NaN	NaN	NaN	NaN	NaN	NaN	NaN	NaN	NaN	NaN	NaN	NaN	2.08	0.25	0.51	NaN	NaN	NaN	NaN	NaN	NaN	NaN	NaN	NaN	NaN	NaN	NaN	NaN	NaN	NaN	NaN	NaN	NaN	NaN	NaN	NaN	NaN	NaN	NaN
1341	6.705	NaN	NaN	NaN	NaN	NaN	NaN	NaN	NaN	NaN	NaN	NaN	NaN	NaN	NaN	NaN	NaN	NaN	NaN	NaN	NaN	NaN	2.09	0.25	0.51	NaN	NaN	NaN	NaN	NaN	NaN	NaN	NaN	NaN	NaN	NaN	NaN	NaN	NaN	NaN	NaN	NaN	NaN	NaN	NaN	NaN	NaN	NaN	NaN
1342	6.71	NaN	NaN	NaN	NaN	NaN	NaN	NaN	NaN	NaN	NaN	NaN	NaN	NaN	NaN	NaN	NaN	NaN	NaN	NaN	NaN	NaN	2.09	0.25	0.51	NaN	NaN	NaN	NaN	NaN	NaN	NaN	NaN	NaN	NaN	NaN	NaN	NaN	NaN	NaN	NaN	NaN	NaN	NaN	NaN	NaN	NaN	NaN	NaN
1343	6.715	NaN	NaN	NaN	NaN	NaN	NaN	NaN	NaN	NaN	NaN	NaN	NaN	NaN	NaN	NaN	NaN	NaN	NaN	NaN	NaN	NaN	2.09	0.25	0.51	NaN	NaN	NaN	NaN	NaN	NaN	NaN	NaN	NaN	NaN	NaN	NaN	NaN	NaN	NaN	NaN	NaN	NaN	NaN	NaN	NaN	NaN	NaN	NaN
[truncated: 27 more columns]
