# Supplementary material for: Associations between lower-limb muscle activation and knee flexion in post-stroke individuals: A study on the stance-to-swing phases of gait
Source: PLoS One. 2017 Sep 8;12(9):e0183865. doi: 10.1371/journal.pone.0183865 (PMC5590852; doi:10.1371/journal.pone.0183865)
Supplement: S1 Dataset — (ZIP) [file pone.0183865.s001.zip › S1_Dataset/Patient group/1/1/emg.csv]

Frame	Time	EMG Signal 1	EMG Signal 2	EMG Signal 3	EMG Signal 4	EMG Signal 5	EMG Signal 6	EMG Signal 7	EMG Signal 8
0	0	70.709	38.773	50.469	59.151	35.528	23.611	36.169	41.1
1	0.001	70.401	55.689	45.35	58.847	34.442	4.947	35.059	40.355
2	0.002	73.784	60.999	34.423	55.64	32.202	18.982	35.894	41.165
3	0.003	69.646	56.448	35.889	47.412	29.384	14.634	32.859	37.336
4	0.004	56.222	47.842	39.112	37.259	28.702	20.55	32.352	37.58
5	0.005	46.675	35.964	32.285	38.536	25.706	16.608	31.078	33.768
6	0.006	40.626	42.504	34.566	31.885	27.754	17.121	30.599	36.165
7	0.007	37.117	45.005	36.673	32.611	23.044	17.448	29.165	30.255
8	0.008	18.727	35.733	29.892	33.157	24.54	24.549	26.196	34.236
9	0.009	18.754	34.811	26.034	36.256	17.922	21.405	20.342	26.818
10	0.01	18.619	38.755	22.401	24.501	23.131	29.884	26.505	23.099
11	0.011	22.205	24.908	19.178	27.081	20.999	21.939	21.853	21.926
12	0.012	18.27	46.694	24.692	19.04	20.44	31.246	21.296	25.626
13	0.013	17.657	54.78	21.915	23.399	15.647	36.892	19.018	19.098
14	0.014	22.689	30.986	21.108	20.831	14.933	29	21.61	18.018
15	0.015	24.269	26.379	20.146	18.295	15.41	24.033	16.682	20.453
16	0.016	23.372	6.713	19.218	12.512	10.689	19.497	15.847	21.372
17	0.017	22.335	-2.067	16.978	8.691	8.132	17.127	10.402	13.427
18	0.018	13.605	23.836	14.772	9.168	8.115	13.239	12.543	11.141
19	0.019	14.225	25.808	7.777	8.35	9.686	24.086	8.907	11.993
20	0.02	14.718	20.85	5.668	8.758	6.636	14.07	4.733	8.631
21	0.021	22.446	28.512	14.241	2.618	4.784	8.145	7.955	13.238
22	0.022	19.596	7.187	11.44	11.422	1.804	8.258	9.657	12.665
23	0.023	16.792	13.185	8.886	11.562	2.154	8.213	3.662	6.511
24	0.024	3.409	-9.386	6.383	11.538	3.503	13.047	4.488	7.178
25	0.025	0.345	-13.506	8.192	6.907	1.793	10.956	0.513	8.865
26	0.026	-2.467	-2.078	4.051	4.841	1.09	16.638	5.287	4.217
27	0.027	2.52	-10.32	2.086	-7.044	0.041	14.812	1.976	5.429
28	0.028	-2.299	-17.922	5.02	2.019	2.311	11.485	-0.908	5.531
29	0.029	-6.669	-5.542	2.006	2.227	-1.183	21.367	-5.098	-1.473
30	0.03	1.017	-18.862	4.264	-7.013	-3.091	15.808	-1.893	0.081
31	0.031	3.354	-8.884	-3.305	-15.233	-3.603	16.287	0.772	-3.15
32	0.032	-0.812	-5.628	-6.751	-9.289	-1.561	9.065	-6.386	-5.943
33	0.033	4.946	-12.98	-6.849	-9.297	-0.253	-0.054	-2.856	-6.173
34	0.034	-2.016	-3.043	-8.251	2.164	-2.401	-10.487	-9.15	-9.84
35	0.035	-6.985	6.172	-5.733	-0.274	-2.202	-20.113	-0.311	-9.198
36	0.036	-2.994	1.71	-9.356	-2.47	-6.978	-21.978	-4.588	-13.157
37	0.037	-4.357	-7.365	-6.541	-16.04	-8.05	-19.58	-3.983	-12.62
38	0.038	-9.141	-15.386	-5.803	-7.887	-3.671	-27.029	-7.6	-7.197
39	0.039	-8.449	-22.773	-7.537	-6.857	-4.668	-31.915	-3.235	-6.959
40	0.04	-1.704	-22.578	-10.773	-17.392	-2.13	-36.576	-1.156	-6.673
41	0.041	-11.926	-10.914	-5.446	-18.983	-8.287	-26.292	-5.619	-7.694
42	0.042	-8.738	-20.114	-8.195	-13.361	-2.985	-18.863	-10.821	-11.383
43	0.043	-10.335	-15.923	-9.161	-12.748	-9.846	-20.711	-11.721	-10.007
44	0.044	5.33	-9.178	-6.217	-15.973	-5.834	-20.018	-6.599	-17.307
45	0.045	-1.986	-8.367	-7.102	-11.976	-10.111	-23.925	-6.292	-12.768
46	0.046	-12.935	-17	-4.848	-17.821	-12.231	-25.266	-12.535	-10.522
47	0.047	-22.872	-26.923	-8.354	-21.498	-7.739	-28.517	-8.685	-8.435
48	0.048	-35.289	-7.581	-13.369	-15.683	-4.962	-22.812	-10.799	-12.123
49	0.049	-33.931	-10.467	-14.09	-13.521	-7.579	-20.752	-11.526	-10.36
50	0.05	-29.826	-3.082	-15.936	-8.802	-4.369	-19.031	-7.568	-9.933
51	0.051	-33.51	-5.479	-11.09	-5.515	-8.436	-10.449	-12.428	-12.494
52	0.052	-41.849	-7.679	-13.027	-7.284	-8.051	-7.087	-9.157	-12.158
53	0.053	-27.937	-5.804	-17.097	-8.675	-7.66	-8.16	-13.249	-11.816
54	0.054	-18.282	-11.069	-18.458	-7.348	-8.816	-11.162	-9.793	-9.929
55	0.055	-13.106	-22.141	-15.181	-0.795	-9.968	-5.233	-17.172	-11.154
56	0.056	-14.708	-23.53	-16.359	-7.588	-11.9	-1.245	-14.101	-10.446
57	0.057	-10.508	-27.257	-11.918	-3.384	-10.35	6.632	-11.214	-11.87
58	0.058	-14.247	-26.134	-10.191	-15.635	-8.413	7.553	-10.462	-11.172
59	0.059	-13.148	-20.961	-16.002	-31.572	-11.509	8.485	-8.163	-9.7
60	0.06	-20.54	-6.284	-11.951	-16.73	-5.511	0.518	-8.764	-13.268
61	0.061	-11.672	0.056	-11.392	-11.006	-9.763	-6.858	-13.426	-18.764
62	0.062	-5.708	-5.791	-10.834	1.123	-8.984	-2.051	-9.38	-15.369
63	0.063	-0.509	-17.993	-12.608	-6.854	-2.399	9.361	-11.92	-13.521
64	0.064	6.245	-6.966	-13.99	-5.561	-6.655	7.81	-9.614	-10.708
65	0.065	7.012	-2.754	-10.722	-11.991	-7.428	-8.078	-7.499	-8.281
66	0.066	-1.897	-9.191	-13.648	-3.706	-12.26	-14.484	-10.221	-9.716
67	0.067	-3.069	-5.775	-7.681	-6.847	-7.611	-12.58	-12.164	-16.374
68	0.068	-12.754	-21.909	-13.72	-21.6	-14.187	-7.385	-7.339	-15.501
69	0.069	-21.667	-10.354	-16.081	-36.549	-6.252	-12.057	-12.184	-16.367
70	0.07	-34.838	-4.013	-9.556	-23.033	-9.344	-4.914	-14.13	-9.105
71	0.071	-36.575	1.744	-7.085	-17.835	-8.366	-8.622	-5.232	-10.16
72	0.072	-22.251	10.401	-12.728	-16.314	-12.624	-7.499	-8.908	-0.565
73	0.073	-24.19	-10.381	-14.698	-3.361	-8.557	-10.631	-14.912	-4.324
74	0.074	-22.465	-18.77	-16.665	1.853	-9.138	-13.559	-9.7	-10.418
75	0.075	-17.837	-26.389	-14.962	-2.8	-11.066	-7.581	-8.74	-13.609
76	0.076	-13.604	-33.413	-11.51	-7.08	-12.808	-8.366	-9.527	-18.532
77	0.077	-14.803	-31.345	-17.922	-8.287	-5.837	-13.21	-7.207	-19.4
78	0.078	-13.671	-21.717	-15.432	-9.485	-9.703	-19.789	-12.057	-21.81
79	0.079	-8.463	-5.898	-11.389	0.174	-8.729	-17.843	-10.134	-15.301
80	0.08	-15.252	-20.82	-3.474	-6.235	-11.242	-14.922	-7.24	-17.891
81	0.081	-24.935	-15.001	-10.849	-0.252	-10.469	-12.39	-10.725	-18.725
82	0.082	-16.046	0.861	-15.719	-3.372	-11.05	-10.045	-11.111	-15.294
83	0.083	-7.757	-9.788	-13.232	-8.205	-3.693	-9.632	-13.241	-13.404
84	0.084	-6.821	-7.877	-12.491	-2.2	5.22	-3.61	-8.788	-15.181
85	0.085	-5.89	-16.599	-11.942	-6.271	-12.781	9.574	-10.533	-12.7
86	0.086	-11.934	0.834	-13.902	-8.199	-5.233	30.886	-11.883	-10.406
87	0.087	-14.857	-27.413	-14.513	-12.834	-2.913	33.629	-7.819	-11.597
88	0.088	-14.092	-25.108	-11.06	-8.777	-9.298	15.868	-13.235	-8.718
89	0.089	-12.161	-10.227	-9.736	-13.603	-22.838	13.588	-9.75	-12.416
90	0.09	-18.165	-12.178	-10.929	-14.155	-3.483	2.99	-10.322	-15.717
91	0.091	-20.496	-3.495	-16.969	-23.042	-11.024	-10.499	-7.415	-14.57
92	0.092	-18.57	1.142	-12.745	-8.703	-8.703	5.438	-14.377	-8.579
93	0.093	-8.514	2.469	-10.46	-6.738	-10.829	7.658	-3.545	-4.325
94	0.094	-9.879	-17.105	-11.071	-26.061	-12.77	-5.805	3.618	-1.994
95	0.095	-8.709	-14.394	-12.838	-18.479	-11.029	-21.592	2.466	-0.056
96	0.096	-9.88	-32.207	-18.864	-20.759	-12.584	-15.11	1.319	-1.976
97	0.097	-4.673	-29.898	-18.116	-1.567	-11.24	-32.43	-6.035	-2.538
98	0.098	-1.787	-19.271	-17.566	0.985	-10.082	-30.006	-8.923	-5.034
99	0.099	-4.321	-1.862	-18.18	-10.584	-6.6	-40.552	-18.594	2.334
100	0.1	-6.648	14.366	-14.148	-12.666	-3.504	-38.521	-12.196	-7.327
101	0.101	-4.707	16.489	-9.339	0.938	-4.475	-40.165	-13.342	-3.624
102	0.102	-5.281	2.908	-11.295	-0.738	-10.477	-29.05	-3.652	-9.598
103	0.103	-14.18	-23.446	-7.254	-18.103	-11.256	-24.699	-7.308	-10.539
104	0.104	-5.261	-27.164	0.658	-25.03	-13.195	-33.518	-8.454	0.331
105	0.105	-11.238	-37.3	-2.852	-27.137	-8.557	-20.268	-9.405	-3.889
106	0.106	-12.19	-15.479	-5.968	-1.958	-4.503	-25.4	-16.165	-2.692
107	0.107	-11.215	-23.829	-3.085	1.347	-7.997	-23.754	-10.144	-3.82
108	0.108	-20.873	-16.309	-16.256	4.446	-4.711	-19.396	-10.895	-4.749
109	0.109	-32.659	-32.6	-10.461	-3.869	-7.612	-18.137	-15.715	-5.677
110	0.11	-27.986	-13.455	-5.243	3.694	-8.001	-14.563	-11.047	-15.313
111	0.111	-17.909	-26.229	-6.791	-12.536	-9.159	-9.257	-12.765	-6.369
112	0.112	-24.264	-33.211	3.274	-31.66	-8.969	-18.091	-7.907	-7.491
113	0.113	-25.39	-31.104	-5.62	-8.403	-8.781	-14.539	-13.881	-10.545
114	0.114	-26.323	-13.716	-11.609	-24.054	-7.42	-4.785	-13.081	-13.403
115	0.115	-23.387	-11.412	-12.565	-26.746	-11.104	-5.884	-16.541	-17.614
116	0.116	-17.348	-9.301	-5.779	-19.188	-10.724	2.473	-17.099	-18.337
117	0.117	-19.64	-7.385	-4.988	-16.859	-10.348	1.529	-14.177	-10.354
118	0.118	-21.549	1.29	-9.031	-10.465	-6.284	-1.358	-14.546	-13.415
119	0.119	-18.239	-9.753	-2.441	-20.127	-7.644	-0.567	-12.21	-12.415
120	0.12	-27.134	-11.117	-12.107	-18.374	-13.058	3.504	-16.26	-16.639
121	0.121	-18.23	-4.728	-18.474	-16.832	-5.122	6.99	-14.887	-17.374
122	0.122	-14.736	-3.562	-17.296	-18.186	-8.217	5.053	-7.512	-15.398
123	0.123	-7.359	-4.531	-20.381	-17.042	-5.317	-1.538	-4.405	-9.345
124	0.124	-16.236	-15.37	-15.53	-15.882	-9.571	-0.784	-7.303	-8.538
125	0.125	-10.2	-22.495	-19.772	-6.181	-3.962	-8.158	-4.776	-15.097
126	0.126	-0.473	-5.462	-25.37	10.879	-8.803	-7.217	-8.828	-9.077
127	0.127	-4.101	-17.086	-23.417	-5.346	-9.387	-13.238	-3.974	-13.126
128	0.128	-17.22	-14.965	-22.816	-11.701	-8.808	-18.867	-5.895	-23.945
129	0.129	-18.931	-24.623	-23.376	-5.88	-8.423	-15.412	-9.955	-22.378
130	0.13	-17.358	-50.903	-18.518	-14.579	-6.1	-14.857	-11.295	-26.612
131	0.131	-10.19	-16.816	-13.849	-9.937	-7.263	-17.766	-10.896	-27.748
132	0.132	1.625	-12.363	-15.573	-22.895	-9.197	-21.252	-12.046	-28.892
133	0.133	0.105	0.036	-10.718	-17.665	-14.225	-17.962	-10.102	-27.909
134	0.134	-4.117	-3.632	-11.278	3.041	-4.156	-18.348	-8.939	-23.051
135	0.135	-2.926	-20.636	-13.004	-11.098	-8.4	-15.636	-8.155	-20.517
136	0.136	-20.896	-17.516	-10.468	-13.64	-9.565	-14.464	-7.956	-14.891
137	0.137	-28.431	-3.318	-7.162	-6.683	-13.045	-10.97	-9.307	-12.944
138	0.138	-30.748	-5.789	-6.758	-13.073	-12.074	-7.682	-9.489	-6.935
139	0.139	-24.351	-12.715	-7.898	-22.765	-9.177	-5.588	-11.997	-12.535
140	0.14	-14.663	-2.021	-3.621	-14.07	-11.708	-9.311	-7.148	-5.949
141	0.141	-19.896	-7.769	-6.123	-12.54	-9.379	-2.019	-10.625	-8.466
142	0.142	-15.258	1	-6.499	-13.918	-8.805	-11.759	-5.975	-12.527
143	0.143	-13.9	2.622	-13.065	-10.244	-6.871	-2.927	-11.394	-16.007
144	0.144	-17.555	-18.979	-14.013	-13.738	-8.618	0.472	-11.96	-11.357
145	0.145	-9.223	-9.641	-13.225	-14.926	-7.271	-11.42	-15.241	-13.097
146	0.146	-10.187	-12.3	-12.434	-7.595	-4.952	-9.963	-6.335	-10.577
147	0.147	-15.026	-14.786	-10.491	-10.519	-7.864	-11.398	-15.236	-7.293
148	0.148	-17.542	-7.777	-11.059	-9.757	-8.254	-2.583	-6.927	-3.235
149	0.149	-19.871	2.939	-10.461	-10.545	-11.739	0.829	-12.161	-1.895
150	0.15	-17.943	-14.368	-12.958	-14.043	-7.677	-2.346	-11.203	-9.261
151	0.151	-16.012	1.991	-14.286	-18.718	-11.154	10.358	-11.986	-8.317
152	0.152	-11.953	-4.293	-12.122	-9.82	-8.833	-1.887	-14.315	-7.37
153	0.153	-8.463	-2.261	-13.257	-0.928	-10	-0.366	-10.835	-9.913
154	0.154	-5.187	13.673	-8.196	9.882	-8.07	-13.349	-8.894	-10.709
155	0.155	1.407	-18.21	-10.107	8.504	-6.14	-15.104	-10.639	-8.784
156	0.156	2.379	-31.71	-9.509	2.079	-6.914	-19.736	-11.993	-5.514
157	0.157	-7.283	-27.567	-12.019	8.058	-11.363	-21.085	-10.641	-9.599
158	0.158	-13.634	-16.24	-9.688	-8.021	-13.301	-22.246	-5.8	-9.233
159	0.159	-19.604	-26.164	-16.26	-24.291	-11.561	-21.077	-9.083	-7.899
160	0.16	-12.228	-22.977	-17.212	-17.923	-10.206	-22.035	-9.665	-10.821
161	0.161	-21.111	-8.746	-14.676	-19.876	-7.883	-19.133	-10.049	-10.463
162	0.162	-19.919	-11.188	-18.725	-11.206	-5.761	-18.374	-11.405	-9.317
163	0.163	-16.787	-13.45	-18.131	-12.802	-11.762	-20.721	-12.563	-9.145
164	0.164	-15.786	-15.505	-17.542	-8.565	-3.834	-14.155	-8.893	-8.395
165	0.165	-23.691	-13.506	-13.476	-9.752	-6.932	-8.16	-7.54	-10.934
166	0.166	-24.629	-18.675	-16.957	-3.777	-5.967	-5.846	-7.156	-10.179
167	0.167	-21.691	-4.312	-13.66	-11.146	-11.968	-1	-8.318	-5.747
168	0.168	-22.432	-33.289	-8.813	-25.863	-11.198	-2.938	-3.284	-2.47
169	0.169	-15.05	-20.819	-9.39	-27.995	-11.78	-2.346	-7.929	-6.544
170	0.17	-15.986	-24.455	-11.126	1.03	-11.199	1.153	-13.341	-7.904
171	0.171	-18.478	-21.122	-7.643	-3.032	-9.464	-4.242	-8.497	-11.192
172	0.172	-12.827	-11.786	-8.036	8.201	-8.108	-0.727	-5.202	-16.997
173	0.173	-14.724	-25.882	-10.167	-1.852	-10.431	-1.274	-5.771	-6.343
174	0.174	-20.688	-54.106	-12.104	-23.712	-4.625	-6.659	-8.272	-4.966
175	0.175	-24.722	-20.031	-7.839	-32.023	-6.953	-1.777	-9.611	-8.619
176	0.176	-18.111	-6.486	-9.191	-34.531	-7.532	-10.442	-14.441	-9.762
177	0.177	-12.076	-2.409	-14.603	-32.194	-4.246	-18.715	-11.145	-12.83
178	0.178	-4.692	-13.655	-11.117	-17.286	-7.154	-13.449	-7.072	-13.767
179	0.179	0.157	-16.96	-7.814	-7.61	-9.673	-14.378	-14.996	-12.971
180	0.18	4.42	-13.885	-7.225	-5.882	-8.32	-25.758	-11.506	-17.008
181	0.181	-7.758	11.629	-9.725	-13.808	-10.451	-24.173	-12.472	-10.398
182	0.182	-16.443	8.35	-12.024	-15.141	-11.614	-22.799	-11.5	-7.852
183	0.183	-17.967	-0.916	-12.394	-13.985	-7.36	-21.625	-7.238	-11.883
184	0.184	-13.692	-15.014	-8.691	-3.141	-10.854	-18.112	-11.301	-13.773
185	0.185	-14.846	-17.519	-11.951	1.144	-9.498	-17.113	-9.366	-10.428
186	0.186	-8.851	-38.614	-10.767	-15.868	-9.888	-8.168	-9.943	-9.787
187	0.187	-7.913	-30.29	-11.135	-22.819	-8.736	-6.957	-12.84	-12.237
188	0.188	-12.786	-17.519	-13.047	-7.902	-6.806	-1.676	-14.193	-14.493
189	0.189	-13.591	-10.555	-11.481	-13.696	-7.591	-0.657	-12.837	-14.031
190	0.19	-4.7	-16.963	-8.758	-8.462	-9.53	-1.386	-9.927	-11.256
191	0.191	-8.187	-11.171	-10.679	-9.989	-5.269	-10.258	-7.987	-15.443
192	0.192	-15.542	-19.91	-11.448	-14.217	-8.175	5.456	-9.143	-12.864
193	0.193	-24.432	-18.385	-14.15	-7.799	-6.816	11.859	-13.975	-14.157
194	0.194	-16.082	-11.244	-10.673	-6.597	-6.422	-1.675	-6.035	-12.942
195	0.195	-10.823	-7.6	-15.506	-3.468	-7.575	-6.896	-7.003	-16.564
196	0.196	-11.758	-1.637	-10.845	-6.344	-4.858	-8.46	-9.907	-13.217
197	0.197	-10.963	-6.905	-13.732	-2.064	-9.108	-9.831	-5.628	-15.282
198	0.198	-8.625	-19.711	-16.237	-2.817	-8.717	-13.526	-11.225	-12.512
199	0.199	-13.464	-35.589	-15.837	-13.621	-6.393	-7.537	-16.046	-11.283
200	0.2	-19.458	-16.456	-17.949	-2.562	-12.972	-6.575	-10.032	-12.001
201	0.201	-18.671	-19.002	-20.644	-15.505	-8.128	-13.367	-10.793	-12.734
202	0.202	-28.143	-25.988	-14.824	-13.758	-8.901	-17.629	-7.303	-12.492
203	0.203	-16.318	-15.387	-14.032	-12.205	-9.672	-16.886	-17.363	-16.129
204	0.204	-30.62	-1.875	-7.436	-16.462	-10.245	-18.86	-10.2	-17.445
205	0.205	-24.796	-3.657	-8.186	-2.142	-10.82	-23.577	-13.872	-12.951
206	0.206	-30.001	-11.635	-4.107	-0.208	-9.07	-14.763	-12.703	-12.33
207	0.207	-41.018	-33.361	-8.931	-5.427	-9.458	-5.955	-11.733	-11.896
208	0.208	-33.857	-49.071	-17.624	-10.059	-8.106	-7.196	-14.631	-13.197
209	0.209	-27.486	-12.133	-18.765	-14.321	-12.17	-6.302	-8.625	-14.303
210	0.21	-14.348	-7.122	-17.787	-10.673	-11.773	4.482	-7.848	-10.568
211	0.211	-12.624	6.413	-14.876	-7.202	-7.317	14.503	-5.907	-13.82
212	0.212	-17.282	10.476	-8.865	-10.317	-10.209	10.782	-6.478	-7.218
213	0.213	-13.028	-0.744	-12.926	-13.212	-6.708	-0.089	-2.408	-6.23
214	0.214	-6.638	16.284	-12.337	-17.471	-9.99	-4.378	-7.244	-8.724
215	0.215	-3.145	13.198	-12.908	-15.152	-11.14	-5.562	-7.819	-11.038
216	0.216	-4.11	15.927	-11.148	-13.217	-9.973	-16.415	-8.397	-7.552
217	0.217	-5.079	-1.856	-13.659	-13.791	-8.032	-12.181	-8.009	-5.601
218	0.218	-2.56	-27.556	-11.325	-12.054	-6.478	-26.516	-6.655	-8.483
219	0.219	-4.882	-3.721	-10.139	-16.923	-10.349	-28.481	-9.555	-9.828
220	0.22	-5.461	-12.968	-12.828	-16.368	-7.828	-30.254	-11.497	-15.248
221	0.221	-11.477	-15.632	-10.104	-18.107	-8.209	-31.824	-8.793	-10.407
222	0.222	-9.185	-8.041	-10.859	-16.752	-9.358	-33.206	-9.566	-13.703
223	0.223	-5.736	-14.948	-11.614	-12.28	-8.186	-34.376	-10.916	-15.452
224	0.224	-10.411	-12.759	-12.957	-10.533	-7.018	-35.55	-14.592	-14.09
225	0.225	-9.855	-6.919	-10.24	-2.597	-9.91	-34.59	-7.24	-10.796
226	0.226	-10.268	-12.067	-14.488	-1.446	-7.965	-29.755	-10.338	-12.919
227	0.227	-13.57	2.331	-6.555	-11.132	-8.339	-21.82	-9.38	-14.852
228	0.228	-9.487	-7.269	-12.561	-9.977	-8.138	-16.615	-13.645	-10.592
229	0.229	-8.086	-12.429	-7.334	3.201	-9.483	-9.855	-12.875	-10.205
230	0.23	-15.391	-20.295	-8.294	-23.09	-7.557	-3.881	-9.408	-10.583
231	0.231	-18.445	-27.405	-10.809	-26.744	-9.1	8.269	-11.348	-6.51
232	0.232	-13.59	-33.725	-8.486	-9.706	-8.913	9.969	-10.776	-6.115
233	0.233	-14.352	-30.179	-11.971	-12.794	-5.824	-1.106	-7.297	-11.52
234	0.234	-12.017	-20.441	-16.615	-15.481	-7.963	-2.503	-5.943	-12.091
235	0.235	-7.167	-24.073	-11.188	-17.958	-8.359	-8.92	-10.014	-11.502
236	0.236	-2.493	-22.89	-7.7	-15.617	-4.862	-12.422	-11.374	-10.91
237	0.237	-4.202	-11.073	-10.986	-9.228	-9.705	-13.411	-10.026	-9.544
238	0.238	-9.992	-15.695	-8.079	-11.163	-3.708	-6.664	-9.646	-12.83
239	0.239	-18.903	-8.503	-8.464	-12.895	-7.77	-2.438	-15.663	-10.706
240	0.24	-17.759	-12.15	-8.853	-14.432	-14.348	3.134	-9.677	-11.103
241	0.241	-22.995	-6.157	-5.944	-18.686	-6.422	-1.745	-12.013	-8.406
242	0.242	-27.845	-11.391	-11.941	-17.537	-11.649	4.2	-10.103	-11.327
243	0.243	-37.544	-18.197	-5.939	-21.036	-12.621	8.215	-13.42	-8.634
244	0.244	-38.745	-22.482	-16.589	-13.684	-13.397	10.111	-8.042	-6.71
245	0.245	-27.945	-11.861	-23.757	-8.861	-11.078	9.503	-10.013	-11.568
246	0.246	-17.912	-10.502	-20.094	-0.935	-9.148	5.414	-20.103	-16.433
247	0.247	-16.77	-19.391	-14.116	-4.035	-8.578	0.56	-18.762	-11.81
248	0.248	-5.954	-32.577	-15.095	-14.891	-6.849	-4.103	-12.389	-17.255
249	0.249	-13.119	-9.796	-18.024	-10.661	-9.371	-11.855	-13.573	-9.349
250	0.25	-16.814	-19.156	-15.533	-9.534	-8.993	-6.624	-10.507	-6.276
251	0.251	-13.35	-16.51	-16.327	1.304	-7.847	-15.52	-5.696	-13.082
252	0.252	-18.59	-3.808	-15.773	5.535	-7.464	-7.187	-4.951	-8.854
253	0.253	-15.697	-10.901	-13.845	9.198	-10.957	-4.069	-2.665	-11.214
254	0.254	-14.927	-0.41	-16.743	8.039	-8.068	8.741	-4.645	-16.091
255	0.255	-14.169	-21.872	-9.772	-1.643	-9.246	13.995	-10.684	-14.186
256	0.256	-12.246	-19.301	-10.734	-18.66	-3.45	9.382	-6.659	-18.283
257	0.257	-11.688	-21.949	-13.245	-20.974	-5.781	-6.441	-8.636	-26.269
258	0.258	-5.144	-15.128	-15.573	-18.847	-9.279	-12.783	-8.087	-25.152
259	0.259	-5.932	-21.675	-10.747	-9.17	-13.93	-26.298	-8.704	-24.235
260	0.26	-5.175	-19.861	-8.823	-14.401	-8.528	-31.504	-12.218	-9.583
261	0.261	-16.019	-14.738	-9.413	-9.758	-10.465	-23.531	-15.542	1.016
262	0.262	-20.676	-19.457	-5.939	-22.73	-15.111	-27.747	-12.667	-0.95
263	0.263	-22.042	-12.372	-9.233	-14.024	-9.694	-26.556	-10.761	-6.2
264	0.264	-23.221	-21.379	-9.628	-9.389	-7.761	-25.371	-9.626	1.718
265	0.265	-19.752	-22.629	-13.315	-13.659	-5.831	-24.39	-8.885	0.342
266	0.266	-14.544	-23.702	-5.973	-14.826	-6.417	-15.463	-7.564	-13.997
267	0.267	-13.595	-22.838	-9.082	-11.342	-11.26	-21.452	-9.532	-15.948
268	0.268	-11.116	-30.92	-17.998	0.462	-5.267	-9.637	-10.153	-7.244
269	0.269	-7.085	-21.417	-14.527	-4.178	-9.336	-11.203	-7.093	-5.716
270	0.27	3.72	-20.398	-11.447	-8.433	-9.924	-18.393	-13.135	-12.885
271	0.271	8.333	-12.229	-14.365	-12.106	-11.863	-17.271	-13.949	-9.222
272	0.272	9.637	-15.493	-15.147	-22.947	-10.127	-28.136	-14.76	-12.725
273	0.273	-2.227	-22.422	-11.096	-18.688	-8.391	-23.496	-12.861	-17.971
274	0.274	-13.331	-12.89	-10.536	-27.59	-8.012	-27.74	-12.317	-15.099
275	0.275	-14.764	-16.702	-9.975	-16.758	-10.339	-24.038	-14.097	-19.391
276	0.276	-21.214	-5.995	-4.569	-12.509	-12.47	-27.48	-9.286	-17.097
277	0.277	-39.291	-7.468	-6.534	-8.835	-6.471	-11.359	-8.737	-17.708
278	0.278	-52.156	-8.731	-12.541	-14.85	-10.731	-8.97	-9.34	-15.806
279	0.279	-45.28	-14.854	-14.892	-15.833	1.459	1.741	-5.881	-21.258
280	0.28	-34.713	1.082	-11.429	-10.986	-10.738	7.621	-12.286	-20.706
281	0.281	-21.23	-1.371	-13.389	-4.978	-2.808	9.446	-9.784	-13.388
282	0.282	-21.506	-9.054	-13.987	-7.297	-4.163	11.086	-12.891	-16.137
283	0.283	-19.837	-19.838	-15.354	-18.15	-0.49	9.813	-12.122	-15.225
284	0.284	-15.262	-18.006	-18.659	-22.778	-6.486	0.96	-10.189	-14.522
285	0.285	-28.297	-2.218	-16.552	-3.973	-22.549	-7.317	-10.768	-13.806
286	0.286	-23.12	-8.688	-15.407	-6.471	-6.29	0.069	-10.19	-13.262
287	0.287	-8.868	-10.695	-15.039	-8.765	-8.418	2.965	-11.544	-8.654
288	0.288	4.608	-8.992	-13.508	-6.602	-10.355	5.458	-4.19	-4.609
289	0.289	6.254	-7.469	-9.659	-12.37	-12.093	7.754	-7.287	-1.15
290	0.29	1.511	11.27	-15.288	-3.631	-4.158	1.133	-6.326	0.18
291	0.291	-5.731	8.685	-12.795	4.331	-8.422	1.857	1.607	-1.001
292	0.292	-4.648	10.934	-14.164	0.073	-9.582	4.144	-1.5	-3.723
293	0.293	1.303	0.229	-8.383	-8.815	-10.748	-6.71	3.338	-9.542
294	0.294	2.202	-5.613	-6.075	-0.48	-9.785	-27.405	0.824	-3.939
295	0.295	-4.627	-31.968	-5.529	-7.805	-8.821	-30.093	-11.362	-2.007
296	0.296	-17.826	-35.653	1.784	-16.672	-4.558	-32.587	-23.545	-6.661
297	0.297	-15.929	-11.825	-11.028	-3.483	-6.876	-25.6	-18.9	-6.093
298	0.298	-28.154	-2.526	-2.343	-1.72	-11.709	-27.709	-14.633	-4.741
299	0.299	-20.251	-5.236	-3.907	-6.371	-8.415	-29.622	-10.947	-10.165
300	0.3	-21.643	-2.704	-11.074	-28.048	-7.829	-24.379	-9.771	-5.326
301	0.301	-22.84	-5.026	-7.402	-12.381	-12.667	-25.901	-8.782	-9.963
302	0.302	-28.875	26.912	-18.239	-20.71	-8.019	-30.142	-1.979	-5.898
303	0.303	-21.56	40.477	-25.387	-28.263	-6.267	-31.263	-4.465	-9.371
304	0.304	-18.7	44.547	-18.988	-21.305	-3.747	-18.061	-5.209	-16.719
305	0.305	-14.481	-4.605	-20.139	-23.454	-11.098	-16.266	-8.669	-11.492
306	0.306	-8.9	-24.551	-17.025	-17.699	-10.122	-14.653	-6.712	1.289
307	0.307	-4.103	-30.554	-12.172	-12.541	-5.275	-4.53	-14.431	-7.413
308	0.308	-14.214	-25.125	-12.936	-17.259	-11.267	4.422	-11.316	-5.859
309	0.309	-7.085	-30.124	-13.701	-13.068	-5.654	12.785	-12.263	-4.497
310	0.31	-8.273	-43.627	-13.107	-11.957	-16.493	0.996	-9.732	-13.385
311	0.311	-7.149	-55.979	-9.795	-5.992	-11.841	-0.581	-13.782	-26.519
312	0.312	-14.555	-52.263	-10.358	-11.261	-13.193	0.737	-13.189	-24.745
313	0.313	-9.787	-35.167	-11.692	-6.466	-9.513	-5.68	-13.751	-29.366
314	0.314	-12.36	-38.194	-10.323	-7.265	-8.339	-2.217	-11.987	-25.09
315	0.315	-13.165	-29.829	-9.921	-9.61	-9.299	-11.91	-12.353	-26.23
316	0.316	-18.04	-32.278	-8.745	-11.576	-8.321	-5.539	-12.719	-22.731
317	0.317	-7.997	-11.115	-10.655	-9.671	-5.793	-2.088	-6.111	-27.957
318	0.318	-15.183	-8.338	-10.446	-12.592	-6.565	11.787	-8.986	-15.186
319	0.319	-21.558	-15.832	-8.502	-12.986	-7.133	17.532	-6.435	-23.892
320	0.32	-25.031	-13.448	-12.167	-11.645	-9.058	22.682	-10.463	-19.242
321	0.321	-15.377	-2.737	-15.442	-5.089	-8.471	8.273	-9.854	-9.172
322	0.322	-9.025	-8.476	-12.527	-8.025	-8.078	-9.226	-10.409	-10.329
323	0.323	-0.731	-20.596	-8.067	-3.813	-5.748	-20.934	-9.805	-2.006
324	0.324	-6.007	-22.08	-9.794	0.221	-8.646	-23.151	-9.394	1.091
325	0.325	-20.765	-17.736	-14.618	3.673	-12.318	-29.047	-12.661	-3.745
326	0.326	-10.15	-26.555	-4.537	-6.414	-10.959	-30.852	-9.733	-4.524
327	0.327	-4.376	-25.306	-17.476	-5.078	-9.792	-26.221	-15.704	-3.756
328	0.328	-6.151	-11.312	-5.259	-6.265	-8.621	-19.054	-13.158	-1.82
329	0.329	-20.506	-9.336	-9.874	-19.455	-7.451	-20.179	-15.453	-7.814
330	0.33	-34.073	-7.565	-8.494	-35.359	-6.663	-23.598	-13.488	-2.205
331	0.331	-18.198	-2.896	-17.367	-24.739	-11.114	-24.498	-15.404	-0.264
332	0.332	-20.307	1.377	-18.5	4.28	-7.814	-17.66	-15.961	9.81
333	0.333	-22.213	-18.161	-17.503	-24.771	-10.71	-4.439	-13.424	11.166
334	0.334	-20.453	-20.871	-12.632	-36.007	-9.348	-6.314	-13.788	-3.147
335	0.335	-31.458	-13.308	-13.378	-18.982	-11.668	-4.53	-10.859	-20.562
336	0.336	-9.786	-15.597	-7.734	-22.074	-6.837	19.311	-12.774	-18.238
337	0.337	-12.891	-26.228	-12.541	-19.36	-8.768	22.635	-8.494	-28.883
338	0.338	1.26	-32.025	-7.873	-21.865	-9.346	19.568	-7.118	-23.07
339	0.339	-6.255	-12.666	-11.906	-14.898	-8.956	22.299	-4.766	-17.833
340	0.34	-17.842	15.592	-8.392	-11.81	-7.605	19.793	-3.575	-19.375
341	0.341	-19.959	19.288	-13.786	7.347	-7.213	-5.951	1.672	-20.738
342	0.342	-41.245	2.259	-8.929	-5.415	-6.048	-22.978	-6.236	-19.584
343	0.343	-21.484	-19.597	-13.56	-7.737	-6.436	-44.849	-9.316	-18.437
344	0.344	-23.975	-16.878	-4.63	-14.127	-7.21	-47.56	-8.33	-19.416
345	0.345	-21.636	-24.441	-3.443	-16.059	-11.083	-45.057	-10.836	-14.592
346	0.346	-10.986	-40.718	-2.256	-7.362	-8.566	-42.743	-8.51	-13.836
347	0.347	-12.897	-25.848	-9.584	-5.836	-8.955	-40.623	-12.001	-14.633
348	0.348	-7.632	-16.162	-16.333	4.223	-6.827	-38.677	-4.647	-14.075
349	0.349	-9.157	-7.415	-22.308	0.546	-9.541	-33.452	-9.475	-10.818
350	0.35	-13.372	0.535	-18.222	1.698	-6.061	-28.813	-11.984	-13.75
351	0.351	-9.659	-0.792	-20.14	2.634	-7.227	-21.662	-14.293	-11.263
352	0.352	-10.787	-1.927	-24.757	-4.145	-13.228	-28.079	-13.7	-14.585
353	0.353	-5.523	1.594	-19.326	-4.929	-8.971	-22.101	-11.739	-11.713
354	0.354	-8.384	6.826	-15.839	-4.164	-6.648	-19.016	-8.82	-9.036
355	0.355	-14.34	1.991	-15.246	6.679	-11.482	-23.853	-11.316	-11.004
356	0.356	-5.385	-2.322	-12.321	2.036	-8.193	-21.332	-8.013	-11.225
357	0.357	-1.836	-14.564	-9.789	3.415	-9.937	-20.545	-6.844	-12.018
358	0.358	-13.585	-23.29	-9.378	-2.937	-6.451	-12.582	-9.552	-8.952
359	0.359	-18.182	-31.241	-9.747	-11.225	-7.809	3.513	-4.514	-10.147
360	0.36	-10.974	-15.413	-14.183	-27.248	-10.707	38.568	-7.8	-8.246
361	0.361	-7.241	-13.319	-11.262	-15.595	-8.004	43.604	-7.211	-7.506
362	0.362	3.655	-34.615	-10.861	-21.941	-9.939	30.047	-9.725	-6.77
363	0.363	-9.263	-26.247	-9.498	-27.702	-12.843	17.651	-11.075	-8.156
364	0.364	-28.565	-8.362	-9.877	-22.432	-7.62	13.938	-8.167	-7.601
365	0.365	-15.753	-24.54	-12.583	-17.744	-8.203	10.621	-9.324	-7.034
366	0.366	-22.683	-22.328	-14.516	-16.344	-11.489	26.28	-13.574	-6.852
367	0.367	-16.262	-16.441	-9.674	-22.689	-6.07	34.589	-13.953	-7.826
368	0.368	-41.369	-7.637	-9.092	-21.482	-10.904	32.055	-19.359	-5.705
369	0.369	-31.26	-5.98	-8.513	-18.351	-11.484	29.712	-15.866	-9.181
370	0.37	3.227	-10.14	-9.098	-13.48	-8.578	23.281	-12.569	-15.76
371	0.371	7.718	-6.36	-7.757	-7.439	-8.965	9.681	-9.658	-10.916
372	0.372	-4.617	-14.561	-6.415	-5.076	-8.581	7.877	-7.135	-11.668
373	0.373	-0.88	-13.503	-9.325	-11.617	-5.678	-0.116	-6.739	-13.97
374	0.374	-10.887	-24.276	-8.171	-14.095	-6.065	-4.439	-6.343	-12.013
375	0.375	-26.524	-22.851	-12.44	-9.985	-8.005	-24.048	-9.041	-8.702
376	0.376	-23.796	-19.1	-15.943	-9.358	-10.139	-61.075	-8.645	-5.786
377	0.377	-26.291	-1.034	-16.341	-1.969	-8.786	-56.091	-10.185	-11.575
378	0.378	-23.95	6.573	-22.173	-4.842	-11.885	-69.666	-9.405	-13.876
379	0.379	-17.559	4.33	-18.124	-2.297	-7.436	-73.744	-10.751	-10.371
380	0.38	-23.368	10.802	-16.215	-7.89	-6.857	-62.524	-7.068	-15.004
381	0.381	-18.154	5.094	-15.66	-15.821	-9.372	-52.451	-9.575	-13.246
382	0.382	-22.787	-3.506	-15.115	-8.459	-9.762	-43.153	-9.95	-8.389
383	0.383	-9.807	-8.03	-16.505	-23.125	-8.6	-40.43	-11.098	-14.365
384	0.384	-11.531	-20.888	-13.245	-25.23	-9.767	-27.626	-12.246	-8.732
385	0.385	2.821	-25.979	-12.107	-15.529	-11.706	-25.271	-8.751	-9.307
386	0.386	8.653	-14.814	-10.192	-17.229	-8.236	-14.589	-9.896	-8.737
387	0.387	-10.641	-16.054	-4.401	-21.846	-7.852	-8.728	-11.044	-14.162
388	0.388	-13.106	-14.794	-10.028	-8.84	-9.987	-3.465	-12.96	-16.102
389	0.389	-10.727	-13.526	-8.101	-7.057	-5.541	4.488	-16.425	-11.444
390	0.39	-8.552	-18.618	-8.698	-5.454	-7.286	5.822	-9.047	-3.679
391	0.391	-10.452	-11.69	-3.297	-12.567	-10.77	-3.125	-9.995	-11.006
392	0.392	-26.279	-24.706	-2.741	-8.84	-7.481	0.282	-7.074	-10.009
393	0.393	-24.121	-30.403	-12.827	-12.284	-8.647	-9.468	-7.834	-17.918
394	0.394	-18.274	-14.449	-11.5	-11.279	-5.944	-10.707	-7.053	-12.657
395	0.395	-16.495	-24.997	-12.679	-4.473	-8.659	-9.607	-11.889	-9.719
396	0.396	-37.164	-11.381	-11.533	-1.932	-4.407	-4.427	-9.947	-12.188
397	0.397	-39.803	-23.54	-21.221	-7.517	-8.48	-9.289	-9.364	-12.915
398	0.398	-26.948	-37.819	-14.856	-10.977	-8.872	2.115	-12.851	-4.932
399	0.399	-29.175	-16.477	-16.044	-6.316	-7.528	6.755	-7.429	-14.572
400	0.4	-18.447	-24.74	-17.043	-2.242	-6.374	13.918	-12.265	-10.852
401	0.401	-12.559	-22.165	-21.901	-9.209	-12.38	25.733	-10.329	-11.969
402	0.402	-17.708	-10.484	-15.914	-10.168	-9.87	11.418	-16.908	-10.947
403	0.403	-9.704	13.01	-10.317	-10.936	-9.107	1.748	-10.905	-11.866
404	0.404	-8.287	3.78	-12.261	-13.263	-11.047	0.023	-14.971	-16.084
405	0.405	-11.914	6.548	-18.269	-8.431	-11.634	-4.595	-11.488	-13.718
406	0.406	-17.858	-11.202	-9.38	-18.503	-9.898	-11.741	-6.837	-11.735
407	0.407	-8.126	-32.241	-12.866	-19.878	-9.521	-18.099	-6.244	-9.76
408	0.408	-9.235	-18.078	-9.766	-18.742	-9.14	-16.899	-8.738	-6.814
409	0.409	-5.732	5.173	-8.794	-17.609	-11.272	-11.621	-7.367	-6.383
410	0.41	-15.386	-4.101	-11.31	-14.551	-9.344	-8.652	-8.517	-13.689
411	0.411	-16.517	-23.795	-7.252	-9.763	-9.739	-2.56	-6.578	-14.615
412	0.412	-12.994	-46.99	-6.677	-15.806	-8.971	-6.537	-8.519	-13.609
413	0.413	-11.993	-43.881	-8.615	-11.787	-4.528	4.353	-8.336	-16.083
414	0.414	-5.196	-29.74	-6.875	-11.243	-5.113	-6.647	-6.413	-16.816
415	0.415	-5.954	-16.958	-8.237	-14.571	-11.699	-22.495	-8.941	-13.294
416	0.416	-8.233	-10.007	-11.532	-11.69	-7.441	-20.36	-10.499	-11.321
417	0.417	-14.778	-3.636	-11.924	-13.056	-9.768	-14.546	-9.152	-9.539
418	0.418	-15.509	-13.304	-11.534	-5.706	-7.835	-5.826	-9.93	-9.896
419	0.419	-13.167	-8.077	-8.825	-4.747	-11.133	8.5	-6.643	-8.511
420	0.42	-13.706	-9.641	-7.282	-11.556	-9.401	6.561	-11.473	-8.097
421	0.421	-14.225	-16.814	-11.153	-7.311	-6.886	-5.641	-9.529	-12.523
422	0.422	-18.24	2.742	-14.633	-9.638	-9.207	-23.088	-12.422	-11.917
423	0.423	-10.267	11.037	-12.308	-7.711	-8.817	-20.794	-11.047	-8.41
424	0.424	-4.217	3.463	-11.919	-13.716	-6.882	-18.71	-12.393	-8.781
425	0.425	-1.089	1.09	-9.201	-14.48	-9.603	-16.85	-12.003	-7.599
426	0.426	1.828	-1.074	-11.908	-13.872	-9.807	-22.167	-9.301	-13.581
427	0.427	1.07	4.727	-9.778	-9.199	-8.463	-26.924	-11.232	-16.084
428	0.428	5.148	-3.957	-10.552	-10.913	-8.268	-25.676	-9.686	-15.295
429	0.429	-4.312	-11.876	-8.037	-11.279	-7.69	-26.938	-9.492	-11.798
430	0.43	-7.967	-21.966	-9.581	-6.825	-10.221	-33.032	-8.718	-11.209
431	0.431	-13.944	-28.36	-9.377	-0.244	-10.034	-23.397	-12.387	-12.944
432	0.432	-17.015	-34.371	-9.555	-9.917	-9.852	-17.016	-11.996	-11.58
433	0.433	-19.895	-35.38	-13.216	-16.3	-6.77	-18.158	-9.674	-11.959
434	0.434	-27.803	-50.148	-14.556	-19.785	-7.947	-19.089	-8.525	-11.583
435	0.435	-26.823	-35.29	-16.864	-16.684	-2.167	-19.995	-9.703	-8.869
436	0.436	-33.578	-17.935	-17.228	-5.832	-7.807	-17.404	-9.344	-7.728
437	0.437	-27.56	-11.039	-19.916	-12.978	-8.413	-5.117	-11.492	-12.597
438	0.438	-21.948	-17.5	-20.28	-14.142	-9.023	0.205	-10.738	-17.476
439	0.439	-20.024	-23.412	-15.426	-20.137	-10.793	24.1	-14.429	-16.916
440	0.44	-19.47	-21.769	-11.934	-10.449	-11.203	27.472	-11.156	-16.347
441	0.441	-24.932	-17.224	-9.991	-4.063	-10.833	24.441	-9.045	-15.016
442	0.442	-23.068	-7.264	-9.408	-10.049	-7.954	4.762	-12.739	-7.693
443	0.443	-13.085	-6.202	-9.02	-13.124	-7.588	-2.725	-9.469	-12.949
444	0.444	-11.784	-14.603	-11.343	-14.075	-9.547	-9.639	-6.602	-10.083
445	0.445	-10.677	1.384	-14.267	-9.8	-11.116	-11.715	-11.864	-14.361
446	0.446	-28.734	17.549	-17	-7.441	-7.273	-17.468	-7.067	-12.066
447	0.447	-36.335	15.358	-14.315	-6.822	-10.777	-15.676	-6.526	-12.664
448	0.448	-38.696	5.581	-12.791	0.561	-5.381	-14.072	-7.143	-2.627
449	0.449	-28.068	0.255	-10.86	-4.258	-10.245	-9.757	-12.023	-6.927
450	0.45	-26.155	-4.482	-15.122	-1.711	-8.335	-8.551	-11.466	-10.657
451	0.451	-17.454	-20.477	-18.038	-13.863	-10.101	-0.191	-12.083	-16.698
452	0.452	-12.811	-31.256	-14.574	-19.062	-10.518	-5.371	-13.476	-13.647
453	0.453	-5.645	-17.808	-13.234	-11.105	-10.929	-8.251	-6.168	-4.794
454	0.454	-1.967	-19.651	-8.406	-12.443	-8.054	-14.24	-7.179	-8.321
455	0.455	-12.814	-24.44	-3.762	-6.043	-11.762	-6.875	-14.017	-13.583
456	0.456	-8.582	-31.715	-11.516	-4.853	-6.369	-15.772	-16.597	-8.778
457	0.457	-7.456	-22.952	-14.63	-5.804	-9.875	-21.763	-22.27	-13.072
458	0.458	5.681	-21.954	-13.682	-10.631	-10.478	-24.85	-17.498	-12.347
459	0.459	-3.053	-14.725	-11.194	-9.835	-8.757	-23.876	-8.848	-17.253
460	0.46	-7.733	-27.597	-8.906	-9.039	-9.165	-26.388	-7.735	-11.303
461	0.461	-14.95	-11.855	-8.356	-5.532	-8.802	-27.147	-0.435	-10.582
462	0.462	-6.117	-14.117	-10.323	-7.446	-9.209	-16.291	-1.456	-14.097
463	0.463	-12.176	-8.473	-10.937	-15.168	-12.905	-14.727	-4.026	-16.077
464	0.464	-19.59	3.602	-7.499	-7.792	-7.5	-13.353	-3.304	-14.383
465	0.465	-28.552	5.056	-11.998	-14.547	-12.349	-6.97	-8.196	-14.054
466	0.466	-22.611	0.719	-12.642	-20.537	-10.428	-3.487	-12.893	-17.389
467	0.467	-21.695	-18.899	-15.224	-26.132	-8.7	-8.707	-15.846	-10.823
468	0.468	-16.918	-10.629	-11.997	-15.283	-6.973	-13.917	-17.252	-11.809
469	0.469	-21.239	-3.133	-7.99	8.528	-6.597	-12.931	-20.588	-12.593
470	0.47	-12.392	-14.764	-13.854	-8.513	-12.027	-17.139	-15.797	-16.658
471	0.471	-6.444	-33.943	-16.231	-11.624	-12.62	-11.482	-13.907	-11.816
472	0.472	-11.724	-10.768	-14.345	-8.932	-13.202	-13.383	-19.372	-12.394
473	0.473	-22.62	-13.879	-16.347	-16.486	-7.787	-3.296	-9.937	-8.323
474	0.474	-15.501	-5.558	-19.318	-28.101	-1.21	18.392	-6.306	-11.798
475	0.475	-11.861	-18.338	-15.911	-34.51	-5.471	15.284	-2.869	-8.494
476	0.476	-10.732	-39.418	-15.583	-28.717	-7.794	12.548	-12.591	-5.57
477	0.477	-9.798	-46.966	-12.732	-20.015	-15.731	20.052	-9.927	-13.295
478	0.478	-15.06	-32.844	-13.961	-15.384	-12.635	13.033	-11.136	-14.441
479	0.479	-10.26	-4.591	-12.868	0.455	0.134	15.11	-12.337	-8.616
480	0.48	-14.56	-23.353	-14.492	-5.969	-8.569	-10.084	-15.471	-10.917
481	0.481	-13.83	-26.655	-16.5	-11.816	-7.022	-20.168	-14.532	-12.824
482	0.482	-15.818	-10.957	-15.806	-6.614	-5.662	-23.27	-10.311	-9.501
483	0.483	-11.222	-2.604	-13.158	-11.296	-4.493	-25.965	-2.995	-0.557
484	0.484	-4.683	-25.761	-11.298	-12.707	1.516	-28.465	-2.053	-12.322
485	0.485	-5.511	-9.99	-16.613	-11.606	-1.575	-30.767	5.856	5.133
486	0.486	-11.173	4.245	-13.792	-10.492	-2.531	-32.881	-5.975	7.501
487	0.487	-14.705	1.873	-12.714	1.269	-1.749	-27.06	-7.542	5.413
488	0.488	-10.087	23.107	-11.643	2.773	-5.803	-18.328	-14.72	-15.837
489	0.489	-1.2	9.106	-6.883	-4.43	-9.274	-7.283	-13.579	-18.507
490	0.49	7.691	1.705	-8.882	1.905	-15.266	-0.118	-7.601	-5.691
491	0.491	18.523	4.152	-4.299	-16.145	-11.191	-9.017	-10.709	-7.972
492	0.492	5.567	-10.596	-7.262	-18.717	-11.758	-10.179	-7.815	-10.058
493	0.493	-17.246	-27.844	-15.251	-16.458	-9.803	-13.29	1.854	-11.946
494	0.494	-14.12	-16.054	0.37	-14.415	-10.363	-14.29	-1.832	-20.612
495	0.495	-11.382	-9.502	-1.815	-24.187	-7.829	-13.556	-5.316	-12.634
496	0.496	-29.153	-22.866	-3.81	-22.534	-11.1	-9.539	-6.296	-22.666
497	0.497	-36.1	0.156	-12.571	-17.972	-12.238	-19.082	-11.143	-13.726
498	0.498	-38.216	-8.965	-23.652	-10.89	-9.507	-12.747	-10.377	1.987
499	0.499	-28.532	-0.489	-22.344	-17.33	-9.094	-4.463	-21.029	-0.098
500	0.5	-30.253	17.474	-13.475	-20.867	-9.843	-1.401	-13.874	-9.737
501	0.501	-28.665	19.937	-12.35	-13.568	-7.881	-8.218	-10.197	-7.965
502	0.502	-35.764	-7.621	-11.422	-10.744	-11.529	-7.496	-9.037	-6.397
503	0.503	-23.888	3.706	-12.422	-6.569	-6.086	-9.87	-8.066	-13.536
504	0.504	-15.884	20.85	-22.131	-5.868	-5.479	-13.394	4.72	-19.898
505	0.505	-8.64	-13.498	-15.767	-15.411	-10.1	-12.875	2.993	-18.716
506	0.506	-7.428	-8.94	-7.461	-11.789	-10.662	-19.504	-1.636	-13.48
507	0.507	-13.386	-4.747	-10.578	-5.832	-9.278	-20.323	-0.268	-2.638
508	0.508	-14.32	-23.428	-3.831	-13.221	-9.635	-13.042	-12.055	10.339
509	0.509	-7.519	-26.642	-3.073	-10.354	-10.768	-6.325	-19.965	-9.011
510	0.51	-1.493	-10.89	-11.996	-9.618	-5.517	-12.365	-15.672	-11.517
511	0.511	4.133	-19.164	-10.853	-5.593	-8.974	-11.636	-14.479	-27.775
512	0.512	-6.691	-6.329	-11.834	-9.106	-8.368	-12.248	-15.602	-12.884
513	0.513	-8.216	-32.008	-7.007	-9.72	-10.084	-8.967	-16.53	-10.962
514	0.514	-6.852	-28.676	-7.794	-8.017	-12.581	-0.068	-13.601	-2.278
515	0.515	-13.243	-25.518	-0.447	-5.527	-12.939	-14.384	-16.072	-10.235
516	0.516	-21.568	-22.762	-5.29	-10.972	-8.854	-12.455	-16.816	-31.922
517	0.517	-18.467	-30.27	-11.296	-9.068	-8.446	-14.192	-13.303	-22.657
518	0.518	-15.549	-32.581	-16.912	-3.11	-9.777	-9.555	-16.566	-25.384
519	0.519	-19.793	-47.468	-14.98	5.768	-10.143	-25.428	-12.471	-27.918
520	0.52	-22.099	-37.776	-18.268	-2.555	-7.415	-23.31	-14.957	-25.618
521	0.521	-17.226	-11.46	-24.843	-1.604	-13.204	-21.383	-11.632	-23.516
522	0.522	-15.256	-22.695	-11.673	-16.311	-10.866	-19.644	-10.425	-21.611
523	0.523	-21.812	-26.001	-9.733	-18.423	-10.267	-5.324	-9.227	-16.414
524	0.524	-19.289	-22.922	-4.492	-8.753	-6.956	15.962	-8.789	-17.977
525	0.525	-21.595	-37.058	-18.796	-17.47	-10.995	24.282	-7.96	-19.357
526	0.526	-18.099	-19.311	-24.58	-22.129	-7.492	26.786	-5.201	-15.708
527	0.527	-16.165	-7.787	-8.69	-12.077	-7.863	24.443	-4.777	-12.245
528	0.528	-14.442	-14.269	-10.795	-3.17	-3.791	18.039	-9.572	-11.312
529	0.529	-17.953	-24.022	-4.96	-2.001	-11.713	0.599	-10.105	-8.441
530	0.53	-17.576	-4.741	-10.159	-1.017	-5.691	-15.68	-14.709	-10.99
531	0.531	-11.784	-28.062	-5.485	-15.714	-10.904	-17.859	-9.248	-13.352
532	0.532	-14.107	-25.072	-21.323	-13.573	-9.923	-27.591	-5.724	-16.873
533	0.533	-17.577	-39.289	-10.639	-3.878	-9.139	-25.897	-13.031	-12.268
534	0.534	-7.48	-52.151	-0.919	-5.596	-5.068	-27.477	-10.073	-8.237
535	0.535	-6.081	-31.154	-9.583	-15.252	-6.989	-20.345	-9.245	-10.796
536	0.536	-7.195	-33.956	-7.986	-10.58	-8.915	-16.71	-13.258	-6.381
537	0.537	-15.493	-16.249	-3.677	-17.712	-9.498	-15.578	-12.634	-7.002
538	0.538	-14.514	-4.736	-12.521	-18.843	-10.85	-8.244	-7.951	-9.559
539	0.539	-13.534	-19.722	-18.461	-15.314	-6.399	6.468	-7.329	-10.012
540	0.54	-14.288	5.347	-15.307	-7.922	-8.138	-4.153	-10.777	-6.015
541	0.541	-26.453	-11.794	-14.281	-3.052	-9.496	-13.791	-9.377	-6.448
542	0.542	-28.178	-14.979	-16.74	-5.546	-10.856	-22.471	-11.47	-5.144
543	0.543	-20.249	-17.775	-15.91	6.677	-9.693	-14.505	-6.208	-6.353
544	0.544	-16.023	-10.349	-13.925	8.437	-8.526	-13.125	-9.645	-6.017
545	0.545	-17.212	-12.807	-11.927	0.519	-9.687	-9.419	-3.607	-0.262
546	0.546	-16.074	-6.549	-17.286	-6.625	-8.909	-3.4	-2.803	-5.919
547	0.547	-8.759	-0.856	-13.746	-12.985	-9.689	-8.589	-3.355	-7.904
548	0.548	-2.022	-2.682	-13.117	-28.605	-8.33	-17.48	-5.266	-8.522
549	0.549	-2.824	-13.784	-19.66	-30.681	-10.653	-16.295	-9.305	-9.125
550	0.55	-15.017	-3.818	-17.102	-24.832	-10.452	-6.591	-11.806	-7.794
551	0.551	-23.723	2.501	-12.982	-12.59	-11.223	2.336	-9.458	-5.502
552	0.552	-25.268	5.946	-12.345	-10.988	-7.54	-5.962	-11.558	-6.69
553	0.553	-18.103	4.93	-8.991	-12.293	-7.926	-17.742	-12.684	-5.555
554	0.554	-26.979	9.703	-12.999	-21.148	-4.626	-3.386	-13.032	-9.073
555	0.555	-8.957	-3.512	-14.307	-17.623	-3.458	-9.154	-16.466	-7.951
556	0.556	-1.397	-24.907	-13.855	-24.926	-9.456	-17.833	-11.978	-1.982
557	0.557	0.951	11.959	-8.947	-27.774	-11.975	2.901	-16.017	-13.418
558	0.558	7.364	16.878	-13.527	-25.219	-9.645	-11.201	-12.507	-8.781
559	0.559	-6.159	12.306	-6.885	-17.818	-6.153	-18.718	-12.887	-18.835
560	0.56	-4.39	16.246	-6.045	-12.931	-8.082	-11.726	-8.055	-7.042
561	0.561	-12.292	4.947	-10.054	-15.397	-7.494	-18.096	-8.634	-2.4
562	0.562	-16.521	-5.204	-11.936	-11.278	-8.84	-23.891	-11.522	-6.676
563	0.563	-10.13	3.991	-8.593	-9.29	-5.544	-22.144	-3.569	-2.991
564	0.564	-6.646	-15.831	-10.28	-11.186	-10.377	-23.679	-19.224	-6.466
565	0.565	-13.994	-13.38	-13.714	-12.9	-7.08	-7.794	-8.562	-18.252
566	0.566	-14.962	-20.418	-10.374	-8.049	-6.497	-14.181	-10.485	-10.305
567	0.567	-20.962	-18.342	-12.452	0.661	-7.843	-8.38	-8.735	-14.564
568	0.568	-15.34	-20.326	-7.189	-2.807	-6.478	-13.611	-10.277	-15.704
569	0.569	-20.148	-22.075	-9.086	-5.864	-5.308	-5.675	-8.93	-14.514
570	0.57	-27.476	-20.577	-13.685	-6.828	-9.753	-9.951	-7.77	-15.45
571	0.571	-22.611	-30.655	-15.384	-19.984	-8.002	-8.808	-13.766	-10.58
572	0.572	-18.342	-11.087	-7.404	-25.786	-11.484	-9.987	-8.536	-14.81
573	0.573	-12.728	-19.385	-15.675	-6.428	-9.15	-2.645	-11.437	-23.665
574	0.574	-14.674	-26.899	-14.65	-8.933	-9.53	6.263	-12.208	-17.606
575	0.575	-11.383	-1.136	-11.686	-1.946	-9.904	2.806	-6.591	-14.456
576	0.576	-2.481	2.175	-9.13	4.437	-10.282	-0.27	-4.652	-19.241
577	0.577	6.426	-0.892	-8.321	-1.379	-8.727	-5.096	-9.299	-14.929
578	0.578	2.953	-9.137	-11.757	0.363	-9.493	-11.089	-13.365	-17.189
579	0.579	-13.093	-1.538	-8.425	1.908	-10.255	-13.427	-7.563	-12.283
580	0.58	-15.413	-3.803	-10.117	-2.361	-8.704	-8.62	-11.631	-10.277
581	0.581	-26.044	-5.874	-12.601	-8.759	-9.86	-9.251	-8.156	-14.276
582	0.582	-35.701	-15.504	-15.856	-9.934	-7.92	-12.196	-11.449	-10.729
583	0.583	-44.404	-17.175	-14.671	-17.288	-5.593	-20.177	-13.194	-11.058
584	0.584	-42.85	-31.438	-13.472	-12.455	-10.043	-16.745	-12.816	-13.901
585	0.585	-41.476	-25.571	-17.685	-16.728	-10.621	-0.765	-8.375	-7.855
586	0.586	-21.914	-16.787	-15.135	-14.419	-4.041	-7.826	-13.804	-8.573
587	0.587	-13.584	-24.643	-18.387	-7.85	-10.038	-5.795	-10.331	-12.586
588	0.588	-11.064	-28.82	-16.221	-21.025	-10.813	-15.561	-17.693	-9.051
589	0.589	-13.366	-40.524	-10.965	-19.099	-15.652	-20.874	-10.928	-8.426
590	0.59	-15.455	-29.42	-12.87	-10.395	-12.356	-25.607	-13.452	-14.966
591	0.591	-5.742	-45.233	-9.542	-15.046	-6.937	-21.445	-7.852	-12.409
592	0.592	-3.986	-51.581	-11.245	-19.299	-11.772	-20.386	-8.444	-14.69
593	0.593	-2.423	-26.41	-12.568	-4.966	-12.35	-14.505	-11.747	-11.169
594	0.594	-3.764	-2.582	-12.146	-3.019	-6.929	-15.576	-10.011	-14.425
595	0.595	-7.427	-5.605	-12.501	-8.237	-8.863	-4.833	-7.506	-10.334
596	0.596	-6.243	-25.277	-13.633	-12.874	-2.859	-14.983	-8.875	-9.917
597	0.597	-9.319	-27.751	-12.452	-28.751	-11.759	-0.738	-10.051	-11.248
598	0.598	-12.193	-39.33	-8.946	-18.125	-5.758	-6.602	-9.681	-10.842
599	0.599	-21.838	-7.349	-10.277	-12.342	-10.981	-4.896	-8.547	-11.988
600	0.6	-20.659	-20.842	-13.16	-17.579	-8.076	-3.357	-10.714	-12.363
601	0.601	-14.663	-41.471	-11.974	-12.943	-8.853	-10.499	-10.935	-12.166
602	0.602	-15.629	-45.08	-16.976	-8.68	-8.078	-11.606	-15.224	-10.227
603	0.603	-20.475	-14.057	-10.954	-4.991	-10.009	-19.872	-16.99	-5.966
604	0.604	-10.826	-9.956	-8.613	-3.82	-8.072	-22.9	-17.398	-5.385
605	0.605	0.932	8.84	-18.088	-19.893	-7.487	-11.964	-10.065	-7.9
606	0.606	-13.427	5.567	-14.408	-17.575	-4.005	-13.215	-6.99	-11.192
607	0.607	-19.274	21.255	-13.238	-2.686	-11.362	-9.435	-9.907	-10.034
608	0.608	-17.571	12.976	-7.996	-16.263	-12.33	-8.155	-3.926	-16.049
609	0.609	-16.055	15.519	-12.823	-14.538	-9.425	-0.681	0.125	-11.799
610	0.61	-17.446	-10.211	-12.036	-16.091	-6.907	-1.541	-3.376	-17.432
611	0.611	-13.772	-0.142	-9.704	-17.44	-10.974	1.108	-13.451	-10.854
612	0.612	-5.459	15.54	-11.626	-18.581	-7.49	1.992	-14.812	-16.86
613	0.613	-6.45	-10.014	-9.683	-7.738	-8.077	-5.834	-15.98	-11.256
614	0.614	-13.235	-13.307	-9.095	-0.563	-10.98	-4.754	-9.987	-13.203
615	0.615	-14.011	2.331	-6.583	8.337	-6.147	-5.604	-6.906	-11.284
616	0.616	-18.099	-6.037	-13.939	7.177	-8.084	-2.963	-4.011	-10.723
617	0.617	-21.609	-8.589	-8.716	-8.885	-8.668	-5.159	-1.501	-15.568
618	0.618	-31.69	-34.369	-13.561	-25.124	-9.058	-9.863	4.105	-17.514
619	0.619	-27.455	3.35	-16.076	6.802	-6.743	-5.087	-0.743	-15.781
620	0.62	-23.824	-11.764	-15.306	-6.752	-7.915	-4.384	-9.456	-7.861
621	0.621	-5.871	-16.218	-18.792	-10.829	-5.997	-2.934	-8.296	0.427
622	0.622	1.642	-20.298	-11.454	-22.072	-11.818	-7.295	-7.335	-13.527
623	0.623	3.937	-23.995	-16.301	-25.389	-7.776	-13.794	-10.235	-15.481
624	0.624	-6.733	-6.976	-15.55	-22.291	-9.726	-19.723	-12.743	-10.282
625	0.625	-8.695	-10.08	-9.954	-8.153	-9.164	-15.585	-11.963	-8.751
626	0.626	-10.451	-1.767	-8.032	-5.625	-6.282	-16.094	-8.469	-7.412
627	0.627	-15.101	-30.02	-7.454	-7.939	-7.648	-19.324	-10.398	-11.103
628	0.628	-19.365	-11.223	-8.039	-1.55	-9.021	-11.551	-14.454	-14.594
629	0.629	-10.477	-21.308	-11.527	0.391	-8.658	-14.614	-14.839	-15.579
630	0.63	-18.824	-5.657	-4.171	-4.842	-5.97	-9.733	-13.482	-12.695
631	0.631	-19.824	-13.978	-7.269	-15.894	-10.243	-15.676	-14.646	-13.486
632	0.632	-10.965	-26.774	-10.177	-23.075	-8.913	-13.28	-11.942	-11.193
633	0.633	-14.502	-19.844	-14.446	-11.297	-6.605	-2.381	-13.107	-9.29
634	0.634	-19.785	-22.01	-15.234	-6.689	-5.456	21.483	-10.214	0.729
635	0.635	-16.934	-12.337	-14.664	-16.765	-7.407	31.615	-10.613	-12.287
636	0.636	-14.474	-14.082	-16.616	-13.097	-10.91	28.589	-13.329	-7.101
637	0.637	-18.561	-3.035	-14.885	-14.279	-8.017	14.523	-14.123	-11.77
638	0.638	-29.418	-15.99	-16.257	-17.383	-9.973	12.067	-9.698	-10.44
639	0.639	-40.468	-7.269	-18.602	-16.43	-11.925	14.44	-11.671	-9.295
640	0.64	-33.326	16.541	-20.752	-8.502	-9.051	3.839	-9.958	-10.46
641	0.641	-19.02	6.513	-18.071	-15.838	-11.784	-1.933	-11.346	-13.561
642	0.642	-17.095	15.858	-12.292	-22.576	-12.187	3.313	-10.978	-12.602
643	0.643	-8.405	-3.859	-14.639	-14.621	-10.077	-4.64	-13.131	-13.381
644	0.644	-6.879	-42.341	-9.82	-13.632	-8.164	-11.815	-12.014	-9.328
645	0.645	-16.975	-36.847	-7.919	-20.375	-12.431	-15.488	-6.25	-12.822
646	0.646	-13.334	-11.647	-5.052	-12.421	-9.544	-18.954	-7.066	-13.407
647	0.647	-16.853	-7.154	-6.455	-7.168	-9.17	-35.008	-9.05	-13.994
648	0.648	-15.92	-27.796	-8.819	-11.997	-8.805	-51.238	-3.098	-12.643
649	0.649	-9.193	-38.977	-11.758	-16.244	-10.951	-57.608	-0.825	-12.256
650	0.65	-4.991	-48.97	-12.969	-8.868	-5.751	-59.525	-11.713	-6.449
651	0.651	-15.679	-33.256	-14.175	-9.828	-10.61	-68.228	-7.117	-8.778
652	0.652	-8.562	-24.95	-9.389	-12.354	-10.047	-60.296	-14.344	-12.255
653	0.653	10.953	-12.152	-5.965	-11.561	-8.323	-61.662	-15.572	-11.676
654	0.654	13.638	-5.113	-4.086	-0.69	-9.698	-57.996	-14.482	-15.733
655	0.655	11.098	-15.688	-3.572	-2.215	-5.264	-49.693	-13.582	-13.212
656	0.656	8.738	-25.311	-11.576	-0.848	-10.7	-40.035	-14.585	-10.896
657	0.657	-1.953	-23.518	-15.133	10.977	-12.656	-25.733	-12.125	-9.74
658	0.658	-11.679	-12.456	-16.164	-0.023	-12.099	-27.685	-11.415	-14.972
659	0.659	-23.926	-8.18	-13.323	-4.259	-9.219	-11.839	-7.985	-10.144
660	0.66	-47.792	-9.345	-12.613	-10.622	-7.882	-18.258	-9.975	-17.5
661	0.661	-44.562	-22.528	-20.048	-23.756	-10.225	3.004	-14.082	-10.734
662	0.662	-28.916	-17.326	-17.227	-7.866	-6.184	5.675	-14.552	-14.99
663	0.663	-31.616	-15.789	-14.792	-14.233	-9.683	8.714	-9.205	-10.93
664	0.664	-34.125	-2.872	-9.267	-4.534	-9.308	6.12	-12.765	-11.506
665	0.665	-17.87	5.816	-14.191	-9.736	-9.716	13.012	-9.518	-16.148
666	0.666	-15.751	-8.524	-12.324	-8.154	-8.566	6.549	-12.482	-19.043
667	0.667	-25.456	-2.723	-11.828	-18.179	-9.744	4.53	-10.009	-16.521
668	0.668	-13.291	-18.598	-15.395	-3.829	-6.28	2.697	-9.67	-16.133
669	0.669	0.999	-16.538	-14.139	-9.63	-4.163	13.635	-11.828	-9.554
670	0.67	-4.832	-22.349	-19.074	-7.867	-3.783	26.512	-13.797	5.155
671	0.671	-10.074	-13.663	-9.107	-12.502	-5.731	24.674	-12.685	-5.483
672	0.672	-12.209	5.466	-10.564	-8.228	-2.841	23.024	-15.243	-10.7
673	0.673	-10.661	-8.86	-6.981	-17.106	-8.85	27.17	-20.128	-8.774
674	0.674	-12.024	-14.687	-13.06	-25.423	-6.345	18.146	-15.343	-10.524
675	0.675	-20.942	4.641	-14.104	-20.224	-5.592	7.189	-14.811	-8.974
676	0.676	-22.115	-8.152	-20.948	-13.449	-13.533	5.722	-9.447	-13.23
677	0.677	-16.891	-29.244	-18.502	-15.935	-6.188	17.414	-14.335	-14.387
678	0.678	-15.939	1.901	-20.889	-18.231	-3.293	2.97	-11.089	-6.074
679	0.679	-20.22	5.983	-22.89	-7.359	-7.561	-10.688	-7.071	-2.987
680	0.68	-14.617	-20.342	-19.477	-2.722	-11.634	-19.505	-6.727	-5.899
681	0.681	-11.154	-3.322	-17.603	-9.894	-5.06	-33.936	-3.476	0.104
682	0.682	-6.508	-0.234	-13.606	-6.2	-13.003	-24.36	-8.342	0.88
683	0.683	-4.748	-2.968	-10.195	-2.694	-12.038	-26.191	-5.076	5.715
684	0.684	-4.35	-36.464	-12.592	-18.739	-13.01	-27.806	-4.51	3.77
685	0.685	3.014	-22.927	-10.538	-21.073	-8.752	-17.796	-7.04	-5.128
686	0.686	-10.907	-27.013	-12.543	-6.176	-12.819	-19.007	-1.632	-19.458
687	0.687	-8.954	-23.373	-9.895	-11.989	-7.984	-17.901	3.208	-21.394
688	0.688	-10.685	-20.101	-5.117	-13.744	-11.276	-18.954	3.793	-23.141
689	0.689	-15.334	-17.023	-4.593	-15.308	-4.694	-16.18	-1.623	-31.082
690	0.69	-19.592	-25.349	-2.711	-25.386	-5.463	-12.066	-3.552	-29.734
691	0.691	-18.404	-43.153	-5.666	-37.208	-9.521	-0.003	-12.249	-20.837
692	0.692	-12.368	-8.15	-11.513	-19.822	-10.103	26.205	-11.078	-22.007
693	0.693	-13.298	6.942	-17.159	-8.248	-6.813	14.891	0.744	-12.332
694	0.694	-10.351	-15.942	-6.354	-14.668	-13.387	-9.005	-3.875	-13.501
695	0.695	-12.82	4.664	-7.93	-8.875	-9.12	-18.378	-5.199	-14.661
696	0.696	-15.1	-14.203	-0.793	-17.605	-8.338	-21.163	-4.005	-11.561
697	0.697	-19.897	-31.308	-9.715	-9.692	-7.746	-28.784	-9.972	-14.466
698	0.698	-12.506	-15.695	-13.217	0.354	-8.313	-26.548	-8.975	-15.233
699	0.699	-11.499	-13.037	-5.878	-6.036	-5.391	-28.744	-9.907	-15.999
700	0.7	-19.384	-0.312	-14.796	2.286	-7.896	-19.129	-14.132	-8.05
701	0.701	-14.104	25.379	-8.815	16.223	-11.172	-20.91	-1.911	-17.704
702	0.702	-22.958	-12.385	-7.861	-8.909	-9.995	-16.29	-7.102	-8.78
703	0.703	-28.895	-27.516	-8.833	-18.955	-8.817	-23.444	-5.52	-12.248
704	0.704	-19.146	-23.076	-2.832	-9.655	-9.965	-17.04	-9.741	-11.267
705	0.705	-2.05	-2.372	-10.181	-12.355	-9.174	-10.993	-29.248	-4.487
706	0.706	-8.971	-13.633	-5.331	-14.872	-5.287	-14.014	-9.461	-8.73
707	0.707	-11.087	3.34	-15.003	-12.576	-7.788	-14.888	-6.892	-6.394
708	0.708	-5.285	-6.012	-13.835	-14.717	-9.125	-12.255	-13.804	-8.318
709	0.709	-0.071	2.274	-17.314	-12.798	-10.267	-4.786	-11.614	-10.251
710	0.71	-4.737	-10.526	-3.367	-14.574	-5.795	-15.5	-25.102	-9.657
711	0.711	-26.454	-8.23	-5.292	-9.966	-7.515	-8.223	1.276	-11.005
712	0.712	-48.355	-14.662	-10.506	-8.669	-10.016	0.823	-9.888	-9.628
713	0.713	-40.025	-8.885	-5.846	-5.025	-13.28	4.45	-6.533	-11.739
714	0.714	-32.457	-35.24	-10.081	-3.889	-6.68	-2.769	-28.333	-11.334
715	0.715	-20.833	-24.043	-24.364	-11.271	-11.498	-7.501	-8.523	-13.254
716	0.716	-5.904	-41.084	-14.654	-20.208	-7.221	-3.157	-21.23	-10.335
717	0.717	-7.81	-38.012	-12.871	-23.721	-6.425	-3.868	-14.201	-9.156
718	0.718	-9.536	-1.058	-4.891	-11.959	-11.246	-8.628	-24.792	-8.755
719	0.719	-7.968	-26.23	-9.104	-4.055	-13.157	-10.473	-22.804	-7.958
720	0.72	-9.289	-21.807	-10.215	-8.354	-9.068	-6.316	-14.041	-7.151
721	0.721	-5.578	-17.783	-6.682	-17.298	-6.527	-3.706	-15.539	-5.757
722	0.722	-9.047	-36.583	-9.72	-28.183	-12.89	-2.265	-8.334	-4.183
723	0.723	-5.932	-19.558	-24.372	-9.442	-6.871	-1.023	-4.609	-7.658
724	0.724	-10.727	-3.92	-22.185	18.771	-1.243	-6.952	-8.04	-12.107
725	0.725	-16.67	-12.279	-20.187	-0.047	-12.073	-7.682	-0.634	-11.519
726	0.726	-23.976	-25.099	-18.381	-23.885	-7.413	-6.887	-1.549	-12.863
727	0.727	-13.09	-27.517	-19.864	-20.816	-8.768	-0.29	-7.489	-6.466
728	0.728	-8.792	-34.017	-18.429	-23.546	-7.594	-4.523	-6.661	-8.979
729	0.729	-12.434	-16.665	-14.675	9.919	-8.744	-8.576	-6.026	-9.742
730	0.73	-8.925	-0.466	-15.762	1.778	-7.772	-3.741	-6.551	-17.663
731	0.731	-24.957	-11.182	-12.586	-30.156	-8.736	-13.794	-13.086	-14.555
732	0.732	-27.25	-5.421	-9.597	-34.227	-11.246	-18.047	-10.525	-9.7
733	0.733	-20.839	-7.205	-8.729	-15.461	-7.18	-24.411	-16.092	-3.685
734	0.734	-18.878	-11.873	-7.859	8.34	-10.663	-18.381	-9.47	-11.024
735	0.735	-17.11	3.954	-9.708	-7.349	-8.723	-17.398	-10.204	-11.983
736	0.736	-15.534	10.327	-14.264	-4.66	-9.295	-20.266	-19.07	-14.501
737	0.737	-11.27	-3.242	-11.277	-2.158	-7.942	-7.066	-15.549	-13.736
738	0.738	-4.877	-15.441	-12.545	-4.488	-11.225	22.005	-8.158	-11.81
739	0.739	-10.869	-20.058	-12.842	-6.637	-13.354	26.109	-9.094	-11.24
740	0.74	-22.666	-9.969	-10.631	-0.828	-9.671	-0.174	-9.843	-13
741	0.741	-14.728	-3.578	-14.223	0.881	-4.245	-17.171	-7.501	-11.649
742	0.742	-13.376	-21.594	-11.829	-0.713	-6.177	-26.423	-9.43	-16.09
743	0.743	-12.213	-3.789	-12.146	-2.094	-8.115	-23.648	-15.421	-10.66
744	0.744	-15.698	12.491	-10.923	-19.135	-8.698	-26.12	-14.63	-14.126
745	0.745	-18.794	10.387	-10.468	-16.779	-10.065	-23.773	-9.791	-17.4
746	0.746	-13.956	8.488	-11.177	-10.366	-9.68	-17.367	-7.851	-11.971
747	0.747	-13.183	-3.694	-11.883	-12.284	-10.068	-7.677	-6.107	-18.532
748	0.748	-13.96	-27.502	-14.344	-28.13	-12.781	-19.85	-6.498	-16.002
749	0.749	-17.437	-30.772	-12.748	-30.244	-6.977	-11.888	-3.21	-18.312
750	0.75	-19.366	-27.625	-8.824	-24.408	-6.207	-13.218	-8.048	-18.886
751	0.751	-21.116	-24.852	-11.301	-40.251	-11.064	-14.362	-7.476	-18.286
752	0.752	-25.964	-6.952	-11.644	-29.585	-10.504	-15.502	-11.54	-14.213
753	0.753	-21.324	-18.524	-12.759	-19.926	-5.099	-10.223	-11.159	-10.712
754	0.754	-17.268	-20.616	-13.111	-11.25	-9.948	-16.948	-8.837	-7.407
755	0.755	-9.321	-3.173	-15.776	-6.625	-6.676	-19.401	-12.906	-11.458
756	0.756	8.713	3.858	-12.84	9.245	-9.596	-17.004	-15.441	-7.957
757	0.757	6.241	6.039	-13.967	-1.407	-12.124	-17.517	-12.15	-6.583
758	0.758	-0.679	-11.307	-8.138	-11.091	-10.782	-11.451	-14.28	-3.65
759	0.759	-2.767	-18.21	-10.434	-2.349	-9.632	-5.776	-8.284	-9.619
760	0.76	-0.818	-20.287	-5.574	-6.965	-9.263	-5.139	-9.067	-8.831
761	0.761	-2.535	-14.407	-8.833	0.212	-5.791	-13.819	-13.136	-16.206
762	0.762	-19.957	-23.059	-7.062	-8.683	-12.389	-14.947	-13.705	-13.319
763	0.763	-26.945	-15.075	-8.396	-19.508	-9.504	-9.683	-11.773	-10.81
764	0.764	-16.306	-13.646	-15.727	-9.377	-8.749	5.07	-14.672	-8.495
765	0.765	-14.356	-25.38	-12.614	-8.158	-9.542	15.739	-7.716	-11.983
766	0.766	-16.077	-23.783	-15.506	-11.644	-10.143	17.691	-6.741	-13.929
767	0.767	-11.396	-30.901	-14.715	-6.459	-6.87	-5.137	1.186	-7.361
768	0.768	-7.109	-34.523	-13.935	-7.472	-10.955	-20.812	-1.904	-13.365
769	0.769	-13.468	-16.412	-14.509	-4.968	-10.586	-18.121	-6.747	-15.7
770	0.77	-21.764	-8.783	-13.917	-4.198	-11.958	-15.64	-5.97	-12.22
771	0.771	-12.063	-11.012	-12.163	-4.785	-11.59	-18	-1.892	-11.643
772	0.772	-18.422	-17.318	-9.639	-14.86	-7.928	-20.161	-8.45	-2.75
773	0.773	-36.395	-3.731	-10.014	-10.634	-9.3	-14.386	-14.43	0.912
774	0.774	-43.914	-8.879	-16.594	-11.791	-2.735	-5.708	-10.346	-7.423
775	0.775	-36.912	8.622	-15.622	-12.917	-9.521	-1.092	-10.913	-10.538
776	0.776	-30.494	29.802	-18.137	-11.929	-3.539	-2.476	-12.833	-13.454
777	0.777	-16.929	21.576	-23.739	-16.791	-9.169	-6.184	-13.396	-7.471
778	0.778	-11.683	-1.561	-17.154	-19.345	-7.254	-9.703	-12.03	-9.804
779	0.779	-7.017	-10.735	-12.887	-12.025	-6.691	-6.655	-11.632	-11.754
780	0.78	-8.361	-18.936	-12.095	-16.858	-9.608	-21.41	-5.042	-13.705
781	0.781	-7.191	-26.33	-14.022	-17.631	-7.107	-19.337	-7.933	-15.469
782	0.782	-3.705	-23.888	-15.947	-13.594	-9.44	-17.464	-13.931	-15.101
783	0.783	-8.928	-38.655	-14.196	-14.191	-8.296	-19.272	-11.597	-13.758
784	0.784	-11.829	-36.589	-9.354	-14.772	-11.015	-1.922	-12.174	-13.376
785	0.785	-12.587	-38.219	-9.927	-8.182	-10.636	-8.947	-12.745	-11.45
786	0.786	-8.501	-23.796	-9.337	-2.202	-5.805	-11.137	-12.156	-15.72
787	0.787	-10.428	-25.628	-10.69	-12.858	-9.298	-9.27	-12.541	-13.212
788	0.788	-13.717	-41.38	-12.044	-2.801	-7.365	-7.582	-11.18	-9.937
789	0.789	-17.758	-26.394	-7.982	-22.359	-7.95	-2.978	-13.297	-5.878
790	0.79	-15.216	-8.92	-12.819	3.169	-11.439	1.215	-12.901	-12.853
791	0.791	-8.819	2.763	-6.811	6.439	-11.054	2.278	-8.641	-13.834
792	0.792	-9.571	13.481	-12.422	3.328	-6.983	-10.989	-9.986	-13.066
793	0.793	-8.77	-0.016	-10.483	-5.014	-5.624	-9.376	-10.367	-10.743
794	0.794	-10.677	-19.324	-8.551	-43.549	-4.264	-14.135	-3.791	-10.16
795	0.795	-12.584	-11.723	-11.449	-27.138	-10.068	-15.59	-10.569	-6.868
796	0.796	-14.299	-4.721	-11.057	-22.139	-10.837	-9.298	-9.795	-12.298
797	0.797	-15.64	-2.566	-10.673	-17.707	-8.898	-17.696	-10.571	-11.715
798	0.798	-16.993	-8.386	-8.552	-5.349	-10.825	-16.785	-11.151	-9.79
799	0.799	-15.849	-27.781	-10.487	-24.151	-7.915	-12.006	-13.093	-6.893
800	0.8	-9.88	-25.303	-7.783	-14.112	0.036	1.104	-9.032	-12.705
801	0.801	-5.652	-32.277	-9.913	-4.831	-3.431	-4.748	-7.682	-11.934
802	0.802	-16.323	-13.114	-13.206	3.464	-8.642	-27.623	-8.079	-12.516
803	0.803	-14.984	-15.63	-7.412	5.964	-11.528	-24.564	-12.928	-14.449
804	0.804	-21.382	0.609	-14.776	-1	-5.507	-27.316	-12.365	-11.547
805	0.805	-27.382	-14.292	-11.881	-20.155	-7.811	-29.879	-10.643	-12.896
806	0.806	-37.059	-12.369	-12.671	-12.595	-9.725	-22.955	-11.047	-18.312
807	0.807	-35.886	-14.137	-11.908	-10.258	-11.64	-20.869	-7.779	-24.888
808	0.808	-22.735	-15.74	-13.853	-42.189	-13.361	-15.096	-10.694	-24.115
809	0.809	0.077	0.059	-13.28	-28.654	-8.507	-6.41	-4.709	-11.927
810	0.81	-15.63	-27.657	-11.549	-16.277	-10.422	4.596	-16.137	14.384
811	0.811	-7.338	-8.944	-15.036	-5.064	-7.494	0.314	-8.213	3.149
812	0.812	-4.839	-5.681	-12.715	-8.353	-9.986	-3.404	-6.869	-6.921
813	0.813	-7.184	-21.41	-13.869	-49.196	-9.575	-11.759	-10.564	-10.021
814	0.814	-13.598	-29.783	-12.707	-32.765	-5.487	-6.563	-11.73	-12.737
815	0.815	-7.809	3.658	-17.747	12.709	-7.982	-7.564	-10.772	-10.224
816	0.816	-13.037	-0.851	-13.109	30.891	-8.347	-1.595	-5.935	-7.91
817	0.817	-11.482	-4.994	-4.207	25.446	-5.422	-2.414	-11.933	-14.302
818	0.818	-12.818	-23.866	-3.048	0.278	-11.406	4.104	-7.871	-8.491
819	0.819	-13.955	-13.92	-13.885	-4.19	-12.168	10.023	-9.812	-17.202
820	0.82	-15.111	-17.118	-15.235	-8.282	-6.548	7.624	-11.755	-15.663
821	0.821	-16.091	-3.074	-11.553	-11.985	-8.48	-3.281	-17.182	-11.413
822	0.822	-19.003	14.641	-17.549	-1.937	-10.405	-8.009	-9.249	-7.745
823	0.823	-19.797	-6.545	-16.574	-17.62	-7.486	-12.34	-8.299	-13.743
824	0.824	-27.203	-3.926	-15.599	-25.957	-7.09	-21.311	-7.365	-12.766
825	0.825	-26.272	-16.766	-9.597	-28.461	-11.52	-20.204	-6.617	-15.682
826	0.826	-16.619	-33.077	-15.205	-7.364	-6.095	-19.283	-12.258	-13.194
827	0.827	-10.262	-22.48	-10.365	6.775	-6.668	-12.56	-11.708	-12.464
828	0.828	-9.105	-43.824	-12.301	-0.763	-7.243	-8.363	-12.317	-11.924
829	0.829	-6.009	-29.785	-16.36	-12.353	-11.304	-14.052	-10.608	-12.555
830	0.83	-5.044	-42.648	-8.411	-18.71	-8.785	-6.191	-14.125	-10.876
831	0.831	-12.983	-21.654	-9.561	-16.768	-12.074	-9.367	-9.692	-10.551
832	0.832	-12.017	-30.102	-8.593	-21.988	-7.233	-10.411	-15.148	-11.968
833	0.833	-7.185	-27.686	-5.694	-17.299	-10.526	-11.246	-10.353	-14.932
834	0.834	-16.867	-16.193	-11.694	-10.111	-12.267	-13.622	-10.978	-15.376
835	0.835	-20.556	-1.404	-15.771	-1.185	-10.915	-8.815	-10.44	-12.725
836	0.836	-7.416	-7.306	-12.305	-9.481	-7.63	-5.563	-10.074	-17.043
837	0.837	-2.215	-33.701	-10.392	-14.659	-11.693	-9.681	-9.712	-8.209
838	0.838	-19.657	-14.997	-11	-13.648	-11.306	-4.889	-9.346	-14.654
839	0.839	-26.65	1.958	-13.54	-11.068	-8.987	5.148	-8.205	-11.237
840	0.84	-20.294	-7.36	-18.012	-6.918	-8.606	3.78	-5.513	-8.211
841	0.841	-22.269	-10.077	-13.976	-13.422	-10.546	-5.125	-10.367	-13.127
842	0.842	-24.047	-7.604	-14.399	-12.589	-10.164	5.711	-9.802	-19.2
843	0.843	-22.544	3.985	-9.022	-11.757	-11.713	-4.35	-6.528	-15.199
844	0.844	-23.938	-2.434	-15.647	-11.124	-7.261	-16.162	-5.967	-15.849
845	0.845	-22.819	-0.54	-14.918	-11.676	-10.557	-14.629	-7.338	-5.867
846	0.846	-7.203	-5.799	-9.348	-15.692	-7.664	-21.798	-6.009	-13.102
847	0.847	-0.877	8.461	-7.444	-9.84	-10.191	-28.159	-8.93	-6.798
848	0.848	8.739	6.5	-16.189	-15.384	-9.818	-29.289	-6.227	-8.038
849	0.849	10.42	-2.252	-10.221	-15.892	-11.955	-26.167	-8.946	-9.081
850	0.85	2.414	-26.129	-11.224	-17.792	-10.026	-25.166	-13.215	-12.052
851	0.851	-4.813	-29.465	-12.229	-8.83	-11.195	-27.649	-9.156	-11.334
852	0.852	-19.213	-13.812	-6.264	-5.095	-10.433	-23.552	-12.647	-10.629
853	0.853	-17.371	-11.088	-10.364	-11.034	-10.251	-12.711	-6.273	-7.215
854	0.854	-22.685	-28.892	-12.34	-5.759	-10.079	-11.154	-5.516	-11.923
855	0.855	-18.133	-7.782	-7.731	-10.544	-8.54	-12.507	-11.147	-13.715
856	0.856	-19.579	0.525	-10.665	-4.506	-9.714	-8.837	-9.228	-13.357
857	0.857	-10.775	13.287	-12.057	-6.792	-11.083	-14.828	-13.883	-10.093
858	0.858	-9.703	1.67	-10.74	-4.82	-4.128	-15.977	-13.31	-7.229
859	0.859	-10.746	-30.251	-11.162	-4.238	-7.043	-8.599	-11.96	-11.708
860	0.86	-15.638	-16.689	-14.875	-7.11	-10.734	-9.533	-12.352	-11.157
861	0.861	-28.86	-37.392	-19.355	-14.983	-6.303	-1.551	-15.273	-19.105
862	0.862	-34.726	-18.609	-23.449	-13.765	-11.734	-8.882	-9.281	-17.981
863	0.863	-29.552	-15.313	-18.643	-10.611	-8.265	-7.913	-17.212	-12.803
864	0.864	-24.951	-24.618	-14.042	-13.494	-4.989	3.487	-14.121	-15.735
865	0.865	-32.16	-16.298	-12.336	-9.2	-7.902	1.944	-15.086	-13.255
866	0.866	-35.882	1.552	-18.177	1.514	-7.529	6.2	-15.858	-17.347
867	0.867	-36.321	9.54	-14.142	-11.356	-1.164	-2.684	-8.887	-19.696
868	0.868	-32.9	16.537	-14.743	-6.058	-3.692	0.833	-11.215	-17.783
869	0.869	-19.036	10.15	-16.699	1.898	-1.382	-0.101	-13.158	-11.803
870	0.87	-9.435	-7.27	-14.992	-2.352	-0.816	-4.893	-12.584	-11.062
871	0.871	-4.292	-9.581	-11.536	-14.142	-6.821	6.573	-15.497	-10.513
872	0.872	-2.826	-15.948	-12.916	-25.164	-10.897	-4.422	-7.569	-13.822
873	0.873	10.068	-10.092	-13.335	-12.181	-6.065	-3.032	0.758	-20.42
874	0.874	-5.861	-36.378	-13.75	-31.522	-13.423	-9.378	-4.465	-9.019
875	0.875	-8.047	-32.664	-12.414	-18.742	-6.65	-12.825	-3.492	-1.092
876	0.876	1.579	-29.356	-11.275	-21.069	-5.884	-11.806	-4.259	6.058
877	0.877	-10.642	-32.455	-12.069	-18.923	-9.949	-6.912	-6.579	2.372
878	0.878	-12.208	-24.112	-10.146	-24.705	-8.019	2.829	-3.09	3.534
879	0.879	-10.867	-26.628	-13.842	-19.47	-8.601	-0.78	-3.668	6.632
880	0.88	-14.562	-19.646	-11.535	-2.048	-10.352	-6.73	-12.564	-0.139
881	0.881	-18.065	-0.476	-4.967	0.275	-9.963	-5.7	-0.748	-4.39
882	0.882	-14.998	-18.249	-4.008	-27.392	-8.616	-14.544	-2.28	-6.712
883	0.883	-21.807	-6.606	-8.27	-8.628	-11.521	-17.984	-0.914	-11.558
884	0.884	-19.317	-4.443	2.377	-5.347	-10.363	-21.035	-4.573	-10.983
885	0.885	-13.725	-14.089	1.019	-2.259	-8.426	-18.093	-22.553	-9.244
886	0.886	-10.265	-15.816	-0.148	-16.407	-11.323	-4.89	-14.988	-7.881
887	0.887	-14.912	-17.365	-1.31	-18.959	-12.474	-10.662	-17.297	-15.23
888	0.888	-16.658	-16.018	-8.661	-25.955	-8.991	-22.82	-15.157	-7.862
889	0.889	-15.318	-35.534	-11.564	-49.373	-8.6	-27.421	-17.084	-4.956
890	0.89	-7.982	-32.784	-10.791	-14.932	-12.271	-28.724	-15.332	-7.474
891	0.891	-8.961	5.771	-3.436	-1.39	-10.913	-24.994	-10.669	-13.082
892	0.892	-6.067	-10.67	-6.331	-5.45	-11.302	-33.273	-12.011	-21.019
893	0.893	-14.013	-15.701	-5.548	-9.153	-12.454	-17.166	-8.323	-13.677
894	0.894	-14.978	-20.206	-7.858	-12.498	-6.644	-10.166	-7.149	-4.773
895	0.895	-4.123	-16.186	-14.428	-9.434	-8.958	-12.27	-6.165	-10.755
896	0.896	-8.358	10.097	-24.094	-1.144	-8.37	-29.663	-10.989	-9.772
897	0.897	-11.99	-20.874	-17.692	-13.95	-5.069	-31.967	-20.649	-12.681
898	0.898	-13.1	-8.475	-21.155	-6.973	-11.644	-17.057	-14.253	-15.202
899	0.899	-5.688	2.746	-18.05	7.897	-10.862	-15.126	-13.079	-19.276
900	0.9	-8.532	-14.337	-15.125	-5.726	-5.247	-2.946	-14.029	-30.123
901	0.901	-0.557	-30.064	-19.373	-0.573	-7.18	-7.603	-9.178	-15.814
902	0.902	-1.492	-38.438	-18.583	-2.148	-11.815	2.449	-6.642	-13.893
903	0.903	-8.239	-20.656	-10.626	2.08	-5.222	3.592	-5.855	-19.132
904	0.904	-10.712	-18.371	-20.279	-12.281	-11.211	9.581	-3.902	-23.796
905	0.905	-14.737	-3.518	-19.104	-14.228	-10.43	14.791	-5.812	-36.794
906	0.906	-14.116	-5.478	-13.082	-5.543	-9.833	5.875	-9.864	-35.082
907	0.907	-16.016	-10.739	-12.098	-7.129	-11.76	4.7	-10.229	-20.795
908	0.908	-15.39	-21.759	-14.982	-0.016	-11.17	-2.673	-13.505	-22.758
909	0.909	-18.817	-11.724	-12.446	-11.88	-5.349	-5.614	-8.649	-6.912
910	0.91	-24.175	-20.653	-16.483	-26.245	-3.013	-11.665	-6.697	-4.818
911	0.911	-19.283	-7.552	-15.883	-12.754	-7.842	0.461	-8.42	0.951
912	0.912	-25.24	-2.398	-9.864	-18.03	-7.245	9.104	-16.343	-0.839
913	0.913	-32.545	2.214	-2.492	-13.431	-7.818	13.659	-10.32	-18.304
914	0.914	-29.581	-13.714	-9.24	-9.215	-8.195	-8.122	-15.529	-11.373
915	0.915	-25.262	-24.457	-11.728	-8.124	-6.823	-5.127	-12.604	-13.541
916	0.916	-21.133	-34.221	-12.473	-26.19	-1.975	-19.375	-10.065	-11.637
917	0.917	-10.236	-14.91	-13.03	-18.71	-9.319	-32.265	-5.977	-16.905
918	0.918	-5.518	-2.171	-12.419	-2.529	-12.204	-25.423	-2.467	-12.312
919	0.919	-4.072	4.786	-9.489	-0.471	-9.681	-31.913	-5.734	-5.194
920	0.92	-0.289	-10.153	-14.299	-14.095	-11.994	-33.922	-5.131	-4.07
921	0.921	-3.656	-8.283	-12.329	-12.422	-7.149	-28.77	-9.945	-10.105
922	0.922	-13.217	-24.209	-9.396	-14.033	-13.15	-27.275	-13.218	-7.035
923	0.923	-22.011	-26.421	-9.744	-21.273	-10.833	-28.672	-9.127	-11.909
924	0.924	-23.063	-24.58	-15.127	-20.178	-12.767	-25.031	-11.615	-16.214
925	0.925	-22.012	-15.977	-7.158	-8.64	-8.126	-28.551	-11.979	-12.169
926	0.926	-26.782	-8.113	-12.353	-12.168	-9.867	-23.359	-10.798	-10.258
927	0.927	-27.482	-15.282	-13.289	-11.224	-6.383	-20.453	-11.937	-14.928
928	0.928	-25.092	-8.892	-9.007	-10.295	-9.671	-16.167	-9.209	-13.224
929	0.929	-17.089	-7.719	-13.037	-16.328	-5.609	-3.917	-9.963	-12.87
930	0.93	-13.925	-8.657	-9.527	-17.122	-12.578	-9.096	-14.398	-13.307
931	0.931	-10.957	-9.589	-12.79	-19.073	-5.806	-7.494	-13.815	-6.783
932	0.932	-4.912	-13.79	-14.498	-9.017	-6.578	2.636	-12.061	-2.001
933	0.933	-8.928	-12.989	-17.95	-4.801	-7.351	-0.958	-12.438	-6.315
934	0.934	-18.378	-2.114	-14.634	-3.657	-12.19	0.281	-12.045	-8.712
935	0.935	-14.661	12.249	-13.445	7.165	-11.606	-0.599	-9.913	-15.362
936	0.936	-18.091	10.341	-13.043	5.794	-12.183	4.337	-6.251	-12.916
937	0.937	-12.812	-9.005	-12.642	-8.562	-5.21	-1.561	-4.9	-13.758
938	0.938	-13.74	-26.809	-10.5	-29.884	-8.11	-8.824	-3.736	-8.987
939	0.939	-11.208	-24.473	-9.72	-21.593	-7.329	-11.636	-5.674	-3.048
940	0.94	-8.873	-35.124	-12.821	-19.118	-5	-15.796	-11.48	-8.717
941	0.941	-8.274	-9.985	-12.436	-30.742	-3.059	-14.914	-10.699	-8.18
942	0.942	-4.98	-6.653	-12.827	-3.063	-11.763	-9.958	-8.755	-4.95
943	0.943	-12.707	34.18	-9.929	15.719	-8.27	-10.419	-8.169	-13.919
944	0.944	-20.027	6.489	-11.867	-8.081	-7.292	-12.014	-12.227	-25.783
945	0.945	-19.001	-8.63	-10.702	-11.179	-10.186	-9.34	-10.861	-14.781
946	0.946	-21.444	-40.576	-9.148	-13.894	-9.404	-6.863	-12.208	-4.745
947	0.947	-20.632	-44.636	-13.022	-42.147	-7.071	-1.886	-9.303	-3.627
948	0.948	-20.001	-33.412	-8.17	-8.081	-8.991	8.326	-9.697	-4.83
949	0.949	-20.532	-2.423	-14.159	23.867	-5.696	15.639	-15.499	-10.099
950	0.95	-12.744	-23.133	-5.236	11.498	-5.11	12.089	-13.174	-11.103
951	0.951	-11.744	-19.463	-11.213	-22.556	-10.906	6.235	-15.101	-10.361
952	0.952	-14.614	-29.513	-12.16	-18.092	-13.223	11.602	-9.084	-12.681
953	0.953	-22.532	-13.848	-15.048	-14.017	-9.741	6.917	-9.849	-7.846
954	0.954	-17.304	-16.542	-9.025	-32.781	-6.445	4.556	-14.678	-4.557
955	0.955	-10.534	-19.042	-13.073	-22.721	-13.025	-2.652	-7.317	-9.984
956	0.956	-4.553	-7.38	-9.559	-7.051	-7.025	-5.403	-14.087	-8.063
957	0.957	-6.887	-39.269	-12.818	-4.333	-9.343	-9.513	-9.826	-12.711
958	0.958	-14.833	-16.384	-12.201	3.219	-9.918	2.809	-10.598	-16.765
959	0.959	-17.943	-37.063	-17.018	-13.034	-10.495	11.631	-8.668	-11.909
960	0.96	-13.115	4.602	-12.342	-6.662	-9.908	13.289	-9.246	-11.296
961	0.961	-10.602	-0.753	-14.057	-16.361	-12.412	9.132	-5.182	-9.535
962	0.962	-14.681	-15.787	-12.673	-18.107	-7.954	12.916	-10.989	-9.12
963	0.963	-15.273	7.088	-12.25	-16.577	-8.525	16.502	-10.218	-16.444
964	0.964	-9.287	27.887	-10.082	5.107	-12.002	9.246	-10.798	-15.466
965	0.965	-13.359	16.739	-10.435	2.029	-8.705	12.226	-11.377	-20.291
966	0.966	-8.52	-14.17	-10.019	4.752	-9.083	0.871	-10.793	-12.363
967	0.967	-15.852	-18.146	-12.122	-2.775	-11.008	-7.021	-8.266	-7.129
968	0.968	-22.596	-36.804	-10.165	-5.074	-5.972	-25.765	-7.871	-13.898
969	0.969	-21.8	-19.667	-11.5	1.346	-7.904	-48.956	-9.024	-14.661
970	0.97	-22.56	-10.281	-15.157	-12.17	-7.313	-45.828	-10.186	-15.415
971	0.971	-19.066	-18.535	-9.335	-24.336	-6.924	-48.505	-6.708	-23.337
972	0.972	-15.778	-0.653	-18.221	-13.263	-6.524	-56.01	-9.628	-15.968
973	0.973	-12.896	11.034	-14.713	-11.883	-8.646	-49.016	-6.93	-11.098
974	0.974	-8.087	0.465	-13.732	-15.554	-9.016	-42.606	-9.65	-24.229
975	0.975	-3.478	-20.758	-8.881	-23.871	-7.847	-36.765	-8.879	-14.524
976	0.976	-7.581	-57.675	-11.38	-35.653	-7.641	-52.614	-13.338	-12.74
977	0.977	-15.547	-52.589	-7.308	-14.901	-11.499	-54.722	-12.764	-8.051
978	0.978	-19.042	-38.994	-15.236	-17.556	-6.645	-56.631	-12.19	-15.168
979	0.979	-18.075	-42.99	-12.126	-20.049	-7.219	-37.256	-10.837	-3.312
980	0.98	-19.029	-31.696	-11.146	-8.408	-8.951	-34.722	-7.55	-7.902
981	0.981	-7.606	-28.347	-13.639	-14.768	-10.302	-32.386	-7.944	-12.101
982	0.982	-9.157	-12.614	-12.853	-5.055	-8.94	-38.769	-9.882	-13.194
983	0.983	-4.905	-9.861	-13.424	-10.236	-7.771	-21.362	-7.951	-2.288
984	0.984	-11.311	-12.337	-10.123	-8.65	-10.472	-19.065	-10.081	-6.487
985	0.985	-19.661	-5.312	-4.697	-7.246	-8.532	-12.732	-7.37	-5.263
986	0.986	-18.701	9.637	-9.527	-3.514	-11.428	0.743	-10.079	-6.372
987	0.987	-11.945	11.603	-12.811	-4.633	-8.708	9.387	-14.913	-11.542
988	0.988	1.209	-0.561	-13.389	-9.844	-9.084	4.675	-6.973	-10.519
989	0.989	-0.725	4.113	-7.577	-10.794	-8.302	3.233	-10.066	-11.234
990	0.99	-5.95	17.098	-9.902	-4.772	-9.068	1.978	-12.97	-21.815
991	0.991	-1.304	-9.232	-5.071	-10.365	-7.701	3.044	-10.462	-8.79
992	0.992	-14.277	9.508	-9.72	-18.297	-10.406	1.967	-8.142	-6.992
993	0.993	-37.121	12.822	-11.464	-15.151	-10.79	-2.976	-7.562	-5.385
994	0.994	-52.803	9.768	-19.4	-12.182	-5.945	-3.855	-12.21	-21.209
995	0.995	-50.103	1.426	-22.886	-6.155	-6.522	0.101	-9.307	-23.303
996	0.996	-21.857	-1.111	-17.663	-8.462	-9.813	3.474	-8.91	-5.838
997	0.997	-33.106	-22.246	-22.497	-19.286	-10.401	-1.3	-8.52	-8.104
998	0.998	-29.862	-30.597	-18.239	-20.842	-7.89	7.463	-10.645	-5.924
999	0.999	-20.621	-2.371	-19.014	-10.769	-6.537	26.878	-8.708	-11.682
1000	1	-12.326	-13.595	-15.544	-14.402	-6.928	12.61	-13.745	-16.863
1001	1.001	-9.849	-37.393	-14.967	-15.529	-5.765	4.905	-17.036	-27.856
1002	1.002	-2.903	-15.515	-7.248	-14.568	-4.609	-2.236	-8.137	-14.85
1003	1.003	-0.783	-18.179	-8.246	-9.741	-7.514	-8.803	-9.301	-16.557
1004	1.004	-2.715	-15.616	-9.241	-10.519	-7.131	-3.157	-8.136	-8.584
1005	1.005	2.509	-31.889	-17.191	-8.222	-6.741	-12.034	-9.125	-7.19
1006	1.006	-5.434	-25.56	-11.982	-13.082	-10.236	-20.143	-12.032	-8.325
1007	1.007	-9.674	-31.439	-14.901	-9.785	-11.589	-10.248	-11.261	-4.826
1008	1.008	-8.51	-19.325	-5.238	-4.335	-8.688	-6.735	-7.198	-10.029
1009	1.009	-14.505	-30.399	-11.636	-0.815	-7.529	-10.362	-10.685	-9.036
1010	1.01	-21.854	-37.631	-10.479	-2.734	-11.802	-9.521	-8.751	0.669
1011	1.011	-7.136	-20.636	-11.445	-6.766	-10.459	-10.62	-9.336	-5.682
1012	1.012	-13.505	0.457	-12.412	1.19	-12.807	-6.521	-12.823	-11.646
1013	1.013	-15.435	-42.097	-11.64	-16.819	-10.692	-9.011	-11.478	-8.518
1014	1.014	-13.692	-36.037	-13.976	-19.322	-10.326	-14.016	-13.613	-5.595
1015	1.015	-15.247	-19.519	-12.056	-12.329	-10.738	-4.101	-12.454	7.585
1016	1.016	-28.226	-44.631	-10.127	-27.207	-9.992	-2.891	-15.165	-5.935
1017	1.017	-23.017	-40.159	-8.393	-17.511	-9.822	-1.904	-10.331	-7.644
1018	1.018	-15.116	-19.427	-7.05	-12.286	-10.04	-3.227	-8.399	-9.155
1019	1.019	-10.891	-8.201	-6.679	-10.735	-13.358	-8.618	-6.469	-13.396
1020	1.02	-9.757	1.886	-9.6	-14.994	-6.804	-11.693	-3.574	-7.006
1021	1.021	-6.292	-7.406	-9.228	-23.916	-11.673	-16.103	-1.079	-15.324
1022	1.022	-3.217	-15.756	-14.271	-8.258	-10.932	-4.053	-8.456	-24.988
1023	1.023	-4.194	-13.276	-6.938	2.37	-15.026	-5.918	-7.514	-23.824
1024	1.024	-1.687	-1.704	-11.796	4.298	-7.134	-17.028	-14.315	-22.653
1025	1.025	-0.906	17.402	-11.039	-4.431	-8.143	-9.918	-10.08	-25.751
1026	1.026	-11.743	9.802	-8.727	-25.166	-9.152	-11.107	-10.871	-22.844
1027	1.027	-26.062	2.761	-9.331	-27.908	-9.973	-17.118	-10.31	-22.068
1028	1.028	-27.999	-12.196	-13.994	0.338	-4.408	-16.135	-12.262	-22.834
1029	1.029	-29.74	-14.163	-15.769	-10.893	-6.372	-11.258	-11.703	-20.895
1030	1.03	-18.721	-8.981	-21.601	-7.611	-6.986	-19.117	-10.365	-21.472
1031	1.031	-11.575	-10.563	-14.289	-16.893	-5.284	-15.931	-12.697	-22.059
1032	1.032	-7.939	-6.345	-13.363	-14.181	-7.839	-6.925	-8.635	-16.282
1033	1.033	-4.496	-5.2	-15.926	-6.626	-10.194	-7.978	-12.119	-12.247
1034	1.034	-7.624	-16.023	-10.359	-18.246	-9.838	3.969	-12.506	-15.74
1035	1.035	-22.354	-3.047	-10.981	-16.123	-11.037	5.659	-9.602	-11.1
1036	1.036	-15.999	-1.301	-9.087	-10.323	-13.005	-10.058	-10.765	-9.356
1037	1.037	-21.823	-18.716	-8.542	-1.619	-8.201	-20.526	-11.156	-9.745
1038	1.038	-27.067	-30.33	-11.098	-19.048	-8.815	-14.535	-10.395	-9.354
1039	1.039	-22.44	-15.425	-5.72	-12.103	-9.427	-16.09	-9.057	-8.959
1040	1.04	-21.113	1.985	-7.698	-5.729	-11.198	-20.558	-8.879	-10.883
1041	1.041	-14.756	32.329	-11.044	0.075	-5.423	-10.323	-12.186	-8.169
1042	1.042	-13.62	-21.896	-13.998	-19.283	-11.065	-13.843	-11.038	-9.696
1043	1.043	-21.019	-14.56	-13.664	-21.8	-11.678	-17.169	-9.116	-6.382
1044	1.044	-22.053	5.324	-15.078	-10.201	-8.422	-17.981	-14.935	-4.233
1045	1.045	-17.872	-12.91	-14.745	-3.832	-6.712	-14.918	-19.011	-6.927
1046	1.046	-5.749	-18.385	-19.243	-5.764	-3.256	-1.596	-12.444	-8.074
1047	1.047	10.079	-23.516	-18.701	-7.51	-4.641	4.358	-9.936	-5.906
1048	1.048	7.89	-10.09	-13.905	3.502	-10.474	-4.213	-9.169	-7.81
1049	1.049	-13.454	-14.272	-9.296	-9.497	-6.441	0.575	-7.245	-9.709
1050	1.05	0.623	-33.12	-12.233	-18.221	-13.042	2.077	-7.834	-6.384
1051	1.051	-17.217	-29.911	-4.333	-10.313	-10.549	3.359	-7.261	-9.264
1052	1.052	-28.861	-58.219	-0.88	-3.177	-14.634	4.631	-3.788	-8.077
1053	1.053	-39.534	-39.494	-8.252	-6.874	-8.85	-21.009	-11.14	-8.429
1054	1.054	-26.014	11.903	-15.049	-3.406	-12.351	-15.701	4.928	-9.94
1055	1.055	-13.85	33.908	-17.59	1.817	-6.368	-14.658	-6.682	-5.445
1056	1.056	-31.311	40.417	-15.304	-12.924	-11.996	-18.862	-13.07	1.952
1057	1.057	-19.768	9.977	-18.813	-32.121	-11.429	-19.59	-11.14	-10.776
1058	1.058	-26.226	-6.493	-19.422	-29.622	-10.861	-23.014	-9.403	-15.957
1059	1.059	-24.353	-1.472	-26.021	-22.671	-1.969	-26.249	-10.948	-14.369
1060	1.06	-22.691	-5.937	-23.521	-29.083	-5.653	-17.315	-9.599	-18.585
1061	1.061	-24.31	-43.494	-21.215	-23.287	2.658	2.265	-8.441	-17.372
1062	1.062	-16.05	-68.209	-16.402	3.044	-7.025	10.621	-8.443	-13.649
1063	1.063	-11.847	-73.217	-6.358	-15.73	-3.353	8.146	-11.93	-10.128
1064	1.064	-3.009	-59.69	-5.027	-12.485	-4.518	-12.927	-15.028	-9.118
1065	1.065	-4.206	-47.338	-13.954	-15.611	-1.423	-10.199	-14.061	-17.978
1066	1.066	-1.165	-43.603	-12.817	-12.895	-8.191	7.635	-11.536	-14.443
1067	1.067	3.606	-40.316	-11.873	-5.369	-8.954	-3.956	-10.761	-15.372
1068	1.068	-4.383	-24.604	-7.055	-12.315	-4.884	-6.071	-8.816	-4.498
1069	1.069	-9.656	-21.84	-7.851	-5.92	-9.715	-4.12	-9.39	2.702
1070	1.07	-16.485	6.473	-13.294	-3.997	-6.413	-2.364	-0.474	-0.929
1071	1.071	-10.551	17.754	-12.548	-12.706	-6.974	2.3	0.694	-14.04
1072	1.072	-17.97	27.866	-10.633	-4.749	-10.441	-4.833	-2.772	-1.808
1073	1.073	-17.06	24.804	-8.714	-11.875	-3.063	-19.12	-1.798	-6.421
1074	1.074	-26.787	16.501	-10.47	-2.937	-6.14	-21.023	-10.687	-7.733
1075	1.075	-17.922	-6.697	-12.996	-4.059	-7.079	-19.257	-14.163	-6.532
1076	1.076	-23.963	-9.785	-5.659	-4.997	-4.531	-27.161	-15.119	-5.328
1077	1.077	-24.963	-12.507	-8.769	-7.892	-8.563	-31.399	-14.141	-10.507
1078	1.078	-25.963	-15.031	-3.942	-12.141	-19.367	-30.233	-9.869	-13.36
1079	1.079	-12.837	-3.422	-9.961	-11.313	-14.685	-29.072	-12.179	-7.306
1080	1.08	-10.929	-1.292	2.217	-14.766	-10.392	-23.844	-15.648	-6.471
1081	1.081	15.356	4.485	-3.027	-15.345	-11.514	-20.944	-20.273	4.425
1082	1.082	4.106	-7.738	-1.488	-12.442	-14.956	-18.422	-20.837	-0.169
1083	1.083	-5.977	-31.589	-5.756	-5.456	-13.95	-22.486	-17.335	-13.076
1084	1.084	-21.674	-28.351	-9.443	-8.344	-9.081	-14.553	-17.706	-21.732
1085	1.085	-18.976	-19.149	-8.282	-9.124	-11.56	-13.58	-11.103	-26.316
1086	1.086	-26.54	-10.899	-17.959	-9.874	-10.75	-20.36	-12.046	-21.997
1087	1.087	-19.59	-13.474	-16.795	-7.911	-8.775	-21.16	-6.026	-28.321
1088	1.088	-13.221	-29.8	-15.631	-5.944	-10.67	-25.267	1.351	-27.106
1089	1.089	-11.3	-19.214	-10.403	-14.84	-10.05	-15.807	-3.463	-26.093
1090	1.09	-16.535	9.77	-3.628	-18.495	-8.652	-12.138	-5.959	-23.151
1091	1.091	-18.08	-19.283	-7.877	-19.621	-8.226	-1.304	-6.704	-22.338
1092	1.092	-13.815	-22.932	-11.928	-24.787	-7.02	-5.557	-6.1	-21.52
1093	1.093	-10.126	0.864	-8.435	-10.028	-5.822	-9.234	-6.651	-14.908
1094	1.094	-6.631	-14.833	-18.489	-3.615	-4.62	-12.718	-10.691	-19.128
1095	1.095	-5.641	-12.154	-22.736	-17.147	-8.061	-11.752	-8.154	-15.035
1096	1.096	-6.577	16.054	-21.557	-11.903	-8.403	-0.915	-11.421	-18.497
1097	1.097	-0.537	12.345	-18.058	-7.252	-9.518	0.448	-11.779	-12.485
1098	1.098	-2.804	2.262	-17.07	2.833	-3.475	-3.23	-9.042	-13.239
1099	1.099	-3.341	-13.403	-16.075	-6.019	-11.376	0.23	-9.396	-15.157
1100	1.1	-13.395	-16.106	-11.785	0.001	-8.236	1.168	-12.845	-6.435
1101	1.101	-17.646	-49.592	-14.078	-5.203	-9.167	-1.766	-10.496	-12.422
1102	1.102	-18.811	-26.754	-17.532	-8.081	-6.613	-2.576	-13.375	-7.19
1103	1.103	-22.283	2.263	-14.217	-8.805	-12.188	3	-15.283	-8.153
1104	1.104	-25.358	-16.482	-13.618	-20.966	-10.217	7.777	-10.226	-7.371
1105	1.105	-12.537	-13.14	-10.116	5.38	-9.607	12.366	-8.252	-6.583
1106	1.106	-3.776	-16.204	-13.383	1.72	-11.309	8.257	-6.492	-8.504
1107	1.107	-8.386	-41.715	-12.961	-15.325	-10.889	0.267	-6.864	-6.552
1108	1.108	-18.407	-31.647	-13.318	-12.238	-7.567	1.374	-10.138	-7.139
1109	1.109	-9.469	-28.563	-19.091	-3.906	-8.698	10.991	-6.061	-8.52
1110	1.11	-22.584	-25.829	-16.735	-21.7	-6.727	2.021	-6.436	-9.893
1111	1.111	-17.327	-59.306	-8.757	-37.95	-7.859	-4.03	-8.747	-11.079
1112	1.112	-28.328	-9.006	-13.933	-18.763	-8.02	-11.422	-9.115	-8.383
1113	1.113	-18.225	-2.446	-9.038	4.498	-5.29	-2.557	-8.713	-9.548
1114	1.114	-37.723	15.74	-9.754	-11.181	-6.429	-8.6	-10.633	-7.42
1115	1.115	-17.94	-45.225	-7.369	-30.936	-10.666	-13.881	-15.456	-8.783
1116	1.116	-15.384	-4.566	-7.901	-13.135	-12.389	-11.038	-8.857	-9.563
1117	1.117	-17.651	-26.592	-9.787	-34.193	-5.41	-10.304	-11.353	-8.987
1118	1.118	-15.452	-19.971	-7.99	-14.422	-6.368	-17.714	-7.267	-12.483
1119	1.119	-5.713	-13.878	-7.55	3.413	-10.615	-22.603	-12.089	-18.873
1120	1.12	-0.434	-8.352	-7.108	-9.731	-9.838	-28.644	-6.076	-14.618
1121	1.121	-1.947	-13.28	-13.641	-30.825	-9.251	-36.034	-13.4	-10.564
1122	1.122	-9.064	-8.703	-18.433	-22.519	-12.535	-29.29	-10.472	-8.645
1123	1.123	-17.938	3.799	-12.382	-14.998	-9.633	-28.559	-14.705	-13.293
1124	1.124	-26.23	0.208	-17.946	-17.347	-9.239	-27.826	-12.36	-6.723
1125	1.125	-20.966	17.326	-9.967	-15.223	-11.56	-25.931	-11.775	-9.251
1126	1.126	-33.695	14.316	-10.897	-9.408	-10.399	-15.91	-9.838	-6.935
1127	1.127	-35.392	-5.347	-11.822	-7.691	-11.561	-8.789	-11.579	-8.877
1128	1.128	-24.319	-23.074	-7.528	-22.039	-8.861	-5.145	-10.224	-10.824
1129	1.129	-22.924	-25.335	-11.549	-8.549	-8.099	-6.331	-9.834	-13.747
1130	1.13	-3.325	2.429	-9.58	14.235	-11.98	-9.447	-12.73	-10.28
1131	1.131	-5.975	-1.157	-10.121	4.905	-11.599	-14.29	-10.014	-4.875
1132	1.132	-8.417	9.031	-7.188	-9.233	-9.284	-4.604	-8.077	-8.368
1133	1.133	-6.021	6.022	-8.513	-1.707	-4.449	-8.275	-8.846	-2.376
1134	1.134	-16.612	20.18	-11.771	5.227	-9.106	-9.422	-13.291	-14.594
1135	1.135	-18.508	7.456	-11.355	-18.239	-8.526	-4.176	-11.347	-12.878
1136	1.136	-9.75	-8.769	-11.713	-15.182	-11.052	-5.116	-8.429	-14.448
1137	1.137	-11.262	-15.14	-11.312	-12.517	-6.605	-0.829	-9.772	-10.196
1138	1.138	-12.571	-28.658	-12.073	-5.001	-7.189	-12.988	-10.148	-6.527
1139	1.139	-8.847	-23.396	-7.607	-12	-10.676	-25.152	-5.297	-5.366
1140	1.14	-14.795	-27.976	-14.942	-18.431	-7.392	-26.657	-13.996	-10.584
1141	1.141	-11.667	-49.576	-19.754	-32.038	-8.559	-22.356	-10.507	-15.411
1142	1.142	-12.619	-52.583	-15.471	-33.824	-6.627	-18.636	-13.594	-9.406
1143	1.143	-15.117	-26.897	-13.119	-10.06	-9.338	-17.443	-6.807	-15.001
1144	1.144	-20.698	-2.974	-12.508	6.95	-8.566	-14.315	-9.313	-10.127
1145	1.145	-20.089	-6.002	-15.779	3.825	-10.502	-11.399	-11.63	-9.512
1146	1.146	-16.773	-20.055	-14.028	6.494	-9.153	-8.872	-9.691	-7.73
1147	1.147	-18.482	-27.477	-13.62	-11.34	-9.735	-1.502	-7.753	-15.626
1148	1.148	-13.597	-34.342	-13.978	-27.622	-6.254	5.297	-11.812	-16.747
1149	1.149	-3.511	-27.882	-12.78	-12.762	-12.64	7.838	-11.421	-15.742
1150	1.15	6.568	-22.067	-12.358	-18.642	-10.131	3.791	-6.973	-14.731
1151	1.151	-2.328	-16.804	-6.518	-13.463	-9.365	1.856	-5.232	-13.907
1152	1.152	-20.322	-15.229	-4.161	-27.823	-11.309	-2.789	-8.711	-13.102
1153	1.153	-27.868	-22.351	-6.071	-14.304	-5.311	-2.219	-12	-17.906
1154	1.154	-30.193	-2.759	-10.687	-9.128	-4.546	-3.578	-13.164	-22.512
1155	1.155	-19.544	17.022	-14.723	-1.27	-9.387	-10.933	-7.156	-19.577
1156	1.156	-13.71	4.309	-20.501	8.758	-8.809	-3.581	-9.665	-17.026
1157	1.157	-8.451	-2.63	-14.867	-10.839	-8.232	-4.553	-8.884	-9.645
1158	1.158	-6.879	-4.742	-14.264	-19.215	-6.879	-2.049	-5.39	2.187
1159	1.159	-11.12	-29.899	-16.178	-11.713	-7.269	3.557	-7.324	-5.725
1160	1.16	0.719	-12.873	-17.912	-9.45	-6.883	-4.376	-6.739	-4.348
1161	1.161	-0.798	-15.957	-16.554	-20.18	-7.268	-3.424	-12.539	-13.229
1162	1.162	-5.015	-18.698	-16.162	-10.583	-7.653	-4.423	-10.214	-16.693
1163	1.163	-11.378	-16.145	-9.588	5.247	-8.429	-6.977	-12.148	-15.708
1164	1.164	-5.345	5.004	-14.421	11.634	-9.2	-14.363	-14.087	-8.916
1165	1.165	-8.432	2.355	-10.148	-5.823	-8.423	-7.638	-13.513	-16.831
1166	1.166	-23.116	-5.171	-9.363	-36.265	-9.977	-13.678	-12.165	-13.719
1167	1.167	-33.748	-2.753	-14.193	-23.905	-8.819	-11.382	-12.552	-6.927
1168	1.168	-31.791	-30.368	-9.536	-27.61	-7.46	-16.248	-6.747	-7.683
1169	1.169	-26.527	-34	-13.593	-10.584	-7.262	-20.924	-5.972	-6.903
1170	1.17	-15.448	-10.197	-11.076	-1.296	-8.032	-21.543	-15.462	-7.484
1171	1.171	-16.757	-25.876	-9.716	1.413	-9.581	-21.989	-11.782	-12.118
1172	1.172	-10.338	-17.542	-13.78	8.93	-7.253	-14.708	-15.266	-15.001
1173	1.173	-11.475	-4.763	-10.312	-2.698	-9.961	-22.128	-14.295	-12.47
1174	1.174	-23.267	-21.04	-9.943	-17.617	-8.799	-17.365	-5.397	-12.07
1175	1.175	-18.612	-35.957	-7.06	-31.156	-9.563	-9.495	-6.565	-14.967
1176	1.176	-19.948	-26.306	-9.012	-4.825	-8.198	-12.629	-5.601	-13.797
1177	1.177	-16.261	-24.674	-7.861	-8.493	-5.089	-13.61	-4.629	-11.854
1178	1.178	-12.771	-10.5	-12.7	8.551	-10.31	-12.829	-5.403	-7.008
1179	1.179	-13.716	-24.224	-10.76	-0.731	-6.817	-10.497	-11.014	-5.073
1180	1.18	-18.528	-22.642	-10.187	-14.822	-7.391	-13.966	-11.589	-8.369
1181	1.181	-15.969	-43.478	-9.626	-37.985	-7.963	-18.602	-9.655	-5.469
1182	1.182	-28.114	-18.069	-10.987	-22.263	-12.795	-9.7	-10.237	-13.41
1183	1.183	-19.366	12.784	-18.343	-8.109	-4.075	-16.073	-7.717	-7.41
1184	1.184	-17.792	0.253	-17.384	-0.537	-10.063	-12.585	-9.063	-10.504
1185	1.185	-22.035	18.877	-16.433	-12.13	-4.824	-15.67	-9.438	-13.42
1186	1.186	-13.117	28.773	-10.445	-10.006	-9.649	-18.564	-8.261	-17.686
1187	1.187	-14.244	6.757	-8.136	-19.664	-8.862	-17.772	-5.536	-13.625
1188	1.188	-11.119	-13.1	-8.73	-17.881	-11.172	-12.131	-5.318	-14.208
1189	1.189	-13.989	-26.009	-9.319	-13.192	-7.667	-14.045	-9.754	-14.799
1190	1.19	-2.534	-14.557	-12.232	-3.092	-8.235	-10.753	-10.324	-10.741
1191	1.191	5.422	-46.642	-15.723	-14.87	-9.962	-4.172	-14.398	-2.819
1192	1.192	1.179	-78.731	-21.153	-19.488	-11.3	-1.626	-17.893	-11.152
1193	1.193	-10.622	-32.969	-17.67	-20.794	-9.924	-7.199	-14.615	-18.515
1194	1.194	-9.073	-2.639	-14.39	-8.919	-11.07	3.681	-13.462	-17.557
1195	1.195	-10.433	-8.111	-7.827	-10.371	-9.891	2.187	-10.764	-16.791
1196	1.196	-19.344	-33.343	-13.843	-14.556	-12.59	0.891	-11.16	-14.478
1197	1.197	-27.673	-19.925	-16.168	-13.325	-12.381	-10.854	-13.305	-10.997
1198	1.198	-11.621	-7.638	-19.654	4.716	-9.662	-15.427	-8.871	-9.072
1199	1.199	-9.318	26.343	-15.021	17.526	-9.257	-8.195	-5.599	-14.513
1200	1.2	-11.467	-5.639	-10.967	-8.172	-5.769	0.773	-9.675	-13.941
1201	1.201	-13.421	-18.034	-13.485	-18.19	-6.141	-5.174	-12.208	-3.886
1202	1.202	-11.706	-6.808	-8.066	-27.404	-10.966	-2.021	-10.865	-5.238
1203	1.203	-10.192	3.259	-8.653	-7.618	-7.668	-6.814	-7.98	-11.621
1204	1.204	-17.388	-12.444	-9.234	5.212	-10.55	-11.027	-13.22	-8.153
1205	1.205	-23.792	-26.595	-8.665	-10.988	-9.182	-11.764	-9.752	-11.282
1206	1.206	-22.635	-3.437	-7.33	-4.53	-8.775	-16.586	-10.34	-8.396
1207	1.207	-17.409	-12.83	-9.672	-14.128	-8.384	-17.151	-13.258	-9.175
1208	1.208	-18.378	6.83	-10.077	-15.809	-5.671	-20.046	-8.433	-8.393
1209	1.209	-24.38	9.287	-4.097	1.655	-8.384	-20.428	-9.032	-11.866
1210	1.21	-28.445	-7.063	-1.592	8.683	-9.139	-13.072	-10.791	-12.454
1211	1.211	-26.498	3.499	-0.819	-6.131	-9.895	-5.733	-10.421	-11.881
1212	1.212	-16.44	-17.863	-0.235	-19.61	-6.202	-4.79	-10.057	-10.54
1213	1.213	-15.096	-32.062	-10.302	-31.743	-8.517	-4.052	-6.016	-12.88
1214	1.214	-6.217	-29.646	-20.375	-7.864	-9.664	3.268	-5.651	-13.296
1215	1.215	-2.765	-41.326	-16.707	-4.476	-5.2	-7.607	-8.965	-12.163
1216	1.216	4.554	-64.824	-15.553	-13.698	-8.091	-14.815	-10.157	-15.69
1217	1.217	-8.282	-43.045	-20.779	-21.989	-8.47	-11.197	-10.567	-14.574
1218	1.218	-20.553	-23.373	-15.947	-19.432	-9.81	-10.103	-9.434	-8.625
1219	1.219	-22.169	15.099	-11.688	-7.774	-10.952	-4.954	-7.331	-7.903
1220	1.22	-17.959	9.664	-17.314	-18.355	-5.711	9.686	-11.227	-13.564
1221	1.221	-11.608	-15.476	-16.745	-4.73	-10.539	16.021	-13.791	-18.439
1222	1.222	-12.808	-11.019	-8.057	-6.4	-7.231	14.04	-12.491	-12.477
1223	1.223	-11.87	9.712	-2.096	1.631	-5.476	19.234	-9.646	-14.844
1224	1.224	-14.816	-9.027	-7.345	-19.946	-11.272	8.169	-5.244	-5.396
1225	1.225	-15.642	1.042	-6.421	-16.785	-12.036	-13.537	-8.184	-11.811
1226	1.226	-14.905	48.09	-14.397	-8.425	-11.448	-22.843	-13.051	-10.678
1227	1.227	-10.108	41.555	-21.792	-10.918	-4.087	-31.19	-11.146	-13.796
1228	1.228	-13.444	35.605	-22.807	-13.21	-6.978	-28.707	-10.603	-8.979
1229	1.229	-15.249	7.979	-14.911	-23.815	-4.457	-31.054	-13.153	-8.218
1230	1.23	-16.664	-7.11	-5.283	-25.734	-8.518	-24.697	-9.903	-9.007
1231	1.231	-24.075	-11.545	-17.137	-20.517	-6.578	-18.922	-7.812	-5.538
1232	1.232	-21.028	-32.257	-18.735	-12.597	-8.509	-20.705	-12.301	-15.614
1233	1.233	-10.251	-13.466	-14.538	-5.434	-5.606	-16.099	-16.402	-14.271
1234	1.234	-11.649	-10.121	-10.922	0.972	-11.4	-20.409	-19.917	-10.608
1235	1.235	-15.369	-13.173	-14.454	2.158	-10.629	-14.08	-18.593	-14.105
1236	1.236	-23.739	-44.234	-13.535	-13.868	-11.203	-22.455	-15.724	-17.216
1237	1.237	-20.678	-64.83	-12.609	-25.439	-6.558	-25.6	-21.757	-14.328
1238	1.238	-25.537	-45.99	-16.909	-19.026	-15.458	-24.681	-12.111	-6.403
1239	1.239	-24.782	-14.987	-11.34	-13.212	-9.069	-13.296	-5.756	-11.634
1240	1.24	-15.918	-19.023	-19.32	-7.995	-7.902	-8.694	2.531	-10.672
1241	1.241	-9.952	-22.645	-16.276	-12.67	-10.995	-24.6	3.46	-14.926
1242	1.242	-4.766	-53.57	-19.241	-22.763	-11.963	-22.497	-1.422	-12.584
1243	1.243	-7.73	-57.601	-7.876	-16.385	-9.453	-20.601	-2.236	-14.501
1244	1.244	-8.578	-31.193	-3.277	-24.702	-10.225	-22.384	-4.59	-12.551
1245	1.245	-6.325	-14.085	-7.573	-8.639	-5.388	-20.898	-9.449	-10.803
1246	1.246	-8.31	20.383	-16.508	-6.331	-8.675	-16.702	-3.462	-15.655
1247	1.247	-8.926	-11.54	-15.375	0.03	-4.61	-20.438	-4.248	-13.72
1248	1.248	-1.219	-23.918	-8.036	-5.79	-9.062	-14.873	-9.106	-4.813
1249	1.249	-0.282	-35.096	-9.017	2.935	-4.222	-11.431	-13.767	-13.703
1250	1.25	-3.214	-52.034	-15.031	-5.006	-10.224	-6.243	-7.192	-12.535
1251	1.251	-11.198	-42.741	-12.718	-23.861	-7.894	-13.044	-13.214	-19.875
1252	1.252	-20.925	-34.445	-7.897	-6.132	-5.956	-8.82	-10.912	-16.966
1253	1.253	-22.134	-6.118	-16.621	-3.859	-11.955	-8.085	-15.769	-3.785
1254	1.254	-33.017	5.152	-10.635	-1.784	-6.343	-4.641	-15.208	5.906
1255	1.255	-31.708	42.879	-7.557	-11.496	-15.826	5.38	-16.973	-6.27
1256	1.256	-28.073	47.893	-10.487	-13.296	-1.504	6.7	-12.144	-14.189
1257	1.257	-21.519	10.981	-7.999	-14.895	-3.442	7.831	-13.316	-17.655
1258	1.258	-20.385	-11.817	-7.257	-7.812	1.78	6.651	-7.325	-13.381
1259	1.259	-25.643	0.618	-15.217	-14.296	-18.929	5.671	-11.394	-6.984
1260	1.26	-26.646	4.336	-22.586	-32.343	-16.227	8.573	-11.974	-8.133
1261	1.261	-15.258	-5.711	-21.637	-19.633	-13.716	9.354	-11.397	-11.221
1262	1.262	-16.825	-8.79	-13.734	-3.463	-6.748	11.684	-9.66	-10.237
1263	1.263	-12.568	16.696	-4.086	-9.945	-13.135	2.203	-12.18	-0.547
1264	1.264	-3.656	-0.379	-10.51	-27.444	-11.207	-4.175	-10.822	0.628
1265	1.265	-7.122	2.68	-9.395	-15.897	-9.466	6.674	-4.249	4.131
1266	1.266	2.568	-0.019	-15.433	-5.31	-7.918	5.303	-11.029	3.177
1267	1.267	6.25	-17.836	-14.491	-3.448	-12.181	8.969	-6.783	8.028
1268	1.268	-2.07	-52.863	-17.398	-8.775	-13.349	7.802	-6.019	2.043
1269	1.269	-13.882	-57.866	-7.72	-10.423	-9.871	-6.133	-7.958	-5.298
1270	1.27	-15.434	-53.35	-8.896	-17.678	-6.781	-19.677	2.105	-18.055
1271	1.271	-14.075	-40.956	-2.905	-14.077	-13.561	-21.412	6.358	-19.784
1272	1.272	-17.746	-37.287	4.429	-32.131	-7.573	-26.062	2.682	-15.127
1273	1.273	-9.415	-27.238	-8.377	-39.745	-6.808	-24.703	-5.643	-19.363
1274	1.274	-12.501	-11.544	3.802	-18.708	-6.232	-21.013	-10.87	-23.018
1275	1.275	-19.272	-25.651	-0.861	-4.692	-5.664	-24.487	-19.771	-21.828
1276	1.276	-16.751	-28.097	-8.004	23.486	-5.091	-19.269	-16.277	-22.78
1277	1.277	-9.398	-21.009	-4.314	4.642	-8.584	-12.518	-11.048	-19.865
1278	1.278	3.381	-6.051	-17.471	1.258	-6.263	-18.529	-15.883	-20.625
1279	1.279	-5.32	19.156	-8.765	4.265	-4.145	-12.918	-13.359	-16.541
1280	1.28	-13.245	9.093	-10.286	6.895	-6.862	-14.848	-15.674	-18.46
1281	1.281	-17.495	12.183	-11.611	-5.968	-8.036	-8.822	-12.18	-16.507
1282	1.282	-16.325	9.412	-5.211	-8.364	-7.272	-6.466	-12.747	-20.552
1283	1.283	-22.315	-3.409	-11.198	-14.807	-11.735	-1.59	-14.477	-12.606
1284	1.284	-19.198	-10.412	-20.859	-16.792	-4.386	1.745	-14.856	-13.754
1285	1.285	-16.285	-42.421	-17.176	-36.191	-9.235	-7.11	-11.556	-12.778
1286	1.286	-20.543	-46.925	-18.331	-33.711	-8.472	-13.449	-10.377	-13.743
1287	1.287	-31.184	-26.322	-15.231	-26.795	-9.257	-12.25	-10.747	-11.22
1288	1.288	-26.898	-15.221	-16.205	-7.714	-11.203	-19.558	-10.346	-13.538
1289	1.289	-12.555	-12.018	-15.431	4.978	-10.634	-12.734	-10.126	-11.588
1290	1.29	-10.589	-21.343	-11.343	21.184	-8.898	-15.185	-6.805	-13.52
1291	1.291	-5.31	-24.11	-6.492	1.97	-7.552	-19.18	-5.607	-20.092
1292	1.292	2.682	-26.657	-16.54	-21.295	-4.272	-8.278	-9.249	-22.606
1293	1.293	-1.53	-24.351	-17.892	-30.632	-10.86	-12.861	-11.543	-18.535
1294	1.294	-7.88	7.535	-19.045	-16.526	-7.967	8.888	-17.32	-7.694
1295	1.295	-25.833	39.421	-17.868	-9.005	-10.492	-0.329	-18.073	9.736
1296	1.296	-38.565	18.657	-23.072	-6.696	-9.723	-8.571	-16.116	-1.869
1297	1.297	-36.222	22.273	-31.944	-17.351	-7.8	-26.303	-8.738	-3.997
1298	1.298	-21.299	-8.8	-28.433	-30.892	-8.385	-28.576	-7.751	-9.796
1299	1.299	-19.334	-29.589	-18.718	-8.078	-5.498	-22.134	-13.728	-8.042
1300	1.3	-3.43	11.934	-17.518	26.34	-11.309	-20.143	-1.52	-12.686
1301	1.301	-5.519	17.292	-11.492	3.472	-9.003	-18.334	-6.727	0.274
1302	1.302	-7.419	-58.374	-8.359	-25.578	-10.953	-10.332	-5.167	-15.618
1303	1.303	-9.15	-25.778	-11.224	-6.815	-7.672	-11.615	-3.79	-13.507
1304	1.304	-13.787	3.962	-6.93	-16.887	-10.591	-10.374	-4.939	-11.566
1305	1.305	-18.035	-4.844	-1.281	-13.794	-10.218	-13.774	-13.241	-13.291
1306	1.306	-24.409	-45.4	-1.831	-16.494	-6.945	-16.799	-10.123	-11.744
1307	1.307	-16.065	-38.01	-2.374	-3.722	-7.338	-19.65	-13.002	-10.399
1308	1.308	-8.678	-31.468	-10.08	7.885	-7.735	-20.379	-10.462	-6.745
1309	1.309	-9.605	-25.534	-13.142	-24.016	-6.578	-21.103	-14.497	-10.249
1310	1.31	-13.821	-20.14	-10.211	-10.415	-9.505	-16.219	-10.984	-7.167
1311	1.311	-16.097	-15.138	-0.504	-6.32	-13.975	-7.453	-7.664	-13.958
1312	1.312	-20.868	25.983	-6.861	-9.964	-9.929	-1.399	-8.214	-9.721
1313	1.313	-24.087	-1.787	-7.974	-26.952	-7.42	-6.562	-10.701	-10.52
1314	1.314	-22.281	-6.901	-6.946	-17.61	-12.853	-3.613	-3.317	-15.378
1315	1.315	-15.261	-48.202	-7.853	-21.834	-9.381	9.575	-6.386	-9.39
1316	1.316	-6.319	-31.828	-15.711	-13.453	-8.813	-0.068	-3.448	-10.185
1317	1.317	-14.589	-16.788	-31.699	4.41	-8.239	-1.792	-5.941	-9.628
1318	1.318	-15.502	-21.291	-24.664	2.169	-9.606	-3.35	-9.975	-6.362
1319	1.319	-14.498	-25.431	-5.46	4.389	-9.228	-2.014	-10.522	-9.302
1320	1.32	-15.251	8.566	-12.981	-20.693	-6.332	1.644	-9.911	-11.86
1321	1.321	-11.17	-5.024	-1.339	-23.91	-6.723	9.943	-13.934	-13.26
1322	1.322	-13.091	-1.024	13.605	-14.567	-6.348	-6.127	-8.093	-16.204
1323	1.323	-13.682	-19.82	-3.747	-17.228	-9.837	-13.085	-7.291	-15.841
1324	1.324	-8.272	-36.853	-6.017	11.077	-8.487	-19.461	-6.703	-14.706
1325	1.325	-10.218	-65.073	-33.65	-15.186	-11.394	-17.528	-16.757	-9.899
1326	1.326	-5.594	-68.714	-29.959	-11.798	-8.692	-5.344	-12.495	-6.437
1327	1.327	-8.499	-23.993	-19.889	4.01	-9.854	-13.271	-8.805	-12.451
1328	1.328	-13.343	-29.928	-10.577	-4.22	-5.605	-11.9	-12.267	-13.224
1329	1.329	-15.27	-13.395	-24.698	-16.904	-8.514	-10.729	-11.286	-11.29
1330	1.33	-13.531	-18.321	-17.134	-5.22	-7.162	-16.697	-10.303	-13.228
1331	1.331	-17.008	22.978	-10.155	-11.536	-8.527	-11.435	-11.063	-13.815
1332	1.332	-12.547	-4.645	-8.012	-17.308	-8.917	-12.364	-11.823	-14.189
1333	1.333	-13.133	0.438	-6.059	-15.545	-11.633	-9.804	-9.867	-14.573
1334	1.334	-6.179	32.41	2.656	-13.972	-11.254	-12.073	-11.778	-7.976
1335	1.335	-3.294	3.441	-1.995	-21.09	-9.128	-5.44	-13.496	-6.992
1336	1.336	-12.985	22.26	-0.646	-17.379	-8.938	-1.141	-8.632	-12.974
1337	1.337	-27.315	25.571	5.751	0.707	-6.422	-8.457	-9.186	-8.897
1338	1.338	-21.508	9.913	-5.049	8.371	-10.686	-7.449	-9.745	-12.37
1339	1.339	-23.246	-9.802	-20.87	-12.581	-10.111	-9.928	-10.111	-9.077
1340	1.34	-31.161	3.005	-14.452	-4.091	-6.631	-10.659	-10.48	-13.128
1341	1.341	-26.885	-22.691	-12.497	-16.744	-7.985	-15.456	-11.619	-11.752
1342	1.342	-12.548	-46.425	-3.758	-14.337	-10.114	-9.416	-11.982	-14.063
1343	1.343	-10.591	-11.911	-2.22	-24.913	-5.661	-14.987	-13.126	-11.922
1344	1.344	-19.282	10.992	-9.395	-19.038	-7.405	-13.035	-9.63	-17.9
1345	1.345	-14.638	23.473	-18.307	-13.736	-7.791	-14.931	-12.908	-11.87
1346	1.346	-1.69	34.846	-29.166	-12.113	-5.469	-6.013	-10.771	-11.054
1347	1.347	-6.945	31.671	-22.078	-19.222	-9.537	8.311	-8.822	-14.51
1348	1.348	-11.618	-9.078	-23.272	0.352	-4.694	2.49	-13.837	-12.552
1349	1.349	-18.793	-14.424	-22.099	8.747	-10.693	0.735	-10.526	-10.788
1350	1.35	-25.193	-39.497	-14.738	1.289	-6.622	-10.299	-7.612	-5.933
1351	1.351	-26.356	-71.343	-19.586	-19.714	-6.039	-17.452	-6.237	1.435
1352	1.352	-10.306	-108.851	-15.331	-11.326	-10.675	-18.603	-12.607	-3.377
1353	1.353	-7.992	-103.863	-19.371	-8.778	-7.773	-24.577	-6.598	-14.779
1354	1.354	-14.366	-53.493	-12.752	-11.06	-6.412	-25.535	-10.646	-19.412
1355	1.355	-12.422	-19.921	-6.698	-25.919	-10.857	-10.818	-11.219	-15.138
1356	1.356	-14.149	10.558	-15.53	-12.293	-9.109	-0.176	-9.28	-13.964
1357	1.357	-15.684	27.021	-11.995	-7.043	-7.747	-2.104	-8.695	-5.625
1358	1.358	-19.9	22.018	-10.991	-27.714	-11.033	-14.292	-9.081	-4.64
1359	1.359	-21.017	-9.899	-11.939	-41.812	-9.872	-15.838	-11.402	-7.526
1360	1.36	-22.133	-5.79	-16.2	-24.008	-8.706	-25.909	-12.562	-8.282
1361	1.361	-27.318	35.917	-12.15	-7.726	-5.99	-24.755	-10.619	-9.039
1362	1.362	-28.247	19.612	-18.709	-1.309	-10.244	-30.75	-8.679	-7.089
1363	1.363	-18.524	14.753	-21.176	-14.865	-8.494	-23.385	-10.797	-6.49
1364	1.364	-4.165	-7.957	-23.455	-6.174	-8.871	-12.557	-8.084	-15.377
1365	1.365	-2.192	-11.891	-32.927	-14.109	-5.58	-11.219	-10.009	-8.984
1366	1.366	-10.853	-30.544	-29.277	-4.054	-10.411	-2.325	-6.52	-10.135
1367	1.367	-15.427	-40.484	-18.47	-21.099	-8.474	15.637	-9.803	-11.091
1368	1.368	-11.121	-31.062	0.265	-28.039	-10.21	13.086	-12.703	-8.176
1369	1.369	-9.924	-28.211	18.05	-13.102	-8.842	-3.212	-12.317	-10.671
1370	1.37	-8.73	-25.599	6.444	-11.149	-9.22	-9.648	-14.254	-16.26
1371	1.371	-7.739	9.526	-4.205	8.203	-7.078	-19.359	-9.419	-15.661
1372	1.372	6.996	-15.548	-21.618	0.653	-9.007	-28.102	-8.841	-23.002
1373	1.373	4.898	-19.919	-19.285	-1.664	-8.608	-20.216	-1.49	-18.163
1374	1.374	-0.884	-32.247	-4.363	8.994	-9.381	-1.507	-8.266	-12.17
1375	1.375	-2.592	-35.898	9.195	-16.133	-6.664	0.954	-9.043	-14.49
1376	1.376	-16.882	-12.049	3.967	-26.193	-12.47	-6.053	-11.379	-16.415
1377	1.377	-11.043	-40.279	-10.332	-10.518	-8.403	-8.194	-13.321	-21.037
1378	1.378	-16.246	-36.567	-8.389	-13.229	-8.979	-6.283	-8.672	-15.601
1379	1.379	-17.782	-33.236	-10.145	-0.466	-10.906	-18.48	-8.095	-7.654
1380	1.38	-30.738	-17.511	-8.627	-2.791	-6.839	-20.025	-8.483	-4.545
1381	1.381	-32.473	2.275	-12.878	12.095	-13.799	-15.776	-5.197	-17.308
1382	1.382	-15.046	-5.193	-11.671	14.009	-8.958	-16.932	-11.783	-8.591
1383	1.383	-12.703	-7.464	-8.121	1.779	-9.729	-20.41	-14.696	-13.221
1384	1.384	-6.3	-26.596	-4.957	-15.715	-8.953	-17.31	-12.184	-11.855
1385	1.385	-8.216	-29.077	-3.953	-18.13	-10.889	-14.406	-11.415	-10.681
1386	1.386	-16.909	1.301	-17.128	-50.161	-12.82	-13.629	-10.841	-7.182
1387	1.387	-27.933	22.01	-34.59	-54.689	-6.242	-12.847	-7.55	-4.08
1388	1.388	-20.779	18.353	-36.905	-50.651	-8.755	-13.416	-8.13	-1.162
1389	1.389	-21.937	8.23	-17.761	-54.342	-7.982	-10.12	-6.781	-9.087
1390	1.39	-18.457	-7.498	-5.028	-2.816	-9.919	-9.53	-9.105	-16.423
1391	1.391	-13.245	-27.23	-12.009	4.54	-7.979	-9.919	-11.241	-11.574
1392	1.392	-16.157	-19.679	11.403	-2.071	-7.4	-2.569	-10.085	-10.788
1393	1.393	-18.672	-12.728	8.304	-8.088	-8.762	11.365	-8.159	-13.108
1394	1.394	-9.763	-14.842	-0.049	-2.65	-8.379	1.685	-11.072	-12.523
1395	1.395	-8.606	-40.009	7.469	2.385	-9.549	6.913	-8.366	-11.945
1396	1.396	-5.514	-29.948	37.845	15.912	-4.328	5.36	-10.307	-12.522
1397	1.397	-2.604	-8.079	-8.017	19.937	-10.907	4.018	-8.181	-11.161
1398	1.398	-3.38	-22.156	-38.406	-29.222	-6.654	0.367	-12.055	-15.612
1399	1.399	-4.158	-39.961	-21.966	-22.63	-10.725	-3.096	-9.544	-10.194
1400	1.4	-6.102	-4.917	-6.88	-4.44	-10.152	-10.45	-9.164	-10.771
1401	1.401	-4.175	30.295	-11.337	-9.912	-12.095	-11.454	-12.066	-12.702
1402	1.402	-13.073	34.684	-32.048	-4.989	-5.52	-17.5	-7.618	-15.592
1403	1.403	-32.607	-19.561	-43.273	-0.614	-8.053	-6.905	-13.04	-8.622
1404	1.404	-29.899	-26.945	-46.56	-13.033	-10.383	-8.316	-9.561	-11.53
1405	1.405	-32.438	-33.487	-49.645	-39.35	-8.444	-4.682	-12.849	-9.022
1406	1.406	-30.136	9.157	-29.873	5.316	-7.874	-15.529	-9.95	-11.34
1407	1.407	-40.796	3.824	-17.073	-0.723	-4.985	-14.17	-10.341	-10.758
1408	1.408	-31.127	19.027	-10.073	4.683	-3.643	-13.004	-8.994	-8.82
1409	1.409	-29.392	-3.772	4.857	-0.397	-8.117	-4.688	-11.14	-12.895
1410	1.41	-24.747	-41.332	10.681	-14.02	-11.045	-3.726	-13.859	-10.394
1411	1.411	-20.49	-66.511	-15.601	-18.135	-10.682	-10.511	-8.847	-12.743
1412	1.412	-26.875	-52.947	-41.886	8.156	-11.088	-14.766	-14.866	-13.174
1413	1.413	-16.02	-32.25	-31.814	-1.945	-8.986	-5.868	-10.825	-10.507
1414	1.414	-11.75	-35.94	-3.557	-11.265	-6.3	-2.382	-11.432	-7.077
1415	1.415	-12.911	-45.986	22.741	-8.539	-9.036	-7.598	-10.88	-7.516
1416	1.416	-23.761	-24.174	12.665	-1.017	-4.229	1.305	-11.493	-9.489
1417	1.417	-10.807	-15.963	3.382	-26.78	-7.748	-7.011	-11.137	-11.458
1418	1.418	-2.109	-23.648	-4.924	-36.889	-15.134	-7.968	-10.79	-15.747
1419	1.419	-0.557	11.283	-12.472	-21.258	-10.334	-5.071	-10.457	-19.829
1420	1.42	3.705	26.353	-10.146	-23.985	-11.146	-18.253	-8.57	-16.371
1421	1.421	0.035	12.786	-12.28	-21.487	-7.112	-16.34	-12.105	-11.954
1422	1.422	-8.295	8.745	-10.39	-19.112	-11.975	-18.116	-6.354	-3.077
1423	1.423	-5.192	5.035	-33.269	-25.466	-6.007	-10.228	-8.72	0.575
1424	1.424	-11.989	15.025	-24.018	-19.645	-10.104	-20.333	-8.171	-7.759
1425	1.425	-12.798	-19.521	-26.741	-17.899	-6.653	-26.752	-7.625	-10.857
1426	1.426	-13.618	3.24	-34.272	-9.954	-7.263	-35.108	-9.407	-19.767
1427	1.427	-8.863	23.853	-8.507	-2.787	-10.195	-25.47	-15.253	-18.616
1428	1.428	-7.007	4.965	15.283	-6.44	-10.604	-34.415	-9.684	-13.398
1429	1.429	-8.826	1.571	12.15	-22.092	-8.31	-33.306	-11.657	-12.431
1430	1.43	-6.382	-7.793	-13.47	-2.9	-11.241	-21.572	-8.4	-11.648
1431	1.431	-13.807	-16.163	-37.338	-5.411	-9.331	-23.184	-7.856	-10.862
1432	1.432	-19.097	-23.767	-46.698	1.53	-9.75	-18.994	-5.371	-15.702
1433	1.433	-16.24	-7.592	-38.448	29.165	-10.547	-12.676	-9.859	-12.405
1434	1.434	-15.506	-5.54	-5.026	32.844	-7.86	-9.27	-10.48	-9.501
1435	1.435	-13.219	-7.601	26.85	22.762	-10.594	-6.241	-10.129	-12.974
1436	1.436	-15.207	-12.964	39.206	0.849	-5.784	-7.276	-12.485	-9.671
1437	1.437	-13.338	-36.88	-10.011	-30.369	-9.291	-15.269	-12.903	-14.498
1438	1.438	-16.309	7.743	-3.513	-34.495	-9.888	-7.979	-8.478	-13.91
1439	1.439	-10.547	-22.749	2.404	-91.242	-8.166	-10.959	-12.574	-16.795
1440	1.44	-8.257	-61.573	-14.101	-34.378	-11.674	-1.344	-7.761	-14.272
1441	1.441	-7.697	-66.732	-19.176	-12.307	-8.405	-2.579	-11.082	-12.916
1442	1.442	-8.318	-53.323	-14.777	-18.875	-5.522	-1.479	-8.214	-7.106
1443	1.443	-14.945	-41.05	5.914	-49.2	-7.473	-2.88	-8.636	-7.879
1444	1.444	-14.211	-7.123	-5.324	-21.487	-5.556	-6.024	-11.954	-7.285
1445	1.445	-11.896	-11.737	-29.153	3.711	-11.382	-1.233	-11.597	-9.21
1446	1.446	-16.734	-15.967	-38.462	17.323	-13.721	-9.218	-12.785	-10.933
1447	1.447	-16.158	-65.263	-18.741	-20.171	-11.798	-12.376	-10.876	-9.563
1448	1.448	-20.227	-45.481	-11.266	-15.165	-7.168	-13.405	-13.022	-8.195
1449	1.449	-21.598	-51.638	-9.023	-1.712	-11.242	-0.328	-8.59	-11.086
1450	1.45	-24.904	-35.381	-6.97	27.152	-8.737	16.976	-13.251	-9.904
1451	1.451	-30.73	-0.331	-12.831	45.816	-11.069	14.535	-10.365	-14.146
1452	1.452	-23.781	-14.005	-11.161	14.729	-5.275	12.318	-14.835	-12.393
1453	1.453	-11.621	-9.664	-15.874	-22.868	-10.897	10.307	-9.043	-13.749
1454	1.454	-2.947	-13.875	-17.294	-48.064	-18.84	-1.947	-17.956	-14.123
1455	1.455	-7.634	-10.349	-29.142	-16.164	-9.17	-19.418	-11.966	-18.179
1456	1.456	-14.845	-7.175	-27.612	-3.774	-5.497	-21.78	-11.012	-13.326
1457	1.457	-23.8	-22.957	-26.227	-22.487	-6.66	-23.952	-8.114	-8.679
1458	1.458	-25.018	19.535	-19.794	-5.409	-1.436	-22.05	-2.121	0.23
1459	1.459	-28.16	25.424	-11.428	10.406	-0.464	-20.334	-11.026	-3.442
1460	1.46	-25.286	19.89	-28.993	2.221	-2.98	-18.804	-5.035	2.566
1461	1.461	-26.072	4.729	-19.304	-5.215	-7.047	-23.066	-4.076	9.93
1462	1.462	-33.426	0.197	-2.287	1.802	-5.111	-16.689	-3.107	5.1
1463	1.463	-18.717	-12.251	0.03	-17.317	-7.045	-13.211	-3.88	7.617
1464	1.464	0.451	-53.891	14.94	-45.542	-6.455	-10.097	-3.104	-4.572
1465	1.465	2.979	7.045	-2.445	-11.472	-1.608	-3.3	-3.684	-13.274
1466	1.466	-8.612	31.393	-14.005	-7.009	-4.89	-5.793	-5.614	-17.91
1467	1.467	-14.984	38.708	-11.85	-2.94	-6.619	-3.436	-2.696	-19.256
1468	1.468	-24.635	5.188	9.44	-6.622	-4.089	-1.48	3.119	-25.644
1469	1.469	-22.874	-49.798	6.722	-16.714	-5.436	-7.451	-4.221	-19.647
1470	1.47	-24.405	-42.5	-6.049	-13.652	-11.998	-13.031	-5.174	-14.427
1471	1.471	-11.424	-49.155	10.257	-56.3	-14.885	-11.062	-0.893	-19.265
1472	1.472	-16.631	-18.832	-8.849	-38.153	-10.605	-5.025	-13.07	-20.035
1473	1.473	0.795	8.773	-11.336	-21.737	-8.265	-4.212	-18.275	-22.342
1474	1.474	-1.506	13.729	-22.929	-6.702	-10.179	-0.681	-19.812	-22.911
1475	1.475	0.633	-9.167	-37.855	-29.559	-10.734	-3.919	-15.542	-16.917
1476	1.476	14.179	19.757	-47.589	-25.443	-13.604	-10.448	-16.69	-12.864
1477	1.477	8.935	8.449	-21.309	-21.68	-14.936	-11.158	-13.197	-16.364
1478	1.478	-2.138	-1.676	-2.568	-18.326	-9.489	-3.726	-14.157	-14.44
1479	1.479	-9.354	-23.601	21.24	-15.22	-10.045	-0.737	-17.047	-15.03
1480	1.48	-18.335	-31.972	5.569	4.504	-9.436	-8.57	-12.778	-15.425
1481	1.481	-19.59	-14.171	2.842	32.787	-7.673	-3.224	-15.086	-12.141
1482	1.482	-18.707	-7.157	0.288	29.152	-11.129	-6.004	-14.488	-11.755
1483	1.483	-21.677	-17.795	-11.359	-22.304	-10.711	-1.627	-11.182	-9.832
1484	1.484	-20.932	3.486	-13.504	-14.897	-7.783	-8.86	-11.75	-15.65
1485	1.485	-8.765	6.203	-34.772	5.07	-5.818	-7.769	-11.346	-14.879
1486	1.486	-7.036	-1.282	-14.986	-0.886	-10.822	-15.576	-12.681	-10.053
1487	1.487	-11.689	-22.318	-7.396	4.524	-10.212	-10.227	-12.272	-6.768
1488	1.488	-24.644	-13.958	-5.077	-0.557	-9.604	-1.215	-8.574	-14.518
1489	1.489	-29.828	-21.411	-11.453	-5.053	-3.78	-14.262	-11.847	-11.436
1490	1.49	-31.338	-28.333	-13.364	-1.106	-9.357	-5.438	-8.923	-10.482
1491	1.491	-9.637	-30.435	-11.617	-4.778	-7.396	-16.356	-6.966	-7.977
1492	1.492	-6.52	-40.057	-25.939	-49.462	-10.658	-23.419	-5.777	-5.666
1493	1.493	-14.822	-13.708	-31.719	-31.261	-8.886	-14.434	-9.232	-16.515
1494	1.494	-32.612	5.13	-26.451	-25.846	-6.341	-22.684	-9.592	-11.884
1495	1.495	-34.919	-11.784	-24.891	-40.92	-9.603	-17.402	-9.182	-16.158
1496	1.496	-24.249	-20.915	-9.031	-18.049	-8.42	-10.568	-10.314	-12.5
1497	1.497	-22.305	4.754	-2.682	36.17	-11.102	-13.033	-15.327	-9.044
1498	1.498	-13.594	-5.226	-16.247	43.498	-9.922	-0.775	-13.367	-10.044
1499	1.499	-15.135	10.607	-0.379	90.318	-11.444	18.695	-11.596	-12.974
1500	1.5	-13.782	13.505	-6.748	35.399	-9.491	11.265	-9.049	-8.746
1501	1.501	-14.956	-9.51	2.961	28.093	-7.541	-14.359	-8.64	-6.447
1502	1.502	-8.975	-31.187	-12.884	-32.422	-4.235	-24.309	-8.999	0.11
1503	1.503	-18.658	-39.358	-14.994	-40.541	-8.273	-21.107	-13.427	-7.848
1504	1.504	-4.332	-31.66	-24.648	-47.953	-9.614	-23.729	-9.333	-6.904
1505	1.505	1.491	-52.613	-33.34	-81.564	-8.247	-26.185	-6.792	-11.768
1506	1.506	6.727	-21.304	-44.379	-75.658	-9.391	-23.816	-11.216	-3.856
1507	1.507	2.104	-41.798	-37.217	-59.276	-7.437	-21.636	-8.285	-9.096
1508	1.508	0.776	-7.537	-22.903	-114.904	-11.681	-19.651	-9.606	-8.139
1509	1.509	-10.996	-20.867	-13.217	-92.893	-9.144	-14.375	-5.121	-14.143
1510	1.51	-18.899	-74.834	13.11	-61.956	-7.769	-18.97	-6.835	-13.371
1511	1.511	-23.135	-52.568	9.429	-1.424	-9.885	-14.695	-9.325	-12.8
1512	1.512	-24.264	-32.467	-14.375	22.908	-7.946	-13.533	-12.587	-8.158
1513	1.513	-20.749	-26.336	-11.277	15.482	-11.417	-19.525	-7.726	-9.912
1514	1.514	-19.738	-20.812	-8.557	21.978	-8.512	-16.415	-7.126	-10.307
1515	1.515	-26.456	-5.675	-11.019	15.87	-8.891	-13.522	-8.849	-14.779
1516	1.516	-25.634	17.282	-3.995	21.2	-8.493	-12.788	-16.766	-15.391
1517	1.517	-23.285	21.487	2.423	6.044	-11.396	-3.956	-8.433	-9.621
1518	1.518	-12.438	2.839	0.496	19.597	-9.466	-7.518	-11.515	-11.976
1519	1.519	-13.98	47.595	-15.381	31.991	-12.183	-4.512	-10.528	-11.424
1520	1.52	-12.615	53.599	-47.325	50.705	-8.701	-11.377	-14.775	-12.029
1521	1.521	-21.514	14.888	-42.91	19.675	-10.07	-5.464	-9.154	-12.624
1522	1.522	-20.335	9.869	-13.916	7.216	-8.922	-3.196	-8.558	-16.119
1523	1.523	-27.665	5.473	-17.63	18.372	-6.219	-1.292	-3.915	-12.836
1524	1.524	-20.833	-6.863	27.037	-12.639	-12.031	-8.658	-5.659	-7.035
1525	1.525	-11.107	4.421	45.197	-66.881	-14.358	-5.776	-6.044	-7.809
1526	1.526	0.746	1.164	17.495	-74.284	-4.879	-13.726	-5.652	-9.735
1527	1.527	18.224	-8.063	22.507	-40.805	-11.272	-10.66	-7.772	-11.66
1528	1.528	20.579	-27.722	-0.325	1.77	-7.796	-15.521	-8.147	-9.912
1529	1.529	26.987	-30.196	-12.693	7.149	-8.768	-18.044	-7.744	-11.259
1530	1.53	28.943	-65.242	-16.323	-18.032	-3.936	-17.281	-8.511	-12.609
1531	1.531	6.129	-90.468	-13.006	-31.581	-8.201	-13.819	-11.203	-16.664
1532	1.532	-15.718	-40.221	-16.086	-10.82	-10.527	-5.131	-8.48	-10.839
1533	1.533	-41.249	-6.886	-18.788	-22.032	-5.691	-1.681	-10.011	-8.502
1534	1.534	-37.945	-13.05	-21.319	-11.999	-7.628	-2.672	-12.698	-15.063
1535	1.535	-41.017	-51.867	-23.67	-33.856	-8.213	-5.594	-14.615	-10.789
1536	1.536	-38.269	-36.854	-21.567	-8.26	-6.86	-6.392	-16.143	-14.83
1537	1.537	-45.77	-23.348	-23.477	1.807	-8.218	-2.368	-12.828	-14.224
1538	1.538	-61.985	-27.394	-28.666	-1.334	-2.408	-1.829	-7.005	-9.551
1539	1.539	-42.8	-1.063	-33.285	24.115	-14.601	-9.215	-12.596	-12.437
1540	1.54	-24.976	-4.37	-26.135	-27.441	-9.371	-4.423	-9.09	-12.024
1541	1.541	-17.996	-13.676	-19.789	-20.156	-7.821	1.531	-16.425	-10.649
1542	1.542	-15.84	28.862	-33.002	-13.61	-9.173	7.079	-13.504	-7.729
1543	1.543	-13.877	10.625	-27.803	-19.58	-10.338	6.424	-12.707	-9.647
1544	1.544	-12.111	-5.816	-10.38	-14.092	-9.174	8.297	-10.371	-8.478
1545	1.545	-16.748	-41.084	-8.053	-9.016	-8.206	-0.666	-13.844	-9.237
1546	1.546	-3.78	-9.195	11.136	-4.569	-13.046	-4.392	-6.485	-5.943
1547	1.547	1.452	-5.174	8.655	7.807	-5.116	-22.44	-9.376	-3.034
1548	1.548	-6.469	-39.231	-2.918	-3.368	-8.212	-61.007	-13.633	-9.021
1549	1.549	0.709	-52.789	-17.789	-41.027	-5.314	-44.593	-11.302	-9.787
1550	1.55	7.105	-40.437	-27.406	-25.818	-2.794	-29.53	-7.809	-15.393
1551	1.551	5.949	1.136	-22.148	-30.248	-6.852	-34.019	-9.74	-17.323
1552	1.552	0.729	17.518	-14.184	-17.862	-11.69	-30.022	-9.156	-14.031
1553	1.553	-2.167	12.382	-18.432	8.389	-7.045	-18.868	-10.507	-14.603
1554	1.554	-10.096	7.822	-12.042	46.061	-11.117	-8.858	-11.87	-11.123
1555	1.555	-11.033	-4.66	1.114	30.916	-7.638	-11.995	-7.805	-15.575
1556	1.556	-25.712	-53.909	-4.107	8.021	-8.024	-14.747	-9.152	-16.164
1557	1.557	-32.073	-47.398	3.821	3.928	-6.865	-12.267	-11.481	-14.815
1558	1.558	-30.129	-29.297	-6.245	-14.851	-11.316	-9.982	-9.351	-14.439
1559	1.559	-24.885	-34.799	0.146	-24.961	-11.903	-7.892	-12.065	-19.289
1560	1.56	-10.548	-29.853	-5.833	-21.868	-9.392	17.249	-6.253	-9.237
1561	1.561	-16.346	-16.402	-2.684	-19.126	-7.071	20.513	-10.32	-13.501
1562	1.562	-18.092	4.287	4.146	-1.232	-13.656	11.188	-6.846	-12.348
1563	1.563	-13.456	7.976	-8.976	-8.105	-6.885	2.824	-7.438	-15.839
1564	1.564	-12.116	25.065	-37.958	-5.882	-12.894	15.543	-9.184	-14.881
1565	1.565	-8.437	-3.15	-50.293	3.886	-12.123	31.724	-9.579	-10.051
1566	1.566	-4.95	-14.319	-31.485	-18.877	-7.29	38.046	-8.229	-7.55
1567	1.567	0.291	-10.958	-7.642	-65.845	-5.363	28.286	-9.407	-8.339
1568	1.568	-6.46	10.978	14.271	-59.269	-3.626	22.986	-12.122	-11.831
1569	1.569	-8.923	2.709	5.98	-4.403	-11.565	5.469	-11.748	-7.195
1570	1.57	-4.808	15.551	8.512	2.859	-5.567	-10.875	-10.984	-10.103
1571	1.571	-9.603	-5.474	10.843	-17.114	-8.664	-38.624	-14.291	-12.626
1572	1.572	-19.63	-19.544	-8.298	0.98	-9.631	-49.909	-9.466	-13.02
1573	1.573	-35.47	-1.729	-10.785	-4.501	-8.858	-60.013	-10.056	-13.419
1574	1.574	-29.057	-17.974	-22.372	10.6	-11.183	-44.358	-11.806	-13.041
1575	1.575	-27.103	-20.095	-28.699	-12.203	-10.614	-47.092	-9.302	-12.658
1576	1.576	-28.819	-29.744	-30.607	-41.187	-10.041	-34.348	-10.677	-9.182
1577	1.577	-14.471	-56.06	-21.88	-29.935	-9.455	-36.707	-10.308	-7.838
1578	1.578	-16.378	-29.749	-17.217	7.797	-6.937	-38.873	-12.268	-7.465
1579	1.579	-21.579	1.196	-27.32	-7.279	-5.581	-29.234	-6.484	-4.764
1580	1.58	-26.213	30.214	-23.713	-11.728	-5.972	-24.049	-10.57	-9.031
1581	1.581	-21.954	33.83	-17.769	-40.775	-8.679	-19.441	-8.658	-14.852
1582	1.582	-13.078	78.468	-12.582	-14.496	-11.382	-9.409	-10.61	-9.249
1583	1.583	-11.968	60.259	-3.709	-17.84	-11.19	-15.814	-11.214	-12.74
1584	1.584	-17.253	10.357	4.582	-39.761	-6.731	-21.823	-8.724	-13.326
1585	1.585	-18.273	-23.077	-11.512	-48.083	-8.664	-14.489	-11.074	-17.401
1586	1.586	-22.562	-65.613	-32.647	-9.564	-10.404	-5.615	-14.001	-13.922
1587	1.587	-20.26	-115.478	-29.98	29.163	-15.24	0.355	-8.027	-14.321
1588	1.588	-13.707	-81.906	-17.245	54.358	-9.238	-2.772	-8.824	-10.266
1589	1.589	-9.474	-51.427	8.463	22.456	-10.011	-1.836	-12.9	-15.109
1590	1.59	-2.125	-45.897	25.464	10.107	-11.951	2.387	-8.08	-10.466
1591	1.591	0.778	-20.643	28.533	-23.986	-10.019	7.968	-7.514	-6.401
1592	1.592	-3.476	-16.117	-8.454	-92.679	-7.114	9.888	-12.952	-7.756
1593	1.593	-9.09	-36.7	-33.638	-82.764	-10.599	5.242	-8.129	-9.104
1594	1.594	-8.491	20.107	-20.091	-38.036	-7.305	-3.678	-7.565	-11.998
1595	1.595	-2.477	-4.198	-32.459	2.612	-7.697	-7.383	-4.677	-6.768
1596	1.596	-0.136	-11.488	-21.22	24.672	-4.992	-1.431	-12.63	-6.185
1597	1.597	-6.7	-31.337	-17.915	4.724	-10.819	-0.528	-6.638	-10.817
1598	1.598	-5.906	-25.264	-20.991	-25.678	-5.221	-9.504	-11.871	-10.227
1599	1.599	-5.124	2.468	-29.316	-31.119	-13.171	-3.592	-10.922	-10.603
1600	1.6	-4.523	-2.519	-11.553	-6.014	-12.218	-11.033	-6.671	-9.248
1601	1.601	-9.138	1.984	-4.616	-1.591	-5.454	-6.232	-7.448	-7.124
1602	1.602	-10.851	14.452	-2.493	10.794	-4.687	-8.824	-9.391	-10.796
1603	1.603	-18.76	10.866	-0.549	7.148	-2.381	-16.259	-4.757	-9.431
1604	1.604	-29.593	7.646	-2.274	-2.912	-7.227	-23.095	-10.196	-13.495
1605	1.605	-25.347	-7.96	-13.278	-5.981	-10.523	-17.134	-15.047	-10.981
1606	1.606	-21.665	0.392	-6.083	-8.657	-8.789	-14.844	-7.686	-9.649
1607	1.607	-15.704	2.891	0.324	-1.16	-9.183	-8.295	-12.543	-10.833
1608	1.608	-27.568	19.141	3.83	5.798	-6.871	-4.04	-10.04	-11.244
1609	1.609	-32.278	4.259	-5.849	3.685	-6.494	-16.229	-15.673	-15.531
1610	1.61	-28.065	-20.896	-17.654	5.597	-9.213	-10.996	-10.851	-18.076
1611	1.611	-16.301	-51.87	-28.704	0.329	-7.286	0.064	-8.93	-14.815
1612	1.612	-11.706	-47.787	-30.092	1.852	-8.066	4.353	-9.533	-11.937
1613	1.613	-4.598	-66.572	-31.28	-16.924	-5.364	5.542	-13.026	-12.353
1614	1.614	-16.449	-35.624	-27.825	-19.418	-8.85	21.242	-9.756	-13.547
1615	1.615	-21.124	-31.588	-16.078	-17.026	-7.699	6.37	-14.62	-11.461
1616	1.616	-25.406	-27.924	-14.605	-10.59	-5.765	16.087	-10.002	-11.69
1617	1.617	-24.282	-24.666	-16.017	18.457	-10.798	7.418	-11.779	-11.531
1618	1.618	-37.489	-27.83	-9.67	80.93	-8.86	15.379	-9.302	-14.279
1619	1.619	-32.307	-13.758	-10.84	54.188	-12.919	-0.477	-10.695	-15.472
1620	1.62	-21.33	-21.363	-22.674	-2.711	-10.404	-19.63	-7.831	-13.957
1621	1.621	-20.007	-42.463	-18.06	4.671	-11.75	-27.168	-8.245	-14.198
1622	1.622	-11.124	-5.498	-2.239	-42.111	-8.848	-38.793	-10.984	-11.161
1623	1.623	-12.297	-10.593	-4.434	-84.63	-6.139	-49.439	-10.235	-10.833
1624	1.624	-0.52	-15.118	-6.43	-112.255	-4.974	-43.628	-10.074	-11.276
1625	1.625	-2.107	-19.285	16.344	-127.283	-8.459	-31.409	-5.854	-9.78
1626	1.626	-0.781	-0.645	-11.97	-76.968	-12.909	-26.747	-8.802	-10.593
1627	1.627	0.351	2.514	-15.696	-3.131	-13.483	-19.532	-6.327	-9.85
1628	1.628	-5.672	-0.705	8.08	6.633	-9.995	-18.296	-10.826	-13.162
1629	1.629	-2.606	-3.513	17.359	15.473	-6.697	-14.735	-10.298	-13.569
1630	1.63	-5.559	19.642	-2.397	7.226	-9.59	-13.68	-10.726	-9.133
1631	1.631	-8.121	16.488	-15.191	14.524	-15.584	-12.621	-17.143	-16.887
1632	1.632	-7.406	19.149	-22.178	34.55	-9.583	-15.053	-9.24	-11.676
1633	1.633	-15.392	1.316	-20.078	16.446	-13.644	-19.025	-8.306	-12.653
1634	1.634	-12.346	-19.824	-18.156	-22.13	-10.154	-11.016	-9.311	-11.887
1635	1.635	-25.17	-34.074	-9.441	-37.177	-9.564	-5.73	-11.86	-14.215
1636	1.636	-23.462	-31.717	-4.786	-23.626	-8.982	-6.632	-11.125	-9.388
1637	1.637	-15.563	-34.171	-9.069	-27.637	-10.333	-4.044	-9.229	-11.328
1638	1.638	-19.866	-32.188	-15.498	-23.868	-6.067	-3.967	-13.908	-11.913
1639	1.639	-13.507	-22.624	-16.669	-13.691	-9.351	-7.948	-12.207	-15.392
1640	1.64	-2.691	-13.999	-9.302	2.048	-6.442	-7.247	-11.855	-15.779
1641	1.641	-4.059	-6.128	-8.322	-23.483	-10.108	-15.855	-12.277	-13.65
1642	1.642	-2.924	-22.018	-14.332	-40.525	-7.777	-21.746	-11.92	-16.35
1643	1.643	-20.964	-24.145	-26.56	-18.691	-11.824	-9.846	-9.244	-18.283
1644	1.644	-18.495	-18.374	-24.859	1.073	-3.877	-1.829	-9.662	-13.442
1645	1.645	-25.517	-27.073	-20.24	8.698	-5.021	5.399	-8.14	-11.506
1646	1.646	-14.924	-16.084	-10.209	15.766	4.674	11.851	-12.614	-17.496
1647	1.647	-20.395	-7.241	-22.021	17.991	1.019	5.917	-13.807	-13.036
1648	1.648	-18.521	-17.355	-14.103	4.494	-2.44	-3.699	-7.829	-18.643
1649	1.649	-27.284	-11.006	4.627	2.754	-3.38	15.915	-15.211	-9.153
1650	1.65	-31.965	-2.685	-13.188	-5.241	-8.201	-9.549	-14.272	-7.983
1651	1.651	-33.359	-1.727	-24.807	-26.983	-14.173	21.51	-11.773	-16.293
1652	1.652	-34.567	-8.504	-26.933	-36.321	-8.53	25.664	-9.472	-15.311
1653	1.653	-18.939	-5.991	-32.723	6.246	-11.98	14.527	-2.912	-6.399
1654	1.654	-12.606	-18.202	-30.976	0.257	-15.23	-2.431	-10.86	-2.899
1655	1.655	-26.21	-2.377	-24.793	-27.448	-9.784	-11.664	-22.683	8.913
1656	1.656	0.06	-0.293	-16.87	18.075	-10.332	-14.327	-1.996	4.278
1657	1.657	11.231	-2.264	-15.537	-24.372	-7.007	-32.103	-10.327	2.937
1658	1.658	14.478	-11.02	-3.727	-51.967	-9.877	-29.762	-2.794	4.112
1659	1.659	-1.248	-3.14	-5.266	-16.707	-9.455	-27.616	-9.767	-1.87
1660	1.66	1.416	6.867	1.9	6.151	-8.06	-25.687	-7.646	1.237
1661	1.661	-1.137	-12.755	10.777	-6.246	-8.412	-27.419	-5.714	-7.649
1662	1.662	-3.479	18.296	2.413	-9.977	-11.08	-32.031	-14.42	-6.47
1663	1.663	-9.871	5.837	-9.426	-33.779	-9.109	-30.631	-6.483	-7.41
1664	1.664	-23.409	9.433	-4.82	-62.055	-6.944	-24.177	-5.127	-0.61
1665	1.665	-25.162	-35.303	5.21	-28.041	-11.357	-22.95	-6.282	-6.582
1666	1.666	-14.144	-29.319	6.355	-14.519	-8.032	-21.933	-0.277	-8.878
1667	1.667	-6.991	-1.642	5.182	6.164	-9.74	-20.902	-1.235	-9.431
1668	1.668	-18.776	-6.666	-10.891	17.389	-11.063	-14.847	-6.067	-18.114
1669	1.669	-14.102	-20.228	-8.577	27.509	-10.649	-20.393	-6.826	-14.607
1670	1.67	-29.94	-57.787	-10.708	-0.747	-12.755	-26.931	-15.715	-7.234
1671	1.671	-40.545	-72.898	-1.047	-34.873	-6.727	-15.501	-14.543	-2.375
1672	1.672	-46.321	-22.612	-6.283	-21.381	-7.476	-17.031	-13.555	-4.871
1673	1.673	-34.098	-2.669	-14.205	-17.394	-9.78	-12.757	-8.702	-10.46
1674	1.674	-13.379	3.339	-18.449	-21.177	-6.277	-3.856	-6.17	-13.926
1675	1.675	-16.078	19.799	-22.116	16.456	-6.84	11.809	-0.54	-23.974
1676	1.676	-13.559	4.707	-23.254	61.858	-10.896	-3.104	-7.095	-25.314
1677	1.677	-6.571	-18.134	-28.485	67.837	-7.407	-12.792	-2.815	-28.973
1678	1.678	-4.406	-14.084	-33.326	40.203	-7.786	-7.574	-2.011	-27.793
1679	1.679	5.292	-17.786	-27.306	55.335	-8.939	-2.941	-9.929	-26.809
1680	1.68	-3.402	-14.534	-15.085	-13.325	-6.228	1.265	-21.716	-27.763
1681	1.681	7.636	-30.222	-9.861	-141.605	-5.069	10.103	-17.05	-26.973
1682	1.682	3.367	-27.55	1.148	-89.139	-7.98	6.592	-15.673	-21.353
1683	1.683	-3.023	-40.361	-8.937	-104.971	-9.921	11.834	-11.972	-21.921
1684	1.684	-9.037	-19.325	-20.758	-32.764	-7.997	14.764	-13.103	-19.966
1685	1.685	-25.108	-11.076	-35.079	6.694	-3.165	10.519	-9.976	-14.53
1686	1.686	-22.802	-49.663	-13.764	-5.145	-6.657	4.94	-10.919	-13.936
1687	1.687	-12.164	-44.31	6.015	-16.021	-12.668	-1.608	-10.117	-11.98
1688	1.688	-21.827	-19.204	-11.765	-25.931	-5.33	-14.716	-6.022	-13.701
1689	1.689	-23.562	-5.709	-14.066	-17.059	-6.313	-43.717	-13.925	-11.167
1690	1.69	-25.095	-9.793	-7.653	7.294	-10.594	-23.003	-8.665	-6.698
1691	1.691	-15.011	-21.02	2.043	-0.068	-6.557	-26.685	-13.466	-10.752
1692	1.692	-8.611	-31.09	-10.155	-20.038	-11.429	-16.667	-12.655	-5.906
1693	1.693	-12.073	-9.271	-21.208	-38.247	-9.525	-13.665	-10.297	-7.837
1694	1.694	-6.852	-6.657	-16.985	-32.848	-11.308	-11.062	-13.744	-7.254
1695	1.695	-9.752	11.062	-15.829	-17.716	-10.96	-13.722	-13.127	-9.761
1696	1.696	-10.527	13.306	-21.806	-4.061	-12.352	-11.542	-10.184	-9.364
1697	1.697	-11.286	-10.187	-7.862	8.43	-17.234	-9.525	-13.635	-8.979
1698	1.698	-17.851	-13.373	9.557	19.72	-13.998	-23.109	-10.309	-8.578
1699	1.699	-30.976	-21.754	-20.821	57.478	-9.985	-28.302	-8.132	-9.727
1700	1.7	-25.134	-19.283	-8.437	62.529	-14.883	-39.293	-13.32	-10.482
1701	1.701	-19.861	-21.562	-12.114	30.601	-11.657	-26.343	-9.804	-9.691
1702	1.702	-18.275	-15.123	-22.166	-6.962	-13.473	-24.591	-10.347	-8.332
1703	1.703	-16.891	-9.261	-12.863	-32.111	-16.06	-13.536	-12.049	-12.003
1704	1.704	-15.697	3.001	-4.529	-9.234	-8.783	-3.46	-10.647	-5.022
1705	1.705	-14.496	-11.284	-12.062	-70.729	-14.09	8.33	-10.225	-5.979
1706	1.706	-4.81	-13.181	-0.409	-124.912	-13.203	19.339	-11.36	-8.48
1707	1.707	-8.444	-4.437	-19.521	-58.13	-10.764	23.563	-8.61	-9.254
1708	1.708	-9.528	6.61	-21.995	-13.467	-10.062	17.152	-12.832	-11.194
1709	1.709	-12.552	-9.225	-24.248	-5.375	-13.616	18.289	-11.439	-7.912
1710	1.71	-11.514	-11.292	-5.036	16.688	-10.398	2.217	-9.087	-11.995
1711	1.711	-15.683	-1.535	2.565	36.642	-13.375	-14.025	-11.956	-9.504
1712	1.712	-21.221	-17.335	-4.332	-18.319	-8.604	-24.647	-9.214	-13.985
1713	1.713	-25.98	-10.856	2.117	-10.986	-8.092	-42.051	-9.582	-12.276
1714	1.714	-15.833	-20.481	0.24	8.881	-11.06	-30.432	-9.364	-11.922
1715	1.715	-14.41	-22.183	-4.923	-9.401	-8.615	-28.29	-10.113	-9.626
1716	1.716	-18.019	-26.802	-9.514	-4.019	-6.362	-34.089	-8.736	-10.819
1717	1.717	-33.632	-22.52	-10.851	-9.083	-9.328	-32.344	-5.423	-8.916
1718	1.718	-39.96	-2.932	-9.673	-22.608	-4.17	-33.911	-10.241	-9.333
1719	1.719	-26.375	5.424	-15.672	-10.133	-4.812	-23.868	-8.298	-6.462
1720	1.72	-17.622	-2.095	-12.567	-6.406	-8.165	-9.595	-4.22	-7.652
1721	1.721	-6.564	-4.388	-11.591	-9.71	-6.488	-15.468	-12.154	-7.287
1722	1.722	-2.293	-10.749	-19.497	-19.01	-0.739	-13.809	-8.673	-9.434
1723	1.723	9.52	-16.483	-22.566	-10.658	-3.121	0.436	-7.704	-6.164
1724	1.724	11.11	-21.6	-19.641	-8.09	-3.755	17.786	-8.665	-7.348
1725	1.725	6.915	-16.845	-17.113	-15.02	-1.876	24.698	-11.179	-6.983
1726	1.726	-12.576	-0.882	-14.779	-4.325	-5.99	22.5	-10.401	-12.818
1727	1.727	-26.642	1.307	-18.262	1.52	-8.561	16.582	-13.885	-13.617
1728	1.728	-19.031	-0.563	-20.197	3.292	-7.247	14.727	-5.178	-14.215
1729	1.729	-12.015	1.265	-21.919	-4.637	-3.227	38.422	-6.339	-12.296
1730	1.73	-9.827	-12.964	-13.949	-8.876	-4.623	34.992	-9.448	-11.72
1731	1.731	-0.089	-3.197	-5.584	-2.553	-6.979	-5.992	-12.371	-12.103
1732	1.732	-8.717	-11.828	-8.636	-13.542	-5.852	-44.809	-6.387	-12.478
1733	1.733	-7.104	-13.286	-9.544	-20.79	-7.045	-49.915	-12.012	-19.032
1734	1.734	-11.327	-17.437	-17.435	-14.464	-9.795	-27.174	-11.436	-16.106
1735	1.735	-12.455	-20.969	-29.205	-10.956	-10.025	-39.626	-8.155	-13.559
1736	1.736	-15.921	-19.679	-30.717	5.159	-9.267	-36.009	-9.912	-17.583
1737	1.737	-23.251	-24.816	-17.694	2.871	-8.519	-46.159	-10.305	-18.126
1738	1.738	-18.376	-17.923	-15.886	-3.494	-9.121	-24.373	-13.605	-16.155
1739	1.739	-17.571	-30.953	-17.387	2.33	-7.009	-10.328	-14	-17.86
1740	1.74	-15.218	-32.747	-4.382	-9.836	-5.665	-2.874	-12.852	-9.883
1741	1.741	-11.7	-20.425	15.004	-8.249	-6.255	18.154	-12.475	-8.672
1742	1.742	-19.014	3.503	17.552	-29.901	-9.743	43.65	-10.359	-7.664
1743	1.743	-10.076	34.566	15.255	-8.029	-6.458	46.907	-9.025	-8.597
1744	1.744	-13.526	22.295	-8.132	-39.207	-6.067	62.527	-9.81	-11.085
1745	1.745	-12.533	3.637	-23.793	-85.097	-11.287	42.751	-12.149	-11.826
1746	1.746	-15.427	7.05	-4.043	-66.902	-3.339	4.266	-9.452	-6.955
1747	1.747	-17.928	16.46	-6.544	-28.204	-4.292	-67.846	-12.174	-16.986
1748	1.748	-28.567	-20.415	-4.212	-3.049	-13.185	-117.144	-17.023	-18.305
1749	1.749	-29.925	-25.351	10.736	-7.476	-9.681	-90.428	-12.196	-17.113
1750	1.75	-33.61	-84.869	-10.537	-3.328	-10.62	-49.779	-7.559	-13.596
1751	1.751	-17.939	-76.672	-24.658	0.4	-7.685	-42.401	-9.314	-10.472
1752	1.752	-7.288	-69.246	-22.163	-23.407	-6.877	-48.937	-10.682	-11.411
1753	1.753	2.414	-62.599	-19.84	-14.151	-6.066	-42.897	-13.015	-12.154
1754	1.754	-2.782	-32.143	-13.428	-22.551	-5.451	-26.381	-10.122	-9.809
1755	1.755	8.274	-15.605	-26.935	-4.784	-3.468	-21.29	-10.523	-9.202
1756	1.756	-4.689	-10.484	-21.677	16.226	-8.844	-7.702	-7.826	-5.883
1757	1.757	-31.025	3.151	-13.707	24.395	-10.729	-20.048	-11.323	-7.6
1758	1.758	-27.387	-17.453	-26.672	1.109	-13.972	-8.805	-9.983	-8.936
1759	1.759	-37.513	-28.532	-14.489	-1.981	-12.181	-12.06	-10.384	-7.563
1760	1.76	-46.885	-31.703	-12.957	-4.684	-9.62	-21.315	-12.329	-3.477
1761	1.761	-32.836	-28.512	-23.011	-2.185	-14.013	-18.575	-11.175	-9.267
1762	1.762	-35.417	-20.098	-24.15	9.438	-14.537	-5.785	-7.7	-6.931
1763	1.763	-37.794	3.185	-27.627	24.289	-13.122	5.854	-8.093	-8.851
1764	1.764	-27.196	12.525	-24.532	22.311	-6.668	8.006	-9.259	-10.768
1765	1.765	-21.425	-7.176	-9.824	2.937	-10.867	13.855	-9.656	-11.332
1766	1.766	-5.578	5.643	13.585	5.416	-11.583	15.675	-9.279	-11.705
1767	1.767	0.78	12.639	4.283	-29.648	-8.034	30.076	-10.06	-14.013
1768	1.768	6.542	10.545	1.564	-75.17	-12.618	28.23	-6.769	-15.156
1769	1.769	1.283	4.772	-5.984	-32.659	-8.491	37.002	-13.355	-11.463
1770	1.77	2.831	-14.55	-8.302	-5.032	-7.072	38.599	-8.518	-11.056
1771	1.771	7.082	-7.002	-18.941	-30.243	-7.407	45.818	-6	-10.653
1772	1.772	8.257	-0.034	-20.869	-43.832	-6.188	26.318	-8.326	-11.026
1773	1.773	-9.738	-14.935	-19.128	-47.963	-10.584	12.257	-10.261	-12.182
1774	1.774	-12.246	-13.02	-11.204	-29.248	-5.11	-0.41	-5.611	-12.943
1775	1.775	-9.928	6.317	-9.859	-12.279	-9.895	11.341	-7.349	-11.004
1776	1.776	-16.314	13.846	-0.949	15.927	-6.555	22.096	-10.826	-10.225
1777	1.777	-14.393	-11.929	-2.126	4.691	-13.085	4.765	-8.491	-13.901
1778	1.778	-5.707	-22.024	-18.193	-12.342	-8.785	-2.143	-11.385	-8.094
1779	1.779	-13.654	-25.16	-20.522	-21.644	-9.52	17.081	-8.657	-12.157
1780	1.78	-26.608	-16.878	-14.147	-7.563	-11.414	14.677	-9.804	-15.643
1781	1.781	-35.309	-14.428	-12.215	-10.134	-8.088	-20.21	-8.244	-15.061
1782	1.782	-27.378	-16.811	-17.446	1.373	-9.792	-55.347	-9.006	-17.966
1783	1.783	-8.635	-31.802	-12.809	-13.65	-1.819	-32.455	-13.247	-12.159
1784	1.784	-16.212	-37.676	-14.169	-15.65	-2.944	-53.117	-9.168	-14.481
1785	1.785	-13.926	-14.875	-20.566	-10.429	-14.718	-56.722	-3.348	-15.058
1786	1.786	-16.089	-5.648	-17.128	-8.872	-6.757	-32.873	-12.235	-11.764
1787	1.787	-18.068	-19.83	-11.94	-7.475	-10.989	-35.916	-8.73	-7.695
1788	1.788	-19.871	-7.107	-12.911	-11.09	-7.292	-38.568	-9.675	-11.18
1789	1.789	-18.377	-9.479	-6.902	-9.916	-10.752	-35.987	-10.621	-13.496
1790	1.79	-19.79	-7.411	-1.286	-6.805	-11.704	-28.959	-9.825	-15.623
1791	1.791	-16.165	-13.289	0.657	-5.854	-8.789	-35.286	-10.576	-11.943
1792	1.792	-10.2	-1.167	-8.03	-6.636	-9.557	-29.389	-3.968	-4.582
1793	1.793	-13.336	-2.735	-18.845	0.689	-11.876	-2.984	-11.875	-3.612
1794	1.794	-6.586	-7	-2.964	7.449	-9.936	-14.201	-8.746	-10.388
1795	1.795	-0.595	-10.712	-0.85	-5.725	-13.222	-58.948	-11.62	-12.913
1796	1.796	-11.225	-16.784	-10.564	7.809	-10.312	-77.236	-9.081	-12.148
1797	1.797	-6.963	-13.74	1.611	2.592	-5.463	-38.674	-13.119	-15.632
1798	1.798	-8.116	-24.621	-22.204	-21.145	-8.745	-3.643	-9.608	-10.997
1799	1.799	-14.135	-23.368	-18.909	-52.019	-9.33	0.645	-11.528	-15.065
1800	1.8	-11.067	-6.452	-3.218	-31.218	-12.819	-11.829	-9.761	-10.239
1801	1.801	-17.866	-13.561	10.912	-19.914	-7.4	-8.176	-8.395	-12.192
1802	1.802	-31.029	-7.292	-17.355	-23.127	-9.333	1.838	-10.706	-12.796
1803	1.803	-29.085	-13.209	-28.596	-1.229	-6.043	-7.521	-11.867	-9.355
1804	1.804	-23.859	-22.026	-31.878	-15.335	-8.944	6.548	-7.417	-9.011
1805	1.805	-6.441	-36.441	-28.759	-12.791	-7.588	24.31	-9.16	-13.898
1806	1.806	9.838	-34.594	-20.44	22.279	-10.879	21.986	-9.535	-13.353
1807	1.807	16.223	-39.896	-7.68	7.22	-4.304	28.39	-6.224	-9.333
1808	1.808	22.009	-63.796	-0.741	-15.556	-5.269	-0.614	-11.053	-10.748
1809	1.809	23.754	-46.878	1.331	-11.445	-4.495	-4.629	-11.622	-13.131
1810	1.81	9.413	-25.122	-8.37	14.85	-11.851	-15.846	-12.193	-11.065
1811	1.811	-11.9	-16.902	-17.094	-8.966	-10.883	-12.549	-12.575	-8.423
1812	1.812	-26.038	-4.232	-12.454	-5.88	-10.11	-21.798	-11.207	-13.518
1813	1.813	-33.599	2.654	-5.311	-8.655	-14.174	-19.044	-12.355	-14.151
1814	1.814	-31.294	0.486	-11.721	-16.319	-7.59	-16.493	-7.115	-12.459
1815	1.815	-37.682	-9.2	-12.906	-18.696	-6.806	-32.722	-9.042	-9.027
1816	1.816	-31.889	-0.507	-13.89	-16.547	-10.873	-26.305	-9.614	-11.394
1817	1.817	-26.674	-5.175	-16.8	-14.613	-10.295	-20.517	-13.673	-14.339
1818	1.818	-31.335	4.861	-22.835	-5.766	-8.359	5.761	-11.154	-13.216
1819	1.819	-41.403	1.158	-26.934	-10.271	-11.265	24.46	-12.502	-14.411
1820	1.82	-24.376	9.428	-22.15	-5.912	-5.457	21.094	-12.12	-13.665
1821	1.821	-31.333	-2.442	-20.261	-17.625	-9.515	17.932	-12.509	-12.342
1822	1.822	-20.661	-13.515	-16.24	-3.245	-6.027	-1.837	-11.355	-8.112
1823	1.823	-18.687	-3.488	-8.347	-5.111	-9.313	-25.078	-13.487	-13.554
1824	1.824	-13.446	-15.332	-4.892	-3.331	-11.058	-40.777	-12.137	-8.736
1825	1.825	-24.463	-10.737	-16.731	-17.586	-8.539	-15.275	-14.656	-10.696
1826	1.826	-25.801	8.002	3.945	-38.806	-12.987	-5.238	-16.21	-12.451
1827	1.827	-24.636	-4.804	-10.226	-36.007	-8.915	4.039	-12.932	-12.849
1828	1.828	-21.155	-7.186	-7.76	-23.177	-6.398	-10.097	-12.556	-13.248
1829	1.829	-32.947	-13.651	-5.494	-2.059	-6.774	-38.361	-9.858	-8.411
1830	1.83	-21.913	-7.922	-7.664	0.662	-7.155	-64.706	-9.484	-11.707
1831	1.831	-6.054	-9.758	-1.899	39.195	-10.824	-40.937	-10.272	-9.969
1832	1.832	4.57	1.201	-7.188	33.815	-11.202	-31.728	-8.344	-13.453
1833	1.833	2.627	-20.526	-11.902	-21.679	-11.966	-11.73	-10.871	-15.773
1834	1.834	0.899	-48.859	-13.323	-58.635	-9.046	-9.142	-7.982	-14.609
1835	1.835	-3.739	-22.592	6.151	-52.051	-6.325	8.507	-6.83	-11.896
1836	1.836	0.528	-25.882	-2.244	-58.076	-6.707	6.036	-11.868	-15.371
1837	1.837	6.914	-28.99	-20.133	-63.538	-3.217	-0.443	-12.464	-9.55
1838	1.838	3.427	-20.677	-27.182	-18.107	-7.659	9.156	-11.896	-13.592
1839	1.839	4.379	-18.162	-20.886	-12.163	-2.224	17.866	-10.555	-10.091
1840	1.84	-2.434	-6.553	-15.166	4.246	-1.635	13.344	-9.209	-6.786
1841	1.841	-15.647	-0.17	-16.99	-0.799	-1.041	-8.224	-11.352	-10.836
1842	1.842	-15.09	-27.816	-21.708	3.636	-3.924	1.161	-8.653	-8.689
1843	1.843	-20.892	-21.939	-20.434	7.701	-5.261	43.826	-11.367	-8.277
1844	1.844	-33.049	-16.635	-16.829	-11.083	-7.565	62.128	-8.673	-6.899
1845	1.845	-44.033	-5.542	-8.55	-28.131	-14.127	56.804	-5.197	-9.014
1846	1.846	-31.018	-24.263	-11.672	-12.509	-11.207	41.732	-7.527	-14.222
1847	1.847	-29.255	-26.729	-18.49	-20.873	-11.96	18.903	-9.66	-13.625
1848	1.848	-8.529	-5.579	-29.943	-18.405	-7.865	-26.9	-3.676	-18.253
1849	1.849	-0.194	2.787	-25.355	-20.807	-5.907	-44.998	-7.94	-9.325
1850	1.85	-2.71	-9.932	-29.279	-5.995	-11.882	-50.268	4.243	-2.918
1851	1.851	-9.674	-7.54	-22.156	-4.117	-11.084	-14.912	-0.992	0.59
1852	1.852	-11.821	3.147	-10.383	15.195	-9.12	-1.26	3.647	10.287
1853	1.853	-2.174	12.876	-24.765	22.708	-11.032	-5.225	-0.614	3.925
1854	1.854	-10.922	21.59	-26.759	6.432	-11.583	-8.825	-1.784	5.111
1855	1.855	-25.281	20.012	-10.942	4.265	-8.077	-39.707	-14.947	-10.931
1856	1.856	-15.631	4.102	3.913	13.907	-10.377	-43.682	-20.178	-3.942
1857	1.857	-17.395	19.007	17.429	-12.43	-16.936	-54.859	-12.246	2.464
1858	1.858	-28.439	5.495	26.117	-23.706	-14.006	-58.138	-13.603	-3.315
1859	1.859	-9.664	-6.662	2.301	27.697	-9.727	-23.74	-12.445	-5.033
1860	1.86	-7.142	-17.621	-7.786	5.574	-8.931	-28.249	-11.286	-3.463
1861	1.861	-4.831	-13.274	-23.496	-1.057	-9.491	-49.032	-16.512	-13.505
1862	1.862	-2.737	-24.993	-9.407	41.427	-10.05	-37.896	-13.613	-22.392
1863	1.863	-0.84	-42.286	-6.907	69.026	-10.613	-20.963	-16.126	-23.546
1864	1.864	-6.11	-58.407	-4.583	-6.69	-9.243	-17.937	-12.057	-22.563
1865	1.865	4.861	-60.409	-2.473	-82.595	-2.835	-20.693	-12.626	-25.454
1866	1.866	6.136	-38.991	-0.559	-53.028	-3.588	12.709	-10.681	-24.659
1867	1.867	4.889	-30.547	4.653	-169.609	-5.89	26.179	-10.093	-25.417
1868	1.868	-10.878	-32.958	-6.411	-153.785	-5.294	30.219	-11.441	-24.824
1869	1.869	-21.585	-16.58	-2.178	-52.791	-7.215	19.005	-8.144	-22.877
1870	1.87	-35.162	-18.603	-14	-13.374	-10.099	-4.801	-7.747	-16.284
1871	1.871	-47.354	-28.188	-25.03	-1.608	-8.724	-39.267	-4.058	-17.048
1872	1.872	-51.979	-22.898	-23.677	-12.481	-7.353	-62.126	-11.403	-17.809
1873	1.873	-41.885	-27.471	-30.057	17.108	-6.174	-58.135	-12.355	-18.377
1874	1.874	-35.484	-11.519	-16.885	8.183	-7.322	-39.445	-11.373	-12.374
1875	1.875	-31.975	-9.31	-18.609	16.29	-10.797	-36.24	-10.585	-17.979
1876	1.876	-22.276	-7.316	-4.274	8.896	-11.177	-33.211	-9.796	-16.035
1877	1.877	-13.343	-5.51	-6.172	15.427	-10.008	-41.595	-9.204	-14.095
1878	1.878	-19.29	5.548	-14.849	21.383	-12.712	-34.098	-11.123	-17.001
1879	1.879	-16.135	4.216	-25.848	15.951	-9.225	0.885	-8.205	-12.156
1880	1.88	-11.246	23.773	-18.665	10.927	-9.607	5.872	-9.54	-14.084
1881	1.881	-6.929	4.029	0.882	-11.921	-8.444	19.362	-13.973	-12.348
1882	1.882	-7.63	-13.771	-1.804	-15.966	-9.606	40.05	-11.055	-13.703
1883	1.883	-12.396	2.522	-4.3	2.827	-9.223	51.255	-11.422	-6.354
1884	1.884	-11.761	-16.631	-1.957	-0.467	-7.096	61.311	-11.795	-7.328
1885	1.885	-13.449	-34.437	-8.313	21.389	-9.805	52.023	-10.612	-10.233
1886	1.886	-6.426	-13.303	1.405	24.09	-4.001	20.857	-10.204	-11.004
1887	1.887	-7.346	-21.621	-0.309	16.55	-9.618	8.418	-9.03	-11.79
1888	1.888	0.64	-14.08	1.246	9.603	-11.555	-48.375	-9.207	-9.863
1889	1.889	16.739	-11.756	-2.988	-9.487	-6.919	-121.81	-13.645	-7.939
1890	1.89	19.092	-9.614	-6.62	-32.623	-10.984	-72.54	-7.629	-7.367
1891	1.891	-8.559	-34.741	-17.411	-29.448	-12.341	-45.909	-11.68	-6.984
1892	1.892	-27.318	-51.749	-18.723	-43.544	-10.024	-21.596	-11.085	-7.381
1893	1.893	-51.096	-48.633	-30.48	-25.702	-10.428	-14.282	-7.783	-7.007
1894	1.894	-47.973	-28.852	-38.361	-18.675	-7.737	-7.736	-11.837	-5.082
1895	1.895	-39.641	-16.046	-45.452	-3.703	-8.912	22.612	-12.213	-9.35
1896	1.896	-21.831	-13.71	-31.063	-9.463	-8.741	27.978	-11.81	-8.013
1897	1.897	-14.86	-11.592	-25.186	-14.633	-12.632	12.83	-5.225	-9.385
1898	1.898	-12.709	-5.807	-19.888	-6.664	-7.813	8.317	-10.056	-12.304
1899	1.899	-6.871	-7.554	-15.164	-16.713	-9.768	-37.634	-7.524	-10.391
1900	1.9	-8.573	-6.007	-13.715	-20.758	-10.371	-31.732	-6.743	-9.239
1901	1.901	2.491	9.856	-9.955	-21.858	-10.007	-4.152	-8.664	-7.118
1902	1.902	1.171	3.459	-6.395	-25.274	-6.736	0.818	-11.953	-11.573
1903	1.903	10.094	32.479	-11.572	-19.989	-9.659	5.222	-7.886	-9.646
1904	1.904	8.936	44.857	-12.509	-15.092	-6.004	1.111	-8.278	-6.756
1905	1.905	5.842	33.645	-8.2	-15.788	-6.413	-2.597	-7.891	-11.608
1906	1.906	4.869	-4.079	-10.447	-8.382	-7.59	14.39	-10.811	-9.703
1907	1.907	-8.279	-29.251	-8.418	0.563	-8.772	30.038	-8.122	-12.629
1908	1.908	-25.688	-33.712	-10.257	-0.605	-6.091	38.343	-10.847	-11.285
1909	1.909	-32.661	-37.808	-1.258	-10.306	-7.659	25.573	-10.67	-12.656
1910	1.91	-30.524	-26.638	-2.364	-3.922	-11.545	18.66	-11.456	-9.768
1911	1.911	-24.735	-16.624	-3.476	6.885	-11.18	20.867	-7.209	-5.332
1912	1.912	-26.506	-38.522	-17.376	-8.985	-6.745	11.242	-11.291	-4.775
1913	1.913	-18.596	-41.28	-23.133	-32.283	-7.341	-15.029	-12.658	-12.734
1914	1.914	0.156	-33.781	-7.205	-35.29	-8.718	-33.731	-13.065	-9.276
1915	1.915	12.924	-40.771	-5.023	-26.977	-8.353	-16.599	-11.912	-14.517
1916	1.916	19.885	-25.9	-10.778	6.413	-11.272	-13.371	-9.212	-13.562
1917	1.917	22.001	-16.219	5.134	-16.482	-6.838	-50.163	-11.158	-12.799
1918	1.918	-7.021	-24.93	-5.465	-20.676	-5.118	-55.024	-9.036	-12.029
1919	1.919	-36.035	-17.02	-11.252	5.544	-12.113	-32.043	-10.978	-13.963
1920	1.92	-39.703	-4.026	-16.452	-11.396	-9.237	-27.876	-10.79	-10.664
1921	1.921	-49.769	1.245	-8.497	-20.559	-10.048	-31.502	-8.475	-13.551
1922	1.922	-40.469	-16.122	-9.84	-17.722	-9.312	-7.71	-11.778	-11.012
1923	1.923	-20.719	-18.364	-8.65	-15.099	-8.767	-17.047	-11.402	-9.635
1924	1.924	-23.204	-24.702	-9.786	-12.674	-6.86	-19.798	-9.482	-9.998
1925	1.925	-25.468	-3.366	-14.976	-6.2	-5.148	-12.283	-10.657	-15.189
1926	1.926	-27.536	-0.597	-17.84	-8.059	-10.022	-10.007	-7.767	-13.227
1927	1.927	-37.157	12.278	-22.047	-2.772	-5.414	-16.419	-8.939	-8.551
1928	1.928	-31.872	5.383	-17.941	-13.741	-4.864	-29.983	-7.789	-17.419
1929	1.929	-27.187	3.307	-7.074	-12.336	-8.38	-42.177	-9.928	-13.702
1930	1.93	-19.991	13.038	7.271	4.723	-7.056	-34.225	-9.161	-7.664
1931	1.931	-18.817	-2.782	-10.109	-2.229	-9.988	-32.874	-7.821	-12.849
1932	1.932	-12.816	-26.16	-12.388	-17.137	-7.304	-15.859	-11.513	-11.844
1933	1.933	-5.442	-16.84	-14.484	-34.563	-10.039	-8.899	-9.015	-12.58
1934	1.934	-10.264	-25.139	-20.253	-36.87	-10.845	-15.283	-13.475	-14.862
1935	1.935	-18.183	-32.687	-14.991	-17.709	-8.161	2.14	-12.909	-16.76
1936	1.936	-10.814	-2.302	-10.32	-20.231	-7.807	27.839	-9.438	-6.661
1937	1.937	-13.694	1.792	-6.014	-17.93	-9.958	37.827	-12.745	-7.987
1938	1.938	-7.666	-1.861	-20.277	-15.851	-9.216	28.46	-9.848	-9.118
1939	1.939	-6.866	-11.921	-26.03	-21.693	-12.339	14.224	-11.793	-10.243
1940	1.94	-10.319	-21.19	-17.285	-2.327	-13.521	-3.699	-8.324	-13.298
1941	1.941	-12.229	-12.882	-12.622	25.932	-10.834	-24.839	-11.237	-12.289
1942	1.942	-19.976	-30.717	-16.905	14.674	-6.025	-38.965	-8.54	-9.739
1943	1.943	-20.962	-37.74	-15.802	-9.24	-7.979	-15.698	-9.712	-12.028
1944	1.944	-10.16	-22.849	-21.826	-31.203	-13.996	-12.572	-9.527	-12.569
1945	1.945	-8.81	-1.577	-12.172	-17.257	-9.952	-15.236	-11.477	-9.251
1946	1.946	5.514	1.116	-15.85	-9.923	-9.393	-33.037	-7.23	-13.295
1947	1.947	-8.012	3.631	-19.295	1.578	-9.995	-40.025	-11.304	-12.893
1948	1.948	-2.769	1.316	-26.577	16.466	-7.122	-42.164	-14.794	-9.581
1949	1.949	-7.399	-5.059	-27.489	6.785	-4.621	-24.758	-11.517	-13.626
1950	1.95	-8.734	-14.718	-14.262	-19.548	-9.091	-13.189	-10.363	-11.089
1951	1.951	-17.643	-12.949	-0.68	-23.145	-12.015	-2.552	-6.699	-13.388
1952	1.952	-9.343	-11.368	25.637	-6.012	-8.549	-0.594	-9.029	-6.784
1953	1.953	6.69	-12.722	21.957	-9.04	-8.181	-2.298	-8.655	-11.602
1954	1.954	-4.933	-29.729	-1.854	-40.138	-9.36	-13.297	-14.661	-12.357
1955	1.955	-11.331	-36.685	-11.149	-19.388	-10.534	-14.625	-10.412	-11.563
1956	1.956	-17.154	-26.048	-19.448	-8.128	-8.613	-15.772	-9.639	-10.968
1957	1.957	-15.432	-20.277	-16.908	8.917	-6.5	-16.894	-6.163	-16.955
1958	1.958	-10.806	-15.134	-19.214	12.019	-9.804	-17.829	-6.748	-16.166
1959	1.959	-9.463	-7.26	-8.56	20.354	-10.2	-20.711	-9.655	-16.737
1960	1.96	7.538	-17.374	-14.354	12.798	-4.987	-32.166	-9.278	-13.432
1961	1.961	9.829	-26.327	-12.614	-22.198	-9.843	-11.513	-6.95	-11.68
1962	1.962	-0.832	-13.176	-14.174	-87.756	-11.792	8.183	-9.083	-13.019
1963	1.963	-10.526	-18.431	-21.36	-43.05	-5.226	5.653	-4.634	-8.556
1964	1.964	-29.877	-35.888	-14.999	-18.689	-6.012	-15.451	-11.214	-10.292
1965	1.965	-22.328	-14.824	-13.841	3.361	-8.348	-35.202	-10.439	-9.898
1966	1.966	-19.989	-17.569	-8.616	9.943	-8.938	-37.71	-8.118	-6.603
1967	1.967	-39.138	0.218	-11.527	3.982	-8.362	-26.105	-11.599	-8.731
1968	1.968	-51.898	16.457	-1.845	20.441	-4.304	-6.929	-12.175	-8.337
1969	1.969	-44.948	-15.53	-8.246	-45.164	-7.789	10.86	-10.426	-9.494
1970	1.97	-34.333	-29.131	-14.253	-36.279	-2.387	27.064	-10.036	-8.718
1971	1.971	-40.165	-33.203	-13.29	-28.193	-2.975	46.192	-4.609	-13.168
1972	1.972	-27.999	-44.428	-22.193	-20.924	-4.919	53.706	-12.535	-9.881
1973	1.973	-26.457	-13.497	-18.713	-1.058	-11.51	46.712	-9.428	-10.459
1974	1.974	-33.602	-1.143	-13.51	-7.078	-10.748	44.542	-10.388	-12.972
1975	1.975	-24.686	-12.378	-16.408	-1.653	-8.427	46.466	-9.603	-9.684
1976	1.976	-9.007	-43.326	-15.64	-6.633	-7.852	20.225	-11.915	-10.854
1977	1.977	-6.885	-14.277	-11.609	-11.051	-11.156	1.586	-9.969	-10.471
1978	1.978	2.776	4.522	-8.167	-6.958	-10.584	-8.355	-13.251	-16.275
1979	1.979	4.504	-5.537	-11.483	-3.272	-9.236	-5.211	-12.659	-10.663
1980	1.98	18.81	3.742	-15.562	-6.555	-9.637	3.065	-6.84	-12.602
1981	1.981	20.73	-10.408	-7.637	-9.642	-11.778	5.514	-10.893	-9.311
1982	1.982	-5.623	-17.996	-6.517	-12.335	-11.4	-6.152	-6.043	-11.062
1983	1.983	-9.327	-1.799	-13.914	-19.887	-6.381	-25.319	-13.393	-8.552
1984	1.984	-12.622	0.285	-14.923	-12.938	-9.68	-38.059	-8.548	-8.939
1985	1.985	-15.714	-13.317	-12.441	1.942	-5.622	-21.652	-9.316	-11.07
1986	1.986	-18.415	-18.609	-24.653	3.866	-10.467	-27.827	-5.242	-7.396
1987	1.987	-25.952	-17.127	-33.364	9.081	-7.181	-37.322	-14.715	-10.685
1988	1.988	-18.976	4.49	-25.44	-14.7	-12.608	-45.85	-11.037	-15.523
1989	1.989	-16.835	-11.245	-15.396	-66.153	-12.043	-63.079	-9.871	-17.473
1990	1.99	-18.724	14.268	-3.604	-58.786	-12.633	-55.937	-8.894	-16.916
1991	1.991	-16.943	4.166	20.208	-11.919	-7.232	-53.668	-9.852	-12.092
1992	1.992	-18.451	13.446	37.254	43.092	-12.09	-55.48	-10.615	-12.692
1993	1.993	-14.163	-17.72	-3.572	35.771	-12.686	-29.043	-9.831	-18.128
1994	1.994	-28.458	2.978	-8.98	96.335	-7.288	-32.613	-7.891	-8.664
1995	1.995	-18.772	6.631	-24.07	104.429	-6.723	18.978	-11.17	-7.522
1996	1.996	-17.035	-10.402	-37.608	-6.676	-7.317	26.419	-10.579	-4.06
1997	1.997	-9.114	-19.701	-50.004	-86.209	-3.273	-7.001	-9.211	-13.765
1998	1.998	-7.788	-22.437	-23.698	-71.887	-11.217	-12.967	-7.849	-12.64
[truncated: 25,396 more rows]
