# Supplementary material for: Associations between lower-limb muscle activation and knee flexion in post-stroke individuals: A study on the stance-to-swing phases of gait
Source: PLoS One. 2017 Sep 8;12(9):e0183865. doi: 10.1371/journal.pone.0183865 (PMC5590852; doi:10.1371/journal.pone.0183865)
Supplement: S1 Dataset — (ZIP) [file pone.0183865.s001.zip › S1_Dataset/Patient group/1/1/point.csv]

Frame	Time	sacrum.X	sacrum.Y	sacrum.Z	r asis.X	r asis.Y	r asis.Z	r thigh.X	r thigh.Y	r thigh.Z	r bar 1.X	r bar 1.Y	r bar 1.Z	r knee 1.X	r knee 1.Y	r knee 1.Z	r knee 2.X	r knee 2.Y	r knee 2.Z	r bar 2.X	r bar 2.Y	r bar 2.Z	r mall.X	r mall.Y	r mall.Z	r met.X	r met.Y	r met.Z	l asis.X	l asis.Y	l asis.Z	l thigh.X	l thigh.Y	l thigh.Z	l bar 1.X	l bar 1.Y	l bar 1.Z	l knee 1.X	l knee 1.Y	l knee 1.Z	l knee 2.X	l knee 2.Y	l knee 2.Z	l bar 2.X	l bar 2.Y	l bar 2.Z	l mall.X	l mall.Y	l mall.Z
0	0	NaN	NaN	NaN	NaN	NaN	NaN	NaN	NaN	NaN	2.164	0.599	0.193	2.155	0.445	0.277	NaN	NaN	NaN	2.171	0.228	0.257	2.174	0.076	0.342	2.073	0.007	0.289	NaN	NaN	NaN	NaN	NaN	NaN	2.086	0.647	0.615	2.069	0.383	0.559	NaN	NaN	NaN	NaN	NaN	NaN	NaN	NaN	NaN
1	0.005	NaN	NaN	NaN	NaN	NaN	NaN	NaN	NaN	NaN	2.164	0.6	0.193	2.157	0.444	0.277	NaN	NaN	NaN	2.172	0.228	0.256	2.174	0.076	0.342	2.073	0.007	0.289	NaN	NaN	NaN	NaN	NaN	NaN	2.085	0.647	0.615	2.069	0.383	0.559	NaN	NaN	NaN	NaN	NaN	NaN	NaN	NaN	NaN
2	0.01	NaN	NaN	NaN	NaN	NaN	NaN	NaN	NaN	NaN	2.164	0.6	0.193	2.158	0.443	0.277	NaN	NaN	NaN	2.172	0.228	0.256	2.173	0.076	0.341	2.074	0.007	0.289	NaN	NaN	NaN	NaN	NaN	NaN	2.085	0.647	0.615	2.069	0.383	0.559	NaN	NaN	NaN	NaN	NaN	NaN	NaN	NaN	NaN
3	0.015	NaN	NaN	NaN	NaN	NaN	NaN	NaN	NaN	NaN	2.163	0.599	0.193	2.158	0.443	0.277	NaN	NaN	NaN	2.172	0.228	0.256	2.173	0.075	0.339	2.074	0.007	0.289	NaN	NaN	NaN	NaN	NaN	NaN	2.085	0.647	0.615	2.069	0.383	0.559	NaN	NaN	NaN	NaN	NaN	NaN	NaN	NaN	NaN
4	0.02	NaN	NaN	NaN	NaN	NaN	NaN	NaN	NaN	NaN	2.163	0.599	0.193	2.159	0.443	0.277	NaN	NaN	NaN	2.172	0.228	0.256	2.173	0.075	0.339	2.075	0.007	0.289	NaN	NaN	NaN	NaN	NaN	NaN	2.085	0.647	0.615	2.069	0.383	0.559	NaN	NaN	NaN	NaN	NaN	NaN	NaN	NaN	NaN
5	0.025	NaN	NaN	NaN	NaN	NaN	NaN	NaN	NaN	NaN	2.163	0.599	0.193	2.159	0.443	0.277	NaN	NaN	NaN	2.172	0.228	0.256	2.173	0.075	0.339	2.075	0.006	0.289	NaN	NaN	NaN	NaN	NaN	NaN	2.085	0.647	0.615	2.069	0.383	0.559	NaN	NaN	NaN	NaN	NaN	NaN	NaN	NaN	NaN
6	0.03	NaN	NaN	NaN	NaN	NaN	NaN	NaN	NaN	NaN	2.163	0.599	0.193	2.159	0.443	0.277	NaN	NaN	NaN	2.172	0.228	0.256	2.173	0.075	0.339	2.075	0.006	0.289	NaN	NaN	NaN	NaN	NaN	NaN	2.085	0.647	0.615	2.069	0.383	0.559	NaN	NaN	NaN	NaN	NaN	NaN	NaN	NaN	NaN
7	0.035	NaN	NaN	NaN	NaN	NaN	NaN	NaN	NaN	NaN	2.163	0.599	0.192	2.16	0.443	0.277	NaN	NaN	NaN	2.172	0.228	0.256	2.173	0.075	0.339	2.075	0.006	0.289	NaN	NaN	NaN	NaN	NaN	NaN	2.085	0.647	0.615	2.069	0.383	0.558	NaN	NaN	NaN	NaN	NaN	NaN	NaN	NaN	NaN
8	0.04	NaN	NaN	NaN	NaN	NaN	NaN	NaN	NaN	NaN	2.163	0.599	0.192	2.16	0.443	0.277	NaN	NaN	NaN	2.172	0.228	0.256	2.173	0.075	0.339	2.075	0.006	0.289	NaN	NaN	NaN	NaN	NaN	NaN	2.085	0.647	0.615	2.069	0.383	0.558	NaN	NaN	NaN	NaN	NaN	NaN	NaN	NaN	NaN
9	0.045	NaN	NaN	NaN	NaN	NaN	NaN	NaN	NaN	NaN	2.163	0.599	0.192	2.16	0.443	0.277	NaN	NaN	NaN	2.172	0.228	0.256	2.173	0.075	0.339	2.075	0.006	0.289	NaN	NaN	NaN	NaN	NaN	NaN	2.085	0.647	0.615	2.069	0.383	0.558	NaN	NaN	NaN	NaN	NaN	NaN	NaN	NaN	NaN
10	0.05	NaN	NaN	NaN	NaN	NaN	NaN	NaN	NaN	NaN	2.163	0.599	0.192	2.16	0.443	0.277	NaN	NaN	NaN	2.171	0.228	0.256	2.173	0.075	0.339	2.075	0.006	0.289	NaN	NaN	NaN	NaN	NaN	NaN	2.085	0.647	0.615	2.069	0.383	0.558	NaN	NaN	NaN	NaN	NaN	NaN	NaN	NaN	NaN
11	0.055	NaN	NaN	NaN	NaN	NaN	NaN	NaN	NaN	NaN	2.163	0.599	0.192	2.16	0.443	0.277	NaN	NaN	NaN	2.171	0.228	0.256	2.173	0.075	0.339	2.075	0.006	0.289	NaN	NaN	NaN	NaN	NaN	NaN	2.085	0.647	0.615	2.069	0.383	0.558	NaN	NaN	NaN	NaN	NaN	NaN	NaN	NaN	NaN
12	0.06	NaN	NaN	NaN	NaN	NaN	NaN	NaN	NaN	NaN	2.163	0.599	0.192	2.16	0.443	0.277	NaN	NaN	NaN	2.171	0.228	0.256	2.173	0.075	0.339	2.075	0.006	0.289	NaN	NaN	NaN	NaN	NaN	NaN	2.085	0.647	0.615	2.069	0.383	0.558	NaN	NaN	NaN	NaN	NaN	NaN	NaN	NaN	NaN
13	0.065	NaN	NaN	NaN	NaN	NaN	NaN	NaN	NaN	NaN	2.163	0.599	0.192	2.16	0.443	0.277	NaN	NaN	NaN	2.171	0.228	0.255	2.172	0.075	0.339	2.075	0.006	0.289	NaN	NaN	NaN	NaN	NaN	NaN	2.086	0.646	0.616	2.069	0.383	0.558	NaN	NaN	NaN	NaN	NaN	NaN	NaN	NaN	NaN
14	0.07	NaN	NaN	NaN	NaN	NaN	NaN	NaN	NaN	NaN	2.163	0.599	0.192	2.16	0.443	0.277	NaN	NaN	NaN	2.171	0.228	0.255	2.172	0.075	0.339	2.075	0.006	0.289	NaN	NaN	NaN	NaN	NaN	NaN	2.086	0.646	0.616	2.069	0.383	0.558	NaN	NaN	NaN	NaN	NaN	NaN	NaN	NaN	NaN
15	0.075	NaN	NaN	NaN	NaN	NaN	NaN	NaN	NaN	NaN	2.163	0.599	0.192	2.16	0.443	0.277	NaN	NaN	NaN	2.171	0.228	0.255	2.172	0.075	0.339	2.076	0.006	0.289	NaN	NaN	NaN	NaN	NaN	NaN	2.086	0.646	0.616	2.069	0.383	0.558	NaN	NaN	NaN	NaN	NaN	NaN	NaN	NaN	NaN
16	0.08	NaN	NaN	NaN	NaN	NaN	NaN	NaN	NaN	NaN	2.163	0.599	0.192	2.16	0.443	0.277	NaN	NaN	NaN	2.171	0.228	0.255	2.172	0.075	0.339	2.076	0.006	0.289	NaN	NaN	NaN	NaN	NaN	NaN	2.086	0.646	0.616	2.069	0.383	0.558	NaN	NaN	NaN	NaN	NaN	NaN	NaN	NaN	NaN
17	0.085	NaN	NaN	NaN	NaN	NaN	NaN	NaN	NaN	NaN	2.163	0.599	0.192	2.16	0.443	0.277	NaN	NaN	NaN	2.171	0.228	0.255	2.172	0.075	0.339	2.076	0.006	0.289	NaN	NaN	NaN	NaN	NaN	NaN	2.086	0.646	0.616	2.069	0.383	0.558	NaN	NaN	NaN	NaN	NaN	NaN	NaN	NaN	NaN
18	0.09	NaN	NaN	NaN	NaN	NaN	NaN	NaN	NaN	NaN	2.163	0.599	0.192	2.16	0.443	0.277	NaN	NaN	NaN	2.171	0.228	0.255	2.172	0.075	0.339	2.075	0.006	0.289	NaN	NaN	NaN	NaN	NaN	NaN	2.086	0.646	0.616	2.069	0.383	0.558	NaN	NaN	NaN	NaN	NaN	NaN	NaN	NaN	NaN
19	0.095	NaN	NaN	NaN	NaN	NaN	NaN	NaN	NaN	NaN	2.163	0.599	0.192	2.16	0.443	0.277	NaN	NaN	NaN	2.171	0.228	0.255	2.172	0.075	0.339	2.075	0.006	0.289	NaN	NaN	NaN	NaN	NaN	NaN	2.086	0.646	0.616	2.069	0.383	0.558	NaN	NaN	NaN	NaN	NaN	NaN	NaN	NaN	NaN
20	0.1	NaN	NaN	NaN	NaN	NaN	NaN	NaN	NaN	NaN	2.163	0.599	0.192	2.16	0.443	0.277	NaN	NaN	NaN	2.171	0.228	0.255	2.172	0.075	0.339	2.075	0.006	0.289	NaN	NaN	NaN	NaN	NaN	NaN	2.085	0.647	0.615	2.069	0.383	0.558	NaN	NaN	NaN	NaN	NaN	NaN	NaN	NaN	NaN
21	0.105	NaN	NaN	NaN	NaN	NaN	NaN	NaN	NaN	NaN	2.163	0.599	0.192	2.16	0.443	0.277	NaN	NaN	NaN	2.171	0.228	0.255	2.172	0.075	0.339	2.075	0.006	0.289	NaN	NaN	NaN	NaN	NaN	NaN	2.085	0.647	0.615	2.069	0.383	0.558	NaN	NaN	NaN	NaN	NaN	NaN	NaN	NaN	NaN
22	0.11	NaN	NaN	NaN	NaN	NaN	NaN	NaN	NaN	NaN	2.163	0.599	0.192	2.16	0.442	0.277	NaN	NaN	NaN	2.171	0.228	0.255	2.172	0.075	0.339	2.075	0.006	0.289	NaN	NaN	NaN	NaN	NaN	NaN	2.085	0.647	0.615	2.069	0.383	0.558	NaN	NaN	NaN	NaN	NaN	NaN	NaN	NaN	NaN
23	0.115	NaN	NaN	NaN	NaN	NaN	NaN	NaN	NaN	NaN	2.163	0.599	0.192	2.16	0.443	0.277	NaN	NaN	NaN	2.171	0.228	0.255	2.172	0.075	0.339	2.075	0.006	0.289	NaN	NaN	NaN	NaN	NaN	NaN	2.085	0.647	0.615	2.069	0.383	0.558	NaN	NaN	NaN	NaN	NaN	NaN	NaN	NaN	NaN
24	0.12	NaN	NaN	NaN	NaN	NaN	NaN	NaN	NaN	NaN	2.163	0.599	0.192	2.16	0.443	0.277	NaN	NaN	NaN	2.171	0.228	0.255	2.172	0.075	0.339	2.075	0.006	0.289	NaN	NaN	NaN	NaN	NaN	NaN	2.084	0.647	0.615	2.069	0.383	0.558	NaN	NaN	NaN	NaN	NaN	NaN	NaN	NaN	NaN
25	0.125	NaN	NaN	NaN	NaN	NaN	NaN	NaN	NaN	NaN	2.163	0.599	0.192	2.16	0.443	0.277	NaN	NaN	NaN	2.171	0.228	0.255	2.172	0.075	0.339	2.075	0.006	0.289	NaN	NaN	NaN	NaN	NaN	NaN	2.084	0.647	0.615	2.069	0.383	0.558	NaN	NaN	NaN	NaN	NaN	NaN	NaN	NaN	NaN
26	0.13	NaN	NaN	NaN	NaN	NaN	NaN	NaN	NaN	NaN	2.163	0.599	0.192	2.16	0.443	0.277	NaN	NaN	NaN	2.171	0.228	0.255	2.172	0.075	0.339	2.076	0.006	0.289	NaN	NaN	NaN	NaN	NaN	NaN	2.084	0.647	0.615	2.069	0.383	0.558	NaN	NaN	NaN	NaN	NaN	NaN	NaN	NaN	NaN
27	0.135	NaN	NaN	NaN	NaN	NaN	NaN	NaN	NaN	NaN	2.163	0.599	0.192	2.16	0.443	0.277	NaN	NaN	NaN	2.171	0.228	0.255	2.172	0.075	0.339	2.076	0.006	0.289	NaN	NaN	NaN	NaN	NaN	NaN	2.084	0.647	0.615	2.069	0.383	0.558	NaN	NaN	NaN	NaN	NaN	NaN	NaN	NaN	NaN
28	0.14	NaN	NaN	NaN	NaN	NaN	NaN	NaN	NaN	NaN	2.163	0.599	0.192	2.16	0.443	0.277	NaN	NaN	NaN	2.171	0.228	0.255	2.172	0.075	0.339	2.076	0.006	0.289	NaN	NaN	NaN	NaN	NaN	NaN	2.084	0.647	0.615	2.069	0.383	0.558	NaN	NaN	NaN	NaN	NaN	NaN	NaN	NaN	NaN
29	0.145	NaN	NaN	NaN	NaN	NaN	NaN	NaN	NaN	NaN	2.163	0.599	0.192	2.16	0.443	0.277	NaN	NaN	NaN	2.171	0.228	0.255	2.172	0.075	0.339	2.076	0.006	0.289	NaN	NaN	NaN	NaN	NaN	NaN	2.084	0.647	0.615	2.069	0.383	0.558	NaN	NaN	NaN	NaN	NaN	NaN	NaN	NaN	NaN
30	0.15	NaN	NaN	NaN	NaN	NaN	NaN	NaN	NaN	NaN	2.163	0.599	0.192	2.16	0.443	0.277	NaN	NaN	NaN	2.171	0.228	0.255	2.172	0.075	0.339	2.076	0.006	0.289	NaN	NaN	NaN	NaN	NaN	NaN	2.084	0.647	0.615	2.069	0.383	0.558	NaN	NaN	NaN	NaN	NaN	NaN	NaN	NaN	NaN
31	0.155	NaN	NaN	NaN	NaN	NaN	NaN	NaN	NaN	NaN	2.163	0.599	0.192	2.16	0.443	0.277	NaN	NaN	NaN	2.171	0.228	0.255	2.172	0.075	0.339	2.076	0.006	0.289	NaN	NaN	NaN	NaN	NaN	NaN	2.084	0.647	0.615	2.069	0.383	0.558	NaN	NaN	NaN	NaN	NaN	NaN	NaN	NaN	NaN
32	0.16	NaN	NaN	NaN	NaN	NaN	NaN	NaN	NaN	NaN	2.163	0.599	0.192	2.16	0.443	0.277	NaN	NaN	NaN	2.171	0.228	0.255	2.172	0.075	0.339	2.076	0.006	0.289	NaN	NaN	NaN	NaN	NaN	NaN	2.084	0.647	0.615	2.069	0.383	0.558	NaN	NaN	NaN	NaN	NaN	NaN	NaN	NaN	NaN
33	0.165	NaN	NaN	NaN	NaN	NaN	NaN	NaN	NaN	NaN	2.163	0.599	0.192	2.16	0.442	0.277	NaN	NaN	NaN	2.171	0.228	0.255	2.172	0.075	0.339	2.076	0.006	0.289	NaN	NaN	NaN	NaN	NaN	NaN	2.084	0.647	0.615	2.069	0.383	0.558	NaN	NaN	NaN	NaN	NaN	NaN	NaN	NaN	NaN
34	0.17	NaN	NaN	NaN	NaN	NaN	NaN	NaN	NaN	NaN	2.163	0.599	0.192	2.161	0.442	0.277	NaN	NaN	NaN	2.171	0.228	0.255	2.172	0.075	0.339	2.076	0.006	0.289	NaN	NaN	NaN	NaN	NaN	NaN	2.084	0.647	0.615	2.069	0.383	0.558	NaN	NaN	NaN	NaN	NaN	NaN	NaN	NaN	NaN
35	0.175	NaN	NaN	NaN	NaN	NaN	NaN	NaN	NaN	NaN	2.163	0.599	0.192	2.16	0.443	0.277	NaN	NaN	NaN	2.171	0.228	0.255	2.172	0.075	0.339	2.076	0.006	0.289	NaN	NaN	NaN	NaN	NaN	NaN	2.084	0.647	0.615	2.069	0.383	0.558	NaN	NaN	NaN	NaN	NaN	NaN	NaN	NaN	NaN
36	0.18	NaN	NaN	NaN	NaN	NaN	NaN	NaN	NaN	NaN	2.163	0.599	0.192	2.16	0.443	0.277	NaN	NaN	NaN	2.171	0.228	0.255	2.172	0.075	0.339	2.075	0.006	0.289	NaN	NaN	NaN	NaN	NaN	NaN	2.084	0.647	0.615	2.069	0.383	0.558	NaN	NaN	NaN	NaN	NaN	NaN	NaN	NaN	NaN
37	0.185	NaN	NaN	NaN	NaN	NaN	NaN	NaN	NaN	NaN	2.163	0.599	0.192	2.161	0.442	0.277	NaN	NaN	NaN	2.171	0.228	0.255	2.172	0.075	0.339	2.075	0.006	0.289	NaN	NaN	NaN	NaN	NaN	NaN	2.084	0.647	0.615	2.069	0.383	0.558	NaN	NaN	NaN	NaN	NaN	NaN	NaN	NaN	NaN
38	0.19	NaN	NaN	NaN	NaN	NaN	NaN	NaN	NaN	NaN	2.163	0.599	0.192	2.16	0.443	0.277	NaN	NaN	NaN	2.171	0.228	0.255	2.172	0.075	0.339	2.076	0.006	0.289	NaN	NaN	NaN	NaN	NaN	NaN	2.084	0.647	0.615	2.069	0.383	0.558	NaN	NaN	NaN	NaN	NaN	NaN	NaN	NaN	NaN
39	0.195	NaN	NaN	NaN	NaN	NaN	NaN	NaN	NaN	NaN	2.163	0.599	0.192	2.161	0.442	0.277	NaN	NaN	NaN	2.171	0.228	0.255	2.172	0.075	0.339	2.076	0.006	0.289	NaN	NaN	NaN	NaN	NaN	NaN	2.084	0.647	0.615	2.069	0.383	0.558	NaN	NaN	NaN	NaN	NaN	NaN	NaN	NaN	NaN
40	0.2	NaN	NaN	NaN	NaN	NaN	NaN	NaN	NaN	NaN	2.163	0.599	0.192	2.16	0.443	0.277	NaN	NaN	NaN	2.171	0.228	0.255	2.172	0.075	0.339	2.076	0.006	0.289	NaN	NaN	NaN	NaN	NaN	NaN	2.084	0.647	0.615	2.069	0.383	0.558	NaN	NaN	NaN	NaN	NaN	NaN	NaN	NaN	NaN
41	0.205	NaN	NaN	NaN	NaN	NaN	NaN	NaN	NaN	NaN	2.163	0.599	0.192	2.161	0.442	0.277	NaN	NaN	NaN	2.171	0.228	0.255	2.172	0.075	0.339	2.076	0.006	0.289	NaN	NaN	NaN	NaN	NaN	NaN	2.084	0.647	0.615	2.069	0.383	0.558	NaN	NaN	NaN	NaN	NaN	NaN	NaN	NaN	NaN
42	0.21	NaN	NaN	NaN	NaN	NaN	NaN	NaN	NaN	NaN	2.163	0.599	0.192	2.16	0.443	0.277	NaN	NaN	NaN	2.171	0.228	0.256	2.172	0.075	0.339	2.076	0.006	0.289	NaN	NaN	NaN	NaN	NaN	NaN	2.084	0.647	0.615	2.069	0.383	0.558	NaN	NaN	NaN	NaN	NaN	NaN	NaN	NaN	NaN
43	0.215	NaN	NaN	NaN	NaN	NaN	NaN	NaN	NaN	NaN	2.164	0.599	0.192	2.16	0.443	0.277	NaN	NaN	NaN	2.171	0.228	0.256	2.172	0.075	0.339	2.076	0.006	0.289	NaN	NaN	NaN	NaN	NaN	NaN	2.084	0.647	0.615	2.069	0.383	0.558	NaN	NaN	NaN	NaN	NaN	NaN	NaN	NaN	NaN
44	0.22	NaN	NaN	NaN	NaN	NaN	NaN	NaN	NaN	NaN	2.164	0.599	0.192	2.161	0.442	0.277	NaN	NaN	NaN	2.171	0.228	0.256	2.172	0.075	0.339	2.075	0.006	0.289	NaN	NaN	NaN	NaN	NaN	NaN	2.084	0.647	0.615	2.069	0.383	0.558	NaN	NaN	NaN	NaN	NaN	NaN	NaN	NaN	NaN
45	0.225	NaN	NaN	NaN	NaN	NaN	NaN	NaN	NaN	NaN	2.164	0.599	0.192	2.161	0.442	0.277	NaN	NaN	NaN	2.171	0.228	0.256	2.172	0.075	0.339	2.076	0.006	0.289	NaN	NaN	NaN	NaN	NaN	NaN	2.084	0.647	0.615	2.069	0.383	0.558	NaN	NaN	NaN	NaN	NaN	NaN	NaN	NaN	NaN
46	0.23	NaN	NaN	NaN	NaN	NaN	NaN	NaN	NaN	NaN	2.164	0.599	0.192	2.16	0.443	0.277	NaN	NaN	NaN	2.171	0.228	0.256	2.172	0.075	0.339	2.076	0.006	0.289	NaN	NaN	NaN	NaN	NaN	NaN	2.084	0.647	0.615	2.069	0.383	0.558	NaN	NaN	NaN	NaN	NaN	NaN	NaN	NaN	NaN
47	0.235	NaN	NaN	NaN	NaN	NaN	NaN	NaN	NaN	NaN	2.164	0.599	0.192	2.16	0.443	0.277	NaN	NaN	NaN	2.171	0.228	0.256	2.172	0.075	0.339	2.076	0.006	0.289	NaN	NaN	NaN	NaN	NaN	NaN	2.084	0.647	0.615	2.069	0.383	0.558	NaN	NaN	NaN	NaN	NaN	NaN	NaN	NaN	NaN
48	0.24	NaN	NaN	NaN	NaN	NaN	NaN	NaN	NaN	NaN	2.164	0.599	0.192	2.161	0.443	0.277	NaN	NaN	NaN	2.171	0.228	0.256	2.172	0.075	0.339	2.075	0.006	0.289	NaN	NaN	NaN	NaN	NaN	NaN	2.084	0.647	0.615	2.069	0.383	0.558	NaN	NaN	NaN	NaN	NaN	NaN	NaN	NaN	NaN
49	0.245	NaN	NaN	NaN	NaN	NaN	NaN	NaN	NaN	NaN	2.164	0.599	0.192	2.161	0.442	0.277	NaN	NaN	NaN	2.172	0.228	0.256	2.172	0.075	0.339	2.075	0.006	0.289	NaN	NaN	NaN	NaN	NaN	NaN	2.084	0.647	0.615	2.069	0.383	0.558	NaN	NaN	NaN	NaN	NaN	NaN	NaN	NaN	NaN
50	0.25	NaN	NaN	NaN	NaN	NaN	NaN	NaN	NaN	NaN	2.164	0.599	0.192	2.161	0.443	0.277	NaN	NaN	NaN	2.172	0.228	0.256	2.172	0.075	0.339	2.075	0.006	0.289	NaN	NaN	NaN	NaN	NaN	NaN	2.084	0.647	0.615	2.069	0.383	0.558	NaN	NaN	NaN	NaN	NaN	NaN	NaN	NaN	NaN
51	0.255	NaN	NaN	NaN	NaN	NaN	NaN	NaN	NaN	NaN	2.164	0.599	0.192	2.161	0.442	0.277	NaN	NaN	NaN	2.172	0.228	0.256	2.172	0.075	0.339	2.075	0.006	0.289	NaN	NaN	NaN	NaN	NaN	NaN	2.084	0.647	0.615	2.069	0.383	0.558	NaN	NaN	NaN	NaN	NaN	NaN	NaN	NaN	NaN
52	0.26	NaN	NaN	NaN	NaN	NaN	NaN	NaN	NaN	NaN	2.164	0.599	0.192	2.161	0.443	0.277	NaN	NaN	NaN	2.172	0.228	0.256	2.172	0.075	0.339	2.075	0.006	0.289	NaN	NaN	NaN	NaN	NaN	NaN	2.085	0.647	0.615	2.069	0.383	0.558	NaN	NaN	NaN	NaN	NaN	NaN	NaN	NaN	NaN
53	0.265	NaN	NaN	NaN	NaN	NaN	NaN	NaN	NaN	NaN	2.164	0.599	0.192	2.161	0.443	0.277	NaN	NaN	NaN	2.172	0.228	0.256	2.172	0.075	0.339	2.075	0.006	0.289	NaN	NaN	NaN	NaN	NaN	NaN	2.085	0.647	0.615	2.069	0.383	0.558	NaN	NaN	NaN	NaN	NaN	NaN	NaN	NaN	NaN
54	0.27	NaN	NaN	NaN	NaN	NaN	NaN	NaN	NaN	NaN	2.164	0.599	0.192	2.161	0.443	0.277	NaN	NaN	NaN	2.172	0.228	0.256	2.173	0.075	0.339	2.076	0.006	0.289	NaN	NaN	NaN	NaN	NaN	NaN	2.085	0.647	0.615	2.069	0.383	0.558	NaN	NaN	NaN	NaN	NaN	NaN	NaN	NaN	NaN
55	0.275	NaN	NaN	NaN	NaN	NaN	NaN	NaN	NaN	NaN	2.164	0.599	0.192	2.161	0.443	0.277	NaN	NaN	NaN	2.172	0.228	0.256	2.173	0.075	0.339	2.075	0.006	0.289	NaN	NaN	NaN	NaN	NaN	NaN	2.085	0.647	0.615	2.069	0.383	0.558	NaN	NaN	NaN	NaN	NaN	NaN	NaN	NaN	NaN
56	0.28	NaN	NaN	NaN	NaN	NaN	NaN	NaN	NaN	NaN	2.164	0.599	0.192	2.161	0.443	0.277	NaN	NaN	NaN	2.172	0.228	0.256	2.173	0.075	0.339	2.075	0.006	0.289	NaN	NaN	NaN	NaN	NaN	NaN	2.085	0.647	0.615	2.069	0.383	0.558	NaN	NaN	NaN	NaN	NaN	NaN	NaN	NaN	NaN
57	0.285	NaN	NaN	NaN	NaN	NaN	NaN	NaN	NaN	NaN	2.164	0.599	0.192	2.161	0.443	0.277	NaN	NaN	NaN	2.172	0.228	0.256	2.173	0.075	0.339	2.075	0.006	0.289	NaN	NaN	NaN	NaN	NaN	NaN	2.085	0.647	0.615	2.069	0.383	0.558	NaN	NaN	NaN	NaN	NaN	NaN	NaN	NaN	NaN
58	0.29	NaN	NaN	NaN	NaN	NaN	NaN	NaN	NaN	NaN	2.164	0.599	0.192	2.161	0.443	0.277	NaN	NaN	NaN	2.172	0.228	0.256	2.173	0.075	0.339	2.075	0.006	0.289	NaN	NaN	NaN	NaN	NaN	NaN	2.085	0.647	0.615	2.069	0.383	0.558	NaN	NaN	NaN	NaN	NaN	NaN	NaN	NaN	NaN
59	0.295	NaN	NaN	NaN	NaN	NaN	NaN	NaN	NaN	NaN	2.164	0.599	0.192	2.161	0.443	0.277	NaN	NaN	NaN	2.172	0.228	0.256	2.173	0.075	0.339	2.075	0.006	0.289	NaN	NaN	NaN	NaN	NaN	NaN	2.085	0.647	0.615	2.069	0.383	0.558	NaN	NaN	NaN	NaN	NaN	NaN	NaN	NaN	NaN
60	0.3	NaN	NaN	NaN	NaN	NaN	NaN	NaN	NaN	NaN	2.164	0.599	0.192	2.161	0.443	0.277	NaN	NaN	NaN	2.172	0.228	0.256	2.173	0.075	0.339	2.075	0.006	0.289	NaN	NaN	NaN	NaN	NaN	NaN	2.085	0.647	0.615	2.069	0.383	0.558	NaN	NaN	NaN	NaN	NaN	NaN	NaN	NaN	NaN
61	0.305	NaN	NaN	NaN	NaN	NaN	NaN	NaN	NaN	NaN	2.164	0.599	0.192	2.161	0.443	0.277	NaN	NaN	NaN	2.172	0.228	0.256	2.173	0.075	0.339	2.075	0.006	0.289	NaN	NaN	NaN	NaN	NaN	NaN	2.086	0.646	0.616	2.069	0.383	0.558	NaN	NaN	NaN	NaN	NaN	NaN	NaN	NaN	NaN
62	0.31	NaN	NaN	NaN	NaN	NaN	NaN	NaN	NaN	NaN	2.164	0.599	0.192	2.161	0.443	0.277	NaN	NaN	NaN	2.172	0.228	0.256	2.173	0.075	0.339	2.075	0.006	0.289	NaN	NaN	NaN	NaN	NaN	NaN	2.085	0.647	0.615	2.069	0.383	0.558	NaN	NaN	NaN	NaN	NaN	NaN	NaN	NaN	NaN
63	0.315	NaN	NaN	NaN	NaN	NaN	NaN	NaN	NaN	NaN	2.164	0.599	0.192	2.161	0.443	0.277	NaN	NaN	NaN	2.172	0.228	0.256	2.173	0.075	0.339	2.075	0.006	0.289	NaN	NaN	NaN	NaN	NaN	NaN	2.085	0.647	0.615	2.069	0.383	0.558	NaN	NaN	NaN	NaN	NaN	NaN	NaN	NaN	NaN
64	0.32	NaN	NaN	NaN	NaN	NaN	NaN	NaN	NaN	NaN	2.164	0.599	0.192	2.161	0.443	0.277	NaN	NaN	NaN	2.172	0.228	0.256	2.173	0.075	0.339	2.075	0.006	0.289	NaN	NaN	NaN	NaN	NaN	NaN	2.086	0.647	0.615	2.069	0.383	0.558	NaN	NaN	NaN	NaN	NaN	NaN	NaN	NaN	NaN
65	0.325	NaN	NaN	NaN	NaN	NaN	NaN	NaN	NaN	NaN	2.164	0.599	0.192	2.161	0.443	0.277	NaN	NaN	NaN	2.172	0.228	0.256	2.173	0.075	0.339	2.075	0.006	0.289	NaN	NaN	NaN	NaN	NaN	NaN	2.086	0.646	0.616	2.069	0.383	0.558	NaN	NaN	NaN	NaN	NaN	NaN	NaN	NaN	NaN
66	0.33	NaN	NaN	NaN	NaN	NaN	NaN	NaN	NaN	NaN	2.164	0.599	0.192	2.161	0.443	0.277	NaN	NaN	NaN	2.172	0.228	0.256	2.173	0.075	0.339	2.075	0.006	0.289	NaN	NaN	NaN	NaN	NaN	NaN	2.086	0.647	0.616	2.069	0.383	0.558	NaN	NaN	NaN	NaN	NaN	NaN	NaN	NaN	NaN
67	0.335	NaN	NaN	NaN	NaN	NaN	NaN	NaN	NaN	NaN	2.164	0.599	0.192	2.161	0.443	0.277	NaN	NaN	NaN	2.172	0.228	0.256	2.173	0.075	0.339	2.075	0.006	0.289	NaN	NaN	NaN	NaN	NaN	NaN	2.086	0.646	0.616	2.069	0.383	0.558	NaN	NaN	NaN	NaN	NaN	NaN	NaN	NaN	NaN
68	0.34	NaN	NaN	NaN	NaN	NaN	NaN	NaN	NaN	NaN	2.164	0.599	0.192	2.161	0.443	0.277	NaN	NaN	NaN	2.172	0.228	0.256	2.173	0.075	0.339	2.075	0.006	0.289	NaN	NaN	NaN	NaN	NaN	NaN	2.086	0.646	0.616	2.069	0.383	0.558	NaN	NaN	NaN	NaN	NaN	NaN	NaN	NaN	NaN
69	0.345	NaN	NaN	NaN	NaN	NaN	NaN	NaN	NaN	NaN	2.164	0.599	0.192	2.16	0.443	0.277	NaN	NaN	NaN	2.172	0.228	0.256	2.173	0.075	0.339	2.075	0.006	0.289	NaN	NaN	NaN	NaN	NaN	NaN	2.086	0.646	0.616	2.069	0.383	0.558	NaN	NaN	NaN	NaN	NaN	NaN	NaN	NaN	NaN
70	0.35	NaN	NaN	NaN	NaN	NaN	NaN	NaN	NaN	NaN	2.164	0.599	0.192	2.161	0.443	0.277	NaN	NaN	NaN	2.172	0.228	0.256	2.173	0.075	0.339	2.075	0.006	0.289	NaN	NaN	NaN	NaN	NaN	NaN	2.086	0.646	0.616	2.069	0.383	0.558	NaN	NaN	NaN	NaN	NaN	NaN	NaN	NaN	NaN
71	0.355	NaN	NaN	NaN	NaN	NaN	NaN	NaN	NaN	NaN	2.164	0.6	0.192	2.161	0.443	0.277	NaN	NaN	NaN	2.172	0.228	0.256	2.173	0.075	0.339	2.075	0.006	0.289	NaN	NaN	NaN	NaN	NaN	NaN	2.086	0.646	0.616	2.069	0.383	0.558	NaN	NaN	NaN	NaN	NaN	NaN	NaN	NaN	NaN
72	0.36	NaN	NaN	NaN	NaN	NaN	NaN	NaN	NaN	NaN	2.165	0.601	0.193	2.161	0.443	0.277	NaN	NaN	NaN	2.172	0.228	0.256	2.173	0.075	0.339	2.075	0.006	0.289	NaN	NaN	NaN	NaN	NaN	NaN	2.086	0.646	0.616	2.069	0.383	0.558	NaN	NaN	NaN	NaN	NaN	NaN	NaN	NaN	NaN
73	0.365	NaN	NaN	NaN	NaN	NaN	NaN	NaN	NaN	NaN	2.164	0.6	0.192	2.161	0.443	0.277	NaN	NaN	NaN	2.172	0.228	0.256	2.173	0.075	0.339	2.075	0.006	0.289	NaN	NaN	NaN	NaN	NaN	NaN	2.086	0.646	0.616	2.07	0.383	0.558	NaN	NaN	NaN	NaN	NaN	NaN	NaN	NaN	NaN
74	0.37	NaN	NaN	NaN	NaN	NaN	NaN	NaN	NaN	NaN	2.164	0.599	0.192	2.161	0.443	0.277	NaN	NaN	NaN	2.172	0.228	0.256	2.173	0.075	0.339	2.075	0.006	0.289	NaN	NaN	NaN	NaN	NaN	NaN	2.086	0.646	0.616	2.07	0.383	0.558	NaN	NaN	NaN	NaN	NaN	NaN	NaN	NaN	NaN
75	0.375	NaN	NaN	NaN	NaN	NaN	NaN	NaN	NaN	NaN	2.164	0.6	0.192	2.161	0.443	0.277	NaN	NaN	NaN	2.172	0.228	0.256	2.173	0.075	0.339	2.075	0.006	0.289	NaN	NaN	NaN	NaN	NaN	NaN	2.086	0.646	0.616	2.069	0.383	0.558	NaN	NaN	NaN	NaN	NaN	NaN	NaN	NaN	NaN
76	0.38	NaN	NaN	NaN	NaN	NaN	NaN	NaN	NaN	NaN	2.165	0.601	0.192	2.161	0.443	0.277	NaN	NaN	NaN	2.173	0.228	0.256	2.173	0.075	0.339	2.075	0.006	0.289	NaN	NaN	NaN	NaN	NaN	NaN	2.086	0.646	0.616	2.07	0.383	0.558	NaN	NaN	NaN	NaN	NaN	NaN	NaN	NaN	NaN
77	0.385	NaN	NaN	NaN	NaN	NaN	NaN	NaN	NaN	NaN	2.164	0.6	0.192	2.16	0.443	0.277	NaN	NaN	NaN	2.173	0.228	0.256	2.173	0.075	0.339	2.075	0.006	0.289	NaN	NaN	NaN	NaN	NaN	NaN	2.086	0.646	0.616	2.07	0.383	0.558	NaN	NaN	NaN	NaN	NaN	NaN	NaN	NaN	NaN
78	0.39	NaN	NaN	NaN	NaN	NaN	NaN	NaN	NaN	NaN	2.164	0.599	0.192	2.16	0.443	0.277	NaN	NaN	NaN	2.173	0.228	0.256	2.173	0.075	0.339	2.075	0.006	0.289	NaN	NaN	NaN	NaN	NaN	NaN	2.086	0.646	0.616	2.07	0.383	0.558	NaN	NaN	NaN	NaN	NaN	NaN	NaN	NaN	NaN
79	0.395	NaN	NaN	NaN	NaN	NaN	NaN	NaN	NaN	NaN	2.164	0.6	0.192	2.16	0.443	0.277	NaN	NaN	NaN	2.173	0.228	0.256	2.173	0.075	0.339	2.075	0.006	0.289	NaN	NaN	NaN	NaN	NaN	NaN	2.086	0.646	0.616	2.07	0.383	0.558	NaN	NaN	NaN	NaN	NaN	NaN	NaN	NaN	NaN
80	0.4	NaN	NaN	NaN	NaN	NaN	NaN	NaN	NaN	NaN	2.166	0.601	0.193	2.161	0.443	0.277	NaN	NaN	NaN	2.173	0.228	0.256	2.173	0.075	0.339	2.075	0.006	0.289	NaN	NaN	NaN	NaN	NaN	NaN	2.086	0.646	0.616	2.07	0.383	0.558	NaN	NaN	NaN	NaN	NaN	NaN	NaN	NaN	NaN
81	0.405	NaN	NaN	NaN	NaN	NaN	NaN	NaN	NaN	NaN	2.165	0.601	0.193	2.16	0.443	0.277	NaN	NaN	NaN	2.173	0.228	0.256	2.173	0.075	0.339	2.075	0.006	0.289	NaN	NaN	NaN	NaN	NaN	NaN	2.086	0.646	0.616	2.07	0.383	0.558	NaN	NaN	NaN	NaN	NaN	NaN	NaN	NaN	NaN
82	0.41	NaN	NaN	NaN	NaN	NaN	NaN	NaN	NaN	NaN	2.164	0.6	0.192	2.16	0.443	0.277	NaN	NaN	NaN	2.173	0.228	0.256	2.173	0.075	0.339	2.075	0.006	0.289	NaN	NaN	NaN	NaN	NaN	NaN	2.086	0.647	0.615	2.07	0.383	0.558	NaN	NaN	NaN	NaN	NaN	NaN	NaN	NaN	NaN
83	0.415	NaN	NaN	NaN	NaN	NaN	NaN	NaN	NaN	NaN	2.164	0.599	0.192	2.16	0.443	0.277	NaN	NaN	NaN	2.173	0.228	0.256	2.173	0.075	0.339	2.075	0.006	0.289	NaN	NaN	NaN	NaN	NaN	NaN	2.085	0.647	0.615	2.07	0.383	0.558	NaN	NaN	NaN	NaN	NaN	NaN	NaN	NaN	NaN
84	0.42	NaN	NaN	NaN	NaN	NaN	NaN	NaN	NaN	NaN	2.164	0.599	0.192	2.161	0.443	0.277	NaN	NaN	NaN	2.173	0.228	0.256	2.173	0.075	0.339	2.075	0.006	0.289	NaN	NaN	NaN	NaN	NaN	NaN	2.085	0.647	0.615	2.07	0.383	0.558	NaN	NaN	NaN	NaN	NaN	NaN	NaN	NaN	NaN
85	0.425	NaN	NaN	NaN	NaN	NaN	NaN	NaN	NaN	NaN	2.164	0.6	0.192	2.161	0.443	0.277	NaN	NaN	NaN	2.173	0.228	0.256	2.173	0.075	0.339	2.075	0.006	0.289	NaN	NaN	NaN	NaN	NaN	NaN	2.085	0.647	0.615	2.07	0.383	0.558	NaN	NaN	NaN	NaN	NaN	NaN	NaN	NaN	NaN
86	0.43	NaN	NaN	NaN	NaN	NaN	NaN	NaN	NaN	NaN	2.165	0.601	0.193	2.161	0.443	0.277	NaN	NaN	NaN	2.173	0.228	0.256	2.173	0.075	0.339	2.075	0.006	0.289	NaN	NaN	NaN	NaN	NaN	NaN	2.085	0.647	0.615	2.07	0.383	0.558	NaN	NaN	NaN	NaN	NaN	NaN	NaN	NaN	NaN
87	0.435	NaN	NaN	NaN	NaN	NaN	NaN	NaN	NaN	NaN	2.164	0.6	0.192	2.161	0.443	0.277	NaN	NaN	NaN	2.173	0.228	0.256	2.182	0.071	0.341	2.075	0.006	0.289	NaN	NaN	NaN	NaN	NaN	NaN	2.085	0.647	0.615	2.07	0.383	0.558	NaN	NaN	NaN	NaN	NaN	NaN	NaN	NaN	NaN
88	0.44	NaN	NaN	NaN	NaN	NaN	NaN	NaN	NaN	NaN	2.164	0.599	0.192	2.161	0.443	0.277	NaN	NaN	NaN	2.173	0.228	0.256	2.195	0.066	0.345	2.075	0.006	0.289	NaN	NaN	NaN	NaN	NaN	NaN	2.085	0.647	0.615	2.07	0.383	0.558	NaN	NaN	NaN	NaN	NaN	NaN	NaN	NaN	NaN
89	0.445	NaN	NaN	NaN	NaN	NaN	NaN	NaN	NaN	NaN	2.164	0.599	0.192	2.161	0.443	0.277	NaN	NaN	NaN	2.173	0.228	0.257	2.178	0.073	0.34	2.075	0.006	0.289	NaN	NaN	NaN	NaN	NaN	NaN	2.085	0.647	0.615	2.07	0.383	0.558	NaN	NaN	NaN	NaN	NaN	NaN	NaN	NaN	NaN
90	0.45	NaN	NaN	NaN	NaN	NaN	NaN	NaN	NaN	NaN	2.164	0.599	0.192	2.16	0.443	0.277	NaN	NaN	NaN	2.173	0.228	0.257	2.174	0.075	0.34	2.075	0.006	0.289	NaN	NaN	NaN	NaN	NaN	NaN	2.085	0.647	0.615	2.07	0.383	0.558	NaN	NaN	NaN	NaN	NaN	NaN	NaN	NaN	NaN
91	0.455	NaN	NaN	NaN	NaN	NaN	NaN	NaN	NaN	NaN	2.164	0.599	0.192	2.16	0.443	0.277	NaN	NaN	NaN	2.173	0.228	0.257	2.174	0.075	0.341	2.075	0.006	0.289	NaN	NaN	NaN	NaN	NaN	NaN	2.085	0.647	0.615	2.07	0.383	0.558	NaN	NaN	NaN	NaN	NaN	NaN	NaN	NaN	NaN
92	0.46	NaN	NaN	NaN	NaN	NaN	NaN	NaN	NaN	NaN	2.164	0.599	0.192	2.16	0.444	0.277	NaN	NaN	NaN	2.173	0.228	0.257	2.173	0.075	0.339	2.075	0.006	0.289	NaN	NaN	NaN	NaN	NaN	NaN	2.085	0.647	0.615	2.07	0.383	0.558	NaN	NaN	NaN	NaN	NaN	NaN	NaN	NaN	NaN
93	0.465	NaN	NaN	NaN	NaN	NaN	NaN	NaN	NaN	NaN	2.164	0.599	0.192	2.16	0.444	0.277	NaN	NaN	NaN	2.173	0.228	0.257	2.173	0.075	0.339	2.075	0.006	0.289	NaN	NaN	NaN	NaN	NaN	NaN	2.085	0.647	0.615	2.07	0.383	0.558	NaN	NaN	NaN	NaN	NaN	NaN	NaN	NaN	NaN
94	0.47	NaN	NaN	NaN	NaN	NaN	NaN	NaN	NaN	NaN	2.164	0.599	0.192	2.16	0.444	0.277	NaN	NaN	NaN	2.173	0.228	0.257	2.173	0.075	0.339	2.075	0.006	0.289	NaN	NaN	NaN	NaN	NaN	NaN	2.085	0.647	0.615	2.069	0.383	0.558	NaN	NaN	NaN	NaN	NaN	NaN	NaN	NaN	NaN
95	0.475	NaN	NaN	NaN	NaN	NaN	NaN	NaN	NaN	NaN	2.164	0.599	0.192	2.16	0.444	0.277	NaN	NaN	NaN	2.173	0.228	0.257	2.173	0.075	0.339	2.075	0.006	0.289	NaN	NaN	NaN	NaN	NaN	NaN	2.085	0.647	0.615	2.069	0.383	0.558	NaN	NaN	NaN	NaN	NaN	NaN	NaN	NaN	NaN
96	0.48	NaN	NaN	NaN	NaN	NaN	NaN	NaN	NaN	NaN	2.164	0.599	0.192	2.16	0.444	0.277	NaN	NaN	NaN	2.173	0.228	0.257	2.182	0.071	0.341	2.075	0.006	0.289	NaN	NaN	NaN	NaN	NaN	NaN	2.085	0.647	0.615	2.069	0.383	0.558	NaN	NaN	NaN	NaN	NaN	NaN	NaN	NaN	NaN
97	0.485	NaN	NaN	NaN	NaN	NaN	NaN	NaN	NaN	NaN	2.164	0.599	0.192	2.159	0.444	0.277	NaN	NaN	NaN	2.173	0.228	0.257	2.204	0.062	0.347	2.075	0.006	0.289	NaN	NaN	NaN	NaN	NaN	NaN	2.085	0.647	0.615	2.069	0.383	0.558	NaN	NaN	NaN	NaN	NaN	NaN	NaN	NaN	NaN
98	0.49	NaN	NaN	NaN	NaN	NaN	NaN	NaN	NaN	NaN	2.164	0.599	0.192	2.159	0.444	0.277	NaN	NaN	NaN	2.173	0.228	0.257	2.21	0.059	0.349	2.075	0.006	0.289	NaN	NaN	NaN	NaN	NaN	NaN	2.085	0.647	0.615	2.069	0.383	0.558	NaN	NaN	NaN	NaN	NaN	NaN	NaN	NaN	NaN
99	0.495	NaN	NaN	NaN	NaN	NaN	NaN	NaN	NaN	NaN	2.164	0.599	0.192	2.159	0.444	0.277	NaN	NaN	NaN	2.173	0.228	0.257	2.211	0.059	0.349	2.075	0.006	0.289	NaN	NaN	NaN	NaN	NaN	NaN	2.085	0.647	0.615	2.069	0.383	0.558	NaN	NaN	NaN	NaN	NaN	NaN	NaN	NaN	NaN
100	0.5	NaN	NaN	NaN	NaN	NaN	NaN	NaN	NaN	NaN	2.164	0.599	0.192	2.159	0.444	0.277	NaN	NaN	NaN	2.173	0.228	0.257	2.202	0.063	0.347	2.075	0.006	0.289	NaN	NaN	NaN	NaN	NaN	NaN	2.085	0.647	0.615	2.069	0.383	0.558	NaN	NaN	NaN	NaN	NaN	NaN	NaN	NaN	NaN
101	0.505	NaN	NaN	NaN	NaN	NaN	NaN	NaN	NaN	NaN	2.164	0.599	0.192	2.16	0.444	0.277	NaN	NaN	NaN	2.173	0.228	0.257	2.19	0.068	0.343	2.075	0.006	0.289	NaN	NaN	NaN	NaN	NaN	NaN	2.085	0.647	0.615	2.069	0.383	0.558	NaN	NaN	NaN	NaN	NaN	NaN	NaN	NaN	NaN
102	0.51	NaN	NaN	NaN	NaN	NaN	NaN	NaN	NaN	NaN	2.164	0.599	0.192	2.159	0.444	0.277	NaN	NaN	NaN	2.173	0.228	0.257	2.206	0.061	0.348	2.075	0.006	0.289	NaN	NaN	NaN	NaN	NaN	NaN	2.085	0.647	0.615	2.069	0.383	0.559	NaN	NaN	NaN	NaN	NaN	NaN	NaN	NaN	NaN
103	0.515	NaN	NaN	NaN	NaN	NaN	NaN	NaN	NaN	NaN	2.164	0.599	0.192	2.159	0.444	0.277	NaN	NaN	NaN	2.173	0.228	0.257	2.21	0.059	0.349	2.075	0.006	0.289	NaN	NaN	NaN	NaN	NaN	NaN	2.085	0.647	0.615	2.069	0.383	0.559	NaN	NaN	NaN	NaN	NaN	NaN	NaN	NaN	NaN
104	0.52	NaN	NaN	NaN	NaN	NaN	NaN	NaN	NaN	NaN	2.164	0.599	0.192	2.159	0.444	0.277	NaN	NaN	NaN	2.173	0.228	0.257	2.202	0.063	0.347	2.075	0.006	0.289	NaN	NaN	NaN	NaN	NaN	NaN	2.085	0.647	0.615	2.069	0.383	0.559	NaN	NaN	NaN	NaN	NaN	NaN	NaN	NaN	NaN
105	0.525	NaN	NaN	NaN	NaN	NaN	NaN	NaN	NaN	NaN	2.164	0.599	0.193	2.159	0.444	0.277	NaN	NaN	NaN	2.173	0.228	0.257	2.18	0.072	0.341	2.075	0.006	0.289	NaN	NaN	NaN	NaN	NaN	NaN	2.085	0.647	0.615	2.069	0.383	0.558	1.926	0.503	0.59	NaN	NaN	NaN	NaN	NaN	NaN
106	0.53	NaN	NaN	NaN	NaN	NaN	NaN	NaN	NaN	NaN	2.164	0.599	0.193	2.159	0.444	0.277	NaN	NaN	NaN	2.173	0.228	0.257	2.184	0.07	0.342	2.075	0.007	0.289	NaN	NaN	NaN	NaN	NaN	NaN	2.085	0.647	0.615	2.069	0.383	0.557	2.028	0.47	0.562	NaN	NaN	NaN	NaN	NaN	NaN
107	0.535	NaN	NaN	NaN	NaN	NaN	NaN	NaN	NaN	NaN	2.164	0.599	0.193	2.159	0.444	0.277	NaN	NaN	NaN	2.173	0.228	0.257	2.195	0.066	0.345	2.075	0.007	0.289	NaN	NaN	NaN	NaN	NaN	NaN	2.085	0.647	0.615	2.069	0.383	0.557	2.053	0.462	0.556	NaN	NaN	NaN	NaN	NaN	NaN
108	0.54	NaN	NaN	NaN	NaN	NaN	NaN	NaN	NaN	NaN	2.163	0.599	0.193	2.159	0.444	0.277	NaN	NaN	NaN	2.173	0.228	0.257	2.178	0.073	0.34	2.075	0.006	0.289	NaN	NaN	NaN	NaN	NaN	NaN	2.085	0.647	0.615	2.069	0.383	0.558	2.059	0.46	0.554	NaN	NaN	NaN	NaN	NaN	NaN
109	0.545	NaN	NaN	NaN	NaN	NaN	NaN	NaN	NaN	NaN	2.163	0.599	0.193	2.159	0.444	0.277	NaN	NaN	NaN	2.173	0.228	0.257	2.184	0.07	0.342	2.075	0.006	0.289	NaN	NaN	NaN	NaN	NaN	NaN	2.085	0.647	0.615	2.069	0.383	0.559	2.061	0.459	0.553	NaN	NaN	NaN	NaN	NaN	NaN
110	0.55	NaN	NaN	NaN	NaN	NaN	NaN	NaN	NaN	NaN	2.163	0.599	0.193	2.159	0.444	0.277	NaN	NaN	NaN	2.173	0.228	0.257	2.195	0.066	0.346	2.075	0.006	0.289	NaN	NaN	NaN	NaN	NaN	NaN	2.085	0.647	0.615	2.069	0.383	0.559	2.061	0.459	0.553	NaN	NaN	NaN	NaN	NaN	NaN
111	0.555	NaN	NaN	NaN	NaN	NaN	NaN	NaN	NaN	NaN	2.163	0.599	0.193	2.159	0.444	0.277	NaN	NaN	NaN	2.173	0.228	0.257	2.179	0.073	0.343	2.075	0.006	0.289	NaN	NaN	NaN	NaN	NaN	NaN	2.085	0.647	0.615	2.069	0.383	0.559	2.061	0.459	0.553	NaN	NaN	NaN	NaN	NaN	NaN
112	0.56	NaN	NaN	NaN	NaN	NaN	NaN	NaN	NaN	NaN	2.163	0.599	0.193	2.159	0.444	0.277	NaN	NaN	NaN	2.173	0.228	0.257	2.185	0.071	0.344	2.075	0.006	0.289	NaN	NaN	NaN	NaN	NaN	NaN	2.085	0.647	0.615	2.069	0.383	0.559	2.061	0.459	0.553	NaN	NaN	NaN	NaN	NaN	NaN
113	0.565	NaN	NaN	NaN	NaN	NaN	NaN	NaN	NaN	NaN	2.163	0.599	0.193	2.158	0.444	0.277	NaN	NaN	NaN	2.173	0.228	0.257	2.205	0.062	0.348	2.075	0.006	0.289	NaN	NaN	NaN	NaN	NaN	NaN	2.085	0.647	0.615	2.069	0.383	0.559	2.061	0.459	0.553	NaN	NaN	NaN	NaN	NaN	NaN
114	0.57	NaN	NaN	NaN	NaN	NaN	NaN	NaN	NaN	NaN	2.163	0.599	0.193	2.158	0.444	0.277	NaN	NaN	NaN	2.173	0.228	0.257	2.21	0.059	0.349	2.075	0.006	0.289	NaN	NaN	NaN	NaN	NaN	NaN	2.085	0.647	0.615	2.069	0.383	0.559	2.061	0.459	0.553	NaN	NaN	NaN	NaN	NaN	NaN
115	0.575	NaN	NaN	NaN	NaN	NaN	NaN	NaN	NaN	NaN	2.163	0.599	0.193	2.158	0.444	0.277	NaN	NaN	NaN	2.173	0.228	0.257	2.211	0.059	0.349	2.075	0.006	0.289	NaN	NaN	NaN	NaN	NaN	NaN	2.085	0.647	0.615	2.069	0.383	0.559	2.061	0.459	0.553	NaN	NaN	NaN	NaN	NaN	NaN
116	0.58	NaN	NaN	NaN	NaN	NaN	NaN	NaN	NaN	NaN	2.163	0.599	0.193	2.158	0.444	0.277	NaN	NaN	NaN	2.173	0.228	0.257	2.213	0.058	0.35	2.075	0.007	0.289	NaN	NaN	NaN	NaN	NaN	NaN	2.085	0.647	0.615	2.069	0.383	0.559	2.061	0.459	0.553	NaN	NaN	NaN	NaN	NaN	NaN
117	0.585	NaN	NaN	NaN	NaN	NaN	NaN	NaN	NaN	NaN	2.163	0.599	0.193	2.158	0.444	0.277	NaN	NaN	NaN	2.173	0.228	0.257	2.215	0.057	0.35	2.075	0.007	0.289	NaN	NaN	NaN	NaN	NaN	NaN	2.085	0.647	0.615	2.069	0.383	0.559	2.061	0.459	0.553	NaN	NaN	NaN	NaN	NaN	NaN
118	0.59	NaN	NaN	NaN	NaN	NaN	NaN	NaN	NaN	NaN	2.163	0.599	0.193	2.158	0.444	0.277	NaN	NaN	NaN	2.173	0.228	0.257	2.213	0.058	0.349	2.075	0.007	0.289	NaN	NaN	NaN	NaN	NaN	NaN	2.085	0.647	0.615	2.069	0.383	0.559	2.061	0.459	0.553	NaN	NaN	NaN	NaN	NaN	NaN
119	0.595	NaN	NaN	NaN	NaN	NaN	NaN	NaN	NaN	NaN	2.163	0.599	0.193	2.158	0.444	0.278	NaN	NaN	NaN	2.173	0.228	0.257	2.202	0.063	0.347	2.075	0.007	0.289	NaN	NaN	NaN	NaN	NaN	NaN	2.085	0.647	0.615	2.069	0.382	0.559	2.061	0.459	0.553	NaN	NaN	NaN	NaN	NaN	NaN
120	0.6	NaN	NaN	NaN	NaN	NaN	NaN	NaN	NaN	NaN	2.163	0.599	0.193	2.158	0.444	0.278	NaN	NaN	NaN	2.173	0.228	0.257	2.19	0.068	0.343	2.075	0.006	0.289	NaN	NaN	NaN	NaN	NaN	NaN	2.085	0.647	0.615	2.069	0.383	0.559	2.06	0.459	0.553	NaN	NaN	NaN	NaN	NaN	NaN
121	0.605	NaN	NaN	NaN	NaN	NaN	NaN	NaN	NaN	NaN	2.163	0.599	0.193	2.158	0.444	0.277	NaN	NaN	NaN	2.173	0.228	0.257	2.197	0.065	0.346	2.075	0.006	0.289	NaN	NaN	NaN	NaN	NaN	NaN	2.085	0.647	0.615	2.069	0.383	0.559	2.06	0.459	0.553	NaN	NaN	NaN	NaN	NaN	NaN
122	0.61	NaN	NaN	NaN	NaN	NaN	NaN	NaN	NaN	NaN	2.163	0.599	0.193	2.158	0.444	0.277	NaN	NaN	NaN	2.173	0.228	0.257	2.189	0.069	0.345	2.075	0.007	0.289	NaN	NaN	NaN	NaN	NaN	NaN	2.085	0.647	0.616	2.069	0.383	0.559	2.06	0.459	0.553	NaN	NaN	NaN	NaN	NaN	NaN
123	0.615	NaN	NaN	NaN	NaN	NaN	NaN	NaN	NaN	NaN	2.163	0.599	0.193	2.158	0.444	0.278	NaN	NaN	NaN	2.173	0.228	0.257	2.196	0.065	0.346	2.075	0.007	0.289	NaN	NaN	NaN	NaN	NaN	NaN	2.085	0.647	0.616	2.069	0.383	0.559	2.06	0.459	0.553	NaN	NaN	NaN	NaN	NaN	NaN
124	0.62	NaN	NaN	NaN	NaN	NaN	NaN	NaN	NaN	NaN	2.163	0.599	0.193	2.158	0.444	0.278	NaN	NaN	NaN	2.173	0.228	0.257	2.188	0.068	0.343	2.075	0.007	0.289	NaN	NaN	NaN	NaN	NaN	NaN	2.085	0.647	0.616	2.068	0.383	0.559	2.06	0.459	0.553	NaN	NaN	NaN	NaN	NaN	NaN
125	0.625	NaN	NaN	NaN	NaN	NaN	NaN	NaN	NaN	NaN	2.163	0.599	0.193	2.158	0.444	0.278	NaN	NaN	NaN	2.173	0.228	0.257	2.206	0.061	0.348	2.075	0.007	0.289	NaN	NaN	NaN	NaN	NaN	NaN	2.085	0.647	0.616	2.068	0.383	0.559	2.06	0.459	0.553	NaN	NaN	NaN	NaN	NaN	NaN
126	0.63	NaN	NaN	NaN	NaN	NaN	NaN	NaN	NaN	NaN	2.163	0.599	0.193	2.158	0.444	0.278	NaN	NaN	NaN	2.173	0.227	0.257	2.2	0.063	0.346	2.075	0.007	0.289	NaN	NaN	NaN	NaN	NaN	NaN	2.085	0.647	0.616	2.068	0.383	0.559	2.06	0.459	0.553	NaN	NaN	NaN	NaN	NaN	NaN
127	0.635	NaN	NaN	NaN	NaN	NaN	NaN	NaN	NaN	NaN	2.163	0.599	0.193	2.158	0.444	0.277	NaN	NaN	NaN	2.173	0.227	0.257	2.18	0.072	0.341	2.075	0.007	0.289	NaN	NaN	NaN	NaN	NaN	NaN	2.085	0.647	0.616	2.068	0.383	0.559	2.06	0.459	0.553	NaN	NaN	NaN	NaN	NaN	NaN
128	0.64	NaN	NaN	NaN	NaN	NaN	NaN	NaN	NaN	NaN	2.163	0.599	0.193	2.158	0.444	0.278	NaN	NaN	NaN	2.173	0.227	0.257	2.174	0.074	0.339	2.075	0.007	0.289	NaN	NaN	NaN	NaN	NaN	NaN	2.085	0.647	0.616	2.068	0.383	0.559	2.06	0.459	0.553	NaN	NaN	NaN	NaN	NaN	NaN
129	0.645	NaN	NaN	NaN	NaN	NaN	NaN	NaN	NaN	NaN	2.163	0.599	0.193	2.158	0.444	0.278	NaN	NaN	NaN	2.173	0.227	0.257	2.173	0.075	0.339	2.075	0.007	0.289	NaN	NaN	NaN	NaN	NaN	NaN	2.085	0.647	0.616	2.068	0.383	0.559	2.06	0.459	0.553	NaN	NaN	NaN	NaN	NaN	NaN
130	0.65	NaN	NaN	NaN	NaN	NaN	NaN	NaN	NaN	NaN	2.163	0.599	0.193	2.158	0.444	0.278	NaN	NaN	NaN	2.173	0.227	0.257	2.173	0.075	0.339	2.075	0.007	0.289	NaN	NaN	NaN	NaN	NaN	NaN	2.085	0.647	0.616	2.068	0.383	0.559	2.06	0.459	0.553	NaN	NaN	NaN	NaN	NaN	NaN
131	0.655	NaN	NaN	NaN	NaN	NaN	NaN	NaN	NaN	NaN	2.163	0.599	0.193	2.158	0.444	0.278	NaN	NaN	NaN	2.173	0.227	0.257	2.182	0.071	0.341	2.075	0.007	0.289	NaN	NaN	NaN	NaN	NaN	NaN	2.085	0.647	0.616	2.068	0.383	0.559	2.06	0.459	0.553	NaN	NaN	NaN	NaN	NaN	NaN
132	0.66	NaN	NaN	NaN	NaN	NaN	NaN	NaN	NaN	NaN	2.163	0.599	0.193	2.158	0.444	0.278	NaN	NaN	NaN	2.173	0.227	0.257	2.194	0.066	0.345	2.075	0.007	0.289	NaN	NaN	NaN	NaN	NaN	NaN	2.085	0.647	0.616	2.068	0.383	0.559	2.06	0.459	0.553	NaN	NaN	NaN	NaN	NaN	NaN
133	0.665	NaN	NaN	NaN	NaN	NaN	NaN	NaN	NaN	NaN	2.163	0.599	0.193	2.158	0.444	0.278	NaN	NaN	NaN	2.173	0.227	0.257	2.178	0.073	0.34	2.075	0.007	0.289	NaN	NaN	NaN	NaN	NaN	NaN	2.085	0.647	0.616	2.068	0.383	0.559	2.06	0.459	0.553	NaN	NaN	NaN	NaN	NaN	NaN
134	0.67	NaN	NaN	NaN	NaN	NaN	NaN	NaN	NaN	NaN	2.163	0.599	0.193	2.158	0.444	0.278	NaN	NaN	NaN	2.173	0.227	0.257	2.174	0.074	0.339	2.075	0.007	0.289	NaN	NaN	NaN	NaN	NaN	NaN	2.085	0.647	0.616	2.068	0.383	0.559	2.06	0.459	0.553	NaN	NaN	NaN	NaN	NaN	NaN
135	0.675	NaN	NaN	NaN	NaN	NaN	NaN	NaN	NaN	NaN	2.163	0.599	0.193	2.158	0.444	0.278	NaN	NaN	NaN	2.172	0.227	0.257	2.173	0.075	0.34	2.075	0.007	0.289	NaN	NaN	NaN	NaN	NaN	NaN	2.085	0.647	0.616	2.068	0.383	0.559	2.06	0.459	0.553	NaN	NaN	NaN	NaN	NaN	NaN
136	0.68	NaN	NaN	NaN	NaN	NaN	NaN	NaN	NaN	NaN	2.163	0.599	0.193	2.158	0.444	0.278	NaN	NaN	NaN	2.172	0.227	0.257	2.183	0.071	0.343	2.075	0.007	0.289	NaN	NaN	NaN	NaN	NaN	NaN	2.085	0.647	0.616	2.068	0.382	0.559	2.06	0.459	0.553	NaN	NaN	NaN	NaN	NaN	NaN
137	0.685	NaN	NaN	NaN	NaN	NaN	NaN	NaN	NaN	NaN	2.163	0.599	0.193	2.158	0.444	0.278	NaN	NaN	NaN	2.173	0.227	0.257	2.204	0.062	0.348	2.075	0.007	0.289	NaN	NaN	NaN	NaN	NaN	NaN	2.085	0.647	0.616	2.068	0.382	0.559	2.06	0.459	0.553	NaN	NaN	NaN	NaN	NaN	NaN
138	0.69	NaN	NaN	NaN	NaN	NaN	NaN	NaN	NaN	NaN	2.163	0.599	0.193	2.158	0.444	0.278	NaN	NaN	NaN	2.172	0.227	0.257	2.209	0.06	0.349	2.075	0.007	0.289	NaN	NaN	NaN	NaN	NaN	NaN	2.085	0.647	0.616	2.068	0.383	0.559	2.06	0.459	0.554	NaN	NaN	NaN	NaN	NaN	NaN
139	0.695	NaN	NaN	NaN	NaN	NaN	NaN	NaN	NaN	NaN	2.163	0.599	0.193	2.158	0.444	0.278	NaN	NaN	NaN	2.172	0.227	0.258	2.211	0.059	0.349	2.075	0.007	0.289	NaN	NaN	NaN	NaN	NaN	NaN	2.085	0.647	0.616	2.068	0.383	0.559	2.06	0.459	0.554	NaN	NaN	NaN	NaN	NaN	NaN
140	0.7	NaN	NaN	NaN	NaN	NaN	NaN	NaN	NaN	NaN	2.163	0.599	0.193	2.158	0.444	0.278	NaN	NaN	NaN	2.172	0.227	0.258	2.201	0.063	0.346	2.075	0.007	0.289	NaN	NaN	NaN	NaN	NaN	NaN	2.085	0.647	0.616	2.068	0.383	0.559	2.06	0.459	0.553	NaN	NaN	NaN	NaN	NaN	NaN
141	0.705	NaN	NaN	NaN	NaN	NaN	NaN	NaN	NaN	NaN	2.163	0.599	0.193	2.158	0.444	0.278	NaN	NaN	NaN	2.172	0.227	0.258	2.18	0.072	0.341	2.075	0.007	0.289	NaN	NaN	NaN	NaN	NaN	NaN	2.085	0.647	0.616	2.068	0.383	0.559	2.06	0.459	0.553	NaN	NaN	NaN	NaN	NaN	NaN
142	0.71	NaN	NaN	NaN	NaN	NaN	NaN	NaN	NaN	NaN	2.163	0.599	0.193	2.158	0.444	0.278	NaN	NaN	NaN	2.172	0.227	0.258	2.175	0.074	0.339	2.075	0.007	0.289	NaN	NaN	NaN	NaN	NaN	NaN	2.085	0.647	0.616	2.068	0.383	0.559	2.06	0.459	0.553	NaN	NaN	NaN	NaN	NaN	NaN
143	0.715	NaN	NaN	NaN	NaN	NaN	NaN	NaN	NaN	NaN	2.163	0.599	0.193	2.158	0.444	0.278	NaN	NaN	NaN	2.172	0.227	0.258	2.173	0.075	0.339	2.075	0.007	0.289	NaN	NaN	NaN	NaN	NaN	NaN	2.085	0.647	0.616	2.068	0.383	0.559	2.06	0.459	0.553	NaN	NaN	NaN	NaN	NaN	NaN
144	0.72	NaN	NaN	NaN	NaN	NaN	NaN	NaN	NaN	NaN	2.163	0.599	0.193	2.158	0.444	0.278	NaN	NaN	NaN	2.172	0.227	0.258	2.173	0.075	0.339	2.075	0.007	0.289	NaN	NaN	NaN	NaN	NaN	NaN	2.085	0.647	0.616	2.068	0.383	0.559	2.06	0.459	0.553	NaN	NaN	NaN	NaN	NaN	NaN
145	0.725	NaN	NaN	NaN	NaN	NaN	NaN	NaN	NaN	NaN	2.163	0.599	0.193	2.158	0.444	0.278	NaN	NaN	NaN	2.172	0.227	0.258	2.184	0.07	0.342	2.075	0.007	0.289	NaN	NaN	NaN	NaN	NaN	NaN	2.085	0.647	0.616	2.068	0.383	0.559	2.06	0.459	0.553	NaN	NaN	NaN	NaN	NaN	NaN
146	0.73	NaN	NaN	NaN	NaN	NaN	NaN	NaN	NaN	NaN	2.163	0.599	0.193	2.158	0.444	0.278	NaN	NaN	NaN	2.172	0.227	0.258	2.208	0.06	0.348	2.075	0.007	0.289	NaN	NaN	NaN	NaN	NaN	NaN	2.085	0.646	0.615	2.068	0.383	0.559	2.06	0.459	0.553	NaN	NaN	NaN	NaN	NaN	NaN
147	0.735	NaN	NaN	NaN	NaN	NaN	NaN	NaN	NaN	NaN	2.163	0.599	0.193	2.158	0.444	0.278	NaN	NaN	NaN	2.172	0.227	0.258	2.201	0.063	0.346	2.075	0.007	0.289	NaN	NaN	NaN	NaN	NaN	NaN	2.085	0.647	0.615	2.068	0.383	0.559	2.06	0.459	0.553	NaN	NaN	NaN	NaN	NaN	NaN
148	0.74	NaN	NaN	NaN	NaN	NaN	NaN	NaN	NaN	NaN	2.163	0.599	0.193	2.158	0.444	0.278	NaN	NaN	NaN	2.172	0.227	0.258	2.18	0.072	0.341	2.075	0.007	0.289	NaN	NaN	NaN	NaN	NaN	NaN	2.085	0.647	0.615	2.068	0.383	0.559	2.06	0.459	0.553	NaN	NaN	NaN	NaN	NaN	NaN
149	0.745	NaN	NaN	NaN	NaN	NaN	NaN	NaN	NaN	NaN	2.163	0.599	0.193	2.157	0.445	0.278	NaN	NaN	NaN	2.172	0.227	0.258	2.175	0.074	0.339	2.075	0.007	0.289	NaN	NaN	NaN	NaN	NaN	NaN	2.085	0.647	0.615	2.068	0.383	0.559	2.06	0.459	0.553	NaN	NaN	NaN	NaN	NaN	NaN
150	0.75	NaN	NaN	NaN	NaN	NaN	NaN	NaN	NaN	NaN	2.163	0.599	0.193	2.157	0.445	0.278	NaN	NaN	NaN	2.172	0.227	0.258	2.173	0.075	0.339	2.075	0.007	0.289	NaN	NaN	NaN	NaN	NaN	NaN	2.085	0.647	0.615	2.068	0.383	0.559	2.06	0.459	0.553	NaN	NaN	NaN	NaN	NaN	NaN
151	0.755	NaN	NaN	NaN	NaN	NaN	NaN	NaN	NaN	NaN	2.163	0.599	0.193	2.157	0.445	0.278	NaN	NaN	NaN	2.172	0.227	0.258	2.173	0.075	0.339	2.075	0.007	0.289	NaN	NaN	NaN	NaN	NaN	NaN	2.085	0.647	0.615	2.068	0.383	0.559	2.06	0.459	0.553	NaN	NaN	NaN	NaN	NaN	NaN
152	0.76	NaN	NaN	NaN	NaN	NaN	NaN	NaN	NaN	NaN	2.163	0.599	0.193	2.157	0.445	0.278	NaN	NaN	NaN	2.172	0.227	0.258	2.173	0.075	0.339	2.075	0.007	0.289	NaN	NaN	NaN	NaN	NaN	NaN	2.085	0.646	0.615	2.068	0.383	0.559	2.06	0.459	0.553	NaN	NaN	NaN	NaN	NaN	NaN
153	0.765	NaN	NaN	NaN	NaN	NaN	NaN	NaN	NaN	NaN	2.163	0.599	0.193	2.157	0.445	0.278	NaN	NaN	NaN	2.172	0.226	0.258	2.173	0.075	0.339	2.075	0.007	0.289	NaN	NaN	NaN	NaN	NaN	NaN	2.085	0.647	0.615	2.068	0.383	0.559	2.06	0.459	0.553	NaN	NaN	NaN	NaN	NaN	NaN
154	0.77	NaN	NaN	NaN	NaN	NaN	NaN	NaN	NaN	NaN	2.163	0.599	0.193	2.158	0.444	0.278	NaN	NaN	NaN	2.172	0.226	0.258	2.173	0.075	0.339	2.075	0.007	0.289	NaN	NaN	NaN	NaN	NaN	NaN	2.085	0.646	0.615	2.068	0.383	0.559	2.06	0.459	0.553	NaN	NaN	NaN	NaN	NaN	NaN
155	0.775	NaN	NaN	NaN	NaN	NaN	NaN	NaN	NaN	NaN	2.163	0.599	0.193	2.158	0.444	0.278	NaN	NaN	NaN	2.172	0.226	0.258	2.173	0.075	0.339	2.075	0.007	0.289	NaN	NaN	NaN	NaN	NaN	NaN	2.085	0.647	0.615	2.068	0.383	0.559	2.06	0.459	0.553	NaN	NaN	NaN	NaN	NaN	NaN
156	0.78	NaN	NaN	NaN	NaN	NaN	NaN	NaN	NaN	NaN	2.163	0.599	0.193	2.158	0.444	0.278	NaN	NaN	NaN	2.172	0.226	0.258	2.173	0.075	0.339	2.075	0.007	0.289	NaN	NaN	NaN	NaN	NaN	NaN	2.085	0.646	0.615	2.068	0.383	0.559	2.06	0.459	0.553	NaN	NaN	NaN	NaN	NaN	NaN
157	0.785	NaN	NaN	NaN	NaN	NaN	NaN	NaN	NaN	NaN	2.163	0.599	0.193	2.158	0.444	0.278	NaN	NaN	NaN	2.172	0.226	0.258	2.173	0.075	0.339	2.075	0.007	0.289	NaN	NaN	NaN	NaN	NaN	NaN	2.085	0.646	0.615	2.068	0.383	0.559	2.06	0.459	0.553	NaN	NaN	NaN	NaN	NaN	NaN
158	0.79	NaN	NaN	NaN	NaN	NaN	NaN	NaN	NaN	NaN	2.163	0.599	0.193	2.158	0.444	0.278	NaN	NaN	NaN	2.172	0.226	0.258	2.173	0.075	0.339	2.075	0.007	0.289	NaN	NaN	NaN	NaN	NaN	NaN	2.085	0.646	0.615	2.068	0.383	0.559	2.06	0.459	0.553	NaN	NaN	NaN	NaN	NaN	NaN
159	0.795	NaN	NaN	NaN	NaN	NaN	NaN	NaN	NaN	NaN	2.163	0.599	0.193	2.158	0.444	0.278	NaN	NaN	NaN	2.172	0.226	0.258	2.173	0.075	0.339	2.075	0.007	0.289	NaN	NaN	NaN	NaN	NaN	NaN	2.085	0.646	0.615	2.068	0.383	0.559	2.06	0.459	0.553	NaN	NaN	NaN	NaN	NaN	NaN
160	0.8	NaN	NaN	NaN	NaN	NaN	NaN	NaN	NaN	NaN	2.163	0.599	0.193	2.158	0.444	0.278	NaN	NaN	NaN	2.172	0.226	0.258	2.182	0.071	0.341	2.075	0.007	0.289	NaN	NaN	NaN	NaN	NaN	NaN	2.085	0.646	0.615	2.068	0.383	0.559	2.06	0.459	0.553	NaN	NaN	NaN	NaN	NaN	NaN
161	0.805	NaN	NaN	NaN	NaN	NaN	NaN	NaN	NaN	NaN	2.163	0.599	0.193	2.158	0.444	0.278	NaN	NaN	NaN	2.172	0.226	0.258	2.194	0.066	0.345	2.075	0.007	0.289	NaN	NaN	NaN	NaN	NaN	NaN	2.085	0.646	0.615	2.068	0.383	0.559	2.06	0.459	0.553	NaN	NaN	NaN	NaN	NaN	NaN
162	0.81	NaN	NaN	NaN	NaN	NaN	NaN	NaN	NaN	NaN	2.163	0.599	0.193	2.158	0.444	0.278	NaN	NaN	NaN	2.172	0.226	0.258	2.178	0.073	0.34	2.075	0.007	0.289	NaN	NaN	NaN	NaN	NaN	NaN	2.085	0.646	0.615	2.068	0.383	0.559	2.06	0.459	0.553	NaN	NaN	NaN	NaN	NaN	NaN
163	0.815	NaN	NaN	NaN	NaN	NaN	NaN	NaN	NaN	NaN	2.163	0.599	0.193	2.158	0.444	0.278	NaN	NaN	NaN	2.172	0.226	0.258	2.174	0.074	0.339	2.075	0.007	0.289	NaN	NaN	NaN	NaN	NaN	NaN	2.085	0.646	0.615	2.068	0.383	0.559	2.06	0.459	0.553	NaN	NaN	NaN	NaN	NaN	NaN
164	0.82	NaN	NaN	NaN	NaN	NaN	NaN	NaN	NaN	NaN	2.163	0.599	0.193	2.158	0.444	0.278	NaN	NaN	NaN	2.172	0.226	0.258	2.173	0.075	0.339	2.075	0.007	0.289	NaN	NaN	NaN	NaN	NaN	NaN	2.085	0.646	0.615	2.068	0.383	0.559	2.06	0.459	0.553	NaN	NaN	NaN	NaN	NaN	NaN
165	0.825	NaN	NaN	NaN	NaN	NaN	NaN	NaN	NaN	NaN	2.163	0.599	0.193	2.158	0.444	0.277	NaN	NaN	NaN	2.172	0.226	0.258	2.173	0.075	0.339	2.075	0.007	0.289	NaN	NaN	NaN	NaN	NaN	NaN	2.085	0.647	0.615	2.069	0.383	0.559	2.06	0.459	0.553	NaN	NaN	NaN	NaN	NaN	NaN
166	0.83	NaN	NaN	NaN	NaN	NaN	NaN	NaN	NaN	NaN	2.163	0.599	0.193	2.158	0.444	0.277	NaN	NaN	NaN	2.172	0.226	0.258	2.173	0.075	0.339	2.075	0.007	0.289	NaN	NaN	NaN	NaN	NaN	NaN	2.085	0.646	0.615	2.069	0.383	0.559	2.06	0.459	0.553	NaN	NaN	NaN	NaN	NaN	NaN
167	0.835	NaN	NaN	NaN	NaN	NaN	NaN	NaN	NaN	NaN	2.163	0.599	0.193	2.158	0.444	0.277	NaN	NaN	NaN	2.172	0.226	0.258	2.173	0.075	0.339	2.075	0.007	0.289	NaN	NaN	NaN	NaN	NaN	NaN	2.085	0.646	0.615	2.069	0.383	0.559	2.061	0.459	0.553	NaN	NaN	NaN	NaN	NaN	NaN
168	0.84	NaN	NaN	NaN	NaN	NaN	NaN	NaN	NaN	NaN	2.163	0.599	0.193	2.158	0.444	0.277	NaN	NaN	NaN	2.172	0.226	0.258	2.173	0.075	0.339	2.075	0.007	0.289	NaN	NaN	NaN	NaN	NaN	NaN	2.085	0.646	0.615	2.069	0.383	0.559	2.061	0.459	0.553	NaN	NaN	NaN	NaN	NaN	NaN
169	0.845	NaN	NaN	NaN	NaN	NaN	NaN	NaN	NaN	NaN	2.163	0.599	0.193	2.158	0.444	0.277	NaN	NaN	NaN	2.172	0.227	0.258	2.173	0.075	0.339	2.075	0.007	0.289	NaN	NaN	NaN	NaN	NaN	NaN	2.085	0.646	0.615	2.069	0.383	0.559	2.061	0.459	0.553	NaN	NaN	NaN	NaN	NaN	NaN
170	0.85	NaN	NaN	NaN	NaN	NaN	NaN	NaN	NaN	NaN	2.163	0.599	0.193	2.158	0.444	0.277	NaN	NaN	NaN	2.172	0.227	0.257	2.173	0.075	0.339	2.075	0.007	0.289	NaN	NaN	NaN	NaN	NaN	NaN	2.085	0.646	0.615	2.069	0.383	0.559	2.061	0.459	0.553	NaN	NaN	NaN	NaN	NaN	NaN
171	0.855	NaN	NaN	NaN	NaN	NaN	NaN	NaN	NaN	NaN	2.163	0.599	0.193	2.158	0.444	0.277	NaN	NaN	NaN	2.172	0.227	0.257	2.173	0.075	0.339	2.075	0.007	0.289	NaN	NaN	NaN	NaN	NaN	NaN	2.085	0.646	0.615	2.069	0.383	0.559	2.061	0.459	0.553	NaN	NaN	NaN	NaN	NaN	NaN
172	0.86	NaN	NaN	NaN	NaN	NaN	NaN	NaN	NaN	NaN	2.163	0.599	0.193	2.159	0.444	0.277	NaN	NaN	NaN	2.172	0.227	0.257	2.173	0.075	0.339	2.075	0.007	0.289	NaN	NaN	NaN	NaN	NaN	NaN	2.085	0.646	0.615	2.069	0.383	0.559	2.061	0.459	0.553	NaN	NaN	NaN	NaN	NaN	NaN
173	0.865	NaN	NaN	NaN	NaN	NaN	NaN	NaN	NaN	NaN	2.163	0.599	0.193	2.159	0.444	0.278	NaN	NaN	NaN	2.171	0.227	0.257	2.173	0.075	0.339	2.075	0.007	0.289	NaN	NaN	NaN	NaN	NaN	NaN	2.085	0.647	0.615	2.069	0.383	0.559	2.061	0.459	0.553	NaN	NaN	NaN	NaN	NaN	NaN
174	0.87	NaN	NaN	NaN	NaN	NaN	NaN	NaN	NaN	NaN	2.163	0.599	0.193	2.159	0.444	0.277	NaN	NaN	NaN	2.171	0.227	0.257	2.182	0.071	0.341	2.075	0.007	0.289	NaN	NaN	NaN	NaN	NaN	NaN	2.085	0.647	0.615	2.069	0.383	0.559	2.061	0.459	0.553	NaN	NaN	NaN	NaN	NaN	NaN
175	0.875	NaN	NaN	NaN	NaN	NaN	NaN	NaN	NaN	NaN	2.163	0.599	0.193	2.158	0.444	0.277	NaN	NaN	NaN	2.171	0.227	0.257	2.194	0.066	0.345	2.075	0.007	0.289	NaN	NaN	NaN	NaN	NaN	NaN	2.085	0.647	0.615	2.069	0.383	0.559	2.061	0.459	0.553	NaN	NaN	NaN	NaN	NaN	NaN
176	0.88	NaN	NaN	NaN	NaN	NaN	NaN	NaN	NaN	NaN	2.163	0.599	0.193	2.159	0.444	0.277	NaN	NaN	NaN	2.171	0.227	0.257	2.178	0.073	0.34	2.075	0.007	0.289	NaN	NaN	NaN	NaN	NaN	NaN	2.085	0.647	0.615	2.069	0.383	0.559	2.061	0.459	0.553	NaN	NaN	NaN	NaN	NaN	NaN
177	0.885	NaN	NaN	NaN	NaN	NaN	NaN	NaN	NaN	NaN	2.163	0.599	0.193	2.158	0.444	0.277	NaN	NaN	NaN	2.171	0.227	0.257	2.174	0.074	0.339	2.075	0.007	0.289	NaN	NaN	NaN	NaN	NaN	NaN	2.085	0.647	0.615	2.069	0.383	0.559	2.061	0.459	0.553	NaN	NaN	NaN	NaN	NaN	NaN
178	0.89	NaN	NaN	NaN	NaN	NaN	NaN	NaN	NaN	NaN	2.163	0.599	0.193	2.158	0.444	0.277	NaN	NaN	NaN	2.171	0.226	0.257	2.173	0.075	0.339	2.075	0.007	0.289	NaN	NaN	NaN	NaN	NaN	NaN	2.085	0.647	0.615	2.069	0.383	0.559	2.061	0.459	0.553	NaN	NaN	NaN	NaN	NaN	NaN
179	0.895	NaN	NaN	NaN	NaN	NaN	NaN	NaN	NaN	NaN	2.163	0.599	0.193	2.158	0.444	0.277	NaN	NaN	NaN	2.171	0.227	0.257	2.173	0.075	0.339	2.075	0.006	0.289	NaN	NaN	NaN	NaN	NaN	NaN	2.085	0.647	0.615	2.069	0.383	0.559	2.061	0.459	0.553	NaN	NaN	NaN	NaN	NaN	NaN
180	0.9	NaN	NaN	NaN	NaN	NaN	NaN	NaN	NaN	NaN	2.163	0.599	0.193	2.159	0.444	0.277	NaN	NaN	NaN	2.171	0.227	0.257	2.173	0.075	0.339	2.075	0.007	0.289	NaN	NaN	NaN	NaN	NaN	NaN	2.085	0.647	0.615	2.069	0.383	0.559	2.061	0.459	0.553	NaN	NaN	NaN	NaN	NaN	NaN
181	0.905	NaN	NaN	NaN	NaN	NaN	NaN	NaN	NaN	NaN	2.163	0.599	0.193	2.159	0.443	0.277	NaN	NaN	NaN	2.171	0.227	0.257	2.173	0.075	0.339	2.075	0.006	0.289	NaN	NaN	NaN	NaN	NaN	NaN	2.085	0.647	0.615	2.069	0.383	0.559	2.061	0.459	0.553	NaN	NaN	NaN	NaN	NaN	NaN
182	0.91	NaN	NaN	NaN	NaN	NaN	NaN	NaN	NaN	NaN	2.163	0.599	0.193	2.159	0.443	0.277	NaN	NaN	NaN	2.171	0.227	0.257	2.173	0.075	0.339	2.075	0.006	0.289	NaN	NaN	NaN	NaN	NaN	NaN	2.085	0.647	0.615	2.069	0.383	0.559	2.061	0.459	0.553	NaN	NaN	NaN	NaN	NaN	NaN
183	0.915	NaN	NaN	NaN	NaN	NaN	NaN	NaN	NaN	NaN	2.163	0.599	0.193	2.159	0.443	0.277	NaN	NaN	NaN	2.171	0.227	0.257	2.173	0.075	0.339	2.075	0.007	0.289	NaN	NaN	NaN	NaN	NaN	NaN	2.085	0.647	0.615	2.069	0.383	0.559	2.061	0.459	0.553	NaN	NaN	NaN	NaN	NaN	NaN
184	0.92	NaN	NaN	NaN	NaN	NaN	NaN	NaN	NaN	NaN	2.163	0.599	0.193	2.159	0.443	0.277	NaN	NaN	NaN	2.171	0.227	0.257	2.173	0.075	0.339	2.075	0.006	0.289	NaN	NaN	NaN	NaN	NaN	NaN	2.085	0.647	0.615	2.069	0.383	0.559	2.061	0.459	0.553	NaN	NaN	NaN	NaN	NaN	NaN
185	0.925	NaN	NaN	NaN	NaN	NaN	NaN	NaN	NaN	NaN	2.163	0.599	0.193	2.159	0.443	0.277	NaN	NaN	NaN	2.172	0.227	0.257	2.173	0.075	0.339	2.075	0.006	0.289	NaN	NaN	NaN	NaN	NaN	NaN	2.085	0.647	0.615	2.069	0.383	0.559	2.061	0.459	0.553	NaN	NaN	NaN	NaN	NaN	NaN
186	0.93	NaN	NaN	NaN	NaN	NaN	NaN	NaN	NaN	NaN	2.163	0.599	0.193	2.159	0.443	0.277	NaN	NaN	NaN	2.172	0.227	0.257	2.173	0.075	0.339	2.075	0.007	0.289	NaN	NaN	NaN	NaN	NaN	NaN	2.085	0.647	0.615	2.069	0.383	0.559	2.061	0.459	0.553	NaN	NaN	NaN	NaN	NaN	NaN
187	0.935	NaN	NaN	NaN	NaN	NaN	NaN	NaN	NaN	NaN	2.163	0.599	0.193	2.159	0.443	0.277	NaN	NaN	NaN	2.172	0.227	0.257	2.173	0.075	0.339	2.075	0.006	0.289	NaN	NaN	NaN	NaN	NaN	NaN	2.085	0.647	0.615	2.069	0.383	0.559	2.061	0.459	0.553	NaN	NaN	NaN	NaN	NaN	NaN
188	0.94	NaN	NaN	NaN	NaN	NaN	NaN	NaN	NaN	NaN	2.163	0.599	0.193	2.159	0.443	0.277	NaN	NaN	NaN	2.172	0.227	0.257	2.173	0.075	0.339	2.075	0.006	0.289	NaN	NaN	NaN	NaN	NaN	NaN	2.085	0.647	0.615	2.069	0.383	0.559	2.061	0.46	0.553	NaN	NaN	NaN	NaN	NaN	NaN
189	0.945	NaN	NaN	NaN	NaN	NaN	NaN	NaN	NaN	NaN	2.163	0.599	0.193	2.159	0.443	0.277	NaN	NaN	NaN	2.172	0.227	0.257	2.173	0.075	0.339	2.075	0.006	0.289	NaN	NaN	NaN	NaN	NaN	NaN	2.085	0.647	0.615	2.069	0.383	0.559	2.062	0.46	0.553	NaN	NaN	NaN	NaN	NaN	NaN
190	0.95	NaN	NaN	NaN	NaN	NaN	NaN	NaN	NaN	NaN	2.163	0.599	0.193	2.16	0.443	0.277	NaN	NaN	NaN	2.172	0.227	0.257	2.173	0.075	0.339	2.075	0.006	0.289	NaN	NaN	NaN	NaN	NaN	NaN	2.085	0.647	0.615	2.069	0.383	0.559	2.061	0.46	0.553	NaN	NaN	NaN	NaN	NaN	NaN
191	0.955	NaN	NaN	NaN	NaN	NaN	NaN	NaN	NaN	NaN	2.163	0.599	0.193	2.16	0.443	0.277	NaN	NaN	NaN	2.172	0.227	0.257	2.173	0.075	0.339	2.075	0.006	0.289	NaN	NaN	NaN	NaN	NaN	NaN	2.086	0.647	0.615	2.069	0.383	0.559	2.062	0.46	0.553	NaN	NaN	NaN	NaN	NaN	NaN
192	0.96	NaN	NaN	NaN	NaN	NaN	NaN	NaN	NaN	NaN	2.163	0.599	0.193	2.159	0.443	0.277	NaN	NaN	NaN	2.172	0.227	0.257	2.173	0.075	0.339	2.075	0.006	0.289	NaN	NaN	NaN	NaN	NaN	NaN	2.086	0.647	0.615	2.069	0.383	0.559	2.062	0.461	0.553	NaN	NaN	NaN	NaN	NaN	NaN
193	0.965	NaN	NaN	NaN	NaN	NaN	NaN	NaN	NaN	NaN	2.163	0.599	0.193	2.16	0.443	0.277	NaN	NaN	NaN	2.172	0.227	0.257	2.173	0.075	0.339	2.075	0.006	0.289	NaN	NaN	NaN	NaN	NaN	NaN	2.086	0.647	0.615	2.069	0.383	0.559	2.062	0.461	0.553	NaN	NaN	NaN	NaN	NaN	NaN
194	0.97	NaN	NaN	NaN	NaN	NaN	NaN	NaN	NaN	NaN	2.163	0.599	0.192	2.159	0.443	0.277	NaN	NaN	NaN	2.172	0.227	0.257	2.173	0.075	0.339	2.075	0.006	0.289	NaN	NaN	NaN	NaN	NaN	NaN	2.086	0.647	0.615	2.069	0.383	0.559	2.062	0.46	0.553	NaN	NaN	NaN	NaN	NaN	NaN
195	0.975	NaN	NaN	NaN	NaN	NaN	NaN	NaN	NaN	NaN	2.163	0.599	0.192	2.159	0.443	0.277	NaN	NaN	NaN	2.172	0.227	0.257	2.173	0.075	0.339	2.075	0.006	0.289	NaN	NaN	NaN	NaN	NaN	NaN	2.086	0.647	0.615	2.069	0.383	0.559	2.062	0.459	0.553	NaN	NaN	NaN	NaN	NaN	NaN
196	0.98	NaN	NaN	NaN	NaN	NaN	NaN	NaN	NaN	NaN	2.163	0.599	0.192	2.159	0.443	0.277	NaN	NaN	NaN	2.172	0.227	0.257	2.173	0.075	0.339	2.075	0.006	0.289	NaN	NaN	NaN	NaN	NaN	NaN	2.086	0.647	0.615	2.069	0.383	0.559	2.061	0.459	0.553	NaN	NaN	NaN	NaN	NaN	NaN
197	0.985	NaN	NaN	NaN	NaN	NaN	NaN	NaN	NaN	NaN	2.163	0.599	0.192	2.159	0.443	0.277	NaN	NaN	NaN	2.172	0.227	0.257	2.173	0.075	0.339	2.075	0.006	0.289	NaN	NaN	NaN	NaN	NaN	NaN	2.086	0.647	0.615	2.069	0.383	0.559	2.061	0.459	0.553	NaN	NaN	NaN	NaN	NaN	NaN
198	0.99	NaN	NaN	NaN	NaN	NaN	NaN	NaN	NaN	NaN	2.163	0.599	0.193	2.16	0.443	0.277	NaN	NaN	NaN	2.172	0.227	0.257	2.173	0.075	0.339	2.075	0.006	0.289	NaN	NaN	NaN	NaN	NaN	NaN	2.086	0.647	0.615	2.069	0.383	0.559	2.062	0.46	0.553	NaN	NaN	NaN	NaN	NaN	NaN
199	0.995	NaN	NaN	NaN	NaN	NaN	NaN	NaN	NaN	NaN	2.163	0.599	0.193	2.16	0.443	0.277	NaN	NaN	NaN	2.171	0.227	0.257	2.173	0.075	0.339	2.075	0.006	0.289	NaN	NaN	NaN	NaN	NaN	NaN	2.086	0.647	0.615	2.069	0.383	0.558	2.063	0.46	0.553	NaN	NaN	NaN	NaN	NaN	NaN
200	1	NaN	NaN	NaN	NaN	NaN	NaN	NaN	NaN	NaN	2.163	0.599	0.192	2.16	0.443	0.277	NaN	NaN	NaN	2.171	0.227	0.257	2.173	0.075	0.339	2.075	0.006	0.289	NaN	NaN	NaN	NaN	NaN	NaN	2.086	0.647	0.615	2.069	0.383	0.558	2.062	0.46	0.553	NaN	NaN	NaN	NaN	NaN	NaN
201	1.005	NaN	NaN	NaN	NaN	NaN	NaN	NaN	NaN	NaN	2.163	0.599	0.193	2.16	0.443	0.277	NaN	NaN	NaN	2.171	0.227	0.257	2.173	0.075	0.339	2.075	0.006	0.289	NaN	NaN	NaN	NaN	NaN	NaN	2.086	0.647	0.615	2.069	0.383	0.558	2.062	0.46	0.553	NaN	NaN	NaN	NaN	NaN	NaN
202	1.01	NaN	NaN	NaN	NaN	NaN	NaN	NaN	NaN	NaN	2.163	0.599	0.193	2.16	0.443	0.277	NaN	NaN	NaN	2.171	0.227	0.257	2.173	0.075	0.339	2.075	0.006	0.289	NaN	NaN	NaN	NaN	NaN	NaN	2.086	0.647	0.614	2.069	0.383	0.558	2.063	0.461	0.553	NaN	NaN	NaN	NaN	NaN	NaN
203	1.015	NaN	NaN	NaN	NaN	NaN	NaN	NaN	NaN	NaN	2.163	0.599	0.192	2.16	0.443	0.277	NaN	NaN	NaN	2.171	0.227	0.256	2.173	0.075	0.339	2.075	0.006	0.289	NaN	NaN	NaN	NaN	NaN	NaN	2.086	0.648	0.614	2.069	0.383	0.558	2.063	0.461	0.553	NaN	NaN	NaN	NaN	NaN	NaN
204	1.02	NaN	NaN	NaN	NaN	NaN	NaN	NaN	NaN	NaN	2.163	0.599	0.192	2.16	0.443	0.277	NaN	NaN	NaN	2.171	0.227	0.256	2.173	0.075	0.339	2.075	0.006	0.289	NaN	NaN	NaN	NaN	NaN	NaN	2.086	0.648	0.614	2.069	0.383	0.558	2.063	0.461	0.553	NaN	NaN	NaN	NaN	NaN	NaN
205	1.025	NaN	NaN	NaN	NaN	NaN	NaN	NaN	NaN	NaN	2.163	0.599	0.192	2.16	0.443	0.277	NaN	NaN	NaN	2.171	0.227	0.256	2.173	0.075	0.339	2.075	0.006	0.289	NaN	NaN	NaN	NaN	NaN	NaN	2.086	0.648	0.614	2.069	0.383	0.558	2.063	0.461	0.553	NaN	NaN	NaN	NaN	NaN	NaN
206	1.03	NaN	NaN	NaN	NaN	NaN	NaN	NaN	NaN	NaN	2.163	0.599	0.192	2.16	0.443	0.277	NaN	NaN	NaN	2.171	0.227	0.256	2.173	0.075	0.339	2.075	0.006	0.289	NaN	NaN	NaN	NaN	NaN	NaN	2.086	0.648	0.614	2.069	0.383	0.558	2.063	0.461	0.553	NaN	NaN	NaN	NaN	NaN	NaN
207	1.035	NaN	NaN	NaN	NaN	NaN	NaN	NaN	NaN	NaN	2.163	0.599	0.192	2.16	0.443	0.277	NaN	NaN	NaN	2.171	0.227	0.256	2.173	0.075	0.339	2.075	0.006	0.289	NaN	NaN	NaN	NaN	NaN	NaN	2.086	0.648	0.614	2.069	0.383	0.558	2.063	0.461	0.553	NaN	NaN	NaN	NaN	NaN	NaN
208	1.04	NaN	NaN	NaN	NaN	NaN	NaN	NaN	NaN	NaN	2.163	0.599	0.192	2.16	0.443	0.277	NaN	NaN	NaN	2.171	0.227	0.256	2.173	0.075	0.339	2.075	0.006	0.289	NaN	NaN	NaN	NaN	NaN	NaN	2.086	0.648	0.614	2.069	0.383	0.558	2.063	0.461	0.553	NaN	NaN	NaN	NaN	NaN	NaN
209	1.045	NaN	NaN	NaN	NaN	NaN	NaN	NaN	NaN	NaN	2.163	0.599	0.192	2.16	0.443	0.277	NaN	NaN	NaN	2.171	0.227	0.256	2.173	0.075	0.339	2.075	0.006	0.289	NaN	NaN	NaN	NaN	NaN	NaN	2.087	0.648	0.614	2.07	0.383	0.558	2.063	0.46	0.553	NaN	NaN	NaN	NaN	NaN	NaN
210	1.05	NaN	NaN	NaN	NaN	NaN	NaN	NaN	NaN	NaN	2.163	0.599	0.192	2.16	0.443	0.277	NaN	NaN	NaN	2.171	0.227	0.256	2.173	0.075	0.339	2.075	0.006	0.289	NaN	NaN	NaN	NaN	NaN	NaN	2.087	0.648	0.614	2.07	0.383	0.558	2.062	0.46	0.553	NaN	NaN	NaN	NaN	NaN	NaN
211	1.055	NaN	NaN	NaN	NaN	NaN	NaN	NaN	NaN	NaN	2.163	0.599	0.192	2.16	0.443	0.277	NaN	NaN	NaN	2.171	0.227	0.256	2.173	0.075	0.339	2.075	0.006	0.289	NaN	NaN	NaN	NaN	NaN	NaN	2.087	0.648	0.614	2.07	0.383	0.558	2.063	0.46	0.553	NaN	NaN	NaN	NaN	NaN	NaN
212	1.06	NaN	NaN	NaN	NaN	NaN	NaN	NaN	NaN	NaN	2.163	0.599	0.192	2.16	0.443	0.277	NaN	NaN	NaN	2.171	0.227	0.256	2.173	0.075	0.339	2.075	0.006	0.289	NaN	NaN	NaN	NaN	NaN	NaN	2.087	0.648	0.614	2.07	0.383	0.558	2.062	0.46	0.553	NaN	NaN	NaN	NaN	NaN	NaN
213	1.065	NaN	NaN	NaN	NaN	NaN	NaN	NaN	NaN	NaN	2.163	0.599	0.192	2.16	0.443	0.277	NaN	NaN	NaN	2.171	0.227	0.256	2.173	0.075	0.339	2.075	0.006	0.289	NaN	NaN	NaN	NaN	NaN	NaN	2.087	0.648	0.614	2.07	0.383	0.558	2.063	0.461	0.553	NaN	NaN	NaN	NaN	NaN	NaN
214	1.07	NaN	NaN	NaN	NaN	NaN	NaN	NaN	NaN	NaN	2.163	0.599	0.192	2.16	0.443	0.277	NaN	NaN	NaN	2.171	0.227	0.256	2.173	0.075	0.339	2.075	0.006	0.289	NaN	NaN	NaN	NaN	NaN	NaN	2.087	0.648	0.614	2.07	0.383	0.558	2.063	0.461	0.553	NaN	NaN	NaN	NaN	NaN	NaN
215	1.075	NaN	NaN	NaN	NaN	NaN	NaN	NaN	NaN	NaN	2.163	0.599	0.192	2.16	0.443	0.277	NaN	NaN	NaN	2.171	0.227	0.256	2.173	0.075	0.339	2.075	0.006	0.289	NaN	NaN	NaN	NaN	NaN	NaN	2.087	0.648	0.614	2.07	0.383	0.558	2.063	0.461	0.553	NaN	NaN	NaN	NaN	NaN	NaN
216	1.08	NaN	NaN	NaN	NaN	NaN	NaN	NaN	NaN	NaN	2.163	0.599	0.192	2.16	0.443	0.277	NaN	NaN	NaN	2.171	0.227	0.257	2.173	0.075	0.339	2.075	0.006	0.289	NaN	NaN	NaN	NaN	NaN	NaN	2.087	0.648	0.614	2.07	0.383	0.558	2.063	0.461	0.554	NaN	NaN	NaN	NaN	NaN	NaN
217	1.085	NaN	NaN	NaN	NaN	NaN	NaN	NaN	NaN	NaN	2.163	0.599	0.192	2.16	0.443	0.277	NaN	NaN	NaN	2.171	0.227	0.257	2.173	0.075	0.339	2.075	0.006	0.289	NaN	NaN	NaN	NaN	NaN	NaN	2.087	0.648	0.614	2.07	0.383	0.558	2.063	0.461	0.554	NaN	NaN	NaN	NaN	NaN	NaN
218	1.09	NaN	NaN	NaN	NaN	NaN	NaN	NaN	NaN	NaN	2.163	0.599	0.192	2.16	0.443	0.277	NaN	NaN	NaN	2.171	0.227	0.257	2.173	0.075	0.339	2.075	0.006	0.289	NaN	NaN	NaN	NaN	NaN	NaN	2.087	0.648	0.614	2.07	0.383	0.558	2.063	0.461	0.553	NaN	NaN	NaN	NaN	NaN	NaN
219	1.095	NaN	NaN	NaN	NaN	NaN	NaN	NaN	NaN	NaN	2.163	0.599	0.192	2.16	0.443	0.277	NaN	NaN	NaN	2.171	0.227	0.257	2.173	0.075	0.339	2.075	0.006	0.289	NaN	NaN	NaN	NaN	NaN	NaN	2.087	0.648	0.614	2.07	0.383	0.558	2.063	0.461	0.553	NaN	NaN	NaN	NaN	NaN	NaN
220	1.1	NaN	NaN	NaN	NaN	NaN	NaN	NaN	NaN	NaN	2.163	0.599	0.192	2.16	0.443	0.277	NaN	NaN	NaN	2.171	0.227	0.257	2.173	0.075	0.339	2.075	0.006	0.289	NaN	NaN	NaN	NaN	NaN	NaN	2.087	0.648	0.614	2.07	0.383	0.558	2.063	0.461	0.553	NaN	NaN	NaN	NaN	NaN	NaN
221	1.105	NaN	NaN	NaN	NaN	NaN	NaN	NaN	NaN	NaN	2.163	0.599	0.192	2.16	0.443	0.277	NaN	NaN	NaN	2.171	0.227	0.257	2.173	0.075	0.339	2.075	0.007	0.289	NaN	NaN	NaN	NaN	NaN	NaN	2.087	0.648	0.614	2.07	0.383	0.558	2.063	0.461	0.554	NaN	NaN	NaN	NaN	NaN	NaN
222	1.11	NaN	NaN	NaN	NaN	NaN	NaN	NaN	NaN	NaN	2.163	0.599	0.192	2.16	0.443	0.277	NaN	NaN	NaN	2.171	0.227	0.257	2.173	0.075	0.339	2.075	0.006	0.289	NaN	NaN	NaN	NaN	NaN	NaN	2.087	0.648	0.614	2.07	0.383	0.558	2.063	0.461	0.553	NaN	NaN	NaN	NaN	NaN	NaN
223	1.115	NaN	NaN	NaN	NaN	NaN	NaN	NaN	NaN	NaN	2.163	0.599	0.192	2.16	0.443	0.277	NaN	NaN	NaN	2.171	0.227	0.257	2.173	0.075	0.339	2.075	0.007	0.289	NaN	NaN	NaN	NaN	NaN	NaN	2.087	0.648	0.614	2.07	0.383	0.558	2.063	0.461	0.553	NaN	NaN	NaN	NaN	NaN	NaN
224	1.12	NaN	NaN	NaN	NaN	NaN	NaN	NaN	NaN	NaN	2.163	0.599	0.192	2.16	0.443	0.277	NaN	NaN	NaN	2.171	0.227	0.257	2.173	0.075	0.339	2.075	0.007	0.289	NaN	NaN	NaN	NaN	NaN	NaN	2.087	0.648	0.614	2.07	0.383	0.558	2.063	0.461	0.553	NaN	NaN	NaN	NaN	NaN	NaN
225	1.125	NaN	NaN	NaN	NaN	NaN	NaN	NaN	NaN	NaN	2.163	0.599	0.192	2.16	0.443	0.277	NaN	NaN	NaN	2.171	0.227	0.257	2.173	0.075	0.339	2.075	0.007	0.289	NaN	NaN	NaN	NaN	NaN	NaN	2.087	0.648	0.614	2.07	0.383	0.558	2.063	0.461	0.553	NaN	NaN	NaN	NaN	NaN	NaN
226	1.13	NaN	NaN	NaN	NaN	NaN	NaN	NaN	NaN	NaN	2.163	0.599	0.192	2.16	0.443	0.277	NaN	NaN	NaN	2.171	0.227	0.257	2.173	0.075	0.339	2.075	0.007	0.289	NaN	NaN	NaN	NaN	NaN	NaN	2.087	0.648	0.614	2.07	0.383	0.558	2.063	0.461	0.553	NaN	NaN	NaN	NaN	NaN	NaN
227	1.135	NaN	NaN	NaN	NaN	NaN	NaN	NaN	NaN	NaN	2.163	0.599	0.192	2.16	0.443	0.277	NaN	NaN	NaN	2.171	0.227	0.257	2.173	0.075	0.339	2.075	0.007	0.289	NaN	NaN	NaN	NaN	NaN	NaN	2.087	0.648	0.614	2.07	0.383	0.558	2.063	0.461	0.553	NaN	NaN	NaN	NaN	NaN	NaN
228	1.14	NaN	NaN	NaN	NaN	NaN	NaN	NaN	NaN	NaN	2.163	0.599	0.192	2.16	0.443	0.277	NaN	NaN	NaN	2.171	0.227	0.257	2.173	0.075	0.339	2.075	0.007	0.289	NaN	NaN	NaN	NaN	NaN	NaN	2.087	0.648	0.614	2.07	0.383	0.558	2.063	0.461	0.553	NaN	NaN	NaN	NaN	NaN	NaN
229	1.145	NaN	NaN	NaN	NaN	NaN	NaN	NaN	NaN	NaN	2.163	0.599	0.192	2.16	0.443	0.277	NaN	NaN	NaN	2.171	0.226	0.257	2.173	0.075	0.339	2.075	0.006	0.289	NaN	NaN	NaN	NaN	NaN	NaN	2.087	0.648	0.614	2.07	0.383	0.558	2.063	0.461	0.553	NaN	NaN	NaN	NaN	NaN	NaN
230	1.15	NaN	NaN	NaN	NaN	NaN	NaN	NaN	NaN	NaN	2.163	0.599	0.192	2.16	0.443	0.277	NaN	NaN	NaN	2.171	0.226	0.257	2.173	0.075	0.339	2.075	0.007	0.289	NaN	NaN	NaN	NaN	NaN	NaN	2.087	0.648	0.614	2.07	0.383	0.557	2.063	0.461	0.553	NaN	NaN	NaN	NaN	NaN	NaN
231	1.155	NaN	NaN	NaN	NaN	NaN	NaN	NaN	NaN	NaN	2.163	0.599	0.192	2.16	0.443	0.277	NaN	NaN	NaN	2.171	0.226	0.257	2.173	0.075	0.339	2.075	0.007	0.289	NaN	NaN	NaN	NaN	NaN	NaN	2.087	0.648	0.614	2.07	0.383	0.558	2.063	0.461	0.553	NaN	NaN	NaN	NaN	NaN	NaN
232	1.16	NaN	NaN	NaN	NaN	NaN	NaN	NaN	NaN	NaN	2.163	0.599	0.192	2.16	0.443	0.277	NaN	NaN	NaN	2.171	0.226	0.257	2.173	0.075	0.339	2.075	0.007	0.289	NaN	NaN	NaN	NaN	NaN	NaN	2.087	0.648	0.614	2.07	0.383	0.558	2.063	0.461	0.553	NaN	NaN	NaN	NaN	NaN	NaN
233	1.165	NaN	NaN	NaN	NaN	NaN	NaN	NaN	NaN	NaN	2.163	0.599	0.192	2.16	0.443	0.277	NaN	NaN	NaN	2.171	0.226	0.257	2.173	0.075	0.339	2.075	0.007	0.289	NaN	NaN	NaN	NaN	NaN	NaN	2.087	0.648	0.614	2.07	0.383	0.558	2.063	0.461	0.553	NaN	NaN	NaN	NaN	NaN	NaN
234	1.17	NaN	NaN	NaN	NaN	NaN	NaN	NaN	NaN	NaN	2.163	0.599	0.192	2.16	0.443	0.277	NaN	NaN	NaN	2.171	0.226	0.257	2.173	0.075	0.339	2.075	0.007	0.289	NaN	NaN	NaN	NaN	NaN	NaN	2.087	0.648	0.614	2.07	0.383	0.558	2.063	0.461	0.553	NaN	NaN	NaN	NaN	NaN	NaN
235	1.175	NaN	NaN	NaN	NaN	NaN	NaN	NaN	NaN	NaN	2.163	0.599	0.192	2.16	0.443	0.277	NaN	NaN	NaN	2.171	0.226	0.257	2.173	0.075	0.339	2.075	0.007	0.289	NaN	NaN	NaN	NaN	NaN	NaN	2.087	0.648	0.614	2.07	0.383	0.558	2.063	0.461	0.553	NaN	NaN	NaN	NaN	NaN	NaN
236	1.18	NaN	NaN	NaN	NaN	NaN	NaN	NaN	NaN	NaN	2.163	0.599	0.192	2.16	0.443	0.277	NaN	NaN	NaN	2.171	0.226	0.257	2.173	0.075	0.339	2.075	0.007	0.289	NaN	NaN	NaN	NaN	NaN	NaN	2.087	0.648	0.614	2.07	0.383	0.558	2.063	0.461	0.553	NaN	NaN	NaN	NaN	NaN	NaN
237	1.185	NaN	NaN	NaN	NaN	NaN	NaN	NaN	NaN	NaN	2.163	0.599	0.192	2.16	0.443	0.277	NaN	NaN	NaN	2.171	0.226	0.257	2.173	0.075	0.339	2.075	0.007	0.289	NaN	NaN	NaN	NaN	NaN	NaN	2.087	0.648	0.614	2.07	0.383	0.558	2.063	0.461	0.553	NaN	NaN	NaN	NaN	NaN	NaN
238	1.19	NaN	NaN	NaN	NaN	NaN	NaN	NaN	NaN	NaN	2.163	0.599	0.192	2.16	0.443	0.277	NaN	NaN	NaN	2.171	0.226	0.257	2.173	0.075	0.339	2.075	0.007	0.289	NaN	NaN	NaN	NaN	NaN	NaN	2.087	0.648	0.614	2.07	0.383	0.558	2.063	0.46	0.553	NaN	NaN	NaN	NaN	NaN	NaN
239	1.195	NaN	NaN	NaN	NaN	NaN	NaN	NaN	NaN	NaN	2.163	0.599	0.192	2.16	0.443	0.277	NaN	NaN	NaN	2.171	0.226	0.257	2.173	0.075	0.339	2.075	0.007	0.289	NaN	NaN	NaN	NaN	NaN	NaN	2.087	0.648	0.614	2.07	0.383	0.558	2.063	0.46	0.553	NaN	NaN	NaN	NaN	NaN	NaN
240	1.2	NaN	NaN	NaN	NaN	NaN	NaN	NaN	NaN	NaN	2.163	0.599	0.192	2.16	0.443	0.277	NaN	NaN	NaN	2.171	0.226	0.257	2.173	0.075	0.339	2.075	0.007	0.289	NaN	NaN	NaN	NaN	NaN	NaN	2.087	0.648	0.614	2.07	0.383	0.558	2.063	0.461	0.553	NaN	NaN	NaN	NaN	NaN	NaN
241	1.205	NaN	NaN	NaN	NaN	NaN	NaN	NaN	NaN	NaN	2.163	0.599	0.192	2.16	0.443	0.277	NaN	NaN	NaN	2.171	0.226	0.257	2.173	0.075	0.339	2.075	0.007	0.289	NaN	NaN	NaN	NaN	NaN	NaN	2.087	0.648	0.614	2.07	0.383	0.558	2.063	0.461	0.553	NaN	NaN	NaN	NaN	NaN	NaN
242	1.21	NaN	NaN	NaN	NaN	NaN	NaN	NaN	NaN	NaN	2.163	0.599	0.192	2.16	0.443	0.277	NaN	NaN	NaN	2.171	0.226	0.258	2.173	0.075	0.339	2.075	0.007	0.289	NaN	NaN	NaN	NaN	NaN	NaN	2.087	0.648	0.614	2.07	0.383	0.558	2.063	0.46	0.553	NaN	NaN	NaN	NaN	NaN	NaN
243	1.215	NaN	NaN	NaN	NaN	NaN	NaN	NaN	NaN	NaN	2.163	0.599	0.192	2.16	0.443	0.277	NaN	NaN	NaN	2.171	0.226	0.258	2.173	0.075	0.339	2.075	0.007	0.289	NaN	NaN	NaN	NaN	NaN	NaN	2.087	0.648	0.614	2.07	0.383	0.558	2.062	0.459	0.553	NaN	NaN	NaN	NaN	NaN	NaN
244	1.22	NaN	NaN	NaN	NaN	NaN	NaN	NaN	NaN	NaN	2.163	0.599	0.192	2.16	0.443	0.277	NaN	NaN	NaN	2.171	0.226	0.257	2.173	0.075	0.339	2.075	0.007	0.289	NaN	NaN	NaN	NaN	NaN	NaN	2.088	0.648	0.614	2.07	0.383	0.558	2.062	0.46	0.553	NaN	NaN	NaN	NaN	NaN	NaN
245	1.225	NaN	NaN	NaN	NaN	NaN	NaN	NaN	NaN	NaN	2.163	0.599	0.192	2.16	0.443	0.277	NaN	NaN	NaN	2.171	0.226	0.257	2.173	0.075	0.339	2.075	0.007	0.289	NaN	NaN	NaN	NaN	NaN	NaN	2.088	0.648	0.614	2.07	0.383	0.558	2.063	0.46	0.553	NaN	NaN	NaN	NaN	NaN	NaN
246	1.23	NaN	NaN	NaN	NaN	NaN	NaN	NaN	NaN	NaN	2.163	0.599	0.192	2.16	0.443	0.277	NaN	NaN	NaN	2.17	0.226	0.257	2.173	0.075	0.339	2.075	0.007	0.289	NaN	NaN	NaN	NaN	NaN	NaN	2.088	0.648	0.614	2.07	0.383	0.558	2.063	0.46	0.553	NaN	NaN	NaN	NaN	NaN	NaN
247	1.235	NaN	NaN	NaN	NaN	NaN	NaN	NaN	NaN	NaN	2.163	0.599	0.192	2.16	0.443	0.277	NaN	NaN	NaN	2.17	0.226	0.257	2.173	0.075	0.339	2.075	0.007	0.289	NaN	NaN	NaN	NaN	NaN	NaN	2.088	0.648	0.614	2.07	0.383	0.558	2.063	0.46	0.553	NaN	NaN	NaN	NaN	NaN	NaN
248	1.24	NaN	NaN	NaN	NaN	NaN	NaN	NaN	NaN	NaN	2.163	0.599	0.192	2.16	0.442	0.277	NaN	NaN	NaN	2.17	0.226	0.257	2.173	0.075	0.339	2.075	0.007	0.289	NaN	NaN	NaN	NaN	NaN	NaN	2.088	0.648	0.614	2.07	0.383	0.558	2.063	0.461	0.553	NaN	NaN	NaN	NaN	NaN	NaN
249	1.245	NaN	NaN	NaN	NaN	NaN	NaN	NaN	NaN	NaN	2.163	0.599	0.192	2.161	0.442	0.277	NaN	NaN	NaN	2.17	0.226	0.257	2.173	0.075	0.339	2.074	0.007	0.289	NaN	NaN	NaN	NaN	NaN	NaN	2.088	0.648	0.614	2.07	0.383	0.558	2.063	0.461	0.553	NaN	NaN	NaN	NaN	NaN	NaN
250	1.25	NaN	NaN	NaN	NaN	NaN	NaN	NaN	NaN	NaN	2.163	0.599	0.192	2.16	0.442	0.277	NaN	NaN	NaN	2.17	0.226	0.257	2.173	0.075	0.339	2.074	0.007	0.289	NaN	NaN	NaN	NaN	NaN	NaN	2.088	0.648	0.614	2.07	0.383	0.558	2.063	0.461	0.553	NaN	NaN	NaN	NaN	NaN	NaN
251	1.255	NaN	NaN	NaN	NaN	NaN	NaN	NaN	NaN	NaN	2.163	0.599	0.192	2.16	0.442	0.277	NaN	NaN	NaN	2.17	0.226	0.257	2.173	0.075	0.339	2.074	0.007	0.289	NaN	NaN	NaN	NaN	NaN	NaN	2.088	0.648	0.614	2.07	0.383	0.558	2.063	0.461	0.553	NaN	NaN	NaN	NaN	NaN	NaN
252	1.26	NaN	NaN	NaN	NaN	NaN	NaN	NaN	NaN	NaN	2.163	0.599	0.192	2.16	0.442	0.277	NaN	NaN	NaN	2.17	0.227	0.257	2.173	0.075	0.339	2.074	0.007	0.289	NaN	NaN	NaN	NaN	NaN	NaN	2.088	0.648	0.613	2.07	0.383	0.558	2.063	0.46	0.553	NaN	NaN	NaN	NaN	NaN	NaN
253	1.265	NaN	NaN	NaN	NaN	NaN	NaN	NaN	NaN	NaN	2.163	0.599	0.192	2.16	0.442	0.277	NaN	NaN	NaN	2.17	0.227	0.257	2.173	0.075	0.339	2.074	0.007	0.289	NaN	NaN	NaN	NaN	NaN	NaN	2.088	0.648	0.613	2.07	0.383	0.558	2.063	0.46	0.553	NaN	NaN	NaN	NaN	NaN	NaN
254	1.27	NaN	NaN	NaN	NaN	NaN	NaN	NaN	NaN	NaN	2.163	0.599	0.192	2.16	0.442	0.277	NaN	NaN	NaN	2.17	0.227	0.257	2.173	0.075	0.339	2.074	0.007	0.289	NaN	NaN	NaN	NaN	NaN	NaN	2.088	0.648	0.613	2.07	0.383	0.558	2.063	0.461	0.553	NaN	NaN	NaN	NaN	NaN	NaN
255	1.275	NaN	NaN	NaN	NaN	NaN	NaN	NaN	NaN	NaN	2.163	0.599	0.192	2.161	0.442	0.277	NaN	NaN	NaN	2.17	0.227	0.257	2.173	0.075	0.339	2.074	0.007	0.289	NaN	NaN	NaN	NaN	NaN	NaN	2.088	0.648	0.613	2.069	0.383	0.558	2.063	0.461	0.553	NaN	NaN	NaN	NaN	NaN	NaN
256	1.28	NaN	NaN	NaN	NaN	NaN	NaN	NaN	NaN	NaN	2.163	0.599	0.192	2.161	0.442	0.277	NaN	NaN	NaN	2.17	0.227	0.257	2.173	0.075	0.339	2.074	0.007	0.289	NaN	NaN	NaN	NaN	NaN	NaN	2.089	0.649	0.613	2.069	0.383	0.558	2.063	0.46	0.553	NaN	NaN	NaN	NaN	NaN	NaN
257	1.285	NaN	NaN	NaN	NaN	NaN	NaN	NaN	NaN	NaN	2.163	0.599	0.192	2.16	0.442	0.277	NaN	NaN	NaN	2.17	0.227	0.257	2.173	0.075	0.339	2.074	0.007	0.289	NaN	NaN	NaN	NaN	NaN	NaN	2.089	0.649	0.613	2.069	0.383	0.558	2.062	0.459	0.553	NaN	NaN	NaN	NaN	NaN	NaN
258	1.29	NaN	NaN	NaN	NaN	NaN	NaN	NaN	NaN	NaN	2.163	0.599	0.192	2.16	0.442	0.277	NaN	NaN	NaN	2.17	0.227	0.257	2.173	0.075	0.339	2.074	0.007	0.289	NaN	NaN	NaN	NaN	NaN	NaN	2.088	0.649	0.613	2.069	0.383	0.558	2.062	0.459	0.553	NaN	NaN	NaN	NaN	NaN	NaN
259	1.295	NaN	NaN	NaN	NaN	NaN	NaN	NaN	NaN	NaN	2.163	0.599	0.192	2.16	0.442	0.277	NaN	NaN	NaN	2.17	0.227	0.257	2.173	0.075	0.339	2.074	0.007	0.289	NaN	NaN	NaN	NaN	NaN	NaN	2.089	0.649	0.613	2.069	0.383	0.558	2.062	0.459	0.553	NaN	NaN	NaN	NaN	NaN	NaN
260	1.3	NaN	NaN	NaN	NaN	NaN	NaN	NaN	NaN	NaN	2.163	0.599	0.192	2.16	0.442	0.277	NaN	NaN	NaN	2.17	0.227	0.257	2.173	0.075	0.339	2.074	0.007	0.289	NaN	NaN	NaN	NaN	NaN	NaN	2.089	0.649	0.613	2.069	0.383	0.558	2.062	0.46	0.553	NaN	NaN	NaN	NaN	NaN	NaN
261	1.305	NaN	NaN	NaN	NaN	NaN	NaN	NaN	NaN	NaN	2.163	0.599	0.192	2.161	0.442	0.276	NaN	NaN	NaN	2.17	0.227	0.257	2.173	0.075	0.339	2.074	0.007	0.289	NaN	NaN	NaN	NaN	NaN	NaN	2.089	0.649	0.613	2.069	0.383	0.558	2.063	0.46	0.553	NaN	NaN	NaN	NaN	NaN	NaN
262	1.31	NaN	NaN	NaN	NaN	NaN	NaN	NaN	NaN	NaN	2.163	0.599	0.192	2.161	0.442	0.276	NaN	NaN	NaN	2.169	0.227	0.257	2.173	0.075	0.339	2.074	0.007	0.289	NaN	NaN	NaN	NaN	NaN	NaN	2.089	0.649	0.613	2.069	0.383	0.558	2.063	0.461	0.553	NaN	NaN	NaN	NaN	NaN	NaN
263	1.315	NaN	NaN	NaN	NaN	NaN	NaN	NaN	NaN	NaN	2.163	0.599	0.192	2.161	0.442	0.276	NaN	NaN	NaN	2.169	0.227	0.257	2.173	0.075	0.339	2.074	0.007	0.289	NaN	NaN	NaN	NaN	NaN	NaN	2.088	0.648	0.613	2.069	0.383	0.558	2.063	0.461	0.553	NaN	NaN	NaN	NaN	NaN	NaN
264	1.32	NaN	NaN	NaN	NaN	NaN	NaN	NaN	NaN	NaN	2.163	0.599	0.192	2.16	0.442	0.276	NaN	NaN	NaN	2.169	0.227	0.257	2.173	0.075	0.339	2.074	0.007	0.289	NaN	NaN	NaN	NaN	NaN	NaN	2.088	0.648	0.613	2.069	0.383	0.558	2.063	0.461	0.553	NaN	NaN	NaN	NaN	NaN	NaN
265	1.325	NaN	NaN	NaN	NaN	NaN	NaN	NaN	NaN	NaN	2.163	0.599	0.192	2.16	0.442	0.276	NaN	NaN	NaN	2.169	0.227	0.257	2.173	0.075	0.339	2.074	0.007	0.289	NaN	NaN	NaN	NaN	NaN	NaN	2.088	0.648	0.613	2.069	0.383	0.558	2.063	0.461	0.553	NaN	NaN	NaN	NaN	NaN	NaN
266	1.33	NaN	NaN	NaN	NaN	NaN	NaN	NaN	NaN	NaN	2.163	0.599	0.192	2.16	0.442	0.276	NaN	NaN	NaN	2.169	0.227	0.257	2.173	0.075	0.339	2.074	0.007	0.289	NaN	NaN	NaN	NaN	NaN	NaN	2.088	0.648	0.613	2.069	0.383	0.558	2.063	0.46	0.553	NaN	NaN	NaN	NaN	NaN	NaN
267	1.335	NaN	NaN	NaN	NaN	NaN	NaN	NaN	NaN	NaN	2.163	0.599	0.192	2.16	0.442	0.276	NaN	NaN	NaN	2.169	0.227	0.257	2.173	0.075	0.339	2.074	0.007	0.289	NaN	NaN	NaN	NaN	NaN	NaN	2.088	0.648	0.613	2.069	0.383	0.558	2.063	0.46	0.553	NaN	NaN	NaN	NaN	NaN	NaN
268	1.34	NaN	NaN	NaN	NaN	NaN	NaN	NaN	NaN	NaN	2.163	0.599	0.192	2.16	0.442	0.276	NaN	NaN	NaN	2.169	0.227	0.257	2.173	0.075	0.339	2.074	0.007	0.289	NaN	NaN	NaN	NaN	NaN	NaN	2.088	0.648	0.612	2.069	0.383	0.557	2.063	0.46	0.553	NaN	NaN	NaN	NaN	NaN	NaN
269	1.345	NaN	NaN	NaN	NaN	NaN	NaN	NaN	NaN	NaN	2.163	0.599	0.192	2.16	0.442	0.276	NaN	NaN	NaN	2.169	0.227	0.257	2.173	0.075	0.339	2.074	0.007	0.289	NaN	NaN	NaN	NaN	NaN	NaN	2.088	0.648	0.612	2.069	0.383	0.557	2.062	0.46	0.553	NaN	NaN	NaN	NaN	NaN	NaN
270	1.35	NaN	NaN	NaN	NaN	NaN	NaN	NaN	NaN	NaN	2.163	0.599	0.192	2.16	0.442	0.276	NaN	NaN	NaN	2.169	0.227	0.257	2.173	0.075	0.339	2.074	0.008	0.289	NaN	NaN	NaN	NaN	NaN	NaN	2.087	0.648	0.612	2.069	0.383	0.557	2.062	0.459	0.553	NaN	NaN	NaN	NaN	NaN	NaN
271	1.355	NaN	NaN	NaN	NaN	NaN	NaN	NaN	NaN	NaN	2.163	0.599	0.192	2.16	0.442	0.276	NaN	NaN	NaN	2.169	0.227	0.257	2.173	0.075	0.339	2.074	0.008	0.289	NaN	NaN	NaN	NaN	NaN	NaN	2.087	0.648	0.612	2.069	0.383	0.557	2.062	0.459	0.553	NaN	NaN	NaN	NaN	NaN	NaN
272	1.36	NaN	NaN	NaN	NaN	NaN	NaN	NaN	NaN	NaN	2.163	0.599	0.192	2.16	0.442	0.276	NaN	NaN	NaN	2.169	0.227	0.257	2.173	0.075	0.339	2.074	0.008	0.289	NaN	NaN	NaN	NaN	NaN	NaN	2.088	0.648	0.612	2.069	0.383	0.557	2.062	0.459	0.553	NaN	NaN	NaN	NaN	NaN	NaN
273	1.365	NaN	NaN	NaN	NaN	NaN	NaN	NaN	NaN	NaN	2.163	0.598	0.192	2.159	0.442	0.276	NaN	NaN	NaN	2.169	0.227	0.257	2.173	0.075	0.339	2.074	0.008	0.289	NaN	NaN	NaN	NaN	NaN	NaN	2.087	0.648	0.612	2.069	0.383	0.557	2.062	0.459	0.552	NaN	NaN	NaN	NaN	NaN	NaN
274	1.37	NaN	NaN	NaN	NaN	NaN	NaN	NaN	NaN	NaN	2.163	0.598	0.192	2.159	0.442	0.276	NaN	NaN	NaN	2.169	0.227	0.257	2.173	0.075	0.339	2.074	0.008	0.289	NaN	NaN	NaN	NaN	NaN	NaN	2.087	0.648	0.612	2.069	0.383	0.557	2.062	0.459	0.552	NaN	NaN	NaN	NaN	NaN	NaN
275	1.375	NaN	NaN	NaN	NaN	NaN	NaN	NaN	NaN	NaN	2.163	0.598	0.192	2.159	0.442	0.276	NaN	NaN	NaN	2.169	0.227	0.257	2.173	0.075	0.339	2.074	0.008	0.289	NaN	NaN	NaN	NaN	NaN	NaN	2.087	0.648	0.612	2.069	0.383	0.557	2.062	0.46	0.553	NaN	NaN	NaN	NaN	NaN	NaN
276	1.38	NaN	NaN	NaN	NaN	NaN	NaN	NaN	NaN	NaN	2.163	0.598	0.191	2.159	0.442	0.276	NaN	NaN	NaN	2.169	0.227	0.257	2.173	0.075	0.339	2.074	0.008	0.289	NaN	NaN	NaN	NaN	NaN	NaN	2.087	0.648	0.611	2.069	0.383	0.557	2.062	0.46	0.553	NaN	NaN	NaN	NaN	NaN	NaN
277	1.385	NaN	NaN	NaN	NaN	NaN	NaN	NaN	NaN	NaN	2.163	0.598	0.191	2.159	0.442	0.276	NaN	NaN	NaN	2.169	0.227	0.257	2.173	0.075	0.339	2.074	0.008	0.289	NaN	NaN	NaN	NaN	NaN	NaN	2.087	0.648	0.611	2.069	0.382	0.557	2.062	0.46	0.552	NaN	NaN	NaN	NaN	NaN	NaN
278	1.39	NaN	NaN	NaN	NaN	NaN	NaN	NaN	NaN	NaN	2.163	0.598	0.191	2.159	0.442	0.276	NaN	NaN	NaN	2.169	0.227	0.257	2.173	0.075	0.339	2.074	0.008	0.289	NaN	NaN	NaN	NaN	NaN	NaN	2.087	0.648	0.611	2.069	0.383	0.557	2.062	0.46	0.552	NaN	NaN	NaN	NaN	NaN	NaN
279	1.395	NaN	NaN	NaN	NaN	NaN	NaN	NaN	NaN	NaN	2.163	0.598	0.191	2.16	0.442	0.276	NaN	NaN	NaN	2.169	0.227	0.257	2.173	0.075	0.339	2.074	0.008	0.289	NaN	NaN	NaN	NaN	NaN	NaN	2.087	0.648	0.611	2.069	0.383	0.557	2.062	0.46	0.552	NaN	NaN	NaN	NaN	NaN	NaN
280	1.4	NaN	NaN	NaN	NaN	NaN	NaN	NaN	NaN	NaN	2.163	0.598	0.191	2.16	0.442	0.276	NaN	NaN	NaN	2.169	0.227	0.257	2.173	0.075	0.339	2.074	0.008	0.289	NaN	NaN	NaN	NaN	NaN	NaN	2.087	0.648	0.611	2.069	0.383	0.557	2.062	0.46	0.552	NaN	NaN	NaN	NaN	NaN	NaN
281	1.405	NaN	NaN	NaN	NaN	NaN	NaN	NaN	NaN	NaN	2.164	0.598	0.191	2.16	0.441	0.276	NaN	NaN	NaN	2.169	0.227	0.257	2.173	0.075	0.339	2.074	0.008	0.289	NaN	NaN	NaN	NaN	NaN	NaN	2.087	0.648	0.611	2.068	0.382	0.557	2.062	0.46	0.552	NaN	NaN	NaN	NaN	NaN	NaN
282	1.41	NaN	NaN	NaN	NaN	NaN	NaN	NaN	NaN	NaN	2.164	0.597	0.191	2.16	0.441	0.276	NaN	NaN	NaN	2.169	0.227	0.257	2.173	0.075	0.339	2.074	0.008	0.289	NaN	NaN	NaN	NaN	NaN	NaN	2.086	0.647	0.611	2.068	0.381	0.556	2.062	0.46	0.552	NaN	NaN	NaN	NaN	NaN	NaN
283	1.415	NaN	NaN	NaN	NaN	NaN	NaN	NaN	NaN	NaN	2.164	0.597	0.191	2.16	0.441	0.276	NaN	NaN	NaN	2.169	0.227	0.257	2.173	0.075	0.339	2.074	0.008	0.289	NaN	NaN	NaN	NaN	NaN	NaN	2.086	0.647	0.61	2.067	0.381	0.556	2.062	0.46	0.552	NaN	NaN	NaN	NaN	NaN	NaN
284	1.42	NaN	NaN	NaN	NaN	NaN	NaN	NaN	NaN	NaN	2.164	0.597	0.19	2.16	0.441	0.276	NaN	NaN	NaN	2.169	0.227	0.257	2.173	0.075	0.339	2.074	0.008	0.289	NaN	NaN	NaN	NaN	NaN	NaN	2.086	0.647	0.61	2.067	0.381	0.556	2.061	0.46	0.552	NaN	NaN	NaN	NaN	NaN	NaN
285	1.425	NaN	NaN	NaN	NaN	NaN	NaN	NaN	NaN	NaN	2.164	0.597	0.19	2.161	0.441	0.276	NaN	NaN	NaN	2.168	0.227	0.257	2.173	0.075	0.339	2.074	0.008	0.289	NaN	NaN	NaN	NaN	NaN	NaN	2.086	0.646	0.61	2.067	0.381	0.556	2.062	0.46	0.552	NaN	NaN	NaN	NaN	NaN	NaN
286	1.43	NaN	NaN	NaN	NaN	NaN	NaN	NaN	NaN	NaN	2.164	0.597	0.19	2.16	0.441	0.276	NaN	NaN	NaN	2.168	0.227	0.257	2.173	0.075	0.339	2.074	0.008	0.289	NaN	NaN	NaN	NaN	NaN	NaN	2.085	0.646	0.61	2.067	0.381	0.556	2.062	0.46	0.552	NaN	NaN	NaN	NaN	NaN	NaN
287	1.435	NaN	NaN	NaN	NaN	NaN	NaN	NaN	NaN	NaN	2.164	0.597	0.19	2.16	0.441	0.276	NaN	NaN	NaN	2.168	0.227	0.257	2.173	0.075	0.339	2.074	0.008	0.289	NaN	NaN	NaN	NaN	NaN	NaN	2.086	0.646	0.61	2.067	0.381	0.556	2.061	0.46	0.552	NaN	NaN	NaN	NaN	NaN	NaN
288	1.44	NaN	NaN	NaN	NaN	NaN	NaN	NaN	NaN	NaN	2.164	0.597	0.19	2.16	0.441	0.276	NaN	NaN	NaN	2.168	0.227	0.256	2.173	0.075	0.339	2.074	0.008	0.289	NaN	NaN	NaN	NaN	NaN	NaN	2.086	0.647	0.61	2.067	0.381	0.556	2.061	0.46	0.552	NaN	NaN	NaN	NaN	NaN	NaN
289	1.445	NaN	NaN	NaN	NaN	NaN	NaN	NaN	NaN	NaN	2.165	0.597	0.19	2.16	0.441	0.276	NaN	NaN	NaN	2.168	0.227	0.256	2.173	0.075	0.339	2.074	0.008	0.289	NaN	NaN	NaN	2.173	0.79	0.572	2.086	0.646	0.61	2.067	0.381	0.556	2.061	0.46	0.552	NaN	NaN	NaN	NaN	NaN	NaN
290	1.45	NaN	NaN	NaN	NaN	NaN	NaN	NaN	NaN	NaN	2.165	0.597	0.19	2.16	0.441	0.276	NaN	NaN	NaN	2.168	0.227	0.256	2.173	0.075	0.339	2.074	0.008	0.289	NaN	NaN	NaN	2.171	0.787	0.571	2.085	0.646	0.61	2.067	0.381	0.556	2.061	0.46	0.551	NaN	NaN	NaN	NaN	NaN	NaN
291	1.455	NaN	NaN	NaN	NaN	NaN	NaN	NaN	NaN	NaN	2.165	0.597	0.19	2.16	0.441	0.276	NaN	NaN	NaN	2.168	0.227	0.256	2.173	0.075	0.339	2.074	0.008	0.289	NaN	NaN	NaN	2.171	0.786	0.571	2.085	0.646	0.61	2.067	0.381	0.556	2.061	0.46	0.551	NaN	NaN	NaN	NaN	NaN	NaN
292	1.46	NaN	NaN	NaN	NaN	NaN	NaN	NaN	NaN	NaN	2.165	0.597	0.19	2.16	0.441	0.276	NaN	NaN	NaN	2.168	0.227	0.256	2.173	0.075	0.339	2.074	0.008	0.289	NaN	NaN	NaN	2.17	0.786	0.57	2.085	0.646	0.61	2.067	0.381	0.556	2.061	0.46	0.551	NaN	NaN	NaN	NaN	NaN	NaN
293	1.465	NaN	NaN	NaN	NaN	NaN	NaN	NaN	NaN	NaN	2.165	0.597	0.19	2.159	0.441	0.275	NaN	NaN	NaN	2.168	0.227	0.256	2.173	0.075	0.339	2.074	0.008	0.289	NaN	NaN	NaN	2.171	0.786	0.57	2.085	0.646	0.61	2.067	0.381	0.556	2.061	0.46	0.55	NaN	NaN	NaN	NaN	NaN	NaN
294	1.47	NaN	NaN	NaN	NaN	NaN	NaN	NaN	NaN	NaN	2.165	0.597	0.19	2.159	0.441	0.275	NaN	NaN	NaN	2.168	0.227	0.256	2.173	0.075	0.339	2.074	0.008	0.289	NaN	NaN	NaN	2.171	0.786	0.57	2.085	0.646	0.61	2.067	0.381	0.556	2.061	0.46	0.55	NaN	NaN	NaN	NaN	NaN	NaN
295	1.475	NaN	NaN	NaN	NaN	NaN	NaN	NaN	NaN	NaN	2.165	0.597	0.19	2.159	0.441	0.275	NaN	NaN	NaN	2.168	0.227	0.256	2.173	0.075	0.339	2.074	0.008	0.289	NaN	NaN	NaN	2.171	0.786	0.57	2.085	0.646	0.61	2.067	0.381	0.556	2.061	0.46	0.55	NaN	NaN	NaN	NaN	NaN	NaN
296	1.48	NaN	NaN	NaN	NaN	NaN	NaN	NaN	NaN	NaN	2.165	0.597	0.19	2.158	0.441	0.275	NaN	NaN	NaN	2.168	0.227	0.256	2.173	0.075	0.339	2.074	0.008	0.289	NaN	NaN	NaN	2.171	0.786	0.57	2.085	0.646	0.61	2.067	0.381	0.556	2.061	0.46	0.55	NaN	NaN	NaN	NaN	NaN	NaN
297	1.485	NaN	NaN	NaN	NaN	NaN	NaN	NaN	NaN	NaN	2.166	0.597	0.19	2.158	0.441	0.275	NaN	NaN	NaN	2.168	0.227	0.256	2.173	0.075	0.339	2.074	0.008	0.289	NaN	NaN	NaN	2.171	0.785	0.57	2.085	0.646	0.61	2.067	0.381	0.555	2.061	0.46	0.55	NaN	NaN	NaN	NaN	NaN	NaN
298	1.49	NaN	NaN	NaN	NaN	NaN	NaN	NaN	NaN	NaN	2.166	0.597	0.19	2.158	0.441	0.275	NaN	NaN	NaN	2.167	0.227	0.256	2.173	0.075	0.339	2.074	0.008	0.289	NaN	NaN	NaN	NaN	NaN	NaN	2.085	0.646	0.61	2.067	0.381	0.555	2.061	0.46	0.55	NaN	NaN	NaN	NaN	NaN	NaN
299	1.495	NaN	NaN	NaN	NaN	NaN	NaN	NaN	NaN	NaN	2.166	0.597	0.19	2.157	0.441	0.275	NaN	NaN	NaN	2.167	0.227	0.256	2.173	0.075	0.339	2.074	0.008	0.289	NaN	NaN	NaN	NaN	NaN	NaN	2.085	0.646	0.609	2.067	0.381	0.555	2.061	0.461	0.55	NaN	NaN	NaN	NaN	NaN	NaN
300	1.5	NaN	NaN	NaN	NaN	NaN	NaN	NaN	NaN	NaN	2.165	0.597	0.19	2.157	0.441	0.275	NaN	NaN	NaN	2.167	0.227	0.256	2.173	0.075	0.339	2.074	0.008	0.289	NaN	NaN	NaN	NaN	NaN	NaN	2.084	0.646	0.609	2.067	0.381	0.555	2.061	0.461	0.55	NaN	NaN	NaN	NaN	NaN	NaN
301	1.505	NaN	NaN	NaN	NaN	NaN	NaN	NaN	NaN	NaN	2.165	0.597	0.19	2.156	0.441	0.275	NaN	NaN	NaN	2.167	0.227	0.256	2.173	0.075	0.339	2.074	0.008	0.289	NaN	NaN	NaN	NaN	NaN	NaN	2.084	0.647	0.61	2.067	0.381	0.555	2.061	0.461	0.55	NaN	NaN	NaN	NaN	NaN	NaN
302	1.51	NaN	NaN	NaN	NaN	NaN	NaN	NaN	NaN	NaN	2.166	0.597	0.19	2.156	0.442	0.275	NaN	NaN	NaN	2.167	0.227	0.256	2.173	0.075	0.339	2.074	0.008	0.289	NaN	NaN	NaN	NaN	NaN	NaN	2.084	0.647	0.61	2.067	0.381	0.555	2.061	0.461	0.55	NaN	NaN	NaN	NaN	NaN	NaN
303	1.515	NaN	NaN	NaN	NaN	NaN	NaN	NaN	NaN	NaN	2.166	0.597	0.19	2.155	0.442	0.274	NaN	NaN	NaN	2.167	0.227	0.256	2.173	0.075	0.339	2.074	0.008	0.289	NaN	NaN	NaN	NaN	NaN	NaN	2.084	0.647	0.609	2.067	0.381	0.555	2.061	0.461	0.55	NaN	NaN	NaN	NaN	NaN	NaN
304	1.52	NaN	NaN	NaN	NaN	NaN	NaN	NaN	NaN	NaN	2.165	0.597	0.19	2.154	0.442	0.274	NaN	NaN	NaN	2.167	0.227	0.255	2.173	0.075	0.339	2.074	0.008	0.289	NaN	NaN	NaN	NaN	NaN	NaN	2.084	0.647	0.609	2.067	0.381	0.555	2.061	0.461	0.55	NaN	NaN	NaN	NaN	NaN	NaN
305	1.525	NaN	NaN	NaN	NaN	NaN	NaN	NaN	NaN	NaN	2.165	0.597	0.189	2.152	0.442	0.274	NaN	NaN	NaN	2.167	0.227	0.255	2.173	0.075	0.339	2.074	0.008	0.289	NaN	NaN	NaN	NaN	NaN	NaN	2.084	0.647	0.61	2.066	0.381	0.555	2.061	0.461	0.55	NaN	NaN	NaN	NaN	NaN	NaN
306	1.53	NaN	NaN	NaN	NaN	NaN	NaN	NaN	NaN	NaN	2.166	0.598	0.189	2.151	0.443	0.273	NaN	NaN	NaN	2.167	0.226	0.255	2.172	0.075	0.339	2.074	0.008	0.289	NaN	NaN	NaN	NaN	NaN	NaN	2.084	0.647	0.61	2.066	0.381	0.554	2.061	0.461	0.55	NaN	NaN	NaN	NaN	NaN	NaN
307	1.535	NaN	NaN	NaN	NaN	NaN	NaN	NaN	NaN	NaN	2.166	0.598	0.189	2.15	0.443	0.273	NaN	NaN	NaN	2.167	0.226	0.255	2.172	0.075	0.339	2.074	0.008	0.289	NaN	NaN	NaN	NaN	NaN	NaN	2.084	0.647	0.61	2.066	0.381	0.554	2.061	0.461	0.55	NaN	NaN	NaN	NaN	NaN	NaN
308	1.54	NaN	NaN	NaN	NaN	NaN	NaN	NaN	NaN	NaN	2.165	0.597	0.189	2.149	0.443	0.273	NaN	NaN	NaN	2.167	0.226	0.255	2.172	0.075	0.339	2.074	0.008	0.289	NaN	NaN	NaN	NaN	NaN	NaN	2.084	0.647	0.609	2.066	0.381	0.554	2.061	0.461	0.549	NaN	NaN	NaN	NaN	NaN	NaN
309	1.545	NaN	NaN	NaN	NaN	NaN	NaN	NaN	NaN	NaN	2.165	0.597	0.189	2.149	0.443	0.273	NaN	NaN	NaN	2.167	0.226	0.255	2.172	0.075	0.339	2.074	0.008	0.289	NaN	NaN	NaN	NaN	NaN	NaN	2.083	0.647	0.609	2.066	0.381	0.554	2.061	0.462	0.549	NaN	NaN	NaN	NaN	NaN	NaN
310	1.55	NaN	NaN	NaN	NaN	NaN	NaN	NaN	NaN	NaN	2.164	0.596	0.188	2.149	0.443	0.273	NaN	NaN	NaN	2.166	0.226	0.255	2.172	0.075	0.339	2.074	0.008	0.289	NaN	NaN	NaN	NaN	NaN	NaN	2.083	0.648	0.609	2.066	0.381	0.554	2.061	0.462	0.549	NaN	NaN	NaN	NaN	NaN	NaN
311	1.555	NaN	NaN	NaN	NaN	NaN	NaN	NaN	NaN	NaN	2.164	0.596	0.188	2.149	0.443	0.273	NaN	NaN	NaN	2.166	0.226	0.254	2.172	0.075	0.339	2.074	0.008	0.289	NaN	NaN	NaN	NaN	NaN	NaN	2.083	0.647	0.609	2.066	0.381	0.554	2.061	0.462	0.549	NaN	NaN	NaN	NaN	NaN	NaN
312	1.56	NaN	NaN	NaN	NaN	NaN	NaN	NaN	NaN	NaN	2.163	0.596	0.187	2.15	0.443	0.273	NaN	NaN	NaN	2.166	0.226	0.254	2.172	0.075	0.339	2.074	0.008	0.289	NaN	NaN	NaN	NaN	NaN	NaN	2.084	0.647	0.609	2.066	0.381	0.554	2.061	0.462	0.549	NaN	NaN	NaN	NaN	NaN	NaN
313	1.565	NaN	NaN	NaN	NaN	NaN	NaN	NaN	NaN	NaN	2.163	0.596	0.187	2.15	0.442	0.273	NaN	NaN	NaN	2.166	0.226	0.254	2.172	0.075	0.339	2.074	0.008	0.289	NaN	NaN	NaN	NaN	NaN	NaN	2.084	0.647	0.609	2.066	0.381	0.554	2.061	0.462	0.549	NaN	NaN	NaN	NaN	NaN	NaN
314	1.57	NaN	NaN	NaN	NaN	NaN	NaN	NaN	NaN	NaN	2.163	0.596	0.187	2.151	0.442	0.273	NaN	NaN	NaN	2.166	0.226	0.254	2.172	0.075	0.339	2.074	0.008	0.289	NaN	NaN	NaN	NaN	NaN	NaN	2.083	0.648	0.609	2.066	0.381	0.554	2.061	0.462	0.549	NaN	NaN	NaN	NaN	NaN	NaN
315	1.575	NaN	NaN	NaN	NaN	NaN	NaN	NaN	NaN	NaN	2.163	0.596	0.187	2.152	0.441	0.273	NaN	NaN	NaN	2.166	0.226	0.254	2.172	0.075	0.339	2.074	0.008	0.289	NaN	NaN	NaN	NaN	NaN	NaN	2.083	0.648	0.609	2.066	0.381	0.554	2.061	0.462	0.549	NaN	NaN	NaN	NaN	NaN	NaN
316	1.58	NaN	NaN	NaN	NaN	NaN	NaN	NaN	NaN	NaN	2.163	0.596	0.187	2.153	0.441	0.273	NaN	NaN	NaN	2.166	0.226	0.254	2.172	0.075	0.339	2.074	0.008	0.289	NaN	NaN	NaN	NaN	NaN	NaN	2.083	0.648	0.609	2.065	0.381	0.553	2.061	0.462	0.549	NaN	NaN	NaN	NaN	NaN	NaN
317	1.585	NaN	NaN	NaN	NaN	NaN	NaN	NaN	NaN	NaN	2.163	0.596	0.187	2.154	0.44	0.273	NaN	NaN	NaN	2.166	0.226	0.254	2.172	0.075	0.339	2.074	0.008	0.289	NaN	NaN	NaN	2.168	0.784	0.566	2.082	0.648	0.609	2.065	0.381	0.553	2.061	0.462	0.549	NaN	NaN	NaN	NaN	NaN	NaN
318	1.59	NaN	NaN	NaN	NaN	NaN	NaN	NaN	NaN	NaN	2.164	0.596	0.187	2.153	0.44	0.272	NaN	NaN	NaN	2.166	0.226	0.254	2.172	0.075	0.339	2.074	0.008	0.289	NaN	NaN	NaN	2.168	0.785	0.565	2.083	0.647	0.609	2.065	0.382	0.553	2.061	0.462	0.549	NaN	NaN	NaN	NaN	NaN	NaN
319	1.595	NaN	NaN	NaN	NaN	NaN	NaN	NaN	NaN	NaN	2.164	0.596	0.187	2.154	0.44	0.272	NaN	NaN	NaN	2.166	0.226	0.254	2.172	0.075	0.339	2.074	0.008	0.289	NaN	NaN	NaN	2.168	0.785	0.565	2.082	0.648	0.608	2.065	0.382	0.553	2.061	0.462	0.549	NaN	NaN	NaN	NaN	NaN	NaN
320	1.6	NaN	NaN	NaN	NaN	NaN	NaN	NaN	NaN	NaN	2.164	0.596	0.187	2.155	0.439	0.272	NaN	NaN	NaN	2.166	0.226	0.254	2.173	0.075	0.339	2.074	0.008	0.289	NaN	NaN	NaN	NaN	NaN	NaN	2.082	0.648	0.607	2.065	0.382	0.553	2.06	0.462	0.549	NaN	NaN	NaN	NaN	NaN	NaN
321	1.605	NaN	NaN	NaN	NaN	NaN	NaN	NaN	NaN	NaN	2.164	0.596	0.187	2.156	0.439	0.272	NaN	NaN	NaN	2.166	0.225	0.254	2.172	0.075	0.339	2.074	0.008	0.289	NaN	NaN	NaN	NaN	NaN	NaN	2.081	0.648	0.607	2.065	0.382	0.553	2.06	0.462	0.549	NaN	NaN	NaN	NaN	NaN	NaN
322	1.61	NaN	NaN	NaN	NaN	NaN	NaN	NaN	NaN	NaN	2.164	0.596	0.187	2.156	0.439	0.272	NaN	NaN	NaN	2.165	0.225	0.254	2.172	0.075	0.339	2.074	0.008	0.289	NaN	NaN	NaN	NaN	NaN	NaN	2.08	0.646	0.606	2.064	0.382	0.553	2.06	0.463	0.549	NaN	NaN	NaN	NaN	NaN	NaN
323	1.615	NaN	NaN	NaN	NaN	NaN	NaN	NaN	NaN	NaN	2.164	0.595	0.187	2.156	0.439	0.272	NaN	NaN	NaN	2.165	0.225	0.254	2.172	0.075	0.339	2.074	0.008	0.289	NaN	NaN	NaN	NaN	NaN	NaN	2.08	0.645	0.606	2.064	0.382	0.553	2.059	0.463	0.549	NaN	NaN	NaN	NaN	NaN	NaN
324	1.62	NaN	NaN	NaN	NaN	NaN	NaN	NaN	NaN	NaN	2.164	0.595	0.187	2.156	0.439	0.272	NaN	NaN	NaN	2.165	0.225	0.254	2.172	0.075	0.339	2.074	0.008	0.289	NaN	NaN	NaN	NaN	NaN	NaN	2.08	0.645	0.606	2.064	0.382	0.554	2.059	0.463	0.549	NaN	NaN	NaN	NaN	NaN	NaN
325	1.625	NaN	NaN	NaN	NaN	NaN	NaN	NaN	NaN	NaN	2.164	0.595	0.186	2.156	0.439	0.272	NaN	NaN	NaN	2.165	0.225	0.254	2.172	0.075	0.339	2.074	0.008	0.289	NaN	NaN	NaN	NaN	NaN	NaN	2.079	0.645	0.606	2.064	0.382	0.554	2.059	0.463	0.549	NaN	NaN	NaN	NaN	NaN	NaN
326	1.63	NaN	NaN	NaN	NaN	NaN	NaN	NaN	NaN	NaN	2.164	0.595	0.186	2.155	0.439	0.272	NaN	NaN	NaN	2.165	0.225	0.254	2.172	0.075	0.339	2.074	0.008	0.289	NaN	NaN	NaN	2.168	0.786	0.564	2.08	0.646	0.606	2.064	0.382	0.554	2.058	0.463	0.55	NaN	NaN	NaN	NaN	NaN	NaN
327	1.635	NaN	NaN	NaN	NaN	NaN	NaN	NaN	NaN	NaN	2.164	0.595	0.186	2.155	0.439	0.272	NaN	NaN	NaN	2.165	0.225	0.254	2.172	0.075	0.339	2.074	0.008	0.289	NaN	NaN	NaN	2.169	0.786	0.565	2.08	0.648	0.606	2.064	0.383	0.554	2.058	0.463	0.551	NaN	NaN	NaN	NaN	NaN	NaN
328	1.64	NaN	NaN	NaN	NaN	NaN	NaN	NaN	NaN	NaN	2.164	0.595	0.186	2.156	0.439	0.272	NaN	NaN	NaN	2.165	0.225	0.254	2.172	0.075	0.339	2.074	0.008	0.289	NaN	NaN	NaN	2.169	0.785	0.565	2.08	0.649	0.606	2.063	0.383	0.554	2.058	0.463	0.551	NaN	NaN	NaN	NaN	NaN	NaN
329	1.645	NaN	NaN	NaN	NaN	NaN	NaN	NaN	NaN	NaN	2.164	0.594	0.186	2.156	0.439	0.272	NaN	NaN	NaN	2.165	0.225	0.254	2.173	0.075	0.339	2.074	0.008	0.289	NaN	NaN	NaN	2.169	0.786	0.565	2.08	0.649	0.606	2.063	0.383	0.554	2.058	0.464	0.551	NaN	NaN	NaN	NaN	NaN	NaN
330	1.65	NaN	NaN	NaN	NaN	NaN	NaN	NaN	NaN	NaN	2.164	0.594	0.186	2.156	0.439	0.271	NaN	NaN	NaN	2.165	0.225	0.254	2.173	0.075	0.34	2.074	0.008	0.289	NaN	NaN	NaN	NaN	NaN	NaN	2.08	0.649	0.605	2.063	0.383	0.554	2.058	0.464	0.552	NaN	NaN	NaN	NaN	NaN	NaN
331	1.655	NaN	NaN	NaN	NaN	NaN	NaN	NaN	NaN	NaN	2.164	0.594	0.186	2.156	0.439	0.271	NaN	NaN	NaN	2.165	0.225	0.254	2.173	0.075	0.34	2.074	0.008	0.289	NaN	NaN	NaN	2.168	0.788	0.563	2.08	0.65	0.605	2.063	0.383	0.554	2.058	0.464	0.552	NaN	NaN	NaN	NaN	NaN	NaN
332	1.66	NaN	NaN	NaN	NaN	NaN	NaN	NaN	NaN	NaN	2.164	0.594	0.185	2.156	0.439	0.271	NaN	NaN	NaN	2.165	0.225	0.254	2.173	0.075	0.34	2.074	0.008	0.289	NaN	NaN	NaN	2.168	0.788	0.563	2.081	0.65	0.605	2.063	0.383	0.554	2.057	0.464	0.552	NaN	NaN	NaN	NaN	NaN	NaN
333	1.665	NaN	NaN	NaN	NaN	NaN	NaN	NaN	NaN	NaN	2.164	0.594	0.185	2.155	0.439	0.271	NaN	NaN	NaN	2.164	0.225	0.253	2.173	0.075	0.34	2.074	0.008	0.289	NaN	NaN	NaN	2.168	0.788	0.563	2.08	0.65	0.605	2.063	0.383	0.555	2.057	0.465	0.552	NaN	NaN	NaN	NaN	NaN	NaN
334	1.67	NaN	NaN	NaN	NaN	NaN	NaN	NaN	NaN	NaN	2.164	0.594	0.185	2.155	0.439	0.271	NaN	NaN	NaN	2.164	0.225	0.253	2.173	0.075	0.34	2.074	0.008	0.289	NaN	NaN	NaN	2.168	0.788	0.563	2.08	0.65	0.604	2.063	0.383	0.555	2.056	0.465	0.552	NaN	NaN	NaN	NaN	NaN	NaN
335	1.675	NaN	NaN	NaN	NaN	NaN	NaN	NaN	NaN	NaN	2.164	0.594	0.185	2.155	0.439	0.271	NaN	NaN	NaN	2.164	0.225	0.253	2.173	0.075	0.34	2.074	0.008	0.289	NaN	NaN	NaN	2.169	0.788	0.563	2.08	0.65	0.604	2.063	0.383	0.555	2.056	0.465	0.553	NaN	NaN	NaN	NaN	NaN	NaN
336	1.68	NaN	NaN	NaN	NaN	NaN	NaN	NaN	NaN	NaN	2.164	0.594	0.185	2.154	0.439	0.27	NaN	NaN	NaN	2.164	0.225	0.253	2.173	0.075	0.34	2.074	0.007	0.289	NaN	NaN	NaN	2.169	0.788	0.563	2.08	0.65	0.604	2.063	0.383	0.555	2.056	0.465	0.553	NaN	NaN	NaN	NaN	NaN	NaN
337	1.685	NaN	NaN	NaN	NaN	NaN	NaN	NaN	NaN	NaN	2.164	0.594	0.185	2.154	0.439	0.27	NaN	NaN	NaN	2.164	0.225	0.253	2.173	0.075	0.34	2.074	0.007	0.289	NaN	NaN	NaN	2.169	0.788	0.563	2.08	0.651	0.604	2.063	0.383	0.555	2.056	0.466	0.553	NaN	NaN	NaN	NaN	NaN	NaN
338	1.69	NaN	NaN	NaN	NaN	NaN	NaN	NaN	NaN	NaN	2.164	0.594	0.185	2.153	0.439	0.27	NaN	NaN	NaN	2.164	0.225	0.253	2.173	0.075	0.34	2.074	0.007	0.289	NaN	NaN	NaN	2.169	0.788	0.563	2.081	0.653	0.604	2.063	0.383	0.555	2.056	0.466	0.553	NaN	NaN	NaN	NaN	NaN	NaN
339	1.695	NaN	NaN	NaN	NaN	NaN	NaN	NaN	NaN	NaN	2.164	0.594	0.185	2.152	0.44	0.269	NaN	NaN	NaN	2.164	0.225	0.253	2.173	0.075	0.341	2.074	0.007	0.289	NaN	NaN	NaN	2.169	0.788	0.563	2.082	0.653	0.604	2.063	0.384	0.555	2.056	0.466	0.553	NaN	NaN	NaN	NaN	NaN	NaN
340	1.7	NaN	NaN	NaN	NaN	NaN	NaN	NaN	NaN	NaN	2.164	0.594	0.185	2.15	0.44	0.269	NaN	NaN	NaN	2.164	0.225	0.253	2.173	0.075	0.34	2.074	0.007	0.289	NaN	NaN	NaN	2.169	0.789	0.563	2.082	0.654	0.604	2.062	0.384	0.555	2.055	0.466	0.553	NaN	NaN	NaN	NaN	NaN	NaN
341	1.705	NaN	NaN	NaN	NaN	NaN	NaN	NaN	NaN	NaN	2.164	0.594	0.185	2.148	0.441	0.269	NaN	NaN	NaN	2.164	0.226	0.252	2.173	0.075	0.34	2.075	0.007	0.289	NaN	NaN	NaN	2.169	0.789	0.563	2.082	0.654	0.604	2.062	0.384	0.555	2.055	0.466	0.553	NaN	NaN	NaN	NaN	NaN	NaN
342	1.71	NaN	NaN	NaN	NaN	NaN	NaN	NaN	NaN	NaN	2.164	0.594	0.185	2.147	0.441	0.268	NaN	NaN	NaN	2.164	0.226	0.252	2.173	0.075	0.341	2.075	0.007	0.289	NaN	NaN	NaN	2.169	0.789	0.563	2.082	0.654	0.604	2.062	0.384	0.555	2.055	0.466	0.554	NaN	NaN	NaN	NaN	NaN	NaN
343	1.715	NaN	NaN	NaN	NaN	NaN	NaN	NaN	NaN	NaN	2.165	0.594	0.185	2.146	0.441	0.268	NaN	NaN	NaN	2.164	0.226	0.252	2.173	0.075	0.341	2.075	0.007	0.289	NaN	NaN	NaN	2.169	0.788	0.562	2.082	0.654	0.604	2.061	0.384	0.555	2.054	0.466	0.554	NaN	NaN	NaN	NaN	NaN	NaN
344	1.72	NaN	NaN	NaN	NaN	NaN	NaN	NaN	NaN	NaN	2.165	0.594	0.185	2.145	0.442	0.268	NaN	NaN	NaN	2.164	0.226	0.252	2.173	0.075	0.341	2.075	0.006	0.289	NaN	NaN	NaN	2.169	0.788	0.562	2.082	0.654	0.604	2.061	0.384	0.555	2.054	0.466	0.554	NaN	NaN	NaN	NaN	NaN	NaN
345	1.725	NaN	NaN	NaN	NaN	NaN	NaN	NaN	NaN	NaN	2.165	0.594	0.185	2.145	0.442	0.268	NaN	NaN	NaN	2.164	0.226	0.252	2.173	0.075	0.341	2.075	0.006	0.289	NaN	NaN	NaN	2.169	0.787	0.562	2.082	0.654	0.604	2.061	0.384	0.555	2.053	0.465	0.553	NaN	NaN	NaN	NaN	NaN	NaN
346	1.73	NaN	NaN	NaN	NaN	NaN	NaN	NaN	NaN	NaN	2.165	0.594	0.185	2.144	0.442	0.267	NaN	NaN	NaN	2.164	0.226	0.252	2.173	0.075	0.34	2.075	0.006	0.289	NaN	NaN	NaN	NaN	NaN	NaN	2.081	0.654	0.604	2.06	0.384	0.555	2.052	0.465	0.553	NaN	NaN	NaN	NaN	NaN	NaN
347	1.735	NaN	NaN	NaN	NaN	NaN	NaN	NaN	NaN	NaN	2.165	0.594	0.184	2.143	0.443	0.267	NaN	NaN	NaN	2.164	0.226	0.252	2.173	0.075	0.34	2.075	0.006	0.289	NaN	NaN	NaN	2.166	0.788	0.56	2.08	0.654	0.603	2.06	0.384	0.555	2.052	0.465	0.553	NaN	NaN	NaN	NaN	NaN	NaN
348	1.74	NaN	NaN	NaN	NaN	NaN	NaN	NaN	NaN	NaN	2.165	0.594	0.184	2.142	0.443	0.267	NaN	NaN	NaN	2.164	0.226	0.251	2.173	0.075	0.34	2.076	0.006	0.289	NaN	NaN	NaN	NaN	NaN	NaN	2.08	0.655	0.603	2.06	0.384	0.555	2.052	0.466	0.553	NaN	NaN	NaN	NaN	NaN	NaN
349	1.745	NaN	NaN	NaN	NaN	NaN	NaN	NaN	NaN	NaN	2.165	0.594	0.184	2.141	0.444	0.267	NaN	NaN	NaN	2.164	0.226	0.251	2.173	0.075	0.34	2.076	0.006	0.289	NaN	NaN	NaN	NaN	NaN	NaN	2.08	0.655	0.603	2.059	0.385	0.555	2.051	0.465	0.553	NaN	NaN	NaN	NaN	NaN	NaN
350	1.75	NaN	NaN	NaN	NaN	NaN	NaN	NaN	NaN	NaN	2.165	0.594	0.184	2.141	0.444	0.267	NaN	NaN	NaN	2.164	0.226	0.251	2.173	0.075	0.34	2.076	0.006	0.289	NaN	NaN	NaN	2.167	0.787	0.561	2.081	0.655	0.604	2.059	0.385	0.555	2.051	0.466	0.553	NaN	NaN	NaN	NaN	NaN	NaN
351	1.755	NaN	NaN	NaN	NaN	NaN	NaN	NaN	NaN	NaN	2.165	0.594	0.184	2.141	0.444	0.267	NaN	NaN	NaN	2.165	0.227	0.251	2.173	0.075	0.34	2.076	0.006	0.289	NaN	NaN	NaN	2.166	0.788	0.56	2.081	0.655	0.604	2.058	0.385	0.555	2.05	0.466	0.553	NaN	NaN	NaN	NaN	NaN	NaN
352	1.76	NaN	NaN	NaN	NaN	NaN	NaN	NaN	NaN	NaN	2.165	0.594	0.184	2.141	0.444	0.267	NaN	NaN	NaN	2.165	0.227	0.251	2.173	0.075	0.34	2.076	0.006	0.289	NaN	NaN	NaN	2.165	0.788	0.56	2.081	0.655	0.605	2.058	0.385	0.555	2.049	0.466	0.553	NaN	NaN	NaN	NaN	NaN	NaN
353	1.765	NaN	NaN	NaN	NaN	NaN	NaN	NaN	NaN	NaN	2.164	0.594	0.184	2.141	0.444	0.267	NaN	NaN	NaN	2.165	0.227	0.251	2.173	0.075	0.34	2.076	0.005	0.289	NaN	NaN	NaN	2.165	0.788	0.559	2.081	0.655	0.605	2.057	0.386	0.555	2.049	0.466	0.553	NaN	NaN	NaN	NaN	NaN	NaN
354	1.77	NaN	NaN	NaN	NaN	NaN	NaN	NaN	NaN	NaN	2.164	0.594	0.184	2.141	0.443	0.267	NaN	NaN	NaN	2.165	0.227	0.251	2.173	0.075	0.34	2.077	0.005	0.289	NaN	NaN	NaN	2.165	0.788	0.559	2.081	0.656	0.605	2.056	0.386	0.555	2.048	0.466	0.553	NaN	NaN	NaN	NaN	NaN	NaN
355	1.775	NaN	NaN	NaN	NaN	NaN	NaN	NaN	NaN	NaN	2.164	0.594	0.184	2.141	0.443	0.267	NaN	NaN	NaN	2.165	0.227	0.251	2.173	0.075	0.34	2.077	0.005	0.289	NaN	NaN	NaN	2.165	0.788	0.559	2.081	0.656	0.605	2.056	0.386	0.555	2.048	0.466	0.553	NaN	NaN	NaN	NaN	NaN	NaN
356	1.78	NaN	NaN	NaN	NaN	NaN	NaN	NaN	NaN	NaN	2.164	0.594	0.184	2.142	0.443	0.267	NaN	NaN	NaN	2.165	0.227	0.25	2.173	0.075	0.34	2.076	0.005	0.289	NaN	NaN	NaN	2.165	0.788	0.559	2.081	0.656	0.605	2.055	0.386	0.556	2.047	0.467	0.554	NaN	NaN	NaN	NaN	NaN	NaN
357	1.785	NaN	NaN	NaN	NaN	NaN	NaN	NaN	NaN	NaN	2.164	0.594	0.184	2.142	0.443	0.267	NaN	NaN	NaN	2.165	0.227	0.25	2.173	0.075	0.34	2.077	0.005	0.289	NaN	NaN	NaN	2.165	0.787	0.559	2.08	0.656	0.605	2.054	0.387	0.556	2.046	0.468	0.555	NaN	NaN	NaN	NaN	NaN	NaN
358	1.79	NaN	NaN	NaN	NaN	NaN	NaN	NaN	NaN	NaN	2.163	0.594	0.184	2.143	0.442	0.267	NaN	NaN	NaN	2.165	0.227	0.25	2.173	0.075	0.34	2.077	0.005	0.289	NaN	NaN	NaN	2.165	0.787	0.559	2.08	0.656	0.605	2.054	0.389	0.556	2.046	0.469	0.556	NaN	NaN	NaN	NaN	NaN	NaN
359	1.795	NaN	NaN	NaN	NaN	NaN	NaN	NaN	NaN	NaN	2.163	0.594	0.183	2.143	0.442	0.267	NaN	NaN	NaN	2.165	0.227	0.25	2.173	0.076	0.34	2.077	0.005	0.289	NaN	NaN	NaN	2.165	0.787	0.559	2.08	0.657	0.605	2.053	0.389	0.557	2.045	0.469	0.556	NaN	NaN	NaN	NaN	NaN	NaN
360	1.8	NaN	NaN	NaN	NaN	NaN	NaN	NaN	NaN	NaN	2.162	0.594	0.183	2.144	0.442	0.267	NaN	NaN	NaN	2.165	0.226	0.25	2.173	0.076	0.34	2.077	0.005	0.289	NaN	NaN	NaN	2.164	0.787	0.559	2.079	0.657	0.605	2.052	0.39	0.557	2.044	0.469	0.556	NaN	NaN	NaN	NaN	NaN	NaN
361	1.805	NaN	NaN	NaN	NaN	NaN	NaN	NaN	NaN	NaN	2.162	0.594	0.183	2.144	0.442	0.267	NaN	NaN	NaN	2.165	0.226	0.25	2.173	0.076	0.34	2.077	0.005	0.289	NaN	NaN	NaN	2.163	0.787	0.558	2.079	0.657	0.605	2.051	0.39	0.557	2.043	0.469	0.557	NaN	NaN	NaN	NaN	NaN	NaN
362	1.81	NaN	NaN	NaN	NaN	NaN	NaN	NaN	NaN	NaN	2.161	0.594	0.183	2.145	0.441	0.267	NaN	NaN	NaN	2.165	0.226	0.25	2.173	0.076	0.34	2.077	0.005	0.289	NaN	NaN	NaN	2.163	0.787	0.558	2.078	0.657	0.605	2.049	0.39	0.557	2.042	0.47	0.557	NaN	NaN	NaN	NaN	NaN	NaN
363	1.815	NaN	NaN	NaN	NaN	NaN	NaN	NaN	NaN	NaN	2.161	0.594	0.183	2.146	0.441	0.267	NaN	NaN	NaN	2.165	0.226	0.25	2.173	0.076	0.34	2.077	0.005	0.289	NaN	NaN	NaN	2.163	0.788	0.558	2.078	0.657	0.605	2.046	0.389	0.557	2.041	0.47	0.557	NaN	NaN	NaN	NaN	NaN	NaN
364	1.82	NaN	NaN	NaN	NaN	NaN	NaN	NaN	NaN	NaN	2.16	0.593	0.182	2.147	0.44	0.267	NaN	NaN	NaN	2.165	0.226	0.25	2.173	0.076	0.34	2.077	0.005	0.289	NaN	NaN	NaN	2.162	0.788	0.558	2.078	0.657	0.604	2.045	0.389	0.557	2.04	0.471	0.557	NaN	NaN	NaN	NaN	NaN	NaN
365	1.825	NaN	NaN	NaN	NaN	NaN	NaN	NaN	NaN	NaN	2.16	0.593	0.182	2.148	0.439	0.267	NaN	NaN	NaN	2.165	0.226	0.25	2.173	0.076	0.34	2.077	0.005	0.289	NaN	NaN	NaN	2.162	0.788	0.558	2.077	0.658	0.604	2.042	0.389	0.558	2.039	0.471	0.557	NaN	NaN	NaN	NaN	NaN	NaN
366	1.83	NaN	NaN	NaN	NaN	NaN	NaN	NaN	NaN	NaN	2.16	0.593	0.182	2.148	0.439	0.267	NaN	NaN	NaN	2.165	0.226	0.25	2.173	0.076	0.34	2.077	0.005	0.289	NaN	NaN	NaN	NaN	NaN	NaN	2.076	0.658	0.604	2.041	0.389	0.557	2.038	0.471	0.557	NaN	NaN	NaN	NaN	NaN	NaN
367	1.835	NaN	NaN	NaN	NaN	NaN	NaN	NaN	NaN	NaN	2.16	0.593	0.182	2.149	0.438	0.267	NaN	NaN	NaN	2.165	0.227	0.25	2.173	0.076	0.34	2.077	0.005	0.289	NaN	NaN	NaN	2.162	0.788	0.558	2.075	0.658	0.604	2.041	0.389	0.556	2.037	0.471	0.557	NaN	NaN	NaN	NaN	NaN	NaN
368	1.84	NaN	NaN	NaN	NaN	NaN	NaN	NaN	NaN	NaN	2.16	0.593	0.182	2.15	0.437	0.267	NaN	NaN	NaN	2.165	0.226	0.249	2.173	0.076	0.34	2.077	0.005	0.289	NaN	NaN	NaN	NaN	NaN	NaN	2.075	0.658	0.604	2.04	0.389	0.555	2.035	0.471	0.557	NaN	NaN	NaN	NaN	NaN	NaN
369	1.845	NaN	NaN	NaN	NaN	NaN	NaN	NaN	NaN	NaN	2.159	0.593	0.182	2.151	0.437	0.267	NaN	NaN	NaN	2.164	0.226	0.249	2.173	0.076	0.34	2.077	0.005	0.289	NaN	NaN	NaN	2.162	0.788	0.559	2.074	0.658	0.604	2.04	0.39	0.556	2.034	0.472	0.557	NaN	NaN	NaN	NaN	NaN	NaN
370	1.85	NaN	NaN	NaN	NaN	NaN	NaN	NaN	NaN	NaN	2.159	0.593	0.182	2.151	0.436	0.267	NaN	NaN	NaN	2.164	0.226	0.249	2.173	0.076	0.34	2.077	0.004	0.289	NaN	NaN	NaN	2.162	0.788	0.559	2.073	0.658	0.604	2.04	0.391	0.557	2.033	0.472	0.557	NaN	NaN	NaN	NaN	NaN	NaN
371	1.855	NaN	NaN	NaN	NaN	NaN	NaN	NaN	NaN	NaN	2.159	0.593	0.183	2.151	0.436	0.267	NaN	NaN	NaN	2.164	0.226	0.249	2.173	0.076	0.34	2.077	0.005	0.289	NaN	NaN	NaN	2.162	0.788	0.559	2.072	0.658	0.604	2.039	0.391	0.557	2.031	0.472	0.557	NaN	NaN	NaN	NaN	NaN	NaN
372	1.86	NaN	NaN	NaN	NaN	NaN	NaN	NaN	NaN	NaN	2.159	0.593	0.183	2.15	0.437	0.266	NaN	NaN	NaN	2.164	0.226	0.249	2.173	0.076	0.34	2.077	0.004	0.289	NaN	NaN	NaN	2.162	0.787	0.56	2.071	0.658	0.604	2.037	0.391	0.557	2.031	0.472	0.557	NaN	NaN	NaN	NaN	NaN	NaN
373	1.865	NaN	NaN	NaN	NaN	NaN	NaN	NaN	NaN	NaN	2.158	0.594	0.183	2.15	0.437	0.266	NaN	NaN	NaN	2.164	0.226	0.249	2.173	0.076	0.34	2.077	0.005	0.289	NaN	NaN	NaN	2.161	0.788	0.56	2.07	0.658	0.604	2.036	0.391	0.557	2.03	0.472	0.557	NaN	NaN	NaN	NaN	NaN	NaN
374	1.87	NaN	NaN	NaN	NaN	NaN	NaN	NaN	NaN	NaN	2.158	0.594	0.183	2.149	0.437	0.266	NaN	NaN	NaN	2.164	0.226	0.249	2.173	0.076	0.34	2.077	0.005	0.289	NaN	NaN	NaN	2.161	0.787	0.56	2.069	0.658	0.604	2.034	0.391	0.558	2.028	0.472	0.557	NaN	NaN	NaN	NaN	NaN	NaN
375	1.875	NaN	NaN	NaN	NaN	NaN	NaN	NaN	NaN	NaN	2.158	0.594	0.183	2.148	0.437	0.266	NaN	NaN	NaN	2.163	0.226	0.249	2.173	0.076	0.34	2.077	0.004	0.289	NaN	NaN	NaN	2.161	0.787	0.56	2.069	0.658	0.604	2.032	0.391	0.559	2.027	0.472	0.557	NaN	NaN	NaN	NaN	NaN	NaN
376	1.88	NaN	NaN	NaN	NaN	NaN	NaN	NaN	NaN	NaN	2.157	0.594	0.183	2.146	0.437	0.266	NaN	NaN	NaN	2.163	0.226	0.249	2.172	0.076	0.34	2.077	0.004	0.289	NaN	NaN	NaN	2.16	0.787	0.56	2.068	0.658	0.604	2.03	0.391	0.559	2.026	0.473	0.557	NaN	NaN	NaN	NaN	NaN	NaN
377	1.885	NaN	NaN	NaN	NaN	NaN	NaN	NaN	NaN	NaN	2.157	0.594	0.183	2.145	0.437	0.266	NaN	NaN	NaN	2.163	0.226	0.248	2.172	0.076	0.34	2.077	0.004	0.289	NaN	NaN	NaN	2.159	0.788	0.56	2.067	0.658	0.603	2.031	0.391	0.559	2.025	0.473	0.556	NaN	NaN	NaN	NaN	NaN	NaN
378	1.89	NaN	NaN	NaN	NaN	NaN	NaN	NaN	NaN	NaN	2.156	0.593	0.183	2.143	0.437	0.266	NaN	NaN	NaN	2.163	0.226	0.248	2.172	0.076	0.34	2.077	0.004	0.289	NaN	NaN	NaN	2.159	0.788	0.559	2.065	0.658	0.603	2.03	0.391	0.56	2.024	0.473	0.556	NaN	NaN	NaN	NaN	NaN	NaN
379	1.895	NaN	NaN	NaN	NaN	NaN	NaN	NaN	NaN	NaN	2.156	0.593	0.183	2.142	0.437	0.266	NaN	NaN	NaN	2.162	0.226	0.248	2.172	0.076	0.34	2.077	0.004	0.289	NaN	NaN	NaN	2.157	0.788	0.559	2.065	0.658	0.603	2.03	0.392	0.56	2.019	0.474	0.558	NaN	NaN	NaN	NaN	NaN	NaN
380	1.9	NaN	NaN	NaN	NaN	NaN	NaN	NaN	NaN	NaN	2.156	0.593	0.183	2.14	0.438	0.266	NaN	NaN	NaN	2.162	0.226	0.248	2.172	0.076	0.34	2.077	0.004	0.289	NaN	NaN	NaN	2.156	0.788	0.558	2.064	0.658	0.603	2.029	0.392	0.56	2.012	0.476	0.56	NaN	NaN	NaN	NaN	NaN	NaN
381	1.905	NaN	NaN	NaN	NaN	NaN	NaN	NaN	NaN	NaN	2.156	0.593	0.183	2.139	0.438	0.266	NaN	NaN	NaN	2.162	0.227	0.248	2.172	0.076	0.34	2.077	0.004	0.289	NaN	NaN	NaN	2.155	0.788	0.558	2.063	0.658	0.603	2.029	0.392	0.561	2.019	0.474	0.558	NaN	NaN	NaN	NaN	NaN	NaN
382	1.91	NaN	NaN	NaN	NaN	NaN	NaN	NaN	NaN	NaN	2.155	0.593	0.183	2.139	0.437	0.266	NaN	NaN	NaN	2.161	0.227	0.248	2.172	0.076	0.34	2.077	0.004	0.289	NaN	NaN	NaN	2.155	0.788	0.558	2.062	0.658	0.603	2.029	0.394	0.562	2.021	0.474	0.559	NaN	NaN	NaN	NaN	NaN	NaN
383	1.915	NaN	NaN	NaN	NaN	NaN	NaN	NaN	NaN	NaN	2.155	0.593	0.183	2.139	0.437	0.266	NaN	NaN	NaN	2.161	0.227	0.248	2.172	0.076	0.34	2.077	0.004	0.289	NaN	NaN	NaN	2.155	0.788	0.559	2.062	0.658	0.603	2.028	0.394	0.562	2.021	0.475	0.559	NaN	NaN	NaN	NaN	NaN	NaN
384	1.92	NaN	NaN	NaN	NaN	NaN	NaN	NaN	NaN	NaN	2.155	0.593	0.183	2.139	0.437	0.266	NaN	NaN	NaN	2.161	0.227	0.248	2.172	0.076	0.34	2.077	0.004	0.289	NaN	NaN	NaN	2.155	0.787	0.559	2.061	0.658	0.603	2.026	0.393	0.562	2.021	0.475	0.56	NaN	NaN	NaN	NaN	NaN	NaN
385	1.925	NaN	NaN	NaN	NaN	NaN	NaN	NaN	NaN	NaN	2.154	0.593	0.183	2.139	0.437	0.266	NaN	NaN	NaN	2.16	0.227	0.248	2.172	0.076	0.34	2.077	0.004	0.289	NaN	NaN	NaN	2.153	0.787	0.558	2.06	0.657	0.603	2.025	0.393	0.563	2.021	0.476	0.561	NaN	NaN	NaN	NaN	NaN	NaN
386	1.93	NaN	NaN	NaN	NaN	NaN	NaN	NaN	NaN	NaN	2.154	0.593	0.183	2.139	0.437	0.266	NaN	NaN	NaN	2.16	0.227	0.249	2.171	0.076	0.34	2.077	0.004	0.289	NaN	NaN	NaN	2.152	0.787	0.557	2.06	0.659	0.603	2.024	0.393	0.563	2.02	0.476	0.562	NaN	NaN	NaN	NaN	NaN	NaN
387	1.935	NaN	NaN	NaN	NaN	NaN	NaN	NaN	NaN	NaN	2.154	0.593	0.184	2.139	0.437	0.266	NaN	NaN	NaN	2.16	0.227	0.249	2.171	0.076	0.34	2.077	0.004	0.289	NaN	NaN	NaN	2.151	0.787	0.558	2.059	0.659	0.603	2.023	0.393	0.563	2.02	0.476	0.562	NaN	NaN	NaN	NaN	NaN	NaN
388	1.94	NaN	NaN	NaN	NaN	NaN	NaN	NaN	NaN	NaN	2.153	0.593	0.184	2.139	0.437	0.266	NaN	NaN	NaN	2.159	0.227	0.249	2.171	0.076	0.34	2.077	0.004	0.289	NaN	NaN	NaN	2.151	0.786	0.558	2.059	0.659	0.603	2.022	0.393	0.564	2.019	0.476	0.562	NaN	NaN	NaN	NaN	NaN	NaN
389	1.945	NaN	NaN	NaN	NaN	NaN	NaN	NaN	NaN	NaN	2.153	0.593	0.184	2.138	0.436	0.266	NaN	NaN	NaN	2.159	0.227	0.249	2.171	0.076	0.34	2.077	0.004	0.289	NaN	NaN	NaN	2.151	0.786	0.558	2.058	0.659	0.603	2.021	0.393	0.564	2.018	0.477	0.563	NaN	NaN	NaN	NaN	NaN	NaN
390	1.95	NaN	NaN	NaN	NaN	NaN	NaN	NaN	NaN	NaN	2.153	0.594	0.184	2.138	0.436	0.266	NaN	NaN	NaN	2.159	0.227	0.249	2.171	0.076	0.34	2.077	0.004	0.289	NaN	NaN	NaN	2.15	0.785	0.559	2.058	0.659	0.603	2.02	0.393	0.564	2.017	0.477	0.563	NaN	NaN	NaN	NaN	NaN	NaN
391	1.955	NaN	NaN	NaN	NaN	NaN	NaN	NaN	NaN	NaN	2.153	0.594	0.184	2.137	0.436	0.266	NaN	NaN	NaN	2.159	0.227	0.249	2.171	0.076	0.34	2.077	0.004	0.289	NaN	NaN	NaN	2.15	0.785	0.559	2.057	0.659	0.603	2.02	0.393	0.565	2.016	0.476	0.563	NaN	NaN	NaN	NaN	NaN	NaN
392	1.96	NaN	NaN	NaN	NaN	NaN	NaN	NaN	NaN	NaN	2.153	0.594	0.184	2.136	0.436	0.266	NaN	NaN	NaN	2.159	0.226	0.249	2.171	0.076	0.34	2.077	0.004	0.289	NaN	NaN	NaN	2.149	0.784	0.56	2.056	0.659	0.604	2.02	0.394	0.566	2.015	0.476	0.563	NaN	NaN	NaN	NaN	NaN	NaN
393	1.965	NaN	NaN	NaN	NaN	NaN	NaN	NaN	NaN	NaN	2.152	0.594	0.184	2.135	0.437	0.266	NaN	NaN	NaN	2.158	0.226	0.249	2.171	0.076	0.34	2.077	0.004	0.289	NaN	NaN	NaN	2.149	0.784	0.56	2.056	0.658	0.604	2.019	0.394	0.565	2.014	0.475	0.562	NaN	NaN	NaN	NaN	NaN	NaN
394	1.97	NaN	NaN	NaN	NaN	NaN	NaN	NaN	NaN	NaN	2.151	0.594	0.184	2.135	0.436	0.266	NaN	NaN	NaN	2.158	0.226	0.249	2.171	0.076	0.34	2.077	0.004	0.289	NaN	NaN	NaN	2.148	0.784	0.56	2.055	0.656	0.605	2.017	0.394	0.564	2.012	0.474	0.561	NaN	NaN	NaN	NaN	NaN	NaN
395	1.975	NaN	NaN	NaN	NaN	NaN	NaN	NaN	NaN	NaN	2.15	0.593	0.184	2.135	0.436	0.266	NaN	NaN	NaN	2.158	0.226	0.249	2.171	0.076	0.34	2.077	0.004	0.289	NaN	NaN	NaN	2.147	0.785	0.56	2.054	0.656	0.605	2.016	0.392	0.564	2.011	0.473	0.561	NaN	NaN	NaN	NaN	NaN	NaN
396	1.98	NaN	NaN	NaN	NaN	NaN	NaN	2.078	0.798	0.218	2.148	0.592	0.184	2.135	0.436	0.266	NaN	NaN	NaN	2.157	0.226	0.249	2.171	0.076	0.34	2.076	0.005	0.289	NaN	NaN	NaN	2.147	0.784	0.56	2.053	0.656	0.606	2.014	0.392	0.564	2.01	0.473	0.561	NaN	NaN	NaN	NaN	NaN	NaN
397	1.985	NaN	NaN	NaN	NaN	NaN	NaN	2.078	0.798	0.218	2.146	0.589	0.183	2.135	0.436	0.266	NaN	NaN	NaN	2.157	0.226	0.249	2.171	0.076	0.34	2.077	0.004	0.289	NaN	NaN	NaN	2.146	0.783	0.56	2.052	0.656	0.606	2.013	0.392	0.565	2.009	0.472	0.561	NaN	NaN	NaN	NaN	NaN	NaN
398	1.99	NaN	NaN	NaN	NaN	NaN	NaN	2.078	0.798	0.218	2.145	0.589	0.184	2.135	0.436	0.266	NaN	NaN	NaN	2.156	0.226	0.248	2.171	0.076	0.34	2.077	0.004	0.289	NaN	NaN	NaN	2.145	0.783	0.561	2.052	0.656	0.606	2.012	0.392	0.565	2.008	0.472	0.562	NaN	NaN	NaN	NaN	NaN	NaN
399	1.995	NaN	NaN	NaN	NaN	NaN	NaN	2.078	0.798	0.218	2.145	0.59	0.184	2.134	0.436	0.266	NaN	NaN	NaN	2.156	0.226	0.249	2.171	0.077	0.34	2.077	0.004	0.289	NaN	NaN	NaN	2.145	0.783	0.561	2.051	0.656	0.606	2.012	0.392	0.566	2.008	0.473	0.563	NaN	NaN	NaN	NaN	NaN	NaN
400	2	NaN	NaN	NaN	NaN	NaN	NaN	2.078	0.798	0.218	2.144	0.59	0.184	2.132	0.436	0.266	NaN	NaN	NaN	2.155	0.226	0.249	2.171	0.077	0.34	2.077	0.004	0.289	NaN	NaN	NaN	2.145	0.784	0.561	2.051	0.656	0.606	2.012	0.393	0.567	2.008	0.474	0.565	NaN	NaN	NaN	NaN	NaN	NaN
401	2.005	NaN	NaN	NaN	NaN	NaN	NaN	2.078	0.798	0.218	2.144	0.59	0.184	2.13	0.436	0.266	NaN	NaN	NaN	2.155	0.226	0.249	2.171	0.077	0.34	2.077	0.004	0.289	NaN	NaN	NaN	2.144	0.785	0.561	2.05	0.656	0.606	2.011	0.393	0.568	2.007	0.474	0.565	NaN	NaN	NaN	NaN	NaN	NaN
402	2.01	NaN	NaN	NaN	NaN	NaN	NaN	2.077	0.799	0.219	2.143	0.59	0.184	2.127	0.436	0.266	NaN	NaN	NaN	2.155	0.226	0.249	2.171	0.077	0.34	2.077	0.004	0.289	NaN	NaN	NaN	2.144	0.785	0.561	2.05	0.657	0.606	2.011	0.393	0.568	2.007	0.474	0.565	NaN	NaN	NaN	NaN	NaN	NaN
403	2.015	NaN	NaN	NaN	NaN	NaN	NaN	2.076	0.799	0.219	2.143	0.59	0.184	2.124	0.437	0.266	NaN	NaN	NaN	2.155	0.226	0.249	2.171	0.077	0.34	2.077	0.004	0.289	NaN	NaN	NaN	2.143	0.785	0.561	2.049	0.657	0.606	2.01	0.393	0.568	2.006	0.475	0.566	NaN	NaN	NaN	NaN	NaN	NaN
404	2.02	NaN	NaN	NaN	NaN	NaN	NaN	2.074	0.799	0.22	2.143	0.59	0.184	2.123	0.437	0.266	NaN	NaN	NaN	2.155	0.226	0.249	2.171	0.077	0.34	2.077	0.004	0.289	NaN	NaN	NaN	2.143	0.784	0.562	2.049	0.658	0.606	2.011	0.394	0.569	2.006	0.474	0.566	NaN	NaN	NaN	NaN	NaN	NaN
405	2.025	NaN	NaN	NaN	NaN	NaN	NaN	2.073	0.799	0.22	2.142	0.59	0.184	2.122	0.437	0.266	NaN	NaN	NaN	2.154	0.226	0.249	2.171	0.077	0.34	2.077	0.004	0.289	NaN	NaN	NaN	2.143	0.784	0.562	2.048	0.658	0.606	2.01	0.395	0.57	2.005	0.474	0.566	NaN	NaN	NaN	NaN	NaN	NaN
406	2.03	NaN	NaN	NaN	NaN	NaN	NaN	2.071	0.798	0.22	2.142	0.59	0.184	2.121	0.438	0.266	NaN	NaN	NaN	2.154	0.225	0.249	2.171	0.077	0.34	2.077	0.004	0.289	NaN	NaN	NaN	2.142	0.785	0.561	2.048	0.658	0.607	2.009	0.394	0.57	2.004	0.474	0.566	NaN	NaN	NaN	NaN	NaN	NaN
407	2.035	NaN	NaN	NaN	NaN	NaN	NaN	2.069	0.798	0.22	2.141	0.591	0.184	2.121	0.438	0.266	NaN	NaN	NaN	2.154	0.225	0.249	2.171	0.077	0.34	2.077	0.004	0.289	NaN	NaN	NaN	2.142	0.785	0.561	2.048	0.658	0.607	2.007	0.393	0.57	2.005	0.475	0.567	NaN	NaN	NaN	NaN	NaN	NaN
408	2.04	NaN	NaN	NaN	NaN	NaN	NaN	2.068	0.799	0.22	2.141	0.591	0.184	2.12	0.438	0.266	NaN	NaN	NaN	2.153	0.225	0.249	2.171	0.077	0.34	2.077	0.004	0.289	NaN	NaN	NaN	2.141	0.785	0.561	2.047	0.658	0.606	2.006	0.393	0.57	2.004	0.475	0.567	NaN	NaN	NaN	NaN	NaN	NaN
409	2.045	NaN	NaN	NaN	NaN	NaN	NaN	2.068	0.799	0.22	2.14	0.591	0.184	2.12	0.438	0.266	NaN	NaN	NaN	2.152	0.225	0.249	2.171	0.077	0.34	2.077	0.004	0.289	NaN	NaN	NaN	2.14	0.785	0.562	2.047	0.658	0.607	2.005	0.392	0.57	2.003	0.474	0.567	NaN	NaN	NaN	NaN	NaN	NaN
410	2.05	NaN	NaN	NaN	NaN	NaN	NaN	NaN	NaN	NaN	2.14	0.591	0.185	2.119	0.438	0.266	NaN	NaN	NaN	2.151	0.226	0.249	2.171	0.077	0.34	2.077	0.004	0.289	NaN	NaN	NaN	2.14	0.785	0.562	2.046	0.658	0.607	2.004	0.392	0.57	2.003	0.475	0.568	NaN	NaN	NaN	NaN	NaN	NaN
411	2.055	NaN	NaN	NaN	NaN	NaN	NaN	2.065	0.799	0.22	2.139	0.591	0.185	2.119	0.438	0.266	NaN	NaN	NaN	2.151	0.226	0.248	2.17	0.077	0.34	2.077	0.004	0.289	NaN	NaN	NaN	2.14	0.785	0.562	2.045	0.658	0.607	2.003	0.392	0.57	2.002	0.474	0.568	NaN	NaN	NaN	NaN	NaN	NaN
412	2.06	NaN	NaN	NaN	NaN	NaN	NaN	2.065	0.799	0.22	2.138	0.59	0.185	2.119	0.437	0.266	NaN	NaN	NaN	2.151	0.226	0.248	2.17	0.077	0.34	2.077	0.004	0.289	NaN	NaN	NaN	2.139	0.785	0.562	2.044	0.658	0.607	2.002	0.39	0.569	1.999	0.472	0.567	NaN	NaN	NaN	NaN	NaN	NaN
413	2.065	NaN	NaN	NaN	NaN	NaN	NaN	2.064	0.799	0.22	2.137	0.59	0.185	2.118	0.437	0.266	NaN	NaN	NaN	2.15	0.226	0.248	2.17	0.077	0.34	2.077	0.004	0.289	NaN	NaN	NaN	2.138	0.785	0.562	2.044	0.658	0.608	2.002	0.391	0.569	1.998	0.471	0.567	NaN	NaN	NaN	NaN	NaN	NaN
414	2.07	NaN	NaN	NaN	NaN	NaN	NaN	2.063	0.799	0.219	2.136	0.59	0.186	2.119	0.436	0.266	NaN	NaN	NaN	2.15	0.226	0.248	2.17	0.077	0.34	2.077	0.004	0.289	NaN	NaN	NaN	2.137	0.785	0.562	2.043	0.658	0.608	2.003	0.393	0.572	1.998	0.471	0.567	NaN	NaN	NaN	NaN	NaN	NaN
415	2.075	NaN	NaN	NaN	NaN	NaN	NaN	2.062	0.8	0.22	2.136	0.59	0.187	2.119	0.435	0.266	NaN	NaN	NaN	2.15	0.226	0.248	2.17	0.077	0.34	2.077	0.004	0.289	NaN	NaN	NaN	2.137	0.786	0.563	2.043	0.658	0.608	2.002	0.394	0.572	1.997	0.471	0.567	NaN	NaN	NaN	NaN	NaN	NaN
416	2.08	NaN	NaN	NaN	NaN	NaN	NaN	2.06	0.8	0.22	2.135	0.59	0.187	2.119	0.435	0.266	NaN	NaN	NaN	2.149	0.226	0.248	2.17	0.077	0.34	2.077	0.004	0.289	NaN	NaN	NaN	2.138	0.787	0.564	2.042	0.658	0.608	2.001	0.393	0.572	1.996	0.471	0.567	NaN	NaN	NaN	NaN	NaN	NaN
417	2.085	NaN	NaN	NaN	NaN	NaN	NaN	2.058	0.8	0.221	2.134	0.59	0.187	2.117	0.435	0.266	NaN	NaN	NaN	2.149	0.226	0.248	2.17	0.077	0.34	2.077	0.004	0.289	NaN	NaN	NaN	2.138	0.787	0.564	2.042	0.658	0.608	2	0.392	0.572	1.996	0.471	0.568	NaN	NaN	NaN	NaN	NaN	NaN
418	2.09	NaN	NaN	NaN	NaN	NaN	NaN	2.057	0.801	0.221	2.134	0.59	0.187	2.115	0.434	0.265	NaN	NaN	NaN	2.149	0.226	0.248	2.17	0.077	0.34	2.077	0.004	0.289	NaN	NaN	NaN	NaN	NaN	NaN	2.041	0.659	0.609	1.999	0.392	0.572	1.995	0.472	0.569	NaN	NaN	NaN	NaN	NaN	NaN
419	2.095	NaN	NaN	NaN	NaN	NaN	NaN	2.056	0.801	0.221	2.134	0.591	0.187	2.115	0.434	0.265	NaN	NaN	NaN	2.148	0.226	0.248	2.17	0.077	0.34	2.077	0.004	0.289	NaN	NaN	NaN	2.132	0.78	0.564	2.041	0.659	0.609	1.997	0.392	0.573	1.995	0.473	0.57	NaN	NaN	NaN	NaN	NaN	NaN
420	2.1	NaN	NaN	NaN	NaN	NaN	NaN	2.055	0.801	0.222	2.133	0.591	0.187	2.114	0.434	0.265	NaN	NaN	NaN	2.148	0.226	0.248	2.17	0.077	0.34	2.077	0.004	0.289	NaN	NaN	NaN	2.132	0.781	0.563	2.041	0.659	0.609	1.997	0.392	0.573	1.994	0.473	0.571	NaN	NaN	NaN	NaN	NaN	NaN
421	2.105	NaN	NaN	NaN	NaN	NaN	NaN	2.054	0.801	0.222	2.133	0.591	0.187	2.115	0.433	0.265	NaN	NaN	NaN	2.147	0.226	0.248	2.17	0.077	0.34	2.076	0.004	0.289	NaN	NaN	NaN	2.131	0.781	0.563	2.04	0.659	0.609	1.996	0.392	0.573	1.994	0.473	0.571	NaN	NaN	NaN	NaN	NaN	NaN
422	2.11	NaN	NaN	NaN	NaN	NaN	NaN	2.053	0.801	0.222	2.132	0.591	0.187	2.115	0.433	0.265	NaN	NaN	NaN	2.147	0.226	0.248	2.17	0.077	0.34	2.077	0.004	0.289	NaN	NaN	NaN	2.131	0.781	0.563	2.04	0.659	0.61	1.995	0.392	0.574	1.993	0.473	0.571	NaN	NaN	NaN	NaN	NaN	NaN
423	2.115	NaN	NaN	NaN	NaN	NaN	NaN	2.053	0.801	0.222	2.131	0.591	0.188	2.115	0.433	0.266	NaN	NaN	NaN	2.147	0.225	0.248	2.17	0.077	0.34	2.077	0.004	0.289	NaN	NaN	NaN	2.13	0.781	0.563	2.039	0.659	0.61	1.994	0.392	0.574	1.992	0.473	0.571	NaN	NaN	NaN	NaN	NaN	NaN
424	2.12	NaN	NaN	NaN	NaN	NaN	NaN	2.052	0.8	0.222	2.131	0.591	0.188	2.115	0.433	0.266	NaN	NaN	NaN	2.146	0.225	0.249	2.17	0.077	0.34	2.077	0.004	0.289	NaN	NaN	NaN	2.13	0.781	0.563	2.037	0.657	0.611	1.994	0.392	0.574	1.991	0.473	0.572	NaN	NaN	NaN	NaN	NaN	NaN
425	2.125	NaN	NaN	NaN	NaN	NaN	NaN	2.053	0.8	0.222	2.13	0.591	0.188	2.114	0.433	0.266	NaN	NaN	NaN	2.146	0.225	0.249	2.17	0.077	0.34	2.077	0.004	0.289	NaN	NaN	NaN	2.129	0.781	0.563	2.036	0.657	0.611	1.993	0.392	0.574	1.99	0.473	0.572	NaN	NaN	NaN	NaN	NaN	NaN
426	2.13	NaN	NaN	NaN	NaN	NaN	NaN	2.053	0.8	0.222	2.129	0.59	0.187	2.114	0.433	0.266	NaN	NaN	NaN	2.146	0.225	0.249	2.17	0.077	0.34	2.077	0.004	0.289	NaN	NaN	NaN	2.128	0.781	0.564	2.035	0.657	0.611	1.992	0.391	0.574	1.99	0.472	0.572	NaN	NaN	NaN	NaN	NaN	NaN
427	2.135	NaN	NaN	NaN	NaN	NaN	NaN	2.054	0.799	0.222	2.126	0.588	0.187	2.113	0.433	0.266	NaN	NaN	NaN	2.146	0.225	0.249	2.17	0.077	0.34	2.077	0.004	0.289	NaN	NaN	NaN	2.128	0.781	0.564	2.035	0.657	0.611	1.99	0.391	0.575	1.989	0.472	0.572	NaN	NaN	NaN	NaN	NaN	NaN
428	2.14	NaN	NaN	NaN	NaN	NaN	NaN	2.054	0.798	0.222	2.124	0.587	0.187	2.112	0.433	0.266	NaN	NaN	NaN	2.145	0.225	0.249	2.17	0.077	0.34	2.077	0.004	0.289	NaN	NaN	NaN	2.127	0.781	0.564	2.034	0.657	0.611	1.99	0.391	0.575	1.988	0.472	0.573	NaN	NaN	NaN	NaN	NaN	NaN
429	2.145	NaN	NaN	NaN	NaN	NaN	NaN	2.055	0.798	0.222	2.123	0.587	0.187	2.112	0.433	0.266	NaN	NaN	NaN	2.145	0.225	0.249	2.169	0.077	0.34	2.077	0.004	0.289	NaN	NaN	NaN	2.126	0.781	0.564	2.033	0.656	0.611	1.988	0.391	0.576	1.987	0.472	0.573	NaN	NaN	NaN	NaN	NaN	NaN
430	2.15	NaN	NaN	NaN	NaN	NaN	NaN	2.055	0.797	0.223	2.123	0.587	0.187	2.11	0.433	0.266	NaN	NaN	NaN	2.144	0.224	0.25	2.169	0.077	0.34	2.077	0.004	0.289	NaN	NaN	NaN	2.126	0.781	0.564	2.032	0.656	0.61	1.986	0.391	0.576	1.986	0.471	0.572	NaN	NaN	NaN	NaN	NaN	NaN
431	2.155	NaN	NaN	NaN	NaN	NaN	NaN	2.054	0.797	0.223	2.122	0.587	0.187	2.109	0.433	0.266	NaN	NaN	NaN	2.144	0.224	0.25	2.169	0.077	0.34	2.076	0.005	0.289	NaN	NaN	NaN	2.125	0.78	0.564	2.032	0.657	0.611	1.986	0.391	0.576	1.985	0.47	0.573	NaN	NaN	NaN	NaN	NaN	NaN
432	2.16	NaN	NaN	NaN	NaN	NaN	NaN	2.053	0.797	0.224	2.122	0.588	0.187	2.107	0.433	0.267	NaN	NaN	NaN	2.143	0.224	0.25	2.169	0.077	0.34	2.076	0.005	0.289	NaN	NaN	NaN	2.123	0.78	0.564	2.032	0.657	0.612	1.985	0.391	0.576	1.984	0.47	0.573	NaN	NaN	NaN	NaN	NaN	NaN
433	2.165	NaN	NaN	NaN	NaN	NaN	NaN	2.052	0.797	0.224	2.121	0.588	0.188	2.106	0.433	0.267	NaN	NaN	NaN	2.143	0.224	0.25	2.169	0.077	0.34	2.076	0.005	0.289	NaN	NaN	NaN	2.122	0.78	0.564	2.031	0.657	0.612	1.984	0.391	0.576	1.983	0.471	0.574	NaN	NaN	NaN	NaN	NaN	NaN
434	2.17	NaN	NaN	NaN	NaN	NaN	NaN	2.051	0.796	0.224	2.121	0.588	0.188	2.105	0.432	0.267	NaN	NaN	NaN	2.143	0.224	0.25	2.169	0.077	0.34	2.077	0.004	0.289	NaN	NaN	NaN	2.122	0.779	0.565	2.03	0.656	0.612	1.983	0.39	0.576	1.983	0.472	0.576	NaN	NaN	NaN	NaN	NaN	NaN
435	2.175	NaN	NaN	NaN	NaN	NaN	NaN	2.05	0.796	0.225	2.12	0.588	0.188	2.104	0.432	0.267	NaN	NaN	NaN	2.142	0.224	0.25	2.169	0.077	0.34	2.077	0.004	0.289	NaN	NaN	NaN	2.121	0.778	0.566	2.029	0.655	0.612	1.982	0.39	0.576	1.982	0.472	0.576	NaN	NaN	NaN	NaN	NaN	NaN
436	2.18	NaN	NaN	NaN	NaN	NaN	NaN	2.049	0.796	0.225	2.12	0.588	0.188	2.103	0.432	0.267	NaN	NaN	NaN	2.142	0.224	0.25	2.169	0.077	0.34	2.077	0.004	0.289	NaN	NaN	NaN	2.12	0.778	0.566	2.028	0.655	0.612	1.981	0.389	0.577	1.981	0.472	0.576	NaN	NaN	NaN	NaN	NaN	NaN
437	2.185	NaN	NaN	NaN	NaN	NaN	NaN	2.049	0.796	0.226	2.119	0.588	0.188	2.103	0.432	0.267	NaN	NaN	NaN	2.141	0.224	0.25	2.169	0.077	0.34	2.077	0.004	0.289	NaN	NaN	NaN	2.12	0.778	0.566	2.027	0.655	0.613	1.98	0.389	0.577	1.98	0.472	0.576	NaN	NaN	NaN	NaN	NaN	NaN
438	2.19	NaN	NaN	NaN	NaN	NaN	NaN	2.048	0.797	0.226	2.118	0.588	0.188	2.104	0.431	0.267	NaN	NaN	NaN	2.141	0.224	0.25	2.169	0.077	0.34	2.077	0.004	0.289	NaN	NaN	NaN	2.119	0.778	0.566	2.026	0.655	0.613	1.98	0.389	0.577	1.979	0.472	0.577	NaN	NaN	NaN	NaN	NaN	NaN
439	2.195	NaN	NaN	NaN	NaN	NaN	NaN	2.048	0.797	0.227	2.117	0.588	0.188	2.104	0.431	0.267	NaN	NaN	NaN	2.14	0.224	0.25	2.169	0.077	0.34	2.077	0.004	0.289	NaN	NaN	NaN	2.119	0.778	0.567	2.026	0.655	0.613	1.979	0.389	0.577	1.978	0.471	0.577	NaN	NaN	NaN	NaN	NaN	NaN
440	2.2	NaN	NaN	NaN	NaN	NaN	NaN	2.047	0.797	0.227	2.116	0.587	0.189	2.103	0.43	0.267	NaN	NaN	NaN	2.14	0.224	0.25	2.169	0.077	0.34	2.077	0.004	0.289	NaN	NaN	NaN	2.118	0.778	0.567	2.026	0.655	0.613	1.978	0.388	0.577	1.978	0.471	0.577	NaN	NaN	NaN	NaN	NaN	NaN
441	2.205	NaN	NaN	NaN	NaN	NaN	NaN	2.045	0.797	0.227	2.115	0.587	0.189	2.103	0.43	0.267	NaN	NaN	NaN	2.139	0.224	0.25	2.169	0.077	0.34	2.077	0.004	0.289	NaN	NaN	NaN	2.117	0.778	0.567	2.025	0.655	0.614	1.977	0.388	0.577	1.978	0.472	0.577	NaN	NaN	NaN	NaN	NaN	NaN
442	2.21	NaN	NaN	NaN	NaN	NaN	NaN	2.043	0.797	0.227	2.114	0.588	0.19	2.102	0.431	0.267	NaN	NaN	NaN	2.139	0.225	0.25	2.169	0.077	0.34	2.077	0.004	0.289	NaN	NaN	NaN	2.117	0.778	0.568	2.024	0.654	0.615	1.976	0.387	0.578	1.977	0.472	0.578	NaN	NaN	NaN	NaN	NaN	NaN
443	2.215	NaN	NaN	NaN	NaN	NaN	NaN	2.045	0.796	0.227	2.113	0.588	0.19	2.099	0.431	0.267	NaN	NaN	NaN	2.139	0.225	0.25	2.169	0.077	0.34	2.077	0.004	0.289	NaN	NaN	NaN	2.116	0.778	0.568	2.022	0.653	0.615	1.975	0.387	0.578	1.976	0.472	0.578	NaN	NaN	NaN	NaN	NaN	NaN
444	2.22	NaN	NaN	NaN	NaN	NaN	NaN	2.051	0.795	0.229	2.113	0.588	0.189	2.095	0.431	0.268	NaN	NaN	NaN	2.138	0.225	0.25	2.169	0.077	0.34	2.077	0.004	0.289	NaN	NaN	NaN	2.115	0.778	0.568	2.021	0.653	0.615	1.974	0.387	0.578	1.976	0.472	0.578	NaN	NaN	NaN	NaN	NaN	NaN
445	2.225	NaN	NaN	NaN	NaN	NaN	NaN	NaN	NaN	NaN	2.112	0.588	0.189	2.092	0.432	0.268	NaN	NaN	NaN	2.138	0.225	0.25	2.169	0.077	0.34	2.077	0.004	0.289	NaN	NaN	NaN	2.114	0.777	0.569	2.02	0.653	0.615	1.974	0.387	0.578	1.974	0.47	0.577	NaN	NaN	NaN	NaN	NaN	NaN
446	2.23	NaN	NaN	NaN	NaN	NaN	NaN	NaN	NaN	NaN	2.111	0.588	0.189	2.091	0.432	0.268	NaN	NaN	NaN	2.137	0.225	0.25	2.168	0.077	0.34	2.077	0.004	0.289	NaN	NaN	NaN	2.112	0.776	0.569	2.02	0.653	0.615	1.973	0.387	0.579	1.971	0.467	0.575	NaN	NaN	NaN	NaN	NaN	NaN
447	2.235	NaN	NaN	NaN	NaN	NaN	NaN	NaN	NaN	NaN	2.109	0.587	0.189	2.091	0.431	0.268	NaN	NaN	NaN	2.136	0.225	0.25	2.168	0.077	0.34	2.077	0.004	0.289	NaN	NaN	NaN	2.111	0.775	0.569	2.019	0.653	0.615	1.973	0.387	0.579	1.969	0.467	0.575	NaN	NaN	NaN	NaN	NaN	NaN
448	2.24	NaN	NaN	NaN	NaN	NaN	NaN	NaN	NaN	NaN	2.107	0.585	0.189	2.092	0.431	0.268	NaN	NaN	NaN	2.135	0.225	0.25	2.168	0.077	0.339	2.077	0.004	0.289	NaN	NaN	NaN	2.11	0.774	0.569	2.018	0.653	0.615	1.973	0.387	0.579	1.969	0.466	0.575	NaN	NaN	NaN	NaN	NaN	NaN
449	2.245	NaN	NaN	NaN	NaN	NaN	NaN	NaN	NaN	NaN	2.106	0.584	0.189	2.092	0.43	0.268	NaN	NaN	NaN	2.135	0.224	0.25	2.167	0.077	0.338	2.077	0.004	0.289	NaN	NaN	NaN	2.109	0.774	0.569	2.018	0.653	0.616	1.971	0.386	0.58	1.968	0.466	0.576	NaN	NaN	NaN	NaN	NaN	NaN
450	2.25	NaN	NaN	NaN	NaN	NaN	NaN	NaN	NaN	NaN	2.105	0.584	0.19	2.086	0.432	0.267	NaN	NaN	NaN	2.134	0.224	0.25	2.167	0.077	0.339	2.077	0.004	0.289	NaN	NaN	NaN	2.108	0.774	0.569	2.016	0.651	0.616	1.969	0.385	0.58	1.967	0.466	0.577	NaN	NaN	NaN	NaN	NaN	NaN
451	2.255	NaN	NaN	NaN	NaN	NaN	NaN	2.033	0.794	0.227	2.104	0.584	0.19	2.073	0.437	0.263	NaN	NaN	NaN	2.134	0.224	0.25	2.168	0.077	0.34	2.076	0.004	0.289	NaN	NaN	NaN	2.107	0.774	0.57	2.014	0.649	0.616	1.968	0.385	0.58	1.966	0.466	0.578	NaN	NaN	NaN	NaN	NaN	NaN
452	2.26	NaN	NaN	NaN	NaN	NaN	NaN	2.032	0.794	0.228	2.103	0.585	0.191	2.07	0.437	0.263	NaN	NaN	NaN	2.133	0.223	0.25	2.168	0.077	0.34	2.076	0.004	0.289	NaN	NaN	NaN	2.106	0.774	0.57	2.012	0.648	0.616	1.967	0.385	0.58	1.966	0.465	0.577	NaN	NaN	NaN	NaN	NaN	NaN
453	2.265	NaN	NaN	NaN	NaN	NaN	NaN	2.03	0.794	0.229	2.103	0.585	0.192	2.069	0.437	0.264	NaN	NaN	NaN	2.133	0.223	0.25	2.167	0.077	0.339	2.077	0.004	0.289	NaN	NaN	NaN	2.105	0.773	0.57	2.012	0.649	0.616	1.967	0.385	0.58	NaN	NaN	NaN	NaN	NaN	NaN	NaN	NaN	NaN
454	2.27	NaN	NaN	NaN	NaN	NaN	NaN	2.029	0.794	0.23	2.102	0.586	0.192	2.068	0.436	0.264	NaN	NaN	NaN	2.132	0.223	0.249	2.167	0.077	0.338	2.076	0.004	0.289	NaN	NaN	NaN	2.103	0.773	0.57	2.012	0.649	0.617	1.967	0.385	0.581	1.955	0.467	0.583	NaN	NaN	NaN	NaN	NaN	NaN
455	2.275	NaN	NaN	NaN	NaN	NaN	NaN	2.028	0.795	0.231	2.102	0.586	0.192	2.067	0.435	0.265	NaN	NaN	NaN	2.132	0.223	0.249	2.167	0.077	0.338	2.076	0.004	0.289	NaN	NaN	NaN	2.102	0.772	0.57	2.011	0.649	0.617	1.966	0.384	0.581	1.954	0.467	0.583	NaN	NaN	NaN	NaN	NaN	NaN
456	2.28	NaN	NaN	NaN	NaN	NaN	NaN	2.028	0.795	0.231	2.101	0.586	0.192	2.066	0.435	0.265	NaN	NaN	NaN	2.131	0.223	0.25	2.167	0.077	0.338	2.077	0.004	0.289	NaN	NaN	NaN	2.101	0.771	0.571	2.01	0.648	0.618	1.963	0.381	0.581	1.951	0.467	0.582	NaN	NaN	NaN	NaN	NaN	NaN
457	2.285	NaN	NaN	NaN	NaN	NaN	NaN	2.028	0.795	0.231	2.1	0.586	0.193	2.065	0.435	0.265	NaN	NaN	NaN	2.131	0.223	0.25	2.167	0.077	0.338	2.077	0.004	0.289	NaN	NaN	NaN	2.099	0.77	0.571	2.008	0.646	0.619	1.962	0.381	0.581	1.952	0.466	0.582	NaN	NaN	NaN	NaN	NaN	NaN
458	2.29	NaN	NaN	NaN	NaN	NaN	NaN	2.027	0.795	0.231	2.099	0.585	0.192	2.065	0.435	0.265	NaN	NaN	NaN	2.13	0.223	0.25	2.166	0.077	0.338	2.076	0.004	0.289	NaN	NaN	NaN	2.098	0.77	0.572	2.006	0.645	0.618	1.961	0.381	0.58	1.958	0.464	0.58	NaN	NaN	NaN	NaN	NaN	NaN
459	2.295	NaN	NaN	NaN	NaN	NaN	NaN	2.026	0.794	0.231	2.098	0.585	0.192	2.064	0.434	0.265	NaN	NaN	NaN	2.13	0.223	0.25	2.166	0.077	0.339	2.076	0.004	0.289	NaN	NaN	NaN	2.098	0.77	0.572	2.006	0.646	0.619	1.96	0.381	0.58	1.958	0.463	0.579	NaN	NaN	NaN	NaN	NaN	NaN
460	2.3	NaN	NaN	NaN	NaN	NaN	NaN	2.025	0.794	0.231	2.096	0.584	0.193	2.064	0.434	0.266	NaN	NaN	NaN	2.13	0.223	0.25	2.166	0.077	0.339	2.076	0.004	0.289	NaN	NaN	NaN	2.097	0.77	0.573	2.006	0.647	0.62	1.959	0.381	0.58	1.956	0.46	0.577	NaN	NaN	NaN	NaN	NaN	NaN
461	2.305	NaN	NaN	NaN	NaN	NaN	NaN	2.023	0.794	0.231	2.095	0.584	0.193	2.063	0.434	0.266	NaN	NaN	NaN	2.13	0.223	0.251	2.166	0.077	0.339	2.076	0.004	0.289	NaN	NaN	NaN	2.096	0.77	0.573	2.005	0.647	0.62	1.958	0.381	0.581	1.955	0.461	0.578	NaN	NaN	NaN	NaN	NaN	NaN
462	2.31	NaN	NaN	NaN	NaN	NaN	NaN	2.022	0.793	0.232	2.095	0.584	0.194	2.063	0.433	0.266	NaN	NaN	NaN	2.129	0.223	0.251	2.166	0.077	0.338	2.076	0.004	0.289	NaN	NaN	NaN	2.095	0.77	0.574	2.003	0.646	0.62	1.956	0.38	0.581	1.955	0.462	0.58	NaN	NaN	NaN	NaN	NaN	NaN
463	2.315	NaN	NaN	NaN	NaN	NaN	NaN	2.022	0.792	0.232	2.094	0.584	0.194	2.062	0.433	0.266	NaN	NaN	NaN	2.129	0.223	0.251	2.166	0.077	0.338	2.076	0.004	0.289	NaN	NaN	NaN	2.094	0.769	0.574	2.001	0.643	0.619	1.955	0.38	0.581	1.953	0.461	0.58	NaN	NaN	NaN	NaN	NaN	NaN
464	2.32	NaN	NaN	NaN	NaN	NaN	NaN	2.023	0.791	0.233	2.093	0.585	0.194	2.062	0.432	0.266	NaN	NaN	NaN	2.128	0.223	0.251	2.166	0.077	0.339	2.076	0.004	0.289	NaN	NaN	NaN	2.093	0.768	0.575	1.999	0.642	0.619	1.953	0.38	0.581	1.951	0.461	0.58	NaN	NaN	NaN	NaN	NaN	NaN
465	2.325	NaN	NaN	NaN	NaN	NaN	NaN	2.023	0.791	0.233	2.092	0.584	0.194	2.061	0.432	0.267	NaN	NaN	NaN	2.127	0.223	0.251	2.166	0.077	0.338	2.076	0.004	0.289	NaN	NaN	NaN	2.091	0.768	0.575	1.999	0.643	0.62	1.951	0.379	0.581	1.95	0.461	0.581	NaN	NaN	NaN	NaN	NaN	NaN
466	2.33	NaN	NaN	NaN	NaN	NaN	NaN	2.022	0.791	0.234	2.089	0.582	0.193	2.059	0.431	0.267	NaN	NaN	NaN	2.127	0.223	0.251	2.166	0.078	0.339	2.076	0.004	0.289	NaN	NaN	NaN	2.09	0.767	0.576	1.998	0.644	0.62	1.949	0.379	0.581	1.948	0.461	0.581	NaN	NaN	NaN	NaN	NaN	NaN
467	2.335	NaN	NaN	NaN	NaN	NaN	NaN	2.02	0.791	0.235	2.088	0.582	0.193	2.058	0.431	0.267	NaN	NaN	NaN	2.126	0.223	0.251	2.166	0.078	0.339	2.075	0.005	0.289	NaN	NaN	NaN	2.089	0.767	0.576	1.997	0.643	0.621	1.948	0.379	0.581	1.947	0.462	0.581	NaN	NaN	NaN	NaN	NaN	NaN
468	2.34	NaN	NaN	NaN	NaN	NaN	NaN	2.017	0.792	0.237	2.086	0.581	0.194	2.058	0.431	0.267	NaN	NaN	NaN	2.126	0.223	0.251	2.165	0.078	0.338	2.075	0.005	0.289	NaN	NaN	NaN	2.088	0.767	0.576	1.996	0.642	0.622	1.946	0.378	0.581	1.945	0.462	0.581	NaN	NaN	NaN	NaN	NaN	NaN
469	2.345	NaN	NaN	NaN	NaN	NaN	NaN	2.016	0.792	0.237	2.084	0.582	0.194	2.057	0.43	0.267	NaN	NaN	NaN	2.125	0.223	0.251	2.165	0.078	0.338	2.076	0.004	0.289	NaN	NaN	NaN	2.088	0.766	0.577	1.995	0.641	0.623	1.945	0.379	0.581	1.931	0.45	0.569	NaN	NaN	NaN	NaN	NaN	NaN
470	2.35	NaN	NaN	NaN	NaN	NaN	NaN	2.015	0.792	0.237	2.082	0.582	0.195	2.056	0.43	0.267	NaN	NaN	NaN	2.125	0.223	0.251	2.165	0.078	0.338	2.076	0.004	0.289	NaN	NaN	NaN	2.087	0.767	0.577	1.993	0.641	0.623	1.943	0.378	0.581	1.904	0.422	0.544	NaN	NaN	NaN	NaN	NaN	NaN
471	2.355	NaN	NaN	NaN	NaN	NaN	NaN	2.014	0.792	0.237	2.082	0.583	0.195	2.055	0.43	0.267	NaN	NaN	NaN	2.124	0.223	0.251	2.165	0.078	0.338	2.076	0.004	0.289	NaN	NaN	NaN	2.086	0.767	0.577	1.992	0.641	0.623	1.94	0.398	0.581	1.908	0.406	0.549	NaN	NaN	NaN	NaN	NaN	NaN
472	2.36	NaN	NaN	NaN	NaN	NaN	NaN	2.012	0.793	0.237	2.082	0.582	0.195	2.054	0.43	0.267	NaN	NaN	NaN	2.123	0.223	0.25	2.165	0.078	0.338	2.076	0.004	0.289	NaN	NaN	NaN	2.085	0.766	0.578	1.991	0.641	0.624	1.937	0.444	0.581	1.931	0.385	0.573	NaN	NaN	NaN	NaN	NaN	NaN
473	2.365	NaN	NaN	NaN	NaN	NaN	NaN	2.008	0.793	0.237	2.082	0.582	0.197	2.053	0.43	0.267	NaN	NaN	NaN	2.122	0.224	0.25	2.165	0.078	0.338	2.076	0.004	0.289	NaN	NaN	NaN	2.083	0.765	0.578	1.99	0.641	0.624	1.935	0.456	0.581	1.936	0.379	0.579	NaN	NaN	NaN	NaN	NaN	NaN
474	2.37	NaN	NaN	NaN	NaN	NaN	NaN	2.006	0.793	0.238	2.081	0.582	0.197	2.052	0.429	0.268	NaN	NaN	NaN	2.122	0.224	0.25	2.165	0.079	0.338	2.075	0.005	0.289	NaN	NaN	NaN	2.081	0.764	0.579	1.988	0.64	0.624	1.922	0.446	0.569	1.936	0.378	0.58	NaN	NaN	NaN	NaN	NaN	NaN
475	2.375	NaN	NaN	NaN	NaN	NaN	NaN	NaN	NaN	NaN	2.08	0.582	0.197	2.051	0.429	0.268	NaN	NaN	NaN	2.121	0.224	0.25	2.165	0.079	0.338	2.076	0.004	0.289	NaN	NaN	NaN	2.08	0.763	0.579	1.986	0.639	0.624	1.907	0.432	0.555	1.935	0.379	0.581	NaN	NaN	NaN	NaN	NaN	NaN
476	2.38	NaN	NaN	NaN	NaN	NaN	NaN	2.076	0.739	0.209	2.079	0.582	0.198	2.05	0.429	0.268	NaN	NaN	NaN	2.121	0.224	0.25	2.165	0.079	0.338	2.076	0.004	0.289	NaN	NaN	NaN	2.079	0.763	0.579	1.984	0.638	0.624	1.923	0.452	0.573	1.934	0.379	0.581	NaN	NaN	NaN	NaN	NaN	NaN
477	2.385	NaN	NaN	NaN	NaN	NaN	NaN	2.076	0.738	0.209	2.078	0.582	0.198	2.049	0.429	0.268	NaN	NaN	NaN	2.121	0.224	0.25	2.165	0.079	0.338	2.075	0.004	0.289	NaN	NaN	NaN	2.078	0.763	0.579	1.983	0.639	0.625	1.926	0.457	0.578	1.931	0.378	0.581	NaN	NaN	NaN	NaN	NaN	NaN
478	2.39	NaN	NaN	NaN	2.001	0.79	0.24	2.076	0.738	0.209	2.077	0.582	0.199	2.048	0.429	0.268	NaN	NaN	NaN	2.12	0.224	0.25	2.165	0.08	0.338	2.075	0.004	0.289	NaN	NaN	NaN	2.077	0.763	0.58	1.981	0.637	0.625	1.925	0.458	0.58	1.929	0.377	0.581	NaN	NaN	NaN	NaN	NaN	NaN
479	2.395	NaN	NaN	NaN	1.999	0.791	0.242	2.075	0.738	0.209	2.076	0.582	0.199	2.047	0.429	0.268	NaN	NaN	NaN	2.119	0.225	0.25	2.165	0.08	0.338	2.075	0.004	0.289	NaN	NaN	NaN	2.076	0.763	0.58	1.979	0.636	0.627	1.924	0.458	0.58	1.927	0.376	0.58	NaN	NaN	NaN	NaN	NaN	NaN
480	2.4	NaN	NaN	NaN	1.997	0.791	0.242	2.072	0.739	0.21	2.076	0.583	0.199	2.046	0.429	0.268	NaN	NaN	NaN	2.119	0.225	0.25	2.165	0.08	0.338	2.075	0.004	0.289	NaN	NaN	NaN	2.075	0.763	0.581	1.978	0.636	0.627	1.923	0.458	0.581	1.925	0.376	0.58	NaN	NaN	NaN	NaN	NaN	NaN
481	2.405	NaN	NaN	NaN	1.995	0.791	0.242	2.07	0.738	0.21	2.075	0.582	0.199	2.044	0.428	0.268	NaN	NaN	NaN	2.118	0.225	0.25	2.165	0.08	0.338	2.075	0.004	0.289	NaN	NaN	NaN	2.073	0.762	0.581	1.977	0.637	0.628	1.922	0.458	0.58	1.923	0.376	0.58	NaN	NaN	NaN	NaN	NaN	NaN
482	2.41	NaN	NaN	NaN	1.994	0.79	0.241	2.069	0.738	0.211	2.073	0.581	0.2	2.043	0.427	0.269	NaN	NaN	NaN	2.117	0.226	0.25	2.165	0.081	0.338	2.075	0.004	0.289	NaN	NaN	NaN	2.071	0.761	0.582	1.976	0.637	0.628	1.919	0.457	0.579	1.921	0.376	0.58	NaN	NaN	NaN	NaN	NaN	NaN
483	2.415	NaN	NaN	NaN	1.992	0.79	0.242	2.069	0.737	0.211	2.071	0.58	0.2	2.041	0.427	0.269	NaN	NaN	NaN	2.117	0.226	0.25	2.165	0.081	0.338	2.074	0.005	0.289	NaN	NaN	NaN	2.07	0.76	0.583	1.975	0.637	0.628	1.912	0.457	0.579	1.919	0.376	0.579	NaN	NaN	NaN	NaN	NaN	NaN
484	2.42	NaN	NaN	NaN	1.99	0.79	0.242	2.067	0.737	0.212	2.07	0.58	0.201	2.04	0.427	0.269	NaN	NaN	NaN	2.116	0.226	0.25	2.164	0.082	0.338	2.074	0.005	0.289	NaN	NaN	NaN	2.069	0.76	0.584	1.972	0.635	0.628	1.906	0.458	0.581	1.917	0.375	0.579	NaN	NaN	NaN	NaN	NaN	NaN
485	2.425	NaN	NaN	NaN	NaN	NaN	NaN	2.064	0.737	0.213	2.069	0.58	0.201	2.039	0.427	0.269	NaN	NaN	NaN	2.116	0.226	0.25	2.164	0.083	0.338	2.074	0.005	0.289	NaN	NaN	NaN	2.068	0.76	0.584	1.97	0.634	0.628	1.911	0.456	0.58	1.915	0.375	0.579	NaN	NaN	NaN	NaN	NaN	NaN
486	2.43	NaN	NaN	NaN	1.989	0.787	0.245	2.062	0.736	0.214	2.069	0.58	0.202	2.037	0.427	0.269	NaN	NaN	NaN	2.115	0.226	0.25	2.164	0.083	0.338	2.074	0.005	0.289	NaN	NaN	NaN	2.067	0.761	0.585	1.969	0.634	0.629	1.911	0.456	0.58	1.913	0.375	0.579	NaN	NaN	NaN	NaN	NaN	NaN
487	2.435	NaN	NaN	NaN	1.988	0.787	0.246	2.061	0.736	0.214	2.068	0.58	0.203	2.036	0.426	0.269	NaN	NaN	NaN	2.114	0.226	0.25	2.163	0.084	0.338	2.074	0.005	0.289	NaN	NaN	NaN	2.066	0.761	0.585	1.967	0.634	0.629	1.909	0.455	0.579	1.911	0.374	0.578	NaN	NaN	NaN	NaN	NaN	NaN
488	2.44	NaN	NaN	NaN	1.986	0.788	0.247	2.06	0.736	0.215	2.067	0.579	0.203	2.034	0.426	0.27	NaN	NaN	NaN	2.113	0.227	0.25	2.163	0.084	0.338	2.074	0.005	0.289	NaN	NaN	NaN	2.064	0.76	0.586	1.966	0.634	0.629	1.907	0.454	0.578	1.91	0.374	0.578	NaN	NaN	NaN	NaN	NaN	NaN
489	2.445	NaN	NaN	NaN	1.984	0.788	0.247	2.059	0.736	0.215	2.064	0.578	0.204	2.032	0.425	0.27	NaN	NaN	NaN	2.112	0.227	0.251	2.163	0.084	0.338	2.074	0.005	0.289	NaN	NaN	NaN	2.062	0.759	0.587	1.963	0.633	0.629	1.905	0.454	0.577	1.908	0.374	0.578	NaN	NaN	NaN	NaN	NaN	NaN
490	2.45	NaN	NaN	NaN	1.982	0.787	0.247	2.057	0.735	0.215	2.063	0.577	0.204	2.031	0.424	0.27	NaN	NaN	NaN	2.111	0.227	0.251	2.163	0.084	0.338	2.074	0.005	0.289	NaN	NaN	NaN	2.06	0.758	0.588	1.96	0.632	0.63	1.903	0.455	0.578	1.906	0.373	0.578	NaN	NaN	NaN	NaN	NaN	NaN
491	2.455	NaN	NaN	NaN	1.982	0.787	0.247	2.056	0.735	0.216	2.062	0.578	0.205	2.029	0.424	0.27	NaN	NaN	NaN	2.11	0.227	0.251	2.163	0.085	0.338	2.074	0.005	0.289	NaN	NaN	NaN	2.059	0.758	0.589	1.959	0.631	0.631	1.902	0.455	0.578	1.905	0.373	0.578	NaN	NaN	NaN	NaN	NaN	NaN
492	2.46	NaN	NaN	NaN	1.982	0.785	0.248	2.054	0.734	0.217	2.061	0.577	0.205	2.028	0.423	0.27	NaN	NaN	NaN	2.109	0.227	0.251	2.163	0.085	0.338	2.073	0.005	0.289	NaN	NaN	NaN	2.058	0.758	0.59	1.957	0.63	0.631	1.901	0.455	0.578	1.903	0.373	0.577	NaN	NaN	NaN	NaN	NaN	NaN
493	2.465	NaN	NaN	NaN	1.98	0.784	0.25	2.052	0.733	0.218	2.059	0.576	0.205	2.027	0.423	0.271	NaN	NaN	NaN	2.108	0.227	0.25	2.162	0.086	0.338	2.073	0.005	0.289	NaN	NaN	NaN	2.056	0.759	0.59	1.956	0.631	0.632	1.899	0.455	0.577	1.902	0.372	0.578	NaN	NaN	NaN	NaN	NaN	NaN
494	2.47	NaN	NaN	NaN	1.977	0.785	0.252	2.051	0.733	0.219	2.058	0.576	0.205	2.025	0.422	0.271	NaN	NaN	NaN	2.106	0.227	0.25	2.162	0.086	0.338	2.073	0.005	0.289	NaN	NaN	NaN	2.055	0.759	0.591	1.955	0.631	0.632	1.896	0.454	0.576	1.901	0.372	0.578	NaN	NaN	NaN	NaN	NaN	NaN
495	2.475	NaN	NaN	NaN	1.977	0.785	0.253	2.05	0.733	0.22	2.057	0.576	0.206	2.024	0.422	0.271	NaN	NaN	NaN	2.105	0.228	0.25	2.162	0.086	0.338	2.073	0.005	0.289	NaN	NaN	NaN	2.054	0.759	0.592	1.954	0.632	0.633	1.894	0.454	0.576	1.899	0.372	0.578	NaN	NaN	NaN	NaN	NaN	NaN
496	2.48	NaN	NaN	NaN	1.975	0.785	0.253	2.05	0.733	0.22	2.057	0.577	0.207	2.023	0.421	0.271	NaN	NaN	NaN	2.104	0.228	0.25	2.161	0.087	0.338	2.073	0.005	0.289	NaN	NaN	NaN	2.052	0.759	0.593	1.952	0.631	0.633	1.891	0.453	0.576	1.898	0.372	0.578	NaN	NaN	NaN	NaN	NaN	NaN
497	2.485	NaN	NaN	NaN	1.972	0.784	0.253	2.05	0.732	0.22	2.055	0.576	0.208	2.021	0.421	0.271	NaN	NaN	NaN	2.104	0.228	0.25	2.161	0.087	0.338	2.073	0.005	0.289	NaN	NaN	NaN	2.05	0.758	0.593	1.949	0.629	0.633	1.89	0.454	0.577	1.896	0.371	0.578	NaN	NaN	NaN	NaN	NaN	NaN
498	2.49	NaN	NaN	NaN	1.971	0.783	0.254	2.048	0.732	0.221	2.051	0.573	0.208	2.02	0.421	0.272	NaN	NaN	NaN	2.103	0.229	0.25	2.162	0.087	0.339	2.073	0.005	0.289	NaN	NaN	NaN	2.049	0.757	0.594	1.947	0.629	0.634	1.89	0.455	0.578	1.895	0.371	0.578	NaN	NaN	NaN	NaN	NaN	NaN
499	2.495	NaN	NaN	NaN	1.972	0.782	0.254	2.045	0.731	0.221	2.048	0.573	0.209	2.019	0.421	0.272	NaN	NaN	NaN	2.102	0.229	0.25	2.161	0.088	0.339	2.073	0.005	0.289	NaN	NaN	NaN	2.047	0.757	0.595	1.946	0.628	0.635	1.888	0.455	0.579	1.893	0.371	0.578	NaN	NaN	NaN	NaN	NaN	NaN
500	2.5	NaN	NaN	NaN	NaN	NaN	NaN	2.043	0.731	0.223	2.048	0.573	0.209	2.018	0.421	0.272	NaN	NaN	NaN	2.101	0.229	0.25	2.161	0.088	0.339	2.073	0.005	0.289	NaN	NaN	NaN	2.046	0.757	0.596	1.945	0.629	0.635	1.886	0.454	0.579	1.889	0.372	0.578	NaN	NaN	NaN	NaN	NaN	NaN
501	2.505	NaN	NaN	NaN	1.966	0.783	0.259	2.042	0.731	0.224	2.046	0.574	0.21	2.016	0.421	0.272	NaN	NaN	NaN	2.1	0.23	0.25	2.16	0.088	0.339	2.073	0.005	0.289	NaN	NaN	NaN	2.045	0.756	0.596	1.943	0.629	0.636	1.884	0.453	0.579	1.887	0.371	0.577	NaN	NaN	NaN	NaN	NaN	NaN
502	2.51	NaN	NaN	NaN	1.965	0.783	0.259	2.041	0.73	0.225	2.044	0.574	0.211	2.015	0.421	0.273	NaN	NaN	NaN	2.099	0.23	0.25	2.159	0.089	0.339	2.073	0.005	0.289	NaN	NaN	NaN	2.044	0.756	0.597	1.942	0.629	0.636	1.883	0.453	0.58	1.885	0.37	0.577	NaN	NaN	NaN	NaN	NaN	NaN
503	2.515	NaN	NaN	NaN	1.964	0.783	0.259	2.039	0.731	0.225	2.044	0.574	0.211	2.014	0.421	0.273	NaN	NaN	NaN	2.098	0.231	0.25	2.159	0.089	0.339	2.073	0.005	0.289	NaN	NaN	NaN	2.042	0.757	0.597	1.941	0.629	0.637	1.882	0.453	0.58	1.884	0.37	0.578	NaN	NaN	NaN	NaN	NaN	NaN
504	2.52	NaN	NaN	NaN	1.963	0.783	0.259	2.038	0.731	0.226	2.045	0.574	0.211	2.013	0.422	0.273	NaN	NaN	NaN	2.097	0.232	0.25	2.158	0.09	0.338	2.073	0.005	0.289	NaN	NaN	NaN	2.041	0.757	0.598	1.939	0.628	0.637	1.881	0.452	0.581	1.885	0.37	0.579	NaN	NaN	NaN	NaN	NaN	NaN
505	2.525	NaN	NaN	NaN	1.961	0.782	0.259	2.037	0.731	0.226	2.044	0.574	0.211	2.011	0.422	0.273	NaN	NaN	NaN	2.096	0.232	0.25	2.157	0.09	0.338	2.073	0.005	0.289	NaN	NaN	NaN	2.04	0.756	0.599	1.938	0.628	0.637	1.88	0.452	0.581	1.885	0.369	0.581	NaN	NaN	NaN	NaN	NaN	NaN
506	2.53	NaN	NaN	NaN	1.959	0.782	0.26	2.036	0.731	0.226	2.042	0.575	0.212	2.01	0.422	0.273	NaN	NaN	NaN	2.095	0.233	0.25	2.156	0.091	0.337	2.073	0.005	0.289	NaN	NaN	NaN	2.038	0.756	0.6	1.936	0.627	0.637	1.879	0.451	0.583	1.885	0.369	0.582	NaN	NaN	NaN	NaN	NaN	NaN
507	2.535	NaN	NaN	NaN	1.957	0.782	0.261	2.034	0.732	0.228	2.04	0.576	0.213	2.008	0.422	0.273	2.015	0.319	0.271	2.093	0.234	0.251	2.155	0.093	0.335	2.073	0.005	0.289	NaN	NaN	NaN	2.037	0.755	0.6	1.935	0.626	0.638	1.879	0.45	0.583	1.884	0.369	0.582	NaN	NaN	NaN	NaN	NaN	NaN
508	2.54	NaN	NaN	NaN	1.957	0.781	0.262	2.032	0.732	0.229	2.04	0.576	0.214	2.005	0.423	0.273	2.014	0.318	0.272	2.092	0.236	0.25	2.155	0.096	0.334	2.073	0.005	0.289	NaN	NaN	NaN	2.035	0.755	0.601	1.935	0.626	0.64	1.878	0.45	0.583	1.883	0.368	0.582	NaN	NaN	NaN	NaN	NaN	NaN
509	2.545	NaN	NaN	NaN	NaN	NaN	NaN	2.032	0.732	0.23	2.039	0.576	0.215	2.003	0.423	0.273	2.013	0.318	0.272	2.09	0.237	0.25	2.155	0.097	0.334	2.073	0.005	0.289	NaN	NaN	NaN	2.034	0.755	0.602	1.934	0.626	0.641	1.877	0.45	0.584	1.882	0.369	0.583	NaN	NaN	NaN	NaN	NaN	NaN
510	2.55	NaN	NaN	NaN	NaN	NaN	NaN	2.03	0.732	0.23	2.038	0.576	0.215	2	0.423	0.273	2.011	0.319	0.271	2.087	0.238	0.249	2.153	0.099	0.334	2.073	0.005	0.289	NaN	NaN	NaN	2.033	0.755	0.602	1.933	0.626	0.642	1.877	0.45	0.584	1.881	0.369	0.583	NaN	NaN	NaN	NaN	NaN	NaN
511	2.555	NaN	NaN	NaN	1.951	0.782	0.265	2.028	0.732	0.231	2.036	0.577	0.215	1.997	0.423	0.273	2.008	0.32	0.27	2.085	0.239	0.247	2.152	0.1	0.333	2.073	0.005	0.289	NaN	NaN	NaN	2.032	0.756	0.603	1.933	0.627	0.642	1.877	0.45	0.585	1.881	0.368	0.584	NaN	NaN	NaN	NaN	NaN	NaN
512	2.56	NaN	NaN	NaN	1.952	0.781	0.266	2.027	0.733	0.232	2.035	0.577	0.216	1.995	0.423	0.272	2.005	0.321	0.27	2.083	0.241	0.247	2.15	0.102	0.332	2.073	0.005	0.289	NaN	NaN	NaN	2.031	0.756	0.604	1.933	0.627	0.643	1.877	0.45	0.586	1.881	0.368	0.585	NaN	NaN	NaN	NaN	NaN	NaN
513	2.565	NaN	NaN	NaN	1.952	0.781	0.268	2.025	0.733	0.232	2.033	0.577	0.216	1.992	0.424	0.272	2.002	0.322	0.27	2.08	0.242	0.246	2.149	0.104	0.331	2.073	0.005	0.289	NaN	NaN	NaN	2.03	0.757	0.605	1.932	0.628	0.643	1.876	0.448	0.585	1.881	0.368	0.585	NaN	NaN	NaN	NaN	NaN	NaN
514	2.57	NaN	NaN	NaN	1.951	0.782	0.269	2.029	0.732	0.234	2.032	0.578	0.216	1.989	0.425	0.271	1.999	0.323	0.268	2.078	0.244	0.245	2.147	0.106	0.329	2.073	0.005	0.289	NaN	NaN	NaN	2.029	0.757	0.605	1.932	0.628	0.644	1.876	0.448	0.586	1.881	0.368	0.586	NaN	NaN	NaN	NaN	NaN	NaN
515	2.575	NaN	NaN	NaN	1.95	0.783	0.27	2.035	0.73	0.237	2.031	0.578	0.216	1.986	0.425	0.271	1.996	0.324	0.266	2.074	0.246	0.244	2.145	0.108	0.328	2.072	0.005	0.289	NaN	NaN	NaN	2.028	0.758	0.606	1.931	0.627	0.644	1.877	0.448	0.588	1.882	0.368	0.587	NaN	NaN	NaN	NaN	NaN	NaN
516	2.58	NaN	NaN	NaN	1.948	0.784	0.271	2.024	0.733	0.236	2.029	0.579	0.216	1.981	0.427	0.269	1.992	0.326	0.265	2.071	0.248	0.243	2.143	0.11	0.327	2.072	0.005	0.289	NaN	NaN	NaN	2.027	0.758	0.606	1.93	0.626	0.645	1.878	0.448	0.59	1.882	0.368	0.588	NaN	NaN	NaN	NaN	NaN	NaN
517	2.585	NaN	NaN	NaN	1.947	0.784	0.272	2.019	0.734	0.237	2.026	0.58	0.216	1.975	0.428	0.266	1.988	0.327	0.264	2.067	0.249	0.241	NaN	NaN	NaN	2.072	0.005	0.289	NaN	NaN	NaN	2.025	0.758	0.607	1.93	0.626	0.647	1.879	0.449	0.591	1.882	0.368	0.588	NaN	NaN	NaN	NaN	NaN	NaN
518	2.59	NaN	NaN	NaN	1.946	0.784	0.273	2.018	0.735	0.237	2.025	0.58	0.216	1.972	0.429	0.265	1.984	0.328	0.263	2.064	0.252	0.24	2.137	0.119	0.324	2.071	0.005	0.289	NaN	NaN	NaN	2.024	0.759	0.608	1.93	0.626	0.648	1.88	0.45	0.592	1.883	0.368	0.589	NaN	NaN	NaN	NaN	NaN	NaN
519	2.595	NaN	NaN	NaN	1.944	0.784	0.273	2.016	0.736	0.238	2.023	0.579	0.215	1.971	0.43	0.266	1.98	0.33	0.262	2.059	0.255	0.238	2.135	0.121	0.323	2.071	0.005	0.289	NaN	NaN	NaN	2.023	0.759	0.608	1.931	0.627	0.649	1.881	0.45	0.592	1.883	0.368	0.589	NaN	NaN	NaN	NaN	NaN	NaN
520	2.6	2.113	0.816	0.426	1.942	0.785	0.274	2.02	0.734	0.24	2.019	0.579	0.215	1.967	0.431	0.265	1.976	0.332	0.261	2.056	0.257	0.237	2.132	0.124	0.322	2.071	0.005	0.289	NaN	NaN	NaN	2.023	0.76	0.609	1.931	0.627	0.649	1.881	0.45	0.592	1.884	0.368	0.589	NaN	NaN	NaN	NaN	NaN	NaN
521	2.605	2.112	0.816	0.427	1.94	0.787	0.275	2.027	0.733	0.243	2.016	0.58	0.215	1.962	0.432	0.264	1.972	0.334	0.259	2.051	0.26	0.234	2.128	0.127	0.319	2.071	0.005	0.289	NaN	NaN	NaN	2.022	0.761	0.61	1.931	0.627	0.65	1.881	0.449	0.593	1.884	0.368	0.59	NaN	NaN	NaN	NaN	NaN	NaN
522	2.61	2.111	0.817	0.427	1.937	0.787	0.276	2.015	0.736	0.242	2.014	0.58	0.215	1.956	0.433	0.262	1.966	0.335	0.257	2.047	0.263	0.233	2.125	0.13	0.317	2.071	0.005	0.289	NaN	NaN	NaN	2.021	0.761	0.611	1.931	0.627	0.651	1.881	0.449	0.594	1.885	0.368	0.591	NaN	NaN	NaN	NaN	NaN	NaN
523	2.615	2.11	0.818	0.429	1.935	0.788	0.277	2.011	0.737	0.242	2.013	0.581	0.215	1.952	0.435	0.26	1.96	0.337	0.255	2.043	0.265	0.231	2.12	0.132	0.315	2.071	0.005	0.288	NaN	NaN	NaN	2.02	0.762	0.612	1.931	0.627	0.652	1.882	0.449	0.596	1.886	0.367	0.592	NaN	NaN	NaN	NaN	NaN	NaN
524	2.62	2.109	0.818	0.429	1.936	0.787	0.278	2.009	0.737	0.242	2.011	0.582	0.214	1.949	0.437	0.259	1.955	0.339	0.253	2.037	0.267	0.229	2.116	0.135	0.314	2.071	0.005	0.288	NaN	NaN	NaN	2.019	0.762	0.613	1.932	0.628	0.653	1.882	0.449	0.596	1.886	0.367	0.592	NaN	NaN	NaN	NaN	NaN	NaN
525	2.625	2.108	0.819	0.43	1.938	0.787	0.279	2.008	0.737	0.243	2.01	0.583	0.214	1.945	0.438	0.258	1.951	0.341	0.252	2.032	0.269	0.227	2.112	0.137	0.312	2.069	0.006	0.287	NaN	NaN	NaN	2.018	0.763	0.613	1.932	0.628	0.653	1.883	0.448	0.597	1.886	0.367	0.592	NaN	NaN	NaN	NaN	NaN	NaN
526	2.63	2.107	0.82	0.431	1.938	0.788	0.281	2.007	0.738	0.244	2.009	0.585	0.214	1.94	0.44	0.257	1.947	0.342	0.251	2.027	0.27	0.225	2.108	0.14	0.31	2.067	0.007	0.285	NaN	NaN	NaN	2.017	0.764	0.614	1.932	0.628	0.654	1.883	0.448	0.597	1.887	0.367	0.592	NaN	NaN	NaN	NaN	NaN	NaN
527	2.635	2.106	0.821	0.432	1.937	0.789	0.281	2.006	0.739	0.245	2.008	0.586	0.214	1.937	0.441	0.256	1.941	0.344	0.249	2.022	0.272	0.223	2.104	0.142	0.308	2.065	0.009	0.283	NaN	NaN	NaN	2.016	0.764	0.614	1.932	0.628	0.654	1.884	0.448	0.597	1.887	0.366	0.592	NaN	NaN	NaN	NaN	NaN	NaN
528	2.64	2.105	0.821	0.433	1.936	0.789	0.282	2.006	0.74	0.245	2.005	0.587	0.214	1.932	0.443	0.254	1.934	0.345	0.248	2.017	0.273	0.221	2.1	0.144	0.306	2.061	0.01	0.282	NaN	NaN	NaN	2.016	0.764	0.615	1.932	0.629	0.655	1.884	0.448	0.598	1.888	0.367	0.593	NaN	NaN	NaN	NaN	NaN	NaN
529	2.645	2.104	0.822	0.434	1.935	0.79	0.282	2.005	0.74	0.247	2.003	0.587	0.214	1.928	0.444	0.253	1.93	0.346	0.247	2.012	0.275	0.22	2.096	0.145	0.303	2.056	0.011	0.28	NaN	NaN	NaN	2.015	0.766	0.615	1.933	0.63	0.656	1.885	0.449	0.598	1.889	0.367	0.595	NaN	NaN	NaN	NaN	NaN	NaN
530	2.65	2.103	0.822	0.435	1.935	0.79	0.283	2.004	0.74	0.248	2.001	0.587	0.214	1.926	0.445	0.253	1.925	0.347	0.247	2.008	0.276	0.219	2.092	0.146	0.301	2.053	0.012	0.278	NaN	NaN	NaN	2.017	0.768	0.616	1.933	0.631	0.656	1.886	0.449	0.598	1.89	0.367	0.595	NaN	NaN	NaN	NaN	NaN	NaN
531	2.655	2.102	0.822	0.435	1.934	0.79	0.283	2.003	0.74	0.248	1.999	0.587	0.214	1.924	0.446	0.253	1.921	0.349	0.247	2.004	0.276	0.218	2.089	0.146	0.299	2.045	0.012	0.276	NaN	NaN	NaN	2.016	0.769	0.617	1.933	0.631	0.657	1.886	0.449	0.599	1.89	0.367	0.596	NaN	NaN	NaN	NaN	NaN	NaN
532	2.66	2.101	0.823	0.436	1.933	0.79	0.283	2.003	0.741	0.248	1.998	0.587	0.214	1.922	0.447	0.253	1.917	0.349	0.246	2	0.277	0.217	2.086	0.145	0.299	2.04	0.013	0.273	NaN	NaN	NaN	2.015	0.769	0.617	1.933	0.631	0.657	1.887	0.449	0.6	1.891	0.367	0.596	NaN	NaN	NaN	NaN	NaN	NaN
533	2.665	2.1	0.824	0.437	1.933	0.79	0.283	2.002	0.741	0.249	1.997	0.587	0.214	1.921	0.447	0.253	1.913	0.35	0.246	1.997	0.278	0.216	2.081	0.145	0.296	2.035	0.013	0.271	NaN	NaN	NaN	2.015	0.769	0.617	1.933	0.631	0.658	1.886	0.449	0.6	1.891	0.367	0.596	NaN	NaN	NaN	NaN	NaN	NaN
534	2.67	2.099	0.824	0.437	1.932	0.79	0.283	2.001	0.741	0.249	1.996	0.587	0.215	1.919	0.448	0.254	1.91	0.351	0.246	1.993	0.278	0.215	2.076	0.144	0.294	2.027	0.014	0.269	NaN	NaN	NaN	2.014	0.769	0.618	1.932	0.63	0.659	1.884	0.449	0.602	1.891	0.367	0.596	NaN	NaN	NaN	NaN	NaN	NaN
535	2.675	2.098	0.825	0.437	1.932	0.79	0.284	2.001	0.741	0.249	1.995	0.587	0.215	1.918	0.448	0.255	1.908	0.351	0.246	1.989	0.278	0.214	2.072	0.142	0.293	2.019	0.014	0.265	NaN	NaN	NaN	2.014	0.77	0.618	1.931	0.63	0.659	1.88	0.45	0.603	1.891	0.367	0.597	NaN	NaN	NaN	NaN	NaN	NaN
536	2.68	2.097	0.825	0.438	1.931	0.79	0.284	2	0.741	0.249	1.993	0.587	0.216	1.917	0.449	0.256	1.906	0.352	0.246	1.985	0.278	0.213	2.066	0.141	0.291	2.011	0.015	0.262	NaN	NaN	NaN	2.013	0.77	0.618	1.93	0.63	0.659	1.885	0.449	0.602	1.891	0.367	0.597	NaN	NaN	NaN	NaN	NaN	NaN
537	2.685	2.097	0.825	0.438	1.93	0.79	0.284	1.999	0.742	0.249	1.992	0.587	0.216	1.916	0.449	0.257	1.904	0.353	0.246	1.981	0.277	0.213	2.061	0.139	0.29	2.001	0.016	0.258	NaN	NaN	NaN	2.012	0.77	0.618	1.93	0.631	0.659	1.886	0.449	0.602	1.891	0.367	0.597	NaN	NaN	NaN	NaN	NaN	NaN
538	2.69	2.096	0.826	0.439	1.929	0.79	0.285	1.999	0.742	0.249	1.991	0.587	0.217	1.915	0.449	0.257	1.902	0.353	0.246	1.978	0.276	0.212	2.055	0.137	0.287	1.989	0.019	0.255	NaN	NaN	NaN	2.012	0.77	0.618	1.929	0.631	0.659	1.886	0.449	0.602	1.891	0.367	0.597	NaN	NaN	NaN	NaN	NaN	NaN
539	2.695	2.096	0.827	0.439	1.928	0.79	0.285	1.998	0.742	0.249	1.99	0.587	0.217	1.914	0.449	0.258	1.901	0.354	0.247	1.975	0.276	0.212	2.049	0.135	0.285	1.978	0.021	0.251	NaN	NaN	NaN	2.011	0.77	0.618	1.929	0.631	0.659	1.886	0.449	0.602	1.891	0.366	0.597	NaN	NaN	NaN	NaN	NaN	NaN
540	2.7	2.095	0.827	0.439	1.927	0.791	0.286	1.997	0.742	0.248	1.989	0.586	0.218	1.912	0.449	0.258	1.899	0.354	0.247	1.971	0.276	0.212	2.045	0.133	0.285	1.971	0.022	0.248	NaN	NaN	NaN	2.011	0.77	0.619	1.928	0.631	0.659	1.886	0.449	0.602	1.891	0.366	0.597	NaN	NaN	NaN	NaN	NaN	NaN
541	2.705	2.094	0.828	0.439	1.927	0.791	0.286	1.996	0.742	0.248	1.988	0.586	0.218	1.909	0.45	0.259	1.898	0.355	0.247	1.968	0.275	0.211	2.039	0.13	0.285	1.959	0.025	0.244	NaN	NaN	NaN	2.011	0.77	0.619	1.927	0.632	0.659	1.885	0.449	0.602	1.891	0.366	0.597	NaN	NaN	NaN	NaN	NaN	NaN
542	2.71	2.093	0.828	0.439	1.926	0.791	0.286	1.995	0.743	0.248	1.987	0.587	0.219	1.905	0.45	0.259	1.896	0.356	0.247	1.965	0.275	0.211	2.033	0.127	0.284	1.949	0.027	0.24	NaN	NaN	NaN	2.01	0.77	0.619	1.927	0.632	0.659	1.885	0.449	0.603	1.891	0.366	0.597	NaN	NaN	NaN	NaN	NaN	NaN
543	2.715	2.093	0.828	0.439	1.926	0.791	0.287	1.995	0.744	0.248	1.986	0.587	0.219	1.904	0.451	0.26	1.894	0.357	0.247	1.962	0.275	0.211	2.028	0.125	0.284	1.94	0.029	0.238	NaN	NaN	NaN	2.01	0.771	0.618	1.926	0.632	0.659	1.884	0.449	0.603	1.891	0.366	0.597	NaN	NaN	NaN	NaN	NaN	NaN
544	2.72	2.092	0.828	0.439	1.925	0.792	0.287	1.994	0.744	0.249	1.985	0.587	0.22	1.905	0.451	0.261	1.893	0.357	0.248	1.96	0.274	0.211	2.022	0.122	0.283	1.933	0.029	0.236	NaN	NaN	NaN	2.01	0.77	0.618	1.925	0.632	0.659	1.884	0.449	0.603	1.891	0.366	0.597	NaN	NaN	NaN	NaN	NaN	NaN
545	2.725	2.092	0.829	0.439	1.924	0.792	0.287	1.993	0.744	0.249	1.984	0.587	0.22	1.905	0.452	0.262	1.891	0.357	0.248	1.957	0.273	0.211	2.016	0.12	0.283	1.927	0.029	0.234	NaN	NaN	NaN	2.009	0.77	0.619	1.924	0.632	0.659	1.884	0.449	0.603	1.89	0.366	0.596	NaN	NaN	NaN	NaN	NaN	NaN
546	2.73	2.091	0.829	0.439	1.923	0.793	0.287	1.993	0.745	0.249	1.983	0.588	0.22	1.905	0.453	0.262	1.889	0.357	0.249	1.955	0.272	0.212	2.01	0.116	0.283	1.917	0.03	0.233	NaN	NaN	NaN	2.008	0.77	0.619	1.922	0.631	0.658	1.883	0.449	0.601	1.89	0.367	0.596	NaN	NaN	NaN	NaN	NaN	NaN
547	2.735	NaN	NaN	NaN	1.921	0.793	0.288	1.992	0.746	0.248	1.982	0.588	0.221	1.904	0.454	0.263	1.887	0.357	0.249	1.952	0.271	0.212	2.004	0.113	0.283	1.912	0.03	0.232	NaN	NaN	NaN	2.008	0.77	0.619	1.922	0.631	0.658	1.883	0.449	0.6	1.89	0.367	0.596	NaN	NaN	NaN	NaN	NaN	NaN
548	2.74	2.089	0.83	0.439	1.921	0.793	0.288	1.991	0.746	0.249	1.981	0.589	0.221	1.901	0.455	0.263	1.885	0.357	0.25	1.949	0.271	0.212	1.998	0.111	0.282	1.904	0.029	0.231	NaN	NaN	NaN	2.008	0.771	0.62	1.921	0.631	0.658	1.882	0.449	0.6	1.89	0.367	0.596	NaN	NaN	NaN	NaN	NaN	NaN
549	2.745	2.089	0.83	0.44	1.92	0.794	0.288	1.991	0.747	0.249	1.979	0.589	0.221	1.903	0.454	0.264	1.884	0.357	0.251	1.947	0.269	0.213	1.992	0.108	0.282	1.892	0.03	0.231	NaN	NaN	NaN	2.007	0.771	0.62	1.92	0.631	0.658	1.881	0.449	0.6	1.889	0.367	0.596	NaN	NaN	NaN	NaN	NaN	NaN
550	2.75	2.088	0.83	0.44	1.92	0.794	0.288	1.99	0.747	0.249	1.978	0.59	0.221	1.911	0.452	0.266	1.883	0.356	0.252	1.945	0.268	0.214	1.986	0.106	0.283	1.882	0.03	0.231	NaN	NaN	NaN	2.006	0.77	0.62	1.92	0.631	0.659	1.881	0.449	0.6	1.889	0.367	0.596	NaN	NaN	NaN	NaN	NaN	NaN
551	2.755	2.087	0.83	0.44	1.92	0.794	0.288	1.989	0.747	0.249	1.977	0.591	0.221	1.903	0.455	0.265	1.881	0.356	0.252	1.942	0.266	0.214	1.979	0.103	0.283	1.874	0.03	0.231	NaN	NaN	NaN	2.005	0.771	0.62	1.919	0.632	0.659	1.881	0.449	0.6	1.889	0.367	0.596	NaN	NaN	NaN	NaN	NaN	NaN
552	2.76	2.086	0.83	0.44	1.92	0.794	0.288	1.988	0.747	0.249	1.976	0.591	0.221	1.898	0.456	0.265	1.88	0.355	0.253	1.94	0.265	0.215	1.973	0.1	0.283	1.867	0.029	0.233	NaN	NaN	NaN	2.005	0.771	0.62	1.918	0.632	0.659	1.88	0.449	0.6	1.888	0.367	0.596	NaN	NaN	NaN	NaN	NaN	NaN
553	2.765	2.086	0.83	0.44	1.919	0.794	0.288	1.988	0.748	0.249	1.974	0.592	0.221	1.893	0.457	0.265	1.879	0.354	0.253	1.937	0.263	0.216	1.967	0.098	0.282	1.859	0.028	0.235	NaN	NaN	NaN	2.004	0.771	0.62	1.918	0.632	0.659	1.88	0.449	0.599	1.889	0.368	0.596	NaN	NaN	NaN	NaN	NaN	NaN
554	2.77	2.085	0.83	0.44	1.917	0.794	0.288	1.987	0.748	0.249	1.972	0.592	0.221	1.891	0.457	0.266	1.878	0.354	0.254	1.934	0.261	0.216	1.962	0.095	0.284	1.852	0.028	0.237	NaN	NaN	NaN	2.003	0.771	0.62	1.917	0.632	0.659	1.879	0.449	0.599	1.888	0.368	0.595	NaN	NaN	NaN	NaN	NaN	NaN
555	2.775	2.084	0.83	0.44	NaN	NaN	NaN	1.986	0.748	0.249	1.97	0.592	0.221	1.889	0.456	0.266	1.877	0.353	0.256	1.931	0.259	0.216	1.956	0.092	0.285	1.848	0.026	0.239	NaN	NaN	NaN	2.002	0.771	0.62	1.917	0.632	0.659	1.879	0.449	0.599	1.887	0.368	0.595	NaN	NaN	NaN	NaN	NaN	NaN
556	2.78	2.083	0.83	0.44	1.912	0.794	0.286	1.985	0.748	0.249	1.968	0.591	0.22	1.889	0.456	0.267	1.877	0.353	0.256	1.928	0.257	0.217	1.951	0.09	0.286	1.843	0.024	0.242	NaN	NaN	NaN	2.002	0.771	0.62	1.916	0.632	0.659	1.878	0.449	0.598	1.886	0.367	0.594	NaN	NaN	NaN	NaN	NaN	NaN
557	2.785	2.082	0.831	0.44	1.911	0.795	0.286	1.985	0.748	0.249	1.967	0.592	0.22	1.888	0.455	0.268	1.876	0.352	0.257	1.926	0.255	0.219	1.946	0.087	0.287	1.833	0.024	0.243	NaN	NaN	NaN	2.001	0.772	0.62	1.916	0.632	0.659	1.878	0.449	0.598	1.886	0.367	0.594	NaN	NaN	NaN	NaN	NaN	NaN
558	2.79	2.082	0.831	0.439	1.91	0.795	0.286	1.984	0.748	0.249	1.965	0.592	0.22	1.889	0.454	0.27	1.875	0.351	0.259	1.923	0.254	0.219	1.941	0.085	0.288	1.826	0.023	0.246	NaN	NaN	NaN	2.001	0.773	0.62	1.915	0.632	0.659	1.878	0.449	0.598	1.885	0.367	0.594	NaN	NaN	NaN	NaN	NaN	NaN
559	2.795	2.081	0.831	0.439	1.91	0.795	0.286	1.983	0.747	0.249	1.964	0.592	0.22	1.892	0.453	0.271	1.874	0.35	0.26	1.92	0.252	0.22	1.936	0.083	0.289	1.821	0.022	0.248	NaN	NaN	NaN	2	0.772	0.62	1.915	0.633	0.659	1.878	0.449	0.598	1.885	0.367	0.594	NaN	NaN	NaN	NaN	NaN	NaN
560	2.8	2.08	0.831	0.439	1.909	0.795	0.286	1.982	0.747	0.25	1.963	0.592	0.22	1.893	0.451	0.271	1.873	0.348	0.261	1.918	0.249	0.221	1.932	0.082	0.29	1.817	0.021	0.25	NaN	NaN	NaN	1.999	0.773	0.62	1.914	0.632	0.659	1.877	0.449	0.597	1.884	0.367	0.593	NaN	NaN	NaN	NaN	NaN	NaN
561	2.805	2.079	0.83	0.438	1.909	0.795	0.286	1.981	0.747	0.25	1.962	0.591	0.22	1.891	0.45	0.273	1.872	0.347	0.262	1.916	0.247	0.223	1.928	0.08	0.291	1.814	0.02	0.252	NaN	NaN	NaN	1.998	0.772	0.619	1.913	0.632	0.658	1.877	0.449	0.597	1.884	0.367	0.593	NaN	NaN	NaN	NaN	NaN	NaN
562	2.81	2.078	0.83	0.437	1.909	0.795	0.287	1.981	0.747	0.25	1.961	0.591	0.22	1.889	0.449	0.274	1.87	0.346	0.263	1.914	0.246	0.224	1.926	0.08	0.292	1.812	0.019	0.254	NaN	NaN	NaN	1.998	0.774	0.619	1.912	0.632	0.658	1.876	0.449	0.596	1.883	0.367	0.593	NaN	NaN	NaN	NaN	NaN	NaN
563	2.815	2.077	0.83	0.437	1.908	0.795	0.287	1.98	0.747	0.249	1.96	0.591	0.22	1.892	0.448	0.276	1.87	0.345	0.264	1.912	0.245	0.225	1.925	0.08	0.293	1.81	0.019	0.256	NaN	NaN	NaN	1.998	0.774	0.619	1.912	0.633	0.658	1.875	0.449	0.596	1.883	0.367	0.593	NaN	NaN	NaN	NaN	NaN	NaN
564	2.82	2.076	0.83	0.437	1.907	0.795	0.287	1.979	0.747	0.248	1.96	0.59	0.22	1.893	0.447	0.277	1.869	0.344	0.265	1.91	0.246	0.226	1.926	0.081	0.294	1.81	0.019	0.257	NaN	NaN	NaN	1.997	0.774	0.619	1.911	0.634	0.658	1.874	0.449	0.596	1.883	0.367	0.592	NaN	NaN	NaN	NaN	NaN	NaN
565	2.825	2.076	0.83	0.436	1.905	0.795	0.287	1.978	0.747	0.248	1.958	0.589	0.22	1.893	0.446	0.279	1.868	0.344	0.267	1.909	0.248	0.227	1.927	0.082	0.294	1.81	0.02	0.257	NaN	NaN	NaN	1.995	0.773	0.618	1.91	0.634	0.657	1.873	0.449	0.595	1.882	0.367	0.592	NaN	NaN	NaN	NaN	NaN	NaN
566	2.83	2.075	0.83	0.436	1.903	0.796	0.286	1.977	0.747	0.248	1.957	0.586	0.221	1.893	0.445	0.28	1.866	0.345	0.268	1.91	0.25	0.227	1.928	0.082	0.295	1.811	0.02	0.256	NaN	NaN	NaN	1.994	0.773	0.618	1.909	0.633	0.657	1.873	0.449	0.595	1.882	0.367	0.592	NaN	NaN	NaN	NaN	NaN	NaN
567	2.835	2.074	0.83	0.435	1.9	0.796	0.286	1.975	0.747	0.248	1.957	0.586	0.221	1.893	0.444	0.281	1.865	0.346	0.27	1.909	0.251	0.228	1.929	0.083	0.295	1.811	0.02	0.255	NaN	NaN	NaN	1.993	0.773	0.617	1.908	0.633	0.657	1.872	0.449	0.595	1.881	0.367	0.591	NaN	NaN	NaN	NaN	NaN	NaN
568	2.84	2.073	0.83	0.434	1.898	0.796	0.286	1.974	0.747	0.248	1.956	0.585	0.221	1.893	0.444	0.282	1.862	0.347	0.271	1.909	0.252	0.229	1.929	0.082	0.295	1.811	0.019	0.254	NaN	NaN	NaN	1.994	0.774	0.617	1.907	0.634	0.656	1.872	0.449	0.595	1.881	0.366	0.59	NaN	NaN	NaN	NaN	NaN	NaN
569	2.845	2.072	0.83	0.434	1.898	0.797	0.286	1.972	0.747	0.247	1.956	0.585	0.222	1.892	0.445	0.282	1.86	0.347	0.272	1.909	0.251	0.23	1.929	0.082	0.294	1.812	0.018	0.254	NaN	NaN	NaN	1.995	0.776	0.616	1.906	0.634	0.656	1.872	0.449	0.595	1.88	0.366	0.589	NaN	NaN	NaN	NaN	NaN	NaN
570	2.85	2.071	0.83	0.433	1.898	0.797	0.286	1.971	0.746	0.247	1.955	0.585	0.222	1.891	0.445	0.283	1.859	0.347	0.273	1.91	0.251	0.231	1.928	0.081	0.294	1.811	0.018	0.255	NaN	NaN	NaN	1.992	0.774	0.616	1.905	0.634	0.656	1.871	0.45	0.595	1.88	0.366	0.589	NaN	NaN	NaN	NaN	NaN	NaN
571	2.855	2.07	0.831	0.433	1.898	0.797	0.286	1.969	0.746	0.247	1.954	0.584	0.223	1.89	0.445	0.283	1.858	0.347	0.274	1.911	0.25	0.231	1.928	0.08	0.293	1.811	0.018	0.255	NaN	NaN	NaN	1.993	0.775	0.616	1.904	0.635	0.655	1.871	0.45	0.594	1.88	0.366	0.589	NaN	NaN	NaN	NaN	NaN	NaN
572	2.86	2.069	0.83	0.432	1.897	0.797	0.286	1.968	0.746	0.247	1.954	0.584	0.223	1.888	0.445	0.283	1.858	0.347	0.273	1.91	0.25	0.231	1.928	0.08	0.292	1.811	0.018	0.255	NaN	NaN	NaN	1.994	0.777	0.615	1.904	0.635	0.655	1.871	0.45	0.594	1.88	0.366	0.589	NaN	NaN	NaN	NaN	NaN	NaN
573	2.865	2.069	0.831	0.431	1.897	0.797	0.286	1.966	0.746	0.246	1.954	0.584	0.223	1.887	0.445	0.283	1.86	0.346	0.273	1.909	0.25	0.23	1.927	0.08	0.292	1.811	0.018	0.255	NaN	NaN	NaN	1.992	0.777	0.615	1.904	0.636	0.655	1.87	0.45	0.594	1.88	0.367	0.589	NaN	NaN	NaN	NaN	NaN	NaN
574	2.87	2.068	0.831	0.431	1.894	0.797	0.285	1.965	0.747	0.246	1.953	0.584	0.223	1.885	0.446	0.283	1.862	0.345	0.272	1.908	0.249	0.23	1.927	0.08	0.292	1.811	0.018	0.255	NaN	NaN	NaN	1.995	0.779	0.614	1.903	0.635	0.654	1.87	0.451	0.593	1.88	0.367	0.589	NaN	NaN	NaN	NaN	NaN	NaN
575	2.875	2.067	0.831	0.43	1.892	0.796	0.283	1.963	0.747	0.246	1.952	0.584	0.223	1.882	0.446	0.283	1.863	0.344	0.271	1.906	0.248	0.229	1.927	0.08	0.292	1.811	0.018	0.255	NaN	NaN	NaN	1.995	0.78	0.613	1.901	0.634	0.653	1.87	0.451	0.593	1.88	0.367	0.589	NaN	NaN	NaN	NaN	NaN	NaN
576	2.88	2.066	0.831	0.429	1.891	0.796	0.282	1.961	0.747	0.246	1.952	0.585	0.223	1.883	0.446	0.283	1.865	0.344	0.271	1.905	0.247	0.229	1.927	0.08	0.292	1.811	0.018	0.255	NaN	NaN	NaN	1.994	0.78	0.613	1.9	0.634	0.652	1.87	0.451	0.593	1.88	0.367	0.589	NaN	NaN	NaN	NaN	NaN	NaN
577	2.885	2.065	0.831	0.428	1.89	0.797	0.282	1.96	0.748	0.245	1.951	0.586	0.223	1.883	0.446	0.283	1.866	0.344	0.271	1.904	0.246	0.229	1.927	0.08	0.292	1.811	0.018	0.255	NaN	NaN	NaN	1.992	0.779	0.614	1.9	0.634	0.652	1.871	0.452	0.593	1.88	0.368	0.589	NaN	NaN	NaN	NaN	NaN	NaN
578	2.89	2.065	0.832	0.428	1.89	0.797	0.281	1.958	0.749	0.245	1.95	0.586	0.223	1.883	0.447	0.282	1.865	0.344	0.271	1.904	0.246	0.229	1.927	0.08	0.292	1.811	0.017	0.255	NaN	NaN	NaN	1.991	0.78	0.613	1.899	0.634	0.652	1.87	0.451	0.592	1.88	0.368	0.589	NaN	NaN	NaN	NaN	NaN	NaN
579	2.895	2.064	0.832	0.427	1.889	0.798	0.281	1.956	0.749	0.244	1.949	0.587	0.223	1.883	0.447	0.282	1.864	0.344	0.27	1.903	0.245	0.228	1.927	0.08	0.293	1.811	0.017	0.255	NaN	NaN	NaN	1.991	0.78	0.613	1.899	0.634	0.652	1.869	0.451	0.592	1.88	0.368	0.589	NaN	NaN	NaN	NaN	NaN	NaN
580	2.9	2.063	0.832	0.426	1.888	0.799	0.281	1.954	0.749	0.243	1.948	0.587	0.222	1.883	0.448	0.282	1.863	0.344	0.271	1.903	0.245	0.228	1.927	0.08	0.293	1.811	0.017	0.255	NaN	NaN	NaN	1.99	0.78	0.613	1.899	0.634	0.652	1.869	0.451	0.591	1.881	0.368	0.588	NaN	NaN	NaN	NaN	NaN	NaN
581	2.905	2.062	0.832	0.425	1.886	0.8	0.281	1.952	0.75	0.243	1.946	0.587	0.222	1.883	0.448	0.281	1.863	0.344	0.271	1.903	0.246	0.228	1.927	0.08	0.293	1.811	0.017	0.255	NaN	NaN	NaN	1.99	0.78	0.613	1.899	0.634	0.651	1.869	0.451	0.591	1.881	0.368	0.588	NaN	NaN	NaN	NaN	NaN	NaN
582	2.91	2.061	0.832	0.425	1.883	0.801	0.28	1.951	0.75	0.243	1.944	0.587	0.221	1.882	0.449	0.281	1.862	0.344	0.271	1.903	0.246	0.228	1.927	0.08	0.293	1.811	0.017	0.255	NaN	NaN	NaN	1.989	0.78	0.612	1.9	0.635	0.652	1.869	0.451	0.591	1.881	0.368	0.588	NaN	NaN	NaN	NaN	NaN	NaN
583	2.915	2.06	0.833	0.424	1.881	0.802	0.28	1.949	0.751	0.243	1.943	0.588	0.22	1.882	0.449	0.281	1.861	0.344	0.271	1.903	0.246	0.228	1.927	0.08	0.293	1.811	0.017	0.255	NaN	NaN	NaN	1.989	0.78	0.612	1.901	0.636	0.652	1.869	0.451	0.591	1.881	0.368	0.588	NaN	NaN	NaN	NaN	NaN	NaN
584	2.92	2.059	0.833	0.424	1.878	0.802	0.28	1.948	0.751	0.244	1.942	0.59	0.219	1.881	0.449	0.28	1.859	0.343	0.27	1.903	0.246	0.227	1.927	0.08	0.293	1.81	0.016	0.255	NaN	NaN	NaN	1.988	0.78	0.611	1.901	0.637	0.652	1.87	0.452	0.591	1.881	0.369	0.588	NaN	NaN	NaN	NaN	NaN	NaN
585	2.925	2.059	0.833	0.423	1.877	0.803	0.28	1.947	0.752	0.243	1.941	0.591	0.218	1.881	0.449	0.28	1.858	0.343	0.27	1.903	0.246	0.227	1.927	0.08	0.293	1.81	0.016	0.255	NaN	NaN	NaN	1.986	0.779	0.611	1.901	0.637	0.652	1.87	0.452	0.591	1.881	0.369	0.587	NaN	NaN	NaN	NaN	NaN	NaN
586	2.93	2.058	0.834	0.422	1.877	0.803	0.28	1.946	0.753	0.243	1.939	0.592	0.218	1.881	0.449	0.279	1.858	0.343	0.27	1.904	0.246	0.227	1.927	0.08	0.293	1.81	0.016	0.255	NaN	NaN	NaN	1.985	0.779	0.61	1.901	0.637	0.651	1.871	0.453	0.59	1.881	0.369	0.587	NaN	NaN	NaN	NaN	NaN	NaN
587	2.935	2.057	0.834	0.422	1.877	0.803	0.28	1.944	0.753	0.242	1.938	0.592	0.217	1.881	0.449	0.279	1.858	0.343	0.27	1.904	0.246	0.227	1.927	0.08	0.293	1.81	0.015	0.255	NaN	NaN	NaN	1.985	0.779	0.61	1.901	0.637	0.651	1.871	0.453	0.59	1.881	0.369	0.587	NaN	NaN	NaN	NaN	NaN	NaN
588	2.94	2.057	0.835	0.421	1.877	0.803	0.28	1.943	0.753	0.242	1.936	0.592	0.216	1.881	0.449	0.278	1.859	0.343	0.27	1.904	0.245	0.226	1.927	0.08	0.293	1.812	0.014	0.255	NaN	NaN	NaN	1.984	0.779	0.609	1.901	0.637	0.651	1.871	0.453	0.59	1.881	0.369	0.586	NaN	NaN	NaN	NaN	NaN	NaN
589	2.945	2.056	0.835	0.421	1.877	0.803	0.28	1.942	0.754	0.241	1.934	0.593	0.215	1.881	0.449	0.278	1.86	0.342	0.27	1.904	0.245	0.226	1.927	0.08	0.293	1.815	0.013	0.255	NaN	NaN	NaN	1.984	0.779	0.609	1.901	0.637	0.651	1.871	0.453	0.59	1.881	0.369	0.586	NaN	NaN	NaN	NaN	NaN	NaN
590	2.95	2.054	0.835	0.42	1.877	0.803	0.28	1.941	0.754	0.241	1.933	0.594	0.214	1.881	0.449	0.278	1.861	0.342	0.27	1.904	0.245	0.226	1.926	0.08	0.293	1.817	0.012	0.255	NaN	NaN	NaN	1.983	0.78	0.608	1.901	0.638	0.65	1.872	0.454	0.59	1.881	0.369	0.586	NaN	NaN	NaN	NaN	NaN	NaN
591	2.955	2.052	0.835	0.418	1.876	0.803	0.28	1.94	0.755	0.24	1.933	0.595	0.214	1.881	0.449	0.277	1.864	0.343	0.27	1.904	0.245	0.226	1.926	0.08	0.293	1.815	0.012	0.255	NaN	NaN	NaN	1.983	0.78	0.608	1.902	0.638	0.65	1.872	0.454	0.59	1.881	0.369	0.586	NaN	NaN	NaN	NaN	NaN	NaN
592	2.96	2.051	0.835	0.417	1.876	0.803	0.28	1.939	0.755	0.24	1.932	0.596	0.213	1.88	0.449	0.277	1.866	0.343	0.269	1.904	0.245	0.226	1.926	0.08	0.293	1.811	0.013	0.255	NaN	NaN	NaN	1.983	0.78	0.607	1.902	0.638	0.65	1.872	0.454	0.59	1.881	0.369	0.585	NaN	NaN	NaN	1.663	0.093	0.577
593	2.965	2.05	0.835	0.417	1.876	0.803	0.28	1.939	0.755	0.24	1.931	0.597	0.212	1.877	0.45	0.277	1.867	0.343	0.269	1.905	0.244	0.226	1.926	0.08	0.293	1.81	0.013	0.255	NaN	NaN	NaN	1.982	0.78	0.607	1.901	0.638	0.649	1.871	0.454	0.589	1.881	0.369	0.585	NaN	NaN	NaN	1.776	0.12	0.55
594	2.97	2.05	0.835	0.416	1.875	0.803	0.279	1.938	0.755	0.24	1.931	0.597	0.211	1.877	0.45	0.276	1.868	0.344	0.268	1.906	0.244	0.226	1.926	0.079	0.293	1.81	0.013	0.255	NaN	NaN	NaN	1.982	0.78	0.606	1.901	0.638	0.647	1.871	0.453	0.588	1.881	0.369	0.585	NaN	NaN	NaN	1.805	0.126	0.543
595	2.975	2.049	0.836	0.415	1.879	0.802	0.28	1.937	0.756	0.239	1.929	0.597	0.211	1.878	0.45	0.276	1.868	0.344	0.267	1.906	0.243	0.226	1.926	0.079	0.293	1.81	0.013	0.254	NaN	NaN	NaN	1.981	0.78	0.605	1.9	0.637	0.646	1.871	0.453	0.588	1.881	0.369	0.585	NaN	NaN	NaN	1.812	0.128	0.541
596	2.98	2.048	0.836	0.415	1.889	0.8	0.282	1.936	0.756	0.238	1.929	0.597	0.21	1.881	0.449	0.276	1.868	0.344	0.267	1.907	0.243	0.225	1.926	0.079	0.293	1.81	0.013	0.254	NaN	NaN	NaN	1.981	0.78	0.605	1.899	0.636	0.646	1.871	0.452	0.587	1.881	0.369	0.585	NaN	NaN	NaN	1.814	0.128	0.54
597	2.985	2.048	0.836	0.414	1.891	0.8	0.282	1.936	0.755	0.237	1.928	0.597	0.209	1.882	0.449	0.276	1.867	0.344	0.267	1.907	0.243	0.225	1.926	0.079	0.293	1.81	0.013	0.254	NaN	NaN	NaN	1.98	0.78	0.604	1.899	0.636	0.645	1.871	0.452	0.587	1.881	0.37	0.584	NaN	NaN	NaN	1.814	0.129	0.54
598	2.99	2.047	0.836	0.413	1.885	0.801	0.281	1.936	0.756	0.237	1.928	0.597	0.209	1.882	0.45	0.275	1.867	0.343	0.267	1.907	0.243	0.225	1.926	0.079	0.293	1.81	0.013	0.254	NaN	NaN	NaN	1.98	0.78	0.603	1.899	0.637	0.645	1.87	0.452	0.586	1.881	0.37	0.584	NaN	NaN	NaN	1.814	0.129	0.54
599	2.995	2.047	0.836	0.413	1.872	0.803	0.277	1.935	0.757	0.236	1.927	0.597	0.208	1.887	0.448	0.276	1.867	0.343	0.267	1.907	0.243	0.225	1.926	0.079	0.293	1.81	0.013	0.254	NaN	NaN	NaN	1.979	0.78	0.603	1.898	0.636	0.645	1.87	0.452	0.586	1.881	0.37	0.583	NaN	NaN	NaN	1.814	0.129	0.54
600	3	2.047	0.836	0.412	1.868	0.804	0.276	1.935	0.757	0.235	1.927	0.598	0.208	1.898	0.444	0.278	1.866	0.342	0.267	1.907	0.243	0.225	1.926	0.079	0.293	1.81	0.013	0.254	NaN	NaN	NaN	1.979	0.781	0.602	1.898	0.636	0.644	1.869	0.452	0.585	1.88	0.37	0.583	NaN	NaN	NaN	1.814	0.129	0.54
601	3.005	2.046	0.836	0.411	1.868	0.804	0.275	1.934	0.757	0.235	1.927	0.598	0.208	1.899	0.444	0.278	1.864	0.341	0.266	1.907	0.243	0.225	1.926	0.079	0.293	1.81	0.013	0.254	NaN	NaN	NaN	1.979	0.781	0.601	1.898	0.636	0.644	1.869	0.452	0.585	1.88	0.37	0.583	NaN	NaN	NaN	1.814	0.129	0.54
602	3.01	2.045	0.837	0.41	1.868	0.805	0.275	1.934	0.757	0.234	1.927	0.598	0.207	1.895	0.445	0.277	1.864	0.342	0.266	1.907	0.243	0.225	1.926	0.079	0.293	1.81	0.013	0.254	NaN	NaN	NaN	1.979	0.781	0.601	1.898	0.636	0.643	1.868	0.452	0.585	1.88	0.37	0.582	NaN	NaN	NaN	1.814	0.129	0.54
603	3.015	2.045	0.837	0.41	1.867	0.805	0.274	1.933	0.758	0.233	1.927	0.598	0.207	1.885	0.449	0.274	1.864	0.342	0.266	1.907	0.242	0.225	1.926	0.079	0.292	1.81	0.012	0.254	NaN	NaN	NaN	1.978	0.781	0.6	1.899	0.637	0.643	1.868	0.452	0.584	1.88	0.37	0.582	NaN	NaN	NaN	1.814	0.129	0.54
604	3.02	2.045	0.837	0.409	1.865	0.805	0.273	1.933	0.758	0.231	1.926	0.597	0.206	1.883	0.45	0.273	1.864	0.342	0.265	1.907	0.242	0.224	1.926	0.079	0.292	1.81	0.012	0.254	NaN	NaN	NaN	1.978	0.781	0.599	1.899	0.638	0.643	1.868	0.452	0.584	1.88	0.37	0.581	NaN	NaN	NaN	1.814	0.129	0.54
605	3.025	2.044	0.837	0.409	1.862	0.806	0.272	1.932	0.758	0.231	1.926	0.597	0.206	1.88	0.45	0.272	1.864	0.342	0.265	1.907	0.242	0.224	1.926	0.079	0.292	1.81	0.012	0.254	NaN	NaN	NaN	1.978	0.781	0.599	1.898	0.638	0.641	1.868	0.452	0.584	1.88	0.37	0.581	NaN	NaN	NaN	1.814	0.129	0.539
606	3.03	2.044	0.837	0.407	1.862	0.805	0.271	1.932	0.758	0.231	1.925	0.596	0.205	1.878	0.451	0.271	1.864	0.342	0.265	1.907	0.242	0.224	1.926	0.079	0.292	1.81	0.012	0.254	NaN	NaN	NaN	1.978	0.781	0.598	1.898	0.638	0.64	1.867	0.452	0.583	1.88	0.37	0.581	NaN	NaN	NaN	1.814	0.129	0.539
607	3.035	2.044	0.837	0.407	1.863	0.805	0.27	1.931	0.758	0.23	1.925	0.597	0.204	1.879	0.45	0.271	1.864	0.342	0.264	1.906	0.242	0.223	1.926	0.079	0.292	1.81	0.011	0.254	NaN	NaN	NaN	1.978	0.781	0.597	1.898	0.638	0.64	1.867	0.452	0.583	1.88	0.37	0.581	NaN	NaN	NaN	1.813	0.13	0.539
608	3.04	2.043	0.837	0.406	1.864	0.804	0.27	1.931	0.758	0.23	1.925	0.597	0.204	1.879	0.45	0.27	1.864	0.342	0.264	1.905	0.241	0.223	1.926	0.079	0.292	1.81	0.011	0.254	NaN	NaN	NaN	1.978	0.781	0.597	1.898	0.638	0.64	1.867	0.452	0.583	1.879	0.371	0.58	NaN	NaN	NaN	1.813	0.13	0.539
609	3.045	2.043	0.837	0.406	1.864	0.804	0.269	1.931	0.758	0.229	1.925	0.597	0.203	1.879	0.45	0.27	1.864	0.342	0.264	1.904	0.241	0.222	1.925	0.079	0.292	1.81	0.011	0.254	NaN	NaN	NaN	1.978	0.781	0.596	1.898	0.638	0.639	1.867	0.452	0.583	1.879	0.371	0.58	NaN	NaN	NaN	NaN	NaN	NaN
610	3.05	2.044	0.838	0.406	1.864	0.804	0.269	1.93	0.758	0.228	1.925	0.598	0.203	1.878	0.45	0.269	1.864	0.342	0.264	1.904	0.241	0.222	1.925	0.079	0.292	1.809	0.011	0.254	NaN	NaN	NaN	1.977	0.781	0.595	1.897	0.638	0.639	1.867	0.453	0.582	1.879	0.371	0.58	NaN	NaN	NaN	NaN	NaN	NaN
611	3.055	2.043	0.838	0.405	1.862	0.805	0.268	1.93	0.758	0.228	1.925	0.598	0.202	1.875	0.451	0.269	1.864	0.341	0.264	1.904	0.24	0.222	1.925	0.079	0.292	1.809	0.011	0.254	NaN	NaN	NaN	1.977	0.78	0.595	1.897	0.637	0.638	1.868	0.454	0.582	1.879	0.371	0.579	NaN	NaN	NaN	NaN	NaN	NaN
612	3.06	2.042	0.837	0.404	1.86	0.805	0.267	1.93	0.759	0.227	1.925	0.598	0.202	1.873	0.451	0.269	1.865	0.341	0.264	1.904	0.24	0.222	1.925	0.079	0.292	1.809	0.011	0.254	NaN	NaN	NaN	1.977	0.78	0.594	1.897	0.637	0.638	1.867	0.453	0.581	1.879	0.371	0.579	NaN	NaN	NaN	NaN	NaN	NaN
613	3.065	2.041	0.838	0.402	1.859	0.805	0.267	1.93	0.759	0.226	1.925	0.599	0.201	1.874	0.451	0.268	1.866	0.341	0.264	1.904	0.24	0.222	1.925	0.079	0.292	1.809	0.011	0.254	NaN	NaN	NaN	1.976	0.78	0.593	1.897	0.638	0.637	1.867	0.453	0.58	1.879	0.371	0.579	NaN	NaN	NaN	NaN	NaN	NaN
614	3.07	2.04	0.838	0.402	1.859	0.805	0.267	1.929	0.759	0.225	1.924	0.599	0.201	1.877	0.45	0.269	1.866	0.341	0.264	1.903	0.239	0.221	1.925	0.079	0.292	1.809	0.01	0.254	NaN	NaN	NaN	1.976	0.78	0.593	1.897	0.638	0.636	1.866	0.452	0.58	1.878	0.371	0.579	NaN	NaN	NaN	NaN	NaN	NaN
615	3.075	2.04	0.838	0.401	1.86	0.805	0.266	1.929	0.759	0.226	1.924	0.599	0.2	1.878	0.45	0.268	1.865	0.341	0.264	1.902	0.239	0.221	1.925	0.079	0.292	1.809	0.01	0.254	NaN	NaN	NaN	1.976	0.78	0.592	1.897	0.638	0.635	1.865	0.452	0.579	1.878	0.37	0.578	NaN	NaN	NaN	NaN	NaN	NaN
616	3.08	2.04	0.837	0.401	1.861	0.805	0.265	1.929	0.759	0.225	1.923	0.599	0.199	1.882	0.449	0.269	1.865	0.341	0.263	1.903	0.239	0.221	1.925	0.079	0.292	1.809	0.01	0.254	NaN	NaN	NaN	1.976	0.78	0.592	1.896	0.637	0.634	1.866	0.453	0.579	1.878	0.371	0.578	NaN	NaN	NaN	NaN	NaN	NaN
617	3.085	2.04	0.838	0.4	1.861	0.805	0.264	1.928	0.759	0.225	1.923	0.598	0.198	1.89	0.445	0.271	1.864	0.341	0.263	1.903	0.239	0.221	1.925	0.079	0.292	1.809	0.01	0.254	NaN	NaN	NaN	1.976	0.78	0.591	1.895	0.636	0.634	1.867	0.454	0.579	1.878	0.371	0.578	NaN	NaN	NaN	NaN	NaN	NaN
618	3.09	2.039	0.838	0.399	1.86	0.806	0.264	1.928	0.759	0.224	1.922	0.598	0.198	1.891	0.445	0.271	1.863	0.34	0.262	1.903	0.239	0.221	1.925	0.079	0.292	1.809	0.01	0.254	NaN	NaN	NaN	1.976	0.78	0.59	1.895	0.635	0.633	1.866	0.454	0.578	1.878	0.371	0.577	NaN	NaN	NaN	NaN	NaN	NaN
619	3.095	2.039	0.838	0.399	1.862	0.805	0.263	1.928	0.76	0.223	1.921	0.598	0.198	1.885	0.446	0.27	1.863	0.34	0.261	1.903	0.239	0.221	1.925	0.079	0.292	1.809	0.01	0.254	NaN	NaN	NaN	1.976	0.78	0.59	1.895	0.636	0.633	1.865	0.453	0.578	1.878	0.371	0.577	NaN	NaN	NaN	1.916	0.077	0.55
620	3.1	2.038	0.838	0.398	1.863	0.804	0.263	1.927	0.76	0.222	1.921	0.598	0.197	1.876	0.449	0.267	1.863	0.34	0.261	1.902	0.239	0.221	1.925	0.079	0.292	1.809	0.01	0.254	NaN	NaN	NaN	1.975	0.78	0.589	1.895	0.636	0.633	1.864	0.452	0.577	1.877	0.371	0.576	NaN	NaN	NaN	1.916	0.077	0.55
621	3.105	2.038	0.838	0.397	1.856	0.806	0.262	1.927	0.76	0.222	1.921	0.598	0.197	1.874	0.45	0.266	1.863	0.34	0.261	1.902	0.239	0.221	1.925	0.079	0.291	1.809	0.01	0.254	NaN	NaN	NaN	1.975	0.78	0.589	1.895	0.636	0.633	1.864	0.452	0.577	1.877	0.371	0.576	NaN	NaN	NaN	1.916	0.077	0.55
622	3.11	2.037	0.838	0.397	1.855	0.807	0.261	1.926	0.76	0.221	1.92	0.598	0.197	1.873	0.45	0.265	1.863	0.34	0.261	1.902	0.239	0.221	1.925	0.079	0.291	1.809	0.01	0.254	NaN	NaN	NaN	1.975	0.78	0.588	1.895	0.636	0.633	1.864	0.452	0.577	1.877	0.371	0.576	NaN	NaN	NaN	1.916	0.077	0.55
623	3.115	2.037	0.838	0.396	1.855	0.807	0.261	1.926	0.76	0.22	1.92	0.598	0.196	1.873	0.45	0.265	1.863	0.34	0.261	1.902	0.239	0.221	1.925	0.079	0.291	1.809	0.01	0.254	NaN	NaN	NaN	1.974	0.78	0.588	1.894	0.636	0.632	1.864	0.453	0.576	1.877	0.371	0.575	NaN	NaN	NaN	1.916	0.077	0.55
624	3.12	2.037	0.838	0.396	1.855	0.807	0.261	1.925	0.76	0.22	1.919	0.598	0.195	1.873	0.45	0.264	1.863	0.34	0.261	1.902	0.239	0.22	1.925	0.079	0.291	1.809	0.01	0.254	NaN	NaN	NaN	1.974	0.78	0.587	1.894	0.636	0.632	1.864	0.453	0.576	1.877	0.372	0.575	NaN	NaN	NaN	1.916	0.077	0.55
625	3.125	2.037	0.838	0.396	1.855	0.807	0.26	1.925	0.76	0.22	1.919	0.598	0.195	1.872	0.45	0.264	1.863	0.34	0.26	1.903	0.239	0.22	1.925	0.079	0.291	1.809	0.01	0.254	NaN	NaN	NaN	1.974	0.78	0.586	1.894	0.636	0.631	1.864	0.453	0.575	1.877	0.372	0.575	NaN	NaN	NaN	1.916	0.077	0.55
626	3.13	2.036	0.838	0.395	1.856	0.807	0.259	1.924	0.76	0.219	1.918	0.597	0.194	1.872	0.45	0.264	1.863	0.34	0.26	1.903	0.239	0.22	1.925	0.079	0.291	1.809	0.01	0.254	NaN	NaN	NaN	1.973	0.78	0.586	1.894	0.636	0.631	1.864	0.453	0.575	1.876	0.372	0.575	NaN	NaN	NaN	1.916	0.077	0.55
627	3.135	2.036	0.839	0.394	1.856	0.807	0.259	1.924	0.76	0.218	1.918	0.597	0.194	1.872	0.45	0.264	1.863	0.34	0.26	1.903	0.239	0.22	1.925	0.079	0.291	1.809	0.01	0.254	NaN	NaN	NaN	1.973	0.78	0.585	1.894	0.636	0.629	1.864	0.453	0.574	1.876	0.372	0.574	NaN	NaN	NaN	1.916	0.077	0.55
628	3.14	2.035	0.839	0.394	1.855	0.807	0.258	1.924	0.76	0.217	1.917	0.597	0.193	1.872	0.45	0.263	1.864	0.34	0.259	1.904	0.238	0.22	1.925	0.079	0.291	1.809	0.01	0.254	NaN	NaN	NaN	1.973	0.78	0.585	1.895	0.638	0.628	1.864	0.453	0.574	1.876	0.372	0.574	NaN	NaN	NaN	1.916	0.077	0.55
629	3.145	2.035	0.838	0.393	1.854	0.807	0.257	1.924	0.76	0.217	1.917	0.598	0.193	1.872	0.45	0.263	1.864	0.34	0.259	1.904	0.238	0.22	1.925	0.079	0.291	1.809	0.01	0.254	NaN	NaN	NaN	1.973	0.78	0.584	1.895	0.638	0.628	1.864	0.453	0.573	1.876	0.372	0.574	NaN	NaN	NaN	1.916	0.077	0.55
630	3.15	2.035	0.838	0.393	1.854	0.807	0.257	1.923	0.76	0.217	1.917	0.598	0.192	1.872	0.45	0.262	1.864	0.34	0.259	1.904	0.238	0.22	1.925	0.079	0.291	1.809	0.01	0.254	NaN	NaN	NaN	1.973	0.78	0.583	1.895	0.638	0.628	1.863	0.453	0.573	1.876	0.372	0.574	NaN	NaN	NaN	1.916	0.077	0.55
631	3.155	2.035	0.838	0.392	1.853	0.807	0.256	1.923	0.761	0.216	1.917	0.598	0.192	1.872	0.45	0.262	1.864	0.34	0.259	1.904	0.238	0.219	1.925	0.079	0.291	1.809	0.01	0.254	NaN	NaN	NaN	1.973	0.78	0.583	1.895	0.638	0.627	1.863	0.453	0.573	1.876	0.372	0.573	NaN	NaN	NaN	1.916	0.078	0.55
632	3.16	2.035	0.838	0.392	1.853	0.807	0.256	1.922	0.761	0.216	1.917	0.598	0.191	1.872	0.45	0.262	1.864	0.34	0.259	1.903	0.238	0.219	1.925	0.079	0.291	1.81	0.01	0.255	NaN	NaN	NaN	1.973	0.781	0.582	1.895	0.638	0.627	1.863	0.453	0.572	1.876	0.372	0.573	NaN	NaN	NaN	1.916	0.078	0.55
633	3.165	2.035	0.839	0.391	1.853	0.806	0.256	1.922	0.761	0.214	1.917	0.598	0.191	1.872	0.45	0.261	1.863	0.34	0.258	1.903	0.238	0.219	1.925	0.079	0.291	1.81	0.01	0.255	NaN	NaN	NaN	1.972	0.781	0.582	1.894	0.638	0.627	1.863	0.453	0.572	1.876	0.372	0.573	NaN	NaN	NaN	1.916	0.078	0.55
634	3.17	2.034	0.839	0.39	1.853	0.806	0.256	1.922	0.761	0.214	1.917	0.598	0.191	1.871	0.45	0.261	1.863	0.339	0.258	1.903	0.237	0.219	1.925	0.079	0.291	1.81	0.01	0.255	NaN	NaN	NaN	1.972	0.781	0.581	1.893	0.637	0.627	1.862	0.453	0.572	1.876	0.372	0.573	NaN	NaN	NaN	1.915	0.078	0.55
635	3.175	2.033	0.84	0.39	1.854	0.806	0.255	1.922	0.761	0.213	1.917	0.599	0.19	1.871	0.45	0.261	1.863	0.339	0.258	1.903	0.237	0.218	1.925	0.079	0.291	1.81	0.01	0.255	NaN	NaN	NaN	1.971	0.781	0.581	1.893	0.637	0.626	1.862	0.453	0.572	1.876	0.372	0.572	NaN	NaN	NaN	1.915	0.078	0.55
636	3.18	2.033	0.839	0.389	1.855	0.806	0.255	1.922	0.761	0.213	1.917	0.599	0.19	1.871	0.45	0.26	1.863	0.339	0.258	1.902	0.237	0.218	1.925	0.079	0.291	1.81	0.01	0.255	NaN	NaN	NaN	1.971	0.781	0.58	1.893	0.637	0.626	1.862	0.453	0.572	1.876	0.372	0.572	NaN	NaN	NaN	1.915	0.078	0.55
637	3.185	2.033	0.839	0.389	1.855	0.805	0.254	1.921	0.761	0.213	1.917	0.6	0.189	1.871	0.45	0.26	1.863	0.339	0.258	1.901	0.237	0.218	1.925	0.079	0.291	1.81	0.01	0.255	NaN	NaN	NaN	1.971	0.781	0.58	1.893	0.637	0.626	1.862	0.453	0.571	1.876	0.372	0.572	NaN	NaN	NaN	1.915	0.078	0.55
638	3.19	2.032	0.839	0.388	1.854	0.805	0.253	1.921	0.761	0.212	1.916	0.599	0.189	1.871	0.45	0.259	1.862	0.339	0.258	1.901	0.237	0.218	1.925	0.079	0.291	1.81	0.01	0.255	NaN	NaN	NaN	1.97	0.781	0.579	1.893	0.637	0.625	1.862	0.453	0.571	1.876	0.372	0.571	NaN	NaN	NaN	1.915	0.078	0.55
639	3.195	2.032	0.839	0.388	1.855	0.806	0.252	1.921	0.761	0.211	1.916	0.599	0.188	1.87	0.451	0.259	1.862	0.339	0.258	1.902	0.237	0.218	1.925	0.078	0.29	1.81	0.01	0.254	NaN	NaN	NaN	1.97	0.781	0.579	1.893	0.637	0.625	1.862	0.453	0.571	1.876	0.372	0.571	NaN	NaN	NaN	1.915	0.078	0.55
640	3.2	2.032	0.839	0.387	1.855	0.806	0.252	1.92	0.761	0.211	1.915	0.599	0.187	1.87	0.451	0.259	1.862	0.339	0.258	1.901	0.236	0.218	1.925	0.078	0.29	1.81	0.01	0.254	NaN	NaN	NaN	1.97	0.781	0.578	1.892	0.637	0.624	1.862	0.453	0.571	1.876	0.372	0.571	NaN	NaN	NaN	1.915	0.078	0.55
641	3.205	2.031	0.84	0.386	1.85	0.807	0.251	1.92	0.761	0.211	1.915	0.599	0.187	1.87	0.451	0.259	1.862	0.339	0.258	1.901	0.236	0.218	1.925	0.078	0.29	1.81	0.01	0.254	NaN	NaN	NaN	1.97	0.781	0.578	1.891	0.637	0.623	1.862	0.453	0.571	1.876	0.372	0.571	NaN	NaN	NaN	1.915	0.078	0.55
642	3.21	2.031	0.84	0.386	1.849	0.807	0.251	1.919	0.761	0.211	1.914	0.598	0.187	1.869	0.451	0.259	1.863	0.339	0.258	1.901	0.236	0.218	1.925	0.078	0.29	1.81	0.01	0.254	NaN	NaN	NaN	1.969	0.781	0.577	1.892	0.637	0.622	1.862	0.453	0.57	1.876	0.373	0.57	NaN	NaN	NaN	1.915	0.078	0.55
643	3.215	2.031	0.84	0.386	1.849	0.807	0.25	1.919	0.76	0.21	1.914	0.598	0.187	1.869	0.451	0.258	1.863	0.339	0.258	1.9	0.236	0.218	1.925	0.078	0.29	1.81	0.01	0.254	NaN	NaN	NaN	1.969	0.781	0.577	1.892	0.638	0.622	1.862	0.453	0.57	1.876	0.373	0.57	NaN	NaN	NaN	1.915	0.078	0.55
644	3.22	2.031	0.84	0.386	1.849	0.807	0.25	1.919	0.76	0.209	1.913	0.598	0.187	1.869	0.451	0.258	1.863	0.338	0.257	1.899	0.236	0.217	1.925	0.078	0.29	1.81	0.01	0.254	NaN	NaN	NaN	1.968	0.781	0.576	1.891	0.638	0.621	1.862	0.453	0.57	1.876	0.373	0.57	NaN	NaN	NaN	1.915	0.078	0.55
645	3.225	2.031	0.84	0.385	1.85	0.806	0.25	1.919	0.76	0.208	1.913	0.598	0.186	1.869	0.45	0.258	1.863	0.338	0.257	1.899	0.236	0.217	1.925	0.078	0.29	1.81	0.01	0.254	NaN	NaN	NaN	1.968	0.781	0.576	1.891	0.638	0.621	1.862	0.454	0.57	1.876	0.373	0.57	NaN	NaN	NaN	1.915	0.078	0.55
646	3.23	2.03	0.84	0.385	1.852	0.805	0.249	1.919	0.76	0.208	1.913	0.599	0.186	1.868	0.45	0.258	1.863	0.338	0.257	1.898	0.236	0.217	1.925	0.079	0.291	1.81	0.01	0.254	NaN	NaN	NaN	1.967	0.781	0.576	1.891	0.638	0.621	1.862	0.454	0.569	1.876	0.373	0.57	NaN	NaN	NaN	1.914	0.078	0.55
647	3.235	2.031	0.84	0.385	1.853	0.805	0.247	1.918	0.76	0.207	1.913	0.599	0.185	1.868	0.45	0.258	1.863	0.338	0.257	1.898	0.236	0.217	1.925	0.079	0.291	1.81	0.01	0.254	NaN	NaN	NaN	1.967	0.781	0.575	1.891	0.638	0.621	1.862	0.454	0.569	1.876	0.373	0.57	NaN	NaN	NaN	1.914	0.079	0.55
648	3.24	2.031	0.841	0.385	1.853	0.805	0.247	1.918	0.76	0.207	1.913	0.599	0.185	1.868	0.45	0.257	1.863	0.338	0.257	1.898	0.236	0.217	1.925	0.079	0.291	1.81	0.01	0.254	NaN	NaN	NaN	1.967	0.782	0.575	1.891	0.638	0.621	1.862	0.454	0.568	1.876	0.373	0.57	NaN	NaN	NaN	1.915	0.078	0.55
649	3.245	2.03	0.841	0.384	1.853	0.805	0.246	1.918	0.76	0.207	1.912	0.598	0.184	1.868	0.45	0.257	1.863	0.338	0.256	1.898	0.236	0.217	1.924	0.079	0.291	1.81	0.01	0.254	NaN	NaN	NaN	1.967	0.782	0.574	1.891	0.638	0.62	1.862	0.454	0.568	1.876	0.373	0.569	NaN	NaN	NaN	1.915	0.078	0.55
650	3.25	2.029	0.841	0.383	NaN	NaN	NaN	1.918	0.76	0.207	1.911	0.598	0.184	1.868	0.45	0.257	1.863	0.338	0.256	1.898	0.236	0.217	1.924	0.079	0.291	1.81	0.01	0.254	NaN	NaN	NaN	1.966	0.782	0.574	1.891	0.638	0.62	1.862	0.454	0.567	1.876	0.373	0.569	NaN	NaN	NaN	1.915	0.078	0.55
651	3.255	2.03	0.841	0.383	1.846	0.806	0.244	1.918	0.76	0.206	1.911	0.598	0.184	1.868	0.449	0.257	1.862	0.338	0.256	1.898	0.236	0.217	1.924	0.079	0.291	1.81	0.01	0.254	NaN	NaN	NaN	1.966	0.782	0.573	1.89	0.638	0.619	1.862	0.454	0.567	1.875	0.373	0.569	NaN	NaN	NaN	1.914	0.079	0.55
652	3.26	2.03	0.841	0.383	1.846	0.806	0.244	1.918	0.76	0.206	1.91	0.598	0.184	1.868	0.449	0.256	1.863	0.338	0.255	1.898	0.236	0.217	1.924	0.079	0.291	1.81	0.01	0.254	NaN	NaN	NaN	1.965	0.782	0.573	1.891	0.639	0.619	1.861	0.454	0.567	1.875	0.373	0.569	NaN	NaN	NaN	1.914	0.079	0.55
653	3.265	2.029	0.841	0.382	1.847	0.806	0.244	1.918	0.76	0.205	1.91	0.597	0.184	1.875	0.447	0.257	1.862	0.338	0.255	1.898	0.236	0.217	1.924	0.079	0.291	1.81	0.01	0.254	NaN	NaN	NaN	1.965	0.782	0.572	1.891	0.639	0.619	1.861	0.454	0.567	1.875	0.373	0.569	NaN	NaN	NaN	1.914	0.079	0.55
654	3.27	2.029	0.841	0.382	1.848	0.805	0.243	1.918	0.759	0.205	1.91	0.597	0.183	1.891	0.441	0.26	1.861	0.338	0.255	1.897	0.236	0.217	1.924	0.079	0.291	1.81	0.01	0.254	NaN	NaN	NaN	1.965	0.782	0.572	1.891	0.64	0.618	1.861	0.454	0.567	1.875	0.373	0.568	NaN	NaN	NaN	1.914	0.079	0.55
655	3.275	2.028	0.84	0.381	1.849	0.805	0.242	1.918	0.759	0.205	1.91	0.597	0.183	1.888	0.442	0.259	1.862	0.338	0.255	1.897	0.236	0.217	1.924	0.079	0.291	1.81	0.01	0.254	NaN	NaN	NaN	1.965	0.782	0.572	1.89	0.64	0.617	1.861	0.454	0.566	1.875	0.373	0.568	NaN	NaN	NaN	1.914	0.079	0.55
656	3.28	2.028	0.84	0.381	1.85	0.805	0.242	1.918	0.759	0.204	1.91	0.597	0.183	1.872	0.448	0.254	1.862	0.338	0.255	1.897	0.236	0.217	1.924	0.078	0.291	1.81	0.01	0.254	NaN	NaN	NaN	1.964	0.783	0.571	1.89	0.64	0.617	1.861	0.454	0.566	1.875	0.373	0.568	NaN	NaN	NaN	1.914	0.079	0.55
657	3.285	2.028	0.84	0.38	1.851	0.805	0.242	1.918	0.759	0.203	1.911	0.597	0.183	1.868	0.449	0.254	1.862	0.338	0.255	1.896	0.236	0.217	1.924	0.079	0.291	1.81	0.01	0.254	NaN	NaN	NaN	1.964	0.783	0.571	1.89	0.64	0.616	1.86	0.454	0.566	1.875	0.373	0.568	NaN	NaN	NaN	1.914	0.079	0.55
658	3.29	2.028	0.841	0.38	1.851	0.804	0.241	1.918	0.759	0.202	1.911	0.597	0.182	1.867	0.449	0.255	1.862	0.338	0.255	1.896	0.236	0.216	1.924	0.079	0.291	1.81	0.01	0.254	NaN	NaN	NaN	1.964	0.783	0.57	1.889	0.639	0.616	1.861	0.454	0.565	1.875	0.373	0.567	NaN	NaN	NaN	1.914	0.079	0.55
659	3.295	2.028	0.841	0.38	1.852	0.804	0.241	1.918	0.759	0.202	1.911	0.596	0.182	1.872	0.447	0.256	1.861	0.338	0.255	1.896	0.236	0.216	1.924	0.078	0.291	1.81	0.01	0.254	NaN	NaN	NaN	1.963	0.783	0.57	1.888	0.638	0.615	1.861	0.454	0.565	1.875	0.373	0.567	NaN	NaN	NaN	1.914	0.079	0.55
660	3.3	2.028	0.841	0.379	1.85	0.804	0.24	1.918	0.759	0.202	1.911	0.596	0.181	1.885	0.443	0.258	1.861	0.338	0.254	1.895	0.236	0.216	1.924	0.079	0.291	1.81	0.01	0.254	NaN	NaN	NaN	1.963	0.782	0.569	1.887	0.638	0.615	1.861	0.454	0.565	1.875	0.373	0.567	NaN	NaN	NaN	1.914	0.079	0.55
661	3.305	2.027	0.841	0.379	1.849	0.804	0.239	1.918	0.758	0.202	1.911	0.596	0.181	1.887	0.442	0.258	1.859	0.338	0.254	1.895	0.235	0.216	1.923	0.079	0.291	1.81	0.01	0.254	NaN	NaN	NaN	1.962	0.782	0.569	1.887	0.638	0.615	1.86	0.454	0.565	1.875	0.373	0.566	NaN	NaN	NaN	1.914	0.079	0.55
662	3.31	2.027	0.841	0.378	1.847	0.804	0.239	1.918	0.758	0.201	1.912	0.596	0.181	1.881	0.444	0.257	1.858	0.338	0.253	1.895	0.235	0.215	1.923	0.079	0.291	1.81	0.01	0.254	NaN	NaN	NaN	1.962	0.783	0.569	1.887	0.639	0.615	1.86	0.454	0.564	1.875	0.373	0.566	NaN	NaN	NaN	1.914	0.079	0.55
663	3.315	2.027	0.841	0.378	1.846	0.804	0.239	1.919	0.758	0.2	1.912	0.596	0.18	1.87	0.448	0.255	1.858	0.338	0.253	1.894	0.235	0.215	1.923	0.079	0.29	1.81	0.01	0.254	NaN	NaN	NaN	1.962	0.783	0.568	1.887	0.639	0.614	1.86	0.454	0.564	1.875	0.373	0.566	NaN	NaN	NaN	1.914	0.079	0.55
664	3.32	2.027	0.841	0.378	1.846	0.804	0.239	1.919	0.758	0.2	1.912	0.596	0.18	1.867	0.449	0.254	1.857	0.337	0.253	1.894	0.235	0.215	1.923	0.079	0.29	1.81	0.01	0.254	NaN	NaN	NaN	1.962	0.783	0.568	1.887	0.639	0.614	1.86	0.454	0.564	1.875	0.373	0.566	NaN	NaN	NaN	1.914	0.079	0.55
665	3.325	2.027	0.841	0.377	1.846	0.804	0.239	1.919	0.758	0.2	1.913	0.596	0.18	1.867	0.449	0.253	1.857	0.337	0.253	1.894	0.235	0.215	1.923	0.078	0.29	1.81	0.01	0.254	NaN	NaN	NaN	1.961	0.784	0.568	1.886	0.639	0.614	1.86	0.454	0.564	1.875	0.373	0.566	NaN	NaN	NaN	1.914	0.079	0.55
666	3.33	2.027	0.841	0.377	1.847	0.803	0.238	1.919	0.757	0.2	1.913	0.596	0.179	1.866	0.449	0.253	1.857	0.337	0.252	1.893	0.234	0.215	1.923	0.078	0.29	1.81	0.009	0.254	NaN	NaN	NaN	1.961	0.783	0.567	1.886	0.639	0.614	1.86	0.454	0.564	1.875	0.373	0.566	NaN	NaN	NaN	1.914	0.079	0.55
667	3.335	2.026	0.841	0.377	1.849	0.802	0.238	1.919	0.757	0.199	1.913	0.596	0.179	1.866	0.448	0.253	1.857	0.337	0.252	1.893	0.234	0.214	1.923	0.078	0.29	1.81	0.009	0.254	NaN	NaN	NaN	1.961	0.783	0.566	1.886	0.639	0.613	1.86	0.454	0.564	1.875	0.374	0.565	NaN	NaN	NaN	1.914	0.079	0.55
668	3.34	2.026	0.841	0.376	1.85	0.802	0.237	1.919	0.757	0.199	1.913	0.595	0.179	1.866	0.448	0.252	1.856	0.337	0.252	1.893	0.234	0.214	1.923	0.079	0.29	1.81	0.009	0.254	NaN	NaN	NaN	1.96	0.783	0.566	1.885	0.639	0.613	1.86	0.455	0.563	1.875	0.374	0.565	NaN	NaN	NaN	1.914	0.079	0.55
669	3.345	2.026	0.841	0.376	1.852	0.801	0.235	1.919	0.757	0.198	1.913	0.595	0.178	1.866	0.447	0.252	1.856	0.337	0.252	1.893	0.234	0.214	1.923	0.078	0.29	1.81	0.009	0.254	NaN	NaN	NaN	1.96	0.783	0.566	1.885	0.64	0.613	1.86	0.455	0.563	1.875	0.374	0.565	NaN	NaN	NaN	1.914	0.079	0.55
670	3.35	2.026	0.841	0.375	1.851	0.801	0.235	1.919	0.756	0.197	1.914	0.595	0.178	1.866	0.447	0.252	1.857	0.337	0.252	1.893	0.234	0.214	1.923	0.078	0.29	1.81	0.009	0.254	NaN	NaN	NaN	1.96	0.783	0.565	1.884	0.64	0.612	1.86	0.455	0.563	1.875	0.374	0.565	NaN	NaN	NaN	1.914	0.079	0.55
671	3.355	2.026	0.841	0.375	1.849	0.801	0.234	1.919	0.756	0.196	1.914	0.595	0.177	1.866	0.447	0.251	1.857	0.336	0.251	1.893	0.234	0.214	1.923	0.078	0.29	1.81	0.009	0.254	NaN	NaN	NaN	1.96	0.784	0.565	1.884	0.64	0.611	1.86	0.455	0.562	1.875	0.374	0.565	NaN	NaN	NaN	1.914	0.079	0.55
672	3.36	2.026	0.841	0.375	1.847	0.802	0.233	1.919	0.756	0.196	1.914	0.594	0.177	1.865	0.446	0.251	1.856	0.336	0.25	1.893	0.234	0.214	1.923	0.078	0.29	1.81	0.009	0.254	NaN	NaN	NaN	1.96	0.784	0.564	1.883	0.64	0.61	1.859	0.455	0.562	1.874	0.374	0.564	NaN	NaN	NaN	1.913	0.08	0.55
673	3.365	2.026	0.841	0.374	1.846	0.802	0.233	1.92	0.756	0.196	1.914	0.594	0.177	1.865	0.446	0.251	1.855	0.336	0.25	1.893	0.234	0.214	1.923	0.078	0.29	1.81	0.009	0.254	NaN	NaN	NaN	1.959	0.784	0.564	1.883	0.64	0.61	1.859	0.455	0.561	1.874	0.374	0.564	NaN	NaN	NaN	1.913	0.08	0.55
674	3.37	2.026	0.841	0.374	1.847	0.802	0.233	1.92	0.756	0.196	1.914	0.594	0.177	1.865	0.446	0.251	1.855	0.336	0.249	1.893	0.234	0.214	1.923	0.078	0.29	1.81	0.009	0.254	NaN	NaN	NaN	1.959	0.784	0.563	1.883	0.64	0.609	1.858	0.455	0.561	1.873	0.374	0.563	NaN	NaN	NaN	1.913	0.08	0.55
675	3.375	2.026	0.841	0.373	1.848	0.802	0.232	1.92	0.756	0.195	1.914	0.593	0.177	1.865	0.446	0.251	1.855	0.336	0.249	1.893	0.234	0.214	1.923	0.078	0.29	1.81	0.009	0.254	NaN	NaN	NaN	1.959	0.784	0.563	1.883	0.64	0.609	1.858	0.455	0.56	1.873	0.373	0.562	NaN	NaN	NaN	1.913	0.08	0.55
676	3.38	2.026	0.841	0.372	1.85	0.801	0.231	1.92	0.755	0.195	1.914	0.593	0.176	1.865	0.446	0.251	1.856	0.336	0.25	1.893	0.234	0.214	1.923	0.078	0.29	1.81	0.009	0.254	NaN	NaN	NaN	1.959	0.784	0.563	1.882	0.64	0.609	1.858	0.455	0.56	1.873	0.373	0.562	NaN	NaN	NaN	1.913	0.08	0.55
677	3.385	2.025	0.841	0.372	1.851	0.8	0.23	1.92	0.755	0.195	1.914	0.592	0.176	1.865	0.446	0.251	1.856	0.336	0.25	1.893	0.234	0.213	1.923	0.078	0.29	1.81	0.009	0.254	NaN	NaN	NaN	1.958	0.784	0.562	1.882	0.641	0.609	1.858	0.455	0.56	1.873	0.373	0.561	NaN	NaN	NaN	1.913	0.08	0.55
678	3.39	2.025	0.841	0.372	1.852	0.799	0.229	1.92	0.755	0.194	1.914	0.592	0.175	1.865	0.446	0.25	1.855	0.336	0.25	1.893	0.234	0.213	1.923	0.078	0.29	1.81	0.009	0.254	NaN	NaN	NaN	1.958	0.784	0.562	1.882	0.641	0.608	1.859	0.457	0.56	1.873	0.374	0.562	NaN	NaN	NaN	1.912	0.08	0.55
679	3.395	2.026	0.841	0.372	1.852	0.799	0.229	1.92	0.755	0.194	1.915	0.592	0.175	1.865	0.446	0.25	1.855	0.336	0.25	1.893	0.233	0.213	1.923	0.078	0.29	1.81	0.009	0.254	NaN	NaN	NaN	1.958	0.784	0.561	1.882	0.642	0.608	1.86	0.457	0.56	1.873	0.374	0.562	NaN	NaN	NaN	1.912	0.08	0.55
680	3.4	2.026	0.841	0.371	1.851	0.799	0.229	1.92	0.754	0.193	1.915	0.592	0.174	1.864	0.446	0.25	1.855	0.336	0.25	1.893	0.233	0.213	1.923	0.078	0.29	1.81	0.009	0.254	NaN	NaN	NaN	1.958	0.785	0.561	1.882	0.642	0.608	1.859	0.457	0.559	1.872	0.374	0.561	NaN	NaN	NaN	1.912	0.08	0.55
681	3.405	2.025	0.842	0.37	1.85	0.799	0.228	1.92	0.754	0.193	1.915	0.592	0.174	1.864	0.446	0.25	1.855	0.336	0.249	1.893	0.233	0.212	1.923	0.078	0.29	1.81	0.009	0.254	NaN	NaN	NaN	1.957	0.785	0.56	1.882	0.642	0.608	1.857	0.455	0.559	1.872	0.374	0.561	NaN	NaN	NaN	1.912	0.08	0.55
682	3.41	2.024	0.841	0.37	1.849	0.799	0.227	1.92	0.754	0.193	1.915	0.592	0.174	1.864	0.446	0.25	1.855	0.336	0.249	1.893	0.233	0.212	1.923	0.078	0.29	1.81	0.009	0.254	NaN	NaN	NaN	1.957	0.786	0.559	1.881	0.642	0.607	1.857	0.455	0.558	1.872	0.374	0.561	NaN	NaN	NaN	1.912	0.08	0.55
683	3.415	2.024	0.841	0.369	1.847	0.799	0.227	1.92	0.754	0.191	1.915	0.592	0.174	1.864	0.446	0.249	1.855	0.336	0.249	1.893	0.233	0.212	1.923	0.078	0.29	1.81	0.009	0.254	NaN	NaN	NaN	1.957	0.786	0.559	1.881	0.642	0.607	1.856	0.455	0.558	1.871	0.374	0.561	NaN	NaN	NaN	1.912	0.08	0.55
684	3.42	2.024	0.841	0.369	1.846	0.798	0.227	1.92	0.753	0.191	1.914	0.592	0.173	1.864	0.446	0.249	1.854	0.336	0.249	1.893	0.233	0.212	1.923	0.078	0.29	1.81	0.009	0.254	NaN	NaN	NaN	1.957	0.786	0.558	1.88	0.642	0.607	1.856	0.455	0.557	1.871	0.374	0.56	NaN	NaN	NaN	1.912	0.08	0.55
685	3.425	2.024	0.841	0.368	1.846	0.798	0.227	1.92	0.753	0.191	1.914	0.591	0.173	1.864	0.446	0.248	1.855	0.335	0.249	1.893	0.232	0.212	1.923	0.078	0.29	1.81	0.009	0.254	NaN	NaN	NaN	1.957	0.786	0.558	1.879	0.642	0.606	1.855	0.455	0.556	1.871	0.374	0.56	NaN	NaN	NaN	1.912	0.08	0.55
686	3.43	2.024	0.841	0.368	1.847	0.798	0.227	1.92	0.753	0.19	1.914	0.591	0.173	1.864	0.446	0.248	1.856	0.335	0.249	1.893	0.232	0.212	1.923	0.078	0.29	1.81	0.009	0.254	NaN	NaN	NaN	1.956	0.785	0.558	1.878	0.641	0.605	1.855	0.455	0.556	1.87	0.374	0.56	NaN	NaN	NaN	1.912	0.08	0.55
687	3.435	2.024	0.841	0.367	1.849	0.797	0.226	1.921	0.753	0.189	1.914	0.591	0.172	1.864	0.445	0.247	1.856	0.335	0.248	1.892	0.232	0.212	1.923	0.078	0.29	1.81	0.009	0.254	NaN	NaN	NaN	1.956	0.785	0.558	1.877	0.641	0.604	1.854	0.455	0.555	1.87	0.374	0.558	NaN	NaN	NaN	1.912	0.08	0.55
688	3.44	2.024	0.841	0.367	1.85	0.797	0.226	1.92	0.753	0.188	1.913	0.591	0.172	1.864	0.445	0.247	1.856	0.335	0.248	1.892	0.232	0.212	1.923	0.078	0.29	1.81	0.009	0.254	NaN	NaN	NaN	1.956	0.786	0.557	1.877	0.641	0.604	1.854	0.455	0.554	1.87	0.375	0.559	NaN	NaN	NaN	1.912	0.08	0.55
689	3.445	2.024	0.841	0.366	1.851	0.796	0.224	1.92	0.752	0.188	1.913	0.591	0.171	1.864	0.445	0.247	1.856	0.335	0.248	1.892	0.232	0.212	1.923	0.078	0.29	1.81	0.009	0.254	NaN	NaN	NaN	1.956	0.786	0.557	1.876	0.641	0.603	1.854	0.456	0.554	1.869	0.375	0.558	NaN	NaN	NaN	1.912	0.08	0.55
690	3.45	2.024	0.841	0.366	1.85	0.797	0.223	1.92	0.752	0.188	1.913	0.591	0.171	1.864	0.445	0.246	1.856	0.335	0.248	1.892	0.232	0.212	1.923	0.078	0.29	1.81	0.009	0.254	NaN	NaN	NaN	1.955	0.786	0.556	1.875	0.641	0.603	1.853	0.456	0.553	1.869	0.375	0.558	NaN	NaN	NaN	1.912	0.08	0.55
691	3.455	2.024	0.841	0.365	1.848	0.797	0.223	1.92	0.752	0.188	1.913	0.591	0.171	1.864	0.445	0.246	1.856	0.335	0.248	1.891	0.231	0.212	1.923	0.078	0.29	1.81	0.009	0.254	NaN	NaN	NaN	1.955	0.785	0.556	1.874	0.642	0.602	1.852	0.456	0.553	1.868	0.375	0.557	NaN	NaN	NaN	1.912	0.08	0.55
692	3.46	2.024	0.841	0.364	1.847	0.797	0.223	1.92	0.752	0.188	1.913	0.591	0.17	1.864	0.445	0.246	1.855	0.334	0.247	1.891	0.231	0.212	1.923	0.078	0.29	1.81	0.009	0.254	NaN	NaN	NaN	1.954	0.785	0.555	1.874	0.642	0.602	1.852	0.456	0.553	1.868	0.375	0.557	NaN	NaN	NaN	1.912	0.08	0.55
693	3.465	2.024	0.841	0.364	1.846	0.797	0.222	1.92	0.751	0.188	1.913	0.59	0.169	1.864	0.444	0.246	1.854	0.334	0.247	1.891	0.231	0.211	1.923	0.078	0.29	1.81	0.01	0.254	NaN	NaN	NaN	1.954	0.785	0.555	1.873	0.642	0.602	1.851	0.456	0.552	1.868	0.375	0.556	NaN	NaN	NaN	1.912	0.08	0.55
694	3.47	2.024	0.841	0.364	1.845	0.797	0.222	1.92	0.751	0.187	1.913	0.59	0.169	1.863	0.444	0.246	1.854	0.334	0.246	1.891	0.231	0.211	1.923	0.078	0.29	1.81	0.01	0.254	NaN	NaN	NaN	1.954	0.785	0.554	1.873	0.643	0.601	1.851	0.456	0.552	1.867	0.375	0.556	NaN	NaN	NaN	1.912	0.08	0.55
695	3.475	2.023	0.841	0.363	1.846	0.797	0.222	1.92	0.751	0.186	1.913	0.59	0.169	1.863	0.444	0.246	1.853	0.334	0.246	1.891	0.231	0.211	1.923	0.077	0.29	1.81	0.01	0.254	NaN	NaN	NaN	1.954	0.785	0.554	1.872	0.643	0.601	1.851	0.456	0.552	1.867	0.375	0.555	NaN	NaN	NaN	1.912	0.08	0.55
696	3.48	2.023	0.841	0.362	1.847	0.796	0.221	1.92	0.751	0.185	1.912	0.59	0.168	1.863	0.444	0.246	1.853	0.334	0.246	1.891	0.231	0.211	1.923	0.077	0.29	1.81	0.01	0.254	NaN	NaN	NaN	1.954	0.786	0.553	1.872	0.643	0.601	1.85	0.456	0.551	1.867	0.375	0.555	NaN	NaN	NaN	1.912	0.08	0.55
697	3.485	2.023	0.842	0.362	1.848	0.796	0.221	1.92	0.751	0.185	1.912	0.59	0.168	1.863	0.444	0.245	1.853	0.334	0.246	1.891	0.231	0.211	1.923	0.077	0.29	1.81	0.01	0.254	NaN	NaN	NaN	1.954	0.786	0.553	1.871	0.643	0.6	1.849	0.456	0.55	1.867	0.375	0.554	NaN	NaN	NaN	1.912	0.08	0.55
698	3.49	2.023	0.842	0.361	1.849	0.795	0.22	1.92	0.751	0.184	1.913	0.59	0.168	1.862	0.444	0.244	1.853	0.334	0.246	1.891	0.231	0.211	1.923	0.077	0.29	1.81	0.01	0.254	NaN	NaN	NaN	1.954	0.786	0.552	1.87	0.643	0.6	1.849	0.456	0.55	1.866	0.375	0.554	NaN	NaN	NaN	1.912	0.08	0.55
699	3.495	2.023	0.841	0.36	1.85	0.794	0.219	1.92	0.751	0.184	1.913	0.59	0.168	1.862	0.443	0.244	1.853	0.334	0.246	1.891	0.231	0.211	1.923	0.077	0.29	1.81	0.01	0.254	NaN	NaN	NaN	1.954	0.786	0.552	1.87	0.643	0.6	1.849	0.456	0.549	1.866	0.375	0.554	NaN	NaN	NaN	NaN	NaN	NaN
700	3.5	2.023	0.841	0.36	1.85	0.794	0.219	1.92	0.751	0.183	1.912	0.59	0.167	1.866	0.442	0.245	1.853	0.334	0.246	1.891	0.231	0.211	1.923	0.077	0.29	1.81	0.01	0.254	NaN	NaN	NaN	1.954	0.786	0.551	1.869	0.643	0.599	1.848	0.456	0.549	1.866	0.375	0.554	NaN	NaN	NaN	NaN	NaN	NaN
701	3.505	2.023	0.841	0.359	1.849	0.794	0.218	1.919	0.751	0.183	1.911	0.59	0.167	1.875	0.439	0.247	1.853	0.334	0.246	1.891	0.231	0.211	1.923	0.077	0.29	1.81	0.01	0.254	NaN	NaN	NaN	1.954	0.786	0.55	1.868	0.643	0.598	1.848	0.456	0.548	1.866	0.375	0.553	NaN	NaN	NaN	NaN	NaN	NaN
702	3.51	2.023	0.841	0.359	1.848	0.794	0.218	1.919	0.751	0.183	1.911	0.59	0.167	1.877	0.439	0.248	1.853	0.333	0.246	1.891	0.23	0.211	1.923	0.077	0.29	1.81	0.01	0.254	NaN	NaN	NaN	1.954	0.787	0.549	1.867	0.643	0.597	1.848	0.456	0.547	1.866	0.375	0.553	NaN	NaN	NaN	NaN	NaN	NaN
703	3.515	2.023	0.841	0.358	1.847	0.794	0.217	1.919	0.751	0.183	1.911	0.59	0.166	1.878	0.439	0.248	1.853	0.333	0.246	1.891	0.23	0.211	1.924	0.077	0.29	1.81	0.01	0.254	NaN	NaN	NaN	1.954	0.787	0.548	1.867	0.643	0.597	1.848	0.456	0.547	1.865	0.375	0.552	NaN	NaN	NaN	NaN	NaN	NaN
704	3.52	2.022	0.841	0.358	1.846	0.795	0.217	1.919	0.75	0.183	1.911	0.59	0.166	1.878	0.438	0.248	1.853	0.333	0.245	1.891	0.23	0.211	1.924	0.077	0.29	1.81	0.01	0.254	NaN	NaN	NaN	1.953	0.787	0.548	1.867	0.645	0.597	1.848	0.456	0.547	1.865	0.375	0.552	NaN	NaN	NaN	NaN	NaN	NaN
705	3.525	2.022	0.841	0.357	1.845	0.795	0.216	1.919	0.75	0.182	1.911	0.59	0.166	1.879	0.438	0.248	1.853	0.333	0.245	1.891	0.23	0.211	1.924	0.077	0.29	1.81	0.01	0.254	NaN	NaN	NaN	1.953	0.787	0.549	1.867	0.645	0.596	1.848	0.457	0.547	1.865	0.376	0.552	NaN	NaN	NaN	NaN	NaN	NaN
706	3.53	2.022	0.841	0.357	1.845	0.795	0.215	1.919	0.75	0.182	1.91	0.59	0.166	1.881	0.438	0.248	1.853	0.333	0.245	1.891	0.23	0.211	1.924	0.077	0.29	1.81	0.01	0.255	NaN	NaN	NaN	1.952	0.787	0.549	1.866	0.644	0.596	1.848	0.457	0.547	1.865	0.376	0.551	NaN	NaN	NaN	NaN	NaN	NaN
707	3.535	2.022	0.841	0.356	1.845	0.794	0.215	1.919	0.75	0.182	1.91	0.589	0.165	1.882	0.437	0.248	1.853	0.333	0.245	1.891	0.23	0.211	1.924	0.077	0.29	1.81	0.01	0.255	NaN	NaN	NaN	1.952	0.787	0.548	1.865	0.644	0.595	1.848	0.457	0.546	1.865	0.376	0.551	NaN	NaN	NaN	NaN	NaN	NaN
708	3.54	2.021	0.841	0.356	1.846	0.794	0.215	1.918	0.75	0.181	1.91	0.589	0.165	1.883	0.437	0.248	1.854	0.333	0.245	1.891	0.23	0.21	1.924	0.077	0.289	1.81	0.01	0.255	NaN	NaN	NaN	1.952	0.787	0.548	1.865	0.645	0.595	1.848	0.457	0.546	1.865	0.376	0.551	NaN	NaN	NaN	NaN	NaN	NaN
709	3.545	2.021	0.841	0.356	1.846	0.794	0.214	1.918	0.749	0.18	1.91	0.589	0.165	1.884	0.436	0.248	1.855	0.333	0.245	1.891	0.23	0.21	1.924	0.077	0.289	1.81	0.01	0.255	NaN	NaN	NaN	1.951	0.786	0.547	1.865	0.645	0.595	1.848	0.458	0.546	1.865	0.376	0.551	NaN	NaN	NaN	NaN	NaN	NaN
710	3.55	2.021	0.842	0.355	1.847	0.793	0.215	1.917	0.749	0.18	1.91	0.589	0.165	1.885	0.436	0.248	1.855	0.333	0.245	1.891	0.23	0.21	1.924	0.077	0.289	1.809	0.01	0.255	NaN	NaN	NaN	1.949	0.785	0.546	1.865	0.646	0.595	1.848	0.458	0.546	1.865	0.377	0.55	NaN	NaN	NaN	NaN	NaN	NaN
711	3.555	2.02	0.842	0.354	1.846	0.793	0.215	1.917	0.749	0.18	1.91	0.589	0.165	1.885	0.436	0.247	1.855	0.333	0.245	1.891	0.23	0.21	1.924	0.077	0.289	1.809	0.01	0.255	NaN	NaN	NaN	1.948	0.784	0.546	1.865	0.646	0.594	1.848	0.458	0.546	1.865	0.377	0.55	NaN	NaN	NaN	NaN	NaN	NaN
712	3.56	2.02	0.842	0.354	1.847	0.793	0.215	1.917	0.749	0.179	1.911	0.589	0.165	1.884	0.436	0.247	1.855	0.333	0.245	1.891	0.23	0.21	1.924	0.077	0.289	1.809	0.01	0.255	NaN	NaN	NaN	1.947	0.784	0.546	1.864	0.647	0.594	1.848	0.459	0.545	1.865	0.377	0.55	NaN	NaN	NaN	NaN	NaN	NaN
713	3.565	2.02	0.842	0.354	1.847	0.792	0.214	1.916	0.749	0.179	1.91	0.589	0.165	1.878	0.438	0.245	1.855	0.333	0.245	1.89	0.23	0.21	1.924	0.077	0.289	1.809	0.01	0.255	NaN	NaN	NaN	1.947	0.783	0.546	1.864	0.647	0.593	1.848	0.459	0.545	1.866	0.377	0.55	NaN	NaN	NaN	NaN	NaN	NaN
714	3.57	2.02	0.842	0.354	1.847	0.792	0.213	1.916	0.748	0.179	1.909	0.589	0.165	1.866	0.442	0.243	1.855	0.333	0.245	1.89	0.23	0.21	1.924	0.077	0.289	1.809	0.01	0.255	NaN	NaN	NaN	1.946	0.783	0.546	1.864	0.647	0.593	1.848	0.459	0.545	1.866	0.377	0.55	NaN	NaN	NaN	NaN	NaN	NaN
715	3.575	2.02	0.842	0.353	1.846	0.792	0.212	1.916	0.748	0.178	1.909	0.589	0.165	1.862	0.443	0.242	1.855	0.333	0.245	1.89	0.23	0.21	1.924	0.077	0.289	1.809	0.01	0.255	NaN	NaN	NaN	1.947	0.784	0.546	1.863	0.647	0.593	1.848	0.459	0.545	1.866	0.378	0.55	NaN	NaN	NaN	NaN	NaN	NaN
716	3.58	2.019	0.842	0.353	1.845	0.792	0.212	1.915	0.748	0.178	1.909	0.589	0.165	1.862	0.444	0.242	1.855	0.333	0.245	1.89	0.229	0.21	1.924	0.077	0.289	1.809	0.01	0.255	NaN	NaN	NaN	1.947	0.786	0.545	1.863	0.648	0.593	1.848	0.459	0.545	1.866	0.378	0.55	NaN	NaN	NaN	NaN	NaN	NaN
717	3.585	2.019	0.842	0.352	1.844	0.793	0.211	1.915	0.748	0.178	1.909	0.589	0.165	1.861	0.444	0.241	1.855	0.333	0.245	1.89	0.229	0.21	1.924	0.077	0.289	1.809	0.01	0.255	NaN	NaN	NaN	1.947	0.787	0.544	1.864	0.649	0.593	1.848	0.46	0.545	1.866	0.378	0.55	NaN	NaN	NaN	NaN	NaN	NaN
718	3.59	2.019	0.842	0.352	1.843	0.793	0.21	1.915	0.748	0.177	1.908	0.588	0.164	1.861	0.444	0.241	1.855	0.333	0.245	1.89	0.229	0.209	1.924	0.077	0.289	1.809	0.01	0.255	NaN	NaN	NaN	1.947	0.788	0.544	1.864	0.649	0.592	1.848	0.46	0.545	1.866	0.378	0.549	NaN	NaN	NaN	1.923	0.08	0.544
719	3.595	2.018	0.842	0.351	1.842	0.793	0.21	1.914	0.748	0.177	1.908	0.588	0.164	1.861	0.444	0.241	1.855	0.333	0.245	1.89	0.229	0.209	1.924	0.077	0.289	1.809	0.01	0.255	NaN	NaN	NaN	1.947	0.788	0.543	1.863	0.65	0.591	1.848	0.46	0.545	1.866	0.378	0.548	NaN	NaN	NaN	1.924	0.081	0.542
720	3.6	2.018	0.842	0.351	1.842	0.794	0.21	1.914	0.748	0.177	1.908	0.588	0.164	1.861	0.444	0.241	1.854	0.333	0.245	1.89	0.229	0.209	1.924	0.077	0.289	1.809	0.01	0.255	NaN	NaN	NaN	1.946	0.788	0.543	1.863	0.65	0.59	1.848	0.46	0.545	1.866	0.378	0.548	NaN	NaN	NaN	1.921	0.083	0.543
721	3.605	2.018	0.842	0.35	1.841	0.794	0.21	1.913	0.748	0.177	1.908	0.588	0.163	1.86	0.444	0.241	1.854	0.333	0.245	1.89	0.229	0.209	1.924	0.077	0.289	1.809	0.01	0.255	NaN	NaN	NaN	1.945	0.788	0.542	1.863	0.65	0.59	1.848	0.461	0.545	1.866	0.379	0.549	NaN	NaN	NaN	1.915	0.084	0.544
722	3.61	2.017	0.842	0.35	1.841	0.794	0.21	1.913	0.748	0.176	1.907	0.588	0.162	1.86	0.444	0.241	1.854	0.333	0.245	1.89	0.229	0.209	1.924	0.077	0.289	1.809	0.01	0.255	NaN	NaN	NaN	1.945	0.788	0.542	1.862	0.65	0.59	1.848	0.461	0.545	1.866	0.379	0.549	NaN	NaN	NaN	1.911	0.085	0.544
723	3.615	2.017	0.842	0.35	1.841	0.795	0.21	1.913	0.748	0.176	1.907	0.588	0.162	1.86	0.444	0.24	1.854	0.333	0.245	1.89	0.229	0.209	1.924	0.077	0.289	1.809	0.01	0.255	NaN	NaN	NaN	1.944	0.788	0.542	1.862	0.651	0.59	1.848	0.461	0.545	1.866	0.38	0.549	NaN	NaN	NaN	1.912	0.084	0.542
724	3.62	2.017	0.843	0.349	1.841	0.795	0.21	1.912	0.748	0.176	1.907	0.588	0.162	1.86	0.444	0.24	1.854	0.333	0.245	1.89	0.229	0.209	1.924	0.077	0.289	1.809	0.01	0.255	NaN	NaN	NaN	1.944	0.788	0.541	1.862	0.651	0.59	1.848	0.462	0.545	1.866	0.38	0.549	NaN	NaN	NaN	1.918	0.081	0.538
725	3.625	2.016	0.843	0.349	1.84	0.795	0.21	1.912	0.748	0.176	1.906	0.588	0.162	1.86	0.443	0.24	1.854	0.332	0.245	1.89	0.229	0.209	1.924	0.077	0.289	1.809	0.01	0.255	NaN	NaN	NaN	1.944	0.788	0.541	1.862	0.652	0.59	1.848	0.462	0.545	1.866	0.38	0.549	NaN	NaN	NaN	NaN	NaN	NaN
726	3.63	2.016	0.843	0.349	1.84	0.795	0.21	1.912	0.748	0.175	1.906	0.588	0.162	1.86	0.443	0.24	1.854	0.332	0.244	1.89	0.229	0.209	1.924	0.077	0.289	1.81	0.01	0.255	NaN	NaN	NaN	1.943	0.789	0.54	1.862	0.652	0.59	1.848	0.462	0.546	1.866	0.381	0.549	NaN	NaN	NaN	NaN	NaN	NaN
727	3.635	2.015	0.843	0.348	1.84	0.795	0.21	1.911	0.748	0.175	1.906	0.588	0.162	1.86	0.443	0.24	1.853	0.332	0.244	1.89	0.229	0.209	1.924	0.077	0.289	1.81	0.01	0.255	NaN	NaN	NaN	1.943	0.789	0.54	1.861	0.652	0.589	1.847	0.463	0.546	1.866	0.381	0.55	NaN	NaN	NaN	NaN	NaN	NaN
728	3.64	2.015	0.843	0.348	1.838	0.796	0.21	1.911	0.749	0.175	1.906	0.588	0.161	1.86	0.443	0.24	1.852	0.332	0.244	1.89	0.229	0.209	1.924	0.077	0.289	1.81	0.01	0.255	NaN	NaN	NaN	1.943	0.79	0.539	1.861	0.652	0.589	1.848	0.463	0.546	1.867	0.381	0.55	NaN	NaN	NaN	NaN	NaN	NaN
729	3.645	2.015	0.844	0.347	1.836	0.796	0.209	1.91	0.749	0.174	1.906	0.588	0.161	1.86	0.443	0.24	1.852	0.332	0.244	1.89	0.229	0.209	1.924	0.077	0.289	1.81	0.01	0.255	NaN	NaN	NaN	1.943	0.79	0.539	1.861	0.653	0.589	1.848	0.464	0.547	1.867	0.382	0.55	NaN	NaN	NaN	NaN	NaN	NaN
730	3.65	2.015	0.844	0.347	1.834	0.797	0.209	1.91	0.749	0.173	1.905	0.588	0.161	1.859	0.443	0.24	1.852	0.332	0.243	1.89	0.228	0.209	1.924	0.077	0.289	1.81	0.01	0.255	NaN	NaN	NaN	1.943	0.791	0.539	1.862	0.654	0.589	1.848	0.465	0.547	1.866	0.382	0.551	NaN	NaN	NaN	NaN	NaN	NaN
731	3.655	2.014	0.844	0.347	1.833	0.797	0.209	1.909	0.749	0.173	1.905	0.588	0.161	1.859	0.443	0.24	1.852	0.332	0.243	1.89	0.228	0.208	1.924	0.077	0.289	1.81	0.01	0.255	NaN	NaN	NaN	1.943	0.791	0.539	1.862	0.654	0.589	1.848	0.465	0.547	1.866	0.382	0.551	NaN	NaN	NaN	NaN	NaN	NaN
732	3.66	2.014	0.844	0.346	1.831	0.797	0.208	1.909	0.749	0.173	1.905	0.588	0.161	1.859	0.443	0.24	1.851	0.332	0.243	1.89	0.228	0.208	1.924	0.077	0.289	1.81	0.01	0.255	NaN	NaN	NaN	1.943	0.791	0.539	1.862	0.655	0.589	1.847	0.465	0.547	1.866	0.383	0.551	NaN	NaN	NaN	NaN	NaN	NaN
733	3.665	2.013	0.845	0.346	1.831	0.797	0.208	1.908	0.749	0.173	1.905	0.588	0.161	1.859	0.443	0.24	1.851	0.332	0.243	1.89	0.228	0.208	1.924	0.077	0.289	1.81	0.01	0.255	NaN	NaN	NaN	1.943	0.792	0.538	1.862	0.655	0.589	1.847	0.465	0.548	1.866	0.383	0.551	NaN	NaN	NaN	1.919	0.084	0.533
734	3.67	2.013	0.845	0.345	1.831	0.797	0.208	1.908	0.748	0.173	1.905	0.588	0.161	1.86	0.443	0.24	1.851	0.332	0.243	1.89	0.228	0.208	1.924	0.077	0.289	1.81	0.01	0.255	NaN	NaN	NaN	1.943	0.792	0.538	1.862	0.656	0.589	1.847	0.466	0.548	1.865	0.384	0.552	NaN	NaN	NaN	1.918	0.083	0.532
735	3.675	2.013	0.845	0.345	1.832	0.796	0.207	1.907	0.748	0.172	1.905	0.588	0.161	1.86	0.443	0.239	1.851	0.332	0.243	1.89	0.228	0.208	1.924	0.077	0.289	1.81	0.01	0.255	NaN	NaN	NaN	1.942	0.792	0.537	1.863	0.656	0.589	1.847	0.467	0.549	1.865	0.384	0.552	NaN	NaN	NaN	1.917	0.083	0.531
736	3.68	2.012	0.845	0.344	1.832	0.796	0.207	1.907	0.748	0.172	1.904	0.588	0.161	1.86	0.444	0.239	1.851	0.332	0.243	1.89	0.228	0.208	1.924	0.077	0.289	1.81	0.01	0.255	NaN	NaN	NaN	1.942	0.793	0.537	1.862	0.656	0.589	1.846	0.467	0.549	1.865	0.384	0.552	NaN	NaN	NaN	1.917	0.083	0.53
737	3.685	2.012	0.845	0.344	1.832	0.796	0.206	1.906	0.748	0.172	1.904	0.589	0.161	1.86	0.444	0.239	1.851	0.332	0.243	1.89	0.228	0.208	1.924	0.077	0.289	1.81	0.01	0.255	NaN	NaN	NaN	1.942	0.793	0.536	1.862	0.656	0.589	1.846	0.468	0.55	1.864	0.385	0.552	NaN	NaN	NaN	1.916	0.083	0.53
738	3.69	2.011	0.845	0.344	1.832	0.796	0.206	1.905	0.748	0.172	1.904	0.589	0.161	1.86	0.444	0.239	1.851	0.332	0.243	1.89	0.228	0.208	1.924	0.077	0.289	1.81	0.01	0.255	NaN	NaN	NaN	1.941	0.793	0.536	1.863	0.657	0.589	1.846	0.468	0.55	1.864	0.385	0.552	NaN	NaN	NaN	NaN	NaN	NaN
739	3.695	2.011	0.845	0.343	1.832	0.796	0.206	1.905	0.748	0.172	1.903	0.589	0.161	1.86	0.444	0.239	1.851	0.332	0.243	1.89	0.228	0.208	1.924	0.077	0.289	1.81	0.01	0.255	NaN	NaN	NaN	1.941	0.793	0.536	1.862	0.657	0.589	1.845	0.468	0.551	1.863	0.386	0.552	NaN	NaN	NaN	NaN	NaN	NaN
740	3.7	2.011	0.845	0.342	1.832	0.795	0.206	1.905	0.749	0.172	1.903	0.589	0.161	1.86	0.444	0.239	1.851	0.332	0.242	1.89	0.228	0.208	1.924	0.077	0.289	1.81	0.01	0.255	NaN	NaN	NaN	1.942	0.793	0.536	1.862	0.657	0.589	1.844	0.469	0.551	1.863	0.386	0.553	NaN	NaN	NaN	NaN	NaN	NaN
741	3.705	2.01	0.845	0.342	1.832	0.795	0.206	1.904	0.749	0.172	1.903	0.589	0.16	1.859	0.444	0.239	1.851	0.332	0.242	1.89	0.228	0.208	1.924	0.077	0.289	1.81	0.01	0.255	NaN	NaN	NaN	1.942	0.793	0.536	1.862	0.658	0.589	1.843	0.469	0.551	1.862	0.386	0.553	NaN	NaN	NaN	NaN	NaN	NaN
742	3.71	2.01	0.845	0.342	1.832	0.795	0.206	1.904	0.749	0.171	1.902	0.589	0.16	1.859	0.444	0.239	1.851	0.332	0.242	1.89	0.228	0.208	1.924	0.077	0.289	1.81	0.01	0.255	NaN	NaN	NaN	1.942	0.793	0.535	1.862	0.658	0.589	1.843	0.469	0.552	1.862	0.387	0.553	NaN	NaN	NaN	NaN	NaN	NaN
743	3.715	2.009	0.845	0.341	1.832	0.795	0.206	1.903	0.749	0.171	1.902	0.589	0.16	1.859	0.444	0.239	1.851	0.332	0.242	1.89	0.228	0.208	1.924	0.077	0.289	1.81	0.01	0.255	NaN	NaN	NaN	1.942	0.794	0.535	1.862	0.658	0.589	1.842	0.469	0.552	1.861	0.387	0.553	NaN	NaN	NaN	NaN	NaN	NaN
744	3.72	2.009	0.846	0.341	1.83	0.795	0.205	1.903	0.749	0.171	1.902	0.589	0.16	1.859	0.444	0.239	1.851	0.332	0.242	1.889	0.228	0.208	1.924	0.077	0.289	1.81	0.01	0.255	NaN	NaN	NaN	1.942	0.794	0.535	1.862	0.659	0.589	1.842	0.47	0.552	1.86	0.387	0.553	NaN	NaN	NaN	NaN	NaN	NaN
745	3.725	2.008	0.845	0.341	1.829	0.796	0.205	1.902	0.749	0.171	1.901	0.59	0.16	1.858	0.444	0.239	1.851	0.332	0.242	1.889	0.228	0.208	1.924	0.077	0.289	1.81	0.01	0.255	NaN	NaN	NaN	1.942	0.794	0.535	1.862	0.659	0.589	1.841	0.47	0.552	1.859	0.388	0.554	NaN	NaN	NaN	NaN	NaN	NaN
746	3.73	2.008	0.846	0.34	1.828	0.796	0.205	1.901	0.749	0.17	1.901	0.59	0.16	1.858	0.444	0.239	1.851	0.332	0.242	1.889	0.229	0.208	1.924	0.077	0.289	1.81	0.01	0.255	NaN	NaN	NaN	1.942	0.795	0.534	1.862	0.659	0.59	1.84	0.471	0.552	1.858	0.388	0.554	NaN	NaN	NaN	NaN	NaN	NaN
747	3.735	2.007	0.846	0.34	1.827	0.796	0.205	1.9	0.749	0.17	1.9	0.59	0.16	1.858	0.444	0.239	1.851	0.332	0.242	1.889	0.229	0.208	1.924	0.077	0.289	1.81	0.01	0.255	NaN	NaN	NaN	1.941	0.795	0.534	1.862	0.659	0.59	1.84	0.471	0.553	1.857	0.388	0.554	NaN	NaN	NaN	NaN	NaN	NaN
748	3.74	2.007	0.846	0.34	1.826	0.796	0.204	1.899	0.749	0.171	1.899	0.59	0.159	1.857	0.444	0.239	1.85	0.332	0.242	1.888	0.229	0.208	1.924	0.077	0.289	1.81	0.01	0.255	NaN	NaN	NaN	1.941	0.795	0.533	1.862	0.659	0.59	1.839	0.471	0.553	1.856	0.389	0.555	NaN	NaN	NaN	NaN	NaN	NaN
749	3.745	2.007	0.846	0.339	1.825	0.796	0.204	1.899	0.749	0.17	1.899	0.59	0.159	1.857	0.444	0.239	1.85	0.332	0.242	1.888	0.229	0.208	1.924	0.077	0.289	1.81	0.01	0.255	NaN	NaN	NaN	1.941	0.795	0.533	1.862	0.66	0.59	1.838	0.472	0.553	1.855	0.389	0.556	NaN	NaN	NaN	NaN	NaN	NaN
750	3.75	2.006	0.846	0.339	1.824	0.796	0.204	1.898	0.748	0.17	1.898	0.59	0.159	1.857	0.444	0.239	1.85	0.332	0.242	1.888	0.229	0.208	1.924	0.077	0.289	1.81	0.01	0.255	NaN	NaN	NaN	1.941	0.795	0.533	1.861	0.66	0.589	1.837	0.472	0.554	1.854	0.39	0.555	NaN	NaN	NaN	1.902	0.087	0.53
751	3.755	2.006	0.846	0.339	1.824	0.796	0.204	1.897	0.748	0.17	1.898	0.59	0.159	1.857	0.444	0.239	1.85	0.332	0.242	1.888	0.229	0.208	1.924	0.077	0.289	1.81	0.01	0.255	NaN	NaN	NaN	1.941	0.795	0.533	1.861	0.66	0.589	1.836	0.472	0.554	1.853	0.39	0.556	NaN	NaN	NaN	1.901	0.087	0.53
752	3.76	2.005	0.846	0.338	1.824	0.796	0.204	1.896	0.748	0.17	1.897	0.59	0.159	1.856	0.443	0.239	1.85	0.332	0.242	1.888	0.228	0.208	1.924	0.077	0.289	1.81	0.01	0.255	NaN	NaN	NaN	1.941	0.795	0.533	1.861	0.66	0.59	1.835	0.473	0.555	1.852	0.39	0.556	NaN	NaN	NaN	1.9	0.087	0.53
753	3.765	2.005	0.846	0.338	1.824	0.796	0.204	1.896	0.748	0.17	1.896	0.59	0.159	1.856	0.443	0.239	1.849	0.332	0.242	1.889	0.228	0.208	1.924	0.077	0.289	1.809	0.01	0.255	NaN	NaN	NaN	1.941	0.795	0.532	1.86	0.66	0.59	1.835	0.473	0.555	1.851	0.391	0.556	NaN	NaN	NaN	1.898	0.087	0.53
754	3.77	2.004	0.846	0.338	1.824	0.796	0.204	1.895	0.748	0.17	1.895	0.59	0.159	1.855	0.443	0.239	1.849	0.332	0.242	1.889	0.228	0.208	1.924	0.077	0.289	1.81	0.01	0.255	NaN	NaN	NaN	1.94	0.796	0.532	1.86	0.661	0.59	1.834	0.474	0.556	1.85	0.391	0.557	NaN	NaN	NaN	1.896	0.087	0.531
755	3.775	2.004	0.846	0.337	1.823	0.795	0.204	1.894	0.748	0.17	1.895	0.59	0.159	1.855	0.443	0.239	1.849	0.332	0.242	1.888	0.228	0.208	1.924	0.077	0.289	1.81	0.01	0.255	NaN	NaN	NaN	1.94	0.796	0.532	1.859	0.661	0.59	1.833	0.474	0.556	1.849	0.392	0.557	NaN	NaN	NaN	1.894	0.087	0.532
756	3.78	2.003	0.846	0.337	1.823	0.795	0.204	1.894	0.748	0.169	1.894	0.59	0.159	1.854	0.443	0.239	1.849	0.332	0.242	1.888	0.228	0.208	1.924	0.077	0.289	1.81	0.01	0.255	NaN	NaN	NaN	1.94	0.796	0.532	1.859	0.661	0.59	1.832	0.474	0.556	1.847	0.392	0.558	NaN	NaN	NaN	1.892	0.087	0.533
757	3.785	2.003	0.846	0.337	1.823	0.795	0.204	1.893	0.749	0.169	1.894	0.59	0.159	1.854	0.443	0.239	1.848	0.332	0.242	1.888	0.228	0.208	1.924	0.077	0.289	1.81	0.01	0.255	NaN	NaN	NaN	1.939	0.796	0.532	1.859	0.661	0.59	1.831	0.475	0.556	1.846	0.393	0.558	NaN	NaN	NaN	NaN	NaN	NaN
758	3.79	2.002	0.846	0.336	1.823	0.795	0.204	1.892	0.749	0.169	1.893	0.59	0.159	1.854	0.443	0.239	1.848	0.332	0.242	1.888	0.228	0.208	1.924	0.077	0.289	1.81	0.01	0.255	NaN	NaN	NaN	1.939	0.797	0.532	1.858	0.662	0.59	1.83	0.475	0.556	1.845	0.393	0.559	NaN	NaN	NaN	NaN	NaN	NaN
759	3.795	2.001	0.846	0.336	1.822	0.795	0.204	1.891	0.749	0.169	1.892	0.59	0.159	1.853	0.443	0.239	1.848	0.332	0.242	1.888	0.228	0.208	1.924	0.077	0.289	1.81	0.01	0.255	NaN	NaN	NaN	1.938	0.797	0.532	1.858	0.662	0.59	1.829	0.475	0.557	1.844	0.393	0.559	NaN	NaN	NaN	1.884	0.088	0.537
760	3.8	2.001	0.846	0.336	1.822	0.795	0.204	1.89	0.749	0.17	1.891	0.59	0.159	1.853	0.443	0.239	1.848	0.332	0.242	1.887	0.228	0.208	1.924	0.077	0.289	1.81	0.01	0.255	NaN	NaN	NaN	1.938	0.797	0.532	1.857	0.662	0.59	1.828	0.475	0.557	1.843	0.394	0.56	NaN	NaN	NaN	1.88	0.088	0.539
761	3.805	2	0.846	0.336	1.821	0.795	0.205	1.889	0.749	0.17	1.891	0.59	0.159	1.852	0.443	0.239	1.848	0.332	0.243	1.887	0.228	0.208	1.924	0.077	0.289	1.81	0.01	0.255	NaN	NaN	NaN	1.938	0.797	0.531	1.857	0.662	0.591	1.827	0.476	0.557	1.841	0.394	0.56	NaN	NaN	NaN	1.873	0.088	0.542
762	3.81	1.999	0.846	0.335	1.82	0.796	0.205	1.888	0.749	0.17	1.89	0.59	0.159	1.851	0.443	0.239	1.848	0.332	0.243	1.887	0.228	0.208	1.924	0.077	0.289	1.81	0.01	0.255	NaN	NaN	NaN	1.938	0.797	0.531	1.856	0.663	0.591	1.826	0.476	0.558	1.84	0.394	0.561	NaN	NaN	NaN	1.871	0.088	0.544
763	3.815	1.999	0.846	0.335	1.819	0.796	0.204	1.887	0.749	0.17	1.889	0.589	0.159	1.856	0.442	0.24	1.848	0.332	0.243	1.887	0.228	0.208	1.924	0.077	0.289	1.81	0.01	0.255	NaN	NaN	NaN	1.938	0.797	0.531	1.856	0.663	0.592	1.825	0.476	0.558	1.839	0.394	0.561	NaN	NaN	NaN	1.869	0.088	0.545
764	3.82	1.998	0.846	0.335	NaN	NaN	NaN	1.886	0.749	0.17	1.887	0.589	0.159	1.867	0.438	0.242	1.848	0.331	0.243	1.886	0.228	0.208	1.923	0.077	0.289	1.81	0.01	0.255	NaN	NaN	NaN	1.937	0.797	0.531	1.855	0.663	0.592	1.825	0.477	0.559	1.837	0.394	0.562	NaN	NaN	NaN	1.867	0.088	0.546
765	3.825	1.998	0.845	0.335	NaN	NaN	NaN	1.885	0.748	0.17	1.886	0.589	0.159	1.869	0.437	0.242	1.847	0.331	0.243	1.885	0.228	0.208	1.923	0.077	0.289	1.81	0.01	0.255	NaN	NaN	NaN	1.937	0.798	0.531	1.855	0.663	0.592	1.825	0.479	0.56	1.836	0.394	0.563	NaN	NaN	NaN	1.865	0.088	0.548
766	3.83	1.997	0.845	0.335	1.811	0.796	0.204	1.884	0.748	0.17	1.886	0.589	0.159	1.864	0.439	0.241	1.846	0.331	0.243	1.885	0.227	0.208	1.923	0.077	0.289	1.81	0.01	0.255	NaN	NaN	NaN	1.937	0.798	0.532	1.854	0.663	0.592	1.824	0.479	0.561	1.834	0.394	0.563	NaN	NaN	NaN	1.864	0.088	0.547
767	3.835	1.997	0.845	0.335	1.81	0.796	0.204	1.883	0.748	0.17	1.885	0.589	0.159	1.853	0.443	0.239	1.845	0.33	0.242	1.884	0.227	0.208	1.923	0.077	0.289	1.81	0.01	0.255	NaN	NaN	NaN	1.937	0.799	0.532	1.853	0.664	0.592	1.822	0.479	0.561	1.833	0.395	0.563	NaN	NaN	NaN	1.861	0.088	0.548
768	3.84	1.996	0.845	0.335	1.81	0.796	0.204	1.882	0.748	0.17	1.884	0.589	0.159	1.849	0.443	0.238	1.844	0.33	0.242	1.884	0.227	0.208	1.923	0.077	0.289	1.81	0.01	0.254	NaN	NaN	NaN	1.936	0.798	0.532	1.853	0.665	0.592	1.82	0.477	0.561	1.832	0.395	0.564	NaN	NaN	NaN	1.858	0.088	0.55
769	3.845	1.995	0.845	0.334	1.81	0.795	0.204	1.881	0.747	0.17	1.883	0.589	0.159	1.848	0.443	0.238	1.844	0.33	0.242	1.883	0.227	0.208	1.923	0.077	0.289	1.81	0.01	0.254	NaN	NaN	NaN	1.936	0.798	0.532	1.853	0.665	0.592	1.819	0.477	0.561	1.83	0.396	0.564	NaN	NaN	NaN	1.854	0.087	0.554
770	3.85	1.994	0.844	0.334	1.81	0.795	0.204	1.88	0.747	0.17	1.883	0.589	0.159	1.847	0.443	0.239	1.843	0.33	0.242	1.882	0.227	0.208	1.923	0.077	0.289	1.81	0.01	0.254	NaN	NaN	NaN	1.935	0.798	0.532	1.852	0.666	0.592	1.818	0.478	0.561	1.829	0.396	0.565	NaN	NaN	NaN	1.851	0.087	0.554
771	3.855	1.993	0.844	0.334	1.81	0.795	0.204	1.88	0.747	0.17	1.882	0.589	0.159	1.846	0.442	0.239	1.843	0.33	0.243	1.882	0.227	0.208	1.923	0.077	0.289	1.81	0.01	0.254	NaN	NaN	NaN	1.934	0.798	0.531	1.851	0.666	0.592	1.817	0.477	0.561	1.828	0.395	0.565	NaN	NaN	NaN	1.849	0.088	0.553
772	3.86	1.993	0.844	0.334	1.81	0.795	0.204	1.879	0.747	0.17	1.881	0.589	0.158	1.845	0.442	0.239	1.842	0.33	0.242	1.883	0.226	0.208	1.923	0.077	0.289	1.81	0.01	0.254	NaN	NaN	NaN	1.934	0.798	0.531	1.85	0.666	0.593	1.815	0.477	0.561	1.826	0.396	0.566	NaN	NaN	NaN	1.845	0.086	0.558
773	3.865	1.992	0.844	0.334	1.81	0.795	0.204	1.878	0.747	0.17	1.88	0.589	0.159	1.844	0.442	0.239	1.842	0.33	0.243	1.883	0.226	0.208	1.923	0.077	0.289	1.81	0.01	0.254	NaN	NaN	NaN	1.932	0.798	0.532	1.849	0.666	0.593	1.814	0.477	0.561	1.825	0.396	0.566	1.859	0.272	0.613	1.841	0.085	0.56
774	3.87	1.991	0.843	0.334	1.81	0.795	0.205	1.877	0.747	0.169	1.88	0.589	0.159	1.843	0.442	0.239	1.841	0.33	0.243	1.882	0.226	0.208	1.923	0.077	0.29	1.81	0.01	0.254	NaN	NaN	NaN	1.932	0.798	0.532	1.848	0.666	0.593	1.813	0.478	0.562	1.823	0.396	0.567	1.858	0.272	0.616	1.838	0.085	0.56
775	3.875	1.99	0.843	0.334	1.81	0.794	0.205	1.877	0.747	0.169	1.879	0.588	0.159	1.842	0.442	0.239	1.84	0.33	0.243	1.881	0.227	0.208	1.922	0.077	0.29	1.81	0.01	0.254	NaN	NaN	NaN	1.931	0.798	0.532	1.847	0.666	0.593	1.812	0.478	0.562	1.822	0.396	0.567	1.856	0.272	0.618	1.836	0.086	0.56
776	3.88	1.989	0.843	0.334	1.81	0.794	0.205	1.876	0.748	0.169	1.878	0.588	0.159	1.842	0.442	0.239	1.84	0.33	0.243	1.88	0.227	0.209	1.922	0.077	0.29	1.81	0.01	0.254	NaN	NaN	NaN	1.931	0.797	0.532	1.846	0.666	0.593	1.811	0.478	0.562	1.82	0.396	0.567	1.853	0.271	0.618	1.832	0.085	0.564
777	3.885	1.989	0.843	0.334	1.809	0.794	0.205	1.876	0.748	0.169	1.877	0.588	0.159	1.841	0.442	0.239	1.839	0.329	0.243	1.88	0.227	0.209	1.922	0.077	0.29	1.81	0.01	0.254	NaN	NaN	NaN	1.93	0.798	0.532	1.845	0.666	0.592	1.81	0.478	0.562	1.819	0.396	0.567	1.851	0.271	0.618	1.828	0.085	0.565
778	3.89	1.988	0.842	0.334	1.808	0.794	0.205	1.875	0.748	0.169	1.875	0.588	0.159	1.841	0.442	0.239	1.839	0.329	0.243	1.879	0.227	0.209	1.922	0.077	0.29	1.81	0.01	0.254	NaN	NaN	NaN	1.929	0.798	0.532	1.844	0.666	0.592	1.809	0.478	0.563	1.817	0.396	0.568	NaN	NaN	NaN	1.826	0.085	0.565
779	3.895	1.987	0.842	0.335	1.807	0.794	0.205	1.874	0.747	0.169	1.874	0.588	0.16	1.84	0.442	0.239	1.839	0.329	0.244	1.879	0.227	0.208	1.922	0.077	0.29	1.81	0.01	0.254	NaN	NaN	NaN	1.928	0.797	0.532	1.843	0.666	0.593	1.808	0.478	0.563	1.816	0.396	0.568	NaN	NaN	NaN	1.822	0.085	0.565
780	3.9	1.986	0.842	0.335	1.805	0.794	0.205	1.872	0.747	0.17	1.873	0.588	0.16	1.839	0.442	0.239	1.838	0.329	0.243	1.879	0.227	0.208	1.922	0.077	0.29	1.81	0.01	0.254	NaN	NaN	NaN	1.927	0.797	0.532	1.842	0.666	0.593	1.807	0.478	0.564	1.815	0.396	0.568	NaN	NaN	NaN	1.818	0.084	0.568
781	3.905	1.985	0.842	0.335	1.803	0.794	0.205	1.871	0.747	0.17	1.872	0.588	0.16	1.839	0.442	0.239	1.837	0.329	0.243	1.879	0.227	0.208	1.922	0.077	0.29	1.81	0.01	0.254	NaN	NaN	NaN	1.926	0.797	0.532	1.842	0.666	0.593	1.806	0.478	0.564	1.814	0.397	0.569	1.844	0.272	0.624	1.816	0.084	0.569
782	3.91	1.984	0.841	0.335	1.8	0.794	0.206	1.871	0.746	0.169	1.871	0.588	0.159	1.838	0.442	0.239	1.836	0.328	0.243	1.878	0.227	0.208	1.922	0.077	0.29	1.81	0.01	0.254	NaN	NaN	NaN	1.925	0.797	0.532	1.841	0.666	0.593	1.805	0.478	0.564	1.811	0.396	0.568	NaN	NaN	NaN	1.813	0.084	0.569
783	3.915	1.983	0.841	0.335	1.798	0.795	0.207	1.87	0.746	0.169	1.87	0.588	0.159	1.837	0.441	0.239	1.836	0.328	0.243	1.878	0.226	0.208	1.922	0.077	0.29	1.81	0.01	0.254	NaN	NaN	NaN	1.924	0.796	0.533	1.84	0.666	0.593	1.803	0.477	0.565	1.81	0.396	0.569	1.839	0.27	0.625	1.811	0.085	0.568
784	3.92	1.982	0.841	0.335	1.796	0.796	0.207	1.869	0.746	0.169	1.869	0.588	0.159	1.836	0.441	0.239	1.836	0.328	0.244	1.878	0.226	0.208	1.922	0.077	0.29	1.81	0.01	0.254	NaN	NaN	NaN	1.923	0.796	0.533	1.838	0.666	0.593	1.802	0.477	0.565	1.808	0.395	0.569	NaN	NaN	NaN	1.808	0.085	0.568
785	3.925	1.981	0.84	0.335	1.796	0.796	0.207	1.867	0.746	0.169	1.869	0.588	0.159	1.835	0.44	0.239	1.836	0.328	0.244	1.877	0.226	0.209	1.922	0.078	0.29	1.81	0.01	0.254	NaN	NaN	NaN	1.923	0.796	0.533	1.836	0.665	0.593	1.8	0.477	0.565	1.807	0.395	0.569	1.833	0.269	0.625	1.801	0.084	0.572
786	3.93	1.98	0.84	0.335	1.795	0.796	0.207	1.866	0.746	0.169	1.868	0.588	0.16	1.834	0.44	0.239	1.834	0.328	0.243	1.876	0.226	0.209	1.922	0.078	0.29	1.81	0.01	0.254	NaN	NaN	NaN	1.921	0.796	0.533	1.835	0.664	0.593	1.8	0.477	0.565	1.806	0.395	0.569	1.831	0.27	0.624	1.795	0.086	0.575
787	3.935	1.979	0.839	0.336	1.795	0.796	0.207	1.865	0.746	0.169	1.867	0.588	0.16	1.833	0.44	0.239	1.834	0.328	0.243	1.876	0.225	0.209	1.922	0.078	0.29	1.81	0.01	0.254	NaN	NaN	NaN	1.92	0.795	0.533	1.834	0.664	0.593	1.799	0.478	0.565	1.804	0.395	0.569	1.829	0.27	0.624	NaN	NaN	NaN
788	3.94	1.978	0.839	0.336	1.794	0.796	0.207	1.864	0.746	0.169	1.866	0.588	0.16	1.832	0.439	0.239	1.833	0.327	0.243	1.875	0.225	0.209	1.922	0.078	0.29	1.81	0.009	0.254	NaN	NaN	NaN	1.919	0.795	0.533	1.833	0.664	0.593	1.797	0.477	0.565	1.803	0.395	0.57	1.827	0.27	0.625	NaN	NaN	NaN
789	3.945	1.977	0.839	0.336	1.794	0.796	0.208	1.863	0.746	0.17	1.865	0.588	0.16	1.832	0.439	0.239	1.833	0.327	0.244	1.875	0.225	0.209	1.922	0.078	0.29	1.81	0.009	0.254	NaN	NaN	NaN	1.918	0.795	0.533	1.832	0.664	0.593	1.795	0.477	0.565	1.802	0.395	0.57	1.826	0.269	0.626	NaN	NaN	NaN
790	3.95	1.976	0.838	0.336	1.793	0.796	0.208	1.862	0.746	0.17	1.864	0.588	0.16	1.831	0.439	0.239	1.832	0.327	0.244	1.874	0.225	0.209	1.922	0.078	0.29	1.81	0.009	0.254	NaN	NaN	NaN	1.917	0.794	0.533	1.83	0.664	0.594	1.794	0.476	0.565	1.8	0.395	0.57	1.823	0.269	0.625	1.772	0.091	0.58
791	3.955	1.975	0.838	0.336	1.791	0.796	0.208	1.861	0.746	0.17	1.862	0.587	0.16	1.831	0.439	0.238	1.831	0.326	0.243	1.874	0.225	0.209	1.922	0.078	0.29	1.81	0.009	0.254	NaN	NaN	NaN	1.916	0.794	0.534	1.83	0.665	0.594	1.793	0.476	0.565	1.799	0.395	0.57	1.821	0.269	0.625	NaN	NaN	NaN
792	3.96	1.974	0.837	0.336	1.791	0.796	0.209	1.86	0.746	0.17	1.861	0.587	0.161	1.833	0.438	0.239	1.83	0.326	0.243	1.873	0.225	0.209	1.921	0.078	0.29	1.81	0.009	0.254	NaN	NaN	NaN	1.915	0.794	0.534	1.829	0.665	0.594	1.791	0.476	0.565	1.797	0.395	0.57	1.82	0.269	0.626	NaN	NaN	NaN
793	3.965	1.973	0.837	0.337	1.79	0.797	0.209	1.859	0.746	0.17	1.859	0.587	0.161	1.833	0.438	0.239	1.829	0.326	0.244	1.873	0.225	0.209	1.921	0.078	0.29	1.81	0.009	0.254	NaN	NaN	NaN	1.914	0.794	0.534	1.828	0.665	0.595	1.79	0.476	0.565	1.796	0.394	0.57	1.82	0.269	0.627	NaN	NaN	NaN
794	3.97	1.972	0.837	0.337	1.788	0.796	0.209	1.858	0.746	0.17	1.858	0.586	0.162	1.831	0.439	0.239	1.829	0.326	0.244	1.873	0.225	0.209	1.921	0.078	0.29	1.81	0.009	0.254	NaN	NaN	NaN	1.913	0.793	0.534	1.827	0.665	0.596	1.789	0.476	0.566	1.794	0.394	0.57	NaN	NaN	NaN	NaN	NaN	NaN
795	3.975	1.971	0.837	0.337	1.787	0.796	0.209	1.857	0.746	0.17	1.857	0.586	0.162	1.827	0.439	0.239	1.828	0.326	0.244	1.872	0.226	0.209	1.921	0.078	0.29	1.81	0.009	0.254	NaN	NaN	NaN	1.912	0.793	0.535	1.826	0.665	0.596	1.788	0.476	0.566	1.792	0.394	0.57	1.814	0.267	0.627	1.767	0.085	0.579
796	3.98	1.97	0.836	0.337	1.786	0.796	0.209	1.855	0.746	0.17	1.855	0.586	0.161	1.825	0.438	0.239	1.827	0.326	0.244	1.871	0.226	0.209	1.921	0.078	0.29	1.81	0.009	0.254	NaN	NaN	NaN	1.911	0.793	0.535	1.824	0.664	0.596	1.787	0.476	0.566	1.79	0.393	0.57	1.812	0.267	0.626	1.768	0.082	0.578
797	3.985	1.969	0.836	0.337	1.784	0.796	0.209	1.854	0.745	0.17	1.854	0.586	0.161	1.823	0.438	0.24	1.826	0.325	0.244	1.871	0.225	0.209	1.921	0.078	0.29	1.81	0.009	0.254	NaN	NaN	NaN	1.909	0.792	0.535	1.823	0.664	0.596	1.785	0.475	0.566	1.789	0.393	0.57	1.81	0.267	0.625	1.766	0.081	0.578
798	3.99	1.967	0.836	0.338	1.782	0.796	0.209	1.852	0.745	0.171	1.853	0.586	0.161	1.822	0.438	0.24	1.825	0.325	0.244	1.871	0.225	0.209	1.921	0.078	0.29	1.81	0.009	0.254	NaN	NaN	NaN	1.908	0.792	0.535	1.82	0.663	0.595	1.783	0.475	0.567	1.788	0.394	0.571	1.809	0.266	0.625	1.764	0.081	0.577
799	3.995	1.966	0.835	0.338	1.78	0.797	0.209	1.851	0.744	0.171	1.851	0.586	0.161	1.821	0.438	0.239	1.824	0.325	0.244	1.87	0.225	0.209	1.921	0.079	0.29	1.81	0.009	0.254	NaN	NaN	NaN	1.907	0.792	0.535	1.819	0.662	0.596	1.782	0.476	0.567	1.786	0.394	0.571	1.807	0.266	0.624	1.762	0.082	0.575
800	4	1.965	0.835	0.338	1.778	0.797	0.209	1.849	0.744	0.172	1.85	0.586	0.162	1.82	0.438	0.239	1.823	0.324	0.244	1.87	0.224	0.209	1.921	0.079	0.29	1.812	0.008	0.255	NaN	NaN	NaN	1.906	0.791	0.536	1.818	0.662	0.596	1.782	0.477	0.568	1.785	0.394	0.571	1.805	0.266	0.624	1.759	0.081	0.574
801	4.005	1.964	0.834	0.338	1.777	0.797	0.209	1.848	0.744	0.172	1.849	0.585	0.162	1.819	0.438	0.239	1.823	0.325	0.244	1.869	0.224	0.209	1.921	0.079	0.29	1.816	0.007	0.255	NaN	NaN	NaN	1.905	0.791	0.536	1.817	0.662	0.596	1.78	0.477	0.569	1.783	0.393	0.571	1.803	0.266	0.624	1.756	0.081	0.574
802	4.01	1.963	0.834	0.339	1.776	0.797	0.209	1.847	0.744	0.172	1.847	0.586	0.162	1.82	0.438	0.239	1.822	0.325	0.244	1.868	0.224	0.209	1.921	0.079	0.29	1.817	0.006	0.255	NaN	NaN	NaN	1.904	0.791	0.536	1.815	0.662	0.596	1.777	0.475	0.568	1.781	0.393	0.571	1.801	0.265	0.624	1.753	0.081	0.575
803	4.015	1.962	0.833	0.339	1.775	0.797	0.21	1.846	0.745	0.172	1.846	0.586	0.162	1.821	0.437	0.24	1.821	0.324	0.244	1.868	0.224	0.209	1.921	0.079	0.29	1.817	0.006	0.255	NaN	NaN	NaN	1.902	0.791	0.537	1.814	0.661	0.596	1.775	0.474	0.568	1.779	0.393	0.571	1.8	0.265	0.623	1.751	0.081	0.574
804	4.02	1.96	0.833	0.339	1.773	0.797	0.21	1.845	0.745	0.172	1.845	0.586	0.163	1.819	0.437	0.24	1.821	0.324	0.244	1.867	0.224	0.21	1.921	0.079	0.29	1.817	0.006	0.255	NaN	NaN	NaN	1.902	0.791	0.537	1.813	0.661	0.596	1.773	0.474	0.568	1.777	0.392	0.571	1.797	0.265	0.623	1.748	0.081	0.573
805	4.025	1.959	0.833	0.34	1.772	0.797	0.211	1.843	0.745	0.171	1.843	0.586	0.163	1.816	0.437	0.24	1.82	0.324	0.244	1.867	0.224	0.21	1.92	0.079	0.29	1.817	0.006	0.255	NaN	NaN	NaN	1.9	0.79	0.537	1.811	0.661	0.597	1.772	0.474	0.569	1.775	0.392	0.571	1.795	0.264	0.623	1.745	0.082	0.573
806	4.03	1.958	0.832	0.34	1.77	0.797	0.212	1.842	0.745	0.172	1.842	0.586	0.163	1.814	0.436	0.241	1.82	0.323	0.244	1.867	0.224	0.21	1.92	0.079	0.29	1.817	0.006	0.255	NaN	NaN	NaN	1.899	0.79	0.538	1.81	0.66	0.597	1.771	0.474	0.569	1.773	0.392	0.572	1.793	0.264	0.623	1.743	0.083	0.572
807	4.035	1.957	0.832	0.34	1.77	0.797	0.213	1.84	0.744	0.174	1.841	0.586	0.163	1.813	0.436	0.241	1.819	0.323	0.244	1.866	0.224	0.21	1.92	0.079	0.29	1.817	0.006	0.255	NaN	NaN	NaN	1.898	0.789	0.538	1.808	0.66	0.598	1.769	0.474	0.569	1.771	0.392	0.572	1.791	0.264	0.623	1.74	0.081	0.573
808	4.04	1.956	0.832	0.341	1.77	0.797	0.213	1.839	0.744	0.174	1.839	0.586	0.164	1.812	0.436	0.241	1.818	0.323	0.245	1.866	0.224	0.21	1.92	0.079	0.29	1.817	0.006	0.255	NaN	NaN	NaN	1.897	0.789	0.538	1.807	0.66	0.598	1.767	0.474	0.569	1.769	0.392	0.572	1.789	0.264	0.623	1.738	0.081	0.572
809	4.045	1.954	0.831	0.341	1.77	0.796	0.213	1.837	0.744	0.174	1.838	0.586	0.164	1.811	0.436	0.241	1.818	0.323	0.245	1.865	0.224	0.21	1.92	0.079	0.29	1.817	0.006	0.255	NaN	NaN	NaN	1.896	0.789	0.539	1.806	0.66	0.599	1.764	0.473	0.569	1.767	0.392	0.572	1.787	0.263	0.623	1.735	0.08	0.572
810	4.05	1.953	0.831	0.341	1.769	0.795	0.213	1.836	0.744	0.174	1.837	0.586	0.164	1.81	0.436	0.241	1.817	0.323	0.245	1.865	0.224	0.21	1.92	0.079	0.29	1.817	0.006	0.255	NaN	NaN	NaN	1.896	0.789	0.54	1.804	0.659	0.599	1.762	0.473	0.569	1.764	0.391	0.572	1.785	0.263	0.623	1.733	0.081	0.572
811	4.055	1.952	0.831	0.342	1.768	0.795	0.213	1.835	0.744	0.174	1.835	0.586	0.164	1.81	0.436	0.241	1.817	0.323	0.245	1.864	0.224	0.21	1.92	0.079	0.29	1.817	0.006	0.255	NaN	NaN	NaN	1.896	0.79	0.541	1.803	0.659	0.599	1.76	0.473	0.569	1.762	0.391	0.572	1.782	0.263	0.623	1.73	0.081	0.572
812	4.06	1.95	0.83	0.342	1.767	0.795	0.214	1.833	0.744	0.174	1.834	0.586	0.164	1.816	0.434	0.241	1.816	0.323	0.245	1.864	0.224	0.21	1.92	0.079	0.29	1.817	0.006	0.255	NaN	NaN	NaN	1.894	0.789	0.541	1.803	0.66	0.6	1.758	0.472	0.569	1.76	0.392	0.573	1.78	0.263	0.623	1.729	0.082	0.571
813	4.065	1.949	0.83	0.342	1.765	0.795	0.214	1.832	0.744	0.174	1.833	0.586	0.165	1.827	0.429	0.244	1.815	0.323	0.245	1.864	0.224	0.21	1.92	0.079	0.29	1.817	0.006	0.255	NaN	NaN	NaN	1.894	0.79	0.541	1.801	0.66	0.6	1.755	0.472	0.57	1.758	0.392	0.573	1.778	0.263	0.623	1.725	0.081	0.572
814	4.07	1.948	0.83	0.343	1.763	0.795	0.214	1.83	0.744	0.175	1.831	0.586	0.165	1.824	0.429	0.244	1.814	0.322	0.245	1.863	0.224	0.21	1.92	0.079	0.29	1.817	0.006	0.255	NaN	NaN	NaN	1.89	0.786	0.54	1.8	0.659	0.6	1.754	0.472	0.571	1.756	0.392	0.573	1.776	0.263	0.624	1.723	0.081	0.571
815	4.075	1.946	0.829	0.343	1.761	0.796	0.214	1.829	0.744	0.175	1.83	0.586	0.165	1.811	0.433	0.241	1.813	0.322	0.245	1.862	0.224	0.21	1.919	0.079	0.29	1.817	0.006	0.255	NaN	NaN	NaN	1.888	0.785	0.54	1.797	0.658	0.6	1.752	0.473	0.572	1.753	0.391	0.573	1.774	0.262	0.623	1.722	0.082	0.571
816	4.08	1.945	0.829	0.343	1.759	0.796	0.215	1.828	0.744	0.175	1.829	0.585	0.166	1.809	0.434	0.242	1.812	0.322	0.245	1.862	0.224	0.21	1.919	0.079	0.29	1.817	0.006	0.255	NaN	NaN	NaN	1.886	0.784	0.541	1.795	0.657	0.601	1.75	0.472	0.571	1.75	0.39	0.573	1.771	0.262	0.623	1.718	0.08	0.571
817	4.085	1.944	0.828	0.344	1.757	0.797	0.216	1.827	0.744	0.175	1.827	0.585	0.166	1.807	0.434	0.242	1.811	0.321	0.245	1.861	0.224	0.21	1.919	0.08	0.29	1.817	0.006	0.255	NaN	NaN	NaN	1.887	0.786	0.542	1.794	0.656	0.602	1.747	0.472	0.571	1.748	0.39	0.573	1.768	0.262	0.624	1.716	0.08	0.57
818	4.09	1.942	0.828	0.344	1.756	0.797	0.216	1.825	0.744	0.176	1.826	0.585	0.166	1.804	0.434	0.242	1.81	0.321	0.245	1.861	0.224	0.21	1.919	0.08	0.29	1.817	0.006	0.255	NaN	NaN	NaN	1.887	0.788	0.543	1.793	0.656	0.603	1.745	0.471	0.571	1.745	0.39	0.573	1.766	0.262	0.623	1.713	0.08	0.57
819	4.095	1.941	0.827	0.345	1.754	0.797	0.217	1.823	0.743	0.176	1.825	0.585	0.166	1.802	0.434	0.242	1.81	0.321	0.245	1.86	0.224	0.21	1.919	0.08	0.29	1.817	0.006	0.255	NaN	NaN	NaN	1.885	0.786	0.544	1.791	0.656	0.603	1.743	0.471	0.571	1.743	0.391	0.574	1.764	0.262	0.623	1.711	0.08	0.57
820	4.1	1.939	0.827	0.345	1.752	0.797	0.218	1.822	0.743	0.176	1.823	0.585	0.167	1.8	0.434	0.242	1.809	0.321	0.246	1.859	0.223	0.211	1.919	0.08	0.29	1.817	0.006	0.255	NaN	NaN	NaN	1.886	0.789	0.548	1.789	0.656	0.603	1.741	0.471	0.572	1.741	0.39	0.574	1.761	0.262	0.624	1.709	0.079	0.57
821	4.105	1.938	0.826	0.346	1.75	0.797	0.218	1.82	0.743	0.176	1.822	0.585	0.167	1.799	0.433	0.242	1.808	0.321	0.246	1.859	0.223	0.211	1.919	0.08	0.29	1.817	0.006	0.255	NaN	NaN	NaN	1.886	0.789	0.548	1.788	0.655	0.604	1.739	0.471	0.572	1.739	0.39	0.574	1.758	0.261	0.624	1.707	0.08	0.569
822	4.11	1.937	0.826	0.346	1.749	0.796	0.218	1.818	0.743	0.177	1.821	0.585	0.167	1.797	0.433	0.242	1.807	0.321	0.246	1.858	0.223	0.211	1.918	0.08	0.29	1.816	0.006	0.255	NaN	NaN	NaN	1.884	0.789	0.547	1.786	0.655	0.604	1.736	0.471	0.572	1.736	0.39	0.574	1.756	0.261	0.624	1.705	0.081	0.569
823	4.115	1.935	0.826	0.347	1.748	0.795	0.219	1.817	0.743	0.177	1.819	0.584	0.167	1.797	0.433	0.241	1.806	0.32	0.246	1.858	0.223	0.211	1.918	0.08	0.29	1.816	0.006	0.255	NaN	NaN	NaN	1.881	0.786	0.546	1.784	0.655	0.604	1.734	0.471	0.572	1.733	0.389	0.575	1.753	0.261	0.623	1.702	0.079	0.569
824	4.12	1.934	0.825	0.347	1.747	0.795	0.219	1.815	0.743	0.178	1.818	0.584	0.168	1.796	0.433	0.242	1.804	0.32	0.246	1.857	0.223	0.21	1.918	0.08	0.29	1.816	0.006	0.255	NaN	NaN	NaN	1.876	0.782	0.545	1.783	0.655	0.604	1.731	0.47	0.572	1.731	0.389	0.575	1.751	0.26	0.624	1.699	0.078	0.569
825	4.125	1.932	0.825	0.348	1.745	0.795	0.22	1.813	0.742	0.178	1.816	0.584	0.169	1.794	0.432	0.242	1.803	0.32	0.246	1.856	0.223	0.21	1.918	0.08	0.29	1.816	0.006	0.255	NaN	NaN	NaN	1.875	0.782	0.546	1.782	0.655	0.605	1.729	0.47	0.572	1.729	0.389	0.575	1.748	0.26	0.623	1.697	0.078	0.569
826	4.13	1.931	0.824	0.348	1.744	0.795	0.22	1.811	0.741	0.179	1.815	0.583	0.169	1.792	0.431	0.242	1.802	0.32	0.246	1.855	0.224	0.21	1.918	0.08	0.29	1.816	0.006	0.255	NaN	NaN	NaN	1.877	0.785	0.548	1.78	0.655	0.605	1.726	0.469	0.572	1.726	0.388	0.575	1.746	0.26	0.623	1.694	0.077	0.57
827	4.135	1.929	0.823	0.349	1.743	0.795	0.221	1.81	0.741	0.179	1.814	0.584	0.17	1.791	0.431	0.242	1.801	0.32	0.247	1.854	0.224	0.211	1.918	0.08	0.29	1.816	0.006	0.255	NaN	NaN	NaN	1.874	0.784	0.548	1.778	0.654	0.606	1.724	0.468	0.572	1.724	0.388	0.576	1.743	0.259	0.624	1.692	0.077	0.569
828	4.14	1.928	0.823	0.35	1.74	0.795	0.222	1.808	0.741	0.18	1.812	0.584	0.17	1.79	0.431	0.242	1.8	0.32	0.247	1.854	0.223	0.211	1.918	0.08	0.29	1.816	0.006	0.255	NaN	NaN	NaN	1.871	0.782	0.549	1.776	0.653	0.607	1.722	0.468	0.572	1.722	0.388	0.576	1.741	0.259	0.625	1.69	0.077	0.568
829	4.145	1.926	0.822	0.351	1.737	0.795	0.223	1.807	0.741	0.18	1.811	0.584	0.17	1.789	0.43	0.243	1.799	0.319	0.247	1.854	0.223	0.211	1.918	0.08	0.29	1.816	0.006	0.255	NaN	NaN	NaN	1.872	0.784	0.552	1.773	0.652	0.607	1.72	0.468	0.573	1.72	0.387	0.576	1.739	0.258	0.625	1.688	0.076	0.568
830	4.15	1.925	0.822	0.351	1.737	0.795	0.223	1.805	0.741	0.181	1.81	0.583	0.171	1.788	0.43	0.243	1.798	0.318	0.247	1.853	0.223	0.212	1.917	0.08	0.29	1.816	0.006	0.255	NaN	NaN	NaN	1.869	0.782	0.551	1.771	0.651	0.608	1.717	0.468	0.574	1.717	0.386	0.576	1.736	0.258	0.624	1.685	0.075	0.569
831	4.155	1.923	0.822	0.352	1.737	0.794	0.224	1.804	0.741	0.182	1.808	0.583	0.171	1.787	0.43	0.243	1.797	0.318	0.247	1.852	0.223	0.212	1.917	0.081	0.29	1.816	0.006	0.255	NaN	NaN	NaN	1.864	0.778	0.55	1.769	0.65	0.608	1.715	0.468	0.574	1.715	0.386	0.576	1.734	0.257	0.625	1.683	0.075	0.569
832	4.16	1.921	0.821	0.353	1.736	0.793	0.224	1.802	0.74	0.182	1.806	0.582	0.172	1.786	0.43	0.243	1.796	0.317	0.247	1.851	0.223	0.212	1.917	0.081	0.29	1.816	0.006	0.255	NaN	NaN	NaN	1.863	0.778	0.551	1.767	0.65	0.609	1.713	0.467	0.574	1.713	0.386	0.577	1.731	0.256	0.625	1.681	0.075	0.568
833	4.165	1.92	0.821	0.354	1.734	0.793	0.225	1.801	0.739	0.183	1.805	0.582	0.172	1.785	0.429	0.244	1.796	0.317	0.247	1.851	0.223	0.212	1.917	0.081	0.29	1.816	0.006	0.255	NaN	NaN	NaN	1.864	0.781	0.553	1.766	0.65	0.609	1.71	0.467	0.575	1.711	0.385	0.577	1.729	0.256	0.625	1.678	0.074	0.568
834	4.17	1.918	0.82	0.355	1.733	0.792	0.225	1.799	0.739	0.183	1.804	0.582	0.173	1.783	0.429	0.244	1.795	0.317	0.247	1.851	0.223	0.212	1.917	0.081	0.29	1.816	0.006	0.255	NaN	NaN	NaN	1.862	0.78	0.554	1.763	0.649	0.61	1.708	0.466	0.575	1.709	0.384	0.577	1.727	0.255	0.625	1.676	0.073	0.569
835	4.175	1.916	0.819	0.356	1.731	0.792	0.226	1.797	0.739	0.184	1.802	0.582	0.174	1.782	0.428	0.245	1.794	0.317	0.247	1.85	0.223	0.212	1.917	0.081	0.29	1.816	0.006	0.255	NaN	NaN	NaN	1.857	0.776	0.553	1.761	0.648	0.61	1.706	0.466	0.575	1.707	0.383	0.577	1.725	0.254	0.625	1.673	0.073	0.57
836	4.18	1.915	0.818	0.356	1.729	0.793	0.228	1.796	0.739	0.184	1.801	0.582	0.175	1.781	0.428	0.245	1.793	0.317	0.248	1.85	0.223	0.212	1.917	0.081	0.29	1.816	0.006	0.255	NaN	NaN	NaN	1.854	0.774	0.553	1.76	0.648	0.611	1.704	0.465	0.575	1.705	0.383	0.577	1.723	0.254	0.626	1.672	0.072	0.569
837	4.185	1.913	0.818	0.357	1.727	0.793	0.228	1.794	0.739	0.185	1.8	0.582	0.175	1.779	0.428	0.245	1.792	0.316	0.248	1.849	0.223	0.213	1.917	0.081	0.29	1.816	0.006	0.255	NaN	NaN	NaN	1.852	0.774	0.554	1.758	0.648	0.612	1.702	0.464	0.575	1.703	0.382	0.577	1.721	0.253	0.626	1.67	0.072	0.567
838	4.19	1.911	0.817	0.358	1.727	0.792	0.229	1.792	0.738	0.185	1.798	0.581	0.175	1.778	0.428	0.244	1.791	0.316	0.249	1.848	0.223	0.213	1.916	0.082	0.29	1.816	0.006	0.255	NaN	NaN	NaN	1.85	0.773	0.555	1.755	0.647	0.612	1.7	0.463	0.575	1.701	0.382	0.577	1.718	0.252	0.626	1.669	0.071	0.568
839	4.195	1.909	0.817	0.359	1.726	0.791	0.23	1.791	0.738	0.186	1.797	0.581	0.176	1.777	0.428	0.245	1.79	0.316	0.249	1.848	0.223	0.213	1.916	0.082	0.29	1.816	0.006	0.255	NaN	NaN	NaN	1.848	0.772	0.556	1.752	0.645	0.612	1.698	0.463	0.575	1.699	0.381	0.578	1.716	0.252	0.627	1.668	0.071	0.568
840	4.2	1.907	0.816	0.36	1.724	0.791	0.23	1.79	0.738	0.187	1.795	0.581	0.177	1.776	0.427	0.246	1.789	0.316	0.249	1.847	0.223	0.213	1.916	0.082	0.291	1.816	0.006	0.255	NaN	NaN	NaN	1.846	0.771	0.557	1.75	0.644	0.613	1.696	0.462	0.576	1.697	0.38	0.578	1.715	0.252	0.626	1.668	0.071	0.567
841	4.205	1.906	0.815	0.361	1.723	0.79	0.231	1.788	0.738	0.188	1.794	0.58	0.177	1.774	0.426	0.247	1.788	0.315	0.249	1.846	0.223	0.213	1.915	0.083	0.291	1.816	0.006	0.255	NaN	NaN	NaN	1.843	0.77	0.558	1.748	0.643	0.614	1.694	0.461	0.577	1.696	0.38	0.579	1.713	0.251	0.626	1.667	0.07	0.567
842	4.21	1.904	0.815	0.362	1.721	0.79	0.232	1.786	0.737	0.189	1.793	0.58	0.178	1.772	0.426	0.247	1.786	0.315	0.249	1.845	0.222	0.213	1.915	0.083	0.291	1.816	0.006	0.255	NaN	NaN	NaN	1.841	0.77	0.559	1.746	0.642	0.615	1.692	0.46	0.578	1.694	0.38	0.579	1.711	0.25	0.627	1.666	0.07	0.566
843	4.215	1.902	0.815	0.363	1.718	0.791	0.233	1.785	0.737	0.189	1.791	0.579	0.179	1.771	0.426	0.247	1.784	0.314	0.249	1.844	0.222	0.213	1.915	0.083	0.291	1.816	0.006	0.255	NaN	NaN	NaN	1.84	0.77	0.56	1.744	0.642	0.615	1.69	0.46	0.578	1.691	0.379	0.579	1.708	0.25	0.628	1.666	0.069	0.563
844	4.22	1.9	0.814	0.364	1.718	0.79	0.234	1.783	0.737	0.19	1.79	0.579	0.18	1.77	0.426	0.248	1.783	0.313	0.249	1.843	0.222	0.213	1.915	0.083	0.291	1.816	0.006	0.255	NaN	NaN	NaN	1.838	0.769	0.561	1.742	0.641	0.616	1.688	0.46	0.578	1.688	0.379	0.579	1.706	0.249	0.628	1.666	0.069	0.563
845	4.225	1.898	0.813	0.365	1.716	0.79	0.235	1.781	0.736	0.191	1.789	0.579	0.18	1.767	0.425	0.248	1.781	0.313	0.25	1.842	0.222	0.214	1.914	0.083	0.291	1.816	0.006	0.255	NaN	NaN	NaN	1.835	0.769	0.562	1.739	0.64	0.616	1.685	0.46	0.578	1.686	0.378	0.58	1.705	0.248	0.628	1.666	0.069	0.563
846	4.23	1.897	0.812	0.367	1.715	0.789	0.236	1.78	0.736	0.191	1.787	0.579	0.181	1.765	0.424	0.249	1.78	0.313	0.25	1.841	0.222	0.214	1.914	0.083	0.292	1.816	0.006	0.255	NaN	NaN	NaN	1.835	0.77	0.563	1.738	0.64	0.617	1.682	0.459	0.579	1.683	0.378	0.581	1.703	0.248	0.628	1.665	0.069	0.562
847	4.235	1.895	0.812	0.367	1.713	0.788	0.236	1.778	0.735	0.193	1.786	0.578	0.182	1.764	0.424	0.249	1.778	0.313	0.251	1.84	0.222	0.214	1.914	0.083	0.292	1.816	0.006	0.255	NaN	NaN	NaN	1.836	0.772	0.565	1.736	0.64	0.617	1.679	0.459	0.58	1.681	0.377	0.581	1.701	0.247	0.627	1.664	0.069	0.562
848	4.24	1.893	0.811	0.368	1.711	0.788	0.237	1.776	0.734	0.194	1.784	0.577	0.183	1.762	0.423	0.25	1.777	0.312	0.252	1.839	0.222	0.215	1.914	0.083	0.292	1.816	0.006	0.255	NaN	NaN	NaN	1.83	0.767	0.565	1.733	0.639	0.618	1.676	0.459	0.58	1.678	0.377	0.581	1.699	0.246	0.627	1.663	0.069	0.561
849	4.245	1.891	0.811	0.37	1.707	0.788	0.239	1.775	0.734	0.194	1.782	0.577	0.183	1.76	0.422	0.25	1.775	0.312	0.252	1.838	0.222	0.215	1.913	0.084	0.292	1.816	0.006	0.255	NaN	NaN	NaN	1.829	0.768	0.566	1.731	0.638	0.619	1.673	0.459	0.581	1.675	0.376	0.581	1.697	0.246	0.627	1.663	0.069	0.561
850	4.25	1.889	0.81	0.371	1.706	0.788	0.239	1.773	0.734	0.195	1.781	0.576	0.183	1.758	0.422	0.25	1.774	0.311	0.252	1.837	0.222	0.215	1.913	0.084	0.292	1.816	0.006	0.255	NaN	NaN	NaN	1.829	0.77	0.568	1.73	0.639	0.62	1.671	0.459	0.582	1.673	0.376	0.582	1.696	0.246	0.626	1.662	0.069	0.561
851	4.255	1.887	0.81	0.372	1.705	0.787	0.24	1.771	0.733	0.196	1.779	0.576	0.185	1.757	0.421	0.252	1.772	0.311	0.253	1.836	0.222	0.215	1.913	0.084	0.292	1.816	0.006	0.255	NaN	NaN	NaN	1.824	0.766	0.568	1.728	0.639	0.621	1.668	0.458	0.582	1.67	0.375	0.582	1.694	0.246	0.627	1.661	0.069	0.561
852	4.26	1.886	0.809	0.373	1.703	0.786	0.241	1.77	0.732	0.197	1.778	0.575	0.186	1.755	0.42	0.252	1.771	0.31	0.253	1.835	0.222	0.216	1.913	0.084	0.292	1.816	0.006	0.255	NaN	NaN	NaN	1.823	0.767	0.569	1.725	0.638	0.622	1.665	0.458	0.582	1.667	0.375	0.583	1.691	0.246	0.627	1.661	0.069	0.561
853	4.265	1.884	0.808	0.374	1.702	0.785	0.242	1.768	0.732	0.198	1.776	0.575	0.186	1.754	0.42	0.253	1.77	0.31	0.253	1.834	0.222	0.216	1.912	0.085	0.292	1.816	0.006	0.255	NaN	NaN	NaN	1.824	0.769	0.57	1.722	0.636	0.622	1.662	0.457	0.583	1.664	0.375	0.584	1.688	0.246	0.628	1.66	0.069	0.56
854	4.27	1.882	0.808	0.375	1.699	0.785	0.243	1.766	0.731	0.199	1.774	0.574	0.187	1.752	0.42	0.253	1.768	0.31	0.253	1.834	0.222	0.217	1.912	0.085	0.292	1.817	0.006	0.255	NaN	NaN	NaN	1.82	0.766	0.571	1.72	0.636	0.624	1.659	0.457	0.583	1.662	0.375	0.584	1.685	0.247	0.629	1.659	0.069	0.56
855	4.275	1.88	0.808	0.375	1.696	0.786	0.244	1.764	0.731	0.2	1.772	0.574	0.188	1.751	0.42	0.254	1.767	0.309	0.253	1.833	0.222	0.217	1.911	0.086	0.293	1.816	0.006	0.255	NaN	NaN	NaN	1.821	0.769	0.573	1.718	0.635	0.625	1.657	0.457	0.584	1.658	0.375	0.584	1.681	0.247	0.631	1.658	0.069	0.56
856	4.28	1.878	0.807	0.376	1.695	0.786	0.244	1.762	0.73	0.201	1.771	0.574	0.189	1.75	0.419	0.254	1.766	0.309	0.253	1.832	0.222	0.217	1.911	0.086	0.293	1.816	0.006	0.255	NaN	NaN	NaN	1.821	0.77	0.574	1.716	0.635	0.626	1.654	0.456	0.585	1.655	0.374	0.585	1.678	0.248	0.632	1.658	0.069	0.559
857	4.285	1.877	0.807	0.377	1.693	0.785	0.245	1.76	0.73	0.202	1.77	0.574	0.19	1.748	0.418	0.255	1.765	0.309	0.254	1.831	0.223	0.217	1.911	0.086	0.292	1.817	0.006	0.255	NaN	NaN	NaN	1.818	0.768	0.574	1.714	0.634	0.626	1.652	0.456	0.586	1.652	0.374	0.586	1.674	0.247	0.633	1.657	0.069	0.558
858	4.29	1.875	0.807	0.378	1.692	0.784	0.246	1.758	0.73	0.203	1.768	0.574	0.191	1.747	0.418	0.256	1.764	0.309	0.255	1.83	0.223	0.218	1.91	0.087	0.292	1.817	0.006	0.255	NaN	NaN	NaN	1.812	0.763	0.574	1.712	0.634	0.627	1.649	0.456	0.586	1.649	0.375	0.587	1.671	0.247	0.633	1.656	0.07	0.559
859	4.295	1.873	0.807	0.378	1.691	0.783	0.248	1.756	0.729	0.204	1.767	0.574	0.191	1.745	0.418	0.257	1.763	0.309	0.256	1.829	0.223	0.218	1.91	0.087	0.292	1.817	0.006	0.255	NaN	NaN	NaN	1.81	0.762	0.574	1.709	0.633	0.628	1.647	0.456	0.587	1.647	0.375	0.587	1.668	0.246	0.634	1.656	0.07	0.559
860	4.3	1.871	0.806	0.379	1.688	0.783	0.249	1.755	0.729	0.205	1.765	0.573	0.192	1.744	0.418	0.257	1.761	0.309	0.256	1.828	0.224	0.218	1.91	0.088	0.292	1.817	0.006	0.255	NaN	NaN	NaN	1.808	0.761	0.575	1.707	0.633	0.629	1.644	0.455	0.587	1.645	0.376	0.588	1.665	0.245	0.634	1.656	0.07	0.557
861	4.305	1.87	0.806	0.38	1.687	0.783	0.249	1.753	0.729	0.206	1.763	0.573	0.193	1.743	0.418	0.257	1.76	0.309	0.257	1.827	0.224	0.218	1.909	0.088	0.292	1.817	0.006	0.255	NaN	NaN	NaN	1.809	0.763	0.578	1.705	0.632	0.629	1.642	0.454	0.588	1.641	0.375	0.588	1.664	0.245	0.634	1.656	0.07	0.556
862	4.31	1.868	0.805	0.38	1.684	0.783	0.25	1.75	0.729	0.207	1.761	0.572	0.194	1.741	0.418	0.258	1.758	0.309	0.257	1.826	0.225	0.219	1.908	0.089	0.293	1.817	0.006	0.255	NaN	NaN	NaN	1.81	0.765	0.581	1.702	0.632	0.63	1.639	0.454	0.589	1.639	0.374	0.589	1.661	0.245	0.635	1.655	0.07	0.556
863	4.315	1.866	0.805	0.381	1.681	0.783	0.251	1.748	0.728	0.208	1.759	0.572	0.195	1.739	0.418	0.258	1.757	0.309	0.257	1.824	0.225	0.219	1.908	0.09	0.294	1.817	0.006	0.255	NaN	NaN	NaN	1.804	0.761	0.578	1.7	0.632	0.63	1.637	0.453	0.59	1.637	0.374	0.589	1.659	0.245	0.635	1.655	0.07	0.556
864	4.32	1.864	0.804	0.382	1.68	0.783	0.252	1.747	0.729	0.209	1.758	0.572	0.196	1.738	0.418	0.259	1.755	0.31	0.257	1.823	0.225	0.219	1.907	0.091	0.294	1.815	0.007	0.255	NaN	NaN	NaN	1.803	0.761	0.58	1.698	0.631	0.631	1.635	0.454	0.59	1.634	0.373	0.589	1.658	0.245	0.636	1.655	0.071	0.556
865	4.325	1.862	0.804	0.383	1.678	0.782	0.254	1.744	0.729	0.21	1.757	0.573	0.197	1.736	0.418	0.259	1.753	0.31	0.257	1.822	0.226	0.219	1.907	0.092	0.293	1.811	0.009	0.255	NaN	NaN	NaN	1.805	0.763	0.584	1.696	0.631	0.632	1.634	0.452	0.591	1.632	0.372	0.59	1.656	0.244	0.636	1.655	0.071	0.555
866	4.33	1.861	0.804	0.384	1.677	0.782	0.255	1.742	0.728	0.211	1.755	0.573	0.197	1.734	0.418	0.259	1.751	0.31	0.257	1.82	0.227	0.219	1.906	0.094	0.292	1.81	0.009	0.255	NaN	NaN	NaN	1.799	0.759	0.581	1.695	0.631	0.633	1.632	0.451	0.591	1.631	0.372	0.59	1.655	0.244	0.636	1.655	0.071	0.555
867	4.335	1.859	0.804	0.385	1.675	0.782	0.256	1.74	0.728	0.211	1.754	0.573	0.198	1.731	0.418	0.259	1.749	0.31	0.257	1.819	0.228	0.219	1.905	0.095	0.292	1.81	0.009	0.255	NaN	NaN	NaN	1.795	0.758	0.581	1.693	0.631	0.634	1.631	0.451	0.592	1.629	0.372	0.591	1.654	0.244	0.636	1.655	0.071	0.556
868	4.34	1.857	0.804	0.385	1.673	0.782	0.256	1.738	0.728	0.212	1.752	0.573	0.198	1.729	0.418	0.259	1.746	0.31	0.257	1.817	0.229	0.219	1.903	0.096	0.292	1.81	0.009	0.255	NaN	NaN	NaN	1.796	0.76	0.585	1.691	0.63	0.634	1.629	0.451	0.592	1.628	0.371	0.591	1.653	0.243	0.636	1.654	0.071	0.557
869	4.345	1.855	0.804	0.386	1.671	0.782	0.258	1.736	0.728	0.213	1.75	0.573	0.198	1.726	0.418	0.259	1.744	0.311	0.257	1.815	0.23	0.219	1.903	0.098	0.291	1.809	0.01	0.255	NaN	NaN	NaN	1.799	0.763	0.589	1.689	0.63	0.635	1.628	0.451	0.592	1.626	0.371	0.592	1.652	0.243	0.636	1.653	0.072	0.557
870	4.35	1.853	0.804	0.387	1.668	0.783	0.259	1.734	0.729	0.213	1.748	0.573	0.198	1.724	0.419	0.259	1.741	0.311	0.256	1.813	0.231	0.219	1.901	0.1	0.291	1.809	0.01	0.255	NaN	NaN	NaN	1.794	0.761	0.588	1.688	0.63	0.636	1.626	0.451	0.592	1.625	0.37	0.592	1.651	0.243	0.636	1.653	0.072	0.557
871	4.355	1.852	0.804	0.388	1.666	0.783	0.26	1.732	0.729	0.214	1.746	0.573	0.199	1.721	0.419	0.259	1.738	0.312	0.256	1.81	0.232	0.218	1.9	0.102	0.291	1.809	0.01	0.255	NaN	NaN	NaN	1.797	0.765	0.593	1.686	0.629	0.637	1.625	0.451	0.592	1.624	0.37	0.592	1.649	0.243	0.636	1.654	0.073	0.556
872	4.36	1.85	0.804	0.389	1.665	0.784	0.261	1.73	0.729	0.216	1.744	0.573	0.199	1.717	0.419	0.259	1.735	0.313	0.255	1.807	0.234	0.218	1.898	0.104	0.291	1.809	0.01	0.255	NaN	NaN	NaN	1.794	0.764	0.593	1.685	0.629	0.638	1.624	0.45	0.593	1.624	0.37	0.592	1.649	0.243	0.636	1.654	0.073	0.555
873	4.365	1.848	0.804	0.391	1.664	0.784	0.262	1.729	0.73	0.217	1.742	0.574	0.2	1.714	0.419	0.259	1.731	0.313	0.255	1.804	0.235	0.218	1.896	0.106	0.291	1.809	0.01	0.255	NaN	NaN	NaN	1.786	0.759	0.588	1.685	0.63	0.639	1.623	0.45	0.593	1.623	0.37	0.592	1.648	0.243	0.636	1.654	0.073	0.555
874	4.37	1.847	0.805	0.392	1.664	0.784	0.263	1.727	0.73	0.218	1.74	0.575	0.201	1.71	0.42	0.259	1.727	0.314	0.254	1.801	0.237	0.217	1.894	0.108	0.292	1.809	0.01	0.255	NaN	NaN	NaN	1.782	0.758	0.588	1.683	0.63	0.639	1.622	0.45	0.593	1.622	0.37	0.593	1.647	0.242	0.636	1.653	0.073	0.555
875	4.375	1.845	0.805	0.393	1.663	0.784	0.264	1.725	0.73	0.219	1.737	0.574	0.202	1.706	0.421	0.258	1.723	0.315	0.253	1.798	0.239	0.217	1.892	0.111	0.291	1.809	0.01	0.254	NaN	NaN	NaN	1.78	0.758	0.588	1.681	0.629	0.64	1.621	0.45	0.594	1.62	0.369	0.593	1.647	0.242	0.637	1.653	0.073	0.555
876	4.38	1.844	0.806	0.394	1.662	0.784	0.264	1.724	0.731	0.22	1.735	0.574	0.202	1.703	0.421	0.258	1.718	0.316	0.253	1.794	0.24	0.216	1.89	0.114	0.291	1.809	0.01	0.254	NaN	NaN	NaN	1.782	0.761	0.592	1.68	0.629	0.64	1.62	0.45	0.594	1.619	0.369	0.593	1.646	0.242	0.637	1.653	0.073	0.555
877	4.385	1.843	0.806	0.395	1.661	0.784	0.266	1.722	0.731	0.221	1.733	0.574	0.202	1.698	0.422	0.257	1.713	0.317	0.252	1.79	0.242	0.216	1.887	0.117	0.29	1.809	0.01	0.254	NaN	NaN	NaN	1.784	0.764	0.596	1.679	0.629	0.641	1.619	0.45	0.595	1.619	0.369	0.593	1.646	0.242	0.637	1.653	0.073	0.555
878	4.39	1.841	0.807	0.396	1.659	0.785	0.266	1.721	0.731	0.222	1.731	0.575	0.202	1.693	0.422	0.257	1.709	0.319	0.251	1.786	0.244	0.215	1.883	0.119	0.29	1.808	0.011	0.254	NaN	NaN	NaN	1.777	0.761	0.592	1.678	0.629	0.642	1.618	0.45	0.595	1.618	0.369	0.593	1.645	0.241	0.637	1.653	0.073	0.555
879	4.395	1.84	0.807	0.397	1.658	0.785	0.267	1.719	0.732	0.224	1.729	0.576	0.202	1.689	0.422	0.256	1.704	0.32	0.25	1.782	0.247	0.214	1.88	0.122	0.289	1.808	0.011	0.254	NaN	NaN	NaN	1.774	0.76	0.592	1.678	0.631	0.643	1.617	0.45	0.595	1.618	0.369	0.593	1.645	0.241	0.637	1.653	0.073	0.555
880	4.4	1.838	0.808	0.398	1.656	0.786	0.269	1.718	0.732	0.225	1.726	0.576	0.202	1.684	0.423	0.256	1.699	0.322	0.249	1.778	0.249	0.214	1.877	0.125	0.289	1.808	0.011	0.254	NaN	NaN	NaN	1.775	0.762	0.595	1.677	0.631	0.644	1.617	0.45	0.595	1.617	0.369	0.593	1.645	0.241	0.637	1.653	0.073	0.555
881	4.405	1.837	0.808	0.399	1.655	0.786	0.27	1.716	0.733	0.226	1.724	0.577	0.202	1.68	0.424	0.255	1.693	0.323	0.248	1.774	0.251	0.213	1.873	0.128	0.289	1.807	0.011	0.254	NaN	NaN	NaN	1.778	0.767	0.6	1.675	0.63	0.644	1.616	0.45	0.595	1.617	0.369	0.594	1.645	0.241	0.637	1.653	0.073	0.555
882	4.41	1.836	0.809	0.4	1.654	0.787	0.27	1.715	0.733	0.227	1.722	0.577	0.202	1.675	0.425	0.253	1.688	0.324	0.247	1.769	0.254	0.212	1.869	0.131	0.287	1.807	0.011	0.254	NaN	NaN	NaN	1.778	0.769	0.602	1.673	0.629	0.644	1.615	0.45	0.596	1.617	0.369	0.594	1.645	0.241	0.638	1.653	0.073	0.555
883	4.415	1.834	0.809	0.401	1.653	0.787	0.27	1.714	0.733	0.228	1.72	0.577	0.202	1.67	0.426	0.253	1.683	0.325	0.246	1.765	0.256	0.211	1.864	0.134	0.286	1.806	0.012	0.254	NaN	NaN	NaN	1.778	0.77	0.604	1.672	0.629	0.645	1.615	0.45	0.596	1.617	0.369	0.594	1.644	0.241	0.638	1.653	0.073	0.555
884	4.42	1.833	0.81	0.402	1.652	0.788	0.271	1.712	0.734	0.229	1.717	0.578	0.202	1.665	0.427	0.252	1.677	0.327	0.245	1.76	0.259	0.21	1.859	0.136	0.284	1.805	0.013	0.254	NaN	NaN	NaN	1.775	0.769	0.603	1.671	0.629	0.645	1.615	0.45	0.596	1.617	0.37	0.595	1.644	0.241	0.638	1.653	0.073	0.555
885	4.425	1.832	0.811	0.403	1.651	0.788	0.272	1.711	0.734	0.23	1.716	0.578	0.202	1.661	0.428	0.251	1.672	0.329	0.244	1.756	0.26	0.21	1.855	0.139	0.284	1.803	0.014	0.253	NaN	NaN	NaN	1.767	0.764	0.598	1.671	0.629	0.646	1.614	0.45	0.596	1.618	0.37	0.595	1.644	0.241	0.639	1.653	0.073	0.555
886	4.43	1.831	0.812	0.404	1.65	0.789	0.272	1.71	0.735	0.23	1.714	0.579	0.202	1.656	0.429	0.25	1.667	0.331	0.243	1.751	0.262	0.209	1.851	0.142	0.283	1.801	0.016	0.253	NaN	NaN	NaN	1.766	0.765	0.599	1.67	0.63	0.647	1.614	0.45	0.597	1.618	0.371	0.596	1.644	0.241	0.639	1.653	0.073	0.555
887	4.435	1.829	0.812	0.405	1.649	0.789	0.273	1.709	0.736	0.231	1.712	0.58	0.202	1.653	0.43	0.249	1.662	0.333	0.242	1.746	0.264	0.208	1.847	0.144	0.283	1.798	0.018	0.252	NaN	NaN	NaN	1.769	0.769	0.604	1.668	0.629	0.647	1.613	0.449	0.597	1.618	0.371	0.596	1.644	0.24	0.639	1.653	0.073	0.555
888	4.44	1.828	0.813	0.406	1.648	0.79	0.274	1.708	0.737	0.232	1.71	0.58	0.202	1.649	0.432	0.249	1.657	0.334	0.242	1.742	0.266	0.207	1.843	0.146	0.283	1.795	0.02	0.252	NaN	NaN	NaN	1.769	0.771	0.606	1.667	0.629	0.648	1.613	0.449	0.598	1.618	0.37	0.597	1.644	0.24	0.639	1.653	0.073	0.555
889	4.445	1.827	0.813	0.407	1.647	0.79	0.275	1.707	0.737	0.232	1.709	0.581	0.202	1.646	0.433	0.248	1.652	0.335	0.242	1.738	0.268	0.206	1.839	0.147	0.283	1.791	0.021	0.251	NaN	NaN	NaN	1.765	0.769	0.604	1.666	0.629	0.648	1.613	0.449	0.598	1.617	0.369	0.597	1.644	0.24	0.639	1.654	0.073	0.555
890	4.45	1.825	0.813	0.408	1.646	0.791	0.275	1.706	0.738	0.232	1.707	0.581	0.202	1.643	0.435	0.248	1.648	0.337	0.241	1.734	0.269	0.206	1.836	0.148	0.282	1.785	0.022	0.25	NaN	NaN	NaN	1.759	0.765	0.6	1.665	0.63	0.648	1.613	0.449	0.599	1.616	0.369	0.597	1.644	0.239	0.639	1.654	0.072	0.555
891	4.455	1.824	0.814	0.409	1.645	0.791	0.275	1.706	0.738	0.233	1.706	0.582	0.202	1.64	0.436	0.248	1.644	0.338	0.241	1.731	0.27	0.205	1.832	0.147	0.282	1.78	0.022	0.25	NaN	NaN	NaN	1.758	0.765	0.602	1.664	0.63	0.648	1.612	0.449	0.599	1.616	0.368	0.598	1.644	0.239	0.639	1.654	0.072	0.555
892	4.46	1.823	0.814	0.41	1.644	0.792	0.276	1.705	0.738	0.233	1.705	0.582	0.202	1.638	0.437	0.248	1.641	0.339	0.24	1.727	0.271	0.205	1.828	0.146	0.281	1.774	0.022	0.248	NaN	NaN	NaN	1.759	0.767	0.604	1.664	0.631	0.648	1.612	0.449	0.599	1.616	0.368	0.598	1.644	0.239	0.64	1.654	0.072	0.555
893	4.465	1.822	0.815	0.41	1.643	0.792	0.276	1.704	0.739	0.233	1.704	0.583	0.203	1.637	0.438	0.248	1.638	0.34	0.24	1.724	0.272	0.204	1.823	0.146	0.281	1.767	0.022	0.248	NaN	NaN	NaN	1.754	0.764	0.601	1.663	0.631	0.648	1.612	0.449	0.6	1.616	0.368	0.598	1.644	0.239	0.64	1.654	0.072	0.555
894	4.47	1.821	0.815	0.411	1.642	0.792	0.276	1.704	0.739	0.233	1.703	0.583	0.203	1.635	0.438	0.248	1.635	0.341	0.239	1.72	0.272	0.204	1.818	0.144	0.281	1.76	0.022	0.247	NaN	NaN	NaN	1.752	0.764	0.601	1.662	0.631	0.649	1.611	0.449	0.6	1.616	0.368	0.599	1.644	0.239	0.64	1.654	0.072	0.555
895	4.475	1.819	0.816	0.411	1.641	0.792	0.276	1.703	0.739	0.233	1.702	0.584	0.203	1.634	0.439	0.247	1.633	0.342	0.239	1.716	0.272	0.203	1.813	0.143	0.28	1.752	0.022	0.245	NaN	NaN	NaN	1.751	0.764	0.601	1.661	0.632	0.649	1.611	0.449	0.6	1.615	0.368	0.599	1.644	0.239	0.64	1.654	0.072	0.555
896	4.48	1.818	0.817	0.412	1.641	0.792	0.276	1.703	0.739	0.233	1.701	0.584	0.203	1.632	0.439	0.247	1.631	0.343	0.238	1.713	0.271	0.203	1.807	0.141	0.279	1.744	0.022	0.244	NaN	NaN	NaN	1.75	0.764	0.601	1.661	0.633	0.65	1.611	0.449	0.601	1.615	0.367	0.599	1.644	0.239	0.64	1.654	0.071	0.554
897	4.485	1.817	0.817	0.412	1.64	0.792	0.277	1.702	0.74	0.233	1.699	0.583	0.203	1.631	0.44	0.247	1.629	0.344	0.238	1.709	0.27	0.202	1.801	0.139	0.277	1.735	0.021	0.244	NaN	NaN	NaN	1.749	0.765	0.602	1.66	0.633	0.65	1.611	0.449	0.602	1.615	0.367	0.599	1.644	0.238	0.641	1.654	0.071	0.554
898	4.49	1.816	0.817	0.413	1.639	0.792	0.277	1.701	0.74	0.233	1.699	0.584	0.203	1.63	0.441	0.246	1.627	0.344	0.237	1.705	0.269	0.202	1.795	0.136	0.276	1.726	0.021	0.243	NaN	NaN	NaN	1.748	0.765	0.602	1.658	0.632	0.65	1.61	0.449	0.602	1.615	0.367	0.599	1.644	0.238	0.641	1.654	0.071	0.554
899	4.495	1.815	0.818	0.413	1.638	0.792	0.277	1.7	0.741	0.233	1.698	0.584	0.203	1.628	0.441	0.247	1.626	0.345	0.237	1.702	0.269	0.201	1.788	0.133	0.276	1.716	0.021	0.242	NaN	NaN	NaN	1.747	0.764	0.602	1.657	0.632	0.65	1.61	0.449	0.602	1.615	0.367	0.599	1.644	0.238	0.641	1.654	0.071	0.554
900	4.5	1.815	0.818	0.413	1.638	0.792	0.278	1.7	0.741	0.234	1.697	0.584	0.203	1.626	0.441	0.247	1.623	0.345	0.236	1.698	0.268	0.201	1.783	0.131	0.275	1.706	0.021	0.242	NaN	NaN	NaN	1.746	0.764	0.602	1.656	0.632	0.651	1.61	0.449	0.602	1.614	0.367	0.6	1.643	0.238	0.641	1.653	0.071	0.555
901	4.505	1.814	0.819	0.414	1.637	0.792	0.279	1.699	0.742	0.234	1.696	0.585	0.204	1.624	0.442	0.246	1.62	0.345	0.236	1.694	0.268	0.201	1.777	0.128	0.276	1.697	0.02	0.241	NaN	NaN	NaN	1.744	0.764	0.602	1.655	0.633	0.651	1.61	0.449	0.602	1.614	0.367	0.6	1.643	0.238	0.641	1.653	0.071	0.556
902	4.51	1.813	0.82	0.414	1.636	0.793	0.28	1.698	0.743	0.234	1.696	0.585	0.204	1.623	0.442	0.247	1.618	0.346	0.237	1.69	0.268	0.201	1.769	0.125	0.276	1.687	0.021	0.241	NaN	NaN	NaN	1.744	0.764	0.602	1.655	0.632	0.651	1.609	0.449	0.602	1.614	0.367	0.6	1.643	0.238	0.641	1.653	0.071	0.555
903	4.515	1.813	0.821	0.415	1.635	0.793	0.28	1.697	0.743	0.234	1.695	0.585	0.204	1.621	0.443	0.248	1.616	0.347	0.237	1.687	0.267	0.201	1.763	0.122	0.276	1.676	0.02	0.24	NaN	NaN	NaN	1.743	0.764	0.602	1.654	0.632	0.65	1.609	0.449	0.602	1.614	0.367	0.6	1.642	0.238	0.641	1.653	0.071	0.554
904	4.52	1.813	0.821	0.415	1.633	0.793	0.281	1.696	0.743	0.234	1.694	0.585	0.204	1.619	0.444	0.248	1.613	0.348	0.237	1.683	0.267	0.201	1.756	0.119	0.275	1.666	0.021	0.239	NaN	NaN	NaN	1.742	0.764	0.603	1.653	0.632	0.649	1.608	0.449	0.602	1.613	0.367	0.6	1.642	0.238	0.641	1.653	0.071	0.554
905	4.525	1.812	0.822	0.416	1.632	0.794	0.281	1.695	0.744	0.234	1.693	0.586	0.205	1.618	0.445	0.248	1.611	0.348	0.237	1.68	0.266	0.201	1.748	0.116	0.276	1.656	0.021	0.238	NaN	NaN	NaN	1.741	0.765	0.603	1.652	0.632	0.65	1.607	0.449	0.602	1.613	0.367	0.6	1.642	0.238	0.641	1.653	0.072	0.554
906	4.53	1.812	0.822	0.416	1.631	0.794	0.281	1.695	0.744	0.235	1.693	0.587	0.206	1.616	0.446	0.249	1.608	0.348	0.238	1.676	0.265	0.201	1.742	0.113	0.276	1.646	0.02	0.238	NaN	NaN	NaN	1.74	0.765	0.603	1.651	0.633	0.65	1.607	0.449	0.602	1.613	0.367	0.6	1.642	0.238	0.641	1.653	0.072	0.555
907	4.535	1.811	0.823	0.417	1.631	0.795	0.281	1.694	0.744	0.235	1.692	0.587	0.206	1.614	0.447	0.249	1.605	0.349	0.237	1.673	0.264	0.201	1.735	0.11	0.276	1.637	0.021	0.238	NaN	NaN	NaN	1.739	0.766	0.604	1.65	0.633	0.65	1.606	0.449	0.601	1.612	0.367	0.599	1.642	0.238	0.641	1.653	0.072	0.555
908	4.54	1.81	0.824	0.417	1.63	0.795	0.281	1.693	0.745	0.235	1.691	0.587	0.206	1.613	0.448	0.249	1.602	0.349	0.238	1.669	0.263	0.201	1.728	0.107	0.276	1.628	0.021	0.237	NaN	NaN	NaN	1.738	0.766	0.604	1.649	0.633	0.651	1.606	0.449	0.601	1.612	0.367	0.599	1.641	0.238	0.641	1.654	0.072	0.555
909	4.545	1.81	0.824	0.417	1.629	0.795	0.281	1.693	0.745	0.236	1.69	0.588	0.206	1.611	0.449	0.249	1.6	0.349	0.239	1.666	0.262	0.202	1.721	0.105	0.276	1.619	0.021	0.237	NaN	NaN	NaN	1.738	0.766	0.604	1.649	0.634	0.651	1.605	0.449	0.601	1.611	0.368	0.599	1.641	0.238	0.641	1.654	0.072	0.555
910	4.55	1.809	0.825	0.418	1.628	0.796	0.28	1.692	0.745	0.236	1.689	0.588	0.207	1.609	0.449	0.25	1.597	0.349	0.24	1.662	0.261	0.202	1.714	0.102	0.276	1.61	0.022	0.237	NaN	NaN	NaN	1.736	0.766	0.604	1.648	0.634	0.651	1.604	0.449	0.601	1.611	0.368	0.598	1.641	0.238	0.641	1.654	0.072	0.555
911	4.555	1.808	0.825	0.418	1.627	0.796	0.28	1.691	0.745	0.237	1.688	0.588	0.207	1.608	0.45	0.251	1.595	0.349	0.241	1.659	0.26	0.203	1.707	0.1	0.277	1.602	0.022	0.237	NaN	NaN	NaN	1.735	0.766	0.604	1.647	0.634	0.651	1.604	0.449	0.6	1.61	0.368	0.598	1.64	0.239	0.64	1.654	0.072	0.555
912	4.56	1.807	0.825	0.419	1.627	0.797	0.28	1.691	0.746	0.237	1.687	0.589	0.207	1.606	0.45	0.251	1.593	0.349	0.242	1.656	0.26	0.204	1.701	0.098	0.277	1.593	0.022	0.237	NaN	NaN	NaN	1.733	0.766	0.604	1.646	0.635	0.651	1.603	0.449	0.6	1.61	0.368	0.597	1.64	0.239	0.64	1.653	0.072	0.555
913	4.565	1.806	0.825	0.419	1.627	0.797	0.28	1.691	0.746	0.237	1.686	0.589	0.207	1.605	0.45	0.252	1.592	0.349	0.242	1.652	0.259	0.204	1.694	0.096	0.278	1.585	0.023	0.237	NaN	NaN	NaN	1.732	0.766	0.604	1.645	0.635	0.651	1.603	0.45	0.6	1.61	0.368	0.597	1.64	0.239	0.64	1.653	0.072	0.555
914	4.57	1.805	0.825	0.419	1.626	0.797	0.279	1.691	0.746	0.237	1.685	0.589	0.207	1.604	0.451	0.253	1.59	0.349	0.243	1.649	0.258	0.205	1.688	0.093	0.278	1.577	0.023	0.237	NaN	NaN	NaN	1.731	0.767	0.604	1.645	0.635	0.651	1.602	0.45	0.6	1.609	0.368	0.597	1.64	0.239	0.64	1.653	0.072	0.554
915	4.575	1.804	0.825	0.419	1.626	0.797	0.279	1.691	0.746	0.237	1.683	0.589	0.207	1.603	0.451	0.253	1.588	0.349	0.244	1.646	0.257	0.206	1.681	0.091	0.279	1.569	0.023	0.238	NaN	NaN	NaN	1.73	0.767	0.604	1.644	0.635	0.651	1.601	0.45	0.599	1.609	0.368	0.596	1.639	0.239	0.64	1.653	0.073	0.554
916	4.58	1.804	0.826	0.419	1.627	0.797	0.278	1.691	0.746	0.237	1.682	0.59	0.207	1.601	0.451	0.254	1.587	0.35	0.245	1.643	0.256	0.207	1.675	0.089	0.28	1.562	0.023	0.239	NaN	NaN	NaN	1.729	0.767	0.604	1.643	0.635	0.65	1.601	0.45	0.599	1.609	0.368	0.596	1.639	0.239	0.639	1.653	0.073	0.554
917	4.585	1.803	0.826	0.42	1.627	0.797	0.278	1.691	0.746	0.236	1.681	0.59	0.207	1.6	0.451	0.255	1.586	0.35	0.245	1.64	0.255	0.208	1.669	0.088	0.281	1.555	0.023	0.24	NaN	NaN	NaN	1.728	0.768	0.604	1.642	0.636	0.65	1.6	0.45	0.598	1.609	0.368	0.596	1.639	0.24	0.639	1.653	0.073	0.554
918	4.59	1.803	0.827	0.42	1.626	0.797	0.277	1.69	0.746	0.236	1.68	0.59	0.206	1.599	0.45	0.256	1.584	0.349	0.246	1.637	0.253	0.209	1.663	0.086	0.281	1.548	0.023	0.241	NaN	NaN	NaN	1.727	0.768	0.604	1.641	0.636	0.65	1.6	0.45	0.598	1.609	0.368	0.596	1.639	0.24	0.638	1.653	0.073	0.554
919	4.595	1.802	0.827	0.42	1.625	0.797	0.276	1.69	0.746	0.236	1.678	0.59	0.206	1.598	0.45	0.257	1.583	0.349	0.247	1.634	0.252	0.209	1.658	0.084	0.282	1.541	0.023	0.243	NaN	NaN	NaN	1.727	0.769	0.605	1.641	0.636	0.65	1.6	0.45	0.598	1.608	0.368	0.595	1.638	0.24	0.638	1.653	0.073	0.554
920	4.6	1.801	0.827	0.42	1.626	0.797	0.276	1.69	0.746	0.236	1.677	0.59	0.206	1.597	0.45	0.257	1.581	0.348	0.248	1.63	0.25	0.21	1.652	0.083	0.283	1.534	0.023	0.244	NaN	NaN	NaN	1.728	0.771	0.607	1.64	0.637	0.65	1.599	0.45	0.597	1.608	0.368	0.595	1.638	0.24	0.638	1.653	0.073	0.554
921	4.605	1.8	0.827	0.42	1.626	0.797	0.276	1.689	0.746	0.236	1.677	0.589	0.206	1.596	0.449	0.258	1.579	0.348	0.249	1.628	0.249	0.212	1.646	0.081	0.284	1.528	0.022	0.245	NaN	NaN	NaN	1.725	0.77	0.604	1.64	0.637	0.65	1.599	0.45	0.597	1.608	0.368	0.595	1.638	0.24	0.638	1.653	0.073	0.554
922	4.61	1.799	0.827	0.419	1.627	0.797	0.275	1.689	0.746	0.235	1.676	0.589	0.206	1.596	0.449	0.259	1.577	0.347	0.25	1.625	0.248	0.213	1.641	0.08	0.286	1.523	0.022	0.247	NaN	NaN	NaN	1.724	0.769	0.603	1.639	0.638	0.649	1.598	0.451	0.597	1.607	0.368	0.594	1.637	0.24	0.637	1.653	0.073	0.554
923	4.615	1.798	0.827	0.419	1.625	0.797	0.275	1.689	0.746	0.235	1.675	0.589	0.206	1.595	0.449	0.26	1.576	0.346	0.251	1.622	0.246	0.214	1.636	0.079	0.287	1.519	0.021	0.249	NaN	NaN	NaN	1.723	0.769	0.603	1.637	0.637	0.649	1.598	0.451	0.596	1.607	0.368	0.594	1.637	0.24	0.637	1.653	0.073	0.554
924	4.62	1.796	0.826	0.419	1.623	0.798	0.274	1.688	0.746	0.234	1.674	0.588	0.206	1.595	0.448	0.261	1.574	0.345	0.252	1.619	0.245	0.215	1.632	0.079	0.287	1.516	0.02	0.251	NaN	NaN	NaN	1.723	0.771	0.604	1.635	0.637	0.648	1.597	0.451	0.595	1.606	0.368	0.593	1.637	0.241	0.637	1.652	0.073	0.554
925	4.625	1.795	0.826	0.418	1.623	0.798	0.274	1.688	0.746	0.234	1.674	0.588	0.206	1.595	0.448	0.262	1.573	0.345	0.253	1.616	0.244	0.216	1.63	0.079	0.288	1.514	0.019	0.252	NaN	NaN	NaN	1.725	0.774	0.607	1.633	0.637	0.647	1.597	0.451	0.595	1.606	0.368	0.592	1.637	0.241	0.637	1.652	0.073	0.554
926	4.63	1.795	0.826	0.418	1.623	0.798	0.273	1.688	0.747	0.234	1.673	0.587	0.207	1.595	0.447	0.264	1.572	0.345	0.254	1.613	0.244	0.217	1.629	0.079	0.289	1.513	0.019	0.253	NaN	NaN	NaN	1.725	0.775	0.607	1.633	0.637	0.646	1.596	0.451	0.594	1.605	0.368	0.592	1.637	0.241	0.637	1.652	0.073	0.554
927	4.635	1.794	0.826	0.417	1.623	0.798	0.273	1.687	0.747	0.233	1.673	0.587	0.207	1.595	0.447	0.265	1.571	0.345	0.255	1.612	0.244	0.217	1.629	0.08	0.289	1.512	0.019	0.254	NaN	NaN	NaN	1.725	0.775	0.607	1.632	0.637	0.646	1.596	0.451	0.594	1.605	0.368	0.592	1.636	0.241	0.636	1.652	0.073	0.554
928	4.64	1.793	0.827	0.417	1.621	0.798	0.272	1.686	0.747	0.233	1.672	0.586	0.207	1.595	0.447	0.266	1.57	0.346	0.256	1.611	0.246	0.218	1.629	0.08	0.29	1.512	0.019	0.254	NaN	NaN	NaN	1.724	0.776	0.607	1.631	0.638	0.645	1.595	0.451	0.593	1.605	0.369	0.592	1.636	0.241	0.636	1.652	0.073	0.554
929	4.645	1.793	0.827	0.417	1.619	0.799	0.271	1.685	0.747	0.232	1.671	0.585	0.207	1.595	0.447	0.267	1.568	0.346	0.257	1.611	0.247	0.218	1.629	0.08	0.29	1.512	0.018	0.255	NaN	NaN	NaN	1.724	0.776	0.607	1.631	0.639	0.646	1.595	0.452	0.593	1.605	0.369	0.591	1.635	0.241	0.636	1.652	0.073	0.554
930	4.65	1.792	0.827	0.416	1.617	0.8	0.271	1.683	0.747	0.231	1.67	0.585	0.208	1.595	0.447	0.267	1.566	0.346	0.258	1.611	0.248	0.219	1.629	0.08	0.29	1.512	0.018	0.254	NaN	NaN	NaN	1.723	0.776	0.606	1.63	0.639	0.645	1.594	0.452	0.593	1.604	0.369	0.591	1.635	0.242	0.635	1.652	0.073	0.554
931	4.655	1.791	0.827	0.416	1.616	0.8	0.27	1.682	0.747	0.231	1.669	0.584	0.208	1.594	0.446	0.268	1.564	0.346	0.259	1.611	0.247	0.22	1.629	0.079	0.29	1.512	0.017	0.254	NaN	NaN	NaN	1.723	0.777	0.606	1.629	0.639	0.645	1.593	0.452	0.592	1.603	0.369	0.59	1.635	0.242	0.635	1.652	0.073	0.554
932	4.66	1.79	0.827	0.415	1.615	0.8	0.27	1.681	0.748	0.231	1.668	0.583	0.208	1.592	0.445	0.269	1.562	0.346	0.26	1.611	0.247	0.221	1.629	0.079	0.289	1.512	0.016	0.254	NaN	NaN	NaN	1.722	0.777	0.605	1.628	0.639	0.644	1.592	0.452	0.591	1.603	0.368	0.59	1.634	0.242	0.635	1.652	0.073	0.554
933	4.665	1.789	0.828	0.414	1.614	0.8	0.27	1.68	0.748	0.231	1.667	0.583	0.208	1.59	0.444	0.269	1.561	0.346	0.261	1.612	0.247	0.222	1.629	0.079	0.289	1.512	0.016	0.254	NaN	NaN	NaN	1.721	0.777	0.604	1.627	0.639	0.644	1.592	0.452	0.591	1.602	0.368	0.59	1.634	0.242	0.635	1.652	0.073	0.554
934	4.67	1.788	0.828	0.413	1.612	0.801	0.269	1.679	0.748	0.23	1.666	0.582	0.208	1.589	0.444	0.269	1.56	0.345	0.262	1.613	0.246	0.222	1.629	0.078	0.289	1.512	0.016	0.254	NaN	NaN	NaN	1.72	0.777	0.604	1.626	0.639	0.643	1.591	0.452	0.59	1.602	0.368	0.589	1.634	0.242	0.634	1.652	0.073	0.554
935	4.675	1.787	0.828	0.412	1.611	0.801	0.269	1.677	0.748	0.229	1.665	0.583	0.208	1.589	0.444	0.269	1.561	0.344	0.262	1.613	0.246	0.222	1.629	0.078	0.289	1.512	0.016	0.254	NaN	NaN	NaN	1.719	0.777	0.603	1.624	0.638	0.643	1.59	0.452	0.59	1.601	0.368	0.588	1.634	0.242	0.634	1.652	0.073	0.554
936	4.68	1.786	0.828	0.411	1.61	0.802	0.269	1.675	0.748	0.228	1.664	0.583	0.208	1.588	0.444	0.269	1.562	0.343	0.262	1.612	0.246	0.222	1.629	0.078	0.29	1.511	0.017	0.255	NaN	NaN	NaN	1.717	0.776	0.601	1.623	0.638	0.642	1.59	0.452	0.589	1.6	0.368	0.587	1.634	0.242	0.634	1.652	0.073	0.554
937	4.685	1.786	0.828	0.411	1.609	0.802	0.268	1.673	0.748	0.228	1.662	0.583	0.207	1.588	0.444	0.27	1.564	0.343	0.261	1.611	0.246	0.222	1.629	0.078	0.29	1.511	0.017	0.255	NaN	NaN	NaN	1.713	0.774	0.597	1.623	0.639	0.641	1.589	0.451	0.589	1.6	0.368	0.587	1.633	0.242	0.633	1.652	0.073	0.554
938	4.69	1.785	0.828	0.409	1.607	0.802	0.268	1.671	0.749	0.227	1.661	0.584	0.207	1.588	0.444	0.27	1.566	0.342	0.261	1.609	0.245	0.221	1.629	0.078	0.29	1.511	0.017	0.255	NaN	NaN	NaN	1.712	0.773	0.596	1.622	0.638	0.64	1.589	0.451	0.588	1.6	0.369	0.587	1.633	0.242	0.633	1.652	0.073	0.554
939	4.695	1.784	0.829	0.408	1.605	0.803	0.267	1.669	0.749	0.227	1.659	0.585	0.206	1.587	0.445	0.27	1.568	0.342	0.261	1.608	0.244	0.22	1.629	0.079	0.29	1.511	0.017	0.255	NaN	NaN	NaN	1.711	0.773	0.595	1.621	0.638	0.64	1.588	0.451	0.587	1.6	0.369	0.586	1.633	0.242	0.632	1.652	0.073	0.553
940	4.7	1.783	0.829	0.407	1.604	0.803	0.266	1.667	0.749	0.226	1.658	0.585	0.205	1.587	0.445	0.27	1.569	0.342	0.261	1.607	0.243	0.22	1.629	0.078	0.29	1.511	0.017	0.255	NaN	NaN	NaN	1.71	0.773	0.594	1.619	0.639	0.639	1.588	0.451	0.587	1.6	0.37	0.586	1.633	0.242	0.632	1.652	0.073	0.553
941	4.705	1.782	0.83	0.406	1.602	0.803	0.266	1.665	0.75	0.226	1.656	0.586	0.205	1.586	0.445	0.269	1.569	0.343	0.261	1.606	0.242	0.22	1.629	0.078	0.289	1.511	0.016	0.255	NaN	NaN	NaN	1.71	0.773	0.594	1.619	0.639	0.638	1.587	0.451	0.587	1.6	0.37	0.586	1.633	0.242	0.632	1.652	0.073	0.553
942	4.71	1.78	0.829	0.405	1.6	0.804	0.265	1.663	0.751	0.225	1.654	0.587	0.204	1.586	0.446	0.269	1.569	0.343	0.261	1.605	0.242	0.22	1.628	0.078	0.289	1.511	0.016	0.255	NaN	NaN	NaN	1.71	0.774	0.593	1.619	0.638	0.638	1.587	0.451	0.586	1.6	0.37	0.585	1.633	0.242	0.632	1.652	0.073	0.553
943	4.715	1.779	0.83	0.403	1.598	0.804	0.265	1.661	0.752	0.225	1.652	0.588	0.204	1.585	0.447	0.269	1.567	0.344	0.261	1.604	0.241	0.22	1.628	0.078	0.289	1.511	0.016	0.255	NaN	NaN	NaN	1.709	0.774	0.593	1.619	0.638	0.638	1.586	0.452	0.586	1.601	0.37	0.585	1.633	0.242	0.631	1.652	0.073	0.553
944	4.72	1.778	0.83	0.402	1.597	0.804	0.265	1.659	0.752	0.225	1.65	0.589	0.203	1.585	0.448	0.268	1.566	0.343	0.261	1.603	0.241	0.219	1.629	0.078	0.289	1.511	0.016	0.255	NaN	NaN	NaN	1.709	0.774	0.592	1.619	0.638	0.637	1.586	0.452	0.585	1.601	0.37	0.585	1.633	0.243	0.631	1.652	0.073	0.553
945	4.725	1.777	0.83	0.401	1.597	0.804	0.264	1.657	0.753	0.224	1.648	0.59	0.201	1.585	0.449	0.267	1.565	0.343	0.261	1.603	0.241	0.219	1.629	0.078	0.289	1.511	0.016	0.255	NaN	NaN	NaN	1.71	0.776	0.593	1.619	0.639	0.637	1.587	0.453	0.585	1.601	0.37	0.584	1.633	0.243	0.63	1.652	0.073	0.553
946	4.73	1.776	0.831	0.4	1.595	0.805	0.264	1.655	0.754	0.224	1.646	0.591	0.2	1.585	0.449	0.266	1.564	0.343	0.261	1.602	0.241	0.219	1.628	0.078	0.289	1.511	0.016	0.255	NaN	NaN	NaN	1.715	0.781	0.597	1.619	0.639	0.636	1.587	0.453	0.584	1.601	0.37	0.584	1.634	0.243	0.63	1.652	0.073	0.553
947	4.735	1.775	0.831	0.399	1.593	0.805	0.264	1.653	0.754	0.223	1.644	0.591	0.2	1.584	0.45	0.265	1.563	0.343	0.261	1.602	0.24	0.218	1.628	0.078	0.289	1.511	0.016	0.255	NaN	NaN	NaN	1.715	0.782	0.598	1.619	0.639	0.636	1.587	0.453	0.583	1.601	0.371	0.584	1.634	0.243	0.629	1.652	0.073	0.553
948	4.74	1.774	0.831	0.399	1.592	0.806	0.264	1.652	0.755	0.223	1.642	0.592	0.199	1.584	0.45	0.265	1.561	0.342	0.26	1.602	0.24	0.218	1.628	0.077	0.289	1.511	0.015	0.255	NaN	NaN	NaN	1.713	0.781	0.595	1.619	0.639	0.635	1.588	0.454	0.583	1.601	0.371	0.583	1.634	0.244	0.63	1.652	0.073	0.553
949	4.745	1.773	0.831	0.398	1.59	0.806	0.263	1.651	0.755	0.223	1.64	0.593	0.198	1.583	0.45	0.265	1.561	0.341	0.259	1.602	0.24	0.218	1.628	0.077	0.289	1.511	0.015	0.255	NaN	NaN	NaN	1.708	0.777	0.59	1.619	0.64	0.635	1.588	0.454	0.583	1.601	0.371	0.583	1.634	0.244	0.63	1.652	0.073	0.553
950	4.75	1.772	0.832	0.397	1.589	0.807	0.263	1.65	0.755	0.223	1.639	0.593	0.197	1.582	0.45	0.264	1.56	0.341	0.259	1.602	0.24	0.218	1.628	0.077	0.289	1.511	0.015	0.255	NaN	NaN	NaN	1.706	0.777	0.588	1.619	0.64	0.634	1.588	0.454	0.582	1.601	0.371	0.582	1.635	0.244	0.629	1.652	0.073	0.553
951	4.755	1.772	0.832	0.396	1.588	0.807	0.263	1.649	0.756	0.222	1.637	0.594	0.196	1.581	0.449	0.264	1.56	0.341	0.259	1.602	0.24	0.218	1.628	0.077	0.289	1.511	0.015	0.255	NaN	NaN	NaN	1.705	0.777	0.587	1.618	0.64	0.633	1.588	0.454	0.582	1.601	0.371	0.582	1.635	0.244	0.629	1.652	0.073	0.553
952	4.76	1.771	0.832	0.396	1.587	0.807	0.263	1.646	0.757	0.222	1.636	0.595	0.195	1.58	0.449	0.263	1.561	0.341	0.259	1.603	0.24	0.217	1.628	0.077	0.289	1.511	0.015	0.255	NaN	NaN	NaN	1.705	0.777	0.586	1.618	0.64	0.633	1.588	0.454	0.581	1.602	0.371	0.581	1.635	0.245	0.629	1.652	0.073	0.553
953	4.765	1.77	0.833	0.395	1.586	0.807	0.263	1.645	0.757	0.221	1.634	0.596	0.194	1.579	0.448	0.263	1.563	0.341	0.259	1.603	0.24	0.217	1.628	0.077	0.289	1.511	0.014	0.255	NaN	NaN	NaN	1.704	0.777	0.586	1.617	0.64	0.632	1.588	0.454	0.581	1.602	0.371	0.581	1.635	0.245	0.629	1.652	0.073	0.553
954	4.77	1.769	0.833	0.394	1.586	0.807	0.263	1.644	0.757	0.221	1.633	0.596	0.193	1.579	0.448	0.263	1.564	0.341	0.258	1.603	0.24	0.217	1.628	0.077	0.289	1.511	0.014	0.255	NaN	NaN	NaN	1.703	0.778	0.585	1.617	0.64	0.632	1.588	0.455	0.581	1.602	0.371	0.58	1.635	0.245	0.629	1.652	0.073	0.553
955	4.775	1.768	0.834	0.394	1.584	0.807	0.262	1.643	0.758	0.22	1.632	0.597	0.192	1.578	0.449	0.263	1.566	0.341	0.258	1.603	0.24	0.217	1.628	0.077	0.289	1.511	0.014	0.255	NaN	NaN	NaN	1.705	0.779	0.586	1.617	0.641	0.631	1.588	0.455	0.58	1.602	0.371	0.58	1.635	0.245	0.628	1.652	0.073	0.553
956	4.78	1.768	0.834	0.393	1.583	0.808	0.262	1.642	0.758	0.219	1.631	0.597	0.192	1.577	0.449	0.263	1.567	0.341	0.258	1.603	0.239	0.217	1.628	0.077	0.289	1.511	0.014	0.255	NaN	NaN	NaN	1.708	0.783	0.588	1.617	0.641	0.631	1.589	0.454	0.58	1.602	0.371	0.579	1.635	0.245	0.628	1.652	0.073	0.553
957	4.785	1.767	0.834	0.392	1.583	0.808	0.262	1.641	0.758	0.219	1.63	0.597	0.191	1.578	0.449	0.262	1.568	0.341	0.258	1.604	0.239	0.217	1.628	0.077	0.289	1.511	0.014	0.255	NaN	NaN	NaN	1.707	0.784	0.587	1.617	0.641	0.63	1.589	0.454	0.579	1.602	0.372	0.579	1.635	0.246	0.628	1.652	0.073	0.553
958	4.79	1.766	0.834	0.392	1.582	0.808	0.26	1.641	0.758	0.218	1.629	0.598	0.191	1.578	0.45	0.261	1.569	0.341	0.258	1.604	0.239	0.217	1.628	0.077	0.289	1.511	0.014	0.255	NaN	NaN	NaN	1.708	0.785	0.588	1.617	0.641	0.63	1.588	0.455	0.578	1.602	0.372	0.578	1.636	0.246	0.628	1.652	0.073	0.553
959	4.795	1.766	0.835	0.391	1.581	0.808	0.259	1.64	0.758	0.218	1.628	0.598	0.19	1.578	0.45	0.26	1.57	0.341	0.258	1.604	0.239	0.217	1.628	0.077	0.289	1.511	0.014	0.255	NaN	NaN	NaN	1.707	0.785	0.588	1.617	0.641	0.629	1.588	0.455	0.577	1.602	0.372	0.578	1.636	0.246	0.627	1.652	0.073	0.553
960	4.8	1.765	0.835	0.39	1.581	0.808	0.258	1.639	0.758	0.217	1.628	0.598	0.19	1.578	0.45	0.26	1.57	0.341	0.258	1.604	0.239	0.217	1.628	0.077	0.289	1.511	0.014	0.255	NaN	NaN	NaN	1.707	0.786	0.588	1.616	0.641	0.628	1.588	0.455	0.577	1.602	0.372	0.577	1.636	0.247	0.627	1.652	0.073	0.553
961	4.805	1.764	0.835	0.389	1.581	0.808	0.258	1.638	0.758	0.216	1.627	0.598	0.189	1.579	0.45	0.26	1.569	0.341	0.257	1.604	0.238	0.217	1.628	0.077	0.289	1.511	0.014	0.255	NaN	NaN	NaN	1.705	0.784	0.585	1.616	0.642	0.627	1.588	0.455	0.576	1.602	0.372	0.577	1.637	0.247	0.626	1.652	0.073	0.553
962	4.81	1.764	0.835	0.389	1.581	0.808	0.258	1.638	0.758	0.215	1.627	0.598	0.189	1.579	0.449	0.259	1.568	0.34	0.256	1.605	0.238	0.217	1.628	0.077	0.289	1.511	0.014	0.255	NaN	NaN	NaN	1.7	0.781	0.581	1.616	0.642	0.627	1.589	0.456	0.576	1.602	0.372	0.577	1.637	0.247	0.626	1.652	0.073	0.553
963	4.815	1.763	0.835	0.388	1.579	0.808	0.257	1.638	0.758	0.214	1.627	0.598	0.189	1.58	0.449	0.259	1.568	0.34	0.256	1.605	0.238	0.217	1.628	0.077	0.289	1.51	0.014	0.255	NaN	NaN	NaN	1.699	0.78	0.579	1.616	0.642	0.626	1.589	0.456	0.575	1.602	0.372	0.576	1.637	0.247	0.626	1.652	0.073	0.553
964	4.82	1.762	0.835	0.387	1.577	0.808	0.256	1.637	0.759	0.213	1.626	0.598	0.188	1.58	0.448	0.258	1.567	0.34	0.256	1.605	0.238	0.216	1.628	0.077	0.289	1.51	0.013	0.255	NaN	NaN	NaN	1.698	0.781	0.578	1.616	0.642	0.626	1.589	0.456	0.575	1.603	0.372	0.576	1.637	0.247	0.626	1.652	0.073	0.553
965	4.825	1.762	0.836	0.386	1.577	0.808	0.255	1.637	0.759	0.212	1.626	0.598	0.187	1.58	0.449	0.257	1.567	0.34	0.255	1.605	0.238	0.216	1.628	0.077	0.289	1.51	0.013	0.255	NaN	NaN	NaN	1.698	0.781	0.577	1.615	0.642	0.625	1.589	0.456	0.575	1.603	0.372	0.576	1.637	0.248	0.625	1.652	0.073	0.553
966	4.83	1.761	0.836	0.385	1.576	0.808	0.254	1.636	0.759	0.211	1.626	0.597	0.186	1.58	0.449	0.256	1.566	0.34	0.255	1.605	0.238	0.216	1.628	0.077	0.289	1.51	0.012	0.255	NaN	NaN	NaN	1.697	0.781	0.576	1.615	0.642	0.625	1.589	0.456	0.574	1.603	0.373	0.575	1.637	0.248	0.625	1.652	0.074	0.553
967	4.835	1.76	0.835	0.385	1.576	0.808	0.253	1.635	0.759	0.21	1.626	0.598	0.186	1.58	0.448	0.256	1.566	0.34	0.255	1.605	0.238	0.216	1.628	0.077	0.289	1.51	0.012	0.255	NaN	NaN	NaN	1.697	0.781	0.575	1.615	0.642	0.624	1.588	0.456	0.574	1.603	0.373	0.575	1.637	0.248	0.624	1.652	0.074	0.553
968	4.84	1.76	0.835	0.384	1.574	0.809	0.252	1.635	0.759	0.209	1.626	0.598	0.186	1.58	0.448	0.255	1.566	0.339	0.254	1.604	0.238	0.216	1.628	0.077	0.289	1.51	0.012	0.255	NaN	NaN	NaN	1.697	0.781	0.575	1.615	0.643	0.624	1.588	0.456	0.573	1.603	0.373	0.574	1.637	0.248	0.624	1.652	0.074	0.553
969	4.845	1.759	0.836	0.383	1.574	0.809	0.252	1.635	0.759	0.209	1.626	0.598	0.186	1.58	0.448	0.255	1.565	0.339	0.254	1.604	0.238	0.215	1.627	0.077	0.289	1.509	0.011	0.255	NaN	NaN	NaN	1.698	0.783	0.575	1.614	0.642	0.623	1.588	0.456	0.573	1.603	0.373	0.574	1.637	0.248	0.624	1.652	0.074	0.553
970	4.85	1.759	0.836	0.382	1.573	0.809	0.252	1.635	0.759	0.208	1.627	0.597	0.185	1.58	0.448	0.254	1.565	0.339	0.254	1.604	0.237	0.215	1.627	0.077	0.289	1.509	0.011	0.255	NaN	NaN	NaN	1.7	0.785	0.576	1.613	0.643	0.622	1.588	0.456	0.572	1.603	0.374	0.573	1.637	0.248	0.624	1.652	0.074	0.553
971	4.855	1.758	0.836	0.382	1.573	0.809	0.251	1.635	0.759	0.207	1.627	0.598	0.184	1.58	0.448	0.254	1.565	0.339	0.254	1.603	0.237	0.215	1.627	0.077	0.289	1.509	0.011	0.255	NaN	NaN	NaN	1.702	0.787	0.578	1.613	0.643	0.621	1.587	0.456	0.572	1.603	0.374	0.573	1.637	0.248	0.624	1.652	0.074	0.553
972	4.86	1.758	0.836	0.381	1.572	0.809	0.25	1.634	0.759	0.206	1.627	0.598	0.183	1.58	0.449	0.255	1.565	0.339	0.254	1.603	0.236	0.214	1.627	0.076	0.289	1.509	0.01	0.255	NaN	NaN	NaN	1.7	0.786	0.576	1.613	0.643	0.62	1.587	0.456	0.571	1.602	0.374	0.573	1.637	0.248	0.624	1.652	0.074	0.553
973	4.865	1.757	0.836	0.38	1.573	0.809	0.248	1.634	0.759	0.205	1.627	0.597	0.183	1.58	0.449	0.254	1.566	0.339	0.253	1.602	0.236	0.214	1.627	0.076	0.289	1.509	0.01	0.254	NaN	NaN	NaN	1.696	0.783	0.572	1.613	0.643	0.62	1.587	0.457	0.571	1.602	0.374	0.572	1.637	0.249	0.624	1.652	0.074	0.553
974	4.87	1.757	0.836	0.379	1.572	0.809	0.247	1.633	0.759	0.205	1.627	0.597	0.182	1.58	0.449	0.254	1.566	0.339	0.253	1.602	0.236	0.214	1.627	0.076	0.289	1.509	0.01	0.254	NaN	NaN	NaN	1.695	0.782	0.571	1.613	0.643	0.62	1.588	0.458	0.571	1.601	0.374	0.572	1.637	0.249	0.624	1.652	0.074	0.552
975	4.875	1.756	0.836	0.378	1.572	0.809	0.247	1.633	0.759	0.204	1.627	0.597	0.182	1.58	0.449	0.254	1.566	0.339	0.253	1.602	0.235	0.213	1.627	0.076	0.289	1.509	0.01	0.254	NaN	NaN	NaN	1.694	0.781	0.569	1.613	0.643	0.619	1.588	0.458	0.571	1.601	0.374	0.572	1.636	0.249	0.624	1.651	0.073	0.551
976	4.88	1.756	0.836	0.377	1.571	0.809	0.246	1.633	0.759	0.203	1.627	0.597	0.182	1.58	0.449	0.254	1.566	0.338	0.253	1.601	0.235	0.213	1.626	0.076	0.289	1.509	0.01	0.254	NaN	NaN	NaN	1.694	0.781	0.569	1.612	0.643	0.618	1.587	0.458	0.57	1.601	0.374	0.571	1.636	0.249	0.623	1.651	0.073	0.551
977	4.885	1.755	0.836	0.376	1.569	0.81	0.246	1.632	0.759	0.203	1.627	0.597	0.181	1.58	0.449	0.253	1.566	0.338	0.252	1.601	0.235	0.213	1.626	0.076	0.289	1.509	0.01	0.254	NaN	NaN	NaN	1.694	0.781	0.568	1.612	0.643	0.618	1.586	0.457	0.569	1.601	0.374	0.571	1.636	0.249	0.623	1.651	0.073	0.552
978	4.89	1.755	0.837	0.376	1.568	0.81	0.245	1.632	0.759	0.202	1.627	0.597	0.181	1.58	0.449	0.253	1.566	0.338	0.252	1.601	0.235	0.213	1.626	0.076	0.289	1.509	0.01	0.254	NaN	NaN	NaN	1.693	0.781	0.567	1.611	0.643	0.617	1.585	0.457	0.569	1.601	0.374	0.57	1.635	0.249	0.623	1.651	0.074	0.552
979	4.895	1.755	0.836	0.375	1.569	0.81	0.244	1.631	0.759	0.201	1.627	0.597	0.18	1.58	0.449	0.253	1.566	0.338	0.252	1.601	0.235	0.213	1.626	0.076	0.289	1.509	0.01	0.254	NaN	NaN	NaN	1.693	0.781	0.567	1.611	0.643	0.616	1.585	0.456	0.568	1.6	0.374	0.57	1.635	0.25	0.623	1.651	0.074	0.552
980	4.9	1.754	0.836	0.374	1.569	0.81	0.243	1.631	0.759	0.201	1.626	0.597	0.179	1.58	0.449	0.252	1.566	0.338	0.252	1.601	0.234	0.213	1.626	0.076	0.289	1.509	0.01	0.254	NaN	NaN	NaN	1.693	0.781	0.566	1.61	0.643	0.616	1.584	0.456	0.568	1.6	0.374	0.569	1.635	0.25	0.622	1.651	0.074	0.553
981	4.905	1.754	0.837	0.373	1.568	0.81	0.242	1.63	0.759	0.2	1.626	0.597	0.179	1.58	0.449	0.252	1.566	0.338	0.252	1.601	0.234	0.213	1.626	0.076	0.289	1.509	0.01	0.254	NaN	NaN	NaN	1.693	0.781	0.565	1.61	0.643	0.615	1.584	0.456	0.567	1.6	0.374	0.569	1.635	0.25	0.622	1.651	0.074	0.553
982	4.91	1.753	0.837	0.372	1.566	0.81	0.242	1.629	0.759	0.199	1.625	0.597	0.178	1.58	0.449	0.252	1.565	0.338	0.251	1.6	0.234	0.213	1.626	0.076	0.289	1.509	0.01	0.254	NaN	NaN	NaN	1.692	0.781	0.565	1.609	0.643	0.614	1.583	0.456	0.566	1.599	0.374	0.569	1.634	0.25	0.622	1.65	0.074	0.553
983	4.915	1.753	0.837	0.372	1.565	0.81	0.241	1.629	0.759	0.199	1.625	0.597	0.178	1.58	0.449	0.251	1.565	0.338	0.251	1.601	0.234	0.213	1.626	0.076	0.289	1.509	0.01	0.254	NaN	NaN	NaN	1.691	0.781	0.564	1.609	0.643	0.614	1.583	0.456	0.566	1.599	0.374	0.568	1.634	0.25	0.621	1.65	0.074	0.553
984	4.92	1.753	0.837	0.371	1.564	0.81	0.241	1.628	0.76	0.198	1.624	0.597	0.177	1.58	0.449	0.25	1.565	0.338	0.251	1.601	0.234	0.213	1.626	0.076	0.289	1.509	0.01	0.254	NaN	NaN	NaN	1.691	0.781	0.563	1.608	0.643	0.613	1.582	0.456	0.565	1.599	0.374	0.568	1.634	0.25	0.621	1.65	0.074	0.553
985	4.925	1.752	0.837	0.37	1.564	0.81	0.24	1.628	0.76	0.198	1.624	0.597	0.177	1.58	0.449	0.25	1.565	0.338	0.251	1.601	0.234	0.213	1.626	0.076	0.289	1.509	0.01	0.254	NaN	NaN	NaN	1.691	0.781	0.563	1.608	0.643	0.613	1.582	0.456	0.565	1.598	0.374	0.567	1.634	0.251	0.621	1.65	0.074	0.553
986	4.93	1.752	0.837	0.37	1.564	0.81	0.24	1.627	0.76	0.197	1.623	0.597	0.176	1.579	0.449	0.25	1.565	0.338	0.251	1.601	0.234	0.213	1.626	0.076	0.289	1.509	0.01	0.254	NaN	NaN	NaN	1.693	0.783	0.564	1.608	0.643	0.612	1.582	0.456	0.564	1.597	0.374	0.567	1.633	0.251	0.62	1.65	0.074	0.553
987	4.935	1.752	0.837	0.369	1.563	0.811	0.239	1.627	0.76	0.197	1.623	0.597	0.175	1.579	0.449	0.25	1.566	0.338	0.25	1.601	0.234	0.213	1.626	0.076	0.289	1.509	0.01	0.254	NaN	NaN	NaN	1.697	0.787	0.568	1.607	0.643	0.612	1.581	0.456	0.564	1.597	0.374	0.567	1.633	0.251	0.62	1.65	0.074	0.552
988	4.94	1.751	0.837	0.368	1.564	0.811	0.237	1.626	0.76	0.196	1.623	0.597	0.175	1.578	0.449	0.249	1.566	0.338	0.25	1.602	0.234	0.213	1.626	0.076	0.289	1.509	0.01	0.254	NaN	NaN	NaN	1.699	0.788	0.568	1.607	0.643	0.611	1.581	0.456	0.563	1.597	0.374	0.566	1.633	0.251	0.62	1.65	0.074	0.552
989	4.945	1.751	0.837	0.367	1.564	0.81	0.237	1.626	0.761	0.196	1.622	0.597	0.175	1.578	0.449	0.249	1.567	0.338	0.25	1.602	0.234	0.212	1.626	0.076	0.289	1.509	0.01	0.254	NaN	NaN	NaN	1.696	0.786	0.566	1.606	0.643	0.61	1.58	0.456	0.563	1.596	0.374	0.566	1.632	0.251	0.62	1.65	0.074	0.552
990	4.95	1.751	0.837	0.367	1.564	0.81	0.236	1.625	0.76	0.195	1.622	0.597	0.174	1.578	0.449	0.248	1.567	0.338	0.25	1.603	0.234	0.212	1.626	0.076	0.289	1.509	0.01	0.254	NaN	NaN	NaN	1.691	0.782	0.561	1.606	0.643	0.609	1.58	0.457	0.563	1.596	0.374	0.566	1.632	0.251	0.62	1.65	0.074	0.551
991	4.955	1.751	0.838	0.366	1.563	0.811	0.236	1.625	0.76	0.194	1.622	0.597	0.173	1.578	0.449	0.248	1.567	0.338	0.249	1.603	0.234	0.212	1.626	0.076	0.289	1.509	0.01	0.254	NaN	NaN	NaN	1.69	0.781	0.559	1.606	0.643	0.609	1.58	0.457	0.562	1.596	0.374	0.566	1.633	0.252	0.62	1.65	0.075	0.55
992	4.96	1.75	0.838	0.366	1.562	0.811	0.236	1.625	0.76	0.193	1.621	0.598	0.173	1.578	0.449	0.248	1.567	0.338	0.249	1.603	0.234	0.212	1.626	0.076	0.289	1.509	0.01	0.254	NaN	NaN	NaN	1.689	0.781	0.558	1.605	0.643	0.609	1.579	0.457	0.561	1.596	0.374	0.565	1.633	0.252	0.619	1.65	0.075	0.55
993	4.965	1.75	0.838	0.365	1.561	0.811	0.235	1.626	0.76	0.193	1.621	0.598	0.173	1.578	0.449	0.247	1.567	0.338	0.249	1.603	0.234	0.212	1.626	0.076	0.289	1.509	0.01	0.254	NaN	NaN	NaN	1.688	0.781	0.558	1.605	0.643	0.608	1.579	0.456	0.561	1.596	0.374	0.565	1.633	0.252	0.619	1.65	0.075	0.55
994	4.97	1.749	0.837	0.365	1.562	0.811	0.235	1.625	0.761	0.192	1.62	0.597	0.172	1.578	0.449	0.247	1.568	0.338	0.248	1.603	0.234	0.212	1.626	0.076	0.289	1.509	0.01	0.254	NaN	NaN	NaN	1.688	0.781	0.557	1.605	0.643	0.608	1.579	0.456	0.56	1.596	0.375	0.564	1.633	0.253	0.619	1.65	0.075	0.55
995	4.975	1.749	0.837	0.364	1.562	0.811	0.234	1.625	0.761	0.192	1.62	0.598	0.172	1.578	0.449	0.247	1.568	0.338	0.248	1.603	0.233	0.212	1.626	0.075	0.289	1.509	0.01	0.254	NaN	NaN	NaN	1.688	0.781	0.557	1.604	0.643	0.608	1.578	0.456	0.56	1.596	0.375	0.564	1.633	0.253	0.618	1.65	0.075	0.55
996	4.98	1.749	0.838	0.363	1.563	0.811	0.234	1.624	0.761	0.191	1.62	0.598	0.171	1.578	0.449	0.247	1.568	0.338	0.248	1.603	0.233	0.212	1.626	0.075	0.289	1.509	0.01	0.254	NaN	NaN	NaN	1.688	0.781	0.556	1.604	0.643	0.607	1.578	0.456	0.559	1.596	0.375	0.563	1.633	0.253	0.618	1.65	0.075	0.55
997	4.985	1.749	0.838	0.363	1.562	0.811	0.233	1.624	0.761	0.191	1.62	0.598	0.171	1.578	0.449	0.247	1.568	0.338	0.248	1.603	0.233	0.212	1.626	0.075	0.289	1.509	0.01	0.254	NaN	NaN	NaN	1.687	0.781	0.556	1.604	0.643	0.607	1.578	0.456	0.559	1.595	0.375	0.563	1.632	0.253	0.618	1.65	0.075	0.55
998	4.99	1.748	0.838	0.362	1.561	0.811	0.232	1.623	0.761	0.191	1.619	0.597	0.17	1.578	0.449	0.246	1.568	0.338	0.248	1.603	0.233	0.212	1.626	0.075	0.289	1.509	0.01	0.254	NaN	NaN	NaN	1.687	0.781	0.555	1.604	0.643	0.606	1.577	0.456	0.558	1.595	0.375	0.562	1.632	0.253	0.617	1.65	0.075	0.55
999	4.995	1.748	0.838	0.362	1.56	0.811	0.231	1.623	0.761	0.19	1.619	0.597	0.169	1.577	0.449	0.246	1.568	0.338	0.248	1.603	0.233	0.211	1.626	0.075	0.289	1.509	0.01	0.254	NaN	NaN	NaN	1.687	0.781	0.555	1.603	0.643	0.605	1.578	0.456	0.558	1.595	0.375	0.562	1.632	0.253	0.617	1.65	0.075	0.55
1000	5	1.748	0.838	0.361	1.56	0.811	0.231	1.624	0.76	0.19	1.619	0.597	0.169	1.577	0.449	0.244	1.567	0.338	0.248	1.603	0.233	0.211	1.626	0.075	0.289	1.509	0.01	0.254	NaN	NaN	NaN	1.686	0.782	0.554	1.603	0.643	0.605	1.578	0.456	0.557	1.594	0.375	0.562	1.632	0.253	0.617	1.65	0.075	0.55
1001	5.005	1.747	0.838	0.361	1.559	0.811	0.23	1.623	0.76	0.189	1.618	0.597	0.169	1.577	0.449	0.244	1.567	0.337	0.247	1.602	0.232	0.211	1.626	0.075	0.289	1.509	0.01	0.254	NaN	NaN	NaN	1.686	0.782	0.554	1.603	0.643	0.604	1.578	0.457	0.557	1.594	0.375	0.561	1.632	0.253	0.617	1.65	0.075	0.55
1002	5.01	1.747	0.838	0.361	1.559	0.811	0.23	1.623	0.761	0.189	1.618	0.597	0.169	1.577	0.449	0.243	1.567	0.337	0.247	1.602	0.232	0.21	1.626	0.075	0.289	1.509	0.01	0.254	NaN	NaN	NaN	1.686	0.782	0.554	1.603	0.643	0.604	1.578	0.457	0.557	1.594	0.376	0.561	1.632	0.254	0.617	1.65	0.075	0.55
1003	5.015	1.747	0.838	0.36	1.558	0.811	0.23	1.623	0.761	0.188	1.617	0.598	0.169	1.577	0.449	0.243	1.567	0.337	0.247	1.601	0.232	0.21	1.626	0.075	0.289	1.509	0.01	0.254	NaN	NaN	NaN	1.686	0.782	0.553	1.603	0.644	0.603	1.578	0.457	0.556	1.594	0.376	0.561	1.632	0.254	0.616	1.65	0.075	0.55
1004	5.02	1.746	0.838	0.36	1.558	0.81	0.23	1.622	0.761	0.188	1.617	0.598	0.168	1.576	0.449	0.243	1.567	0.337	0.247	1.601	0.231	0.21	1.626	0.075	0.289	1.509	0.01	0.254	NaN	NaN	NaN	1.685	0.782	0.552	1.603	0.644	0.603	1.578	0.457	0.556	1.594	0.376	0.56	1.632	0.254	0.616	1.65	0.075	0.55
1005	5.025	1.746	0.838	0.359	1.559	0.81	0.23	1.622	0.761	0.187	1.616	0.598	0.168	1.576	0.449	0.243	1.566	0.337	0.247	1.601	0.231	0.21	1.626	0.075	0.289	1.509	0.01	0.254	NaN	NaN	NaN	1.684	0.782	0.552	1.603	0.644	0.603	1.578	0.457	0.556	1.594	0.376	0.56	1.632	0.254	0.616	1.65	0.075	0.55
1006	5.03	1.746	0.838	0.359	1.559	0.81	0.229	1.621	0.761	0.187	1.616	0.598	0.167	1.576	0.449	0.243	1.566	0.337	0.247	1.601	0.231	0.209	1.626	0.075	0.289	1.509	0.01	0.254	NaN	NaN	NaN	1.684	0.782	0.551	1.602	0.644	0.602	1.577	0.457	0.555	1.594	0.376	0.559	1.632	0.254	0.615	1.65	0.075	0.55
1007	5.035	1.746	0.838	0.358	1.558	0.81	0.229	1.621	0.76	0.186	1.616	0.598	0.167	1.575	0.449	0.244	1.566	0.337	0.247	1.601	0.231	0.209	1.626	0.075	0.289	1.509	0.01	0.254	NaN	NaN	NaN	1.684	0.782	0.551	1.602	0.644	0.602	1.577	0.457	0.555	1.595	0.376	0.559	1.632	0.254	0.615	1.65	0.075	0.55
1008	5.04	1.745	0.838	0.358	1.557	0.81	0.228	1.621	0.76	0.186	1.615	0.598	0.167	1.575	0.45	0.244	1.567	0.337	0.247	1.601	0.231	0.209	1.626	0.075	0.289	1.509	0.01	0.254	NaN	NaN	NaN	1.684	0.782	0.551	1.601	0.644	0.602	1.577	0.457	0.555	1.595	0.376	0.559	1.632	0.255	0.615	1.65	0.075	0.55
1009	5.045	1.745	0.839	0.358	1.556	0.811	0.228	1.621	0.76	0.186	1.615	0.598	0.166	1.574	0.45	0.244	1.567	0.337	0.247	1.601	0.231	0.209	1.626	0.075	0.289	1.509	0.01	0.254	NaN	NaN	NaN	1.684	0.782	0.551	1.601	0.644	0.602	1.577	0.457	0.554	1.595	0.376	0.559	1.632	0.255	0.615	1.65	0.075	0.55
1010	5.05	1.745	0.839	0.357	1.556	0.811	0.227	1.62	0.76	0.185	1.614	0.598	0.166	1.574	0.45	0.243	1.567	0.337	0.246	1.601	0.231	0.209	1.626	0.075	0.289	1.509	0.01	0.254	NaN	NaN	NaN	1.684	0.782	0.55	1.601	0.644	0.601	1.577	0.457	0.554	1.594	0.376	0.558	1.632	0.255	0.614	1.65	0.076	0.55
1011	5.055	1.745	0.839	0.357	1.556	0.81	0.227	1.62	0.76	0.185	1.613	0.598	0.166	1.574	0.45	0.243	1.567	0.337	0.246	1.601	0.231	0.209	1.626	0.075	0.289	1.509	0.01	0.254	NaN	NaN	NaN	1.683	0.782	0.55	1.6	0.644	0.601	1.577	0.457	0.554	1.594	0.376	0.558	1.632	0.255	0.614	1.65	0.076	0.55
1012	5.06	1.744	0.839	0.356	1.557	0.81	0.226	1.62	0.76	0.184	1.613	0.598	0.165	1.574	0.45	0.243	1.567	0.337	0.246	1.601	0.231	0.209	1.626	0.075	0.289	1.509	0.01	0.254	NaN	NaN	NaN	1.684	0.783	0.55	1.6	0.644	0.6	1.577	0.457	0.553	1.594	0.376	0.558	1.632	0.255	0.614	1.651	0.076	0.55
1013	5.065	1.744	0.839	0.356	1.558	0.81	0.226	1.62	0.761	0.184	1.613	0.598	0.165	1.574	0.45	0.242	1.567	0.337	0.246	1.601	0.231	0.209	1.626	0.075	0.289	1.509	0.01	0.254	NaN	NaN	NaN	1.686	0.786	0.551	1.599	0.644	0.599	1.577	0.457	0.553	1.594	0.376	0.558	1.632	0.255	0.614	1.651	0.077	0.55
1014	5.07	1.744	0.839	0.356	1.558	0.81	0.225	1.62	0.761	0.184	1.612	0.598	0.165	1.574	0.45	0.242	1.567	0.337	0.246	1.601	0.231	0.209	1.626	0.075	0.289	1.509	0.01	0.254	NaN	NaN	NaN	1.686	0.786	0.551	1.599	0.644	0.599	1.577	0.457	0.553	1.594	0.376	0.558	1.632	0.255	0.614	1.651	0.077	0.55
1015	5.075	1.744	0.839	0.356	1.558	0.809	0.225	1.62	0.761	0.183	1.612	0.598	0.164	1.574	0.45	0.242	1.567	0.337	0.246	1.601	0.231	0.209	1.626	0.075	0.289	1.509	0.01	0.254	NaN	NaN	NaN	1.686	0.787	0.551	1.599	0.644	0.599	1.576	0.457	0.552	1.594	0.376	0.557	1.632	0.255	0.613	1.651	0.076	0.549
1016	5.08	1.744	0.839	0.355	1.559	0.809	0.225	1.62	0.761	0.183	1.611	0.598	0.164	1.574	0.45	0.242	1.567	0.337	0.246	1.601	0.231	0.209	1.626	0.075	0.289	1.509	0.01	0.254	NaN	NaN	NaN	1.687	0.787	0.551	1.599	0.644	0.598	1.576	0.457	0.552	1.594	0.376	0.557	1.632	0.255	0.613	1.651	0.076	0.549
1017	5.085	1.744	0.839	0.355	1.558	0.809	0.224	1.62	0.761	0.183	1.611	0.598	0.164	1.574	0.45	0.242	1.567	0.337	0.246	1.601	0.231	0.209	1.626	0.075	0.289	1.509	0.01	0.254	NaN	NaN	NaN	1.687	0.787	0.553	1.599	0.644	0.598	1.576	0.457	0.552	1.594	0.376	0.557	1.632	0.255	0.612	1.651	0.077	0.55
1018	5.09	1.744	0.839	0.354	1.558	0.809	0.224	1.621	0.761	0.182	1.611	0.598	0.163	1.574	0.45	0.242	1.567	0.337	0.246	1.601	0.231	0.209	1.626	0.075	0.289	1.509	0.01	0.254	NaN	NaN	NaN	1.687	0.788	0.553	1.599	0.644	0.598	1.576	0.457	0.551	1.593	0.376	0.557	1.632	0.255	0.612	1.651	0.077	0.55
1019	5.095	1.743	0.839	0.354	1.557	0.81	0.224	1.621	0.761	0.182	1.611	0.598	0.163	1.574	0.45	0.242	1.567	0.337	0.245	1.601	0.231	0.209	1.626	0.075	0.289	1.509	0.01	0.254	NaN	NaN	NaN	1.687	0.788	0.553	1.6	0.645	0.598	1.576	0.457	0.551	1.593	0.376	0.556	1.632	0.255	0.612	1.651	0.077	0.55
1020	5.1	1.744	0.84	0.354	1.557	0.81	0.224	1.621	0.762	0.182	1.61	0.598	0.163	1.573	0.45	0.242	1.567	0.337	0.245	1.601	0.231	0.209	1.626	0.075	0.289	1.509	0.01	0.254	NaN	NaN	NaN	1.687	0.788	0.553	1.6	0.645	0.597	1.576	0.457	0.551	1.593	0.376	0.556	1.632	0.255	0.612	1.651	0.078	0.55
1021	5.105	1.743	0.84	0.353	1.556	0.81	0.224	1.621	0.761	0.182	1.61	0.598	0.163	1.573	0.45	0.241	1.567	0.337	0.245	1.601	0.231	0.209	1.626	0.075	0.289	1.509	0.01	0.254	NaN	NaN	NaN	1.687	0.788	0.553	1.6	0.645	0.597	1.576	0.457	0.551	1.592	0.376	0.556	1.632	0.255	0.612	1.651	0.078	0.55
1022	5.11	1.743	0.84	0.353	1.555	0.81	0.223	1.621	0.761	0.181	1.61	0.598	0.162	1.578	0.448	0.242	1.567	0.337	0.245	1.601	0.23	0.209	1.626	0.075	0.289	1.509	0.01	0.254	NaN	NaN	NaN	1.687	0.788	0.552	1.599	0.644	0.596	1.575	0.457	0.55	1.592	0.376	0.555	1.632	0.255	0.612	1.651	0.078	0.55
1023	5.115	1.743	0.84	0.353	1.556	0.81	0.222	1.621	0.761	0.181	1.61	0.598	0.162	1.588	0.444	0.244	1.567	0.337	0.245	1.601	0.23	0.209	1.626	0.075	0.289	1.509	0.01	0.254	NaN	NaN	NaN	1.687	0.788	0.552	1.598	0.644	0.596	1.575	0.457	0.55	1.592	0.376	0.555	1.632	0.255	0.611	1.651	0.078	0.55
1024	5.12	1.743	0.84	0.352	1.556	0.81	0.222	1.621	0.761	0.181	1.609	0.597	0.162	1.591	0.443	0.245	1.567	0.337	0.245	1.601	0.23	0.209	1.626	0.075	0.289	1.509	0.01	0.254	NaN	NaN	NaN	1.685	0.787	0.55	1.598	0.644	0.596	1.575	0.457	0.55	1.592	0.376	0.555	1.631	0.255	0.611	1.651	0.078	0.55
1025	5.125	1.743	0.839	0.352	1.557	0.809	0.221	1.62	0.761	0.18	1.61	0.597	0.161	1.592	0.442	0.245	1.566	0.337	0.244	1.601	0.23	0.209	1.626	0.075	0.289	1.509	0.01	0.254	NaN	NaN	NaN	1.681	0.784	0.546	1.598	0.644	0.595	1.575	0.457	0.55	1.592	0.376	0.555	1.631	0.255	0.611	1.651	0.078	0.55
1026	5.13	1.742	0.839	0.352	1.558	0.809	0.221	1.62	0.761	0.18	1.609	0.597	0.161	1.588	0.444	0.244	1.566	0.337	0.244	1.601	0.23	0.209	1.626	0.075	0.289	1.509	0.01	0.254	NaN	NaN	NaN	1.68	0.783	0.545	1.598	0.644	0.595	1.575	0.457	0.549	1.592	0.376	0.555	1.631	0.256	0.611	1.651	0.078	0.55
1027	5.135	1.742	0.839	0.352	1.558	0.809	0.22	1.62	0.76	0.179	1.61	0.597	0.161	1.576	0.448	0.241	1.566	0.337	0.244	1.601	0.23	0.209	1.626	0.075	0.289	1.509	0.01	0.254	NaN	NaN	NaN	1.679	0.783	0.545	1.597	0.644	0.595	1.575	0.457	0.549	1.592	0.376	0.555	1.631	0.256	0.612	1.651	0.078	0.55
1028	5.14	1.742	0.839	0.352	1.558	0.809	0.22	1.62	0.76	0.178	1.61	0.597	0.161	1.574	0.449	0.241	1.566	0.336	0.244	1.601	0.23	0.208	1.626	0.075	0.289	1.509	0.01	0.254	NaN	NaN	NaN	1.679	0.783	0.545	1.597	0.644	0.595	1.574	0.457	0.549	1.592	0.376	0.555	1.631	0.256	0.612	1.651	0.078	0.55
1029	5.145	1.742	0.839	0.351	1.557	0.809	0.22	1.62	0.76	0.178	1.61	0.597	0.161	1.573	0.449	0.24	1.566	0.336	0.244	1.601	0.23	0.208	1.626	0.075	0.289	1.509	0.01	0.254	NaN	NaN	NaN	1.679	0.783	0.544	1.597	0.644	0.595	1.574	0.457	0.549	1.592	0.376	0.555	1.631	0.256	0.612	1.651	0.078	0.549
1030	5.15	1.741	0.839	0.351	1.557	0.809	0.22	1.62	0.76	0.178	1.61	0.597	0.161	1.573	0.449	0.24	1.566	0.336	0.244	1.601	0.23	0.208	1.626	0.075	0.289	1.509	0.01	0.254	NaN	NaN	NaN	1.679	0.784	0.544	1.597	0.644	0.595	1.574	0.457	0.549	1.592	0.376	0.555	1.631	0.256	0.612	1.651	0.078	0.549
1031	5.155	1.741	0.839	0.351	1.556	0.809	0.219	1.62	0.76	0.178	1.61	0.597	0.161	1.573	0.449	0.24	1.566	0.336	0.244	1.601	0.23	0.208	1.626	0.075	0.289	1.509	0.01	0.254	NaN	NaN	NaN	1.679	0.783	0.544	1.597	0.644	0.594	1.574	0.457	0.549	1.592	0.376	0.555	1.631	0.256	0.612	1.651	0.078	0.549
1032	5.16	1.741	0.839	0.351	1.556	0.808	0.219	1.62	0.76	0.178	1.61	0.597	0.161	1.574	0.449	0.24	1.566	0.336	0.244	1.601	0.23	0.208	1.626	0.075	0.289	1.509	0.01	0.254	NaN	NaN	NaN	1.678	0.783	0.543	1.597	0.644	0.594	1.574	0.457	0.549	1.592	0.376	0.554	1.631	0.256	0.612	1.651	0.078	0.549
1033	5.165	1.741	0.839	0.35	1.556	0.808	0.219	1.62	0.76	0.178	1.61	0.597	0.16	1.574	0.449	0.24	1.567	0.336	0.244	1.601	0.23	0.208	1.626	0.075	0.289	1.509	0.01	0.254	NaN	NaN	NaN	1.679	0.784	0.543	1.597	0.644	0.594	1.574	0.457	0.549	1.592	0.376	0.554	1.631	0.256	0.612	1.651	0.078	0.549
1034	5.17	1.741	0.84	0.35	1.556	0.808	0.219	1.62	0.76	0.177	1.611	0.596	0.16	1.574	0.449	0.24	1.567	0.336	0.244	1.601	0.23	0.208	1.626	0.075	0.289	1.509	0.01	0.254	NaN	NaN	NaN	1.68	0.785	0.544	1.596	0.644	0.594	1.575	0.457	0.548	1.592	0.376	0.554	1.631	0.256	0.612	1.651	0.078	0.549
1035	5.175	1.741	0.84	0.35	1.556	0.808	0.218	1.621	0.76	0.177	1.611	0.596	0.159	1.574	0.449	0.24	1.567	0.337	0.243	1.601	0.23	0.208	1.626	0.075	0.289	1.509	0.01	0.254	NaN	NaN	NaN	1.68	0.785	0.544	1.596	0.644	0.593	1.575	0.457	0.548	1.592	0.376	0.554	1.631	0.256	0.612	1.651	0.078	0.55
1036	5.18	1.741	0.84	0.35	1.555	0.809	0.218	1.621	0.76	0.177	1.611	0.597	0.16	1.574	0.449	0.24	1.567	0.337	0.243	1.601	0.23	0.208	1.626	0.075	0.289	1.509	0.01	0.254	NaN	NaN	NaN	1.68	0.785	0.544	1.596	0.644	0.593	1.575	0.457	0.548	1.592	0.376	0.554	1.631	0.256	0.611	1.651	0.078	0.55
1037	5.185	1.741	0.84	0.349	1.555	0.809	0.218	1.621	0.76	0.177	1.611	0.597	0.16	1.575	0.449	0.239	1.567	0.337	0.243	1.602	0.23	0.208	1.626	0.074	0.289	1.509	0.01	0.254	NaN	NaN	NaN	1.68	0.785	0.544	1.596	0.644	0.593	1.575	0.457	0.548	1.593	0.376	0.554	1.631	0.256	0.611	1.651	0.078	0.549
1038	5.19	1.741	0.84	0.349	1.556	0.808	0.217	1.621	0.76	0.176	1.612	0.597	0.159	1.575	0.449	0.239	1.567	0.337	0.243	1.602	0.23	0.208	1.626	0.074	0.289	1.509	0.01	0.254	NaN	NaN	NaN	1.679	0.786	0.544	1.596	0.644	0.593	1.575	0.457	0.548	1.593	0.376	0.554	1.631	0.256	0.611	1.651	0.078	0.549
1039	5.195	1.74	0.84	0.349	1.557	0.808	0.216	1.621	0.76	0.176	1.612	0.597	0.159	1.575	0.448	0.239	1.567	0.337	0.243	1.602	0.23	0.208	1.626	0.075	0.289	1.509	0.01	0.254	NaN	NaN	NaN	1.679	0.786	0.544	1.596	0.644	0.592	1.575	0.457	0.548	1.593	0.376	0.554	1.631	0.256	0.611	1.651	0.078	0.549
1040	5.2	1.74	0.84	0.349	1.557	0.808	0.216	1.621	0.76	0.176	1.612	0.597	0.159	1.575	0.448	0.239	1.567	0.337	0.243	1.602	0.23	0.208	1.626	0.075	0.289	1.509	0.01	0.254	NaN	NaN	NaN	1.679	0.785	0.543	1.596	0.645	0.592	1.575	0.458	0.548	1.593	0.376	0.554	1.632	0.257	0.611	1.651	0.078	0.549
1041	5.205	1.74	0.84	0.349	1.556	0.808	0.216	1.621	0.76	0.176	1.612	0.597	0.159	1.575	0.448	0.239	1.567	0.337	0.243	1.602	0.23	0.207	1.626	0.075	0.289	1.509	0.01	0.254	NaN	NaN	NaN	1.677	0.784	0.542	1.596	0.645	0.592	1.575	0.458	0.547	1.593	0.376	0.553	1.632	0.257	0.611	1.651	0.078	0.549
1042	5.21	1.74	0.841	0.349	1.556	0.808	0.215	1.621	0.76	0.176	1.612	0.596	0.159	1.574	0.448	0.239	1.567	0.337	0.243	1.602	0.23	0.207	1.626	0.075	0.289	1.509	0.01	0.254	NaN	NaN	NaN	1.677	0.784	0.542	1.596	0.645	0.592	1.575	0.458	0.547	1.593	0.376	0.553	1.632	0.257	0.611	1.651	0.078	0.549
1043	5.215	1.74	0.841	0.348	1.555	0.808	0.215	1.621	0.76	0.176	1.612	0.596	0.159	1.574	0.448	0.239	1.567	0.337	0.243	1.602	0.23	0.207	1.626	0.074	0.289	1.509	0.01	0.254	NaN	NaN	NaN	1.677	0.784	0.541	1.596	0.645	0.592	1.575	0.458	0.547	1.593	0.376	0.553	1.632	0.257	0.611	1.651	0.078	0.549
1044	5.22	1.74	0.841	0.348	1.554	0.808	0.215	1.621	0.76	0.175	1.612	0.596	0.159	1.574	0.448	0.239	1.567	0.337	0.243	1.602	0.23	0.207	1.626	0.074	0.289	1.509	0.01	0.254	NaN	NaN	NaN	1.677	0.784	0.541	1.596	0.645	0.592	1.575	0.458	0.547	1.593	0.376	0.553	1.632	0.257	0.611	1.651	0.078	0.549
1045	5.225	1.739	0.84	0.348	1.554	0.808	0.215	1.621	0.76	0.175	1.612	0.596	0.159	1.574	0.448	0.239	1.567	0.337	0.242	1.602	0.23	0.207	1.626	0.075	0.289	1.509	0.01	0.254	NaN	NaN	NaN	1.676	0.785	0.541	1.596	0.645	0.591	1.575	0.458	0.547	1.593	0.376	0.553	1.632	0.257	0.611	1.651	0.078	0.549
1046	5.23	1.739	0.84	0.348	1.553	0.808	0.215	1.62	0.76	0.175	1.612	0.596	0.159	1.574	0.448	0.239	1.567	0.337	0.242	1.602	0.23	0.207	1.626	0.075	0.289	1.509	0.01	0.254	NaN	NaN	NaN	1.676	0.785	0.541	1.596	0.645	0.591	1.575	0.458	0.547	1.593	0.376	0.553	1.632	0.257	0.611	1.651	0.078	0.549
1047	5.235	1.739	0.84	0.347	1.553	0.809	0.214	1.62	0.76	0.175	1.612	0.596	0.159	1.574	0.448	0.239	1.567	0.336	0.242	1.602	0.23	0.207	1.626	0.075	0.289	1.509	0.01	0.254	NaN	NaN	NaN	1.676	0.785	0.54	1.596	0.645	0.591	1.575	0.458	0.546	1.593	0.377	0.552	1.632	0.257	0.611	1.651	0.078	0.549
1048	5.24	1.739	0.84	0.347	1.553	0.808	0.214	1.62	0.76	0.175	1.611	0.596	0.159	1.574	0.448	0.238	1.567	0.336	0.242	1.602	0.23	0.207	1.626	0.075	0.289	1.509	0.01	0.254	NaN	NaN	NaN	1.676	0.785	0.54	1.596	0.645	0.591	1.575	0.458	0.546	1.593	0.377	0.552	1.633	0.257	0.611	1.651	0.078	0.549
1049	5.245	1.738	0.84	0.347	1.553	0.808	0.214	1.619	0.76	0.175	1.611	0.596	0.159	1.574	0.448	0.238	1.567	0.336	0.242	1.602	0.23	0.207	1.626	0.075	0.289	1.509	0.01	0.255	NaN	NaN	NaN	1.675	0.785	0.54	1.596	0.645	0.591	1.575	0.458	0.546	1.594	0.377	0.552	1.633	0.257	0.611	1.651	0.078	0.549
1050	5.25	1.738	0.84	0.347	1.553	0.808	0.214	1.619	0.76	0.175	1.611	0.596	0.159	1.574	0.448	0.238	1.567	0.336	0.242	1.602	0.23	0.207	1.626	0.075	0.289	1.509	0.01	0.255	NaN	NaN	NaN	1.675	0.785	0.54	1.596	0.645	0.591	1.575	0.458	0.546	1.594	0.377	0.552	1.633	0.257	0.61	1.651	0.078	0.549
1051	5.255	1.738	0.84	0.347	1.552	0.808	0.214	1.619	0.76	0.175	1.61	0.596	0.158	1.573	0.448	0.238	1.567	0.336	0.242	1.601	0.23	0.207	1.626	0.075	0.289	1.509	0.01	0.254	NaN	NaN	NaN	1.675	0.784	0.54	1.596	0.645	0.591	1.576	0.458	0.546	1.595	0.377	0.552	1.633	0.257	0.61	1.651	0.078	0.549
1052	5.26	1.738	0.84	0.347	1.552	0.808	0.214	1.619	0.76	0.175	1.61	0.596	0.158	1.573	0.448	0.238	1.567	0.336	0.242	1.601	0.23	0.207	1.626	0.075	0.289	1.509	0.01	0.254	NaN	NaN	NaN	1.675	0.784	0.539	1.596	0.645	0.591	1.576	0.458	0.546	1.595	0.377	0.552	1.633	0.257	0.61	1.651	0.078	0.549
1053	5.265	1.738	0.84	0.346	1.552	0.808	0.214	1.619	0.76	0.175	1.61	0.596	0.158	1.573	0.448	0.238	1.567	0.336	0.242	1.601	0.23	0.207	1.626	0.075	0.289	1.509	0.01	0.254	NaN	NaN	NaN	1.675	0.784	0.539	1.596	0.645	0.591	1.576	0.458	0.546	1.595	0.377	0.552	1.633	0.257	0.61	1.651	0.078	0.549
1054	5.27	1.738	0.84	0.346	1.552	0.808	0.213	1.619	0.76	0.175	1.609	0.596	0.158	1.573	0.448	0.238	1.566	0.336	0.242	1.601	0.23	0.207	1.626	0.075	0.289	1.509	0.01	0.254	NaN	NaN	NaN	1.674	0.785	0.539	1.596	0.645	0.591	1.576	0.458	0.546	1.595	0.377	0.552	1.633	0.257	0.61	1.651	0.078	0.549
1055	5.275	1.737	0.841	0.346	1.552	0.808	0.213	1.619	0.76	0.175	1.609	0.596	0.158	1.573	0.448	0.238	1.566	0.336	0.242	1.601	0.23	0.207	1.626	0.075	0.289	1.509	0.01	0.254	NaN	NaN	NaN	1.674	0.785	0.539	1.596	0.645	0.591	1.576	0.458	0.546	1.595	0.377	0.552	1.633	0.257	0.61	1.651	0.078	0.549
1056	5.28	1.737	0.841	0.346	1.552	0.808	0.213	1.619	0.76	0.175	1.609	0.596	0.158	1.573	0.448	0.238	1.566	0.336	0.242	1.601	0.23	0.207	1.626	0.075	0.289	1.509	0.01	0.254	NaN	NaN	NaN	1.674	0.785	0.539	1.596	0.645	0.591	1.576	0.458	0.546	1.595	0.377	0.552	1.633	0.257	0.61	1.651	0.078	0.549
1057	5.285	1.737	0.841	0.346	1.551	0.808	0.213	1.619	0.76	0.174	1.608	0.596	0.158	1.572	0.448	0.238	1.566	0.336	0.242	1.601	0.23	0.207	1.626	0.075	0.289	1.509	0.01	0.254	NaN	NaN	NaN	1.674	0.785	0.539	1.596	0.645	0.591	1.576	0.458	0.546	1.595	0.377	0.552	1.633	0.257	0.61	1.651	0.078	0.549
1058	5.29	1.737	0.841	0.346	1.551	0.807	0.213	1.618	0.76	0.174	1.608	0.595	0.157	1.572	0.448	0.238	1.566	0.336	0.242	1.601	0.23	0.207	1.626	0.075	0.289	1.509	0.01	0.254	NaN	NaN	NaN	1.674	0.785	0.539	1.596	0.645	0.591	1.576	0.458	0.546	1.595	0.377	0.552	1.633	0.257	0.61	1.651	0.078	0.549
1059	5.295	1.736	0.841	0.346	1.551	0.807	0.213	1.618	0.759	0.174	1.607	0.595	0.157	1.572	0.448	0.238	1.566	0.336	0.242	1.601	0.23	0.207	1.626	0.075	0.289	1.509	0.01	0.254	NaN	NaN	NaN	1.674	0.785	0.539	1.596	0.645	0.59	1.576	0.458	0.546	1.595	0.377	0.552	1.633	0.257	0.61	1.651	0.078	0.549
1060	5.3	1.736	0.841	0.345	1.55	0.807	0.213	1.618	0.759	0.174	1.607	0.595	0.157	1.572	0.448	0.238	1.566	0.336	0.242	1.6	0.23	0.207	1.626	0.075	0.288	1.509	0.01	0.254	NaN	NaN	NaN	1.674	0.785	0.539	1.596	0.645	0.59	1.576	0.458	0.546	1.595	0.377	0.552	1.633	0.257	0.61	1.651	0.078	0.549
1061	5.305	1.736	0.841	0.345	1.55	0.807	0.213	1.618	0.759	0.174	1.607	0.595	0.157	1.572	0.448	0.238	1.566	0.336	0.242	1.6	0.23	0.207	1.626	0.075	0.288	1.509	0.01	0.254	NaN	NaN	NaN	1.673	0.785	0.539	1.597	0.646	0.59	1.576	0.458	0.546	1.595	0.377	0.552	1.633	0.257	0.61	1.651	0.078	0.549
1062	5.31	1.736	0.841	0.345	1.55	0.807	0.213	1.618	0.759	0.174	1.606	0.595	0.156	1.572	0.448	0.238	1.566	0.336	0.242	1.6	0.23	0.207	1.626	0.075	0.288	1.509	0.01	0.254	NaN	NaN	NaN	1.673	0.785	0.539	1.597	0.646	0.59	1.576	0.458	0.546	1.595	0.377	0.552	1.633	0.257	0.61	1.651	0.078	0.549
1063	5.315	1.736	0.841	0.345	1.55	0.807	0.213	1.618	0.759	0.173	1.606	0.595	0.156	1.572	0.448	0.238	1.566	0.336	0.242	1.6	0.23	0.207	1.626	0.075	0.288	1.509	0.01	0.254	NaN	NaN	NaN	1.673	0.785	0.539	1.597	0.646	0.59	1.576	0.458	0.546	1.595	0.377	0.552	1.633	0.257	0.61	1.651	0.078	0.549
1064	5.32	1.736	0.841	0.345	1.55	0.807	0.213	1.617	0.759	0.173	1.606	0.595	0.156	1.572	0.448	0.238	1.566	0.336	0.242	1.6	0.23	0.207	1.626	0.075	0.288	1.509	0.01	0.254	NaN	NaN	NaN	1.673	0.786	0.538	1.597	0.646	0.59	1.576	0.458	0.546	1.595	0.377	0.552	1.633	0.257	0.61	1.651	0.078	0.549
1065	5.325	1.736	0.841	0.345	1.55	0.807	0.213	1.617	0.759	0.173	1.606	0.595	0.156	1.571	0.448	0.238	1.565	0.336	0.242	1.6	0.23	0.207	1.626	0.075	0.288	1.509	0.01	0.254	NaN	NaN	NaN	1.673	0.786	0.538	1.597	0.645	0.59	1.576	0.458	0.546	1.595	0.377	0.552	1.633	0.257	0.61	1.651	0.078	0.549
1066	5.33	1.735	0.841	0.345	1.549	0.806	0.213	1.617	0.759	0.173	1.606	0.595	0.156	1.571	0.448	0.237	1.565	0.336	0.242	1.6	0.23	0.207	1.626	0.075	0.288	1.509	0.01	0.254	NaN	NaN	NaN	1.673	0.786	0.538	1.597	0.645	0.59	1.576	0.458	0.546	1.595	0.377	0.552	1.633	0.257	0.61	1.651	0.078	0.549
1067	5.335	1.735	0.841	0.344	1.549	0.806	0.213	1.617	0.759	0.173	1.606	0.595	0.156	1.571	0.448	0.237	1.565	0.336	0.242	1.6	0.23	0.207	1.626	0.075	0.288	1.509	0.01	0.254	NaN	NaN	NaN	1.673	0.786	0.538	1.597	0.645	0.59	1.576	0.458	0.546	1.595	0.377	0.552	1.633	0.257	0.61	1.651	0.078	0.549
1068	5.34	1.735	0.841	0.344	1.549	0.806	0.213	1.617	0.759	0.172	1.605	0.595	0.156	1.571	0.448	0.237	1.565	0.336	0.242	1.599	0.23	0.207	1.626	0.075	0.288	1.509	0.01	0.254	NaN	NaN	NaN	1.673	0.786	0.538	1.596	0.645	0.589	1.576	0.458	0.546	1.595	0.377	0.552	1.633	0.257	0.61	1.651	0.078	0.549
1069	5.345	1.735	0.841	0.344	1.549	0.806	0.212	1.617	0.759	0.172	1.605	0.595	0.156	1.571	0.448	0.237	1.565	0.336	0.242	1.599	0.23	0.207	1.626	0.075	0.288	1.509	0.01	0.254	NaN	NaN	NaN	1.673	0.786	0.538	1.597	0.645	0.59	1.576	0.458	0.546	1.595	0.377	0.552	1.633	0.257	0.61	1.651	0.078	0.549
1070	5.35	1.734	0.842	0.344	1.548	0.806	0.212	1.617	0.759	0.172	1.605	0.595	0.156	1.571	0.448	0.237	1.565	0.336	0.242	1.599	0.23	0.207	1.626	0.075	0.288	1.509	0.01	0.254	NaN	NaN	NaN	1.674	0.787	0.538	1.597	0.645	0.59	1.576	0.458	0.546	1.595	0.377	0.552	1.633	0.257	0.61	1.651	0.078	0.549
1071	5.355	1.734	0.842	0.344	1.548	0.807	0.212	1.617	0.759	0.172	1.605	0.595	0.156	1.571	0.449	0.237	1.565	0.336	0.242	1.599	0.23	0.207	1.626	0.075	0.288	1.509	0.01	0.254	NaN	NaN	NaN	1.676	0.789	0.54	1.597	0.645	0.59	1.576	0.458	0.546	1.595	0.377	0.552	1.633	0.257	0.61	1.651	0.078	0.549
1072	5.36	1.734	0.842	0.344	1.548	0.807	0.212	1.617	0.759	0.172	1.605	0.595	0.156	1.571	0.449	0.237	1.565	0.336	0.242	1.599	0.23	0.207	1.626	0.075	0.288	1.509	0.01	0.254	NaN	NaN	NaN	1.676	0.789	0.54	1.596	0.645	0.589	1.576	0.458	0.546	1.595	0.377	0.552	1.633	0.257	0.61	1.651	0.078	0.549
1073	5.365	1.734	0.842	0.344	1.548	0.806	0.212	1.617	0.759	0.172	1.605	0.595	0.156	1.571	0.449	0.237	1.565	0.337	0.242	1.599	0.23	0.207	1.626	0.075	0.288	1.509	0.01	0.254	NaN	NaN	NaN	1.676	0.789	0.54	1.597	0.645	0.59	1.576	0.458	0.546	1.595	0.377	0.552	1.633	0.257	0.61	1.651	0.078	0.549
1074	5.37	1.733	0.842	0.343	1.547	0.806	0.211	1.616	0.759	0.172	1.605	0.595	0.156	1.571	0.449	0.237	1.565	0.337	0.242	1.599	0.23	0.207	1.626	0.075	0.288	1.509	0.01	0.254	NaN	NaN	NaN	1.676	0.789	0.54	1.597	0.645	0.59	1.576	0.458	0.546	1.595	0.377	0.552	1.634	0.257	0.61	1.651	0.077	0.549
1075	5.375	1.733	0.842	0.343	1.547	0.806	0.211	1.616	0.759	0.172	1.605	0.595	0.156	1.57	0.449	0.237	1.565	0.337	0.243	1.598	0.23	0.207	1.626	0.075	0.288	1.509	0.01	0.254	NaN	NaN	NaN	1.676	0.79	0.54	1.597	0.645	0.59	1.576	0.458	0.546	1.595	0.377	0.552	1.634	0.257	0.61	1.651	0.077	0.549
1076	5.38	1.733	0.842	0.343	1.547	0.806	0.211	1.616	0.759	0.172	1.605	0.595	0.156	1.57	0.448	0.237	1.564	0.337	0.243	1.598	0.23	0.207	1.626	0.075	0.288	1.509	0.01	0.254	NaN	NaN	NaN	1.676	0.79	0.539	1.597	0.645	0.59	1.576	0.458	0.546	1.595	0.377	0.552	1.634	0.257	0.61	1.651	0.077	0.549
1077	5.385	1.733	0.842	0.343	1.547	0.806	0.211	1.615	0.759	0.172	1.605	0.595	0.156	1.57	0.448	0.237	1.564	0.337	0.243	1.598	0.23	0.207	1.626	0.075	0.288	1.509	0.01	0.254	NaN	NaN	NaN	1.676	0.79	0.539	1.597	0.645	0.59	1.576	0.458	0.546	1.595	0.377	0.552	1.634	0.257	0.61	1.651	0.077	0.55
1078	5.39	1.733	0.842	0.343	1.547	0.806	0.211	1.615	0.759	0.172	1.605	0.595	0.156	1.57	0.448	0.237	1.564	0.337	0.243	1.598	0.23	0.207	1.626	0.075	0.288	1.509	0.01	0.254	NaN	NaN	NaN	1.676	0.79	0.539	1.597	0.645	0.589	1.576	0.458	0.546	1.595	0.377	0.552	1.634	0.257	0.61	1.652	0.077	0.55
1079	5.395	1.733	0.842	0.343	1.547	0.806	0.212	1.615	0.759	0.172	1.605	0.595	0.156	1.57	0.448	0.237	1.564	0.337	0.243	1.598	0.23	0.207	1.626	0.075	0.288	1.509	0.01	0.254	NaN	NaN	NaN	1.676	0.79	0.539	1.597	0.645	0.589	1.576	0.458	0.546	1.596	0.377	0.552	1.634	0.258	0.611	1.652	0.077	0.55
1080	5.4	1.732	0.843	0.343	1.546	0.806	0.212	1.615	0.759	0.172	1.605	0.595	0.156	1.57	0.448	0.237	1.564	0.337	0.243	1.598	0.23	0.207	1.626	0.075	0.288	1.509	0.01	0.254	NaN	NaN	NaN	1.676	0.79	0.539	1.597	0.645	0.589	1.577	0.458	0.546	1.595	0.378	0.552	1.634	0.258	0.611	1.652	0.077	0.55
1081	5.405	1.732	0.843	0.343	1.546	0.806	0.212	1.615	0.759	0.172	1.605	0.595	0.156	1.57	0.448	0.237	1.564	0.337	0.243	1.598	0.23	0.207	1.626	0.075	0.288	1.509	0.01	0.254	NaN	NaN	NaN	1.676	0.79	0.539	1.597	0.645	0.589	1.577	0.458	0.546	1.595	0.378	0.552	1.634	0.258	0.611	1.652	0.077	0.55
1082	5.41	1.732	0.843	0.342	1.546	0.806	0.212	1.614	0.759	0.171	1.605	0.595	0.156	1.57	0.448	0.237	1.564	0.337	0.243	1.598	0.23	0.207	1.626	0.075	0.288	1.509	0.01	0.254	NaN	NaN	NaN	1.676	0.79	0.539	1.597	0.645	0.589	1.577	0.458	0.546	1.595	0.378	0.552	1.634	0.258	0.611	1.652	0.077	0.55
1083	5.415	1.732	0.843	0.342	1.545	0.806	0.212	1.614	0.759	0.171	1.604	0.595	0.156	1.57	0.448	0.237	1.564	0.337	0.243	1.598	0.23	0.207	1.626	0.075	0.288	1.509	0.01	0.254	NaN	NaN	NaN	1.675	0.79	0.539	1.597	0.645	0.589	1.577	0.458	0.546	1.595	0.378	0.552	1.634	0.258	0.611	1.652	0.077	0.549
1084	5.42	1.732	0.843	0.342	1.545	0.806	0.212	1.614	0.759	0.171	1.604	0.595	0.156	1.57	0.448	0.237	1.564	0.336	0.243	1.598	0.23	0.207	1.626	0.075	0.288	1.509	0.01	0.254	NaN	NaN	NaN	1.675	0.79	0.539	1.597	0.645	0.589	1.577	0.458	0.546	1.596	0.378	0.552	1.634	0.258	0.611	1.651	0.077	0.549
1085	5.425	1.732	0.843	0.342	1.545	0.806	0.211	1.614	0.759	0.171	1.604	0.595	0.156	1.57	0.448	0.237	1.564	0.336	0.243	1.598	0.23	0.208	1.626	0.075	0.288	1.509	0.01	0.254	NaN	NaN	NaN	1.675	0.79	0.538	1.598	0.645	0.589	1.577	0.458	0.546	1.596	0.378	0.552	1.634	0.258	0.611	1.652	0.077	0.55
1086	5.43	1.732	0.843	0.342	1.545	0.806	0.211	1.613	0.759	0.171	1.604	0.595	0.156	1.57	0.448	0.237	1.564	0.336	0.243	1.598	0.23	0.208	1.626	0.075	0.289	1.509	0.01	0.254	NaN	NaN	NaN	1.675	0.79	0.538	1.598	0.645	0.589	1.577	0.458	0.546	1.597	0.378	0.552	1.634	0.258	0.611	1.652	0.077	0.55
1087	5.435	1.731	0.843	0.342	1.544	0.806	0.211	1.613	0.759	0.171	1.604	0.595	0.156	1.57	0.448	0.237	1.564	0.336	0.243	1.598	0.23	0.208	1.626	0.075	0.289	1.509	0.01	0.254	NaN	NaN	NaN	1.675	0.791	0.538	1.598	0.645	0.589	1.578	0.458	0.546	1.598	0.378	0.552	1.634	0.258	0.611	1.651	0.077	0.549
1088	5.44	1.731	0.843	0.342	1.544	0.805	0.211	1.613	0.759	0.171	1.604	0.595	0.156	1.57	0.448	0.237	1.564	0.336	0.243	1.598	0.23	0.208	1.626	0.075	0.288	1.509	0.01	0.254	NaN	NaN	NaN	1.675	0.791	0.538	1.598	0.645	0.589	1.578	0.458	0.546	1.598	0.378	0.552	1.635	0.258	0.61	1.652	0.077	0.55
1089	5.445	1.731	0.843	0.342	1.544	0.805	0.211	1.612	0.759	0.171	1.603	0.595	0.156	1.57	0.448	0.237	1.564	0.336	0.243	1.598	0.23	0.208	1.626	0.075	0.289	1.509	0.01	0.254	NaN	NaN	NaN	1.675	0.791	0.538	1.598	0.646	0.589	1.578	0.457	0.546	1.598	0.378	0.552	1.635	0.258	0.61	1.651	0.076	0.549
1090	5.45	1.731	0.843	0.341	1.544	0.805	0.21	1.612	0.759	0.171	1.603	0.595	0.156	1.57	0.448	0.237	1.564	0.336	0.243	1.598	0.23	0.208	1.626	0.075	0.289	1.509	0.01	0.254	NaN	NaN	NaN	1.675	0.791	0.538	1.598	0.646	0.589	1.578	0.457	0.546	1.598	0.378	0.552	1.635	0.258	0.61	1.651	0.076	0.549
1091	5.455	1.731	0.843	0.341	1.544	0.805	0.21	1.612	0.759	0.171	1.603	0.595	0.156	1.57	0.448	0.237	1.564	0.336	0.243	1.598	0.23	0.208	1.626	0.075	0.289	1.509	0.01	0.254	NaN	NaN	NaN	1.674	0.791	0.538	1.598	0.646	0.589	1.578	0.458	0.546	1.599	0.378	0.552	1.635	0.258	0.61	1.651	0.076	0.549
1092	5.46	1.731	0.843	0.341	1.544	0.805	0.21	1.612	0.759	0.171	1.603	0.595	0.156	1.57	0.448	0.237	1.564	0.336	0.243	1.598	0.23	0.208	1.626	0.075	0.289	1.509	0.01	0.254	NaN	NaN	NaN	1.675	0.791	0.539	1.598	0.646	0.589	1.578	0.458	0.546	1.599	0.378	0.552	1.635	0.258	0.61	1.651	0.076	0.549
1093	5.465	1.73	0.843	0.341	1.544	0.805	0.21	1.612	0.759	0.171	1.602	0.595	0.156	1.57	0.448	0.237	1.564	0.336	0.243	1.598	0.23	0.208	1.626	0.075	0.289	1.509	0.01	0.254	NaN	NaN	NaN	1.674	0.791	0.539	1.598	0.646	0.589	1.578	0.458	0.546	1.599	0.378	0.552	1.635	0.258	0.61	1.651	0.076	0.549
1094	5.47	1.73	0.843	0.341	1.544	0.805	0.21	1.612	0.759	0.171	1.602	0.595	0.155	1.57	0.448	0.237	1.564	0.336	0.243	1.598	0.23	0.208	1.625	0.075	0.289	1.509	0.01	0.254	NaN	NaN	NaN	1.672	0.789	0.536	1.598	0.646	0.589	1.578	0.458	0.546	1.599	0.378	0.552	1.635	0.258	0.61	1.651	0.076	0.549
1095	5.475	1.73	0.843	0.341	1.544	0.805	0.21	1.612	0.759	0.171	1.602	0.595	0.155	1.57	0.448	0.237	1.564	0.336	0.243	1.598	0.23	0.208	1.625	0.075	0.289	1.509	0.01	0.254	NaN	NaN	NaN	1.672	0.788	0.535	1.598	0.646	0.589	1.579	0.458	0.546	1.599	0.378	0.552	1.635	0.258	0.61	1.651	0.076	0.549
1096	5.48	1.73	0.844	0.341	1.544	0.805	0.21	1.612	0.759	0.171	1.602	0.595	0.155	1.569	0.449	0.237	1.564	0.336	0.243	1.598	0.23	0.208	1.625	0.075	0.289	1.509	0.01	0.254	NaN	NaN	NaN	1.671	0.788	0.535	1.598	0.646	0.589	1.579	0.458	0.546	1.599	0.378	0.552	1.636	0.258	0.61	1.651	0.076	0.549
1097	5.485	1.73	0.844	0.341	1.544	0.804	0.21	1.611	0.759	0.171	1.602	0.595	0.155	1.569	0.449	0.237	1.564	0.336	0.243	1.598	0.23	0.208	1.625	0.075	0.289	1.509	0.01	0.254	NaN	NaN	NaN	1.671	0.788	0.535	1.598	0.646	0.589	1.579	0.458	0.546	1.599	0.378	0.552	1.636	0.258	0.61	1.651	0.076	0.549
1098	5.49	1.73	0.844	0.34	1.545	0.804	0.21	1.611	0.759	0.171	1.601	0.595	0.155	1.569	0.449	0.237	1.564	0.336	0.243	1.597	0.23	0.207	1.625	0.075	0.289	1.509	0.009	0.254	NaN	NaN	NaN	1.671	0.788	0.535	1.598	0.646	0.589	1.579	0.458	0.546	1.599	0.378	0.552	1.636	0.258	0.61	1.651	0.076	0.549
1099	5.495	1.73	0.844	0.34	1.545	0.804	0.21	1.611	0.759	0.171	1.601	0.595	0.155	1.569	0.449	0.237	1.564	0.336	0.243	1.597	0.23	0.207	1.625	0.075	0.289	1.509	0.009	0.254	NaN	NaN	NaN	1.671	0.788	0.535	1.598	0.646	0.589	1.579	0.458	0.546	1.599	0.378	0.552	1.636	0.258	0.61	1.651	0.076	0.549
1100	5.5	1.73	0.844	0.34	1.545	0.804	0.21	1.611	0.759	0.171	1.601	0.595	0.155	1.569	0.449	0.237	1.564	0.336	0.242	1.597	0.23	0.207	1.625	0.075	0.289	1.509	0.009	0.254	NaN	NaN	NaN	1.671	0.788	0.535	1.598	0.646	0.589	1.579	0.458	0.546	1.599	0.378	0.552	1.636	0.258	0.61	1.651	0.076	0.549
1101	5.505	1.729	0.844	0.34	1.545	0.804	0.21	1.611	0.759	0.171	1.601	0.595	0.155	1.569	0.449	0.237	1.563	0.336	0.242	1.597	0.23	0.207	1.625	0.075	0.289	1.509	0.009	0.254	NaN	NaN	NaN	1.671	0.788	0.535	1.598	0.646	0.589	1.579	0.458	0.546	1.599	0.378	0.552	1.636	0.258	0.61	1.652	0.077	0.549
1102	5.51	1.729	0.844	0.34	1.545	0.804	0.21	1.611	0.759	0.171	1.601	0.595	0.155	1.569	0.449	0.236	1.563	0.336	0.242	1.597	0.23	0.207	1.625	0.075	0.289	1.509	0.009	0.254	NaN	NaN	NaN	1.672	0.789	0.536	1.598	0.646	0.589	1.579	0.458	0.546	1.599	0.378	0.552	1.636	0.258	0.61	1.651	0.076	0.549
1103	5.515	1.729	0.844	0.34	1.544	0.805	0.21	1.61	0.759	0.171	1.6	0.595	0.155	1.569	0.449	0.236	1.563	0.336	0.242	1.596	0.23	0.207	1.625	0.076	0.289	1.509	0.01	0.254	NaN	NaN	NaN	1.673	0.79	0.536	1.599	0.646	0.589	1.579	0.458	0.546	1.599	0.378	0.552	1.636	0.258	0.61	1.651	0.076	0.549
1104	5.52	1.729	0.845	0.34	1.543	0.805	0.21	1.61	0.759	0.171	1.6	0.595	0.155	1.568	0.449	0.236	1.563	0.336	0.242	1.596	0.23	0.207	1.625	0.076	0.289	1.509	0.009	0.254	NaN	NaN	NaN	1.671	0.789	0.535	1.599	0.646	0.589	1.579	0.458	0.546	1.599	0.378	0.552	1.636	0.258	0.61	1.651	0.076	0.549
1105	5.525	1.728	0.845	0.34	1.543	0.805	0.21	1.61	0.759	0.171	1.6	0.595	0.155	1.568	0.449	0.236	1.563	0.336	0.242	1.596	0.23	0.207	1.625	0.076	0.289	1.509	0.009	0.254	NaN	NaN	NaN	1.672	0.789	0.536	1.599	0.646	0.589	1.579	0.458	0.546	1.599	0.378	0.552	1.636	0.258	0.61	1.651	0.076	0.549
1106	5.53	1.728	0.845	0.34	1.543	0.805	0.21	1.609	0.759	0.17	1.6	0.595	0.155	1.568	0.449	0.236	1.563	0.336	0.242	1.596	0.23	0.207	1.625	0.076	0.289	1.509	0.009	0.254	NaN	NaN	NaN	1.673	0.79	0.537	1.599	0.646	0.588	1.579	0.458	0.546	1.599	0.378	0.552	1.636	0.258	0.61	1.651	0.076	0.549
1107	5.535	1.728	0.845	0.34	1.543	0.805	0.21	1.609	0.759	0.17	1.6	0.595	0.155	1.568	0.449	0.236	1.563	0.336	0.242	1.596	0.23	0.207	1.625	0.076	0.289	1.509	0.01	0.254	NaN	NaN	NaN	1.673	0.79	0.536	1.599	0.646	0.588	1.579	0.458	0.546	1.599	0.378	0.552	1.636	0.258	0.61	1.652	0.076	0.55
1108	5.54	1.728	0.845	0.34	1.543	0.805	0.21	1.609	0.759	0.17	1.6	0.595	0.155	1.568	0.449	0.236	1.563	0.336	0.242	1.596	0.23	0.207	1.625	0.076	0.289	1.509	0.01	0.254	NaN	NaN	NaN	1.672	0.789	0.536	1.599	0.646	0.588	1.579	0.458	0.546	1.599	0.378	0.552	1.636	0.258	0.61	1.651	0.076	0.549
1109	5.545	1.728	0.845	0.34	1.543	0.805	0.21	1.609	0.759	0.17	1.6	0.595	0.155	1.568	0.449	0.236	1.563	0.336	0.242	1.596	0.23	0.207	1.625	0.076	0.289	1.509	0.009	0.254	NaN	NaN	NaN	1.673	0.79	0.537	1.599	0.646	0.588	1.579	0.458	0.546	1.599	0.378	0.552	1.636	0.258	0.61	1.652	0.076	0.549
1110	5.55	1.728	0.845	0.34	1.543	0.804	0.21	1.609	0.759	0.17	1.6	0.595	0.155	1.568	0.448	0.236	1.562	0.336	0.242	1.596	0.23	0.207	1.625	0.076	0.289	1.509	0.01	0.254	NaN	NaN	NaN	1.673	0.791	0.537	1.599	0.646	0.588	1.579	0.457	0.546	1.599	0.378	0.552	1.636	0.258	0.61	1.652	0.076	0.55
1111	5.555	1.728	0.844	0.34	1.543	0.804	0.21	1.609	0.759	0.17	1.6	0.595	0.155	1.568	0.448	0.236	1.562	0.336	0.242	1.596	0.23	0.207	1.625	0.076	0.289	1.509	0.01	0.254	NaN	NaN	NaN	1.672	0.79	0.536	1.599	0.646	0.588	1.579	0.457	0.546	1.599	0.378	0.552	1.636	0.258	0.61	1.651	0.076	0.549
1112	5.56	1.728	0.844	0.34	1.543	0.804	0.21	1.609	0.759	0.17	1.6	0.595	0.155	1.568	0.448	0.236	1.562	0.336	0.242	1.596	0.23	0.207	1.625	0.076	0.289	1.509	0.01	0.254	NaN	NaN	NaN	1.671	0.789	0.535	1.599	0.645	0.588	1.579	0.457	0.546	1.599	0.378	0.552	1.636	0.258	0.61	1.652	0.076	0.549
1113	5.565	1.728	0.844	0.34	1.543	0.804	0.21	1.608	0.758	0.17	1.6	0.595	0.155	1.567	0.448	0.236	1.562	0.336	0.242	1.596	0.23	0.207	1.625	0.076	0.289	1.509	0.01	0.254	NaN	NaN	NaN	1.672	0.789	0.536	1.599	0.645	0.588	1.578	0.457	0.546	1.599	0.378	0.552	1.636	0.258	0.61	1.652	0.077	0.55
1114	5.57	1.727	0.844	0.34	1.543	0.804	0.21	1.608	0.758	0.17	1.6	0.595	0.155	1.567	0.448	0.236	1.562	0.336	0.242	1.596	0.23	0.207	1.625	0.076	0.289	1.509	0.01	0.254	NaN	NaN	NaN	1.671	0.788	0.535	1.599	0.645	0.588	1.578	0.457	0.546	1.599	0.378	0.552	1.636	0.258	0.61	1.652	0.077	0.55
1115	5.575	1.727	0.844	0.34	1.543	0.804	0.21	1.608	0.758	0.17	1.6	0.595	0.155	1.567	0.448	0.236	1.562	0.336	0.242	1.596	0.23	0.207	1.625	0.076	0.289	1.509	0.01	0.254	NaN	NaN	NaN	1.67	0.788	0.534	1.599	0.645	0.588	1.578	0.457	0.546	1.599	0.378	0.552	1.636	0.258	0.61	1.652	0.077	0.55
1116	5.58	1.727	0.844	0.34	1.543	0.804	0.209	1.608	0.758	0.17	1.6	0.595	0.155	1.567	0.448	0.236	1.562	0.336	0.242	1.596	0.23	0.207	1.625	0.076	0.289	1.509	0.01	0.254	NaN	NaN	NaN	1.67	0.788	0.534	1.599	0.645	0.588	1.578	0.457	0.546	1.599	0.378	0.552	1.635	0.258	0.61	1.652	0.077	0.55
1117	5.585	1.727	0.844	0.339	1.542	0.804	0.209	1.608	0.758	0.17	1.6	0.595	0.155	1.567	0.448	0.236	1.562	0.336	0.242	1.596	0.23	0.207	1.625	0.076	0.289	1.509	0.01	0.254	NaN	NaN	NaN	1.67	0.788	0.534	1.599	0.645	0.588	1.578	0.457	0.546	1.599	0.378	0.552	1.635	0.258	0.61	1.652	0.076	0.55
1118	5.59	1.727	0.844	0.339	1.542	0.804	0.209	1.608	0.758	0.17	1.6	0.595	0.155	1.567	0.448	0.236	1.562	0.335	0.242	1.596	0.23	0.207	1.625	0.076	0.289	1.509	0.01	0.254	NaN	NaN	NaN	1.67	0.788	0.534	1.599	0.645	0.588	1.578	0.457	0.546	1.599	0.378	0.552	1.635	0.258	0.61	1.652	0.076	0.55
1119	5.595	1.727	0.844	0.339	1.542	0.804	0.209	1.607	0.757	0.17	1.6	0.595	0.155	1.567	0.448	0.236	1.562	0.335	0.242	1.596	0.23	0.207	1.625	0.076	0.289	1.509	0.01	0.254	NaN	NaN	NaN	1.67	0.788	0.535	1.599	0.645	0.588	1.578	0.457	0.546	1.599	0.378	0.552	1.635	0.258	0.61	1.651	0.076	0.549
1120	5.6	1.727	0.844	0.339	1.542	0.804	0.209	1.608	0.757	0.17	1.6	0.594	0.155	1.567	0.448	0.236	1.562	0.335	0.242	1.596	0.23	0.207	1.625	0.076	0.289	1.509	0.01	0.254	NaN	NaN	NaN	1.669	0.788	0.535	1.599	0.645	0.588	1.578	0.457	0.546	1.599	0.378	0.552	1.635	0.258	0.61	1.651	0.076	0.549
1121	5.605	1.727	0.844	0.339	1.542	0.804	0.209	1.608	0.758	0.17	1.6	0.594	0.155	1.567	0.448	0.236	1.562	0.335	0.242	1.596	0.23	0.207	1.625	0.076	0.289	1.509	0.01	0.254	NaN	NaN	NaN	1.669	0.787	0.535	1.599	0.645	0.588	1.578	0.457	0.546	1.599	0.378	0.552	1.635	0.258	0.61	1.651	0.076	0.549
1122	5.61	1.726	0.844	0.339	1.542	0.804	0.209	1.608	0.758	0.17	1.6	0.594	0.154	1.567	0.448	0.236	1.562	0.335	0.242	1.596	0.229	0.207	1.625	0.076	0.289	1.509	0.01	0.254	NaN	NaN	NaN	1.669	0.787	0.535	1.599	0.645	0.588	1.578	0.457	0.546	1.599	0.378	0.552	1.635	0.258	0.61	1.651	0.076	0.549
1123	5.615	1.726	0.844	0.339	1.542	0.804	0.209	1.608	0.758	0.17	1.6	0.595	0.155	1.567	0.448	0.236	1.562	0.335	0.242	1.595	0.229	0.207	1.625	0.076	0.289	1.509	0.01	0.254	NaN	NaN	NaN	1.668	0.787	0.535	1.599	0.645	0.588	1.578	0.457	0.546	1.598	0.378	0.552	1.635	0.258	0.61	1.651	0.076	0.549
1124	5.62	1.726	0.844	0.339	1.542	0.803	0.209	1.608	0.758	0.17	1.601	0.595	0.155	1.567	0.448	0.236	1.562	0.335	0.242	1.595	0.229	0.207	1.625	0.076	0.289	1.509	0.01	0.254	NaN	NaN	NaN	1.668	0.787	0.535	1.599	0.645	0.588	1.578	0.457	0.546	1.598	0.378	0.552	1.635	0.258	0.61	1.651	0.076	0.549
1125	5.625	1.726	0.844	0.339	1.542	0.803	0.209	1.608	0.758	0.171	1.6	0.595	0.155	1.567	0.448	0.236	1.561	0.335	0.241	1.595	0.229	0.207	1.625	0.076	0.289	1.509	0.009	0.254	NaN	NaN	NaN	1.668	0.787	0.535	1.599	0.645	0.588	1.578	0.457	0.546	1.598	0.378	0.552	1.635	0.258	0.61	1.651	0.076	0.549
1126	5.63	1.726	0.844	0.339	1.542	0.803	0.209	1.608	0.758	0.171	1.6	0.595	0.155	1.567	0.448	0.236	1.561	0.335	0.241	1.595	0.229	0.207	1.625	0.076	0.289	1.509	0.009	0.254	NaN	NaN	NaN	1.668	0.787	0.535	1.599	0.645	0.588	1.578	0.457	0.546	1.598	0.378	0.552	1.635	0.258	0.61	1.651	0.076	0.549
1127	5.635	1.726	0.844	0.339	1.542	0.803	0.209	1.608	0.758	0.171	1.6	0.595	0.155	1.566	0.448	0.236	1.561	0.335	0.241	1.595	0.229	0.207	1.625	0.076	0.289	1.509	0.009	0.254	NaN	NaN	NaN	1.667	0.787	0.535	1.599	0.645	0.588	1.578	0.457	0.546	1.598	0.378	0.552	1.635	0.258	0.61	1.651	0.076	0.549
1128	5.64	1.726	0.844	0.339	1.542	0.803	0.209	1.608	0.758	0.171	1.6	0.595	0.155	1.566	0.448	0.236	1.561	0.335	0.241	1.595	0.229	0.207	1.625	0.076	0.289	1.509	0.009	0.254	NaN	NaN	NaN	1.667	0.787	0.535	1.599	0.645	0.588	1.578	0.457	0.546	1.598	0.378	0.552	1.635	0.258	0.61	1.651	0.076	0.549
1129	5.645	1.726	0.844	0.339	1.542	0.803	0.209	1.608	0.758	0.17	1.6	0.595	0.155	1.566	0.448	0.236	1.56	0.334	0.241	1.595	0.229	0.207	1.625	0.076	0.289	1.509	0.009	0.254	NaN	NaN	NaN	1.667	0.787	0.535	1.599	0.645	0.588	1.578	0.457	0.546	1.598	0.378	0.552	1.635	0.258	0.61	1.651	0.076	0.549
1130	5.65	1.726	0.844	0.339	1.542	0.803	0.209	1.608	0.758	0.169	1.6	0.595	0.155	1.566	0.448	0.236	1.56	0.334	0.241	1.594	0.229	0.207	1.625	0.076	0.289	1.509	0.009	0.254	NaN	NaN	NaN	1.667	0.787	0.535	1.598	0.645	0.588	1.578	0.457	0.546	1.597	0.378	0.552	1.635	0.258	0.61	1.651	0.076	0.549
1131	5.655	1.726	0.844	0.339	1.542	0.803	0.209	1.608	0.758	0.168	1.6	0.595	0.155	1.566	0.448	0.236	1.56	0.334	0.241	1.594	0.229	0.207	1.625	0.076	0.289	1.509	0.009	0.254	NaN	NaN	NaN	1.667	0.787	0.535	1.598	0.645	0.588	1.578	0.457	0.546	1.597	0.378	0.552	1.635	0.258	0.611	1.651	0.076	0.549
1132	5.66	1.726	0.844	0.339	1.542	0.803	0.209	1.608	0.758	0.168	1.6	0.595	0.155	1.566	0.448	0.236	1.56	0.334	0.241	1.594	0.229	0.207	1.625	0.076	0.289	1.509	0.01	0.254	NaN	NaN	NaN	1.667	0.787	0.535	1.598	0.645	0.588	1.577	0.457	0.546	1.597	0.378	0.552	1.635	0.258	0.611	1.651	0.076	0.549
1133	5.665	1.725	0.844	0.339	1.542	0.803	0.209	1.608	0.758	0.168	1.6	0.595	0.155	1.566	0.448	0.236	1.56	0.334	0.241	1.594	0.229	0.207	1.625	0.076	0.289	1.509	0.009	0.254	NaN	NaN	NaN	1.667	0.787	0.535	1.598	0.645	0.588	1.577	0.457	0.546	1.597	0.378	0.552	1.635	0.258	0.611	1.651	0.076	0.549
1134	5.67	1.725	0.844	0.339	1.542	0.803	0.209	1.608	0.758	0.168	1.6	0.594	0.155	1.566	0.448	0.236	1.56	0.334	0.241	1.594	0.229	0.207	1.625	0.076	0.289	1.509	0.009	0.254	NaN	NaN	NaN	1.667	0.787	0.534	1.598	0.645	0.587	1.577	0.456	0.546	1.597	0.378	0.552	1.635	0.258	0.611	1.651	0.076	0.549
1135	5.675	1.725	0.844	0.339	1.542	0.803	0.209	1.608	0.758	0.168	1.6	0.594	0.155	1.566	0.448	0.236	1.56	0.334	0.241	1.594	0.229	0.207	1.625	0.076	0.289	1.509	0.009	0.254	NaN	NaN	NaN	1.667	0.788	0.533	1.598	0.645	0.587	1.577	0.456	0.546	1.597	0.378	0.552	1.635	0.258	0.611	1.651	0.076	0.549
1136	5.68	1.725	0.844	0.339	1.542	0.802	0.209	1.608	0.758	0.167	1.6	0.594	0.154	1.566	0.448	0.236	1.56	0.334	0.241	1.594	0.229	0.207	1.625	0.076	0.289	1.509	0.01	0.254	NaN	NaN	NaN	1.667	0.788	0.533	1.598	0.645	0.587	1.577	0.457	0.546	1.597	0.378	0.552	1.635	0.258	0.611	1.651	0.076	0.549
1137	5.685	1.725	0.844	0.339	1.542	0.802	0.209	1.608	0.757	0.167	1.6	0.594	0.154	1.566	0.448	0.236	1.56	0.334	0.241	1.594	0.229	0.207	1.625	0.076	0.289	1.509	0.01	0.254	NaN	NaN	NaN	1.667	0.788	0.533	1.598	0.645	0.587	1.578	0.457	0.546	1.597	0.378	0.552	1.634	0.258	0.611	1.651	0.075	0.549
1138	5.69	1.725	0.844	0.339	1.542	0.802	0.209	1.608	0.757	0.167	1.6	0.594	0.154	1.566	0.448	0.236	1.56	0.334	0.241	1.594	0.229	0.207	1.625	0.076	0.289	1.509	0.01	0.254	NaN	NaN	NaN	1.667	0.788	0.533	1.598	0.645	0.587	1.577	0.457	0.546	1.597	0.378	0.552	1.634	0.258	0.611	1.651	0.076	0.549
1139	5.695	1.725	0.844	0.339	1.542	0.802	0.208	1.608	0.757	0.167	1.6	0.594	0.154	1.566	0.448	0.236	1.56	0.334	0.241	1.594	0.229	0.207	1.625	0.076	0.289	1.509	0.01	0.254	NaN	NaN	NaN	1.667	0.788	0.533	1.598	0.645	0.587	1.577	0.457	0.546	1.597	0.378	0.552	1.634	0.258	0.611	1.651	0.076	0.549
1140	5.7	1.725	0.844	0.339	1.542	0.802	0.208	1.608	0.757	0.168	1.6	0.594	0.154	1.566	0.447	0.236	1.56	0.334	0.241	1.594	0.229	0.207	1.625	0.076	0.289	1.509	0.01	0.254	NaN	NaN	NaN	1.667	0.788	0.533	1.598	0.645	0.587	1.577	0.457	0.546	1.597	0.378	0.552	1.634	0.258	0.611	1.651	0.076	0.549
1141	5.705	1.725	0.844	0.339	1.542	0.802	0.208	1.608	0.757	0.168	1.6	0.595	0.154	1.566	0.447	0.236	1.56	0.334	0.241	1.594	0.229	0.207	1.625	0.076	0.289	1.509	0.01	0.254	NaN	NaN	NaN	1.666	0.787	0.534	1.598	0.645	0.587	1.577	0.457	0.546	1.596	0.378	0.552	1.634	0.258	0.611	1.651	0.076	0.549
1142	5.71	1.725	0.844	0.339	1.542	0.802	0.208	1.608	0.757	0.167	1.6	0.595	0.154	1.566	0.447	0.236	1.56	0.334	0.241	1.594	0.229	0.207	1.625	0.076	0.289	1.509	0.01	0.254	NaN	NaN	NaN	1.667	0.788	0.533	1.598	0.645	0.587	1.577	0.457	0.546	1.596	0.378	0.552	1.634	0.258	0.611	1.651	0.075	0.549
1143	5.715	1.725	0.844	0.339	1.542	0.802	0.208	1.608	0.757	0.167	1.6	0.595	0.154	1.566	0.447	0.235	1.56	0.334	0.241	1.594	0.229	0.207	1.625	0.076	0.289	1.509	0.01	0.254	NaN	NaN	NaN	1.667	0.788	0.533	1.598	0.645	0.587	1.577	0.457	0.546	1.596	0.378	0.552	1.634	0.258	0.611	1.651	0.075	0.549
1144	5.72	1.725	0.844	0.339	1.542	0.802	0.208	1.608	0.757	0.168	1.6	0.595	0.154	1.566	0.447	0.235	1.56	0.334	0.241	1.594	0.229	0.207	1.625	0.076	0.289	1.509	0.01	0.254	NaN	NaN	NaN	1.667	0.788	0.533	1.598	0.645	0.587	1.577	0.457	0.546	1.596	0.378	0.552	1.634	0.258	0.611	1.651	0.076	0.549
1145	5.725	1.725	0.845	0.339	1.542	0.802	0.208	1.608	0.757	0.168	1.6	0.595	0.154	1.566	0.447	0.235	1.56	0.334	0.241	1.594	0.229	0.207	1.625	0.076	0.289	1.509	0.01	0.254	NaN	NaN	NaN	1.666	0.788	0.533	1.598	0.645	0.587	1.577	0.457	0.546	1.596	0.378	0.552	1.634	0.258	0.611	1.651	0.076	0.549
1146	5.73	1.725	0.845	0.339	1.542	0.802	0.207	1.608	0.757	0.168	1.6	0.594	0.154	1.566	0.447	0.235	1.559	0.334	0.241	1.594	0.229	0.207	1.625	0.076	0.289	1.509	0.01	0.254	NaN	NaN	NaN	1.667	0.788	0.533	1.598	0.645	0.587	1.577	0.457	0.546	1.596	0.378	0.552	1.634	0.258	0.611	1.651	0.076	0.549
1147	5.735	1.725	0.845	0.339	1.541	0.802	0.207	1.608	0.757	0.168	1.6	0.594	0.154	1.565	0.447	0.235	1.559	0.334	0.241	1.594	0.229	0.207	1.625	0.076	0.289	1.509	0.01	0.254	NaN	NaN	NaN	1.667	0.788	0.533	1.598	0.645	0.587	1.577	0.457	0.546	1.596	0.378	0.552	1.634	0.258	0.611	1.651	0.076	0.549
1148	5.74	1.725	0.845	0.339	1.541	0.801	0.207	1.608	0.756	0.168	1.6	0.594	0.154	1.565	0.447	0.235	1.559	0.334	0.241	1.594	0.228	0.207	1.625	0.076	0.289	1.509	0.01	0.254	NaN	NaN	NaN	1.666	0.788	0.534	1.597	0.645	0.587	1.577	0.457	0.546	1.596	0.378	0.552	1.634	0.258	0.611	1.651	0.076	0.549
1149	5.745	1.725	0.845	0.339	1.542	0.801	0.207	1.608	0.756	0.168	1.6	0.594	0.154	1.565	0.447	0.235	1.559	0.334	0.241	1.594	0.228	0.207	1.625	0.076	0.289	1.509	0.01	0.254	NaN	NaN	NaN	1.666	0.788	0.534	1.597	0.645	0.587	1.577	0.457	0.546	1.596	0.378	0.551	1.634	0.258	0.611	1.651	0.076	0.549
1150	5.75	1.725	0.845	0.339	1.541	0.801	0.207	1.608	0.756	0.168	1.6	0.594	0.153	1.565	0.447	0.235	1.559	0.334	0.241	1.594	0.228	0.207	1.625	0.076	0.289	1.509	0.01	0.254	NaN	NaN	NaN	1.666	0.788	0.534	1.597	0.645	0.586	1.577	0.457	0.546	1.596	0.378	0.551	1.634	0.258	0.61	1.651	0.076	0.549
1151	5.755	1.725	0.845	0.339	1.541	0.801	0.207	1.608	0.756	0.168	1.6	0.594	0.153	1.565	0.447	0.235	1.558	0.334	0.241	1.594	0.228	0.207	1.625	0.076	0.289	1.509	0.01	0.254	NaN	NaN	NaN	1.666	0.788	0.534	1.597	0.645	0.586	1.577	0.458	0.546	1.596	0.378	0.551	1.634	0.258	0.61	1.651	0.076	0.549
1152	5.76	1.724	0.845	0.339	1.541	0.801	0.207	1.607	0.756	0.168	1.6	0.594	0.152	1.565	0.447	0.235	1.558	0.334	0.241	1.594	0.228	0.207	1.625	0.076	0.289	1.509	0.01	0.254	NaN	NaN	NaN	1.666	0.788	0.533	1.597	0.645	0.586	1.577	0.458	0.545	1.596	0.378	0.551	1.634	0.258	0.61	1.651	0.076	0.549
1153	5.765	1.724	0.845	0.338	1.541	0.801	0.207	1.607	0.756	0.168	1.6	0.594	0.152	1.564	0.447	0.235	1.558	0.334	0.241	1.594	0.228	0.207	1.625	0.076	0.289	1.509	0.01	0.254	NaN	NaN	NaN	1.666	0.788	0.533	1.597	0.645	0.586	1.577	0.458	0.545	1.596	0.378	0.551	1.634	0.258	0.61	1.651	0.076	0.549
1154	5.77	1.724	0.844	0.338	1.54	0.801	0.207	1.607	0.756	0.168	1.6	0.594	0.152	1.564	0.446	0.235	1.558	0.334	0.241	1.594	0.228	0.207	1.625	0.076	0.289	1.509	0.01	0.254	NaN	NaN	NaN	1.666	0.788	0.533	1.597	0.645	0.586	1.577	0.458	0.545	1.596	0.378	0.551	1.634	0.258	0.61	1.651	0.076	0.549
1155	5.775	1.724	0.844	0.338	1.54	0.801	0.207	1.607	0.756	0.168	1.6	0.593	0.152	1.564	0.446	0.235	1.558	0.334	0.241	1.594	0.228	0.207	1.625	0.076	0.289	1.509	0.01	0.254	NaN	NaN	NaN	1.666	0.788	0.533	1.597	0.645	0.586	1.577	0.458	0.545	1.596	0.378	0.551	1.634	0.258	0.61	1.651	0.076	0.549
1156	5.78	1.724	0.844	0.338	1.54	0.801	0.207	1.607	0.756	0.167	1.6	0.593	0.152	1.564	0.446	0.235	1.558	0.334	0.241	1.594	0.228	0.207	1.625	0.076	0.289	1.509	0.01	0.254	NaN	NaN	NaN	1.665	0.788	0.533	1.597	0.645	0.586	1.577	0.458	0.545	1.596	0.378	0.551	1.634	0.258	0.61	1.651	0.076	0.55
1157	5.785	1.724	0.844	0.338	1.54	0.801	0.206	1.607	0.756	0.167	1.6	0.593	0.152	1.564	0.446	0.235	1.558	0.334	0.241	1.594	0.228	0.207	1.625	0.076	0.289	1.509	0.01	0.254	NaN	NaN	NaN	1.665	0.788	0.533	1.597	0.645	0.586	1.577	0.458	0.545	1.596	0.378	0.551	1.634	0.258	0.61	1.651	0.076	0.55
1158	5.79	1.724	0.844	0.338	1.54	0.8	0.206	1.607	0.756	0.167	1.599	0.593	0.152	1.563	0.445	0.235	1.558	0.334	0.241	1.593	0.228	0.207	1.625	0.076	0.289	1.509	0.01	0.254	NaN	NaN	NaN	1.665	0.788	0.533	1.597	0.645	0.586	1.577	0.458	0.545	1.596	0.378	0.551	1.634	0.258	0.61	1.651	0.076	0.549
1159	5.795	1.724	0.844	0.338	1.54	0.8	0.206	1.607	0.755	0.167	1.599	0.593	0.152	1.563	0.445	0.235	1.558	0.334	0.241	1.593	0.228	0.207	1.625	0.076	0.289	1.509	0.01	0.254	NaN	NaN	NaN	1.665	0.788	0.533	1.596	0.645	0.586	1.577	0.458	0.545	1.596	0.378	0.551	1.634	0.258	0.61	1.651	0.076	0.549
1160	5.8	1.724	0.844	0.338	1.539	0.8	0.206	1.608	0.755	0.167	1.599	0.593	0.152	1.563	0.445	0.235	1.558	0.334	0.241	1.593	0.228	0.207	1.625	0.076	0.289	1.509	0.01	0.254	NaN	NaN	NaN	1.665	0.788	0.533	1.596	0.645	0.586	1.577	0.458	0.545	1.596	0.378	0.551	1.634	0.258	0.61	1.651	0.076	0.549
1161	5.805	1.724	0.844	0.338	1.539	0.8	0.206	1.608	0.755	0.167	1.599	0.593	0.152	1.563	0.445	0.235	1.557	0.334	0.241	1.593	0.228	0.207	1.625	0.076	0.289	1.509	0.01	0.254	NaN	NaN	NaN	1.665	0.789	0.532	1.596	0.645	0.586	1.577	0.458	0.545	1.596	0.378	0.551	1.634	0.258	0.61	1.651	0.076	0.549
1162	5.81	1.724	0.844	0.338	1.539	0.8	0.205	1.608	0.755	0.167	1.599	0.593	0.152	1.563	0.445	0.235	1.557	0.334	0.241	1.593	0.228	0.207	1.625	0.076	0.288	1.509	0.01	0.254	NaN	NaN	NaN	1.666	0.789	0.532	1.596	0.645	0.586	1.577	0.458	0.545	1.596	0.378	0.551	1.634	0.258	0.61	1.651	0.076	0.549
1163	5.815	1.724	0.844	0.338	1.539	0.8	0.205	1.608	0.755	0.167	1.599	0.592	0.152	1.563	0.445	0.235	1.557	0.334	0.241	1.593	0.228	0.207	1.625	0.076	0.288	1.509	0.01	0.254	NaN	NaN	NaN	1.666	0.789	0.532	1.596	0.646	0.586	1.577	0.458	0.545	1.596	0.378	0.551	1.634	0.258	0.61	1.651	0.076	0.549
1164	5.82	1.724	0.844	0.337	1.539	0.8	0.205	1.608	0.755	0.166	1.599	0.592	0.152	1.563	0.445	0.235	1.557	0.334	0.241	1.593	0.228	0.207	1.625	0.076	0.288	1.509	0.01	0.254	NaN	NaN	NaN	1.665	0.789	0.532	1.596	0.646	0.586	1.577	0.458	0.545	1.596	0.378	0.551	1.634	0.258	0.61	1.651	0.076	0.549
1165	5.825	1.724	0.844	0.337	1.539	0.8	0.205	1.608	0.755	0.166	1.599	0.592	0.152	1.562	0.445	0.235	1.557	0.334	0.241	1.593	0.228	0.207	1.625	0.076	0.288	1.509	0.01	0.254	NaN	NaN	NaN	1.664	0.788	0.532	1.596	0.646	0.586	1.577	0.458	0.545	1.596	0.378	0.551	1.634	0.258	0.61	1.651	0.076	0.549
1166	5.83	1.724	0.844	0.337	1.539	0.8	0.204	1.609	0.755	0.166	1.599	0.592	0.152	1.562	0.444	0.235	1.557	0.334	0.241	1.593	0.228	0.207	1.625	0.076	0.289	1.509	0.01	0.254	NaN	NaN	NaN	1.664	0.788	0.532	1.595	0.646	0.585	1.577	0.458	0.545	1.596	0.378	0.551	1.634	0.258	0.61	1.651	0.076	0.549
1167	5.835	1.724	0.844	0.337	1.54	0.8	0.204	1.609	0.755	0.166	1.599	0.592	0.152	1.562	0.444	0.235	1.557	0.334	0.24	1.593	0.228	0.207	1.625	0.076	0.288	1.509	0.01	0.254	NaN	NaN	NaN	1.665	0.789	0.532	1.595	0.646	0.585	1.577	0.458	0.545	1.596	0.378	0.551	1.634	0.258	0.61	1.651	0.076	0.549
1168	5.84	1.724	0.844	0.337	1.54	0.8	0.204	1.609	0.755	0.166	1.599	0.592	0.152	1.562	0.444	0.235	1.557	0.334	0.24	1.592	0.228	0.206	1.625	0.076	0.288	1.509	0.01	0.254	NaN	NaN	NaN	1.664	0.788	0.531	1.595	0.646	0.585	1.577	0.458	0.545	1.596	0.378	0.551	1.634	0.258	0.61	1.651	0.076	0.549
1169	5.845	1.724	0.844	0.337	1.541	0.8	0.204	1.609	0.754	0.166	1.6	0.592	0.152	1.562	0.444	0.235	1.557	0.334	0.24	1.592	0.228	0.206	1.625	0.076	0.288	1.509	0.01	0.254	NaN	NaN	NaN	1.664	0.789	0.531	1.596	0.647	0.585	1.576	0.457	0.545	1.596	0.378	0.551	1.634	0.258	0.61	1.651	0.077	0.55
1170	5.85	1.724	0.844	0.337	1.541	0.799	0.204	1.609	0.754	0.166	1.6	0.592	0.152	1.562	0.444	0.235	1.556	0.334	0.24	1.592	0.228	0.206	1.625	0.076	0.288	1.509	0.01	0.254	NaN	NaN	NaN	1.664	0.789	0.531	1.595	0.646	0.585	1.576	0.457	0.545	1.596	0.378	0.55	1.634	0.258	0.61	1.651	0.076	0.549
1171	5.855	1.724	0.844	0.336	1.542	0.799	0.203	1.609	0.754	0.165	1.6	0.592	0.151	1.562	0.444	0.235	1.556	0.334	0.24	1.592	0.228	0.206	1.625	0.076	0.288	1.509	0.01	0.254	NaN	NaN	NaN	1.663	0.788	0.531	1.595	0.646	0.585	1.576	0.457	0.544	1.596	0.378	0.55	1.634	0.258	0.61	1.651	0.077	0.55
1172	5.86	1.724	0.844	0.336	1.542	0.799	0.203	1.609	0.754	0.165	1.6	0.592	0.151	1.562	0.444	0.235	1.556	0.334	0.24	1.592	0.228	0.206	1.625	0.076	0.288	1.509	0.01	0.254	NaN	NaN	NaN	1.663	0.788	0.53	1.595	0.646	0.585	1.576	0.457	0.544	1.596	0.378	0.55	1.634	0.258	0.61	1.651	0.077	0.549
1173	5.865	1.724	0.844	0.336	1.543	0.798	0.203	1.609	0.754	0.165	1.6	0.592	0.151	1.562	0.444	0.235	1.556	0.334	0.24	1.592	0.227	0.206	1.625	0.076	0.288	1.509	0.01	0.254	NaN	NaN	NaN	1.663	0.788	0.53	1.595	0.647	0.585	1.576	0.457	0.544	1.596	0.378	0.55	1.634	0.258	0.61	1.651	0.077	0.549
1174	5.87	1.724	0.844	0.336	1.543	0.798	0.203	1.609	0.754	0.165	1.6	0.591	0.151	1.562	0.444	0.235	1.556	0.334	0.24	1.592	0.227	0.206	1.625	0.075	0.288	1.509	0.01	0.254	NaN	NaN	NaN	1.663	0.788	0.53	1.594	0.647	0.585	1.576	0.457	0.544	1.596	0.378	0.55	1.634	0.258	0.609	1.651	0.077	0.549
1175	5.875	1.724	0.844	0.335	1.543	0.798	0.203	1.609	0.753	0.165	1.601	0.591	0.151	1.562	0.444	0.235	1.555	0.334	0.24	1.592	0.227	0.206	1.625	0.076	0.288	1.509	0.01	0.254	NaN	NaN	NaN	1.663	0.788	0.53	1.594	0.647	0.585	1.576	0.457	0.544	1.596	0.378	0.55	1.634	0.259	0.609	1.651	0.077	0.55
1176	5.88	1.724	0.845	0.335	1.543	0.798	0.203	1.609	0.753	0.165	1.601	0.591	0.151	1.562	0.444	0.235	1.555	0.333	0.24	1.592	0.227	0.206	1.625	0.076	0.288	1.509	0.01	0.254	NaN	NaN	NaN	1.663	0.789	0.53	1.593	0.647	0.585	1.576	0.457	0.544	1.596	0.378	0.55	1.633	0.259	0.609	1.651	0.077	0.55
1177	5.885	1.724	0.845	0.335	1.542	0.798	0.203	1.609	0.753	0.165	1.601	0.591	0.151	1.562	0.444	0.235	1.555	0.333	0.24	1.592	0.227	0.206	1.625	0.076	0.288	1.509	0.01	0.254	NaN	NaN	NaN	1.663	0.789	0.53	1.593	0.647	0.585	1.575	0.457	0.543	1.596	0.378	0.55	1.633	0.259	0.609	1.651	0.078	0.55
1178	5.89	1.724	0.845	0.335	1.542	0.798	0.203	1.609	0.753	0.165	1.601	0.591	0.151	1.562	0.444	0.235	1.555	0.333	0.24	1.591	0.227	0.206	1.625	0.075	0.288	1.509	0.01	0.254	NaN	NaN	NaN	1.663	0.789	0.529	1.593	0.647	0.585	1.575	0.457	0.543	1.595	0.378	0.55	1.634	0.259	0.609	1.651	0.078	0.55
1179	5.895	1.724	0.845	0.335	1.542	0.798	0.203	1.609	0.753	0.165	1.601	0.591	0.151	1.562	0.444	0.235	1.555	0.333	0.24	1.591	0.227	0.206	1.625	0.075	0.288	1.509	0.01	0.254	NaN	NaN	NaN	1.663	0.789	0.529	1.592	0.647	0.585	1.575	0.457	0.543	1.595	0.378	0.55	1.633	0.259	0.609	1.651	0.078	0.55
1180	5.9	1.724	0.845	0.334	1.542	0.798	0.202	1.609	0.753	0.165	1.601	0.591	0.151	1.562	0.444	0.235	1.555	0.333	0.24	1.591	0.227	0.206	1.625	0.075	0.288	1.509	0.01	0.254	NaN	NaN	NaN	1.662	0.789	0.529	1.592	0.647	0.584	1.575	0.457	0.543	1.595	0.378	0.55	1.633	0.259	0.609	1.651	0.078	0.549
1181	5.905	1.724	0.845	0.334	1.542	0.798	0.202	1.609	0.752	0.165	1.601	0.591	0.151	1.562	0.444	0.235	1.555	0.333	0.24	1.591	0.227	0.206	1.625	0.075	0.288	1.509	0.01	0.254	NaN	NaN	NaN	1.662	0.789	0.529	1.592	0.647	0.584	1.575	0.457	0.542	1.595	0.378	0.549	1.633	0.259	0.608	1.651	0.078	0.549
1182	5.91	1.724	0.845	0.334	1.541	0.798	0.202	1.609	0.752	0.165	1.601	0.591	0.151	1.562	0.444	0.235	1.555	0.333	0.24	1.591	0.227	0.206	1.625	0.075	0.288	1.509	0.01	0.254	NaN	NaN	NaN	1.662	0.789	0.528	1.592	0.648	0.584	1.575	0.457	0.542	1.595	0.378	0.549	1.633	0.259	0.608	1.651	0.078	0.549
1183	5.915	1.724	0.845	0.334	1.541	0.797	0.202	1.608	0.752	0.164	1.601	0.591	0.151	1.562	0.444	0.235	1.555	0.333	0.24	1.591	0.227	0.206	1.625	0.075	0.288	1.509	0.01	0.254	NaN	NaN	NaN	1.662	0.789	0.528	1.591	0.648	0.584	1.575	0.458	0.542	1.595	0.378	0.549	1.633	0.259	0.608	1.651	0.078	0.549
1184	5.92	1.724	0.845	0.333	1.541	0.797	0.202	1.608	0.752	0.164	1.601	0.591	0.151	1.562	0.444	0.235	1.555	0.333	0.24	1.592	0.227	0.206	1.625	0.075	0.288	1.509	0.01	0.254	NaN	NaN	NaN	1.661	0.789	0.528	1.591	0.648	0.584	1.575	0.458	0.542	1.595	0.378	0.549	1.633	0.26	0.608	1.651	0.078	0.549
1185	5.925	1.723	0.845	0.333	1.541	0.797	0.202	1.608	0.752	0.164	1.601	0.591	0.15	1.562	0.444	0.235	1.555	0.333	0.239	1.592	0.227	0.206	1.625	0.075	0.288	1.509	0.01	0.254	NaN	NaN	NaN	1.661	0.789	0.528	1.59	0.648	0.584	1.575	0.458	0.542	1.595	0.378	0.549	1.634	0.26	0.608	1.651	0.078	0.549
1186	5.93	1.723	0.845	0.333	1.541	0.797	0.202	1.608	0.752	0.164	1.601	0.591	0.15	1.562	0.444	0.235	1.555	0.333	0.239	1.592	0.227	0.206	1.625	0.075	0.288	1.509	0.01	0.254	NaN	NaN	NaN	1.661	0.789	0.528	1.59	0.648	0.584	1.575	0.458	0.541	1.595	0.378	0.549	1.633	0.26	0.608	1.651	0.078	0.549
1187	5.935	1.723	0.845	0.333	1.54	0.797	0.202	1.608	0.752	0.165	1.601	0.591	0.15	1.562	0.444	0.235	1.555	0.333	0.239	1.592	0.227	0.206	1.625	0.075	0.288	1.509	0.01	0.254	NaN	NaN	NaN	1.66	0.789	0.527	1.589	0.649	0.584	1.575	0.459	0.541	1.595	0.378	0.549	1.633	0.259	0.607	1.651	0.078	0.549
1188	5.94	1.723	0.845	0.333	1.54	0.797	0.201	1.608	0.752	0.165	1.601	0.59	0.15	1.562	0.444	0.235	1.555	0.333	0.239	1.592	0.227	0.206	1.625	0.075	0.288	1.509	0.01	0.254	NaN	NaN	NaN	1.66	0.789	0.527	1.589	0.649	0.584	1.575	0.459	0.541	1.595	0.378	0.549	1.633	0.259	0.607	1.651	0.078	0.549
1189	5.945	1.723	0.845	0.333	1.54	0.797	0.201	1.608	0.752	0.165	1.601	0.59	0.15	1.562	0.444	0.235	1.555	0.333	0.239	1.592	0.227	0.206	1.625	0.075	0.288	1.509	0.01	0.254	NaN	NaN	NaN	1.66	0.789	0.527	1.589	0.649	0.583	1.575	0.459	0.541	1.595	0.379	0.548	1.633	0.26	0.607	1.651	0.078	0.549
1190	5.95	1.723	0.845	0.332	1.539	0.797	0.201	1.608	0.752	0.165	1.601	0.59	0.15	1.562	0.444	0.234	1.555	0.333	0.239	1.592	0.227	0.206	1.625	0.075	0.288	1.509	0.01	0.254	NaN	NaN	NaN	1.66	0.789	0.527	1.589	0.649	0.583	1.575	0.459	0.541	1.595	0.379	0.548	1.633	0.26	0.607	1.651	0.078	0.549
1191	5.955	1.723	0.846	0.332	1.539	0.797	0.201	1.608	0.752	0.164	1.601	0.59	0.15	1.562	0.444	0.234	1.555	0.333	0.239	1.592	0.227	0.206	1.625	0.075	0.288	1.509	0.01	0.254	NaN	NaN	NaN	1.66	0.789	0.527	1.588	0.649	0.583	1.575	0.459	0.541	1.595	0.379	0.548	1.633	0.26	0.607	1.651	0.078	0.549
1192	5.96	1.723	0.846	0.332	1.54	0.797	0.199	1.608	0.751	0.164	1.601	0.59	0.15	1.562	0.444	0.234	1.555	0.333	0.239	1.592	0.227	0.206	1.625	0.075	0.288	1.509	0.01	0.254	NaN	NaN	NaN	1.659	0.789	0.527	1.588	0.649	0.583	1.575	0.459	0.541	1.596	0.379	0.548	1.634	0.26	0.607	1.651	0.079	0.548
1193	5.965	1.723	0.846	0.332	1.539	0.797	0.199	1.608	0.752	0.164	1.601	0.59	0.15	1.563	0.444	0.234	1.555	0.333	0.239	1.592	0.227	0.206	1.625	0.075	0.288	1.509	0.01	0.254	NaN	NaN	NaN	1.659	0.789	0.526	1.587	0.65	0.583	1.575	0.459	0.541	1.596	0.38	0.548	1.634	0.26	0.607	1.651	0.079	0.548
1194	5.97	1.723	0.846	0.332	1.539	0.797	0.198	1.608	0.752	0.164	1.601	0.59	0.15	1.563	0.444	0.234	1.555	0.333	0.239	1.592	0.227	0.206	1.625	0.075	0.288	1.509	0.01	0.254	NaN	NaN	NaN	1.659	0.79	0.526	1.587	0.65	0.582	1.575	0.46	0.54	1.597	0.381	0.547	1.634	0.26	0.607	1.651	0.079	0.548
1195	5.975	1.723	0.846	0.331	1.539	0.797	0.198	1.608	0.752	0.163	1.601	0.59	0.15	1.563	0.444	0.234	1.555	0.333	0.239	1.592	0.227	0.206	1.625	0.075	0.288	1.509	0.01	0.254	NaN	NaN	NaN	1.658	0.789	0.526	1.587	0.65	0.582	1.575	0.46	0.54	1.596	0.381	0.547	1.634	0.261	0.607	1.651	0.079	0.548
1196	5.98	1.723	0.846	0.331	1.539	0.797	0.198	1.608	0.751	0.163	1.601	0.59	0.15	1.563	0.444	0.234	1.555	0.333	0.239	1.592	0.227	0.206	1.625	0.075	0.288	1.509	0.01	0.254	NaN	NaN	NaN	1.658	0.789	0.526	1.586	0.65	0.582	1.576	0.46	0.54	1.596	0.38	0.547	1.634	0.261	0.607	1.65	0.079	0.548
1197	5.985	1.723	0.846	0.331	1.539	0.797	0.198	1.608	0.751	0.162	1.601	0.59	0.15	1.563	0.444	0.234	1.556	0.333	0.239	1.592	0.227	0.206	1.625	0.075	0.288	1.509	0.01	0.255	NaN	NaN	NaN	1.658	0.79	0.526	1.586	0.65	0.582	1.576	0.461	0.54	1.596	0.38	0.547	1.634	0.261	0.607	1.65	0.079	0.548
1198	5.99	1.722	0.846	0.331	1.54	0.797	0.198	1.608	0.752	0.162	1.601	0.59	0.15	1.563	0.444	0.234	1.556	0.333	0.239	1.592	0.227	0.206	1.625	0.075	0.288	1.509	0.01	0.255	NaN	NaN	NaN	1.658	0.79	0.526	1.586	0.65	0.582	1.576	0.461	0.54	1.596	0.38	0.547	1.635	0.261	0.606	1.65	0.079	0.548
1199	5.995	1.722	0.847	0.33	1.54	0.797	0.198	1.608	0.752	0.162	1.601	0.59	0.15	1.563	0.444	0.234	1.556	0.333	0.239	1.592	0.227	0.206	1.626	0.075	0.288	1.509	0.01	0.255	NaN	NaN	NaN	1.658	0.79	0.525	1.586	0.651	0.582	1.577	0.462	0.541	1.596	0.38	0.546	1.635	0.261	0.606	1.65	0.079	0.548
1200	6	1.722	0.847	0.33	1.54	0.797	0.198	1.608	0.752	0.162	1.602	0.59	0.15	1.563	0.444	0.234	1.556	0.333	0.239	1.592	0.227	0.206	1.626	0.075	0.288	1.509	0.01	0.255	NaN	NaN	NaN	1.659	0.791	0.525	1.586	0.651	0.581	1.577	0.463	0.541	1.596	0.38	0.546	1.635	0.261	0.606	1.65	0.079	0.548
1201	6.005	1.722	0.847	0.33	1.54	0.796	0.198	1.608	0.752	0.162	1.602	0.59	0.15	1.563	0.444	0.233	1.556	0.333	0.239	1.592	0.227	0.206	1.626	0.075	0.288	1.509	0.01	0.255	NaN	NaN	NaN	1.659	0.792	0.525	1.585	0.651	0.581	1.577	0.463	0.541	1.596	0.381	0.546	1.635	0.261	0.606	1.65	0.079	0.548
1202	6.01	1.722	0.847	0.33	1.54	0.796	0.198	1.608	0.752	0.161	1.602	0.59	0.15	1.564	0.444	0.233	1.556	0.333	0.239	1.592	0.227	0.206	1.626	0.075	0.288	1.509	0.01	0.255	NaN	NaN	NaN	1.659	0.792	0.525	1.585	0.652	0.581	1.577	0.463	0.541	1.596	0.381	0.546	1.636	0.262	0.605	1.649	0.079	0.548
1203	6.015	1.722	0.847	0.33	1.54	0.796	0.198	1.608	0.752	0.161	1.602	0.59	0.15	1.564	0.444	0.233	1.556	0.333	0.239	1.592	0.227	0.206	1.626	0.075	0.288	1.509	0.01	0.255	NaN	NaN	NaN	1.658	0.792	0.525	1.585	0.652	0.581	1.577	0.463	0.54	1.597	0.381	0.546	1.636	0.262	0.605	1.649	0.079	0.548
1204	6.02	1.722	0.848	0.33	1.54	0.796	0.198	1.608	0.752	0.161	1.602	0.59	0.15	1.564	0.444	0.233	1.556	0.333	0.239	1.592	0.227	0.206	1.626	0.075	0.288	1.509	0.01	0.255	NaN	NaN	NaN	1.658	0.792	0.525	1.585	0.653	0.58	1.576	0.462	0.54	1.597	0.381	0.546	1.636	0.262	0.605	1.648	0.079	0.548
1205	6.025	1.722	0.848	0.33	1.54	0.796	0.198	1.608	0.752	0.161	1.602	0.59	0.15	1.564	0.444	0.233	1.557	0.333	0.239	1.592	0.227	0.206	1.626	0.075	0.288	1.509	0.01	0.255	NaN	NaN	NaN	1.658	0.792	0.524	1.585	0.653	0.58	1.575	0.462	0.54	1.597	0.381	0.546	1.636	0.262	0.604	1.648	0.079	0.547
1206	6.03	1.722	0.848	0.33	1.54	0.796	0.198	1.608	0.752	0.161	1.602	0.59	0.15	1.564	0.444	0.233	1.557	0.333	0.239	1.592	0.227	0.206	1.626	0.075	0.288	1.509	0.01	0.255	NaN	NaN	NaN	1.658	0.793	0.524	1.585	0.653	0.58	1.575	0.463	0.54	1.597	0.382	0.546	1.636	0.262	0.604	1.649	0.08	0.545
1207	6.035	1.721	0.848	0.329	1.54	0.796	0.198	1.608	0.752	0.161	1.602	0.59	0.15	1.564	0.445	0.234	1.557	0.333	0.239	1.592	0.227	0.206	1.626	0.075	0.288	1.509	0.01	0.255	NaN	NaN	NaN	1.658	0.793	0.524	1.585	0.653	0.58	1.575	0.463	0.54	1.597	0.382	0.546	1.636	0.262	0.604	1.649	0.08	0.544
1208	6.04	1.721	0.848	0.329	1.54	0.796	0.198	1.608	0.752	0.16	1.602	0.59	0.15	1.565	0.445	0.234	1.557	0.334	0.239	1.592	0.227	0.206	1.626	0.075	0.288	1.509	0.01	0.255	NaN	NaN	NaN	1.658	0.793	0.524	1.585	0.654	0.58	1.575	0.463	0.54	1.597	0.382	0.546	1.636	0.262	0.603	1.649	0.08	0.543
1209	6.045	1.721	0.848	0.329	1.54	0.796	0.198	1.608	0.752	0.16	1.602	0.59	0.15	1.565	0.445	0.234	1.557	0.334	0.239	1.592	0.227	0.206	1.626	0.075	0.288	1.509	0.01	0.255	NaN	NaN	NaN	1.658	0.793	0.524	1.585	0.654	0.58	1.575	0.464	0.54	1.596	0.382	0.546	1.637	0.262	0.603	1.648	0.08	0.542
1210	6.05	1.721	0.848	0.328	1.539	0.796	0.198	1.607	0.752	0.16	1.602	0.59	0.149	1.565	0.445	0.234	1.557	0.334	0.239	1.592	0.227	0.206	1.626	0.075	0.288	1.509	0.01	0.255	NaN	NaN	NaN	1.658	0.793	0.524	1.585	0.654	0.58	1.575	0.464	0.541	1.596	0.383	0.546	1.637	0.262	0.603	1.648	0.081	0.542
1211	6.055	1.72	0.849	0.328	1.539	0.796	0.198	1.607	0.752	0.16	1.602	0.59	0.149	1.565	0.445	0.234	1.557	0.334	0.239	1.592	0.227	0.206	1.626	0.075	0.288	1.509	0.011	0.255	NaN	NaN	NaN	1.657	0.794	0.524	1.585	0.655	0.58	1.575	0.464	0.541	1.596	0.383	0.546	1.637	0.262	0.603	1.649	0.082	0.542
1212	6.06	1.72	0.849	0.328	1.538	0.796	0.198	1.607	0.752	0.16	1.602	0.59	0.149	1.565	0.445	0.234	1.557	0.334	0.239	1.592	0.227	0.206	1.626	0.075	0.288	1.509	0.011	0.255	NaN	NaN	NaN	1.657	0.794	0.524	1.586	0.656	0.58	1.575	0.464	0.541	1.596	0.383	0.546	1.638	0.263	0.602	1.649	0.082	0.542
1213	6.065	1.72	0.849	0.328	1.538	0.797	0.198	1.607	0.752	0.159	1.602	0.59	0.15	1.565	0.445	0.234	1.557	0.334	0.24	1.592	0.227	0.206	1.626	0.075	0.288	1.509	0.011	0.255	NaN	NaN	NaN	1.657	0.794	0.523	1.586	0.656	0.58	1.575	0.464	0.541	1.596	0.383	0.546	1.639	0.263	0.601	1.648	0.081	0.541
1214	6.07	1.72	0.849	0.328	1.537	0.797	0.198	1.607	0.752	0.159	1.602	0.591	0.15	1.566	0.445	0.234	1.557	0.334	0.24	1.592	0.227	0.206	1.626	0.075	0.288	1.509	0.011	0.255	NaN	NaN	NaN	1.656	0.794	0.523	1.586	0.657	0.58	1.575	0.465	0.541	1.596	0.383	0.546	1.639	0.263	0.6	1.646	0.081	0.541
1215	6.075	1.72	0.849	0.328	1.537	0.797	0.197	1.607	0.752	0.159	1.602	0.591	0.15	1.566	0.445	0.234	1.557	0.334	0.24	1.592	0.227	0.206	1.626	0.075	0.288	1.509	0.011	0.255	NaN	NaN	NaN	1.656	0.794	0.523	1.586	0.657	0.579	1.575	0.465	0.541	1.596	0.383	0.545	1.64	0.263	0.6	1.646	0.081	0.54
1216	6.08	1.72	0.85	0.327	1.536	0.797	0.197	1.607	0.752	0.159	1.602	0.591	0.15	1.566	0.445	0.234	1.557	0.334	0.24	1.592	0.227	0.206	1.626	0.075	0.288	1.509	0.011	0.255	NaN	NaN	NaN	1.656	0.794	0.523	1.586	0.657	0.579	1.575	0.465	0.541	1.596	0.383	0.545	1.64	0.264	0.599	1.646	0.081	0.537
1217	6.085	1.719	0.85	0.327	1.536	0.797	0.197	1.607	0.752	0.159	1.602	0.591	0.15	1.566	0.445	0.234	1.558	0.334	0.24	1.592	0.227	0.206	1.626	0.075	0.288	1.509	0.011	0.255	NaN	NaN	NaN	1.656	0.794	0.523	1.585	0.656	0.579	1.575	0.466	0.542	1.596	0.384	0.545	1.641	0.264	0.598	1.646	0.081	0.536
1218	6.09	1.719	0.85	0.327	1.535	0.797	0.197	1.606	0.752	0.159	1.602	0.591	0.15	1.566	0.445	0.234	1.558	0.334	0.24	1.592	0.227	0.206	1.626	0.075	0.288	1.509	0.011	0.255	NaN	NaN	NaN	1.656	0.794	0.524	1.585	0.657	0.579	1.576	0.466	0.542	1.596	0.384	0.545	1.641	0.263	0.597	1.646	0.081	0.536
1219	6.095	1.719	0.85	0.327	1.534	0.798	0.197	1.606	0.752	0.159	1.602	0.591	0.15	1.566	0.446	0.234	1.558	0.334	0.239	1.592	0.227	0.206	1.626	0.075	0.288	1.509	0.011	0.255	NaN	NaN	NaN	1.656	0.794	0.524	1.585	0.657	0.579	1.576	0.467	0.542	1.596	0.384	0.545	1.641	0.263	0.596	1.646	0.082	0.536
1220	6.1	1.719	0.85	0.327	1.534	0.798	0.197	1.606	0.752	0.159	1.602	0.591	0.15	1.566	0.446	0.234	1.558	0.334	0.239	1.592	0.227	0.206	1.626	0.075	0.288	1.509	0.012	0.255	NaN	NaN	NaN	1.656	0.794	0.523	1.585	0.657	0.579	1.576	0.467	0.542	1.596	0.384	0.545	1.642	0.263	0.596	1.645	0.082	0.535
1221	6.105	1.719	0.85	0.326	1.534	0.798	0.197	1.606	0.752	0.159	1.602	0.591	0.149	1.567	0.446	0.233	1.558	0.334	0.239	1.592	0.227	0.206	1.626	0.075	0.288	1.509	0.012	0.255	NaN	NaN	NaN	1.656	0.794	0.523	1.585	0.657	0.579	1.576	0.467	0.542	1.596	0.384	0.545	1.642	0.264	0.595	1.645	0.082	0.533
1222	6.11	1.719	0.85	0.326	1.533	0.798	0.197	1.605	0.752	0.159	1.602	0.591	0.149	1.567	0.446	0.233	1.558	0.334	0.239	1.592	0.227	0.206	1.626	0.075	0.288	1.509	0.012	0.255	NaN	NaN	NaN	1.656	0.795	0.522	1.585	0.657	0.579	1.576	0.467	0.542	1.596	0.385	0.544	1.643	0.264	0.594	1.644	0.082	0.532
1223	6.115	1.718	0.851	0.326	1.533	0.798	0.197	1.605	0.752	0.159	1.602	0.591	0.149	1.567	0.446	0.233	1.558	0.335	0.239	1.592	0.227	0.206	1.626	0.075	0.288	1.509	0.012	0.255	NaN	NaN	NaN	1.655	0.795	0.521	1.585	0.658	0.578	1.576	0.467	0.542	1.596	0.385	0.544	1.643	0.264	0.594	1.644	0.082	0.53
1224	6.12	1.718	0.851	0.326	1.533	0.798	0.197	1.605	0.752	0.158	1.602	0.591	0.149	1.567	0.446	0.233	1.558	0.335	0.239	1.592	0.227	0.206	1.626	0.075	0.288	1.509	0.012	0.255	NaN	NaN	NaN	1.654	0.795	0.521	1.585	0.658	0.578	1.575	0.468	0.542	1.596	0.385	0.544	1.644	0.264	0.593	1.644	0.082	0.529
1225	6.125	1.718	0.851	0.326	1.533	0.798	0.197	1.604	0.752	0.158	1.602	0.591	0.149	1.566	0.446	0.233	1.558	0.335	0.239	1.592	0.227	0.206	1.626	0.075	0.288	1.509	0.012	0.255	NaN	NaN	NaN	1.654	0.796	0.521	1.585	0.658	0.578	1.575	0.468	0.542	1.595	0.385	0.544	1.644	0.264	0.592	1.644	0.083	0.528
1226	6.13	1.718	0.851	0.326	1.533	0.798	0.197	1.604	0.752	0.158	1.601	0.591	0.149	1.566	0.446	0.233	1.558	0.335	0.239	1.592	0.227	0.206	1.626	0.075	0.288	1.509	0.012	0.256	NaN	NaN	NaN	1.654	0.796	0.521	1.585	0.659	0.578	1.575	0.468	0.542	1.595	0.386	0.543	1.644	0.265	0.591	1.643	0.083	0.528
1227	6.135	1.717	0.851	0.325	1.532	0.798	0.197	1.604	0.752	0.158	1.601	0.591	0.149	1.566	0.446	0.233	1.558	0.335	0.239	1.592	0.227	0.206	1.626	0.075	0.288	1.509	0.012	0.256	NaN	NaN	NaN	1.654	0.796	0.52	1.585	0.659	0.578	1.575	0.468	0.542	1.594	0.386	0.543	1.644	0.265	0.59	1.642	0.083	0.527
1228	6.14	1.717	0.851	0.325	1.532	0.798	0.197	1.604	0.752	0.158	1.601	0.591	0.149	1.566	0.446	0.233	1.558	0.335	0.239	1.592	0.227	0.206	1.626	0.075	0.288	1.509	0.012	0.256	NaN	NaN	NaN	1.653	0.796	0.52	1.585	0.659	0.578	1.574	0.468	0.542	1.594	0.386	0.543	1.644	0.265	0.589	1.641	0.083	0.526
1229	6.145	1.717	0.851	0.325	1.531	0.798	0.196	1.603	0.752	0.158	1.601	0.591	0.149	1.566	0.446	0.233	1.558	0.335	0.239	1.592	0.227	0.206	1.626	0.075	0.288	1.509	0.013	0.256	NaN	NaN	NaN	1.653	0.796	0.52	1.585	0.659	0.578	1.574	0.469	0.542	1.593	0.386	0.543	1.644	0.265	0.588	1.64	0.083	0.525
1230	6.15	1.717	0.851	0.325	1.531	0.798	0.196	1.603	0.752	0.158	1.601	0.591	0.149	1.566	0.446	0.233	1.558	0.335	0.239	1.592	0.227	0.206	1.626	0.075	0.288	1.509	0.013	0.256	NaN	NaN	NaN	1.653	0.796	0.52	1.585	0.66	0.578	1.573	0.469	0.542	1.593	0.386	0.543	1.644	0.265	0.587	1.639	0.083	0.524
1231	6.155	1.717	0.851	0.324	1.531	0.798	0.196	1.603	0.752	0.158	1.6	0.591	0.149	1.566	0.446	0.233	1.558	0.335	0.239	1.592	0.227	0.206	1.626	0.075	0.288	1.509	0.013	0.256	NaN	NaN	NaN	1.653	0.796	0.52	1.585	0.66	0.578	1.573	0.469	0.542	1.592	0.386	0.543	1.644	0.265	0.587	1.639	0.083	0.524
1232	6.16	1.717	0.852	0.324	1.531	0.798	0.196	1.602	0.753	0.157	1.6	0.591	0.149	1.566	0.446	0.233	1.558	0.335	0.239	1.592	0.227	0.206	1.626	0.075	0.288	1.509	0.013	0.255	NaN	NaN	NaN	1.653	0.796	0.52	1.586	0.66	0.578	1.572	0.469	0.543	1.591	0.387	0.543	1.644	0.265	0.586	1.638	0.083	0.523
1233	6.165	1.716	0.852	0.324	1.531	0.798	0.196	1.602	0.753	0.156	1.6	0.591	0.149	1.566	0.446	0.233	1.558	0.335	0.239	1.592	0.227	0.206	1.626	0.075	0.288	1.509	0.013	0.255	NaN	NaN	NaN	1.653	0.796	0.52	1.586	0.661	0.579	1.572	0.47	0.543	1.591	0.387	0.543	1.643	0.265	0.585	1.637	0.084	0.522
1234	6.17	1.716	0.852	0.324	1.53	0.798	0.196	1.602	0.753	0.156	1.6	0.591	0.149	1.566	0.446	0.233	1.558	0.335	0.239	1.592	0.227	0.206	1.626	0.075	0.288	1.509	0.013	0.255	NaN	NaN	NaN	1.653	0.796	0.52	1.586	0.662	0.579	1.571	0.47	0.543	1.59	0.387	0.543	1.643	0.265	0.585	1.636	0.084	0.522
1235	6.175	1.715	0.852	0.323	1.53	0.799	0.196	1.602	0.753	0.157	1.599	0.591	0.149	1.566	0.446	0.233	1.558	0.335	0.239	1.592	0.228	0.206	1.626	0.075	0.288	1.509	0.013	0.255	NaN	NaN	NaN	1.652	0.796	0.519	1.586	0.662	0.579	1.571	0.47	0.543	1.589	0.387	0.543	1.642	0.266	0.584	1.634	0.084	0.521
1236	6.18	1.715	0.852	0.323	1.529	0.799	0.196	1.601	0.752	0.157	1.599	0.591	0.149	1.566	0.446	0.233	1.558	0.335	0.239	1.592	0.227	0.206	1.626	0.075	0.288	1.509	0.013	0.255	NaN	NaN	NaN	1.652	0.796	0.519	1.586	0.662	0.579	1.57	0.47	0.543	1.588	0.387	0.543	1.641	0.266	0.584	1.633	0.083	0.521
1237	6.185	1.715	0.852	0.323	1.528	0.799	0.196	1.6	0.752	0.157	1.599	0.591	0.149	1.566	0.446	0.232	1.558	0.335	0.239	1.592	0.228	0.206	1.626	0.075	0.288	1.509	0.013	0.255	NaN	NaN	NaN	1.652	0.796	0.519	1.586	0.662	0.579	1.569	0.471	0.544	1.587	0.388	0.543	1.641	0.267	0.584	1.632	0.083	0.521
1238	6.19	1.715	0.852	0.323	1.528	0.799	0.195	1.6	0.753	0.157	1.598	0.591	0.149	1.566	0.446	0.232	1.558	0.335	0.238	1.592	0.228	0.206	1.626	0.075	0.288	1.509	0.013	0.255	NaN	NaN	NaN	1.652	0.796	0.519	1.586	0.662	0.579	1.568	0.471	0.544	1.587	0.388	0.543	1.64	0.267	0.583	1.63	0.084	0.521
1239	6.195	1.714	0.852	0.323	1.527	0.799	0.195	1.599	0.753	0.157	1.598	0.591	0.149	1.565	0.447	0.232	1.558	0.335	0.238	1.592	0.228	0.206	1.626	0.075	0.288	1.509	0.013	0.255	NaN	NaN	NaN	1.651	0.796	0.519	1.586	0.662	0.578	1.568	0.471	0.544	1.586	0.388	0.543	1.639	0.267	0.583	1.629	0.084	0.521
1240	6.2	1.714	0.852	0.323	1.527	0.799	0.195	1.599	0.753	0.157	1.598	0.591	0.148	1.565	0.447	0.232	1.558	0.335	0.238	1.592	0.228	0.205	1.626	0.075	0.288	1.509	0.013	0.255	NaN	NaN	NaN	1.652	0.797	0.519	1.585	0.662	0.578	1.567	0.471	0.544	1.585	0.388	0.543	1.638	0.267	0.583	1.627	0.084	0.521
1241	6.205	1.713	0.852	0.322	1.527	0.799	0.195	1.599	0.753	0.157	1.597	0.591	0.148	1.565	0.447	0.232	1.558	0.335	0.238	1.592	0.228	0.205	1.626	0.075	0.288	1.509	0.013	0.255	1.544	0.828	0.483	1.656	0.8	0.519	1.585	0.662	0.578	1.566	0.471	0.544	1.584	0.389	0.543	1.636	0.267	0.583	1.625	0.084	0.522
1242	6.21	1.713	0.851	0.322	1.527	0.799	0.195	1.598	0.753	0.157	1.597	0.591	0.148	1.565	0.447	0.232	1.558	0.335	0.238	1.592	0.227	0.205	1.626	0.075	0.288	1.509	0.013	0.255	1.544	0.828	0.483	1.656	0.801	0.519	1.585	0.663	0.578	1.565	0.472	0.544	1.582	0.389	0.543	1.635	0.267	0.583	1.623	0.084	0.522
1243	6.215	1.712	0.851	0.322	1.527	0.799	0.195	1.597	0.753	0.156	1.597	0.591	0.148	1.565	0.446	0.232	1.558	0.335	0.238	1.592	0.227	0.205	1.626	0.075	0.288	1.509	0.013	0.255	1.544	0.828	0.483	1.656	0.801	0.519	1.584	0.663	0.578	1.565	0.474	0.544	1.581	0.389	0.543	1.633	0.267	0.584	1.621	0.084	0.522
1244	6.22	1.712	0.851	0.322	1.527	0.799	0.195	1.597	0.753	0.156	1.596	0.591	0.148	1.564	0.446	0.232	1.558	0.335	0.238	1.592	0.227	0.205	1.626	0.075	0.288	1.509	0.013	0.255	1.544	0.828	0.483	1.656	0.801	0.519	1.584	0.663	0.578	1.565	0.474	0.544	1.58	0.389	0.543	1.632	0.267	0.584	1.618	0.083	0.523
1245	6.225	1.711	0.851	0.321	1.527	0.799	0.194	1.596	0.753	0.156	1.596	0.591	0.148	1.565	0.446	0.231	1.557	0.334	0.238	1.592	0.227	0.205	1.626	0.075	0.288	1.509	0.013	0.255	1.544	0.828	0.483	1.656	0.801	0.519	1.583	0.662	0.578	1.564	0.474	0.544	1.578	0.389	0.543	1.63	0.267	0.585	1.616	0.083	0.523
1246	6.23	1.711	0.851	0.321	1.527	0.799	0.195	1.596	0.753	0.156	1.595	0.591	0.148	1.565	0.446	0.231	1.557	0.334	0.238	1.592	0.227	0.205	1.626	0.075	0.288	1.509	0.013	0.255	1.544	0.828	0.483	1.656	0.801	0.518	1.581	0.661	0.577	1.561	0.473	0.544	1.577	0.389	0.544	1.628	0.267	0.585	1.614	0.083	0.524
1247	6.235	1.71	0.851	0.321	1.526	0.799	0.195	1.595	0.753	0.156	1.595	0.591	0.147	1.565	0.446	0.23	1.557	0.334	0.238	1.592	0.227	0.205	1.626	0.075	0.288	1.509	0.013	0.255	1.544	0.828	0.483	1.656	0.801	0.518	1.581	0.662	0.577	1.559	0.473	0.544	1.576	0.389	0.544	1.626	0.267	0.586	1.611	0.084	0.525
1248	6.24	1.71	0.851	0.32	1.526	0.799	0.195	1.594	0.753	0.156	1.595	0.592	0.147	1.564	0.445	0.23	1.557	0.334	0.237	1.591	0.227	0.205	1.626	0.075	0.288	1.509	0.013	0.255	1.543	0.828	0.483	1.655	0.801	0.518	1.58	0.662	0.577	1.558	0.472	0.544	1.574	0.39	0.544	1.623	0.268	0.586	1.609	0.084	0.526
1249	6.245	1.71	0.851	0.32	1.526	0.799	0.194	1.594	0.753	0.155	1.594	0.592	0.147	1.563	0.446	0.231	1.556	0.334	0.237	1.591	0.227	0.205	1.626	0.075	0.288	1.509	0.013	0.255	1.542	0.829	0.483	1.655	0.801	0.518	1.579	0.662	0.577	1.557	0.472	0.544	1.573	0.39	0.544	1.621	0.267	0.587	1.606	0.084	0.527
1250	6.25	1.709	0.851	0.32	1.525	0.799	0.194	1.593	0.753	0.155	1.594	0.592	0.147	1.562	0.445	0.23	1.556	0.334	0.237	1.591	0.227	0.204	1.626	0.075	0.288	1.509	0.013	0.255	1.542	0.829	0.483	1.655	0.801	0.518	1.578	0.662	0.577	1.556	0.473	0.544	1.572	0.39	0.545	1.619	0.267	0.588	1.603	0.083	0.528
1251	6.255	1.709	0.851	0.32	1.524	0.799	0.194	1.592	0.753	0.155	1.593	0.591	0.147	1.562	0.445	0.23	1.556	0.334	0.237	1.591	0.227	0.204	1.626	0.075	0.288	1.509	0.013	0.256	1.542	0.829	0.483	1.655	0.8	0.518	1.578	0.662	0.577	1.554	0.473	0.544	1.57	0.391	0.545	1.616	0.267	0.589	1.6	0.083	0.529
1252	6.26	1.709	0.851	0.32	1.523	0.799	0.192	1.592	0.753	0.155	1.593	0.591	0.147	1.561	0.445	0.23	1.555	0.333	0.237	1.59	0.227	0.204	1.626	0.075	0.288	1.509	0.012	0.256	1.542	0.829	0.483	1.654	0.8	0.517	1.577	0.662	0.577	1.553	0.473	0.544	1.569	0.391	0.545	1.614	0.267	0.59	1.597	0.082	0.53
1253	6.265	1.708	0.851	0.319	1.523	0.799	0.192	1.591	0.753	0.155	1.592	0.591	0.147	1.561	0.445	0.23	1.555	0.333	0.237	1.59	0.227	0.204	1.626	0.075	0.288	1.509	0.012	0.256	1.541	0.829	0.483	1.653	0.8	0.517	1.576	0.662	0.577	1.552	0.473	0.544	1.567	0.391	0.546	1.611	0.267	0.591	1.594	0.082	0.531
1254	6.27	1.708	0.851	0.319	1.523	0.8	0.193	1.59	0.753	0.155	1.591	0.591	0.146	1.56	0.445	0.23	1.554	0.333	0.237	1.59	0.227	0.204	1.626	0.075	0.288	1.509	0.012	0.255	1.541	0.829	0.483	1.653	0.8	0.517	1.575	0.662	0.577	1.551	0.473	0.544	1.565	0.391	0.546	1.609	0.267	0.592	1.591	0.082	0.532
1255	6.275	1.707	0.851	0.319	1.522	0.8	0.193	1.59	0.753	0.154	1.59	0.591	0.146	1.56	0.445	0.23	1.554	0.333	0.237	1.589	0.226	0.204	1.626	0.075	0.288	1.509	0.012	0.255	1.541	0.829	0.483	1.653	0.8	0.517	1.575	0.662	0.577	1.55	0.474	0.544	1.564	0.391	0.546	1.606	0.267	0.593	1.587	0.082	0.533
1256	6.28	1.707	0.85	0.319	1.52	0.8	0.192	1.589	0.753	0.154	1.59	0.591	0.146	1.56	0.445	0.229	1.553	0.333	0.237	1.589	0.226	0.203	1.626	0.075	0.288	1.509	0.011	0.255	1.54	0.829	0.483	1.653	0.799	0.517	1.575	0.663	0.577	1.549	0.474	0.544	1.562	0.391	0.547	1.603	0.267	0.594	1.584	0.082	0.534
1257	6.285	1.706	0.85	0.319	1.519	0.8	0.191	1.588	0.753	0.154	1.589	0.591	0.146	1.559	0.445	0.229	1.553	0.333	0.237	1.589	0.226	0.203	1.626	0.075	0.288	1.509	0.011	0.255	NaN	NaN	NaN	1.651	0.798	0.518	1.575	0.663	0.577	1.548	0.474	0.544	1.56	0.391	0.547	1.6	0.267	0.595	1.58	0.081	0.535
1258	6.29	1.705	0.85	0.318	1.518	0.8	0.191	1.587	0.753	0.154	1.588	0.591	0.146	1.558	0.445	0.229	1.552	0.332	0.237	1.589	0.226	0.203	1.626	0.075	0.288	1.509	0.011	0.255	NaN	NaN	NaN	1.65	0.798	0.518	1.574	0.664	0.577	1.546	0.474	0.544	1.559	0.391	0.547	1.597	0.267	0.596	1.577	0.081	0.537
1259	6.295	1.704	0.849	0.318	1.518	0.8	0.192	1.587	0.753	0.154	1.588	0.591	0.146	1.557	0.445	0.229	1.552	0.332	0.237	1.588	0.226	0.203	1.626	0.075	0.288	1.509	0.011	0.255	NaN	NaN	NaN	1.65	0.798	0.518	1.572	0.663	0.577	1.545	0.474	0.544	1.557	0.391	0.547	1.594	0.267	0.597	1.573	0.08	0.539
1260	6.3	1.704	0.849	0.318	1.518	0.8	0.193	1.586	0.753	0.154	1.587	0.591	0.146	1.556	0.445	0.23	1.551	0.332	0.237	1.588	0.225	0.203	1.626	0.075	0.288	1.509	0.011	0.255	NaN	NaN	NaN	1.649	0.798	0.518	1.57	0.662	0.577	1.544	0.474	0.544	1.555	0.391	0.547	1.592	0.266	0.598	1.57	0.081	0.54
1261	6.305	1.703	0.849	0.318	1.517	0.8	0.193	1.585	0.753	0.154	1.586	0.591	0.146	1.556	0.445	0.229	1.551	0.332	0.237	1.588	0.225	0.204	1.626	0.075	0.288	1.509	0.011	0.255	1.539	0.829	0.483	1.65	0.799	0.517	1.569	0.662	0.577	1.542	0.474	0.545	1.554	0.391	0.547	1.589	0.266	0.599	1.567	0.08	0.54
1262	6.31	1.702	0.849	0.318	1.516	0.8	0.193	1.584	0.752	0.154	1.585	0.591	0.146	1.556	0.444	0.229	1.55	0.332	0.237	1.587	0.225	0.204	1.626	0.075	0.288	1.509	0.011	0.255	1.539	0.829	0.483	1.649	0.799	0.516	1.568	0.662	0.577	1.541	0.474	0.545	1.552	0.392	0.547	1.586	0.266	0.599	1.563	0.08	0.541
1263	6.315	1.702	0.849	0.318	1.514	0.8	0.193	1.583	0.752	0.154	1.584	0.591	0.146	1.555	0.444	0.229	1.55	0.332	0.236	1.587	0.225	0.204	1.626	0.075	0.288	1.509	0.011	0.255	1.538	0.829	0.483	1.648	0.799	0.516	1.568	0.662	0.577	1.54	0.475	0.545	1.551	0.392	0.548	1.583	0.266	0.6	1.56	0.08	0.542
1264	6.32	1.702	0.848	0.318	1.513	0.8	0.193	1.582	0.752	0.154	1.583	0.591	0.146	1.554	0.443	0.229	1.55	0.332	0.236	1.586	0.225	0.204	1.625	0.075	0.288	1.509	0.011	0.255	1.538	0.829	0.484	1.648	0.799	0.516	1.567	0.663	0.577	1.539	0.475	0.545	1.549	0.392	0.548	1.58	0.266	0.601	1.556	0.08	0.544
1265	6.325	1.701	0.848	0.318	1.512	0.799	0.193	1.581	0.752	0.154	1.582	0.59	0.146	1.553	0.443	0.229	1.549	0.332	0.236	1.586	0.225	0.204	1.625	0.075	0.288	1.509	0.01	0.255	NaN	NaN	NaN	1.647	0.798	0.516	1.567	0.664	0.578	1.537	0.475	0.545	1.547	0.392	0.549	1.578	0.266	0.602	1.553	0.08	0.545
1266	6.33	1.7	0.847	0.318	1.511	0.799	0.193	1.58	0.751	0.154	1.581	0.59	0.146	1.553	0.443	0.228	1.549	0.332	0.236	1.585	0.225	0.204	1.625	0.075	0.288	1.509	0.01	0.255	1.534	0.829	0.484	1.646	0.798	0.516	1.567	0.664	0.578	1.536	0.475	0.545	1.545	0.392	0.549	1.575	0.266	0.602	1.549	0.079	0.545
1267	6.335	1.699	0.847	0.318	1.511	0.799	0.193	1.579	0.751	0.154	1.581	0.59	0.146	1.552	0.443	0.229	1.548	0.332	0.236	1.585	0.225	0.204	1.625	0.076	0.288	1.509	0.01	0.255	1.534	0.828	0.484	1.646	0.798	0.516	1.566	0.664	0.578	1.534	0.475	0.546	1.544	0.392	0.549	1.572	0.266	0.603	1.546	0.079	0.547
1268	6.34	1.698	0.846	0.318	1.511	0.799	0.194	1.579	0.751	0.154	1.58	0.59	0.146	1.551	0.444	0.229	1.547	0.332	0.236	1.585	0.225	0.204	1.625	0.076	0.288	1.509	0.01	0.255	1.533	0.828	0.485	1.645	0.798	0.516	1.565	0.664	0.578	1.533	0.475	0.546	1.542	0.392	0.55	1.57	0.266	0.604	1.542	0.079	0.548
1269	6.345	1.697	0.846	0.318	1.511	0.799	0.194	1.578	0.751	0.154	1.579	0.59	0.146	1.551	0.443	0.229	1.546	0.331	0.236	1.584	0.225	0.204	1.625	0.076	0.288	1.509	0.01	0.255	1.532	0.828	0.485	1.644	0.797	0.516	1.562	0.663	0.577	1.531	0.475	0.546	1.54	0.392	0.55	1.568	0.266	0.604	1.538	0.079	0.549
1270	6.35	1.697	0.846	0.317	1.511	0.799	0.194	1.577	0.751	0.153	1.578	0.59	0.146	1.55	0.443	0.229	1.545	0.331	0.237	1.584	0.225	0.204	1.625	0.076	0.288	1.509	0.01	0.255	1.532	0.828	0.485	1.643	0.797	0.516	1.561	0.663	0.577	1.531	0.475	0.547	1.539	0.392	0.55	1.565	0.266	0.604	1.535	0.079	0.549
1271	6.355	1.696	0.846	0.317	1.51	0.799	0.194	1.576	0.751	0.153	1.577	0.59	0.146	1.549	0.443	0.229	1.544	0.331	0.237	1.584	0.225	0.204	1.625	0.076	0.288	1.509	0.01	0.255	1.531	0.828	0.485	1.643	0.796	0.516	1.559	0.662	0.577	1.53	0.476	0.547	1.538	0.393	0.55	1.562	0.266	0.605	1.532	0.079	0.549
1272	6.36	1.695	0.845	0.318	1.509	0.799	0.194	1.576	0.751	0.153	1.576	0.589	0.146	1.548	0.443	0.229	1.544	0.33	0.237	1.583	0.225	0.204	1.625	0.076	0.288	1.509	0.01	0.255	1.53	0.828	0.486	1.642	0.796	0.516	1.558	0.662	0.577	1.529	0.476	0.547	1.536	0.393	0.55	1.56	0.265	0.605	1.529	0.079	0.549
1273	6.365	1.694	0.845	0.318	1.508	0.799	0.194	1.575	0.751	0.154	1.575	0.589	0.146	1.547	0.443	0.229	1.543	0.33	0.237	1.582	0.225	0.204	1.625	0.076	0.288	1.509	0.01	0.255	1.53	0.828	0.486	1.641	0.796	0.516	1.557	0.662	0.577	1.526	0.475	0.546	1.534	0.392	0.55	1.558	0.265	0.605	1.525	0.078	0.551
1274	6.37	1.693	0.845	0.318	1.507	0.8	0.194	1.574	0.751	0.154	1.573	0.589	0.146	1.546	0.443	0.229	1.543	0.33	0.237	1.582	0.225	0.204	1.624	0.076	0.288	1.509	0.01	0.255	1.529	0.828	0.486	1.64	0.796	0.516	1.556	0.662	0.577	1.524	0.475	0.546	1.532	0.392	0.55	1.556	0.265	0.606	1.522	0.078	0.552
1275	6.375	1.692	0.844	0.318	1.505	0.8	0.194	1.572	0.751	0.154	1.572	0.589	0.146	1.545	0.442	0.229	1.542	0.33	0.237	1.581	0.225	0.204	1.624	0.076	0.288	1.509	0.01	0.255	1.527	0.829	0.487	1.639	0.795	0.516	1.555	0.662	0.578	1.522	0.474	0.546	1.531	0.392	0.55	1.554	0.265	0.606	1.519	0.079	0.553
1276	6.38	1.692	0.844	0.318	1.503	0.8	0.194	1.571	0.751	0.154	1.571	0.589	0.146	1.544	0.442	0.229	1.542	0.329	0.237	1.581	0.225	0.204	1.624	0.076	0.288	1.509	0.01	0.255	1.523	0.83	0.487	1.638	0.795	0.516	1.554	0.662	0.578	1.521	0.474	0.546	1.529	0.392	0.55	1.552	0.265	0.606	1.516	0.079	0.553
1277	6.385	1.691	0.844	0.318	1.502	0.8	0.195	1.57	0.75	0.154	1.57	0.589	0.146	1.543	0.441	0.229	1.541	0.329	0.237	1.58	0.224	0.204	1.624	0.076	0.288	1.509	0.01	0.254	1.525	0.829	0.487	1.637	0.795	0.517	1.553	0.662	0.578	1.519	0.475	0.547	1.527	0.392	0.55	1.55	0.265	0.606	1.512	0.079	0.553
1278	6.39	1.69	0.843	0.318	1.501	0.801	0.195	1.569	0.75	0.154	1.569	0.589	0.146	1.542	0.441	0.229	1.541	0.329	0.237	1.58	0.224	0.204	1.624	0.076	0.288	1.509	0.01	0.254	1.525	0.829	0.487	1.637	0.795	0.517	1.551	0.662	0.578	1.518	0.475	0.547	1.526	0.392	0.55	1.548	0.265	0.606	1.509	0.078	0.554
1279	6.395	1.689	0.843	0.318	1.499	0.801	0.195	1.568	0.75	0.154	1.568	0.589	0.146	1.541	0.441	0.229	1.54	0.329	0.237	1.579	0.224	0.204	1.624	0.076	0.288	1.509	0.01	0.254	1.524	0.828	0.486	1.635	0.795	0.517	1.55	0.662	0.578	1.517	0.475	0.547	1.524	0.392	0.55	1.546	0.265	0.606	1.506	0.078	0.553
1280	6.4	1.688	0.842	0.318	1.499	0.801	0.195	1.566	0.75	0.154	1.567	0.589	0.145	1.54	0.441	0.229	1.539	0.329	0.236	1.579	0.224	0.204	1.624	0.076	0.288	1.509	0.01	0.254	1.523	0.828	0.486	1.634	0.794	0.517	1.549	0.662	0.578	1.516	0.475	0.547	1.522	0.392	0.55	1.544	0.265	0.606	1.504	0.078	0.553
1281	6.405	1.687	0.842	0.318	1.498	0.8	0.195	1.565	0.75	0.154	1.566	0.589	0.146	1.54	0.441	0.229	1.538	0.329	0.237	1.578	0.224	0.204	1.624	0.076	0.288	1.509	0.01	0.254	1.523	0.828	0.487	1.634	0.794	0.517	1.548	0.662	0.578	1.514	0.475	0.547	1.521	0.391	0.551	1.542	0.265	0.607	1.5	0.079	0.554
1282	6.41	1.686	0.842	0.318	1.497	0.8	0.195	1.564	0.75	0.154	1.564	0.589	0.146	1.539	0.441	0.229	1.537	0.328	0.237	1.578	0.224	0.204	1.624	0.076	0.288	1.509	0.01	0.254	1.522	0.829	0.487	1.633	0.794	0.517	1.547	0.662	0.579	1.512	0.475	0.547	1.518	0.391	0.551	1.54	0.265	0.606	1.497	0.078	0.555
1283	6.415	1.684	0.841	0.318	1.497	0.8	0.195	1.562	0.75	0.153	1.563	0.589	0.147	1.537	0.441	0.228	1.536	0.328	0.237	1.577	0.224	0.204	1.623	0.076	0.288	1.509	0.01	0.254	1.521	0.829	0.487	1.632	0.793	0.517	1.545	0.662	0.579	1.511	0.475	0.548	1.517	0.391	0.551	1.539	0.265	0.606	1.495	0.079	0.555
1284	6.42	1.684	0.841	0.318	1.497	0.8	0.195	1.562	0.75	0.154	1.561	0.589	0.147	1.536	0.441	0.228	1.536	0.328	0.237	1.577	0.224	0.204	1.623	0.076	0.288	1.509	0.01	0.254	1.521	0.829	0.487	1.631	0.793	0.517	1.544	0.662	0.579	1.509	0.475	0.548	1.516	0.391	0.551	1.537	0.265	0.606	1.492	0.079	0.555
1285	6.425	1.683	0.841	0.318	1.495	0.8	0.196	1.561	0.75	0.154	1.56	0.589	0.147	1.535	0.44	0.228	1.535	0.328	0.237	1.576	0.224	0.204	1.623	0.076	0.288	1.509	0.01	0.254	1.52	0.829	0.487	1.63	0.793	0.517	1.543	0.661	0.579	1.507	0.475	0.548	1.514	0.391	0.552	1.535	0.264	0.606	1.489	0.078	0.556
1286	6.43	1.682	0.84	0.318	1.493	0.8	0.196	1.559	0.75	0.155	1.558	0.589	0.147	1.534	0.44	0.228	1.534	0.327	0.237	1.576	0.224	0.204	1.623	0.076	0.288	1.509	0.01	0.254	1.519	0.829	0.487	1.629	0.793	0.517	1.541	0.661	0.579	1.506	0.474	0.548	1.512	0.392	0.552	1.533	0.264	0.606	1.487	0.079	0.555
1287	6.435	1.681	0.84	0.319	1.491	0.801	0.196	1.557	0.749	0.155	1.557	0.588	0.147	1.533	0.44	0.228	1.534	0.327	0.237	1.575	0.224	0.204	1.623	0.076	0.288	1.509	0.01	0.254	1.517	0.828	0.487	1.628	0.792	0.517	1.54	0.661	0.579	1.504	0.474	0.549	1.51	0.391	0.551	1.531	0.264	0.606	1.484	0.079	0.555
1288	6.44	1.68	0.839	0.319	1.49	0.801	0.196	1.556	0.749	0.155	1.556	0.588	0.147	1.532	0.44	0.228	1.533	0.327	0.237	1.575	0.224	0.204	1.623	0.076	0.288	1.509	0.01	0.254	1.516	0.828	0.488	1.627	0.792	0.517	1.539	0.661	0.579	1.503	0.474	0.549	1.509	0.391	0.551	1.53	0.264	0.606	1.481	0.079	0.555
1289	6.445	1.679	0.839	0.319	1.489	0.801	0.196	1.555	0.75	0.155	1.555	0.588	0.147	1.531	0.44	0.228	1.533	0.327	0.237	1.574	0.224	0.204	1.623	0.076	0.288	1.509	0.01	0.254	1.515	0.828	0.488	1.626	0.792	0.518	1.538	0.661	0.579	1.502	0.475	0.55	1.507	0.391	0.551	1.529	0.264	0.605	1.479	0.079	0.555
1290	6.45	1.678	0.838	0.319	1.488	0.801	0.196	1.554	0.75	0.155	1.554	0.588	0.147	1.53	0.44	0.228	1.532	0.327	0.237	1.574	0.224	0.204	1.623	0.076	0.288	1.509	0.01	0.254	1.514	0.828	0.489	1.624	0.791	0.518	1.537	0.662	0.58	1.5	0.475	0.55	1.505	0.391	0.551	1.527	0.264	0.605	1.476	0.079	0.555
1291	6.455	1.676	0.838	0.319	1.487	0.801	0.196	1.553	0.749	0.155	1.552	0.588	0.148	1.529	0.44	0.228	1.531	0.327	0.237	1.574	0.223	0.204	1.623	0.076	0.288	1.509	0.01	0.254	1.513	0.828	0.49	1.623	0.791	0.518	1.536	0.662	0.58	1.499	0.475	0.55	1.503	0.391	0.552	1.525	0.264	0.605	1.474	0.079	0.555
1292	6.46	1.675	0.838	0.319	1.487	0.801	0.196	1.55	0.749	0.155	1.55	0.588	0.148	1.528	0.439	0.229	1.53	0.326	0.237	1.573	0.223	0.205	1.623	0.076	0.288	1.509	0.01	0.254	1.512	0.828	0.49	1.622	0.791	0.518	1.535	0.661	0.58	1.497	0.474	0.55	1.502	0.391	0.552	1.523	0.263	0.605	1.471	0.079	0.554
1293	6.465	1.674	0.837	0.319	1.486	0.801	0.197	1.548	0.749	0.155	1.549	0.588	0.148	1.527	0.439	0.229	1.529	0.326	0.237	1.573	0.223	0.205	1.623	0.076	0.288	1.509	0.01	0.254	1.512	0.828	0.49	1.621	0.79	0.518	1.533	0.661	0.58	1.495	0.474	0.55	1.5	0.391	0.552	1.521	0.263	0.605	1.469	0.079	0.554
1294	6.47	1.673	0.837	0.319	1.484	0.801	0.197	1.547	0.748	0.156	1.548	0.587	0.148	1.526	0.439	0.229	1.529	0.326	0.238	1.572	0.223	0.205	1.623	0.076	0.288	1.509	0.01	0.254	1.51	0.828	0.49	1.62	0.79	0.518	1.532	0.661	0.58	1.493	0.474	0.55	1.498	0.391	0.552	1.519	0.263	0.605	1.466	0.079	0.555
1295	6.475	1.672	0.836	0.319	1.482	0.801	0.197	1.546	0.748	0.156	1.546	0.587	0.148	1.525	0.439	0.229	1.529	0.325	0.238	1.572	0.223	0.205	1.623	0.076	0.289	1.509	0.01	0.254	1.509	0.827	0.49	1.619	0.79	0.518	1.53	0.661	0.58	1.492	0.474	0.55	1.496	0.391	0.553	1.518	0.263	0.605	1.463	0.079	0.555
1296	6.48	1.671	0.836	0.32	1.481	0.802	0.197	1.545	0.748	0.156	1.545	0.587	0.148	1.524	0.439	0.229	1.528	0.325	0.238	1.572	0.223	0.205	1.623	0.076	0.289	1.509	0.01	0.254	1.508	0.827	0.489	1.618	0.789	0.518	1.529	0.66	0.581	1.49	0.474	0.55	1.494	0.391	0.553	1.516	0.263	0.605	1.461	0.079	0.555
1297	6.485	1.67	0.836	0.32	1.479	0.802	0.197	1.544	0.749	0.156	1.544	0.587	0.148	1.523	0.438	0.229	1.527	0.325	0.238	1.571	0.223	0.205	1.623	0.076	0.289	1.509	0.01	0.254	1.507	0.826	0.49	1.617	0.789	0.519	1.527	0.66	0.581	1.488	0.474	0.551	1.491	0.39	0.553	1.514	0.263	0.605	1.459	0.079	0.555
1298	6.49	1.668	0.835	0.32	1.478	0.802	0.197	1.543	0.749	0.156	1.542	0.587	0.148	1.522	0.438	0.229	1.526	0.325	0.238	1.571	0.223	0.205	1.623	0.076	0.289	1.509	0.01	0.254	1.506	0.826	0.49	1.615	0.788	0.519	1.526	0.66	0.581	1.486	0.473	0.552	1.489	0.39	0.553	1.511	0.262	0.604	1.456	0.079	0.555
1299	6.495	1.667	0.835	0.32	1.476	0.802	0.197	1.542	0.749	0.156	1.541	0.587	0.148	1.521	0.438	0.229	1.525	0.325	0.237	1.57	0.223	0.204	1.623	0.076	0.289	1.509	0.01	0.254	1.505	0.826	0.491	1.614	0.788	0.519	1.524	0.66	0.582	1.485	0.473	0.552	1.488	0.391	0.553	1.509	0.262	0.604	1.454	0.079	0.555
1300	6.5	1.666	0.834	0.32	1.475	0.802	0.198	1.541	0.748	0.157	1.54	0.588	0.148	1.52	0.438	0.229	1.525	0.325	0.237	1.569	0.222	0.204	1.623	0.076	0.289	1.509	0.009	0.254	1.505	0.826	0.491	1.613	0.788	0.519	1.523	0.66	0.582	1.483	0.474	0.552	1.486	0.391	0.553	1.508	0.263	0.604	1.452	0.079	0.555
1301	6.505	1.665	0.834	0.321	1.473	0.802	0.198	1.538	0.748	0.158	1.539	0.588	0.149	1.519	0.438	0.229	1.524	0.325	0.237	1.568	0.222	0.204	1.622	0.076	0.289	1.509	0.009	0.254	1.504	0.826	0.491	1.612	0.787	0.519	1.522	0.66	0.582	1.481	0.473	0.552	1.484	0.391	0.553	1.506	0.263	0.605	1.449	0.079	0.556
1302	6.51	1.663	0.833	0.321	1.472	0.802	0.198	1.537	0.748	0.157	1.537	0.588	0.149	1.517	0.438	0.229	1.523	0.325	0.237	1.568	0.222	0.204	1.622	0.076	0.289	1.509	0.009	0.254	1.502	0.826	0.491	1.61	0.786	0.52	1.52	0.66	0.583	1.479	0.473	0.553	1.482	0.391	0.554	1.504	0.262	0.605	1.446	0.079	0.557
1303	6.515	1.662	0.833	0.321	1.47	0.802	0.199	1.535	0.748	0.157	1.536	0.588	0.149	1.516	0.438	0.229	1.522	0.325	0.238	1.567	0.222	0.204	1.622	0.077	0.289	1.509	0.009	0.254	1.501	0.825	0.492	1.609	0.786	0.52	1.519	0.659	0.583	1.477	0.473	0.553	1.479	0.39	0.555	1.501	0.262	0.605	1.444	0.079	0.557
1304	6.52	1.661	0.833	0.321	1.469	0.802	0.199	1.534	0.748	0.157	1.535	0.587	0.149	1.515	0.438	0.229	1.521	0.324	0.238	1.566	0.222	0.204	1.622	0.077	0.289	1.509	0.009	0.254	1.499	0.826	0.493	1.608	0.786	0.52	1.517	0.659	0.583	1.475	0.473	0.553	1.477	0.39	0.555	1.499	0.262	0.605	1.442	0.079	0.557
1305	6.525	1.66	0.832	0.322	1.468	0.802	0.2	1.533	0.748	0.157	1.534	0.587	0.15	1.514	0.437	0.23	1.52	0.324	0.238	1.566	0.222	0.204	1.622	0.077	0.289	1.509	0.009	0.254	1.497	0.826	0.493	1.607	0.785	0.52	1.516	0.659	0.583	1.473	0.473	0.553	1.475	0.39	0.555	1.497	0.262	0.605	1.44	0.079	0.557
1306	6.53	1.658	0.832	0.322	1.468	0.801	0.2	1.532	0.748	0.157	1.532	0.586	0.15	1.512	0.437	0.23	1.519	0.323	0.238	1.565	0.221	0.204	1.622	0.077	0.289	1.509	0.009	0.254	1.497	0.826	0.493	1.605	0.785	0.521	1.514	0.659	0.583	1.471	0.473	0.553	1.473	0.39	0.555	1.495	0.262	0.606	1.438	0.079	0.556
1307	6.535	1.657	0.831	0.322	1.467	0.801	0.2	1.53	0.748	0.158	1.531	0.586	0.15	1.511	0.437	0.23	1.518	0.323	0.238	1.565	0.221	0.205	1.621	0.077	0.289	1.509	0.009	0.254	1.497	0.824	0.493	1.604	0.785	0.521	1.513	0.659	0.583	1.469	0.473	0.554	1.471	0.39	0.555	1.492	0.262	0.606	1.436	0.079	0.556
1308	6.54	1.656	0.831	0.323	1.467	0.801	0.2	1.528	0.747	0.158	1.529	0.586	0.15	1.51	0.436	0.23	1.517	0.323	0.238	1.564	0.221	0.205	1.621	0.077	0.289	1.509	0.009	0.254	1.495	0.824	0.493	1.603	0.784	0.521	1.511	0.658	0.584	1.467	0.473	0.554	1.469	0.39	0.555	1.49	0.262	0.607	1.433	0.079	0.556
1309	6.545	1.655	0.83	0.323	1.465	0.801	0.201	1.527	0.747	0.159	1.528	0.586	0.151	1.509	0.436	0.23	1.516	0.322	0.238	1.563	0.221	0.205	1.621	0.077	0.289	1.509	0.009	0.254	1.492	0.824	0.494	1.601	0.784	0.522	1.509	0.658	0.584	1.465	0.473	0.555	1.467	0.39	0.556	1.488	0.262	0.607	1.431	0.079	0.556
1310	6.55	1.654	0.829	0.323	1.463	0.801	0.201	1.526	0.747	0.159	1.527	0.586	0.151	1.507	0.436	0.23	1.515	0.322	0.238	1.563	0.221	0.205	1.621	0.077	0.289	1.509	0.009	0.254	1.491	0.824	0.495	1.6	0.784	0.522	1.508	0.658	0.585	1.463	0.473	0.556	1.464	0.39	0.557	1.485	0.262	0.608	1.429	0.079	0.557
1311	6.555	1.652	0.829	0.324	1.461	0.801	0.201	1.524	0.747	0.159	1.526	0.585	0.151	1.506	0.435	0.23	1.514	0.322	0.238	1.562	0.221	0.205	1.621	0.077	0.289	1.509	0.009	0.254	1.49	0.825	0.495	1.598	0.783	0.522	1.506	0.658	0.585	1.461	0.472	0.556	1.462	0.39	0.557	1.483	0.261	0.608	1.426	0.078	0.557
1312	6.56	1.651	0.828	0.324	1.46	0.801	0.201	1.523	0.747	0.159	1.524	0.585	0.151	1.505	0.435	0.23	1.513	0.322	0.238	1.562	0.221	0.205	1.621	0.077	0.289	1.509	0.009	0.254	1.489	0.825	0.495	1.597	0.783	0.523	1.504	0.658	0.586	1.458	0.472	0.556	1.46	0.389	0.558	1.481	0.261	0.608	1.424	0.078	0.558
1313	6.565	1.649	0.828	0.324	1.459	0.801	0.202	1.521	0.746	0.159	1.523	0.585	0.152	1.503	0.434	0.23	1.511	0.321	0.238	1.561	0.221	0.205	1.621	0.077	0.289	1.509	0.009	0.254	1.488	0.824	0.495	1.595	0.782	0.523	1.502	0.658	0.586	1.456	0.472	0.556	1.457	0.389	0.557	1.478	0.261	0.609	1.421	0.078	0.559
1314	6.57	1.648	0.827	0.325	1.458	0.801	0.202	1.519	0.746	0.16	1.521	0.585	0.152	1.502	0.434	0.231	1.511	0.321	0.238	1.561	0.221	0.205	1.62	0.077	0.289	1.509	0.009	0.254	1.486	0.824	0.495	1.594	0.782	0.523	1.501	0.658	0.586	1.454	0.472	0.556	1.455	0.389	0.558	1.475	0.261	0.609	1.42	0.078	0.559
1315	6.575	1.647	0.827	0.325	1.457	0.8	0.202	1.518	0.745	0.16	1.52	0.585	0.152	1.501	0.433	0.231	1.51	0.321	0.238	1.56	0.221	0.205	1.62	0.078	0.289	1.509	0.009	0.254	1.485	0.823	0.496	1.592	0.781	0.524	1.499	0.657	0.586	1.452	0.472	0.556	1.453	0.389	0.559	1.473	0.261	0.61	1.418	0.079	0.559
1316	6.58	1.645	0.826	0.326	1.454	0.8	0.203	1.517	0.745	0.16	1.519	0.584	0.152	1.5	0.433	0.23	1.509	0.32	0.239	1.559	0.221	0.205	1.62	0.078	0.289	1.509	0.009	0.254	1.484	0.823	0.496	1.591	0.781	0.524	1.496	0.657	0.587	1.45	0.472	0.557	1.451	0.389	0.559	1.471	0.261	0.61	1.416	0.078	0.558
1317	6.585	1.644	0.825	0.326	1.453	0.8	0.203	1.516	0.745	0.16	1.518	0.584	0.153	1.499	0.433	0.231	1.509	0.32	0.239	1.559	0.221	0.205	1.62	0.078	0.289	1.509	0.009	0.254	1.483	0.822	0.496	1.589	0.781	0.525	1.494	0.656	0.587	1.447	0.472	0.557	1.449	0.389	0.56	1.468	0.26	0.611	1.414	0.078	0.559
1318	6.59	1.643	0.825	0.327	1.452	0.8	0.204	1.515	0.745	0.161	1.516	0.584	0.153	1.498	0.433	0.231	1.508	0.32	0.239	1.558	0.221	0.205	1.62	0.078	0.289	1.509	0.009	0.254	1.48	0.822	0.498	1.587	0.78	0.525	1.492	0.656	0.587	1.445	0.472	0.558	1.446	0.389	0.56	1.466	0.26	0.611	1.412	0.078	0.56
1319	6.595	1.641	0.825	0.327	1.451	0.8	0.204	1.513	0.744	0.162	1.515	0.584	0.153	1.496	0.433	0.231	1.506	0.319	0.239	1.557	0.221	0.205	1.62	0.078	0.289	1.509	0.009	0.254	1.478	0.822	0.498	1.586	0.779	0.526	1.491	0.656	0.588	1.443	0.472	0.558	1.443	0.389	0.561	1.463	0.26	0.612	1.41	0.077	0.56
1320	6.6	1.64	0.824	0.328	1.451	0.799	0.205	1.512	0.744	0.162	1.514	0.583	0.153	1.495	0.432	0.232	1.505	0.319	0.239	1.557	0.22	0.205	1.62	0.078	0.289	1.509	0.009	0.254	1.477	0.822	0.498	1.584	0.779	0.527	1.489	0.656	0.588	1.44	0.471	0.559	1.44	0.388	0.561	1.461	0.26	0.612	1.408	0.077	0.56
1321	6.605	1.639	0.823	0.328	1.45	0.799	0.205	1.511	0.744	0.162	1.513	0.583	0.154	1.494	0.432	0.232	1.504	0.319	0.239	1.556	0.22	0.205	1.619	0.078	0.289	1.509	0.009	0.254	1.476	0.822	0.499	1.583	0.778	0.527	1.487	0.655	0.589	1.439	0.472	0.56	1.438	0.388	0.562	1.459	0.26	0.613	1.406	0.077	0.559
1322	6.61	1.637	0.823	0.329	1.449	0.798	0.205	1.51	0.744	0.163	1.512	0.583	0.154	1.493	0.432	0.232	1.503	0.319	0.239	1.555	0.22	0.205	1.619	0.078	0.289	1.509	0.009	0.254	1.475	0.822	0.499	1.581	0.778	0.527	1.485	0.655	0.589	1.437	0.472	0.56	1.436	0.389	0.562	1.456	0.259	0.613	1.404	0.076	0.559
1323	6.615	1.636	0.822	0.329	1.447	0.798	0.206	1.509	0.743	0.163	1.511	0.583	0.154	1.492	0.432	0.232	1.502	0.318	0.239	1.555	0.22	0.205	1.619	0.078	0.289	1.509	0.009	0.254	1.473	0.821	0.499	1.579	0.777	0.528	1.482	0.654	0.59	1.434	0.47	0.56	1.434	0.388	0.563	1.454	0.259	0.614	1.402	0.076	0.559
1324	6.62	1.634	0.822	0.33	1.446	0.798	0.206	1.507	0.743	0.163	1.509	0.583	0.155	1.491	0.432	0.232	1.502	0.318	0.239	1.554	0.22	0.205	1.619	0.079	0.289	1.509	0.009	0.254	1.471	0.82	0.5	1.578	0.777	0.528	1.481	0.654	0.59	1.431	0.47	0.56	1.432	0.387	0.563	1.452	0.258	0.615	1.4	0.076	0.56
1325	6.625	1.633	0.821	0.331	1.446	0.798	0.206	1.506	0.743	0.164	1.508	0.583	0.155	1.49	0.432	0.232	1.501	0.318	0.239	1.554	0.22	0.205	1.619	0.079	0.289	1.509	0.009	0.254	1.469	0.82	0.501	1.576	0.776	0.529	1.481	0.655	0.591	1.429	0.47	0.561	1.429	0.387	0.564	1.45	0.259	0.615	1.398	0.076	0.56
1326	6.63	1.631	0.821	0.331	1.445	0.798	0.207	1.504	0.742	0.164	1.507	0.583	0.156	1.489	0.431	0.232	1.5	0.318	0.239	1.554	0.22	0.205	1.619	0.079	0.289	1.509	0.009	0.254	1.467	0.82	0.502	1.575	0.776	0.53	1.479	0.655	0.591	1.427	0.47	0.561	1.428	0.387	0.564	1.447	0.258	0.615	1.396	0.075	0.56
1327	6.635	1.63	0.82	0.332	1.443	0.798	0.207	1.503	0.742	0.165	1.506	0.583	0.156	1.488	0.431	0.232	1.5	0.318	0.239	1.553	0.221	0.205	1.619	0.079	0.289	1.509	0.009	0.254	1.465	0.821	0.502	1.573	0.775	0.53	1.475	0.653	0.591	1.424	0.47	0.561	1.425	0.387	0.564	1.444	0.258	0.615	1.394	0.075	0.56
1328	6.64	1.628	0.82	0.333	1.441	0.798	0.208	1.502	0.742	0.165	1.505	0.583	0.156	1.486	0.43	0.232	1.498	0.318	0.239	1.553	0.221	0.205	1.618	0.079	0.289	1.509	0.009	0.254	1.463	0.82	0.502	1.571	0.775	0.531	1.473	0.653	0.591	1.422	0.469	0.562	1.423	0.387	0.565	1.442	0.257	0.616	1.393	0.075	0.56
1329	6.645	1.627	0.819	0.333	1.44	0.798	0.209	1.501	0.742	0.165	1.504	0.582	0.156	1.485	0.43	0.232	1.498	0.318	0.24	1.552	0.221	0.205	1.618	0.079	0.289	1.509	0.009	0.254	1.463	0.819	0.502	1.569	0.774	0.531	1.471	0.652	0.592	1.419	0.469	0.562	1.421	0.386	0.565	1.44	0.257	0.616	1.391	0.075	0.56
1330	6.65	1.626	0.819	0.334	1.438	0.797	0.209	1.499	0.742	0.165	1.503	0.582	0.157	1.484	0.43	0.233	1.497	0.318	0.24	1.552	0.221	0.205	1.618	0.079	0.289	1.509	0.009	0.254	1.461	0.819	0.503	1.567	0.773	0.532	1.469	0.652	0.592	1.417	0.469	0.563	1.418	0.385	0.566	1.438	0.257	0.617	1.39	0.075	0.56
1331	6.655	1.624	0.818	0.335	1.437	0.797	0.21	1.498	0.741	0.166	1.501	0.582	0.158	1.483	0.43	0.233	1.495	0.317	0.24	1.551	0.221	0.205	1.618	0.079	0.289	1.509	0.009	0.254	1.459	0.818	0.504	1.565	0.773	0.533	1.467	0.651	0.593	1.416	0.469	0.564	1.416	0.385	0.566	1.436	0.257	0.617	1.389	0.075	0.56
1332	6.66	1.623	0.818	0.336	1.435	0.797	0.21	1.497	0.741	0.167	1.5	0.581	0.158	1.481	0.429	0.233	1.494	0.316	0.24	1.551	0.221	0.205	1.617	0.08	0.289	1.509	0.009	0.254	1.458	0.818	0.505	1.564	0.773	0.533	1.464	0.651	0.593	1.414	0.469	0.564	1.414	0.386	0.567	1.435	0.257	0.617	1.387	0.075	0.56
1333	6.665	1.621	0.818	0.336	1.433	0.797	0.211	1.495	0.741	0.167	1.499	0.581	0.159	1.48	0.429	0.233	1.492	0.316	0.24	1.55	0.221	0.205	1.617	0.08	0.289	1.509	0.009	0.254	1.456	0.818	0.506	1.561	0.772	0.534	1.462	0.65	0.594	1.411	0.468	0.564	1.412	0.386	0.567	1.433	0.256	0.618	1.387	0.075	0.56
1334	6.67	1.62	0.817	0.337	1.431	0.797	0.211	1.494	0.741	0.167	1.498	0.582	0.159	1.479	0.429	0.233	1.491	0.316	0.24	1.55	0.221	0.205	1.617	0.08	0.289	1.509	0.009	0.254	1.454	0.818	0.507	1.56	0.772	0.534	1.46	0.65	0.594	1.408	0.468	0.565	1.409	0.385	0.568	1.43	0.256	0.618	1.386	0.075	0.56
1335	6.675	1.618	0.817	0.338	1.43	0.797	0.212	1.493	0.741	0.168	1.497	0.582	0.16	1.477	0.428	0.234	1.49	0.316	0.24	1.549	0.221	0.205	1.617	0.08	0.289	1.509	0.009	0.254	1.453	0.818	0.507	1.558	0.771	0.535	1.458	0.65	0.595	1.406	0.467	0.565	1.407	0.385	0.568	1.429	0.256	0.618	1.385	0.075	0.559
1336	6.68	1.616	0.816	0.339	1.428	0.797	0.212	1.492	0.74	0.169	1.496	0.582	0.16	1.476	0.428	0.234	1.489	0.316	0.24	1.548	0.221	0.205	1.617	0.08	0.289	1.509	0.009	0.254	1.451	0.817	0.507	1.556	0.771	0.536	1.456	0.649	0.595	1.403	0.467	0.565	1.404	0.384	0.568	1.427	0.256	0.618	1.384	0.075	0.559
1337	6.685	1.615	0.816	0.339	1.426	0.797	0.213	1.49	0.74	0.169	1.494	0.581	0.161	1.475	0.428	0.234	1.488	0.316	0.24	1.548	0.221	0.205	1.617	0.081	0.289	1.509	0.009	0.254	1.45	0.816	0.507	1.554	0.77	0.536	1.454	0.649	0.596	1.401	0.468	0.566	1.401	0.383	0.568	1.425	0.256	0.618	1.383	0.074	0.558
1338	6.69	1.613	0.816	0.34	1.424	0.796	0.214	1.489	0.74	0.17	1.493	0.581	0.161	1.473	0.428	0.234	1.487	0.316	0.24	1.547	0.222	0.206	1.617	0.081	0.289	1.509	0.009	0.254	1.448	0.816	0.508	1.552	0.77	0.537	1.452	0.649	0.597	1.399	0.467	0.567	1.399	0.383	0.568	1.424	0.256	0.618	1.383	0.074	0.559
1339	6.695	1.612	0.815	0.341	1.424	0.796	0.214	1.488	0.74	0.17	1.492	0.581	0.162	1.472	0.427	0.235	1.486	0.316	0.24	1.546	0.222	0.206	1.616	0.081	0.289	1.509	0.009	0.254	1.446	0.815	0.51	1.55	0.77	0.538	1.45	0.649	0.598	1.396	0.467	0.567	1.398	0.384	0.57	1.422	0.256	0.619	1.383	0.074	0.559
1340	6.7	1.61	0.815	0.342	1.423	0.796	0.215	1.486	0.74	0.171	1.49	0.58	0.163	1.47	0.427	0.235	1.485	0.316	0.24	1.545	0.222	0.206	1.615	0.082	0.289	1.509	0.009	0.254	1.445	0.816	0.51	1.548	0.769	0.539	1.449	0.649	0.598	1.394	0.467	0.568	1.396	0.384	0.571	1.42	0.256	0.619	1.383	0.074	0.558
1341	6.705	1.608	0.815	0.343	1.422	0.795	0.216	1.485	0.739	0.172	1.489	0.58	0.163	1.469	0.426	0.235	1.484	0.315	0.24	1.544	0.222	0.206	1.615	0.082	0.289	1.509	0.009	0.254	1.444	0.816	0.511	1.547	0.769	0.54	1.447	0.648	0.599	1.391	0.467	0.569	1.393	0.384	0.571	1.419	0.256	0.619	1.382	0.075	0.558
1342	6.71	1.607	0.814	0.343	1.42	0.795	0.217	1.483	0.739	0.173	1.487	0.579	0.164	1.467	0.426	0.236	1.482	0.315	0.24	1.543	0.222	0.206	1.615	0.082	0.289	1.509	0.009	0.254	1.442	0.815	0.511	1.545	0.769	0.541	1.444	0.648	0.6	1.389	0.467	0.569	1.391	0.384	0.571	1.418	0.256	0.62	1.382	0.075	0.558
1343	6.715	1.605	0.814	0.344	1.419	0.795	0.217	1.482	0.739	0.173	1.486	0.579	0.164	1.466	0.426	0.236	1.48	0.315	0.241	1.542	0.222	0.206	1.614	0.083	0.289	1.509	0.008	0.254	1.439	0.814	0.512	1.543	0.768	0.541	1.443	0.648	0.601	1.386	0.467	0.57	1.389	0.384	0.572	1.417	0.256	0.62	1.382	0.075	0.557
1344	6.72	1.603	0.814	0.345	1.418	0.795	0.218	1.48	0.739	0.174	1.485	0.579	0.165	1.464	0.425	0.236	1.478	0.314	0.241	1.541	0.222	0.206	1.614	0.083	0.289	1.509	0.008	0.253	1.438	0.814	0.512	1.542	0.768	0.542	1.44	0.648	0.601	1.383	0.466	0.57	1.387	0.383	0.573	1.415	0.256	0.62	1.381	0.075	0.557
1345	6.725	1.602	0.813	0.346	1.415	0.794	0.219	1.478	0.738	0.175	1.484	0.579	0.166	1.463	0.425	0.237	1.477	0.314	0.241	1.54	0.223	0.206	1.614	0.083	0.289	1.509	0.008	0.253	1.436	0.814	0.513	1.54	0.768	0.543	1.438	0.648	0.602	1.381	0.467	0.571	1.384	0.383	0.573	1.413	0.255	0.62	1.381	0.075	0.557
1346	6.73	1.6	0.813	0.347	1.414	0.794	0.22	1.477	0.738	0.176	1.482	0.578	0.166	1.461	0.425	0.237	1.476	0.314	0.241	1.54	0.223	0.206	1.614	0.084	0.289	1.509	0.008	0.254	1.433	0.814	0.515	1.538	0.768	0.544	1.437	0.647	0.603	1.38	0.467	0.571	1.382	0.383	0.573	1.411	0.255	0.62	1.38	0.075	0.556
1347	6.735	1.599	0.813	0.348	1.413	0.794	0.221	1.475	0.738	0.177	1.481	0.578	0.167	1.459	0.424	0.237	1.474	0.314	0.241	1.539	0.223	0.206	1.613	0.084	0.289	1.509	0.008	0.253	1.432	0.814	0.515	1.536	0.767	0.545	1.435	0.647	0.604	1.378	0.467	0.572	1.381	0.383	0.574	1.409	0.255	0.62	1.379	0.074	0.556
1348	6.74	1.597	0.812	0.349	1.411	0.793	0.221	1.473	0.737	0.178	1.479	0.577	0.168	1.457	0.424	0.237	1.473	0.313	0.242	1.538	0.224	0.206	1.613	0.085	0.289	1.509	0.008	0.254	1.431	0.814	0.516	1.534	0.767	0.546	1.432	0.646	0.605	1.375	0.466	0.573	1.379	0.383	0.574	1.408	0.254	0.621	1.379	0.074	0.555
1349	6.745	1.596	0.812	0.349	1.409	0.793	0.222	1.471	0.736	0.179	1.477	0.577	0.169	1.456	0.423	0.237	1.472	0.313	0.242	1.537	0.224	0.206	1.613	0.085	0.289	1.509	0.008	0.254	1.429	0.813	0.517	1.533	0.767	0.547	1.43	0.646	0.605	1.373	0.465	0.573	1.376	0.382	0.575	1.406	0.254	0.621	1.378	0.074	0.554
1350	6.75	1.594	0.811	0.35	1.408	0.793	0.223	1.47	0.736	0.179	1.476	0.577	0.17	1.455	0.423	0.238	1.47	0.313	0.242	1.536	0.224	0.206	1.612	0.085	0.289	1.509	0.008	0.254	1.427	0.812	0.518	1.531	0.767	0.548	1.428	0.645	0.606	1.371	0.465	0.573	1.374	0.381	0.575	1.404	0.254	0.622	1.377	0.073	0.554
1351	6.755	1.592	0.811	0.351	1.407	0.792	0.224	1.468	0.736	0.18	1.475	0.577	0.17	1.453	0.423	0.238	1.469	0.313	0.242	1.535	0.225	0.206	1.612	0.086	0.289	1.509	0.008	0.253	1.425	0.812	0.519	1.529	0.767	0.549	1.426	0.645	0.607	1.369	0.464	0.574	1.373	0.381	0.575	1.401	0.254	0.622	1.377	0.073	0.553
1352	6.76	1.59	0.811	0.352	1.405	0.792	0.225	1.467	0.735	0.181	1.474	0.577	0.171	1.452	0.423	0.239	1.468	0.313	0.242	1.534	0.225	0.207	1.612	0.086	0.289	1.509	0.008	0.253	1.423	0.812	0.52	1.528	0.766	0.55	1.424	0.644	0.608	1.367	0.463	0.574	1.37	0.381	0.576	1.399	0.253	0.623	1.377	0.073	0.553
1353	6.765	1.589	0.81	0.353	1.403	0.792	0.225	1.465	0.735	0.182	1.473	0.577	0.172	1.45	0.423	0.239	1.467	0.314	0.242	1.533	0.225	0.207	1.611	0.087	0.289	1.509	0.008	0.254	1.422	0.812	0.52	1.526	0.766	0.55	1.422	0.644	0.609	1.364	0.462	0.574	1.368	0.38	0.576	1.396	0.253	0.623	1.376	0.074	0.553
1354	6.77	1.587	0.81	0.354	1.4	0.791	0.226	1.464	0.735	0.183	1.471	0.577	0.173	1.448	0.422	0.24	1.466	0.314	0.242	1.532	0.226	0.207	1.611	0.087	0.289	1.509	0.008	0.254	1.421	0.812	0.521	1.527	0.768	0.554	1.42	0.643	0.609	1.363	0.462	0.575	1.366	0.379	0.577	1.394	0.253	0.624	1.375	0.074	0.553
1355	6.775	1.585	0.81	0.355	1.4	0.791	0.227	1.462	0.734	0.184	1.47	0.577	0.173	1.447	0.422	0.241	1.464	0.313	0.243	1.531	0.226	0.207	1.61	0.088	0.289	1.509	0.008	0.254	NaN	NaN	NaN	1.529	0.771	0.559	1.419	0.643	0.61	1.362	0.462	0.575	1.364	0.379	0.577	1.391	0.252	0.624	1.374	0.074	0.552
1356	6.78	1.583	0.809	0.356	1.399	0.791	0.228	1.46	0.734	0.185	1.469	0.577	0.174	1.445	0.422	0.241	1.462	0.313	0.244	1.53	0.227	0.207	1.61	0.088	0.289	1.509	0.008	0.254	1.416	0.81	0.524	1.522	0.766	0.555	1.418	0.643	0.611	1.361	0.461	0.575	1.363	0.379	0.577	1.388	0.251	0.625	1.374	0.074	0.552
1357	6.785	1.581	0.809	0.357	1.398	0.79	0.229	1.459	0.734	0.186	1.467	0.577	0.174	1.444	0.422	0.241	1.46	0.313	0.244	1.529	0.227	0.208	1.609	0.089	0.289	1.509	0.008	0.253	1.415	0.81	0.524	1.519	0.764	0.555	1.417	0.643	0.612	1.358	0.46	0.576	1.36	0.378	0.577	1.386	0.25	0.625	1.373	0.074	0.551
1358	6.79	1.58	0.809	0.358	1.396	0.79	0.23	1.457	0.734	0.187	1.466	0.577	0.175	1.443	0.422	0.242	1.459	0.313	0.244	1.528	0.228	0.208	1.609	0.09	0.289	1.509	0.008	0.254	1.414	0.81	0.525	1.516	0.764	0.555	1.414	0.641	0.613	1.356	0.459	0.576	1.357	0.377	0.577	1.383	0.25	0.625	1.373	0.074	0.551
1359	6.795	1.578	0.808	0.359	1.391	0.79	0.23	1.456	0.734	0.188	1.464	0.577	0.176	1.441	0.422	0.242	1.458	0.313	0.244	1.527	0.228	0.208	1.609	0.091	0.289	1.509	0.008	0.254	1.412	0.809	0.527	1.515	0.764	0.556	1.412	0.64	0.614	1.354	0.459	0.576	1.356	0.377	0.577	1.381	0.249	0.625	1.372	0.074	0.55
1360	6.8	1.576	0.808	0.36	1.389	0.79	0.232	1.454	0.734	0.189	1.462	0.577	0.177	1.439	0.422	0.242	1.456	0.313	0.244	1.526	0.229	0.208	1.608	0.092	0.288	1.509	0.008	0.253	1.411	0.809	0.528	1.513	0.763	0.557	1.411	0.64	0.614	1.353	0.459	0.576	1.354	0.377	0.578	1.379	0.249	0.625	1.372	0.075	0.55
1361	6.805	1.575	0.808	0.361	1.389	0.79	0.233	1.452	0.734	0.189	1.46	0.577	0.178	1.437	0.422	0.243	1.454	0.314	0.245	1.524	0.229	0.208	1.607	0.093	0.288	1.509	0.008	0.254	1.409	0.808	0.529	1.511	0.763	0.558	1.409	0.639	0.615	1.351	0.458	0.576	1.351	0.376	0.578	1.376	0.249	0.625	1.371	0.075	0.549
1362	6.81	1.573	0.808	0.362	1.387	0.79	0.234	1.45	0.734	0.19	1.458	0.577	0.179	1.435	0.422	0.243	1.452	0.314	0.245	1.523	0.23	0.208	1.607	0.094	0.288	1.509	0.008	0.254	1.406	0.808	0.529	1.509	0.762	0.559	1.408	0.638	0.616	1.349	0.458	0.576	1.348	0.375	0.577	1.374	0.249	0.625	1.371	0.075	0.548
1363	6.815	1.571	0.808	0.363	1.386	0.79	0.235	1.448	0.734	0.191	1.457	0.577	0.179	1.433	0.422	0.244	1.45	0.314	0.245	1.521	0.231	0.208	1.606	0.095	0.288	1.509	0.008	0.254	1.405	0.808	0.53	1.507	0.762	0.56	1.406	0.637	0.616	1.347	0.458	0.576	1.346	0.375	0.577	1.373	0.249	0.625	1.37	0.075	0.548
1364	6.82	1.569	0.808	0.364	1.385	0.79	0.236	1.447	0.734	0.192	1.455	0.578	0.18	1.431	0.422	0.244	1.448	0.314	0.245	1.52	0.231	0.208	1.605	0.096	0.287	1.509	0.008	0.254	1.404	0.807	0.532	1.506	0.762	0.561	1.405	0.636	0.617	1.346	0.458	0.576	1.344	0.375	0.577	1.371	0.248	0.625	1.37	0.075	0.548
1365	6.825	1.568	0.808	0.365	1.383	0.79	0.237	1.445	0.734	0.193	1.452	0.577	0.18	1.428	0.422	0.244	1.446	0.315	0.245	1.518	0.232	0.208	1.604	0.097	0.287	1.509	0.008	0.254	1.403	0.807	0.533	1.504	0.761	0.562	1.403	0.636	0.618	1.342	0.457	0.576	1.343	0.376	0.577	1.369	0.248	0.625	1.369	0.075	0.548
1366	6.83	1.566	0.808	0.366	1.381	0.79	0.239	1.443	0.734	0.194	1.45	0.577	0.181	1.426	0.422	0.245	1.444	0.315	0.244	1.516	0.234	0.207	1.603	0.098	0.286	1.509	0.008	0.254	1.401	0.807	0.534	1.503	0.761	0.563	1.402	0.636	0.619	1.34	0.456	0.576	1.341	0.375	0.577	1.368	0.248	0.625	1.369	0.074	0.547
1367	6.835	1.564	0.808	0.367	1.378	0.79	0.24	1.441	0.735	0.195	1.448	0.577	0.182	1.423	0.422	0.245	1.441	0.315	0.244	1.514	0.235	0.207	1.602	0.1	0.286	1.509	0.008	0.254	1.4	0.807	0.535	1.501	0.761	0.563	1.401	0.635	0.619	1.338	0.456	0.576	1.339	0.375	0.577	1.367	0.248	0.625	1.369	0.074	0.548
1368	6.84	1.562	0.808	0.368	1.375	0.791	0.241	1.439	0.735	0.196	1.445	0.577	0.182	1.42	0.422	0.245	1.438	0.315	0.244	1.512	0.236	0.207	1.601	0.102	0.285	1.509	0.008	0.254	1.399	0.806	0.536	1.5	0.761	0.564	1.399	0.635	0.62	1.336	0.456	0.576	1.337	0.374	0.577	1.366	0.248	0.625	1.369	0.075	0.548
1369	6.845	1.561	0.808	0.368	1.374	0.791	0.242	1.437	0.736	0.197	1.443	0.577	0.183	1.417	0.423	0.245	1.435	0.316	0.244	1.509	0.237	0.206	1.599	0.103	0.285	1.508	0.008	0.253	1.397	0.807	0.538	1.498	0.76	0.565	1.397	0.634	0.62	1.334	0.456	0.576	1.335	0.374	0.577	1.365	0.248	0.625	1.369	0.075	0.549
1370	6.85	1.559	0.808	0.369	1.373	0.791	0.244	1.435	0.736	0.198	1.441	0.578	0.183	1.414	0.423	0.245	1.432	0.317	0.244	1.507	0.239	0.206	1.597	0.105	0.284	1.508	0.008	0.254	1.395	0.807	0.539	1.497	0.76	0.566	1.396	0.634	0.621	1.332	0.456	0.576	1.334	0.374	0.577	1.364	0.248	0.625	1.369	0.075	0.548
1371	6.855	1.557	0.809	0.37	1.371	0.791	0.245	1.433	0.736	0.199	1.439	0.578	0.184	1.411	0.424	0.245	1.429	0.318	0.243	1.504	0.24	0.206	1.596	0.107	0.283	1.508	0.008	0.254	1.393	0.806	0.539	1.495	0.76	0.567	1.394	0.634	0.621	1.331	0.456	0.576	1.333	0.374	0.577	1.364	0.248	0.625	1.369	0.075	0.548
1372	6.86	1.556	0.809	0.371	1.368	0.792	0.246	1.431	0.737	0.2	1.437	0.579	0.184	1.408	0.424	0.244	1.426	0.319	0.242	1.501	0.242	0.205	1.594	0.11	0.283	1.508	0.008	0.254	1.391	0.806	0.541	1.493	0.76	0.567	1.393	0.634	0.622	1.329	0.455	0.577	1.333	0.374	0.578	1.363	0.248	0.625	1.369	0.075	0.548
1373	6.865	1.554	0.809	0.372	1.365	0.792	0.247	1.428	0.737	0.201	1.435	0.579	0.184	1.404	0.425	0.245	1.422	0.321	0.241	1.498	0.243	0.205	1.591	0.112	0.282	1.508	0.008	0.254	1.39	0.807	0.542	1.492	0.76	0.568	1.392	0.634	0.623	1.327	0.455	0.577	1.332	0.374	0.578	1.363	0.247	0.625	1.369	0.075	0.548
1374	6.87	1.553	0.81	0.373	1.364	0.792	0.248	1.426	0.737	0.202	1.432	0.58	0.184	1.4	0.425	0.244	1.418	0.322	0.24	1.494	0.245	0.204	1.589	0.115	0.281	1.508	0.008	0.254	1.389	0.807	0.543	1.49	0.761	0.569	1.392	0.635	0.624	1.326	0.455	0.578	1.331	0.374	0.578	1.362	0.247	0.625	1.369	0.075	0.548
1375	6.875	1.551	0.81	0.374	1.362	0.793	0.248	1.424	0.738	0.203	1.43	0.58	0.184	1.396	0.426	0.244	1.413	0.323	0.239	1.49	0.248	0.203	1.586	0.117	0.28	1.508	0.008	0.253	1.386	0.808	0.544	1.488	0.761	0.57	1.39	0.636	0.624	1.326	0.455	0.578	1.331	0.374	0.579	1.362	0.246	0.625	1.369	0.075	0.548
1376	6.88	1.55	0.811	0.375	1.361	0.794	0.25	1.422	0.738	0.204	1.427	0.58	0.185	1.392	0.427	0.243	1.408	0.324	0.239	1.486	0.25	0.202	1.582	0.12	0.279	1.508	0.008	0.253	1.384	0.808	0.545	1.487	0.761	0.571	1.388	0.635	0.624	1.326	0.455	0.578	1.331	0.374	0.579	1.362	0.246	0.626	1.369	0.075	0.548
1377	6.885	1.548	0.811	0.376	1.359	0.794	0.251	1.42	0.738	0.206	1.425	0.58	0.185	1.387	0.428	0.243	1.403	0.325	0.238	1.482	0.252	0.201	1.579	0.123	0.278	1.507	0.008	0.253	1.383	0.808	0.546	1.485	0.762	0.571	1.386	0.634	0.625	1.325	0.455	0.579	1.33	0.373	0.579	1.362	0.246	0.626	1.369	0.075	0.548
1378	6.89	1.547	0.811	0.377	1.358	0.795	0.252	1.418	0.739	0.207	1.423	0.581	0.185	1.383	0.429	0.242	1.397	0.327	0.237	1.477	0.254	0.2	1.575	0.126	0.277	1.507	0.008	0.253	1.381	0.809	0.547	1.484	0.762	0.572	1.384	0.634	0.625	1.325	0.455	0.579	1.33	0.373	0.579	1.362	0.246	0.626	1.369	0.075	0.548
1379	6.895	1.546	0.812	0.378	1.358	0.795	0.253	1.416	0.739	0.208	1.421	0.581	0.185	1.378	0.43	0.241	1.392	0.328	0.236	1.472	0.257	0.199	1.571	0.129	0.276	1.507	0.008	0.253	1.38	0.809	0.547	1.483	0.763	0.573	1.383	0.635	0.626	1.325	0.455	0.58	1.331	0.373	0.58	1.362	0.246	0.626	1.369	0.075	0.548
1380	6.9	1.544	0.813	0.379	1.358	0.796	0.254	1.415	0.74	0.209	1.418	0.582	0.185	1.373	0.431	0.24	1.387	0.33	0.234	1.468	0.26	0.198	1.567	0.132	0.275	1.507	0.008	0.253	1.377	0.81	0.548	1.481	0.763	0.574	1.382	0.635	0.626	1.326	0.455	0.581	1.331	0.373	0.581	1.362	0.245	0.627	1.369	0.074	0.548
1381	6.905	1.543	0.813	0.38	1.356	0.797	0.255	1.413	0.741	0.21	1.416	0.582	0.185	1.368	0.432	0.239	1.381	0.332	0.233	1.463	0.262	0.197	1.562	0.135	0.274	1.507	0.008	0.253	1.375	0.81	0.549	1.479	0.763	0.575	1.381	0.635	0.627	1.326	0.455	0.581	1.331	0.372	0.581	1.362	0.245	0.627	1.369	0.074	0.548
1382	6.91	1.542	0.814	0.381	1.354	0.797	0.255	1.413	0.742	0.211	1.414	0.583	0.185	1.363	0.433	0.239	1.375	0.333	0.233	1.457	0.264	0.196	1.557	0.137	0.272	1.505	0.009	0.252	1.374	0.81	0.55	1.477	0.763	0.575	1.38	0.635	0.628	1.327	0.455	0.582	1.332	0.372	0.582	1.362	0.245	0.628	1.369	0.074	0.548
1383	6.915	1.541	0.814	0.382	1.353	0.798	0.255	1.412	0.742	0.213	1.412	0.583	0.185	1.358	0.434	0.238	1.369	0.335	0.232	1.452	0.266	0.195	1.553	0.139	0.271	1.503	0.01	0.252	1.373	0.81	0.551	1.476	0.764	0.576	1.379	0.635	0.628	1.327	0.455	0.583	1.331	0.372	0.582	1.362	0.245	0.628	1.369	0.074	0.548
1384	6.92	1.539	0.815	0.383	1.351	0.799	0.256	1.41	0.743	0.214	1.41	0.584	0.185	1.353	0.435	0.237	1.363	0.337	0.231	1.447	0.268	0.194	1.548	0.142	0.27	1.501	0.011	0.251	1.372	0.809	0.551	1.474	0.764	0.577	1.379	0.635	0.629	1.327	0.454	0.583	1.331	0.372	0.583	1.362	0.245	0.628	1.369	0.074	0.547
1385	6.925	1.538	0.815	0.384	1.351	0.799	0.256	1.409	0.743	0.215	1.408	0.584	0.185	1.349	0.436	0.236	1.357	0.338	0.231	1.441	0.269	0.194	1.543	0.144	0.269	1.498	0.013	0.25	1.37	0.809	0.552	1.473	0.765	0.577	1.378	0.635	0.629	1.327	0.454	0.584	1.331	0.372	0.584	1.362	0.245	0.628	1.369	0.074	0.547
1386	6.93	1.537	0.816	0.385	1.35	0.799	0.257	1.408	0.743	0.215	1.406	0.584	0.185	1.344	0.437	0.236	1.352	0.339	0.231	1.436	0.27	0.193	1.539	0.146	0.269	1.493	0.014	0.249	1.369	0.809	0.552	1.472	0.765	0.578	1.378	0.635	0.63	1.327	0.454	0.584	1.331	0.371	0.584	1.362	0.245	0.628	1.369	0.074	0.547
1387	6.935	1.535	0.816	0.386	1.349	0.8	0.258	1.407	0.743	0.216	1.404	0.584	0.186	1.341	0.438	0.235	1.346	0.34	0.231	1.431	0.272	0.192	1.535	0.148	0.268	1.488	0.015	0.248	1.368	0.809	0.552	1.47	0.766	0.579	1.377	0.636	0.631	1.327	0.453	0.585	1.331	0.371	0.585	1.362	0.244	0.629	1.369	0.074	0.547
1388	6.94	1.534	0.817	0.387	1.348	0.8	0.258	1.407	0.744	0.216	1.402	0.585	0.186	1.337	0.439	0.235	1.341	0.341	0.231	1.426	0.273	0.192	1.531	0.148	0.266	1.483	0.016	0.247	1.367	0.809	0.553	1.469	0.766	0.579	1.377	0.636	0.631	1.326	0.453	0.585	1.33	0.371	0.585	1.362	0.244	0.629	1.369	0.074	0.547
1389	6.945	1.533	0.817	0.388	1.347	0.801	0.258	1.406	0.744	0.216	1.4	0.585	0.186	1.334	0.441	0.235	1.337	0.342	0.231	1.422	0.273	0.191	1.527	0.148	0.265	1.477	0.016	0.247	1.366	0.809	0.553	1.467	0.766	0.58	1.376	0.636	0.632	1.326	0.453	0.586	1.33	0.371	0.585	1.362	0.244	0.629	1.369	0.074	0.547
1390	6.95	1.532	0.818	0.389	1.346	0.801	0.259	1.406	0.744	0.216	1.399	0.585	0.186	1.331	0.441	0.235	1.333	0.343	0.231	1.418	0.274	0.191	1.522	0.148	0.264	1.471	0.016	0.246	1.363	0.809	0.554	1.466	0.766	0.58	1.375	0.636	0.632	1.326	0.453	0.586	1.33	0.371	0.585	1.362	0.244	0.63	1.369	0.074	0.547
1391	6.955	1.53	0.818	0.39	1.345	0.801	0.259	1.405	0.744	0.217	1.397	0.585	0.186	1.33	0.442	0.236	1.329	0.343	0.231	1.413	0.275	0.19	1.517	0.147	0.263	1.464	0.016	0.244	1.362	0.809	0.555	1.464	0.766	0.581	1.375	0.636	0.632	1.326	0.453	0.587	1.33	0.371	0.586	1.361	0.243	0.63	1.369	0.074	0.547
1392	6.96	1.529	0.818	0.391	1.344	0.801	0.259	1.405	0.744	0.217	1.396	0.586	0.187	1.328	0.443	0.237	1.326	0.344	0.231	1.409	0.275	0.19	1.512	0.146	0.263	1.456	0.017	0.243	1.361	0.809	0.555	1.463	0.766	0.581	1.374	0.636	0.633	1.326	0.453	0.587	1.329	0.371	0.586	1.361	0.243	0.629	1.369	0.074	0.547
1393	6.965	1.528	0.819	0.391	1.343	0.801	0.259	1.404	0.744	0.217	1.395	0.586	0.187	1.327	0.443	0.237	1.324	0.345	0.231	1.405	0.275	0.189	1.506	0.145	0.262	1.447	0.017	0.242	1.361	0.809	0.555	1.462	0.766	0.581	1.374	0.636	0.633	1.326	0.453	0.588	1.329	0.371	0.587	1.361	0.242	0.63	1.369	0.074	0.547
1394	6.97	1.527	0.819	0.392	1.343	0.802	0.259	1.404	0.744	0.217	1.393	0.586	0.188	1.325	0.444	0.236	1.321	0.346	0.23	1.401	0.275	0.189	1.501	0.143	0.261	1.437	0.018	0.241	1.359	0.809	0.556	1.461	0.766	0.582	1.373	0.636	0.634	1.326	0.453	0.588	1.329	0.37	0.587	1.361	0.242	0.63	1.369	0.074	0.547
1395	6.975	1.526	0.82	0.392	1.342	0.802	0.259	1.403	0.745	0.217	1.393	0.586	0.188	1.324	0.444	0.236	1.319	0.347	0.23	1.398	0.274	0.189	1.494	0.14	0.261	1.427	0.019	0.24	1.357	0.808	0.556	1.459	0.765	0.582	1.373	0.636	0.634	1.325	0.453	0.588	1.329	0.37	0.588	1.361	0.242	0.63	1.369	0.074	0.547
1396	6.98	1.525	0.82	0.392	1.341	0.802	0.259	1.402	0.745	0.216	1.392	0.587	0.188	1.322	0.445	0.237	1.317	0.347	0.23	1.394	0.273	0.189	1.488	0.138	0.261	1.417	0.019	0.239	1.356	0.808	0.556	1.458	0.765	0.582	1.372	0.636	0.634	1.325	0.453	0.589	1.328	0.37	0.588	1.36	0.242	0.631	1.369	0.074	0.547
1397	6.985	1.524	0.82	0.393	1.34	0.802	0.259	1.401	0.745	0.216	1.391	0.587	0.188	1.32	0.445	0.237	1.315	0.348	0.229	1.39	0.272	0.188	1.482	0.135	0.26	1.406	0.02	0.238	1.354	0.807	0.556	1.458	0.765	0.582	1.372	0.637	0.635	1.324	0.453	0.589	1.328	0.369	0.588	1.36	0.242	0.631	1.369	0.073	0.547
1398	6.99	1.523	0.82	0.393	1.339	0.802	0.259	1.4	0.745	0.216	1.39	0.587	0.189	1.318	0.446	0.238	1.314	0.349	0.229	1.386	0.272	0.188	1.475	0.133	0.26	1.396	0.02	0.237	1.353	0.807	0.556	1.457	0.765	0.583	1.371	0.637	0.635	1.323	0.452	0.589	1.327	0.369	0.588	1.36	0.242	0.631	1.369	0.074	0.547
1399	6.995	1.523	0.821	0.393	1.338	0.802	0.26	1.399	0.745	0.216	1.389	0.587	0.189	1.316	0.446	0.238	1.311	0.35	0.23	1.383	0.272	0.189	1.469	0.13	0.261	1.385	0.021	0.236	1.353	0.807	0.556	1.456	0.765	0.583	1.37	0.637	0.635	1.322	0.452	0.589	1.327	0.37	0.589	1.359	0.242	0.631	1.369	0.074	0.547
1400	7	1.522	0.821	0.394	1.337	0.801	0.26	1.398	0.746	0.216	1.388	0.587	0.19	1.314	0.446	0.238	1.309	0.35	0.23	1.379	0.271	0.189	1.462	0.127	0.261	1.374	0.021	0.235	1.351	0.807	0.556	1.455	0.765	0.583	1.369	0.637	0.635	1.322	0.452	0.589	1.326	0.37	0.589	1.359	0.242	0.631	1.369	0.074	0.547
1401	7.005	1.521	0.822	0.394	1.336	0.801	0.261	1.397	0.746	0.217	1.387	0.588	0.19	1.312	0.447	0.239	1.306	0.35	0.23	1.375	0.27	0.189	1.455	0.124	0.261	1.364	0.022	0.234	1.35	0.807	0.556	1.453	0.765	0.583	1.369	0.637	0.635	1.321	0.452	0.589	1.326	0.37	0.589	1.359	0.242	0.631	1.369	0.074	0.547
1402	7.01	1.52	0.822	0.394	1.335	0.801	0.261	1.396	0.746	0.217	1.387	0.588	0.19	1.311	0.448	0.239	1.303	0.35	0.23	1.372	0.27	0.19	1.448	0.121	0.262	1.353	0.023	0.233	1.348	0.807	0.557	1.453	0.765	0.583	1.368	0.638	0.636	1.319	0.452	0.59	1.325	0.37	0.589	1.358	0.242	0.631	1.369	0.074	0.547
1403	7.015	1.52	0.822	0.394	1.335	0.801	0.261	1.395	0.747	0.217	1.386	0.588	0.191	1.309	0.449	0.24	1.3	0.351	0.231	1.368	0.269	0.19	1.44	0.117	0.263	1.343	0.023	0.233	1.347	0.806	0.557	1.452	0.765	0.583	1.367	0.638	0.636	1.318	0.452	0.59	1.324	0.37	0.589	1.358	0.242	0.631	1.369	0.074	0.547
1404	7.02	1.519	0.822	0.395	1.334	0.801	0.262	1.394	0.747	0.218	1.385	0.588	0.191	1.307	0.45	0.24	1.298	0.351	0.232	1.365	0.267	0.191	1.433	0.114	0.264	1.333	0.023	0.232	1.346	0.806	0.558	1.452	0.766	0.583	1.366	0.638	0.636	1.317	0.452	0.59	1.324	0.37	0.589	1.357	0.242	0.631	1.369	0.074	0.547
1405	7.025	1.518	0.823	0.395	1.333	0.802	0.262	1.393	0.747	0.218	1.384	0.588	0.191	1.306	0.45	0.241	1.296	0.352	0.232	1.362	0.266	0.191	1.426	0.111	0.264	1.324	0.023	0.231	1.346	0.806	0.558	1.451	0.766	0.583	1.365	0.638	0.636	1.317	0.452	0.59	1.324	0.37	0.589	1.357	0.242	0.631	1.369	0.074	0.547
1406	7.03	1.517	0.823	0.396	1.333	0.802	0.262	1.393	0.748	0.218	1.383	0.588	0.192	1.304	0.451	0.241	1.294	0.352	0.233	1.359	0.265	0.192	1.418	0.108	0.265	1.314	0.022	0.231	1.346	0.806	0.559	1.45	0.766	0.584	1.363	0.638	0.636	1.316	0.452	0.59	1.323	0.37	0.589	1.357	0.242	0.631	1.369	0.074	0.547
1407	7.035	1.516	0.823	0.396	1.332	0.802	0.262	1.392	0.748	0.219	1.382	0.589	0.192	1.303	0.452	0.241	1.291	0.352	0.234	1.356	0.263	0.193	1.411	0.104	0.266	1.305	0.022	0.231	1.344	0.806	0.559	1.449	0.766	0.584	1.361	0.638	0.636	1.315	0.453	0.59	1.322	0.37	0.589	1.356	0.242	0.631	1.369	0.074	0.547
1408	7.04	1.515	0.823	0.396	1.332	0.802	0.263	1.391	0.748	0.219	1.381	0.589	0.192	1.302	0.452	0.242	1.289	0.351	0.235	1.353	0.262	0.194	1.404	0.101	0.266	1.295	0.022	0.231	1.343	0.806	0.559	1.448	0.766	0.584	1.36	0.638	0.636	1.314	0.453	0.59	1.321	0.37	0.588	1.355	0.242	0.63	1.369	0.074	0.547
1409	7.045	1.514	0.823	0.396	1.331	0.802	0.263	1.39	0.748	0.22	1.381	0.589	0.192	1.3	0.453	0.242	1.288	0.351	0.235	1.35	0.26	0.195	1.396	0.098	0.267	1.286	0.022	0.231	1.342	0.806	0.56	1.447	0.766	0.584	1.359	0.638	0.636	1.313	0.453	0.59	1.32	0.37	0.588	1.355	0.242	0.63	1.369	0.074	0.547
1410	7.05	1.513	0.823	0.396	1.331	0.802	0.263	1.389	0.748	0.22	1.38	0.589	0.192	1.299	0.453	0.243	1.286	0.351	0.236	1.347	0.259	0.196	1.388	0.094	0.269	1.277	0.022	0.232	1.342	0.806	0.56	1.445	0.766	0.584	1.358	0.638	0.635	1.312	0.453	0.589	1.32	0.37	0.588	1.354	0.242	0.63	1.369	0.074	0.547
1411	7.055	1.512	0.823	0.396	1.33	0.802	0.263	1.389	0.748	0.22	1.378	0.589	0.192	1.298	0.452	0.243	1.285	0.35	0.237	1.344	0.257	0.197	1.381	0.091	0.269	1.267	0.021	0.233	1.341	0.806	0.56	1.444	0.766	0.585	1.357	0.638	0.635	1.312	0.454	0.589	1.319	0.37	0.587	1.353	0.242	0.63	1.369	0.074	0.547
1412	7.06	1.511	0.824	0.397	1.33	0.801	0.263	1.388	0.748	0.22	1.377	0.589	0.192	1.297	0.452	0.244	1.284	0.35	0.238	1.341	0.255	0.198	1.373	0.088	0.27	1.258	0.021	0.234	1.34	0.807	0.56	1.443	0.766	0.585	1.356	0.639	0.636	1.309	0.453	0.588	1.318	0.37	0.587	1.353	0.242	0.629	1.368	0.074	0.548
1413	7.065	1.51	0.824	0.397	1.329	0.801	0.263	1.388	0.748	0.22	1.376	0.588	0.193	1.296	0.452	0.245	1.284	0.349	0.238	1.338	0.253	0.199	1.366	0.086	0.271	1.249	0.021	0.235	1.339	0.807	0.56	1.441	0.766	0.585	1.354	0.639	0.635	1.308	0.452	0.588	1.318	0.37	0.587	1.352	0.242	0.629	1.368	0.074	0.548
1414	7.07	1.509	0.824	0.397	1.329	0.801	0.263	1.387	0.748	0.22	1.375	0.588	0.193	1.296	0.451	0.246	1.283	0.348	0.24	1.335	0.251	0.2	1.359	0.083	0.272	1.242	0.021	0.236	1.338	0.807	0.56	1.44	0.766	0.585	1.353	0.639	0.635	1.307	0.452	0.588	1.317	0.37	0.586	1.352	0.243	0.629	1.368	0.074	0.548
1415	7.075	1.508	0.824	0.397	1.328	0.801	0.263	1.387	0.748	0.22	1.374	0.588	0.193	1.295	0.451	0.247	1.282	0.347	0.241	1.331	0.249	0.202	1.352	0.081	0.274	1.236	0.021	0.237	1.337	0.807	0.56	1.439	0.767	0.585	1.351	0.638	0.635	1.307	0.452	0.587	1.316	0.37	0.586	1.351	0.243	0.629	1.368	0.074	0.548
1416	7.08	1.507	0.823	0.396	1.328	0.8	0.262	1.387	0.748	0.22	1.373	0.588	0.193	1.295	0.45	0.248	1.282	0.347	0.241	1.328	0.247	0.202	1.346	0.08	0.275	1.232	0.02	0.238	1.337	0.807	0.56	1.438	0.767	0.585	1.349	0.638	0.634	1.306	0.452	0.587	1.315	0.369	0.585	1.35	0.243	0.629	1.368	0.074	0.548
1417	7.085	1.506	0.823	0.396	1.327	0.8	0.262	1.386	0.748	0.22	1.372	0.588	0.193	1.295	0.449	0.249	1.281	0.346	0.242	1.324	0.245	0.203	1.342	0.08	0.276	1.229	0.02	0.239	1.335	0.808	0.559	1.437	0.767	0.585	1.348	0.639	0.634	1.305	0.452	0.586	1.314	0.369	0.585	1.35	0.243	0.629	1.368	0.074	0.548
1418	7.09	1.505	0.823	0.396	1.327	0.8	0.262	1.386	0.747	0.219	1.371	0.587	0.193	1.295	0.448	0.251	1.279	0.345	0.243	1.32	0.244	0.204	1.341	0.081	0.277	1.227	0.02	0.239	1.334	0.808	0.559	1.435	0.767	0.585	1.347	0.639	0.634	1.303	0.452	0.586	1.313	0.369	0.584	1.35	0.243	0.628	1.368	0.074	0.548
1419	7.095	1.504	0.823	0.396	1.326	0.8	0.261	1.385	0.747	0.219	1.37	0.587	0.192	1.295	0.447	0.252	1.277	0.345	0.244	1.317	0.245	0.204	1.341	0.082	0.278	1.226	0.02	0.24	1.332	0.808	0.559	1.434	0.767	0.585	1.345	0.638	0.634	1.303	0.452	0.586	1.312	0.369	0.584	1.349	0.243	0.628	1.368	0.074	0.548
1420	7.1	1.503	0.823	0.396	1.325	0.8	0.261	1.384	0.747	0.218	1.369	0.586	0.193	1.295	0.446	0.253	1.275	0.346	0.244	1.316	0.247	0.205	1.34	0.083	0.279	1.225	0.02	0.241	1.33	0.808	0.559	1.433	0.767	0.584	1.344	0.638	0.633	1.302	0.452	0.585	1.311	0.369	0.584	1.348	0.242	0.628	1.368	0.074	0.548
1421	7.105	1.502	0.823	0.395	1.325	0.8	0.261	1.383	0.747	0.217	1.368	0.586	0.193	1.295	0.446	0.254	1.271	0.346	0.245	1.314	0.249	0.206	1.339	0.083	0.279	1.224	0.02	0.241	1.329	0.809	0.558	1.431	0.767	0.584	1.342	0.639	0.633	1.302	0.452	0.585	1.311	0.369	0.584	1.347	0.243	0.628	1.368	0.074	0.548
1422	7.11	1.501	0.823	0.395	1.324	0.8	0.261	1.383	0.747	0.217	1.367	0.586	0.193	1.294	0.446	0.254	1.267	0.348	0.246	1.313	0.25	0.207	1.338	0.082	0.279	1.223	0.019	0.242	1.329	0.809	0.558	1.43	0.767	0.584	1.341	0.639	0.632	1.301	0.452	0.584	1.31	0.369	0.584	1.347	0.243	0.627	1.368	0.074	0.548
1423	7.115	1.501	0.823	0.395	1.323	0.8	0.26	1.382	0.747	0.217	1.367	0.585	0.193	1.293	0.445	0.255	1.264	0.349	0.248	1.313	0.25	0.208	1.338	0.082	0.279	1.223	0.019	0.242	1.328	0.809	0.558	1.429	0.767	0.584	1.34	0.639	0.632	1.301	0.453	0.584	1.31	0.369	0.583	1.347	0.243	0.627	1.368	0.074	0.548
1424	7.12	1.5	0.823	0.395	1.322	0.801	0.26	1.381	0.747	0.217	1.366	0.585	0.193	1.292	0.445	0.255	1.26	0.349	0.249	1.313	0.25	0.209	1.338	0.082	0.279	1.223	0.018	0.242	1.327	0.809	0.558	1.428	0.767	0.584	1.338	0.639	0.631	1.3	0.453	0.584	1.31	0.369	0.583	1.346	0.243	0.627	1.368	0.074	0.547
1425	7.125	1.499	0.823	0.394	1.319	0.801	0.259	1.381	0.747	0.216	1.365	0.584	0.193	1.29	0.446	0.255	1.258	0.348	0.251	1.314	0.249	0.21	1.338	0.081	0.279	1.223	0.018	0.242	1.324	0.81	0.557	1.427	0.768	0.583	1.337	0.64	0.631	1.299	0.452	0.583	1.309	0.369	0.583	1.346	0.243	0.626	1.368	0.074	0.547
1426	7.13	1.498	0.823	0.394	1.318	0.802	0.259	1.379	0.747	0.216	1.364	0.583	0.193	1.288	0.446	0.255	1.257	0.346	0.252	1.314	0.248	0.209	1.339	0.081	0.279	1.223	0.018	0.242	1.323	0.81	0.557	1.426	0.768	0.583	1.336	0.64	0.631	1.298	0.452	0.582	1.309	0.369	0.582	1.346	0.243	0.626	1.368	0.074	0.547
1427	7.135	1.497	0.824	0.394	1.317	0.802	0.258	1.378	0.747	0.216	1.363	0.583	0.193	1.287	0.446	0.255	1.258	0.345	0.251	1.313	0.248	0.209	1.339	0.081	0.279	1.223	0.018	0.242	1.322	0.81	0.556	1.425	0.768	0.582	1.335	0.64	0.631	1.298	0.453	0.582	1.308	0.369	0.582	1.346	0.243	0.626	1.368	0.074	0.547
1428	7.14	1.496	0.824	0.394	1.317	0.802	0.258	1.377	0.746	0.215	1.362	0.583	0.193	1.286	0.446	0.256	1.261	0.344	0.25	1.313	0.248	0.209	1.339	0.08	0.279	1.222	0.018	0.242	1.323	0.81	0.555	1.424	0.768	0.582	1.334	0.64	0.63	1.297	0.452	0.582	1.307	0.369	0.581	1.346	0.243	0.626	1.368	0.075	0.547
1429	7.145	1.495	0.824	0.393	1.316	0.803	0.257	1.376	0.746	0.215	1.36	0.583	0.193	1.285	0.445	0.256	1.263	0.343	0.25	1.312	0.247	0.208	1.338	0.08	0.279	1.222	0.017	0.242	1.323	0.81	0.555	1.423	0.769	0.582	1.333	0.64	0.629	1.296	0.452	0.582	1.307	0.369	0.581	1.345	0.243	0.626	1.368	0.075	0.547
1430	7.15	1.494	0.824	0.393	1.314	0.803	0.256	1.375	0.747	0.215	1.36	0.583	0.193	1.284	0.445	0.257	1.265	0.342	0.249	1.311	0.246	0.208	1.338	0.08	0.279	1.222	0.017	0.242	1.323	0.81	0.554	1.423	0.769	0.581	1.332	0.64	0.629	1.295	0.452	0.581	1.307	0.369	0.581	1.345	0.243	0.625	1.368	0.075	0.547
1431	7.155	1.493	0.824	0.392	1.312	0.803	0.256	1.373	0.747	0.214	1.359	0.583	0.193	1.284	0.444	0.257	1.267	0.342	0.249	1.311	0.245	0.208	1.338	0.08	0.279	1.222	0.017	0.242	1.321	0.81	0.553	1.422	0.769	0.581	1.331	0.64	0.629	1.294	0.452	0.581	1.306	0.369	0.58	1.345	0.243	0.625	1.368	0.075	0.547
1432	7.16	1.491	0.824	0.392	1.311	0.803	0.255	1.372	0.747	0.214	1.358	0.583	0.192	1.285	0.444	0.257	1.268	0.343	0.249	1.31	0.244	0.208	1.338	0.08	0.279	1.222	0.017	0.242	1.32	0.811	0.553	1.42	0.769	0.58	1.33	0.64	0.628	1.294	0.452	0.58	1.306	0.369	0.58	1.345	0.244	0.625	1.368	0.075	0.547
1433	7.165	1.49	0.825	0.391	1.311	0.803	0.254	1.37	0.748	0.213	1.357	0.584	0.192	1.285	0.444	0.257	1.27	0.343	0.249	1.31	0.244	0.208	1.338	0.08	0.279	1.222	0.017	0.242	1.319	0.811	0.552	1.419	0.769	0.58	1.33	0.64	0.628	1.293	0.452	0.58	1.306	0.369	0.579	1.344	0.244	0.625	1.368	0.075	0.547
1434	7.17	1.489	0.825	0.391	1.31	0.803	0.254	1.368	0.749	0.213	1.356	0.584	0.192	1.285	0.444	0.257	1.27	0.344	0.25	1.31	0.244	0.208	1.338	0.08	0.279	1.222	0.016	0.242	1.318	0.811	0.552	1.419	0.769	0.579	1.329	0.64	0.628	1.293	0.453	0.579	1.306	0.369	0.579	1.344	0.244	0.624	1.367	0.075	0.547
1435	7.175	1.488	0.825	0.39	1.309	0.804	0.254	1.367	0.75	0.212	1.355	0.585	0.191	1.285	0.445	0.257	1.27	0.344	0.249	1.309	0.244	0.207	1.338	0.08	0.279	1.222	0.016	0.242	1.318	0.812	0.551	1.418	0.77	0.579	1.328	0.64	0.627	1.292	0.453	0.578	1.306	0.37	0.578	1.344	0.244	0.624	1.367	0.075	0.547
1436	7.18	1.487	0.825	0.389	1.306	0.805	0.253	1.365	0.751	0.212	1.354	0.586	0.191	1.285	0.446	0.256	1.269	0.344	0.249	1.309	0.244	0.207	1.338	0.08	0.279	1.222	0.016	0.242	1.317	0.812	0.551	1.418	0.771	0.578	1.327	0.64	0.627	1.292	0.453	0.578	1.305	0.37	0.578	1.344	0.244	0.624	1.367	0.075	0.547
1437	7.185	1.486	0.826	0.388	1.303	0.806	0.253	1.364	0.752	0.211	1.353	0.587	0.19	1.285	0.447	0.255	1.268	0.343	0.249	1.309	0.244	0.207	1.338	0.08	0.279	1.222	0.016	0.242	1.317	0.812	0.551	1.417	0.771	0.578	1.326	0.64	0.626	1.291	0.454	0.577	1.305	0.37	0.577	1.344	0.245	0.624	1.367	0.075	0.547
1438	7.19	1.485	0.827	0.388	1.301	0.807	0.253	1.362	0.752	0.211	1.352	0.587	0.19	1.285	0.448	0.255	1.266	0.343	0.249	1.309	0.244	0.207	1.338	0.08	0.279	1.222	0.016	0.242	1.316	0.813	0.551	1.416	0.771	0.578	1.325	0.641	0.626	1.291	0.454	0.577	1.305	0.37	0.577	1.344	0.245	0.623	1.367	0.075	0.546
1439	7.195	1.484	0.827	0.387	1.3	0.808	0.252	1.36	0.753	0.21	1.35	0.588	0.189	1.285	0.448	0.254	1.264	0.343	0.249	1.309	0.244	0.207	1.338	0.08	0.278	1.222	0.015	0.242	1.315	0.814	0.55	1.416	0.772	0.577	1.325	0.641	0.625	1.291	0.454	0.576	1.304	0.37	0.577	1.344	0.245	0.623	1.367	0.076	0.546
1440	7.2	1.483	0.827	0.386	1.299	0.808	0.252	1.358	0.754	0.21	1.349	0.589	0.188	1.285	0.449	0.254	1.263	0.343	0.249	1.309	0.244	0.207	1.338	0.08	0.278	1.222	0.015	0.242	1.313	0.815	0.549	1.415	0.773	0.577	1.324	0.641	0.625	1.291	0.454	0.576	1.304	0.37	0.576	1.344	0.246	0.623	1.367	0.076	0.546
1441	7.205	1.482	0.828	0.386	1.298	0.809	0.252	1.357	0.754	0.21	1.348	0.589	0.187	1.285	0.449	0.253	1.262	0.343	0.248	1.309	0.243	0.207	1.338	0.08	0.278	1.222	0.015	0.242	1.312	0.815	0.548	1.413	0.772	0.576	1.324	0.641	0.624	1.29	0.454	0.575	1.304	0.37	0.575	1.344	0.246	0.622	1.367	0.076	0.546
1442	7.21	1.482	0.829	0.385	1.297	0.809	0.252	1.356	0.754	0.209	1.347	0.59	0.187	1.285	0.449	0.253	1.262	0.343	0.248	1.309	0.243	0.207	1.338	0.08	0.278	1.222	0.015	0.242	1.312	0.816	0.548	1.412	0.772	0.575	1.323	0.641	0.624	1.29	0.454	0.575	1.304	0.371	0.574	1.343	0.246	0.622	1.367	0.076	0.546
1443	7.215	1.48	0.829	0.384	1.295	0.81	0.251	1.355	0.755	0.209	1.346	0.591	0.186	1.284	0.449	0.252	1.262	0.342	0.248	1.309	0.243	0.207	1.338	0.079	0.278	1.222	0.015	0.242	1.311	0.816	0.547	1.412	0.773	0.575	1.323	0.641	0.623	1.289	0.454	0.574	1.304	0.371	0.574	1.343	0.246	0.621	1.367	0.076	0.546
1444	7.22	1.479	0.829	0.384	1.293	0.81	0.251	1.354	0.756	0.209	1.344	0.592	0.185	1.283	0.449	0.252	1.263	0.342	0.248	1.31	0.243	0.207	1.338	0.079	0.278	1.222	0.015	0.242	1.31	0.817	0.547	1.411	0.774	0.575	1.322	0.641	0.622	1.288	0.454	0.573	1.304	0.371	0.573	1.343	0.247	0.621	1.367	0.076	0.546
1445	7.225	1.478	0.83	0.383	1.292	0.811	0.251	1.352	0.756	0.208	1.343	0.593	0.185	1.283	0.449	0.252	1.264	0.342	0.248	1.31	0.243	0.206	1.338	0.079	0.278	1.222	0.015	0.242	1.309	0.817	0.546	1.41	0.774	0.574	1.321	0.642	0.621	1.288	0.454	0.572	1.304	0.371	0.573	1.344	0.247	0.621	1.367	0.076	0.546
1446	7.23	1.477	0.83	0.383	1.292	0.811	0.25	1.351	0.757	0.208	1.342	0.593	0.184	1.282	0.448	0.252	1.265	0.342	0.247	1.31	0.243	0.206	1.338	0.079	0.278	1.222	0.015	0.242	1.309	0.817	0.546	1.409	0.774	0.573	1.321	0.642	0.621	1.288	0.454	0.571	1.304	0.371	0.573	1.344	0.247	0.62	1.367	0.076	0.546
1447	7.235	1.476	0.83	0.382	1.291	0.811	0.25	1.35	0.757	0.208	1.341	0.594	0.183	1.281	0.448	0.251	1.266	0.342	0.247	1.31	0.243	0.206	1.338	0.079	0.278	1.222	0.015	0.242	1.309	0.818	0.546	1.408	0.775	0.572	1.32	0.642	0.62	1.289	0.454	0.571	1.304	0.371	0.572	1.344	0.247	0.62	1.367	0.076	0.546
1448	7.24	1.475	0.831	0.381	1.29	0.811	0.25	1.349	0.757	0.207	1.34	0.594	0.182	1.281	0.448	0.251	1.268	0.342	0.246	1.31	0.242	0.206	1.338	0.079	0.278	1.222	0.014	0.242	1.308	0.818	0.545	1.407	0.776	0.572	1.32	0.642	0.62	1.289	0.455	0.57	1.304	0.372	0.571	1.344	0.247	0.62	1.367	0.076	0.546
[truncated: 3,592 more rows]
[truncated: 3 more columns]
