# Supplementary material for: Associations between lower-limb muscle activation and knee flexion in post-stroke individuals: A study on the stance-to-swing phases of gait
Source: PLoS One. 2017 Sep 8;12(9):e0183865. doi: 10.1371/journal.pone.0183865 (PMC5590852; doi:10.1371/journal.pone.0183865)
Supplement: S1 Dataset — (ZIP) [file pone.0183865.s001.zip › S1_Dataset/Patient group/1/2/emg.csv]

Frame	Time	EMG Signal 1	EMG Signal 2	EMG Signal 3	EMG Signal 4	EMG Signal 5	EMG Signal 6	EMG Signal 7	EMG Signal 8
0	0	55.571	48.826	40.731	38.855	38.683	34.632	42.475	50.904
1	0.001	57.983	40.772	43.944	23.411	31.988	27.68	40.417	42.972
2	0.002	51.298	40.321	46.592	50.575	33.423	21.316	40.102	37.949
3	0.003	54.493	33.453	48.869	22.358	29.445	29.663	32.638	36.993
4	0.004	50.157	12.451	55.811	-10.488	25.662	24.264	33.302	41.08
5	0.005	43.133	33.478	35.863	16.654	29.044	19.067	33.594	38.403
6	0.006	43.666	34.369	16.112	48.832	24.31	18.321	30.034	28.583
7	0.007	40.928	46.324	25.773	51.407	23.447	19.525	25.513	31.939
8	0.008	38.987	41.645	34.467	37.162	20.662	23.841	26.427	29.124
9	0.009	37.846	37.15	22.883	24.056	21.573	14.811	24.455	31.553
10	0.01	36.733	54.158	22.713	66.873	18.045	19.927	27.723	25.683
11	0.011	34.876	44.485	35.151	10.071	20.346	20.803	24.245	21.972
12	0.012	34.797	12.004	31.377	0.834	16.681	21.509	20.98	23.521
13	0.013	29.925	22.288	24.346	45.798	20.197	24.765	14.644	21.231
14	0.014	28.18	9.022	27.22	25.842	14.253	21.295	19.173	18.193
15	0.015	21.825	10.289	35.583	40.705	13.559	23.843	15.401	14.214
16	0.016	22.671	17.618	19.596	24.021	8.827	30.285	10.504	17.41
17	0.017	14.865	24.033	19.905	8.884	7.227	25.343	11.059	11.158
18	0.018	13.682	9.365	9.621	3.291	10.88	16.59	12.613	11.328
19	0.019	9.835	9.808	-6.264	5.476	9.141	24.124	8.777	11.145
20	0.02	12.625	27.154	-13.608	-13.012	7.433	21.644	11.944	11.012
21	0.021	11.402	-2.815	-27.276	1.267	4.987	25.608	6.634	13.643
22	0.022	15.462	21.843	-4.898	2.692	2.575	25.35	5.812	10.905
23	0.023	8.159	23.492	31.451	-26.855	6.396	18.169	7.928	14.984
24	0.024	11.366	25.006	35.156	-9.353	3.476	16.271	2.735	2.858
25	0.025	7.862	3.731	38.303	6.445	0.786	13.26	4.161	0.067
26	0.026	11.774	-0.261	24.638	27.116	4.711	15.524	0.789	-5.384
27	0.027	0.835	-13.278	4.624	6.228	3.259	7.961	-6.803	-0.141
28	0.028	-6.944	-16.748	-13.624	2.616	-1.642	1.038	-2.929	-7.226
29	0.029	-4.792	-12.234	-5.509	17.839	0.075	-3.892	-4.627	-5.163
30	0.03	1.294	12.857	1.716	10.453	-1.072	-6.658	-3.188	-9.049
31	0.031	6.868	8.029	-6.878	-4.032	4.012	-5.49	-10.611	-3.981
32	0.032	8.246	-10.072	-10.193	-6.686	-0.739	2.692	-7.154	-2.536
33	0.033	7.937	-14.185	-8.995	-2.913	-1.963	-17.526	-5.592	-1.423
34	0.034	-3.925	-12.449	-7.935	0.527	-5.859	-9.827	1.624	-8.195
35	0.035	-25.581	-10.831	-20.939	14.064	-3.529	-7.893	-4.285	-8.148
36	0.036	-34.8	-0.096	-20.157	3.641	-6.578	-10.76	-0.098	-10.76
37	0.037	-43.186	5.46	-25.126	1.219	-3.785	-13.374	-1.477	-5.386
38	0.038	-36.998	10.48	-8.768	8.541	-7.152	-11.892	0.27	-5.188
39	0.039	-31.327	8.026	-11.707	-2.037	-5.642	-10.539	-3.746	-7.655
40	0.04	-22.311	-0.546	-14.404	-16.875	-7.966	3.436	-8.876	-3.498
41	0.041	-14.218	3.135	-24.624	-27.03	-7.542	-2.679	-11.045	-3.355
42	0.042	-10.149	-9.163	-19.885	-22.263	-7.672	-4.689	-3.516	4.185
43	0.043	2.293	-4.972	-5.991	-14.716	-6.018	-6.486	-14.719	4.996
44	0.044	-14.035	-21.249	-8.314	-13.713	-9.565	-13.869	-13.701	5.658
45	0.045	-3.833	-6.693	17.65	-2.248	-7.664	-25.868	-10.347	-7.383
46	0.046	-13.926	-24.412	-8.971	-7.195	-9.023	-24.479	-14.117	-12.842
47	0.047	-9.053	-45.765	-19.272	-23.322	-11.709	-26.536	-15.345	-17.679
48	0.048	-4.679	-20.419	-16.364	-12.899	-13.009	-22.367	-16.536	-19.183
49	0.049	-3.542	-10.538	-2.398	-26.615	-13.314	-28.805	-10.729	-15.612
50	0.05	-18.028	-38.949	-5.065	-28.493	-10.69	-25.344	-13.223	-9.683
51	0.051	-12.231	-73.072	-16.717	-45.959	-9.528	-24.328	-11.361	-12.748
52	0.052	-13.987	-31.886	-23.157	-10.984	-10.306	-17.499	-16.079	-9.845
53	0.053	-18.652	-15.452	-28.993	-16.066	-5.855	-4.284	-8.424	-12.379
54	0.054	-22.918	-30.575	-23.791	-2.569	-3.919	-2.287	-13.746	-11.592
55	0.055	-14.029	-7.756	-12.773	1.432	-5.664	6.481	-16.73	-15.052
56	0.056	-12.889	-20.162	3.076	5.072	1.308	4.99	-10.817	-13.098
57	0.057	-11.945	-8.954	13.686	1.783	0.348	3.698	-9.744	-16.178
58	0.058	-12.16	15.469	-7.604	30.035	-3.901	10.155	-9.058	-13.241
59	0.059	-11.213	12.202	12.165	41.234	-1.573	9.068	-5.653	-11.845
60	0.06	-10.456	9.123	4.622	10.234	-6.398	10.112	-10.378	-15.096
61	0.061	-11.248	6.47	-11.671	56.113	-16.452	7.301	-7.566	-19.136
62	0.062	-17.846	29.723	-13.825	50.094	-12.181	-0.55	-8.042	-18.745
63	0.063	-9.931	1.461	-15.777	-22.127	-11.008	-16.523	-7.742	-11.382
64	0.064	-4.726	12.688	-42.117	-130.685	-9.826	-4.82	-3.002	-6.137
65	0.065	-3.777	-11.112	-33.033	-76.134	-8.844	1.646	-9.085	8.59
66	0.066	-13.474	-20.35	-29.367	-32.974	-13.667	-0.229	-9.932	6.483
67	0.067	-9.819	5.273	-32.654	-46.168	-11.139	-19.516	-9.433	4.571
68	0.068	-6.364	22.374	-4.37	-34.427	-7.066	-11.916	-4.864	6.338
69	0.069	-11.614	0.566	6.87	-23.645	-6.469	-18.861	-6.676	-4.673
70	0.07	-10.664	-41.971	-10.169	-33.571	-9.741	-29.475	-9.264	-14.709
71	0.071	-13.2	-35.922	-13.279	-78.32	-9.143	-19.765	-8.94	-18.363
72	0.072	-12.441	-8.203	-4.971	-21.435	-12.61	-17.976	-6.104	-14.855
73	0.073	-14.368	-13.199	-17.736	0.59	-9.304	-25.861	-12.172	-17.93
74	0.074	-17.664	-8.706	3.397	7.113	-8.894	-24.461	-11.461	-14.994
75	0.075	-18.243	-12.73	17.555	13.073	-7.715	-23.25	-10.742	-15.757
76	0.076	-10.296	-23.934	20.113	7.615	-11.177	-17.187	-8.86	-14.973
77	0.077	-13.761	-27.23	31.757	2.577	-8.25	-24.462	-13.557	-19.796
78	0.078	-12.785	-17.915	25.404	-10.972	-7.841	-27.301	-13.03	-20.355
79	0.079	-15.684	-20.572	-3.577	1.457	-8.978	-14.069	-10.553	-17.436
80	0.08	-19.93	-33.27	-7.593	-9.758	-8.765	-23.671	-10.201	-17.8
81	0.081	-19.125	-44.803	-11.228	7.281	-6.034	-18.377	-10.622	-18.171
82	0.082	-12.506	-34.099	-21.261	10.356	-10.27	-16.777	-9.496	-20.28
83	0.083	-11.687	-16.642	-24.324	2.005	-9.86	-15.375	-10.68	-17.543
84	0.084	-23.844	-28.237	-32.615	9.519	-5.391	-8.928	-5.862	-12.496
85	0.085	-15.11	3.728	-25.05	11.812	-8.276	-0.528	-1.036	-13.08
86	0.086	-13.549	8.215	-27.358	-7.335	-7.865	-12.257	-8.403	-13.659
87	0.087	-14.899	12.338	-16.671	-25.147	-5.521	-1.145	-1.635	-14.051
88	0.088	-18.569	-6.369	-22.433	-60.206	-8.398	-16.927	-7.638	-10.752
89	0.089	-17.391	-23.351	-20.64	-14.743	-9.539	-14.712	-14.985	-9.581
90	0.09	-7.681	-26.382	-3.157	-8.76	-13	-8.828	-29.695	-12.289
91	0.091	1.268	-46.073	-14.711	7.655	-6.402	-6.991	-14.795	-11.121
92	0.092	-2.151	-28.238	-25.305	-17.561	-13.157	7.415	-16.733	-11.886
93	0.093	-16.016	-21.255	-19.468	-13.191	-7.132	13.301	-11.498	-13.808
94	0.094	9.227	-27.611	-10.718	7.492	-6.338	15.118	2.828	-10.118
95	0.095	19.368	-21.757	-21.703	3.836	-6.903	10.533	-2.968	-6.811
96	0.096	-2.421	-16.474	-37.468	-6.222	-6.3	3.407	-1.207	-9.709
97	0.097	-33.512	-24.395	-39.507	-9.322	-9.187	-0.245	-9.123	-15.706
98	0.098	-37.511	-2.726	-25.886	-23.494	-10.531	-6.232	-10.457	-19.973
99	0.099	-41.125	6.561	-2.981	-21.043	-10.137	-7.175	-6.756	-19.21
100	0.1	-51.13	26.278	-6.037	-9.534	-9.741	7.549	-10.203	-9.728
101	0.101	-35.407	-2.013	8.101	-11.82	-9.34	-3.071	-11.123	9.831
102	0.102	-27.025	-13.255	-9.702	5.466	-9.715	-4.993	-2.164	18.15
103	0.103	-29.482	-3.113	-11.995	-15.616	-11.247	-3.242	-0.952	-10.1
104	0.104	-22.463	-18.701	-14.1	-18.284	-7.358	-4.775	-12.698	-13.775
105	0.105	-16.028	6.868	-19.912	-10.712	-10.826	-6.133	-8.002	-10.492
106	0.106	-10.166	3.591	-14.678	-17.63	-13.135	-9.819	-9.306	-13.594
107	0.107	-11.853	-30.832	-25.683	-15.4	-11.964	-13.319	-10.41	-21.916
108	0.108	-10.247	-17.221	-35.712	-9.512	-8.279	-12.384	-16.351	-24.429
109	0.109	-11.555	-13.067	-16.159	-11.149	-11.566	-19.2	-13.193	-17.454
110	0.11	-10.352	-31.749	20.819	-22.114	-8.657	-25.266	-2.284	-6.8
111	0.111	-9.157	-14.646	15.789	-35.074	-8.27	-16.435	-6.473	6.749
112	0.112	-6.024	-5.331	2.252	-19.165	-7.891	-20.005	-10.081	1.523
113	0.113	-8.889	-2.594	-1.802	-21.254	-11.385	-19.13	-4.016	-9.515
114	0.114	-9.617	-10.188	-5.468	-7.766	-9.066	-12.471	-11.307	-10.863
115	0.115	-10.337	-40.607	-2.179	-20.101	-7.911	0.586	-20.138	-14.524
116	0.116	-6.797	-44.727	-24.037	-2.75	-7.531	-5.323	-11.754	-11.018
117	0.117	-4.815	-26.02	-38.181	8.806	-4.057	-3.688	-12.653	-16.227
118	0.118	-6.519	-22.77	-25.446	-1.87	-6.964	7.229	-13.553	-9.442
119	0.119	-12.281	-0.921	-9.197	0.018	-8.129	-0.036	-10.956	-15.425
120	0.12	-4.89	1.712	-2.797	-19.394	-7.743	-11.93	-13.195	-9.812
121	0.121	-9.69	-16.215	-4.743	-26.954	-8.523	-23.062	-11.18	-10.397
122	0.122	-22.823	9.466	0.492	-1.205	-7.175	-27.416	-6.455	-9.82
123	0.123	-13.115	-0.615	-1.028	-4.424	-10.281	-28.687	-8.109	-17.555
124	0.124	-14.83	-3.748	0.366	-1.304	-6.612	-32.295	-14.993	-7.871
125	0.125	-22.733	-6.507	-13.904	7.083	-11.071	-42.106	-12.005	-9.026
126	0.126	-21.347	11.273	-19.683	-10.647	-9.335	-45.919	-11.149	-15.022
127	0.127	-17.636	-23.798	-31.862	-31.699	-7.988	-32.884	-10.29	-14.055
128	0.128	-14.118	-38.958	-46.178	-62.831	-12.449	-38.245	-15.055	-13.093
129	0.129	-15.05	-43.479	-28.788	-16.975	-7.038	-33.735	-14.405	-15.601
130	0.13	-21.796	-22.836	-12.584	-22.977	-8.983	-23.789	-8.912	-9.968
131	0.131	-21	-11.683	-6.247	-6.52	-5.705	-4.374	-9.418	-9.369
132	0.132	-23.302	-8.447	-8.245	-1.484	-11.128	3.818	-11.276	-15.349
133	0.133	-13.791	7.208	-3.101	2.962	-7.658	-19.534	-9.459	-4.69
134	0.134	-12.609	-6.906	7.875	-1.136	-9.605	-22.766	-8.03	2.497
135	0.135	-13.76	-9.433	0.665	-27.497	-12.517	-14.58	-9.311	-3.864
136	0.136	-6.39	-21.04	-18.912	-17.504	-11.174	-17.224	-10.395	-2.671
137	0.137	-7.337	-23.165	-16.258	-1.884	-12.541	-19.682	-9.939	-12.324
138	0.138	-3.062	-9.599	-8.76	-10.268	-8.485	-13.412	-15.673	-13.462
139	0.139	-8.661	-28.966	-20.395	-17.904	-9.854	-3.869	-8.255	-9.959
140	0.14	-9.227	-21.431	-14.001	-10.984	-7.548	-9.215	-9.172	-13.029
141	0.141	-17.908	-5.188	-12.028	3.88	-7.18	-7.792	-6.613	-15.91
142	0.142	-16.719	-7.328	7.357	25.146	-13.19	-6.577	-8.883	-16.656
143	0.143	-21.924	-16.996	4.861	-17.479	-7.203	-5.565	-9.406	-17.409
144	0.144	-26.759	-39.834	-6.752	-47.918	-6.441	0.297	-8.772	-22.236
145	0.145	-20.733	-30.553	-38.71	-20.322	-11.288	9.842	-10.447	-21.644
146	0.146	-16.634	-5.013	-43.185	-15.353	-6.653	16.111	-9.034	-19.89
147	0.147	-11.797	-1.693	-30.825	7.419	-4.914	19.47	-8.589	-11.946
148	0.148	-9.88	13.97	-19.627	28.064	-3.564	7.551	-7.379	-8.455
149	0.149	-9.328	28.125	11.34	39.198	-5.891	5.899	-11.006	-13.679
150	0.15	-11.868	10.337	23.767	70.057	-8.8	-1.356	-18.311	-18.512
151	0.151	-19.242	-24.638	12.585	24.08	-6.87	4.932	-19.242	-7.079
152	0.152	-18.26	-59.83	-18.336	-67.555	-11.134	5.95	-12.422	-11.694
153	0.153	-15.318	-46.246	-14.26	-80.819	-10.748	2.701	-11.603	-10.318
154	0.154	-14.503	-0.343	12.07	-45.305	-8.435	7.389	-5.944	-3.95
155	0.155	-13.691	17.905	2.018	-56.169	-9.6	6.472	-5.335	-7.451
156	0.156	-13.071	-9.699	-7.275	-85.789	-4.384	-2.555	-5.882	-10.559
157	0.157	-16.31	-34.804	-15.596	-59.125	-7.872	-1.506	-5.271	-13.471
158	0.158	-8.516	-39.229	-13.069	-51.054	-8.457	-0.623	-6.596	-14.264
159	0.159	-7.507	-43.273	-10.718	-14.162	-11.364	4.154	-12.952	-13.508
160	0.16	-4.564	-32.043	-12.798	5.672	-10.981	-3.826	-12.149	-8.68
161	0.161	-10.53	-1.09	-34.007	-0.4	-11.369	-4.816	-9.792	-8.097
162	0.162	-17.849	2.983	-31.259	-16.89	-4.789	-13.717	-6.277	-2.665
163	0.163	-18.773	29.327	-28.702	8.253	-9.631	-12.527	-5.674	-9.236
164	0.164	-22.991	12.339	-31.009	12.72	-7.124	-17.694	-9.718	-13.497
165	0.165	-25.279	3.13	-24.618	8.679	-6.356	-16.649	-7.19	-11.177
166	0.166	-23.32	0.485	4.417	34.996	-8.293	-20.809	-12.606	-11.768
167	0.167	-13.239	-7.008	16.785	4.031	-10.225	-28.063	-10.654	-12.363
168	0.168	-17.473	-18.573	5.529	24.741	-8.479	-28.925	-17.996	-17.802
169	0.169	-16.295	4.908	-11.523	35.98	-10.998	-41.959	-18.947	-12.977
170	0.17	-17.456	8.132	-8.402	-15.503	-9.644	-32.153	-16.418	-14.93
171	0.171	-10.102	-34.35	-28.116	-52.53	-8.483	-23.316	-14.081	-15.519
172	0.172	-14.946	-40.277	-35.644	-46.019	-8.103	-8.865	-17.545	-16.893
173	0.173	-12.448	-23.74	-47.22	8.894	-7.712	-2.921	-15.591	-16.528
174	0.174	-18.06	-8.561	-36.53	-28.128	-8.485	5.935	-14.992	-9.975
175	0.175	-17.473	-31.339	-7.459	-34.76	-9.835	4.538	-10.142	-7.086
176	0.176	-12.825	-18.877	-3.359	-16.564	-10.03	-2.47	-10.706	-2.843
177	0.177	-16.872	-0.005	0.337	-11.109	-6.739	-1.15	-4.11	-2.089
178	0.178	-16.469	10.127	10.421	3.975	-8.862	-4.451	-1.58	-12.95
179	0.179	-12	0.86	1.116	-0.585	-8.479	-9.49	-5.636	-17.616
180	0.18	-10.246	-1.836	-7.199	-21.306	-7.308	-6.387	-7.563	-13.384
181	0.181	-8.883	-19.585	0.398	-10.109	-11.564	-3.663	-9.487	-12.241
182	0.182	-11.204	-31.137	7.418	-6.785	-7.489	-5.752	-8.901	-8.773
183	0.183	-7.134	-37.452	-15.982	2.577	-8.844	-0.687	-9.281	-14.027
184	0.184	-7.513	-19.96	-19.098	5.399	-8.457	0.111	-6.95	-9.204
185	0.185	-7.891	-8.287	-21.833	18.277	-8.07	-5.069	-9.846	-15.209
186	0.186	-11.958	-10.385	1.398	-16.725	-8.46	-9.647	-10.23	-7.865
187	0.187	-12.351	-23.908	4.475	-21.747	-10.396	-18.104	-9.064	-8.854
188	0.188	-11.969	-11.706	-21.097	-17.253	-8.268	-14.379	-9.836	-4.619
189	0.189	-12.369	-22.698	-38.145	-13.165	-6.907	-19.359	-5.389	-11.978
190	0.19	-17.619	-18.416	-41.277	-16.789	-6.71	-10.216	-8.675	-10.999
191	0.191	-14.15	-24.768	-38.595	-20.008	-9.413	3.178	-4.615	-15.255
192	0.192	-14.744	-18.682	-25.836	-16.853	-12.114	15.588	-11.589	-11.196
193	0.193	-11.84	-2.59	-0.1	-8.468	-7.276	1.475	-4.816	-4.644
194	0.194	-16.675	-0.245	23.679	19.792	-9.202	-7.988	-9.074	-5.438
195	0.195	-21.323	1.877	7.973	-6.544	-9.773	-23.65	-11.399	-6.219
196	0.196	-12.43	-23.273	-0.387	-16.586	-13.83	-21.322	-11.989	-9.7
197	0.197	-18.82	7.712	2.113	-19.654	-14.209	-26.93	-12.573	-12.988
198	0.198	-7.977	-12.955	-9.497	-5.472	-11.881	-31.965	-15.485	-10.072
199	0.199	-9.338	-1.687	-24.391	7.342	-9.755	-30.265	-12.013	-12.564
200	0.2	-13.031	-25.479	-26.285	14.346	-9.387	-8.463	-6.606	-13.902
201	0.201	-23.88	-28.592	-17.538	-4.76	-7.472	19.905	-16.104	-15.054
202	0.202	-31.047	-36.982	-6.491	8.011	-10.974	23.679	-9.736	-9.03
203	0.203	-27.384	-24.319	-7.856	-17.801	-4.611	20.462	-13.226	-3.003
204	0.204	-16.55	-45.537	-11.522	-69.33	-7.142	11.222	-8.007	-8.58
205	0.205	-12.292	-31.518	-3.18	-61.998	-4.821	-2.883	-10.913	-12.023
206	0.206	-18.673	-18.857	-4.157	-28.537	-9.67	-10.415	-10.145	-16.649
207	0.207	-22.166	-16.659	-18.901	-10.344	-7.734	-26.706	-10.923	-12.58
208	0.208	-12.501	2.419	-33.845	6.141	-6.001	-33.14	-15.765	-12.181
209	0.209	-13.661	15.108	-28.091	21.28	-7.363	-35.139	-11.135	-12.564
210	0.21	-10.188	12.684	-26.381	-10.583	-8.73	-40.408	-9.404	-15.45
211	0.211	-13.313	6.17	-2.579	-39.531	-8.353	-35.842	-11.944	-16.614
212	0.212	-20.117	-3.626	-19.651	-35.771	-5.647	-43.082	-8.681	-20.11
213	0.213	-19.385	-19.596	-4.012	-52.743	-4.486	-46.842	-4.642	-17.214
214	0.214	-17.118	-51.626	-1.33	-36.974	-6.04	-38.612	-6.02	-18.374
215	0.215	-9.238	-47.298	-3.868	-17.139	-8.757	-31.362	-4.671	-12.568
216	0.216	-6.19	-26.707	-1.555	-4.276	-13.013	-24.693	-11.261	-6.964
217	0.217	-13.021	-0.522	0.564	-1.861	-10.501	-16.867	-8.38	-6.405
218	0.218	-12.292	-10.725	2.504	-20.964	-8.184	-17.933	-12.649	-8.361
219	0.219	-4.995	-45.31	-23.813	-3.077	-10.31	-17.066	-8.607	-8.966
220	0.22	-4.065	-13.515	-20.169	27.375	-9.923	-14.668	-12.113	-12.472
221	0.221	-6.629	-9.588	-16.899	23.298	-5.664	-12.441	-14.053	-5.129
222	0.222	-8.997	-6.11	-26.202	19.581	-13.6	-9.054	-11.149	-4.177
223	0.223	-16.997	-16.344	-34.558	16.297	-12.434	-5.841	-12.507	-7.084
224	0.224	-22.28	-0.77	-27.05	7.09	-11.464	-1.854	-12.127	-11.364
225	0.225	-23.319	-20.602	-29.443	-35.467	-8.563	1.552	-13.286	-12.155
226	0.226	-29.398	-28.231	-14.617	-65.848	-9.334	4.751	-12.115	-11.6
227	0.227	-22.113	-26.007	-20.485	-27.127	-11.654	1.74	-10.177	-8.351
228	0.228	-19.29	5.867	5.798	38.49	-6.812	2.003	-8.619	-8.957
229	0.229	-15.093	10.267	2.132	-6.166	-12.807	-0.069	-8.413	-7.617
230	0.23	-15.926	-10.52	-21.686	2.027	-7.187	3.285	-7.627	-10.922
231	0.231	-9.412	-6.929	-18.614	-34.905	-12.015	-3.231	-5.289	-12.088
232	0.232	-13.739	-17.07	6.901	-54.812	-7.365	2.645	-9.723	-6.858
233	0.233	-9.752	-14.06	30.661	-72.98	-4.461	-9.682	-10.293	-10.331
234	0.234	-11.761	-16.852	27.484	-56.501	-6.977	-25.706	-8.546	-16.322
235	0.235	-5.83	0.898	-15.169	-0.936	-6.584	-32.232	-8.929	-17.087
236	0.236	-1.833	-6.132	-9.219	21.152	-6.968	-22.693	-11.259	-9.147
237	0.237	-9.826	0.191	-3.812	1.239	-8.131	-14.126	-9.137	-14.365
238	0.238	-4.662	-17.258	-8.839	7.309	-10.067	-12.738	-7.982	-27.128
239	0.239	-5.694	-19.629	-4.398	-20.34	-9.288	-5.748	-10.706	-32.353
240	0.24	-17.186	-21.838	-8.487	-25.332	-9.089	-9.595	-5.871	-21.305
241	0.241	-25.181	-50.905	-19.744	-2.462	-11.601	-1.439	-3.945	-14.132
242	0.242	-32.397	-5.092	-16.508	1.614	-7.727	0.55	-12.66	5.417
243	0.243	-33.627	-11.141	-7.247	12.844	-11.211	-11.366	-13.83	-2.894
244	0.244	-25.379	-5.755	-15.583	9.604	-10.815	-9.936	-10.743	-15.654
245	0.245	-13.651	-10.8	-28.363	0.405	-11.971	-5.79	-7.849	-17.967
246	0.246	-15.282	-6.371	-40.027	-2.249	-8.284	-12.285	-12.115	-11.567
247	0.247	-19.607	-27.138	-33.672	-9.786	-6.927	-15.866	-8.052	-13.49
248	0.248	-10.771	-23.456	-24.012	6.459	-0.34	-4.159	-6.126	-18.702
249	0.249	-4.841	0.334	-29.256	4.337	6.444	3.688	-9.419	-14.047
250	0.25	-14.59	-2.736	-21.359	-5.308	2.197	-3.545	-12.321	-9.779
251	0.251	-23.561	5.562	-17.129	-7.048	-1.851	2.804	-7.479	-13.45
252	0.252	-15.318	13.074	-18.3	-11.708	-2.416	8.79	-11.551	-17.695
253	0.253	-21.398	30.05	-29.135	-21.775	-9.758	9.741	-10.973	-21.165
254	0.254	-22.445	36.987	-16.149	-4.728	-18.641	18.622	-10.392	-18.057
255	0.255	-25.4	30.584	-3.952	-7.04	-10.307	5.432	-9.026	-3.349
256	0.256	-12.289	1.579	7.082	-30.466	-15.518	24.75	-12.317	3.027
257	0.257	-14.265	-52.573	2.788	-21.184	-10.672	17.179	-11.926	-6.659
258	0.258	-19.53	-45.19	9.134	-12.867	-11.439	14.826	-5.925	-1.423
259	0.259	-11.637	-25.204	-8.886	-5.269	-9.107	-12.878	-13.868	-12.444
260	0.26	1.284	5.28	-32.888	-6.932	-9.677	-1.669	-2.068	6.33
261	0.261	-7.461	10.784	-9.663	-18.496	-14.309	-11.736	-0.521	8.842
262	0.262	-5.957	-14.318	-6.557	-12.085	-11.398	-21.01	-1.876	1.875
263	0.263	1.159	-9.824	-9.32	-25.608	-10.034	-18.275	-5.546	-13.031
264	0.264	-5.264	-13.861	-11.882	-27.356	-6.731	-15.723	-23.532	-14.965
265	0.265	-13.629	-32.654	-14.232	-28.888	-13.299	-17.989	-15.974	-6.252
266	0.266	-3.978	-22.592	4.929	-18.73	-10.389	-20.046	-8.998	1.696
267	0.267	-10.392	-25.667	-7.823	-17.427	-9.609	-33.517	-15.379	-2.549
268	0.268	-6.94	-33.928	-19.411	-28.133	-13.666	-28.21	-9.563	-6.229
269	0.269	-23.037	-16.066	-4.484	-15.121	-11.721	-20.195	-7.814	-5.086
270	0.27	-16.081	-18.382	-14.17	7.756	-9.777	-27.273	-18.835	-16.899
271	0.271	-13.973	0.788	-30.043	4.699	-6.863	-18.286	-17.475	-12.27
272	0.272	-4.317	-22.437	-10.926	-20.845	-11.689	-24.201	-13.794	-22.34
273	0.273	-13.069	-56.882	-8.447	-37.911	-8.395	-23.142	-7.782	-5.316
274	0.274	-8.479	-43.313	26.544	-9.714	-5.485	-20.145	-12.998	-7.656
275	0.275	-4.28	-55.671	41.604	1.441	-10.317	-15.79	-13.957	-1.289
276	0.276	-13.236	-21.627	18.754	4.618	-8.369	-11.629	-7.952	8.374
277	0.277	-9.798	-35.189	-10.269	7.658	-7.779	-2.053	-10.268	-11
278	0.278	-25.866	-31.126	-44.321	-17.904	-9.128	-0.813	-12.19	-28.833
279	0.279	-23.566	-12.365	-30.739	-34.926	-10.478	-13.894	-14.111	-26.534
280	0.28	-17.193	-9.068	-26.647	-19.261	-11.634	-12.077	-18.165	-28.685
281	0.281	-15.273	-24.732	-15.411	-5.18	-8.911	-16.64	-18.543	-30.635
282	0.282	-13.544	-16.404	-5.33	-2.77	-3.093	-9.423	-11.178	-28.906
283	0.283	-15.106	-13.892	3.998	-5.181	-3.853	7.662	-5.944	-27.376
284	0.284	-22.279	-16.217	-4.279	-3.165	-8.678	-8.551	-4.967	-20.245
285	0.285	-23.444	2.919	-27.455	-5.197	-5.378	-14.903	1.037	-19.114
286	0.286	-31.777	0.429	-36.733	-28.036	-3.627	-12.939	-1.281	-13.147
287	0.287	-26.565	-29.927	-45.05	-62.466	-6.138	-0.707	-3.216	-16.276
288	0.288	-21.762	-0.885	-42.564	-12.071	-8.454	10.361	1.438	-5.468
289	0.289	-13.866	17.909	-30.99	-18.582	-8.841	6.133	-7.459	-24.272
290	0.29	-25.712	-13.056	-16.094	-12.59	-7.679	7.334	-6.299	-16.76
291	0.291	-24.205	-0.696	9.068	3.825	-8.838	-5.8	-7.455	-9.823
292	0.292	-11.283	2.928	-1.008	8.831	-7.295	-21.642	-10.547	-11.969
293	0.293	-6.113	-0.361	2.079	-23.112	-11.164	-23.755	-5.715	-10.041
294	0.294	-7.689	-16.031	4.784	-35.499	-8.648	-29.556	-9.972	-8.325
295	0.295	-6.357	-7.723	17.555	-24.315	-13.1	-31.295	-12.293	-13.003
296	0.296	-12.757	5.011	-12.834	6.596	-7.676	-26.654	-17.124	-14.387
297	0.297	-16.247	-25.393	-25.239	18.922	-9.605	-16.604	-8.415	-15.573
298	0.298	-6.595	-21.365	-28.916	7.677	-10.18	-17.775	-14.412	-9.605
299	0.299	-7.792	-40.184	-18.818	-9.374	-8.429	-16.614	-13.443	-10.607
300	0.3	-13.815	-9.248	-21.883	12.478	-11.901	-19.704	-10.541	-7.725
301	0.301	-12.878	3.091	-24.583	4.117	-9.576	-14.877	-8.03	-12.002
302	0.302	-11.96	14.263	-22.082	-3.484	-9.191	-10.63	-7.254	-7.957
303	0.303	-7.744	4.172	-33.669	-38.568	-10.36	-9.862	-12.089	-4.506
304	0.304	-19.969	-17.676	-18.742	-53.72	-6.889	-9.278	-15.382	-1.249
305	0.305	-18.248	-31.784	-9.056	-12.549	-8.07	-11.195	-7.64	2.793
306	0.306	-26.199	-24.239	17.272	15.046	-6.146	-18.929	-10.736	-4.187
307	0.307	-24.849	-12.686	6.058	19.97	-5.774	-13.688	-9.778	-16.967
308	0.308	-13.059	-19.202	-17.728	-21.312	-7.33	-6.903	-3.799	-15.238
309	0.309	-11.54	-48.313	-20.803	-37.794	-10.626	-7.676	-4.587	-7.312
310	0.31	-15.816	-35.941	-18.08	-32.799	-11.789	-8.481	-8.092	-5.974
311	0.311	-12.155	-17.17	-5.313	-28.399	-8.113	-9.093	-10.033	-9.654
312	0.312	-15.66	-13.891	29.744	-16.071	-7.73	-9.719	-14.098	-8.508
313	0.313	-18.775	-10.823	24.75	2.662	-10.635	-9.191	-15.458	-9.503
314	0.314	-9.901	8.919	1.914	-0.67	-11.027	-7.879	-14.111	-12.444
315	0.315	-18.271	1.338	-27.149	-47.763	-9.088	-6.561	-12.964	-14.999
316	0.316	-15.227	-1.048	-38.384	-67.784	-9.868	-0.021	-14.128	-10.953
317	0.317	-16.238	-15.948	-35.087	-49.62	-9.097	2.861	-14.518	-0.131
318	0.318	-13.758	-21.735	-31.978	11.362	-8.325	3.608	-13.756	4.494
319	0.319	-25.996	-2.402	-17.825	19.467	-9.882	1.27	-12.406	-8.5
320	0.32	-17.349	15.383	-15.25	26.765	-10.465	0.694	-9.318	-6.772
321	0.321	-18.95	17.685	19.83	33.328	-8.14	0.109	-9.721	-11.424
322	0.322	-3.137	7.107	4.766	39.361	-7.358	-5.312	-13.212	-12.77
323	0.323	-1.054	-21.831	0.331	33.973	-8.71	-7.253	-10.303	-9.094
324	0.324	-3.046	-17.666	4.404	18.919	-6.382	-10.552	-9.134	-12.581
325	0.325	-8.324	1.209	-14.324	14.521	-10.25	-11.13	-7.196	-17.836
326	0.326	-16.312	-8.746	-17.604	-47.925	-7.736	-9.768	-7.004	-11.066
327	0.327	-38.05	-17.87	-20.701	-38.979	-7.345	-5.303	-11.455	-5.053
328	0.328	-16.243	7.785	-23.432	-14.557	-3.274	-10.712	-10.875	-12.413
329	0.329	-19.015	-15.926	-20.958	-36.62	-9.074	-12.636	-7.975	-13.4
330	0.33	-16.557	-37.699	-23.292	-3.115	-11.396	-18.642	-7.597	-21.341
331	0.331	-14.28	-29.269	-21.176	15.121	-13.329	-6.457	-8.963	-22.303
332	0.332	-16.457	-26.671	-19.253	-12.516	-11.393	-4.733	-11.101	-13.393
333	0.333	-14.559	-24.282	-14.023	2.628	-8.489	-9.392	-11.49	-7.371
334	0.334	-23.303	-9.31	-25.047	7.107	-8.875	-13.653	-7.227	-12.562
335	0.335	-12.326	-38.285	-26.408	-30.416	-8.489	-10.002	-7.617	-9.617
336	0.336	-11.027	-42.272	-12.114	-35.438	-6.36	-11.206	-7.224	-5.312
337	0.337	-2.175	-23.463	16.892	-95.055	-10.04	-3.886	-13.033	-12.63
338	0.338	-1.049	-40.502	12.827	-70.672	-5.603	-0.988	-8.972	-17.424
339	0.339	-4.167	-18.609	-13.468	-18.943	-6.197	-8.909	-7.041	-13.107
340	0.34	-15.003	1.162	-23.474	1.017	-8.727	-5.807	-8.988	-7.446
341	0.341	-16.382	3.686	-14.099	7.057	-4.29	-6.76	-9.579	-12.224
342	0.342	-10.005	-7.926	-11.287	-9.311	-8.37	-2.492	-7.082	-8.867
343	0.343	-27.994	-18.586	-8.673	-14.259	-9.735	-8.101	-13.488	-4.735
344	0.344	-20.439	-1.172	-15.563	8.617	-8.397	-8.671	-10.977	-9.5
345	0.345	-18.122	10.43	-17.645	4.579	-13.246	-5.369	-13.305	-14.09
346	0.346	-24.513	-8.704	-7.918	0.956	-11.33	-7.09	-9.837	-12.297
347	0.347	-10.981	-11.219	-13.119	-36.737	-9.6	-15.002	-9.273	-8.757
348	0.348	1.196	0.36	-27.423	-21.626	-9.226	-16.129	-8.705	-10.064
349	0.349	-9.837	-1.82	-21.615	-26.069	-8.846	-19.194	-9.108	-16.591
350	0.35	-14.087	3.953	4.695	-13.671	-8.469	-14.325	-8.739	-13.637
351	0.351	-5.189	5.739	23.468	-2.417	-8.873	-13.518	-11.66	-16.097
352	0.352	-8.672	-17.995	-14.261	-5.675	-6.947	-17.545	-14.389	-7.143
353	0.353	-20.474	-48.9	-19.247	-8.697	-8.507	-28.357	-8.6	-8.256
354	0.354	-28.392	-44.838	3.63	-0.376	-7.741	-36.276	-10.942	-13.428
355	0.355	-29.736	-33.662	7.742	17.37	-6.972	-34.914	-10.38	-10.474
356	0.356	-26.047	-9.919	4.12	19.67	-7.558	-28.537	-4.39	-12.938
357	0.357	-17.711	11.923	-12.848	-12.229	-9.113	-32.038	2.948	-16.96
358	0.358	-10.33	-13.611	-15.924	-25.68	-10.085	-24.689	-1.902	-16.347
359	0.359	-15.132	-44.558	-24.251	-13.213	-11.449	-15.797	-4.425	-16.897
360	0.36	-10.833	-23.877	-21.731	-1.988	-11.456	-4.973	-10.043	-13.962
361	0.361	-16.403	-12.664	-28.685	-5.281	-10.686	-0.738	-14.889	-5.996
362	0.362	-19.835	-15.936	-30.789	-14.559	-8.559	0.399	-14.322	-4.807
363	0.363	-9.729	-31.565	-1.71	-17.256	-5.853	-3.112	-14.924	-7.874
364	0.364	-2.521	-0.379	19.026	6.014	-10.116	-4.114	-19.776	-6.885
365	0.365	-8.863	12.091	-7.276	21.755	-7.219	-1.255	-19.203	-16.544
366	0.366	-12.312	-29.45	-10.568	-20.781	-7.605	-14.465	-11.472	-12.847
367	0.367	-24.068	-34.846	-26.238	-51.156	-7.224	-12.579	-8.379	-11.657
368	0.368	-12.971	0.389	-40.353	-12.454	-5.098	-10.893	-9.35	-8.533
369	0.369	-11.545	13.982	-47.888	22.869	-8.778	-15.597	-6.826	-17.425
370	0.37	-12.645	9.975	-40.909	0.128	-11.1	-8.502	-7.592	-25.749
371	0.371	-9.092	-46.634	-25.959	-45.668	-13.224	0.334	-12.418	-28.839
372	0.372	-12.119	-70.957	3.174	-51.641	-11.28	-0.901	-18.406	-19.934
373	0.373	-11.063	-78.299	7.328	-57.058	-10.886	4.254	-14.332	-1.942
374	0.374	-11.752	-44.815	-3.816	-31.923	-6.623	-2.591	-12.387	15.87
375	0.375	-10.908	-38.794	20.042	-27.485	-7.197	-3.441	-9.082	-5.218
376	0.376	-10.255	-44.176	-1.804	-6.784	-10.672	-5.857	-6.167	-13.546
377	0.377	-9.612	1.32	-10.137	-3.177	-12.984	0.635	-8.67	-11.028
378	0.378	-18.473	19.542	-12.671	6.829	-11.814	-3.694	-8.281	-8.697
379	0.379	-17.241	25.024	-19.676	-21.48	-8.119	-1.444	-5.381	-10.83
380	0.38	-18.34	9.958	-9.074	-17.908	-9.47	-0.923	-5.769	-16.632
381	0.381	-13.043	14.395	0.591	-0.921	-6.561	0.943	-7.707	-11.406
382	0.382	-19.745	26.796	-8.11	-10.23	-3.85	1.46	-7.905	-16.048
383	0.383	-18.897	15.573	-6.565	3.855	-6.556	-2.081	-11.78	-17.399
384	0.384	-6.627	18.875	-5.196	6.337	-10.029	0.167	-5.973	-13.714
385	0.385	-4.816	3.244	-4.033	8.639	-8.661	4.164	-11.578	-12.562
386	0.386	-12.661	23.015	-10.007	6.473	-5.747	-3.831	-8.091	1.366
387	0.387	-16.831	25.568	-26.029	-18.724	-1.284	-21.875	-12.729	-8.304
388	0.388	-20.412	9.336	-32.961	-22.087	-5.339	-29.476	-9.824	-13.532
389	0.389	-28.631	2.994	-39.324	-0.266	-5.714	-27.194	-11.164	-15.09
390	0.39	-12.473	-10.498	-41.26	-8.62	-5.314	-33.612	-12.51	-16.452
391	0.391	-19.359	-1.724	-32.536	-31.898	-6.469	-35.569	-6.693	-15.296
392	0.392	-21.411	2.99	-34.058	-28.859	-10.128	-33.852	-9.007	-16.477
393	0.393	-15.522	-18.619	-12.33	-14.79	-7.795	-32.318	-16.933	-17.458
394	0.394	-6.747	-27.867	9.595	-7.352	-10.691	-28.089	-17.896	-2.757
395	0.395	-8.22	-47.561	6.908	-19.026	-6.236	-26.974	-8.99	-4.906
396	0.396	-6.785	-19.283	-0.665	8.662	-7.978	-16.174	-10.147	-10.739
397	0.397	-7.873	-15.629	-3.021	27.443	-9.326	-14.866	-7.042	-5.535
398	0.398	-13.791	1.403	7.609	10.439	-13.774	-11.251	-8.003	-7.097
399	0.399	-21.06	-26.837	21.142	-11.481	-8.35	-7.818	-5.481	-8.47
400	0.4	-14.211	-60.897	5.288	-14.2	-6.418	-10.94	-3.159	-12.169
401	0.401	-14.925	-65.299	-5.327	-26.919	-9.712	-9.976	-2.576	-13.347
402	0.402	-15.632	-44.516	-30.443	-61.933	-7.978	1.438	-5.868	-8.135
403	0.403	-22.156	-2.897	-27.142	-16.454	-11.461	6.081	-7.614	-12.983
404	0.404	-21.338	13.522	-17.857	26.106	-10.114	7.441	-11.101	-12.233
405	0.405	-17.237	8.449	-15.135	20.684	-11.271	13.841	-11.498	-13.037
406	0.406	-19.139	-14.379	-7.588	-14.525	-8.562	7.851	-8.6	-13.662
407	0.407	-22.383	-35.038	8.675	-64.824	-10.499	-1.788	-11.315	-15.659
408	0.408	-16.909	-38.653	6.564	-71.439	-8.376	1.936	-11.693	-11.663
409	0.409	-17.43	-14.813	-6.956	-4.367	-11.089	-1.494	-13.249	-8.239
410	0.41	-19.318	-11.723	-12.159	4.476	-13.026	-0.484	-14.036	-9.658
411	0.411	-19.85	-20.002	-13.687	-3.691	-10.902	-5.272	-9.801	-12.6
412	0.412	-12.85	-37.754	-15.037	3.645	-8.967	-5.987	-5.766	-13.797
413	0.413	-15.726	-16.634	-11.36	-16.325	-8.773	-5.144	-12.761	-9.571
414	0.414	-6.026	-47.793	-24.519	-34.585	-8.19	-0.242	-13.752	-9.99
415	0.415	-4.838	-35.397	-26.246	-40.064	-11.277	-0.764	-9.531	-14.468
416	0.416	-13.138	-1.302	-30.907	-14.955	-5.273	-3.595	-13.624	-18.566
417	0.417	-24.935	-5.764	-23.765	16.892	-7.786	-3.155	-13.085	-10.66
418	0.418	-23.387	-34.81	-14.886	-29.053	-7.017	-6.397	-19.12	0.147
419	0.419	-19.136	-23.61	-1.754	-23.039	-10.514	-9.243	-15.106	-4.136
420	0.42	-15.461	-40.659	-28.103	-6.485	-13.818	-13.644	-14.573	-13.064
421	0.421	-14.302	-12.422	-46.889	18.712	-13.252	-11.847	-12.686	-14.26
422	0.422	-17.411	13.829	-43.607	23.133	-9.788	-19.718	-13.321	-9.067
423	0.423	-14.533	-3.245	-34.29	19.055	-9.416	-20.819	-9.904	-17.991
424	0.424	-6.628	-12.567	-8.718	-15.031	-9.046	-17.655	-13.252	-19.146
425	0.425	-14.002	-9.877	1.363	-28.565	-11.768	-2.895	-8.464	-11.779
426	0.426	-11.122	-2.353	23.26	-16.141	-11.394	-9.236	-10.447	-12.757
427	0.427	-6.888	-18.635	20.531	-12.396	-7.926	-18.883	-5.068	-15.29
428	0.428	-12.543	-25.016	28.048	4.693	-13.358	-20.593	-1.627	-11.241
429	0.429	-7.762	-11.493	25.712	26.648	-5.439	-28.508	-3.606	-17.827
430	0.43	-13.824	11.317	-6.254	-4.456	-8.541	-18.424	-4.234	-18.611
431	0.431	-11.557	-4.381	-19.836	-16.759	-5.654	-12.01	-5.632	-17.855
432	0.432	-16.45	9.755	-7.481	-20.348	-4.887	-15.471	-8.967	-9.926
433	0.433	-17.089	2.21	-18.744	-16.985	-8.967	-3.653	-13.079	-10.897
434	0.434	-15.411	-14.028	-15.488	-26.209	-10.914	-11.578	-14.485	-2
435	0.435	-23.391	-20.422	-31.213	-34.5	-8.997	-12.926	-12.207	-5.488
436	0.436	-19.966	-18.54	-28.553	-26.878	-7.275	-21.816	-14.383	-15.165
437	0.437	-21.003	7.733	-5.363	-24.443	-8.45	-7.298	-14.044	-13.99
438	0.438	-27.857	-18.655	-8.5	-9.491	-8.072	-15.631	-19.905	-10.502
439	0.439	-23.677	-8.674	-11.255	19.61	-9.446	-25.312	-12.606	-9.535
440	0.44	-19.683	-5.68	-29.111	40.396	-6.558	-24.144	-15.559	-8.561
441	0.441	-16.245	-14.134	-26.837	29.27	-12.58	-18.141	-13.094	-2.552
442	0.442	-16.872	-21.783	-41.789	5.51	-10.077	-19.101	-10.815	-8.152
443	0.443	-15.176	-10.267	-36.04	33.844	-7.78	-8.256	-12.801	-12.985
444	0.444	-14.842	-4.025	-9.734	-0.135	-4.32	7.619	-8.205	-6.985
445	0.445	-17.214	13.262	24.351	-68.714	-4.924	1.258	-11.159	-6.195
446	0.446	-15.136	24.744	28.772	-58.726	-9.007	7.07	-11.583	-11.011
447	0.447	-12.484	-7.272	-0.339	-85.297	-5.541	12.291	-10.265	-15.062
448	0.448	-11.383	-14.335	-11.635	4.437	-7.881	1.277	-8.949	-13.112
449	0.449	-15.705	-9.94	-28.722	-31.063	-1.326	-17.482	-6.078	-13.689
450	0.45	-8.817	-47.589	-19.454	-63.515	-2.31	-25.008	-9.783	-14.069
451	0.451	-11.784	-62.797	-22.195	-14.124	-3.092	-18.036	-8.453	-18.52
452	0.452	-9.346	-21.679	-24.778	-5.187	-8.717	-15.903	-8.866	-13.097
453	0.453	-11.744	-5.283	-13.294	2.975	-5.244	-21.675	-6.186	-3.595
454	0.454	-11.258	9.773	-11.289	-4.309	-15.319	-23.364	-5.054	-4.725
455	0.455	-9.407	-22.21	-3.664	-10.408	-11.067	-8.99	-9.917	6.142
456	0.456	-17.23	-34.662	-17.309	-16.925	-9.912	-18.634	-6.458	13.312
457	0.457	-18.266	-31.033	-36.725	1.33	-8.755	-20.363	-16.541	9.603
458	0.458	-19.29	-27.767	-39.292	29.102	-11.857	-12.394	-9.402	-1.252
459	0.459	-15.084	-12.08	-32.403	14.105	-12.828	6.425	-8.256	0.099
460	0.46	-15.904	-31.816	-21.862	0.661	-10.311	3.947	-7.107	-19.446
461	0.461	-11.116	-29.321	-8.434	-19.936	-12.627	-2.981	-6.147	-16.735
462	0.462	-10.579	-8.249	-3.325	-8.552	-10.687	-13.575	-7.117	-19.248
463	0.463	-6.544	0.055	13.979	15.367	-11.258	-11.591	-11.378	-21.571
464	0.464	-10.051	7.564	6.917	18.551	-18.988	-9.807	-4.026	-23.687
465	0.465	-16.456	-13.556	4.695	10.319	-11.622	-17.695	-8.867	-21.735
466	0.466	-12.207	-10.869	-1.208	2.871	-10.648	-10.499	4.297	-19.986
467	0.467	-16.285	-8.372	-10.016	-18.091	-4.632	-4.085	-1.505	-15.342
468	0.468	-5.464	17.337	-11.644	-54.901	0.996	-10.068	3.737	-16.717
469	0.469	-13.413	7.256	-10.355	-90.032	-3.825	-6.949	-0.893	-20.396
470	0.47	-17.675	-8.439	-11.586	-39.655	-5.743	-5.959	-5.125	-14.384
471	0.471	-11.299	-11.196	-3.364	-6.109	-3.989	-8.451	-6.26	-13.395
472	0.472	-7.829	-39.442	-15.274	-11.998	-7.455	-9.188	-2.748	-12.408
473	0.473	-8.809	-35.732	-16.922	4.549	-5.111	-13.979	-7.944	-20.327
474	0.474	-21.599	-11.908	-21.264	-0.408	-7.994	-7.94	-14.687	-15.117
475	0.475	-19.877	-2.623	-17.655	-13.933	-8.353	-5.568	-13.892	-14.179
476	0.476	-21.453	-5.326	-2.044	-17.98	-9.49	2.435	-19.478	-13.418
477	0.477	-8.504	-2.788	-4.213	-6.719	-12.369	1.531	-18.862	-11.111
478	0.478	-6.763	18.327	-21.677	-23.702	-8.662	2.546	-16.884	-15.961
479	0.479	-5.195	4.215	-10.118	-14.382	-14.057	-1.661	-12.775	-12.678
480	0.48	-15.223	-24.013	-3.802	-28.493	-6.088	-10.535	-16.218	-8.621
481	0.481	-14.038	-50.287	-5.836	-15.726	-11.284	-7.025	-16.567	-13.474
482	0.482	-17.497	-40.199	-11.17	-8.786	-4.481	-3.879	-13.628	-15.428
483	0.483	-12.249	-62.051	-15.9	6.073	-10.449	-6.721	-13.205	-12.521
484	0.484	-21.125	-36.531	-5.909	27.327	-8.101	-5.879	-14.334	-7.682
485	0.485	-12.797	-12.767	-9.658	-15.274	-6.146	-11.428	-14.498	-9.62
486	0.486	-11.813	-9.731	-27.748	-45.688	-9.41	-11.948	-10.583	-12.516
487	0.487	-8.878	-1.466	-30.339	-7.037	-11.127	-11.316	-8.027	-11.172
488	0.488	-14.849	-9.025	-23.408	-22.195	-6.262	-17.837	-5.66	-10.799
489	0.489	-23.717	-2.082	-17.053	-8.696	-10.877	-18.57	-10.451	-14.87
490	0.49	-29.679	8.531	-15.149	-29.442	-5.435	-14.461	-9.814	-15.269
491	0.491	-30.596	-12.806	-2.998	4.614	-13.346	-12.48	-10.341	-13.919
492	0.492	-27.638	-15.537	1.601	-18.225	-5.965	-6.438	-6.801	-7.341
493	0.493	-14.419	7.626	-20.127	-5.896	-4.97	-0.795	-12.159	-2.519
494	0.494	-12.426	-8.13	-35.841	-32.261	-7.458	-11.595	-8.615	-6.789
495	0.495	-14.101	-16.498	1.123	-29.049	-8.199	5.857	-11.846	-14.144
496	0.496	-9.391	-24.077	26.299	-19.907	-10.106	17.488	-11.212	-11.25
497	0.497	-10.691	-7.837	3.476	-5.889	-9.499	-5.914	-6.319	-8.749
498	0.498	-11.791	-27.019	-8.929	-8.551	-5.412	-2.816	-12.265	-3.152
499	0.499	-5.717	-3.836	-35.258	12.498	-7.911	-11.155	-12.99	-8.004
500	0.5	-12.993	-13.152	-38.543	20.729	-13.303	-3.644	-12.356	-6.079
501	0.501	-2.067	-10.508	-16.659	13.071	-9.797	-6.003	-10.372	-10.155
502	0.502	-6.238	-23.342	14.516	-8.098	-9.197	-25.201	-9.742	-18.101
503	0.503	2.755	-2.281	10.462	0.159	-9.762	-38.016	-10.08	-28.944
504	0.504	-5.479	11.844	6.785	2.615	-11.107	-35.741	-13.321	-21.779
505	0.505	-4.428	9.32	-10.223	9.48	-9.754	-16.634	-11.146	-4.742
506	0.506	-17.126	-25.734	-32.053	-22.542	-8.587	-9.129	-9.942	25.652
507	0.507	-25.761	-50.9	-29.321	-72.932	-7.42	-34.922	-7.968	4.96
508	0.508	-21.049	-64.465	-11.522	-53.062	-7.02	-38.278	-11.423	-6.259
509	0.509	-22.337	-26.912	-4.552	1.865	-11.85	-29.07	-11.775	-9.554
510	0.51	-15.87	-1.714	1.826	-5.58	-13.776	-26.446	-11.353	-12.66
511	0.511	-19.28	-6.149	-3.936	-52.54	-9.127	-34.066	-10.157	-15.402
512	0.512	-22.301	-18.541	-9.123	-10.093	-9.705	-27.182	-5.093	-12.91
513	0.513	-25.133	15.553	-20.121	-4.764	-10.081	-16.63	-9.712	-19.89
514	0.514	-19.063	-16.303	-27.237	-19.937	-8.716	-14.791	-6.788	-22.04
515	0.515	-24.607	-3.855	-18.31	-24.518	-5.809	-6.177	-8.115	-16.242
516	0.516	-22.616	14.931	-14.817	-28.728	-9.474	-1.632	-8.48	-11.022
517	0.517	-23.135	11.65	-20.051	-25.166	-9.846	5.444	-15.03	9.69
518	0.518	-17.655	-22.796	-21.047	-8.246	-9.445	-3.534	-14.045	-4.427
519	0.519	-17.01	-9.238	-7.907	19.901	-11.37	-4.782	-14.803	-22.22
520	0.52	-6.9	3.158	-2.102	16.062	-7.105	-7.959	-10.731	-33.822
521	0.521	-2.606	-23.126	-7.308	-14.981	-9.617	-14.805	-8.792	-27.415
522	0.522	-6.247	-26.392	-2.634	-10.936	-9.222	-22.813	-8.212	-17.72
523	0.523	-0.207	-29.485	-3.971	-7.23	-6.316	-11.082	-5.308	1.655
524	0.524	5.061	-15.335	-0.265	2.858	-12.318	-12.711	0.491	9.219
525	0.525	2.187	-22.872	-1.422	-6.447	-9.804	-14.158	-1.846	-2.37
526	0.526	-5.717	-29.831	-13.231	-14.812	-7.49	-13.11	-11.342	-4.474
527	0.527	-17.488	-36.206	-17.873	-22.4	-9.427	-4.895	-12.522	-10.248
528	0.528	-34.851	-30.351	-13.619	-1.341	-7.5	-5.962	-11.377	-11.959
529	0.529	-37.124	-25.028	-9.942	12.741	-10.408	8.643	-10.421	-16.587
530	0.53	-26.431	-23.382	-13.399	-5.137	-7.894	14.932	-9.456	-9.401
531	0.531	-20.598	-19.068	-12.398	-2.892	-6.539	-2.59	-8.68	-5.686
532	0.532	-18.827	-4.735	-19.155	3.42	-9.444	-14.304	-11.004	-18.818
533	0.533	-17.248	16.578	-32.3	-6.271	-6.731	-12.255	-10.417	-17.059
534	0.534	1.571	8.267	-22.618	-22.075	-4.024	-14.285	-7.123	-9.097
535	0.535	-11.154	15.841	-10.423	-19.922	-8.284	-12.64	-16.022	-22.032
536	0.536	-18.077	8.921	-15.052	5.214	-6.541	-11.195	-12.343	-13.289
537	0.537	-11.648	-14.445	-25.108	8.436	-10.027	-7.036	-13.503	-8.612
538	0.538	-17.419	-23.686	-26.275	-0.863	-11.39	-0.736	-16.592	-12.851
539	0.539	-12.166	-9.501	-22.787	1.834	-7.326	-11.655	-15.619	-9.155
540	0.54	-16.78	3.35	-19.677	-26.452	-5.978	-10.381	-13.101	-15.135
541	0.541	-15.397	-26.944	-6.899	-45.258	-13.336	-4.062	-12.322	-14.144
542	0.542	-16.529	2.121	-5.137	-21.475	-10.256	1.896	-12.901	-7.347
543	0.543	-13.014	20.927	-6.668	-18.462	-9.291	-1.224	-13.476	-15.245
544	0.544	-18.199	-9.975	-13.84	-21.198	-11.809	3.606	-8.058	-18.298
545	0.545	-17.197	-14.006	-7.461	-8.45	-9.489	1.103	-7.473	-11.498
546	0.546	-5.746	-25.22	-8.588	-20.021	-10.077	-1.159	-9.403	-10.705
547	0.547	-10.356	-42.246	-7.586	3.419	-6.798	2.409	-7.656	-11.464
548	0.548	-20.388	-26.547	-22.274	-12.221	-3.9	-0.798	-5.132	-10.861
549	0.549	-24.04	-29.219	-37.172	-3.879	-9.71	-4.767	-8.424	-12.769
550	0.55	-25.178	-16.388	-27.515	-6.353	-8.937	-12.611	-9.586	-11.015
551	0.551	-24.197	-18.663	-22.323	0.661	-8.364	-6.498	-10.742	-12.352
552	0.552	-23.219	-3.698	-11.319	-5.694	-10.303	-5.414	-11.129	-10.988
553	0.553	-20.701	-17.183	7.477	-11.491	-3.729	-8.202	-10.353	-13.116
554	0.554	-15.08	-4.93	-10.278	11.345	-2.959	-7.311	-10.16	-15.06
555	0.555	-8.49	-15.945	-17.191	-10.563	-7.03	-7.962	-11.514	-12.347
556	0.556	-12.745	-31.812	-10.795	-30.299	-6.452	-9.744	-7.838	-14.453
557	0.557	-8.681	-12.645	2.723	-22.77	-11.103	-3.57	-7.453	-13.052
558	0.558	-9.274	-25.43	-2.55	-29.827	-10.521	8.781	-8.808	-12.845
559	0.559	-16.642	-32.405	14.858	-2.213	-10.14	14.165	-9.196	-9.174
560	0.56	-11.818	-21.731	-20.175	9.001	-4.727	-9.469	-10.358	-3.372
561	0.561	-11.058	3.455	-5.086	-8.07	-6.668	-12.592	-9.968	-7.438
562	0.562	-8.763	-13.541	-0.637	-30.013	-11.313	-15.535	-7.062	-14.026
563	0.563	-9.366	-41.773	-4.705	-21.711	-10.729	-12.671	-8.991	-6.099
564	0.564	-12.676	-22.948	-1.052	16.777	-10.338	-15.015	-10.154	-13.462
565	0.565	-8.615	0.866	2.217	11.313	-10.722	-17.163	-11.698	-10.566
566	0.566	-12.096	3.995	5.323	-23.964	-11.88	-23.379	-10.921	-13.085
567	0.567	-16.538	6.74	8.023	-37.564	-7.429	-25.145	-8.409	-12.315
568	0.568	-12.47	9.284	-4.776	-49.993	-3.369	-19.746	-6.867	-11.728
569	0.569	-6.653	-6.993	-21.051	-8.397	-8.205	-21.142	-8.814	-9.804
570	0.57	-4.317	-38.964	-35.952	-24.85	-8.785	-25.259	-9.597	-11.568
571	0.571	-3.721	-25.454	-33.993	-39.956	-11.688	-23.959	-9.406	-9.072
572	0.572	-9.709	-21.463	-28.748	-71.94	-10.337	-20.351	-9.989	-10.433
573	0.573	-15.314	-25.227	-33.379	-42.93	-5.894	-15.025	-8.636	-9.279
574	0.574	-14.721	5.637	-11.702	-8.944	-9.965	-0.206	-6.892	-10.425
575	0.575	-15.296	9.611	-2.42	4.516	-5.137	14.793	-8.439	-10.022
576	0.576	-18.207	-1.727	0.255	0.383	-12.497	9.067	-7.087	-14.282
577	0.577	-26.152	-32.796	-2.275	4.004	-7.66	-3.048	-6.902	-11.392
578	0.578	-20.175	-53.598	-18.519	0.65	-8.439	-1.442	-9.04	-3.471
579	0.579	-21.175	-57.378	-29.153	28.819	-14.048	-11.469	-13.303	-9.485
580	0.58	-12.305	-33.661	-27.212	17.469	-9.213	-10.29	-16.79	-16.86
581	0.581	-13.472	-5.48	-15.02	20.673	-11.15	-6.799	-12.347	-12.039
582	0.582	-18.694	-1.857	-16.584	-26.341	-10.571	-20.739	-15.251	-4.123
583	0.583	-27.59	1.427	-12.335	-73.095	-10.187	-7.2	-11.777	-11.504
584	0.584	-31.055	10.803	-3.438	-18.135	-8.829	-1.983	-11.395	-12.485
585	0.585	-19.224	8.105	-19.101	-10.827	-9.99	-0.447	-9.27	-16.751
586	0.586	-17.671	0.565	-21.205	9.081	-8.836	-1.809	-6.578	-15.996
587	0.587	-10.515	2.879	-7.637	-9.098	-6.129	-8.211	-11.621	-5.187
588	0.588	-11.669	-16.318	-9.351	-14.487	-9.624	-11.714	-8.341	-6.75
589	0.589	-19.989	-29.121	-10.875	10.691	-7.318	-6.519	-11.254	-11.025
590	0.59	-19.013	-31.446	-3.704	-2.818	-6.17	-9.472	-12.614	-14.719
591	0.591	-16.117	-3.764	-10.076	9.537	-2.503	-22.71	-10.293	-13.578
592	0.592	-13.601	-7.461	-8.883	35.823	-9.873	-24.74	-11.446	-18.825
593	0.593	-11.285	-17.482	-3.616	-8.881	-8.915	-26.575	-10.278	-21.746
594	0.594	-7.809	-8.135	-16.336	-27.071	-11.817	-40.971	-12.206	-12.091
595	0.595	-11.116	0.207	-21.522	-65.758	-7.575	-54.616	-14.321	-10.948
596	0.596	-11.712	-2.289	-10.442	-30.486	-6.803	-52.982	-12.379	-7.474
597	0.597	-13.07	-9.267	-20.454	-26	-10.299	-54.643	-11.596	-12.716
598	0.598	-11.729	-32.691	-16.735	-13.559	-8.38	-44.687	-7.912	-13.703
599	0.599	-8.85	-29.59	-13.242	-17.19	-12.457	-32.992	-9.269	-7.737
600	0.6	-10.049	-26.85	0.705	-20.434	-9.956	-31.561	-12.564	-13.372
601	0.601	-4.264	-34.382	10.424	-17.307	-9.562	-24.532	-6.78	-9.908
602	0.602	-6.582	-36.716	-15.84	-14.548	-6.663	-23.51	-9.126	-9.359
603	0.603	-11.41	-17.56	-42.093	-1.719	-8.605	-17.658	-7.219	-7.655
604	0.604	-21.462	20.953	-45.302	24.064	-7.447	-5.997	-10.538	-11.208
605	0.605	-17.194	15.539	-17.001	-13.577	-8.992	-7.682	-7.656	-14.568
606	0.606	-23.556	-19.665	1.811	-18.538	-5.704	-12.072	-7.279	-17.529
607	0.607	-17.542	-15.246	18.878	13.434	-10.548	-8.517	-7.677	-11.59
608	0.608	-10.178	-19.304	-2.929	9.401	-5.915	-0.304	-10.595	-7.397
609	0.609	-11.141	-15.636	-5.586	5.753	-8.827	4.826	-10.226	-13.091
610	0.61	-6.892	1.393	-3.001	15.884	-9.215	11.504	-12.945	-16.644
611	0.611	-1.285	-14.258	-14.595	6.696	-9.604	19.313	-11.415	-12.067
612	0.612	-9.227	-16.924	-16.733	-7.309	-12.507	22.271	-11.237	-10.399
613	0.613	-12.314	-19.41	-7.092	-4.695	-12.123	11.306	-8.149	-13.961
614	0.614	-21.23	-12.428	-12.321	-2.249	-9.418	6.931	-11.841	-14.406
615	0.615	-27.253	-23.018	-26.625	-0.006	-7.877	10.494	-11.466	-11.571
616	0.616	-26.308	-17.166	-5.326	-5.703	-8.07	6.905	-7.409	-7.175
617	0.617	-19.551	-18.852	3.012	-10.823	-5.551	-0.543	-9.929	-5.483
618	0.618	-18.801	-7.755	-4.537	-25.064	-10.384	2.276	-3.547	-6.879
619	0.619	-19.602	13.984	-11.506	-15.335	-9.799	2.965	-7.815	-11.367
620	0.62	-14.772	10.953	-26.425	-20.45	-6.503	-4.481	-10.151	-17.97
621	0.621	-11.51	13.695	-24.518	-12.417	-5.925	-3.616	-8.24	-18.769
622	0.622	-14.444	16.268	-15.825	-34.005	-2.447	4.221	-10.203	-8.144
623	0.623	-17.003	18.662	-7.884	13.087	-3.804	-1.099	-11.971	-15.33
624	0.624	-11.601	12.363	-0.71	19.749	-6.705	-0.206	-9.471	-14.203
625	0.625	-8.132	18.276	13.619	-10.492	-7.865	3.988	-9.877	-10.749
626	0.626	-15.519	-0.972	-15.436	-26.786	-10.567	-1.685	-12.022	-7.676
627	0.627	-14.566	-13.647	-36.168	-21.639	-9.799	9.08	-12.426	-12.541
628	0.628	-15.396	-1.983	-24.961	10.395	-13.667	10.55	-12.829	-13.331
629	0.629	-11.37	-12.587	-14.929	39.535	-10.184	20.544	-13.043	-11.015
630	0.63	-22.241	-22.221	-11.877	-17.053	-9.798	11.579	-8.609	-9.083
631	0.631	-20.695	-34.329	2.219	-90.314	-8.63	-6.477	-13.28	-7.164
632	0.632	-19.344	-58.037	-10.554	-119.887	-10.365	-21.991	-7.888	-11.253
633	0.633	-25.754	-109.43	-17.509	-39.171	-12.298	-24.534	-11.394	-19.193
634	0.634	-17.457	-42.582	-19.624	-6.713	-8.812	-26.864	-9.48	-15.717
635	0.635	-12.252	-33.596	-17.682	-16.548	-6.684	-33.245	-5.43	-14.753
636	0.636	-9.37	-25.383	-15.936	-25.408	-10.355	-27.436	-7.968	-0.049
637	0.637	-15.414	-17.949	-23.865	-33.477	-4.931	-25.686	-9.342	-10.688
638	0.638	-14.677	-24.441	-16.711	-26.081	-2.986	-17.742	-11.487	-12.612
639	0.639	-15.295	-30.391	0.311	-32.628	-3.558	-16.387	-11.884	-10.864
640	0.64	-7.956	-24.936	-2.022	9.952	-7.614	0.656	-13.056	-12.403
641	0.641	-12.791	-19.877	-8.406	4.527	-7.221	7.641	-17.903	-11.036
642	0.642	-8.524	-42.673	-18.068	-0.508	-10.499	-2.991	-15.59	-9.289
643	0.643	-7.55	-36.045	-26.723	3.952	-17.079	-28.12	-15.014	-12.962
644	0.644	-5.213	-23.614	-18.731	-8.481	-4.303	-11.047	-14.432	-16.428
645	0.645	-7.149	-19.881	-20.068	-19.76	-13.01	-14.104	-9.01	-17.373
646	0.646	-11.808	3.981	-21.225	-9.789	-5.071	-16.76	-12.492	-10.579
647	0.647	-10.086	-5.246	-12.913	-6.745	-0.804	-24.245	-9.198	-9.772
648	0.648	-9.723	3.126	3.146	-9.507	-4.478	-26.485	-2.609	0.895
649	0.649	-2.387	-14.657	-8.447	-2.024	-7.949	-24.264	-5.118	-12.048
650	0.65	-16.334	11.086	-21.398	7.373	-24.013	-18.358	5.532	-13.764
651	0.651	-33.769	28.129	-23.517	-4.327	-12.401	-9.541	1.276	-5.813
652	0.652	-31.458	25.078	-21.558	-15.032	-10.267	-4.778	2.448	-1.53
653	0.653	-25.087	5.397	-19.816	-5.429	-8.325	-11.823	-1.032	18.041
654	0.654	-19.296	7.982	-5.518	-31.805	-13.542	-18.085	-8.38	9.746
655	0.655	-24.556	-13.017	-7.475	-20.626	-11.989	-21.435	-19.219	-3.007
656	0.656	-19.937	18.236	-2.241	-3.685	-7.725	-26.533	-14.956	-5.309
657	0.657	-12.808	-2.418	-16.536	11.849	-6.555	-29.32	-11.273	-3.156
658	0.658	-11.672	1.295	-14.578	9.085	-7.714	-28.419	-10.106	6.553
659	0.659	-8.197	-8.747	-19.808	-3.759	-12.931	-22.671	-17.458	-5.603
660	0.66	-9.174	-18.026	-5.493	-24.939	-8.094	-13.068	-10.682	-7.129
661	0.661	-10.149	-15.32	23.537	-50.589	-10.61	-1.132	-13.198	-8.458
662	0.662	-23.311	-17.846	35.914	-33.674	-9.839	-8.927	-15.519	-12.098
663	0.663	-5.915	-20.186	-5.709	-36.908	-7.902	-10.149	-12.033	-22.902
664	0.664	-3.629	-30.843	-22.173	-0.065	-4.611	-8.863	-13.962	-18.612
665	0.665	-5.802	-5.688	-17.146	-5.198	-11.187	-12.245	-18.022	-24.966
666	0.666	-15.511	-15.769	-21.6	-28.134	-11.962	-17.384	-16.66	-28.41
667	0.667	-13.796	-25.087	-9.19	-7.539	-9.633	-16.352	-14.331	-29.337
668	0.668	-9.158	-22.414	-20.386	11.106	-6.15	-3.151	-7.74	-28.331
669	0.669	-22.121	-35.204	-17.083	-6.049	-10.795	6.57	-6.76	-32.559
670	0.67	-6.251	-23.601	-13.973	-9.258	-4.217	15.313	-0.747	-26.922
671	0.671	-8.37	-25.763	-16.678	-6.656	-4.985	13.79	0.042	-24.963
672	0.672	-6.433	-27.748	-24.221	-4.231	-5.758	15.175	-3.425	-17.591
673	0.673	-32.754	-36.518	-26.539	7.277	-6.338	3.409	-12.115	-6.733
674	0.674	-29.083	-25.565	-3.119	-20.452	-9.628	4.983	-8.617	-10.969
675	0.675	-12.054	-21.408	25.159	-24.181	-10.217	9.262	-11.697	-14.628
676	0.676	-27.729	-25.175	13.974	-0.456	-4.412	8.125	-10.706	-11.127
677	0.677	3.418	-7.284	-3.046	2.544	-8.491	2.135	-11.452	-16.329
678	0.678	-8.971	-4.884	-6.145	-17.276	-6.567	-5.218	-9.109	-15.343
679	0.679	-12.646	-2.641	-3.406	-9.787	-9.866	-14.136	-13.924	-19.582
680	0.68	-29.671	-13.35	-10.913	-7.486	-11.611	-13.006	-6.553	-10.659
681	0.681	-26.576	-3.78	-27.13	20.088	-11.23	-24.856	-3.626	2.524
682	0.682	-12.455	1.301	-33.489	-6.373	-6.781	-29.57	-7.863	-9.648
683	0.683	-14.975	-0.39	-27.675	17.32	-6.208	-25.4	-7.061	-11.185
684	0.684	-17.304	-4.812	-15.476	-17.164	-3.701	-24.324	-11.874	-12.53
685	0.685	-6.663	-16.671	-23.398	-21.666	-10.091	-16.082	-3.141	-11.352
686	0.686	10.761	-21.39	-22.031	-25.752	-9.322	-17.126	-6.596	-14.824
687	0.687	3.799	-28.612	-2.473	-29.475	-10.106	-16.222	-11.804	-9.577
688	0.688	-2.589	-11.621	-5.163	-26.243	-12.054	-6.603	-14.688	-6.676
689	0.689	-27.746	-9.337	-7.648	8.228	-10.128	-7.822	-13.89	-10.933
690	0.69	-37.812	-2.993	-14.553	-5.187	-7.231	-11.356	-14.64	-13.245
691	0.691	-34.706	2.784	-29.417	-9.086	-10.726	-10.426	-11.137	-3.749
692	0.692	-26.387	-13.123	-54.567	-12.666	-7.448	-17.236	-14.416	-4.898
693	0.693	-28.898	-19.555	-44.5	-9.29	-8.627	-19.802	-16.141	-15.727
694	0.694	-12.631	-21.525	-16.231	-18.498	-9.029	-15.817	-16.507	-8.559
695	0.695	-6.238	-19.765	-4.97	-10.114	-8.645	-23.8	-14.164	-4.877
696	0.696	-4.307	-27.629	12.094	-12.551	-12.143	-14.183	-12.012	-13.19
697	0.697	-6.063	-23.258	-3.543	-10.142	-8.859	-17.933	-13.927	-7.956
698	0.698	-10.719	-14.276	-17.62	4.846	-14.67	-7.204	-8.096	-6.975
699	0.699	-14.983	3.801	-10.015	10.732	-5.776	-0.174	-8.841	-6.184
700	0.7	-13.818	-3.682	1.632	2.104	-4.627	-3.955	-6.882	-2.118
701	0.701	-14.987	-33.98	-8.983	-21.601	-9.878	-5.233	-10.143	-8.7
702	0.702	-15.968	-37.967	-10.89	-11.463	-8.931	-2.242	-6.061	-7.922
703	0.703	-18.87	-26.703	-5.628	-20.71	-11.454	-7.194	-7.4	-8.69
704	0.704	-9.188	-23.427	-4.037	-17.951	-7.394	-9.807	-4.097	-6.733
705	0.705	-12.853	-32.746	-5.333	-15.375	-10.889	-9.131	-8.156	-10.01
706	0.706	-11.665	-24.46	-8.966	19.716	-10.32	-7.291	-9.508	-14.073
707	0.707	-10.666	-6.67	-0.622	-35.763	-8.588	-17.445	-9.115	-14.475
708	0.708	-19.524	0.265	-1.572	-28.345	-9.95	-21.79	-7.943	-14.108
709	0.709	-18.329	6.619	-6.357	-21.751	-5.506	-10.068	-8.325	-7.533
710	0.71	-17.325	20.13	-12.296	-3.615	-7.263	-21.179	-7.16	-12.371
711	0.711	-18.258	4.2	-13.022	-9.15	-5.918	-28.411	-6.954	-16.632
712	0.712	-8.546	2.017	-9.484	-4.224	-11.358	-27.31	-8.303	-12.579
713	0.713	-2.136	-7.718	-3.455	-17.759	-9.435	-33.376	-9.075	-13.177
714	0.714	-3.255	-13.017	-15.617	-30.107	-10.026	-19.504	-9.256	-13.795
715	0.715	-15.026	-11.556	-24.267	-26.331	-4.611	-9.884	-10.799	-15.554
716	0.716	-16.541	-1.547	-25.757	-16.174	-12.561	-1.23	-7.694	-14.22
717	0.717	-23.677	-0.422	-21.475	-6.809	-5.223	3.359	-13.49	-11.915
718	0.718	-27.331	-13.616	-15.081	-15.058	-10.068	-3.868	-9.406	-7.875
719	0.719	-21.303	-11.884	-18.608	-12.483	-7.565	-2.758	-14.219	-9.243
720	0.72	-22.253	-4.001	-17.664	-14.777	-13.197	-6.299	-14.78	-12.54
721	0.721	-11.385	0.213	-10.89	-16.864	-8.366	-13.709	-14.175	-8.469
722	0.722	-12.708	-0.98	-2.956	-14.893	-6.44	-18.586	-15.51	-3.61
723	0.723	-9.003	2.451	2.28	-16.621	-9.354	-14.363	-11.048	-12.286
724	0.724	-10.155	3.395	-12.398	-15.053	-5.886	-13.624	-10.463	-8.762
725	0.725	-11.112	-11.315	-18.725	-13.715	-13.257	-15.588	-15.298	-7.763
726	0.726	-8.18	-17.716	-16.729	-4.841	-3.597	-10.961	-18.582	-12.573
727	0.727	-14.156	-19.657	-14.946	-8.354	-7.284	-2.091	-9.675	-13.313
728	0.728	-18.169	-39.009	-25.958	-1.012	-10.78	4.257	-10.828	-14.059
729	0.729	-17.547	-51.766	-21.698	-15.707	-11.761	12.536	-4.821	-14.607
730	0.73	-16.939	-16.748	-15.318	7.704	-8.878	5.141	-7.924	-15.166
731	0.731	-10.366	8.387	2.677	-1.597	-11.41	4.135	-8.897	-13.403
732	0.732	-9.596	-5.163	5.176	-21.302	-7.363	4.86	-9.657	-9.883
733	0.733	-11.906	-9.201	-1.802	-3.492	-7.954	-0.796	-10.429	-15.278
734	0.734	-8.419	-35.504	-8.189	31.56	-9.897	-5.661	-8.495	-15.831
735	0.735	-13.056	-4.563	-6.245	-3.707	-6.999	-11.668	-9.074	-11.158
736	0.736	-11.298	-8.65	-4.491	9.805	-6.624	-13.975	-3.653	-10.551
737	0.737	-12.61	-19.905	-15.513	13.837	-2.185	-14.535	-7.137	-2.592
738	0.738	-13.921	-23.217	-16.841	-42.91	-6.255	-7.167	-13.147	-8.568
739	0.739	-11.75	-20.158	-28.617	-116.298	-11.101	-13.904	-12.382	-15.899
740	0.74	-16.963	-22.907	-11.189	-86.686	-10.522	-13.083	-8.901	-18.778
741	0.741	-12.113	-10.179	5.075	-24.193	-8.786	-13.817	-4.259	-16.243
742	0.742	-15.381	-17.194	-1.316	-16.117	-7.429	-14.347	-7.164	-12.15
743	0.743	-20.759	-15.146	-14.889	-8.813	-12.847	-8.292	-10.653	-14.063
744	0.744	-15.881	-44.234	-23.595	-2.297	-12.268	-20.444	-8.332	-13.469
745	0.745	-9.83	-73.309	-18.903	-20.605	-8.978	-11.711	-7.946	-15.19
746	0.746	-7.455	-77.038	-20.208	-15.235	-9.556	-3.746	-8.33	-10.331
747	0.747	-10.886	-46.102	-21.315	-10.221	-8.2	17.954	-11.031	-13.609
748	0.748	-15.488	-33.721	-15.282	-5.786	-10.517	27.263	-10.834	-10.69
749	0.749	-19.523	-30.064	-7.91	-1.728	-9.356	1.76	-10.05	-9.326
750	0.75	-19.107	-26.785	-12.709	-12.946	-8.183	11.865	-9.847	-7.962
751	0.751	-22.371	-11.133	-11.896	-2.902	-2.368	2.606	-8.292	-8.332
752	0.752	-24.481	8.56	-14.185	12.702	-11.262	5.362	-8.869	-10.242
753	0.753	-18.464	26.339	-16.096	9.934	-12.416	-17.784	-11.95	-12.134
754	0.754	-15.926	28.671	-18.018	-18.384	-9.311	-20.797	-11.552	-16.927
755	0.755	-28.094	9.527	-9.117	-7.204	-6.395	-23.427	-15.218	-16.32
756	0.756	-22.859	6.99	7.908	2.816	-5.615	-25.852	-12.9	-6.29
757	0.757	-24.391	0.005	-3.717	5.909	-7.923	-23.427	-12.517	-2.04
758	0.758	-14.305	-2.125	-31.391	31.387	-9.851	-21.199	-6.521	-10.947
759	0.759	-13.134	-7.955	-35.075	62.333	-6.546	-15.297	-10.786	-24.104
760	0.76	-14.291	4.217	-11.284	74.694	-7.11	-13.444	-11.568	-18.877
761	0.761	-15.266	-0.446	-2.013	33.074	-1.295	-14.872	-8.093	-10.941
762	0.762	-14.297	0.855	12.1	-50.147	-8.64	-16.095	-6.17	-6.681
763	0.763	-15.059	9.698	-26.426	-61.944	-9.602	-19.634	-12.766	2.225
764	0.764	-9.433	10.781	-54.111	-72.79	-12.111	-20.631	-6.783	-8.606
765	0.765	-12.911	-1.126	-39.035	-62.94	-8.038	-21.398	-12.41	-7.247
766	0.766	-12.333	-25.051	-7.126	-54.046	-7.445	-20.224	-10.485	-8.401
767	0.767	-10.594	-28.465	13.55	-29.663	-12.081	-6.84	-16.495	-0.073
768	0.768	-11.946	-37.891	39.851	-7.607	-5.491	-8.563	-14.188	-5.288
769	0.769	-11.557	-6.874	16.06	-1.016	-4.706	0.352	-9.362	-10.114
770	0.77	-11.16	-2.918	-5.783	-19.194	-10.31	-1.005	-11.306	-12.622
771	0.771	-14.828	-14.169	-8.47	-13.743	-9.726	-19.598	-9.577	-18.233
772	0.772	-11.519	2.786	-21.224	1.368	-10.3	-21.955	-7.075	-18.808
773	0.773	-14.407	-25.553	-32.844	-3.06	-6.232	-28.78	-9.415	-15.513
774	0.774	-8.389	-29.319	-34.982	1.03	-8.739	-26.513	-6.514	-11.451
775	0.775	-10.895	-12.357	-17.572	4.746	-9.118	-28.303	-11.747	-11.837
776	0.776	-16.503	-21.756	-15.26	14.86	-10.279	-12.285	-9.822	-13.191
777	0.777	-17.08	-13.556	-13.147	-6.955	-10.655	-10	-13.128	-12.027
778	0.778	-19.021	-26.456	-3.477	-43.889	-8.71	-7.914	-10.226	-13.186
779	0.779	-11.286	-5.449	1.742	-18.708	-5.222	-9.506	-2.295	-7.379
780	0.78	4.769	-8.244	-9.314	-14.244	-9.673	-4.72	-1.136	-1.761
781	0.781	2.441	-21.023	-7.964	-34.926	-7.924	2.543	-17.206	-8.332
782	0.782	-3.951	-42.118	-14.337	-31.232	-9.278	1.432	-10.249	-10.842
783	0.783	-2.022	-33.841	-13.169	-27.913	-10.625	-2.012	-8.13	-14.895
784	0.784	-10.743	-5.649	-10.085	0.462	-11.791	-9.356	-13.952	-16.822
785	0.785	-12.3	-16.937	-16.888	-10.587	-9.854	-14.19	-8.738	-13.525
786	0.786	-25.286	-13.69	-10.925	-13.776	-7.924	-11.664	-10.3	-14.094
787	0.787	-34.01	-23.031	-11.717	-4.457	-12.77	0.505	-6.055	-9.246
788	0.788	-35.574	2.469	-18.309	-1.718	-10.836	-8.264	-9.747	-9.821
789	0.789	-25.526	-0.883	-5.154	-14.528	-12.772	-12.974	-13.247	-13.883
790	0.79	-24.387	2.164	-10.974	-12.289	-6.199	-5.902	-12.295	-12.542
791	0.791	-23.251	-0.575	-9.246	11.133	-14.139	-9.65	-9.408	-13.897
792	0.792	-26.37	6.962	-4.619	1.924	-8.917	-13.24	-8.645	-10.997
793	0.793	-21.553	-18.804	-14.712	10.342	-7.954	2.695	-12.728	-12.936
794	0.794	-17.32	-28.893	-26.553	38.656	-8.741	18.823	-10.824	-13.352
795	0.795	-15.029	-19.677	-18.654	-18.063	-9.527	8.074	-11.418	-11.83
796	0.796	-15.633	-39.506	-14.421	-42.433	-10.11	17.672	-14.346	-12.059
797	0.797	-11.008	-47.115	-13.284	-35.058	-9.538	15.864	-9.533	-11.321
798	0.798	-6.97	-21.361	-12.15	-28.42	-7.802	1.5	-11.5	-7.686
799	0.799	-11.835	-18.028	-23.971	-34.364	-10.331	3.393	-12.115	-9.079
800	0.8	-9.931	-14.896	-16.047	-17.851	-8.013	5.063	-8.645	-14.527
801	0.801	-7.053	-17.525	-20.311	7.367	-10.147	-12.419	-10.042	-25.394
802	0.802	-8.442	-30.217	-13.943	2.959	-8.212	-33.589	-16.655	-36.447
803	0.803	-15.846	-41.735	-3.125	-1.041	-10.157	-36.386	-13.791	-32.215
804	0.804	-10.686	-35.24	4.005	-12.224	-9.97	-28.953	-11.296	-12.698
805	0.805	-5.908	-6.15	0.295	-8.932	-6.108	-31.385	-3.967	29.852
806	0.806	-11.989	-2.06	-0.869	-18.226	-11.925	-33.607	-6.887	-0.554
807	0.807	-19.401	-5.701	-10.532	-4.122	-4.577	-31.749	-7.68	-5.99
808	0.808	-14.605	11.341	-9.369	-32.385	-11.362	-23.101	-5.371	-11.023
809	0.809	-10.351	2.06	-10.546	-13.571	-8.86	-21.6	-7.315	-6.588
810	0.81	-1.439	-0.594	-11.525	-10.239	-4.81	-31.699	-6.739	-10.676
811	0.811	-12.277	6.972	-16.348	-19.501	-5.41	-35.408	-6.173	-14.38
812	0.812	-16.552	0.036	-13.823	-22.248	-7.359	-29.44	-5.801	-11.118
813	0.813	-15.409	2.218	-13.034	-14.816	-6.794	-43.409	-7.16	-14.249
814	0.814	-14.265	11.99	-14.989	-7.95	-8.168	-49.239	-10.076	-11.556
815	0.815	-17.375	20.767	-15.61	-10.175	-8.578	-37.072	-14.536	-14.092
816	0.816	-18.367	19.286	-6.712	-4.411	-10.725	-38.637	-11.645	-11.772
817	0.817	-26.328	17.983	-13.075	4.227	-6.292	-22.787	-12.043	-13.918
818	0.818	-23.258	3.687	-31.046	-16.521	-11.729	-20.658	-10.697	-11.99
819	0.819	-22.317	-25.304	-38.534	-13.844	-6.907	-7.108	-16.508	-10.276
820	0.82	-19.834	-79.47	-26.881	-26.62	-7.496	-1.867	-10.892	-8.769
821	0.821	-19.096	-27.764	-16.245	-10.389	-6.937	6.087	-8.96	-10.167
822	0.822	-17.203	-21.171	8.905	-12.521	-4.431	13.243	-7.024	-9.05
823	0.823	-17.825	-15.191	5.587	-14.481	-11.8	14.393	-15.931	-10.251
824	0.824	-13.8	-31.686	-10.13	-19.712	-8.716	3.538	-9.543	-11.254
825	0.825	-11.314	-6.582	-12.869	-24.355	-7.767	-3.643	-10.696	-12.245
826	0.826	-11.744	-2.185	-5.33	-17.224	-10.298	-10.046	-7.598	-16.521
827	0.827	-10.631	1.829	-12.322	-0.201	-12.634	-2.892	-12.433	-15.771
828	0.828	-14.356	-39.8	-18.73	6.723	-10.325	-4.052	-11.653	-13.853
829	0.829	-12.096	-34.443	2.542	0.253	-6.851	-0.951	-9.324	-17.159
830	0.83	-14.275	-59.634	-11.595	2.139	-11.5	13.753	-8.725	-17.757
831	0.831	-11.598	-36.796	-14.139	-3.11	-7.44	41.423	-8.135	-11.96
832	0.832	-12.801	-7.788	-11.836	-26.957	-9.965	30.193	-9.876	-14.296
833	0.833	-11.302	3.386	-5.476	-78.47	-2.617	33.472	-6.388	-14.887
834	0.834	-14.047	-13.689	0.303	-85.865	-9.978	17.775	-9.671	-12.964
835	0.835	-11.363	-4.427	2.002	-39.04	-3.211	-2.003	-8.5	-12.391
836	0.836	-14.875	-1.732	-15.461	28.088	-3.993	15.743	-7.322	-11.045
837	0.837	-16.281	-14.518	-27.109	19.163	-8.059	31.916	-10.598	-4.47
838	0.838	-17.512	0.18	-29.282	27.291	-12.906	25.433	-12.516	-8.918
839	0.839	-11.003	-6.776	-23.511	19.919	-10.969	23.393	-12.309	-2.342
840	0.84	-13.964	-21.702	-7.672	-13.591	-11.554	-3.036	-8.427	-15.513
841	0.841	-13.249	-23.639	2.933	-19.624	-11.165	15.633	-10.937	-9.713
842	0.842	-17.377	-11.478	0.964	-25.046	-9.81	18.83	-7.633	-7.983
843	0.843	-18.016	-9.967	-7.774	10.165	-6.903	9.444	-1.04	9.432
844	0.844	-7.985	11.672	-12.461	60.45	-7.284	-27.577	-15.734	2.458
845	0.845	-12.272	8.516	-15.999	6.833	-13.085	-42.69	-5.074	4.584
846	0.846	-15.989	-5.636	-14.705	0.202	-7.47	-47.16	-6.997	2.646
847	0.847	-14.873	-33.922	-11.083	-30.253	-9.399	-51.23	-5.243	0.908
848	0.848	-17.988	-37.665	-14.614	-24.876	-6.103	-47.557	-3.677	-3.735
849	0.849	-17.043	-20.671	-13.697	-29.944	-12.68	-44.287	-19.532	-13.789
850	0.85	-19.59	-48.934	-20.518	-34.418	-10.158	-41.202	3.898	-14.943
851	0.851	-12.269	-30.127	-9.14	-13.717	-10.928	-38.501	-5.373	-20.942
852	0.852	-1.445	-26.798	-10.714	-24.912	-10.349	-25.772	-2.647	-19.979
853	0.853	11.53	-29.873	-3.555	-14.845	-12.274	-18.879	-20.437	-17.085
854	0.854	2.818	1.289	-4.724	-5.563	-8.201	-21.097	-13.449	-21.335
855	0.855	7.457	5.363	-22.753	2.732	-4.709	-30.838	-19.813	-22.077
856	0.856	-11.325	-13.389	-25.307	15.486	-9.147	-36.111	-13.977	-17.184
857	0.857	-24.099	-3.294	-23.02	-5.628	-7.402	-37.698	-15.695	-27.226
858	0.858	-45.197	-6.354	-25.197	-36.756	-7.769	-36.376	-14.125	-20.055
859	0.859	-47.899	-48.878	-23.302	-24.378	-5.439	-32.716	-18.357	-18.884
860	0.86	-35.118	-6.284	-21.604	-20.699	-2.527	-26.735	-9.436	-10.542
861	0.861	-18.848	-22.708	-10.623	-10.633	-6.186	-21.517	-5.938	-3.178
862	0.862	-16.718	-37.737	-9.329	-7.547	-11.586	-14.747	-13.283	1.662
863	0.863	-18.661	-60.521	-10.552	-15.862	-8.091	-18.988	-10.369	-11.497
864	0.864	-16.925	-31.447	-7.117	-13.326	-6.143	-13.376	-7.845	-17.295
865	0.865	-12.288	-35.082	-18.968	-34.382	-7.881	-13.953	-10.163	-29.474
866	0.866	-10.944	-31.751	-14.381	8.252	-7.482	-6.563	-8.227	-15.143
867	0.867	-12.11	-3.473	-7.27	2.299	-10.764	-9.421	-12.868	-17.055
868	0.868	-13.286	-14.681	-24.379	7.761	-7.848	-11.873	-11.117	-4.847
869	0.869	-10.196	23.054	-31.446	-17.345	-13.071	-12.591	-13.621	-0.2
870	0.87	-9.241	7.923	-8.14	-12.872	-6.486	-16.014	-7.23	-1.552
871	0.871	-8.473	12.323	-11.318	-25.24	-14.411	-5.881	-9.739	-5.209
872	0.872	-9.256	41.341	-3.067	1.127	-9.179	1.348	-4.117	-8.67
873	0.873	-14.089	30.096	-0.604	-22.616	-8.199	5.089	-10.69	-7.698
874	0.874	-18.722	26.82	-7.613	-25.659	-5.678	11.138	-13.208	-14.468
875	0.875	-9.796	29.885	-9.807	-0.072	-7.991	8.066	-10.878	-16.976
876	0.876	-10.934	10.144	3.671	-17.046	-9.915	10.988	-10.295	-11.355
877	0.877	-12.063	-13.046	-1.61	-7.684	-9.323	3.072	-12.225	-14.825
878	0.878	-2.36	8.865	-3.216	0.703	-9.898	-0.004	-10.49	-14.23
879	0.879	-8.726	-5.254	-10.431	-6.777	-11.245	2.904	-13.01	-8.793
880	0.88	-14.701	-38.73	-6.774	-22.986	-13.555	3.683	-6.621	-12.265
881	0.881	-13.714	-25.166	-15.146	-16.55	-6.971	4.476	-10.881	-12.839
882	0.882	-14.659	-12.737	-14.238	-14.582	-9.865	2.573	-6.811	-16.886
883	0.883	-26.056	-8.971	-13.331	-2.387	-9.085	3.158	-7.391	-14.355
884	0.884	-37.06	-5.605	-0.23	-10.336	-8.294	7.227	-13.383	-16.656
885	0.885	-29.88	-27.364	-6.095	-6.057	-6.354	15.142	-14.158	-10.824
886	0.886	-15.542	-24.533	-11.377	-12.384	-8.277	30.781	-10.673	-11.578
887	0.887	-1.97	-31.982	-6.795	-23.125	-6.523	37.142	-10.085	-13.503
888	0.888	-0.194	-29.564	-19.834	-7.149	-12.321	23.584	-9.5	-7.488
889	0.889	-1.706	-6.064	-14.689	-9.147	-6.706	14.861	-9.116	-5.16
890	0.89	-0.303	-27.875	-13.208	-3.278	-7.283	6.911	-3.694	-7.082
891	0.891	3.416	-8.092	-17.522	-15.438	-10.566	-9.003	-8.531	-3.789
892	0.892	-4.863	-5.5	-18.729	-16.953	-8.819	-11.149	-7.952	-9.208
893	0.893	-20.889	-26.487	-15.3	1.869	-9.195	-32.458	-10.857	-7.269
894	0.894	-18.53	-12.296	-12.272	-5.602	-8.794	-52.237	-10.472	-10.544
895	0.895	-7.853	-29.952	-1.498	-17.088	-7.627	-54.824	-7.203	-8.788
896	0.896	-5.902	-32.152	-5.821	-10.644	-9.559	-52.572	-9.336	-13.61
897	0.897	-25.247	-0.135	-12.274	-20.274	-8.387	-50.499	-10.504	-10.312
898	0.898	-17.69	-4.516	-11.158	-11.545	-4.896	-40.862	-7.805	-14.371
899	0.899	-15.343	-25.156	-20.871	-19.474	-10.307	-39.138	-8.591	-11.863
900	0.9	-13.19	-51.369	-19.736	-15.212	-5.466	-34.498	-9.966	-10.531
901	0.901	-26.706	-47.981	-30.602	-24.096	-3.522	-12.809	-10.159	-11.701
902	0.902	-42.533	-32.206	-40.68	-6.045	-12.413	2.882	-12.495	-10.559
903	0.903	-31.838	-17.989	-23.658	-3.494	-11.241	17.047	-13.277	-15.606
904	0.904	-22.114	-10.361	-2.573	3.515	-10.075	4.319	-12.531	-17.552
905	0.905	-13.373	1.338	-5.284	-2.825	-11.026	-7.252	-13.129	-9.814
906	0.906	-24.365	-9.25	-12.854	-8.588	-6.168	-9.356	-11.596	-10.783
907	0.907	-23.004	-18.855	-10.553	-34.875	-14.091	-7.392	-11.025	-7.878
908	0.908	-24.16	-20.501	-16.971	-16.082	-8.849	-9.093	-12.777	-12.144
909	0.909	-18.162	-2.985	-15.056	-6.018	-7.855	-4.392	-9.299	-16.196
910	0.91	-15.06	-14.51	-9.838	-2.924	-12.095	-17.285	-6.984	-11.348
911	0.911	-12.122	-42.112	-5.193	-0.235	-12.845	-15.467	-4.081	-6.68
912	0.912	-7.791	-30.812	-3.831	-13.013	-7.99	-20.025	-7.753	-4.913
913	0.913	-6.959	-20.692	-15.633	-15.343	-8.558	-9.861	-8.145	-12.824
914	0.914	-4.963	-11.366	-17.189	-21.725	-3.131	-8.607	-8.537	-13.97
915	0.915	-4.327	-8.562	-7.113	-35.256	-11.052	-19.351	-8.93	-12.997
916	0.916	-9.683	-0.922	-8.272	-15.922	-7.945	-20.627	-9.317	-19.759
917	0.917	-6.139	-3.13	7.42	-8.384	-8.903	-19.401	-13.582	-13.725
918	0.918	-8.014	-0.854	9.577	-29.491	-4.639	-8.499	-14.172	-1.497
919	0.919	-1.378	5.079	11.533	1.652	-3.856	-4.191	-10.697	-3.213
920	0.92	-5.58	-10.639	-4.32	-2.436	-8.688	-13.046	-9.343	-17.547
921	0.921	-3.204	4.39	-6.436	-13.687	-6.742	-9.517	-9.731	-19.476
922	0.922	-14.002	18.046	-8.379	-23.799	-10.798	-8.491	-7.795	-3.596
923	0.923	-18.613	-8.152	-24.232	-14.537	-9.428	-3.6	-8.173	-5.723
924	0.924	-22.836	18.251	-17.827	-6.246	-9.803	0.697	-11.077	-11.532
925	0.925	-19.128	8.249	-15.874	-19.05	-10.177	-4.878	-8.369	-13.281
926	0.926	-25.09	-19.964	-21.109	-21.398	-12.099	-12.784	-9.533	-17.933
927	0.927	-17.701	-23.626	-22.658	-2.305	-7.062	-9.681	-4.7	-16.582
928	0.928	-14.769	-20.374	-26.92	-4.89	-7.636	-0.793	-8.192	-15.417
929	0.929	-15.511	-4.688	-35.841	2.026	-8.208	-4.299	-11.484	-11.928
930	0.93	-13.167	-24.44	-17.86	-4.389	-5.675	-9.564	-8.59	-6.698
931	0.931	-13.729	-16.957	-10.293	1.393	-7.022	-10.582	-15.549	-11.537
932	0.932	-13.125	-28.6	-7.936	6.59	-6.621	-6.387	-12.647	-12.307
933	0.933	-17.17	-9.432	-5.718	-10.814	-11.836	-13.816	-15.16	-16.368
934	0.934	-12.328	-47.939	-3.709	-27.068	-6.985	-10.981	-11.101	-16.934
935	0.935	-9.037	-42.563	-8.912	-12.178	-8.909	-13.571	-11.686	-10.925
936	0.936	-17.93	-17.467	-16.848	1.344	-10.637	-11.318	-16.336	-3.556
937	0.937	-24.289	-21.963	-12.614	-25.026	-10.245	-16.22	-15.757	-6.449
938	0.938	-23.095	-1.337	-3.733	-43.877	-7.914	-22.281	-8.792	-3.922
939	0.939	-26.166	9.808	-7.216	0.763	-7.527	-23.127	-13.626	-9.513
940	0.94	-19.368	6.474	-4.12	-5.329	-10.232	-16.633	-9.364	-11.429
941	0.941	-18.573	-21.835	-8.95	-10.852	-7.523	-22.73	-8.583	-5.416
942	0.942	-14.495	-33.101	-6.41	-26.091	-11.014	-15.502	-6.65	-9.472
943	0.943	-13.912	4.604	-4.053	-21.772	-10.629	-6.735	-4.718	-10.053
944	0.944	-3.861	-50.964	-11.936	-34.221	-4.83	-3.399	-1.826	-18.762
945	0.945	3.292	-28.873	-10.93	-22.948	-7.152	-4.515	-8.801	-19.922
946	0.946	2.14	-8.914	-7.981	-19.57	-9.084	-7.56	-9.775	-16.815
947	0.947	-1.332	-14.866	-21.103	-16.442	-8.506	-10.198	-7.266	-15.843
948	0.948	-17.401	-9.405	-26.887	3.272	-6.766	-12.623	-6.507	-9.848
949	0.949	-15.077	-24.44	-28.624	0.775	-7.152	-7.872	-11.357	-5.804
950	0.95	-21.454	-28.845	-23.983	-10.824	-10.455	-11.23	-11.953	-16.668
951	0.951	-23.376	-8.103	-22.622	-21.454	-12.589	-2.373	-7.9	-8.741
952	0.952	-21.628	3.151	-23.787	-11.827	-9.891	-6.08	-12.74	-10.094
953	0.953	-13.701	6.424	-15.451	-10.103	-6.43	-4.93	-8.102	-8.931
954	0.954	-12.344	15.746	-20.644	-8.571	-13.025	-1.84	-9.853	-14.946
955	0.955	-18.712	29.917	-11.703	-4.324	-12.075	4.906	-14.691	-13.987
956	0.956	-7.851	-8.556	-10.519	4.587	-9.575	-1.13	-11.407	-11.089
957	0.957	-14.999	-24.977	3.438	-8.583	-11.91	-8.521	-10.83	-6.835
958	0.958	-18.654	-29.957	-6.215	-13.851	-18.515	-15.335	-12.181	-15.73
959	0.959	-17.474	-43.478	-11.409	0.43	-8.848	-21.385	-11.797	-9.741
960	0.96	-24.806	2.4	-12.92	13.953	-12.545	-15.808	-9.664	-14.971
961	0.961	-37.565	-15.787	-8.598	1.744	-9.081	-17.772	-11.594	-12.068
962	0.962	-18.197	-10.431	-4.872	0.168	-10.062	-23.785	-9.652	-9.546
963	0.963	-20.698	-5.478	1.159	-18.658	-3.308	-19.735	-6.164	-13.608
964	0.964	-13.72	-28.377	-14.876	-26.241	-7.583	-16.254	-5.77	-8.782
965	0.965	-15.834	-24.315	-12.506	-10.02	-6.839	-6.185	-12.349	-18.854
966	0.966	-13.888	-35.549	-18.849	9.1	-6.294	3.86	-5.572	-23.117
967	0.967	-15.63	-38.838	-20.746	-3.67	-6.904	-5.049	-8.087	-21.967
968	0.968	-14.075	-29.561	-22.437	-5.969	-6.347	-1.575	-7.318	-3.975
969	0.969	-12.711	-26.83	-17.715	-20.887	-8.885	-4.662	-15.255	24.288
970	0.97	-11.526	-24.33	4.035	-15.048	-7.557	-11.418	-10.03	-2.032
971	0.971	-3.189	-12.724	13.371	-6.341	-10.49	-17.4	-12.935	-12.109
972	0.972	-4.155	-14.815	-6.314	-7.919	-11.68	-13.297	-15.45	-9.022
973	0.973	-10.937	-5.149	-8.768	-23.801	-8.229	-6.665	-11.386	-6.316
974	0.974	-11.713	-3.441	-15.687	-21.662	-8.641	-10.867	-11.963	-8.833
975	0.975	-12.5	1.181	3.53	-8.126	-9.831	-13.121	-8.671	-11.167
976	0.976	-13.085	-3.126	1.073	7.729	-5.599	-2.207	-6.932	-9.063
977	0.977	-11.164	16.32	-5.828	9.847	-6.983	-0.579	-5.584	-18.766
978	0.978	-9.408	-14.915	0.619	-7.549	-9.334	-4.755	-10.029	-17.043
979	0.979	-10.744	-10.886	-8.982	-33.252	-15.95	4.236	-7.131	-12.415
980	0.98	-13.049	7.848	-35.237	-43.282	-9.21	3.15	-15.073	-11.061
981	0.981	-17.878	-9.257	-46.381	-27.575	-8.473	4.185	-11.601	-14.734
982	0.982	-14.586	-31.174	-77.26	-53.07	-9.293	3.297	-10.649	-15.905
983	0.983	-10.517	-22.925	-48.162	-29.238	-9.914	-9.8	-5.822	-21.139
984	0.984	-13.03	15.523	8.623	-19.952	-9.38	-7.808	-11.827	-16.308
985	0.985	-11.664	10.017	16.842	-5.828	-10.007	-12.984	-9.506	-15.548
986	0.986	-15.71	-5.139	24.271	6.976	-5.206	-14.463	-10.09	-11.493
987	0.987	-13.177	17.662	17.748	18.63	-8.542	-21.547	-9.511	-13.432
988	0.988	-10.845	13.557	-12.591	12.227	-6.834	-27.893	-13.577	-16.726
989	0.989	-15.672	-5.232	-7.12	25.769	-6.479	-24.384	-13.187	-14.993
990	0.99	-15.098	-15.3	-12.108	27.514	-5.161	-21.263	-11.828	-11.535
991	0.991	-12.19	-12.243	-25.606	38.521	-4.042	-6.519	-7.766	-7.108
992	0.992	-12.574	-20.622	-29.625	16.837	-8.535	-0.089	-8.159	-6.559
993	0.993	-12.964	-38.478	-33.251	-30.219	-5.675	-1.959	-4.877	-6.983
994	0.994	-15.102	-64.279	-16.164	-117.739	-12.69	-7.092	-7.792	-11.467
995	0.995	-21.111	-61.062	-13.029	-129.553	-13.702	-2.35	-7.41	-18.093
996	0.996	-21.875	-64.163	-10.26	-53.659	-11.236	-6.507	-9.354	-15.623
997	0.997	-19.565	-27.17	-2.632	-4.286	-10.513	-10.089	-4.523	-5.035
998	0.998	-17.645	-42.251	9.036	-30.871	-11.156	-6.507	-6.464	2.071
999	0.999	-20.959	-37.788	6.932	-22.645	-5.217	-13.755	-5.888	5.693
1000	1	-20.403	-33.752	-2.709	-15.25	-9.341	-20.417	-11.322	-12.358
1001	1.001	-21.794	-15.026	-0.948	31.642	-5.919	-12.376	-17.908	-19.959
1002	1.002	-15.443	36.448	-18.376	13.494	-4.044	-15.356	-13.663	-17.664
1003	1.003	-11.217	-0.556	-16.06	8.103	-10.675	-12.341	-11.351	-7.059
1004	1.004	-15.302	-7.184	-5.428	3.088	-8.209	-7.977	-16.199	-12.895
1005	1.005	-13.395	-1.225	0.336	-19.746	-10.583	-10.198	-10.205	-11.197
1006	1.006	-11.489	-6.657	-8.384	-7.317	-10.049	-9.513	-10.993	-12.777
1007	1.007	-18.083	-31.863	-9.912	3.951	-6.81	-4.766	-14.485	-19.961
1008	1.008	-13.852	-9.094	-19.959	14.038	-15.757	1.905	-9.862	-8.175
1009	1.009	-11.564	11.55	-21.122	4.782	-6.906	-7.677	-12.777	-16.135
1010	1.01	-5.015	0.262	-36.796	-3.505	-10.431	-19.402	-11.442	-14.816
1011	1.011	-7.559	31.205	-17.669	4.096	-15.702	-23.964	-11.844	-16.01
1012	1.012	-8.382	43.529	-4.947	11.085	-6.833	-19.636	-12.253	-12.542
1013	1.013	-8.991	24.705	-11.945	-8.09	-10.354	-15.905	-14.975	-7.32
1014	1.014	-14.999	-26.798	-26.867	-10.592	1.421	-17.007	-9.174	-12.169
1015	1.015	-14.245	-19.473	-13.341	-12.878	-3.26	-0.884	-11.503	-12.941
1016	1.016	-12.337	-26.083	-11.617	-27.736	-7.558	-7.781	-9.577	-12.172
1017	1.017	-18.368	-20.1	-13.181	-33.535	-13.972	-1.327	-7.645	-10.244
1018	1.018	-22.469	-47.789	-34.885	-10.737	-12.843	-7.083	-9.394	-14.884
1019	1.019	-30.434	-12.549	-31.833	-26.475	-9.775	-8.782	-8.049	-10.802
1020	1.02	-25.252	-35.369	-17.779	-1.013	-10.773	-13.393	-5.746	-11.146
1021	1.021	-12.522	-56.063	-25.371	9.01	-11.573	-23.435	-9.825	-14.43
1022	1.022	-14.28	-6.889	-27.712	-12.794	-11.213	-26.909	-8.48	-7.86
1023	1.023	-22.243	-13.479	-21.36	-21.047	-15.304	-20.506	-11.77	-12.704
1024	1.024	-12.23	-7.458	-19.451	2.238	-11.844	-23.963	-12.158	-10.188
1025	1.025	-15.954	-2.031	-14.26	-7.003	-13.798	-29.175	-6.172	-1.282
1026	1.026	-9.986	13.073	-18.947	-9.676	-10.912	-28.194	-5.402	-4.762
1027	1.027	-26.088	-9.774	-11.825	-22.431	-7.441	-20.238	-12.767	-9.981
1028	1.028	-23.819	-38.81	-20.784	-34.009	-4.168	-14.991	-7.94	-10.952
1029	1.029	-21.742	-20.038	-12.502	-23.374	-7.085	-4.139	-8.738	-20.631
1030	1.03	-12.127	-2.969	-7.343	-25.292	-4.391	0.131	-3.145	-19.459
1031	1.031	-6.971	-18.609	-6.474	-34.012	-0.136	-8.776	-6.655	-11.107
1032	1.032	-11.681	-4.471	6.567	-10.207	-7.108	9.209	-7.828	-12.417
1033	1.033	-12.305	0.901	-7.091	-0.177	-6.14	6.663	-13.839	-15.467
1034	1.034	-16.625	-6.727	-15.844	-9.455	-3.622	13.574	-13.07	-8.67
1035	1.035	-20.36	-18.379	-7.915	-23.549	-14.269	-5.634	-11.143	-9.453
1036	1.036	-23.896	-16.246	-0.777	-20.941	-7.109	-8.209	-14.432	-10.218
1037	1.037	-18.717	-14.309	8.105	9.497	-16.001	17.465	-12.692	-13.678
1038	1.038	-15.862	-19.536	2.067	-11.178	-14.829	20.679	-10.178	-9.008
1039	1.039	-2.764	-24.169	1.037	15.161	-9.598	17.498	-14.632	-2.401
1040	1.04	-8.631	-2.487	-7.349	23.13	-6.679	9.092	-5.734	-6.625
1041	1.041	-6.933	-11.761	-10.31	-0.635	-5.89	-3.763	-4.574	0.758
1042	1.042	-2.323	-20.07	-16.393	2.446	-8.199	-15.451	-3.412	-2.117
1043	1.043	-0.993	13.364	-20.547	16.525	-3.354	-30.427	-2.44	-8.088
1044	1.044	0.143	-18.623	-12.698	-22.08	-3.916	-28.579	-9.208	-3.996
1045	1.045	-17.882	-47.701	-28.82	-38.693	-3.324	-30.416	-13.459	-5.908
1046	1.046	-5.137	-51.39	-40.464	-23.709	-4.666	-25.868	-14.229	4.176
1047	1.047	-12.13	-34.325	-25.596	-92.42	2.71	-27.321	-13.645	-0.059
1048	1.048	-18.54	-24.965	-0.465	-43.041	-0.361	-31.099	-14.222	1.131
1049	1.049	-16.624	0.605	-10.55	1.622	-3.238	-27.708	-8.797	-2.322
1050	1.05	-11.418	10.682	5.115	-22.763	-5.718	-22.584	-15.371	-11.965
1051	1.051	-12.976	-11.191	24.834	-15.366	-8.006	-23.663	-7.441	-26.272
1052	1.052	-14.332	20.004	12.039	4.637	-12.808	-21.242	-12.672	-16.589
1053	1.053	-18.002	15.975	14.323	10.651	-10.83	-15.732	-9.762	-21.799
1054	1.054	-11.999	4.776	24.928	16.081	-13.695	-10.983	-14.014	-13.833
1055	1.055	-17.228	-19.046	-4.135	-19.159	-14.043	-11.647	-9.945	-20.978
1056	1.056	-22.071	-22.196	-33.192	-14.783	-6.646	-17.149	-10.518	-22.112
1057	1.057	-17.81	-13.949	-22.02	-10.79	-13.959	-13.743	-0.444	-20.93
1058	1.058	-13.754	-16.554	-18.796	-22.094	-9.071	-19.818	-10.497	-19.946
1059	1.059	-15.697	-18.91	-28.137	-12.068	-9.81	-11	-4.1	-5.211
1060	1.06	-21.695	-16.735	-2.624	-21.402	-7.44	-7.6	-7.568	-11.577
1061	1.061	-11.039	0.702	7.407	-7.321	-13.978	-0.324	-4.457	-21.236
1062	1.062	-12.378	-6.258	-14.454	15.858	-9.677	6.352	-11.218	-26.442
1063	1.063	-29.383	-25.42	-22.76	-25.023	-10.395	1.976	-15.463	-18.488
1064	1.064	-13.107	-32.979	-35.521	-41.49	-8.409	-0.468	-13.127	-22.717
1065	1.065	-10.969	-21.428	-33.202	-26.481	-5.051	-5.401	-15.041	-19.017
1066	1.066	-9.023	-32.169	-35.338	14.616	-13.892	-3.578	-14.438	-15.511
1067	1.067	-7.265	-26.476	-21.813	30.989	-10.16	-3.121	-12.676	-18.589
1068	1.068	-15.182	-35.304	-9.648	35.92	-11.272	-1.88	-9.168	-13.732
1069	1.069	-5.103	-24.383	14.101	31.447	-10.252	-3.329	-7.788	-16.228
1070	1.07	-8.771	-14.38	-2.956	-6.082	-11.164	-4.569	-6.604	-8.849
1071	1.071	-26.75	-8.065	-24.849	-81.767	-10.328	-3.519	-12.576	-2.058
1072	1.072	-19.173	9.843	-27.575	-70.966	-9.495	-9.419	-20.491	-4.565
1073	1.073	-7.524	-13.426	-35.109	-61.183	-7.501	-16.883	-13.114	-6.874
1074	1.074	-13.879	-4.236	-28.142	-34.553	-10.732	-12.141	-2.258	-11.697
1075	1.075	-27.374	-7.046	-9.018	-10.193	-10.089	-16.498	-9.398	-11.098
1076	1.076	-18.624	0.397	-16.61	11.834	-9.641	-17.368	-2.982	-10.491
1077	1.077	-7.546	2.659	-9.699	-8.129	-6.292	-20.921	-4.116	-7.956
1078	1.078	-8.869	-29.29	-20.358	10.046	-8.362	-20.355	1.133	-4.661
1079	1.079	-5.155	-52.173	-6.828	-28.697	-10.23	-16.29	-3.684	-10.479
1080	1.08	-3.957	-31.487	1.855	-3.553	-12.103	-8.326	-4.433	-22.685
1081	1.081	-11.264	-20.265	12.896	0.894	-7.201	-7.115	-13.3	-31.397
1082	1.082	-25.913	10.699	-8.779	13.306	-10.619	-1.828	-12.106	-26.742
1083	1.083	-6.7	39.745	-30.626	-5.442	-9.983	3.093	-13.046	-5.068
1084	1.084	-14.192	20.987	-16.49	-15.486	-4.509	-6.502	-13.985	23.182
1085	1.085	-16.463	-30.505	-3.729	-49.865	-5.037	-5.252	-18.215	4.411
1086	1.086	-22.8	-37.885	-10.748	-8.612	-9.638	-4.018	-14.121	-5.653
1087	1.087	-16.953	-17.985	-8.656	7.887	-11.326	-2.966	-12.161	-8.755
1088	1.088	-4.726	-36.184	-14.471	2.942	-3.341	-1.885	-12.707	-11.466
1089	1.089	-9.349	-41.604	-9.269	-10.525	-11.608	-0.992	-9.766	-13.985
1090	1.09	-22.277	-46.605	-17.235	-22.83	-8.455	-1.663	-10.123	-7.023
1091	1.091	-23.995	-33.046	-4.306	18.836	-5.497	-0.986	-7.766	-4.902
1092	1.092	-28.635	12.817	0.885	13.458	-2.927	-4.185	-11.79	-6.845
1093	1.093	-24.379	6.825	-3.786	8.472	-10.236	-1.193	-10.398	-8.591
1094	1.094	-20.694	-9.672	-10.958	13.011	-7.287	-4.605	-12.681	-10.148
1095	1.095	-19.515	-24.803	-27.961	-15.971	-6.469	-4.898	-9.748	-11.509
1096	1.096	-16.391	-47.687	-21.007	-27.146	-10.491	-11.372	-10.107	-10.361
1097	1.097	-13.453	-35.313	-18.922	-17.016	-9.87	-12.242	-6.591	-9.214
1098	1.098	-12.65	-1.243	-17.031	17.445	-9.25	-18.149	-11.394	-8.266
1099	1.099	-11.856	12.335	-29.237	-14.404	-10.961	-15.74	-9.425	-13.115
1100	1.1	-16.671	24.772	-24.599	-43.308	-11.326	-10.804	-5.326	-12.36
1101	1.101	-19.934	-1.484	-20.306	-31.997	-8.015	-16.685	-7.815	-10.068
1102	1.102	-18.171	22.372	-16.565	-8.099	-12.057	-10.947	-13.194	-14.948
1103	1.103	-10.21	-11.979	-10.533	-17.292	-10.687	-18.745	-8.323	-18.27
1104	1.104	-6.71	10.957	-5.295	-3.061	-8.353	-17.64	-10.231	-10.562
1105	1.105	-5.722	31.802	-8.209	20.287	-11.242	-18.455	-6.142	-17.926
1106	1.106	-10.544	28.213	4.908	17.264	-7.553	-19.076	-9.598	-13.102
1107	1.107	-6.274	11.235	10.661	20.062	-10.824	-14.867	-9.958	-13.894
1108	1.108	-3.931	-23.12	-8.749	-18.405	-4.232	-3.877	-7.018	-13.129
1109	1.109	-10.489	-73.378	-21.54	-23.791	-7.116	-11.664	-11.435	-13.718
1110	1.11	-14.732	-53.371	-23.852	-28.771	-4.584	-21.569	-9.661	-10.422
1111	1.111	-20.336	-22.913	-34.476	-24.232	-8.634	-1.865	-7.121	-12.166
1112	1.112	-26.901	-17.385	-24.764	-20.122	-10.556	18.022	-7.482	-9.655
1113	1.113	-18.958	-32.409	-23.04	-54.089	-8.607	20.687	-9.593	-15.075
1114	1.114	-13.733	-27.92	-15.134	5.581	-14.016	-4.914	-10.742	-14.486
1115	1.115	-12.747	9.666	0.72	30.015	-12.064	19.012	-12.665	-13.906
1116	1.116	-15.253	14.759	11.404	-21.643	-10.108	16.025	-8.395	-10.999
1117	1.117	-17.565	19.26	9.52	-1.682	-8.355	7.802	-11.281	-10.604
1118	1.118	-15.623	-9.687	14.796	-44.209	-7.955	-15.336	-12.625	-16.009
1119	1.119	-12.341	-20.78	-5.87	-71.832	-8.33	-24.546	-9.317	-15.405
1120	1.12	-12.913	-23.918	2.467	-16.252	-13.156	1.078	-11.422	-10.746
1121	1.121	-10.393	-14.535	-10.318	5.882	-9.861	-15.879	-8.695	-7.829
1122	1.122	-17.762	-11.745	-31.429	25.792	-8.112	-0.13	-10.618	-7.413
1123	1.123	-16.792	21.847	-11.677	7.581	-10.625	-2.783	-8.489	-14.741
1124	1.124	-23.553	17.523	16.585	-20.084	-9.264	-0.226	-10.412	-15.692
1125	1.125	-15.617	13.609	20.292	-15.051	-8.875	-2.511	-12.905	-16.655
1126	1.126	-14.646	-20.277	17.049	-19.467	-5.195	-17.388	-9.996	-14.128
1127	1.127	-13.648	-70.421	-17.328	-31.803	-3.84	-46.393	-12.692	-8.512
1128	1.128	-12.838	-50.35	-21.714	-13.002	-10.425	-42.307	-6.89	2.332
1129	1.129	-10.497	-44.312	-9.298	-16.261	-9.462	-45.962	-10.954	-5.595
1130	1.13	-12.41	-38.875	-35.558	-19.403	-10.242	-49.23	-15.798	-12.743
1131	1.131	-19.741	-43.87	-25.432	-39.173	-9.473	-52.307	-15.225	-16.423
1132	1.132	-18.755	-39.377	-34.658	-10.898	-8.893	-43.983	-11.179	-8.101
1133	1.133	-19.519	-26.916	-31.906	0.416	-9.481	-36.429	-14.679	-9.063
1134	1.134	-18.726	-8.032	-19.115	-44.259	-6.583	-29.467	-11.405	-9.999
1135	1.135	-18.134	-4.678	15.907	-13.872	-7.944	-23.108	-10.26	-10.736
1136	1.136	-12.111	4.649	0.844	-19.317	-11.244	-25.069	-7.569	-8.418
1137	1.137	-3.188	-15.057	-21.936	-24.367	-14.164	-23.362	-13.392	-15.001
1138	1.138	5.16	-17.514	-17.822	-28.861	-14.569	-21.856	-12.629	-10.736
1139	1.139	-4.47	-38.548	-14.093	-8.246	-11.868	-8.952	-9.161	-6.666
1140	1.14	-3.276	-1.491	-17.311	10.466	-8.4	-7.292	-5.886	-10.141
1141	1.141	7.57	3.672	-20.388	0.397	-8.8	-8.925	-11.322	-8.197
1142	1.142	6.216	-9.755	-28.691	-2.686	-4.75	-7.652	-9.406	-15.942
1143	1.143	-8.113	52.844	-36.205	-28.283	-5.144	4.061	-11.364	-16.921
1144	1.144	-21.645	8.193	-52.395	-18.282	-6.515	-3.979	-9.645	-15.965
1145	1.145	-40.976	0.076	-20.413	-21.427	-7.694	-5.442	-11.021	-11.724
1146	1.146	-33.396	-21.997	2.449	-13.189	-8.868	11.462	-13.358	-6.118
1147	1.147	-31.038	-15.42	14.839	-5.749	-6.178	18.288	-12.994	-8.06
1148	1.148	-24.611	-21.393	3.602	-12.821	-5.423	20.277	-10.301	-16.778
1149	1.149	-22.643	-15.926	-13.429	-10.79	-4.086	14.336	-7.617	-13.298
1150	1.15	-20.87	-20.915	-35.31	2.614	-7.204	2.014	-6.861	-10.206
1151	1.151	-16.205	-25.322	-43.614	0.696	-10.897	-2.758	-11.331	-9.241
1152	1.152	-20.445	-37.677	-25.758	8.511	-9.561	-7.164	-9.419	-6.739
1153	1.153	-14.04	-41.27	-9.463	-1.582	-4.743	-3.617	-4.032	-7.518
1154	1.154	-12.858	-72.189	9.693	-21.192	-9.411	-12.093	-5.996	-18.367
1155	1.155	-13.8	-34.588	7.161	-7.135	-7.682	-13.219	-6.605	-16.826
1156	1.156	-12.801	0.685	-4.478	-14.758	-9.056	-10.47	-8.374	-9.678
1157	1.157	-15.292	-22.088	10.409	20.175	-9.454	-13.143	-10.921	-13.354
1158	1.158	-12.94	6.972	-18.627	15.042	-10.631	-14.077	-16.373	-9.875
1159	1.159	-9.432	-4.289	-39.353	1.348	-10.255	-16.166	-11.573	-10.844
1160	1.16	-8.832	-1.1	-20.623	-36.343	-7.561	-14.378	-8.318	-9.878
1161	1.161	-8.246	-16.86	-23.945	8.983	-11.833	-5.621	-10.092	-12.394
1162	1.162	-5.729	8.663	4.262	-21.546	-8.948	-9.409	-8.766	-14.713
1163	1.163	-12.126	18.758	7.905	-27.079	-7.612	-10.668	-8.409	-14.125
1164	1.164	-14.649	9.545	-9.132	-22.143	-12.074	-5.531	-6.314	-6.768
1165	1.165	-7.305	1.323	-43.605	18.976	-13.838	-6.61	-9.052	-7.733
1166	1.166	-10.228	3.906	-39.148	24.31	-11.339	-2.449	-12.558	-6.959
1167	1.167	-9.473	-17.16	-18.433	-0.956	-9.994	-0.219	-6.003	-14.31
1168	1.168	-5.442	-54.141	0.351	-14.579	-10.391	-2.256	-10.858	-17.209
1169	1.169	-14.948	-49.104	31.319	-18.722	-10.012	-11.079	-15.136	-9.274
1170	1.17	-16.118	10.491	27.241	-75.523	-4.98	-14.681	-11.093	-6.17
1171	1.171	-12.642	18.58	8.461	-34.947	-6.923	-17.864	-11.692	-15.058
1172	1.172	-20.004	-3.526	-15.376	-12.939	-5.186	-13.112	-7.056	-16.206
1173	1.173	-19.054	-37.051	-12.352	-19.536	-7.706	-10.656	-11.135	-10.968
1174	1.174	-14.815	-42.988	-20.703	10.867	-7.336	-8.391	-13.665	-6.124
1175	1.175	-23.733	-59.441	-18.198	-5.622	-8.507	-6.515	-7.291	-12.117
1176	1.176	-34.571	-44.399	-39.324	-10.685	-7.36	-11.234	-11.566	-6.492
1177	1.177	-27.415	-12.528	-25.252	-15.195	-3.114	-15.379	-0.932	-8.41
1178	1.178	-13.1	41.629	-2.119	-11.18	-6.605	-16.828	-5.197	-10.323
1179	1.179	-15.036	34.377	-17.898	15.087	-7.979	-16.504	-8.875	-18.044
1180	1.18	-16.774	27.83	-15.275	11.761	-10.895	-12.47	-10.038	-12.802
1181	1.181	-18.333	21.9	-12.853	-35.247	-11.307	-5.523	-9.077	-17.639
1182	1.182	-19.706	5.549	-15.253	-82.156	-8.623	-12.296	-10.054	-13.369
1183	1.183	-10.817	-19.578	-8.928	-39.595	-10.78	-8.022	-10.83	-17.424
1184	1.184	-11.999	-6.002	20.081	-23.141	-6.357	-5.681	-11.611	-6.6
1185	1.185	-21.714	-26.707	-8.959	-18.17	-5.797	-12.213	-12.199	4.418
1186	1.186	-20.584	-22.978	-35.262	4.648	-6.395	-11.362	-8.925	-8.573
1187	1.187	-17.128	-26.208	-25.239	25.381	-6.807	-10.497	-13.009	-20.794
1188	1.188	-24.492	-35.483	-28.382	44.269	-10.115	-0.933	-9.558	-19.271
1189	1.189	-15.61	-55.18	-36.738	-7.14	-11.295	5.538	-9.2	-20.631
1190	1.19	-4.82	-72.95	1.731	-58.761	-10.927	-2.705	-8.833	-14.274
1191	1.191	-0.608	-37.868	7.098	-38.771	-8.229	-12.3	-6.918	-3.471
1192	1.192	3.03	17.709	-8.066	3.87	-13.08	-11.055	-8.881	-2.151
1193	1.193	-12.691	25.102	-40.051	-1.508	-11.157	-4.984	-8.726	-5.869
1194	1.194	-14.875	31.732	-27.729	-16.578	-7.878	-10.105	-12.051	-4.749
1195	1.195	-20.729	25.727	-16.58	-12.095	-11.956	-1.104	-15.002	-14.469
1196	1.196	-19.035	-1.931	7.186	0.314	-9.456	0.168	-9.052	-13.358
1197	1.197	-20.617	-17.031	16.478	4.035	-8.121	-4.934	-13.359	-9.918
1198	1.198	-13.494	-12.6	2.387	14.143	-9.296	-15.654	-9.344	-15.191
1199	1.199	-12.352	-8.55	-0.087	17.297	-7.374	-16.897	-14.221	-16.212
1200	1.2	-8.887	-12.231	-21.148	20.049	-10.872	-15.659	-10.964	-15.485
1201	1.201	-9.896	-29.272	-40.86	-18.408	-6.822	-2.469	-10.415	-4.889
1202	1.202	-10.9	-57.529	-23.028	-68.3	-8.197	-14.622	-7.929	-14.995
1203	1.203	-8.425	-46.287	12.04	-34.772	-4.918	-0.254	-7.572	-11.366
1204	1.204	-14.072	-36.182	17.11	-16.54	-11.511	1.746	-10.503	-7.929
1205	1.205	-20.686	-20.501	12.668	-0.05	-8.625	-3.423	-8.603	-8.957
1206	1.206	-19.957	-40.241	0.265	5.013	-11.158	-1.808	-9.799	-15.787
1207	1.207	-20.768	-27.439	-10.964	0.557	-10.395	2.536	-7.71	-11.581
1208	1.208	-17.328	2.887	-20.992	4.637	-8.48	1.451	-3.874	-12.414
1209	1.209	-19.317	23.545	-11.667	1.003	-7.915	-11.634	-10.886	-11.889
1210	1.21	-11.63	27.13	-19.985	4.314	-8.512	-16.787	-11.888	-11.366
1211	1.211	-12.652	-3.935	-12.436	1.253	-8.144	-27.76	-12.7	-15.485
1212	1.212	-7.868	-41.599	-14.755	-18.439	-9.518	-23.465	-11.967	-15.935
1213	1.213	-5.387	-76.953	-33.868	-46.675	-12.439	-29.798	-10.065	-15.614
1214	1.214	-3.119	-72.622	-10.612	10.044	-7.228	-26.269	-14.746	-13.55
1215	1.215	1.671	-10.232	-26.282	1.953	-7.823	-18.88	-18.847	-9.936
1216	1.216	-7.07	16.354	-23.593	-20.046	-12.481	-23.676	-11.925	-11.349
1217	1.217	-1.101	40.612	-31.136	-26.577	-9.59	-19.762	-18.747	-12.563
1218	1.218	-10.819	-11.2	-24.143	-44.747	-11.337	-18.95	-14.526	-12.223
1219	1.219	-22.679	-4.76	-26.256	-28.296	-16.177	-13.294	-10.5	-17.298
1220	1.22	-24.291	13.285	-24.265	-3.128	-11.532	-12.691	-12.474	-17.91
1221	1.221	-22.988	18.599	-12.015	1.292	-9.791	-18.684	-17.153	-15.029
1222	1.222	-19.359	13.425	5.43	-19.423	-8.434	-21.001	-11.773	-13.712
1223	1.223	-18.231	-55.441	-15.654	-60.994	-1.08	-17.519	-9.862	-14.143
1224	1.224	-23.453	-6.226	-12.929	-22.26	-6.31	-7.467	-11.828	-13.782
1225	1.225	-28.28	20.35	-0.155	-17.152	-3.408	5.492	-8.953	-18.252
1226	1.226	-22.269	-4.137	6.808	5.743	-4.186	3.746	-11.489	-17.695
1227	1.227	-19.938	-55.866	4.668	-6.584	-8.248	2.188	-14.031	-16.356
1228	1.228	-22.645	-120.325	10.483	12.262	-4.758	-7.896	-13.66	-9.399
1229	1.229	-24.564	-32.84	1.789	-4.704	-9.394	-22.233	-14.839	-14.251
1230	1.23	-14.513	-44.686	-9.244	-45.477	-0.487	-16.445	-11.178	-8.261
1231	1.231	-13.174	-55.596	-10.589	26.809	-1.65	-18.195	-7.907	-18.904
1232	1.232	-16.875	13.426	-24.889	-2.8	-0.488	-10.274	-9.083	-8.834
1233	1.233	-10.922	22.256	-46.162	-11.726	-3.575	2.667	-7.936	5.5
1234	1.234	2.967	46.55	-32.001	12.674	-8.405	-9.543	-4.467	-0.301
1235	1.235	-6.754	-5.218	-27.096	0.115	-12.65	-20.589	2.103	4.93
1236	1.236	-8.539	-11.905	6.424	-36.826	-8.575	-24.877	3.064	3.404
1237	1.237	-19.605	6.192	-7.109	-97.373	-15.147	-7.872	5.577	-6.654
1238	1.238	-9.578	-21.611	-11.147	-40.431	-12.619	-5.573	-0.042	-20.969
1239	1.239	-0.72	-26.775	0.11	-3.411	-8.55	9.319	-6.624	0.326
1240	1.24	-6.738	-13.347	3.424	3.145	-12.025	3.497	-7.395	-2.372
1241	1.241	-11.981	-1.085	12.775	-15.088	-11.438	-1.76	-6.612	-4.869
1242	1.242	-12.955	-19.918	-6.919	1.389	-8.521	6.143	1.33	-7.16
1243	1.243	-18.942	3.843	0.652	-3.617	-11.031	-15.567	-6.016	-9.26
1244	1.244	-31.139	0.726	2.984	0.84	-9.662	-18.687	2.895	-7.3
1245	1.245	-36.363	-30.443	-3.363	4.898	-9.263	-27.034	-0.581	-2.052
1246	1.246	-31.72	-26.418	-20.735	-6.336	-7.325	-24.531	-5.803	-6.678
1247	1.247	-18.759	-7.718	-41.777	-3.087	-10.799	-17.585	-6.757	-8.014
1248	1.248	-23.984	-17.867	-50.062	-18.748	-10.395	-15.478	-14.678	-11.666
1249	1.249	-19.328	-21.041	-47.516	-4.55	-8.45	1.907	-17.755	-15.134
1250	1.25	2.35	-18.4	-45.157	-7.029	-11.912	22.96	-18.705	-12.015
1251	1.251	-0.742	-26	-34.501	0	-8.996	3.184	-21.201	-16.827
1252	1.252	-3.448	-42.3	-20.951	-6.37	-13.43	-9.608	-18.857	-12.54
1253	1.253	-5.971	-52.999	-5.067	-12.206	-7.993	-21.25	-15.351	-14.841
1254	1.254	-8.288	-27.848	26.912	-24.402	-8.555	-19.149	-12.036	-11.331
1255	1.255	-1.896	9.913	31.4	-3.695	-6.609	-24.985	-13.754	-13.239
1256	1.256	-11.576	4.918	2.391	16.068	-12.012	-33.721	-11.215	-11.472
1257	1.257	-9.82	46.147	-23.922	13.587	-4.061	-22.721	-16.605	-8.934
1258	1.258	-1.85	40.758	-40.949	-21.434	-9.271	-18.498	-9.994	-11.234
1259	1.259	-3.151	45.845	-19.097	-16.356	-6.345	-14.857	-14.215	-10.052
1260	1.26	-6.756	32.397	0.627	-48.248	-3.809	-1.758	-8.573	-12.737
1261	1.261	-10.173	20.123	-1.895	-19.147	-6.118	17.526	-7.964	-8.453
1262	1.262	-26.201	31.427	-18.172	-15.434	-5.528	-5.777	-12.58	-8.048
1263	1.263	-14.55	7.632	-7.546	-12.14	-7.451	-2.749	-10.805	-9.38
1264	1.264	-20.911	-14.286	-1.772	-21.469	-10.345	5.518	-8.25	-6.45
1265	1.265	-26.718	-28.405	-3.485	-13.128	-10.724	-7.265	-4.926	-12.425
1266	1.266	-28.49	-25.814	-14.498	-5.54	-8.392	-9.532	-5.28	-16.655
1267	1.267	-17.469	-32.727	-13.088	-7.862	-11.291	-7.372	-10.466	-23.985
1268	1.268	-4.485	-51.819	6.51	-1.484	-13.218	-17.015	-12.363	-24.933
1269	1.269	-6.179	-28.632	-13.197	-11.167	-12.821	-8.278	-12.9	-24.133
1270	1.27	-17.154	-19.397	-25.98	-9.384	-7.975	-0.3	-11.107	-26.435
1271	1.271	-15.742	6.161	-19.024	8.1	-11.445	-4.529	-7.579	-15.577
1272	1.272	-30.003	-3.864	-21.11	-12.918	-8.141	1.885	-14.892	-7.622
1273	1.273	-51.23	-50.91	-19.085	-10.165	-6.381	5.4	-11.746	-17.664
1274	1.274	-42.848	-44.422	-10.267	-27.961	-8.877	-1.932	-12.667	-16.483
1275	1.275	-40.269	-62.607	-2.218	-25.624	-7.508	-8.674	-13.4	-15.305
1276	1.276	-33.244	-67.885	-9.267	-27.735	-10.4	-11.145	-9.284	-14.323
1277	1.277	-14.025	-62.692	-10.355	-37.335	-11.553	-7.051	-9.819	-19.152
1278	1.278	-11.444	-39.769	0.497	-21.421	-14.256	-13.628	-11.712	-13.145
1279	1.279	9.717	-10.68	-0.851	-2.188	-10.761	-12.877	-14.574	-18.739
1280	1.28	7.072	0.681	-9.723	-40.616	-6.304	-18.512	-9.697	-18.147
1281	1.281	9.662	-16.217	-15.659	9.36	-8.032	-10.567	-11.592	-20.071
1282	1.282	21.35	-25.338	-12.484	2.844	-11.508	-9.583	-10.971	-17.165
1283	1.283	19.289	-22.43	-21.335	8.834	-10.148	-14.374	-8.407	-9.224
1284	1.284	9.674	-4.434	-29.597	14.275	-10.534	-16.823	-11.657	-0.888
1285	1.285	-2.447	-6.579	-26.443	9.319	-7.829	-11.15	-11.225	-8.231
1286	1.286	-10.325	-8.624	-19.614	13.803	-5.897	-14.577	-10.02	-5.323
1287	1.287	-6.021	20.45	-15.294	1.424	-9.38	-16.461	-8.046	-11.319
1288	1.288	-7.141	16.454	-17.586	-9.779	-6.093	-21.804	-7.819	-7.266
1289	1.289	-20.258	-2.274	-10.949	7.385	-8.223	-13.794	-10.502	-9.231
1290	1.29	-14.996	1.072	-13.373	-14.325	-5.51	-10.606	-12.416	-7.304
1291	1.291	-22.899	-14.509	-1.079	-45.359	-9.766	-17.289	-8.915	-9.058
1292	1.292	-35.845	11.124	0.761	-7.714	-6.281	-12.951	-9.285	-7.715
1293	1.293	-30.599	-12.636	-10.209	-2.585	-9.562	-16.936	-8.874	-7.339
1294	1.294	-32.129	-21.886	-20.188	-6.935	-5.493	-17.46	-7.701	-6.199
1295	1.295	-27.861	-7.73	-13.732	-2.805	-2.006	-20.694	-5.744	-9.894
1296	1.296	-18.943	-5.194	-5.37	23.595	-5.288	-11.749	-7.864	-7.582
1297	1.297	-20.073	-2.822	6.47	-27.809	-11.861	-15.377	-9.794	-8.764
1298	1.298	-21.002	-4.884	-7.859	-64.724	-5.085	-11.855	-9.597	-5.106
1299	1.299	-12.064	-6.782	-17.553	-31.261	-14.755	-2.167	-10.186	-10.543
1300	1.3	-10.877	-18.973	-12.334	-49.457	-8.36	-5.846	-7.67	-11.151
1301	1.301	-11.797	-30.007	-13.869	-33.003	-9.517	-9.329	-7.865	-6.53
1302	1.302	-4.986	-25.747	-6.676	-17.883	-10.478	-8.383	-6.512	-7.131
1303	1.303	-14.626	-37.548	-10.281	-4.327	-9.507	0.488	-7.858	-9.666
1304	1.304	-18.276	-39.116	-6.707	8.062	-6.98	-0.689	-9.399	-8.328
1305	1.305	-12.259	-26.152	-3.512	-3.137	-9.295	-8.032	-6.868	-8.731
1306	1.306	-24.056	-6.786	-8.271	-13.119	-11.222	-5.12	-11.694	-11.451
1307	1.307	-35.098	-9.3	-14.208	2.693	-9.282	-0.871	-11.093	-8.743
1308	1.308	-39.362	-6.954	-3.535	-28.328	-13.341	-3.198	-13.015	-7.975
1309	1.309	-45.759	-30.349	0.753	-24.192	-9.852	6.292	-11.256	-12.43
1310	1.31	-27.777	-39.653	-13.527	-42.929	-5.395	7.46	-9.881	-13.013
1311	1.311	0.45	-31.374	3.945	-12.003	-3.646	8.65	-9.472	-8.955
1312	1.312	-3.26	7.079	-2.963	0.403	-7.128	3.45	-11.582	-13.791
1313	1.313	6.759	34.717	-5.049	19.188	-7.513	-9.324	-13.498	-15.725
1314	1.314	22.411	-0.519	-34.039	9.157	-3.447	-35.648	-11.542	-11.662
1315	1.315	36.511	-5.035	-29.947	-19.071	-6.935	-69.712	-10.747	-13.012
1316	1.316	2.993	23.898	-48.715	-0.261	-6.548	-37.801	-9.366	-11.665
1317	1.317	-19.875	12.568	-38.657	3.091	-7.702	-25.446	-12.442	-10.509
1318	1.318	-48.923	43.397	-10.386	-6.154	-11.38	-14.258	-11.262	-15.739
1319	1.319	-52.608	47.304	23.73	-25.843	-10.988	-17.599	-13.954	-13.81
1320	1.32	-42.551	-9.502	19.31	-23.294	-12.148	-1.963	-9.099	-14.381
1321	1.321	-33.288	-33.954	-18.243	-25.603	-10.212	-4.707	-8.498	-11.471
1322	1.322	-24.989	2.97	-43.41	-10.669	-12.145	-7.278	-11.772	-12.806
1323	1.323	-17.496	9.507	-66.247	-4.841	-10.007	4.273	-7.693	-11.417
1324	1.324	-19.899	-33.139	-53.834	21.502	-9.804	2.089	-6.324	-11.008
1325	1.325	-13.559	-116.426	-35.026	17.833	-6.711	-3.784	-13.658	-12.14
1326	1.326	-7.789	-128.351	2.759	-19.9	-7.1	1.361	-10.545	-7.854
1327	1.327	-9.565	-74.288	38.01	-4.795	-9.81	15.604	-9.552	-7.44
1328	1.328	-11.112	-64.53	33.573	-18.335	-11.94	21.34	-8.756	-12.833
1329	1.329	-9.773	-37.865	-3.949	-39.02	-10.586	5.4	-7.961	-12.215
1330	1.33	-10.942	-29.758	-39.154	-27.75	-11.359	-18.082	-7.362	-10.243
1331	1.331	-12.117	-51.819	-43.595	9.999	-8.644	-21.246	-6.764	-11.953
1332	1.332	-9.024	-18.413	-22.885	35.219	-7.479	-35.429	-15.643	-9.405
1333	1.333	-2.239	-12.482	-34.08	-5.958	-8.257	-38.005	-9.235	-9.754
1334	1.334	-6.488	3.964	-10.244	-33.591	-7.483	-35.751	-12.694	-16.287
1335	1.335	-7.266	29.153	-0.928	-8.388	-10.576	-33.689	-9.572	-11.4
1336	1.336	-5.347	42.712	13.245	-12.816	-10.184	-24.088	-8.59	-15.626
1337	1.337	-11.369	21.998	20.852	-50.337	-10.564	-25.923	-7.797	-13.269
1338	1.338	-7.32	10.754	-9.47	-75.508	-9.013	-21.384	-10.099	-8.398
1339	1.339	-2.503	-6.308	-30.143	-52.68	-8.818	-22.837	-12.017	-11.656
1340	1.34	-8.532	-28.218	-33.796	-15.134	-8.63	-26.595	-10.066	-13.369
1341	1.341	-7.777	-14.126	-23.705	-10.119	-8.047	-20.668	-10.636	-16.818
1342	1.342	-11.288	3.633	-8.007	3.387	-11.151	-13.393	-11.977	-18.145
1343	1.343	-15.963	15.2	-22.104	-9.011	-9.219	-10.565	-8.673	-11.54
1344	1.344	-16.557	8.77	-9.312	17.301	-6.513	-9.87	-12.716	-12.483
1345	1.345	-21.402	-12.56	6.95	0.247	-9.419	-2.596	-6.889	-14.978
1346	1.346	-26.045	-32.32	-3.676	-9.08	-7.485	-3.651	-9.198	-10.896
1347	1.347	-19.448	-29.819	17.647	10.625	-7.104	9.446	-9.762	-12.813
1348	1.348	-20.206	-13.568	20.367	44.024	-9.245	26.808	-5.108	-14.734
1349	1.349	-9.549	9.836	12.813	30.361	-9.447	38.369	-12.847	-8.131
1350	1.35	-16.682	6.738	1.228	9.589	-7.525	31.954	-9.742	-7.342
1351	1.351	-15.496	-7.413	-5.151	-9.218	-8.114	18.369	-8.773	-12.95
1352	1.352	-21.471	-20.193	-26.462	-5.903	-7.541	6.141	-13.024	-8.096
1353	1.353	-18.338	-3.935	-29.2	-8.961	-9.868	-17.697	-7.409	-11.371
1354	1.354	-15.409	-1.805	-16.466	-34.482	-7.938	-34.768	-10.889	-7.301
1355	1.355	-7.455	4.015	-9.522	-58.248	-7.167	-31.7	-8.953	-12.132
1356	1.356	-4.338	-4.677	-24.432	-80.086	-8.337	-17.605	-13.009	-16.771
1357	1.357	-11.104	-9.307	-14.744	-71.772	-4.863	-10.086	-9.522	-9.031
1358	1.358	-6.845	-28.075	-23.443	-33.283	-9.321	-17.061	-8.164	-12.127
1359	1.359	-9.167	-10.269	-12.384	5.352	-7.592	-14.935	-13	-11.157
1360	1.36	-7.224	-12.582	-10.996	40.555	-8.95	-24.605	-9.714	-8.641
1361	1.361	-10.482	-18.964	-19.879	8.602	-6.628	-12.397	-7.964	-10.964
1362	1.362	-13.344	-36.358	-18.71	12.687	-7.79	-13.945	-11.44	-10.383
1363	1.363	-21.236	-71.332	-9.087	-6.072	-9.734	-12.594	-11.045	-8.455
1364	1.364	-22.343	-36.044	-0.236	-9.383	-7.034	-11.422	-8.919	-11.362
1365	1.365	-14.922	-13.21	10.574	-12.487	-10.524	-10.262	-12.591	-4.401
1366	1.366	-19.682	-0.799	3.391	-26.595	-13.824	-7.202	-8.137	-9.238
1367	1.367	-18.872	18.015	-16.204	-13.737	-8.031	-4.288	-12.194	-11.751
1368	1.368	-19.637	21.344	-35.984	-15.932	-13.655	-1.738	-10.843	-7.688
1369	1.369	-23.129	-6.864	-28.426	-9.468	-8.838	-9.058	-10.453	-15.627
1370	1.37	-14.412	-25.544	-2.634	4.126	-4.222	-9.985	-11.613	-10.403
1371	1.371	-15.544	-28.792	0.657	-4.563	-9.677	-1.992	-5.607	-11.374
1372	1.372	0.552	-31.909	-8.676	-15.642	-11.643	1.156	-9.867	-15.633
1373	1.373	7.561	-34.596	-28.458	-14.259	-11.093	-7.69	-7.548	-11.568
1374	1.374	-11.559	-16.742	-25.977	-13.033	-3.381	-8.785	-12.386	-15.054
1375	1.375	-14.043	18.3	-28.295	-6.974	-4.376	-5.63	-9.096	-11.765
1376	1.376	-7.025	23.304	-17.619	-10.049	-9.231	-10.415	-13.166	-8.861
1377	1.377	-21.88	18.798	-7.875	-11.046	-8.451	-16.353	-10.652	-11.375
1378	1.378	-8.294	-18.756	-9.521	-10.274	-10.716	-18.617	-11.039	-14.669
1379	1.379	-6.51	-13.745	-11	-15.896	-8.714	-20.506	-10.662	-15.846
1380	1.38	-11.115	-27.317	-12.322	-13.968	-9.214	-18.532	-5.448	-9.87
1381	1.381	-24.049	18.55	-11.144	-18.598	-9.724	-20.282	-13.407	-10.676
1382	1.382	-32.726	0.383	-29.131	-14.49	-6.153	-13.318	-10.339	-13.04
1383	1.383	-34.244	-49.515	-31.604	-11.942	-8.387	-8.463	-11.342	-13.665
1384	1.384	-32.858	-56.036	-24.61	-16.404	-11.215	-10.931	-13.895	-11.781
1385	1.385	-29.152	-37.784	-30.955	-8.712	-10.752	1.337	-5.027	-5.255
1386	1.386	-25.649	-21.26	-28.999	-11.858	-10.305	10.138	-8.539	-9.56
1387	1.387	-24.661	4.001	-23.744	2.761	-10.06	14.894	-9.532	-13.66
1388	1.388	-17.888	-0.407	0.097	-12.266	-6.725	2.031	-8.592	-11.769
1389	1.389	-17.114	-12.731	10.189	-10.466	-3.778	-6.55	-9.393	-11.233
1390	1.39	-16.343	-16.362	0.918	-12.284	-8.979	-11.07	-7.101	-16.704
1391	1.391	-11.524	-19.594	9.226	-10.741	-5.473	-9.593	-9.064	-11.916
1392	1.392	-12.133	-3.894	-3.592	-3.563	-7.388	-8.311	-9.673	-11.39
1393	1.393	-15.093	-23.624	-5.976	-7.239	-9.12	-7.028	-16.284	-12.035
1394	1.394	-14.779	-26.109	-3.897	-1.275	-7.763	-5.928	-13.801	-10.741
1395	1.395	-12.519	-28.421	-9.712	8.375	-8.144	-0.953	-8.223	-12.15
1396	1.396	-13.732	-26.312	-18.375	14.746	-7.759	-13.981	-13.089	-11.824
1397	1.397	-11.844	-28.28	5.466	6.376	-7.378	-19.677	-8.476	-11.48
1398	1.398	-6.834	-19.56	2.241	11.568	-6.233	-17.844	-4.44	-17.339
1399	1.399	-11.527	-27.485	-32.193	-3.144	-9.162	-25.674	-11.435	-15.074
1400	1.4	-8.652	-11.647	-9.38	-35.131	-8.036	-18.43	-4.703	-7.19
1401	1.401	-10.046	-26.578	11.316	-58.028	-9.239	-19.535	-10.741	-14.611
1402	1.402	-14.545	-20.831	14.969	-45.76	-11.412	-16.021	-8.454	-15.639
1403	1.403	-12.856	-19.122	11.645	-19.534	-10.104	-4.2	-10.425	-11.445
1404	1.404	-9.407	-20.643	-4.087	-22.907	-9.383	-15.259	-11.039	-12.283
1405	1.405	-6.172	-4.763	-18.245	-26.106	-6.146	-13.962	-15.138	-11.754
1406	1.406	-4.114	10.143	-36.063	-0.665	-7.366	-12.833	-14.783	-9.884
1407	1.407	-4.589	12.079	-33.767	16.258	-7.82	-23.663	-12.493	-10.54
1408	1.408	-5.069	10.333	-35.906	25.458	-5.948	-24.96	-12.138	-13.115
1409	1.409	-9.987	-13.496	-34.007	-17.165	-10.855	-21.215	-6.946	-14.53
1410	1.41	-13.546	-10.242	-28.789	-23.204	-10.346	-24.629	-14.909	-13.427
1411	1.411	-3.543	-13.404	-4.967	-28.639	-8.49	-8.498	-13.968	-12.323
1412	1.412	-13.673	-10.717	32.812	-13.587	-6.823	-9.026	-14.963	-10.43
1413	1.413	-20.118	-8.209	17.764	18.323	-6.317	-25.205	-7.06	-13.371
1414	1.414	-26.187	12.831	-23.419	-10.787	-7.754	-23.013	-12.314	-9.733
1415	1.415	-31.497	-18.346	-18.008	-52.491	-7.448	-1.664	-9.436	-16.158
1416	1.416	-26.734	-14.286	-2.967	-80.264	-7.155	-4.316	-11.98	-16.968
1417	1.417	-18.877	-25.505	1.422	-95.446	-8.408	-6.776	-6.388	-11.405
1418	1.418	-19.921	-15.414	-19.335	-45.212	-4.237	4.882	-11.249	-13.393
1419	1.419	-24.834	-56.239	-30.607	-25.361	1.476	-1.46	-10.686	-14.025
1420	1.42	-25.678	-50.84	0.327	4.973	3.711	-3.369	-12.444	-12.347
1421	1.421	-15.09	-5.385	4.412	54.865	-1.212	-1.601	-5.496	-12.006
1422	1.422	-13.796	-11.409	-14.329	-5.787	-4.592	-6.22	-8.219	-14.756
1423	1.423	-7.06	-28.619	-24.358	-30.22	-5.262	-7.566	-9.209	-11.514
1424	1.424	-5.939	-23.197	-33.644	-8.201	-7.868	-3.903	-10.001	-13.701
1425	1.425	-19.159	-28.223	-30.945	11.713	-15.306	-5.078	-10.802	-15.689
1426	1.426	-14.001	13.025	-28.441	17.695	-31.452	-8.194	-11.4	-13.809
1427	1.427	-12.518	29.498	-30.773	1.237	-66.57	0.682	-13.349	-9.598
1428	1.428	-19.76	44.611	-20.107	-3.804	-61.624	6.657	-4.459	-6.733
1429	1.429	-18.665	58.131	-22.032	-17.35	-57.261	-5.181	-5.629	-1.925
1430	1.43	-15.256	29.061	-27.827	-19.676	-36.634	15.495	2.684	2.695
1431	1.431	-18.445	-12.605	-15.616	-15.609	-40.395	7.142	1.715	4.425
1432	1.432	-17.581	3.835	-20.241	3.151	-30.41	-16.108	-3.131	3.065
1433	1.433	-16.903	-21.358	-10.167	-0.122	-14.811	-31.823	1.12	2.675
1434	1.434	-21.057	-16.956	-3.773	9.179	-12.191	-40.21	-6.242	-3.907
1435	1.435	-16.291	-21.063	14.234	23.31	0.502	-37.757	-11.088	-8.736
1436	1.436	-18.296	-47.421	6.685	41.119	7.399	-35.517	-13.599	-21.872
1437	1.437	-9.449	-23.629	-4.916	34.151	9.454	-20.706	-11.273	-12.177
1438	1.438	-10.656	-51.879	-24.042	23.529	7.451	-30.457	-14.752	-10.417
1439	1.439	-9.515	-48.236	-26.491	-5.483	19.582	-21.816	-12.809	-8.848
1440	1.44	-6.428	-65.34	3.98	-34.495	14.879	-17.227	-13.38	-13.076
1441	1.441	-3.509	-18.392	33.095	-45.685	10.563	-7.208	-12.983	-11.889
1442	1.442	9.681	1.495	44.408	-21.84	11.665	-3.559	-11.625	-5.854
1443	1.443	11.645	-16.682	13.5	-6.104	12.774	-11.918	-8.714	-6.787
1444	1.444	-4.19	-11.286	-15.498	-3.335	5.371	-15.05	-10.646	-13.521
1445	1.445	-19.067	-6.289	-49.528	-31.529	4.368	-8.342	-11.798	-10.966
1446	1.446	-24.844	-10.798	-45.098	-12.686	3.562	4.749	-11.013	-23.116
1447	1.447	-37.011	-39.862	-49.221	-15.906	5.855	18.225	-14.293	-14.37
1448	1.448	-13.171	-21.112	-7.631	-25.14	6.419	5.98	-11.369	-12.778
1449	1.449	-23.197	23.603	8.83	-5.357	6.988	13.845	-6.125	-14.098
1450	1.45	-20.075	5.44	-16.34	-23.119	6.399	12.406	-6.689	-2.253
1451	1.451	-11.726	10.898	-11.891	7.288	1.555	8.661	-9.956	-13.238
1452	1.452	-14.21	-24.297	-15.939	-13.4	-3.086	0.28	-12.845	-8.94
1453	1.453	-25.799	-56.181	2.833	-24.58	-3.66	12.019	-9.343	-12.577
1454	1.454	-6.617	-35.449	-7.248	-21.203	-7.13	19.899	-11.649	-18.537
1455	1.455	6.174	-24.205	-16.565	-24.218	-5.758	-1.829	-11.241	-11.143
1456	1.456	13.153	-27.441	-13.913	-21.446	-5.348	-23.717	-13.154	-6.258
1457	1.457	2.523	-24.3	-16.487	-13.794	-10.546	-54.946	-9.651	-14.145
1458	1.458	-11.004	-15.914	-0.266	-11.338	-12.445	-59.12	-8.467	-15.069
1459	1.459	-19.687	7.327	-15.21	7.942	-11.822	-47.975	-14.441	-14.054
1460	1.46	-30.691	23.008	-32.67	0.472	-8.873	-44.753	-11.896	-13.241
1461	1.461	-26.402	-19.577	-48.959	-11.066	-14.627	-16.561	-9.555	-25.398
1462	1.462	-32.746	-37.76	-42.576	-30.173	-16.888	-35.362	-8.953	-23.615
1463	1.463	-24.387	-10.077	-21.245	3.362	-13.342	-18.352	-9.513	-18.925
1464	1.464	-10.418	-5.032	21.366	7.886	-13.856	-15.288	-10.065	-17.537
1465	1.465	-12.321	-0.586	51.716	3.855	-7.205	-12.596	-9.651	-13.82
1466	1.466	-14.033	-4.696	35.233	-14.893	-13.129	-10.068	-11.945	-5.464
1467	1.467	-12.457	-15.95	-0.006	-4.773	-13.827	-3.075	-11.533	-4.464
1468	1.468	-13.778	-5.922	-13.566	-7.736	-13.165	-5.182	-12.671	-3.474
1469	1.469	-17.419	-9.043	-17.651	-27.318	-13.654	0.652	-12.263	0.812
1470	1.47	-20.852	-17.392	-36.436	-24.664	-14.141	-4.556	-8.758	-9.807
1471	1.471	-15.579	-14.879	-39.69	1.227	-13.654	-2.993	-8.348	-14.036
1472	1.472	-22.296	-40.574	-42.766	-29.566	-14.915	7.087	-5.42	-7.615
1473	1.473	-17.979	-23.505	-23.03	-25.42	-12.692	10.768	-6.554	3.248
1474	1.474	-15.591	-7.803	-5.25	-36.519	-12.21	2.444	-3.824	-3.882
1475	1.475	-10.68	-5.063	-2.983	-26.269	-13.278	3.423	-8.643	-0.189
1476	1.476	-7.339	-7.545	3.358	-29.242	-11.634	0.507	-13.464	-6.169
1477	1.477	-5.531	-14.462	-17.966	-20.818	-11.744	-9.199	-10.157	-13.507
1478	1.478	-7.991	-8.015	-9.662	-23.273	-10.906	-5.585	-11.888	-20.262
1479	1.479	-1.557	5.58	-12.187	-16.216	-12.37	-9.159	-10.508	-19.466
1480	1.48	6.436	7.375	-19.146	-14.02	-8.781	-8.309	-11.843	-21.77
1481	1.481	3.403	-3.652	-17.011	-0.432	-11.94	-13.235	-11.433	-23.692
1482	1.482	-7.389	-5.019	-18.954	-16.258	-7.743	-0.117	-7.734	-21.744
1483	1.483	-8.693	-24.54	-13.773	-5.53	0.337	17.373	-7.335	-17.677
1484	1.484	-17.555	-21.792	-5.837	0.372	-7.821	5.808	-7.713	-21.158
1485	1.485	-11.51	-3.953	-1.554	5.685	-12.888	20.735	-11.381	-24.454
1486	1.486	-16.678	-10.917	-7.894	7.292	-5.94	18.837	-12.743	-17.885
1487	1.487	-19.524	-8.828	-21.032	-2.721	-8.287	-3.926	-12.357	-16.942
1488	1.488	-30.883	12.437	-29.726	-9.046	-8.901	-25.725	-11.977	-12.7
1489	1.489	-32.394	26.521	-37.661	-5.524	-6.819	-39.79	-13.914	-16.775
1490	1.49	-45.331	18.907	-41.927	-17.352	-8.61	-47.327	-10.437	-13.3
1491	1.491	-43.577	-16.194	-35.526	-15.85	-3.063	-49.637	-5.99	-13.889
1492	1.492	-35.617	-51.416	-17.499	-23.058	-7.793	-34.701	-10.056	-9.836
1493	1.493	-34.242	-28.524	0.337	-19.402	-8.274	-28.857	-9.67	-12.359
1494	1.494	-19.904	-16.125	-1.947	-13.433	-14.766	-2.48	-10.05	-7.915
1495	1.495	-17.951	2.68	29.989	-12.473	-12.179	1.25	-7.144	-10.824
1496	1.496	-12.723	-14.299	43.553	-9.598	-9.789	-8.737	-9.079	-5.024
1497	1.497	-17.363	-23.532	14.515	-5.337	-14.567	-24.348	-14.105	-9.111
1498	1.498	-13.117	-37.623	-19.567	5.314	-12.574	-4.561	-8.106	-4.279
1499	1.499	-6.721	-50.389	-23.995	-7.669	-11.945	3.022	-12.167	-6.212
1500	1.5	-5.566	-38.735	-11.583	-9.436	-8.429	-3.923	-11.573	-5.635
1501	1.501	-10.789	-32.314	-15.256	-11.008	-11.69	-10.271	-8.278	-6.98
1502	1.502	-5.944	-38.068	-5.151	-9.65	-10.502	-0.526	-10.019	-6.595
1503	1.503	-5.169	-11.73	-1.988	-18.58	-9.327	-2.194	-8.664	-3.693
1504	1.504	0.435	-8.057	-10.245	-10.284	-6.601	-13.139	-13.113	-6.407
1505	1.505	3.922	-25.068	2.582	5.766	-5.051	-34.737	-14.853	-11.436
1506	1.506	-0.705	-9.353	-9.017	-10.511	-5.821	12.34	-9.045	-10.847
1507	1.507	-9.582	-29.082	-19.636	-25.4	-10.084	32.299	-9.818	-9.093
1508	1.508	-15.97	4.413	-9.968	-11.831	-9.51	1.928	-10.394	-13.923
1509	1.509	-19.474	-9.107	-4.728	-10.116	-10.873	-3.474	-9.809	-7.918
1510	1.51	-22.603	3.33	-6.277	-8.629	-10.492	-8.479	-6.908	-5.583
1511	1.511	-21.664	-15.384	-13.458	7.142	-10.89	-21.997	-8.259	-10.412
1512	1.512	-22.454	-12.096	-30.511	13.417	-7.221	-26.019	-7.864	-13.691
1513	1.513	-20.154	-15.2	-37.465	11.371	-6.842	-22.342	-9.021	-5.928
1514	1.514	-18.238	10.396	-9.761	13.05	-8.983	-25.62	-11.728	-11.129
1515	1.515	-13.594	13.713	-6.051	-10.806	-8.605	-28.681	-10.563	-12.069
1516	1.516	-4.684	-1.925	-9.293	-41.817	-5.91	-36.957	-9.785	-11.268
1517	1.517	-3.512	-4.613	-12.332	-87.771	-8.06	-29.403	-5.335	-0.586
1518	1.518	-6.986	-7.129	-20.648	-45.28	-11.371	-22.404	-8.62	-10.606
1519	1.519	-20.922	-28.185	-28.217	-6.628	-7.329	-16.016	-9.201	-9.405
1520	1.52	-15.122	-30.868	-39.84	-1.642	-10.84	-14.101	-11.715	-12.848
1521	1.521	-13.388	-28.319	-20.715	2.748	-8.541	-12.404	-9.387	-18.041
1522	1.522	-14.948	-25.952	-13.219	15.12	-9.718	-4.499	-14.222	-13.167
1523	1.523	-16.322	-23.813	-1.642	-41.626	-9.348	-0.244	-9.58	-15.643
1524	1.524	-22.714	-17.986	17.527	-66.054	-7.433	-9.141	-10.161	-6.692
1525	1.525	-14.388	-19.702	10.022	0.653	-12.282	8.876	-8.799	-12.654
1526	1.526	-21.736	-5.367	3.09	9.501	-8.816	16.438	-10.153	-9.525
1527	1.527	-12.822	-11.166	-11.78	17.571	-6.904	42.174	-7.258	-10.46
1528	1.528	-11.652	-2.448	-9.839	-19.447	-6.349	52.234	-13.262	-14.693
1529	1.529	-19.016	-13.446	-22.02	-12.927	-9.859	49.126	-10.748	-10.608
1530	1.53	-20.006	-6.232	-20.469	5.218	-7.557	23.569	-9.977	-8.644
1531	1.531	-8.611	-25.736	1.193	-0.233	-7.961	-27.931	-13.468	-11.904
1532	1.532	-13.297	-39.838	23.043	-25.381	-6.821	-124.36	-10.178	-10.131
1533	1.533	-6.21	-57.631	-13.932	-38.947	-11.096	-84.931	-7.273	-13.579
1534	1.534	-15.173	-36.527	-29.034	-26.571	-7.626	-49.352	-15.209	-14.895
1535	1.535	-21.235	-5.371	-33.479	-0.246	-15.007	-38.566	-4.372	-15.24
1536	1.536	-22.24	15.325	-21.083	3.025	-11.939	-48.482	-11.545	-11.521
1537	1.537	-17.414	19.021	-24.742	-25.209	-10.994	-21.824	-5.17	-11.085
1538	1.538	-4.246	15.802	-21.446	-21.557	-8.51	-13.773	-11.178	-13.937
1539	1.539	-2.306	37.715	-12.163	2.199	-7.758	37.803	-5.962	-15.043
1540	1.54	6.419	29.436	-9.459	-0.952	-8.361	31.149	-8.872	-16.93
1541	1.541	-10.978	1.187	-6.944	-3.7	-3.743	12.905	-9.653	-12.04
1542	1.542	-3.986	-32.876	-13.898	-6.204	-5.508	7.457	-8.878	-11.412
1543	1.543	-10.333	-10.034	-45.799	10.019	-4.189	-17.709	-13.722	-13.293
1544	1.544	-27.705	-22.391	-32.217	-13.417	-4.61	-13.281	-11.788	-17.306
1545	1.545	-25.309	-33.589	-52.923	-16.517	-9.483	-25.678	-10.049	-13.773
1546	1.546	-27.367	-36.858	-11.297	-24.869	-10.096	-6.958	-13.541	-6.375
1547	1.547	-17.629	-33.779	5.182	-27.421	-11.872	9.971	-9.097	-11.551
1548	1.548	-15.828	8.809	0.143	-11.157	-9.384	0.545	-10.855	-16.35
1549	1.549	-11.113	2.809	4.556	8.027	-2.058	8.739	-14.348	-10.32
1550	1.55	-15.299	-13.66	0.454	-9.766	-7.302	-14.608	-8.937	-12.608
1551	1.551	-14.083	-28.744	-25.884	-12.077	-14.095	-43.013	-8.36	-10.635
1552	1.552	-12.876	-24.304	-42.939	-5.679	-9.858	-46.829	-10.299	-7.311
1553	1.553	-13.803	-20.281	-21.097	-15.352	-13.941	-43.655	-9.723	-7.865
1554	1.554	-10.871	-16.631	-18.414	-20.568	-7.383	-28.09	-10.113	-15.777
1555	1.555	-18.772	-19.945	9.82	-12.601	-9.919	-19.838	-10.51	-12.277
1556	1.556	-23.958	1.921	-1.417	-34.247	-4.323	-12.341	-10.904	-11.293
1557	1.557	-15.024	-0.745	22.359	-31.135	-9.176	-14.672	-10.521	-12.248
1558	1.558	-11.51	-8.264	6.659	11.441	-9.773	-8.262	-9.363	-9.723
1559	1.559	-8.395	-15.173	3.929	41.874	-11.532	1.44	-9.176	-12.049
1560	1.56	-17.283	-17.27	6.407	47.347	-6.71	6.703	-11.119	-7.206
1561	1.561	-20.76	-3.713	-0.583	32.299	-12.725	14.671	-12.481	-14.552
1562	1.562	-15.516	-12.416	-19.756	9.521	-13.509	30.571	-9.203	-17.457
1563	1.563	-8.733	-36.194	-12.252	-11.136	-6.94	24.223	-8.825	-11.46
1564	1.564	-14.72	-12.358	8.789	-22.315	-9.47	-0.913	-10.774	-10.686
1565	1.565	-22.074	-21.595	0.425	-32.333	-2.131	-10.951	-10.399	-5.85
1566	1.566	-24.973	-13.252	-33.095	-10.449	-3.121	17.332	-7.506	-10.496
1567	1.567	-20.714	-5.735	-19.575	-7.739	-5.654	-8.935	-12.739	-14.563
1568	1.568	-11.818	-31.53	-7.227	-36.019	-4.896	8.158	-9.262	-11.075
1569	1.569	-10.665	-21.53	-18.459	-47.216	-2.98	17.529	-9.851	-10.693
1570	1.57	-11.65	-30.893	-8.404	-23.342	-7.639	20.3	-10.437	-11.858
1571	1.571	-4.888	-33.702	7.261	-38.972	-13.083	-2.875	-9.096	-16.314
1572	1.572	-4.115	-15.994	-6.883	-30.584	-12.529	-24.713	-3.683	-13.424
1573	1.573	-13.02	-9.089	-24.719	-17.729	-7.913	-32.996	-8.53	-13.813
1574	1.574	-19.018	-2.778	-36.381	-6.081	-14.52	-50.758	-14.54	-10.536
1575	1.575	-15.932	2.948	-25.771	0.316	-10.285	-43.742	-12.228	-5.722
1576	1.576	-18.852	1.078	-20.03	2.37	-4.695	-28.749	-8.762	-11.76
1577	1.577	-16.352	-10.081	-14.882	4.281	-4.133	-34.437	-8.188	-9.482
1578	1.578	-4.167	-26.056	-13.414	5.943	-4.74	-22.114	-12.269	-10.11
1579	1.579	4.529	-32.529	-9.201	-1.167	-11.345	-23.554	-9.772	-12.086
1580	1.58	2.965	-22.958	-2.813	-12.93	-12.153	-13.401	-7.466	-12.691
1581	1.581	7.204	-17.829	0.674	-36.727	-11.406	6.195	-13.295	-11.36
1582	1.582	16.085	-10.004	-9.034	-19.666	-10.855	8.918	-10.994	-11.005
1583	1.583	-1.949	-20.179	-10.243	-16.533	-10.297	-3.891	-9.081	-8.123
1584	1.584	-9.532	-5.998	-16.311	-24.818	-7.418	-1.531	-11.05	-12.596
1585	1.585	-25.836	11.312	-19.482	-1.556	-9.946	-3.558	-4.514	-12.034
1586	1.586	-45.06	-23.768	-30.4	-35.938	-9.568	-9.226	-7.062	-11.662
1587	1.587	-52.666	-59.035	-26.191	-3.956	-5.515	-7.342	-9.425	-11.287
1588	1.588	-45.763	-17.857	-17.342	8.412	-13.463	-5.617	-8.875	-11.683
1589	1.589	-43.687	-12.498	-18.534	12.089	-12.317	-27.119	-10.846	-9.755
1590	1.59	-41.823	2.517	-17.589	-11.698	-9.233	-36.227	-9.128	-10.925
1591	1.591	-29.69	-20.394	-18.596	-46.08	-8.275	-38.767	-12.654	-8.804
1592	1.592	-25.129	-41.215	-17.851	-4.817	-4.022	-31.082	-11.348	-13.259
1593	1.593	-20.95	-30.134	-8.973	-10.221	-6.351	-5.23	-13.526	-12.681
1594	1.594	-27.417	-13.212	8.971	-15.209	-9.847	4.919	-12.422	-10.943
1595	1.595	-19.194	2.365	6.43	7.656	-7.925	33.244	-6.673	-10.565
1596	1.596	-7.476	16.373	-9.871	11.707	-5.042	52.075	-10.782	-12.889
1597	1.597	-9.096	-17.23	-12.016	-22.395	-12.996	55.443	-5.99	-9.979
1598	1.598	-16.34	-12.899	-13.953	-26.85	-9.538	46.247	-9.32	-3.975
1599	1.599	-12.75	-0.595	-15.701	-22.755	-14.778	32.192	-13.426	-11.911
1600	1.6	-1.995	-11.902	-20.359	-19.024	-9.946	34.758	-14.821	-17.135
1601	1.601	-3.436	11.826	-16.1	-15.677	-10.736	9.018	-12.531	-16.173
1602	1.602	0.141	27.408	-7.206	-6.337	-9.985	-8.041	-12.169	-11.917
1603	1.603	3.529	24.624	-8.398	-14.642	-6.523	-17.373	-13.358	-9.598
1604	1.604	-3.909	11.774	-20.228	-22.203	-5.963	-54.39	-9.897	-9.023
1605	1.605	-12.893	-23.349	-18.696	-5.965	-8.877	-69.532	-12.821	-15.032
1606	1.606	-14.147	-48.611	-14.468	-8.096	-11.405	-56.015	-10.139	-12.717
1607	1.607	-21.622	-44.22	-23.411	-2.306	-11.801	-62.592	-12.105	-9.24
1608	1.608	-16.913	-40.21	-15.089	-28.624	-9.49	-74.978	-10.002	-4.601
1609	1.609	-14.488	-29.032	0.957	-24.911	-10.665	-71.293	-8.672	-10.028
1610	1.61	-10.493	-5.271	-15.318	-14.793	-9.517	-54.264	-7.925	-13.52
1611	1.611	-18.503	-20.995	-25.989	-11.667	-13.009	-44.992	-7.371	-10.232
1612	1.612	-11.216	-35.116	-8.603	-3.338	-8.178	-36.691	-9.913	-13.144
1613	1.613	-12.233	-37.579	-1.697	-5.883	-6.254	-8.461	-8.387	-10.638
1614	1.614	-2.595	-35.262	8.912	-8.253	-6.835	-4.834	-12.28	-13.936
1615	1.615	-6.328	-11.843	3.069	-1.92	-2.002	-1.633	-11.919	-16.067
1616	1.616	-2.905	10	-12.836	-7.788	-5.297	-17.397	-13.295	-13.353
1617	1.617	-3.933	18.323	-6.508	-6.082	-8.208	-9.138	-11.381	-13.361
1618	1.618	-11.534	11.566	-35.569	-4.559	-8.606	-11.735	-12.566	-14.53
1619	1.619	-16.419	-1.202	-31.526	-8.868	-9.006	13.934	-15.296	-14.337
1620	1.62	-17.225	15.049	-27.893	10.614	-2.431	23.926	-9.508	-15.697
1621	1.621	-26.168	8.646	-4.146	-9.157	-1.474	33.119	-13.591	-11.442
1622	1.622	-25.039	-20.351	11.487	-16.737	-2.264	24.664	-14.186	-15.515
1623	1.623	-28.168	-7.9	25.559	-19.09	-4.603	16.981	-8.197	-7.581
1624	1.624	-21.433	-4.148	12.731	-4.208	-8.097	0.602	-8.99	5.579
1625	1.625	-10.056	26.897	17.517	-39.433	-11.41	-22.966	-4.173	7.325
1626	1.626	-18.035	22.915	10.521	-68.457	-10.84	-38.773	-14.253	8.88
1627	1.627	-19.441	-11.051	-4.392	-14.266	-3.88	-30.554	-4.198	4.617
1628	1.628	-15.814	-24.502	-33.413	7.786	-6.786	-12.851	-7.89	-7.19
1629	1.629	-19.336	-20.349	-70.949	14.342	-2.531	-10.601	-9.064	-18.223
1630	1.63	-18.403	-23.946	-55.846	44.709	-8.15	-4.292	-3.849	-16.873
1631	1.631	-9.538	-27.129	-5.525	5.967	-7.578	-10.186	-8.689	-13.202
1632	1.632	-6.097	-30.103	14.403	-19.261	-12.23	-18.974	-6.182	-19.207
1633	1.633	-7.099	-10.235	-3.802	-23.778	-13.971	-23.697	2.711	-20.18
1634	1.634	-8.12	-17.693	-9.226	-11.473	-18.809	-30.95	1.552	-21.15
1635	1.635	-2.18	-38.684	-4.184	-15.253	-23.446	-37.426	-3.674	-20.384
1636	1.636	-11.15	-30.275	-17.746	-5.279	-14.543	-34.026	-4.634	-18.064
1637	1.637	-5.237	-32.724	-13.708	22.851	-10.864	-31.03	-10.634	-18.648
1638	1.638	-10.557	-25.661	-24.934	3.996	-7.37	-16.416	-11.409	-19.231
1639	1.639	-1.728	-2.121	-21.623	0.676	-8.339	6.924	-17.988	-16.332
1640	1.64	-12.625	-23.896	-5.925	-46.355	-11.239	-2.453	-4.823	-15.953
1641	1.641	-11.318	-15.404	-14.233	-26.417	-12.01	0.147	-2.876	-13.634
1642	1.642	-15.016	-12.738	-21.784	-8.246	-11.235	7.556	-4.614	-12.477
1643	1.643	-21.018	-19.569	-14.845	-24.666	-6.386	5.095	-3.059	-12.098
1644	1.644	-17.909	-30.096	-21.242	-29.716	-6.958	15.62	-4.402	-9.396
1645	1.645	-22.724	-12.555	-11.556	2.158	-5.216	9.747	-13.29	-11.529
1646	1.646	-32.349	-5.44	-2.847	14.53	-6.564	1.033	-14.429	-13.473
1647	1.647	-12.742	1.091	-7.514	-19.553	-3.265	-6.899	-15.385	-14.834
1648	1.648	-9.969	-0.741	-11.785	-33.194	-9.846	-5.55	-14.401	-11.157
1649	1.649	-12.418	-9.353	-8.115	-37.337	-10.805	8.76	-16.903	-7.676
1650	1.65	-14.664	-23.579	-26.094	-48.615	-8.285	22.292	-17.668	-5.364
1651	1.651	-3.94	-13.807	-33.585	-38.568	-5.953	17.055	-21.139	-7.503
1652	1.652	-9.662	-18.912	-17.272	-4.159	-4.012	21.673	-17.834	-5.579
1653	1.653	-21.772	-7.746	-2.313	9.342	-7.296	25.908	-19.554	-5.193
1654	1.654	-20.135	11.146	-8.08	5.226	-10.189	22.22	-18.178	-9.46
1655	1.655	-15.796	13.737	18.235	-6.056	-10.562	4.188	-11.768	-7.724
1656	1.656	3.826	-7.336	6.99	-9.413	-9.192	-24.079	-7.487	-9.089
1657	1.657	12.224	-15.65	-16.811	-18.797	-10.343	-27.732	-11.529	-9.48
1658	1.658	-21.189	-23.186	-19.888	-16.223	-7.623	-30.994	-10.922	-7.352
1659	1.659	-34.667	-25.49	-22.596	-18.853	-8.776	-21.67	-7.605	-9.288
1660	1.66	-30.543	-14.793	-15.045	-7.308	-9.535	-13.279	-9.325	-12.006
1661	1.661	-34.159	-43.76	-17.359	-13.721	-12.808	-15.703	-9.689	-11.239
1662	1.662	-37.401	-72.761	-6.717	-7.92	-8.732	-13.277	-9.277	-12.016
1663	1.663	-34.244	-23.584	-20.248	-9.612	-11.227	-11.025	-8.87	-7.765
1664	1.664	-20.063	-3.614	-4.361	-11.136	-8.888	-8.934	-6.908	-13.189
1665	1.665	-17.502	14.598	-14.987	-6.894	-4.806	-20.954	-9.594	-15.135
1666	1.666	-15.133	-1.831	-16.913	-10.588	-4.401	-25.429	-7.444	-9.147
1667	1.667	-12.954	-6.84	-22.153	-16.605	-5.746	-32.443	-8.779	-11.479
1668	1.668	-10.976	-11.247	-17.522	-11.357	-5.342	-28.624	-8.557	-14.97
1669	1.669	-19.635	9.512	-4.585	-2.394	-10.556	-25.01	-9.695	-10.33
1670	1.67	-11.656	13.203	11.264	-8.353	-9.967	-8.791	-8.512	-13.236
1671	1.671	-12.966	-24.518	4.869	-13.517	-8.015	-1.7	-11.19	-10.731
1672	1.672	-11.748	-29.575	-0.903	-4.605	-6.259	-16.556	-9.23	-14.026
1673	1.673	-12.832	-25.189	-13.028	-3.456	-7.599	-26.223	-7.071	-14.42
1674	1.674	-11.785	-21.191	-17.609	-10.852	-1.198	-6.895	-7.818	-14.026
1675	1.675	-4.918	-17.574	-21.829	-15.714	-9.122	-9.458	-8.558	-13.629
1676	1.676	-0.554	-27.65	-25.469	-14.962	-8.145	-16.438	-11.817	-8.782
1677	1.677	0.315	-30.786	-31.469	-6.129	-11.043	-14.225	-5.216	-10.712
1678	1.678	-1.545	-28.171	-24.148	-0.118	-11.802	-23.678	-10.027	-11.296
1679	1.679	-3.413	-15.512	-17.408	-16.158	-12.571	-14.745	-9.232	-10.731
1680	1.68	-6.27	-22.561	-7.803	-9.206	-9.081	2.873	-13.281	-10.363
1681	1.681	-3.696	-24.783	-1.467	1.433	-8.493	5.388	-9.773	-9.99
1682	1.682	-9.063	-19.044	-4.942	11.112	-13.911	-0.807	-6.468	-10.389
1683	1.683	-9.599	7.214	-12.258	19.798	-10.426	-2.573	-14.193	-11.565
1684	1.684	-10.124	3.471	-26.927	24.431	-13.711	-4.166	-11.076	-10.42
1685	1.685	-11.809	20.439	-3.483	20.201	-8.291	-11.961	-12.021	-14.69
1686	1.686	-3.823	4.691	-0.355	16.514	-7.71	-1.781	-7.75	-12.952
1687	1.687	4.526	-37.944	-14.479	-1.504	-12.34	-5.321	-8.517	-12.563
1688	1.688	-0.682	-19.816	-22.018	-40.005	-6.907	-16.002	-9.086	-12.178
1689	1.689	-5.525	7.799	-19.696	-56.452	-8.823	-17.17	-12.366	-7.332
1690	1.69	-8.032	-47.783	-9.046	-71.56	-5.516	2.57	-15.262	-13.331
1691	1.691	-16.923	-40.52	4.527	-58.035	-3.752	28.273	-9.444	-10.999
1692	1.692	-22.91	-34.018	20.433	-53.948	-9.543	31.687	-8.653	-11.575
1693	1.693	-28.099	-3.686	5.57	-12.306	-10.303	28.698	-13.479	-10.989
1694	1.694	-34.823	1.65	-4.065	15.386	-5.445	-13.776	-11.533	-12.723
1695	1.695	-42.683	-13.488	-5.761	-9.738	-10.068	-44.07	-13.264	-9.226
1696	1.696	-35.248	-9.032	-4.161	-5.213	-9.467	-38.573	-6.293	-12.511
1697	1.697	-34.194	-4.98	-14.163	23.886	-5.965	-33.478	-7.26	-15.409
1698	1.698	-36.59	-1.325	-20.492	5.153	-11.367	-37.876	-8.033	-9.403
1699	1.699	-34.135	1.933	-38.439	-11.852	-9.421	-41.88	-7.251	-10.166
1700	1.7	-26.085	-13.779	-61.607	-33.671	-9.991	-38.121	-9.184	-12.478
1701	1.701	-26.937	-22.105	-45.885	-8.074	-5.914	-34.716	-8.595	-10.532
1702	1.702	-21.985	-29.639	-31.706	2.051	-6.295	-37.753	-12.656	-15.168
1703	1.703	-24.408	-27.311	-13.841	-0.96	-7.643	-35.011	-11.295	-6.253
1704	1.704	-22.025	-8.142	11.964	-3.589	-10.532	-22.237	-9.931	-9.916
1705	1.705	-20.05	4.637	22.082	14.288	-13.23	-24.578	-11.08	-11.07
1706	1.706	-18.07	-2.324	0.288	25.973	-9.739	-18.237	-8.352	-14.159
1707	1.707	-12.607	-0.243	-19.391	49.462	-9.338	-4.784	-11.81	-13.186
1708	1.708	-7.725	-2.244	3.868	2.485	-5.657	0.325	-10.62	-10.666
1709	1.709	2.345	-21.677	7.001	-30.945	-11.064	-4.432	-6.148	-9.884
1710	1.71	0.995	-14.187	-12.701	-49.071	-11.641	5.524	-7.865	-13.363
1711	1.711	4.683	-2.585	-10.128	-54.4	-8.345	11.816	-9.199	-12.778
1712	1.712	-3.634	-9.02	-12.394	-79.49	-12.401	8.214	-8.791	-12.193
1713	1.713	-0.524	-22.622	-10.203	-47.501	-6.587	2.901	-12.852	-10.836
1714	1.714	8.383	-6.775	-8.232	-9.897	-8.907	-8.042	-12.458	-8.516
1715	1.715	-2.419	3.88	-9.941	-4.827	-6.966	-3.919	-9.153	-9.679
1716	1.716	-6.649	5.839	-5.252	-9.23	-5.022	2.352	-9.533	-7.751
1717	1.717	-5.459	-20.472	-3.842	-38.216	-12.759	10.572	-13.98	-10.455
1718	1.718	-18.601	-39.233	-10.176	-56.945	-7.532	13.552	-9.913	-13.355
1719	1.719	-16.873	-22.173	-11.287	-33.092	-6.561	2.583	-10.296	-12.193
1720	1.72	-15.348	-19.03	-14.351	-29.962	-9.082	24.123	-13.585	-7.158
1721	1.721	-28.318	0.736	-29.052	1.194	-8.307	71.012	-10.68	-9.098
1722	1.722	-37.024	3.211	-43.928	13.58	-10.246	64.255	-14.352	-10.832
1723	1.723	-32.365	5.491	-30.361	32.387	-12.178	58.043	-6.996	-15.67
1724	1.724	-30.998	-5.206	-21.642	22.352	-11.6	41.411	-14.347	-11.016
1725	1.725	-29.829	-30.431	-20.083	-5.903	-11.212	-14.244	-9.509	-12.748
1726	1.726	-21.508	-20.411	1.607	20.418	-5.797	-95.863	-8.74	-13.126
1727	1.727	-5.429	-4.777	10.916	-3.389	-9.286	-171.882	-7.973	-11.757
1728	1.728	1.539	-2.099	-8.799	-0.3	-4.645	-122.68	-7.395	-12.135
1729	1.729	12.186	-25.366	4.002	25.242	-4.068	-78.132	-5.466	-15.799
1730	1.73	-1.372	-16.114	6.352	21.943	-9.879	-53.889	-10.9	-14.431
1731	1.731	3.838	-35.882	-4.278	-25.085	-4.272	-46.648	-8.981	-12.288
1732	1.732	5.358	-33.367	-17.807	-18.522	-7.764	-26.828	-8.413	-11.116
1733	1.733	-10.552	-12.263	-33.657	-24.531	-11.062	-8.757	-9.005	-8.394
1734	1.734	-16.989	-20.547	-22.997	-40.961	-9.323	-3.469	-13.86	-10.513
1735	1.735	-11.233	-23.02	-21.071	-5.69	-8.938	11.5	-11.94	-13.213
1736	1.736	-2.566	-20.64	-5.189	7.863	-11.258	-2.18	-9.053	-13.591
1737	1.737	2.055	-14.222	-7.303	-4.54	-7.191	-14.678	-16.998	-8.745
1738	1.738	9.194	-8.409	-5.362	-15.797	-8.545	-26.006	-13.53	-15.319
1739	1.739	-5.155	-10.108	-7.104	-5.799	-8.925	-16.057	-14.514	-5.632
1740	1.74	-18.717	13.753	-11.731	-27.722	-14.73	-0.496	-7.758	-12.003
1741	1.741	-20.458	3.694	-24.676	-36.127	-7.375	19.146	-12.03	-5.993
1742	1.742	-41.177	-18.176	-26.39	-23.429	-6.404	21.589	-9.72	-6.943
1743	1.743	-49.51	1.563	-18.419	-16.524	-8.921	9.903	-9.147	-9.83
1744	1.744	-57.075	-36.89	-22.659	-27.162	-11.246	11.963	-11.095	-12.331
1745	1.745	-54.754	-53.252	-16.263	-29.068	-9.311	2.189	-11.687	-8.254
1746	1.746	-52.641	-28.015	-17.417	-16.868	-9.895	-3.146	-8.219	-10.171
1747	1.747	-54.586	-14.399	-16.447	-15.311	-6.992	-7.872	-8.613	-12.095
1748	1.748	-52.861	-10.295	-13.554	-8.153	-8.342	-17.987	-11.523	-12.667
1749	1.749	-32.179	-13.932	-12.803	-22.503	-8.731	-29.829	-7.081	-10.139
1750	1.75	-29.506	-44.848	-15.167	-20.608	-9.12	-50.558	-11.156	-11.482
1751	1.751	-16.762	-40.717	-18.716	-11.947	-3.125	-13.597	-7.688	-11.867
1752	1.752	-5.162	-29.437	-10.04	-4.026	-3.9	1.521	-6.344	-14.566
1753	1.753	9.763	-19.346	-4.055	3.133	-14.537	15.084	-9.266	-16.49
1754	1.754	23.306	-3.664	-3.093	-0.588	-13.18	11.04	-8.897	-14.342
1755	1.755	14.59	-6.328	-5.98	-13.808	-9.508	7.388	-9.293	-12.397
1756	1.756	19.222	16.975	-10.229	-15.581	-12.996	17.483	-12.208	-12.194
1757	1.757	12.042	20.15	-7.912	-4.558	-5.64	26.829	-18.216	-11.611
1758	1.758	8.351	22.932	-9.863	-3.204	-10.478	12.761	-10.297	-13.162
1759	1.759	-2.49	-0.236	-11.792	-17.599	-4.483	10.295	-11.275	-12.191
1760	1.76	-3.834	-28.478	-18.374	-27.389	-8.568	-1.258	-10.313	-13.155
1761	1.761	-2.682	-9.687	-17.63	-11.64	-12.07	9.427	-11.098	-12.377
1762	1.762	-11.016	-12.94	-13.587	-1.098	-8.784	-19.581	1.09	-10.248
1763	1.763	-1.377	2.783	-2.773	-6.974	-5.89	-7.207	-4.145	-4.44
1764	1.764	-18.445	-11.308	8.22	5.218	-7.251	11.559	-12.084	-10.043
1765	1.765	-11.511	-13.794	-13.498	-5.779	-8.605	-19.411	-7.835	-6.553
1766	1.766	-13.682	-16.081	-22.822	-7.12	-5.717	-31.771	-6.679	-12.551
1767	1.767	-7.921	-22.435	-20.147	-13.499	-6.893	-20.484	-7.847	-11.77
1768	1.768	11.396	-35.994	-12.629	-14.648	-8.858	-3.381	-10.95	-12.353
1769	1.769	3.808	-30.779	8.42	1.41	-7.324	-0.222	-9.994	-10.429
1770	1.77	-12.481	-13.344	28.114	17.68	-10.603	8.159	-10.765	-6.38
1771	1.771	-23.162	12.404	-5.405	2.801	-6.552	31.459	-14.849	-14.338
1772	1.772	-32.877	9.129	-9.887	-22.3	-11.405	34.657	-11.383	-10.876
1773	1.773	-31.179	18.427	-13.975	-18.949	-8.131	-7.846	-11.983	-16.137
1774	1.774	-26.551	26.763	-17.651	-3.212	-7.564	-50.387	-10.228	-15.206
1775	1.775	-16.486	3.534	-20.931	-11.487	-11.057	-22.723	-7.712	-12.729
1776	1.776	-30.799	-5.793	-24.017	-8.96	-7.781	-17.752	-10.037	-13.544
1777	1.777	-21.121	-14.146	-26.719	-1.976	-11.85	-22.29	-9.656	-10.107
1778	1.778	-26.341	-1.388	-19.174	-8.377	-11.476	-18.277	-10.816	-14.803
1779	1.779	-18.398	0.908	-12.221	-18.077	-9.159	-21.943	-5.01	-13.114
1780	1.78	-19.75	-14.051	2.66	-19.852	-6.273	-31.944	-7.334	-12.786
1781	1.781	-10.854	-35.379	-3.162	-2.475	-4.352	-28.766	-9.279	-10.516
1782	1.782	-7.374	-32.728	-11.904	-9.546	-8.626	-25.968	-8.701	-12.682
1783	1.783	-4.287	-35.301	-16.59	-33.074	-9.998	-18.331	-10.45	-10.779
1784	1.784	-9.16	-42.282	-6.585	-55.036	-12.338	-20.582	-9.099	-10.422
1785	1.785	-18.878	-40.162	-10.307	-23.952	-10.226	-18.385	-10.462	-12.58
1786	1.786	-27.842	-30.486	-13.835	-11.607	-10.633	-24.109	-11.614	-9.903
1787	1.787	-24.419	-35.712	-19.093	-15.333	-11.819	-29.269	-8.911	-8.771
1788	1.788	-23.503	-40.379	-18.154	-12.12	-12.61	-21.281	-9.308	-12.282
1789	1.789	-36.316	-27.44	-27.864	-21.492	-8.174	-14.085	-11.452	-12.694
1790	1.79	-45.063	-18.762	-21.513	3.981	-6.254	-10.378	-14.728	-13.873
1791	1.791	-34.071	-1.381	-18.069	13.958	-9.179	-13.832	-10.644	-16.604
1792	1.792	-29.83	5.535	-19.077	10.772	-10.548	-14.736	-14.127	-14.687
1793	1.793	-20.946	-22.226	-20.089	-14.872	-8.246	-23.56	-12.773	-13.152
1794	1.794	-29.274	-41.091	-20.902	-18.243	-7.884	-24.726	-11.593	-12.394
1795	1.795	-13.206	-37.953	-20.172	-21.388	-9.07	-21.621	-8.883	-14.926
1796	1.796	-6.221	-22.42	-15.37	-18.723	-11.021	-24.509	-10.826	-10.676
1797	1.797	4.462	3.037	-12.104	4.447	-11.82	-27.023	-12.376	-10.108
1798	1.798	10.313	-0.325	-4.385	1.294	-9.905	-26.261	-10.998	-9.732
1799	1.799	19.09	-9.65	-1.301	-7.058	-8.574	-22.805	-9.048	-10.133
1800	1.8	14.537	-35.258	7.593	-14.657	-6.273	-19.607	-8.463	-6.076
1801	1.801	-4.15	-25.284	-3.259	-21.674	-7.075	-22.607	-10.952	-11.892
1802	1.802	-27.306	-3.502	-4.64	-23.834	-15.023	-5.625	-7.46	-15.966
1803	1.803	-5.403	16.188	-0.971	5.188	-10.786	2.272	-7.069	-15.397
1804	1.804	-2.665	-7.08	-6.978	9.25	-6.746	13.1	-13.653	-10.759
1805	1.805	-0.113	-28.982	-3.898	-9.486	-8.124	8.849	-10.731	-12.507
1806	1.806	2.212	-31.715	-16.684	-26.516	-11.433	-5.488	-11.5	-9.026
1807	1.807	-4.173	-24.178	-21.926	-23.448	-8.555	4.166	-7.431	-4.581
1808	1.808	-13.844	-12.608	-23.495	-3.724	-2.569	12.857	-10.911	-9.998
1809	1.809	-22.556	6.497	-16.359	3.803	3.411	-1.502	-11.476	-10.578
1810	1.81	-11.539	3.913	-9.994	1.419	-0.666	15.864	-8.564	-13.862
1811	1.811	-12.929	-7.786	-16.018	-9.268	-11.524	27.42	-14.362	-9.798
1812	1.812	-4.057	-22.762	-15.076	-38.328	-10	38.022	-9.124	-12.502
1813	1.813	-8.752	-21.288	-2.322	-50.727	-8.662	16.698	-14.713	-17.34
1814	1.814	-12.269	-3.932	-0.583	-39.532	-15.06	2.583	-9.86	-12.687
1815	1.815	-17.542	-6.319	-11.595	-15.728	-1.911	-20.623	-9.275	-10.937
1816	1.816	-20.472	-8.508	-10.26	-12.643	-3.664	-42.531	-7.524	-14.416
1817	1.817	-26.481	4.974	-13.959	-32.417	0.967	-39.867	-10.997	-9.963
1818	1.818	-30.535	-10.939	-7.99	-19.643	-9.107	-27.147	-3.638	-5.892
1819	1.819	-29.935	-17.404	-8.994	-8.051	-28.666	-29.523	-15.438	-4.533
1820	1.82	-21.228	-7.801	-16.764	-9.598	-8.936	-27.457	1.987	2.825
1821	1.821	-24.736	-2.636	-29.535	-15.976	-6.429	-21.722	-0.328	-4.523
1822	1.822	-19.527	-4.216	-34.782	-14.112	-8.756	-16.561	-2.453	2.255
1823	1.823	-30.381	-14.347	-33.26	-9.002	-10.896	-2.287	-23.735	-3.746
1824	1.824	-34.648	-10.74	-26.129	-13.697	-12.836	11.183	-15.401	-1.423
1825	1.825	-30.981	-4.77	-19.785	-9.404	-7.619	5.866	-7.847	-4.903
1826	1.826	-12.972	-3.833	-1.839	-0.429	-12.273	-18.003	-5.506	-2.965
1827	1.827	-5.432	-10.643	5.67	0.792	-8.021	-62.771	-11.882	-1.22
1828	1.828	-7.766	-4.681	-5.967	6.092	-11.708	-32.44	-9.935	-4.695
1829	1.829	-1.408	-0.659	4.656	20.877	-3.39	-16.03	-8.184	-4.303
1830	1.83	-11.113	-11.539	-5.046	10.3	-10.748	-0.979	-6.625	-10.881
1831	1.831	-12.872	-10.032	-3.3	20.038	-5.914	3.462	-10.874	-21.711
1832	1.832	-11.308	-8.73	-7.943	25.352	-8.427	15.851	-7.192	-23.061
1833	1.833	-4.094	-28.325	-3.691	1.634	-10.752	34.646	-10.675	-21.892
1834	1.834	-5.185	-36.69	-4.86	-22.107	-10.175	24.613	-9.711	-23.048
1835	1.835	12.885	-39.249	-3.689	-18.964	-6.887	8.972	-20.547	-19.94
1836	1.836	10.426	-32.353	-4.66	-4.758	-5.146	0.705	-4.671	-20.9
1837	1.837	-1.15	-8.973	-11.418	2.891	-8.626	-6.784	-6.794	-16.63
1838	1.838	-11.771	-5.921	-8.888	-3.975	-11.911	-4.417	-0.98	-22.232
1839	1.839	-25.303	-8.681	-11.194	-6.026	-11.515	2.027	-23.811	-18.741
1840	1.84	-30.522	4.08	-11.774	-11.748	-8.795	4.031	-20.706	-18.157
1841	1.841	-41.55	-2.893	-19.117	-9.906	-9.165	-22.213	-6.578	-16.409
1842	1.842	-42.88	3.49	-12.335	7.621	-4.317	-40.931	-4.055	-18.923
1843	1.843	-41.686	13.2	-9.807	-3.901	-3.721	10.601	-20.306	-17.562
1844	1.844	-38.161	25.411	-7.456	-35.734	-6.996	-11.418	-5.399	-16.398
1845	1.845	-30.769	1.595	-9.34	-31.206	-12.394	-31.285	0.41	-19.095
1846	1.846	-31.68	-22.224	-19.354	-10.429	-4.446	-25.201	-4.812	-13.284
1847	1.847	-23.701	-25.324	-17.948	-6.693	-7.523	-19.689	-25.514	-14.054
1848	1.848	-28.887	-50.854	-21.578	-23.657	-6.537	-14.556	-17.187	-10.569
1849	1.849	-24.027	-27.034	-22.712	-14.305	-9.031	26.763	-4.416	-12.506
1850	1.85	-10.839	-23.932	-17.449	-11.538	-4.949	10.417	-25.509	-9.602
1851	1.851	10.46	-15.611	-8.511	-19.029	-12.86	-4.563	-5.765	-9.214
1852	1.852	35.989	-33.413	-16.806	-30.575	-7.612	-8.915	-3.241	-8.836
1853	1.853	32.675	-26.422	-13.675	-28.387	-12.43	-29.518	-0.913	-11.744
1854	1.854	17.002	-24.24	-8.811	-57.329	-9.888	-48.218	-20.068	-8.076
1855	1.855	19.716	-33.881	-14.787	-28.23	-9.082	-31.166	-7.295	-8.463
1856	1.856	6.935	-28.654	-15.53	-1.888	-7.117	-21.905	-9.613	-5.567
1857	1.857	-14.19	-7.944	-10.676	-5.176	-10.381	-24.662	-11.745	-10.793
1858	1.858	-16.972	-5.245	-10.079	-2.071	-8.615	-22.189	-13.679	-10.212
1859	1.859	-19.564	-18.014	-12.964	17.69	-9.935	-15.218	-8.455	-12.153
1860	1.86	-8.005	-20.297	-14.307	-5.482	-6.604	-21.486	-6.913	-6.737
1861	1.861	-14.427	-13.839	-11	-2.337	-5.415	-23.244	-11.171	-10.222
1862	1.862	-8.651	-15.729	-12.15	-10.64	-9.068	-42.436	-12.344	-4.226
1863	1.863	-17.375	-13.944	-18.138	-3.096	-11.37	-60.105	-11.194	-8.296
1864	1.864	-18.937	-21.845	-27.78	-19.411	-11.731	-38.873	-8.104	-13.139
1865	1.865	-29.001	-23.159	-10.716	-17.299	-11.33	-7.616	-9.082	-7.135
1866	1.866	-40.81	-16.747	-13.022	0.126	-7.042	-3.497	-9.863	-9.451
1867	1.867	-45.444	-32.405	-2.352	-30.235	-10.493	15.309	-7.546	-12.931
1868	1.868	-35.375	-4.693	7.344	-9.504	-9.11	25.408	-9.489	-9.634
1869	1.869	-23.568	-1.008	9.103	-13.155	-9.477	28.546	-11.426	-7.892
1870	1.87	-15.641	2.294	-11.585	-9.816	-11.402	31.286	-10.862	-7.496
1871	1.871	-25.72	-6.973	-19.887	37.281	-10.989	28.778	-9.505	-12.913
1872	1.872	-24.592	12.791	-17.358	43.907	-7.485	3.033	-9.117	-4.983
1873	1.873	-21.14	10.276	-15.025	-11.015	-8.812	-7.063	-13.964	-10.212
1874	1.874	-11.496	-24.754	-4.363	-62.64	-5.886	-16.423	-6.638	-11.192
1875	1.875	-17.915	-39.859	1.477	-82.555	-7.03	-8.159	-15.561	-8.687
1876	1.876	-9.633	-35.412	-10.67	-52.13	-6.625	-0.67	-9.564	-9.48
1877	1.877	2.165	-31.33	-18.553	-46.673	-5.829	-7.704	-10.54	-11.431
1878	1.878	10.09	-12.548	-11.335	-41.649	-9.674	-9.935	-9.581	-12.031
1879	1.879	11.424	-9.244	-2.394	-28.065	-6.172	-4.198	-7.073	-7.99
1880	1.88	-2.906	-18.479	-18.026	-15.642	-4.796	-30.568	-9.407	-12.848
1881	1.881	-24.218	-15.751	-20.108	-19.317	-9.622	-26.965	-7.483	-9.588
1882	1.882	-49.764	-8.166	-18.108	-16.046	-7.665	-30.355	-5.557	-13.685
1883	1.883	-53.029	-5.804	-16.31	-6.783	-7.063	-21.165	-3.824	-10.232
1884	1.884	-49.902	-3.67	-20.917	1.495	-9.562	-18.531	-9.641	-15.668
1885	1.885	-35.756	25.365	-10.843	3.948	-7.22	-26.175	-13.716	-13.749
1886	1.886	-17.914	4.666	-25.159	-3.055	-10.101	-23.979	-13.15	-15.693
1887	1.887	-1.626	8.343	-23.235	-5.206	-10.468	-9.209	-12.567	-12.796
1888	1.888	4.767	11.647	-18.04	16.045	-12.389	-7.43	-10.827	-13.187
1889	1.889	2.806	-10.198	-7.034	1.879	-8.897	-9.3	-14.306	-10.867
1890	1.89	1.022	-7.47	-8.404	4.334	-12.184	-10.949	-8.904	-13.773
1891	1.891	-6.962	0.091	-2.022	-2.684	-8.111	4.824	-10.847	-11.057
1892	1.892	-8.367	-30.269	-5.49	3.652	-11.587	2.561	-11.425	-13.757
1893	1.893	-9.581	-34.303	-17.247	-25.442	-9.253	4.329	-9.68	-8.91
1894	1.894	-13.126	-15.499	-31.503	-4.822	-12.137	-15.196	-7.174	-16.833
1895	1.895	-16.264	-5.386	-21.762	-1.213	-6.128	-22.971	-6.778	-11.595
1896	1.896	-5.454	-2.243	-16.503	8.822	-12.125	-25.548	-10.832	-8.68
1897	1.897	-1.222	-4.934	-8.603	11.914	-9.794	-27.855	-11.22	-7.885
1898	1.898	5.174	-12.478	10.132	3.583	-9.211	-18.19	-4.848	-7.087
1899	1.899	-5.623	-14.842	-2.67	-3.976	-5.92	-16.433	-7.363	-11.892
1900	1.9	-6.916	-25.508	-0.348	-10.942	-8.819	-21.053	-11.417	-9.927
1901	1.901	-5.673	-15.86	-6.735	-21.58	-8.424	-8.111	-14.906	-8.153
1902	1.902	-18.741	-17.627	-16.4	-15.788	-10.75	-2.961	-11.606	-15.086
1903	1.903	-23.858	-31.979	-7.692	-17.584	-11.14	20.751	-9.852	-10.218
1904	1.904	-25.314	-33.908	-12.321	-6.604	-12.309	51.648	-12.358	-14.449
1905	1.905	-15.193	-18.048	-16.537	12.064	-10.377	63.931	-11.979	-10.354
1906	1.906	-0.848	-15.925	-12.806	9.473	-8.258	45.113	-7.135	-13.814
1907	1.907	20.427	1.497	-13.933	2.473	-5.553	28.087	-9.073	-13.206
1908	1.908	6.247	-5.425	-12.946	0.361	-10.591	-18.964	-9.658	-12.6
1909	1.909	-22.07	-24.503	-2.109	-24.728	-12.528	-119.797	-7.141	-15.094
1910	1.91	-25.801	-52.656	-3.437	-27.942	-5.956	-134.1	-10.421	-18.37
1911	1.911	-29.131	-33.791	-4.585	-12.253	-11.958	-94.589	-5.574	-11.77
1912	1.912	-32.258	-36.993	-5.745	-14.952	-6.342	-58.942	-3.634	-12.718
1913	1.913	-34.984	-21.233	-17.551	23.58	-9.828	-69.76	-12.535	-15.209
1914	1.914	-42.543	-12.824	-16.016	-4.126	-3.836	-40.175	-6.145	-17.518
1915	1.915	-35.587	-5.199	-11.772	-9.188	-7.909	-13.501	-9.621	-15.569
1916	1.916	-41.976	-2.802	-18.148	-22.653	-12.757	-5.352	-10.583	-14.968
1917	1.917	-32.299	-13.379	-14.655	-34.968	-6.767	2.094	-11.547	-13.21
1918	1.918	-23.595	-3.655	-9.42	-23.642	-9.103	8.821	-12.32	-6.23
1919	1.919	-9.263	-12.27	-12.323	-33.601	-11.05	14.976	-8.252	-12.989
1920	1.92	4.313	-13.72	-18.308	-49.22	-7.769	31.599	-13.084	-5.035
1921	1.921	13.062	-12.283	-17.548	-29.432	-2.36	36.808	-15.012	-8.111
1922	1.922	11.551	2.116	-14.09	-21.815	-11.846	50.516	-9.593	-7.122
1923	1.923	1.53	-7.456	-13.508	-24.109	-8.168	71.335	-9.006	-6.324
1924	1.924	-2.097	1.349	-17.586	-4.949	-4.68	45.118	-7.072	-8.633
1925	1.925	6.276	-3.226	-18.95	-22.771	-3.714	21.409	-15.97	-6.686
1926	1.926	-9.752	-21.965	-11.586	-15.826	-10.495	-0.367	-9.588	-8.602
1927	1.927	-7.403	-19.385	-14.686	16.133	-9.728	-2.974	-13.067	-6.843
1928	1.928	-5.253	-16.95	-11.804	-25.029	-7.416	-5.39	-12.096	-8.181
1929	1.929	-14.922	-44.447	-11.047	-19.488	-5.494	-12.269	-7.255	-11.45
1930	1.93	-13.199	-17.924	-23.253	-4.269	-4.92	11.229	-8.022	-7.367
1931	1.931	-33.936	-27.835	-35.452	9.395	-10.345	20.595	-12.083	-10.834
1932	1.932	-48.077	-24.711	-27.508	5.45	-12.286	12.362	-10.14	-9.461
1933	1.933	-40.551	-5.022	-8.708	-5.663	-10.359	-10.78	-10.706	-16.03
1934	1.934	-28.92	-7.683	9.135	-8.857	-12.115	-13.768	-8.955	-13.112
1935	1.935	-31.003	-5.548	6.828	-24.451	-11.736	-10.934	-12.429	-12.324
1936	1.936	-29.03	9.174	13.23	-21.663	-9.42	-18.365	-12.811	-13.085
1937	1.937	-16.797	11.055	15.166	-3.769	-8.268	-6.641	-11.649	-8.236
1938	1.938	0.656	-1.223	6.465	-10.643	-6.338	-29.94	-12.805	-11.511
1939	1.939	3.022	-2.892	-7.829	4.356	-2.084	-45.523	-10.09	-6.073
1940	1.94	5.204	4.325	-17.453	-9.129	-7.894	-42.724	-10.861	-12.639
1941	1.941	-0.556	-15.039	-36.74	-7.325	-7.127	-24.798	-8.92	-11.851
1942	1.942	4.696	-17.525	-49.449	13.424	-9.064	-3.588	-8.145	-11.061
1943	1.943	12.657	-14.869	-51.733	16.146	-15.063	33.408	-8.726	-10.462
1944	1.944	-0.261	-26.368	-41.093	-22.388	-10.999	48.54	-12.207	-9.861
1945	1.945	-5.445	-41.176	-12.097	-38.848	-9.061	44.099	-9.875	-10.434
1946	1.946	-6.966	-27.538	33.74	-33.822	-8.477	-18.378	-6.957	-12.936
1947	1.947	-28.631	-11.527	27.736	-20.293	-7.902	-134.846	-8.89	-14.278
1948	1.948	-50.503	11.997	11.28	-24.398	-6.568	-118.914	-12.363	-19.102
1949	1.949	-53.22	15.209	-13.89	-20.756	-12.002	-75.686	-10.219	-15.798
1950	1.95	-50.741	18.026	-9.438	-17.484	-12.585	-36.101	-10.589	-15.207
1951	1.951	-39.165	15.604	-13.496	-1.859	-7.951	-0.396	-7.878	-16.556
1952	1.952	-37.077	4.088	-9.844	23.62	-6.229	10.519	-9.419	-12.096
1953	1.953	-31.324	-19.245	-19.932	20.25	-5.863	-19.046	-7.476	-11.509
1954	1.954	-19.174	-3.556	-35.614	42.032	-8.193	7.713	-6.692	-12.858
1955	1.955	4.577	-11.888	-43.942	33.669	-3.356	-16.635	-9.009	-8.407
1956	1.956	14.593	-14.411	-20.728	10.399	-8.006	-38.675	-4.544	-11.306
1957	1.957	23.836	-30.663	-5.058	-36.701	-9.742	-5.215	-5.106	-13.821
1958	1.958	21.087	-54.073	9.046	-70.275	-12.264	-11.3	-11.677	-10.521
1959	1.959	8.261	-69.767	-19.232	-52.175	-7.827	-16.842	-14.201	-5.678
1960	1.96	1.226	-50.062	-8.005	-13.597	-9.572	-22.126	-11.884	-8.98
1961	1.961	-13.724	-32.382	2.051	-8.687	-15.375	-17.936	-11.299	-11.885
1962	1.962	-19.55	-25.47	-1.034	-22.324	-11.327	-5.755	-8.008	-13.241
1963	1.963	-28.269	-23.375	1.682	23.436	-9.395	28.21	-9.744	-7.825
1964	1.964	-23.596	-17.563	-5.868	5.174	-7.462	50.986	-11.096	-12.671
1965	1.965	-30.733	-12.283	-12.834	-78.183	-5.718	21.992	-9.74	-13.255
1966	1.966	-31.859	-1.217	-14.995	-42.734	-5.337	-34.622	-9.351	-11.513
1967	1.967	-18.671	3.043	-9.252	-75.433	-4.958	-58.918	-6.642	-11.89
1968	1.968	-16.889	-16.51	-0.579	-46.011	-6.132	-51.513	-10.905	-10.537
1969	1.969	-18.397	-19.229	-18.036	-1.456	-9.826	-58.075	-13.428	-13.442
1970	1.97	-19.706	-6.453	-11.113	6.522	-9.447	-52.058	-13.054	-14.628
1971	1.971	-20.813	-13.44	-9.025	13.778	-14.297	-35.582	-6.496	-18.901
1972	1.972	-19.604	-24.136	-26.466	33.644	-13.745	-10.468	-11.362	-13.124
1973	1.973	-20.557	-22.241	-10.223	3.208	-16.678	-6.104	-8.88	-9.099
1974	1.974	-13.827	-24.005	-8.117	-13.302	-8.765	-2.171	-8.133	-9.716
1975	1.975	-5.908	-0.181	-21.688	-8.3	-5.305	8.875	-7.571	-13.051
1976	1.976	3.743	-17.22	-19.985	-12.758	-6.288	5.373	-10.885	-12.518
1977	1.977	7.364	-45.468	-8.982	-25.152	-5.336	2.098	-10.316	-13.918
1978	1.978	13.283	-71.782	-7.658	-59.199	-6.125	10.369	-9.951	-15.318
1979	1.979	20.55	-75.107	-6.521	-36.399	-10.21	17.915	-11.321	-11.295
1980	1.98	5.745	-28.205	-24.529	-15.735	-9.651	1.614	-10.937	-11.711
1981	1.981	-26.252	72.442	-32.095	-19.447	-12.962	-0.561	-13.648	-11.34
1982	1.982	-30.768	115.284	-39.098	-9.37	-8.933	5.177	-17.135	-8.452
1983	1.983	-51.528	154.358	-36.996	6.312	-4.135	-7.103	-11.328	-8.859
1984	1.984	-55.239	142.255	-15.712	14.621	-11.531	-15.176	-15.397	-12.367
1985	1.985	-24.305	109.57	-7.405	7.055	-10.602	-11.07	-13.463	-9.502
1986	1.986	-11.962	-38.541	-4.927	-14.078	-9.862	-2.294	-8.83	-9.197
1987	1.987	-0.774	-17.487	-7.282	-22.443	-12.225	1.052	-10.576	-9.659
1988	1.988	-10.872	1.567	-17.976	-14.949	-12.837	16.994	-9.225	-14.527
1989	1.989	-26.575	-156.091	-27.692	-3.403	-9.576	9.883	-8.839	-7.982
1990	1.99	-23.889	-219.647	-36.493	-9.821	-7.862	-22.194	-7.674	-10.557
1991	1.991	-16.367	-200.583	-25.573	-4.041	-9.245	-8.775	-5.734	-11.373
1992	1.992	-18.729	-113.223	-6.911	15.311	-12.558	45.324	-6.114	-14.861
1993	1.993	-37.927	-65.709	16.218	12.792	-9.686	23.238	-8.24	-12.922
1994	1.994	-30.426	-22.639	25.366	10.469	-12.436	16.678	-12.693	-8.848
1995	1.995	-18.879	-9.59	22.545	-0.216	-8.216	-13.686	-17.343	-10.225
1996	1.996	0.203	-45.32	-0.731	5.525	-5.732	-19.078	-8.445	-8.921
1997	1.997	7.685	-12.927	2.367	14.18	7.017	-39.412	-14.835	-11.837
1998	1.998	5.31	-22.883	10.637	-9.63	-0.361	-34.438	-13.677	-12.216
[truncated: 22,246 more rows]
