# Supplementary material for: Associations between lower-limb muscle activation and knee flexion in post-stroke individuals: A study on the stance-to-swing phases of gait
Source: PLoS One. 2017 Sep 8;12(9):e0183865. doi: 10.1371/journal.pone.0183865 (PMC5590852; doi:10.1371/journal.pone.0183865)
Supplement: S1 Dataset — (ZIP) [file pone.0183865.s001.zip › S1_Dataset/Patient group/1/2/point.csv]

Frame	Time	sacrum.X	sacrum.Y	sacrum.Z	r asis.X	r asis.Y	r asis.Z	r thigh.X	r thigh.Y	r thigh.Z	r bar 1.X	r bar 1.Y	r bar 1.Z	r knee 1.X	r knee 1.Y	r knee 1.Z	r knee 2.X	r knee 2.Y	r knee 2.Z	r bar 2.X	r bar 2.Y	r bar 2.Z	r mall.X	r mall.Y	r mall.Z	r met.X	r met.Y	r met.Z	l asis.X	l asis.Y	l asis.Z	l thigh.X	l thigh.Y	l thigh.Z	l bar 1.X	l bar 1.Y	l bar 1.Z	l knee 1.X	l knee 1.Y	l knee 1.Z	l knee 2.X	l knee 2.Y	l knee 2.Z	l bar 2.X	l bar 2.Y	l bar 2.Z	l mall.X	l mall.Y	l mall.Z
0	0	NaN	NaN	NaN	NaN	NaN	NaN	NaN	NaN	NaN	NaN	NaN	NaN	NaN	NaN	NaN	2.121	0.338	0.317	2.156	0.231	0.292	2.15	0.078	0.377	2.05	0.009	0.313	NaN	NaN	NaN	2.115	0.795	0.61	2.038	0.651	0.646	2.035	0.462	0.588	2.047	0.382	0.594	NaN	NaN	NaN	NaN	NaN	NaN
1	0.005	NaN	NaN	NaN	NaN	NaN	NaN	NaN	NaN	NaN	NaN	NaN	NaN	NaN	NaN	NaN	2.121	0.338	0.317	2.156	0.231	0.292	2.15	0.077	0.377	2.051	0.009	0.313	NaN	NaN	NaN	2.115	0.795	0.611	2.038	0.651	0.646	2.035	0.462	0.588	2.047	0.382	0.594	NaN	NaN	NaN	NaN	NaN	NaN
2	0.01	NaN	NaN	NaN	NaN	NaN	NaN	NaN	NaN	NaN	NaN	NaN	NaN	NaN	NaN	NaN	2.12	0.338	0.316	2.156	0.231	0.292	2.15	0.077	0.377	2.052	0.008	0.313	NaN	NaN	NaN	2.114	0.795	0.611	2.038	0.651	0.646	2.035	0.462	0.587	2.047	0.381	0.594	NaN	NaN	NaN	NaN	NaN	NaN
3	0.015	NaN	NaN	NaN	NaN	NaN	NaN	NaN	NaN	NaN	NaN	NaN	NaN	NaN	NaN	NaN	2.12	0.338	0.316	2.156	0.231	0.292	2.15	0.077	0.377	2.052	0.008	0.313	NaN	NaN	NaN	2.114	0.795	0.611	2.038	0.651	0.646	2.035	0.462	0.587	2.047	0.381	0.594	NaN	NaN	NaN	NaN	NaN	NaN
4	0.02	NaN	NaN	NaN	NaN	NaN	NaN	NaN	NaN	NaN	NaN	NaN	NaN	NaN	NaN	NaN	2.12	0.338	0.316	2.156	0.23	0.292	2.15	0.077	0.377	2.053	0.008	0.313	NaN	NaN	NaN	2.114	0.795	0.611	2.039	0.651	0.646	2.035	0.463	0.587	2.047	0.381	0.594	NaN	NaN	NaN	NaN	NaN	NaN
5	0.025	NaN	NaN	NaN	NaN	NaN	NaN	NaN	NaN	NaN	NaN	NaN	NaN	NaN	NaN	NaN	2.12	0.338	0.316	2.156	0.23	0.292	2.15	0.077	0.377	2.053	0.008	0.313	NaN	NaN	NaN	2.114	0.794	0.611	2.039	0.651	0.646	2.035	0.463	0.587	2.047	0.381	0.594	NaN	NaN	NaN	NaN	NaN	NaN
6	0.03	NaN	NaN	NaN	NaN	NaN	NaN	NaN	NaN	NaN	NaN	NaN	NaN	NaN	NaN	NaN	2.12	0.338	0.316	2.156	0.23	0.292	2.15	0.077	0.377	2.053	0.008	0.313	NaN	NaN	NaN	2.114	0.794	0.611	2.039	0.651	0.646	2.035	0.464	0.587	2.047	0.381	0.594	NaN	NaN	NaN	NaN	NaN	NaN
7	0.035	NaN	NaN	NaN	NaN	NaN	NaN	NaN	NaN	NaN	NaN	NaN	NaN	NaN	NaN	NaN	2.12	0.338	0.316	2.156	0.23	0.292	2.15	0.077	0.377	2.053	0.008	0.313	NaN	NaN	NaN	2.114	0.794	0.611	2.039	0.651	0.645	2.035	0.464	0.587	2.047	0.381	0.594	NaN	NaN	NaN	NaN	NaN	NaN
8	0.04	NaN	NaN	NaN	NaN	NaN	NaN	NaN	NaN	NaN	NaN	NaN	NaN	NaN	NaN	NaN	2.12	0.338	0.316	2.156	0.23	0.292	2.15	0.077	0.377	2.053	0.008	0.313	NaN	NaN	NaN	2.114	0.794	0.611	2.039	0.651	0.645	2.035	0.463	0.587	2.047	0.381	0.594	NaN	NaN	NaN	NaN	NaN	NaN
9	0.045	NaN	NaN	NaN	NaN	NaN	NaN	NaN	NaN	NaN	NaN	NaN	NaN	NaN	NaN	NaN	2.12	0.338	0.316	2.156	0.23	0.292	2.15	0.077	0.377	2.054	0.008	0.313	NaN	NaN	NaN	2.114	0.794	0.611	2.039	0.651	0.646	2.035	0.463	0.587	2.047	0.381	0.594	NaN	NaN	NaN	NaN	NaN	NaN
10	0.05	NaN	NaN	NaN	NaN	NaN	NaN	NaN	NaN	NaN	NaN	NaN	NaN	NaN	NaN	NaN	2.12	0.338	0.316	2.156	0.23	0.292	2.15	0.077	0.377	2.054	0.008	0.313	NaN	NaN	NaN	2.114	0.794	0.611	2.039	0.651	0.646	2.035	0.464	0.587	2.047	0.381	0.594	NaN	NaN	NaN	NaN	NaN	NaN
11	0.055	NaN	NaN	NaN	NaN	NaN	NaN	NaN	NaN	NaN	NaN	NaN	NaN	NaN	NaN	NaN	2.12	0.338	0.316	2.156	0.23	0.292	2.15	0.077	0.377	2.053	0.008	0.313	NaN	NaN	NaN	2.114	0.794	0.611	2.039	0.651	0.646	2.035	0.464	0.587	2.047	0.381	0.594	NaN	NaN	NaN	NaN	NaN	NaN
12	0.06	NaN	NaN	NaN	NaN	NaN	NaN	NaN	NaN	NaN	NaN	NaN	NaN	NaN	NaN	NaN	2.12	0.338	0.316	2.156	0.23	0.292	2.15	0.077	0.377	2.053	0.008	0.313	NaN	NaN	NaN	2.114	0.794	0.611	2.039	0.651	0.646	2.035	0.464	0.587	2.047	0.381	0.594	NaN	NaN	NaN	NaN	NaN	NaN
13	0.065	NaN	NaN	NaN	NaN	NaN	NaN	NaN	NaN	NaN	NaN	NaN	NaN	NaN	NaN	NaN	2.12	0.338	0.316	2.156	0.23	0.292	2.15	0.077	0.377	2.053	0.008	0.313	NaN	NaN	NaN	2.114	0.794	0.611	2.039	0.651	0.646	2.035	0.464	0.587	2.047	0.381	0.594	NaN	NaN	NaN	NaN	NaN	NaN
14	0.07	NaN	NaN	NaN	NaN	NaN	NaN	NaN	NaN	NaN	NaN	NaN	NaN	NaN	NaN	NaN	2.12	0.338	0.316	2.156	0.23	0.292	2.15	0.077	0.377	2.053	0.008	0.313	NaN	NaN	NaN	2.114	0.794	0.611	2.039	0.651	0.646	2.035	0.464	0.587	2.047	0.381	0.594	NaN	NaN	NaN	NaN	NaN	NaN
15	0.075	NaN	NaN	NaN	NaN	NaN	NaN	NaN	NaN	NaN	NaN	NaN	NaN	NaN	NaN	NaN	2.12	0.338	0.316	2.156	0.23	0.292	2.15	0.077	0.377	2.054	0.008	0.313	NaN	NaN	NaN	2.114	0.794	0.611	2.039	0.651	0.646	2.035	0.464	0.587	2.047	0.381	0.594	NaN	NaN	NaN	NaN	NaN	NaN
16	0.08	NaN	NaN	NaN	NaN	NaN	NaN	NaN	NaN	NaN	NaN	NaN	NaN	NaN	NaN	NaN	2.12	0.338	0.316	2.156	0.23	0.292	2.15	0.077	0.377	2.054	0.008	0.313	NaN	NaN	NaN	2.114	0.794	0.611	2.039	0.651	0.646	2.035	0.464	0.587	2.047	0.381	0.594	NaN	NaN	NaN	NaN	NaN	NaN
17	0.085	NaN	NaN	NaN	NaN	NaN	NaN	NaN	NaN	NaN	NaN	NaN	NaN	NaN	NaN	NaN	2.12	0.338	0.316	2.156	0.23	0.292	2.15	0.077	0.377	2.054	0.008	0.313	NaN	NaN	NaN	2.114	0.794	0.611	2.039	0.651	0.645	2.035	0.464	0.587	2.047	0.381	0.594	NaN	NaN	NaN	NaN	NaN	NaN
18	0.09	NaN	NaN	NaN	NaN	NaN	NaN	NaN	NaN	NaN	NaN	NaN	NaN	NaN	NaN	NaN	2.12	0.338	0.316	2.156	0.23	0.292	2.15	0.077	0.377	2.054	0.008	0.313	NaN	NaN	NaN	2.114	0.794	0.611	2.039	0.652	0.645	2.035	0.464	0.587	2.047	0.381	0.594	NaN	NaN	NaN	NaN	NaN	NaN
19	0.095	NaN	NaN	NaN	NaN	NaN	NaN	NaN	NaN	NaN	NaN	NaN	NaN	NaN	NaN	NaN	2.12	0.338	0.316	2.156	0.23	0.292	2.15	0.077	0.377	2.054	0.008	0.313	NaN	NaN	NaN	2.114	0.794	0.611	2.039	0.652	0.644	2.035	0.464	0.587	2.047	0.381	0.594	NaN	NaN	NaN	NaN	NaN	NaN
20	0.1	NaN	NaN	NaN	NaN	NaN	NaN	NaN	NaN	NaN	NaN	NaN	NaN	NaN	NaN	NaN	2.12	0.338	0.315	2.156	0.23	0.292	2.15	0.077	0.377	2.054	0.008	0.313	NaN	NaN	NaN	2.114	0.794	0.611	2.039	0.652	0.644	2.035	0.464	0.587	2.047	0.381	0.594	NaN	NaN	NaN	NaN	NaN	NaN
21	0.105	NaN	NaN	NaN	NaN	NaN	NaN	NaN	NaN	NaN	NaN	NaN	NaN	NaN	NaN	NaN	2.12	0.338	0.315	2.156	0.23	0.292	2.15	0.077	0.377	2.054	0.008	0.313	NaN	NaN	NaN	2.114	0.794	0.611	2.039	0.652	0.644	2.035	0.464	0.587	2.047	0.381	0.594	NaN	NaN	NaN	NaN	NaN	NaN
22	0.11	NaN	NaN	NaN	NaN	NaN	NaN	NaN	NaN	NaN	NaN	NaN	NaN	NaN	NaN	NaN	2.12	0.338	0.316	2.156	0.23	0.292	2.15	0.077	0.377	2.054	0.008	0.313	NaN	NaN	NaN	2.114	0.794	0.611	2.039	0.652	0.644	2.035	0.464	0.587	2.047	0.381	0.594	NaN	NaN	NaN	NaN	NaN	NaN
23	0.115	NaN	NaN	NaN	NaN	NaN	NaN	NaN	NaN	NaN	NaN	NaN	NaN	NaN	NaN	NaN	2.12	0.338	0.316	2.155	0.23	0.292	2.15	0.077	0.377	2.054	0.008	0.313	NaN	NaN	NaN	2.114	0.794	0.611	2.039	0.652	0.644	2.036	0.464	0.587	2.047	0.381	0.594	NaN	NaN	NaN	NaN	NaN	NaN
24	0.12	NaN	NaN	NaN	NaN	NaN	NaN	NaN	NaN	NaN	NaN	NaN	NaN	NaN	NaN	NaN	2.12	0.338	0.315	2.155	0.23	0.292	2.15	0.077	0.377	2.054	0.008	0.313	NaN	NaN	NaN	2.114	0.794	0.61	2.039	0.652	0.644	2.036	0.464	0.587	2.047	0.381	0.594	NaN	NaN	NaN	NaN	NaN	NaN
25	0.125	NaN	NaN	NaN	NaN	NaN	NaN	NaN	NaN	NaN	NaN	NaN	NaN	NaN	NaN	NaN	2.12	0.338	0.315	2.155	0.23	0.292	2.15	0.077	0.377	2.054	0.008	0.313	NaN	NaN	NaN	2.114	0.794	0.61	2.039	0.652	0.644	2.036	0.464	0.587	2.047	0.381	0.594	NaN	NaN	NaN	NaN	NaN	NaN
26	0.13	NaN	NaN	NaN	NaN	NaN	NaN	NaN	NaN	NaN	NaN	NaN	NaN	NaN	NaN	NaN	2.121	0.338	0.315	2.155	0.23	0.292	2.15	0.077	0.377	2.054	0.008	0.313	NaN	NaN	NaN	2.114	0.794	0.611	2.039	0.652	0.644	2.036	0.464	0.587	2.047	0.381	0.594	NaN	NaN	NaN	NaN	NaN	NaN
27	0.135	NaN	NaN	NaN	NaN	NaN	NaN	NaN	NaN	NaN	NaN	NaN	NaN	NaN	NaN	NaN	2.121	0.338	0.315	2.155	0.23	0.292	2.15	0.077	0.377	2.054	0.008	0.313	NaN	NaN	NaN	2.114	0.793	0.611	2.039	0.652	0.644	2.036	0.464	0.587	2.047	0.381	0.594	NaN	NaN	NaN	NaN	NaN	NaN
28	0.14	NaN	NaN	NaN	NaN	NaN	NaN	NaN	NaN	NaN	NaN	NaN	NaN	NaN	NaN	NaN	2.121	0.338	0.315	2.155	0.23	0.292	2.15	0.077	0.377	2.054	0.008	0.313	NaN	NaN	NaN	2.114	0.793	0.611	2.039	0.652	0.644	2.036	0.464	0.587	2.047	0.381	0.594	NaN	NaN	NaN	NaN	NaN	NaN
29	0.145	NaN	NaN	NaN	NaN	NaN	NaN	NaN	NaN	NaN	NaN	NaN	NaN	NaN	NaN	NaN	2.121	0.338	0.315	2.155	0.23	0.292	2.15	0.077	0.377	2.054	0.008	0.313	NaN	NaN	NaN	2.114	0.793	0.611	2.039	0.652	0.644	2.036	0.464	0.587	2.047	0.381	0.594	NaN	NaN	NaN	NaN	NaN	NaN
30	0.15	NaN	NaN	NaN	NaN	NaN	NaN	NaN	NaN	NaN	NaN	NaN	NaN	NaN	NaN	NaN	2.121	0.338	0.315	2.155	0.23	0.292	2.15	0.077	0.377	2.054	0.008	0.313	NaN	NaN	NaN	2.114	0.793	0.611	2.039	0.652	0.644	2.036	0.464	0.587	2.047	0.381	0.594	NaN	NaN	NaN	NaN	NaN	NaN
31	0.155	NaN	NaN	NaN	NaN	NaN	NaN	NaN	NaN	NaN	NaN	NaN	NaN	NaN	NaN	NaN	2.121	0.338	0.315	2.155	0.23	0.292	2.15	0.077	0.377	2.054	0.008	0.313	NaN	NaN	NaN	2.114	0.793	0.611	2.039	0.652	0.644	2.036	0.464	0.587	2.047	0.381	0.594	NaN	NaN	NaN	NaN	NaN	NaN
32	0.16	NaN	NaN	NaN	NaN	NaN	NaN	NaN	NaN	NaN	NaN	NaN	NaN	NaN	NaN	NaN	2.121	0.337	0.316	2.155	0.23	0.292	2.15	0.077	0.377	2.054	0.008	0.313	NaN	NaN	NaN	2.114	0.793	0.611	2.039	0.652	0.644	2.036	0.464	0.587	2.047	0.381	0.594	NaN	NaN	NaN	NaN	NaN	NaN
33	0.165	NaN	NaN	NaN	NaN	NaN	NaN	2.157	0.755	0.242	NaN	NaN	NaN	NaN	NaN	NaN	2.121	0.337	0.316	2.155	0.23	0.292	2.15	0.077	0.377	2.054	0.008	0.313	NaN	NaN	NaN	2.115	0.794	0.611	2.039	0.652	0.644	2.036	0.464	0.587	2.047	0.382	0.594	NaN	NaN	NaN	NaN	NaN	NaN
34	0.17	NaN	NaN	NaN	NaN	NaN	NaN	2.157	0.755	0.242	NaN	NaN	NaN	NaN	NaN	NaN	2.121	0.337	0.315	2.155	0.23	0.292	2.15	0.077	0.377	2.053	0.008	0.313	NaN	NaN	NaN	2.115	0.795	0.61	2.039	0.652	0.644	2.036	0.464	0.587	2.047	0.382	0.594	NaN	NaN	NaN	NaN	NaN	NaN
35	0.175	NaN	NaN	NaN	NaN	NaN	NaN	2.157	0.755	0.242	NaN	NaN	NaN	NaN	NaN	NaN	2.121	0.337	0.316	2.155	0.23	0.292	2.15	0.077	0.377	2.054	0.008	0.313	NaN	NaN	NaN	2.115	0.795	0.61	2.039	0.652	0.644	2.036	0.464	0.587	2.047	0.382	0.594	NaN	NaN	NaN	NaN	NaN	NaN
36	0.18	NaN	NaN	NaN	NaN	NaN	NaN	2.157	0.755	0.242	NaN	NaN	NaN	NaN	NaN	NaN	2.121	0.338	0.315	2.155	0.23	0.292	2.15	0.077	0.377	2.054	0.008	0.313	NaN	NaN	NaN	2.115	0.795	0.61	2.039	0.652	0.644	2.036	0.464	0.587	2.047	0.382	0.594	NaN	NaN	NaN	NaN	NaN	NaN
37	0.185	NaN	NaN	NaN	NaN	NaN	NaN	2.157	0.755	0.242	NaN	NaN	NaN	NaN	NaN	NaN	2.121	0.337	0.315	2.155	0.23	0.292	2.15	0.077	0.377	2.054	0.008	0.313	NaN	NaN	NaN	2.116	0.795	0.61	2.039	0.651	0.644	2.036	0.464	0.587	2.047	0.382	0.594	NaN	NaN	NaN	NaN	NaN	NaN
38	0.19	NaN	NaN	NaN	NaN	NaN	NaN	2.156	0.755	0.242	NaN	NaN	NaN	NaN	NaN	NaN	2.121	0.337	0.315	2.155	0.23	0.292	2.15	0.077	0.377	2.054	0.008	0.313	NaN	NaN	NaN	2.116	0.796	0.61	2.039	0.651	0.644	2.036	0.464	0.587	2.047	0.382	0.594	NaN	NaN	NaN	NaN	NaN	NaN
39	0.195	NaN	NaN	NaN	NaN	NaN	NaN	2.156	0.755	0.242	NaN	NaN	NaN	NaN	NaN	NaN	2.121	0.337	0.315	2.155	0.23	0.292	2.15	0.077	0.377	2.054	0.008	0.313	NaN	NaN	NaN	2.116	0.796	0.61	2.039	0.651	0.644	2.036	0.464	0.587	2.047	0.382	0.594	NaN	NaN	NaN	NaN	NaN	NaN
40	0.2	NaN	NaN	NaN	NaN	NaN	NaN	2.156	0.755	0.242	NaN	NaN	NaN	NaN	NaN	NaN	2.121	0.337	0.315	2.155	0.23	0.292	2.15	0.077	0.377	2.054	0.008	0.313	NaN	NaN	NaN	2.116	0.796	0.61	2.039	0.651	0.644	2.036	0.464	0.587	2.047	0.382	0.594	NaN	NaN	NaN	NaN	NaN	NaN
41	0.205	NaN	NaN	NaN	NaN	NaN	NaN	2.156	0.755	0.242	NaN	NaN	NaN	NaN	NaN	NaN	2.121	0.337	0.315	2.155	0.23	0.292	2.15	0.077	0.377	2.053	0.008	0.313	NaN	NaN	NaN	2.116	0.796	0.61	2.039	0.651	0.644	2.036	0.464	0.587	2.047	0.382	0.594	NaN	NaN	NaN	NaN	NaN	NaN
42	0.21	NaN	NaN	NaN	NaN	NaN	NaN	2.156	0.755	0.242	NaN	NaN	NaN	NaN	NaN	NaN	2.121	0.337	0.315	2.155	0.23	0.292	2.15	0.077	0.377	2.054	0.008	0.313	NaN	NaN	NaN	2.116	0.796	0.61	2.039	0.651	0.644	2.036	0.464	0.587	2.047	0.382	0.594	NaN	NaN	NaN	NaN	NaN	NaN
43	0.215	NaN	NaN	NaN	NaN	NaN	NaN	2.156	0.755	0.242	NaN	NaN	NaN	NaN	NaN	NaN	2.121	0.337	0.315	2.155	0.23	0.291	2.15	0.077	0.377	2.054	0.008	0.313	NaN	NaN	NaN	2.116	0.796	0.609	2.039	0.651	0.644	2.036	0.463	0.587	2.047	0.382	0.594	NaN	NaN	NaN	NaN	NaN	NaN
44	0.22	NaN	NaN	NaN	NaN	NaN	NaN	2.155	0.755	0.242	NaN	NaN	NaN	NaN	NaN	NaN	2.121	0.337	0.315	2.155	0.23	0.291	2.15	0.077	0.377	2.054	0.008	0.313	NaN	NaN	NaN	2.116	0.796	0.609	2.039	0.651	0.644	2.036	0.464	0.587	2.048	0.382	0.594	NaN	NaN	NaN	NaN	NaN	NaN
45	0.225	NaN	NaN	NaN	NaN	NaN	NaN	2.155	0.755	0.242	NaN	NaN	NaN	NaN	NaN	NaN	2.121	0.337	0.315	2.155	0.23	0.291	2.15	0.077	0.377	2.054	0.008	0.313	NaN	NaN	NaN	2.116	0.796	0.609	2.04	0.651	0.644	2.037	0.464	0.587	2.048	0.382	0.594	NaN	NaN	NaN	NaN	NaN	NaN
46	0.23	NaN	NaN	NaN	NaN	NaN	NaN	2.155	0.755	0.242	NaN	NaN	NaN	NaN	NaN	NaN	2.121	0.337	0.315	2.155	0.23	0.291	2.15	0.077	0.377	2.054	0.008	0.313	NaN	NaN	NaN	2.116	0.796	0.609	2.04	0.651	0.644	2.037	0.464	0.587	2.048	0.382	0.594	NaN	NaN	NaN	NaN	NaN	NaN
47	0.235	NaN	NaN	NaN	NaN	NaN	NaN	2.155	0.756	0.242	NaN	NaN	NaN	NaN	NaN	NaN	2.121	0.337	0.315	2.155	0.23	0.291	2.15	0.077	0.377	2.054	0.008	0.313	NaN	NaN	NaN	2.117	0.796	0.609	2.04	0.651	0.644	2.037	0.464	0.587	2.048	0.382	0.594	NaN	NaN	NaN	NaN	NaN	NaN
48	0.24	NaN	NaN	NaN	NaN	NaN	NaN	2.155	0.756	0.242	NaN	NaN	NaN	NaN	NaN	NaN	2.121	0.337	0.315	2.155	0.23	0.291	2.15	0.077	0.377	2.054	0.008	0.313	NaN	NaN	NaN	2.117	0.796	0.609	2.04	0.651	0.644	2.037	0.464	0.587	2.048	0.382	0.594	NaN	NaN	NaN	NaN	NaN	NaN
49	0.245	NaN	NaN	NaN	NaN	NaN	NaN	2.155	0.756	0.242	NaN	NaN	NaN	NaN	NaN	NaN	2.121	0.337	0.315	2.155	0.23	0.291	2.15	0.077	0.377	2.054	0.008	0.313	NaN	NaN	NaN	2.117	0.796	0.609	2.04	0.651	0.643	2.037	0.464	0.587	2.048	0.382	0.594	NaN	NaN	NaN	NaN	NaN	NaN
50	0.25	NaN	NaN	NaN	NaN	NaN	NaN	2.155	0.756	0.242	NaN	NaN	NaN	NaN	NaN	NaN	2.121	0.337	0.315	2.154	0.23	0.291	2.15	0.077	0.377	2.054	0.008	0.313	NaN	NaN	NaN	2.117	0.796	0.609	2.04	0.651	0.643	2.037	0.464	0.587	2.048	0.382	0.594	NaN	NaN	NaN	NaN	NaN	NaN
51	0.255	NaN	NaN	NaN	NaN	NaN	NaN	2.155	0.756	0.242	NaN	NaN	NaN	NaN	NaN	NaN	2.121	0.337	0.315	2.154	0.23	0.291	2.15	0.077	0.377	2.054	0.008	0.313	NaN	NaN	NaN	2.117	0.796	0.609	2.04	0.651	0.643	2.037	0.464	0.587	2.048	0.382	0.594	NaN	NaN	NaN	NaN	NaN	NaN
52	0.26	NaN	NaN	NaN	NaN	NaN	NaN	2.155	0.756	0.242	NaN	NaN	NaN	NaN	NaN	NaN	2.121	0.337	0.315	2.154	0.23	0.291	2.15	0.077	0.377	2.054	0.008	0.313	NaN	NaN	NaN	2.117	0.796	0.609	2.04	0.651	0.643	2.037	0.464	0.587	2.048	0.382	0.594	NaN	NaN	NaN	NaN	NaN	NaN
53	0.265	NaN	NaN	NaN	NaN	NaN	NaN	2.155	0.756	0.242	NaN	NaN	NaN	NaN	NaN	NaN	2.121	0.337	0.315	2.154	0.23	0.291	2.15	0.077	0.377	2.054	0.008	0.313	NaN	NaN	NaN	2.117	0.796	0.609	2.04	0.651	0.643	2.037	0.464	0.587	2.048	0.382	0.594	NaN	NaN	NaN	NaN	NaN	NaN
54	0.27	NaN	NaN	NaN	NaN	NaN	NaN	2.155	0.756	0.242	NaN	NaN	NaN	NaN	NaN	NaN	2.121	0.337	0.315	2.154	0.23	0.291	2.15	0.077	0.377	2.054	0.008	0.313	NaN	NaN	NaN	2.117	0.796	0.609	2.04	0.651	0.643	2.037	0.464	0.587	2.048	0.382	0.593	NaN	NaN	NaN	NaN	NaN	NaN
55	0.275	NaN	NaN	NaN	NaN	NaN	NaN	2.155	0.756	0.242	NaN	NaN	NaN	NaN	NaN	NaN	2.121	0.337	0.315	2.154	0.23	0.291	2.15	0.077	0.377	2.054	0.008	0.313	NaN	NaN	NaN	2.117	0.796	0.609	2.04	0.651	0.643	2.037	0.464	0.587	2.048	0.382	0.593	NaN	NaN	NaN	NaN	NaN	NaN
56	0.28	NaN	NaN	NaN	NaN	NaN	NaN	2.155	0.756	0.242	NaN	NaN	NaN	NaN	NaN	NaN	2.121	0.337	0.315	2.154	0.23	0.291	2.15	0.077	0.377	2.054	0.008	0.313	NaN	NaN	NaN	2.117	0.796	0.609	2.04	0.651	0.643	2.037	0.464	0.587	2.048	0.382	0.593	NaN	NaN	NaN	NaN	NaN	NaN
57	0.285	NaN	NaN	NaN	NaN	NaN	NaN	2.155	0.756	0.242	NaN	NaN	NaN	NaN	NaN	NaN	2.121	0.337	0.315	2.154	0.23	0.291	2.15	0.077	0.377	2.054	0.008	0.313	NaN	NaN	NaN	2.118	0.796	0.609	2.04	0.651	0.643	2.037	0.464	0.587	2.048	0.382	0.593	NaN	NaN	NaN	NaN	NaN	NaN
58	0.29	NaN	NaN	NaN	NaN	NaN	NaN	2.155	0.756	0.242	NaN	NaN	NaN	NaN	NaN	NaN	2.121	0.337	0.315	2.154	0.23	0.291	2.15	0.077	0.377	2.054	0.008	0.313	NaN	NaN	NaN	2.118	0.795	0.609	2.04	0.65	0.643	2.037	0.464	0.587	2.048	0.382	0.593	NaN	NaN	NaN	NaN	NaN	NaN
59	0.295	NaN	NaN	NaN	NaN	NaN	NaN	2.155	0.756	0.241	NaN	NaN	NaN	NaN	NaN	NaN	2.121	0.337	0.315	2.154	0.23	0.291	2.15	0.077	0.377	2.054	0.008	0.313	NaN	NaN	NaN	2.118	0.796	0.609	2.039	0.65	0.643	2.037	0.464	0.587	2.048	0.382	0.593	NaN	NaN	NaN	NaN	NaN	NaN
60	0.3	NaN	NaN	NaN	NaN	NaN	NaN	2.155	0.756	0.241	NaN	NaN	NaN	NaN	NaN	NaN	2.121	0.337	0.315	2.154	0.23	0.291	2.15	0.077	0.377	2.054	0.008	0.313	NaN	NaN	NaN	2.118	0.796	0.608	2.04	0.65	0.643	2.037	0.464	0.587	2.048	0.382	0.593	NaN	NaN	NaN	NaN	NaN	NaN
61	0.305	NaN	NaN	NaN	NaN	NaN	NaN	2.155	0.756	0.241	NaN	NaN	NaN	NaN	NaN	NaN	2.121	0.337	0.315	2.154	0.23	0.291	2.15	0.077	0.377	2.054	0.008	0.313	NaN	NaN	NaN	2.118	0.796	0.608	2.04	0.651	0.643	2.037	0.464	0.587	2.048	0.382	0.593	NaN	NaN	NaN	NaN	NaN	NaN
62	0.31	NaN	NaN	NaN	NaN	NaN	NaN	2.155	0.756	0.241	NaN	NaN	NaN	NaN	NaN	NaN	2.121	0.337	0.315	2.154	0.23	0.291	2.15	0.077	0.377	2.054	0.008	0.313	NaN	NaN	NaN	2.118	0.797	0.608	2.04	0.651	0.643	2.037	0.464	0.587	2.048	0.382	0.593	NaN	NaN	NaN	NaN	NaN	NaN
63	0.315	NaN	NaN	NaN	NaN	NaN	NaN	2.155	0.756	0.241	NaN	NaN	NaN	NaN	NaN	NaN	2.121	0.337	0.315	2.154	0.23	0.291	2.15	0.077	0.377	2.054	0.008	0.313	NaN	NaN	NaN	2.118	0.797	0.608	2.041	0.651	0.643	2.037	0.464	0.587	2.048	0.382	0.593	NaN	NaN	NaN	NaN	NaN	NaN
64	0.32	NaN	NaN	NaN	NaN	NaN	NaN	2.155	0.756	0.241	NaN	NaN	NaN	NaN	NaN	NaN	2.121	0.337	0.315	2.154	0.23	0.291	2.15	0.077	0.377	2.054	0.008	0.313	NaN	NaN	NaN	2.118	0.797	0.608	2.04	0.65	0.643	2.037	0.464	0.587	2.048	0.382	0.593	NaN	NaN	NaN	NaN	NaN	NaN
65	0.325	NaN	NaN	NaN	NaN	NaN	NaN	2.154	0.756	0.241	NaN	NaN	NaN	NaN	NaN	NaN	2.121	0.337	0.315	2.154	0.23	0.291	2.15	0.077	0.377	2.054	0.008	0.313	NaN	NaN	NaN	2.119	0.797	0.608	2.04	0.65	0.642	2.037	0.464	0.587	2.048	0.382	0.593	NaN	NaN	NaN	NaN	NaN	NaN
66	0.33	NaN	NaN	NaN	NaN	NaN	NaN	2.154	0.756	0.241	NaN	NaN	NaN	NaN	NaN	NaN	2.121	0.337	0.315	2.154	0.23	0.291	2.15	0.077	0.377	2.054	0.008	0.313	NaN	NaN	NaN	2.119	0.797	0.608	2.041	0.65	0.643	2.037	0.464	0.587	2.049	0.382	0.593	NaN	NaN	NaN	NaN	NaN	NaN
67	0.335	NaN	NaN	NaN	NaN	NaN	NaN	2.154	0.756	0.241	NaN	NaN	NaN	NaN	NaN	NaN	2.121	0.337	0.315	2.154	0.23	0.291	2.15	0.077	0.377	2.054	0.008	0.313	NaN	NaN	NaN	2.119	0.797	0.608	2.041	0.65	0.642	2.037	0.464	0.587	2.049	0.382	0.593	NaN	NaN	NaN	NaN	NaN	NaN
68	0.34	NaN	NaN	NaN	NaN	NaN	NaN	2.154	0.756	0.241	NaN	NaN	NaN	NaN	NaN	NaN	2.121	0.337	0.315	2.154	0.23	0.291	2.15	0.077	0.377	2.054	0.008	0.313	NaN	NaN	NaN	2.119	0.797	0.608	2.04	0.649	0.642	2.037	0.464	0.587	2.049	0.382	0.593	NaN	NaN	NaN	NaN	NaN	NaN
69	0.345	NaN	NaN	NaN	NaN	NaN	NaN	2.154	0.756	0.241	NaN	NaN	NaN	NaN	NaN	NaN	2.121	0.337	0.315	2.154	0.23	0.291	2.15	0.077	0.377	2.054	0.008	0.313	NaN	NaN	NaN	2.119	0.797	0.608	2.04	0.649	0.642	2.037	0.464	0.587	2.049	0.382	0.593	NaN	NaN	NaN	NaN	NaN	NaN
70	0.35	NaN	NaN	NaN	NaN	NaN	NaN	2.154	0.756	0.241	NaN	NaN	NaN	NaN	NaN	NaN	2.121	0.337	0.315	2.154	0.23	0.291	2.15	0.077	0.377	2.054	0.008	0.313	NaN	NaN	NaN	2.119	0.797	0.608	2.041	0.649	0.642	2.037	0.464	0.587	2.049	0.382	0.593	NaN	NaN	NaN	NaN	NaN	NaN
71	0.355	NaN	NaN	NaN	NaN	NaN	NaN	2.154	0.756	0.241	NaN	NaN	NaN	NaN	NaN	NaN	2.121	0.337	0.315	2.154	0.23	0.291	2.15	0.077	0.377	2.053	0.008	0.313	NaN	NaN	NaN	2.119	0.797	0.608	2.041	0.65	0.642	2.037	0.464	0.587	2.049	0.383	0.593	NaN	NaN	NaN	NaN	NaN	NaN
72	0.36	NaN	NaN	NaN	NaN	NaN	NaN	2.154	0.756	0.241	NaN	NaN	NaN	NaN	NaN	NaN	2.121	0.337	0.315	2.154	0.23	0.29	2.15	0.077	0.377	2.053	0.008	0.313	NaN	NaN	NaN	2.119	0.797	0.608	2.042	0.65	0.642	2.037	0.464	0.587	2.049	0.383	0.593	NaN	NaN	NaN	NaN	NaN	NaN
73	0.365	NaN	NaN	NaN	NaN	NaN	NaN	2.154	0.756	0.241	NaN	NaN	NaN	NaN	NaN	NaN	2.121	0.337	0.315	2.154	0.23	0.29	2.15	0.077	0.377	2.054	0.008	0.313	NaN	NaN	NaN	2.119	0.797	0.608	2.041	0.65	0.642	2.037	0.464	0.587	2.049	0.383	0.593	NaN	NaN	NaN	NaN	NaN	NaN
74	0.37	NaN	NaN	NaN	NaN	NaN	NaN	2.154	0.756	0.241	NaN	NaN	NaN	NaN	NaN	NaN	2.121	0.337	0.315	2.154	0.23	0.29	2.15	0.077	0.377	2.053	0.008	0.313	NaN	NaN	NaN	2.119	0.797	0.608	2.041	0.649	0.642	2.037	0.464	0.587	2.049	0.383	0.593	NaN	NaN	NaN	NaN	NaN	NaN
75	0.375	NaN	NaN	NaN	NaN	NaN	NaN	NaN	NaN	NaN	NaN	NaN	NaN	NaN	NaN	NaN	2.121	0.337	0.315	2.154	0.23	0.29	2.15	0.077	0.377	2.054	0.008	0.313	NaN	NaN	NaN	2.119	0.797	0.607	2.041	0.649	0.641	2.037	0.464	0.587	2.049	0.383	0.593	NaN	NaN	NaN	NaN	NaN	NaN
76	0.38	NaN	NaN	NaN	NaN	NaN	NaN	NaN	NaN	NaN	NaN	NaN	NaN	NaN	NaN	NaN	2.121	0.337	0.315	2.154	0.23	0.29	2.15	0.077	0.377	2.054	0.008	0.313	NaN	NaN	NaN	2.119	0.797	0.607	2.041	0.649	0.641	2.037	0.464	0.587	2.049	0.383	0.593	NaN	NaN	NaN	NaN	NaN	NaN
77	0.385	NaN	NaN	NaN	NaN	NaN	NaN	NaN	NaN	NaN	NaN	NaN	NaN	NaN	NaN	NaN	2.121	0.337	0.315	2.154	0.23	0.29	2.15	0.077	0.377	2.054	0.008	0.313	NaN	NaN	NaN	2.119	0.797	0.607	2.041	0.649	0.641	2.037	0.464	0.587	2.049	0.383	0.593	NaN	NaN	NaN	NaN	NaN	NaN
78	0.39	NaN	NaN	NaN	NaN	NaN	NaN	NaN	NaN	NaN	NaN	NaN	NaN	NaN	NaN	NaN	2.121	0.337	0.315	2.154	0.23	0.29	2.15	0.077	0.377	2.054	0.008	0.313	NaN	NaN	NaN	2.119	0.797	0.607	2.041	0.649	0.641	2.037	0.464	0.587	2.049	0.383	0.593	NaN	NaN	NaN	NaN	NaN	NaN
79	0.395	NaN	NaN	NaN	NaN	NaN	NaN	NaN	NaN	NaN	NaN	NaN	NaN	NaN	NaN	NaN	2.121	0.337	0.315	2.154	0.23	0.29	2.15	0.077	0.377	2.054	0.008	0.313	NaN	NaN	NaN	2.119	0.797	0.607	2.041	0.649	0.641	2.037	0.464	0.587	2.049	0.383	0.593	NaN	NaN	NaN	NaN	NaN	NaN
80	0.4	NaN	NaN	NaN	NaN	NaN	NaN	NaN	NaN	NaN	NaN	NaN	NaN	NaN	NaN	NaN	2.121	0.337	0.315	2.154	0.23	0.29	2.15	0.077	0.377	2.054	0.008	0.313	NaN	NaN	NaN	2.119	0.797	0.607	2.041	0.649	0.641	2.037	0.463	0.587	2.049	0.383	0.593	NaN	NaN	NaN	NaN	NaN	NaN
81	0.405	NaN	NaN	NaN	NaN	NaN	NaN	NaN	NaN	NaN	NaN	NaN	NaN	NaN	NaN	NaN	2.121	0.337	0.315	2.154	0.23	0.29	2.15	0.077	0.377	2.054	0.008	0.313	NaN	NaN	NaN	2.119	0.797	0.607	2.041	0.649	0.641	2.037	0.463	0.587	2.049	0.383	0.593	NaN	NaN	NaN	NaN	NaN	NaN
82	0.41	NaN	NaN	NaN	NaN	NaN	NaN	NaN	NaN	NaN	NaN	NaN	NaN	NaN	NaN	NaN	2.121	0.337	0.315	2.154	0.23	0.29	2.15	0.077	0.377	2.054	0.008	0.313	NaN	NaN	NaN	2.119	0.797	0.607	2.041	0.649	0.641	2.037	0.463	0.587	2.048	0.383	0.593	NaN	NaN	NaN	NaN	NaN	NaN
83	0.415	NaN	NaN	NaN	NaN	NaN	NaN	NaN	NaN	NaN	NaN	NaN	NaN	NaN	NaN	NaN	2.121	0.337	0.315	2.154	0.23	0.29	2.15	0.077	0.377	2.054	0.008	0.313	NaN	NaN	NaN	2.119	0.797	0.607	2.04	0.648	0.641	2.037	0.463	0.587	2.048	0.383	0.593	NaN	NaN	NaN	NaN	NaN	NaN
84	0.42	NaN	NaN	NaN	NaN	NaN	NaN	NaN	NaN	NaN	NaN	NaN	NaN	NaN	NaN	NaN	2.121	0.337	0.315	2.154	0.23	0.291	2.15	0.077	0.377	2.054	0.008	0.313	NaN	NaN	NaN	2.119	0.797	0.607	2.041	0.649	0.641	2.037	0.463	0.587	2.048	0.383	0.593	NaN	NaN	NaN	NaN	NaN	NaN
85	0.425	NaN	NaN	NaN	NaN	NaN	NaN	2.075	0.803	0.26	NaN	NaN	NaN	NaN	NaN	NaN	2.121	0.337	0.315	2.154	0.23	0.291	2.15	0.077	0.377	2.054	0.008	0.313	NaN	NaN	NaN	2.119	0.797	0.607	2.041	0.649	0.641	2.037	0.463	0.587	2.048	0.383	0.593	NaN	NaN	NaN	NaN	NaN	NaN
86	0.43	NaN	NaN	NaN	NaN	NaN	NaN	NaN	NaN	NaN	NaN	NaN	NaN	NaN	NaN	NaN	2.121	0.337	0.315	2.154	0.23	0.291	2.15	0.077	0.377	2.054	0.008	0.313	NaN	NaN	NaN	2.119	0.797	0.608	2.04	0.649	0.641	2.037	0.463	0.587	2.048	0.383	0.593	NaN	NaN	NaN	NaN	NaN	NaN
87	0.435	NaN	NaN	NaN	NaN	NaN	NaN	NaN	NaN	NaN	NaN	NaN	NaN	NaN	NaN	NaN	2.121	0.337	0.315	2.155	0.23	0.291	2.15	0.077	0.377	2.054	0.008	0.313	NaN	NaN	NaN	2.119	0.797	0.608	2.041	0.649	0.641	2.037	0.463	0.587	2.048	0.383	0.593	NaN	NaN	NaN	NaN	NaN	NaN
88	0.44	NaN	NaN	NaN	NaN	NaN	NaN	2.075	0.803	0.26	NaN	NaN	NaN	NaN	NaN	NaN	2.121	0.337	0.315	2.155	0.23	0.291	2.15	0.077	0.377	2.054	0.008	0.313	NaN	NaN	NaN	2.119	0.797	0.608	2.04	0.648	0.641	2.037	0.463	0.587	2.048	0.383	0.593	NaN	NaN	NaN	NaN	NaN	NaN
89	0.445	NaN	NaN	NaN	NaN	NaN	NaN	2.075	0.803	0.26	NaN	NaN	NaN	NaN	NaN	NaN	2.121	0.337	0.315	2.155	0.23	0.291	2.15	0.077	0.377	2.054	0.008	0.313	NaN	NaN	NaN	2.118	0.797	0.608	2.04	0.649	0.641	2.037	0.463	0.587	2.048	0.383	0.593	NaN	NaN	NaN	NaN	NaN	NaN
90	0.45	NaN	NaN	NaN	NaN	NaN	NaN	2.075	0.803	0.26	NaN	NaN	NaN	NaN	NaN	NaN	2.121	0.337	0.315	2.155	0.23	0.291	2.15	0.077	0.377	2.054	0.008	0.313	NaN	NaN	NaN	2.118	0.797	0.608	2.04	0.649	0.641	2.037	0.463	0.587	2.048	0.383	0.593	NaN	NaN	NaN	NaN	NaN	NaN
91	0.455	NaN	NaN	NaN	NaN	NaN	NaN	NaN	NaN	NaN	NaN	NaN	NaN	NaN	NaN	NaN	2.121	0.337	0.315	2.155	0.23	0.291	2.15	0.077	0.377	2.054	0.008	0.313	NaN	NaN	NaN	2.118	0.797	0.608	2.04	0.649	0.641	2.037	0.463	0.587	2.048	0.383	0.593	NaN	NaN	NaN	NaN	NaN	NaN
92	0.46	NaN	NaN	NaN	NaN	NaN	NaN	NaN	NaN	NaN	NaN	NaN	NaN	NaN	NaN	NaN	2.121	0.337	0.315	2.155	0.23	0.291	2.15	0.077	0.377	2.054	0.008	0.313	NaN	NaN	NaN	2.118	0.797	0.608	2.04	0.649	0.641	2.036	0.463	0.587	2.048	0.383	0.593	NaN	NaN	NaN	NaN	NaN	NaN
93	0.465	NaN	NaN	NaN	NaN	NaN	NaN	2.075	0.803	0.26	NaN	NaN	NaN	NaN	NaN	NaN	2.121	0.338	0.315	2.155	0.23	0.291	2.15	0.077	0.377	2.054	0.008	0.313	NaN	NaN	NaN	2.118	0.797	0.608	2.04	0.649	0.641	2.036	0.463	0.587	2.048	0.383	0.593	NaN	NaN	NaN	NaN	NaN	NaN
94	0.47	NaN	NaN	NaN	NaN	NaN	NaN	NaN	NaN	NaN	NaN	NaN	NaN	NaN	NaN	NaN	2.121	0.338	0.315	2.155	0.23	0.291	2.15	0.077	0.377	2.054	0.008	0.313	NaN	NaN	NaN	2.118	0.797	0.608	2.04	0.649	0.641	2.036	0.463	0.587	2.048	0.383	0.593	NaN	NaN	NaN	NaN	NaN	NaN
95	0.475	NaN	NaN	NaN	NaN	NaN	NaN	NaN	NaN	NaN	NaN	NaN	NaN	NaN	NaN	NaN	2.121	0.338	0.315	2.155	0.23	0.291	2.15	0.077	0.377	2.054	0.008	0.313	NaN	NaN	NaN	2.118	0.797	0.608	2.04	0.649	0.641	2.036	0.463	0.587	2.048	0.383	0.593	NaN	NaN	NaN	NaN	NaN	NaN
96	0.48	NaN	NaN	NaN	NaN	NaN	NaN	NaN	NaN	NaN	NaN	NaN	NaN	NaN	NaN	NaN	2.121	0.338	0.315	2.155	0.23	0.291	2.15	0.077	0.377	2.054	0.008	0.313	NaN	NaN	NaN	2.118	0.797	0.608	2.04	0.649	0.641	2.036	0.463	0.587	2.048	0.383	0.593	NaN	NaN	NaN	NaN	NaN	NaN
97	0.485	NaN	NaN	NaN	NaN	NaN	NaN	NaN	NaN	NaN	NaN	NaN	NaN	NaN	NaN	NaN	2.121	0.338	0.315	2.155	0.23	0.291	2.15	0.077	0.377	2.054	0.008	0.313	NaN	NaN	NaN	2.118	0.797	0.608	2.04	0.649	0.641	2.036	0.463	0.587	2.048	0.383	0.593	NaN	NaN	NaN	NaN	NaN	NaN
98	0.49	NaN	NaN	NaN	NaN	NaN	NaN	2.153	0.756	0.241	NaN	NaN	NaN	NaN	NaN	NaN	2.121	0.338	0.315	2.155	0.23	0.291	2.15	0.077	0.377	2.054	0.008	0.313	NaN	NaN	NaN	2.118	0.797	0.608	2.04	0.649	0.641	2.036	0.463	0.587	2.048	0.383	0.593	NaN	NaN	NaN	NaN	NaN	NaN
99	0.495	NaN	NaN	NaN	NaN	NaN	NaN	2.153	0.756	0.241	NaN	NaN	NaN	NaN	NaN	NaN	2.121	0.338	0.315	2.155	0.23	0.291	2.15	0.077	0.377	2.054	0.008	0.313	NaN	NaN	NaN	2.118	0.797	0.608	2.04	0.649	0.641	2.036	0.463	0.587	2.048	0.383	0.593	NaN	NaN	NaN	NaN	NaN	NaN
100	0.5	NaN	NaN	NaN	NaN	NaN	NaN	2.153	0.756	0.241	NaN	NaN	NaN	NaN	NaN	NaN	2.121	0.338	0.315	2.155	0.23	0.291	2.15	0.077	0.377	2.054	0.008	0.313	NaN	NaN	NaN	2.118	0.797	0.608	2.039	0.649	0.641	2.036	0.463	0.587	2.048	0.383	0.593	NaN	NaN	NaN	NaN	NaN	NaN
101	0.505	NaN	NaN	NaN	NaN	NaN	NaN	2.153	0.756	0.241	NaN	NaN	NaN	NaN	NaN	NaN	2.121	0.338	0.315	2.155	0.23	0.291	2.15	0.077	0.377	2.054	0.008	0.313	NaN	NaN	NaN	2.118	0.797	0.608	2.039	0.649	0.641	2.036	0.463	0.587	2.048	0.383	0.593	NaN	NaN	NaN	NaN	NaN	NaN
102	0.51	NaN	NaN	NaN	NaN	NaN	NaN	2.153	0.756	0.241	NaN	NaN	NaN	NaN	NaN	NaN	2.121	0.338	0.315	2.155	0.23	0.291	2.15	0.077	0.377	2.054	0.008	0.313	NaN	NaN	NaN	2.118	0.797	0.608	2.039	0.649	0.641	2.036	0.464	0.587	2.048	0.383	0.593	NaN	NaN	NaN	NaN	NaN	NaN
103	0.515	NaN	NaN	NaN	NaN	NaN	NaN	2.153	0.756	0.241	NaN	NaN	NaN	NaN	NaN	NaN	2.121	0.338	0.315	2.155	0.23	0.291	2.15	0.077	0.377	2.054	0.008	0.313	NaN	NaN	NaN	2.118	0.797	0.608	2.039	0.649	0.641	2.036	0.464	0.587	2.048	0.383	0.593	NaN	NaN	NaN	NaN	NaN	NaN
104	0.52	NaN	NaN	NaN	NaN	NaN	NaN	2.153	0.756	0.241	NaN	NaN	NaN	NaN	NaN	NaN	2.121	0.338	0.315	2.155	0.23	0.291	2.15	0.077	0.377	2.054	0.008	0.313	NaN	NaN	NaN	2.117	0.797	0.608	2.039	0.649	0.641	2.036	0.464	0.587	2.048	0.383	0.593	NaN	NaN	NaN	NaN	NaN	NaN
105	0.525	NaN	NaN	NaN	NaN	NaN	NaN	2.153	0.756	0.241	NaN	NaN	NaN	NaN	NaN	NaN	2.121	0.338	0.315	2.154	0.23	0.291	2.15	0.077	0.377	2.054	0.008	0.313	NaN	NaN	NaN	2.117	0.797	0.608	2.039	0.649	0.641	2.036	0.464	0.587	2.048	0.383	0.593	NaN	NaN	NaN	NaN	NaN	NaN
106	0.53	NaN	NaN	NaN	NaN	NaN	NaN	2.153	0.756	0.241	NaN	NaN	NaN	NaN	NaN	NaN	2.121	0.338	0.315	2.154	0.23	0.291	2.15	0.077	0.377	2.054	0.008	0.313	NaN	NaN	NaN	2.117	0.797	0.608	2.039	0.649	0.642	2.036	0.464	0.587	2.048	0.382	0.593	NaN	NaN	NaN	NaN	NaN	NaN
107	0.535	NaN	NaN	NaN	NaN	NaN	NaN	2.153	0.756	0.241	NaN	NaN	NaN	NaN	NaN	NaN	2.121	0.337	0.315	2.154	0.23	0.291	2.15	0.077	0.377	2.054	0.008	0.313	NaN	NaN	NaN	2.117	0.797	0.608	2.039	0.649	0.642	2.036	0.464	0.587	2.048	0.383	0.593	NaN	NaN	NaN	NaN	NaN	NaN
108	0.54	NaN	NaN	NaN	NaN	NaN	NaN	2.153	0.756	0.24	NaN	NaN	NaN	NaN	NaN	NaN	2.121	0.337	0.315	2.154	0.23	0.291	2.15	0.077	0.377	2.054	0.008	0.313	NaN	NaN	NaN	2.117	0.797	0.608	2.039	0.649	0.642	2.036	0.464	0.587	2.048	0.383	0.593	NaN	NaN	NaN	NaN	NaN	NaN
109	0.545	NaN	NaN	NaN	NaN	NaN	NaN	2.153	0.756	0.24	NaN	NaN	NaN	NaN	NaN	NaN	2.121	0.338	0.315	2.154	0.23	0.291	2.15	0.077	0.377	2.054	0.008	0.313	NaN	NaN	NaN	2.117	0.797	0.608	2.039	0.649	0.642	2.036	0.464	0.587	2.048	0.382	0.593	NaN	NaN	NaN	NaN	NaN	NaN
110	0.55	NaN	NaN	NaN	NaN	NaN	NaN	2.153	0.756	0.24	NaN	NaN	NaN	NaN	NaN	NaN	2.121	0.337	0.315	2.154	0.23	0.291	2.15	0.077	0.377	2.054	0.008	0.313	NaN	NaN	NaN	2.117	0.797	0.608	2.039	0.649	0.642	2.036	0.464	0.587	2.048	0.382	0.593	NaN	NaN	NaN	NaN	NaN	NaN
111	0.555	NaN	NaN	NaN	NaN	NaN	NaN	2.152	0.756	0.24	NaN	NaN	NaN	NaN	NaN	NaN	2.121	0.337	0.315	2.154	0.23	0.291	2.15	0.077	0.377	2.054	0.008	0.313	NaN	NaN	NaN	2.117	0.797	0.608	2.039	0.649	0.642	2.036	0.464	0.587	2.048	0.382	0.593	NaN	NaN	NaN	NaN	NaN	NaN
112	0.56	NaN	NaN	NaN	NaN	NaN	NaN	2.152	0.756	0.24	NaN	NaN	NaN	NaN	NaN	NaN	2.121	0.337	0.315	2.154	0.23	0.291	2.15	0.077	0.377	2.054	0.008	0.313	NaN	NaN	NaN	2.117	0.797	0.608	2.039	0.65	0.642	2.036	0.464	0.587	2.048	0.382	0.593	NaN	NaN	NaN	NaN	NaN	NaN
113	0.565	NaN	NaN	NaN	NaN	NaN	NaN	2.152	0.756	0.24	NaN	NaN	NaN	NaN	NaN	NaN	2.121	0.337	0.315	2.154	0.23	0.291	2.15	0.077	0.377	2.054	0.008	0.313	NaN	NaN	NaN	2.117	0.797	0.608	2.039	0.65	0.642	2.036	0.464	0.587	2.047	0.382	0.593	NaN	NaN	NaN	NaN	NaN	NaN
114	0.57	NaN	NaN	NaN	NaN	NaN	NaN	2.152	0.756	0.24	NaN	NaN	NaN	NaN	NaN	NaN	2.121	0.337	0.315	2.154	0.23	0.291	2.15	0.077	0.377	2.054	0.008	0.313	NaN	NaN	NaN	2.117	0.797	0.608	2.039	0.65	0.642	2.036	0.464	0.587	2.047	0.382	0.593	NaN	NaN	NaN	NaN	NaN	NaN
115	0.575	NaN	NaN	NaN	NaN	NaN	NaN	2.152	0.756	0.24	NaN	NaN	NaN	NaN	NaN	NaN	2.121	0.337	0.315	2.154	0.23	0.291	2.15	0.077	0.377	2.055	0.008	0.313	NaN	NaN	NaN	2.117	0.797	0.608	2.039	0.65	0.642	2.036	0.464	0.587	2.047	0.382	0.593	NaN	NaN	NaN	NaN	NaN	NaN
116	0.58	NaN	NaN	NaN	NaN	NaN	NaN	2.152	0.756	0.241	NaN	NaN	NaN	NaN	NaN	NaN	2.121	0.337	0.315	2.154	0.23	0.291	2.15	0.077	0.377	2.054	0.008	0.313	NaN	NaN	NaN	2.117	0.797	0.608	2.039	0.65	0.642	2.036	0.464	0.587	2.047	0.382	0.593	NaN	NaN	NaN	NaN	NaN	NaN
117	0.585	NaN	NaN	NaN	NaN	NaN	NaN	2.152	0.756	0.241	NaN	NaN	NaN	NaN	NaN	NaN	2.121	0.337	0.315	2.154	0.23	0.291	2.15	0.077	0.377	2.054	0.008	0.313	NaN	NaN	NaN	2.117	0.797	0.608	2.039	0.649	0.642	2.036	0.464	0.587	2.047	0.382	0.593	NaN	NaN	NaN	NaN	NaN	NaN
118	0.59	NaN	NaN	NaN	NaN	NaN	NaN	2.152	0.756	0.241	NaN	NaN	NaN	NaN	NaN	NaN	2.121	0.337	0.315	2.154	0.23	0.291	2.15	0.077	0.377	2.054	0.008	0.313	NaN	NaN	NaN	2.117	0.797	0.608	2.039	0.649	0.642	2.036	0.464	0.587	2.047	0.382	0.593	NaN	NaN	NaN	NaN	NaN	NaN
119	0.595	NaN	NaN	NaN	NaN	NaN	NaN	2.152	0.756	0.241	NaN	NaN	NaN	NaN	NaN	NaN	2.121	0.337	0.315	2.154	0.23	0.291	2.15	0.077	0.377	2.054	0.008	0.313	NaN	NaN	NaN	2.117	0.797	0.608	2.039	0.649	0.642	2.036	0.464	0.587	2.047	0.382	0.593	NaN	NaN	NaN	NaN	NaN	NaN
120	0.6	NaN	NaN	NaN	NaN	NaN	NaN	2.152	0.756	0.241	NaN	NaN	NaN	NaN	NaN	NaN	2.121	0.337	0.315	2.154	0.23	0.291	2.15	0.077	0.377	2.055	0.008	0.313	NaN	NaN	NaN	2.117	0.797	0.608	2.039	0.65	0.642	2.036	0.464	0.587	2.047	0.382	0.593	NaN	NaN	NaN	NaN	NaN	NaN
121	0.605	NaN	NaN	NaN	NaN	NaN	NaN	2.152	0.756	0.241	NaN	NaN	NaN	NaN	NaN	NaN	2.121	0.337	0.315	2.154	0.23	0.291	2.15	0.077	0.377	2.055	0.008	0.313	NaN	NaN	NaN	2.117	0.797	0.608	2.039	0.65	0.642	2.036	0.464	0.587	2.047	0.382	0.593	NaN	NaN	NaN	NaN	NaN	NaN
122	0.61	NaN	NaN	NaN	NaN	NaN	NaN	2.152	0.756	0.241	NaN	NaN	NaN	NaN	NaN	NaN	2.121	0.337	0.315	2.154	0.23	0.291	2.15	0.077	0.377	2.055	0.008	0.313	NaN	NaN	NaN	2.117	0.797	0.608	2.039	0.649	0.642	2.036	0.464	0.587	2.047	0.382	0.593	NaN	NaN	NaN	NaN	NaN	NaN
123	0.615	NaN	NaN	NaN	NaN	NaN	NaN	2.152	0.756	0.241	NaN	NaN	NaN	NaN	NaN	NaN	2.121	0.337	0.315	2.154	0.23	0.291	2.15	0.077	0.377	2.054	0.008	0.313	NaN	NaN	NaN	2.117	0.797	0.608	2.039	0.65	0.642	2.036	0.464	0.587	2.047	0.382	0.593	NaN	NaN	NaN	NaN	NaN	NaN
124	0.62	NaN	NaN	NaN	NaN	NaN	NaN	2.152	0.756	0.241	NaN	NaN	NaN	NaN	NaN	NaN	2.121	0.337	0.315	2.154	0.23	0.291	2.15	0.077	0.377	2.054	0.008	0.313	NaN	NaN	NaN	2.117	0.797	0.608	2.039	0.65	0.642	2.036	0.464	0.587	2.047	0.382	0.593	NaN	NaN	NaN	NaN	NaN	NaN
125	0.625	NaN	NaN	NaN	NaN	NaN	NaN	2.152	0.756	0.241	NaN	NaN	NaN	NaN	NaN	NaN	2.121	0.337	0.315	2.154	0.23	0.291	2.15	0.077	0.377	2.054	0.008	0.313	NaN	NaN	NaN	2.117	0.797	0.608	2.039	0.649	0.642	2.036	0.464	0.587	2.047	0.382	0.593	NaN	NaN	NaN	NaN	NaN	NaN
126	0.63	NaN	NaN	NaN	NaN	NaN	NaN	2.152	0.756	0.241	NaN	NaN	NaN	NaN	NaN	NaN	2.121	0.337	0.315	2.154	0.23	0.291	2.15	0.077	0.377	2.054	0.008	0.313	NaN	NaN	NaN	2.117	0.797	0.608	2.039	0.65	0.642	2.036	0.464	0.587	2.047	0.382	0.593	NaN	NaN	NaN	NaN	NaN	NaN
127	0.635	NaN	NaN	NaN	NaN	NaN	NaN	2.152	0.756	0.241	NaN	NaN	NaN	NaN	NaN	NaN	2.121	0.337	0.315	2.154	0.23	0.291	2.15	0.077	0.377	2.054	0.008	0.313	NaN	NaN	NaN	2.117	0.797	0.608	2.039	0.649	0.642	2.036	0.464	0.587	2.047	0.382	0.593	NaN	NaN	NaN	NaN	NaN	NaN
128	0.64	NaN	NaN	NaN	NaN	NaN	NaN	2.152	0.756	0.241	NaN	NaN	NaN	NaN	NaN	NaN	2.121	0.337	0.315	2.154	0.23	0.291	2.15	0.077	0.377	2.054	0.008	0.313	NaN	NaN	NaN	2.117	0.797	0.608	2.039	0.65	0.642	2.036	0.464	0.587	2.047	0.382	0.593	NaN	NaN	NaN	NaN	NaN	NaN
129	0.645	NaN	NaN	NaN	NaN	NaN	NaN	2.152	0.756	0.24	NaN	NaN	NaN	NaN	NaN	NaN	2.121	0.337	0.315	2.154	0.23	0.291	2.15	0.077	0.377	2.055	0.008	0.313	NaN	NaN	NaN	2.117	0.797	0.608	2.038	0.649	0.642	2.036	0.464	0.587	2.047	0.382	0.593	NaN	NaN	NaN	NaN	NaN	NaN
130	0.65	NaN	NaN	NaN	NaN	NaN	NaN	2.152	0.756	0.24	NaN	NaN	NaN	NaN	NaN	NaN	2.121	0.337	0.315	2.154	0.23	0.291	2.15	0.077	0.377	2.054	0.008	0.313	NaN	NaN	NaN	2.117	0.797	0.608	2.039	0.65	0.642	2.036	0.464	0.587	2.047	0.383	0.593	NaN	NaN	NaN	NaN	NaN	NaN
131	0.655	NaN	NaN	NaN	NaN	NaN	NaN	2.152	0.756	0.24	NaN	NaN	NaN	NaN	NaN	NaN	2.121	0.337	0.315	2.154	0.23	0.291	2.15	0.077	0.377	2.054	0.008	0.313	NaN	NaN	NaN	2.117	0.797	0.608	2.039	0.65	0.642	2.036	0.464	0.587	2.047	0.383	0.593	NaN	NaN	NaN	NaN	NaN	NaN
132	0.66	NaN	NaN	NaN	NaN	NaN	NaN	2.152	0.756	0.24	NaN	NaN	NaN	NaN	NaN	NaN	2.121	0.337	0.315	2.154	0.23	0.291	2.15	0.077	0.377	2.054	0.008	0.313	NaN	NaN	NaN	2.117	0.797	0.608	2.038	0.649	0.642	2.036	0.464	0.587	2.047	0.383	0.593	NaN	NaN	NaN	NaN	NaN	NaN
133	0.665	NaN	NaN	NaN	NaN	NaN	NaN	2.152	0.756	0.24	NaN	NaN	NaN	NaN	NaN	NaN	2.121	0.337	0.315	2.154	0.23	0.291	2.15	0.077	0.377	2.054	0.008	0.313	NaN	NaN	NaN	2.117	0.797	0.608	2.039	0.65	0.642	2.036	0.464	0.587	2.047	0.383	0.593	NaN	NaN	NaN	NaN	NaN	NaN
134	0.67	NaN	NaN	NaN	NaN	NaN	NaN	2.152	0.756	0.24	NaN	NaN	NaN	NaN	NaN	NaN	2.121	0.337	0.315	2.154	0.23	0.291	2.15	0.077	0.377	2.054	0.008	0.313	NaN	NaN	NaN	2.117	0.797	0.609	2.039	0.65	0.642	2.036	0.464	0.587	2.047	0.383	0.593	NaN	NaN	NaN	NaN	NaN	NaN
135	0.675	NaN	NaN	NaN	NaN	NaN	NaN	2.152	0.756	0.24	2.16	0.605	0.231	NaN	NaN	NaN	2.121	0.337	0.315	2.154	0.23	0.291	2.15	0.077	0.377	2.054	0.008	0.313	NaN	NaN	NaN	2.118	0.798	0.609	2.039	0.65	0.642	2.036	0.464	0.587	2.047	0.383	0.593	NaN	NaN	NaN	NaN	NaN	NaN
136	0.68	NaN	NaN	NaN	NaN	NaN	NaN	2.152	0.756	0.24	2.16	0.604	0.231	NaN	NaN	NaN	2.121	0.337	0.315	2.154	0.23	0.291	2.15	0.077	0.377	2.054	0.008	0.313	NaN	NaN	NaN	2.117	0.797	0.608	2.039	0.65	0.642	2.036	0.464	0.587	2.047	0.383	0.593	NaN	NaN	NaN	NaN	NaN	NaN
137	0.685	NaN	NaN	NaN	NaN	NaN	NaN	2.152	0.756	0.24	2.16	0.604	0.231	NaN	NaN	NaN	2.121	0.337	0.315	2.154	0.231	0.291	2.15	0.077	0.377	2.054	0.008	0.313	NaN	NaN	NaN	2.117	0.797	0.608	2.039	0.65	0.642	2.036	0.464	0.587	2.047	0.382	0.593	NaN	NaN	NaN	NaN	NaN	NaN
138	0.69	NaN	NaN	NaN	NaN	NaN	NaN	2.152	0.756	0.24	2.159	0.604	0.231	NaN	NaN	NaN	2.121	0.337	0.315	2.154	0.231	0.291	2.15	0.077	0.377	2.054	0.008	0.313	NaN	NaN	NaN	2.117	0.797	0.608	2.038	0.65	0.642	2.036	0.464	0.587	2.047	0.383	0.593	NaN	NaN	NaN	NaN	NaN	NaN
139	0.695	NaN	NaN	NaN	NaN	NaN	NaN	2.152	0.756	0.24	2.159	0.603	0.231	NaN	NaN	NaN	2.121	0.337	0.315	2.154	0.231	0.291	2.15	0.077	0.377	2.054	0.008	0.313	NaN	NaN	NaN	2.116	0.797	0.608	2.039	0.65	0.642	2.036	0.464	0.587	2.047	0.382	0.593	NaN	NaN	NaN	NaN	NaN	NaN
140	0.7	NaN	NaN	NaN	NaN	NaN	NaN	2.152	0.756	0.24	2.159	0.603	0.231	NaN	NaN	NaN	2.121	0.337	0.315	2.154	0.231	0.291	2.15	0.077	0.377	2.054	0.008	0.313	NaN	NaN	NaN	2.117	0.797	0.608	2.039	0.65	0.642	2.036	0.464	0.587	2.047	0.382	0.593	NaN	NaN	NaN	NaN	NaN	NaN
141	0.705	NaN	NaN	NaN	NaN	NaN	NaN	2.152	0.756	0.24	2.159	0.604	0.231	NaN	NaN	NaN	2.121	0.337	0.315	2.154	0.231	0.291	2.15	0.077	0.377	2.054	0.008	0.313	NaN	NaN	NaN	2.116	0.797	0.608	2.039	0.65	0.642	2.036	0.464	0.587	2.047	0.382	0.593	NaN	NaN	NaN	NaN	NaN	NaN
142	0.71	NaN	NaN	NaN	NaN	NaN	NaN	2.152	0.756	0.24	2.159	0.604	0.231	NaN	NaN	NaN	2.121	0.337	0.315	2.154	0.23	0.291	2.15	0.077	0.377	2.054	0.008	0.313	NaN	NaN	NaN	2.116	0.796	0.608	2.039	0.65	0.642	2.036	0.464	0.587	2.047	0.382	0.593	NaN	NaN	NaN	NaN	NaN	NaN
143	0.715	NaN	NaN	NaN	NaN	NaN	NaN	2.152	0.756	0.24	2.159	0.604	0.231	NaN	NaN	NaN	2.121	0.338	0.315	2.154	0.23	0.291	2.15	0.077	0.377	2.054	0.008	0.313	NaN	NaN	NaN	2.116	0.796	0.608	2.039	0.65	0.642	2.036	0.464	0.587	2.047	0.383	0.593	NaN	NaN	NaN	NaN	NaN	NaN
144	0.72	NaN	NaN	NaN	NaN	NaN	NaN	2.152	0.756	0.24	2.159	0.604	0.231	NaN	NaN	NaN	2.121	0.338	0.315	2.154	0.23	0.291	2.15	0.077	0.377	2.054	0.008	0.313	NaN	NaN	NaN	2.116	0.796	0.608	2.039	0.65	0.642	2.036	0.464	0.587	2.047	0.382	0.593	NaN	NaN	NaN	NaN	NaN	NaN
145	0.725	NaN	NaN	NaN	NaN	NaN	NaN	2.152	0.756	0.24	2.159	0.604	0.231	NaN	NaN	NaN	2.121	0.338	0.315	2.154	0.23	0.291	2.15	0.077	0.377	2.054	0.008	0.313	NaN	NaN	NaN	2.116	0.796	0.608	2.039	0.65	0.642	2.036	0.464	0.587	2.047	0.383	0.593	NaN	NaN	NaN	NaN	NaN	NaN
146	0.73	NaN	NaN	NaN	NaN	NaN	NaN	2.152	0.756	0.24	2.159	0.604	0.231	NaN	NaN	NaN	2.121	0.338	0.315	2.154	0.23	0.291	2.15	0.077	0.377	2.054	0.008	0.313	NaN	NaN	NaN	2.117	0.797	0.608	2.039	0.65	0.642	2.036	0.464	0.587	2.047	0.383	0.593	NaN	NaN	NaN	NaN	NaN	NaN
147	0.735	NaN	NaN	NaN	NaN	NaN	NaN	2.152	0.756	0.24	2.159	0.604	0.231	NaN	NaN	NaN	2.121	0.338	0.315	2.154	0.23	0.291	2.15	0.077	0.377	2.054	0.008	0.313	NaN	NaN	NaN	2.117	0.797	0.608	2.039	0.65	0.642	2.036	0.464	0.587	2.047	0.383	0.593	NaN	NaN	NaN	NaN	NaN	NaN
148	0.74	NaN	NaN	NaN	NaN	NaN	NaN	2.152	0.756	0.24	2.159	0.604	0.231	NaN	NaN	NaN	2.121	0.338	0.315	2.154	0.23	0.291	2.15	0.077	0.377	2.054	0.008	0.313	NaN	NaN	NaN	2.117	0.796	0.608	2.039	0.65	0.642	2.036	0.464	0.587	2.047	0.383	0.593	NaN	NaN	NaN	NaN	NaN	NaN
149	0.745	NaN	NaN	NaN	NaN	NaN	NaN	2.152	0.756	0.24	2.159	0.604	0.231	NaN	NaN	NaN	2.121	0.338	0.315	2.154	0.23	0.291	2.15	0.077	0.377	2.054	0.008	0.313	NaN	NaN	NaN	2.117	0.796	0.608	2.039	0.65	0.642	2.036	0.464	0.587	2.047	0.382	0.593	NaN	NaN	NaN	NaN	NaN	NaN
150	0.75	NaN	NaN	NaN	NaN	NaN	NaN	2.152	0.756	0.24	2.159	0.604	0.231	NaN	NaN	NaN	2.121	0.338	0.315	2.154	0.23	0.291	2.15	0.077	0.377	2.055	0.008	0.313	NaN	NaN	NaN	2.117	0.796	0.608	2.039	0.65	0.642	2.036	0.464	0.587	2.047	0.382	0.592	NaN	NaN	NaN	NaN	NaN	NaN
151	0.755	NaN	NaN	NaN	NaN	NaN	NaN	2.152	0.756	0.24	2.159	0.604	0.231	NaN	NaN	NaN	2.121	0.338	0.315	2.154	0.23	0.291	2.15	0.077	0.377	2.055	0.008	0.313	NaN	NaN	NaN	2.117	0.796	0.608	2.039	0.65	0.642	2.036	0.464	0.587	2.047	0.382	0.593	NaN	NaN	NaN	NaN	NaN	NaN
152	0.76	NaN	NaN	NaN	NaN	NaN	NaN	2.152	0.756	0.24	2.159	0.604	0.231	NaN	NaN	NaN	2.121	0.338	0.315	2.154	0.23	0.291	2.15	0.077	0.377	2.054	0.008	0.313	NaN	NaN	NaN	2.117	0.796	0.608	2.039	0.65	0.642	2.036	0.464	0.587	2.047	0.382	0.593	NaN	NaN	NaN	NaN	NaN	NaN
153	0.765	NaN	NaN	NaN	NaN	NaN	NaN	2.151	0.756	0.24	2.159	0.604	0.231	NaN	NaN	NaN	2.121	0.338	0.315	2.155	0.23	0.291	2.15	0.077	0.377	2.055	0.008	0.313	NaN	NaN	NaN	2.117	0.796	0.608	2.039	0.65	0.642	2.036	0.464	0.587	2.047	0.382	0.593	NaN	NaN	NaN	NaN	NaN	NaN
154	0.77	NaN	NaN	NaN	NaN	NaN	NaN	2.151	0.757	0.24	2.158	0.604	0.231	NaN	NaN	NaN	2.121	0.338	0.315	2.155	0.231	0.291	2.15	0.077	0.377	2.055	0.008	0.313	NaN	NaN	NaN	2.117	0.796	0.608	2.039	0.65	0.642	2.036	0.464	0.587	2.047	0.382	0.593	NaN	NaN	NaN	NaN	NaN	NaN
155	0.775	NaN	NaN	NaN	NaN	NaN	NaN	2.151	0.757	0.24	2.158	0.604	0.231	NaN	NaN	NaN	2.121	0.338	0.315	2.155	0.231	0.291	2.15	0.077	0.377	2.054	0.008	0.313	NaN	NaN	NaN	2.117	0.796	0.608	2.039	0.65	0.642	2.036	0.464	0.587	2.047	0.382	0.593	NaN	NaN	NaN	NaN	NaN	NaN
156	0.78	NaN	NaN	NaN	NaN	NaN	NaN	2.151	0.757	0.24	2.158	0.604	0.231	NaN	NaN	NaN	2.121	0.338	0.315	2.155	0.231	0.291	2.15	0.077	0.377	2.054	0.008	0.313	NaN	NaN	NaN	2.117	0.796	0.608	2.039	0.65	0.642	2.036	0.464	0.587	2.047	0.382	0.593	NaN	NaN	NaN	NaN	NaN	NaN
157	0.785	NaN	NaN	NaN	NaN	NaN	NaN	2.151	0.757	0.24	2.158	0.604	0.231	NaN	NaN	NaN	2.121	0.338	0.315	2.155	0.231	0.291	2.15	0.077	0.377	2.055	0.008	0.313	NaN	NaN	NaN	2.117	0.796	0.608	2.039	0.65	0.642	2.036	0.464	0.587	2.047	0.382	0.593	NaN	NaN	NaN	NaN	NaN	NaN
158	0.79	NaN	NaN	NaN	NaN	NaN	NaN	2.151	0.757	0.24	2.158	0.604	0.231	NaN	NaN	NaN	2.121	0.338	0.315	2.155	0.231	0.291	2.15	0.077	0.377	2.055	0.008	0.313	NaN	NaN	NaN	2.117	0.796	0.608	2.039	0.65	0.642	2.036	0.464	0.587	2.047	0.382	0.593	NaN	NaN	NaN	NaN	NaN	NaN
159	0.795	NaN	NaN	NaN	NaN	NaN	NaN	2.151	0.757	0.24	2.158	0.604	0.231	NaN	NaN	NaN	2.121	0.338	0.315	2.155	0.231	0.291	2.15	0.077	0.377	2.054	0.008	0.313	NaN	NaN	NaN	2.117	0.796	0.608	2.039	0.65	0.642	2.036	0.464	0.587	2.047	0.382	0.593	NaN	NaN	NaN	NaN	NaN	NaN
160	0.8	NaN	NaN	NaN	NaN	NaN	NaN	2.151	0.757	0.24	2.158	0.604	0.231	NaN	NaN	NaN	2.121	0.338	0.315	2.155	0.231	0.291	2.15	0.077	0.377	2.054	0.008	0.313	NaN	NaN	NaN	2.117	0.796	0.608	2.039	0.65	0.642	2.036	0.464	0.587	2.048	0.382	0.593	NaN	NaN	NaN	NaN	NaN	NaN
161	0.805	NaN	NaN	NaN	NaN	NaN	NaN	2.151	0.757	0.24	2.158	0.604	0.231	NaN	NaN	NaN	2.121	0.338	0.315	2.155	0.231	0.291	2.15	0.077	0.377	2.054	0.008	0.313	NaN	NaN	NaN	2.117	0.796	0.608	2.04	0.65	0.642	2.036	0.464	0.587	2.048	0.382	0.593	NaN	NaN	NaN	NaN	NaN	NaN
162	0.81	NaN	NaN	NaN	NaN	NaN	NaN	2.151	0.757	0.24	2.158	0.604	0.231	NaN	NaN	NaN	2.121	0.338	0.315	2.155	0.231	0.291	2.15	0.077	0.377	2.054	0.008	0.313	NaN	NaN	NaN	2.117	0.796	0.608	2.04	0.65	0.643	2.036	0.464	0.587	2.048	0.382	0.593	NaN	NaN	NaN	NaN	NaN	NaN
163	0.815	NaN	NaN	NaN	NaN	NaN	NaN	2.151	0.757	0.24	2.158	0.604	0.231	NaN	NaN	NaN	2.121	0.338	0.315	2.155	0.231	0.291	2.15	0.077	0.377	2.054	0.008	0.313	NaN	NaN	NaN	2.117	0.796	0.608	2.04	0.65	0.643	2.036	0.464	0.587	2.048	0.382	0.593	NaN	NaN	NaN	NaN	NaN	NaN
164	0.82	NaN	NaN	NaN	NaN	NaN	NaN	2.151	0.757	0.24	2.158	0.604	0.231	NaN	NaN	NaN	2.121	0.338	0.315	2.155	0.231	0.291	2.15	0.077	0.377	2.054	0.008	0.313	NaN	NaN	NaN	2.117	0.796	0.608	2.04	0.65	0.643	2.036	0.464	0.587	2.048	0.382	0.593	NaN	NaN	NaN	NaN	NaN	NaN
165	0.825	NaN	NaN	NaN	NaN	NaN	NaN	2.151	0.757	0.24	2.158	0.604	0.231	NaN	NaN	NaN	2.121	0.338	0.315	2.155	0.231	0.291	2.15	0.077	0.377	2.054	0.008	0.313	NaN	NaN	NaN	2.117	0.796	0.608	2.04	0.65	0.643	2.037	0.464	0.587	2.048	0.382	0.593	NaN	NaN	NaN	NaN	NaN	NaN
166	0.83	NaN	NaN	NaN	NaN	NaN	NaN	2.151	0.757	0.24	2.157	0.604	0.231	NaN	NaN	NaN	2.121	0.338	0.315	2.155	0.23	0.291	2.15	0.077	0.377	2.054	0.008	0.313	NaN	NaN	NaN	2.117	0.796	0.608	2.04	0.65	0.643	2.037	0.464	0.587	2.048	0.382	0.593	NaN	NaN	NaN	NaN	NaN	NaN
167	0.835	NaN	NaN	NaN	NaN	NaN	NaN	2.151	0.757	0.24	2.157	0.604	0.231	NaN	NaN	NaN	2.121	0.338	0.315	2.155	0.23	0.291	2.15	0.077	0.377	2.054	0.008	0.313	NaN	NaN	NaN	2.117	0.796	0.608	2.04	0.65	0.643	2.037	0.464	0.587	2.048	0.382	0.593	NaN	NaN	NaN	NaN	NaN	NaN
168	0.84	NaN	NaN	NaN	NaN	NaN	NaN	2.151	0.757	0.24	2.157	0.604	0.231	NaN	NaN	NaN	2.121	0.338	0.315	2.155	0.231	0.291	2.15	0.077	0.377	2.054	0.008	0.313	NaN	NaN	NaN	2.117	0.796	0.608	2.04	0.65	0.643	2.037	0.464	0.587	2.048	0.382	0.593	NaN	NaN	NaN	NaN	NaN	NaN
169	0.845	NaN	NaN	NaN	NaN	NaN	NaN	2.151	0.757	0.24	2.157	0.604	0.231	NaN	NaN	NaN	2.121	0.338	0.315	2.155	0.23	0.291	2.15	0.077	0.377	2.054	0.008	0.313	NaN	NaN	NaN	2.117	0.796	0.608	2.04	0.65	0.643	2.037	0.464	0.587	2.048	0.382	0.593	NaN	NaN	NaN	NaN	NaN	NaN
170	0.85	NaN	NaN	NaN	NaN	NaN	NaN	2.151	0.757	0.24	2.157	0.604	0.231	NaN	NaN	NaN	2.121	0.338	0.315	2.154	0.23	0.291	2.15	0.077	0.377	2.054	0.008	0.313	NaN	NaN	NaN	2.117	0.796	0.608	2.04	0.65	0.643	2.037	0.464	0.587	2.048	0.382	0.593	NaN	NaN	NaN	NaN	NaN	NaN
171	0.855	NaN	NaN	NaN	NaN	NaN	NaN	2.151	0.757	0.24	2.157	0.604	0.231	NaN	NaN	NaN	2.121	0.338	0.315	2.155	0.231	0.291	2.15	0.077	0.377	2.054	0.008	0.313	NaN	NaN	NaN	2.117	0.796	0.608	2.04	0.65	0.643	2.037	0.464	0.587	2.048	0.382	0.593	NaN	NaN	NaN	NaN	NaN	NaN
172	0.86	NaN	NaN	NaN	NaN	NaN	NaN	2.151	0.757	0.24	2.156	0.603	0.232	NaN	NaN	NaN	2.121	0.338	0.315	2.155	0.231	0.291	2.15	0.077	0.377	2.054	0.008	0.313	NaN	NaN	NaN	2.117	0.796	0.608	2.04	0.65	0.643	2.037	0.464	0.587	2.048	0.382	0.593	NaN	NaN	NaN	NaN	NaN	NaN
173	0.865	NaN	NaN	NaN	NaN	NaN	NaN	2.151	0.757	0.24	2.157	0.603	0.232	NaN	NaN	NaN	2.121	0.338	0.315	2.155	0.231	0.291	2.15	0.077	0.377	2.054	0.008	0.313	NaN	NaN	NaN	2.117	0.796	0.608	2.04	0.65	0.643	2.037	0.464	0.587	2.048	0.382	0.593	NaN	NaN	NaN	NaN	NaN	NaN
174	0.87	NaN	NaN	NaN	NaN	NaN	NaN	2.151	0.757	0.24	2.157	0.604	0.231	NaN	NaN	NaN	2.121	0.338	0.315	2.155	0.23	0.291	2.15	0.077	0.377	2.054	0.008	0.313	NaN	NaN	NaN	2.117	0.796	0.608	2.04	0.65	0.643	2.037	0.464	0.587	2.048	0.382	0.593	NaN	NaN	NaN	NaN	NaN	NaN
175	0.875	NaN	NaN	NaN	NaN	NaN	NaN	2.151	0.757	0.241	2.157	0.604	0.231	NaN	NaN	NaN	2.121	0.338	0.315	2.155	0.23	0.291	2.15	0.077	0.377	2.054	0.008	0.313	NaN	NaN	NaN	2.117	0.796	0.608	2.04	0.65	0.643	2.037	0.464	0.587	2.048	0.382	0.593	NaN	NaN	NaN	NaN	NaN	NaN
176	0.88	NaN	NaN	NaN	NaN	NaN	NaN	2.151	0.757	0.241	2.157	0.604	0.231	NaN	NaN	NaN	2.121	0.338	0.315	2.155	0.23	0.291	2.15	0.077	0.377	2.054	0.008	0.313	NaN	NaN	NaN	2.117	0.796	0.608	2.04	0.651	0.643	2.037	0.464	0.587	2.048	0.382	0.593	NaN	NaN	NaN	NaN	NaN	NaN
177	0.885	NaN	NaN	NaN	NaN	NaN	NaN	2.151	0.757	0.241	2.156	0.603	0.231	NaN	NaN	NaN	2.121	0.338	0.315	2.155	0.231	0.291	2.15	0.077	0.377	2.054	0.008	0.313	NaN	NaN	NaN	2.118	0.796	0.608	2.04	0.65	0.643	2.037	0.464	0.587	2.048	0.382	0.593	NaN	NaN	NaN	NaN	NaN	NaN
178	0.89	NaN	NaN	NaN	NaN	NaN	NaN	2.151	0.757	0.241	2.157	0.603	0.231	NaN	NaN	NaN	2.121	0.338	0.315	2.155	0.23	0.291	2.15	0.077	0.377	2.054	0.008	0.313	NaN	NaN	NaN	2.118	0.796	0.608	2.041	0.65	0.643	2.037	0.464	0.587	2.048	0.382	0.593	NaN	NaN	NaN	NaN	NaN	NaN
179	0.895	NaN	NaN	NaN	NaN	NaN	NaN	2.151	0.757	0.241	2.156	0.603	0.232	NaN	NaN	NaN	2.121	0.338	0.315	2.155	0.23	0.291	2.15	0.077	0.377	2.054	0.008	0.313	NaN	NaN	NaN	2.118	0.796	0.609	2.041	0.65	0.643	2.037	0.464	0.587	2.048	0.382	0.593	NaN	NaN	NaN	NaN	NaN	NaN
180	0.9	NaN	NaN	NaN	NaN	NaN	NaN	2.151	0.757	0.241	2.156	0.603	0.232	NaN	NaN	NaN	2.121	0.338	0.315	2.155	0.23	0.291	2.15	0.077	0.377	2.054	0.008	0.313	NaN	NaN	NaN	2.118	0.796	0.609	2.041	0.65	0.643	2.037	0.464	0.587	2.048	0.382	0.593	NaN	NaN	NaN	NaN	NaN	NaN
181	0.905	NaN	NaN	NaN	NaN	NaN	NaN	2.151	0.757	0.241	2.156	0.603	0.232	NaN	NaN	NaN	2.121	0.338	0.315	2.155	0.23	0.291	2.15	0.077	0.377	2.054	0.008	0.313	NaN	NaN	NaN	2.118	0.795	0.609	2.041	0.65	0.643	2.037	0.464	0.587	2.048	0.382	0.593	NaN	NaN	NaN	NaN	NaN	NaN
182	0.91	NaN	NaN	NaN	NaN	NaN	NaN	2.151	0.757	0.24	2.156	0.603	0.232	NaN	NaN	NaN	2.121	0.338	0.315	2.155	0.23	0.291	2.15	0.077	0.377	2.054	0.008	0.313	NaN	NaN	NaN	2.118	0.795	0.609	2.041	0.65	0.643	2.037	0.464	0.587	2.048	0.382	0.593	NaN	NaN	NaN	NaN	NaN	NaN
183	0.915	NaN	NaN	NaN	NaN	NaN	NaN	2.151	0.757	0.24	2.156	0.603	0.232	NaN	NaN	NaN	2.121	0.338	0.315	2.155	0.23	0.291	2.15	0.077	0.377	2.054	0.008	0.313	NaN	NaN	NaN	2.118	0.795	0.609	2.041	0.65	0.643	2.037	0.464	0.587	2.048	0.382	0.593	NaN	NaN	NaN	NaN	NaN	NaN
184	0.92	NaN	NaN	NaN	NaN	NaN	NaN	2.151	0.757	0.24	2.156	0.603	0.232	NaN	NaN	NaN	2.121	0.338	0.315	2.155	0.23	0.291	2.15	0.077	0.377	2.054	0.008	0.313	NaN	NaN	NaN	2.118	0.795	0.609	2.041	0.65	0.643	2.037	0.464	0.587	2.048	0.382	0.593	NaN	NaN	NaN	NaN	NaN	NaN
185	0.925	NaN	NaN	NaN	NaN	NaN	NaN	2.151	0.757	0.24	2.156	0.603	0.232	NaN	NaN	NaN	2.121	0.338	0.315	2.155	0.23	0.291	2.15	0.077	0.377	2.054	0.008	0.313	NaN	NaN	NaN	2.118	0.795	0.609	2.041	0.65	0.643	2.037	0.464	0.587	2.048	0.382	0.593	NaN	NaN	NaN	NaN	NaN	NaN
186	0.93	NaN	NaN	NaN	NaN	NaN	NaN	2.151	0.757	0.24	2.156	0.603	0.232	NaN	NaN	NaN	2.121	0.338	0.315	2.155	0.23	0.291	2.15	0.077	0.377	2.054	0.008	0.313	NaN	NaN	NaN	2.118	0.795	0.609	2.041	0.65	0.643	2.037	0.464	0.587	2.048	0.382	0.593	NaN	NaN	NaN	NaN	NaN	NaN
187	0.935	NaN	NaN	NaN	NaN	NaN	NaN	2.151	0.757	0.24	2.156	0.603	0.231	NaN	NaN	NaN	2.121	0.338	0.315	2.155	0.23	0.291	2.15	0.077	0.377	2.054	0.008	0.313	NaN	NaN	NaN	2.118	0.795	0.609	2.041	0.65	0.643	2.037	0.464	0.587	2.048	0.382	0.593	NaN	NaN	NaN	NaN	NaN	NaN
188	0.94	NaN	NaN	NaN	NaN	NaN	NaN	2.151	0.757	0.24	2.157	0.604	0.231	NaN	NaN	NaN	2.121	0.338	0.315	2.155	0.23	0.291	2.15	0.077	0.377	2.054	0.008	0.313	NaN	NaN	NaN	2.118	0.794	0.609	2.041	0.65	0.643	2.037	0.464	0.587	2.048	0.382	0.593	NaN	NaN	NaN	NaN	NaN	NaN
189	0.945	NaN	NaN	NaN	NaN	NaN	NaN	2.151	0.757	0.24	2.156	0.603	0.231	NaN	NaN	NaN	2.121	0.338	0.315	2.155	0.23	0.291	2.15	0.077	0.377	2.054	0.008	0.313	NaN	NaN	NaN	2.118	0.794	0.609	2.042	0.65	0.643	2.037	0.464	0.587	2.048	0.382	0.593	NaN	NaN	NaN	NaN	NaN	NaN
190	0.95	NaN	NaN	NaN	NaN	NaN	NaN	2.151	0.757	0.24	2.156	0.603	0.231	NaN	NaN	NaN	2.121	0.338	0.315	2.155	0.23	0.291	2.15	0.077	0.377	2.055	0.008	0.313	NaN	NaN	NaN	2.118	0.795	0.609	2.042	0.65	0.643	2.037	0.464	0.587	2.048	0.382	0.593	NaN	NaN	NaN	NaN	NaN	NaN
191	0.955	NaN	NaN	NaN	NaN	NaN	NaN	2.151	0.757	0.24	2.157	0.603	0.231	NaN	NaN	NaN	2.121	0.338	0.315	2.155	0.23	0.291	2.15	0.077	0.377	2.055	0.008	0.313	NaN	NaN	NaN	2.118	0.795	0.608	2.042	0.65	0.643	2.037	0.464	0.587	2.048	0.382	0.593	NaN	NaN	NaN	NaN	NaN	NaN
192	0.96	NaN	NaN	NaN	NaN	NaN	NaN	2.151	0.757	0.24	2.156	0.603	0.231	NaN	NaN	NaN	2.121	0.338	0.315	2.155	0.23	0.292	2.15	0.077	0.377	2.054	0.008	0.313	NaN	NaN	NaN	2.118	0.796	0.608	2.042	0.65	0.643	2.037	0.464	0.587	2.048	0.382	0.593	NaN	NaN	NaN	NaN	NaN	NaN
193	0.965	NaN	NaN	NaN	NaN	NaN	NaN	2.151	0.757	0.24	2.156	0.603	0.231	NaN	NaN	NaN	2.121	0.338	0.315	2.155	0.23	0.292	2.15	0.077	0.377	2.055	0.008	0.313	NaN	NaN	NaN	2.118	0.796	0.608	2.042	0.65	0.643	2.037	0.464	0.587	2.048	0.382	0.593	NaN	NaN	NaN	NaN	NaN	NaN
194	0.97	NaN	NaN	NaN	NaN	NaN	NaN	2.151	0.757	0.24	2.156	0.603	0.231	NaN	NaN	NaN	2.121	0.338	0.315	2.155	0.23	0.292	2.15	0.077	0.377	2.055	0.008	0.313	NaN	NaN	NaN	2.118	0.796	0.608	2.042	0.65	0.643	2.037	0.464	0.587	2.048	0.382	0.593	NaN	NaN	NaN	NaN	NaN	NaN
195	0.975	NaN	NaN	NaN	NaN	NaN	NaN	2.151	0.757	0.24	2.156	0.603	0.231	NaN	NaN	NaN	2.121	0.338	0.315	2.155	0.23	0.292	2.15	0.077	0.377	2.055	0.008	0.313	NaN	NaN	NaN	2.118	0.796	0.608	2.042	0.65	0.643	2.037	0.464	0.587	2.047	0.382	0.592	NaN	NaN	NaN	NaN	NaN	NaN
196	0.98	NaN	NaN	NaN	NaN	NaN	NaN	2.151	0.757	0.24	2.156	0.603	0.231	NaN	NaN	NaN	2.121	0.338	0.315	2.155	0.23	0.292	2.15	0.077	0.377	2.055	0.008	0.313	NaN	NaN	NaN	2.119	0.795	0.608	2.042	0.65	0.643	2.037	0.464	0.587	2.048	0.382	0.593	NaN	NaN	NaN	NaN	NaN	NaN
197	0.985	NaN	NaN	NaN	NaN	NaN	NaN	2.151	0.757	0.24	2.156	0.602	0.231	NaN	NaN	NaN	2.121	0.338	0.315	2.155	0.23	0.292	2.15	0.077	0.377	2.055	0.008	0.313	NaN	NaN	NaN	2.119	0.795	0.609	2.042	0.65	0.643	2.037	0.464	0.587	2.048	0.382	0.593	NaN	NaN	NaN	NaN	NaN	NaN
198	0.99	NaN	NaN	NaN	NaN	NaN	NaN	2.151	0.757	0.24	2.156	0.602	0.231	NaN	NaN	NaN	2.121	0.338	0.315	2.155	0.23	0.292	2.15	0.077	0.377	2.055	0.008	0.313	NaN	NaN	NaN	2.119	0.795	0.608	2.042	0.65	0.643	2.037	0.464	0.587	2.047	0.382	0.593	NaN	NaN	NaN	NaN	NaN	NaN
199	0.995	NaN	NaN	NaN	NaN	NaN	NaN	2.151	0.757	0.24	2.156	0.602	0.231	NaN	NaN	NaN	2.121	0.337	0.315	2.155	0.23	0.292	2.15	0.077	0.377	2.055	0.008	0.313	NaN	NaN	NaN	2.119	0.795	0.608	2.042	0.65	0.643	2.037	0.464	0.587	2.047	0.382	0.593	NaN	NaN	NaN	NaN	NaN	NaN
200	1	NaN	NaN	NaN	NaN	NaN	NaN	2.151	0.757	0.24	2.156	0.602	0.231	NaN	NaN	NaN	2.121	0.337	0.315	2.156	0.23	0.292	2.15	0.077	0.377	2.055	0.007	0.313	NaN	NaN	NaN	2.119	0.795	0.608	2.042	0.65	0.643	2.037	0.464	0.587	2.047	0.382	0.593	NaN	NaN	NaN	NaN	NaN	NaN
201	1.005	NaN	NaN	NaN	NaN	NaN	NaN	2.151	0.757	0.24	2.156	0.602	0.231	NaN	NaN	NaN	2.121	0.337	0.315	2.156	0.23	0.292	2.15	0.077	0.377	2.055	0.007	0.313	NaN	NaN	NaN	2.119	0.795	0.608	2.042	0.65	0.643	2.036	0.464	0.587	2.047	0.382	0.593	NaN	NaN	NaN	NaN	NaN	NaN
202	1.01	NaN	NaN	NaN	NaN	NaN	NaN	2.151	0.757	0.24	2.156	0.602	0.231	NaN	NaN	NaN	2.121	0.337	0.315	2.156	0.23	0.292	2.15	0.077	0.377	2.055	0.007	0.313	NaN	NaN	NaN	2.119	0.795	0.608	2.042	0.65	0.643	2.036	0.464	0.587	2.047	0.382	0.593	NaN	NaN	NaN	NaN	NaN	NaN
203	1.015	NaN	NaN	NaN	NaN	NaN	NaN	2.151	0.757	0.24	2.156	0.602	0.231	NaN	NaN	NaN	2.121	0.337	0.315	2.156	0.23	0.292	2.15	0.077	0.377	2.055	0.007	0.313	NaN	NaN	NaN	2.119	0.795	0.608	2.042	0.649	0.643	2.036	0.463	0.587	2.047	0.382	0.593	NaN	NaN	NaN	NaN	NaN	NaN
204	1.02	NaN	NaN	NaN	NaN	NaN	NaN	2.151	0.757	0.24	2.156	0.602	0.231	NaN	NaN	NaN	2.121	0.337	0.315	2.156	0.23	0.292	2.15	0.077	0.377	2.055	0.007	0.313	NaN	NaN	NaN	2.119	0.795	0.608	2.042	0.649	0.643	2.036	0.463	0.587	2.047	0.382	0.593	NaN	NaN	NaN	NaN	NaN	NaN
205	1.025	NaN	NaN	NaN	NaN	NaN	NaN	2.151	0.757	0.24	2.156	0.602	0.231	NaN	NaN	NaN	2.121	0.337	0.315	2.156	0.23	0.292	2.15	0.077	0.377	2.055	0.008	0.313	NaN	NaN	NaN	2.119	0.795	0.608	2.042	0.649	0.643	2.036	0.463	0.587	2.047	0.382	0.593	NaN	NaN	NaN	NaN	NaN	NaN
206	1.03	NaN	NaN	NaN	NaN	NaN	NaN	2.151	0.757	0.24	2.156	0.602	0.231	NaN	NaN	NaN	2.121	0.337	0.315	2.156	0.23	0.292	2.15	0.077	0.377	2.055	0.008	0.313	NaN	NaN	NaN	2.119	0.795	0.608	2.042	0.649	0.643	2.036	0.463	0.587	2.047	0.382	0.593	NaN	NaN	NaN	NaN	NaN	NaN
207	1.035	NaN	NaN	NaN	NaN	NaN	NaN	2.151	0.757	0.24	2.156	0.602	0.231	NaN	NaN	NaN	2.121	0.337	0.315	2.155	0.23	0.292	2.15	0.077	0.377	2.055	0.007	0.313	NaN	NaN	NaN	2.119	0.795	0.608	2.042	0.649	0.642	2.036	0.463	0.587	2.047	0.382	0.593	NaN	NaN	NaN	NaN	NaN	NaN
208	1.04	NaN	NaN	NaN	NaN	NaN	NaN	2.151	0.757	0.24	2.156	0.602	0.231	NaN	NaN	NaN	2.121	0.337	0.315	2.155	0.23	0.292	2.15	0.077	0.377	2.055	0.007	0.313	NaN	NaN	NaN	2.119	0.794	0.608	2.042	0.649	0.642	2.036	0.463	0.587	2.047	0.382	0.593	NaN	NaN	NaN	NaN	NaN	NaN
209	1.045	NaN	NaN	NaN	NaN	NaN	NaN	2.151	0.757	0.24	2.156	0.602	0.231	NaN	NaN	NaN	2.121	0.337	0.315	2.155	0.23	0.292	2.15	0.077	0.377	2.056	0.007	0.313	NaN	NaN	NaN	2.119	0.794	0.608	2.042	0.649	0.642	2.036	0.463	0.587	2.047	0.382	0.593	NaN	NaN	NaN	NaN	NaN	NaN
210	1.05	NaN	NaN	NaN	NaN	NaN	NaN	2.151	0.757	0.24	2.156	0.602	0.231	NaN	NaN	NaN	2.121	0.337	0.315	2.155	0.23	0.292	2.15	0.077	0.377	2.056	0.007	0.313	NaN	NaN	NaN	2.119	0.794	0.608	2.042	0.649	0.642	2.036	0.463	0.587	2.047	0.382	0.593	NaN	NaN	NaN	NaN	NaN	NaN
211	1.055	NaN	NaN	NaN	NaN	NaN	NaN	2.151	0.757	0.24	2.156	0.602	0.231	NaN	NaN	NaN	2.121	0.337	0.315	2.155	0.23	0.292	2.15	0.077	0.377	2.056	0.007	0.313	NaN	NaN	NaN	2.119	0.794	0.608	2.042	0.649	0.642	2.036	0.463	0.587	2.047	0.382	0.592	NaN	NaN	NaN	NaN	NaN	NaN
212	1.06	NaN	NaN	NaN	NaN	NaN	NaN	2.151	0.757	0.24	2.156	0.602	0.231	NaN	NaN	NaN	2.121	0.337	0.315	2.155	0.23	0.292	2.15	0.077	0.377	2.056	0.007	0.313	NaN	NaN	NaN	2.119	0.794	0.608	2.042	0.649	0.642	2.036	0.463	0.587	2.047	0.382	0.593	NaN	NaN	NaN	NaN	NaN	NaN
213	1.065	NaN	NaN	NaN	NaN	NaN	NaN	2.151	0.757	0.24	2.156	0.602	0.231	NaN	NaN	NaN	2.121	0.337	0.315	2.155	0.23	0.292	2.15	0.077	0.377	2.056	0.007	0.313	NaN	NaN	NaN	2.119	0.794	0.608	2.042	0.649	0.642	2.036	0.463	0.587	2.046	0.382	0.592	NaN	NaN	NaN	NaN	NaN	NaN
214	1.07	NaN	NaN	NaN	NaN	NaN	NaN	2.151	0.756	0.24	2.156	0.602	0.231	NaN	NaN	NaN	2.121	0.337	0.316	2.155	0.23	0.292	2.15	0.077	0.377	2.056	0.007	0.313	NaN	NaN	NaN	2.119	0.794	0.608	2.042	0.649	0.642	2.036	0.463	0.587	2.046	0.381	0.592	NaN	NaN	NaN	NaN	NaN	NaN
215	1.075	NaN	NaN	NaN	NaN	NaN	NaN	2.152	0.756	0.24	2.156	0.602	0.231	NaN	NaN	NaN	2.121	0.337	0.316	2.155	0.23	0.292	2.15	0.077	0.377	2.056	0.007	0.313	NaN	NaN	NaN	2.119	0.794	0.608	2.042	0.649	0.642	2.036	0.463	0.587	2.046	0.381	0.592	NaN	NaN	NaN	NaN	NaN	NaN
216	1.08	NaN	NaN	NaN	NaN	NaN	NaN	2.152	0.756	0.24	2.156	0.602	0.231	NaN	NaN	NaN	2.121	0.337	0.316	2.155	0.23	0.292	2.15	0.077	0.377	2.056	0.007	0.313	NaN	NaN	NaN	2.119	0.794	0.608	2.042	0.649	0.642	2.036	0.463	0.587	2.046	0.381	0.592	NaN	NaN	NaN	NaN	NaN	NaN
217	1.085	NaN	NaN	NaN	NaN	NaN	NaN	2.152	0.756	0.24	2.156	0.601	0.23	NaN	NaN	NaN	2.121	0.337	0.316	2.154	0.23	0.292	2.15	0.077	0.377	2.056	0.007	0.313	NaN	NaN	NaN	2.119	0.794	0.608	2.042	0.649	0.642	2.036	0.463	0.587	2.046	0.381	0.591	NaN	NaN	NaN	NaN	NaN	NaN
218	1.09	NaN	NaN	NaN	NaN	NaN	NaN	2.152	0.756	0.24	2.156	0.601	0.23	NaN	NaN	NaN	2.121	0.337	0.316	2.154	0.23	0.292	2.15	0.077	0.377	2.056	0.007	0.313	NaN	NaN	NaN	2.12	0.794	0.608	2.042	0.649	0.642	2.035	0.463	0.587	2.046	0.381	0.591	NaN	NaN	NaN	NaN	NaN	NaN
219	1.095	NaN	NaN	NaN	NaN	NaN	NaN	2.152	0.756	0.24	2.156	0.601	0.23	NaN	NaN	NaN	2.121	0.337	0.316	2.154	0.23	0.292	2.15	0.077	0.377	2.056	0.007	0.313	NaN	NaN	NaN	2.12	0.794	0.608	2.042	0.648	0.642	2.035	0.463	0.586	2.046	0.381	0.592	NaN	NaN	NaN	NaN	NaN	NaN
220	1.1	NaN	NaN	NaN	NaN	NaN	NaN	2.152	0.756	0.24	2.156	0.601	0.23	NaN	NaN	NaN	2.121	0.337	0.316	2.154	0.23	0.292	2.15	0.077	0.377	2.056	0.007	0.313	NaN	NaN	NaN	2.119	0.793	0.608	2.042	0.648	0.642	2.035	0.462	0.586	2.046	0.382	0.592	NaN	NaN	NaN	NaN	NaN	NaN
221	1.105	NaN	NaN	NaN	NaN	NaN	NaN	2.152	0.756	0.24	2.156	0.601	0.23	NaN	NaN	NaN	2.121	0.337	0.316	2.154	0.23	0.292	2.15	0.077	0.377	2.056	0.007	0.313	NaN	NaN	NaN	2.119	0.792	0.609	2.042	0.648	0.642	2.035	0.463	0.586	2.046	0.381	0.592	NaN	NaN	NaN	NaN	NaN	NaN
222	1.11	NaN	NaN	NaN	NaN	NaN	NaN	2.152	0.756	0.24	2.156	0.601	0.23	NaN	NaN	NaN	2.121	0.337	0.316	2.154	0.23	0.292	2.15	0.077	0.377	2.056	0.007	0.313	NaN	NaN	NaN	2.119	0.792	0.609	2.042	0.648	0.642	2.034	0.462	0.586	2.046	0.382	0.593	NaN	NaN	NaN	NaN	NaN	NaN
223	1.115	NaN	NaN	NaN	NaN	NaN	NaN	2.152	0.756	0.24	2.156	0.601	0.23	NaN	NaN	NaN	2.121	0.337	0.316	2.154	0.23	0.292	2.15	0.077	0.377	2.056	0.007	0.313	NaN	NaN	NaN	2.119	0.793	0.608	2.042	0.648	0.642	2.034	0.462	0.586	2.046	0.382	0.593	NaN	NaN	NaN	NaN	NaN	NaN
224	1.12	NaN	NaN	NaN	NaN	NaN	NaN	2.152	0.756	0.24	2.156	0.601	0.23	NaN	NaN	NaN	2.121	0.337	0.316	2.154	0.23	0.292	2.15	0.077	0.377	2.056	0.007	0.313	NaN	NaN	NaN	2.119	0.792	0.609	2.042	0.648	0.642	2.034	0.462	0.586	2.046	0.382	0.592	NaN	NaN	NaN	NaN	NaN	NaN
225	1.125	NaN	NaN	NaN	NaN	NaN	NaN	2.152	0.756	0.24	2.156	0.601	0.23	NaN	NaN	NaN	2.121	0.337	0.316	2.154	0.23	0.292	2.15	0.077	0.377	2.056	0.007	0.313	NaN	NaN	NaN	2.119	0.792	0.609	2.042	0.648	0.642	2.034	0.462	0.586	2.046	0.381	0.591	NaN	NaN	NaN	NaN	NaN	NaN
226	1.13	NaN	NaN	NaN	NaN	NaN	NaN	2.152	0.756	0.24	2.156	0.601	0.23	NaN	NaN	NaN	2.121	0.337	0.316	2.154	0.23	0.292	2.15	0.077	0.377	2.056	0.007	0.313	NaN	NaN	NaN	2.12	0.793	0.608	2.042	0.648	0.642	2.034	0.462	0.586	2.045	0.381	0.591	NaN	NaN	NaN	NaN	NaN	NaN
227	1.135	NaN	NaN	NaN	NaN	NaN	NaN	2.153	0.756	0.24	2.156	0.601	0.23	NaN	NaN	NaN	2.121	0.337	0.316	2.153	0.23	0.292	2.15	0.077	0.377	2.057	0.007	0.313	NaN	NaN	NaN	2.12	0.793	0.608	2.042	0.648	0.642	2.034	0.462	0.586	2.045	0.381	0.592	NaN	NaN	NaN	NaN	NaN	NaN
228	1.14	NaN	NaN	NaN	NaN	NaN	NaN	2.153	0.756	0.24	2.157	0.601	0.23	NaN	NaN	NaN	2.121	0.337	0.316	2.153	0.23	0.292	2.15	0.077	0.377	2.057	0.007	0.313	NaN	NaN	NaN	2.12	0.793	0.608	2.042	0.648	0.642	2.034	0.462	0.586	2.046	0.381	0.593	NaN	NaN	NaN	NaN	NaN	NaN
229	1.145	NaN	NaN	NaN	NaN	NaN	NaN	2.153	0.756	0.24	2.157	0.6	0.23	NaN	NaN	NaN	2.121	0.337	0.316	2.153	0.23	0.292	2.15	0.077	0.377	2.057	0.007	0.313	NaN	NaN	NaN	2.119	0.792	0.608	2.042	0.648	0.642	2.034	0.462	0.586	2.046	0.382	0.593	NaN	NaN	NaN	NaN	NaN	NaN
230	1.15	NaN	NaN	NaN	NaN	NaN	NaN	2.153	0.756	0.24	2.157	0.6	0.23	NaN	NaN	NaN	2.121	0.337	0.316	2.153	0.229	0.291	2.15	0.077	0.377	2.056	0.007	0.313	NaN	NaN	NaN	2.12	0.792	0.608	2.042	0.648	0.642	2.034	0.462	0.586	2.046	0.382	0.593	NaN	NaN	NaN	NaN	NaN	NaN
231	1.155	NaN	NaN	NaN	NaN	NaN	NaN	2.154	0.756	0.24	2.157	0.6	0.23	NaN	NaN	NaN	2.121	0.337	0.316	2.153	0.229	0.291	2.15	0.077	0.377	2.056	0.007	0.313	NaN	NaN	NaN	2.12	0.793	0.607	2.042	0.648	0.642	2.034	0.462	0.586	2.046	0.382	0.593	NaN	NaN	NaN	NaN	NaN	NaN
232	1.16	NaN	NaN	NaN	NaN	NaN	NaN	2.154	0.756	0.24	2.157	0.6	0.23	NaN	NaN	NaN	2.121	0.337	0.316	2.152	0.229	0.291	2.15	0.077	0.377	2.056	0.007	0.313	NaN	NaN	NaN	2.12	0.792	0.607	2.042	0.648	0.641	2.034	0.462	0.586	2.046	0.382	0.593	NaN	NaN	NaN	NaN	NaN	NaN
233	1.165	NaN	NaN	NaN	NaN	NaN	NaN	2.154	0.756	0.24	2.163	0.598	0.231	NaN	NaN	NaN	2.121	0.337	0.316	2.152	0.229	0.291	2.15	0.077	0.377	2.057	0.007	0.314	NaN	NaN	NaN	2.12	0.792	0.608	2.042	0.648	0.642	2.034	0.462	0.586	2.045	0.382	0.593	NaN	NaN	NaN	NaN	NaN	NaN
234	1.17	NaN	NaN	NaN	NaN	NaN	NaN	2.154	0.756	0.24	2.177	0.594	0.233	NaN	NaN	NaN	2.121	0.337	0.316	2.152	0.229	0.291	2.15	0.077	0.377	2.057	0.007	0.314	NaN	NaN	NaN	2.12	0.793	0.607	2.041	0.648	0.642	2.034	0.462	0.586	2.046	0.382	0.593	NaN	NaN	NaN	NaN	NaN	NaN
235	1.175	NaN	NaN	NaN	NaN	NaN	NaN	2.154	0.756	0.24	2.18	0.593	0.234	NaN	NaN	NaN	2.121	0.337	0.316	2.152	0.229	0.291	2.15	0.077	0.377	2.057	0.007	0.314	NaN	NaN	NaN	2.12	0.793	0.607	2.041	0.648	0.641	2.034	0.462	0.586	2.045	0.382	0.593	NaN	NaN	NaN	NaN	NaN	NaN
236	1.18	NaN	NaN	NaN	NaN	NaN	NaN	2.154	0.756	0.24	2.181	0.592	0.234	NaN	NaN	NaN	2.121	0.337	0.316	2.152	0.229	0.291	2.15	0.077	0.377	2.056	0.007	0.313	NaN	NaN	NaN	2.12	0.793	0.607	2.042	0.648	0.641	2.034	0.462	0.586	2.045	0.381	0.591	NaN	NaN	NaN	NaN	NaN	NaN
237	1.185	NaN	NaN	NaN	NaN	NaN	NaN	2.155	0.756	0.24	2.181	0.592	0.234	NaN	NaN	NaN	2.121	0.337	0.316	2.152	0.229	0.291	2.15	0.077	0.377	2.057	0.007	0.313	NaN	NaN	NaN	2.12	0.793	0.607	2.042	0.648	0.641	2.034	0.462	0.586	2.045	0.382	0.591	NaN	NaN	NaN	NaN	NaN	NaN
238	1.19	NaN	NaN	NaN	NaN	NaN	NaN	2.155	0.756	0.24	2.182	0.592	0.234	NaN	NaN	NaN	2.121	0.337	0.316	2.152	0.229	0.291	2.15	0.077	0.377	2.056	0.007	0.313	NaN	NaN	NaN	2.12	0.793	0.607	2.041	0.648	0.641	2.034	0.462	0.586	2.046	0.382	0.592	NaN	NaN	NaN	NaN	NaN	NaN
239	1.195	NaN	NaN	NaN	NaN	NaN	NaN	2.155	0.756	0.24	2.182	0.592	0.234	NaN	NaN	NaN	2.121	0.336	0.316	2.152	0.229	0.291	2.15	0.077	0.377	2.056	0.007	0.313	NaN	NaN	NaN	2.12	0.793	0.607	2.042	0.648	0.641	2.034	0.461	0.586	2.046	0.382	0.592	NaN	NaN	NaN	NaN	NaN	NaN
240	1.2	NaN	NaN	NaN	NaN	NaN	NaN	2.155	0.756	0.24	2.182	0.592	0.234	NaN	NaN	NaN	2.121	0.337	0.316	2.152	0.229	0.291	2.15	0.077	0.377	2.057	0.007	0.314	NaN	NaN	NaN	2.121	0.794	0.607	2.042	0.648	0.641	2.034	0.461	0.586	2.046	0.382	0.592	NaN	NaN	NaN	NaN	NaN	NaN
241	1.205	NaN	NaN	NaN	NaN	NaN	NaN	2.156	0.756	0.24	2.182	0.592	0.234	NaN	NaN	NaN	2.121	0.337	0.316	2.152	0.229	0.291	2.15	0.077	0.377	2.057	0.007	0.314	NaN	NaN	NaN	2.123	0.796	0.607	2.042	0.649	0.641	2.034	0.461	0.586	2.046	0.382	0.592	NaN	NaN	NaN	NaN	NaN	NaN
242	1.21	NaN	NaN	NaN	NaN	NaN	NaN	2.156	0.756	0.24	2.182	0.592	0.234	NaN	NaN	NaN	2.121	0.337	0.315	2.151	0.229	0.291	2.15	0.077	0.377	2.057	0.007	0.314	NaN	NaN	NaN	2.123	0.797	0.607	2.042	0.649	0.641	2.034	0.461	0.586	2.046	0.382	0.592	NaN	NaN	NaN	NaN	NaN	NaN
243	1.215	NaN	NaN	NaN	NaN	NaN	NaN	2.156	0.756	0.24	2.182	0.592	0.234	NaN	NaN	NaN	2.121	0.337	0.315	2.151	0.229	0.291	2.15	0.077	0.377	2.057	0.007	0.314	NaN	NaN	NaN	2.124	0.797	0.607	2.042	0.648	0.641	2.034	0.461	0.586	2.046	0.382	0.592	NaN	NaN	NaN	NaN	NaN	NaN
244	1.22	NaN	NaN	NaN	NaN	NaN	NaN	2.156	0.757	0.24	2.182	0.592	0.234	NaN	NaN	NaN	2.121	0.336	0.316	2.151	0.229	0.291	2.15	0.077	0.377	2.057	0.007	0.314	NaN	NaN	NaN	2.124	0.797	0.607	2.042	0.649	0.641	2.034	0.461	0.586	2.045	0.382	0.591	NaN	NaN	NaN	NaN	NaN	NaN
245	1.225	NaN	NaN	NaN	NaN	NaN	NaN	2.156	0.757	0.24	2.176	0.594	0.233	NaN	NaN	NaN	2.121	0.336	0.315	2.151	0.229	0.291	2.15	0.077	0.377	2.057	0.007	0.314	NaN	NaN	NaN	2.124	0.797	0.607	2.042	0.649	0.641	2.034	0.461	0.586	2.046	0.382	0.592	NaN	NaN	NaN	NaN	NaN	NaN
246	1.23	NaN	NaN	NaN	NaN	NaN	NaN	2.157	0.757	0.239	2.168	0.596	0.231	NaN	NaN	NaN	2.122	0.336	0.315	2.151	0.229	0.291	2.15	0.077	0.377	2.057	0.007	0.314	NaN	NaN	NaN	2.124	0.798	0.607	2.042	0.649	0.64	2.034	0.461	0.586	2.045	0.382	0.591	NaN	NaN	NaN	NaN	NaN	NaN
247	1.235	NaN	NaN	NaN	NaN	NaN	NaN	2.157	0.757	0.239	2.178	0.593	0.233	NaN	NaN	NaN	2.122	0.336	0.315	2.151	0.229	0.291	2.15	0.077	0.377	2.057	0.007	0.314	NaN	NaN	NaN	2.124	0.798	0.607	2.042	0.649	0.641	2.034	0.461	0.585	2.045	0.382	0.591	NaN	NaN	NaN	NaN	NaN	NaN
248	1.24	NaN	NaN	NaN	NaN	NaN	NaN	2.157	0.757	0.239	2.181	0.592	0.234	NaN	NaN	NaN	2.121	0.336	0.315	2.151	0.229	0.291	2.15	0.077	0.377	2.057	0.007	0.314	NaN	NaN	NaN	2.125	0.798	0.607	2.042	0.649	0.641	2.034	0.461	0.585	2.046	0.382	0.592	NaN	NaN	NaN	NaN	NaN	NaN
249	1.245	NaN	NaN	NaN	NaN	NaN	NaN	NaN	NaN	NaN	2.182	0.592	0.234	NaN	NaN	NaN	2.121	0.336	0.315	2.151	0.229	0.291	2.15	0.077	0.377	2.057	0.007	0.314	NaN	NaN	NaN	2.125	0.798	0.607	2.042	0.649	0.641	2.034	0.461	0.585	2.046	0.383	0.592	NaN	NaN	NaN	NaN	NaN	NaN
250	1.25	NaN	NaN	NaN	NaN	NaN	NaN	NaN	NaN	NaN	2.182	0.592	0.234	NaN	NaN	NaN	2.121	0.336	0.315	2.151	0.229	0.291	2.15	0.077	0.377	2.057	0.007	0.314	NaN	NaN	NaN	2.125	0.798	0.607	2.042	0.649	0.64	2.034	0.461	0.584	2.047	0.383	0.592	NaN	NaN	NaN	NaN	NaN	NaN
251	1.255	NaN	NaN	NaN	NaN	NaN	NaN	2.159	0.758	0.239	2.182	0.592	0.234	NaN	NaN	NaN	2.125	0.335	0.315	2.151	0.229	0.291	2.15	0.077	0.377	2.057	0.007	0.314	NaN	NaN	NaN	2.125	0.798	0.607	2.042	0.65	0.64	2.034	0.461	0.584	2.046	0.383	0.591	NaN	NaN	NaN	NaN	NaN	NaN
252	1.26	NaN	NaN	NaN	NaN	NaN	NaN	2.159	0.758	0.239	2.176	0.594	0.233	NaN	NaN	NaN	2.133	0.333	0.317	2.151	0.229	0.291	2.15	0.077	0.377	2.057	0.007	0.314	NaN	NaN	NaN	2.125	0.798	0.607	2.042	0.65	0.64	2.034	0.461	0.584	2.047	0.384	0.592	NaN	NaN	NaN	NaN	NaN	NaN
253	1.265	NaN	NaN	NaN	NaN	NaN	NaN	NaN	NaN	NaN	2.163	0.598	0.229	NaN	NaN	NaN	2.133	0.333	0.317	2.151	0.229	0.291	2.15	0.077	0.377	2.057	0.007	0.314	NaN	NaN	NaN	2.125	0.798	0.607	2.043	0.65	0.64	2.034	0.461	0.584	2.047	0.384	0.592	NaN	NaN	NaN	NaN	NaN	NaN
254	1.27	NaN	NaN	NaN	NaN	NaN	NaN	NaN	NaN	NaN	2.166	0.597	0.23	NaN	NaN	NaN	2.133	0.333	0.316	2.151	0.229	0.291	2.15	0.077	0.377	2.057	0.007	0.314	NaN	NaN	NaN	2.125	0.798	0.607	2.043	0.65	0.64	2.034	0.461	0.584	2.047	0.383	0.592	NaN	NaN	NaN	NaN	NaN	NaN
255	1.275	NaN	NaN	NaN	NaN	NaN	NaN	NaN	NaN	NaN	2.173	0.595	0.232	NaN	NaN	NaN	2.132	0.333	0.316	2.151	0.229	0.291	2.15	0.077	0.377	2.057	0.007	0.314	NaN	NaN	NaN	2.124	0.798	0.607	2.043	0.65	0.64	2.034	0.461	0.583	2.048	0.384	0.592	NaN	NaN	NaN	NaN	NaN	NaN
256	1.28	NaN	NaN	NaN	NaN	NaN	NaN	NaN	NaN	NaN	2.163	0.598	0.229	NaN	NaN	NaN	2.131	0.334	0.316	2.151	0.229	0.291	2.15	0.077	0.377	2.057	0.007	0.314	NaN	NaN	NaN	2.124	0.797	0.607	2.043	0.65	0.64	2.034	0.461	0.583	2.048	0.384	0.592	NaN	NaN	NaN	NaN	NaN	NaN
257	1.285	NaN	NaN	NaN	NaN	NaN	NaN	NaN	NaN	NaN	2.16	0.599	0.228	NaN	NaN	NaN	2.131	0.334	0.316	2.151	0.229	0.291	2.15	0.077	0.377	2.057	0.007	0.314	NaN	NaN	NaN	2.124	0.797	0.606	2.043	0.651	0.64	2.035	0.462	0.583	2.048	0.384	0.592	NaN	NaN	NaN	NaN	NaN	NaN
258	1.29	NaN	NaN	NaN	NaN	NaN	NaN	NaN	NaN	NaN	2.16	0.599	0.228	NaN	NaN	NaN	2.128	0.334	0.315	2.151	0.229	0.291	2.15	0.077	0.377	2.057	0.007	0.314	NaN	NaN	NaN	2.122	0.795	0.605	2.043	0.651	0.64	2.035	0.462	0.583	2.048	0.384	0.592	NaN	NaN	NaN	NaN	NaN	NaN
259	1.295	NaN	NaN	NaN	NaN	NaN	NaN	NaN	NaN	NaN	2.16	0.599	0.228	NaN	NaN	NaN	2.127	0.335	0.314	2.151	0.229	0.291	2.15	0.077	0.377	2.057	0.007	0.314	NaN	NaN	NaN	2.122	0.795	0.604	2.043	0.651	0.641	2.035	0.462	0.583	2.049	0.384	0.592	NaN	NaN	NaN	NaN	NaN	NaN
260	1.3	NaN	NaN	NaN	NaN	NaN	NaN	NaN	NaN	NaN	2.16	0.599	0.228	NaN	NaN	NaN	2.125	0.335	0.314	2.151	0.229	0.291	2.15	0.077	0.377	2.057	0.007	0.314	NaN	NaN	NaN	2.122	0.795	0.604	2.043	0.651	0.641	2.035	0.462	0.584	2.048	0.384	0.592	NaN	NaN	NaN	NaN	NaN	NaN
261	1.305	NaN	NaN	NaN	NaN	NaN	NaN	NaN	NaN	NaN	2.16	0.599	0.228	NaN	NaN	NaN	2.123	0.335	0.313	2.151	0.229	0.291	2.15	0.077	0.377	2.057	0.007	0.314	NaN	NaN	NaN	2.122	0.795	0.604	2.043	0.652	0.641	2.035	0.462	0.583	2.048	0.383	0.592	NaN	NaN	NaN	NaN	NaN	NaN
262	1.31	NaN	NaN	NaN	NaN	NaN	NaN	NaN	NaN	NaN	2.16	0.599	0.228	NaN	NaN	NaN	2.12	0.335	0.312	2.151	0.229	0.291	2.15	0.077	0.377	2.057	0.007	0.314	NaN	NaN	NaN	2.122	0.795	0.604	2.043	0.652	0.641	2.035	0.462	0.583	2.048	0.383	0.592	NaN	NaN	NaN	NaN	NaN	NaN
263	1.315	NaN	NaN	NaN	NaN	NaN	NaN	NaN	NaN	NaN	2.16	0.599	0.228	NaN	NaN	NaN	2.121	0.335	0.313	2.151	0.229	0.291	2.15	0.077	0.377	2.057	0.007	0.314	NaN	NaN	NaN	2.122	0.795	0.604	2.043	0.652	0.641	2.035	0.462	0.583	2.049	0.384	0.592	NaN	NaN	NaN	NaN	NaN	NaN
264	1.32	NaN	NaN	NaN	NaN	NaN	NaN	NaN	NaN	NaN	2.159	0.598	0.228	NaN	NaN	NaN	2.116	0.336	0.312	2.15	0.229	0.291	2.15	0.077	0.377	2.057	0.007	0.314	NaN	NaN	NaN	2.121	0.795	0.603	2.043	0.653	0.641	2.035	0.462	0.583	2.048	0.383	0.592	NaN	NaN	NaN	NaN	NaN	NaN
265	1.325	NaN	NaN	NaN	NaN	NaN	NaN	NaN	NaN	NaN	2.157	0.596	0.227	NaN	NaN	NaN	2.115	0.336	0.311	2.15	0.229	0.29	2.15	0.077	0.377	2.057	0.007	0.314	NaN	NaN	NaN	2.121	0.795	0.602	2.042	0.653	0.64	2.035	0.462	0.583	2.048	0.383	0.592	NaN	NaN	NaN	NaN	NaN	NaN
266	1.33	NaN	NaN	NaN	NaN	NaN	NaN	NaN	NaN	NaN	2.158	0.597	0.228	NaN	NaN	NaN	2.115	0.336	0.311	2.15	0.228	0.29	2.15	0.077	0.377	2.057	0.007	0.314	NaN	NaN	NaN	2.121	0.795	0.602	2.042	0.653	0.64	2.035	0.462	0.582	2.048	0.383	0.592	NaN	NaN	NaN	NaN	NaN	NaN
267	1.335	NaN	NaN	NaN	NaN	NaN	NaN	NaN	NaN	NaN	2.156	0.595	0.227	NaN	NaN	NaN	2.115	0.335	0.311	2.15	0.228	0.29	2.15	0.077	0.377	2.057	0.007	0.314	NaN	NaN	NaN	2.122	0.795	0.603	2.042	0.653	0.64	2.035	0.462	0.582	2.049	0.383	0.592	NaN	NaN	NaN	NaN	NaN	NaN
268	1.34	NaN	NaN	NaN	NaN	NaN	NaN	2.157	0.752	0.237	2.156	0.594	0.227	NaN	NaN	NaN	2.115	0.335	0.311	2.15	0.228	0.29	2.15	0.077	0.377	2.057	0.007	0.314	NaN	NaN	NaN	2.122	0.795	0.603	2.042	0.653	0.64	2.035	0.463	0.582	2.049	0.383	0.592	NaN	NaN	NaN	NaN	NaN	NaN
269	1.345	NaN	NaN	NaN	NaN	NaN	NaN	2.157	0.752	0.237	2.156	0.594	0.227	NaN	NaN	NaN	2.116	0.335	0.311	2.15	0.228	0.29	2.15	0.077	0.377	2.057	0.007	0.314	NaN	NaN	NaN	2.122	0.795	0.603	2.042	0.653	0.64	2.035	0.463	0.583	2.049	0.383	0.592	NaN	NaN	NaN	NaN	NaN	NaN
270	1.35	NaN	NaN	NaN	NaN	NaN	NaN	2.158	0.752	0.237	2.157	0.595	0.227	NaN	NaN	NaN	2.116	0.335	0.311	2.15	0.228	0.29	2.15	0.077	0.377	2.057	0.007	0.314	NaN	NaN	NaN	2.122	0.795	0.603	2.042	0.653	0.64	2.035	0.463	0.584	2.049	0.383	0.592	NaN	NaN	NaN	NaN	NaN	NaN
271	1.355	NaN	NaN	NaN	NaN	NaN	NaN	2.158	0.752	0.237	2.159	0.597	0.227	NaN	NaN	NaN	2.116	0.335	0.311	2.15	0.228	0.29	2.15	0.077	0.377	2.057	0.007	0.314	NaN	NaN	NaN	2.122	0.795	0.603	2.042	0.653	0.64	2.035	0.463	0.583	2.049	0.384	0.592	NaN	NaN	NaN	NaN	NaN	NaN
272	1.36	NaN	NaN	NaN	NaN	NaN	NaN	2.158	0.752	0.237	2.157	0.594	0.227	NaN	NaN	NaN	2.116	0.335	0.311	2.15	0.228	0.29	2.15	0.077	0.377	2.057	0.007	0.314	NaN	NaN	NaN	2.122	0.795	0.603	2.042	0.654	0.64	2.035	0.464	0.584	2.049	0.384	0.591	NaN	NaN	NaN	NaN	NaN	NaN
273	1.365	NaN	NaN	NaN	NaN	NaN	NaN	2.158	0.752	0.237	2.156	0.594	0.227	NaN	NaN	NaN	2.116	0.334	0.311	2.15	0.228	0.29	2.15	0.077	0.377	2.057	0.007	0.314	NaN	NaN	NaN	2.122	0.795	0.603	2.041	0.654	0.64	2.035	0.465	0.585	2.049	0.384	0.591	NaN	NaN	NaN	NaN	NaN	NaN
274	1.37	NaN	NaN	NaN	NaN	NaN	NaN	2.158	0.752	0.236	2.157	0.595	0.227	NaN	NaN	NaN	2.116	0.334	0.311	2.15	0.228	0.29	2.15	0.077	0.377	2.057	0.007	0.314	NaN	NaN	NaN	2.121	0.795	0.603	2.041	0.654	0.64	2.035	0.465	0.585	2.049	0.384	0.591	NaN	NaN	NaN	NaN	NaN	NaN
275	1.375	NaN	NaN	NaN	NaN	NaN	NaN	2.158	0.752	0.236	2.16	0.598	0.228	NaN	NaN	NaN	2.116	0.334	0.311	2.15	0.228	0.29	2.15	0.077	0.377	2.057	0.007	0.314	NaN	NaN	NaN	2.121	0.795	0.603	2.041	0.654	0.64	2.035	0.465	0.585	2.049	0.384	0.591	NaN	NaN	NaN	NaN	NaN	NaN
276	1.38	NaN	NaN	NaN	NaN	NaN	NaN	2.158	0.752	0.236	2.16	0.598	0.228	NaN	NaN	NaN	2.117	0.334	0.311	2.15	0.228	0.29	2.15	0.077	0.377	2.057	0.007	0.314	NaN	NaN	NaN	2.121	0.795	0.603	2.041	0.654	0.639	2.035	0.465	0.585	2.049	0.384	0.591	NaN	NaN	NaN	NaN	NaN	NaN
277	1.385	NaN	NaN	NaN	NaN	NaN	NaN	2.159	0.752	0.236	2.158	0.596	0.227	NaN	NaN	NaN	2.117	0.334	0.311	2.15	0.228	0.29	2.15	0.077	0.377	2.057	0.007	0.314	NaN	NaN	NaN	2.121	0.795	0.602	2.04	0.654	0.638	2.035	0.466	0.586	2.049	0.384	0.592	NaN	NaN	NaN	NaN	NaN	NaN
278	1.39	NaN	NaN	NaN	NaN	NaN	NaN	2.159	0.752	0.236	2.161	0.598	0.228	NaN	NaN	NaN	2.117	0.334	0.311	2.151	0.228	0.29	2.15	0.077	0.377	2.057	0.007	0.314	NaN	NaN	NaN	2.121	0.795	0.602	2.04	0.655	0.638	2.035	0.466	0.586	2.048	0.384	0.592	NaN	NaN	NaN	NaN	NaN	NaN
279	1.395	NaN	NaN	NaN	NaN	NaN	NaN	2.159	0.752	0.236	2.161	0.599	0.228	NaN	NaN	NaN	2.117	0.334	0.311	2.151	0.228	0.29	2.15	0.077	0.377	2.057	0.007	0.314	NaN	NaN	NaN	2.121	0.795	0.602	2.04	0.655	0.639	2.035	0.466	0.586	2.048	0.384	0.592	NaN	NaN	NaN	NaN	NaN	NaN
280	1.4	NaN	NaN	NaN	NaN	NaN	NaN	2.159	0.753	0.236	2.161	0.599	0.228	NaN	NaN	NaN	2.117	0.334	0.311	2.151	0.228	0.29	2.15	0.077	0.377	2.057	0.007	0.314	NaN	NaN	NaN	2.121	0.796	0.602	2.041	0.655	0.639	2.036	0.467	0.586	2.048	0.384	0.592	NaN	NaN	NaN	NaN	NaN	NaN
281	1.405	NaN	NaN	NaN	NaN	NaN	NaN	2.159	0.753	0.236	2.162	0.599	0.228	NaN	NaN	NaN	2.118	0.334	0.311	2.151	0.228	0.29	2.15	0.077	0.377	2.057	0.007	0.314	NaN	NaN	NaN	2.121	0.796	0.602	2.041	0.655	0.64	2.036	0.467	0.587	2.048	0.384	0.592	NaN	NaN	NaN	NaN	NaN	NaN
282	1.41	NaN	NaN	NaN	NaN	NaN	NaN	2.159	0.753	0.236	2.162	0.599	0.228	NaN	NaN	NaN	2.118	0.335	0.31	2.151	0.228	0.29	2.15	0.077	0.377	2.057	0.007	0.314	NaN	NaN	NaN	2.121	0.796	0.602	2.04	0.655	0.639	2.036	0.467	0.587	2.048	0.385	0.592	NaN	NaN	NaN	NaN	NaN	NaN
283	1.415	NaN	NaN	NaN	NaN	NaN	NaN	2.159	0.753	0.236	2.162	0.599	0.228	NaN	NaN	NaN	2.118	0.335	0.31	2.151	0.228	0.29	2.15	0.077	0.377	2.057	0.007	0.314	NaN	NaN	NaN	2.121	0.796	0.602	2.04	0.655	0.639	2.036	0.467	0.587	2.048	0.385	0.592	NaN	NaN	NaN	NaN	NaN	NaN
284	1.42	NaN	NaN	NaN	2.078	0.8	0.253	2.159	0.753	0.236	2.162	0.599	0.228	NaN	NaN	NaN	2.118	0.335	0.31	2.152	0.228	0.289	2.15	0.077	0.377	2.057	0.007	0.314	NaN	NaN	NaN	2.121	0.796	0.602	2.04	0.655	0.638	2.036	0.467	0.587	2.048	0.385	0.593	NaN	NaN	NaN	NaN	NaN	NaN
285	1.425	NaN	NaN	NaN	2.078	0.8	0.253	2.16	0.753	0.236	2.162	0.599	0.228	NaN	NaN	NaN	2.118	0.335	0.31	2.152	0.228	0.289	2.15	0.077	0.377	2.057	0.007	0.314	NaN	NaN	NaN	2.12	0.795	0.602	2.04	0.655	0.638	2.036	0.467	0.587	2.048	0.385	0.593	NaN	NaN	NaN	NaN	NaN	NaN
286	1.43	NaN	NaN	NaN	2.078	0.8	0.253	2.16	0.753	0.236	2.162	0.599	0.228	NaN	NaN	NaN	2.118	0.335	0.31	2.152	0.228	0.29	2.15	0.077	0.377	2.057	0.007	0.314	NaN	NaN	NaN	2.12	0.795	0.602	2.04	0.655	0.638	2.036	0.468	0.588	2.048	0.386	0.593	NaN	NaN	NaN	NaN	NaN	NaN
287	1.435	NaN	NaN	NaN	2.078	0.8	0.253	2.16	0.753	0.236	2.163	0.599	0.228	NaN	NaN	NaN	2.118	0.335	0.31	2.153	0.228	0.29	2.15	0.077	0.377	2.057	0.007	0.314	NaN	NaN	NaN	2.12	0.796	0.601	2.04	0.655	0.638	2.035	0.468	0.588	2.048	0.386	0.593	NaN	NaN	NaN	NaN	NaN	NaN
288	1.44	NaN	NaN	NaN	2.078	0.8	0.253	2.16	0.753	0.236	2.163	0.599	0.228	NaN	NaN	NaN	2.118	0.335	0.31	2.153	0.228	0.29	2.15	0.077	0.377	2.057	0.007	0.314	NaN	NaN	NaN	2.12	0.796	0.601	2.04	0.655	0.638	2.035	0.468	0.588	2.048	0.386	0.593	NaN	NaN	NaN	NaN	NaN	NaN
289	1.445	NaN	NaN	NaN	2.078	0.8	0.253	2.16	0.754	0.235	2.163	0.599	0.228	NaN	NaN	NaN	2.118	0.335	0.31	2.153	0.228	0.29	2.15	0.077	0.377	2.057	0.007	0.314	NaN	NaN	NaN	2.121	0.796	0.601	2.04	0.655	0.638	2.034	0.468	0.588	2.048	0.387	0.593	NaN	NaN	NaN	NaN	NaN	NaN
290	1.45	NaN	NaN	NaN	2.078	0.8	0.253	2.16	0.754	0.235	2.168	0.597	0.23	NaN	NaN	NaN	2.118	0.335	0.31	2.153	0.228	0.29	2.15	0.077	0.377	2.057	0.007	0.314	NaN	NaN	NaN	2.121	0.797	0.601	2.04	0.656	0.638	2.034	0.468	0.588	2.048	0.387	0.593	NaN	NaN	NaN	NaN	NaN	NaN
291	1.455	NaN	NaN	NaN	2.078	0.8	0.253	2.159	0.754	0.235	2.175	0.595	0.232	NaN	NaN	NaN	2.118	0.335	0.31	2.153	0.228	0.29	2.15	0.077	0.377	2.057	0.007	0.314	NaN	NaN	NaN	2.121	0.797	0.601	2.04	0.656	0.638	2.034	0.468	0.589	2.048	0.387	0.593	NaN	NaN	NaN	NaN	NaN	NaN
292	1.46	NaN	NaN	NaN	2.078	0.8	0.253	2.159	0.754	0.235	2.171	0.596	0.231	NaN	NaN	NaN	2.118	0.335	0.31	2.153	0.228	0.29	2.15	0.077	0.377	2.057	0.007	0.314	NaN	NaN	NaN	2.122	0.798	0.601	2.04	0.657	0.639	2.034	0.469	0.589	2.048	0.387	0.593	NaN	NaN	NaN	NaN	NaN	NaN
293	1.465	NaN	NaN	NaN	2.077	0.8	0.253	2.159	0.754	0.235	2.175	0.595	0.232	NaN	NaN	NaN	2.118	0.336	0.31	2.153	0.228	0.29	2.15	0.077	0.377	2.057	0.007	0.314	NaN	NaN	NaN	2.122	0.799	0.601	2.041	0.658	0.64	2.033	0.469	0.589	2.047	0.388	0.593	NaN	NaN	NaN	NaN	NaN	NaN
294	1.47	NaN	NaN	NaN	2.077	0.8	0.253	2.158	0.754	0.235	2.166	0.598	0.229	NaN	NaN	NaN	2.118	0.336	0.31	2.153	0.228	0.29	2.15	0.077	0.377	2.057	0.007	0.314	NaN	NaN	NaN	2.123	0.799	0.601	2.042	0.659	0.64	2.033	0.469	0.589	2.047	0.388	0.594	NaN	NaN	NaN	NaN	NaN	NaN
295	1.475	NaN	NaN	NaN	2.077	0.8	0.253	2.158	0.754	0.235	2.163	0.599	0.229	NaN	NaN	NaN	2.118	0.336	0.31	2.153	0.228	0.29	2.15	0.077	0.377	2.057	0.007	0.314	NaN	NaN	NaN	2.123	0.799	0.601	2.042	0.659	0.64	2.032	0.469	0.589	2.046	0.388	0.594	NaN	NaN	NaN	NaN	NaN	NaN
296	1.48	NaN	NaN	NaN	2.077	0.8	0.253	2.158	0.754	0.235	2.168	0.597	0.23	NaN	NaN	NaN	2.118	0.335	0.31	2.153	0.228	0.29	2.15	0.077	0.377	2.057	0.007	0.314	NaN	NaN	NaN	2.123	0.8	0.601	2.042	0.659	0.64	2.031	0.47	0.589	2.045	0.388	0.594	NaN	NaN	NaN	NaN	NaN	NaN
297	1.485	NaN	NaN	NaN	2.077	0.8	0.253	2.158	0.754	0.235	2.174	0.595	0.232	NaN	NaN	NaN	2.118	0.335	0.31	2.153	0.228	0.29	2.15	0.077	0.377	2.057	0.007	0.314	NaN	NaN	NaN	2.123	0.8	0.601	2.042	0.659	0.64	2.031	0.47	0.59	2.045	0.388	0.594	NaN	NaN	NaN	NaN	NaN	NaN
298	1.49	NaN	NaN	NaN	2.076	0.8	0.253	2.158	0.754	0.235	2.165	0.598	0.229	NaN	NaN	NaN	2.118	0.335	0.31	2.153	0.228	0.29	2.15	0.077	0.377	2.057	0.007	0.314	NaN	NaN	NaN	2.123	0.8	0.601	2.042	0.66	0.64	2.03	0.47	0.589	2.044	0.389	0.594	NaN	NaN	NaN	NaN	NaN	NaN
299	1.495	NaN	NaN	NaN	2.076	0.8	0.253	2.158	0.754	0.235	2.163	0.599	0.229	NaN	NaN	NaN	2.118	0.335	0.31	2.153	0.228	0.29	2.15	0.077	0.377	2.057	0.007	0.314	NaN	NaN	NaN	2.123	0.8	0.601	2.042	0.66	0.64	2.03	0.47	0.589	2.044	0.389	0.594	NaN	NaN	NaN	NaN	NaN	NaN
300	1.5	NaN	NaN	NaN	2.076	0.8	0.253	2.157	0.754	0.235	2.162	0.599	0.228	NaN	NaN	NaN	2.118	0.335	0.31	2.153	0.228	0.29	2.15	0.077	0.377	2.057	0.007	0.314	NaN	NaN	NaN	2.122	0.8	0.6	2.042	0.66	0.64	2.03	0.471	0.589	2.043	0.389	0.594	NaN	NaN	NaN	NaN	NaN	NaN
301	1.505	NaN	NaN	NaN	2.076	0.8	0.253	2.157	0.754	0.235	2.161	0.599	0.228	NaN	NaN	NaN	2.118	0.335	0.31	2.153	0.228	0.29	2.15	0.077	0.377	2.057	0.007	0.314	NaN	NaN	NaN	2.121	0.8	0.6	2.042	0.66	0.64	2.029	0.471	0.59	2.042	0.389	0.594	NaN	NaN	NaN	NaN	NaN	NaN
302	1.51	NaN	NaN	NaN	2.076	0.8	0.253	2.157	0.754	0.235	2.161	0.599	0.228	NaN	NaN	NaN	2.118	0.335	0.31	2.153	0.228	0.29	2.15	0.077	0.377	2.057	0.007	0.314	NaN	NaN	NaN	2.121	0.8	0.599	2.042	0.66	0.64	2.028	0.471	0.59	2.041	0.39	0.594	NaN	NaN	NaN	NaN	NaN	NaN
303	1.515	NaN	NaN	NaN	2.076	0.8	0.253	2.157	0.754	0.235	2.161	0.599	0.228	NaN	NaN	NaN	2.118	0.335	0.31	2.153	0.228	0.29	2.15	0.077	0.377	2.057	0.007	0.314	NaN	NaN	NaN	2.121	0.8	0.599	2.041	0.661	0.64	2.027	0.471	0.589	2.04	0.39	0.594	NaN	NaN	NaN	NaN	NaN	NaN
304	1.52	NaN	NaN	NaN	2.076	0.8	0.253	2.157	0.754	0.235	2.16	0.599	0.228	NaN	NaN	NaN	2.118	0.335	0.31	2.153	0.228	0.29	2.15	0.077	0.377	2.057	0.007	0.314	NaN	NaN	NaN	2.121	0.8	0.599	2.041	0.661	0.64	2.027	0.472	0.589	2.039	0.39	0.594	NaN	NaN	NaN	NaN	NaN	NaN
305	1.525	NaN	NaN	NaN	2.075	0.8	0.254	2.156	0.754	0.234	2.16	0.599	0.228	NaN	NaN	NaN	2.118	0.335	0.31	2.153	0.228	0.29	2.15	0.077	0.377	2.057	0.007	0.314	NaN	NaN	NaN	2.121	0.8	0.599	2.041	0.661	0.64	2.026	0.472	0.59	2.038	0.39	0.594	NaN	NaN	NaN	NaN	NaN	NaN
306	1.53	NaN	NaN	NaN	2.075	0.8	0.254	2.156	0.754	0.234	2.16	0.599	0.228	NaN	NaN	NaN	2.118	0.335	0.31	2.153	0.228	0.29	2.15	0.077	0.377	2.057	0.007	0.314	NaN	NaN	NaN	2.121	0.8	0.599	2.041	0.662	0.641	2.025	0.472	0.591	2.037	0.39	0.594	NaN	NaN	NaN	NaN	NaN	NaN
307	1.535	NaN	NaN	NaN	2.075	0.8	0.254	2.156	0.754	0.234	2.159	0.598	0.228	NaN	NaN	NaN	2.118	0.335	0.31	2.153	0.228	0.29	2.15	0.077	0.377	2.057	0.007	0.314	NaN	NaN	NaN	2.121	0.8	0.599	2.041	0.662	0.641	2.024	0.472	0.591	2.036	0.391	0.594	NaN	NaN	NaN	NaN	NaN	NaN
308	1.54	NaN	NaN	NaN	2.075	0.8	0.254	2.155	0.754	0.234	2.156	0.595	0.227	NaN	NaN	NaN	2.118	0.335	0.31	2.152	0.228	0.29	2.15	0.077	0.377	2.057	0.007	0.314	NaN	NaN	NaN	2.121	0.8	0.598	2.04	0.662	0.641	2.023	0.472	0.592	2.035	0.391	0.594	NaN	NaN	NaN	NaN	NaN	NaN
309	1.545	NaN	NaN	NaN	2.075	0.8	0.254	2.155	0.754	0.234	2.156	0.594	0.227	NaN	NaN	NaN	2.118	0.335	0.31	2.152	0.228	0.289	2.15	0.077	0.377	2.057	0.007	0.314	NaN	NaN	NaN	2.121	0.8	0.598	2.04	0.662	0.641	2.022	0.473	0.592	2.034	0.391	0.595	NaN	NaN	NaN	NaN	NaN	NaN
310	1.55	NaN	NaN	NaN	2.075	0.8	0.254	2.155	0.754	0.234	2.155	0.594	0.227	NaN	NaN	NaN	2.118	0.335	0.31	2.152	0.228	0.289	2.15	0.077	0.377	2.057	0.007	0.314	NaN	NaN	NaN	2.12	0.8	0.598	2.039	0.662	0.641	2.021	0.473	0.592	2.033	0.391	0.595	NaN	NaN	NaN	NaN	NaN	NaN
311	1.555	NaN	NaN	NaN	2.074	0.8	0.254	2.155	0.754	0.234	2.155	0.595	0.227	2.115	0.45	0.302	2.118	0.334	0.31	2.152	0.228	0.289	2.15	0.077	0.377	2.057	0.007	0.314	NaN	NaN	NaN	2.12	0.8	0.598	2.039	0.662	0.641	2.02	0.473	0.592	2.032	0.392	0.595	NaN	NaN	NaN	NaN	NaN	NaN
312	1.56	NaN	NaN	NaN	2.074	0.8	0.254	2.154	0.754	0.234	2.155	0.596	0.227	2.115	0.45	0.302	2.118	0.334	0.31	2.152	0.228	0.289	2.15	0.077	0.377	2.057	0.007	0.314	NaN	NaN	NaN	2.12	0.8	0.598	2.039	0.662	0.641	2.019	0.474	0.592	2.03	0.392	0.595	NaN	NaN	NaN	NaN	NaN	NaN
313	1.565	NaN	NaN	NaN	NaN	NaN	NaN	2.154	0.754	0.234	2.155	0.596	0.227	2.116	0.449	0.302	2.118	0.334	0.31	2.152	0.228	0.289	2.15	0.077	0.377	2.057	0.007	0.314	NaN	NaN	NaN	2.121	0.8	0.598	2.039	0.662	0.641	2.018	0.474	0.592	2.029	0.392	0.595	NaN	NaN	NaN	NaN	NaN	NaN
314	1.57	NaN	NaN	NaN	NaN	NaN	NaN	2.153	0.754	0.234	2.155	0.596	0.227	2.116	0.449	0.302	2.118	0.334	0.31	2.152	0.228	0.289	2.15	0.077	0.377	2.057	0.007	0.314	NaN	NaN	NaN	2.121	0.799	0.599	2.038	0.662	0.641	2.017	0.475	0.593	2.028	0.392	0.595	NaN	NaN	NaN	NaN	NaN	NaN
315	1.575	NaN	NaN	NaN	NaN	NaN	NaN	2.153	0.754	0.234	2.155	0.596	0.227	2.116	0.449	0.302	2.118	0.334	0.31	2.151	0.228	0.289	2.15	0.077	0.377	2.057	0.007	0.314	NaN	NaN	NaN	2.121	0.799	0.599	2.037	0.663	0.641	2.016	0.475	0.593	2.027	0.393	0.595	NaN	NaN	NaN	NaN	NaN	NaN
316	1.58	NaN	NaN	NaN	NaN	NaN	NaN	2.153	0.754	0.234	2.155	0.596	0.227	2.116	0.449	0.302	2.118	0.334	0.31	2.151	0.228	0.289	2.15	0.077	0.377	2.057	0.007	0.314	NaN	NaN	NaN	2.121	0.799	0.599	2.037	0.663	0.641	2.015	0.475	0.593	2.026	0.393	0.596	NaN	NaN	NaN	NaN	NaN	NaN
317	1.585	NaN	NaN	NaN	NaN	NaN	NaN	2.152	0.754	0.234	2.154	0.596	0.227	2.117	0.449	0.302	2.118	0.333	0.31	2.151	0.228	0.289	2.15	0.077	0.377	2.057	0.007	0.314	NaN	NaN	NaN	2.121	0.799	0.599	2.036	0.663	0.641	2.014	0.476	0.593	2.025	0.393	0.596	NaN	NaN	NaN	NaN	NaN	NaN
318	1.59	NaN	NaN	NaN	NaN	NaN	NaN	2.151	0.754	0.234	2.154	0.596	0.227	2.118	0.448	0.303	2.118	0.333	0.31	2.151	0.229	0.289	2.15	0.077	0.377	2.057	0.007	0.314	NaN	NaN	NaN	2.121	0.799	0.599	2.035	0.663	0.64	2.013	0.476	0.593	2.023	0.394	0.597	NaN	NaN	NaN	NaN	NaN	NaN
319	1.595	NaN	NaN	NaN	NaN	NaN	NaN	2.151	0.754	0.234	2.154	0.596	0.227	2.118	0.448	0.303	2.118	0.333	0.31	2.151	0.229	0.289	2.15	0.077	0.377	2.057	0.007	0.314	NaN	NaN	NaN	2.121	0.799	0.599	2.035	0.663	0.64	2.012	0.477	0.593	2.022	0.394	0.597	NaN	NaN	NaN	NaN	NaN	NaN
320	1.6	NaN	NaN	NaN	NaN	NaN	NaN	2.15	0.753	0.234	2.154	0.596	0.227	2.119	0.448	0.303	2.118	0.333	0.31	2.15	0.229	0.289	2.15	0.077	0.377	2.057	0.007	0.314	NaN	NaN	NaN	2.121	0.799	0.599	2.034	0.663	0.64	2.011	0.477	0.594	2.021	0.394	0.597	NaN	NaN	NaN	NaN	NaN	NaN
321	1.605	NaN	NaN	NaN	NaN	NaN	NaN	2.149	0.752	0.234	2.153	0.596	0.227	2.12	0.447	0.303	2.118	0.333	0.31	2.15	0.229	0.289	2.15	0.077	0.377	2.057	0.007	0.314	NaN	NaN	NaN	2.121	0.799	0.6	2.034	0.663	0.64	2.01	0.476	0.594	2.02	0.395	0.597	NaN	NaN	NaN	NaN	NaN	NaN
322	1.61	NaN	NaN	NaN	NaN	NaN	NaN	2.149	0.752	0.234	2.153	0.597	0.227	2.121	0.447	0.303	2.118	0.333	0.31	2.15	0.229	0.289	2.15	0.077	0.377	2.057	0.007	0.314	NaN	NaN	NaN	2.121	0.799	0.6	2.034	0.663	0.64	2.008	0.477	0.595	2.019	0.395	0.597	NaN	NaN	NaN	NaN	NaN	NaN
323	1.615	NaN	NaN	NaN	NaN	NaN	NaN	2.148	0.752	0.233	2.152	0.596	0.227	2.122	0.446	0.303	2.118	0.333	0.31	2.15	0.229	0.289	2.15	0.077	0.377	2.057	0.007	0.314	NaN	NaN	NaN	2.121	0.799	0.6	2.033	0.663	0.64	2.007	0.477	0.595	2.018	0.395	0.598	NaN	NaN	NaN	NaN	NaN	NaN
324	1.62	NaN	NaN	NaN	NaN	NaN	NaN	2.148	0.752	0.233	2.152	0.596	0.227	2.123	0.446	0.303	2.118	0.333	0.31	2.15	0.228	0.289	2.15	0.077	0.377	2.057	0.007	0.314	NaN	NaN	NaN	2.12	0.799	0.6	2.032	0.663	0.64	2.006	0.477	0.595	2.017	0.395	0.598	NaN	NaN	NaN	NaN	NaN	NaN
325	1.625	NaN	NaN	NaN	NaN	NaN	NaN	2.147	0.751	0.233	2.151	0.596	0.226	2.124	0.445	0.303	2.118	0.333	0.311	2.15	0.228	0.289	2.15	0.077	0.377	2.057	0.007	0.314	NaN	NaN	NaN	2.12	0.799	0.6	2.032	0.664	0.64	2.005	0.478	0.595	2.016	0.396	0.599	NaN	NaN	NaN	NaN	NaN	NaN
326	1.63	NaN	NaN	NaN	NaN	NaN	NaN	2.147	0.751	0.232	2.151	0.596	0.226	2.125	0.445	0.303	2.118	0.333	0.311	2.149	0.228	0.289	2.15	0.077	0.377	2.057	0.007	0.314	NaN	NaN	NaN	2.12	0.8	0.6	2.031	0.664	0.64	2.004	0.478	0.596	2.015	0.396	0.599	NaN	NaN	NaN	NaN	NaN	NaN
327	1.635	NaN	NaN	NaN	NaN	NaN	NaN	2.146	0.751	0.232	2.151	0.596	0.226	2.126	0.444	0.303	2.118	0.332	0.311	2.149	0.228	0.289	2.15	0.077	0.377	2.057	0.007	0.314	NaN	NaN	NaN	2.119	0.799	0.6	2.03	0.663	0.64	2.003	0.479	0.596	2.014	0.396	0.599	NaN	NaN	NaN	NaN	NaN	NaN
328	1.64	NaN	NaN	NaN	2.062	0.801	0.252	2.146	0.751	0.232	2.151	0.596	0.226	2.127	0.444	0.303	2.117	0.332	0.311	2.149	0.228	0.289	2.15	0.077	0.377	2.057	0.007	0.314	NaN	NaN	NaN	2.119	0.799	0.6	2.03	0.664	0.64	2.003	0.479	0.596	2.013	0.396	0.6	NaN	NaN	NaN	NaN	NaN	NaN
329	1.645	NaN	NaN	NaN	2.062	0.801	0.252	2.145	0.751	0.232	2.15	0.596	0.226	2.127	0.443	0.303	2.116	0.332	0.31	2.149	0.228	0.288	2.15	0.077	0.377	2.057	0.007	0.314	NaN	NaN	NaN	2.119	0.799	0.6	2.03	0.664	0.64	2.002	0.479	0.597	2.011	0.397	0.6	NaN	NaN	NaN	NaN	NaN	NaN
330	1.65	NaN	NaN	NaN	2.062	0.801	0.252	2.145	0.751	0.231	2.15	0.596	0.226	2.127	0.443	0.303	2.116	0.332	0.31	2.149	0.228	0.288	2.15	0.077	0.377	2.057	0.007	0.314	NaN	NaN	NaN	2.119	0.799	0.6	2.029	0.664	0.64	2.002	0.48	0.597	2.01	0.397	0.601	NaN	NaN	NaN	NaN	NaN	NaN
331	1.655	NaN	NaN	NaN	2.062	0.801	0.253	2.144	0.751	0.231	2.149	0.596	0.226	2.127	0.444	0.303	2.115	0.332	0.31	2.149	0.228	0.288	2.15	0.077	0.377	2.057	0.007	0.314	NaN	NaN	NaN	2.119	0.8	0.6	2.028	0.664	0.64	2.001	0.48	0.597	2.009	0.397	0.601	NaN	NaN	NaN	NaN	NaN	NaN
332	1.66	NaN	NaN	NaN	2.062	0.801	0.253	2.144	0.751	0.231	2.149	0.596	0.226	2.126	0.444	0.303	2.114	0.333	0.31	2.149	0.228	0.288	2.15	0.077	0.377	2.057	0.007	0.314	NaN	NaN	NaN	2.119	0.801	0.6	2.028	0.664	0.64	2	0.48	0.598	2.008	0.397	0.6	NaN	NaN	NaN	NaN	NaN	NaN
333	1.665	NaN	NaN	NaN	2.062	0.801	0.253	2.143	0.751	0.231	2.148	0.596	0.225	2.125	0.444	0.303	2.113	0.333	0.31	2.149	0.228	0.288	2.15	0.077	0.377	2.057	0.007	0.314	NaN	NaN	NaN	2.118	0.8	0.6	2.028	0.664	0.64	1.999	0.48	0.598	2.007	0.397	0.601	NaN	NaN	NaN	NaN	NaN	NaN
334	1.67	NaN	NaN	NaN	2.062	0.801	0.253	2.142	0.751	0.23	2.148	0.596	0.225	2.125	0.444	0.303	2.112	0.333	0.31	2.148	0.228	0.288	2.15	0.077	0.377	2.057	0.007	0.314	NaN	NaN	NaN	2.115	0.796	0.598	2.027	0.664	0.64	1.998	0.48	0.598	2.006	0.397	0.602	NaN	NaN	NaN	NaN	NaN	NaN
335	1.675	NaN	NaN	NaN	2.062	0.801	0.253	2.142	0.751	0.23	2.147	0.596	0.225	2.124	0.444	0.303	2.116	0.332	0.311	2.148	0.228	0.288	2.15	0.077	0.377	2.057	0.007	0.314	NaN	NaN	NaN	2.113	0.795	0.598	2.027	0.665	0.64	1.997	0.48	0.599	2.006	0.397	0.603	NaN	NaN	NaN	NaN	NaN	NaN
336	1.68	NaN	NaN	NaN	2.062	0.801	0.253	2.142	0.751	0.23	2.147	0.596	0.225	2.123	0.444	0.303	2.125	0.329	0.313	2.148	0.228	0.288	2.15	0.077	0.377	2.057	0.007	0.314	NaN	NaN	NaN	2.113	0.795	0.598	2.027	0.665	0.64	1.996	0.48	0.599	2.005	0.399	0.603	NaN	NaN	NaN	NaN	NaN	NaN
337	1.685	NaN	NaN	NaN	2.062	0.801	0.253	2.141	0.751	0.23	2.146	0.596	0.225	2.121	0.445	0.303	2.127	0.329	0.313	2.147	0.228	0.288	2.15	0.077	0.377	2.057	0.007	0.314	NaN	NaN	NaN	2.112	0.795	0.598	2.026	0.665	0.64	2.001	0.478	0.601	2.005	0.399	0.603	NaN	NaN	NaN	NaN	NaN	NaN
338	1.69	NaN	NaN	NaN	2.062	0.801	0.253	2.141	0.751	0.23	2.145	0.596	0.225	2.12	0.445	0.303	2.123	0.33	0.313	2.147	0.228	0.288	2.15	0.077	0.376	2.057	0.007	0.314	NaN	NaN	NaN	2.112	0.795	0.598	2.025	0.665	0.64	2.007	0.476	0.604	2.004	0.399	0.604	NaN	NaN	NaN	NaN	NaN	NaN
339	1.695	NaN	NaN	NaN	2.062	0.801	0.253	2.14	0.751	0.23	2.145	0.596	0.225	2.119	0.444	0.303	2.113	0.333	0.311	2.147	0.228	0.288	2.15	0.077	0.376	2.057	0.007	0.313	NaN	NaN	NaN	2.112	0.795	0.598	2.025	0.665	0.64	1.997	0.48	0.601	2.002	0.399	0.604	NaN	NaN	NaN	NaN	NaN	NaN
340	1.7	NaN	NaN	NaN	2.062	0.801	0.253	2.14	0.751	0.23	2.145	0.596	0.225	NaN	NaN	NaN	2.109	0.333	0.31	2.146	0.228	0.288	2.15	0.077	0.376	2.057	0.007	0.313	NaN	NaN	NaN	2.111	0.795	0.598	2.024	0.665	0.64	1.994	0.481	0.601	2	0.398	0.604	NaN	NaN	NaN	NaN	NaN	NaN
341	1.705	NaN	NaN	NaN	2.062	0.801	0.253	2.139	0.752	0.23	2.144	0.597	0.225	2.114	0.443	0.302	2.108	0.333	0.31	2.146	0.228	0.287	2.15	0.077	0.376	2.057	0.007	0.313	NaN	NaN	NaN	2.111	0.795	0.598	2.024	0.665	0.64	1.993	0.481	0.601	1.999	0.397	0.604	NaN	NaN	NaN	NaN	NaN	NaN
342	1.71	NaN	NaN	NaN	2.062	0.801	0.253	2.139	0.752	0.23	2.144	0.597	0.225	2.113	0.443	0.302	2.108	0.333	0.309	2.145	0.228	0.287	2.15	0.077	0.376	2.056	0.007	0.313	NaN	NaN	NaN	2.111	0.795	0.598	2.024	0.665	0.64	1.992	0.481	0.601	1.998	0.397	0.605	NaN	NaN	NaN	NaN	NaN	NaN
343	1.715	NaN	NaN	NaN	NaN	NaN	NaN	2.138	0.752	0.229	2.143	0.598	0.225	2.113	0.443	0.302	2.108	0.333	0.309	2.145	0.228	0.287	2.15	0.077	0.376	2.056	0.007	0.313	NaN	NaN	NaN	2.11	0.795	0.598	2.023	0.665	0.64	1.991	0.481	0.602	1.997	0.397	0.605	NaN	NaN	NaN	NaN	NaN	NaN
344	1.72	NaN	NaN	NaN	NaN	NaN	NaN	2.138	0.752	0.229	2.143	0.598	0.225	2.113	0.443	0.302	2.108	0.333	0.309	2.144	0.228	0.287	2.15	0.077	0.376	2.056	0.007	0.313	NaN	NaN	NaN	2.11	0.795	0.598	2.023	0.665	0.64	1.989	0.48	0.602	1.996	0.397	0.605	NaN	NaN	NaN	NaN	NaN	NaN
345	1.725	NaN	NaN	NaN	NaN	NaN	NaN	2.137	0.752	0.229	2.142	0.598	0.225	2.113	0.443	0.302	2.107	0.333	0.309	2.144	0.228	0.287	2.15	0.077	0.376	2.056	0.007	0.313	NaN	NaN	NaN	2.109	0.795	0.598	2.022	0.665	0.64	1.988	0.479	0.601	1.996	0.398	0.605	NaN	NaN	NaN	NaN	NaN	NaN
346	1.73	NaN	NaN	NaN	NaN	NaN	NaN	2.136	0.752	0.229	2.141	0.598	0.225	2.113	0.443	0.302	2.107	0.333	0.309	2.144	0.228	0.287	2.15	0.077	0.376	2.056	0.007	0.313	NaN	NaN	NaN	2.109	0.795	0.598	2.021	0.665	0.64	1.987	0.478	0.601	1.995	0.398	0.605	NaN	NaN	NaN	NaN	NaN	NaN
347	1.735	NaN	NaN	NaN	2.052	0.802	0.25	2.136	0.752	0.229	2.139	0.597	0.224	2.113	0.443	0.302	2.106	0.333	0.31	2.144	0.228	0.287	2.15	0.077	0.376	2.056	0.007	0.313	NaN	NaN	NaN	2.109	0.795	0.598	2.02	0.665	0.64	1.986	0.479	0.601	1.994	0.398	0.605	NaN	NaN	NaN	NaN	NaN	NaN
348	1.74	NaN	NaN	NaN	2.052	0.802	0.25	2.135	0.752	0.229	2.138	0.596	0.224	2.113	0.443	0.302	2.105	0.333	0.31	2.143	0.229	0.287	2.15	0.077	0.376	2.056	0.007	0.313	NaN	NaN	NaN	2.108	0.795	0.598	2.02	0.664	0.64	1.985	0.479	0.601	1.993	0.398	0.606	NaN	NaN	NaN	NaN	NaN	NaN
349	1.745	NaN	NaN	NaN	2.051	0.802	0.25	2.133	0.752	0.229	2.136	0.596	0.223	2.113	0.443	0.302	2.104	0.333	0.309	2.143	0.229	0.287	2.15	0.077	0.376	2.056	0.007	0.313	NaN	NaN	NaN	2.107	0.795	0.598	2.019	0.664	0.64	1.985	0.479	0.601	1.991	0.398	0.606	NaN	NaN	NaN	NaN	NaN	NaN
350	1.75	NaN	NaN	NaN	2.05	0.802	0.251	2.133	0.752	0.229	2.135	0.596	0.223	2.113	0.443	0.302	2.102	0.333	0.309	2.143	0.229	0.287	2.15	0.077	0.376	2.055	0.007	0.313	NaN	NaN	NaN	2.107	0.795	0.598	2.018	0.663	0.64	1.984	0.479	0.602	1.989	0.398	0.606	NaN	NaN	NaN	NaN	NaN	NaN
351	1.755	NaN	NaN	NaN	2.05	0.802	0.251	2.132	0.752	0.229	2.134	0.596	0.223	2.113	0.443	0.302	2.101	0.333	0.309	2.142	0.229	0.287	2.15	0.077	0.376	2.055	0.007	0.313	NaN	NaN	NaN	2.106	0.795	0.598	2.016	0.662	0.64	1.983	0.479	0.602	1.986	0.398	0.607	NaN	NaN	NaN	NaN	NaN	NaN
352	1.76	NaN	NaN	NaN	2.049	0.802	0.251	2.131	0.752	0.229	2.133	0.596	0.224	2.113	0.443	0.302	2.1	0.333	0.309	2.142	0.229	0.287	2.15	0.077	0.376	2.055	0.007	0.313	NaN	NaN	NaN	2.105	0.795	0.597	2.017	0.663	0.641	1.982	0.478	0.601	1.985	0.398	0.607	NaN	NaN	NaN	NaN	NaN	NaN
353	1.765	NaN	NaN	NaN	2.048	0.802	0.251	2.13	0.752	0.229	2.133	0.596	0.224	2.113	0.442	0.302	2.099	0.333	0.309	2.141	0.229	0.287	2.15	0.077	0.376	2.055	0.007	0.313	NaN	NaN	NaN	2.105	0.794	0.597	2.016	0.664	0.641	1.981	0.477	0.601	1.985	0.398	0.606	NaN	NaN	NaN	NaN	NaN	NaN
354	1.77	NaN	NaN	NaN	2.047	0.802	0.252	2.129	0.752	0.229	2.132	0.596	0.224	2.113	0.442	0.302	2.099	0.333	0.309	2.141	0.229	0.287	2.149	0.077	0.376	2.055	0.008	0.313	NaN	NaN	NaN	2.104	0.794	0.597	2.016	0.664	0.641	1.98	0.477	0.601	1.985	0.398	0.606	NaN	NaN	NaN	NaN	NaN	NaN
355	1.775	NaN	NaN	NaN	2.047	0.802	0.252	2.128	0.752	0.23	2.131	0.596	0.225	2.113	0.442	0.302	2.098	0.333	0.309	2.14	0.229	0.286	2.149	0.077	0.376	2.055	0.008	0.313	NaN	NaN	NaN	2.103	0.794	0.597	2.016	0.664	0.641	1.979	0.477	0.601	1.984	0.398	0.606	NaN	NaN	NaN	NaN	NaN	NaN
356	1.78	NaN	NaN	NaN	2.046	0.802	0.252	2.127	0.751	0.23	2.13	0.596	0.225	2.112	0.441	0.302	2.097	0.333	0.309	2.14	0.229	0.286	2.149	0.077	0.376	2.055	0.008	0.313	NaN	NaN	NaN	2.102	0.793	0.597	2.015	0.664	0.641	1.975	0.478	0.603	1.984	0.399	0.606	NaN	NaN	NaN	NaN	NaN	NaN
357	1.785	NaN	NaN	NaN	2.045	0.802	0.252	2.126	0.751	0.23	2.13	0.597	0.225	2.111	0.44	0.302	2.095	0.333	0.309	2.14	0.229	0.286	2.149	0.077	0.376	2.055	0.008	0.313	NaN	NaN	NaN	2.101	0.792	0.597	2.014	0.664	0.641	1.966	0.481	0.606	1.984	0.399	0.607	NaN	NaN	NaN	NaN	NaN	NaN
358	1.79	NaN	NaN	NaN	2.045	0.802	0.252	2.125	0.751	0.23	2.129	0.597	0.225	2.109	0.439	0.302	2.094	0.333	0.309	2.139	0.229	0.286	2.149	0.077	0.376	2.055	0.008	0.313	NaN	NaN	NaN	2.1	0.792	0.597	2.012	0.662	0.641	1.964	0.481	0.607	1.983	0.399	0.607	NaN	NaN	NaN	NaN	NaN	NaN
359	1.795	NaN	NaN	NaN	2.045	0.802	0.253	2.125	0.751	0.23	2.129	0.597	0.225	2.109	0.439	0.302	2.094	0.333	0.309	2.138	0.229	0.286	2.149	0.077	0.376	2.055	0.008	0.313	NaN	NaN	NaN	2.099	0.792	0.597	2.011	0.662	0.642	1.964	0.481	0.607	1.981	0.398	0.607	NaN	NaN	NaN	NaN	NaN	NaN
360	1.8	NaN	NaN	NaN	NaN	NaN	NaN	2.124	0.752	0.23	2.128	0.597	0.225	2.11	0.438	0.302	2.094	0.332	0.309	2.138	0.229	0.286	2.149	0.078	0.376	2.054	0.008	0.313	NaN	NaN	NaN	2.099	0.791	0.598	2.011	0.662	0.642	1.964	0.48	0.607	1.98	0.396	0.607	NaN	NaN	NaN	NaN	NaN	NaN
361	1.805	NaN	NaN	NaN	NaN	NaN	NaN	2.123	0.752	0.23	2.127	0.597	0.225	2.111	0.437	0.302	2.094	0.332	0.309	2.137	0.229	0.286	2.149	0.078	0.376	2.054	0.008	0.313	NaN	NaN	NaN	2.098	0.791	0.598	2.01	0.662	0.642	1.966	0.479	0.608	1.979	0.396	0.607	NaN	NaN	NaN	NaN	NaN	NaN
362	1.81	NaN	NaN	NaN	NaN	NaN	NaN	2.122	0.751	0.23	2.125	0.597	0.224	2.111	0.437	0.302	2.095	0.331	0.309	2.136	0.229	0.285	2.148	0.078	0.376	2.054	0.008	0.313	NaN	NaN	NaN	2.097	0.791	0.598	2.009	0.662	0.643	1.966	0.479	0.608	1.978	0.396	0.607	NaN	NaN	NaN	NaN	NaN	NaN
363	1.815	NaN	NaN	NaN	NaN	NaN	NaN	2.121	0.751	0.23	2.122	0.594	0.223	2.11	0.437	0.302	2.095	0.331	0.309	2.135	0.228	0.285	2.148	0.078	0.376	2.054	0.008	0.313	NaN	NaN	NaN	2.096	0.791	0.598	2.009	0.663	0.643	1.966	0.479	0.608	1.977	0.395	0.607	NaN	NaN	NaN	NaN	NaN	NaN
364	1.82	NaN	NaN	NaN	NaN	NaN	NaN	2.12	0.751	0.23	2.121	0.594	0.223	2.109	0.437	0.302	2.095	0.33	0.309	2.135	0.228	0.285	2.148	0.078	0.376	2.054	0.008	0.313	NaN	NaN	NaN	2.096	0.791	0.599	2.008	0.663	0.643	1.965	0.478	0.606	1.976	0.395	0.606	NaN	NaN	NaN	NaN	NaN	NaN
365	1.825	NaN	NaN	NaN	NaN	NaN	NaN	2.119	0.751	0.23	2.119	0.593	0.224	2.108	0.437	0.301	2.094	0.329	0.309	2.134	0.228	0.285	2.148	0.078	0.376	2.054	0.008	0.313	NaN	NaN	NaN	2.095	0.791	0.599	2.007	0.662	0.643	1.968	0.476	0.604	1.975	0.396	0.606	NaN	NaN	NaN	NaN	NaN	NaN
366	1.83	NaN	NaN	NaN	NaN	NaN	NaN	2.118	0.751	0.231	2.119	0.593	0.224	2.107	0.437	0.301	2.093	0.329	0.309	2.134	0.228	0.285	2.148	0.078	0.376	2.054	0.008	0.313	NaN	NaN	NaN	2.094	0.79	0.599	2.006	0.662	0.642	1.969	0.476	0.604	1.974	0.396	0.606	NaN	NaN	NaN	NaN	NaN	NaN
367	1.835	NaN	NaN	NaN	NaN	NaN	NaN	2.117	0.751	0.231	2.118	0.593	0.224	2.106	0.437	0.301	2.091	0.329	0.308	2.133	0.228	0.285	2.147	0.078	0.376	2.054	0.008	0.313	NaN	NaN	NaN	2.093	0.79	0.599	2.005	0.662	0.642	1.968	0.476	0.604	1.973	0.395	0.606	NaN	NaN	NaN	NaN	NaN	NaN
368	1.84	NaN	NaN	NaN	NaN	NaN	NaN	2.116	0.75	0.231	2.117	0.593	0.224	2.105	0.437	0.301	2.09	0.329	0.308	2.133	0.227	0.285	2.147	0.078	0.376	2.054	0.008	0.313	NaN	NaN	NaN	2.093	0.79	0.599	2.004	0.662	0.642	1.967	0.476	0.604	1.971	0.394	0.606	NaN	NaN	NaN	NaN	NaN	NaN
369	1.845	NaN	NaN	NaN	2.034	0.8	0.253	2.115	0.75	0.231	2.117	0.594	0.224	2.106	0.435	0.301	2.096	0.327	0.309	2.132	0.227	0.285	2.147	0.078	0.376	2.054	0.008	0.313	NaN	NaN	NaN	2.092	0.79	0.599	2.003	0.661	0.642	1.966	0.476	0.604	1.97	0.393	0.605	NaN	NaN	NaN	NaN	NaN	NaN
370	1.85	NaN	NaN	NaN	2.033	0.8	0.253	2.114	0.75	0.231	2.116	0.594	0.224	2.104	0.435	0.302	2.109	0.323	0.312	2.132	0.227	0.285	2.147	0.078	0.376	2.054	0.008	0.313	NaN	NaN	NaN	2.091	0.79	0.599	2.002	0.661	0.643	1.965	0.476	0.604	1.968	0.393	0.605	NaN	NaN	NaN	NaN	NaN	NaN
371	1.855	NaN	NaN	NaN	2.033	0.799	0.253	2.113	0.75	0.231	2.115	0.594	0.224	2.098	0.436	0.301	2.105	0.324	0.311	2.131	0.227	0.285	2.147	0.078	0.376	2.054	0.008	0.313	NaN	NaN	NaN	2.091	0.79	0.6	2.001	0.661	0.643	1.965	0.475	0.604	1.967	0.393	0.606	NaN	NaN	NaN	NaN	NaN	NaN
372	1.86	NaN	NaN	NaN	2.032	0.799	0.254	2.113	0.75	0.231	2.114	0.594	0.224	2.093	0.437	0.301	2.09	0.328	0.309	2.131	0.227	0.285	2.147	0.078	0.376	2.054	0.008	0.313	NaN	NaN	NaN	2.087	0.788	0.599	2	0.661	0.643	1.964	0.475	0.604	1.966	0.393	0.606	NaN	NaN	NaN	NaN	NaN	NaN
373	1.865	NaN	NaN	NaN	2.032	0.8	0.254	2.112	0.75	0.231	2.113	0.593	0.223	2.089	0.439	0.3	2.086	0.328	0.308	2.131	0.227	0.286	2.147	0.078	0.376	2.054	0.008	0.313	NaN	NaN	NaN	2.086	0.786	0.599	1.999	0.661	0.643	1.962	0.475	0.605	1.965	0.393	0.606	NaN	NaN	NaN	NaN	NaN	NaN
374	1.87	NaN	NaN	NaN	2.032	0.8	0.255	2.111	0.75	0.231	2.111	0.592	0.223	2.085	0.44	0.299	2.085	0.328	0.308	2.13	0.227	0.286	2.146	0.078	0.376	2.054	0.008	0.313	NaN	NaN	NaN	2.085	0.786	0.599	1.998	0.66	0.643	1.962	0.475	0.605	1.964	0.393	0.606	NaN	NaN	NaN	NaN	NaN	NaN
375	1.875	NaN	NaN	NaN	2.031	0.8	0.255	2.11	0.75	0.232	2.109	0.592	0.222	2.081	0.442	0.298	2.083	0.328	0.307	2.13	0.227	0.285	2.146	0.079	0.376	2.054	0.008	0.313	NaN	NaN	NaN	2.084	0.786	0.599	1.996	0.659	0.643	1.962	0.475	0.605	1.963	0.393	0.606	NaN	NaN	NaN	NaN	NaN	NaN
376	1.88	NaN	NaN	NaN	2.031	0.8	0.255	2.109	0.749	0.232	2.108	0.592	0.223	2.076	0.443	0.297	2.082	0.328	0.307	2.129	0.227	0.285	2.146	0.079	0.376	2.054	0.008	0.313	NaN	NaN	NaN	2.083	0.786	0.599	1.995	0.659	0.643	1.96	0.475	0.605	1.962	0.393	0.606	NaN	NaN	NaN	NaN	NaN	NaN
377	1.885	NaN	NaN	NaN	2.029	0.8	0.256	2.107	0.749	0.232	2.107	0.591	0.223	2.071	0.445	0.296	2.081	0.328	0.306	2.128	0.227	0.285	2.146	0.079	0.376	2.054	0.008	0.313	NaN	NaN	NaN	2.082	0.786	0.6	1.994	0.659	0.643	1.959	0.475	0.605	1.961	0.393	0.606	NaN	NaN	NaN	NaN	NaN	NaN
378	1.89	NaN	NaN	NaN	2.028	0.8	0.256	2.106	0.748	0.232	2.106	0.591	0.223	2.069	0.445	0.295	2.08	0.328	0.306	2.127	0.227	0.285	2.146	0.079	0.376	2.054	0.008	0.313	NaN	NaN	NaN	2.082	0.786	0.6	1.993	0.659	0.643	1.958	0.475	0.605	1.959	0.392	0.605	NaN	NaN	NaN	NaN	NaN	NaN
379	1.895	NaN	NaN	NaN	2.027	0.8	0.256	2.104	0.747	0.231	2.106	0.591	0.224	2.068	0.444	0.295	2.079	0.328	0.306	2.127	0.228	0.285	2.146	0.079	0.376	2.053	0.008	0.313	NaN	NaN	NaN	2.081	0.786	0.6	1.991	0.658	0.643	1.956	0.474	0.605	1.957	0.391	0.606	NaN	NaN	NaN	NaN	NaN	NaN
380	1.9	NaN	NaN	NaN	2.027	0.799	0.256	2.104	0.747	0.231	2.105	0.591	0.224	2.067	0.443	0.294	2.077	0.328	0.306	2.126	0.228	0.284	2.146	0.079	0.376	2.053	0.008	0.313	NaN	NaN	NaN	2.08	0.786	0.601	1.99	0.658	0.643	1.953	0.473	0.604	1.956	0.391	0.606	NaN	NaN	NaN	NaN	NaN	NaN
381	1.905	NaN	NaN	NaN	2.026	0.799	0.256	2.103	0.747	0.231	2.104	0.591	0.224	2.066	0.442	0.294	2.075	0.329	0.305	2.126	0.228	0.284	2.146	0.079	0.376	2.053	0.008	0.313	NaN	NaN	NaN	2.079	0.785	0.601	1.989	0.657	0.643	1.952	0.472	0.604	1.955	0.39	0.606	NaN	NaN	NaN	NaN	NaN	NaN
382	1.91	NaN	NaN	NaN	NaN	NaN	NaN	2.102	0.747	0.231	2.103	0.591	0.224	2.065	0.442	0.294	2.076	0.328	0.305	2.125	0.227	0.284	2.146	0.079	0.376	2.053	0.008	0.313	NaN	NaN	NaN	2.077	0.785	0.601	1.988	0.657	0.642	1.951	0.472	0.604	1.953	0.39	0.606	NaN	NaN	NaN	NaN	NaN	NaN
383	1.915	NaN	NaN	NaN	NaN	NaN	NaN	2.102	0.747	0.231	2.103	0.592	0.225	2.064	0.441	0.295	2.076	0.327	0.305	2.124	0.227	0.284	2.146	0.079	0.376	2.053	0.008	0.313	NaN	NaN	NaN	2.076	0.783	0.601	1.987	0.657	0.642	1.949	0.471	0.604	1.952	0.39	0.606	NaN	NaN	NaN	NaN	NaN	NaN
384	1.92	NaN	NaN	NaN	NaN	NaN	NaN	2.101	0.747	0.232	2.102	0.592	0.225	2.063	0.441	0.294	2.076	0.326	0.305	2.124	0.227	0.284	2.146	0.079	0.376	2.053	0.008	0.313	NaN	NaN	NaN	2.074	0.782	0.601	1.985	0.656	0.642	1.948	0.471	0.604	1.95	0.389	0.605	NaN	NaN	NaN	NaN	NaN	NaN
385	1.925	NaN	NaN	NaN	NaN	NaN	NaN	2.099	0.746	0.232	2.1	0.591	0.225	2.063	0.441	0.294	2.076	0.326	0.305	2.123	0.227	0.284	2.146	0.079	0.376	2.053	0.008	0.313	NaN	NaN	NaN	2.073	0.782	0.601	1.982	0.654	0.642	1.947	0.471	0.604	1.948	0.388	0.605	NaN	NaN	NaN	NaN	NaN	NaN
386	1.93	NaN	NaN	NaN	NaN	NaN	NaN	2.098	0.746	0.232	2.097	0.59	0.224	2.062	0.441	0.294	2.074	0.325	0.305	2.122	0.227	0.284	2.146	0.079	0.376	2.053	0.008	0.313	NaN	NaN	NaN	2.072	0.782	0.601	1.981	0.653	0.642	1.946	0.471	0.604	1.947	0.388	0.605	NaN	NaN	NaN	NaN	NaN	NaN
387	1.935	NaN	NaN	NaN	2.015	0.797	0.256	2.097	0.745	0.233	2.096	0.589	0.224	2.062	0.441	0.294	2.072	0.324	0.305	2.122	0.226	0.284	2.146	0.079	0.376	2.053	0.008	0.313	NaN	NaN	NaN	2.071	0.781	0.602	1.98	0.653	0.642	1.944	0.471	0.604	1.946	0.388	0.606	NaN	NaN	NaN	NaN	NaN	NaN
388	1.94	NaN	NaN	NaN	2.015	0.797	0.256	2.095	0.745	0.233	2.095	0.589	0.224	2.061	0.441	0.294	2.076	0.322	0.305	2.121	0.226	0.284	2.145	0.079	0.376	2.053	0.008	0.313	NaN	NaN	NaN	2.069	0.781	0.602	1.979	0.654	0.643	1.943	0.47	0.604	1.945	0.387	0.606	NaN	NaN	NaN	NaN	NaN	NaN
389	1.945	NaN	NaN	NaN	2.014	0.797	0.257	2.095	0.745	0.233	2.094	0.589	0.224	2.06	0.44	0.294	2.087	0.319	0.307	2.121	0.226	0.284	2.145	0.079	0.376	2.053	0.008	0.313	NaN	NaN	NaN	2.068	0.78	0.602	1.978	0.654	0.643	1.941	0.47	0.604	1.943	0.387	0.606	NaN	NaN	NaN	NaN	NaN	NaN
390	1.95	NaN	NaN	NaN	2.013	0.797	0.257	2.093	0.745	0.233	2.093	0.589	0.224	2.059	0.439	0.294	2.088	0.318	0.307	2.12	0.226	0.284	2.145	0.079	0.376	2.053	0.008	0.313	NaN	NaN	NaN	2.066	0.779	0.602	1.977	0.653	0.643	1.939	0.469	0.604	1.941	0.386	0.606	NaN	NaN	NaN	NaN	NaN	NaN
391	1.955	NaN	NaN	NaN	2.013	0.797	0.257	2.092	0.745	0.233	2.092	0.589	0.224	2.057	0.438	0.294	2.082	0.32	0.306	2.119	0.226	0.284	2.145	0.079	0.376	2.052	0.008	0.313	NaN	NaN	NaN	2.065	0.779	0.603	1.974	0.652	0.643	1.938	0.468	0.604	1.94	0.386	0.606	NaN	NaN	NaN	NaN	NaN	NaN
392	1.96	NaN	NaN	NaN	2.012	0.797	0.257	2.091	0.744	0.233	2.091	0.589	0.225	2.056	0.438	0.294	2.07	0.323	0.304	2.118	0.226	0.283	2.145	0.079	0.376	2.052	0.008	0.313	NaN	NaN	NaN	2.064	0.778	0.604	1.972	0.65	0.644	1.937	0.468	0.604	1.938	0.385	0.605	NaN	NaN	NaN	NaN	NaN	NaN
393	1.965	NaN	NaN	NaN	2.011	0.797	0.258	2.09	0.744	0.233	2.09	0.589	0.225	2.055	0.438	0.294	2.067	0.323	0.304	2.118	0.226	0.283	2.145	0.079	0.376	2.052	0.008	0.313	NaN	NaN	NaN	2.063	0.777	0.604	1.971	0.65	0.645	1.936	0.468	0.604	1.937	0.385	0.605	NaN	NaN	NaN	NaN	NaN	NaN
394	1.97	NaN	NaN	NaN	2.01	0.797	0.258	2.088	0.743	0.234	2.089	0.589	0.225	2.054	0.438	0.294	2.064	0.323	0.303	2.117	0.226	0.283	2.145	0.079	0.375	2.052	0.008	0.313	NaN	NaN	NaN	2.062	0.778	0.604	1.97	0.65	0.644	1.935	0.468	0.605	1.936	0.385	0.605	NaN	NaN	NaN	NaN	NaN	NaN
395	1.975	NaN	NaN	NaN	2.008	0.796	0.259	2.087	0.743	0.234	2.088	0.588	0.226	2.053	0.437	0.294	2.061	0.323	0.303	2.116	0.226	0.283	2.144	0.078	0.374	2.052	0.008	0.313	NaN	NaN	NaN	2.061	0.778	0.604	1.969	0.65	0.644	1.933	0.468	0.605	1.935	0.385	0.606	NaN	NaN	NaN	NaN	NaN	NaN
396	1.98	NaN	NaN	NaN	2.011	0.795	0.261	2.086	0.743	0.235	2.087	0.588	0.226	2.052	0.437	0.293	2.057	0.324	0.303	2.116	0.226	0.283	2.144	0.078	0.373	2.052	0.008	0.313	NaN	NaN	NaN	2.06	0.778	0.605	1.967	0.65	0.645	1.932	0.467	0.605	1.932	0.384	0.606	NaN	NaN	NaN	NaN	NaN	NaN
397	1.985	NaN	NaN	NaN	2.019	0.792	0.263	2.085	0.743	0.235	2.086	0.588	0.226	2.05	0.436	0.293	2.055	0.324	0.302	2.115	0.226	0.283	2.144	0.078	0.373	2.052	0.008	0.313	NaN	NaN	NaN	2.058	0.777	0.605	1.966	0.649	0.645	1.927	0.468	0.606	1.931	0.383	0.606	NaN	NaN	NaN	NaN	NaN	NaN
398	1.99	NaN	NaN	NaN	2.021	0.791	0.263	2.083	0.742	0.235	2.085	0.588	0.226	2.049	0.435	0.293	2.054	0.324	0.302	2.114	0.226	0.283	2.144	0.078	0.373	2.052	0.008	0.313	NaN	NaN	NaN	2.056	0.775	0.605	1.965	0.649	0.645	1.916	0.468	0.607	1.929	0.382	0.606	NaN	NaN	NaN	NaN	NaN	NaN
399	1.995	NaN	NaN	NaN	2.02	0.792	0.263	2.082	0.742	0.235	2.085	0.588	0.227	2.048	0.435	0.294	2.054	0.324	0.302	2.114	0.226	0.282	2.144	0.078	0.373	2.052	0.008	0.313	NaN	NaN	NaN	2.054	0.774	0.606	1.963	0.649	0.646	1.916	0.467	0.607	1.927	0.383	0.606	NaN	NaN	NaN	NaN	NaN	NaN
400	2	NaN	NaN	NaN	2.013	0.792	0.263	2.081	0.741	0.236	2.083	0.587	0.227	2.046	0.435	0.294	2.054	0.323	0.302	2.113	0.226	0.282	2.143	0.078	0.373	2.052	0.008	0.313	NaN	NaN	NaN	2.053	0.774	0.606	1.962	0.649	0.646	1.921	0.464	0.606	1.926	0.383	0.606	NaN	NaN	NaN	NaN	NaN	NaN
401	2.005	NaN	NaN	NaN	2.003	0.793	0.261	2.079	0.741	0.236	2.081	0.586	0.227	2.045	0.434	0.294	2.055	0.322	0.302	2.112	0.226	0.283	2.143	0.079	0.373	2.052	0.008	0.313	NaN	NaN	NaN	2.052	0.774	0.606	1.96	0.648	0.646	1.921	0.463	0.604	1.924	0.382	0.605	NaN	NaN	NaN	NaN	NaN	NaN
402	2.01	NaN	NaN	NaN	1.998	0.793	0.261	2.078	0.741	0.236	2.079	0.586	0.228	2.044	0.434	0.294	2.054	0.321	0.302	2.112	0.226	0.283	2.143	0.079	0.373	2.052	0.008	0.313	NaN	NaN	NaN	2.05	0.773	0.606	1.957	0.646	0.645	1.917	0.46	0.602	1.922	0.381	0.605	NaN	NaN	NaN	NaN	NaN	NaN
403	2.015	NaN	NaN	NaN	1.995	0.793	0.26	2.076	0.741	0.237	2.078	0.586	0.228	2.043	0.434	0.294	2.052	0.323	0.302	2.112	0.226	0.283	2.142	0.079	0.373	2.052	0.008	0.313	NaN	NaN	NaN	2.049	0.773	0.607	1.955	0.645	0.645	1.915	0.46	0.603	1.919	0.381	0.606	NaN	NaN	NaN	NaN	NaN	NaN
404	2.02	NaN	NaN	NaN	1.994	0.793	0.26	2.075	0.741	0.237	2.077	0.586	0.228	2.042	0.434	0.294	2.051	0.323	0.302	2.111	0.226	0.282	2.142	0.079	0.373	2.052	0.008	0.313	NaN	NaN	NaN	2.047	0.772	0.607	1.954	0.645	0.646	1.914	0.461	0.605	1.917	0.38	0.606	NaN	NaN	NaN	NaN	NaN	NaN
405	2.025	NaN	NaN	NaN	1.993	0.793	0.26	2.073	0.74	0.237	2.076	0.586	0.228	2.041	0.434	0.294	2.049	0.322	0.301	2.11	0.226	0.282	2.142	0.079	0.373	2.052	0.008	0.313	NaN	NaN	NaN	2.045	0.771	0.607	1.954	0.646	0.646	1.913	0.461	0.605	1.915	0.381	0.606	NaN	NaN	NaN	NaN	NaN	NaN
406	2.03	NaN	NaN	NaN	1.992	0.794	0.261	2.072	0.74	0.237	2.075	0.585	0.228	2.04	0.433	0.294	2.047	0.321	0.301	2.11	0.226	0.283	2.141	0.079	0.373	2.052	0.008	0.313	NaN	NaN	NaN	2.044	0.77	0.608	1.952	0.646	0.647	1.911	0.462	0.605	1.913	0.381	0.606	NaN	NaN	NaN	NaN	NaN	NaN
407	2.035	NaN	NaN	NaN	1.99	0.793	0.262	2.07	0.739	0.238	2.074	0.585	0.228	2.038	0.433	0.294	2.045	0.321	0.301	2.109	0.226	0.282	2.141	0.08	0.372	2.052	0.008	0.313	NaN	NaN	NaN	2.042	0.77	0.609	1.951	0.645	0.648	1.909	0.462	0.605	1.91	0.38	0.605	NaN	NaN	NaN	NaN	NaN	NaN
408	2.04	NaN	NaN	NaN	1.989	0.793	0.262	2.069	0.739	0.238	2.073	0.585	0.229	2.036	0.432	0.295	2.045	0.32	0.301	2.108	0.226	0.282	2.141	0.08	0.372	2.052	0.008	0.313	NaN	NaN	NaN	2.041	0.77	0.609	1.948	0.644	0.649	1.906	0.462	0.605	1.908	0.38	0.606	NaN	NaN	NaN	NaN	NaN	NaN
409	2.045	NaN	NaN	NaN	1.989	0.791	0.263	2.067	0.739	0.239	2.072	0.585	0.229	2.035	0.432	0.295	2.045	0.32	0.301	2.107	0.226	0.282	2.141	0.08	0.373	2.052	0.008	0.313	NaN	NaN	NaN	2.04	0.77	0.61	1.946	0.643	0.649	1.902	0.461	0.605	1.905	0.379	0.605	NaN	NaN	NaN	NaN	NaN	NaN
410	2.05	NaN	NaN	NaN	1.99	0.79	0.264	2.066	0.739	0.239	2.07	0.584	0.23	2.034	0.432	0.295	2.044	0.32	0.301	2.106	0.226	0.282	2.141	0.08	0.373	2.052	0.008	0.313	NaN	NaN	NaN	2.039	0.77	0.61	1.945	0.643	0.649	1.9	0.461	0.605	1.903	0.379	0.606	NaN	NaN	NaN	NaN	NaN	NaN
411	2.055	NaN	NaN	NaN	1.989	0.79	0.264	2.065	0.739	0.239	2.069	0.584	0.23	2.033	0.431	0.295	2.042	0.32	0.301	2.105	0.226	0.281	2.141	0.08	0.373	2.052	0.008	0.313	NaN	NaN	NaN	2.038	0.769	0.611	1.943	0.643	0.649	1.898	0.461	0.605	1.901	0.379	0.606	NaN	NaN	NaN	NaN	NaN	NaN
412	2.06	NaN	NaN	NaN	1.987	0.79	0.265	2.064	0.738	0.239	2.068	0.585	0.23	2.032	0.431	0.295	2.042	0.321	0.301	2.104	0.226	0.281	2.141	0.08	0.373	2.052	0.008	0.313	NaN	NaN	NaN	2.036	0.768	0.611	1.942	0.643	0.65	1.896	0.461	0.605	1.899	0.379	0.606	NaN	NaN	NaN	NaN	NaN	NaN
413	2.065	NaN	NaN	NaN	1.985	0.79	0.266	2.063	0.738	0.24	2.067	0.585	0.23	2.031	0.431	0.294	2.041	0.321	0.301	2.104	0.226	0.281	2.141	0.08	0.373	2.052	0.008	0.313	NaN	NaN	NaN	2.034	0.767	0.611	1.94	0.643	0.65	1.893	0.461	0.605	1.896	0.379	0.606	NaN	NaN	NaN	NaN	NaN	NaN
414	2.07	NaN	NaN	NaN	1.984	0.79	0.267	2.06	0.738	0.24	2.066	0.585	0.23	2.03	0.43	0.294	2.04	0.32	0.301	2.103	0.226	0.281	2.141	0.08	0.373	2.052	0.008	0.313	NaN	NaN	NaN	2.032	0.767	0.611	1.938	0.642	0.65	1.89	0.46	0.605	1.894	0.378	0.606	NaN	NaN	NaN	NaN	NaN	NaN
415	2.075	2.136	0.815	0.436	1.983	0.79	0.267	2.057	0.738	0.241	2.065	0.584	0.23	2.027	0.43	0.294	2.039	0.32	0.302	2.102	0.226	0.281	2.141	0.08	0.373	2.052	0.008	0.313	NaN	NaN	NaN	2.031	0.767	0.612	1.936	0.642	0.65	1.887	0.46	0.605	1.891	0.378	0.606	NaN	NaN	NaN	NaN	NaN	NaN
416	2.08	2.135	0.815	0.437	1.982	0.79	0.267	2.056	0.738	0.241	2.063	0.584	0.231	2.023	0.43	0.293	2.038	0.32	0.302	2.102	0.226	0.281	2.14	0.081	0.373	2.051	0.008	0.313	NaN	NaN	NaN	2.029	0.766	0.612	1.933	0.64	0.65	1.885	0.46	0.605	1.889	0.378	0.606	NaN	NaN	NaN	NaN	NaN	NaN
417	2.085	2.133	0.814	0.437	1.982	0.79	0.267	2.056	0.738	0.241	2.066	0.581	0.233	2.021	0.43	0.293	2.037	0.32	0.302	2.101	0.226	0.282	2.14	0.081	0.373	2.052	0.008	0.313	NaN	NaN	NaN	2.028	0.766	0.613	1.931	0.639	0.651	1.883	0.461	0.605	1.887	0.378	0.606	NaN	NaN	NaN	NaN	NaN	NaN
418	2.09	2.131	0.814	0.437	NaN	NaN	NaN	2.053	0.737	0.242	2.07	0.579	0.235	2.021	0.429	0.293	2.037	0.32	0.303	2.101	0.226	0.282	2.14	0.081	0.373	2.052	0.008	0.313	NaN	NaN	NaN	2.026	0.765	0.613	1.93	0.64	0.652	1.882	0.461	0.605	1.885	0.377	0.606	NaN	NaN	NaN	NaN	NaN	NaN
419	2.095	2.13	0.813	0.438	NaN	NaN	NaN	2.051	0.738	0.243	2.061	0.582	0.234	2.022	0.428	0.294	2.036	0.32	0.303	2.1	0.227	0.282	2.14	0.081	0.373	2.052	0.008	0.313	NaN	NaN	NaN	2.024	0.764	0.613	1.929	0.64	0.653	1.879	0.46	0.605	1.882	0.377	0.606	NaN	NaN	NaN	NaN	NaN	NaN
420	2.1	2.128	0.813	0.438	NaN	NaN	NaN	2.05	0.738	0.244	2.058	0.583	0.234	2.022	0.428	0.295	2.035	0.32	0.303	2.099	0.227	0.282	2.14	0.081	0.373	2.052	0.008	0.313	NaN	NaN	NaN	2.022	0.763	0.614	1.926	0.639	0.653	1.876	0.459	0.605	1.88	0.377	0.606	NaN	NaN	NaN	NaN	NaN	NaN
421	2.105	2.127	0.813	0.438	1.97	0.787	0.268	2.05	0.737	0.244	2.057	0.583	0.234	2.02	0.428	0.294	2.033	0.32	0.303	2.098	0.227	0.282	2.14	0.082	0.373	2.052	0.008	0.313	NaN	NaN	NaN	2.021	0.763	0.615	1.923	0.638	0.653	1.875	0.46	0.605	1.878	0.377	0.606	NaN	NaN	NaN	NaN	NaN	NaN
422	2.11	NaN	NaN	NaN	1.968	0.788	0.27	2.049	0.737	0.244	2.055	0.584	0.235	2.017	0.429	0.294	2.032	0.32	0.303	2.098	0.227	0.282	2.14	0.082	0.373	2.051	0.008	0.313	NaN	NaN	NaN	2.019	0.763	0.615	1.921	0.638	0.653	1.873	0.461	0.605	1.876	0.377	0.606	NaN	NaN	NaN	NaN	NaN	NaN
423	2.115	2.124	0.813	0.44	1.966	0.788	0.27	2.046	0.737	0.244	2.054	0.583	0.235	2.016	0.427	0.295	2.03	0.32	0.303	2.097	0.227	0.282	2.139	0.082	0.373	2.051	0.008	0.313	NaN	NaN	NaN	2.018	0.764	0.616	1.92	0.638	0.654	1.871	0.46	0.606	1.874	0.377	0.606	NaN	NaN	NaN	NaN	NaN	NaN
424	2.12	NaN	NaN	NaN	1.964	0.788	0.271	2.043	0.737	0.244	2.052	0.583	0.235	2.012	0.428	0.295	2.029	0.32	0.302	2.096	0.228	0.282	2.139	0.083	0.373	2.051	0.008	0.313	NaN	NaN	NaN	2.016	0.763	0.616	1.918	0.638	0.654	1.868	0.459	0.606	1.871	0.376	0.606	NaN	NaN	NaN	NaN	NaN	NaN
425	2.125	2.12	0.812	0.441	1.962	0.788	0.271	2.04	0.736	0.244	2.05	0.582	0.235	2.01	0.428	0.294	2.028	0.319	0.302	2.096	0.228	0.282	2.139	0.083	0.373	2.051	0.008	0.313	NaN	NaN	NaN	2.014	0.763	0.617	1.916	0.638	0.654	1.866	0.458	0.605	1.869	0.376	0.606	NaN	NaN	NaN	1.878	0.078	0.584
426	2.13	2.118	0.811	0.442	1.961	0.788	0.271	2.038	0.736	0.245	2.049	0.582	0.235	2.009	0.428	0.294	2.026	0.319	0.302	2.095	0.228	0.282	2.138	0.083	0.373	2.051	0.008	0.313	NaN	NaN	NaN	2.012	0.762	0.618	1.914	0.638	0.655	1.863	0.458	0.605	1.866	0.376	0.606	NaN	NaN	NaN	1.878	0.078	0.584
427	2.135	2.117	0.811	0.442	1.96	0.787	0.272	2.037	0.736	0.245	2.047	0.582	0.236	2.007	0.428	0.294	2.025	0.319	0.302	2.094	0.229	0.282	2.138	0.083	0.373	2.051	0.008	0.313	NaN	NaN	NaN	2.011	0.762	0.618	1.913	0.638	0.656	1.861	0.458	0.605	1.864	0.376	0.606	NaN	NaN	NaN	1.879	0.077	0.583
428	2.14	2.115	0.81	0.443	1.957	0.786	0.273	2.036	0.735	0.245	2.049	0.58	0.237	2.006	0.428	0.294	2.023	0.319	0.303	2.093	0.229	0.282	2.138	0.084	0.373	2.051	0.008	0.313	NaN	NaN	NaN	2.009	0.762	0.619	1.91	0.636	0.657	1.858	0.457	0.605	1.862	0.376	0.607	NaN	NaN	NaN	1.882	0.077	0.582
429	2.145	2.113	0.81	0.443	1.957	0.786	0.274	2.033	0.735	0.246	2.055	0.577	0.24	2.006	0.426	0.296	2.022	0.319	0.303	2.092	0.229	0.282	2.137	0.084	0.373	2.051	0.008	0.313	NaN	NaN	NaN	2.007	0.762	0.62	1.907	0.635	0.657	1.856	0.457	0.605	1.859	0.376	0.606	NaN	NaN	NaN	1.878	0.078	0.583
430	2.15	2.111	0.81	0.444	1.955	0.786	0.276	2.031	0.735	0.248	2.046	0.58	0.239	2.005	0.425	0.297	2.02	0.319	0.303	2.091	0.23	0.282	2.137	0.085	0.374	2.051	0.008	0.313	NaN	NaN	NaN	2.005	0.762	0.621	1.905	0.635	0.657	1.854	0.457	0.605	1.857	0.375	0.606	NaN	NaN	NaN	1.877	0.078	0.584
431	2.155	2.109	0.809	0.445	1.952	0.786	0.277	2.029	0.734	0.248	2.042	0.581	0.239	2.004	0.425	0.297	2.019	0.319	0.303	2.09	0.23	0.282	2.137	0.086	0.374	2.051	0.008	0.313	NaN	NaN	NaN	2.004	0.762	0.621	1.903	0.635	0.658	1.852	0.456	0.605	1.855	0.374	0.606	NaN	NaN	NaN	1.877	0.078	0.584
432	2.16	2.108	0.809	0.445	1.95	0.786	0.277	2.027	0.734	0.249	2.04	0.581	0.24	2.002	0.425	0.297	2.017	0.319	0.303	2.088	0.23	0.282	2.136	0.087	0.374	2.051	0.008	0.313	NaN	NaN	NaN	2.002	0.762	0.622	1.901	0.633	0.658	1.85	0.456	0.605	1.853	0.374	0.606	NaN	NaN	NaN	1.877	0.078	0.584
433	2.165	2.106	0.809	0.446	1.949	0.786	0.277	2.025	0.734	0.249	2.037	0.58	0.24	2	0.425	0.297	2.015	0.318	0.303	2.087	0.231	0.282	2.136	0.087	0.373	2.051	0.008	0.313	NaN	NaN	NaN	2	0.762	0.623	1.899	0.633	0.659	1.847	0.456	0.605	1.853	0.373	0.606	NaN	NaN	NaN	1.877	0.078	0.584
434	2.17	2.104	0.809	0.447	1.947	0.786	0.278	2.024	0.733	0.249	2.034	0.58	0.24	1.998	0.424	0.297	2.013	0.318	0.302	2.086	0.231	0.282	2.136	0.088	0.373	2.051	0.008	0.313	NaN	NaN	NaN	1.998	0.761	0.624	1.898	0.634	0.659	1.845	0.455	0.604	1.852	0.373	0.607	NaN	NaN	NaN	1.877	0.078	0.584
435	2.175	2.103	0.809	0.447	1.946	0.784	0.28	2.023	0.733	0.25	2.033	0.579	0.24	1.996	0.424	0.298	2.011	0.318	0.302	2.084	0.232	0.282	2.135	0.089	0.372	2.051	0.008	0.313	NaN	NaN	NaN	1.996	0.761	0.624	1.897	0.634	0.66	1.844	0.455	0.605	1.852	0.373	0.607	NaN	NaN	NaN	1.876	0.078	0.584
436	2.18	2.101	0.808	0.448	1.945	0.783	0.282	2.02	0.732	0.25	2.031	0.579	0.241	1.994	0.424	0.298	2.009	0.318	0.301	2.083	0.232	0.282	2.135	0.089	0.372	2.051	0.008	0.313	NaN	NaN	NaN	1.994	0.761	0.625	1.894	0.633	0.66	1.842	0.455	0.605	NaN	NaN	NaN	NaN	NaN	NaN	1.876	0.078	0.584
437	2.185	2.099	0.808	0.449	1.944	0.783	0.282	2.018	0.732	0.251	2.03	0.579	0.242	1.993	0.424	0.298	2.006	0.318	0.3	2.081	0.233	0.282	2.134	0.09	0.371	2.051	0.008	0.313	NaN	NaN	NaN	1.992	0.76	0.626	1.892	0.632	0.661	1.841	0.455	0.605	1.847	0.371	0.607	NaN	NaN	NaN	1.876	0.078	0.584
438	2.19	2.097	0.808	0.45	1.942	0.783	0.283	2.016	0.731	0.253	2.035	0.577	0.244	1.99	0.424	0.298	2.005	0.318	0.301	2.08	0.233	0.282	2.134	0.091	0.371	2.051	0.008	0.313	NaN	NaN	NaN	1.991	0.761	0.627	1.891	0.632	0.661	1.839	0.454	0.605	1.845	0.371	0.606	NaN	NaN	NaN	1.876	0.078	0.584
439	2.195	2.095	0.808	0.45	1.94	0.783	0.283	2.013	0.731	0.253	2.04	0.575	0.245	1.988	0.423	0.298	2.002	0.318	0.3	2.079	0.234	0.282	2.133	0.092	0.37	2.051	0.008	0.313	NaN	NaN	NaN	1.989	0.761	0.627	1.889	0.632	0.662	1.838	0.454	0.605	1.842	0.372	0.606	NaN	NaN	NaN	1.876	0.078	0.584
440	2.2	2.094	0.808	0.45	1.938	0.783	0.283	2.012	0.731	0.254	2.026	0.578	0.243	1.986	0.423	0.298	2	0.319	0.299	2.077	0.234	0.282	2.132	0.093	0.37	2.051	0.008	0.313	NaN	NaN	NaN	1.988	0.761	0.628	1.887	0.632	0.662	1.836	0.453	0.606	1.841	0.371	0.606	NaN	NaN	NaN	1.876	0.078	0.584
441	2.205	2.092	0.808	0.451	1.937	0.783	0.284	2.009	0.731	0.255	2.023	0.58	0.244	1.984	0.424	0.299	1.998	0.319	0.299	2.075	0.235	0.282	2.131	0.094	0.37	2.051	0.008	0.313	NaN	NaN	NaN	1.986	0.76	0.629	1.886	0.632	0.663	1.835	0.453	0.606	1.841	0.37	0.607	NaN	NaN	NaN	1.876	0.078	0.584
442	2.21	2.09	0.807	0.452	NaN	NaN	NaN	2.008	0.732	0.256	2.021	0.58	0.244	1.981	0.424	0.299	1.996	0.319	0.299	2.074	0.236	0.282	2.13	0.095	0.37	2.051	0.008	0.313	NaN	NaN	NaN	1.984	0.76	0.63	1.885	0.632	0.663	1.834	0.453	0.607	1.84	0.37	0.608	NaN	NaN	NaN	1.876	0.078	0.584
443	2.215	2.088	0.808	0.453	1.933	0.781	0.287	2.008	0.732	0.256	2.019	0.58	0.245	1.978	0.424	0.298	1.994	0.32	0.298	2.072	0.237	0.281	2.129	0.097	0.37	2.051	0.008	0.313	NaN	NaN	NaN	1.983	0.76	0.63	1.883	0.632	0.663	1.833	0.453	0.608	1.84	0.369	0.608	NaN	NaN	NaN	1.876	0.078	0.584
444	2.22	2.086	0.808	0.453	1.931	0.781	0.288	2.005	0.732	0.257	2.015	0.581	0.245	1.978	0.425	0.299	1.991	0.321	0.298	2.07	0.239	0.281	2.129	0.099	0.37	2.051	0.008	0.313	NaN	NaN	NaN	1.981	0.759	0.631	1.881	0.631	0.664	1.832	0.452	0.608	1.838	0.369	0.608	NaN	NaN	NaN	1.876	0.078	0.584
445	2.225	2.084	0.808	0.454	1.929	0.782	0.289	2.002	0.732	0.257	2.012	0.581	0.245	1.975	0.425	0.299	1.989	0.322	0.299	2.067	0.24	0.28	2.128	0.101	0.369	2.051	0.008	0.313	NaN	NaN	NaN	1.979	0.759	0.632	1.88	0.631	0.665	1.831	0.452	0.609	1.837	0.369	0.608	NaN	NaN	NaN	1.876	0.078	0.584
446	2.23	2.083	0.809	0.454	1.927	0.782	0.29	2.001	0.733	0.259	2.01	0.581	0.245	1.971	0.426	0.298	1.986	0.323	0.298	2.066	0.241	0.28	2.126	0.103	0.368	2.051	0.008	0.313	NaN	NaN	NaN	1.978	0.759	0.632	1.879	0.631	0.666	1.831	0.451	0.61	1.836	0.369	0.609	NaN	NaN	NaN	1.876	0.077	0.584
447	2.235	2.081	0.809	0.455	1.925	0.783	0.292	1.999	0.734	0.26	2.007	0.581	0.245	1.967	0.427	0.297	1.983	0.324	0.297	2.065	0.242	0.279	2.124	0.105	0.367	2.051	0.008	0.313	NaN	NaN	NaN	1.977	0.759	0.633	1.878	0.631	0.666	1.83	0.451	0.61	1.835	0.369	0.61	NaN	NaN	NaN	1.876	0.077	0.584
448	2.24	2.079	0.81	0.456	1.922	0.783	0.292	1.997	0.734	0.26	2.006	0.582	0.246	1.965	0.427	0.297	1.979	0.325	0.295	2.06	0.245	0.277	2.122	0.107	0.366	2.051	0.008	0.313	NaN	NaN	NaN	1.975	0.76	0.634	1.878	0.631	0.667	1.83	0.451	0.611	1.834	0.369	0.61	NaN	NaN	NaN	1.876	0.077	0.584
449	2.245	2.077	0.81	0.456	1.919	0.784	0.293	1.994	0.734	0.261	2.01	0.581	0.248	1.962	0.427	0.297	1.975	0.326	0.295	2.056	0.247	0.276	2.12	0.11	0.366	2.051	0.009	0.313	NaN	NaN	NaN	1.974	0.76	0.634	1.877	0.631	0.668	1.829	0.451	0.612	1.834	0.369	0.611	NaN	NaN	NaN	1.877	0.077	0.584
450	2.25	2.076	0.81	0.457	1.918	0.785	0.293	1.992	0.735	0.262	2.014	0.579	0.249	1.959	0.428	0.297	1.972	0.327	0.294	2.052	0.249	0.275	2.119	0.114	0.365	2.051	0.009	0.313	NaN	NaN	NaN	1.973	0.76	0.635	1.877	0.631	0.669	1.829	0.45	0.613	1.834	0.369	0.611	NaN	NaN	NaN	1.877	0.076	0.584
451	2.255	2.074	0.811	0.458	1.915	0.786	0.294	1.99	0.735	0.263	2.002	0.582	0.247	1.954	0.43	0.296	1.969	0.329	0.294	2.049	0.252	0.275	2.117	0.117	0.364	2.051	0.009	0.313	NaN	NaN	NaN	1.971	0.76	0.635	1.875	0.631	0.67	1.828	0.45	0.613	1.834	0.369	0.612	NaN	NaN	NaN	1.877	0.076	0.584
452	2.26	2.073	0.812	0.458	1.913	0.786	0.295	1.988	0.736	0.264	1.999	0.583	0.247	1.947	0.431	0.294	1.967	0.33	0.293	2.046	0.255	0.274	2.113	0.119	0.362	2.051	0.009	0.313	NaN	NaN	NaN	1.97	0.761	0.636	1.874	0.63	0.671	1.828	0.45	0.614	1.834	0.369	0.613	NaN	NaN	NaN	1.878	0.076	0.584
453	2.265	2.071	0.812	0.459	1.909	0.787	0.297	1.986	0.737	0.265	1.996	0.584	0.247	1.942	0.432	0.291	NaN	NaN	NaN	2.041	0.258	0.271	2.109	0.122	0.36	2.051	0.009	0.313	NaN	NaN	NaN	1.968	0.761	0.636	1.874	0.63	0.672	1.828	0.45	0.615	1.834	0.369	0.614	NaN	NaN	NaN	1.878	0.076	0.584
454	2.27	2.07	0.813	0.46	1.906	0.788	0.298	1.984	0.738	0.265	1.992	0.584	0.246	1.937	0.433	0.289	1.951	0.334	0.287	2.035	0.261	0.269	2.106	0.126	0.358	2.051	0.009	0.313	NaN	NaN	NaN	1.967	0.762	0.637	1.873	0.63	0.672	1.829	0.45	0.616	1.835	0.369	0.615	NaN	NaN	NaN	1.878	0.076	0.584
455	2.275	2.068	0.814	0.461	1.905	0.789	0.298	1.982	0.739	0.266	1.99	0.585	0.246	1.932	0.434	0.288	1.946	0.335	0.285	2.03	0.263	0.268	2.101	0.13	0.356	2.052	0.009	0.313	NaN	NaN	NaN	1.967	0.763	0.638	1.872	0.63	0.673	1.829	0.45	0.616	1.835	0.368	0.615	NaN	NaN	NaN	1.878	0.076	0.584
456	2.28	2.067	0.815	0.462	1.905	0.789	0.299	1.979	0.739	0.267	1.988	0.585	0.245	1.927	0.435	0.286	1.94	0.337	0.283	2.024	0.266	0.265	2.097	0.133	0.355	2.052	0.009	0.312	NaN	NaN	NaN	1.967	0.765	0.64	1.872	0.63	0.675	1.83	0.45	0.617	1.835	0.368	0.616	NaN	NaN	NaN	1.878	0.076	0.584
457	2.285	2.066	0.815	0.463	1.904	0.79	0.3	1.977	0.739	0.269	1.984	0.585	0.244	1.922	0.437	0.284	1.934	0.339	0.281	2.018	0.268	0.262	2.094	0.135	0.354	2.051	0.01	0.312	NaN	NaN	NaN	1.965	0.765	0.641	1.873	0.631	0.675	1.83	0.45	0.618	1.835	0.368	0.616	NaN	NaN	NaN	1.878	0.075	0.584
458	2.29	2.064	0.816	0.463	1.902	0.791	0.302	1.975	0.74	0.27	1.982	0.586	0.244	1.917	0.438	0.283	1.928	0.341	0.279	2.011	0.27	0.258	NaN	NaN	NaN	2.049	0.011	0.31	NaN	NaN	NaN	1.964	0.767	0.641	1.873	0.631	0.676	1.831	0.45	0.619	1.836	0.368	0.617	NaN	NaN	NaN	1.878	0.075	0.584
459	2.295	2.063	0.816	0.464	1.9	0.792	0.303	1.974	0.74	0.27	1.979	0.586	0.244	1.911	0.439	0.281	1.921	0.342	0.277	2.005	0.272	0.256	2.083	0.145	0.349	2.048	0.013	0.309	NaN	NaN	NaN	1.964	0.768	0.642	1.873	0.632	0.677	1.831	0.45	0.619	1.837	0.368	0.618	NaN	NaN	NaN	1.879	0.075	0.584
460	2.3	2.061	0.817	0.465	1.9	0.792	0.304	1.972	0.741	0.271	1.976	0.586	0.243	1.905	0.439	0.28	1.913	0.344	0.274	1.999	0.274	0.255	2.079	0.146	0.347	2.044	0.015	0.308	NaN	NaN	NaN	1.963	0.769	0.642	1.873	0.632	0.678	1.832	0.45	0.62	1.837	0.368	0.618	NaN	NaN	NaN	1.879	0.075	0.584
461	2.305	2.06	0.818	0.466	1.9	0.792	0.304	1.97	0.741	0.272	1.973	0.587	0.243	1.899	0.44	0.278	1.906	0.346	0.272	1.994	0.275	0.253	2.074	0.148	0.345	2.04	0.017	0.306	NaN	NaN	NaN	1.962	0.77	0.643	1.872	0.633	0.678	1.832	0.45	0.62	1.838	0.368	0.618	NaN	NaN	NaN	1.88	0.074	0.584
462	2.31	2.059	0.819	0.467	1.9	0.792	0.305	1.968	0.741	0.273	1.971	0.587	0.243	1.895	0.442	0.277	1.901	0.346	0.273	1.988	0.276	0.251	2.069	0.149	0.342	2.034	0.018	0.304	NaN	NaN	NaN	1.96	0.771	0.643	1.871	0.632	0.678	1.832	0.45	0.621	1.838	0.368	0.619	NaN	NaN	NaN	1.88	0.074	0.584
463	2.315	2.057	0.819	0.467	1.899	0.792	0.306	1.966	0.742	0.274	1.969	0.588	0.243	1.892	0.443	0.276	1.896	0.347	0.273	1.983	0.277	0.25	2.065	0.149	0.34	2.028	0.018	0.303	NaN	NaN	NaN	1.959	0.771	0.644	1.871	0.632	0.678	1.833	0.451	0.621	1.839	0.368	0.62	NaN	NaN	NaN	1.88	0.074	0.584
464	2.32	2.056	0.82	0.468	1.898	0.793	0.306	1.965	0.742	0.275	1.966	0.588	0.242	1.887	0.444	0.276	1.89	0.348	0.272	1.978	0.278	0.249	2.061	0.15	0.338	2.021	0.019	0.301	NaN	NaN	NaN	1.958	0.771	0.644	1.87	0.632	0.679	1.835	0.451	0.622	1.839	0.368	0.62	NaN	NaN	NaN	1.879	0.074	0.584
465	2.325	2.055	0.82	0.469	1.897	0.793	0.306	1.963	0.742	0.275	1.964	0.588	0.242	1.884	0.446	0.276	1.884	0.348	0.271	1.974	0.279	0.248	2.056	0.149	0.335	2.012	0.019	0.299	NaN	NaN	NaN	1.957	0.772	0.645	1.87	0.633	0.68	1.835	0.452	0.623	1.839	0.368	0.62	NaN	NaN	NaN	1.879	0.074	0.584
466	2.33	2.054	0.821	0.469	1.895	0.794	0.307	1.962	0.742	0.276	1.961	0.588	0.241	1.881	0.447	0.276	1.88	0.349	0.271	1.969	0.28	0.246	2.05	0.148	0.332	2.004	0.019	0.297	NaN	NaN	NaN	1.956	0.772	0.645	1.87	0.633	0.68	1.836	0.452	0.623	1.839	0.368	0.62	NaN	NaN	NaN	1.88	0.074	0.584
467	2.335	2.052	0.822	0.469	1.892	0.794	0.309	1.961	0.742	0.276	1.959	0.588	0.241	1.879	0.448	0.277	1.877	0.35	0.271	1.965	0.28	0.244	2.044	0.146	0.329	1.996	0.019	0.294	NaN	NaN	NaN	1.955	0.772	0.645	1.87	0.634	0.681	1.835	0.451	0.624	1.839	0.367	0.621	NaN	NaN	NaN	1.88	0.074	0.584
468	2.34	2.051	0.822	0.47	1.891	0.794	0.309	1.96	0.742	0.277	1.957	0.589	0.242	1.878	0.448	0.278	1.873	0.35	0.27	1.96	0.28	0.243	2.038	0.144	0.327	1.986	0.019	0.292	NaN	NaN	NaN	1.954	0.773	0.645	1.87	0.634	0.682	1.834	0.45	0.624	1.839	0.367	0.621	NaN	NaN	NaN	1.88	0.074	0.584
469	2.345	2.05	0.822	0.47	1.89	0.794	0.309	1.959	0.742	0.277	1.955	0.59	0.243	1.877	0.449	0.278	1.871	0.352	0.269	1.955	0.279	0.242	2.032	0.142	0.324	1.975	0.02	0.289	NaN	NaN	NaN	1.953	0.773	0.646	1.869	0.634	0.682	1.834	0.45	0.624	1.839	0.367	0.621	NaN	NaN	NaN	1.88	0.074	0.584
470	2.35	2.05	0.823	0.47	1.89	0.794	0.309	1.958	0.742	0.278	1.954	0.591	0.243	1.875	0.45	0.278	1.87	0.354	0.269	1.95	0.278	0.241	2.025	0.139	0.322	1.961	0.021	0.285	NaN	NaN	NaN	1.952	0.773	0.646	1.868	0.633	0.682	1.833	0.449	0.625	1.839	0.367	0.622	NaN	NaN	NaN	1.88	0.074	0.584
471	2.355	2.049	0.824	0.471	1.888	0.794	0.309	1.957	0.742	0.278	1.953	0.591	0.243	1.874	0.451	0.279	1.868	0.355	0.269	1.947	0.278	0.24	2.02	0.137	0.321	1.95	0.021	0.282	NaN	NaN	NaN	1.951	0.773	0.646	1.868	0.634	0.682	1.833	0.449	0.625	1.839	0.367	0.622	NaN	NaN	NaN	1.88	0.074	0.584
472	2.36	2.048	0.825	0.471	1.886	0.795	0.309	1.956	0.742	0.277	1.951	0.591	0.244	1.872	0.452	0.279	1.866	0.356	0.269	1.942	0.277	0.24	2.02	0.131	0.321	1.939	0.021	0.28	NaN	NaN	NaN	1.95	0.773	0.646	1.867	0.634	0.682	1.832	0.449	0.625	1.839	0.367	0.622	NaN	NaN	NaN	1.88	0.074	0.584
473	2.365	2.047	0.825	0.471	1.885	0.795	0.309	1.956	0.743	0.277	1.949	0.591	0.244	1.87	0.452	0.279	1.863	0.356	0.269	1.938	0.276	0.239	2.03	0.119	0.323	1.928	0.021	0.278	NaN	NaN	NaN	1.95	0.773	0.646	1.867	0.634	0.682	1.832	0.449	0.626	1.838	0.367	0.622	NaN	NaN	NaN	1.88	0.074	0.584
474	2.37	2.046	0.825	0.471	1.884	0.795	0.309	1.955	0.744	0.277	1.948	0.591	0.244	1.868	0.452	0.28	1.861	0.356	0.269	1.934	0.276	0.238	2.022	0.116	0.321	1.917	0.021	0.275	NaN	NaN	NaN	1.949	0.773	0.646	1.866	0.635	0.682	1.831	0.449	0.625	1.838	0.367	0.622	NaN	NaN	NaN	1.88	0.074	0.584
475	2.375	2.045	0.825	0.471	1.883	0.796	0.309	1.955	0.745	0.277	1.947	0.591	0.245	1.866	0.453	0.281	1.858	0.356	0.269	1.93	0.275	0.238	1.997	0.121	0.316	1.905	0.022	0.273	NaN	NaN	NaN	1.948	0.773	0.646	1.866	0.635	0.682	1.831	0.449	0.625	1.838	0.367	0.622	NaN	NaN	NaN	1.88	0.074	0.584
476	2.38	2.044	0.826	0.471	1.882	0.796	0.309	1.954	0.746	0.276	1.945	0.591	0.245	1.864	0.453	0.281	1.855	0.356	0.269	1.926	0.275	0.237	1.985	0.12	0.314	1.894	0.022	0.27	NaN	NaN	NaN	1.948	0.772	0.646	1.865	0.635	0.682	1.83	0.449	0.625	1.838	0.367	0.622	NaN	NaN	NaN	1.88	0.074	0.584
477	2.385	2.043	0.826	0.471	1.881	0.796	0.309	1.953	0.747	0.276	1.944	0.591	0.246	1.862	0.453	0.282	1.853	0.357	0.27	1.922	0.274	0.237	1.976	0.117	0.312	1.883	0.022	0.268	NaN	NaN	NaN	1.948	0.772	0.646	1.864	0.635	0.682	1.829	0.45	0.625	1.838	0.367	0.622	NaN	NaN	NaN	1.88	0.074	0.584
478	2.39	2.042	0.827	0.471	1.88	0.796	0.308	1.953	0.748	0.276	1.943	0.591	0.247	1.86	0.453	0.283	1.851	0.357	0.27	1.918	0.273	0.237	1.967	0.114	0.311	1.873	0.022	0.267	NaN	NaN	NaN	1.947	0.772	0.647	1.863	0.635	0.683	1.829	0.45	0.625	1.838	0.367	0.622	NaN	NaN	NaN	1.88	0.074	0.584
479	2.395	2.041	0.827	0.472	1.88	0.796	0.308	1.952	0.748	0.276	1.942	0.592	0.248	1.858	0.454	0.284	1.848	0.357	0.271	1.915	0.271	0.237	1.959	0.111	0.31	1.863	0.023	0.265	NaN	NaN	NaN	1.946	0.772	0.647	1.861	0.634	0.682	1.828	0.45	0.624	1.838	0.367	0.622	NaN	NaN	NaN	1.88	0.074	0.584
480	2.4	2.04	0.828	0.472	1.879	0.796	0.308	1.951	0.749	0.276	1.941	0.592	0.248	1.856	0.455	0.284	1.846	0.358	0.272	1.911	0.27	0.237	1.952	0.108	0.309	1.855	0.023	0.264	NaN	NaN	NaN	1.944	0.771	0.646	1.86	0.634	0.682	1.828	0.45	0.624	1.838	0.367	0.622	NaN	NaN	NaN	1.88	0.074	0.584
481	2.405	2.039	0.828	0.472	1.879	0.797	0.308	1.95	0.75	0.275	1.94	0.592	0.249	1.855	0.456	0.285	1.844	0.358	0.272	1.907	0.268	0.237	1.945	0.105	0.309	1.847	0.021	0.264	NaN	NaN	NaN	1.944	0.77	0.646	1.86	0.634	0.682	1.828	0.45	0.624	1.837	0.367	0.621	NaN	NaN	NaN	1.88	0.074	0.584
482	2.41	2.038	0.828	0.472	1.877	0.797	0.309	1.949	0.75	0.275	1.938	0.593	0.249	1.853	0.457	0.286	1.841	0.357	0.272	1.904	0.266	0.237	1.938	0.103	0.309	1.835	0.022	0.263	NaN	NaN	NaN	1.943	0.771	0.646	1.858	0.634	0.682	1.827	0.45	0.624	1.837	0.367	0.621	NaN	NaN	NaN	1.88	0.074	0.584
483	2.415	2.036	0.828	0.471	1.874	0.798	0.309	1.948	0.751	0.275	1.937	0.593	0.249	1.852	0.458	0.286	1.838	0.357	0.273	1.9	0.265	0.237	1.931	0.1	0.309	1.826	0.023	0.262	NaN	NaN	NaN	1.944	0.772	0.646	1.857	0.634	0.682	1.827	0.45	0.624	1.837	0.367	0.621	NaN	NaN	NaN	1.879	0.074	0.584
484	2.42	2.033	0.827	0.47	1.872	0.799	0.31	1.947	0.751	0.275	1.936	0.594	0.249	1.851	0.458	0.286	1.836	0.356	0.273	1.896	0.263	0.237	1.924	0.098	0.309	1.817	0.024	0.262	NaN	NaN	NaN	1.943	0.772	0.646	1.856	0.635	0.682	1.826	0.45	0.623	1.837	0.367	0.621	NaN	NaN	NaN	1.879	0.074	0.584
485	2.425	2.032	0.827	0.47	1.87	0.8	0.31	1.946	0.752	0.275	1.935	0.594	0.249	1.85	0.458	0.287	1.834	0.356	0.275	1.892	0.262	0.238	1.917	0.096	0.308	1.809	0.024	0.262	NaN	NaN	NaN	1.943	0.773	0.646	1.856	0.635	0.682	1.825	0.45	0.623	1.836	0.367	0.621	NaN	NaN	NaN	1.88	0.074	0.584
486	2.43	2.031	0.827	0.47	1.87	0.8	0.311	1.945	0.752	0.275	1.933	0.595	0.249	1.848	0.458	0.288	1.832	0.356	0.275	1.889	0.261	0.239	1.911	0.094	0.309	1.801	0.024	0.263	NaN	NaN	NaN	1.942	0.773	0.646	1.855	0.636	0.682	1.825	0.45	0.623	1.836	0.367	0.62	NaN	NaN	NaN	1.879	0.074	0.584
487	2.435	2.03	0.827	0.47	1.869	0.8	0.311	1.944	0.752	0.275	1.932	0.595	0.248	1.846	0.458	0.289	1.83	0.355	0.276	1.885	0.26	0.239	1.904	0.092	0.309	1.801	0.02	0.265	NaN	NaN	NaN	1.94	0.773	0.646	1.854	0.636	0.682	1.824	0.45	0.622	1.835	0.367	0.62	NaN	NaN	NaN	1.879	0.074	0.584
488	2.44	2.029	0.827	0.47	1.869	0.8	0.311	1.943	0.752	0.276	1.929	0.595	0.248	1.845	0.458	0.289	1.829	0.355	0.278	1.882	0.258	0.24	1.898	0.09	0.31	1.803	0.016	0.267	NaN	NaN	NaN	1.939	0.773	0.646	1.853	0.636	0.681	1.824	0.45	0.622	1.834	0.367	0.619	NaN	NaN	NaN	1.879	0.074	0.584
489	2.445	2.028	0.827	0.47	1.868	0.8	0.311	1.942	0.752	0.276	1.927	0.595	0.248	1.843	0.458	0.29	1.827	0.354	0.278	1.879	0.257	0.241	1.892	0.088	0.311	1.783	0.022	0.266	NaN	NaN	NaN	1.938	0.774	0.646	1.852	0.636	0.681	1.823	0.45	0.622	1.834	0.367	0.619	NaN	NaN	NaN	1.879	0.074	0.584
490	2.45	2.026	0.828	0.469	1.867	0.8	0.312	1.94	0.752	0.276	1.925	0.595	0.248	1.842	0.458	0.291	1.825	0.354	0.28	1.876	0.256	0.242	1.887	0.087	0.311	1.773	0.023	0.266	NaN	NaN	NaN	1.937	0.774	0.646	1.852	0.636	0.681	1.823	0.45	0.621	1.833	0.367	0.619	NaN	NaN	NaN	1.879	0.074	0.584
491	2.455	2.025	0.827	0.468	1.866	0.8	0.312	1.939	0.752	0.276	1.924	0.595	0.248	1.841	0.457	0.292	1.824	0.354	0.281	1.872	0.254	0.243	1.881	0.085	0.312	1.767	0.023	0.267	NaN	NaN	NaN	1.936	0.774	0.646	1.85	0.636	0.681	1.822	0.45	0.621	1.833	0.367	0.618	NaN	NaN	NaN	1.879	0.074	0.584
492	2.46	2.024	0.828	0.467	1.864	0.8	0.311	1.938	0.751	0.276	1.922	0.595	0.248	1.839	0.456	0.293	1.822	0.353	0.281	1.869	0.253	0.244	1.876	0.084	0.313	1.761	0.023	0.269	NaN	NaN	NaN	1.935	0.775	0.646	1.849	0.636	0.68	1.821	0.45	0.621	1.832	0.367	0.618	NaN	NaN	NaN	1.879	0.074	0.584
493	2.465	2.023	0.827	0.467	1.862	0.8	0.31	1.936	0.751	0.276	1.919	0.595	0.248	1.838	0.455	0.294	1.821	0.352	0.282	1.867	0.251	0.245	1.872	0.083	0.314	1.757	0.022	0.269	NaN	NaN	NaN	1.933	0.775	0.645	1.848	0.636	0.68	1.821	0.45	0.62	1.832	0.367	0.618	NaN	NaN	NaN	1.878	0.075	0.584
494	2.47	2.022	0.827	0.467	1.861	0.8	0.309	1.934	0.75	0.275	1.916	0.594	0.247	1.836	0.455	0.295	1.819	0.351	0.284	1.864	0.25	0.246	1.868	0.082	0.315	1.753	0.021	0.271	NaN	NaN	NaN	1.932	0.775	0.645	1.847	0.637	0.68	1.82	0.45	0.62	1.831	0.367	0.618	NaN	NaN	NaN	1.879	0.075	0.584
495	2.475	2.021	0.827	0.466	1.86	0.8	0.308	1.933	0.75	0.275	1.914	0.594	0.247	1.835	0.454	0.296	1.817	0.35	0.285	1.861	0.249	0.247	1.864	0.081	0.316	1.751	0.02	0.272	NaN	NaN	NaN	1.931	0.775	0.645	1.846	0.637	0.68	1.819	0.45	0.619	1.831	0.367	0.617	NaN	NaN	NaN	1.879	0.074	0.584
496	2.48	2.02	0.827	0.465	1.86	0.8	0.308	1.932	0.75	0.275	1.913	0.594	0.247	1.835	0.453	0.297	1.816	0.349	0.287	1.859	0.248	0.249	1.862	0.081	0.317	1.749	0.018	0.273	NaN	NaN	NaN	1.93	0.775	0.645	1.845	0.638	0.68	1.819	0.45	0.619	1.83	0.368	0.617	NaN	NaN	NaN	1.878	0.075	0.584
497	2.485	2.019	0.827	0.465	1.86	0.799	0.308	1.93	0.75	0.275	1.912	0.594	0.247	1.834	0.452	0.298	1.814	0.348	0.287	1.857	0.247	0.25	1.86	0.081	0.318	1.748	0.017	0.273	NaN	NaN	NaN	1.929	0.776	0.645	1.845	0.638	0.68	1.818	0.451	0.619	1.83	0.368	0.617	NaN	NaN	NaN	1.878	0.075	0.584
498	2.49	2.018	0.827	0.464	1.859	0.799	0.308	1.929	0.75	0.275	1.909	0.592	0.247	1.833	0.451	0.3	1.813	0.348	0.288	1.854	0.247	0.251	1.86	0.081	0.319	1.747	0.016	0.273	NaN	NaN	NaN	1.928	0.776	0.644	1.844	0.639	0.68	1.817	0.451	0.619	1.829	0.368	0.616	NaN	NaN	NaN	1.878	0.075	0.584
499	2.495	2.016	0.827	0.463	1.857	0.799	0.307	1.927	0.749	0.274	1.908	0.592	0.247	1.833	0.45	0.301	1.811	0.347	0.289	1.853	0.248	0.252	1.86	0.082	0.319	1.747	0.016	0.273	NaN	NaN	NaN	1.927	0.776	0.644	1.843	0.639	0.68	1.817	0.451	0.619	1.828	0.368	0.616	NaN	NaN	NaN	1.878	0.075	0.584
500	2.5	2.016	0.826	0.463	1.854	0.799	0.307	1.925	0.749	0.274	1.906	0.59	0.247	1.832	0.45	0.302	1.81	0.348	0.291	1.852	0.249	0.253	1.86	0.082	0.32	1.747	0.016	0.273	NaN	NaN	NaN	1.926	0.776	0.644	1.842	0.639	0.68	1.816	0.451	0.618	1.828	0.368	0.616	NaN	NaN	NaN	1.878	0.075	0.584
501	2.505	2.014	0.826	0.462	1.851	0.799	0.307	1.923	0.748	0.274	1.904	0.589	0.248	1.832	0.448	0.303	1.808	0.348	0.292	1.851	0.25	0.253	1.86	0.082	0.32	1.746	0.015	0.273	NaN	NaN	NaN	1.926	0.777	0.643	1.841	0.639	0.679	1.815	0.451	0.618	1.827	0.368	0.615	NaN	NaN	NaN	1.878	0.075	0.584
502	2.51	2.013	0.827	0.461	1.85	0.799	0.307	1.921	0.748	0.273	1.902	0.588	0.248	1.831	0.448	0.304	1.806	0.349	0.293	1.85	0.25	0.254	1.86	0.082	0.32	1.746	0.015	0.274	NaN	NaN	NaN	1.925	0.777	0.643	1.839	0.639	0.679	1.814	0.451	0.617	1.827	0.368	0.615	NaN	NaN	NaN	1.878	0.075	0.584
503	2.515	2.012	0.826	0.461	1.85	0.799	0.307	1.919	0.748	0.273	1.901	0.588	0.248	1.832	0.448	0.306	1.804	0.349	0.294	1.851	0.25	0.255	1.86	0.082	0.32	1.746	0.015	0.274	NaN	NaN	NaN	1.924	0.777	0.643	1.837	0.638	0.678	1.814	0.451	0.617	1.827	0.367	0.615	NaN	NaN	NaN	1.878	0.075	0.584
504	2.52	2.011	0.826	0.461	1.849	0.799	0.307	1.917	0.749	0.272	1.9	0.588	0.248	1.83	0.448	0.306	1.802	0.349	0.294	1.851	0.25	0.256	1.86	0.082	0.32	1.746	0.015	0.275	NaN	NaN	NaN	1.924	0.777	0.642	1.837	0.638	0.678	1.813	0.451	0.617	1.826	0.367	0.615	NaN	NaN	NaN	1.878	0.075	0.584
505	2.525	2.01	0.826	0.46	1.847	0.8	0.307	1.916	0.749	0.271	1.9	0.588	0.248	1.828	0.448	0.306	1.801	0.348	0.295	1.851	0.249	0.257	1.86	0.082	0.32	1.746	0.015	0.275	NaN	NaN	NaN	1.923	0.777	0.642	1.836	0.638	0.678	1.812	0.451	0.616	1.826	0.367	0.615	NaN	NaN	NaN	1.878	0.075	0.584
506	2.53	2.009	0.826	0.459	1.85	0.799	0.307	1.913	0.749	0.27	1.899	0.588	0.248	1.826	0.447	0.307	1.8	0.348	0.296	1.851	0.249	0.257	1.86	0.082	0.32	1.746	0.015	0.275	NaN	NaN	NaN	1.923	0.777	0.641	1.835	0.638	0.677	1.811	0.451	0.616	1.826	0.367	0.614	NaN	NaN	NaN	1.878	0.075	0.584
507	2.535	2.007	0.826	0.459	1.853	0.798	0.308	1.911	0.749	0.27	1.898	0.588	0.248	1.824	0.447	0.307	1.801	0.348	0.296	1.85	0.249	0.257	1.86	0.082	0.32	1.746	0.014	0.275	NaN	NaN	NaN	1.925	0.78	0.64	1.834	0.638	0.677	1.811	0.451	0.616	1.825	0.367	0.614	NaN	NaN	NaN	1.878	0.075	0.584
508	2.54	2.006	0.826	0.458	1.843	0.801	0.306	1.91	0.749	0.27	1.897	0.588	0.248	1.823	0.447	0.308	1.801	0.347	0.296	1.849	0.249	0.256	1.86	0.082	0.32	1.746	0.014	0.275	NaN	NaN	NaN	1.929	0.784	0.639	1.833	0.638	0.677	1.81	0.451	0.616	1.825	0.367	0.614	NaN	NaN	NaN	1.878	0.076	0.584
509	2.545	2.005	0.826	0.458	1.84	0.802	0.306	1.907	0.749	0.27	1.896	0.588	0.248	1.822	0.447	0.308	1.802	0.346	0.296	1.847	0.249	0.256	1.859	0.082	0.319	1.746	0.014	0.276	NaN	NaN	NaN	1.928	0.783	0.639	1.832	0.638	0.677	1.81	0.451	0.615	1.824	0.367	0.614	NaN	NaN	NaN	1.878	0.075	0.584
510	2.55	2.004	0.826	0.457	1.839	0.802	0.306	1.905	0.749	0.269	1.894	0.588	0.248	1.821	0.447	0.307	1.803	0.345	0.296	1.845	0.248	0.255	1.859	0.082	0.319	1.746	0.014	0.276	NaN	NaN	NaN	1.921	0.779	0.639	1.831	0.638	0.676	1.81	0.451	0.615	1.824	0.367	0.614	NaN	NaN	NaN	1.878	0.075	0.584
511	2.555	2.003	0.826	0.456	NaN	NaN	NaN	1.903	0.749	0.269	1.893	0.589	0.248	1.82	0.448	0.307	1.803	0.345	0.295	1.844	0.247	0.254	1.859	0.082	0.319	1.747	0.013	0.276	NaN	NaN	NaN	1.922	0.78	0.638	1.831	0.638	0.676	1.809	0.451	0.615	1.824	0.367	0.614	NaN	NaN	NaN	1.877	0.076	0.584
512	2.56	2.002	0.826	0.455	1.829	0.803	0.301	1.901	0.749	0.269	1.891	0.589	0.248	1.82	0.448	0.307	1.803	0.345	0.295	1.843	0.247	0.254	1.859	0.082	0.319	1.75	0.012	0.276	NaN	NaN	NaN	1.926	0.785	0.637	1.83	0.638	0.675	1.809	0.452	0.615	1.824	0.367	0.614	NaN	NaN	NaN	1.877	0.076	0.584
513	2.565	2.001	0.826	0.454	1.829	0.803	0.301	1.9	0.75	0.269	1.89	0.589	0.247	1.819	0.449	0.307	1.803	0.345	0.294	1.843	0.247	0.254	1.859	0.082	0.319	1.751	0.011	0.276	NaN	NaN	NaN	1.925	0.784	0.637	1.829	0.638	0.675	1.809	0.452	0.615	1.824	0.368	0.613	NaN	NaN	NaN	1.877	0.076	0.584
514	2.57	2	0.827	0.453	1.828	0.804	0.301	1.898	0.75	0.269	1.889	0.59	0.247	1.818	0.449	0.306	1.802	0.345	0.294	1.842	0.246	0.253	1.858	0.081	0.319	1.749	0.011	0.276	NaN	NaN	NaN	1.921	0.782	0.637	1.829	0.638	0.674	1.809	0.452	0.614	1.823	0.368	0.613	NaN	NaN	NaN	1.878	0.076	0.584
515	2.575	1.998	0.827	0.453	1.828	0.804	0.301	1.897	0.751	0.268	1.887	0.591	0.247	1.817	0.449	0.306	1.802	0.346	0.294	1.841	0.246	0.253	1.858	0.081	0.318	1.746	0.012	0.274	NaN	NaN	NaN	1.924	0.786	0.637	1.828	0.638	0.674	1.809	0.452	0.614	1.823	0.368	0.613	NaN	NaN	NaN	1.878	0.076	0.584
516	2.58	1.997	0.827	0.452	1.827	0.804	0.301	1.895	0.751	0.268	1.886	0.591	0.246	1.817	0.45	0.305	1.8	0.346	0.294	1.841	0.246	0.252	1.858	0.081	0.318	1.746	0.012	0.274	NaN	NaN	NaN	1.922	0.785	0.636	1.828	0.638	0.674	1.809	0.452	0.614	1.823	0.368	0.613	NaN	NaN	NaN	1.877	0.076	0.584
517	2.585	1.996	0.827	0.451	1.825	0.805	0.3	1.894	0.752	0.268	1.884	0.592	0.245	1.817	0.45	0.304	1.799	0.346	0.294	1.84	0.245	0.252	1.858	0.081	0.318	1.745	0.012	0.274	NaN	NaN	NaN	1.919	0.783	0.636	1.827	0.638	0.674	1.809	0.452	0.614	1.823	0.368	0.612	NaN	NaN	NaN	1.877	0.076	0.584
518	2.59	1.995	0.828	0.451	1.823	0.806	0.301	1.892	0.753	0.267	1.883	0.592	0.244	1.816	0.451	0.303	1.798	0.345	0.294	1.84	0.245	0.252	1.858	0.081	0.318	1.745	0.011	0.274	NaN	NaN	NaN	1.922	0.787	0.635	1.827	0.638	0.673	1.808	0.452	0.614	1.823	0.368	0.612	NaN	NaN	NaN	1.878	0.075	0.584
519	2.595	1.994	0.828	0.45	1.822	0.806	0.301	1.889	0.753	0.267	1.881	0.593	0.243	1.816	0.451	0.303	1.797	0.345	0.294	1.84	0.245	0.252	1.858	0.081	0.318	1.745	0.011	0.274	NaN	NaN	NaN	1.922	0.788	0.635	1.827	0.638	0.673	1.808	0.452	0.613	1.823	0.368	0.612	NaN	NaN	NaN	1.878	0.076	0.584
520	2.6	1.993	0.828	0.449	1.82	0.806	0.3	1.888	0.754	0.267	1.88	0.594	0.242	1.816	0.451	0.302	1.797	0.345	0.294	1.84	0.245	0.252	1.858	0.081	0.318	1.745	0.011	0.274	NaN	NaN	NaN	1.921	0.788	0.634	1.826	0.638	0.673	1.808	0.452	0.613	1.823	0.368	0.612	NaN	NaN	NaN	1.877	0.076	0.584
521	2.605	1.992	0.828	0.449	1.818	0.806	0.3	1.887	0.754	0.267	1.878	0.595	0.242	1.815	0.451	0.302	1.797	0.344	0.294	1.84	0.245	0.251	1.858	0.081	0.317	1.745	0.011	0.274	NaN	NaN	NaN	1.92	0.788	0.634	1.826	0.638	0.672	1.807	0.452	0.612	1.823	0.368	0.611	NaN	NaN	NaN	1.877	0.076	0.584
522	2.61	1.991	0.829	0.449	1.818	0.806	0.3	1.89	0.753	0.267	1.877	0.595	0.241	1.814	0.451	0.302	1.797	0.344	0.294	1.84	0.245	0.251	1.858	0.08	0.317	1.745	0.011	0.275	NaN	NaN	NaN	1.92	0.789	0.634	1.825	0.639	0.672	1.808	0.452	0.612	1.823	0.368	0.611	NaN	NaN	NaN	1.877	0.076	0.584
523	2.615	1.99	0.829	0.448	1.817	0.806	0.3	1.894	0.751	0.268	1.875	0.596	0.241	1.813	0.451	0.302	1.797	0.344	0.293	1.84	0.245	0.251	1.857	0.08	0.317	1.745	0.011	0.275	NaN	NaN	NaN	1.919	0.789	0.633	1.826	0.64	0.672	1.808	0.452	0.612	1.823	0.368	0.611	NaN	NaN	NaN	1.877	0.076	0.584
524	2.62	1.989	0.83	0.447	1.817	0.806	0.3	1.884	0.753	0.265	1.874	0.596	0.24	1.813	0.451	0.301	1.797	0.344	0.293	1.841	0.245	0.251	1.858	0.08	0.317	1.745	0.011	0.275	NaN	NaN	NaN	1.918	0.79	0.633	1.825	0.64	0.671	1.808	0.452	0.612	1.823	0.369	0.61	NaN	NaN	NaN	1.877	0.076	0.584
525	2.625	1.988	0.83	0.447	1.816	0.806	0.3	1.881	0.754	0.264	1.873	0.597	0.239	1.813	0.451	0.301	1.798	0.344	0.292	1.841	0.245	0.251	1.858	0.08	0.317	1.745	0.011	0.274	NaN	NaN	NaN	1.918	0.79	0.632	1.825	0.64	0.671	1.807	0.452	0.61	1.823	0.369	0.61	NaN	NaN	NaN	1.877	0.076	0.584
526	2.63	1.987	0.83	0.446	1.815	0.806	0.3	1.88	0.754	0.264	1.872	0.598	0.237	1.813	0.451	0.3	1.799	0.344	0.292	1.841	0.245	0.25	1.858	0.08	0.317	1.745	0.011	0.274	NaN	NaN	NaN	1.918	0.791	0.631	1.824	0.64	0.67	1.807	0.452	0.609	1.823	0.369	0.609	NaN	NaN	NaN	1.877	0.076	0.584
527	2.635	1.987	0.831	0.445	1.814	0.806	0.3	1.88	0.755	0.263	1.871	0.599	0.237	1.814	0.451	0.3	1.8	0.344	0.291	1.841	0.245	0.25	1.858	0.08	0.317	1.745	0.011	0.274	NaN	NaN	NaN	1.914	0.789	0.631	1.823	0.639	0.669	1.807	0.452	0.609	1.823	0.369	0.608	NaN	NaN	NaN	1.877	0.076	0.584
528	2.64	1.986	0.831	0.445	1.812	0.806	0.299	1.88	0.755	0.263	1.871	0.6	0.236	1.817	0.45	0.299	1.802	0.345	0.291	1.841	0.244	0.25	1.858	0.08	0.317	1.745	0.011	0.274	NaN	NaN	NaN	1.911	0.787	0.631	1.822	0.64	0.669	1.808	0.453	0.609	1.823	0.369	0.608	NaN	NaN	NaN	1.877	0.076	0.584
529	2.645	1.985	0.831	0.444	1.81	0.807	0.299	1.88	0.755	0.263	1.87	0.6	0.235	1.818	0.45	0.298	1.803	0.345	0.29	1.841	0.244	0.25	1.858	0.08	0.317	1.745	0.011	0.274	NaN	NaN	NaN	1.912	0.789	0.63	1.822	0.641	0.668	1.807	0.453	0.609	1.823	0.37	0.608	NaN	NaN	NaN	1.877	0.076	0.584
530	2.65	1.985	0.832	0.443	1.808	0.808	0.299	1.881	0.755	0.263	1.869	0.6	0.235	1.817	0.45	0.298	1.803	0.345	0.289	1.842	0.244	0.249	1.858	0.08	0.317	1.745	0.011	0.274	NaN	NaN	NaN	1.906	0.786	0.63	1.822	0.641	0.667	1.807	0.453	0.609	1.823	0.37	0.607	NaN	NaN	NaN	1.877	0.076	0.584
531	2.655	1.984	0.832	0.443	1.808	0.808	0.298	1.88	0.755	0.262	1.868	0.6	0.234	1.814	0.451	0.297	1.802	0.344	0.289	1.842	0.244	0.249	1.858	0.08	0.317	1.745	0.011	0.274	NaN	NaN	NaN	1.907	0.787	0.629	1.822	0.641	0.666	1.807	0.453	0.608	1.823	0.37	0.607	NaN	NaN	NaN	1.877	0.076	0.584
532	2.66	1.983	0.832	0.442	1.81	0.807	0.296	1.88	0.756	0.261	1.867	0.6	0.234	1.813	0.451	0.297	1.803	0.344	0.289	1.842	0.244	0.249	1.858	0.08	0.317	1.745	0.011	0.274	NaN	NaN	NaN	1.913	0.792	0.628	1.821	0.641	0.666	1.807	0.453	0.608	1.822	0.37	0.606	NaN	NaN	NaN	1.877	0.076	0.584
533	2.665	1.983	0.832	0.442	1.811	0.807	0.295	1.879	0.756	0.261	1.867	0.599	0.233	1.813	0.451	0.297	1.803	0.344	0.289	1.841	0.243	0.249	1.858	0.08	0.317	1.745	0.011	0.274	NaN	NaN	NaN	1.913	0.794	0.627	1.82	0.64	0.665	1.806	0.453	0.607	1.822	0.37	0.606	NaN	NaN	NaN	1.877	0.076	0.584
534	2.67	1.982	0.833	0.441	1.811	0.807	0.295	1.879	0.756	0.26	1.867	0.599	0.232	1.813	0.451	0.297	1.802	0.343	0.289	1.841	0.243	0.248	1.858	0.08	0.317	1.745	0.011	0.274	NaN	NaN	NaN	1.913	0.794	0.626	1.819	0.64	0.664	1.806	0.453	0.606	1.822	0.37	0.606	NaN	NaN	NaN	1.877	0.076	0.584
535	2.675	1.982	0.833	0.44	1.81	0.807	0.295	1.878	0.756	0.258	1.867	0.599	0.231	1.812	0.451	0.297	1.801	0.343	0.288	1.841	0.243	0.248	1.858	0.08	0.317	1.745	0.011	0.274	NaN	NaN	NaN	1.912	0.794	0.625	1.818	0.641	0.664	1.805	0.453	0.606	1.822	0.37	0.605	NaN	NaN	NaN	1.876	0.077	0.584
536	2.68	1.981	0.833	0.439	1.808	0.808	0.294	1.878	0.757	0.257	1.866	0.599	0.231	1.812	0.451	0.296	1.801	0.343	0.288	1.841	0.242	0.248	1.858	0.08	0.317	1.745	0.011	0.274	NaN	NaN	NaN	1.911	0.793	0.625	1.818	0.64	0.663	1.805	0.453	0.605	1.822	0.37	0.605	NaN	NaN	NaN	1.876	0.077	0.584
537	2.685	1.98	0.833	0.439	1.805	0.808	0.293	1.877	0.757	0.256	1.866	0.599	0.231	1.812	0.451	0.296	1.801	0.343	0.288	1.841	0.242	0.248	1.858	0.08	0.317	1.745	0.011	0.274	NaN	NaN	NaN	1.911	0.793	0.624	1.817	0.64	0.663	1.805	0.453	0.605	1.822	0.37	0.605	NaN	NaN	NaN	1.876	0.077	0.584
538	2.69	1.98	0.833	0.438	1.805	0.808	0.293	1.876	0.757	0.256	1.866	0.599	0.231	1.812	0.451	0.296	1.802	0.343	0.288	1.841	0.242	0.247	1.857	0.08	0.317	1.745	0.011	0.274	NaN	NaN	NaN	1.91	0.792	0.623	1.817	0.64	0.662	1.804	0.453	0.604	1.822	0.37	0.604	NaN	NaN	NaN	1.876	0.077	0.584
539	2.695	1.979	0.833	0.437	1.805	0.808	0.292	1.876	0.757	0.255	1.866	0.599	0.23	1.812	0.451	0.295	1.802	0.343	0.288	1.84	0.242	0.247	1.857	0.08	0.317	1.745	0.011	0.274	NaN	NaN	NaN	1.909	0.792	0.622	1.817	0.641	0.661	1.804	0.453	0.604	1.821	0.37	0.604	NaN	NaN	NaN	1.876	0.077	0.584
540	2.7	1.979	0.834	0.436	1.806	0.808	0.29	1.875	0.757	0.254	1.866	0.599	0.229	1.814	0.451	0.295	1.802	0.343	0.288	1.84	0.242	0.247	1.857	0.08	0.317	1.745	0.011	0.274	NaN	NaN	NaN	1.909	0.792	0.622	1.817	0.641	0.66	1.804	0.453	0.603	1.821	0.371	0.603	NaN	NaN	NaN	1.876	0.077	0.584
541	2.705	1.978	0.834	0.436	1.805	0.808	0.29	1.875	0.757	0.253	1.866	0.599	0.229	1.815	0.45	0.294	1.801	0.343	0.288	1.84	0.242	0.247	1.857	0.08	0.317	1.745	0.011	0.274	NaN	NaN	NaN	1.908	0.792	0.621	1.816	0.64	0.66	1.804	0.454	0.603	1.821	0.371	0.603	NaN	NaN	NaN	1.876	0.077	0.584
542	2.71	1.978	0.834	0.435	1.804	0.808	0.289	1.875	0.758	0.252	1.866	0.598	0.228	1.814	0.451	0.293	1.8	0.343	0.287	1.84	0.242	0.247	1.857	0.08	0.317	1.745	0.011	0.274	NaN	NaN	NaN	1.908	0.792	0.621	1.816	0.64	0.659	1.803	0.454	0.602	1.821	0.371	0.603	NaN	NaN	NaN	1.875	0.077	0.584
543	2.715	1.977	0.834	0.434	1.804	0.808	0.288	1.874	0.758	0.251	1.866	0.598	0.228	1.816	0.45	0.293	1.8	0.343	0.286	1.839	0.241	0.246	1.857	0.08	0.317	1.745	0.011	0.274	NaN	NaN	NaN	1.907	0.792	0.62	1.816	0.64	0.659	1.803	0.453	0.602	1.82	0.371	0.602	NaN	NaN	NaN	1.875	0.078	0.584
544	2.72	1.977	0.834	0.433	1.804	0.808	0.287	1.874	0.758	0.25	1.866	0.598	0.227	1.815	0.451	0.293	1.799	0.343	0.286	1.839	0.241	0.246	1.857	0.08	0.317	1.745	0.011	0.274	NaN	NaN	NaN	1.905	0.79	0.62	1.817	0.641	0.658	1.803	0.453	0.601	1.82	0.37	0.602	NaN	NaN	NaN	1.875	0.078	0.584
545	2.725	1.977	0.834	0.432	1.805	0.807	0.286	1.874	0.758	0.25	1.866	0.598	0.226	1.812	0.451	0.292	1.799	0.342	0.286	1.839	0.24	0.246	1.857	0.08	0.317	1.745	0.011	0.274	NaN	NaN	NaN	1.902	0.787	0.619	1.816	0.64	0.657	1.803	0.453	0.601	1.82	0.37	0.601	NaN	NaN	NaN	1.875	0.078	0.584
546	2.73	1.976	0.834	0.432	1.806	0.806	0.284	1.874	0.758	0.249	1.866	0.598	0.226	1.811	0.452	0.291	1.799	0.342	0.285	1.838	0.24	0.246	1.857	0.08	0.317	1.745	0.011	0.274	NaN	NaN	NaN	1.904	0.789	0.618	1.816	0.64	0.656	1.802	0.454	0.601	1.82	0.37	0.601	NaN	NaN	NaN	1.875	0.078	0.583
547	2.735	1.976	0.834	0.431	1.808	0.806	0.284	1.873	0.758	0.248	1.867	0.598	0.225	1.811	0.451	0.291	1.799	0.342	0.285	1.838	0.24	0.245	1.857	0.08	0.317	1.745	0.011	0.274	NaN	NaN	NaN	1.904	0.789	0.617	1.817	0.641	0.656	1.802	0.454	0.6	1.82	0.37	0.601	NaN	NaN	NaN	1.875	0.078	0.584
548	2.74	1.975	0.834	0.43	1.815	0.805	0.285	1.873	0.758	0.248	1.867	0.598	0.226	1.812	0.451	0.29	1.799	0.342	0.285	1.838	0.24	0.245	1.857	0.08	0.317	1.745	0.01	0.274	NaN	NaN	NaN	1.902	0.788	0.617	1.817	0.641	0.656	1.802	0.454	0.6	1.819	0.371	0.6	NaN	NaN	NaN	1.875	0.078	0.584
549	2.745	1.975	0.834	0.43	1.814	0.805	0.284	1.872	0.758	0.247	1.867	0.598	0.225	1.815	0.45	0.291	1.799	0.341	0.285	1.838	0.24	0.245	1.857	0.08	0.317	1.745	0.01	0.274	NaN	NaN	NaN	1.902	0.788	0.617	1.817	0.641	0.655	1.802	0.454	0.599	1.819	0.371	0.6	NaN	NaN	NaN	1.874	0.078	0.583
550	2.75	1.974	0.835	0.429	1.803	0.807	0.282	1.872	0.758	0.246	1.866	0.598	0.224	1.816	0.45	0.29	1.798	0.341	0.285	1.838	0.24	0.245	1.857	0.08	0.317	1.745	0.01	0.274	NaN	NaN	NaN	1.903	0.789	0.616	1.817	0.641	0.655	1.802	0.454	0.599	1.819	0.371	0.6	NaN	NaN	NaN	1.874	0.078	0.583
551	2.755	1.974	0.835	0.428	1.802	0.807	0.28	1.872	0.758	0.245	1.866	0.598	0.223	1.816	0.45	0.29	1.799	0.341	0.285	1.838	0.24	0.245	1.857	0.08	0.317	1.745	0.01	0.274	NaN	NaN	NaN	1.903	0.788	0.615	1.817	0.64	0.654	1.801	0.454	0.598	1.819	0.371	0.6	NaN	NaN	NaN	1.874	0.079	0.583
552	2.76	1.974	0.835	0.427	1.802	0.807	0.279	1.871	0.758	0.245	1.865	0.598	0.223	1.816	0.45	0.29	1.799	0.341	0.284	1.838	0.239	0.245	1.857	0.079	0.317	1.745	0.01	0.274	NaN	NaN	NaN	1.899	0.785	0.614	1.816	0.64	0.653	1.801	0.454	0.598	1.819	0.371	0.6	NaN	NaN	NaN	1.874	0.079	0.583
553	2.765	1.973	0.835	0.427	1.802	0.807	0.278	1.871	0.758	0.244	1.865	0.598	0.222	1.816	0.45	0.29	1.798	0.341	0.283	1.838	0.239	0.245	1.857	0.079	0.317	1.745	0.01	0.274	NaN	NaN	NaN	1.898	0.784	0.613	1.816	0.64	0.653	1.801	0.454	0.597	1.819	0.371	0.599	NaN	NaN	NaN	1.874	0.079	0.583
554	2.77	1.973	0.835	0.426	1.8	0.807	0.276	1.871	0.758	0.244	1.865	0.597	0.221	1.816	0.45	0.289	1.798	0.341	0.283	1.838	0.239	0.244	1.857	0.079	0.317	1.745	0.01	0.274	NaN	NaN	NaN	1.897	0.784	0.613	1.816	0.64	0.653	1.801	0.454	0.597	1.819	0.371	0.599	NaN	NaN	NaN	1.874	0.079	0.583
555	2.775	1.972	0.835	0.425	1.798	0.808	0.276	1.87	0.758	0.243	1.864	0.597	0.221	1.82	0.448	0.29	1.798	0.341	0.282	1.838	0.239	0.244	1.857	0.079	0.317	1.745	0.01	0.274	NaN	NaN	NaN	1.897	0.784	0.612	1.816	0.64	0.652	1.801	0.453	0.596	1.819	0.371	0.598	NaN	NaN	NaN	1.873	0.079	0.583
556	2.78	1.972	0.835	0.424	1.796	0.808	0.276	1.87	0.758	0.242	1.864	0.597	0.22	1.824	0.447	0.291	1.797	0.341	0.282	1.837	0.24	0.244	1.857	0.079	0.317	1.745	0.01	0.274	NaN	NaN	NaN	1.897	0.784	0.611	1.816	0.64	0.652	1.801	0.453	0.596	1.818	0.371	0.597	NaN	NaN	NaN	1.873	0.08	0.583
557	2.785	1.972	0.836	0.423	1.795	0.808	0.276	1.87	0.758	0.241	1.864	0.597	0.219	1.818	0.449	0.289	1.798	0.341	0.282	1.837	0.24	0.244	1.857	0.079	0.316	1.745	0.01	0.274	NaN	NaN	NaN	1.896	0.784	0.611	1.817	0.64	0.652	1.801	0.453	0.596	1.818	0.371	0.597	NaN	NaN	NaN	1.873	0.08	0.583
558	2.79	1.972	0.836	0.423	1.796	0.808	0.275	1.87	0.758	0.24	1.863	0.597	0.219	1.817	0.45	0.288	1.798	0.341	0.282	1.837	0.239	0.244	1.857	0.079	0.316	1.745	0.01	0.274	NaN	NaN	NaN	1.896	0.784	0.61	1.817	0.64	0.651	1.801	0.453	0.595	1.818	0.371	0.597	NaN	NaN	NaN	1.872	0.08	0.583
559	2.795	1.971	0.836	0.422	1.798	0.807	0.274	1.869	0.758	0.239	1.863	0.598	0.218	1.814	0.45	0.287	1.798	0.341	0.282	1.837	0.239	0.243	1.857	0.079	0.316	1.745	0.01	0.274	NaN	NaN	NaN	1.896	0.784	0.609	1.817	0.64	0.65	1.801	0.454	0.595	1.818	0.372	0.597	NaN	NaN	NaN	1.872	0.08	0.583
560	2.8	1.971	0.836	0.421	1.8	0.807	0.273	1.869	0.758	0.239	1.862	0.598	0.218	1.811	0.45	0.286	1.798	0.34	0.282	1.838	0.239	0.243	1.857	0.079	0.316	1.745	0.01	0.274	NaN	NaN	NaN	1.897	0.785	0.609	1.817	0.64	0.649	1.801	0.454	0.595	1.819	0.372	0.596	NaN	NaN	NaN	1.875	0.079	0.582
561	2.805	1.971	0.836	0.42	1.799	0.807	0.272	1.868	0.758	0.238	1.861	0.598	0.217	1.809	0.45	0.285	1.798	0.34	0.282	1.838	0.238	0.243	1.857	0.079	0.316	1.745	0.01	0.274	NaN	NaN	NaN	1.899	0.788	0.608	1.817	0.641	0.649	1.801	0.454	0.594	1.818	0.372	0.596	NaN	NaN	NaN	1.882	0.078	0.579
562	2.81	1.97	0.836	0.42	1.797	0.807	0.272	1.868	0.758	0.238	1.861	0.598	0.217	1.808	0.45	0.284	1.798	0.34	0.281	1.837	0.238	0.242	1.857	0.079	0.316	1.745	0.009	0.274	NaN	NaN	NaN	1.899	0.789	0.608	1.817	0.642	0.648	1.801	0.454	0.594	1.819	0.372	0.596	NaN	NaN	NaN	1.884	0.077	0.578
563	2.815	1.97	0.836	0.419	1.796	0.806	0.271	1.867	0.758	0.237	1.86	0.597	0.216	1.808	0.45	0.284	1.798	0.34	0.281	1.837	0.238	0.242	1.857	0.079	0.316	1.745	0.009	0.274	NaN	NaN	NaN	1.899	0.789	0.607	1.818	0.642	0.648	1.801	0.454	0.593	1.819	0.372	0.596	NaN	NaN	NaN	1.884	0.077	0.577
564	2.82	1.97	0.836	0.418	1.796	0.806	0.271	1.867	0.758	0.236	1.86	0.597	0.216	1.808	0.45	0.284	1.798	0.34	0.28	1.837	0.238	0.242	1.857	0.079	0.316	1.745	0.009	0.274	NaN	NaN	NaN	1.899	0.789	0.607	1.818	0.642	0.648	1.801	0.454	0.593	1.819	0.372	0.595	NaN	NaN	NaN	1.884	0.077	0.577
565	2.825	1.97	0.836	0.418	1.795	0.806	0.271	1.867	0.758	0.235	1.86	0.597	0.215	1.808	0.45	0.284	1.798	0.34	0.28	1.837	0.237	0.242	1.857	0.079	0.314	1.745	0.009	0.274	NaN	NaN	NaN	1.897	0.788	0.606	1.818	0.642	0.647	1.801	0.454	0.593	1.819	0.372	0.595	NaN	NaN	NaN	1.884	0.077	0.577
566	2.83	1.969	0.837	0.417	1.795	0.806	0.27	1.866	0.757	0.235	1.859	0.597	0.213	1.807	0.45	0.283	1.798	0.34	0.279	1.837	0.237	0.242	1.857	0.079	0.314	1.745	0.009	0.274	NaN	NaN	NaN	1.895	0.786	0.605	1.817	0.642	0.647	1.801	0.454	0.592	1.819	0.372	0.595	NaN	NaN	NaN	1.884	0.077	0.577
567	2.835	1.969	0.837	0.416	1.796	0.806	0.27	1.866	0.757	0.234	1.859	0.597	0.212	1.807	0.449	0.283	1.797	0.34	0.279	1.837	0.237	0.241	1.857	0.079	0.314	1.745	0.009	0.274	NaN	NaN	NaN	1.894	0.786	0.604	1.816	0.641	0.646	1.801	0.454	0.592	1.819	0.372	0.594	NaN	NaN	NaN	1.884	0.077	0.577
568	2.84	1.969	0.837	0.415	1.796	0.806	0.27	1.866	0.757	0.234	1.858	0.596	0.212	1.806	0.449	0.283	1.797	0.34	0.279	1.837	0.237	0.241	1.857	0.079	0.316	1.745	0.009	0.274	NaN	NaN	NaN	1.894	0.786	0.603	1.816	0.641	0.646	1.801	0.454	0.591	1.819	0.372	0.594	NaN	NaN	NaN	1.884	0.077	0.577
569	2.845	1.968	0.837	0.415	1.796	0.805	0.269	1.865	0.757	0.233	1.858	0.596	0.212	1.806	0.449	0.282	1.797	0.34	0.279	1.837	0.237	0.241	1.857	0.079	0.316	1.744	0.009	0.274	NaN	NaN	NaN	1.893	0.786	0.603	1.815	0.641	0.645	1.801	0.454	0.591	1.819	0.373	0.594	NaN	NaN	NaN	1.884	0.077	0.577
570	2.85	1.968	0.837	0.414	1.795	0.805	0.267	1.865	0.757	0.233	1.858	0.596	0.211	1.806	0.449	0.281	1.798	0.339	0.279	1.837	0.237	0.241	1.857	0.079	0.316	1.745	0.009	0.274	NaN	NaN	NaN	1.893	0.785	0.602	1.815	0.641	0.644	1.801	0.454	0.59	1.819	0.373	0.594	NaN	NaN	NaN	1.884	0.077	0.577
571	2.855	1.968	0.837	0.413	1.795	0.805	0.267	1.865	0.757	0.232	1.858	0.597	0.211	1.806	0.449	0.28	1.797	0.339	0.278	1.836	0.237	0.241	1.857	0.079	0.316	1.745	0.009	0.274	NaN	NaN	NaN	1.893	0.786	0.601	1.815	0.642	0.643	1.801	0.455	0.59	1.819	0.373	0.593	NaN	NaN	NaN	1.884	0.077	0.577
572	2.86	1.968	0.838	0.413	1.794	0.805	0.266	1.864	0.757	0.232	1.858	0.597	0.211	1.806	0.449	0.28	1.796	0.339	0.277	1.836	0.236	0.24	1.857	0.079	0.316	1.745	0.009	0.274	NaN	NaN	NaN	1.893	0.786	0.601	1.815	0.642	0.642	1.801	0.455	0.59	1.819	0.373	0.593	NaN	NaN	NaN	1.884	0.077	0.577
573	2.865	1.968	0.838	0.412	1.794	0.805	0.266	1.864	0.757	0.231	1.858	0.597	0.21	1.806	0.449	0.28	1.796	0.339	0.277	1.836	0.236	0.24	1.857	0.079	0.315	1.745	0.009	0.274	NaN	NaN	NaN	1.893	0.787	0.6	1.815	0.642	0.642	1.801	0.455	0.589	1.819	0.373	0.592	NaN	NaN	NaN	1.884	0.077	0.577
574	2.87	1.967	0.839	0.411	1.794	0.805	0.265	1.864	0.757	0.229	1.858	0.597	0.209	1.806	0.449	0.279	1.796	0.339	0.277	1.836	0.236	0.24	1.857	0.079	0.315	1.745	0.009	0.274	NaN	NaN	NaN	1.893	0.788	0.599	1.814	0.642	0.642	1.801	0.455	0.589	1.82	0.373	0.592	NaN	NaN	NaN	1.884	0.077	0.577
575	2.875	1.967	0.839	0.411	1.795	0.805	0.265	1.864	0.757	0.229	1.857	0.596	0.208	1.806	0.449	0.279	1.796	0.339	0.277	1.836	0.236	0.24	1.857	0.079	0.315	1.745	0.009	0.274	NaN	NaN	NaN	1.895	0.789	0.599	1.815	0.642	0.641	1.801	0.455	0.588	1.82	0.373	0.592	NaN	NaN	NaN	1.884	0.077	0.577
576	2.88	1.967	0.839	0.41	1.795	0.804	0.264	1.864	0.757	0.229	1.857	0.596	0.208	1.806	0.449	0.279	1.796	0.339	0.277	1.836	0.236	0.24	1.857	0.079	0.315	1.745	0.009	0.274	NaN	NaN	NaN	1.895	0.79	0.598	1.815	0.643	0.641	1.801	0.455	0.588	1.82	0.373	0.591	NaN	NaN	NaN	1.884	0.077	0.577
577	2.885	1.967	0.839	0.41	1.795	0.803	0.263	1.864	0.757	0.228	1.857	0.596	0.208	1.805	0.449	0.279	1.796	0.339	0.277	1.836	0.236	0.24	1.857	0.078	0.315	1.745	0.009	0.274	NaN	NaN	NaN	1.895	0.789	0.597	1.814	0.642	0.64	1.801	0.455	0.587	1.82	0.374	0.591	NaN	NaN	NaN	1.884	0.077	0.576
578	2.89	1.966	0.839	0.409	1.794	0.803	0.263	1.864	0.757	0.227	1.857	0.596	0.208	1.805	0.449	0.278	1.796	0.339	0.277	1.836	0.236	0.239	1.857	0.078	0.316	1.745	0.009	0.274	NaN	NaN	NaN	1.894	0.789	0.596	1.814	0.642	0.64	1.801	0.455	0.587	1.82	0.374	0.591	NaN	NaN	NaN	1.884	0.077	0.577
579	2.895	1.966	0.839	0.408	1.794	0.803	0.262	1.864	0.756	0.227	1.857	0.596	0.207	1.805	0.449	0.278	1.796	0.339	0.276	1.836	0.236	0.239	1.857	0.078	0.316	1.745	0.009	0.274	NaN	NaN	NaN	1.893	0.788	0.595	1.814	0.642	0.639	1.801	0.455	0.586	1.82	0.374	0.591	NaN	NaN	NaN	1.884	0.076	0.576
580	2.9	1.966	0.839	0.408	1.794	0.802	0.261	1.864	0.756	0.226	1.857	0.596	0.206	1.805	0.449	0.278	1.796	0.339	0.276	1.836	0.236	0.239	1.857	0.078	0.316	1.745	0.009	0.274	NaN	NaN	NaN	1.892	0.788	0.595	1.814	0.643	0.638	1.801	0.455	0.586	1.82	0.374	0.59	NaN	NaN	NaN	1.884	0.076	0.576
581	2.905	1.966	0.84	0.407	1.794	0.802	0.26	1.864	0.756	0.226	1.857	0.596	0.206	1.805	0.449	0.277	1.796	0.338	0.275	1.836	0.236	0.239	1.857	0.078	0.316	1.745	0.009	0.274	NaN	NaN	NaN	1.892	0.788	0.594	1.814	0.643	0.638	1.801	0.455	0.586	1.82	0.374	0.59	NaN	NaN	NaN	1.884	0.076	0.576
582	2.91	1.965	0.84	0.407	1.793	0.802	0.26	1.864	0.756	0.225	1.857	0.596	0.206	1.805	0.449	0.277	1.796	0.338	0.275	1.835	0.236	0.239	1.857	0.078	0.316	1.745	0.009	0.274	NaN	NaN	NaN	1.891	0.788	0.594	1.814	0.643	0.637	1.801	0.455	0.585	1.82	0.374	0.589	NaN	NaN	NaN	1.884	0.076	0.576
583	2.915	1.965	0.84	0.406	1.793	0.801	0.259	1.864	0.756	0.224	1.857	0.595	0.205	1.805	0.449	0.277	1.796	0.338	0.274	1.835	0.236	0.239	1.857	0.078	0.316	1.745	0.009	0.274	NaN	NaN	NaN	1.891	0.788	0.593	1.814	0.643	0.637	1.8	0.455	0.584	1.82	0.374	0.589	NaN	NaN	NaN	1.884	0.076	0.576
584	2.92	1.965	0.84	0.406	1.794	0.801	0.259	1.864	0.756	0.224	1.857	0.595	0.205	1.805	0.449	0.277	1.796	0.338	0.274	1.835	0.236	0.238	1.857	0.078	0.315	1.745	0.009	0.274	NaN	NaN	NaN	1.89	0.787	0.593	1.814	0.644	0.636	1.8	0.455	0.584	1.82	0.374	0.588	NaN	NaN	NaN	1.884	0.076	0.576
585	2.925	1.965	0.84	0.405	1.794	0.801	0.259	1.864	0.755	0.224	1.857	0.595	0.205	1.805	0.449	0.276	1.796	0.338	0.274	1.835	0.235	0.238	1.857	0.078	0.315	1.745	0.009	0.274	NaN	NaN	NaN	1.89	0.788	0.593	1.813	0.643	0.636	1.801	0.456	0.584	1.82	0.374	0.588	NaN	NaN	NaN	1.884	0.076	0.576
586	2.93	1.965	0.84	0.404	1.795	0.801	0.258	1.864	0.755	0.223	1.857	0.595	0.205	1.805	0.449	0.276	1.795	0.339	0.274	1.835	0.235	0.238	1.857	0.078	0.315	1.745	0.009	0.274	NaN	NaN	NaN	1.89	0.788	0.592	1.813	0.644	0.635	1.801	0.456	0.583	1.82	0.374	0.588	NaN	NaN	NaN	1.883	0.076	0.576
587	2.935	1.965	0.84	0.404	1.794	0.8	0.256	1.864	0.755	0.222	1.857	0.594	0.204	1.805	0.449	0.276	1.795	0.339	0.274	1.835	0.235	0.238	1.857	0.078	0.315	1.745	0.009	0.274	NaN	NaN	NaN	1.89	0.788	0.592	1.813	0.643	0.635	1.801	0.456	0.583	1.82	0.374	0.588	NaN	NaN	NaN	1.883	0.076	0.576
588	2.94	1.964	0.841	0.403	1.793	0.801	0.256	1.864	0.755	0.222	1.857	0.594	0.203	1.805	0.449	0.275	1.795	0.338	0.274	1.835	0.235	0.238	1.857	0.078	0.315	1.745	0.009	0.274	NaN	NaN	NaN	1.89	0.788	0.591	1.812	0.643	0.634	1.801	0.456	0.583	1.82	0.374	0.587	NaN	NaN	NaN	1.883	0.076	0.576
589	2.945	1.964	0.84	0.402	1.792	0.801	0.255	1.864	0.755	0.222	1.857	0.594	0.203	1.806	0.449	0.275	1.795	0.338	0.274	1.835	0.235	0.238	1.857	0.078	0.315	1.745	0.009	0.274	NaN	NaN	NaN	1.889	0.788	0.59	1.811	0.643	0.634	1.8	0.456	0.582	1.82	0.374	0.587	NaN	NaN	NaN	1.883	0.076	0.576
590	2.95	1.964	0.84	0.402	1.792	0.801	0.254	1.864	0.755	0.221	1.857	0.593	0.202	1.806	0.449	0.275	1.795	0.338	0.274	1.835	0.235	0.237	1.857	0.078	0.315	1.745	0.009	0.274	NaN	NaN	NaN	1.889	0.789	0.59	1.811	0.643	0.634	1.8	0.456	0.582	1.82	0.374	0.587	NaN	NaN	NaN	1.883	0.076	0.576
591	2.955	1.964	0.841	0.401	1.793	0.8	0.254	1.864	0.754	0.221	1.858	0.593	0.202	1.806	0.449	0.274	1.795	0.338	0.274	1.835	0.235	0.237	1.857	0.078	0.315	1.744	0.009	0.274	NaN	NaN	NaN	1.889	0.788	0.59	1.811	0.643	0.633	1.8	0.456	0.581	1.82	0.374	0.586	NaN	NaN	NaN	1.883	0.076	0.575
592	2.96	1.964	0.841	0.401	1.793	0.8	0.254	1.864	0.754	0.22	1.858	0.593	0.201	1.806	0.448	0.274	1.795	0.338	0.273	1.835	0.234	0.237	1.857	0.078	0.315	1.744	0.009	0.274	NaN	NaN	NaN	1.889	0.789	0.588	1.811	0.644	0.632	1.8	0.456	0.581	1.819	0.375	0.586	NaN	NaN	NaN	1.883	0.076	0.575
593	2.965	1.964	0.841	0.4	1.794	0.8	0.253	1.864	0.754	0.22	1.858	0.593	0.201	1.806	0.448	0.274	1.795	0.338	0.273	1.835	0.234	0.237	1.857	0.078	0.315	1.745	0.009	0.274	NaN	NaN	NaN	1.889	0.789	0.587	1.81	0.644	0.631	1.799	0.456	0.58	1.819	0.375	0.586	NaN	NaN	NaN	1.883	0.076	0.575
594	2.97	1.963	0.841	0.399	1.794	0.8	0.253	1.864	0.754	0.219	1.858	0.593	0.2	1.806	0.448	0.273	1.795	0.338	0.273	1.835	0.234	0.237	1.857	0.078	0.315	1.745	0.009	0.274	NaN	NaN	NaN	1.888	0.789	0.586	1.81	0.644	0.631	1.799	0.456	0.58	1.819	0.375	0.586	NaN	NaN	NaN	1.883	0.076	0.575
595	2.975	1.963	0.841	0.399	1.794	0.799	0.252	1.864	0.754	0.218	1.858	0.593	0.2	1.806	0.448	0.273	1.795	0.337	0.273	1.835	0.234	0.236	1.857	0.078	0.315	1.745	0.009	0.274	NaN	NaN	NaN	1.888	0.789	0.585	1.809	0.644	0.63	1.799	0.456	0.58	1.819	0.375	0.585	NaN	NaN	NaN	1.883	0.076	0.575
596	2.98	1.963	0.841	0.398	1.793	0.798	0.251	1.864	0.754	0.217	1.858	0.593	0.2	1.806	0.447	0.272	1.796	0.337	0.272	1.835	0.234	0.236	1.857	0.078	0.315	1.745	0.009	0.274	NaN	NaN	NaN	1.888	0.789	0.585	1.809	0.644	0.63	1.799	0.456	0.579	1.819	0.375	0.585	NaN	NaN	NaN	NaN	NaN	NaN
597	2.985	1.963	0.841	0.398	1.792	0.798	0.25	1.864	0.754	0.217	1.858	0.592	0.2	1.806	0.447	0.272	1.795	0.337	0.271	1.834	0.234	0.236	1.857	0.077	0.315	1.745	0.009	0.274	NaN	NaN	NaN	1.888	0.789	0.585	1.808	0.644	0.629	1.799	0.456	0.579	1.819	0.375	0.585	NaN	NaN	NaN	NaN	NaN	NaN
598	2.99	1.963	0.841	0.397	1.792	0.797	0.249	1.864	0.754	0.216	1.858	0.592	0.2	1.806	0.447	0.272	1.795	0.337	0.271	1.834	0.234	0.236	1.857	0.077	0.315	1.745	0.009	0.274	NaN	NaN	NaN	1.888	0.789	0.585	1.808	0.644	0.629	1.799	0.457	0.578	1.819	0.375	0.584	NaN	NaN	NaN	NaN	NaN	NaN
599	2.995	1.962	0.841	0.396	1.791	0.797	0.248	1.864	0.754	0.216	1.859	0.592	0.199	1.806	0.447	0.272	1.794	0.337	0.271	1.834	0.233	0.236	1.857	0.077	0.315	1.745	0.009	0.274	NaN	NaN	NaN	1.887	0.789	0.585	1.807	0.644	0.628	1.799	0.457	0.578	1.819	0.375	0.584	NaN	NaN	NaN	NaN	NaN	NaN
600	3	1.962	0.842	0.396	1.791	0.797	0.248	1.864	0.753	0.216	1.859	0.592	0.199	1.805	0.447	0.272	1.794	0.336	0.27	1.834	0.233	0.236	1.857	0.077	0.315	1.745	0.009	0.274	NaN	NaN	NaN	1.887	0.79	0.584	1.807	0.644	0.628	1.798	0.457	0.578	1.819	0.376	0.584	NaN	NaN	NaN	NaN	NaN	NaN
601	3.005	1.962	0.842	0.395	1.791	0.797	0.248	1.864	0.753	0.215	1.859	0.592	0.199	1.805	0.447	0.271	1.794	0.336	0.27	1.834	0.233	0.236	1.857	0.077	0.315	1.745	0.009	0.274	NaN	NaN	NaN	1.887	0.79	0.584	1.806	0.644	0.628	1.798	0.457	0.577	1.819	0.376	0.583	NaN	NaN	NaN	NaN	NaN	NaN
602	3.01	1.962	0.842	0.394	1.791	0.797	0.248	1.864	0.752	0.215	1.859	0.592	0.198	1.81	0.445	0.272	1.794	0.336	0.27	1.834	0.233	0.235	1.857	0.077	0.315	1.745	0.009	0.274	NaN	NaN	NaN	1.887	0.791	0.584	1.806	0.644	0.626	1.798	0.457	0.577	1.819	0.376	0.583	NaN	NaN	NaN	NaN	NaN	NaN
603	3.015	1.962	0.842	0.394	1.792	0.797	0.248	1.864	0.752	0.215	1.86	0.592	0.197	1.821	0.441	0.274	1.794	0.336	0.271	1.834	0.233	0.235	1.857	0.077	0.315	1.745	0.009	0.274	NaN	NaN	NaN	1.887	0.79	0.583	1.805	0.645	0.626	1.798	0.457	0.577	1.818	0.376	0.582	NaN	NaN	NaN	NaN	NaN	NaN
604	3.02	1.962	0.842	0.394	1.792	0.797	0.248	1.863	0.751	0.214	1.86	0.592	0.198	1.822	0.44	0.274	1.794	0.336	0.27	1.834	0.233	0.235	1.857	0.077	0.315	1.745	0.009	0.274	NaN	NaN	NaN	1.885	0.789	0.582	1.805	0.646	0.626	1.797	0.457	0.577	1.818	0.376	0.582	NaN	NaN	NaN	NaN	NaN	NaN
605	3.025	1.962	0.842	0.393	1.791	0.797	0.248	1.863	0.751	0.214	1.86	0.591	0.198	1.822	0.441	0.274	1.794	0.336	0.27	1.834	0.233	0.235	1.857	0.077	0.315	1.745	0.009	0.274	NaN	NaN	NaN	1.882	0.786	0.581	1.805	0.646	0.626	1.797	0.457	0.576	1.818	0.376	0.582	NaN	NaN	NaN	NaN	NaN	NaN
606	3.03	1.962	0.842	0.392	1.792	0.796	0.247	1.863	0.751	0.213	1.86	0.591	0.197	1.821	0.441	0.274	1.794	0.336	0.27	1.834	0.233	0.235	1.857	0.077	0.314	1.745	0.009	0.274	NaN	NaN	NaN	1.881	0.785	0.581	1.804	0.646	0.625	1.797	0.458	0.576	1.818	0.376	0.581	NaN	NaN	NaN	1.884	0.082	0.576
607	3.035	1.961	0.842	0.392	1.792	0.796	0.245	1.864	0.751	0.212	1.86	0.592	0.196	1.816	0.443	0.273	1.794	0.336	0.27	1.834	0.233	0.235	1.857	0.077	0.314	1.745	0.009	0.274	NaN	NaN	NaN	1.88	0.785	0.581	1.804	0.647	0.625	1.797	0.458	0.576	1.818	0.376	0.581	NaN	NaN	NaN	NaN	NaN	NaN
608	3.04	1.961	0.842	0.391	1.791	0.795	0.244	1.864	0.751	0.212	1.86	0.591	0.196	1.808	0.446	0.27	1.794	0.336	0.27	1.833	0.233	0.235	1.857	0.077	0.314	1.745	0.009	0.274	NaN	NaN	NaN	1.881	0.787	0.58	1.804	0.647	0.624	1.797	0.458	0.576	1.818	0.377	0.581	NaN	NaN	NaN	NaN	NaN	NaN
609	3.045	1.961	0.843	0.391	1.79	0.796	0.243	1.863	0.751	0.211	1.86	0.591	0.197	1.806	0.447	0.27	1.794	0.336	0.269	1.833	0.232	0.235	1.857	0.077	0.314	1.745	0.009	0.274	NaN	NaN	NaN	1.881	0.788	0.579	1.802	0.647	0.624	1.797	0.458	0.575	1.817	0.377	0.581	NaN	NaN	NaN	1.884	0.082	0.576
610	3.05	1.961	0.843	0.39	1.79	0.796	0.243	1.863	0.751	0.211	1.86	0.591	0.196	1.805	0.447	0.269	1.794	0.336	0.269	1.833	0.232	0.234	1.857	0.077	0.314	1.745	0.009	0.274	NaN	NaN	NaN	1.882	0.789	0.579	1.801	0.647	0.623	1.796	0.458	0.575	1.817	0.377	0.581	1.855	0.258	0.642	1.884	0.082	0.576
611	3.055	1.961	0.843	0.39	1.79	0.796	0.243	1.863	0.751	0.211	1.86	0.591	0.196	1.805	0.447	0.269	1.794	0.336	0.269	1.833	0.232	0.234	1.857	0.077	0.314	1.745	0.009	0.274	NaN	NaN	NaN	1.882	0.789	0.579	1.801	0.647	0.623	1.796	0.459	0.575	1.817	0.377	0.581	1.854	0.257	0.64	1.884	0.082	0.576
612	3.06	1.96	0.843	0.389	1.79	0.796	0.243	1.863	0.751	0.21	1.859	0.591	0.195	1.805	0.447	0.269	1.794	0.336	0.269	1.833	0.232	0.234	1.857	0.077	0.314	1.745	0.009	0.274	NaN	NaN	NaN	1.882	0.789	0.578	1.8	0.647	0.622	1.796	0.459	0.574	1.817	0.377	0.581	1.854	0.257	0.64	1.884	0.082	0.576
613	3.065	1.96	0.843	0.389	1.791	0.796	0.243	1.863	0.75	0.21	1.859	0.591	0.195	1.805	0.447	0.268	1.795	0.336	0.269	1.832	0.232	0.234	1.857	0.077	0.314	1.745	0.009	0.274	NaN	NaN	NaN	1.881	0.789	0.578	1.8	0.647	0.622	1.796	0.459	0.574	1.817	0.377	0.58	1.854	0.257	0.639	1.884	0.082	0.576
614	3.07	1.96	0.843	0.388	1.791	0.796	0.243	1.862	0.75	0.21	1.859	0.591	0.195	1.805	0.447	0.268	1.795	0.336	0.269	1.832	0.232	0.234	1.857	0.077	0.314	1.745	0.009	0.274	NaN	NaN	NaN	1.88	0.789	0.577	1.799	0.648	0.621	1.796	0.459	0.573	1.817	0.378	0.58	1.854	0.258	0.639	1.883	0.082	0.576
615	3.075	1.96	0.844	0.388	1.791	0.796	0.243	1.862	0.75	0.21	1.858	0.591	0.194	1.805	0.447	0.268	1.795	0.336	0.269	1.832	0.232	0.234	1.857	0.077	0.315	1.745	0.009	0.274	NaN	NaN	NaN	1.879	0.789	0.577	1.799	0.648	0.621	1.796	0.46	0.573	1.817	0.378	0.58	1.853	0.258	0.638	1.883	0.083	0.576
616	3.08	1.96	0.844	0.387	1.791	0.796	0.243	1.862	0.75	0.21	1.858	0.591	0.194	1.805	0.447	0.268	1.795	0.336	0.269	1.832	0.231	0.234	1.857	0.077	0.315	1.745	0.01	0.274	NaN	NaN	NaN	1.879	0.789	0.576	1.799	0.648	0.621	1.796	0.46	0.573	1.817	0.378	0.58	1.853	0.258	0.638	1.882	0.082	0.575
617	3.085	1.959	0.844	0.387	1.796	0.794	0.243	1.862	0.75	0.209	1.858	0.591	0.194	1.805	0.447	0.268	1.794	0.336	0.269	1.832	0.231	0.234	1.857	0.077	0.315	1.745	0.01	0.274	NaN	NaN	NaN	1.879	0.789	0.576	1.798	0.648	0.62	1.796	0.46	0.573	1.817	0.378	0.58	1.853	0.258	0.638	1.881	0.081	0.575
618	3.09	1.959	0.845	0.386	1.806	0.792	0.245	1.862	0.75	0.209	1.858	0.591	0.194	1.805	0.447	0.268	1.794	0.336	0.269	1.832	0.231	0.234	1.857	0.077	0.315	1.745	0.01	0.274	NaN	NaN	NaN	1.878	0.789	0.575	1.798	0.648	0.62	1.796	0.46	0.573	1.817	0.379	0.579	1.853	0.259	0.637	1.878	0.082	0.575
619	3.095	1.959	0.844	0.386	NaN	NaN	NaN	1.862	0.75	0.209	1.858	0.591	0.194	1.805	0.447	0.268	1.794	0.336	0.269	1.832	0.231	0.234	1.857	0.077	0.315	1.745	0.01	0.274	NaN	NaN	NaN	1.878	0.79	0.575	1.797	0.649	0.619	1.796	0.461	0.573	1.817	0.379	0.579	1.853	0.259	0.637	1.872	0.084	0.576
620	3.1	1.958	0.845	0.386	1.785	0.796	0.238	1.861	0.75	0.208	1.858	0.591	0.194	1.805	0.447	0.268	1.794	0.336	0.269	1.832	0.231	0.234	1.857	0.077	0.315	1.745	0.01	0.274	NaN	NaN	NaN	1.877	0.79	0.574	1.797	0.649	0.619	1.796	0.461	0.573	1.817	0.38	0.579	1.853	0.26	0.637	1.87	0.085	0.577
621	3.105	1.958	0.845	0.385	1.785	0.796	0.238	1.861	0.75	0.207	1.858	0.591	0.193	1.805	0.447	0.268	1.794	0.336	0.269	1.832	0.231	0.234	1.857	0.077	0.315	1.745	0.01	0.274	NaN	NaN	NaN	1.877	0.791	0.574	1.797	0.649	0.618	1.795	0.461	0.572	1.817	0.38	0.579	1.853	0.26	0.637	1.869	0.086	0.577
622	3.11	1.958	0.845	0.385	1.785	0.796	0.237	1.861	0.75	0.207	1.858	0.59	0.193	1.806	0.447	0.268	1.795	0.336	0.269	1.832	0.231	0.234	1.857	0.077	0.315	1.745	0.011	0.274	NaN	NaN	NaN	1.877	0.791	0.574	1.797	0.65	0.618	1.795	0.461	0.572	1.817	0.381	0.579	1.853	0.26	0.637	1.868	0.086	0.577
623	3.115	1.958	0.846	0.384	1.785	0.796	0.237	1.861	0.75	0.206	1.858	0.59	0.193	1.806	0.447	0.268	1.795	0.336	0.269	1.832	0.231	0.234	1.857	0.077	0.315	1.745	0.011	0.274	NaN	NaN	NaN	1.877	0.792	0.573	1.797	0.65	0.618	1.795	0.462	0.572	1.816	0.381	0.579	1.853	0.26	0.637	1.868	0.087	0.577
624	3.12	1.957	0.846	0.384	1.785	0.796	0.237	1.861	0.75	0.206	1.857	0.59	0.193	1.806	0.447	0.268	1.795	0.336	0.269	1.832	0.231	0.234	1.857	0.077	0.315	1.745	0.011	0.274	NaN	NaN	NaN	1.877	0.792	0.573	1.797	0.651	0.617	1.794	0.462	0.572	1.816	0.381	0.579	1.853	0.261	0.636	1.868	0.087	0.577
625	3.125	1.957	0.846	0.383	1.786	0.797	0.237	1.861	0.751	0.205	1.857	0.59	0.192	1.806	0.447	0.267	1.795	0.336	0.269	1.832	0.231	0.235	1.857	0.077	0.315	1.745	0.011	0.274	NaN	NaN	NaN	1.877	0.793	0.573	1.797	0.651	0.617	1.794	0.462	0.572	1.816	0.382	0.579	1.853	0.262	0.634	1.868	0.087	0.577
626	3.13	1.957	0.846	0.383	1.787	0.797	0.237	1.861	0.751	0.205	1.857	0.59	0.192	1.806	0.447	0.267	1.795	0.336	0.269	1.833	0.231	0.235	1.857	0.077	0.315	1.745	0.011	0.274	NaN	NaN	NaN	1.877	0.793	0.572	1.797	0.651	0.617	1.794	0.463	0.572	1.816	0.382	0.579	1.853	0.262	0.633	1.868	0.087	0.577
627	3.135	1.956	0.846	0.383	1.788	0.796	0.237	1.86	0.751	0.205	1.857	0.59	0.192	1.806	0.447	0.267	1.795	0.336	0.269	1.832	0.231	0.235	1.857	0.077	0.315	1.745	0.011	0.274	NaN	NaN	NaN	1.877	0.794	0.572	1.796	0.652	0.617	1.794	0.463	0.572	1.815	0.382	0.578	1.853	0.263	0.632	1.868	0.087	0.577
628	3.14	1.956	0.846	0.382	1.788	0.796	0.236	1.86	0.751	0.205	1.857	0.59	0.191	1.806	0.447	0.267	1.795	0.336	0.269	1.833	0.231	0.235	1.857	0.077	0.315	1.745	0.011	0.274	NaN	NaN	NaN	1.877	0.794	0.572	1.796	0.652	0.617	1.794	0.464	0.572	1.815	0.382	0.578	1.853	0.263	0.632	1.868	0.087	0.577
629	3.145	1.956	0.847	0.382	1.787	0.797	0.236	1.86	0.751	0.205	1.857	0.59	0.191	1.806	0.447	0.267	1.796	0.336	0.269	1.832	0.231	0.234	1.857	0.077	0.315	1.745	0.011	0.274	NaN	NaN	NaN	1.877	0.794	0.572	1.796	0.652	0.616	1.793	0.464	0.572	1.815	0.382	0.578	1.853	0.263	0.632	1.867	0.087	0.577
630	3.15	1.955	0.847	0.381	1.786	0.796	0.236	1.859	0.751	0.205	1.857	0.59	0.191	1.806	0.447	0.267	1.796	0.336	0.269	1.832	0.231	0.234	1.857	0.077	0.315	1.745	0.011	0.274	NaN	NaN	NaN	1.876	0.794	0.571	1.796	0.652	0.616	1.793	0.464	0.572	1.814	0.383	0.578	1.854	0.263	0.633	1.867	0.088	0.577
631	3.155	1.955	0.847	0.381	1.785	0.796	0.234	1.859	0.751	0.204	1.856	0.59	0.191	1.808	0.447	0.267	1.796	0.336	0.268	1.832	0.231	0.235	1.857	0.077	0.315	1.745	0.011	0.275	NaN	NaN	NaN	1.876	0.794	0.571	1.796	0.653	0.616	1.793	0.465	0.572	1.814	0.383	0.578	1.854	0.263	0.633	NaN	NaN	NaN
632	3.16	1.955	0.847	0.38	1.785	0.796	0.234	1.859	0.752	0.204	1.856	0.59	0.191	1.812	0.445	0.268	1.796	0.336	0.268	1.832	0.231	0.235	1.857	0.077	0.314	1.745	0.011	0.275	NaN	NaN	NaN	1.876	0.794	0.57	1.796	0.653	0.616	1.792	0.465	0.572	1.814	0.383	0.578	1.856	0.264	0.634	NaN	NaN	NaN
633	3.165	1.954	0.847	0.38	1.784	0.796	0.233	1.859	0.752	0.204	1.856	0.59	0.191	1.811	0.446	0.268	1.796	0.336	0.268	1.832	0.231	0.234	1.857	0.077	0.314	1.745	0.011	0.275	NaN	NaN	NaN	1.875	0.794	0.57	1.797	0.654	0.616	1.792	0.466	0.572	1.813	0.384	0.578	1.856	0.264	0.633	NaN	NaN	NaN
634	3.17	1.954	0.847	0.379	1.783	0.796	0.233	1.858	0.752	0.203	1.856	0.591	0.191	1.807	0.447	0.267	1.796	0.336	0.268	1.832	0.231	0.235	1.857	0.077	0.314	1.745	0.011	0.275	NaN	NaN	NaN	1.876	0.796	0.57	1.797	0.655	0.616	1.792	0.466	0.572	1.813	0.384	0.578	1.855	0.265	0.631	NaN	NaN	NaN
635	3.175	1.954	0.848	0.379	1.782	0.796	0.233	1.858	0.752	0.202	1.856	0.591	0.191	1.806	0.447	0.267	1.796	0.336	0.268	1.832	0.231	0.235	1.857	0.077	0.314	1.745	0.011	0.275	NaN	NaN	NaN	1.878	0.798	0.57	1.796	0.655	0.616	1.792	0.466	0.573	1.813	0.384	0.578	1.855	0.265	0.63	NaN	NaN	NaN
636	3.18	1.953	0.848	0.378	1.781	0.796	0.233	1.857	0.752	0.201	1.856	0.591	0.19	1.806	0.447	0.267	1.796	0.336	0.268	1.832	0.231	0.235	1.857	0.077	0.314	1.745	0.011	0.275	NaN	NaN	NaN	1.878	0.798	0.57	1.797	0.656	0.616	1.791	0.467	0.573	1.812	0.384	0.578	1.855	0.265	0.63	1.88	0.089	0.57
637	3.185	1.953	0.848	0.378	1.781	0.796	0.233	1.857	0.752	0.201	1.855	0.591	0.19	1.806	0.447	0.267	1.796	0.336	0.268	1.832	0.231	0.234	1.858	0.077	0.314	1.745	0.011	0.275	NaN	NaN	NaN	1.878	0.799	0.569	1.798	0.657	0.616	1.791	0.467	0.573	1.812	0.385	0.578	NaN	NaN	NaN	1.88	0.089	0.569
638	3.19	1.953	0.849	0.377	1.781	0.796	0.233	1.856	0.752	0.2	1.855	0.591	0.19	1.806	0.447	0.267	1.796	0.336	0.268	1.832	0.23	0.234	1.858	0.077	0.314	1.745	0.011	0.275	NaN	NaN	NaN	1.878	0.8	0.569	1.798	0.658	0.616	1.791	0.468	0.573	1.812	0.385	0.578	NaN	NaN	NaN	1.875	0.088	0.567
639	3.195	1.952	0.849	0.377	1.781	0.796	0.233	1.856	0.751	0.2	1.855	0.591	0.19	1.806	0.447	0.266	1.795	0.336	0.268	1.832	0.23	0.234	1.858	0.077	0.314	1.745	0.011	0.275	NaN	NaN	NaN	1.878	0.8	0.568	1.798	0.658	0.616	1.791	0.468	0.574	1.811	0.385	0.578	NaN	NaN	NaN	1.867	0.091	0.57
640	3.2	1.952	0.848	0.377	1.781	0.796	0.232	1.855	0.751	0.2	1.855	0.591	0.19	1.806	0.447	0.266	1.795	0.336	0.268	1.832	0.23	0.234	1.858	0.077	0.314	1.745	0.011	0.275	NaN	NaN	NaN	1.878	0.8	0.568	1.797	0.657	0.615	1.791	0.468	0.574	1.811	0.385	0.578	NaN	NaN	NaN	1.867	0.09	0.568
641	3.205	1.952	0.849	0.376	1.781	0.796	0.232	1.854	0.751	0.2	1.855	0.591	0.19	1.806	0.447	0.266	1.795	0.336	0.267	1.832	0.23	0.234	1.858	0.077	0.314	1.745	0.011	0.274	NaN	NaN	NaN	1.877	0.8	0.567	1.796	0.657	0.615	1.791	0.469	0.574	1.811	0.386	0.579	NaN	NaN	NaN	1.873	0.087	0.565
642	3.21	1.951	0.849	0.376	1.781	0.796	0.232	1.854	0.751	0.199	1.855	0.591	0.189	1.806	0.447	0.266	1.795	0.336	0.267	1.832	0.23	0.234	1.858	0.077	0.314	1.746	0.011	0.274	NaN	NaN	NaN	1.875	0.798	0.566	1.796	0.658	0.615	1.79	0.469	0.574	1.811	0.386	0.579	1.856	0.267	0.627	NaN	NaN	NaN
643	3.215	1.951	0.849	0.375	1.779	0.796	0.232	1.853	0.751	0.199	1.854	0.591	0.189	1.805	0.447	0.266	1.795	0.336	0.267	1.831	0.23	0.234	1.858	0.077	0.314	1.746	0.011	0.274	NaN	NaN	NaN	1.874	0.797	0.566	1.796	0.658	0.615	1.79	0.469	0.575	1.81	0.386	0.579	1.856	0.267	0.627	NaN	NaN	NaN
644	3.22	1.95	0.85	0.375	1.778	0.796	0.232	1.852	0.751	0.199	1.854	0.591	0.189	1.805	0.447	0.266	1.795	0.336	0.267	1.831	0.23	0.234	1.858	0.077	0.314	1.746	0.011	0.274	NaN	NaN	NaN	1.874	0.798	0.565	1.795	0.658	0.615	1.789	0.47	0.575	1.81	0.387	0.579	NaN	NaN	NaN	NaN	NaN	NaN
645	3.225	1.95	0.85	0.374	1.777	0.796	0.232	1.852	0.751	0.199	1.853	0.591	0.188	1.805	0.447	0.266	1.794	0.336	0.267	1.831	0.23	0.234	1.858	0.077	0.314	1.746	0.011	0.274	NaN	NaN	NaN	1.874	0.798	0.565	1.795	0.659	0.615	1.788	0.469	0.575	1.81	0.387	0.579	1.857	0.267	0.628	NaN	NaN	NaN
646	3.23	1.95	0.85	0.374	1.777	0.796	0.231	1.851	0.75	0.199	1.853	0.591	0.188	1.805	0.447	0.266	1.794	0.336	0.267	1.831	0.23	0.234	1.858	0.077	0.314	1.746	0.011	0.274	NaN	NaN	NaN	1.874	0.799	0.565	1.796	0.659	0.615	1.788	0.47	0.575	1.809	0.387	0.579	1.857	0.267	0.628	NaN	NaN	NaN
647	3.235	1.949	0.849	0.374	1.776	0.796	0.231	1.85	0.75	0.199	1.853	0.591	0.188	1.806	0.446	0.266	1.794	0.336	0.267	1.831	0.23	0.234	1.858	0.077	0.314	1.746	0.011	0.274	NaN	NaN	NaN	1.876	0.801	0.565	1.795	0.659	0.615	1.787	0.47	0.576	1.809	0.388	0.579	1.857	0.268	0.627	1.863	0.087	0.566
648	3.24	1.948	0.849	0.373	1.775	0.796	0.231	1.85	0.75	0.199	1.852	0.591	0.188	1.808	0.446	0.266	1.794	0.336	0.267	1.831	0.23	0.234	1.858	0.077	0.314	1.746	0.011	0.274	NaN	NaN	NaN	1.877	0.802	0.565	1.795	0.659	0.615	1.787	0.47	0.576	1.808	0.388	0.579	1.857	0.268	0.627	1.863	0.087	0.565
649	3.245	1.948	0.849	0.373	1.775	0.796	0.231	1.849	0.75	0.198	1.852	0.591	0.188	1.807	0.446	0.266	1.794	0.335	0.267	1.831	0.23	0.234	1.858	0.077	0.314	1.746	0.011	0.274	NaN	NaN	NaN	1.876	0.802	0.565	1.795	0.659	0.615	1.787	0.47	0.576	1.808	0.388	0.579	1.857	0.268	0.627	1.863	0.086	0.564
650	3.25	1.947	0.849	0.372	1.775	0.796	0.23	1.849	0.75	0.198	1.851	0.591	0.188	1.804	0.446	0.265	1.793	0.335	0.267	1.831	0.23	0.234	1.858	0.077	0.314	1.746	0.011	0.274	NaN	NaN	NaN	1.876	0.802	0.564	1.795	0.66	0.615	1.786	0.47	0.576	1.807	0.388	0.579	1.857	0.268	0.627	1.862	0.086	0.564
651	3.255	1.947	0.849	0.372	1.775	0.796	0.23	1.848	0.75	0.198	1.851	0.591	0.188	1.803	0.446	0.265	1.793	0.335	0.267	1.83	0.23	0.234	1.858	0.077	0.314	1.746	0.011	0.274	NaN	NaN	NaN	1.875	0.802	0.564	1.796	0.661	0.614	1.785	0.471	0.576	1.807	0.389	0.579	1.857	0.269	0.627	1.862	0.087	0.564
652	3.26	1.946	0.849	0.372	1.775	0.796	0.23	1.847	0.75	0.198	1.85	0.591	0.188	1.803	0.446	0.265	1.793	0.335	0.267	1.83	0.23	0.234	1.858	0.077	0.314	1.746	0.011	0.274	NaN	NaN	NaN	1.875	0.802	0.564	1.795	0.661	0.614	1.785	0.471	0.576	1.806	0.389	0.579	1.857	0.269	0.627	1.861	0.087	0.564
653	3.265	1.946	0.849	0.371	1.775	0.796	0.23	1.847	0.75	0.198	1.85	0.591	0.188	1.802	0.446	0.265	1.792	0.335	0.267	1.83	0.23	0.234	1.858	0.077	0.314	1.746	0.011	0.274	NaN	NaN	NaN	1.875	0.802	0.564	1.796	0.662	0.615	1.784	0.471	0.576	1.805	0.389	0.58	1.857	0.27	0.627	1.861	0.087	0.563
654	3.27	1.946	0.85	0.371	1.775	0.795	0.23	1.846	0.75	0.198	1.849	0.591	0.187	1.801	0.446	0.265	1.792	0.335	0.267	1.83	0.23	0.234	1.858	0.077	0.314	1.746	0.011	0.274	NaN	NaN	NaN	1.875	0.803	0.563	1.795	0.662	0.614	1.784	0.471	0.577	1.805	0.389	0.58	1.856	0.27	0.627	1.861	0.088	0.562
655	3.275	1.945	0.85	0.37	1.774	0.796	0.23	1.845	0.75	0.197	1.848	0.591	0.187	1.801	0.445	0.265	1.791	0.335	0.267	1.83	0.23	0.234	1.858	0.077	0.314	1.746	0.011	0.274	NaN	NaN	NaN	1.875	0.803	0.563	1.794	0.661	0.613	1.783	0.472	0.577	1.804	0.39	0.58	1.855	0.27	0.626	1.859	0.088	0.563
656	3.28	1.944	0.849	0.37	1.773	0.796	0.23	1.845	0.75	0.197	1.847	0.59	0.187	1.8	0.445	0.265	1.791	0.335	0.267	1.829	0.229	0.234	1.858	0.077	0.314	1.746	0.011	0.274	NaN	NaN	NaN	1.874	0.803	0.563	1.793	0.661	0.613	1.782	0.472	0.577	1.803	0.39	0.58	1.854	0.27	0.627	1.859	0.089	0.562
657	3.285	1.944	0.849	0.369	1.772	0.796	0.229	1.844	0.75	0.197	1.846	0.59	0.187	1.8	0.445	0.265	1.791	0.335	0.267	1.829	0.229	0.234	1.858	0.077	0.314	1.746	0.011	0.274	NaN	NaN	NaN	1.874	0.803	0.562	1.793	0.661	0.613	1.782	0.472	0.577	1.802	0.39	0.58	1.853	0.27	0.627	1.858	0.089	0.562
658	3.29	1.943	0.849	0.369	1.771	0.796	0.229	1.843	0.75	0.197	1.845	0.59	0.187	1.799	0.445	0.265	1.79	0.334	0.267	1.829	0.229	0.234	1.858	0.077	0.314	1.746	0.011	0.274	NaN	NaN	NaN	1.874	0.803	0.562	1.793	0.662	0.614	1.781	0.472	0.577	1.801	0.39	0.58	1.851	0.27	0.626	1.856	0.09	0.561
659	3.295	1.942	0.849	0.369	1.77	0.795	0.227	1.842	0.75	0.196	1.844	0.59	0.186	1.798	0.445	0.265	1.79	0.334	0.267	1.829	0.229	0.234	1.858	0.077	0.314	1.746	0.011	0.274	NaN	NaN	NaN	1.873	0.802	0.561	1.793	0.662	0.614	1.78	0.473	0.577	1.8	0.39	0.581	1.85	0.27	0.626	1.853	0.089	0.562
660	3.3	1.942	0.849	0.368	1.769	0.795	0.227	1.841	0.75	0.196	1.844	0.59	0.185	1.798	0.445	0.265	1.79	0.334	0.267	1.828	0.229	0.234	1.858	0.077	0.314	1.746	0.011	0.274	NaN	NaN	NaN	1.873	0.802	0.561	1.792	0.662	0.614	1.779	0.473	0.577	1.799	0.391	0.581	1.848	0.27	0.626	1.85	0.088	0.564
661	3.305	1.941	0.849	0.368	1.768	0.795	0.226	1.84	0.75	0.195	1.843	0.59	0.185	1.797	0.445	0.265	1.79	0.334	0.267	1.828	0.229	0.234	1.858	0.077	0.314	1.746	0.011	0.274	NaN	NaN	NaN	1.872	0.802	0.561	1.792	0.662	0.614	1.779	0.473	0.578	1.798	0.391	0.581	1.847	0.27	0.626	1.848	0.087	0.564
662	3.31	1.94	0.849	0.367	1.767	0.795	0.226	1.839	0.75	0.195	1.842	0.59	0.185	1.797	0.445	0.264	1.789	0.334	0.266	1.827	0.229	0.233	1.858	0.077	0.314	1.746	0.011	0.274	NaN	NaN	NaN	1.872	0.802	0.561	1.791	0.662	0.613	1.778	0.474	0.578	1.797	0.391	0.581	1.845	0.271	0.626	1.846	0.087	0.564
663	3.315	1.94	0.849	0.367	1.767	0.795	0.226	1.838	0.75	0.194	1.841	0.59	0.185	1.796	0.445	0.264	1.789	0.334	0.266	1.827	0.229	0.233	1.858	0.077	0.314	1.746	0.011	0.274	NaN	NaN	NaN	1.872	0.802	0.561	1.791	0.663	0.613	1.777	0.474	0.578	1.795	0.391	0.582	1.844	0.272	0.625	1.843	0.088	0.565
664	3.32	1.939	0.849	0.367	1.767	0.795	0.226	1.837	0.75	0.194	1.84	0.59	0.184	1.797	0.445	0.264	1.789	0.334	0.267	1.827	0.228	0.233	1.858	0.077	0.314	1.746	0.011	0.274	NaN	NaN	NaN	1.871	0.802	0.56	1.79	0.663	0.612	1.776	0.474	0.578	1.794	0.391	0.582	NaN	NaN	NaN	1.841	0.088	0.565
665	3.325	1.938	0.849	0.366	1.767	0.795	0.226	1.836	0.75	0.193	1.839	0.59	0.184	1.798	0.445	0.264	1.789	0.334	0.267	1.826	0.228	0.233	1.858	0.077	0.314	1.746	0.011	0.274	NaN	NaN	NaN	1.87	0.802	0.559	1.79	0.663	0.613	1.775	0.474	0.579	1.793	0.392	0.582	NaN	NaN	NaN	1.839	0.09	0.564
666	3.33	1.938	0.849	0.366	1.766	0.795	0.226	1.835	0.75	0.193	1.838	0.59	0.184	1.796	0.445	0.263	1.789	0.334	0.267	1.826	0.228	0.233	1.858	0.077	0.314	1.746	0.011	0.274	NaN	NaN	NaN	1.869	0.8	0.557	1.79	0.664	0.614	1.774	0.475	0.579	1.792	0.392	0.583	NaN	NaN	NaN	1.836	0.09	0.565
667	3.335	1.937	0.848	0.365	1.764	0.795	0.226	1.834	0.75	0.193	1.837	0.59	0.184	1.796	0.445	0.263	1.788	0.334	0.266	1.826	0.228	0.233	1.858	0.077	0.314	1.745	0.011	0.275	NaN	NaN	NaN	1.868	0.8	0.557	1.789	0.664	0.614	1.773	0.475	0.579	1.79	0.392	0.583	1.835	0.271	0.628	1.833	0.089	0.567
668	3.34	1.936	0.848	0.365	1.762	0.796	0.226	1.832	0.75	0.193	1.836	0.59	0.183	1.798	0.445	0.263	1.787	0.333	0.265	1.825	0.228	0.233	1.857	0.077	0.314	1.745	0.011	0.275	NaN	NaN	NaN	1.867	0.8	0.557	1.789	0.664	0.614	1.772	0.475	0.58	1.789	0.392	0.583	1.834	0.271	0.629	1.83	0.088	0.569
669	3.345	1.935	0.848	0.365	1.761	0.796	0.226	1.831	0.75	0.192	1.835	0.59	0.183	1.798	0.445	0.263	1.786	0.333	0.265	1.825	0.228	0.233	1.857	0.077	0.314	1.745	0.011	0.275	NaN	NaN	NaN	1.867	0.8	0.556	1.788	0.664	0.614	1.771	0.475	0.58	1.787	0.393	0.583	1.832	0.271	0.629	1.826	0.087	0.571
670	3.35	1.935	0.848	0.364	1.758	0.796	0.225	1.83	0.75	0.192	1.834	0.59	0.184	1.796	0.444	0.263	1.786	0.333	0.265	1.825	0.228	0.233	1.857	0.077	0.314	1.745	0.011	0.275	NaN	NaN	NaN	1.866	0.8	0.556	1.787	0.664	0.614	1.77	0.476	0.58	1.786	0.393	0.583	1.83	0.271	0.631	1.821	0.085	0.574
671	3.355	1.934	0.848	0.364	1.756	0.797	0.226	1.829	0.75	0.192	1.833	0.59	0.184	1.793	0.445	0.262	1.785	0.333	0.265	1.824	0.228	0.232	1.857	0.077	0.314	1.745	0.011	0.275	NaN	NaN	NaN	1.866	0.8	0.556	1.786	0.664	0.613	1.769	0.476	0.58	1.784	0.393	0.584	1.828	0.271	0.633	1.818	0.085	0.574
672	3.36	1.933	0.847	0.363	1.755	0.797	0.226	1.828	0.751	0.192	1.832	0.59	0.184	1.791	0.444	0.262	1.785	0.333	0.265	1.824	0.228	0.232	1.857	0.077	0.314	1.745	0.011	0.275	NaN	NaN	NaN	1.866	0.8	0.556	1.785	0.664	0.612	1.767	0.476	0.58	1.782	0.393	0.584	1.825	0.271	0.634	1.816	0.085	0.573
673	3.365	1.932	0.847	0.363	1.754	0.797	0.226	1.827	0.751	0.192	1.831	0.59	0.184	1.79	0.444	0.262	1.784	0.333	0.265	1.824	0.228	0.232	1.857	0.077	0.314	1.745	0.011	0.275	NaN	NaN	NaN	1.865	0.8	0.556	1.785	0.664	0.612	1.766	0.477	0.58	1.78	0.393	0.584	1.822	0.271	0.634	1.813	0.085	0.574
674	3.37	1.931	0.847	0.363	1.753	0.797	0.226	1.826	0.751	0.191	1.829	0.59	0.183	1.789	0.444	0.261	1.784	0.333	0.265	1.823	0.228	0.232	1.857	0.077	0.314	1.745	0.011	0.275	NaN	NaN	NaN	1.865	0.8	0.556	1.784	0.665	0.613	1.765	0.477	0.58	1.779	0.394	0.584	1.82	0.271	0.635	1.809	0.085	0.577
675	3.375	1.93	0.847	0.362	1.753	0.797	0.226	1.824	0.751	0.191	1.828	0.59	0.183	1.788	0.444	0.261	1.783	0.333	0.265	1.823	0.228	0.232	1.857	0.077	0.314	1.745	0.011	0.275	NaN	NaN	NaN	1.865	0.8	0.555	1.784	0.665	0.613	1.763	0.477	0.581	1.777	0.394	0.585	1.817	0.271	0.635	1.804	0.085	0.58
676	3.38	1.929	0.846	0.362	1.753	0.797	0.226	1.823	0.751	0.191	1.827	0.59	0.183	1.787	0.444	0.261	1.782	0.332	0.265	1.822	0.228	0.232	1.857	0.077	0.314	1.745	0.011	0.275	NaN	NaN	NaN	1.864	0.801	0.555	1.783	0.665	0.613	1.762	0.477	0.581	1.775	0.394	0.585	1.814	0.271	0.636	1.801	0.085	0.58
677	3.385	1.928	0.846	0.362	1.753	0.797	0.226	1.822	0.75	0.191	1.826	0.59	0.183	1.786	0.444	0.261	1.781	0.332	0.265	1.822	0.228	0.232	1.857	0.077	0.314	1.745	0.011	0.275	NaN	NaN	NaN	1.864	0.801	0.556	1.782	0.665	0.613	1.76	0.477	0.581	1.773	0.394	0.586	1.811	0.271	0.637	1.798	0.085	0.58
678	3.39	1.927	0.846	0.361	1.751	0.797	0.226	1.82	0.75	0.191	1.824	0.59	0.183	1.786	0.444	0.261	1.78	0.332	0.265	1.821	0.228	0.232	1.857	0.077	0.314	1.745	0.011	0.275	NaN	NaN	NaN	1.863	0.801	0.556	1.781	0.666	0.613	1.759	0.477	0.581	1.771	0.394	0.586	1.808	0.271	0.637	1.794	0.084	0.581
679	3.395	1.927	0.846	0.361	1.75	0.798	0.226	1.819	0.75	0.191	1.823	0.59	0.183	1.785	0.444	0.261	1.78	0.331	0.265	1.821	0.228	0.232	1.857	0.077	0.314	1.745	0.011	0.275	NaN	NaN	NaN	1.862	0.8	0.556	1.78	0.666	0.613	1.757	0.477	0.581	1.769	0.395	0.586	1.805	0.271	0.638	1.789	0.084	0.584
680	3.4	1.926	0.845	0.361	1.748	0.798	0.225	1.817	0.749	0.191	1.822	0.59	0.183	1.783	0.444	0.261	1.779	0.331	0.265	1.82	0.228	0.232	1.857	0.077	0.314	1.745	0.011	0.274	NaN	NaN	NaN	1.86	0.799	0.555	1.779	0.666	0.613	1.756	0.478	0.582	1.768	0.395	0.587	1.802	0.271	0.639	1.786	0.085	0.584
681	3.405	1.925	0.845	0.361	1.749	0.798	0.226	1.816	0.749	0.191	1.821	0.59	0.183	1.784	0.443	0.261	1.778	0.331	0.265	1.82	0.228	0.232	1.857	0.077	0.314	1.745	0.011	0.274	NaN	NaN	NaN	1.859	0.799	0.555	1.778	0.666	0.613	1.754	0.478	0.582	1.765	0.395	0.587	1.799	0.271	0.639	1.783	0.085	0.584
682	3.41	1.924	0.845	0.36	1.751	0.798	0.226	1.815	0.749	0.191	1.819	0.59	0.182	1.784	0.443	0.261	1.778	0.331	0.264	1.819	0.227	0.232	1.857	0.077	0.314	1.745	0.011	0.274	NaN	NaN	NaN	1.858	0.799	0.555	1.777	0.666	0.613	1.752	0.478	0.583	1.763	0.395	0.588	1.796	0.271	0.64	1.779	0.084	0.585
683	3.415	1.923	0.845	0.36	1.745	0.798	0.225	1.814	0.749	0.191	1.818	0.589	0.182	1.781	0.443	0.261	1.777	0.331	0.264	1.818	0.227	0.232	1.856	0.077	0.314	1.745	0.011	0.274	NaN	NaN	NaN	1.858	0.799	0.555	1.776	0.666	0.613	1.751	0.478	0.583	1.761	0.395	0.588	1.793	0.271	0.642	1.774	0.084	0.587
684	3.42	1.922	0.844	0.36	1.742	0.797	0.225	1.812	0.749	0.19	1.816	0.589	0.182	1.779	0.443	0.261	1.776	0.33	0.265	1.817	0.227	0.232	1.856	0.077	0.314	1.745	0.011	0.274	NaN	NaN	NaN	1.858	0.799	0.555	1.775	0.666	0.613	1.749	0.478	0.583	1.759	0.395	0.588	1.79	0.271	0.642	1.771	0.084	0.586
685	3.425	1.921	0.844	0.36	1.741	0.797	0.225	1.811	0.749	0.19	1.815	0.589	0.182	1.779	0.442	0.261	1.776	0.33	0.265	1.817	0.227	0.232	1.856	0.077	0.314	1.745	0.011	0.274	NaN	NaN	NaN	1.857	0.799	0.555	1.774	0.666	0.613	1.747	0.478	0.583	1.756	0.396	0.588	1.787	0.271	0.643	1.767	0.084	0.588
686	3.43	1.92	0.844	0.359	1.74	0.797	0.226	1.81	0.749	0.19	1.813	0.589	0.182	1.781	0.442	0.261	1.775	0.33	0.265	1.816	0.227	0.232	1.856	0.077	0.314	1.745	0.011	0.274	NaN	NaN	NaN	1.857	0.8	0.555	1.773	0.666	0.613	1.746	0.479	0.584	1.754	0.396	0.588	1.784	0.271	0.643	1.763	0.084	0.589
687	3.435	1.919	0.843	0.359	1.739	0.797	0.226	1.808	0.749	0.19	1.812	0.589	0.182	1.779	0.442	0.261	1.774	0.33	0.265	1.815	0.226	0.232	1.856	0.077	0.314	1.745	0.011	0.274	NaN	NaN	NaN	1.856	0.8	0.555	1.772	0.666	0.614	1.745	0.48	0.584	1.752	0.396	0.589	1.781	0.271	0.643	1.76	0.084	0.59
688	3.44	1.918	0.843	0.359	1.738	0.797	0.226	1.807	0.748	0.19	1.811	0.589	0.182	1.776	0.442	0.26	1.773	0.33	0.265	1.815	0.226	0.232	1.856	0.077	0.314	1.745	0.011	0.274	NaN	NaN	NaN	1.856	0.8	0.555	1.771	0.667	0.614	1.742	0.48	0.584	1.75	0.396	0.589	1.778	0.271	0.644	1.756	0.084	0.589
689	3.445	1.917	0.843	0.359	1.736	0.798	0.226	1.805	0.748	0.19	1.81	0.589	0.182	1.775	0.442	0.261	1.773	0.329	0.265	1.814	0.226	0.232	1.856	0.077	0.314	1.745	0.011	0.274	NaN	NaN	NaN	1.855	0.8	0.555	1.77	0.667	0.614	1.739	0.479	0.584	1.748	0.397	0.589	1.775	0.27	0.644	1.753	0.084	0.589
690	3.45	1.916	0.842	0.359	1.735	0.798	0.226	1.804	0.748	0.19	1.808	0.589	0.182	1.776	0.442	0.261	1.772	0.329	0.265	1.814	0.226	0.232	1.856	0.077	0.314	1.745	0.011	0.274	NaN	NaN	NaN	1.855	0.8	0.555	1.769	0.667	0.614	1.737	0.479	0.584	1.746	0.397	0.59	1.773	0.271	0.644	1.748	0.083	0.591
691	3.455	1.915	0.842	0.358	1.734	0.798	0.226	1.802	0.748	0.19	1.807	0.589	0.182	1.776	0.442	0.261	1.771	0.329	0.265	1.813	0.226	0.232	1.856	0.078	0.314	1.745	0.011	0.274	NaN	NaN	NaN	1.853	0.799	0.555	1.768	0.668	0.614	1.735	0.479	0.584	1.744	0.397	0.59	1.771	0.271	0.644	1.744	0.084	0.59
692	3.46	1.914	0.841	0.358	1.732	0.798	0.226	1.801	0.748	0.19	1.805	0.589	0.182	1.774	0.441	0.261	1.77	0.329	0.265	1.813	0.226	0.232	1.856	0.078	0.314	1.745	0.011	0.274	NaN	NaN	NaN	1.852	0.798	0.555	1.767	0.668	0.614	1.733	0.479	0.584	1.741	0.397	0.59	1.768	0.271	0.644	1.741	0.084	0.591
693	3.465	1.913	0.841	0.358	1.73	0.799	0.227	1.8	0.748	0.19	1.803	0.588	0.182	1.772	0.441	0.261	1.77	0.329	0.265	1.813	0.226	0.232	1.856	0.078	0.314	1.745	0.01	0.274	NaN	NaN	NaN	1.851	0.798	0.555	1.766	0.668	0.614	1.732	0.479	0.584	1.738	0.396	0.59	1.765	0.271	0.645	1.737	0.084	0.592
694	3.47	1.911	0.84	0.358	1.728	0.799	0.227	1.798	0.748	0.19	1.802	0.588	0.182	1.769	0.441	0.261	1.769	0.328	0.265	1.812	0.226	0.232	1.855	0.078	0.314	1.745	0.01	0.274	NaN	NaN	NaN	1.85	0.797	0.556	1.764	0.667	0.614	1.73	0.479	0.584	1.736	0.396	0.59	1.762	0.27	0.644	1.733	0.084	0.592
695	3.475	1.91	0.84	0.359	1.725	0.799	0.228	1.797	0.748	0.19	1.8	0.588	0.182	1.767	0.441	0.26	1.768	0.328	0.265	1.811	0.226	0.232	1.855	0.078	0.314	1.745	0.01	0.274	NaN	NaN	NaN	1.849	0.798	0.556	1.762	0.667	0.614	1.727	0.479	0.585	1.734	0.396	0.59	1.76	0.271	0.644	1.73	0.085	0.592
696	3.48	1.909	0.839	0.358	1.724	0.799	0.228	1.796	0.748	0.19	1.799	0.588	0.182	1.767	0.44	0.26	1.767	0.328	0.265	1.811	0.226	0.232	1.855	0.078	0.314	1.745	0.01	0.274	NaN	NaN	NaN	1.849	0.798	0.556	1.76	0.666	0.614	1.725	0.479	0.585	1.732	0.396	0.591	1.758	0.27	0.645	1.727	0.086	0.591
697	3.485	1.908	0.839	0.359	1.724	0.799	0.228	1.794	0.747	0.19	1.798	0.588	0.182	1.765	0.44	0.26	1.767	0.328	0.266	1.81	0.225	0.232	1.855	0.078	0.314	1.745	0.01	0.274	NaN	NaN	NaN	1.848	0.798	0.556	1.76	0.667	0.614	1.723	0.479	0.585	1.731	0.397	0.591	1.755	0.27	0.646	1.722	0.084	0.592
698	3.49	1.907	0.838	0.359	1.724	0.799	0.228	1.792	0.747	0.19	1.797	0.588	0.182	1.764	0.44	0.26	1.766	0.328	0.266	1.81	0.225	0.232	1.855	0.078	0.314	1.745	0.01	0.274	NaN	NaN	NaN	1.848	0.798	0.557	1.758	0.667	0.614	1.721	0.479	0.586	1.729	0.397	0.591	1.753	0.27	0.646	1.718	0.083	0.593
699	3.495	1.905	0.838	0.358	1.723	0.798	0.228	1.791	0.747	0.19	1.795	0.588	0.182	1.763	0.44	0.26	1.764	0.327	0.266	1.809	0.225	0.232	1.855	0.078	0.314	1.745	0.01	0.274	NaN	NaN	NaN	1.846	0.797	0.557	1.756	0.666	0.614	1.719	0.479	0.586	1.726	0.397	0.591	1.75	0.27	0.645	1.714	0.084	0.594
700	3.5	1.904	0.838	0.359	1.721	0.798	0.229	1.79	0.747	0.19	1.793	0.588	0.182	1.762	0.44	0.26	1.763	0.326	0.266	1.809	0.225	0.232	1.855	0.078	0.314	1.745	0.01	0.274	NaN	NaN	NaN	1.843	0.796	0.556	1.754	0.665	0.615	1.717	0.479	0.586	1.724	0.397	0.591	1.748	0.27	0.645	1.71	0.084	0.595
701	3.505	1.903	0.837	0.359	1.72	0.798	0.229	1.788	0.747	0.19	1.792	0.587	0.182	1.761	0.439	0.26	1.763	0.326	0.266	1.808	0.225	0.232	1.855	0.078	0.315	1.745	0.009	0.274	NaN	NaN	NaN	1.842	0.795	0.556	1.752	0.665	0.615	1.716	0.479	0.587	1.721	0.396	0.591	1.745	0.27	0.645	1.706	0.084	0.595
702	3.51	1.902	0.837	0.359	1.718	0.798	0.229	1.787	0.747	0.19	1.79	0.587	0.183	1.759	0.439	0.26	1.762	0.326	0.266	1.807	0.225	0.232	1.855	0.078	0.315	1.745	0.009	0.274	NaN	NaN	NaN	1.841	0.795	0.557	1.751	0.665	0.615	1.714	0.479	0.587	1.719	0.396	0.591	1.743	0.269	0.646	1.703	0.084	0.594
703	3.515	1.901	0.837	0.359	1.716	0.798	0.229	1.786	0.747	0.19	1.788	0.587	0.183	1.758	0.439	0.26	1.761	0.326	0.266	1.806	0.224	0.232	1.855	0.078	0.315	1.745	0.009	0.274	NaN	NaN	NaN	1.841	0.796	0.558	1.75	0.665	0.616	1.712	0.479	0.587	1.717	0.396	0.591	1.74	0.269	0.645	1.7	0.085	0.594
704	3.52	1.899	0.836	0.359	1.715	0.798	0.229	1.784	0.746	0.191	1.787	0.587	0.183	1.757	0.438	0.259	1.76	0.326	0.266	1.806	0.224	0.233	1.855	0.078	0.315	1.745	0.009	0.274	NaN	NaN	NaN	1.841	0.796	0.558	1.749	0.666	0.616	1.71	0.479	0.587	1.716	0.397	0.592	1.738	0.269	0.645	1.696	0.084	0.594
705	3.525	1.898	0.836	0.359	1.713	0.798	0.229	1.783	0.746	0.191	1.786	0.587	0.183	1.757	0.438	0.259	1.759	0.326	0.265	1.805	0.224	0.233	1.854	0.078	0.315	1.745	0.009	0.274	NaN	NaN	NaN	1.84	0.796	0.559	1.747	0.665	0.616	1.708	0.479	0.587	1.714	0.397	0.592	1.735	0.269	0.645	1.692	0.084	0.595
706	3.53	1.897	0.835	0.359	1.712	0.798	0.229	1.781	0.746	0.191	1.784	0.587	0.183	1.756	0.438	0.26	1.759	0.325	0.265	1.805	0.224	0.232	1.854	0.078	0.315	1.745	0.009	0.274	NaN	NaN	NaN	1.839	0.797	0.559	1.745	0.664	0.616	1.706	0.479	0.587	1.711	0.396	0.592	1.732	0.268	0.646	1.689	0.084	0.594
707	3.535	1.895	0.834	0.36	1.71	0.798	0.23	1.78	0.745	0.191	1.783	0.587	0.183	1.754	0.437	0.26	1.757	0.325	0.265	1.804	0.224	0.232	1.854	0.078	0.315	1.745	0.009	0.274	NaN	NaN	NaN	1.838	0.796	0.559	1.743	0.664	0.616	1.704	0.478	0.588	1.708	0.395	0.592	1.73	0.269	0.645	1.685	0.084	0.593
708	3.54	1.894	0.834	0.36	1.708	0.798	0.23	1.778	0.745	0.191	1.781	0.586	0.183	1.752	0.437	0.26	1.756	0.324	0.266	1.804	0.224	0.232	1.854	0.078	0.315	1.745	0.009	0.274	NaN	NaN	NaN	1.835	0.794	0.559	1.741	0.664	0.616	1.702	0.478	0.588	1.706	0.395	0.592	1.728	0.269	0.645	1.682	0.084	0.593
709	3.545	1.893	0.833	0.36	1.708	0.798	0.23	1.776	0.744	0.191	1.78	0.586	0.183	1.751	0.437	0.26	1.755	0.324	0.266	1.803	0.224	0.232	1.854	0.079	0.315	1.745	0.009	0.274	NaN	NaN	NaN	1.835	0.795	0.562	1.74	0.664	0.616	1.7	0.478	0.588	1.704	0.395	0.592	1.725	0.268	0.645	1.678	0.084	0.593
710	3.55	1.891	0.832	0.36	1.707	0.797	0.23	1.774	0.744	0.191	1.778	0.586	0.183	1.75	0.437	0.26	1.755	0.324	0.266	1.802	0.223	0.232	1.854	0.079	0.315	1.745	0.009	0.274	NaN	NaN	NaN	1.834	0.795	0.562	1.738	0.663	0.617	1.698	0.478	0.589	1.702	0.396	0.592	1.722	0.268	0.645	1.675	0.084	0.594
711	3.555	1.89	0.832	0.36	1.706	0.796	0.23	1.773	0.744	0.192	1.776	0.586	0.183	1.749	0.437	0.26	1.754	0.324	0.266	1.802	0.223	0.233	1.853	0.079	0.315	1.745	0.009	0.274	NaN	NaN	NaN	1.833	0.795	0.561	1.737	0.663	0.617	1.696	0.478	0.589	1.699	0.395	0.593	1.719	0.267	0.646	1.671	0.084	0.595
712	3.56	1.888	0.831	0.361	1.704	0.797	0.231	1.771	0.744	0.192	1.774	0.585	0.184	1.747	0.436	0.26	1.753	0.323	0.266	1.801	0.223	0.233	1.853	0.079	0.315	1.745	0.009	0.274	NaN	NaN	NaN	1.832	0.795	0.561	1.735	0.663	0.617	1.694	0.477	0.589	1.697	0.395	0.593	1.717	0.267	0.646	1.667	0.083	0.596
713	3.565	1.887	0.831	0.361	1.701	0.797	0.231	1.77	0.744	0.192	1.773	0.585	0.184	1.746	0.436	0.26	1.752	0.323	0.266	1.801	0.223	0.233	1.853	0.079	0.315	1.745	0.008	0.274	NaN	NaN	NaN	1.83	0.794	0.561	1.733	0.662	0.617	1.692	0.477	0.589	1.694	0.395	0.593	1.715	0.267	0.646	1.664	0.083	0.596
714	3.57	1.886	0.83	0.361	1.699	0.798	0.232	1.769	0.744	0.193	1.771	0.585	0.184	1.745	0.436	0.26	1.751	0.323	0.266	1.8	0.223	0.233	1.853	0.079	0.315	1.745	0.008	0.274	NaN	NaN	NaN	1.825	0.79	0.559	1.731	0.661	0.618	1.69	0.477	0.59	1.692	0.395	0.593	1.712	0.267	0.645	1.661	0.084	0.596
715	3.575	1.884	0.83	0.362	1.698	0.798	0.232	1.767	0.744	0.193	1.77	0.585	0.184	1.743	0.435	0.26	1.75	0.323	0.266	1.8	0.223	0.233	1.853	0.079	0.315	1.745	0.008	0.274	NaN	NaN	NaN	1.825	0.791	0.561	1.729	0.661	0.618	1.688	0.477	0.59	1.691	0.395	0.594	1.709	0.266	0.646	1.657	0.084	0.595
716	3.58	1.883	0.829	0.362	1.696	0.798	0.233	1.766	0.743	0.193	1.768	0.585	0.185	1.742	0.435	0.26	1.749	0.322	0.266	1.799	0.223	0.233	1.853	0.079	0.315	1.745	0.008	0.274	NaN	NaN	NaN	1.826	0.793	0.564	1.728	0.661	0.619	1.686	0.476	0.59	1.687	0.394	0.593	1.706	0.266	0.646	1.654	0.083	0.595
717	3.585	1.881	0.829	0.362	1.694	0.798	0.233	1.764	0.743	0.194	1.767	0.585	0.185	1.741	0.434	0.26	1.748	0.322	0.266	1.799	0.223	0.233	1.853	0.079	0.315	1.745	0.008	0.274	NaN	NaN	NaN	1.826	0.794	0.565	1.728	0.662	0.62	1.683	0.476	0.59	1.685	0.394	0.594	1.703	0.266	0.647	1.65	0.083	0.595
718	3.59	1.88	0.828	0.363	1.693	0.797	0.233	1.762	0.742	0.194	1.765	0.584	0.186	1.739	0.434	0.26	1.747	0.321	0.266	1.798	0.223	0.233	1.853	0.079	0.315	1.745	0.008	0.274	NaN	NaN	NaN	1.826	0.794	0.566	1.726	0.661	0.62	1.682	0.476	0.59	1.682	0.394	0.594	1.7	0.266	0.647	1.647	0.083	0.595
719	3.595	1.878	0.828	0.363	1.691	0.797	0.233	1.76	0.742	0.194	1.763	0.584	0.186	1.738	0.434	0.26	1.746	0.321	0.266	1.797	0.223	0.234	1.853	0.079	0.315	1.745	0.008	0.274	NaN	NaN	NaN	1.824	0.793	0.567	1.723	0.66	0.62	1.679	0.475	0.59	1.68	0.394	0.594	1.697	0.265	0.647	1.644	0.083	0.595
720	3.6	1.877	0.827	0.363	1.689	0.796	0.233	1.758	0.742	0.194	1.762	0.584	0.186	1.737	0.434	0.26	1.745	0.321	0.266	1.796	0.222	0.233	1.853	0.079	0.315	1.745	0.008	0.274	NaN	NaN	NaN	1.823	0.793	0.568	1.721	0.659	0.62	1.677	0.475	0.591	1.678	0.394	0.595	1.694	0.265	0.647	1.641	0.083	0.596
721	3.605	1.875	0.826	0.364	1.689	0.796	0.234	1.757	0.742	0.194	1.76	0.584	0.186	1.735	0.433	0.261	1.744	0.321	0.266	1.796	0.222	0.233	1.852	0.079	0.315	1.745	0.008	0.274	NaN	NaN	NaN	1.819	0.79	0.567	1.719	0.659	0.62	1.674	0.474	0.591	1.676	0.394	0.595	1.691	0.265	0.648	1.637	0.082	0.596
722	3.61	1.873	0.826	0.364	1.688	0.796	0.234	1.755	0.742	0.194	1.758	0.584	0.186	1.734	0.433	0.261	1.743	0.321	0.266	1.795	0.222	0.233	1.852	0.079	0.315	1.745	0.008	0.274	NaN	NaN	NaN	1.813	0.786	0.563	1.718	0.659	0.621	1.672	0.474	0.591	1.672	0.393	0.595	1.688	0.264	0.649	1.633	0.082	0.598
723	3.615	1.872	0.825	0.364	1.687	0.795	0.234	1.753	0.742	0.195	1.757	0.583	0.186	1.732	0.433	0.261	1.742	0.32	0.266	1.795	0.222	0.233	1.852	0.079	0.315	1.745	0.008	0.274	NaN	NaN	NaN	1.813	0.786	0.564	1.716	0.658	0.621	1.67	0.474	0.592	1.67	0.393	0.595	1.685	0.264	0.649	1.63	0.082	0.598
724	3.62	1.87	0.824	0.365	1.686	0.795	0.235	1.752	0.742	0.195	1.755	0.583	0.187	1.731	0.432	0.261	1.742	0.32	0.266	1.794	0.222	0.233	1.852	0.08	0.315	1.745	0.008	0.274	NaN	NaN	NaN	1.815	0.79	0.568	1.714	0.658	0.621	1.667	0.474	0.592	1.667	0.393	0.596	1.683	0.264	0.649	1.627	0.082	0.598
725	3.625	1.869	0.824	0.365	1.684	0.796	0.235	1.75	0.741	0.195	1.753	0.583	0.187	1.73	0.432	0.261	1.74	0.319	0.266	1.793	0.222	0.233	1.852	0.08	0.315	1.745	0.008	0.274	NaN	NaN	NaN	1.815	0.79	0.57	1.711	0.657	0.622	1.665	0.474	0.593	1.665	0.392	0.596	1.68	0.263	0.649	1.625	0.082	0.598
726	3.63	1.867	0.823	0.366	1.682	0.796	0.236	1.749	0.741	0.196	1.752	0.583	0.187	1.728	0.432	0.261	1.738	0.319	0.266	1.792	0.222	0.233	1.852	0.08	0.315	1.745	0.008	0.274	NaN	NaN	NaN	1.811	0.788	0.569	1.709	0.656	0.623	1.663	0.473	0.593	1.662	0.392	0.596	1.677	0.263	0.649	1.621	0.081	0.598
727	3.635	1.865	0.823	0.366	1.679	0.796	0.236	1.747	0.741	0.196	1.751	0.583	0.188	1.727	0.431	0.261	1.737	0.318	0.266	1.792	0.222	0.233	1.852	0.08	0.313	1.745	0.008	0.274	NaN	NaN	NaN	1.805	0.784	0.565	1.706	0.656	0.623	1.66	0.473	0.593	1.659	0.391	0.596	1.674	0.263	0.649	1.618	0.081	0.598
728	3.64	1.864	0.822	0.367	1.677	0.796	0.237	1.745	0.741	0.197	1.749	0.582	0.188	1.725	0.431	0.261	1.736	0.318	0.266	1.791	0.222	0.233	1.851	0.08	0.314	1.745	0.008	0.274	NaN	NaN	NaN	1.804	0.784	0.566	1.705	0.656	0.623	1.658	0.473	0.593	1.656	0.391	0.596	1.671	0.262	0.65	1.615	0.081	0.598
729	3.645	1.862	0.821	0.367	1.675	0.796	0.238	1.743	0.74	0.197	1.747	0.582	0.189	1.724	0.431	0.261	1.735	0.318	0.266	1.791	0.222	0.233	1.851	0.08	0.314	1.745	0.008	0.274	NaN	NaN	NaN	1.807	0.787	0.571	1.703	0.655	0.623	1.655	0.472	0.593	1.654	0.391	0.597	1.668	0.262	0.65	1.612	0.08	0.598
730	3.65	1.86	0.821	0.368	1.674	0.795	0.238	1.741	0.74	0.197	1.746	0.582	0.189	1.723	0.431	0.262	1.734	0.318	0.266	1.79	0.221	0.233	1.851	0.08	0.314	1.745	0.008	0.274	NaN	NaN	NaN	1.804	0.786	0.57	1.701	0.655	0.624	1.653	0.472	0.593	1.652	0.391	0.597	1.665	0.262	0.65	1.61	0.08	0.598
731	3.655	1.859	0.82	0.369	1.673	0.794	0.238	1.739	0.739	0.197	1.744	0.582	0.188	1.721	0.43	0.262	1.733	0.318	0.267	1.789	0.221	0.233	1.851	0.08	0.315	1.745	0.008	0.274	NaN	NaN	NaN	1.797	0.781	0.567	1.699	0.655	0.624	1.65	0.472	0.594	1.649	0.39	0.597	1.662	0.261	0.651	1.607	0.08	0.598
732	3.66	1.857	0.82	0.369	1.671	0.794	0.239	1.737	0.739	0.198	1.743	0.581	0.188	1.72	0.429	0.262	1.732	0.317	0.267	1.788	0.221	0.233	1.851	0.08	0.315	1.745	0.008	0.274	NaN	NaN	NaN	1.797	0.781	0.568	1.697	0.654	0.624	1.648	0.471	0.594	1.646	0.389	0.598	1.66	0.261	0.651	1.604	0.079	0.598
733	3.665	1.855	0.819	0.37	1.67	0.794	0.239	1.735	0.739	0.199	1.741	0.581	0.189	1.718	0.429	0.262	1.731	0.317	0.267	1.788	0.221	0.233	1.851	0.08	0.316	1.745	0.008	0.274	NaN	NaN	NaN	1.797	0.783	0.571	1.696	0.655	0.625	1.645	0.471	0.595	1.644	0.39	0.598	1.657	0.26	0.651	1.601	0.079	0.598
734	3.67	1.853	0.818	0.37	1.67	0.794	0.24	1.734	0.738	0.199	1.74	0.581	0.19	1.717	0.428	0.262	1.73	0.317	0.267	1.787	0.221	0.233	1.851	0.08	0.316	1.745	0.008	0.274	NaN	NaN	NaN	1.791	0.778	0.568	1.694	0.655	0.626	1.643	0.47	0.595	1.642	0.39	0.599	1.654	0.259	0.652	1.598	0.078	0.598
735	3.675	1.852	0.818	0.371	1.668	0.794	0.24	1.732	0.738	0.199	1.738	0.581	0.191	1.716	0.428	0.263	1.729	0.316	0.267	1.786	0.221	0.233	1.85	0.08	0.316	1.745	0.007	0.274	NaN	NaN	NaN	1.788	0.777	0.568	1.69	0.653	0.626	1.64	0.47	0.596	1.639	0.388	0.599	1.651	0.259	0.653	1.595	0.078	0.598
736	3.68	1.85	0.817	0.372	1.664	0.794	0.241	1.731	0.738	0.2	1.737	0.58	0.191	1.715	0.428	0.263	1.727	0.316	0.267	1.786	0.221	0.233	1.85	0.08	0.316	1.745	0.007	0.274	NaN	NaN	NaN	1.789	0.779	0.571	1.688	0.652	0.626	1.638	0.47	0.596	1.636	0.388	0.599	1.649	0.259	0.652	1.593	0.077	0.6
737	3.685	1.848	0.816	0.372	1.662	0.793	0.242	1.729	0.737	0.2	1.736	0.581	0.191	1.714	0.428	0.263	1.727	0.316	0.267	1.785	0.221	0.234	1.85	0.08	0.316	1.745	0.007	0.274	NaN	NaN	NaN	1.789	0.78	0.573	1.685	0.651	0.627	1.635	0.469	0.596	1.634	0.387	0.599	1.646	0.258	0.652	1.59	0.077	0.6
738	3.69	1.846	0.816	0.373	1.662	0.792	0.243	1.727	0.737	0.201	1.735	0.581	0.192	1.712	0.427	0.263	1.726	0.315	0.267	1.785	0.221	0.234	1.849	0.08	0.316	1.745	0.007	0.274	NaN	NaN	NaN	1.783	0.776	0.571	1.683	0.651	0.627	1.633	0.469	0.596	1.631	0.386	0.599	1.644	0.257	0.653	1.588	0.076	0.6
739	3.695	1.845	0.815	0.374	1.661	0.792	0.243	1.725	0.737	0.201	1.733	0.581	0.192	1.711	0.427	0.263	1.725	0.315	0.267	1.784	0.221	0.234	1.849	0.08	0.316	1.745	0.007	0.274	NaN	NaN	NaN	1.78	0.775	0.571	1.681	0.65	0.628	1.631	0.468	0.597	1.629	0.385	0.599	1.641	0.257	0.653	1.585	0.076	0.6
740	3.7	1.843	0.815	0.375	1.659	0.792	0.244	1.724	0.737	0.202	1.731	0.58	0.193	1.709	0.426	0.263	1.724	0.315	0.267	1.783	0.222	0.234	1.849	0.081	0.316	1.745	0.007	0.274	NaN	NaN	NaN	1.778	0.774	0.571	1.679	0.65	0.628	1.628	0.468	0.597	1.626	0.385	0.6	1.639	0.257	0.653	1.583	0.076	0.6
741	3.705	1.841	0.814	0.376	1.657	0.792	0.244	1.722	0.736	0.202	1.73	0.58	0.193	1.708	0.426	0.263	1.723	0.315	0.267	1.783	0.222	0.234	1.849	0.081	0.316	1.745	0.007	0.274	NaN	NaN	NaN	1.776	0.773	0.572	1.677	0.65	0.629	1.626	0.467	0.597	1.624	0.385	0.6	1.636	0.256	0.654	1.581	0.076	0.599
742	3.71	1.839	0.813	0.377	1.655	0.791	0.244	1.721	0.736	0.203	1.729	0.579	0.194	1.707	0.426	0.263	1.721	0.315	0.268	1.782	0.222	0.234	1.849	0.081	0.316	1.745	0.007	0.274	NaN	NaN	NaN	1.773	0.772	0.573	1.675	0.65	0.63	1.623	0.466	0.598	1.622	0.384	0.601	1.634	0.255	0.654	1.579	0.075	0.599
743	3.715	1.837	0.813	0.377	1.653	0.791	0.245	1.719	0.735	0.203	1.727	0.579	0.195	1.706	0.426	0.263	1.72	0.314	0.268	1.782	0.222	0.233	1.848	0.081	0.316	1.745	0.007	0.274	NaN	NaN	NaN	1.771	0.772	0.573	1.672	0.648	0.63	1.621	0.466	0.599	1.619	0.383	0.601	1.632	0.255	0.654	1.577	0.075	0.599
744	3.72	1.835	0.812	0.378	1.65	0.791	0.246	1.717	0.735	0.204	1.726	0.579	0.196	1.704	0.426	0.263	1.719	0.314	0.268	1.781	0.222	0.233	1.848	0.082	0.316	1.745	0.007	0.274	NaN	NaN	NaN	1.769	0.771	0.574	1.669	0.647	0.631	1.618	0.465	0.599	1.617	0.383	0.601	1.629	0.254	0.654	1.575	0.074	0.599
745	3.725	1.833	0.812	0.379	1.649	0.79	0.247	1.716	0.735	0.204	1.724	0.579	0.196	1.703	0.425	0.264	1.718	0.314	0.268	1.78	0.222	0.234	1.848	0.082	0.316	1.745	0.007	0.274	NaN	NaN	NaN	1.769	0.772	0.576	1.667	0.647	0.631	1.616	0.464	0.6	1.614	0.383	0.602	1.627	0.254	0.654	1.573	0.074	0.599
746	3.73	1.832	0.811	0.38	1.649	0.79	0.248	1.714	0.734	0.205	1.723	0.579	0.196	1.701	0.424	0.264	1.717	0.314	0.268	1.779	0.222	0.234	1.848	0.082	0.316	1.745	0.007	0.274	NaN	NaN	NaN	1.769	0.774	0.578	1.664	0.646	0.631	1.613	0.464	0.6	1.612	0.383	0.602	1.625	0.253	0.654	1.572	0.074	0.598
747	3.735	1.83	0.81	0.381	1.647	0.79	0.249	1.713	0.734	0.206	1.722	0.579	0.197	1.699	0.424	0.265	1.715	0.313	0.267	1.778	0.222	0.234	1.847	0.083	0.316	1.745	0.007	0.274	NaN	NaN	NaN	1.764	0.77	0.577	1.662	0.645	0.632	1.611	0.464	0.6	1.609	0.382	0.602	1.623	0.253	0.654	1.57	0.073	0.598
748	3.74	1.828	0.81	0.382	1.645	0.789	0.249	1.711	0.734	0.206	1.72	0.578	0.198	1.698	0.424	0.265	1.713	0.313	0.268	1.777	0.222	0.234	1.847	0.083	0.316	1.745	0.007	0.274	NaN	NaN	NaN	1.762	0.771	0.578	1.66	0.645	0.633	1.609	0.463	0.6	1.606	0.381	0.603	1.62	0.252	0.655	1.569	0.073	0.598
749	3.745	1.825	0.809	0.383	1.644	0.789	0.25	1.71	0.734	0.207	1.719	0.578	0.198	1.696	0.423	0.265	1.712	0.312	0.268	1.776	0.222	0.234	1.847	0.083	0.316	1.745	0.007	0.274	NaN	NaN	NaN	1.763	0.772	0.58	1.657	0.644	0.634	1.605	0.463	0.601	1.604	0.381	0.604	1.618	0.252	0.655	1.568	0.072	0.598
750	3.75	1.823	0.808	0.384	1.642	0.789	0.25	1.708	0.733	0.208	1.717	0.577	0.198	1.694	0.423	0.265	1.71	0.311	0.268	1.775	0.222	0.234	1.846	0.083	0.316	1.745	0.007	0.274	NaN	NaN	NaN	1.757	0.768	0.58	1.654	0.644	0.634	1.603	0.462	0.601	1.602	0.381	0.604	1.616	0.251	0.655	1.567	0.072	0.598
751	3.755	1.821	0.808	0.385	1.639	0.788	0.251	1.707	0.733	0.209	1.716	0.577	0.199	1.692	0.422	0.266	1.709	0.311	0.268	1.774	0.222	0.234	1.846	0.083	0.316	1.744	0.007	0.274	NaN	NaN	NaN	1.753	0.766	0.58	1.652	0.643	0.635	1.6	0.462	0.602	1.598	0.38	0.605	1.614	0.251	0.655	1.566	0.071	0.597
752	3.76	1.82	0.807	0.386	1.637	0.788	0.252	1.705	0.732	0.209	1.714	0.577	0.2	1.691	0.422	0.266	1.708	0.311	0.269	1.773	0.222	0.234	1.845	0.084	0.316	1.744	0.007	0.273	NaN	NaN	NaN	1.751	0.766	0.581	1.65	0.643	0.636	1.596	0.462	0.603	1.595	0.38	0.605	1.612	0.251	0.655	1.566	0.071	0.596
753	3.765	1.818	0.807	0.387	1.635	0.788	0.253	1.703	0.732	0.21	1.713	0.576	0.201	1.689	0.421	0.267	1.707	0.311	0.269	1.772	0.223	0.234	1.845	0.084	0.316	1.744	0.007	0.273	NaN	NaN	NaN	1.751	0.768	0.583	1.647	0.642	0.636	1.593	0.461	0.603	1.593	0.38	0.606	1.61	0.251	0.655	1.565	0.071	0.595
754	3.77	1.816	0.806	0.388	1.635	0.787	0.254	1.702	0.732	0.211	1.711	0.576	0.202	1.687	0.421	0.267	1.704	0.31	0.268	1.771	0.223	0.234	1.845	0.084	0.316	1.744	0.007	0.273	NaN	NaN	NaN	1.754	0.772	0.586	1.645	0.643	0.637	1.59	0.461	0.603	1.591	0.381	0.607	1.609	0.251	0.655	1.565	0.071	0.594
755	3.775	1.813	0.805	0.389	1.633	0.786	0.255	1.7	0.731	0.212	1.71	0.575	0.203	1.685	0.42	0.267	1.702	0.31	0.269	1.77	0.223	0.234	1.844	0.085	0.316	1.744	0.007	0.273	NaN	NaN	NaN	1.75	0.771	0.586	1.644	0.643	0.639	1.587	0.461	0.604	1.587	0.38	0.607	1.606	0.25	0.656	1.564	0.071	0.594
756	3.78	1.811	0.805	0.39	1.63	0.786	0.255	1.698	0.731	0.213	1.708	0.575	0.203	1.683	0.42	0.268	1.701	0.31	0.269	1.769	0.223	0.235	1.844	0.085	0.316	1.744	0.007	0.273	NaN	NaN	NaN	1.744	0.766	0.586	1.64	0.642	0.639	1.583	0.461	0.605	1.584	0.379	0.608	1.604	0.25	0.656	1.563	0.07	0.595
757	3.785	1.809	0.804	0.391	1.628	0.785	0.257	1.696	0.73	0.214	1.706	0.574	0.204	1.681	0.419	0.268	1.699	0.309	0.269	1.769	0.223	0.235	1.844	0.086	0.316	1.744	0.007	0.273	NaN	NaN	NaN	1.741	0.764	0.587	1.638	0.641	0.64	1.58	0.461	0.606	1.581	0.379	0.608	1.602	0.25	0.657	1.562	0.07	0.595
758	3.79	1.807	0.804	0.392	1.625	0.785	0.258	1.694	0.729	0.215	1.705	0.574	0.205	1.68	0.418	0.268	1.698	0.309	0.27	1.767	0.224	0.235	1.844	0.086	0.316	1.744	0.007	0.273	NaN	NaN	NaN	1.74	0.765	0.588	1.636	0.642	0.641	1.577	0.461	0.607	1.578	0.379	0.609	1.6	0.25	0.657	1.562	0.071	0.594
759	3.795	1.805	0.803	0.393	1.624	0.785	0.259	1.692	0.729	0.215	1.703	0.574	0.206	1.678	0.418	0.268	1.696	0.309	0.27	1.766	0.224	0.235	1.843	0.087	0.316	1.744	0.007	0.273	NaN	NaN	NaN	1.74	0.767	0.59	1.632	0.64	0.642	1.574	0.461	0.608	1.574	0.378	0.609	1.597	0.25	0.657	1.562	0.071	0.593
760	3.8	1.803	0.803	0.394	1.624	0.783	0.259	1.691	0.729	0.216	1.701	0.574	0.206	1.676	0.418	0.269	1.695	0.309	0.27	1.765	0.224	0.235	1.843	0.088	0.316	1.744	0.007	0.273	NaN	NaN	NaN	1.735	0.763	0.59	1.63	0.64	0.643	1.571	0.461	0.609	1.571	0.378	0.61	1.594	0.25	0.658	1.561	0.071	0.593
761	3.805	1.801	0.802	0.395	1.622	0.783	0.26	1.688	0.728	0.217	1.7	0.574	0.207	1.675	0.417	0.269	1.693	0.309	0.271	1.764	0.224	0.235	1.843	0.089	0.316	1.744	0.007	0.273	NaN	NaN	NaN	1.731	0.762	0.591	1.627	0.639	0.643	1.567	0.461	0.609	1.568	0.378	0.611	1.591	0.25	0.659	1.56	0.071	0.593
762	3.81	1.799	0.802	0.397	1.619	0.782	0.262	1.686	0.727	0.219	1.698	0.573	0.208	1.673	0.417	0.27	1.692	0.309	0.271	1.762	0.225	0.235	1.842	0.089	0.316	1.744	0.007	0.273	NaN	NaN	NaN	1.731	0.764	0.592	1.624	0.639	0.644	1.564	0.461	0.611	1.565	0.378	0.612	1.588	0.25	0.659	1.56	0.071	0.592
763	3.815	1.797	0.801	0.397	1.617	0.782	0.263	1.684	0.727	0.22	1.696	0.573	0.209	1.671	0.416	0.271	1.69	0.309	0.271	1.761	0.225	0.236	1.841	0.09	0.316	1.744	0.007	0.273	NaN	NaN	NaN	1.734	0.768	0.595	1.622	0.638	0.645	1.561	0.461	0.611	1.562	0.378	0.613	1.585	0.25	0.66	1.559	0.071	0.592
764	3.82	1.794	0.801	0.398	1.615	0.782	0.264	1.682	0.726	0.221	1.694	0.573	0.21	1.669	0.416	0.271	1.688	0.308	0.271	1.76	0.226	0.236	1.841	0.09	0.316	1.744	0.007	0.273	NaN	NaN	NaN	1.733	0.768	0.596	1.619	0.638	0.646	1.558	0.46	0.612	1.558	0.377	0.613	1.582	0.249	0.66	1.558	0.071	0.592
765	3.825	1.792	0.8	0.399	1.612	0.781	0.265	1.68	0.726	0.222	1.692	0.573	0.211	1.667	0.416	0.272	1.686	0.308	0.271	1.759	0.226	0.236	1.84	0.091	0.316	1.744	0.007	0.273	NaN	NaN	NaN	1.729	0.766	0.597	1.617	0.638	0.648	1.555	0.459	0.612	1.555	0.377	0.614	1.578	0.249	0.662	1.557	0.072	0.592
766	3.83	1.79	0.8	0.4	1.61	0.781	0.266	1.678	0.726	0.222	1.69	0.573	0.212	1.665	0.416	0.272	1.684	0.309	0.271	1.757	0.227	0.236	1.84	0.092	0.315	1.744	0.007	0.273	NaN	NaN	NaN	1.722	0.761	0.596	1.615	0.638	0.649	1.552	0.459	0.613	1.552	0.377	0.615	1.575	0.249	0.662	1.556	0.072	0.592
767	3.835	1.788	0.8	0.401	1.608	0.78	0.267	1.675	0.726	0.224	1.688	0.573	0.213	1.663	0.416	0.272	1.682	0.309	0.271	1.756	0.227	0.236	1.839	0.093	0.314	1.744	0.007	0.273	NaN	NaN	NaN	1.721	0.761	0.597	1.612	0.637	0.65	1.549	0.459	0.614	1.549	0.377	0.615	1.572	0.249	0.663	1.555	0.072	0.592
768	3.84	1.786	0.799	0.402	1.606	0.78	0.268	1.673	0.725	0.225	1.686	0.573	0.214	1.66	0.416	0.273	1.68	0.309	0.272	1.754	0.228	0.236	1.838	0.095	0.313	1.744	0.007	0.273	NaN	NaN	NaN	1.721	0.763	0.599	1.611	0.637	0.652	1.547	0.458	0.615	1.547	0.377	0.616	1.569	0.249	0.664	1.555	0.072	0.591
769	3.845	1.783	0.799	0.403	1.603	0.78	0.269	1.671	0.725	0.226	1.684	0.573	0.215	1.658	0.416	0.273	1.678	0.309	0.272	1.752	0.229	0.236	1.837	0.096	0.313	1.744	0.007	0.273	1.613	0.801	0.563	1.715	0.759	0.599	1.608	0.636	0.652	1.544	0.457	0.616	1.543	0.376	0.617	1.565	0.249	0.664	1.554	0.072	0.591
770	3.85	1.781	0.799	0.404	1.6	0.78	0.271	1.668	0.725	0.227	1.681	0.573	0.216	1.656	0.416	0.273	1.675	0.309	0.272	1.751	0.23	0.236	1.836	0.097	0.313	1.744	0.007	0.273	1.611	0.801	0.565	1.712	0.758	0.6	1.605	0.636	0.653	1.542	0.456	0.616	1.54	0.376	0.617	1.562	0.248	0.665	1.553	0.072	0.591
771	3.855	1.779	0.798	0.405	1.598	0.78	0.272	1.666	0.725	0.228	1.679	0.573	0.217	1.653	0.416	0.274	1.673	0.309	0.272	1.749	0.231	0.236	1.835	0.099	0.313	1.744	0.007	0.273	1.609	0.8	0.566	1.709	0.757	0.601	1.603	0.635	0.654	1.538	0.457	0.616	1.537	0.375	0.617	1.559	0.248	0.666	1.552	0.072	0.591
772	3.86	1.776	0.798	0.406	1.595	0.78	0.273	1.663	0.725	0.229	1.676	0.573	0.218	1.65	0.416	0.274	1.67	0.31	0.271	1.746	0.232	0.236	1.834	0.1	0.313	1.744	0.007	0.273	1.606	0.8	0.568	1.707	0.756	0.602	1.6	0.634	0.655	1.536	0.456	0.616	1.535	0.375	0.618	1.556	0.247	0.666	1.551	0.072	0.591
773	3.865	1.774	0.798	0.407	1.593	0.78	0.275	1.66	0.725	0.23	1.674	0.573	0.218	1.647	0.416	0.275	1.667	0.31	0.271	1.744	0.233	0.236	1.833	0.101	0.313	1.744	0.007	0.273	1.605	0.8	0.569	1.705	0.756	0.603	1.598	0.633	0.656	1.533	0.455	0.617	1.533	0.375	0.618	1.554	0.247	0.667	1.551	0.072	0.591
774	3.87	1.772	0.798	0.408	1.591	0.78	0.276	1.658	0.725	0.231	1.671	0.573	0.219	1.644	0.416	0.275	1.664	0.311	0.271	1.741	0.235	0.235	1.831	0.103	0.313	1.744	0.007	0.273	1.603	0.799	0.57	1.703	0.756	0.604	1.595	0.632	0.657	1.531	0.455	0.617	1.53	0.374	0.619	1.552	0.246	0.667	1.55	0.072	0.591
775	3.875	1.769	0.797	0.409	1.588	0.78	0.278	1.655	0.725	0.233	1.669	0.573	0.22	1.64	0.416	0.275	1.661	0.311	0.27	1.739	0.236	0.235	1.829	0.105	0.312	1.744	0.007	0.273	1.601	0.799	0.571	1.701	0.756	0.605	1.594	0.632	0.658	1.529	0.455	0.618	1.528	0.374	0.619	1.55	0.245	0.667	1.55	0.072	0.59
776	3.88	1.767	0.797	0.411	1.586	0.78	0.279	1.653	0.725	0.234	1.666	0.573	0.22	1.637	0.417	0.275	1.657	0.312	0.27	1.736	0.237	0.234	1.828	0.108	0.311	1.744	0.007	0.273	1.599	0.799	0.573	1.698	0.755	0.606	1.592	0.631	0.659	1.527	0.454	0.618	1.526	0.373	0.619	1.548	0.245	0.667	1.551	0.072	0.588
777	3.885	1.765	0.797	0.412	1.584	0.78	0.28	1.65	0.725	0.235	1.663	0.573	0.222	1.633	0.417	0.275	1.653	0.313	0.27	1.732	0.239	0.234	1.825	0.111	0.311	1.744	0.007	0.274	1.597	0.799	0.574	1.699	0.758	0.61	1.59	0.631	0.66	1.525	0.453	0.619	1.524	0.373	0.62	1.546	0.244	0.667	1.551	0.072	0.588
778	3.89	1.763	0.798	0.413	1.581	0.78	0.282	1.647	0.725	0.236	1.66	0.574	0.222	1.629	0.418	0.275	1.648	0.314	0.269	1.728	0.241	0.234	1.823	0.113	0.31	1.744	0.007	0.274	NaN	NaN	NaN	1.701	0.761	0.614	1.588	0.63	0.661	1.523	0.453	0.619	1.522	0.372	0.619	1.545	0.244	0.667	1.55	0.072	0.587
779	3.895	1.761	0.798	0.414	1.579	0.78	0.283	1.644	0.726	0.238	1.657	0.574	0.223	1.624	0.418	0.275	1.644	0.315	0.268	1.725	0.243	0.233	1.82	0.116	0.308	1.744	0.008	0.274	1.592	0.799	0.578	1.694	0.757	0.611	1.586	0.63	0.662	1.522	0.453	0.619	1.52	0.371	0.619	1.544	0.244	0.667	1.55	0.072	0.587
780	3.9	1.759	0.798	0.415	1.577	0.781	0.284	1.642	0.726	0.239	1.654	0.573	0.223	1.62	0.419	0.275	1.639	0.315	0.267	1.72	0.245	0.233	1.817	0.119	0.308	1.744	0.008	0.274	1.59	0.799	0.579	1.69	0.756	0.611	1.585	0.629	0.663	1.521	0.453	0.619	1.519	0.371	0.62	1.544	0.244	0.667	1.55	0.072	0.587
781	3.905	1.757	0.799	0.417	1.574	0.781	0.286	1.639	0.726	0.24	1.651	0.574	0.224	1.615	0.419	0.275	1.633	0.317	0.266	1.716	0.247	0.232	1.813	0.123	0.307	1.744	0.008	0.274	1.589	0.8	0.58	1.691	0.758	0.614	1.583	0.629	0.664	1.52	0.452	0.619	1.518	0.371	0.62	1.543	0.244	0.667	1.549	0.072	0.587
782	3.91	1.755	0.799	0.418	1.572	0.781	0.288	1.636	0.726	0.242	1.648	0.574	0.224	1.609	0.42	0.274	1.628	0.319	0.265	1.71	0.25	0.231	1.81	0.126	0.306	1.744	0.008	0.274	NaN	NaN	NaN	1.693	0.762	0.618	1.582	0.629	0.665	1.518	0.452	0.619	1.517	0.371	0.62	1.543	0.244	0.667	1.549	0.072	0.586
783	3.915	1.753	0.8	0.419	1.57	0.782	0.289	1.634	0.727	0.243	1.644	0.574	0.225	1.603	0.421	0.274	1.621	0.32	0.264	1.705	0.253	0.23	1.805	0.129	0.305	1.743	0.008	0.274	1.584	0.8	0.583	1.688	0.76	0.618	1.58	0.629	0.666	1.517	0.452	0.62	1.517	0.371	0.62	1.542	0.244	0.667	1.549	0.072	0.586
784	3.92	1.751	0.8	0.42	1.568	0.782	0.29	1.631	0.727	0.245	1.641	0.574	0.226	1.597	0.421	0.273	1.614	0.322	0.262	1.699	0.256	0.229	1.8	0.132	0.304	1.743	0.008	0.274	NaN	NaN	NaN	1.691	0.765	0.623	1.579	0.629	0.667	1.516	0.452	0.62	1.516	0.371	0.62	1.542	0.244	0.667	1.549	0.072	0.586
785	3.925	1.749	0.8	0.422	1.566	0.782	0.292	1.629	0.728	0.246	1.638	0.574	0.226	1.591	0.422	0.272	1.607	0.324	0.262	1.693	0.258	0.228	1.795	0.136	0.303	1.743	0.008	0.274	NaN	NaN	NaN	1.691	0.767	0.625	1.577	0.629	0.667	1.515	0.452	0.62	1.516	0.371	0.621	1.541	0.244	0.668	1.549	0.072	0.586
786	3.93	1.747	0.801	0.423	1.565	0.783	0.294	1.626	0.728	0.248	1.635	0.574	0.226	1.585	0.423	0.271	1.6	0.325	0.261	1.686	0.261	0.227	1.789	0.14	0.302	1.742	0.009	0.273	NaN	NaN	NaN	1.69	0.768	0.627	1.576	0.629	0.668	1.513	0.452	0.621	1.515	0.371	0.621	1.541	0.244	0.668	1.549	0.072	0.586
787	3.935	1.745	0.802	0.424	1.563	0.783	0.295	1.623	0.728	0.249	1.631	0.574	0.226	1.578	0.424	0.27	1.592	0.327	0.26	1.679	0.264	0.226	1.783	0.143	0.301	1.741	0.01	0.273	NaN	NaN	NaN	1.688	0.769	0.629	1.575	0.629	0.669	1.513	0.451	0.622	1.515	0.371	0.621	1.541	0.244	0.668	1.549	0.072	0.586
788	3.94	1.744	0.803	0.425	1.561	0.784	0.296	1.621	0.729	0.251	1.628	0.575	0.226	1.572	0.426	0.269	1.585	0.328	0.26	1.672	0.266	0.226	1.777	0.146	0.3	1.739	0.012	0.272	NaN	NaN	NaN	1.685	0.769	0.629	1.573	0.629	0.67	1.512	0.451	0.622	1.514	0.371	0.622	1.541	0.243	0.668	1.549	0.072	0.586
789	3.945	1.742	0.803	0.426	1.56	0.784	0.297	1.619	0.729	0.252	1.625	0.575	0.226	1.565	0.427	0.269	1.577	0.33	0.259	1.665	0.268	0.225	1.771	0.149	0.299	1.737	0.014	0.271	NaN	NaN	NaN	1.683	0.769	0.629	1.572	0.63	0.671	1.511	0.451	0.623	1.514	0.371	0.622	1.54	0.243	0.669	1.548	0.072	0.587
790	3.95	1.74	0.804	0.428	1.558	0.785	0.298	1.617	0.729	0.254	1.622	0.575	0.226	1.559	0.427	0.268	1.57	0.332	0.259	1.658	0.271	0.224	1.765	0.152	0.298	1.735	0.016	0.27	NaN	NaN	NaN	1.678	0.767	0.628	1.571	0.63	0.671	1.511	0.451	0.624	1.513	0.37	0.623	1.54	0.243	0.669	1.548	0.072	0.588
791	3.955	1.739	0.804	0.429	1.557	0.785	0.299	1.615	0.73	0.255	1.619	0.576	0.226	1.553	0.429	0.268	1.562	0.333	0.259	1.651	0.273	0.223	1.759	0.156	0.297	1.732	0.019	0.269	1.568	0.802	0.59	1.67	0.762	0.623	1.569	0.63	0.672	1.512	0.451	0.625	1.513	0.37	0.624	1.54	0.242	0.669	1.548	0.072	0.589
792	3.96	1.737	0.805	0.43	1.556	0.786	0.3	1.614	0.73	0.257	1.616	0.576	0.226	1.547	0.43	0.267	1.555	0.335	0.259	1.644	0.275	0.222	1.754	0.159	0.296	1.728	0.022	0.269	1.565	0.802	0.592	1.666	0.761	0.622	1.568	0.63	0.672	1.512	0.451	0.625	1.513	0.37	0.624	1.54	0.242	0.67	1.548	0.072	0.589
793	3.965	1.735	0.806	0.431	1.556	0.786	0.3	1.613	0.731	0.258	1.613	0.576	0.226	1.542	0.432	0.267	1.548	0.337	0.259	1.638	0.276	0.221	1.748	0.161	0.295	1.723	0.024	0.269	1.563	0.803	0.592	1.664	0.761	0.623	1.567	0.63	0.673	1.511	0.451	0.626	1.512	0.37	0.624	1.539	0.242	0.67	1.548	0.071	0.589
794	3.97	1.734	0.806	0.432	1.554	0.786	0.301	1.611	0.731	0.259	1.61	0.577	0.227	1.537	0.434	0.267	1.541	0.338	0.259	1.632	0.278	0.221	1.743	0.163	0.294	1.715	0.025	0.268	1.562	0.803	0.593	1.662	0.762	0.624	1.565	0.631	0.673	1.511	0.451	0.627	1.512	0.37	0.625	1.539	0.242	0.67	1.548	0.071	0.589
795	3.975	1.732	0.807	0.433	1.552	0.787	0.302	1.61	0.732	0.261	1.608	0.577	0.227	1.533	0.435	0.268	1.535	0.34	0.26	1.626	0.28	0.221	1.738	0.164	0.294	1.707	0.026	0.267	1.56	0.803	0.593	1.66	0.762	0.624	1.564	0.631	0.674	1.511	0.451	0.628	1.512	0.37	0.626	1.539	0.241	0.67	1.548	0.071	0.587
796	3.98	1.731	0.808	0.434	1.552	0.787	0.302	1.609	0.732	0.261	1.605	0.578	0.227	1.529	0.436	0.268	1.529	0.341	0.26	1.62	0.282	0.221	1.732	0.165	0.293	1.699	0.028	0.267	1.558	0.802	0.594	1.658	0.762	0.625	1.563	0.632	0.675	1.51	0.451	0.628	1.512	0.37	0.627	1.539	0.241	0.671	1.549	0.071	0.587
797	3.985	1.729	0.808	0.435	1.55	0.787	0.302	1.608	0.732	0.261	1.603	0.578	0.228	1.525	0.437	0.269	1.524	0.343	0.26	1.614	0.284	0.221	1.725	0.165	0.292	1.69	0.029	0.266	1.557	0.802	0.594	1.659	0.764	0.627	1.562	0.632	0.675	1.51	0.451	0.629	1.512	0.369	0.627	1.539	0.241	0.671	1.549	0.071	0.587
798	3.99	1.728	0.809	0.435	1.547	0.788	0.302	1.607	0.732	0.261	1.6	0.579	0.228	1.522	0.439	0.27	1.52	0.345	0.26	1.609	0.286	0.221	1.718	0.164	0.291	1.68	0.03	0.265	NaN	NaN	NaN	1.663	0.769	0.633	1.561	0.632	0.675	1.51	0.451	0.629	1.512	0.369	0.628	1.539	0.241	0.671	1.549	0.071	0.587
799	3.995	1.726	0.809	0.436	1.545	0.789	0.302	1.607	0.733	0.261	1.598	0.579	0.229	1.519	0.44	0.271	1.516	0.347	0.26	1.603	0.287	0.221	1.711	0.163	0.291	1.669	0.03	0.264	NaN	NaN	NaN	1.66	0.768	0.632	1.56	0.632	0.676	1.509	0.451	0.629	1.511	0.369	0.628	1.539	0.241	0.671	1.549	0.071	0.587
800	4	1.725	0.81	0.437	1.544	0.789	0.303	1.606	0.733	0.261	1.595	0.58	0.23	1.516	0.441	0.271	1.512	0.349	0.26	1.597	0.287	0.221	1.704	0.162	0.292	1.658	0.031	0.263	1.553	0.801	0.595	1.654	0.765	0.628	1.559	0.633	0.676	1.509	0.451	0.63	1.511	0.369	0.628	1.539	0.24	0.671	1.549	0.071	0.587
801	4.005	1.724	0.811	0.438	1.542	0.789	0.303	1.605	0.733	0.261	1.593	0.58	0.23	1.513	0.443	0.271	1.508	0.351	0.26	1.591	0.286	0.221	1.696	0.16	0.292	1.647	0.032	0.261	1.551	0.802	0.596	1.651	0.764	0.628	1.558	0.633	0.677	1.509	0.45	0.63	1.511	0.369	0.629	1.539	0.24	0.672	1.549	0.071	0.587
802	4.01	1.723	0.812	0.438	1.541	0.79	0.303	1.604	0.734	0.261	1.591	0.581	0.231	1.51	0.444	0.272	1.504	0.353	0.261	1.586	0.286	0.221	1.689	0.159	0.291	1.635	0.033	0.26	1.549	0.802	0.597	1.65	0.764	0.628	1.557	0.633	0.677	1.508	0.45	0.63	1.511	0.369	0.629	1.539	0.24	0.672	1.549	0.071	0.588
803	4.015	1.721	0.812	0.439	1.54	0.79	0.303	1.604	0.734	0.261	1.59	0.582	0.232	1.507	0.446	0.272	1.5	0.355	0.261	1.581	0.285	0.221	1.682	0.157	0.292	1.623	0.034	0.26	1.548	0.802	0.597	1.649	0.765	0.629	1.556	0.634	0.678	1.508	0.45	0.631	1.511	0.369	0.63	1.54	0.24	0.672	1.548	0.071	0.589
804	4.02	1.72	0.813	0.44	1.54	0.79	0.303	1.603	0.735	0.261	1.588	0.583	0.232	1.503	0.447	0.273	1.496	0.356	0.262	1.576	0.285	0.222	1.674	0.154	0.293	1.611	0.035	0.259	1.548	0.803	0.597	1.648	0.765	0.629	1.556	0.634	0.678	1.508	0.45	0.631	1.511	0.368	0.63	1.54	0.24	0.672	1.549	0.071	0.587
805	4.025	1.719	0.814	0.44	1.539	0.79	0.304	1.602	0.736	0.261	1.586	0.583	0.233	1.5	0.449	0.273	1.492	0.357	0.263	1.571	0.285	0.222	1.666	0.152	0.293	1.599	0.035	0.258	1.547	0.803	0.597	1.647	0.765	0.629	1.555	0.635	0.679	1.508	0.45	0.631	1.511	0.368	0.63	1.54	0.24	0.672	1.549	0.071	0.587
806	4.03	1.718	0.815	0.44	1.537	0.791	0.304	1.601	0.737	0.261	1.584	0.584	0.233	1.496	0.45	0.274	1.488	0.358	0.263	1.566	0.284	0.223	1.658	0.149	0.294	1.586	0.036	0.257	1.546	0.803	0.597	1.646	0.765	0.629	1.554	0.635	0.679	1.508	0.45	0.631	1.511	0.368	0.63	1.54	0.24	0.672	1.549	0.071	0.587
807	4.035	1.716	0.815	0.441	1.536	0.792	0.305	1.601	0.738	0.261	1.582	0.584	0.234	1.494	0.452	0.275	1.485	0.359	0.264	1.561	0.285	0.223	1.65	0.146	0.295	1.574	0.037	0.256	1.543	0.804	0.598	1.645	0.765	0.63	1.554	0.635	0.679	1.508	0.451	0.632	1.511	0.368	0.63	1.54	0.24	0.672	1.549	0.071	0.587
808	4.04	1.715	0.816	0.442	1.535	0.792	0.305	1.6	0.738	0.261	1.581	0.584	0.235	1.491	0.454	0.276	1.481	0.36	0.264	1.557	0.285	0.224	1.642	0.142	0.295	1.562	0.037	0.255	1.541	0.804	0.598	1.644	0.766	0.63	1.554	0.636	0.68	1.508	0.451	0.632	1.511	0.368	0.63	1.54	0.24	0.672	1.549	0.071	0.587
809	4.045	1.714	0.816	0.442	1.534	0.793	0.305	1.599	0.74	0.262	1.579	0.585	0.236	1.488	0.455	0.277	1.478	0.361	0.265	1.552	0.284	0.225	1.633	0.139	0.296	1.55	0.037	0.254	1.539	0.804	0.599	1.644	0.766	0.631	1.553	0.636	0.68	1.507	0.451	0.632	1.511	0.369	0.63	1.54	0.24	0.672	1.549	0.071	0.587
810	4.05	1.713	0.817	0.442	1.533	0.793	0.306	1.598	0.741	0.262	1.578	0.586	0.237	1.486	0.456	0.277	1.475	0.362	0.266	1.548	0.284	0.226	1.624	0.136	0.296	1.537	0.037	0.254	1.538	0.805	0.6	1.643	0.767	0.631	1.553	0.637	0.68	1.506	0.451	0.632	1.511	0.369	0.63	1.54	0.24	0.672	1.549	0.071	0.587
811	4.055	1.712	0.818	0.443	1.532	0.794	0.307	1.597	0.742	0.262	1.576	0.587	0.237	1.483	0.458	0.278	1.472	0.363	0.266	1.544	0.283	0.227	1.615	0.133	0.297	1.526	0.036	0.254	1.538	0.805	0.6	1.642	0.767	0.631	1.552	0.637	0.681	1.506	0.451	0.632	1.511	0.369	0.63	1.54	0.24	0.672	1.549	0.071	0.587
812	4.06	1.71	0.818	0.444	1.531	0.794	0.307	1.596	0.742	0.263	1.575	0.587	0.237	1.481	0.459	0.279	1.468	0.364	0.267	1.54	0.282	0.228	1.606	0.129	0.298	1.514	0.035	0.255	1.537	0.805	0.601	1.641	0.767	0.631	1.551	0.637	0.681	1.505	0.452	0.631	1.51	0.369	0.63	1.54	0.24	0.672	1.549	0.071	0.587
813	4.065	1.709	0.819	0.444	1.53	0.795	0.308	1.595	0.743	0.263	1.573	0.588	0.238	1.479	0.46	0.28	1.465	0.364	0.268	1.535	0.281	0.229	1.597	0.126	0.299	1.502	0.034	0.255	1.537	0.805	0.601	1.639	0.768	0.632	1.551	0.637	0.681	1.505	0.452	0.631	1.51	0.369	0.63	1.54	0.24	0.672	1.549	0.071	0.587
814	4.07	1.708	0.819	0.444	1.53	0.796	0.308	1.594	0.744	0.264	1.572	0.588	0.238	1.478	0.461	0.281	1.462	0.365	0.27	1.531	0.28	0.23	1.588	0.123	0.299	1.491	0.034	0.255	1.536	0.806	0.6	1.638	0.768	0.632	1.549	0.637	0.681	1.504	0.452	0.631	1.51	0.369	0.629	1.539	0.24	0.671	1.549	0.071	0.587
815	4.075	1.707	0.82	0.445	1.528	0.797	0.309	1.593	0.744	0.265	1.57	0.589	0.238	1.478	0.461	0.282	1.46	0.365	0.271	1.527	0.279	0.231	1.58	0.119	0.3	1.48	0.033	0.257	1.535	0.806	0.601	1.637	0.769	0.632	1.548	0.637	0.681	1.503	0.452	0.631	1.51	0.369	0.629	1.539	0.241	0.671	1.549	0.071	0.587
816	4.08	1.705	0.821	0.445	1.526	0.797	0.309	1.592	0.745	0.265	1.568	0.589	0.239	1.477	0.462	0.283	1.457	0.365	0.272	1.522	0.278	0.232	1.571	0.116	0.301	1.469	0.033	0.258	1.532	0.807	0.601	1.636	0.77	0.632	1.547	0.637	0.681	1.503	0.452	0.631	1.51	0.369	0.629	1.539	0.241	0.671	1.549	0.071	0.587
817	4.085	1.704	0.821	0.445	1.524	0.798	0.309	1.591	0.745	0.265	1.566	0.59	0.239	1.474	0.462	0.284	1.455	0.366	0.273	1.518	0.276	0.233	1.562	0.112	0.302	1.458	0.032	0.259	1.531	0.808	0.602	1.635	0.77	0.633	1.545	0.637	0.681	1.502	0.452	0.631	1.509	0.369	0.628	1.538	0.241	0.671	1.549	0.071	0.587
818	4.09	1.703	0.822	0.446	1.523	0.798	0.309	1.59	0.746	0.266	1.564	0.59	0.24	1.472	0.462	0.285	1.453	0.365	0.274	1.514	0.274	0.234	1.553	0.109	0.303	1.447	0.032	0.261	1.529	0.808	0.602	1.633	0.771	0.633	1.544	0.638	0.681	1.502	0.452	0.63	1.508	0.369	0.628	1.538	0.241	0.671	1.549	0.071	0.587
819	4.095	1.701	0.822	0.446	1.522	0.798	0.309	1.588	0.746	0.266	1.562	0.591	0.24	1.473	0.462	0.287	1.451	0.364	0.276	1.51	0.272	0.235	1.545	0.106	0.303	1.437	0.031	0.262	1.527	0.809	0.603	1.632	0.771	0.633	1.543	0.638	0.681	1.501	0.453	0.63	1.508	0.369	0.627	1.538	0.241	0.671	1.549	0.071	0.587
820	4.1	1.7	0.822	0.446	1.52	0.799	0.309	1.587	0.746	0.267	1.56	0.591	0.241	1.471	0.462	0.288	1.449	0.364	0.277	1.505	0.27	0.236	1.537	0.103	0.304	1.426	0.031	0.264	1.526	0.809	0.604	1.63	0.771	0.634	1.542	0.638	0.681	1.501	0.453	0.63	1.507	0.369	0.627	1.537	0.241	0.671	1.549	0.071	0.587
821	4.105	1.699	0.823	0.446	1.518	0.799	0.309	1.585	0.746	0.267	1.558	0.591	0.241	1.468	0.462	0.288	1.448	0.364	0.278	1.501	0.268	0.237	1.529	0.101	0.305	1.416	0.031	0.266	1.525	0.81	0.604	1.629	0.771	0.634	1.541	0.638	0.681	1.5	0.453	0.629	1.506	0.369	0.626	1.537	0.241	0.67	1.548	0.071	0.587
822	4.11	1.697	0.823	0.446	1.517	0.8	0.309	1.583	0.746	0.268	1.556	0.591	0.241	1.466	0.461	0.289	1.446	0.364	0.279	1.497	0.266	0.238	1.521	0.098	0.306	1.406	0.03	0.269	1.524	0.81	0.604	1.627	0.772	0.634	1.539	0.638	0.681	1.499	0.453	0.628	1.506	0.369	0.626	1.536	0.241	0.67	1.547	0.071	0.589
823	4.115	1.696	0.823	0.446	1.515	0.8	0.309	1.582	0.746	0.268	1.554	0.591	0.241	1.465	0.461	0.291	1.445	0.363	0.281	1.492	0.264	0.239	1.513	0.095	0.307	1.397	0.03	0.271	1.523	0.81	0.604	1.626	0.772	0.634	1.538	0.638	0.681	1.497	0.453	0.628	1.506	0.369	0.626	1.535	0.241	0.67	1.547	0.071	0.589
824	4.12	1.694	0.823	0.446	1.515	0.8	0.309	1.58	0.746	0.267	1.553	0.591	0.242	1.464	0.46	0.292	1.442	0.362	0.282	1.488	0.262	0.24	1.506	0.092	0.309	1.388	0.029	0.274	1.522	0.811	0.604	1.624	0.772	0.634	1.537	0.638	0.681	1.496	0.453	0.628	1.505	0.369	0.626	1.534	0.241	0.669	1.547	0.072	0.589
825	4.125	1.693	0.823	0.446	1.514	0.8	0.309	1.579	0.747	0.267	1.551	0.591	0.242	1.463	0.459	0.293	1.44	0.36	0.284	1.483	0.259	0.241	1.499	0.089	0.31	1.379	0.028	0.276	1.521	0.811	0.604	1.623	0.772	0.634	1.535	0.638	0.681	1.496	0.453	0.627	1.505	0.369	0.625	1.534	0.241	0.669	1.547	0.072	0.589
826	4.13	1.691	0.823	0.445	1.512	0.8	0.309	1.577	0.747	0.267	1.549	0.591	0.242	1.463	0.459	0.294	1.438	0.359	0.285	1.479	0.257	0.242	1.492	0.086	0.311	1.37	0.028	0.279	1.519	0.812	0.604	1.622	0.772	0.634	1.533	0.638	0.681	1.495	0.453	0.627	1.504	0.369	0.625	1.533	0.241	0.669	1.547	0.072	0.589
827	4.135	1.69	0.823	0.445	1.51	0.801	0.309	1.575	0.747	0.267	1.548	0.59	0.242	1.462	0.457	0.296	1.436	0.357	0.287	1.476	0.255	0.243	1.486	0.084	0.313	1.363	0.028	0.282	1.519	0.812	0.604	1.621	0.773	0.634	1.532	0.638	0.681	1.494	0.453	0.627	1.503	0.37	0.624	1.532	0.241	0.668	1.548	0.072	0.588
828	4.14	1.688	0.823	0.444	1.506	0.801	0.309	1.573	0.747	0.268	1.546	0.59	0.242	1.461	0.456	0.297	1.434	0.354	0.289	1.472	0.252	0.245	1.48	0.081	0.314	1.357	0.028	0.284	1.518	0.812	0.604	1.62	0.773	0.634	1.53	0.639	0.681	1.493	0.453	0.626	1.502	0.37	0.624	1.532	0.242	0.668	1.549	0.073	0.587
829	4.145	1.687	0.823	0.444	1.504	0.802	0.31	1.571	0.747	0.268	1.544	0.59	0.243	1.461	0.455	0.298	1.432	0.353	0.29	1.468	0.25	0.246	1.474	0.08	0.315	1.352	0.027	0.286	1.517	0.813	0.604	1.619	0.773	0.633	1.528	0.639	0.68	1.491	0.453	0.626	1.501	0.37	0.624	1.531	0.242	0.668	1.549	0.074	0.587
830	4.15	1.685	0.822	0.444	1.503	0.802	0.31	1.568	0.747	0.267	1.542	0.589	0.243	1.46	0.454	0.3	1.431	0.351	0.292	1.465	0.248	0.248	1.469	0.078	0.316	1.35	0.026	0.289	1.516	0.813	0.604	1.617	0.773	0.633	1.527	0.639	0.68	1.49	0.453	0.626	1.5	0.37	0.623	1.531	0.242	0.668	1.549	0.074	0.587
831	4.155	1.683	0.822	0.443	1.501	0.802	0.31	1.566	0.746	0.267	1.541	0.588	0.244	1.46	0.452	0.302	1.43	0.349	0.293	1.462	0.246	0.249	1.467	0.078	0.317	1.348	0.024	0.29	1.515	0.813	0.604	1.616	0.773	0.633	1.526	0.639	0.68	1.489	0.453	0.626	1.499	0.37	0.623	1.53	0.242	0.668	1.549	0.075	0.587
832	4.16	1.682	0.822	0.442	1.5	0.802	0.31	1.564	0.747	0.267	1.539	0.587	0.244	1.46	0.45	0.303	1.43	0.349	0.294	1.459	0.245	0.251	1.467	0.079	0.318	1.348	0.023	0.29	1.514	0.813	0.604	1.615	0.773	0.632	1.524	0.639	0.679	1.487	0.453	0.625	1.498	0.369	0.623	1.53	0.242	0.668	1.55	0.075	0.586
833	4.165	1.68	0.821	0.442	1.498	0.802	0.309	1.562	0.747	0.266	1.537	0.586	0.245	1.461	0.449	0.305	1.429	0.35	0.294	1.458	0.247	0.251	1.469	0.08	0.319	1.348	0.024	0.29	1.513	0.813	0.604	1.614	0.773	0.632	1.522	0.639	0.679	1.486	0.453	0.625	1.497	0.369	0.623	1.529	0.241	0.668	1.55	0.076	0.586
834	4.17	1.679	0.821	0.441	1.495	0.803	0.309	1.559	0.746	0.266	1.536	0.586	0.245	1.461	0.448	0.307	1.428	0.351	0.296	1.458	0.25	0.252	1.47	0.081	0.319	1.348	0.024	0.29	1.512	0.813	0.604	1.613	0.773	0.631	1.521	0.639	0.679	1.484	0.453	0.625	1.496	0.369	0.623	1.528	0.241	0.668	1.55	0.076	0.586
835	4.175	1.677	0.82	0.44	1.492	0.803	0.31	1.556	0.746	0.266	1.535	0.586	0.245	1.461	0.448	0.308	1.426	0.352	0.297	1.458	0.252	0.253	1.472	0.082	0.319	1.349	0.025	0.29	1.511	0.813	0.604	1.612	0.773	0.631	1.519	0.639	0.678	1.482	0.453	0.625	1.494	0.369	0.623	1.528	0.241	0.667	1.55	0.076	0.586
836	4.18	1.676	0.82	0.439	1.489	0.803	0.31	1.553	0.746	0.265	1.533	0.586	0.245	1.46	0.448	0.308	1.424	0.352	0.298	1.459	0.253	0.254	1.472	0.082	0.319	1.349	0.024	0.289	1.51	0.814	0.603	1.611	0.773	0.63	1.518	0.639	0.678	1.481	0.453	0.625	1.493	0.369	0.623	1.527	0.241	0.667	1.55	0.076	0.586
837	4.185	1.674	0.82	0.439	1.487	0.803	0.31	1.55	0.746	0.265	1.531	0.585	0.245	1.457	0.45	0.308	1.421	0.353	0.3	1.459	0.253	0.255	1.472	0.081	0.319	1.349	0.023	0.289	1.509	0.814	0.603	1.61	0.773	0.63	1.517	0.639	0.678	1.48	0.453	0.625	1.492	0.369	0.623	1.526	0.241	0.667	1.55	0.076	0.586
838	4.19	1.673	0.82	0.438	1.486	0.803	0.309	1.547	0.746	0.264	1.529	0.585	0.245	1.453	0.451	0.309	1.418	0.353	0.301	1.46	0.252	0.257	1.471	0.081	0.319	1.349	0.022	0.289	1.507	0.814	0.603	1.609	0.773	0.63	1.516	0.639	0.678	1.479	0.453	0.625	1.491	0.368	0.623	1.526	0.241	0.667	1.55	0.076	0.586
839	4.195	1.672	0.82	0.437	1.484	0.803	0.309	1.544	0.746	0.264	1.527	0.585	0.245	1.45	0.452	0.309	1.416	0.353	0.302	1.461	0.251	0.258	1.47	0.08	0.319	1.348	0.022	0.289	1.509	0.814	0.604	1.608	0.773	0.629	1.514	0.639	0.677	1.478	0.453	0.625	1.491	0.369	0.623	1.525	0.241	0.667	1.55	0.076	0.586
840	4.2	1.671	0.82	0.436	1.482	0.803	0.309	1.541	0.746	0.263	1.525	0.585	0.245	1.447	0.454	0.309	1.416	0.352	0.303	1.461	0.25	0.259	1.47	0.08	0.319	1.348	0.022	0.29	1.515	0.813	0.605	1.608	0.773	0.629	1.513	0.639	0.677	1.478	0.453	0.625	1.491	0.369	0.623	1.525	0.241	0.666	1.55	0.076	0.586
841	4.205	1.669	0.82	0.435	1.48	0.803	0.308	1.538	0.745	0.263	1.522	0.586	0.245	1.445	0.455	0.308	1.416	0.351	0.303	1.46	0.251	0.258	1.469	0.08	0.319	1.348	0.022	0.29	1.513	0.813	0.604	1.607	0.773	0.629	1.512	0.638	0.677	1.477	0.453	0.625	1.489	0.368	0.623	1.524	0.241	0.666	1.549	0.076	0.586
842	4.21	1.668	0.82	0.434	1.478	0.803	0.308	1.535	0.745	0.263	1.519	0.586	0.245	1.442	0.455	0.308	1.417	0.35	0.302	1.457	0.251	0.257	1.469	0.08	0.319	1.347	0.022	0.29	1.505	0.814	0.602	1.606	0.773	0.629	1.511	0.638	0.677	1.477	0.453	0.624	1.488	0.368	0.623	1.524	0.241	0.666	1.549	0.076	0.586
843	4.215	1.666	0.82	0.433	1.475	0.803	0.308	1.533	0.746	0.263	1.516	0.587	0.245	1.439	0.454	0.309	1.418	0.349	0.301	1.454	0.25	0.256	1.468	0.08	0.319	1.347	0.022	0.291	1.503	0.814	0.601	1.605	0.773	0.628	1.511	0.638	0.677	1.476	0.453	0.624	1.487	0.368	0.623	1.524	0.241	0.666	1.549	0.076	0.586
844	4.22	1.665	0.82	0.433	1.473	0.803	0.307	1.53	0.746	0.263	1.514	0.588	0.244	1.437	0.454	0.308	1.419	0.348	0.301	1.451	0.25	0.255	1.468	0.08	0.319	1.347	0.022	0.291	1.502	0.814	0.6	1.604	0.773	0.628	1.51	0.638	0.677	1.475	0.452	0.624	1.487	0.368	0.623	1.523	0.241	0.667	1.549	0.076	0.586
845	4.225	1.664	0.821	0.432	1.471	0.803	0.307	1.528	0.747	0.263	1.511	0.589	0.243	1.435	0.453	0.308	1.419	0.348	0.3	1.449	0.249	0.255	1.468	0.08	0.319	1.347	0.022	0.291	1.502	0.814	0.6	1.603	0.773	0.627	1.51	0.638	0.677	1.474	0.452	0.624	1.486	0.368	0.622	1.523	0.241	0.667	1.549	0.076	0.586
846	4.23	1.662	0.821	0.431	1.47	0.804	0.307	1.526	0.748	0.264	1.508	0.59	0.243	1.434	0.453	0.308	1.418	0.349	0.3	1.447	0.248	0.254	1.468	0.08	0.319	1.347	0.021	0.29	1.501	0.814	0.6	1.602	0.773	0.627	1.51	0.638	0.677	1.474	0.452	0.623	1.486	0.367	0.622	1.522	0.241	0.667	1.549	0.076	0.586
847	4.235	1.661	0.821	0.431	1.468	0.804	0.307	1.523	0.749	0.264	1.505	0.591	0.242	1.433	0.454	0.307	1.416	0.349	0.301	1.446	0.247	0.253	1.468	0.08	0.319	1.347	0.021	0.29	1.5	0.815	0.599	1.601	0.773	0.627	1.509	0.638	0.677	1.473	0.452	0.623	1.486	0.367	0.622	1.522	0.242	0.666	1.549	0.076	0.586
848	4.24	1.659	0.821	0.431	1.467	0.804	0.307	1.522	0.75	0.264	1.503	0.592	0.241	1.432	0.454	0.307	1.414	0.349	0.301	1.445	0.246	0.253	1.468	0.08	0.319	1.347	0.021	0.29	1.499	0.815	0.599	1.601	0.773	0.627	1.509	0.638	0.677	1.472	0.451	0.623	1.485	0.367	0.622	1.522	0.242	0.666	1.549	0.076	0.586
849	4.245	1.658	0.822	0.43	1.466	0.805	0.307	1.52	0.75	0.264	1.5	0.593	0.24	1.431	0.454	0.307	1.412	0.349	0.301	1.445	0.246	0.253	1.468	0.08	0.318	1.347	0.021	0.29	1.498	0.815	0.598	1.6	0.773	0.626	1.509	0.638	0.676	1.472	0.451	0.622	1.485	0.367	0.622	1.522	0.242	0.666	1.549	0.076	0.586
850	4.25	1.657	0.822	0.43	1.464	0.805	0.307	1.518	0.751	0.264	1.498	0.594	0.24	1.431	0.454	0.307	1.41	0.349	0.301	1.444	0.247	0.253	1.467	0.08	0.318	1.347	0.021	0.291	1.496	0.816	0.597	1.599	0.773	0.626	1.509	0.638	0.676	1.472	0.451	0.622	1.484	0.367	0.621	1.522	0.242	0.666	1.549	0.076	0.586
851	4.255	1.656	0.822	0.43	1.462	0.806	0.307	1.517	0.752	0.264	1.495	0.595	0.239	1.431	0.454	0.307	1.409	0.348	0.301	1.444	0.247	0.253	1.467	0.08	0.318	1.347	0.021	0.291	1.494	0.816	0.597	1.598	0.773	0.626	1.508	0.638	0.676	1.471	0.451	0.622	1.484	0.368	0.621	1.522	0.242	0.666	1.548	0.075	0.586
852	4.26	1.654	0.822	0.43	1.461	0.807	0.307	1.515	0.753	0.264	1.493	0.596	0.239	1.431	0.454	0.306	1.407	0.347	0.301	1.444	0.247	0.253	1.467	0.08	0.318	1.347	0.021	0.291	1.492	0.817	0.596	1.597	0.773	0.626	1.508	0.638	0.676	1.471	0.451	0.621	1.483	0.368	0.621	1.522	0.242	0.666	1.548	0.075	0.586
853	4.265	1.653	0.822	0.429	1.459	0.808	0.306	1.514	0.754	0.264	1.491	0.597	0.238	1.431	0.454	0.306	1.407	0.347	0.301	1.444	0.247	0.253	1.467	0.079	0.318	1.347	0.02	0.29	1.491	0.817	0.595	1.597	0.774	0.625	1.508	0.638	0.675	1.471	0.451	0.621	1.483	0.368	0.62	1.522	0.242	0.666	1.548	0.075	0.586
854	4.27	1.652	0.823	0.429	1.459	0.808	0.306	1.512	0.754	0.264	1.489	0.597	0.238	1.431	0.454	0.306	1.406	0.346	0.301	1.444	0.247	0.253	1.467	0.079	0.318	1.347	0.02	0.29	NaN	NaN	NaN	1.596	0.774	0.625	1.507	0.638	0.675	1.471	0.451	0.621	1.483	0.368	0.62	1.522	0.242	0.666	1.548	0.075	0.586
855	4.275	1.651	0.823	0.428	1.458	0.808	0.307	1.51	0.754	0.264	1.488	0.598	0.237	1.432	0.454	0.306	1.407	0.346	0.301	1.444	0.247	0.252	1.467	0.079	0.318	1.347	0.02	0.29	NaN	NaN	NaN	1.595	0.774	0.624	1.507	0.638	0.675	1.471	0.451	0.621	1.483	0.368	0.619	1.522	0.243	0.666	1.548	0.075	0.586
856	4.28	1.65	0.824	0.428	1.458	0.808	0.307	1.509	0.755	0.265	1.486	0.598	0.237	1.432	0.453	0.305	1.407	0.346	0.3	1.444	0.247	0.252	1.467	0.079	0.317	1.347	0.02	0.29	NaN	NaN	NaN	1.594	0.774	0.623	1.507	0.638	0.674	1.47	0.451	0.62	1.483	0.368	0.619	1.522	0.243	0.665	1.548	0.075	0.586
857	4.285	1.648	0.824	0.428	1.457	0.808	0.307	1.507	0.755	0.265	1.486	0.599	0.236	1.431	0.453	0.305	1.408	0.346	0.3	1.444	0.247	0.252	1.467	0.079	0.317	1.347	0.02	0.29	NaN	NaN	NaN	1.593	0.775	0.623	1.506	0.638	0.674	1.47	0.452	0.62	1.484	0.368	0.619	1.522	0.243	0.665	1.548	0.075	0.586
858	4.29	1.647	0.824	0.427	1.457	0.808	0.307	1.506	0.755	0.264	1.485	0.599	0.236	1.431	0.453	0.304	1.409	0.347	0.299	1.444	0.247	0.252	1.467	0.079	0.317	1.347	0.019	0.29	NaN	NaN	NaN	1.592	0.775	0.623	1.505	0.638	0.673	1.47	0.452	0.619	1.484	0.369	0.618	1.522	0.243	0.665	1.548	0.075	0.586
859	4.295	1.646	0.825	0.427	1.455	0.809	0.306	1.505	0.756	0.264	1.484	0.6	0.235	1.431	0.453	0.304	1.411	0.347	0.299	1.444	0.247	0.252	1.467	0.079	0.317	1.347	0.019	0.29	NaN	NaN	NaN	1.591	0.776	0.622	1.505	0.638	0.673	1.47	0.452	0.619	1.484	0.369	0.618	1.522	0.243	0.665	1.548	0.075	0.586
860	4.3	1.645	0.825	0.426	1.453	0.809	0.306	1.504	0.756	0.263	1.484	0.6	0.235	1.431	0.452	0.304	1.412	0.347	0.298	1.444	0.246	0.252	1.467	0.079	0.317	1.347	0.019	0.29	NaN	NaN	NaN	1.59	0.777	0.622	1.504	0.638	0.672	1.47	0.453	0.619	1.484	0.369	0.618	1.522	0.243	0.665	1.548	0.075	0.586
861	4.305	1.644	0.825	0.425	1.451	0.809	0.306	1.503	0.756	0.262	1.484	0.6	0.234	1.431	0.453	0.304	1.414	0.348	0.298	1.445	0.246	0.252	1.467	0.079	0.317	1.347	0.018	0.29	1.476	0.825	0.591	1.589	0.777	0.621	1.503	0.639	0.672	1.47	0.453	0.618	1.485	0.37	0.617	1.522	0.244	0.664	1.548	0.075	0.586
862	4.31	1.643	0.826	0.424	1.449	0.81	0.306	1.502	0.756	0.261	1.484	0.6	0.234	1.431	0.453	0.303	1.414	0.348	0.298	1.445	0.246	0.252	1.467	0.079	0.317	1.346	0.018	0.29	NaN	NaN	NaN	1.588	0.777	0.62	1.503	0.639	0.671	1.47	0.453	0.617	1.485	0.37	0.617	1.523	0.244	0.664	1.548	0.075	0.586
863	4.315	1.643	0.827	0.424	1.448	0.81	0.306	1.502	0.756	0.26	1.484	0.6	0.234	1.431	0.453	0.303	1.415	0.348	0.297	1.445	0.246	0.252	1.467	0.079	0.317	1.346	0.018	0.29	NaN	NaN	NaN	1.587	0.778	0.62	1.502	0.639	0.671	1.47	0.453	0.617	1.485	0.37	0.617	1.523	0.245	0.663	1.548	0.075	0.586
864	4.32	1.642	0.827	0.423	1.448	0.81	0.305	1.501	0.757	0.26	1.484	0.599	0.234	1.431	0.453	0.303	1.415	0.347	0.297	1.446	0.245	0.252	1.467	0.079	0.317	1.346	0.017	0.29	NaN	NaN	NaN	1.587	0.778	0.619	1.502	0.639	0.67	1.47	0.453	0.616	1.485	0.37	0.616	1.524	0.245	0.663	1.548	0.075	0.586
865	4.325	1.641	0.827	0.423	1.447	0.81	0.305	1.499	0.757	0.26	1.485	0.599	0.233	1.432	0.454	0.302	1.415	0.347	0.297	1.446	0.245	0.252	1.467	0.079	0.317	1.346	0.017	0.29	NaN	NaN	NaN	1.586	0.779	0.619	1.501	0.639	0.669	1.47	0.453	0.616	1.485	0.371	0.616	1.524	0.245	0.663	1.548	0.075	0.586
866	4.33	1.64	0.828	0.422	1.446	0.81	0.304	1.499	0.757	0.259	1.485	0.599	0.233	1.432	0.454	0.302	1.414	0.347	0.297	1.446	0.245	0.252	1.467	0.079	0.318	1.346	0.017	0.29	NaN	NaN	NaN	1.585	0.779	0.618	1.5	0.639	0.669	1.47	0.453	0.615	1.485	0.371	0.615	1.524	0.246	0.663	1.548	0.075	0.586
867	4.335	1.639	0.828	0.421	1.444	0.811	0.304	1.498	0.757	0.258	1.486	0.598	0.233	1.432	0.454	0.302	1.414	0.347	0.297	1.446	0.245	0.252	1.467	0.079	0.318	1.346	0.016	0.29	NaN	NaN	NaN	1.584	0.779	0.617	1.5	0.64	0.668	1.47	0.454	0.615	1.486	0.371	0.615	1.524	0.246	0.663	1.548	0.075	0.586
868	4.34	1.638	0.829	0.421	1.444	0.811	0.303	1.497	0.757	0.257	1.486	0.598	0.232	1.432	0.454	0.302	1.413	0.346	0.297	1.446	0.245	0.252	1.466	0.079	0.318	1.346	0.016	0.29	NaN	NaN	NaN	1.583	0.78	0.617	1.499	0.64	0.668	1.47	0.454	0.614	1.486	0.371	0.614	1.524	0.246	0.662	1.548	0.075	0.586
869	4.345	1.637	0.829	0.42	1.443	0.811	0.302	1.497	0.758	0.257	1.487	0.598	0.232	1.432	0.454	0.302	1.412	0.346	0.297	1.446	0.245	0.252	1.466	0.079	0.318	1.345	0.016	0.29	NaN	NaN	NaN	1.583	0.78	0.616	1.499	0.64	0.667	1.469	0.454	0.614	1.486	0.371	0.614	1.524	0.246	0.662	1.548	0.075	0.585
870	4.35	1.636	0.829	0.42	1.443	0.811	0.301	1.496	0.758	0.257	1.487	0.597	0.232	1.432	0.454	0.301	1.412	0.346	0.297	1.446	0.245	0.252	1.466	0.079	0.318	1.345	0.016	0.29	NaN	NaN	NaN	1.582	0.78	0.616	1.498	0.64	0.667	1.469	0.454	0.613	1.486	0.371	0.613	1.524	0.246	0.662	1.548	0.075	0.585
871	4.355	1.636	0.83	0.419	1.443	0.81	0.3	1.496	0.759	0.256	1.488	0.597	0.232	1.432	0.454	0.301	1.411	0.346	0.296	1.446	0.245	0.252	1.466	0.079	0.318	1.345	0.015	0.29	NaN	NaN	NaN	1.582	0.78	0.615	1.498	0.64	0.666	1.469	0.454	0.613	1.486	0.371	0.613	1.524	0.246	0.662	1.548	0.075	0.585
872	4.36	1.635	0.83	0.419	1.443	0.81	0.3	1.495	0.759	0.255	1.488	0.597	0.231	1.432	0.454	0.301	1.411	0.346	0.296	1.446	0.244	0.251	1.466	0.079	0.317	1.345	0.015	0.29	NaN	NaN	NaN	1.581	0.78	0.615	1.497	0.64	0.665	1.469	0.454	0.613	1.486	0.371	0.613	1.524	0.246	0.661	1.548	0.075	0.585
873	4.365	1.634	0.83	0.418	1.442	0.81	0.299	1.495	0.759	0.254	1.489	0.597	0.231	1.437	0.452	0.302	1.411	0.346	0.296	1.446	0.244	0.251	1.466	0.079	0.317	1.345	0.015	0.29	1.468	0.827	0.585	1.581	0.781	0.614	1.497	0.64	0.665	1.468	0.454	0.612	1.485	0.371	0.612	1.524	0.247	0.661	1.548	0.075	0.585
874	4.37	1.634	0.831	0.417	1.44	0.811	0.298	1.495	0.759	0.253	1.489	0.597	0.23	1.449	0.447	0.305	1.412	0.346	0.295	1.446	0.244	0.251	1.466	0.079	0.317	1.345	0.015	0.29	1.467	0.828	0.585	1.58	0.781	0.614	1.496	0.64	0.664	1.468	0.454	0.612	1.485	0.371	0.612	1.524	0.247	0.661	1.548	0.075	0.585
875	4.375	1.633	0.831	0.417	1.438	0.812	0.297	1.495	0.759	0.253	1.489	0.597	0.23	1.447	0.447	0.304	1.413	0.346	0.295	1.446	0.244	0.25	1.465	0.079	0.317	1.345	0.014	0.29	1.468	0.828	0.584	1.58	0.781	0.613	1.497	0.64	0.663	1.467	0.454	0.611	1.485	0.371	0.612	1.524	0.247	0.661	1.548	0.075	0.585
876	4.38	1.633	0.831	0.416	1.439	0.811	0.296	1.495	0.759	0.252	1.489	0.598	0.229	1.436	0.452	0.301	1.413	0.346	0.295	1.446	0.244	0.25	1.465	0.079	0.317	1.345	0.014	0.29	1.47	0.827	0.583	1.579	0.781	0.613	1.497	0.64	0.663	1.467	0.454	0.611	1.485	0.371	0.612	1.524	0.247	0.661	1.548	0.075	0.585
877	4.385	1.632	0.831	0.416	1.439	0.811	0.296	1.494	0.759	0.251	1.489	0.598	0.229	1.433	0.453	0.3	1.413	0.346	0.294	1.445	0.244	0.249	1.465	0.079	0.317	1.345	0.014	0.29	1.471	0.826	0.583	1.579	0.781	0.612	1.497	0.64	0.663	1.467	0.454	0.61	1.485	0.371	0.611	1.524	0.247	0.661	1.548	0.075	0.585
878	4.39	1.632	0.832	0.415	1.437	0.812	0.296	1.494	0.759	0.251	1.489	0.598	0.228	1.432	0.453	0.299	1.413	0.346	0.294	1.445	0.243	0.249	1.465	0.079	0.317	1.345	0.014	0.29	1.471	0.826	0.583	1.579	0.781	0.612	1.497	0.64	0.662	1.467	0.454	0.61	1.485	0.372	0.611	1.524	0.247	0.661	1.548	0.075	0.585
879	4.395	1.631	0.832	0.415	1.436	0.812	0.295	1.493	0.759	0.25	1.488	0.598	0.228	1.432	0.453	0.298	1.414	0.346	0.294	1.445	0.243	0.249	1.465	0.079	0.317	1.345	0.013	0.29	1.47	0.826	0.582	1.578	0.781	0.611	1.497	0.64	0.662	1.467	0.454	0.609	1.485	0.372	0.611	1.524	0.247	0.66	1.548	0.075	0.585
880	4.4	1.631	0.832	0.414	1.434	0.812	0.294	1.493	0.759	0.25	1.487	0.598	0.227	1.432	0.453	0.298	1.414	0.346	0.293	1.444	0.243	0.249	1.465	0.078	0.317	1.345	0.013	0.29	1.47	0.826	0.582	1.578	0.781	0.61	1.497	0.64	0.662	1.467	0.454	0.609	1.485	0.372	0.61	1.524	0.247	0.66	1.548	0.075	0.585
881	4.405	1.63	0.832	0.413	1.434	0.812	0.294	1.493	0.759	0.249	1.487	0.598	0.227	1.432	0.453	0.297	1.413	0.346	0.293	1.444	0.242	0.249	1.465	0.078	0.317	1.345	0.013	0.29	1.469	0.825	0.581	1.578	0.781	0.61	1.496	0.64	0.661	1.467	0.454	0.609	1.485	0.372	0.61	1.524	0.247	0.66	1.548	0.075	0.585
882	4.41	1.63	0.833	0.413	1.434	0.811	0.293	1.492	0.759	0.249	1.486	0.598	0.227	1.432	0.454	0.297	1.413	0.346	0.293	1.444	0.242	0.249	1.465	0.078	0.317	1.345	0.013	0.29	1.469	0.825	0.581	1.578	0.781	0.609	1.496	0.64	0.661	1.467	0.454	0.609	1.485	0.372	0.61	1.524	0.247	0.66	1.548	0.075	0.585
883	4.415	1.629	0.833	0.413	1.434	0.811	0.292	1.492	0.759	0.248	1.485	0.597	0.226	1.432	0.454	0.297	1.413	0.346	0.293	1.443	0.242	0.249	1.465	0.078	0.317	1.344	0.013	0.29	1.467	0.825	0.581	1.578	0.781	0.609	1.496	0.64	0.661	1.467	0.454	0.608	1.485	0.372	0.61	1.524	0.247	0.66	1.548	0.075	0.585
884	4.42	1.629	0.833	0.412	1.434	0.811	0.292	1.492	0.759	0.248	1.484	0.598	0.226	1.431	0.454	0.297	1.412	0.345	0.293	1.443	0.241	0.249	1.464	0.078	0.317	1.344	0.013	0.29	1.466	0.825	0.581	1.577	0.781	0.608	1.496	0.64	0.66	1.468	0.454	0.608	1.485	0.372	0.609	1.524	0.247	0.66	1.548	0.075	0.585
885	4.425	1.628	0.833	0.411	1.433	0.811	0.291	1.491	0.759	0.247	1.484	0.598	0.225	1.432	0.454	0.297	1.412	0.345	0.292	1.443	0.241	0.249	1.464	0.078	0.317	1.344	0.013	0.29	1.465	0.825	0.581	1.577	0.781	0.608	1.496	0.64	0.66	1.468	0.454	0.608	1.485	0.372	0.609	1.524	0.247	0.66	1.548	0.075	0.585
886	4.43	1.628	0.833	0.411	1.432	0.811	0.291	1.491	0.759	0.246	1.483	0.598	0.225	1.432	0.453	0.296	1.412	0.345	0.292	1.443	0.241	0.249	1.464	0.078	0.317	1.344	0.013	0.289	1.465	0.825	0.581	1.577	0.781	0.607	1.496	0.639	0.659	1.468	0.454	0.608	1.485	0.372	0.609	1.524	0.248	0.66	1.548	0.075	0.585
887	4.435	1.627	0.834	0.41	1.432	0.811	0.29	1.49	0.759	0.246	1.482	0.598	0.224	1.431	0.453	0.296	1.412	0.345	0.292	1.443	0.241	0.249	1.464	0.078	0.317	1.344	0.013	0.289	1.465	0.825	0.58	1.577	0.781	0.607	1.496	0.639	0.659	1.468	0.454	0.608	1.485	0.372	0.609	1.524	0.248	0.66	1.548	0.075	0.585
888	4.44	1.627	0.834	0.41	1.431	0.811	0.29	1.49	0.76	0.246	1.482	0.598	0.224	1.431	0.453	0.296	1.412	0.345	0.292	1.442	0.241	0.248	1.464	0.078	0.317	1.344	0.013	0.289	1.466	0.825	0.58	1.576	0.781	0.606	1.496	0.64	0.659	1.468	0.455	0.608	1.485	0.372	0.609	1.524	0.248	0.66	1.548	0.075	0.585
889	4.445	1.627	0.834	0.409	1.431	0.811	0.29	1.489	0.76	0.246	1.481	0.597	0.223	1.431	0.453	0.295	1.412	0.345	0.292	1.442	0.241	0.248	1.464	0.078	0.317	1.344	0.013	0.289	1.466	0.824	0.579	1.576	0.781	0.606	1.496	0.64	0.658	1.468	0.455	0.607	1.485	0.372	0.609	1.524	0.248	0.659	1.548	0.075	0.585
890	4.45	1.626	0.834	0.409	1.431	0.811	0.29	1.488	0.76	0.245	1.48	0.597	0.223	1.43	0.453	0.295	1.412	0.345	0.291	1.442	0.241	0.248	1.464	0.078	0.317	1.344	0.013	0.289	1.467	0.824	0.579	1.576	0.781	0.605	1.496	0.64	0.658	1.468	0.455	0.607	1.485	0.372	0.608	1.524	0.249	0.659	1.548	0.075	0.585
891	4.455	1.626	0.834	0.408	1.431	0.81	0.289	1.488	0.76	0.244	1.479	0.598	0.222	1.43	0.453	0.294	1.412	0.344	0.291	1.442	0.24	0.248	1.464	0.078	0.317	1.344	0.013	0.29	1.468	0.823	0.578	1.576	0.781	0.605	1.496	0.64	0.657	1.468	0.455	0.607	1.485	0.372	0.608	1.524	0.249	0.659	1.548	0.075	0.585
892	4.46	1.625	0.834	0.408	1.43	0.81	0.289	1.488	0.76	0.244	1.479	0.598	0.222	1.43	0.453	0.294	1.411	0.344	0.291	1.442	0.24	0.248	1.464	0.078	0.317	1.344	0.013	0.29	1.468	0.822	0.578	1.575	0.781	0.604	1.496	0.64	0.657	1.468	0.455	0.607	1.485	0.372	0.608	1.524	0.249	0.659	1.548	0.075	0.585
893	4.465	1.625	0.834	0.407	1.43	0.81	0.289	1.488	0.76	0.243	1.479	0.598	0.221	1.429	0.453	0.293	1.411	0.344	0.291	1.441	0.24	0.248	1.464	0.078	0.317	1.344	0.013	0.29	1.469	0.822	0.577	1.575	0.781	0.604	1.496	0.64	0.657	1.468	0.455	0.606	1.485	0.372	0.608	1.525	0.249	0.659	1.548	0.075	0.585
894	4.47	1.625	0.834	0.407	1.43	0.81	0.289	1.487	0.76	0.243	1.478	0.599	0.221	1.429	0.453	0.293	1.411	0.344	0.291	1.441	0.24	0.248	1.464	0.078	0.317	1.344	0.013	0.29	1.469	0.821	0.577	1.576	0.781	0.603	1.496	0.64	0.657	1.468	0.455	0.606	1.485	0.373	0.608	1.525	0.249	0.659	1.548	0.075	0.585
895	4.475	1.624	0.834	0.406	1.43	0.81	0.288	1.487	0.76	0.242	1.478	0.599	0.22	1.428	0.453	0.293	1.411	0.344	0.29	1.441	0.24	0.248	1.464	0.078	0.317	1.344	0.013	0.29	1.469	0.821	0.577	1.575	0.781	0.603	1.496	0.64	0.657	1.468	0.455	0.606	1.485	0.373	0.608	1.525	0.249	0.658	1.548	0.075	0.585
896	4.48	1.624	0.834	0.406	1.43	0.81	0.288	1.486	0.76	0.242	1.478	0.599	0.22	1.428	0.453	0.293	1.411	0.344	0.29	1.441	0.24	0.247	1.464	0.078	0.317	1.344	0.013	0.29	1.468	0.821	0.577	1.575	0.781	0.602	1.497	0.64	0.656	1.469	0.455	0.606	1.485	0.373	0.608	1.525	0.25	0.658	1.548	0.075	0.585
897	4.485	1.624	0.834	0.405	1.429	0.81	0.288	1.486	0.76	0.241	1.477	0.599	0.219	1.428	0.453	0.293	1.411	0.344	0.29	1.441	0.239	0.247	1.464	0.078	0.317	1.344	0.013	0.29	1.467	0.821	0.577	1.575	0.781	0.602	1.497	0.64	0.656	1.469	0.455	0.605	1.485	0.373	0.607	1.525	0.25	0.658	1.548	0.075	0.585
898	4.49	1.623	0.835	0.404	1.429	0.81	0.287	1.485	0.76	0.241	1.477	0.599	0.218	1.428	0.453	0.292	1.411	0.344	0.29	1.441	0.239	0.247	1.464	0.078	0.317	1.344	0.013	0.29	1.467	0.821	0.577	1.575	0.781	0.601	1.497	0.64	0.655	1.469	0.455	0.605	1.485	0.373	0.607	1.525	0.25	0.658	1.548	0.075	0.585
899	4.495	1.623	0.835	0.404	1.429	0.809	0.286	1.485	0.76	0.24	1.476	0.599	0.218	1.428	0.453	0.292	1.412	0.344	0.29	1.441	0.239	0.247	1.464	0.078	0.317	1.344	0.013	0.29	1.466	0.821	0.577	1.575	0.781	0.601	1.497	0.64	0.655	1.469	0.455	0.605	1.485	0.373	0.607	1.525	0.25	0.658	1.548	0.076	0.585
900	4.5	1.623	0.835	0.403	1.428	0.809	0.285	1.485	0.76	0.24	1.476	0.599	0.218	1.427	0.452	0.291	1.412	0.344	0.289	1.441	0.239	0.247	1.464	0.078	0.317	1.344	0.013	0.29	1.466	0.822	0.577	1.575	0.781	0.6	1.497	0.64	0.654	1.469	0.455	0.604	1.485	0.373	0.607	1.525	0.25	0.658	1.548	0.076	0.585
901	4.505	1.623	0.835	0.403	1.427	0.809	0.285	1.484	0.76	0.24	1.475	0.599	0.217	1.427	0.452	0.291	1.412	0.344	0.289	1.441	0.239	0.247	1.464	0.078	0.317	1.344	0.013	0.29	1.466	0.822	0.575	1.575	0.781	0.6	1.497	0.64	0.654	1.469	0.455	0.604	1.485	0.373	0.607	1.525	0.25	0.658	1.548	0.076	0.585
902	4.51	1.622	0.835	0.402	1.426	0.809	0.285	1.484	0.76	0.239	1.474	0.599	0.217	1.427	0.452	0.291	1.412	0.344	0.289	1.441	0.239	0.247	1.464	0.078	0.317	1.344	0.013	0.29	1.466	0.822	0.575	1.575	0.781	0.599	1.497	0.641	0.653	1.468	0.455	0.604	1.485	0.373	0.606	1.525	0.25	0.658	1.548	0.076	0.585
903	4.515	1.622	0.836	0.401	1.425	0.809	0.284	1.483	0.76	0.239	1.474	0.6	0.217	1.427	0.452	0.291	1.412	0.344	0.289	1.441	0.239	0.246	1.464	0.078	0.317	1.345	0.014	0.29	1.466	0.821	0.574	1.575	0.781	0.599	1.497	0.641	0.653	1.468	0.455	0.604	1.485	0.373	0.606	1.525	0.25	0.657	1.548	0.076	0.585
904	4.52	1.622	0.836	0.401	1.425	0.809	0.284	1.483	0.76	0.238	1.473	0.6	0.217	1.427	0.453	0.291	1.412	0.344	0.289	1.441	0.239	0.246	1.464	0.078	0.317	1.345	0.014	0.29	1.466	0.821	0.574	1.575	0.781	0.598	1.496	0.64	0.652	1.468	0.455	0.603	1.485	0.373	0.606	1.525	0.25	0.657	1.548	0.076	0.585
905	4.525	1.622	0.836	0.4	1.424	0.809	0.284	1.483	0.761	0.237	1.473	0.6	0.217	1.427	0.453	0.291	1.412	0.344	0.289	1.44	0.239	0.246	1.465	0.078	0.317	1.345	0.014	0.29	1.466	0.821	0.574	1.575	0.782	0.598	1.496	0.64	0.652	1.468	0.455	0.603	1.485	0.373	0.606	1.525	0.25	0.657	1.548	0.076	0.585
906	4.53	1.622	0.836	0.4	1.424	0.81	0.284	1.483	0.761	0.237	1.473	0.6	0.216	1.427	0.453	0.291	1.412	0.344	0.289	1.44	0.238	0.246	1.465	0.078	0.317	1.345	0.014	0.29	1.466	0.821	0.573	1.575	0.782	0.597	1.496	0.64	0.652	1.468	0.456	0.603	1.485	0.373	0.605	1.525	0.251	0.657	1.548	0.076	0.585
907	4.535	1.621	0.837	0.399	1.423	0.81	0.283	1.482	0.761	0.236	1.473	0.6	0.216	1.427	0.453	0.29	1.412	0.344	0.288	1.44	0.238	0.246	1.465	0.078	0.317	1.345	0.015	0.29	1.466	0.82	0.573	1.575	0.782	0.597	1.496	0.64	0.651	1.47	0.457	0.603	1.485	0.373	0.605	1.525	0.251	0.657	1.548	0.076	0.585
908	4.54	1.621	0.837	0.399	1.423	0.81	0.283	1.482	0.762	0.236	1.472	0.6	0.216	1.428	0.453	0.29	1.412	0.344	0.288	1.44	0.238	0.245	1.465	0.078	0.317	1.345	0.015	0.29	1.466	0.82	0.573	1.575	0.782	0.596	1.496	0.64	0.651	1.47	0.457	0.603	1.485	0.373	0.605	1.525	0.251	0.657	1.548	0.076	0.585
909	4.545	1.621	0.837	0.398	1.422	0.81	0.282	1.482	0.762	0.237	1.472	0.6	0.215	1.428	0.453	0.29	1.412	0.344	0.288	1.44	0.238	0.245	1.465	0.078	0.317	1.345	0.015	0.29	1.465	0.82	0.573	1.574	0.782	0.596	1.496	0.64	0.65	1.47	0.457	0.603	1.485	0.374	0.605	1.526	0.251	0.657	1.548	0.076	0.585
910	4.55	1.62	0.837	0.398	1.422	0.81	0.281	1.481	0.762	0.237	1.472	0.6	0.215	1.428	0.453	0.29	1.413	0.344	0.288	1.44	0.238	0.245	1.465	0.078	0.317	1.345	0.015	0.29	1.465	0.82	0.573	1.574	0.782	0.595	1.497	0.641	0.65	1.471	0.457	0.602	1.485	0.374	0.604	1.526	0.251	0.656	1.548	0.076	0.585
911	4.555	1.62	0.838	0.397	1.422	0.81	0.281	1.481	0.762	0.236	1.471	0.6	0.215	1.428	0.453	0.29	1.413	0.344	0.288	1.44	0.238	0.245	1.465	0.078	0.317	1.345	0.015	0.29	1.464	0.82	0.572	1.574	0.782	0.595	1.497	0.641	0.65	1.471	0.457	0.602	1.486	0.374	0.604	1.526	0.251	0.656	1.548	0.076	0.585
912	4.56	1.62	0.838	0.397	1.421	0.81	0.282	1.48	0.762	0.236	1.471	0.6	0.214	1.428	0.453	0.29	1.413	0.344	0.288	1.44	0.238	0.245	1.465	0.078	0.317	1.345	0.015	0.29	1.463	0.82	0.572	1.574	0.782	0.594	1.497	0.641	0.649	1.47	0.457	0.601	1.486	0.374	0.603	1.526	0.251	0.656	1.548	0.076	0.585
913	4.565	1.62	0.838	0.397	1.421	0.81	0.282	1.48	0.762	0.235	1.471	0.6	0.214	1.428	0.453	0.29	1.413	0.344	0.288	1.44	0.238	0.245	1.465	0.078	0.317	1.345	0.015	0.29	1.463	0.82	0.572	1.574	0.782	0.594	1.497	0.641	0.649	1.469	0.456	0.601	1.487	0.374	0.603	1.527	0.251	0.656	1.548	0.076	0.585
914	4.57	1.619	0.838	0.396	1.421	0.81	0.281	1.479	0.762	0.235	1.471	0.6	0.214	1.428	0.454	0.29	1.413	0.344	0.288	1.441	0.238	0.245	1.465	0.078	0.317	1.345	0.015	0.29	1.462	0.82	0.572	1.574	0.782	0.594	1.497	0.641	0.648	1.469	0.456	0.6	1.489	0.375	0.603	1.527	0.252	0.655	1.548	0.076	0.585
915	4.575	1.619	0.839	0.396	1.42	0.81	0.281	1.479	0.762	0.234	1.47	0.6	0.214	1.428	0.454	0.29	1.413	0.344	0.288	1.441	0.238	0.246	1.466	0.078	0.317	1.345	0.015	0.29	1.462	0.821	0.571	1.574	0.783	0.593	1.498	0.641	0.648	1.47	0.456	0.6	1.489	0.375	0.603	1.527	0.252	0.655	1.548	0.076	0.585
916	4.58	1.619	0.839	0.396	1.42	0.811	0.28	1.478	0.762	0.234	1.47	0.6	0.213	1.428	0.454	0.289	1.413	0.344	0.288	1.441	0.238	0.246	1.466	0.078	0.317	1.345	0.015	0.29	1.462	0.821	0.571	1.574	0.783	0.593	1.498	0.641	0.647	1.47	0.456	0.6	1.488	0.375	0.602	1.528	0.252	0.655	1.548	0.076	0.585
917	4.585	1.619	0.839	0.395	1.42	0.811	0.28	1.477	0.762	0.235	1.47	0.6	0.213	1.428	0.454	0.289	1.413	0.344	0.288	1.442	0.238	0.246	1.466	0.078	0.317	1.345	0.015	0.29	1.462	0.821	0.571	1.574	0.783	0.593	1.498	0.641	0.647	1.47	0.456	0.599	1.488	0.375	0.602	1.528	0.252	0.655	1.548	0.076	0.585
918	4.59	1.618	0.839	0.395	1.42	0.811	0.279	1.477	0.762	0.235	1.47	0.6	0.213	1.428	0.454	0.289	1.413	0.344	0.288	1.442	0.238	0.245	1.466	0.077	0.317	1.345	0.016	0.29	1.462	0.821	0.571	1.574	0.783	0.592	1.498	0.641	0.647	1.47	0.456	0.599	1.488	0.375	0.602	1.528	0.252	0.654	1.548	0.076	0.585
919	4.595	1.618	0.84	0.395	1.42	0.811	0.279	1.477	0.762	0.234	1.469	0.6	0.213	1.428	0.454	0.289	1.413	0.344	0.287	1.442	0.238	0.245	1.466	0.077	0.317	1.345	0.016	0.29	1.462	0.821	0.57	1.574	0.783	0.592	1.499	0.641	0.647	1.471	0.456	0.599	1.489	0.376	0.602	1.528	0.252	0.654	1.548	0.076	0.585
920	4.6	1.618	0.84	0.394	1.42	0.811	0.279	1.477	0.762	0.234	1.469	0.6	0.213	1.428	0.454	0.289	1.413	0.344	0.287	1.442	0.238	0.245	1.466	0.077	0.317	1.345	0.016	0.29	1.463	0.821	0.569	1.573	0.784	0.592	1.499	0.641	0.647	1.471	0.456	0.599	1.49	0.376	0.602	1.528	0.252	0.654	1.548	0.076	0.585
921	4.605	1.617	0.84	0.394	1.419	0.811	0.278	1.477	0.762	0.232	1.469	0.6	0.213	1.428	0.454	0.289	1.414	0.344	0.287	1.443	0.238	0.245	1.466	0.077	0.317	1.345	0.016	0.29	1.463	0.822	0.568	1.572	0.784	0.591	1.499	0.641	0.646	1.471	0.456	0.599	1.49	0.376	0.602	1.528	0.252	0.654	1.549	0.076	0.585
922	4.61	1.617	0.84	0.394	1.419	0.811	0.278	1.477	0.762	0.232	1.469	0.6	0.212	1.428	0.454	0.288	1.414	0.343	0.287	1.443	0.238	0.245	1.466	0.077	0.317	1.345	0.016	0.29	1.462	0.822	0.568	1.572	0.784	0.591	1.499	0.641	0.646	1.471	0.456	0.598	1.49	0.376	0.602	1.528	0.252	0.654	1.549	0.076	0.585
923	4.615	1.617	0.84	0.394	1.419	0.811	0.278	1.477	0.763	0.232	1.469	0.6	0.212	1.428	0.454	0.288	1.414	0.343	0.287	1.443	0.238	0.245	1.466	0.077	0.317	1.345	0.015	0.29	1.462	0.822	0.567	1.573	0.784	0.591	1.499	0.642	0.646	1.472	0.456	0.598	1.49	0.376	0.601	1.529	0.252	0.654	1.549	0.076	0.585
924	4.62	1.616	0.84	0.393	1.418	0.81	0.278	1.477	0.763	0.231	1.469	0.6	0.212	1.428	0.454	0.288	1.414	0.343	0.287	1.443	0.238	0.245	1.466	0.077	0.317	1.345	0.015	0.29	1.462	0.822	0.567	1.573	0.784	0.591	1.499	0.642	0.646	1.472	0.456	0.598	1.49	0.375	0.601	1.529	0.253	0.654	1.549	0.076	0.585
925	4.625	1.616	0.841	0.393	1.418	0.81	0.278	1.476	0.763	0.231	1.469	0.6	0.212	1.428	0.454	0.288	1.414	0.343	0.287	1.443	0.238	0.245	1.466	0.077	0.317	1.345	0.015	0.29	1.461	0.822	0.567	1.573	0.784	0.59	1.499	0.642	0.646	1.472	0.456	0.598	1.49	0.375	0.601	1.529	0.253	0.654	1.549	0.076	0.585
926	4.63	1.616	0.841	0.393	1.418	0.81	0.277	1.476	0.763	0.231	1.469	0.601	0.211	1.428	0.454	0.288	1.414	0.343	0.286	1.443	0.238	0.244	1.466	0.077	0.317	1.345	0.015	0.29	1.461	0.822	0.567	1.573	0.785	0.59	1.499	0.642	0.646	1.472	0.456	0.598	1.49	0.375	0.601	1.529	0.253	0.654	1.549	0.076	0.585
927	4.635	1.616	0.841	0.392	1.417	0.81	0.277	1.475	0.762	0.232	1.469	0.601	0.211	1.428	0.454	0.288	1.414	0.343	0.286	1.442	0.238	0.244	1.466	0.077	0.317	1.345	0.015	0.29	1.461	0.822	0.567	1.573	0.785	0.59	1.499	0.642	0.645	1.472	0.456	0.597	1.49	0.375	0.601	1.529	0.253	0.654	1.549	0.076	0.585
928	4.64	1.616	0.841	0.392	1.417	0.81	0.276	1.475	0.762	0.232	1.469	0.601	0.211	1.428	0.454	0.287	1.414	0.343	0.286	1.442	0.238	0.244	1.466	0.077	0.317	1.345	0.015	0.29	1.461	0.822	0.566	1.572	0.785	0.59	1.499	0.642	0.645	1.473	0.456	0.597	1.49	0.375	0.601	1.53	0.253	0.654	1.549	0.076	0.585
929	4.645	1.616	0.841	0.392	1.417	0.81	0.275	1.475	0.762	0.232	1.469	0.601	0.21	1.428	0.453	0.287	1.414	0.343	0.286	1.442	0.238	0.244	1.466	0.077	0.317	1.345	0.015	0.29	1.461	0.822	0.566	1.572	0.786	0.59	1.499	0.643	0.645	1.473	0.456	0.597	1.49	0.375	0.601	1.53	0.253	0.654	1.549	0.076	0.585
930	4.65	1.615	0.841	0.391	1.417	0.81	0.275	1.474	0.762	0.232	1.469	0.601	0.21	1.427	0.453	0.287	1.413	0.343	0.286	1.442	0.238	0.244	1.466	0.077	0.317	1.345	0.015	0.29	1.46	0.822	0.566	1.572	0.785	0.589	1.499	0.643	0.645	1.473	0.456	0.597	1.491	0.375	0.6	1.53	0.253	0.654	1.549	0.076	0.585
931	4.655	1.615	0.842	0.391	1.417	0.81	0.274	1.474	0.762	0.231	1.469	0.601	0.21	1.427	0.453	0.286	1.413	0.343	0.286	1.442	0.237	0.244	1.465	0.077	0.317	1.345	0.015	0.29	1.459	0.822	0.566	1.572	0.786	0.589	1.499	0.643	0.644	1.473	0.456	0.597	1.491	0.375	0.6	1.53	0.253	0.654	1.549	0.076	0.585
932	4.66	1.615	0.842	0.391	1.417	0.81	0.274	1.474	0.762	0.229	1.469	0.6	0.21	1.427	0.453	0.286	1.413	0.343	0.286	1.442	0.237	0.244	1.465	0.077	0.317	1.345	0.015	0.29	1.459	0.822	0.565	1.571	0.786	0.589	1.499	0.643	0.644	1.473	0.456	0.597	1.491	0.375	0.6	1.53	0.253	0.654	1.549	0.076	0.585
933	4.665	1.614	0.842	0.391	1.417	0.81	0.274	1.474	0.762	0.229	1.468	0.6	0.209	1.427	0.453	0.286	1.413	0.343	0.286	1.442	0.237	0.244	1.465	0.077	0.317	1.345	0.015	0.29	1.459	0.822	0.565	1.571	0.786	0.588	1.499	0.643	0.643	1.473	0.456	0.597	1.491	0.375	0.6	1.53	0.253	0.654	1.549	0.076	0.585
934	4.67	1.614	0.842	0.391	1.417	0.809	0.274	1.474	0.762	0.23	1.468	0.6	0.209	1.427	0.453	0.286	1.413	0.343	0.286	1.441	0.237	0.244	1.465	0.077	0.317	1.345	0.015	0.29	1.459	0.822	0.565	1.571	0.786	0.588	1.499	0.643	0.643	1.473	0.456	0.597	1.491	0.376	0.6	1.53	0.253	0.654	1.549	0.076	0.585
935	4.675	1.614	0.842	0.39	1.418	0.809	0.275	1.474	0.762	0.229	1.468	0.6	0.209	1.427	0.453	0.286	1.413	0.343	0.286	1.441	0.237	0.244	1.465	0.077	0.317	1.345	0.015	0.29	1.459	0.822	0.565	1.571	0.786	0.588	1.499	0.642	0.643	1.473	0.456	0.597	1.491	0.376	0.6	1.53	0.253	0.654	1.549	0.076	0.585
936	4.68	1.614	0.842	0.39	1.416	0.809	0.274	1.474	0.762	0.228	1.468	0.6	0.209	1.427	0.453	0.286	1.413	0.343	0.286	1.441	0.237	0.244	1.465	0.077	0.317	1.345	0.015	0.29	1.458	0.822	0.565	1.57	0.786	0.588	1.499	0.642	0.643	1.473	0.456	0.597	1.491	0.376	0.6	1.53	0.253	0.654	1.549	0.076	0.585
937	4.685	1.614	0.842	0.39	1.416	0.809	0.274	1.474	0.762	0.228	1.468	0.6	0.208	1.427	0.453	0.285	1.413	0.343	0.286	1.441	0.237	0.244	1.465	0.077	0.317	1.345	0.015	0.29	1.458	0.822	0.565	1.57	0.786	0.587	1.498	0.642	0.642	1.473	0.456	0.596	1.491	0.376	0.6	1.53	0.253	0.653	1.549	0.076	0.585
938	4.69	1.614	0.842	0.39	1.416	0.808	0.273	1.474	0.762	0.228	1.468	0.6	0.208	1.426	0.452	0.285	1.413	0.343	0.286	1.441	0.237	0.244	1.465	0.077	0.317	1.345	0.015	0.29	1.458	0.822	0.565	1.571	0.786	0.587	1.498	0.642	0.642	1.473	0.457	0.596	1.491	0.376	0.599	1.53	0.253	0.653	1.549	0.076	0.585
939	4.695	1.614	0.842	0.389	1.415	0.808	0.273	1.474	0.762	0.228	1.468	0.6	0.208	1.426	0.452	0.285	1.413	0.343	0.286	1.441	0.237	0.244	1.465	0.077	0.317	1.345	0.015	0.29	1.458	0.822	0.564	1.57	0.786	0.587	1.498	0.642	0.642	1.473	0.457	0.596	1.491	0.376	0.599	1.53	0.253	0.653	1.549	0.076	0.585
940	4.7	1.613	0.842	0.389	1.415	0.808	0.273	1.474	0.762	0.229	1.468	0.6	0.208	1.426	0.452	0.285	1.413	0.343	0.286	1.441	0.237	0.244	1.465	0.077	0.317	1.345	0.015	0.29	1.459	0.822	0.562	1.57	0.786	0.587	1.498	0.642	0.642	1.473	0.457	0.596	1.491	0.376	0.599	1.53	0.253	0.653	1.549	0.076	0.585
941	4.705	1.613	0.843	0.389	1.415	0.808	0.273	1.474	0.762	0.229	1.468	0.6	0.208	1.426	0.452	0.285	1.413	0.343	0.286	1.441	0.237	0.244	1.465	0.077	0.317	1.345	0.015	0.29	1.458	0.822	0.562	1.569	0.786	0.586	1.497	0.642	0.641	1.473	0.457	0.596	1.491	0.376	0.599	1.53	0.253	0.653	1.549	0.076	0.585
942	4.71	1.613	0.843	0.388	1.414	0.808	0.273	1.474	0.762	0.228	1.468	0.6	0.207	1.426	0.452	0.285	1.413	0.343	0.285	1.441	0.237	0.244	1.465	0.077	0.317	1.345	0.015	0.29	1.457	0.822	0.562	1.569	0.786	0.586	1.497	0.642	0.641	1.472	0.457	0.596	1.491	0.376	0.599	1.53	0.253	0.653	1.549	0.076	0.585
943	4.715	1.613	0.843	0.388	1.414	0.808	0.272	1.474	0.762	0.227	1.468	0.6	0.207	1.426	0.452	0.285	1.413	0.343	0.285	1.442	0.237	0.244	1.465	0.077	0.317	1.345	0.014	0.29	1.456	0.822	0.562	1.569	0.786	0.586	1.497	0.642	0.641	1.472	0.457	0.595	1.491	0.376	0.599	1.53	0.253	0.653	1.549	0.076	0.585
944	4.72	1.613	0.843	0.388	1.414	0.808	0.272	1.474	0.761	0.226	1.468	0.6	0.207	1.426	0.452	0.285	1.413	0.343	0.285	1.442	0.237	0.244	1.465	0.077	0.317	1.345	0.014	0.29	1.456	0.822	0.561	1.569	0.786	0.586	1.497	0.642	0.641	1.472	0.456	0.595	1.491	0.376	0.599	1.53	0.253	0.653	1.549	0.076	0.585
945	4.725	1.612	0.843	0.388	1.414	0.808	0.272	1.474	0.761	0.226	1.468	0.6	0.207	1.426	0.452	0.285	1.413	0.343	0.285	1.442	0.237	0.244	1.465	0.077	0.317	1.345	0.014	0.29	1.455	0.822	0.561	1.568	0.786	0.585	1.497	0.642	0.641	1.472	0.456	0.595	1.491	0.376	0.598	1.53	0.253	0.653	1.549	0.076	0.585
946	4.73	1.612	0.843	0.388	1.414	0.808	0.271	1.474	0.761	0.226	1.468	0.6	0.207	1.425	0.452	0.285	1.413	0.343	0.285	1.442	0.237	0.243	1.465	0.077	0.317	1.345	0.014	0.29	1.455	0.823	0.561	1.567	0.786	0.585	1.497	0.642	0.641	1.471	0.456	0.595	1.491	0.376	0.598	1.53	0.254	0.653	1.549	0.076	0.585
947	4.735	1.612	0.843	0.388	1.414	0.808	0.271	1.473	0.761	0.226	1.468	0.6	0.207	1.425	0.452	0.285	1.413	0.343	0.285	1.442	0.237	0.243	1.465	0.077	0.317	1.345	0.014	0.29	1.455	0.823	0.561	1.567	0.787	0.585	1.497	0.642	0.641	1.471	0.456	0.594	1.491	0.376	0.598	1.53	0.254	0.653	1.549	0.076	0.585
948	4.74	1.612	0.843	0.387	1.414	0.808	0.27	1.473	0.761	0.226	1.468	0.6	0.207	1.425	0.452	0.285	1.413	0.343	0.285	1.441	0.237	0.243	1.465	0.077	0.317	1.345	0.014	0.29	1.454	0.823	0.561	1.567	0.787	0.585	1.497	0.642	0.641	1.471	0.456	0.594	1.491	0.376	0.598	1.53	0.254	0.652	1.549	0.076	0.585
949	4.745	1.612	0.843	0.387	1.414	0.808	0.27	1.473	0.761	0.225	1.467	0.6	0.207	1.425	0.452	0.285	1.413	0.343	0.285	1.441	0.237	0.243	1.465	0.077	0.317	1.345	0.014	0.29	1.454	0.823	0.561	1.567	0.787	0.585	1.497	0.643	0.641	1.471	0.456	0.594	1.491	0.376	0.598	1.53	0.254	0.652	1.549	0.076	0.585
950	4.75	1.611	0.843	0.387	1.413	0.807	0.271	1.473	0.761	0.225	1.467	0.6	0.206	1.425	0.452	0.285	1.413	0.343	0.285	1.441	0.237	0.243	1.465	0.077	0.317	1.345	0.014	0.29	1.455	0.822	0.561	1.567	0.787	0.585	1.497	0.643	0.641	1.471	0.456	0.594	1.491	0.376	0.598	1.53	0.254	0.652	1.549	0.076	0.585
951	4.755	1.611	0.843	0.387	1.413	0.807	0.271	1.473	0.761	0.225	1.467	0.6	0.206	1.425	0.452	0.285	1.413	0.343	0.285	1.441	0.236	0.243	1.465	0.077	0.317	1.345	0.014	0.29	1.455	0.822	0.56	1.567	0.787	0.585	1.497	0.643	0.641	1.471	0.456	0.594	1.491	0.376	0.598	1.53	0.254	0.652	1.549	0.076	0.585
952	4.76	1.611	0.843	0.387	1.413	0.807	0.27	1.473	0.761	0.225	1.467	0.599	0.206	1.425	0.452	0.285	1.413	0.343	0.285	1.441	0.236	0.243	1.465	0.077	0.317	1.345	0.014	0.29	1.455	0.822	0.56	1.568	0.787	0.585	1.497	0.643	0.64	1.471	0.456	0.594	1.491	0.376	0.597	1.53	0.254	0.652	1.549	0.076	0.585
953	4.765	1.611	0.843	0.387	1.413	0.807	0.27	1.473	0.761	0.224	1.467	0.599	0.206	1.425	0.452	0.285	1.413	0.343	0.285	1.441	0.236	0.243	1.465	0.077	0.317	1.345	0.014	0.29	1.455	0.822	0.56	1.567	0.787	0.584	1.497	0.643	0.64	1.471	0.456	0.594	1.491	0.376	0.597	1.53	0.254	0.652	1.549	0.076	0.585
954	4.77	1.611	0.843	0.386	1.413	0.807	0.27	1.474	0.76	0.223	1.467	0.6	0.206	1.425	0.452	0.285	1.413	0.343	0.285	1.441	0.236	0.243	1.465	0.077	0.317	1.345	0.014	0.29	1.454	0.822	0.56	1.567	0.787	0.584	1.497	0.643	0.64	1.471	0.456	0.594	1.491	0.376	0.597	1.53	0.254	0.652	1.549	0.076	0.585
955	4.775	1.61	0.843	0.386	1.413	0.807	0.27	1.474	0.76	0.223	1.467	0.599	0.206	1.426	0.452	0.285	1.412	0.343	0.284	1.441	0.236	0.243	1.465	0.077	0.317	1.345	0.014	0.29	1.454	0.822	0.559	1.567	0.787	0.584	1.496	0.643	0.64	1.471	0.456	0.594	1.491	0.376	0.597	1.53	0.254	0.652	1.549	0.076	0.585
956	4.78	1.61	0.843	0.386	1.412	0.806	0.269	1.473	0.76	0.224	1.467	0.599	0.206	1.426	0.452	0.284	1.412	0.343	0.284	1.441	0.236	0.243	1.465	0.077	0.317	1.345	0.014	0.29	1.453	0.821	0.558	1.567	0.787	0.584	1.496	0.643	0.64	1.471	0.456	0.593	1.491	0.376	0.597	1.53	0.254	0.652	1.549	0.076	0.585
957	4.785	1.61	0.843	0.386	1.412	0.806	0.269	1.473	0.761	0.225	1.467	0.599	0.206	1.426	0.452	0.284	1.412	0.343	0.284	1.441	0.236	0.243	1.465	0.077	0.317	1.345	0.014	0.29	1.452	0.821	0.558	1.566	0.787	0.584	1.496	0.643	0.64	1.471	0.456	0.593	1.492	0.376	0.597	1.53	0.254	0.652	1.549	0.076	0.585
958	4.79	1.61	0.844	0.385	1.412	0.806	0.269	1.473	0.761	0.224	1.467	0.599	0.205	1.426	0.452	0.284	1.412	0.343	0.284	1.441	0.236	0.243	1.465	0.077	0.317	1.345	0.014	0.29	1.452	0.822	0.558	1.566	0.787	0.583	1.496	0.643	0.639	1.471	0.456	0.593	1.492	0.376	0.597	1.53	0.254	0.652	1.549	0.076	0.585
959	4.795	1.61	0.844	0.385	1.412	0.806	0.269	1.473	0.761	0.224	1.467	0.599	0.205	1.426	0.452	0.284	1.412	0.343	0.284	1.441	0.236	0.243	1.465	0.077	0.317	1.345	0.014	0.29	1.451	0.821	0.558	1.565	0.788	0.583	1.496	0.644	0.639	1.472	0.456	0.593	1.492	0.376	0.597	1.53	0.254	0.652	1.549	0.076	0.585
960	4.8	1.61	0.844	0.385	1.412	0.806	0.268	1.473	0.76	0.224	1.467	0.599	0.205	1.426	0.452	0.284	1.412	0.342	0.284	1.441	0.236	0.243	1.465	0.077	0.317	1.345	0.014	0.29	1.451	0.822	0.558	1.565	0.788	0.583	1.496	0.644	0.639	1.472	0.456	0.593	1.492	0.376	0.597	1.53	0.254	0.652	1.549	0.076	0.585
961	4.805	1.61	0.844	0.385	1.412	0.806	0.268	1.473	0.76	0.223	1.467	0.599	0.205	1.426	0.452	0.284	1.412	0.342	0.284	1.441	0.236	0.243	1.465	0.077	0.317	1.345	0.014	0.29	1.451	0.821	0.557	1.565	0.788	0.583	1.496	0.644	0.638	1.472	0.456	0.593	1.492	0.376	0.597	1.53	0.254	0.651	1.549	0.076	0.585
962	4.81	1.609	0.844	0.385	1.412	0.806	0.268	1.473	0.76	0.223	1.466	0.599	0.204	1.426	0.452	0.283	1.412	0.342	0.284	1.441	0.236	0.243	1.465	0.077	0.317	1.345	0.014	0.29	1.451	0.821	0.556	1.565	0.788	0.583	1.496	0.644	0.638	1.472	0.456	0.592	1.492	0.376	0.597	1.53	0.254	0.651	1.549	0.076	0.585
963	4.815	1.609	0.844	0.385	1.412	0.806	0.267	1.474	0.76	0.223	1.466	0.599	0.204	1.426	0.452	0.283	1.412	0.342	0.283	1.441	0.236	0.243	1.465	0.077	0.317	1.345	0.014	0.29	1.451	0.821	0.556	1.565	0.788	0.583	1.496	0.644	0.638	1.472	0.456	0.592	1.492	0.376	0.597	1.53	0.254	0.651	1.549	0.076	0.585
964	4.82	1.609	0.844	0.384	1.411	0.806	0.267	1.474	0.76	0.223	1.466	0.599	0.204	1.426	0.452	0.283	1.412	0.342	0.283	1.441	0.236	0.243	1.465	0.077	0.317	1.345	0.014	0.29	1.451	0.821	0.556	1.565	0.788	0.582	1.496	0.644	0.638	1.472	0.456	0.592	1.492	0.376	0.597	1.53	0.255	0.651	1.549	0.076	0.585
965	4.825	1.609	0.844	0.384	1.411	0.806	0.267	1.474	0.76	0.222	1.466	0.599	0.204	1.426	0.452	0.283	1.412	0.342	0.283	1.44	0.236	0.243	1.465	0.077	0.317	1.345	0.014	0.29	1.452	0.821	0.556	1.565	0.788	0.582	1.496	0.644	0.638	1.472	0.457	0.592	1.492	0.376	0.596	1.53	0.255	0.651	1.549	0.076	0.585
966	4.83	1.609	0.844	0.384	1.411	0.806	0.267	1.474	0.76	0.222	1.466	0.599	0.204	1.425	0.452	0.282	1.412	0.342	0.283	1.44	0.236	0.243	1.465	0.077	0.317	1.345	0.014	0.29	1.451	0.82	0.556	1.565	0.788	0.582	1.496	0.644	0.637	1.472	0.457	0.592	1.492	0.376	0.596	1.531	0.255	0.651	1.549	0.076	0.585
967	4.835	1.609	0.844	0.384	1.411	0.806	0.267	1.474	0.76	0.222	1.466	0.599	0.203	1.425	0.452	0.282	1.412	0.342	0.283	1.44	0.236	0.243	1.465	0.077	0.317	1.345	0.014	0.29	1.451	0.821	0.555	1.565	0.788	0.582	1.496	0.644	0.637	1.472	0.457	0.592	1.492	0.376	0.596	1.531	0.255	0.651	1.549	0.076	0.585
968	4.84	1.608	0.845	0.384	1.411	0.806	0.267	1.474	0.76	0.222	1.466	0.599	0.203	1.425	0.452	0.282	1.412	0.342	0.283	1.44	0.236	0.243	1.465	0.077	0.317	1.345	0.014	0.29	1.45	0.821	0.555	1.565	0.788	0.582	1.496	0.644	0.637	1.473	0.457	0.591	1.492	0.376	0.596	1.531	0.255	0.651	1.549	0.076	0.585
969	4.845	1.608	0.845	0.384	1.411	0.806	0.267	1.474	0.76	0.222	1.466	0.599	0.203	1.425	0.452	0.282	1.412	0.342	0.283	1.44	0.236	0.243	1.465	0.077	0.317	1.345	0.014	0.29	1.45	0.821	0.554	1.564	0.789	0.581	1.496	0.644	0.637	1.473	0.457	0.591	1.492	0.376	0.596	1.531	0.255	0.651	1.549	0.076	0.585
970	4.85	1.608	0.845	0.384	1.411	0.806	0.267	1.474	0.761	0.221	1.466	0.599	0.203	1.425	0.452	0.281	1.412	0.342	0.283	1.44	0.235	0.243	1.465	0.077	0.317	1.345	0.014	0.29	1.449	0.821	0.554	1.564	0.789	0.581	1.496	0.644	0.637	1.473	0.457	0.591	1.492	0.376	0.596	1.531	0.255	0.651	1.549	0.076	0.585
971	4.855	1.608	0.845	0.383	1.412	0.805	0.267	1.474	0.761	0.221	1.466	0.599	0.203	1.425	0.452	0.281	1.412	0.342	0.283	1.44	0.235	0.243	1.465	0.077	0.317	1.345	0.014	0.29	1.449	0.822	0.554	1.564	0.789	0.581	1.496	0.644	0.637	1.473	0.457	0.591	1.492	0.377	0.596	1.531	0.255	0.651	1.549	0.076	0.585
972	4.86	1.608	0.845	0.383	1.413	0.805	0.267	1.474	0.761	0.221	1.466	0.599	0.203	1.425	0.452	0.281	1.412	0.342	0.283	1.44	0.235	0.243	1.465	0.077	0.317	1.345	0.014	0.29	1.448	0.822	0.554	1.564	0.789	0.581	1.496	0.644	0.637	1.473	0.457	0.591	1.492	0.377	0.596	1.531	0.255	0.651	1.549	0.076	0.585
973	4.865	1.608	0.845	0.383	1.414	0.805	0.267	1.474	0.761	0.221	1.466	0.599	0.202	1.425	0.452	0.281	1.412	0.342	0.283	1.44	0.235	0.243	1.465	0.077	0.317	1.345	0.014	0.29	1.448	0.822	0.554	1.564	0.789	0.581	1.496	0.644	0.636	1.473	0.457	0.591	1.492	0.377	0.596	1.531	0.255	0.65	1.549	0.076	0.585
974	4.87	1.608	0.845	0.383	1.413	0.805	0.267	1.474	0.761	0.22	1.466	0.599	0.202	1.425	0.452	0.281	1.411	0.342	0.282	1.44	0.235	0.243	1.465	0.077	0.317	1.345	0.014	0.29	1.448	0.822	0.554	1.564	0.789	0.581	1.496	0.644	0.636	1.473	0.457	0.591	1.492	0.377	0.596	1.531	0.255	0.65	1.549	0.076	0.585
975	4.875	1.608	0.845	0.382	1.413	0.805	0.266	1.474	0.761	0.22	1.466	0.599	0.202	1.425	0.452	0.281	1.411	0.342	0.282	1.44	0.235	0.243	1.465	0.077	0.317	1.345	0.014	0.29	1.448	0.822	0.554	1.564	0.789	0.58	1.496	0.644	0.636	1.473	0.457	0.591	1.492	0.377	0.595	1.531	0.255	0.65	1.549	0.076	0.585
976	4.88	1.608	0.845	0.382	1.413	0.805	0.265	1.474	0.76	0.22	1.466	0.598	0.202	1.425	0.452	0.28	1.411	0.342	0.282	1.44	0.235	0.243	1.465	0.077	0.317	1.345	0.014	0.29	1.448	0.822	0.554	1.563	0.789	0.58	1.496	0.644	0.636	1.473	0.457	0.591	1.493	0.377	0.595	1.531	0.255	0.65	1.549	0.076	0.585
977	4.885	1.607	0.845	0.382	1.413	0.804	0.264	1.473	0.759	0.219	1.466	0.598	0.202	1.425	0.452	0.28	1.411	0.342	0.282	1.44	0.235	0.242	1.465	0.077	0.317	1.345	0.014	0.29	1.448	0.822	0.553	1.563	0.789	0.58	1.496	0.644	0.636	1.474	0.457	0.59	1.493	0.377	0.595	1.532	0.255	0.65	1.549	0.076	0.585
978	4.89	1.607	0.845	0.382	1.412	0.804	0.264	1.473	0.76	0.219	1.466	0.598	0.202	1.425	0.452	0.28	1.411	0.342	0.282	1.44	0.235	0.242	1.465	0.077	0.317	1.345	0.014	0.29	1.449	0.822	0.553	1.563	0.789	0.58	1.496	0.644	0.635	1.474	0.457	0.59	1.493	0.377	0.595	1.532	0.255	0.65	1.549	0.076	0.585
979	4.895	1.607	0.845	0.382	1.412	0.804	0.264	1.473	0.76	0.219	1.466	0.598	0.202	1.425	0.452	0.28	1.411	0.342	0.282	1.44	0.235	0.242	1.465	0.077	0.317	1.345	0.014	0.29	1.448	0.822	0.553	1.563	0.789	0.579	1.496	0.644	0.635	1.474	0.457	0.59	1.493	0.377	0.595	1.532	0.256	0.65	1.549	0.076	0.585
980	4.9	1.607	0.846	0.382	1.412	0.804	0.263	1.473	0.76	0.218	1.466	0.598	0.202	1.425	0.452	0.28	1.411	0.342	0.282	1.44	0.235	0.242	1.465	0.077	0.317	1.345	0.014	0.29	1.449	0.822	0.552	1.563	0.79	0.579	1.496	0.644	0.635	1.474	0.457	0.59	1.493	0.377	0.595	1.532	0.256	0.65	1.549	0.076	0.585
981	4.905	1.607	0.846	0.381	1.412	0.804	0.263	1.473	0.76	0.218	1.466	0.598	0.202	1.425	0.452	0.28	1.411	0.342	0.282	1.44	0.235	0.242	1.465	0.077	0.317	1.345	0.015	0.29	1.449	0.822	0.551	1.562	0.79	0.579	1.496	0.644	0.635	1.474	0.457	0.59	1.493	0.377	0.595	1.532	0.256	0.65	1.549	0.076	0.585
982	4.91	1.607	0.846	0.381	1.413	0.804	0.262	1.473	0.76	0.218	1.466	0.598	0.201	1.425	0.452	0.28	1.411	0.342	0.282	1.44	0.235	0.242	1.465	0.077	0.317	1.345	0.015	0.29	NaN	NaN	NaN	1.562	0.79	0.579	1.496	0.644	0.635	1.474	0.457	0.59	1.494	0.377	0.595	1.532	0.256	0.65	1.549	0.076	0.585
983	4.915	1.607	0.846	0.381	1.413	0.804	0.262	1.473	0.76	0.218	1.465	0.598	0.201	1.425	0.452	0.28	1.411	0.342	0.282	1.44	0.235	0.242	1.465	0.077	0.317	1.345	0.015	0.29	NaN	NaN	NaN	1.563	0.79	0.579	1.496	0.644	0.635	1.475	0.457	0.59	1.494	0.377	0.595	1.532	0.256	0.65	1.549	0.076	0.585
984	4.92	1.607	0.846	0.381	1.413	0.803	0.262	1.473	0.76	0.218	1.465	0.597	0.201	1.425	0.452	0.28	1.411	0.342	0.282	1.44	0.235	0.242	1.465	0.077	0.317	1.345	0.015	0.29	NaN	NaN	NaN	1.563	0.789	0.578	1.497	0.644	0.634	1.475	0.457	0.59	1.494	0.377	0.595	1.532	0.256	0.65	1.549	0.076	0.585
985	4.925	1.606	0.846	0.381	1.413	0.803	0.262	1.473	0.76	0.217	1.466	0.597	0.201	1.425	0.452	0.28	1.411	0.341	0.282	1.44	0.235	0.242	1.465	0.077	0.317	1.345	0.015	0.29	1.448	0.822	0.55	1.563	0.789	0.578	1.497	0.644	0.634	1.475	0.457	0.59	1.494	0.377	0.595	1.532	0.256	0.65	1.549	0.075	0.585
986	4.93	1.606	0.846	0.381	1.413	0.803	0.262	1.473	0.76	0.217	1.466	0.597	0.201	1.425	0.452	0.28	1.411	0.341	0.281	1.44	0.235	0.242	1.465	0.077	0.317	1.345	0.015	0.29	1.448	0.821	0.55	1.563	0.789	0.578	1.497	0.644	0.634	1.475	0.457	0.59	1.494	0.377	0.595	1.532	0.256	0.65	1.549	0.075	0.585
987	4.935	1.606	0.846	0.381	1.413	0.803	0.262	1.474	0.76	0.217	1.466	0.597	0.2	1.425	0.452	0.28	1.411	0.341	0.281	1.44	0.235	0.242	1.465	0.077	0.317	1.345	0.015	0.29	1.448	0.821	0.55	1.562	0.789	0.578	1.497	0.644	0.634	1.475	0.457	0.59	1.494	0.377	0.594	1.532	0.256	0.65	1.549	0.075	0.585
988	4.94	1.606	0.846	0.381	1.413	0.803	0.261	1.474	0.76	0.217	1.466	0.597	0.2	1.425	0.452	0.279	1.411	0.341	0.281	1.439	0.235	0.242	1.465	0.077	0.317	1.345	0.015	0.29	1.448	0.821	0.55	1.562	0.789	0.578	1.497	0.644	0.634	1.475	0.457	0.59	1.494	0.377	0.594	1.532	0.256	0.65	1.549	0.076	0.585
989	4.945	1.606	0.846	0.38	1.414	0.803	0.26	1.474	0.76	0.216	1.466	0.597	0.2	1.425	0.451	0.279	1.411	0.341	0.281	1.439	0.235	0.242	1.465	0.077	0.317	1.345	0.015	0.29	1.447	0.821	0.55	1.562	0.79	0.577	1.497	0.644	0.634	1.475	0.457	0.589	1.494	0.377	0.594	1.532	0.256	0.65	1.549	0.075	0.585
990	4.95	1.606	0.846	0.38	1.414	0.802	0.261	1.474	0.759	0.216	1.466	0.597	0.2	1.425	0.451	0.279	1.411	0.341	0.281	1.439	0.235	0.242	1.465	0.077	0.317	1.345	0.015	0.29	1.447	0.821	0.549	1.562	0.79	0.577	1.497	0.645	0.634	1.475	0.457	0.589	1.494	0.377	0.594	1.532	0.256	0.65	1.549	0.075	0.585
991	4.955	1.606	0.846	0.38	1.414	0.802	0.261	1.474	0.759	0.215	1.466	0.597	0.2	1.425	0.451	0.279	1.41	0.341	0.281	1.439	0.235	0.242	1.465	0.077	0.317	1.345	0.015	0.29	1.447	0.82	0.549	1.563	0.789	0.577	1.497	0.645	0.634	1.475	0.457	0.589	1.494	0.377	0.594	1.532	0.256	0.65	1.549	0.075	0.585
992	4.96	1.606	0.846	0.38	1.415	0.802	0.261	1.474	0.759	0.215	1.466	0.597	0.2	1.424	0.451	0.279	1.41	0.341	0.281	1.439	0.235	0.242	1.465	0.077	0.317	1.345	0.015	0.29	1.447	0.82	0.549	1.562	0.789	0.576	1.497	0.645	0.634	1.475	0.457	0.589	1.495	0.378	0.594	1.532	0.256	0.65	1.549	0.075	0.585
993	4.965	1.606	0.846	0.379	1.415	0.801	0.26	1.475	0.759	0.215	1.466	0.597	0.199	1.424	0.451	0.279	1.41	0.341	0.281	1.439	0.235	0.242	1.465	0.077	0.316	1.345	0.015	0.29	1.447	0.82	0.549	1.562	0.789	0.576	1.497	0.645	0.633	1.475	0.457	0.589	1.495	0.378	0.594	1.532	0.256	0.65	1.549	0.075	0.585
994	4.97	1.606	0.846	0.379	1.415	0.801	0.26	1.475	0.759	0.214	1.466	0.597	0.199	1.424	0.451	0.279	1.41	0.341	0.281	1.439	0.235	0.241	1.465	0.077	0.316	1.345	0.015	0.29	1.447	0.82	0.549	1.561	0.79	0.576	1.497	0.645	0.633	1.475	0.457	0.589	1.495	0.378	0.594	1.532	0.256	0.65	1.549	0.075	0.585
995	4.975	1.605	0.846	0.379	1.415	0.801	0.259	1.475	0.758	0.214	1.466	0.596	0.199	1.424	0.451	0.279	1.41	0.341	0.281	1.439	0.235	0.241	1.465	0.077	0.316	1.345	0.015	0.29	1.447	0.82	0.549	1.561	0.79	0.576	1.496	0.645	0.633	1.475	0.457	0.589	1.495	0.378	0.594	1.532	0.256	0.65	1.549	0.075	0.585
996	4.98	1.605	0.846	0.379	1.415	0.801	0.259	1.475	0.758	0.214	1.466	0.596	0.199	1.423	0.451	0.279	1.41	0.341	0.281	1.439	0.235	0.241	1.465	0.077	0.316	1.345	0.015	0.29	1.447	0.82	0.548	1.561	0.79	0.576	1.496	0.644	0.633	1.474	0.457	0.589	1.495	0.378	0.594	1.532	0.256	0.65	1.549	0.075	0.585
997	4.985	1.605	0.846	0.379	1.414	0.801	0.259	1.475	0.758	0.214	1.466	0.596	0.198	1.423	0.451	0.279	1.409	0.341	0.28	1.439	0.235	0.241	1.465	0.077	0.316	1.345	0.015	0.29	1.446	0.82	0.548	1.561	0.79	0.576	1.496	0.644	0.633	1.474	0.457	0.589	1.495	0.378	0.593	1.532	0.256	0.65	1.549	0.075	0.585
998	4.99	1.605	0.846	0.379	1.414	0.801	0.258	1.475	0.758	0.213	1.466	0.596	0.198	1.423	0.451	0.278	1.409	0.341	0.28	1.439	0.235	0.241	1.465	0.077	0.316	1.345	0.015	0.29	1.446	0.821	0.548	1.561	0.79	0.575	1.496	0.644	0.632	1.474	0.457	0.589	1.495	0.378	0.593	1.532	0.256	0.65	1.549	0.075	0.585
999	4.995	1.605	0.846	0.378	1.413	0.801	0.258	1.475	0.758	0.213	1.466	0.595	0.198	1.423	0.451	0.278	1.409	0.34	0.28	1.438	0.235	0.241	1.465	0.077	0.316	1.345	0.015	0.29	1.445	0.821	0.548	1.56	0.79	0.575	1.496	0.644	0.632	1.474	0.457	0.589	1.495	0.378	0.593	1.532	0.256	0.649	1.549	0.075	0.585
1000	5	1.605	0.846	0.378	1.413	0.801	0.257	1.475	0.758	0.213	1.466	0.595	0.198	1.423	0.45	0.278	1.409	0.34	0.28	1.438	0.235	0.241	1.465	0.077	0.316	1.345	0.015	0.29	1.445	0.821	0.548	1.56	0.79	0.575	1.496	0.644	0.632	1.474	0.457	0.588	1.495	0.378	0.593	1.532	0.256	0.649	1.549	0.075	0.585
1001	5.005	1.605	0.846	0.378	1.413	0.801	0.257	1.475	0.758	0.213	1.467	0.595	0.197	1.422	0.45	0.278	1.408	0.34	0.28	1.438	0.235	0.241	1.465	0.077	0.316	1.345	0.015	0.29	1.444	0.821	0.547	1.56	0.79	0.575	1.496	0.644	0.632	1.474	0.457	0.588	1.495	0.378	0.593	1.532	0.256	0.649	1.549	0.075	0.585
1002	5.01	1.604	0.846	0.378	1.413	0.801	0.257	1.475	0.757	0.214	1.467	0.595	0.197	1.422	0.45	0.278	1.408	0.34	0.28	1.438	0.234	0.241	1.465	0.077	0.316	1.345	0.015	0.29	1.444	0.821	0.547	1.56	0.79	0.575	1.496	0.645	0.631	1.474	0.457	0.588	1.495	0.378	0.593	1.532	0.256	0.649	1.549	0.075	0.585
1003	5.015	1.604	0.846	0.378	1.413	0.8	0.257	1.475	0.757	0.214	1.467	0.595	0.197	1.422	0.45	0.278	1.408	0.34	0.279	1.438	0.234	0.241	1.465	0.077	0.316	1.345	0.015	0.29	1.445	0.821	0.547	1.56	0.79	0.574	1.496	0.645	0.631	1.474	0.457	0.588	1.495	0.378	0.593	1.532	0.256	0.649	1.549	0.076	0.585
1004	5.02	1.604	0.846	0.378	1.414	0.8	0.256	1.475	0.757	0.213	1.467	0.595	0.196	1.422	0.45	0.277	1.408	0.34	0.279	1.438	0.234	0.241	1.465	0.077	0.316	1.345	0.015	0.29	1.444	0.82	0.547	1.559	0.79	0.574	1.495	0.645	0.631	1.474	0.457	0.588	1.495	0.378	0.593	1.532	0.256	0.649	1.549	0.076	0.585
1005	5.025	1.604	0.846	0.377	1.414	0.799	0.256	1.475	0.757	0.213	1.467	0.595	0.196	1.422	0.45	0.277	1.408	0.34	0.279	1.438	0.234	0.241	1.465	0.077	0.316	1.345	0.015	0.29	1.444	0.82	0.546	1.559	0.79	0.574	1.495	0.645	0.631	1.473	0.457	0.588	1.495	0.379	0.593	1.532	0.256	0.649	1.549	0.076	0.585
1006	5.03	1.604	0.846	0.377	1.413	0.799	0.256	1.476	0.756	0.213	1.467	0.595	0.196	1.422	0.45	0.277	1.408	0.34	0.279	1.438	0.234	0.24	1.465	0.077	0.316	1.345	0.015	0.29	1.445	0.819	0.544	1.559	0.79	0.574	1.495	0.645	0.63	1.473	0.457	0.587	1.494	0.379	0.593	1.532	0.256	0.649	1.549	0.076	0.585
1007	5.035	1.603	0.846	0.377	1.413	0.799	0.256	1.476	0.756	0.212	1.468	0.595	0.196	1.422	0.45	0.277	1.408	0.34	0.279	1.438	0.234	0.24	1.465	0.077	0.316	1.345	0.015	0.29	1.444	0.819	0.544	1.559	0.79	0.574	1.494	0.645	0.63	1.473	0.457	0.587	1.494	0.379	0.593	1.532	0.256	0.649	1.549	0.076	0.585
1008	5.04	1.603	0.847	0.376	1.413	0.799	0.255	1.476	0.756	0.212	1.468	0.594	0.196	1.422	0.45	0.277	1.408	0.34	0.279	1.438	0.234	0.24	1.465	0.076	0.316	1.345	0.015	0.29	1.444	0.819	0.543	1.559	0.79	0.573	1.494	0.645	0.63	1.473	0.457	0.587	1.494	0.378	0.592	1.532	0.256	0.649	1.549	0.076	0.585
1009	5.045	1.604	0.847	0.376	1.413	0.798	0.255	1.476	0.755	0.212	1.468	0.594	0.195	1.422	0.45	0.277	1.408	0.34	0.279	1.438	0.234	0.24	1.465	0.076	0.316	1.345	0.015	0.29	1.444	0.819	0.543	1.559	0.791	0.573	1.494	0.645	0.63	1.472	0.457	0.587	1.493	0.378	0.592	1.532	0.256	0.649	1.549	0.076	0.585
1010	5.05	1.604	0.847	0.376	1.414	0.798	0.254	1.476	0.755	0.212	1.468	0.594	0.195	1.422	0.449	0.276	1.408	0.34	0.278	1.438	0.234	0.24	1.465	0.076	0.316	1.345	0.015	0.29	1.443	0.819	0.543	1.558	0.791	0.573	1.494	0.645	0.63	1.472	0.456	0.586	1.493	0.378	0.592	1.532	0.256	0.649	1.549	0.076	0.585
1011	5.055	1.603	0.847	0.376	1.414	0.798	0.254	1.476	0.755	0.211	1.468	0.594	0.195	1.422	0.449	0.276	1.408	0.34	0.278	1.438	0.234	0.24	1.465	0.076	0.316	1.345	0.015	0.29	1.442	0.819	0.543	1.558	0.791	0.573	1.494	0.645	0.63	1.472	0.456	0.586	1.493	0.378	0.592	1.532	0.256	0.649	1.549	0.076	0.585
1012	5.06	1.603	0.847	0.375	1.413	0.798	0.253	1.476	0.755	0.211	1.468	0.594	0.195	1.422	0.449	0.276	1.408	0.34	0.278	1.438	0.234	0.24	1.465	0.076	0.316	1.345	0.015	0.29	1.442	0.819	0.543	1.558	0.791	0.572	1.494	0.645	0.629	1.472	0.456	0.586	1.493	0.378	0.591	1.532	0.256	0.649	1.549	0.076	0.585
1013	5.065	1.603	0.847	0.375	1.413	0.798	0.253	1.476	0.755	0.211	1.468	0.594	0.195	1.422	0.449	0.276	1.408	0.34	0.278	1.438	0.234	0.239	1.465	0.076	0.316	1.345	0.015	0.29	1.442	0.819	0.543	1.557	0.791	0.572	1.493	0.645	0.629	1.472	0.456	0.586	1.492	0.378	0.591	1.531	0.256	0.648	1.549	0.076	0.585
1014	5.07	1.603	0.847	0.375	1.412	0.798	0.252	1.476	0.755	0.21	1.468	0.593	0.195	1.422	0.449	0.275	1.408	0.34	0.278	1.438	0.233	0.239	1.465	0.076	0.316	1.345	0.015	0.29	1.442	0.819	0.543	1.557	0.791	0.572	1.493	0.645	0.629	1.472	0.456	0.586	1.492	0.378	0.591	1.531	0.256	0.648	1.549	0.076	0.585
1015	5.075	1.603	0.847	0.375	1.412	0.798	0.252	1.477	0.755	0.21	1.468	0.593	0.194	1.422	0.449	0.275	1.408	0.34	0.277	1.438	0.233	0.239	1.465	0.076	0.316	1.345	0.015	0.29	1.442	0.819	0.543	1.557	0.791	0.572	1.493	0.645	0.629	1.472	0.457	0.586	1.492	0.378	0.591	1.531	0.256	0.648	1.549	0.076	0.585
1016	5.08	1.603	0.847	0.375	1.412	0.798	0.252	1.477	0.755	0.21	1.468	0.593	0.194	1.422	0.449	0.275	1.408	0.34	0.277	1.438	0.233	0.239	1.465	0.076	0.316	1.345	0.015	0.29	1.441	0.819	0.543	1.557	0.791	0.571	1.492	0.645	0.628	1.471	0.457	0.586	1.492	0.378	0.591	1.531	0.256	0.648	1.549	0.076	0.585
1017	5.085	1.602	0.847	0.375	1.412	0.798	0.252	1.477	0.755	0.21	1.468	0.593	0.194	1.422	0.449	0.275	1.408	0.339	0.277	1.438	0.233	0.239	1.465	0.076	0.316	1.345	0.015	0.29	1.441	0.82	0.542	1.556	0.791	0.571	1.492	0.645	0.628	1.471	0.457	0.585	1.492	0.378	0.591	1.531	0.257	0.648	1.549	0.076	0.585
1018	5.09	1.602	0.847	0.374	1.412	0.798	0.252	1.477	0.755	0.209	1.468	0.593	0.194	1.422	0.449	0.275	1.408	0.339	0.277	1.438	0.233	0.239	1.465	0.076	0.316	1.345	0.015	0.29	1.44	0.82	0.542	1.556	0.791	0.571	1.491	0.645	0.628	1.471	0.457	0.585	1.492	0.378	0.59	1.531	0.257	0.648	1.549	0.076	0.585
1019	5.095	1.602	0.847	0.374	1.412	0.797	0.251	1.478	0.755	0.209	1.468	0.593	0.193	1.422	0.448	0.275	1.408	0.34	0.277	1.438	0.233	0.239	1.465	0.076	0.316	1.345	0.015	0.29	1.439	0.82	0.541	1.556	0.791	0.571	1.49	0.645	0.628	1.471	0.457	0.585	1.491	0.378	0.59	1.53	0.257	0.648	1.549	0.076	0.585
1020	5.1	1.602	0.847	0.373	1.413	0.797	0.251	1.478	0.755	0.208	1.468	0.592	0.193	1.422	0.448	0.274	1.407	0.34	0.277	1.438	0.233	0.239	1.465	0.076	0.316	1.345	0.016	0.29	1.439	0.819	0.54	1.556	0.791	0.57	1.49	0.645	0.627	1.471	0.457	0.584	1.491	0.378	0.59	1.53	0.257	0.647	1.549	0.076	0.585
1021	5.105	1.602	0.848	0.373	1.413	0.796	0.25	1.478	0.754	0.208	1.468	0.592	0.193	1.422	0.448	0.274	1.407	0.34	0.277	1.437	0.232	0.239	1.465	0.076	0.316	1.345	0.016	0.29	1.438	0.819	0.539	1.556	0.791	0.57	1.489	0.645	0.627	1.471	0.457	0.584	1.491	0.378	0.59	1.53	0.257	0.647	1.549	0.076	0.585
1022	5.11	1.602	0.848	0.373	1.413	0.796	0.25	1.478	0.754	0.208	1.468	0.592	0.193	1.422	0.448	0.274	1.407	0.34	0.277	1.437	0.232	0.239	1.465	0.076	0.316	1.345	0.016	0.29	1.438	0.819	0.539	1.555	0.791	0.57	1.489	0.645	0.627	1.47	0.457	0.584	1.491	0.378	0.59	1.53	0.257	0.647	1.548	0.077	0.584
1023	5.115	1.602	0.848	0.372	1.413	0.796	0.249	1.478	0.754	0.207	1.468	0.592	0.192	1.422	0.448	0.274	1.407	0.339	0.277	1.437	0.232	0.238	1.465	0.076	0.316	1.345	0.016	0.29	1.438	0.819	0.538	1.555	0.791	0.569	1.489	0.645	0.627	1.47	0.457	0.584	1.491	0.378	0.589	1.53	0.257	0.647	1.548	0.077	0.584
1024	5.12	1.602	0.848	0.372	1.413	0.796	0.249	1.478	0.754	0.207	1.468	0.592	0.192	1.422	0.448	0.274	1.407	0.339	0.277	1.437	0.232	0.238	1.466	0.076	0.316	1.345	0.016	0.29	1.439	0.818	0.538	1.554	0.791	0.569	1.488	0.645	0.627	1.469	0.457	0.583	1.49	0.378	0.589	1.53	0.257	0.647	1.548	0.077	0.584
1025	5.125	1.602	0.848	0.372	1.412	0.796	0.249	1.478	0.754	0.207	1.468	0.592	0.192	1.422	0.448	0.274	1.407	0.339	0.277	1.437	0.232	0.238	1.465	0.076	0.316	1.345	0.016	0.29	1.439	0.818	0.538	1.554	0.791	0.569	1.488	0.645	0.626	1.469	0.457	0.583	1.49	0.378	0.589	1.529	0.258	0.646	1.548	0.077	0.584
1026	5.13	1.602	0.848	0.371	1.412	0.796	0.248	1.478	0.753	0.206	1.468	0.592	0.192	1.422	0.448	0.274	1.407	0.339	0.276	1.437	0.232	0.238	1.465	0.076	0.316	1.345	0.016	0.29	1.439	0.818	0.538	1.554	0.791	0.569	1.487	0.645	0.626	1.468	0.457	0.583	1.489	0.378	0.588	1.529	0.258	0.646	1.548	0.077	0.584
1027	5.135	1.601	0.848	0.371	1.412	0.796	0.248	1.478	0.753	0.206	1.468	0.591	0.191	1.421	0.448	0.274	1.406	0.339	0.276	1.437	0.232	0.238	1.466	0.076	0.316	1.345	0.016	0.29	1.439	0.818	0.538	1.554	0.791	0.568	1.487	0.646	0.626	1.468	0.457	0.582	1.489	0.378	0.588	1.529	0.258	0.646	1.548	0.077	0.584
1028	5.14	1.601	0.848	0.371	1.412	0.796	0.247	1.478	0.753	0.206	1.468	0.591	0.191	1.421	0.448	0.273	1.406	0.339	0.276	1.436	0.232	0.238	1.466	0.076	0.316	1.345	0.016	0.29	1.438	0.819	0.537	1.553	0.791	0.568	1.486	0.646	0.625	1.468	0.457	0.582	1.489	0.378	0.588	1.529	0.258	0.646	1.548	0.077	0.584
1029	5.145	1.601	0.848	0.371	1.412	0.795	0.247	1.478	0.753	0.206	1.468	0.591	0.191	1.421	0.448	0.273	1.406	0.339	0.276	1.436	0.232	0.238	1.466	0.076	0.316	1.345	0.016	0.29	1.436	0.819	0.537	1.553	0.792	0.568	1.486	0.646	0.625	1.467	0.457	0.582	1.489	0.378	0.587	1.528	0.258	0.646	1.548	0.077	0.584
1030	5.15	1.601	0.848	0.37	1.411	0.795	0.247	1.478	0.753	0.205	1.468	0.591	0.191	1.421	0.448	0.273	1.406	0.339	0.276	1.436	0.232	0.238	1.466	0.076	0.316	1.345	0.016	0.29	1.436	0.82	0.536	1.553	0.792	0.568	1.485	0.646	0.625	1.467	0.457	0.582	1.488	0.378	0.587	1.528	0.258	0.646	1.548	0.077	0.584
1031	5.155	1.601	0.848	0.37	1.412	0.795	0.246	1.478	0.753	0.205	1.467	0.591	0.19	1.421	0.448	0.273	1.405	0.339	0.276	1.436	0.232	0.238	1.466	0.076	0.316	1.346	0.016	0.29	1.436	0.82	0.536	1.553	0.792	0.567	1.484	0.646	0.624	1.467	0.457	0.581	1.488	0.378	0.587	1.528	0.258	0.645	1.548	0.077	0.584
1032	5.16	1.601	0.848	0.369	1.412	0.794	0.246	1.478	0.752	0.205	1.467	0.591	0.19	1.426	0.446	0.274	1.405	0.339	0.276	1.436	0.232	0.238	1.466	0.076	0.316	1.346	0.016	0.29	1.436	0.82	0.535	1.552	0.792	0.567	1.483	0.646	0.624	1.467	0.457	0.581	1.488	0.378	0.587	1.528	0.258	0.645	1.548	0.077	0.584
1033	5.165	1.6	0.848	0.369	1.412	0.794	0.246	1.478	0.752	0.205	1.467	0.591	0.19	1.438	0.441	0.277	1.405	0.339	0.276	1.436	0.231	0.238	1.466	0.076	0.315	1.346	0.016	0.291	1.437	0.82	0.535	1.552	0.792	0.567	1.483	0.646	0.624	1.467	0.458	0.581	1.488	0.378	0.586	1.528	0.258	0.645	1.548	0.077	0.584
1034	5.17	1.6	0.848	0.369	1.412	0.794	0.246	1.478	0.752	0.204	1.467	0.591	0.19	1.441	0.44	0.277	1.405	0.339	0.276	1.435	0.231	0.238	1.466	0.076	0.315	1.346	0.016	0.291	1.437	0.82	0.534	1.552	0.792	0.567	1.482	0.646	0.624	1.468	0.459	0.581	1.488	0.378	0.586	1.528	0.258	0.644	1.548	0.077	0.584
1035	5.175	1.6	0.848	0.369	1.412	0.794	0.246	1.478	0.752	0.204	1.467	0.591	0.19	1.442	0.439	0.278	1.405	0.339	0.276	1.435	0.231	0.238	1.466	0.076	0.315	1.346	0.016	0.291	1.437	0.82	0.533	1.551	0.792	0.566	1.482	0.646	0.624	1.467	0.459	0.581	1.487	0.378	0.586	1.528	0.259	0.644	1.548	0.077	0.584
1036	5.18	1.6	0.848	0.368	1.412	0.793	0.245	1.478	0.751	0.204	1.467	0.591	0.19	1.436	0.441	0.276	1.405	0.339	0.275	1.435	0.231	0.238	1.466	0.076	0.315	1.346	0.016	0.291	1.436	0.82	0.533	1.551	0.793	0.566	1.481	0.646	0.623	1.467	0.459	0.58	1.487	0.378	0.586	1.527	0.259	0.644	1.547	0.077	0.584
1037	5.185	1.6	0.848	0.368	1.411	0.793	0.245	1.478	0.751	0.204	1.467	0.591	0.19	1.424	0.446	0.274	1.404	0.339	0.275	1.435	0.231	0.238	1.466	0.076	0.315	1.346	0.016	0.291	1.435	0.82	0.532	1.551	0.793	0.566	1.481	0.646	0.623	1.466	0.459	0.58	1.487	0.378	0.586	1.527	0.259	0.644	1.547	0.077	0.584
1038	5.19	1.599	0.848	0.368	1.411	0.793	0.245	1.478	0.751	0.203	1.467	0.591	0.19	1.421	0.447	0.273	1.404	0.339	0.275	1.435	0.231	0.238	1.466	0.076	0.315	1.346	0.016	0.291	1.435	0.82	0.532	1.55	0.793	0.566	1.48	0.647	0.623	1.466	0.459	0.58	1.487	0.378	0.586	1.527	0.259	0.644	1.547	0.077	0.584
1039	5.195	1.599	0.848	0.367	1.412	0.792	0.245	1.478	0.751	0.203	1.467	0.591	0.19	1.42	0.447	0.273	1.404	0.339	0.275	1.435	0.231	0.238	1.465	0.076	0.315	1.346	0.016	0.291	1.434	0.82	0.532	1.55	0.792	0.565	1.48	0.647	0.623	1.466	0.459	0.579	1.487	0.378	0.585	1.527	0.259	0.643	1.547	0.077	0.584
1040	5.2	1.599	0.848	0.367	1.412	0.792	0.244	1.478	0.75	0.203	1.467	0.59	0.19	1.42	0.447	0.272	1.404	0.339	0.275	1.435	0.231	0.238	1.465	0.076	0.315	1.346	0.016	0.291	1.434	0.821	0.532	1.55	0.792	0.565	1.479	0.647	0.623	1.465	0.459	0.579	1.487	0.378	0.585	1.527	0.259	0.643	1.547	0.077	0.584
1041	5.205	1.599	0.848	0.367	1.411	0.792	0.244	1.478	0.75	0.203	1.467	0.59	0.189	1.419	0.447	0.272	1.404	0.338	0.275	1.435	0.231	0.238	1.465	0.076	0.315	1.346	0.016	0.291	1.433	0.821	0.532	1.55	0.792	0.565	1.479	0.647	0.623	1.465	0.459	0.579	1.487	0.378	0.585	1.527	0.259	0.643	1.547	0.077	0.584
1042	5.21	1.598	0.848	0.367	1.411	0.792	0.244	1.478	0.75	0.202	1.466	0.59	0.189	1.419	0.447	0.272	1.404	0.338	0.275	1.435	0.231	0.238	1.465	0.076	0.315	1.346	0.016	0.291	1.432	0.821	0.531	1.549	0.793	0.565	1.479	0.647	0.622	1.465	0.458	0.578	1.487	0.378	0.585	1.527	0.259	0.643	1.547	0.077	0.584
1043	5.215	1.598	0.848	0.367	1.411	0.792	0.243	1.478	0.75	0.202	1.466	0.589	0.188	1.419	0.447	0.272	1.404	0.338	0.275	1.435	0.231	0.238	1.465	0.076	0.315	1.346	0.016	0.291	1.43	0.822	0.531	1.549	0.793	0.565	1.478	0.647	0.622	1.465	0.458	0.578	1.487	0.378	0.585	1.527	0.26	0.643	1.547	0.077	0.584
1044	5.22	1.598	0.848	0.366	1.41	0.792	0.243	1.478	0.75	0.202	1.466	0.589	0.188	1.419	0.447	0.272	1.404	0.338	0.275	1.435	0.231	0.238	1.465	0.076	0.315	1.346	0.016	0.291	1.429	0.822	0.531	1.548	0.793	0.564	1.478	0.647	0.622	1.464	0.458	0.578	1.487	0.378	0.585	1.527	0.26	0.643	1.547	0.077	0.584
1045	5.225	1.598	0.849	0.366	1.41	0.792	0.242	1.478	0.75	0.202	1.466	0.589	0.188	1.419	0.447	0.272	1.403	0.338	0.275	1.435	0.231	0.238	1.465	0.076	0.315	1.346	0.016	0.291	1.429	0.822	0.53	1.548	0.793	0.564	1.477	0.647	0.622	1.464	0.458	0.578	1.487	0.378	0.585	1.527	0.26	0.643	1.547	0.077	0.583
1046	5.23	1.597	0.849	0.366	1.41	0.792	0.242	1.478	0.75	0.201	1.466	0.589	0.189	1.418	0.447	0.272	1.403	0.338	0.275	1.435	0.231	0.238	1.465	0.076	0.315	1.346	0.016	0.291	1.429	0.822	0.53	1.548	0.793	0.564	1.477	0.647	0.622	1.464	0.458	0.578	1.486	0.378	0.585	1.527	0.26	0.643	1.547	0.077	0.583
1047	5.235	1.597	0.849	0.366	1.41	0.792	0.242	1.478	0.75	0.201	1.466	0.589	0.189	1.418	0.447	0.272	1.403	0.338	0.275	1.435	0.231	0.238	1.465	0.076	0.315	1.346	0.016	0.291	1.429	0.822	0.53	1.547	0.793	0.564	1.477	0.647	0.622	1.464	0.458	0.577	1.486	0.378	0.584	1.527	0.26	0.643	1.547	0.077	0.582
1048	5.24	1.597	0.849	0.366	1.41	0.792	0.241	1.478	0.75	0.201	1.466	0.589	0.189	1.418	0.447	0.272	1.403	0.338	0.275	1.435	0.231	0.238	1.465	0.076	0.315	1.346	0.016	0.291	1.429	0.821	0.53	1.547	0.794	0.564	1.476	0.647	0.621	1.464	0.458	0.577	1.486	0.378	0.584	1.527	0.26	0.643	1.547	0.077	0.583
1049	5.245	1.597	0.849	0.365	1.41	0.792	0.241	1.478	0.75	0.201	1.466	0.589	0.188	1.418	0.447	0.272	1.403	0.338	0.275	1.435	0.231	0.238	1.465	0.076	0.315	1.346	0.016	0.291	1.428	0.821	0.529	1.547	0.794	0.564	1.475	0.647	0.62	1.464	0.458	0.577	1.486	0.378	0.584	1.527	0.26	0.643	1.547	0.077	0.583
1050	5.25	1.597	0.849	0.365	1.41	0.791	0.241	1.478	0.75	0.201	1.465	0.589	0.188	1.418	0.447	0.272	1.403	0.338	0.275	1.435	0.231	0.238	1.465	0.076	0.315	1.346	0.016	0.291	1.427	0.822	0.528	1.546	0.794	0.564	1.475	0.647	0.62	1.464	0.458	0.577	1.486	0.378	0.584	1.527	0.26	0.642	1.547	0.078	0.584
1051	5.255	1.596	0.849	0.365	1.409	0.791	0.241	1.478	0.75	0.201	1.465	0.589	0.188	1.418	0.447	0.272	1.403	0.338	0.275	1.434	0.231	0.238	1.465	0.076	0.315	1.346	0.016	0.291	1.427	0.821	0.528	1.546	0.794	0.563	1.475	0.648	0.621	1.464	0.458	0.577	1.486	0.378	0.584	1.527	0.26	0.642	1.547	0.077	0.583
1052	5.26	1.596	0.849	0.365	1.409	0.791	0.241	1.478	0.75	0.201	1.465	0.588	0.188	1.417	0.447	0.271	1.403	0.338	0.275	1.434	0.231	0.238	1.465	0.076	0.315	1.346	0.016	0.291	1.427	0.821	0.527	1.545	0.794	0.563	1.474	0.647	0.621	1.464	0.458	0.577	1.486	0.378	0.584	1.527	0.26	0.642	1.547	0.077	0.582
1053	5.265	1.596	0.849	0.365	1.409	0.791	0.24	1.478	0.75	0.2	1.465	0.588	0.188	1.417	0.447	0.271	1.403	0.338	0.275	1.434	0.231	0.238	1.465	0.076	0.315	1.346	0.016	0.291	1.427	0.821	0.526	1.545	0.794	0.563	1.474	0.647	0.621	1.464	0.458	0.577	1.486	0.378	0.583	1.527	0.26	0.642	1.547	0.077	0.583
1054	5.27	1.595	0.849	0.364	1.409	0.791	0.24	1.478	0.75	0.2	1.465	0.588	0.188	1.417	0.447	0.271	1.403	0.338	0.275	1.434	0.231	0.238	1.465	0.076	0.315	1.346	0.016	0.291	1.427	0.821	0.526	1.544	0.794	0.563	1.474	0.648	0.621	1.464	0.458	0.576	1.486	0.378	0.583	1.527	0.26	0.642	1.547	0.077	0.583
1055	5.275	1.595	0.849	0.364	1.409	0.791	0.24	1.478	0.75	0.2	1.465	0.588	0.188	1.417	0.447	0.271	1.402	0.338	0.275	1.434	0.231	0.238	1.465	0.076	0.315	1.346	0.016	0.291	1.427	0.821	0.526	1.544	0.794	0.563	1.474	0.648	0.621	1.464	0.458	0.576	1.486	0.378	0.583	1.527	0.26	0.642	1.547	0.077	0.582
1056	5.28	1.595	0.849	0.364	1.408	0.791	0.24	1.478	0.749	0.2	1.465	0.588	0.188	1.417	0.446	0.271	1.402	0.338	0.275	1.434	0.231	0.238	1.465	0.076	0.315	1.346	0.016	0.291	1.426	0.821	0.525	1.543	0.794	0.563	1.473	0.648	0.621	1.464	0.458	0.576	1.486	0.378	0.583	1.527	0.26	0.642	1.547	0.077	0.582
1057	5.285	1.595	0.849	0.364	1.408	0.791	0.24	1.477	0.749	0.2	1.465	0.588	0.188	1.417	0.446	0.271	1.402	0.338	0.275	1.434	0.231	0.238	1.465	0.076	0.315	1.346	0.016	0.291	1.429	0.82	0.526	1.543	0.794	0.563	1.474	0.649	0.621	1.464	0.459	0.576	1.486	0.378	0.583	1.527	0.26	0.642	1.547	0.078	0.583
1058	5.29	1.594	0.849	0.364	1.407	0.791	0.239	1.477	0.749	0.2	1.465	0.588	0.188	1.417	0.446	0.271	1.402	0.338	0.275	1.434	0.231	0.238	1.465	0.076	0.315	1.346	0.016	0.291	1.437	0.818	0.528	1.542	0.794	0.563	1.473	0.648	0.62	1.464	0.459	0.576	1.486	0.378	0.583	1.527	0.26	0.642	1.547	0.077	0.583
1059	5.295	1.594	0.849	0.364	1.407	0.791	0.239	1.477	0.749	0.2	1.464	0.588	0.187	1.417	0.446	0.271	1.402	0.338	0.275	1.434	0.231	0.238	1.465	0.076	0.315	1.346	0.016	0.291	1.439	0.818	0.529	1.541	0.793	0.563	1.472	0.648	0.62	1.463	0.459	0.576	1.486	0.378	0.583	1.527	0.26	0.642	1.547	0.078	0.583
1060	5.3	1.593	0.85	0.364	1.407	0.79	0.239	1.477	0.749	0.199	1.464	0.588	0.187	1.417	0.446	0.271	1.402	0.338	0.275	1.433	0.231	0.238	1.465	0.076	0.315	1.346	0.016	0.291	1.435	0.819	0.528	1.541	0.793	0.562	1.472	0.648	0.62	1.463	0.459	0.576	1.486	0.378	0.582	1.527	0.26	0.641	1.547	0.077	0.582
1061	5.305	1.593	0.85	0.364	1.407	0.79	0.238	1.476	0.749	0.199	1.464	0.588	0.187	1.417	0.446	0.271	1.402	0.338	0.275	1.433	0.231	0.238	1.465	0.076	0.315	1.346	0.016	0.29	1.425	0.821	0.525	1.54	0.794	0.562	1.471	0.648	0.62	1.463	0.459	0.576	1.486	0.378	0.582	1.527	0.26	0.641	1.547	0.078	0.582
1062	5.31	1.593	0.85	0.364	1.406	0.791	0.238	1.476	0.749	0.199	1.464	0.588	0.187	1.416	0.446	0.271	1.402	0.338	0.275	1.433	0.231	0.238	1.465	0.076	0.315	1.346	0.016	0.291	1.422	0.822	0.525	1.539	0.794	0.562	1.471	0.648	0.62	1.463	0.459	0.576	1.486	0.378	0.582	1.527	0.26	0.641	1.547	0.078	0.582
1063	5.315	1.592	0.85	0.363	1.406	0.791	0.238	1.476	0.748	0.199	1.464	0.588	0.187	1.416	0.446	0.271	1.401	0.338	0.275	1.433	0.231	0.238	1.465	0.076	0.315	1.346	0.016	0.29	1.422	0.823	0.524	1.539	0.794	0.562	1.471	0.649	0.62	1.463	0.459	0.576	1.486	0.379	0.582	1.527	0.26	0.641	1.547	0.078	0.582
1064	5.32	1.592	0.85	0.363	1.406	0.79	0.237	1.475	0.748	0.199	1.464	0.588	0.187	1.416	0.446	0.271	1.401	0.338	0.275	1.433	0.231	0.238	1.465	0.076	0.316	1.345	0.016	0.29	1.421	0.823	0.524	1.538	0.794	0.562	1.471	0.649	0.62	1.463	0.459	0.576	1.486	0.379	0.582	1.527	0.26	0.641	1.547	0.078	0.582
1065	5.325	1.592	0.85	0.363	1.405	0.79	0.237	1.475	0.748	0.198	1.464	0.588	0.187	1.416	0.445	0.271	1.401	0.338	0.275	1.433	0.231	0.238	1.465	0.076	0.316	1.345	0.016	0.29	1.42	0.823	0.524	1.538	0.794	0.562	1.47	0.649	0.619	1.463	0.459	0.576	1.486	0.379	0.582	1.527	0.26	0.641	1.547	0.078	0.582
1066	5.33	1.591	0.85	0.363	1.405	0.791	0.237	1.475	0.748	0.198	1.464	0.588	0.187	1.416	0.445	0.271	1.401	0.338	0.275	1.433	0.231	0.238	1.465	0.076	0.316	1.345	0.016	0.29	1.42	0.823	0.524	1.538	0.794	0.562	1.47	0.649	0.619	1.463	0.459	0.576	1.485	0.379	0.582	1.527	0.26	0.641	1.547	0.078	0.581
1067	5.335	1.591	0.85	0.363	1.404	0.791	0.236	1.475	0.748	0.198	1.464	0.588	0.187	1.416	0.445	0.272	1.401	0.338	0.275	1.432	0.231	0.238	1.465	0.076	0.316	1.345	0.016	0.29	1.419	0.824	0.524	1.537	0.794	0.561	1.47	0.649	0.619	1.463	0.459	0.576	1.485	0.379	0.582	1.527	0.261	0.641	1.547	0.078	0.581
1068	5.34	1.591	0.85	0.363	1.404	0.791	0.236	1.474	0.748	0.198	1.463	0.588	0.187	1.416	0.445	0.272	1.401	0.338	0.275	1.432	0.231	0.238	1.465	0.076	0.316	1.345	0.016	0.29	1.419	0.824	0.524	1.536	0.794	0.561	1.47	0.649	0.619	1.463	0.459	0.576	1.485	0.379	0.582	1.527	0.261	0.641	1.547	0.078	0.581
1069	5.345	1.59	0.85	0.363	1.404	0.791	0.236	1.474	0.748	0.198	1.463	0.588	0.187	1.416	0.445	0.272	1.401	0.338	0.275	1.432	0.231	0.238	1.465	0.076	0.316	1.345	0.016	0.29	1.418	0.824	0.523	1.536	0.794	0.561	1.469	0.65	0.619	1.463	0.459	0.575	1.485	0.379	0.581	1.527	0.261	0.641	1.547	0.078	0.581
1070	5.35	1.59	0.85	0.363	1.404	0.791	0.236	1.474	0.748	0.197	1.463	0.588	0.187	1.416	0.445	0.272	1.401	0.338	0.275	1.432	0.231	0.238	1.465	0.076	0.316	1.345	0.016	0.29	1.418	0.824	0.523	1.535	0.795	0.561	1.469	0.65	0.619	1.463	0.459	0.575	1.485	0.379	0.581	1.527	0.261	0.641	1.547	0.078	0.581
1071	5.355	1.59	0.851	0.362	1.403	0.791	0.236	1.474	0.748	0.197	1.463	0.588	0.187	1.416	0.445	0.272	1.401	0.338	0.275	1.431	0.231	0.238	1.465	0.076	0.316	1.345	0.016	0.29	1.417	0.824	0.523	1.535	0.795	0.561	1.468	0.65	0.619	1.463	0.459	0.576	1.485	0.379	0.581	1.527	0.261	0.641	1.547	0.078	0.581
1072	5.36	1.59	0.851	0.362	1.403	0.791	0.235	1.474	0.748	0.197	1.463	0.588	0.187	1.416	0.445	0.272	1.4	0.338	0.275	1.431	0.231	0.238	1.465	0.076	0.316	1.345	0.016	0.29	1.417	0.824	0.522	1.535	0.795	0.561	1.468	0.65	0.618	1.463	0.459	0.576	1.485	0.38	0.581	1.527	0.261	0.64	1.546	0.078	0.582
1073	5.365	1.589	0.851	0.362	1.403	0.791	0.235	1.473	0.748	0.197	1.463	0.588	0.187	1.416	0.445	0.272	1.4	0.338	0.275	1.431	0.231	0.238	1.465	0.076	0.316	1.345	0.016	0.29	1.416	0.823	0.521	1.535	0.795	0.56	1.468	0.651	0.618	1.462	0.459	0.576	1.485	0.38	0.581	1.527	0.261	0.64	1.547	0.079	0.581
1074	5.37	1.589	0.851	0.362	1.403	0.791	0.235	1.473	0.748	0.197	1.463	0.588	0.187	1.416	0.445	0.272	1.4	0.338	0.275	1.43	0.23	0.238	1.465	0.076	0.316	1.345	0.016	0.29	1.416	0.823	0.52	1.534	0.795	0.56	1.467	0.651	0.618	1.462	0.46	0.576	1.485	0.38	0.581	1.527	0.262	0.64	1.547	0.079	0.581
1075	5.375	1.588	0.851	0.362	1.402	0.791	0.235	1.473	0.749	0.197	1.463	0.588	0.187	1.416	0.445	0.272	1.4	0.338	0.275	1.43	0.23	0.238	1.465	0.076	0.316	1.345	0.016	0.291	1.415	0.824	0.52	1.534	0.795	0.56	1.467	0.651	0.618	1.462	0.46	0.576	1.485	0.38	0.581	1.527	0.262	0.64	1.546	0.079	0.58
1076	5.38	1.588	0.851	0.362	1.401	0.791	0.235	1.473	0.749	0.197	1.463	0.588	0.187	1.416	0.445	0.272	1.4	0.338	0.275	1.43	0.23	0.238	1.465	0.076	0.316	1.345	0.016	0.291	1.414	0.824	0.52	1.533	0.796	0.56	1.466	0.651	0.617	1.462	0.46	0.576	1.485	0.38	0.581	1.528	0.262	0.64	1.546	0.079	0.58
1077	5.385	1.588	0.852	0.362	1.401	0.791	0.235	1.473	0.749	0.197	1.463	0.588	0.187	1.416	0.445	0.272	1.399	0.338	0.275	1.43	0.23	0.239	1.465	0.076	0.316	1.345	0.016	0.291	1.414	0.825	0.52	1.533	0.796	0.56	1.466	0.651	0.617	1.462	0.46	0.576	1.485	0.381	0.581	1.528	0.262	0.64	1.546	0.079	0.58
1078	5.39	1.587	0.852	0.362	1.4	0.791	0.235	1.472	0.749	0.196	1.463	0.588	0.187	1.415	0.445	0.272	1.399	0.338	0.275	1.429	0.23	0.239	1.465	0.076	0.316	1.345	0.016	0.291	1.414	0.825	0.52	1.533	0.796	0.56	1.465	0.651	0.617	1.461	0.461	0.576	1.484	0.381	0.581	1.528	0.263	0.639	1.546	0.079	0.58
1079	5.395	1.587	0.851	0.362	1.4	0.791	0.235	1.472	0.749	0.196	1.463	0.588	0.187	1.415	0.445	0.272	1.399	0.338	0.276	1.429	0.23	0.239	1.464	0.076	0.316	1.345	0.016	0.291	1.414	0.825	0.52	1.532	0.796	0.56	1.465	0.652	0.617	1.461	0.461	0.576	1.484	0.381	0.581	1.528	0.263	0.639	1.546	0.079	0.579
1080	5.4	1.586	0.852	0.362	1.4	0.791	0.234	1.472	0.749	0.196	1.463	0.588	0.187	1.415	0.445	0.272	1.398	0.338	0.276	1.429	0.23	0.239	1.464	0.076	0.316	1.345	0.016	0.291	1.414	0.825	0.52	1.532	0.797	0.56	1.465	0.652	0.617	1.461	0.461	0.576	1.484	0.381	0.581	1.528	0.263	0.639	1.546	0.08	0.579
1081	5.405	1.586	0.852	0.362	1.4	0.791	0.234	1.472	0.749	0.196	1.462	0.588	0.187	1.415	0.445	0.272	1.398	0.338	0.276	1.429	0.23	0.239	1.464	0.076	0.316	1.346	0.016	0.291	1.414	0.825	0.52	1.532	0.797	0.559	1.464	0.652	0.617	1.46	0.461	0.576	1.484	0.381	0.581	1.528	0.263	0.639	1.546	0.081	0.579
1082	5.41	1.585	0.852	0.361	1.399	0.791	0.234	1.471	0.749	0.196	1.462	0.588	0.187	1.415	0.446	0.272	1.398	0.338	0.276	1.428	0.23	0.239	1.464	0.076	0.316	1.346	0.016	0.291	1.413	0.825	0.52	1.531	0.797	0.559	1.465	0.652	0.617	1.46	0.461	0.576	1.483	0.382	0.581	1.528	0.263	0.638	1.546	0.081	0.578
1083	5.415	1.585	0.852	0.361	1.398	0.791	0.234	1.471	0.749	0.196	1.462	0.588	0.187	1.415	0.446	0.272	1.398	0.338	0.276	1.428	0.23	0.239	1.464	0.076	0.316	1.346	0.016	0.291	1.412	0.825	0.52	1.53	0.797	0.559	1.466	0.653	0.617	1.46	0.462	0.576	1.483	0.382	0.581	1.528	0.263	0.638	1.545	0.081	0.578
1084	5.42	1.585	0.852	0.361	1.398	0.791	0.234	1.471	0.749	0.196	1.462	0.588	0.187	1.414	0.446	0.272	1.398	0.338	0.276	1.428	0.23	0.239	1.464	0.076	0.316	1.346	0.016	0.291	1.411	0.825	0.52	1.53	0.797	0.559	1.466	0.653	0.617	1.459	0.462	0.576	1.483	0.382	0.58	1.528	0.263	0.638	1.545	0.081	0.578
1085	5.425	1.585	0.852	0.361	1.398	0.791	0.234	1.47	0.749	0.195	1.462	0.588	0.187	1.414	0.446	0.272	1.397	0.338	0.276	1.428	0.23	0.239	1.464	0.076	0.316	1.346	0.016	0.291	1.411	0.825	0.519	1.53	0.797	0.559	1.465	0.654	0.617	1.459	0.462	0.576	1.482	0.382	0.58	1.528	0.263	0.637	1.544	0.08	0.578
1086	5.43	1.584	0.852	0.361	1.398	0.791	0.234	1.47	0.749	0.195	1.461	0.588	0.187	1.414	0.446	0.272	1.397	0.338	0.276	1.428	0.23	0.239	1.464	0.076	0.316	1.346	0.017	0.291	1.411	0.826	0.519	1.529	0.797	0.559	1.465	0.654	0.616	1.458	0.462	0.576	1.482	0.382	0.58	1.528	0.263	0.637	1.545	0.08	0.576
1087	5.435	1.584	0.852	0.361	1.398	0.791	0.234	1.47	0.749	0.195	1.461	0.588	0.187	1.414	0.446	0.272	1.397	0.338	0.276	1.427	0.23	0.239	1.464	0.076	0.316	1.346	0.017	0.291	1.41	0.826	0.519	1.529	0.797	0.559	1.464	0.654	0.616	1.458	0.462	0.576	1.482	0.382	0.58	1.528	0.263	0.636	1.545	0.081	0.575
1088	5.44	1.584	0.853	0.36	1.397	0.791	0.234	1.469	0.749	0.195	1.461	0.588	0.186	1.414	0.446	0.272	1.397	0.338	0.276	1.427	0.23	0.239	1.464	0.076	0.316	1.346	0.017	0.291	1.41	0.826	0.519	1.529	0.797	0.559	1.464	0.654	0.616	1.458	0.462	0.576	1.482	0.383	0.58	1.528	0.263	0.636	1.544	0.081	0.574
1089	5.445	1.583	0.853	0.36	1.397	0.792	0.234	1.469	0.749	0.195	1.461	0.588	0.186	1.414	0.446	0.272	1.397	0.338	0.276	1.427	0.23	0.239	1.464	0.076	0.316	1.346	0.017	0.291	1.41	0.826	0.519	1.528	0.797	0.558	1.464	0.655	0.616	1.457	0.462	0.576	1.482	0.382	0.58	1.528	0.263	0.635	1.544	0.082	0.573
1090	5.45	1.583	0.853	0.36	1.396	0.792	0.233	1.469	0.749	0.195	1.46	0.588	0.186	1.414	0.446	0.272	1.397	0.338	0.276	1.427	0.23	0.239	1.464	0.076	0.316	1.346	0.017	0.291	1.41	0.826	0.519	1.528	0.797	0.558	1.464	0.655	0.616	1.457	0.463	0.576	1.481	0.382	0.58	1.528	0.263	0.635	1.545	0.083	0.573
1091	5.455	1.583	0.853	0.36	1.396	0.792	0.233	1.468	0.749	0.195	1.46	0.588	0.186	1.413	0.446	0.272	1.397	0.338	0.276	1.427	0.23	0.239	1.464	0.076	0.316	1.346	0.017	0.291	1.409	0.826	0.519	1.528	0.798	0.558	1.463	0.655	0.616	1.457	0.463	0.576	1.48	0.382	0.58	1.528	0.263	0.634	1.544	0.083	0.572
1092	5.46	1.582	0.853	0.36	1.395	0.792	0.233	1.468	0.749	0.195	1.46	0.588	0.186	1.413	0.446	0.271	1.397	0.338	0.276	1.427	0.23	0.239	1.464	0.076	0.316	1.346	0.017	0.291	1.409	0.826	0.519	1.527	0.798	0.558	1.463	0.655	0.616	1.457	0.463	0.576	1.48	0.382	0.58	1.528	0.263	0.633	1.544	0.082	0.572
1093	5.465	1.582	0.853	0.36	1.395	0.792	0.232	1.467	0.749	0.195	1.459	0.588	0.186	1.413	0.446	0.271	1.397	0.338	0.276	1.427	0.23	0.239	1.464	0.076	0.316	1.346	0.017	0.291	1.409	0.826	0.519	1.527	0.798	0.558	1.463	0.655	0.616	1.456	0.463	0.576	1.48	0.382	0.58	1.528	0.263	0.633	1.543	0.082	0.57
1094	5.47	1.581	0.853	0.36	1.395	0.792	0.232	1.467	0.749	0.195	1.459	0.588	0.186	1.413	0.446	0.271	1.397	0.338	0.276	1.426	0.23	0.239	1.464	0.076	0.316	1.346	0.017	0.291	1.408	0.826	0.519	1.527	0.799	0.558	1.462	0.655	0.616	1.456	0.463	0.576	1.479	0.382	0.579	1.529	0.264	0.632	1.543	0.082	0.569
1095	5.475	1.581	0.853	0.36	1.394	0.792	0.232	1.467	0.749	0.195	1.459	0.588	0.186	1.413	0.446	0.271	1.396	0.338	0.276	1.426	0.23	0.239	1.464	0.076	0.316	1.346	0.017	0.291	1.407	0.826	0.519	1.527	0.799	0.558	1.462	0.655	0.616	1.456	0.464	0.576	1.479	0.382	0.579	1.529	0.264	0.632	1.543	0.082	0.568
1096	5.48	1.58	0.853	0.36	1.394	0.792	0.232	1.466	0.749	0.195	1.458	0.588	0.186	1.413	0.446	0.271	1.396	0.337	0.276	1.426	0.23	0.239	1.464	0.076	0.316	1.346	0.017	0.291	1.41	0.825	0.519	1.526	0.799	0.557	1.461	0.656	0.616	1.455	0.464	0.576	1.479	0.382	0.579	1.529	0.264	0.631	1.542	0.082	0.567
1097	5.485	1.58	0.853	0.36	1.393	0.793	0.232	1.466	0.749	0.195	1.458	0.588	0.186	1.413	0.446	0.271	1.396	0.337	0.276	1.426	0.23	0.239	1.464	0.076	0.316	1.346	0.017	0.291	1.414	0.825	0.52	1.526	0.799	0.557	1.461	0.656	0.615	1.455	0.464	0.576	1.478	0.382	0.578	1.529	0.264	0.63	1.541	0.082	0.566
1098	5.49	1.579	0.853	0.359	1.393	0.793	0.232	1.466	0.75	0.195	1.457	0.588	0.186	1.413	0.446	0.27	1.396	0.337	0.275	1.426	0.23	0.238	1.464	0.076	0.316	1.346	0.017	0.291	1.408	0.826	0.519	1.525	0.799	0.557	1.461	0.656	0.615	1.454	0.464	0.576	1.478	0.382	0.578	1.529	0.264	0.629	1.541	0.083	0.566
1099	5.495	1.579	0.853	0.359	1.393	0.793	0.232	1.465	0.75	0.194	1.457	0.589	0.186	1.412	0.446	0.27	1.396	0.337	0.275	1.426	0.23	0.238	1.464	0.076	0.316	1.346	0.017	0.291	1.406	0.827	0.518	1.525	0.799	0.557	1.46	0.655	0.615	1.454	0.465	0.576	1.477	0.382	0.578	1.529	0.264	0.628	1.54	0.083	0.565
1100	5.5	1.578	0.854	0.359	1.392	0.793	0.232	1.465	0.75	0.194	1.456	0.589	0.185	1.412	0.447	0.27	1.396	0.337	0.275	1.425	0.23	0.238	1.464	0.076	0.316	1.346	0.017	0.291	1.405	0.827	0.518	1.524	0.799	0.557	1.459	0.655	0.615	1.454	0.465	0.576	1.477	0.382	0.578	1.529	0.264	0.628	1.54	0.083	0.564
1101	5.505	1.578	0.854	0.359	1.392	0.793	0.232	1.464	0.75	0.194	1.456	0.589	0.185	1.411	0.447	0.27	1.396	0.337	0.275	1.425	0.23	0.238	1.464	0.077	0.316	1.346	0.017	0.291	1.405	0.827	0.518	1.524	0.799	0.557	1.459	0.656	0.615	1.453	0.465	0.576	1.476	0.383	0.578	1.529	0.264	0.627	1.54	0.083	0.563
1102	5.51	1.578	0.854	0.359	1.392	0.793	0.232	1.464	0.75	0.194	1.455	0.589	0.185	1.411	0.447	0.27	1.396	0.337	0.275	1.425	0.23	0.238	1.464	0.077	0.316	1.346	0.017	0.291	1.405	0.827	0.518	1.524	0.8	0.557	1.459	0.656	0.615	1.453	0.465	0.576	1.476	0.383	0.577	1.53	0.265	0.626	1.539	0.083	0.562
1103	5.515	1.578	0.854	0.358	1.392	0.793	0.232	1.463	0.75	0.194	1.455	0.589	0.185	1.411	0.447	0.27	1.395	0.337	0.275	1.425	0.23	0.238	1.464	0.077	0.316	1.345	0.017	0.291	1.405	0.828	0.518	1.523	0.8	0.557	1.459	0.656	0.615	1.452	0.465	0.576	1.475	0.383	0.577	1.53	0.265	0.625	1.538	0.083	0.561
1104	5.52	1.577	0.854	0.358	1.391	0.793	0.232	1.463	0.75	0.194	1.454	0.589	0.185	1.411	0.447	0.27	1.395	0.337	0.275	1.425	0.23	0.238	1.464	0.076	0.316	1.346	0.017	0.291	1.404	0.828	0.518	1.523	0.8	0.557	1.458	0.657	0.615	1.452	0.466	0.575	1.475	0.383	0.577	1.529	0.265	0.625	1.537	0.084	0.56
1105	5.525	1.577	0.854	0.358	1.391	0.793	0.232	1.462	0.75	0.194	1.454	0.589	0.185	1.411	0.447	0.269	1.395	0.337	0.275	1.425	0.23	0.238	1.464	0.077	0.316	1.346	0.017	0.291	1.404	0.828	0.518	1.522	0.8	0.557	1.458	0.657	0.615	1.451	0.466	0.575	1.475	0.383	0.577	1.529	0.265	0.624	1.537	0.084	0.559
1106	5.53	1.576	0.854	0.358	1.391	0.793	0.232	1.462	0.751	0.194	1.453	0.589	0.185	1.411	0.447	0.27	1.395	0.337	0.275	1.425	0.23	0.238	1.464	0.077	0.316	1.346	0.017	0.291	1.404	0.828	0.518	1.522	0.8	0.557	1.458	0.657	0.615	1.451	0.466	0.575	1.474	0.383	0.577	1.529	0.265	0.623	1.537	0.084	0.558
1107	5.535	1.575	0.854	0.358	1.389	0.794	0.232	1.461	0.751	0.194	1.453	0.59	0.185	1.411	0.447	0.27	1.395	0.337	0.275	1.425	0.23	0.238	1.464	0.077	0.316	1.346	0.017	0.291	1.404	0.828	0.518	1.522	0.8	0.556	1.457	0.657	0.614	1.451	0.466	0.575	1.473	0.384	0.577	1.529	0.266	0.622	1.536	0.084	0.558
1108	5.54	1.575	0.854	0.358	1.388	0.794	0.232	1.46	0.751	0.194	1.452	0.59	0.186	1.41	0.447	0.27	1.395	0.337	0.275	1.425	0.23	0.238	1.464	0.077	0.316	1.346	0.017	0.291	1.404	0.828	0.518	1.521	0.801	0.556	1.457	0.658	0.614	1.45	0.466	0.575	1.473	0.384	0.577	1.529	0.266	0.621	1.535	0.085	0.557
1109	5.545	1.574	0.854	0.358	1.388	0.794	0.232	1.46	0.751	0.194	1.452	0.59	0.186	1.41	0.447	0.27	1.395	0.337	0.275	1.424	0.23	0.238	1.464	0.077	0.316	1.346	0.017	0.291	1.404	0.828	0.518	1.521	0.801	0.556	1.457	0.658	0.614	1.449	0.467	0.575	1.473	0.384	0.576	1.529	0.266	0.621	1.534	0.085	0.556
1110	5.55	1.573	0.854	0.357	1.389	0.794	0.232	1.459	0.751	0.194	1.451	0.59	0.186	1.41	0.447	0.27	1.394	0.337	0.275	1.424	0.23	0.238	1.464	0.077	0.316	1.346	0.017	0.291	1.404	0.828	0.518	1.52	0.801	0.556	1.456	0.658	0.614	1.448	0.467	0.575	1.472	0.384	0.576	1.528	0.266	0.62	1.533	0.084	0.555
1111	5.555	1.573	0.854	0.357	1.388	0.794	0.232	1.459	0.751	0.193	1.451	0.59	0.186	1.41	0.447	0.27	1.394	0.337	0.275	1.424	0.23	0.238	1.464	0.077	0.316	1.346	0.017	0.292	1.404	0.828	0.518	1.52	0.802	0.556	1.455	0.658	0.614	1.448	0.467	0.575	1.472	0.385	0.576	1.528	0.266	0.62	1.532	0.084	0.555
1112	5.56	1.573	0.854	0.357	1.387	0.794	0.232	1.458	0.751	0.193	1.45	0.59	0.186	1.41	0.447	0.27	1.394	0.337	0.275	1.424	0.23	0.238	1.464	0.077	0.316	1.346	0.017	0.292	1.404	0.828	0.518	1.521	0.803	0.555	1.455	0.658	0.614	1.448	0.467	0.575	1.471	0.385	0.576	1.528	0.266	0.619	1.531	0.085	0.554
1113	5.565	1.572	0.855	0.357	1.386	0.795	0.232	1.457	0.751	0.193	1.45	0.59	0.186	1.409	0.447	0.27	1.394	0.338	0.275	1.424	0.23	0.238	1.464	0.077	0.316	1.346	0.018	0.292	1.404	0.828	0.518	1.521	0.804	0.555	1.454	0.659	0.614	1.447	0.468	0.575	1.47	0.386	0.576	1.527	0.267	0.619	1.53	0.085	0.554
1114	5.57	1.572	0.855	0.357	1.385	0.795	0.232	1.456	0.751	0.193	1.449	0.59	0.186	1.409	0.447	0.27	1.394	0.338	0.275	1.424	0.23	0.238	1.464	0.077	0.316	1.346	0.018	0.292	1.403	0.829	0.518	1.521	0.804	0.555	1.454	0.659	0.614	1.446	0.468	0.575	1.469	0.386	0.576	1.527	0.267	0.618	1.529	0.085	0.553
1115	5.575	1.571	0.855	0.356	1.385	0.795	0.232	1.455	0.751	0.193	1.449	0.59	0.186	1.409	0.447	0.27	1.394	0.338	0.275	1.424	0.23	0.239	1.464	0.077	0.316	1.346	0.018	0.292	1.402	0.83	0.518	1.52	0.804	0.555	1.454	0.659	0.614	1.445	0.468	0.575	1.469	0.386	0.576	1.526	0.267	0.618	1.528	0.086	0.553
1116	5.58	1.571	0.855	0.356	1.385	0.795	0.232	1.454	0.751	0.193	1.448	0.59	0.186	1.409	0.448	0.27	1.394	0.338	0.275	1.424	0.23	0.239	1.464	0.077	0.316	1.346	0.018	0.292	1.399	0.831	0.518	1.52	0.805	0.555	1.453	0.659	0.614	1.445	0.469	0.575	1.468	0.387	0.575	1.525	0.267	0.617	1.527	0.086	0.552
1117	5.585	1.57	0.855	0.356	1.384	0.795	0.232	1.454	0.751	0.193	1.448	0.59	0.186	1.408	0.448	0.27	1.394	0.338	0.276	1.424	0.23	0.239	1.464	0.077	0.316	1.346	0.018	0.292	1.397	0.831	0.519	1.519	0.805	0.554	1.453	0.659	0.614	1.444	0.469	0.576	1.467	0.387	0.575	1.525	0.267	0.617	1.525	0.086	0.552
1118	5.59	1.57	0.855	0.356	1.384	0.795	0.232	1.453	0.751	0.193	1.447	0.59	0.186	1.408	0.448	0.27	1.394	0.338	0.276	1.424	0.23	0.239	1.464	0.077	0.316	1.346	0.018	0.292	1.399	0.831	0.518	1.519	0.805	0.554	1.453	0.66	0.614	1.443	0.469	0.576	1.466	0.387	0.575	1.524	0.268	0.617	1.523	0.085	0.552
1119	5.595	1.569	0.856	0.355	1.383	0.795	0.232	1.452	0.751	0.193	1.447	0.59	0.186	1.409	0.447	0.27	1.394	0.338	0.276	1.424	0.23	0.239	1.464	0.077	0.316	1.346	0.018	0.292	1.399	0.831	0.518	1.519	0.805	0.554	1.453	0.661	0.614	1.442	0.469	0.576	1.465	0.387	0.576	1.523	0.268	0.617	1.522	0.086	0.552
1120	5.6	1.568	0.856	0.355	1.382	0.796	0.232	1.451	0.751	0.193	1.446	0.59	0.186	1.41	0.447	0.27	1.394	0.338	0.275	1.424	0.23	0.239	1.464	0.077	0.316	1.346	0.018	0.292	1.399	0.832	0.518	1.519	0.805	0.554	1.453	0.661	0.614	1.442	0.47	0.576	1.464	0.388	0.576	1.521	0.268	0.617	1.521	0.086	0.553
1121	5.605	1.568	0.856	0.355	1.382	0.796	0.232	1.45	0.752	0.193	1.446	0.59	0.186	1.408	0.448	0.27	1.393	0.338	0.275	1.424	0.23	0.238	1.464	0.077	0.316	1.346	0.018	0.292	1.398	0.832	0.518	1.518	0.805	0.554	1.452	0.661	0.614	1.441	0.47	0.576	1.463	0.388	0.576	1.52	0.268	0.616	1.519	0.086	0.553
1122	5.61	1.567	0.856	0.355	1.381	0.796	0.232	1.45	0.752	0.193	1.445	0.591	0.186	1.408	0.448	0.27	1.393	0.338	0.275	1.424	0.23	0.238	1.464	0.077	0.316	1.346	0.018	0.292	1.397	0.833	0.518	1.518	0.805	0.554	1.452	0.661	0.614	1.44	0.471	0.577	1.462	0.388	0.576	1.519	0.268	0.617	1.517	0.086	0.553
1123	5.615	1.566	0.856	0.355	1.381	0.796	0.232	1.449	0.752	0.193	1.445	0.591	0.186	1.408	0.448	0.269	1.393	0.338	0.275	1.424	0.23	0.238	1.464	0.077	0.316	1.346	0.018	0.291	1.397	0.833	0.518	1.517	0.805	0.554	1.451	0.661	0.614	1.439	0.471	0.577	1.461	0.388	0.576	1.517	0.268	0.617	1.515	0.087	0.554
1124	5.62	1.566	0.856	0.355	1.38	0.796	0.232	1.448	0.752	0.193	1.444	0.591	0.186	1.408	0.447	0.269	1.393	0.338	0.275	1.424	0.23	0.238	1.464	0.077	0.316	1.346	0.018	0.291	1.397	0.833	0.518	1.517	0.806	0.553	1.449	0.661	0.614	1.438	0.471	0.577	1.459	0.389	0.577	1.516	0.269	0.617	1.513	0.086	0.554
1125	5.625	1.565	0.856	0.354	1.38	0.796	0.232	1.447	0.752	0.193	1.443	0.591	0.185	1.408	0.447	0.269	1.393	0.338	0.275	1.423	0.23	0.238	1.464	0.077	0.316	1.346	0.018	0.291	1.396	0.833	0.518	1.516	0.806	0.553	1.448	0.661	0.614	1.437	0.472	0.577	1.458	0.389	0.577	1.515	0.269	0.618	1.511	0.086	0.555
1126	5.63	1.565	0.856	0.354	1.379	0.796	0.232	1.446	0.752	0.193	1.443	0.591	0.185	1.408	0.448	0.268	1.393	0.338	0.275	1.423	0.23	0.238	1.464	0.077	0.316	1.346	0.018	0.292	1.396	0.833	0.518	1.516	0.806	0.553	1.448	0.661	0.614	1.436	0.472	0.577	1.457	0.388	0.576	1.513	0.269	0.618	1.508	0.086	0.555
1127	5.635	1.564	0.856	0.354	1.379	0.797	0.232	1.446	0.752	0.192	1.442	0.591	0.185	1.407	0.448	0.268	1.393	0.337	0.275	1.423	0.23	0.238	1.464	0.077	0.316	1.346	0.018	0.291	1.396	0.833	0.518	1.516	0.806	0.553	1.448	0.662	0.614	1.436	0.472	0.577	1.455	0.388	0.577	1.511	0.269	0.619	1.506	0.086	0.556
1128	5.64	1.564	0.856	0.353	1.378	0.797	0.232	1.445	0.753	0.192	1.441	0.591	0.185	1.407	0.448	0.268	1.393	0.337	0.275	1.423	0.23	0.237	1.464	0.077	0.316	1.346	0.017	0.291	1.396	0.833	0.518	1.516	0.806	0.553	1.447	0.662	0.614	1.435	0.472	0.577	1.454	0.389	0.577	1.51	0.269	0.619	1.503	0.086	0.557
1129	5.645	1.563	0.856	0.353	1.377	0.797	0.232	1.444	0.753	0.192	1.441	0.591	0.185	1.406	0.448	0.268	1.392	0.337	0.275	1.423	0.23	0.237	1.464	0.077	0.316	1.346	0.017	0.291	1.396	0.833	0.518	1.515	0.806	0.553	1.447	0.662	0.613	1.434	0.473	0.578	1.454	0.39	0.578	1.508	0.269	0.62	1.501	0.085	0.558
1130	5.65	1.563	0.856	0.353	1.376	0.797	0.232	1.443	0.753	0.192	1.44	0.591	0.185	1.406	0.448	0.268	1.392	0.337	0.275	1.423	0.23	0.237	1.464	0.077	0.316	1.346	0.017	0.291	1.396	0.833	0.518	1.515	0.806	0.552	1.446	0.662	0.613	1.433	0.473	0.578	1.451	0.39	0.578	1.506	0.269	0.621	1.497	0.085	0.559
1131	5.655	1.562	0.856	0.353	1.375	0.797	0.233	1.442	0.753	0.192	1.44	0.591	0.185	1.406	0.448	0.268	1.392	0.337	0.275	1.423	0.23	0.237	1.464	0.077	0.316	1.346	0.017	0.291	1.396	0.833	0.518	1.514	0.806	0.552	1.445	0.663	0.613	1.432	0.474	0.579	1.45	0.39	0.579	1.504	0.27	0.622	1.495	0.085	0.56
1132	5.66	1.561	0.856	0.352	1.373	0.797	0.233	1.442	0.753	0.192	1.439	0.592	0.185	1.405	0.448	0.268	1.392	0.337	0.275	1.423	0.23	0.237	1.464	0.077	0.316	1.346	0.017	0.291	1.396	0.833	0.518	1.514	0.806	0.552	1.445	0.663	0.613	1.43	0.474	0.579	1.448	0.39	0.58	1.502	0.27	0.623	1.492	0.085	0.561
1133	5.665	1.561	0.856	0.352	1.372	0.797	0.233	1.441	0.753	0.192	1.439	0.592	0.185	1.405	0.447	0.268	1.391	0.336	0.274	1.423	0.23	0.237	1.464	0.077	0.316	1.346	0.017	0.291	1.396	0.833	0.518	1.513	0.806	0.552	1.444	0.663	0.614	1.429	0.474	0.579	1.447	0.391	0.58	1.499	0.27	0.623	1.489	0.085	0.562
1134	5.67	1.56	0.855	0.352	1.371	0.798	0.233	1.44	0.753	0.192	1.438	0.592	0.185	1.404	0.447	0.268	1.391	0.336	0.274	1.423	0.23	0.237	1.464	0.077	0.316	1.346	0.017	0.291	1.396	0.833	0.518	1.513	0.806	0.552	1.444	0.663	0.614	1.428	0.475	0.58	1.446	0.391	0.58	1.497	0.27	0.624	1.486	0.085	0.564
1135	5.675	1.559	0.855	0.352	1.37	0.798	0.233	1.439	0.753	0.192	1.437	0.592	0.184	1.402	0.447	0.268	1.391	0.336	0.274	1.422	0.23	0.237	1.464	0.077	0.316	1.345	0.017	0.291	1.396	0.833	0.518	1.512	0.806	0.552	1.443	0.663	0.614	1.427	0.475	0.58	1.444	0.391	0.581	1.494	0.27	0.625	1.483	0.085	0.565
1136	5.68	1.558	0.855	0.352	1.369	0.798	0.234	1.437	0.753	0.192	1.437	0.592	0.184	1.401	0.447	0.268	1.391	0.336	0.274	1.422	0.229	0.237	1.464	0.077	0.316	1.345	0.017	0.291	1.396	0.833	0.518	1.511	0.806	0.552	1.442	0.664	0.614	1.426	0.475	0.58	1.442	0.392	0.582	1.492	0.27	0.627	1.479	0.085	0.566
1137	5.685	1.558	0.855	0.352	1.369	0.798	0.234	1.437	0.753	0.192	1.436	0.592	0.184	1.402	0.446	0.268	1.39	0.337	0.274	1.421	0.229	0.237	1.464	0.077	0.316	1.345	0.017	0.291	1.393	0.833	0.518	1.511	0.806	0.552	1.441	0.664	0.614	1.424	0.475	0.581	1.441	0.392	0.582	1.489	0.27	0.628	1.476	0.084	0.568
1138	5.69	1.557	0.855	0.352	1.368	0.798	0.234	1.436	0.753	0.192	1.435	0.592	0.184	1.401	0.446	0.268	1.39	0.336	0.274	1.421	0.229	0.238	1.463	0.077	0.316	1.345	0.017	0.291	1.389	0.834	0.52	1.511	0.806	0.552	1.44	0.664	0.614	1.422	0.475	0.581	1.439	0.393	0.583	1.487	0.27	0.629	1.473	0.084	0.569
1139	5.695	1.557	0.855	0.351	1.367	0.798	0.234	1.435	0.753	0.192	1.434	0.591	0.184	1.401	0.446	0.268	1.389	0.336	0.274	1.42	0.229	0.238	1.463	0.077	0.316	1.345	0.016	0.291	1.388	0.834	0.52	1.51	0.805	0.552	1.44	0.664	0.615	1.421	0.475	0.581	1.437	0.393	0.583	1.484	0.27	0.63	1.469	0.084	0.57
1140	5.7	1.556	0.854	0.351	1.366	0.798	0.234	1.434	0.753	0.192	1.433	0.591	0.184	1.4	0.446	0.268	1.388	0.336	0.274	1.42	0.229	0.238	1.463	0.077	0.316	1.345	0.016	0.291	1.39	0.833	0.519	1.51	0.805	0.551	1.439	0.665	0.615	1.419	0.475	0.581	1.435	0.393	0.584	1.481	0.27	0.631	1.466	0.084	0.572
1141	5.705	1.555	0.854	0.351	1.365	0.798	0.234	1.432	0.752	0.192	1.432	0.591	0.184	1.399	0.446	0.268	1.387	0.336	0.275	1.419	0.229	0.238	1.463	0.077	0.316	1.345	0.016	0.29	1.391	0.832	0.519	1.509	0.805	0.551	1.438	0.665	0.615	1.417	0.476	0.582	1.434	0.393	0.584	1.478	0.27	0.632	1.462	0.084	0.573
1142	5.71	1.555	0.854	0.351	1.365	0.798	0.234	1.431	0.752	0.192	1.432	0.591	0.184	1.399	0.446	0.268	1.386	0.336	0.275	1.419	0.229	0.238	1.463	0.077	0.316	1.345	0.016	0.291	1.391	0.832	0.519	1.509	0.805	0.551	1.437	0.665	0.615	1.416	0.476	0.582	1.431	0.393	0.585	1.475	0.27	0.633	1.459	0.084	0.575
1143	5.715	1.554	0.854	0.351	1.364	0.798	0.234	1.431	0.752	0.192	1.431	0.591	0.185	1.398	0.446	0.268	1.386	0.336	0.275	1.418	0.229	0.238	1.463	0.077	0.316	1.345	0.016	0.291	1.39	0.833	0.52	1.508	0.805	0.551	1.437	0.665	0.615	1.414	0.476	0.583	1.429	0.393	0.585	1.472	0.27	0.634	1.455	0.084	0.577
1144	5.72	1.553	0.853	0.351	1.363	0.798	0.234	1.43	0.752	0.192	1.43	0.59	0.185	1.397	0.446	0.268	1.385	0.336	0.275	1.418	0.229	0.238	1.463	0.077	0.316	1.345	0.016	0.291	1.39	0.833	0.52	1.508	0.805	0.551	1.436	0.665	0.615	1.413	0.476	0.583	1.427	0.393	0.586	1.469	0.27	0.635	1.451	0.083	0.579
1145	5.725	1.552	0.853	0.351	1.362	0.797	0.234	1.429	0.751	0.192	1.429	0.59	0.185	1.396	0.446	0.268	1.385	0.335	0.275	1.418	0.229	0.238	1.463	0.077	0.316	1.345	0.016	0.291	1.389	0.834	0.521	1.507	0.805	0.551	1.435	0.665	0.616	1.411	0.476	0.584	1.425	0.393	0.587	1.466	0.27	0.636	1.448	0.084	0.58
1146	5.73	1.551	0.853	0.35	1.361	0.797	0.234	1.428	0.751	0.193	1.428	0.59	0.185	1.395	0.445	0.268	1.385	0.335	0.275	1.417	0.229	0.238	1.463	0.077	0.316	1.345	0.016	0.291	1.389	0.834	0.521	1.506	0.804	0.551	1.434	0.666	0.616	1.41	0.476	0.584	1.423	0.394	0.587	1.464	0.27	0.638	1.444	0.083	0.58
1147	5.735	1.551	0.852	0.35	1.36	0.797	0.234	1.427	0.751	0.193	1.427	0.59	0.185	1.394	0.445	0.269	1.384	0.335	0.275	1.417	0.229	0.238	1.463	0.077	0.316	1.345	0.016	0.291	1.389	0.834	0.521	1.506	0.804	0.551	1.433	0.666	0.616	1.408	0.477	0.585	1.421	0.394	0.588	1.461	0.27	0.639	1.44	0.083	0.582
1148	5.74	1.55	0.852	0.35	1.359	0.798	0.234	1.426	0.751	0.193	1.427	0.59	0.185	1.393	0.445	0.269	1.384	0.335	0.275	1.416	0.229	0.238	1.463	0.077	0.316	1.345	0.016	0.291	1.388	0.834	0.521	1.505	0.804	0.551	1.432	0.666	0.616	1.406	0.477	0.585	1.419	0.395	0.588	1.458	0.27	0.64	1.437	0.083	0.584
1149	5.745	1.549	0.852	0.35	1.358	0.798	0.234	1.425	0.751	0.193	1.425	0.59	0.185	1.393	0.445	0.269	1.383	0.335	0.275	1.416	0.228	0.238	1.462	0.077	0.316	1.345	0.016	0.291	1.388	0.834	0.521	1.504	0.804	0.551	1.432	0.667	0.617	1.405	0.478	0.585	1.418	0.395	0.589	1.455	0.27	0.64	1.433	0.084	0.585
1150	5.75	1.549	0.852	0.35	1.357	0.798	0.234	1.424	0.751	0.192	1.424	0.59	0.186	1.392	0.445	0.269	1.382	0.334	0.275	1.415	0.228	0.238	1.462	0.077	0.316	1.345	0.016	0.291	1.387	0.834	0.521	1.504	0.804	0.551	1.431	0.667	0.617	1.403	0.478	0.586	1.416	0.395	0.59	1.452	0.27	0.642	1.429	0.083	0.586
1151	5.755	1.548	0.852	0.35	1.355	0.798	0.234	1.423	0.751	0.192	1.423	0.589	0.186	1.391	0.445	0.269	1.381	0.334	0.275	1.415	0.228	0.238	1.462	0.077	0.316	1.345	0.015	0.29	1.385	0.834	0.522	1.503	0.804	0.551	1.43	0.667	0.617	1.402	0.478	0.587	1.413	0.395	0.59	1.449	0.27	0.643	1.424	0.083	0.588
1152	5.76	1.547	0.851	0.35	1.355	0.798	0.234	1.422	0.75	0.193	1.422	0.589	0.186	1.39	0.444	0.269	1.381	0.334	0.276	1.415	0.228	0.238	1.462	0.077	0.316	1.345	0.015	0.29	1.38	0.835	0.523	1.503	0.803	0.551	1.429	0.668	0.617	1.4	0.478	0.587	1.411	0.395	0.591	1.447	0.271	0.644	1.421	0.084	0.589
1153	5.765	1.546	0.851	0.35	1.354	0.798	0.234	1.42	0.75	0.193	1.421	0.589	0.186	1.39	0.444	0.269	1.38	0.334	0.276	1.414	0.228	0.238	1.462	0.077	0.316	1.345	0.015	0.29	1.379	0.835	0.523	1.502	0.803	0.551	1.429	0.668	0.617	1.398	0.478	0.588	1.409	0.395	0.592	1.444	0.271	0.644	1.418	0.084	0.59
1154	5.77	1.545	0.85	0.35	1.352	0.798	0.234	1.419	0.75	0.193	1.42	0.589	0.186	1.389	0.444	0.269	1.38	0.334	0.276	1.414	0.228	0.238	1.462	0.077	0.316	1.345	0.015	0.29	1.381	0.835	0.523	1.501	0.803	0.551	1.427	0.668	0.618	1.396	0.478	0.588	1.407	0.395	0.592	1.441	0.27	0.645	1.414	0.083	0.59
1155	5.775	1.544	0.85	0.35	1.351	0.798	0.235	1.418	0.75	0.193	1.418	0.589	0.186	1.387	0.444	0.269	1.379	0.334	0.276	1.413	0.228	0.238	1.462	0.077	0.316	1.345	0.015	0.29	1.384	0.834	0.522	1.501	0.803	0.551	1.426	0.668	0.618	1.394	0.478	0.589	1.405	0.396	0.593	1.438	0.27	0.646	1.41	0.083	0.591
1156	5.78	1.544	0.85	0.35	1.35	0.798	0.235	1.417	0.75	0.193	1.417	0.589	0.186	1.386	0.444	0.269	1.378	0.334	0.276	1.413	0.228	0.238	1.462	0.077	0.316	1.345	0.015	0.29	1.384	0.834	0.522	1.5	0.802	0.551	1.425	0.668	0.618	1.393	0.479	0.589	1.403	0.396	0.593	1.435	0.27	0.646	1.407	0.084	0.593
1157	5.785	1.543	0.849	0.35	1.349	0.798	0.235	1.416	0.75	0.194	1.416	0.589	0.187	1.385	0.444	0.269	1.377	0.333	0.276	1.412	0.228	0.239	1.462	0.077	0.316	1.345	0.015	0.29	1.383	0.834	0.523	1.499	0.802	0.551	1.423	0.667	0.618	1.391	0.479	0.59	1.401	0.396	0.594	1.432	0.27	0.647	1.403	0.084	0.593
1158	5.79	1.542	0.849	0.35	1.349	0.798	0.236	1.415	0.75	0.194	1.415	0.589	0.187	1.384	0.443	0.269	1.377	0.333	0.276	1.412	0.228	0.239	1.462	0.077	0.316	1.345	0.015	0.29	1.382	0.834	0.523	1.498	0.802	0.551	1.421	0.667	0.619	1.389	0.479	0.59	1.399	0.397	0.594	1.43	0.271	0.648	1.4	0.084	0.594
1159	5.795	1.541	0.848	0.35	1.348	0.798	0.236	1.414	0.75	0.194	1.414	0.589	0.187	1.383	0.443	0.269	1.376	0.332	0.276	1.411	0.228	0.239	1.462	0.077	0.316	1.345	0.015	0.29	1.381	0.834	0.523	1.498	0.802	0.552	1.42	0.667	0.619	1.388	0.479	0.591	1.397	0.397	0.595	1.427	0.271	0.648	1.395	0.083	0.595
1160	5.8	1.54	0.848	0.35	1.348	0.797	0.236	1.413	0.75	0.194	1.412	0.589	0.187	1.382	0.443	0.269	1.375	0.332	0.276	1.411	0.228	0.239	1.462	0.077	0.316	1.345	0.015	0.29	1.381	0.833	0.523	1.497	0.801	0.552	1.419	0.667	0.619	1.386	0.48	0.591	1.394	0.397	0.595	1.425	0.271	0.649	1.392	0.084	0.596
1161	5.805	1.539	0.848	0.35	1.347	0.797	0.237	1.411	0.749	0.194	1.411	0.589	0.187	1.381	0.443	0.27	1.374	0.332	0.276	1.41	0.228	0.239	1.462	0.077	0.316	1.345	0.014	0.29	1.381	0.833	0.523	1.496	0.801	0.552	1.418	0.667	0.62	1.384	0.48	0.592	1.392	0.397	0.596	1.422	0.271	0.65	1.389	0.084	0.597
1162	5.81	1.538	0.847	0.35	1.346	0.797	0.237	1.409	0.749	0.194	1.41	0.589	0.187	1.38	0.443	0.269	1.374	0.332	0.276	1.41	0.227	0.239	1.461	0.077	0.316	1.345	0.014	0.29	1.381	0.834	0.524	1.495	0.801	0.552	1.417	0.667	0.62	1.382	0.479	0.592	1.39	0.396	0.596	1.42	0.271	0.65	1.386	0.084	0.597
1163	5.815	1.537	0.847	0.351	1.345	0.797	0.238	1.408	0.749	0.194	1.409	0.589	0.187	1.379	0.443	0.269	1.373	0.332	0.276	1.409	0.227	0.239	1.461	0.077	0.316	1.345	0.014	0.29	1.381	0.834	0.524	1.494	0.801	0.552	1.416	0.668	0.62	1.379	0.479	0.592	1.388	0.396	0.597	1.417	0.271	0.65	1.382	0.084	0.598
1164	5.82	1.536	0.847	0.351	1.343	0.798	0.238	1.406	0.749	0.195	1.407	0.589	0.187	1.378	0.443	0.269	1.372	0.331	0.276	1.409	0.227	0.239	1.461	0.077	0.316	1.345	0.014	0.29	1.38	0.834	0.525	1.493	0.8	0.553	1.414	0.668	0.621	1.378	0.479	0.592	1.386	0.397	0.597	1.415	0.271	0.651	1.378	0.084	0.599
1165	5.825	1.535	0.846	0.351	1.341	0.798	0.239	1.405	0.749	0.195	1.406	0.588	0.188	1.377	0.442	0.27	1.371	0.331	0.276	1.409	0.227	0.239	1.461	0.078	0.316	1.345	0.014	0.29	1.378	0.834	0.525	1.492	0.8	0.553	1.413	0.668	0.621	1.376	0.48	0.593	1.384	0.397	0.597	1.412	0.271	0.651	1.374	0.084	0.6
1166	5.83	1.535	0.846	0.351	1.341	0.798	0.239	1.404	0.749	0.195	1.404	0.588	0.188	1.376	0.442	0.27	1.371	0.331	0.276	1.408	0.227	0.239	1.461	0.078	0.316	1.345	0.014	0.29	1.377	0.834	0.526	1.491	0.8	0.553	1.412	0.668	0.621	1.375	0.48	0.593	1.382	0.398	0.598	1.41	0.271	0.651	1.371	0.085	0.601
1167	5.835	1.533	0.845	0.351	1.34	0.798	0.239	1.403	0.749	0.196	1.403	0.588	0.188	1.375	0.442	0.271	1.37	0.33	0.276	1.408	0.227	0.239	1.461	0.078	0.316	1.345	0.014	0.29	1.376	0.834	0.526	1.49	0.8	0.553	1.411	0.668	0.621	1.373	0.48	0.594	1.38	0.398	0.598	1.408	0.272	0.652	1.368	0.085	0.601
1168	5.84	1.532	0.845	0.351	1.339	0.798	0.239	1.402	0.749	0.196	1.402	0.588	0.189	1.374	0.442	0.271	1.37	0.33	0.276	1.407	0.227	0.239	1.461	0.078	0.316	1.345	0.014	0.29	1.376	0.834	0.526	1.489	0.8	0.553	1.41	0.668	0.622	1.371	0.48	0.594	1.378	0.398	0.599	1.406	0.272	0.652	1.364	0.085	0.601
1169	5.845	1.531	0.844	0.352	1.337	0.799	0.239	1.401	0.749	0.196	1.401	0.588	0.189	1.373	0.442	0.271	1.369	0.33	0.276	1.407	0.227	0.239	1.461	0.078	0.316	1.345	0.013	0.29	1.375	0.834	0.526	1.488	0.799	0.554	1.408	0.667	0.622	1.369	0.479	0.595	1.376	0.397	0.599	1.404	0.272	0.653	1.361	0.085	0.602
1170	5.85	1.531	0.844	0.352	1.335	0.799	0.24	1.4	0.749	0.197	1.4	0.588	0.189	1.372	0.441	0.271	1.369	0.33	0.276	1.406	0.227	0.239	1.461	0.078	0.316	1.345	0.013	0.29	1.374	0.834	0.527	1.487	0.799	0.554	1.407	0.667	0.622	1.368	0.48	0.596	1.374	0.397	0.599	1.402	0.271	0.653	1.358	0.085	0.603
1171	5.855	1.529	0.844	0.352	1.333	0.799	0.24	1.399	0.749	0.197	1.399	0.588	0.189	1.371	0.441	0.271	1.368	0.33	0.277	1.406	0.227	0.239	1.461	0.078	0.316	1.345	0.013	0.29	1.374	0.835	0.527	1.486	0.799	0.554	1.405	0.667	0.623	1.366	0.48	0.596	1.372	0.398	0.6	1.399	0.271	0.653	1.355	0.085	0.604
1172	5.86	1.528	0.843	0.353	1.331	0.799	0.241	1.398	0.749	0.197	1.397	0.588	0.19	1.37	0.441	0.271	1.367	0.329	0.277	1.405	0.227	0.239	1.461	0.078	0.316	1.345	0.013	0.29	1.376	0.835	0.528	1.485	0.798	0.554	1.404	0.667	0.623	1.365	0.48	0.596	1.37	0.397	0.6	1.397	0.271	0.653	1.351	0.086	0.604
1173	5.865	1.527	0.843	0.353	1.33	0.799	0.241	1.396	0.748	0.197	1.396	0.588	0.19	1.369	0.441	0.271	1.366	0.329	0.277	1.405	0.226	0.24	1.461	0.078	0.316	1.345	0.013	0.29	NaN	NaN	NaN	1.484	0.798	0.555	1.403	0.667	0.623	1.363	0.48	0.597	1.367	0.397	0.6	1.395	0.271	0.653	1.348	0.085	0.604
1174	5.87	1.526	0.843	0.353	1.329	0.799	0.241	1.393	0.747	0.197	1.395	0.588	0.19	1.368	0.441	0.271	1.365	0.329	0.277	1.404	0.226	0.24	1.461	0.078	0.316	1.345	0.013	0.29	1.368	0.834	0.528	1.483	0.798	0.555	1.402	0.667	0.624	1.361	0.48	0.597	1.366	0.397	0.601	1.393	0.271	0.653	1.345	0.085	0.605
1175	5.875	1.525	0.842	0.353	1.329	0.799	0.241	1.392	0.747	0.197	1.394	0.588	0.191	1.367	0.441	0.271	1.364	0.329	0.277	1.403	0.226	0.24	1.46	0.078	0.316	1.345	0.013	0.29	1.367	0.834	0.528	1.481	0.797	0.555	1.4	0.667	0.624	1.359	0.48	0.597	1.363	0.397	0.601	1.391	0.271	0.654	1.341	0.086	0.606
1176	5.88	1.524	0.841	0.354	1.328	0.799	0.241	1.391	0.747	0.198	1.392	0.588	0.191	1.366	0.441	0.271	1.364	0.329	0.277	1.403	0.226	0.24	1.46	0.078	0.316	1.345	0.013	0.29	1.366	0.835	0.53	1.48	0.797	0.556	1.398	0.667	0.624	1.357	0.48	0.598	1.362	0.397	0.602	1.388	0.271	0.654	1.338	0.086	0.607
1177	5.885	1.523	0.841	0.354	1.326	0.799	0.242	1.39	0.747	0.198	1.391	0.588	0.191	1.364	0.44	0.272	1.363	0.329	0.277	1.402	0.226	0.24	1.46	0.078	0.316	1.345	0.013	0.29	1.365	0.835	0.53	1.479	0.797	0.556	1.397	0.667	0.625	1.355	0.48	0.599	1.36	0.398	0.602	1.386	0.27	0.654	1.335	0.086	0.607
1178	5.89	1.522	0.841	0.354	1.325	0.799	0.243	1.389	0.747	0.199	1.39	0.588	0.191	1.363	0.44	0.272	1.362	0.328	0.277	1.402	0.226	0.24	1.46	0.079	0.317	1.344	0.013	0.29	1.365	0.834	0.53	1.478	0.796	0.557	1.396	0.667	0.625	1.353	0.48	0.599	1.358	0.398	0.602	1.384	0.271	0.655	1.332	0.086	0.608
1179	5.895	1.521	0.84	0.355	1.324	0.798	0.243	1.388	0.747	0.199	1.388	0.588	0.192	1.362	0.44	0.272	1.361	0.327	0.278	1.401	0.226	0.24	1.46	0.079	0.317	1.344	0.013	0.289	1.364	0.834	0.53	1.477	0.796	0.557	1.395	0.667	0.626	1.351	0.479	0.599	1.356	0.398	0.603	1.382	0.271	0.655	1.329	0.085	0.608
1180	5.9	1.52	0.839	0.355	1.324	0.798	0.243	1.387	0.747	0.2	1.387	0.587	0.192	1.361	0.44	0.272	1.36	0.327	0.278	1.401	0.225	0.24	1.46	0.079	0.317	1.344	0.013	0.289	1.363	0.834	0.531	1.476	0.795	0.558	1.392	0.666	0.626	1.349	0.479	0.6	1.354	0.397	0.603	1.379	0.27	0.655	1.325	0.085	0.608
1181	5.905	1.519	0.839	0.356	1.323	0.798	0.243	1.385	0.746	0.2	1.386	0.587	0.193	1.36	0.439	0.272	1.359	0.327	0.278	1.4	0.225	0.24	1.46	0.079	0.317	1.344	0.013	0.289	1.362	0.833	0.531	1.474	0.795	0.558	1.391	0.666	0.627	1.348	0.479	0.6	1.351	0.397	0.604	1.377	0.27	0.656	1.323	0.085	0.609
1182	5.91	1.517	0.838	0.356	1.323	0.798	0.244	1.384	0.746	0.201	1.385	0.587	0.193	1.359	0.439	0.272	1.358	0.326	0.279	1.4	0.225	0.24	1.46	0.079	0.317	1.344	0.013	0.289	1.362	0.833	0.532	1.473	0.795	0.558	1.39	0.666	0.627	1.347	0.48	0.6	1.348	0.397	0.604	1.374	0.27	0.656	1.319	0.086	0.609
1183	5.915	1.516	0.838	0.357	1.322	0.798	0.244	1.383	0.746	0.201	1.383	0.587	0.193	1.357	0.439	0.273	1.358	0.327	0.279	1.399	0.225	0.24	1.46	0.079	0.317	1.344	0.012	0.289	1.361	0.833	0.532	1.472	0.794	0.559	1.388	0.666	0.628	1.345	0.48	0.601	1.347	0.397	0.605	1.372	0.27	0.657	1.316	0.086	0.611
1184	5.92	1.515	0.838	0.357	1.321	0.798	0.245	1.382	0.746	0.201	1.382	0.586	0.194	1.356	0.438	0.273	1.357	0.327	0.279	1.398	0.225	0.24	1.459	0.079	0.317	1.344	0.012	0.289	1.36	0.833	0.533	1.471	0.794	0.559	1.387	0.666	0.628	1.343	0.48	0.602	1.345	0.397	0.605	1.369	0.27	0.657	1.313	0.086	0.611
1185	5.925	1.514	0.837	0.358	1.319	0.798	0.245	1.381	0.746	0.202	1.381	0.586	0.194	1.355	0.438	0.273	1.356	0.327	0.279	1.398	0.225	0.241	1.459	0.079	0.317	1.344	0.012	0.289	1.358	0.832	0.534	1.469	0.794	0.56	1.385	0.666	0.628	1.34	0.479	0.603	1.343	0.397	0.605	1.366	0.269	0.657	1.31	0.085	0.611
1186	5.93	1.513	0.836	0.358	1.318	0.798	0.246	1.38	0.746	0.202	1.38	0.586	0.195	1.354	0.438	0.274	1.355	0.326	0.279	1.397	0.225	0.241	1.459	0.079	0.317	1.344	0.012	0.289	1.356	0.832	0.534	1.468	0.793	0.56	1.384	0.665	0.629	1.338	0.479	0.603	1.34	0.397	0.606	1.364	0.269	0.658	1.307	0.085	0.612
1187	5.935	1.512	0.836	0.359	1.317	0.798	0.246	1.378	0.745	0.203	1.378	0.586	0.195	1.352	0.437	0.274	1.354	0.326	0.279	1.397	0.225	0.241	1.459	0.079	0.317	1.344	0.012	0.289	1.355	0.832	0.534	1.467	0.793	0.561	1.382	0.665	0.629	1.336	0.479	0.603	1.338	0.396	0.607	1.361	0.269	0.659	1.304	0.085	0.612
1188	5.94	1.51	0.835	0.359	1.316	0.798	0.247	1.377	0.745	0.203	1.377	0.586	0.195	1.351	0.437	0.274	1.353	0.325	0.279	1.396	0.224	0.241	1.459	0.079	0.317	1.344	0.012	0.289	1.354	0.832	0.535	1.465	0.792	0.561	1.38	0.664	0.63	1.334	0.479	0.603	1.336	0.396	0.607	1.359	0.269	0.659	1.301	0.085	0.612
1189	5.945	1.509	0.835	0.36	1.314	0.798	0.247	1.376	0.745	0.203	1.376	0.586	0.195	1.35	0.437	0.274	1.352	0.325	0.279	1.396	0.224	0.241	1.459	0.079	0.317	1.344	0.012	0.289	1.352	0.832	0.535	1.464	0.792	0.562	1.379	0.664	0.631	1.332	0.479	0.604	1.333	0.396	0.607	1.356	0.269	0.66	1.298	0.085	0.613
1190	5.95	1.508	0.834	0.36	1.312	0.798	0.248	1.375	0.745	0.203	1.374	0.586	0.196	1.349	0.437	0.274	1.351	0.324	0.28	1.395	0.224	0.242	1.459	0.079	0.317	1.344	0.012	0.289	1.35	0.831	0.535	1.462	0.791	0.562	1.377	0.664	0.631	1.33	0.479	0.604	1.331	0.396	0.607	1.353	0.268	0.661	1.296	0.085	0.614
1191	5.955	1.507	0.834	0.361	1.311	0.798	0.248	1.373	0.745	0.204	1.372	0.585	0.196	1.348	0.437	0.275	1.35	0.324	0.28	1.395	0.224	0.242	1.459	0.079	0.317	1.344	0.012	0.289	1.348	0.831	0.536	1.461	0.791	0.563	1.376	0.664	0.632	1.328	0.479	0.605	1.329	0.396	0.608	1.351	0.268	0.661	1.293	0.085	0.615
1192	5.96	1.505	0.833	0.362	1.309	0.798	0.249	1.371	0.744	0.204	1.371	0.585	0.197	1.346	0.436	0.275	1.35	0.324	0.28	1.394	0.224	0.242	1.459	0.079	0.317	1.344	0.012	0.289	1.347	0.832	0.536	1.46	0.79	0.563	1.374	0.664	0.632	1.325	0.478	0.606	1.326	0.396	0.609	1.348	0.268	0.662	1.29	0.085	0.615
1193	5.965	1.504	0.832	0.362	1.309	0.798	0.249	1.37	0.744	0.205	1.37	0.585	0.197	1.345	0.436	0.275	1.349	0.323	0.28	1.393	0.224	0.242	1.459	0.079	0.317	1.344	0.012	0.289	1.346	0.832	0.537	1.458	0.79	0.564	1.371	0.663	0.632	1.323	0.478	0.607	1.324	0.395	0.61	1.346	0.268	0.663	1.287	0.085	0.615
1194	5.97	1.503	0.832	0.363	1.308	0.798	0.249	1.369	0.744	0.205	1.368	0.585	0.197	1.344	0.436	0.275	1.348	0.323	0.28	1.393	0.224	0.242	1.459	0.079	0.317	1.344	0.012	0.289	1.344	0.831	0.538	1.457	0.789	0.565	1.37	0.663	0.633	1.322	0.478	0.607	1.322	0.395	0.611	1.343	0.267	0.663	1.284	0.084	0.615
1195	5.975	1.502	0.831	0.364	1.307	0.797	0.25	1.368	0.744	0.205	1.367	0.585	0.198	1.343	0.436	0.275	1.347	0.323	0.28	1.392	0.223	0.242	1.458	0.079	0.317	1.345	0.012	0.289	1.343	0.83	0.539	1.455	0.789	0.565	1.369	0.663	0.634	1.319	0.478	0.608	1.32	0.395	0.611	1.34	0.267	0.664	1.281	0.084	0.616
1196	5.98	1.5	0.831	0.364	1.304	0.797	0.25	1.367	0.744	0.206	1.366	0.585	0.198	1.342	0.436	0.276	1.346	0.322	0.28	1.391	0.223	0.242	1.458	0.079	0.317	1.345	0.012	0.289	1.343	0.83	0.539	1.454	0.788	0.566	1.367	0.663	0.634	1.317	0.477	0.608	1.317	0.395	0.612	1.337	0.267	0.664	1.279	0.084	0.618
1197	5.985	1.499	0.83	0.365	1.303	0.797	0.251	1.365	0.744	0.207	1.365	0.585	0.199	1.341	0.435	0.276	1.345	0.322	0.28	1.391	0.223	0.242	1.458	0.079	0.317	1.344	0.012	0.289	1.341	0.83	0.539	1.452	0.788	0.566	1.365	0.662	0.635	1.314	0.477	0.608	1.315	0.395	0.612	1.335	0.267	0.665	1.277	0.084	0.618
1198	5.99	1.498	0.829	0.365	1.302	0.797	0.251	1.364	0.743	0.207	1.364	0.585	0.199	1.339	0.435	0.276	1.344	0.322	0.28	1.39	0.223	0.242	1.458	0.079	0.317	1.344	0.012	0.289	1.339	0.83	0.54	1.451	0.787	0.567	1.363	0.661	0.635	1.312	0.476	0.609	1.312	0.394	0.613	1.332	0.267	0.666	1.274	0.084	0.619
1199	5.995	1.496	0.829	0.366	1.301	0.797	0.251	1.363	0.743	0.208	1.362	0.584	0.2	1.338	0.434	0.276	1.343	0.322	0.28	1.389	0.223	0.242	1.458	0.079	0.317	1.345	0.012	0.289	1.337	0.83	0.541	1.449	0.787	0.568	1.361	0.661	0.636	1.31	0.476	0.61	1.31	0.394	0.613	1.329	0.266	0.667	1.271	0.083	0.618
1200	6	1.495	0.828	0.367	1.299	0.797	0.252	1.361	0.742	0.208	1.36	0.584	0.2	1.337	0.434	0.277	1.342	0.321	0.281	1.389	0.222	0.242	1.458	0.079	0.317	1.344	0.012	0.289	1.336	0.83	0.541	1.448	0.786	0.568	1.359	0.66	0.636	1.308	0.476	0.61	1.308	0.393	0.614	1.327	0.266	0.667	1.268	0.083	0.618
1201	6.005	1.494	0.828	0.368	1.298	0.797	0.253	1.36	0.742	0.209	1.359	0.584	0.201	1.335	0.434	0.277	1.341	0.321	0.281	1.388	0.222	0.242	1.458	0.079	0.317	1.345	0.012	0.289	1.334	0.829	0.542	1.446	0.785	0.569	1.357	0.66	0.637	1.306	0.475	0.611	1.306	0.393	0.614	1.325	0.265	0.668	1.266	0.083	0.619
1202	6.01	1.492	0.827	0.368	1.297	0.797	0.253	1.358	0.742	0.209	1.358	0.583	0.201	1.334	0.433	0.277	1.34	0.32	0.281	1.388	0.222	0.242	1.458	0.079	0.317	1.345	0.012	0.289	1.333	0.828	0.543	1.445	0.785	0.57	1.356	0.66	0.638	1.304	0.475	0.611	1.304	0.393	0.615	1.322	0.265	0.668	1.264	0.083	0.619
1203	6.015	1.491	0.826	0.369	1.296	0.796	0.253	1.357	0.742	0.21	1.357	0.583	0.202	1.333	0.433	0.278	1.338	0.32	0.281	1.388	0.222	0.242	1.457	0.079	0.317	1.345	0.012	0.289	1.332	0.828	0.543	1.443	0.784	0.57	1.354	0.659	0.638	1.302	0.475	0.612	1.301	0.392	0.616	1.319	0.264	0.669	1.262	0.082	0.621
1204	6.02	1.489	0.826	0.37	1.295	0.796	0.254	1.356	0.742	0.21	1.356	0.583	0.202	1.331	0.432	0.278	1.337	0.319	0.282	1.387	0.222	0.242	1.457	0.079	0.317	1.345	0.012	0.289	1.332	0.827	0.544	1.441	0.784	0.571	1.351	0.658	0.639	1.3	0.475	0.613	1.299	0.392	0.616	1.317	0.264	0.67	1.259	0.082	0.621
1205	6.025	1.488	0.825	0.371	1.294	0.796	0.255	1.355	0.741	0.211	1.354	0.583	0.203	1.331	0.432	0.278	1.337	0.319	0.282	1.387	0.222	0.243	1.457	0.079	0.318	1.345	0.011	0.289	1.33	0.827	0.545	1.44	0.783	0.572	1.35	0.658	0.64	1.297	0.474	0.613	1.297	0.391	0.617	1.315	0.264	0.67	1.257	0.081	0.621
1206	6.03	1.487	0.824	0.372	1.292	0.796	0.256	1.353	0.741	0.211	1.353	0.583	0.203	1.329	0.431	0.279	1.336	0.319	0.282	1.386	0.222	0.243	1.457	0.079	0.318	1.345	0.011	0.289	1.328	0.827	0.546	1.438	0.782	0.573	1.348	0.658	0.64	1.295	0.474	0.614	1.295	0.391	0.617	1.312	0.263	0.671	1.255	0.081	0.622
1207	6.035	1.485	0.824	0.372	1.29	0.796	0.257	1.351	0.74	0.212	1.352	0.583	0.203	1.328	0.431	0.279	1.335	0.319	0.282	1.385	0.222	0.243	1.457	0.079	0.318	1.345	0.011	0.289	1.326	0.826	0.547	1.436	0.782	0.573	1.345	0.656	0.64	1.292	0.473	0.614	1.292	0.391	0.618	1.31	0.262	0.671	1.253	0.08	0.622
1208	6.04	1.484	0.823	0.373	1.289	0.796	0.257	1.35	0.74	0.213	1.35	0.582	0.204	1.326	0.431	0.279	1.334	0.318	0.283	1.384	0.221	0.243	1.457	0.08	0.318	1.345	0.011	0.289	1.325	0.825	0.547	1.435	0.781	0.574	1.344	0.656	0.641	1.29	0.472	0.614	1.29	0.389	0.618	1.308	0.261	0.671	1.25	0.08	0.622
1209	6.045	1.482	0.822	0.374	1.287	0.796	0.258	1.349	0.74	0.213	1.349	0.582	0.205	1.325	0.431	0.28	1.333	0.318	0.283	1.383	0.221	0.244	1.457	0.08	0.318	1.345	0.011	0.29	1.324	0.824	0.548	1.433	0.78	0.575	1.342	0.655	0.642	1.288	0.471	0.615	1.288	0.389	0.619	1.306	0.261	0.672	1.248	0.079	0.623
1210	6.05	1.481	0.822	0.375	1.285	0.796	0.259	1.347	0.74	0.214	1.347	0.581	0.205	1.325	0.43	0.28	1.332	0.317	0.283	1.383	0.221	0.244	1.457	0.08	0.318	1.345	0.011	0.29	1.323	0.824	0.549	1.432	0.78	0.576	1.34	0.655	0.643	1.286	0.471	0.616	1.286	0.389	0.619	1.304	0.261	0.672	1.246	0.079	0.622
1211	6.055	1.479	0.821	0.376	1.284	0.795	0.259	1.346	0.739	0.214	1.346	0.581	0.206	1.323	0.43	0.28	1.331	0.317	0.283	1.382	0.221	0.244	1.457	0.08	0.318	1.345	0.011	0.29	1.322	0.824	0.55	1.43	0.779	0.577	1.338	0.655	0.643	1.285	0.471	0.616	1.284	0.389	0.62	1.302	0.26	0.673	1.244	0.078	0.621
1212	6.06	1.478	0.82	0.377	1.284	0.795	0.26	1.345	0.739	0.215	1.345	0.581	0.206	1.322	0.429	0.28	1.331	0.317	0.283	1.382	0.221	0.244	1.456	0.08	0.318	1.345	0.011	0.29	1.319	0.823	0.551	1.428	0.778	0.578	1.336	0.654	0.644	1.283	0.471	0.617	1.282	0.388	0.62	1.3	0.26	0.674	1.243	0.078	0.622
1213	6.065	1.476	0.82	0.378	1.283	0.794	0.261	1.344	0.739	0.216	1.344	0.581	0.206	1.321	0.429	0.281	1.329	0.316	0.283	1.382	0.221	0.244	1.456	0.08	0.318	1.345	0.011	0.29	1.317	0.823	0.551	1.426	0.778	0.578	1.334	0.653	0.644	1.28	0.47	0.618	1.28	0.387	0.621	1.298	0.259	0.674	1.241	0.077	0.622
1214	6.07	1.475	0.819	0.379	1.282	0.794	0.262	1.342	0.738	0.217	1.343	0.581	0.207	1.319	0.428	0.281	1.328	0.316	0.284	1.381	0.221	0.244	1.456	0.08	0.318	1.345	0.011	0.29	1.317	0.822	0.552	1.424	0.777	0.579	1.332	0.652	0.645	1.278	0.469	0.618	1.278	0.387	0.621	1.296	0.258	0.674	1.239	0.077	0.622
1215	6.075	1.473	0.819	0.38	1.281	0.793	0.262	1.341	0.738	0.217	1.341	0.58	0.208	1.319	0.428	0.281	1.327	0.316	0.284	1.38	0.221	0.244	1.456	0.08	0.318	1.345	0.011	0.29	1.316	0.821	0.553	1.423	0.776	0.58	1.33	0.652	0.646	1.276	0.469	0.618	1.276	0.387	0.622	1.294	0.258	0.674	1.238	0.076	0.622
1216	6.08	1.472	0.818	0.381	1.28	0.793	0.263	1.339	0.738	0.218	1.34	0.58	0.209	1.317	0.428	0.282	1.326	0.316	0.284	1.38	0.221	0.244	1.455	0.08	0.318	1.345	0.011	0.29	1.313	0.821	0.554	1.421	0.776	0.581	1.328	0.651	0.646	1.274	0.469	0.619	1.274	0.386	0.622	1.292	0.258	0.674	1.237	0.076	0.622
1217	6.085	1.47	0.817	0.382	1.278	0.793	0.264	1.338	0.738	0.219	1.339	0.58	0.209	1.316	0.428	0.282	1.326	0.316	0.284	1.379	0.221	0.245	1.455	0.081	0.318	1.345	0.011	0.29	1.311	0.821	0.555	1.419	0.775	0.582	1.326	0.65	0.647	1.272	0.468	0.619	1.272	0.385	0.623	1.291	0.258	0.675	1.236	0.075	0.621
1218	6.09	1.468	0.817	0.383	1.276	0.793	0.264	1.337	0.737	0.219	1.337	0.58	0.21	1.314	0.427	0.283	1.324	0.315	0.285	1.378	0.221	0.245	1.455	0.081	0.319	1.345	0.011	0.29	1.309	0.82	0.555	1.417	0.774	0.583	1.324	0.65	0.648	1.269	0.467	0.62	1.269	0.385	0.624	1.289	0.257	0.675	1.235	0.075	0.621
1219	6.095	1.467	0.816	0.384	1.276	0.792	0.265	1.335	0.737	0.22	1.336	0.579	0.211	1.313	0.427	0.283	1.323	0.314	0.285	1.378	0.221	0.245	1.455	0.081	0.319	1.345	0.011	0.29	1.306	0.82	0.556	1.416	0.774	0.584	1.323	0.65	0.649	1.268	0.467	0.621	1.267	0.385	0.624	1.287	0.257	0.675	1.235	0.075	0.622
1220	6.1	1.465	0.816	0.385	1.274	0.792	0.266	1.334	0.737	0.221	1.335	0.579	0.212	1.312	0.426	0.284	1.322	0.314	0.285	1.377	0.221	0.245	1.455	0.081	0.319	1.345	0.011	0.29	1.305	0.819	0.557	1.414	0.773	0.585	1.32	0.649	0.649	1.265	0.467	0.622	1.265	0.384	0.624	1.286	0.257	0.676	1.235	0.075	0.622
1221	6.105	1.463	0.815	0.386	1.273	0.792	0.267	1.333	0.737	0.221	1.334	0.58	0.212	1.31	0.426	0.284	1.321	0.314	0.286	1.376	0.221	0.245	1.455	0.081	0.319	1.345	0.01	0.29	1.304	0.819	0.558	1.412	0.773	0.586	1.318	0.648	0.65	1.262	0.466	0.622	1.262	0.384	0.625	1.284	0.256	0.676	1.234	0.075	0.621
1222	6.11	1.462	0.814	0.387	1.271	0.792	0.268	1.331	0.737	0.222	1.332	0.579	0.213	1.309	0.426	0.285	1.32	0.314	0.286	1.375	0.221	0.245	1.454	0.081	0.319	1.345	0.01	0.29	1.302	0.818	0.559	1.41	0.772	0.587	1.317	0.648	0.651	1.259	0.466	0.623	1.26	0.383	0.626	1.283	0.256	0.676	1.234	0.075	0.621
1223	6.115	1.46	0.814	0.388	1.268	0.792	0.269	1.329	0.736	0.223	1.33	0.579	0.214	1.308	0.426	0.285	1.319	0.314	0.287	1.374	0.221	0.245	1.454	0.081	0.319	1.345	0.01	0.29	1.299	0.818	0.56	1.409	0.771	0.588	1.316	0.647	0.652	1.256	0.466	0.623	1.258	0.383	0.627	1.281	0.256	0.676	1.234	0.075	0.62
1224	6.12	1.458	0.814	0.389	1.266	0.792	0.27	1.328	0.735	0.224	1.329	0.579	0.215	1.307	0.426	0.285	1.318	0.314	0.287	1.373	0.221	0.246	1.454	0.082	0.319	1.345	0.01	0.29	1.297	0.817	0.56	1.407	0.771	0.589	1.313	0.647	0.653	1.254	0.466	0.624	1.255	0.383	0.628	1.28	0.255	0.676	1.233	0.075	0.619
1225	6.125	1.457	0.813	0.39	1.264	0.791	0.271	1.327	0.735	0.225	1.327	0.578	0.216	1.305	0.425	0.286	1.317	0.314	0.287	1.373	0.221	0.246	1.454	0.082	0.319	1.344	0.01	0.29	1.296	0.817	0.561	1.405	0.77	0.59	1.311	0.646	0.654	1.252	0.466	0.625	1.253	0.383	0.628	1.278	0.255	0.677	1.232	0.074	0.619
1226	6.13	1.455	0.813	0.391	1.264	0.791	0.272	1.325	0.736	0.226	1.325	0.578	0.217	1.303	0.424	0.286	1.315	0.313	0.287	1.372	0.221	0.246	1.454	0.082	0.319	1.344	0.01	0.29	1.295	0.816	0.563	1.403	0.77	0.591	1.309	0.645	0.655	1.249	0.465	0.626	1.251	0.383	0.629	1.277	0.255	0.677	1.232	0.074	0.618
1227	6.135	1.453	0.812	0.392	1.262	0.791	0.273	1.323	0.736	0.227	1.324	0.578	0.218	1.302	0.424	0.287	1.314	0.313	0.288	1.371	0.222	0.246	1.453	0.082	0.319	1.344	0.01	0.29	1.293	0.815	0.564	1.402	0.769	0.592	1.307	0.645	0.656	1.246	0.465	0.627	1.248	0.382	0.63	1.275	0.255	0.677	1.231	0.074	0.618
1228	6.14	1.451	0.811	0.393	1.26	0.79	0.274	1.322	0.735	0.227	1.322	0.578	0.218	1.3	0.424	0.287	1.312	0.313	0.288	1.37	0.222	0.246	1.453	0.083	0.319	1.344	0.01	0.29	1.291	0.815	0.565	1.4	0.769	0.593	1.305	0.645	0.657	1.244	0.466	0.628	1.246	0.382	0.63	1.274	0.255	0.677	1.231	0.074	0.618
1229	6.145	1.45	0.811	0.394	1.259	0.79	0.274	1.32	0.735	0.228	1.321	0.577	0.219	1.299	0.424	0.288	1.311	0.313	0.288	1.369	0.222	0.247	1.453	0.083	0.319	1.344	0.01	0.29	1.29	0.814	0.565	1.399	0.769	0.594	1.304	0.645	0.658	1.242	0.466	0.629	1.244	0.383	0.631	1.272	0.255	0.678	1.23	0.074	0.618
1230	6.15	1.448	0.811	0.395	1.257	0.79	0.275	1.318	0.735	0.229	1.319	0.577	0.22	1.297	0.423	0.289	1.31	0.312	0.289	1.369	0.222	0.247	1.452	0.083	0.319	1.344	0.01	0.29	1.289	0.814	0.567	1.397	0.769	0.595	1.301	0.645	0.659	1.239	0.466	0.63	1.241	0.382	0.632	1.269	0.255	0.678	1.23	0.074	0.617
1231	6.155	1.446	0.81	0.396	1.254	0.79	0.277	1.316	0.734	0.231	1.317	0.576	0.221	1.295	0.423	0.289	1.308	0.312	0.289	1.368	0.222	0.247	1.452	0.084	0.319	1.344	0.01	0.29	1.288	0.814	0.568	1.395	0.768	0.596	1.299	0.644	0.66	1.236	0.465	0.631	1.239	0.382	0.633	1.267	0.254	0.679	1.229	0.074	0.616
1232	6.16	1.445	0.81	0.397	1.252	0.79	0.278	1.314	0.734	0.232	1.315	0.576	0.222	1.293	0.422	0.289	1.307	0.312	0.289	1.367	0.222	0.248	1.451	0.084	0.32	1.344	0.01	0.29	1.286	0.813	0.569	1.394	0.768	0.597	1.297	0.644	0.661	1.234	0.465	0.632	1.236	0.382	0.633	1.264	0.254	0.68	1.229	0.074	0.616
1233	6.165	1.443	0.81	0.398	1.25	0.789	0.279	1.312	0.734	0.232	1.314	0.576	0.223	1.292	0.422	0.29	1.305	0.312	0.29	1.365	0.223	0.248	1.451	0.084	0.32	1.344	0.01	0.29	1.283	0.813	0.57	1.392	0.767	0.598	1.296	0.644	0.662	1.231	0.465	0.632	1.234	0.381	0.634	1.261	0.254	0.681	1.228	0.074	0.616
1234	6.17	1.441	0.809	0.399	1.248	0.789	0.28	1.31	0.733	0.233	1.313	0.576	0.223	1.29	0.422	0.291	1.304	0.312	0.29	1.365	0.223	0.248	1.451	0.085	0.32	1.344	0.01	0.29	1.283	0.813	0.572	1.39	0.767	0.599	1.294	0.643	0.663	1.229	0.465	0.633	1.231	0.381	0.635	1.259	0.254	0.681	1.228	0.074	0.616
1235	6.175	1.439	0.809	0.4	1.246	0.789	0.281	1.308	0.733	0.234	1.311	0.575	0.224	1.288	0.421	0.291	1.302	0.312	0.291	1.364	0.223	0.249	1.45	0.085	0.32	1.344	0.01	0.29	1.281	0.812	0.573	1.389	0.767	0.6	1.292	0.643	0.664	1.226	0.464	0.633	1.229	0.381	0.636	1.256	0.253	0.682	1.227	0.074	0.616
1236	6.18	1.437	0.808	0.4	1.244	0.789	0.282	1.306	0.732	0.235	1.309	0.575	0.225	1.287	0.421	0.292	1.301	0.311	0.292	1.363	0.223	0.249	1.45	0.086	0.32	1.344	0.01	0.29	1.279	0.812	0.574	1.387	0.766	0.601	1.29	0.642	0.665	1.224	0.463	0.634	1.226	0.38	0.637	1.253	0.253	0.683	1.226	0.074	0.615
1237	6.185	1.435	0.808	0.402	1.243	0.788	0.284	1.304	0.732	0.236	1.307	0.575	0.226	1.285	0.42	0.293	1.3	0.311	0.292	1.362	0.224	0.249	1.45	0.086	0.32	1.344	0.01	0.29	1.278	0.812	0.575	1.385	0.766	0.602	1.288	0.642	0.666	1.222	0.463	0.635	1.224	0.38	0.637	1.251	0.253	0.684	1.225	0.074	0.615
1238	6.19	1.434	0.807	0.402	1.242	0.787	0.285	1.302	0.732	0.237	1.305	0.575	0.227	1.284	0.42	0.293	1.299	0.311	0.293	1.361	0.224	0.25	1.449	0.087	0.32	1.344	0.01	0.29	1.277	0.812	0.577	1.383	0.766	0.603	1.286	0.641	0.667	1.221	0.463	0.636	1.222	0.38	0.638	1.249	0.253	0.685	1.224	0.074	0.615
1239	6.195	1.431	0.807	0.403	1.24	0.787	0.286	1.299	0.732	0.239	1.304	0.574	0.228	1.282	0.42	0.294	1.298	0.312	0.293	1.36	0.225	0.25	1.449	0.087	0.32	1.344	0.01	0.29	1.274	0.811	0.578	1.382	0.765	0.604	1.285	0.641	0.669	1.219	0.462	0.636	1.22	0.38	0.639	1.246	0.253	0.686	1.224	0.074	0.615
1240	6.2	1.43	0.807	0.404	1.237	0.787	0.287	1.297	0.731	0.24	1.302	0.575	0.229	1.281	0.42	0.295	1.296	0.311	0.293	1.36	0.225	0.25	1.449	0.088	0.32	1.344	0.009	0.29	1.272	0.811	0.579	1.38	0.765	0.605	1.284	0.641	0.67	1.216	0.462	0.637	1.217	0.379	0.639	1.244	0.252	0.687	1.223	0.074	0.615
1241	6.205	1.428	0.807	0.405	1.235	0.787	0.289	1.295	0.731	0.241	1.3	0.575	0.23	1.279	0.42	0.295	1.295	0.311	0.294	1.359	0.226	0.25	1.448	0.089	0.32	1.344	0.009	0.29	1.27	0.811	0.58	1.378	0.765	0.606	1.281	0.64	0.671	1.215	0.461	0.638	1.215	0.379	0.64	1.241	0.252	0.687	1.222	0.074	0.616
1242	6.21	1.426	0.807	0.406	1.233	0.787	0.29	1.293	0.731	0.242	1.299	0.575	0.23	1.277	0.42	0.296	1.293	0.311	0.294	1.358	0.227	0.251	1.448	0.09	0.32	1.344	0.009	0.29	1.268	0.811	0.581	1.376	0.764	0.607	1.28	0.639	0.671	1.213	0.461	0.638	1.213	0.379	0.641	1.239	0.251	0.688	1.222	0.075	0.616
1243	6.215	1.424	0.806	0.407	1.232	0.786	0.291	1.291	0.731	0.243	1.297	0.575	0.231	1.276	0.42	0.297	1.292	0.312	0.294	1.357	0.228	0.251	1.447	0.091	0.321	1.344	0.009	0.29	1.267	0.811	0.583	1.375	0.764	0.608	1.279	0.639	0.673	1.211	0.46	0.639	1.211	0.378	0.641	1.237	0.251	0.688	1.222	0.075	0.616
1244	6.22	1.422	0.806	0.408	1.231	0.786	0.293	1.289	0.731	0.245	1.295	0.576	0.233	1.274	0.42	0.297	1.29	0.312	0.294	1.356	0.229	0.251	1.446	0.092	0.321	1.344	0.01	0.29	1.265	0.81	0.583	1.373	0.763	0.609	1.277	0.639	0.674	1.209	0.46	0.639	1.209	0.378	0.641	1.235	0.251	0.689	1.222	0.075	0.615
1245	6.225	1.421	0.806	0.409	1.229	0.786	0.294	1.286	0.731	0.246	1.293	0.576	0.234	1.272	0.42	0.298	1.288	0.313	0.294	1.354	0.23	0.251	1.445	0.093	0.32	1.344	0.009	0.29	1.263	0.81	0.585	1.371	0.763	0.61	1.275	0.638	0.674	1.207	0.459	0.64	1.208	0.378	0.642	1.233	0.25	0.689	1.222	0.075	0.615
1246	6.23	1.419	0.806	0.41	1.226	0.787	0.295	1.284	0.731	0.247	1.291	0.576	0.235	1.27	0.42	0.298	1.286	0.313	0.294	1.353	0.231	0.252	1.444	0.094	0.32	1.344	0.009	0.29	1.262	0.81	0.586	1.37	0.763	0.611	1.274	0.637	0.675	1.206	0.459	0.64	1.205	0.378	0.642	1.232	0.25	0.689	1.221	0.075	0.615
1247	6.235	1.417	0.806	0.411	1.223	0.787	0.297	1.282	0.731	0.249	1.289	0.576	0.236	1.268	0.421	0.299	1.284	0.314	0.295	1.351	0.232	0.252	1.443	0.096	0.32	1.344	0.009	0.29	1.26	0.81	0.588	1.368	0.763	0.612	1.273	0.637	0.676	1.206	0.459	0.641	1.204	0.377	0.643	1.231	0.25	0.69	1.221	0.076	0.614
1248	6.24	1.415	0.806	0.412	1.221	0.787	0.298	1.279	0.731	0.25	1.287	0.576	0.237	1.266	0.422	0.299	1.282	0.315	0.295	1.349	0.233	0.252	1.442	0.098	0.32	1.344	0.009	0.29	1.258	0.81	0.589	1.366	0.763	0.613	1.271	0.637	0.677	1.203	0.458	0.641	1.203	0.377	0.644	1.229	0.249	0.69	1.221	0.076	0.614
1249	6.245	1.414	0.807	0.414	1.221	0.787	0.299	1.277	0.731	0.251	1.285	0.576	0.238	1.263	0.422	0.3	1.279	0.315	0.296	1.346	0.235	0.252	1.441	0.1	0.32	1.344	0.01	0.29	1.257	0.81	0.59	1.365	0.763	0.615	1.27	0.637	0.678	1.201	0.458	0.642	1.201	0.377	0.644	1.228	0.249	0.69	1.22	0.076	0.614
1250	6.25	1.412	0.807	0.415	1.218	0.788	0.301	1.275	0.732	0.252	1.283	0.576	0.238	1.26	0.423	0.3	1.275	0.316	0.295	1.344	0.236	0.252	1.439	0.102	0.32	1.344	0.01	0.29	1.257	0.809	0.592	1.363	0.763	0.616	1.27	0.637	0.679	1.2	0.458	0.642	1.199	0.376	0.644	1.227	0.249	0.69	1.22	0.076	0.614
1251	6.255	1.41	0.807	0.416	1.215	0.788	0.302	1.273	0.732	0.253	1.281	0.577	0.239	1.256	0.423	0.301	1.272	0.317	0.295	1.341	0.238	0.252	1.437	0.105	0.32	1.344	0.01	0.29	1.255	0.809	0.593	1.362	0.763	0.617	1.267	0.636	0.68	1.199	0.457	0.642	1.198	0.376	0.644	1.226	0.248	0.69	1.22	0.076	0.613
1252	6.26	1.409	0.808	0.417	1.214	0.789	0.303	1.272	0.733	0.255	1.279	0.577	0.24	1.253	0.424	0.301	1.267	0.319	0.295	1.338	0.24	0.252	1.435	0.108	0.319	1.344	0.01	0.29	1.253	0.81	0.594	1.36	0.763	0.618	1.266	0.636	0.68	1.198	0.457	0.643	1.197	0.376	0.644	1.225	0.248	0.69	1.22	0.076	0.613
1253	6.265	1.408	0.808	0.418	1.213	0.789	0.305	1.27	0.734	0.256	1.278	0.578	0.24	1.249	0.425	0.301	1.263	0.32	0.295	1.334	0.242	0.252	1.432	0.111	0.319	1.344	0.01	0.29	1.251	0.811	0.595	1.358	0.763	0.619	1.264	0.636	0.681	1.197	0.457	0.643	1.196	0.376	0.645	1.225	0.248	0.69	1.22	0.076	0.613
1254	6.27	1.406	0.809	0.42	1.211	0.79	0.306	1.268	0.734	0.258	1.275	0.578	0.241	1.244	0.426	0.302	1.258	0.321	0.295	1.329	0.245	0.251	1.429	0.114	0.319	1.344	0.011	0.29	1.25	0.811	0.597	1.357	0.763	0.62	1.263	0.635	0.682	1.197	0.457	0.643	1.196	0.376	0.645	1.224	0.248	0.69	1.22	0.076	0.613
1255	6.275	1.404	0.809	0.421	1.21	0.791	0.308	1.267	0.735	0.259	1.273	0.578	0.242	1.239	0.426	0.302	1.252	0.323	0.294	1.325	0.247	0.251	1.426	0.117	0.318	1.343	0.011	0.29	1.248	0.811	0.598	1.356	0.764	0.621	1.262	0.635	0.683	1.196	0.457	0.643	1.195	0.376	0.645	1.224	0.248	0.69	1.22	0.076	0.613
1256	6.28	1.403	0.809	0.422	1.21	0.791	0.309	1.265	0.736	0.26	1.271	0.578	0.242	1.234	0.427	0.301	1.246	0.324	0.294	1.321	0.25	0.251	1.422	0.121	0.318	1.343	0.011	0.29	1.246	0.811	0.599	1.354	0.764	0.622	1.26	0.635	0.684	1.196	0.457	0.644	1.195	0.376	0.645	1.223	0.248	0.69	1.219	0.076	0.613
1257	6.285	1.402	0.81	0.423	1.208	0.792	0.31	1.263	0.736	0.262	1.268	0.579	0.242	1.228	0.428	0.301	1.241	0.326	0.293	1.316	0.252	0.25	1.418	0.124	0.317	1.343	0.011	0.29	1.244	0.812	0.6	1.353	0.765	0.623	1.259	0.635	0.685	1.195	0.457	0.644	1.195	0.376	0.645	1.223	0.248	0.69	1.219	0.076	0.613
1258	6.29	1.401	0.811	0.425	1.205	0.793	0.311	1.262	0.737	0.263	1.266	0.579	0.242	1.223	0.429	0.301	1.235	0.328	0.293	1.311	0.255	0.25	1.414	0.128	0.316	1.343	0.011	0.29	1.242	0.812	0.601	1.351	0.765	0.624	1.258	0.636	0.685	1.194	0.457	0.644	1.195	0.376	0.645	1.223	0.248	0.691	1.219	0.076	0.613
1259	6.295	1.399	0.811	0.426	1.203	0.793	0.313	1.26	0.737	0.264	1.263	0.58	0.242	1.217	0.43	0.301	1.228	0.329	0.292	1.305	0.258	0.249	1.41	0.131	0.316	1.343	0.011	0.289	1.243	0.812	0.603	1.35	0.765	0.625	1.257	0.636	0.686	1.193	0.457	0.645	1.195	0.376	0.645	1.223	0.248	0.691	1.219	0.076	0.613
1260	6.3	1.398	0.812	0.427	1.203	0.794	0.314	1.259	0.738	0.266	1.261	0.58	0.243	1.211	0.431	0.3	1.222	0.331	0.291	1.3	0.26	0.249	1.405	0.134	0.315	1.342	0.011	0.289	1.243	0.812	0.604	1.348	0.766	0.626	1.256	0.636	0.687	1.193	0.457	0.645	1.195	0.376	0.646	1.223	0.247	0.691	1.219	0.076	0.613
1261	6.305	1.397	0.813	0.428	1.202	0.794	0.315	1.257	0.738	0.267	1.259	0.58	0.243	1.206	0.432	0.299	1.216	0.333	0.291	1.294	0.263	0.249	1.4	0.137	0.315	1.341	0.012	0.289	1.241	0.812	0.605	1.347	0.767	0.627	1.255	0.637	0.688	1.193	0.457	0.645	1.195	0.376	0.646	1.223	0.247	0.691	1.219	0.076	0.613
1262	6.31	1.396	0.813	0.43	1.201	0.795	0.316	1.256	0.738	0.269	1.256	0.581	0.243	1.2	0.433	0.299	1.209	0.334	0.291	1.289	0.265	0.248	1.395	0.139	0.315	1.34	0.013	0.289	1.238	0.813	0.606	1.346	0.767	0.628	1.254	0.637	0.688	1.192	0.457	0.646	1.195	0.375	0.646	1.223	0.247	0.691	1.219	0.075	0.613
1263	6.315	1.395	0.814	0.431	1.201	0.795	0.317	1.255	0.738	0.27	1.253	0.581	0.244	1.195	0.434	0.298	1.203	0.336	0.291	1.283	0.268	0.248	1.39	0.142	0.314	1.338	0.014	0.289	1.237	0.813	0.607	1.344	0.768	0.629	1.253	0.637	0.689	1.191	0.457	0.647	1.195	0.375	0.646	1.223	0.247	0.691	1.219	0.075	0.613
1264	6.32	1.393	0.814	0.432	1.201	0.795	0.318	1.254	0.739	0.272	1.251	0.582	0.244	1.191	0.436	0.298	1.197	0.338	0.291	1.278	0.27	0.247	1.386	0.144	0.314	1.336	0.016	0.288	1.236	0.813	0.608	1.343	0.768	0.63	1.252	0.637	0.69	1.191	0.457	0.647	1.195	0.375	0.647	1.223	0.247	0.691	1.219	0.075	0.613
1265	6.325	1.392	0.815	0.433	1.2	0.796	0.318	1.253	0.739	0.273	1.25	0.582	0.243	1.186	0.437	0.298	1.192	0.339	0.291	1.273	0.272	0.247	1.382	0.146	0.314	1.332	0.017	0.288	1.235	0.813	0.609	1.341	0.769	0.631	1.251	0.638	0.69	1.191	0.457	0.647	1.195	0.375	0.647	1.223	0.247	0.692	1.219	0.075	0.613
1266	6.33	1.391	0.815	0.434	1.199	0.796	0.319	1.252	0.74	0.273	1.248	0.583	0.243	1.183	0.439	0.297	1.186	0.341	0.291	1.268	0.273	0.247	1.377	0.148	0.314	1.327	0.018	0.288	1.234	0.813	0.61	1.34	0.769	0.631	1.251	0.638	0.69	1.191	0.457	0.648	1.195	0.375	0.648	1.222	0.246	0.692	1.219	0.075	0.613
1267	6.335	1.39	0.816	0.435	1.198	0.796	0.319	1.251	0.74	0.274	1.246	0.584	0.244	1.179	0.441	0.297	1.181	0.342	0.292	1.264	0.275	0.246	1.373	0.149	0.313	1.32	0.019	0.288	1.232	0.813	0.61	1.338	0.769	0.632	1.25	0.638	0.691	1.19	0.457	0.648	1.195	0.375	0.648	1.222	0.246	0.692	1.219	0.075	0.613
1268	6.34	1.389	0.816	0.436	1.197	0.797	0.32	1.25	0.74	0.275	1.244	0.584	0.244	1.177	0.442	0.297	1.176	0.343	0.292	1.26	0.276	0.246	1.368	0.148	0.313	1.314	0.019	0.287	1.231	0.813	0.611	1.337	0.769	0.633	1.249	0.639	0.692	1.19	0.456	0.649	1.194	0.375	0.649	1.222	0.246	0.693	1.219	0.075	0.613
1269	6.345	1.387	0.817	0.437	1.196	0.797	0.32	1.249	0.741	0.275	1.243	0.585	0.245	1.175	0.443	0.298	1.173	0.344	0.292	1.256	0.277	0.246	1.363	0.147	0.312	1.307	0.019	0.288	1.229	0.813	0.612	1.336	0.769	0.633	1.248	0.639	0.692	1.19	0.456	0.65	1.194	0.375	0.65	1.222	0.246	0.693	1.219	0.075	0.613
1270	6.35	1.386	0.817	0.438	1.194	0.798	0.32	1.248	0.741	0.275	1.242	0.586	0.245	1.174	0.444	0.298	1.17	0.346	0.293	1.252	0.278	0.246	1.357	0.146	0.312	1.299	0.019	0.288	1.227	0.813	0.613	1.334	0.769	0.634	1.247	0.639	0.692	1.19	0.456	0.65	1.194	0.374	0.65	1.222	0.245	0.693	1.219	0.075	0.613
1271	6.355	1.385	0.817	0.438	1.191	0.799	0.32	1.248	0.741	0.275	1.241	0.587	0.246	1.173	0.445	0.298	1.167	0.347	0.293	1.249	0.278	0.246	1.352	0.144	0.312	1.29	0.019	0.287	1.226	0.813	0.613	1.333	0.769	0.634	1.246	0.639	0.693	1.189	0.456	0.651	1.194	0.374	0.65	1.222	0.245	0.694	1.219	0.075	0.613
1272	6.36	1.384	0.818	0.439	1.19	0.799	0.32	1.247	0.741	0.276	1.24	0.587	0.246	1.171	0.445	0.299	1.165	0.348	0.292	1.246	0.278	0.246	1.346	0.142	0.312	1.281	0.019	0.287	1.225	0.812	0.614	1.332	0.769	0.635	1.245	0.639	0.693	1.189	0.456	0.651	1.194	0.374	0.651	1.222	0.245	0.694	1.219	0.075	0.613
1273	6.365	1.383	0.818	0.44	1.189	0.799	0.32	1.246	0.742	0.276	1.239	0.587	0.247	1.17	0.446	0.299	1.164	0.349	0.292	1.242	0.277	0.247	1.34	0.139	0.312	1.271	0.019	0.287	1.225	0.812	0.614	1.331	0.769	0.635	1.245	0.639	0.694	1.19	0.456	0.652	1.193	0.373	0.651	1.222	0.245	0.694	1.219	0.075	0.613
1274	6.37	1.382	0.819	0.44	1.188	0.799	0.321	1.245	0.742	0.276	1.238	0.588	0.247	1.169	0.446	0.299	1.163	0.35	0.292	1.239	0.276	0.247	1.333	0.137	0.312	1.26	0.019	0.287	1.224	0.812	0.615	1.33	0.769	0.636	1.244	0.64	0.694	1.19	0.456	0.652	1.193	0.373	0.651	1.222	0.245	0.694	1.219	0.075	0.613
1275	6.375	1.381	0.819	0.441	1.187	0.799	0.321	1.245	0.742	0.276	1.237	0.588	0.248	1.168	0.447	0.3	1.162	0.351	0.292	1.235	0.275	0.247	1.327	0.134	0.312	1.249	0.02	0.287	1.222	0.812	0.615	1.329	0.77	0.636	1.243	0.64	0.695	1.19	0.456	0.653	1.193	0.373	0.652	1.222	0.245	0.695	1.219	0.075	0.613
1276	6.38	1.38	0.82	0.441	1.185	0.799	0.322	1.244	0.743	0.276	1.236	0.588	0.248	1.167	0.447	0.3	1.161	0.351	0.291	1.231	0.273	0.247	1.32	0.13	0.313	1.239	0.02	0.287	1.221	0.811	0.615	1.329	0.77	0.635	1.242	0.64	0.695	1.19	0.456	0.653	1.193	0.373	0.652	1.222	0.244	0.695	1.219	0.075	0.613
1277	6.385	1.379	0.82	0.441	1.185	0.8	0.322	1.243	0.744	0.275	1.235	0.587	0.249	1.165	0.447	0.3	1.159	0.351	0.292	1.228	0.271	0.247	1.313	0.127	0.313	1.228	0.02	0.287	1.221	0.811	0.615	1.329	0.77	0.635	1.241	0.64	0.696	1.19	0.456	0.654	1.192	0.373	0.652	1.222	0.244	0.695	1.219	0.075	0.613
1278	6.39	1.378	0.821	0.442	1.187	0.799	0.324	1.242	0.744	0.275	1.234	0.587	0.25	1.163	0.447	0.301	1.158	0.352	0.292	1.224	0.271	0.248	1.306	0.124	0.314	1.217	0.02	0.287	1.22	0.81	0.616	1.328	0.77	0.635	1.241	0.64	0.696	1.19	0.456	0.654	1.192	0.373	0.653	1.222	0.244	0.695	1.219	0.075	0.613
1279	6.395	1.377	0.821	0.442	1.186	0.8	0.325	1.241	0.745	0.275	1.233	0.587	0.251	1.162	0.447	0.302	1.156	0.351	0.292	1.22	0.27	0.248	1.298	0.121	0.315	1.206	0.02	0.288	1.219	0.81	0.616	1.327	0.77	0.636	1.24	0.64	0.696	1.189	0.456	0.654	1.192	0.373	0.653	1.222	0.244	0.695	1.219	0.075	0.613
1280	6.4	1.376	0.821	0.443	1.185	0.8	0.325	1.24	0.746	0.275	1.232	0.587	0.251	1.16	0.447	0.303	1.153	0.351	0.293	1.216	0.269	0.249	1.291	0.117	0.316	1.195	0.021	0.288	1.218	0.81	0.617	1.326	0.77	0.636	1.239	0.64	0.697	1.188	0.456	0.654	1.192	0.373	0.653	1.221	0.244	0.695	1.219	0.075	0.613
1281	6.405	1.375	0.822	0.443	1.183	0.801	0.325	1.239	0.746	0.276	1.231	0.587	0.252	1.159	0.448	0.303	1.15	0.352	0.294	1.213	0.268	0.25	1.284	0.114	0.317	1.185	0.021	0.288	1.217	0.81	0.617	1.325	0.77	0.636	1.238	0.64	0.697	1.188	0.456	0.654	1.192	0.373	0.653	1.221	0.244	0.695	1.219	0.075	0.613
1282	6.41	1.374	0.822	0.443	1.179	0.801	0.325	1.238	0.747	0.276	1.23	0.587	0.252	1.157	0.449	0.304	1.148	0.352	0.295	1.209	0.267	0.251	1.276	0.111	0.318	1.175	0.021	0.289	1.216	0.81	0.617	1.324	0.77	0.636	1.237	0.64	0.697	1.187	0.456	0.654	1.191	0.372	0.653	1.221	0.244	0.695	1.219	0.075	0.613
1283	6.415	1.373	0.823	0.443	1.177	0.802	0.326	1.237	0.748	0.276	1.229	0.587	0.253	1.155	0.449	0.305	1.145	0.353	0.295	1.206	0.266	0.251	1.269	0.108	0.319	1.165	0.021	0.29	1.215	0.81	0.618	1.323	0.77	0.636	1.236	0.64	0.697	1.186	0.456	0.654	1.191	0.372	0.653	1.22	0.244	0.695	1.219	0.075	0.613
1284	6.42	1.372	0.823	0.444	1.176	0.802	0.326	1.236	0.748	0.277	1.229	0.587	0.253	1.153	0.45	0.305	1.142	0.353	0.296	1.202	0.265	0.252	1.262	0.106	0.321	1.156	0.021	0.291	1.215	0.81	0.618	1.322	0.77	0.637	1.235	0.64	0.698	1.185	0.456	0.654	1.19	0.373	0.653	1.22	0.244	0.695	1.219	0.074	0.613
1285	6.425	1.371	0.824	0.444	1.176	0.802	0.326	1.235	0.748	0.277	1.228	0.588	0.254	1.152	0.451	0.306	1.139	0.353	0.297	1.199	0.263	0.254	1.254	0.103	0.322	1.146	0.021	0.292	1.214	0.811	0.618	1.321	0.771	0.637	1.234	0.64	0.698	1.184	0.456	0.654	1.189	0.373	0.653	1.219	0.244	0.695	1.219	0.074	0.613
1286	6.43	1.37	0.824	0.445	1.176	0.802	0.326	1.234	0.748	0.278	1.227	0.588	0.254	1.15	0.453	0.307	1.136	0.353	0.298	1.196	0.262	0.255	1.247	0.1	0.324	1.138	0.021	0.293	1.213	0.811	0.619	1.32	0.771	0.637	1.234	0.64	0.698	1.184	0.457	0.654	1.189	0.373	0.653	1.219	0.244	0.695	1.219	0.074	0.613
1287	6.435	1.369	0.824	0.445	1.178	0.802	0.327	1.233	0.749	0.278	1.226	0.589	0.254	1.149	0.454	0.307	1.133	0.352	0.3	1.192	0.261	0.256	1.24	0.097	0.326	1.129	0.022	0.295	1.211	0.811	0.619	1.318	0.772	0.638	1.233	0.641	0.698	1.183	0.457	0.653	1.189	0.373	0.653	1.219	0.244	0.694	1.219	0.075	0.613
1288	6.44	1.368	0.824	0.445	1.177	0.802	0.327	1.232	0.749	0.279	1.225	0.589	0.254	1.148	0.454	0.308	1.131	0.352	0.301	1.189	0.26	0.257	1.233	0.095	0.327	1.121	0.022	0.296	1.21	0.811	0.62	1.317	0.772	0.638	1.232	0.641	0.698	1.182	0.457	0.653	1.188	0.373	0.652	1.218	0.244	0.694	1.219	0.075	0.613
1289	6.445	1.367	0.824	0.446	1.173	0.803	0.327	1.231	0.749	0.28	1.224	0.589	0.255	1.146	0.455	0.308	1.13	0.352	0.301	1.186	0.258	0.258	1.227	0.093	0.329	1.112	0.022	0.298	1.208	0.811	0.62	1.316	0.772	0.639	1.23	0.641	0.698	1.181	0.457	0.653	1.187	0.373	0.652	1.217	0.244	0.694	1.219	0.075	0.613
1290	6.45	1.366	0.824	0.446	1.172	0.803	0.327	1.23	0.749	0.28	1.222	0.59	0.255	1.145	0.455	0.309	1.129	0.352	0.302	1.183	0.257	0.26	1.22	0.091	0.331	1.105	0.022	0.299	1.207	0.812	0.619	1.315	0.772	0.639	1.229	0.641	0.698	1.18	0.457	0.653	1.186	0.373	0.652	1.217	0.244	0.694	1.219	0.075	0.613
1291	6.455	1.366	0.825	0.447	1.171	0.803	0.327	1.23	0.749	0.281	1.221	0.59	0.255	1.143	0.455	0.309	1.127	0.351	0.303	1.18	0.256	0.261	1.214	0.089	0.332	1.097	0.023	0.3	1.206	0.812	0.619	1.313	0.772	0.64	1.228	0.641	0.698	1.179	0.457	0.653	1.185	0.373	0.651	1.216	0.244	0.694	1.219	0.075	0.613
1292	6.46	1.365	0.825	0.447	1.17	0.803	0.326	1.23	0.749	0.281	1.219	0.591	0.256	1.142	0.455	0.31	1.126	0.351	0.304	1.178	0.255	0.263	1.208	0.087	0.334	1.09	0.023	0.302	1.204	0.812	0.619	1.312	0.773	0.64	1.226	0.641	0.698	1.179	0.457	0.653	1.185	0.373	0.651	1.216	0.244	0.694	1.219	0.075	0.613
1293	6.465	1.364	0.825	0.447	1.17	0.802	0.326	1.229	0.749	0.282	1.218	0.591	0.256	1.14	0.455	0.311	1.125	0.351	0.305	1.175	0.254	0.264	1.202	0.086	0.336	1.083	0.023	0.303	1.203	0.812	0.619	1.311	0.773	0.64	1.225	0.642	0.698	1.178	0.456	0.653	1.185	0.373	0.651	1.215	0.244	0.694	1.218	0.075	0.613
1294	6.47	1.363	0.825	0.447	1.169	0.802	0.326	1.229	0.748	0.282	1.217	0.592	0.256	1.139	0.455	0.312	1.124	0.351	0.306	1.172	0.252	0.265	1.196	0.084	0.338	1.077	0.023	0.304	1.202	0.813	0.619	1.31	0.774	0.64	1.224	0.642	0.698	1.177	0.456	0.652	1.185	0.372	0.65	1.215	0.244	0.694	1.218	0.075	0.613
1295	6.475	1.362	0.825	0.447	1.168	0.802	0.326	1.229	0.748	0.282	1.215	0.592	0.256	1.138	0.454	0.313	1.123	0.351	0.307	1.17	0.25	0.267	1.191	0.083	0.339	1.072	0.023	0.305	1.202	0.813	0.619	1.309	0.774	0.64	1.223	0.642	0.699	1.176	0.456	0.652	1.184	0.372	0.65	1.214	0.244	0.694	1.218	0.075	0.613
1296	6.48	1.361	0.825	0.447	1.168	0.802	0.326	1.229	0.748	0.282	1.213	0.592	0.256	1.137	0.453	0.314	1.122	0.35	0.309	1.167	0.249	0.269	1.186	0.082	0.341	1.069	0.023	0.307	1.201	0.813	0.619	1.308	0.774	0.64	1.222	0.643	0.699	1.175	0.457	0.651	1.183	0.373	0.65	1.214	0.244	0.694	1.218	0.075	0.612
1297	6.485	1.36	0.825	0.447	1.167	0.802	0.326	1.228	0.748	0.282	1.211	0.591	0.256	1.136	0.453	0.315	1.121	0.349	0.31	1.165	0.248	0.27	1.182	0.082	0.342	1.066	0.022	0.307	1.2	0.813	0.619	1.306	0.774	0.641	1.22	0.643	0.699	1.174	0.457	0.651	1.182	0.373	0.65	1.213	0.245	0.693	1.218	0.075	0.612
1298	6.49	1.359	0.825	0.447	1.167	0.802	0.326	1.228	0.748	0.282	1.209	0.591	0.257	1.135	0.452	0.317	1.12	0.349	0.31	1.162	0.247	0.272	1.18	0.082	0.343	1.064	0.022	0.308	1.198	0.814	0.62	1.304	0.774	0.642	1.219	0.643	0.698	1.174	0.457	0.65	1.182	0.373	0.65	1.213	0.245	0.693	1.218	0.075	0.612
1299	6.495	1.358	0.825	0.447	1.166	0.802	0.325	1.227	0.747	0.282	1.209	0.591	0.257	1.136	0.452	0.318	1.119	0.348	0.311	1.159	0.247	0.273	1.178	0.083	0.345	1.063	0.022	0.308	1.197	0.815	0.62	1.303	0.774	0.642	1.217	0.643	0.698	1.174	0.457	0.65	1.181	0.373	0.649	1.212	0.245	0.693	1.218	0.075	0.612
1300	6.5	1.357	0.825	0.447	1.164	0.802	0.325	1.226	0.747	0.281	1.208	0.591	0.257	1.136	0.451	0.319	1.117	0.348	0.312	1.158	0.248	0.274	1.178	0.084	0.346	1.062	0.022	0.308	1.196	0.815	0.62	1.302	0.774	0.642	1.215	0.643	0.698	1.173	0.457	0.65	1.181	0.373	0.649	1.212	0.245	0.693	1.218	0.075	0.612
1301	6.505	1.356	0.825	0.447	1.164	0.802	0.325	1.225	0.746	0.281	1.207	0.59	0.258	1.136	0.45	0.32	1.115	0.348	0.314	1.157	0.25	0.274	1.177	0.084	0.346	1.061	0.022	0.308	1.196	0.815	0.62	1.301	0.774	0.642	1.213	0.643	0.698	1.172	0.458	0.65	1.18	0.373	0.649	1.211	0.245	0.692	1.218	0.075	0.612
1302	6.51	1.355	0.825	0.447	1.163	0.802	0.325	1.225	0.746	0.281	1.206	0.589	0.258	1.135	0.45	0.322	1.113	0.348	0.315	1.157	0.251	0.275	1.177	0.084	0.347	1.061	0.022	0.308	1.196	0.815	0.62	1.3	0.775	0.642	1.212	0.643	0.697	1.171	0.458	0.65	1.179	0.373	0.648	1.21	0.245	0.692	1.218	0.075	0.612
1303	6.515	1.354	0.825	0.447	1.162	0.802	0.324	1.224	0.746	0.281	1.205	0.588	0.258	1.135	0.449	0.322	1.111	0.349	0.316	1.156	0.251	0.277	1.177	0.084	0.347	1.061	0.022	0.309	1.195	0.816	0.62	1.299	0.775	0.642	1.211	0.644	0.697	1.169	0.458	0.649	1.179	0.373	0.648	1.21	0.245	0.692	1.218	0.075	0.612
1304	6.52	1.353	0.825	0.447	1.162	0.802	0.324	1.223	0.747	0.28	1.204	0.588	0.259	1.134	0.449	0.323	1.108	0.35	0.317	1.156	0.251	0.278	1.176	0.083	0.347	1.061	0.022	0.309	1.194	0.816	0.62	1.298	0.775	0.642	1.21	0.645	0.697	1.168	0.458	0.648	1.178	0.373	0.648	1.21	0.245	0.692	1.218	0.075	0.612
1305	6.525	1.352	0.825	0.447	1.163	0.802	0.325	1.222	0.747	0.28	1.204	0.587	0.259	1.133	0.449	0.323	1.106	0.35	0.319	1.156	0.25	0.279	1.177	0.083	0.347	1.061	0.021	0.309	1.192	0.817	0.619	1.297	0.775	0.642	1.209	0.645	0.697	1.168	0.458	0.648	1.177	0.374	0.648	1.209	0.245	0.692	1.218	0.075	0.612
1306	6.53	1.35	0.825	0.447	1.162	0.802	0.325	1.221	0.747	0.28	1.203	0.587	0.259	1.132	0.448	0.324	1.105	0.35	0.319	1.156	0.25	0.28	1.177	0.083	0.347	1.061	0.021	0.309	1.19	0.817	0.619	1.296	0.775	0.641	1.208	0.645	0.696	1.167	0.458	0.648	1.176	0.374	0.648	1.209	0.245	0.691	1.218	0.075	0.612
1307	6.535	1.349	0.825	0.446	1.16	0.802	0.324	1.219	0.747	0.279	1.202	0.586	0.26	1.132	0.448	0.324	1.104	0.349	0.32	1.156	0.25	0.28	1.177	0.082	0.347	1.061	0.021	0.309	1.189	0.818	0.618	1.296	0.776	0.641	1.207	0.645	0.696	1.166	0.458	0.648	1.176	0.374	0.647	1.209	0.246	0.691	1.218	0.075	0.612
1308	6.54	1.348	0.825	0.446	1.157	0.803	0.323	1.218	0.747	0.279	1.201	0.585	0.26	1.131	0.447	0.325	1.104	0.347	0.321	1.155	0.25	0.28	1.177	0.082	0.347	1.061	0.021	0.309	1.189	0.818	0.618	1.295	0.776	0.641	1.205	0.645	0.696	1.165	0.458	0.648	1.176	0.374	0.647	1.209	0.246	0.691	1.217	0.075	0.612
1309	6.545	1.347	0.825	0.446	1.156	0.803	0.323	1.217	0.747	0.278	1.2	0.584	0.26	1.13	0.447	0.326	1.105	0.346	0.321	1.155	0.249	0.279	1.177	0.082	0.347	1.061	0.021	0.309	1.188	0.818	0.618	1.294	0.776	0.64	1.204	0.645	0.695	1.164	0.458	0.648	1.176	0.373	0.647	1.208	0.246	0.691	1.217	0.075	0.612
1310	6.55	1.346	0.825	0.445	1.154	0.804	0.322	1.215	0.747	0.278	1.199	0.584	0.261	1.129	0.446	0.327	1.106	0.345	0.32	1.153	0.249	0.279	1.177	0.082	0.347	1.061	0.021	0.309	1.188	0.818	0.618	1.293	0.776	0.64	1.203	0.645	0.695	1.163	0.458	0.647	1.175	0.373	0.646	1.208	0.246	0.691	1.217	0.075	0.612
1311	6.555	1.345	0.825	0.445	1.153	0.804	0.322	1.214	0.747	0.278	1.198	0.584	0.261	1.129	0.446	0.328	1.108	0.344	0.32	1.152	0.248	0.278	1.177	0.082	0.347	1.061	0.021	0.309	1.187	0.819	0.618	1.292	0.776	0.64	1.203	0.645	0.695	1.162	0.458	0.647	1.173	0.373	0.646	1.208	0.246	0.691	1.217	0.075	0.612
1312	6.56	1.344	0.825	0.444	1.154	0.804	0.322	1.212	0.748	0.277	1.197	0.584	0.261	1.129	0.446	0.328	1.109	0.344	0.32	1.151	0.247	0.278	1.177	0.082	0.347	1.061	0.021	0.309	1.187	0.819	0.617	1.291	0.776	0.64	1.202	0.645	0.695	1.161	0.458	0.646	1.172	0.373	0.646	1.207	0.246	0.691	1.217	0.075	0.612
1313	6.565	1.343	0.825	0.444	1.153	0.804	0.322	1.21	0.748	0.277	1.196	0.585	0.261	1.129	0.446	0.328	1.11	0.345	0.32	1.15	0.246	0.279	1.177	0.082	0.347	1.061	0.021	0.309	1.186	0.819	0.617	1.29	0.776	0.639	1.202	0.645	0.695	1.16	0.458	0.646	1.171	0.374	0.645	1.207	0.246	0.69	1.217	0.076	0.612
1314	6.57	1.341	0.825	0.443	1.15	0.805	0.322	1.208	0.748	0.276	1.196	0.586	0.26	1.129	0.447	0.328	1.11	0.345	0.32	1.149	0.246	0.278	1.177	0.082	0.347	1.06	0.021	0.309	1.186	0.82	0.617	1.289	0.777	0.639	1.201	0.645	0.695	1.159	0.458	0.646	1.171	0.374	0.645	1.207	0.247	0.69	1.217	0.076	0.612
1315	6.575	1.341	0.826	0.442	1.147	0.805	0.322	1.207	0.749	0.276	1.195	0.587	0.26	1.128	0.448	0.327	1.11	0.345	0.32	1.147	0.245	0.278	1.177	0.082	0.347	1.06	0.021	0.309	1.185	0.82	0.616	1.288	0.777	0.639	1.2	0.646	0.694	1.159	0.458	0.646	1.17	0.374	0.645	1.207	0.247	0.69	1.217	0.076	0.612
1316	6.58	1.339	0.826	0.441	1.146	0.806	0.322	1.205	0.75	0.276	1.194	0.588	0.26	1.128	0.449	0.326	1.109	0.345	0.32	1.146	0.245	0.277	1.176	0.082	0.347	1.06	0.02	0.309	1.184	0.82	0.616	1.287	0.777	0.638	1.199	0.646	0.694	1.158	0.458	0.645	1.17	0.374	0.645	1.207	0.247	0.69	1.217	0.076	0.612
1317	6.585	1.339	0.826	0.441	1.145	0.806	0.322	1.204	0.751	0.275	1.193	0.588	0.259	1.128	0.45	0.326	1.108	0.346	0.32	1.146	0.245	0.277	1.176	0.082	0.347	1.06	0.02	0.309	1.182	0.821	0.615	1.287	0.778	0.638	1.198	0.646	0.694	1.158	0.458	0.645	1.17	0.374	0.644	1.207	0.247	0.69	1.217	0.076	0.612
1318	6.59	1.337	0.827	0.44	1.145	0.806	0.322	1.202	0.751	0.275	1.192	0.589	0.259	1.127	0.451	0.325	1.106	0.345	0.32	1.145	0.245	0.276	1.176	0.082	0.347	1.06	0.02	0.309	1.181	0.821	0.615	1.286	0.778	0.637	1.197	0.646	0.694	1.158	0.459	0.645	1.17	0.373	0.644	1.206	0.247	0.689	1.217	0.076	0.612
1319	6.595	1.337	0.827	0.44	1.144	0.806	0.322	1.2	0.752	0.275	1.19	0.59	0.258	1.126	0.451	0.324	1.105	0.345	0.32	1.145	0.244	0.276	1.176	0.082	0.347	1.06	0.02	0.309	1.18	0.822	0.614	1.285	0.778	0.637	1.198	0.647	0.693	1.158	0.459	0.645	1.17	0.373	0.644	1.206	0.247	0.689	1.217	0.076	0.612
1320	6.6	1.336	0.827	0.439	1.142	0.806	0.321	1.199	0.753	0.275	1.188	0.59	0.258	1.125	0.452	0.324	1.104	0.345	0.32	1.145	0.244	0.276	1.176	0.082	0.347	1.06	0.02	0.309	1.18	0.822	0.614	1.284	0.779	0.637	1.197	0.647	0.693	1.157	0.459	0.645	1.169	0.373	0.644	1.206	0.247	0.689	1.217	0.076	0.612
1321	6.605	1.335	0.828	0.438	1.14	0.807	0.321	1.197	0.753	0.275	1.187	0.591	0.257	1.125	0.452	0.323	1.103	0.345	0.319	1.145	0.244	0.276	1.177	0.082	0.347	1.06	0.02	0.309	1.18	0.822	0.614	1.284	0.779	0.636	1.196	0.647	0.692	1.157	0.459	0.644	1.169	0.373	0.643	1.206	0.248	0.689	1.217	0.076	0.612
1322	6.61	1.334	0.828	0.437	1.138	0.807	0.321	1.195	0.754	0.275	1.185	0.592	0.256	1.124	0.452	0.323	1.101	0.344	0.319	1.145	0.244	0.276	1.177	0.082	0.347	1.06	0.02	0.309	1.18	0.822	0.614	1.282	0.779	0.636	1.195	0.647	0.692	1.157	0.459	0.643	1.169	0.373	0.642	1.206	0.248	0.688	1.217	0.076	0.612
1323	6.615	1.332	0.828	0.437	1.137	0.808	0.321	1.194	0.754	0.275	1.184	0.593	0.255	1.123	0.452	0.322	1.101	0.344	0.319	1.145	0.244	0.276	1.177	0.082	0.346	1.06	0.019	0.309	1.179	0.823	0.614	1.282	0.78	0.636	1.194	0.646	0.692	1.157	0.459	0.643	1.169	0.374	0.642	1.206	0.248	0.688	1.217	0.076	0.612
1324	6.62	1.331	0.828	0.437	1.136	0.808	0.32	1.192	0.755	0.275	1.182	0.594	0.254	1.122	0.452	0.322	1.102	0.343	0.318	1.145	0.243	0.275	1.177	0.082	0.346	1.06	0.019	0.309	1.178	0.823	0.613	1.281	0.78	0.635	1.194	0.646	0.691	1.156	0.459	0.642	1.169	0.374	0.642	1.206	0.248	0.688	1.217	0.076	0.612
1325	6.625	1.33	0.829	0.436	1.135	0.809	0.32	1.19	0.755	0.275	1.18	0.594	0.253	1.121	0.451	0.321	1.102	0.343	0.317	1.146	0.243	0.275	1.177	0.081	0.346	1.06	0.019	0.309	1.177	0.823	0.613	1.28	0.78	0.635	1.194	0.647	0.691	1.156	0.459	0.642	1.169	0.374	0.641	1.206	0.248	0.688	1.217	0.076	0.612
1326	6.63	1.329	0.829	0.436	1.134	0.81	0.32	1.188	0.755	0.275	1.178	0.595	0.253	1.12	0.451	0.321	1.103	0.342	0.316	1.146	0.243	0.275	1.177	0.081	0.346	1.06	0.019	0.309	1.175	0.824	0.613	1.279	0.78	0.634	1.193	0.647	0.69	1.156	0.459	0.641	1.17	0.374	0.641	1.206	0.248	0.687	1.217	0.076	0.612
1327	6.635	1.328	0.829	0.435	1.133	0.81	0.32	1.187	0.755	0.275	1.177	0.596	0.252	1.12	0.451	0.32	1.105	0.342	0.316	1.146	0.243	0.275	1.177	0.081	0.346	1.06	0.019	0.309	1.174	0.824	0.612	1.278	0.781	0.633	1.193	0.647	0.689	1.156	0.459	0.641	1.17	0.375	0.641	1.206	0.249	0.687	1.217	0.076	0.612
1328	6.64	1.327	0.83	0.435	1.131	0.81	0.319	1.186	0.755	0.275	1.175	0.596	0.251	1.12	0.451	0.32	1.106	0.343	0.316	1.147	0.243	0.275	1.177	0.081	0.346	1.06	0.019	0.309	1.173	0.824	0.612	1.278	0.781	0.633	1.192	0.647	0.689	1.156	0.459	0.64	1.17	0.375	0.641	1.206	0.249	0.687	1.217	0.076	0.612
1329	6.645	1.327	0.83	0.434	1.13	0.811	0.319	1.185	0.756	0.275	1.174	0.597	0.25	1.119	0.45	0.32	1.108	0.343	0.315	1.147	0.243	0.275	1.176	0.081	0.346	1.059	0.018	0.309	1.173	0.825	0.611	1.277	0.781	0.632	1.192	0.647	0.688	1.156	0.459	0.64	1.17	0.375	0.64	1.206	0.249	0.686	1.217	0.076	0.612
1330	6.65	1.326	0.83	0.433	1.129	0.811	0.318	1.184	0.756	0.275	1.173	0.598	0.249	1.119	0.451	0.319	1.109	0.344	0.315	1.147	0.242	0.275	1.176	0.081	0.346	1.059	0.018	0.309	1.172	0.825	0.61	1.276	0.781	0.632	1.191	0.647	0.688	1.156	0.46	0.64	1.17	0.375	0.64	1.206	0.249	0.686	1.217	0.076	0.612
1331	6.655	1.325	0.831	0.433	1.128	0.811	0.318	1.183	0.756	0.274	1.171	0.599	0.249	1.12	0.451	0.319	1.109	0.344	0.315	1.148	0.242	0.274	1.176	0.081	0.346	1.059	0.018	0.309	1.172	0.825	0.61	1.276	0.781	0.631	1.191	0.647	0.687	1.156	0.46	0.639	1.169	0.376	0.639	1.206	0.25	0.686	1.217	0.077	0.612
1332	6.66	1.325	0.831	0.432	1.128	0.811	0.317	1.182	0.757	0.274	1.17	0.6	0.248	1.12	0.451	0.318	1.11	0.343	0.315	1.148	0.242	0.274	1.176	0.081	0.346	1.059	0.018	0.309	1.172	0.825	0.61	1.275	0.782	0.63	1.191	0.647	0.687	1.156	0.46	0.639	1.169	0.376	0.639	1.206	0.25	0.686	1.217	0.077	0.612
1333	6.665	1.324	0.831	0.432	1.128	0.811	0.317	1.181	0.757	0.274	1.169	0.6	0.247	1.12	0.451	0.318	1.11	0.343	0.314	1.148	0.241	0.274	1.176	0.08	0.346	1.059	0.017	0.309	1.171	0.825	0.609	1.275	0.782	0.63	1.191	0.647	0.686	1.156	0.46	0.638	1.169	0.376	0.639	1.206	0.25	0.686	1.217	0.077	0.612
1334	6.67	1.323	0.831	0.431	1.128	0.811	0.317	1.181	0.757	0.273	1.167	0.6	0.247	1.121	0.451	0.317	1.11	0.343	0.314	1.148	0.241	0.274	1.176	0.08	0.346	1.059	0.017	0.309	1.168	0.826	0.608	1.274	0.782	0.629	1.19	0.647	0.686	1.156	0.46	0.638	1.169	0.376	0.638	1.206	0.25	0.685	1.217	0.077	0.612
1335	6.675	1.323	0.832	0.431	1.128	0.811	0.317	1.18	0.757	0.272	1.167	0.601	0.246	1.121	0.452	0.317	1.11	0.343	0.313	1.148	0.241	0.273	1.176	0.08	0.346	1.059	0.017	0.309	1.167	0.827	0.607	1.273	0.782	0.629	1.19	0.647	0.685	1.155	0.46	0.637	1.169	0.376	0.638	1.206	0.251	0.685	1.217	0.077	0.612
1336	6.68	1.322	0.832	0.43	1.127	0.811	0.316	1.179	0.757	0.271	1.166	0.601	0.246	1.122	0.452	0.316	1.11	0.342	0.314	1.148	0.24	0.273	1.175	0.08	0.346	1.059	0.017	0.309	1.167	0.827	0.607	1.273	0.782	0.628	1.189	0.647	0.684	1.154	0.46	0.636	1.169	0.376	0.638	1.207	0.251	0.685	1.217	0.077	0.612
1337	6.685	1.321	0.833	0.429	1.125	0.811	0.315	1.179	0.758	0.27	1.166	0.601	0.245	1.122	0.452	0.316	1.109	0.342	0.314	1.148	0.24	0.273	1.175	0.08	0.346	1.059	0.016	0.309	1.167	0.827	0.607	1.272	0.782	0.627	1.188	0.647	0.684	1.153	0.46	0.635	1.169	0.376	0.637	1.207	0.251	0.685	1.217	0.077	0.612
1338	6.69	1.321	0.833	0.429	1.123	0.811	0.315	1.178	0.758	0.27	1.165	0.601	0.245	1.121	0.452	0.315	1.109	0.342	0.314	1.147	0.24	0.273	1.175	0.08	0.346	1.059	0.016	0.309	1.166	0.827	0.607	1.271	0.783	0.627	1.188	0.647	0.683	1.153	0.46	0.635	1.169	0.376	0.637	1.207	0.251	0.685	1.217	0.077	0.612
1339	6.695	1.32	0.833	0.429	1.123	0.811	0.314	1.178	0.758	0.269	1.165	0.601	0.245	1.121	0.453	0.315	1.109	0.342	0.314	1.147	0.24	0.273	1.175	0.08	0.346	1.059	0.016	0.309	1.165	0.827	0.606	1.271	0.783	0.626	1.188	0.647	0.683	1.153	0.46	0.635	1.169	0.376	0.636	1.207	0.251	0.684	1.217	0.077	0.612
1340	6.7	1.319	0.833	0.428	1.125	0.811	0.313	1.177	0.758	0.267	1.164	0.601	0.244	1.121	0.452	0.315	1.108	0.342	0.314	1.147	0.24	0.273	1.175	0.08	0.346	1.059	0.016	0.309	1.164	0.827	0.605	1.27	0.783	0.626	1.187	0.647	0.683	1.153	0.461	0.635	1.169	0.376	0.635	1.207	0.252	0.684	1.216	0.077	0.611
1341	6.705	1.319	0.833	0.427	1.126	0.811	0.313	1.177	0.759	0.266	1.164	0.601	0.243	1.121	0.452	0.314	1.108	0.342	0.313	1.147	0.24	0.273	1.175	0.08	0.346	1.059	0.015	0.309	1.163	0.827	0.604	1.27	0.783	0.625	1.187	0.648	0.682	1.153	0.461	0.634	1.169	0.377	0.635	1.206	0.252	0.684	1.216	0.077	0.611
1342	6.71	1.318	0.834	0.427	1.125	0.811	0.312	1.176	0.759	0.266	1.164	0.601	0.243	1.12	0.452	0.314	1.108	0.342	0.313	1.147	0.24	0.272	1.175	0.08	0.346	1.059	0.015	0.309	1.164	0.827	0.603	1.269	0.783	0.624	1.186	0.648	0.681	1.153	0.461	0.634	1.169	0.377	0.635	1.206	0.252	0.683	1.216	0.077	0.611
1343	6.715	1.317	0.834	0.426	1.123	0.811	0.311	1.176	0.759	0.265	1.163	0.601	0.242	1.12	0.452	0.314	1.108	0.342	0.313	1.147	0.24	0.272	1.175	0.08	0.346	1.059	0.015	0.309	1.164	0.826	0.603	1.269	0.783	0.624	1.185	0.648	0.681	1.153	0.461	0.634	1.168	0.377	0.634	1.206	0.252	0.683	1.216	0.077	0.611
1344	6.72	1.317	0.834	0.426	1.122	0.812	0.31	1.175	0.76	0.264	1.163	0.601	0.242	1.12	0.452	0.313	1.108	0.342	0.313	1.146	0.24	0.272	1.175	0.08	0.346	1.059	0.015	0.309	1.164	0.826	0.602	1.268	0.783	0.623	1.185	0.648	0.68	1.153	0.461	0.633	1.168	0.377	0.634	1.206	0.252	0.683	1.216	0.077	0.611
1345	6.725	1.316	0.834	0.425	1.121	0.812	0.309	1.175	0.76	0.263	1.164	0.601	0.242	1.119	0.452	0.313	1.108	0.342	0.313	1.146	0.24	0.272	1.175	0.08	0.346	1.059	0.015	0.309	1.163	0.827	0.602	1.268	0.783	0.622	1.184	0.648	0.679	1.153	0.461	0.632	1.168	0.377	0.633	1.206	0.252	0.682	1.216	0.077	0.611
1346	6.73	1.315	0.834	0.425	1.122	0.813	0.308	1.175	0.761	0.262	1.164	0.601	0.241	1.119	0.452	0.313	1.108	0.342	0.312	1.146	0.24	0.272	1.175	0.08	0.346	1.059	0.015	0.309	1.161	0.827	0.601	1.267	0.784	0.622	1.184	0.648	0.679	1.152	0.461	0.631	1.168	0.378	0.633	1.206	0.253	0.682	1.216	0.077	0.611
1347	6.735	1.315	0.834	0.424	1.122	0.813	0.308	1.174	0.761	0.261	1.164	0.601	0.241	1.119	0.452	0.312	1.108	0.342	0.312	1.146	0.24	0.272	1.175	0.08	0.346	1.059	0.015	0.309	1.16	0.827	0.601	1.267	0.784	0.621	1.184	0.648	0.678	1.152	0.461	0.63	1.167	0.378	0.632	1.205	0.253	0.682	1.216	0.077	0.611
1348	6.74	1.314	0.834	0.423	1.121	0.813	0.307	1.175	0.761	0.26	1.164	0.601	0.24	1.119	0.452	0.312	1.109	0.342	0.312	1.146	0.239	0.272	1.175	0.08	0.346	1.059	0.015	0.309	1.159	0.827	0.6	1.266	0.783	0.62	1.184	0.648	0.677	1.152	0.461	0.63	1.167	0.378	0.632	1.205	0.253	0.682	1.216	0.077	0.611
1349	6.745	1.314	0.835	0.423	1.118	0.814	0.306	1.175	0.761	0.26	1.164	0.601	0.24	1.118	0.453	0.312	1.109	0.342	0.312	1.146	0.239	0.271	1.175	0.08	0.346	1.059	0.015	0.309	1.159	0.827	0.599	1.265	0.783	0.62	1.184	0.648	0.677	1.151	0.461	0.63	1.167	0.378	0.632	1.205	0.253	0.682	1.216	0.077	0.611
1350	6.75	1.313	0.835	0.422	1.117	0.814	0.306	1.175	0.761	0.259	1.164	0.601	0.239	1.118	0.453	0.312	1.11	0.343	0.311	1.146	0.239	0.271	1.175	0.08	0.346	1.059	0.015	0.309	1.158	0.827	0.599	1.265	0.783	0.619	1.183	0.648	0.676	1.151	0.461	0.63	1.167	0.378	0.631	1.206	0.253	0.681	1.216	0.077	0.611
1351	6.755	1.313	0.835	0.422	1.116	0.814	0.305	1.174	0.761	0.259	1.164	0.601	0.239	1.118	0.453	0.312	1.11	0.343	0.311	1.146	0.239	0.271	1.175	0.08	0.346	1.059	0.015	0.309	1.159	0.827	0.598	1.264	0.783	0.619	1.183	0.648	0.676	1.151	0.461	0.629	1.167	0.378	0.631	1.206	0.253	0.681	1.216	0.077	0.611
1352	6.76	1.312	0.835	0.421	1.116	0.814	0.305	1.174	0.762	0.258	1.164	0.601	0.238	1.119	0.453	0.311	1.111	0.343	0.311	1.146	0.238	0.271	1.175	0.079	0.346	1.059	0.015	0.309	1.159	0.826	0.598	1.264	0.783	0.618	1.182	0.648	0.675	1.151	0.462	0.629	1.167	0.377	0.63	1.206	0.253	0.681	1.216	0.077	0.611
1353	6.765	1.312	0.835	0.421	1.116	0.815	0.304	1.174	0.762	0.257	1.164	0.601	0.238	1.119	0.453	0.311	1.111	0.343	0.31	1.146	0.238	0.271	1.175	0.079	0.346	1.059	0.015	0.309	1.158	0.826	0.597	1.264	0.784	0.617	1.182	0.648	0.674	1.15	0.461	0.628	1.166	0.377	0.63	1.205	0.253	0.681	1.216	0.077	0.611
1354	6.77	1.311	0.836	0.42	1.116	0.815	0.303	1.174	0.762	0.256	1.164	0.601	0.237	1.119	0.453	0.311	1.111	0.342	0.31	1.146	0.238	0.27	1.175	0.079	0.345	1.059	0.015	0.309	1.157	0.825	0.595	1.264	0.785	0.615	1.182	0.648	0.674	1.15	0.461	0.628	1.166	0.377	0.63	1.205	0.254	0.68	1.217	0.078	0.611
1355	6.775	1.311	0.836	0.419	1.115	0.815	0.302	1.174	0.763	0.256	1.164	0.601	0.236	1.12	0.453	0.31	1.111	0.342	0.31	1.146	0.237	0.27	1.174	0.079	0.345	1.059	0.015	0.309	1.156	0.825	0.594	1.264	0.785	0.615	1.182	0.648	0.673	1.15	0.461	0.627	1.166	0.377	0.629	1.205	0.254	0.68	1.217	0.078	0.61
1356	6.78	1.31	0.836	0.419	1.114	0.815	0.302	1.174	0.763	0.255	1.163	0.601	0.236	1.12	0.453	0.31	1.111	0.342	0.31	1.146	0.237	0.27	1.174	0.079	0.345	1.059	0.015	0.309	1.155	0.825	0.594	1.264	0.785	0.614	1.181	0.648	0.673	1.149	0.461	0.627	1.166	0.377	0.629	1.205	0.254	0.68	1.217	0.078	0.61
1357	6.785	1.31	0.837	0.418	1.113	0.815	0.301	1.173	0.763	0.255	1.163	0.601	0.235	1.12	0.453	0.31	1.112	0.342	0.309	1.147	0.237	0.27	1.174	0.079	0.345	1.059	0.015	0.309	1.155	0.825	0.594	1.263	0.785	0.614	1.181	0.648	0.672	1.149	0.461	0.626	1.166	0.377	0.629	1.204	0.254	0.68	1.217	0.078	0.61
1358	6.79	1.309	0.837	0.418	1.113	0.815	0.3	1.173	0.763	0.254	1.163	0.601	0.235	1.12	0.453	0.309	1.112	0.342	0.309	1.147	0.237	0.27	1.174	0.079	0.345	1.059	0.015	0.309	1.156	0.825	0.594	1.263	0.785	0.613	1.18	0.648	0.672	1.149	0.461	0.625	1.166	0.377	0.628	1.204	0.254	0.679	1.216	0.077	0.609
1359	6.795	1.309	0.837	0.417	1.113	0.815	0.3	1.173	0.763	0.254	1.163	0.601	0.235	1.12	0.453	0.309	1.112	0.342	0.309	1.147	0.237	0.27	1.174	0.079	0.345	1.059	0.015	0.309	1.156	0.825	0.593	1.262	0.785	0.613	1.18	0.648	0.671	1.149	0.461	0.625	1.165	0.377	0.628	1.204	0.254	0.679	1.217	0.077	0.609
1360	6.8	1.309	0.837	0.417	1.114	0.815	0.299	1.172	0.763	0.253	1.162	0.601	0.235	1.121	0.453	0.309	1.112	0.342	0.309	1.147	0.237	0.27	1.174	0.079	0.345	1.059	0.015	0.309	1.154	0.826	0.593	1.26	0.784	0.613	1.179	0.648	0.671	1.149	0.461	0.625	1.165	0.378	0.627	1.204	0.254	0.679	1.217	0.078	0.61
1361	6.805	1.308	0.837	0.416	1.115	0.815	0.299	1.172	0.763	0.253	1.162	0.601	0.234	1.121	0.453	0.308	1.112	0.342	0.309	1.147	0.237	0.269	1.174	0.078	0.345	1.059	0.015	0.309	1.153	0.826	0.593	1.259	0.784	0.613	1.179	0.648	0.67	1.15	0.461	0.624	1.165	0.378	0.627	1.204	0.254	0.679	1.217	0.078	0.61
1362	6.81	1.307	0.837	0.416	1.114	0.815	0.298	1.172	0.763	0.252	1.162	0.601	0.234	1.121	0.453	0.308	1.112	0.342	0.309	1.147	0.237	0.269	1.174	0.078	0.345	1.059	0.015	0.309	1.151	0.827	0.592	1.259	0.784	0.613	1.178	0.648	0.67	1.15	0.462	0.624	1.165	0.378	0.627	1.204	0.255	0.678	1.217	0.078	0.61
1363	6.815	1.307	0.837	0.415	1.112	0.815	0.298	1.171	0.763	0.252	1.161	0.601	0.233	1.121	0.453	0.308	1.112	0.342	0.308	1.148	0.237	0.269	1.174	0.078	0.345	1.059	0.015	0.309	1.151	0.827	0.591	1.258	0.784	0.612	1.178	0.648	0.669	1.149	0.462	0.624	1.165	0.378	0.627	1.204	0.255	0.678	1.217	0.078	0.61
1364	6.82	1.307	0.838	0.415	1.11	0.815	0.297	1.17	0.763	0.251	1.161	0.602	0.233	1.122	0.453	0.307	1.112	0.342	0.308	1.148	0.237	0.269	1.174	0.078	0.345	1.059	0.015	0.309	1.152	0.827	0.591	1.258	0.784	0.612	1.178	0.648	0.669	1.149	0.462	0.624	1.165	0.378	0.626	1.204	0.255	0.678	1.217	0.078	0.609
1365	6.825	1.306	0.838	0.414	1.109	0.816	0.297	1.17	0.763	0.251	1.161	0.602	0.232	1.121	0.453	0.307	1.112	0.342	0.307	1.148	0.237	0.269	1.174	0.078	0.345	1.059	0.015	0.309	1.152	0.827	0.591	1.258	0.784	0.611	1.178	0.648	0.669	1.149	0.462	0.623	1.164	0.379	0.626	1.204	0.255	0.678	1.216	0.078	0.61
1366	6.83	1.306	0.838	0.414	1.109	0.815	0.296	1.169	0.763	0.25	1.161	0.602	0.232	1.121	0.453	0.307	1.112	0.342	0.307	1.148	0.237	0.269	1.174	0.078	0.345	1.059	0.015	0.309	1.151	0.827	0.591	1.257	0.784	0.611	1.177	0.648	0.668	1.148	0.462	0.623	1.164	0.379	0.626	1.203	0.255	0.678	1.217	0.078	0.609
1367	6.835	1.305	0.838	0.414	1.11	0.815	0.296	1.169	0.763	0.25	1.161	0.601	0.231	1.121	0.453	0.307	1.112	0.342	0.307	1.148	0.237	0.269	1.174	0.078	0.345	1.059	0.015	0.309	1.15	0.827	0.59	1.257	0.784	0.611	1.177	0.648	0.668	1.148	0.462	0.623	1.164	0.379	0.625	1.203	0.255	0.677	1.217	0.078	0.61
1368	6.84	1.305	0.838	0.413	1.111	0.814	0.295	1.168	0.763	0.25	1.161	0.601	0.231	1.121	0.453	0.306	1.112	0.342	0.307	1.148	0.236	0.269	1.174	0.078	0.345	1.059	0.015	0.309	1.149	0.827	0.589	1.256	0.784	0.61	1.177	0.648	0.667	1.147	0.462	0.622	1.164	0.379	0.625	1.203	0.255	0.677	1.217	0.078	0.61
1369	6.845	1.304	0.838	0.413	1.112	0.814	0.295	1.168	0.763	0.25	1.161	0.601	0.231	1.121	0.453	0.306	1.112	0.341	0.307	1.148	0.236	0.269	1.174	0.078	0.345	1.059	0.015	0.309	1.148	0.827	0.588	1.256	0.784	0.61	1.176	0.648	0.667	1.147	0.461	0.622	1.164	0.379	0.625	1.203	0.256	0.677	1.217	0.078	0.61
1370	6.85	1.304	0.838	0.412	1.113	0.813	0.294	1.168	0.763	0.249	1.16	0.601	0.23	1.12	0.453	0.306	1.112	0.341	0.306	1.148	0.236	0.269	1.174	0.078	0.345	1.059	0.015	0.309	1.148	0.827	0.588	1.255	0.785	0.61	1.176	0.648	0.667	1.147	0.461	0.621	1.164	0.379	0.625	1.203	0.256	0.677	1.217	0.079	0.61
1371	6.855	1.304	0.838	0.412	1.112	0.813	0.294	1.167	0.763	0.249	1.16	0.601	0.23	1.12	0.452	0.305	1.111	0.341	0.306	1.148	0.236	0.269	1.174	0.078	0.345	1.059	0.015	0.309	1.148	0.826	0.587	1.255	0.785	0.609	1.176	0.648	0.666	1.146	0.461	0.621	1.164	0.379	0.624	1.203	0.256	0.677	1.217	0.079	0.61
1372	6.86	1.303	0.838	0.412	1.109	0.814	0.293	1.167	0.763	0.249	1.16	0.601	0.23	1.12	0.452	0.305	1.111	0.341	0.306	1.147	0.236	0.269	1.174	0.078	0.345	1.059	0.015	0.309	1.148	0.826	0.587	1.255	0.785	0.609	1.175	0.648	0.666	1.146	0.461	0.621	1.164	0.379	0.624	1.203	0.256	0.677	1.217	0.079	0.61
1373	6.865	1.303	0.838	0.411	1.108	0.814	0.293	1.167	0.763	0.248	1.16	0.601	0.229	1.12	0.452	0.305	1.111	0.341	0.306	1.147	0.236	0.269	1.174	0.078	0.345	1.059	0.015	0.309	1.148	0.826	0.587	1.254	0.785	0.609	1.175	0.648	0.666	1.146	0.461	0.62	1.164	0.379	0.624	1.203	0.256	0.677	1.217	0.079	0.61
1374	6.87	1.303	0.839	0.411	1.107	0.814	0.292	1.166	0.762	0.248	1.16	0.601	0.229	1.119	0.452	0.305	1.111	0.341	0.306	1.147	0.236	0.269	1.174	0.078	0.345	1.059	0.015	0.309	1.148	0.826	0.586	1.254	0.785	0.608	1.175	0.648	0.665	1.146	0.461	0.62	1.164	0.379	0.624	1.203	0.256	0.677	1.217	0.079	0.61
1375	6.875	1.303	0.839	0.411	1.107	0.814	0.292	1.166	0.762	0.247	1.16	0.601	0.229	1.119	0.452	0.304	1.11	0.341	0.306	1.147	0.236	0.268	1.174	0.078	0.345	1.059	0.015	0.309	1.147	0.826	0.586	1.253	0.785	0.608	1.175	0.648	0.665	1.146	0.461	0.62	1.164	0.379	0.624	1.203	0.256	0.677	1.217	0.079	0.61
1376	6.88	1.302	0.839	0.411	1.107	0.814	0.292	1.166	0.762	0.247	1.16	0.601	0.228	1.119	0.452	0.304	1.11	0.34	0.306	1.147	0.236	0.268	1.174	0.078	0.345	1.059	0.015	0.309	1.145	0.826	0.585	1.253	0.786	0.607	1.175	0.649	0.664	1.146	0.461	0.62	1.164	0.379	0.623	1.203	0.256	0.676	1.217	0.079	0.61
1377	6.885	1.302	0.839	0.41	1.108	0.813	0.292	1.166	0.762	0.246	1.159	0.601	0.228	1.119	0.452	0.304	1.11	0.34	0.306	1.146	0.235	0.268	1.174	0.078	0.345	1.059	0.015	0.309	1.144	0.826	0.585	1.253	0.785	0.607	1.174	0.649	0.664	1.146	0.461	0.62	1.163	0.379	0.623	1.203	0.256	0.676	1.217	0.079	0.61
1378	6.89	1.302	0.839	0.41	1.109	0.812	0.291	1.166	0.762	0.246	1.159	0.601	0.228	1.119	0.452	0.304	1.11	0.34	0.306	1.146	0.235	0.268	1.174	0.078	0.345	1.059	0.015	0.309	1.143	0.826	0.584	1.252	0.785	0.607	1.174	0.649	0.664	1.146	0.461	0.62	1.163	0.379	0.623	1.203	0.256	0.676	1.217	0.079	0.61
1379	6.895	1.301	0.839	0.41	1.11	0.811	0.29	1.166	0.762	0.245	1.159	0.601	0.227	1.118	0.452	0.303	1.11	0.34	0.305	1.146	0.235	0.268	1.174	0.078	0.345	1.059	0.015	0.309	1.143	0.826	0.584	1.252	0.785	0.606	1.174	0.649	0.664	1.145	0.461	0.62	1.163	0.379	0.623	1.202	0.256	0.676	1.217	0.079	0.61
1380	6.9	1.301	0.839	0.409	1.11	0.811	0.29	1.166	0.762	0.245	1.158	0.6	0.227	1.118	0.452	0.303	1.11	0.34	0.305	1.146	0.235	0.268	1.174	0.078	0.345	1.059	0.015	0.309	1.143	0.826	0.584	1.251	0.785	0.606	1.174	0.649	0.663	1.145	0.461	0.619	1.163	0.379	0.622	1.202	0.256	0.676	1.217	0.079	0.61
1381	6.905	1.301	0.839	0.409	1.108	0.811	0.289	1.166	0.762	0.245	1.158	0.6	0.227	1.118	0.452	0.303	1.11	0.34	0.305	1.146	0.235	0.268	1.174	0.078	0.345	1.059	0.015	0.309	1.144	0.825	0.583	1.251	0.785	0.606	1.174	0.649	0.663	1.145	0.461	0.619	1.163	0.379	0.622	1.202	0.256	0.676	1.217	0.079	0.609
1382	6.91	1.3	0.839	0.409	1.106	0.812	0.289	1.166	0.761	0.245	1.157	0.6	0.227	1.118	0.451	0.303	1.109	0.34	0.305	1.145	0.235	0.268	1.174	0.078	0.345	1.059	0.015	0.309	1.144	0.825	0.583	1.251	0.785	0.606	1.174	0.649	0.663	1.145	0.461	0.619	1.162	0.379	0.622	1.202	0.256	0.676	1.217	0.079	0.609
1383	6.915	1.3	0.839	0.408	1.105	0.812	0.288	1.166	0.761	0.244	1.157	0.6	0.226	1.117	0.451	0.303	1.109	0.34	0.305	1.145	0.235	0.268	1.174	0.078	0.345	1.059	0.015	0.309	1.144	0.825	0.582	1.25	0.785	0.605	1.173	0.649	0.662	1.144	0.461	0.619	1.162	0.379	0.622	1.202	0.256	0.676	1.217	0.079	0.609
1384	6.92	1.3	0.84	0.408	1.105	0.812	0.288	1.166	0.761	0.244	1.156	0.6	0.226	1.117	0.451	0.302	1.109	0.34	0.305	1.145	0.235	0.268	1.174	0.078	0.345	1.059	0.015	0.309	1.144	0.825	0.582	1.25	0.785	0.605	1.173	0.649	0.662	1.144	0.461	0.619	1.162	0.379	0.622	1.202	0.256	0.676	1.217	0.079	0.609
1385	6.925	1.299	0.84	0.408	1.104	0.812	0.288	1.166	0.761	0.243	1.156	0.599	0.226	1.117	0.451	0.302	1.109	0.34	0.305	1.145	0.235	0.268	1.174	0.078	0.344	1.059	0.015	0.309	1.142	0.825	0.581	1.25	0.786	0.605	1.173	0.649	0.661	1.144	0.461	0.618	1.162	0.379	0.622	1.202	0.256	0.676	1.217	0.079	0.609
1386	6.93	1.299	0.84	0.407	1.105	0.812	0.288	1.166	0.761	0.243	1.156	0.599	0.226	1.116	0.451	0.302	1.109	0.34	0.305	1.145	0.235	0.268	1.174	0.078	0.344	1.059	0.015	0.309	1.141	0.825	0.581	1.249	0.786	0.604	1.173	0.649	0.661	1.144	0.461	0.618	1.162	0.379	0.622	1.202	0.256	0.676	1.217	0.079	0.609
1387	6.935	1.299	0.84	0.407	1.105	0.811	0.288	1.165	0.761	0.242	1.155	0.599	0.226	1.116	0.451	0.302	1.108	0.34	0.305	1.145	0.235	0.268	1.174	0.079	0.344	1.059	0.015	0.309	1.141	0.825	0.58	1.249	0.786	0.604	1.173	0.649	0.661	1.144	0.461	0.618	1.162	0.379	0.622	1.202	0.257	0.676	1.217	0.079	0.609
1388	6.94	1.299	0.84	0.407	1.107	0.81	0.287	1.165	0.761	0.242	1.155	0.599	0.225	1.116	0.451	0.302	1.108	0.34	0.304	1.145	0.235	0.267	1.174	0.079	0.344	1.059	0.014	0.309	1.141	0.825	0.58	1.248	0.786	0.603	1.172	0.649	0.661	1.143	0.461	0.618	1.162	0.379	0.622	1.202	0.257	0.676	1.217	0.079	0.609
1389	6.945	1.298	0.84	0.407	1.108	0.81	0.287	1.165	0.761	0.242	1.155	0.599	0.225	1.115	0.451	0.301	1.108	0.34	0.304	1.144	0.235	0.267	1.174	0.079	0.344	1.059	0.014	0.309	1.14	0.825	0.58	1.248	0.786	0.603	1.172	0.649	0.661	1.143	0.461	0.618	1.162	0.379	0.622	1.202	0.257	0.676	1.217	0.079	0.609
1390	6.95	1.298	0.84	0.407	1.108	0.809	0.286	1.165	0.76	0.241	1.155	0.599	0.225	1.115	0.451	0.301	1.108	0.34	0.304	1.144	0.234	0.267	1.174	0.079	0.344	1.059	0.014	0.309	1.14	0.825	0.58	1.248	0.786	0.603	1.172	0.649	0.66	1.143	0.461	0.618	1.162	0.379	0.621	1.202	0.257	0.676	1.217	0.079	0.609
1391	6.955	1.298	0.84	0.406	1.107	0.809	0.286	1.165	0.76	0.241	1.154	0.598	0.224	1.115	0.451	0.301	1.107	0.34	0.303	1.144	0.234	0.267	1.174	0.079	0.344	1.059	0.014	0.309	1.14	0.825	0.579	1.248	0.786	0.603	1.172	0.649	0.66	1.143	0.461	0.617	1.161	0.379	0.621	1.201	0.257	0.676	1.217	0.079	0.609
1392	6.96	1.297	0.84	0.406	1.105	0.809	0.285	1.165	0.76	0.24	1.154	0.598	0.224	1.115	0.451	0.301	1.107	0.339	0.303	1.144	0.234	0.267	1.174	0.079	0.344	1.059	0.014	0.309	1.14	0.825	0.579	1.247	0.786	0.603	1.172	0.649	0.66	1.143	0.461	0.617	1.161	0.379	0.621	1.201	0.257	0.676	1.217	0.079	0.609
1393	6.965	1.297	0.84	0.405	1.103	0.809	0.285	1.165	0.759	0.24	1.154	0.598	0.224	1.114	0.451	0.301	1.107	0.339	0.303	1.144	0.234	0.267	1.174	0.079	0.344	1.059	0.014	0.309	1.139	0.825	0.579	1.247	0.786	0.602	1.172	0.649	0.66	1.143	0.461	0.617	1.161	0.379	0.621	1.201	0.257	0.676	1.217	0.079	0.609
1394	6.97	1.296	0.84	0.405	1.103	0.809	0.284	1.165	0.759	0.24	1.154	0.598	0.223	1.114	0.45	0.3	1.107	0.339	0.303	1.144	0.234	0.267	1.174	0.079	0.344	1.059	0.014	0.309	1.139	0.825	0.578	1.246	0.786	0.602	1.171	0.649	0.66	1.142	0.461	0.617	1.161	0.379	0.621	1.201	0.257	0.675	1.217	0.079	0.609
1395	6.975	1.296	0.84	0.405	1.102	0.809	0.284	1.165	0.759	0.24	1.154	0.598	0.223	1.113	0.45	0.3	1.107	0.339	0.303	1.144	0.234	0.267	1.174	0.079	0.344	1.059	0.014	0.309	1.138	0.825	0.578	1.246	0.786	0.602	1.171	0.649	0.659	1.142	0.461	0.617	1.16	0.379	0.621	1.201	0.257	0.675	1.217	0.079	0.609
1396	6.98	1.296	0.84	0.405	1.103	0.809	0.284	1.165	0.759	0.239	1.154	0.598	0.223	1.113	0.45	0.3	1.106	0.339	0.303	1.144	0.234	0.267	1.173	0.079	0.344	1.059	0.014	0.309	1.137	0.824	0.577	1.245	0.786	0.602	1.171	0.649	0.659	1.142	0.461	0.617	1.16	0.379	0.621	1.201	0.257	0.675	1.217	0.079	0.609
1397	6.985	1.296	0.84	0.404	1.103	0.809	0.283	1.165	0.759	0.239	1.154	0.598	0.223	1.113	0.45	0.3	1.106	0.339	0.303	1.143	0.234	0.267	1.173	0.079	0.344	1.059	0.014	0.309	1.137	0.824	0.576	1.245	0.787	0.601	1.171	0.649	0.659	1.142	0.461	0.617	1.16	0.379	0.621	1.201	0.257	0.675	1.217	0.079	0.609
1398	6.99	1.296	0.84	0.404	1.104	0.808	0.283	1.165	0.759	0.239	1.154	0.598	0.223	1.113	0.45	0.3	1.106	0.339	0.303	1.143	0.234	0.267	1.173	0.079	0.344	1.059	0.014	0.309	1.137	0.823	0.576	1.245	0.787	0.601	1.17	0.649	0.659	1.142	0.461	0.617	1.16	0.379	0.621	1.201	0.257	0.675	1.217	0.079	0.609
1399	6.995	1.295	0.84	0.404	1.105	0.807	0.282	1.166	0.758	0.239	1.154	0.597	0.222	1.113	0.449	0.3	1.106	0.339	0.303	1.143	0.234	0.267	1.173	0.079	0.344	1.059	0.014	0.309	1.138	0.823	0.576	1.245	0.787	0.601	1.17	0.649	0.658	1.142	0.461	0.616	1.16	0.379	0.621	1.201	0.257	0.675	1.217	0.079	0.609
1400	7	1.295	0.84	0.404	1.105	0.807	0.282	1.166	0.758	0.238	1.154	0.597	0.222	1.113	0.449	0.299	1.105	0.338	0.303	1.143	0.234	0.266	1.173	0.079	0.344	1.059	0.014	0.309	1.138	0.823	0.575	1.244	0.787	0.6	1.169	0.649	0.658	1.142	0.461	0.616	1.159	0.379	0.62	1.201	0.257	0.675	1.217	0.079	0.609
1401	7.005	1.295	0.84	0.404	1.104	0.806	0.282	1.165	0.758	0.238	1.154	0.597	0.222	1.112	0.449	0.299	1.105	0.338	0.302	1.143	0.234	0.266	1.173	0.079	0.344	1.059	0.014	0.309	1.137	0.823	0.575	1.244	0.787	0.6	1.169	0.649	0.658	1.142	0.461	0.616	1.159	0.379	0.62	1.201	0.257	0.675	1.217	0.079	0.609
1402	7.01	1.295	0.84	0.403	1.103	0.807	0.281	1.165	0.758	0.238	1.155	0.597	0.222	1.112	0.449	0.299	1.105	0.338	0.302	1.142	0.234	0.266	1.173	0.079	0.344	1.059	0.014	0.309	1.137	0.823	0.575	1.244	0.787	0.6	1.169	0.649	0.658	1.142	0.461	0.616	1.159	0.379	0.62	1.201	0.257	0.675	1.217	0.079	0.609
1403	7.015	1.295	0.84	0.403	1.102	0.807	0.281	1.165	0.758	0.237	1.155	0.597	0.222	1.112	0.449	0.299	1.104	0.338	0.302	1.142	0.234	0.266	1.173	0.079	0.344	1.059	0.014	0.309	1.137	0.823	0.574	1.244	0.787	0.599	1.168	0.649	0.657	1.142	0.461	0.616	1.159	0.379	0.62	1.201	0.257	0.675	1.217	0.079	0.609
1404	7.02	1.294	0.841	0.403	1.102	0.807	0.28	1.165	0.757	0.237	1.155	0.596	0.221	1.112	0.449	0.299	1.104	0.338	0.302	1.142	0.234	0.266	1.173	0.079	0.344	1.059	0.014	0.309	1.135	0.823	0.574	1.243	0.788	0.599	1.168	0.649	0.657	1.142	0.461	0.616	1.159	0.379	0.62	1.201	0.258	0.675	1.217	0.079	0.609
1405	7.025	1.294	0.841	0.402	1.102	0.807	0.28	1.165	0.757	0.236	1.155	0.596	0.221	1.112	0.449	0.299	1.103	0.338	0.302	1.141	0.233	0.266	1.173	0.079	0.344	1.059	0.014	0.309	1.134	0.824	0.574	1.243	0.788	0.599	1.168	0.65	0.657	1.142	0.461	0.616	1.159	0.379	0.62	1.201	0.258	0.674	1.217	0.079	0.609
1406	7.03	1.294	0.841	0.402	1.102	0.806	0.279	1.165	0.757	0.236	1.155	0.596	0.221	1.112	0.449	0.299	1.103	0.338	0.302	1.141	0.233	0.266	1.173	0.079	0.344	1.059	0.014	0.309	1.132	0.824	0.573	1.242	0.788	0.599	1.168	0.65	0.657	1.142	0.461	0.615	1.159	0.379	0.62	1.2	0.258	0.674	1.217	0.079	0.609
1407	7.035	1.294	0.841	0.402	1.102	0.806	0.279	1.166	0.757	0.236	1.155	0.596	0.221	1.112	0.449	0.299	1.103	0.338	0.302	1.141	0.233	0.265	1.173	0.079	0.344	1.059	0.014	0.309	1.132	0.824	0.573	1.242	0.788	0.599	1.167	0.65	0.657	1.142	0.462	0.615	1.159	0.379	0.62	1.2	0.258	0.674	1.217	0.079	0.609
1408	7.04	1.293	0.841	0.402	1.102	0.805	0.278	1.166	0.757	0.235	1.155	0.596	0.221	1.112	0.448	0.299	1.103	0.338	0.302	1.14	0.233	0.265	1.173	0.079	0.344	1.059	0.014	0.309	1.132	0.824	0.573	1.241	0.788	0.598	1.167	0.65	0.656	1.141	0.462	0.615	1.159	0.379	0.62	1.201	0.258	0.674	1.217	0.079	0.609
1409	7.045	1.293	0.841	0.401	1.103	0.804	0.278	1.166	0.757	0.235	1.156	0.595	0.221	1.112	0.448	0.299	1.102	0.338	0.302	1.14	0.233	0.265	1.173	0.079	0.344	1.059	0.014	0.309	1.132	0.824	0.572	1.241	0.789	0.598	1.167	0.65	0.656	1.141	0.462	0.615	1.159	0.379	0.62	1.201	0.258	0.674	1.217	0.079	0.609
1410	7.05	1.293	0.841	0.401	1.103	0.804	0.278	1.166	0.756	0.235	1.156	0.595	0.22	1.112	0.448	0.298	1.102	0.337	0.301	1.14	0.233	0.265	1.173	0.079	0.344	1.059	0.013	0.309	1.132	0.824	0.572	1.241	0.789	0.598	1.166	0.65	0.656	1.141	0.462	0.615	1.159	0.379	0.619	1.201	0.258	0.674	1.217	0.079	0.609
1411	7.055	1.292	0.841	0.401	1.102	0.804	0.278	1.165	0.756	0.235	1.156	0.595	0.22	1.112	0.448	0.298	1.102	0.337	0.301	1.14	0.233	0.265	1.173	0.079	0.344	1.059	0.013	0.309	1.132	0.824	0.571	1.241	0.789	0.598	1.166	0.65	0.656	1.141	0.462	0.614	1.159	0.379	0.619	1.201	0.258	0.674	1.217	0.079	0.609
1412	7.06	1.292	0.841	0.401	1.1	0.804	0.277	1.165	0.756	0.235	1.156	0.594	0.22	1.112	0.448	0.298	1.102	0.337	0.301	1.14	0.233	0.265	1.173	0.079	0.344	1.059	0.013	0.309	1.131	0.825	0.571	1.24	0.789	0.598	1.166	0.65	0.655	1.141	0.462	0.614	1.159	0.379	0.619	1.201	0.259	0.674	1.217	0.079	0.609
[truncated: 3,009 more rows]
[truncated: 4 more columns]
