# Supplementary material for: Associations between lower-limb muscle activation and knee flexion in post-stroke individuals: A study on the stance-to-swing phases of gait
Source: PLoS One. 2017 Sep 8;12(9):e0183865. doi: 10.1371/journal.pone.0183865 (PMC5590852; doi:10.1371/journal.pone.0183865)
Supplement: S1 Dataset — (ZIP) [file pone.0183865.s001.zip › S1_Dataset/Patient group/1/3/emg.csv]

Frame	Time	EMG Signal 1	EMG Signal 2	EMG Signal 3	EMG Signal 4	EMG Signal 5	EMG Signal 6	EMG Signal 7	EMG Signal 8
0	0	51.154	51.421	45.172	47.125	33.827	52.737	36.529	46.682
1	0.001	55.464	54.953	43.748	41.976	26.945	38.951	33.672	42.817
2	0.002	53.774	44.026	40.001	44.177	33.412	26.329	30.047	38.96
3	0.003	50.555	37.111	38.387	42.695	32.918	31.898	30.495	32.985
4	0.004	47.563	24.714	33.102	35.418	26.623	23.924	33.277	36.889
5	0.005	45.768	26.025	37.69	28.731	27.692	33.179	32.197	40.619
6	0.006	39.344	32.076	38.621	32.903	28.578	24.446	35.97	36.813
7	0.007	33.531	32.904	35.892	28.782	29.092	16.506	30.854	30.316
8	0.008	37.622	23.865	25.062	26.418	23.042	23.288	32.526	35.058
9	0.009	32.843	31.303	21.995	25.24	23.391	31.443	31.503	35.766
10	0.01	32.925	27.935	21.092	22.932	21.629	23.54	28.559	25.081
11	0.011	28.773	34.086	20.219	21.61	17.949	28.046	22.543	26.808
12	0.012	26.015	32.941	24.402	23.217	20.677	23.478	22.751	21.989
13	0.013	26.775	16.184	21.841	21.942	18.014	26.868	18.734	21.271
14	0.014	26.025	7.776	22.024	19.147	13.444	38.593	17.653	23.875
15	0.015	31.312	11.559	24.954	14.056	12.581	46.876	15.052	29.609
16	0.016	28.325	35.876	21.536	12.864	17.361	40.289	16.36	25.127
17	0.017	15.523	22.734	25.695	17.319	16.943	40.508	13.836	15.651
18	0.018	3.552	3.909	24.866	11.555	11.719	26.239	8.247	17.252
19	0.019	18.735	5.291	19.821	14.151	8.653	30.181	2.885	14.825
20	0.02	19.255	17.805	22.954	17.565	9.483	17.89	2.004	15.926
21	0.021	6.854	3.478	17.423	6.117	0.67	3.688	2.134	13.778
22	0.022	7.071	32.335	8.059	9.031	4.858	-2.738	2.107	7.616
23	0.023	0.171	26.782	-1.649	8.895	-2.922	-5.451	3.666	6.92
24	0.024	15.955	44.109	0.104	4.164	-1.375	-5.236	5.265	7.427
25	0.025	21.327	59.727	1.71	8.179	-1.538	-5.187	9.036	3.728
26	0.026	13.414	61.46	-0.309	-3.825	1.045	-24.257	6.071	3.953
27	0.027	13.896	17.541	-0.721	-6.309	3.474	-43.112	0.447	-0.029
28	0.028	10.744	-2.011	-9.787	-3.725	-1.406	-46.455	-4.552	-3.763
29	0.029	4.747	-19.783	-5.643	-5.941	2.657	-45.311	-0.605	-1.256
30	0.03	-0.798	4.092	-7.649	-3.86	2.499	-44.326	-6.099	-3.349
31	0.031	-5.694	-29.1	-2.629	-0.006	-7.106	-40.009	1.997	-8.682
32	0.032	-10.307	23.81	-4.327	1.578	-6.613	-36.255	-2.445	-6.605
33	0.033	-10.39	15.26	-5.786	-4.896	-1.242	-21.249	0.316	-6.028
34	0.034	-20.284	-46.419	-4.678	-10.523	-0.866	-15.697	-3.461	-5.403
35	0.035	-3.215	-55.648	-3.715	-7.957	-6.258	-18.445	0.73	-10.147
36	0.036	19.13	-34.543	-4.831	-4.57	-6.007	-17.487	-4.119	-13.293
37	0.037	15.225	-28.75	-8.803	-10.034	-0.876	-10.298	-6.989	-21.23
38	0.038	-11.069	-11.129	-2.854	-7.32	-6.161	-18.166	-5.561	-31.439
39	0.039	-21.831	-6.217	-12.333	-9.601	-4.636	-27.768	-9.316	-12.38
40	0.04	-38.158	-21.728	-4.548	-11.45	-9.078	-15.31	-5.674	1.298
41	0.041	-24.627	-17.631	-8.137	-13.258	-8.061	-0.077	-1.213	29.147
42	0.042	-22.649	-22.022	-15.363	-12.515	-10.696	9.979	-7.552	-5.277
43	0.043	-34.75	-25.982	-16.54	-10.965	-8.07	11.352	-15.206	-10.047
44	0.044	-28.813	-29.496	-20.96	-10.92	-7.161	12.579	-14.511	-14.391
45	0.045	-23.391	-32.78	-16.445	-11.415	-10.093	16.737	-12.232	-10.952
46	0.046	-11.542	-24.614	-12.082	-7.809	-10.087	12.029	-13.208	-14.443
47	0.047	-7.193	-11.955	-14.07	-3.197	-8.891	10.446	-8.538	-17.704
48	0.048	-6.078	4.225	-8.474	-5.326	-9.804	18.38	-5.386	-20.545
49	0.049	2.631	10.571	-6.323	-8.389	-6.627	10.68	-1.432	-2.835
50	0.05	5.975	-18.479	-7.045	-9.875	-8.832	19.273	-4.991	-9.869
51	0.051	5.003	-55.942	-5.137	-5.447	-3.612	10.741	-8.267	-11.96
52	0.052	-7.787	-0.317	-5.744	1.097	-5.552	7.436	-11.158	-13.852
53	0.053	-27.188	51.415	-4.42	-3.189	-4.967	2.378	-13.854	-12.08
54	0.054	-40.013	71.423	-1.171	-5.539	-6.707	-0.339	-11.905	-16.694
55	0.055	-33.079	-7.84	-7.786	-13.501	-7.094	-4.595	-13.434	-12.404
56	0.056	-35.225	3.077	-8.787	-23.207	-9.418	-14.246	-11.476	-11.199
57	0.057	-37.179	13.034	-16.747	-19.558	-9.804	-15.548	-9.52	-7.685
58	0.058	-35.435	4.221	-15.808	-20.743	-7.095	-19.156	-5.823	-12.888
59	0.059	-24.39	-3.83	-22.617	-25.99	-7.483	-9.587	-2.319	-11.89
60	0.06	-14.332	-11.11	-23.425	-17.105	-5.355	-16.059	-5.582	-11.087
61	0.061	-15.506	-30.985	-17.848	-15.951	-7.289	-17.318	-11.365	-13.394
62	0.062	-12.052	-49.101	-14.396	-8.602	-10.388	-18.371	-15.418	-16.864
63	0.063	-8.986	-32.591	-15.006	-7.635	-13.1	-11.694	-17.33	-13.567
64	0.064	-6.103	2.672	-16.771	-3.372	-14.258	-24.948	-14.027	-10.654
65	0.065	-8.613	16.233	-15.435	-1.036	-15.812	-26.943	-18.075	-13.164
66	0.066	-14.233	-21.318	-8.09	-2.967	-13.102	-28.741	-19.417	-11.795
67	0.067	-19.086	-76.842	-11.2	-4.889	-13.486	-24.163	-14.951	-14.693
68	0.068	-23.748	-84.195	-10.242	-6.614	-10.578	-14.157	-10.881	-8.701
69	0.069	-14.866	-104.113	-16.255	-10.072	-4.584	-7.846	-5.065	-9.476
70	0.07	-5.945	-85.853	-13.956	-9.661	-5.363	-4.413	-9.122	-7.156
71	0.071	4.916	-47.089	-7.397	-8.469	-6.14	-7.562	-7.177	-10.646
72	0.072	12.083	-21.9	-4.908	-12.125	-4.214	-10.51	-5.239	-10.085
73	0.073	18.474	-8.316	-2.625	-15.388	-6.152	-4.552	-4.641	-6.051
74	0.074	26.797	12.437	-3.249	-8.774	-3.259	-0.519	-7.15	-9.558
75	0.075	10.75	16.155	-6.578	-7.779	-4.621	-7.131	-3.844	-12.868
76	0.076	-5.497	39.978	-14.357	-1.744	-6.958	2.503	-10.397	-13.277
77	0.077	5.167	87.008	-17.483	3.895	-13.535	3.597	-11.351	-15.234
78	0.078	3.24	80.353	-14.609	7.406	-14.508	0.014	-10.561	-13.325
79	0.079	-5.458	74.272	-8.651	8.013	-12.001	-1.024	-8.232	-8.504
80	0.08	-13.366	79.596	-14.295	15.788	-9.683	-7.856	-8.804	-7.932
81	0.081	-35	114.74	-17.819	4.009	-7.759	5.264	-6.865	-13.949
82	0.082	-44.239	64.311	-11.844	-16.647	-8.362	7.198	-6.278	-11.65
83	0.083	-35.87	17.414	-12.635	-36.347	-8.973	8.972	-6.665	-9.753
84	0.084	-33.305	47.707	-10.713	-43.859	-8.606	13.669	-0.272	-11.716
85	0.085	-21.652	-35.645	-11.307	-36.861	-4.181	12.382	-11.698	-12.345
86	0.086	-27.99	-119.189	-9.572	-34.692	-9.631	3.571	-13.247	-11.029
87	0.087	-25.997	-217.002	-12.093	-32.718	-9.068	-2.339	-11.884	-14.368
88	0.088	-17.256	-177.598	-16.556	-20.49	-9.656	13.81	-13.053	-13.266
89	0.089	-9.32	-165.865	-11.145	-18.911	-7.933	34.995	-14.224	-7.336
90	0.09	-10.675	-133.431	-10.578	-14.624	-12.788	-1.882	-17.341	-8.165
91	0.091	-14.368	-84.159	-7.293	-8.209	-6.809	-16.88	-16.371	-8.994
92	0.092	-10.872	-57.504	-12.722	-2.193	-9.148	-12.311	-15.599	-12.509
93	0.093	-3.523	-49.404	-16.211	-5.267	-5.682	-24.595	-8.263	-11.996
94	0.094	-18.241	-27.347	-10.22	-8.155	-5.12	-20.822	-9.258	-13.814
95	0.095	-11.858	-7.407	-11.018	-7.371	-11.714	-24.033	-10.062	-13.511
96	0.096	-13.8	-1.417	-10.461	-9.686	-10.959	-20.86	-10.835	-13.982
97	0.097	-22.506	4.014	-9.9	-7.736	-5.363	-23.491	-10.272	-12.911
98	0.098	-24.051	9.04	-13.993	-8.314	-7.311	-30.97	-8.346	-15.698
99	0.099	-31.211	22.596	-10.528	-5.414	-16.033	-33.245	-13.777	-12.299
100	0.1	-30.038	35.004	-14.997	-7.94	-7.717	-26.833	-10.308	-11.202
101	0.101	-12.038	31.345	-14.439	-0.598	-10.819	-32.627	-9.752	-17.278
102	0.102	11.179	34.631	-10.99	-5.837	-11.795	-23.927	-10.36	-9.421
103	0.103	8.073	12.811	-3.676	-6.808	-9.29	-25.502	-7.869	-12.601
104	0.104	-11.698	-1.251	-11.073	-11.082	-11.623	-29.792	-9.228	-11.712
105	0.105	-24.502	6.353	-8.201	-10.337	-8.147	-31.002	-12.142	-17.794
106	0.106	-22.206	3.975	-14.238	-6.889	-8.748	-46.748	-7.724	-10.501
107	0.107	-37.144	1.789	-11.959	-10.238	-8.185	-48.959	-10.658	-9.586
108	0.108	-35.245	3.673	-13.951	-12.026	-10.725	-39.364	-10.3	-13.896
109	0.109	-15.912	8.827	-13.428	-12.459	-10.361	-37.712	-15.75	-13.164
110	0.11	-8.374	13.386	-10.583	-18.893	-11.545	-20.366	-13.845	-11.269
111	0.111	3.228	-2.588	-11.986	-16.408	-9.628	-18.133	-7.881	-9.362
112	0.112	1.072	3.684	-9.71	-15.668	-7.711	-3.326	-16.823	-8.815
113	0.113	-8.641	1.625	-16.332	-17.64	-12.566	2.371	-8.547	-12.325
114	0.114	-28.028	13.725	-17.345	-22.315	-7.746	-13.594	-11.686	-9.055
115	0.115	-10.252	24.689	-21.639	-13.459	-12.411	-7.315	-8.817	-13.906
116	0.116	-7.966	8.754	-19.34	-17.191	-9.531	-1.602	-9.63	-11.996
117	0.117	-14.391	2.284	-17.429	-13.756	-10.897	-6.909	-4.058	-10.265
118	0.118	-16.359	-26.867	-15.519	-21.155	-6.467	0.952	-10.673	-15.117
119	0.119	-32.265	-64.505	-11.487	-14.433	-8.994	-12.453	-9.93	-15.709
120	0.12	-30.16	-39.428	-11.915	-15.251	-8.419	-11.152	-10.729	-12.814
121	0.121	-20.511	-25.912	-12.333	-12.96	-8.036	-17.583	-2.831	-4.884
122	0.122	-15.325	-13.502	-8.297	-12.41	-9.393	-11.631	-14.661	-3.723
123	0.123	-13.822	-32.243	-9.692	-15.732	-7.271	-8.585	-3.651	-11.081
124	0.124	-12.51	-22.135	-10.118	-11.709	-6.12	2.213	-10.837	-13.985
125	0.125	-6.158	-6.399	-8.034	-13.115	-0.315	18.059	-17.249	-14.771
126	0.126	-21.873	-9.051	-14.083	-11.811	-12.51	28.673	-8.957	-14.017
127	0.127	-11.268	8.833	-13.36	-11.469	-3.802	46.062	-14.217	-13.445
128	0.128	-17.124	-7.309	-7.793	-5.499	-5.357	24.939	-9.23	-20.983
129	0.129	-31.523	-10.524	-9.772	-11.519	-6.719	22.211	-8.309	-22.917
130	0.13	-40.312	-8.355	-3.818	-2.654	-3.043	14.661	-7.574	-15.166
131	0.131	-41.956	-6.393	-12.766	-20.68	-1.881	-6.436	-5.287	-12.061
132	0.132	-32.007	-11.59	-18.8	-7.937	3.352	-20.558	-5.896	0.707
133	0.133	-25.728	-3.687	-19.807	-10.31	-3.418	-18.031	-10.568	-7.999
134	0.134	-19.81	-13.828	-16.935	-8.236	-0.896	-20.336	-4.017	6.335
135	0.135	-8.054	-12.713	-19.489	-14.102	-3.208	-35.21	-8.297	-7.207
136	0.136	-3.445	-30.811	-20.298	-8.911	-14.035	-25.508	-20.524	-1.975
137	0.137	6.574	-23.421	-14.713	-10.287	-18.68	-13.29	-8.363	-0.416
138	0.138	7.697	-12.029	-12.808	-5.657	-11.513	-21.197	-6.84	0.953
139	0.139	-0.651	-5.776	-14.78	-7.012	-12.671	-19.794	-2.604	2.129
140	0.14	2.428	-19.401	-14.231	-8.168	-11.499	-16.044	-19.651	5.631
141	0.141	-8.427	-35.275	-12.903	-2.157	-12.459	-22.001	-12.696	-4.028
142	0.142	7.419	-50.107	-19.312	-7.365	-13.414	-5.907	-6.321	-7.69
143	0.143	1.009	-59.692	-15.076	-2.503	-9.142	-8.203	-4.396	-6.525
144	0.144	-0.946	-57.847	-2.907	-1.719	-11.447	-1.785	-2.659	-5.555
145	0.145	4.263	-33.926	-1.183	-4.027	-9.494	-7.536	-26.465	-4.576
146	0.146	-0.382	-37.085	-2.742	-10.597	-11.416	-19.667	-9.435	-5.339
147	0.147	-4.638	-8.72	1.507	-0.915	-11.979	-18.045	-12.533	-17.519
148	0.148	-8.312	-12.279	-7.404	-4.584	-11.571	-2.106	-9.817	-12.276
149	0.149	-16.628	-22.224	-8.58	-5.743	-13.878	0.104	-7.293	-16.899
150	0.15	-13.532	-37.788	-7.621	-8.833	-15.031	5.999	-4.969	-12.625
151	0.151	-14.493	-34.961	-0.854	-7.866	-9.009	4.369	-7.091	-13.774
152	0.152	-25.885	-27.318	-1.64	-15.789	-8.214	6.027	-12.889	-10.296
153	0.153	-21.198	-10.998	-3.964	-12.689	-8.969	-1.01	-28.752	-13.388
154	0.154	-25.424	-4.546	-14.797	-7.848	-12.425	2.81	-18.1	-12.416
155	0.155	-19.02	16.799	-16.344	-10.37	-2.336	8.952	-0.671	-25.562
156	0.156	-10.685	19.568	-12.083	0.268	-6.567	6.013	-2.991	-27.488
157	0.157	-9.699	12.055	-8.406	-9.796	-2.864	-0.613	-5.104	-22.246
158	0.158	-20.52	14.376	-7.235	-10.952	-1.68	0.319	-3.154	-30.16
159	0.159	-19.138	12.239	-12.455	-12.114	-4.759	-10.153	-4.882	-25.885
160	0.16	-12.707	18.041	-17.286	-19.472	-7.645	-2.806	-6.432	-29.544
161	0.161	-4.332	9.332	-13.016	-14.63	-8.4	-1.446	-7.778	-21.195
162	0.162	-1.177	7.766	-13.777	-8.632	-12.439	4.756	-6.606	-24.271
163	0.163	-7.903	-2.309	-11.828	-15.981	-10.477	-4.711	-10.079	-21.351
164	0.164	-15.807	1.368	-19.172	-3.191	-7.163	-5.679	-13.153	-20.585
165	0.165	-16.754	2.542	-25.932	-1.442	-5.396	-18.672	-10.227	-8.388
166	0.166	-21.562	-13.525	-17.98	-12.451	-11.184	-23.722	-9.431	-17.091
167	0.167	-29.469	-11.23	-18.928	-19.611	-2.26	-22.007	-8.631	-12.435
168	0.168	-26.355	-21.889	-12.129	-15.924	-8.233	-29.012	-9.188	-8.172
169	0.169	-29.236	-23.859	-9.587	-24.229	-9.172	-19.954	-11.1	-9.327
170	0.17	-19.531	-29.108	-15.163	-31.551	-10.112	-23.293	-5.658	-10.491
171	0.171	-7.686	-30.635	-13.191	-26.692	-12.601	-22.187	-15.123	-13.59
172	0.172	-6.072	-11.848	-3.088	-24.171	-6.969	-19.157	-16.258	-8.743
173	0.173	-13.147	-14.328	-7.307	-16.799	-6.372	-21.547	-12.76	-6.213
174	0.174	-21.958	-16.636	-6.099	-2.084	-12.354	-28.776	-13.703	-0.6
175	0.175	-35.037	-18.748	-7.211	-4.194	-11.557	-23.816	-8.841	2.886
176	0.176	-43.674	-28.384	-12.389	-6.109	-13.471	-15.769	-9.598	-7.18
177	0.177	-22.907	-37.044	-17.189	-18.283	-11.528	-14.698	-2.224	-20.139
178	0.178	-3.101	-25.946	-14.628	-22.903	-8.612	-23.511	-1.24	-7.947
179	0.179	-10.586	-18.729	-8.955	-9.922	-9.952	-31.786	-7.22	-9.497
180	0.18	-3.57	-19.855	-12.381	-15.143	-8.583	-28.67	-11.262	-8.134
181	0.181	-1.396	-16.333	-21.032	-23.064	-11.469	-19.777	-14.721	-1.71
182	0.182	-7.165	-19.399	-10.143	-15.897	-7.78	-18.667	-14.11	-5.148
183	0.183	-15.813	-20.366	-17.259	-19.565	-9.123	-19.693	-12.34	-12.458
184	0.184	-30.069	-24.61	-8.312	-8.723	-11.25	-20.703	-12.695	-5.679
185	0.185	-24.196	-31.945	-11.747	-15.863	-7.569	-16.5	-10.334	-8.197
186	0.186	-15.415	-17.214	-14.79	-14.686	-3.115	-18.878	-12.421	-8.976
187	0.187	-13.801	6.23	-13.77	-11.177	-8.542	-16.967	-12.782	-13.809
188	0.188	-12.374	9.374	-9.455	-8.053	-5.066	-16.397	-14.686	-10.511
189	0.189	-13.49	6.7	-8.622	-8.991	-9.716	-19.323	-15.432	-9.928
190	0.19	-12.306	-0.822	-12.052	-8.194	-9.135	-15.855	-17.337	-9.532
191	0.191	-9.186	-7.762	-12.573	-7.401	-8.748	-8.521	-13.064	-8.165
192	0.192	-6.288	2.909	-15.414	-9.31	-10.097	7.516	-8.976	-3.329
193	0.193	-5.516	0.994	-14.01	-1.943	-10.478	0.546	-7.598	-2.752
194	0.194	-17.723	2.762	-11.63	-8.71	-9.309	-5.864	-9.887	-11.665
195	0.195	-22.958	-1.829	-17.377	-4.448	-9.693	-3.962	-9.471	-10.506
196	0.196	-21.405	8.314	-14.998	-3.68	-11.237	-2.255	-9.076	-11.663
197	0.197	-22.764	-8.627	-13.013	-5.623	-9.299	5.627	-12.536	-14.753
198	0.198	-19.104	-15.478	-9.672	-2.324	-5.618	-1.592	-11.354	-17.656
199	0.199	-13.111	-13.245	-10.203	-5.22	-6.005	-0.477	-7.655	-9.716
200	0.2	-12.151	-22.83	-13.633	-3.863	-10.846	-6.532	-8.985	-6.612
201	0.201	-11.176	-21.011	-6.226	-9.297	-10.268	-1.354	-7.795	2.296
202	0.202	-10.394	-6.625	-11.392	-8.728	-8.525	-0.452	-6.611	-3.69
203	0.203	-8.072	-35.544	-10.373	-9.329	-12.002	-11.933	-6.209	-8.897
204	0.204	-12.887	-39.498	-12.838	-5.278	-11.614	-7.365	-9.11	-15.652
205	0.205	-14.807	-35.715	-10.473	-5.673	-8.717	-14.612	-3.866	-16.409
206	0.206	-13.044	-18.585	-11.005	-8.964	-8.326	-8.323	-11.77	-15.619
207	0.207	-16.504	3.383	-15.596	-15.54	-5.617	-9.596	-10.777	-17.539
208	0.208	-16.098	0.766	-10.127	-10.709	-3.488	-6.617	-9.791	-18.095
209	0.209	-12.045	-6.707	-9.493	-8.197	-4.847	-11.581	-0.093	-16.327
210	0.21	-13.434	-13.622	-10.026	-17.102	-6.789	-7.456	-6.463	-22.099
211	0.211	-12.093	-15.685	-10.566	-8.785	-10.471	-9.9	-5.284	-13.159
212	0.212	-8.04	-17.561	-9.163	-11.883	-10.861	-8.096	-10.493	-11.943
213	0.213	-4.563	-29.737	-8.727	-20.789	-11.261	1.831	-13.369	4.169
214	0.214	-10.013	-31.294	-10.806	-12.467	-8.37	3.024	-14.118	-7.386
215	0.215	-5.207	-12.523	-13.47	-15.555	-6.441	-6.049	-10.036	-13.714
216	0.216	-4.656	-10.01	-10.724	-0.841	-7.605	-2.742	-13.502	-15.58
217	0.217	-2.939	-26.268	-10.878	-7.216	-12.455	-6.005	-7.488	-10.297
218	0.218	-10.888	-24.138	-8.903	-16.883	-10.514	-9.068	-13.091	-14.878
219	0.219	-24.035	-45.442	-13.112	-22.101	-12.45	-15.216	-11.142	-7.647
220	0.22	-25.767	-42.751	-12.482	-11.079	-10.708	-14.566	-6.483	-6.422
221	0.221	-33.689	-14.518	-13.788	1.854	-5.875	-14.1	-9.373	-12.362
222	0.222	-40.827	-18.197	-10.455	-10.346	-5.303	-13.632	-8.014	-17.533
223	0.223	-37.135	-8.112	-16.986	-5.696	-5.892	-16.643	-9.355	-12.637
224	0.224	-23.979	1.189	-17.913	-12.835	-10.74	-13.269	-14.181	-15.098
225	0.225	-11.802	-7.117	-13.614	-16.484	-7.457	-6.024	-10.88	-10.976
226	0.226	-13.373	-14.642	-9.523	-12.984	-6.885	-7.079	-6.799	-17.506
227	0.227	-12.031	-16.968	-14.333	-18.196	-5.535	-2.316	-7.165	-9.533
228	0.228	-13.177	-19.095	-20.312	-7.352	-10.957	-1.606	-7.53	-12.599
229	0.229	-11.989	-1.646	-17.959	-6.002	-11.538	2.398	-9.641	-19.327
230	0.23	-11.001	-3.927	-13.093	-9.662	-12.12	4.264	-11.571	-32.447
231	0.231	-2.067	2.501	-13.648	-17.98	-8.05	10.197	-14.279	-30.473
232	0.232	-12.879	19.983	-10.724	-10.621	-7.665	-2.055	-14.087	-18.236
233	0.233	-11.504	8.434	-9.339	-9.644	-6.303	-17.981	-18.537	5.598
234	0.234	-10.332	-6.413	-8.931	-22.79	-9.202	-11.653	-17.947	15.676
235	0.235	-9.172	-8.309	-13.742	-20.823	-11.131	-21.381	-22.002	0.026
236	0.236	-8.195	-20.473	-10.426	-22.539	-9.192	-37.296	-14.061	-8.274
237	0.237	-13.017	-25.067	-9.824	-24.044	-10.736	-35.22	-8.051	-10.777
238	0.238	0.161	-3.349	-10.197	-19.741	-6.291	-29.451	-4.952	-8.449
239	0.239	2.112	5.977	-6.891	-16.016	-10.942	-31.218	-5.929	-14.827
240	0.24	-6.58	-8.128	-12.677	-12.486	-9.208	-23.304	-6.706	-16.751
241	0.241	1.374	-15.656	-13.444	-15.528	-12.695	-21.963	-7.471	-11.511
242	0.242	0.042	-13.362	-6.857	-8.705	-12.306	-28.354	-3.977	-13.046
243	0.243	-3.606	-15.539	-11.111	-2.673	-9.41	-15.186	-12.676	-5.87
244	0.244	-16.748	-25.262	-5.498	-3.409	-7.476	-6.478	-9.184	-12.248
245	0.245	-28.932	-20.067	-7.429	-1.446	-7.09	-14.422	-8.211	-15.733
246	0.246	-27.378	-24.757	-6.852	-6.068	-6.899	-10.17	-7.233	-16.701
247	0.247	-20.221	-23.436	-9.754	-14.94	-8.838	-6.499	-8.006	-15.728
248	0.248	-32.027	-17.113	-16.723	-16.08	-4.582	-7.665	-7.229	-13.224
249	0.249	-33.561	-13.705	-21.56	-12.573	-5.159	-4.581	-9.159	-14.001
250	0.25	-37.783	-12.817	-19.047	-0.747	-5.542	-13.504	-12.446	-7.42
251	0.251	-34.077	1.808	-19.827	-5.376	-5.932	-5.207	-9.546	-11.672
252	0.252	-28.064	-30.218	-14.988	-4.012	-9.993	-12.581	-8.193	-10.893
253	0.253	-37.734	-16.739	-16.933	-7.675	-6.504	-9.702	-6.851	-11.479
254	0.254	-25.922	-12.746	-17.528	-8.828	-4.181	-3.732	-10.923	-8.197
255	0.255	-21.277	-1.583	-21.028	-16.177	-7.085	3.597	-9.576	-12.271
256	0.256	-14.129	-11.696	-18.718	-11.328	-9.01	4.544	-9.193	-8.801
257	0.257	-10.461	-21.004	-12.15	-10.544	-8.614	-1.465	-7.082	-8.421
258	0.258	5.218	-12.676	-15.064	-12.86	-5.701	0.85	-10.765	-11.324
259	0.259	20.137	-5.124	-12.555	-12.271	-8.396	-3.997	-9.417	-9.39
260	0.26	2.745	-21.398	-10.233	-14.188	-12.638	-8.666	-13.482	-12.1
261	0.261	0.446	-27.824	-12.172	-10.12	-13.985	-2.111	-13.105	-15.015
262	0.262	-5.914	1.18	-12.754	-3.137	-8.558	2.123	-20.468	-9.794
263	0.263	3.783	5.23	-12.174	-12.031	-6.62	11.006	-19.52	-11.741
264	0.264	-4.925	-6.012	-11.796	-8.539	-9.905	12.145	-12.763	-11.154
265	0.265	-9.577	-9.327	-8.52	-7.553	-11.639	4.768	-10.26	-10.578
266	0.266	-16.732	-25.001	-3.702	-20.312	-8.146	-6.106	-7.946	-9.236
267	0.267	-25.623	-22.315	-5.646	-18.541	-15.494	-7.491	-3.124	-10.611
268	0.268	-38.787	-14.821	-8.562	-10.583	-14.526	-16.436	-9.126	-14.681
269	0.269	-30.087	-12.558	-9.937	-0.504	-13.553	-22.471	-11.456	-11.215
270	0.27	-19.082	-10.5	-14.413	13.827	-9.286	-25.61	-6.622	-9.866
271	0.271	-17.757	-24.123	-9.016	-3.572	-6.961	-18.886	-7.205	-10.257
272	0.272	-11.386	-25.93	-8.462	-10.512	-3.475	-14.698	-13.788	-10.659
273	0.273	-3.058	-18.054	-9.059	-16.882	-2.894	-10.719	-9.539	-9.515
274	0.274	-2.075	-22.359	-10.828	-11.063	-10.65	-10.226	-8.769	-11.675
275	0.275	-4.937	-26.084	-3.885	-5.837	-7.574	-18.992	-10.715	-7.26
276	0.276	-14.576	-8.135	-10.679	-7.382	-10.496	-17.877	-14.018	-9.219
277	0.277	-18.237	-15.739	-9.912	-11.624	-9.742	-21.016	-9.956	-13.292
278	0.278	-14.775	-27.421	-15.54	-5.226	-8.973	-23.961	-8.607	-16.793
279	0.279	-15.783	-25.36	-10.722	-13.526	-8.403	-14.339	-5.324	-14.484
280	0.28	-22.589	-23.487	-12.672	-6.153	-13.056	-7.99	-5.712	-14.117
281	0.281	-16.621	-35.758	-15.585	-12.914	-7.647	-4.546	-6.888	-15.329
282	0.282	-18.945	-31.172	-14.243	-10.389	-12.484	-3.607	-8.065	-9.569
283	0.283	-17.01	-21.175	-12.909	-15.991	-9.199	-2.66	-12.921	-3.996
284	0.284	-15.067	-9.46	-11.762	-20.828	-12.11	-6.963	-12.36	-11.944
285	0.285	-15.605	-4.911	-15.451	-20.257	-6.31	-7.779	-9.081	-12.933
286	0.286	-14.215	-12.158	-14.12	-29.165	-5.546	-2.984	-13.165	-8.134
287	0.287	-14.571	4.769	-8.331	-25.487	-2.072	-13.092	-6.218	-7.421
288	0.288	-12.421	2.353	-9.123	-21.999	-1.503	-20.269	0.547	-9.805
289	0.289	-15.111	0.15	-13.981	-21.026	-5.576	-21.43	-7.374	-13.353
290	0.29	-16.27	-9.568	-8.002	-23.926	-9.071	-20.275	-17.051	-16.712
291	0.291	-17.043	16.686	-10.351	-17.925	-12.371	-19.297	-13.378	-15.023
292	0.292	-21.523	27.847	-10.959	-5.748	-5.807	-18.314	-9.905	-14.702
293	0.293	-12.853	10.747	-9.053	-7.511	-10.659	-17.526	-8.943	-11.479
294	0.294	-14.079	-11.202	-11.991	-5.979	-9.889	-15.151	-9.928	-11.922
295	0.295	-15.098	-8.577	-10.67	-1.755	-7.576	-15.651	-14.206	-12.373
296	0.296	-4.325	-16.197	-13.032	-10.683	-8.162	-13.634	-6.876	-18.26
297	0.297	-8.642	-9.287	-10.946	-7.233	-8.749	-10.642	-11.73	-6.147
298	0.298	-17.625	-7.201	-12.927	-8.252	-10.497	-11.89	-12.543	-14.927
299	0.299	-28.55	-5.284	-11.052	-11.205	-10.889	-4.411	-8.519	-13.435
300	0.3	-21.469	-10.501	-13.248	-6.996	-8.569	-7.367	-6.623	-14.848
301	0.301	-7.215	-2.542	-15.248	-7.813	-12.636	-8.205	-8.611	-11.223
302	0.302	-5.309	-15.483	-11.056	-12.704	-12.254	-5.555	-2.069	-10.116
303	0.303	-7.051	-31.349	-9.363	-8.107	-8.975	-9.482	-8.109	-13.255
304	0.304	-8.599	-33.436	-10.758	-4.099	-7.826	-8.748	-12.22	-16.186
305	0.305	-1.425	-31.457	-14.087	-12.091	-13.838	-14.589	-11.688	-11.95
306	0.306	-7.814	-36.633	-15.288	-13.31	-11.338	-16.747	-8.455	-16.035
307	0.307	-20.982	-38.146	-19.766	-14.339	-10.577	-16.002	-16.264	-20.887
308	0.308	-29.696	-36.766	-16.883	-11.501	-12.537	-9.841	-15.353	-16.258
309	0.309	-31.246	-22.4	-22.713	-17.565	-14.497	-0.789	-12.502	-14.53
310	0.31	-26.968	-8.811	-18.669	-10.273	-9.097	2.815	-11.787	-6.604
311	0.311	-25.811	-20.951	-19.272	-13.235	-11.05	-2.29	-12.633	-7.771
312	0.312	-17.5	-28.79	-18.717	-9.028	-6.423	-5.073	-7.858	-2.537
313	0.313	-1.462	-27.349	-12.16	-14.687	-8.175	2.99	-12.563	-9.296
314	0.314	-3.806	-15.501	-9.666	-14.166	-8.568	-0.18	-14.365	-11.81
315	0.315	-14.479	-20.13	-7.365	-12.294	-8.19	0.899	-14.026	-11.062
316	0.316	-20.323	1.551	-15.325	-14.113	-7.814	-3.849	-9.623	-6.231
317	0.317	-8.171	10.851	-12.249	-14.573	-5.69	2.232	-15.101	-14.934
318	0.318	-12.877	13.576	-5.498	-14.262	-8.408	-6.571	-14.574	-8.946
319	0.319	-8.683	6.037	-6.305	-11.422	-11.895	-5.307	-14.046	-14.156
320	0.32	-5.043	13.034	-10.409	-9.528	-5.316	2.16	-12.353	-15.112
321	0.321	-20.751	19.44	-6.97	-9.95	-2.41	16.968	-12.782	-10.835
322	0.322	-35.691	2.025	-14.357	-11.549	-3.179	23.457	-8.374	-13.144
323	0.323	-29.906	-4.929	-9.558	-7.164	5.737	17.763	-12.862	2.729
324	0.324	-34.199	-4.89	-12.111	-3.939	2.264	-8.443	-9.991	0.812
325	0.325	-18.38	-15.479	-11.376	-10.568	1.296	-12.01	-5.189	-9.246
326	0.326	-3.534	-17.372	-19.347	-16.606	-1.6	-15.203	-12.585	-25.129
327	0.327	21.582	-8.611	-14.177	-15.877	-14.76	-12.015	-9.73	-10.27
328	0.328	24.818	-13.219	-13.259	-15.335	-12.821	-3.618	-10.553	-16.094
329	0.329	9.088	-8.945	-14.085	-13.435	-14.563	-16.306	-16.211	-14.359
330	0.33	0.719	-2.529	-13.353	-11.736	-13.011	-13.881	-5.414	3.052
331	0.331	-22.548	-20.487	-11.461	-14.289	-17.264	-20.172	-7.004	0.709
332	0.332	-31.878	-7.68	-4.54	-10.641	-10.873	-33.65	-5.687	2.818
333	0.333	-34.63	-5.311	-10.582	-3.331	-7.386	-17.737	-6.878	-6.879
334	0.334	-57.898	-15.905	-12.948	-6.455	-12.603	-11.331	-12.916	-1.666
335	0.335	-42.257	-25.527	-8.144	-7.467	-9.698	-13.257	-5.597	-6.323
336	0.336	-33.969	-16.771	-11.469	-13.506	-8.918	-14.988	-0.785	0.845
337	0.337	-26.461	-24.664	-12.08	-15.877	-8.135	-25.988	-8.747	-5.538
338	0.338	-14.895	-20.343	-11.719	-11.08	-7.544	-24.626	-24.834	-4.365
339	0.339	-4.294	-39.847	-10.389	-7.836	-9.465	-10.306	-13.242	-7.45
340	0.34	-14.009	-25.685	-10.029	-6.135	-8.88	-12.238	-11.136	-22.145
341	0.341	12.278	-28.174	-11.219	1.779	-7.517	-10.49	-9.234	-7.226
342	0.342	8.558	-16.529	-6.206	5.243	-7.895	-8.932	-10.997	-9.145
343	0.343	18.571	-5.847	-6.808	-2.125	-12.72	-24.803	-9.466	-14.346
344	0.344	-9.735	-7.763	-7.408	4.628	-8.064	-35.449	-5.224	-12.768
345	0.345	-6.108	-9.5	-6.072	-8.548	-10.953	-33.519	-4.079	-2.682
346	0.346	-9.452	-20.535	-6.472	-10.495	-9.584	-28.298	-12.426	-6.326
347	0.347	12.374	-24.807	-9.389	-5.281	-11.889	-32.949	3.627	-12.3
348	0.348	4.007	-31.227	-3.409	-9.945	-9.749	-40.096	1.293	-21.933
349	0.349	-3.581	-42.072	-2.652	-11.317	-12.447	-41.252	-5.097	-18.22
350	0.35	-15.238	-43.437	-3.442	-10.186	-12.051	-28.083	0.704	-17.03
351	0.351	-38.7	-26.419	-5.387	-11.37	-9.913	-19.368	-11.492	-17.988
352	0.352	-48.023	-24.099	-15.464	-16.623	-8.555	-20.923	-9.937	-24.724
353	0.353	-45.327	-34.758	-22.621	-15.692	-4.297	-25.185	-5.673	-32.623
354	0.354	-37.763	-25.126	-21.443	-16.483	-4.866	-18.814	-9.35	-29.497
355	0.355	-16.653	-16.442	-20.251	-20.553	-4.461	-15.348	-3.346	-28.497
356	0.356	-8.32	-8.525	-25.454	-13.986	-9.873	-12.288	1.887	-25.948
357	0.357	-10.822	-4.269	-22.525	-11.481	0.973	-13.293	-8.934	-20.307
358	0.358	-8.499	-10.661	-19.978	-13.816	-0.561	-0.166	-16.077	-19.704
359	0.359	-23.396	-2.338	-19.168	-15.755	-7.704	17.218	-9.67	-19.095
360	0.36	-21.471	-18.393	-14.293	-19.05	-11.372	10.225	-3.65	-19.655
361	0.361	-19.735	-48.766	-13.674	-20.789	-10.197	12.312	-10.98	-27.555
362	0.362	-15.096	-11.221	-15.379	-18.27	-11.156	2.579	-17.738	-21.528
363	0.363	-13.747	23.997	-15.727	-14.973	-12.11	11.212	-13.463	-9.689
364	0.364	-17.425	28.443	-14.317	-8.387	-11.326	9.584	-17.515	14.137
365	0.365	-13.946	24.389	-9.428	0.523	-8.989	13.75	-14.017	-2.886
366	0.366	-17.059	5.627	-11.316	-12.624	-10.911	7.262	-3.929	-12.165
367	0.367	-4.297	2.352	-13.021	-7.39	-11.474	-10.841	-8.15	1.978
368	0.368	-9.521	11.642	-7.173	-12.031	-12.035	-18.514	-14.503	-21.236
369	0.369	-20.549	-8.103	-4.8	-22.096	-10.671	-25.622	-17.952	-11.936
370	0.37	-13.384	-0.573	-5.321	-18.431	-9.305	-10.842	-18.884	-14.638
371	0.371	-6.991	1.748	-11.262	-19.602	-9.68	-5.145	-15.943	-7.089
372	0.372	-17.816	-8.918	-7.138	-9.934	-13.346	-10.455	-23.838	-0.118
373	0.373	-1.926	-22.499	-10.575	-13.62	-10.046	-9.003	-20.699	-10.756
374	0.374	4.494	-34.727	-9.941	-19.619	-7.122	-7.751	-13.878	-1.068
375	0.375	-1.272	-20.459	-8.148	-20.592	-9.819	-4.207	-9.575	14.81
376	0.376	-20.576	-14.741	-0.149	-13.832	-5.559	-0.849	-5.459	29.703
377	0.377	-12.982	-9.596	-6.091	-19.846	-8.079	6.397	-1.928	0.656
378	0.378	-10.608	-1.722	-9.127	-14.245	-3.642	-6.476	-5.172	-11.74
379	0.379	-16.97	-11.844	-11.968	-12.322	-7.72	-15.262	-6.874	-8.074
380	0.38	-22.762	-18.247	-12.691	-9.036	-10.24	-7.408	-7.223	1.984
381	0.381	-17.531	-19.406	-10.32	-17.95	-5.796	8.403	-11.634	-1.102
382	0.382	-15.995	-22.536	-10.843	-0.931	-7.545	18.99	-17.013	1.611
383	0.383	-11.76	-15.783	-8.848	-17.187	-8.908	24.752	-10.396	-5.936
384	0.384	-18.155	-13.278	-14.215	-2.281	-5.626	16.013	-11.132	-12.918
385	0.385	-17.007	-9.233	-14.749	-4.213	-5.252	1.668	-13.421	-27.832
386	0.386	-11.767	-14.126	-15.281	1.01	-7.961	-19.646	-12.803	-18.168
387	0.387	-6.906	-24.233	-12.331	-0.541	-7.574	-11.352	-8.122	-23.404
388	0.388	-9.381	-14.215	-13.642	6.615	-12.41	-13.905	-7.506	-21.875
389	0.389	-14.943	-15.421	-13.209	2.94	-7.572	-20.912	-9.992	-23.246
390	0.39	-19.719	-18.961	-7.36	-15.058	-12.218	-23.069	-6.661	-24.418
391	0.391	-10.963	-11.652	-16.222	-7.505	-13.961	-25.035	-11.46	-18.438
392	0.392	-7.419	-18.463	-12.702	-5.175	-11.445	-16.355	-9.485	-21.539
393	0.393	-2.133	-22.755	-11.696	-3.04	-11.833	-17.933	-7.706	-20.587
394	0.394	-6.909	-28.405	-12.63	-8.851	-12.23	-16.609	-7.277	-12.674
395	0.395	-6.12	-18.941	-15.113	-10.601	-9.529	-20.305	-1.819	-20.04
396	0.396	-10.177	-15.266	-12.76	-18.55	-11.472	-19.144	-8.358	-15.199
397	0.397	-13.647	2.715	-6.152	-8.503	-6.642	-35.217	-9.1	-19.461
398	0.398	-23.692	-20.533	-8.646	-12.183	-8.583	-28.257	-13.118	-17.147
399	0.399	-22.341	-17.465	-7.852	-3.876	-5.291	-26.127	-8.244	-9.227
400	0.4	-13.452	-20.204	-12.677	-9.118	-4.715	-28.045	-6.28	4.696
401	0.401	-12.308	-22.73	-9.376	-6.223	-3.359	-19.312	-15.153	-16.597
402	0.402	-28.394	-20.393	-18.277	-5.453	-1.999	-20.819	-8.745	-13.886
403	0.403	-49.523	-5.482	-24.673	-17.65	-8.571	-16.519	-7.566	-11.369
404	0.404	-41.239	-18.999	-30.685	-22.868	-13.404	-15.315	-12.771	-13.693
405	0.405	-28.495	-17.212	-21.022	-21.313	-7.401	-6.93	-11.784	-11.557
406	0.406	-30.82	-28.16	-19.875	-19.944	-6.62	-9.974	-14.275	-9.611
407	0.407	-24.415	-18	-21.049	-16.25	-11.456	-12.84	-16.573	-7.846
408	0.408	-26.326	-16.744	-17.959	-19.714	-13.381	-10.271	-14.626	-9.359
409	0.409	-6.944	-8.305	-16.991	-18.733	-6.798	-12.503	-8.619	-2.165
410	0.41	-4.423	-2.985	-10.994	-17.748	-7.577	-1.57	-9.383	-11.025
411	0.411	-2.078	-5.82	-6.923	-16.957	-5.262	0.066	-1.426	-7.498
412	0.412	4.346	-8.325	-6.341	-16.164	-7.205	7.324	-0.437	-12.689
413	0.413	6.338	-5.986	-13.689	-16.713	-6.63	8.562	-1.389	-9.752
414	0.414	1.161	-10.809	-6.902	-14.737	-12.059	7.477	-3.889	-1.762
415	0.415	-0.348	-15.507	-4.373	-16.416	-10.132	8.518	-11.234	-6.9
416	0.416	-10.366	-6.63	-2.033	-11.505	-13.432	1.8	-16.062	-9.73
417	0.417	-11.486	2.221	-5.503	-6.794	-14.018	15.012	-15.261	-12.195
418	0.418	-17.444	-1.305	-8.783	-2.66	-7.057	13.114	-12.925	-9.846
419	0.419	-14.308	-6.516	-17.68	5.345	-11.893	-6.207	-10.98	-11.769
420	0.42	-15.254	-21.229	-18.835	1.926	-7.637	-13.721	-10.393	-8.448
421	0.421	-28.4	-6.351	-15.348	-3.215	-6.86	-25.294	-10.958	-8.988
422	0.422	-38.073	-16.032	-10.127	-6.042	-8.793	-14.603	-9.586	-12.428
423	0.423	-32.846	-21.273	-11.102	-11.955	-13.442	-16.486	-15.959	-9.093
424	0.424	-31.282	-6.997	-11.889	-6.252	-11.699	-11.206	-11.685	-11.959
425	0.425	-21.192	10.374	-20.804	-6.748	-5.895	-15.785	-12.439	-7.467
426	0.426	-6.849	-1.262	-17.333	-9.965	-5.117	-25.774	-14.348	-11.483
427	0.427	-1.029	-11.91	-14.245	-11.621	-7.049	-22.017	-9.678	-6.597
428	0.428	11.178	-17.721	-13.296	-9.027	-5.109	-27.926	-5.59	-11.237
429	0.429	-3.118	-44.029	-5.388	-14.361	-14.003	-24.759	-9.057	-14.142
430	0.43	-8.914	-47.708	-4.446	-6.336	-7.612	-31.47	-3.622	-15.501
431	0.431	-10.658	-23.915	-11.253	-9.342	-8.772	-25.395	-7.089	-14.137
432	0.432	-6.028	-20.815	-10.503	-16.028	-3.541	-32.657	-6.495	-12.968
433	0.433	-16.113	-23.533	-9.755	-13.404	-2.564	-17.857	-9.394	-9.285
434	0.434	-19.795	-21.026	-9.202	-15.635	-3.331	-11.388	-10.732	-9.667
435	0.435	-20.973	4.707	-8.652	-12.05	-12.225	-5.53	-9.357	-14.512
436	0.436	-15.767	1.408	-11.581	-15.241	-11.055	-0.263	-8.182	-11.229
437	0.437	-20.609	-1.69	-11.22	-13.403	-12.018	4.406	-14.171	-10.648
438	0.438	-18.09	0.997	-13.569	-12.92	-9.109	11.604	-18.41	-13.165
439	0.439	-20.41	-1.544	-10.692	-9.539	-9.88	12.795	-16.07	-18.581
440	0.44	-16.933	0.767	-11.106	-12.355	-9.102	11.65	-11.215	-17.997
441	0.441	-12.29	-5.631	-9.975	-10.347	-9.682	10.691	-11.775	-16.059
442	0.442	-21.173	0.176	-10.199	-9.112	-9.096	9.722	-10.017	-7.146
443	0.443	-19.993	5.392	-10.411	-7.483	-5.025	0.049	-13.48	-5.966
444	0.444	-6.807	-15.329	-12.944	-3.539	-3.661	-11.75	-9.009	-11.921
445	0.445	-1.558	-29.457	-12.182	-9.279	-6.941	-16.383	-10.737	-14.968
446	0.446	-12.579	-21.885	-12.975	-8.448	-6.535	2.391	-11.103	-12.037
447	0.447	-5.415	-14.891	-12.219	-14.98	-10.195	-0.121	-11.485	-11.269
448	0.448	-1.718	-12.721	-8.942	-6.988	-13.46	-7.105	-8.576	-10.497
449	0.449	-5.197	-14.627	-6.83	-5.967	-8.605	-13.495	-9.736	-7.003
450	0.45	-12.564	-23.318	-10.53	-10.755	-13.234	-3.819	-8.582	-10.267
451	0.451	-21.496	-24.859	-7.265	-13.23	-12.639	-9.047	-11.49	-13.13
452	0.452	-10.688	-14.794	-8.449	-13.963	-13.014	-10.588	-7.048	-13.501
453	0.453	-0.641	-34.335	-11.18	-17.413	-7.58	-11.933	-7.63	-11.163
454	0.454	0.525	-31.603	-8.483	-14.097	-8.154	-20.828	-10.155	-10.757
455	0.455	-7.764	-49.418	-7.714	-16.977	-11.44	-7.671	-11.521	-8.801
456	0.456	-21.659	-47.097	-12.156	-11.145	-10.852	4.518	-8.627	-13.044
457	0.457	-27.416	-36.466	-14.081	-8.803	-9.492	-12.909	-8.248	-15.548
458	0.458	-29.092	-53.858	-15.798	-3.939	-7.168	-34.018	-9.419	-11.093
459	0.459	-17.997	-23.447	-13.259	-7.205	-6.777	-25.714	-6.525	-15.157
460	0.46	-27.983	-11.037	-16.527	-7.759	-7.156	-28.261	-12.537	-14.763
461	0.461	-34.289	15.305	-12.434	-7.341	-5.989	-35.263	-16.818	-10.322
462	0.462	-40.217	32.354	-18.202	-12.739	-8.113	-24.66	-14.507	-3.743
463	0.463	-28.341	41.635	-23.781	-14.644	-4.243	-18.908	-9.678	-13.422
464	0.464	-20.339	72.783	-20.273	-24.686	-5.595	-20.705	-5.036	-25.228
465	0.465	-21.637	18.575	-19.661	-23.306	-2.306	-6.439	-4.467	-26.778
466	0.466	-17.921	11.2	-17.888	-24.449	-8.894	-12.319	-11.451	-13.815
467	0.467	-9.581	-8.77	-15.339	-18.419	-7.947	-14.16	-4.693	12.497
468	0.468	-14.796	-51.372	-9.9	-19.366	-13.967	-12.728	-7.216	1.26
469	0.469	-8.008	-45.98	-10.462	-16.436	-8.377	-14.229	-6.45	-8.809
470	0.47	1.682	-20.812	-12.385	-24.354	-10.338	-5.498	-13.036	-18.109
471	0.471	8.091	-34.331	-10.634	-12.541	-9.779	-9.17	-10.522	-15.407
472	0.472	-2.734	-30.213	-8.109	-10.993	-6.906	-16.74	-11.305	-12.904
473	0.473	-6.976	-11.418	-8.476	-15.254	-8.289	-15.979	-9.373	-15.242
474	0.474	-15.855	-14.676	-8.846	-11.593	-3.876	-22.176	-6.097	-13.125
475	0.475	-19.319	-17.732	-9.983	-0.776	-11.643	-24.671	-10.179	-11.198
476	0.476	-26.657	-25.985	-10.359	-5.059	-8.576	-24.248	-7.687	-9.47
477	0.477	-17.741	-18.394	-8.795	-3.923	-11.5	-26.327	-7.336	-1.564
478	0.478	-23.732	-25.314	-6.842	-5.11	-10.762	-17.548	-6.983	-8.751
479	0.479	-14.052	-18.912	-11.078	-8.234	-11.58	-13.983	-10.692	-5.127
480	0.48	-7.69	-13.123	-5.632	-7.298	-9.697	-17.565	-12.083	-11.18
481	0.481	5.44	-21.859	-12.189	-11.594	-10.318	-18.628	-13.271	-14.324
482	0.482	7.143	-10.826	-11.395	-17.257	-14.405	-13.877	-8.842	-13.394
483	0.483	-7.202	-3.687	-9.056	-13.82	-11.924	-7.964	-14.286	-17.679
484	0.484	-5.31	-4.893	-10.983	-11.932	-10.603	2.626	-17.803	-12.098
485	0.485	-3.616	-1.468	-14.265	-13.724	-10.255	-4.578	-11.838	-18.734
486	0.486	-14.699	-13.315	-12.534	-10.285	-9.143	-5.77	-9.545	-12.824
487	0.487	-18.976	-2.328	-10.031	-13.632	-10.357	-9.278	-13.055	-12.126
488	0.488	-20.168	4.776	-10.433	-8.845	-9.633	-4.064	-12.5	-11.614
489	0.489	-16.699	-9.59	-9.295	-12.188	-6.964	2.711	-14.271	-9.74
490	0.49	-21.94	-11.571	-3.308	-15.139	-8.169	6.97	-14.682	-8.061
491	0.491	-30.852	-16.859	-11.273	-10.366	-11.115	11.033	-14.311	-8.515
492	0.492	-24.854	-12.277	-16.544	-15.078	-9.227	10.446	-15.492	-15.947
493	0.493	-25.828	-11.016	-15.61	-9.72	-11.205	3.078	-13.582	-32.08
494	0.494	-26.798	-22.927	-18.167	-10.34	-10.472	-3.71	-8.577	-25.179
495	0.495	-13.634	-30.986	-12.604	-5.752	-14.961	0.537	-13.24	-10.357
496	0.496	-11.705	-26.846	-10.711	-5.226	-13.064	-3.53	-5.51	18.604
497	0.497	-27.597	-23.287	-10.186	-7.797	-14.849	1.324	-8.614	6.147
498	0.498	-16.977	-29.385	-9.647	-9.22	-9.083	-4.655	-7.657	-5.125
499	0.499	0.417	-13.407	-6.219	-3.447	-6.808	-6.951	0.269	-15.245
500	0.5	16.644	-6.543	-7.631	-4.238	-6.274	-6.338	-2.846	-18.403
501	0.501	10.214	-4.529	-8.859	-6.196	-5.735	-10.93	-7.712	-15.76
502	0.502	-14.996	-6.581	-14.922	-4.306	-9.842	-14.945	-10.256	-13.306
503	0.503	-38.832	-11.889	-22.928	-9.765	-8.531	-11.406	-4.672	-15.661
504	0.504	-41.935	2.322	-26.094	-10.418	-8.957	-5.935	-8.19	-17.823
505	0.505	-27.81	-7.442	-23.256	-12.405	-7.841	-5.295	-10.159	-12.046
506	0.506	-30.321	-5.794	-19.079	-5.876	-5.949	-8.515	-11.932	-10.323
507	0.507	-32.639	-29.696	-26.523	-10.169	-8.695	-11.339	-11.578	-5.703
508	0.508	-26.245	-26.481	-17.719	-12.532	-10.272	-10.875	-10.25	-7.075
509	0.509	-20.444	-17.258	-14.333	-14.508	-9.523	-5.58	-3.697	-10.766
510	0.51	-22.225	-14.564	-13.462	-17.841	-8.777	-2.195	1.121	-7.289
511	0.511	-14.324	-17.072	-18.405	-8.976	-7.445	-4.226	-6.842	-14.643
512	0.512	-12.986	-0.79	-14.243	-17.92	-6.304	1.097	-12.1	-17.535
513	0.513	-14.133	-2.902	-12.004	-11.963	-9.81	-6.734	-18.899	-16.746
514	0.514	-12.938	-4.854	-12.66	-15.104	-11.179	-16.3	-14.66	-12.675
515	0.515	-3.208	-10.102	-12.141	-12.258	-4.616	-7.288	-15.455	-16.155
516	0.516	0.518	4.103	-13.938	-20.243	2.146	1.158	-17.413	-15.56
517	0.517	1.733	-5.73	-8.179	-10.616	-0.386	13.076	-20.724	-13.786
518	0.518	-7.899	-14.622	-10.548	-17.049	1.923	21.115	-15.713	-18.195
519	0.519	-7.497	-46.935	-11.171	-8.769	-1.577	14.057	-13.989	-14.685
520	0.52	-16.39	-64.445	-9.289	-9.76	-4.872	15.3	-15.363	-14.276
521	0.521	-15.225	-62.181	-6.443	-12.691	-0.81	21.373	-9.969	-11.344
522	0.522	-20.448	-34.568	-12.302	-15.215	-6.617	14.088	-13.471	-12.479
523	0.523	-17.529	-38.315	-11.575	-11.146	-4.29	-0.582	-7.485	-12.836
524	0.524	-9.569	-28.288	-18.198	-6.303	-13.764	-19.714	-1.881	-17.652
525	0.525	0.124	-37.617	-12.239	-6.883	-7.368	-32.461	0.049	-9.693
526	0.526	6.525	-23.546	-13.053	-13.451	-15.684	-44.059	6.038	-2.307
527	0.527	5.388	-31.147	-11.548	-13.837	-5.997	-46.173	3.7	-3.239
528	0.528	6.385	-5.406	-15.07	-13.064	-2.306	-48.095	0.208	9.967
529	0.529	7.367	4.651	-14.527	-13.849	-3.449	-42.846	-1.742	4.201
530	0.53	-0.542	13.948	-12.836	-4.378	-10.786	-38.164	-9.496	-4.473
531	0.531	-1.493	5.67	-16.358	-0.721	-25.476	-28.056	-16.861	-12.379
532	0.532	-16.168	23.487	-14.081	-11.58	-10.557	-24.35	-13.966	-19.517
533	0.533	-9.756	30.458	-7.544	-10.252	-12.471	-30.322	-9.706	-13.104
534	0.534	-11.693	32.607	-10.483	-9.109	-10.702	-27.17	-10.487	4.916
535	0.535	-9.944	22.962	2.635	-12.611	-9.12	-26.134	-13.973	22.749
536	0.536	-33.747	7.125	-3.212	-5.28	-4.829	-23.551	-14.559	6.514
537	0.537	-23.686	5.017	-4.986	-10.141	-8.473	-25.809	-18.619	-4.102
538	0.538	-32.975	-12.346	-3.457	-9.387	-14.438	-27.694	-15.137	-13.752
539	0.539	-30.267	-19.238	-13.529	-11.733	-11.296	-23.008	-14.749	-15.468
540	0.54	-27.755	-8.533	-1.727	-2.273	-10.284	-18.909	-15.906	-10.793
541	0.541	-30.082	-18.138	6.214	-1.14	-7.725	-13.084	-11.448	-0.702
542	0.542	-27.962	4.77	-9.658	-9.485	-10.011	-5.72	-6.023	-4.357
543	0.543	-26.017	7.921	-7.539	-25.574	-9.39	-10.555	-7.944	-10.338
544	0.544	-20.779	-0.339	-5.595	-9.34	-11.282	-14.819	-11.218	-5.109
545	0.545	-9.733	-18.092	-14.299	-15.749	-12.987	-15.616	-17.784	-17.864
546	0.546	-8.365	-11.087	-6.344	-13.838	-8.115	-10.805	-18.551	-12.609
547	0.547	-4.688	-21.689	-19.293	-8.633	-12.721	-10.255	-14.469	-29.976
548	0.548	-8.179	-31.318	-7.085	-29.362	-7.264	-14.349	-12.519	-18.335
549	0.549	-9.152	-15.387	-8.611	-37.71	-3.739	-15.747	-5.151	-11.935
550	0.55	-6.242	-13.184	-7.239	-30.182	-9.694	-16.175	1.639	-10.003
551	0.551	-6.984	-11.184	-10.893	-9.111	-7.324	-9.651	-2.602	-15.231
552	0.552	-15.852	-30.479	-9.7	-11.847	-5.343	-8.747	-1.814	-35.939
553	0.553	-29.006	-17.654	-14.906	11.353	-4.721	-0.884	0.143	-27.61
554	0.554	-30.768	-29.213	-17.794	-4.35	-0.622	-6.169	-4.473	-25.088
555	0.555	-38.706	-27.022	-6.357	-7.085	-5.426	0.534	-8.517	-27.413
556	0.556	-40.049	-13.418	-4.785	-14.664	-10.029	2.988	-5.983	-21.031
557	0.557	-36.343	-18.591	-3.396	-7.725	-12.893	-5.981	-11.387	-22.971
558	0.558	-18.297	-29.594	-7.033	-5.633	-11.501	-7.22	-11.954	-17.753
559	0.559	20.267	-39.611	-8.142	-7.603	-9.149	-12.507	-15.232	-22.405
560	0.56	3.87	-43.223	-4.99	-12.868	-11.247	-7.722	-11.151	-21.066
561	0.561	-11.182	-37.141	-11.703	-8.26	-11.606	-5.253	-9.772	-22.24
562	0.562	-33.97	-21.01	-24.812	-12.548	-9.637	3.602	-12.078	-16.259
563	0.563	-29.865	0.178	-30.569	-8.913	-12.5	4.726	-13.235	-13.188
564	0.564	-33.523	8.585	-32.255	-5.465	-8.79	3.723	-7.233	-14.188
565	0.565	-23.449	26.453	-30.65	-6.47	-11.085	0.772	-8	-16.721
566	0.566	-20.33	38.116	-29.235	-5.536	-9.892	3.26	-13.604	-15.968
567	0.567	-6.183	31.775	-22.79	-3.056	-9.471	5.559	-8.758	-5.157
568	0.568	11.638	2.783	-19.245	-7.148	-8.286	4.968	-13.389	-3.639
569	0.569	13.973	-59.672	-9.513	-18.013	-11.755	15.027	-10.465	-7.925
570	0.57	16.128	-50.715	-8.3	-16.485	-11.357	19.255	-10.051	-16.852
571	0.571	10.345	-42.56	-9.41	-20.766	-10.18	10.313	-12.348	-8.55
572	0.572	-15.948	-20.47	-12.452	-27.188	-9.784	21.122	-15.219	-7.6
573	0.573	-27.156	-26.987	-15.315	-26.061	-11.713	19.705	-15.57	-0.846
574	0.574	-23.85	-20.923	-16.036	-16.41	-8.215	7.822	-14.373	-1.627
575	0.575	-20.739	-4.394	-15.219	-17.593	-7.821	9.285	-10.853	-5.702
576	0.576	-29.041	-9.369	-10.336	-11.61	-8.2	2.032	-5.407	-7.641
577	0.577	-21.483	-41.231	-12.226	-10.669	-10.133	-4.436	-10.218	-10.942
578	0.578	-9.887	-28.783	-10.437	-5.846	-10.509	-10.516	-5.549	-11.55
579	0.579	-12.059	-25.015	-2.458	-8.37	-7.588	-24.517	-9.598	-4.596
580	0.58	-2.411	-41.982	-8.416	-2.762	-5.637	-34.243	-9.976	-5.594
581	0.581	-11.149	-13.668	-7.398	-6.237	-3.695	-22.095	-12.297	-3.106
582	0.582	-9.655	5.142	-6.38	-6.804	-8.539	-20.56	-14.436	-5.461
583	0.583	-2.58	-4.85	-10.594	-10.864	-9.113	-42.236	-9.214	-4.917
584	0.584	-11.559	-14.087	-4.93	-8.346	-11.05	-45.321	-12.696	-6.877
585	0.585	-8.145	-11.335	-6.814	-6.983	-9.31	-48.005	-3.986	-6.302
586	0.586	-15.55	-8.771	-11.401	-5.815	-5.83	-45.455	-9.989	-7.666
587	0.587	-18.515	-25.004	-16.771	-11.8	-8.153	-33.804	-6.9	-6.339
588	0.588	-16.043	-31.385	-21.565	-5.792	-14.734	-23.116	-7.877	-7.542
589	0.589	-10.476	-25.598	-20.946	-9.846	-9.902	-17.27	-10.395	-11.267
590	0.59	-12.454	-27.371	-20.332	-7.904	-9.123	-8.523	-11.171	-9.951
591	0.591	-13.064	-22.764	-14.484	-9.818	-5.056	-6.938	-9.235	-7.841
592	0.592	-20.828	-1.143	-8.827	-11.532	-6.986	-11.157	-13.878	-11.501
593	0.593	-19.875	-4.256	-19.633	-10.158	-10.278	-14.798	-12.125	-9.164
594	0.594	-18.907	-1.582	-11.659	-11.507	-3.698	-11.3	-6.317	-14.027
595	0.595	-7.483	5.931	-15.882	-8.577	-4.463	-8.178	-3.987	-12.131
596	0.596	0.483	8.245	-9.467	-13.002	-6.779	-12.977	-8.819	-13.899
597	0.597	-6.652	6.095	-5.955	-14.718	-7.346	-13.691	-9.396	-12.558
598	0.598	-2.954	-7.493	-9.037	-12.176	-5.403	-9.565	-8.81	-12.189
599	0.599	-6.412	-5.801	-2.238	-14.491	-8.296	-14.344	-6.28	-7.355
600	0.6	-22.455	5.183	-8.209	-12.349	-10.799	-4.226	-11.685	-10.651
601	0.601	-34.057	6.502	-15.542	-12.708	-10.406	-2.82	-13.618	-11.232
602	0.602	-27.684	2.785	-6.617	-14.59	-10.023	-1.607	-19.624	-17.027
603	0.603	-18.044	-5.596	-5.438	-15.307	-4.023	-9.862	-18.86	-16.242
604	0.604	-26.799	-6.634	-8.52	-15.417	-6.538	2.011	-14.024	-11.382
605	0.605	-22.188	-13.473	-5.611	-11.093	-12.154	-8.975	-12.095	-6.717
606	0.606	-32.286	-11.007	-9.847	-9.29	-10.223	-7.581	-9.208	-8.446
607	0.607	-41.219	-8.711	-15.437	-5.748	-10.81	-1.16	-7.862	-7.057
608	0.608	-30.4	-19.575	-14.836	-8.979	-6.759	-14.306	-5.55	-11.468
609	0.609	-23.251	-24.241	-12.885	-6.777	-8.117	-16.039	-6.727	-9.678
610	0.61	-14.341	-34.329	-15.773	-10.389	-6.76	-17.583	-10.427	-12.143
611	0.611	-13.181	-20.003	-8.792	-8.004	-11.601	-16.237	-11.805	-14.415
612	0.612	-7.954	-29.668	-3.937	-5.03	-16.249	-19.934	-5.246	-11.47
613	0.613	4.793	-24.39	-9.936	-6.122	-12.183	-23.449	-8.172	-5.421
614	0.614	6.52	-10.006	-10.71	-7.213	-9.67	-13.814	-7.414	-16.786
615	0.615	-4.511	-7.994	-14.185	-7.911	-9.28	-20.238	-8.192	-15.175
616	0.616	-5.849	0.797	-13.584	-10.536	-8.117	-14.262	-8.778	-10.863
617	0.617	-9.508	-7.08	-11.816	-9.296	-6.179	-15.243	-13.433	-7.127
618	0.618	-17.796	-28.72	-10.431	-12.702	-1.15	-16.219	-12.86	-13.055
619	0.619	-29.561	-44.391	-9.037	-12.247	-4.441	-3.058	-15.386	-13.948
620	0.62	-31.074	-18.919	-9.382	-9.285	-13.348	2.758	-13.065	-16.788
621	0.621	-29.697	-8.911	-12.046	-3.228	-6.962	-5.934	-14.228	-15.959
622	0.622	-20.782	-12.035	-6.199	-5.685	-10.44	11.488	-17.909	-15.137
623	0.623	-17.32	-14.773	-18.359	-9.695	-15.66	9.169	-12.496	-24.565
624	0.624	-10.003	-17.315	-13.102	-10.217	-14.694	2.767	-10.571	-20.841
625	0.625	-11.003	-5.724	-11.53	-14.796	-10.426	4.667	-4.578	-19.629
626	0.626	-5.049	-7.834	-12.862	-10.664	-9.638	-4.073	-5.361	-7.774
627	0.627	7.078	-9.777	-14.004	-17.565	-10.21	3.822	-8.845	0.202
628	0.628	19.222	-18.518	-15.152	-20.395	-13.496	-0.467	-8.268	-6.917
629	0.629	-4.595	2.14	-12.048	-19.553	-12.914	-1.669	-6.517	-3.198
630	0.63	-14.66	-0.61	-18.808	-20.269	-10.392	4.291	-7.869	-14
631	0.631	1.022	-3.174	-19.569	-19.624	-8.064	-9.679	-4.582	-15.316
632	0.632	9.367	-28.935	-12.195	-17.631	-5.928	-11.632	-7.488	-14.126
633	0.633	1.851	-18.883	-15.077	-12.161	-0.709	-20.356	-8.657	-15.257
634	0.634	-9.717	-21.988	-17.569	-14.052	-1.291	-21.942	-9.813	-18.323
635	0.635	-24.6	-41.749	-15.219	-13.426	-0.716	-20.632	-8.274	-5.523
636	0.636	-26.512	-34.219	-15.784	-11.635	-2.456	-16.987	-5.564	-7.242
637	0.637	-28.242	-22.634	-13.835	-9.073	-7.29	-18.16	-7.496	-5.674
638	0.638	-26.694	-16.288	-10.928	-8.645	-6.709	-10.808	-9.615	-7.007
639	0.639	-19.534	-10.534	-15.764	-6.481	-13.293	-4.006	-9.8	-13.378
640	0.64	-23.206	1.603	-13.83	-11.685	-10.776	0.291	-11.733	-21.688
641	0.641	-24.368	3.114	-14.413	-15.132	-10	-0.433	-9.019	-37.739
642	0.642	-23.399	-15.655	-15.759	-11.822	-6.515	1.548	-14.043	-30.757
643	0.643	-28.241	-2.876	-20.199	-8.902	-8.457	10.3	-9.394	1.184
644	0.644	-23.967	-14.49	-14.781	-11.4	-16.211	-7.664	-15.961	14.738
645	0.645	-32.849	-46.435	-15.358	-12.746	-13.125	-20.396	-18.463	-5.968
646	0.646	-24.505	-23.613	-9.362	-7.9	-14.101	-31.963	-12.835	-9.64
647	0.647	-17.136	-11.224	-7.038	-3.252	-11.596	-29.795	-10.896	-12.924
648	0.648	-23.92	-7.55	-7.616	-1.514	-9.283	-27.812	-15.536	-9.82
649	0.649	-17.931	2.496	-12.267	-7.319	-9.877	-22.531	-10.104	-1.492
650	0.65	-9.05	-6.804	-6.844	-8.09	-7.954	-17.831	0.756	-4.003
651	0.651	6.597	-4.095	-11.691	-11.574	-0.227	-13.508	-0.782	-15.613
652	0.652	12.948	-1.605	-7.06	-14.866	-5.467	-25.26	-2.135	-21.992
653	0.653	7.119	14.621	-8.813	-20.29	-6.453	-20.57	-11.034	-16.195
654	0.654	-5.077	-0.349	-3.992	-18.361	-2.203	-7.574	-12.19	-7.491
655	0.655	-6.634	-10.106	-10.016	-15.067	-7.815	-2.319	-9.076	0.439
656	0.656	-7.986	-18.919	-10.808	-15.645	-9.752	-3.856	-13.905	-9.63
657	0.657	-11.68	-20.544	-10.249	-9.842	-6.465	0.401	-14.661	-13.309
658	0.658	-3.387	-27.769	-10.86	-18.739	-11.889	-0.776	-10.576	-12.138
659	0.659	-0.305	-24.15	-11.467	-12.735	-13.833	-4.297	-5.72	-15.23
660	0.66	-15.022	-39.891	-10.13	-13.701	-10.554	5.325	-3.777	-10.394
661	0.661	-29.923	-29.304	-17.508	-14.674	-8.834	8.926	-5.51	-2.464
662	0.662	-20.238	-42.851	-10.178	-15.45	-11.383	14.83	-6.854	-5.569
663	0.663	-21.955	-30.674	-11.162	-11.39	-8.126	11.626	-13.221	-6.544
664	0.664	-29.857	-35.303	-13.702	-13.336	-10.286	-1.261	-17.471	-16.215
665	0.665	-31.172	-28.099	-17.79	-20.712	-10.699	-20.719	-15.138	-9.83
666	0.666	-24.772	-8.522	-15.874	-13.974	-9.56	-28.386	-14.549	-13.322
667	0.667	-25.93	-5.808	-11.239	-11.495	-4.744	-30.832	-11.247	-16.419
668	0.668	-20.708	-8.388	-14.148	-7.471	-6.708	-37.351	-11.824	-19.313
669	0.669	-19.747	12.588	-10.675	-8.096	-6.154	-35.559	-15.299	-13.312
670	0.67	-13.762	9.737	-13.006	-4.839	-10.248	-37.433	-12.966	-14.094
671	0.671	-16.119	-3.214	-12.627	-7.748	-12.8	-32.92	-10.83	-3.273
672	0.672	-9.57	12.923	-8.963	-7.347	-11.478	-22.999	-11.216	-11.242
673	0.673	-3.605	2.322	-11.291	-6.949	-6.681	-11.343	-5.414	-4.109
674	0.674	-4.42	0.481	-6.477	-5.787	-14.081	-6.868	-7.734	-13.034
675	0.675	6.381	-22.249	-7.076	-8.5	-15.088	-11.29	-2.89	-16.54
676	0.676	14.287	-6.532	-3.017	-5.037	-10.868	-10.259	-7.532	-13.471
677	0.677	1.307	-9.215	-3.41	-11.631	-8.576	-18.699	-9.268	-16.406
678	0.678	-21.526	14.017	-2.066	-6.819	-6.685	-11.469	-16.249	-17.198
679	0.679	-30.806	4.744	-6.138	-4.347	-8.672	-16.425	-13.367	-8.303
680	0.68	-28.12	-3.556	-14.08	-9.999	-8.143	-15.759	-7.393	-14.315
681	0.681	-45.966	-6.071	-20.091	-10.64	-9.544	-13.541	-9.738	-6.981
682	0.682	-43.682	-8.39	-21.079	-8.759	-3.196	-8.825	-6.256	-13.767
683	0.683	-41.592	-23.278	-25.931	-9.391	-9.252	1.131	-12.268	-14.554
684	0.684	-24.235	-21.341	-23.438	-10.795	-6.979	11.074	-3.389	-15.338
685	0.685	-21.989	-23.073	-16.106	-15.286	-11.87	4.582	-6.895	-11.869
686	0.686	-15.684	-15.131	-17.097	-14.757	-11.351	-3.829	-14.294	-12.449
687	0.687	-6.068	-16.484	-12.857	-16.16	-10.834	1.309	-15.301	-14.194
688	0.688	-4.377	-10.078	-13.644	-8.868	-10.516	-13.47	-14.572	-10.721
689	0.689	-5.98	-4.059	-8.822	-3.719	-10.984	-15.641	-10.551	-12.086
690	0.69	-4.676	-20.085	-6.903	-18.498	-10.674	-17.596	-12.525	-10.933
691	0.691	-8.395	-45.743	-12.342	-7.936	-8.041	-12.374	-11.968	-13.659
692	0.692	-9.584	-28.658	-11.784	-9.954	-4.639	-13.929	-11.416	-10.976
693	0.693	-23.553	-25.536	-11.233	-11.78	-4.331	-9.661	-16.283	-9.437
694	0.694	-21.654	-17.162	-8.358	-7.218	-3.24	-13.305	-10.308	-9.223
695	0.695	-12.984	-14.605	-8.753	-8.662	-8.365	-14.434	-11.104	-10.552
696	0.696	-5.085	-30.869	-9.157	-9.914	-9.026	-13.428	-6.293	-13.267
697	0.697	4.949	-28.7	-10.326	-8.847	-12.006	-20.159	-6.897	-12.892
698	0.698	1.254	-26.708	-9.186	-12.034	-8.586	-22.629	-14.657	-12.125
699	0.699	2.389	-28.393	-15.016	-16.959	-11.954	-23.358	-17.776	-7.687
700	0.7	-7.317	-26.795	-10.978	-12.787	-11.639	-22.716	-11.016	-9.621
701	0.701	-8.502	-8.016	-12.948	-13.645	-11.329	-12.566	-5.027	-15.046
702	0.702	-11.99	-10.53	-9.704	-13.147	-7.133	-8.211	-9.099	-5.576
703	0.703	-19.345	10.574	-8.003	-13.817	-12.984	-4.443	-8.536	-9.269
704	0.704	-18.391	13.299	-6.698	-22.806	-21.388	-0.874	-13.209	-5.792
705	0.705	-22.654	20.836	-13.124	-16.499	-20.692	0.387	-4.335	-4.824
706	0.706	-10.486	-4.912	-13.937	-13.084	-15.933	5.728	-10.738	-11.588
707	0.707	-5.294	-15.003	-11.659	-18.378	-12.729	14.738	-11.919	-21.268
708	0.708	-6.904	-24.338	-13.633	-21.344	-7.39	13.697	-8.845	-17.599
709	0.709	-8.31	-16.067	-18.308	-17.151	-6.907	19.038	-4.021	-11.613
710	0.71	-12.034	-23.645	-14.285	-14.893	0.357	25.926	-8.293	-10.65
711	0.711	-20.391	-49.417	-9.487	-16.892	3.163	30.308	-12.37	-9.682
712	0.712	-30.103	-32.397	-14.18	-13.667	-2.919	26.373	-14.314	-8.892
713	0.713	-28.948	-41.707	-13.639	-10.819	-2.238	18.559	-7.359	-16.237
714	0.714	-35.921	-44.426	-14.067	-6.018	-7.159	8.997	-10.668	-17.011
715	0.715	-22.772	-24.7	-18.553	1.293	-10.526	7.937	-10.101	-9.097
716	0.716	-17.546	3.569	-24.015	-3.593	-11.174	6.869	-13.594	-12.206
717	0.717	-15.993	45.209	-22.106	-2.853	-5.433	6.011	-10.299	-17.063
718	0.718	-20.229	61.714	-16.129	-5.205	-7.814	5.179	-13.187	-14.566
719	0.719	-19.04	56.731	-15.376	-16.069	-9.809	-2.605	-15.11	-7.229
720	0.72	-1.016	88.709	-14.811	-33.509	-11.804	-7.665	-9.298	-2.391
721	0.721	-3.503	26.24	-12.894	-40.498	-10.122	-12.333	-5.231	10.768
722	0.722	3.471	-108.064	-13.689	-35.49	-7.658	-2.485	-4.643	1.097
723	0.723	5.616	-127.215	-7.129	-24.87	-7.322	1.374	-6.576	-11.098
724	0.724	-0.171	-109.825	-7.927	-19.079	-12.203	-16.439	-9.472	-6.453
725	0.725	-12.341	-30.289	-16.851	-6.906	-10.306	-44.505	-4.63	-2.198
726	0.726	-23.344	-15.987	-15.715	-8.469	-15.769	-55.551	-10.617	6.704
727	0.727	-30.469	-2.852	-10.513	-4.229	-4.964	-38.362	0.032	-6.46
728	0.728	-31.582	-14.685	-13.436	7.554	-3.443	-41.308	1.397	-22.332
729	0.729	-23.227	-3.857	-10.948	2.89	-4.814	-43.874	2.571	-15.953
730	0.73	-15.855	5.992	-10.205	15.845	-8.51	-36.205	-5.74	-17.896
731	0.731	-9.063	-2.945	-3.656	7.131	-14.529	-24.483	-21.786	-23.122
732	0.732	-8.281	-27.377	-4.467	2.481	-0.613	-30.751	-14.804	-18.464
733	0.733	-2.658	-5.371	-0.436	1.126	-6.42	-17.094	-8.396	-19.815
734	0.734	-3.239	-12.009	-5.304	-10.672	-8.166	-22.199	-10.323	-16.143
735	0.735	-10.577	-18.038	-3.397	-2.728	-3.523	-23.625	5.566	-17.302
736	0.736	-25.242	-1.614	-9.99	-6.976	-7.788	-13.466	-0.801	-16.333
737	0.737	-27.297	-6.654	-12.525	1.943	-8.952	-19.777	-2.722	-9.551
738	0.738	-17.547	-2.223	-8.469	7.954	-0.628	-28.035	-7.939	-12.063
739	0.739	-12.267	-14.629	-13.318	-1.7	-10.297	-31.084	-12.573	-17.671
740	0.74	-20.143	-40.953	-8.68	-0.511	-9.125	-32.02	-25.521	-14.189
741	0.741	-27.243	-17.175	-8.101	-6.491	-5.623	-20.593	-16.788	-12.256
742	0.742	-15.384	-7.945	-5.588	-5.492	-6.572	-25.234	-18.307	-16.326
743	0.743	-13.782	-22.123	-11.011	-8.367	-15.445	-29.498	-16.928	-14.977
744	0.744	-6.581	-19.663	-21.847	-7.562	-2.248	-30.654	-20.584	-13.624
745	0.745	-12.925	1.387	-13.909	-9.846	-10.92	-29.484	-14.559	-7.045
746	0.746	-9.389	-18.395	-18.163	-6.325	-12.435	-24.236	-11.438	-6.08
747	0.747	-12.422	-20.944	-6.352	-9.569	-19.562	-9.51	-12.382	-12.081
748	0.748	-9.465	-18.606	-7.901	-14.941	-5.206	5.399	-11.588	-6.47
749	0.749	-3.428	-7.946	-12.157	-21.478	-10.97	3.457	-13.895	-13.057
750	0.75	-4.169	13.353	-3.253	-22.214	-5.706	-5.266	-9.042	-10.546
751	0.751	-13.626	10.676	-2.088	-24.495	-13.595	-3.728	-13.66	-12.88
752	0.752	-17.29	-2.053	-7.311	-17.867	-29.411	0.503	-8.204	-12.314
753	0.753	-16.123	-4.327	-4.4	-20.339	2.583	14.814	-6.231	-14.254
754	0.754	-32.18	-2.133	-12.331	-21.078	-1.812	12.853	-6.775	-11.359
755	0.755	-15.906	-15.62	-19.675	-22.979	-5.834	4.114	-13.33	-14.845
756	0.756	-9.503	-6.857	-14.833	-19.649	-2.106	8.719	-12.527	-11.556
757	0.757	7.956	4.185	-19.086	-16.7	-5.337	1.519	-8.439	-10.4
758	0.758	1.026	-0.062	-24.695	-19.171	4.028	2.633	-10.359	-4.412
759	0.759	-5.331	-14.384	-15.205	-11.772	-4.212	1.421	-7.051	-14.086
760	0.76	-26.601	-20.153	-14.04	-10.756	3.423	-1.745	-7.613	-12.901
761	0.761	-29.303	-25.326	-12.868	-9.731	-8.096	-4.724	-12.442	-18.894
762	0.762	-36.844	-20.64	-13.817	-15.679	-1.627	3.119	-10.496	-15.814
763	0.763	-29.873	-16.313	-12.833	-22.975	-7.354	-0.082	-7.585	-9.078
764	0.764	-23.477	-12.594	-18.818	-16.141	-12.507	-1.162	-13.381	0.589
765	0.765	-25.404	-28.227	-13.18	-13.563	-17.083	-7.27	-11.056	-3.102
766	0.766	-16.679	-26.031	-22.639	-15.817	-15.659	-19.568	-18.981	-1.953
767	0.767	-24.593	-43.363	-18.928	-13.818	-14.429	-31.87	-19.941	-5.072
768	0.768	-20.318	-36.277	-20.055	-11.825	-13.193	-36.623	-15.093	-7.99
769	0.769	-13.916	-21.271	-19.046	-14.67	-10.026	-32.476	-9.083	-15.941
770	0.77	-10.422	-23.138	-16.102	-9.783	-10.918	-26.207	-3.463	-14.98
771	0.771	5.67	-7.239	-11.802	-10.33	-15.103	-15.487	-5.378	-12.092
772	0.772	-1.275	-5.162	-9.441	-7.394	-10.964	-11.353	-2.072	-11.313
773	0.773	-3.384	8.228	-8.824	-14.321	-11.468	-5.073	-2.639	-10.543
774	0.774	-9.164	-18.247	-6.847	-7.486	-16.037	-8.652	-3.018	-14.048
775	0.775	-10.897	-21.998	-6.228	-11.688	-7.06	-5.654	-8.431	-17.358
776	0.776	-15.528	-4.975	-7.551	-6.013	-10.667	6.997	-6.487	-9.632
777	0.777	-37.193	-8.064	-10.804	-5.387	-9.446	1.656	-12.487	-12.734
778	0.778	-34.102	-10.737	-5.916	-3.412	-14.6	6.221	-16.538	-7.925
779	0.779	-19.974	-13.223	-7.804	-8.784	-9.686	13.317	-9.948	-1.969
780	0.78	-12.421	-10.874	-13.174	-15.327	-7.098	12.095	-9.167	-14.193
781	0.781	-10.088	-4.43	-9.645	-12.772	-6.261	-1.116	-9.946	-19.449
782	0.782	-3.682	-2.449	-10.177	-11.972	-12.778	0.598	-11.899	-14.825
783	0.783	9.895	-11.13	-13.034	-15.438	-11.93	-10.456	-4.554	-7.677
784	0.784	8.186	-28.503	-8.154	-14.836	-9.547	-14.723	-9.397	-14.071
785	0.785	-15.578	-26.165	-12.761	-13.09	-4.651	-8.349	-11.913	-10.582
786	0.786	-32.594	-28.276	-6.147	-14.433	-5.174	-7.194	-11.133	-15.798
787	0.787	-23.292	-14.7	-12.121	-7.081	-6.859	-4.091	-6.301	-12.879
788	0.788	-9.161	-9.421	-9.769	-8.046	-8.165	-10.867	-6.892	-10.35
789	0.789	-16.718	-17.353	-9.16	-9.007	-7.723	-4.891	-9.805	-8.018
790	0.79	-19.042	-10.217	-12.43	-9.792	-10.579	3.996	-14.654	-7.419
791	0.791	-16.923	4.103	-14.149	-9.026	-6.08	2.816	-16.601	-7.978
792	0.792	-18.883	9.944	-11.603	-7.107	-10.097	-0.279	-10.026	-7.373
793	0.793	-17.17	15.174	-14.859	-9.057	-14.893	-14.989	-10.801	-10.84
794	0.794	-15.665	7.231	-13.672	-10.816	-10.21	-25.632	-8.467	-12.191
795	0.795	-17.059	2.971	-12.496	-9.471	-9.578	-39.187	-9.039	-13.339
796	0.796	-20.784	-16.541	-14.418	-15.867	-7.018	-33.983	-5.731	-15.259
797	0.797	-9.977	-47.685	-9.568	-13.353	-7.37	-29.363	-5.122	-14.08
798	0.798	-5.723	-35.303	-10.125	-11.033	-8.495	-19.308	-8.584	-9.235
799	0.799	-6.865	-24.078	-13.392	-7.56	-6.51	-15.624	-8.947	-9.8
800	0.8	-12.829	-34.13	-10.466	-7.009	-8.411	-19.118	-13.764	-6.502
801	0.801	-5.45	-24.825	-10.048	-11.116	-11.839	-3.09	-17.023	-9.39
802	0.802	-6.412	-27.503	-12.341	-6.298	-13.157	-19.371	-19.904	-11.898
803	0.803	-12.42	-24.964	-7.477	-0.314	-9.07	-8.751	-17.364	-13.239
804	0.804	-21.338	-22.608	-12.099	-5.939	-1.097	-10.704	-9.984	-15.362
805	0.805	-20.207	-16.19	-11.503	-5.366	-4.547	-9.003	-6.866	-16.507
806	0.806	-29.892	-2.637	-11.105	-8.659	-5.48	-13.691	-9.759	-17.657
807	0.807	-21.008	-11.312	-7.799	-10.4	-14.352	-9.472	-3.751	-16.872
808	0.808	-17.546	-6.642	-11.847	-11.743	-13.168	-15.909	-6.059	-21.305
809	0.809	-10.227	-28.317	-11.45	-10.377	-16.234	-5.115	-5.468	-30.004
810	0.81	-7.356	-37.631	-11.815	-15.194	-13.316	-6.504	-3.519	-12.014
811	0.811	-13.38	-34.948	-13.919	-11.878	-5.361	-2.854	-8.921	5.791
812	0.812	-15.746	-32.452	-15.06	-14.76	-8.442	-6.359	-9.481	17.414
813	0.813	-16.368	-6.72	-10.782	-14.353	-3.59	-13.728	-6.17	-14.504
814	0.814	-15.809	-3.424	-18.697	-13.957	-6.098	-26.528	-4.405	-10.039
815	0.815	-10.383	-6.496	-17.529	-16.837	-8.412	-28.318	-11.358	-5.953
816	0.816	-10.966	-3.783	-24.877	-18.752	-7.828	-23.712	-12.306	-2.267
817	0.817	-9.053	-11.292	-18.1	-14.478	-8.403	-22.376	-11.519	-12.324
818	0.818	-11.967	-4.292	-15.58	-17.956	-7.81	-18.71	-13.829	-9.219
819	0.819	-8.468	2.132	-13.261	-18.345	-12.636	-15.225	-11.875	-11.935
820	0.82	-14.816	31.229	-12.672	-14.283	-10.679	-14.266	-16.494	-4.398
821	0.821	-13.991	27.223	-7.988	-13.894	-10.083	-7.498	-11.052	-16.005
822	0.822	-13.161	16.066	-7.363	-10.608	-9.683	-10.01	-10.446	-18.134
823	0.823	-21.067	19.419	-7.703	-17.189	-9.279	-12.328	-8.491	-12.331
824	0.824	-15.813	-14.978	-9.016	-8.28	-11.386	-17.143	-10.217	-10.593
825	0.825	-28.561	-1.409	-9.363	-7.103	-6.139	-7.044	-9.818	-12.146
826	0.826	-30.285	-5.432	-13.007	0.259	-2.626	-5.659	-7.496	-16.412
827	0.827	-15.95	-24.157	-19.365	1.252	-5.889	-9.279	-12.336	-7.509
828	0.828	-17.885	-27.404	-16.824	-4.732	-9.925	-12.7	-11.759	-6.35
829	0.829	-12.654	-18.096	-16.031	-7.042	-10.294	-5.274	-10.029	-9.451
830	0.83	-11.083	-37.824	-12.533	-8.972	-6.982	1.577	-8.674	-10.41
831	0.831	-15.318	-35.283	-11.947	-10.91	-11.022	-2.603	-9.066	-18.348
832	0.832	-24.205	-32.903	-11.359	-13.808	-11.39	-6.6	-8.686	-17.406
833	0.833	-23.031	-26.467	-8.838	-20.775	-5.964	-1.698	-7.537	-18.378
834	0.834	-28.231	-9.003	-11.159	-15.938	-7.892	-1.056	-12.571	-20.889
835	0.835	-13.503	-15.944	-9.028	-16.706	-5.947	-3.891	-7.935	-21.656
836	0.836	-19.902	-13.772	-8.648	-11.089	-9.997	-5.166	-5.043	-21.063
837	0.837	-10.244	-38.873	-14.456	-10.503	-6.504	0.326	-6.409	-10.984
838	0.838	5.616	5.907	-10.398	-13.779	-7.853	11.247	-10.863	-9.614
839	0.839	-0.759	12.002	-8.47	-9.707	-9.98	3.393	-12.599	-18.521
840	0.84	-2.687	-26.632	-7.896	-13.178	-10.362	7.738	-17.43	-15.041
841	0.841	2.549	-31.573	-14.485	-11.805	-9.193	-1.078	-11.436	-14.077
842	0.842	10.493	0.492	-17.012	-12.948	-7.053	-2.155	-13.767	-9.243
843	0.843	14.753	-3.44	-12.956	-13.321	-10.344	-5.182	-18.612	2.171
844	0.844	8.366	-6.995	-11.037	-17.563	-13.25	1.629	-13.98	-5.775
845	0.845	2.365	-23.909	-3.697	-17.162	-12.86	13.058	-14.575	-4.432
846	0.846	-13.708	-20.7	-6.619	-19.467	-7.051	14.603	-18.073	-8.121
847	0.847	-39.46	-6.485	-9.152	-18.291	-12.656	4.553	-10.729	-4.645
848	0.848	-49.538	-8.939	-11.485	-12.27	-12.071	-4.332	-11.714	-9.877
849	0.849	-52.641	-11.193	-14.986	0.908	-4.713	-0.818	-8.824	-8.914
850	0.85	-38.517	-4.74	-15.58	10.601	-19.415	4.444	-13.097	-13.177
851	0.851	-25.749	-25.988	-15	-8.737	-8.768	-10.24	-7.504	-9.115
852	0.852	-14.132	-28.64	-16.352	-6.211	-6.833	-12.314	-5.59	-12.601
853	0.853	-7.736	-36.132	-13.069	-8.522	1.873	-14.201	-7.547	-7.953
854	0.854	-5.809	-29.106	-12.684	-10.636	-2.772	-5.425	-5.821	-14.527
855	0.855	-11.052	-14.145	-13.079	-12.559	-9.924	-16.397	-2.341	-12.008
856	0.856	-0.007	-27.646	-11.924	-10.807	-6.252	-20.613	-1.961	-9.683
857	0.857	7.173	-11.732	-14.056	-15.442	-5.09	-19.434	-4.871	-14.504
858	0.858	3.523	3.211	-10.768	-14.081	-8.2	-25.428	-5.256	-4.426
859	0.859	-9.624	9.045	-11.938	-15.238	-5.311	-32.794	-7.193	-0.187
860	0.86	-28.963	3.826	-13.106	-16.388	-7.845	-37.644	-12.034	-9.117
861	0.861	-11.142	-4.133	-8.858	-11.165	-13.467	-38.446	-16.868	-19.951
862	0.862	-13.469	-8.387	-10.225	-14.067	-8.622	-32.86	-14.932	-18.575
863	0.863	-19.87	-14.764	-9.849	-8.063	-9.215	-22.051	-14.354	-12.162
864	0.864	-33.414	-23.062	-4.048	-12.124	-13.298	-4.67	-9.522	-13.33
865	0.865	-21.21	-13.373	-1.737	-8.624	-9.839	-16.312	-12.835	-8.119
866	0.866	2.593	-32.936	-8.322	-6.679	-9.481	-35.502	-11.125	-9.096
867	0.867	-14.425	-30.234	-5.82	2.237	-12.42	-38.039	-9.816	-15.113
868	0.868	-30.085	-17.474	-1.763	5.936	-9.742	-35.715	-10.249	-6.241
869	0.869	-38.421	-24.468	-12.611	-0.042	-14.802	-12.298	-11.461	-9.758
870	0.87	-40.975	-13.867	-33.331	-3.127	-8.835	-3.009	-7.065	-19.47
871	0.871	-29.428	-8.079	-30.636	-2.143	-9.641	-0.296	-12.532	-13.113
872	0.872	-14.594	-6.378	-28.137	-6.371	-9.088	2.218	-7.736	-9.671
873	0.873	-16.573	7.889	-21.191	-18.531	-12.402	-9.404	-8.354	-8.747
874	0.874	-18.363	5.895	-19.098	-20.262	-14.175	-20.054	-7.827	-11.685
875	0.875	-13.742	-13.55	-13.32	-15.614	-12.856	-10.401	-4.396	-10.948
876	0.876	-12.398	-6.071	-11.611	-25.652	-12.498	-22.604	-4.84	-11.759
877	0.877	-13.556	-8.488	-13.184	-16.738	-12.142	-27.26	-8.958	-12.387
878	0.878	-10.049	6.264	-6.054	-13.253	-6.174	-28.632	-6.498	-7.799
879	0.879	-10.994	4.196	-7.233	-12.3	-6.978	-24.969	-11.009	-16.758
880	0.88	-6.134	-8.118	-6.084	-11.366	-7.786	-23.816	-8.171	-15.645
881	0.881	-1.862	-32.097	-7.047	-13.912	-4.334	-20.722	-7.851	-0.022
882	0.882	0.474	-22.258	-8.024	-9.883	-1.078	-13.961	-7.534	-14.977
883	0.883	-7.465	-25.612	-8.815	-10.5	-2.857	-14.76	-11.672	-16.964
884	0.884	-10.59	-17.482	-8.065	-15.168	-4.243	-17.106	-11.348	-22.225
885	0.885	-5.8	-25.155	-6.157	-12.265	-6.601	-15.198	-11.804	-20.714
886	0.886	-11.834	-32.216	-8.115	-12.649	-6.244	-5.169	-11.502	-25.002
887	0.887	-9.576	-30.175	-11.047	-14.002	-5.898	-9.462	-15.248	-18.652
888	0.888	-17.566	-39.971	-9.739	-11.097	-5.544	-8.337	-22.672	-0.704
889	0.889	-18.575	-20.716	-12.103	-15.553	-10.407	-7.203	-23.719	-3.264
890	0.89	-21.535	-28.383	-13.31	-19.612	-13.932	0.114	-14.897	-5.625
891	0.891	-17.352	-49.616	-12.219	-17.096	-13.391	-0.882	-11.501	-7.786
892	0.892	-11.817	-41.424	-14.225	-12.639	-6.844	7.003	-8.489	-9.741
893	0.893	-8.393	-28.765	-9.462	-14.38	-9.395	18.751	-5.672	-8.015
894	0.894	-9.009	-31.183	-11.465	-13.995	-10.203	29.728	-4.994	-9.557
895	0.895	-4.984	-29.162	-6.863	-14.389	-9.659	28.331	-7.404	-10.919
896	0.896	-7.545	-19.59	-12.319	-14.789	-12.979	16.496	-10.96	-14.602
897	0.897	-1.227	-14.469	-14.297	-16.735	-10.1	14.921	-6.385	-13.455
898	0.898	-9.253	-3.533	-9.705	-10.943	-11.482	7.721	-14.199	-12.505
899	0.899	-16.709	6.424	-16.338	-6.895	-12.274	2.063	-13.3	-11.54
900	0.9	-21.638	18.09	-24.345	-7.485	-11.898	5.692	-12.41	-14.066
901	0.901	-24.226	6.913	-23.44	-6.918	-10.759	-12.345	-13.267	-14.85
902	0.902	-28.356	2.496	-16.731	-6.368	-8.834	-19.945	-12.575	-21.435
903	0.903	-17.574	-1.335	-16.031	-7.756	-8.454	-26.955	-13.235	-20.668
904	0.904	-16.076	-2.694	-15.326	-11.088	-11.352	-20.612	-17.957	-18.341
905	0.905	-37.807	6.767	-14.827	-9.962	-5.351	-7.103	-12.607	-14.86
906	0.906	-40.971	7.776	-16.83	-12.683	-11.354	5.048	-14.612	-24.916
907	0.907	-32.713	-5.558	-15.168	-11.529	-7.285	9.648	-17.98	-17.745
908	0.908	-14.976	-0.454	-12.739	-9.421	-5.348	10.973	-16.903	7.227
909	0.909	-11.182	-4.155	-13.212	-13.903	-4.771	9.804	-16.409	6.084
910	0.91	-13.587	10.157	-12.14	-5.22	-8.827	10.96	-19.988	-7.054
911	0.911	-3.043	-15.027	-11.062	-6.412	-16.766	1.283	-19.69	-12.26
912	0.912	-1.183	-18.361	-12.294	-11.663	-3.609	-7.615	-15.726	-13.801
913	0.913	-17.121	-15.358	-14.514	-8.782	1.614	-11.081	-10.035	-12.433
914	0.914	-23.587	-12.725	-13.233	-18.484	0.058	-27.119	2.047	-3.507
915	0.915	-10.132	-0.023	-17.003	-12.124	-1.303	-24.751	0.207	-6.973
916	0.916	-22.394	-16.339	-11.677	-15.632	2.371	-26.846	8.045	-1.728
917	0.917	-23.987	-22.788	-11.004	-16.626	-5.953	-40.365	3.698	-2.662
918	0.918	-2.376	-13.155	-6.265	-15.676	-9.054	-31.626	2.468	-0.121
919	0.919	13.224	-4.471	-5.749	-6.79	-10.018	-26.946	3.554	-4.161
920	0.92	21.463	-18.819	-5.26	-7.974	-9.24	-28.234	-8.322	-6.075
921	0.921	13.839	-16.89	-4.014	-17.678	-11.546	-19.265	-9.922	-6.638
922	0.922	-11.958	-25.577	-3.714	-16.545	-15.017	-15.724	-14.243	-7.196
923	0.923	-15.281	-27.09	2.779	-3.416	-7.645	-23.034	-2.49	-10.647
924	0.924	-30.979	-28.403	-10.06	5.253	-6.662	-12.16	-7.191	-8.299
925	0.925	-45.122	-37.271	-8.379	-15.491	-9.163	-16.39	-5.89	-11.174
926	0.926	-47.661	-19.276	-19.469	-1.389	-6.82	-17.521	-9.613	-5.922
927	0.927	-45.352	8.985	-18.168	1.1	-10.281	-16.344	-13.141	4.942
928	0.928	-38.969	-9.775	-24.605	3.403	-14.902	-21.559	-10.098	0.318
929	0.929	-29.312	-13.031	-25.81	9.766	-10.806	-20.585	-7.239	-12.623
930	0.93	-20.634	15.248	-33.21	0.069	-9.419	-21.352	-6.514	-10.865
931	0.931	-22.22	49.334	-18.546	-1.687	-10.741	-17.288	-7.336	-15.485
932	0.932	-12.217	62.898	-12.204	-6.349	-7.806	-10.701	-6.798	-14.09
933	0.933	7.247	0.416	-6.445	-22.226	-8.152	-9.909	-16.893	-25.871
934	0.934	15.496	-44.252	-8.24	-32.874	-6.959	-9.118	-15.568	-21.209
935	0.935	7.889	-68.596	-12.934	-30.943	-11.187	-7.176	-1.267	-22.549
936	0.936	19.416	-61.205	-8.725	-22.23	-4.579	-9.111	-14.831	-13.629
937	0.937	8.663	-41.228	-2.385	-20.679	-8.811	-6.205	-16.579	4.388
938	0.938	-1.078	-22.977	-5.923	-16.423	-16.139	-8.718	-11.935	-3.143
939	0.939	-2.852	-6.452	-5.008	-20.095	-3.341	-10.069	-13.297	-14.72
940	0.94	1.794	-21.426	9.658	-16.608	-5.064	-15.872	-9.623	-16.82
941	0.941	-2.44	-25.778	-1.02	-19.703	-9.692	-5.23	-8.451	-22.598
942	0.942	-19.415	-13.313	-2.977	-14.863	-5.412	-0.985	-9.402	-20.832
943	0.943	-40.452	-31.992	-8.215	-12.341	-9.065	-7.398	-4.538	-28.753
944	0.944	-43.107	-21.823	-28.921	-10.006	-7.88	-10.909	-8.767	-21.577
945	0.945	-40.548	-31.011	-26.206	-5.149	-10.952	-14.041	-20.93	-20.399
946	0.946	-28.888	-22.625	-23.674	-8.43	-9.963	-16.992	-22.646	-14.388
947	0.947	-22.46	-14.988	-16.7	-5.502	-10.715	-12.797	-11.587	-9.165
948	0.948	-12.738	-7.91	-18.812	-0.648	-14.747	-12.103	-15.801	-23.871
949	0.949	-14.443	15.636	-5.248	-1.201	-12.79	-5.61	-6.864	-13.224
950	0.95	-12.859	18.903	-13.943	0.578	-12.189	-8.214	-5.668	-15.155
951	0.951	-5.664	10.748	-12.375	-5.198	-10.425	-5.99	-4.664	-13.419
952	0.952	-6.791	3.378	-5.187	-4.395	-10.786	-10.94	-7.525	-11.868
953	0.953	-10.243	33.947	-8.826	-2.433	-14.056	-6.424	-11.746	-16.131
954	0.954	-7.103	46.466	-0.465	-12.463	-13.647	-1.124	-17.32	-12.456
955	0.955	-6.097	-2.568	-14.354	-31.209	-12.47	-4.707	-13.792	-15.944
956	0.956	-5.304	4.128	-4.632	-28.663	-14.383	-0.143	-7.747	-12.842
957	0.957	-4.509	-26.168	-2.837	-17.022	-9.525	-7.945	-6.917	-11.874
958	0.958	-6.41	-87.047	-4.33	-6.351	-6.022	-21.93	-6.29	-11.088
959	0.959	-15.073	-78.833	-5.619	-12.129	-11.999	-20.038	-1.594	-11.842
960	0.96	-13.868	-56.699	-11.935	-6.884	-3.073	-14.859	-10.438	-15.336
961	0.961	-19.061	-36.676	-20.181	-8.41	-6.536	-10.258	-3.997	-9.372
962	0.962	-23.862	5.985	-4.049	-12.649	-3.428	-8.947	9.233	-10.169
963	0.963	-17.83	-10.381	-20.24	-6.242	1.432	-2.592	4.077	-10.766
964	0.964	-12.195	-15.325	-1.018	-9.703	-2.806	-6.107	-3.783	-4.777
965	0.965	-18.739	-10.79	-3.471	-8.729	-3.563	-5.176	-7.951	-4.02
966	0.966	-21.195	-14.769	-5.73	-7.745	-2.976	-10.034	-11.541	-14.868
967	0.967	-17.069	-18.37	-7.787	-10.244	-3.551	-7.515	-24.613	-10.237
968	0.968	-15.103	-15.019	-32.882	-12.556	-7.619	-5.181	-15.83	-3.095
969	0.969	-10.418	-11.848	-15.787	-13.119	-10.136	-11.737	-17.308	-4.27
970	0.97	-12.111	-14.488	-12.634	-12.507	-13.432	-7.449	-24.397	-7.774
971	0.971	-13.436	-27.199	-20.901	-11.903	-9.37	-1.795	-15.43	-6.836
972	0.972	-20.737	-29.45	-13.29	-13.243	-11.886	3.105	-16.531	-11.705
973	0.973	-28.03	-18.741	-20.17	-11.871	-10.53	-4.202	-11.244	-5.742
974	0.974	-28.943	-12.853	-17.943	-13.005	-9.364	-7.074	-10.204	-9.838
975	0.975	-15.745	6.616	-12.048	-14.136	-11.295	-4.53	-12.649	-9.285
976	0.976	-21.518	4.179	-13.703	-16.063	-10.133	-3.74	-11.806	-8.738
977	0.977	-26.703	-2.747	-15.171	-11.204	-9.359	-3.137	-5.157	-5.865
978	0.978	-9.241	-9.091	-13.736	-3.248	-11.298	-2.508	-9.341	-8.397
979	0.979	-2.213	-3.287	-12.501	-6.318	-12.083	-1.878	-6.947	-7.062
980	0.98	4.245	-12.002	-11.261	-9.188	-11.893	1.677	-3.391	-13.675
981	0.981	17.871	-16.621	-12.159	-8.394	-8.411	-5.602	-6.613	-14.671
982	0.982	26.655	-9.401	-9.164	-12.445	-13.826	-12.863	-13.133	-13.932
983	0.983	2.935	-13.033	-4.814	-14.377	-8.986	-15.663	-13.847	-8.339
984	0.984	-14.002	-4.767	-7.036	-14.966	-8.405	-11.295	-16.115	-8.952
985	0.985	7.944	-3.897	-6.365	-16.723	-8.984	-7.117	-14.124	-9.537
986	0.986	16.325	-8.826	-9.571	-13.244	-7.636	-8.939	-17.352	-12.443
987	0.987	-22.132	-13.141	-4.068	-8.78	-8.026	-16.181	-19.044	-5.463
988	0.988	-49.768	-25.354	-3.402	-10.506	-7.642	-18.971	-11.059	-10.29
989	0.989	-64.831	-37.547	-13.39	-11.843	-5.719	-19.644	-9.846	-11.071
990	0.99	-69.262	-16.836	-17.573	-9.507	-6.881	-13.938	-8.826	-15.148
991	0.991	-73.3	-8.523	-21.172	-6.582	-9.792	-11.914	-7.799	-15.734
992	0.992	-54.508	-6.017	-24.597	-6.946	-6.132	-1.765	-10.254	-9.744
993	0.993	-37.47	-3.679	-25.508	-11.954	-8.466	-3.03	-9.421	-12.065
994	0.994	-21.789	-1.571	-24.493	-15.224	-9.642	-1.793	-7.424	-15.547
995	0.995	-19.067	27.457	-23.683	-6.308	-6.948	-5.196	-5.427	-13.592
996	0.996	-11.481	6.74	-14.748	-18.088	-9.674	-12.483	-8.277	-5.836
997	0.997	-9.117	-12.058	-18.183	-10.139	-14.526	-5.646	-15.193	-11.042
998	0.998	-6.947	-22.157	-10.781	-14.385	-6.609	-11.578	-10.296	-11.984
999	0.999	-8.849	-50.461	-9.761	-18.053	-5.661	-17.122	-5.991	-12.738
1000	1	-7.09	-39.268	-13.969	-12.046	-8.575	-7.561	-5.156	-8.637
1001	1.001	-5.536	-56.332	-13.157	-11.07	-9.358	-11.164	-8.589	-16.534
1002	1.002	-1.262	-59.462	-11.178	-10.103	-5.301	-0.252	-2.535	-13.394
1003	1.003	-2.403	-16.928	-7.842	-16.105	-7.247	-10.26	-3.253	-14.322
1004	1.004	3.617	-10.918	-9.551	-12.052	-5.324	-16.603	-9.785	-10.026
1005	1.005	4.615	-5.496	-6.996	-14.009	-8.232	-17.724	-5.49	-15.601
1006	1.006	3.684	9.536	-11.422	-13.477	-11.721	-22.914	-12.801	-17.501
1007	1.007	1.205	-4.071	-8.481	-10.604	-8.434	-25.787	-5.978	-19.395
1008	1.008	3.557	-8.221	-13.284	-9.27	-10.552	-28.288	-6.701	-10.442
1009	1.009	3.01	-4.658	-15.185	-5.988	-13.248	-24.219	-10.717	6.631
1010	1.01	4.969	-14.828	-14.579	-3.876	-12.852	-22.285	-8.733	8.999
1011	1.011	3.251	-30.58	-7.581	-5.041	-10.709	-24.217	-17.402	-10.121
1012	1.012	-0.207	-27.969	-4.655	-10.849	-9.924	-33.129	-11.364	-17.626
1013	1.013	-7.54	-25.563	-3.848	-11.63	-6.817	-24.227	-10.352	-19.906
1014	1.014	-23.576	-18.703	-3.049	-5.049	-8.745	-20.738	-15.161	-9.22
1015	1.015	-30.519	-12.358	-6.508	-9.312	-4.486	-19.768	-15.916	-18.854
1016	1.016	-36.884	-18.183	-9.773	-11.643	-4.874	-26.538	-13.577	-13.588
1017	1.017	-7.838	-9.499	-3.175	-6.816	-6.236	-27.333	-8.723	-12
1018	1.018	-3.752	-14.153	-2.392	-11.468	-11.082	-15.148	-9.299	-16.205
1019	1.019	-7.407	-6.979	-0.085	-16.903	-7.81	-6.448	-12.191	-14.989
1020	1.02	2.682	-13.344	-2.015	-12.076	-10.734	-8.006	-15.66	-8.955
1021	1.021	-31.744	-19.334	-12.067	-11.509	-13.271	-9.379	-12.358	-9.923
1022	1.022	-54.565	-18.352	-30.844	-12.099	-14.638	10.147	-14.462	-7.004
1023	1.023	-42.17	-29.208	-33.358	-10.759	-10.581	18.459	-14.042	-12.985
1024	1.024	-30.945	-50.883	-31.034	-11.151	-10.202	25.987	-15.172	-13.728
1025	1.025	-27.648	-16.435	-24.644	-9.996	-8.854	28.295	-12.234	-10.22
1026	1.026	-24.546	24.795	-22.699	-11.939	-6.735	17.631	-14.913	-9.606
1027	1.027	-16.226	30.216	-17.465	-13.112	-7.129	-3.684	-18.367	-13.646
1028	1.028	-18.739	35.25	-12.814	-17.958	-5.2	-6.434	-11.755	-15.007
1029	1.029	-16.385	21.701	-14.165	-21.445	-7.342	-19.236	-10.761	-12.689
1030	1.03	-14.222	0.988	-7.779	-18.162	-8.71	-16.953	-6.48	-12.298
1031	1.031	-12.262	-17.79	-13.78	-15.27	-12.974	-23.382	-2.39	-7.84
1032	1.032	-13.972	-14.484	-8.558	-10.444	-8.912	-21.493	-4.309	-16.73
1033	1.033	-12.386	7.412	-13.399	-11.05	-8.527	-23.289	-7.582	-10.332
1034	1.034	-2.317	4.765	-9.137	-9.331	-8.914	-21.795	-6.984	-23.472
1035	1.035	-3.488	-12.969	-8.367	-10.714	-6.013	-17.603	-3.484	-18.228
1036	1.036	-2.303	-24.54	-8.948	-15.192	-5.624	-16.51	-4.819	-19.764
1037	1.037	-7.5	-30.883	-8.373	-13.474	-9.101	-13.094	-7.703	-3.887
1038	1.038	-14.287	-28.899	-6.629	-10.012	-6.197	-5.802	-4.981	2.509
1039	1.039	-10.051	-20.168	-10.121	-8.681	-7.355	-2.959	-7.667	-3.291
1040	1.04	-15.692	-21.712	-7.811	-11.601	-4.646	-3.795	-11.906	-8.505
1041	1.041	-16.297	-23.062	-5.697	-13.534	-3.091	3.511	-12.466	-6.948
1042	1.042	-18.24	-31.959	-10.169	-10.044	-5.032	-3.31	-12.063	-11.204
1043	1.043	-25.95	-13.953	-9.608	-5.197	-6.97	-0.822	-11.66	-12.355
1044	1.044	-24.921	-21.458	-14.463	-1.898	-6.386	-9.751	-15.706	-15.826
1045	1.045	-33.752	-19.035	-8.477	-10.793	-8.518	-3.785	-15.302	-8.458
1046	1.046	-20.51	0.237	-17.394	-7.104	-9.296	-4.805	-11.995	-5.547
1047	1.047	-11.717	7.903	-11.395	-5.94	-6.972	-7.773	-9.08	-8.055
1048	1.048	-0.616	14.932	-16.621	-4.964	-8.333	-10.329	-4.625	-12.12
1049	1.049	6.579	4.339	-5.785	-7.861	-12.588	-16	-10.032	-15.607
1050	1.05	10.262	-5.308	-7.141	-12.122	-12.006	-16.63	-3.436	-16.183
1051	1.051	-0.543	-21.147	-13.53	-11.339	-11.616	-17.25	-9.427	-16.76
1052	1.052	-10.576	-23.259	-12.374	-10.75	-8.326	-8.388	-15.032	-10.958
1053	1.053	-16.94	-48.403	-7.146	-6.099	-8.709	0.479	-11.542	-11.738
1054	1.054	-22.903	-38.285	-11.985	-6.675	-13.159	-0.718	-6.892	-8.254
1055	1.055	-28.071	-22.54	-12.756	1.265	-10.262	-5.999	-9.808	-8.845
1056	1.056	-27.048	-19.777	-18.371	-9.573	-12.787	-5.112	-11.151	-11.765
1057	1.057	-21.005	-17.196	-16.442	-8.214	-18.217	-4.424	-13.461	-17.582
1058	1.058	-25.053	-24.103	-19.739	-11.881	-16.287	-10.131	-11.32	-10.246
1059	1.059	-21.567	-4.908	-14.334	-10.713	-14.362	-5.39	-11.692	-13.153
1060	1.06	-18.287	-2.347	-23.831	-18.058	-12.631	-8.762	-11.294	-10.629
1061	1.061	-22.355	32.705	-20.159	-20.956	-11.283	0.043	-7.804	-9.842
1062	1.062	-17.518	57.888	-16.675	-18.435	-9.934	-11.879	-7.419	-10.435
1063	1.063	-15.595	25.966	-19.767	-19.212	-5.107	-16.641	-4.517	-12.392
1064	1.064	-9.046	-36.542	-7.007	-15.742	-5.69	-21.002	-5.683	-9.517
1065	1.065	-11.627	-45.436	-12.247	-12.463	-6.28	-22.266	-9.168	-10.897
1066	1.066	-9.36	-37.319	-10.717	-10.735	-2.811	-9.204	-12.09	-18.281
1067	1.067	-9.987	-44.704	-6.473	-15.58	-5.149	-21.495	-10.182	-23.538
1068	1.068	-9.43	-51.332	-5.325	-9.573	-1.099	-20.044	-6.713	-18.732
1069	1.069	-11.182	-45.386	-8.821	-13.636	-1.511	-24.369	-10.779	-5.603
1070	1.07	-10.813	-28.981	-11.936	-10.153	-4.818	-15.528	-12.13	15.646
1071	1.071	-7.55	-34.061	-5.178	-13.436	-8.91	-12.101	-13.488	-4.114
1072	1.072	-8.779	-2.203	-5.98	-9.363	-13.776	-21.848	-18.329	-11.677
1073	1.073	-6.138	-6.343	-11.634	-15.162	-10.524	-20.751	-12.336	-18.683
1074	1.074	-11.225	-2.741	-11.092	-14.376	-9.979	-26.799	-14.656	-16.6
1075	1.075	-1.205	0.467	-11.705	-12.427	-7.506	-19.495	-11.176	-22.452
1076	1.076	-2.596	-2.676	-13.47	-9.127	-9.871	-14.711	-10.592	-13.773
1077	1.077	-11.539	-11.006	-12.133	-8.533	-8.746	-5.093	-8.851	9.999
1078	1.078	-22.407	-13.558	-9.819	-8.134	-4.33	-16.988	-9.236	-0.103
1079	1.079	-21.081	-6.631	-6.92	-9.481	-4.95	-9.148	-5.945	-9.424
1080	1.08	-12.203	-13.084	-8.086	-9.09	-10.796	-7.904	-8.846	-17.792
1081	1.081	-15.694	-30.629	-8.47	-7.916	-11.616	-11.691	-5.157	-20.359
1082	1.082	-23.055	-28.444	-10.02	-2.096	-13.603	-10.637	-12.506	-18.082
1083	1.083	-18.237	-52.011	-14.47	-6.139	-10.366	-11.698	-11.535	-20.254
1084	1.084	-19.033	-42.825	-11.185	-2.627	-8.679	0.984	-12.503	-18.334
1085	1.085	-31.244	-11.779	-15.247	-5.89	-12.225	2.659	-11.73	-13.171
1086	1.086	-29.525	-15.986	-14.864	-6.454	-14.604	-2.041	-12.505	-11.665
1087	1.087	-21.609	-19.835	-17.19	-6.058	-9.831	-12.162	-7.672	-10.356
1088	1.088	-25.888	-2.941	-10.61	-7.407	-10.483	-13.362	-9.618	-11.546
1089	1.089	-17.015	6.217	-15.452	-13.971	-7.647	-9.91	-6.726	-17.567
1090	1.09	-11.037	20.233	-14.686	-26.724	-14.675	-15.161	-9.259	-16.641
1091	1.091	-14.169	17.616	-10.628	-24.961	-5.829	-12.28	-6.955	-9.905
1092	1.092	-20.978	10.527	-12.567	-23.408	-7.052	-20.249	-9.881	-12.447
1093	1.093	-25.269	-21.527	-12.001	-24.741	-14.477	-21.273	-11.063	-16.548
1094	1.094	-17.959	-62.848	-11.432	-21.039	-8.356	-13.378	-10.693	-18.521
1095	1.095	-22.832	-46.51	-7.975	-15.016	-7.461	-2.578	-10.514	-11.204
1096	1.096	-20.353	-61.709	-13.406	-14.035	-13.534	1.657	-9.752	-6.4
1097	1.097	-8.182	-20.562	-14.01	-11.111	-9.546	-15.39	-8.981	-5.661
1098	1.098	14.631	-15.205	-9.376	-10.31	-10.202	-3.798	-11.687	-6.476
1099	1.099	23.904	-10.214	-9.972	-4.673	-9.692	-14.449	-12.073	-14.45
1100	1.1	-7.283	3.27	-13.461	-9.493	-13.824	-12.513	-7.244	-11.391
1101	1.101	-11.395	7.264	-11.145	-7.545	-10.408	-14.241	-10.745	-10.45
1102	1.102	-7.784	10.853	-15.997	-5.796	-11.824	-9.584	-7.489	-7.952
1103	1.103	-24.879	7.468	-12.715	-9.272	-10.711	-16.729	-9.652	-13.572
1104	1.104	-40.606	-5.204	-16.784	-5.969	-4.756	-2.365	-0.78	-2.94
1105	1.105	-37.547	4.022	-11.956	-3.048	-5.58	15.083	-20.346	-4.292
1106	1.106	-29.243	-4.347	-12.541	-7.482	-7.945	12.788	-23.067	-10.661
1107	1.107	-11.438	-17.166	-10.809	-10.382	-9.927	14.952	-15.522	-7.156
1108	1.108	-4.466	-5.581	-10.424	-7.859	-8.038	13.06	-17.838	-12.36
1109	1.109	-2.339	-16.24	-10.818	-8.229	-9.824	0.905	-15.7	-13.309
1110	1.11	-11.998	-10.442	-17.402	-5.314	-11.21	11.981	-9.892	-19.301
1111	1.111	-20.685	-22.643	-16.441	-8.988	-10.849	22.099	-8.15	-15.216
1112	1.112	-16.037	-8.269	-17.795	-8.021	-6.04	10.367	-3.512	-11.707
1113	1.113	-8.907	-2.428	-4.636	-0.669	-12.058	2.507	-2.168	-7.031
1114	1.114	5.37	-7.645	-6.577	-1.644	-8.009	1.224	-8.549	-2.933
1115	1.115	-8.202	6.641	-8.306	-4.558	-3.179	-5.099	4.619	-7.742
1116	1.116	-16.949	8.531	-16.226	-14.242	-5.129	-11.024	9.845	-3.077
1117	1.117	-12.295	17.212	-11.951	-20.635	-10.557	-11.919	-1.196	-4.805
1118	1.118	-22.338	6.128	-13.091	-17.169	-5.726	-26.557	-14.173	-9.64
1119	1.119	-18.641	-6.864	-9.577	-18.144	-10.371	-24.351	-19.406	-3.619
1120	1.12	-7.785	-15.627	-14.769	-17.171	-4.952	-30.078	-14.776	-15.781
1121	1.121	-0.618	-4.646	-11.841	-16.385	-8.441	-17.798	-10.541	-20.961
1122	1.122	-12.419	-8.961	-11.041	-14.04	-1.086	-13.056	-9.403	-0.23
1123	1.123	-7.777	-20.772	-10.243	-15.953	-2.059	-25.931	-15.425	-2.916
1124	1.124	-6.422	-28.71	-8.289	-15.37	0.461	-24.081	-10.213	-5.417
1125	1.125	-10.108	-30.041	-8.855	-11.286	-1.854	-25.52	-13.127	-17.006
1126	1.126	-4.115	-36.359	-9.426	-14.751	-8.423	-32.562	-10.617	-14.853
1127	1.127	-9.356	-20.622	-11.925	-12.407	-10.923	-20.635	-14.681	-12.897
1128	1.128	-14.196	-26.879	-12.296	-11.236	-8.577	-15.864	-8.103	-18.089
1129	1.129	-16.73	-24.815	-11.891	-8.517	-10.48	-8.587	-8.872	-3.744
1130	1.13	-28.925	1.636	-13.809	-11.218	-8.515	-4.779	-14.486	-1.799
1131	1.131	-27.172	-9.484	-14.188	-9.079	-7.908	-8.144	-7.913	-7.021
1132	1.132	-16.109	0.672	-12.632	-11.781	-4.393	-13.275	-10.427	-14.951
1133	1.133	-14.708	-27.507	-11.845	-17.574	-5.711	-10.287	-11.209	-30.813
1134	1.134	-13.497	-23.784	-14.353	-13.509	-1.608	-23.356	-10.634	1.128
1135	1.135	-14.616	-13.658	-9.501	-6.922	-6.402	-21.32	-10.062	-12.408
1136	1.136	-19.82	2.111	-11.426	-4.409	-3.068	-12.516	-9.487	-8.33
1137	1.137	-22.684	-28.951	-14.707	-2.095	-2.443	-20.365	-8.138	-11.997
1138	1.138	-20.114	-24.807	-10.635	-10.044	-7.225	-16.045	-7.753	-15.284
1139	1.139	-22.383	-28.413	-11.007	-13.158	-13.167	-14.835	-6.597	-5.994
1140	1.14	-14.387	-31.593	-11.382	-16.084	-15.426	-15.953	-9.31	-14.319
1141	1.141	-13.359	-9.629	-12.526	-2.962	-10.529	0.145	-5.833	-21.869
1142	1.142	-16.205	-12.253	-8.057	-16.536	-5.817	11.788	-8.733	-14.898
1143	1.143	-10.156	-14.717	-10.946	-14.823	-7.496	-3.095	-10.675	-12.762
1144	1.144	-15.724	-7.751	-2.991	-13.286	-7.82	-8.875	-14.158	-14.693
1145	1.145	-15.089	-9.897	-11.296	-11.937	-8.136	-14.063	-14.543	-9.469
1146	1.146	-15.62	-19.558	-8.181	-15.624	-7.672	-15.563	-17.259	-7.922
1147	1.147	-7.839	-24.771	-14.945	-19.12	-5.672	-11.278	-17.651	-6.563
1148	1.148	-8.746	-35.752	-12.423	-16.027	-11.403	-17.661	-12.819	-10.241
1149	1.149	0.223	-22.732	-13.187	-13.139	-13.65	-21.131	-7.982	-13.724
1150	1.15	8.609	-20.929	-13.753	-10.622	-11.638	-22.106	0.727	-18.964
1151	1.151	5.542	-12.887	-11.807	-6.565	-13.498	-13.194	6.73	-21.887
1152	1.152	-7.211	-2.707	-14.695	-7.148	-18.837	-4.856	-0.625	-21.132
1153	1.153	-23.051	-14.425	-13.327	-9.091	-18.176	-16.631	-3.527	-15.538
1154	1.154	-33.674	-19.005	-11.957	-15.688	-13.445	-5.575	-9.53	-22.142
1155	1.155	-43.345	-11.783	-16.006	-9.71	-12.777	-4.186	-18.428	-30.097
1156	1.156	-45.077	-5.334	-13.48	-7.397	-9.22	-7.817	-24.44	-29.161
1157	1.157	-34.024	-16.128	-15.793	-10.887	-8.756	-11.274	-27.541	-26.294
1158	1.158	-23.922	-23.25	-11.724	-20.958	-5.779	-6.031	-24.638	-13.165
1159	1.159	-30.266	-8.892	-9.196	-13.796	-11.704	-6.991	-14.955	-3.522
1160	1.16	-24.224	-6.931	-11.504	-10.124	-10.857	-13.005	-11.273	-12.263
1161	1.161	-8.131	-33.222	-12.657	-6.651	-5.171	-18.643	-2.936	-13.837
1162	1.162	22.273	-6.888	-6.653	-3.567	-9.948	-22.15	-1.958	-15.213
1163	1.163	26.363	-16.924	-5.875	-0.671	-7.942	-16.18	-14.716	-16.391
1164	1.164	7.617	-20.015	-11.468	3.599	-11.941	-5.567	-16.439	-8.085
1165	1.165	10.942	-5.893	-18.033	-0.472	-6.067	-9.859	-11.785	-0.761
1166	1.166	-29.877	-3.355	-17.25	-2.415	-6.773	4.421	-4.607	-1.793
1167	1.167	-35.296	17.733	-16.472	-0.499	-8.645	-1.449	-3.435	4.159
1168	1.168	-30.266	-1.978	-23.046	-7.112	-10.518	-3.259	-4.598	-6.516
1169	1.169	-25.823	31.523	-25.554	-20.283	-9.872	-4.88	-3.642	-5.194
1170	1.17	-13.447	35.982	-18.192	-22.223	-6.326	-3.59	1.181	-6.367
1171	1.171	-9.77	31.909	-13.352	-30.942	-11.686	-7.329	-1.339	-7.537
1172	1.172	-6.477	5.553	-12.573	-23.018	-6.793	-8.539	-5.407	-12.784
1173	1.173	-9.576	-4.543	-11.8	-10.057	-8.669	-18.257	-8.887	-9.919
1174	1.174	-6.868	-26.48	-8.312	-22.261	-6.874	-17.154	-10.825	-12.478
1175	1.175	-4.35	-57.688	-5.025	-17.616	-7.206	-16.051	-12.557	-14.835
1176	1.176	-2.038	-45.332	-12.774	-16.255	-9.486	-12.998	-15.066	-4.047
1177	1.177	-21.202	-94.505	-9.684	-7.343	-11.578	-10.146	-11.768	-2.541
1178	1.178	-13.669	-74.568	-10.667	-8.487	-11.933	-10.965	-17.571	-6.835
1179	1.179	-20.658	-56.357	-8.164	-9.439	-9.191	-18.37	-8.658	-5.702
1180	1.18	-22.826	-28.626	-4.109	-12.313	-7.03	-7.579	-7.483	-6.884
1181	1.181	-36.423	-23.535	-6.049	-9.782	-8.934	5.337	-12.693	-9.993
1182	1.182	-45.151	-0.652	-12.055	-12.082	-10.836	7.023	-9.766	-9.049
1183	1.183	-34.12	11.764	-11.277	-7.22	-7.518	-4.062	-10.519	-11.595
1184	1.184	-21.16	8.086	-13.21	-11.847	-7.104	-8.375	-8.178	-10.858
1185	1.185	-8.974	4.823	-12.633	-7.755	-8.233	-9.593	-10.096	-10.27
1186	1.186	-16.912	-4.442	-9.734	-6.372	-6.27	-10.802	-9.497	-6.98
1187	1.187	-18.259	3.9	-10.134	-4.03	-10.506	-3.492	-8.9	-4.069
1188	1.188	-17.097	16.679	-11.496	-4.402	-8.747	1.29	-9.265	-6.577
1189	1.189	-13.624	-18.339	-11.881	-6.322	-10.094	2.015	-7.885	-8.907
1190	1.19	-8.42	-3.232	-14.598	-2.833	-8.734	-2.104	-9.026	-11.056
1191	1.191	-9.408	-7.661	-11.899	-9.405	-7.576	-1.576	-15.014	-12.215
1192	1.192	-8.65	4.764	-10.358	-4.536	-4.86	-3.545	-8.992	-18.015
1193	1.193	-6.363	16.039	-14.809	-17.686	-9.109	-12.493	-14.586	-18.775
1194	1.194	-9.859	-0.927	-11.52	-15.734	-9.494	-18.933	-13.989	-13.921
1195	1.195	-9.287	-10.146	-12.1	-7.013	-11.811	-22.48	-6.619	-10.609
1196	1.196	-0.387	-12.806	-8.617	-5.457	-5.222	-8.617	-7.578	-13.486
1197	1.197	-12.219	-10.267	-7.259	-12.612	-10.055	-6.752	-6.791	-12.105
1198	1.198	-7.594	-12.557	-8.428	-3.716	-9.271	-12.032	-12.393	-16.52
1199	1.199	-8.952	-18.932	-14.434	-14.542	-10.048	-7.428	-12.953	-11.077
1200	1.2	-10.089	-47.92	-13.657	-13.155	-9.469	-23.343	-10.996	-6.198
1201	1.201	-8.901	-51.943	-14.423	-16.8	-10.05	-29.793	-10.386	-9.458
1202	1.202	-16.22	-25.548	-16.347	-10.766	-10.628	-35.638	-9.001	-11.165
1203	1.203	-21.029	-15.408	-14.401	-7.636	-14.115	-33.919	-7.63	-11.514
1204	1.204	-15.029	-24.682	-16.135	-4.705	-9.662	-29.3	-8.779	-10.11
1205	1.205	-10.975	-21.978	-8.193	-14.364	-0.753	-27.963	-9.16	-6.001
1206	1.206	-12.923	-14.421	-9.346	-20.723	-7.131	-19.077	-13.423	-9.442
1207	1.207	-13.523	-21.4	-6.247	-19.529	-8.287	-15.625	-9.947	-13.84
1208	1.208	-15.257	-10.775	-13.019	-22.584	-7.32	-14.687	-14.397	-15.521
1209	1.209	-17.741	-12.718	-15.525	-15.783	-8.279	-9.861	-8.973	-16.8
1210	1.21	-16.361	-10.961	-14.735	-9.75	-10.794	1.554	-12.439	-24.076
1211	1.211	-15.949	-9.351	-9.884	-10.494	-1.886	-3.091	-7.774	-20.908
1212	1.212	-17.07	-10.696	-10.452	-13.935	-7.879	-13.151	-9.491	-19.869
1213	1.213	-14.305	6.364	-14.504	-23.957	-8.855	-19.522	-12.948	-15.553
1214	1.214	-15.031	4.077	-14.108	-8.057	-9.833	-18.321	-9.643	-3.301
1215	1.215	-13.658	-15.03	-11.784	-10.159	-9.064	-15.166	-9.237	16.115
1216	1.216	-9.394	2.833	-12.94	-8.207	-8.294	-0.405	-4.769	-1.624
1217	1.217	-7.691	-27.491	-12.558	0.52	-13.139	1.791	-6.495	-17.815
1218	1.218	-11.207	-31.468	-13.719	-13.782	-12.563	-3.958	-7.84	-19.874
1219	1.219	-8.903	-27.755	-12.168	-15.711	-14.317	-5.647	-7.436	-29.495
1220	1.22	-11.048	-17.647	-11.388	-7.014	-8.522	-7.136	-11.486	-34.663
1221	1.221	-13.756	10.618	-11.562	-5.476	-9.298	-5.72	-6.618	-20.292
1222	1.222	-19.551	-0.603	-7.866	-6.837	-9.892	-6.816	-12.606	8.785
1223	1.223	-18.762	16.4	-12.682	-3.164	-9.323	-0.739	-10.276	4.756
1224	1.224	-22.248	-5.515	-6.661	-11.472	-11.089	2.441	-15.112	-6.434
1225	1.225	-14.888	-19.712	-5.867	-12.436	-6.27	-8.302	-13.171	-3.109
1226	1.226	-17.77	-27.364	-9.327	-15.328	-8.229	-3.933	-10.268	-6.179
1227	1.227	-15.236	-25.12	-6.023	-17.835	-7.667	2.571	-8.909	-8.844
1228	1.228	-12.917	-35.855	-8.907	-13.756	-8.077	8.699	-9.29	-16.353
1229	1.229	-2.082	-53.324	-13.731	-20.313	-9.452	5.729	-12.188	-9.356
1230	1.23	-3.65	-27.605	-17.001	-8.875	-9.085	6.816	-15.848	-15.713
1231	1.231	-25.344	-24.311	-15.248	-13.502	-11.034	2.691	-16.225	-9.872
1232	1.232	-28.455	-2.428	-21.051	-14.836	-6.02	-4.53	-14.101	-8.1
1233	1.233	-20.14	0.286	-16.985	-11.155	-7.977	-3.441	-11.401	-9.623
1234	1.234	-17.607	-17.46	-13.491	-14.666	-12.055	-11.264	-8.705	-19.682
1235	1.235	-19.887	-5.771	-8.843	-9.45	-13.424	-14.256	-8.511	-20.839
1236	1.236	-30.486	4.886	-4.777	-2.666	-7.051	-9.317	-7.738	-19.667
1237	1.237	-20.781	-8.673	-12.708	-0.149	-6.291	-4.963	-10.84	-18.675
1238	1.238	-8.562	-6.937	-16.196	-9.068	-3.986	-7.184	-12.78	-3.942
1239	1.239	-0.599	-8.484	-8.848	-3.089	-7.486	-2.241	-7.75	10.971
1240	1.24	0.794	-15.672	-7.887	-8.328	-2.858	-5.423	-4.462	-14.176
1241	1.241	-5.549	-12.003	-12.148	-17.231	-8.292	-11.903	-11.047	-17.461
1242	1.242	5.319	-22.837	-14.472	-8.949	-7.724	1.362	-10.278	-14.36
1243	1.243	-13.418	-32.899	-15.059	-12.083	-5.803	-8.214	-9.504	-11.639
1244	1.244	-20.931	-29.227	-11.781	-7.294	-9.887	-6.368	-11.442	-14.158
1245	1.245	-23.213	-11.258	-17.199	-3.073	-13.387	-4.715	-4.081	-11.837
1246	1.246	-4.004	1.494	-16.615	-5.429	-10.122	-5.978	-8.899	-9.703
1247	1.247	-6.46	-10.155	-10.612	1.12	-13.05	-14.791	-6.368	-15.497
1248	1.248	-22.68	0.47	-9.846	-12.082	-7.074	-27.883	-10.417	-6.779
1249	1.249	-37.563	-13.079	-17.786	-25.657	-9.612	-19.119	-8.473	-21.098
1250	1.25	-31.748	-11.341	-18.756	-20.47	-8.869	-1.662	-10.39	-11.414
1251	1.251	-40.458	-32.062	-17.798	-18.956	-12.384	-13.274	-9.795	-13.152
1252	1.252	-38.907	-23.754	-17.045	-17.638	-9.13	-19.656	-7.27	-11.599
1253	1.253	-20.146	14.784	-11.447	-13.981	-10.907	-21.557	-8.615	-12.953
1254	1.254	-12.602	20.259	-9.518	-10.514	-10.557	-16.287	-9.002	-11.787
1255	1.255	-10.283	5.195	-12.811	-13.633	-10.201	-14.682	-5.346	-10.634
1256	1.256	0.347	18.754	-5.068	-16.571	-6.164	-4.553	-6.717	-13.753
1257	1.257	-9.331	6.346	-6.033	-24.556	-2.715	-8.15	-12.54	-12.81
1258	1.258	-18.051	-12.493	-10.878	-17.257	-10.104	-16.39	-10.223	-13.621
1259	1.259	-13.435	-22.611	-13.399	-14.391	-9.164	-21.536	-10.819	-9.599
1260	1.26	-6.308	-57.119	-12.636	-8.412	-12.096	-22.419	-11.407	-11.586
1261	1.261	-7.495	-25.272	-12.079	-17.329	-9.608	-23.114	-9.684	-12.222
1262	1.262	-6.361	-21.257	-8.808	-13.861	-2.279	-27.109	-13.186	-3.362
1263	1.263	-7.374	-32.517	-7.083	-6.525	-1.342	-31.887	-12.827	-7.1
1264	1.264	-6.453	-42.57	-6.723	-3.645	-11.047	-31.251	-15.769	-5.978
1265	1.265	-0.483	-33.275	-14.096	-4.419	-7.399	-22.286	-9.808	-6.98
1266	1.266	1.801	-30.6	-4.426	-10.029	-8.586	-18.555	-5.58	-11.845
1267	1.267	-4.807	-38.191	-8.116	-11.965	-11.711	-12.49	-3.28	-14.41
1268	1.268	-10.81	-12.513	-14.123	-8.674	-6.907	-7.202	-12.794	-13.695
1269	1.269	-6.765	-2.498	-15.099	-3.269	-9.453	-11.999	-11.665	-15.695
1270	1.27	-13.37	13.165	-18.021	-5.211	-13.542	-9.446	-22.529	-12.47
1271	1.271	-19.394	-0.979	-12.029	-12.575	-8.727	-11.729	-9.595	-13.119
1272	1.272	-20.186	-3.49	-14.353	-5.82	-6.815	-18.265	-11.374	-8.33
1273	1.273	-9.375	-1.197	-13.771	-11.845	-0.261	-22.497	-9.867	-7.778
1274	1.274	-17.318	0.892	-10.488	-11.089	-6.286	-21.695	-14.161	-11.883
1275	1.275	-27.398	10.523	-13.392	-13.034	-3.986	-25.17	-10.521	-7.108
1276	1.276	-23.743	1.76	-12.044	-9.75	-11.933	-19.182	-14.044	-17.233
1277	1.277	-17.784	-12.622	-14.374	-10.34	-8.856	-19.976	-10.983	-13.045
1278	1.278	-12.6	-14.633	-11.476	-18.292	-11.773	-12.068	-13.919	-11.955
1279	1.279	-3.725	-16.477	-15.16	-17.152	-9.273	-6.885	-14.729	-13.201
1280	1.28	-7.231	-11.94	-7.828	-16.204	-13.359	-5.967	-9.149	-20.626
1281	1.281	-16.923	-16.289	-4.759	-17.176	-11.444	1.911	-1.249	-17.799
1282	1.282	-23.336	3.192	-11.551	-5.77	-9.532	9.184	1.805	-13.6
1283	1.283	-26.844	-39.422	-17.56	18.027	-12.447	4.26	0.804	-1.457
1284	1.284	-32.079	-57.648	-11.937	-5.772	-12.844	4.941	-10.654	-3.266
1285	1.285	-23.189	-7.772	-11.337	-21.449	-13.251	5.607	-12.24	-11.279
1286	1.286	-14.886	-1.24	-11.889	-13.126	-11.138	6.076	-8.019	-21.423
1287	1.287	-13.947	-7.267	-6.444	-0.338	-10.756	4.021	-9.209	-20.332
1288	1.288	-14.943	-12.753	-8.367	-2.644	-10.374	1.004	-12.726	-12.071
1289	1.289	-20.952	-17.874	-8.943	-13.286	-10.566	-5.689	-11.785	-15.216
1290	1.29	-21.74	-22.394	-14.338	-22.962	-9.793	-5.405	-10.84	-12.342
1291	1.291	-12.271	-34.791	-13.744	3.351	-11.155	-10.935	-15.112	-13.187
1292	1.292	-18.68	-23.603	-9.093	-0.345	-8.066	-10.481	-12.814	-22.159
1293	1.293	-17.527	-13.603	-9.678	-3.65	-7.682	-19.312	-14.777	-9.052
1294	1.294	-24.906	-10.582	-16.646	-12.95	-9.624	-20.591	-19.457	-7.345
1295	1.295	-31.725	-24.772	-19.533	-10.227	-4.794	-8.899	-22.403	-12.027
1296	1.296	-31.006	-12.037	-15.269	-12.737	-1.318	2.016	-17.599	-19.219
1297	1.297	-18.84	-23.694	-6.359	-10.42	-7.322	14.871	-15.699	-15.566
1298	1.298	-2.986	-34.414	-12.329	-16.807	-8.096	13.023	-14.179	-12.687
1299	1.299	-0.507	-31.581	-17.522	-14.869	-1.507	20.854	-19.634	-13.853
1300	1.3	1.577	-33.592	-10.727	-16.612	-2.277	30.831	-13.088	-8.639
1301	1.301	-4.286	-21.474	-2.777	-15.05	-1.502	13.721	-7.126	-13.479
1302	1.302	-2.585	-26.205	-10.122	-22.197	-3.429	-16.756	-7.928	-12.69
1303	1.303	-13.657	-36.354	-14.954	-21.031	-5.355	-20.916	-1.379	-16.737
1304	1.304	-9.425	-16.833	-17.457	-12.686	-7.091	-24.674	11.753	-5.889
1305	1.305	-0.547	2.87	-15.114	-9.577	-5.732	-28.037	2.052	5.142
1306	1.306	-16.253	31.067	-15.677	-0.695	-7.082	-31.198	-3.198	-1.999
1307	1.307	-9.876	49.804	-7.519	2.577	-7.453	-28.539	-11.159	1.701
1308	1.308	-0.223	32.749	-14.846	-13.124	-13.437	-26.076	-6.931	0.58
1309	1.309	-2.004	23.426	-9.998	-19.53	-12.656	-28.454	-10.636	3.725
1310	1.31	-9.982	31.711	-0.311	-17.612	-13.417	-17.867	-4.662	-1.062
1311	1.311	-11.362	-6.875	-3.993	-15.87	-9.926	-19.857	-3.718	-10.707
1312	1.312	0.408	-23.326	-7.48	-14.299	-9.333	-21.651	-0.834	3.62
1313	1.313	-1.159	-48.505	-4.394	-15.642	-12.22	-23.242	1.666	-13.755
1314	1.314	-19.941	-44.091	-11.184	-19.325	-10.847	-27.54	0.884	-11.39
1315	1.315	-12.401	-23.418	-19.141	-20.506	-11.224	-18.671	-9.968	-9.22
1316	1.316	-19.374	-4.653	-13.945	-15.264	-8.306	-19.862	-14.612	-11.11
1317	1.317	-38.531	-14.686	-16.871	-10.405	-7.131	-20.847	-10.354	-16.29
1318	1.318	-25.785	-23.961	-16.144	-9.636	-8.282	-11.945	-11.507	-11.602
1319	1.319	-18.854	-43.666	-5.549	-15.257	-11.754	-15.42	-17.508	-15.82
1320	1.32	-21.001	-25.845	-15.654	-4.423	-8.458	-20.643	-14.415	-12.102
1321	1.321	-26.811	-23.555	-19.37	0.209	-8.069	-25.476	-7.647	-15.538
1322	1.322	-21.579	-8.745	-18.244	1.538	-6.122	-12.309	-10.153	-12.396
1323	1.323	-32.614	4.688	-13.044	-4.869	-6.493	-14.244	-12.468	-11.381
1324	1.324	-22.538	-14.713	-14.038	-18.048	-9.962	-2.062	-14.396	-5.344
1325	1.325	-10.723	-17.188	-9.808	-19.816	-13.237	-0.546	-11.095	-7.631
1326	1.326	0.298	-14.813	-12.161	-15.211	-8.384	3.682	-11.659	-6.998
1327	1.327	-1.066	0.134	-12.77	-8.088	-11.665	4.824	-12.03	-8.89
1328	1.328	-12.869	13.699	-13.395	-1.746	-9.91	10.809	-11.617	-4.784
1329	1.329	-11.311	5.008	-4.527	-7.795	-5.057	3.452	-15.654	-12.677
1330	1.33	-21.363	9.67	-3.421	-10.93	-6.972	0.568	-14.268	-11.479
1331	1.331	-25.027	-11.984	-9.477	-8.056	-5.214	8.532	-6.881	-21.115
1332	1.332	-23.857	-21.245	-19.199	-12.349	-10.031	-1.098	-12.07	-24.746
1333	1.333	-24.806	-23.922	-28.161	-18.002	-13.299	0.115	-5.257	-9.03
1334	1.334	-18.016	-21.391	-27.068	-13.179	-6.701	1.32	-5.998	-6.856
1335	1.335	-12.017	-19.038	-28.091	-11.274	-9.204	-1.732	-8.296	-4.881
1336	1.336	-9.682	-29.579	-19.263	-17.908	-11.51	5.097	-14.861	-10.082
1337	1.337	-3.072	-8.151	-13.34	-17.175	-10.913	-2.788	-12.323	-14.713
1338	1.338	-10.972	6.116	-8.181	-11.599	-14.183	-7.96	-17.906	-13.338
1339	1.339	-5.714	-16.997	-17.147	-6.796	-12.414	-14.679	-15.942	-19.698
1340	1.34	-10.536	-63.926	-8.889	-7.425	-4.457	-12.12	-19.199	-3.995
1341	1.341	-11.299	-30.349	-5.855	-3.419	-7.917	-4.727	-13.752	-6.091
1342	1.342	-18.65	-12.045	-1.081	-2.102	-10.995	-1.791	-8.882	-15.742
1343	1.343	-19.601	-6.489	-5.404	-9.496	-6.135	-14.924	-2.854	-24.445
1344	1.344	-6.428	-11.39	-16.114	-25.591	-6.891	-16.837	1.232	-19.78
1345	1.345	-0.612	-15.705	-11.929	-14.035	-9.195	-11.6	-3.588	-18.399
1346	1.346	-12.795	-3.183	-10.846	-7.706	-7.237	-16.215	-6.856	-19.546
1347	1.347	-23.794	8.195	-24.077	-9.694	-11.854	-23.354	-12.238	-18.377
1348	1.348	-16.592	5.037	-22.388	-21.955	-12.415	-27.005	-7.367	-23.596
1349	1.349	-15.372	-4.141	-17.798	-23.579	-8.916	-25.817	-7.912	-22.628
1350	1.35	2.682	-6.723	-10.693	-25.002	-5.607	-13.981	-6.141	-16.629
1351	1.351	-15.081	-9.102	-4.357	-18.684	-12.167	-9.306	-13.068	-27.262
1352	1.352	-8.098	-1.992	-3.23	-7.901	-9.252	-7.934	-8.182	-20.098
1353	1.353	-5.955	-25.255	-6.369	-18.012	-6.724	-16.865	-10.648	-11.176
1354	1.354	-4.007	-15.84	-13.182	-6.255	-4.389	-13.409	-12.918	-0.335
1355	1.355	-2.238	-12.994	-14.003	14.399	-4.958	-14.397	-9.383	-13.306
1356	1.356	-16.542	-25.591	-19.67	6.023	-10.948	-15.38	-8.763	-15.044
1357	1.357	-14.591	-41.652	-17.782	3.485	-8.616	-12.879	-9.314	-22.998
1358	1.358	-9.34	-39.33	-9.113	1.132	-6.675	-12.109	-7.946	-24.396
1359	1.359	-4.648	-33.358	-12.65	-1.038	-9.965	-10.179	-9.283	-18.031
1360	1.36	-17.577	-13.867	-0.889	-14.623	-7.059	-6.879	-8.888	-0.061
1361	1.361	-12.338	-36.953	-5.566	-37.487	-8.41	-5.119	-10.806	17.701
1362	1.362	-26.663	-8.619	-1.354	-21.84	-7.053	-9.938	-13.494	-8.097
1363	1.363	-32.471	2.651	-0.247	-2.12	-9.174	-9.332	-16.375	-11.429
1364	1.364	-30.724	-0.648	-1.455	5.413	-9.553	-7.558	-10.36	-8.394
1365	1.365	-26.061	-9.917	-4.594	-29.63	-9.935	0.403	-14.603	-11.161
1366	1.366	-30.298	-29.634	-7.547	-34.676	-9.158	-5.555	-10.54	-13.729
1367	1.367	-10.736	-11.77	3.83	-11.847	-8.378	-12.865	-14.026	-11.458
1368	1.368	-8.009	-4.735	-4.135	-7.782	-5.28	-13.798	-10.73	-5.132
1369	1.369	-20.746	14.473	-14.223	-11.457	-3.339	-11.248	-6.658	-7.125
1370	1.37	-32.316	53	-17.908	-8.155	-3.723	-10.449	-10.134	-8.933
1371	1.371	-38.676	69.523	-16.746	-5.019	-8.553	-11.011	-10.511	-7.436
1372	1.372	-21.228	64.614	-26.426	-7.68	-10.483	-9.055	-8.362	-6.138
1373	1.373	-23.536	-4.012	-22.739	-15.193	-5.836	-0.125	-6.409	0.197
1374	1.374	-21.389	-73.05	-19.24	-8.213	-12.417	16.926	-11.421	-3.332
1375	1.375	-7.788	-64.119	-18.272	-1.824	-9.905	9.988	-10.825	-15.177
1376	1.376	-2.498	-55.948	-19.232	-3.749	-10.676	3.637	-11.395	-13.671
1377	1.377	-7.077	-33.821	-7.799	-1.995	-11.257	-2.14	-14.871	-9.448
1378	1.378	-8.374	-27.197	-15.723	-6.619	-13.188	-7.35	-14.475	-8.323
1379	1.379	-4.659	-21.172	-2.73	-13.754	-13.771	-21.668	-15.623	-7.188
1380	1.38	-10.638	-15.747	-0.976	-20.14	-11.248	-27.489	-10.387	-14.572
1381	1.381	-13.739	-20.788	-12.001	-14.155	-12.597	-32.741	-8.444	-15.566
1382	1.382	-22.637	-7.288	-7.75	-2.362	-10.462	-31.22	-10.364	-7.664
1383	1.383	-16.623	-19.751	-6.586	-13.421	-8.526	-26.993	-7.45	-6.733
1384	1.384	-2.669	-31.087	-14.901	-20.613	-4.272	-25.855	-8.787	-7.725
1385	1.385	-4.572	-41.327	-0.954	-11.724	-7.747	-31.867	-2.388	-5.23
1386	1.386	-13.227	-57.215	-2.874	-15.203	-5.43	-24.541	-6.636	-6.01
1387	1.387	-14.714	-49.101	-11.553	-9.953	-8.336	-27.454	-12.243	-10.856
1388	1.388	-13.297	-21.027	-16.163	-14.714	-13.56	-26.695	-12.812	-11.451
1389	1.389	-4.352	-9.943	-17.466	-12.09	-8.725	-17.808	-13.384	-15.522
1390	1.39	-0.848	-6.72	-21.1	-9.687	-9.306	-11.835	-7.952	-19.015
1391	1.391	8.842	-22.522	-17.571	-7.696	-6.395	-8.763	-12.784	-13.594
1392	1.392	-10.707	-25.296	-12.297	-12.289	-7.752	-1.995	-6.767	-5.649
1393	1.393	-8	-7.511	-13.208	-21.135	-5.434	-2.786	-2.689	-10.872
1394	1.394	-10.53	-9.91	-12.388	-6.76	-8.335	6.09	-3.248	-17.647
1395	1.395	-12.841	-16.407	-8.291	-4.776	-9.5	0.079	-7.872	-13.383
1396	1.396	-27.735	-18.418	-10.179	-9.967	-12.213	9.748	-13.276	-14.143
1397	1.397	-21.947	-6.263	-18.838	4.386	-10.669	8.57	-8.429	-10.637
1398	1.398	-23.727	4.727	-19.963	2.477	-7.966	-2.31	-9.008	-7.328
1399	1.399	-22.197	-5.4	-18.944	-2.751	-8.36	-6.597	-7.262	-10.202
1400	1.4	-12.151	-11.865	-15.979	-4.302	-11.271	-7.787	-10.742	-18.107
1401	1.401	-0.346	-5.94	-21.91	-14.345	-5.277	-13.795	-14.025	-16.912
1402	1.402	-5	-17.823	-17.775	-20.693	-9.547	0.122	-16.923	-28.684
1403	1.403	-15.06	-0.48	-21.199	-14.634	-11.877	-1.831	-14.208	-17.605
1404	1.404	-23.973	1.755	-12.45	-2.784	-12.461	-7.078	-8.394	-4.578
1405	1.405	-10.822	-21.745	-1.576	-1.188	-9.173	-8.648	-10.713	-9.739
1406	1.406	-23.032	-24.929	-8.695	-22.806	-10.916	-7.318	-8.776	-1.753
1407	1.407	-24.613	-22.295	-7.486	-13.468	-7.445	-8.499	-4.131	11.267
1408	1.408	-34.718	-24.897	-1.436	-16.145	-7.058	-2.509	-5.872	-15.007
1409	1.409	-25.848	-17.994	-6.602	-18.639	-8.218	-14.325	-3.353	-11.281
1410	1.41	-12.735	-20.191	-9.453	-20.948	-7.836	-9.673	-8.771	-7.926
1411	1.411	-0.575	-6.673	-3.402	-14.566	-5.135	-10.998	-13.604	-4.75
1412	1.412	0.962	5.461	-1.038	-16.506	-8.626	-14.639	-13.027	-12.988
1413	1.413	-12.025	29.205	-5.835	-18.225	-10.955	-18.093	-8.963	-10.415
1414	1.414	-34.881	5.319	-14.497	-16.621	-6.9	-12.827	-11.485	-12.687
1415	1.415	-25.603	14.534	-10.96	-12.294	-5.551	-15.68	-8.189	-14.765
1416	1.416	-22.909	-11.093	-11.887	-11.107	-5.94	-16.409	-9.351	-16.647
1417	1.417	-30.474	-28.208	-18.633	-12.265	-3.814	-9.026	-13.797	-11.375
1418	1.418	-28.154	-18.966	-17.831	-11.305	-9.823	-2.232	-14.377	-9.782
1419	1.419	-21.768	-4.863	-20.136	-20.252	-9.052	-1.456	-15.726	-5.476
1420	1.42	-8.24	-38.337	-29.613	-31.108	-11.379	-2.234	-13.4	-14.341
1421	1.421	-13.496	-70.216	-20.699	-29.731	-7.904	-8.824	-15.53	-10.815
1422	1.422	3.894	-15.974	-24.166	-15.4	-5.98	-6.331	-14.368	-11.738
1423	1.423	-7.724	6.118	-18.92	-1.853	-5.408	-5.573	-16.298	-14.595
1424	1.424	-26.887	-0.515	-4.19	-3.558	-6.77	-7.523	-11.456	-13.773
1425	1.425	-24.351	-18.786	-6.305	-8.169	-14.138	-17.582	-4.882	-12.956
1426	1.426	-17.351	-35.301	-12.091	-3.863	-6.789	-13.322	-4.11	-17.77
1427	1.427	-15.192	-10.221	-6.842	-4.999	-13.563	-6.933	-6.44	-14.452
1428	1.428	-9.372	3.302	-17.835	-6.156	-5.634	-0.936	-9.934	-18.48
1429	1.429	2.825	-0.767	0.955	7.767	-10.864	0.027	-9.367	-18.063
1430	1.43	10.776	2.922	3.499	13.547	-11.833	-0.951	-6.474	-15.711
1431	1.431	-2.178	6.248	5.85	8.309	-11.057	-1.735	-7.83	-13.556
1432	1.432	-10.886	15.573	-9.04	12.945	-10.282	-12.393	-9.184	-7.528
1433	1.433	-15.557	29.757	-14.827	8.683	-8.344	-19.561	-10.345	-3.238
1434	1.434	-19.826	68.325	-13.063	-5.631	-12.979	-28.468	-7.631	-5.532
1435	1.435	-31.631	73.777	-11.504	-19.181	-4.065	-17.623	-9.567	-16.342
1436	1.436	-33.171	38.602	-12.834	-35.052	-7.732	-27.684	-9.754	-14.765
1437	1.437	-28.922	15.795	-11.655	-66.98	-11.21	-26.525	-13.049	-10.487
1438	1.438	-17.114	-21.728	-19.98	-71.432	-8.111	-27.685	-11.897	-11.624
1439	1.439	0.292	-97.371	-16.888	-33.882	-9.083	-17.989	-13.073	-10.445
1440	1.44	-2.058	-64.812	-12.044	-8.715	-9.855	-14.289	-8.058	-7.333
1441	1.441	4.28	-74.606	-12.809	-4.233	-5.796	-22.59	-12.713	-14.088
1442	1.442	-5.449	-83.451	-16.85	-8.263	-6.395	-8.615	-6.147	-11.549
1443	1.443	-0.296	-26.54	-11.975	-11.92	-9.69	-10.536	-10.412	-10.749
1444	1.444	-14.671	-4.453	-8.659	-15.189	-5.629	-19.244	-9.641	-8.792
1445	1.445	-12.76	-37.922	-17.569	6.716	-9.121	-14.599	-10.222	-10.708
1446	1.446	-4.056	-56.094	-16.415	9.46	-6.816	-7.45	-9.652	-14.738
1447	1.447	0.564	-39.618	-12.915	6.99	-9.73	9.57	-7.93	-6.761
1448	1.448	-12.405	-24.426	-20.254	18.657	-8.587	-2.044	-7.559	-15.045
1449	1.449	-14.136	-19.906	-21.207	12.309	-5.906	0.077	-8.928	-9.806
1450	1.45	-18.767	-23.903	-18.668	-8.942	-6.702	-5.771	-11.85	-6.916
1451	1.451	-25.922	-20.169	-16.326	-17.24	-5.955	2.893	-13.809	-11.171
1452	1.452	-29.601	-16.837	-6.824	-24.765	-9.078	1.301	-11.13	-13.503
1453	1.453	-16.469	-19.921	2.102	-17.787	-11.043	-2.986	-14.063	-15.473
1454	1.454	-18.263	-11.575	-3.882	-11.387	-10.67	-1.856	-11.383	-10.855
1455	1.455	-13.667	-3.995	-9.087	-9.426	-12.243	-0.712	-7.145	-10.276
1456	1.456	-12.352	-20.256	-17.966	-14.627	-7.811	-5.958	-6.785	-12.79
1457	1.457	-6.017	-13.884	-16.803	-6.683	-15.183	-12.746	-8.168	-9.505
1458	1.458	-12.041	-19.701	-15.829	-5.302	-14.232	-10.251	-10.33	-10.679
1459	1.459	-0.251	-3.857	-12.917	-4.127	-9.992	-22.455	-9.982	-16.707
1460	1.46	-24.049	-18.782	-6.907	-2.957	-5.943	-34.661	-13.511	-15.967
1461	1.461	-34.097	-5.241	-6.122	-16.859	-7.899	-33.118	-7.76	-10.387
1462	1.462	-30.976	17.604	-6.686	-22.66	-8.499	-25.977	-11.878	-11.004
1463	1.463	-28.244	33.303	-14.032	-31.356	-7.94	-29.699	-8.435	-9.117
1464	1.464	-25.735	13.591	-22.935	-35.986	-11.448	-30.901	-13.116	-8.582
1465	1.465	-14.141	6.065	-14.63	-20.106	-12.818	-17.013	-10.249	-13.464
1466	1.466	-12.028	-5.519	-7.294	-0.93	-10.706	-7.366	-11.637	-10.224
1467	1.467	-10.104	-20.399	-4.415	22.298	-4.725	-5.654	-10.314	-7.382
1468	1.468	-11.889	-30.032	-5.224	44.174	-9.004	8.657	-11.513	-8.794
1469	1.469	-7.279	-38.697	-6.03	7.207	-6.708	10.588	-7.87	-3.428
1470	1.47	-5.96	-49.718	-13.99	-28.04	-6.146	12.334	-7.521	-12.964
1471	1.471	-9.68	-42.601	-14.986	-14.528	-8.107	16.981	-10.459	-14.182
1472	1.472	-13.225	-33.713	-21.764	-10.515	-11.033	6.897	-13.202	-15.391
1473	1.473	-16.364	-15.704	-15.768	-44.617	-8.529	5.712	-10.519	-14.473
1474	1.474	-31.125	-28.472	-5.124	-31.12	-8.155	-5.153	-7.647	-15.5
1475	1.475	-29.038	-12.224	-9.363	-35.227	-12.24	-15.241	-11.351	-9.553
1476	1.476	-23.261	19.67	-13.043	-16.494	-14.777	-21.671	-6.918	-11.938
1477	1.477	-14.565	-3.203	-16.524	0.498	-9.373	-20.542	-7.524	-15.481
1478	1.478	-9.959	-7.278	-6.837	3.594	-9.971	-21.535	-6.196	-10.887
1479	1.479	-20.047	-10.964	-8.017	6.325	-11.91	-22.513	-9.513	-11.514
1480	1.48	-21.228	-21.039	-11.511	-11.486	-10.184	-20.015	-12.44	-15.046
1481	1.481	-12.914	-17.966	-8.422	-9.19	-9.81	-12.672	-13.62	-16.457
1482	1.482	1.008	-20.69	-13.266	-7.12	-9.436	-11.705	-14.808	-13.614
1483	1.483	-8.711	-23.207	-15.806	-24.566	-12.35	-5.711	-15.61	-11.735
1484	1.484	-10.49	-6.952	-13.516	-17.61	-10.609	-12.494	-12.928	-13.721
1485	1.485	-21.555	-17.585	-15.48	-11.272	-11.776	-8.445	-14.107	-14.541
1486	1.486	-14.44	-4.034	-13.567	-17.166	-7.519	2.392	-9.287	-10.133
1487	1.487	-23.381	15.304	-4.69	-8.546	-7.136	-2.271	-11.246	-17.517
1488	1.488	-10.256	28.055	-8.399	-16.579	-4.817	-15.244	-6.626	-12.698
1489	1.489	5.58	11.755	-16.769	-15.306	-7.717	-10.001	-6.063	-13.486
1490	1.49	16.211	-16.002	-19.897	-29.673	-2.495	-5.33	-8.593	-17.566
1491	1.491	14.259	-12.385	-24.763	-27.753	6.995	-21.168	-9.959	-15.645
1492	1.492	5.518	18.502	-29.04	-15.585	-7.317	2.284	-11.132	-12.374
1493	1.493	-11.961	14.341	-16.869	-20.26	-9.244	5.417	-13.654	-14.32
1494	1.494	-37.769	11.938	9.442	-18.937	-7.499	2.741	-17.337	-16.067
1495	1.495	-49.473	-6.93	5.743	-15.286	-2.846	0.253	-11.925	-24.003
1496	1.496	-34.664	-17.12	-18.089	-26.142	-10	-2.042	-8.447	-27.492
1497	1.497	-40.542	-64.245	-21.201	-21.907	-3.605	-16.91	-7.864	-17.82
1498	1.498	-42.354	-30.723	-18.496	-10.141	4.724	-22.665	-10.761	1.733
1499	1.499	-34.495	-36.589	-21.022	-14.806	-4.941	0.219	-7.272	15.862
1500	1.5	-15.78	-31.045	-14.076	-4.798	-3.766	-2.849	-5.913	-7.355
1501	1.501	-3.049	-15.846	-16.217	-11.28	-2.587	-11.143	-4.75	1.949
1502	1.502	8.527	-2.243	-14.668	-4.806	-5.664	-13.63	-6.685	10.283
1503	1.503	14.876	-6.284	-8.843	-1.435	-20.357	-15.936	-5.518	7.776
1504	1.504	1.286	-17.488	-7.064	-4.652	-9.695	-30.819	-9.768	-8.474
1505	1.505	-0.502	-7.376	-5.485	-5.728	-11.612	-24.997	-6.855	-19.105
1506	1.506	-2.081	-4.255	1.697	-10.068	-13.332	-26.719	-5.488	-9.414
1507	1.507	-23.781	-6.988	-4.684	-14.205	-11.763	-18.761	-1.025	-0.693
1508	1.508	-33.096	0.638	-8.159	-4.786	-10.392	-20.117	-1.591	-11.707
1509	1.509	-35.823	-1.616	-15.517	-3.668	-14.046	-23.785	0.939	-7.432
1510	1.51	-28.282	-20.73	-18.431	-21.722	-8.015	-22.616	0.571	-8.579
1511	1.511	-25.981	-23.177	-19.206	6.46	-8.949	-8.671	-5.993	-7.405
1512	1.512	-23.886	-30.046	-11.847	-4.869	-9.887	8.772	-16.81	-6.417
1513	1.513	-10.376	-23.592	-10.861	-8.258	-9.086	1.844	-15.435	-9.305
1514	1.514	-15.646	-40.952	-4.848	-5.263	-13.12	8.275	-16.578	-13.541
1515	1.515	-7.743	-38.613	-4.062	-8.068	-11.158	-9.082	-15.394	-11.199
1516	1.516	-9.124	-49.253	-2.111	-0.581	-9.195	-6.682	-16.337	-4.607
1517	1.517	10.401	-66.722	-0.158	-7.609	-7.417	-17.255	-13.407	-5.365
1518	1.518	2.078	-45.699	-4.207	-1.262	-6.995	-15.246	-14.146	-10.964
1519	1.519	4.59	-3.207	-12.131	4.499	-13.349	-20.402	-10.051	-10.372
1520	1.52	11.56	14.971	-13.274	2.701	-7.314	-18.785	-10.596	-15.001
1521	1.521	13.692	-23.753	-22.941	13.656	-6.505	-2.854	-11.143	-19.059
1522	1.522	0.142	1.395	-21.769	9.341	-14.404	-0.671	-14.012	-17.697
1523	1.523	-8.572	14.919	-18.276	15.67	-11.276	1.304	-10.496	-10.343
1524	1.524	-32.374	10.872	-21.368	-2.422	-6.405	-3.9	-9.104	-15.559
1525	1.525	-35.672	14.581	-6.639	-15.265	-10.629	4.043	-11.196	-6.655
1526	1.526	-38.772	-2.446	-17.251	-17.663	-8.273	-3.119	-6.708	-12.642
1527	1.527	-13.198	-5.516	-19.155	-49.643	-10.173	-4.285	-8.411	-15.729
1528	1.528	-23.215	-2.817	-3.26	-63.187	-13.423	-12.602	-10.888	-20.56
1529	1.529	-20.081	-10.414	-1.079	-25.678	-6.804	-7.363	-12.199	-14.55
1530	1.53	-28.379	-3.507	-6.839	-10.653	-7.543	-14.119	-13.326	-5.64
1531	1.531	-35.893	-14.209	-12.044	2.825	-6.737	-22.042	-8.069	-2.153
1532	1.532	-14.749	-23.982	-10.458	-26.279	-6.119	-21.059	-7.452	-3.118
1533	1.533	-23.006	-18.865	-9.091	-45.106	-12.078	-18.165	-9.349	-7.946
1534	1.534	-25.462	-14.338	-10.236	-21.332	-9.721	-12.169	-13.377	-15.873
1535	1.535	-18.431	-21.604	-13.71	0.522	-6.209	-11.408	-13.728	-23.225
1536	1.536	-20.521	-41.265	-12.722	-7.803	-6.759	-0.572	-7.311	-28.059
1537	1.537	-14.698	-49.737	-5.928	-15.388	-8.481	-5.211	-8.049	-28.825
1538	1.538	-5.973	-47.311	0.123	-17.765	-9.808	-21.1	-12.077	-28.056
1539	1.539	-13.881	-45.034	-12.014	-11.433	-5.328	-14.732	-12.62	-21.474
1540	1.54	-15.193	-13.202	-10.221	-17.316	-13.04	-12.814	-10.647	-17.215
1541	1.541	-3.348	9.5	-18.137	-8.759	-9.919	-18.057	-11.198	-14.894
1542	1.542	7.713	30.098	-16.753	-10.436	-8.919	-7.04	-9.81	-16.832
1543	1.543	9.078	56.354	-20.396	-14.787	-6.384	-5.685	-12.105	-17.414
1544	1.544	10.236	66.334	-7.2	-21.27	-7.148	-6.868	-9.174	-15.678
1545	1.545	6.731	50.559	-8.884	-13.064	-7.714	-3.426	-9.534	-12.205
1546	1.546	-9.348	7.862	-16.796	-14.092	-7.119	-4.449	-13.768	-11.832
1547	1.547	-11.66	-83.806	-21.051	-7.34	-7.691	-9.348	-13.354	-13.984
1548	1.548	-18.01	-123.471	-17.386	-20.523	-9.034	-19.101	-11.004	-12.054
1549	1.549	-31.487	-87.998	-6.561	-3.045	-8.635	-2.148	-9.823	-10.883
1550	1.55	-40.131	-55.599	-10.808	8.655	-10.76	-9.153	-8.637	-13.002
1551	1.551	-41.619	-6.339	-17.173	6.63	-11.916	-7.057	-6.676	-12.243
1552	1.552	-31.493	20.32	-23.171	4.781	-8.43	-1.272	-8.784	-9.152
1553	1.553	-11.893	12.131	-30.522	13.567	-10.557	-9.993	-10.118	-6.444
1554	1.554	-9.141	-10	-25.695	2.607	-8.633	-8.455	-8.16	-6.843
1555	1.555	-16.651	9.854	-19.699	-19.03	-10.57	-12.734	-5.822	-7.642
1556	1.556	-18.947	27.98	-10.808	-28.273	-5.734	-19.127	-6.575	-6.322
1557	1.557	-12.54	-55.324	-9.633	-25.5	-6.321	-3.447	-9.658	-7.7
1558	1.558	-22.194	-43.611	2.169	-38.217	-9.609	-9.831	-10.03	-7.917
1559	1.559	-20.408	-11.185	6.82	-21.904	-11.352	-15.628	-12.725	-8.527
1560	1.56	-21.909	-40.862	-0.339	-6.967	-8.837	-20.857	-9.815	-5.458
1561	1.561	-11.793	-49.834	-6.721	6.575	-7.483	-22.399	-9.419	-7.61
1562	1.562	-2.845	-9.251	-19.873	-2.085	-6.314	-21.047	-10.586	-3.953
1563	1.563	8.04	-1.946	-18.127	-3.594	-7.471	-22.22	-5.755	-8.423
1564	1.564	-1.959	4.592	-19.672	-7.77	-7.858	-28.254	-12.345	-7.864
1565	1.565	1.769	-1.466	-12.506	-19.463	-8.636	-25.187	-9.835	-5.369
1566	1.566	-4.171	26.153	-8.817	-5.068	-12.503	-10.499	-12.163	-7.706
1567	1.567	-20.174	21.075	-5.342	-10.797	-6.693	-12.58	-15.66	-4.812
1568	1.568	-17.797	16.582	-6.333	-2.011	-9.011	-2.855	-11.021	-6.755
1569	1.569	-19.889	-45.938	-13.133	-25.736	-9.596	-8.038	-11.606	-7.93
1570	1.57	-17.902	-36.993	-12.389	-28.946	-9.025	-6.46	-9.088	-8.716
1571	1.571	-16.123	-28.807	-11.645	-25.761	-10.768	-5.073	-11.412	-11.436
1572	1.572	-14.553	-6.723	-13.607	-17.329	-9.415	-6.214	-11.028	-5.636
1573	1.573	-21.696	-26.61	-3.563	-4.458	-8.066	2.118	-11.42	-12.993
1574	1.574	-18.003	-44.752	-10.744	-6.682	-9.228	-0.979	-8.711	-8.142
1575	1.575	-14.54	-5.998	-22.566	-0.215	-11.932	-1.937	-11.614	-12.392
1576	1.576	-30.615	-10.973	-20.998	-5.951	-13.098	-4.445	-9.676	-13.15
1577	1.577	-32.948	-6.488	-16.732	-32.216	-10.97	-10.049	-10.835	-13.723
1578	1.578	-18.03	14.235	-28.534	1.884	-10.785	-14.884	-12.972	-13.132
1579	1.579	-12.212	10.576	-20.576	24.781	-8.281	-15.453	-8.527	-11.375
1580	1.58	-17.424	-6.408	-1.79	4.176	-5.382	-6.534	-7.952	-11.737
1581	1.581	-22.06	21.913	-14.588	7.967	-9.836	-5.367	-12.022	-12.092
1582	1.582	-23.409	18.279	1.627	-8.934	-11.579	12.642	-13.373	-16.123
1583	1.583	-24.539	15.043	-4.786	-37.097	-9.068	5.101	-10.087	-12.605
1584	1.584	-25.687	5.797	0.979	-33.328	-3.66	2.788	-7.96	-10.251
1585	1.585	-9.615	-2.506	-11.238	-29.942	-7.147	-7.852	-4.288	-13.129
1586	1.586	11.484	25.821	-9.697	-1.582	2.912	-9.8	-6.616	-14.266
1587	1.587	3.176	-23.258	-28.478	17.312	-7.163	2.379	-9.515	-8.435
1588	1.588	0.693	-56.657	-30.997	7.359	-8.335	-11.959	-8.357	-12.466
1589	1.589	-6.24	-26.133	-28.666	23.173	-11.831	-10.044	-9.521	-13.012
1590	1.59	-4.106	-20.579	-0.996	65.888	-6.616	-8.304	-7.398	-13.544
1591	1.591	-6.028	-35.492	-12.215	35.611	-9.53	-22.612	-11.85	-10.586
1592	1.592	-4.282	-48.868	-15.52	8.016	-12.053	-16.801	-8.562	-10.914
1593	1.593	-8.921	-36.317	-6.245	3.068	-6.447	-0.907	-11.465	-9.499
1594	1.594	-10.271	-24.919	-8.955	16.684	-9.929	5.487	-12.819	-8.278
1595	1.595	-16.638	-21.448	8.863	-29.124	-7.993	7.412	-5.463	-10.921
1596	1.596	-20.105	-18.204	1.908	-59.429	-9.739	2.197	-8.557	-5.049
1597	1.597	-36.161	1.642	8.297	-42.872	-8.382	0.647	-9.525	-12.34
1598	1.598	-52.411	-5.859	6.376	-88.204	-6.068	-3.628	-7.007	-13.247
1599	1.599	-28.997	-22.084	-16.422	-94.109	-8.974	-20.684	-11.069	-8.933
1600	1.6	-7.132	-28.381	-19.456	-77.544	-10.917	-27.649	-11.642	-11.198
1601	1.601	-4.431	-41.782	-5.267	-52.271	-8.983	-38.295	-9.699	-14.622
1602	1.602	3.111	-15.299	-7.744	-29.346	-11.887	-40.22	-12.593	-16.498
1603	1.603	5.443	-11.47	3.849	-16.901	-9.951	-35.004	-13.945	-13.536
1604	1.604	-9.431	-8.052	-6.82	9.486	-8.791	-27.109	-12.591	-15.994
1605	1.605	-7.458	-11.053	-4.889	-0.491	-9.561	-25.796	-14.715	-13.618
1606	1.606	-9.182	8.808	-24.21	-16.1	-6.853	-27.006	-8.714	-14.728
1607	1.607	-26.604	6.429	-16.638	-7.739	-11.104	-13.908	-9.485	-8.683
1608	1.608	-42.857	4.142	-28.255	-0.161	-7.614	-15.701	-11.808	-12.899
1609	1.609	-36.476	-14.919	-26.159	16.118	-9.935	-4.719	-6.97	-10.537
1610	1.61	-26.796	-22.267	-28.103	31.091	-5.864	-9	-11.614	-13.991
1611	1.611	-14.603	-24.492	-26.369	2.108	-13.793	8.051	-6.196	-14.537
1612	1.612	-13.055	-26.541	-15.342	-1.937	-10.304	19.716	-12.774	-13.931
1613	1.613	-17.294	-16.813	-13.997	-36	-7.2	21.939	-8.514	-12.544
1614	1.614	-10.869	-8.062	-12.844	-49.561	-6.224	12.387	-10.827	-13.88
1615	1.615	-14.339	-0.077	-18.853	-12.011	-10.476	-13.804	-8.89	-14.249
1616	1.616	-17.427	-7.203	-2.782	-7.032	-9.699	-62.813	-2.889	-13.071
1617	1.617	-4.667	-10.803	4.202	-11.581	-9.117	-56.067	-8.496	-12.676
1618	1.618	-2.949	-9.517	-2.159	-7.606	-1.753	-37.716	-9.073	-10.533
1619	1.619	-20.389	-16.773	-7.94	-4.024	-4.652	-21.095	-11	-10.33
1620	1.62	-8.784	-17.732	-9.647	-14.195	-7.158	-15.896	-9.252	-11.1
1621	1.621	-2.402	-15.17	-17.537	-23.538	-7.927	7.095	-8.858	-14.39
1622	1.622	-15.947	-14.327	-18.859	-15.194	-9.852	11.309	-9.236	-11.489
1623	1.623	-21.176	-9.413	-12.464	-12.6	-10.421	15.116	-10.392	-15.169
1624	1.624	-6.858	-15.381	-15.922	-10.213	-12.146	-1.781	-10.77	-11.882
1625	1.625	-12.666	-20.981	-31.959	-8.013	-7.297	1.438	-13.472	-9.756
1626	1.626	-10.919	-14.345	-24.964	5.569	-7.861	-6.783	-9.974	-6.083
1627	1.627	-12.491	-1.118	-18.544	0.354	-4.949	-4.187	-4.552	-9.38
1628	1.628	-16.794	-3.009	-20.467	-13.931	-4.545	-15.743	-9.387	-12.288
1629	1.629	-13.152	-29.28	-11.762	-11.924	-6.85	-13.565	-9.963	-13.46
1630	1.63	-14.331	-32.947	12.033	-6.632	-8.961	-7.713	-10.536	-9.982
1631	1.631	-13.38	-15.949	15.298	-11.247	-10.871	-12.895	-14.006	-8.831
1632	1.632	-18.202	-25.305	-0.39	-1.158	-8.145	-4.925	-7.613	-11.551
1633	1.633	-8.505	-5.652	7.966	-10.066	-7.356	-3.521	-11.863	-11.954
1634	1.634	-7.301	17.489	-9.805	7.915	-11.205	5.42	-11.081	-9.835
1635	1.635	-1.251	-29.642	-26.032	10.419	-7.7	16.3	-10.488	-11.772
1636	1.636	-12.994	-36.325	-19.657	-15.315	-4.402	17.664	-12.412	-10.427
1637	1.637	-23.96	-30.42	-17.732	-11.996	-7.29	8.744	-8.334	-12.763
1638	1.638	-19.659	-58.257	-22.989	-33.853	-6.889	-2.131	-10.846	-8.321
1639	1.639	-5.31	-33.244	-18.362	-25.545	-6.49	-12.269	-8.519	-11.626
1640	1.64	-14.973	-37.785	-22.64	-2.321	-11.317	-21.245	-11.418	-11.062
1641	1.641	-2.774	-8.824	-8.325	19.577	-10.73	-15.344	-9.483	-12.429
1642	1.642	-4.321	2.326	-6.401	5.412	-10.145	-20.69	-10.641	-12.825
1643	1.643	-11.485	-1.028	-18.607	7.876	-14.214	-6.107	-11.412	-11.678
1644	1.644	-28.531	-16.733	-17.062	5.497	-13.827	4.435	-10.637	-14.398
1645	1.645	-30.889	-14.004	-15.713	-9.439	-8.414	-13.066	-11.415	-10.933
1646	1.646	-33.082	-16.522	-12.038	-34.666	-13.252	-6.187	-10.257	-9.798
1647	1.647	-31.213	-23.486	-20.361	-58.555	-4.542	0.097	-11.436	-9.441
1648	1.648	-22.607	-12.856	-32.162	-17.79	-10.544	-1.94	-9.525	-6.768
1649	1.649	-27.376	-10.941	-36.812	-23.313	-5.318	-14.249	-12.259	-8.339
1650	1.65	-20.3	-19.7	-32.587	-18.365	-12.103	-15.923	-11.131	-12.824
1651	1.651	-16.678	4.077	-13.076	-4.868	-11.348	-23.21	-10.385	-13.446
1652	1.652	-15.54	21.087	29.459	7.512	-9.041	-3.793	-8.479	-11.75
1653	1.653	-14.543	17.986	23.407	-3.693	-8.482	10.189	-6.573	-11.406
1654	1.654	-21.281	15.235	6.929	-34.637	-10.434	7.545	-9.903	-11.836
1655	1.655	-9.823	-2.669	-18.266	-30.521	-6.374	5.123	-7.041	-11.492
1656	1.656	4.54	-14.48	-4.763	-11.75	-9.87	7.173	-9.797	-9.596
1657	1.657	-1.227	4.602	15.891	-1.731	-9.496	5.175	-9.457	-10.798
1658	1.658	-2.969	-33.938	34.627	-4.835	-8.35	-7.056	-10.27	-11.03
1659	1.659	-10.925	-83.95	3.616	-30.383	-12.04	-30.901	-11.672	-7.193
1660	1.66	-9.592	-10.109	-8.807	0.59	-8.768	-61.898	-8.617	-12.082
1661	1.661	-3.205	-0.282	-20.066	21.311	-6.652	-74.333	-10.604	-8.847
1662	1.662	-16.358	44.38	-23.362	17.626	-8.615	-85.59	-11.036	-15.482
1663	1.663	-28.548	36.18	-20.255	14.329	-9.795	-88.912	-13.218	-9.525
1664	1.664	-17.525	14.07	-17.552	-13.967	-7.682	-73.281	-11.337	-11.877
1665	1.665	-13.26	7.464	-25.119	20.034	-5.763	-65.029	-9.462	-11.333
1666	1.666	-4.342	-22.906	-27.466	51.94	-7.723	-52.343	-13.201	-9.435
1667	1.667	-10.343	-72.825	-29.621	22.87	-10.071	-36.191	-12.862	-14.884
1668	1.668	-9.367	-52.88	-27.704	19.117	-6.222	-29.882	-12.533	-14.333
1669	1.669	-22.136	-22.51	-36.433	2.017	-12.048	-24.13	-9.698	-12.438
1670	1.67	-20.41	-38.983	-38.039	-45.074	-6.46	-8.279	-9.373	-11.899
1671	1.671	-21.968	-44.031	-22.225	-91.994	-11.324	-1.896	-12.92	-13.299
1672	1.672	-14.83	-30.499	-3.121	-110.249	-10.777	11.656	-8.152	-10.057
1673	1.673	-18.554	-9.829	-10.708	-71.551	-13.712	9.902	-12.866	-16.682
1674	1.674	-15.123	-6.195	-17.704	-66.554	-7.941	11.436	-8.879	-13.823
1675	1.675	-18.259	-16.284	-24.145	-25.402	-13.586	21.46	-16.886	-16.372
1676	1.676	-3.585	-31.992	-22.303	-9.031	-7.037	27.811	-6.124	-14.088
1677	1.677	11.284	-12.288	0.483	-44.327	-11.324	33.757	-7.551	-16.062
1678	1.678	9.303	-9.792	3.542	-39.952	-10.575	26.364	-11.297	-10.107
1679	1.679	-6.617	6.435	11.842	-19.327	-8.861	19.378	-10.207	-14.218
1680	1.68	-13.051	17.028	29.661	-8.139	-12.373	20.328	-15.515	-10.78
1681	1.681	-42.13	46.008	-0.661	-4.901	-9.113	17.796	-12.696	-11.387
1682	1.682	-38.11	33.591	-29.657	4.318	-8.563	7.145	-13.559	-10.835
1683	1.683	-49.39	7.227	-33.365	-4.062	-11.105	-0.012	-11.322	-13.382
1684	1.684	-46.147	3.905	-23.327	-1.607	-7.837	-11.821	-13.339	-17.867
1685	1.685	-36.903	-11.783	-1.523	-8.598	-2.06	2.517	-11.474	-12.48
1686	1.686	-22.804	-9.153	-4.345	-6.508	-2.856	16.075	-15.605	-10.58
1687	1.687	-15.295	3.536	-1.892	14.725	-12.361	28.258	-10.841	-11.194
1688	1.688	-8.378	-31.581	-13.558	17.374	-11.224	32.88	-10.52	-9.878
1689	1.689	-5.146	-44.816	-7.221	4.535	-12.407	19.883	-12.522	-10.487
1690	1.69	-3.067	-49.852	-1.45	-2.494	-5.071	28.559	-7.167	-14.009
1691	1.691	-5.077	-45.441	-10.199	12.357	-6.065	23.889	-15.165	-14.427
1692	1.692	-3.401	-49.502	-11.776	-5.092	-1.826	19.614	-12.129	-10.377
1693	1.693	-1.923	-53.162	-16.04	-7.448	-4.168	0.049	-13.158	-13.876
1694	1.694	8.066	-70.215	-17.207	-18.149	-3.608	-19.706	-8.957	-6.527
1695	1.695	19.783	-35.814	-11.214	-20.132	-8.271	-22.223	-6.688	-5.562
1696	1.696	11.77	-31.426	-20.9	-15.013	-11.189	-19.891	-0.162	-0.716
1697	1.697	24.678	-2.414	-23.616	-3.955	-7.722	-26.204	0.563	-4.958
1698	1.698	26.369	-6.034	-19.935	3.866	-10.055	-20.323	-1.801	-17.139
1699	1.699	5.625	4.088	-13.945	-0.427	-3.491	-25.48	-1.266	-4.931
1700	1.7	-8.539	-17.749	-12.975	-1.646	-0.601	-26.955	-8.656	-3.366
1701	1.701	-36.837	-26.082	1.742	-9.934	-4.872	-25.53	-7.722	-4.702
1702	1.702	-70.946	-13.267	3.905	-8.888	-4.107	-8.419	-12.009	-8.362
1703	1.703	-66.551	17.097	-13.437	-2.032	-7.595	-15.291	-4.685	-7.185
1704	1.704	-70.673	54.567	-15.678	-15.167	-17.657	-30.086	-5.676	-10.265
1705	1.705	-59.502	110.067	-9.248	13.86	-10.496	-39.662	-4.922	-11.213
1706	1.706	-49.457	-1.014	-15.075	26.309	-9.328	-44.811	-2.617	-10.423
1707	1.707	-21.202	-48.605	-20.335	-7.661	-10.487	-46.294	-13.476	-9.633
1708	1.708	-9.978	-5.482	-15.695	-12.043	-11.451	-39.087	-8.847	-17.553
1709	1.709	0.085	-18.701	-17.039	-16.077	-8.544	-32.679	-13.121	-1.475
1710	1.71	-9.204	-54.409	-15.917	-19.714	-11.054	-19.535	-9.451	-3.781
1711	1.711	-6.515	-43.553	-31.63	-29.712	-5.438	-21.323	-12.939	-5.896
1712	1.712	-4.024	-13.952	-29.527	-32.784	-10.27	-16.727	-11.971	-15.555
1713	1.713	-1.744	-22.798	-12.106	-24.439	-10.846	-9.605	-9.07	-24.248
1714	1.714	-12.456	-30.878	-0.477	-11.628	-10.263	-3.245	-8.296	-16.299
1715	1.715	-22.184	-52.955	-2.6	-9.313	-7.736	-9.223	-7.516	-14.931
1716	1.716	-10.035	-46.396	7.08	1.341	-7.343	-20.965	-16.992	-18.594
1717	1.717	-11.606	-40.428	-1.623	18.854	-10.24	-22.411	-13.306	-17.417
1718	1.718	-10.273	-12.817	-9.543	7.343	-7.527	-15.12	-7.291	-5.603
1719	1.719	-9.136	-7.824	12.147	-3.259	-8.68	-23.923	-14.623	-7.144
1720	1.72	-8.012	-12.229	2.87	2.546	-9.452	-25.003	-11.697	-5.779
1721	1.721	1.64	-8.109	-5.423	-23.804	-5.571	-13.088	-7.418	-6.931
1722	1.722	5.281	10.718	-18.149	-57.926	-8.081	1.344	-9.716	-8.088
1723	1.723	1.757	14.087	-20.407	-26.039	-6.722	-0.476	-4.85	-11.174
1724	1.724	-3.523	-7.689	-1.212	2.994	-9.623	4.871	-10.821	-17.942
1725	1.725	-16.338	-4.884	16.621	6.696	-7.68	0.348	-10.011	-10.005
1726	1.726	-18.12	2.782	-13.73	3.488	-9.611	7.629	-10.561	-9.039
1727	1.727	-10.185	-4.077	-17.75	-5.711	-11.733	-4.056	-9.939	-8.071
1728	1.728	-11.48	-1.843	-28.891	-13.977	-9.024	-24.66	-11.638	-8.848
1729	1.729	-12.59	-3.683	-45.838	-47.383	-10.18	-16.25	-3.665	-11.166
1730	1.73	-13.721	-5.31	-61.427	-24.462	-10.941	-8.629	-4.785	-22.008
1731	1.731	-18.927	-6.737	-30.177	-11.991	-10.163	-15.533	-3.777	-17.365
1732	1.732	-12.152	-2.368	7.422	-15.569	-10.929	-13.363	-2.77	-16.01
1733	1.733	-14.662	-1.133	2.407	-18.76	-12.471	-3.677	-10.658	-12.339
1734	1.734	-16.979	-7.089	15.982	-34.35	-8.978	-12.413	-17.963	-11.193
1735	1.735	-27.801	8.997	36.748	-20.124	-10.324	-1.451	-16.947	-10.239
1736	1.736	-26.211	6.674	-4.762	-22.554	-8.179	11.424	-10.9	-9.284
1737	1.737	-21.912	13.084	-10.081	-10.858	-7.774	9.612	-13.171	-6.777
1738	1.738	-10.053	-15.936	-15.015	-17.171	-9.703	4.892	-12.539	-12.407
1739	1.739	-8.44	-45.01	-19.4	-7.477	-11.244	0.537	-11.902	-5.834
1740	1.74	1.683	-10.992	-15.275	1.22	-6.792	-8.484	-12.432	-11.854
1741	1.741	-1.939	-24.562	-11.541	-3.457	-11.428	-5.117	-11.019	-24.071
1742	1.742	-5.366	-28.629	-28.506	-16.446	-8.521	-4.276	-9.611	-18.876
1743	1.743	-10.535	-2.291	-31.529	2.839	-8.122	6.418	-12.455	-23.544
1744	1.744	-11.447	1.034	-23.172	-9.973	-8.507	-0.907	-12.01	-22.219
1745	1.745	-17.389	10.358	-15.635	25.071	-5.6	-20.629	-9.232	-23.404
1746	1.746	-29.529	-32.15	-13.318	50.214	-6.764	-57.754	-11.29	-24.592
1747	1.747	-27.754	-87.05	-23.946	-9.425	-5.606	-42.801	-14.511	-17.264
1748	1.748	-26.165	-64.886	-14.252	-33.827	-5.414	-29.385	-7.86	-16.327
1749	1.749	-24.774	-31.297	-19.472	-11.759	-5.22	-33.555	-14.572	-15.599
1750	1.75	-10.445	-0.809	-14.809	-72.325	-8.89	-22.421	-11.998	-17.961
1751	1.751	-4.642	-28.406	-16.16	-80.469	-10.243	-25.791	-12.726	-13.158
1752	1.752	0.559	27.193	-22.521	-58.416	-10.632	-16.546	-7.836	-8.543
1753	1.753	-1.026	49.301	-35.622	-11.572	-14.307	-13.829	-9.726	-7.996
1754	1.754	-11.111	2.539	-16.226	-5.579	-11.989	-11.325	-13.739	-9.388
1755	1.755	-30.661	-52.343	17.289	-44.328	-13.162	4.846	-10.204	-6.141
1756	1.756	-33.352	-59.582	30.84	-39.344	-9.487	11.109	-6.865	-4.051
1757	1.757	-35.841	0.992	10.111	-7.453	-9.876	16.773	-9.72	-5.254
1758	1.758	-33.486	-7.186	-1.126	21.538	-8.721	21.838	-6.974	-5.677
1759	1.759	-35.58	0.131	8.931	-4.803	-10.66	29.616	-12.735	-4.944
1760	1.76	-14.235	-33.404	-6.745	-1.554	-5.628	30.828	-10.374	-8.259
1761	1.761	-5.874	-3.132	-20.854	39.216	-6.212	27.029	-12.268	-7.904
1762	1.762	-3.315	-30.871	-38.646	22.736	-6.791	16.075	-7.59	-11.611
1763	1.763	8.346	-35.916	-36.308	-2.415	-6.404	11.762	-8.129	-6.232
1764	1.764	2.025	-4.027	-17.131	11.1	-10.858	-7.754	-9.443	-6.854
1765	1.765	-3.702	-8.166	-14.614	15.189	-5.44	-27.424	-6.115	-8.821
1766	1.766	-15.828	-19.458	-12.294	-41.503	-7.375	-40.15	-8.98	-9.429
1767	1.767	-20.38	-16.189	-14.393	-65.917	-6.79	-42.457	-10.884	-8.103
1768	1.768	-16.04	-6.954	-8.554	-14.293	-8.528	-10.475	-12.785	-6.769
1769	1.769	-12.293	-43.919	-6.785	5.58	-7.171	3.126	-9.261	-8.909
1770	1.77	-18.236	-48.979	-14.691	-0.486	-9.483	-17.529	-5.934	-8.536
1771	1.771	-6.383	-35.468	-13.336	4.828	-9.062	-21.167	-8.802	-6.61
1772	1.772	1.599	-31.408	-12.178	-0.277	-7.036	-24.398	-7.606	-11.458
1773	1.773	8.81	-20.159	3.458	4.071	-5.773	-39.986	-9.509	-12.042
1774	1.774	-2.935	-16.78	1.281	-0.069	-7.232	-42.583	-11.022	-8.756
1775	1.775	-7.528	-38.605	-8.406	-11.34	-7.935	-39.937	-9.636	-7.021
1776	1.776	-29.168	-30.3	-13.643	-8.076	-5.356	-42.154	-9.414	-9.534
1777	1.777	-63.599	-7.044	-27.992	-4.949	-3.758	-31.406	-10.936	-9.144
1778	1.778	-50.043	2.269	-26.087	-13.305	-8.175	-33.244	-9.363	-12.037
1779	1.779	-37.66	-6.047	-24.373	-5.787	-12.791	-31.412	-8.757	-9.317
1780	1.78	-26.44	-8.538	-19.773	-3.522	-7.354	-26.67	-11.244	-11.244
1781	1.781	-23.145	7.767	-15.563	-18.476	-7.927	-16.507	-6.374	-14.72
1782	1.782	-13.845	14.169	-3.781	-16.562	-7.338	-4.614	-11.187	-10.256
1783	1.783	-11.12	8.312	-11.704	-18.372	-11.414	12.877	-10.587	-7.336
1784	1.784	-8.581	13.479	-24.669	-29.477	-8.92	29.195	-9.988	-13.111
1785	1.785	-15.529	14.941	-36.857	-25.306	-11.265	44.15	-7.461	-10.755
1786	1.786	-0.618	-6.703	-35.293	-24.188	-14.195	19.029	-12.869	-14.209
1787	1.787	-6.402	8.959	-28.16	-6.209	-10.555	15.769	-8.014	-9.525
1788	1.788	-11.601	23.059	-8.642	27.239	-10.212	18.904	-11.292	-18.385
1789	1.789	-6.92	10.244	-0.354	22.745	-5.429	10.608	-8.379	-9.443
1790	1.79	-5.542	-6.032	2.131	18.647	-7.432	3.077	-10.878	-10.56
1791	1.791	-11.896	-12.403	-14.14	7.438	-5.753	-3.873	-12.216	-7.421
1792	1.792	-13.031	-25.99	-20.549	17.513	-11.633	-1.723	-13.366	-12.233
1793	1.793	-13.982	-31.267	8.428	-16.946	-6.088	-3.647	-12.193	-11.42
1794	1.794	-11.047	-29.761	37.407	-67.249	-9.642	-8.856	-17.21	-12.153
1795	1.795	-6.763	-22.627	26.15	-33.756	-7.785	-16.757	-16.614	-11.531
1796	1.796	-4.415	-10.842	-4.841	-15.542	-9.606	-23.883	-11.176	-12.061
1797	1.797	-9.235	-25.215	-8.93	-20.932	-8.337	-27.569	-14.649	-13.748
1798	1.798	-13.864	-34.959	2.263	-36.07	-11.717	-33.554	-9.99	-10.204
1799	1.799	-10.952	-26.226	-7.812	-40.564	-12.971	-36.646	-9.391	-8.781
1800	1.8	-13.466	-21.536	1.466	-19.876	-7.071	-33.762	-5.895	-13.555
1801	1.801	-13.044	-11.41	-12.659	-31.188	-9.687	-46.922	-11.302	-19.487
1802	1.802	-15.912	2.947	-40.915	-41.3	-12.109	-60.468	-9.356	-18.64
1803	1.803	-10.64	-6.622	-37.237	-19.394	-10.281	-34.123	-9.917	-13.729
1804	1.804	-15.438	-4.773	-27.17	0.426	-9.809	22.624	-11.649	-11.726
1805	1.805	-13.487	-19.056	1.116	18.284	-10.5	47.058	-10.293	-14.564
1806	1.806	-5.739	-21.015	12.402	6.659	-10.214	54.472	-8.93	-11.011
1807	1.807	10.317	-12.331	-4.567	-25.305	-7.034	61.105	-9.308	-14.23
1808	1.808	7.998	8.431	-7.627	-38.847	-9.269	55.15	-11.235	-13.008
1809	1.809	-11.131	5.778	-15.933	-18.107	-10.538	38.715	-10.073	-14.104
1810	1.81	-8.598	23.663	-28.689	0.658	-9.491	23.662	-9.3	-9.781
1811	1.811	-15.522	-6.653	-31.008	-30.28	-9.397	10.196	-6.007	-13.2
1812	1.812	-21.87	-27.251	-24.643	-50.905	-11.436	-35.582	-11.812	-10.82
1813	1.813	-35.394	-8.417	-11.127	-1.678	-10.186	-90.44	-9.486	-11.152
1814	1.814	-51.243	8.656	4.701	-35.137	-9.711	-97.743	-7.55	-9.937
1815	1.815	-40.615	-13.147	-1.71	-16.916	-10.398	-64.25	-8.133	-10.274
1816	1.816	-46.443	-38.642	-26.885	21.8	-12.82	-33.889	-9.876	-8.679
1817	1.817	-34.282	-0.88	-36.95	36.86	-13.691	-50.376	-9.494	-11.92
1818	1.818	-19.972	-25.991	-33.849	23.265	-10.114	-35.324	-10.855	-8.978
1819	1.819	-10.297	-3.106	-19.696	10.859	-17.567	-30.884	-12.988	-7.78
1820	1.82	-5.072	-7.178	-6.898	37.183	-33.73	-10.169	-9.318	-11.221
1821	1.821	-3.536	-33.509	-13.836	-14.295	-68.857	-13.865	-7	-10.023
1822	1.822	-10.697	-43.565	5.337	-6.933	-63.914	-23.949	-8.171	-15.212
1823	1.823	-24.991	-90.545	7.871	-0.359	-41.161	-39.636	-9.337	-14.6
1824	1.824	-23.038	-56.932	-13.19	-6.35	-20.53	-42.354	-11.287	-12.638
1825	1.825	-17.809	-1.886	-4.853	-22.789	-9.381	-19.133	-9.172	-12.032
1826	1.826	-3.491	-38.879	-17.641	-68.28	0.613	-9.831	-8.989	-9.494
1827	1.827	6.169	-32.298	-15.328	-13.31	9.843	-12.518	-7.644	-12.762
1828	1.828	7.866	-14.063	-21.747	-20.664	12.495	-15.001	-11.334	-12.358
1829	1.829	3.206	-30.394	-12.112	-14.077	14.959	-8.006	-8.828	-9.635
1830	1.83	-9.763	-45.4	-10.388	4.118	17.228	-1.595	-14.257	-13.104
1831	1.831	-18.473	-13.421	-2.447	-12.332	10.79	4.207	-9.434	-10.185
1832	1.832	-16.931	40.778	-6.701	22.905	20.425	16.399	-7.508	-9.79
1833	1.833	-24.099	33.426	-7.846	18.475	18.643	27.43	-12.937	-14.818
1834	1.834	-20.431	40.044	-6.696	14.42	13.956	20.256	-11.015	-14.231
1835	1.835	-16.928	-51.42	-11.933	-11.905	9.671	32.041	-9.088	-7.652
1836	1.836	-22.123	-11.869	-12.917	-28.943	10.803	33.556	-9.678	-13.649
1837	1.837	-19.179	-0.012	-15.436	-7.055	9.62	11.797	-8.331	-12.877
1838	1.838	-18.362	-10.812	-13.122	-4.289	8.638	8.625	-6.014	-13.455
1839	1.839	-7.67	-40.372	-16.601	-6.741	9.604	5.852	-12.605	-10.169
1840	1.84	-11.887	-31.473	-22.593	-41.733	1.67	-6.987	-11.655	-13.077
1841	1.841	-13.023	9.106	-10.398	-36.676	0.705	-9.356	-7.4	-5.152
1842	1.842	-11.855	16.421	1.803	-23.133	-8.193	-3.011	-8.206	-8.635
1843	1.843	-27.927	22.921	0.268	-27.182	-9.347	-4.972	-13.076	-11.752
1844	1.844	-20.973	4.634	-6.863	-30.877	-8.357	-27.838	-12.527	-6.939
1845	1.845	-23.107	-0.889	-5.672	-13.882	-9.296	-37.163	-14.276	-12.96
1846	1.846	-21.159	-6.033	-6.837	-10.758	-10.037	-17.448	-8.491	-13.765
1847	1.847	-12.447	-19.661	-7.831	-2.4	-9.226	-14.943	-14.109	-10.31
1848	1.848	-4.537	-57.263	-16.736	-15.154	-11.119	6.185	-12.183	-14.993
1849	1.849	2.577	-32.212	-17.888	-12.833	-10.494	20.371	-11.61	-9.613
1850	1.85	-17.021	-18.764	-23.132	6.331	-14.503	7.627	-9.866	-13.142
1851	1.851	-14.377	-14.78	-18.333	-16.889	-17.93	0.667	-9.481	-13.771
1852	1.852	-21.993	-33.61	-20.927	-51.346	-12.447	-14.238	-13.936	-10.91
1853	1.853	-19.737	-23.59	-25.088	-37.779	-14.313	-27.785	-7.355	-8.452
1854	1.854	-9.137	-7.962	-27.101	-8.7	-12.307	-29.478	-4.839	-9.861
1855	1.855	-14.982	6.133	-26.603	17.682	-19.971	-27.814	-8.908	-12.818
1856	1.856	-2.82	8.584	-22.601	34.78	-10.214	-20.539	-9.487	-14.816
1857	1.857	-10.785	-12.598	-21.291	19.131	-13.815	-16.76	-11.418	-10.607
1858	1.858	-26.654	-20.968	-13.984	4.954	-12.57	1.298	-4.844	-15.499
1859	1.859	-11.743	-33.757	-8.799	7.381	-9.389	-26.938	-9.103	-17.482
1860	1.86	-17.581	-40.753	-11.749	-23.076	-18.203	-60.999	-11.426	-19.266
1861	1.861	-8.932	-42.885	-0.392	-43.817	-14.635	-65.468	-10.842	-14.475
1862	1.862	-1.073	-17.764	-1.998	-47.558	-13.583	-77.876	-10.259	-15.105
1863	1.863	0.209	-0.803	10.906	-23.79	-12.526	-28.78	-9.679	-11.083
1864	1.864	14.415	2.254	9.106	-20.637	-13.2	-8.943	-9.287	-11.529
1865	1.865	4.636	4.978	1.134	-6.451	-13.879	9.169	-8.893	-11.201
1866	1.866	-4.142	12.505	-11.869	-8.876	-15.721	14.57	-9.276	-16.095
1867	1.867	-24.907	-8.656	-17.126	-6.475	-10.983	19.623	-10.429	-7.446
1868	1.868	-27.637	-5.992	-28.201	12.728	-10.308	15.18	-13.131	-8.668
1869	1.869	-25.124	11.764	-23.971	-0.023	-7.701	2.819	-8.288	-16.076
1870	1.87	-18.154	9.387	-30.4	-6.997	-8.964	6.506	-8.858	-13.23
1871	1.871	-20.277	2.946	-12.452	-13.339	-12.946	3.195	-8.265	-12.51
1872	1.872	-37.685	-26.184	-15.02	-7.583	-12.497	-6.122	-12.314	-13.341
1873	1.873	-26.074	-80.497	-17.388	-19.872	-13.764	-14.456	-6.494	-11.472
1874	1.874	-23.963	-28.97	-6.789	-24.607	-11.902	-13.278	-8.807	-9.597
1875	1.875	-22.037	44.843	6.735	-11.733	-12.933	-15.713	-10.74	-7.916
1876	1.876	-23.786	15.19	-5.462	-24.076	-15.507	-17.922	-11.306	-12.803
1877	1.877	-15.849	-11.546	2.462	-13.183	-11.886	-11.406	-9.561	-9.544
1878	1.878	-20.101	-68.42	9.608	-23.34	-14.648	-5.478	-10.905	-11.336
1879	1.879	-13.709	-46.345	-9.983	-11.556	-10.845	-0.152	-10.507	-11.769
1880	1.88	-5.405	-12.875	-24.193	-6.858	-3.372	23.736	-8.366	-15.099
1881	1.881	-0.207	17.498	-16.735	-28.507	-8.484	20.499	-10.297	-12.248
1882	1.882	2.662	12.089	-19.17	-25.416	-5.485	17.441	-12.222	-6.293
1883	1.883	0.12	-33.304	-4.358	-11.285	-2.886	25.766	-9.308	-9.632
1884	1.884	-26.025	-61.115	-14.128	-3.724	-8.421	23.244	-12.785	-10.465
1885	1.885	-38.242	-55.084	-15.974	3.286	-4.874	20.917	-9.489	-12.838
1886	1.886	-33.039	-49.736	-20.699	-15.92	-6.761	23.055	-14.315	-12.284
1887	1.887	-37.708	-24.602	-7.817	-28.745	-6.142	-2.105	-11.014	-14.245
1888	1.888	-41.997	-29.067	-6.163	-12.469	-10.953	-19.163	-9.262	-14.847
1889	1.889	-27.709	-0.061	-7.801	-1.766	-4.934	-28.478	-1.314	-9.055
1890	1.89	-14.192	26.221	-9.251	-3.668	-4.139	-48.257	-16.978	-8.282
1891	1.891	-5.534	-4.742	-28.894	5.049	-2.198	-50.867	6.445	-16.227
1892	1.892	2.324	15.987	-33.217	-10.024	-5.488	-53.387	3.365	-4.421
1893	1.893	0.879	19.672	-24.939	-8.461	-9.558	-42.98	0.663	-2.876
1894	1.894	-8.107	22.931	-12.207	-21.431	-13.054	-33.567	-22.555	-10.036
1895	1.895	-21.316	25.968	-5.287	-33.676	-9.777	-39.009	-6.876	-3.637
1896	1.896	-12.632	0.342	-15.985	-19.39	-9.412	-43.844	-15.189	-9.627
1897	1.897	1.664	-30.701	-37.335	-5.872	-9.049	-65.58	-12.668	-4.394
1898	1.898	11.325	6.759	-34.682	2.846	-8.679	-68.635	-10.341	-5.353
1899	1.899	9.593	1.63	-16.939	-1.807	-13.532	-26.024	-16.72	-2.832
1900	1.9	11.152	-11.939	4.102	14.037	-5.618	4.372	-10.904	-6.877
1901	1.901	6.881	-24.303	18.182	11.905	-10.861	9.79	-12.641	-17.701
1902	1.902	-2.022	-27.988	10.582	-17.158	-11.848	4.793	-14.181	-3.361
1903	1.903	-20.017	-31.329	-1.073	-21.262	-7.596	-8.717	-12.821	-5.274
1904	1.904	-27.573	-40.703	9.535	-17.608	-9.921	-21.076	-9.136	-6.988
1905	1.905	-29.9	-20.976	7.585	-14.296	-9.339	-9.81	-12.61	-5.417
1906	1.906	-23.527	-3.182	-8.299	1.408	-3.346	-6.476	-13.573	-15.468
1907	1.907	-37.077	-28.91	-23.185	32.559	-5.661	15.417	-4.664	-14.291
1908	1.908	-45.779	-39.018	-28.965	44.929	-7.595	23.787	-10.659	-17.754
1909	1.909	-21.979	-29.789	-27.212	33.662	-9.525	11.088	-9.68	-22.964
1910	1.91	1.829	-38.149	-19.294	2.652	-4.102	4.164	-12.584	-14.041
1911	1.911	4.905	-30.63	-17.968	-1.485	-3.523	-6.441	-8.33	-15.185
1912	1.912	-3.446	-14.353	-6.166	-35.622	-9.517	-4.477	-10.656	-18.26
1913	1.913	19.743	-20.692	-1.521	-67.589	-15.118	0.78	-12.596	-5.467
1914	1.914	-2.169	-49.646	-11.581	-79.978	-8.531	2.414	-12.015	-7.188
1915	1.915	-16.327	-28.89	-20.49	-76.286	-7.747	-7.556	-10.271	-11.809
1916	1.916	-23.917	-2.506	-38.5	-31.533	-8.51	-8.631	-13.76	-7.528
1917	1.917	-35.573	7.598	-25.758	-1.131	-9.084	-2.545	-11.441	-11.181
1918	1.918	-33.502	-8.039	-28.117	-6.524	-4.429	0.646	-9.315	-14.643
1919	1.919	-27.75	11.749	-0.474	-1.444	-10.998	15.472	-15.324	-11.525
1920	1.92	-26.048	4.236	10.751	-33.352	-10.207	47.485	-11.074	-16.355
1921	1.921	-27.617	20.496	0.704	4.178	-10.969	33.991	-11.857	-12.089
1922	1.922	-23.36	31.138	3.835	39.387	-15.801	4.998	-11.283	-8.016
1923	1.923	-16.962	17.611	-4.443	25.859	-16.37	-29.034	-8.005	-11.491
1924	1.924	-20.401	22.822	-37.866	13.521	-7.461	-70.218	-3.943	-9.544
1925	1.925	-15.135	-0.966	-42.25	39.841	-6.284	-64.729	-11.892	-17.27
1926	1.926	-14.115	-38.648	-38.113	-4.86	-7.432	-59.608	-3.584	-26.937
1927	1.927	-13.283	-63.813	-26.831	1.079	-10.517	-46.019	-8.823	-9.907
1928	1.928	-17.281	-31.848	-2.977	-59.886	-5.657	-25.274	-11.734	-12.228
1929	1.929	-6.381	-19.496	31.528	-100.547	-8.16	-6.472	-10.967	-14.349
1930	1.93	-10.963	-23.164	27.127	-48.894	-12.207	17.362	-6.914	-4.67
1931	1.931	-12.248	-13.065	39.539	-28.976	-10.251	20.515	-8.859	-9.895
1932	1.932	-15.87	-41.255	5.525	-10.791	-2.883	40.301	-8.288	-5.251
1933	1.933	-24.16	-29.998	1.091	-27.255	-9.639	32.793	-8.881	-0.984
1934	1.934	-12.314	-13.014	5.203	-52.43	-10.398	7.05	-6.376	-7.372
1935	1.935	-10.741	2.607	-21.057	7.164	-8.067	-9.989	-10.841	-20.529
1936	1.936	-12.09	-5.732	-17.714	-0.966	-6.124	-13.096	-10.27	-22.274
1937	1.937	-3.157	-8.228	-14.569	-37.925	-5.538	-15.8	-8.93	-20.725
1938	1.938	-1.948	-10.485	-11.788	-57.86	-6.109	-23.329	-11.264	-22.084
1939	1.939	-0.919	-16.814	-9.224	-27.473	-11.911	-16.339	-13.4	-25.769
1940	1.94	8.051	-34.18	-11.5	-22.067	-9.582	15.587	-8.178	-14.931
1941	1.941	21.275	-17.83	-26.351	-17.068	-8.997	84.285	-13.036	-16.289
1942	1.942	23.077	-7.155	-32.114	5.741	-12.277	94.151	-7.033	-12.62
1943	1.943	-0.676	18.032	-33.792	18.081	-6.859	85.27	-9.36	-16.103
1944	1.944	-24.422	14.754	-29.059	52.104	-7.448	11.982	-7.436	-19.201
1945	1.945	-40.056	17.875	-18.885	38.523	-1.451	-17.571	-12.111	-16.307
1946	1.946	-31.71	3.706	-12.394	26.092	-2.229	-98.243	-5.544	-12.05
1947	1.947	-29.156	-3.903	-15.795	-7.996	-8.807	-152.399	-9.822	-7.995
1948	1.948	-40.71	-15.545	-14.772	-3.542	-11.323	-103.003	-10.613	-7.423
1949	1.949	-34.255	-47.511	-17.609	8.87	-5.709	-58.242	-12.566	-12.083
1950	1.95	-24.52	-61.129	-20.037	-2.355	-10.549	-50.004	-6.587	-9.196
1951	1.951	-29.689	-23.641	-7.728	0.899	-9.966	-71.957	-10.668	-10.566
1952	1.952	-31.208	1.499	-12.828	-14.8	-15.4	-65.306	-11.262	-10.206
1953	1.953	-15.338	33.406	-17.362	-12.137	-15.995	-47.115	-9.34	-11.384
1954	1.954	-8.958	-20.802	-27.324	-24.941	-15.422	-41.695	-9.937	-7.722
1955	1.955	-7.038	-13.47	-18.323	-13.328	-11.359	-26.575	-11.302	-1.353
1956	1.956	-8.81	-33.401	-31.41	14.333	-12.726	5.407	-12.668	-5.634
1957	1.957	-23.15	-2.983	-29.654	-4.442	-9.433	-6.958	-12.295	-6.434
1958	1.958	-21.232	2.437	-5.835	-1.135	-9.819	-10.636	-13.46	-5.873
1959	1.959	-12.526	-22.703	17.98	-4.226	-6.148	-0.604	-7.659	-10.548
1960	1.96	1.814	-27.137	21.098	-6.967	-7.506	-9.95	-8.443	-6.509
1961	1.961	11.518	-56.173	1.382	-14.581	-8.659	9.72	-7.874	-6.912
1962	1.962	13.312	-44.951	-6.149	-40.407	-11.362	12.138	-8.467	-6.537
1963	1.963	11.803	-48.242	-3.803	-37.228	-6.332	9.709	-12.534	-4.413
1964	1.964	1.794	-19.986	-1.612	-40.426	-8.272	16	-12.932	-9.633
1965	1.965	-4.563	-31.232	-7.369	-48.884	-8.851	25.609	-7.519	-10.208
1966	1.966	-12.889	-7.422	-2.093	-20.757	-5.367	16.85	-11.011	-13.491
1967	1.967	-16.004	-23.044	-0.486	-24.438	-4.979	2.482	-11.597	-6.894
1968	1.968	-17.008	-25.636	-10.489	-27.588	-6.144	-26.593	-8.699	-9.4
1969	1.969	-21.302	-2.32	-27.483	-18.203	-9.824	-5.973	-7.347	-5.327
1970	1.97	-26.925	13.421	-34.39	7.419	-6.54	12.71	-7.747	-5.894
1971	1.971	-37.761	5.131	-27.918	-2.621	-5.38	15.927	-10.655	-7.816
1972	1.972	-48.803	-33.34	-29.796	-24.398	-9.842	6.519	-9.493	-9.541
1973	1.973	-53.059	-27.902	-34.974	-49.851	-5.797	-7.761	-13.75	-12.032
1974	1.974	-36.015	-2.737	-27.014	-5.067	-11.612	-31.138	-5.81	-15.303
1975	1.975	-33.683	10.785	-19.858	0.989	-9.294	-40.589	-9.287	-10.443
1976	1.976	-31.538	23.157	-13.482	39.774	-9.88	1.851	-10.255	-8.486
1977	1.977	-25.738	-33.57	-2.624	-5.687	-13.169	7.742	-13.153	-10.214
1978	1.978	-20.52	-9.218	-6.837	0.316	-7.752	13.081	-13.934	-17.15
1979	1.979	-12.576	-16.564	-15.687	5.692	-8.328	7.969	-9.874	-14.211
1980	1.98	-11.198	-9.988	-2.446	0.614	-6.386	-5.638	-10.46	-14.957
1981	1.981	0.636	-16.008	-11.092	-22.192	-6.967	-9.727	-11.039	-12.593
1982	1.982	14.986	0.468	12.766	-9.761	-9.476	-13.427	-10.458	-17.393
1983	1.983	-2.404	25.608	-4.253	1.529	-7.144	17.536	-10.071	-12.71
1984	1.984	-9.329	11.999	-19.931	-1.713	-6.751	5.112	-8.719	-16.736
1985	1.985	1.392	-8.792	-11.623	-10.999	-6.363	-6.188	-10.845	-14.186
1986	1.986	-12.078	-27.559	-9.133	-30.679	-6.744	-23.325	-9.69	-16.483
1987	1.987	-24.213	-37.612	-16.116	-28.071	-10.994	-51.674	-8.53	-13.55
1988	1.988	-28.808	-28.325	3.039	-16.386	-9.25	-55.483	-12.015	-10.801
1989	1.989	-15.813	-2.772	0.519	2.798	-8.86	-24.678	-9.694	-14.238
1990	1.99	-3.615	-26.58	-6.456	10.419	-7.508	-28.909	-8.532	-11.294
1991	1.991	1.028	-4.675	-12.858	3.558	-11.576	-17.816	-11.239	-13.948
1992	1.992	5.269	3.669	-26.447	1.511	-6.739	-27.913	-10.075	-12.733
1993	1.993	-9.052	6.197	-31.723	-8.102	-4.811	-37.185	-9.878	-11.901
1994	1.994	-7.134	-14.879	-33.312	-20.234	-12.556	-17.464	-9.682	-11.656
1995	1.995	-5.433	27.694	-20.377	-15.514	-7.334	5.657	-10.451	-15.868
1996	1.996	-13.412	9.519	-8.205	-16.791	-12.164	2.442	-10.252	-12.909
1997	1.997	-20.591	-40.405	-0.27	-28.557	-9.644	-17.488	-9.667	-10.341
1998	1.998	-26.969	-6.879	-4.506	-39.59	-10.424	-15.174	-7.337	-7.963
[truncated: 24,658 more rows]
