# Supplementary material for: Associations between lower-limb muscle activation and knee flexion in post-stroke individuals: A study on the stance-to-swing phases of gait
Source: PLoS One. 2017 Sep 8;12(9):e0183865. doi: 10.1371/journal.pone.0183865 (PMC5590852; doi:10.1371/journal.pone.0183865)
Supplement: S1 Dataset — (ZIP) [file pone.0183865.s001.zip › S1_Dataset/Patient group/1/3/point.csv]

Frame	Time	sacrum.X	sacrum.Y	sacrum.Z	r asis.X	r asis.Y	r asis.Z	r thigh.X	r thigh.Y	r thigh.Z	r bar 1.X	r bar 1.Y	r bar 1.Z	r knee 1.X	r knee 1.Y	r knee 1.Z	r knee 2.X	r knee 2.Y	r knee 2.Z	r bar 2.X	r bar 2.Y	r bar 2.Z	r mall.X	r mall.Y	r mall.Z	r met.X	r met.Y	r met.Z	l asis.X	l asis.Y	l asis.Z	l thigh.X	l thigh.Y	l thigh.Z	l bar 1.X	l bar 1.Y	l bar 1.Z	l knee 1.X	l knee 1.Y	l knee 1.Z	l knee 2.X	l knee 2.Y	l knee 2.Z	l bar 2.X	l bar 2.Y	l bar 2.Z	l mall.X	l mall.Y	l mall.Z
0	0	NaN	NaN	NaN	NaN	NaN	NaN	NaN	NaN	NaN	NaN	NaN	NaN	2.184	0.448	0.315	2.169	0.339	0.317	2.198	0.232	0.282	2.242	0.061	0.371	2.103	0.008	0.322	NaN	NaN	NaN	NaN	NaN	NaN	NaN	NaN	NaN	NaN	NaN	NaN	2.165	0.381	0.615	2.198	0.251	0.666	NaN	NaN	NaN
1	0.005	NaN	NaN	NaN	NaN	NaN	NaN	NaN	NaN	NaN	NaN	NaN	NaN	2.183	0.448	0.315	2.169	0.339	0.317	2.198	0.232	0.282	2.234	0.065	0.369	2.102	0.008	0.322	NaN	NaN	NaN	NaN	NaN	NaN	NaN	NaN	NaN	NaN	NaN	NaN	2.166	0.381	0.615	2.197	0.252	0.666	NaN	NaN	NaN
2	0.01	NaN	NaN	NaN	NaN	NaN	NaN	NaN	NaN	NaN	NaN	NaN	NaN	2.184	0.448	0.315	2.17	0.338	0.317	2.198	0.232	0.282	2.214	0.074	0.363	2.101	0.009	0.322	NaN	NaN	NaN	NaN	NaN	NaN	NaN	NaN	NaN	NaN	NaN	NaN	2.167	0.38	0.615	2.196	0.252	0.666	NaN	NaN	NaN
3	0.015	NaN	NaN	NaN	NaN	NaN	NaN	NaN	NaN	NaN	NaN	NaN	NaN	2.184	0.448	0.315	2.17	0.338	0.317	2.198	0.232	0.281	2.209	0.076	0.361	2.101	0.009	0.321	NaN	NaN	NaN	NaN	NaN	NaN	NaN	NaN	NaN	NaN	NaN	NaN	2.167	0.38	0.615	2.195	0.253	0.666	NaN	NaN	NaN
4	0.02	NaN	NaN	NaN	NaN	NaN	NaN	NaN	NaN	NaN	NaN	NaN	NaN	2.184	0.448	0.315	2.17	0.338	0.317	2.199	0.232	0.281	2.208	0.076	0.361	2.101	0.009	0.321	NaN	NaN	NaN	NaN	NaN	NaN	NaN	NaN	NaN	NaN	NaN	NaN	2.167	0.38	0.615	2.195	0.253	0.666	NaN	NaN	NaN
5	0.025	NaN	NaN	NaN	NaN	NaN	NaN	NaN	NaN	NaN	NaN	NaN	NaN	2.184	0.448	0.315	2.17	0.338	0.317	2.199	0.232	0.281	2.208	0.076	0.361	2.101	0.009	0.321	NaN	NaN	NaN	NaN	NaN	NaN	NaN	NaN	NaN	NaN	NaN	NaN	2.167	0.381	0.615	2.195	0.253	0.666	NaN	NaN	NaN
6	0.03	NaN	NaN	NaN	NaN	NaN	NaN	NaN	NaN	NaN	NaN	NaN	NaN	2.184	0.448	0.315	2.17	0.338	0.317	2.199	0.232	0.281	2.208	0.076	0.361	2.101	0.009	0.321	NaN	NaN	NaN	NaN	NaN	NaN	NaN	NaN	NaN	NaN	NaN	NaN	2.168	0.381	0.615	2.195	0.253	0.666	NaN	NaN	NaN
7	0.035	NaN	NaN	NaN	NaN	NaN	NaN	NaN	NaN	NaN	NaN	NaN	NaN	2.184	0.448	0.315	2.17	0.338	0.317	2.199	0.232	0.281	2.208	0.076	0.361	2.101	0.009	0.321	NaN	NaN	NaN	NaN	NaN	NaN	NaN	NaN	NaN	NaN	NaN	NaN	2.17	0.382	0.614	2.194	0.253	0.666	NaN	NaN	NaN
8	0.04	NaN	NaN	NaN	NaN	NaN	NaN	NaN	NaN	NaN	NaN	NaN	NaN	2.184	0.448	0.315	2.17	0.338	0.317	2.199	0.232	0.281	2.208	0.076	0.361	2.101	0.009	0.321	NaN	NaN	NaN	NaN	NaN	NaN	NaN	NaN	NaN	NaN	NaN	NaN	2.168	0.381	0.615	2.195	0.253	0.666	NaN	NaN	NaN
9	0.045	NaN	NaN	NaN	NaN	NaN	NaN	NaN	NaN	NaN	NaN	NaN	NaN	2.184	0.448	0.315	2.17	0.338	0.317	2.199	0.232	0.281	2.208	0.076	0.361	2.101	0.009	0.321	NaN	NaN	NaN	NaN	NaN	NaN	NaN	NaN	NaN	NaN	NaN	NaN	2.167	0.381	0.615	2.195	0.253	0.666	NaN	NaN	NaN
10	0.05	NaN	NaN	NaN	NaN	NaN	NaN	NaN	NaN	NaN	NaN	NaN	NaN	2.184	0.448	0.315	2.17	0.338	0.317	2.199	0.232	0.281	2.208	0.076	0.361	2.101	0.009	0.321	NaN	NaN	NaN	NaN	NaN	NaN	NaN	NaN	NaN	NaN	NaN	NaN	2.169	0.381	0.615	2.195	0.253	0.666	NaN	NaN	NaN
11	0.055	NaN	NaN	NaN	NaN	NaN	NaN	NaN	NaN	NaN	NaN	NaN	NaN	2.184	0.448	0.315	2.17	0.338	0.317	2.199	0.232	0.281	2.208	0.076	0.361	2.101	0.009	0.321	NaN	NaN	NaN	NaN	NaN	NaN	NaN	NaN	NaN	NaN	NaN	NaN	2.17	0.382	0.614	2.195	0.253	0.666	NaN	NaN	NaN
12	0.06	NaN	NaN	NaN	NaN	NaN	NaN	NaN	NaN	NaN	NaN	NaN	NaN	2.183	0.448	0.315	2.17	0.338	0.317	2.199	0.232	0.281	2.208	0.076	0.361	2.101	0.009	0.321	NaN	NaN	NaN	NaN	NaN	NaN	NaN	NaN	NaN	NaN	NaN	NaN	2.169	0.382	0.614	2.194	0.253	0.666	NaN	NaN	NaN
13	0.065	NaN	NaN	NaN	NaN	NaN	NaN	NaN	NaN	NaN	NaN	NaN	NaN	2.184	0.448	0.315	2.17	0.338	0.317	2.199	0.232	0.281	2.208	0.076	0.361	2.101	0.009	0.321	NaN	NaN	NaN	NaN	NaN	NaN	NaN	NaN	NaN	NaN	NaN	NaN	2.17	0.382	0.614	2.195	0.253	0.666	NaN	NaN	NaN
14	0.07	NaN	NaN	NaN	NaN	NaN	NaN	NaN	NaN	NaN	NaN	NaN	NaN	2.184	0.448	0.315	2.17	0.338	0.317	2.199	0.232	0.281	2.208	0.076	0.361	2.101	0.009	0.321	NaN	NaN	NaN	NaN	NaN	NaN	NaN	NaN	NaN	NaN	NaN	NaN	2.169	0.382	0.614	2.194	0.253	0.666	NaN	NaN	NaN
15	0.075	NaN	NaN	NaN	NaN	NaN	NaN	NaN	NaN	NaN	NaN	NaN	NaN	2.183	0.448	0.315	2.17	0.338	0.317	2.199	0.232	0.281	2.208	0.076	0.361	2.1	0.009	0.321	NaN	NaN	NaN	NaN	NaN	NaN	NaN	NaN	NaN	NaN	NaN	NaN	2.172	0.383	0.614	2.195	0.253	0.666	NaN	NaN	NaN
16	0.08	NaN	NaN	NaN	NaN	NaN	NaN	NaN	NaN	NaN	NaN	NaN	NaN	2.183	0.448	0.315	2.17	0.338	0.317	2.199	0.232	0.281	2.208	0.076	0.361	2.1	0.009	0.321	NaN	NaN	NaN	NaN	NaN	NaN	NaN	NaN	NaN	NaN	NaN	NaN	2.172	0.383	0.614	2.195	0.253	0.666	NaN	NaN	NaN
17	0.085	NaN	NaN	NaN	NaN	NaN	NaN	NaN	NaN	NaN	NaN	NaN	NaN	2.184	0.448	0.315	2.17	0.338	0.317	2.199	0.232	0.281	2.208	0.076	0.361	2.101	0.009	0.321	NaN	NaN	NaN	NaN	NaN	NaN	NaN	NaN	NaN	NaN	NaN	NaN	2.171	0.383	0.614	2.195	0.253	0.666	NaN	NaN	NaN
18	0.09	NaN	NaN	NaN	NaN	NaN	NaN	NaN	NaN	NaN	NaN	NaN	NaN	2.184	0.448	0.315	2.17	0.338	0.317	2.199	0.232	0.281	2.208	0.076	0.361	2.101	0.009	0.321	NaN	NaN	NaN	NaN	NaN	NaN	NaN	NaN	NaN	NaN	NaN	NaN	2.17	0.382	0.614	2.195	0.253	0.666	NaN	NaN	NaN
19	0.095	NaN	NaN	NaN	NaN	NaN	NaN	NaN	NaN	NaN	NaN	NaN	NaN	2.184	0.448	0.315	2.17	0.338	0.317	2.199	0.232	0.281	2.208	0.076	0.361	2.101	0.009	0.321	NaN	NaN	NaN	NaN	NaN	NaN	NaN	NaN	NaN	NaN	NaN	NaN	2.172	0.383	0.614	2.195	0.253	0.666	NaN	NaN	NaN
20	0.1	NaN	NaN	NaN	NaN	NaN	NaN	NaN	NaN	NaN	NaN	NaN	NaN	2.184	0.448	0.315	2.17	0.338	0.317	2.199	0.232	0.281	2.208	0.076	0.361	2.101	0.009	0.321	NaN	NaN	NaN	NaN	NaN	NaN	NaN	NaN	NaN	NaN	NaN	NaN	2.173	0.383	0.614	2.195	0.253	0.666	NaN	NaN	NaN
21	0.105	NaN	NaN	NaN	NaN	NaN	NaN	NaN	NaN	NaN	NaN	NaN	NaN	2.184	0.448	0.315	2.17	0.338	0.317	2.199	0.232	0.281	2.208	0.076	0.361	2.101	0.009	0.321	NaN	NaN	NaN	NaN	NaN	NaN	NaN	NaN	NaN	NaN	NaN	NaN	2.173	0.383	0.614	2.195	0.253	0.666	NaN	NaN	NaN
22	0.11	NaN	NaN	NaN	NaN	NaN	NaN	NaN	NaN	NaN	NaN	NaN	NaN	2.184	0.448	0.315	2.17	0.338	0.317	2.199	0.232	0.281	2.208	0.076	0.361	2.101	0.009	0.321	NaN	NaN	NaN	NaN	NaN	NaN	NaN	NaN	NaN	NaN	NaN	NaN	2.173	0.383	0.614	2.196	0.253	0.666	NaN	NaN	NaN
23	0.115	NaN	NaN	NaN	NaN	NaN	NaN	NaN	NaN	NaN	NaN	NaN	NaN	2.184	0.448	0.315	2.17	0.338	0.317	2.199	0.232	0.281	2.208	0.076	0.361	2.101	0.009	0.321	NaN	NaN	NaN	NaN	NaN	NaN	NaN	NaN	NaN	NaN	NaN	NaN	2.173	0.383	0.614	2.196	0.253	0.666	NaN	NaN	NaN
24	0.12	NaN	NaN	NaN	NaN	NaN	NaN	NaN	NaN	NaN	NaN	NaN	NaN	2.184	0.448	0.315	2.17	0.338	0.317	2.199	0.232	0.281	2.208	0.076	0.361	2.101	0.009	0.321	NaN	NaN	NaN	NaN	NaN	NaN	NaN	NaN	NaN	NaN	NaN	NaN	2.173	0.383	0.614	2.196	0.253	0.666	NaN	NaN	NaN
25	0.125	NaN	NaN	NaN	NaN	NaN	NaN	NaN	NaN	NaN	NaN	NaN	NaN	2.184	0.448	0.315	2.17	0.338	0.317	2.199	0.232	0.281	2.208	0.076	0.361	2.101	0.009	0.321	NaN	NaN	NaN	NaN	NaN	NaN	NaN	NaN	NaN	NaN	NaN	NaN	2.173	0.384	0.614	2.196	0.253	0.666	NaN	NaN	NaN
26	0.13	NaN	NaN	NaN	NaN	NaN	NaN	NaN	NaN	NaN	NaN	NaN	NaN	2.184	0.448	0.315	2.17	0.338	0.317	2.199	0.232	0.281	2.208	0.076	0.361	2.101	0.009	0.321	NaN	NaN	NaN	NaN	NaN	NaN	NaN	NaN	NaN	NaN	NaN	NaN	2.174	0.384	0.614	2.196	0.253	0.666	NaN	NaN	NaN
27	0.135	NaN	NaN	NaN	NaN	NaN	NaN	NaN	NaN	NaN	NaN	NaN	NaN	2.184	0.448	0.315	2.17	0.338	0.317	2.199	0.232	0.281	2.208	0.076	0.361	2.101	0.009	0.321	NaN	NaN	NaN	NaN	NaN	NaN	NaN	NaN	NaN	NaN	NaN	NaN	2.173	0.383	0.614	2.196	0.253	0.666	NaN	NaN	NaN
28	0.14	NaN	NaN	NaN	NaN	NaN	NaN	NaN	NaN	NaN	NaN	NaN	NaN	2.184	0.448	0.315	2.17	0.338	0.317	2.199	0.232	0.281	2.208	0.076	0.361	2.101	0.009	0.321	NaN	NaN	NaN	NaN	NaN	NaN	NaN	NaN	NaN	NaN	NaN	NaN	2.173	0.383	0.614	2.197	0.253	0.666	NaN	NaN	NaN
29	0.145	NaN	NaN	NaN	NaN	NaN	NaN	NaN	NaN	NaN	NaN	NaN	NaN	2.184	0.448	0.315	2.17	0.338	0.317	2.199	0.232	0.281	2.208	0.076	0.361	2.101	0.009	0.321	NaN	NaN	NaN	NaN	NaN	NaN	NaN	NaN	NaN	NaN	NaN	NaN	2.174	0.383	0.614	2.196	0.253	0.666	NaN	NaN	NaN
30	0.15	NaN	NaN	NaN	NaN	NaN	NaN	NaN	NaN	NaN	NaN	NaN	NaN	2.184	0.448	0.315	2.17	0.338	0.317	2.199	0.232	0.281	2.208	0.076	0.361	2.101	0.009	0.321	NaN	NaN	NaN	NaN	NaN	NaN	NaN	NaN	NaN	NaN	NaN	NaN	2.174	0.384	0.614	2.196	0.253	0.666	NaN	NaN	NaN
31	0.155	NaN	NaN	NaN	NaN	NaN	NaN	NaN	NaN	NaN	NaN	NaN	NaN	2.184	0.448	0.315	2.17	0.338	0.317	2.199	0.232	0.281	2.208	0.076	0.361	2.101	0.009	0.321	NaN	NaN	NaN	NaN	NaN	NaN	NaN	NaN	NaN	NaN	NaN	NaN	2.174	0.384	0.614	2.197	0.253	0.666	NaN	NaN	NaN
32	0.16	NaN	NaN	NaN	NaN	NaN	NaN	NaN	NaN	NaN	NaN	NaN	NaN	2.184	0.448	0.315	2.17	0.338	0.317	2.199	0.232	0.281	2.208	0.076	0.361	2.102	0.009	0.321	NaN	NaN	NaN	NaN	NaN	NaN	NaN	NaN	NaN	NaN	NaN	NaN	2.174	0.384	0.614	2.197	0.253	0.666	NaN	NaN	NaN
33	0.165	NaN	NaN	NaN	NaN	NaN	NaN	NaN	NaN	NaN	NaN	NaN	NaN	2.184	0.448	0.315	2.17	0.338	0.317	2.199	0.232	0.281	2.208	0.076	0.361	2.102	0.009	0.321	NaN	NaN	NaN	NaN	NaN	NaN	NaN	NaN	NaN	NaN	NaN	NaN	2.174	0.384	0.614	2.197	0.253	0.666	NaN	NaN	NaN
34	0.17	NaN	NaN	NaN	NaN	NaN	NaN	NaN	NaN	NaN	NaN	NaN	NaN	2.185	0.448	0.315	2.17	0.338	0.317	2.199	0.232	0.281	2.208	0.076	0.361	2.102	0.009	0.321	NaN	NaN	NaN	NaN	NaN	NaN	NaN	NaN	NaN	NaN	NaN	NaN	2.174	0.384	0.614	2.197	0.253	0.666	NaN	NaN	NaN
35	0.175	NaN	NaN	NaN	NaN	NaN	NaN	NaN	NaN	NaN	NaN	NaN	NaN	2.184	0.448	0.315	2.17	0.338	0.317	2.199	0.232	0.281	2.208	0.076	0.361	2.101	0.009	0.321	NaN	NaN	NaN	NaN	NaN	NaN	NaN	NaN	NaN	NaN	NaN	NaN	2.174	0.384	0.614	2.197	0.253	0.666	NaN	NaN	NaN
36	0.18	NaN	NaN	NaN	NaN	NaN	NaN	NaN	NaN	NaN	NaN	NaN	NaN	2.184	0.448	0.315	2.17	0.338	0.317	2.199	0.232	0.281	2.208	0.076	0.361	2.101	0.009	0.321	NaN	NaN	NaN	NaN	NaN	NaN	NaN	NaN	NaN	NaN	NaN	NaN	2.174	0.384	0.614	2.197	0.253	0.666	NaN	NaN	NaN
37	0.185	NaN	NaN	NaN	NaN	NaN	NaN	NaN	NaN	NaN	NaN	NaN	NaN	2.184	0.448	0.315	2.17	0.338	0.317	2.199	0.232	0.281	2.208	0.076	0.361	2.101	0.009	0.321	NaN	NaN	NaN	NaN	NaN	NaN	NaN	NaN	NaN	NaN	NaN	NaN	2.174	0.384	0.614	2.197	0.253	0.666	NaN	NaN	NaN
38	0.19	NaN	NaN	NaN	NaN	NaN	NaN	NaN	NaN	NaN	NaN	NaN	NaN	2.184	0.448	0.315	2.17	0.338	0.317	2.199	0.232	0.281	2.208	0.076	0.361	2.101	0.009	0.321	NaN	NaN	NaN	NaN	NaN	NaN	NaN	NaN	NaN	NaN	NaN	NaN	2.175	0.384	0.614	2.197	0.253	0.666	NaN	NaN	NaN
39	0.195	NaN	NaN	NaN	NaN	NaN	NaN	NaN	NaN	NaN	NaN	NaN	NaN	2.184	0.448	0.315	2.17	0.338	0.317	2.199	0.232	0.281	2.208	0.076	0.361	2.101	0.009	0.321	NaN	NaN	NaN	NaN	NaN	NaN	NaN	NaN	NaN	NaN	NaN	NaN	2.175	0.384	0.614	2.197	0.253	0.666	NaN	NaN	NaN
40	0.2	NaN	NaN	NaN	NaN	NaN	NaN	NaN	NaN	NaN	NaN	NaN	NaN	2.185	0.448	0.315	2.17	0.338	0.317	2.199	0.232	0.281	2.208	0.076	0.361	2.101	0.009	0.321	NaN	NaN	NaN	NaN	NaN	NaN	NaN	NaN	NaN	NaN	NaN	NaN	2.175	0.384	0.614	2.198	0.253	0.666	NaN	NaN	NaN
41	0.205	NaN	NaN	NaN	NaN	NaN	NaN	NaN	NaN	NaN	NaN	NaN	NaN	2.185	0.448	0.315	2.17	0.338	0.317	2.199	0.232	0.281	2.208	0.076	0.361	2.101	0.009	0.321	NaN	NaN	NaN	NaN	NaN	NaN	NaN	NaN	NaN	NaN	NaN	NaN	2.175	0.384	0.614	2.198	0.253	0.666	NaN	NaN	NaN
42	0.21	NaN	NaN	NaN	NaN	NaN	NaN	NaN	NaN	NaN	NaN	NaN	NaN	2.185	0.448	0.315	2.17	0.338	0.317	2.199	0.232	0.281	2.208	0.076	0.361	2.101	0.009	0.321	NaN	NaN	NaN	NaN	NaN	NaN	NaN	NaN	NaN	NaN	NaN	NaN	2.175	0.384	0.614	2.197	0.253	0.666	NaN	NaN	NaN
43	0.215	NaN	NaN	NaN	NaN	NaN	NaN	NaN	NaN	NaN	NaN	NaN	NaN	2.185	0.448	0.315	2.17	0.338	0.317	2.199	0.232	0.281	2.208	0.076	0.361	2.101	0.009	0.321	NaN	NaN	NaN	NaN	NaN	NaN	NaN	NaN	NaN	NaN	NaN	NaN	2.175	0.383	0.614	2.197	0.253	0.666	NaN	NaN	NaN
44	0.22	NaN	NaN	NaN	NaN	NaN	NaN	NaN	NaN	NaN	NaN	NaN	NaN	2.185	0.448	0.315	2.17	0.338	0.317	2.199	0.232	0.281	2.208	0.076	0.361	2.101	0.009	0.321	NaN	NaN	NaN	NaN	NaN	NaN	NaN	NaN	NaN	NaN	NaN	NaN	2.175	0.383	0.614	2.197	0.253	0.666	NaN	NaN	NaN
45	0.225	NaN	NaN	NaN	NaN	NaN	NaN	NaN	NaN	NaN	NaN	NaN	NaN	2.185	0.448	0.315	2.17	0.338	0.317	2.199	0.232	0.281	2.208	0.076	0.361	2.101	0.009	0.321	NaN	NaN	NaN	NaN	NaN	NaN	NaN	NaN	NaN	NaN	NaN	NaN	2.175	0.383	0.614	2.197	0.253	0.666	NaN	NaN	NaN
46	0.23	NaN	NaN	NaN	NaN	NaN	NaN	NaN	NaN	NaN	NaN	NaN	NaN	2.184	0.448	0.315	2.17	0.338	0.317	2.199	0.232	0.281	2.208	0.076	0.361	2.101	0.009	0.321	NaN	NaN	NaN	NaN	NaN	NaN	NaN	NaN	NaN	NaN	NaN	NaN	2.175	0.384	0.614	2.197	0.253	0.666	NaN	NaN	NaN
47	0.235	NaN	NaN	NaN	NaN	NaN	NaN	NaN	NaN	NaN	NaN	NaN	NaN	2.184	0.448	0.315	2.17	0.338	0.317	2.199	0.232	0.281	2.208	0.076	0.361	2.101	0.009	0.321	NaN	NaN	NaN	NaN	NaN	NaN	NaN	NaN	NaN	NaN	NaN	NaN	2.174	0.384	0.614	2.197	0.253	0.666	NaN	NaN	NaN
48	0.24	NaN	NaN	NaN	NaN	NaN	NaN	NaN	NaN	NaN	NaN	NaN	NaN	2.184	0.448	0.315	2.17	0.338	0.317	2.199	0.232	0.281	2.208	0.076	0.361	2.101	0.009	0.321	NaN	NaN	NaN	NaN	NaN	NaN	NaN	NaN	NaN	NaN	NaN	NaN	2.174	0.384	0.614	2.197	0.253	0.666	NaN	NaN	NaN
49	0.245	NaN	NaN	NaN	NaN	NaN	NaN	NaN	NaN	NaN	NaN	NaN	NaN	2.185	0.448	0.315	2.17	0.338	0.317	2.199	0.232	0.281	2.208	0.076	0.361	2.1	0.009	0.321	NaN	NaN	NaN	NaN	NaN	NaN	NaN	NaN	NaN	NaN	NaN	NaN	2.174	0.384	0.614	2.197	0.253	0.666	NaN	NaN	NaN
50	0.25	NaN	NaN	NaN	NaN	NaN	NaN	NaN	NaN	NaN	NaN	NaN	NaN	2.184	0.448	0.315	2.17	0.338	0.317	2.199	0.232	0.281	2.208	0.076	0.361	2.1	0.009	0.321	NaN	NaN	NaN	NaN	NaN	NaN	NaN	NaN	NaN	NaN	NaN	NaN	2.174	0.383	0.614	2.197	0.253	0.666	NaN	NaN	NaN
51	0.255	NaN	NaN	NaN	NaN	NaN	NaN	NaN	NaN	NaN	NaN	NaN	NaN	2.184	0.448	0.315	2.17	0.338	0.317	2.199	0.232	0.281	2.208	0.076	0.361	2.1	0.009	0.321	NaN	NaN	NaN	NaN	NaN	NaN	NaN	NaN	NaN	NaN	NaN	NaN	2.174	0.384	0.614	2.197	0.253	0.666	NaN	NaN	NaN
52	0.26	NaN	NaN	NaN	NaN	NaN	NaN	NaN	NaN	NaN	NaN	NaN	NaN	2.184	0.448	0.315	2.17	0.338	0.317	2.199	0.232	0.281	2.208	0.076	0.361	2.1	0.009	0.321	NaN	NaN	NaN	NaN	NaN	NaN	NaN	NaN	NaN	NaN	NaN	NaN	2.174	0.384	0.614	2.197	0.253	0.666	NaN	NaN	NaN
53	0.265	NaN	NaN	NaN	NaN	NaN	NaN	NaN	NaN	NaN	NaN	NaN	NaN	2.184	0.448	0.315	2.17	0.338	0.317	2.199	0.232	0.281	2.208	0.076	0.361	2.101	0.009	0.321	NaN	NaN	NaN	NaN	NaN	NaN	NaN	NaN	NaN	NaN	NaN	NaN	2.174	0.384	0.614	2.197	0.253	0.666	NaN	NaN	NaN
54	0.27	NaN	NaN	NaN	NaN	NaN	NaN	NaN	NaN	NaN	NaN	NaN	NaN	2.185	0.448	0.315	2.17	0.338	0.317	2.199	0.232	0.281	2.208	0.076	0.361	2.101	0.009	0.321	NaN	NaN	NaN	NaN	NaN	NaN	NaN	NaN	NaN	NaN	NaN	NaN	2.174	0.384	0.614	2.197	0.253	0.666	NaN	NaN	NaN
55	0.275	NaN	NaN	NaN	NaN	NaN	NaN	NaN	NaN	NaN	NaN	NaN	NaN	2.184	0.448	0.315	2.17	0.338	0.317	2.199	0.232	0.281	2.208	0.076	0.361	2.1	0.009	0.321	NaN	NaN	NaN	NaN	NaN	NaN	NaN	NaN	NaN	NaN	NaN	NaN	2.174	0.383	0.614	2.197	0.253	0.666	NaN	NaN	NaN
56	0.28	NaN	NaN	NaN	NaN	NaN	NaN	NaN	NaN	NaN	NaN	NaN	NaN	2.184	0.448	0.315	2.17	0.338	0.317	2.199	0.232	0.281	2.208	0.076	0.361	2.1	0.009	0.321	NaN	NaN	NaN	NaN	NaN	NaN	NaN	NaN	NaN	NaN	NaN	NaN	2.174	0.384	0.614	2.197	0.253	0.666	NaN	NaN	NaN
57	0.285	NaN	NaN	NaN	NaN	NaN	NaN	NaN	NaN	NaN	NaN	NaN	NaN	2.184	0.448	0.315	2.17	0.338	0.317	2.199	0.232	0.281	2.208	0.076	0.361	2.1	0.009	0.321	NaN	NaN	NaN	NaN	NaN	NaN	NaN	NaN	NaN	NaN	NaN	NaN	2.174	0.384	0.614	2.197	0.253	0.666	NaN	NaN	NaN
58	0.29	NaN	NaN	NaN	NaN	NaN	NaN	NaN	NaN	NaN	NaN	NaN	NaN	2.184	0.448	0.315	2.17	0.338	0.317	2.199	0.232	0.281	2.208	0.076	0.361	2.1	0.009	0.321	NaN	NaN	NaN	NaN	NaN	NaN	NaN	NaN	NaN	NaN	NaN	NaN	2.174	0.383	0.614	2.197	0.253	0.666	NaN	NaN	NaN
59	0.295	NaN	NaN	NaN	NaN	NaN	NaN	NaN	NaN	NaN	NaN	NaN	NaN	2.184	0.448	0.315	2.17	0.338	0.317	2.199	0.232	0.281	2.208	0.076	0.361	2.1	0.009	0.321	NaN	NaN	NaN	NaN	NaN	NaN	NaN	NaN	NaN	NaN	NaN	NaN	2.174	0.383	0.614	2.197	0.253	0.666	NaN	NaN	NaN
60	0.3	NaN	NaN	NaN	NaN	NaN	NaN	NaN	NaN	NaN	NaN	NaN	NaN	2.184	0.448	0.315	2.17	0.338	0.317	2.199	0.232	0.281	2.208	0.076	0.361	2.1	0.009	0.321	NaN	NaN	NaN	NaN	NaN	NaN	NaN	NaN	NaN	NaN	NaN	NaN	2.173	0.383	0.614	2.196	0.253	0.666	NaN	NaN	NaN
61	0.305	NaN	NaN	NaN	NaN	NaN	NaN	NaN	NaN	NaN	NaN	NaN	NaN	2.184	0.448	0.315	2.17	0.338	0.317	2.199	0.232	0.281	2.208	0.076	0.361	2.1	0.009	0.321	NaN	NaN	NaN	NaN	NaN	NaN	NaN	NaN	NaN	NaN	NaN	NaN	2.173	0.383	0.614	2.196	0.253	0.666	NaN	NaN	NaN
62	0.31	NaN	NaN	NaN	NaN	NaN	NaN	NaN	NaN	NaN	NaN	NaN	NaN	2.184	0.448	0.315	2.17	0.338	0.317	2.199	0.232	0.281	2.208	0.076	0.361	2.1	0.009	0.321	NaN	NaN	NaN	NaN	NaN	NaN	NaN	NaN	NaN	NaN	NaN	NaN	2.173	0.383	0.614	2.196	0.253	0.666	NaN	NaN	NaN
63	0.315	NaN	NaN	NaN	NaN	NaN	NaN	NaN	NaN	NaN	NaN	NaN	NaN	2.184	0.449	0.315	2.17	0.338	0.317	2.199	0.232	0.281	2.208	0.076	0.361	2.1	0.009	0.321	NaN	NaN	NaN	NaN	NaN	NaN	NaN	NaN	NaN	NaN	NaN	NaN	2.173	0.383	0.614	2.197	0.253	0.666	NaN	NaN	NaN
64	0.32	NaN	NaN	NaN	NaN	NaN	NaN	NaN	NaN	NaN	NaN	NaN	NaN	2.184	0.449	0.315	2.171	0.338	0.317	2.199	0.232	0.281	2.208	0.076	0.361	2.101	0.009	0.321	NaN	NaN	NaN	NaN	NaN	NaN	NaN	NaN	NaN	NaN	NaN	NaN	2.173	0.383	0.614	2.197	0.253	0.666	NaN	NaN	NaN
65	0.325	NaN	NaN	NaN	NaN	NaN	NaN	NaN	NaN	NaN	NaN	NaN	NaN	2.184	0.449	0.315	2.171	0.338	0.317	2.199	0.232	0.281	2.208	0.076	0.361	2.101	0.009	0.321	NaN	NaN	NaN	NaN	NaN	NaN	NaN	NaN	NaN	NaN	NaN	NaN	2.173	0.383	0.614	2.197	0.253	0.666	NaN	NaN	NaN
66	0.33	NaN	NaN	NaN	NaN	NaN	NaN	NaN	NaN	NaN	NaN	NaN	NaN	2.184	0.449	0.315	2.171	0.338	0.317	2.199	0.232	0.281	2.208	0.076	0.36	2.1	0.009	0.321	NaN	NaN	NaN	NaN	NaN	NaN	NaN	NaN	NaN	NaN	NaN	NaN	2.173	0.383	0.614	2.196	0.253	0.666	NaN	NaN	NaN
67	0.335	NaN	NaN	NaN	NaN	NaN	NaN	NaN	NaN	NaN	NaN	NaN	NaN	2.183	0.449	0.315	2.171	0.338	0.317	2.199	0.232	0.281	2.208	0.076	0.36	2.101	0.009	0.321	NaN	NaN	NaN	NaN	NaN	NaN	NaN	NaN	NaN	NaN	NaN	NaN	2.173	0.384	0.614	2.196	0.253	0.666	NaN	NaN	NaN
68	0.34	NaN	NaN	NaN	NaN	NaN	NaN	NaN	NaN	NaN	NaN	NaN	NaN	2.183	0.449	0.315	2.171	0.338	0.317	2.199	0.232	0.281	2.208	0.076	0.36	2.101	0.009	0.321	NaN	NaN	NaN	NaN	NaN	NaN	NaN	NaN	NaN	NaN	NaN	NaN	2.173	0.384	0.614	2.196	0.253	0.666	NaN	NaN	NaN
69	0.345	NaN	NaN	NaN	NaN	NaN	NaN	NaN	NaN	NaN	NaN	NaN	NaN	2.183	0.449	0.315	2.171	0.338	0.317	2.199	0.232	0.281	2.208	0.076	0.36	2.101	0.009	0.321	NaN	NaN	NaN	NaN	NaN	NaN	NaN	NaN	NaN	NaN	NaN	NaN	2.173	0.384	0.614	2.196	0.253	0.666	NaN	NaN	NaN
70	0.35	NaN	NaN	NaN	NaN	NaN	NaN	NaN	NaN	NaN	NaN	NaN	NaN	2.183	0.449	0.315	2.171	0.338	0.317	2.199	0.232	0.281	2.208	0.076	0.36	2.101	0.009	0.321	NaN	NaN	NaN	NaN	NaN	NaN	NaN	NaN	NaN	NaN	NaN	NaN	2.173	0.383	0.614	2.196	0.253	0.666	NaN	NaN	NaN
71	0.355	NaN	NaN	NaN	NaN	NaN	NaN	NaN	NaN	NaN	NaN	NaN	NaN	2.184	0.449	0.315	2.171	0.338	0.317	2.199	0.232	0.281	2.208	0.076	0.36	2.101	0.009	0.321	NaN	NaN	NaN	NaN	NaN	NaN	NaN	NaN	NaN	NaN	NaN	NaN	2.173	0.383	0.614	2.196	0.253	0.666	NaN	NaN	NaN
72	0.36	NaN	NaN	NaN	NaN	NaN	NaN	NaN	NaN	NaN	NaN	NaN	NaN	2.184	0.449	0.315	2.171	0.338	0.317	2.199	0.232	0.281	2.208	0.076	0.36	2.101	0.009	0.321	NaN	NaN	NaN	NaN	NaN	NaN	NaN	NaN	NaN	NaN	NaN	NaN	2.173	0.383	0.614	2.196	0.253	0.666	NaN	NaN	NaN
73	0.365	NaN	NaN	NaN	NaN	NaN	NaN	NaN	NaN	NaN	NaN	NaN	NaN	2.183	0.449	0.315	2.171	0.338	0.317	2.199	0.232	0.281	2.208	0.076	0.36	2.101	0.009	0.321	NaN	NaN	NaN	NaN	NaN	NaN	NaN	NaN	NaN	NaN	NaN	NaN	2.173	0.383	0.614	2.196	0.253	0.666	NaN	NaN	NaN
74	0.37	NaN	NaN	NaN	NaN	NaN	NaN	NaN	NaN	NaN	NaN	NaN	NaN	2.183	0.449	0.315	2.171	0.338	0.317	2.199	0.232	0.281	2.208	0.076	0.36	2.101	0.009	0.321	NaN	NaN	NaN	NaN	NaN	NaN	NaN	NaN	NaN	NaN	NaN	NaN	2.173	0.383	0.614	2.196	0.253	0.666	NaN	NaN	NaN
75	0.375	NaN	NaN	NaN	NaN	NaN	NaN	NaN	NaN	NaN	NaN	NaN	NaN	2.183	0.449	0.315	2.171	0.338	0.317	2.199	0.232	0.281	2.207	0.076	0.36	2.101	0.009	0.321	NaN	NaN	NaN	NaN	NaN	NaN	NaN	NaN	NaN	NaN	NaN	NaN	2.173	0.383	0.614	2.196	0.253	0.666	NaN	NaN	NaN
76	0.38	NaN	NaN	NaN	NaN	NaN	NaN	NaN	NaN	NaN	NaN	NaN	NaN	2.183	0.449	0.315	2.171	0.338	0.317	2.199	0.232	0.281	2.207	0.076	0.36	2.101	0.009	0.321	NaN	NaN	NaN	NaN	NaN	NaN	NaN	NaN	NaN	NaN	NaN	NaN	2.173	0.383	0.614	2.196	0.253	0.666	NaN	NaN	NaN
77	0.385	NaN	NaN	NaN	NaN	NaN	NaN	NaN	NaN	NaN	NaN	NaN	NaN	2.183	0.449	0.315	2.171	0.338	0.317	2.199	0.232	0.281	2.208	0.076	0.36	2.101	0.009	0.321	NaN	NaN	NaN	NaN	NaN	NaN	NaN	NaN	NaN	NaN	NaN	NaN	2.173	0.383	0.614	2.196	0.253	0.666	NaN	NaN	NaN
78	0.39	NaN	NaN	NaN	NaN	NaN	NaN	NaN	NaN	NaN	NaN	NaN	NaN	2.183	0.449	0.315	2.171	0.338	0.317	2.199	0.232	0.281	2.208	0.076	0.36	2.101	0.009	0.321	NaN	NaN	NaN	NaN	NaN	NaN	NaN	NaN	NaN	NaN	NaN	NaN	2.173	0.383	0.614	2.196	0.253	0.666	NaN	NaN	NaN
79	0.395	NaN	NaN	NaN	NaN	NaN	NaN	NaN	NaN	NaN	NaN	NaN	NaN	2.183	0.449	0.315	2.171	0.338	0.317	2.199	0.232	0.281	2.208	0.076	0.36	2.101	0.009	0.321	NaN	NaN	NaN	NaN	NaN	NaN	NaN	NaN	NaN	NaN	NaN	NaN	2.173	0.383	0.614	2.195	0.253	0.666	NaN	NaN	NaN
80	0.4	NaN	NaN	NaN	NaN	NaN	NaN	NaN	NaN	NaN	NaN	NaN	NaN	2.183	0.449	0.315	2.171	0.338	0.318	2.199	0.232	0.281	2.207	0.076	0.36	2.101	0.009	0.321	NaN	NaN	NaN	NaN	NaN	NaN	NaN	NaN	NaN	NaN	NaN	NaN	2.173	0.383	0.614	2.195	0.253	0.666	NaN	NaN	NaN
81	0.405	NaN	NaN	NaN	NaN	NaN	NaN	NaN	NaN	NaN	NaN	NaN	NaN	2.183	0.449	0.315	2.171	0.338	0.318	2.199	0.232	0.281	2.208	0.076	0.36	2.101	0.009	0.321	NaN	NaN	NaN	NaN	NaN	NaN	NaN	NaN	NaN	NaN	NaN	NaN	2.172	0.383	0.613	2.196	0.253	0.666	NaN	NaN	NaN
82	0.41	NaN	NaN	NaN	NaN	NaN	NaN	NaN	NaN	NaN	NaN	NaN	NaN	2.183	0.449	0.315	2.171	0.338	0.317	2.199	0.232	0.281	2.208	0.076	0.36	2.101	0.009	0.321	NaN	NaN	NaN	NaN	NaN	NaN	NaN	NaN	NaN	NaN	NaN	NaN	2.171	0.381	0.613	2.196	0.253	0.666	NaN	NaN	NaN
83	0.415	NaN	NaN	NaN	NaN	NaN	NaN	NaN	NaN	NaN	NaN	NaN	NaN	2.183	0.449	0.315	2.171	0.338	0.317	2.199	0.232	0.281	2.208	0.076	0.36	2.101	0.009	0.321	NaN	NaN	NaN	NaN	NaN	NaN	NaN	NaN	NaN	NaN	NaN	NaN	2.171	0.381	0.613	2.195	0.253	0.666	NaN	NaN	NaN
84	0.42	NaN	NaN	NaN	NaN	NaN	NaN	NaN	NaN	NaN	NaN	NaN	NaN	2.183	0.449	0.315	2.171	0.338	0.318	2.199	0.232	0.281	2.207	0.076	0.36	2.101	0.009	0.321	NaN	NaN	NaN	NaN	NaN	NaN	NaN	NaN	NaN	NaN	NaN	NaN	2.172	0.383	0.613	2.195	0.253	0.666	NaN	NaN	NaN
85	0.425	NaN	NaN	NaN	NaN	NaN	NaN	NaN	NaN	NaN	NaN	NaN	NaN	2.183	0.449	0.315	2.171	0.338	0.318	2.199	0.232	0.281	2.208	0.076	0.36	2.101	0.009	0.321	NaN	NaN	NaN	NaN	NaN	NaN	NaN	NaN	NaN	NaN	NaN	NaN	2.172	0.383	0.614	2.195	0.253	0.666	NaN	NaN	NaN
86	0.43	NaN	NaN	NaN	NaN	NaN	NaN	NaN	NaN	NaN	NaN	NaN	NaN	2.183	0.449	0.315	2.171	0.338	0.318	2.199	0.232	0.281	2.208	0.076	0.361	2.101	0.009	0.321	NaN	NaN	NaN	NaN	NaN	NaN	NaN	NaN	NaN	NaN	NaN	NaN	2.172	0.383	0.614	2.195	0.253	0.666	NaN	NaN	NaN
87	0.435	NaN	NaN	NaN	NaN	NaN	NaN	NaN	NaN	NaN	NaN	NaN	NaN	2.183	0.449	0.315	2.171	0.338	0.318	2.199	0.232	0.281	2.208	0.076	0.36	2.101	0.009	0.321	NaN	NaN	NaN	NaN	NaN	NaN	NaN	NaN	NaN	NaN	NaN	NaN	2.172	0.383	0.614	2.195	0.253	0.666	NaN	NaN	NaN
88	0.44	NaN	NaN	NaN	NaN	NaN	NaN	NaN	NaN	NaN	NaN	NaN	NaN	2.183	0.449	0.315	2.171	0.338	0.318	2.199	0.232	0.281	2.208	0.076	0.36	2.101	0.009	0.321	NaN	NaN	NaN	NaN	NaN	NaN	NaN	NaN	NaN	NaN	NaN	NaN	2.172	0.383	0.614	2.194	0.253	0.666	NaN	NaN	NaN
89	0.445	NaN	NaN	NaN	NaN	NaN	NaN	NaN	NaN	NaN	NaN	NaN	NaN	2.183	0.449	0.315	2.171	0.338	0.318	2.199	0.232	0.281	2.208	0.076	0.36	2.101	0.009	0.321	NaN	NaN	NaN	NaN	NaN	NaN	NaN	NaN	NaN	NaN	NaN	NaN	2.172	0.383	0.614	2.195	0.253	0.666	NaN	NaN	NaN
90	0.45	NaN	NaN	NaN	NaN	NaN	NaN	NaN	NaN	NaN	NaN	NaN	NaN	2.183	0.449	0.315	2.171	0.338	0.318	2.2	0.232	0.281	2.208	0.076	0.36	2.101	0.009	0.321	NaN	NaN	NaN	NaN	NaN	NaN	NaN	NaN	NaN	NaN	NaN	NaN	2.172	0.383	0.614	2.195	0.253	0.666	NaN	NaN	NaN
91	0.455	NaN	NaN	NaN	NaN	NaN	NaN	NaN	NaN	NaN	NaN	NaN	NaN	2.183	0.449	0.315	2.172	0.338	0.318	2.2	0.232	0.281	2.208	0.076	0.36	2.101	0.009	0.321	NaN	NaN	NaN	NaN	NaN	NaN	NaN	NaN	NaN	NaN	NaN	NaN	2.171	0.383	0.614	2.195	0.253	0.666	NaN	NaN	NaN
92	0.46	NaN	NaN	NaN	NaN	NaN	NaN	NaN	NaN	NaN	NaN	NaN	NaN	2.183	0.449	0.315	2.172	0.338	0.318	2.2	0.232	0.281	2.208	0.076	0.36	2.101	0.009	0.321	NaN	NaN	NaN	NaN	NaN	NaN	NaN	NaN	NaN	NaN	NaN	NaN	2.169	0.382	0.614	2.195	0.253	0.666	NaN	NaN	NaN
93	0.465	NaN	NaN	NaN	NaN	NaN	NaN	NaN	NaN	NaN	NaN	NaN	NaN	2.183	0.449	0.315	2.172	0.338	0.318	2.2	0.232	0.281	2.207	0.076	0.36	2.101	0.009	0.321	NaN	NaN	NaN	NaN	NaN	NaN	NaN	NaN	NaN	NaN	NaN	NaN	2.172	0.383	0.614	2.195	0.253	0.666	NaN	NaN	NaN
94	0.47	NaN	NaN	NaN	NaN	NaN	NaN	NaN	NaN	NaN	NaN	NaN	NaN	2.183	0.449	0.315	2.172	0.338	0.318	2.2	0.232	0.281	2.207	0.076	0.36	2.101	0.009	0.321	NaN	NaN	NaN	NaN	NaN	NaN	NaN	NaN	NaN	NaN	NaN	NaN	2.172	0.383	0.614	2.195	0.253	0.666	NaN	NaN	NaN
95	0.475	NaN	NaN	NaN	NaN	NaN	NaN	NaN	NaN	NaN	NaN	NaN	NaN	2.183	0.449	0.315	2.172	0.338	0.318	2.2	0.232	0.281	2.208	0.076	0.36	2.101	0.009	0.321	NaN	NaN	NaN	NaN	NaN	NaN	NaN	NaN	NaN	NaN	NaN	NaN	2.172	0.383	0.614	2.195	0.253	0.666	NaN	NaN	NaN
96	0.48	NaN	NaN	NaN	NaN	NaN	NaN	NaN	NaN	NaN	NaN	NaN	NaN	2.183	0.449	0.315	2.172	0.338	0.318	2.2	0.232	0.281	2.208	0.076	0.36	2.101	0.009	0.321	NaN	NaN	NaN	NaN	NaN	NaN	NaN	NaN	NaN	NaN	NaN	NaN	2.171	0.383	0.614	2.195	0.253	0.666	NaN	NaN	NaN
97	0.485	NaN	NaN	NaN	NaN	NaN	NaN	NaN	NaN	NaN	NaN	NaN	NaN	2.183	0.449	0.315	2.172	0.338	0.318	2.2	0.232	0.281	2.208	0.076	0.361	2.101	0.009	0.321	NaN	NaN	NaN	NaN	NaN	NaN	NaN	NaN	NaN	NaN	NaN	NaN	2.169	0.382	0.614	2.195	0.253	0.666	NaN	NaN	NaN
98	0.49	NaN	NaN	NaN	NaN	NaN	NaN	NaN	NaN	NaN	NaN	NaN	NaN	2.182	0.449	0.315	2.172	0.338	0.318	2.2	0.232	0.281	2.208	0.076	0.361	2.101	0.009	0.321	NaN	NaN	NaN	NaN	NaN	NaN	NaN	NaN	NaN	NaN	NaN	NaN	2.17	0.382	0.614	2.195	0.253	0.666	NaN	NaN	NaN
99	0.495	NaN	NaN	NaN	NaN	NaN	NaN	NaN	NaN	NaN	NaN	NaN	NaN	2.183	0.449	0.315	2.173	0.338	0.318	2.2	0.232	0.281	2.208	0.076	0.361	2.101	0.009	0.321	NaN	NaN	NaN	NaN	NaN	NaN	NaN	NaN	NaN	NaN	NaN	NaN	2.169	0.382	0.614	2.195	0.253	0.666	NaN	NaN	NaN
100	0.5	NaN	NaN	NaN	NaN	NaN	NaN	NaN	NaN	NaN	NaN	NaN	NaN	2.182	0.449	0.315	2.173	0.338	0.318	2.2	0.232	0.281	2.208	0.076	0.361	2.101	0.009	0.321	NaN	NaN	NaN	NaN	NaN	NaN	NaN	NaN	NaN	NaN	NaN	NaN	2.172	0.383	0.614	2.195	0.253	0.666	NaN	NaN	NaN
101	0.505	NaN	NaN	NaN	NaN	NaN	NaN	NaN	NaN	NaN	NaN	NaN	NaN	2.182	0.449	0.315	2.172	0.338	0.318	2.2	0.232	0.281	2.208	0.076	0.361	2.101	0.009	0.321	NaN	NaN	NaN	NaN	NaN	NaN	NaN	NaN	NaN	NaN	NaN	NaN	2.171	0.383	0.614	2.195	0.253	0.666	NaN	NaN	NaN
102	0.51	NaN	NaN	NaN	NaN	NaN	NaN	NaN	NaN	NaN	NaN	NaN	NaN	2.182	0.449	0.315	2.172	0.338	0.318	2.2	0.232	0.281	2.208	0.076	0.361	2.101	0.009	0.321	NaN	NaN	NaN	NaN	NaN	NaN	NaN	NaN	NaN	NaN	NaN	NaN	2.169	0.382	0.614	2.195	0.253	0.666	NaN	NaN	NaN
103	0.515	NaN	NaN	NaN	NaN	NaN	NaN	NaN	NaN	NaN	NaN	NaN	NaN	2.182	0.449	0.315	2.172	0.338	0.318	2.2	0.232	0.281	2.208	0.076	0.361	2.101	0.009	0.321	NaN	NaN	NaN	NaN	NaN	NaN	NaN	NaN	NaN	NaN	NaN	NaN	2.172	0.383	0.614	2.195	0.253	0.666	NaN	NaN	NaN
104	0.52	NaN	NaN	NaN	NaN	NaN	NaN	NaN	NaN	NaN	NaN	NaN	NaN	2.182	0.449	0.315	2.173	0.338	0.318	2.2	0.232	0.281	2.208	0.076	0.361	2.101	0.009	0.321	NaN	NaN	NaN	NaN	NaN	NaN	NaN	NaN	NaN	NaN	NaN	NaN	2.172	0.383	0.614	2.195	0.253	0.666	NaN	NaN	NaN
105	0.525	NaN	NaN	NaN	NaN	NaN	NaN	NaN	NaN	NaN	NaN	NaN	NaN	2.182	0.45	0.315	2.173	0.338	0.318	2.2	0.232	0.281	2.208	0.076	0.361	2.101	0.009	0.321	NaN	NaN	NaN	NaN	NaN	NaN	NaN	NaN	NaN	NaN	NaN	NaN	2.173	0.383	0.614	2.195	0.253	0.666	NaN	NaN	NaN
106	0.53	NaN	NaN	NaN	NaN	NaN	NaN	NaN	NaN	NaN	NaN	NaN	NaN	2.182	0.45	0.315	2.173	0.338	0.318	2.2	0.232	0.281	2.208	0.076	0.361	2.101	0.009	0.321	NaN	NaN	NaN	NaN	NaN	NaN	NaN	NaN	NaN	NaN	NaN	NaN	2.171	0.383	0.614	2.195	0.253	0.666	NaN	NaN	NaN
107	0.535	NaN	NaN	NaN	NaN	NaN	NaN	NaN	NaN	NaN	NaN	NaN	NaN	2.182	0.45	0.315	2.173	0.338	0.318	2.2	0.232	0.281	2.208	0.076	0.361	2.101	0.009	0.321	NaN	NaN	NaN	NaN	NaN	NaN	NaN	NaN	NaN	NaN	NaN	NaN	2.168	0.381	0.615	2.195	0.253	0.666	NaN	NaN	NaN
108	0.54	NaN	NaN	NaN	NaN	NaN	NaN	NaN	NaN	NaN	NaN	NaN	NaN	2.182	0.45	0.315	2.173	0.338	0.318	2.2	0.232	0.281	2.208	0.076	0.361	2.101	0.009	0.321	NaN	NaN	NaN	NaN	NaN	NaN	NaN	NaN	NaN	NaN	NaN	NaN	2.169	0.382	0.615	2.195	0.253	0.666	NaN	NaN	NaN
109	0.545	NaN	NaN	NaN	NaN	NaN	NaN	NaN	NaN	NaN	NaN	NaN	NaN	2.182	0.45	0.315	2.173	0.338	0.318	2.2	0.232	0.281	2.208	0.076	0.361	2.101	0.009	0.321	NaN	NaN	NaN	NaN	NaN	NaN	NaN	NaN	NaN	NaN	NaN	NaN	2.172	0.383	0.614	2.195	0.253	0.666	NaN	NaN	NaN
110	0.55	NaN	NaN	NaN	NaN	NaN	NaN	NaN	NaN	NaN	NaN	NaN	NaN	2.182	0.45	0.315	2.173	0.338	0.318	2.2	0.232	0.281	2.208	0.076	0.361	2.101	0.009	0.321	NaN	NaN	NaN	NaN	NaN	NaN	NaN	NaN	NaN	NaN	NaN	NaN	2.173	0.383	0.614	2.195	0.253	0.666	NaN	NaN	NaN
111	0.555	NaN	NaN	NaN	NaN	NaN	NaN	NaN	NaN	NaN	NaN	NaN	NaN	2.182	0.45	0.315	2.173	0.338	0.318	2.2	0.232	0.281	2.208	0.076	0.361	2.101	0.009	0.321	NaN	NaN	NaN	NaN	NaN	NaN	NaN	NaN	NaN	NaN	NaN	NaN	2.173	0.383	0.614	2.196	0.253	0.666	NaN	NaN	NaN
112	0.56	NaN	NaN	NaN	NaN	NaN	NaN	NaN	NaN	NaN	NaN	NaN	NaN	2.182	0.45	0.315	2.173	0.338	0.318	2.2	0.232	0.281	2.208	0.076	0.361	2.101	0.009	0.321	NaN	NaN	NaN	NaN	NaN	NaN	NaN	NaN	NaN	NaN	NaN	NaN	2.173	0.383	0.614	2.195	0.253	0.666	NaN	NaN	NaN
113	0.565	NaN	NaN	NaN	NaN	NaN	NaN	NaN	NaN	NaN	NaN	NaN	NaN	2.182	0.45	0.315	2.173	0.338	0.318	2.2	0.232	0.281	2.208	0.076	0.361	2.101	0.009	0.321	NaN	NaN	NaN	NaN	NaN	NaN	NaN	NaN	NaN	NaN	NaN	NaN	2.173	0.383	0.614	2.196	0.253	0.666	NaN	NaN	NaN
114	0.57	NaN	NaN	NaN	NaN	NaN	NaN	NaN	NaN	NaN	NaN	NaN	NaN	2.182	0.45	0.315	2.173	0.338	0.318	2.2	0.232	0.281	2.208	0.076	0.361	2.101	0.009	0.321	NaN	NaN	NaN	NaN	NaN	NaN	NaN	NaN	NaN	NaN	NaN	NaN	2.173	0.383	0.614	2.196	0.253	0.666	NaN	NaN	NaN
115	0.575	NaN	NaN	NaN	NaN	NaN	NaN	NaN	NaN	NaN	NaN	NaN	NaN	2.182	0.45	0.315	2.173	0.337	0.318	2.2	0.232	0.281	2.208	0.076	0.361	2.101	0.009	0.321	NaN	NaN	NaN	NaN	NaN	NaN	NaN	NaN	NaN	NaN	NaN	NaN	2.173	0.383	0.614	2.195	0.253	0.666	NaN	NaN	NaN
116	0.58	NaN	NaN	NaN	NaN	NaN	NaN	NaN	NaN	NaN	NaN	NaN	NaN	2.182	0.45	0.315	2.173	0.337	0.318	2.2	0.232	0.281	2.208	0.076	0.361	2.101	0.009	0.321	NaN	NaN	NaN	NaN	NaN	NaN	NaN	NaN	NaN	NaN	NaN	NaN	2.173	0.383	0.614	2.195	0.253	0.666	NaN	NaN	NaN
117	0.585	NaN	NaN	NaN	NaN	NaN	NaN	NaN	NaN	NaN	NaN	NaN	NaN	2.182	0.45	0.315	2.173	0.337	0.318	2.2	0.232	0.281	2.208	0.076	0.361	2.101	0.009	0.321	NaN	NaN	NaN	NaN	NaN	NaN	NaN	NaN	NaN	NaN	NaN	NaN	2.173	0.383	0.614	2.195	0.253	0.666	NaN	NaN	NaN
118	0.59	NaN	NaN	NaN	NaN	NaN	NaN	NaN	NaN	NaN	NaN	NaN	NaN	2.182	0.45	0.315	2.173	0.337	0.318	2.2	0.232	0.281	2.208	0.076	0.361	2.101	0.009	0.321	NaN	NaN	NaN	NaN	NaN	NaN	NaN	NaN	NaN	NaN	NaN	NaN	2.173	0.383	0.614	2.195	0.253	0.666	NaN	NaN	NaN
119	0.595	NaN	NaN	NaN	NaN	NaN	NaN	NaN	NaN	NaN	NaN	NaN	NaN	2.182	0.45	0.315	2.173	0.337	0.318	2.2	0.232	0.281	2.208	0.076	0.361	2.101	0.009	0.321	NaN	NaN	NaN	NaN	NaN	NaN	NaN	NaN	NaN	NaN	NaN	NaN	2.173	0.383	0.614	2.195	0.253	0.666	NaN	NaN	NaN
120	0.6	NaN	NaN	NaN	NaN	NaN	NaN	NaN	NaN	NaN	NaN	NaN	NaN	2.182	0.45	0.315	2.173	0.337	0.318	2.2	0.232	0.281	2.208	0.076	0.361	2.101	0.009	0.321	NaN	NaN	NaN	NaN	NaN	NaN	NaN	NaN	NaN	NaN	NaN	NaN	2.173	0.383	0.614	2.195	0.253	0.666	NaN	NaN	NaN
121	0.605	NaN	NaN	NaN	NaN	NaN	NaN	NaN	NaN	NaN	NaN	NaN	NaN	2.182	0.45	0.315	2.173	0.337	0.318	2.2	0.232	0.281	2.208	0.076	0.361	2.101	0.009	0.321	NaN	NaN	NaN	NaN	NaN	NaN	NaN	NaN	NaN	NaN	NaN	NaN	2.173	0.383	0.614	2.195	0.253	0.666	NaN	NaN	NaN
122	0.61	NaN	NaN	NaN	NaN	NaN	NaN	NaN	NaN	NaN	NaN	NaN	NaN	2.182	0.45	0.315	2.173	0.337	0.318	2.2	0.232	0.281	2.208	0.076	0.361	2.101	0.009	0.321	NaN	NaN	NaN	NaN	NaN	NaN	NaN	NaN	NaN	NaN	NaN	NaN	2.173	0.383	0.614	2.195	0.253	0.666	NaN	NaN	NaN
123	0.615	NaN	NaN	NaN	NaN	NaN	NaN	NaN	NaN	NaN	NaN	NaN	NaN	2.182	0.45	0.315	2.173	0.337	0.318	2.2	0.232	0.281	2.208	0.076	0.361	2.101	0.009	0.321	NaN	NaN	NaN	NaN	NaN	NaN	NaN	NaN	NaN	NaN	NaN	NaN	2.173	0.383	0.614	2.195	0.253	0.666	NaN	NaN	NaN
124	0.62	NaN	NaN	NaN	NaN	NaN	NaN	NaN	NaN	NaN	NaN	NaN	NaN	2.182	0.449	0.315	2.174	0.337	0.318	2.2	0.232	0.281	2.208	0.076	0.361	2.101	0.009	0.321	NaN	NaN	NaN	NaN	NaN	NaN	NaN	NaN	NaN	NaN	NaN	NaN	2.173	0.383	0.614	2.195	0.253	0.666	NaN	NaN	NaN
125	0.625	NaN	NaN	NaN	NaN	NaN	NaN	NaN	NaN	NaN	NaN	NaN	NaN	2.182	0.449	0.315	2.173	0.337	0.318	2.2	0.232	0.281	2.208	0.076	0.361	2.101	0.009	0.321	NaN	NaN	NaN	NaN	NaN	NaN	NaN	NaN	NaN	NaN	NaN	NaN	2.173	0.383	0.614	2.195	0.253	0.666	NaN	NaN	NaN
126	0.63	NaN	NaN	NaN	NaN	NaN	NaN	NaN	NaN	NaN	NaN	NaN	NaN	2.182	0.45	0.315	2.173	0.337	0.318	2.2	0.232	0.281	2.208	0.076	0.361	2.101	0.009	0.321	NaN	NaN	NaN	NaN	NaN	NaN	NaN	NaN	NaN	NaN	NaN	NaN	2.173	0.383	0.614	2.195	0.253	0.666	NaN	NaN	NaN
127	0.635	NaN	NaN	NaN	NaN	NaN	NaN	NaN	NaN	NaN	NaN	NaN	NaN	2.182	0.45	0.315	2.173	0.337	0.318	2.2	0.232	0.281	2.208	0.076	0.361	2.101	0.009	0.321	NaN	NaN	NaN	NaN	NaN	NaN	NaN	NaN	NaN	NaN	NaN	NaN	2.173	0.383	0.614	2.195	0.253	0.666	NaN	NaN	NaN
128	0.64	NaN	NaN	NaN	NaN	NaN	NaN	NaN	NaN	NaN	NaN	NaN	NaN	2.182	0.45	0.315	2.174	0.337	0.318	2.2	0.232	0.281	2.208	0.076	0.361	2.101	0.009	0.321	NaN	NaN	NaN	NaN	NaN	NaN	NaN	NaN	NaN	NaN	NaN	NaN	2.173	0.383	0.614	2.195	0.253	0.666	NaN	NaN	NaN
129	0.645	NaN	NaN	NaN	NaN	NaN	NaN	NaN	NaN	NaN	NaN	NaN	NaN	2.182	0.45	0.315	2.174	0.337	0.318	2.2	0.232	0.281	2.208	0.076	0.361	2.101	0.009	0.321	NaN	NaN	NaN	NaN	NaN	NaN	NaN	NaN	NaN	NaN	NaN	NaN	2.173	0.383	0.614	2.195	0.253	0.666	NaN	NaN	NaN
130	0.65	NaN	NaN	NaN	NaN	NaN	NaN	NaN	NaN	NaN	NaN	NaN	NaN	2.182	0.45	0.315	2.174	0.337	0.318	2.2	0.232	0.281	2.208	0.076	0.361	2.101	0.009	0.321	NaN	NaN	NaN	NaN	NaN	NaN	NaN	NaN	NaN	NaN	NaN	NaN	2.173	0.383	0.614	2.195	0.253	0.666	NaN	NaN	NaN
131	0.655	NaN	NaN	NaN	NaN	NaN	NaN	NaN	NaN	NaN	NaN	NaN	NaN	2.182	0.45	0.315	2.173	0.338	0.318	2.2	0.232	0.281	2.208	0.076	0.361	2.101	0.009	0.321	NaN	NaN	NaN	NaN	NaN	NaN	NaN	NaN	NaN	NaN	NaN	NaN	2.173	0.383	0.614	2.195	0.253	0.666	NaN	NaN	NaN
132	0.66	NaN	NaN	NaN	NaN	NaN	NaN	NaN	NaN	NaN	NaN	NaN	NaN	2.182	0.45	0.315	2.173	0.338	0.318	2.2	0.232	0.281	2.208	0.076	0.361	2.101	0.009	0.321	NaN	NaN	NaN	NaN	NaN	NaN	NaN	NaN	NaN	NaN	NaN	NaN	2.173	0.383	0.614	2.195	0.253	0.666	NaN	NaN	NaN
133	0.665	NaN	NaN	NaN	NaN	NaN	NaN	NaN	NaN	NaN	NaN	NaN	NaN	2.182	0.45	0.315	2.174	0.337	0.318	2.2	0.232	0.281	2.208	0.076	0.361	2.101	0.009	0.321	NaN	NaN	NaN	NaN	NaN	NaN	NaN	NaN	NaN	NaN	NaN	NaN	2.173	0.383	0.614	2.195	0.253	0.666	NaN	NaN	NaN
134	0.67	NaN	NaN	NaN	NaN	NaN	NaN	NaN	NaN	NaN	NaN	NaN	NaN	2.182	0.45	0.315	2.174	0.337	0.318	2.2	0.232	0.281	2.208	0.076	0.361	2.101	0.009	0.321	NaN	NaN	NaN	NaN	NaN	NaN	NaN	NaN	NaN	NaN	NaN	NaN	2.172	0.382	0.614	2.195	0.253	0.666	NaN	NaN	NaN
135	0.675	NaN	NaN	NaN	NaN	NaN	NaN	NaN	NaN	NaN	NaN	NaN	NaN	2.182	0.45	0.315	2.174	0.337	0.318	2.2	0.232	0.281	2.208	0.076	0.361	2.101	0.009	0.321	NaN	NaN	NaN	NaN	NaN	NaN	NaN	NaN	NaN	NaN	NaN	NaN	2.169	0.381	0.615	2.195	0.253	0.666	NaN	NaN	NaN
136	0.68	NaN	NaN	NaN	NaN	NaN	NaN	NaN	NaN	NaN	NaN	NaN	NaN	2.182	0.45	0.315	2.174	0.337	0.318	2.2	0.232	0.281	2.208	0.076	0.361	2.101	0.009	0.321	NaN	NaN	NaN	NaN	NaN	NaN	NaN	NaN	NaN	NaN	NaN	NaN	2.169	0.381	0.615	2.195	0.253	0.666	NaN	NaN	NaN
137	0.685	NaN	NaN	NaN	NaN	NaN	NaN	NaN	NaN	NaN	NaN	NaN	NaN	2.182	0.45	0.315	2.174	0.337	0.318	2.2	0.232	0.281	2.208	0.076	0.361	2.1	0.009	0.321	NaN	NaN	NaN	NaN	NaN	NaN	NaN	NaN	NaN	NaN	NaN	NaN	2.171	0.382	0.614	2.195	0.253	0.666	NaN	NaN	NaN
138	0.69	NaN	NaN	NaN	NaN	NaN	NaN	NaN	NaN	NaN	NaN	NaN	NaN	2.182	0.45	0.315	2.174	0.337	0.318	2.2	0.232	0.281	2.208	0.076	0.361	2.101	0.009	0.321	NaN	NaN	NaN	NaN	NaN	NaN	NaN	NaN	NaN	NaN	NaN	NaN	2.17	0.381	0.615	2.195	0.253	0.666	NaN	NaN	NaN
139	0.695	NaN	NaN	NaN	NaN	NaN	NaN	NaN	NaN	NaN	NaN	NaN	NaN	2.182	0.45	0.315	2.174	0.337	0.318	2.2	0.232	0.282	2.208	0.076	0.361	2.101	0.009	0.321	NaN	NaN	NaN	NaN	NaN	NaN	NaN	NaN	NaN	NaN	NaN	NaN	2.172	0.383	0.614	2.195	0.253	0.666	NaN	NaN	NaN
140	0.7	NaN	NaN	NaN	NaN	NaN	NaN	NaN	NaN	NaN	NaN	NaN	NaN	2.182	0.45	0.315	2.174	0.337	0.318	2.2	0.232	0.282	2.208	0.076	0.361	2.101	0.009	0.321	NaN	NaN	NaN	NaN	NaN	NaN	NaN	NaN	NaN	NaN	NaN	NaN	2.171	0.382	0.614	2.195	0.253	0.666	NaN	NaN	NaN
141	0.705	NaN	NaN	NaN	NaN	NaN	NaN	NaN	NaN	NaN	NaN	NaN	NaN	2.182	0.45	0.315	2.174	0.337	0.318	2.2	0.232	0.281	2.208	0.076	0.361	2.101	0.009	0.321	NaN	NaN	NaN	NaN	NaN	NaN	NaN	NaN	NaN	NaN	NaN	NaN	2.169	0.381	0.615	2.195	0.253	0.666	NaN	NaN	NaN
142	0.71	NaN	NaN	NaN	NaN	NaN	NaN	NaN	NaN	NaN	NaN	NaN	NaN	2.182	0.45	0.315	2.174	0.337	0.318	2.2	0.232	0.281	2.208	0.076	0.361	2.101	0.009	0.321	NaN	NaN	NaN	NaN	NaN	NaN	NaN	NaN	NaN	NaN	NaN	NaN	2.169	0.381	0.615	2.195	0.253	0.666	NaN	NaN	NaN
143	0.715	NaN	NaN	NaN	NaN	NaN	NaN	NaN	NaN	NaN	NaN	NaN	NaN	2.182	0.45	0.315	2.174	0.337	0.318	2.2	0.232	0.281	2.208	0.076	0.361	2.101	0.009	0.321	NaN	NaN	NaN	NaN	NaN	NaN	NaN	NaN	NaN	NaN	NaN	NaN	2.172	0.383	0.614	2.195	0.253	0.666	NaN	NaN	NaN
144	0.72	NaN	NaN	NaN	NaN	NaN	NaN	NaN	NaN	NaN	NaN	NaN	NaN	2.182	0.45	0.315	2.174	0.337	0.318	2.2	0.232	0.281	2.208	0.076	0.361	2.101	0.009	0.321	NaN	NaN	NaN	NaN	NaN	NaN	NaN	NaN	NaN	NaN	NaN	NaN	2.171	0.382	0.614	2.195	0.253	0.666	NaN	NaN	NaN
145	0.725	NaN	NaN	NaN	NaN	NaN	NaN	NaN	NaN	NaN	NaN	NaN	NaN	2.182	0.45	0.315	2.174	0.337	0.318	2.2	0.232	0.281	2.208	0.076	0.361	2.101	0.009	0.321	NaN	NaN	NaN	NaN	NaN	NaN	NaN	NaN	NaN	NaN	NaN	NaN	2.169	0.381	0.615	2.195	0.253	0.666	NaN	NaN	NaN
146	0.73	NaN	NaN	NaN	NaN	NaN	NaN	NaN	NaN	NaN	NaN	NaN	NaN	2.182	0.45	0.315	2.174	0.337	0.318	2.2	0.232	0.281	2.208	0.076	0.361	2.101	0.009	0.321	NaN	NaN	NaN	NaN	NaN	NaN	NaN	NaN	NaN	NaN	NaN	NaN	2.168	0.381	0.615	2.195	0.253	0.666	NaN	NaN	NaN
147	0.735	NaN	NaN	NaN	NaN	NaN	NaN	NaN	NaN	NaN	NaN	NaN	NaN	2.182	0.45	0.315	2.174	0.337	0.318	2.2	0.232	0.281	2.208	0.076	0.361	2.101	0.009	0.321	NaN	NaN	NaN	NaN	NaN	NaN	NaN	NaN	NaN	NaN	NaN	NaN	2.168	0.381	0.615	2.195	0.253	0.666	NaN	NaN	NaN
148	0.74	NaN	NaN	NaN	NaN	NaN	NaN	NaN	NaN	NaN	NaN	NaN	NaN	2.182	0.45	0.315	2.174	0.337	0.318	2.2	0.232	0.281	2.208	0.076	0.361	2.101	0.009	0.321	NaN	NaN	NaN	NaN	NaN	NaN	NaN	NaN	NaN	NaN	NaN	NaN	2.169	0.381	0.615	2.195	0.253	0.666	NaN	NaN	NaN
149	0.745	NaN	NaN	NaN	NaN	NaN	NaN	NaN	NaN	NaN	NaN	NaN	NaN	2.182	0.45	0.315	2.174	0.337	0.318	2.2	0.232	0.282	2.208	0.076	0.361	2.101	0.009	0.321	NaN	NaN	NaN	NaN	NaN	NaN	NaN	NaN	NaN	NaN	NaN	NaN	2.171	0.382	0.615	2.195	0.253	0.666	NaN	NaN	NaN
150	0.75	NaN	NaN	NaN	NaN	NaN	NaN	NaN	NaN	NaN	NaN	NaN	NaN	2.182	0.45	0.315	2.174	0.337	0.318	2.2	0.232	0.282	2.208	0.076	0.361	2.101	0.009	0.321	NaN	NaN	NaN	NaN	NaN	NaN	NaN	NaN	NaN	NaN	NaN	NaN	2.168	0.381	0.615	2.195	0.253	0.666	NaN	NaN	NaN
151	0.755	NaN	NaN	NaN	NaN	NaN	NaN	NaN	NaN	NaN	NaN	NaN	NaN	2.182	0.45	0.315	2.174	0.337	0.318	2.2	0.232	0.282	2.208	0.076	0.361	2.1	0.009	0.321	NaN	NaN	NaN	NaN	NaN	NaN	NaN	NaN	NaN	NaN	NaN	NaN	2.168	0.381	0.615	2.195	0.253	0.666	NaN	NaN	NaN
152	0.76	NaN	NaN	NaN	NaN	NaN	NaN	NaN	NaN	NaN	NaN	NaN	NaN	2.182	0.45	0.315	2.174	0.337	0.318	2.2	0.232	0.281	2.208	0.076	0.361	2.1	0.009	0.321	NaN	NaN	NaN	NaN	NaN	NaN	NaN	NaN	NaN	NaN	NaN	NaN	2.167	0.381	0.615	2.195	0.253	0.666	NaN	NaN	NaN
153	0.765	NaN	NaN	NaN	NaN	NaN	NaN	NaN	NaN	NaN	NaN	NaN	NaN	2.182	0.45	0.315	2.174	0.337	0.318	2.2	0.232	0.282	2.208	0.076	0.361	2.101	0.009	0.321	NaN	NaN	NaN	NaN	NaN	NaN	NaN	NaN	NaN	NaN	NaN	NaN	2.167	0.381	0.615	2.195	0.253	0.666	NaN	NaN	NaN
154	0.77	NaN	NaN	NaN	NaN	NaN	NaN	NaN	NaN	NaN	NaN	NaN	NaN	2.182	0.45	0.315	2.174	0.337	0.318	2.2	0.232	0.282	2.208	0.076	0.361	2.101	0.009	0.321	NaN	NaN	NaN	NaN	NaN	NaN	NaN	NaN	NaN	NaN	NaN	NaN	2.167	0.381	0.615	2.195	0.253	0.666	NaN	NaN	NaN
155	0.775	NaN	NaN	NaN	NaN	NaN	NaN	NaN	NaN	NaN	NaN	NaN	NaN	2.182	0.45	0.315	2.174	0.337	0.318	2.2	0.232	0.282	2.208	0.076	0.361	2.101	0.009	0.321	NaN	NaN	NaN	NaN	NaN	NaN	NaN	NaN	NaN	NaN	NaN	NaN	2.169	0.381	0.615	2.195	0.253	0.666	NaN	NaN	NaN
156	0.78	NaN	NaN	NaN	NaN	NaN	NaN	NaN	NaN	NaN	NaN	NaN	NaN	2.182	0.45	0.315	2.174	0.337	0.318	2.2	0.232	0.282	2.208	0.076	0.361	2.101	0.009	0.321	NaN	NaN	NaN	NaN	NaN	NaN	NaN	NaN	NaN	NaN	NaN	NaN	2.17	0.382	0.615	2.195	0.253	0.666	NaN	NaN	NaN
157	0.785	NaN	NaN	NaN	NaN	NaN	NaN	NaN	NaN	NaN	NaN	NaN	NaN	2.182	0.45	0.315	2.174	0.337	0.318	2.2	0.232	0.282	2.208	0.076	0.361	2.1	0.009	0.321	NaN	NaN	NaN	NaN	NaN	NaN	NaN	NaN	NaN	NaN	NaN	NaN	2.17	0.382	0.615	2.195	0.253	0.666	NaN	NaN	NaN
158	0.79	NaN	NaN	NaN	NaN	NaN	NaN	NaN	NaN	NaN	NaN	NaN	NaN	2.182	0.45	0.315	2.174	0.337	0.318	2.2	0.232	0.282	2.208	0.076	0.361	2.1	0.009	0.321	NaN	NaN	NaN	NaN	NaN	NaN	NaN	NaN	NaN	NaN	NaN	NaN	2.171	0.382	0.615	2.195	0.253	0.666	NaN	NaN	NaN
159	0.795	NaN	NaN	NaN	NaN	NaN	NaN	NaN	NaN	NaN	NaN	NaN	NaN	2.182	0.45	0.315	2.174	0.337	0.318	2.2	0.232	0.282	2.208	0.076	0.361	2.1	0.009	0.321	NaN	NaN	NaN	NaN	NaN	NaN	NaN	NaN	NaN	NaN	NaN	NaN	2.168	0.381	0.615	2.195	0.253	0.666	NaN	NaN	NaN
160	0.8	NaN	NaN	NaN	NaN	NaN	NaN	NaN	NaN	NaN	NaN	NaN	NaN	2.182	0.45	0.315	2.174	0.337	0.318	2.2	0.232	0.282	2.208	0.076	0.361	2.1	0.009	0.321	NaN	NaN	NaN	NaN	NaN	NaN	NaN	NaN	NaN	NaN	NaN	NaN	2.169	0.382	0.615	2.195	0.253	0.666	NaN	NaN	NaN
161	0.805	NaN	NaN	NaN	NaN	NaN	NaN	NaN	NaN	NaN	NaN	NaN	NaN	2.182	0.45	0.315	2.174	0.337	0.318	2.2	0.232	0.281	2.208	0.076	0.361	2.101	0.009	0.321	NaN	NaN	NaN	NaN	NaN	NaN	NaN	NaN	NaN	NaN	NaN	NaN	2.17	0.382	0.615	2.195	0.253	0.666	NaN	NaN	NaN
162	0.81	NaN	NaN	NaN	NaN	NaN	NaN	NaN	NaN	NaN	NaN	NaN	NaN	2.182	0.45	0.315	2.174	0.337	0.318	2.2	0.232	0.282	2.208	0.076	0.361	2.101	0.009	0.321	NaN	NaN	NaN	NaN	NaN	NaN	NaN	NaN	NaN	NaN	NaN	NaN	2.17	0.382	0.615	2.195	0.253	0.666	NaN	NaN	NaN
163	0.815	NaN	NaN	NaN	NaN	NaN	NaN	NaN	NaN	NaN	NaN	NaN	NaN	2.182	0.45	0.315	2.174	0.337	0.318	2.2	0.232	0.282	2.208	0.076	0.361	2.1	0.009	0.321	NaN	NaN	NaN	NaN	NaN	NaN	NaN	NaN	NaN	NaN	NaN	NaN	2.172	0.383	0.614	2.195	0.253	0.666	NaN	NaN	NaN
164	0.82	NaN	NaN	NaN	NaN	NaN	NaN	NaN	NaN	NaN	NaN	NaN	NaN	2.182	0.45	0.315	2.174	0.337	0.318	2.2	0.232	0.282	2.208	0.076	0.361	2.1	0.009	0.321	NaN	NaN	NaN	NaN	NaN	NaN	NaN	NaN	NaN	NaN	NaN	NaN	2.171	0.382	0.615	2.195	0.253	0.666	NaN	NaN	NaN
165	0.825	NaN	NaN	NaN	NaN	NaN	NaN	NaN	NaN	NaN	NaN	NaN	NaN	2.182	0.45	0.315	2.174	0.337	0.318	2.2	0.232	0.282	2.208	0.076	0.361	2.101	0.009	0.321	NaN	NaN	NaN	NaN	NaN	NaN	NaN	NaN	NaN	NaN	NaN	NaN	2.168	0.381	0.615	2.195	0.253	0.666	NaN	NaN	NaN
166	0.83	NaN	NaN	NaN	NaN	NaN	NaN	NaN	NaN	NaN	NaN	NaN	NaN	2.182	0.45	0.315	2.174	0.337	0.318	2.2	0.232	0.282	2.208	0.076	0.361	2.101	0.009	0.321	NaN	NaN	NaN	NaN	NaN	NaN	NaN	NaN	NaN	NaN	NaN	NaN	2.168	0.381	0.615	2.195	0.253	0.666	NaN	NaN	NaN
167	0.835	NaN	NaN	NaN	NaN	NaN	NaN	NaN	NaN	NaN	NaN	NaN	NaN	2.182	0.45	0.315	2.174	0.337	0.318	2.2	0.232	0.282	2.208	0.076	0.361	2.1	0.009	0.321	NaN	NaN	NaN	NaN	NaN	NaN	NaN	NaN	NaN	NaN	NaN	NaN	2.168	0.381	0.615	2.195	0.253	0.666	NaN	NaN	NaN
168	0.84	NaN	NaN	NaN	NaN	NaN	NaN	NaN	NaN	NaN	NaN	NaN	NaN	2.182	0.45	0.315	2.174	0.337	0.318	2.2	0.232	0.282	2.208	0.076	0.361	2.1	0.009	0.321	NaN	NaN	NaN	NaN	NaN	NaN	NaN	NaN	NaN	NaN	NaN	NaN	2.167	0.381	0.615	2.195	0.253	0.666	NaN	NaN	NaN
169	0.845	NaN	NaN	NaN	NaN	NaN	NaN	NaN	NaN	NaN	NaN	NaN	NaN	2.182	0.45	0.315	2.174	0.337	0.318	2.2	0.232	0.282	2.208	0.076	0.361	2.101	0.009	0.321	NaN	NaN	NaN	NaN	NaN	NaN	NaN	NaN	NaN	NaN	NaN	NaN	2.167	0.381	0.615	2.195	0.253	0.666	NaN	NaN	NaN
170	0.85	NaN	NaN	NaN	NaN	NaN	NaN	NaN	NaN	NaN	NaN	NaN	NaN	2.182	0.45	0.315	2.174	0.337	0.318	2.2	0.232	0.282	2.208	0.076	0.361	2.101	0.009	0.321	NaN	NaN	NaN	NaN	NaN	NaN	NaN	NaN	NaN	NaN	NaN	NaN	2.167	0.381	0.615	2.195	0.253	0.666	NaN	NaN	NaN
171	0.855	NaN	NaN	NaN	NaN	NaN	NaN	NaN	NaN	NaN	NaN	NaN	NaN	2.182	0.45	0.315	2.174	0.337	0.318	2.2	0.232	0.282	2.208	0.076	0.361	2.101	0.009	0.321	NaN	NaN	NaN	NaN	NaN	NaN	NaN	NaN	NaN	NaN	NaN	NaN	2.167	0.381	0.615	2.195	0.253	0.666	NaN	NaN	NaN
172	0.86	NaN	NaN	NaN	NaN	NaN	NaN	NaN	NaN	NaN	NaN	NaN	NaN	2.182	0.45	0.315	2.174	0.337	0.318	2.2	0.232	0.282	2.208	0.076	0.361	2.101	0.009	0.321	NaN	NaN	NaN	NaN	NaN	NaN	NaN	NaN	NaN	NaN	NaN	NaN	2.169	0.381	0.615	2.195	0.253	0.666	NaN	NaN	NaN
173	0.865	NaN	NaN	NaN	NaN	NaN	NaN	NaN	NaN	NaN	NaN	NaN	NaN	2.182	0.45	0.315	2.174	0.337	0.318	2.2	0.232	0.282	2.208	0.076	0.361	2.101	0.009	0.321	NaN	NaN	NaN	NaN	NaN	NaN	NaN	NaN	NaN	NaN	NaN	NaN	2.17	0.382	0.615	2.195	0.253	0.666	NaN	NaN	NaN
174	0.87	NaN	NaN	NaN	NaN	NaN	NaN	NaN	NaN	NaN	NaN	NaN	NaN	2.182	0.45	0.315	2.174	0.337	0.318	2.2	0.232	0.282	2.208	0.076	0.361	2.101	0.009	0.321	NaN	NaN	NaN	NaN	NaN	NaN	NaN	NaN	NaN	NaN	NaN	NaN	2.168	0.381	0.615	2.195	0.253	0.666	NaN	NaN	NaN
175	0.875	NaN	NaN	NaN	NaN	NaN	NaN	NaN	NaN	NaN	NaN	NaN	NaN	2.182	0.45	0.315	2.174	0.337	0.318	2.2	0.232	0.282	2.208	0.076	0.361	2.101	0.009	0.321	NaN	NaN	NaN	NaN	NaN	NaN	NaN	NaN	NaN	NaN	NaN	NaN	2.167	0.381	0.615	2.195	0.253	0.666	NaN	NaN	NaN
176	0.88	NaN	NaN	NaN	NaN	NaN	NaN	NaN	NaN	NaN	NaN	NaN	NaN	2.182	0.45	0.315	2.174	0.337	0.318	2.2	0.232	0.282	2.208	0.076	0.361	2.101	0.009	0.321	NaN	NaN	NaN	NaN	NaN	NaN	NaN	NaN	NaN	NaN	NaN	NaN	2.169	0.381	0.615	2.195	0.253	0.666	NaN	NaN	NaN
177	0.885	NaN	NaN	NaN	NaN	NaN	NaN	NaN	NaN	NaN	NaN	NaN	NaN	2.182	0.45	0.315	2.174	0.337	0.318	2.2	0.232	0.282	2.208	0.076	0.361	2.1	0.009	0.321	NaN	NaN	NaN	NaN	NaN	NaN	NaN	NaN	NaN	NaN	NaN	NaN	2.17	0.382	0.615	2.195	0.253	0.666	NaN	NaN	NaN
178	0.89	NaN	NaN	NaN	NaN	NaN	NaN	NaN	NaN	NaN	NaN	NaN	NaN	2.182	0.45	0.315	2.174	0.337	0.318	2.2	0.232	0.282	2.208	0.076	0.361	2.101	0.009	0.321	NaN	NaN	NaN	NaN	NaN	NaN	NaN	NaN	NaN	NaN	NaN	NaN	2.168	0.381	0.615	2.195	0.253	0.666	NaN	NaN	NaN
179	0.895	NaN	NaN	NaN	NaN	NaN	NaN	NaN	NaN	NaN	NaN	NaN	NaN	2.182	0.45	0.315	2.174	0.337	0.318	2.2	0.232	0.282	2.208	0.076	0.361	2.101	0.009	0.321	NaN	NaN	NaN	NaN	NaN	NaN	NaN	NaN	NaN	NaN	NaN	NaN	2.167	0.381	0.615	2.195	0.253	0.666	NaN	NaN	NaN
180	0.9	NaN	NaN	NaN	NaN	NaN	NaN	NaN	NaN	NaN	NaN	NaN	NaN	2.182	0.45	0.315	2.174	0.337	0.318	2.2	0.232	0.282	2.208	0.076	0.361	2.101	0.009	0.321	NaN	NaN	NaN	NaN	NaN	NaN	NaN	NaN	NaN	NaN	NaN	NaN	2.168	0.381	0.615	2.195	0.253	0.666	NaN	NaN	NaN
181	0.905	NaN	NaN	NaN	NaN	NaN	NaN	NaN	NaN	NaN	NaN	NaN	NaN	2.182	0.45	0.315	2.174	0.337	0.318	2.2	0.232	0.282	2.208	0.076	0.361	2.101	0.009	0.321	NaN	NaN	NaN	NaN	NaN	NaN	NaN	NaN	NaN	NaN	NaN	NaN	2.168	0.381	0.615	2.195	0.253	0.666	NaN	NaN	NaN
182	0.91	NaN	NaN	NaN	NaN	NaN	NaN	NaN	NaN	NaN	NaN	NaN	NaN	2.182	0.45	0.315	2.174	0.337	0.318	2.2	0.232	0.282	2.208	0.076	0.361	2.101	0.009	0.321	NaN	NaN	NaN	NaN	NaN	NaN	NaN	NaN	NaN	NaN	NaN	NaN	2.167	0.381	0.615	2.195	0.253	0.666	NaN	NaN	NaN
183	0.915	NaN	NaN	NaN	NaN	NaN	NaN	NaN	NaN	NaN	NaN	NaN	NaN	2.182	0.45	0.315	2.174	0.337	0.318	2.2	0.232	0.282	2.208	0.076	0.361	2.101	0.009	0.321	NaN	NaN	NaN	NaN	NaN	NaN	NaN	NaN	NaN	NaN	NaN	NaN	2.167	0.381	0.615	2.195	0.253	0.666	NaN	NaN	NaN
184	0.92	NaN	NaN	NaN	NaN	NaN	NaN	NaN	NaN	NaN	NaN	NaN	NaN	2.182	0.45	0.315	2.174	0.337	0.318	2.2	0.232	0.282	2.208	0.076	0.361	2.101	0.009	0.321	NaN	NaN	NaN	NaN	NaN	NaN	NaN	NaN	NaN	NaN	NaN	NaN	2.168	0.382	0.615	2.195	0.253	0.666	NaN	NaN	NaN
185	0.925	NaN	NaN	NaN	NaN	NaN	NaN	NaN	NaN	NaN	NaN	NaN	NaN	2.182	0.45	0.315	2.174	0.338	0.318	2.2	0.232	0.282	2.208	0.076	0.361	2.101	0.009	0.321	NaN	NaN	NaN	NaN	NaN	NaN	NaN	NaN	NaN	NaN	NaN	NaN	2.172	0.383	0.615	2.195	0.253	0.666	NaN	NaN	NaN
186	0.93	NaN	NaN	NaN	NaN	NaN	NaN	NaN	NaN	NaN	NaN	NaN	NaN	2.182	0.45	0.315	2.174	0.338	0.318	2.2	0.232	0.282	2.208	0.076	0.361	2.101	0.009	0.321	NaN	NaN	NaN	NaN	NaN	NaN	NaN	NaN	NaN	NaN	NaN	NaN	2.171	0.383	0.615	2.195	0.253	0.666	NaN	NaN	NaN
187	0.935	NaN	NaN	NaN	NaN	NaN	NaN	NaN	NaN	NaN	NaN	NaN	NaN	2.182	0.45	0.315	2.174	0.337	0.318	2.2	0.232	0.282	2.208	0.076	0.361	2.101	0.009	0.321	NaN	NaN	NaN	NaN	NaN	NaN	NaN	NaN	NaN	NaN	NaN	NaN	2.168	0.381	0.615	2.195	0.253	0.666	NaN	NaN	NaN
188	0.94	NaN	NaN	NaN	NaN	NaN	NaN	NaN	NaN	NaN	NaN	NaN	NaN	2.182	0.45	0.315	2.174	0.337	0.318	2.2	0.232	0.282	2.208	0.076	0.361	2.101	0.009	0.321	NaN	NaN	NaN	NaN	NaN	NaN	NaN	NaN	NaN	NaN	NaN	NaN	2.167	0.381	0.615	2.195	0.253	0.666	NaN	NaN	NaN
189	0.945	NaN	NaN	NaN	NaN	NaN	NaN	NaN	NaN	NaN	NaN	NaN	NaN	2.182	0.45	0.315	2.174	0.338	0.318	2.2	0.232	0.282	2.208	0.076	0.361	2.101	0.009	0.321	NaN	NaN	NaN	NaN	NaN	NaN	NaN	NaN	NaN	NaN	NaN	NaN	2.167	0.381	0.615	2.195	0.253	0.666	NaN	NaN	NaN
190	0.95	NaN	NaN	NaN	NaN	NaN	NaN	NaN	NaN	NaN	NaN	NaN	NaN	2.182	0.45	0.315	2.174	0.338	0.318	2.2	0.232	0.282	2.208	0.076	0.361	2.101	0.009	0.321	NaN	NaN	NaN	NaN	NaN	NaN	NaN	NaN	NaN	NaN	NaN	NaN	2.167	0.381	0.615	2.195	0.253	0.666	NaN	NaN	NaN
191	0.955	NaN	NaN	NaN	NaN	NaN	NaN	NaN	NaN	NaN	NaN	NaN	NaN	2.182	0.45	0.315	2.174	0.338	0.318	2.2	0.232	0.282	2.208	0.076	0.361	2.101	0.009	0.321	NaN	NaN	NaN	NaN	NaN	NaN	NaN	NaN	NaN	NaN	NaN	NaN	2.167	0.381	0.615	2.195	0.253	0.666	NaN	NaN	NaN
192	0.96	NaN	NaN	NaN	NaN	NaN	NaN	NaN	NaN	NaN	NaN	NaN	NaN	2.182	0.45	0.315	2.174	0.338	0.318	2.2	0.232	0.282	2.208	0.076	0.361	2.101	0.009	0.321	NaN	NaN	NaN	NaN	NaN	NaN	NaN	NaN	NaN	NaN	NaN	NaN	2.167	0.381	0.616	2.195	0.253	0.666	NaN	NaN	NaN
193	0.965	NaN	NaN	NaN	NaN	NaN	NaN	NaN	NaN	NaN	NaN	NaN	NaN	2.182	0.45	0.315	2.174	0.338	0.318	2.2	0.232	0.282	2.208	0.076	0.361	2.101	0.009	0.321	NaN	NaN	NaN	NaN	NaN	NaN	NaN	NaN	NaN	NaN	NaN	NaN	2.167	0.381	0.615	2.195	0.253	0.666	NaN	NaN	NaN
194	0.97	NaN	NaN	NaN	NaN	NaN	NaN	NaN	NaN	NaN	NaN	NaN	NaN	2.182	0.45	0.315	2.174	0.338	0.318	2.2	0.232	0.282	2.208	0.076	0.361	2.101	0.009	0.321	NaN	NaN	NaN	NaN	NaN	NaN	NaN	NaN	NaN	NaN	NaN	NaN	2.167	0.381	0.615	2.195	0.253	0.666	NaN	NaN	NaN
195	0.975	NaN	NaN	NaN	NaN	NaN	NaN	NaN	NaN	NaN	NaN	NaN	NaN	2.182	0.45	0.315	2.174	0.338	0.318	2.2	0.232	0.282	2.208	0.076	0.361	2.101	0.009	0.321	NaN	NaN	NaN	NaN	NaN	NaN	NaN	NaN	NaN	NaN	NaN	NaN	2.167	0.381	0.616	2.195	0.253	0.666	NaN	NaN	NaN
196	0.98	NaN	NaN	NaN	NaN	NaN	NaN	NaN	NaN	NaN	NaN	NaN	NaN	2.182	0.45	0.315	2.174	0.337	0.318	2.2	0.232	0.282	2.208	0.076	0.361	2.101	0.009	0.321	NaN	NaN	NaN	NaN	NaN	NaN	NaN	NaN	NaN	NaN	NaN	NaN	2.167	0.381	0.616	2.195	0.253	0.666	NaN	NaN	NaN
197	0.985	NaN	NaN	NaN	NaN	NaN	NaN	NaN	NaN	NaN	NaN	NaN	NaN	2.182	0.45	0.315	2.174	0.338	0.318	2.2	0.232	0.282	2.208	0.076	0.361	2.101	0.009	0.321	NaN	NaN	NaN	NaN	NaN	NaN	NaN	NaN	NaN	NaN	NaN	NaN	2.168	0.382	0.615	2.195	0.253	0.666	NaN	NaN	NaN
198	0.99	NaN	NaN	NaN	NaN	NaN	NaN	NaN	NaN	NaN	NaN	NaN	NaN	2.182	0.45	0.315	2.174	0.338	0.318	2.2	0.232	0.282	2.208	0.076	0.361	2.101	0.009	0.321	NaN	NaN	NaN	NaN	NaN	NaN	NaN	NaN	NaN	NaN	NaN	NaN	2.17	0.382	0.615	2.195	0.253	0.666	NaN	NaN	NaN
199	0.995	NaN	NaN	NaN	NaN	NaN	NaN	NaN	NaN	NaN	NaN	NaN	NaN	2.182	0.45	0.315	2.174	0.337	0.318	2.2	0.232	0.282	2.208	0.076	0.361	2.101	0.009	0.321	NaN	NaN	NaN	NaN	NaN	NaN	NaN	NaN	NaN	NaN	NaN	NaN	2.168	0.381	0.615	2.195	0.253	0.666	NaN	NaN	NaN
200	1	NaN	NaN	NaN	NaN	NaN	NaN	NaN	NaN	NaN	NaN	NaN	NaN	2.182	0.45	0.315	2.174	0.337	0.318	2.2	0.232	0.282	2.208	0.076	0.361	2.101	0.009	0.321	NaN	NaN	NaN	NaN	NaN	NaN	NaN	NaN	NaN	NaN	NaN	NaN	2.167	0.381	0.616	2.195	0.253	0.666	NaN	NaN	NaN
201	1.005	NaN	NaN	NaN	NaN	NaN	NaN	NaN	NaN	NaN	NaN	NaN	NaN	2.182	0.45	0.315	2.174	0.338	0.318	2.2	0.232	0.282	2.208	0.076	0.361	2.1	0.009	0.321	NaN	NaN	NaN	NaN	NaN	NaN	NaN	NaN	NaN	NaN	NaN	NaN	2.167	0.381	0.616	2.195	0.253	0.666	NaN	NaN	NaN
202	1.01	NaN	NaN	NaN	NaN	NaN	NaN	NaN	NaN	NaN	NaN	NaN	NaN	2.182	0.45	0.315	2.174	0.338	0.318	2.2	0.232	0.282	2.208	0.076	0.361	2.101	0.009	0.321	NaN	NaN	NaN	NaN	NaN	NaN	NaN	NaN	NaN	NaN	NaN	NaN	2.167	0.381	0.616	2.195	0.253	0.666	NaN	NaN	NaN
203	1.015	NaN	NaN	NaN	NaN	NaN	NaN	NaN	NaN	NaN	NaN	NaN	NaN	2.182	0.45	0.315	2.174	0.337	0.318	2.2	0.232	0.282	2.208	0.076	0.361	2.101	0.009	0.321	NaN	NaN	NaN	NaN	NaN	NaN	NaN	NaN	NaN	NaN	NaN	NaN	2.166	0.381	0.616	2.195	0.253	0.666	NaN	NaN	NaN
204	1.02	NaN	NaN	NaN	NaN	NaN	NaN	NaN	NaN	NaN	NaN	NaN	NaN	2.182	0.45	0.315	2.174	0.338	0.318	2.2	0.232	0.282	2.208	0.076	0.361	2.101	0.009	0.321	NaN	NaN	NaN	NaN	NaN	NaN	NaN	NaN	NaN	NaN	NaN	NaN	2.167	0.381	0.616	2.195	0.253	0.666	NaN	NaN	NaN
205	1.025	NaN	NaN	NaN	NaN	NaN	NaN	NaN	NaN	NaN	NaN	NaN	NaN	2.182	0.45	0.315	2.174	0.337	0.318	2.2	0.232	0.282	2.208	0.076	0.361	2.101	0.009	0.321	NaN	NaN	NaN	NaN	NaN	NaN	NaN	NaN	NaN	NaN	NaN	NaN	2.166	0.381	0.616	2.195	0.253	0.666	NaN	NaN	NaN
206	1.03	NaN	NaN	NaN	NaN	NaN	NaN	NaN	NaN	NaN	NaN	NaN	NaN	2.182	0.45	0.315	2.174	0.337	0.318	2.2	0.232	0.282	2.208	0.076	0.361	2.1	0.009	0.321	NaN	NaN	NaN	NaN	NaN	NaN	NaN	NaN	NaN	NaN	NaN	NaN	2.166	0.381	0.616	2.195	0.253	0.666	NaN	NaN	NaN
207	1.035	NaN	NaN	NaN	NaN	NaN	NaN	NaN	NaN	NaN	NaN	NaN	NaN	2.182	0.45	0.315	2.174	0.337	0.318	2.2	0.232	0.282	2.208	0.076	0.361	2.1	0.009	0.321	NaN	NaN	NaN	NaN	NaN	NaN	NaN	NaN	NaN	NaN	NaN	NaN	2.166	0.381	0.616	2.195	0.253	0.666	NaN	NaN	NaN
208	1.04	NaN	NaN	NaN	NaN	NaN	NaN	NaN	NaN	NaN	NaN	NaN	NaN	2.182	0.45	0.315	2.174	0.337	0.318	2.2	0.232	0.282	2.208	0.076	0.361	2.1	0.009	0.321	NaN	NaN	NaN	NaN	NaN	NaN	NaN	NaN	NaN	NaN	NaN	NaN	2.166	0.381	0.616	2.195	0.253	0.666	NaN	NaN	NaN
209	1.045	NaN	NaN	NaN	NaN	NaN	NaN	NaN	NaN	NaN	NaN	NaN	NaN	2.182	0.45	0.315	2.174	0.337	0.318	2.2	0.232	0.282	2.208	0.076	0.361	2.1	0.009	0.321	NaN	NaN	NaN	NaN	NaN	NaN	NaN	NaN	NaN	NaN	NaN	NaN	2.166	0.381	0.616	2.195	0.253	0.666	NaN	NaN	NaN
210	1.05	NaN	NaN	NaN	NaN	NaN	NaN	NaN	NaN	NaN	NaN	NaN	NaN	2.182	0.45	0.315	2.174	0.337	0.318	2.2	0.232	0.282	2.208	0.076	0.361	2.1	0.009	0.321	NaN	NaN	NaN	NaN	NaN	NaN	NaN	NaN	NaN	NaN	NaN	NaN	2.166	0.381	0.616	2.195	0.253	0.666	NaN	NaN	NaN
211	1.055	NaN	NaN	NaN	NaN	NaN	NaN	NaN	NaN	NaN	NaN	NaN	NaN	2.182	0.45	0.315	2.174	0.337	0.318	2.2	0.232	0.282	2.208	0.076	0.361	2.1	0.009	0.321	NaN	NaN	NaN	NaN	NaN	NaN	NaN	NaN	NaN	NaN	NaN	NaN	2.166	0.381	0.616	2.195	0.253	0.666	NaN	NaN	NaN
212	1.06	NaN	NaN	NaN	NaN	NaN	NaN	NaN	NaN	NaN	NaN	NaN	NaN	2.182	0.45	0.315	2.174	0.337	0.318	2.2	0.232	0.282	2.208	0.076	0.361	2.1	0.009	0.321	NaN	NaN	NaN	NaN	NaN	NaN	NaN	NaN	NaN	NaN	NaN	NaN	2.166	0.381	0.616	2.195	0.253	0.666	NaN	NaN	NaN
213	1.065	NaN	NaN	NaN	NaN	NaN	NaN	NaN	NaN	NaN	NaN	NaN	NaN	2.182	0.45	0.315	2.174	0.337	0.318	2.2	0.232	0.282	2.208	0.076	0.361	2.101	0.009	0.321	NaN	NaN	NaN	NaN	NaN	NaN	NaN	NaN	NaN	NaN	NaN	NaN	2.166	0.381	0.616	2.194	0.253	0.666	NaN	NaN	NaN
214	1.07	NaN	NaN	NaN	NaN	NaN	NaN	NaN	NaN	NaN	NaN	NaN	NaN	2.182	0.45	0.315	2.174	0.337	0.318	2.2	0.232	0.282	2.208	0.076	0.361	2.101	0.009	0.321	NaN	NaN	NaN	NaN	NaN	NaN	NaN	NaN	NaN	NaN	NaN	NaN	2.166	0.381	0.616	2.195	0.253	0.666	NaN	NaN	NaN
215	1.075	NaN	NaN	NaN	NaN	NaN	NaN	NaN	NaN	NaN	NaN	NaN	NaN	2.182	0.45	0.315	2.174	0.337	0.318	2.2	0.232	0.282	2.208	0.076	0.361	2.101	0.009	0.321	NaN	NaN	NaN	NaN	NaN	NaN	NaN	NaN	NaN	NaN	NaN	NaN	2.166	0.381	0.616	2.195	0.253	0.666	NaN	NaN	NaN
216	1.08	NaN	NaN	NaN	NaN	NaN	NaN	NaN	NaN	NaN	NaN	NaN	NaN	2.182	0.45	0.315	2.174	0.337	0.318	2.2	0.232	0.282	2.208	0.076	0.361	2.101	0.009	0.321	NaN	NaN	NaN	NaN	NaN	NaN	NaN	NaN	NaN	NaN	NaN	NaN	2.166	0.381	0.616	2.195	0.253	0.666	NaN	NaN	NaN
217	1.085	NaN	NaN	NaN	NaN	NaN	NaN	NaN	NaN	NaN	NaN	NaN	NaN	2.182	0.45	0.315	2.174	0.337	0.318	2.2	0.232	0.282	2.208	0.076	0.361	2.101	0.009	0.321	NaN	NaN	NaN	NaN	NaN	NaN	NaN	NaN	NaN	NaN	NaN	NaN	2.167	0.381	0.616	2.195	0.253	0.666	NaN	NaN	NaN
218	1.09	NaN	NaN	NaN	NaN	NaN	NaN	NaN	NaN	NaN	NaN	NaN	NaN	2.182	0.45	0.315	2.174	0.337	0.318	2.2	0.232	0.282	2.208	0.076	0.361	2.101	0.009	0.321	NaN	NaN	NaN	NaN	NaN	NaN	NaN	NaN	NaN	NaN	NaN	NaN	2.166	0.381	0.616	2.195	0.253	0.666	NaN	NaN	NaN
219	1.095	NaN	NaN	NaN	NaN	NaN	NaN	NaN	NaN	NaN	NaN	NaN	NaN	2.182	0.45	0.315	2.174	0.337	0.318	2.2	0.232	0.282	2.208	0.076	0.361	2.101	0.009	0.321	NaN	NaN	NaN	NaN	NaN	NaN	NaN	NaN	NaN	NaN	NaN	NaN	2.167	0.381	0.615	2.195	0.253	0.666	NaN	NaN	NaN
220	1.1	NaN	NaN	NaN	NaN	NaN	NaN	NaN	NaN	NaN	NaN	NaN	NaN	2.182	0.45	0.315	2.174	0.337	0.318	2.2	0.232	0.282	2.208	0.076	0.361	2.1	0.009	0.321	NaN	NaN	NaN	NaN	NaN	NaN	NaN	NaN	NaN	NaN	NaN	NaN	2.166	0.381	0.615	2.195	0.253	0.666	NaN	NaN	NaN
221	1.105	NaN	NaN	NaN	NaN	NaN	NaN	NaN	NaN	NaN	NaN	NaN	NaN	2.182	0.45	0.315	2.174	0.337	0.318	2.2	0.232	0.282	2.208	0.076	0.361	2.1	0.009	0.321	NaN	NaN	NaN	NaN	NaN	NaN	NaN	NaN	NaN	NaN	NaN	NaN	2.166	0.381	0.615	2.195	0.253	0.666	NaN	NaN	NaN
222	1.11	NaN	NaN	NaN	NaN	NaN	NaN	NaN	NaN	NaN	NaN	NaN	NaN	2.182	0.45	0.315	2.174	0.337	0.318	2.2	0.232	0.282	2.208	0.076	0.361	2.101	0.009	0.321	NaN	NaN	NaN	NaN	NaN	NaN	NaN	NaN	NaN	NaN	NaN	NaN	2.167	0.381	0.615	2.195	0.253	0.666	NaN	NaN	NaN
223	1.115	NaN	NaN	NaN	NaN	NaN	NaN	NaN	NaN	NaN	NaN	NaN	NaN	2.182	0.45	0.315	2.174	0.337	0.318	2.2	0.232	0.282	2.208	0.076	0.361	2.101	0.009	0.321	NaN	NaN	NaN	NaN	NaN	NaN	NaN	NaN	NaN	NaN	NaN	NaN	2.166	0.381	0.615	2.195	0.253	0.666	NaN	NaN	NaN
224	1.12	NaN	NaN	NaN	NaN	NaN	NaN	NaN	NaN	NaN	NaN	NaN	NaN	2.182	0.45	0.315	2.174	0.337	0.318	2.2	0.232	0.282	2.208	0.076	0.361	2.1	0.009	0.321	NaN	NaN	NaN	NaN	NaN	NaN	NaN	NaN	NaN	NaN	NaN	NaN	2.166	0.381	0.615	2.195	0.253	0.666	NaN	NaN	NaN
225	1.125	NaN	NaN	NaN	NaN	NaN	NaN	NaN	NaN	NaN	NaN	NaN	NaN	2.182	0.45	0.315	2.174	0.337	0.318	2.2	0.232	0.282	2.208	0.076	0.361	2.1	0.009	0.321	NaN	NaN	NaN	NaN	NaN	NaN	NaN	NaN	NaN	NaN	NaN	NaN	2.166	0.381	0.615	2.195	0.253	0.666	NaN	NaN	NaN
226	1.13	NaN	NaN	NaN	NaN	NaN	NaN	NaN	NaN	NaN	NaN	NaN	NaN	2.182	0.45	0.315	2.174	0.337	0.318	2.2	0.232	0.282	2.208	0.076	0.361	2.1	0.009	0.321	NaN	NaN	NaN	NaN	NaN	NaN	NaN	NaN	NaN	NaN	NaN	NaN	2.166	0.381	0.615	2.195	0.253	0.666	NaN	NaN	NaN
227	1.135	NaN	NaN	NaN	NaN	NaN	NaN	NaN	NaN	NaN	NaN	NaN	NaN	2.182	0.45	0.315	2.174	0.337	0.318	2.2	0.232	0.282	2.208	0.076	0.361	2.1	0.009	0.321	NaN	NaN	NaN	NaN	NaN	NaN	NaN	NaN	NaN	NaN	NaN	NaN	2.166	0.381	0.615	2.194	0.253	0.666	NaN	NaN	NaN
228	1.14	NaN	NaN	NaN	NaN	NaN	NaN	NaN	NaN	NaN	NaN	NaN	NaN	2.182	0.45	0.315	2.174	0.337	0.318	2.2	0.232	0.282	2.208	0.076	0.361	2.1	0.009	0.321	NaN	NaN	NaN	NaN	NaN	NaN	NaN	NaN	NaN	NaN	NaN	NaN	2.166	0.381	0.615	2.194	0.253	0.666	NaN	NaN	NaN
229	1.145	NaN	NaN	NaN	NaN	NaN	NaN	NaN	NaN	NaN	NaN	NaN	NaN	2.182	0.45	0.315	2.175	0.337	0.318	2.2	0.232	0.282	2.208	0.076	0.361	2.1	0.009	0.321	NaN	NaN	NaN	NaN	NaN	NaN	NaN	NaN	NaN	NaN	NaN	NaN	2.166	0.381	0.615	2.194	0.253	0.666	NaN	NaN	NaN
230	1.15	NaN	NaN	NaN	NaN	NaN	NaN	NaN	NaN	NaN	NaN	NaN	NaN	2.182	0.45	0.315	2.175	0.337	0.318	2.2	0.232	0.282	2.208	0.076	0.361	2.1	0.009	0.321	NaN	NaN	NaN	NaN	NaN	NaN	NaN	NaN	NaN	NaN	NaN	NaN	2.166	0.381	0.615	2.194	0.253	0.666	NaN	NaN	NaN
231	1.155	NaN	NaN	NaN	NaN	NaN	NaN	NaN	NaN	NaN	NaN	NaN	NaN	2.182	0.45	0.315	2.175	0.337	0.318	2.2	0.232	0.282	2.208	0.076	0.361	2.1	0.009	0.321	NaN	NaN	NaN	NaN	NaN	NaN	NaN	NaN	NaN	NaN	NaN	NaN	2.166	0.381	0.615	2.194	0.253	0.666	NaN	NaN	NaN
232	1.16	NaN	NaN	NaN	NaN	NaN	NaN	NaN	NaN	NaN	NaN	NaN	NaN	2.182	0.45	0.315	2.175	0.337	0.318	2.2	0.232	0.282	2.208	0.076	0.361	2.1	0.009	0.321	NaN	NaN	NaN	NaN	NaN	NaN	NaN	NaN	NaN	NaN	NaN	NaN	2.165	0.381	0.615	2.194	0.253	0.666	NaN	NaN	NaN
233	1.165	NaN	NaN	NaN	NaN	NaN	NaN	NaN	NaN	NaN	NaN	NaN	NaN	2.182	0.45	0.315	2.175	0.337	0.318	2.2	0.232	0.282	2.208	0.076	0.361	2.1	0.009	0.321	NaN	NaN	NaN	NaN	NaN	NaN	NaN	NaN	NaN	NaN	NaN	NaN	2.165	0.381	0.615	2.194	0.253	0.666	NaN	NaN	NaN
234	1.17	NaN	NaN	NaN	NaN	NaN	NaN	NaN	NaN	NaN	NaN	NaN	NaN	2.182	0.45	0.315	2.175	0.337	0.318	2.2	0.232	0.281	2.208	0.076	0.361	2.1	0.009	0.321	NaN	NaN	NaN	NaN	NaN	NaN	NaN	NaN	NaN	NaN	NaN	NaN	2.166	0.381	0.615	2.194	0.253	0.666	NaN	NaN	NaN
235	1.175	NaN	NaN	NaN	NaN	NaN	NaN	NaN	NaN	NaN	NaN	NaN	NaN	2.182	0.45	0.315	2.175	0.337	0.318	2.2	0.232	0.281	2.208	0.076	0.361	2.101	0.009	0.321	NaN	NaN	NaN	NaN	NaN	NaN	NaN	NaN	NaN	NaN	NaN	NaN	2.166	0.381	0.615	2.194	0.253	0.666	NaN	NaN	NaN
236	1.18	NaN	NaN	NaN	NaN	NaN	NaN	NaN	NaN	NaN	NaN	NaN	NaN	2.182	0.45	0.315	2.175	0.337	0.318	2.2	0.232	0.281	2.208	0.076	0.361	2.1	0.009	0.321	NaN	NaN	NaN	NaN	NaN	NaN	NaN	NaN	NaN	NaN	NaN	NaN	2.166	0.381	0.615	2.194	0.252	0.666	NaN	NaN	NaN
237	1.185	NaN	NaN	NaN	NaN	NaN	NaN	NaN	NaN	NaN	NaN	NaN	NaN	2.182	0.45	0.315	2.174	0.337	0.318	2.2	0.232	0.281	2.208	0.076	0.361	2.1	0.009	0.321	NaN	NaN	NaN	NaN	NaN	NaN	NaN	NaN	NaN	NaN	NaN	NaN	2.166	0.381	0.615	2.194	0.253	0.666	NaN	NaN	NaN
238	1.19	NaN	NaN	NaN	NaN	NaN	NaN	NaN	NaN	NaN	NaN	NaN	NaN	2.182	0.45	0.315	2.174	0.337	0.318	2.2	0.232	0.281	2.208	0.076	0.361	2.1	0.009	0.321	NaN	NaN	NaN	NaN	NaN	NaN	NaN	NaN	NaN	NaN	NaN	NaN	2.166	0.381	0.615	2.194	0.252	0.666	NaN	NaN	NaN
239	1.195	NaN	NaN	NaN	NaN	NaN	NaN	NaN	NaN	NaN	NaN	NaN	NaN	2.182	0.45	0.315	2.174	0.337	0.318	2.2	0.232	0.281	2.208	0.076	0.361	2.1	0.009	0.321	NaN	NaN	NaN	NaN	NaN	NaN	NaN	NaN	NaN	NaN	NaN	NaN	2.166	0.381	0.615	2.194	0.252	0.666	NaN	NaN	NaN
240	1.2	NaN	NaN	NaN	NaN	NaN	NaN	NaN	NaN	NaN	NaN	NaN	NaN	2.182	0.45	0.315	2.174	0.337	0.318	2.2	0.232	0.281	2.208	0.076	0.361	2.1	0.009	0.321	NaN	NaN	NaN	NaN	NaN	NaN	NaN	NaN	NaN	NaN	NaN	NaN	2.165	0.381	0.615	2.194	0.252	0.666	NaN	NaN	NaN
241	1.205	NaN	NaN	NaN	NaN	NaN	NaN	NaN	NaN	NaN	NaN	NaN	NaN	2.182	0.45	0.315	2.174	0.337	0.318	2.2	0.232	0.281	2.208	0.076	0.361	2.1	0.009	0.321	NaN	NaN	NaN	NaN	NaN	NaN	NaN	NaN	NaN	NaN	NaN	NaN	2.165	0.381	0.615	2.194	0.252	0.666	NaN	NaN	NaN
242	1.21	NaN	NaN	NaN	NaN	NaN	NaN	NaN	NaN	NaN	NaN	NaN	NaN	2.182	0.45	0.315	2.174	0.337	0.318	2.2	0.232	0.281	2.208	0.076	0.361	2.1	0.009	0.321	NaN	NaN	NaN	NaN	NaN	NaN	NaN	NaN	NaN	NaN	NaN	NaN	2.165	0.381	0.615	2.194	0.252	0.666	NaN	NaN	NaN
243	1.215	NaN	NaN	NaN	NaN	NaN	NaN	NaN	NaN	NaN	NaN	NaN	NaN	2.182	0.45	0.315	2.173	0.337	0.318	2.2	0.232	0.281	2.208	0.076	0.361	2.1	0.009	0.321	NaN	NaN	NaN	NaN	NaN	NaN	NaN	NaN	NaN	NaN	NaN	NaN	2.166	0.381	0.615	2.194	0.252	0.666	NaN	NaN	NaN
244	1.22	NaN	NaN	NaN	NaN	NaN	NaN	NaN	NaN	NaN	NaN	NaN	NaN	2.182	0.45	0.315	2.173	0.337	0.318	2.2	0.232	0.281	2.208	0.076	0.361	2.1	0.009	0.321	NaN	NaN	NaN	NaN	NaN	NaN	NaN	NaN	NaN	NaN	NaN	NaN	2.167	0.38	0.614	2.194	0.252	0.666	NaN	NaN	NaN
245	1.225	NaN	NaN	NaN	NaN	NaN	NaN	NaN	NaN	NaN	NaN	NaN	NaN	2.182	0.45	0.315	2.174	0.337	0.318	2.2	0.232	0.281	2.208	0.076	0.361	2.1	0.009	0.321	NaN	NaN	NaN	NaN	NaN	NaN	NaN	NaN	NaN	NaN	NaN	NaN	2.167	0.381	0.614	2.194	0.252	0.666	NaN	NaN	NaN
246	1.23	NaN	NaN	NaN	NaN	NaN	NaN	NaN	NaN	NaN	NaN	NaN	NaN	2.182	0.45	0.315	2.173	0.337	0.318	2.2	0.232	0.281	2.208	0.076	0.361	2.1	0.009	0.321	NaN	NaN	NaN	NaN	NaN	NaN	NaN	NaN	NaN	NaN	NaN	NaN	2.168	0.38	0.614	2.194	0.252	0.666	NaN	NaN	NaN
247	1.235	NaN	NaN	NaN	NaN	NaN	NaN	NaN	NaN	NaN	NaN	NaN	NaN	2.182	0.45	0.315	2.173	0.337	0.318	2.2	0.232	0.281	2.208	0.076	0.361	2.1	0.009	0.321	NaN	NaN	NaN	NaN	NaN	NaN	NaN	NaN	NaN	NaN	NaN	NaN	2.169	0.38	0.613	2.194	0.252	0.666	NaN	NaN	NaN
248	1.24	NaN	NaN	NaN	NaN	NaN	NaN	NaN	NaN	NaN	NaN	NaN	NaN	2.182	0.45	0.315	2.173	0.337	0.318	2.2	0.232	0.281	2.208	0.076	0.361	2.101	0.009	0.321	NaN	NaN	NaN	NaN	NaN	NaN	NaN	NaN	NaN	NaN	NaN	NaN	2.169	0.38	0.613	2.194	0.252	0.666	NaN	NaN	NaN
249	1.245	NaN	NaN	NaN	NaN	NaN	NaN	NaN	NaN	NaN	NaN	NaN	NaN	2.182	0.45	0.315	2.173	0.338	0.318	2.2	0.232	0.281	2.208	0.076	0.361	2.101	0.009	0.321	NaN	NaN	NaN	NaN	NaN	NaN	NaN	NaN	NaN	NaN	NaN	NaN	2.169	0.38	0.613	2.194	0.252	0.666	NaN	NaN	NaN
250	1.25	NaN	NaN	NaN	NaN	NaN	NaN	NaN	NaN	NaN	NaN	NaN	NaN	2.182	0.45	0.315	2.173	0.338	0.318	2.2	0.232	0.281	2.208	0.076	0.361	2.101	0.009	0.321	NaN	NaN	NaN	NaN	NaN	NaN	NaN	NaN	NaN	NaN	NaN	NaN	2.169	0.38	0.613	2.194	0.252	0.666	NaN	NaN	NaN
251	1.255	NaN	NaN	NaN	NaN	NaN	NaN	NaN	NaN	NaN	NaN	NaN	NaN	2.182	0.45	0.315	2.173	0.338	0.318	2.2	0.232	0.281	2.208	0.076	0.361	2.101	0.009	0.321	NaN	NaN	NaN	NaN	NaN	NaN	NaN	NaN	NaN	NaN	NaN	NaN	2.168	0.38	0.613	2.194	0.252	0.666	NaN	NaN	NaN
252	1.26	NaN	NaN	NaN	NaN	NaN	NaN	NaN	NaN	NaN	2.183	0.605	0.232	2.182	0.45	0.315	2.173	0.338	0.318	2.2	0.232	0.281	2.208	0.076	0.361	2.101	0.009	0.321	NaN	NaN	NaN	NaN	NaN	NaN	NaN	NaN	NaN	NaN	NaN	NaN	2.168	0.38	0.613	2.194	0.252	0.666	NaN	NaN	NaN
253	1.265	NaN	NaN	NaN	NaN	NaN	NaN	NaN	NaN	NaN	2.183	0.605	0.232	2.182	0.45	0.315	2.173	0.338	0.318	2.2	0.232	0.281	2.208	0.076	0.361	2.101	0.009	0.321	NaN	NaN	NaN	NaN	NaN	NaN	NaN	NaN	NaN	NaN	NaN	NaN	2.168	0.38	0.613	2.194	0.252	0.666	NaN	NaN	NaN
254	1.27	NaN	NaN	NaN	NaN	NaN	NaN	NaN	NaN	NaN	2.183	0.605	0.231	2.182	0.45	0.315	2.172	0.338	0.318	2.2	0.232	0.281	2.208	0.076	0.361	2.101	0.009	0.321	NaN	NaN	NaN	NaN	NaN	NaN	NaN	NaN	NaN	NaN	NaN	NaN	2.168	0.38	0.613	2.194	0.252	0.666	NaN	NaN	NaN
255	1.275	NaN	NaN	NaN	NaN	NaN	NaN	NaN	NaN	NaN	2.183	0.605	0.232	2.183	0.449	0.315	2.172	0.338	0.317	2.2	0.232	0.281	2.208	0.076	0.361	2.101	0.009	0.321	NaN	NaN	NaN	NaN	NaN	NaN	NaN	NaN	NaN	NaN	NaN	NaN	2.168	0.38	0.613	2.194	0.252	0.666	NaN	NaN	NaN
256	1.28	NaN	NaN	NaN	NaN	NaN	NaN	NaN	NaN	NaN	2.183	0.605	0.232	2.183	0.449	0.315	2.172	0.338	0.317	2.2	0.232	0.281	2.208	0.076	0.361	2.101	0.009	0.321	NaN	NaN	NaN	NaN	NaN	NaN	NaN	NaN	NaN	NaN	NaN	NaN	2.168	0.38	0.613	2.194	0.252	0.666	NaN	NaN	NaN
257	1.285	NaN	NaN	NaN	NaN	NaN	NaN	NaN	NaN	NaN	2.183	0.605	0.232	2.183	0.449	0.315	2.172	0.338	0.317	2.2	0.232	0.281	2.208	0.076	0.361	2.101	0.009	0.321	NaN	NaN	NaN	NaN	NaN	NaN	NaN	NaN	NaN	NaN	NaN	NaN	2.168	0.38	0.613	2.194	0.252	0.666	NaN	NaN	NaN
258	1.29	NaN	NaN	NaN	NaN	NaN	NaN	NaN	NaN	NaN	2.183	0.604	0.232	2.184	0.449	0.315	2.172	0.338	0.317	2.2	0.232	0.281	2.208	0.076	0.361	2.102	0.009	0.321	NaN	NaN	NaN	NaN	NaN	NaN	NaN	NaN	NaN	NaN	NaN	NaN	2.168	0.38	0.613	2.194	0.252	0.666	NaN	NaN	NaN
259	1.295	NaN	NaN	NaN	NaN	NaN	NaN	NaN	NaN	NaN	2.183	0.604	0.232	2.184	0.449	0.315	2.171	0.338	0.317	2.2	0.232	0.281	2.208	0.076	0.361	2.102	0.009	0.321	NaN	NaN	NaN	NaN	NaN	NaN	NaN	NaN	NaN	NaN	NaN	NaN	2.168	0.38	0.613	2.194	0.252	0.666	NaN	NaN	NaN
260	1.3	NaN	NaN	NaN	NaN	NaN	NaN	NaN	NaN	NaN	2.183	0.605	0.231	2.184	0.449	0.315	2.171	0.338	0.317	2.2	0.232	0.281	2.208	0.076	0.361	2.102	0.009	0.321	NaN	NaN	NaN	NaN	NaN	NaN	NaN	NaN	NaN	NaN	NaN	NaN	2.168	0.38	0.613	2.194	0.252	0.666	NaN	NaN	NaN
261	1.305	NaN	NaN	NaN	NaN	NaN	NaN	NaN	NaN	NaN	2.183	0.605	0.231	2.185	0.448	0.315	2.171	0.338	0.317	2.2	0.232	0.281	2.208	0.076	0.361	2.102	0.009	0.321	NaN	NaN	NaN	NaN	NaN	NaN	NaN	NaN	NaN	NaN	NaN	NaN	2.168	0.38	0.613	2.194	0.252	0.666	NaN	NaN	NaN
262	1.31	NaN	NaN	NaN	NaN	NaN	NaN	NaN	NaN	NaN	2.183	0.604	0.231	2.185	0.448	0.315	2.171	0.338	0.317	2.2	0.232	0.281	2.208	0.076	0.361	2.102	0.009	0.321	NaN	NaN	NaN	NaN	NaN	NaN	NaN	NaN	NaN	NaN	NaN	NaN	2.168	0.38	0.613	2.194	0.252	0.666	NaN	NaN	NaN
263	1.315	NaN	NaN	NaN	NaN	NaN	NaN	NaN	NaN	NaN	2.183	0.605	0.231	2.186	0.448	0.315	2.171	0.338	0.317	2.199	0.232	0.281	2.208	0.076	0.361	2.102	0.009	0.321	NaN	NaN	NaN	NaN	NaN	NaN	NaN	NaN	NaN	NaN	NaN	NaN	2.167	0.38	0.613	2.194	0.252	0.666	NaN	NaN	NaN
264	1.32	NaN	NaN	NaN	NaN	NaN	NaN	NaN	NaN	NaN	2.183	0.604	0.231	2.185	0.448	0.315	2.171	0.338	0.317	2.199	0.232	0.281	2.208	0.076	0.361	2.102	0.009	0.321	NaN	NaN	NaN	NaN	NaN	NaN	NaN	NaN	NaN	NaN	NaN	NaN	2.167	0.38	0.613	2.194	0.252	0.666	NaN	NaN	NaN
265	1.325	NaN	NaN	NaN	NaN	NaN	NaN	NaN	NaN	NaN	2.183	0.605	0.231	2.186	0.448	0.315	2.171	0.338	0.317	2.199	0.231	0.281	2.208	0.076	0.361	2.102	0.009	0.321	NaN	NaN	NaN	NaN	NaN	NaN	NaN	NaN	NaN	NaN	NaN	NaN	2.167	0.38	0.613	2.194	0.252	0.666	NaN	NaN	NaN
266	1.33	NaN	NaN	NaN	NaN	NaN	NaN	NaN	NaN	NaN	2.183	0.605	0.231	2.186	0.448	0.315	2.171	0.338	0.317	2.199	0.231	0.281	2.208	0.076	0.361	2.102	0.009	0.321	NaN	NaN	NaN	NaN	NaN	NaN	NaN	NaN	NaN	NaN	NaN	NaN	2.167	0.38	0.613	2.194	0.252	0.666	NaN	NaN	NaN
267	1.335	NaN	NaN	NaN	NaN	NaN	NaN	NaN	NaN	NaN	2.183	0.604	0.231	2.186	0.447	0.315	2.171	0.338	0.317	2.199	0.231	0.281	2.208	0.076	0.361	2.102	0.009	0.321	NaN	NaN	NaN	NaN	NaN	NaN	NaN	NaN	NaN	NaN	NaN	NaN	2.167	0.38	0.613	2.194	0.252	0.666	NaN	NaN	NaN
268	1.34	NaN	NaN	NaN	NaN	NaN	NaN	NaN	NaN	NaN	2.183	0.604	0.231	2.187	0.447	0.315	2.171	0.338	0.317	2.199	0.231	0.281	2.208	0.076	0.361	2.102	0.009	0.321	NaN	NaN	NaN	NaN	NaN	NaN	NaN	NaN	NaN	NaN	NaN	NaN	2.167	0.38	0.613	2.194	0.253	0.666	NaN	NaN	NaN
269	1.345	NaN	NaN	NaN	NaN	NaN	NaN	NaN	NaN	NaN	2.183	0.604	0.231	2.187	0.447	0.315	2.171	0.338	0.317	2.199	0.231	0.281	2.208	0.076	0.361	2.102	0.009	0.321	NaN	NaN	NaN	NaN	NaN	NaN	NaN	NaN	NaN	NaN	NaN	NaN	2.167	0.38	0.613	2.194	0.253	0.666	NaN	NaN	NaN
270	1.35	NaN	NaN	NaN	NaN	NaN	NaN	NaN	NaN	NaN	2.183	0.604	0.231	2.186	0.447	0.314	2.171	0.338	0.317	2.199	0.231	0.281	2.208	0.076	0.361	2.102	0.009	0.321	NaN	NaN	NaN	NaN	NaN	NaN	NaN	NaN	NaN	NaN	NaN	NaN	2.167	0.38	0.613	2.194	0.253	0.666	NaN	NaN	NaN
271	1.355	NaN	NaN	NaN	NaN	NaN	NaN	NaN	NaN	NaN	2.183	0.604	0.231	2.187	0.447	0.314	2.17	0.338	0.316	2.199	0.231	0.281	2.208	0.076	0.361	2.102	0.009	0.321	NaN	NaN	NaN	NaN	NaN	NaN	NaN	NaN	NaN	NaN	NaN	NaN	2.167	0.38	0.613	2.194	0.253	0.666	NaN	NaN	NaN
272	1.36	NaN	NaN	NaN	NaN	NaN	NaN	NaN	NaN	NaN	2.184	0.604	0.231	2.188	0.446	0.314	2.17	0.338	0.316	2.199	0.231	0.281	2.208	0.076	0.361	2.102	0.009	0.321	NaN	NaN	NaN	NaN	NaN	NaN	NaN	NaN	NaN	NaN	NaN	NaN	2.167	0.38	0.613	2.194	0.253	0.666	NaN	NaN	NaN
273	1.365	NaN	NaN	NaN	NaN	NaN	NaN	NaN	NaN	NaN	2.184	0.604	0.231	2.189	0.446	0.314	2.17	0.338	0.316	2.199	0.231	0.281	2.208	0.076	0.361	2.103	0.009	0.321	NaN	NaN	NaN	NaN	NaN	NaN	NaN	NaN	NaN	NaN	NaN	NaN	2.167	0.38	0.612	2.194	0.253	0.666	NaN	NaN	NaN
274	1.37	NaN	NaN	NaN	NaN	NaN	NaN	NaN	NaN	NaN	2.184	0.604	0.23	2.189	0.446	0.314	2.17	0.338	0.316	2.199	0.231	0.281	2.208	0.076	0.36	2.103	0.009	0.321	NaN	NaN	NaN	NaN	NaN	NaN	NaN	NaN	NaN	NaN	NaN	NaN	2.168	0.38	0.613	2.194	0.253	0.666	NaN	NaN	NaN
275	1.375	NaN	NaN	NaN	NaN	NaN	NaN	NaN	NaN	NaN	2.184	0.604	0.23	2.189	0.445	0.314	2.17	0.338	0.316	2.198	0.231	0.281	2.208	0.076	0.36	2.103	0.009	0.321	NaN	NaN	NaN	NaN	NaN	NaN	NaN	NaN	NaN	NaN	NaN	NaN	2.168	0.381	0.613	2.194	0.253	0.666	NaN	NaN	NaN
276	1.38	NaN	NaN	NaN	NaN	NaN	NaN	NaN	NaN	NaN	2.184	0.605	0.23	2.188	0.446	0.314	2.17	0.338	0.316	2.198	0.231	0.281	2.208	0.076	0.361	2.103	0.009	0.321	NaN	NaN	NaN	NaN	NaN	NaN	NaN	NaN	NaN	NaN	NaN	NaN	2.167	0.38	0.612	2.194	0.253	0.666	NaN	NaN	NaN
277	1.385	NaN	NaN	NaN	NaN	NaN	NaN	NaN	NaN	NaN	2.184	0.604	0.23	2.188	0.446	0.314	2.17	0.338	0.316	2.198	0.231	0.281	2.208	0.076	0.361	2.103	0.009	0.321	NaN	NaN	NaN	NaN	NaN	NaN	NaN	NaN	NaN	NaN	NaN	NaN	2.167	0.38	0.612	2.194	0.253	0.666	NaN	NaN	NaN
278	1.39	NaN	NaN	NaN	NaN	NaN	NaN	NaN	NaN	NaN	2.184	0.605	0.23	2.188	0.446	0.314	2.17	0.338	0.316	2.198	0.231	0.281	2.208	0.076	0.36	2.103	0.009	0.321	NaN	NaN	NaN	NaN	NaN	NaN	NaN	NaN	NaN	NaN	NaN	NaN	2.167	0.38	0.612	2.194	0.253	0.666	NaN	NaN	NaN
279	1.395	NaN	NaN	NaN	NaN	NaN	NaN	NaN	NaN	NaN	2.184	0.605	0.23	2.187	0.446	0.313	2.17	0.338	0.316	2.198	0.231	0.281	2.208	0.076	0.36	2.103	0.009	0.321	NaN	NaN	NaN	NaN	NaN	NaN	NaN	NaN	NaN	NaN	NaN	NaN	2.167	0.38	0.612	2.194	0.253	0.666	NaN	NaN	NaN
280	1.4	NaN	NaN	NaN	NaN	NaN	NaN	NaN	NaN	NaN	2.184	0.605	0.23	2.186	0.446	0.313	2.169	0.338	0.316	2.198	0.231	0.281	2.208	0.076	0.36	2.103	0.009	0.322	NaN	NaN	NaN	NaN	NaN	NaN	NaN	NaN	NaN	NaN	NaN	NaN	2.167	0.38	0.612	2.194	0.253	0.666	NaN	NaN	NaN
281	1.405	NaN	NaN	NaN	NaN	NaN	NaN	NaN	NaN	NaN	2.185	0.605	0.23	2.186	0.446	0.313	2.169	0.338	0.316	2.198	0.231	0.281	2.208	0.076	0.36	2.103	0.009	0.322	NaN	NaN	NaN	NaN	NaN	NaN	NaN	NaN	NaN	NaN	NaN	NaN	2.168	0.382	0.613	2.194	0.253	0.666	NaN	NaN	NaN
282	1.41	NaN	NaN	NaN	NaN	NaN	NaN	NaN	NaN	NaN	2.185	0.605	0.23	2.186	0.446	0.313	2.169	0.338	0.315	2.198	0.231	0.281	2.208	0.076	0.36	2.103	0.009	0.322	NaN	NaN	NaN	NaN	NaN	NaN	NaN	NaN	NaN	NaN	NaN	NaN	2.169	0.382	0.613	2.194	0.253	0.666	NaN	NaN	NaN
283	1.415	NaN	NaN	NaN	NaN	NaN	NaN	NaN	NaN	NaN	2.185	0.605	0.229	2.186	0.446	0.312	2.169	0.338	0.315	2.198	0.231	0.281	2.208	0.076	0.36	2.104	0.008	0.322	NaN	NaN	NaN	NaN	NaN	NaN	NaN	NaN	NaN	NaN	NaN	NaN	2.169	0.382	0.613	2.194	0.253	0.666	NaN	NaN	NaN
284	1.42	NaN	NaN	NaN	NaN	NaN	NaN	NaN	NaN	NaN	2.185	0.605	0.229	2.185	0.446	0.312	2.169	0.338	0.315	2.198	0.231	0.281	2.208	0.076	0.36	2.104	0.008	0.322	NaN	NaN	NaN	NaN	NaN	NaN	NaN	NaN	NaN	NaN	NaN	NaN	2.169	0.382	0.613	2.194	0.253	0.666	NaN	NaN	NaN
285	1.425	NaN	NaN	NaN	NaN	NaN	NaN	NaN	NaN	NaN	2.185	0.605	0.229	2.185	0.446	0.312	2.169	0.338	0.315	2.198	0.231	0.281	2.208	0.076	0.36	2.104	0.008	0.322	NaN	NaN	NaN	NaN	NaN	NaN	NaN	NaN	NaN	NaN	NaN	NaN	2.169	0.382	0.613	2.194	0.253	0.666	NaN	NaN	NaN
286	1.43	NaN	NaN	NaN	NaN	NaN	NaN	NaN	NaN	NaN	2.186	0.605	0.229	2.185	0.446	0.312	2.169	0.338	0.314	2.199	0.23	0.281	2.208	0.076	0.36	2.104	0.008	0.322	NaN	NaN	NaN	NaN	NaN	NaN	NaN	NaN	NaN	NaN	NaN	NaN	2.169	0.382	0.613	2.194	0.253	0.666	NaN	NaN	NaN
287	1.435	NaN	NaN	NaN	NaN	NaN	NaN	NaN	NaN	NaN	NaN	NaN	NaN	2.184	0.446	0.312	2.168	0.338	0.314	2.203	0.228	0.281	2.208	0.076	0.36	2.104	0.008	0.321	NaN	NaN	NaN	NaN	NaN	NaN	NaN	NaN	NaN	NaN	NaN	NaN	2.169	0.382	0.613	2.194	0.253	0.666	NaN	NaN	NaN
288	1.44	NaN	NaN	NaN	NaN	NaN	NaN	NaN	NaN	NaN	NaN	NaN	NaN	2.184	0.446	0.312	2.168	0.338	0.314	2.204	0.227	0.281	2.208	0.076	0.36	2.104	0.008	0.322	NaN	NaN	NaN	NaN	NaN	NaN	NaN	NaN	NaN	NaN	NaN	NaN	2.169	0.382	0.613	2.194	0.253	0.666	NaN	NaN	NaN
289	1.445	NaN	NaN	NaN	NaN	NaN	NaN	NaN	NaN	NaN	NaN	NaN	NaN	2.185	0.446	0.312	2.168	0.338	0.314	2.204	0.227	0.281	2.208	0.076	0.36	2.104	0.008	0.322	NaN	NaN	NaN	NaN	NaN	NaN	NaN	NaN	NaN	NaN	NaN	NaN	2.169	0.382	0.613	2.194	0.253	0.666	NaN	NaN	NaN
290	1.45	NaN	NaN	NaN	NaN	NaN	NaN	NaN	NaN	NaN	NaN	NaN	NaN	2.185	0.445	0.312	2.168	0.338	0.314	2.204	0.227	0.281	2.208	0.076	0.36	2.104	0.008	0.322	NaN	NaN	NaN	NaN	NaN	NaN	NaN	NaN	NaN	NaN	NaN	NaN	2.168	0.381	0.612	2.194	0.253	0.666	NaN	NaN	NaN
291	1.455	NaN	NaN	NaN	NaN	NaN	NaN	NaN	NaN	NaN	NaN	NaN	NaN	2.186	0.445	0.312	2.168	0.338	0.314	2.205	0.227	0.281	2.208	0.076	0.36	2.104	0.008	0.322	NaN	NaN	NaN	NaN	NaN	NaN	NaN	NaN	NaN	NaN	NaN	NaN	2.166	0.378	0.61	2.194	0.253	0.666	NaN	NaN	NaN
292	1.46	NaN	NaN	NaN	NaN	NaN	NaN	NaN	NaN	NaN	NaN	NaN	NaN	2.186	0.445	0.312	2.168	0.338	0.314	2.205	0.227	0.281	2.208	0.076	0.36	2.104	0.008	0.322	NaN	NaN	NaN	NaN	NaN	NaN	NaN	NaN	NaN	NaN	NaN	NaN	2.166	0.379	0.61	2.194	0.253	0.666	NaN	NaN	NaN
293	1.465	NaN	NaN	NaN	NaN	NaN	NaN	NaN	NaN	NaN	NaN	NaN	NaN	2.186	0.445	0.312	2.168	0.338	0.314	2.205	0.227	0.281	2.208	0.076	0.36	2.105	0.008	0.322	NaN	NaN	NaN	NaN	NaN	NaN	NaN	NaN	NaN	NaN	NaN	NaN	2.168	0.382	0.612	2.194	0.253	0.666	NaN	NaN	NaN
294	1.47	NaN	NaN	NaN	NaN	NaN	NaN	NaN	NaN	NaN	NaN	NaN	NaN	2.186	0.445	0.312	2.168	0.338	0.314	2.204	0.227	0.281	2.208	0.076	0.36	2.105	0.008	0.322	NaN	NaN	NaN	NaN	NaN	NaN	NaN	NaN	NaN	NaN	NaN	NaN	2.167	0.381	0.612	2.194	0.253	0.666	NaN	NaN	NaN
295	1.475	NaN	NaN	NaN	NaN	NaN	NaN	NaN	NaN	NaN	NaN	NaN	NaN	2.186	0.445	0.312	2.168	0.338	0.314	2.202	0.227	0.281	2.208	0.076	0.36	2.105	0.008	0.322	NaN	NaN	NaN	NaN	NaN	NaN	NaN	NaN	NaN	NaN	NaN	NaN	2.166	0.378	0.609	2.194	0.253	0.666	NaN	NaN	NaN
296	1.48	NaN	NaN	NaN	NaN	NaN	NaN	NaN	NaN	NaN	NaN	NaN	NaN	2.186	0.445	0.312	2.169	0.338	0.314	2.198	0.229	0.281	2.208	0.076	0.36	2.105	0.008	0.321	NaN	NaN	NaN	NaN	NaN	NaN	NaN	NaN	NaN	NaN	NaN	NaN	2.165	0.378	0.609	2.194	0.253	0.666	NaN	NaN	NaN
297	1.485	NaN	NaN	NaN	NaN	NaN	NaN	NaN	NaN	NaN	NaN	NaN	NaN	2.186	0.445	0.312	2.169	0.338	0.313	2.197	0.23	0.281	2.208	0.076	0.36	2.105	0.008	0.322	NaN	NaN	NaN	NaN	NaN	NaN	NaN	NaN	NaN	NaN	NaN	NaN	NaN	NaN	NaN	2.194	0.253	0.666	NaN	NaN	NaN
298	1.49	NaN	NaN	NaN	NaN	NaN	NaN	NaN	NaN	NaN	NaN	NaN	NaN	2.186	0.445	0.312	2.169	0.338	0.313	2.196	0.23	0.28	2.208	0.076	0.36	2.105	0.008	0.322	NaN	NaN	NaN	NaN	NaN	NaN	NaN	NaN	NaN	NaN	NaN	NaN	NaN	NaN	NaN	2.194	0.253	0.666	NaN	NaN	NaN
299	1.495	NaN	NaN	NaN	NaN	NaN	NaN	NaN	NaN	NaN	NaN	NaN	NaN	2.186	0.445	0.312	2.169	0.338	0.313	2.196	0.23	0.28	2.208	0.076	0.36	2.105	0.008	0.322	NaN	NaN	NaN	NaN	NaN	NaN	NaN	NaN	NaN	NaN	NaN	NaN	NaN	NaN	NaN	2.194	0.253	0.666	NaN	NaN	NaN
300	1.5	NaN	NaN	NaN	NaN	NaN	NaN	NaN	NaN	NaN	NaN	NaN	NaN	2.186	0.445	0.312	2.169	0.337	0.313	2.196	0.23	0.28	2.208	0.076	0.36	2.105	0.008	0.322	NaN	NaN	NaN	NaN	NaN	NaN	NaN	NaN	NaN	NaN	NaN	NaN	NaN	NaN	NaN	2.194	0.253	0.666	NaN	NaN	NaN
301	1.505	NaN	NaN	NaN	NaN	NaN	NaN	NaN	NaN	NaN	NaN	NaN	NaN	2.185	0.445	0.311	2.169	0.337	0.313	2.196	0.23	0.28	2.208	0.076	0.36	2.105	0.008	0.322	NaN	NaN	NaN	NaN	NaN	NaN	NaN	NaN	NaN	NaN	NaN	NaN	NaN	NaN	NaN	2.194	0.253	0.666	NaN	NaN	NaN
302	1.51	NaN	NaN	NaN	NaN	NaN	NaN	NaN	NaN	NaN	2.185	0.602	0.226	2.185	0.445	0.311	2.169	0.337	0.313	2.196	0.23	0.28	2.208	0.076	0.36	2.105	0.008	0.322	NaN	NaN	NaN	NaN	NaN	NaN	NaN	NaN	NaN	NaN	NaN	NaN	NaN	NaN	NaN	2.194	0.253	0.666	NaN	NaN	NaN
303	1.515	NaN	NaN	NaN	NaN	NaN	NaN	NaN	NaN	NaN	2.185	0.602	0.226	2.184	0.446	0.311	2.169	0.337	0.313	2.195	0.23	0.28	2.208	0.076	0.36	2.105	0.008	0.322	NaN	NaN	NaN	NaN	NaN	NaN	2.174	0.65	0.657	NaN	NaN	NaN	NaN	NaN	NaN	2.194	0.253	0.666	NaN	NaN	NaN
304	1.52	NaN	NaN	NaN	NaN	NaN	NaN	NaN	NaN	NaN	2.186	0.602	0.226	2.182	0.446	0.311	2.169	0.337	0.313	2.195	0.23	0.28	2.208	0.076	0.36	2.105	0.008	0.322	NaN	NaN	NaN	NaN	NaN	NaN	2.175	0.65	0.657	NaN	NaN	NaN	NaN	NaN	NaN	2.194	0.253	0.666	NaN	NaN	NaN
305	1.525	NaN	NaN	NaN	NaN	NaN	NaN	NaN	NaN	NaN	2.186	0.602	0.226	2.181	0.446	0.31	2.168	0.337	0.313	2.195	0.23	0.28	2.208	0.076	0.36	2.105	0.008	0.322	NaN	NaN	NaN	NaN	NaN	NaN	2.176	0.65	0.656	NaN	NaN	NaN	NaN	NaN	NaN	2.193	0.253	0.665	NaN	NaN	NaN
306	1.53	NaN	NaN	NaN	NaN	NaN	NaN	NaN	NaN	NaN	2.186	0.602	0.226	2.181	0.446	0.31	2.168	0.337	0.313	2.195	0.23	0.28	2.208	0.076	0.36	2.105	0.008	0.322	NaN	NaN	NaN	NaN	NaN	NaN	2.176	0.65	0.656	NaN	NaN	NaN	NaN	NaN	NaN	2.193	0.253	0.665	NaN	NaN	NaN
307	1.535	NaN	NaN	NaN	NaN	NaN	NaN	NaN	NaN	NaN	2.186	0.602	0.226	2.179	0.447	0.31	2.167	0.337	0.313	2.195	0.23	0.28	2.208	0.076	0.36	2.105	0.008	0.322	NaN	NaN	NaN	NaN	NaN	NaN	2.176	0.65	0.656	NaN	NaN	NaN	NaN	NaN	NaN	2.193	0.254	0.665	NaN	NaN	NaN
308	1.54	NaN	NaN	NaN	NaN	NaN	NaN	NaN	NaN	NaN	2.186	0.602	0.226	2.178	0.447	0.309	2.167	0.337	0.312	2.195	0.23	0.28	2.208	0.076	0.36	2.105	0.008	0.322	NaN	NaN	NaN	NaN	NaN	NaN	2.175	0.65	0.656	NaN	NaN	NaN	NaN	NaN	NaN	2.193	0.254	0.665	NaN	NaN	NaN
309	1.545	NaN	NaN	NaN	NaN	NaN	NaN	NaN	NaN	NaN	2.186	0.602	0.226	2.178	0.447	0.309	2.166	0.337	0.312	2.195	0.23	0.28	2.208	0.076	0.36	2.105	0.008	0.322	NaN	NaN	NaN	NaN	NaN	NaN	2.175	0.65	0.656	NaN	NaN	NaN	NaN	NaN	NaN	2.193	0.254	0.665	NaN	NaN	NaN
310	1.55	NaN	NaN	NaN	NaN	NaN	NaN	NaN	NaN	NaN	2.186	0.602	0.226	2.178	0.446	0.309	2.167	0.337	0.312	2.195	0.23	0.28	2.208	0.076	0.36	2.105	0.008	0.322	NaN	NaN	NaN	NaN	NaN	NaN	2.175	0.65	0.656	NaN	NaN	NaN	NaN	NaN	NaN	2.193	0.254	0.665	NaN	NaN	NaN
311	1.555	NaN	NaN	NaN	NaN	NaN	NaN	NaN	NaN	NaN	2.186	0.602	0.226	2.178	0.446	0.308	2.166	0.336	0.312	2.195	0.23	0.28	2.208	0.076	0.36	2.105	0.008	0.322	NaN	NaN	NaN	NaN	NaN	NaN	2.175	0.65	0.656	NaN	NaN	NaN	NaN	NaN	NaN	2.192	0.254	0.665	NaN	NaN	NaN
312	1.56	NaN	NaN	NaN	NaN	NaN	NaN	NaN	NaN	NaN	2.187	0.601	0.226	2.179	0.445	0.308	2.167	0.336	0.312	2.195	0.23	0.28	2.208	0.076	0.36	2.104	0.008	0.322	NaN	NaN	NaN	NaN	NaN	NaN	2.174	0.65	0.655	NaN	NaN	NaN	2.153	0.383	0.613	2.199	0.252	0.667	NaN	NaN	NaN
313	1.565	NaN	NaN	NaN	NaN	NaN	NaN	NaN	NaN	NaN	2.187	0.601	0.226	2.18	0.445	0.308	2.167	0.336	0.312	2.195	0.23	0.28	2.208	0.076	0.36	2.104	0.008	0.322	NaN	NaN	NaN	NaN	NaN	NaN	2.174	0.65	0.655	NaN	NaN	NaN	2.152	0.383	0.613	2.215	0.247	0.67	NaN	NaN	NaN
314	1.57	NaN	NaN	NaN	NaN	NaN	NaN	NaN	NaN	NaN	2.187	0.601	0.225	2.18	0.445	0.308	2.166	0.336	0.312	2.195	0.23	0.28	2.208	0.076	0.36	2.104	0.008	0.322	NaN	NaN	NaN	NaN	NaN	NaN	2.174	0.65	0.655	NaN	NaN	NaN	2.152	0.383	0.613	2.22	0.245	0.671	NaN	NaN	NaN
315	1.575	NaN	NaN	NaN	NaN	NaN	NaN	NaN	NaN	NaN	2.187	0.601	0.225	2.18	0.445	0.308	2.166	0.336	0.312	2.195	0.23	0.28	2.207	0.076	0.36	2.104	0.008	0.322	NaN	NaN	NaN	NaN	NaN	NaN	2.174	0.65	0.655	NaN	NaN	NaN	2.152	0.383	0.612	2.221	0.245	0.672	NaN	NaN	NaN
316	1.58	NaN	NaN	NaN	NaN	NaN	NaN	NaN	NaN	NaN	2.187	0.6	0.224	2.181	0.444	0.308	2.166	0.336	0.312	2.194	0.229	0.28	2.208	0.076	0.36	2.104	0.008	0.322	NaN	NaN	NaN	NaN	NaN	NaN	2.174	0.65	0.655	NaN	NaN	NaN	2.152	0.384	0.612	2.221	0.245	0.672	NaN	NaN	NaN
317	1.585	NaN	NaN	NaN	NaN	NaN	NaN	NaN	NaN	NaN	2.187	0.6	0.224	2.182	0.444	0.308	2.166	0.336	0.312	2.194	0.229	0.28	2.207	0.075	0.36	2.104	0.008	0.322	NaN	NaN	NaN	NaN	NaN	NaN	2.173	0.649	0.654	NaN	NaN	NaN	2.151	0.384	0.612	2.221	0.245	0.672	NaN	NaN	NaN
318	1.59	NaN	NaN	NaN	NaN	NaN	NaN	NaN	NaN	NaN	2.187	0.6	0.224	2.184	0.443	0.308	2.165	0.336	0.312	2.194	0.229	0.28	2.207	0.075	0.36	2.104	0.008	0.321	NaN	NaN	NaN	NaN	NaN	NaN	2.173	0.649	0.654	NaN	NaN	NaN	2.151	0.383	0.611	2.222	0.245	0.672	NaN	NaN	NaN
319	1.595	NaN	NaN	NaN	NaN	NaN	NaN	NaN	NaN	NaN	2.187	0.6	0.224	2.185	0.442	0.308	2.165	0.336	0.311	2.194	0.229	0.28	2.207	0.075	0.36	2.104	0.008	0.322	NaN	NaN	NaN	NaN	NaN	NaN	2.173	0.65	0.654	NaN	NaN	NaN	2.152	0.383	0.611	2.222	0.245	0.672	NaN	NaN	NaN
320	1.6	NaN	NaN	NaN	NaN	NaN	NaN	NaN	NaN	NaN	2.187	0.6	0.224	2.186	0.442	0.308	2.164	0.336	0.311	2.194	0.229	0.28	2.207	0.075	0.36	2.104	0.008	0.322	NaN	NaN	NaN	NaN	NaN	NaN	2.174	0.651	0.654	NaN	NaN	NaN	2.151	0.384	0.61	2.223	0.245	0.672	NaN	NaN	NaN
321	1.605	NaN	NaN	NaN	NaN	NaN	NaN	NaN	NaN	NaN	2.188	0.6	0.224	2.187	0.441	0.308	2.164	0.336	0.311	2.194	0.229	0.28	2.207	0.075	0.36	2.104	0.008	0.321	NaN	NaN	NaN	NaN	NaN	NaN	2.174	0.652	0.654	NaN	NaN	NaN	2.151	0.383	0.61	2.222	0.245	0.672	NaN	NaN	NaN
322	1.61	NaN	NaN	NaN	NaN	NaN	NaN	NaN	NaN	NaN	2.188	0.6	0.224	2.188	0.441	0.309	2.163	0.336	0.311	2.194	0.229	0.28	2.207	0.075	0.36	2.104	0.008	0.322	NaN	NaN	NaN	NaN	NaN	NaN	2.174	0.652	0.654	NaN	NaN	NaN	2.152	0.383	0.61	2.222	0.245	0.672	NaN	NaN	NaN
323	1.615	NaN	NaN	NaN	NaN	NaN	NaN	NaN	NaN	NaN	2.188	0.599	0.223	2.189	0.441	0.309	2.163	0.336	0.311	2.194	0.229	0.279	2.207	0.075	0.36	2.104	0.008	0.322	NaN	NaN	NaN	NaN	NaN	NaN	2.173	0.651	0.654	NaN	NaN	NaN	2.153	0.383	0.61	2.22	0.246	0.671	NaN	NaN	NaN
324	1.62	NaN	NaN	NaN	NaN	NaN	NaN	NaN	NaN	NaN	2.188	0.599	0.223	2.189	0.44	0.309	2.162	0.336	0.311	2.194	0.229	0.279	2.207	0.075	0.36	2.104	0.008	0.321	NaN	NaN	NaN	NaN	NaN	NaN	2.172	0.651	0.654	NaN	NaN	NaN	2.153	0.383	0.61	2.217	0.247	0.67	NaN	NaN	NaN
325	1.625	NaN	NaN	NaN	NaN	NaN	NaN	NaN	NaN	NaN	2.187	0.598	0.222	2.189	0.44	0.308	2.161	0.336	0.311	2.194	0.229	0.279	2.207	0.075	0.359	2.104	0.008	0.321	NaN	NaN	NaN	NaN	NaN	NaN	2.172	0.65	0.654	NaN	NaN	NaN	2.153	0.383	0.61	2.216	0.248	0.669	NaN	NaN	NaN
326	1.63	NaN	NaN	NaN	NaN	NaN	NaN	NaN	NaN	NaN	2.187	0.598	0.222	2.189	0.44	0.308	2.161	0.336	0.311	2.194	0.229	0.279	2.207	0.075	0.359	2.104	0.008	0.321	NaN	NaN	NaN	NaN	NaN	NaN	2.169	0.648	0.654	NaN	NaN	NaN	2.156	0.382	0.609	2.216	0.248	0.669	NaN	NaN	NaN
327	1.635	NaN	NaN	NaN	NaN	NaN	NaN	NaN	NaN	NaN	2.187	0.597	0.222	2.188	0.441	0.308	2.161	0.336	0.311	2.194	0.229	0.279	2.207	0.075	0.359	2.103	0.008	0.321	NaN	NaN	NaN	NaN	NaN	NaN	2.169	0.647	0.654	NaN	NaN	NaN	2.16	0.381	0.608	2.215	0.248	0.669	NaN	NaN	NaN
328	1.64	NaN	NaN	NaN	NaN	NaN	NaN	NaN	NaN	NaN	2.187	0.597	0.221	2.187	0.441	0.308	2.161	0.336	0.311	2.193	0.229	0.279	2.207	0.075	0.359	2.103	0.008	0.322	NaN	NaN	NaN	NaN	NaN	NaN	2.169	0.649	0.654	NaN	NaN	NaN	2.162	0.381	0.607	2.214	0.249	0.669	NaN	NaN	NaN
329	1.645	NaN	NaN	NaN	NaN	NaN	NaN	NaN	NaN	NaN	2.187	0.597	0.221	2.186	0.441	0.308	2.162	0.336	0.31	2.193	0.229	0.279	2.207	0.075	0.359	2.103	0.009	0.322	NaN	NaN	NaN	NaN	NaN	NaN	2.171	0.651	0.653	NaN	NaN	NaN	2.162	0.381	0.607	2.213	0.249	0.668	NaN	NaN	NaN
330	1.65	NaN	NaN	NaN	NaN	NaN	NaN	NaN	NaN	NaN	2.187	0.597	0.221	2.184	0.442	0.307	2.162	0.336	0.31	2.193	0.229	0.279	2.207	0.075	0.359	2.103	0.009	0.321	NaN	NaN	NaN	NaN	NaN	NaN	2.17	0.65	0.652	NaN	NaN	NaN	2.162	0.381	0.607	2.212	0.25	0.668	NaN	NaN	NaN
331	1.655	NaN	NaN	NaN	NaN	NaN	NaN	NaN	NaN	NaN	2.187	0.597	0.221	2.183	0.442	0.307	2.163	0.335	0.31	2.193	0.229	0.279	2.207	0.075	0.359	2.103	0.009	0.321	NaN	NaN	NaN	NaN	NaN	NaN	2.172	0.652	0.653	NaN	NaN	NaN	2.162	0.381	0.607	2.212	0.25	0.668	NaN	NaN	NaN
332	1.66	NaN	NaN	NaN	NaN	NaN	NaN	NaN	NaN	NaN	2.187	0.597	0.221	2.182	0.442	0.306	2.163	0.335	0.31	2.193	0.228	0.279	2.207	0.075	0.359	2.102	0.009	0.321	NaN	NaN	NaN	NaN	NaN	NaN	2.172	0.653	0.653	NaN	NaN	NaN	2.162	0.381	0.607	2.211	0.25	0.667	NaN	NaN	NaN
333	1.665	NaN	NaN	NaN	NaN	NaN	NaN	NaN	NaN	NaN	2.188	0.597	0.22	2.18	0.443	0.306	2.163	0.335	0.31	2.193	0.228	0.278	2.207	0.075	0.359	2.102	0.009	0.321	NaN	NaN	NaN	NaN	NaN	NaN	2.172	0.653	0.652	NaN	NaN	NaN	2.162	0.381	0.607	2.21	0.25	0.667	NaN	NaN	NaN
334	1.67	NaN	NaN	NaN	NaN	NaN	NaN	NaN	NaN	NaN	2.188	0.597	0.22	2.178	0.443	0.306	2.164	0.335	0.309	2.193	0.228	0.278	2.207	0.075	0.359	2.102	0.009	0.321	NaN	NaN	NaN	NaN	NaN	NaN	2.172	0.654	0.652	NaN	NaN	NaN	2.161	0.381	0.607	2.209	0.251	0.667	NaN	NaN	NaN
335	1.675	NaN	NaN	NaN	NaN	NaN	NaN	NaN	NaN	NaN	2.188	0.597	0.22	2.177	0.444	0.305	2.164	0.335	0.309	2.193	0.228	0.278	2.207	0.075	0.359	2.102	0.009	0.321	NaN	NaN	NaN	NaN	NaN	NaN	2.171	0.654	0.652	NaN	NaN	NaN	2.161	0.381	0.607	2.208	0.252	0.666	NaN	NaN	NaN
336	1.68	NaN	NaN	NaN	NaN	NaN	NaN	NaN	NaN	NaN	2.188	0.598	0.22	2.176	0.444	0.305	2.164	0.335	0.309	2.193	0.228	0.278	2.207	0.075	0.359	2.102	0.009	0.321	NaN	NaN	NaN	NaN	NaN	NaN	2.171	0.654	0.652	NaN	NaN	NaN	2.161	0.381	0.607	2.206	0.252	0.665	NaN	NaN	NaN
337	1.685	NaN	NaN	NaN	NaN	NaN	NaN	NaN	NaN	NaN	2.188	0.598	0.22	2.176	0.444	0.305	2.164	0.335	0.309	2.193	0.228	0.278	2.207	0.075	0.359	2.102	0.009	0.321	NaN	NaN	NaN	NaN	NaN	NaN	2.171	0.654	0.651	NaN	NaN	NaN	2.161	0.381	0.607	2.206	0.252	0.665	NaN	NaN	NaN
338	1.69	NaN	NaN	NaN	NaN	NaN	NaN	NaN	NaN	NaN	2.189	0.598	0.22	2.176	0.444	0.305	2.164	0.335	0.309	2.193	0.228	0.278	2.207	0.075	0.359	2.102	0.009	0.321	NaN	NaN	NaN	NaN	NaN	NaN	2.17	0.654	0.651	NaN	NaN	NaN	2.161	0.381	0.607	2.205	0.253	0.665	NaN	NaN	NaN
339	1.695	NaN	NaN	NaN	NaN	NaN	NaN	NaN	NaN	NaN	2.189	0.598	0.22	2.176	0.444	0.305	2.165	0.335	0.309	2.193	0.228	0.278	2.207	0.075	0.359	2.102	0.009	0.321	NaN	NaN	NaN	NaN	NaN	NaN	2.17	0.654	0.651	NaN	NaN	NaN	2.161	0.381	0.607	2.205	0.253	0.665	NaN	NaN	NaN
340	1.7	NaN	NaN	NaN	NaN	NaN	NaN	NaN	NaN	NaN	2.189	0.598	0.22	2.176	0.444	0.305	2.165	0.334	0.309	2.193	0.228	0.278	2.207	0.075	0.359	2.102	0.009	0.321	NaN	NaN	NaN	NaN	NaN	NaN	2.17	0.654	0.651	NaN	NaN	NaN	2.16	0.382	0.607	2.201	0.254	0.663	NaN	NaN	NaN
341	1.705	NaN	NaN	NaN	NaN	NaN	NaN	NaN	NaN	NaN	2.189	0.598	0.22	2.176	0.444	0.305	2.164	0.335	0.308	2.193	0.228	0.278	2.207	0.075	0.359	2.102	0.009	0.321	NaN	NaN	NaN	NaN	NaN	NaN	NaN	NaN	NaN	NaN	NaN	NaN	2.157	0.382	0.608	2.192	0.257	0.661	NaN	NaN	NaN
342	1.71	NaN	NaN	NaN	NaN	NaN	NaN	NaN	NaN	NaN	2.189	0.598	0.22	2.175	0.444	0.305	2.164	0.334	0.308	2.192	0.228	0.278	2.207	0.075	0.359	2.102	0.009	0.321	NaN	NaN	NaN	NaN	NaN	NaN	NaN	NaN	NaN	NaN	NaN	NaN	2.157	0.382	0.608	2.189	0.257	0.66	NaN	NaN	NaN
343	1.715	NaN	NaN	NaN	NaN	NaN	NaN	NaN	NaN	NaN	2.19	0.598	0.22	2.175	0.444	0.304	2.164	0.335	0.308	2.192	0.228	0.278	2.207	0.075	0.359	2.102	0.009	0.321	NaN	NaN	NaN	NaN	NaN	NaN	NaN	NaN	NaN	NaN	NaN	NaN	2.16	0.382	0.607	2.189	0.258	0.66	NaN	NaN	NaN
344	1.72	NaN	NaN	NaN	NaN	NaN	NaN	NaN	NaN	NaN	2.19	0.598	0.22	2.175	0.444	0.304	2.163	0.335	0.308	2.192	0.228	0.278	2.207	0.075	0.359	2.102	0.009	0.321	NaN	NaN	NaN	NaN	NaN	NaN	2.17	0.655	0.65	NaN	NaN	NaN	2.16	0.382	0.607	2.189	0.258	0.66	NaN	NaN	NaN
345	1.725	NaN	NaN	NaN	NaN	NaN	NaN	NaN	NaN	NaN	2.19	0.598	0.22	2.176	0.444	0.304	2.163	0.335	0.308	2.192	0.228	0.278	2.207	0.075	0.359	2.102	0.009	0.321	NaN	NaN	NaN	NaN	NaN	NaN	2.169	0.655	0.65	NaN	NaN	NaN	2.159	0.383	0.607	2.189	0.258	0.66	NaN	NaN	NaN
346	1.73	NaN	NaN	NaN	NaN	NaN	NaN	NaN	NaN	NaN	2.19	0.598	0.22	2.175	0.444	0.304	2.163	0.335	0.307	2.192	0.228	0.278	2.207	0.075	0.36	2.102	0.009	0.321	NaN	NaN	NaN	NaN	NaN	NaN	2.169	0.655	0.649	NaN	NaN	NaN	2.159	0.383	0.608	2.189	0.258	0.66	NaN	NaN	NaN
347	1.735	NaN	NaN	NaN	NaN	NaN	NaN	NaN	NaN	NaN	2.191	0.598	0.22	2.174	0.444	0.304	2.163	0.335	0.307	2.192	0.228	0.277	2.207	0.075	0.361	2.102	0.009	0.321	NaN	NaN	NaN	NaN	NaN	NaN	2.168	0.655	0.649	NaN	NaN	NaN	2.159	0.383	0.608	2.189	0.258	0.66	NaN	NaN	NaN
348	1.74	NaN	NaN	NaN	NaN	NaN	NaN	NaN	NaN	NaN	2.191	0.598	0.22	2.174	0.444	0.304	2.162	0.335	0.307	2.192	0.228	0.277	2.207	0.075	0.36	2.102	0.009	0.321	NaN	NaN	NaN	NaN	NaN	NaN	2.169	0.655	0.649	NaN	NaN	NaN	2.156	0.384	0.609	2.19	0.258	0.659	NaN	NaN	NaN
349	1.745	NaN	NaN	NaN	NaN	NaN	NaN	NaN	NaN	NaN	2.19	0.596	0.219	2.175	0.444	0.304	2.162	0.335	0.307	2.192	0.228	0.277	2.207	0.075	0.36	2.102	0.009	0.321	NaN	NaN	NaN	NaN	NaN	NaN	2.169	0.655	0.65	NaN	NaN	NaN	2.149	0.386	0.611	2.19	0.258	0.659	NaN	NaN	NaN
350	1.75	NaN	NaN	NaN	NaN	NaN	NaN	NaN	NaN	NaN	2.188	0.594	0.219	2.175	0.444	0.304	2.162	0.335	0.307	2.192	0.228	0.277	2.207	0.075	0.361	2.102	0.009	0.321	NaN	NaN	NaN	NaN	NaN	NaN	2.169	0.655	0.649	NaN	NaN	NaN	2.146	0.387	0.611	2.19	0.258	0.659	NaN	NaN	NaN
351	1.755	NaN	NaN	NaN	NaN	NaN	NaN	NaN	NaN	NaN	2.188	0.593	0.219	2.174	0.444	0.304	2.162	0.335	0.307	2.192	0.228	0.277	2.207	0.075	0.361	2.102	0.009	0.321	NaN	NaN	NaN	NaN	NaN	NaN	2.169	0.655	0.649	NaN	NaN	NaN	2.143	0.388	0.612	2.189	0.258	0.659	NaN	NaN	NaN
352	1.76	NaN	NaN	NaN	NaN	NaN	NaN	NaN	NaN	NaN	2.188	0.593	0.219	2.175	0.444	0.304	2.162	0.335	0.307	2.192	0.228	0.277	2.207	0.075	0.36	2.102	0.009	0.321	NaN	NaN	NaN	NaN	NaN	NaN	2.168	0.656	0.649	NaN	NaN	NaN	2.142	0.389	0.612	2.189	0.258	0.659	NaN	NaN	NaN
353	1.765	NaN	NaN	NaN	NaN	NaN	NaN	NaN	NaN	NaN	2.188	0.593	0.219	2.175	0.444	0.304	2.162	0.335	0.307	2.192	0.228	0.277	2.207	0.075	0.361	2.102	0.009	0.321	NaN	NaN	NaN	NaN	NaN	NaN	2.167	0.656	0.649	NaN	NaN	NaN	2.142	0.389	0.612	2.194	0.257	0.66	NaN	NaN	NaN
354	1.77	NaN	NaN	NaN	NaN	NaN	NaN	NaN	NaN	NaN	2.188	0.594	0.219	2.175	0.444	0.304	2.162	0.335	0.307	2.192	0.228	0.277	2.207	0.075	0.361	2.102	0.009	0.321	NaN	NaN	NaN	NaN	NaN	NaN	2.167	0.657	0.649	NaN	NaN	NaN	2.142	0.389	0.612	2.206	0.253	0.663	NaN	NaN	NaN
355	1.775	NaN	NaN	NaN	NaN	NaN	NaN	NaN	NaN	NaN	2.188	0.593	0.218	2.176	0.444	0.304	2.162	0.335	0.307	2.192	0.228	0.277	2.207	0.075	0.36	2.102	0.009	0.321	NaN	NaN	NaN	NaN	NaN	NaN	2.167	0.657	0.649	NaN	NaN	NaN	2.142	0.389	0.612	2.208	0.253	0.664	NaN	NaN	NaN
356	1.78	NaN	NaN	NaN	NaN	NaN	NaN	NaN	NaN	NaN	2.188	0.593	0.218	2.175	0.444	0.304	2.162	0.335	0.307	2.192	0.228	0.277	2.207	0.075	0.361	2.102	0.009	0.321	NaN	NaN	NaN	NaN	NaN	NaN	2.167	0.657	0.649	NaN	NaN	NaN	2.142	0.389	0.612	2.209	0.252	0.664	NaN	NaN	NaN
357	1.785	NaN	NaN	NaN	NaN	NaN	NaN	NaN	NaN	NaN	2.188	0.593	0.219	2.175	0.444	0.303	2.162	0.335	0.307	2.192	0.228	0.277	2.207	0.075	0.361	2.102	0.009	0.321	NaN	NaN	NaN	NaN	NaN	NaN	2.166	0.657	0.649	NaN	NaN	NaN	2.142	0.389	0.613	2.209	0.252	0.664	NaN	NaN	NaN
358	1.79	NaN	NaN	NaN	NaN	NaN	NaN	NaN	NaN	NaN	2.188	0.594	0.219	2.176	0.443	0.303	2.162	0.335	0.307	2.191	0.228	0.277	2.207	0.075	0.361	2.102	0.009	0.321	NaN	NaN	NaN	NaN	NaN	NaN	2.166	0.657	0.649	NaN	NaN	NaN	2.142	0.389	0.613	2.209	0.252	0.664	NaN	NaN	NaN
359	1.795	NaN	NaN	NaN	NaN	NaN	NaN	NaN	NaN	NaN	2.188	0.593	0.219	2.176	0.443	0.304	2.161	0.335	0.307	2.191	0.228	0.277	2.207	0.075	0.361	2.103	0.009	0.321	NaN	NaN	NaN	NaN	NaN	NaN	2.166	0.657	0.649	NaN	NaN	NaN	2.142	0.388	0.613	2.209	0.252	0.664	NaN	NaN	NaN
360	1.8	NaN	NaN	NaN	NaN	NaN	NaN	NaN	NaN	NaN	2.188	0.594	0.219	2.176	0.443	0.303	2.161	0.335	0.307	2.191	0.228	0.277	2.207	0.075	0.361	2.103	0.009	0.321	NaN	NaN	NaN	NaN	NaN	NaN	2.166	0.657	0.649	NaN	NaN	NaN	2.142	0.388	0.613	2.209	0.252	0.664	NaN	NaN	NaN
361	1.805	NaN	NaN	NaN	NaN	NaN	NaN	NaN	NaN	NaN	2.188	0.593	0.219	2.176	0.443	0.303	2.161	0.335	0.307	2.191	0.228	0.277	2.207	0.075	0.361	2.103	0.009	0.321	NaN	NaN	NaN	NaN	NaN	NaN	2.166	0.657	0.649	NaN	NaN	NaN	2.142	0.388	0.613	2.21	0.252	0.664	NaN	NaN	NaN
362	1.81	NaN	NaN	NaN	NaN	NaN	NaN	NaN	NaN	NaN	2.188	0.594	0.219	2.176	0.443	0.303	2.161	0.335	0.307	2.191	0.227	0.277	2.207	0.075	0.361	2.103	0.009	0.321	NaN	NaN	NaN	NaN	NaN	NaN	2.165	0.657	0.649	NaN	NaN	NaN	2.144	0.388	0.612	2.205	0.254	0.663	NaN	NaN	NaN
363	1.815	NaN	NaN	NaN	NaN	NaN	NaN	NaN	NaN	NaN	2.189	0.595	0.22	2.177	0.443	0.303	2.161	0.335	0.306	2.191	0.228	0.277	2.207	0.075	0.361	2.102	0.009	0.321	NaN	NaN	NaN	NaN	NaN	NaN	2.164	0.657	0.648	NaN	NaN	NaN	2.148	0.387	0.611	2.192	0.258	0.659	NaN	NaN	NaN
364	1.82	NaN	NaN	NaN	NaN	NaN	NaN	NaN	NaN	NaN	2.189	0.595	0.22	2.178	0.442	0.303	2.161	0.335	0.306	2.191	0.228	0.277	2.207	0.075	0.36	2.102	0.009	0.321	NaN	NaN	NaN	NaN	NaN	NaN	2.164	0.658	0.648	NaN	NaN	NaN	2.149	0.386	0.61	2.189	0.259	0.659	NaN	NaN	NaN
365	1.825	NaN	NaN	NaN	NaN	NaN	NaN	NaN	NaN	NaN	2.189	0.596	0.22	2.178	0.442	0.303	2.161	0.335	0.306	2.191	0.227	0.277	2.207	0.075	0.361	2.102	0.009	0.321	NaN	NaN	NaN	NaN	NaN	NaN	2.163	0.658	0.648	NaN	NaN	NaN	2.149	0.386	0.61	2.188	0.26	0.658	NaN	NaN	NaN
366	1.83	NaN	NaN	NaN	NaN	NaN	NaN	NaN	NaN	NaN	2.189	0.596	0.22	2.178	0.442	0.303	2.161	0.335	0.306	2.191	0.227	0.277	2.207	0.075	0.361	2.102	0.009	0.321	NaN	NaN	NaN	NaN	NaN	NaN	2.162	0.658	0.647	NaN	NaN	NaN	2.148	0.387	0.61	2.187	0.26	0.658	NaN	NaN	NaN
367	1.835	NaN	NaN	NaN	NaN	NaN	NaN	NaN	NaN	NaN	2.189	0.596	0.22	2.178	0.442	0.303	2.161	0.335	0.306	2.191	0.228	0.277	2.207	0.075	0.361	2.102	0.009	0.321	NaN	NaN	NaN	NaN	NaN	NaN	2.161	0.658	0.647	NaN	NaN	NaN	2.146	0.387	0.611	2.187	0.26	0.658	NaN	NaN	NaN
368	1.84	NaN	NaN	NaN	NaN	NaN	NaN	NaN	NaN	NaN	2.188	0.596	0.22	2.178	0.442	0.303	2.161	0.334	0.306	2.191	0.228	0.277	2.207	0.075	0.361	2.102	0.009	0.321	NaN	NaN	NaN	NaN	NaN	NaN	2.161	0.658	0.647	NaN	NaN	NaN	2.145	0.387	0.611	2.187	0.26	0.658	NaN	NaN	NaN
369	1.845	NaN	NaN	NaN	NaN	NaN	NaN	NaN	NaN	NaN	2.188	0.596	0.22	2.177	0.442	0.303	2.161	0.334	0.306	2.191	0.228	0.276	2.207	0.075	0.361	2.102	0.009	0.321	NaN	NaN	NaN	NaN	NaN	NaN	2.162	0.658	0.648	NaN	NaN	NaN	2.142	0.387	0.612	2.187	0.26	0.658	NaN	NaN	NaN
370	1.85	NaN	NaN	NaN	NaN	NaN	NaN	NaN	NaN	NaN	2.188	0.596	0.22	2.177	0.442	0.303	2.161	0.334	0.306	2.19	0.228	0.276	2.207	0.075	0.361	2.102	0.009	0.321	NaN	NaN	NaN	NaN	NaN	NaN	2.161	0.658	0.648	NaN	NaN	NaN	2.143	0.387	0.611	2.187	0.26	0.658	NaN	NaN	NaN
371	1.855	NaN	NaN	NaN	NaN	NaN	NaN	NaN	NaN	NaN	2.188	0.596	0.22	2.177	0.442	0.303	2.16	0.334	0.306	2.19	0.228	0.276	2.207	0.075	0.361	2.102	0.009	0.321	NaN	NaN	NaN	NaN	NaN	NaN	2.161	0.658	0.648	NaN	NaN	NaN	2.14	0.388	0.612	2.186	0.261	0.658	NaN	NaN	NaN
372	1.86	NaN	NaN	NaN	NaN	NaN	NaN	NaN	NaN	NaN	2.187	0.596	0.22	2.176	0.442	0.303	2.16	0.334	0.306	2.19	0.228	0.276	2.207	0.075	0.361	2.102	0.009	0.321	NaN	NaN	NaN	NaN	NaN	NaN	2.16	0.659	0.648	NaN	NaN	NaN	2.135	0.389	0.613	2.185	0.261	0.658	NaN	NaN	NaN
373	1.865	NaN	NaN	NaN	NaN	NaN	NaN	NaN	NaN	NaN	2.187	0.595	0.22	2.176	0.442	0.303	2.16	0.334	0.306	2.19	0.228	0.276	2.207	0.075	0.361	2.102	0.009	0.321	NaN	NaN	NaN	NaN	NaN	NaN	2.159	0.659	0.647	NaN	NaN	NaN	2.131	0.391	0.614	2.183	0.262	0.657	NaN	NaN	NaN
374	1.87	NaN	NaN	NaN	NaN	NaN	NaN	NaN	NaN	NaN	2.187	0.595	0.22	2.177	0.442	0.303	2.159	0.334	0.306	2.189	0.228	0.276	2.207	0.075	0.361	2.102	0.009	0.321	NaN	NaN	NaN	NaN	NaN	NaN	2.158	0.659	0.647	NaN	NaN	NaN	2.127	0.392	0.615	2.181	0.263	0.657	NaN	NaN	NaN
375	1.875	NaN	NaN	NaN	NaN	NaN	NaN	NaN	NaN	NaN	2.187	0.595	0.22	2.177	0.442	0.303	2.158	0.335	0.306	2.189	0.228	0.276	2.207	0.075	0.361	2.102	0.009	0.321	NaN	NaN	NaN	NaN	NaN	NaN	2.159	0.659	0.648	NaN	NaN	NaN	2.124	0.393	0.616	2.179	0.264	0.656	NaN	NaN	NaN
376	1.88	NaN	NaN	NaN	NaN	NaN	NaN	NaN	NaN	NaN	2.186	0.595	0.22	2.177	0.442	0.303	2.157	0.335	0.306	2.188	0.227	0.276	2.207	0.075	0.361	2.102	0.009	0.321	NaN	NaN	NaN	NaN	NaN	NaN	2.158	0.659	0.647	NaN	NaN	NaN	2.123	0.393	0.617	2.178	0.264	0.656	NaN	NaN	NaN
377	1.885	NaN	NaN	NaN	NaN	NaN	NaN	NaN	NaN	NaN	2.186	0.595	0.22	2.177	0.441	0.303	2.157	0.335	0.306	2.188	0.227	0.276	2.207	0.075	0.361	2.102	0.009	0.321	NaN	NaN	NaN	NaN	NaN	NaN	2.156	0.659	0.646	NaN	NaN	NaN	2.122	0.393	0.617	2.177	0.264	0.656	NaN	NaN	NaN
378	1.89	NaN	NaN	NaN	NaN	NaN	NaN	NaN	NaN	NaN	2.186	0.595	0.22	2.177	0.441	0.303	2.156	0.334	0.306	2.188	0.227	0.277	2.207	0.075	0.361	2.102	0.009	0.321	NaN	NaN	NaN	NaN	NaN	NaN	2.155	0.659	0.647	NaN	NaN	NaN	2.122	0.393	0.617	2.177	0.264	0.655	NaN	NaN	NaN
379	1.895	NaN	NaN	NaN	NaN	NaN	NaN	NaN	NaN	NaN	2.186	0.595	0.22	2.177	0.441	0.303	2.156	0.334	0.306	2.188	0.227	0.277	2.206	0.075	0.361	2.102	0.009	0.321	NaN	NaN	NaN	NaN	NaN	NaN	2.156	0.659	0.648	NaN	NaN	NaN	2.121	0.393	0.617	2.176	0.265	0.654	NaN	NaN	NaN
380	1.9	NaN	NaN	NaN	NaN	NaN	NaN	NaN	NaN	NaN	2.186	0.595	0.22	2.177	0.441	0.302	2.156	0.334	0.306	2.188	0.227	0.277	2.206	0.075	0.361	2.102	0.009	0.321	NaN	NaN	NaN	NaN	NaN	NaN	2.155	0.659	0.648	NaN	NaN	NaN	2.121	0.393	0.617	2.175	0.264	0.655	NaN	NaN	NaN
381	1.905	NaN	NaN	NaN	2.199	0.75	0.232	NaN	NaN	NaN	2.186	0.595	0.22	2.176	0.441	0.302	2.156	0.334	0.306	2.187	0.227	0.276	2.206	0.075	0.361	2.101	0.009	0.321	NaN	NaN	NaN	NaN	NaN	NaN	2.154	0.659	0.647	NaN	NaN	NaN	2.121	0.393	0.617	2.175	0.264	0.655	NaN	NaN	NaN
382	1.91	NaN	NaN	NaN	2.134	0.79	0.256	NaN	NaN	NaN	2.186	0.595	0.22	2.176	0.441	0.302	2.156	0.334	0.306	2.187	0.227	0.276	2.206	0.075	0.361	2.101	0.009	0.321	NaN	NaN	NaN	NaN	NaN	NaN	2.152	0.658	0.647	NaN	NaN	NaN	2.123	0.393	0.616	2.174	0.265	0.655	NaN	NaN	NaN
383	1.915	NaN	NaN	NaN	2.117	0.8	0.262	NaN	NaN	NaN	2.185	0.596	0.22	2.176	0.44	0.302	2.156	0.333	0.306	2.187	0.227	0.275	2.206	0.075	0.36	2.101	0.009	0.321	NaN	NaN	NaN	NaN	NaN	NaN	2.152	0.658	0.648	NaN	NaN	NaN	2.129	0.393	0.616	2.173	0.265	0.653	NaN	NaN	NaN
384	1.92	NaN	NaN	NaN	2.113	0.802	0.264	NaN	NaN	NaN	2.185	0.596	0.22	2.175	0.44	0.302	2.156	0.333	0.306	2.187	0.227	0.275	2.206	0.075	0.361	2.101	0.009	0.321	NaN	NaN	NaN	NaN	NaN	NaN	2.151	0.658	0.648	NaN	NaN	NaN	2.13	0.393	0.616	2.172	0.265	0.653	NaN	NaN	NaN
385	1.925	NaN	NaN	NaN	2.112	0.803	0.264	NaN	NaN	NaN	2.185	0.596	0.22	2.175	0.44	0.302	2.156	0.333	0.306	2.187	0.227	0.275	2.206	0.075	0.361	2.102	0.009	0.321	NaN	NaN	NaN	NaN	NaN	NaN	2.151	0.658	0.648	NaN	NaN	NaN	2.13	0.394	0.616	2.172	0.265	0.655	NaN	NaN	NaN
386	1.93	NaN	NaN	NaN	NaN	NaN	NaN	NaN	NaN	NaN	2.184	0.596	0.219	2.174	0.44	0.302	2.156	0.333	0.306	2.187	0.227	0.275	2.206	0.075	0.361	2.102	0.009	0.321	NaN	NaN	NaN	NaN	NaN	NaN	2.15	0.658	0.648	NaN	NaN	NaN	2.128	0.394	0.616	2.172	0.265	0.656	NaN	NaN	NaN
387	1.935	NaN	NaN	NaN	NaN	NaN	NaN	NaN	NaN	NaN	2.184	0.595	0.219	2.173	0.44	0.302	2.156	0.332	0.306	2.187	0.227	0.275	2.206	0.075	0.361	2.101	0.009	0.321	NaN	NaN	NaN	NaN	NaN	NaN	2.149	0.658	0.648	NaN	NaN	NaN	2.128	0.394	0.616	2.171	0.265	0.656	NaN	NaN	NaN
388	1.94	NaN	NaN	NaN	NaN	NaN	NaN	NaN	NaN	NaN	2.183	0.595	0.219	2.173	0.441	0.302	2.156	0.332	0.306	2.187	0.227	0.275	2.206	0.075	0.361	2.101	0.009	0.321	NaN	NaN	NaN	NaN	NaN	NaN	2.148	0.659	0.648	NaN	NaN	NaN	2.126	0.395	0.616	2.169	0.265	0.657	NaN	NaN	NaN
389	1.945	NaN	NaN	NaN	NaN	NaN	NaN	NaN	NaN	NaN	2.183	0.596	0.218	2.172	0.441	0.302	2.156	0.332	0.306	2.186	0.226	0.275	2.206	0.075	0.361	2.101	0.009	0.321	NaN	NaN	NaN	NaN	NaN	NaN	2.148	0.659	0.648	NaN	NaN	NaN	2.125	0.395	0.616	2.167	0.266	0.657	NaN	NaN	NaN
390	1.95	NaN	NaN	NaN	NaN	NaN	NaN	NaN	NaN	NaN	2.182	0.595	0.218	2.171	0.441	0.302	2.156	0.332	0.307	2.186	0.226	0.275	2.206	0.075	0.361	2.101	0.009	0.321	NaN	NaN	NaN	NaN	NaN	NaN	2.147	0.659	0.648	NaN	NaN	NaN	2.125	0.395	0.617	2.17	0.265	0.658	NaN	NaN	NaN
391	1.955	NaN	NaN	NaN	NaN	NaN	NaN	NaN	NaN	NaN	2.181	0.595	0.218	2.17	0.441	0.302	2.155	0.332	0.307	2.186	0.227	0.275	2.206	0.075	0.36	2.101	0.009	0.321	NaN	NaN	NaN	NaN	NaN	NaN	2.147	0.66	0.648	NaN	NaN	NaN	NaN	NaN	NaN	2.179	0.262	0.661	NaN	NaN	NaN
392	1.96	NaN	NaN	NaN	NaN	NaN	NaN	NaN	NaN	NaN	2.18	0.594	0.217	2.168	0.441	0.302	2.155	0.332	0.307	2.185	0.227	0.276	2.205	0.075	0.36	2.101	0.009	0.321	NaN	NaN	NaN	NaN	NaN	NaN	2.146	0.66	0.648	NaN	NaN	NaN	NaN	NaN	NaN	2.176	0.264	0.66	NaN	NaN	NaN
393	1.965	NaN	NaN	NaN	NaN	NaN	NaN	NaN	NaN	NaN	2.179	0.594	0.217	2.167	0.441	0.302	2.155	0.332	0.307	2.184	0.227	0.276	2.205	0.075	0.36	2.101	0.009	0.321	NaN	NaN	NaN	NaN	NaN	NaN	2.146	0.66	0.649	NaN	NaN	NaN	NaN	NaN	NaN	2.166	0.269	0.657	NaN	NaN	NaN
394	1.97	NaN	NaN	NaN	NaN	NaN	NaN	NaN	NaN	NaN	2.179	0.594	0.217	2.166	0.441	0.302	2.155	0.332	0.307	2.184	0.227	0.276	2.205	0.075	0.36	2.101	0.009	0.321	NaN	NaN	NaN	NaN	NaN	NaN	2.145	0.661	0.649	NaN	NaN	NaN	NaN	NaN	NaN	2.163	0.27	0.657	NaN	NaN	NaN
395	1.975	NaN	NaN	NaN	NaN	NaN	NaN	NaN	NaN	NaN	2.179	0.594	0.217	2.165	0.441	0.302	2.154	0.332	0.307	2.184	0.226	0.276	2.205	0.075	0.36	2.101	0.009	0.321	NaN	NaN	NaN	NaN	NaN	NaN	2.144	0.661	0.649	NaN	NaN	NaN	2.103	0.397	0.621	2.161	0.271	0.657	NaN	NaN	NaN
396	1.98	NaN	NaN	NaN	NaN	NaN	NaN	NaN	NaN	NaN	2.178	0.594	0.217	2.164	0.441	0.302	2.153	0.332	0.307	2.184	0.226	0.276	2.205	0.075	0.36	2.101	0.009	0.321	NaN	NaN	NaN	NaN	NaN	NaN	2.144	0.662	0.649	NaN	NaN	NaN	2.103	0.397	0.621	2.159	0.271	0.656	NaN	NaN	NaN
397	1.985	NaN	NaN	NaN	2.106	0.801	0.266	NaN	NaN	NaN	2.177	0.594	0.217	2.164	0.441	0.302	2.153	0.331	0.307	2.183	0.226	0.277	2.205	0.075	0.36	2.101	0.009	0.321	NaN	NaN	NaN	NaN	NaN	NaN	2.142	0.662	0.649	NaN	NaN	NaN	2.102	0.397	0.621	2.164	0.268	0.659	NaN	NaN	NaN
398	1.99	NaN	NaN	NaN	2.099	0.803	0.264	NaN	NaN	NaN	2.176	0.593	0.218	2.165	0.441	0.302	2.153	0.331	0.307	2.183	0.226	0.277	2.205	0.076	0.36	2.1	0.009	0.321	NaN	NaN	NaN	NaN	NaN	NaN	2.143	0.663	0.649	NaN	NaN	NaN	2.101	0.397	0.621	2.17	0.263	0.664	NaN	NaN	NaN
399	1.995	NaN	NaN	NaN	2.097	0.803	0.264	NaN	NaN	NaN	2.176	0.594	0.218	2.165	0.44	0.302	2.152	0.331	0.307	2.183	0.226	0.277	2.205	0.076	0.36	2.1	0.009	0.321	NaN	NaN	NaN	NaN	NaN	NaN	2.142	0.663	0.65	NaN	NaN	NaN	2.1	0.397	0.621	2.157	0.266	0.662	NaN	NaN	NaN
400	2	NaN	NaN	NaN	2.097	0.803	0.264	NaN	NaN	NaN	2.175	0.594	0.219	2.166	0.44	0.303	2.152	0.331	0.307	2.183	0.226	0.277	2.205	0.076	0.359	2.1	0.009	0.321	NaN	NaN	NaN	NaN	NaN	NaN	2.142	0.664	0.65	NaN	NaN	NaN	2.098	0.397	0.621	2.153	0.267	0.661	NaN	NaN	NaN
401	2.005	NaN	NaN	NaN	2.097	0.803	0.264	NaN	NaN	NaN	2.174	0.594	0.219	2.166	0.44	0.303	2.151	0.331	0.307	2.183	0.226	0.277	2.205	0.076	0.359	2.1	0.009	0.321	NaN	NaN	NaN	NaN	NaN	NaN	2.141	0.663	0.65	NaN	NaN	NaN	2.098	0.396	0.621	2.151	0.267	0.661	NaN	NaN	NaN
402	2.01	NaN	NaN	NaN	2.097	0.803	0.264	NaN	NaN	NaN	2.174	0.594	0.219	2.167	0.439	0.303	2.154	0.331	0.307	2.182	0.226	0.277	2.205	0.076	0.359	2.1	0.009	0.321	NaN	NaN	NaN	NaN	NaN	NaN	2.139	0.662	0.651	NaN	NaN	NaN	2.1	0.395	0.62	2.149	0.268	0.661	NaN	NaN	NaN
403	2.015	NaN	NaN	NaN	2.097	0.803	0.264	NaN	NaN	NaN	2.174	0.594	0.219	2.167	0.439	0.303	2.16	0.33	0.308	2.182	0.226	0.277	2.205	0.076	0.359	2.1	0.009	0.321	NaN	NaN	NaN	NaN	NaN	NaN	2.138	0.661	0.651	NaN	NaN	NaN	2.104	0.394	0.619	2.148	0.268	0.662	NaN	NaN	NaN
404	2.02	NaN	NaN	NaN	2.096	0.803	0.264	NaN	NaN	NaN	2.173	0.594	0.219	2.167	0.439	0.303	2.16	0.33	0.308	2.182	0.226	0.277	2.205	0.076	0.359	2.101	0.009	0.321	NaN	NaN	NaN	NaN	NaN	NaN	2.137	0.661	0.651	NaN	NaN	NaN	2.105	0.394	0.619	2.147	0.268	0.662	NaN	NaN	NaN
405	2.025	NaN	NaN	NaN	2.096	0.803	0.264	NaN	NaN	NaN	2.173	0.594	0.22	2.167	0.439	0.303	2.157	0.33	0.308	2.181	0.226	0.277	2.205	0.076	0.359	2.101	0.009	0.321	NaN	NaN	NaN	NaN	NaN	NaN	2.136	0.661	0.652	NaN	NaN	NaN	2.104	0.394	0.619	2.145	0.27	0.661	NaN	NaN	NaN
406	2.03	NaN	NaN	NaN	2.096	0.803	0.264	NaN	NaN	NaN	2.172	0.595	0.22	2.168	0.438	0.303	2.151	0.331	0.307	2.181	0.226	0.277	2.204	0.076	0.359	2.101	0.009	0.321	NaN	NaN	NaN	NaN	NaN	NaN	2.135	0.661	0.651	NaN	NaN	NaN	2.103	0.394	0.619	2.143	0.27	0.661	NaN	NaN	NaN
407	2.035	NaN	NaN	NaN	2.096	0.804	0.264	NaN	NaN	NaN	2.172	0.595	0.22	2.167	0.438	0.303	2.148	0.332	0.307	2.181	0.226	0.277	2.204	0.076	0.359	2.101	0.009	0.321	NaN	NaN	NaN	NaN	NaN	NaN	2.134	0.662	0.651	NaN	NaN	NaN	2.101	0.393	0.618	2.141	0.268	0.661	NaN	NaN	NaN
408	2.04	NaN	NaN	NaN	2.095	0.804	0.264	NaN	NaN	NaN	2.171	0.595	0.22	2.167	0.438	0.303	2.147	0.332	0.307	2.181	0.227	0.277	2.204	0.076	0.359	2.101	0.009	0.321	NaN	NaN	NaN	NaN	NaN	NaN	2.134	0.662	0.651	NaN	NaN	NaN	2.099	0.393	0.618	2.14	0.266	0.664	NaN	NaN	NaN
409	2.045	NaN	NaN	NaN	2.095	0.804	0.264	NaN	NaN	NaN	2.171	0.595	0.22	2.166	0.439	0.303	2.146	0.332	0.307	2.181	0.227	0.277	2.204	0.076	0.359	2.101	0.009	0.321	NaN	NaN	NaN	NaN	NaN	NaN	2.133	0.662	0.651	NaN	NaN	NaN	2.098	0.392	0.618	2.137	0.266	0.665	NaN	NaN	NaN
410	2.05	NaN	NaN	NaN	2.095	0.804	0.264	NaN	NaN	NaN	2.17	0.595	0.22	2.164	0.439	0.303	2.145	0.332	0.307	2.181	0.227	0.277	2.204	0.076	0.359	2.101	0.009	0.321	NaN	NaN	NaN	NaN	NaN	NaN	2.132	0.662	0.651	NaN	NaN	NaN	2.096	0.392	0.618	2.135	0.266	0.665	NaN	NaN	NaN
411	2.055	NaN	NaN	NaN	2.095	0.804	0.264	NaN	NaN	NaN	2.17	0.595	0.22	2.161	0.44	0.302	2.144	0.332	0.307	2.18	0.227	0.277	2.204	0.076	0.36	2.101	0.009	0.321	NaN	NaN	NaN	NaN	NaN	NaN	2.132	0.663	0.651	NaN	NaN	NaN	2.095	0.392	0.618	2.133	0.267	0.665	NaN	NaN	NaN
412	2.06	NaN	NaN	NaN	2.094	0.804	0.265	NaN	NaN	NaN	2.169	0.595	0.22	2.158	0.44	0.302	2.144	0.332	0.307	2.18	0.227	0.277	2.204	0.076	0.359	2.101	0.009	0.321	NaN	NaN	NaN	NaN	NaN	NaN	2.131	0.663	0.651	NaN	NaN	NaN	NaN	NaN	NaN	2.136	0.265	0.667	NaN	NaN	NaN
413	2.065	NaN	NaN	NaN	2.094	0.804	0.265	NaN	NaN	NaN	2.169	0.595	0.219	2.155	0.441	0.302	2.142	0.331	0.307	2.179	0.227	0.277	2.204	0.076	0.359	2.101	0.009	0.321	NaN	NaN	NaN	NaN	NaN	NaN	2.129	0.663	0.65	NaN	NaN	NaN	2.091	0.392	0.62	2.14	0.263	0.669	NaN	NaN	NaN
414	2.07	NaN	NaN	NaN	NaN	NaN	NaN	NaN	NaN	NaN	2.168	0.595	0.219	2.152	0.441	0.302	2.141	0.331	0.307	2.179	0.227	0.277	2.204	0.076	0.359	2.101	0.009	0.321	NaN	NaN	NaN	NaN	NaN	NaN	2.129	0.662	0.651	NaN	NaN	NaN	2.091	0.392	0.62	2.13	0.266	0.667	NaN	NaN	NaN
415	2.075	NaN	NaN	NaN	NaN	NaN	NaN	NaN	NaN	NaN	2.167	0.595	0.219	2.15	0.441	0.302	2.141	0.331	0.307	2.179	0.227	0.277	2.204	0.076	0.359	2.101	0.009	0.321	NaN	NaN	NaN	NaN	NaN	NaN	2.127	0.662	0.651	NaN	NaN	NaN	2.087	0.394	0.621	2.127	0.266	0.667	NaN	NaN	NaN
416	2.08	NaN	NaN	NaN	NaN	NaN	NaN	NaN	NaN	NaN	NaN	NaN	NaN	2.149	0.441	0.302	2.14	0.331	0.307	2.179	0.227	0.278	2.204	0.076	0.359	2.101	0.009	0.321	NaN	NaN	NaN	NaN	NaN	NaN	2.127	0.661	0.652	NaN	NaN	NaN	2.081	0.396	0.624	2.131	0.263	0.669	NaN	NaN	NaN
417	2.085	NaN	NaN	NaN	NaN	NaN	NaN	NaN	NaN	NaN	2.163	0.592	0.22	2.148	0.441	0.302	2.14	0.331	0.307	2.178	0.227	0.278	2.204	0.076	0.359	2.101	0.009	0.321	NaN	NaN	NaN	NaN	NaN	NaN	2.126	0.661	0.652	NaN	NaN	NaN	2.081	0.396	0.624	2.136	0.261	0.672	NaN	NaN	NaN
418	2.09	NaN	NaN	NaN	NaN	NaN	NaN	NaN	NaN	NaN	2.162	0.592	0.22	2.149	0.44	0.303	2.14	0.331	0.307	2.178	0.227	0.278	2.204	0.076	0.359	2.101	0.009	0.321	NaN	NaN	NaN	NaN	NaN	NaN	2.124	0.661	0.652	NaN	NaN	NaN	2.084	0.395	0.623	2.12	0.265	0.67	NaN	NaN	NaN
419	2.095	NaN	NaN	NaN	NaN	NaN	NaN	NaN	NaN	NaN	2.161	0.593	0.22	2.149	0.44	0.303	2.14	0.331	0.307	2.178	0.228	0.278	2.204	0.076	0.359	2.101	0.009	0.321	NaN	NaN	NaN	NaN	NaN	NaN	2.123	0.661	0.652	NaN	NaN	NaN	2.083	0.394	0.622	2.115	0.267	0.669	NaN	NaN	NaN
420	2.1	NaN	NaN	NaN	NaN	NaN	NaN	NaN	NaN	NaN	2.16	0.593	0.22	2.15	0.439	0.303	2.14	0.331	0.307	2.177	0.228	0.278	2.204	0.076	0.359	2.101	0.009	0.321	NaN	NaN	NaN	NaN	NaN	NaN	2.122	0.661	0.652	NaN	NaN	NaN	2.081	0.393	0.621	2.114	0.267	0.669	NaN	NaN	NaN
421	2.105	NaN	NaN	NaN	NaN	NaN	NaN	NaN	NaN	NaN	2.159	0.592	0.22	2.152	0.439	0.304	2.14	0.33	0.308	2.176	0.227	0.278	2.204	0.076	0.359	2.101	0.009	0.321	NaN	NaN	NaN	NaN	NaN	NaN	2.122	0.662	0.652	NaN	NaN	NaN	2.08	0.394	0.622	2.111	0.267	0.669	NaN	NaN	NaN
422	2.11	NaN	NaN	NaN	NaN	NaN	NaN	NaN	NaN	NaN	2.158	0.592	0.22	2.152	0.438	0.304	2.141	0.33	0.308	2.176	0.227	0.278	2.204	0.076	0.359	2.101	0.009	0.321	NaN	NaN	NaN	NaN	NaN	NaN	2.121	0.662	0.652	NaN	NaN	NaN	2.079	0.394	0.622	2.108	0.267	0.67	NaN	NaN	NaN
423	2.115	NaN	NaN	NaN	NaN	NaN	NaN	NaN	NaN	NaN	2.157	0.592	0.22	2.152	0.438	0.304	2.141	0.33	0.308	2.176	0.227	0.278	2.204	0.076	0.36	2.101	0.009	0.321	NaN	NaN	NaN	NaN	NaN	NaN	2.12	0.661	0.653	NaN	NaN	NaN	2.077	0.394	0.622	2.105	0.266	0.67	NaN	NaN	NaN
424	2.12	NaN	NaN	NaN	NaN	NaN	NaN	NaN	NaN	NaN	2.157	0.593	0.22	2.152	0.438	0.304	2.141	0.33	0.308	2.175	0.227	0.278	2.204	0.076	0.36	2.101	0.009	0.321	NaN	NaN	NaN	NaN	NaN	NaN	2.119	0.66	0.654	NaN	NaN	NaN	2.076	0.394	0.622	2.105	0.266	0.67	NaN	NaN	NaN
425	2.125	NaN	NaN	NaN	NaN	NaN	NaN	NaN	NaN	NaN	2.156	0.593	0.221	2.152	0.438	0.304	2.141	0.33	0.308	2.175	0.227	0.278	2.203	0.076	0.36	2.101	0.009	0.321	NaN	NaN	NaN	NaN	NaN	NaN	2.117	0.66	0.654	NaN	NaN	NaN	2.071	0.394	0.623	2.109	0.264	0.671	NaN	NaN	NaN
426	2.13	NaN	NaN	NaN	2.106	0.797	0.272	NaN	NaN	NaN	2.156	0.593	0.221	2.152	0.438	0.304	2.141	0.329	0.308	2.174	0.227	0.278	2.203	0.076	0.359	2.101	0.009	0.321	NaN	NaN	NaN	NaN	NaN	NaN	2.116	0.66	0.654	NaN	NaN	NaN	2.064	0.396	0.625	2.118	0.261	0.674	NaN	NaN	NaN
427	2.135	NaN	NaN	NaN	2.104	0.797	0.272	NaN	NaN	NaN	2.155	0.593	0.221	2.151	0.438	0.304	2.14	0.33	0.309	2.174	0.226	0.278	2.203	0.076	0.36	2.101	0.009	0.321	NaN	NaN	NaN	NaN	NaN	NaN	2.115	0.66	0.654	NaN	NaN	NaN	2.064	0.395	0.625	2.116	0.261	0.675	NaN	NaN	NaN
428	2.14	NaN	NaN	NaN	2.101	0.798	0.272	NaN	NaN	NaN	2.154	0.594	0.221	2.149	0.439	0.304	2.139	0.33	0.309	2.173	0.226	0.278	2.203	0.076	0.359	2.101	0.009	0.321	NaN	NaN	NaN	NaN	NaN	NaN	2.113	0.66	0.653	NaN	NaN	NaN	2.065	0.395	0.625	2.108	0.262	0.674	NaN	NaN	NaN
429	2.145	NaN	NaN	NaN	2.099	0.798	0.272	NaN	NaN	NaN	2.153	0.593	0.221	2.146	0.439	0.304	2.138	0.329	0.309	2.173	0.226	0.278	2.214	0.071	0.363	2.101	0.009	0.321	NaN	NaN	NaN	NaN	NaN	NaN	2.112	0.66	0.653	NaN	NaN	NaN	2.062	0.395	0.625	2.097	0.264	0.672	NaN	NaN	NaN
430	2.15	NaN	NaN	NaN	2.097	0.798	0.272	NaN	NaN	NaN	2.152	0.593	0.222	2.143	0.439	0.304	2.136	0.329	0.31	2.172	0.226	0.278	2.229	0.065	0.366	2.101	0.009	0.321	NaN	NaN	NaN	NaN	NaN	NaN	2.112	0.66	0.653	NaN	NaN	NaN	2.064	0.393	0.622	2.093	0.264	0.671	NaN	NaN	NaN
431	2.155	NaN	NaN	NaN	2.094	0.799	0.272	NaN	NaN	NaN	2.151	0.593	0.223	2.143	0.439	0.304	2.135	0.328	0.31	2.172	0.227	0.278	2.221	0.069	0.364	2.101	0.008	0.321	NaN	NaN	NaN	NaN	NaN	NaN	2.11	0.66	0.654	NaN	NaN	NaN	2.063	0.391	0.621	2.091	0.264	0.671	NaN	NaN	NaN
432	2.16	NaN	NaN	NaN	2.111	0.793	0.263	NaN	NaN	NaN	2.15	0.593	0.223	2.142	0.438	0.305	2.133	0.328	0.31	2.171	0.226	0.278	2.242	0.059	0.37	2.101	0.008	0.321	NaN	NaN	NaN	NaN	NaN	NaN	2.109	0.66	0.654	NaN	NaN	NaN	2.058	0.393	0.622	2.089	0.264	0.671	NaN	NaN	NaN
433	2.165	NaN	NaN	NaN	2.153	0.779	0.242	NaN	NaN	NaN	2.15	0.594	0.224	2.14	0.438	0.305	2.131	0.328	0.31	2.171	0.226	0.278	2.247	0.057	0.371	2.101	0.008	0.321	NaN	NaN	NaN	NaN	NaN	NaN	2.108	0.659	0.654	NaN	NaN	NaN	2.048	0.397	0.625	2.087	0.264	0.672	NaN	NaN	NaN
434	2.17	NaN	NaN	NaN	2.163	0.776	0.237	NaN	NaN	NaN	2.149	0.593	0.223	2.139	0.438	0.304	2.131	0.328	0.31	2.17	0.226	0.278	2.248	0.057	0.372	2.101	0.008	0.321	NaN	NaN	NaN	NaN	NaN	NaN	2.106	0.659	0.655	NaN	NaN	NaN	2.045	0.397	0.626	2.085	0.264	0.672	NaN	NaN	NaN
435	2.175	NaN	NaN	NaN	2.165	0.775	0.236	NaN	NaN	NaN	2.148	0.594	0.223	2.138	0.438	0.304	2.13	0.328	0.31	2.17	0.226	0.279	2.249	0.056	0.372	2.101	0.008	0.321	NaN	NaN	NaN	NaN	NaN	NaN	2.105	0.658	0.655	NaN	NaN	NaN	2.048	0.396	0.625	2.09	0.261	0.674	NaN	NaN	NaN
436	2.18	NaN	NaN	NaN	2.16	0.769	0.235	NaN	NaN	NaN	2.147	0.594	0.223	2.137	0.438	0.304	2.13	0.328	0.31	2.17	0.226	0.279	2.248	0.057	0.372	2.101	0.008	0.321	NaN	NaN	NaN	NaN	NaN	NaN	2.104	0.658	0.655	NaN	NaN	NaN	2.051	0.394	0.625	2.098	0.258	0.676	NaN	NaN	NaN
437	2.185	NaN	NaN	NaN	2.152	0.762	0.234	NaN	NaN	NaN	2.147	0.594	0.223	2.136	0.438	0.304	2.129	0.328	0.31	2.169	0.226	0.279	2.248	0.057	0.372	2.101	0.008	0.321	NaN	NaN	NaN	NaN	NaN	NaN	2.103	0.658	0.655	NaN	NaN	NaN	2.048	0.394	0.625	2.085	0.261	0.673	NaN	NaN	NaN
438	2.19	NaN	NaN	NaN	2.16	0.772	0.236	NaN	NaN	NaN	2.146	0.594	0.224	2.136	0.438	0.304	2.128	0.328	0.309	2.168	0.226	0.279	2.248	0.057	0.372	2.101	0.008	0.321	NaN	NaN	NaN	NaN	NaN	NaN	2.102	0.658	0.655	NaN	NaN	NaN	2.048	0.393	0.623	2.08	0.262	0.672	NaN	NaN	NaN
439	2.195	NaN	NaN	NaN	2.156	0.768	0.236	NaN	NaN	NaN	2.145	0.594	0.225	2.135	0.438	0.304	2.127	0.328	0.309	2.168	0.226	0.279	2.248	0.057	0.372	2.101	0.008	0.321	NaN	NaN	NaN	NaN	NaN	NaN	2.1	0.658	0.655	NaN	NaN	NaN	2.039	0.396	0.626	2.085	0.26	0.674	NaN	NaN	NaN
440	2.2	2.068	0.801	0.27	2.144	0.754	0.235	NaN	NaN	NaN	2.143	0.594	0.225	2.133	0.438	0.305	2.127	0.328	0.309	2.167	0.226	0.279	2.248	0.057	0.372	2.101	0.008	0.321	NaN	NaN	NaN	NaN	NaN	NaN	2.099	0.657	0.656	NaN	NaN	NaN	2.036	0.397	0.627	2.091	0.257	0.676	NaN	NaN	NaN
441	2.205	2.066	0.802	0.271	2.14	0.751	0.235	NaN	NaN	NaN	2.142	0.593	0.225	2.131	0.438	0.305	2.127	0.328	0.309	2.167	0.226	0.279	2.248	0.057	0.372	2.101	0.008	0.322	NaN	NaN	NaN	NaN	NaN	NaN	2.097	0.657	0.656	NaN	NaN	NaN	2.034	0.396	0.627	2.077	0.26	0.673	NaN	NaN	NaN
442	2.21	2.065	0.802	0.271	2.138	0.75	0.235	NaN	NaN	NaN	2.14	0.592	0.225	2.132	0.437	0.305	2.127	0.327	0.309	2.167	0.226	0.278	2.248	0.057	0.372	2.101	0.008	0.322	NaN	NaN	NaN	NaN	NaN	NaN	2.096	0.657	0.656	NaN	NaN	NaN	2.032	0.396	0.627	2.073	0.261	0.672	NaN	NaN	NaN
443	2.215	2.064	0.803	0.272	2.137	0.75	0.235	NaN	NaN	NaN	2.138	0.592	0.225	2.133	0.436	0.306	2.126	0.327	0.309	2.166	0.226	0.278	2.236	0.062	0.369	2.101	0.008	0.322	NaN	NaN	NaN	NaN	NaN	NaN	2.094	0.656	0.657	NaN	NaN	NaN	2.031	0.395	0.627	2.074	0.259	0.673	NaN	NaN	NaN
444	2.22	2.069	0.801	0.274	2.136	0.75	0.235	NaN	NaN	NaN	2.138	0.592	0.225	2.134	0.435	0.306	2.126	0.326	0.309	2.165	0.227	0.278	2.21	0.073	0.362	2.102	0.008	0.321	NaN	NaN	NaN	NaN	NaN	NaN	2.093	0.656	0.658	NaN	NaN	NaN	2.031	0.395	0.627	2.082	0.256	0.676	NaN	NaN	NaN
445	2.225	2.08	0.798	0.277	2.135	0.75	0.235	NaN	NaN	NaN	2.136	0.591	0.225	2.135	0.434	0.306	2.126	0.326	0.31	2.164	0.227	0.278	2.215	0.071	0.363	2.102	0.008	0.321	NaN	NaN	NaN	NaN	NaN	NaN	2.092	0.656	0.658	NaN	NaN	NaN	2.031	0.394	0.627	2.079	0.256	0.675	NaN	NaN	NaN
446	2.23	2.081	0.798	0.277	2.134	0.75	0.236	NaN	NaN	NaN	2.135	0.591	0.225	2.134	0.434	0.306	2.124	0.326	0.31	2.163	0.226	0.279	2.227	0.066	0.366	2.101	0.008	0.321	NaN	NaN	NaN	NaN	NaN	NaN	2.091	0.656	0.658	NaN	NaN	NaN	2.03	0.393	0.627	2.068	0.258	0.673	NaN	NaN	NaN
447	2.235	2.076	0.799	0.277	2.133	0.75	0.236	NaN	NaN	NaN	2.135	0.592	0.225	2.134	0.433	0.306	2.123	0.326	0.31	2.163	0.226	0.279	2.208	0.075	0.361	2.101	0.008	0.322	NaN	NaN	NaN	NaN	NaN	NaN	2.089	0.655	0.658	NaN	NaN	NaN	2.029	0.393	0.626	2.064	0.258	0.672	NaN	NaN	NaN
448	2.24	2.069	0.801	0.277	2.132	0.749	0.236	NaN	NaN	NaN	2.135	0.593	0.226	2.134	0.432	0.306	2.122	0.325	0.31	2.163	0.226	0.279	2.203	0.077	0.36	2.102	0.008	0.321	NaN	NaN	NaN	NaN	NaN	NaN	2.087	0.654	0.658	NaN	NaN	NaN	2.03	0.391	0.626	2.062	0.258	0.671	NaN	NaN	NaN
449	2.245	2.063	0.801	0.276	2.13	0.749	0.237	NaN	NaN	NaN	2.133	0.592	0.226	2.132	0.432	0.306	2.12	0.325	0.31	2.162	0.226	0.279	2.201	0.078	0.36	2.102	0.008	0.322	NaN	NaN	NaN	NaN	NaN	NaN	2.085	0.653	0.658	NaN	NaN	NaN	2.032	0.39	0.625	2.061	0.257	0.671	NaN	NaN	NaN
450	2.25	2.06	0.801	0.276	2.129	0.749	0.237	NaN	NaN	NaN	2.132	0.591	0.227	2.128	0.433	0.306	2.119	0.325	0.31	2.162	0.226	0.279	2.201	0.078	0.359	2.101	0.008	0.322	NaN	NaN	NaN	NaN	NaN	NaN	2.084	0.654	0.659	NaN	NaN	NaN	2.029	0.39	0.625	2.058	0.257	0.672	NaN	NaN	NaN
451	2.255	2.059	0.8	0.276	2.128	0.749	0.237	NaN	NaN	NaN	2.13	0.591	0.227	2.126	0.433	0.306	2.118	0.325	0.31	2.161	0.226	0.279	2.2	0.078	0.36	2.102	0.008	0.322	NaN	NaN	NaN	NaN	NaN	NaN	2.083	0.654	0.659	NaN	NaN	NaN	2.032	0.387	0.623	2.055	0.257	0.671	NaN	NaN	NaN
452	2.26	2.059	0.801	0.276	2.128	0.748	0.238	NaN	NaN	NaN	2.129	0.59	0.227	2.126	0.432	0.306	2.117	0.325	0.31	2.16	0.226	0.279	2.2	0.078	0.36	2.101	0.008	0.322	NaN	NaN	NaN	NaN	NaN	NaN	2.081	0.653	0.659	NaN	NaN	NaN	2.031	0.386	0.622	2.055	0.258	0.671	NaN	NaN	NaN
453	2.265	2.058	0.801	0.276	2.126	0.748	0.239	NaN	NaN	NaN	2.129	0.59	0.228	2.125	0.432	0.306	2.116	0.325	0.31	2.16	0.226	0.279	2.2	0.078	0.36	2.102	0.008	0.322	NaN	NaN	NaN	NaN	NaN	NaN	2.08	0.652	0.659	NaN	NaN	NaN	2.03	0.386	0.623	2.054	0.256	0.671	NaN	NaN	NaN
454	2.27	2.057	0.801	0.277	2.125	0.748	0.24	NaN	NaN	NaN	2.128	0.59	0.229	2.123	0.432	0.306	2.114	0.325	0.31	2.159	0.226	0.279	2.2	0.078	0.36	2.101	0.008	0.322	NaN	NaN	NaN	NaN	NaN	NaN	2.078	0.652	0.659	NaN	NaN	NaN	2.029	0.386	0.624	2.051	0.255	0.672	NaN	NaN	NaN
455	2.275	2.055	0.801	0.277	2.124	0.748	0.24	NaN	NaN	NaN	2.128	0.59	0.229	2.122	0.432	0.306	2.113	0.325	0.31	2.159	0.226	0.279	2.2	0.078	0.36	2.101	0.008	0.322	NaN	NaN	NaN	NaN	NaN	NaN	2.078	0.652	0.66	NaN	NaN	NaN	2.028	0.386	0.624	2.048	0.254	0.672	NaN	NaN	NaN
456	2.28	2.053	0.801	0.277	2.123	0.748	0.24	NaN	NaN	NaN	2.127	0.59	0.23	2.121	0.431	0.306	2.112	0.324	0.31	2.158	0.226	0.28	2.2	0.078	0.36	2.101	0.008	0.321	NaN	NaN	NaN	NaN	NaN	NaN	2.077	0.652	0.66	NaN	NaN	NaN	2.026	0.385	0.624	2.047	0.254	0.672	NaN	NaN	NaN
457	2.285	NaN	NaN	NaN	2.122	0.748	0.241	NaN	NaN	NaN	2.125	0.59	0.23	2.118	0.432	0.306	2.112	0.324	0.31	2.158	0.226	0.28	2.2	0.078	0.361	2.101	0.008	0.321	NaN	NaN	NaN	NaN	NaN	NaN	2.075	0.651	0.661	NaN	NaN	NaN	2.024	0.385	0.624	2.044	0.254	0.673	NaN	NaN	NaN
458	2.29	2.066	0.796	0.283	2.121	0.748	0.241	NaN	NaN	NaN	2.124	0.59	0.231	2.115	0.432	0.307	2.112	0.323	0.31	2.157	0.225	0.28	2.2	0.079	0.361	2.102	0.008	0.322	NaN	NaN	NaN	NaN	NaN	NaN	2.072	0.65	0.662	NaN	NaN	NaN	2.023	0.384	0.624	2.047	0.252	0.675	NaN	NaN	NaN
459	2.295	2.066	0.796	0.283	2.12	0.748	0.241	NaN	NaN	NaN	2.123	0.589	0.231	2.115	0.431	0.308	2.112	0.322	0.31	2.156	0.225	0.28	2.2	0.078	0.361	2.101	0.008	0.322	NaN	NaN	NaN	NaN	NaN	NaN	2.071	0.649	0.662	NaN	NaN	NaN	2.02	0.384	0.624	2.053	0.248	0.677	NaN	NaN	NaN
460	2.3	2.065	0.796	0.283	2.118	0.747	0.242	NaN	NaN	NaN	2.122	0.589	0.231	2.117	0.43	0.308	2.111	0.322	0.31	2.155	0.225	0.28	2.2	0.079	0.361	2.101	0.008	0.322	NaN	NaN	NaN	NaN	NaN	NaN	2.068	0.647	0.662	NaN	NaN	NaN	2.016	0.384	0.625	2.041	0.251	0.674	NaN	NaN	NaN
461	2.305	2.062	0.796	0.283	2.117	0.747	0.242	NaN	NaN	NaN	2.121	0.589	0.231	2.117	0.43	0.308	2.11	0.322	0.31	2.155	0.224	0.279	2.2	0.079	0.361	2.101	0.008	0.322	NaN	NaN	NaN	NaN	NaN	NaN	2.064	0.643	0.662	NaN	NaN	NaN	2.01	0.384	0.626	2.036	0.252	0.674	NaN	NaN	NaN
462	2.31	NaN	NaN	NaN	2.116	0.747	0.242	NaN	NaN	NaN	2.12	0.589	0.231	2.116	0.429	0.308	2.108	0.322	0.311	2.154	0.224	0.279	2.2	0.079	0.361	2.102	0.008	0.322	NaN	NaN	NaN	NaN	NaN	NaN	2.063	0.643	0.662	NaN	NaN	NaN	2.014	0.383	0.625	2.038	0.25	0.675	NaN	NaN	NaN
463	2.315	2.04	0.798	0.279	2.119	0.745	0.244	NaN	NaN	NaN	2.12	0.589	0.231	2.114	0.429	0.308	2.107	0.321	0.311	2.153	0.224	0.28	2.2	0.079	0.361	2.102	0.008	0.322	NaN	NaN	NaN	NaN	NaN	NaN	2.062	0.644	0.662	NaN	NaN	NaN	2.01	0.383	0.627	2.042	0.248	0.677	NaN	NaN	NaN
464	2.32	NaN	NaN	NaN	2.121	0.743	0.246	NaN	NaN	NaN	2.118	0.589	0.232	2.111	0.429	0.308	2.106	0.32	0.311	2.153	0.224	0.28	2.2	0.079	0.362	2.102	0.008	0.322	NaN	NaN	NaN	NaN	NaN	NaN	2.062	0.645	0.662	NaN	NaN	NaN	2.001	0.385	0.629	2.031	0.251	0.675	NaN	NaN	NaN
465	2.325	2.038	0.798	0.28	2.114	0.744	0.245	NaN	NaN	NaN	2.117	0.588	0.232	2.105	0.43	0.308	2.105	0.32	0.311	2.152	0.224	0.28	2.2	0.079	0.362	2.102	0.008	0.322	NaN	NaN	NaN	NaN	NaN	NaN	2.061	0.645	0.663	NaN	NaN	NaN	1.998	0.385	0.629	2.028	0.251	0.674	NaN	NaN	NaN
466	2.33	2.037	0.798	0.28	2.111	0.745	0.246	NaN	NaN	NaN	2.115	0.588	0.233	2.101	0.43	0.308	2.104	0.32	0.311	2.152	0.224	0.279	2.2	0.079	0.362	2.101	0.008	0.322	NaN	NaN	NaN	NaN	NaN	NaN	2.058	0.644	0.663	NaN	NaN	NaN	1.999	0.383	0.628	2.025	0.25	0.674	NaN	NaN	NaN
467	2.335	2.035	0.798	0.281	2.11	0.745	0.246	NaN	NaN	NaN	2.113	0.586	0.233	2.1	0.431	0.308	2.102	0.32	0.311	2.151	0.224	0.279	2.199	0.079	0.362	2.101	0.008	0.322	NaN	NaN	NaN	NaN	NaN	NaN	2.057	0.643	0.664	NaN	NaN	NaN	2.003	0.38	0.626	2.023	0.25	0.674	NaN	NaN	NaN
468	2.34	2.032	0.798	0.283	2.109	0.745	0.246	NaN	NaN	NaN	2.111	0.585	0.233	2.102	0.429	0.309	2.101	0.32	0.311	2.151	0.224	0.279	2.199	0.079	0.362	2.102	0.008	0.322	NaN	NaN	NaN	NaN	NaN	NaN	2.056	0.642	0.666	NaN	NaN	NaN	2.002	0.379	0.626	2.021	0.251	0.674	NaN	NaN	NaN
469	2.345	2.037	0.797	0.285	2.107	0.745	0.246	NaN	NaN	NaN	2.111	0.587	0.234	2.104	0.428	0.31	2.099	0.32	0.311	2.15	0.225	0.279	2.199	0.079	0.362	2.102	0.008	0.322	NaN	NaN	NaN	NaN	NaN	NaN	2.055	0.642	0.666	NaN	NaN	NaN	2	0.379	0.626	2.019	0.25	0.675	NaN	NaN	NaN
470	2.35	2.05	0.793	0.287	2.104	0.745	0.246	NaN	NaN	NaN	2.108	0.584	0.234	2.106	0.427	0.31	2.099	0.319	0.311	2.148	0.225	0.279	2.199	0.08	0.362	2.102	0.007	0.322	NaN	NaN	NaN	NaN	NaN	NaN	2.052	0.642	0.666	NaN	NaN	NaN	1.999	0.38	0.628	2.018	0.249	0.675	NaN	NaN	NaN
471	2.355	2.053	0.792	0.288	2.099	0.745	0.246	2.125	0.767	0.25	2.107	0.585	0.235	2.104	0.426	0.311	2.099	0.319	0.311	2.148	0.225	0.279	2.199	0.08	0.363	2.102	0.007	0.322	NaN	NaN	NaN	NaN	NaN	NaN	2.05	0.642	0.666	NaN	NaN	NaN	1.993	0.381	0.629	2.017	0.249	0.675	NaN	NaN	NaN
472	2.36	NaN	NaN	NaN	2.096	0.744	0.247	2.123	0.767	0.251	2.106	0.585	0.235	2.098	0.427	0.311	2.098	0.319	0.312	2.147	0.224	0.279	2.199	0.08	0.363	2.102	0.007	0.322	NaN	NaN	NaN	NaN	NaN	NaN	2.049	0.642	0.667	NaN	NaN	NaN	1.987	0.382	0.631	2.015	0.249	0.675	NaN	NaN	NaN
473	2.365	NaN	NaN	NaN	2.095	0.744	0.249	2.122	0.767	0.252	2.105	0.585	0.236	2.095	0.427	0.311	2.096	0.318	0.312	2.146	0.224	0.28	2.199	0.08	0.363	2.102	0.007	0.322	NaN	NaN	NaN	NaN	NaN	NaN	2.047	0.642	0.667	NaN	NaN	NaN	1.987	0.381	0.631	2.013	0.249	0.675	NaN	NaN	NaN
474	2.37	NaN	NaN	NaN	2.077	0.756	0.259	2.115	0.761	0.251	2.104	0.585	0.236	2.093	0.427	0.31	2.094	0.317	0.312	2.145	0.224	0.28	2.199	0.08	0.363	2.102	0.007	0.322	NaN	NaN	NaN	NaN	NaN	NaN	2.045	0.641	0.668	NaN	NaN	NaN	1.983	0.381	0.633	2.012	0.249	0.675	NaN	NaN	NaN
475	2.375	NaN	NaN	NaN	2.038	0.786	0.279	2.098	0.748	0.251	2.103	0.584	0.237	2.092	0.427	0.31	2.092	0.317	0.312	2.144	0.224	0.28	2.199	0.08	0.363	2.102	0.007	0.322	NaN	NaN	NaN	NaN	NaN	NaN	2.041	0.639	0.668	NaN	NaN	NaN	1.985	0.38	0.632	2.015	0.247	0.677	NaN	NaN	NaN
476	2.38	NaN	NaN	NaN	2.027	0.793	0.285	2.094	0.744	0.251	2.101	0.583	0.237	2.09	0.426	0.31	2.091	0.316	0.313	2.143	0.223	0.281	2.199	0.081	0.363	2.101	0.007	0.322	NaN	NaN	NaN	2.143	0.777	0.62	2.04	0.639	0.669	NaN	NaN	NaN	1.984	0.379	0.632	2.025	0.243	0.68	NaN	NaN	NaN
477	2.385	NaN	NaN	NaN	2.022	0.795	0.289	2.093	0.743	0.251	2.099	0.582	0.238	2.087	0.425	0.31	2.091	0.316	0.313	2.142	0.223	0.281	2.199	0.081	0.363	2.102	0.007	0.322	NaN	NaN	NaN	2.139	0.774	0.621	2.04	0.641	0.671	NaN	NaN	NaN	1.982	0.378	0.632	2.022	0.243	0.68	NaN	NaN	NaN
478	2.39	NaN	NaN	NaN	2.02	0.795	0.29	2.093	0.742	0.251	2.098	0.582	0.238	2.088	0.424	0.311	2.089	0.316	0.313	2.142	0.223	0.281	2.198	0.081	0.363	2.102	0.007	0.322	NaN	NaN	NaN	2.131	0.767	0.621	2.038	0.641	0.672	NaN	NaN	NaN	1.977	0.379	0.633	2.009	0.247	0.676	NaN	NaN	NaN
479	2.395	NaN	NaN	NaN	2.02	0.794	0.291	2.091	0.742	0.252	2.097	0.583	0.239	2.09	0.422	0.312	2.087	0.317	0.313	2.141	0.224	0.281	2.198	0.081	0.363	2.102	0.007	0.322	NaN	NaN	NaN	2.128	0.765	0.622	2.036	0.64	0.672	NaN	NaN	NaN	1.97	0.38	0.634	2.004	0.248	0.675	NaN	NaN	NaN
480	2.4	NaN	NaN	NaN	2.02	0.793	0.291	2.087	0.741	0.252	2.096	0.582	0.24	2.092	0.42	0.313	2.084	0.316	0.314	2.141	0.224	0.282	2.197	0.082	0.363	2.102	0.007	0.322	NaN	NaN	NaN	2.129	0.767	0.623	2.034	0.64	0.673	NaN	NaN	NaN	1.973	0.377	0.632	2	0.248	0.676	NaN	NaN	NaN
481	2.405	NaN	NaN	NaN	2.017	0.793	0.292	2.084	0.74	0.254	2.094	0.582	0.241	2.091	0.42	0.313	2.083	0.316	0.314	2.14	0.224	0.282	2.197	0.082	0.363	2.102	0.007	0.322	NaN	NaN	NaN	2.13	0.77	0.623	2.032	0.639	0.674	NaN	NaN	NaN	1.969	0.377	0.632	1.998	0.248	0.677	NaN	NaN	NaN
482	2.41	2.192	0.812	0.434	2.014	0.793	0.292	2.082	0.74	0.255	2.093	0.582	0.241	2.088	0.42	0.314	2.081	0.316	0.314	2.139	0.224	0.282	2.197	0.082	0.365	2.101	0.007	0.322	NaN	NaN	NaN	2.125	0.766	0.623	2.029	0.637	0.675	NaN	NaN	NaN	1.963	0.379	0.635	1.996	0.248	0.677	NaN	NaN	NaN
483	2.415	NaN	NaN	NaN	2.013	0.793	0.293	2.082	0.74	0.256	2.092	0.582	0.242	2.089	0.418	0.315	2.081	0.315	0.315	2.138	0.224	0.283	2.197	0.082	0.365	2.101	0.007	0.322	NaN	NaN	NaN	NaN	NaN	NaN	2.027	0.637	0.676	NaN	NaN	NaN	1.964	0.377	0.635	1.993	0.248	0.677	NaN	NaN	NaN
484	2.42	NaN	NaN	NaN	2.015	0.792	0.296	2.082	0.74	0.256	2.091	0.581	0.242	2.09	0.417	0.315	2.08	0.315	0.315	2.137	0.224	0.283	2.197	0.082	0.365	2.101	0.007	0.322	NaN	NaN	NaN	2.119	0.762	0.626	2.026	0.637	0.676	NaN	NaN	NaN	1.963	0.376	0.634	1.989	0.247	0.678	NaN	NaN	NaN
485	2.425	NaN	NaN	NaN	2.018	0.79	0.298	2.08	0.739	0.256	2.088	0.58	0.243	2.088	0.417	0.315	2.079	0.314	0.315	2.137	0.224	0.283	2.197	0.082	0.365	2.101	0.007	0.322	NaN	NaN	NaN	2.117	0.762	0.626	2.024	0.636	0.677	NaN	NaN	NaN	1.962	0.376	0.634	1.987	0.246	0.679	NaN	NaN	NaN
486	2.43	NaN	NaN	NaN	2.012	0.79	0.297	2.076	0.739	0.256	2.086	0.579	0.244	2.084	0.417	0.316	2.078	0.314	0.315	2.136	0.225	0.283	2.197	0.083	0.365	2.101	0.007	0.322	NaN	NaN	NaN	2.116	0.762	0.627	2.021	0.634	0.678	NaN	NaN	NaN	1.96	0.375	0.635	1.985	0.246	0.679	NaN	NaN	NaN
487	2.435	NaN	NaN	NaN	2.009	0.79	0.297	2.073	0.738	0.257	2.082	0.58	0.245	2.08	0.418	0.316	2.076	0.314	0.315	2.135	0.226	0.283	2.197	0.083	0.365	2.102	0.007	0.322	NaN	NaN	NaN	2.115	0.762	0.628	2.019	0.634	0.679	NaN	NaN	NaN	1.958	0.374	0.635	1.982	0.245	0.68	NaN	NaN	NaN
488	2.44	NaN	NaN	NaN	2.007	0.79	0.297	2.071	0.738	0.258	2.077	0.581	0.248	2.071	0.42	0.315	2.075	0.314	0.315	2.134	0.226	0.283	2.197	0.083	0.365	2.102	0.007	0.322	NaN	NaN	NaN	NaN	NaN	NaN	2.017	0.634	0.68	NaN	NaN	NaN	1.957	0.374	0.634	1.979	0.245	0.681	NaN	NaN	NaN
489	2.445	2.18	0.809	0.439	2.004	0.79	0.299	2.075	0.736	0.261	2.081	0.58	0.247	2.057	0.425	0.313	2.073	0.314	0.315	2.133	0.226	0.284	2.197	0.084	0.365	2.102	0.007	0.322	NaN	NaN	NaN	2.11	0.761	0.63	2.016	0.633	0.681	NaN	NaN	NaN	1.956	0.374	0.634	1.978	0.244	0.68	NaN	NaN	NaN
490	2.45	NaN	NaN	NaN	2.007	0.788	0.301	2.08	0.734	0.263	2.081	0.58	0.247	2.053	0.426	0.312	2.071	0.315	0.316	2.132	0.227	0.284	2.197	0.084	0.365	2.102	0.007	0.322	NaN	NaN	NaN	2.109	0.761	0.63	2.014	0.632	0.681	NaN	NaN	NaN	1.953	0.373	0.635	1.975	0.244	0.68	NaN	NaN	NaN
491	2.455	2.177	0.809	0.44	2.012	0.786	0.303	2.072	0.736	0.262	2.08	0.579	0.248	2.051	0.425	0.313	2.07	0.314	0.316	2.131	0.227	0.284	2.196	0.084	0.365	2.101	0.007	0.322	NaN	NaN	NaN	NaN	NaN	NaN	2.012	0.632	0.681	NaN	NaN	NaN	1.95	0.372	0.635	1.971	0.244	0.68	NaN	NaN	NaN
492	2.46	NaN	NaN	NaN	2.004	0.786	0.302	2.069	0.737	0.262	2.076	0.577	0.248	2.049	0.425	0.313	2.07	0.314	0.316	2.13	0.227	0.284	2.195	0.085	0.365	2.101	0.007	0.322	NaN	NaN	NaN	2.105	0.76	0.632	2.01	0.631	0.682	NaN	NaN	NaN	1.948	0.373	0.635	1.969	0.244	0.68	NaN	NaN	NaN
493	2.465	NaN	NaN	NaN	1.999	0.786	0.302	2.066	0.737	0.263	2.075	0.576	0.249	2.048	0.424	0.314	2.068	0.313	0.316	2.128	0.227	0.284	2.194	0.085	0.365	2.101	0.007	0.322	NaN	NaN	NaN	2.103	0.759	0.633	2.008	0.631	0.682	NaN	NaN	NaN	1.946	0.373	0.635	1.967	0.244	0.68	NaN	NaN	NaN
494	2.47	2.172	0.808	0.443	1.996	0.787	0.303	2.063	0.736	0.264	2.07	0.577	0.25	2.047	0.424	0.315	2.066	0.313	0.317	2.127	0.227	0.283	2.194	0.086	0.365	2.101	0.007	0.322	NaN	NaN	NaN	2.101	0.759	0.634	2.007	0.631	0.683	NaN	NaN	NaN	1.945	0.374	0.635	1.966	0.244	0.679	NaN	NaN	NaN
495	2.475	NaN	NaN	NaN	1.994	0.787	0.304	2.059	0.736	0.265	2.065	0.579	0.253	2.046	0.424	0.315	2.064	0.313	0.317	2.125	0.227	0.283	2.193	0.087	0.365	2.101	0.007	0.322	NaN	NaN	NaN	2.1	0.759	0.635	2.005	0.63	0.684	NaN	NaN	NaN	1.943	0.374	0.635	1.964	0.243	0.679	NaN	NaN	NaN
496	2.48	NaN	NaN	NaN	1.993	0.787	0.307	2.056	0.735	0.266	2.069	0.578	0.252	2.045	0.423	0.316	2.062	0.314	0.317	2.124	0.227	0.283	2.193	0.088	0.365	2.101	0.007	0.322	NaN	NaN	NaN	2.098	0.758	0.635	2.001	0.627	0.685	NaN	NaN	NaN	1.94	0.373	0.635	1.962	0.243	0.68	NaN	NaN	NaN
497	2.485	2.167	0.808	0.446	1.994	0.786	0.308	2.055	0.735	0.267	2.069	0.578	0.253	2.042	0.423	0.316	2.059	0.314	0.317	2.122	0.228	0.283	2.192	0.09	0.364	2.101	0.007	0.322	NaN	NaN	NaN	2.097	0.759	0.636	2	0.628	0.685	NaN	NaN	NaN	1.938	0.372	0.636	1.966	0.241	0.681	NaN	NaN	NaN
498	2.49	NaN	NaN	NaN	1.989	0.786	0.309	2.054	0.735	0.267	2.067	0.576	0.253	2.04	0.422	0.317	2.057	0.314	0.317	2.121	0.229	0.284	2.191	0.091	0.363	2.101	0.007	0.322	NaN	NaN	NaN	NaN	NaN	NaN	1.997	0.627	0.685	NaN	NaN	NaN	1.936	0.372	0.636	1.97	0.239	0.683	NaN	NaN	NaN
499	2.495	2.163	0.807	0.448	1.986	0.786	0.31	2.053	0.735	0.268	2.064	0.573	0.252	2.038	0.422	0.316	2.055	0.314	0.317	2.119	0.23	0.284	2.19	0.092	0.363	2.101	0.007	0.322	NaN	NaN	NaN	NaN	NaN	NaN	1.995	0.626	0.685	1.937	0.454	0.639	1.935	0.372	0.636	1.961	0.242	0.681	NaN	NaN	NaN
500	2.5	NaN	NaN	NaN	1.984	0.786	0.311	2.05	0.734	0.268	2.062	0.573	0.253	2.035	0.422	0.316	2.052	0.314	0.316	2.117	0.231	0.284	2.189	0.094	0.364	2.101	0.007	0.322	NaN	NaN	NaN	2.091	0.758	0.64	1.993	0.624	0.686	1.932	0.452	0.637	1.934	0.372	0.636	1.958	0.242	0.68	NaN	NaN	NaN
501	2.505	2.16	0.807	0.45	1.982	0.786	0.312	2.047	0.733	0.269	2.06	0.573	0.253	2.032	0.422	0.317	2.049	0.314	0.316	2.115	0.233	0.284	2.188	0.095	0.365	2.101	0.007	0.322	NaN	NaN	NaN	2.089	0.758	0.64	1.991	0.624	0.687	1.93	0.451	0.637	1.934	0.373	0.636	1.956	0.243	0.68	NaN	NaN	NaN
502	2.51	NaN	NaN	NaN	1.981	0.786	0.311	2.045	0.733	0.272	2.058	0.573	0.254	2.029	0.422	0.317	2.046	0.314	0.316	2.113	0.234	0.283	2.194	0.093	0.366	2.101	0.007	0.322	NaN	NaN	NaN	2.089	0.76	0.642	1.992	0.627	0.688	1.929	0.451	0.638	1.932	0.372	0.637	1.954	0.242	0.68	NaN	NaN	NaN
503	2.515	2.158	0.808	0.452	1.978	0.785	0.312	2.043	0.733	0.273	2.056	0.574	0.254	2.026	0.422	0.317	2.043	0.315	0.316	2.111	0.235	0.283	2.202	0.091	0.367	2.101	0.007	0.322	NaN	NaN	NaN	2.09	0.763	0.644	1.988	0.625	0.688	1.927	0.45	0.638	1.931	0.371	0.637	1.954	0.242	0.681	NaN	NaN	NaN
504	2.52	NaN	NaN	NaN	1.975	0.785	0.314	2.042	0.733	0.274	2.054	0.575	0.255	2.024	0.422	0.317	2.039	0.316	0.315	2.108	0.236	0.283	2.196	0.095	0.366	2.101	0.007	0.322	NaN	NaN	NaN	2.085	0.759	0.643	1.986	0.624	0.69	1.926	0.45	0.638	1.929	0.371	0.637	1.954	0.242	0.682	NaN	NaN	NaN
505	2.525	2.155	0.808	0.454	1.973	0.785	0.316	2.04	0.734	0.275	2.054	0.575	0.256	2.021	0.423	0.316	2.037	0.317	0.315	2.105	0.237	0.282	2.202	0.095	0.368	2.101	0.007	0.322	NaN	NaN	NaN	2.083	0.759	0.644	1.985	0.625	0.689	1.922	0.451	0.64	1.928	0.37	0.637	1.955	0.241	0.682	NaN	NaN	NaN
506	2.53	NaN	NaN	NaN	1.972	0.785	0.317	2.039	0.733	0.276	2.052	0.576	0.257	2.018	0.423	0.316	2.034	0.317	0.314	2.103	0.239	0.282	2.198	0.098	0.367	2.101	0.007	0.322	NaN	NaN	NaN	2.081	0.759	0.644	1.983	0.625	0.689	1.912	0.454	0.642	1.928	0.37	0.637	1.956	0.24	0.683	NaN	NaN	NaN
507	2.535	2.151	0.809	0.456	1.97	0.786	0.318	2.037	0.734	0.278	2.051	0.576	0.258	2.014	0.424	0.316	2.03	0.319	0.313	2.101	0.241	0.281	2.206	0.096	0.367	2.101	0.007	0.322	NaN	NaN	NaN	2.079	0.759	0.645	1.983	0.626	0.69	1.908	0.455	0.643	1.929	0.371	0.638	1.956	0.24	0.683	NaN	NaN	NaN
508	2.54	2.151	0.809	0.456	1.969	0.786	0.318	2.036	0.734	0.279	2.05	0.577	0.258	2.011	0.424	0.316	2.026	0.32	0.312	2.099	0.241	0.281	2.183	0.107	0.361	2.101	0.008	0.322	NaN	NaN	NaN	2.078	0.759	0.646	1.983	0.628	0.692	1.912	0.454	0.643	1.928	0.37	0.639	1.956	0.24	0.684	NaN	NaN	NaN
509	2.545	NaN	NaN	NaN	1.967	0.785	0.318	2.034	0.734	0.279	2.048	0.577	0.258	2.007	0.424	0.315	2.022	0.321	0.311	2.097	0.242	0.281	2.176	0.112	0.36	2.101	0.008	0.322	NaN	NaN	NaN	2.076	0.76	0.647	1.98	0.626	0.693	1.921	0.452	0.643	1.928	0.37	0.64	1.955	0.24	0.684	NaN	NaN	NaN
510	2.55	2.148	0.811	0.459	1.966	0.786	0.32	2.032	0.734	0.28	2.047	0.578	0.258	2.004	0.425	0.315	2.017	0.323	0.311	2.091	0.246	0.278	2.172	0.115	0.359	2.101	0.008	0.321	NaN	NaN	NaN	2.075	0.76	0.648	1.979	0.627	0.694	1.924	0.452	0.643	1.928	0.37	0.641	1.955	0.239	0.684	NaN	NaN	NaN
511	2.555	2.146	0.811	0.459	1.965	0.787	0.322	2.031	0.734	0.281	2.045	0.579	0.259	2.001	0.426	0.314	2.013	0.324	0.309	2.087	0.249	0.278	2.169	0.118	0.359	2.101	0.008	0.321	NaN	NaN	NaN	2.073	0.76	0.648	1.979	0.628	0.695	1.924	0.451	0.644	1.927	0.369	0.641	1.954	0.239	0.684	NaN	NaN	NaN
512	2.56	2.146	0.811	0.46	1.966	0.787	0.323	2.029	0.735	0.283	2.044	0.579	0.259	1.997	0.426	0.313	2.008	0.326	0.308	2.083	0.252	0.278	2.166	0.121	0.358	2.1	0.009	0.321	NaN	NaN	NaN	2.073	0.762	0.65	1.979	0.629	0.695	1.924	0.45	0.644	1.926	0.368	0.642	1.955	0.239	0.685	NaN	NaN	NaN
513	2.565	NaN	NaN	NaN	1.966	0.787	0.324	2.029	0.735	0.283	2.042	0.579	0.259	1.993	0.427	0.312	2	0.329	0.306	2.079	0.254	0.277	2.163	0.125	0.356	2.099	0.009	0.321	NaN	NaN	NaN	2.073	0.765	0.651	1.979	0.63	0.696	1.924	0.45	0.645	1.926	0.368	0.643	1.955	0.238	0.685	NaN	NaN	NaN
514	2.57	2.142	0.813	0.463	1.967	0.787	0.324	2.028	0.736	0.284	2.04	0.579	0.258	1.989	0.428	0.311	1.994	0.33	0.305	2.074	0.257	0.276	2.16	0.128	0.356	2.098	0.01	0.32	NaN	NaN	NaN	2.069	0.762	0.651	1.979	0.632	0.697	1.924	0.449	0.646	1.926	0.367	0.644	1.955	0.238	0.685	NaN	NaN	NaN
515	2.575	2.142	0.813	0.464	1.967	0.788	0.324	2.027	0.737	0.284	2.036	0.578	0.258	1.985	0.429	0.31	1.989	0.332	0.303	2.07	0.259	0.275	2.164	0.127	0.359	2.097	0.01	0.32	NaN	NaN	NaN	2.067	0.762	0.652	1.978	0.632	0.697	1.921	0.45	0.648	1.926	0.367	0.644	1.954	0.238	0.685	NaN	NaN	NaN
516	2.58	NaN	NaN	NaN	1.966	0.788	0.324	2.026	0.737	0.285	2.033	0.579	0.258	1.981	0.43	0.309	1.984	0.333	0.303	2.065	0.26	0.274	2.17	0.124	0.359	2.097	0.011	0.32	NaN	NaN	NaN	2.066	0.763	0.653	1.977	0.632	0.698	1.914	0.452	0.65	1.927	0.368	0.644	1.954	0.238	0.685	NaN	NaN	NaN
517	2.585	2.14	0.815	0.466	1.964	0.788	0.325	2.026	0.737	0.286	2.031	0.579	0.258	1.976	0.431	0.309	1.98	0.334	0.303	2.06	0.261	0.272	2.152	0.132	0.353	2.096	0.011	0.319	NaN	NaN	NaN	2.064	0.763	0.653	1.976	0.632	0.698	1.915	0.452	0.65	1.927	0.368	0.644	1.955	0.238	0.685	NaN	NaN	NaN
518	2.59	2.138	0.815	0.467	1.961	0.789	0.326	2.026	0.738	0.286	2.03	0.579	0.258	1.971	0.433	0.308	1.976	0.335	0.302	2.056	0.264	0.272	2.144	0.135	0.351	2.095	0.012	0.319	NaN	NaN	NaN	2.063	0.763	0.654	1.976	0.632	0.699	1.922	0.449	0.648	1.927	0.368	0.645	1.955	0.238	0.685	NaN	NaN	NaN
519	2.595	NaN	NaN	NaN	1.959	0.79	0.327	2.025	0.738	0.286	2.029	0.579	0.258	1.967	0.434	0.307	1.971	0.337	0.302	2.052	0.266	0.271	2.139	0.138	0.351	2.092	0.013	0.319	NaN	NaN	NaN	2.063	0.765	0.655	1.974	0.631	0.7	1.924	0.449	0.648	1.927	0.368	0.645	1.955	0.238	0.685	NaN	NaN	NaN
520	2.6	2.136	0.816	0.47	1.958	0.791	0.327	2.024	0.738	0.287	2.029	0.579	0.258	1.963	0.435	0.307	1.966	0.337	0.301	2.048	0.267	0.27	2.136	0.14	0.351	2.087	0.015	0.318	NaN	NaN	NaN	2.063	0.768	0.656	1.973	0.631	0.7	1.924	0.449	0.648	1.928	0.368	0.646	1.955	0.238	0.686	NaN	NaN	NaN
521	2.605	2.135	0.817	0.471	1.957	0.791	0.327	2.023	0.738	0.288	2.028	0.58	0.258	1.96	0.437	0.306	1.962	0.338	0.301	2.044	0.268	0.269	2.133	0.141	0.351	2.082	0.016	0.317	NaN	NaN	NaN	2.059	0.766	0.656	1.972	0.631	0.701	1.924	0.449	0.649	1.929	0.369	0.647	1.955	0.237	0.686	NaN	NaN	NaN
522	2.61	2.134	0.818	0.471	1.957	0.791	0.328	2.023	0.739	0.289	2.027	0.58	0.259	1.957	0.437	0.306	1.957	0.339	0.301	2.039	0.269	0.269	2.129	0.142	0.35	2.075	0.017	0.316	NaN	NaN	NaN	2.058	0.766	0.657	1.971	0.63	0.701	1.924	0.449	0.649	1.929	0.37	0.647	1.955	0.237	0.687	NaN	NaN	NaN
523	2.615	2.133	0.818	0.472	1.956	0.791	0.328	2.023	0.739	0.289	2.025	0.581	0.259	1.953	0.438	0.305	1.953	0.34	0.3	2.035	0.269	0.268	2.13	0.139	0.349	2.068	0.018	0.315	NaN	NaN	NaN	2.056	0.766	0.657	1.97	0.629	0.701	1.925	0.449	0.649	1.93	0.37	0.648	1.955	0.237	0.687	NaN	NaN	NaN
524	2.62	NaN	NaN	NaN	1.956	0.791	0.328	2.023	0.739	0.289	2.023	0.581	0.259	1.949	0.44	0.303	1.949	0.341	0.3	2.031	0.27	0.268	2.133	0.134	0.351	2.06	0.019	0.315	NaN	NaN	NaN	2.055	0.766	0.658	1.97	0.631	0.702	1.924	0.449	0.65	1.93	0.37	0.648	1.955	0.237	0.686	NaN	NaN	NaN
525	2.625	2.131	0.819	0.473	1.956	0.791	0.328	2.022	0.739	0.29	2.023	0.582	0.26	1.946	0.441	0.303	1.947	0.342	0.3	2.027	0.27	0.268	2.116	0.137	0.345	2.054	0.019	0.313	NaN	NaN	NaN	2.055	0.767	0.658	1.97	0.632	0.702	1.924	0.449	0.65	1.93	0.37	0.648	1.954	0.237	0.685	NaN	NaN	NaN
526	2.63	NaN	NaN	NaN	1.955	0.791	0.328	2.022	0.739	0.29	2.022	0.582	0.26	1.947	0.441	0.305	1.944	0.343	0.3	2.023	0.27	0.267	2.108	0.138	0.344	2.046	0.019	0.312	NaN	NaN	NaN	2.055	0.769	0.659	1.969	0.633	0.703	1.924	0.449	0.65	1.929	0.369	0.648	1.954	0.237	0.687	NaN	NaN	NaN
527	2.635	2.129	0.82	0.475	1.954	0.791	0.328	2.021	0.739	0.29	2.02	0.582	0.261	1.946	0.441	0.306	1.941	0.344	0.299	2.019	0.27	0.266	2.102	0.136	0.343	2.037	0.021	0.31	NaN	NaN	NaN	2.055	0.77	0.66	1.969	0.633	0.704	1.924	0.449	0.651	1.927	0.367	0.648	1.954	0.236	0.687	NaN	NaN	NaN
528	2.64	2.128	0.82	0.475	1.953	0.791	0.329	2.021	0.739	0.29	2.019	0.583	0.262	1.945	0.442	0.306	1.938	0.345	0.299	2.014	0.269	0.265	2.097	0.135	0.343	2.03	0.021	0.308	NaN	NaN	NaN	2.054	0.77	0.66	1.969	0.633	0.705	1.923	0.45	0.651	1.927	0.366	0.648	1.954	0.236	0.688	NaN	NaN	NaN
529	2.645	2.128	0.821	0.476	1.952	0.791	0.329	2.02	0.739	0.291	2.017	0.583	0.262	1.944	0.443	0.307	1.937	0.346	0.299	2.01	0.268	0.264	2.091	0.132	0.343	2.022	0.021	0.307	NaN	NaN	NaN	2.052	0.77	0.66	1.968	0.634	0.705	1.923	0.449	0.652	1.926	0.365	0.647	1.954	0.236	0.688	NaN	NaN	NaN
530	2.65	2.127	0.822	0.477	1.952	0.791	0.329	2.019	0.74	0.291	2.017	0.583	0.262	1.942	0.444	0.307	1.935	0.347	0.299	2.006	0.268	0.265	2.084	0.13	0.342	2.012	0.022	0.305	NaN	NaN	NaN	2.05	0.768	0.66	1.967	0.634	0.705	1.922	0.449	0.652	1.926	0.365	0.646	1.953	0.236	0.688	NaN	NaN	NaN
531	2.655	2.126	0.822	0.477	1.951	0.791	0.33	2.019	0.74	0.291	2.016	0.584	0.262	1.941	0.444	0.308	1.933	0.347	0.3	2.003	0.268	0.265	2.079	0.128	0.342	2.002	0.023	0.303	NaN	NaN	NaN	2.048	0.767	0.661	1.966	0.633	0.705	1.921	0.449	0.652	1.925	0.365	0.646	1.953	0.236	0.688	NaN	NaN	NaN
532	2.66	2.126	0.823	0.477	1.949	0.791	0.331	2.019	0.74	0.291	2.015	0.584	0.263	1.939	0.445	0.308	1.931	0.348	0.3	2	0.268	0.265	2.073	0.125	0.342	1.993	0.023	0.301	NaN	NaN	NaN	2.048	0.768	0.661	1.965	0.633	0.706	1.916	0.451	0.653	1.925	0.365	0.646	1.953	0.236	0.687	NaN	NaN	NaN
533	2.665	2.125	0.823	0.478	1.948	0.792	0.332	2.018	0.74	0.292	2.014	0.584	0.263	1.938	0.445	0.308	1.928	0.349	0.3	1.997	0.268	0.264	2.066	0.122	0.342	1.983	0.024	0.299	NaN	NaN	NaN	2.048	0.768	0.661	1.963	0.633	0.706	1.907	0.454	0.655	1.924	0.365	0.646	1.952	0.236	0.686	NaN	NaN	NaN
534	2.67	2.125	0.824	0.479	1.947	0.792	0.333	2.018	0.74	0.292	2.013	0.584	0.264	1.937	0.445	0.309	1.925	0.35	0.3	1.993	0.268	0.265	2.059	0.119	0.341	1.972	0.025	0.297	NaN	NaN	NaN	2.047	0.769	0.661	1.963	0.633	0.706	1.904	0.454	0.655	1.925	0.366	0.647	1.952	0.236	0.687	NaN	NaN	NaN
535	2.675	NaN	NaN	NaN	1.952	0.791	0.334	2.016	0.741	0.293	2.012	0.584	0.265	1.936	0.446	0.309	1.923	0.35	0.3	1.99	0.267	0.265	2.052	0.116	0.341	1.958	0.026	0.295	NaN	NaN	NaN	2.047	0.769	0.662	1.961	0.633	0.705	1.902	0.454	0.655	1.925	0.367	0.648	1.951	0.236	0.688	NaN	NaN	NaN
536	2.68	2.123	0.824	0.479	1.958	0.789	0.335	2.016	0.741	0.293	2.012	0.584	0.265	1.935	0.447	0.31	1.922	0.351	0.301	1.987	0.266	0.265	2.045	0.113	0.34	1.948	0.027	0.294	NaN	NaN	NaN	2.046	0.769	0.662	1.959	0.632	0.705	1.901	0.454	0.655	1.924	0.366	0.647	1.951	0.236	0.688	NaN	NaN	NaN
537	2.685	NaN	NaN	NaN	1.953	0.791	0.335	2.016	0.742	0.293	2.011	0.584	0.267	1.934	0.448	0.311	1.92	0.351	0.301	1.984	0.265	0.266	2.038	0.11	0.34	1.939	0.027	0.293	NaN	NaN	NaN	2.045	0.769	0.662	1.958	0.631	0.704	1.9	0.454	0.655	1.924	0.366	0.647	1.951	0.236	0.688	NaN	NaN	NaN
538	2.69	2.121	0.825	0.481	1.961	0.789	0.337	2.016	0.742	0.293	2.01	0.584	0.268	1.933	0.448	0.312	1.917	0.351	0.301	1.982	0.264	0.266	2.031	0.107	0.34	1.931	0.027	0.291	NaN	NaN	NaN	2.045	0.769	0.662	1.957	0.632	0.704	1.9	0.454	0.655	1.924	0.367	0.648	1.951	0.236	0.688	NaN	NaN	NaN
539	2.695	2.121	0.825	0.481	1.957	0.79	0.336	2.015	0.743	0.293	2.009	0.584	0.268	1.931	0.448	0.312	1.915	0.351	0.302	1.979	0.263	0.266	2.025	0.105	0.34	1.922	0.027	0.292	NaN	NaN	NaN	2.044	0.769	0.662	1.956	0.631	0.704	1.9	0.454	0.655	1.923	0.367	0.647	1.951	0.236	0.688	NaN	NaN	NaN
540	2.7	2.12	0.825	0.481	1.946	0.794	0.334	2.014	0.743	0.293	2.008	0.584	0.268	1.93	0.448	0.313	1.914	0.351	0.303	1.975	0.261	0.267	2.018	0.102	0.34	1.913	0.027	0.291	NaN	NaN	NaN	2.042	0.768	0.663	1.955	0.631	0.704	1.9	0.454	0.655	1.923	0.367	0.647	1.951	0.236	0.688	NaN	NaN	NaN
541	2.705	2.119	0.825	0.481	1.943	0.794	0.334	2.014	0.743	0.294	2.007	0.584	0.269	1.928	0.449	0.313	1.912	0.351	0.304	1.972	0.26	0.267	2.012	0.099	0.34	1.905	0.026	0.29	NaN	NaN	NaN	2.041	0.768	0.663	1.954	0.631	0.705	1.899	0.454	0.655	1.922	0.367	0.647	1.951	0.236	0.688	NaN	NaN	NaN
542	2.71	2.118	0.825	0.481	1.942	0.795	0.334	2.013	0.744	0.294	2.006	0.584	0.269	1.923	0.45	0.313	1.91	0.35	0.304	1.969	0.258	0.267	2.005	0.096	0.34	1.896	0.026	0.29	NaN	NaN	NaN	2.04	0.768	0.663	1.953	0.631	0.705	1.899	0.454	0.655	1.922	0.367	0.647	1.951	0.236	0.687	NaN	NaN	NaN
543	2.715	2.118	0.826	0.482	1.942	0.795	0.334	2.013	0.744	0.294	2.006	0.584	0.269	1.921	0.451	0.313	1.909	0.35	0.305	1.966	0.257	0.268	1.999	0.093	0.341	1.888	0.025	0.29	NaN	NaN	NaN	2.04	0.769	0.663	1.953	0.632	0.705	1.9	0.454	0.655	1.922	0.367	0.646	1.95	0.236	0.687	NaN	NaN	NaN
544	2.72	2.117	0.826	0.482	1.941	0.795	0.334	2.011	0.744	0.295	2.005	0.584	0.269	1.925	0.45	0.314	1.907	0.349	0.305	1.963	0.256	0.269	1.992	0.09	0.341	1.881	0.025	0.29	NaN	NaN	NaN	2.039	0.769	0.663	1.952	0.632	0.705	1.904	0.452	0.653	1.921	0.367	0.646	1.951	0.236	0.687	NaN	NaN	NaN
545	2.725	2.116	0.826	0.482	1.941	0.795	0.334	2.01	0.744	0.295	2.004	0.584	0.269	1.935	0.446	0.318	1.906	0.349	0.306	1.959	0.254	0.269	1.985	0.087	0.341	1.873	0.024	0.291	NaN	NaN	NaN	2.038	0.769	0.663	1.951	0.632	0.705	1.911	0.45	0.65	1.921	0.367	0.646	1.951	0.236	0.687	NaN	NaN	NaN
546	2.73	2.115	0.826	0.482	1.94	0.795	0.334	2.01	0.744	0.295	2.003	0.584	0.269	1.939	0.445	0.32	1.906	0.348	0.307	1.956	0.253	0.27	1.979	0.086	0.342	1.866	0.023	0.293	NaN	NaN	NaN	2.037	0.769	0.664	1.951	0.632	0.705	1.912	0.449	0.65	1.921	0.367	0.646	1.95	0.236	0.687	NaN	NaN	NaN
547	2.735	2.115	0.826	0.482	1.94	0.795	0.334	2.009	0.743	0.295	2.003	0.585	0.269	1.937	0.444	0.321	1.904	0.348	0.309	1.953	0.251	0.27	1.973	0.084	0.342	1.86	0.022	0.294	NaN	NaN	NaN	2.036	0.769	0.664	1.95	0.632	0.705	1.912	0.449	0.65	1.92	0.367	0.646	1.95	0.236	0.687	NaN	NaN	NaN
548	2.74	2.114	0.827	0.482	1.94	0.795	0.334	2.008	0.743	0.295	2.002	0.585	0.269	1.93	0.446	0.321	1.903	0.347	0.309	1.951	0.249	0.271	1.967	0.082	0.342	1.857	0.02	0.296	NaN	NaN	NaN	2.035	0.77	0.664	1.949	0.633	0.705	1.912	0.449	0.65	1.92	0.367	0.646	1.95	0.236	0.687	NaN	NaN	NaN
549	2.745	2.113	0.827	0.482	1.939	0.795	0.334	2.008	0.743	0.295	2.001	0.586	0.269	1.92	0.448	0.32	1.902	0.346	0.31	1.948	0.247	0.272	1.962	0.08	0.343	1.85	0.02	0.298	NaN	NaN	NaN	2.035	0.771	0.664	1.948	0.633	0.705	1.911	0.449	0.649	1.92	0.367	0.646	1.95	0.236	0.687	NaN	NaN	NaN
550	2.75	2.112	0.826	0.481	1.939	0.795	0.335	2.007	0.743	0.295	2	0.585	0.269	1.917	0.449	0.32	1.903	0.345	0.311	1.945	0.246	0.273	1.958	0.08	0.343	1.846	0.019	0.299	NaN	NaN	NaN	2.035	0.772	0.664	1.947	0.633	0.704	1.91	0.449	0.649	1.919	0.367	0.645	1.949	0.236	0.687	NaN	NaN	NaN
551	2.755	2.11	0.826	0.481	1.939	0.795	0.335	2.006	0.743	0.295	1.998	0.585	0.269	1.916	0.448	0.321	1.901	0.344	0.312	1.942	0.245	0.274	1.956	0.08	0.344	1.843	0.019	0.299	NaN	NaN	NaN	2.034	0.772	0.664	1.946	0.632	0.704	1.91	0.449	0.648	1.919	0.367	0.645	1.949	0.236	0.686	NaN	NaN	NaN
552	2.76	2.11	0.826	0.48	1.941	0.794	0.335	2.004	0.743	0.295	1.997	0.585	0.268	1.917	0.447	0.322	1.9	0.344	0.313	1.939	0.245	0.274	1.954	0.081	0.344	1.843	0.019	0.301	NaN	NaN	NaN	2.033	0.772	0.664	1.945	0.632	0.704	1.909	0.449	0.648	1.918	0.366	0.645	1.948	0.236	0.686	NaN	NaN	NaN
553	2.765	2.109	0.827	0.48	1.946	0.793	0.336	2.003	0.744	0.295	1.996	0.585	0.268	1.92	0.445	0.323	1.898	0.344	0.313	1.938	0.246	0.275	1.954	0.081	0.345	1.844	0.018	0.302	NaN	NaN	NaN	2.032	0.773	0.664	1.944	0.632	0.703	1.909	0.449	0.648	1.917	0.366	0.644	1.948	0.237	0.686	NaN	NaN	NaN
554	2.77	2.109	0.827	0.48	1.942	0.793	0.335	2.002	0.743	0.294	1.995	0.585	0.268	1.916	0.446	0.324	1.895	0.345	0.314	1.936	0.248	0.275	1.954	0.082	0.346	1.842	0.019	0.301	NaN	NaN	NaN	2.031	0.773	0.663	1.943	0.632	0.703	1.908	0.449	0.648	1.916	0.366	0.644	1.947	0.237	0.686	NaN	NaN	NaN
555	2.775	2.108	0.827	0.48	1.933	0.795	0.333	2.001	0.743	0.293	1.994	0.585	0.268	1.917	0.445	0.325	1.893	0.346	0.315	1.935	0.249	0.276	1.955	0.083	0.347	1.841	0.019	0.301	NaN	NaN	NaN	2.03	0.773	0.663	1.943	0.633	0.703	1.908	0.449	0.648	1.916	0.366	0.644	1.947	0.237	0.685	NaN	NaN	NaN
556	2.78	2.107	0.827	0.479	1.93	0.796	0.332	2	0.743	0.292	1.993	0.584	0.268	1.919	0.444	0.326	1.892	0.347	0.317	1.934	0.249	0.276	1.956	0.083	0.348	1.841	0.019	0.301	NaN	NaN	NaN	2.03	0.773	0.663	1.942	0.633	0.703	1.908	0.449	0.647	1.916	0.367	0.644	1.947	0.238	0.684	NaN	NaN	NaN
557	2.785	2.106	0.827	0.479	1.929	0.796	0.332	1.999	0.744	0.292	1.991	0.584	0.268	1.914	0.445	0.326	1.888	0.347	0.318	1.934	0.249	0.277	1.955	0.083	0.347	1.841	0.018	0.301	NaN	NaN	NaN	2.029	0.774	0.663	1.941	0.633	0.703	1.907	0.449	0.647	1.916	0.367	0.643	1.947	0.238	0.684	NaN	NaN	NaN
558	2.79	2.105	0.827	0.478	1.928	0.796	0.332	1.998	0.744	0.292	1.99	0.584	0.268	1.911	0.445	0.327	1.884	0.347	0.318	1.935	0.248	0.279	1.955	0.082	0.346	1.84	0.018	0.302	NaN	NaN	NaN	2.028	0.774	0.662	1.941	0.634	0.703	1.907	0.45	0.647	1.915	0.367	0.643	1.946	0.238	0.684	NaN	NaN	NaN
559	2.795	2.104	0.827	0.477	1.928	0.796	0.332	1.996	0.744	0.292	1.989	0.584	0.269	1.909	0.445	0.327	1.882	0.346	0.319	1.935	0.248	0.279	1.955	0.081	0.346	1.841	0.017	0.302	NaN	NaN	NaN	2.028	0.774	0.662	1.94	0.634	0.703	1.907	0.45	0.647	1.915	0.367	0.643	1.946	0.238	0.683	NaN	NaN	NaN
560	2.8	2.103	0.827	0.477	1.928	0.796	0.332	1.995	0.744	0.292	1.989	0.584	0.269	1.907	0.445	0.327	1.882	0.345	0.32	1.936	0.248	0.28	1.955	0.081	0.346	1.844	0.016	0.303	NaN	NaN	NaN	2.027	0.774	0.662	1.94	0.634	0.703	1.906	0.45	0.647	1.915	0.367	0.642	1.946	0.238	0.683	NaN	NaN	NaN
561	2.805	2.102	0.827	0.477	1.928	0.796	0.332	1.993	0.744	0.292	1.987	0.584	0.269	1.906	0.445	0.327	1.884	0.344	0.321	1.936	0.248	0.28	1.955	0.081	0.346	1.843	0.016	0.303	NaN	NaN	NaN	2.026	0.774	0.661	1.939	0.635	0.703	1.906	0.451	0.647	1.915	0.367	0.642	1.945	0.238	0.684	NaN	NaN	NaN
562	2.81	2.101	0.827	0.476	1.926	0.796	0.331	1.991	0.744	0.292	1.985	0.584	0.268	1.905	0.446	0.326	1.885	0.343	0.32	1.936	0.248	0.28	1.955	0.08	0.346	1.841	0.017	0.303	NaN	NaN	NaN	2.024	0.774	0.661	1.939	0.634	0.703	1.906	0.451	0.646	1.915	0.367	0.643	1.945	0.238	0.684	NaN	NaN	NaN
563	2.815	2.1	0.827	0.476	1.923	0.796	0.33	1.99	0.744	0.291	1.982	0.584	0.268	1.904	0.447	0.325	1.888	0.343	0.319	1.935	0.248	0.279	1.955	0.08	0.346	1.84	0.017	0.303	NaN	NaN	NaN	2.024	0.773	0.66	1.939	0.635	0.703	1.905	0.451	0.646	1.914	0.367	0.643	1.945	0.239	0.684	NaN	NaN	NaN
564	2.82	2.099	0.827	0.475	1.921	0.796	0.33	1.988	0.744	0.291	1.98	0.584	0.268	1.904	0.446	0.325	1.89	0.342	0.319	1.934	0.247	0.279	1.954	0.08	0.346	1.84	0.017	0.303	NaN	NaN	NaN	2.023	0.773	0.66	1.939	0.636	0.703	1.901	0.452	0.646	1.914	0.367	0.642	1.945	0.239	0.684	NaN	NaN	NaN
565	2.825	2.098	0.827	0.474	1.92	0.796	0.329	1.987	0.745	0.291	1.98	0.585	0.267	1.904	0.446	0.326	1.891	0.342	0.319	1.933	0.246	0.279	1.954	0.08	0.346	1.84	0.017	0.303	NaN	NaN	NaN	2.023	0.774	0.659	1.938	0.636	0.702	1.896	0.453	0.647	1.914	0.367	0.642	1.945	0.239	0.684	NaN	NaN	NaN
566	2.83	2.097	0.828	0.474	1.92	0.796	0.329	1.986	0.745	0.29	1.979	0.585	0.267	1.905	0.446	0.328	1.892	0.343	0.319	1.933	0.245	0.278	1.954	0.08	0.346	1.84	0.017	0.303	NaN	NaN	NaN	2.022	0.774	0.659	1.938	0.636	0.702	1.902	0.452	0.645	1.914	0.368	0.641	1.945	0.239	0.684	NaN	NaN	NaN
567	2.835	2.097	0.829	0.473	1.92	0.796	0.329	1.984	0.746	0.29	1.978	0.586	0.267	1.905	0.446	0.328	1.892	0.343	0.319	1.932	0.245	0.278	1.954	0.08	0.346	1.84	0.017	0.303	NaN	NaN	NaN	2.022	0.774	0.658	1.938	0.636	0.702	1.903	0.451	0.644	1.914	0.368	0.641	1.944	0.24	0.683	NaN	NaN	NaN
568	2.84	2.096	0.829	0.473	1.919	0.797	0.329	1.983	0.747	0.29	1.978	0.587	0.268	1.905	0.446	0.328	1.892	0.344	0.319	1.932	0.244	0.278	1.954	0.08	0.346	1.84	0.016	0.302	NaN	NaN	NaN	2.021	0.774	0.658	1.937	0.636	0.702	1.903	0.451	0.644	1.914	0.369	0.64	1.944	0.24	0.683	NaN	NaN	NaN
569	2.845	2.095	0.829	0.472	1.919	0.797	0.329	1.981	0.748	0.289	1.978	0.588	0.268	1.913	0.444	0.329	1.892	0.344	0.319	1.932	0.244	0.278	1.954	0.08	0.346	1.84	0.016	0.303	NaN	NaN	NaN	2.022	0.775	0.658	1.937	0.636	0.702	1.902	0.451	0.643	1.915	0.369	0.64	1.944	0.24	0.683	NaN	NaN	NaN
570	2.85	2.094	0.829	0.471	NaN	NaN	NaN	1.979	0.749	0.289	1.976	0.588	0.267	1.928	0.439	0.332	1.891	0.344	0.318	1.931	0.245	0.278	1.954	0.08	0.346	1.84	0.016	0.303	NaN	NaN	NaN	2.022	0.777	0.657	1.936	0.636	0.702	1.902	0.451	0.642	1.915	0.369	0.639	1.944	0.239	0.682	NaN	NaN	NaN
571	2.855	NaN	NaN	NaN	NaN	NaN	NaN	1.978	0.749	0.288	1.974	0.588	0.267	1.929	0.44	0.332	1.89	0.344	0.318	1.931	0.245	0.278	1.954	0.08	0.346	1.84	0.016	0.303	NaN	NaN	NaN	2.021	0.776	0.657	1.936	0.636	0.701	1.902	0.451	0.642	1.915	0.369	0.639	1.945	0.238	0.679	NaN	NaN	NaN
572	2.86	2.091	0.83	0.47	NaN	NaN	NaN	1.976	0.75	0.288	1.974	0.59	0.266	1.926	0.442	0.331	1.889	0.344	0.319	1.931	0.245	0.278	1.954	0.08	0.346	1.84	0.015	0.303	NaN	NaN	NaN	2.022	0.778	0.657	1.934	0.636	0.7	1.902	0.451	0.642	1.915	0.369	0.639	1.945	0.238	0.679	NaN	NaN	NaN
573	2.865	2.091	0.831	0.469	1.906	0.802	0.326	1.974	0.751	0.288	1.971	0.59	0.264	1.925	0.443	0.33	1.888	0.343	0.318	1.931	0.245	0.278	1.954	0.08	0.346	1.84	0.015	0.303	NaN	NaN	NaN	2.022	0.779	0.657	1.934	0.636	0.699	1.902	0.451	0.641	1.915	0.369	0.638	1.945	0.24	0.681	NaN	NaN	NaN
574	2.87	2.09	0.831	0.468	1.906	0.802	0.326	1.973	0.752	0.288	1.969	0.59	0.263	1.919	0.446	0.328	1.887	0.343	0.318	1.931	0.244	0.278	1.954	0.08	0.346	1.841	0.015	0.303	NaN	NaN	NaN	2.021	0.779	0.656	1.934	0.636	0.698	1.902	0.452	0.641	1.915	0.369	0.637	1.945	0.24	0.682	NaN	NaN	NaN
575	2.875	2.089	0.831	0.468	1.906	0.802	0.326	1.972	0.753	0.288	1.968	0.591	0.263	1.908	0.449	0.326	1.886	0.343	0.318	1.932	0.244	0.277	1.954	0.08	0.346	1.845	0.013	0.303	NaN	NaN	NaN	2.019	0.777	0.655	1.935	0.637	0.697	1.902	0.452	0.641	1.915	0.368	0.637	1.946	0.241	0.681	NaN	NaN	NaN
576	2.88	2.088	0.832	0.467	1.906	0.802	0.326	1.971	0.753	0.288	1.968	0.592	0.262	1.905	0.45	0.325	1.886	0.342	0.318	1.932	0.244	0.277	1.954	0.08	0.346	1.846	0.013	0.303	NaN	NaN	NaN	2.018	0.777	0.655	1.935	0.638	0.697	1.903	0.452	0.641	1.915	0.368	0.638	1.946	0.241	0.68	NaN	NaN	NaN
577	2.885	2.087	0.832	0.467	1.906	0.802	0.326	1.97	0.754	0.288	1.967	0.593	0.262	1.904	0.45	0.324	1.888	0.342	0.318	1.932	0.244	0.277	1.954	0.08	0.346	1.846	0.012	0.303	NaN	NaN	NaN	2.017	0.777	0.654	1.935	0.638	0.697	1.903	0.453	0.641	1.915	0.369	0.638	1.946	0.241	0.678	NaN	NaN	NaN
578	2.89	2.086	0.832	0.466	1.906	0.802	0.326	1.969	0.755	0.287	1.966	0.593	0.262	1.903	0.45	0.324	1.889	0.342	0.318	1.932	0.244	0.277	1.954	0.08	0.346	1.846	0.012	0.303	NaN	NaN	NaN	2.017	0.777	0.654	1.934	0.638	0.697	1.903	0.453	0.64	1.915	0.37	0.637	1.946	0.241	0.678	NaN	NaN	NaN
579	2.895	2.085	0.832	0.465	1.906	0.802	0.326	1.968	0.755	0.287	1.965	0.594	0.261	1.903	0.449	0.324	1.89	0.342	0.318	1.932	0.244	0.276	1.954	0.08	0.346	1.846	0.012	0.303	NaN	NaN	NaN	2.016	0.778	0.653	1.934	0.638	0.696	1.9	0.454	0.641	1.916	0.37	0.637	1.947	0.241	0.678	NaN	NaN	NaN
580	2.9	2.084	0.833	0.465	1.906	0.802	0.326	1.967	0.755	0.286	1.964	0.595	0.261	1.902	0.449	0.324	1.891	0.342	0.318	1.932	0.244	0.276	1.954	0.08	0.346	1.847	0.012	0.303	NaN	NaN	NaN	2.016	0.778	0.652	1.934	0.638	0.696	1.896	0.456	0.641	1.915	0.37	0.635	1.947	0.241	0.678	NaN	NaN	NaN
581	2.905	NaN	NaN	NaN	1.906	0.802	0.326	1.966	0.755	0.285	1.963	0.595	0.26	1.907	0.447	0.325	1.892	0.342	0.317	1.932	0.244	0.276	1.954	0.08	0.346	1.847	0.012	0.303	NaN	NaN	NaN	2.015	0.778	0.652	1.934	0.638	0.696	1.902	0.453	0.639	1.915	0.369	0.634	1.947	0.241	0.679	NaN	NaN	NaN
582	2.91	2.083	0.834	0.463	1.909	0.802	0.328	1.965	0.755	0.285	1.962	0.595	0.258	1.921	0.443	0.327	1.892	0.342	0.315	1.933	0.243	0.276	1.954	0.08	0.346	1.847	0.012	0.303	NaN	NaN	NaN	2.014	0.778	0.651	1.932	0.638	0.695	1.904	0.452	0.638	1.916	0.37	0.634	1.948	0.242	0.679	NaN	NaN	NaN
583	2.915	2.082	0.834	0.463	1.917	0.801	0.329	1.964	0.755	0.284	1.961	0.596	0.258	1.927	0.441	0.327	1.893	0.343	0.314	1.933	0.243	0.276	1.954	0.08	0.346	1.845	0.012	0.302	NaN	NaN	NaN	2.014	0.779	0.651	1.932	0.637	0.694	1.906	0.451	0.638	1.918	0.371	0.635	1.947	0.242	0.679	NaN	NaN	NaN
584	2.92	2.082	0.835	0.462	1.913	0.801	0.328	1.964	0.756	0.284	1.961	0.596	0.257	1.929	0.441	0.327	1.893	0.344	0.313	1.933	0.243	0.276	1.954	0.08	0.346	1.841	0.013	0.301	NaN	NaN	NaN	2.014	0.779	0.65	1.931	0.637	0.694	1.907	0.451	0.638	1.918	0.372	0.635	1.947	0.243	0.679	NaN	NaN	NaN
585	2.925	2.081	0.835	0.461	1.901	0.804	0.324	1.963	0.756	0.284	1.96	0.597	0.257	1.929	0.442	0.327	1.894	0.343	0.314	1.933	0.242	0.275	1.955	0.08	0.345	1.84	0.013	0.301	NaN	NaN	NaN	2.013	0.78	0.65	1.931	0.637	0.694	1.907	0.451	0.637	1.918	0.372	0.634	1.947	0.243	0.679	NaN	NaN	NaN
586	2.93	2.081	0.836	0.461	1.897	0.805	0.323	1.963	0.757	0.283	1.96	0.597	0.256	1.928	0.442	0.326	1.895	0.343	0.314	1.933	0.242	0.275	1.955	0.08	0.345	1.84	0.013	0.301	NaN	NaN	NaN	2.013	0.78	0.649	1.931	0.637	0.694	1.907	0.451	0.637	1.918	0.372	0.634	1.947	0.243	0.679	NaN	NaN	NaN
587	2.935	2.08	0.836	0.46	1.896	0.806	0.322	1.963	0.757	0.283	1.96	0.598	0.256	1.925	0.444	0.325	1.896	0.342	0.315	1.934	0.242	0.275	1.955	0.08	0.345	1.84	0.013	0.301	NaN	NaN	NaN	2.012	0.78	0.648	1.931	0.637	0.693	1.906	0.451	0.636	1.917	0.371	0.633	1.948	0.243	0.679	NaN	NaN	NaN
588	2.94	2.079	0.836	0.459	1.896	0.806	0.322	1.962	0.757	0.282	1.959	0.598	0.256	1.923	0.445	0.325	1.896	0.342	0.315	1.934	0.241	0.275	1.955	0.08	0.345	1.84	0.012	0.301	NaN	NaN	NaN	2.012	0.78	0.648	1.931	0.637	0.691	1.906	0.452	0.636	1.917	0.371	0.633	1.948	0.243	0.678	NaN	NaN	NaN
589	2.945	2.079	0.837	0.459	1.896	0.806	0.322	1.961	0.757	0.281	1.96	0.598	0.255	1.918	0.447	0.323	1.896	0.342	0.315	1.934	0.241	0.275	1.955	0.08	0.345	1.839	0.012	0.301	NaN	NaN	NaN	2.011	0.78	0.647	1.932	0.638	0.69	1.907	0.454	0.636	1.917	0.371	0.632	1.949	0.243	0.678	NaN	NaN	NaN
590	2.95	2.078	0.837	0.458	1.897	0.806	0.322	1.961	0.757	0.28	1.959	0.598	0.255	1.908	0.45	0.32	1.896	0.342	0.314	1.935	0.241	0.274	1.955	0.079	0.345	1.839	0.012	0.301	NaN	NaN	NaN	2.011	0.78	0.646	1.932	0.639	0.69	1.907	0.454	0.636	1.917	0.371	0.632	1.95	0.243	0.678	NaN	NaN	NaN
591	2.955	2.078	0.837	0.458	1.896	0.807	0.321	1.961	0.758	0.279	1.958	0.597	0.254	1.906	0.451	0.319	1.896	0.342	0.314	1.935	0.241	0.274	1.955	0.079	0.344	1.839	0.012	0.301	NaN	NaN	NaN	2.01	0.78	0.646	1.932	0.639	0.69	1.905	0.453	0.635	1.917	0.371	0.632	1.95	0.243	0.678	NaN	NaN	NaN
592	2.96	2.077	0.837	0.457	1.893	0.807	0.321	1.96	0.758	0.278	1.958	0.598	0.252	1.906	0.452	0.318	1.895	0.342	0.313	1.935	0.241	0.274	1.955	0.079	0.343	1.839	0.012	0.301	NaN	NaN	NaN	2.01	0.781	0.645	1.932	0.64	0.69	1.905	0.453	0.634	1.917	0.371	0.631	1.95	0.243	0.678	NaN	NaN	NaN
593	2.965	2.076	0.837	0.456	1.891	0.808	0.32	1.96	0.758	0.278	1.958	0.599	0.252	1.906	0.452	0.318	1.895	0.342	0.313	1.935	0.241	0.274	1.955	0.079	0.343	1.839	0.012	0.301	NaN	NaN	NaN	2.009	0.781	0.644	1.932	0.64	0.689	1.905	0.453	0.634	1.917	0.371	0.631	1.951	0.243	0.677	NaN	NaN	NaN
594	2.97	2.076	0.838	0.456	1.89	0.808	0.319	1.96	0.759	0.277	1.957	0.599	0.251	1.906	0.452	0.318	1.897	0.341	0.313	1.935	0.241	0.274	1.955	0.079	0.343	1.839	0.012	0.302	NaN	NaN	NaN	2.009	0.781	0.644	1.932	0.64	0.689	1.905	0.453	0.634	1.917	0.371	0.631	1.95	0.243	0.677	NaN	NaN	NaN
595	2.975	2.075	0.838	0.455	1.892	0.807	0.318	1.96	0.759	0.277	1.957	0.599	0.251	1.911	0.45	0.319	1.897	0.341	0.313	1.935	0.241	0.273	1.955	0.079	0.343	1.839	0.012	0.302	NaN	NaN	NaN	2.009	0.781	0.643	1.932	0.641	0.688	1.904	0.453	0.634	1.917	0.371	0.63	1.95	0.244	0.677	NaN	NaN	NaN
596	2.98	2.074	0.838	0.455	1.893	0.806	0.317	1.959	0.759	0.276	1.957	0.599	0.251	1.922	0.446	0.321	1.897	0.341	0.313	1.935	0.241	0.273	1.955	0.08	0.343	1.839	0.012	0.302	NaN	NaN	NaN	2.008	0.781	0.643	1.93	0.639	0.687	1.904	0.454	0.633	1.917	0.372	0.63	1.95	0.244	0.677	NaN	NaN	NaN
597	2.985	2.073	0.837	0.454	1.894	0.806	0.317	1.959	0.759	0.276	1.957	0.599	0.25	1.926	0.445	0.321	1.898	0.341	0.313	1.935	0.24	0.272	1.955	0.079	0.344	1.839	0.011	0.302	NaN	NaN	NaN	2.008	0.781	0.642	1.93	0.639	0.686	1.904	0.454	0.632	1.916	0.371	0.63	1.95	0.244	0.677	NaN	NaN	NaN
598	2.99	2.073	0.837	0.453	1.895	0.806	0.316	1.959	0.759	0.275	1.957	0.599	0.25	1.927	0.444	0.321	1.898	0.341	0.312	1.935	0.24	0.272	1.955	0.079	0.345	1.839	0.011	0.302	NaN	NaN	NaN	2.008	0.781	0.641	1.93	0.639	0.685	1.904	0.454	0.631	1.916	0.371	0.63	1.95	0.244	0.677	NaN	NaN	NaN
599	2.995	2.073	0.838	0.453	NaN	NaN	NaN	1.958	0.759	0.274	1.958	0.6	0.25	1.921	0.446	0.319	1.898	0.342	0.312	1.935	0.24	0.272	1.955	0.079	0.345	1.839	0.011	0.302	NaN	NaN	NaN	2.007	0.781	0.641	1.929	0.639	0.685	1.904	0.454	0.63	1.916	0.371	0.628	1.95	0.244	0.677	NaN	NaN	NaN
600	3	2.072	0.838	0.452	NaN	NaN	NaN	1.958	0.759	0.273	1.959	0.6	0.25	1.909	0.45	0.315	1.898	0.341	0.312	1.935	0.24	0.272	1.955	0.079	0.344	1.839	0.011	0.302	NaN	NaN	NaN	2.007	0.781	0.64	1.929	0.639	0.684	1.903	0.454	0.63	1.916	0.372	0.628	1.95	0.244	0.677	NaN	NaN	NaN
601	3.005	2.072	0.838	0.452	1.887	0.808	0.312	1.958	0.759	0.273	1.959	0.6	0.249	1.912	0.449	0.316	1.898	0.341	0.311	1.935	0.24	0.272	1.955	0.079	0.345	1.839	0.011	0.302	NaN	NaN	NaN	2.006	0.781	0.639	1.929	0.639	0.684	1.903	0.454	0.63	1.916	0.372	0.628	1.95	0.244	0.677	NaN	NaN	NaN
602	3.01	2.071	0.838	0.451	1.887	0.808	0.312	1.957	0.76	0.272	1.959	0.6	0.249	1.926	0.444	0.318	1.898	0.341	0.311	1.935	0.239	0.271	1.955	0.079	0.345	1.839	0.011	0.302	NaN	NaN	NaN	2.006	0.781	0.639	1.929	0.639	0.684	1.903	0.454	0.629	1.916	0.373	0.628	1.95	0.244	0.677	NaN	NaN	NaN
603	3.015	2.07	0.838	0.45	1.888	0.809	0.311	1.957	0.76	0.272	1.959	0.6	0.249	1.923	0.445	0.317	1.898	0.341	0.31	1.935	0.239	0.271	1.955	0.079	0.345	1.839	0.011	0.302	NaN	NaN	NaN	2.006	0.781	0.638	1.929	0.639	0.683	1.903	0.454	0.629	1.917	0.374	0.628	1.95	0.244	0.676	NaN	NaN	NaN
604	3.02	2.07	0.838	0.45	1.888	0.809	0.311	1.957	0.76	0.271	1.958	0.6	0.248	1.909	0.45	0.314	1.898	0.341	0.31	1.935	0.239	0.271	1.955	0.079	0.345	1.839	0.011	0.302	NaN	NaN	NaN	2.005	0.781	0.638	1.928	0.639	0.683	1.902	0.454	0.628	1.917	0.374	0.628	1.949	0.244	0.676	NaN	NaN	NaN
605	3.025	2.07	0.838	0.449	1.888	0.809	0.311	1.956	0.761	0.271	1.957	0.6	0.246	1.906	0.451	0.313	1.898	0.341	0.31	1.935	0.239	0.271	1.955	0.079	0.345	1.839	0.011	0.302	NaN	NaN	NaN	2.005	0.781	0.637	1.929	0.64	0.683	1.902	0.454	0.628	1.917	0.374	0.628	1.948	0.245	0.676	NaN	NaN	NaN
606	3.03	2.069	0.839	0.448	1.886	0.809	0.31	1.956	0.76	0.27	1.956	0.599	0.246	1.905	0.451	0.313	1.898	0.341	0.309	1.935	0.239	0.271	1.955	0.079	0.345	1.839	0.011	0.302	NaN	NaN	NaN	2.005	0.781	0.636	1.928	0.639	0.682	1.902	0.454	0.628	1.917	0.375	0.627	1.948	0.245	0.675	NaN	NaN	NaN
607	3.035	2.069	0.839	0.448	1.884	0.809	0.309	1.955	0.76	0.269	1.955	0.598	0.245	1.904	0.451	0.313	1.898	0.341	0.309	1.934	0.239	0.271	1.955	0.079	0.345	1.839	0.011	0.302	NaN	NaN	NaN	2.005	0.782	0.636	1.927	0.639	0.68	1.902	0.454	0.628	1.917	0.375	0.627	1.947	0.246	0.675	NaN	NaN	NaN
608	3.04	2.069	0.839	0.447	1.883	0.809	0.308	1.954	0.76	0.269	1.956	0.599	0.244	1.904	0.451	0.312	1.898	0.341	0.309	1.934	0.238	0.27	1.955	0.079	0.345	1.839	0.011	0.302	NaN	NaN	NaN	2.004	0.782	0.635	1.928	0.64	0.68	1.902	0.455	0.628	1.917	0.375	0.627	1.946	0.246	0.674	NaN	NaN	NaN
609	3.045	2.068	0.839	0.447	1.884	0.808	0.308	1.954	0.76	0.268	1.956	0.599	0.244	1.904	0.451	0.312	1.898	0.341	0.309	1.934	0.238	0.27	1.955	0.079	0.345	1.839	0.011	0.302	NaN	NaN	NaN	2.004	0.782	0.635	1.927	0.639	0.68	1.902	0.454	0.627	1.917	0.375	0.626	1.946	0.246	0.674	NaN	NaN	NaN
610	3.05	2.068	0.839	0.446	1.885	0.808	0.308	1.953	0.76	0.267	1.955	0.599	0.244	1.908	0.45	0.313	1.898	0.341	0.309	1.934	0.238	0.27	1.954	0.079	0.345	1.839	0.011	0.301	NaN	NaN	NaN	2.003	0.781	0.634	1.927	0.639	0.679	1.901	0.454	0.627	1.917	0.375	0.626	1.946	0.247	0.673	NaN	NaN	NaN
611	3.055	2.068	0.839	0.445	1.886	0.807	0.307	1.953	0.76	0.266	1.955	0.599	0.244	1.916	0.447	0.315	1.898	0.341	0.309	1.934	0.238	0.27	1.954	0.079	0.345	1.839	0.011	0.301	NaN	NaN	NaN	2.003	0.781	0.633	1.927	0.64	0.679	1.901	0.454	0.626	1.916	0.375	0.626	1.947	0.247	0.672	NaN	NaN	NaN
612	3.06	2.068	0.84	0.445	1.888	0.807	0.306	1.952	0.76	0.266	1.955	0.599	0.244	1.918	0.447	0.315	1.897	0.341	0.308	1.934	0.238	0.27	1.954	0.079	0.345	1.839	0.011	0.301	NaN	NaN	NaN	2.003	0.781	0.633	1.927	0.641	0.679	1.9	0.454	0.626	1.916	0.375	0.625	1.948	0.247	0.672	NaN	NaN	NaN
613	3.065	2.067	0.84	0.444	1.888	0.807	0.305	1.952	0.761	0.266	1.955	0.599	0.243	1.919	0.446	0.315	1.896	0.341	0.308	1.934	0.238	0.27	1.954	0.079	0.345	1.839	0.011	0.301	NaN	NaN	NaN	2.002	0.781	0.632	1.927	0.641	0.678	1.9	0.454	0.625	1.915	0.374	0.625	1.948	0.247	0.672	NaN	NaN	NaN
614	3.07	2.067	0.839	0.443	1.886	0.807	0.304	1.952	0.761	0.265	1.954	0.599	0.243	1.919	0.446	0.315	1.896	0.341	0.308	1.934	0.238	0.27	1.954	0.079	0.345	1.839	0.011	0.301	NaN	NaN	NaN	2.002	0.781	0.632	1.927	0.642	0.678	1.9	0.454	0.624	1.914	0.374	0.624	1.948	0.247	0.672	NaN	NaN	NaN
615	3.075	2.066	0.839	0.443	1.884	0.807	0.304	1.951	0.761	0.264	1.954	0.598	0.242	1.922	0.445	0.314	1.896	0.34	0.307	1.934	0.238	0.27	1.954	0.079	0.345	1.839	0.011	0.301	NaN	NaN	NaN	2.001	0.782	0.631	1.927	0.642	0.677	1.899	0.454	0.624	1.914	0.374	0.624	1.948	0.247	0.672	NaN	NaN	NaN
616	3.08	2.066	0.839	0.442	1.882	0.808	0.303	1.951	0.76	0.264	1.953	0.598	0.241	1.924	0.444	0.314	1.895	0.34	0.307	1.934	0.238	0.27	1.954	0.079	0.345	1.839	0.011	0.301	NaN	NaN	NaN	2.001	0.782	0.63	1.926	0.642	0.677	1.899	0.454	0.623	1.914	0.374	0.624	1.947	0.247	0.672	NaN	NaN	NaN
617	3.085	2.066	0.84	0.442	1.882	0.807	0.303	1.95	0.76	0.263	1.953	0.598	0.24	1.925	0.444	0.314	1.895	0.34	0.307	1.934	0.238	0.27	1.954	0.079	0.345	1.839	0.011	0.301	NaN	NaN	NaN	2	0.782	0.63	1.926	0.641	0.676	1.899	0.455	0.623	1.914	0.374	0.623	1.947	0.247	0.672	NaN	NaN	NaN
618	3.09	2.066	0.84	0.441	1.882	0.807	0.303	1.95	0.76	0.263	1.953	0.598	0.24	1.926	0.444	0.314	1.895	0.34	0.307	1.934	0.238	0.269	1.954	0.078	0.345	1.839	0.011	0.301	NaN	NaN	NaN	2	0.781	0.629	1.925	0.64	0.675	1.9	0.455	0.623	1.913	0.373	0.623	1.948	0.247	0.672	NaN	NaN	NaN
619	3.095	2.065	0.839	0.44	1.882	0.807	0.303	1.949	0.76	0.262	1.953	0.599	0.239	1.92	0.445	0.312	1.895	0.34	0.306	1.934	0.238	0.269	1.954	0.078	0.345	1.839	0.011	0.301	NaN	NaN	NaN	2	0.781	0.629	1.924	0.64	0.675	1.899	0.454	0.623	1.913	0.373	0.622	1.948	0.247	0.672	NaN	NaN	NaN
620	3.1	2.064	0.839	0.44	1.883	0.806	0.303	1.949	0.759	0.261	1.952	0.598	0.239	1.907	0.45	0.308	1.896	0.34	0.306	1.934	0.238	0.269	1.954	0.078	0.345	1.839	0.011	0.301	NaN	NaN	NaN	1.999	0.782	0.628	1.924	0.64	0.674	1.898	0.454	0.622	1.913	0.373	0.622	1.948	0.247	0.672	NaN	NaN	NaN
621	3.105	2.064	0.84	0.44	1.885	0.806	0.302	1.949	0.759	0.261	1.952	0.598	0.239	1.904	0.451	0.307	1.897	0.34	0.306	1.934	0.237	0.269	1.954	0.078	0.345	1.839	0.011	0.301	NaN	NaN	NaN	1.999	0.782	0.628	1.924	0.64	0.673	1.898	0.454	0.622	1.913	0.373	0.622	1.948	0.247	0.672	NaN	NaN	NaN
622	3.11	2.064	0.84	0.439	1.886	0.805	0.301	1.949	0.759	0.26	1.952	0.599	0.238	1.903	0.451	0.307	1.897	0.339	0.306	1.934	0.237	0.269	1.954	0.078	0.345	1.839	0.011	0.301	NaN	NaN	NaN	1.999	0.782	0.627	1.923	0.64	0.673	1.898	0.454	0.622	1.913	0.373	0.622	1.952	0.245	0.673	NaN	NaN	NaN
623	3.115	2.063	0.84	0.438	1.887	0.805	0.3	1.95	0.759	0.259	1.952	0.599	0.238	1.902	0.45	0.307	1.896	0.339	0.306	1.934	0.237	0.269	1.954	0.078	0.345	1.839	0.011	0.301	NaN	NaN	NaN	1.999	0.782	0.627	1.923	0.64	0.672	1.898	0.454	0.622	1.912	0.373	0.621	1.963	0.242	0.676	NaN	NaN	NaN
624	3.12	2.063	0.84	0.438	NaN	NaN	NaN	1.95	0.76	0.259	1.952	0.599	0.238	1.902	0.45	0.307	1.896	0.339	0.306	1.933	0.237	0.268	1.954	0.078	0.344	1.839	0.011	0.301	NaN	NaN	NaN	1.998	0.782	0.626	1.923	0.64	0.672	1.897	0.454	0.622	1.912	0.373	0.621	1.962	0.242	0.675	NaN	NaN	NaN
625	3.125	2.063	0.84	0.437	1.89	0.806	0.3	1.95	0.76	0.259	1.952	0.598	0.237	1.901	0.45	0.307	1.896	0.339	0.306	1.933	0.237	0.268	1.954	0.078	0.344	1.839	0.011	0.301	NaN	NaN	NaN	1.998	0.782	0.626	1.922	0.64	0.671	1.897	0.454	0.622	1.912	0.373	0.621	1.95	0.246	0.672	NaN	NaN	NaN
626	3.13	2.062	0.84	0.437	1.888	0.806	0.299	1.949	0.759	0.258	1.951	0.597	0.237	1.901	0.45	0.306	1.896	0.339	0.305	1.933	0.237	0.268	1.954	0.078	0.344	1.839	0.01	0.301	NaN	NaN	NaN	1.998	0.782	0.625	1.923	0.641	0.671	1.896	0.454	0.622	1.912	0.373	0.621	1.947	0.247	0.671	NaN	NaN	NaN
627	3.135	2.062	0.84	0.436	1.885	0.806	0.298	1.948	0.758	0.258	1.95	0.597	0.236	1.901	0.45	0.306	1.896	0.339	0.305	1.933	0.237	0.268	1.953	0.078	0.344	1.839	0.01	0.301	NaN	NaN	NaN	1.997	0.782	0.624	1.923	0.641	0.671	1.896	0.455	0.621	1.911	0.373	0.62	1.947	0.248	0.67	NaN	NaN	NaN
628	3.14	2.062	0.84	0.435	1.888	0.806	0.299	1.948	0.758	0.257	1.95	0.596	0.235	1.901	0.45	0.306	1.895	0.339	0.305	1.932	0.237	0.268	1.953	0.078	0.344	1.839	0.01	0.301	NaN	NaN	NaN	1.997	0.782	0.624	1.923	0.642	0.671	1.896	0.455	0.62	1.911	0.373	0.62	1.947	0.248	0.668	NaN	NaN	NaN
629	3.145	2.061	0.84	0.435	1.884	0.806	0.297	1.948	0.758	0.257	1.95	0.597	0.235	1.901	0.45	0.306	1.895	0.339	0.305	1.932	0.237	0.267	1.953	0.078	0.344	1.839	0.01	0.301	NaN	NaN	NaN	1.997	0.782	0.623	1.923	0.642	0.671	1.896	0.455	0.62	1.911	0.374	0.62	1.947	0.248	0.668	NaN	NaN	NaN
630	3.15	2.061	0.84	0.434	1.884	0.804	0.295	1.949	0.759	0.255	1.949	0.597	0.234	1.901	0.45	0.305	1.895	0.338	0.305	1.932	0.237	0.267	1.953	0.078	0.344	1.839	0.01	0.301	NaN	NaN	NaN	1.997	0.782	0.623	1.923	0.642	0.67	1.896	0.455	0.619	1.911	0.374	0.62	1.946	0.248	0.668	NaN	NaN	NaN
631	3.155	2.061	0.84	0.434	1.885	0.804	0.294	1.949	0.759	0.255	1.949	0.597	0.234	1.9	0.449	0.305	1.894	0.338	0.304	1.931	0.237	0.267	1.953	0.078	0.344	1.839	0.01	0.301	NaN	NaN	NaN	1.996	0.782	0.622	1.923	0.642	0.67	1.896	0.455	0.619	1.911	0.374	0.62	1.946	0.248	0.667	NaN	NaN	NaN
632	3.16	2.06	0.84	0.434	NaN	NaN	NaN	1.948	0.759	0.255	1.949	0.597	0.234	1.9	0.449	0.305	1.892	0.338	0.304	1.931	0.236	0.267	1.953	0.078	0.344	1.839	0.01	0.301	NaN	NaN	NaN	1.996	0.782	0.622	1.923	0.643	0.67	1.895	0.455	0.618	1.911	0.374	0.619	1.946	0.249	0.667	NaN	NaN	NaN
633	3.165	2.06	0.84	0.433	NaN	NaN	NaN	1.948	0.758	0.255	1.948	0.596	0.234	1.899	0.449	0.305	1.892	0.338	0.303	1.931	0.236	0.267	1.953	0.078	0.344	1.839	0.01	0.301	NaN	NaN	NaN	1.995	0.782	0.621	1.922	0.643	0.67	1.895	0.455	0.618	1.911	0.374	0.619	1.946	0.249	0.668	NaN	NaN	NaN
634	3.17	2.059	0.84	0.432	NaN	NaN	NaN	1.948	0.758	0.254	1.948	0.596	0.233	1.899	0.449	0.304	1.891	0.338	0.303	1.93	0.236	0.267	1.953	0.078	0.344	1.839	0.01	0.301	NaN	NaN	NaN	1.995	0.782	0.621	1.922	0.643	0.669	1.895	0.454	0.618	1.911	0.374	0.619	1.946	0.249	0.67	NaN	NaN	NaN
635	3.175	2.059	0.84	0.432	1.878	0.805	0.291	1.948	0.758	0.253	1.948	0.596	0.233	1.905	0.447	0.305	1.891	0.338	0.303	1.93	0.236	0.267	1.953	0.078	0.344	1.839	0.01	0.301	NaN	NaN	NaN	1.995	0.782	0.62	1.922	0.643	0.668	1.895	0.454	0.617	1.91	0.374	0.619	1.946	0.249	0.67	NaN	NaN	NaN
636	3.18	2.059	0.841	0.431	1.878	0.805	0.291	1.948	0.758	0.253	1.948	0.597	0.232	1.911	0.445	0.306	1.891	0.338	0.303	1.93	0.236	0.267	1.953	0.078	0.344	1.839	0.01	0.301	NaN	NaN	NaN	1.995	0.783	0.62	1.922	0.643	0.667	1.895	0.454	0.617	1.91	0.374	0.619	1.946	0.249	0.67	NaN	NaN	NaN
637	3.185	2.059	0.841	0.431	1.878	0.805	0.291	1.948	0.758	0.252	1.948	0.597	0.232	1.902	0.448	0.304	1.891	0.338	0.303	1.93	0.235	0.266	1.953	0.078	0.344	1.839	0.01	0.301	NaN	NaN	NaN	1.994	0.783	0.619	1.921	0.643	0.666	1.895	0.455	0.617	1.91	0.374	0.619	1.947	0.249	0.67	NaN	NaN	NaN
638	3.19	2.059	0.84	0.431	1.878	0.805	0.291	1.948	0.758	0.252	1.947	0.597	0.231	1.899	0.449	0.303	1.892	0.338	0.303	1.93	0.235	0.266	1.953	0.078	0.344	1.839	0.01	0.301	NaN	NaN	NaN	1.994	0.783	0.619	1.921	0.643	0.665	1.895	0.455	0.616	1.91	0.374	0.618	1.947	0.249	0.67	NaN	NaN	NaN
639	3.195	2.058	0.84	0.43	1.878	0.805	0.291	1.948	0.758	0.252	1.946	0.596	0.231	1.898	0.449	0.303	1.892	0.338	0.303	1.93	0.235	0.266	1.953	0.078	0.344	1.839	0.01	0.301	NaN	NaN	NaN	1.993	0.782	0.618	1.92	0.643	0.665	1.894	0.455	0.616	1.91	0.374	0.618	1.947	0.249	0.67	NaN	NaN	NaN
640	3.2	2.058	0.84	0.429	1.879	0.804	0.29	1.947	0.758	0.251	1.946	0.596	0.231	1.898	0.449	0.302	1.891	0.338	0.302	1.929	0.235	0.266	1.953	0.078	0.344	1.839	0.01	0.301	NaN	NaN	NaN	1.993	0.783	0.618	1.92	0.643	0.665	1.894	0.455	0.616	1.91	0.374	0.618	1.947	0.249	0.67	NaN	NaN	NaN
641	3.205	2.058	0.84	0.429	1.879	0.804	0.29	1.947	0.758	0.25	1.945	0.596	0.231	1.898	0.449	0.302	1.891	0.338	0.302	1.929	0.235	0.266	1.953	0.078	0.344	1.839	0.01	0.301	NaN	NaN	NaN	1.993	0.783	0.617	1.92	0.643	0.665	1.894	0.455	0.616	1.91	0.374	0.617	1.947	0.249	0.67	NaN	NaN	NaN
642	3.21	2.058	0.841	0.429	NaN	NaN	NaN	1.947	0.758	0.249	1.945	0.596	0.23	1.898	0.449	0.301	1.891	0.338	0.302	1.929	0.235	0.266	1.953	0.078	0.344	1.839	0.01	0.301	NaN	NaN	NaN	1.992	0.783	0.617	1.92	0.643	0.664	1.894	0.456	0.616	1.909	0.374	0.617	1.947	0.249	0.67	NaN	NaN	NaN
643	3.215	2.058	0.841	0.428	1.877	0.804	0.286	1.947	0.758	0.249	1.945	0.596	0.23	1.898	0.449	0.3	1.891	0.338	0.302	1.929	0.235	0.266	1.953	0.078	0.344	1.839	0.01	0.301	NaN	NaN	NaN	1.992	0.783	0.616	1.919	0.642	0.664	1.894	0.456	0.616	1.91	0.375	0.617	1.947	0.249	0.67	NaN	NaN	NaN
644	3.22	2.058	0.841	0.428	1.876	0.804	0.285	1.948	0.758	0.249	1.945	0.595	0.228	1.898	0.449	0.3	1.89	0.338	0.301	1.929	0.235	0.265	1.953	0.078	0.344	1.839	0.01	0.301	NaN	NaN	NaN	1.992	0.783	0.616	1.918	0.642	0.663	1.894	0.456	0.615	1.911	0.376	0.617	1.946	0.249	0.669	NaN	NaN	NaN
645	3.225	2.057	0.841	0.427	1.875	0.804	0.286	1.948	0.758	0.248	1.945	0.596	0.228	1.898	0.449	0.3	1.89	0.338	0.301	1.929	0.235	0.265	1.953	0.078	0.344	1.839	0.01	0.301	NaN	NaN	NaN	1.991	0.783	0.615	1.918	0.642	0.663	1.894	0.456	0.615	1.911	0.376	0.617	1.946	0.249	0.669	NaN	NaN	NaN
646	3.23	2.057	0.841	0.426	1.876	0.804	0.286	1.948	0.758	0.247	1.945	0.596	0.228	1.898	0.449	0.299	1.89	0.338	0.301	1.929	0.235	0.265	1.953	0.078	0.344	1.839	0.01	0.301	NaN	NaN	NaN	1.99	0.783	0.615	1.917	0.642	0.662	1.894	0.456	0.615	1.911	0.377	0.617	1.945	0.25	0.669	NaN	NaN	NaN
647	3.235	2.057	0.841	0.426	1.876	0.804	0.286	1.947	0.758	0.247	1.945	0.596	0.227	1.898	0.449	0.299	1.891	0.338	0.301	1.929	0.235	0.265	1.953	0.078	0.344	1.839	0.01	0.301	NaN	NaN	NaN	1.99	0.783	0.614	1.917	0.642	0.662	1.894	0.456	0.614	1.911	0.377	0.617	1.945	0.25	0.669	NaN	NaN	NaN
648	3.24	2.057	0.841	0.426	1.876	0.804	0.285	1.947	0.758	0.247	1.945	0.596	0.227	1.903	0.447	0.3	1.891	0.338	0.3	1.929	0.235	0.265	1.953	0.078	0.344	1.839	0.01	0.301	NaN	NaN	NaN	1.99	0.783	0.614	1.917	0.642	0.661	1.893	0.456	0.614	1.911	0.377	0.616	1.944	0.251	0.668	NaN	NaN	NaN
649	3.245	2.057	0.841	0.426	1.877	0.804	0.285	1.947	0.758	0.246	1.945	0.596	0.227	1.915	0.443	0.303	1.892	0.338	0.3	1.929	0.235	0.265	1.953	0.078	0.344	1.839	0.01	0.301	NaN	NaN	NaN	1.99	0.783	0.613	1.916	0.641	0.66	1.893	0.456	0.613	1.911	0.377	0.616	1.943	0.251	0.668	NaN	NaN	NaN
650	3.25	2.056	0.841	0.425	1.879	0.803	0.284	1.947	0.758	0.246	1.945	0.596	0.226	1.918	0.442	0.303	1.892	0.338	0.3	1.929	0.235	0.264	1.953	0.078	0.344	1.839	0.01	0.301	NaN	NaN	NaN	1.989	0.783	0.613	1.915	0.641	0.66	1.893	0.456	0.613	1.911	0.377	0.616	1.943	0.251	0.668	NaN	NaN	NaN
651	3.255	2.056	0.841	0.424	1.88	0.802	0.282	1.947	0.757	0.245	1.945	0.596	0.226	1.918	0.442	0.303	1.892	0.338	0.3	1.929	0.235	0.264	1.953	0.078	0.344	1.839	0.01	0.301	NaN	NaN	NaN	1.989	0.784	0.613	1.915	0.641	0.659	1.893	0.456	0.613	1.91	0.377	0.615	1.942	0.251	0.667	NaN	NaN	NaN
652	3.26	2.056	0.842	0.424	1.879	0.802	0.281	1.947	0.757	0.244	1.945	0.595	0.225	1.918	0.442	0.303	1.891	0.338	0.3	1.929	0.235	0.264	1.953	0.078	0.344	1.839	0.01	0.301	NaN	NaN	NaN	1.988	0.784	0.612	1.915	0.642	0.659	1.893	0.456	0.612	1.91	0.377	0.615	1.942	0.251	0.667	NaN	NaN	NaN
653	3.265	2.056	0.842	0.424	1.878	0.802	0.28	1.947	0.757	0.243	1.945	0.595	0.225	1.916	0.442	0.303	1.891	0.337	0.3	1.929	0.235	0.264	1.953	0.078	0.344	1.839	0.01	0.301	NaN	NaN	NaN	1.988	0.784	0.612	1.916	0.643	0.659	1.893	0.456	0.612	1.91	0.377	0.615	1.943	0.251	0.667	NaN	NaN	NaN
654	3.27	2.055	0.842	0.423	1.877	0.802	0.279	1.947	0.757	0.243	1.945	0.595	0.225	1.915	0.443	0.302	1.891	0.337	0.299	1.928	0.235	0.264	1.953	0.078	0.344	1.839	0.01	0.301	NaN	NaN	NaN	1.987	0.784	0.611	1.916	0.644	0.659	1.892	0.455	0.611	1.91	0.376	0.614	1.943	0.251	0.667	NaN	NaN	NaN
655	3.275	2.055	0.842	0.423	1.877	0.803	0.28	1.948	0.757	0.243	1.945	0.594	0.225	1.915	0.443	0.302	1.891	0.337	0.299	1.928	0.234	0.263	1.953	0.078	0.344	1.839	0.01	0.301	NaN	NaN	NaN	1.987	0.784	0.611	1.915	0.644	0.659	1.892	0.455	0.611	1.909	0.375	0.614	1.943	0.251	0.666	NaN	NaN	NaN
656	3.28	2.054	0.842	0.422	1.877	0.803	0.28	1.948	0.757	0.242	1.945	0.593	0.224	1.915	0.442	0.302	1.89	0.337	0.299	1.928	0.234	0.263	1.953	0.078	0.344	1.839	0.01	0.301	NaN	NaN	NaN	1.987	0.784	0.61	1.915	0.644	0.658	1.892	0.455	0.61	1.908	0.375	0.613	1.944	0.25	0.666	NaN	NaN	NaN
657	3.285	2.052	0.841	0.42	1.877	0.802	0.279	1.948	0.757	0.242	1.945	0.593	0.223	1.916	0.441	0.302	1.89	0.337	0.299	1.928	0.234	0.263	1.953	0.078	0.344	1.839	0.01	0.301	NaN	NaN	NaN	1.987	0.784	0.61	1.915	0.644	0.658	1.891	0.455	0.61	1.908	0.375	0.613	1.944	0.251	0.666	NaN	NaN	NaN
658	3.29	2.051	0.841	0.42	1.878	0.801	0.278	1.948	0.757	0.242	1.945	0.592	0.223	1.913	0.442	0.3	1.89	0.336	0.299	1.927	0.234	0.263	1.953	0.078	0.344	1.839	0.01	0.301	NaN	NaN	NaN	1.986	0.785	0.609	1.914	0.644	0.658	1.891	0.455	0.61	1.908	0.375	0.612	1.944	0.251	0.665	NaN	NaN	NaN
659	3.295	2.051	0.841	0.419	1.879	0.801	0.278	1.948	0.756	0.241	1.945	0.592	0.223	1.907	0.444	0.297	1.889	0.336	0.298	1.927	0.233	0.263	1.953	0.078	0.344	1.839	0.01	0.301	NaN	NaN	NaN	1.986	0.785	0.609	1.913	0.643	0.657	1.891	0.456	0.61	1.908	0.375	0.612	1.944	0.251	0.665	NaN	NaN	NaN
660	3.3	2.051	0.841	0.418	1.879	0.8	0.277	1.948	0.756	0.241	1.945	0.592	0.223	1.912	0.442	0.299	1.888	0.336	0.298	1.927	0.233	0.263	1.953	0.078	0.343	1.839	0.01	0.301	NaN	NaN	NaN	1.985	0.785	0.608	1.912	0.643	0.657	1.891	0.456	0.61	1.908	0.375	0.612	1.945	0.25	0.665	NaN	NaN	NaN
661	3.305	2.051	0.841	0.418	1.878	0.8	0.276	1.948	0.755	0.24	1.945	0.592	0.222	1.9	0.446	0.296	1.887	0.336	0.298	1.927	0.233	0.263	1.953	0.078	0.343	1.839	0.01	0.301	NaN	NaN	NaN	1.985	0.785	0.608	1.912	0.643	0.656	1.891	0.456	0.61	1.908	0.375	0.612	1.946	0.25	0.665	NaN	NaN	NaN
662	3.31	2.05	0.841	0.418	1.877	0.799	0.275	1.948	0.755	0.24	1.946	0.592	0.222	1.897	0.446	0.295	1.887	0.336	0.297	1.926	0.233	0.262	1.953	0.078	0.343	1.839	0.01	0.301	NaN	NaN	NaN	1.985	0.785	0.608	1.912	0.644	0.655	1.891	0.456	0.609	1.908	0.375	0.611	1.946	0.25	0.665	NaN	NaN	NaN
663	3.315	2.05	0.841	0.417	1.876	0.799	0.274	1.947	0.755	0.24	1.946	0.592	0.222	1.896	0.446	0.295	1.886	0.336	0.297	1.926	0.233	0.262	1.953	0.078	0.343	1.839	0.01	0.301	NaN	NaN	NaN	1.984	0.785	0.607	1.912	0.644	0.654	1.89	0.456	0.609	1.907	0.375	0.611	1.946	0.25	0.665	NaN	NaN	NaN
664	3.32	2.05	0.841	0.417	1.875	0.799	0.274	1.947	0.754	0.239	1.946	0.592	0.222	1.895	0.446	0.295	1.886	0.336	0.297	1.926	0.233	0.262	1.953	0.078	0.343	1.839	0.01	0.301	NaN	NaN	NaN	1.984	0.785	0.607	1.911	0.645	0.654	1.89	0.456	0.609	1.907	0.376	0.611	1.946	0.25	0.665	NaN	NaN	NaN
665	3.325	2.05	0.841	0.417	1.875	0.799	0.274	1.947	0.754	0.238	1.946	0.592	0.222	1.895	0.446	0.295	1.886	0.336	0.296	1.926	0.233	0.262	1.953	0.078	0.343	1.839	0.01	0.301	NaN	NaN	NaN	1.983	0.786	0.606	1.91	0.644	0.653	1.89	0.456	0.608	1.907	0.376	0.611	1.945	0.251	0.665	NaN	NaN	NaN
666	3.33	2.05	0.841	0.416	1.875	0.799	0.274	1.947	0.754	0.237	1.946	0.592	0.221	1.895	0.446	0.295	1.886	0.336	0.296	1.926	0.233	0.262	1.953	0.078	0.343	1.839	0.01	0.301	NaN	NaN	NaN	1.983	0.786	0.606	1.908	0.643	0.652	1.889	0.456	0.607	1.907	0.376	0.61	1.944	0.251	0.665	NaN	NaN	NaN
667	3.335	2.049	0.841	0.415	1.876	0.799	0.274	1.947	0.754	0.237	1.946	0.592	0.221	1.895	0.446	0.294	1.886	0.336	0.296	1.926	0.233	0.262	1.953	0.078	0.343	1.839	0.01	0.301	NaN	NaN	NaN	1.983	0.786	0.605	1.908	0.643	0.652	1.889	0.457	0.607	1.906	0.376	0.61	1.943	0.252	0.663	NaN	NaN	NaN
668	3.34	2.049	0.841	0.415	1.876	0.799	0.274	1.947	0.753	0.237	1.947	0.592	0.22	1.895	0.446	0.294	1.886	0.336	0.295	1.926	0.232	0.261	1.953	0.078	0.343	1.839	0.01	0.301	NaN	NaN	NaN	1.982	0.786	0.605	1.907	0.644	0.651	1.89	0.458	0.607	1.906	0.376	0.61	1.942	0.252	0.661	NaN	NaN	NaN
669	3.345	2.049	0.841	0.414	1.877	0.798	0.274	1.947	0.753	0.236	1.946	0.591	0.22	1.894	0.446	0.294	1.886	0.336	0.295	1.926	0.232	0.261	1.953	0.078	0.343	1.839	0.01	0.301	NaN	NaN	NaN	1.982	0.786	0.604	1.907	0.644	0.652	1.89	0.458	0.607	1.905	0.376	0.609	1.942	0.252	0.661	NaN	NaN	NaN
670	3.35	2.049	0.841	0.413	1.877	0.797	0.272	1.947	0.753	0.236	1.946	0.59	0.22	1.894	0.446	0.294	1.886	0.335	0.295	1.926	0.232	0.261	1.953	0.078	0.343	1.839	0.01	0.301	NaN	NaN	NaN	1.982	0.786	0.604	1.907	0.644	0.651	1.888	0.457	0.605	1.905	0.376	0.609	1.941	0.252	0.661	NaN	NaN	NaN
671	3.355	2.049	0.841	0.413	1.877	0.797	0.27	1.947	0.753	0.235	1.945	0.59	0.22	1.894	0.446	0.294	1.885	0.335	0.295	1.925	0.232	0.261	1.953	0.078	0.343	1.839	0.01	0.301	NaN	NaN	NaN	1.981	0.786	0.604	1.906	0.644	0.651	1.888	0.457	0.605	1.905	0.376	0.609	1.941	0.253	0.66	NaN	NaN	NaN
672	3.36	2.049	0.841	0.412	1.876	0.797	0.269	1.947	0.753	0.235	1.945	0.59	0.219	1.894	0.446	0.294	1.885	0.335	0.295	1.925	0.232	0.261	1.953	0.078	0.343	1.839	0.01	0.301	NaN	NaN	NaN	1.981	0.786	0.603	1.905	0.644	0.651	1.887	0.457	0.604	1.904	0.376	0.608	1.941	0.253	0.661	NaN	NaN	NaN
673	3.365	2.048	0.841	0.412	1.875	0.797	0.269	1.947	0.753	0.235	1.945	0.59	0.219	1.894	0.446	0.294	1.885	0.335	0.295	1.925	0.232	0.261	1.953	0.078	0.343	1.839	0.01	0.301	NaN	NaN	NaN	1.981	0.786	0.603	1.904	0.644	0.65	1.887	0.457	0.604	1.904	0.376	0.608	1.942	0.252	0.663	NaN	NaN	NaN
674	3.37	2.048	0.841	0.411	1.874	0.797	0.268	1.947	0.753	0.235	1.945	0.589	0.219	1.893	0.446	0.294	1.885	0.335	0.295	1.924	0.232	0.261	1.953	0.078	0.343	1.839	0.01	0.301	NaN	NaN	NaN	1.98	0.786	0.602	1.903	0.644	0.65	1.886	0.457	0.604	1.903	0.376	0.608	1.942	0.252	0.663	NaN	NaN	NaN
675	3.375	2.048	0.841	0.411	1.874	0.797	0.268	1.947	0.752	0.234	1.945	0.589	0.219	1.893	0.445	0.294	1.884	0.334	0.295	1.924	0.231	0.261	1.953	0.078	0.343	1.839	0.01	0.301	NaN	NaN	NaN	1.98	0.786	0.602	1.902	0.644	0.649	1.885	0.457	0.604	1.903	0.376	0.607	1.942	0.252	0.663	NaN	NaN	NaN
676	3.38	2.048	0.841	0.411	1.874	0.797	0.268	1.947	0.752	0.234	1.945	0.589	0.219	1.893	0.445	0.293	1.884	0.334	0.295	1.924	0.231	0.261	1.953	0.078	0.343	1.839	0.01	0.301	NaN	NaN	NaN	1.979	0.786	0.601	1.902	0.644	0.649	1.885	0.457	0.603	1.902	0.376	0.607	1.942	0.252	0.662	NaN	NaN	NaN
677	3.385	2.048	0.841	0.41	1.874	0.797	0.268	1.947	0.752	0.233	1.944	0.589	0.218	1.893	0.445	0.293	1.884	0.334	0.294	1.923	0.231	0.262	1.953	0.078	0.343	1.839	0.01	0.301	NaN	NaN	NaN	1.979	0.786	0.601	1.902	0.644	0.649	1.885	0.457	0.602	1.902	0.376	0.607	1.942	0.253	0.662	NaN	NaN	NaN
678	3.39	2.049	0.841	0.41	1.875	0.797	0.268	1.946	0.751	0.232	1.944	0.589	0.217	1.898	0.444	0.294	1.884	0.334	0.294	1.923	0.23	0.261	1.953	0.078	0.343	1.839	0.01	0.301	NaN	NaN	NaN	1.979	0.786	0.6	1.901	0.644	0.648	1.884	0.457	0.602	1.901	0.375	0.607	1.941	0.254	0.662	NaN	NaN	NaN
679	3.395	2.049	0.841	0.41	1.877	0.796	0.267	1.946	0.751	0.232	1.944	0.589	0.217	1.909	0.439	0.296	1.883	0.334	0.294	1.922	0.23	0.261	1.952	0.078	0.342	1.839	0.01	0.301	NaN	NaN	NaN	1.979	0.786	0.6	1.9	0.644	0.648	1.883	0.457	0.601	1.9	0.376	0.606	1.94	0.254	0.661	NaN	NaN	NaN
680	3.4	2.049	0.842	0.41	1.877	0.795	0.266	1.946	0.751	0.231	1.944	0.588	0.217	1.913	0.437	0.297	1.883	0.334	0.294	1.922	0.23	0.261	1.951	0.078	0.342	1.839	0.01	0.301	NaN	NaN	NaN	1.979	0.787	0.599	1.9	0.644	0.648	1.883	0.457	0.601	1.9	0.376	0.605	1.939	0.254	0.66	NaN	NaN	NaN
681	3.405	2.048	0.842	0.409	1.876	0.795	0.265	1.946	0.751	0.231	1.944	0.588	0.217	1.909	0.439	0.295	1.883	0.334	0.294	1.922	0.23	0.261	1.952	0.078	0.343	1.839	0.01	0.301	NaN	NaN	NaN	1.978	0.786	0.599	1.9	0.645	0.648	1.882	0.457	0.601	1.899	0.376	0.605	1.938	0.255	0.66	NaN	NaN	NaN
682	3.41	2.047	0.841	0.408	1.875	0.794	0.264	1.946	0.75	0.23	1.944	0.588	0.217	1.903	0.441	0.293	1.883	0.334	0.294	1.922	0.23	0.261	1.952	0.078	0.342	1.839	0.01	0.301	NaN	NaN	NaN	1.978	0.786	0.598	1.9	0.647	0.647	1.882	0.457	0.601	1.899	0.376	0.604	1.938	0.255	0.66	NaN	NaN	NaN
683	3.415	2.046	0.841	0.407	1.874	0.794	0.264	1.946	0.75	0.23	1.943	0.588	0.217	1.908	0.438	0.294	1.883	0.334	0.294	1.921	0.229	0.261	1.95	0.078	0.342	1.839	0.01	0.301	NaN	NaN	NaN	1.977	0.786	0.598	1.9	0.647	0.646	1.881	0.457	0.6	1.899	0.376	0.604	1.938	0.255	0.659	NaN	NaN	NaN
684	3.42	2.046	0.841	0.407	1.872	0.794	0.263	1.945	0.75	0.23	1.943	0.588	0.216	1.896	0.443	0.292	1.882	0.333	0.294	1.921	0.229	0.261	1.95	0.078	0.342	1.839	0.01	0.301	NaN	NaN	NaN	1.977	0.786	0.598	1.898	0.647	0.646	1.881	0.458	0.6	1.899	0.376	0.604	1.938	0.256	0.659	NaN	NaN	NaN
685	3.425	2.046	0.841	0.406	1.872	0.794	0.263	1.945	0.75	0.23	1.942	0.587	0.216	1.9	0.441	0.293	1.882	0.333	0.294	1.921	0.229	0.261	1.95	0.078	0.342	1.839	0.01	0.301	NaN	NaN	NaN	1.977	0.786	0.597	1.897	0.647	0.646	1.881	0.458	0.6	1.898	0.377	0.604	1.938	0.256	0.658	1.948	0.083	0.596
686	3.43	2.045	0.841	0.406	1.872	0.794	0.263	1.945	0.75	0.229	1.941	0.587	0.215	1.915	0.436	0.295	1.882	0.333	0.294	1.921	0.229	0.261	1.95	0.078	0.342	1.839	0.01	0.301	NaN	NaN	NaN	1.976	0.787	0.597	1.897	0.647	0.645	1.88	0.458	0.599	1.898	0.377	0.603	1.938	0.256	0.658	1.948	0.083	0.596
687	3.435	2.046	0.841	0.406	1.872	0.794	0.263	1.945	0.75	0.23	1.941	0.586	0.214	1.918	0.434	0.295	1.883	0.333	0.294	1.921	0.229	0.261	1.95	0.078	0.341	1.839	0.01	0.301	NaN	NaN	NaN	1.976	0.787	0.597	1.896	0.647	0.645	1.879	0.458	0.599	1.898	0.377	0.603	1.938	0.256	0.658	1.948	0.083	0.596
688	3.44	2.047	0.841	0.406	1.872	0.795	0.263	1.945	0.749	0.229	1.941	0.586	0.214	1.918	0.434	0.295	1.884	0.333	0.294	1.921	0.229	0.261	1.95	0.078	0.341	1.839	0.01	0.301	NaN	NaN	NaN	1.976	0.787	0.596	1.896	0.647	0.645	1.879	0.458	0.598	1.898	0.377	0.603	1.939	0.256	0.659	1.948	0.083	0.596
689	3.445	2.046	0.841	0.405	1.873	0.794	0.263	1.944	0.749	0.229	1.941	0.586	0.214	1.911	0.437	0.293	1.884	0.333	0.294	1.921	0.229	0.26	1.95	0.078	0.341	1.839	0.01	0.301	NaN	NaN	NaN	1.975	0.787	0.596	1.895	0.647	0.644	1.879	0.458	0.598	1.897	0.377	0.602	1.939	0.256	0.659	1.948	0.083	0.596
690	3.45	2.045	0.841	0.405	1.874	0.794	0.263	1.944	0.749	0.229	1.941	0.587	0.214	1.901	0.441	0.29	1.884	0.333	0.294	1.921	0.229	0.26	1.95	0.078	0.341	1.839	0.01	0.301	NaN	NaN	NaN	1.974	0.786	0.595	1.894	0.647	0.644	1.878	0.458	0.598	1.897	0.378	0.602	1.938	0.256	0.658	1.948	0.083	0.596
691	3.455	2.044	0.841	0.404	1.874	0.794	0.263	1.944	0.748	0.229	1.941	0.588	0.214	1.908	0.438	0.292	1.884	0.333	0.294	1.921	0.229	0.26	1.951	0.078	0.341	1.839	0.01	0.301	NaN	NaN	NaN	1.974	0.786	0.595	1.893	0.647	0.643	1.878	0.459	0.598	1.897	0.378	0.602	1.938	0.257	0.658	1.948	0.083	0.596
692	3.46	2.044	0.841	0.404	1.873	0.794	0.262	1.944	0.748	0.228	1.941	0.587	0.213	1.904	0.44	0.292	1.884	0.333	0.294	1.921	0.229	0.26	1.951	0.078	0.342	1.839	0.01	0.301	NaN	NaN	NaN	1.973	0.786	0.595	1.893	0.648	0.643	1.878	0.459	0.598	1.897	0.378	0.602	1.937	0.257	0.658	1.948	0.083	0.596
693	3.465	2.044	0.842	0.403	1.872	0.794	0.262	1.944	0.748	0.228	1.942	0.588	0.214	1.893	0.443	0.29	1.884	0.333	0.293	1.921	0.229	0.26	1.951	0.078	0.341	1.839	0.01	0.301	NaN	NaN	NaN	1.973	0.786	0.595	1.892	0.648	0.643	1.877	0.459	0.597	1.897	0.378	0.602	1.936	0.258	0.657	1.947	0.083	0.596
694	3.47	2.044	0.842	0.403	1.871	0.794	0.261	1.944	0.748	0.228	1.941	0.588	0.213	1.89	0.444	0.289	1.883	0.333	0.293	1.92	0.229	0.26	1.952	0.078	0.342	1.839	0.01	0.301	NaN	NaN	NaN	1.972	0.786	0.594	1.892	0.648	0.643	1.877	0.46	0.597	1.896	0.378	0.601	1.936	0.258	0.657	1.946	0.084	0.596
695	3.475	2.045	0.842	0.403	1.87	0.794	0.261	1.944	0.748	0.228	1.941	0.588	0.213	1.89	0.444	0.289	1.883	0.332	0.293	1.92	0.229	0.26	1.951	0.078	0.341	1.839	0.01	0.301	NaN	NaN	NaN	1.971	0.786	0.593	1.891	0.648	0.643	1.877	0.46	0.597	1.896	0.379	0.601	1.936	0.258	0.657	1.944	0.084	0.596
696	3.48	2.045	0.842	0.403	1.87	0.794	0.261	1.943	0.748	0.227	1.941	0.588	0.213	1.889	0.444	0.289	1.883	0.332	0.293	1.92	0.229	0.26	1.952	0.077	0.342	1.839	0.01	0.301	NaN	NaN	NaN	1.97	0.785	0.593	1.891	0.648	0.643	1.876	0.46	0.597	1.896	0.379	0.601	1.937	0.259	0.657	1.944	0.084	0.596
697	3.485	2.044	0.842	0.403	1.869	0.794	0.26	1.943	0.748	0.226	1.941	0.588	0.213	1.889	0.444	0.289	1.883	0.332	0.293	1.92	0.229	0.26	1.953	0.077	0.342	1.839	0.01	0.301	NaN	NaN	NaN	1.969	0.785	0.592	1.89	0.649	0.642	1.876	0.46	0.597	1.895	0.38	0.601	1.937	0.259	0.656	NaN	NaN	NaN
698	3.49	2.043	0.842	0.402	1.87	0.793	0.258	1.943	0.748	0.225	1.941	0.588	0.213	1.889	0.444	0.289	1.883	0.332	0.293	1.92	0.229	0.26	1.953	0.077	0.342	1.839	0.01	0.301	NaN	NaN	NaN	1.969	0.785	0.592	1.89	0.649	0.641	1.876	0.46	0.597	1.896	0.38	0.601	1.938	0.259	0.654	NaN	NaN	NaN
699	3.495	2.042	0.842	0.401	1.87	0.792	0.258	1.942	0.748	0.225	1.941	0.588	0.213	1.889	0.444	0.289	1.883	0.332	0.293	1.92	0.229	0.26	1.953	0.077	0.342	1.839	0.01	0.301	NaN	NaN	NaN	1.968	0.785	0.592	1.891	0.651	0.641	1.876	0.461	0.597	1.896	0.381	0.602	1.938	0.259	0.654	NaN	NaN	NaN
700	3.5	2.041	0.842	0.401	1.871	0.792	0.258	1.942	0.748	0.225	1.941	0.588	0.213	1.889	0.444	0.289	1.883	0.332	0.293	1.92	0.229	0.26	1.953	0.077	0.342	1.839	0.01	0.301	NaN	NaN	NaN	1.967	0.785	0.592	1.891	0.652	0.641	1.875	0.461	0.597	1.896	0.382	0.602	1.938	0.26	0.655	1.951	0.081	0.586
701	3.505	2.041	0.842	0.4	1.871	0.792	0.258	1.942	0.748	0.225	1.94	0.588	0.213	1.889	0.444	0.289	1.883	0.332	0.293	1.92	0.229	0.26	1.953	0.077	0.342	1.839	0.01	0.301	NaN	NaN	NaN	1.968	0.786	0.591	1.891	0.652	0.64	1.875	0.462	0.597	1.896	0.382	0.602	1.938	0.26	0.655	1.951	0.081	0.586
702	3.51	2.04	0.842	0.4	1.871	0.792	0.258	1.941	0.748	0.225	1.94	0.588	0.213	1.889	0.444	0.288	1.883	0.332	0.293	1.92	0.229	0.26	1.953	0.077	0.342	1.839	0.01	0.301	NaN	NaN	NaN	1.968	0.787	0.591	1.89	0.653	0.64	1.875	0.462	0.597	1.896	0.383	0.602	1.938	0.26	0.655	NaN	NaN	NaN
703	3.515	2.04	0.843	0.399	1.871	0.792	0.258	1.941	0.748	0.224	1.94	0.588	0.213	1.889	0.444	0.289	1.883	0.332	0.293	1.92	0.229	0.26	1.953	0.077	0.342	1.839	0.01	0.301	NaN	NaN	NaN	1.968	0.788	0.59	1.89	0.653	0.64	1.874	0.462	0.597	1.896	0.383	0.602	1.938	0.26	0.655	1.951	0.083	0.586
704	3.52	2.04	0.843	0.399	1.871	0.792	0.258	1.941	0.748	0.224	1.94	0.588	0.213	1.89	0.444	0.289	1.883	0.332	0.293	1.92	0.229	0.26	1.953	0.077	0.342	1.839	0.01	0.301	NaN	NaN	NaN	1.968	0.789	0.59	1.89	0.653	0.64	1.874	0.463	0.597	1.895	0.384	0.602	1.938	0.26	0.655	1.951	0.083	0.585
705	3.525	2.04	0.843	0.399	1.87	0.792	0.258	1.94	0.748	0.224	1.94	0.588	0.213	1.89	0.444	0.289	1.883	0.332	0.293	1.92	0.229	0.26	1.953	0.077	0.342	1.839	0.01	0.301	NaN	NaN	NaN	1.968	0.789	0.59	1.89	0.654	0.64	1.874	0.463	0.598	1.895	0.384	0.602	1.938	0.261	0.654	1.951	0.084	0.585
706	3.53	2.039	0.843	0.398	1.869	0.792	0.257	1.94	0.748	0.224	1.94	0.588	0.213	1.89	0.444	0.289	1.883	0.332	0.293	1.92	0.229	0.26	1.953	0.077	0.342	1.839	0.01	0.301	NaN	NaN	NaN	1.968	0.79	0.59	1.889	0.654	0.639	1.874	0.464	0.598	1.894	0.383	0.602	1.938	0.261	0.654	1.951	0.084	0.585
707	3.535	2.039	0.843	0.398	1.868	0.792	0.257	1.939	0.749	0.224	1.94	0.588	0.213	1.89	0.444	0.289	1.883	0.332	0.293	1.92	0.229	0.26	1.953	0.077	0.342	1.839	0.01	0.301	NaN	NaN	NaN	1.968	0.79	0.59	1.889	0.654	0.639	1.874	0.464	0.599	1.894	0.383	0.602	1.938	0.262	0.653	1.951	0.084	0.585
708	3.54	2.039	0.843	0.398	1.866	0.793	0.257	1.939	0.749	0.224	1.939	0.588	0.213	1.89	0.444	0.289	1.883	0.332	0.293	1.92	0.229	0.26	1.953	0.077	0.342	1.839	0.01	0.301	NaN	NaN	NaN	1.967	0.79	0.589	1.888	0.653	0.639	1.873	0.464	0.599	1.893	0.384	0.602	1.938	0.262	0.652	NaN	NaN	NaN
709	3.545	2.038	0.843	0.398	1.865	0.793	0.256	1.939	0.749	0.224	1.939	0.588	0.213	1.89	0.444	0.289	1.883	0.332	0.293	1.92	0.229	0.26	1.953	0.077	0.342	1.839	0.01	0.301	NaN	NaN	NaN	1.967	0.79	0.589	1.887	0.654	0.638	1.873	0.465	0.599	1.893	0.384	0.602	1.938	0.262	0.652	NaN	NaN	NaN
710	3.55	2.038	0.843	0.397	1.863	0.793	0.256	1.938	0.749	0.224	1.939	0.588	0.213	1.89	0.444	0.289	1.883	0.332	0.293	1.92	0.229	0.26	1.953	0.077	0.342	1.839	0.01	0.301	NaN	NaN	NaN	1.966	0.79	0.588	1.887	0.654	0.638	1.873	0.465	0.599	1.892	0.383	0.602	1.939	0.262	0.652	NaN	NaN	NaN
711	3.555	2.037	0.844	0.397	1.862	0.794	0.255	1.937	0.749	0.223	1.939	0.588	0.213	1.89	0.444	0.289	1.883	0.333	0.293	1.92	0.229	0.26	1.953	0.077	0.342	1.839	0.011	0.301	NaN	NaN	NaN	1.966	0.79	0.588	1.887	0.654	0.638	1.872	0.465	0.6	1.891	0.383	0.602	1.939	0.262	0.653	NaN	NaN	NaN
712	3.56	2.037	0.844	0.396	1.862	0.794	0.255	1.937	0.749	0.223	1.938	0.588	0.213	1.89	0.444	0.289	1.883	0.333	0.293	1.92	0.229	0.26	1.953	0.077	0.342	1.839	0.011	0.301	NaN	NaN	NaN	1.965	0.79	0.588	1.887	0.655	0.638	1.872	0.466	0.6	1.891	0.384	0.603	1.939	0.263	0.652	NaN	NaN	NaN
713	3.565	2.037	0.844	0.397	1.861	0.794	0.255	1.936	0.749	0.223	1.938	0.588	0.213	1.889	0.444	0.289	1.883	0.333	0.293	1.92	0.229	0.26	1.953	0.077	0.342	1.839	0.011	0.301	NaN	NaN	NaN	1.965	0.79	0.588	1.887	0.655	0.638	1.872	0.466	0.6	1.89	0.384	0.603	1.94	0.263	0.652	NaN	NaN	NaN
714	3.57	2.036	0.844	0.396	1.861	0.794	0.255	1.936	0.749	0.223	1.937	0.588	0.213	1.889	0.445	0.289	1.883	0.333	0.293	1.92	0.229	0.26	1.953	0.077	0.342	1.839	0.011	0.301	NaN	NaN	NaN	1.965	0.791	0.587	1.887	0.656	0.639	1.871	0.467	0.601	1.89	0.385	0.603	1.94	0.263	0.652	NaN	NaN	NaN
715	3.575	2.036	0.844	0.396	1.861	0.795	0.255	1.935	0.749	0.223	1.937	0.588	0.212	1.889	0.445	0.289	1.883	0.333	0.293	1.92	0.229	0.26	1.953	0.077	0.342	1.839	0.011	0.301	NaN	NaN	NaN	1.965	0.791	0.587	1.887	0.656	0.638	1.871	0.467	0.601	1.889	0.385	0.603	1.94	0.264	0.652	NaN	NaN	NaN
716	3.58	2.034	0.845	0.395	1.861	0.795	0.255	1.935	0.749	0.222	1.936	0.588	0.212	1.889	0.445	0.289	1.883	0.333	0.293	1.92	0.229	0.26	1.953	0.077	0.342	1.839	0.011	0.301	NaN	NaN	NaN	1.964	0.791	0.587	1.887	0.657	0.638	1.871	0.467	0.601	1.889	0.385	0.604	1.94	0.264	0.651	1.946	0.085	0.58
717	3.585	2.034	0.845	0.395	1.86	0.795	0.255	1.934	0.749	0.222	1.936	0.588	0.212	1.889	0.445	0.289	1.883	0.333	0.293	1.92	0.229	0.26	1.953	0.077	0.342	1.839	0.011	0.301	NaN	NaN	NaN	1.964	0.792	0.586	1.887	0.657	0.638	1.87	0.468	0.601	1.888	0.386	0.603	1.94	0.265	0.651	1.946	0.086	0.579
718	3.59	2.034	0.845	0.395	1.86	0.795	0.255	1.933	0.749	0.222	1.935	0.588	0.212	1.889	0.445	0.288	1.883	0.333	0.293	1.92	0.229	0.26	1.953	0.077	0.342	1.839	0.011	0.301	NaN	NaN	NaN	1.963	0.792	0.586	1.885	0.657	0.638	1.869	0.468	0.601	1.888	0.386	0.603	1.94	0.265	0.651	1.945	0.087	0.579
719	3.595	2.033	0.845	0.394	1.86	0.795	0.255	1.932	0.749	0.222	1.935	0.588	0.212	1.888	0.445	0.288	1.883	0.333	0.293	1.92	0.229	0.26	1.953	0.077	0.342	1.839	0.011	0.301	NaN	NaN	NaN	1.963	0.793	0.586	1.885	0.657	0.638	1.869	0.468	0.601	1.887	0.386	0.603	1.94	0.265	0.65	1.945	0.087	0.579
720	3.6	2.032	0.845	0.394	1.86	0.796	0.255	1.931	0.749	0.222	1.934	0.588	0.212	1.888	0.445	0.288	1.883	0.333	0.293	1.92	0.229	0.26	1.953	0.077	0.342	1.839	0.011	0.301	NaN	NaN	NaN	1.963	0.793	0.585	1.885	0.657	0.638	1.868	0.469	0.602	1.887	0.387	0.603	1.941	0.265	0.65	1.945	0.088	0.579
721	3.605	2.032	0.846	0.393	1.859	0.796	0.255	1.93	0.749	0.222	1.934	0.588	0.212	1.887	0.445	0.288	1.883	0.333	0.293	1.92	0.229	0.26	1.953	0.077	0.342	1.839	0.011	0.301	NaN	NaN	NaN	1.963	0.793	0.585	1.885	0.658	0.638	1.868	0.469	0.602	1.886	0.387	0.604	1.941	0.266	0.65	1.944	0.088	0.579
722	3.61	2.031	0.846	0.393	1.859	0.797	0.254	1.929	0.749	0.222	1.933	0.589	0.212	1.887	0.445	0.288	1.883	0.333	0.293	1.92	0.229	0.26	1.953	0.077	0.342	1.839	0.011	0.301	NaN	NaN	NaN	1.963	0.794	0.585	1.885	0.659	0.639	1.867	0.469	0.602	1.886	0.388	0.604	1.94	0.266	0.65	1.943	0.089	0.579
723	3.615	2.032	0.846	0.393	NaN	NaN	NaN	1.929	0.749	0.221	1.932	0.589	0.211	1.887	0.445	0.288	1.883	0.333	0.293	1.92	0.229	0.26	1.953	0.077	0.342	1.839	0.011	0.301	NaN	NaN	NaN	1.962	0.794	0.585	1.885	0.66	0.639	1.866	0.47	0.602	1.885	0.388	0.604	1.939	0.267	0.649	1.943	0.09	0.579
724	3.62	2.032	0.846	0.393	NaN	NaN	NaN	1.927	0.749	0.222	1.932	0.589	0.21	1.887	0.445	0.288	1.882	0.333	0.293	1.919	0.229	0.26	1.953	0.077	0.342	1.839	0.011	0.301	NaN	NaN	NaN	1.962	0.794	0.584	1.885	0.66	0.639	1.865	0.47	0.602	1.884	0.389	0.604	1.938	0.268	0.649	NaN	NaN	NaN
725	3.625	2.03	0.846	0.392	1.852	0.797	0.252	1.927	0.749	0.221	1.932	0.589	0.211	1.886	0.445	0.288	1.882	0.333	0.293	1.919	0.229	0.26	1.953	0.077	0.342	1.839	0.011	0.301	NaN	NaN	NaN	1.961	0.794	0.584	1.885	0.661	0.639	1.865	0.471	0.602	1.883	0.389	0.605	1.937	0.268	0.648	1.941	0.091	0.58
726	3.63	2.029	0.846	0.392	1.851	0.797	0.252	1.927	0.749	0.22	1.932	0.589	0.211	1.886	0.445	0.288	1.882	0.333	0.293	1.919	0.229	0.26	1.953	0.077	0.342	1.839	0.011	0.301	NaN	NaN	NaN	1.961	0.794	0.584	1.884	0.661	0.639	1.865	0.472	0.603	1.882	0.389	0.605	1.936	0.269	0.646	1.94	0.091	0.58
727	3.635	2.028	0.846	0.391	1.85	0.797	0.252	1.926	0.749	0.219	1.93	0.589	0.21	1.886	0.445	0.288	1.882	0.333	0.293	1.919	0.229	0.26	1.953	0.077	0.342	1.839	0.011	0.301	NaN	NaN	NaN	1.961	0.795	0.584	1.884	0.661	0.639	1.865	0.474	0.604	1.881	0.39	0.605	1.935	0.269	0.646	1.939	0.091	0.58
728	3.64	2.028	0.846	0.391	1.849	0.797	0.253	1.925	0.749	0.219	1.93	0.59	0.21	1.885	0.445	0.288	1.882	0.333	0.293	1.919	0.229	0.26	1.953	0.077	0.342	1.839	0.011	0.301	NaN	NaN	NaN	1.961	0.795	0.584	1.883	0.661	0.639	1.865	0.474	0.605	1.88	0.39	0.605	1.934	0.27	0.648	NaN	NaN	NaN
729	3.645	2.027	0.845	0.391	1.848	0.797	0.254	1.925	0.749	0.219	1.93	0.59	0.211	1.885	0.445	0.288	1.881	0.333	0.292	1.919	0.229	0.26	1.953	0.077	0.342	1.839	0.011	0.301	NaN	NaN	NaN	1.96	0.795	0.584	1.883	0.661	0.638	1.864	0.474	0.605	1.88	0.39	0.605	1.932	0.27	0.649	NaN	NaN	NaN
730	3.65	2.027	0.845	0.391	1.847	0.797	0.255	1.924	0.749	0.219	1.928	0.59	0.209	1.885	0.445	0.288	1.88	0.332	0.291	1.919	0.229	0.26	1.953	0.077	0.342	1.839	0.011	0.301	NaN	NaN	NaN	1.96	0.795	0.584	1.882	0.661	0.638	1.861	0.473	0.605	1.879	0.391	0.606	1.931	0.271	0.649	NaN	NaN	NaN
731	3.655	2.026	0.846	0.39	1.847	0.797	0.255	1.923	0.749	0.219	1.927	0.59	0.209	1.884	0.445	0.288	1.879	0.332	0.291	1.919	0.228	0.259	1.953	0.077	0.342	1.839	0.011	0.301	NaN	NaN	NaN	1.959	0.795	0.584	1.881	0.661	0.638	1.86	0.473	0.605	1.878	0.391	0.606	1.929	0.271	0.649	NaN	NaN	NaN
732	3.66	2.025	0.845	0.39	1.847	0.797	0.255	1.922	0.749	0.219	1.926	0.59	0.209	1.884	0.445	0.288	1.879	0.332	0.291	1.918	0.228	0.259	1.953	0.077	0.342	1.839	0.011	0.301	NaN	NaN	NaN	1.959	0.795	0.584	1.88	0.662	0.638	1.859	0.473	0.605	1.876	0.391	0.606	1.929	0.272	0.649	NaN	NaN	NaN
733	3.665	2.025	0.846	0.39	1.847	0.797	0.255	1.921	0.749	0.219	1.925	0.59	0.208	1.884	0.445	0.288	1.879	0.332	0.291	1.918	0.228	0.259	1.953	0.077	0.342	1.839	0.011	0.301	NaN	NaN	NaN	1.959	0.795	0.583	1.88	0.662	0.638	1.858	0.473	0.605	1.875	0.391	0.606	1.928	0.272	0.648	NaN	NaN	NaN
734	3.67	2.024	0.846	0.389	1.846	0.797	0.255	1.92	0.75	0.219	1.924	0.59	0.208	1.883	0.445	0.288	1.878	0.332	0.291	1.918	0.228	0.26	1.953	0.077	0.342	1.839	0.011	0.301	NaN	NaN	NaN	1.959	0.796	0.583	1.879	0.662	0.638	1.857	0.474	0.606	1.874	0.392	0.607	1.927	0.272	0.648	1.925	0.09	0.582
735	3.675	2.023	0.846	0.389	1.846	0.798	0.255	1.919	0.75	0.218	1.923	0.59	0.208	1.883	0.445	0.288	1.878	0.332	0.291	1.918	0.228	0.26	1.953	0.077	0.342	1.839	0.011	0.301	NaN	NaN	NaN	1.959	0.797	0.583	1.879	0.662	0.638	1.856	0.474	0.606	1.873	0.392	0.608	1.925	0.273	0.65	1.923	0.09	0.582
736	3.68	2.023	0.846	0.389	1.845	0.798	0.255	1.918	0.75	0.218	1.922	0.59	0.208	1.882	0.444	0.288	1.878	0.332	0.291	1.918	0.228	0.26	1.953	0.077	0.342	1.839	0.011	0.301	NaN	NaN	NaN	1.96	0.799	0.583	1.878	0.662	0.638	1.855	0.474	0.606	1.872	0.392	0.608	1.924	0.273	0.65	1.921	0.09	0.583
737	3.685	2.022	0.846	0.389	1.845	0.798	0.255	1.917	0.75	0.218	1.922	0.59	0.208	1.882	0.444	0.287	1.878	0.332	0.291	1.918	0.228	0.26	1.953	0.077	0.342	1.839	0.011	0.301	NaN	NaN	NaN	1.959	0.798	0.583	1.877	0.662	0.638	1.854	0.474	0.606	1.87	0.393	0.608	1.923	0.273	0.651	1.918	0.09	0.584
738	3.69	2.021	0.846	0.388	1.849	0.797	0.256	1.916	0.75	0.218	1.921	0.59	0.208	1.883	0.444	0.288	1.878	0.332	0.292	1.918	0.228	0.259	1.953	0.077	0.342	1.839	0.011	0.301	NaN	NaN	NaN	1.958	0.797	0.583	1.877	0.663	0.638	1.853	0.475	0.606	1.869	0.393	0.609	1.922	0.273	0.652	1.916	0.089	0.585
739	3.695	2.021	0.845	0.388	1.853	0.795	0.257	1.915	0.75	0.218	1.92	0.59	0.208	1.887	0.442	0.288	1.877	0.332	0.292	1.918	0.228	0.259	1.953	0.077	0.342	1.839	0.011	0.301	NaN	NaN	NaN	1.958	0.798	0.583	1.876	0.663	0.638	1.852	0.475	0.606	1.868	0.393	0.609	1.921	0.272	0.654	NaN	NaN	NaN
740	3.7	2.02	0.845	0.388	1.842	0.798	0.255	1.915	0.75	0.218	1.919	0.59	0.208	1.888	0.442	0.288	1.877	0.332	0.291	1.917	0.228	0.259	1.953	0.077	0.342	1.839	0.011	0.301	NaN	NaN	NaN	1.958	0.798	0.583	1.876	0.664	0.638	1.851	0.475	0.607	1.867	0.394	0.61	1.918	0.271	0.655	1.911	0.09	0.587
741	3.705	2.02	0.845	0.388	1.837	0.799	0.254	1.914	0.75	0.218	1.919	0.59	0.208	1.886	0.442	0.288	1.877	0.332	0.291	1.917	0.228	0.259	1.953	0.077	0.342	1.839	0.011	0.301	NaN	NaN	NaN	1.957	0.799	0.583	1.876	0.665	0.638	1.85	0.475	0.607	1.866	0.394	0.61	1.915	0.272	0.655	NaN	NaN	NaN
742	3.71	2.019	0.845	0.388	1.836	0.799	0.254	1.913	0.751	0.218	1.918	0.59	0.208	1.881	0.444	0.287	1.877	0.332	0.291	1.917	0.228	0.259	1.953	0.077	0.342	1.839	0.011	0.301	NaN	NaN	NaN	1.956	0.799	0.582	1.876	0.666	0.639	1.849	0.475	0.607	1.864	0.394	0.61	1.913	0.273	0.655	NaN	NaN	NaN
743	3.715	2.018	0.845	0.388	1.835	0.799	0.254	1.911	0.75	0.217	1.917	0.59	0.209	1.879	0.444	0.287	1.876	0.332	0.291	1.916	0.228	0.259	1.953	0.077	0.342	1.839	0.011	0.301	NaN	NaN	NaN	1.956	0.799	0.582	1.875	0.666	0.64	1.847	0.475	0.607	1.862	0.394	0.61	1.91	0.273	0.657	NaN	NaN	NaN
744	3.72	2.017	0.845	0.387	1.835	0.799	0.253	1.91	0.75	0.217	1.916	0.59	0.209	1.878	0.444	0.287	1.876	0.332	0.291	1.916	0.228	0.259	1.953	0.077	0.342	1.839	0.011	0.301	NaN	NaN	NaN	1.955	0.799	0.582	1.875	0.666	0.64	1.846	0.475	0.607	1.861	0.394	0.61	1.906	0.273	0.658	1.9	0.089	0.593
745	3.725	2.016	0.845	0.387	1.835	0.799	0.252	1.909	0.75	0.217	1.915	0.59	0.208	1.878	0.444	0.287	1.876	0.332	0.291	1.915	0.228	0.259	1.953	0.078	0.342	1.839	0.011	0.301	NaN	NaN	NaN	1.955	0.799	0.582	1.874	0.667	0.64	1.845	0.475	0.607	1.859	0.395	0.612	1.904	0.273	0.659	NaN	NaN	NaN
746	3.73	2.015	0.845	0.387	1.835	0.798	0.252	1.908	0.749	0.217	1.914	0.59	0.208	1.879	0.444	0.287	1.876	0.332	0.291	1.915	0.228	0.259	1.952	0.078	0.342	1.839	0.011	0.301	NaN	NaN	NaN	1.954	0.799	0.582	1.874	0.667	0.64	1.844	0.476	0.608	1.858	0.395	0.612	1.902	0.272	0.66	1.883	0.093	0.602
747	3.735	2.014	0.844	0.387	1.835	0.798	0.252	1.907	0.749	0.217	1.914	0.59	0.208	1.882	0.443	0.287	1.876	0.332	0.292	1.915	0.228	0.259	1.951	0.078	0.342	1.839	0.011	0.301	NaN	NaN	NaN	1.953	0.799	0.582	1.872	0.667	0.64	1.842	0.477	0.61	1.856	0.395	0.612	1.9	0.272	0.661	NaN	NaN	NaN
748	3.74	2.013	0.844	0.387	1.834	0.798	0.252	1.906	0.749	0.217	1.912	0.59	0.208	1.882	0.443	0.287	1.876	0.331	0.292	1.914	0.228	0.259	1.951	0.078	0.342	1.839	0.011	0.301	NaN	NaN	NaN	1.952	0.799	0.582	1.871	0.667	0.641	1.842	0.477	0.61	1.855	0.395	0.613	1.898	0.272	0.662	1.887	0.089	0.598
749	3.745	2.012	0.844	0.387	1.833	0.799	0.253	1.905	0.749	0.217	1.911	0.59	0.208	1.88	0.443	0.287	1.875	0.331	0.292	1.914	0.228	0.259	1.951	0.078	0.342	1.839	0.011	0.301	NaN	NaN	NaN	1.952	0.799	0.582	1.87	0.667	0.64	1.841	0.477	0.61	1.853	0.395	0.613	1.895	0.271	0.662	NaN	NaN	NaN
750	3.75	2.011	0.844	0.387	1.833	0.799	0.253	1.904	0.75	0.217	1.911	0.59	0.208	1.875	0.443	0.286	1.874	0.331	0.292	1.913	0.228	0.259	1.951	0.078	0.342	1.839	0.011	0.301	NaN	NaN	NaN	1.951	0.799	0.582	1.868	0.666	0.64	1.839	0.478	0.61	1.851	0.395	0.614	1.891	0.271	0.662	1.866	0.092	0.607
751	3.755	2.011	0.843	0.386	1.832	0.799	0.253	1.903	0.75	0.216	1.91	0.59	0.208	1.873	0.443	0.286	1.873	0.33	0.291	1.913	0.227	0.259	1.95	0.078	0.341	1.839	0.011	0.301	NaN	NaN	NaN	1.95	0.799	0.582	1.867	0.666	0.64	1.838	0.478	0.61	1.849	0.395	0.614	1.888	0.272	0.664	1.867	0.09	0.606
752	3.76	2.01	0.843	0.386	1.829	0.799	0.253	1.902	0.75	0.216	1.909	0.59	0.208	1.874	0.442	0.286	1.873	0.33	0.292	1.912	0.227	0.259	1.95	0.078	0.341	1.839	0.01	0.301	NaN	NaN	NaN	1.949	0.798	0.582	1.866	0.666	0.64	1.837	0.478	0.61	1.848	0.396	0.614	1.885	0.272	0.665	1.87	0.088	0.603
753	3.765	2.009	0.843	0.386	1.826	0.8	0.252	1.901	0.75	0.217	1.908	0.589	0.208	1.876	0.441	0.286	1.872	0.33	0.292	1.912	0.227	0.259	1.949	0.078	0.341	1.839	0.01	0.301	NaN	NaN	NaN	1.948	0.798	0.581	1.865	0.666	0.64	1.836	0.478	0.61	1.846	0.395	0.614	1.88	0.272	0.666	NaN	NaN	NaN
754	3.77	2.008	0.843	0.386	1.823	0.799	0.253	1.899	0.749	0.217	1.907	0.589	0.208	1.874	0.441	0.286	1.87	0.33	0.291	1.911	0.227	0.259	1.949	0.078	0.341	1.839	0.011	0.301	NaN	NaN	NaN	1.947	0.798	0.582	1.864	0.666	0.64	1.834	0.478	0.61	1.844	0.395	0.614	1.878	0.272	0.666	1.852	0.092	0.612
755	3.775	2.007	0.843	0.386	1.822	0.799	0.253	1.898	0.749	0.217	1.906	0.589	0.208	1.87	0.442	0.286	1.87	0.33	0.291	1.911	0.227	0.259	1.949	0.078	0.341	1.839	0.01	0.301	NaN	NaN	NaN	1.946	0.798	0.582	1.862	0.666	0.64	1.833	0.478	0.61	1.842	0.395	0.615	1.877	0.272	0.667	1.853	0.09	0.612
756	3.78	2.006	0.843	0.386	1.822	0.799	0.254	1.897	0.749	0.217	1.905	0.589	0.208	1.869	0.442	0.286	1.869	0.33	0.291	1.91	0.227	0.259	1.949	0.078	0.341	1.839	0.01	0.301	NaN	NaN	NaN	1.945	0.797	0.582	1.861	0.666	0.64	1.831	0.478	0.61	1.841	0.396	0.615	1.874	0.271	0.668	1.853	0.088	0.612
757	3.785	2.005	0.842	0.386	1.822	0.799	0.254	1.896	0.749	0.217	1.903	0.589	0.208	1.868	0.442	0.286	1.868	0.33	0.291	1.91	0.227	0.259	1.949	0.078	0.341	1.839	0.01	0.301	NaN	NaN	NaN	1.944	0.797	0.582	1.86	0.666	0.64	1.83	0.478	0.61	1.839	0.396	0.616	1.872	0.271	0.669	NaN	NaN	NaN
758	3.79	2.004	0.842	0.386	1.822	0.798	0.254	1.895	0.749	0.217	1.902	0.588	0.208	1.866	0.442	0.286	1.867	0.329	0.291	1.909	0.227	0.259	1.949	0.079	0.342	1.839	0.01	0.301	NaN	NaN	NaN	1.943	0.797	0.582	1.859	0.666	0.64	1.828	0.478	0.61	1.837	0.396	0.616	1.87	0.271	0.669	NaN	NaN	NaN
759	3.795	2.003	0.842	0.386	1.822	0.798	0.254	1.893	0.748	0.217	1.901	0.588	0.208	1.867	0.442	0.287	1.866	0.329	0.292	1.909	0.227	0.259	1.949	0.079	0.342	1.839	0.01	0.301	NaN	NaN	NaN	1.942	0.797	0.582	1.858	0.666	0.64	1.826	0.478	0.611	1.836	0.396	0.616	1.867	0.271	0.67	1.842	0.085	0.614
760	3.8	2.002	0.841	0.386	1.821	0.798	0.254	1.892	0.748	0.217	1.9	0.588	0.208	1.869	0.441	0.287	1.866	0.329	0.292	1.909	0.227	0.259	1.949	0.079	0.342	1.839	0.01	0.301	NaN	NaN	NaN	1.941	0.796	0.582	1.857	0.667	0.641	1.825	0.477	0.611	1.833	0.396	0.616	1.865	0.27	0.67	1.84	0.085	0.614
761	3.805	2.001	0.841	0.386	1.82	0.798	0.254	1.891	0.748	0.217	1.898	0.588	0.208	1.868	0.441	0.287	1.865	0.329	0.292	1.908	0.226	0.258	1.949	0.079	0.342	1.839	0.01	0.301	NaN	NaN	NaN	1.94	0.797	0.582	1.856	0.667	0.641	1.823	0.477	0.612	1.831	0.396	0.616	1.862	0.27	0.67	1.838	0.084	0.615
762	3.81	2	0.84	0.386	1.82	0.798	0.255	1.89	0.748	0.217	1.897	0.588	0.208	1.867	0.441	0.286	1.865	0.329	0.292	1.907	0.227	0.258	1.949	0.079	0.342	1.839	0.01	0.301	NaN	NaN	NaN	1.941	0.798	0.582	1.855	0.667	0.641	1.821	0.477	0.612	1.829	0.395	0.616	1.859	0.27	0.671	1.835	0.085	0.614
763	3.815	1.999	0.84	0.386	1.819	0.798	0.255	1.889	0.748	0.217	1.896	0.588	0.208	1.863	0.441	0.286	1.865	0.328	0.292	1.907	0.227	0.259	1.949	0.079	0.342	1.839	0.01	0.301	NaN	NaN	NaN	1.939	0.798	0.582	1.854	0.667	0.641	1.819	0.477	0.613	1.827	0.396	0.616	1.857	0.27	0.672	1.832	0.086	0.614
764	3.82	1.998	0.84	0.386	1.818	0.798	0.255	1.888	0.747	0.217	1.895	0.588	0.209	1.862	0.441	0.286	1.865	0.328	0.292	1.906	0.227	0.259	1.949	0.079	0.342	1.839	0.01	0.301	NaN	NaN	NaN	1.937	0.796	0.582	1.853	0.667	0.641	1.818	0.478	0.613	1.825	0.396	0.617	1.854	0.27	0.672	1.827	0.085	0.617
765	3.825	1.996	0.839	0.386	1.817	0.798	0.254	1.887	0.748	0.218	1.894	0.589	0.209	1.864	0.44	0.287	1.864	0.328	0.293	1.906	0.226	0.259	1.949	0.079	0.342	1.839	0.01	0.301	NaN	NaN	NaN	1.936	0.795	0.582	1.852	0.667	0.641	1.817	0.478	0.613	1.824	0.396	0.617	1.852	0.27	0.673	1.824	0.084	0.618
766	3.83	1.996	0.839	0.387	1.815	0.797	0.254	1.885	0.748	0.218	1.893	0.589	0.209	1.864	0.44	0.287	1.864	0.328	0.293	1.905	0.226	0.259	1.949	0.079	0.342	1.839	0.01	0.301	NaN	NaN	NaN	1.935	0.795	0.582	1.85	0.667	0.641	1.815	0.478	0.613	1.822	0.396	0.617	1.849	0.27	0.673	1.82	0.084	0.618
767	3.835	1.994	0.839	0.387	1.813	0.797	0.254	1.884	0.748	0.218	1.892	0.589	0.209	1.863	0.44	0.287	1.863	0.328	0.292	1.905	0.226	0.259	1.949	0.079	0.342	1.839	0.01	0.301	NaN	NaN	NaN	1.933	0.795	0.583	1.849	0.666	0.641	1.813	0.478	0.613	1.82	0.396	0.617	1.847	0.27	0.672	1.816	0.084	0.618
768	3.84	1.993	0.838	0.387	1.812	0.797	0.255	1.883	0.747	0.218	1.891	0.589	0.21	1.862	0.44	0.287	1.863	0.327	0.292	1.905	0.226	0.259	1.949	0.079	0.342	1.839	0.01	0.301	NaN	NaN	NaN	1.933	0.795	0.583	1.846	0.665	0.642	1.811	0.478	0.613	1.818	0.396	0.618	1.844	0.27	0.671	1.814	0.084	0.617
769	3.845	1.992	0.838	0.387	1.81	0.797	0.255	1.882	0.747	0.217	1.891	0.589	0.211	1.86	0.44	0.287	1.861	0.327	0.292	1.904	0.225	0.259	1.949	0.079	0.342	1.839	0.01	0.301	NaN	NaN	NaN	1.933	0.796	0.583	1.844	0.664	0.643	1.81	0.478	0.613	1.817	0.396	0.618	1.841	0.27	0.67	1.81	0.084	0.617
770	3.85	1.991	0.837	0.387	1.808	0.797	0.255	1.88	0.747	0.217	1.889	0.589	0.21	1.859	0.44	0.287	1.86	0.327	0.291	1.904	0.225	0.259	1.949	0.079	0.342	1.839	0.01	0.301	NaN	NaN	NaN	1.932	0.796	0.584	1.843	0.664	0.643	1.808	0.477	0.613	1.815	0.396	0.618	1.839	0.269	0.67	1.806	0.084	0.618
771	3.855	1.99	0.837	0.388	1.806	0.798	0.255	1.879	0.747	0.217	1.887	0.589	0.21	1.858	0.44	0.287	1.859	0.326	0.291	1.903	0.225	0.259	1.948	0.079	0.342	1.839	0.01	0.301	NaN	NaN	NaN	1.931	0.797	0.584	1.841	0.664	0.643	1.806	0.477	0.613	1.812	0.395	0.618	1.836	0.269	0.67	1.801	0.083	0.621
772	3.86	1.988	0.837	0.388	1.805	0.798	0.255	1.878	0.746	0.218	1.885	0.588	0.21	1.857	0.44	0.287	1.859	0.326	0.292	1.903	0.225	0.259	1.948	0.079	0.342	1.839	0.01	0.301	NaN	NaN	NaN	1.93	0.796	0.584	1.84	0.664	0.643	1.804	0.477	0.613	1.81	0.395	0.618	1.834	0.269	0.67	1.798	0.083	0.621
773	3.865	1.987	0.837	0.388	1.804	0.798	0.255	1.876	0.746	0.218	1.883	0.588	0.211	1.856	0.44	0.287	1.859	0.326	0.292	1.902	0.225	0.259	1.948	0.079	0.342	1.839	0.01	0.301	NaN	NaN	NaN	1.927	0.793	0.584	1.839	0.664	0.643	1.803	0.477	0.614	1.809	0.396	0.618	1.832	0.269	0.67	1.795	0.083	0.621
774	3.87	1.986	0.836	0.388	1.804	0.798	0.255	1.875	0.746	0.218	1.882	0.588	0.211	1.855	0.44	0.287	1.858	0.326	0.292	1.902	0.225	0.259	1.948	0.079	0.342	1.839	0.01	0.301	NaN	NaN	NaN	1.925	0.793	0.584	1.838	0.665	0.643	1.801	0.477	0.614	1.808	0.397	0.619	1.831	0.268	0.671	1.792	0.083	0.621
775	3.875	1.985	0.836	0.388	1.803	0.798	0.255	1.874	0.746	0.218	1.881	0.588	0.211	1.853	0.439	0.287	1.856	0.326	0.292	1.901	0.225	0.259	1.948	0.079	0.342	1.839	0.01	0.301	NaN	NaN	NaN	1.924	0.793	0.584	1.837	0.665	0.643	1.799	0.477	0.614	1.805	0.395	0.619	1.829	0.268	0.672	1.789	0.083	0.621
776	3.88	1.984	0.836	0.389	1.803	0.798	0.255	1.872	0.746	0.219	1.88	0.588	0.211	1.851	0.439	0.286	1.854	0.326	0.292	1.901	0.225	0.259	1.948	0.079	0.342	1.839	0.01	0.301	NaN	NaN	NaN	1.924	0.794	0.585	1.836	0.665	0.644	1.797	0.477	0.615	1.803	0.395	0.619	1.826	0.268	0.672	1.786	0.083	0.621
777	3.885	1.982	0.835	0.389	1.802	0.797	0.255	1.871	0.746	0.219	1.878	0.588	0.211	1.851	0.438	0.287	1.853	0.325	0.292	1.901	0.225	0.259	1.948	0.079	0.342	1.839	0.01	0.301	NaN	NaN	NaN	1.924	0.795	0.585	1.834	0.665	0.644	1.794	0.476	0.616	1.801	0.395	0.619	1.825	0.267	0.672	1.783	0.083	0.619
778	3.89	1.981	0.835	0.389	1.801	0.797	0.256	1.87	0.746	0.22	1.877	0.588	0.211	1.85	0.438	0.287	1.853	0.325	0.292	1.9	0.225	0.259	1.948	0.079	0.342	1.839	0.01	0.301	NaN	NaN	NaN	1.923	0.795	0.585	1.832	0.664	0.644	1.792	0.476	0.617	1.799	0.395	0.619	1.822	0.267	0.671	1.78	0.084	0.619
779	3.895	1.98	0.834	0.389	1.8	0.796	0.256	1.868	0.746	0.22	1.876	0.588	0.212	1.847	0.438	0.286	1.853	0.325	0.292	1.9	0.225	0.259	1.948	0.079	0.342	1.839	0.01	0.301	NaN	NaN	NaN	1.921	0.794	0.586	1.83	0.664	0.644	1.791	0.476	0.617	1.797	0.395	0.619	1.82	0.267	0.671	1.777	0.085	0.618
780	3.9	1.979	0.834	0.39	1.799	0.796	0.257	1.867	0.745	0.22	1.874	0.588	0.212	1.846	0.438	0.286	1.853	0.325	0.293	1.9	0.225	0.259	1.948	0.079	0.342	1.839	0.01	0.301	NaN	NaN	NaN	1.918	0.792	0.586	1.828	0.663	0.644	1.789	0.476	0.616	1.794	0.394	0.619	1.817	0.267	0.67	1.773	0.084	0.619
781	3.905	1.977	0.834	0.39	1.799	0.796	0.257	1.865	0.745	0.22	1.873	0.588	0.212	1.845	0.438	0.286	1.853	0.325	0.293	1.899	0.225	0.259	1.947	0.079	0.342	1.839	0.01	0.301	NaN	NaN	NaN	1.916	0.791	0.586	1.827	0.663	0.644	1.788	0.476	0.616	1.792	0.394	0.619	1.815	0.267	0.67	1.77	0.084	0.619
782	3.91	1.976	0.833	0.39	1.796	0.796	0.259	1.864	0.745	0.22	1.872	0.588	0.212	1.844	0.438	0.286	1.852	0.325	0.293	1.898	0.225	0.26	1.947	0.08	0.342	1.839	0.01	0.301	NaN	NaN	NaN	1.915	0.791	0.586	1.825	0.663	0.645	1.786	0.476	0.616	1.79	0.394	0.62	1.813	0.267	0.671	1.766	0.085	0.619
783	3.915	1.975	0.832	0.391	1.794	0.796	0.259	1.862	0.745	0.22	1.87	0.588	0.212	1.842	0.437	0.286	1.85	0.325	0.293	1.897	0.225	0.26	1.947	0.08	0.342	1.839	0.01	0.301	NaN	NaN	NaN	1.915	0.792	0.587	1.824	0.663	0.646	1.784	0.476	0.616	1.788	0.394	0.62	1.81	0.266	0.672	1.762	0.083	0.623
784	3.92	1.973	0.832	0.391	1.791	0.796	0.259	1.861	0.745	0.22	1.868	0.587	0.212	1.841	0.437	0.286	1.848	0.324	0.293	1.897	0.225	0.26	1.947	0.08	0.342	1.839	0.01	0.301	NaN	NaN	NaN	1.914	0.792	0.587	1.822	0.663	0.646	1.782	0.476	0.617	1.786	0.394	0.62	1.808	0.266	0.671	1.759	0.083	0.623
785	3.925	1.972	0.831	0.391	1.79	0.796	0.259	1.859	0.745	0.221	1.867	0.587	0.212	1.84	0.437	0.286	1.847	0.324	0.293	1.896	0.224	0.26	1.947	0.08	0.342	1.839	0.01	0.301	NaN	NaN	NaN	1.911	0.79	0.587	1.82	0.662	0.646	1.78	0.476	0.617	1.784	0.394	0.62	1.805	0.266	0.671	1.756	0.083	0.62
786	3.93	1.97	0.831	0.392	1.789	0.796	0.259	1.858	0.745	0.221	1.865	0.587	0.213	1.84	0.436	0.287	1.846	0.324	0.293	1.896	0.224	0.26	1.947	0.08	0.342	1.839	0.01	0.301	NaN	NaN	NaN	1.909	0.789	0.587	1.818	0.662	0.646	1.778	0.476	0.617	1.782	0.394	0.621	1.802	0.266	0.671	1.753	0.083	0.621
787	3.935	1.969	0.83	0.392	1.787	0.797	0.26	1.857	0.745	0.221	1.864	0.587	0.213	1.838	0.436	0.287	1.845	0.323	0.293	1.895	0.225	0.26	1.947	0.08	0.342	1.839	0.01	0.301	NaN	NaN	NaN	1.907	0.789	0.588	1.817	0.662	0.647	1.776	0.475	0.617	1.779	0.394	0.62	1.8	0.266	0.671	1.749	0.082	0.622
788	3.94	1.968	0.83	0.392	1.785	0.797	0.26	1.855	0.745	0.221	1.862	0.587	0.213	1.836	0.436	0.287	1.844	0.323	0.292	1.894	0.224	0.26	1.947	0.08	0.342	1.839	0.01	0.301	NaN	NaN	NaN	1.906	0.788	0.588	1.816	0.662	0.647	1.774	0.475	0.617	1.776	0.393	0.621	1.797	0.265	0.672	1.746	0.082	0.623
789	3.945	1.966	0.829	0.393	1.783	0.797	0.26	1.853	0.744	0.221	1.861	0.587	0.213	1.835	0.436	0.287	1.843	0.323	0.292	1.894	0.224	0.261	1.947	0.08	0.343	1.839	0.01	0.301	NaN	NaN	NaN	1.904	0.788	0.588	1.815	0.662	0.647	1.771	0.474	0.617	1.773	0.392	0.621	1.795	0.265	0.672	1.743	0.082	0.622
790	3.95	1.965	0.829	0.393	1.782	0.797	0.26	1.851	0.744	0.221	1.86	0.586	0.213	1.834	0.436	0.287	1.843	0.323	0.292	1.894	0.224	0.261	1.946	0.08	0.343	1.839	0.01	0.301	NaN	NaN	NaN	1.902	0.787	0.589	1.813	0.662	0.648	1.769	0.474	0.617	1.771	0.392	0.621	1.792	0.265	0.672	1.74	0.083	0.621
791	3.955	1.963	0.829	0.394	1.781	0.797	0.26	1.849	0.743	0.221	1.858	0.586	0.213	1.833	0.436	0.287	1.842	0.323	0.293	1.893	0.224	0.261	1.946	0.08	0.343	1.839	0.01	0.301	NaN	NaN	NaN	1.901	0.787	0.589	1.811	0.661	0.648	1.767	0.474	0.618	1.769	0.393	0.622	1.789	0.264	0.672	1.737	0.083	0.621
792	3.96	1.962	0.828	0.394	1.78	0.797	0.26	1.848	0.743	0.222	1.857	0.586	0.214	1.832	0.436	0.287	1.841	0.323	0.293	1.892	0.224	0.261	1.946	0.08	0.343	1.839	0.01	0.301	NaN	NaN	NaN	1.899	0.786	0.589	1.808	0.66	0.647	1.765	0.474	0.619	1.767	0.393	0.622	1.787	0.264	0.672	1.734	0.082	0.621
793	3.965	1.96	0.828	0.394	1.778	0.797	0.261	1.846	0.743	0.222	1.855	0.586	0.215	1.831	0.436	0.287	1.84	0.322	0.293	1.892	0.224	0.261	1.946	0.08	0.343	1.839	0.01	0.301	NaN	NaN	NaN	1.899	0.787	0.591	1.806	0.659	0.648	1.763	0.474	0.62	1.765	0.393	0.623	1.784	0.264	0.672	1.731	0.082	0.621
794	3.97	1.959	0.827	0.395	1.775	0.797	0.263	1.845	0.743	0.222	1.853	0.586	0.216	1.829	0.435	0.288	1.839	0.322	0.293	1.892	0.224	0.261	1.946	0.08	0.343	1.839	0.01	0.301	NaN	NaN	NaN	1.901	0.79	0.593	1.804	0.659	0.65	1.761	0.474	0.62	1.762	0.393	0.623	1.781	0.264	0.673	1.728	0.082	0.622
795	3.975	1.957	0.827	0.395	1.774	0.797	0.264	1.844	0.743	0.223	1.852	0.586	0.216	1.828	0.434	0.288	1.838	0.321	0.294	1.891	0.224	0.261	1.946	0.08	0.343	1.839	0.01	0.301	NaN	NaN	NaN	1.901	0.791	0.593	1.803	0.658	0.65	1.758	0.474	0.62	1.759	0.392	0.623	1.777	0.264	0.674	1.724	0.081	0.622
796	3.98	1.956	0.826	0.396	1.774	0.796	0.264	1.842	0.743	0.223	1.851	0.586	0.216	1.826	0.434	0.289	1.839	0.321	0.294	1.891	0.224	0.261	1.946	0.08	0.343	1.839	0.01	0.301	NaN	NaN	NaN	1.898	0.789	0.593	1.801	0.659	0.651	1.756	0.473	0.62	1.756	0.392	0.623	1.775	0.264	0.674	1.722	0.082	0.622
797	3.985	1.954	0.825	0.396	1.774	0.796	0.264	1.841	0.743	0.223	1.849	0.586	0.216	1.825	0.434	0.288	1.838	0.321	0.294	1.89	0.224	0.261	1.946	0.08	0.343	1.839	0.01	0.301	NaN	NaN	NaN	1.892	0.784	0.592	1.8	0.659	0.651	1.753	0.472	0.62	1.754	0.392	0.624	1.772	0.263	0.674	1.719	0.082	0.623
798	3.99	1.953	0.825	0.397	1.772	0.796	0.265	1.839	0.743	0.224	1.848	0.586	0.216	1.825	0.434	0.288	1.837	0.321	0.294	1.889	0.224	0.261	1.946	0.08	0.343	1.839	0.01	0.301	NaN	NaN	NaN	1.892	0.785	0.593	1.797	0.658	0.651	1.75	0.472	0.62	1.752	0.392	0.625	1.769	0.263	0.675	1.716	0.082	0.624
799	3.995	1.951	0.824	0.397	1.77	0.796	0.265	1.838	0.742	0.225	1.846	0.586	0.216	1.825	0.434	0.289	1.835	0.321	0.294	1.889	0.223	0.261	1.945	0.08	0.343	1.839	0.009	0.3	NaN	NaN	NaN	1.894	0.788	0.595	1.795	0.657	0.651	1.748	0.471	0.62	1.749	0.391	0.625	1.766	0.263	0.674	1.712	0.081	0.625
800	4	1.95	0.824	0.398	1.769	0.796	0.265	1.836	0.742	0.225	1.845	0.585	0.217	1.824	0.434	0.289	1.834	0.32	0.293	1.888	0.224	0.261	1.945	0.08	0.342	1.839	0.009	0.3	NaN	NaN	NaN	1.891	0.787	0.595	1.793	0.657	0.652	1.745	0.471	0.621	1.746	0.391	0.625	1.763	0.262	0.675	1.709	0.081	0.625
801	4.005	1.948	0.823	0.399	1.768	0.796	0.265	1.834	0.742	0.225	1.843	0.585	0.217	1.821	0.434	0.289	1.833	0.32	0.293	1.887	0.224	0.261	1.945	0.08	0.341	1.839	0.009	0.3	NaN	NaN	NaN	1.886	0.783	0.594	1.792	0.658	0.653	1.743	0.471	0.623	1.743	0.391	0.625	1.76	0.262	0.676	1.707	0.081	0.624
802	4.01	1.946	0.823	0.399	1.766	0.796	0.265	1.832	0.741	0.225	1.842	0.585	0.217	1.819	0.433	0.289	1.831	0.32	0.293	1.886	0.224	0.261	1.944	0.08	0.341	1.839	0.009	0.3	NaN	NaN	NaN	1.885	0.783	0.595	1.791	0.657	0.653	1.741	0.471	0.623	1.741	0.391	0.625	1.757	0.262	0.677	1.704	0.08	0.623
803	4.015	1.945	0.822	0.4	1.762	0.795	0.266	1.83	0.741	0.226	1.84	0.585	0.218	1.817	0.432	0.29	1.83	0.319	0.294	1.886	0.224	0.261	1.944	0.08	0.341	1.839	0.009	0.3	NaN	NaN	NaN	1.887	0.786	0.597	1.788	0.656	0.653	1.739	0.471	0.623	1.738	0.39	0.625	1.755	0.262	0.677	1.702	0.08	0.623
804	4.02	1.943	0.822	0.401	1.76	0.795	0.268	1.829	0.741	0.226	1.839	0.585	0.219	1.816	0.432	0.29	1.829	0.319	0.294	1.885	0.224	0.261	1.944	0.081	0.341	1.839	0.009	0.3	NaN	NaN	NaN	1.884	0.785	0.597	1.785	0.655	0.654	1.736	0.471	0.623	1.736	0.39	0.626	1.753	0.261	0.678	1.699	0.08	0.623
805	4.025	1.941	0.821	0.401	1.758	0.795	0.268	1.827	0.741	0.227	1.838	0.584	0.219	1.815	0.432	0.29	1.828	0.319	0.294	1.884	0.224	0.261	1.944	0.081	0.341	1.839	0.009	0.3	NaN	NaN	NaN	1.878	0.78	0.597	1.783	0.655	0.654	1.733	0.47	0.623	1.733	0.389	0.626	1.749	0.261	0.678	1.696	0.079	0.623
806	4.03	1.94	0.821	0.402	1.755	0.796	0.269	1.825	0.74	0.228	1.836	0.584	0.219	1.814	0.432	0.29	1.828	0.319	0.294	1.883	0.224	0.261	1.944	0.081	0.342	1.839	0.009	0.3	NaN	NaN	NaN	1.877	0.78	0.598	1.781	0.654	0.655	1.731	0.47	0.623	1.731	0.389	0.627	1.746	0.26	0.678	1.693	0.078	0.623
807	4.035	1.938	0.82	0.403	1.753	0.796	0.269	1.824	0.74	0.228	1.835	0.584	0.219	1.813	0.431	0.29	1.827	0.319	0.295	1.882	0.224	0.261	1.944	0.081	0.341	1.839	0.009	0.3	NaN	NaN	NaN	1.877	0.782	0.599	1.779	0.654	0.655	1.729	0.47	0.624	1.728	0.389	0.627	1.743	0.26	0.678	1.69	0.078	0.623
808	4.04	1.936	0.82	0.403	1.752	0.795	0.269	1.822	0.74	0.229	1.833	0.584	0.22	1.812	0.431	0.29	1.826	0.319	0.295	1.882	0.224	0.261	1.943	0.082	0.341	1.839	0.009	0.3	NaN	NaN	NaN	1.872	0.778	0.599	1.776	0.653	0.655	1.727	0.469	0.624	1.725	0.388	0.627	1.741	0.259	0.678	1.688	0.078	0.623
809	4.045	1.935	0.819	0.404	1.753	0.795	0.27	1.821	0.739	0.23	1.832	0.584	0.221	1.809	0.43	0.29	1.824	0.318	0.295	1.881	0.224	0.261	1.943	0.082	0.341	1.839	0.008	0.3	NaN	NaN	NaN	1.871	0.779	0.6	1.774	0.652	0.656	1.724	0.468	0.624	1.723	0.387	0.627	1.738	0.259	0.678	1.685	0.078	0.624
810	4.05	1.933	0.819	0.405	1.754	0.794	0.271	1.819	0.739	0.23	1.831	0.583	0.222	1.808	0.429	0.29	1.822	0.318	0.295	1.88	0.224	0.261	1.942	0.082	0.341	1.839	0.008	0.3	NaN	NaN	NaN	1.871	0.78	0.601	1.772	0.651	0.657	1.721	0.468	0.624	1.721	0.387	0.628	1.736	0.258	0.679	1.681	0.077	0.626
811	4.055	1.931	0.818	0.406	1.75	0.793	0.272	1.818	0.739	0.231	1.829	0.583	0.222	1.806	0.429	0.29	1.821	0.317	0.295	1.88	0.224	0.262	1.942	0.082	0.342	1.838	0.008	0.3	NaN	NaN	NaN	1.866	0.777	0.601	1.77	0.652	0.657	1.719	0.467	0.624	1.719	0.387	0.628	1.733	0.258	0.679	1.678	0.077	0.627
812	4.06	1.929	0.817	0.407	1.746	0.793	0.273	1.816	0.739	0.231	1.828	0.583	0.223	1.805	0.429	0.29	1.819	0.317	0.295	1.88	0.224	0.262	1.942	0.082	0.343	1.838	0.008	0.3	NaN	NaN	NaN	1.864	0.776	0.601	1.768	0.651	0.658	1.716	0.467	0.625	1.716	0.386	0.629	1.73	0.257	0.68	1.676	0.076	0.627
813	4.065	1.927	0.816	0.408	1.744	0.793	0.274	1.815	0.738	0.232	1.826	0.582	0.223	1.804	0.429	0.291	1.818	0.317	0.295	1.879	0.224	0.262	1.942	0.082	0.342	1.839	0.008	0.3	NaN	NaN	NaN	1.862	0.775	0.602	1.765	0.65	0.658	1.714	0.467	0.626	1.714	0.386	0.629	1.728	0.256	0.679	1.674	0.076	0.627
814	4.07	1.925	0.816	0.408	1.744	0.793	0.274	1.812	0.737	0.233	1.825	0.582	0.224	1.802	0.428	0.291	1.817	0.317	0.295	1.878	0.224	0.262	1.942	0.083	0.342	1.839	0.008	0.3	NaN	NaN	NaN	1.859	0.774	0.603	1.762	0.649	0.659	1.712	0.466	0.626	1.712	0.385	0.629	1.726	0.256	0.68	1.672	0.076	0.627
815	4.075	1.923	0.815	0.409	1.743	0.792	0.275	1.811	0.737	0.233	1.823	0.581	0.224	1.801	0.427	0.291	1.816	0.316	0.295	1.877	0.224	0.262	1.942	0.083	0.342	1.838	0.008	0.3	NaN	NaN	NaN	1.857	0.773	0.604	1.76	0.649	0.659	1.71	0.466	0.627	1.71	0.385	0.629	1.723	0.255	0.68	1.669	0.075	0.627
816	4.08	1.921	0.815	0.41	1.742	0.792	0.275	1.809	0.737	0.234	1.822	0.581	0.225	1.799	0.427	0.292	1.815	0.316	0.296	1.876	0.224	0.262	1.942	0.083	0.342	1.838	0.008	0.3	NaN	NaN	NaN	1.855	0.772	0.605	1.758	0.648	0.66	1.707	0.465	0.627	1.707	0.384	0.629	1.72	0.255	0.681	1.667	0.074	0.627
817	4.085	1.919	0.814	0.411	1.74	0.791	0.276	1.807	0.736	0.235	1.82	0.581	0.226	1.798	0.426	0.292	1.814	0.316	0.296	1.876	0.224	0.262	1.941	0.083	0.342	1.838	0.008	0.3	NaN	NaN	NaN	1.853	0.772	0.606	1.756	0.647	0.66	1.705	0.464	0.627	1.705	0.383	0.629	1.718	0.254	0.681	1.665	0.074	0.627
818	4.09	1.917	0.813	0.412	1.739	0.79	0.277	1.806	0.736	0.235	1.819	0.581	0.227	1.796	0.426	0.293	1.814	0.315	0.297	1.875	0.224	0.262	1.941	0.083	0.343	1.838	0.008	0.3	NaN	NaN	NaN	1.851	0.772	0.606	1.753	0.647	0.661	1.702	0.464	0.627	1.703	0.383	0.63	1.716	0.253	0.681	1.664	0.073	0.626
819	4.095	1.915	0.812	0.413	1.737	0.79	0.278	1.804	0.735	0.236	1.817	0.58	0.227	1.795	0.425	0.293	1.813	0.315	0.297	1.874	0.224	0.263	1.941	0.084	0.343	1.838	0.008	0.3	NaN	NaN	NaN	1.849	0.771	0.607	1.751	0.646	0.662	1.7	0.463	0.627	1.7	0.382	0.63	1.714	0.253	0.681	1.662	0.073	0.626
820	4.1	1.913	0.812	0.414	1.735	0.79	0.279	1.802	0.735	0.237	1.816	0.58	0.228	1.794	0.425	0.293	1.811	0.315	0.297	1.873	0.224	0.263	1.941	0.084	0.343	1.838	0.008	0.3	NaN	NaN	NaN	1.847	0.77	0.608	1.749	0.645	0.663	1.698	0.463	0.628	1.698	0.381	0.631	1.711	0.252	0.682	1.661	0.073	0.625
821	4.105	1.911	0.811	0.415	1.734	0.79	0.28	1.8	0.734	0.238	1.814	0.58	0.229	1.792	0.425	0.294	1.809	0.314	0.297	1.872	0.224	0.263	1.941	0.084	0.344	1.838	0.008	0.3	NaN	NaN	NaN	1.844	0.77	0.609	1.746	0.644	0.663	1.696	0.462	0.629	1.695	0.38	0.631	1.709	0.251	0.683	1.66	0.072	0.626
822	4.11	1.909	0.811	0.416	1.732	0.789	0.28	1.798	0.734	0.239	1.812	0.579	0.229	1.791	0.424	0.294	1.808	0.314	0.297	1.872	0.224	0.263	1.941	0.084	0.345	1.838	0.008	0.3	NaN	NaN	NaN	1.842	0.769	0.61	1.744	0.644	0.664	1.693	0.462	0.63	1.693	0.38	0.631	1.708	0.251	0.682	1.659	0.071	0.625
823	4.115	1.907	0.81	0.417	1.729	0.789	0.281	1.797	0.734	0.239	1.811	0.579	0.23	1.789	0.424	0.295	1.806	0.313	0.297	1.871	0.224	0.263	1.94	0.084	0.345	1.838	0.008	0.3	NaN	NaN	NaN	1.84	0.768	0.611	1.741	0.643	0.664	1.691	0.461	0.63	1.69	0.38	0.632	1.706	0.251	0.683	1.659	0.07	0.624
824	4.12	1.905	0.81	0.418	1.726	0.788	0.281	1.795	0.734	0.24	1.81	0.579	0.231	1.787	0.423	0.295	1.805	0.313	0.297	1.869	0.224	0.264	1.94	0.085	0.345	1.838	0.008	0.3	NaN	NaN	NaN	1.838	0.767	0.612	1.739	0.642	0.665	1.688	0.461	0.63	1.688	0.379	0.633	1.704	0.25	0.683	1.659	0.07	0.622
825	4.125	1.903	0.809	0.419	1.724	0.788	0.283	1.793	0.733	0.241	1.808	0.578	0.232	1.786	0.423	0.295	1.803	0.313	0.298	1.869	0.225	0.264	1.939	0.085	0.345	1.838	0.008	0.3	NaN	NaN	NaN	1.836	0.767	0.613	1.737	0.642	0.666	1.685	0.46	0.631	1.685	0.379	0.633	1.702	0.25	0.683	1.658	0.07	0.621
826	4.13	1.901	0.808	0.42	1.721	0.788	0.284	1.791	0.732	0.241	1.806	0.578	0.232	1.784	0.423	0.295	1.802	0.312	0.298	1.867	0.225	0.264	1.939	0.086	0.344	1.838	0.008	0.3	NaN	NaN	NaN	1.833	0.766	0.614	1.735	0.641	0.667	1.682	0.46	0.632	1.683	0.379	0.634	1.7	0.25	0.682	1.658	0.071	0.62
827	4.135	1.899	0.808	0.421	1.723	0.787	0.285	1.789	0.732	0.243	1.804	0.578	0.233	1.782	0.422	0.296	1.801	0.312	0.298	1.866	0.224	0.265	1.938	0.086	0.345	1.838	0.008	0.3	NaN	NaN	NaN	1.831	0.766	0.615	1.733	0.64	0.668	1.679	0.459	0.633	1.68	0.379	0.635	1.698	0.249	0.682	1.658	0.071	0.62
828	4.14	1.897	0.807	0.422	1.725	0.786	0.286	1.787	0.731	0.244	1.803	0.577	0.234	1.779	0.421	0.297	1.798	0.311	0.298	1.865	0.224	0.265	1.938	0.086	0.345	1.838	0.008	0.3	NaN	NaN	NaN	1.831	0.768	0.617	1.731	0.64	0.669	1.676	0.46	0.634	1.677	0.379	0.635	1.696	0.249	0.682	1.657	0.071	0.619
829	4.145	1.895	0.807	0.423	1.718	0.785	0.287	1.785	0.731	0.244	1.801	0.577	0.234	1.778	0.421	0.297	1.796	0.311	0.299	1.864	0.224	0.265	1.938	0.086	0.345	1.838	0.008	0.3	NaN	NaN	NaN	1.832	0.77	0.618	1.729	0.639	0.669	1.673	0.459	0.635	1.674	0.378	0.636	1.694	0.248	0.683	1.655	0.07	0.62
830	4.15	1.893	0.806	0.424	1.716	0.785	0.288	1.783	0.731	0.245	1.799	0.576	0.235	1.776	0.421	0.297	1.794	0.311	0.299	1.862	0.224	0.265	1.937	0.087	0.345	1.838	0.008	0.3	NaN	NaN	NaN	1.826	0.766	0.618	1.726	0.639	0.671	1.67	0.46	0.636	1.671	0.377	0.636	1.692	0.248	0.683	1.655	0.07	0.62
831	4.155	1.891	0.806	0.425	1.714	0.785	0.289	1.781	0.731	0.246	1.797	0.576	0.237	1.774	0.42	0.298	1.793	0.311	0.299	1.861	0.225	0.266	1.937	0.087	0.345	1.838	0.008	0.3	NaN	NaN	NaN	1.823	0.764	0.619	1.724	0.638	0.672	1.667	0.46	0.636	1.668	0.377	0.637	1.689	0.248	0.684	1.654	0.07	0.619
832	4.16	1.888	0.805	0.426	1.712	0.784	0.289	1.779	0.73	0.247	1.795	0.576	0.238	1.771	0.42	0.299	1.791	0.311	0.299	1.86	0.225	0.266	1.936	0.088	0.345	1.838	0.008	0.3	NaN	NaN	NaN	1.82	0.763	0.62	1.722	0.638	0.672	1.664	0.459	0.638	1.665	0.377	0.637	1.687	0.248	0.684	1.654	0.07	0.619
833	4.165	1.886	0.805	0.427	1.709	0.784	0.29	1.777	0.729	0.248	1.793	0.576	0.238	1.769	0.419	0.299	1.789	0.31	0.3	1.859	0.225	0.266	1.936	0.089	0.345	1.838	0.008	0.3	NaN	NaN	NaN	1.818	0.763	0.621	1.72	0.638	0.674	1.661	0.458	0.639	1.662	0.377	0.638	1.685	0.248	0.684	1.653	0.07	0.619
834	4.17	1.884	0.804	0.428	1.707	0.783	0.291	1.775	0.729	0.249	1.791	0.576	0.239	1.767	0.419	0.3	1.787	0.31	0.3	1.858	0.226	0.266	1.935	0.09	0.345	1.838	0.009	0.3	NaN	NaN	NaN	1.818	0.764	0.622	1.718	0.638	0.675	1.658	0.459	0.639	1.659	0.376	0.639	1.682	0.248	0.684	1.652	0.07	0.619
835	4.175	1.882	0.804	0.429	1.704	0.783	0.293	1.772	0.729	0.251	1.789	0.576	0.24	1.765	0.419	0.3	1.785	0.31	0.3	1.856	0.226	0.266	1.935	0.091	0.345	1.838	0.009	0.3	NaN	NaN	NaN	1.819	0.766	0.624	1.716	0.637	0.676	1.655	0.459	0.639	1.656	0.376	0.64	1.679	0.248	0.686	1.651	0.07	0.619
836	4.18	1.88	0.804	0.429	1.702	0.783	0.294	1.77	0.729	0.251	1.786	0.575	0.24	1.764	0.419	0.301	1.784	0.31	0.301	1.856	0.227	0.266	1.935	0.092	0.345	1.838	0.009	0.3	NaN	NaN	NaN	1.814	0.762	0.624	1.714	0.637	0.677	1.651	0.459	0.639	1.653	0.376	0.64	1.675	0.248	0.688	1.651	0.071	0.619
837	4.185	1.878	0.803	0.43	1.7	0.783	0.295	1.768	0.729	0.252	1.784	0.576	0.241	1.762	0.419	0.301	1.782	0.31	0.301	1.854	0.227	0.266	1.934	0.093	0.345	1.838	0.009	0.3	NaN	NaN	NaN	1.811	0.762	0.624	1.711	0.636	0.678	1.649	0.458	0.64	1.65	0.376	0.641	1.673	0.249	0.688	1.65	0.071	0.619
838	4.19	1.876	0.803	0.431	1.697	0.783	0.296	1.765	0.728	0.254	1.782	0.576	0.242	1.76	0.418	0.301	1.781	0.31	0.301	1.853	0.228	0.267	1.934	0.093	0.345	1.838	0.009	0.3	NaN	NaN	NaN	1.809	0.761	0.625	1.709	0.636	0.679	1.646	0.458	0.64	1.647	0.376	0.642	1.669	0.249	0.689	1.65	0.071	0.618
839	4.195	1.873	0.803	0.432	1.695	0.783	0.297	1.763	0.728	0.255	1.78	0.576	0.242	1.758	0.418	0.302	1.78	0.31	0.301	1.852	0.229	0.267	1.933	0.094	0.345	1.838	0.009	0.3	NaN	NaN	NaN	1.807	0.76	0.626	1.706	0.635	0.68	1.643	0.458	0.641	1.644	0.376	0.643	1.666	0.248	0.69	1.649	0.071	0.618
840	4.2	1.871	0.803	0.433	1.692	0.783	0.299	1.76	0.728	0.256	1.777	0.576	0.243	1.756	0.418	0.303	1.778	0.311	0.302	1.851	0.229	0.267	1.932	0.095	0.345	1.838	0.009	0.3	NaN	NaN	NaN	1.806	0.76	0.627	1.704	0.635	0.681	1.641	0.457	0.642	1.642	0.376	0.644	1.663	0.248	0.691	1.648	0.071	0.618
841	4.205	1.869	0.802	0.433	1.69	0.783	0.3	1.758	0.728	0.256	1.775	0.576	0.244	1.754	0.418	0.304	1.776	0.311	0.302	1.849	0.23	0.267	1.931	0.096	0.345	1.838	0.009	0.3	NaN	NaN	NaN	1.804	0.759	0.627	1.702	0.634	0.681	1.639	0.457	0.642	1.64	0.377	0.645	1.66	0.247	0.692	1.647	0.071	0.618
842	4.21	1.867	0.802	0.434	1.687	0.783	0.301	1.755	0.729	0.257	1.772	0.577	0.245	1.752	0.418	0.304	1.775	0.312	0.303	1.847	0.231	0.267	1.93	0.097	0.345	1.839	0.009	0.301	NaN	NaN	NaN	1.802	0.759	0.628	1.7	0.634	0.682	1.637	0.456	0.643	1.637	0.375	0.645	1.659	0.247	0.692	1.647	0.071	0.618
843	4.215	1.865	0.802	0.435	1.685	0.783	0.302	1.752	0.729	0.258	1.77	0.577	0.245	1.75	0.419	0.304	1.773	0.313	0.303	1.846	0.232	0.267	1.929	0.099	0.345	1.839	0.01	0.301	NaN	NaN	NaN	1.8	0.758	0.629	1.698	0.634	0.683	1.635	0.456	0.643	1.635	0.375	0.645	1.657	0.246	0.692	1.647	0.071	0.618
844	4.22	1.862	0.802	0.436	1.682	0.783	0.303	1.75	0.729	0.259	1.767	0.577	0.245	1.747	0.42	0.304	1.77	0.313	0.302	1.844	0.234	0.267	1.928	0.1	0.345	1.839	0.01	0.301	NaN	NaN	NaN	1.798	0.758	0.63	1.696	0.633	0.684	1.633	0.455	0.644	1.633	0.375	0.646	1.655	0.246	0.693	1.647	0.071	0.617
845	4.225	1.86	0.802	0.436	1.68	0.783	0.304	1.747	0.729	0.261	1.764	0.577	0.246	1.745	0.421	0.304	1.768	0.314	0.302	1.841	0.235	0.267	1.927	0.102	0.344	1.839	0.01	0.301	NaN	NaN	NaN	1.796	0.758	0.631	1.694	0.633	0.685	1.631	0.455	0.645	1.63	0.374	0.646	1.653	0.246	0.693	1.647	0.071	0.615
846	4.23	1.858	0.802	0.437	1.678	0.784	0.305	1.744	0.73	0.262	1.762	0.578	0.248	1.742	0.421	0.304	1.765	0.315	0.301	1.839	0.236	0.267	1.925	0.104	0.344	1.839	0.01	0.301	NaN	NaN	NaN	1.797	0.76	0.634	1.692	0.632	0.686	1.63	0.454	0.645	1.628	0.374	0.646	1.651	0.246	0.693	1.647	0.071	0.614
847	4.235	1.856	0.803	0.438	1.675	0.784	0.307	1.741	0.73	0.263	1.76	0.578	0.248	1.739	0.422	0.305	1.762	0.316	0.301	1.837	0.238	0.267	1.923	0.107	0.343	1.839	0.01	0.301	NaN	NaN	NaN	1.798	0.764	0.638	1.691	0.632	0.686	1.63	0.453	0.646	1.627	0.373	0.646	1.65	0.246	0.693	1.646	0.071	0.614
848	4.24	1.853	0.803	0.439	1.673	0.785	0.309	1.738	0.73	0.264	1.757	0.579	0.249	1.735	0.422	0.305	1.757	0.317	0.301	1.834	0.24	0.266	1.921	0.11	0.342	1.838	0.01	0.301	NaN	NaN	NaN	1.791	0.759	0.635	1.689	0.632	0.687	1.629	0.452	0.647	1.626	0.373	0.646	1.65	0.245	0.693	1.646	0.071	0.614
849	4.245	1.851	0.804	0.44	1.671	0.786	0.31	1.735	0.731	0.265	1.754	0.579	0.25	1.731	0.422	0.305	1.753	0.318	0.3	1.83	0.242	0.266	1.919	0.113	0.342	1.838	0.01	0.301	NaN	NaN	NaN	1.791	0.761	0.638	1.687	0.632	0.688	1.628	0.451	0.647	1.625	0.373	0.646	1.648	0.245	0.693	1.646	0.071	0.613
850	4.25	1.849	0.804	0.441	1.668	0.786	0.311	1.732	0.732	0.266	1.751	0.578	0.251	1.726	0.424	0.305	1.748	0.319	0.299	1.826	0.244	0.266	1.916	0.116	0.341	1.838	0.011	0.301	NaN	NaN	NaN	1.796	0.768	0.645	1.686	0.632	0.689	1.626	0.451	0.647	1.624	0.373	0.646	1.647	0.245	0.692	1.645	0.071	0.613
851	4.255	1.847	0.805	0.442	1.666	0.787	0.313	1.729	0.733	0.267	1.748	0.579	0.251	1.721	0.425	0.304	1.743	0.32	0.298	1.821	0.246	0.265	1.913	0.119	0.341	1.837	0.011	0.301	NaN	NaN	NaN	1.792	0.767	0.645	1.685	0.632	0.69	1.625	0.452	0.647	1.623	0.373	0.646	1.646	0.245	0.692	1.645	0.072	0.613
852	4.26	1.846	0.805	0.443	1.663	0.788	0.315	1.727	0.733	0.269	1.745	0.579	0.251	1.716	0.426	0.304	1.737	0.322	0.297	1.816	0.248	0.265	1.909	0.122	0.341	1.837	0.011	0.301	NaN	NaN	NaN	1.783	0.761	0.64	1.683	0.632	0.69	1.624	0.451	0.647	1.622	0.373	0.646	1.645	0.244	0.692	1.645	0.072	0.613
853	4.265	1.844	0.806	0.445	1.661	0.789	0.315	1.724	0.734	0.27	1.742	0.579	0.251	1.71	0.426	0.303	1.73	0.323	0.295	1.81	0.251	0.264	1.905	0.126	0.34	1.837	0.011	0.301	NaN	NaN	NaN	1.782	0.763	0.642	1.682	0.632	0.691	1.623	0.452	0.646	1.621	0.373	0.646	1.644	0.244	0.692	1.645	0.072	0.612
854	4.27	1.842	0.807	0.446	1.659	0.79	0.316	1.721	0.735	0.271	1.739	0.579	0.252	1.703	0.427	0.303	1.722	0.324	0.295	1.805	0.254	0.263	1.9	0.13	0.339	1.836	0.012	0.301	NaN	NaN	NaN	1.786	0.769	0.648	1.682	0.632	0.692	1.623	0.452	0.646	1.621	0.373	0.646	1.644	0.244	0.692	1.644	0.072	0.612
855	4.275	1.84	0.808	0.447	1.658	0.791	0.318	1.718	0.736	0.273	1.736	0.58	0.252	1.697	0.428	0.302	1.715	0.326	0.293	1.798	0.256	0.261	1.895	0.134	0.338	1.836	0.012	0.301	NaN	NaN	NaN	1.786	0.772	0.651	1.679	0.632	0.692	1.622	0.452	0.647	1.62	0.373	0.646	1.643	0.245	0.692	1.644	0.072	0.612
856	4.28	1.839	0.808	0.448	1.655	0.791	0.319	1.716	0.736	0.274	1.733	0.581	0.252	1.69	0.429	0.301	1.707	0.327	0.292	1.791	0.259	0.26	1.889	0.138	0.338	1.836	0.012	0.301	NaN	NaN	NaN	1.784	0.773	0.652	1.678	0.632	0.693	1.621	0.452	0.646	1.619	0.373	0.646	1.643	0.245	0.692	1.645	0.072	0.612
857	4.285	1.837	0.809	0.45	1.654	0.792	0.32	1.714	0.737	0.275	1.73	0.581	0.252	1.682	0.429	0.3	1.699	0.329	0.291	1.785	0.262	0.26	1.883	0.141	0.337	1.835	0.013	0.301	NaN	NaN	NaN	1.782	0.773	0.653	1.677	0.633	0.694	1.62	0.452	0.646	1.619	0.373	0.645	1.642	0.244	0.692	1.644	0.072	0.612
858	4.29	1.835	0.81	0.451	1.652	0.793	0.321	1.712	0.738	0.277	1.727	0.581	0.252	1.676	0.431	0.298	1.691	0.331	0.29	1.778	0.265	0.259	1.876	0.144	0.335	1.834	0.014	0.3	NaN	NaN	NaN	1.779	0.773	0.654	1.675	0.633	0.695	1.619	0.453	0.646	1.618	0.373	0.645	1.642	0.244	0.692	1.644	0.072	0.613
859	4.295	1.834	0.81	0.453	1.652	0.793	0.322	1.711	0.738	0.279	1.724	0.582	0.252	1.668	0.432	0.297	1.683	0.332	0.289	1.771	0.268	0.258	1.87	0.147	0.335	1.832	0.016	0.3	NaN	NaN	NaN	1.776	0.774	0.654	1.674	0.633	0.695	1.617	0.453	0.646	1.618	0.373	0.645	1.642	0.244	0.692	1.644	0.073	0.613
860	4.3	1.832	0.811	0.454	1.651	0.793	0.323	1.709	0.739	0.281	1.721	0.582	0.252	1.661	0.433	0.296	1.675	0.334	0.288	1.764	0.27	0.256	1.864	0.151	0.334	1.83	0.019	0.299	NaN	NaN	NaN	1.775	0.775	0.655	1.673	0.634	0.696	1.615	0.453	0.646	1.617	0.373	0.645	1.641	0.244	0.692	1.644	0.073	0.613
861	4.305	1.83	0.811	0.455	1.65	0.793	0.325	1.708	0.739	0.282	1.718	0.583	0.252	1.655	0.434	0.295	1.667	0.336	0.287	1.757	0.273	0.256	1.858	0.155	0.334	1.827	0.021	0.299	NaN	NaN	NaN	1.774	0.776	0.657	1.671	0.634	0.697	1.614	0.453	0.646	1.617	0.372	0.645	1.641	0.244	0.692	1.644	0.072	0.612
862	4.31	1.829	0.812	0.457	1.649	0.794	0.325	1.707	0.739	0.283	1.715	0.583	0.252	1.649	0.436	0.294	1.66	0.337	0.287	1.751	0.275	0.255	1.852	0.158	0.333	1.823	0.025	0.298	NaN	NaN	NaN	1.771	0.776	0.657	1.67	0.634	0.697	1.613	0.453	0.646	1.616	0.372	0.646	1.641	0.244	0.692	1.644	0.072	0.612
863	4.315	1.827	0.812	0.458	1.648	0.794	0.326	1.707	0.739	0.284	1.712	0.583	0.252	1.644	0.437	0.292	1.653	0.339	0.287	1.744	0.277	0.254	1.847	0.16	0.332	1.818	0.028	0.297	NaN	NaN	NaN	1.769	0.775	0.658	1.668	0.634	0.698	1.612	0.453	0.646	1.616	0.372	0.646	1.641	0.243	0.693	1.644	0.072	0.612
864	4.32	1.826	0.813	0.459	1.646	0.795	0.326	1.706	0.739	0.285	1.71	0.584	0.252	1.639	0.438	0.292	1.646	0.34	0.287	1.738	0.279	0.253	1.842	0.162	0.332	1.812	0.03	0.297	NaN	NaN	NaN	1.767	0.776	0.658	1.666	0.634	0.698	1.612	0.453	0.647	1.616	0.372	0.647	1.64	0.243	0.693	1.644	0.072	0.612
865	4.325	1.824	0.813	0.46	1.645	0.795	0.327	1.705	0.739	0.286	1.707	0.584	0.253	1.635	0.44	0.293	1.639	0.342	0.287	1.733	0.281	0.253	1.837	0.164	0.331	1.806	0.03	0.297	NaN	NaN	NaN	1.764	0.776	0.658	1.664	0.634	0.698	1.611	0.453	0.648	1.616	0.373	0.648	1.64	0.243	0.693	1.644	0.072	0.612
866	4.33	1.823	0.814	0.461	1.644	0.795	0.327	1.704	0.739	0.286	1.705	0.585	0.253	1.631	0.441	0.293	1.634	0.343	0.287	1.727	0.283	0.252	1.832	0.166	0.33	1.801	0.031	0.296	NaN	NaN	NaN	1.762	0.775	0.658	1.662	0.634	0.698	1.611	0.453	0.649	1.616	0.372	0.648	1.64	0.243	0.693	1.644	0.072	0.612
867	4.335	1.821	0.814	0.462	1.643	0.795	0.327	1.703	0.74	0.286	1.703	0.585	0.253	1.629	0.443	0.294	1.629	0.346	0.287	1.722	0.285	0.252	1.826	0.165	0.33	1.79	0.033	0.294	NaN	NaN	NaN	1.759	0.775	0.658	1.66	0.634	0.698	1.611	0.452	0.65	1.614	0.372	0.649	1.639	0.242	0.693	1.644	0.072	0.612
868	4.34	1.82	0.814	0.463	1.642	0.795	0.327	1.703	0.74	0.286	1.7	0.585	0.253	1.627	0.444	0.294	1.625	0.348	0.287	1.717	0.287	0.252	1.82	0.165	0.329	1.78	0.034	0.293	NaN	NaN	NaN	1.757	0.774	0.659	1.659	0.634	0.699	1.61	0.452	0.651	1.613	0.371	0.649	1.639	0.242	0.694	1.644	0.072	0.612
869	4.345	1.818	0.815	0.463	1.642	0.795	0.327	1.702	0.74	0.286	1.698	0.586	0.254	1.624	0.445	0.295	1.621	0.35	0.286	1.711	0.288	0.252	1.812	0.163	0.328	1.77	0.034	0.291	NaN	NaN	NaN	1.756	0.775	0.659	1.658	0.635	0.699	1.609	0.452	0.651	1.613	0.371	0.65	1.638	0.242	0.694	1.644	0.072	0.613
870	4.35	1.817	0.815	0.464	1.641	0.796	0.328	1.701	0.74	0.286	1.696	0.586	0.254	1.622	0.445	0.296	1.618	0.352	0.286	1.706	0.289	0.251	1.805	0.161	0.328	1.759	0.034	0.29	NaN	NaN	NaN	1.754	0.774	0.659	1.655	0.634	0.699	1.609	0.452	0.652	1.612	0.371	0.65	1.638	0.242	0.694	1.644	0.072	0.613
871	4.355	1.816	0.815	0.465	1.64	0.796	0.328	1.701	0.74	0.286	1.694	0.586	0.254	1.619	0.446	0.296	1.615	0.354	0.285	1.7	0.288	0.251	1.798	0.16	0.326	1.748	0.035	0.289	NaN	NaN	NaN	1.752	0.773	0.66	1.654	0.635	0.699	1.608	0.452	0.652	1.612	0.371	0.651	1.638	0.241	0.694	1.644	0.072	0.612
872	4.36	1.815	0.816	0.465	1.639	0.796	0.328	1.7	0.74	0.286	1.692	0.586	0.255	1.616	0.446	0.296	1.612	0.356	0.285	1.695	0.288	0.251	1.791	0.158	0.326	1.737	0.035	0.288	NaN	NaN	NaN	1.751	0.773	0.66	1.652	0.635	0.7	1.607	0.452	0.652	1.612	0.371	0.651	1.637	0.241	0.695	1.644	0.072	0.612
873	4.365	1.813	0.816	0.466	1.637	0.796	0.328	1.699	0.741	0.285	1.69	0.586	0.256	1.613	0.447	0.297	1.608	0.357	0.286	1.69	0.286	0.251	1.784	0.155	0.325	1.725	0.035	0.287	NaN	NaN	NaN	1.75	0.773	0.661	1.65	0.635	0.701	1.606	0.452	0.653	1.611	0.37	0.652	1.637	0.241	0.696	1.644	0.071	0.612
874	4.37	1.812	0.817	0.466	1.636	0.796	0.329	1.698	0.741	0.285	1.689	0.586	0.257	1.609	0.447	0.297	1.604	0.358	0.286	1.684	0.285	0.25	1.776	0.152	0.326	1.713	0.035	0.286	NaN	NaN	NaN	1.749	0.774	0.661	1.649	0.636	0.701	1.606	0.452	0.653	1.61	0.37	0.652	1.636	0.24	0.696	1.644	0.071	0.612
875	4.375	1.811	0.817	0.466	1.635	0.796	0.329	1.697	0.742	0.285	1.687	0.587	0.257	1.606	0.448	0.297	1.6	0.358	0.286	1.679	0.284	0.25	1.768	0.149	0.325	1.7	0.035	0.285	NaN	NaN	NaN	1.747	0.772	0.66	1.648	0.636	0.701	1.605	0.452	0.654	1.61	0.37	0.653	1.636	0.24	0.696	1.644	0.071	0.612
876	4.38	1.809	0.817	0.467	1.633	0.797	0.33	1.696	0.742	0.285	1.686	0.587	0.258	1.603	0.449	0.298	1.596	0.358	0.287	1.674	0.283	0.25	1.76	0.145	0.325	1.686	0.035	0.283	1.634	0.804	0.621	1.741	0.768	0.656	1.647	0.636	0.702	1.604	0.452	0.654	1.61	0.369	0.653	1.636	0.24	0.696	1.644	0.072	0.612
877	4.385	1.808	0.817	0.467	1.632	0.798	0.33	1.695	0.743	0.285	1.684	0.587	0.258	1.601	0.45	0.299	1.592	0.358	0.287	1.669	0.282	0.25	1.751	0.141	0.324	1.674	0.034	0.282	1.633	0.804	0.622	1.739	0.766	0.655	1.646	0.636	0.702	1.604	0.452	0.655	1.609	0.369	0.653	1.636	0.24	0.696	1.644	0.072	0.612
878	4.39	1.807	0.818	0.467	1.629	0.799	0.33	1.693	0.744	0.285	1.682	0.586	0.259	1.598	0.451	0.299	1.589	0.358	0.288	1.664	0.281	0.25	1.743	0.137	0.324	1.661	0.033	0.282	1.633	0.804	0.622	1.737	0.765	0.655	1.645	0.637	0.702	1.603	0.452	0.655	1.608	0.369	0.653	1.635	0.24	0.696	1.644	0.071	0.612
879	4.395	1.805	0.818	0.468	1.627	0.799	0.33	1.692	0.745	0.286	1.68	0.586	0.261	1.594	0.451	0.3	1.585	0.357	0.288	1.659	0.279	0.251	1.734	0.133	0.325	1.649	0.033	0.281	1.632	0.804	0.622	1.736	0.766	0.655	1.644	0.637	0.703	1.603	0.452	0.655	1.608	0.369	0.653	1.635	0.24	0.696	1.644	0.071	0.612
880	4.4	1.804	0.818	0.468	1.626	0.799	0.331	1.691	0.746	0.286	1.678	0.587	0.261	1.591	0.453	0.301	1.581	0.357	0.289	1.654	0.278	0.251	1.725	0.129	0.324	1.637	0.032	0.281	1.631	0.805	0.623	1.736	0.766	0.655	1.643	0.636	0.703	1.601	0.452	0.655	1.607	0.369	0.653	1.634	0.24	0.696	1.644	0.072	0.612
881	4.405	1.803	0.819	0.468	1.623	0.8	0.332	1.689	0.747	0.287	1.677	0.587	0.262	1.589	0.454	0.302	1.577	0.357	0.29	1.649	0.276	0.251	1.716	0.125	0.325	1.626	0.031	0.28	1.629	0.806	0.623	1.735	0.766	0.655	1.642	0.636	0.703	1.6	0.452	0.655	1.606	0.369	0.653	1.634	0.24	0.696	1.644	0.072	0.613
882	4.41	1.802	0.819	0.469	1.621	0.801	0.333	1.688	0.747	0.287	1.676	0.587	0.262	1.587	0.455	0.302	1.574	0.357	0.291	1.645	0.274	0.252	1.707	0.121	0.325	1.614	0.029	0.28	1.626	0.806	0.624	1.733	0.765	0.655	1.642	0.636	0.704	1.599	0.451	0.655	1.605	0.368	0.653	1.633	0.24	0.696	1.644	0.072	0.612
883	4.415	1.802	0.82	0.47	1.62	0.801	0.333	1.685	0.748	0.288	1.674	0.588	0.263	1.585	0.456	0.303	1.572	0.358	0.291	1.64	0.273	0.253	1.698	0.117	0.325	1.602	0.028	0.28	1.624	0.806	0.624	1.732	0.765	0.655	1.642	0.635	0.704	1.598	0.451	0.655	1.605	0.368	0.653	1.633	0.24	0.696	1.644	0.072	0.612
884	4.42	1.8	0.821	0.47	1.618	0.802	0.334	1.683	0.748	0.288	1.673	0.588	0.263	1.583	0.457	0.303	1.569	0.358	0.292	1.636	0.271	0.253	1.689	0.113	0.326	1.591	0.027	0.28	1.623	0.806	0.625	1.731	0.766	0.655	1.641	0.636	0.705	1.597	0.451	0.655	1.604	0.369	0.653	1.633	0.24	0.696	1.644	0.072	0.612
885	4.425	1.799	0.821	0.47	1.617	0.802	0.334	1.68	0.748	0.288	1.671	0.589	0.263	1.581	0.458	0.303	1.567	0.358	0.293	1.631	0.269	0.254	1.68	0.109	0.326	1.579	0.026	0.281	1.622	0.806	0.625	1.73	0.766	0.656	1.64	0.636	0.705	1.596	0.451	0.655	1.603	0.369	0.653	1.632	0.24	0.696	1.644	0.072	0.612
886	4.43	1.797	0.821	0.47	1.615	0.802	0.335	1.679	0.748	0.289	1.669	0.59	0.263	1.579	0.458	0.304	1.564	0.358	0.294	1.627	0.267	0.255	1.671	0.106	0.327	1.568	0.026	0.281	1.623	0.806	0.625	1.729	0.767	0.656	1.639	0.636	0.705	1.595	0.451	0.655	1.602	0.369	0.653	1.631	0.24	0.696	1.644	0.072	0.612
887	4.435	1.796	0.821	0.47	1.613	0.802	0.335	1.677	0.748	0.289	1.667	0.59	0.263	1.578	0.458	0.305	1.562	0.358	0.295	1.622	0.265	0.255	1.663	0.103	0.327	1.557	0.025	0.282	1.622	0.806	0.625	1.728	0.767	0.657	1.638	0.636	0.705	1.594	0.451	0.655	1.601	0.369	0.653	1.63	0.24	0.696	1.644	0.073	0.612
888	4.44	1.795	0.821	0.47	1.611	0.802	0.335	1.674	0.748	0.29	1.665	0.59	0.263	1.576	0.458	0.306	1.56	0.357	0.296	1.618	0.264	0.256	1.654	0.1	0.328	1.547	0.025	0.283	1.621	0.807	0.625	1.726	0.767	0.657	1.637	0.636	0.705	1.594	0.451	0.654	1.6	0.369	0.653	1.63	0.24	0.696	1.644	0.073	0.612
889	4.445	1.794	0.822	0.47	1.609	0.803	0.335	1.672	0.748	0.29	1.663	0.591	0.263	1.575	0.458	0.307	1.558	0.357	0.297	1.614	0.262	0.257	1.646	0.097	0.328	1.536	0.024	0.284	1.621	0.807	0.625	1.725	0.767	0.657	1.636	0.636	0.706	1.593	0.451	0.654	1.6	0.369	0.653	1.629	0.24	0.696	1.643	0.073	0.612
890	4.45	1.792	0.822	0.47	1.607	0.803	0.335	1.67	0.748	0.291	1.66	0.591	0.263	1.573	0.457	0.308	1.557	0.356	0.298	1.609	0.261	0.258	1.637	0.094	0.328	1.526	0.024	0.285	NaN	NaN	NaN	1.723	0.767	0.657	1.634	0.636	0.706	1.592	0.451	0.654	1.599	0.369	0.652	1.628	0.239	0.695	1.643	0.073	0.612
891	4.455	1.791	0.822	0.47	1.606	0.802	0.335	1.668	0.748	0.291	1.658	0.591	0.263	1.571	0.457	0.309	1.554	0.355	0.299	1.605	0.259	0.259	1.629	0.091	0.33	1.516	0.023	0.287	1.614	0.808	0.627	1.722	0.768	0.657	1.633	0.636	0.706	1.591	0.451	0.654	1.598	0.369	0.652	1.628	0.239	0.695	1.643	0.073	0.612
892	4.46	1.789	0.821	0.47	1.605	0.802	0.335	1.666	0.748	0.291	1.655	0.591	0.264	1.57	0.456	0.31	1.553	0.355	0.3	1.601	0.257	0.26	1.621	0.088	0.33	1.506	0.023	0.289	1.613	0.808	0.627	1.721	0.768	0.657	1.632	0.636	0.706	1.59	0.451	0.654	1.597	0.368	0.652	1.627	0.239	0.695	1.643	0.073	0.612
893	4.465	1.787	0.821	0.47	1.604	0.801	0.335	1.664	0.748	0.292	1.653	0.591	0.264	1.568	0.456	0.311	1.551	0.354	0.301	1.597	0.255	0.261	1.614	0.087	0.331	1.497	0.023	0.29	1.611	0.809	0.627	1.719	0.768	0.657	1.631	0.636	0.706	1.589	0.451	0.654	1.596	0.368	0.652	1.626	0.24	0.695	1.643	0.073	0.612
894	4.47	1.785	0.82	0.469	1.603	0.801	0.335	1.662	0.747	0.292	1.65	0.591	0.263	1.567	0.455	0.312	1.548	0.354	0.302	1.592	0.254	0.262	1.606	0.084	0.332	1.488	0.023	0.292	1.61	0.809	0.627	1.718	0.768	0.657	1.631	0.636	0.706	1.588	0.45	0.654	1.595	0.368	0.651	1.626	0.24	0.695	1.643	0.073	0.612
895	4.475	1.783	0.82	0.469	1.601	0.801	0.336	1.661	0.747	0.292	1.648	0.591	0.263	1.566	0.454	0.313	1.546	0.353	0.304	1.588	0.252	0.263	1.599	0.082	0.333	1.48	0.023	0.294	1.609	0.81	0.627	1.716	0.768	0.658	1.63	0.636	0.706	1.587	0.45	0.653	1.594	0.368	0.651	1.625	0.24	0.695	1.643	0.073	0.612
896	4.48	1.782	0.82	0.469	1.6	0.801	0.336	1.659	0.747	0.292	1.646	0.592	0.263	1.564	0.453	0.314	1.544	0.352	0.305	1.584	0.251	0.265	1.592	0.081	0.335	1.473	0.024	0.296	1.609	0.81	0.627	1.715	0.768	0.658	1.628	0.636	0.706	1.586	0.45	0.653	1.594	0.368	0.651	1.625	0.24	0.695	1.643	0.073	0.612
897	4.485	1.78	0.82	0.469	1.599	0.8	0.336	1.658	0.746	0.293	1.645	0.591	0.263	1.563	0.453	0.315	1.542	0.351	0.307	1.58	0.249	0.266	1.585	0.079	0.336	1.468	0.023	0.298	1.609	0.81	0.627	1.714	0.769	0.658	1.627	0.637	0.706	1.585	0.45	0.653	1.593	0.368	0.651	1.624	0.24	0.695	1.643	0.073	0.612
898	4.49	1.779	0.82	0.468	1.598	0.8	0.335	1.657	0.746	0.293	1.642	0.591	0.263	1.562	0.452	0.316	1.539	0.35	0.308	1.576	0.247	0.267	1.58	0.079	0.336	1.463	0.022	0.3	1.608	0.81	0.627	1.712	0.769	0.658	1.625	0.637	0.706	1.584	0.45	0.653	1.593	0.368	0.651	1.624	0.24	0.694	1.643	0.073	0.612
899	4.495	1.778	0.82	0.468	1.597	0.8	0.335	1.655	0.746	0.293	1.641	0.59	0.264	1.561	0.451	0.318	1.537	0.35	0.309	1.573	0.246	0.268	1.577	0.079	0.337	1.459	0.021	0.301	1.607	0.81	0.627	1.711	0.769	0.658	1.623	0.637	0.706	1.583	0.451	0.652	1.592	0.368	0.65	1.623	0.24	0.694	1.643	0.073	0.612
900	4.5	1.776	0.82	0.468	1.596	0.8	0.335	1.654	0.745	0.293	1.639	0.59	0.264	1.56	0.45	0.319	1.535	0.349	0.31	1.569	0.246	0.27	1.574	0.08	0.338	1.457	0.021	0.302	1.606	0.81	0.626	1.709	0.769	0.658	1.622	0.637	0.706	1.583	0.451	0.652	1.592	0.368	0.65	1.623	0.24	0.694	1.643	0.073	0.612
901	4.505	1.775	0.82	0.468	1.594	0.8	0.335	1.653	0.745	0.293	1.638	0.59	0.263	1.56	0.45	0.321	1.533	0.349	0.311	1.567	0.248	0.271	1.573	0.08	0.34	1.455	0.021	0.303	1.604	0.81	0.626	1.708	0.769	0.657	1.62	0.637	0.705	1.582	0.451	0.652	1.591	0.368	0.65	1.622	0.24	0.694	1.643	0.073	0.612
902	4.51	1.774	0.82	0.468	1.592	0.8	0.335	1.652	0.745	0.293	1.637	0.589	0.264	1.559	0.449	0.322	1.53	0.35	0.312	1.565	0.249	0.271	1.572	0.081	0.341	1.453	0.02	0.304	1.603	0.81	0.626	1.707	0.77	0.657	1.618	0.637	0.705	1.581	0.451	0.652	1.591	0.368	0.65	1.622	0.24	0.694	1.643	0.073	0.612
903	4.515	1.772	0.82	0.467	1.59	0.8	0.335	1.65	0.745	0.292	1.636	0.589	0.265	1.558	0.449	0.324	1.527	0.351	0.314	1.563	0.251	0.272	1.571	0.081	0.341	1.452	0.02	0.305	1.602	0.81	0.626	1.705	0.77	0.657	1.616	0.637	0.705	1.58	0.451	0.651	1.59	0.368	0.65	1.622	0.24	0.694	1.643	0.073	0.612
904	4.52	1.771	0.82	0.467	1.588	0.801	0.334	1.649	0.744	0.292	1.635	0.588	0.265	1.557	0.449	0.324	1.524	0.351	0.315	1.562	0.252	0.273	1.571	0.081	0.341	1.452	0.019	0.305	1.601	0.811	0.625	1.704	0.77	0.657	1.615	0.637	0.704	1.579	0.451	0.651	1.589	0.368	0.649	1.621	0.24	0.694	1.643	0.074	0.612
905	4.525	1.77	0.82	0.467	1.587	0.801	0.334	1.648	0.744	0.292	1.633	0.588	0.266	1.556	0.449	0.325	1.521	0.352	0.317	1.561	0.251	0.274	1.57	0.081	0.341	1.452	0.019	0.305	1.599	0.811	0.625	1.703	0.771	0.657	1.614	0.638	0.704	1.578	0.451	0.651	1.589	0.368	0.649	1.621	0.24	0.693	1.643	0.074	0.612
906	4.53	1.768	0.82	0.466	1.586	0.801	0.334	1.647	0.745	0.291	1.632	0.587	0.267	1.554	0.449	0.325	1.518	0.352	0.318	1.561	0.25	0.276	1.57	0.081	0.342	1.452	0.018	0.305	1.598	0.811	0.624	1.702	0.771	0.656	1.612	0.638	0.704	1.577	0.451	0.651	1.588	0.368	0.649	1.621	0.24	0.693	1.643	0.074	0.612
907	4.535	1.767	0.82	0.466	1.585	0.801	0.334	1.645	0.745	0.291	1.631	0.586	0.267	1.551	0.449	0.326	1.516	0.352	0.32	1.561	0.249	0.277	1.57	0.08	0.342	1.452	0.017	0.305	1.597	0.811	0.624	1.701	0.771	0.656	1.611	0.638	0.703	1.576	0.451	0.651	1.587	0.368	0.649	1.62	0.24	0.692	1.643	0.074	0.612
908	4.54	1.765	0.82	0.466	1.583	0.801	0.334	1.644	0.745	0.291	1.63	0.586	0.267	1.549	0.45	0.327	1.515	0.351	0.321	1.562	0.249	0.278	1.57	0.08	0.342	1.452	0.017	0.305	NaN	NaN	NaN	1.7	0.772	0.656	1.609	0.638	0.703	1.575	0.451	0.65	1.587	0.368	0.648	1.62	0.24	0.692	1.643	0.074	0.612
909	4.545	1.764	0.82	0.465	1.581	0.802	0.333	1.643	0.745	0.29	1.628	0.585	0.268	1.548	0.45	0.327	1.515	0.35	0.321	1.562	0.249	0.278	1.57	0.08	0.342	1.452	0.017	0.305	1.594	0.812	0.623	1.699	0.772	0.656	1.608	0.638	0.703	1.574	0.452	0.65	1.586	0.368	0.648	1.62	0.24	0.691	1.643	0.074	0.612
910	4.55	1.763	0.82	0.465	1.58	0.802	0.333	1.641	0.745	0.29	1.627	0.585	0.268	1.546	0.449	0.328	1.516	0.348	0.321	1.562	0.249	0.279	1.57	0.08	0.342	1.451	0.017	0.305	1.594	0.813	0.623	1.698	0.772	0.655	1.607	0.639	0.703	1.574	0.452	0.65	1.586	0.368	0.648	1.62	0.24	0.691	1.643	0.074	0.612
911	4.555	1.761	0.82	0.464	1.578	0.802	0.333	1.639	0.745	0.289	1.625	0.585	0.269	1.545	0.449	0.328	1.518	0.347	0.321	1.561	0.25	0.279	1.57	0.08	0.342	1.451	0.017	0.306	1.593	0.813	0.623	1.697	0.773	0.655	1.606	0.639	0.703	1.573	0.452	0.649	1.585	0.368	0.647	1.62	0.241	0.691	1.643	0.074	0.612
912	4.56	1.76	0.82	0.464	1.576	0.803	0.332	1.638	0.746	0.289	1.624	0.585	0.269	1.544	0.448	0.329	1.52	0.347	0.32	1.56	0.249	0.279	1.57	0.08	0.342	1.451	0.016	0.306	1.593	0.814	0.622	1.696	0.773	0.655	1.605	0.639	0.702	1.572	0.452	0.649	1.585	0.368	0.647	1.62	0.241	0.691	1.643	0.074	0.612
913	4.565	1.758	0.82	0.463	1.573	0.803	0.332	1.636	0.746	0.288	1.623	0.585	0.269	1.544	0.448	0.329	1.522	0.347	0.32	1.559	0.248	0.278	1.57	0.08	0.342	1.451	0.016	0.306	1.592	0.815	0.622	1.695	0.773	0.654	1.605	0.64	0.702	1.572	0.452	0.649	1.585	0.368	0.647	1.62	0.241	0.691	1.643	0.074	0.612
914	4.57	1.757	0.821	0.462	1.572	0.804	0.332	1.634	0.746	0.288	1.621	0.586	0.269	1.544	0.448	0.329	1.523	0.347	0.32	1.559	0.248	0.278	1.57	0.08	0.342	1.451	0.016	0.306	1.591	0.815	0.622	1.693	0.773	0.654	1.604	0.64	0.702	1.571	0.452	0.649	1.585	0.368	0.647	1.62	0.241	0.691	1.643	0.074	0.612
915	4.575	1.756	0.821	0.462	1.57	0.805	0.331	1.633	0.747	0.288	1.62	0.586	0.268	1.544	0.448	0.33	1.524	0.347	0.32	1.558	0.247	0.278	1.569	0.08	0.342	1.451	0.016	0.306	1.589	0.816	0.621	1.692	0.773	0.653	1.603	0.64	0.702	1.57	0.452	0.649	1.584	0.369	0.647	1.619	0.241	0.691	1.643	0.074	0.612
916	4.58	1.754	0.821	0.461	1.568	0.805	0.33	1.631	0.748	0.288	1.619	0.587	0.268	1.544	0.449	0.33	1.524	0.347	0.321	1.558	0.247	0.277	1.569	0.08	0.342	1.451	0.016	0.306	1.588	0.816	0.621	1.692	0.774	0.653	1.602	0.64	0.702	1.57	0.452	0.648	1.584	0.369	0.646	1.619	0.241	0.691	1.643	0.074	0.612
917	4.585	1.753	0.822	0.46	1.566	0.806	0.33	1.629	0.749	0.288	1.617	0.588	0.267	1.544	0.45	0.329	1.524	0.348	0.321	1.557	0.247	0.277	1.569	0.08	0.342	1.451	0.015	0.306	1.587	0.817	0.622	1.691	0.774	0.653	1.601	0.64	0.701	1.569	0.452	0.648	1.583	0.369	0.646	1.619	0.242	0.691	1.643	0.075	0.612
918	4.59	1.752	0.823	0.46	1.565	0.806	0.329	1.626	0.75	0.287	1.616	0.59	0.267	1.544	0.451	0.329	1.524	0.348	0.32	1.556	0.247	0.276	1.569	0.08	0.342	1.451	0.015	0.306	1.589	0.817	0.623	1.69	0.775	0.653	1.601	0.64	0.701	1.568	0.452	0.647	1.583	0.369	0.646	1.619	0.242	0.691	1.643	0.075	0.612
919	4.595	1.75	0.823	0.459	1.565	0.806	0.329	1.624	0.751	0.287	1.614	0.591	0.266	1.544	0.452	0.329	1.522	0.349	0.32	1.556	0.247	0.276	1.569	0.08	0.342	1.451	0.015	0.306	1.594	0.816	0.624	1.689	0.775	0.652	1.6	0.64	0.701	1.567	0.452	0.646	1.583	0.369	0.645	1.618	0.242	0.691	1.643	0.075	0.612
920	4.6	1.749	0.823	0.459	1.563	0.807	0.329	1.623	0.752	0.286	1.613	0.591	0.266	1.545	0.452	0.328	1.521	0.349	0.32	1.555	0.247	0.276	1.569	0.08	0.341	1.451	0.015	0.306	1.59	0.817	0.624	1.688	0.776	0.652	1.599	0.64	0.7	1.567	0.452	0.646	1.582	0.369	0.645	1.618	0.242	0.691	1.643	0.075	0.612
921	4.605	1.748	0.824	0.458	1.561	0.808	0.328	1.621	0.753	0.286	1.611	0.592	0.265	1.545	0.453	0.328	1.52	0.349	0.319	1.555	0.247	0.276	1.569	0.079	0.341	1.451	0.015	0.306	1.58	0.819	0.623	1.687	0.776	0.652	1.599	0.64	0.7	1.567	0.452	0.646	1.582	0.369	0.644	1.618	0.243	0.69	1.643	0.075	0.612
922	4.61	1.746	0.824	0.457	1.559	0.809	0.328	1.619	0.754	0.286	1.609	0.593	0.265	1.547	0.452	0.328	1.519	0.348	0.32	1.555	0.247	0.275	1.569	0.079	0.341	1.451	0.015	0.306	1.58	0.821	0.621	1.686	0.777	0.652	1.598	0.64	0.7	1.567	0.453	0.645	1.582	0.369	0.644	1.618	0.243	0.69	1.643	0.075	0.611
923	4.615	1.745	0.825	0.457	1.558	0.809	0.328	1.617	0.754	0.286	1.608	0.594	0.264	1.547	0.452	0.327	1.518	0.348	0.32	1.555	0.247	0.275	1.569	0.079	0.341	1.45	0.014	0.306	1.58	0.822	0.62	1.685	0.777	0.651	1.598	0.64	0.699	1.567	0.453	0.645	1.582	0.369	0.643	1.618	0.243	0.69	1.643	0.075	0.611
924	4.62	1.744	0.825	0.456	1.557	0.81	0.328	1.615	0.755	0.285	1.606	0.595	0.263	1.546	0.452	0.326	1.517	0.348	0.32	1.554	0.246	0.275	1.569	0.079	0.341	1.45	0.014	0.306	1.578	0.822	0.619	1.684	0.777	0.65	1.597	0.64	0.699	1.567	0.453	0.644	1.581	0.369	0.643	1.618	0.243	0.69	1.643	0.075	0.611
925	4.625	1.743	0.826	0.456	1.555	0.811	0.328	1.613	0.756	0.285	1.605	0.596	0.262	1.543	0.453	0.325	1.516	0.347	0.32	1.554	0.246	0.274	1.569	0.079	0.341	1.45	0.014	0.306	1.576	0.823	0.618	1.683	0.777	0.65	1.596	0.641	0.698	1.567	0.454	0.644	1.581	0.369	0.642	1.619	0.243	0.69	1.643	0.075	0.611
926	4.63	1.742	0.826	0.455	1.553	0.811	0.327	1.612	0.757	0.285	1.603	0.597	0.261	1.543	0.453	0.325	1.517	0.347	0.32	1.554	0.246	0.274	1.569	0.079	0.341	1.45	0.014	0.306	1.575	0.824	0.618	1.682	0.778	0.649	1.595	0.641	0.697	1.567	0.454	0.643	1.581	0.369	0.642	1.619	0.244	0.689	1.643	0.075	0.611
927	4.635	1.74	0.827	0.455	1.552	0.812	0.327	1.61	0.757	0.285	1.602	0.598	0.26	1.543	0.453	0.325	1.517	0.346	0.319	1.554	0.246	0.274	1.569	0.079	0.34	1.45	0.014	0.306	1.574	0.825	0.617	1.681	0.778	0.649	1.594	0.641	0.697	1.567	0.454	0.643	1.583	0.371	0.642	1.619	0.244	0.689	1.642	0.075	0.611
928	4.64	1.739	0.827	0.454	1.551	0.812	0.327	1.609	0.758	0.285	1.601	0.598	0.26	1.542	0.453	0.324	1.518	0.346	0.318	1.553	0.245	0.274	1.569	0.079	0.34	1.45	0.014	0.306	1.572	0.826	0.616	1.68	0.779	0.649	1.594	0.641	0.697	1.566	0.454	0.642	1.583	0.371	0.642	1.619	0.245	0.689	1.642	0.075	0.611
929	4.645	1.739	0.828	0.454	1.55	0.813	0.327	1.607	0.758	0.285	1.599	0.599	0.259	1.543	0.453	0.325	1.519	0.346	0.318	1.553	0.245	0.274	1.569	0.079	0.34	1.45	0.014	0.306	1.571	0.826	0.615	1.679	0.78	0.648	1.593	0.641	0.696	1.566	0.454	0.642	1.582	0.37	0.641	1.62	0.245	0.688	1.642	0.075	0.611
930	4.65	1.738	0.828	0.453	1.549	0.813	0.327	1.606	0.758	0.285	1.598	0.6	0.259	1.543	0.453	0.324	1.521	0.346	0.317	1.553	0.245	0.273	1.569	0.079	0.34	1.45	0.014	0.306	1.57	0.827	0.615	1.678	0.78	0.648	1.592	0.641	0.696	1.566	0.454	0.641	1.582	0.37	0.641	1.62	0.245	0.688	1.642	0.075	0.611
931	4.655	1.737	0.829	0.453	1.548	0.813	0.327	1.605	0.759	0.284	1.597	0.6	0.258	1.542	0.453	0.324	1.522	0.346	0.317	1.553	0.244	0.273	1.569	0.079	0.34	1.45	0.014	0.306	1.57	0.828	0.615	1.677	0.78	0.647	1.592	0.641	0.695	1.565	0.454	0.641	1.582	0.371	0.64	1.62	0.245	0.688	1.642	0.075	0.611
932	4.66	1.736	0.829	0.452	1.546	0.813	0.326	1.603	0.759	0.284	1.596	0.601	0.258	1.54	0.453	0.323	1.523	0.346	0.317	1.553	0.244	0.273	1.569	0.079	0.34	1.45	0.014	0.306	1.569	0.828	0.614	1.676	0.78	0.646	1.591	0.641	0.695	1.565	0.454	0.64	1.583	0.371	0.64	1.62	0.245	0.687	1.642	0.075	0.611
933	4.665	1.735	0.829	0.452	1.545	0.813	0.326	1.603	0.759	0.284	1.595	0.601	0.257	1.54	0.454	0.323	1.523	0.347	0.316	1.553	0.243	0.273	1.569	0.079	0.34	1.45	0.014	0.306	1.568	0.828	0.614	1.679	0.784	0.649	1.591	0.641	0.694	1.565	0.454	0.64	1.583	0.371	0.639	1.62	0.245	0.687	1.642	0.075	0.611
934	4.67	1.734	0.83	0.452	1.544	0.813	0.326	1.602	0.759	0.284	1.594	0.601	0.256	1.54	0.454	0.323	1.524	0.347	0.316	1.554	0.243	0.273	1.569	0.078	0.34	1.45	0.014	0.306	NaN	NaN	NaN	1.687	0.791	0.656	1.59	0.641	0.694	1.565	0.454	0.639	1.583	0.371	0.639	1.62	0.246	0.687	1.642	0.075	0.611
935	4.675	1.733	0.83	0.451	1.544	0.813	0.325	1.601	0.759	0.283	1.593	0.602	0.256	1.54	0.454	0.322	1.524	0.347	0.316	1.554	0.242	0.272	1.569	0.078	0.34	1.45	0.014	0.306	NaN	NaN	NaN	1.689	0.794	0.657	1.59	0.641	0.693	1.565	0.454	0.638	1.583	0.372	0.639	1.62	0.246	0.687	1.642	0.075	0.611
936	4.68	1.732	0.831	0.45	1.544	0.813	0.325	1.6	0.759	0.283	1.592	0.602	0.255	1.54	0.454	0.322	1.523	0.346	0.316	1.555	0.242	0.272	1.569	0.078	0.34	1.45	0.014	0.306	NaN	NaN	NaN	1.689	0.794	0.657	1.589	0.641	0.692	1.565	0.454	0.638	1.583	0.372	0.639	1.62	0.246	0.686	1.642	0.075	0.611
937	4.685	1.732	0.831	0.45	1.543	0.813	0.325	1.599	0.759	0.282	1.591	0.602	0.255	1.54	0.455	0.321	1.523	0.346	0.316	1.555	0.242	0.272	1.569	0.078	0.34	1.45	0.013	0.306	NaN	NaN	NaN	1.688	0.795	0.657	1.589	0.641	0.691	1.565	0.455	0.638	1.583	0.372	0.638	1.62	0.246	0.687	1.642	0.075	0.611
938	4.69	1.731	0.831	0.449	1.542	0.812	0.324	1.599	0.759	0.282	1.59	0.602	0.254	1.54	0.455	0.32	1.523	0.346	0.315	1.555	0.242	0.272	1.569	0.078	0.34	1.45	0.013	0.306	NaN	NaN	NaN	1.688	0.795	0.657	1.588	0.641	0.691	1.565	0.455	0.637	1.582	0.372	0.638	1.62	0.247	0.686	1.642	0.075	0.611
939	4.695	1.73	0.831	0.449	1.541	0.813	0.324	1.598	0.76	0.28	1.59	0.602	0.254	1.539	0.455	0.32	1.523	0.346	0.315	1.555	0.242	0.272	1.569	0.078	0.34	1.45	0.013	0.306	NaN	NaN	NaN	1.688	0.795	0.656	1.588	0.641	0.69	1.565	0.455	0.637	1.582	0.372	0.637	1.62	0.247	0.686	1.642	0.075	0.611
940	4.7	1.729	0.832	0.448	1.54	0.813	0.323	1.598	0.76	0.28	1.589	0.602	0.254	1.539	0.455	0.32	1.522	0.346	0.315	1.555	0.242	0.272	1.569	0.078	0.34	1.45	0.013	0.306	NaN	NaN	NaN	1.687	0.795	0.656	1.588	0.642	0.69	1.565	0.455	0.636	1.581	0.372	0.636	1.62	0.247	0.686	1.642	0.075	0.611
941	4.705	1.729	0.832	0.448	1.539	0.813	0.323	1.598	0.76	0.279	1.589	0.602	0.253	1.541	0.455	0.32	1.522	0.346	0.315	1.555	0.242	0.272	1.569	0.078	0.34	1.45	0.013	0.306	NaN	NaN	NaN	1.686	0.795	0.655	1.587	0.641	0.69	1.564	0.455	0.635	1.581	0.372	0.636	1.619	0.247	0.685	1.642	0.075	0.611
942	4.71	1.728	0.832	0.447	1.539	0.813	0.322	1.597	0.761	0.278	1.588	0.603	0.253	1.541	0.455	0.32	1.522	0.346	0.314	1.555	0.242	0.272	1.569	0.078	0.34	1.45	0.013	0.306	NaN	NaN	NaN	1.685	0.795	0.654	1.587	0.641	0.689	1.564	0.455	0.635	1.581	0.372	0.636	1.619	0.247	0.685	1.642	0.076	0.611
943	4.715	1.727	0.832	0.446	1.539	0.812	0.321	1.597	0.761	0.277	1.588	0.603	0.252	1.541	0.454	0.319	1.522	0.346	0.314	1.555	0.242	0.272	1.569	0.078	0.34	1.45	0.013	0.306	NaN	NaN	NaN	1.68	0.792	0.65	1.587	0.641	0.689	1.563	0.454	0.635	1.581	0.372	0.635	1.619	0.247	0.685	1.642	0.076	0.611
944	4.72	1.726	0.832	0.446	1.539	0.812	0.321	1.597	0.761	0.276	1.588	0.603	0.252	1.54	0.454	0.319	1.522	0.346	0.314	1.555	0.242	0.272	1.569	0.078	0.339	1.45	0.013	0.306	1.56	0.828	0.608	1.671	0.785	0.642	1.587	0.641	0.688	1.563	0.454	0.634	1.581	0.372	0.635	1.619	0.247	0.685	1.642	0.076	0.611
945	4.725	1.726	0.833	0.445	1.538	0.812	0.32	1.596	0.761	0.276	1.588	0.603	0.251	1.539	0.455	0.318	1.522	0.345	0.314	1.555	0.242	0.271	1.569	0.078	0.339	1.45	0.013	0.306	1.56	0.828	0.607	1.668	0.783	0.64	1.586	0.641	0.688	1.563	0.454	0.634	1.581	0.372	0.635	1.619	0.247	0.685	1.642	0.076	0.611
946	4.73	1.725	0.833	0.445	1.537	0.813	0.32	1.596	0.761	0.275	1.587	0.603	0.251	1.538	0.455	0.318	1.522	0.345	0.313	1.554	0.241	0.271	1.569	0.078	0.339	1.45	0.013	0.306	1.56	0.827	0.607	1.668	0.783	0.639	1.586	0.641	0.687	1.562	0.455	0.634	1.581	0.372	0.634	1.619	0.247	0.685	1.641	0.075	0.612
947	4.735	1.725	0.833	0.444	1.537	0.813	0.319	1.596	0.761	0.274	1.587	0.603	0.25	1.537	0.455	0.317	1.522	0.345	0.313	1.554	0.241	0.271	1.569	0.078	0.339	1.45	0.013	0.306	1.559	0.827	0.607	1.667	0.783	0.638	1.586	0.641	0.687	1.562	0.455	0.633	1.581	0.372	0.634	1.618	0.247	0.684	1.641	0.075	0.612
948	4.74	1.724	0.833	0.444	1.537	0.812	0.318	1.595	0.762	0.273	1.587	0.603	0.25	1.537	0.455	0.317	1.522	0.345	0.313	1.554	0.241	0.271	1.569	0.078	0.339	1.45	0.013	0.305	1.558	0.827	0.607	1.667	0.782	0.638	1.586	0.641	0.686	1.562	0.455	0.633	1.58	0.372	0.634	1.618	0.247	0.684	1.641	0.075	0.612
949	4.745	1.723	0.833	0.443	1.536	0.812	0.317	1.595	0.762	0.273	1.586	0.603	0.249	1.538	0.454	0.317	1.522	0.345	0.313	1.553	0.24	0.27	1.569	0.078	0.339	1.45	0.013	0.305	1.556	0.828	0.607	1.666	0.782	0.637	1.585	0.641	0.686	1.562	0.455	0.633	1.58	0.372	0.634	1.618	0.247	0.684	1.641	0.075	0.612
950	4.75	1.723	0.833	0.443	1.535	0.812	0.316	1.595	0.762	0.272	1.586	0.603	0.249	1.539	0.454	0.317	1.522	0.345	0.313	1.553	0.24	0.27	1.569	0.078	0.339	1.45	0.013	0.305	1.559	0.827	0.607	1.666	0.782	0.637	1.585	0.641	0.685	1.562	0.455	0.632	1.58	0.372	0.634	1.618	0.248	0.684	1.641	0.075	0.612
951	4.755	1.722	0.833	0.442	1.533	0.813	0.316	1.595	0.762	0.271	1.586	0.603	0.248	1.54	0.454	0.317	1.522	0.345	0.312	1.553	0.24	0.27	1.569	0.078	0.339	1.45	0.013	0.305	1.568	0.825	0.609	1.665	0.782	0.636	1.585	0.641	0.685	1.561	0.455	0.632	1.58	0.372	0.633	1.618	0.248	0.684	1.641	0.075	0.612
952	4.76	1.722	0.833	0.442	1.532	0.813	0.315	1.595	0.762	0.271	1.586	0.603	0.248	1.539	0.454	0.317	1.522	0.345	0.312	1.552	0.239	0.269	1.569	0.078	0.339	1.45	0.013	0.305	NaN	NaN	NaN	1.665	0.782	0.636	1.585	0.641	0.684	1.561	0.455	0.631	1.579	0.372	0.633	1.618	0.248	0.684	1.641	0.075	0.612
953	4.765	1.721	0.834	0.441	1.532	0.813	0.315	1.596	0.762	0.27	1.585	0.603	0.247	1.538	0.454	0.316	1.522	0.345	0.312	1.552	0.239	0.269	1.569	0.078	0.339	1.45	0.013	0.305	1.555	0.826	0.603	1.664	0.781	0.635	1.585	0.641	0.684	1.561	0.455	0.631	1.579	0.372	0.633	1.618	0.248	0.684	1.641	0.075	0.612
954	4.77	1.721	0.834	0.441	1.532	0.813	0.315	1.596	0.762	0.27	1.585	0.602	0.246	1.539	0.454	0.316	1.522	0.345	0.312	1.552	0.239	0.269	1.569	0.078	0.339	1.45	0.013	0.305	1.555	0.826	0.603	1.664	0.781	0.634	1.585	0.641	0.684	1.561	0.455	0.631	1.579	0.372	0.633	1.617	0.248	0.683	1.641	0.075	0.611
955	4.775	1.72	0.834	0.44	1.531	0.813	0.314	1.596	0.763	0.269	1.585	0.602	0.246	1.54	0.454	0.316	1.522	0.345	0.311	1.552	0.239	0.269	1.569	0.078	0.339	1.45	0.013	0.305	1.555	0.825	0.602	1.664	0.781	0.634	1.584	0.641	0.683	1.56	0.454	0.631	1.578	0.372	0.633	1.617	0.248	0.683	1.642	0.075	0.61
956	4.78	1.72	0.834	0.44	1.529	0.814	0.313	1.596	0.763	0.269	1.585	0.602	0.246	1.538	0.454	0.316	1.522	0.345	0.311	1.552	0.239	0.269	1.569	0.078	0.339	1.45	0.013	0.305	1.555	0.825	0.602	1.664	0.782	0.634	1.584	0.641	0.683	1.56	0.454	0.63	1.578	0.372	0.632	1.617	0.248	0.683	1.642	0.075	0.609
957	4.785	1.719	0.834	0.439	1.529	0.814	0.313	1.596	0.763	0.269	1.584	0.602	0.245	1.536	0.455	0.315	1.522	0.345	0.311	1.552	0.239	0.269	1.569	0.078	0.339	1.45	0.013	0.305	1.554	0.824	0.602	1.663	0.782	0.633	1.584	0.641	0.682	1.56	0.454	0.63	1.578	0.372	0.632	1.617	0.248	0.683	1.642	0.075	0.609
958	4.79	1.719	0.834	0.439	1.53	0.814	0.312	1.596	0.763	0.268	1.584	0.602	0.245	1.537	0.454	0.315	1.522	0.344	0.31	1.552	0.239	0.269	1.569	0.078	0.339	1.45	0.013	0.305	1.553	0.824	0.602	1.663	0.782	0.633	1.584	0.641	0.682	1.56	0.454	0.63	1.578	0.372	0.632	1.617	0.249	0.683	1.642	0.075	0.609
959	4.795	1.718	0.835	0.439	1.531	0.813	0.311	1.596	0.763	0.268	1.584	0.602	0.244	1.537	0.454	0.314	1.522	0.344	0.31	1.552	0.239	0.269	1.569	0.077	0.339	1.45	0.013	0.305	1.552	0.824	0.602	1.662	0.781	0.632	1.584	0.641	0.681	1.56	0.454	0.629	1.578	0.372	0.631	1.617	0.249	0.683	1.642	0.075	0.609
960	4.8	1.718	0.835	0.438	1.532	0.813	0.311	1.595	0.763	0.268	1.584	0.602	0.244	1.537	0.454	0.314	1.522	0.344	0.31	1.552	0.239	0.269	1.568	0.077	0.339	1.45	0.012	0.305	1.551	0.824	0.601	1.661	0.781	0.631	1.583	0.641	0.681	1.559	0.454	0.629	1.577	0.372	0.631	1.617	0.249	0.682	1.642	0.075	0.609
961	4.805	1.718	0.835	0.437	1.531	0.813	0.31	1.595	0.763	0.267	1.584	0.602	0.243	1.537	0.454	0.313	1.522	0.344	0.31	1.552	0.239	0.269	1.568	0.077	0.339	1.45	0.012	0.305	1.551	0.825	0.601	1.661	0.781	0.631	1.583	0.641	0.68	1.559	0.454	0.629	1.577	0.372	0.63	1.617	0.249	0.682	1.642	0.076	0.609
962	4.81	1.717	0.835	0.437	1.53	0.813	0.31	1.594	0.763	0.267	1.584	0.603	0.243	1.536	0.454	0.313	1.522	0.344	0.31	1.552	0.239	0.268	1.568	0.077	0.339	1.45	0.012	0.305	1.55	0.825	0.601	1.661	0.781	0.631	1.583	0.641	0.68	1.559	0.454	0.629	1.578	0.372	0.63	1.617	0.249	0.682	1.642	0.076	0.609
963	4.815	1.717	0.835	0.436	1.529	0.814	0.309	1.593	0.763	0.266	1.584	0.603	0.243	1.536	0.454	0.313	1.522	0.344	0.31	1.552	0.239	0.268	1.568	0.077	0.339	1.45	0.012	0.305	1.55	0.825	0.601	1.661	0.782	0.63	1.583	0.641	0.68	1.559	0.455	0.628	1.578	0.373	0.63	1.617	0.249	0.682	1.642	0.076	0.609
964	4.82	1.716	0.835	0.436	1.528	0.814	0.309	1.593	0.763	0.266	1.584	0.602	0.243	1.536	0.454	0.313	1.522	0.344	0.31	1.552	0.239	0.268	1.568	0.077	0.339	1.45	0.012	0.305	1.55	0.825	0.6	1.661	0.782	0.63	1.583	0.641	0.679	1.559	0.455	0.628	1.578	0.373	0.63	1.617	0.25	0.682	1.642	0.076	0.609
965	4.825	1.716	0.835	0.435	1.527	0.814	0.309	1.593	0.763	0.265	1.583	0.602	0.242	1.536	0.454	0.312	1.522	0.344	0.309	1.552	0.239	0.268	1.568	0.077	0.339	1.45	0.012	0.305	1.55	0.825	0.599	1.66	0.782	0.629	1.583	0.641	0.679	1.559	0.455	0.628	1.578	0.373	0.63	1.617	0.25	0.682	1.642	0.076	0.609
966	4.83	1.715	0.835	0.435	1.526	0.814	0.309	1.592	0.763	0.265	1.583	0.602	0.242	1.535	0.454	0.312	1.522	0.344	0.309	1.552	0.239	0.268	1.568	0.077	0.339	1.45	0.012	0.305	1.55	0.825	0.599	1.66	0.781	0.628	1.583	0.641	0.679	1.559	0.455	0.628	1.578	0.373	0.63	1.617	0.25	0.682	1.642	0.076	0.609
967	4.835	1.715	0.836	0.434	1.526	0.813	0.308	1.592	0.763	0.265	1.583	0.602	0.242	1.535	0.453	0.312	1.521	0.344	0.309	1.552	0.239	0.268	1.568	0.077	0.339	1.45	0.012	0.305	1.55	0.825	0.598	1.66	0.782	0.628	1.583	0.641	0.678	1.559	0.455	0.628	1.578	0.373	0.629	1.617	0.25	0.682	1.642	0.076	0.609
968	4.84	1.715	0.836	0.434	1.526	0.813	0.308	1.591	0.763	0.264	1.583	0.602	0.241	1.535	0.453	0.312	1.521	0.344	0.309	1.552	0.239	0.268	1.568	0.077	0.339	1.45	0.012	0.305	1.549	0.825	0.598	1.66	0.782	0.628	1.583	0.641	0.678	1.559	0.455	0.627	1.578	0.373	0.629	1.618	0.25	0.682	1.642	0.076	0.609
969	4.845	1.714	0.836	0.433	1.525	0.813	0.308	1.59	0.763	0.263	1.583	0.601	0.241	1.535	0.453	0.312	1.521	0.344	0.309	1.552	0.238	0.268	1.568	0.077	0.339	1.45	0.012	0.305	1.549	0.825	0.598	1.659	0.782	0.627	1.582	0.642	0.678	1.559	0.455	0.627	1.578	0.373	0.629	1.618	0.25	0.681	1.642	0.076	0.609
970	4.85	1.714	0.836	0.433	1.525	0.813	0.307	1.588	0.762	0.263	1.582	0.601	0.241	1.535	0.453	0.311	1.52	0.344	0.309	1.551	0.238	0.268	1.568	0.077	0.339	1.45	0.012	0.305	1.549	0.825	0.597	1.659	0.782	0.627	1.582	0.641	0.677	1.559	0.455	0.627	1.578	0.373	0.629	1.618	0.251	0.681	1.642	0.076	0.609
971	4.855	1.714	0.836	0.433	1.524	0.813	0.307	1.587	0.762	0.262	1.582	0.601	0.24	1.534	0.453	0.311	1.52	0.344	0.309	1.551	0.238	0.268	1.568	0.077	0.339	1.45	0.012	0.305	1.549	0.824	0.597	1.659	0.783	0.627	1.582	0.641	0.676	1.559	0.455	0.627	1.578	0.374	0.629	1.618	0.251	0.681	1.642	0.076	0.609
972	4.86	1.713	0.836	0.432	1.524	0.813	0.306	1.587	0.762	0.262	1.582	0.601	0.24	1.534	0.453	0.311	1.52	0.344	0.309	1.551	0.238	0.268	1.567	0.077	0.339	1.45	0.012	0.305	1.549	0.824	0.597	1.659	0.783	0.626	1.582	0.642	0.677	1.56	0.455	0.627	1.578	0.374	0.629	1.618	0.251	0.681	1.642	0.076	0.609
973	4.865	1.713	0.836	0.432	1.524	0.813	0.306	1.586	0.762	0.262	1.582	0.601	0.24	1.534	0.453	0.311	1.52	0.344	0.309	1.551	0.238	0.268	1.567	0.077	0.339	1.45	0.012	0.305	1.549	0.824	0.596	1.658	0.783	0.626	1.582	0.642	0.676	1.56	0.455	0.626	1.578	0.374	0.628	1.618	0.251	0.681	1.642	0.076	0.609
974	4.87	1.712	0.836	0.432	1.525	0.812	0.305	1.586	0.761	0.262	1.582	0.601	0.239	1.534	0.452	0.311	1.519	0.343	0.309	1.551	0.238	0.268	1.567	0.077	0.339	1.45	0.012	0.305	1.548	0.824	0.596	1.658	0.783	0.626	1.581	0.642	0.676	1.56	0.455	0.626	1.578	0.374	0.628	1.618	0.251	0.681	1.642	0.076	0.609
975	4.875	1.712	0.837	0.432	1.525	0.811	0.304	1.585	0.761	0.262	1.581	0.601	0.239	1.534	0.452	0.311	1.519	0.343	0.309	1.551	0.238	0.268	1.567	0.077	0.339	1.45	0.012	0.305	1.548	0.823	0.596	1.657	0.783	0.625	1.581	0.642	0.676	1.56	0.455	0.626	1.578	0.374	0.628	1.618	0.251	0.681	1.642	0.076	0.609
976	4.88	1.712	0.837	0.431	1.524	0.811	0.304	1.585	0.761	0.262	1.581	0.601	0.239	1.534	0.452	0.311	1.519	0.343	0.309	1.55	0.238	0.269	1.567	0.077	0.339	1.45	0.012	0.305	1.548	0.823	0.595	1.657	0.783	0.625	1.581	0.642	0.675	1.56	0.455	0.626	1.578	0.374	0.628	1.618	0.251	0.681	1.642	0.076	0.609
977	4.885	1.712	0.837	0.431	1.524	0.811	0.304	1.585	0.761	0.262	1.581	0.601	0.239	1.534	0.452	0.311	1.519	0.343	0.309	1.55	0.238	0.269	1.567	0.077	0.339	1.45	0.012	0.305	1.547	0.823	0.594	1.657	0.783	0.625	1.581	0.642	0.675	1.56	0.455	0.626	1.578	0.374	0.628	1.618	0.251	0.681	1.642	0.076	0.609
978	4.89	1.711	0.837	0.43	1.523	0.811	0.304	1.585	0.761	0.261	1.581	0.601	0.239	1.533	0.452	0.311	1.519	0.343	0.308	1.55	0.238	0.269	1.567	0.077	0.339	1.45	0.012	0.305	1.546	0.823	0.594	1.656	0.783	0.624	1.581	0.642	0.675	1.56	0.455	0.626	1.578	0.374	0.628	1.618	0.251	0.68	1.642	0.076	0.609
979	4.895	1.711	0.837	0.43	1.523	0.811	0.304	1.585	0.761	0.261	1.58	0.601	0.239	1.533	0.452	0.311	1.518	0.343	0.308	1.55	0.238	0.268	1.567	0.077	0.34	1.45	0.012	0.305	1.545	0.823	0.594	1.656	0.783	0.624	1.581	0.642	0.675	1.56	0.455	0.626	1.579	0.374	0.628	1.618	0.251	0.68	1.642	0.076	0.609
980	4.9	1.711	0.838	0.43	1.522	0.811	0.304	1.585	0.762	0.261	1.58	0.601	0.239	1.533	0.452	0.31	1.518	0.343	0.308	1.55	0.238	0.268	1.567	0.077	0.34	1.45	0.012	0.305	1.545	0.823	0.593	1.656	0.784	0.624	1.581	0.642	0.674	1.559	0.455	0.626	1.579	0.374	0.628	1.618	0.251	0.681	1.642	0.076	0.609
981	4.905	1.71	0.838	0.43	1.521	0.81	0.303	1.585	0.762	0.26	1.579	0.601	0.238	1.538	0.451	0.311	1.518	0.343	0.308	1.55	0.238	0.268	1.567	0.077	0.34	1.45	0.012	0.305	1.545	0.823	0.593	1.656	0.784	0.624	1.581	0.642	0.674	1.559	0.455	0.625	1.579	0.374	0.628	1.618	0.251	0.681	1.642	0.076	0.609
982	4.91	1.71	0.838	0.43	1.521	0.81	0.303	1.584	0.762	0.26	1.579	0.601	0.238	1.548	0.447	0.314	1.518	0.343	0.308	1.549	0.238	0.268	1.567	0.077	0.34	1.45	0.012	0.305	NaN	NaN	NaN	1.656	0.784	0.624	1.581	0.642	0.674	1.559	0.455	0.625	1.579	0.374	0.627	1.618	0.251	0.681	1.642	0.076	0.609
983	4.915	1.71	0.838	0.429	1.521	0.81	0.303	1.584	0.762	0.259	1.578	0.601	0.238	1.551	0.446	0.315	1.518	0.343	0.308	1.549	0.238	0.268	1.567	0.077	0.339	1.45	0.012	0.305	1.544	0.822	0.592	1.655	0.784	0.623	1.581	0.642	0.673	1.559	0.455	0.625	1.579	0.373	0.627	1.618	0.251	0.681	1.642	0.076	0.609
984	4.92	1.709	0.838	0.429	1.52	0.81	0.303	1.584	0.762	0.259	1.578	0.601	0.237	1.547	0.447	0.314	1.518	0.343	0.308	1.549	0.238	0.268	1.567	0.077	0.339	1.45	0.012	0.305	1.545	0.822	0.591	1.655	0.784	0.623	1.581	0.642	0.673	1.558	0.455	0.624	1.579	0.373	0.627	1.618	0.252	0.681	1.642	0.076	0.609
985	4.925	1.709	0.838	0.429	1.519	0.81	0.302	1.583	0.761	0.258	1.578	0.601	0.237	1.536	0.451	0.31	1.518	0.343	0.308	1.549	0.238	0.268	1.567	0.077	0.34	1.45	0.012	0.305	1.545	0.821	0.591	1.655	0.784	0.623	1.581	0.641	0.673	1.558	0.455	0.624	1.579	0.373	0.627	1.618	0.252	0.681	1.642	0.076	0.609
986	4.93	1.709	0.839	0.429	1.519	0.81	0.302	1.583	0.761	0.258	1.577	0.601	0.237	1.533	0.452	0.31	1.518	0.343	0.308	1.549	0.238	0.267	1.567	0.077	0.34	1.45	0.012	0.305	1.545	0.821	0.591	1.654	0.783	0.622	1.581	0.641	0.673	1.558	0.455	0.624	1.579	0.374	0.627	1.618	0.252	0.68	1.642	0.076	0.609
987	4.935	1.709	0.839	0.428	1.519	0.81	0.301	1.583	0.761	0.258	1.577	0.601	0.236	1.532	0.453	0.31	1.518	0.343	0.308	1.549	0.238	0.267	1.567	0.077	0.339	1.45	0.012	0.305	1.544	0.821	0.591	1.654	0.783	0.622	1.58	0.641	0.672	1.558	0.455	0.624	1.579	0.374	0.627	1.618	0.252	0.68	1.642	0.076	0.609
988	4.94	1.709	0.839	0.428	1.519	0.81	0.301	1.584	0.761	0.257	1.576	0.601	0.236	1.532	0.453	0.309	1.518	0.343	0.307	1.549	0.238	0.267	1.567	0.077	0.339	1.45	0.012	0.305	1.544	0.821	0.591	1.653	0.784	0.622	1.58	0.641	0.672	1.558	0.455	0.623	1.579	0.374	0.627	1.618	0.252	0.68	1.642	0.076	0.609
989	4.945	1.709	0.839	0.428	1.519	0.81	0.3	1.584	0.761	0.257	1.576	0.601	0.236	1.531	0.454	0.309	1.518	0.343	0.307	1.549	0.238	0.267	1.567	0.077	0.339	1.45	0.012	0.305	1.543	0.821	0.591	1.653	0.784	0.621	1.58	0.641	0.672	1.558	0.455	0.623	1.578	0.374	0.627	1.618	0.252	0.68	1.642	0.076	0.609
990	4.95	1.708	0.839	0.427	1.518	0.81	0.3	1.584	0.761	0.257	1.575	0.601	0.236	1.53	0.454	0.309	1.518	0.343	0.307	1.549	0.238	0.267	1.567	0.077	0.339	1.45	0.012	0.305	1.543	0.821	0.59	1.653	0.784	0.621	1.58	0.641	0.672	1.558	0.455	0.623	1.578	0.374	0.627	1.618	0.252	0.68	1.642	0.076	0.609
991	4.955	1.708	0.839	0.427	1.518	0.81	0.3	1.584	0.761	0.257	1.575	0.601	0.235	1.53	0.454	0.309	1.518	0.343	0.307	1.549	0.238	0.267	1.567	0.077	0.339	1.45	0.012	0.305	1.543	0.821	0.59	1.653	0.784	0.621	1.58	0.641	0.672	1.558	0.455	0.623	1.578	0.374	0.627	1.618	0.252	0.68	1.642	0.076	0.609
992	4.96	1.708	0.84	0.427	1.518	0.809	0.299	1.585	0.762	0.257	1.575	0.601	0.235	1.53	0.454	0.308	1.518	0.343	0.307	1.549	0.238	0.267	1.567	0.077	0.339	1.45	0.011	0.305	1.542	0.821	0.59	1.653	0.784	0.621	1.58	0.641	0.672	1.558	0.455	0.623	1.578	0.374	0.627	1.618	0.252	0.68	1.642	0.076	0.609
993	4.965	1.708	0.84	0.427	1.518	0.809	0.299	1.585	0.762	0.257	1.574	0.601	0.235	1.53	0.454	0.308	1.518	0.343	0.307	1.549	0.238	0.266	1.567	0.077	0.339	1.45	0.011	0.305	1.542	0.821	0.59	1.653	0.784	0.621	1.58	0.641	0.671	1.558	0.455	0.623	1.578	0.374	0.627	1.618	0.252	0.68	1.642	0.076	0.609
994	4.97	1.707	0.84	0.427	1.518	0.809	0.299	1.585	0.762	0.257	1.574	0.601	0.235	1.53	0.454	0.308	1.518	0.343	0.307	1.549	0.238	0.266	1.567	0.077	0.339	1.45	0.011	0.305	1.541	0.821	0.589	1.653	0.784	0.62	1.58	0.641	0.671	1.559	0.455	0.623	1.578	0.374	0.627	1.618	0.252	0.68	1.642	0.076	0.609
995	4.975	1.707	0.84	0.426	1.518	0.809	0.299	1.585	0.762	0.257	1.574	0.601	0.235	1.53	0.454	0.307	1.518	0.343	0.306	1.549	0.238	0.266	1.567	0.077	0.339	1.45	0.011	0.305	1.54	0.821	0.589	1.653	0.784	0.62	1.58	0.641	0.671	1.559	0.455	0.623	1.578	0.374	0.626	1.618	0.252	0.68	1.642	0.076	0.609
996	4.98	1.707	0.84	0.426	1.518	0.809	0.299	1.585	0.762	0.256	1.574	0.601	0.235	1.531	0.454	0.307	1.518	0.343	0.306	1.549	0.238	0.266	1.567	0.077	0.339	1.45	0.011	0.305	1.54	0.821	0.589	1.652	0.784	0.62	1.58	0.641	0.671	1.559	0.455	0.623	1.578	0.374	0.626	1.618	0.252	0.68	1.642	0.076	0.609
997	4.985	1.707	0.841	0.426	1.518	0.809	0.298	1.586	0.762	0.256	1.574	0.601	0.234	1.534	0.453	0.307	1.518	0.343	0.306	1.549	0.238	0.266	1.567	0.077	0.339	1.45	0.011	0.305	1.54	0.821	0.588	1.652	0.784	0.619	1.58	0.641	0.671	1.559	0.455	0.622	1.578	0.374	0.626	1.618	0.252	0.68	1.642	0.076	0.609
998	4.99	1.707	0.841	0.426	1.517	0.809	0.298	1.586	0.762	0.256	1.574	0.601	0.234	1.535	0.453	0.307	1.518	0.343	0.306	1.549	0.238	0.266	1.567	0.077	0.339	1.45	0.011	0.305	1.541	0.821	0.587	1.652	0.784	0.619	1.581	0.641	0.671	1.559	0.455	0.622	1.578	0.374	0.626	1.618	0.252	0.68	1.642	0.076	0.609
999	4.995	1.707	0.841	0.426	1.517	0.809	0.298	1.586	0.762	0.255	1.574	0.601	0.234	1.534	0.453	0.307	1.518	0.343	0.306	1.549	0.238	0.266	1.567	0.077	0.339	1.45	0.011	0.305	NaN	NaN	NaN	1.651	0.784	0.619	1.581	0.641	0.67	1.559	0.455	0.622	1.578	0.374	0.626	1.618	0.252	0.68	1.642	0.076	0.609
1000	5	1.707	0.841	0.425	1.517	0.809	0.298	1.586	0.762	0.255	1.574	0.601	0.233	1.532	0.453	0.307	1.518	0.343	0.306	1.549	0.238	0.266	1.567	0.077	0.339	1.45	0.011	0.305	NaN	NaN	NaN	1.651	0.784	0.618	1.581	0.641	0.67	1.559	0.455	0.622	1.578	0.374	0.626	1.618	0.252	0.679	1.642	0.076	0.609
1001	5.005	1.706	0.841	0.425	1.517	0.809	0.297	1.586	0.761	0.254	1.575	0.6	0.233	1.533	0.453	0.307	1.518	0.343	0.306	1.549	0.238	0.266	1.567	0.077	0.339	1.45	0.011	0.305	1.541	0.82	0.586	1.651	0.784	0.618	1.581	0.641	0.67	1.559	0.455	0.622	1.578	0.374	0.626	1.618	0.252	0.679	1.642	0.076	0.609
1002	5.01	1.706	0.841	0.425	1.517	0.808	0.297	1.586	0.761	0.254	1.575	0.6	0.233	1.531	0.454	0.306	1.517	0.343	0.306	1.548	0.238	0.265	1.567	0.077	0.339	1.45	0.011	0.305	1.541	0.82	0.586	1.651	0.785	0.618	1.581	0.641	0.669	1.559	0.455	0.622	1.578	0.374	0.626	1.618	0.252	0.679	1.642	0.076	0.609
1003	5.015	1.706	0.841	0.424	1.517	0.808	0.296	1.586	0.761	0.254	1.575	0.6	0.232	1.53	0.454	0.306	1.517	0.343	0.305	1.548	0.237	0.265	1.567	0.077	0.339	1.45	0.011	0.305	1.541	0.819	0.585	1.651	0.785	0.618	1.581	0.641	0.669	1.559	0.455	0.622	1.578	0.374	0.625	1.618	0.252	0.679	1.642	0.076	0.609
1004	5.02	1.706	0.841	0.424	1.517	0.808	0.296	1.586	0.761	0.253	1.575	0.6	0.232	1.53	0.454	0.306	1.517	0.343	0.305	1.548	0.237	0.265	1.567	0.077	0.339	1.45	0.011	0.305	1.541	0.819	0.585	1.651	0.785	0.618	1.581	0.641	0.669	1.559	0.455	0.622	1.578	0.374	0.625	1.618	0.252	0.679	1.642	0.076	0.609
1005	5.025	1.706	0.841	0.424	1.517	0.808	0.296	1.586	0.761	0.253	1.575	0.6	0.232	1.53	0.454	0.306	1.517	0.343	0.305	1.548	0.237	0.265	1.567	0.077	0.339	1.45	0.011	0.305	1.541	0.819	0.585	1.651	0.785	0.617	1.581	0.641	0.668	1.559	0.455	0.622	1.578	0.374	0.625	1.618	0.252	0.679	1.642	0.076	0.609
1006	5.03	1.706	0.841	0.424	1.517	0.808	0.295	1.586	0.761	0.253	1.576	0.6	0.232	1.53	0.454	0.306	1.517	0.343	0.305	1.548	0.237	0.265	1.567	0.077	0.339	1.45	0.011	0.305	1.54	0.819	0.585	1.65	0.785	0.617	1.581	0.641	0.668	1.559	0.455	0.622	1.578	0.374	0.625	1.618	0.252	0.679	1.642	0.076	0.609
1007	5.035	1.705	0.841	0.424	1.517	0.807	0.295	1.586	0.761	0.252	1.576	0.6	0.232	1.53	0.454	0.306	1.517	0.343	0.304	1.548	0.237	0.265	1.567	0.077	0.339	1.45	0.011	0.305	1.54	0.819	0.584	1.65	0.785	0.617	1.58	0.641	0.668	1.56	0.455	0.622	1.578	0.374	0.625	1.618	0.252	0.679	1.642	0.076	0.609
1008	5.04	1.705	0.842	0.423	1.517	0.807	0.294	1.586	0.761	0.252	1.576	0.599	0.232	1.53	0.453	0.305	1.517	0.343	0.304	1.548	0.237	0.265	1.567	0.077	0.339	1.45	0.011	0.305	1.539	0.819	0.584	1.65	0.785	0.616	1.58	0.641	0.668	1.56	0.455	0.622	1.578	0.374	0.625	1.619	0.252	0.679	1.642	0.076	0.609
1009	5.045	1.705	0.842	0.423	1.517	0.807	0.294	1.586	0.761	0.252	1.576	0.599	0.232	1.53	0.453	0.305	1.517	0.342	0.304	1.548	0.237	0.265	1.567	0.077	0.339	1.45	0.011	0.305	1.539	0.819	0.584	1.65	0.785	0.616	1.58	0.642	0.667	1.56	0.455	0.621	1.578	0.374	0.625	1.619	0.252	0.679	1.642	0.076	0.609
1010	5.05	1.705	0.842	0.423	1.517	0.807	0.294	1.586	0.761	0.252	1.577	0.599	0.231	1.53	0.453	0.305	1.516	0.342	0.304	1.548	0.237	0.265	1.567	0.077	0.339	1.45	0.011	0.305	1.538	0.819	0.584	1.65	0.785	0.616	1.58	0.642	0.667	1.56	0.455	0.621	1.578	0.374	0.625	1.619	0.252	0.679	1.642	0.076	0.609
1011	5.055	1.705	0.842	0.423	1.517	0.806	0.294	1.586	0.761	0.252	1.577	0.599	0.231	1.53	0.453	0.305	1.516	0.342	0.304	1.548	0.237	0.265	1.567	0.077	0.339	1.45	0.011	0.305	1.538	0.818	0.584	1.649	0.785	0.616	1.58	0.641	0.667	1.56	0.455	0.621	1.578	0.374	0.625	1.619	0.252	0.679	1.642	0.076	0.609
1012	5.06	1.705	0.842	0.422	1.517	0.806	0.293	1.586	0.76	0.252	1.577	0.599	0.231	1.53	0.453	0.305	1.516	0.342	0.304	1.548	0.237	0.264	1.567	0.077	0.339	1.45	0.011	0.305	1.537	0.818	0.584	1.649	0.785	0.615	1.581	0.641	0.667	1.56	0.455	0.621	1.578	0.374	0.625	1.619	0.252	0.679	1.642	0.076	0.609
1013	5.065	1.705	0.842	0.422	1.517	0.806	0.293	1.586	0.76	0.251	1.577	0.598	0.231	1.53	0.453	0.305	1.516	0.342	0.304	1.548	0.237	0.264	1.566	0.077	0.339	1.45	0.011	0.305	1.537	0.819	0.584	1.649	0.785	0.615	1.581	0.642	0.667	1.56	0.455	0.621	1.578	0.374	0.625	1.619	0.252	0.679	1.642	0.076	0.609
1014	5.07	1.705	0.842	0.422	1.517	0.806	0.293	1.586	0.76	0.251	1.577	0.598	0.23	1.53	0.452	0.305	1.516	0.342	0.304	1.548	0.237	0.264	1.566	0.077	0.339	1.45	0.011	0.305	1.537	0.819	0.584	1.649	0.785	0.615	1.581	0.642	0.667	1.56	0.455	0.621	1.578	0.374	0.625	1.619	0.252	0.679	1.642	0.076	0.609
1015	5.075	1.705	0.842	0.422	1.516	0.806	0.292	1.586	0.76	0.251	1.578	0.598	0.23	1.53	0.452	0.304	1.516	0.342	0.303	1.548	0.237	0.264	1.566	0.077	0.339	1.45	0.011	0.305	1.537	0.819	0.584	1.649	0.786	0.615	1.581	0.642	0.667	1.56	0.455	0.621	1.578	0.374	0.624	1.619	0.252	0.679	1.642	0.076	0.609
1016	5.08	1.704	0.842	0.421	1.516	0.805	0.292	1.586	0.76	0.25	1.578	0.598	0.23	1.53	0.452	0.304	1.516	0.342	0.303	1.548	0.237	0.264	1.566	0.077	0.339	1.45	0.011	0.305	1.536	0.819	0.583	1.649	0.786	0.615	1.581	0.642	0.667	1.56	0.455	0.621	1.578	0.374	0.624	1.619	0.252	0.679	1.642	0.076	0.609
1017	5.085	1.704	0.842	0.421	1.516	0.805	0.292	1.585	0.759	0.25	1.578	0.598	0.23	1.53	0.452	0.304	1.515	0.342	0.303	1.548	0.237	0.264	1.566	0.077	0.339	1.45	0.011	0.305	1.536	0.819	0.583	1.649	0.786	0.615	1.581	0.642	0.666	1.56	0.455	0.62	1.579	0.374	0.624	1.619	0.253	0.679	1.642	0.076	0.609
1018	5.09	1.704	0.842	0.421	1.516	0.805	0.292	1.585	0.759	0.25	1.578	0.598	0.23	1.53	0.452	0.304	1.515	0.342	0.303	1.548	0.237	0.264	1.566	0.077	0.339	1.45	0.011	0.305	1.537	0.819	0.582	1.649	0.786	0.614	1.58	0.642	0.666	1.56	0.455	0.62	1.579	0.375	0.624	1.619	0.253	0.678	1.642	0.076	0.609
1019	5.095	1.704	0.842	0.421	1.516	0.805	0.292	1.586	0.759	0.249	1.578	0.597	0.23	1.529	0.452	0.304	1.515	0.342	0.303	1.547	0.237	0.264	1.566	0.077	0.339	1.45	0.011	0.305	1.537	0.818	0.581	1.648	0.786	0.614	1.58	0.642	0.666	1.559	0.455	0.62	1.58	0.375	0.624	1.619	0.253	0.678	1.642	0.076	0.609
1020	5.1	1.704	0.842	0.42	1.516	0.804	0.291	1.586	0.759	0.249	1.578	0.597	0.229	1.529	0.452	0.304	1.515	0.342	0.303	1.547	0.237	0.264	1.566	0.077	0.339	1.45	0.011	0.305	1.537	0.818	0.58	1.648	0.785	0.613	1.58	0.642	0.666	1.559	0.455	0.62	1.58	0.376	0.624	1.619	0.253	0.678	1.642	0.076	0.609
1021	5.105	1.704	0.842	0.42	1.516	0.804	0.291	1.586	0.759	0.249	1.578	0.597	0.229	1.529	0.452	0.304	1.515	0.342	0.303	1.547	0.236	0.264	1.566	0.077	0.339	1.45	0.011	0.305	1.537	0.818	0.58	1.647	0.785	0.613	1.58	0.642	0.665	1.559	0.455	0.62	1.58	0.376	0.624	1.619	0.253	0.678	1.642	0.076	0.609
1022	5.11	1.704	0.842	0.42	1.517	0.804	0.29	1.586	0.759	0.249	1.578	0.596	0.229	1.529	0.451	0.303	1.515	0.342	0.303	1.547	0.236	0.264	1.566	0.077	0.339	1.45	0.011	0.305	1.536	0.818	0.58	1.647	0.785	0.613	1.58	0.642	0.665	1.559	0.455	0.62	1.58	0.376	0.624	1.619	0.253	0.678	1.642	0.076	0.609
1023	5.115	1.704	0.842	0.42	1.517	0.804	0.29	1.586	0.759	0.248	1.578	0.596	0.229	1.529	0.451	0.303	1.515	0.342	0.303	1.547	0.236	0.264	1.566	0.077	0.339	1.45	0.011	0.305	1.536	0.818	0.579	1.647	0.785	0.613	1.58	0.642	0.665	1.56	0.455	0.62	1.58	0.376	0.624	1.619	0.253	0.678	1.642	0.076	0.609
1024	5.12	1.703	0.842	0.42	1.517	0.804	0.289	1.586	0.759	0.248	1.578	0.596	0.229	1.529	0.451	0.303	1.515	0.342	0.303	1.547	0.236	0.264	1.566	0.077	0.339	1.45	0.011	0.305	1.536	0.818	0.579	1.647	0.786	0.613	1.58	0.642	0.664	1.56	0.455	0.619	1.58	0.376	0.624	1.619	0.253	0.678	1.642	0.076	0.609
1025	5.125	1.703	0.842	0.419	1.518	0.804	0.289	1.586	0.759	0.247	1.578	0.596	0.228	1.528	0.451	0.303	1.515	0.342	0.303	1.547	0.236	0.264	1.566	0.077	0.339	1.45	0.011	0.305	1.536	0.818	0.579	1.647	0.786	0.612	1.579	0.642	0.664	1.56	0.455	0.619	1.58	0.376	0.623	1.619	0.253	0.678	1.642	0.076	0.609
1026	5.13	1.703	0.842	0.419	1.518	0.803	0.288	1.586	0.759	0.247	1.578	0.596	0.228	1.528	0.451	0.302	1.515	0.342	0.302	1.547	0.236	0.264	1.566	0.077	0.339	1.45	0.011	0.305	1.535	0.818	0.579	1.647	0.786	0.612	1.579	0.642	0.664	1.559	0.455	0.619	1.58	0.376	0.623	1.619	0.253	0.678	1.642	0.076	0.609
1027	5.135	1.703	0.842	0.419	1.518	0.803	0.288	1.587	0.759	0.247	1.578	0.596	0.228	1.528	0.451	0.302	1.514	0.341	0.302	1.547	0.236	0.264	1.566	0.077	0.339	1.45	0.011	0.305	1.535	0.818	0.579	1.647	0.786	0.612	1.579	0.642	0.664	1.559	0.455	0.619	1.58	0.376	0.623	1.619	0.253	0.678	1.642	0.076	0.609
1028	5.14	1.703	0.843	0.418	1.518	0.803	0.288	1.587	0.758	0.247	1.578	0.596	0.228	1.528	0.451	0.302	1.514	0.341	0.302	1.547	0.236	0.264	1.566	0.077	0.339	1.45	0.011	0.305	1.535	0.818	0.579	1.647	0.786	0.612	1.579	0.642	0.663	1.559	0.455	0.619	1.58	0.376	0.623	1.619	0.253	0.678	1.642	0.076	0.609
1029	5.145	1.703	0.843	0.418	1.518	0.803	0.288	1.587	0.758	0.247	1.578	0.596	0.227	1.528	0.451	0.302	1.514	0.341	0.302	1.547	0.236	0.264	1.567	0.077	0.339	1.45	0.011	0.305	1.535	0.818	0.579	1.647	0.786	0.611	1.579	0.642	0.663	1.559	0.455	0.618	1.58	0.376	0.623	1.619	0.253	0.678	1.642	0.076	0.609
1030	5.15	1.703	0.843	0.418	1.518	0.803	0.287	1.586	0.758	0.247	1.578	0.596	0.227	1.527	0.451	0.302	1.514	0.341	0.302	1.547	0.236	0.264	1.567	0.077	0.339	1.45	0.012	0.305	1.534	0.818	0.578	1.646	0.786	0.611	1.579	0.642	0.663	1.559	0.455	0.618	1.58	0.376	0.623	1.619	0.253	0.678	1.642	0.076	0.609
1031	5.155	1.703	0.843	0.417	1.518	0.802	0.287	1.586	0.758	0.246	1.577	0.596	0.227	1.527	0.45	0.301	1.514	0.341	0.301	1.546	0.236	0.264	1.567	0.077	0.339	1.45	0.012	0.305	1.533	0.818	0.578	1.646	0.786	0.611	1.579	0.642	0.663	1.559	0.455	0.618	1.579	0.375	0.622	1.619	0.253	0.678	1.642	0.076	0.609
1032	5.16	1.703	0.843	0.417	1.518	0.802	0.287	1.586	0.758	0.246	1.577	0.596	0.226	1.527	0.45	0.301	1.514	0.341	0.301	1.546	0.236	0.263	1.567	0.077	0.339	1.45	0.012	0.305	1.533	0.819	0.578	1.645	0.786	0.61	1.579	0.642	0.662	1.559	0.455	0.618	1.579	0.375	0.622	1.619	0.253	0.678	1.642	0.076	0.609
1033	5.165	1.703	0.843	0.417	1.519	0.802	0.287	1.586	0.758	0.246	1.577	0.596	0.226	1.528	0.45	0.301	1.514	0.341	0.301	1.546	0.236	0.263	1.567	0.077	0.339	1.45	0.012	0.305	1.532	0.818	0.577	1.645	0.786	0.61	1.579	0.642	0.662	1.559	0.455	0.617	1.579	0.375	0.622	1.619	0.254	0.677	1.643	0.076	0.609
1034	5.17	1.703	0.843	0.417	1.519	0.802	0.286	1.586	0.758	0.245	1.577	0.596	0.226	1.528	0.45	0.301	1.514	0.341	0.301	1.546	0.235	0.263	1.567	0.077	0.339	1.45	0.012	0.305	1.531	0.819	0.577	1.645	0.786	0.61	1.578	0.642	0.662	1.559	0.455	0.617	1.579	0.375	0.622	1.619	0.254	0.677	1.642	0.076	0.609
1035	5.175	1.702	0.843	0.417	1.519	0.802	0.286	1.587	0.758	0.245	1.576	0.596	0.225	1.528	0.45	0.301	1.513	0.341	0.301	1.546	0.235	0.263	1.567	0.077	0.339	1.45	0.012	0.305	1.531	0.818	0.576	1.645	0.786	0.609	1.578	0.642	0.662	1.559	0.455	0.617	1.579	0.375	0.622	1.619	0.254	0.677	1.642	0.076	0.609
1036	5.18	1.702	0.843	0.416	1.519	0.802	0.285	1.587	0.758	0.244	1.576	0.596	0.225	1.528	0.45	0.3	1.513	0.341	0.3	1.546	0.235	0.263	1.567	0.077	0.339	1.45	0.012	0.305	1.531	0.818	0.575	1.645	0.786	0.609	1.578	0.642	0.661	1.559	0.455	0.617	1.579	0.375	0.621	1.619	0.254	0.677	1.643	0.076	0.609
1037	5.185	1.702	0.843	0.416	1.519	0.802	0.284	1.587	0.758	0.244	1.576	0.596	0.225	1.528	0.45	0.3	1.513	0.34	0.3	1.546	0.235	0.262	1.567	0.077	0.339	1.45	0.012	0.305	1.532	0.818	0.575	1.645	0.786	0.609	1.578	0.642	0.661	1.559	0.455	0.617	1.579	0.375	0.621	1.619	0.254	0.677	1.643	0.076	0.609
1038	5.19	1.702	0.843	0.415	1.519	0.802	0.284	1.587	0.758	0.243	1.576	0.596	0.225	1.527	0.45	0.3	1.513	0.34	0.3	1.546	0.235	0.262	1.567	0.077	0.339	1.45	0.012	0.305	1.532	0.818	0.575	1.645	0.787	0.609	1.578	0.642	0.661	1.559	0.455	0.617	1.579	0.375	0.621	1.619	0.254	0.677	1.643	0.076	0.609
1039	5.195	1.702	0.843	0.415	1.52	0.801	0.284	1.587	0.757	0.242	1.576	0.596	0.225	1.527	0.45	0.3	1.513	0.34	0.3	1.546	0.235	0.262	1.567	0.077	0.339	1.45	0.012	0.305	1.532	0.818	0.574	1.645	0.787	0.608	1.578	0.642	0.661	1.559	0.455	0.617	1.579	0.375	0.621	1.619	0.254	0.677	1.642	0.076	0.609
1040	5.2	1.701	0.843	0.415	1.52	0.801	0.283	1.587	0.757	0.242	1.576	0.595	0.225	1.527	0.45	0.3	1.513	0.34	0.3	1.545	0.235	0.262	1.567	0.077	0.339	1.45	0.012	0.305	1.532	0.818	0.574	1.645	0.787	0.608	1.578	0.642	0.66	1.559	0.455	0.616	1.579	0.375	0.621	1.619	0.254	0.677	1.642	0.076	0.609
1041	5.205	1.701	0.843	0.415	1.519	0.801	0.283	1.586	0.757	0.242	1.576	0.595	0.225	1.527	0.45	0.3	1.513	0.34	0.299	1.545	0.235	0.262	1.567	0.077	0.339	1.45	0.013	0.305	1.531	0.818	0.573	1.644	0.786	0.607	1.578	0.642	0.66	1.559	0.455	0.616	1.579	0.375	0.621	1.619	0.254	0.677	1.642	0.076	0.609
1042	5.21	1.701	0.843	0.414	1.518	0.801	0.283	1.586	0.757	0.241	1.576	0.595	0.224	1.527	0.45	0.3	1.513	0.34	0.299	1.545	0.234	0.262	1.567	0.077	0.339	1.45	0.013	0.305	1.531	0.817	0.573	1.644	0.786	0.607	1.578	0.643	0.66	1.559	0.455	0.616	1.579	0.375	0.621	1.619	0.254	0.676	1.642	0.076	0.609
1043	5.215	1.701	0.843	0.414	1.518	0.801	0.282	1.586	0.757	0.241	1.576	0.595	0.224	1.527	0.45	0.3	1.513	0.34	0.299	1.545	0.234	0.262	1.567	0.077	0.339	1.45	0.013	0.305	1.532	0.817	0.572	1.644	0.786	0.607	1.578	0.643	0.659	1.559	0.455	0.616	1.579	0.375	0.62	1.619	0.254	0.676	1.642	0.076	0.609
1044	5.22	1.701	0.843	0.414	1.518	0.8	0.282	1.586	0.757	0.241	1.576	0.595	0.224	1.532	0.448	0.301	1.513	0.34	0.299	1.545	0.234	0.261	1.567	0.077	0.339	1.45	0.013	0.306	1.532	0.817	0.571	1.644	0.787	0.606	1.577	0.643	0.659	1.558	0.455	0.615	1.579	0.375	0.62	1.619	0.254	0.676	1.642	0.076	0.609
1045	5.225	1.701	0.843	0.413	1.518	0.8	0.282	1.586	0.756	0.241	1.576	0.595	0.223	1.539	0.445	0.302	1.512	0.34	0.299	1.545	0.234	0.261	1.568	0.077	0.339	1.45	0.013	0.306	1.532	0.817	0.571	1.644	0.787	0.606	1.577	0.643	0.659	1.559	0.455	0.615	1.578	0.375	0.62	1.619	0.254	0.676	1.642	0.076	0.609
1046	5.23	1.7	0.844	0.413	1.517	0.8	0.281	1.586	0.756	0.241	1.576	0.595	0.223	1.529	0.449	0.299	1.512	0.34	0.298	1.545	0.234	0.261	1.568	0.077	0.339	1.45	0.013	0.306	1.532	0.817	0.571	1.644	0.787	0.606	1.577	0.643	0.659	1.559	0.455	0.615	1.578	0.375	0.62	1.619	0.254	0.676	1.642	0.076	0.609
1047	5.235	1.7	0.844	0.413	1.516	0.8	0.281	1.586	0.756	0.241	1.576	0.595	0.222	1.527	0.45	0.299	1.512	0.34	0.298	1.545	0.234	0.261	1.568	0.077	0.339	1.45	0.013	0.306	1.532	0.817	0.57	1.644	0.787	0.606	1.577	0.643	0.658	1.558	0.455	0.615	1.578	0.375	0.62	1.619	0.255	0.676	1.642	0.076	0.609
1048	5.24	1.7	0.844	0.412	1.515	0.8	0.281	1.586	0.756	0.24	1.575	0.595	0.222	1.526	0.449	0.298	1.512	0.34	0.298	1.545	0.234	0.261	1.568	0.076	0.339	1.45	0.013	0.306	1.532	0.817	0.57	1.643	0.787	0.606	1.576	0.643	0.658	1.558	0.455	0.615	1.578	0.375	0.62	1.619	0.255	0.676	1.642	0.076	0.609
1049	5.245	1.7	0.844	0.412	1.515	0.8	0.28	1.586	0.756	0.24	1.575	0.595	0.222	1.526	0.449	0.298	1.511	0.34	0.298	1.545	0.234	0.261	1.568	0.076	0.339	1.45	0.013	0.306	NaN	NaN	NaN	1.641	0.786	0.606	1.576	0.643	0.658	1.559	0.455	0.614	1.578	0.375	0.619	1.619	0.255	0.676	1.642	0.076	0.609
1050	5.25	1.7	0.844	0.411	1.515	0.8	0.28	1.585	0.755	0.24	1.575	0.595	0.221	1.525	0.449	0.298	1.511	0.34	0.298	1.545	0.234	0.261	1.568	0.076	0.339	1.45	0.013	0.306	NaN	NaN	NaN	1.641	0.786	0.605	1.576	0.643	0.657	1.559	0.455	0.614	1.578	0.375	0.619	1.619	0.255	0.676	1.642	0.076	0.609
1051	5.255	1.7	0.844	0.411	1.516	0.799	0.279	1.585	0.755	0.239	1.575	0.594	0.221	1.525	0.449	0.297	1.511	0.34	0.298	1.545	0.233	0.261	1.568	0.076	0.338	1.45	0.014	0.306	NaN	NaN	NaN	1.641	0.786	0.605	1.576	0.643	0.657	1.558	0.455	0.614	1.578	0.375	0.619	1.619	0.255	0.675	1.642	0.076	0.609
1052	5.26	1.699	0.843	0.411	1.516	0.799	0.279	1.585	0.755	0.239	1.575	0.594	0.221	1.525	0.449	0.297	1.511	0.34	0.298	1.545	0.233	0.261	1.568	0.076	0.338	1.45	0.014	0.306	1.53	0.817	0.568	1.642	0.787	0.604	1.575	0.643	0.656	1.558	0.455	0.614	1.578	0.375	0.618	1.619	0.255	0.675	1.642	0.076	0.609
1053	5.265	1.699	0.843	0.41	1.516	0.799	0.278	1.585	0.755	0.238	1.575	0.594	0.221	1.525	0.449	0.297	1.511	0.34	0.298	1.544	0.233	0.261	1.568	0.076	0.338	1.45	0.014	0.306	1.53	0.817	0.568	1.642	0.788	0.603	1.575	0.643	0.656	1.558	0.455	0.614	1.578	0.375	0.618	1.619	0.255	0.675	1.642	0.076	0.609
1054	5.27	1.699	0.843	0.41	1.516	0.799	0.278	1.584	0.754	0.237	1.575	0.594	0.22	1.525	0.449	0.297	1.511	0.34	0.297	1.544	0.233	0.261	1.568	0.076	0.338	1.45	0.014	0.306	1.53	0.818	0.567	1.642	0.788	0.603	1.575	0.643	0.656	1.558	0.455	0.613	1.578	0.375	0.617	1.619	0.255	0.674	1.642	0.076	0.609
1055	5.275	1.699	0.843	0.409	1.515	0.799	0.277	1.584	0.754	0.237	1.575	0.594	0.22	1.525	0.449	0.296	1.511	0.339	0.297	1.544	0.233	0.261	1.568	0.076	0.338	1.45	0.014	0.306	1.53	0.817	0.567	1.642	0.788	0.602	1.575	0.643	0.656	1.558	0.455	0.613	1.577	0.375	0.617	1.618	0.255	0.673	1.642	0.076	0.609
1056	5.28	1.699	0.844	0.409	1.515	0.799	0.277	1.584	0.754	0.237	1.575	0.594	0.22	1.524	0.448	0.296	1.511	0.339	0.297	1.544	0.233	0.261	1.568	0.076	0.338	1.45	0.014	0.306	1.53	0.817	0.567	1.642	0.788	0.602	1.574	0.643	0.656	1.558	0.455	0.612	1.577	0.375	0.617	1.618	0.255	0.673	1.642	0.076	0.609
1057	5.285	1.699	0.844	0.408	1.514	0.799	0.277	1.584	0.754	0.236	1.575	0.594	0.219	1.524	0.448	0.296	1.51	0.339	0.297	1.544	0.233	0.261	1.568	0.076	0.338	1.45	0.014	0.306	1.53	0.817	0.566	1.641	0.787	0.602	1.574	0.643	0.655	1.557	0.456	0.611	1.577	0.375	0.616	1.618	0.255	0.673	1.642	0.076	0.609
1058	5.29	1.699	0.844	0.408	1.513	0.799	0.276	1.584	0.754	0.236	1.575	0.594	0.219	1.524	0.448	0.296	1.51	0.339	0.297	1.544	0.233	0.261	1.568	0.076	0.338	1.45	0.014	0.306	1.529	0.817	0.566	1.641	0.787	0.601	1.573	0.643	0.655	1.557	0.456	0.611	1.577	0.375	0.616	1.618	0.255	0.674	1.642	0.076	0.609
1059	5.295	1.698	0.844	0.407	1.513	0.799	0.276	1.584	0.754	0.236	1.575	0.593	0.219	1.524	0.448	0.296	1.51	0.339	0.297	1.544	0.233	0.26	1.568	0.076	0.338	1.45	0.014	0.306	1.529	0.817	0.565	1.641	0.788	0.601	1.573	0.643	0.655	1.557	0.456	0.611	1.577	0.375	0.616	1.618	0.255	0.674	1.642	0.076	0.609
1060	5.3	1.698	0.844	0.407	1.513	0.799	0.276	1.584	0.754	0.236	1.575	0.593	0.219	1.523	0.448	0.295	1.509	0.339	0.296	1.543	0.233	0.26	1.568	0.076	0.338	1.45	0.014	0.306	1.528	0.817	0.565	1.641	0.788	0.6	1.573	0.644	0.654	1.557	0.456	0.611	1.577	0.375	0.616	1.618	0.256	0.673	1.642	0.076	0.609
1061	5.305	1.698	0.844	0.406	1.513	0.798	0.275	1.583	0.754	0.235	1.574	0.593	0.218	1.523	0.448	0.295	1.509	0.339	0.296	1.543	0.233	0.26	1.568	0.076	0.338	1.45	0.014	0.306	1.528	0.817	0.565	1.641	0.788	0.6	1.572	0.644	0.654	1.557	0.456	0.61	1.576	0.375	0.616	1.618	0.256	0.673	1.642	0.076	0.609
1062	5.31	1.698	0.844	0.406	1.514	0.798	0.275	1.583	0.754	0.235	1.574	0.593	0.218	1.523	0.447	0.295	1.509	0.339	0.296	1.543	0.232	0.26	1.568	0.076	0.338	1.45	0.014	0.306	1.528	0.817	0.564	1.641	0.788	0.6	1.572	0.644	0.654	1.556	0.456	0.61	1.576	0.375	0.616	1.617	0.256	0.673	1.642	0.076	0.609
1063	5.315	1.697	0.844	0.405	1.514	0.798	0.274	1.583	0.754	0.235	1.574	0.593	0.218	1.523	0.447	0.295	1.508	0.338	0.296	1.543	0.232	0.26	1.568	0.076	0.338	1.45	0.014	0.306	1.528	0.817	0.564	1.641	0.788	0.599	1.572	0.644	0.653	1.556	0.456	0.61	1.576	0.375	0.615	1.617	0.256	0.673	1.642	0.076	0.609
1064	5.32	1.697	0.844	0.405	1.514	0.797	0.273	1.583	0.753	0.235	1.574	0.593	0.217	1.523	0.447	0.295	1.508	0.338	0.296	1.543	0.232	0.26	1.568	0.076	0.338	1.45	0.014	0.306	1.528	0.817	0.564	1.64	0.788	0.599	1.571	0.644	0.653	1.556	0.456	0.609	1.576	0.375	0.615	1.617	0.256	0.672	1.641	0.077	0.608
1065	5.325	1.697	0.844	0.405	1.513	0.797	0.273	1.582	0.753	0.234	1.574	0.592	0.217	1.522	0.447	0.295	1.508	0.338	0.296	1.542	0.232	0.26	1.568	0.076	0.338	1.45	0.014	0.306	1.528	0.817	0.563	1.64	0.788	0.598	1.571	0.644	0.653	1.556	0.456	0.609	1.576	0.376	0.615	1.617	0.256	0.672	1.641	0.077	0.608
1066	5.33	1.696	0.844	0.404	1.512	0.797	0.272	1.582	0.753	0.234	1.574	0.592	0.217	1.522	0.447	0.295	1.508	0.338	0.296	1.542	0.232	0.26	1.568	0.076	0.338	1.45	0.014	0.306	1.528	0.817	0.562	1.64	0.788	0.598	1.571	0.644	0.652	1.556	0.456	0.609	1.575	0.376	0.614	1.617	0.256	0.672	1.641	0.077	0.608
1067	5.335	1.696	0.844	0.404	1.512	0.797	0.272	1.582	0.753	0.233	1.574	0.592	0.217	1.522	0.447	0.295	1.507	0.338	0.296	1.542	0.232	0.26	1.568	0.076	0.338	1.45	0.014	0.306	1.528	0.817	0.562	1.64	0.788	0.597	1.57	0.644	0.652	1.555	0.456	0.608	1.575	0.376	0.614	1.617	0.256	0.672	1.641	0.077	0.608
1068	5.34	1.696	0.844	0.403	1.512	0.797	0.272	1.582	0.753	0.232	1.573	0.592	0.216	1.521	0.447	0.295	1.507	0.338	0.296	1.541	0.232	0.26	1.568	0.076	0.338	1.45	0.014	0.306	1.528	0.818	0.561	1.64	0.789	0.597	1.569	0.644	0.652	1.555	0.456	0.608	1.575	0.376	0.613	1.616	0.257	0.672	1.641	0.077	0.608
1069	5.345	1.696	0.844	0.403	1.511	0.796	0.272	1.581	0.753	0.232	1.573	0.592	0.216	1.521	0.447	0.295	1.507	0.338	0.296	1.541	0.232	0.26	1.568	0.076	0.338	1.45	0.014	0.306	1.527	0.818	0.561	1.64	0.789	0.597	1.569	0.645	0.651	1.554	0.456	0.607	1.575	0.376	0.613	1.616	0.257	0.671	1.641	0.077	0.608
1070	5.35	1.696	0.844	0.402	1.51	0.796	0.272	1.581	0.752	0.232	1.572	0.592	0.216	1.521	0.447	0.295	1.507	0.337	0.296	1.541	0.231	0.26	1.568	0.076	0.338	1.45	0.014	0.306	1.528	0.818	0.56	1.639	0.788	0.597	1.569	0.645	0.651	1.554	0.456	0.607	1.575	0.376	0.613	1.616	0.257	0.671	1.641	0.077	0.608
1071	5.355	1.695	0.844	0.401	1.509	0.796	0.271	1.58	0.752	0.231	1.572	0.592	0.215	1.52	0.447	0.295	1.506	0.337	0.296	1.54	0.231	0.259	1.568	0.076	0.338	1.45	0.014	0.306	NaN	NaN	NaN	1.638	0.788	0.597	1.568	0.645	0.651	1.554	0.456	0.607	1.575	0.376	0.613	1.616	0.257	0.671	1.641	0.077	0.608
1072	5.36	1.695	0.844	0.401	1.509	0.796	0.271	1.58	0.752	0.231	1.572	0.591	0.215	1.52	0.447	0.295	1.506	0.337	0.296	1.54	0.231	0.259	1.568	0.076	0.338	1.45	0.014	0.306	NaN	NaN	NaN	1.637	0.787	0.596	1.568	0.645	0.65	1.553	0.456	0.606	1.575	0.376	0.612	1.616	0.257	0.671	1.641	0.077	0.608
1073	5.365	1.695	0.844	0.4	1.509	0.796	0.271	1.58	0.752	0.231	1.572	0.591	0.215	1.52	0.447	0.295	1.506	0.337	0.296	1.539	0.231	0.26	1.568	0.076	0.338	1.45	0.014	0.306	NaN	NaN	NaN	1.637	0.787	0.596	1.567	0.645	0.65	1.553	0.456	0.606	1.574	0.376	0.612	1.616	0.257	0.67	1.641	0.077	0.608
1074	5.37	1.695	0.844	0.4	1.509	0.796	0.271	1.579	0.752	0.231	1.571	0.591	0.215	1.52	0.447	0.294	1.506	0.337	0.296	1.539	0.231	0.26	1.568	0.076	0.338	1.45	0.015	0.306	NaN	NaN	NaN	1.637	0.788	0.595	1.566	0.645	0.649	1.553	0.456	0.606	1.574	0.376	0.611	1.616	0.257	0.67	1.641	0.078	0.608
1075	5.375	1.695	0.844	0.399	1.509	0.796	0.271	1.579	0.751	0.23	1.571	0.591	0.215	1.52	0.447	0.294	1.505	0.337	0.296	1.539	0.231	0.26	1.568	0.076	0.338	1.45	0.015	0.306	1.525	0.819	0.558	1.638	0.789	0.594	1.565	0.645	0.649	1.553	0.456	0.605	1.574	0.376	0.611	1.616	0.257	0.67	1.641	0.078	0.608
1076	5.38	1.694	0.844	0.399	1.509	0.796	0.27	1.579	0.751	0.23	1.57	0.591	0.214	1.52	0.447	0.294	1.505	0.337	0.296	1.539	0.231	0.26	1.568	0.076	0.338	1.45	0.015	0.306	1.524	0.819	0.558	1.638	0.789	0.594	1.565	0.645	0.649	1.553	0.456	0.605	1.574	0.376	0.611	1.616	0.257	0.67	1.641	0.078	0.607
1077	5.385	1.694	0.844	0.398	1.509	0.795	0.27	1.578	0.751	0.23	1.57	0.591	0.214	1.524	0.445	0.295	1.505	0.337	0.296	1.538	0.231	0.26	1.568	0.076	0.338	1.45	0.015	0.306	1.524	0.819	0.557	1.638	0.79	0.594	1.565	0.645	0.649	1.552	0.456	0.604	1.574	0.376	0.611	1.616	0.257	0.67	1.641	0.078	0.607
1078	5.39	1.694	0.844	0.398	1.508	0.795	0.269	1.578	0.751	0.23	1.569	0.591	0.214	1.533	0.441	0.297	1.505	0.337	0.296	1.538	0.231	0.26	1.568	0.076	0.338	1.45	0.015	0.306	1.524	0.819	0.557	1.638	0.79	0.593	1.564	0.645	0.648	1.552	0.456	0.604	1.574	0.377	0.611	1.616	0.257	0.669	1.641	0.078	0.607
1079	5.395	1.694	0.845	0.397	1.508	0.795	0.269	1.578	0.751	0.229	1.569	0.591	0.214	1.536	0.44	0.298	1.504	0.337	0.296	1.538	0.231	0.26	1.568	0.076	0.338	1.45	0.015	0.306	1.524	0.819	0.557	1.637	0.79	0.593	1.563	0.645	0.648	1.552	0.456	0.604	1.573	0.377	0.61	1.616	0.258	0.668	1.642	0.079	0.608
1080	5.4	1.694	0.845	0.397	1.508	0.795	0.268	1.578	0.75	0.229	1.569	0.591	0.214	1.536	0.44	0.298	1.504	0.337	0.296	1.538	0.231	0.26	1.568	0.076	0.338	1.45	0.015	0.306	1.523	0.819	0.556	1.637	0.79	0.593	1.563	0.646	0.648	1.553	0.456	0.604	1.573	0.377	0.61	1.616	0.258	0.668	1.642	0.079	0.608
1081	5.405	1.693	0.845	0.396	1.508	0.795	0.268	1.578	0.75	0.229	1.568	0.591	0.214	1.532	0.442	0.297	1.504	0.337	0.296	1.538	0.231	0.26	1.568	0.076	0.338	1.45	0.015	0.306	1.523	0.819	0.556	1.637	0.79	0.592	1.562	0.646	0.648	1.552	0.457	0.604	1.573	0.377	0.61	1.615	0.258	0.669	1.642	0.079	0.607
1082	5.41	1.693	0.845	0.396	1.507	0.795	0.267	1.577	0.75	0.228	1.568	0.591	0.214	1.521	0.445	0.295	1.504	0.337	0.296	1.538	0.231	0.26	1.568	0.076	0.338	1.45	0.015	0.306	1.522	0.819	0.555	1.636	0.79	0.592	1.562	0.646	0.648	1.552	0.457	0.604	1.573	0.377	0.61	1.615	0.258	0.668	1.642	0.08	0.607
1083	5.415	1.693	0.845	0.396	1.507	0.795	0.267	1.577	0.75	0.228	1.567	0.59	0.213	1.518	0.446	0.294	1.504	0.337	0.296	1.538	0.231	0.26	1.568	0.076	0.338	1.45	0.015	0.306	1.522	0.82	0.555	1.636	0.79	0.591	1.562	0.646	0.647	1.552	0.457	0.603	1.573	0.377	0.61	1.616	0.258	0.668	1.642	0.08	0.607
1084	5.42	1.692	0.845	0.395	1.506	0.794	0.267	1.577	0.75	0.228	1.567	0.59	0.213	1.517	0.446	0.294	1.504	0.337	0.296	1.538	0.231	0.26	1.568	0.076	0.338	1.45	0.015	0.306	1.523	0.82	0.555	1.636	0.79	0.591	1.562	0.646	0.647	1.552	0.457	0.603	1.573	0.377	0.61	1.616	0.258	0.668	1.641	0.08	0.607
1085	5.425	1.692	0.845	0.395	1.506	0.794	0.267	1.576	0.75	0.227	1.567	0.59	0.213	1.517	0.446	0.294	1.504	0.337	0.296	1.538	0.231	0.26	1.568	0.076	0.338	1.45	0.015	0.306	NaN	NaN	NaN	1.635	0.791	0.591	1.561	0.647	0.647	1.552	0.458	0.603	1.573	0.377	0.609	1.616	0.259	0.668	1.641	0.08	0.607
1086	5.43	1.692	0.845	0.394	1.506	0.794	0.267	1.576	0.75	0.227	1.566	0.59	0.213	1.517	0.446	0.293	1.503	0.337	0.296	1.538	0.231	0.26	1.568	0.076	0.338	1.45	0.015	0.306	1.511	0.825	0.557	1.635	0.791	0.591	1.561	0.647	0.646	1.552	0.458	0.603	1.573	0.377	0.609	1.616	0.259	0.668	1.641	0.08	0.607
1087	5.435	1.691	0.845	0.394	1.505	0.794	0.266	1.576	0.75	0.226	1.566	0.59	0.213	1.517	0.446	0.293	1.503	0.337	0.296	1.537	0.231	0.26	1.568	0.076	0.338	1.45	0.015	0.306	1.51	0.825	0.557	1.635	0.791	0.59	1.56	0.647	0.646	1.552	0.458	0.603	1.573	0.378	0.609	1.616	0.259	0.668	1.641	0.08	0.607
1088	5.44	1.691	0.845	0.394	1.505	0.794	0.266	1.576	0.75	0.226	1.566	0.59	0.212	1.516	0.446	0.293	1.503	0.337	0.296	1.537	0.231	0.26	1.568	0.076	0.338	1.45	0.015	0.306	NaN	NaN	NaN	1.635	0.792	0.59	1.56	0.648	0.646	1.552	0.458	0.603	1.573	0.378	0.609	1.616	0.259	0.667	1.641	0.08	0.607
1089	5.445	1.691	0.845	0.393	1.505	0.794	0.266	1.576	0.75	0.226	1.566	0.59	0.212	1.516	0.446	0.293	1.503	0.337	0.296	1.537	0.231	0.26	1.568	0.076	0.338	1.45	0.015	0.306	NaN	NaN	NaN	1.635	0.792	0.59	1.56	0.648	0.645	1.552	0.459	0.602	1.573	0.378	0.609	1.616	0.259	0.667	1.64	0.08	0.606
1090	5.45	1.69	0.845	0.393	1.504	0.794	0.266	1.576	0.75	0.226	1.566	0.59	0.212	1.516	0.446	0.293	1.503	0.337	0.296	1.537	0.231	0.26	1.568	0.076	0.338	1.45	0.015	0.306	NaN	NaN	NaN	1.635	0.792	0.59	1.56	0.648	0.645	1.552	0.459	0.602	1.573	0.378	0.609	1.616	0.26	0.667	1.64	0.08	0.606
1091	5.455	1.69	0.845	0.393	1.504	0.793	0.265	1.575	0.749	0.225	1.566	0.59	0.212	1.516	0.446	0.293	1.502	0.337	0.296	1.537	0.231	0.26	1.568	0.076	0.338	1.45	0.015	0.306	NaN	NaN	NaN	1.634	0.793	0.589	1.56	0.649	0.645	1.551	0.459	0.602	1.573	0.378	0.609	1.616	0.26	0.666	1.64	0.08	0.606
1092	5.46	1.69	0.846	0.392	1.504	0.793	0.265	1.575	0.749	0.225	1.566	0.59	0.212	1.516	0.445	0.293	1.502	0.337	0.296	1.537	0.231	0.26	1.568	0.076	0.338	1.45	0.015	0.306	NaN	NaN	NaN	1.634	0.793	0.589	1.56	0.649	0.645	1.551	0.459	0.602	1.573	0.378	0.609	1.617	0.26	0.666	1.64	0.081	0.606
1093	5.465	1.69	0.846	0.392	1.504	0.793	0.265	1.575	0.749	0.225	1.566	0.59	0.212	1.516	0.445	0.293	1.502	0.337	0.296	1.536	0.23	0.26	1.568	0.076	0.338	1.45	0.015	0.306	NaN	NaN	NaN	1.633	0.792	0.588	1.559	0.649	0.645	1.551	0.46	0.602	1.573	0.379	0.609	1.617	0.261	0.666	1.64	0.081	0.605
1094	5.47	1.689	0.846	0.392	1.503	0.793	0.265	1.574	0.749	0.225	1.565	0.59	0.212	1.516	0.445	0.293	1.502	0.337	0.296	1.536	0.23	0.26	1.568	0.076	0.338	1.45	0.015	0.306	NaN	NaN	NaN	1.631	0.791	0.588	1.559	0.65	0.644	1.551	0.46	0.602	1.573	0.379	0.609	1.617	0.261	0.665	1.639	0.081	0.604
1095	5.475	1.689	0.846	0.391	1.502	0.793	0.264	1.574	0.749	0.225	1.565	0.589	0.212	1.516	0.445	0.293	1.502	0.336	0.295	1.536	0.23	0.26	1.568	0.076	0.338	1.45	0.015	0.306	NaN	NaN	NaN	1.63	0.791	0.588	1.559	0.65	0.644	1.551	0.46	0.602	1.573	0.379	0.609	1.617	0.261	0.665	1.639	0.08	0.603
1096	5.48	1.689	0.846	0.391	1.502	0.793	0.264	1.574	0.749	0.225	1.565	0.589	0.212	1.516	0.445	0.293	1.502	0.336	0.296	1.536	0.23	0.26	1.568	0.076	0.338	1.45	0.015	0.306	NaN	NaN	NaN	1.63	0.792	0.587	1.559	0.65	0.644	1.551	0.461	0.602	1.573	0.38	0.608	1.617	0.261	0.665	1.639	0.08	0.603
1097	5.485	1.688	0.846	0.39	1.502	0.793	0.264	1.573	0.749	0.225	1.565	0.589	0.212	1.516	0.445	0.293	1.502	0.336	0.296	1.536	0.23	0.26	1.568	0.076	0.338	1.45	0.015	0.306	1.52	0.823	0.55	1.632	0.794	0.587	1.559	0.651	0.643	1.551	0.461	0.603	1.573	0.381	0.608	1.618	0.261	0.665	1.639	0.081	0.602
1098	5.49	1.688	0.847	0.39	1.502	0.793	0.263	1.573	0.748	0.224	1.565	0.589	0.212	1.516	0.445	0.293	1.502	0.336	0.296	1.536	0.23	0.26	1.568	0.076	0.338	1.45	0.015	0.306	1.519	0.823	0.55	1.633	0.795	0.587	1.559	0.651	0.643	1.55	0.462	0.603	1.573	0.381	0.608	1.618	0.261	0.664	1.639	0.081	0.602
1099	5.495	1.688	0.847	0.39	1.502	0.793	0.263	1.572	0.748	0.224	1.565	0.589	0.212	1.516	0.445	0.293	1.502	0.336	0.296	1.536	0.23	0.26	1.568	0.076	0.338	1.45	0.015	0.306	1.519	0.823	0.55	1.632	0.795	0.587	1.559	0.652	0.643	1.55	0.462	0.603	1.573	0.382	0.608	1.618	0.261	0.664	1.639	0.081	0.601
1100	5.5	1.687	0.847	0.389	1.502	0.793	0.263	1.572	0.748	0.224	1.565	0.589	0.212	1.516	0.445	0.293	1.502	0.336	0.296	1.536	0.23	0.26	1.568	0.076	0.338	1.45	0.015	0.306	1.518	0.824	0.549	1.632	0.795	0.587	1.559	0.652	0.643	1.55	0.462	0.603	1.573	0.382	0.608	1.618	0.261	0.664	1.639	0.082	0.601
1101	5.505	1.687	0.847	0.389	1.502	0.793	0.263	1.571	0.748	0.224	1.565	0.589	0.212	1.516	0.445	0.293	1.502	0.337	0.296	1.536	0.23	0.26	1.568	0.076	0.338	1.45	0.015	0.306	1.518	0.824	0.549	1.632	0.796	0.586	1.558	0.653	0.642	1.55	0.462	0.603	1.573	0.382	0.608	1.619	0.262	0.663	1.638	0.082	0.6
1102	5.51	1.687	0.847	0.389	1.502	0.793	0.262	1.571	0.748	0.223	1.565	0.589	0.211	1.516	0.445	0.293	1.502	0.337	0.296	1.536	0.23	0.26	1.568	0.076	0.338	1.45	0.015	0.306	1.517	0.824	0.549	1.632	0.796	0.586	1.558	0.653	0.642	1.549	0.463	0.604	1.573	0.382	0.608	1.62	0.262	0.662	1.638	0.083	0.599
1103	5.515	1.686	0.848	0.388	1.501	0.793	0.262	1.571	0.748	0.223	1.565	0.589	0.211	1.516	0.445	0.293	1.502	0.337	0.296	1.535	0.23	0.26	1.568	0.076	0.338	1.45	0.015	0.306	1.516	0.824	0.549	1.632	0.796	0.585	1.558	0.653	0.642	1.549	0.463	0.604	1.573	0.382	0.608	1.62	0.263	0.662	1.637	0.083	0.598
1104	5.52	1.686	0.848	0.388	1.5	0.793	0.262	1.571	0.748	0.223	1.565	0.589	0.211	1.516	0.445	0.293	1.502	0.337	0.296	1.535	0.23	0.26	1.568	0.076	0.338	1.45	0.015	0.306	1.515	0.824	0.548	1.631	0.796	0.585	1.558	0.654	0.642	1.55	0.464	0.604	1.573	0.382	0.608	1.621	0.263	0.661	1.637	0.083	0.597
1105	5.525	1.686	0.848	0.387	1.499	0.794	0.261	1.57	0.748	0.223	1.564	0.589	0.211	1.516	0.446	0.293	1.502	0.337	0.296	1.535	0.23	0.26	1.568	0.076	0.338	1.45	0.015	0.306	1.515	0.824	0.547	1.631	0.797	0.585	1.558	0.654	0.642	1.551	0.465	0.605	1.573	0.382	0.608	1.622	0.264	0.66	1.637	0.083	0.596
1106	5.53	1.685	0.848	0.387	1.499	0.794	0.261	1.57	0.748	0.223	1.564	0.589	0.211	1.516	0.446	0.293	1.502	0.337	0.296	1.535	0.23	0.26	1.568	0.076	0.338	1.45	0.015	0.306	NaN	NaN	NaN	1.631	0.797	0.584	1.558	0.654	0.642	1.55	0.465	0.605	1.572	0.383	0.608	1.622	0.264	0.66	1.637	0.083	0.595
1107	5.535	1.685	0.848	0.387	1.499	0.794	0.261	1.569	0.748	0.222	1.564	0.589	0.211	1.516	0.446	0.293	1.502	0.337	0.296	1.535	0.23	0.26	1.568	0.076	0.338	1.45	0.015	0.306	NaN	NaN	NaN	1.631	0.798	0.584	1.558	0.654	0.642	1.549	0.465	0.605	1.572	0.383	0.608	1.622	0.264	0.659	1.637	0.084	0.594
1108	5.54	1.685	0.849	0.387	1.499	0.794	0.261	1.569	0.748	0.222	1.564	0.589	0.211	1.516	0.446	0.293	1.502	0.337	0.296	1.535	0.23	0.26	1.568	0.076	0.338	1.45	0.015	0.306	NaN	NaN	NaN	1.631	0.798	0.584	1.558	0.655	0.642	1.549	0.465	0.605	1.572	0.383	0.608	1.623	0.264	0.658	1.636	0.084	0.593
1109	5.545	1.685	0.849	0.386	1.498	0.794	0.261	1.569	0.748	0.222	1.564	0.589	0.211	1.515	0.446	0.293	1.502	0.337	0.296	1.535	0.23	0.26	1.568	0.076	0.338	1.45	0.015	0.306	NaN	NaN	NaN	1.631	0.798	0.584	1.558	0.655	0.642	1.549	0.465	0.605	1.572	0.383	0.607	1.623	0.264	0.657	1.635	0.084	0.591
1110	5.55	1.684	0.849	0.386	1.498	0.794	0.26	1.568	0.748	0.221	1.564	0.589	0.211	1.515	0.446	0.293	1.502	0.337	0.296	1.535	0.23	0.26	1.568	0.076	0.338	1.45	0.015	0.306	NaN	NaN	NaN	1.631	0.799	0.584	1.558	0.656	0.641	1.549	0.466	0.605	1.571	0.383	0.607	1.624	0.264	0.656	1.634	0.084	0.59
1111	5.555	1.684	0.849	0.385	1.498	0.794	0.26	1.568	0.749	0.221	1.563	0.589	0.211	1.515	0.446	0.293	1.502	0.337	0.296	1.535	0.23	0.26	1.568	0.076	0.338	1.45	0.016	0.306	NaN	NaN	NaN	1.631	0.799	0.583	1.558	0.657	0.641	1.549	0.466	0.605	1.571	0.384	0.607	1.624	0.265	0.655	1.634	0.084	0.589
1112	5.56	1.683	0.849	0.385	1.497	0.794	0.26	1.567	0.749	0.221	1.563	0.589	0.211	1.515	0.446	0.292	1.502	0.337	0.295	1.535	0.23	0.26	1.568	0.076	0.338	1.45	0.016	0.306	NaN	NaN	NaN	1.631	0.799	0.583	1.559	0.657	0.641	1.549	0.467	0.605	1.571	0.384	0.607	1.624	0.265	0.654	1.634	0.085	0.589
1113	5.565	1.683	0.85	0.385	1.497	0.794	0.26	1.567	0.749	0.22	1.563	0.589	0.21	1.515	0.446	0.292	1.502	0.337	0.295	1.535	0.23	0.26	1.568	0.076	0.338	1.45	0.016	0.306	NaN	NaN	NaN	1.63	0.8	0.583	1.559	0.658	0.641	1.548	0.467	0.605	1.57	0.384	0.607	1.625	0.265	0.652	1.633	0.085	0.588
1114	5.57	1.683	0.85	0.384	1.497	0.794	0.26	1.567	0.749	0.22	1.562	0.589	0.21	1.515	0.446	0.292	1.502	0.337	0.295	1.535	0.23	0.26	1.568	0.076	0.338	1.45	0.016	0.306	1.511	0.827	0.546	1.63	0.8	0.582	1.559	0.658	0.641	1.548	0.467	0.605	1.57	0.385	0.607	1.625	0.266	0.652	1.632	0.085	0.587
1115	5.575	1.682	0.85	0.384	1.496	0.794	0.26	1.566	0.749	0.22	1.562	0.59	0.21	1.515	0.446	0.292	1.502	0.337	0.295	1.536	0.23	0.259	1.568	0.076	0.338	1.45	0.016	0.306	1.511	0.827	0.546	1.63	0.8	0.582	1.559	0.659	0.641	1.548	0.468	0.606	1.57	0.385	0.607	1.625	0.266	0.651	1.631	0.086	0.585
1116	5.58	1.682	0.85	0.384	1.496	0.794	0.259	1.566	0.749	0.22	1.562	0.59	0.21	1.515	0.446	0.292	1.502	0.337	0.295	1.536	0.23	0.259	1.568	0.076	0.338	1.45	0.016	0.306	1.512	0.828	0.546	1.63	0.8	0.582	1.559	0.659	0.641	1.547	0.468	0.606	1.569	0.385	0.607	1.626	0.267	0.65	1.631	0.086	0.584
1117	5.585	1.681	0.85	0.384	1.495	0.793	0.258	1.566	0.749	0.22	1.562	0.59	0.21	1.515	0.447	0.292	1.502	0.337	0.295	1.536	0.23	0.259	1.568	0.076	0.338	1.451	0.016	0.306	1.513	0.828	0.545	1.63	0.801	0.581	1.559	0.659	0.641	1.547	0.469	0.606	1.569	0.386	0.607	1.626	0.267	0.649	1.63	0.086	0.584
1118	5.59	1.681	0.851	0.383	1.495	0.794	0.258	1.565	0.749	0.22	1.561	0.59	0.21	1.515	0.447	0.292	1.502	0.337	0.295	1.536	0.23	0.259	1.568	0.076	0.338	1.451	0.016	0.306	1.514	0.828	0.545	1.63	0.801	0.581	1.559	0.659	0.641	1.547	0.469	0.606	1.568	0.386	0.606	1.626	0.268	0.649	1.629	0.087	0.583
1119	5.595	1.681	0.851	0.383	1.494	0.794	0.259	1.565	0.749	0.22	1.561	0.59	0.209	1.515	0.447	0.291	1.502	0.337	0.295	1.536	0.23	0.259	1.568	0.076	0.338	1.45	0.016	0.306	NaN	NaN	NaN	1.63	0.802	0.581	1.559	0.66	0.641	1.547	0.47	0.606	1.568	0.387	0.606	1.626	0.268	0.648	1.629	0.087	0.582
1120	5.6	1.68	0.851	0.383	1.493	0.794	0.257	1.564	0.75	0.22	1.56	0.59	0.209	1.515	0.447	0.291	1.502	0.337	0.294	1.536	0.23	0.259	1.568	0.076	0.338	1.45	0.016	0.306	1.513	0.829	0.545	1.63	0.802	0.581	1.559	0.66	0.641	1.546	0.47	0.606	1.568	0.388	0.606	1.626	0.269	0.647	1.627	0.087	0.581
1121	5.605	1.679	0.851	0.383	1.492	0.794	0.257	1.564	0.75	0.22	1.56	0.59	0.209	1.515	0.447	0.291	1.502	0.337	0.294	1.536	0.23	0.259	1.568	0.076	0.338	1.45	0.016	0.306	1.512	0.829	0.545	1.63	0.802	0.581	1.559	0.66	0.641	1.546	0.47	0.606	1.567	0.388	0.606	1.625	0.269	0.646	1.626	0.088	0.58
1122	5.61	1.679	0.851	0.382	1.491	0.794	0.257	1.563	0.75	0.219	1.559	0.59	0.209	1.515	0.447	0.291	1.502	0.337	0.294	1.536	0.23	0.259	1.568	0.076	0.338	1.45	0.016	0.306	1.512	0.829	0.545	1.63	0.802	0.581	1.559	0.661	0.641	1.545	0.47	0.605	1.566	0.389	0.606	1.625	0.269	0.645	1.625	0.088	0.579
1123	5.615	1.678	0.851	0.382	1.49	0.795	0.259	1.563	0.75	0.219	1.559	0.59	0.209	1.515	0.447	0.291	1.502	0.337	0.294	1.536	0.23	0.259	1.568	0.076	0.338	1.45	0.016	0.306	1.512	0.829	0.544	1.629	0.802	0.58	1.558	0.661	0.641	1.544	0.47	0.606	1.566	0.389	0.606	1.624	0.269	0.645	1.624	0.089	0.579
1124	5.62	1.678	0.851	0.381	1.49	0.795	0.259	1.562	0.75	0.219	1.558	0.59	0.209	1.515	0.447	0.291	1.502	0.337	0.294	1.536	0.23	0.258	1.568	0.076	0.338	1.45	0.015	0.306	1.512	0.83	0.544	1.629	0.803	0.58	1.558	0.661	0.641	1.543	0.471	0.607	1.565	0.389	0.606	1.624	0.27	0.644	1.624	0.089	0.578
1125	5.625	1.677	0.851	0.381	1.49	0.795	0.259	1.562	0.75	0.219	1.558	0.591	0.209	1.515	0.447	0.29	1.502	0.337	0.294	1.536	0.23	0.258	1.568	0.076	0.338	1.45	0.015	0.306	1.512	0.83	0.544	1.629	0.803	0.58	1.558	0.662	0.641	1.543	0.471	0.607	1.564	0.389	0.606	1.623	0.27	0.644	1.623	0.09	0.578
1126	5.63	1.677	0.851	0.381	1.49	0.795	0.259	1.561	0.75	0.219	1.558	0.591	0.209	1.515	0.447	0.29	1.502	0.337	0.294	1.536	0.23	0.258	1.568	0.076	0.338	1.45	0.015	0.306	NaN	NaN	NaN	1.629	0.803	0.579	1.559	0.662	0.641	1.542	0.472	0.607	1.562	0.39	0.606	1.622	0.271	0.643	1.621	0.09	0.578
1127	5.635	1.677	0.851	0.38	1.489	0.795	0.259	1.561	0.75	0.219	1.558	0.591	0.209	1.514	0.447	0.29	1.502	0.337	0.294	1.536	0.23	0.258	1.568	0.076	0.338	1.45	0.015	0.306	NaN	NaN	NaN	1.629	0.803	0.579	1.56	0.663	0.642	1.541	0.472	0.607	1.562	0.39	0.606	1.621	0.271	0.643	1.619	0.09	0.578
1128	5.64	1.676	0.851	0.38	1.489	0.795	0.259	1.56	0.75	0.219	1.557	0.591	0.209	1.514	0.447	0.29	1.502	0.336	0.294	1.536	0.23	0.258	1.568	0.076	0.338	1.45	0.015	0.306	1.51	0.83	0.543	1.629	0.803	0.579	1.56	0.664	0.642	1.54	0.472	0.607	1.56	0.39	0.606	1.62	0.271	0.643	1.618	0.09	0.577
1129	5.645	1.676	0.851	0.38	1.488	0.795	0.259	1.559	0.75	0.219	1.556	0.591	0.208	1.514	0.447	0.29	1.502	0.336	0.294	1.536	0.23	0.258	1.568	0.076	0.338	1.45	0.015	0.306	1.51	0.831	0.543	1.628	0.803	0.578	1.559	0.663	0.641	1.539	0.473	0.607	1.559	0.39	0.606	1.619	0.272	0.643	1.616	0.09	0.577
1130	5.65	1.675	0.851	0.38	1.488	0.795	0.259	1.558	0.75	0.219	1.556	0.591	0.208	1.513	0.447	0.29	1.502	0.336	0.293	1.536	0.23	0.258	1.568	0.076	0.338	1.45	0.015	0.306	NaN	NaN	NaN	1.628	0.803	0.578	1.557	0.663	0.64	1.538	0.473	0.607	1.557	0.39	0.605	1.618	0.272	0.643	1.614	0.091	0.577
1131	5.655	1.675	0.852	0.379	1.487	0.795	0.259	1.557	0.75	0.218	1.555	0.591	0.208	1.513	0.447	0.29	1.502	0.336	0.293	1.536	0.23	0.258	1.568	0.076	0.338	1.45	0.015	0.306	NaN	NaN	NaN	1.628	0.804	0.578	1.557	0.663	0.64	1.537	0.473	0.607	1.556	0.39	0.605	1.617	0.272	0.643	1.613	0.091	0.577
1132	5.66	1.674	0.852	0.379	1.487	0.795	0.259	1.557	0.75	0.218	1.555	0.591	0.208	1.512	0.447	0.29	1.501	0.336	0.293	1.535	0.23	0.258	1.568	0.076	0.338	1.45	0.015	0.306	NaN	NaN	NaN	1.627	0.804	0.578	1.557	0.664	0.641	1.535	0.474	0.607	1.555	0.391	0.605	1.615	0.272	0.643	1.611	0.091	0.578
1133	5.665	1.674	0.852	0.378	1.486	0.795	0.259	1.556	0.75	0.218	1.554	0.591	0.208	1.512	0.446	0.29	1.501	0.336	0.293	1.535	0.229	0.258	1.568	0.076	0.338	1.45	0.015	0.306	NaN	NaN	NaN	1.627	0.804	0.577	1.556	0.664	0.641	1.534	0.474	0.607	1.554	0.391	0.605	1.613	0.272	0.643	1.609	0.091	0.578
1134	5.67	1.673	0.852	0.378	1.486	0.795	0.259	1.555	0.75	0.218	1.554	0.591	0.208	1.513	0.446	0.289	1.501	0.336	0.293	1.535	0.229	0.258	1.568	0.076	0.338	1.45	0.015	0.306	1.508	0.831	0.543	1.627	0.803	0.577	1.556	0.664	0.641	1.533	0.474	0.608	1.552	0.392	0.605	1.612	0.272	0.644	1.607	0.091	0.579
1135	5.675	1.673	0.852	0.378	1.485	0.795	0.259	1.554	0.75	0.218	1.553	0.591	0.208	1.512	0.446	0.289	1.501	0.336	0.293	1.535	0.229	0.258	1.568	0.076	0.338	1.451	0.015	0.306	1.508	0.832	0.543	1.626	0.803	0.577	1.555	0.664	0.641	1.532	0.474	0.608	1.551	0.392	0.606	1.61	0.273	0.644	1.605	0.091	0.58
1136	5.68	1.673	0.852	0.377	1.485	0.795	0.258	1.553	0.751	0.218	1.552	0.592	0.208	1.512	0.445	0.289	1.501	0.336	0.293	1.535	0.229	0.258	1.568	0.076	0.338	1.451	0.015	0.306	1.508	0.832	0.543	1.626	0.804	0.577	1.555	0.664	0.64	1.531	0.475	0.608	1.55	0.392	0.606	1.608	0.272	0.643	1.603	0.092	0.58
1137	5.685	1.672	0.852	0.377	1.484	0.795	0.258	1.552	0.75	0.218	1.552	0.592	0.208	1.511	0.446	0.289	1.501	0.335	0.293	1.535	0.229	0.258	1.568	0.076	0.338	1.451	0.015	0.306	1.508	0.832	0.543	1.626	0.803	0.577	1.554	0.665	0.64	1.53	0.475	0.608	1.549	0.393	0.607	1.606	0.272	0.644	1.601	0.092	0.581
1138	5.69	1.671	0.851	0.377	1.483	0.795	0.259	1.551	0.75	0.217	1.551	0.592	0.208	1.51	0.446	0.289	1.5	0.335	0.293	1.534	0.229	0.258	1.568	0.076	0.338	1.451	0.015	0.306	1.507	0.832	0.543	1.625	0.803	0.576	1.553	0.665	0.64	1.529	0.475	0.608	1.547	0.393	0.608	1.604	0.273	0.645	1.599	0.092	0.582
1139	5.695	1.671	0.851	0.376	1.481	0.795	0.259	1.55	0.75	0.217	1.55	0.592	0.208	1.509	0.446	0.289	1.5	0.335	0.293	1.534	0.229	0.258	1.568	0.076	0.338	1.451	0.015	0.306	1.507	0.832	0.543	1.625	0.803	0.576	1.553	0.665	0.64	1.528	0.475	0.608	1.546	0.394	0.609	1.603	0.273	0.646	1.596	0.092	0.583
1140	5.7	1.67	0.851	0.376	1.479	0.796	0.259	1.549	0.75	0.217	1.549	0.591	0.208	1.509	0.446	0.289	1.5	0.335	0.293	1.534	0.229	0.258	1.568	0.076	0.338	1.451	0.015	0.306	1.507	0.832	0.543	1.625	0.803	0.576	1.552	0.665	0.64	1.526	0.475	0.608	1.544	0.394	0.609	1.601	0.273	0.647	1.593	0.091	0.584
1141	5.705	1.669	0.851	0.376	1.478	0.796	0.259	1.548	0.75	0.217	1.549	0.591	0.208	1.509	0.447	0.289	1.499	0.335	0.293	1.533	0.229	0.258	1.568	0.076	0.338	1.451	0.015	0.306	1.507	0.832	0.543	1.624	0.803	0.576	1.551	0.665	0.64	1.525	0.475	0.608	1.543	0.394	0.609	1.598	0.273	0.648	1.59	0.091	0.585
1142	5.71	1.669	0.851	0.376	1.477	0.796	0.259	1.547	0.75	0.217	1.548	0.591	0.208	1.509	0.447	0.289	1.499	0.335	0.293	1.533	0.229	0.258	1.568	0.076	0.338	1.451	0.015	0.306	NaN	NaN	NaN	1.624	0.803	0.576	1.55	0.665	0.64	1.524	0.476	0.608	1.541	0.394	0.61	1.596	0.273	0.649	1.587	0.09	0.586
1143	5.715	1.668	0.851	0.375	1.477	0.796	0.259	1.546	0.75	0.217	1.547	0.591	0.208	1.509	0.446	0.289	1.498	0.335	0.293	1.532	0.229	0.258	1.568	0.076	0.338	1.451	0.015	0.306	NaN	NaN	NaN	1.623	0.803	0.575	1.549	0.665	0.64	1.523	0.476	0.609	1.539	0.394	0.61	1.594	0.273	0.65	1.585	0.09	0.587
1144	5.72	1.667	0.851	0.375	1.476	0.796	0.259	1.545	0.75	0.217	1.546	0.591	0.208	1.508	0.447	0.289	1.498	0.335	0.293	1.532	0.229	0.258	1.568	0.076	0.338	1.451	0.015	0.306	NaN	NaN	NaN	1.623	0.803	0.575	1.549	0.665	0.64	1.522	0.477	0.61	1.538	0.394	0.611	1.591	0.273	0.651	1.581	0.09	0.588
1145	5.725	1.667	0.85	0.375	1.476	0.796	0.259	1.544	0.75	0.217	1.545	0.591	0.208	1.507	0.447	0.289	1.497	0.335	0.293	1.532	0.229	0.258	1.568	0.076	0.338	1.451	0.015	0.306	NaN	NaN	NaN	1.622	0.803	0.575	1.548	0.665	0.64	1.52	0.477	0.61	1.536	0.394	0.611	1.589	0.273	0.652	1.578	0.09	0.59
1146	5.73	1.666	0.85	0.375	1.475	0.796	0.259	1.543	0.75	0.217	1.544	0.591	0.208	1.506	0.447	0.289	1.497	0.335	0.293	1.532	0.229	0.258	1.568	0.076	0.338	1.451	0.015	0.306	NaN	NaN	NaN	1.621	0.803	0.575	1.547	0.665	0.64	1.519	0.477	0.611	1.535	0.394	0.611	1.587	0.273	0.653	1.575	0.09	0.591
1147	5.735	1.665	0.85	0.375	1.475	0.796	0.259	1.543	0.75	0.217	1.543	0.591	0.208	1.505	0.447	0.289	1.497	0.335	0.293	1.531	0.229	0.258	1.568	0.076	0.338	1.451	0.015	0.306	NaN	NaN	NaN	1.621	0.803	0.575	1.546	0.665	0.64	1.518	0.478	0.611	1.533	0.394	0.611	1.584	0.273	0.654	1.572	0.089	0.592
1148	5.74	1.665	0.85	0.374	1.474	0.796	0.259	1.542	0.75	0.217	1.542	0.591	0.208	1.504	0.447	0.289	1.496	0.335	0.293	1.531	0.229	0.258	1.567	0.076	0.338	1.45	0.014	0.306	NaN	NaN	NaN	1.62	0.802	0.575	1.545	0.666	0.64	1.517	0.478	0.611	1.532	0.395	0.612	1.581	0.273	0.655	1.569	0.089	0.594
1149	5.745	1.664	0.85	0.374	1.474	0.796	0.259	1.541	0.75	0.217	1.541	0.591	0.208	1.503	0.446	0.289	1.496	0.335	0.293	1.531	0.229	0.258	1.567	0.076	0.338	1.45	0.014	0.306	NaN	NaN	NaN	1.62	0.802	0.575	1.544	0.666	0.64	1.516	0.478	0.611	1.53	0.395	0.613	1.579	0.273	0.657	1.566	0.089	0.595
1150	5.75	1.663	0.849	0.374	1.473	0.796	0.259	1.54	0.75	0.217	1.54	0.591	0.208	1.502	0.446	0.289	1.495	0.335	0.293	1.531	0.229	0.258	1.567	0.076	0.338	1.45	0.014	0.306	NaN	NaN	NaN	1.619	0.802	0.575	1.544	0.666	0.64	1.514	0.478	0.611	1.529	0.395	0.613	1.576	0.273	0.658	1.563	0.089	0.597
1151	5.755	1.662	0.849	0.374	1.473	0.796	0.259	1.539	0.75	0.217	1.539	0.591	0.208	1.502	0.445	0.289	1.494	0.334	0.293	1.53	0.229	0.258	1.567	0.076	0.338	1.45	0.014	0.306	NaN	NaN	NaN	1.619	0.802	0.575	1.543	0.666	0.64	1.513	0.478	0.611	1.527	0.395	0.614	1.573	0.273	0.659	1.559	0.088	0.598
1152	5.76	1.661	0.849	0.374	1.471	0.796	0.259	1.538	0.75	0.217	1.538	0.592	0.207	1.501	0.445	0.289	1.494	0.334	0.293	1.53	0.229	0.258	1.567	0.076	0.338	1.45	0.014	0.306	NaN	NaN	NaN	1.618	0.802	0.575	1.542	0.666	0.641	1.511	0.478	0.612	1.526	0.395	0.614	1.571	0.272	0.66	1.556	0.088	0.599
1153	5.765	1.661	0.848	0.374	1.47	0.796	0.259	1.537	0.749	0.217	1.538	0.592	0.207	1.499	0.445	0.289	1.493	0.334	0.293	1.529	0.228	0.258	1.567	0.076	0.338	1.45	0.013	0.306	NaN	NaN	NaN	1.617	0.802	0.575	1.541	0.666	0.641	1.51	0.478	0.612	1.524	0.395	0.615	1.568	0.272	0.662	1.552	0.087	0.601
1154	5.77	1.66	0.848	0.374	1.469	0.796	0.259	1.536	0.749	0.217	1.537	0.592	0.207	1.499	0.445	0.289	1.492	0.333	0.293	1.529	0.228	0.258	1.567	0.076	0.338	1.45	0.013	0.306	NaN	NaN	NaN	1.616	0.802	0.574	1.54	0.666	0.641	1.509	0.478	0.612	1.522	0.395	0.615	1.565	0.272	0.662	1.549	0.087	0.602
1155	5.775	1.659	0.848	0.374	1.467	0.796	0.26	1.535	0.749	0.217	1.535	0.591	0.207	1.498	0.445	0.289	1.491	0.333	0.293	1.528	0.228	0.258	1.566	0.076	0.338	1.45	0.013	0.306	1.499	0.832	0.544	1.616	0.801	0.574	1.539	0.666	0.641	1.507	0.478	0.612	1.52	0.395	0.615	1.563	0.271	0.663	1.545	0.087	0.603
1156	5.78	1.659	0.848	0.373	1.466	0.796	0.26	1.534	0.749	0.217	1.534	0.591	0.207	1.498	0.445	0.288	1.491	0.333	0.294	1.528	0.228	0.258	1.566	0.076	0.338	1.45	0.013	0.306	1.499	0.832	0.544	1.615	0.801	0.574	1.538	0.666	0.641	1.506	0.478	0.613	1.519	0.395	0.616	1.56	0.271	0.664	1.542	0.086	0.604
1157	5.785	1.658	0.848	0.373	1.465	0.796	0.259	1.533	0.749	0.217	1.533	0.591	0.207	1.496	0.445	0.289	1.49	0.333	0.294	1.527	0.228	0.258	1.566	0.076	0.338	1.45	0.013	0.306	1.498	0.832	0.544	1.614	0.801	0.574	1.537	0.666	0.641	1.505	0.478	0.613	1.517	0.395	0.617	1.557	0.271	0.665	1.538	0.086	0.606
1158	5.79	1.657	0.847	0.373	1.464	0.796	0.259	1.532	0.748	0.217	1.531	0.591	0.208	1.495	0.445	0.289	1.49	0.333	0.294	1.526	0.228	0.258	1.566	0.076	0.338	1.45	0.013	0.306	1.498	0.832	0.544	1.613	0.801	0.574	1.536	0.666	0.641	1.504	0.478	0.614	1.515	0.395	0.617	1.555	0.271	0.666	1.535	0.086	0.607
1159	5.795	1.656	0.847	0.373	1.463	0.797	0.26	1.531	0.748	0.217	1.53	0.591	0.208	1.495	0.445	0.289	1.489	0.333	0.294	1.526	0.228	0.258	1.566	0.076	0.338	1.45	0.013	0.305	1.498	0.832	0.544	1.613	0.801	0.575	1.535	0.666	0.641	1.502	0.478	0.614	1.514	0.395	0.617	1.552	0.271	0.666	1.531	0.086	0.609
1160	5.8	1.655	0.847	0.373	1.462	0.796	0.26	1.53	0.748	0.217	1.529	0.59	0.208	1.494	0.445	0.289	1.489	0.333	0.294	1.526	0.228	0.258	1.566	0.076	0.338	1.45	0.013	0.305	NaN	NaN	NaN	1.612	0.801	0.575	1.534	0.666	0.641	1.501	0.478	0.614	1.513	0.396	0.617	1.55	0.27	0.667	1.527	0.085	0.611
1161	5.805	1.654	0.846	0.373	1.461	0.797	0.26	1.529	0.748	0.217	1.528	0.59	0.208	1.493	0.445	0.289	1.488	0.333	0.294	1.525	0.228	0.258	1.566	0.076	0.338	1.45	0.013	0.305	NaN	NaN	NaN	1.611	0.8	0.575	1.533	0.666	0.642	1.5	0.479	0.615	1.511	0.396	0.618	1.547	0.27	0.668	1.523	0.085	0.611
1162	5.81	1.653	0.846	0.373	1.46	0.797	0.26	1.528	0.748	0.217	1.527	0.591	0.208	1.492	0.444	0.289	1.488	0.332	0.294	1.525	0.228	0.258	1.566	0.076	0.338	1.45	0.012	0.305	NaN	NaN	NaN	1.61	0.8	0.575	1.532	0.666	0.642	1.499	0.479	0.615	1.51	0.396	0.618	1.545	0.27	0.669	1.52	0.085	0.612
1163	5.815	1.652	0.845	0.373	1.459	0.797	0.26	1.527	0.748	0.217	1.526	0.591	0.208	1.491	0.444	0.289	1.487	0.332	0.294	1.525	0.227	0.258	1.566	0.076	0.338	1.45	0.012	0.305	NaN	NaN	NaN	1.609	0.8	0.575	1.531	0.666	0.642	1.498	0.479	0.615	1.508	0.396	0.618	1.542	0.27	0.67	1.516	0.085	0.613
1164	5.82	1.651	0.845	0.374	1.457	0.797	0.261	1.525	0.748	0.217	1.525	0.591	0.208	1.491	0.443	0.288	1.487	0.332	0.294	1.525	0.227	0.258	1.566	0.076	0.338	1.45	0.012	0.305	NaN	NaN	NaN	1.608	0.8	0.575	1.53	0.666	0.642	1.497	0.479	0.615	1.507	0.396	0.619	1.54	0.27	0.67	1.513	0.085	0.614
1165	5.825	1.65	0.845	0.374	1.456	0.797	0.261	1.524	0.748	0.217	1.524	0.591	0.208	1.49	0.443	0.288	1.487	0.332	0.295	1.524	0.227	0.258	1.566	0.076	0.338	1.45	0.012	0.305	NaN	NaN	NaN	1.607	0.799	0.575	1.529	0.666	0.642	1.495	0.478	0.615	1.505	0.395	0.619	1.538	0.27	0.671	1.51	0.085	0.615
1166	5.83	1.65	0.844	0.374	1.455	0.797	0.261	1.523	0.748	0.217	1.523	0.59	0.208	1.489	0.443	0.288	1.485	0.332	0.294	1.524	0.227	0.259	1.566	0.076	0.338	1.45	0.012	0.305	NaN	NaN	NaN	1.607	0.799	0.575	1.528	0.665	0.643	1.494	0.478	0.615	1.503	0.395	0.619	1.536	0.269	0.672	1.506	0.084	0.616
1167	5.835	1.649	0.844	0.374	1.454	0.797	0.261	1.522	0.748	0.218	1.521	0.59	0.209	1.488	0.444	0.288	1.484	0.331	0.294	1.523	0.227	0.259	1.565	0.076	0.338	1.45	0.012	0.305	1.481	0.836	0.549	1.606	0.799	0.575	1.527	0.665	0.643	1.493	0.478	0.616	1.501	0.395	0.62	1.533	0.269	0.672	1.502	0.084	0.617
1168	5.84	1.647	0.844	0.374	1.453	0.797	0.262	1.521	0.748	0.218	1.52	0.59	0.209	1.487	0.444	0.288	1.484	0.331	0.294	1.523	0.227	0.259	1.565	0.076	0.338	1.45	0.012	0.305	NaN	NaN	NaN	1.605	0.798	0.575	1.526	0.666	0.643	1.492	0.478	0.616	1.5	0.395	0.62	1.531	0.269	0.672	1.499	0.084	0.619
1169	5.845	1.646	0.843	0.374	1.452	0.797	0.262	1.52	0.748	0.218	1.519	0.59	0.209	1.486	0.444	0.289	1.483	0.331	0.294	1.522	0.227	0.259	1.565	0.076	0.338	1.45	0.012	0.305	NaN	NaN	NaN	1.604	0.798	0.576	1.525	0.666	0.643	1.49	0.477	0.616	1.498	0.395	0.62	1.529	0.269	0.673	1.496	0.084	0.619
1170	5.85	1.646	0.843	0.374	1.451	0.797	0.262	1.519	0.748	0.218	1.518	0.59	0.209	1.486	0.443	0.289	1.482	0.331	0.294	1.522	0.227	0.259	1.565	0.076	0.338	1.45	0.012	0.305	NaN	NaN	NaN	1.603	0.798	0.576	1.524	0.666	0.643	1.489	0.477	0.616	1.497	0.395	0.62	1.527	0.269	0.673	1.492	0.084	0.619
1171	5.855	1.645	0.843	0.374	1.45	0.797	0.262	1.517	0.748	0.218	1.517	0.59	0.209	1.485	0.443	0.289	1.482	0.331	0.294	1.521	0.227	0.259	1.565	0.076	0.339	1.45	0.012	0.305	NaN	NaN	NaN	1.602	0.798	0.576	1.524	0.666	0.644	1.487	0.477	0.617	1.495	0.395	0.619	1.525	0.269	0.673	1.489	0.083	0.62
1172	5.86	1.644	0.842	0.374	1.449	0.797	0.262	1.516	0.748	0.219	1.516	0.59	0.209	1.484	0.442	0.289	1.481	0.331	0.294	1.521	0.227	0.259	1.565	0.076	0.339	1.45	0.012	0.305	NaN	NaN	NaN	1.601	0.797	0.576	1.523	0.666	0.644	1.485	0.477	0.617	1.494	0.395	0.62	1.523	0.269	0.674	1.485	0.083	0.621
1173	5.865	1.643	0.842	0.375	1.448	0.797	0.263	1.514	0.747	0.219	1.514	0.59	0.21	1.483	0.442	0.289	1.481	0.33	0.295	1.52	0.227	0.259	1.565	0.076	0.339	1.45	0.012	0.305	NaN	NaN	NaN	1.6	0.797	0.576	1.522	0.667	0.644	1.484	0.477	0.618	1.492	0.395	0.62	1.521	0.268	0.674	1.482	0.083	0.623
1174	5.87	1.642	0.842	0.375	1.447	0.797	0.263	1.513	0.747	0.219	1.513	0.59	0.21	1.482	0.442	0.289	1.48	0.33	0.295	1.52	0.227	0.259	1.565	0.076	0.339	1.45	0.012	0.305	NaN	NaN	NaN	1.599	0.797	0.576	1.522	0.666	0.644	1.483	0.477	0.618	1.491	0.395	0.621	1.519	0.268	0.674	1.479	0.083	0.623
1175	5.875	1.641	0.842	0.375	1.446	0.797	0.263	1.512	0.747	0.219	1.512	0.59	0.21	1.481	0.442	0.289	1.479	0.329	0.295	1.52	0.227	0.259	1.565	0.076	0.339	1.45	0.012	0.305	NaN	NaN	NaN	1.598	0.797	0.577	1.52	0.666	0.645	1.481	0.477	0.618	1.489	0.395	0.621	1.517	0.268	0.674	1.476	0.083	0.623
1176	5.88	1.64	0.841	0.375	1.445	0.797	0.263	1.511	0.747	0.219	1.511	0.59	0.21	1.48	0.442	0.289	1.479	0.329	0.295	1.519	0.227	0.259	1.565	0.076	0.339	1.45	0.012	0.305	NaN	NaN	NaN	1.597	0.796	0.577	1.518	0.665	0.645	1.48	0.477	0.618	1.487	0.395	0.621	1.515	0.268	0.674	1.473	0.083	0.623
1177	5.885	1.638	0.841	0.376	1.444	0.797	0.264	1.51	0.747	0.219	1.509	0.59	0.21	1.479	0.442	0.289	1.478	0.329	0.295	1.519	0.227	0.259	1.565	0.076	0.339	1.45	0.012	0.305	1.479	0.833	0.549	1.596	0.796	0.577	1.517	0.665	0.645	1.479	0.477	0.619	1.486	0.395	0.622	1.513	0.268	0.674	1.47	0.083	0.624
1178	5.89	1.637	0.841	0.376	1.443	0.797	0.264	1.509	0.747	0.22	1.508	0.59	0.211	1.478	0.442	0.29	1.477	0.329	0.295	1.519	0.226	0.26	1.565	0.076	0.339	1.45	0.012	0.305	1.479	0.833	0.549	1.595	0.796	0.577	1.515	0.664	0.645	1.478	0.477	0.619	1.484	0.394	0.622	1.511	0.268	0.674	1.467	0.083	0.624
1179	5.895	1.636	0.84	0.376	1.443	0.797	0.264	1.507	0.747	0.22	1.507	0.59	0.211	1.477	0.442	0.289	1.477	0.329	0.296	1.518	0.226	0.26	1.565	0.076	0.339	1.45	0.012	0.305	1.484	0.832	0.55	1.594	0.796	0.577	1.514	0.664	0.645	1.476	0.477	0.619	1.482	0.394	0.622	1.509	0.267	0.674	1.463	0.083	0.625
1180	5.9	1.635	0.84	0.376	1.442	0.797	0.263	1.505	0.747	0.22	1.505	0.59	0.211	1.476	0.441	0.289	1.476	0.329	0.295	1.517	0.226	0.26	1.565	0.076	0.339	1.45	0.012	0.305	1.486	0.831	0.553	1.593	0.795	0.577	1.513	0.664	0.646	1.475	0.477	0.62	1.48	0.394	0.622	1.507	0.267	0.675	1.46	0.083	0.627
1181	5.905	1.634	0.839	0.376	1.44	0.798	0.264	1.504	0.747	0.22	1.504	0.59	0.211	1.475	0.441	0.29	1.476	0.329	0.295	1.517	0.226	0.26	1.565	0.076	0.339	1.45	0.012	0.305	1.473	0.833	0.553	1.592	0.795	0.578	1.512	0.664	0.646	1.473	0.477	0.62	1.479	0.394	0.621	1.506	0.267	0.675	1.457	0.083	0.627
1182	5.91	1.633	0.839	0.376	1.438	0.798	0.264	1.503	0.747	0.221	1.502	0.589	0.212	1.474	0.441	0.29	1.475	0.328	0.295	1.516	0.225	0.26	1.565	0.076	0.339	1.45	0.012	0.305	1.471	0.834	0.553	1.591	0.795	0.578	1.511	0.664	0.646	1.471	0.476	0.619	1.477	0.394	0.622	1.504	0.267	0.675	1.455	0.083	0.626
1183	5.915	1.632	0.838	0.377	1.436	0.798	0.265	1.502	0.747	0.221	1.501	0.589	0.212	1.473	0.441	0.29	1.474	0.328	0.295	1.516	0.225	0.26	1.564	0.077	0.339	1.45	0.012	0.305	1.473	0.833	0.552	1.59	0.794	0.578	1.51	0.664	0.647	1.469	0.475	0.619	1.475	0.394	0.623	1.502	0.267	0.675	1.452	0.083	0.626
1184	5.92	1.63	0.838	0.377	1.435	0.798	0.265	1.501	0.747	0.221	1.5	0.589	0.212	1.472	0.441	0.29	1.473	0.328	0.295	1.515	0.225	0.26	1.564	0.077	0.339	1.45	0.012	0.305	1.474	0.832	0.551	1.588	0.794	0.578	1.508	0.664	0.647	1.468	0.475	0.62	1.474	0.394	0.623	1.5	0.266	0.675	1.449	0.083	0.626
1185	5.925	1.629	0.838	0.377	1.434	0.799	0.266	1.5	0.747	0.221	1.499	0.59	0.212	1.471	0.44	0.291	1.472	0.328	0.296	1.515	0.225	0.26	1.564	0.077	0.339	1.45	0.012	0.305	1.474	0.832	0.551	1.587	0.794	0.579	1.507	0.663	0.647	1.466	0.476	0.621	1.472	0.394	0.623	1.498	0.266	0.674	1.446	0.083	0.627
1186	5.93	1.628	0.837	0.378	1.433	0.799	0.266	1.499	0.747	0.222	1.498	0.59	0.212	1.47	0.44	0.291	1.472	0.328	0.296	1.515	0.225	0.26	1.564	0.077	0.339	1.45	0.012	0.305	1.474	0.831	0.551	1.586	0.793	0.579	1.506	0.663	0.647	1.465	0.476	0.622	1.47	0.394	0.624	1.496	0.267	0.675	1.443	0.082	0.628
1187	5.935	1.627	0.837	0.378	1.432	0.799	0.266	1.497	0.747	0.222	1.496	0.59	0.212	1.469	0.44	0.291	1.471	0.327	0.295	1.514	0.225	0.26	1.564	0.077	0.339	1.45	0.012	0.305	1.472	0.83	0.552	1.585	0.793	0.579	1.504	0.663	0.647	1.464	0.476	0.622	1.468	0.393	0.624	1.494	0.266	0.675	1.44	0.082	0.628
1188	5.94	1.626	0.836	0.378	1.431	0.799	0.266	1.496	0.747	0.222	1.495	0.59	0.212	1.468	0.44	0.291	1.47	0.327	0.295	1.514	0.225	0.26	1.564	0.077	0.339	1.45	0.012	0.305	1.469	0.83	0.553	1.584	0.792	0.579	1.503	0.663	0.648	1.462	0.476	0.622	1.466	0.393	0.624	1.492	0.266	0.675	1.438	0.082	0.628
1189	5.945	1.625	0.836	0.379	1.43	0.799	0.267	1.495	0.747	0.223	1.493	0.59	0.213	1.467	0.44	0.291	1.469	0.327	0.296	1.513	0.225	0.26	1.564	0.077	0.339	1.45	0.012	0.305	1.468	0.83	0.553	1.582	0.792	0.58	1.502	0.662	0.648	1.46	0.475	0.622	1.463	0.392	0.624	1.49	0.265	0.675	1.435	0.083	0.628
1190	5.95	1.624	0.835	0.379	1.429	0.799	0.267	1.493	0.747	0.223	1.492	0.59	0.213	1.466	0.44	0.291	1.468	0.327	0.296	1.513	0.225	0.26	1.564	0.077	0.339	1.45	0.012	0.305	1.468	0.83	0.553	1.581	0.791	0.58	1.5	0.662	0.648	1.458	0.475	0.622	1.462	0.392	0.624	1.488	0.265	0.675	1.432	0.083	0.628
1191	5.955	1.622	0.835	0.38	1.427	0.798	0.268	1.492	0.747	0.224	1.491	0.59	0.213	1.465	0.44	0.291	1.468	0.327	0.296	1.512	0.225	0.26	1.564	0.077	0.339	1.45	0.012	0.305	1.467	0.83	0.554	1.58	0.791	0.58	1.499	0.662	0.649	1.456	0.474	0.622	1.46	0.393	0.624	1.486	0.265	0.675	1.429	0.083	0.629
1192	5.96	1.621	0.835	0.38	1.427	0.798	0.268	1.491	0.747	0.224	1.489	0.59	0.213	1.464	0.44	0.291	1.467	0.326	0.296	1.512	0.225	0.26	1.564	0.077	0.339	1.45	0.012	0.305	1.463	0.831	0.555	1.579	0.79	0.581	1.498	0.662	0.649	1.454	0.475	0.623	1.458	0.393	0.624	1.484	0.265	0.676	1.426	0.082	0.629
1193	5.965	1.62	0.834	0.38	1.426	0.798	0.268	1.489	0.747	0.224	1.488	0.59	0.214	1.463	0.44	0.291	1.467	0.326	0.296	1.511	0.225	0.26	1.564	0.077	0.339	1.45	0.011	0.305	1.459	0.832	0.556	1.577	0.79	0.581	1.496	0.662	0.65	1.453	0.475	0.623	1.456	0.393	0.625	1.481	0.265	0.676	1.424	0.082	0.63
1194	5.97	1.619	0.834	0.381	1.425	0.798	0.268	1.487	0.746	0.224	1.487	0.589	0.214	1.462	0.439	0.291	1.466	0.326	0.296	1.511	0.225	0.26	1.564	0.077	0.339	1.45	0.011	0.305	1.461	0.83	0.555	1.576	0.789	0.582	1.494	0.661	0.65	1.45	0.475	0.623	1.453	0.392	0.625	1.479	0.265	0.676	1.421	0.082	0.63
1195	5.975	1.618	0.833	0.381	1.424	0.798	0.268	1.486	0.746	0.224	1.485	0.589	0.214	1.46	0.439	0.291	1.465	0.326	0.296	1.511	0.225	0.26	1.563	0.077	0.339	1.45	0.011	0.305	1.461	0.829	0.555	1.575	0.789	0.582	1.494	0.661	0.65	1.449	0.474	0.624	1.451	0.392	0.626	1.477	0.264	0.676	1.419	0.082	0.63
1196	5.98	1.616	0.833	0.381	1.422	0.798	0.269	1.484	0.746	0.225	1.484	0.589	0.214	1.459	0.438	0.291	1.465	0.325	0.297	1.51	0.225	0.26	1.563	0.077	0.339	1.45	0.011	0.305	1.46	0.829	0.555	1.573	0.789	0.582	1.493	0.661	0.651	1.446	0.474	0.624	1.449	0.392	0.626	1.474	0.264	0.677	1.416	0.082	0.63
1197	5.985	1.615	0.832	0.382	1.42	0.798	0.269	1.483	0.746	0.225	1.483	0.589	0.215	1.458	0.438	0.291	1.464	0.325	0.297	1.51	0.225	0.26	1.563	0.077	0.339	1.45	0.011	0.305	1.459	0.829	0.556	1.572	0.788	0.583	1.49	0.66	0.651	1.444	0.473	0.624	1.446	0.391	0.626	1.472	0.264	0.677	1.414	0.082	0.631
1198	5.99	1.614	0.832	0.382	1.419	0.798	0.27	1.483	0.746	0.225	1.481	0.589	0.215	1.457	0.438	0.292	1.463	0.326	0.297	1.509	0.225	0.26	1.563	0.077	0.339	1.45	0.011	0.305	1.457	0.828	0.557	1.571	0.788	0.583	1.489	0.66	0.651	1.442	0.473	0.625	1.444	0.392	0.626	1.47	0.264	0.677	1.411	0.082	0.631
1199	5.995	1.612	0.832	0.383	1.417	0.799	0.27	1.482	0.746	0.226	1.48	0.589	0.215	1.456	0.438	0.292	1.462	0.325	0.297	1.508	0.225	0.26	1.563	0.077	0.339	1.45	0.011	0.305	1.456	0.827	0.557	1.569	0.787	0.584	1.488	0.66	0.652	1.44	0.473	0.625	1.442	0.392	0.627	1.467	0.264	0.678	1.408	0.082	0.631
1200	6	1.611	0.831	0.383	1.415	0.799	0.271	1.48	0.746	0.226	1.479	0.589	0.216	1.455	0.438	0.292	1.461	0.325	0.297	1.508	0.225	0.26	1.563	0.077	0.339	1.45	0.011	0.305	1.455	0.828	0.559	1.568	0.787	0.584	1.486	0.66	0.652	1.438	0.473	0.626	1.44	0.392	0.628	1.465	0.264	0.678	1.406	0.082	0.631
1201	6.005	1.61	0.831	0.384	1.414	0.799	0.271	1.478	0.746	0.227	1.478	0.589	0.216	1.454	0.438	0.292	1.461	0.325	0.297	1.507	0.225	0.26	1.563	0.077	0.339	1.45	0.011	0.305	1.454	0.828	0.559	1.566	0.786	0.584	1.484	0.659	0.653	1.436	0.473	0.626	1.438	0.391	0.628	1.463	0.264	0.678	1.403	0.082	0.632
1202	6.01	1.608	0.83	0.384	1.413	0.799	0.271	1.477	0.746	0.227	1.476	0.588	0.216	1.453	0.438	0.292	1.46	0.325	0.296	1.507	0.224	0.26	1.563	0.078	0.339	1.45	0.011	0.305	1.451	0.829	0.56	1.565	0.786	0.585	1.482	0.659	0.654	1.434	0.473	0.627	1.435	0.391	0.629	1.46	0.263	0.679	1.401	0.082	0.631
1203	6.015	1.607	0.83	0.385	1.41	0.799	0.272	1.476	0.746	0.227	1.475	0.588	0.217	1.452	0.438	0.292	1.459	0.325	0.297	1.507	0.224	0.261	1.563	0.078	0.339	1.45	0.011	0.305	1.446	0.829	0.561	1.564	0.785	0.585	1.481	0.658	0.654	1.432	0.473	0.627	1.433	0.391	0.63	1.458	0.263	0.679	1.399	0.082	0.632
1204	6.02	1.605	0.829	0.385	1.409	0.799	0.273	1.475	0.746	0.227	1.474	0.588	0.217	1.451	0.437	0.292	1.458	0.324	0.297	1.506	0.224	0.261	1.563	0.078	0.339	1.45	0.011	0.305	1.446	0.828	0.561	1.562	0.785	0.586	1.479	0.658	0.654	1.429	0.472	0.628	1.431	0.391	0.63	1.455	0.263	0.679	1.397	0.082	0.632
1205	6.025	1.604	0.829	0.385	1.408	0.799	0.273	1.473	0.746	0.228	1.473	0.588	0.217	1.449	0.437	0.292	1.457	0.324	0.297	1.505	0.224	0.261	1.562	0.078	0.339	1.45	0.011	0.305	1.447	0.827	0.561	1.56	0.784	0.586	1.477	0.658	0.654	1.426	0.472	0.628	1.428	0.391	0.63	1.453	0.263	0.68	1.394	0.081	0.632
1206	6.03	1.603	0.828	0.386	1.407	0.799	0.273	1.471	0.745	0.228	1.472	0.588	0.217	1.448	0.437	0.292	1.455	0.324	0.298	1.505	0.224	0.261	1.562	0.078	0.339	1.45	0.011	0.305	1.446	0.827	0.561	1.559	0.784	0.587	1.475	0.658	0.655	1.424	0.472	0.628	1.426	0.391	0.631	1.45	0.263	0.68	1.391	0.081	0.633
1207	6.035	1.601	0.828	0.386	1.406	0.799	0.274	1.469	0.745	0.228	1.47	0.588	0.218	1.447	0.436	0.293	1.455	0.323	0.298	1.504	0.224	0.261	1.562	0.078	0.339	1.45	0.011	0.305	NaN	NaN	NaN	1.558	0.783	0.587	1.473	0.657	0.655	1.422	0.472	0.629	1.423	0.39	0.631	1.448	0.263	0.681	1.389	0.081	0.632
1208	6.04	1.6	0.827	0.387	1.405	0.799	0.274	1.467	0.745	0.228	1.469	0.588	0.218	1.446	0.436	0.293	1.454	0.323	0.298	1.503	0.224	0.261	1.562	0.078	0.339	1.45	0.011	0.305	1.442	0.827	0.564	1.556	0.783	0.587	1.471	0.657	0.656	1.42	0.472	0.63	1.42	0.39	0.632	1.446	0.263	0.681	1.387	0.081	0.632
1209	6.045	1.598	0.827	0.387	1.403	0.799	0.275	1.466	0.745	0.228	1.467	0.587	0.219	1.445	0.436	0.293	1.453	0.323	0.298	1.502	0.224	0.261	1.562	0.079	0.339	1.45	0.01	0.305	1.441	0.827	0.564	1.554	0.782	0.588	1.469	0.657	0.656	1.418	0.472	0.63	1.418	0.39	0.633	1.443	0.262	0.682	1.385	0.081	0.633
1210	6.05	1.597	0.826	0.388	1.402	0.799	0.275	1.465	0.745	0.229	1.466	0.587	0.219	1.443	0.435	0.293	1.453	0.323	0.298	1.502	0.224	0.261	1.561	0.079	0.339	1.45	0.01	0.305	1.441	0.826	0.564	1.553	0.782	0.588	1.467	0.656	0.657	1.415	0.472	0.631	1.416	0.391	0.634	1.441	0.262	0.682	1.383	0.081	0.633
1211	6.055	1.595	0.826	0.389	1.401	0.798	0.276	1.463	0.744	0.229	1.465	0.587	0.22	1.442	0.435	0.294	1.452	0.323	0.298	1.501	0.224	0.261	1.561	0.079	0.339	1.45	0.01	0.305	1.44	0.825	0.564	1.551	0.781	0.589	1.465	0.656	0.657	1.413	0.471	0.632	1.414	0.39	0.634	1.438	0.262	0.683	1.38	0.081	0.633
1212	6.06	1.594	0.826	0.389	1.399	0.798	0.276	1.461	0.744	0.23	1.463	0.587	0.22	1.44	0.435	0.294	1.45	0.322	0.298	1.5	0.223	0.261	1.561	0.079	0.339	1.45	0.01	0.305	1.437	0.825	0.565	1.549	0.781	0.59	1.464	0.656	0.658	1.411	0.472	0.632	1.411	0.39	0.634	1.436	0.262	0.683	1.378	0.08	0.633
1213	6.065	1.592	0.825	0.39	1.397	0.798	0.277	1.46	0.744	0.23	1.462	0.587	0.221	1.439	0.434	0.294	1.448	0.322	0.298	1.5	0.223	0.261	1.561	0.079	0.34	1.45	0.01	0.305	1.436	0.824	0.565	1.548	0.78	0.59	1.462	0.656	0.658	1.408	0.471	0.633	1.409	0.389	0.635	1.433	0.261	0.684	1.375	0.08	0.633
1214	6.07	1.591	0.825	0.39	1.395	0.798	0.277	1.458	0.744	0.231	1.46	0.586	0.222	1.438	0.434	0.295	1.447	0.322	0.298	1.499	0.224	0.262	1.561	0.079	0.34	1.45	0.01	0.305	1.434	0.824	0.566	1.546	0.779	0.591	1.46	0.655	0.659	1.406	0.471	0.633	1.406	0.389	0.635	1.431	0.261	0.684	1.373	0.079	0.633
1215	6.075	1.589	0.824	0.391	1.394	0.798	0.278	1.457	0.744	0.231	1.459	0.586	0.222	1.437	0.434	0.295	1.446	0.321	0.298	1.498	0.224	0.262	1.561	0.079	0.34	1.45	0.01	0.305	1.432	0.824	0.567	1.544	0.779	0.591	1.458	0.655	0.659	1.403	0.471	0.633	1.404	0.389	0.636	1.428	0.261	0.685	1.371	0.079	0.633
1216	6.08	1.588	0.824	0.392	1.392	0.798	0.278	1.454	0.743	0.231	1.458	0.587	0.222	1.435	0.434	0.294	1.445	0.321	0.299	1.497	0.224	0.262	1.561	0.079	0.34	1.45	0.01	0.305	1.43	0.824	0.568	1.543	0.778	0.592	1.456	0.654	0.66	1.401	0.471	0.634	1.401	0.389	0.637	1.426	0.261	0.685	1.369	0.079	0.633
1217	6.085	1.586	0.823	0.392	1.39	0.798	0.279	1.452	0.743	0.232	1.456	0.586	0.223	1.434	0.433	0.295	1.444	0.321	0.299	1.497	0.224	0.262	1.561	0.079	0.34	1.449	0.009	0.305	1.429	0.823	0.568	1.541	0.778	0.593	1.454	0.654	0.66	1.398	0.471	0.636	1.399	0.389	0.638	1.424	0.26	0.685	1.367	0.079	0.633
1218	6.09	1.584	0.823	0.393	1.387	0.798	0.279	1.451	0.743	0.232	1.454	0.585	0.223	1.433	0.433	0.296	1.443	0.321	0.299	1.496	0.224	0.261	1.56	0.079	0.34	1.449	0.009	0.305	1.429	0.822	0.568	1.539	0.777	0.593	1.451	0.654	0.661	1.396	0.471	0.636	1.397	0.389	0.638	1.421	0.26	0.685	1.365	0.079	0.633
1219	6.095	1.583	0.822	0.394	1.385	0.798	0.28	1.449	0.743	0.233	1.453	0.585	0.224	1.431	0.433	0.296	1.442	0.32	0.299	1.495	0.224	0.261	1.56	0.08	0.34	1.449	0.009	0.305	1.427	0.822	0.569	1.538	0.777	0.594	1.449	0.653	0.662	1.394	0.47	0.636	1.394	0.388	0.638	1.418	0.259	0.686	1.363	0.078	0.633
1220	6.1	1.581	0.822	0.394	1.384	0.798	0.281	1.447	0.743	0.233	1.451	0.585	0.225	1.43	0.433	0.296	1.441	0.32	0.3	1.495	0.224	0.261	1.56	0.08	0.34	1.449	0.009	0.305	1.425	0.821	0.57	1.536	0.776	0.595	1.448	0.653	0.662	1.392	0.47	0.636	1.392	0.387	0.638	1.416	0.259	0.686	1.361	0.078	0.633
1221	6.105	1.579	0.821	0.395	1.383	0.797	0.282	1.446	0.742	0.234	1.45	0.585	0.225	1.429	0.433	0.296	1.44	0.32	0.3	1.494	0.224	0.262	1.56	0.08	0.34	1.449	0.009	0.304	1.423	0.821	0.571	1.534	0.776	0.596	1.446	0.653	0.663	1.389	0.469	0.637	1.389	0.387	0.638	1.414	0.259	0.687	1.359	0.078	0.633
1222	6.11	1.578	0.821	0.396	1.381	0.797	0.282	1.444	0.742	0.234	1.448	0.585	0.225	1.427	0.432	0.297	1.439	0.32	0.3	1.493	0.224	0.262	1.559	0.08	0.34	1.449	0.009	0.304	1.421	0.821	0.572	1.532	0.775	0.596	1.443	0.652	0.663	1.386	0.468	0.637	1.387	0.387	0.639	1.412	0.258	0.687	1.357	0.077	0.633
1223	6.115	1.576	0.82	0.397	1.379	0.797	0.283	1.443	0.742	0.235	1.447	0.584	0.225	1.426	0.432	0.297	1.438	0.32	0.3	1.492	0.224	0.262	1.559	0.081	0.34	1.449	0.008	0.304	1.419	0.82	0.572	1.53	0.774	0.597	1.441	0.652	0.664	1.383	0.468	0.638	1.385	0.386	0.64	1.409	0.258	0.687	1.354	0.077	0.633
1224	6.12	1.575	0.82	0.398	1.378	0.797	0.284	1.441	0.742	0.236	1.446	0.585	0.226	1.425	0.432	0.297	1.436	0.32	0.3	1.491	0.224	0.262	1.559	0.081	0.34	1.449	0.008	0.304	1.418	0.82	0.573	1.529	0.774	0.598	1.439	0.651	0.665	1.381	0.469	0.639	1.382	0.386	0.641	1.407	0.257	0.687	1.353	0.077	0.633
1225	6.125	1.573	0.819	0.398	1.377	0.797	0.284	1.439	0.742	0.237	1.444	0.584	0.227	1.423	0.431	0.298	1.435	0.32	0.3	1.49	0.224	0.262	1.559	0.081	0.34	1.449	0.008	0.304	1.416	0.82	0.574	1.527	0.774	0.599	1.437	0.651	0.666	1.379	0.469	0.64	1.38	0.386	0.642	1.404	0.256	0.687	1.351	0.077	0.633
1226	6.13	1.571	0.819	0.399	1.375	0.796	0.285	1.437	0.742	0.237	1.442	0.584	0.228	1.421	0.431	0.298	1.433	0.319	0.3	1.489	0.225	0.263	1.558	0.082	0.34	1.449	0.008	0.304	1.414	0.82	0.575	1.525	0.773	0.6	1.436	0.651	0.666	1.377	0.469	0.64	1.378	0.386	0.642	1.402	0.256	0.688	1.349	0.076	0.633
1227	6.135	1.569	0.818	0.4	1.374	0.796	0.286	1.436	0.741	0.238	1.441	0.584	0.228	1.42	0.431	0.299	1.432	0.319	0.301	1.488	0.225	0.263	1.558	0.082	0.34	1.449	0.008	0.304	1.412	0.82	0.576	1.523	0.773	0.601	1.433	0.649	0.667	1.374	0.468	0.64	1.376	0.385	0.642	1.4	0.256	0.688	1.347	0.075	0.633
1228	6.14	1.568	0.818	0.401	1.373	0.795	0.287	1.434	0.741	0.239	1.439	0.583	0.229	1.418	0.43	0.298	1.43	0.318	0.301	1.488	0.225	0.263	1.558	0.082	0.34	1.449	0.008	0.304	1.41	0.82	0.577	1.521	0.772	0.602	1.431	0.649	0.667	1.372	0.467	0.641	1.373	0.384	0.642	1.398	0.256	0.688	1.345	0.075	0.632
1229	6.145	1.566	0.817	0.402	1.372	0.795	0.287	1.432	0.741	0.24	1.438	0.583	0.23	1.417	0.43	0.298	1.429	0.318	0.301	1.487	0.225	0.263	1.557	0.082	0.34	1.449	0.008	0.304	1.408	0.819	0.577	1.52	0.772	0.603	1.429	0.648	0.668	1.369	0.467	0.641	1.371	0.383	0.642	1.396	0.255	0.689	1.343	0.075	0.632
1230	6.15	1.564	0.817	0.403	1.37	0.795	0.288	1.431	0.741	0.241	1.437	0.583	0.23	1.415	0.429	0.3	1.427	0.318	0.302	1.486	0.225	0.263	1.557	0.082	0.34	1.449	0.008	0.304	1.406	0.818	0.578	1.518	0.771	0.604	1.427	0.648	0.669	1.367	0.467	0.642	1.368	0.383	0.642	1.394	0.255	0.689	1.342	0.075	0.632
1231	6.155	1.562	0.816	0.404	1.368	0.795	0.289	1.429	0.74	0.242	1.435	0.583	0.231	1.413	0.429	0.3	1.426	0.318	0.302	1.485	0.226	0.263	1.557	0.083	0.34	1.449	0.008	0.304	1.406	0.818	0.58	1.516	0.771	0.605	1.424	0.647	0.67	1.365	0.466	0.643	1.367	0.383	0.643	1.391	0.254	0.69	1.342	0.075	0.632
1232	6.16	1.561	0.816	0.405	1.367	0.794	0.29	1.427	0.74	0.243	1.434	0.583	0.232	1.411	0.429	0.301	1.425	0.318	0.303	1.484	0.226	0.263	1.556	0.083	0.34	1.449	0.008	0.304	1.404	0.817	0.581	1.514	0.77	0.606	1.422	0.646	0.67	1.363	0.466	0.643	1.364	0.383	0.644	1.389	0.254	0.69	1.341	0.074	0.632
1233	6.165	1.559	0.815	0.406	1.364	0.794	0.292	1.425	0.739	0.244	1.432	0.582	0.233	1.41	0.428	0.301	1.424	0.318	0.303	1.484	0.226	0.264	1.556	0.083	0.34	1.449	0.008	0.304	1.402	0.817	0.581	1.512	0.77	0.607	1.42	0.645	0.671	1.361	0.465	0.644	1.362	0.382	0.645	1.387	0.254	0.691	1.341	0.074	0.631
1234	6.17	1.557	0.815	0.407	1.362	0.794	0.292	1.423	0.739	0.245	1.43	0.582	0.234	1.408	0.428	0.301	1.422	0.317	0.303	1.483	0.226	0.264	1.556	0.083	0.34	1.449	0.008	0.304	1.401	0.816	0.582	1.51	0.769	0.608	1.418	0.645	0.672	1.359	0.465	0.644	1.36	0.382	0.645	1.385	0.253	0.691	1.34	0.074	0.63
1235	6.175	1.555	0.814	0.409	1.361	0.794	0.294	1.421	0.738	0.246	1.429	0.582	0.234	1.407	0.428	0.302	1.42	0.317	0.303	1.482	0.226	0.264	1.555	0.084	0.34	1.449	0.008	0.304	1.399	0.815	0.583	1.508	0.769	0.609	1.416	0.644	0.673	1.356	0.464	0.644	1.357	0.381	0.645	1.383	0.253	0.691	1.34	0.073	0.628
1236	6.18	1.553	0.814	0.41	1.358	0.793	0.295	1.42	0.738	0.247	1.427	0.582	0.236	1.405	0.427	0.303	1.419	0.316	0.304	1.481	0.227	0.265	1.555	0.084	0.341	1.449	0.008	0.304	1.397	0.815	0.585	1.507	0.769	0.61	1.415	0.644	0.674	1.353	0.464	0.645	1.355	0.381	0.646	1.381	0.252	0.691	1.339	0.073	0.627
1237	6.185	1.551	0.813	0.411	1.357	0.793	0.296	1.418	0.738	0.248	1.426	0.582	0.236	1.403	0.427	0.303	1.417	0.316	0.304	1.48	0.227	0.265	1.555	0.084	0.341	1.449	0.008	0.304	1.395	0.815	0.586	1.505	0.768	0.611	1.413	0.643	0.675	1.35	0.463	0.646	1.353	0.381	0.647	1.38	0.252	0.691	1.339	0.073	0.627
1238	6.19	1.549	0.813	0.412	1.356	0.793	0.297	1.416	0.737	0.248	1.424	0.581	0.237	1.402	0.426	0.304	1.416	0.316	0.304	1.479	0.227	0.265	1.554	0.084	0.34	1.449	0.008	0.304	1.393	0.815	0.587	1.503	0.767	0.612	1.411	0.642	0.676	1.348	0.463	0.647	1.35	0.38	0.647	1.378	0.252	0.691	1.338	0.073	0.626
1239	6.195	1.547	0.812	0.413	1.354	0.792	0.298	1.414	0.737	0.249	1.423	0.581	0.237	1.4	0.426	0.304	1.415	0.316	0.304	1.479	0.227	0.265	1.554	0.085	0.34	1.449	0.008	0.304	1.389	0.815	0.589	1.501	0.767	0.613	1.409	0.642	0.677	1.346	0.463	0.647	1.348	0.379	0.648	1.376	0.251	0.691	1.337	0.073	0.625
1240	6.2	1.546	0.812	0.414	1.353	0.792	0.299	1.412	0.737	0.251	1.421	0.58	0.238	1.399	0.426	0.305	1.414	0.316	0.305	1.478	0.228	0.266	1.553	0.085	0.341	1.449	0.008	0.304	1.384	0.815	0.591	1.499	0.766	0.614	1.407	0.641	0.678	1.344	0.462	0.648	1.346	0.379	0.648	1.374	0.25	0.691	1.337	0.073	0.625
1241	6.205	1.543	0.812	0.415	1.351	0.791	0.3	1.411	0.737	0.252	1.419	0.58	0.239	1.398	0.426	0.305	1.412	0.316	0.305	1.477	0.228	0.266	1.553	0.086	0.341	1.449	0.008	0.304	1.385	0.814	0.591	1.497	0.766	0.615	1.406	0.641	0.679	1.342	0.462	0.648	1.344	0.379	0.648	1.373	0.249	0.691	1.337	0.073	0.625
1242	6.21	1.541	0.811	0.416	1.348	0.792	0.301	1.409	0.737	0.253	1.417	0.58	0.24	1.396	0.426	0.306	1.411	0.316	0.306	1.476	0.229	0.266	1.553	0.086	0.341	1.449	0.008	0.304	1.385	0.813	0.591	1.495	0.766	0.616	1.405	0.641	0.68	1.34	0.461	0.649	1.342	0.378	0.649	1.37	0.249	0.691	1.336	0.074	0.625
1243	6.215	1.54	0.811	0.417	1.346	0.792	0.302	1.407	0.737	0.254	1.416	0.58	0.241	1.394	0.426	0.306	1.41	0.316	0.306	1.475	0.229	0.266	1.552	0.087	0.341	1.449	0.008	0.304	1.383	0.812	0.593	1.493	0.765	0.617	1.402	0.639	0.681	1.338	0.46	0.649	1.34	0.377	0.649	1.368	0.248	0.691	1.335	0.074	0.625
1244	6.22	1.538	0.811	0.418	1.344	0.792	0.303	1.405	0.737	0.255	1.415	0.58	0.242	1.392	0.425	0.307	1.408	0.316	0.306	1.474	0.23	0.266	1.552	0.088	0.341	1.449	0.008	0.304	1.382	0.812	0.594	1.491	0.764	0.618	1.4	0.639	0.682	1.335	0.459	0.649	1.338	0.376	0.65	1.366	0.248	0.692	1.334	0.074	0.625
1245	6.225	1.536	0.81	0.419	1.342	0.791	0.305	1.403	0.736	0.256	1.413	0.58	0.243	1.391	0.425	0.307	1.407	0.317	0.306	1.472	0.23	0.266	1.551	0.089	0.341	1.449	0.008	0.304	1.38	0.81	0.595	1.489	0.763	0.619	1.399	0.638	0.683	1.333	0.459	0.65	1.336	0.376	0.65	1.364	0.248	0.693	1.334	0.074	0.624
1246	6.23	1.534	0.81	0.421	1.341	0.791	0.306	1.401	0.736	0.257	1.411	0.58	0.243	1.389	0.426	0.308	1.405	0.317	0.306	1.471	0.231	0.266	1.55	0.09	0.341	1.449	0.008	0.304	1.378	0.81	0.596	1.487	0.763	0.62	1.397	0.638	0.684	1.331	0.458	0.65	1.334	0.377	0.651	1.361	0.249	0.694	1.333	0.074	0.624
1247	6.235	1.533	0.81	0.422	1.339	0.791	0.307	1.399	0.736	0.259	1.409	0.58	0.244	1.387	0.426	0.308	1.402	0.317	0.306	1.469	0.232	0.267	1.55	0.092	0.341	1.449	0.008	0.305	1.376	0.81	0.597	1.485	0.763	0.621	1.395	0.637	0.685	1.329	0.458	0.651	1.332	0.376	0.651	1.358	0.249	0.695	1.333	0.074	0.624
1248	6.24	1.531	0.81	0.423	1.337	0.791	0.308	1.397	0.736	0.26	1.407	0.58	0.245	1.384	0.426	0.309	1.4	0.318	0.307	1.467	0.233	0.267	1.549	0.093	0.341	1.449	0.008	0.305	1.375	0.81	0.599	1.484	0.762	0.622	1.393	0.637	0.685	1.328	0.458	0.651	1.329	0.376	0.652	1.355	0.249	0.696	1.332	0.074	0.624
1249	6.245	1.529	0.81	0.424	1.334	0.792	0.31	1.395	0.736	0.261	1.405	0.58	0.246	1.381	0.426	0.309	1.397	0.318	0.306	1.465	0.234	0.267	1.547	0.095	0.341	1.449	0.008	0.305	1.372	0.809	0.6	1.482	0.762	0.623	1.391	0.637	0.686	1.326	0.458	0.651	1.326	0.376	0.653	1.352	0.249	0.697	1.331	0.074	0.624
1250	6.25	1.527	0.81	0.425	1.332	0.792	0.311	1.393	0.737	0.262	1.403	0.579	0.247	1.378	0.426	0.309	1.394	0.319	0.306	1.463	0.235	0.267	1.546	0.096	0.34	1.449	0.008	0.305	1.37	0.81	0.601	1.481	0.762	0.624	1.389	0.636	0.687	1.325	0.458	0.652	1.324	0.376	0.653	1.349	0.248	0.698	1.331	0.074	0.623
1251	6.255	1.526	0.81	0.426	1.33	0.792	0.312	1.392	0.737	0.263	1.401	0.579	0.247	1.375	0.426	0.309	1.391	0.319	0.306	1.46	0.237	0.267	1.545	0.098	0.34	1.449	0.008	0.305	1.368	0.809	0.603	1.479	0.762	0.625	1.387	0.636	0.688	1.322	0.458	0.652	1.321	0.376	0.653	1.347	0.248	0.699	1.33	0.074	0.622
1252	6.26	1.524	0.81	0.427	1.328	0.792	0.313	1.389	0.737	0.264	1.399	0.58	0.248	1.372	0.427	0.309	1.387	0.32	0.306	1.457	0.238	0.266	1.543	0.101	0.339	1.449	0.008	0.305	1.368	0.808	0.604	1.477	0.762	0.626	1.385	0.636	0.689	1.319	0.457	0.653	1.318	0.376	0.653	1.344	0.247	0.699	1.33	0.075	0.622
1253	6.265	1.522	0.81	0.428	1.327	0.792	0.314	1.387	0.737	0.266	1.397	0.58	0.248	1.368	0.427	0.309	1.383	0.32	0.306	1.454	0.24	0.266	1.542	0.103	0.339	1.449	0.008	0.305	1.367	0.808	0.605	1.476	0.762	0.627	1.384	0.636	0.69	1.317	0.457	0.653	1.317	0.376	0.654	1.343	0.247	0.699	1.33	0.075	0.622
1254	6.27	1.521	0.81	0.429	1.326	0.792	0.316	1.385	0.737	0.267	1.395	0.58	0.249	1.365	0.427	0.309	1.38	0.321	0.306	1.451	0.241	0.266	1.54	0.105	0.338	1.449	0.008	0.305	1.366	0.808	0.606	1.475	0.762	0.628	1.383	0.636	0.691	1.315	0.457	0.654	1.314	0.376	0.654	1.341	0.247	0.7	1.33	0.075	0.621
1255	6.275	1.519	0.811	0.43	1.324	0.792	0.317	1.383	0.737	0.268	1.393	0.581	0.249	1.36	0.427	0.309	1.376	0.322	0.305	1.448	0.243	0.265	1.538	0.107	0.338	1.449	0.009	0.305	1.364	0.808	0.608	1.473	0.762	0.629	1.381	0.636	0.692	1.313	0.457	0.654	1.312	0.376	0.655	1.34	0.247	0.7	1.33	0.076	0.621
1256	6.28	1.518	0.811	0.431	1.323	0.792	0.318	1.381	0.738	0.27	1.391	0.581	0.25	1.357	0.428	0.309	1.372	0.323	0.304	1.445	0.245	0.265	1.536	0.11	0.337	1.449	0.009	0.305	1.363	0.809	0.609	1.471	0.762	0.63	1.379	0.636	0.693	1.312	0.457	0.655	1.311	0.376	0.655	1.34	0.247	0.7	1.33	0.076	0.621
1257	6.285	1.516	0.811	0.433	1.322	0.793	0.32	1.379	0.738	0.271	1.389	0.582	0.25	1.352	0.429	0.309	1.367	0.324	0.304	1.441	0.247	0.265	1.533	0.113	0.337	1.448	0.009	0.305	1.361	0.809	0.61	1.47	0.762	0.631	1.378	0.636	0.693	1.311	0.457	0.655	1.31	0.375	0.656	1.339	0.247	0.7	1.329	0.076	0.621
1258	6.29	1.515	0.811	0.434	1.321	0.794	0.321	1.377	0.739	0.273	1.386	0.582	0.251	1.348	0.429	0.309	1.363	0.325	0.303	1.438	0.249	0.264	1.53	0.116	0.336	1.448	0.008	0.304	1.359	0.809	0.611	1.468	0.762	0.632	1.376	0.636	0.694	1.31	0.457	0.655	1.31	0.375	0.656	1.339	0.247	0.7	1.329	0.076	0.621
1259	6.295	1.514	0.812	0.435	1.318	0.794	0.323	1.376	0.739	0.274	1.384	0.582	0.251	1.344	0.429	0.308	1.358	0.326	0.302	1.434	0.251	0.263	1.527	0.119	0.335	1.448	0.008	0.304	1.357	0.809	0.613	1.466	0.763	0.633	1.375	0.636	0.695	1.309	0.456	0.656	1.31	0.375	0.657	1.339	0.246	0.701	1.329	0.076	0.621
1260	6.3	1.512	0.812	0.437	1.317	0.795	0.323	1.374	0.739	0.275	1.382	0.583	0.251	1.339	0.43	0.308	1.353	0.328	0.302	1.429	0.253	0.263	1.524	0.122	0.334	1.448	0.008	0.304	1.356	0.809	0.613	1.464	0.763	0.635	1.374	0.636	0.696	1.308	0.456	0.656	1.311	0.374	0.657	1.338	0.246	0.701	1.329	0.076	0.62
1261	6.305	1.511	0.813	0.438	1.317	0.795	0.324	1.372	0.74	0.276	1.379	0.583	0.251	1.335	0.431	0.307	1.348	0.33	0.301	1.425	0.256	0.262	1.521	0.125	0.334	1.448	0.009	0.304	1.353	0.81	0.615	1.462	0.763	0.636	1.371	0.636	0.697	1.307	0.456	0.657	1.311	0.374	0.658	1.338	0.246	0.701	1.329	0.076	0.62
1262	6.31	1.51	0.813	0.439	1.316	0.796	0.325	1.37	0.74	0.278	1.377	0.583	0.251	1.33	0.432	0.307	1.343	0.332	0.3	1.42	0.259	0.261	1.517	0.128	0.333	1.447	0.009	0.304	1.351	0.81	0.616	1.461	0.763	0.637	1.37	0.636	0.697	1.307	0.455	0.657	1.31	0.375	0.658	1.338	0.246	0.701	1.329	0.076	0.62
1263	6.315	1.509	0.814	0.44	1.313	0.797	0.326	1.369	0.741	0.279	1.375	0.584	0.252	1.325	0.433	0.307	1.337	0.334	0.299	1.416	0.261	0.261	1.512	0.131	0.333	1.447	0.009	0.304	1.35	0.81	0.617	1.459	0.764	0.638	1.368	0.636	0.698	1.306	0.455	0.657	1.311	0.375	0.658	1.337	0.245	0.7	1.329	0.076	0.62
1264	6.32	1.507	0.814	0.442	1.312	0.797	0.327	1.368	0.741	0.28	1.373	0.585	0.252	1.321	0.435	0.306	1.332	0.336	0.299	1.411	0.264	0.26	1.508	0.134	0.332	1.446	0.01	0.304	1.349	0.809	0.618	1.456	0.764	0.639	1.367	0.636	0.699	1.306	0.455	0.658	1.311	0.375	0.658	1.337	0.245	0.7	1.329	0.075	0.62
1265	6.325	1.506	0.815	0.443	1.311	0.797	0.328	1.367	0.742	0.282	1.371	0.585	0.252	1.316	0.436	0.305	1.326	0.338	0.298	1.406	0.267	0.259	1.503	0.137	0.331	1.446	0.011	0.303	1.348	0.809	0.619	1.455	0.764	0.64	1.366	0.637	0.7	1.306	0.455	0.658	1.311	0.375	0.658	1.337	0.245	0.7	1.329	0.075	0.621
1266	6.33	1.505	0.815	0.444	1.312	0.797	0.329	1.366	0.742	0.283	1.369	0.586	0.253	1.312	0.437	0.305	1.32	0.339	0.297	1.4	0.269	0.259	1.498	0.14	0.33	1.445	0.012	0.303	1.347	0.809	0.62	1.453	0.765	0.641	1.365	0.637	0.7	1.306	0.455	0.659	1.311	0.374	0.658	1.337	0.245	0.701	1.329	0.075	0.621
1267	6.335	1.504	0.816	0.446	1.312	0.798	0.33	1.365	0.742	0.284	1.367	0.586	0.253	1.307	0.439	0.304	1.314	0.341	0.297	1.395	0.271	0.258	1.494	0.142	0.33	1.444	0.014	0.303	1.346	0.81	0.622	1.452	0.765	0.642	1.364	0.638	0.701	1.306	0.455	0.659	1.311	0.374	0.659	1.337	0.245	0.701	1.329	0.075	0.621
1268	6.34	1.503	0.817	0.447	1.31	0.799	0.33	1.364	0.743	0.285	1.365	0.587	0.253	1.303	0.441	0.303	1.309	0.343	0.296	1.39	0.273	0.258	1.49	0.145	0.33	1.44	0.016	0.302	1.344	0.81	0.622	1.45	0.766	0.643	1.363	0.638	0.701	1.306	0.456	0.66	1.31	0.374	0.659	1.337	0.245	0.702	1.329	0.075	0.621
1269	6.345	1.502	0.817	0.448	1.307	0.8	0.331	1.363	0.743	0.285	1.363	0.587	0.253	1.299	0.442	0.303	1.303	0.344	0.296	1.385	0.274	0.257	1.485	0.147	0.33	1.435	0.017	0.302	1.342	0.81	0.623	1.449	0.767	0.644	1.362	0.638	0.702	1.306	0.456	0.66	1.31	0.374	0.659	1.337	0.245	0.702	1.329	0.075	0.621
1270	6.35	1.501	0.818	0.449	1.307	0.8	0.331	1.362	0.744	0.286	1.361	0.587	0.254	1.294	0.444	0.302	1.298	0.345	0.297	1.38	0.276	0.257	1.481	0.148	0.329	1.43	0.018	0.302	1.341	0.81	0.623	1.447	0.767	0.645	1.362	0.638	0.702	1.306	0.456	0.661	1.31	0.374	0.659	1.337	0.244	0.702	1.329	0.075	0.621
1271	6.355	1.5	0.818	0.451	1.306	0.8	0.332	1.362	0.744	0.286	1.36	0.588	0.254	1.291	0.445	0.302	1.293	0.346	0.297	1.376	0.277	0.256	1.477	0.149	0.329	1.425	0.019	0.302	1.339	0.81	0.624	1.446	0.767	0.645	1.36	0.638	0.703	1.306	0.456	0.661	1.31	0.373	0.66	1.337	0.244	0.703	1.329	0.075	0.621
1272	6.36	1.499	0.819	0.452	1.304	0.8	0.332	1.362	0.744	0.287	1.358	0.588	0.254	1.288	0.446	0.302	1.288	0.348	0.297	1.372	0.278	0.257	1.472	0.149	0.329	1.419	0.02	0.302	1.338	0.811	0.624	1.445	0.768	0.646	1.359	0.639	0.703	1.306	0.456	0.662	1.309	0.373	0.66	1.337	0.244	0.703	1.328	0.074	0.622
1273	6.365	1.497	0.819	0.453	1.303	0.8	0.333	1.361	0.744	0.287	1.357	0.588	0.255	1.285	0.446	0.303	1.284	0.349	0.298	1.368	0.279	0.257	1.467	0.148	0.328	1.411	0.02	0.301	1.336	0.811	0.625	1.443	0.768	0.647	1.359	0.639	0.704	1.306	0.456	0.662	1.309	0.373	0.661	1.337	0.244	0.703	1.327	0.074	0.623
1274	6.37	1.496	0.82	0.453	1.303	0.8	0.333	1.361	0.744	0.287	1.356	0.589	0.255	1.283	0.447	0.303	1.281	0.35	0.298	1.364	0.28	0.256	1.462	0.147	0.328	1.404	0.021	0.301	1.333	0.81	0.625	1.442	0.768	0.647	1.359	0.639	0.705	1.306	0.456	0.662	1.309	0.373	0.661	1.337	0.244	0.703	1.327	0.074	0.624
1275	6.375	1.495	0.82	0.454	1.302	0.8	0.333	1.361	0.744	0.287	1.355	0.589	0.255	1.282	0.447	0.304	1.278	0.351	0.298	1.36	0.28	0.256	1.456	0.147	0.328	1.396	0.021	0.301	1.331	0.81	0.625	1.441	0.768	0.648	1.36	0.641	0.705	1.306	0.456	0.663	1.308	0.373	0.662	1.337	0.244	0.704	1.327	0.074	0.624
1276	6.38	1.494	0.821	0.455	1.302	0.8	0.333	1.361	0.745	0.287	1.354	0.589	0.256	1.28	0.448	0.304	1.276	0.353	0.298	1.355	0.28	0.256	1.45	0.145	0.327	1.387	0.022	0.3	1.33	0.81	0.626	1.439	0.768	0.648	1.359	0.641	0.706	1.305	0.456	0.663	1.308	0.373	0.662	1.337	0.243	0.704	1.327	0.074	0.624
1277	6.385	1.493	0.821	0.455	1.3	0.801	0.334	1.36	0.745	0.287	1.353	0.59	0.256	1.279	0.449	0.305	1.274	0.354	0.297	1.351	0.279	0.256	1.444	0.143	0.328	1.377	0.023	0.3	1.329	0.81	0.626	1.438	0.768	0.648	1.358	0.641	0.706	1.305	0.456	0.664	1.308	0.373	0.662	1.337	0.243	0.704	1.327	0.074	0.624
1278	6.39	1.492	0.822	0.456	1.3	0.801	0.334	1.36	0.746	0.287	1.352	0.59	0.257	1.277	0.45	0.305	1.272	0.354	0.297	1.347	0.279	0.257	1.438	0.141	0.328	1.368	0.023	0.299	1.328	0.811	0.626	1.437	0.769	0.649	1.358	0.641	0.706	1.305	0.456	0.664	1.308	0.373	0.662	1.337	0.243	0.704	1.327	0.073	0.624
1279	6.395	1.491	0.822	0.456	1.299	0.801	0.335	1.359	0.746	0.287	1.351	0.59	0.257	1.276	0.451	0.305	1.27	0.355	0.297	1.344	0.278	0.257	1.432	0.139	0.328	1.358	0.023	0.299	1.326	0.811	0.626	1.437	0.769	0.649	1.357	0.641	0.707	1.304	0.456	0.664	1.308	0.373	0.663	1.337	0.243	0.704	1.327	0.073	0.624
1280	6.4	1.491	0.823	0.456	1.298	0.801	0.336	1.359	0.747	0.287	1.35	0.591	0.257	1.274	0.452	0.305	1.268	0.356	0.297	1.34	0.277	0.257	1.425	0.137	0.329	1.348	0.024	0.298	1.324	0.811	0.627	1.436	0.769	0.649	1.356	0.641	0.707	1.304	0.456	0.665	1.308	0.373	0.663	1.337	0.243	0.704	1.327	0.073	0.624
1281	6.405	1.49	0.824	0.457	1.297	0.801	0.336	1.359	0.747	0.287	1.35	0.591	0.258	1.273	0.452	0.306	1.265	0.356	0.297	1.337	0.277	0.257	1.419	0.134	0.329	1.338	0.025	0.298	1.325	0.81	0.627	1.436	0.769	0.65	1.354	0.64	0.707	1.304	0.456	0.665	1.308	0.372	0.663	1.337	0.243	0.704	1.328	0.073	0.624
1282	6.41	1.489	0.824	0.457	1.296	0.801	0.337	1.358	0.748	0.287	1.349	0.591	0.259	1.271	0.453	0.307	1.263	0.357	0.298	1.333	0.276	0.258	1.412	0.132	0.33	1.328	0.025	0.297	1.324	0.81	0.627	1.435	0.77	0.65	1.352	0.64	0.707	1.304	0.456	0.665	1.308	0.372	0.663	1.337	0.243	0.704	1.328	0.073	0.624
1283	6.415	1.488	0.824	0.458	1.295	0.802	0.337	1.357	0.748	0.288	1.348	0.592	0.259	1.269	0.454	0.307	1.261	0.358	0.298	1.33	0.276	0.259	1.406	0.129	0.331	1.318	0.026	0.296	1.324	0.81	0.628	1.434	0.77	0.65	1.352	0.64	0.707	1.304	0.456	0.665	1.308	0.372	0.663	1.337	0.243	0.704	1.328	0.073	0.624
1284	6.42	1.488	0.825	0.458	1.294	0.802	0.337	1.357	0.749	0.288	1.348	0.592	0.259	1.268	0.455	0.308	1.259	0.358	0.299	1.327	0.276	0.259	1.399	0.126	0.332	1.308	0.026	0.296	1.324	0.81	0.628	1.433	0.77	0.65	1.351	0.64	0.708	1.304	0.456	0.665	1.308	0.373	0.663	1.337	0.243	0.704	1.328	0.073	0.625
1285	6.425	1.487	0.825	0.458	1.294	0.802	0.337	1.356	0.749	0.288	1.348	0.592	0.26	1.267	0.455	0.309	1.257	0.359	0.3	1.324	0.275	0.26	1.392	0.123	0.333	1.299	0.026	0.295	1.323	0.81	0.628	1.433	0.77	0.65	1.351	0.641	0.708	1.303	0.456	0.665	1.308	0.373	0.663	1.337	0.243	0.704	1.328	0.073	0.625
1286	6.43	1.486	0.826	0.458	1.293	0.802	0.338	1.355	0.75	0.289	1.347	0.593	0.261	1.265	0.456	0.309	1.255	0.359	0.3	1.322	0.274	0.261	1.385	0.12	0.333	1.289	0.026	0.295	1.323	0.81	0.629	1.432	0.77	0.651	1.35	0.641	0.708	1.303	0.456	0.665	1.308	0.373	0.663	1.337	0.243	0.704	1.328	0.073	0.624
1287	6.435	1.485	0.826	0.459	1.293	0.803	0.338	1.354	0.75	0.289	1.346	0.593	0.261	1.264	0.457	0.31	1.253	0.359	0.301	1.319	0.273	0.262	1.378	0.117	0.334	1.28	0.027	0.295	1.322	0.809	0.629	1.432	0.77	0.651	1.349	0.641	0.708	1.302	0.456	0.665	1.308	0.373	0.663	1.338	0.243	0.703	1.328	0.073	0.624
1288	6.44	1.485	0.826	0.459	1.292	0.803	0.338	1.353	0.751	0.29	1.345	0.593	0.262	1.263	0.458	0.31	1.252	0.359	0.302	1.317	0.272	0.263	1.371	0.113	0.335	1.271	0.026	0.295	1.321	0.81	0.629	1.431	0.771	0.651	1.348	0.641	0.708	1.301	0.456	0.665	1.307	0.373	0.663	1.337	0.243	0.703	1.328	0.073	0.624
1289	6.445	1.484	0.827	0.459	1.291	0.803	0.338	1.352	0.751	0.29	1.345	0.593	0.262	1.262	0.458	0.311	1.25	0.359	0.302	1.315	0.27	0.264	1.363	0.11	0.337	1.262	0.026	0.295	1.32	0.81	0.63	1.432	0.772	0.653	1.348	0.641	0.708	1.301	0.456	0.665	1.307	0.373	0.663	1.337	0.243	0.703	1.328	0.073	0.624
1290	6.45	1.483	0.827	0.46	1.291	0.804	0.338	1.351	0.751	0.29	1.344	0.593	0.262	1.261	0.459	0.311	1.249	0.359	0.303	1.312	0.268	0.265	1.356	0.106	0.338	1.253	0.025	0.294	1.319	0.81	0.63	1.431	0.772	0.653	1.347	0.64	0.708	1.3	0.456	0.665	1.307	0.372	0.663	1.337	0.243	0.703	1.328	0.073	0.624
1291	6.455	1.482	0.827	0.46	1.29	0.804	0.339	1.35	0.752	0.291	1.343	0.594	0.263	1.26	0.459	0.312	1.248	0.359	0.304	1.31	0.267	0.266	1.35	0.103	0.339	1.244	0.025	0.294	1.319	0.81	0.63	1.43	0.771	0.653	1.346	0.64	0.708	1.3	0.456	0.665	1.307	0.372	0.663	1.337	0.243	0.704	1.328	0.073	0.624
1292	6.46	1.481	0.827	0.46	1.289	0.805	0.339	1.349	0.752	0.291	1.342	0.594	0.263	1.26	0.459	0.313	1.247	0.358	0.305	1.308	0.265	0.267	1.343	0.1	0.34	1.235	0.025	0.295	1.318	0.81	0.63	1.429	0.771	0.652	1.345	0.64	0.708	1.3	0.456	0.665	1.306	0.372	0.663	1.336	0.243	0.704	1.328	0.073	0.624
1293	6.465	1.481	0.827	0.46	1.289	0.805	0.339	1.349	0.752	0.291	1.341	0.594	0.263	1.259	0.459	0.314	1.246	0.358	0.306	1.305	0.263	0.268	1.336	0.097	0.34	1.227	0.024	0.295	1.317	0.81	0.63	1.427	0.77	0.652	1.344	0.64	0.709	1.299	0.456	0.665	1.306	0.372	0.663	1.336	0.243	0.704	1.328	0.073	0.624
1294	6.47	1.48	0.828	0.46	1.288	0.805	0.339	1.348	0.752	0.291	1.34	0.594	0.263	1.259	0.459	0.314	1.245	0.356	0.307	1.303	0.261	0.269	1.329	0.095	0.341	1.218	0.024	0.295	1.316	0.81	0.631	1.426	0.77	0.651	1.344	0.64	0.709	1.299	0.457	0.665	1.305	0.373	0.663	1.335	0.243	0.704	1.328	0.073	0.624
1295	6.475	1.479	0.828	0.46	1.287	0.805	0.339	1.347	0.752	0.291	1.339	0.594	0.263	1.258	0.459	0.315	1.246	0.355	0.308	1.301	0.259	0.27	1.323	0.092	0.342	1.21	0.023	0.296	1.317	0.809	0.631	1.425	0.77	0.651	1.344	0.64	0.709	1.298	0.456	0.665	1.304	0.373	0.663	1.335	0.243	0.704	1.327	0.073	0.624
1296	6.48	1.478	0.828	0.46	1.285	0.805	0.339	1.346	0.752	0.291	1.337	0.595	0.264	1.258	0.458	0.316	1.246	0.355	0.309	1.299	0.257	0.271	1.316	0.089	0.343	1.202	0.022	0.298	1.317	0.809	0.631	1.424	0.771	0.651	1.343	0.64	0.709	1.297	0.456	0.665	1.304	0.373	0.663	1.334	0.243	0.704	1.327	0.073	0.624
1297	6.485	1.477	0.828	0.46	1.284	0.805	0.339	1.345	0.752	0.291	1.336	0.595	0.265	1.258	0.457	0.317	1.246	0.354	0.31	1.296	0.255	0.273	1.309	0.086	0.344	1.194	0.022	0.298	1.316	0.809	0.631	1.424	0.771	0.651	1.343	0.64	0.709	1.295	0.456	0.665	1.304	0.373	0.663	1.333	0.243	0.704	1.327	0.074	0.624
1298	6.49	1.476	0.828	0.46	1.282	0.805	0.339	1.345	0.752	0.292	1.335	0.594	0.265	1.258	0.456	0.318	1.245	0.353	0.311	1.294	0.252	0.274	1.303	0.084	0.344	1.188	0.022	0.3	1.315	0.809	0.63	1.423	0.771	0.651	1.342	0.641	0.709	1.294	0.455	0.665	1.303	0.373	0.663	1.333	0.243	0.704	1.327	0.074	0.624
1299	6.495	1.475	0.827	0.46	1.281	0.804	0.339	1.343	0.752	0.291	1.334	0.594	0.265	1.258	0.455	0.319	1.245	0.351	0.312	1.291	0.25	0.275	1.297	0.082	0.345	1.183	0.022	0.301	1.314	0.81	0.63	1.423	0.771	0.651	1.342	0.641	0.709	1.293	0.455	0.664	1.302	0.373	0.663	1.332	0.243	0.704	1.327	0.074	0.624
1300	6.5	1.474	0.827	0.459	1.28	0.804	0.339	1.342	0.751	0.291	1.333	0.594	0.265	1.258	0.454	0.32	1.245	0.35	0.313	1.288	0.248	0.275	1.292	0.08	0.346	1.179	0.021	0.303	1.313	0.81	0.63	1.422	0.771	0.651	1.341	0.641	0.709	1.293	0.455	0.664	1.301	0.373	0.662	1.331	0.243	0.704	1.327	0.074	0.624
1301	6.505	1.473	0.827	0.459	1.279	0.804	0.338	1.341	0.751	0.291	1.332	0.594	0.265	1.259	0.453	0.321	1.245	0.349	0.314	1.284	0.246	0.276	1.289	0.08	0.346	1.177	0.02	0.304	1.311	0.81	0.63	1.42	0.771	0.651	1.341	0.641	0.709	1.292	0.455	0.664	1.3	0.372	0.662	1.331	0.243	0.703	1.327	0.074	0.624
1302	6.51	1.472	0.827	0.459	1.279	0.804	0.338	1.34	0.751	0.29	1.331	0.594	0.264	1.259	0.452	0.322	1.244	0.348	0.314	1.281	0.245	0.277	1.289	0.081	0.346	1.176	0.02	0.305	1.31	0.811	0.629	1.42	0.771	0.65	1.34	0.641	0.708	1.292	0.455	0.664	1.299	0.372	0.662	1.33	0.243	0.703	1.327	0.074	0.623
1303	6.515	1.471	0.827	0.458	1.278	0.804	0.338	1.339	0.752	0.29	1.329	0.593	0.264	1.26	0.451	0.324	1.242	0.348	0.315	1.278	0.246	0.277	1.29	0.083	0.347	1.175	0.021	0.305	1.309	0.811	0.629	1.42	0.771	0.65	1.338	0.641	0.708	1.291	0.456	0.664	1.297	0.372	0.662	1.33	0.244	0.703	1.328	0.075	0.621
1304	6.52	1.47	0.827	0.458	1.277	0.804	0.338	1.338	0.752	0.29	1.328	0.593	0.264	1.26	0.45	0.325	1.239	0.349	0.316	1.276	0.249	0.276	1.291	0.083	0.348	1.175	0.021	0.305	1.308	0.811	0.629	1.418	0.77	0.65	1.337	0.641	0.708	1.291	0.456	0.664	1.297	0.372	0.662	1.33	0.244	0.703	1.328	0.075	0.621
1305	6.525	1.469	0.826	0.457	1.276	0.804	0.338	1.338	0.751	0.29	1.327	0.592	0.264	1.26	0.449	0.326	1.235	0.35	0.317	1.275	0.251	0.277	1.291	0.083	0.348	1.175	0.021	0.305	1.308	0.811	0.629	1.417	0.77	0.65	1.336	0.641	0.708	1.29	0.456	0.663	1.296	0.372	0.661	1.329	0.244	0.703	1.329	0.075	0.621
1306	6.53	1.468	0.826	0.457	1.275	0.804	0.337	1.336	0.752	0.289	1.326	0.592	0.264	1.259	0.449	0.326	1.231	0.351	0.318	1.273	0.252	0.277	1.291	0.083	0.348	1.175	0.02	0.306	1.308	0.811	0.629	1.417	0.77	0.65	1.334	0.641	0.707	1.288	0.455	0.662	1.296	0.372	0.661	1.329	0.244	0.703	1.328	0.075	0.621
1307	6.535	1.468	0.826	0.456	1.274	0.804	0.336	1.335	0.752	0.289	1.325	0.592	0.264	1.258	0.45	0.327	1.227	0.352	0.319	1.273	0.252	0.278	1.291	0.083	0.347	1.175	0.02	0.306	1.307	0.811	0.629	1.415	0.771	0.65	1.333	0.641	0.707	1.286	0.454	0.661	1.295	0.373	0.661	1.328	0.244	0.703	1.328	0.075	0.621
1308	6.54	1.467	0.827	0.456	1.274	0.803	0.336	1.334	0.751	0.288	1.324	0.591	0.264	1.257	0.45	0.327	1.224	0.352	0.321	1.273	0.252	0.279	1.291	0.082	0.347	1.175	0.02	0.306	1.307	0.812	0.629	1.414	0.771	0.649	1.332	0.641	0.707	1.285	0.455	0.661	1.295	0.373	0.661	1.328	0.245	0.703	1.328	0.075	0.62
1309	6.545	1.466	0.827	0.455	1.274	0.803	0.337	1.332	0.751	0.288	1.322	0.59	0.265	1.254	0.451	0.327	1.221	0.351	0.322	1.273	0.25	0.279	1.291	0.082	0.347	1.175	0.02	0.306	1.306	0.812	0.628	1.415	0.771	0.648	1.331	0.641	0.707	1.285	0.455	0.662	1.294	0.373	0.661	1.327	0.245	0.702	1.328	0.075	0.62
1310	6.55	1.465	0.827	0.455	1.271	0.803	0.337	1.331	0.75	0.288	1.32	0.59	0.265	1.252	0.451	0.327	1.221	0.35	0.323	1.273	0.249	0.28	1.291	0.081	0.347	1.175	0.02	0.306	1.305	0.812	0.628	1.414	0.771	0.649	1.33	0.642	0.706	1.285	0.456	0.662	1.293	0.373	0.661	1.327	0.245	0.702	1.328	0.075	0.62
1311	6.555	1.464	0.827	0.455	1.271	0.803	0.337	1.329	0.75	0.288	1.319	0.59	0.265	1.25	0.451	0.327	1.222	0.348	0.322	1.273	0.249	0.279	1.291	0.081	0.347	1.175	0.02	0.306	1.305	0.812	0.628	1.413	0.772	0.648	1.329	0.642	0.706	1.284	0.456	0.661	1.293	0.373	0.66	1.327	0.245	0.702	1.328	0.075	0.62
1312	6.56	1.463	0.827	0.454	1.271	0.803	0.337	1.328	0.75	0.288	1.318	0.59	0.264	1.248	0.451	0.328	1.224	0.346	0.322	1.271	0.249	0.279	1.291	0.081	0.348	1.175	0.02	0.306	1.304	0.812	0.627	1.413	0.773	0.647	1.328	0.642	0.705	1.284	0.456	0.661	1.293	0.372	0.66	1.327	0.245	0.702	1.328	0.075	0.62
1313	6.565	1.462	0.827	0.454	1.27	0.804	0.336	1.327	0.75	0.288	1.317	0.59	0.264	1.247	0.451	0.328	1.227	0.346	0.321	1.269	0.248	0.278	1.291	0.081	0.348	1.175	0.02	0.306	1.303	0.812	0.626	1.413	0.773	0.647	1.327	0.642	0.705	1.283	0.456	0.661	1.292	0.373	0.659	1.326	0.246	0.701	1.328	0.075	0.62
1314	6.57	1.461	0.827	0.453	1.268	0.804	0.336	1.325	0.751	0.288	1.316	0.591	0.264	1.246	0.451	0.328	1.23	0.346	0.32	1.268	0.247	0.278	1.29	0.081	0.347	1.175	0.02	0.306	1.302	0.813	0.625	1.412	0.773	0.646	1.327	0.642	0.704	1.283	0.456	0.661	1.292	0.373	0.658	1.326	0.246	0.701	1.328	0.075	0.62
1315	6.575	1.46	0.827	0.453	1.267	0.804	0.335	1.324	0.751	0.287	1.315	0.591	0.264	1.245	0.45	0.328	1.231	0.346	0.32	1.267	0.246	0.278	1.29	0.081	0.347	1.174	0.02	0.307	1.3	0.814	0.626	1.41	0.773	0.647	1.326	0.642	0.704	1.282	0.456	0.66	1.292	0.373	0.658	1.326	0.246	0.701	1.328	0.075	0.62
1316	6.58	1.459	0.827	0.452	1.266	0.805	0.335	1.323	0.752	0.287	1.314	0.592	0.264	1.244	0.451	0.327	1.232	0.347	0.32	1.267	0.246	0.278	1.29	0.081	0.347	1.174	0.02	0.307	1.299	0.814	0.625	1.41	0.773	0.647	1.325	0.642	0.704	1.281	0.456	0.659	1.291	0.373	0.657	1.326	0.246	0.701	1.328	0.076	0.62
1317	6.585	1.459	0.828	0.452	1.265	0.805	0.334	1.322	0.753	0.287	1.313	0.593	0.263	1.244	0.451	0.327	1.232	0.347	0.32	1.267	0.245	0.277	1.29	0.081	0.347	1.174	0.02	0.307	1.3	0.815	0.625	1.409	0.773	0.646	1.325	0.643	0.704	1.28	0.456	0.659	1.291	0.373	0.657	1.326	0.246	0.7	1.328	0.076	0.62
1318	6.59	1.458	0.828	0.451	1.264	0.806	0.334	1.321	0.753	0.286	1.312	0.594	0.263	1.244	0.451	0.326	1.231	0.347	0.32	1.267	0.245	0.277	1.29	0.081	0.347	1.174	0.02	0.307	1.3	0.815	0.625	1.409	0.773	0.646	1.324	0.643	0.703	1.28	0.456	0.658	1.291	0.373	0.657	1.326	0.246	0.7	1.328	0.076	0.62
1319	6.595	1.457	0.828	0.451	1.263	0.806	0.334	1.32	0.754	0.286	1.311	0.594	0.262	1.245	0.452	0.326	1.23	0.348	0.32	1.267	0.245	0.277	1.29	0.081	0.347	1.174	0.019	0.306	1.3	0.815	0.625	1.408	0.773	0.645	1.324	0.643	0.703	1.28	0.456	0.658	1.291	0.373	0.657	1.326	0.246	0.7	1.328	0.076	0.62
1320	6.6	1.456	0.829	0.45	1.261	0.807	0.333	1.318	0.754	0.286	1.31	0.595	0.262	1.245	0.453	0.325	1.229	0.347	0.32	1.268	0.245	0.278	1.29	0.081	0.347	1.174	0.019	0.306	1.299	0.816	0.624	1.408	0.773	0.644	1.323	0.643	0.702	1.28	0.457	0.657	1.291	0.373	0.657	1.326	0.246	0.7	1.328	0.076	0.62
1321	6.605	1.455	0.829	0.45	1.26	0.807	0.333	1.317	0.755	0.286	1.309	0.595	0.261	1.245	0.453	0.325	1.228	0.347	0.32	1.268	0.246	0.278	1.29	0.081	0.347	1.174	0.019	0.306	1.298	0.816	0.623	1.407	0.774	0.643	1.323	0.643	0.702	1.279	0.457	0.657	1.29	0.374	0.657	1.325	0.247	0.699	1.328	0.076	0.62
1322	6.61	1.454	0.829	0.449	1.259	0.807	0.332	1.315	0.755	0.285	1.307	0.596	0.261	1.245	0.454	0.325	1.226	0.347	0.319	1.268	0.245	0.278	1.29	0.081	0.347	1.174	0.019	0.306	1.297	0.817	0.623	1.405	0.774	0.644	1.323	0.643	0.701	1.279	0.458	0.657	1.29	0.374	0.656	1.325	0.247	0.699	1.328	0.076	0.62
1323	6.615	1.453	0.83	0.449	1.258	0.808	0.332	1.314	0.756	0.285	1.306	0.596	0.26	1.245	0.454	0.324	1.225	0.346	0.319	1.269	0.245	0.278	1.29	0.081	0.347	1.174	0.019	0.306	1.296	0.817	0.623	1.404	0.774	0.644	1.322	0.643	0.701	1.279	0.458	0.656	1.29	0.374	0.656	1.325	0.247	0.699	1.328	0.076	0.62
1324	6.62	1.452	0.83	0.448	1.258	0.808	0.332	1.313	0.756	0.284	1.305	0.597	0.26	1.245	0.454	0.324	1.225	0.346	0.319	1.269	0.245	0.278	1.29	0.081	0.347	1.174	0.019	0.306	1.295	0.817	0.623	1.404	0.775	0.644	1.321	0.644	0.7	1.279	0.458	0.656	1.29	0.374	0.655	1.325	0.247	0.699	1.328	0.076	0.62
1325	6.625	1.451	0.83	0.448	1.257	0.808	0.332	1.313	0.757	0.284	1.304	0.597	0.259	1.245	0.454	0.324	1.224	0.346	0.319	1.269	0.245	0.278	1.29	0.081	0.347	1.174	0.019	0.306	1.294	0.818	0.622	1.403	0.776	0.643	1.321	0.644	0.7	1.279	0.458	0.655	1.29	0.374	0.654	1.325	0.247	0.698	1.328	0.076	0.62
1326	6.63	1.45	0.83	0.447	1.257	0.809	0.331	1.312	0.757	0.284	1.303	0.598	0.259	1.245	0.454	0.324	1.224	0.345	0.319	1.27	0.245	0.278	1.29	0.081	0.347	1.174	0.019	0.306	1.292	0.819	0.622	1.402	0.776	0.643	1.321	0.645	0.7	1.279	0.458	0.654	1.29	0.375	0.654	1.326	0.248	0.698	1.328	0.076	0.62
1327	6.635	1.449	0.831	0.447	1.256	0.81	0.331	1.311	0.758	0.283	1.302	0.598	0.258	1.245	0.453	0.323	1.225	0.345	0.318	1.27	0.245	0.278	1.29	0.081	0.347	1.174	0.019	0.306	1.291	0.819	0.621	1.402	0.777	0.642	1.32	0.645	0.699	1.279	0.458	0.654	1.29	0.375	0.653	1.326	0.248	0.698	1.328	0.076	0.62
1328	6.64	1.448	0.831	0.446	1.254	0.811	0.33	1.31	0.758	0.283	1.302	0.599	0.257	1.245	0.453	0.323	1.227	0.345	0.317	1.27	0.245	0.278	1.29	0.081	0.347	1.174	0.019	0.306	1.291	0.819	0.62	1.402	0.778	0.64	1.32	0.645	0.699	1.278	0.458	0.653	1.29	0.375	0.652	1.326	0.248	0.697	1.328	0.076	0.62
1329	6.645	1.447	0.831	0.446	1.252	0.811	0.33	1.309	0.758	0.283	1.301	0.599	0.257	1.245	0.452	0.323	1.229	0.345	0.317	1.27	0.245	0.278	1.291	0.081	0.347	1.174	0.019	0.306	1.291	0.819	0.62	1.402	0.778	0.64	1.319	0.645	0.698	1.278	0.458	0.653	1.29	0.375	0.652	1.326	0.248	0.697	1.328	0.076	0.62
1330	6.65	1.447	0.832	0.445	1.251	0.811	0.329	1.308	0.758	0.282	1.3	0.6	0.256	1.245	0.452	0.323	1.23	0.345	0.317	1.27	0.245	0.277	1.291	0.081	0.347	1.174	0.019	0.306	1.291	0.819	0.62	1.401	0.779	0.639	1.318	0.645	0.697	1.278	0.458	0.652	1.29	0.375	0.651	1.326	0.249	0.697	1.328	0.076	0.62
1331	6.655	1.446	0.832	0.444	1.251	0.812	0.329	1.307	0.759	0.281	1.3	0.6	0.256	1.245	0.452	0.322	1.232	0.346	0.317	1.27	0.245	0.277	1.291	0.081	0.347	1.174	0.019	0.306	1.29	0.82	0.619	1.4	0.779	0.639	1.317	0.645	0.697	1.278	0.458	0.652	1.29	0.375	0.651	1.327	0.249	0.696	1.328	0.076	0.62
1332	6.66	1.445	0.833	0.444	1.25	0.812	0.329	1.306	0.759	0.281	1.3	0.6	0.255	1.245	0.452	0.322	1.233	0.346	0.317	1.27	0.244	0.277	1.29	0.081	0.347	1.174	0.018	0.306	1.289	0.82	0.619	1.4	0.78	0.638	1.316	0.645	0.696	1.278	0.458	0.651	1.29	0.375	0.651	1.327	0.249	0.696	1.328	0.076	0.62
1333	6.665	1.445	0.833	0.443	1.25	0.812	0.328	1.306	0.759	0.28	1.299	0.6	0.255	1.246	0.452	0.322	1.234	0.347	0.316	1.27	0.244	0.276	1.29	0.081	0.347	1.174	0.018	0.306	1.288	0.821	0.618	1.398	0.78	0.638	1.316	0.646	0.695	1.278	0.459	0.651	1.29	0.375	0.65	1.327	0.249	0.696	1.328	0.076	0.62
1334	6.67	1.444	0.833	0.442	1.25	0.811	0.328	1.305	0.759	0.28	1.299	0.6	0.254	1.246	0.452	0.321	1.235	0.346	0.316	1.27	0.243	0.276	1.29	0.081	0.347	1.174	0.018	0.306	1.288	0.821	0.618	1.397	0.779	0.638	1.315	0.646	0.695	1.278	0.459	0.65	1.29	0.375	0.65	1.327	0.249	0.695	1.328	0.076	0.62
1335	6.675	1.443	0.833	0.442	1.25	0.811	0.327	1.305	0.759	0.28	1.298	0.6	0.254	1.247	0.453	0.321	1.234	0.346	0.316	1.27	0.243	0.275	1.29	0.081	0.347	1.174	0.018	0.306	1.287	0.821	0.617	1.396	0.779	0.638	1.315	0.646	0.695	1.277	0.459	0.65	1.29	0.375	0.65	1.327	0.25	0.695	1.328	0.076	0.62
1336	6.68	1.443	0.834	0.442	1.249	0.812	0.327	1.304	0.76	0.279	1.297	0.6	0.254	1.247	0.453	0.32	1.234	0.346	0.315	1.27	0.242	0.275	1.29	0.081	0.347	1.174	0.018	0.306	1.286	0.821	0.617	1.395	0.779	0.637	1.314	0.646	0.694	1.277	0.46	0.649	1.29	0.375	0.649	1.327	0.25	0.695	1.328	0.076	0.62
1337	6.685	1.442	0.834	0.441	1.247	0.812	0.326	1.303	0.76	0.278	1.297	0.6	0.253	1.248	0.453	0.32	1.233	0.345	0.315	1.27	0.242	0.275	1.29	0.08	0.347	1.174	0.018	0.306	1.285	0.822	0.616	1.394	0.78	0.637	1.313	0.646	0.694	1.277	0.46	0.649	1.29	0.375	0.649	1.327	0.25	0.695	1.328	0.076	0.62
1338	6.69	1.441	0.834	0.44	1.246	0.812	0.326	1.303	0.76	0.277	1.297	0.6	0.253	1.248	0.454	0.319	1.232	0.344	0.315	1.269	0.242	0.275	1.289	0.08	0.346	1.174	0.018	0.306	1.285	0.822	0.616	1.394	0.78	0.636	1.313	0.647	0.693	1.276	0.46	0.648	1.29	0.375	0.648	1.327	0.25	0.694	1.328	0.076	0.62
1339	6.695	1.441	0.834	0.44	1.246	0.812	0.325	1.303	0.76	0.276	1.296	0.601	0.252	1.247	0.454	0.319	1.231	0.344	0.315	1.269	0.241	0.275	1.289	0.079	0.346	1.174	0.018	0.306	1.286	0.822	0.615	1.393	0.781	0.635	1.313	0.647	0.692	1.276	0.46	0.647	1.29	0.376	0.648	1.327	0.25	0.694	1.328	0.076	0.619
1340	6.7	1.44	0.835	0.439	1.245	0.813	0.325	1.302	0.761	0.276	1.296	0.601	0.252	1.247	0.454	0.319	1.231	0.344	0.314	1.269	0.241	0.274	1.289	0.079	0.346	1.174	0.017	0.306	1.285	0.822	0.614	1.394	0.782	0.634	1.312	0.647	0.692	1.276	0.46	0.647	1.289	0.376	0.647	1.327	0.25	0.694	1.328	0.076	0.619
1341	6.705	1.44	0.835	0.439	1.245	0.813	0.324	1.301	0.761	0.275	1.297	0.601	0.251	1.247	0.454	0.318	1.231	0.344	0.314	1.268	0.241	0.274	1.289	0.079	0.346	1.174	0.017	0.306	1.283	0.822	0.613	1.393	0.782	0.633	1.31	0.647	0.691	1.276	0.46	0.646	1.289	0.376	0.646	1.327	0.251	0.693	1.328	0.076	0.619
1342	6.71	1.439	0.835	0.438	1.244	0.813	0.323	1.301	0.761	0.275	1.297	0.601	0.251	1.247	0.454	0.318	1.23	0.344	0.314	1.268	0.241	0.274	1.289	0.079	0.346	1.174	0.017	0.306	1.282	0.823	0.612	1.393	0.782	0.633	1.31	0.646	0.69	1.276	0.46	0.646	1.289	0.376	0.646	1.326	0.251	0.693	1.328	0.076	0.619
1343	6.715	1.439	0.835	0.438	1.243	0.813	0.322	1.3	0.761	0.275	1.297	0.601	0.25	1.247	0.454	0.317	1.23	0.344	0.314	1.268	0.241	0.274	1.289	0.079	0.346	1.174	0.017	0.306	1.281	0.823	0.612	1.392	0.782	0.632	1.309	0.646	0.69	1.276	0.46	0.646	1.289	0.376	0.646	1.326	0.251	0.693	1.328	0.076	0.619
1344	6.72	1.438	0.835	0.437	1.242	0.813	0.321	1.3	0.761	0.274	1.297	0.601	0.25	1.246	0.454	0.317	1.23	0.344	0.314	1.267	0.24	0.274	1.289	0.079	0.346	1.174	0.017	0.306	1.282	0.823	0.612	1.391	0.781	0.633	1.309	0.646	0.689	1.275	0.46	0.646	1.289	0.376	0.646	1.326	0.251	0.693	1.328	0.076	0.619
1345	6.725	1.438	0.836	0.437	1.242	0.813	0.32	1.3	0.761	0.273	1.296	0.601	0.249	1.246	0.454	0.317	1.231	0.344	0.313	1.267	0.24	0.274	1.289	0.079	0.346	1.174	0.017	0.306	1.282	0.823	0.612	1.39	0.781	0.632	1.308	0.646	0.688	1.275	0.46	0.645	1.288	0.376	0.646	1.326	0.251	0.692	1.328	0.076	0.619
1346	6.73	1.437	0.836	0.436	1.242	0.813	0.32	1.299	0.761	0.272	1.296	0.601	0.249	1.245	0.454	0.316	1.231	0.344	0.313	1.267	0.24	0.273	1.289	0.079	0.346	1.174	0.016	0.306	1.282	0.823	0.611	1.39	0.781	0.632	1.308	0.646	0.688	1.275	0.46	0.645	1.288	0.376	0.645	1.326	0.251	0.692	1.328	0.076	0.619
1347	6.735	1.437	0.836	0.436	1.241	0.813	0.319	1.299	0.761	0.272	1.295	0.601	0.248	1.244	0.454	0.316	1.231	0.344	0.313	1.267	0.24	0.273	1.289	0.079	0.346	1.174	0.016	0.305	1.28	0.823	0.61	1.389	0.781	0.631	1.307	0.646	0.688	1.274	0.46	0.644	1.287	0.377	0.645	1.325	0.252	0.692	1.328	0.076	0.619
1348	6.74	1.437	0.836	0.435	1.241	0.814	0.318	1.299	0.761	0.271	1.295	0.601	0.248	1.244	0.454	0.315	1.232	0.344	0.312	1.267	0.24	0.273	1.289	0.079	0.346	1.174	0.016	0.305	1.279	0.823	0.609	1.388	0.781	0.631	1.307	0.647	0.687	1.273	0.46	0.644	1.287	0.377	0.645	1.325	0.252	0.692	1.328	0.076	0.619
1349	6.745	1.436	0.835	0.435	1.24	0.814	0.317	1.299	0.761	0.271	1.295	0.601	0.247	1.244	0.454	0.315	1.232	0.344	0.312	1.267	0.239	0.273	1.289	0.079	0.346	1.174	0.016	0.305	1.278	0.823	0.609	1.388	0.781	0.63	1.307	0.647	0.687	1.272	0.46	0.643	1.287	0.377	0.644	1.325	0.252	0.692	1.328	0.076	0.619
1350	6.75	1.435	0.835	0.434	1.24	0.814	0.316	1.299	0.761	0.27	1.294	0.602	0.247	1.244	0.454	0.315	1.232	0.344	0.312	1.267	0.239	0.272	1.289	0.079	0.346	1.174	0.016	0.305	1.278	0.823	0.608	1.388	0.782	0.629	1.306	0.647	0.686	1.271	0.459	0.642	1.287	0.377	0.644	1.325	0.252	0.691	1.328	0.076	0.619
1351	6.755	1.435	0.835	0.434	1.24	0.813	0.315	1.299	0.761	0.27	1.294	0.602	0.246	1.244	0.454	0.315	1.232	0.343	0.312	1.267	0.239	0.272	1.289	0.079	0.346	1.174	0.016	0.305	1.278	0.823	0.608	1.387	0.781	0.629	1.306	0.647	0.686	1.271	0.459	0.642	1.287	0.377	0.644	1.325	0.252	0.691	1.328	0.076	0.619
1352	6.76	1.435	0.835	0.433	1.241	0.812	0.314	1.299	0.762	0.269	1.293	0.602	0.246	1.244	0.454	0.314	1.232	0.343	0.312	1.267	0.239	0.272	1.289	0.079	0.346	1.174	0.016	0.305	1.278	0.823	0.608	1.386	0.781	0.629	1.306	0.647	0.685	1.271	0.46	0.642	1.287	0.377	0.643	1.325	0.253	0.691	1.328	0.076	0.619
1353	6.765	1.434	0.836	0.432	1.241	0.812	0.314	1.298	0.762	0.269	1.293	0.602	0.245	1.244	0.454	0.314	1.232	0.343	0.312	1.267	0.239	0.272	1.289	0.079	0.346	1.174	0.016	0.305	1.277	0.823	0.607	1.386	0.781	0.628	1.306	0.647	0.684	1.271	0.46	0.642	1.286	0.377	0.643	1.325	0.253	0.691	1.328	0.076	0.619
1354	6.77	1.434	0.836	0.432	1.24	0.812	0.313	1.298	0.762	0.268	1.293	0.602	0.245	1.244	0.454	0.314	1.232	0.343	0.311	1.268	0.238	0.272	1.289	0.079	0.346	1.174	0.016	0.305	1.276	0.823	0.606	1.386	0.781	0.628	1.305	0.646	0.684	1.271	0.46	0.642	1.286	0.377	0.643	1.325	0.253	0.69	1.328	0.076	0.619
1355	6.775	1.434	0.836	0.432	1.239	0.813	0.312	1.298	0.762	0.267	1.292	0.602	0.244	1.244	0.454	0.314	1.232	0.343	0.311	1.268	0.238	0.272	1.289	0.078	0.346	1.174	0.016	0.305	1.276	0.822	0.606	1.385	0.78	0.627	1.305	0.646	0.683	1.271	0.46	0.642	1.285	0.377	0.642	1.325	0.253	0.69	1.328	0.076	0.619
1356	6.78	1.433	0.836	0.431	1.238	0.813	0.312	1.298	0.762	0.267	1.292	0.602	0.243	1.244	0.454	0.313	1.232	0.343	0.311	1.268	0.238	0.272	1.289	0.078	0.346	1.174	0.016	0.305	1.276	0.822	0.605	1.385	0.78	0.627	1.305	0.646	0.683	1.271	0.46	0.641	1.285	0.377	0.642	1.324	0.253	0.69	1.328	0.076	0.619
1357	6.785	1.433	0.836	0.431	1.237	0.813	0.312	1.298	0.762	0.266	1.291	0.602	0.243	1.244	0.454	0.313	1.232	0.343	0.311	1.268	0.238	0.272	1.289	0.078	0.346	1.174	0.016	0.305	1.275	0.822	0.605	1.385	0.78	0.626	1.304	0.646	0.682	1.271	0.46	0.641	1.285	0.377	0.641	1.324	0.253	0.69	1.328	0.076	0.619
1358	6.79	1.432	0.836	0.43	1.237	0.813	0.311	1.298	0.762	0.266	1.29	0.601	0.242	1.244	0.453	0.313	1.232	0.343	0.311	1.268	0.238	0.271	1.289	0.078	0.346	1.174	0.016	0.305	1.274	0.822	0.604	1.385	0.781	0.625	1.305	0.646	0.682	1.271	0.46	0.64	1.284	0.377	0.641	1.324	0.253	0.69	1.328	0.076	0.619
1359	6.795	1.432	0.836	0.429	1.238	0.812	0.31	1.298	0.762	0.265	1.289	0.601	0.242	1.244	0.453	0.312	1.232	0.342	0.311	1.268	0.238	0.271	1.289	0.078	0.346	1.174	0.016	0.305	1.274	0.821	0.603	1.386	0.781	0.623	1.305	0.646	0.682	1.27	0.46	0.64	1.284	0.377	0.641	1.324	0.253	0.69	1.328	0.076	0.619
1360	6.8	1.432	0.836	0.429	1.239	0.812	0.31	1.298	0.762	0.264	1.288	0.601	0.241	1.244	0.453	0.312	1.232	0.342	0.31	1.268	0.238	0.271	1.289	0.078	0.346	1.174	0.016	0.305	1.274	0.821	0.602	1.386	0.781	0.623	1.305	0.646	0.681	1.27	0.46	0.639	1.284	0.377	0.64	1.324	0.254	0.69	1.328	0.077	0.619
1361	6.805	1.431	0.836	0.428	1.239	0.812	0.309	1.297	0.762	0.263	1.288	0.601	0.241	1.243	0.453	0.311	1.232	0.342	0.31	1.268	0.238	0.271	1.289	0.078	0.346	1.174	0.016	0.305	1.275	0.821	0.602	1.385	0.782	0.622	1.305	0.646	0.681	1.269	0.46	0.639	1.284	0.377	0.64	1.324	0.254	0.69	1.328	0.077	0.619
1362	6.81	1.431	0.836	0.428	1.24	0.811	0.309	1.297	0.762	0.263	1.288	0.601	0.24	1.243	0.453	0.311	1.231	0.342	0.31	1.268	0.238	0.271	1.289	0.078	0.346	1.174	0.016	0.305	1.275	0.821	0.602	1.385	0.781	0.622	1.305	0.646	0.681	1.269	0.46	0.638	1.284	0.377	0.64	1.324	0.254	0.689	1.328	0.077	0.619
1363	6.815	1.431	0.836	0.427	1.239	0.812	0.308	1.298	0.762	0.262	1.288	0.601	0.24	1.243	0.453	0.311	1.232	0.342	0.31	1.268	0.238	0.271	1.289	0.078	0.346	1.174	0.016	0.305	1.275	0.822	0.602	1.384	0.78	0.623	1.305	0.646	0.68	1.269	0.46	0.638	1.284	0.377	0.64	1.324	0.254	0.689	1.328	0.077	0.619
1364	6.82	1.431	0.836	0.427	1.237	0.812	0.308	1.298	0.762	0.261	1.287	0.601	0.239	1.243	0.453	0.31	1.232	0.342	0.31	1.268	0.237	0.27	1.289	0.078	0.346	1.174	0.016	0.305	1.274	0.822	0.601	1.383	0.78	0.622	1.305	0.646	0.68	1.269	0.459	0.638	1.284	0.377	0.64	1.324	0.254	0.689	1.328	0.077	0.619
1365	6.825	1.431	0.836	0.426	1.236	0.812	0.307	1.298	0.762	0.26	1.287	0.601	0.238	1.243	0.453	0.31	1.232	0.342	0.309	1.268	0.237	0.27	1.289	0.078	0.346	1.174	0.016	0.305	1.272	0.822	0.6	1.383	0.78	0.622	1.305	0.646	0.679	1.268	0.46	0.638	1.284	0.377	0.639	1.323	0.254	0.689	1.328	0.077	0.619
1366	6.83	1.43	0.836	0.426	1.236	0.812	0.306	1.298	0.762	0.26	1.287	0.602	0.238	1.243	0.453	0.31	1.232	0.342	0.309	1.268	0.237	0.27	1.289	0.078	0.346	1.174	0.016	0.305	1.272	0.822	0.599	1.382	0.78	0.621	1.304	0.646	0.679	1.268	0.46	0.637	1.284	0.377	0.639	1.323	0.254	0.689	1.328	0.077	0.619
1367	6.835	1.43	0.836	0.425	1.236	0.812	0.306	1.298	0.762	0.259	1.287	0.602	0.237	1.243	0.453	0.309	1.232	0.342	0.309	1.268	0.237	0.27	1.289	0.078	0.346	1.174	0.016	0.305	1.271	0.822	0.599	1.382	0.78	0.621	1.304	0.646	0.679	1.268	0.46	0.637	1.283	0.377	0.639	1.323	0.254	0.689	1.328	0.077	0.619
1368	6.84	1.43	0.836	0.424	1.236	0.812	0.306	1.297	0.762	0.259	1.287	0.602	0.237	1.243	0.453	0.309	1.232	0.342	0.308	1.268	0.237	0.27	1.289	0.078	0.346	1.174	0.016	0.305	1.272	0.822	0.599	1.382	0.78	0.62	1.304	0.646	0.678	1.269	0.46	0.637	1.283	0.377	0.639	1.323	0.254	0.689	1.328	0.077	0.619
1369	6.845	1.43	0.837	0.424	1.236	0.812	0.305	1.297	0.762	0.258	1.287	0.602	0.237	1.243	0.453	0.309	1.232	0.342	0.308	1.267	0.237	0.27	1.289	0.078	0.346	1.174	0.016	0.305	1.272	0.822	0.598	1.382	0.781	0.62	1.304	0.646	0.678	1.269	0.46	0.636	1.283	0.377	0.639	1.323	0.254	0.688	1.328	0.077	0.619
1370	6.85	1.429	0.837	0.423	1.236	0.812	0.305	1.297	0.762	0.258	1.287	0.602	0.236	1.243	0.453	0.308	1.232	0.342	0.308	1.267	0.237	0.27	1.289	0.078	0.345	1.174	0.016	0.305	1.273	0.822	0.598	1.383	0.781	0.618	1.304	0.646	0.677	1.269	0.46	0.636	1.283	0.377	0.639	1.323	0.254	0.688	1.328	0.077	0.619
1371	6.855	1.429	0.837	0.423	1.236	0.812	0.305	1.297	0.762	0.258	1.287	0.602	0.236	1.243	0.453	0.308	1.232	0.342	0.308	1.267	0.237	0.27	1.289	0.078	0.345	1.174	0.016	0.305	1.274	0.822	0.597	1.383	0.782	0.617	1.304	0.646	0.677	1.269	0.46	0.636	1.283	0.378	0.639	1.323	0.254	0.688	1.328	0.077	0.618
1372	6.86	1.429	0.837	0.422	1.235	0.812	0.304	1.297	0.762	0.257	1.287	0.602	0.235	1.243	0.453	0.308	1.232	0.342	0.308	1.267	0.236	0.27	1.289	0.078	0.345	1.174	0.016	0.305	1.273	0.822	0.596	1.383	0.782	0.617	1.304	0.646	0.676	1.269	0.46	0.635	1.283	0.378	0.638	1.323	0.254	0.688	1.328	0.077	0.618
1373	6.865	1.428	0.837	0.422	1.235	0.812	0.303	1.297	0.762	0.257	1.287	0.602	0.235	1.243	0.453	0.308	1.232	0.342	0.307	1.267	0.236	0.27	1.289	0.078	0.345	1.173	0.016	0.305	1.272	0.822	0.595	1.382	0.782	0.616	1.304	0.646	0.676	1.269	0.46	0.635	1.283	0.378	0.638	1.323	0.254	0.688	1.328	0.077	0.618
1374	6.87	1.428	0.837	0.421	1.233	0.812	0.302	1.298	0.762	0.257	1.287	0.602	0.235	1.243	0.453	0.308	1.232	0.342	0.307	1.267	0.236	0.269	1.289	0.078	0.345	1.174	0.016	0.305	1.27	0.823	0.595	1.381	0.781	0.617	1.305	0.646	0.675	1.27	0.46	0.635	1.284	0.378	0.638	1.323	0.254	0.688	1.328	0.077	0.618
1375	6.875	1.428	0.837	0.421	1.233	0.811	0.302	1.298	0.762	0.256	1.286	0.602	0.234	1.243	0.453	0.307	1.232	0.342	0.307	1.267	0.236	0.269	1.289	0.078	0.345	1.174	0.016	0.305	1.27	0.822	0.595	1.38	0.781	0.617	1.305	0.647	0.675	1.27	0.46	0.635	1.284	0.378	0.637	1.323	0.255	0.687	1.328	0.077	0.618
1376	6.88	1.427	0.837	0.42	1.232	0.811	0.301	1.297	0.762	0.256	1.286	0.602	0.234	1.243	0.453	0.307	1.232	0.342	0.307	1.266	0.236	0.269	1.289	0.078	0.345	1.174	0.016	0.305	1.27	0.822	0.595	1.38	0.781	0.616	1.305	0.647	0.675	1.27	0.461	0.635	1.284	0.378	0.636	1.323	0.255	0.687	1.328	0.077	0.618
1377	6.885	1.427	0.838	0.42	1.232	0.812	0.301	1.297	0.762	0.256	1.286	0.602	0.234	1.242	0.453	0.307	1.232	0.342	0.307	1.266	0.236	0.269	1.289	0.078	0.345	1.173	0.015	0.305	1.27	0.822	0.594	1.38	0.781	0.616	1.304	0.647	0.674	1.269	0.461	0.634	1.284	0.378	0.636	1.324	0.255	0.687	1.328	0.077	0.618
1378	6.89	1.427	0.838	0.419	1.232	0.812	0.301	1.295	0.762	0.255	1.285	0.601	0.233	1.242	0.453	0.307	1.232	0.342	0.307	1.266	0.235	0.269	1.289	0.078	0.345	1.174	0.015	0.305	1.269	0.822	0.594	1.38	0.781	0.615	1.304	0.647	0.674	1.269	0.461	0.634	1.284	0.378	0.636	1.324	0.255	0.686	1.328	0.077	0.618
1379	6.895	1.426	0.838	0.419	1.233	0.812	0.301	1.295	0.762	0.254	1.285	0.601	0.233	1.242	0.453	0.307	1.231	0.342	0.307	1.266	0.235	0.269	1.289	0.078	0.345	1.173	0.015	0.305	1.269	0.823	0.594	1.38	0.781	0.615	1.304	0.647	0.674	1.269	0.461	0.633	1.284	0.378	0.635	1.324	0.255	0.686	1.328	0.077	0.618
1380	6.9	1.426	0.838	0.418	1.233	0.811	0.301	1.294	0.762	0.254	1.285	0.601	0.233	1.242	0.453	0.306	1.231	0.342	0.307	1.266	0.235	0.269	1.289	0.078	0.345	1.173	0.015	0.305	1.269	0.823	0.593	1.38	0.782	0.614	1.303	0.647	0.673	1.269	0.461	0.633	1.284	0.378	0.635	1.324	0.255	0.686	1.328	0.077	0.618
1381	6.905	1.426	0.838	0.418	1.233	0.811	0.3	1.294	0.762	0.254	1.285	0.601	0.233	1.242	0.453	0.306	1.231	0.342	0.307	1.266	0.235	0.269	1.289	0.078	0.345	1.173	0.015	0.305	1.27	0.822	0.592	1.38	0.782	0.612	1.303	0.647	0.673	1.269	0.461	0.632	1.284	0.378	0.635	1.324	0.255	0.686	1.328	0.077	0.618
1382	6.91	1.425	0.838	0.418	1.232	0.811	0.3	1.294	0.762	0.253	1.285	0.601	0.232	1.242	0.453	0.306	1.231	0.342	0.307	1.266	0.235	0.269	1.289	0.078	0.345	1.174	0.015	0.306	1.271	0.822	0.591	1.38	0.783	0.612	1.303	0.647	0.672	1.268	0.461	0.632	1.284	0.378	0.635	1.324	0.256	0.685	1.328	0.077	0.618
1383	6.915	1.425	0.838	0.417	1.23	0.812	0.299	1.294	0.762	0.253	1.285	0.601	0.232	1.242	0.453	0.306	1.231	0.342	0.307	1.266	0.235	0.269	1.289	0.078	0.345	1.173	0.015	0.306	1.27	0.822	0.591	1.38	0.783	0.612	1.303	0.647	0.672	1.268	0.461	0.632	1.284	0.378	0.635	1.325	0.256	0.685	1.328	0.077	0.619
1384	6.92	1.425	0.838	0.417	1.229	0.812	0.298	1.294	0.762	0.253	1.284	0.601	0.232	1.242	0.453	0.306	1.231	0.342	0.307	1.266	0.235	0.269	1.289	0.078	0.345	1.173	0.015	0.306	1.269	0.822	0.591	1.379	0.782	0.613	1.302	0.647	0.672	1.268	0.461	0.632	1.284	0.378	0.634	1.325	0.256	0.685	1.328	0.078	0.619
1385	6.925	1.425	0.839	0.416	1.228	0.812	0.298	1.293	0.762	0.253	1.284	0.601	0.232	1.242	0.453	0.306	1.231	0.342	0.306	1.266	0.235	0.269	1.289	0.078	0.345	1.173	0.015	0.306	1.268	0.823	0.591	1.378	0.782	0.613	1.302	0.647	0.671	1.268	0.461	0.631	1.284	0.378	0.634	1.325	0.256	0.685	1.328	0.077	0.618
1386	6.93	1.425	0.839	0.416	1.228	0.811	0.298	1.293	0.762	0.252	1.284	0.601	0.231	1.242	0.453	0.306	1.231	0.342	0.306	1.266	0.235	0.269	1.289	0.078	0.345	1.173	0.015	0.306	1.267	0.823	0.59	1.378	0.782	0.612	1.302	0.647	0.671	1.268	0.46	0.631	1.284	0.378	0.634	1.325	0.256	0.685	1.328	0.077	0.618
1387	6.935	1.424	0.839	0.416	1.229	0.811	0.298	1.293	0.762	0.252	1.284	0.601	0.231	1.242	0.453	0.305	1.231	0.342	0.306	1.266	0.235	0.269	1.289	0.078	0.345	1.173	0.015	0.306	1.266	0.823	0.59	1.378	0.782	0.612	1.302	0.647	0.671	1.269	0.46	0.631	1.284	0.378	0.634	1.325	0.256	0.685	1.328	0.077	0.618
1388	6.94	1.424	0.839	0.415	1.23	0.811	0.298	1.292	0.761	0.252	1.284	0.601	0.231	1.242	0.453	0.305	1.231	0.342	0.306	1.266	0.235	0.269	1.289	0.078	0.345	1.173	0.015	0.306	1.266	0.823	0.589	1.378	0.782	0.612	1.302	0.647	0.67	1.269	0.46	0.631	1.285	0.378	0.634	1.325	0.256	0.685	1.328	0.077	0.619
1389	6.945	1.424	0.839	0.415	1.23	0.81	0.297	1.291	0.761	0.251	1.284	0.601	0.231	1.241	0.453	0.305	1.231	0.342	0.306	1.266	0.235	0.268	1.289	0.078	0.345	1.173	0.015	0.306	1.266	0.823	0.589	1.377	0.783	0.611	1.302	0.647	0.67	1.269	0.46	0.631	1.285	0.378	0.634	1.325	0.256	0.685	1.328	0.078	0.619
1390	6.95	1.424	0.839	0.415	1.228	0.81	0.295	1.291	0.761	0.251	1.284	0.601	0.23	1.241	0.452	0.305	1.231	0.342	0.306	1.266	0.235	0.268	1.289	0.078	0.345	1.173	0.014	0.306	1.267	0.823	0.589	1.377	0.783	0.611	1.302	0.647	0.67	1.269	0.46	0.631	1.285	0.378	0.633	1.325	0.256	0.685	1.328	0.078	0.619
1391	6.955	1.424	0.839	0.414	1.227	0.81	0.295	1.29	0.761	0.25	1.284	0.601	0.23	1.241	0.452	0.305	1.231	0.342	0.306	1.266	0.235	0.268	1.288	0.078	0.345	1.173	0.014	0.306	1.268	0.822	0.588	1.377	0.783	0.611	1.302	0.647	0.67	1.269	0.46	0.63	1.285	0.378	0.633	1.325	0.256	0.685	1.328	0.077	0.619
1392	6.96	1.423	0.839	0.414	1.227	0.81	0.295	1.29	0.761	0.25	1.284	0.601	0.23	1.241	0.452	0.305	1.231	0.341	0.306	1.266	0.235	0.268	1.288	0.078	0.345	1.173	0.014	0.306	1.268	0.822	0.588	1.377	0.784	0.61	1.302	0.647	0.669	1.269	0.46	0.63	1.285	0.378	0.633	1.325	0.256	0.684	1.328	0.077	0.618
1393	6.965	1.423	0.839	0.414	1.227	0.81	0.295	1.29	0.76	0.25	1.283	0.6	0.23	1.24	0.452	0.304	1.231	0.341	0.306	1.266	0.235	0.268	1.288	0.078	0.345	1.173	0.014	0.306	1.268	0.822	0.588	1.377	0.784	0.61	1.302	0.647	0.669	1.269	0.46	0.63	1.285	0.378	0.633	1.325	0.256	0.684	1.328	0.077	0.618
1394	6.97	1.423	0.839	0.413	1.227	0.81	0.295	1.29	0.76	0.249	1.283	0.6	0.229	1.24	0.452	0.304	1.231	0.341	0.306	1.266	0.235	0.268	1.288	0.078	0.345	1.173	0.014	0.306	1.267	0.823	0.587	1.376	0.784	0.61	1.302	0.647	0.669	1.269	0.46	0.63	1.285	0.378	0.633	1.325	0.256	0.684	1.328	0.077	0.618
1395	6.975	1.423	0.84	0.413	1.227	0.809	0.295	1.29	0.76	0.249	1.283	0.6	0.229	1.24	0.452	0.304	1.23	0.341	0.306	1.266	0.235	0.268	1.288	0.078	0.345	1.173	0.014	0.306	1.266	0.823	0.587	1.376	0.784	0.61	1.302	0.647	0.669	1.269	0.46	0.63	1.286	0.379	0.632	1.325	0.256	0.684	1.328	0.077	0.618
1396	6.98	1.423	0.84	0.413	1.227	0.809	0.295	1.291	0.76	0.249	1.282	0.6	0.229	1.24	0.452	0.304	1.23	0.341	0.306	1.266	0.235	0.268	1.288	0.078	0.345	1.173	0.014	0.306	1.264	0.823	0.586	1.376	0.784	0.61	1.303	0.648	0.668	1.269	0.46	0.63	1.286	0.379	0.632	1.325	0.256	0.684	1.328	0.077	0.618
1397	6.985	1.422	0.84	0.413	1.227	0.809	0.294	1.291	0.76	0.249	1.282	0.6	0.229	1.239	0.452	0.304	1.23	0.341	0.306	1.266	0.235	0.268	1.288	0.078	0.345	1.173	0.014	0.306	1.264	0.823	0.586	1.376	0.784	0.609	1.303	0.648	0.668	1.269	0.46	0.63	1.286	0.379	0.632	1.326	0.256	0.684	1.328	0.077	0.618
1398	6.99	1.422	0.84	0.412	1.226	0.809	0.293	1.291	0.76	0.248	1.282	0.6	0.229	1.239	0.452	0.303	1.229	0.341	0.305	1.266	0.235	0.268	1.288	0.078	0.345	1.172	0.014	0.306	1.264	0.823	0.585	1.376	0.784	0.609	1.303	0.648	0.668	1.269	0.46	0.629	1.286	0.379	0.632	1.326	0.256	0.684	1.328	0.077	0.618
1399	6.995	1.422	0.84	0.412	1.226	0.809	0.293	1.291	0.76	0.248	1.282	0.6	0.228	1.239	0.452	0.303	1.229	0.34	0.305	1.266	0.235	0.268	1.288	0.078	0.345	1.172	0.014	0.306	1.264	0.823	0.585	1.375	0.784	0.609	1.303	0.648	0.667	1.269	0.46	0.629	1.286	0.379	0.632	1.326	0.257	0.684	1.328	0.077	0.618
1400	7	1.422	0.84	0.412	1.226	0.809	0.292	1.291	0.76	0.248	1.282	0.6	0.228	1.239	0.452	0.303	1.229	0.34	0.305	1.265	0.235	0.268	1.288	0.078	0.345	1.172	0.014	0.306	1.264	0.823	0.585	1.375	0.784	0.608	1.303	0.648	0.667	1.27	0.46	0.629	1.286	0.379	0.632	1.326	0.257	0.684	1.328	0.077	0.618
1401	7.005	1.422	0.84	0.412	1.226	0.809	0.292	1.291	0.76	0.248	1.282	0.6	0.228	1.239	0.452	0.303	1.229	0.34	0.305	1.265	0.235	0.268	1.288	0.078	0.345	1.172	0.014	0.306	1.265	0.823	0.584	1.375	0.784	0.608	1.303	0.648	0.667	1.27	0.46	0.629	1.286	0.379	0.632	1.326	0.257	0.684	1.328	0.077	0.618
1402	7.01	1.422	0.84	0.412	1.227	0.808	0.291	1.292	0.76	0.247	1.282	0.6	0.227	1.239	0.451	0.303	1.229	0.34	0.305	1.265	0.235	0.268	1.288	0.078	0.345	1.172	0.014	0.306	1.265	0.823	0.584	1.375	0.785	0.608	1.303	0.648	0.667	1.27	0.46	0.629	1.286	0.379	0.632	1.326	0.257	0.684	1.328	0.077	0.618
1403	7.015	1.421	0.84	0.411	1.228	0.808	0.291	1.292	0.76	0.247	1.282	0.6	0.227	1.239	0.451	0.303	1.228	0.34	0.305	1.265	0.235	0.268	1.288	0.078	0.345	1.172	0.014	0.306	1.265	0.823	0.584	1.375	0.785	0.607	1.302	0.648	0.666	1.27	0.46	0.629	1.286	0.379	0.632	1.327	0.257	0.684	1.328	0.077	0.618
1404	7.02	1.421	0.841	0.411	1.227	0.808	0.291	1.293	0.76	0.247	1.283	0.6	0.228	1.239	0.451	0.303	1.228	0.34	0.305	1.265	0.235	0.267	1.288	0.078	0.345	1.172	0.014	0.306	1.264	0.823	0.583	1.375	0.785	0.607	1.302	0.648	0.666	1.27	0.46	0.629	1.286	0.379	0.632	1.327	0.257	0.684	1.328	0.077	0.618
1405	7.025	1.421	0.841	0.411	1.227	0.808	0.291	1.293	0.76	0.246	1.283	0.6	0.228	1.239	0.451	0.302	1.228	0.34	0.304	1.265	0.235	0.267	1.288	0.078	0.345	1.172	0.014	0.306	1.264	0.823	0.583	1.375	0.785	0.607	1.302	0.648	0.666	1.27	0.46	0.629	1.287	0.379	0.632	1.327	0.257	0.684	1.328	0.077	0.618
1406	7.03	1.421	0.841	0.41	1.228	0.807	0.291	1.293	0.76	0.246	1.283	0.6	0.227	1.239	0.451	0.302	1.228	0.34	0.304	1.265	0.235	0.267	1.288	0.078	0.345	1.172	0.014	0.306	1.263	0.823	0.582	1.375	0.785	0.607	1.302	0.648	0.666	1.271	0.461	0.629	1.287	0.379	0.632	1.327	0.257	0.684	1.328	0.077	0.618
1407	7.035	1.421	0.841	0.41	1.228	0.807	0.291	1.293	0.76	0.246	1.283	0.6	0.227	1.239	0.451	0.302	1.228	0.34	0.304	1.265	0.235	0.267	1.288	0.078	0.345	1.172	0.014	0.306	1.262	0.823	0.582	1.374	0.785	0.606	1.302	0.648	0.666	1.271	0.461	0.629	1.287	0.379	0.632	1.327	0.257	0.684	1.328	0.077	0.619
1408	7.04	1.421	0.841	0.41	1.227	0.807	0.29	1.293	0.759	0.245	1.283	0.6	0.227	1.239	0.451	0.302	1.228	0.34	0.304	1.265	0.235	0.267	1.288	0.078	0.345	1.172	0.014	0.306	1.262	0.823	0.582	1.374	0.785	0.606	1.302	0.648	0.666	1.271	0.461	0.629	1.287	0.379	0.632	1.328	0.257	0.684	1.328	0.077	0.619
1409	7.045	1.421	0.841	0.41	1.226	0.807	0.289	1.293	0.759	0.245	1.283	0.6	0.227	1.239	0.451	0.302	1.228	0.34	0.304	1.265	0.235	0.267	1.288	0.078	0.345	1.172	0.014	0.306	1.262	0.823	0.582	1.373	0.785	0.606	1.302	0.648	0.665	1.272	0.461	0.629	1.287	0.379	0.632	1.328	0.257	0.684	1.328	0.077	0.619
1410	7.05	1.421	0.841	0.409	1.226	0.807	0.288	1.293	0.759	0.245	1.283	0.599	0.227	1.239	0.451	0.302	1.228	0.34	0.304	1.265	0.235	0.267	1.288	0.078	0.345	1.172	0.014	0.306	1.261	0.823	0.581	1.373	0.785	0.606	1.303	0.648	0.665	1.272	0.461	0.629	1.287	0.379	0.632	1.328	0.257	0.684	1.328	0.077	0.619
1411	7.055	1.421	0.841	0.409	1.226	0.806	0.288	1.293	0.758	0.244	1.283	0.599	0.227	1.239	0.451	0.302	1.228	0.34	0.303	1.265	0.235	0.267	1.288	0.078	0.345	1.172	0.014	0.306	1.261	0.823	0.581	1.373	0.785	0.605	1.303	0.648	0.665	1.272	0.461	0.628	1.287	0.379	0.632	1.328	0.257	0.684	1.328	0.077	0.619
1412	7.06	1.421	0.841	0.409	1.226	0.806	0.288	1.294	0.758	0.244	1.283	0.599	0.227	1.239	0.451	0.301	1.228	0.34	0.303	1.265	0.235	0.267	1.288	0.078	0.345	1.172	0.014	0.306	1.261	0.823	0.581	1.373	0.785	0.605	1.303	0.648	0.665	1.272	0.461	0.628	1.287	0.379	0.632	1.328	0.257	0.684	1.328	0.077	0.619
1413	7.065	1.421	0.841	0.409	1.227	0.806	0.287	1.294	0.758	0.244	1.283	0.599	0.226	1.239	0.451	0.301	1.228	0.34	0.303	1.265	0.235	0.267	1.288	0.078	0.345	1.172	0.014	0.306	1.261	0.823	0.58	1.373	0.785	0.605	1.303	0.648	0.664	1.272	0.461	0.628	1.287	0.379	0.632	1.328	0.257	0.684	1.329	0.077	0.619
1414	7.07	1.42	0.841	0.408	1.226	0.806	0.286	1.294	0.758	0.244	1.283	0.599	0.226	1.239	0.451	0.301	1.228	0.34	0.303	1.265	0.235	0.267	1.288	0.078	0.345	1.172	0.014	0.306	1.261	0.823	0.58	1.373	0.785	0.604	1.303	0.648	0.664	1.272	0.461	0.628	1.288	0.38	0.632	1.328	0.257	0.684	1.329	0.077	0.619
1415	7.075	1.42	0.841	0.408	1.226	0.806	0.286	1.294	0.758	0.243	1.283	0.598	0.225	1.239	0.45	0.301	1.228	0.34	0.303	1.265	0.235	0.267	1.288	0.078	0.345	1.172	0.014	0.306	1.26	0.823	0.579	1.373	0.785	0.604	1.302	0.648	0.664	1.273	0.461	0.628	1.288	0.38	0.631	1.328	0.257	0.684	1.329	0.077	0.619
1416	7.08	1.42	0.841	0.408	1.225	0.806	0.286	1.294	0.758	0.243	1.284	0.598	0.225	1.239	0.45	0.301	1.228	0.34	0.303	1.265	0.235	0.267	1.288	0.078	0.345	1.172	0.014	0.306	1.26	0.823	0.579	1.373	0.786	0.604	1.302	0.648	0.664	1.273	0.461	0.628	1.288	0.38	0.631	1.328	0.258	0.684	1.329	0.077	0.619
1417	7.085	1.419	0.841	0.407	1.225	0.806	0.286	1.295	0.758	0.242	1.284	0.598	0.225	1.239	0.45	0.3	1.228	0.34	0.303	1.265	0.235	0.267	1.288	0.078	0.345	1.172	0.014	0.306	1.261	0.823	0.579	1.372	0.786	0.603	1.302	0.649	0.664	1.273	0.461	0.628	1.288	0.38	0.631	1.328	0.258	0.684	1.329	0.077	0.619
1418	7.09	1.419	0.841	0.407	1.226	0.806	0.285	1.295	0.758	0.242	1.284	0.598	0.225	1.239	0.45	0.3	1.227	0.34	0.302	1.264	0.235	0.267	1.288	0.078	0.345	1.172	0.014	0.306	1.261	0.822	0.578	1.372	0.786	0.603	1.302	0.649	0.663	1.273	0.461	0.628	1.288	0.38	0.631	1.328	0.258	0.683	1.329	0.077	0.619
1419	7.095	1.419	0.841	0.407	1.226	0.806	0.285	1.295	0.758	0.242	1.284	0.598	0.224	1.239	0.45	0.3	1.227	0.34	0.302	1.264	0.235	0.267	1.288	0.078	0.345	1.172	0.014	0.306	1.261	0.822	0.578	1.372	0.786	0.603	1.302	0.649	0.663	1.272	0.461	0.627	1.288	0.38	0.631	1.328	0.258	0.683	1.329	0.077	0.619
1420	7.1	1.419	0.841	0.407	1.226	0.805	0.285	1.295	0.758	0.242	1.284	0.597	0.224	1.239	0.45	0.3	1.227	0.34	0.302	1.264	0.235	0.266	1.288	0.078	0.345	1.172	0.014	0.306	1.261	0.822	0.578	1.371	0.786	0.603	1.302	0.649	0.663	1.272	0.461	0.627	1.288	0.38	0.631	1.328	0.258	0.683	1.329	0.077	0.619
1421	7.105	1.419	0.841	0.406	1.225	0.805	0.284	1.294	0.758	0.241	1.284	0.597	0.224	1.238	0.45	0.3	1.227	0.34	0.302	1.264	0.234	0.266	1.288	0.078	0.345	1.172	0.014	0.306	1.26	0.822	0.577	1.371	0.786	0.602	1.302	0.649	0.663	1.272	0.461	0.627	1.288	0.38	0.63	1.328	0.258	0.683	1.329	0.077	0.619
1422	7.11	1.419	0.841	0.406	1.225	0.805	0.284	1.294	0.758	0.241	1.283	0.597	0.224	1.238	0.45	0.299	1.227	0.34	0.302	1.264	0.234	0.266	1.288	0.078	0.345	1.172	0.014	0.306	1.258	0.822	0.577	1.371	0.786	0.602	1.302	0.649	0.662	1.272	0.461	0.627	1.288	0.38	0.63	1.328	0.258	0.683	1.329	0.077	0.619
1423	7.115	1.418	0.841	0.406	1.225	0.805	0.284	1.294	0.758	0.24	1.283	0.597	0.224	1.238	0.45	0.299	1.226	0.34	0.302	1.264	0.234	0.266	1.288	0.078	0.345	1.172	0.014	0.306	1.258	0.822	0.576	1.371	0.786	0.602	1.302	0.649	0.662	1.272	0.461	0.627	1.288	0.38	0.63	1.328	0.258	0.683	1.329	0.077	0.619
1424	7.12	1.418	0.841	0.406	1.225	0.805	0.283	1.294	0.757	0.24	1.283	0.596	0.223	1.238	0.45	0.299	1.226	0.34	0.302	1.264	0.234	0.266	1.288	0.078	0.346	1.172	0.014	0.306	1.257	0.822	0.576	1.371	0.786	0.602	1.302	0.649	0.662	1.272	0.462	0.626	1.288	0.38	0.63	1.328	0.258	0.683	1.328	0.077	0.619
1425	7.125	1.418	0.841	0.405	1.225	0.804	0.283	1.294	0.757	0.24	1.283	0.596	0.223	1.238	0.45	0.299	1.226	0.34	0.301	1.264	0.234	0.266	1.288	0.078	0.345	1.172	0.014	0.306	1.257	0.822	0.576	1.371	0.786	0.601	1.302	0.649	0.662	1.272	0.462	0.626	1.288	0.38	0.63	1.328	0.258	0.682	1.328	0.077	0.619
1426	7.13	1.418	0.841	0.405	1.225	0.804	0.282	1.294	0.757	0.239	1.283	0.596	0.223	1.238	0.45	0.299	1.226	0.34	0.301	1.264	0.234	0.266	1.288	0.078	0.345	1.173	0.014	0.306	1.257	0.823	0.576	1.37	0.786	0.601	1.301	0.649	0.662	1.272	0.462	0.626	1.288	0.38	0.629	1.328	0.258	0.682	1.328	0.077	0.619
1427	7.135	1.418	0.841	0.405	1.225	0.804	0.281	1.294	0.757	0.239	1.283	0.596	0.222	1.238	0.449	0.298	1.226	0.34	0.301	1.264	0.234	0.266	1.288	0.078	0.345	1.173	0.014	0.306	1.258	0.822	0.576	1.37	0.786	0.6	1.301	0.649	0.661	1.272	0.462	0.626	1.288	0.38	0.629	1.328	0.258	0.682	1.329	0.077	0.618
1428	7.14	1.418	0.841	0.404	1.225	0.804	0.281	1.294	0.757	0.238	1.283	0.596	0.222	1.237	0.449	0.298	1.226	0.339	0.301	1.264	0.234	0.266	1.288	0.078	0.345	1.172	0.014	0.306	1.258	0.822	0.575	1.37	0.786	0.6	1.301	0.649	0.661	1.271	0.462	0.625	1.288	0.381	0.629	1.328	0.258	0.682	1.328	0.077	0.618
1429	7.145	1.417	0.841	0.404	1.225	0.804	0.281	1.294	0.757	0.238	1.283	0.596	0.222	1.237	0.449	0.298	1.226	0.339	0.301	1.264	0.234	0.265	1.288	0.078	0.345	1.172	0.014	0.306	1.259	0.822	0.575	1.369	0.786	0.6	1.301	0.649	0.661	1.271	0.462	0.625	1.288	0.381	0.629	1.328	0.258	0.682	1.328	0.077	0.618
1430	7.15	1.417	0.841	0.404	1.224	0.804	0.281	1.294	0.757	0.238	1.283	0.596	0.222	1.237	0.449	0.298	1.226	0.339	0.301	1.263	0.234	0.265	1.288	0.078	0.346	1.173	0.014	0.306	1.26	0.822	0.574	1.369	0.787	0.6	1.301	0.649	0.66	1.27	0.461	0.625	1.288	0.381	0.629	1.328	0.258	0.682	1.328	0.077	0.618
1431	7.155	1.417	0.841	0.403	1.225	0.804	0.281	1.294	0.756	0.238	1.283	0.596	0.221	1.237	0.449	0.297	1.226	0.339	0.3	1.263	0.234	0.265	1.288	0.078	0.346	1.172	0.014	0.306	1.259	0.822	0.574	1.369	0.787	0.599	1.301	0.649	0.66	1.27	0.461	0.624	1.288	0.381	0.628	1.328	0.259	0.682	1.328	0.077	0.618
1432	7.16	1.417	0.842	0.403	1.226	0.803	0.281	1.294	0.756	0.237	1.283	0.596	0.221	1.237	0.448	0.297	1.226	0.339	0.3	1.263	0.234	0.265	1.288	0.078	0.346	1.172	0.014	0.306	1.259	0.822	0.573	1.369	0.787	0.599	1.3	0.649	0.659	1.27	0.461	0.624	1.287	0.381	0.628	1.328	0.259	0.682	1.328	0.077	0.618
1433	7.165	1.417	0.842	0.403	1.225	0.803	0.28	1.293	0.756	0.237	1.283	0.596	0.221	1.237	0.448	0.297	1.226	0.338	0.3	1.263	0.233	0.265	1.288	0.078	0.346	1.172	0.014	0.306	1.257	0.822	0.572	1.368	0.787	0.598	1.3	0.649	0.659	1.27	0.461	0.624	1.287	0.38	0.628	1.327	0.259	0.682	1.328	0.077	0.618
1434	7.17	1.417	0.841	0.402	1.225	0.803	0.279	1.293	0.756	0.237	1.282	0.595	0.22	1.237	0.448	0.297	1.225	0.338	0.3	1.263	0.233	0.265	1.288	0.078	0.345	1.172	0.014	0.306	1.256	0.822	0.572	1.368	0.787	0.598	1.3	0.65	0.658	1.27	0.461	0.623	1.287	0.38	0.628	1.327	0.259	0.681	1.328	0.077	0.618
1435	7.175	1.417	0.841	0.402	1.224	0.803	0.278	1.293	0.755	0.236	1.282	0.595	0.22	1.236	0.448	0.297	1.225	0.338	0.3	1.263	0.233	0.265	1.288	0.078	0.345	1.172	0.014	0.306	1.255	0.823	0.571	1.368	0.787	0.598	1.3	0.65	0.658	1.27	0.461	0.623	1.286	0.38	0.627	1.327	0.259	0.681	1.328	0.077	0.618
1436	7.18	1.417	0.841	0.401	1.224	0.803	0.277	1.293	0.755	0.236	1.282	0.595	0.22	1.236	0.448	0.297	1.225	0.338	0.299	1.262	0.233	0.264	1.288	0.078	0.345	1.173	0.014	0.306	1.255	0.823	0.571	1.368	0.787	0.597	1.299	0.65	0.658	1.27	0.461	0.623	1.286	0.38	0.627	1.327	0.259	0.681	1.328	0.077	0.619
1437	7.185	1.416	0.841	0.401	1.224	0.803	0.277	1.293	0.755	0.235	1.282	0.595	0.219	1.236	0.448	0.297	1.224	0.338	0.299	1.262	0.233	0.264	1.288	0.078	0.345	1.173	0.014	0.306	1.256	0.823	0.571	1.367	0.786	0.597	1.299	0.65	0.658	1.27	0.461	0.623	1.286	0.38	0.627	1.327	0.259	0.681	1.329	0.078	0.619
1438	7.19	1.416	0.841	0.4	1.225	0.802	0.277	1.293	0.755	0.235	1.282	0.595	0.219	1.236	0.448	0.296	1.224	0.338	0.299	1.262	0.233	0.264	1.288	0.078	0.345	1.173	0.014	0.306	1.256	0.823	0.571	1.367	0.786	0.597	1.299	0.65	0.657	1.27	0.461	0.622	1.286	0.38	0.627	1.327	0.259	0.681	1.329	0.078	0.619
1439	7.195	1.416	0.841	0.4	1.226	0.802	0.277	1.293	0.755	0.235	1.282	0.595	0.219	1.236	0.448	0.296	1.224	0.338	0.299	1.262	0.232	0.264	1.288	0.078	0.345	1.173	0.014	0.306	1.256	0.822	0.571	1.367	0.786	0.596	1.298	0.65	0.657	1.27	0.461	0.622	1.285	0.38	0.626	1.327	0.259	0.68	1.329	0.078	0.619
1440	7.2	1.416	0.841	0.4	1.226	0.802	0.277	1.293	0.755	0.234	1.282	0.595	0.218	1.236	0.448	0.296	1.223	0.338	0.299	1.261	0.232	0.264	1.289	0.078	0.345	1.173	0.014	0.306	1.256	0.822	0.57	1.367	0.786	0.596	1.298	0.65	0.657	1.269	0.461	0.622	1.285	0.38	0.626	1.326	0.26	0.68	1.329	0.078	0.619
1441	7.205	1.416	0.842	0.399	1.224	0.802	0.276	1.293	0.755	0.234	1.282	0.595	0.218	1.236	0.448	0.295	1.223	0.338	0.299	1.261	0.232	0.264	1.289	0.078	0.345	1.173	0.014	0.306	1.256	0.822	0.57	1.366	0.787	0.596	1.298	0.65	0.656	1.269	0.461	0.622	1.285	0.38	0.626	1.326	0.26	0.68	1.329	0.078	0.619
[truncated: 3,468 more rows]
[truncated: 3 more columns]
