# Supplementary material for: Associations between lower-limb muscle activation and knee flexion in post-stroke individuals: A study on the stance-to-swing phases of gait
Source: PLoS One. 2017 Sep 8;12(9):e0183865. doi: 10.1371/journal.pone.0183865 (PMC5590852; doi:10.1371/journal.pone.0183865)
Supplement: S1 Dataset — (ZIP) [file pone.0183865.s001.zip › S1_Dataset/Patient group/1/4/emg.csv]

Frame	Time	EMG Signal 1	EMG Signal 2	EMG Signal 3	EMG Signal 4	EMG Signal 5	EMG Signal 6	EMG Signal 7	EMG Signal 8
0	0	54.905	77.306	41.849	44.08	32.227	36.878	39.048	39.188
1	0.001	45.696	43.057	63.093	25.148	28.825	30.567	42.214	38.421
2	0.002	49.272	63.603	58.026	32.526	33.355	37.81	37.25	35.34
3	0.003	54.229	57.274	30.499	44.73	32.658	32.491	29.001	40.773
4	0.004	52.815	58.717	18.431	35.26	31.779	44.049	33.335	41.766
5	0.005	58.386	66.597	0.765	40.29	28.384	40.737	32.443	40.644
6	0.006	61.257	61.335	18.542	70.32	21.514	37.641	25.954	29.858
7	0.007	48.09	27.999	9.063	54.888	26.65	37.471	26.252	26.836
8	0.008	35.716	38.185	9.473	15.459	24.448	44.887	25.199	8.926
9	0.009	37.112	17.226	35.255	-1.478	28.645	42.265	24.939	0.138
10	0.01	36.023	18.399	44.63	-71.94	25.3	37.734	24.704	13.239
11	0.011	30.702	13.212	11.841	-83.555	25.844	37.274	21.981	28.884
12	0.012	13.778	42.296	22.404	-4.597	20.415	27.933	20.827	62.176
13	0.013	13.72	27.912	54.664	26.223	20.423	21.333	19.707	35.307
14	0.014	9.632	22.266	57.339	54.196	15.813	19.02	13.962	38.074
15	0.015	16.225	37.366	43.21	43.706	7.944	21.957	21.409	24.04
16	0.016	18.802	32.362	30.29	34.014	1.852	15.053	13.595	26.108
17	0.017	15.435	16.356	18.548	25.126	-3.639	2.946	3.876	14.462
18	0.018	7.074	22.092	13.815	57.103	-4.064	-6.244	3.492	16.004
19	0.019	8.654	-14.689	-7.511	49.631	5.603	-6.111	7.024	11.772
20	0.02	7.804	-31.488	-11.546	31.734	-0.174	-0.91	8.252	12.803
21	0.021	16.892	-65.027	-6.051	-4.908	0.075	-10.376	7.779	4.394
22	0.022	25.245	-29.041	-1.092	-19.822	-2.155	-4.133	13.142	9.381
23	0.023	17.187	-5.451	22.664	-25.232	7.644	-2.305	7.701	6.098
24	0.024	23.884	-2.592	45.107	-7.751	2.385	0.905	5.784	6.532
25	0.025	21.351	8.259	28.132	28.75	-4.972	2.216	-0.16	3.706
26	0.026	22.743	-4.489	-4.291	12.495	-4.751	1.836	-0.645	3.84
27	0.027	17.054	38.671	-9.58	34.174	1.699	1.487	-1.082	-6.24
28	0.028	3.478	31.204	0.439	53.785	-0.148	-7.126	1.415	-6.206
29	0.029	-13.712	2.198	-4.007	26.447	1.527	-4.897	-1.845	-4.189
30	0.03	-21.356	26.066	-14.395	-19.218	-0.04	5.111	-2.355	-0.395
31	0.031	-12.864	-43.835	-1.306	-26.186	1.139	5.673	1.236	-9.303
32	0.032	-12.273	-34.994	-9.831	-10.656	6.421	3.766	4.487	-5.02
33	0.033	-14.902	8.64	-26.977	3.585	4.969	4.221	0.232	-10.751
34	0.034	-14.565	-0.52	-25.704	-1.709	10.913	4.543	-5.908	-7.337
35	0.035	-16.695	-8.772	-12.999	-23.162	6.071	18.645	-3.102	-7.362
36	0.036	-14.126	-16.192	-12.05	-5.058	12.882	20.205	-3.151	-12.94
37	0.037	-20.203	13.382	4.654	4.372	-0.379	10.002	-7.815	-15.565
38	0.038	-16.143	18.085	10.956	6.893	0.913	-6.361	-7.021	-14.466
39	0.039	-14.357	2.265	-8.797	9.037	-4.154	-17.464	-13.934	-7.133
40	0.04	-9.421	24.396	-32.585	5.947	-11.693	-15.948	-11.905	-11.168
41	0.041	-11.974	19.783	-36.229	-6.136	-15.717	-21.559	-10.027	-10.711
42	0.042	-15.808	0.546	-34.04	-21.455	-12.549	-17.277	-8.494	-6.333
43	0.043	-7.386	-51.313	-21.726	-16.028	-13.799	-10.463	-13.519	-11.008
44	0.044	-6.63	-29.597	3.627	-28.565	-16.961	-7.095	-4.967	-7.319
45	0.045	-3.477	16.894	0.009	-17.846	-5.765	-10.855	-6.445	1.833
46	0.046	12.3	22.609	9.008	-31.081	-7.516	-18.47	-15.051	-4.828
47	0.047	0.444	16.946	17.074	-22.597	-11.953	-19.683	-16.266	-8.549
48	0.048	-10.394	1.66	14.365	-18.157	-13.257	-20.684	-11.635	-13.973
49	0.049	-8.629	-2.928	-11.503	-16.96	-14.537	-8.692	-14.32	-13.191
50	0.05	-17.468	-15.472	-21.679	-8.196	-15.594	-0.165	-15.233	-12.567
51	0.051	-22.118	-34.24	-24.805	0.07	-10.962	-4.714	-10.451	-16.681
52	0.052	-35.099	-44.323	-10.726	9.729	-6.126	-12.746	-11.086	-10.146
53	0.053	-33.369	-53.65	12.398	8.577	-10.372	-34.531	-8.235	-12.704
54	0.054	-31.823	-73.424	2.964	21.761	-4.739	-43.941	-1.329	-15.068
55	0.055	-21.767	-60.684	-11.285	-4.582	-4.139	-41.338	-6.224	-14.525
56	0.056	-22.931	-25.705	-24.139	-8.273	-2.19	-38.937	-7.049	-17.853
57	0.057	-16.945	9.425	-21.876	1.779	-5.083	-46.051	0.251	-13.836
58	0.058	-17.948	13.782	-19.813	-20.142	-3.711	-39.82	-2.696	-17.375
59	0.059	-17.038	-23.787	-33.423	-62.774	3.662	-34.165	-8.733	-12.987
60	0.06	-11.103	-18.81	-28.219	-44.616	0.597	-14.951	-13.607	-15.74
61	0.061	7.588	-5.506	-4.423	-17.046	-6.144	-7.545	-11.318	-19.821
62	0.062	9.831	-37.465	-1.169	-32.205	-3.596	-9.995	-17.936	-16.332
63	0.063	9.156	-25.064	1.902	-45.728	-7.63	-7.989	-10.042	-10.871
64	0.064	7.135	-21.304	-0.794	-49.711	-12.431	-2.316	-13.18	-12.798
65	0.065	-0.676	-4.157	-13.559	-30.869	-17.048	-0.709	-10.315	-14.715
66	0.066	-10.398	5.228	2.7	-20.76	-10.439	7.082	-9.564	-5.804
67	0.067	-4.038	-14.448	-3.711	-11.43	-12.924	19.892	-18.499	0.594
68	0.068	-22.052	-21.975	-13.428	-3.065	-10.57	14.511	-24.537	4.079
69	0.069	-45.282	-19.636	-31.49	8.23	-15.379	9.704	-8.505	3.12
70	0.07	-48.37	-51.601	-29.827	15.805	-7.981	2.378	-10.855	0.23
71	0.071	-28.632	-38.049	-25.247	4.241	-10.852	3.378	-4.493	-2.27
72	0.072	-10.83	16.142	-6.507	19.198	-6.561	2.056	-2.583	-9.614
73	0.073	-3.861	67.775	-4.001	5.633	-8.848	7.147	-4.343	-6.685
74	0.074	-6	47.85	-15.583	-3.103	-3.971	6.058	-2.824	4.749
75	0.075	-4.064	66.127	-4.903	-26.885	-0.651	-7.227	-4.199	-6.253
76	0.076	-19.935	105.012	0.924	10.937	-1.207	-1.551	-10.607	-4.88
77	0.077	-9.294	59.656	20.263	-4.093	5.795	-17.525	-2.304	-8.532
78	0.078	-11.25	-19.586	12.682	-26.868	2.944	10.054	-9.673	-9.68
79	0.079	-13.027	-8.642	1.037	-30.84	-8.415	6.279	-8.705	0.021
80	0.08	-21	-38.122	-9.631	18.346	-6.809	2.905	-4.448	-19.495
81	0.081	0.632	-118.765	-19.341	11.676	-8.116	-6.455	-10.06	-5.327
82	0.082	-8.705	-20.914	-45.665	-6.483	-9.235	-9.227	-9.475	-7.796
83	0.083	-11.46	-7.684	-26.894	21.238	-12.673	-27.09	-15.466	-10.071
84	0.084	-3.94	-67.133	4.064	-24.19	-22.309	-24.842	-16.239	-7.902
85	0.085	-1.614	-56.211	0.015	-42.346	-21.101	-22.782	-19.729	-17.535
86	0.086	-7.986	-26.518	-26.274	-25.918	-31.893	-24.782	-9.662	-19.245
87	0.087	-21.495	-53.115	-22.951	-30.976	-27.581	-19.613	-8.304	-17.666
88	0.088	-12.755	3.909	-38.582	0.985	-15.741	-18.11	-4.626	-13.365
89	0.089	-11.158	26.066	-18.794	38.569	-20.354	-19.509	-5.787	-17
90	0.09	-15.363	-61.348	4.467	-16.923	-13.172	-18.394	-11.017	-13.474
91	0.091	-29.63	-73.079	13.77	-24.253	-9.477	-10.109	-13.919	-18.654
92	0.092	-35.381	-83.9	-5.949	-17.621	-8.302	1.677	-2.505	-17.646
93	0.093	-47.516	-54.291	-29.141	-11.667	-0.93	-6.262	-0.95	-16.822
94	0.094	-58.476	-9.597	-38.385	-6.287	-5.748	-10.511	-2.298	-19.101
95	0.095	-45.453	-17.783	-30	-11.387	2.209	-1.583	-3.446	-29.896
96	0.096	-33.211	-10.397	-22.401	-15.918	5.341	4.44	-9.42	-25.203
97	0.097	-31.613	-16.872	-38.605	-3.547	-3.528	5.441	-16.757	-23.81
98	0.098	-12.8	-22.863	-53.454	-14.761	-2.336	0.648	-21.574	-4.219
99	0.099	-10.258	27.036	-28.243	-4.641	-5.398	-0.076	-20.769	-6.893
100	0.1	-3.274	7.139	-4.398	11.018	-2.461	-0.793	-10.095	-4.336
101	0.101	-1.149	1.207	23.882	-31.586	-10.368	-10.209	-8.71	-6.619
102	0.102	0.764	29.004	50.241	-37.543	-15.574	1.657	-12.346	-8.729
103	0.103	-4.501	14.035	53.567	-32.02	-18.462	0.162	-8.821	-2.916
104	0.104	-3.006	9.632	19.184	3.274	-14.197	-9.874	-7.812	-4.63
105	0.105	-4.412	22.05	-22.002	-1.165	-8.58	-11.015	-10.661	-6.157
106	0.106	1.944	40.917	-16.6	11.246	-7.997	7.006	-11.382	-4.778
107	0.107	5.422	10.056	-11.599	22.542	-7.424	4.522	-15.402	1.627
108	0.108	10.652	-35.626	-7.178	-8.353	-8.02	-2.406	-17.288	-1.832
109	0.109	13.563	-17.274	-19.579	-29.007	-13.838	-21.521	-15.315	-17.871
110	0.11	19.605	-11.718	-23.272	-2.687	-14.615	-24.009	-14.7	-20.162
111	0.111	7.473	-26.705	-19.973	-19.681	-11.144	-35.601	-8.86	-22.259
112	0.112	5.811	-31.034	-16.835	-16.511	-10.583	-41.988	-6.502	-28.058
113	0.113	-2.042	-85.149	-25.107	-36.189	-14.66	-32.343	-4.537	-19.344
114	0.114	-14.933	-92.428	-22.547	-7.906	-6.734	-27.156	-10.502	-23.982
115	0.115	-27.024	-45.539	-29.469	-4.231	-10.223	-12.867	-14.531	-22.62
116	0.116	-34.856	-15.086	-14.541	-14.313	-11.202	-7.09	-9.649	-18.942
117	0.117	-39.034	12.645	-8.724	-23.619	-10.235	-12.361	-7.669	-15.448
118	0.118	-42.645	17.679	7.172	-26.38	-2.3	-7.779	-10.528	-14.472
119	0.119	-43.77	31.214	5.059	-3.197	-5.392	-0.674	-7.007	-17.361
120	0.12	-27.701	-6.303	-4.624	-37.638	1.375	2.966	-6.563	-13.1
121	0.121	-16.074	-11.284	-20.49	-60.374	0.598	-0.551	-4.385	-10.78
122	0.122	-13.921	57.491	-26.874	2.173	-1.732	-14.52	-7.045	-15.623
123	0.123	-11.987	27.987	-36.541	11.086	1.741	-16.477	-1.193	-5.575
124	0.124	-17.212	-34.381	-24.333	-13.278	2.302	-7.784	-10.052	-12.748
125	0.125	-18.755	-91.175	-25.867	-35.356	-0.611	0.129	-11.17	-3.845
126	0.126	-17.376	-39.414	-15.782	-28.787	-8.547	-18.661	-10.161	-7.343
127	0.127	-8.446	7.556	1.26	-10.546	-16.874	-21.178	-11.093	-2.132
128	0.128	-7.229	-10.55	8.254	-26.975	-22.096	-18.884	-18.985	-8.922
129	0.129	-14.526	-49.302	-2.377	-1.815	-17.266	-21.029	-15.856	-8.164
130	0.13	-9.64	26.282	-0.443	57.768	-9.351	-19.117	-12.92	-12.241
131	0.131	3.561	-71.56	-12.646	-48.082	-6.267	-20.876	-12.111	-18.846
132	0.132	1.657	-5.926	-17.307	-33.784	-7.247	-19.343	-11.313	-12.857
133	0.133	-14.251	-41.659	-18.704	-20.66	-6.485	-3.489	-7.799	-7.256
134	0.134	-33.449	12.373	-25.118	-8.88	-12.111	-5.65	-4.481	-6.695
135	0.135	-35.991	2.364	-21.637	23.541	-15.618	0.125	-9.876	3.351
136	0.136	-42.965	-24.428	-16.413	33.316	-20.283	-8.61	-7.915	-0.941
137	0.137	-32.331	-16.267	-13.526	-11.471	-13.726	-22.95	-8.459	-12.778
138	0.138	-34.243	5.844	-12.757	-19.68	-11.225	-28.759	-5.519	-8.15
139	0.139	-28.993	12.478	-18.38	-27.077	-7.158	-23.514	-5.096	-3.903
140	0.14	-21.008	6.544	-10.432	-7.168	-9.087	-18.837	-6.418	-10.302
141	0.141	-19.622	34.189	-11.359	-37.602	-7.141	-25.96	-0.591	-6.824
142	0.142	-20.778	19.077	-12.28	34.549	-7.71	-22.223	-7.922	-12.047
143	0.143	-21.946	-12.855	-9.739	24.65	-9.05	-18.675	-10.796	-11.076
144	0.144	-8.058	41.395	-7.418	33.532	-11.35	-21.711	-8.246	-8.553
145	0.145	-2.322	-10.192	-3.942	41.626	-13.461	-14.889	-18.863	-10.863
146	0.146	2.851	-70.724	-4.537	-25.208	-13.047	-19.096	-14.586	-10.273
147	0.147	-5.157	2.667	-6.292	-34.19	-12.637	-19.803	-15.735	-18.97
148	0.148	-3.867	12.58	-14.248	-58.62	-15.528	-14.883	-16.889	-15.464
149	0.149	2.484	-49.878	-25.113	8.105	-13.581	-6.086	-13.781	-18.518
150	0.15	8.459	-74.168	-15.049	16.934	-7.772	-4.826	-12.808	-15.577
151	0.151	15.832	-111.048	-23.929	-40.071	1.139	-1.625	-15.305	-2.372
152	0.152	16.852	-90.994	-8.207	-77.131	4.627	-0.558	-14.509	7.343
153	0.153	24.856	-11.574	-18.785	-43.736	3.652	9.227	-11	-15.462
154	0.154	17.593	-0.765	-5.194	11.129	4.619	13.015	-15.624	-12.33
155	0.155	2.973	-30.367	21.134	-25.853	2.104	16.59	-17.343	-15.009
156	0.156	-20.382	-3.698	17.435	-59.343	4.432	13.575	-10.358	-12.465
157	0.157	-23.431	-44.348	14.132	-41.164	3.864	4.775	-9.377	-14.753
158	0.158	-26.079	-22.39	-1.548	-35.742	-3.481	8.353	-3.36	-16.845
159	0.159	-49.24	-29.139	-9.868	-10.63	-10.242	24.506	-7.412	-18.748
160	0.16	-52.291	1.132	-22.654	-15.154	-7.727	36.193	-9.331	-20.471
161	0.161	-49.547	-4.364	-29.639	-19.271	-10.044	42.652	-8.738	-3.038
162	0.162	-46.992	10.692	-31.777	-15.635	-14.876	48.536	-6.976	-0.691
163	0.163	-40.014	15.05	-25.977	8.147	-20.866	36.405	-4.443	-2.794
164	0.164	-59.203	27.297	-27.736	29.992	-23.183	19.046	-7.71	-8.562
165	0.165	-56.741	15.936	-19.812	49.718	-18.335	2.835	-12.526	-6.78
166	0.166	-35.706	19.19	1.838	42.151	-18.906	9.277	-11.926	-11.386
167	0.167	-16.072	34.872	-20.046	58.381	-18.316	15.119	-15.974	-9.993
168	0.168	-3.444	26.576	-17.357	34.924	-16.956	-11.172	-11.128	-16.329
169	0.169	8.028	-11.993	-9.81	-12.121	-9.586	-37.474	-13.058	-12.797
170	0.17	1.518	-50.781	-12.134	-86.025	-6.476	-47.507	-8.986	-13.711
171	0.171	11.105	-45.901	-5.752	-36.628	-5.493	-44.337	-5.501	-16.562
172	0.172	37.378	-32.561	0.028	-9.957	-1.223	-52.493	-5.107	-13.994
173	0.173	26.154	-36.692	-8.71	-34.388	2.843	-49.837	-6.268	-14.724
174	0.174	9.169	-32.98	-16.697	-12.306	-5.089	-42.748	-8.2	-19.511
175	0.175	-12.633	-22.961	-15.353	-32.213	-12.442	-49.006	-10.144	-14.825
176	0.176	-26.697	-51.289	-6.454	-50.397	-9.541	-50.83	-10.353	-15.357
177	0.177	-39.408	-55.006	-12.439	-33.949	-13.812	-31.39	-11.727	-14.927
178	0.178	-37.033	-3.53	-13.392	-28.944	-8.227	-18.54	-9.807	-15.275
179	0.179	-26.357	33.431	-14.336	-6.138	-7.663	-16.133	-9.642	-11.18
180	0.18	-24.42	26.841	-15.112	-2.068	-12.317	-22.456	-9.081	-13.661
181	0.181	-1.575	20.899	-15.894	9.292	-11.74	-28.221	-6.388	-14.019
182	0.182	39.264	59.54	-7.992	-0.781	-10.39	-22.951	-11.43	-13.61
183	0.183	22.814	74.625	-2.81	2.343	-10.775	-14.981	-13.374	-8.352
184	0.184	7.7	5.905	-3.809	16.533	-5.939	-7.751	-9.316	-7.739
185	0.185	-15.166	-23.62	-11.776	3.812	-4.013	-4	-11.838	-0.358
186	0.186	-19.241	-86.093	-19.156	6.204	-6.925	-7.397	-12.232	-3.228
187	0.187	-53.337	-94.21	-20.153	-0.123	-4.426	-10.432	-11.85	-12.881
188	0.188	-39.824	-42.532	-20.947	-9.749	-8.88	-21.238	-9.92	-11.71
189	0.189	-52.22	-35.924	-20.169	-7.989	-11.786	-25.484	-10.307	-10.538
190	0.19	-33.424	-17.72	-25.006	-31.758	-8.304	-19.074	-5.468	-11.493
191	0.191	-16.339	-23.153	-25.577	-41.791	-5.987	-25.014	-10.307	-18.261
192	0.192	-6.981	-28.188	-21.486	-32.492	-8.891	-15.295	-8.372	-14
193	0.193	18.635	-41.765	-13.531	-29.727	-10.83	-14.081	-13.799	-13.227
194	0.194	28.768	-21.109	-10.037	-11.88	-11.222	-3.208	-10.328	-15.164
195	0.195	19.56	5.206	6.045	9.263	-14.13	1.053	-8.4	-15.748
196	0.196	39.359	1.83	8.36	12.006	-10.462	-7.847	-7.84	-8.015
197	0.197	21.592	-7.576	1.956	-11.265	-9.117	-18.726	-9.201	-13.247
198	0.198	0.521	-21.715	-0.003	-20.6	-9.509	-23.032	-13.657	-12.295
199	0.199	-13.582	-24.246	-1.771	10.486	-5.067	-26.766	-7.083	-11.529
200	0.2	-47.054	-35.91	-6.423	39.535	-9.14	-25.653	-9.6	-15.601
201	0.201	-69.878	-67.873	-13.579	-9.585	-11.653	-20.492	-11.925	-12.123
202	0.202	-73.95	-8.291	-22.496	-16.132	-4.292	-13.777	-16.765	-7.471
203	0.203	-85.205	48.659	-16.525	2.063	-9.52	-13.079	-10.765	-8.046
204	0.204	-68.204	-2.866	-21.792	-36.624	-6.626	-0.985	-11.536	-6.707
205	0.205	-39.989	30.798	-26.683	-41.573	-5.861	7.618	-10.951	-8.077
206	0.206	-21.271	0.554	-24.199	-27.979	-11.495	2.852	-7.656	-12.933
207	0.207	-31.405	39.36	-23.451	-32.025	-8.038	4.09	-14.225	-11.009
208	0.208	-28.357	44.368	-21.544	-13.24	-11.364	0.321	-9.962	-11.603
209	0.209	-14.261	3.109	-15.574	-3.124	-4.825	1.412	-10.725	-11.229
210	0.21	-6.72	-24.629	-9.991	0.065	-9.118	4.401	-7.231	-7.958
211	0.211	-22.954	-59.849	-11.957	-19.598	-6.832	-4.631	-10.509	-13.779
212	0.212	-3.745	-9.51	-10.035	-27.067	-8.806	10.895	-7.6	-14.562
213	0.213	19.518	-2.913	-4.612	-29.334	-8.265	21.368	-12.434	-13.999
214	0.214	22.651	3.142	-6.54	-10.117	-6.567	30.837	-17.088	-15.975
215	0.215	14.355	-35.508	2.177	-2.491	-9.116	25.388	-16.523	-10.605
216	0.216	42.655	-40.532	3.359	-4.752	-10.501	33.091	-8.607	-5.825
217	0.217	61.48	-36.097	6.476	1.638	-5.686	22.796	-2.629	-13.246
218	0.218	44.52	26.427	-4.371	-15.823	-10.352	23.723	-5.741	-10.404
219	0.219	22.717	35.313	-11.521	-27.491	-12.112	5.491	-6.709	-16.468
220	0.22	3.037	43.397	-17.89	-59.518	-10.764	-33.269	-4.202	-10.924
221	0.221	-25.185	65.386	-11.902	8.969	-10.385	-105.701	-9.827	-10.413
222	0.222	-59.218	-22.127	-10.964	58.264	-5.559	-76.326	-7.907	-8.551
223	0.223	-82.057	-129.57	3.736	-4.249	-7.499	-49.828	-8.501	-9.202
224	0.224	-86.15	-86.452	-19.67	-28.69	-8.086	-41.889	-7.935	-8.879
225	0.225	-67.423	-73.309	-22.752	-21.442	-10.615	-19.997	-4.47	-11.253
226	0.226	-50.466	-37.666	-25.461	-1.631	-7.347	-13.582	-2.171	-12.455
227	0.227	-28.679	-26.797	-12.683	28.718	-2.525	-7.722	-8.003	-8.041
228	0.228	-9.036	-36.647	-19.661	12.253	-12.612	-13.258	-3.965	-9.816
229	0.229	8.67	-45.513	-9.041	-2.904	-11.273	1.742	-8.827	-14.688
230	0.23	1.624	-37.334	-7.127	-71.642	-10.127	15.193	-9.434	-14.126
231	0.231	7.937	-0.348	1.56	-22.363	-6.66	2.695	-13.522	-13.571
232	0.232	2.08	6.26	3.077	-31.312	-14.037	6.278	-13.939	-17.077
233	0.233	0.309	-11.857	-9.917	-39.479	-9.219	-17.599	-13.589	-13.81
234	0.234	-4.4	-50.521	-11.698	-17.478	-8.457	-26.935	-12.466	-10.926
235	0.235	-17.453	-15.318	-13.298	-10.964	-9.244	-35.271	-15.218	-12.877
236	0.236	1.767	-10.927	-6.196	-5.032	-5.777	-22.521	-15.64	-11.726
237	0.237	9.188	1.327	-12.638	-32.793	-10.437	-10.957	-14.893	-12.509
238	0.238	-12.046	-2.486	-30.69	-7.751	-8.707	-0.368	-16.273	-10.595
239	0.239	-31.9	7.473	-28.214	-21.457	-7.37	-10.124	-17.074	-11.965
240	0.24	-44.772	16.678	-25.933	-0.907	-7.002	-36.525	-15.553	-12.558
241	0.241	-47.174	13.92	-36.624	-4.757	-9.919	-25.357	-12.091	-10.44
242	0.242	-40.868	11.396	-26.985	5.181	-9.547	-28.687	-11.732	-11.817
243	0.243	-35.118	-0.226	-14.829	-4.17	-9.176	-13.024	-9.615	-11.229
244	0.244	-29.942	-6.606	-19.507	-12.507	-11.315	6.696	-11.572	-10.651
245	0.245	-9.288	14.637	2.142	-4.954	-8.614	4.175	-7.332	-9.676
246	0.246	4.748	0.342	5.218	6.655	-8.044	25.447	-14.314	-11.413
247	0.247	2.159	-28.079	2.478	0.254	-10.763	18.443	-13.364	-11.213
248	0.248	-4.92	-16.92	-5.108	9.884	-8.641	16.267	-10.868	-14.296
249	0.249	5.614	-27.001	-26.24	-16.481	-7.868	2.668	-10.118	-15.445
250	0.25	-4.169	-42.731	-23.589	-27.734	-12.124	4.363	-8.195	-14.268
251	0.251	7.884	-45.48	-10.87	-58.751	-11.542	-9.992	-10.149	-15.415
252	0.252	12.373	-63.346	10.174	-38.171	-3.608	-4.191	-9.586	-10.553
253	0.253	2.165	-61.009	7.406	-12.001	-4.765	8.022	-9.22	-12.459
254	0.254	-6.88	-71.576	20.11	-22.199	-7.86	0.121	-12.524	-10.498
255	0.255	-13.004	-42.524	8.422	-19.293	-3.014	1.511	-12.153	-10.282
256	0.256	-18.131	12.289	-10.821	-11.169	-2.237	-17.984	-11.001	-14.324
257	0.257	-34.267	74.792	-18.447	11.913	0.086	-49.095	-6.555	-12.946
258	0.258	-41.312	83.707	-30.136	-16.418	-4.743	-61.427	-8.311	-14.276
259	0.259	-64.8	75.62	-32.332	-27.658	-14.806	-19.779	-11.804	-8.442
260	0.26	-67.961	23.948	-34.333	-17.591	-10.538	-3.315	-15.105	-12.485
261	0.261	-65.295	-9.589	-43.09	-20.716	-9.374	1.739	-8.538	-5.879
262	0.262	-37.054	-3.75	-44.701	-1.049	-10.53	6.206	-7.579	-1.597
263	0.263	-18.287	-42.619	-31.8	6.417	-9.561	10.301	2.091	9.076
264	0.264	-14.987	-37.786	-24.523	-8.594	-14.39	-0.861	0.916	4.847
265	0.265	-18.089	-15.189	-22.856	2.945	-10.121	-10.843	-2.581	8.552
266	0.266	-4.013	-3.156	-5.517	22.055	-12.434	-7.657	-1.625	5.105
267	0.267	-6.541	-29.915	1.383	45.215	-10.492	-4.869	-10.527	-2.211
268	0.268	0.419	-20.273	-13.567	10.709	-9.901	-22.6	-18.847	-7.017
269	0.269	2.538	-29.843	-11.695	-2.882	-12.79	-20.202	-11.494	-2.729
270	0.27	8.304	-27.143	7.594	42.954	-7.944	-13.728	-6.659	-5.022
271	0.271	6.531	-39.585	20.294	-48.612	-5.999	-7.845	-4.147	-5.568
272	0.272	30.293	-22.981	-0.882	-61.746	-10.047	-19.995	-8.221	-7.474
273	0.273	20.167	-16.396	-26.515	-26.086	-7.517	-18.369	-10.158	-14.021
274	0.274	4.412	-25.97	-29.882	28.1	-9.824	-13.998	-9.577	-25.412
275	0.275	1.643	-52.153	-14.312	18.197	-6.908	-10.196	-7.841	-26.932
276	0.276	-5.934	-55.655	-11.689	-62.544	-9.606	-18.371	-7.458	-25.553
277	0.277	-3.627	-31.723	-4.214	-51.733	-5.333	-10.865	-9.784	-24.371
278	0.278	-1.488	-3.349	2.684	-2.416	-7.827	-11.698	-10.172	-20.866
279	0.279	-11.141	0.417	-3.778	-11.399	-7.427	-5.614	-9.013	-26.069
280	0.28	-16.328	3.798	-5.77	12.9	-9.547	6.651	-10.947	-19.282
281	0.281	-20.939	-17.96	-0.584	-9.303	-3.532	-9.114	-6.113	-18.496
282	0.282	-19.56	-37.492	-2.158	-29.284	-4.288	-15.366	-5.537	-14.417
283	0.283	-15.873	-14.04	4.982	-11.105	-11.632	-24.885	-7.484	-13.823
284	0.284	-17.029	-23.05	6.113	-5.694	-6.778	-36.886	-2.068	-14.382
285	0.285	-0.961	-8.701	0.067	-20.745	-4.247	-19.304	-11.548	-13.783
286	0.286	-12.574	14.761	-11.831	-7.147	-8.294	1.891	-17.939	-17.247
287	0.287	-23.219	24.269	-13.455	5.273	-10.214	4.739	-16.775	-11.808
288	0.288	-25.15	38.597	-23.611	24.032	-8.268	17.634	-13.675	-13.725
289	0.289	-37.359	20.967	-20.018	13.966	-8.836	15.393	-12.7	-13.124
290	0.29	-29.446	0.033	-16.616	4.68	-9.21	0.537	-13.464	-13.692
291	0.291	-13.602	-36.792	-21.904	-37.867	-6.872	-13.04	-12.679	-5.747
292	0.292	-28.523	-31.654	-17.136	-68.234	-8.026	-21.799	-22.144	-23.736
293	0.293	-18.854	-45.11	-14.687	-84.659	-14.016	-10.822	-15.74	-10.96
294	0.294	-17.11	17.5	-18.81	-69.516	-13.233	-12.168	-14.558	-17.923
295	0.295	-2.77	116.062	-15.384	-37.479	-10.901	-0.23	-13.573	-11.533
296	0.296	-16.27	76.632	-12.144	-25.072	-7.409	7.865	-10.646	-5.725
297	0.297	-7.508	-30.75	-15.074	-13.808	-7.98	6.63	-9.858	-14.433
298	0.298	-28.158	-73.907	-20.907	-17.024	-12.039	7.89	-9.062	-9.794
299	0.299	-36.421	-34.437	-8.758	-7.687	-10.673	1.972	-12.524	-11.156
300	0.3	-23.578	-46.265	-17.529	23.482	-12.983	-5.328	-9.21	-10.005
301	0.301	-11.903	-35.449	-25.516	35.903	-10.071	-19.973	-10.924	-13.5
302	0.302	-9.709	-45.319	-21.298	39.573	-8.906	-30.558	-9.552	-12.544
303	0.303	-3.851	-54.26	-6.999	29.52	-10.049	-32.431	-9.917	-9.651
304	0.304	4.899	-46.162	-5.106	38.85	-11.58	-20.173	-7.769	-5.404
305	0.305	6.473	-38.849	-3.387	36.177	-7.703	-24.74	-12.206	-7.735
306	0.306	-0.669	-18.936	-4.952	-2.262	-8.081	-23.332	-11.606	-11.234
307	0.307	-4.336	-12.916	-6.292	-52.088	-12.524	-24.461	-9.074	-9.313
308	0.308	-7.84	-40.548	-12.667	-71.916	-5.936	-13.627	-7.697	-11.07
309	0.309	-4.766	-35.514	-9.192	-65.881	-8.451	8.039	-8.059	-5.285
310	0.31	-19.516	-3.594	-20.996	-27.148	-6.133	-1.174	-3.593	-7.618
311	0.311	-51.491	58.88	-9.965	-1.916	-6.717	-3.782	-10.155	-9.574
312	0.312	-37.965	85.517	-8.627	2.595	-4.782	-6.192	-9.36	-12.884
313	0.313	-33.889	93.568	0.247	23.383	-11.362	-27.181	-7.015	-11.164
314	0.314	-22.613	100.822	-8.08	4.698	-10.585	-35.406	-8.922	-9.823
315	0.315	1.271	134.196	-2.838	-12.272	-9.812	-42.898	-8.312	-13.134
316	0.316	-20.519	164.466	-17.516	-2.939	-7.871	-26.596	-11.198	-10.253
317	0.317	-23.136	114.482	-32.375	-5.618	-7.292	-28.684	-8.668	-11.435
318	0.318	-40.845	13.607	-26.525	-28.772	-12.701	-26.719	-10.016	-7.98
319	0.319	-33.772	-203.143	-28.228	-37.978	-7.857	-42.589	-8.847	-12.08
320	0.32	-48.566	-420.117	-20.248	-46.272	-7.273	-44.735	-7.673	-10.756
321	0.321	-46.527	-335.731	-7.212	-28.412	-11.327	-38.959	-7.269	-7.497
322	0.322	-34.252	-207.635	-1.911	-16.809	-6.47	-16.159	-12.087	-10.432
323	0.323	-13.45	-137.994	-3.41	-23.238	-8.398	-6.933	-14.01	-7.757
324	0.324	-10.676	-74.516	0.879	-9.662	-7.807	1.34	-6.644	-9.727
325	0.325	-3.076	-55.372	-16.116	6.279	-7.413	3.859	-7.598	-9.954
326	0.326	8.57	32.084	-23.034	8.476	-8.759	6.183	-6.809	-9.213
327	0.327	6.444	47.901	-12.333	25.909	-10.885	21.059	-14.151	-7.88
328	0.328	8.356	62.159	-10.338	37.564	-10.487	50.06	-9.304	-11.572
329	0.329	3.093	48.907	-15.504	18.456	-4.674	54.109	-15.298	-9.067
330	0.33	-4.885	37.018	-26.482	15.957	-10.282	20.03	-9.678	-7.718
331	0.331	2.233	-17.297	-27.788	-19.016	-8.345	-21.199	-10.25	-11.779
332	0.332	3.351	-27.369	-28.89	-44.173	-7.756	-37.668	-4.239	-13.132
333	0.333	-0.15	-72.264	-25.365	-39.698	-8.326	-72.926	-9.839	-16.412
334	0.334	-7.504	-31.767	-9.258	-52.096	-6.967	-41.048	-11.761	-12.334
335	0.335	-12.347	-9.857	25.82	-40.899	-9.281	13.068	-7.097	-15.811
336	0.336	0.846	9.949	10.769	-17.211	-6.373	-9.057	-11.154	-15.413
337	0.337	-4.933	27.996	15.252	4.516	-6.753	10.815	-8.638	-14.247
338	0.338	-6.666	33.264	-5.437	12.782	-7.91	41.113	-11.92	-15.396
339	0.339	-14.593	38.122	-1.761	-4.996	-7.132	46.431	-12.303	-11.128
340	0.34	-13.236	42.431	-11.835	-11.899	-10.417	71.494	-9.58	-10.724
341	0.341	-12.067	46.483	-8.751	-5.345	-5.576	75.847	-11.501	-10.32
342	0.342	-10.87	35.11	-0.439	-7.209	-7.506	55.039	-9.93	-7.394
343	0.343	-9.874	4.076	2.088	-33.522	-8.074	-1.767	-10.695	-11.062
344	0.344	-16.605	24.718	-4.854	-75.071	-9.433	-91.474	-9.323	-10.653
345	0.345	-22.575	28.327	1.583	8.241	-7.108	-103.388	-12.011	-11.801
346	0.346	-20.205	18.248	-19.618	-3.47	-8.263	-49.297	-8.502	-12.935
347	0.347	-28.083	8.865	-22.232	-35.864	-7.087	-39.519	-13.311	-8.642
348	0.348	-33.222	17.001	-14.621	-6.148	-11.332	-30.697	-9.992	-11.132
349	0.349	-34.132	9.256	-12.231	2.845	-10.935	-22.658	-11.71	-9.753
350	0.35	-33.283	-7.196	-14.282	-21.455	-11.311	-30.117	-13.039	-9.335
351	0.351	-25.833	-26.586	-12.269	0.696	-6.463	-36.814	-5.659	-11.245
352	0.352	-14.874	-3.532	-13.947	7.347	-12.45	-30.934	-10.862	-10.059
353	0.353	-16.103	-6.719	-2.841	1.467	-13.212	-25.624	-7.931	-12.163
354	0.354	-12.309	-4.155	-15.706	-3.9	-6.624	-40.829	-7.13	-12.914
355	0.355	-11.057	-1.778	-31.475	-29.045	-7.389	-18.079	-11.168	-8.636
356	0.356	-7.874	-8.845	-63.307	-42.566	-8.154	-14.096	-7.663	-14.034
357	0.357	6.902	-6.783	-49.675	-21.884	-7.569	-2.948	-10.932	-12.088
358	0.358	4.833	-0.938	-28.889	12.115	-8.147	0.274	-13.815	-8.783
359	0.359	6.822	-27.25	-25.134	7.64	-9.881	-34.224	-8.951	-14.192
360	0.36	12.076	-61.334	-14.997	-21.369	-7.363	-38.697	-12.218	-9.34
361	0.361	1.037	-56.859	0.74	-10.145	-8.711	-34.661	-10.444	-7.396
362	0.362	-3.24	-44.409	14.941	-13.431	-9.869	-31.012	-10.815	-6.803
363	0.363	-22.772	-48.026	7.465	-16.485	-10.25	-20.972	-11.184	-10.277
364	0.364	-42.478	-30.944	-4.066	-8.154	-9.865	0.858	-14.068	-11.621
365	0.365	-39.896	-9.035	-10.379	9.569	-10.64	-1.881	-8.827	-12.77
366	0.366	-37.478	-51.641	-8.379	21.125	-6.195	0.605	-8.228	-18.762
367	0.367	-39.546	-69.759	-6.596	-10.728	-13.553	7.571	-8.797	-17.974
368	0.368	-41.432	-86.211	-14.497	-51.831	-8.713	13.981	-14.208	-13.901
369	0.369	-39.648	-51.155	-15.804	-13.013	-7.941	23.68	-10.717	-15.827
370	0.37	-31.644	-65.011	-22.129	-7.955	-10.266	28.911	-11.292	-15.24
371	0.371	-18.595	-36.319	-20.874	-21.458	-15.103	27.375	-11.864	-13.496
372	0.372	-16.746	-10.219	-15.534	7.655	-7.75	28.765	-8.369	-12.134
373	0.373	-8.69	-27.297	-16.39	-18.548	-8.718	9.281	-9.721	-14.452
374	0.374	-15.713	-17.989	-15.517	-15.145	-7.941	-33.239	-10.878	-17.354
375	0.375	-6.68	-26.24	-11.362	-24.329	-7.173	-27.179	-9.704	-12.898
376	0.376	9.115	7.34	-13.229	-32.543	-5.243	-10.658	-7.755	-14.634
377	0.377	24.135	30.351	-9.879	-29.933	-9.892	-5.555	-7.545	-13.275
378	0.378	26.172	59.541	-6.899	5.187	-8.153	-19.035	-4.829	-9.987
379	0.379	14.07	33.412	-8.184	20.387	-6.804	-14.893	-7.522	-12.896
380	0.38	3.108	50.576	-7.729	-2.38	-6.414	-18.508	-9.064	-10.96
381	0.381	-1.106	72.537	-13.483	18.392	-8.555	-21.778	-8.279	-6.705
382	0.382	-20.628	29.97	-1.247	-15.633	-11.273	-12.518	-10.196	-9.225
383	0.383	-28.957	-0.418	-2.932	25.614	-11.664	-4.219	-11.725	-10.581
384	0.384	-21.455	-5.867	-10.805	31.086	-10.125	3.292	-13.847	-4.003
385	0.385	-37.769	-20.941	-12.082	76.611	-6.263	5.636	-9.578	-6.905
386	0.386	-35.683	1.926	-10.809	82.653	-11.113	12.095	-7.824	-4.395
387	0.387	-22.174	-2.052	0.136	-0.51	-9.188	21.827	-10.336	-6.716
388	0.388	-17.006	9.25	7.386	-60.084	-7.457	27.124	-4.908	-7.293
389	0.389	-15.522	-42.202	16.312	-92.566	-8.826	3.416	-11.486	-11.93
390	0.39	-8.429	-153.261	15.185	-161.683	-7.483	-13.524	-10.716	-11.341
391	0.391	-17.406	-41.966	5.532	-80.991	-7.891	-22.704	-16.336	-10.947
392	0.392	-18.648	-85.089	-8.761	-26.725	-13.903	-25.328	-8.408	-11.335
393	0.393	-19.699	-71.858	-18.403	-56.235	-4.239	-12.504	-9.386	-11.718
394	0.394	-5.071	-12.231	-37.736	-47.272	-7.927	-10.198	-10.368	-9.005
395	0.395	-11.539	-1.382	-55.508	-6.642	-9.106	-12.407	-12.89	-14.808
396	0.396	-29.023	8.506	-48.513	-13.903	-12.224	-14.403	-12.12	-17.133
397	0.397	-40.721	-0.382	-16.607	6.082	-11.272	-26.603	-11.536	-15.198
398	0.398	-25.915	-8.513	-21.105	12.094	-10.521	-18.696	-6.895	-10.558
399	0.399	-35.706	28.454	-17.079	17.568	-9.769	-11.576	-10.953	-15.985
400	0.4	-34.066	48.374	-20.804	22.678	-9.216	-7.931	-9.596	-11.152
401	0.401	-38.788	5.77	-10.756	27.168	-8.663	-13.991	-8.243	-13.089
402	0.402	-34.606	-55.235	-13.872	-26.991	-8.104	-23.714	-12.304	-11.355
403	0.403	-20.358	1.655	-22.221	10.009	-5.616	-14.844	-11.919	-8.848
404	0.404	4.727	9.009	-19.702	29.977	-7.978	-18.348	-9.604	-6.527
405	0.405	1.359	-10.93	-17.37	-0.378	-5.874	-19.301	-9.995	-10.596
406	0.406	4.38	-16.895	-6.742	5.052	-3.967	-14.399	-9.622	-5.759
407	0.407	1.618	-89.055	-4.841	0.003	-6.711	-16.843	-6.929	-10.421
408	0.408	-0.94	-59.452	-10.071	-31.9	-6.938	-17.523	-11.785	-8.689
409	0.409	15.274	-14.77	-5.407	-44.216	-6.195	-22.263	-11.226	-9.096
410	0.41	25.885	-22.964	-4.06	12.537	-8.746	-21.608	-15.897	-9.519
411	0.411	8.42	-15.701	-7.717	20.685	-7.992	-19.793	-8.186	-15.367
412	0.412	-7.864	-9.208	-6.549	-16.245	-10.737	-20.148	-9.181	-14.642
413	0.413	-18.568	-15.272	-11.721	17.259	-8.837	-16.849	-10.18	-14.113
414	0.414	-32.193	-20.716	-12.639	59.828	-9.645	-18.949	-9.441	-14.739
415	0.415	-37.518	34.872	-4.705	9.886	-5.212	-12.92	-11.802	-13.035
416	0.416	-23.282	-61.474	0.525	-90.968	-7.168	-15.393	-8.356	-15.591
417	0.417	-13.699	-48.311	-4.312	-105.278	-12.615	-27.533	-5.102	-12.347
418	0.418	-19.034	11.281	-8.582	-92.107	-12.065	-15.302	-6.881	-11.228
419	0.419	-30.2	0.464	-19.254	-8.739	-8.804	-4.242	-6.542	-12.422
420	0.42	-43.287	-48.785	-35.152	-19.596	-11.736	-2.851	-9.878	-8.967
421	0.421	-48.601	13.807	-37.307	-29.471	-12.15	-9.213	-12.828	-11.896
422	0.422	-40.726	22.106	-27.652	-38.404	-9.868	-10.354	-9.205	-12.301
423	0.423	-33.606	44.344	-18.95	-30.281	-13.967	1.46	-11.576	-8.836
424	0.424	-24.705	51.096	-11.012	-8.264	-7.03	-0.112	-13.765	-14.665
425	0.425	-13.838	33.056	-6.754	-1.698	-8.029	-10.271	-14.999	-15.459
426	0.426	-12.446	16.704	-5.602	4.278	-10.569	-11.519	-16.234	-13.535
427	0.427	-8.716	11.742	-11.607	9.676	-12.916	-3.245	-12.826	-8.907
428	0.428	-7.521	-29.396	-6.394	-5.434	-9.467	-2.311	-16.196	-9.499
429	0.429	-4.41	-12.867	-11.25	-0.962	-12.785	-1.395	-11.428	-12.99
430	0.43	2.365	-7.782	-5.267	-5.001	-5.071	-2.219	-10.929	-10.678
431	0.431	12.044	5.804	0.325	-8.694	-8.201	5.082	-16.427	-13.591
432	0.432	23.848	1.786	-10.537	-11.993	-11.14	-7.743	-13.043	-15.535
433	0.433	34.876	-9.435	-12.102	-21.312	-8.667	-9.505	-8.492	-15.159
434	0.434	21.897	-19.514	-13.47	-12.977	-7.938	-20.541	-12.656	-14.398
435	0.435	-4.429	-16.46	-22.387	4.813	-8.561	-19.184	-11.406	-9.954
436	0.436	-8.12	-53.491	-35.577	11.758	-8.011	-20.341	-7.051	-14.616
437	0.437	-4.831	-38.399	-19.739	35.128	-9.799	-19.197	-11.212	-14.042
438	0.438	-7.911	-6.489	12.165	25.708	-7.326	-22.314	-8.801	-17.541
439	0.439	-16.203	-18.881	-1.423	45.289	-10.659	-21.368	-4.447	-13.105
440	0.44	-13.662	-22.609	-5.527	11.648	-5.86	-29.366	-1.665	-11.388
441	0.441	-11.292	-46.485	-9.233	-57.236	-9.583	-19.98	-6.615	-6.57
442	0.442	-13.377	-87.347	-12.546	-67.15	-11.567	-16.979	-4.804	-9.875
443	0.443	-19.143	-59.665	-3.305	-40.442	-13.364	-6.25	-4.336	-12.79
444	0.444	-24.337	-34.377	-23.105	0.199	-8.575	-4.963	-12.369	-11.439
445	0.445	-38.609	-38.643	-15.62	-21.836	-3.991	-6.157	-15.956	-9.12
446	0.446	-17.282	-42.545	10.081	-1.845	-11.785	6.973	-19.162	-12.032
447	0.447	-14.544	-31.172	20.129	4.191	-4.484	33.222	-16.376	-6.045
448	0.448	-1.745	-27.752	10.833	-12.218	-9.369	44.329	-20.754	-6.824
449	0.449	-13.308	-18.349	13.528	-27.289	-5.157	34.153	-16.803	-9.145
450	0.45	-28.154	-15.507	-19.966	-13.748	-5.977	43.309	-14.796	-13.404
451	0.451	-20.751	-9.586	-15.55	6.934	-7.957	17.632	-12.974	-9.919
452	0.452	-14.893	-17.113	-11.482	-4.364	-8.58	7.441	-13.656	-9.339
453	0.453	-16.58	-19.506	-30.246	-14.545	0.282	-1.926	-8.343	-17.083
454	0.454	-11.867	-8.868	-40.308	-17.716	-8.665	-38.834	-11.922	-13.984
455	0.455	-16.03	-34.036	-24.621	-20.452	-7.543	-53.886	-8.724	-13.013
456	0.456	-32.961	-23.959	-21.912	-2.672	-4.486	-49.407	-5.911	-5.076
457	0.457	-30.531	10.523	-24.418	-23.783	-7.432	-53.462	-9.481	-10.296
458	0.458	-32.553	24.035	-22.097	-32.145	-9.991	-49.756	-9.945	-1.398
459	0.459	-38.249	36.409	4.614	-21.526	-9.254	-46.437	-3.448	4.604
460	0.46	-22.262	32.779	-14.552	-19.047	-18.772	-37.142	-6.426	7.701
461	0.461	-45.571	36.126	3.248	-21.408	-7.009	5.435	-9.017	8.665
462	0.462	-17.236	26.868	-31.777	-15.111	-8.601	23.606	-8.31	4.404
463	0.463	-13.505	-4.245	-36.818	6.044	-9.993	7.107	-7.788	-7.789
464	0.464	-3.409	-41.732	-4.927	8.638	-21.834	12.1	-8.429	-16.494
465	0.465	-6.48	-6.457	-17.344	21.366	-17.224	-10.804	-7.899	-14.943
466	0.466	7.664	-10.848	-13.685	-13.688	-7.192	-23.238	-11.435	-13.581
467	0.467	20.466	1.511	-3.612	-38.864	-10.903	-12.047	-12.835	-14.731
468	0.468	36.759	-24.795	-0.517	-16.075	-7.454	-8.834	-8.809	-18.203
469	0.469	21.893	-48.536	-3.248	-3.758	-8.45	-18.161	-10.2	-21.283
470	0.47	0.622	-26.64	-10.836	-15.017	-11.376	-15.478	-10.62	-20.305
471	0.471	-13.508	-63.619	-13.23	-5.02	-3.466	-23.069	-7.751	-22.805
472	0.472	-26.284	-38.415	-19.658	-8.113	-4.459	-20.807	-11.459	-18.736
473	0.473	-47.364	-42.835	-25.477	0.274	-9.312	-14.477	-6.06	-15.249
474	0.474	-67.087	-13.78	-20.256	-22.884	-8.558	10.627	0.503	-18.531
475	0.475	-54.294	20.262	-9.209	-19.719	-14.177	7.282	-2.023	-19.107
476	0.476	-47.291	52.129	-13.46	-22.359	-12.251	-14.646	-4.35	-14.264
477	0.477	-19.577	31.31	-7.064	-19.861	-7.617	-23.021	-3.764	-16.191
478	0.478	-8.303	27.532	-3.573	-22.232	-11.7	-15.534	-13.82	-15.599
479	0.479	-11.533	3.62	-8.767	-20.203	-11.325	-13.251	-9.555	-14.233
480	0.48	-20.763	6.634	-7.769	-6.651	-5.914	-11.163	-13.214	-12.872
481	0.481	-17.999	-7.564	-10.254	-4.888	-6.488	-13.13	-0.032	-9.96
482	0.482	-25.491	-20.334	-9.448	-15.878	-4.552	-29.039	-8.716	-11.889
483	0.483	-13.838	-31.955	-16.016	-22.972	-2.805	-31.23	-7.137	-9.952
484	0.484	-7.436	-12.823	-20.286	-3.389	-5.316	-29.34	-5.744	-11.492
485	0.485	-5.52	-5.278	-8.096	16.394	-12.661	-27.612	-12.092	-7.026
486	0.486	-7.309	-40.331	-6.361	13.93	-2.973	-6.897	-10.886	-14.358
487	0.487	-5.798	-25.339	-4.835	7.008	-6.634	-4.167	-7.738	-9.504
488	0.488	-10.106	-29.855	5.219	-7.827	-5.462	-6.64	-12.534	-10.27
489	0.489	-3.78	-25.848	1.566	-13.623	-10.673	5.02	0.682	-6.195
490	0.49	-14.682	-59.979	-16.413	-15.334	-3.879	15.715	-8.936	-9.663
491	0.491	-16.094	8.663	-29.179	-39.127	-4.628	6.113	-3.641	-12.938
492	0.492	-9.754	-40.759	-17.566	-22.106	-3.829	14.935	-8.226	-13.501
493	0.493	-1.451	-103.348	-11.176	-31.413	-3.226	-8.722	-21.122	-19.287
494	0.494	-6.702	-78.969	-16.95	-34.102	0.09	-32.315	-15.83	-15.206
495	0.495	-3.83	-42.026	-36.284	-21.271	-8.783	-28.956	-11.119	-11.705
496	0.496	-8.137	-22.169	-33.742	-9.622	-9.902	8.241	-3.886	-9.75
497	0.497	-8.939	-16.2	-7.966	-3.188	-13.355	33.601	-2.65	-11.484
498	0.498	-12.45	-10.809	-4.635	6.567	-12.341	29.364	-6.059	-11.856
499	0.499	-19.815	-5.784	-1.51	22.476	-11.329	41.958	-2.889	-12.233
500	0.5	-8.992	7.77	12.659	24.63	-10.508	30.901	-9.577	-9.316
501	0.501	-10.371	36.814	-15.607	45.953	-11.236	14.002	-17.423	-8.141
502	0.502	-6.717	55.621	-19.292	26.277	-11.776	-32.942	-14.239	-5.415
503	0.503	-7.894	31.834	-16.016	8.503	-7.092	-120.344	-18.978	-8.295
504	0.504	-15.262	22.529	-19.134	-26.49	-12.459	-84.656	-16.35	-7.902
505	0.505	-26.111	-20.065	-5.046	-51.592	-10.484	-52.067	-15.476	-10.597
506	0.506	-33.293	-38.306	-7.59	-47.111	-5.793	-22.338	-14.792	-10.382
507	0.507	-34.505	-21.877	-0.631	-26.339	-8.643	-31.074	-16.627	-5.903
508	0.508	-38.027	-6.769	-11.269	-52.652	-13.433	-22.75	-12.47	-10.53
509	0.509	-32.833	-20.305	-1.567	-35.63	-12.807	-0.492	-14.9	-9.922
510	0.51	-22.037	-32.706	-6.743	11.469	-7.337	6.286	-13.457	-7.38
511	0.511	-17.806	-6.416	-17.745	45.065	-5.353	24.669	-10.474	-10.647
512	0.512	-11.458	-16.543	-7.647	39.148	-11.287	41.335	-14.069	-11.786
513	0.513	-3.129	-32.277	11.9	33.814	-8.895	26.454	-10.699	-12.936
514	0.514	-6.233	-29.663	-2.231	-11.538	-9.41	40.186	-13.526	-11.003
515	0.515	-1.405	-1.528	-9.756	-66.42	-7.425	19.656	-9.767	-13.143
516	0.516	-2.206	-5.301	-30.856	-118.033	-6.787	1.032	-10.073	-15.089
517	0.517	-4.544	-22.409	-22.536	-57.401	-9.235	24.975	-10.393	-11.994
518	0.518	-11.13	-19.379	-9.748	-0.468	-10.528	-3.13	-9.934	-14.711
519	0.519	-5.111	-5.351	-2.762	36.541	-10.076	-6.652	-9.471	-9.689
520	0.52	2.266	-7.98	12.159	43.194	-8.852	3.561	-7.274	-11.631
521	0.521	-0.612	-15.04	-12.979	-23.894	-6.853	6.818	-8.559	-5.054
522	0.522	-8.523	-8.769	-23.013	-68.542	-11.044	-1.347	-11.007	-5.823
523	0.523	-5.403	-3.044	-19.882	-44.084	-8.077	1.322	-10.748	-8.143
524	0.524	-4.424	16.255	-28.168	-21.956	-11.505	-5.505	-12.614	-10.073
525	0.525	-14.106	18.729	-15.365	-15.34	-8.153	-11.743	-12.351	-10.636
526	0.526	-20.477	25.682	-17.673	51.849	-6.931	-17.416	-15.58	-11.206
527	0.527	-28.766	-1.985	-19.785	60.78	-0.869	-5.111	-8.949	-10.798
528	0.528	-38.37	-28.297	-33.297	68.946	-3.318	-22.413	-5.993	-12.134
529	0.529	-34.619	-31.571	-31.521	-27.374	-8.861	-19.954	-8.467	-10.953
530	0.53	-28.555	-34.69	-23.543	-40.474	-12.283	-26.231	-7.643	-12.094
531	0.531	-27.546	-77.333	-19.247	-52.208	-8.927	-12.6	-9.541	-10.911
532	0.532	-14.74	-59.262	-10.318	-62.967	-11.767	-3.825	-7.556	-9.342
533	0.533	1.126	-42.933	7.701	-33.292	-8.217	-18.116	-8.1	-13.775
534	0.534	3.267	-58.144	-5.054	-24.326	-9.509	-43.26	-8.446	-17.044
535	0.535	-2.517	-26.27	-7.352	-16.119	-9.837	-46.539	-9.762	-18.774
536	0.536	-18.346	19.545	-0.92	-8.691	-10.948	-43.438	-9.352	-15.266
537	0.537	-7.677	1.276	1.065	-15.218	-6.631	-46.134	-3.327	-7.898
538	0.538	-5.711	17.735	-7.585	15.203	-6.966	-38.616	-11.235	-13.098
539	0.539	-10.916	12.759	-18.551	-1.201	-12.339	-27.057	-8.114	-12.112
540	0.54	-15.536	-0.722	-11.345	-16.249	-10.362	-37.744	-14.861	-11.316
541	0.541	-22.695	-4.772	-10.19	-39.061	-10.897	-47.461	-8.849	-10.522
542	0.542	-42.239	-15.93	-13.7	-18.359	-7.949	-56.218	-14.44	-15.343
543	0.543	-33.895	-39.723	-29.734	-14.718	-10.424	-80.063	-9.585	-14.747
544	0.544	-26.335	1.078	-27.394	-11.478	-7.097	-97.169	-12.868	-14.15
545	0.545	-14.744	39.796	-21.016	-8.427	-12.86	-50.27	-16.924	-13.738
546	0.546	-12.64	-5.633	-11.372	-0.163	-7.22	-3.572	-15.558	-6.358
547	0.547	-10.746	0.447	-13.112	-23.395	-13.769	2.307	-9.148	-9.427
548	0.548	-15.995	-15.923	-14.638	-1.528	-12.971	7.617	-8.352	-8.434
549	0.549	-20.657	-20.871	-24.668	1.12	-10.626	22.594	-12.398	-14.414
550	0.55	-19.321	-25.237	-5.083	3.573	-8.666	45.284	-10.446	-16.718
551	0.551	-10.398	-37.501	-2.322	-8.014	-5.351	49.166	-7.142	-14.766
552	0.552	-11.527	-26.132	5.249	7.043	-4.745	37.714	-16.036	-18.034
553	0.553	-12.467	-2.19	-1.703	-6.384	-8.209	20.426	-19.706	-9.109
554	0.554	-11.477	1.022	8.965	-22.216	-4.895	-1.761	-11.375	-12.778
555	0.555	-5.471	3.837	10.931	1.16	-9.713	-33.176	-10.392	-16.257
556	0.556	6.71	-13.899	-4.912	-14.606	-11.623	-45.769	-7.476	-15.282
557	0.557	-2.016	-20.812	-15.526	16.478	-8.693	-49.641	-4.942	-10.441
558	0.558	-6.681	-18.594	-25.176	20.493	-7.316	-26.053	-2.6	-12.958
559	0.559	0.457	-1.068	-23.414	-36.274	-9.618	-10.589	-1.997	-10.64
560	0.56	-0.725	-7.96	-18.766	-60.695	-12.504	8.958	-2.561	-8.705
561	0.561	-6.737	7.03	-11.605	-23.724	-14.418	16.317	-7.956	-11.996
562	0.562	-20.674	-18.045	-7.918	-17.164	-16.335	18.465	-8.513	-9.1
563	0.563	-7.131	-14.671	-4.388	-35.393	-11.482	16.163	-6.556	-8.711
564	0.564	-1.9	-17.691	-3.362	3.264	-4.886	14.027	-14.275	-7.356
565	0.565	2.739	-9.282	7.501	18.272	-5.646	12.098	-13.283	-5.223
566	0.566	-4.434	-26.985	3.258	-13.75	-6.409	3.977	-6.488	-10.448
567	0.567	-13.345	-24.566	-8.565	-9.785	-4.46	-0.465	-12.467	-5.609
568	0.568	-31.367	-13.835	-13.222	1.392	-5.032	-7.007	-13.22	-6.187
569	0.569	-49.224	-11.8	-17.452	-15.61	-5.603	-13.195	-9.712	-7.928
570	0.57	-60.904	-6.474	-23.79	-18.645	-9.082	-20.75	-11.617	-9.277
571	0.571	-58.854	-7.931	-29.755	-4.455	-5.787	-23.834	-11.005	-13.728
572	0.572	-53.138	-9.22	-32.832	-22.283	-6.944	-18.014	-12.337	-7.151
573	0.573	-41.034	-26.157	-29.958	-10.77	-5.007	-5.999	-12.69	-6.376
574	0.574	-23.677	-9.801	-16.825	-4.384	-10.809	-4.434	-11.493	-17.028
575	0.575	-16.757	-11.799	4.431	-2.427	-13.131	-6.161	-9.526	-9.874
576	0.576	-14.674	-17.451	-3.911	-0.713	-11.19	-13.505	-6.8	-13.558
577	0.577	-20.513	-40.142	-16.706	-8.628	-11.771	-25.5	-11.624	-12.409
578	0.578	-11.846	-49.351	-14.399	-24.505	-15.828	-36.689	-11.031	-11.455
579	0.579	-7.253	-29.572	-25.058	-22.429	-7.896	-15.175	-14.31	-10.503
580	0.58	2.786	9.026	-19.256	-20.636	-9.058	0.376	-7.724	-11.288
581	0.581	9.182	36.762	-10.517	-25.934	-8.103	2.989	-10.239	-8.983
582	0.582	27.199	21.718	-5.821	-21.365	-11.018	10.465	-9.466	-9.576
583	0.583	14.44	8.25	-10.015	-22.772	-8.515	12.752	-12.949	-11.522
584	0.584	2.845	-20.652	-16.323	-19.172	-9.296	6.339	-11.018	-6.111
585	0.585	-16.303	-16.822	-22.277	-6.056	-8.724	4.376	-5.599	-15.597
586	0.586	-8.764	-13.33	-23.229	-0.891	-9.314	-0.846	-7.53	-11.924
587	0.587	-15.746	-60.164	-28.043	-2.463	-8.744	19.891	-8.108	-17.918
588	0.588	-13.616	-79.971	-23.762	-24.16	-3.91	17.227	-10.997	-12.681
589	0.589	-15.534	-61.664	-11.561	-27.258	-7.209	-0.511	-6.147	-13.648
590	0.59	-6.807	-22.891	14.752	-7.543	-6.647	-12.042	-4.195	-14.422
591	0.591	-11.45	-7.772	18.434	-0.058	-9.174	-26.862	-10.756	-15.194
592	0.592	-24.425	5.844	-19.285	34.892	-7.822	-36.455	-11.504	-13.265
593	0.593	-12.247	10.01	-4.194	29.796	-6.676	-31.154	-12.259	-16.563
594	0.594	5.173	6.399	9.324	16.202	-11.134	-7.286	-7.392	-18.312
595	0.595	2.873	9.768	13.369	28.525	-7.045	-3.943	-7.942	-14.839
596	0.596	5.039	0.584	-12.958	-13.146	-11.89	-0.732	-13.342	-14.455
597	0.597	-16.218	3.356	-9.647	-18.647	-7.252	-8.895	-12.744	-14.066
598	0.598	-24.509	0.885	-18.911	26.723	-6.68	-21.525	-13.298	-9.612
599	0.599	-27.003	-1.42	-21.601	20.659	-8.046	-5.12	-10.375	-10.197
600	0.6	-48.072	-24.846	-24.118	-62.569	-8.446	-2.829	-13.84	-7.687
601	0.601	-50.759	-27.958	-21.806	-146.016	-9.623	7.04	-13.433	-12.144
602	0.602	-37.957	-19.68	-15.427	-113.567	-5.955	-8.658	-8.582	-12.74
603	0.603	-30.978	-27.308	-17.377	-44.524	-7.322	-10.652	-11.872	-4.826
604	0.604	-20.318	-29.698	-22.626	0.094	-9.472	-16.348	-12.463	-3.691
605	0.605	-10.627	-27.635	-8.318	24.371	-12.196	-21.51	-8.988	-11.08
606	0.606	-8.878	-18.038	-14.166	16.93	-11.038	-7.159	-11.313	-8.214
607	0.607	-4.232	-26.847	-8.976	10.249	-10.276	2.544	-11.698	-3.996
608	0.608	-2.886	-25.405	-13.654	4.198	-11.641	0.824	-10.538	-8.094
609	0.609	0.769	-3.833	5.095	-1.254	-8.549	-3.793	-7.062	-11.602
610	0.61	-0.403	-19.602	-2.475	-6.356	-8.168	-10.933	-11.91	-11.05
611	0.611	-7.763	5.875	-18.765	25.459	-7.014	-17.285	-8.641	-9.327
612	0.612	-6.803	-4.239	-37.97	12.963	-9.16	-16.097	-10.411	-17.289
613	0.613	-12.828	-7.389	-30.475	1.695	-9.366	-15.116	-7.915	-16.15
614	0.614	-10.528	-10.17	-14.268	-8.443	-9.177	-24.014	-11.226	-17.136
615	0.615	-7.074	-2.731	-12.189	-36.81	-6.475	-42.021	-7.198	-14.249
616	0.616	-15.81	-5.184	1.281	-40.62	-9.195	-49.573	-7.624	-15.039
617	0.617	-9.852	-11.75	2.931	-16.955	-8.434	-47.248	-9.008	-12.742
618	0.618	4.036	-17.7	-20.937	-32.767	-11.155	-32.35	-11.946	-13.342
619	0.619	13.66	-9.125	-31.073	-35.606	-6.139	-14.933	-15.666	-12.79
620	0.62	15.352	-7.662	-9.272	-38.226	-8.091	-17.269	-15.316	-9.91
621	0.621	10.662	5.236	-17.667	-17.14	-6.372	-10.901	-8.792	-5.088
622	0.622	-5.237	-17.716	15.755	19.95	-8.91	-12.846	-19.691	-11.106
623	0.623	-28.663	-20.97	11.259	-35.587	-9.317	-4.136	-18.398	-7.051
624	0.624	-37.957	-35.245	7.151	-28.306	-9.727	-2.568	-14.761	-11.91
625	0.625	-40.66	-53.117	3.423	18.508	-10.919	4.615	-1.634	-11.37
626	0.626	-48.213	-41.587	0.051	12.546	-6.691	11.012	-3.407	-8.473
627	0.627	-36.596	-9.757	-9.327	18.002	-10.198	0.172	1.219	-8.079
628	0.628	-25.952	3.697	-17.731	33.097	-6.939	-1.217	-0.185	-8.468
629	0.629	-35.628	-33.937	-20.294	19.527	-12.778	-18.308	-1.392	-11.378
630	0.63	-47.815	-8.854	-36.586	-43.01	-5.455	-29.944	-0.285	-8.665
631	0.631	-43.152	-22.446	-42.969	-34.121	-4.514	-23.532	-3.408	-11.376
632	0.632	-21.463	-18.405	-41.027	-42.254	-7.057	-33.159	-6.333	-12.921
633	0.633	-12.153	-37.245	-35.756	9.377	-9.41	-34.845	-5.618	-17.369
634	0.634	-9.445	-54.367	-18.329	-10.595	-10.023	-30.134	-11.28	-20.662
635	0.635	-1.912	-57.573	2.743	7.548	-9.468	-34.328	-16.172	-17.757
636	0.636	-8.919	-15.068	-5.649	-20.113	-9.109	-29.416	-14.294	-20.279
637	0.637	-15.353	15.237	-8.24	-25.166	-10.882	-22.96	-19.763	-16.987
638	0.638	-25.093	20.521	-6.01	-20.709	-8.399	-14.547	-21.729	-12.151
639	0.639	-26.899	35.481	-3.947	-16.648	-5.135	-4.788	-22.349	-10.205
640	0.64	-12.649	39.831	-9.784	2.108	-9.998	-1.034	-25.289	-10.769
641	0.641	-6.904	-14.427	-21.961	-1.195	-16.03	2.513	-22.811	-4.946
642	0.642	-12.189	-51.434	-4.544	1.954	-3.866	14.375	-18.399	-7.264
643	0.643	-13.792	-31.505	2.406	-12.042	-12.597	19.088	-20.176	-7.845
644	0.644	-18.076	-13.317	-4.009	0.811	-33.329	29.21	-21.566	-5.89
645	0.645	-19.259	-18.753	-9.864	-1.465	-7.809	20.372	-11.335	-11.29
646	0.646	-11.546	-25.552	-25.782	13.43	-4.548	14.43	-8.071	-11.847
647	0.647	-10.426	-10.485	-27.957	11.446	-7.671	21.847	-10.229	-14.341
648	0.648	-7.399	-6.066	-22.196	-14.926	-4.992	9.135	-5.798	-8.88
649	0.649	-14.259	6.317	-10.079	-56.55	-2.499	-2.999	-8.733	-12.32
650	0.65	-8.35	2.657	7.263	-28.879	-0.199	-23.599	-9.147	-12.861
651	0.651	-9.237	12.712	0.204	-13.871	-6.608	-15.147	-1.817	-3.945
652	0.652	1.507	40.981	2.258	-18.442	-4.699	-7.439	-0.871	-2.793
653	0.653	-6.485	29.764	-3.578	2.214	-2.977	-9.622	3.953	5.521
654	0.654	-7.883	12.73	-10.758	3.989	-7.641	5.432	4.716	4.556
655	0.655	-1.522	9.624	5.084	0.368	-20.625	7.498	-4.199	-0.269
656	0.656	4.464	1.289	-18.338	-2.872	-11.934	2.389	-7.69	0.511
657	0.657	-2.888	-6.248	-27.644	-24.707	-10.403	7.153	-6.734	-5.095
658	0.658	-1.886	-13.207	-35.978	-38.823	-14.676	17.33	-3.837	-15.928
659	0.659	-11.508	-15.357	-28.434	-41.353	-13.524	23.833	-6.36	-11.279
660	0.66	-20.363	-44.4	-12.164	-6.329	-12.376	13.111	-2.294	-18.44
661	0.661	-23.812	-48.474	2.73	18.811	-5.027	8.966	-4.231	-14.752
662	0.662	-18.578	-59.679	4.648	-31.509	-9.868	5.395	-14.292	-15.903
663	0.663	-11.793	-35.881	-0.608	-11.594	-10.647	-2.809	-12.934	-18.998
664	0.664	-5.782	-7.63	-5.27	43.329	-5.038	-5.784	-6.545	-19.962
665	0.665	-9.844	11.146	16.406	50.624	-4.459	-20.383	-5.376	-17.445
666	0.666	-7.911	28.168	13.291	17.069	-5.038	-35.195	-10.59	-13.374
667	0.667	-13.93	-6.281	-23.684	11.004	-6.776	-33.177	-11.548	-15.305
668	0.668	-19.561	-10.741	-18.673	5.549	-6.39	-38.299	-5.541	-9.296
669	0.669	-27.502	-48.316	-23.154	-29.72	-6.778	-27.141	-9.588	-14.906
670	0.67	-26.542	-53.34	-19.114	-98.466	-5.613	-25.643	1.263	-21.486
671	0.671	-25.582	-12.112	-30.338	-167.614	-5.992	-29.183	2.828	-18.969
672	0.672	-26.366	15.631	-33.637	-51.136	-8.691	-27.901	-1.41	-19.735
673	0.673	-14.198	-9.513	-24.304	28.398	-6.554	-30.89	-20.953	-8.898
674	0.674	-8.999	-59.843	-4.552	-14.845	-5.194	-27.886	-23.65	-0.962
675	0.675	2.013	-39.917	28.929	-54.364	-8.862	-18.123	-21.116	-22.649
676	0.676	-10.972	-21.713	15.36	-42.589	-10.204	-11.659	-28.048	-31.946
677	0.677	-12.724	-38.102	-5.372	-10.098	-5.349	6.406	-4.6	-17.831
678	0.678	-11.165	-33.004	-31.714	-0.248	-5.912	19.226	-7.655	-10.293
679	0.679	-15.398	-19.405	-41.793	8.653	-2.988	2.989	-4.911	-17.272
680	0.68	-24.283	-15.274	-57.472	0.478	-8.771	-28.945	-22.697	-10.902
681	0.681	-20.786	-18.871	-43.345	-6.92	-7.972	-42.512	-24.99	-12.85
682	0.682	-21.73	-1.787	-61.166	26.521	-7.368	-38.474	6.969	-11.121
683	0.683	-20.722	1.385	-26.16	20.47	-5.408	-42.195	-6.558	-6.492
684	0.684	-23.195	-6.907	-0.978	25.881	-11.959	-38.974	-2.478	-7.863
685	0.685	-17.533	-30.07	30.988	-19.619	-9.42	-42.129	1.219	-6.72
686	0.686	-6.645	-14.326	26.971	10.778	-7.068	-33.853	-8.827	-10.216
687	0.687	-1.961	5.513	30.688	-16.927	-6.461	-31.379	-24.483	-9.26
688	0.688	-3.289	3.121	6.896	-22.037	-9.725	-24.449	-16.141	-14.107
689	0.689	-2.106	0.912	-15.018	-8.564	-12.598	-26.592	-13.605	-16.622
690	0.69	-8.076	7.416	-34.768	3.775	-6.758	-16.943	-11.256	-14.296
691	0.691	-15.385	-6.015	-21.998	-45.408	-12.343	-11.738	-13.354	-3.455
692	0.692	-26.183	-28.79	-33.63	-78.896	-14.249	-16.404	-15.255	1.191
693	0.693	-36.212	-25.654	-10.214	-36.344	-10.921	5.254	-13.478	-17.578
694	0.694	-24.369	-17.282	11.669	-19.97	-12.629	20.898	-14.99	-15.07
695	0.695	-22.782	-9.674	3.324	25.461	-5.639	23.557	-13.594	-12.752
696	0.696	-12.674	-16.556	-19.931	19.475	-10.428	15.935	-12.384	-10.634
697	0.697	-6.246	-10.116	-16.886	14.063	-4.381	8.875	-15.823	-24.192
698	0.698	2.094	-35.222	2.796	9.03	-9.945	2.379	-3.968	-18.979
699	0.699	3.063	-45.226	0.239	-13.819	-10.482	-22.911	-5.466	-14.336
700	0.7	7.859	-29.485	11.822	-1.503	-9.855	-33.123	-9.678	7.338
701	0.701	-5.344	-37.719	-3.086	-12.744	-6.909	-42.583	-8.473	16.618
702	0.702	-18.933	-14.403	-32.135	-15.998	-9.397	-28.615	-9.587	8.288
703	0.703	-20.68	-5.008	-36.221	-19.021	-9.76	-31.293	-12.643	0.735
704	0.704	-22.217	3.38	-25.029	-4.829	-11.866	-10.375	-9.698	-10.879
705	0.705	-23.541	10.953	-28.357	7.995	-10.687	3.58	-8.889	-13.007
706	0.706	-32.403	-0.674	-19.079	1.061	-8.744	10.957	-6.545	-11.072
707	0.707	-50.362	-2.83	-16.397	3.222	-8.532	17.721	-10.009	-9.329
708	0.708	-57.891	22.301	-23.963	9.067	-12.383	6.889	-6.699	-13.974
709	0.709	-41.624	25.575	-21.648	-10.268	-5.395	0.899	-10.741	-12.625
710	0.71	-26.741	3.682	-11.012	-7.707	-10.213	-4.52	-10.332	-21.533
711	0.711	-9.349	-4.684	-12.937	-5.31	-10.963	-3.187	-8.948	-18.065
712	0.712	-11.675	2.838	-11.169	-11.612	-8.611	-10.579	-9.311	-14.975
713	0.713	-13.788	-4.15	-9.59	-9.65	-9.177	-11.991	-6.585	-14.012
714	0.714	-4.103	-14.775	-10.925	-4.389	-8.578	-6.25	-12.375	-11.499
715	0.715	1.138	-1.167	6.117	-12.237	-9.135	-1.286	-10.032	-13.829
716	0.716	5.785	-13.279	3.839	-16.405	-10.472	3.284	-8.078	-11.882
717	0.717	7.139	-11.649	6.007	-20.03	-5.036	-8.398	-7.492	-13.792
718	0.718	0.748	1.356	-7.513	-18.825	-6.958	-13.306	-15.241	-8.347
719	0.719	1.901	-24.943	-16.179	-17.812	-6.372	-14.941	-12.145	-7.739
720	0.72	-5.454	-21.272	-17.701	-3.062	-10.43	-14.058	-11.185	-8.315
721	0.721	-12.22	-58.998	-13.456	-13.707	-10.038	-1.17	-6.921	-12.397
722	0.722	-12.983	-23.742	-33.008	-7.963	-8.684	0.315	-1.307	-11.039
723	0.723	-25.156	-0.882	-13.269	11.411	-5.78	1.618	-6.139	-11.414
724	0.724	-26.873	-13.277	-10.748	-22.067	-7.723	2.724	-6.733	-6.539
725	0.725	-18.908	-32.066	0.847	0.762	-10.445	1.349	-10.813	-9.791
726	0.726	-20.227	-49.136	-5.543	-19.991	-9.686	0.029	-10.433	-6.871
727	0.727	-19.046	-20.851	-15.21	-23.672	-11.055	-5.309	-16.823	-10.346
728	0.728	-15.545	-2.051	-23.904	-33.604	-10.873	3.511	-12.552	-10.699
729	0.729	-12.443	-39.755	-28.533	-11.598	-13.209	-2.549	-1.9	-10.279
730	0.73	-11.472	-24.603	-32.791	-54.034	-8.773	-3.579	-11.961	-12.959
731	0.731	-8.96	-11.01	-13.248	-35.691	-6.86	-0.756	-13.131	-14.091
732	0.732	-4.878	-23.327	0.872	-19.119	-9.783	-0.054	-9.649	-13.872
733	0.733	-2.916	3.075	-27.396	-13.945	-13.282	10.555	-6.539	-14.639
734	0.734	-10.242	-27.874	-16.125	-18.256	-6.913	-2.433	-13.311	-13.273
735	0.735	-9.258	-23.807	-12.751	-30.544	-11.192	-21.782	-12.536	-13.834
736	0.736	-10.006	-12.583	-15.732	-11.744	-7.154	-24.257	-10.216	-14.982
737	0.737	-7.663	-15.854	4.092	26.046	-7.756	-26.493	-12.162	-12.269
738	0.738	-11.126	-12.718	42.664	21.039	-8.353	-41.287	-10.248	-16.521
739	0.739	-18.481	-15.404	3.985	-1.762	-8.957	-27.599	-13.158	-16.137
740	0.74	-19.462	-22.979	-11.111	-5.785	-7.627	-36.163	-13.538	-15.749
741	0.741	-13.476	-20.679	-6.67	-24.504	-10.934	-37.556	-11.213	-10.912
742	0.742	-15.808	-22.799	-10.724	-7.477	-9.794	-38.75	-7.146	-14.201
743	0.743	-20.643	-9.249	-21.915	20.752	-10.978	-29.688	-7.528	-7.616
744	0.744	-23.897	-3.986	1.939	2.023	-12.931	-18.649	-11.976	-10.133
745	0.745	-26.742	-27.748	-1.076	-49.397	-12.756	-17.073	-9.073	-9.366
746	0.746	-18.745	-3.937	1.711	-27.264	-8.897	-15.698	-5.586	-9.948
747	0.747	-0.682	5.33	4.274	-20.638	-12.396	-7.178	-12.937	-10.535
748	0.748	6.917	-3.022	-7.289	-26.605	-6.988	-7.958	-11.976	-14.619
749	0.749	28.058	-5.569	-9.365	1.099	-8.943	-8.743	-10.999	-15.984
750	0.75	19.769	-31.349	-19.002	-13.982	-7.02	-6.054	-11.767	-8.643
751	0.751	7.035	-28.079	-17.213	-36.784	-1.622	-9.947	-10.987	-5.546
752	0.752	-23.313	-24.996	-15.634	-57.477	-1.056	-3.181	-7.499	-8.445
753	0.753	-43.991	-10.824	-14.262	-23.407	-1.657	3.046	-10.789	-9.234
754	0.754	-55.189	2.002	-15.395	-9.859	-3.417	5.61	-7.88	-14.862
755	0.755	-51.845	23.157	-26.189	2.518	-5.952	-2.071	-7.495	-18.368
756	0.756	-42.482	14.897	-27.515	-1.169	-8.292	14.258	-10.783	-18.966
757	0.757	-28.296	2.14	-33.856	-18.204	-7.92	-1.743	-11.154	-20.723
758	0.758	-20.701	-14.135	-37.278	-2.528	-12.385	-3.644	-12.305	-19.382
759	0.759	-4.393	-7.783	-21.158	-16.668	-10.658	2.369	-15.01	-13.014
760	0.76	-6.456	-9.737	-18.77	-9.142	-12.019	4.317	-18.493	-7.043
761	0.761	-23.793	-18.511	-20.823	-2.2	-11.645	9.153	-15.202	-9.4
762	0.762	-30.675	-20.158	-22.681	8.421	-5.08	16.517	-15.587	-10.005
763	0.763	-15.699	-24.493	-17.375	14.199	-9.929	13.017	-11.898	-10.603
764	0.764	-17.561	-33.499	-12.645	1.984	-10.713	9.691	-11.5	-5.202
765	0.765	-8.775	-34.777	-25.521	-9.06	-8.404	6.73	-9.37	-16.049
766	0.766	-7.16	-27.49	-23.692	-10.44	-10.35	-2.033	-3.365	-20.695
767	0.767	-8.453	-18.629	-34.667	-11.624	-9.779	6.422	4.569	-19.337
768	0.768	-9.554	-7.812	-33.281	-17.652	-5.713	22.615	-0.66	-12.946
769	0.769	-17.829	-9.168	-13.703	-33.732	-8.232	29.705	-1.641	2.734
770	0.77	-18.764	-18.136	23.291	-26.775	-8.619	23.43	-7.648	13.382
771	0.771	-15.835	-2.556	8.176	5.149	-5.719	9.973	-6.873	-4.029
772	0.772	-18.339	16.483	3.703	37.044	-11.723	4.85	-16.346	-10.988
773	0.773	-10.979	13.909	7.736	91.212	-3.784	9.595	-12.663	-21.63
774	0.774	-11.955	-16.551	34.053	39.542	-2.811	-12.004	-9.177	-15.816
775	0.775	-11.189	20.931	30.782	32.918	-5.708	-40.192	-12.274	-14.063
776	0.776	-8.863	-24.63	-3.635	2.523	-8.214	-58.893	-15.174	-9.413
777	0.777	-9.452	-30.691	-26.417	-80.703	-8.976	-55.573	-10.92	-16.567
778	0.778	0.612	-25.308	-38.752	-68.907	-9.544	-52.454	-8.603	-10.17
779	0.779	-3.646	-30.362	-19.956	-58.114	-7.601	-49.724	-5.118	-11.324
780	0.78	-4.807	-16.863	-16.653	-68.023	-8.174	-42.17	-8.392	-8.215
781	0.781	-17.97	-37.589	5.225	-41.373	-9.517	-35.198	-13.817	-7.23
782	0.782	-23.194	-33.932	2.546	-33.29	-13.96	-41.586	-2.977	5.952
783	0.783	-18.549	17.552	-15.209	-40.651	-11.042	-31.917	-7.614	0.18
784	0.784	-8.502	10.25	-26.816	-7.196	-11.412	-30.185	-6.246	-11.974
785	0.785	-12.233	-9.652	-33.212	10.933	-5.971	-41.239	-5.075	-7.291
786	0.786	-1.443	-15.622	-15.789	5.456	-9.44	-48.449	-8.544	-5.896
787	0.787	-2.858	-21.02	-4.165	0.423	-12.705	-42.113	-9.5	-9.536
788	0.788	6.004	-15.979	-2.001	-13.139	-9.787	-43.317	-12.395	-8.336
789	0.789	9.451	15.961	0.014	-9.117	-9.389	-29.426	-20.317	-13.535
790	0.79	-2.393	3.575	-5.184	-12.866	-10.742	-15.919	-12.955	-10.589
791	0.791	-13.456	-38.004	-9.826	-2.818	-11.13	-7.261	-13.91	-6.285
792	0.792	-29.357	-43.372	-31.488	0.405	-9.204	-2.671	-14.673	-11.837
793	0.793	-52.819	-58.414	-22.206	-19.295	-9.595	-15.683	-10.597	-21.27
794	0.794	-49.774	-44.829	-30.522	-16.765	-9.791	-17.458	-8.656	-12.314
795	0.795	-41.499	-7.241	-32.998	-0.502	-9.009	-9.567	-9.235	-15.744
796	0.796	-28.774	7.865	-21.343	1.579	-9.778	-2.451	-8.65	-10.467
797	0.797	-12.562	12.333	-14.925	-4.262	-9.184	1.169	-2.846	-9.467
798	0.798	-6.216	-8.377	-5.222	-12.989	-5.683	-0.049	-10.204	-11.949
799	0.799	-0.458	-4.748	0.004	-20.909	-12.052	-5.358	-9.238	-6.316
800	0.8	-9.213	-8.11	-4.647	-28.046	-4.103	-2.531	-13.497	-6.884
801	0.801	-20.305	-17.471	-5.993	-19.143	-7.177	-10.533	-11.173	-10.158
802	0.802	-21.726	-43.075	-14.903	-15.647	-4.252	-22.431	-9.247	-8.404
803	0.803	-18.158	-39.827	-18.397	-10.457	-6.751	-24.052	-15.251	-16.319
804	0.804	-36.264	-36.692	-17.448	4.242	-7.509	-11.132	-6.343	-19.788
805	0.805	-43.932	-33.912	-2.761	6.388	-6.918	-9.437	-9.843	-22.876
806	0.806	-27.802	-5.549	-9.188	-11.027	-7.496	1.54	-19.543	-19.969
807	0.807	-21.508	13.278	-18.91	-18	-8.073	20.271	-15.895	-17.449
808	0.808	-19.652	30.332	-17.201	-7.424	-9.426	17.699	-7.576	-15.123
809	0.809	-11.019	2.053	-18.762	-17.136	-10.781	6.017	-8.548	-4.285
810	0.81	-9.514	13.248	-17.391	-11.963	-7.877	8.071	-9.531	-5.831
811	0.811	-2.383	23.256	-18.532	-13.553	-6.718	-5.549	-8.784	-10.08
812	0.812	-1.258	1.318	-19.664	-14.922	-7.883	6.584	-16.16	-11.232
813	0.813	-7.292	9.538	-20.6	-16.074	-8.652	14.469	-13.278	-10.068
814	0.814	-8.283	6.95	-23.472	-19.559	-4.778	27.381	-9.047	-13.152
815	0.815	-3.459	-28.143	-10.294	-14.369	-8.263	15.136	-9.839	-19.923
816	0.816	-4.24	-53.357	7.098	-17.338	-9.615	10.422	-5.007	-19.165
817	0.817	-11.608	-57.847	18.682	-11.41	-13.682	-5.539	-3.075	-18.411
818	0.818	-12.595	-53.807	-0.479	-17.088	-10.199	-7.747	-2.497	-11.846
819	0.819	-6.617	-12.232	-8.006	-17.72	-11.552	-5.881	-5.996	-11.09
820	0.82	-12.261	15.421	27.06	-7.747	-11.162	6.232	-11.444	-13.416
821	0.821	-10.349	10.351	22.081	5.148	-8.454	-4.902	-16.312	-15.353
822	0.822	-8.433	-12.528	8.526	-7.086	-13.486	-12.159	-8.982	-8.03
823	0.823	-9.036	16.479	-3.913	-15.034	-10.199	-0.45	-11.92	-12.915
824	0.824	-10.409	-9.878	-22.734	-2.051	-11.935	-5.182	-9.439	-10.452
825	0.825	-14.893	-6.641	-26.059	-14.293	-15.414	-18.239	-15.077	-8.176
826	0.826	-8.346	-28.517	-47.966	-28.67	-13.091	4.494	-8.532	-7.634
827	0.827	-16.321	-20.264	-45.34	-22.955	-12.701	-4.896	-11.084	-12.321
828	0.828	-15.389	-17.82	-22.201	3.213	-6.701	-7.691	-11.886	-9.46
829	0.829	-16.386	-20.227	-13.014	14.304	-7.478	-10.274	-15.392	-12.992
830	0.83	-15.637	-26.683	-10.378	-2.847	-6.699	-17.289	-5.352	-16.334
831	0.831	-19.705	-13.184	-12.976	6.332	-2.634	-17.292	-12.539	-17.554
832	0.832	-19.117	-39.549	-20.029	-13.456	-10.567	-19.418	-13.73	-23.611
833	0.833	-9.04	-50.78	-5.188	4.29	-13.662	-17.477	-14.907	-22.884
834	0.834	9.741	-47.476	12.17	25.335	-10.758	-22.675	-15.888	-17.312
835	0.835	-3.012	-31.821	-4.173	5.575	-6.496	-18.012	-16.864	-15.433
836	0.836	-0.672	-12.095	-14.934	-27.888	-12.098	-19.357	-10.874	-12.187
837	0.837	-19.803	-4.597	-20.858	4.03	-4.153	-25.739	-8.573	-9.327
838	0.838	-27.319	-2.316	-36.827	8.067	-3.175	-31.721	-10.532	-1.437
839	0.839	-29.626	-0.227	-26.285	4.32	3.614	-19.881	-8.618	-14.643
840	0.84	-31.744	-29.268	-16.708	-47.237	2.851	-15.183	-12.327	-14.299
841	0.841	-24.786	-36.814	-22.005	-158.368	3.634	-10.86	-8.292	-19.561
842	0.842	-15.113	-32.78	-7.749	-47.107	-1.196	-17.168	-6.968	-11.65
843	0.843	-13.391	-6.513	-25.263	-3.935	-5.824	-18.257	-3.703	-10.322
844	0.844	-18.065	-9.845	-32.331	-17.129	-14.718	-4.256	-5.848	-11.514
845	0.845	-16.717	-0.536	-34.577	-5.334	-11.031	-6.12	-7.026	-10.374
846	0.846	-13.028	7.858	-21.13	5.565	-14.498	-0.817	-2.007	3.536
847	0.847	-6.991	20.728	-15.994	-4.273	-17.581	-2.295	-8.019	-2.283
848	0.848	-1.728	37.047	-5.049	-30.965	-12.725	10.736	-8.804	2.926
849	0.849	-0.718	39.2	-2.416	-15.089	-11.935	-5.072	-9.404	4.458
850	0.85	-6.695	10.2	-21.258	-6.961	-15.983	-15.685	-12.715	3.095
851	0.851	-18.88	-2.175	-3.523	-29.027	-11.127	-2.123	-3.831	1.921
852	0.852	-6.674	-13.424	-1.261	4.483	-9.174	-18.008	-7.521	-11.25
853	0.853	-17.675	-65	5.064	10.519	-9.731	-37.184	-18.367	-9.519
854	0.854	-7.549	-72.456	3.061	-5.893	-8.365	-34.682	0.387	-11.09
855	0.855	6.834	-79.109	8.231	9.256	-5.065	-32.375	2.902	-9.757
856	0.856	-10.527	-36.594	9.754	4.862	-7.956	-30.247	0.569	-10.936
857	0.857	-8.12	-20.158	-6.144	33.933	-6.789	-28.301	-22.867	-12.113
858	0.858	-5.889	5.009	-21.095	7.618	-8.717	-16.08	-19.791	-9.024
859	0.859	-23.211	9.492	-26.947	4.323	-7.934	-8.139	-11.476	-8.058
860	0.86	-34.739	21.905	-25.279	-4.938	-5.985	-9.49	-3.931	-12.312
861	0.861	-36.804	18.294	-29.971	-24.62	-4.618	-18.398	-6.241	-16.386
862	0.862	-34.798	35.388	-28.671	-37.346	-7.893	-21.906	-8.337	-14.469
863	0.863	-26.019	0.968	-19.8	-25.702	-10.782	-18.831	-2.505	-23.187
864	0.864	-30.608	-12.568	-6.649	-10.813	-6.321	-21.758	-11.183	-12.347
865	0.865	-26.302	-16.644	16.156	2.751	-9.212	-8.626	-19.088	-8.088
866	0.866	-17.346	-20.34	12.996	1.035	-5.716	4.873	-17.714	-9.264
867	0.867	-13.816	-23.662	-18.23	-6.861	-8.026	-0.412	-14.013	-12.777
868	0.868	-12.801	-7.968	-30.653	-22.633	-7.636	1.061	-10.51	-7.564
869	0.869	-9.854	-22.054	-27.014	0.87	-10.341	8.149	-3.143	-12.396
870	0.87	-15.81	-14.416	-16.998	-8.328	-7.625	14.455	-9.907	-13.159
871	0.871	-13.444	-2.729	11.242	-10.956	-7.427	-3.617	-14.16	-7.55
872	0.872	-11.462	-13.281	29.983	-18.447	-9.357	-6.236	-11.842	-4.078
873	0.873	-8.127	-11.242	12.896	-20.738	-11.293	-8.67	-8.353	-8.749
874	0.874	0.814	-23.3	3.546	-18.589	-9.739	-15.147	-12.987	-10.528
875	0.875	-0.315	-34.244	-10.651	-24.375	-9.931	-13.303	-7.548	-16.359
876	0.876	3.193	-15.389	-8.19	-19.155	-13.028	-11.642	-8.11	-10.76
877	0.877	-4.136	-12.787	-24.51	-17.584	-10.122	-3.764	-11.38	-17.355
878	0.878	-5.088	3.522	-13.922	-4.484	-8.183	-2.478	-14.264	-7.712
879	0.879	-14.757	-11.335	-19.744	4.391	-11.66	-3.717	-10.764	-8.915
880	0.88	-31.779	-17.086	-11.041	-0.128	-8.752	-21.798	-10.355	-2.948
881	0.881	-43.377	-29.235	3.284	-21.701	-9.911	-9.102	-11.489	-8.196
882	0.882	-41.229	-46.618	-25.726	0.267	-11.068	-6.853	-14.179	-11.112
883	0.883	-23.807	-20.859	-38.101	-8.001	-6.811	-9.058	-19.191	-24.278
884	0.884	-21.483	-3.795	-19.295	-5.469	-9.719	4.421	-19.748	-18.475
885	0.885	-19.361	-25.607	4.564	-26.544	-10.108	6.081	-15.661	-23.711
886	0.886	-17.448	0.004	13.914	-6.802	-11.457	10.658	-7.709	-22.173
887	0.887	-19.211	-9.969	-0.149	-4.343	-12.621	6.34	-6.524	-20.853
888	0.888	-1.821	-6.733	-2.601	16.75	-12.235	-5.52	-9.591	-17.225
889	0.889	0.501	-9.287	-9.533	19.49	-7.983	-7.111	-4.728	-20.734
890	0.89	2.625	-32.352	-37.201	-13.969	-6.627	-8.487	-0.443	-19.79
891	0.891	-10.924	-29.152	-40.849	-27.483	-6.244	-14.881	-1.185	-24.659
892	0.892	-5.692	-3.537	-23.771	-48.261	-11.089	-11.399	-6	-22.17
893	0.893	-7.223	-13.525	-8.047	-14.16	-3.757	-18.744	-9.259	-19.85
894	0.894	-14.387	-41.675	0.301	-27.612	-6.686	-23.567	-7.483	-16.36
895	0.895	-13.244	-45.291	-12.447	-65.096	-10.973	-22.76	-10.939	-13.072
896	0.896	-19.263	-48.532	-10.088	-29.794	-8.679	-13.817	-10.522	-14.826
897	0.897	-5.348	-14.051	-7.899	-16.175	-10.64	-12.604	-7.587	-10.007
898	0.898	-7.289	-0.459	-9.771	-12.097	-7.38	-15.656	-6.401	-9.457
899	0.899	8.562	-4.447	-14.916	-8.459	-11.465	-0.882	-5.221	-11.225
900	0.9	6.416	6.834	-19.477	-5.154	-6.64	5.551	-10.043	-7.774
901	0.901	-11.022	23.925	-26.576	-20.836	-9.943	15.272	-10.612	-10.132
902	0.902	-22.643	58.432	-27.641	-18.115	-12.853	-0.538	-12.523	-8.046
903	0.903	-41.775	53.995	-19.222	-10.533	-4.925	-6.878	-7.09	-3.65
904	0.904	-44.259	24.924	-24.351	-12.828	-6.093	-1.039	-13.662	-4.279
905	0.905	-32.623	13.668	-33.16	-14.966	-7.061	-16.871	-7.637	-7.798
906	0.906	-34.732	-10.142	-29.574	-13.032	-4.155	-23.203	-6.834	-4.536
907	0.907	-36.675	-19.42	-13.42	13.276	-6.675	-28.935	-1.98	-7.467
908	0.908	-24.486	-33.547	-11.027	24.499	-9.001	-20.146	-6.629	-9.437
909	0.909	-7.074	-51.334	12.443	-13.267	-13.837	-31.083	-12.048	-5.985
910	0.91	4.514	-67.596	-9.372	-28.421	-9.192	-23.824	-22.878	0.569
911	0.911	-1.91	-52.69	-1	-14.94	-10.933	-20.068	-33.896	1.51
912	0.912	-7.775	-35.258	-18.756	-2.659	-10.543	-16.538	-26.726	-8.197
913	0.913	-6.096	-14.134	-30.317	31.319	-7.256	-13.386	-23.04	-17.119
914	0.914	-4.595	-0.04	-6.841	-0.633	-7.645	-8.485	-14.708	-15.982
915	0.915	-11.803	-17.885	27.672	-4.734	-11.326	-9.204	-5.028	-6.326
916	0.916	-10.694	-15.646	32.2	-16	-10.948	-8.358	-6.189	5.462
917	0.917	-19.073	-43.411	3.235	-53.791	-6.108	-10.221	-2.702	-8.872
918	0.918	-18.14	-39.847	-15.509	-38.766	-4.175	-13.448	0.399	-18.554
919	0.919	-15.228	-36.646	-12.19	-34.379	-8.231	-5.636	-2.498	-20.301
920	0.92	-21.228	-2.268	-15.241	-13.717	-5.707	-4.583	-3.261	-9.273
921	0.921	-21.998	-25.139	-12.472	12.558	-5.308	8.278	0.811	-5.012
922	0.922	-20.067	-45.914	-4.835	15.807	-5.673	6.615	-4.028	9.321
923	0.923	-16.791	-42.325	-11.706	12.655	-8.361	-4.337	-10.026	7.4
924	0.924	-13.913	-18.557	-13.773	15.324	-6.397	-8.525	-15.641	-4.782
925	0.925	-12.594	-9.297	-19.535	17.815	-7.137	-22.788	-15.061	-15.793
926	0.926	-10.316	-23.455	-17.763	-17.222	-7.872	-20.795	-10.415	-14.401
927	0.927	-11.513	15.064	-9.803	-92.881	-8.603	-15.511	-10.989	-5.457
928	0.928	-5.558	20.487	-16.955	-82.041	-7.005	-7.516	-8.478	0.584
929	0.929	-9.862	5.412	-13.251	-32.687	-8.498	-3.203	-13.901	-13.317
930	0.93	-15.528	9.889	-16.721	-23.777	-6.506	-9.546	-10.413	-22.964
931	0.931	-22.18	22.261	-26.372	-15.655	-7.6	-8.357	-9.837	-28.147
932	0.932	-9.097	11.011	-17.435	6.394	-10.631	-3.096	-9.263	-32.757
933	0.933	-3.362	-6.071	-20.909	39.872	-8.633	-4.036	-12.757	-28.464
934	0.934	8.782	-15.392	-24.008	33.854	-8.952	5.652	-10.448	-14.113
935	0.935	0.81	-7.125	-36.754	17.398	-12.371	-0.714	-5.627	-12.148
936	0.936	-6.405	-14.74	-38.446	32.485	-9.017	-4.173	-7.573	7.23
937	0.937	-18.263	-49.766	-30.46	0.586	-6.058	-9.364	-10.47	14.804
938	0.938	-42.1	-54.794	-8.742	-28.422	-4.062	-16.12	-9.119	-6.255
939	0.939	-32.039	-50.324	25.746	-24.697	-7.486	-16.895	-10.477	-20.334
940	0.94	-28.96	-21.292	12.22	-62.389	-7.815	-19.227	-17.057	-12.733
941	0.941	-26.267	4.999	-8.495	-27.149	-8.15	-15.761	-6.22	-19.63
942	0.942	-23.778	1.692	2.729	-13.602	-2.294	-23.147	-13.383	-30.185
943	0.943	-7.544	-7.575	6.016	-25.987	-4.578	-22.205	-14.556	-32.013
944	0.944	-1.182	18	2.94	-7.161	-8.019	-19.722	-11.086	-23.209
945	0.945	-3.155	21.294	-5.351	-17.162	-6.048	-23.822	-14.199	-12.093
946	0.946	-4.94	24.394	-12.879	-7.839	-8.926	-23.288	-13.246	0.942
947	0.947	-16.015	4.648	-10.539	23.401	-6.389	-15.972	-12.486	-0.741
948	0.948	-5.975	-23.609	-16.915	35.86	-8.696	-20.847	-8.44	-5.304
949	0.949	-12.383	-19.908	-18.838	-5.677	-13.524	-14.894	-7.88	-3.866
950	0.95	-18.395	-50.828	-13.606	10.885	-12.944	-15.701	-7.312	-7.46
951	0.951	-34.48	-54.85	-27.921	-24.268	-12.362	-13.794	-11.391	-6.217
952	0.952	-50.77	-20.691	-25.98	-19.747	-9.857	-10.54	-7.929	-7.103
953	0.953	-52.94	-7.024	-20.738	-15.591	-9.49	-6.519	-10.282	-11.872
954	0.954	-31.703	-11.022	-22.266	-4.271	-12.411	-0.77	-11.47	-21.486
955	0.955	-17.618	-22.19	-26.51	-7.481	-12.829	-6.422	-14.205	-22.583
956	0.956	-10.095	1.647	-17.604	-10.488	-7.063	-14.411	-8.419	-19.024
957	0.957	-12.436	17.326	-14.119	-7.7	-7.887	-11.37	-9.213	-11.588
958	0.958	-10.324	8.992	-8.875	-15.149	-12.78	-10.462	-7.301	-10.538
959	0.959	-8.389	16.503	-11.752	1.195	-9.544	-6.246	-7.918	-13.003
960	0.96	-3.147	0.209	-3.788	-5.138	-7.869	5.906	-8.535	-12.193
961	0.961	14.294	-23.239	-4.761	8.452	-9.296	21.746	-8.188	-10.215
962	0.962	16.635	-32.524	-3.78	-17.82	-6.082	6.81	-11.523	-13.458
963	0.963	5.994	-12.741	-4.555	-51.807	-9.065	0.945	-8.652	-11.679
964	0.964	0.181	-20.232	-2.249	-19.77	-3.156	2.606	-11.385	-3.719
965	0.965	5.402	10.234	-4.183	-7.299	-2.482	-5.401	-12.56	-2.517
966	0.966	10.037	6.21	-4.747	-3.549	-9.938	-1.209	-12.37	-7.695
967	0.967	-11.644	17.469	-4.162	-0.213	-7.139	-4.944	-9.088	-14.411
968	0.968	-46.099	0.461	-12.112	-15.861	-15.185	-15.835	-7.928	-8.379
969	0.969	-32.553	-27.761	-20.465	-13.099	-14.327	-25.947	-9.093	-12.416
970	0.97	-36.601	-46.489	-21.445	-20.589	-13.488	-27.149	-11.813	-14.323
971	0.971	-25.356	-8.686	-26.297	-22.84	-19.601	-33.172	-8.925	-14.853
972	0.972	-15.265	-3.632	-23.793	-12.112	-17.409	-32.229	-8.545	-11.896
973	0.973	-5.953	-44.861	-14.902	-21.719	-21.025	-23.357	-4.304	-10.479
974	0.974	2.38	-50.254	-11.445	-26.872	-19.231	-17.407	-10.131	-17.77
975	0.975	-0.121	-45.173	-12.448	-34.748	-19.95	-14.365	-9.385	-29.528
976	0.976	-11.717	-49.558	-7.644	-36.055	-21.447	-13.463	-14.246	-21.568
977	0.977	-13.812	-37.115	-6.888	-18.991	-19.271	-11.008	-8.254	-20.206
978	0.978	-15.715	-33.348	-12.497	-7.406	-19.027	-8.743	-10.587	-3.203
979	0.979	-17.408	-43.355	-5.92	-5.28	-18.781	-3.946	-15.441	-0.905
980	0.98	-12.716	-8.887	-10.181	0.572	-21.634	-7.266	-6.759	-7.325
981	0.981	-11.317	-4.432	-10.947	-8.107	-16.938	-5.564	-7.933	-5.425
982	0.982	-10.116	7.999	-11.52	-0.142	-12.245	-2.103	-6.979	-7.186
983	0.983	-13.557	11.737	-6.86	4.187	-11.816	4.25	-7.954	-8.734
984	0.984	-18.732	35.563	-14.594	-4.622	-10.23	-0.034	-5.454	-1.577
985	0.985	-3.97	19.865	-17.705	-15.383	-9.041	-10.717	-7.784	-0.401
986	0.986	-6.037	-22.756	-16.752	-28.324	-3.787	-20.832	-15.723	0.769
987	0.987	-23.393	-28.824	-22.75	-12.434	-7.429	-14.503	-8.375	-4.437
988	0.988	-34.951	-34.336	-21.969	-18.857	-6.999	-11.081	-13.22	-11.201
989	0.989	-20.02	-19.283	-12.439	-16.954	-3.09	-8.028	-12.452	-15.474
990	0.99	-21.905	-5.767	-5.981	-15.232	-0.735	-5.155	-11.687	-24.399
991	0.991	-23.58	-9.849	-9.425	-4.229	-2.24	-0.945	-12.276	-35.247
992	0.992	-21.961	-21.081	6.643	-11.369	0.513	-6.609	-10.336	-39.521
993	0.993	-20.556	-31.149	-4.966	-20.241	-1.559	-7.263	-12.084	-20.001
994	0.994	-14.115	-21.881	-11.35	-28.542	-2.86	-7.921	-9.583	-5.915
995	0.995	-8.053	-13.589	-13.278	-16.696	-0.875	0.925	-12.883	6.818
996	0.996	-11.079	-0.906	-11.527	-18.225	-0.239	-2.782	-13.286	9.085
997	0.997	-17.784	20.091	-6.869	3.44	-1.727	-6.283	-7.3	-10.125
998	0.998	-20.244	0.209	-11.118	6.543	-0.304	-3.194	-6.534	-12.668
999	0.999	-16.124	-23.182	-12.282	-24.596	0.159	-8.045	-13.889	-14.998
1000	1	-14.154	-14.062	-13.42	12.909	-3.058	-12.315	-14.857	-12.938
1001	1.001	-16.07	-51.189	-16.513	-2.225	-1.041	-6.707	-8.869	-14.93
1002	1.002	-15.487	-46.289	-21.371	-15.797	-1.527	-17.536	-3.273	-6.257
1003	1.003	-14.123	-14.46	-15.385	-11.723	-2.783	-12.87	-3.868	-1.641
1004	1.004	-13.718	-35.279	-11.369	-0.518	-0.732	-22.909	-11.244	-8.837
1005	1.005	-13.297	-24.186	-7.94	-10.609	-1.001	-21.718	-10.284	-23.204
1006	1.006	-12.877	-14.272	-1.977	-1.383	2.033	-20.525	-11.069	-25.185
1007	1.007	-10.134	-5.103	-6.06	-4.204	-4.032	-15.266	-5.468	-26.971
1008	1.008	-10.301	8.952	-12.639	3.265	-12.011	-20.064	-2.009	-3.227
1009	1.009	-12.217	1.38	-4.715	-3.76	-8.955	-22.529	-6.678	6.776
1010	1.01	-12.008	-5.642	0.497	-6	-6.074	-20.152	-10.77	-2.562
1011	1.011	-15.68	-12.112	-14.23	-0.267	-8.594	-9.242	-9.448	-10.907
1012	1.012	-8.697	-21.928	-16.366	-16.144	-9.381	11.549	-10.818	-13.454
1013	1.013	-1.923	-13.359	-10.561	-22.483	-4.533	25.735	-12.01	-11.184
1014	1.014	-6.198	-24.434	-8.836	-32.221	-2.582	13.016	-11.645	-21.878
1015	1.015	-10.301	-2.779	-4.2	-23.551	-10.291	1.46	-13.613	-19.981
1016	1.016	-12.274	0.313	-5.557	-9.243	-11.216	-9.138	-11.52	-21.755
1017	1.017	-16.96	-7.999	-17.382	-15.07	-6.339	-14.872	-15.423	-13.86
1018	1.018	-17.601	-10.54	-18.953	-16.749	-12.29	-20.026	-11.97	-15.27
1019	1.019	-25.624	-12.941	-29.024	-12.091	-3.332	-18.411	-11.613	-16.474
1020	1.02	-29.174	-6.614	-25.353	-7.838	-18.937	-31.31	-9.508	-24.848
1021	1.021	-28.276	6.843	-21.875	-4.178	-8.216	-19.039	-14.754	-23.93
1022	1.022	-17.498	12.032	-14.525	-0.703	-10.065	-17.414	-11.298	-21.075
1023	1.023	-4.583	-11.797	-7.763	-14.642	-8.23	-10.157	-11.901	-25.393
1024	1.024	-6.368	-15.125	-3.538	-8.843	-12.772	-8.885	-9.014	-21.379
1025	1.025	-7.96	-24.46	-7.672	-7.078	-11.301	-7.614	-11.547	-10.592
1026	1.026	-20.974	-27.201	-18.566	-24.505	-11.18	-6.927	-18.91	3.675
1027	1.027	-19.301	-29.751	-26.568	-17.57	-14.729	-3.723	-13.696	32.665
1028	1.028	-27.302	-8.688	-22.357	-11.264	-15.752	-10.386	-6.927	20.24
1029	1.029	-26.026	-0.391	-16.022	-9.416	-14.634	-16.271	-2.681	8.987
1030	1.03	-24.934	2.125	-24.396	9.894	-13.51	-10.551	-11.596	-1.114
1031	1.031	-21.517	-32.882	-25.414	7.374	-10.84	-21.288	-10.442	-16.823
1032	1.032	-11.897	-58.048	-18.702	-18.369	-8.347	-6.872	-13.554	-30.979
1033	1.033	-15.634	-35.226	-10.824	-21.616	-3.338	-12.585	-8.728	-18.246
1034	1.034	-12.209	-6.202	5.183	-24.69	2.827	3.379	-13.003	-20.612
1035	1.035	-28.345	12.585	-1.833	-4.937	-1.071	5.6	-11.665	-14.26
1036	1.036	-30.174	16.452	-12.539	-2.44	-4.382	3.747	-10.91	-12.166
1037	1.037	-27.953	6.342	-6.787	9.139	-7.493	2.078	-12.863	-6.4
1038	1.038	-17.435	-34.529	-22.714	-18.559	-3.26	-15.274	-10.939	-8.182
1039	1.039	-19.502	-29.162	-20.64	-22.262	-1.733	-22.172	-9.211	-12.871
1040	1.04	-24.868	-14.091	-11.015	-32.347	-8.912	-2.951	-12.71	-17.18
1041	1.041	-20.372	-9.659	-2.355	-35.474	-7.765	4.644	-14.08	-16.073
1042	1.042	1.179	-22.063	2.243	-27.169	-12.433	16.304	-10.034	-12.636
1043	1.043	4.229	-18.428	-2.033	-24.676	-8.004	18.48	-2.109	1.251
1044	1.044	-4.11	-1.421	-13.646	-24.505	-5.518	1.102	-5.606	3.168
1045	1.045	-16.905	33.015	-22.561	-12.927	-5.943	-19.965	-2.523	19.032
1046	1.046	-19.24	19.455	-28.564	14.72	-7.732	-22.645	-5.438	12.649
1047	1.047	-17.125	23.475	-18.876	11.014	-9.328	-20.111	-9.702	-16.371
1048	1.048	-11.336	12.19	-12.472	-6.021	-12.676	-13.132	-12.02	-37.088
1049	1.049	-2.657	8.826	-30.469	3.261	-7.122	-6.737	-12.594	12.062
1050	1.05	1.962	-19.51	-7.261	5.929	-7.578	-12.55	-3.88	-7.886
1051	1.051	0.591	-38.346	1.994	-32.592	-12.104	-17.788	-5.03	-26.1
1052	1.052	-13.747	-28.347	-0.74	-49.077	-6.569	-22.443	-5.985	-31.539
1053	1.053	-15.701	-12.725	27.485	-13.911	-14.398	-18.207	-3.063	-26.519
1054	1.054	-10.486	-4.401	23.778	-0.414	-11.204	-17.064	-16.205	-22.085
1055	1.055	-2.555	-1.847	-0.062	20.259	-14.008	-20.583	-14.26	-18.047
1056	1.056	-3.919	-13.418	-9.365	46.522	-0.759	-23.716	-9.025	-14.401
1057	1.057	-7.612	-45.315	-23.492	8.734	-14.223	-20.862	-1.075	2.6
1058	1.058	-6.464	-86.504	-10.725	-16.479	-12.408	-23.431	-2.411	-0.517
1059	1.059	-9.568	-47.759	-13.054	33.78	-17.001	-19.431	-3.548	-14.638
1060	1.06	-4.73	-32.648	-6.677	-13.122	-21.207	-22.971	-2.37	-32.435
1061	1.061	-12.66	-0.714	-20.239	-55.774	-6.839	-21.094	-18.42	-20.816
1062	1.062	-9.569	-4.762	-25.489	-105.77	-16.474	-12.24	-6.8	-5.92
1063	1.063	-14.409	-61.449	-14.485	-18.377	-14.698	-13.433	-13.177	-7.857
1064	1.064	-8.398	-69.539	-21.656	-6.651	-16.206	-12.29	-7.364	-13.071
1065	1.065	-13.997	-47.442	-28.047	-17.568	-17.536	-9.239	-5.616	-17.72
1066	1.066	-15.92	-53.959	-14.881	-7.767	-11.135	-23.995	-10.248	-16.362
1067	1.067	-20.558	-11.323	-13.122	-70.337	-9.961	-21.934	-8.879	-7.448
1068	1.068	-19.974	16.4	-30.52	-29.764	-13.043	-20.065	-10.031	-13.431
1069	1.069	-23.454	-18.761	-32.831	-7.767	-15.942	-18.393	-16.012	-8.187
1070	1.07	-19.005	4.133	-26.455	-1.24	-11.679	-20.004	-19.087	-11.071
1071	1.071	-16.099	-8.187	-24.537	-7.304	-14.01	-12.926	-10.161	-11.832
1072	1.072	-17.444	-11.797	-12.369	-1.939	-9.171	-19.378	-13.624	0.375
1073	1.073	-18.773	-21.794	11.448	-7.02	-11.109	-15.967	-16.689	-8.313
1074	1.074	-17.565	-6.072	35.275	-29.943	-12.856	-6.353	-17.633	-12.941
1075	1.075	-20.248	-3.297	13.42	-0.969	-8.029	-0.044	-21.858	-14.269
1076	1.076	-14.423	4.32	16.149	17.765	-8.619	-1.289	-19.507	-15.391
1077	1.077	-18.49	15.977	-7.075	62.42	-8.057	-2.337	-17.549	-11.856
1078	1.078	-10.562	13.909	-10.18	56.374	-11.556	-5.32	-11.524	-8.692
1079	1.079	-20.236	-11.186	-7.446	6.417	-10.225	0.595	-12.261	-1.878
1080	1.08	-19.066	-1.076	-14.96	-27.07	-5.412	-0.261	-8.739	-13.269
1081	1.081	-25.047	20.84	-7.972	-33.06	-11.435	1.611	-4.071	-14.808
1082	1.082	-19.778	23.571	-14.325	-60.745	-4.11	0.954	-6.944	-7.646
1083	1.083	-22.616	5.774	-12.341	-35.621	0.705	-3.186	-3.441	-6.484
1084	1.084	-12.883	-5.795	-24.471	-31.199	-0.095	-9.075	-4.777	-9.948
1085	1.085	6.738	-12.121	-13.36	-10.513	-5.73	-11.472	-5.148	-10.889
1086	1.086	9.517	-10.099	-17.553	-6.846	-7.699	-10.968	-11.133	-7.959
1087	1.087	12.09	-18.733	-16.345	-3.566	-4.449	-0.972	-10.344	-12.181
1088	1.088	5.19	-4.347	-15.152	-6.667	-8.559	-5.298	-9.549	-12.919
1089	1.089	20.17	-13.992	-9.899	-9.404	-9.957	-1.699	-7.587	-8.054
1090	1.09	18.311	-8.714	-8.866	-1.889	-13.297	6.537	-5.628	-9.97
1091	1.091	-7.947	-13.279	-14.787	-8.89	-10.449	-0.883	-3.859	-16.53
1092	1.092	-64.59	-3.126	-26.932	-11.053	-11.665	-9.842	-9.638	-12.246
1093	1.093	-72.635	-22.609	-46.257	-16.87	-9.786	-8.732	-7.289	-14.54
1094	1.094	-50.492	-19.846	-33.486	-11.652	-7.709	-3.567	-5.316	-13.92
1095	1.095	-43.843	-12.232	-35.821	-7.01	-3.307	-6.564	-8.582	-13.305
1096	1.096	-37.786	18.234	-37.964	-8.359	-8.001	-5.926	-12.614	-18.681
1097	1.097	-32.332	30.687	-32.17	-14.716	-5.149	-10.128	-15.106	-16.721
1098	1.098	-17.223	11.985	-16.302	-15.849	-8.686	-9.663	-14.699	-18.657
1099	1.099	-12.731	-4.975	-1.383	-10.618	-5.447	-6.471	-17.579	-9.761
1100	1.1	-16.72	-14.207	12.176	-13.497	-8.393	-9.458	-17.945	-0.815
1101	1.101	-12.983	-33.911	0.033	-7.481	-8.823	-10.885	-12.888	-4.279
1102	1.102	-9.651	-26.332	1.629	-3.429	-6.161	-13.284	-13.446	-5.234
1103	1.103	-12.712	-42.56	5.933	-6.937	-6.397	-14.507	-11.681	-0.384
1104	1.104	-15.391	-74.444	9.671	-14.271	-10.896	-8.558	-10.311	-1.124
1105	1.105	-7.807	-51.562	-8.279	-5.332	-7.65	-9.377	-7.986	-6.689
1106	1.106	-0.811	-30.803	-15.808	-8.749	-7.119	-0.516	-12.036	-7.213
1107	1.107	-2.911	-19.523	-13.474	-9.627	-8.509	0.631	-9.51	-11.807
1108	1.108	-8.697	-16.212	-15.593	-4.748	-1.199	1.623	-11.806	-14.67
1109	1.109	-13.903	-6.948	-5.896	-7.257	-4.336	-11.111	-9.655	-11.155
1110	1.11	-15.439	-4.184	-0.653	-4.875	-3.404	-9.301	-8.483	-18.455
1111	1.111	-8.267	-21.917	-5.279	-11.433	-5.955	-13.862	-3.444	-13.2
1112	1.112	-4.595	-24.144	-3.907	-10.668	-5.202	-18.024	-5.388	-16.072
1113	1.113	-12.912	-30.432	-12.797	-14.765	-11.807	-26.816	-4.811	-22.044
1114	1.114	-16.009	-28.452	-13.945	-16.638	-2.15	-20.698	-3.463	-13.111
1115	1.115	-16.978	-30.154	-19.168	-13.279	-5.842	-30.244	-9.847	-14.247
1116	1.116	-10.984	-22.155	-25.953	-9.154	-9.332	-21.215	-9.072	-17.32
1117	1.117	-10.21	-17.845	-30.191	-6.565	-10.302	-24.584	-6.751	-12.45
1118	1.118	-8.283	-26.648	-17.981	-9.834	-9.331	-21.365	-10.232	-13.192
1119	1.119	-6.348	-20.53	-2.111	-15.571	-8.556	-22.216	-12.164	-12.398
1120	1.12	-10.416	-19.507	8.537	-3.287	-10.872	-10.679	-11.587	-10.443
1121	1.121	-10.024	-10.546	14.363	-11.905	-12.798	-12.11	-11.204	-8.489
1122	1.122	-13.309	-9.343	-11.918	-13.363	-13.364	-4.826	-16.622	-9.052
1123	1.123	-19.883	-10.281	-15.546	5.507	-12.771	-8.389	-8.689	-6.503
1124	1.124	-5.177	-24.985	-5.428	-17.628	-12.368	2.569	-13.915	-9.772
1125	1.125	-3.055	-27.087	-14.654	-26.845	-14.678	4.044	-11.008	-12.662
1126	1.126	2.733	-1.891	-6.308	-24.039	-8.078	-2.216	-10.233	-13.034
1127	1.127	4.454	-11.914	-3.774	-16.382	-14.836	-3.264	-7.901	-13.406
1128	1.128	-9.905	3.802	-24.872	-23.218	-8.817	-6.254	-12.728	-8.543
1129	1.129	-11.882	17.961	-22.168	-33.753	-8.022	-12.935	-10.776	-12.004
1130	1.13	-17.153	10.402	-14.626	-27.891	-9.93	-20.783	-6.69	-7.345
1131	1.131	-31.507	3.416	-21.608	-11.994	-5.263	-13.358	-11.498	-12.767
1132	1.132	-37.352	1.25	-23.742	-9.833	-10.671	-2.451	-5.464	-17.607
1133	1.133	-28.669	-4.587	-25.687	-11.744	-7.169	-1.046	-3.117	-18.167
1134	1.134	-36.612	0.58	-27.427	-13.423	-10.442	0.157	-5.028	-21.051
1135	1.135	-37.955	-13.796	-19.501	-5.411	-7.517	-0.961	-4.429	-13.101
1136	1.136	-20.874	-8.053	-12.326	-3.961	-7.882	-12.737	-6.156	-16.587
1137	1.137	-23.13	-13.332	2.007	-2.716	-7.478	-14.259	-13.12	-11.377
1138	1.138	-20.943	-14.969	-7.661	-3.796	-8.621	-15.577	-16.029	-6.557
1139	1.139	-18.962	-22.197	-33.98	-0.601	-4.93	-9.158	-11.78	-4.059
1140	1.14	-10.202	-28.665	-30.297	-1.479	-7.232	-7.962	-17.395	-8.135
1141	1.141	-5.511	-29.916	0.68	1.115	-7.597	-11.018	-15.463	-11.63
1142	1.142	-12.658	-13.947	13.074	-7.699	-9.516	-8.093	-12.179	-9.702
1143	1.143	-13.838	-2.434	24.311	-4.146	-9.887	-3.827	-16.252	-10.29
1144	1.144	-15.015	-4.693	14.247	-5.04	-9.671	8.366	-8.32	-8.941
1145	1.145	-15.964	-2.907	4.98	-2.06	-10.421	24.235	-14.318	-8.56
1146	1.146	-1.221	-11.739	-3.317	-6.227	-9.621	22.11	-11.217	-6.435
1147	1.147	13.733	-19.758	-5.82	-11.752	-7.276	4.695	-12.181	-8.38
1148	1.148	-11.376	-32.804	-17.435	-8.197	-11.133	-2.27	-14.699	-14.197
1149	1.149	-35.149	-24.202	-23.82	-16.839	-10.731	-8.65	-12.379	-18.275
1150	1.15	-19.453	-25.857	-33.475	-10.784	-10.325	-18.317	-10.453	-13.441
1151	1.151	-11.131	-27.307	-24.737	-11.689	-8.185	-13.078	-9.882	-18.082
1152	1.152	-18.677	-10.346	-26.275	-4.842	-7.013	-21.006	-11.618	-15.187
1153	1.153	-16.354	-12.727	-22.012	-10.769	-6.615	-19.65	-5.811	-23.136
1154	1.154	-18.479	-6.396	-20.849	-14.777	-5.828	-15.973	-5.035	-24.307
1155	1.155	-8.806	-12.255	-17.349	-25.577	-1.367	-14.805	-12.968	-23.361
1156	1.156	-14.011	-24.461	-18.321	-30.181	-4.652	-30.875	-5.604	-12.548
1157	1.157	-12.424	-13.443	-23.162	-20.085	-6.383	-47.133	-14.506	6.196
1158	1.158	-13.723	5.327	-18.898	-8.246	-5.989	-45.011	-13.331	3.646
1159	1.159	-12.506	-22.93	-14.824	-16.129	-10.427	-50.833	-5.974	-26.77
1160	1.16	-11.294	-19.251	-11.315	-20.34	-9.843	-49.114	-5.011	-14.41
1161	1.161	-6.026	-15.965	-17.29	-13.909	-8.486	-41.207	-4.238	-3.214
1162	1.162	-14.889	-25.28	-13.211	-10.382	-9.843	-34.083	-1.913	6.823
1163	1.163	-13.691	-16.976	-3.713	-11.305	-9.453	-30.453	-5.391	-2.495
1164	1.164	-10.565	-9.433	-0.031	-6.436	-11.401	-29.337	-8.673	-5.232
1165	1.165	-13.45	-7.122	5.967	-7.186	-14.878	-15.437	-8.083	-7.765
1166	1.166	-17.694	-0.722	-10.095	-9.491	-10.046	-9.671	-10.595	-14.754
1167	1.167	-13.609	-10.368	-7.768	-4.632	-11.984	-7.96	-12.909	-8.388
1168	1.168	-18.431	-15.556	-5.638	-6.536	-10.244	3.032	-12.522	-6.469
1169	1.169	-15.133	1.889	-7.553	-8.25	-12.766	4.347	-10.6	-4.746
1170	1.17	-16.873	4.222	-12.754	-5.722	-9.484	5.469	-11.002	-9.412
1171	1.171	-14.356	-2.146	-23.756	-12.102	-13.556	4.277	-6.75	-10.779
1172	1.172	-15.714	-4.054	-19.467	-16.376	-5.628	7.338	-8.498	-17.178
1173	1.173	-9.138	1.203	-10.579	-12.353	-9.117	2.468	-9.862	-16.038
1174	1.174	-6.233	-13.07	-9.448	-14.297	-6.029	6.686	-13.154	-12.96
1175	1.175	-0.205	-26.575	-4.237	-12.394	-8.941	1.046	-11.033	-15.878
1176	1.176	2.128	-28.266	-5.209	-14.173	-4.69	4.508	-13.736	-16.68
1177	1.177	8.728	-26.635	-9.466	-10.721	-8.756	3.903	-11.014	-20.758
1178	1.178	9.518	-27.927	-10.235	-14.045	-10.708	5.621	-11.194	-15.93
1179	1.179	0.615	-16.039	-9.668	-14.484	-13.994	8.097	-15.061	-7.23
1180	1.18	-12.557	-8.015	-7.737	-13.373	-5.103	11.318	-18.541	-3.761
1181	1.181	-10.827	10.815	-11.794	-14.562	-1.435	4.656	-18.149	-8.992
1182	1.182	-18.792	-6.954	-11.4	-17.491	-4.927	9.423	-11.573	-21.778
1183	1.183	-31.791	-9.259	-18.76	-19.442	-1.826	5.091	-10.608	-20.05
1184	1.184	-37.03	-24.143	-15.678	-20.627	-10.736	-7.186	-8.098	-18.519
1185	1.185	-51.374	-22.198	-22.464	-15.839	-14.229	-2.047	-7.332	-5.568
1186	1.186	-57.197	-27.402	-19.949	-5.071	-11.134	-3.68	-3.858	3.14
1187	1.187	-45.016	-3.564	-12.579	-3.595	-10.168	-10.938	2.122	-1.509
1188	1.188	-37.113	-13.606	-5.79	-22.459	-9.394	-14.733	1.319	-5.759
1189	1.189	-29.975	-10.484	-6.541	-14.984	-15.012	-18.334	-5.301	-9.434
1190	1.19	-28.814	-2.161	-12.131	-3.428	-15.587	-21.552	-6.101	-12.925
1191	1.191	-20.495	-4.673	-12.688	-18.393	-6.88	-14.889	-5.365	-20.298
1192	1.192	-23.599	2.309	-21.369	-4.905	-8.042	-14.214	-8.876	-15.482
1193	1.193	-14.718	8.733	-17.878	-13.661	-11.143	-10.226	-13.547	-18.002
1194	1.194	-13.581	22.36	-18.825	-12.16	-10.186	-9.709	-15.33	-15.697
1195	1.195	-12.641	-0.414	-15.913	-19.374	-9.424	-18.46	-20.196	-16.289
1196	1.196	-15.581	-16.038	-2.773	-18.259	-10.207	-19.64	-19.652	-14.362
1197	1.197	-4.171	-18.715	14.608	-9.996	-2.28	-22.76	-14.271	-10.29
1198	1.198	19.623	-16.17	16.9	-6.987	-7.518	-25.708	-10.823	-8.948
1199	1.199	22.877	-27.771	1.947	3.76	-8.497	-24.98	-7.577	-10.329
1200	1.2	25.918	-38.393	-3.922	-9.337	-5.996	-29.096	-5.878	-13.265
1201	1.201	17.55	-59.662	-5.73	-14.662	-6.785	-22.562	-13.86	-8.829
1202	1.202	9.96	-45.519	-7.329	-13.213	-6.218	-18.341	-10.426	-7.099
1203	1.203	-1.708	-42.975	-8.738	-6.152	-9.516	-17.592	-9.51	-10.586
1204	1.204	-3.892	-45.282	-23.121	0.1	-10.106	-18.188	-8.593	-5.172
1205	1.205	-21.374	-38.877	-21.24	-1.156	-4.308	-8.127	-14.644	-10.034
1206	1.206	-33.047	-9.833	-26.504	-2.155	-9.932	-9.481	-9.085	-8.139
1207	1.207	-48.026	-5.76	-28.102	-8.948	-8.008	-8.32	-18.608	-8.734
1208	1.208	-46.169	-2.077	-29.505	-22.12	-9.957	-4.837	-9.758	-12.213
1209	1.209	-41.024	1.241	-30.713	-20.179	-5.914	-12.178	-3.805	-14.535
1210	1.21	-30.083	4.324	-24.768	-18.447	-6.319	-7.325	-6.945	-14.951
1211	1.211	-20.116	7.029	-19.59	-23.113	-6.725	-4.784	-9.888	-11.288
1212	1.212	-16.543	-0.507	-18.685	-21.774	-11.578	-0.681	-14.186	-11.662
1213	1.213	-17.821	-12.115	-16.229	-12.876	-4.243	-8.562	-16.555	-13.776
1214	1.214	-10.581	-1.463	-10.667	-9.409	-13.16	-11.599	-16.027	-14.156
1215	1.215	-9.71	-18.876	-14.201	-4.192	-7.184	-10.581	-16.661	-9.901
1216	1.216	-12.31	-21.185	-18.893	-7.101	-12.435	-9.778	-17.29	-12.419
1217	1.217	-10.068	-19.021	-13.528	-16.787	-13.412	-4.149	-9.404	-11.067
1218	1.218	-5.304	-13.195	-17.086	-17.957	-7.43	-2.21	-1.135	-9.897
1219	1.219	-4.784	6.173	-8.451	-9.644	-6.666	-4.098	-4.274	-7.95
1220	1.22	-10.25	-1.354	-9.695	0.013	-8.618	-4.632	-11.09	-13.739
1221	1.221	-9.717	-3.648	-12.849	6.383	-10.755	-4.972	-10.362	-11.402
1222	1.222	-14.41	-10.003	1.793	17.203	-10.19	-6.28	-11.17	-6.545
1223	1.223	-23.36	-23.543	8.114	-4.491	-7.294	-5.842	-10.625	-8.466
1224	1.224	-32.314	-25.281	-1.614	-7.602	-5.953	-12.372	-10.082	-15.029
1225	1.225	-16.693	-26.85	-17.522	-10.325	-9.251	-19.079	-17.871	-5.339
1226	1.226	-23.123	-31.15	-15.408	-12.86	-8.097	-23.258	-20.995	-17.127
1227	1.227	-21.229	-19.388	-17.36	-5.897	-2.101	-22.399	-18.131	-18.651
1228	1.228	-19.535	-24.093	-15.653	0.485	-15.271	-11.467	-12.159	-14.365
1229	1.229	-11.671	-22.807	-17.277	-9.197	-1.733	6.04	-9.863	-10.653
1230	1.23	-16.008	-5.851	-18.707	-21.403	-6.971	8.467	-9.122	-15.459
1231	1.231	-9.702	0.067	-19.931	-10.38	-5.425	2.171	-5.67	-11.934
1232	1.232	-8.615	6.935	-6.815	-20.442	-21.292	8.053	-5.121	-12.861
1233	1.233	-14.695	-3.822	-1.67	-16.767	-6.392	9.879	-3.398	-7.991
1234	1.234	-9.562	1.864	-3.315	1.21	-8.327	5.319	-6.899	-10.477
1235	1.235	-12.555	-21.113	-7.666	13.985	-13.561	-1.771	-7.297	-14.511
1236	1.236	-4.691	-24.351	-16.64	7.079	-12.027	-2.872	-3.245	-12.53
1237	1.237	7.053	-16.176	-8.371	13.527	-13.383	10.327	-2.858	-17.126
1238	1.238	-4.017	-18.81	-24.471	-11.582	-9.705	5.109	2.572	-8.183
1239	1.239	-22.819	-2.695	-37.68	-26.246	-15.706	9.746	-8.25	-1.761
1240	1.24	-15.285	-9.209	-26.117	-22.903	-10.488	-3.217	-3.601	1.756
1241	1.241	-12.959	-15.141	-7.007	-25.947	-11.458	-15.389	-10.755	-1.308
1242	1.242	-10.832	-20.469	10.736	-40.039	-8.936	-29.681	-9.584	-15.996
1243	1.243	-12.763	-44.346	-5.591	-32.473	-4.865	-31.589	-1.256	-5.326
1244	1.244	-14.507	-27.358	-12.035	-25.47	-4.281	-36.762	-8.609	-11.102
1245	1.245	-9.869	-18.113	-2.4	-27.556	-7.573	-41.349	-7.644	-12.81
1246	1.246	-25.747	-9.877	-0.694	-17.844	-8.155	-37.039	-5.133	-23.808
1247	1.247	-19.378	-12.506	-11.738	1.535	-3.319	-28.077	-10.738	-7.903
1248	1.248	-21.315	-5.688	-4.597	4.087	-7.958	-26.842	-5.884	-1.488
1249	1.249	-19.576	-7.963	-0.953	25.238	-5.052	-19.415	-6.445	0.482
1250	1.25	-14.951	-6.153	-4.476	-0.245	-5.437	-22.236	-4.681	-11.676
1251	1.251	-13.626	-4.509	-9.718	-3.512	-5.047	-17.887	-4.265	-16.274
1252	1.252	-9.979	-6.142	-6.822	-0.399	-10.856	-23.4	-7.536	-17.601
1253	1.253	-11.187	-1.929	1.083	19.373	-8.536	-19.828	-6.347	-18.761
1254	1.254	-8.132	-5.654	-6.312	-19.111	-10.469	-17.795	-8.25	-0.753
1255	1.255	-7.187	-11.684	-17.212	-69.032	-5.819	-12.28	-14.022	12.033
1256	1.256	-2.955	-16.922	-10.102	-62.415	-9.869	-14.122	-19.604	-4.213
1257	1.257	-5.317	-8.006	-13.826	-44.182	-9.475	-12.094	-14.724	-10.591
1258	1.258	-8.852	-18.827	-12.695	-38.751	-4.044	-9.1	-17.975	-12.512
1259	1.259	-4.26	-8.754	-5.361	-23.651	-10.618	-2.044	-13.868	-10.764
1260	1.26	-2.573	-15.119	-12.158	-10.084	-8.095	0.933	-16.336	-12.315
1261	1.261	-0.103	-25.952	-6.161	-5.991	-10.41	3.531	-15.908	-25.276
1262	1.262	-1.503	-24.599	-8.474	-9.656	-6.916	1.283	-10.062	-20.042
1263	1.263	-8.11	-20.913	-13.305	0.426	-10.207	3.286	-9.247	-21.596
1264	1.264	-22.834	-14.904	-15.22	-2.641	-4.775	13.402	-11.141	-14.449
1265	1.265	-33.485	-22.247	-18.084	-5.322	-4.189	35.111	-14.386	-15.611
1266	1.266	-35.405	-36.963	-25.982	-2.773	-14.241	38.238	-13.753	-19.094
1267	1.267	-33.642	-30.592	-7.938	-0.425	-7.07	35.553	-11.179	-20.062
1268	1.268	-41.543	-28.671	-10.4	-2.536	-10.738	-2.933	-16.534	-19.096
1269	1.269	-42.871	-19.99	-8.024	3.283	-7.238	-8.335	-12.981	-19.873
1270	1.27	-36.457	-27.953	-31.382	1.559	-10.318	-13.359	-8.272	-19.103
1271	1.271	-28.119	-35.153	-28.224	-3.057	-7.4	-17.811	-13.634	-19.692
1272	1.272	-25.009	-15.644	-19.847	-4.368	-8.162	-21.879	-13.002	-16.416
1273	1.273	-14.163	-12.98	-22.289	-3.158	-5.826	-25.566	-9.663	-14.68
1274	1.274	-9.901	-5.466	-29.176	-4.308	-9.295	-35.648	-3.035	-6.758
1275	1.275	-16.295	1.528	-39.758	0.922	-11.212	-44.958	-16.155	-10.262
1276	1.276	-17.448	-0.595	-33.895	-11.848	-11.78	-42.276	-6.442	-13.378
1277	1.277	-10.084	12.957	-17.978	-6.626	-8.279	-44.83	-11.638	-16.315
1278	1.278	4.645	14.73	14.003	-8.176	-10.585	-33.251	-10.054	-13.83
1279	1.279	-1.716	19.392	9.576	-1.013	-8.449	-39.652	-5.753	-4.959
1280	1.28	-11.353	20.776	-2.781	-4.699	-10.366	-22.235	-6.865	-10.982
1281	1.281	-13.058	32.633	-21.539	-13.034	-11.515	-15.273	-3.336	-14.094
1282	1.282	-11.466	15.269	9.464	-9.937	-11.308	-17.433	-8.512	-13.151
1283	1.283	-7.17	8.356	13.582	4.758	-9.951	-19.391	-7.506	-7.176
1284	1.284	-5.974	6.235	9.958	-14.412	-9.744	-14.198	-9.983	-4.874
1285	1.285	-23.941	4.317	-13.795	-52.916	-6.051	0.079	-7.628	-8.376
1286	1.286	-21.413	-0.886	-23.048	-36.445	-13.007	13.579	-14.178	-7.812
1287	1.287	-19.083	-11.902	-25.727	-21.342	-12.028	29.397	-18.405	-8.405
1288	1.288	-12.681	-4.699	-7.89	-25.794	-7.766	31.475	-20.702	-8.813
1289	1.289	-14.607	-18.989	-10.188	-21.753	-6.986	13.998	-14.093	-10.193
1290	1.29	-23.312	-17.017	-12.305	-10.557	-8.917	-2.325	-13.306	-12.336
1291	1.291	-8.969	-39.827	-2.598	-7.286	-8.321	-4.542	-14.061	-6.356
1292	1.292	-14.767	-55.486	-0.801	14.564	-10.054	-2.714	-10.558	-7.162
1293	1.293	-2.571	-69.605	-8.664	-11.002	-8.69	-18.702	-7.259	-11.267
1294	1.294	-1.004	-51.812	-18.674	-14.299	-3.264	-20.943	-3.183	-11.883
1295	1.295	-2.343	-30.685	-17.47	-11.194	-3.831	-19.13	-1.83	-11.341
1296	1.296	-1.149	-16.509	-23.421	-2.867	-4.402	-20.998	-9.19	-10.794
1297	1.297	-9.441	11.801	-7.304	-5.366	-6.135	-29.047	-8.231	-3.863
1298	1.298	0.285	8.179	-0.294	-21.587	-9.6	-21.985	-7.276	-10.664
1299	1.299	4.023	-15.565	-10.888	-19.431	-9.208	-23.24	-6.504	-13.204
1300	1.3	0.625	-37.379	-32.126	1.889	-8.042	-26.806	-10.572	-23.867
1301	1.301	-15.361	-45.661	-34.79	-0.808	-4.359	-21.655	-7.093	-5.128
1302	1.302	-12.965	-48.144	-11.535	-13.581	-5.71	-7.011	-10.38	12.643
1303	1.303	-27.784	-27.005	-2.22	-6.607	-12.29	-13.472	-10.963	-3.647
1304	1.304	-41.262	-29.662	6.122	8.307	-13.253	-11.603	-11.354	-5.805
1305	1.305	-42.923	-27.112	-1.412	-20.742	-15.77	-2.955	-10.976	-11.622
1306	1.306	-28.507	-20.104	-3.723	-24.847	-11.7	-7.655	-13.889	-9.89
1307	1.307	-18.726	-17.953	-14.356	-6.09	-13.638	-9.061	-15.055	-17.848
1308	1.308	-6.447	-8.241	-16.277	-9.367	-8.997	-7.958	-9.256	-13.613
1309	1.309	4.687	-16.942	-7.552	-18.647	-6.095	-4.536	-10.041	-9.955
1310	1.31	6.145	-2.592	-15.464	-21.349	-7.458	-11.931	-6.569	-15.977
1311	1.311	9.927	-0.636	-16.799	-8.556	-10.751	-7.139	-8.511	-16.964
1312	1.312	-5.655	-16.514	-10.4	-10.851	-4.179	-4.693	-11.432	-6.146
1313	1.313	-16.21	-22.886	-16.396	-12.952	-10.956	-4.002	-11.056	-4.815
1314	1.314	-18.062	-13.199	-23.74	-10.986	-10.184	3.841	-12.42	-16.654
1315	1.315	-33.858	-7.944	-20.826	-12.719	-9.406	0.653	-15.33	-15.12
1316	1.316	-35.914	0.008	-26.815	-11.185	-11.341	-0.403	-18.047	-16.49
1317	1.317	-37.762	1.382	-22.743	-12.545	-9.407	-4.771	-14.559	-15.341
1318	1.318	-25.484	15.706	-20.783	-8.854	-9.984	-2.571	-13.392	-14.182
1319	1.319	-23.851	21.526	-16.122	-7.667	-8.636	-4.667	-12.221	-13.205
1320	1.32	-16.61	16.342	-16.689	-12.868	-9.985	-4.24	-11.05	-14.16
1321	1.321	-12.845	5.338	-11.855	-23.686	-7.851	-8.46	-6.783	-9.888
1322	1.322	-11.588	4.017	-16.499	-22.321	-8.235	-9.948	-6.199	-13.929
1323	1.323	-12.454	-15.489	-18.231	-10.513	-7.071	-7.742	-6.585	-11.97
1324	1.324	-5.573	-58.027	-11.253	-8.968	-9.193	-14.413	-1.171	-11.378
1325	1.325	-6.234	-27.61	-18.019	-10.32	-7.256	-15.472	-6.009	-5.925
1326	1.326	-10.188	-22.15	-4.847	-6.644	-10.93	-9.555	-2.723	-6.47
1327	1.327	-16.656	-27.158	-6.759	-5.498	-5.513	-13.697	-5.622	-9.728
1328	1.328	-15.766	-13.56	12.629	-6.485	-8.993	-21.694	-9.103	-6.803
1329	1.329	-19.715	-17.565	5.14	-7.464	-7.052	-22.686	-13.55	-12.579
1330	1.33	-17.67	-21.2	12.143	-11.728	-7.623	-21.738	-11.798	-21.448
1331	1.331	-18.155	-17.877	-11.256	-14.056	-8.975	-10.317	-13.138	-10.583
1332	1.332	-12.642	-14.749	-14.344	-7.478	-9.363	-18.225	-6.73	-11.91
1333	1.333	-13.133	10.801	-11.61	-6.71	-6.46	-13.94	-9.229	-13.034
1334	1.334	-7.046	0.725	-14.105	-10.776	-10.906	-12.744	-9.985	-16.481
1335	1.335	3.689	-21.145	-7.125	-15.637	-9.159	-18.708	-10.557	-19.547
1336	1.336	8.008	-12.827	-9.274	-13.757	-7.798	-17.68	-9.965	-18.56
1337	1.337	1.676	-25.609	-7.371	-6.046	-3.342	-10.842	-9.386	-14.295
1338	1.338	-6.605	-14.044	-12.616	-9.154	-2.759	-13.284	-11.912	-3.634
1339	1.339	-16.268	-7.705	-7.977	-12.058	-6.233	-7.599	-8.63	-10.768
1340	1.34	-22.641	-5.812	-12.238	-12.83	-11.639	-2.709	-13.472	-7.058
1341	1.341	-6.935	-4.119	-18.62	-12.041	-6.791	0.615	-18.125	-3.562
1342	1.342	-4.762	-2.639	-22.085	-13.966	-6.205	1.218	-9.225	-8.78
1343	1.343	-18.261	-1.355	-21.099	-12.006	-3.296	-3.587	-8.059	-5.868
1344	1.344	-16.451	-20.959	-16.25	-14.908	-11.224	3.792	-4.571	-8.375
1345	1.345	-24.312	-23.708	-15.466	-10.069	-10.056	6.725	-3.592	-13.977
1346	1.346	-28.512	-21.197	-21.06	-10.642	-11.018	2.51	-2.616	-15.895
1347	1.347	-32.14	-23.521	-19.115	-12.368	-15.849	-3.058	-6.877	-9.883
1348	1.348	-35.597	-21.382	-19.671	-7.521	-7.911	-4.95	-12.492	-9.092
1349	1.349	-45.246	-19.443	-17.906	-4.236	-6.936	-8.182	-13.074	-13.925
1350	1.35	-25.683	-7.256	-17.508	-13.141	-9.835	-15.869	-12.493	-10.636
1351	1.351	-17.354	-5.726	-10.163	-6.732	-9.054	-18.907	-17.914	-12.379
1352	1.352	-19.881	-18.727	-4.941	-12.714	-9.826	-12.063	-15.981	-11.008
1353	1.353	-8.28	-23.97	-0.084	-7.485	-11.758	-14.488	-14.046	-12.337
1354	1.354	-14.704	-12.94	-4.314	-12.315	-8.474	-15.18	-9.975	-12.716
1355	1.355	-24.424	-22.973	-11.639	-20.236	-10.219	-14.512	-13.454	-8.26
1356	1.356	-26.22	-11.132	-6.786	-21.221	-6.742	-19.066	-17.89	-11.165
1357	1.357	-11.938	-15.732	-12.784	-18.338	-6.35	-10.076	-10.139	-14.653
1358	1.358	-25.506	-2.704	-13.564	-5.182	-5.963	-6.304	-7.032	-16.982
1359	1.359	-20.293	-14.812	-14.151	8.355	-6.345	-19.365	-4.116	-10.411
1360	1.36	-18.757	-13.194	-16.08	3.115	-9.052	-14.04	-8.365	-11.387
1361	1.361	-8.716	2.752	-7.174	-4.835	-6.148	3.474	0.548	-17.393
1362	1.362	-7.565	-16.348	-3.488	-12.001	-8.861	5.901	-2.92	-5.198
1363	1.363	-8.751	-8.761	-14.311	-10.852	-11.569	8.139	-6.002	3.518
1364	1.364	-9.759	-20.319	-15.657	-0.026	-12.354	6.303	-8.892	-7.507
1365	1.365	-12.704	-13.864	-14.484	10.024	-9.651	8.147	-11.398	-6.156
1366	1.366	-18.761	-23.482	-15.626	-4.31	-14.684	12.884	-18.747	-9.828
1367	1.367	-9.911	-0.568	-14.647	-21.741	-11.398	5.795	-15.837	-15.82
1368	1.368	-8.787	-9.786	-9.787	-33.366	-5.987	2.195	-20.091	-21.04
1369	1.369	-1.454	-23.821	-7.242	-26.985	-12.572	-8.558	-14.462	-18.131
1370	1.37	-0.507	-16.159	-9.533	-25.056	-13.349	-7.128	-9.61	-15.617
1371	1.371	-1.294	-23.029	-7.566	-19.835	-9.285	-24.088	-9.013	-19.674
1372	1.372	-5.378	-12.329	-8.115	-15.202	-8.699	-30.981	-6.098	-13.083
1373	1.373	-4.82	-10.339	-9.838	-10.96	-10.635	-41.565	-0.284	-1.657
1374	1.374	-10.847	-5.072	-10.199	-17.366	-7.736	-31.852	-2.598	-15.971
1375	1.375	-16.494	-12.981	-17.523	-11.376	-10.274	-30.098	-10.524	-17.9
1376	1.376	-20.03	-5.764	-16.523	-10.405	-5.845	-15.785	-9.552	-16.148
1377	1.377	-19.516	-25.244	-11.646	-3.622	-7.614	-17.751	-12.451	-8.198
1378	1.378	-13.004	-33.514	-12.391	-13.3	-11.126	-26.494	-11.672	-12.442
1379	1.379	-19.054	-20.669	-4.987	-12.144	-10.764	-21.877	-13.987	-8.738
1380	1.38	-18.321	-18.264	-5.92	-15.633	-6.719	-17.671	-17.469	-9.893
1381	1.381	-20.298	-16.073	-13.827	-23.001	-4.221	-24.096	-19.406	-12.993
1382	1.382	-17.054	-14.076	-6.471	-14.111	-5.595	-18.136	-17.676	-17.844
1383	1.383	-16.514	-8.817	-9.374	-8.101	-8.523	-19.166	-16.322	-11.847
1384	1.384	-21.39	-23.085	-11.892	-4.986	-8.153	-10.321	-8.986	-7.807
1385	1.385	-11.359	-21.13	-4.538	-2.082	-7.018	-16.379	-9.978	-3
1386	1.386	-7.126	-19.378	-3.565	-4.616	-10.526	-11.223	-3.23	2.969
1387	1.387	1.735	4.447	-13.239	-5.38	-7.262	-10.302	0.995	-9.259
1388	1.388	19.668	7.746	-12.081	-14.854	-10.193	-14.589	-3.1	-17.983
1389	1.389	6.82	-7.93	-15.578	-11.201	-12.15	-12.299	-1.2	-22.637
1390	1.39	-19.015	0.407	-22.937	-12.374	-10.242	-8.832	0.702	-6.779
1391	1.391	-22.405	2.925	-25.864	-7.151	-6.793	-0.147	-5.924	-0.417
1392	1.392	-31.776	0.614	-23.357	-8.121	-9.143	-6.17	-10.221	-6.265
1393	1.393	-40.161	-10.021	-21.079	-10.644	-8.009	-7.17	-7.931	-11.566
1394	1.394	-42.734	-0.338	-24.596	-12.985	-6.101	-8.174	-12.81	-13.165
1395	1.395	-31.16	-9.068	-25.204	-14.947	-7.292	-10.73	-10.91	-17.464
1396	1.396	-24.831	-1.173	-16.296	-15.547	-10.221	-8.452	-8.038	-13.848
1397	1.397	-15.198	3.048	-15.152	-12.665	-9.858	-6.579	-9.428	-12.755
1398	1.398	-13.495	-3.379	-9.17	-12.304	-14.143	-8.58	-10.84	-9.744
1399	1.399	-8.878	-16.596	-8.208	-10.012	-10.68	-2.067	-12.062	-6.925
1400	1.4	-10.258	-18.395	-5.304	-15.847	-11.09	-4.656	-12.514	-14.926
1401	1.401	-11.421	-4.125	-7.819	-15.103	-6.271	-7.046	-10.647	-14.018
1402	1.402	-12.581	-13.84	-7.027	-13.198	-8.227	-11.956	-14.968	-13.1
1403	1.403	-2.914	-8.653	-8.941	-11.313	-6.508	-8.725	-19.089	-13.927
1404	1.404	-6.59	-32.505	-8.351	-8.456	-9.049	-10.519	-15.656	-14.751
1405	1.405	1.731	-29.25	-6.609	-5.025	-6.744	-7.079	-22.096	-12.875
1406	1.406	-1.384	-26.206	-0.818	-4.696	-12.572	-10.415	-16.15	-9.637
1407	1.407	-12.243	-34.562	-4.884	-5.132	-8.526	-17.06	-15.423	-13.758
1408	1.408	-13.599	-42.137	-6.829	-4.787	-9.123	-18.098	-11.984	-8.001
1409	1.409	-12.445	-30.542	-11.484	-8.305	-5.844	-15.646	-8.73	-7.285
1410	1.41	-11.28	-24.176	-14.402	-9.509	-7.595	-18.049	-9.35	-13.911
1411	1.411	-25.198	-10.657	-17.904	-7.64	-7.217	-20.062	-14.233	-19.955
1412	1.412	-27.116	-8.924	-15.592	-6.545	-7.613	-20.721	-14.853	-14.382
1413	1.413	-21.875	-23.286	-13.48	-10.098	-3.553	-13.061	-11.991	-13.811
1414	1.414	-20.322	-25.278	-18.729	-7.838	-8.394	-12.178	-10.683	-14.394
1415	1.415	-16.077	-13.142	-18.173	-10.804	-11.683	-9.372	-7.44	-18.472
1416	1.416	-17.267	-24.211	-12.198	-10.503	-10.329	1.555	-10.396	-18.885
1417	1.417	-25.613	-19.998	-14.549	-11.748	-6.271	-11.719	-4.453	-14.455
1418	1.418	-24.668	-28.95	-16.512	-16.669	-9.761	-17.656	-14.175	-12.727
1419	1.419	-19.866	-44.68	-13.251	-14.821	-11.115	-12.559	-10.545	-5.773
1420	1.42	-19.123	-34.1	-12.696	-19.537	-14.019	-11.133	-11.749	-14.7
1421	1.421	-11.809	-9.013	-9.242	-19.015	-15.954	-18.414	-6.556	-13.561
1422	1.422	-10.87	-12.375	-3.851	-11.13	-10.144	-9.63	-5.62	-14.54
1423	1.423	-10.115	-15.539	-11.819	-0.339	-7.824	8.265	-8.167	-11.642
1424	1.424	-2.809	-23.915	-10.896	-10.452	3.014	15.719	-7.423	-10.855
1425	1.425	3.893	-16.409	-17.703	-22.317	1.472	22.622	-10.555	-11.81
1426	1.426	6.152	-15.493	-13.481	-23.931	0.121	33.212	-10.013	-17.416
1427	1.427	-3.56	-3.947	-9.444	-13.921	1.291	19.631	-14.684	-17.998
1428	1.428	-17.888	-10.416	-17.39	-12.789	-7.023	0.253	-18.764	-25.353
1429	1.429	-27.55	-20.167	-14.296	-13.976	-12.24	13.023	-15.292	-10.647
1430	1.43	-22.313	-4.358	-9.455	-10.909	-13.192	-3.194	-10.853	-8.504
1431	1.431	-17.659	-2.284	-8.688	-13.846	-12.402	-0.997	-3.13	5.068
1432	1.432	-16.302	18.932	-11.024	-27.043	-8.325	4.884	-10.508	-7.106
1433	1.433	-19.981	10.549	-7.548	-29	-13.152	-3.731	0.316	7.23
1434	1.434	-18.827	18.058	-11.426	-15.669	-8.498	-8.28	1.661	5.312
1435	1.435	-19.799	1.727	-12.02	-3.503	-9.071	-9.524	-2.014	0.113
1436	1.436	-7.014	-4.742	-12.606	-24.236	-7.701	-28.967	1.474	1.689
1437	1.437	1.715	-6.758	-7.775	-15.938	-4.398	-37.176	-3.743	-14.151
1438	1.438	-2.896	5.393	-5.852	7.262	-10.964	-34.549	-4.702	-12.008
1439	1.439	4.292	-8.974	-11.284	-8.449	-9.985	-41.409	-7.218	-17.804
1440	1.44	0.626	-3.227	-0.468	-16.804	-7.456	-30.674	-1.599	-5.604
1441	1.441	-5.392	-15.439	-17.913	-14.32	-9.768	-28.683	-12.423	5.45
1442	1.442	-21.474	-17.021	7.803	-12.013	-10.335	-23.414	-10.872	21.351
1443	1.443	-33.106	-18.398	-2.276	-1.382	-8.391	-24.936	-6.622	-6.296
1444	1.444	-39.526	-12.054	-5.386	0.538	-12.443	-17.753	-10.3	-17.506
1445	1.445	-22.141	-1.257	-30.95	-4.701	-12.05	-16.549	-16.297	-7.423
1446	1.446	-29.115	-5.547	-13.93	-6.274	-13.394	-8.187	-13.193	-4.297
1447	1.447	-26.98	-6.705	-10.837	-4.937	-11.257	-13.354	-0.403	9.863
1448	1.448	-28.885	4.127	-19.151	-1.259	-9.31	-14.242	-5.61	2.35
1449	1.449	-27.104	-0.13	-21.657	-4.738	-6.595	-11.641	-4.043	-18.712
1450	1.45	-22.424	-3.804	-19.334	-12.09	-11.418	-20.451	-2.669	-21.399
1451	1.451	-15.24	-19.487	-25.719	-9.192	-7.918	-14.355	-11.558	-28.936
1452	1.452	-6.317	-30.111	-23.782	0.478	-7.32	-17.355	-15.017	-21.95
1453	1.453	-7.48	-24.293	-11.591	-3.196	-5.562	-20.163	-15.962	-24.056
1454	1.454	-12.709	-26.019	-10.049	-4.347	-9.025	-22.577	-11.104	-14.357
1455	1.455	-3.81	-18.091	-5.802	-7.435	-5.717	-15.12	-13.594	-16.083
1456	1.456	-2.626	-25.247	-14.708	-14.206	-6.854	-0.315	-19.185	-14.516
1457	1.457	-9.966	-34.15	-13.548	-16.716	-7.998	10.417	-14.314	-21.655
1458	1.458	-14.784	-30.657	-12.58	-12.642	-11.465	4.7	-17.566	-12.742
1459	1.459	-17.277	-35.869	-9.683	-1.8	-12.608	6.534	-13.455	-16.208
1460	1.46	-22.875	-24.987	-8.917	6.13	-12.981	8.18	-12.052	-17.16
1461	1.461	-16.279	-29.213	-9.702	-6.834	-10.273	15.424	-10.652	-21.986
1462	1.462	-15.495	-17.341	-4.869	-12.06	-13.751	11.827	-13.513	-33.395
1463	1.463	-8.145	0.13	-9.516	-16.699	-14.129	8.43	-11.531	-28.735
1464	1.464	0.757	-11.451	-10.095	-9.528	-14.5	9.486	-12.634	-24.456
1465	1.465	6.771	-22.069	-9.709	10.033	-8.493	10.543	-7.739	-10.116
1466	1.466	-5.02	-20.079	-7.388	-9.7	-5.971	13.148	-9.613	-15.913
1467	1.467	-3.456	-0.695	-7.769	-22.459	-1.898	14.003	-12.848	-21.12
1468	1.468	3.715	-8.197	-5.06	-20.128	-5.376	3.221	-11.046	-19.556
1469	1.469	-2.658	-10.493	-9.313	-22.25	-7.311	-11.048	-8.478	-3.665
1470	1.47	-1.474	0.151	-8.916	-24.174	-7.89	-9.069	-11.714	-1.508
1471	1.471	-17.522	-5.63	-11.232	-22.419	-6.534	-17.733	-10.507	-11.177
1472	1.472	-29.108	-3.829	-9.09	-17.757	-2.086	-25.637	-8.516	-9.421
1473	1.473	-5.666	-14.793	-3.074	-10.576	-4.985	-26.959	-5.758	-14.056
1474	1.474	3.645	-21.882	-14.488	-6.881	-8.459	-30.598	-4.942	-21.202
1475	1.475	-10.456	-18.146	-16.025	1.445	-8.058	-24.572	-8.769	-12.292
1476	1.476	-33.651	-2.398	-20.276	-10.357	-8.438	-21.468	-15.698	-1.448
1477	1.477	-49.295	-4.452	-26.657	-24.672	-8.822	-22.438	-22.424	2.812
1478	1.478	-51.987	-14.057	-30.134	-30.448	-11.526	-35.618	-19.871	-0.86
1479	1.479	-44.439	-12.26	-24.914	-21.679	-15.015	-53.074	-15.772	-11.699
1480	1.48	-32.837	-13.758	-16.017	-16.984	-10.581	-55.426	-9.152	-18.852
1481	1.481	-22.205	2.185	-14.855	-15.569	-6.525	-49.075	-3.112	-12.447
1482	1.482	-12.539	-8.381	-13.886	-16.688	-6.92	-43.304	-7.132	-11.252
1483	1.483	-7.326	-21.831	-14.859	-10.658	-8.281	-31.147	-6.52	-6.007
1484	1.484	-11.972	-2.397	-10.602	-5.402	-6.163	-26.555	-9.772	-10.818
1485	1.485	-16.23	5.227	-11.381	-6.323	-12.167	-16.552	-10.317	-8.298
1486	1.486	-19.911	2.944	-10.803	-10.52	-11.401	-12.937	-7.774	-7.532
1487	1.487	-23.394	-16.197	-12.741	-11.241	-9.088	-7.01	-6.395	-5.604
1488	1.488	-9.453	-13.66	-9.842	-7.7	-8.504	-1.864	-3.468	-7.557
1489	1.489	-11.379	-15.966	-4.999	-5.691	-10.445	12.769	-8.677	-6.993
1490	1.49	-6.143	-39.373	-4.424	-7.388	-6.377	40.363	-13.503	-6.622
1491	1.491	-7.685	-23.69	-7.324	-15.308	-6.769	43.982	-8.84	-12.048
1492	1.492	-9.037	-31.996	-8.69	-16.446	-5.416	40.644	-2.258	-12.628
1493	1.493	-0.146	-19.233	-7.322	-13.341	-7.547	31.309	-6.512	-6.631
1494	1.494	0.989	-12.252	-4.417	-14.302	-2.321	5.721	-10.572	-10.718
1495	1.495	-8.702	-22.897	-8.877	-4.612	-8.902	2.395	-11.145	-20.225
1496	1.496	-12.371	-40.295	-8.32	-8.267	-9.673	-13.317	-14.434	-16.566
1497	1.497	-23.211	-24.033	-15.303	-19.076	-10.445	-27.469	-13.844	-15.422
1498	1.498	-27.467	-30.44	-12.404	-17.699	-8.509	-30.008	-12.466	-10.198
1499	1.499	-18.56	-32.399	-6.415	-11.291	-13.144	-27.705	-11.094	-1.301
1500	1.5	-10.24	-16.538	-7.199	-7.793	-12.557	-29.841	-4.503	-0.158
1501	1.501	-11.198	-22.925	-12.042	-4.675	-10.039	-27.926	-11.269	-7.53
1502	1.502	3.537	-17.142	-10.11	-9.498	-10.418	-26.196	-10.489	-10.459
1503	1.503	5.678	-11.955	-9.524	-11.999	-12.536	-24.675	-8.166	-11.241
1504	1.504	-4.001	-4.034	-7.001	-7.917	-11.369	-23.342	-7.574	-5.634
1505	1.505	-23.356	-5.408	-14.343	-1.325	-14.849	-14.45	-6.979	-9.115
1506	1.506	-20.823	6.381	-13.349	-5.567	-11.943	-8.454	-8.715	-9.705
1507	1.507	-32.413	-4.685	-18.166	-11.167	-7.494	-13.676	-11.23	-5.645
1508	1.508	-30.271	-6.072	-15.619	-6.328	-10.403	-14.627	-13.548	-9.124
1509	1.509	-20.588	-15.022	-16.36	-3.028	-4.605	-15.39	-12.393	-10.469
1510	1.51	-18.845	2.935	-14.395	-9.593	4.294	-4.745	-8.721	-12.591
1511	1.511	-20.39	-14.888	-19.013	-7.062	-4.032	-3.396	-10.079	-14.511
1512	1.512	-7.412	-3.268	-17.245	-11.124	-9.257	-9.788	-12.991	-14.102
1513	1.513	-5.651	3.116	-15.859	-15.969	-12.162	-6.312	-18.231	-18.919
1514	1.514	-16.657	5.049	-15.447	-16.554	-9.65	-9.421	-13.4	-15.41
1515	1.515	-12.369	-10.844	-12.516	-11.133	-10.429	-8.462	-15.345	-10.737
1516	1.516	-13.495	-0.21	-13.648	-14.599	-11.007	-0.548	-11.278	-17.287
1517	1.517	-14.634	-9.864	-8.588	-9.961	-5.005	4.654	-11.66	-11.262
1518	1.518	-13.653	-1.087	-13.211	-10.562	-5.778	-2.138	-12.043	-15.297
1519	1.519	-16.547	9.996	-14.929	-10.185	-7.716	3.844	-10.876	-17.197
1520	1.52	-8.628	-2.933	-10.081	-13.485	-9.65	-1.797	-4.871	-7.084
1521	1.521	-13.886	-15.079	-13.371	-12.327	-5.587	0.11	-10.876	-14.195
1522	1.522	-14.886	-26.078	-13.952	-8.65	-8.106	-1.869	-6.813	-10.477
1523	1.523	-12.386	-30.309	-9.106	-1.286	-11.394	-1.324	-4.879	-13.915
1524	1.524	-14.703	-23.912	-15.085	-0.3	-8.491	2.136	-8.175	-8.657
1525	1.525	-15.283	-27.384	-14.297	-9.186	-7.335	7.539	-7.599	-9.598
1526	1.526	-19.935	-26.414	-9.447	-10.327	-8.504	5.596	-15.54	-12.07
1527	1.527	-18.229	-17.513	-7.486	-19.989	-11.416	-4.467	-9.551	-14.34
1528	1.528	-14.771	-11.521	-4.561	-39.529	-9.485	-11.631	-10.529	-12.351
1529	1.529	-11.518	-16.753	-3.183	-25.406	-3.685	-15.302	-11.507	-9.018
1530	1.53	-4.97	-25.657	-7.607	-27.91	-11.046	-26.133	-8.996	-17.89
1531	1.531	-4.016	-29.143	-8.151	-11.635	-10.076	-24.753	-8.214	-21.544
1532	1.532	-4.769	-32.238	-6.752	-9.476	-7.56	-21.03	-6.278	-20.351
1533	1.533	-16.932	-29.347	-10.001	-7.512	-6.781	-14.963	-6.863	-17.219
1534	1.534	-15.155	-23.363	-10.357	-9.217	-8.721	-11.775	-8.599	-4.408
1535	1.535	-13.572	-11.176	-12.253	-13.821	-6.793	-12.64	-8.215	-2.635
1536	1.536	-9.295	-2.483	-13.379	-20.944	-6.225	-15.052	-7.83	-7.252
1537	1.537	-12.944	-10.463	-9.094	-14.529	-14.166	-9.336	-14.418	-11.49
1538	1.538	-21.256	-3.367	-16.808	-13.343	-10.691	-5.74	-9.586	-10.309
1539	1.539	-20.245	-12.314	-11.549	-3.633	-15.923	-2.334	-10.37	-13.774
1540	1.54	-21.153	-8.857	-12.476	10.723	-7.028	-9.952	-12.707	-10.651
1541	1.541	-23.609	-24.944	-13.213	1.08	-10.517	-12.916	-9.249	-11.607
1542	1.542	-21.238	-3.855	-15.506	9.816	-9.553	-7.956	-8.686	-3.667
1543	1.543	-13.248	-23.605	-16.062	11.393	-10.516	-10.356	-8.117	-11.012
1544	1.544	-20.552	-5.799	-10.032	-1.547	-11.282	-9.476	-13.941	-15.829
1545	1.545	-21.482	-17.409	-14.069	-17.394	-12.043	-8.815	-11.64	-11.561
1546	1.546	-13.514	-11.02	-4.562	-23.745	-10.105	-12.032	-15.145	-9.238
1547	1.547	-12.518	6.387	-13.445	-17.901	-6.815	-17.405	-17.102	-14.074
1548	1.548	-13.464	8.697	-12.268	-16.125	-12.23	-19.306	-16.535	-17.361
1549	1.549	-5.493	-14.729	-11.286	-14.531	-7.386	-23.925	-10.74	-19.093
1550	1.55	-10.678	-24.018	-12.234	-24.546	-7.968	-16.143	-8.43	-14.23
1551	1.551	-19.531	-15.668	-14.736	-15.586	-9.71	-15.134	-13.27	-8.218
1552	1.552	-3.819	-8.1	-15.509	-9.536	-11.058	-4.251	-11.341	-12.276
1553	1.553	2.611	-19.679	-7.574	-16.848	-5.637	-8.453	-17.926	-11.69
1554	1.554	-7.025	-13.255	-10.67	-13.897	-7.568	-17.311	-13.668	-7.042
1555	1.555	-19.192	-7.406	-19.575	-18.102	-5.628	-13.795	-8.052	1.881
1556	1.556	-23.838	1.334	-20.746	-18.802	-3.881	-8.523	-7.473	-1.786
1557	1.557	-22.473	-6.562	-23.848	-7.902	-2.515	-15.255	-5.535	-12.614
1558	1.558	-18.803	9.315	-20.958	-12.497	-4.824	-16.001	-0.111	-8.363
1559	1.559	-15.322	-1.341	-14.961	-8.21	-9.655	-8.62	0.478	-7.23
1560	1.56	-18.412	-11.013	-10.9	-7.044	-7.703	-5.691	-2.805	-13.228
1561	1.561	-19.375	-33.818	-11.485	-8.186	-9.427	-4.889	1.258	-18.456
1562	1.562	-21.882	-11.952	-12.078	-5.077	-9.029	-10.484	-0.102	-19.432
1563	1.563	-21.091	-3.622	-11.507	-9.907	-6.706	-11.06	-6.5	-13.435
1564	1.564	-19.148	-1.098	-14.026	-9.129	-6.314	-14.344	-7.289	-7.84
1565	1.565	-21.091	-22.18	-13.645	-9.892	-8.237	-5.441	-14.651	0.084
1566	1.566	-20.517	-41.919	-10.751	-6.362	-7.066	-4.293	-17.565	-3.023
1567	1.567	-12.59	-59.709	-7.086	-4.371	-4.923	-10.313	-18.341	-9.8
1568	1.568	-6.594	-43.429	-8.444	-8.379	-7.624	-17.704	-16.026	-12.308
1569	1.569	3.078	-28.483	-1.875	-7.942	-11.876	-14.85	-14.095	-13.073
1570	1.57	11.97	-26.495	2.949	-11.181	-11.484	-8.909	-8.096	-13.659
1571	1.571	-6.032	-17.765	-1.321	-9.973	-8.2	1.672	-10.407	-15.593
1572	1.572	-23.849	-13.114	-8.691	-11.861	-10.331	-5.581	-9.831	-17.344
1573	1.573	-21.529	-8.843	-15.48	-12.968	-12.275	-9.362	-6.535	-10.383
1574	1.574	-10.896	-12.525	-18.003	-8.075	-9.579	-10.627	-8.277	-9.424
1575	1.575	-16.715	-1.687	-15.698	-8.613	-7.458	-5.487	-11.761	-17.36
1576	1.576	-8.013	8.355	-25.193	-13.232	-7.273	-4.615	-13.123	-16.394
1577	1.577	-19.06	4.661	-21.529	-13.78	-11.54	1.301	-14.301	-17.375
1578	1.578	-3.219	-6.167	-18.058	-5.814	-10.963	-10.98	-10.628	-13.133
1579	1.579	3.157	-10.409	-12.842	-9.279	-10.588	-12.815	-10.259	-12.383
1580	1.58	-2.649	-11.573	-11.886	-10.201	-13.89	-17.553	-15.107	-10.473
1581	1.581	-22.021	-5.57	-16.165	-16.932	-8.107	-16.287	-6.417	-13.791
1582	1.582	-19.533	-6.536	-12.126	-14.364	-12.174	-20.047	-7.601	-14.416
1583	1.583	-21.889	-13.297	-5.573	-15.083	-5.607	-21.29	-17.297	-14.05
1584	1.584	-24.052	-7.294	-9.859	-14.459	-3.097	-20.39	-10.915	-12.715
1585	1.585	-14.416	0.075	-9.111	-12.474	-3.887	-11.539	-12.094	-9.844
1586	1.586	-23.163	14.817	-4.301	-9.538	-8.732	-8.095	-6.884	-3.863
1587	1.587	-8.884	8.458	-7.622	-7.007	-5.456	-13.36	-7.866	-6.407
1588	1.588	-26.357	-8.95	-13.072	-12.414	-7.217	-14.352	-5.371	-10.517
1589	1.589	-38.015	-25.18	-16.591	-12.976	-8.578	-13.596	-7.701	-17.127
1590	1.59	-31.67	-35.828	-14.683	-13.533	-7.239	-11.293	-2.87	-5.755
1591	1.591	-22.024	-30.037	-12.969	-12.928	-9.377	-13.238	-7.52	-7.327
1592	1.592	-27.28	-24.825	-10.486	-13.321	-15.395	-21.961	-9.269	-11.594
1593	1.593	-16.273	-20.181	-16.908	-7.919	-17.922	-27.957	-8.884	-17.98
1594	1.594	-9.139	-13.059	-12.683	-6.017	-17.163	-26.988	-9.272	-11.989
1595	1.595	-15.553	-19.487	-15.04	-10.724	-12.336	-22.15	-10.438	-11.031
1596	1.596	-14.422	-16.053	-11.584	-16.25	-9.058	-8.987	-10.832	-8.124
1597	1.597	-15.411	-0.042	-14.904	-18.268	-11.963	-7.053	-15.878	-8.895
1598	1.598	-26.272	-7.056	-10.873	-22.963	-10.606	1.641	-15.308	-11.212
1599	1.599	-19.145	-13.493	-12.264	-16.457	-7.323	-6.305	-11.249	-19.149
1600	1.6	-18.011	-23.269	-9.991	-20.786	-6.166	-4.966	-14.729	-9.492
1601	1.601	-9.738	-18.13	-5.977	-11.961	-10.62	-3.815	-15.114	-13.176
1602	1.602	-8.848	-22.852	-5.653	-8.543	-5.209	-9.83	-13.953	-14.326
1603	1.603	-9.893	-21.567	-8.029	-15.963	-8.699	1.975	-15.89	-13.356
1604	1.604	-9.206	-20.49	-6.899	-15.079	-8.122	9.897	-15.506	-22.253
1605	1.605	-3.702	-14.562	-8.888	-26.58	-8.716	-0.185	-10.667	-16.248
1606	1.606	-11.74	-15.594	-12.432	-18.731	-11.241	3.49	-15.497	-15.265
1607	1.607	-4.469	-2.891	-10.357	-11.646	-8.929	4.648	-16.07	-0.541
1608	1.608	-5.49	5.755	-16.399	7.815	-6.039	-0.585	-17.799	10.114
1609	1.609	-6.29	-18.09	-15.654	21.855	-10.5	-5.447	-12.947	-18.895
1610	1.61	-5.528	-28.233	-13.355	-1.458	-6.449	-4.709	-2.871	-14.814
1611	1.611	-12.112	-12.668	-9.879	1.548	-9.366	-1.066	-1.502	-11.138
1612	1.612	-11.332	-15.515	-10.469	-1.246	-5.897	-3.426	-0.333	-14.431
1613	1.613	-7.261	-13.117	-15.895	-3.85	-11.331	-6.957	-1.487	-5.143
1614	1.614	-6.687	-20.186	-12.423	-10.937	-13.282	-10.292	-4.588	-7.848
1615	1.615	-8.631	-22.4	-9.149	-34.462	-11.362	-3.764	-3.621	-5.321
1616	1.616	-11.543	-24.428	-9.748	-37.645	-13.114	0.452	-7.891	-16.917
1617	1.617	-17.359	-36.726	-14.602	-29.395	-5.189	7.759	-5.581	-19.029
1618	1.618	-18.132	-41.508	-12.691	-21.937	-4.035	0.926	-7.523	-20.961
1619	1.619	-16.199	-37.335	-12.145	-19.711	-7.147	3.384	-10.808	-8.767
1620	1.62	-16.779	-17.845	-11.792	-17.676	-0.386	-5.56	-16.419	-7.207
1621	1.621	-16.39	-13.817	-13.183	-15.843	-2.915	10.072	-7.508	-5.652
1622	1.622	-25.307	-22.146	-13.609	-17.684	-2.146	7.908	-13.892	-6.989
1623	1.623	-16.43	-4.337	-18.121	-13.127	-1.575	-1.809	-7.888	-8.14
1624	1.624	-17.614	-2.018	-14.106	-6.053	-6.235	-21.195	-10.976	-11.607
1625	1.625	-22.858	12.875	-16.674	-2.453	-6.825	-13.676	-6.121	-12.561
1626	1.626	-18.049	7.064	-13.436	-10.856	-7.216	-29.941	-5.334	-5.778
1627	1.627	-6.652	-8.813	-13.868	-16.166	-14.576	-32.089	-10.934	-6.532
1628	1.628	-21.013	-10.953	-15.861	-15.284	-4.906	-30.165	-1.437	-0.9
1629	1.629	-26.837	-1.321	-15.537	-20.971	-3.747	-28.449	-10.319	-0.307
1630	1.63	-7.487	-13.563	-11.335	-16.785	-2.586	-33.107	-1.981	-6.292
1631	1.631	-4.982	-12.072	-10.994	-11.246	-18.65	-28.85	-1.006	2.633
1632	1.632	-7.335	-19.275	-10.638	-13.26	-7.028	-19.931	-5.832	-15.354
1633	1.633	-18.003	-7.504	-12.802	-5.97	-13.411	-23.398	-18.973	-12.832
1634	1.634	-12.216	-12.197	-15.548	-14.948	-7.592	-28.612	-9.279	3.432
1635	1.635	-13.964	-19.415	-14.419	-6.702	-12.806	-33.433	-11.002	-11.462
1636	1.636	-9.321	-10.564	-12.337	0.576	-8.149	-27.413	-12.527	-9.518
1637	1.637	-5.071	-7.126	-9.68	3.388	-9.502	-29.702	-11.146	-0.798
1638	1.638	-19.381	-18.98	-12.453	-6.381	-15.88	-26.196	-17.509	-15.108
1639	1.639	-21.318	-4.705	-14.645	-7.613	-9.878	-18.806	-16.325	-5.423
1640	1.64	-26.555	1.061	-13.922	-6.506	-8.907	-27.672	-17.275	-21.297
1641	1.641	-24.998	-14.86	-9.722	3.119	-4.063	-19.313	-12.42	-31.945
1642	1.642	-23.629	-12.76	-10.356	6.746	-10.063	-24.505	-14.919	-30.007
1643	1.643	-14.721	0.777	-11.754	7.873	-7.742	-17.69	-14.132	-24.775
1644	1.644	-18.181	9.487	-6.406	10.956	-11.227	-11.64	-13.539	-23.225
1645	1.645	-15.053	-1.554	-15.948	25.651	-10.644	-9.266	-8.887	-27.478
1646	1.646	-15.999	-0.202	-7.117	-6.298	-16.055	-5.713	-4.811	-21.087
1647	1.647	-13.46	-1.369	-13.174	-29.167	-15.456	4.431	-8.292	-22.233
1648	1.648	-7.824	-7.371	-10.141	-8.482	-10.784	3.155	-11.579	-14.869
1649	1.649	-9.752	6.559	0.635	-12.171	-9.013	4.408	-11.965	-0.157
1650	1.65	0.325	-14.736	-3.673	-15.461	-10.336	7.974	-9.247	-6.544
1651	1.651	13.301	-17.462	2.646	-18.555	-7.987	11.157	-10.407	-16.216
1652	1.652	15.068	-19.982	-8.257	-15.828	-9.125	4.468	-7.505	-10.997
1653	1.653	16.645	-17.667	-21.289	-8.256	-7.933	8.804	-10.204	-12.553
1654	1.654	15.318	-24.036	-5.478	-10.562	-2.876	4.829	-9.024	-8.299
1655	1.655	-4.194	-25.96	-7.667	-12.677	-6.139	-5.911	-10.557	-11.994
1656	1.656	-23.898	-17.225	-13.535	-22.347	-5.538	-1.185	-10.35	-15.489
1657	1.657	-41.681	-31.532	-22.321	-6.458	-4.165	-2.467	-13.433	-18.588
1658	1.658	-53.264	-37.301	-27.035	-12.805	-10.536	9.411	-10.708	-19.544
1659	1.659	-51.109	-14.428	-22.855	-10.817	-11.29	20.517	-11.852	-13.539
1660	1.66	-49.149	1.25	-29.316	-12.492	-7.209	13.418	-16.091	-2.918
1661	1.661	-47.391	3.977	-25.894	-20.391	-9.119	9.798	-8.327	-4.285
1662	1.662	-39.442	1.522	-24.975	-16.091	-7.162	8.687	-11.402	-5.451
1663	1.663	-20.64	-10.044	-18.254	3.486	-5.398	1.364	-6.547	-4.293
1664	1.664	-13.054	-24.902	-15.789	-10.602	-6.731	2.358	-10.788	-7.388
1665	1.665	-10.708	-30.665	-11.758	-28.371	-12.132	-3.619	-5.166	-6.42
1666	1.666	-8.562	-25.387	-12.383	-35.318	-10.178	-1.267	-7.088	-12.422
1667	1.667	-10.491	-1.536	-5.081	-16.127	-10.743	-0.661	-9.021	-6.818
1668	1.668	-5.263	-25.295	-0.297	-13.564	-5.297	-7.986	-14.432	-7.409
1669	1.669	-3.703	-28.334	-1.1	-15.828	-10.11	-18.8	-7.848	-14.774
1670	1.67	-5.051	-36.599	-1.907	-9.378	-8.159	-11.62	-8.625	-9.936
1671	1.671	-8.718	-44.048	-8.512	-11.251	-11.041	-12.768	-6.308	-17.874
1672	1.672	-12.186	-41.622	1.149	-19.904	-7.543	-16.226	-6.883	-10.531
1673	1.673	-9.088	-26.627	-15.913	-18.299	-4.244	-23.559	-8.818	-9.591
1674	1.674	-4.224	-20.738	-13.635	-19.601	-6.359	-24.512	-16.559	-7.094
1675	1.675	-1.658	-15.411	-11.543	-13.152	-9.062	-34.192	-13.462	-9.44
1676	1.676	-3.928	-7.394	-21.23	-11.925	-7.119	-19.872	-12.49	-16.032
1677	1.677	0.974	-11.554	-5.359	-8.776	-9.244	-21.812	-13.265	-13.521
1678	1.678	-7.69	5.545	1.013	-9.697	-10.602	-16.591	-12.492	-4.629
1679	1.679	-18.537	3.292	-4.811	-13.92	-10.402	-24.53	-9.006	-5.818
1680	1.68	-17.223	5.493	-13.551	-9.822	-10.198	-31.68	-4.367	-13.197
1681	1.681	-13.549	-4.121	-27.883	-7.855	-13.678	-35.342	-3.787	-6.446
1682	1.682	-14.699	-12.763	-18.211	-13.827	-9.234	-29.325	-10.758	-3.943
1683	1.683	-17.771	-4.741	-12.977	-1.596	-10.969	-17.48	-15.604	-6.287
1684	1.684	-24.523	5.403	-20.87	0.198	-8.46	-15.884	-9.624	-6.888
1685	1.685	-16.542	1.8	-7.873	1.791	-9.811	-8.677	-13.692	-7.482
1686	1.686	-15.526	0.7	-2.597	14.808	-4.971	-15.002	-11.76	-9.241
1687	1.687	-18.39	-6.584	-1.017	13.119	-8.259	-6.605	-9.831	-12.73
1688	1.688	-17.58	-21.238	-8.144	-10.635	-5.347	-16.204	-9.247	-15.052
1689	1.689	-11.952	-31.827	-19.921	-20.663	-6.701	-12.448	-6.727	-8.485
1690	1.69	-18.518	-18.206	-11.955	-17.534	-8.054	-8.88	-5.37	-3.656
1691	1.691	-12.499	-23.355	-13.273	-14.795	-3.981	-5.713	-10.206	-13.351
1692	1.692	-6.861	-24.857	-19.613	-22.302	-7.46	-14.529	-8.265	-19.758
1693	1.693	-13.408	-23.447	-1.57	-29.239	-7.07	-20.445	-8.843	-18.612
1694	1.694	-15.883	-3.835	-9.066	-22.835	-8.228	-13.006	-5.362	-15.515
1695	1.695	-11.783	-12.09	-2.045	-17.012	-7.066	-17.77	-10.778	-14.547
1696	1.696	-13.678	-4.513	-12.641	-4.797	-12.869	-13.444	-4.191	-20.546
1697	1.697	-14.23	2.473	-10.648	-9.452	-20.226	-9.316	-8.432	-16.467
1698	1.698	-8.781	-3.886	-8.855	-16.64	-17.322	-14.086	-6.099	-12.974
1699	1.699	-8.163	-5.774	-19.829	-15.479	-14.799	-12.098	-9.581	-14.888
1700	1.7	-6.194	-3.975	-3.898	-14.327	-9.179	-13.808	-6.293	-10.787
1701	1.701	-15.062	-8.582	-5.968	-15.32	-8.592	-10.3	-5.702	-5.921
1702	1.702	-18.701	-7.178	-7.846	-14.387	-11.874	-8.927	-13.639	-7.839
1703	1.703	-19.836	-21.469	-16.511	-10.14	-8.958	-10.084	-19.63	-10.715
1704	1.704	-25.044	-11.767	-14.932	-4.534	-9.337	-12.805	-14.401	-4.886
1705	1.705	-22.144	-16.97	-13.536	-3.946	-4.878	-8.575	-9.56	-7.18
1706	1.706	-16.176	-5.907	-4.593	-5.873	-5.454	-0.688	-12.078	-13.731
1707	1.707	-18.547	-15.952	-10.557	-14.784	-2.937	-4.237	-12.855	-16.223
1708	1.708	-18.022	-12.256	-7.432	-11.102	-5.259	-11.649	-14.79	-7.298
1709	1.709	-17.492	-1.374	-8.371	-17.084	-7.391	-4.93	-10.142	-8.429
1710	1.71	-12.112	-20.078	-16.273	-9.707	-11.072	-0.731	-8.392	-13.62
1711	1.711	-16.978	-37.81	-21.472	-14.526	-10.687	3.264	-9.748	-16.483
1712	1.712	-27.05	-21.496	-16.605	-6.569	-8.566	12.654	-8.392	-18.962
1713	1.713	-28.398	-15.069	-19.087	-16.23	-11.283	8.876	-11.299	-14.868
1714	1.714	-14.05	-16.992	-26.408	-15.043	-9.349	5.275	-10.911	-16.774
1715	1.715	-12.09	-22.201	-11.657	-13.845	-7.803	-0.066	-13.625	-12.108
1716	1.716	-6.83	-14.244	-5.221	-16.909	-6.458	2.714	-9.382	-16.161
1717	1.717	-8.351	-15.593	-7.101	-15.912	-10.726	-1.664	-12.298	-12.679
1718	1.718	-15.471	-21.956	-22.902	-13.345	-8.994	-7.397	-11.917	-11.311
1719	1.719	-9.027	-11.087	-16.445	-12.511	-5.511	-5.579	-8.636	-10.91
1720	1.72	-12.464	-26.926	-18.315	-7.607	-6.872	-10.347	-9.803	-8.189
1721	1.721	-15.516	-24.797	-23.471	-1.534	-5.715	-11.055	-11.747	-2.365
1722	1.722	-8.71	-18.992	-5.996	-3.783	-3.791	-13.691	-12.147	4.992
1723	1.723	-20.104	0.382	1.03	1.12	-9.605	-16.139	-7.322	-5.838
1724	1.724	-37.496	-17.382	-1.06	-4.814	-8.833	-14.133	-10.818	-7.183
1725	1.725	-35.145	3.756	-22.312	-8.816	-10.769	-8.254	-10.25	-16.08
1726	1.726	-32.989	-21.75	-24.992	-6.808	-7.488	-14.378	-7.361	-17.225
1727	1.727	-7.814	-11.629	-7.17	-7.308	-8.073	-10.412	-10.855	-11.999
1728	1.728	23.164	-14.663	-4.81	1.673	-8.471	-5.676	-8.542	2.706
1729	1.729	35.55	-11.871	5.871	-4.639	-11.764	-13.14	-9.711	-3.67
1730	1.73	9.218	-14.319	-7.652	-1.085	-6.93	-16.191	-8.556	-13.337
1731	1.731	-7.827	-16.6	-12.86	2.094	-8.868	-10.331	-7.407	-15.077
1732	1.732	-23.51	-35.702	-20.789	-12.535	-11.78	-21.107	-9.549	-19.711
1733	1.733	-26.224	-17.841	-42.447	-18.851	-3.853	-25.457	-8.793	-15.445
1734	1.734	-38.999	-15.5	-26.747	-20.724	-9.861	-24.36	-13.081	-9.055
1735	1.735	-36.683	-9.09	-35.05	-18.933	-10.832	-32.725	-13.673	-17.371
1736	1.736	-21.777	-11.008	-11.796	-17.314	-7.931	-31.767	-11.17	-22.601
1737	1.737	-15.968	1.178	-8.665	-15.886	-13.935	-28.875	-15.631	-17.77
1738	1.738	-10.747	-9.862	-5.929	-14.639	-9.869	-22.875	-18.533	-15.257
1739	1.739	-9.193	-17.042	-8.425	-13.416	-6.382	-18.801	-12.724	-9.646
1740	1.74	-16.338	-15.912	-10.734	-12.414	-11.027	-12.191	-10.412	-11.577
1741	1.741	-17.497	-5.112	-12.84	-17.198	-5.621	-18.158	-8.485	-10.99
1742	1.742	-18.656	-12.304	-10.885	-9.206	-9.1	-18.881	-6.561	-9.246
1743	1.743	-17.673	-13.489	-16.095	-3.92	-8.528	-13.978	-2.501	-12.735
1744	1.744	-14.758	-12.37	-11.418	-8.707	-9.113	-3.846	-7.352	-7.314
1745	1.745	-15.527	3.653	-12.754	-9.436	-9.51	-2.408	-7.941	-7.886
1746	1.746	-8.164	5.896	-11.571	-10.166	-8.157	-3.496	-13.367	-11.173
1747	1.747	-9.13	-9.056	-10.398	-10.721	-9.327	-6.908	-11.431	-5.761
1748	1.748	-13.389	-30.414	-11.348	-15.31	-10.505	-3.739	-6.79	-9.243
1749	1.749	-14.162	-27.769	-8.431	-9.836	-9.35	5.231	-5.047	-12.53
1750	1.75	-10.681	-25.338	-10.934	1.067	-9.553	1.813	-12.988	-11.946
1751	1.751	-10.106	-32.378	-6.85	5.752	-9.746	-1.21	-4.667	-9.423
1752	1.752	-8.391	-13.297	-6.257	-12.988	-13.997	-4.043	-12.021	-13.862
1753	1.753	-8.811	-5.831	-4.307	-10.45	-8.574	2.027	-11.059	-10.949
1754	1.754	-1.48	-8.234	-2.554	-22.046	-6.629	2.877	-8.551	-12.297
1755	1.755	-0.528	-14.687	-6.021	-19.872	-7.202	2.351	-7.784	-15.576
1756	1.756	-3.442	2.656	-7.359	-10.167	-6.606	12.476	-7.207	-12.674
1757	1.757	-7.696	-9.033	-6.948	-8.416	-6.206	-3.328	-11.855	-12.295
1758	1.758	-13.294	-28.252	-8.09	-22.769	-8.518	-5.402	-12.443	-17.338
1759	1.759	-13.858	-25.765	-6.908	-20.865	-8.902	-3.403	-15.927	-14.052
1760	1.76	-13.252	-18.818	-4.75	-15.653	-6.966	-8.567	-9.53	-11.156
1761	1.761	-20.968	-8.22	-2.798	-20.283	-5.034	-0.568	-6.996	-12.514
1762	1.762	-19.979	-2.436	-7.041	-7.284	-5.806	-1.849	-6.209	-9.224
1763	1.763	-20.931	6.257	-1.6	-2.022	-9.681	-0.641	-8.133	-9.609
1764	1.764	-12.983	-11.153	-11.054	-22.728	-11.042	-6.641	-7.547	-7.67
1765	1.765	-22.64	-18.113	-14.717	-25.405	-8.725	-7.593	1.356	-1.864
1766	1.766	-16.231	1.044	-20.687	-17.837	-5.833	-10.51	-5.035	0.458
1767	1.767	-29.379	-1.475	-25.874	-15.546	-7.778	-11.295	-13.367	-10.378
1768	1.768	-38.079	-27.199	-24.871	-17.677	-11.275	-18.678	-14.351	-11.913
1769	1.769	-27.039	-23.905	-22.335	-19.621	-10.123	-17.757	-11.459	-16.154
1770	1.77	-25.665	-2.011	-26.371	-17.872	-9.737	-6.397	-10.694	-17.3
1771	1.771	-19.261	-4.718	-21.508	-16.296	-7.024	-11.131	-6.64	-8.97
1772	1.772	-15.758	-17.481	-16.845	-12.049	-6.255	-6.98	-8.581	-8
1773	1.773	-14.783	-19.801	-13.905	-8.386	-10.699	-10.758	-11.863	-10.918
1774	1.774	-15.753	-17.657	-9.024	-4.914	-12.635	-9.701	-15.925	-6.696
1775	1.775	-15.028	-11.853	-4.351	-8.032	-8.576	-6.682	-11.09	-18.929
1776	1.776	-11.002	-24.024	-3.763	-12.904	-9.933	-13.525	-13.017	-10.272
1777	1.777	-9.101	-31.977	-10.713	-8.688	-6.65	-7.598	-12.434	-5.674
1778	1.778	-8.535	-36.238	-9.702	-6.408	-13.231	4.517	-12.824	-12.855
1779	1.779	-7.972	-27.353	-7.137	-7.027	-10.335	27.299	-10.506	-14.033
1780	1.78	-5.439	-9.395	-11.149	-14.432	-11.117	11.569	-4.69	-12.889
1781	1.781	-9.887	-32.678	-10.528	-9.67	-7.055	3.188	-5.479	-16.011
1782	1.782	-13.954	-35.835	-11.063	-7.224	-5.123	-20.107	-8.977	-13.126
1783	1.783	-17.451	1.046	-13.918	4.882	-5.708	-29.468	-2.994	-12.379
1784	1.784	-16.117	-4.061	-13.498	10.005	-8.61	-37.879	-13.635	-14.715
1785	1.785	-16.531	-8.612	-14.804	-13.9	-9.969	-50.723	-14.984	-8.158
1786	1.786	-13.841	3.696	-15.148	-10.709	-5.524	-43.835	-13.832	-8.951
1787	1.787	-10.361	-7.576	-10.637	-26.493	-13.266	-37.524	-19.835	-14.572
1788	1.788	-16.921	-10.865	-13.475	-23.871	-12.306	-43.396	-18.889	-16.511
1789	1.789	-19.834	-7.713	-14.772	-6.149	-9.403	-45.192	-6.141	-14.577
1790	1.79	-11.91	6.422	-16.07	-17.849	-1.468	-34.215	-7.898	-13.993
1791	1.791	-8.858	-6.339	-13.902	-15.801	-13.271	-38.515	-9.458	-16.51
1792	1.792	-17.812	-13.301	-14.263	-21.697	-5.328	-44.949	-13.723	-12.057
1793	1.793	-19.054	1.623	-13.855	-13.075	-9.578	-38.991	-7.347	-16.124
1794	1.794	-13.911	7.466	-10.357	-2.126	-5.902	-33.809	-8.524	-15.742
1795	1.795	-14.925	23.366	-9.944	2.037	-11.898	-19.127	-13.765	-8.389
1796	1.796	-10.673	-4.287	-11.057	18.965	-8.799	-8.504	-14.758	-5.299
1797	1.797	-9.885	6.951	-13.711	-16.169	-5.894	-2.709	-14.016	-8.21
1798	1.798	-9.298	-10.096	-10.171	-21.307	-10.147	-0.966	-14.817	-7.429
1799	1.799	-8.712	-0.857	-15.927	-25.867	-4.538	3.681	-10.005	-9.746
1800	1.8	-8.133	-15.03	-8.522	-5.261	-8.019	-3.468	-11.97	-10.331
1801	1.801	-0.212	-17.583	-7.503	-1.669	-12.666	2.936	-11.432	-12.269
1802	1.802	-1.397	-15.307	-11.722	1.541	-12.082	1.79	-11.851	-12.862
1803	1.803	-11.11	-25.986	-14.002	4.531	-13.435	-3.422	-11.507	-12.481
1804	1.804	-20.052	-27.967	-14.547	-21.116	-11.102	11.312	-6.717	-12.863
1805	1.805	-18.928	-22.778	-12.573	-11.162	-13.216	4.961	-4.822	-6.282
1806	1.806	-24.208	-11.763	-11.962	-1.988	-12.045	3.639	-7.755	-7.247
1807	1.807	-31.051	-33.467	-12.332	17.665	-8.362	5.617	-5.274	-6.467
1808	1.808	-28.604	-49.2	-11.931	10.022	-5.067	-10.219	-10.735	-7.236
1809	1.809	-30.981	-40.926	-17.722	-15.817	-6.226	-3.794	-15.617	-7.813
1810	1.81	-23.103	-28.189	-12.102	-32.951	-5.842	-5.692	-18.954	-15.163
1811	1.811	-22.193	-49.32	-11.51	-48.727	-10.1	-14.377	-13.57	-18.055
1812	1.812	-21.286	-29.597	-10.924	-40.506	-3.129	9.469	-10.121	-18.823
1813	1.813	-15.344	-37.174	-16.345	-17.37	-4.098	33.326	-8.215	-14.749
1814	1.814	-9.799	-30.225	-5.503	-39.313	-4.874	5.119	-4.184	-11.261
1815	1.815	-13.341	-19.625	-7.063	-25.265	-0.819	16.376	-2.282	-8.547
1816	1.816	-2.959	-9.034	-11.336	13.168	-2.754	6.347	2.539	-11.832
1817	1.817	-6.336	-22.605	-10.195	-14.568	-4.689	9.482	1.931	-18.406
1818	1.818	-15.36	-13.907	-9.056	-9.589	-7.592	12.236	-3.525	-19.185
1819	1.819	-19.181	-18.59	-10.038	-23.184	-12.43	14.789	-5.495	-15.125
1820	1.82	-20.461	-8.556	-7.146	-35.619	-17.077	26.45	-7.46	-8.557
1821	1.821	-23.644	-9.711	-4.639	-1.596	-8.179	28.638	-12.906	-2.567
1822	1.822	-8.989	3.435	-8.698	-6.077	-17.086	11.282	-23.766	9.628
1823	1.823	-11.176	1.679	-10.618	-10.168	-13.601	4.372	-12.761	11.373
1824	1.824	13.924	0.112	-5.188	-10.954	-8.38	-19	-11.438	6.73
1825	1.825	3.799	-7.048	-4.582	-7.289	-11.29	-22.036	-20.368	5.382
1826	1.826	0.64	4.742	-13.46	-4.014	-5.285	-24.675	-12.061	-3.532
1827	1.827	-2.107	-3.213	-19.823	-7.13	-10.894	-17.052	-11.106	-21.528
1828	1.828	10.614	3.927	-23.299	-9.85	-6.05	-33.214	-8.217	-13.976
1829	1.829	-24.463	18.234	-18.065	-7.34	-7.985	-35.24	-21.396	-20.948
1830	1.83	-39.607	24.047	-19.026	8.905	-8.566	-29.326	-0.119	-18.826
1831	1.831	-44.103	15.34	-25.03	-1.758	-9.924	-13.376	-2.836	-24.633
1832	1.832	-40.081	13.768	-27.353	-3.703	-9.533	-19.694	-5.355	-15.927
1833	1.833	-28.888	15.101	-22.52	1.512	-8.367	-6.097	-21.614	-20.573
1834	1.834	-25.637	26.917	-16.532	-3.131	-8.749	-18.26	-23.74	-7.599
1835	1.835	-22.586	3.129	-12.474	-4.479	-7.589	-13.6	-10.2	-16.306
1836	1.836	-19.927	-27.826	-7.653	1.887	-9.715	-12.235	-11.949	-24.24
1837	1.837	-32.744	-56.85	-10.954	-16.123	-7.776	-13.368	-0.921	-19.98
1838	1.838	-2.419	-98.465	-5.548	-18.666	-10.296	-16.82	-2.281	-16.306
1839	1.839	-6.549	-48.543	-9.042	-11.721	-8.166	-11.562	-5.958	-15.148
1840	1.84	12.165	-41.984	-0.352	-18.107	-12.613	-16.361	-9.429	-12.049
1841	1.841	8.83	-23.806	5.634	-12.306	-12.023	-15.524	-12.514	-13.012
1842	1.842	24.458	-40.286	4.642	-10.565	-13.766	-19.54	-9.606	-8.752
1843	1.843	16.075	-45.344	1.709	-12.113	-5.83	-11.548	-5.34	-9.518
1844	1.844	-17.447	-31.795	-8	-7.848	-9.31	-18.83	-10.942	-8.935
1845	1.845	-49.421	-11.091	-27.565	-4.152	-8.337	-21.647	-6.091	-6.996
1846	1.846	-53.543	-7.416	-30.292	-5.293	-7.363	-29.486	-5.498	-8.726
1847	1.847	-42.359	2.614	-27.79	-6.229	-9.87	-36.74	-9.55	-16.652
1848	1.848	-39.081	11.893	-20.83	-9.134	-4.247	-29.87	-8.176	-17.812
1849	1.849	-29.784	9.158	-18.701	-11.648	-9.076	-27.264	-6.796	-10.458
1850	1.85	-15.65	1.591	-20.64	-17.262	-4.422	-31.246	-3.867	-11.426
1851	1.851	-8.096	3.857	-8.453	-20.726	-9.836	-26.357	-8.291	-1.757
1852	1.852	-1.114	5.922	-13.103	-11.995	-10.416	-21.657	-6.512	-10.667
1853	1.853	-3.234	11.689	-8.854	-13.132	-12.35	-23.365	-2.994	-16.672
1854	1.854	-5.172	-4.203	-12.543	-12.138	-14.096	-25.871	-10.312	-13.572
1855	1.855	3.529	-27.636	-11.392	-3.234	-9.26	-18.517	-17.628	-14.538
1856	1.856	5.069	-5.75	-4.049	-18.891	-5.974	-17.569	-12.744	-13.758
1857	1.857	-4.995	2.646	-5.031	-8.23	-6.55	-16.628	-10.188	-11.443
1858	1.858	-22.025	-20.484	-9.304	-14	-6.151	-17.448	-9.37	-12.05
1859	1.859	-19.694	-23.538	-5.254	-5.269	-3.821	-8.604	-8.75	-8.779
1860	1.86	-17.542	-15.159	-10.112	-3.722	-4.976	2.164	-13.369	-12.861
1861	1.861	-19.435	-22.635	-6.835	-5.086	-8.649	-5.062	-11.605	-8.043
1862	1.862	-17.66	-10.969	-7.437	-6.26	-6.323	-11.524	-15.06	-9.995
1863	1.863	-9.695	-17.283	-12.292	-14.572	-8.446	-3.249	-12.701	-7.105
1864	1.864	-11.028	-11.402	-7.671	-21.888	-4.766	6.408	-12.278	-6.723
1865	1.865	-9.833	-9.579	-8.268	-17.025	-10.178	5.197	-18.237	-5.363
1866	1.866	8.188	-20.526	-8.673	-21.236	-8.238	1.661	-13.935	-8.269
1867	1.867	20.989	-33.399	-10.054	-20.382	-10.163	-1.492	-11.562	-9.442
1868	1.868	27.974	-24.616	-12.984	-20.912	-11.899	3.293	-10.931	-11.394
1869	1.869	8.826	-22.97	-11.848	-16.214	-8.416	-2.76	-11.471	-6.567
1870	1.87	-19.406	-32.937	-14.576	-17.908	-6.096	-0.501	-10.859	-10.057
1871	1.871	-38.124	-15.825	-19.429	-19.224	-4.938	-4.048	-10.445	-13.345
1872	1.872	-28.003	-22.715	-21.368	-14.702	-10.164	3.235	-8.1	-12.759
1873	1.873	-24.845	-16.242	-15.388	-20.054	-8.23	9.9	-5.951	-14.103
1874	1.874	-22.082	-25.839	-22.76	-15.148	-7.653	-3.393	-9.606	-14.487
1875	1.875	-19.498	-6.403	-17.937	-13.145	-14.236	-9.328	-15.005	-7.911
1876	1.876	-35.687	-8.857	-18.716	-10.172	-11.723	-14.672	-14.406	-12.76
1877	1.877	-20.706	-11.119	-11.37	-12.619	-10.946	-22.716	-9.733	-12
1878	1.878	-22.57	-13.191	-12.343	-12.17	-10.36	-18.547	-4.286	-9.704
1879	1.879	-20.747	-18.941	-9.84	-7.276	-7.064	-9.739	-9.093	-9.141
1880	1.88	-22.249	0.456	-5.78	-5.28	-5.32	-3.82	-7.138	-12.444
1881	1.881	-26.466	3.004	-10.615	-8.112	-8.8	-4.846	-11.158	-11.869
1882	1.882	-32.806	0.692	-8.682	-4.569	-8.407	-5.866	-12.482	-11.491
1883	1.883	-24.425	-1.428	-6.937	-7.8	-10.536	5.496	-12.068	-16.914
1884	1.884	-14.677	-14.982	-11.762	-9.865	-7.825	13.392	-9.917	-12.079
1885	1.885	-8.221	-13.26	-4.383	-6.13	-11.306	9.094	-7.963	-7.424
1886	1.886	-11.635	-5.36	-11.128	-8.39	-8.397	2.691	-8.312	-11.483
1887	1.887	2.374	-6.791	-6.842	-3.487	-8.007	6.166	-8.086	-10.119
1888	1.888	0.51	-10.563	-12.427	-2.866	-10.715	0.923	-8.824	-11.457
1889	1.889	-8.105	0.165	-7.556	-6.89	-9.936	-3.924	-8.023	-14.337
1890	1.89	-12.663	-1.243	-13.529	-9.359	-8.577	-13.599	-8.191	-13.928
1891	1.891	-8.311	-2.456	-2.854	-8.933	-9.35	-4.682	-5.075	-12.747
1892	1.892	-4.555	-13.337	-1.467	-11.019	-5.669	-15.493	-9.51	-13.52
1893	1.893	-20.153	-26.35	-2.607	-7.292	-10.507	-19.718	-5.425	-11.56
1894	1.894	-13.706	-17.685	-13.433	-9.557	-9.919	-26.052	-8.884	-11.732
1895	1.895	-0.134	-13.071	-14.781	-9.099	-13.975	-22.509	-11.182	-13.262
1896	1.896	-12.319	-11.734	-18.455	-10.167	-11.453	-21.479	-9.992	-9.752
1897	1.897	-33.013	-23.54	-24.456	-9.717	-11.056	-20.439	-12.679	-7.407
1898	1.898	-41.302	-21.997	-25.413	-13.135	-12.208	-21.136	-15.366	-8.555
1899	1.899	-33.707	-17.748	-22.491	-8.635	-7.745	-16.971	-10.505	-11.248
1900	1.9	-26.685	1.78	-14.528	-9.166	-7.163	-6.027	-12.416	-7.734
1901	1.901	-24.495	4.468	-13.534	-10.458	-6.769	-13.85	-17.037	-8.867
1902	1.902	-18.623	-13.374	-14.462	-10.024	-6.384	-6.556	-12.959	-12.505
1903	1.903	-13.32	-29.663	-11.916	-12.868	-2.322	-0.029	-12.56	-17.891
1904	1.904	-11.699	-27.555	-12.657	-9.136	-3.675	6.099	-9.256	-15.925
1905	1.905	-7.375	-41.138	-10.69	-13.515	-4.064	3.143	-15.056	-13.96
1906	1.906	-13.681	-67.501	-7.361	-5.694	-9.869	-3.485	-10.989	-5.04
1907	1.907	-12.453	-78.754	-7.895	-10.87	-12.184	2.664	-12.921	6.765
1908	1.908	-11.446	-27.29	-9.217	-9.854	-7.344	-7.834	-12.335	-4.255
1909	1.909	-18.196	-19.958	-7.826	-9.049	-7.92	-0.552	-3.425	-8.495
1910	1.91	-20.69	-13.411	-9.915	-11.353	-7.333	-12.275	-2.257	-12.155
1911	1.911	-8.473	-7.452	-3.884	-10.737	-9.848	-13.738	-3.409	-15.628
1912	1.912	-3.223	-2.061	-8.106	-13.995	-7.528	-23.737	-8.625	-16.574
1913	1.913	7.829	-7.107	-7.294	-14.56	-7.14	-35.486	-7.657	-17.519
1914	1.914	-2.206	-2.658	-6.679	-14.962	-12.368	-33.879	-10.164	-21.758
1915	1.915	1.503	1.4	-8.582	-15.343	-8.882	-23.745	-12.474	-11.105
1916	1.916	0.37	-2.273	-6.807	-15.717	-14.889	-30.084	-15.948	-6.833
1917	1.917	1.378	1.016	-6.399	-13.774	-12.569	-28.901	-17.871	-7.99
1918	1.918	-3.42	-14.674	-8.697	-11.054	-9.095	-25.808	-13.789	-11.472
1919	1.919	-16.549	-17.384	-15.252	-14.515	-9.681	-16.92	-7.969	-10.509
1920	1.92	-37.839	0.432	-16.199	-11.206	-10.267	-10.947	-7.184	-13.406
1921	1.921	-35.15	-1.883	-22.189	-12.34	-5.425	-10.016	-7.746	-12.63
1922	1.922	-22.408	-8.245	-11.536	-13.471	-10.067	4.647	-11.017	-11.862
1923	1.923	-15.457	-10.153	-12.879	-16.929	-4.654	15.255	-3.253	-8.384
1924	1.924	-13.335	-18.823	-11.699	-17.298	-1.174	-6.068	-2.268	-11.681
1925	1.925	-23.026	-10.849	-20.012	-15.339	-5.823	-8.83	-7.086	-9.953
1926	1.926	-35.245	-6.541	-20.969	-12.6	-6.414	-11.397	-9.59	-14.791
1927	1.927	-27.352	-15.404	-21.926	-11.021	-12.223	-13.785	-8.804	-15.38
1928	1.928	-26.037	-14.215	-13.978	-9.069	-9.907	-11.735	-9.366	-13.645
1929	1.929	-19.683	-2.377	-13.001	-11.563	-7.97	-13.74	-9.929	-18.484
1930	1.93	-18.546	-0.805	-15.891	-11.741	-9.907	-15.552	-13.975	-17.9
1931	1.931	-17.597	-2.105	-11.616	-12.496	-11.648	-1.303	-8.149	-13.844
1932	1.932	-16.651	-10.979	-13.927	-14.992	-6.807	0.555	-8.912	-8.057
1933	1.933	-12.397	-4.931	-13.331	-16.522	-7.392	-1.263	-15.484	-10.388
1934	1.934	-6.783	2.449	-15.253	-15.738	-9.133	-5.981	-11.216	-10.994
1935	1.935	-3.289	-12.245	-13.506	-19.399	-10.487	-16.131	-15.275	-11.59
1936	1.936	-7.926	-1.568	-10.006	-16.105	-10.106	-15.072	-11.783	-17.022
1937	1.937	-13.335	-3.434	-11.352	-9.528	-7.207	-4.338	-8.479	-15.108
1938	1.938	-9.843	-8.594	-12.504	-8.567	-11.666	-8.7	-5.562	-14.544
1939	1.939	-11.771	-7.001	-9.792	-7.807	-8.766	-9.963	-9.035	-11.659
1940	1.94	-11.168	0.191	-9.399	-5.512	-9.155	-18.398	-8.633	-5.872
1941	1.941	-8.632	3.906	-9.198	-4.96	-10.513	-19.483	-9.007	6.296
1942	1.942	-6.297	-6.879	-4.73	-9.641	-7.612	-20.56	-10.923	-13.071
1943	1.943	-8.413	-11.113	-4.144	-16.259	-7.996	-23.187	-11.3	-10.569
1944	1.944	-9.6	-9.936	-9.564	-22.298	-11.476	-25.622	-16.125	-8.259
1945	1.945	-14.651	-8.735	-17.512	-34.541	-8.564	-20.89	-15.534	-14.654
1946	1.946	-14.086	-24.735	-10.178	-8.284	-11.267	-24.283	-9.528	-12.731
1947	1.947	-15.852	-17.722	-13.108	-12.015	-11.642	-22.627	-13.587	-10.998
1948	1.948	-19.386	-15.545	-12.365	-1.999	-9.501	-25.216	-13.005	-12.556
1949	1.949	-16.115	-17.441	-14.725	-5.14	-6.199	-17.941	-12.428	-16.832
1950	1.95	-11.264	-26.118	-12.821	-19.308	-7.349	-17.041	-10.689	-15.695
1951	1.951	-13.182	-15.041	-13.425	-6.582	-5.399	-23.872	-7.207	-16.873
1952	1.952	-22.028	-22.144	-9.38	-8.94	-6.546	-17.954	-5.854	-17.859
1953	1.953	-23.117	-31.013	-9.776	-6.842	-10.018	-5.829	-7.008	-18.857
1954	1.954	-21.885	-29.821	-12.096	-20.428	-7.67	-14.583	-6.609	-12.886
1955	1.955	-29.176	-35.007	-16.937	-18.708	-6.499	-9.969	-9.309	-4.012
1956	1.956	-20.201	-26.071	-17.518	-4.416	-10.163	-11.337	-5.819	9.119
1957	1.957	-9.306	-29.53	-8.613	1.369	-6.867	-7.676	-6.202	-3.096
1958	1.958	-10.607	-34.712	-15.001	6.571	-9.001	10.306	-8.328	-11.036
1959	1.959	-9.391	-19.919	-16.172	17.578	-10.923	38.55	-7.938	-9.701
1960	1.96	-10.515	-4.914	-13.091	-4.12	-7.432	27.338	-12.958	-8.567
1961	1.961	-13.574	-18.37	-14.077	-7.241	-7.809	24.052	-11.009	-14.598
1962	1.962	-10.634	-16.552	-16.612	1.057	-9.746	14.761	-5.589	-17.736
1963	1.963	-13.12	-27.524	-17.414	13.808	-7.816	6.43	-10.437	-12.938
1964	1.964	-18.682	-14.512	-10.857	-11.946	-10.729	-6.353	-12.373	-6.97
1965	1.965	-16.727	-19.698	-13.403	-15.25	-6.289	0.622	-12.972	-12.612
1966	1.966	-17.289	-18.111	-4.532	-12.169	-9.203	7.051	-10.479	-7.793
1967	1.967	-15.547	-10.93	-10.567	-14.891	-4.377	12.893	-12.823	-9.744
1968	1.968	-12.065	-9.735	-13.703	-22.446	-9.04	11.196	-8.778	-6.853
1969	1.969	-8.787	-13.2	-8.908	-15.486	-7.318	3.306	-7.435	-14.815
1970	1.97	-15.389	-12.216	-2.965	-21.877	-12.175	2.009	-12.854	-13.676
1971	1.971	-16.402	-9.291	-7.084	-23.82	-11.619	-4.292	-12.282	-10.609
1972	1.972	-15.672	-13.551	-10.623	-15.121	-7.571	-15.06	-14.225	-11.618
1973	1.973	-18.017	-14.349	-11.245	-13.569	-7.981	-19.247	-8.818	-10.889
1974	1.974	-7.196	-17.866	-8.394	-14.914	-7.6	-20.334	-13.666	-6.874
1975	1.975	3.829	-9.204	-5.922	-18.588	-6.448	-28.595	-10.374	-14.86
1976	1.976	2.45	-3.226	-8.295	-17.418	-10.149	-21.195	-8.654	-11.799
1977	1.977	8.807	1.988	-7.187	-10.046	-6.885	-16.317	-11.194	-12.818
1978	1.978	-2.054	-4.814	-6.866	-14.865	-11.757	-20.528	-7.938	-17.142
1979	1.979	-9.231	-2.333	-11.176	-8.843	-7.146	-14.87	-12.032	-19.522
1980	1.98	-15.621	-14.594	-14.71	-14.451	-8.918	-12.885	-13.414	-11.638
1981	1.981	-14.473	4.694	-15.168	-17.93	-12.432	-13.437	-8.027	-4.337
1982	1.982	-30.556	-18.612	-18.133	-15.994	-6.084	-18.824	-7.476	-13.281
1983	1.983	-23.608	-3.023	-16.266	-14.267	-12.118	-16.874	-9.451	-4.986
1984	1.984	-21.501	-5.808	-14.394	-20.076	-9.838	-6.797	-4.079	-10.233
1985	1.985	-15.722	-18.653	-19.309	-9.421	-6.393	-5.424	-7.611	-11.218
1986	1.986	-20.976	-39.852	-18.787	-8.053	-5.852	-14.312	-13.661	-8.709
1987	1.987	-13.079	-31.647	-16.909	-4.383	-4.155	-15.455	-12.932	-12.785
1988	1.988	-17.38	-13.958	-15.229	-3.223	-11.162	-22.789	-11.04	-13.371
1989	1.989	-36.977	2.175	-15.677	-0.108	-10.245	-16.008	-14.375	-13.947
1990	1.99	-34.327	-8.618	-21.161	-4.961	-7.779	-18.524	-12.683	-9.881
1991	1.991	-21.604	-22.287	-20.637	-2.434	-10.154	-16.218	-16.217	-17.806
1992	1.992	-19.33	-6.554	-11.993	-4.751	-12.139	-19.729	-10.85	-16.627
1993	1.993	-0.219	-8.825	-10.904	-4.188	-14.123	-16.476	-11.48	-15.661
1994	1.994	-2.781	-18.645	-10.008	-0.916	-17.078	-19.436	-12.114	-18.566
1995	1.995	-0.502	-30.995	-7.18	5.631	-15.777	-12.518	-10.424	-14.3
1996	1.996	-6.941	-13.729	-4.726	-7.547	-15.452	-19.333	-7.962	-15.07
1997	1.997	-1.188	-20.868	-5.565	-13.347	-12.618	-21.891	-7.616	-13.125
1998	1.998	-27.561	-10.379	-0.806	-18.58	-13.067	-11.283	-5.531	-7.113
[truncated: 25,760 more rows]
