# Supplementary material for: Associations between lower-limb muscle activation and knee flexion in post-stroke individuals: A study on the stance-to-swing phases of gait
Source: PLoS One. 2017 Sep 8;12(9):e0183865. doi: 10.1371/journal.pone.0183865 (PMC5590852; doi:10.1371/journal.pone.0183865)
Supplement: S1 Dataset — (ZIP) [file pone.0183865.s001.zip › S1_Dataset/Patient group/1/4/point.csv]

Frame	Time	sacrum.X	sacrum.Y	sacrum.Z	r asis.X	r asis.Y	r asis.Z	r thigh.X	r thigh.Y	r thigh.Z	r bar 1.X	r bar 1.Y	r bar 1.Z	r knee 1.X	r knee 1.Y	r knee 1.Z	r knee 2.X	r knee 2.Y	r knee 2.Z	r bar 2.X	r bar 2.Y	r bar 2.Z	r mall.X	r mall.Y	r mall.Z	r met.X	r met.Y	r met.Z	l asis.X	l asis.Y	l asis.Z	l thigh.X	l thigh.Y	l thigh.Z	l bar 1.X	l bar 1.Y	l bar 1.Z	l knee 1.X	l knee 1.Y	l knee 1.Z	l knee 2.X	l knee 2.Y	l knee 2.Z	l bar 2.X	l bar 2.Y	l bar 2.Z	l mall.X	l mall.Y	l mall.Z
0	0	NaN	NaN	NaN	NaN	NaN	NaN	NaN	NaN	NaN	NaN	NaN	NaN	-1.33	0.456	0.478	-1.333	0.341	0.473	-1.388	0.242	0.496	NaN	NaN	NaN	-1.322	0.026	0.472	NaN	NaN	NaN	-1.328	0.782	0.159	NaN	NaN	NaN	NaN	NaN	NaN	NaN	NaN	NaN	NaN	NaN	NaN	NaN	NaN	NaN
1	0.005	NaN	NaN	NaN	NaN	NaN	NaN	NaN	NaN	NaN	NaN	NaN	NaN	-1.331	0.456	0.478	-1.333	0.341	0.473	-1.388	0.242	0.496	NaN	NaN	NaN	-1.322	0.026	0.472	NaN	NaN	NaN	-1.329	0.782	0.159	NaN	NaN	NaN	NaN	NaN	NaN	NaN	NaN	NaN	NaN	NaN	NaN	NaN	NaN	NaN
2	0.01	NaN	NaN	NaN	NaN	NaN	NaN	NaN	NaN	NaN	NaN	NaN	NaN	-1.331	0.456	0.478	-1.333	0.341	0.473	-1.388	0.242	0.495	NaN	NaN	NaN	-1.322	0.025	0.472	NaN	NaN	NaN	-1.329	0.782	0.159	NaN	NaN	NaN	NaN	NaN	NaN	NaN	NaN	NaN	NaN	NaN	NaN	NaN	NaN	NaN
3	0.015	NaN	NaN	NaN	NaN	NaN	NaN	NaN	NaN	NaN	NaN	NaN	NaN	-1.331	0.456	0.478	-1.333	0.341	0.473	-1.389	0.242	0.495	NaN	NaN	NaN	-1.322	0.025	0.472	NaN	NaN	NaN	-1.329	0.782	0.159	NaN	NaN	NaN	NaN	NaN	NaN	NaN	NaN	NaN	NaN	NaN	NaN	NaN	NaN	NaN
4	0.02	NaN	NaN	NaN	NaN	NaN	NaN	NaN	NaN	NaN	NaN	NaN	NaN	-1.331	0.456	0.478	-1.333	0.341	0.473	-1.389	0.242	0.495	NaN	NaN	NaN	-1.322	0.025	0.472	NaN	NaN	NaN	-1.329	0.782	0.159	NaN	NaN	NaN	NaN	NaN	NaN	NaN	NaN	NaN	NaN	NaN	NaN	NaN	NaN	NaN
5	0.025	NaN	NaN	NaN	NaN	NaN	NaN	NaN	NaN	NaN	NaN	NaN	NaN	-1.331	0.456	0.478	-1.333	0.341	0.473	-1.389	0.242	0.495	NaN	NaN	NaN	-1.322	0.025	0.472	NaN	NaN	NaN	-1.329	0.782	0.159	NaN	NaN	NaN	NaN	NaN	NaN	NaN	NaN	NaN	NaN	NaN	NaN	NaN	NaN	NaN
6	0.03	NaN	NaN	NaN	NaN	NaN	NaN	NaN	NaN	NaN	NaN	NaN	NaN	-1.331	0.455	0.478	-1.333	0.341	0.473	-1.389	0.242	0.495	NaN	NaN	NaN	-1.322	0.025	0.472	NaN	NaN	NaN	-1.329	0.782	0.159	NaN	NaN	NaN	NaN	NaN	NaN	NaN	NaN	NaN	NaN	NaN	NaN	NaN	NaN	NaN
7	0.035	NaN	NaN	NaN	NaN	NaN	NaN	NaN	NaN	NaN	NaN	NaN	NaN	-1.331	0.455	0.478	-1.333	0.341	0.473	-1.389	0.242	0.495	NaN	NaN	NaN	-1.322	0.025	0.472	NaN	NaN	NaN	-1.329	0.782	0.159	NaN	NaN	NaN	NaN	NaN	NaN	NaN	NaN	NaN	NaN	NaN	NaN	NaN	NaN	NaN
8	0.04	NaN	NaN	NaN	NaN	NaN	NaN	NaN	NaN	NaN	NaN	NaN	NaN	-1.331	0.455	0.478	-1.333	0.341	0.473	-1.389	0.242	0.496	NaN	NaN	NaN	-1.322	0.025	0.472	NaN	NaN	NaN	-1.329	0.782	0.159	NaN	NaN	NaN	NaN	NaN	NaN	NaN	NaN	NaN	NaN	NaN	NaN	NaN	NaN	NaN
9	0.045	NaN	NaN	NaN	NaN	NaN	NaN	NaN	NaN	NaN	NaN	NaN	NaN	-1.331	0.455	0.478	-1.333	0.341	0.473	-1.389	0.242	0.496	NaN	NaN	NaN	-1.322	0.025	0.472	NaN	NaN	NaN	-1.329	0.781	0.16	NaN	NaN	NaN	NaN	NaN	NaN	NaN	NaN	NaN	NaN	NaN	NaN	NaN	NaN	NaN
10	0.05	NaN	NaN	NaN	NaN	NaN	NaN	NaN	NaN	NaN	NaN	NaN	NaN	-1.331	0.455	0.478	-1.333	0.341	0.474	-1.389	0.242	0.496	NaN	NaN	NaN	-1.322	0.025	0.472	NaN	NaN	NaN	-1.329	0.781	0.16	NaN	NaN	NaN	NaN	NaN	NaN	NaN	NaN	NaN	NaN	NaN	NaN	NaN	NaN	NaN
11	0.055	NaN	NaN	NaN	NaN	NaN	NaN	NaN	NaN	NaN	NaN	NaN	NaN	-1.331	0.455	0.478	-1.333	0.341	0.474	-1.389	0.242	0.496	NaN	NaN	NaN	-1.322	0.025	0.472	NaN	NaN	NaN	-1.33	0.781	0.16	NaN	NaN	NaN	NaN	NaN	NaN	NaN	NaN	NaN	NaN	NaN	NaN	NaN	NaN	NaN
12	0.06	NaN	NaN	NaN	NaN	NaN	NaN	NaN	NaN	NaN	NaN	NaN	NaN	-1.331	0.455	0.478	-1.334	0.341	0.474	-1.389	0.242	0.496	NaN	NaN	NaN	-1.322	0.025	0.472	NaN	NaN	NaN	-1.33	0.781	0.16	NaN	NaN	NaN	NaN	NaN	NaN	NaN	NaN	NaN	NaN	NaN	NaN	NaN	NaN	NaN
13	0.065	NaN	NaN	NaN	NaN	NaN	NaN	NaN	NaN	NaN	NaN	NaN	NaN	-1.331	0.455	0.478	-1.334	0.341	0.474	-1.389	0.242	0.496	NaN	NaN	NaN	-1.322	0.025	0.472	NaN	NaN	NaN	-1.33	0.782	0.16	NaN	NaN	NaN	NaN	NaN	NaN	NaN	NaN	NaN	NaN	NaN	NaN	NaN	NaN	NaN
14	0.07	NaN	NaN	NaN	NaN	NaN	NaN	NaN	NaN	NaN	NaN	NaN	NaN	-1.331	0.455	0.478	-1.334	0.341	0.474	-1.389	0.242	0.496	NaN	NaN	NaN	-1.322	0.025	0.472	NaN	NaN	NaN	-1.331	0.782	0.16	NaN	NaN	NaN	NaN	NaN	NaN	NaN	NaN	NaN	NaN	NaN	NaN	NaN	NaN	NaN
15	0.075	NaN	NaN	NaN	NaN	NaN	NaN	NaN	NaN	NaN	NaN	NaN	NaN	-1.332	0.455	0.478	-1.334	0.341	0.474	-1.39	0.242	0.496	NaN	NaN	NaN	-1.322	0.025	0.472	NaN	NaN	NaN	-1.331	0.782	0.16	NaN	NaN	NaN	NaN	NaN	NaN	NaN	NaN	NaN	NaN	NaN	NaN	NaN	NaN	NaN
16	0.08	NaN	NaN	NaN	NaN	NaN	NaN	NaN	NaN	NaN	NaN	NaN	NaN	-1.332	0.456	0.479	-1.334	0.341	0.474	-1.39	0.242	0.496	NaN	NaN	NaN	-1.322	0.025	0.472	NaN	NaN	NaN	-1.331	0.782	0.161	NaN	NaN	NaN	NaN	NaN	NaN	NaN	NaN	NaN	NaN	NaN	NaN	NaN	NaN	NaN
17	0.085	NaN	NaN	NaN	NaN	NaN	NaN	NaN	NaN	NaN	NaN	NaN	NaN	-1.334	0.458	0.48	-1.334	0.341	0.474	-1.39	0.242	0.496	NaN	NaN	NaN	-1.322	0.025	0.472	NaN	NaN	NaN	-1.331	0.782	0.161	NaN	NaN	NaN	NaN	NaN	NaN	NaN	NaN	NaN	NaN	NaN	NaN	NaN	NaN	NaN
18	0.09	NaN	NaN	NaN	NaN	NaN	NaN	NaN	NaN	NaN	NaN	NaN	NaN	-1.335	0.459	0.48	-1.334	0.341	0.474	-1.39	0.242	0.496	NaN	NaN	NaN	-1.322	0.025	0.472	NaN	NaN	NaN	-1.332	0.782	0.161	NaN	NaN	NaN	NaN	NaN	NaN	NaN	NaN	NaN	NaN	NaN	NaN	NaN	NaN	NaN
19	0.095	NaN	NaN	NaN	NaN	NaN	NaN	NaN	NaN	NaN	NaN	NaN	NaN	-1.335	0.459	0.48	-1.334	0.341	0.474	-1.39	0.242	0.496	NaN	NaN	NaN	-1.322	0.025	0.472	NaN	NaN	NaN	-1.332	0.782	0.161	NaN	NaN	NaN	NaN	NaN	NaN	NaN	NaN	NaN	NaN	NaN	NaN	NaN	NaN	NaN
20	0.1	NaN	NaN	NaN	NaN	NaN	NaN	NaN	NaN	NaN	NaN	NaN	NaN	-1.335	0.458	0.48	-1.334	0.341	0.474	-1.39	0.242	0.496	NaN	NaN	NaN	-1.322	0.025	0.472	NaN	NaN	NaN	-1.332	0.782	0.161	NaN	NaN	NaN	NaN	NaN	NaN	NaN	NaN	NaN	NaN	NaN	NaN	NaN	NaN	NaN
21	0.105	NaN	NaN	NaN	NaN	NaN	NaN	NaN	NaN	NaN	NaN	NaN	NaN	-1.336	0.458	0.48	-1.335	0.341	0.474	-1.39	0.242	0.496	NaN	NaN	NaN	-1.322	0.025	0.472	NaN	NaN	NaN	-1.332	0.783	0.161	NaN	NaN	NaN	NaN	NaN	NaN	NaN	NaN	NaN	NaN	NaN	NaN	NaN	NaN	NaN
22	0.11	NaN	NaN	NaN	NaN	NaN	NaN	NaN	NaN	NaN	NaN	NaN	NaN	-1.336	0.458	0.48	-1.335	0.341	0.474	-1.39	0.242	0.496	NaN	NaN	NaN	-1.322	0.025	0.472	NaN	NaN	NaN	-1.333	0.783	0.161	NaN	NaN	NaN	NaN	NaN	NaN	NaN	NaN	NaN	NaN	NaN	NaN	NaN	NaN	NaN
23	0.115	NaN	NaN	NaN	NaN	NaN	NaN	NaN	NaN	NaN	NaN	NaN	NaN	-1.335	0.457	0.481	-1.335	0.341	0.474	-1.39	0.242	0.496	NaN	NaN	NaN	-1.322	0.025	0.472	NaN	NaN	NaN	-1.333	0.783	0.161	NaN	NaN	NaN	NaN	NaN	NaN	NaN	NaN	NaN	NaN	NaN	NaN	NaN	NaN	NaN
24	0.12	NaN	NaN	NaN	NaN	NaN	NaN	NaN	NaN	NaN	NaN	NaN	NaN	-1.335	0.457	0.481	-1.335	0.341	0.474	-1.39	0.242	0.496	NaN	NaN	NaN	-1.322	0.025	0.472	NaN	NaN	NaN	-1.334	0.783	0.161	NaN	NaN	NaN	NaN	NaN	NaN	NaN	NaN	NaN	NaN	NaN	NaN	NaN	NaN	NaN
25	0.125	NaN	NaN	NaN	NaN	NaN	NaN	NaN	NaN	NaN	NaN	NaN	NaN	-1.336	0.457	0.481	-1.336	0.341	0.475	-1.39	0.242	0.496	NaN	NaN	NaN	-1.322	0.025	0.472	NaN	NaN	NaN	-1.334	0.783	0.162	NaN	NaN	NaN	NaN	NaN	NaN	NaN	NaN	NaN	NaN	NaN	NaN	NaN	NaN	NaN
26	0.13	NaN	NaN	NaN	NaN	NaN	NaN	NaN	NaN	NaN	NaN	NaN	NaN	-1.336	0.457	0.481	-1.336	0.341	0.475	-1.39	0.242	0.496	NaN	NaN	NaN	-1.322	0.025	0.472	NaN	NaN	NaN	-1.334	0.783	0.162	NaN	NaN	NaN	NaN	NaN	NaN	NaN	NaN	NaN	NaN	NaN	NaN	NaN	NaN	NaN
27	0.135	NaN	NaN	NaN	NaN	NaN	NaN	NaN	NaN	NaN	NaN	NaN	NaN	-1.336	0.457	0.481	-1.337	0.341	0.476	-1.39	0.241	0.497	NaN	NaN	NaN	-1.322	0.025	0.472	NaN	NaN	NaN	-1.334	0.782	0.162	NaN	NaN	NaN	NaN	NaN	NaN	NaN	NaN	NaN	NaN	NaN	NaN	NaN	NaN	NaN
28	0.14	NaN	NaN	NaN	NaN	NaN	NaN	NaN	NaN	NaN	NaN	NaN	NaN	-1.336	0.457	0.481	-1.337	0.342	0.476	-1.391	0.241	0.497	NaN	NaN	NaN	-1.322	0.025	0.472	NaN	NaN	NaN	-1.334	0.783	0.163	NaN	NaN	NaN	NaN	NaN	NaN	NaN	NaN	NaN	NaN	NaN	NaN	NaN	NaN	NaN
29	0.145	NaN	NaN	NaN	NaN	NaN	NaN	NaN	NaN	NaN	NaN	NaN	NaN	-1.336	0.457	0.481	-1.337	0.342	0.476	-1.391	0.241	0.497	NaN	NaN	NaN	-1.322	0.025	0.472	NaN	NaN	NaN	-1.335	0.783	0.163	NaN	NaN	NaN	NaN	NaN	NaN	NaN	NaN	NaN	NaN	NaN	NaN	NaN	NaN	NaN
30	0.15	NaN	NaN	NaN	NaN	NaN	NaN	NaN	NaN	NaN	NaN	NaN	NaN	-1.337	0.457	0.481	-1.337	0.342	0.476	-1.391	0.241	0.497	NaN	NaN	NaN	-1.322	0.025	0.472	NaN	NaN	NaN	-1.336	0.783	0.163	NaN	NaN	NaN	NaN	NaN	NaN	NaN	NaN	NaN	NaN	NaN	NaN	NaN	NaN	NaN
31	0.155	NaN	NaN	NaN	NaN	NaN	NaN	NaN	NaN	NaN	NaN	NaN	NaN	-1.337	0.457	0.481	-1.337	0.342	0.476	-1.391	0.241	0.497	NaN	NaN	NaN	-1.322	0.025	0.472	NaN	NaN	NaN	-1.336	0.783	0.163	NaN	NaN	NaN	NaN	NaN	NaN	NaN	NaN	NaN	NaN	NaN	NaN	NaN	NaN	NaN
32	0.16	NaN	NaN	NaN	NaN	NaN	NaN	NaN	NaN	NaN	NaN	NaN	NaN	-1.337	0.457	0.481	-1.338	0.342	0.476	-1.391	0.241	0.497	NaN	NaN	NaN	-1.322	0.025	0.472	NaN	NaN	NaN	-1.337	0.783	0.163	NaN	NaN	NaN	NaN	NaN	NaN	NaN	NaN	NaN	NaN	NaN	NaN	NaN	NaN	NaN
33	0.165	NaN	NaN	NaN	NaN	NaN	NaN	NaN	NaN	NaN	NaN	NaN	NaN	-1.337	0.456	0.481	-1.338	0.342	0.477	-1.391	0.241	0.497	NaN	NaN	NaN	-1.322	0.025	0.472	NaN	NaN	NaN	-1.337	0.783	0.163	NaN	NaN	NaN	NaN	NaN	NaN	NaN	NaN	NaN	NaN	NaN	NaN	NaN	NaN	NaN
34	0.17	NaN	NaN	NaN	NaN	NaN	NaN	NaN	NaN	NaN	NaN	NaN	NaN	-1.337	0.456	0.481	-1.338	0.342	0.477	-1.39	0.241	0.497	NaN	NaN	NaN	-1.322	0.026	0.472	NaN	NaN	NaN	-1.338	0.784	0.163	NaN	NaN	NaN	NaN	NaN	NaN	NaN	NaN	NaN	NaN	NaN	NaN	NaN	NaN	NaN
35	0.175	NaN	NaN	NaN	NaN	NaN	NaN	NaN	NaN	NaN	NaN	NaN	NaN	-1.338	0.456	0.481	-1.338	0.342	0.477	-1.39	0.241	0.497	NaN	NaN	NaN	-1.322	0.026	0.472	NaN	NaN	NaN	-1.338	0.783	0.164	NaN	NaN	NaN	NaN	NaN	NaN	NaN	NaN	NaN	NaN	NaN	NaN	NaN	NaN	NaN
36	0.18	NaN	NaN	NaN	NaN	NaN	NaN	NaN	NaN	NaN	NaN	NaN	NaN	-1.338	0.456	0.482	-1.338	0.342	0.477	-1.39	0.24	0.497	NaN	NaN	NaN	-1.322	0.026	0.472	NaN	NaN	NaN	-1.338	0.783	0.164	NaN	NaN	NaN	NaN	NaN	NaN	NaN	NaN	NaN	NaN	NaN	NaN	NaN	NaN	NaN
37	0.185	NaN	NaN	NaN	NaN	NaN	NaN	NaN	NaN	NaN	NaN	NaN	NaN	-1.338	0.456	0.482	-1.339	0.342	0.477	-1.39	0.24	0.497	NaN	NaN	NaN	-1.322	0.026	0.472	NaN	NaN	NaN	-1.339	0.783	0.165	NaN	NaN	NaN	NaN	NaN	NaN	NaN	NaN	NaN	NaN	NaN	NaN	NaN	NaN	NaN
38	0.19	NaN	NaN	NaN	NaN	NaN	NaN	NaN	NaN	NaN	NaN	NaN	NaN	-1.338	0.456	0.482	-1.339	0.342	0.477	-1.39	0.24	0.497	NaN	NaN	NaN	-1.322	0.026	0.472	NaN	NaN	NaN	-1.339	0.783	0.165	NaN	NaN	NaN	NaN	NaN	NaN	NaN	NaN	NaN	NaN	NaN	NaN	NaN	NaN	NaN
39	0.195	NaN	NaN	NaN	NaN	NaN	NaN	NaN	NaN	NaN	NaN	NaN	NaN	-1.338	0.456	0.482	-1.339	0.342	0.477	-1.39	0.24	0.497	NaN	NaN	NaN	-1.322	0.026	0.472	NaN	NaN	NaN	-1.339	0.783	0.165	NaN	NaN	NaN	NaN	NaN	NaN	NaN	NaN	NaN	NaN	NaN	NaN	NaN	NaN	NaN
40	0.2	NaN	NaN	NaN	NaN	NaN	NaN	NaN	NaN	NaN	NaN	NaN	NaN	-1.338	0.456	0.482	-1.339	0.342	0.478	-1.39	0.24	0.497	NaN	NaN	NaN	-1.322	0.026	0.472	NaN	NaN	NaN	-1.34	0.783	0.165	NaN	NaN	NaN	NaN	NaN	NaN	NaN	NaN	NaN	NaN	NaN	NaN	NaN	NaN	NaN
41	0.205	NaN	NaN	NaN	NaN	NaN	NaN	NaN	NaN	NaN	NaN	NaN	NaN	-1.338	0.456	0.482	-1.339	0.342	0.478	-1.39	0.24	0.497	NaN	NaN	NaN	-1.322	0.026	0.472	NaN	NaN	NaN	-1.341	0.784	0.165	NaN	NaN	NaN	NaN	NaN	NaN	NaN	NaN	NaN	NaN	NaN	NaN	NaN	NaN	NaN
42	0.21	NaN	NaN	NaN	NaN	NaN	NaN	NaN	NaN	NaN	NaN	NaN	NaN	-1.338	0.455	0.482	-1.339	0.342	0.478	-1.39	0.24	0.497	NaN	NaN	NaN	-1.322	0.025	0.472	NaN	NaN	NaN	-1.342	0.784	0.165	NaN	NaN	NaN	NaN	NaN	NaN	NaN	NaN	NaN	NaN	NaN	NaN	NaN	NaN	NaN
43	0.215	NaN	NaN	NaN	NaN	NaN	NaN	NaN	NaN	NaN	NaN	NaN	NaN	-1.339	0.455	0.482	-1.339	0.342	0.478	-1.39	0.24	0.497	NaN	NaN	NaN	-1.322	0.026	0.472	NaN	NaN	NaN	-1.342	0.784	0.166	NaN	NaN	NaN	NaN	NaN	NaN	NaN	NaN	NaN	NaN	NaN	NaN	NaN	NaN	NaN
44	0.22	NaN	NaN	NaN	NaN	NaN	NaN	NaN	NaN	NaN	NaN	NaN	NaN	-1.339	0.455	0.482	-1.339	0.342	0.478	-1.39	0.24	0.497	NaN	NaN	NaN	-1.322	0.026	0.472	NaN	NaN	NaN	-1.343	0.784	0.166	NaN	NaN	NaN	NaN	NaN	NaN	NaN	NaN	NaN	NaN	NaN	NaN	NaN	NaN	NaN
45	0.225	NaN	NaN	NaN	NaN	NaN	NaN	NaN	NaN	NaN	NaN	NaN	NaN	-1.339	0.455	0.483	-1.339	0.342	0.478	-1.39	0.239	0.497	NaN	NaN	NaN	-1.322	0.026	0.472	NaN	NaN	NaN	-1.343	0.783	0.166	NaN	NaN	NaN	NaN	NaN	NaN	NaN	NaN	NaN	NaN	NaN	NaN	NaN	NaN	NaN
46	0.23	NaN	NaN	NaN	NaN	NaN	NaN	NaN	NaN	NaN	NaN	NaN	NaN	-1.34	0.456	0.483	-1.339	0.342	0.478	-1.39	0.239	0.498	NaN	NaN	NaN	-1.322	0.026	0.472	NaN	NaN	NaN	-1.344	0.783	0.167	NaN	NaN	NaN	NaN	NaN	NaN	NaN	NaN	NaN	NaN	NaN	NaN	NaN	NaN	NaN
47	0.235	NaN	NaN	NaN	NaN	NaN	NaN	NaN	NaN	NaN	NaN	NaN	NaN	-1.341	0.457	0.484	-1.339	0.342	0.478	-1.39	0.239	0.498	NaN	NaN	NaN	-1.322	0.026	0.472	NaN	NaN	NaN	-1.344	0.783	0.167	NaN	NaN	NaN	NaN	NaN	NaN	NaN	NaN	NaN	NaN	NaN	NaN	NaN	NaN	NaN
48	0.24	NaN	NaN	NaN	NaN	NaN	NaN	NaN	NaN	NaN	NaN	NaN	NaN	-1.341	0.456	0.484	-1.34	0.341	0.478	-1.39	0.239	0.498	NaN	NaN	NaN	-1.322	0.026	0.472	NaN	NaN	NaN	-1.345	0.783	0.168	NaN	NaN	NaN	NaN	NaN	NaN	NaN	NaN	NaN	NaN	NaN	NaN	NaN	NaN	NaN
49	0.245	NaN	NaN	NaN	NaN	NaN	NaN	NaN	NaN	NaN	NaN	NaN	NaN	-1.342	0.458	0.485	-1.34	0.341	0.478	-1.391	0.239	0.499	NaN	NaN	NaN	-1.322	0.025	0.472	NaN	NaN	NaN	-1.345	0.784	0.168	NaN	NaN	NaN	NaN	NaN	NaN	NaN	NaN	NaN	NaN	NaN	NaN	NaN	NaN	NaN
50	0.25	NaN	NaN	NaN	NaN	NaN	NaN	NaN	NaN	NaN	NaN	NaN	NaN	-1.343	0.458	0.485	-1.34	0.341	0.478	-1.391	0.239	0.499	NaN	NaN	NaN	-1.322	0.025	0.472	NaN	NaN	NaN	-1.346	0.784	0.168	NaN	NaN	NaN	NaN	NaN	NaN	NaN	NaN	NaN	NaN	NaN	NaN	NaN	NaN	NaN
51	0.255	NaN	NaN	NaN	NaN	NaN	NaN	NaN	NaN	NaN	NaN	NaN	NaN	-1.343	0.458	0.485	-1.34	0.341	0.478	-1.391	0.239	0.499	NaN	NaN	NaN	-1.322	0.026	0.472	NaN	NaN	NaN	-1.347	0.784	0.168	NaN	NaN	NaN	NaN	NaN	NaN	NaN	NaN	NaN	NaN	NaN	NaN	NaN	NaN	NaN
52	0.26	NaN	NaN	NaN	NaN	NaN	NaN	NaN	NaN	NaN	NaN	NaN	NaN	-1.343	0.458	0.486	-1.34	0.341	0.479	-1.391	0.239	0.499	NaN	NaN	NaN	-1.322	0.026	0.472	NaN	NaN	NaN	-1.348	0.784	0.168	NaN	NaN	NaN	NaN	NaN	NaN	NaN	NaN	NaN	NaN	NaN	NaN	NaN	NaN	NaN
53	0.265	NaN	NaN	NaN	NaN	NaN	NaN	NaN	NaN	NaN	NaN	NaN	NaN	-1.343	0.457	0.486	-1.341	0.341	0.479	-1.391	0.239	0.499	NaN	NaN	NaN	-1.322	0.025	0.472	NaN	NaN	NaN	-1.348	0.784	0.168	NaN	NaN	NaN	NaN	NaN	NaN	NaN	NaN	NaN	NaN	NaN	NaN	NaN	NaN	NaN
54	0.27	NaN	NaN	NaN	NaN	NaN	NaN	NaN	NaN	NaN	NaN	NaN	NaN	-1.343	0.457	0.485	-1.341	0.341	0.479	-1.392	0.239	0.499	NaN	NaN	NaN	-1.322	0.025	0.472	NaN	NaN	NaN	-1.349	0.784	0.169	NaN	NaN	NaN	NaN	NaN	NaN	NaN	NaN	NaN	NaN	NaN	NaN	NaN	NaN	NaN
55	0.275	NaN	NaN	NaN	NaN	NaN	NaN	NaN	NaN	NaN	NaN	NaN	NaN	-1.344	0.456	0.486	-1.341	0.341	0.479	-1.392	0.239	0.499	NaN	NaN	NaN	-1.322	0.025	0.472	NaN	NaN	NaN	-1.349	0.784	0.169	NaN	NaN	NaN	NaN	NaN	NaN	NaN	NaN	NaN	NaN	NaN	NaN	NaN	NaN	NaN
56	0.28	NaN	NaN	NaN	NaN	NaN	NaN	NaN	NaN	NaN	NaN	NaN	NaN	-1.344	0.456	0.486	-1.341	0.341	0.479	-1.392	0.239	0.499	NaN	NaN	NaN	-1.322	0.025	0.472	NaN	NaN	NaN	-1.35	0.784	0.17	NaN	NaN	NaN	NaN	NaN	NaN	NaN	NaN	NaN	NaN	NaN	NaN	NaN	NaN	NaN
57	0.285	NaN	NaN	NaN	NaN	NaN	NaN	NaN	NaN	NaN	NaN	NaN	NaN	-1.345	0.456	0.486	-1.342	0.341	0.479	-1.392	0.239	0.499	NaN	NaN	NaN	-1.322	0.025	0.472	NaN	NaN	NaN	-1.35	0.785	0.17	NaN	NaN	NaN	NaN	NaN	NaN	NaN	NaN	NaN	NaN	NaN	NaN	NaN	NaN	NaN
58	0.29	NaN	NaN	NaN	NaN	NaN	NaN	NaN	NaN	NaN	NaN	NaN	NaN	-1.345	0.456	0.486	-1.343	0.341	0.479	-1.392	0.239	0.5	NaN	NaN	NaN	-1.322	0.025	0.472	NaN	NaN	NaN	-1.351	0.785	0.17	NaN	NaN	NaN	NaN	NaN	NaN	NaN	NaN	NaN	NaN	NaN	NaN	NaN	NaN	NaN
59	0.295	NaN	NaN	NaN	NaN	NaN	NaN	NaN	NaN	NaN	NaN	NaN	NaN	-1.345	0.456	0.486	-1.343	0.342	0.479	-1.392	0.239	0.5	NaN	NaN	NaN	-1.322	0.025	0.472	NaN	NaN	NaN	-1.352	0.786	0.17	NaN	NaN	NaN	NaN	NaN	NaN	NaN	NaN	NaN	NaN	NaN	NaN	NaN	NaN	NaN
60	0.3	NaN	NaN	NaN	NaN	NaN	NaN	NaN	NaN	NaN	NaN	NaN	NaN	-1.346	0.456	0.486	-1.344	0.342	0.479	-1.393	0.238	0.5	NaN	NaN	NaN	-1.322	0.025	0.472	NaN	NaN	NaN	-1.352	0.786	0.17	NaN	NaN	NaN	NaN	NaN	NaN	NaN	NaN	NaN	NaN	NaN	NaN	NaN	NaN	NaN
61	0.305	NaN	NaN	NaN	NaN	NaN	NaN	NaN	NaN	NaN	NaN	NaN	NaN	-1.346	0.456	0.486	-1.344	0.342	0.479	-1.393	0.238	0.5	NaN	NaN	NaN	-1.322	0.025	0.472	NaN	NaN	NaN	-1.353	0.786	0.17	NaN	NaN	NaN	NaN	NaN	NaN	NaN	NaN	NaN	NaN	NaN	NaN	NaN	NaN	NaN
62	0.31	NaN	NaN	NaN	NaN	NaN	NaN	NaN	NaN	NaN	NaN	NaN	NaN	-1.347	0.456	0.486	-1.345	0.342	0.479	-1.393	0.238	0.5	NaN	NaN	NaN	-1.322	0.025	0.472	NaN	NaN	NaN	-1.354	0.787	0.17	NaN	NaN	NaN	NaN	NaN	NaN	NaN	NaN	NaN	NaN	NaN	NaN	NaN	NaN	NaN
63	0.315	NaN	NaN	NaN	NaN	NaN	NaN	NaN	NaN	NaN	NaN	NaN	NaN	-1.347	0.456	0.486	-1.345	0.342	0.479	-1.394	0.238	0.5	NaN	NaN	NaN	-1.322	0.025	0.472	NaN	NaN	NaN	-1.354	0.787	0.171	NaN	NaN	NaN	NaN	NaN	NaN	NaN	NaN	NaN	NaN	NaN	NaN	NaN	NaN	NaN
64	0.32	NaN	NaN	NaN	NaN	NaN	NaN	NaN	NaN	NaN	NaN	NaN	NaN	-1.347	0.456	0.486	-1.346	0.342	0.479	-1.394	0.238	0.5	NaN	NaN	NaN	-1.322	0.025	0.472	NaN	NaN	NaN	-1.354	0.787	0.171	NaN	NaN	NaN	NaN	NaN	NaN	NaN	NaN	NaN	NaN	NaN	NaN	NaN	NaN	NaN
65	0.325	NaN	NaN	NaN	NaN	NaN	NaN	NaN	NaN	NaN	NaN	NaN	NaN	-1.349	0.457	0.486	-1.347	0.342	0.479	-1.395	0.238	0.5	NaN	NaN	NaN	-1.322	0.025	0.472	NaN	NaN	NaN	-1.355	0.788	0.171	NaN	NaN	NaN	NaN	NaN	NaN	NaN	NaN	NaN	NaN	NaN	NaN	NaN	NaN	NaN
66	0.33	NaN	NaN	NaN	NaN	NaN	NaN	NaN	NaN	NaN	NaN	NaN	NaN	-1.351	0.458	0.487	-1.348	0.342	0.478	-1.396	0.238	0.5	NaN	NaN	NaN	-1.322	0.025	0.472	NaN	NaN	NaN	-1.355	0.788	0.172	NaN	NaN	NaN	NaN	NaN	NaN	NaN	NaN	NaN	NaN	NaN	NaN	NaN	NaN	NaN
67	0.335	NaN	NaN	NaN	NaN	NaN	NaN	NaN	NaN	NaN	NaN	NaN	NaN	-1.351	0.459	0.487	-1.348	0.342	0.478	-1.397	0.238	0.5	NaN	NaN	NaN	-1.322	0.025	0.472	NaN	NaN	NaN	-1.355	0.788	0.172	NaN	NaN	NaN	NaN	NaN	NaN	NaN	NaN	NaN	NaN	NaN	NaN	NaN	NaN	NaN
68	0.34	NaN	NaN	NaN	NaN	NaN	NaN	NaN	NaN	NaN	NaN	NaN	NaN	-1.352	0.459	0.487	-1.349	0.342	0.478	-1.397	0.239	0.499	NaN	NaN	NaN	-1.323	0.025	0.472	NaN	NaN	NaN	-1.356	0.789	0.172	NaN	NaN	NaN	NaN	NaN	NaN	NaN	NaN	NaN	NaN	NaN	NaN	NaN	NaN	NaN
69	0.345	NaN	NaN	NaN	NaN	NaN	NaN	NaN	NaN	NaN	NaN	NaN	NaN	-1.353	0.459	0.487	-1.349	0.342	0.478	-1.398	0.239	0.499	NaN	NaN	NaN	-1.323	0.025	0.472	NaN	NaN	NaN	-1.356	0.79	0.172	NaN	NaN	NaN	NaN	NaN	NaN	NaN	NaN	NaN	NaN	NaN	NaN	NaN	NaN	NaN
70	0.35	NaN	NaN	NaN	NaN	NaN	NaN	NaN	NaN	NaN	NaN	NaN	NaN	-1.354	0.459	0.487	-1.35	0.342	0.479	-1.399	0.239	0.499	NaN	NaN	NaN	-1.323	0.025	0.472	NaN	NaN	NaN	-1.357	0.79	0.172	NaN	NaN	NaN	NaN	NaN	NaN	NaN	NaN	NaN	NaN	NaN	NaN	NaN	NaN	NaN
71	0.355	NaN	NaN	NaN	NaN	NaN	NaN	NaN	NaN	NaN	NaN	NaN	NaN	-1.354	0.459	0.487	-1.351	0.342	0.479	-1.4	0.239	0.499	NaN	NaN	NaN	-1.323	0.025	0.472	NaN	NaN	NaN	-1.357	0.791	0.172	NaN	NaN	NaN	NaN	NaN	NaN	NaN	NaN	NaN	NaN	NaN	NaN	NaN	NaN	NaN
72	0.36	NaN	NaN	NaN	NaN	NaN	NaN	NaN	NaN	NaN	NaN	NaN	NaN	-1.355	0.46	0.488	-1.352	0.343	0.479	-1.401	0.24	0.499	NaN	NaN	NaN	-1.323	0.025	0.472	NaN	NaN	NaN	-1.358	0.792	0.172	NaN	NaN	NaN	NaN	NaN	NaN	NaN	NaN	NaN	NaN	NaN	NaN	NaN	NaN	NaN
73	0.365	NaN	NaN	NaN	NaN	NaN	NaN	NaN	NaN	NaN	NaN	NaN	NaN	-1.356	0.46	0.488	-1.353	0.344	0.48	-1.402	0.24	0.5	NaN	NaN	NaN	-1.323	0.025	0.472	NaN	NaN	NaN	-1.358	0.793	0.172	NaN	NaN	NaN	NaN	NaN	NaN	NaN	NaN	NaN	NaN	NaN	NaN	NaN	NaN	NaN
74	0.37	NaN	NaN	NaN	NaN	NaN	NaN	NaN	NaN	NaN	NaN	NaN	NaN	-1.357	0.461	0.488	-1.355	0.346	0.481	-1.403	0.24	0.5	NaN	NaN	NaN	-1.323	0.025	0.472	NaN	NaN	NaN	-1.359	0.793	0.172	NaN	NaN	NaN	NaN	NaN	NaN	NaN	NaN	NaN	NaN	NaN	NaN	NaN	NaN	NaN
75	0.375	NaN	NaN	NaN	NaN	NaN	NaN	NaN	NaN	NaN	NaN	NaN	NaN	-1.358	0.461	0.488	-1.356	0.347	0.481	-1.404	0.24	0.5	NaN	NaN	NaN	-1.323	0.025	0.472	NaN	NaN	NaN	-1.359	0.794	0.172	NaN	NaN	NaN	NaN	NaN	NaN	NaN	NaN	NaN	NaN	NaN	NaN	NaN	NaN	NaN
76	0.38	NaN	NaN	NaN	NaN	NaN	NaN	NaN	NaN	NaN	NaN	NaN	NaN	-1.359	0.461	0.488	-1.357	0.346	0.48	-1.404	0.24	0.5	NaN	NaN	NaN	-1.323	0.025	0.472	NaN	NaN	NaN	-1.36	0.794	0.173	NaN	NaN	NaN	NaN	NaN	NaN	NaN	NaN	NaN	NaN	NaN	NaN	NaN	NaN	NaN
77	0.385	NaN	NaN	NaN	NaN	NaN	NaN	NaN	NaN	NaN	NaN	NaN	NaN	-1.359	0.461	0.488	-1.357	0.346	0.479	-1.405	0.24	0.5	NaN	NaN	NaN	-1.323	0.025	0.472	NaN	NaN	NaN	-1.36	0.795	0.173	NaN	NaN	NaN	NaN	NaN	NaN	NaN	NaN	NaN	NaN	NaN	NaN	NaN	NaN	NaN
78	0.39	NaN	NaN	NaN	NaN	NaN	NaN	NaN	NaN	NaN	NaN	NaN	NaN	-1.36	0.461	0.487	-1.358	0.346	0.479	-1.406	0.242	0.501	NaN	NaN	NaN	-1.323	0.025	0.472	NaN	NaN	NaN	-1.36	0.795	0.173	NaN	NaN	NaN	NaN	NaN	NaN	NaN	NaN	NaN	NaN	NaN	NaN	NaN	NaN	NaN
79	0.395	NaN	NaN	NaN	NaN	NaN	NaN	NaN	NaN	NaN	NaN	NaN	NaN	-1.36	0.46	0.486	-1.358	0.346	0.479	-1.409	0.244	0.501	NaN	NaN	NaN	-1.323	0.025	0.472	NaN	NaN	NaN	NaN	NaN	NaN	NaN	NaN	NaN	NaN	NaN	NaN	NaN	NaN	NaN	NaN	NaN	NaN	NaN	NaN	NaN
80	0.4	NaN	NaN	NaN	NaN	NaN	NaN	NaN	NaN	NaN	NaN	NaN	NaN	-1.361	0.461	0.487	-1.359	0.346	0.479	-1.409	0.243	0.5	NaN	NaN	NaN	-1.323	0.025	0.472	NaN	NaN	NaN	-1.361	0.796	0.173	NaN	NaN	NaN	NaN	NaN	NaN	NaN	NaN	NaN	NaN	NaN	NaN	NaN	NaN	NaN
81	0.405	NaN	NaN	NaN	NaN	NaN	NaN	NaN	NaN	NaN	NaN	NaN	NaN	-1.363	0.462	0.487	-1.36	0.346	0.479	-1.409	0.242	0.5	NaN	NaN	NaN	-1.323	0.025	0.472	NaN	NaN	NaN	-1.361	0.797	0.174	NaN	NaN	NaN	NaN	NaN	NaN	NaN	NaN	NaN	NaN	NaN	NaN	NaN	NaN	NaN
82	0.41	NaN	NaN	NaN	NaN	NaN	NaN	NaN	NaN	NaN	NaN	NaN	NaN	-1.364	0.462	0.487	-1.36	0.346	0.48	-1.409	0.242	0.499	NaN	NaN	NaN	-1.323	0.025	0.472	NaN	NaN	NaN	-1.361	0.797	0.174	NaN	NaN	NaN	NaN	NaN	NaN	NaN	NaN	NaN	NaN	NaN	NaN	NaN	NaN	NaN
83	0.415	NaN	NaN	NaN	NaN	NaN	NaN	NaN	NaN	NaN	NaN	NaN	NaN	-1.365	0.463	0.487	-1.361	0.346	0.48	-1.409	0.242	0.499	NaN	NaN	NaN	-1.323	0.025	0.472	NaN	NaN	NaN	-1.361	0.798	0.174	NaN	NaN	NaN	NaN	NaN	NaN	NaN	NaN	NaN	NaN	NaN	NaN	NaN	NaN	NaN
84	0.42	NaN	NaN	NaN	NaN	NaN	NaN	NaN	NaN	NaN	NaN	NaN	NaN	-1.365	0.463	0.487	-1.361	0.346	0.48	-1.41	0.242	0.499	NaN	NaN	NaN	-1.323	0.025	0.472	NaN	NaN	NaN	-1.362	0.798	0.174	NaN	NaN	NaN	NaN	NaN	NaN	NaN	NaN	NaN	NaN	NaN	NaN	NaN	NaN	NaN
85	0.425	NaN	NaN	NaN	NaN	NaN	NaN	NaN	NaN	NaN	NaN	NaN	NaN	-1.366	0.463	0.487	-1.361	0.346	0.48	-1.41	0.242	0.499	NaN	NaN	NaN	-1.323	0.025	0.472	NaN	NaN	NaN	-1.362	0.799	0.174	NaN	NaN	NaN	NaN	NaN	NaN	NaN	NaN	NaN	NaN	NaN	NaN	NaN	NaN	NaN
86	0.43	NaN	NaN	NaN	NaN	NaN	NaN	NaN	NaN	NaN	NaN	NaN	NaN	-1.367	0.463	0.487	-1.363	0.347	0.48	-1.41	0.242	0.499	NaN	NaN	NaN	-1.323	0.025	0.472	NaN	NaN	NaN	-1.363	0.799	0.174	NaN	NaN	NaN	NaN	NaN	NaN	NaN	NaN	NaN	NaN	NaN	NaN	NaN	NaN	NaN
87	0.435	NaN	NaN	NaN	NaN	NaN	NaN	NaN	NaN	NaN	NaN	NaN	NaN	-1.367	0.464	0.487	-1.365	0.349	0.48	-1.41	0.242	0.499	NaN	NaN	NaN	-1.323	0.025	0.472	NaN	NaN	NaN	-1.363	0.8	0.174	NaN	NaN	NaN	NaN	NaN	NaN	NaN	NaN	NaN	NaN	NaN	NaN	NaN	NaN	NaN
88	0.44	NaN	NaN	NaN	NaN	NaN	NaN	NaN	NaN	NaN	NaN	NaN	NaN	-1.368	0.464	0.486	-1.365	0.348	0.479	-1.41	0.242	0.499	NaN	NaN	NaN	-1.323	0.025	0.472	NaN	NaN	NaN	-1.364	0.8	0.174	NaN	NaN	NaN	NaN	NaN	NaN	NaN	NaN	NaN	NaN	NaN	NaN	NaN	NaN	NaN
89	0.445	NaN	NaN	NaN	NaN	NaN	NaN	NaN	NaN	NaN	NaN	NaN	NaN	-1.368	0.464	0.486	-1.365	0.348	0.478	-1.41	0.241	0.498	NaN	NaN	NaN	-1.323	0.025	0.472	NaN	NaN	NaN	-1.364	0.801	0.174	NaN	NaN	NaN	NaN	NaN	NaN	NaN	NaN	NaN	NaN	NaN	NaN	NaN	NaN	NaN
90	0.45	NaN	NaN	NaN	NaN	NaN	NaN	NaN	NaN	NaN	NaN	NaN	NaN	-1.369	0.464	0.486	-1.365	0.348	0.478	-1.41	0.241	0.498	NaN	NaN	NaN	-1.323	0.025	0.472	NaN	NaN	NaN	-1.364	0.801	0.174	NaN	NaN	NaN	NaN	NaN	NaN	NaN	NaN	NaN	NaN	NaN	NaN	NaN	NaN	NaN
91	0.455	NaN	NaN	NaN	NaN	NaN	NaN	NaN	NaN	NaN	NaN	NaN	NaN	-1.369	0.464	0.486	-1.366	0.348	0.478	-1.411	0.242	0.499	NaN	NaN	NaN	-1.323	0.025	0.472	NaN	NaN	NaN	-1.365	0.802	0.175	NaN	NaN	NaN	NaN	NaN	NaN	NaN	NaN	NaN	NaN	NaN	NaN	NaN	NaN	NaN
92	0.46	NaN	NaN	NaN	NaN	NaN	NaN	NaN	NaN	NaN	NaN	NaN	NaN	-1.37	0.465	0.485	-1.366	0.348	0.478	-1.411	0.242	0.499	NaN	NaN	NaN	-1.323	0.025	0.472	NaN	NaN	NaN	-1.365	0.803	0.175	NaN	NaN	NaN	NaN	NaN	NaN	NaN	NaN	NaN	NaN	NaN	NaN	NaN	NaN	NaN
93	0.465	NaN	NaN	NaN	NaN	NaN	NaN	NaN	NaN	NaN	NaN	NaN	NaN	-1.37	0.465	0.485	-1.366	0.348	0.477	-1.412	0.242	0.499	NaN	NaN	NaN	-1.323	0.025	0.472	NaN	NaN	NaN	-1.365	0.803	0.175	NaN	NaN	NaN	NaN	NaN	NaN	NaN	NaN	NaN	NaN	NaN	NaN	NaN	NaN	NaN
94	0.47	NaN	NaN	NaN	NaN	NaN	NaN	NaN	NaN	NaN	NaN	NaN	NaN	-1.371	0.465	0.485	-1.367	0.348	0.477	-1.412	0.242	0.499	NaN	NaN	NaN	-1.323	0.025	0.472	NaN	NaN	NaN	-1.366	0.803	0.175	NaN	NaN	NaN	NaN	NaN	NaN	NaN	NaN	NaN	NaN	NaN	NaN	NaN	NaN	NaN
95	0.475	NaN	NaN	NaN	NaN	NaN	NaN	NaN	NaN	NaN	NaN	NaN	NaN	-1.371	0.465	0.485	-1.367	0.348	0.477	-1.412	0.242	0.499	NaN	NaN	NaN	-1.323	0.025	0.472	NaN	NaN	NaN	-1.367	0.804	0.175	NaN	NaN	NaN	NaN	NaN	NaN	NaN	NaN	NaN	NaN	NaN	NaN	NaN	NaN	NaN
96	0.48	NaN	NaN	NaN	NaN	NaN	NaN	NaN	NaN	NaN	NaN	NaN	NaN	-1.372	0.465	0.484	-1.367	0.348	0.477	-1.412	0.241	0.498	NaN	NaN	NaN	-1.323	0.025	0.472	NaN	NaN	NaN	-1.368	0.805	0.175	NaN	NaN	NaN	NaN	NaN	NaN	NaN	NaN	NaN	NaN	NaN	NaN	NaN	NaN	NaN
97	0.485	NaN	NaN	NaN	NaN	NaN	NaN	NaN	NaN	NaN	NaN	NaN	NaN	-1.372	0.465	0.484	-1.368	0.348	0.477	-1.412	0.241	0.498	NaN	NaN	NaN	-1.323	0.025	0.472	NaN	NaN	NaN	-1.368	0.805	0.175	NaN	NaN	NaN	NaN	NaN	NaN	NaN	NaN	NaN	NaN	NaN	NaN	NaN	NaN	NaN
98	0.49	NaN	NaN	NaN	NaN	NaN	NaN	NaN	NaN	NaN	NaN	NaN	NaN	-1.373	0.465	0.484	-1.369	0.348	0.476	-1.412	0.241	0.497	NaN	NaN	NaN	-1.323	0.025	0.472	NaN	NaN	NaN	-1.369	0.806	0.175	NaN	NaN	NaN	NaN	NaN	NaN	NaN	NaN	NaN	NaN	NaN	NaN	NaN	NaN	NaN
99	0.495	NaN	NaN	NaN	NaN	NaN	NaN	NaN	NaN	NaN	NaN	NaN	NaN	-1.373	0.466	0.484	-1.37	0.349	0.476	-1.412	0.241	0.497	NaN	NaN	NaN	-1.323	0.025	0.472	NaN	NaN	NaN	-1.369	0.806	0.175	NaN	NaN	NaN	NaN	NaN	NaN	NaN	NaN	NaN	NaN	NaN	NaN	NaN	NaN	NaN
100	0.5	NaN	NaN	NaN	NaN	NaN	NaN	NaN	NaN	NaN	NaN	NaN	NaN	-1.374	0.466	0.484	-1.37	0.349	0.476	-1.413	0.242	0.496	NaN	NaN	NaN	-1.323	0.025	0.472	NaN	NaN	NaN	-1.37	0.807	0.175	NaN	NaN	NaN	NaN	NaN	NaN	NaN	NaN	NaN	NaN	NaN	NaN	NaN	NaN	NaN
101	0.505	NaN	NaN	NaN	NaN	NaN	NaN	NaN	NaN	NaN	NaN	NaN	NaN	-1.374	0.466	0.483	-1.371	0.349	0.476	-1.413	0.242	0.496	NaN	NaN	NaN	-1.323	0.025	0.472	NaN	NaN	NaN	-1.37	0.807	0.175	NaN	NaN	NaN	NaN	NaN	NaN	NaN	NaN	NaN	NaN	NaN	NaN	NaN	NaN	NaN
102	0.51	NaN	NaN	NaN	NaN	NaN	NaN	NaN	NaN	NaN	NaN	NaN	NaN	-1.375	0.466	0.483	-1.371	0.349	0.475	-1.414	0.242	0.496	NaN	NaN	NaN	-1.323	0.025	0.472	NaN	NaN	NaN	-1.37	0.808	0.175	NaN	NaN	NaN	NaN	NaN	NaN	NaN	NaN	NaN	NaN	NaN	NaN	NaN	NaN	NaN
103	0.515	NaN	NaN	NaN	NaN	NaN	NaN	NaN	NaN	NaN	NaN	NaN	NaN	-1.375	0.466	0.483	-1.371	0.349	0.475	-1.414	0.243	0.496	NaN	NaN	NaN	-1.323	0.025	0.472	NaN	NaN	NaN	-1.371	0.808	0.175	NaN	NaN	NaN	NaN	NaN	NaN	NaN	NaN	NaN	NaN	NaN	NaN	NaN	NaN	NaN
104	0.52	NaN	NaN	NaN	NaN	NaN	NaN	NaN	NaN	NaN	NaN	NaN	NaN	-1.375	0.466	0.483	-1.372	0.349	0.475	-1.414	0.243	0.496	NaN	NaN	NaN	-1.323	0.025	0.472	NaN	NaN	NaN	-1.371	0.809	0.175	NaN	NaN	NaN	NaN	NaN	NaN	NaN	NaN	NaN	NaN	NaN	NaN	NaN	NaN	NaN
105	0.525	NaN	NaN	NaN	NaN	NaN	NaN	NaN	NaN	NaN	NaN	NaN	NaN	-1.376	0.467	0.482	-1.372	0.349	0.475	-1.414	0.243	0.496	NaN	NaN	NaN	-1.323	0.025	0.472	NaN	NaN	NaN	-1.372	0.809	0.175	NaN	NaN	NaN	NaN	NaN	NaN	NaN	NaN	NaN	NaN	NaN	NaN	NaN	NaN	NaN
106	0.53	NaN	NaN	NaN	NaN	NaN	NaN	NaN	NaN	NaN	NaN	NaN	NaN	-1.377	0.467	0.482	-1.371	0.349	0.475	-1.415	0.243	0.496	NaN	NaN	NaN	-1.323	0.025	0.472	NaN	NaN	NaN	-1.372	0.81	0.175	NaN	NaN	NaN	NaN	NaN	NaN	NaN	NaN	NaN	NaN	NaN	NaN	NaN	NaN	NaN
107	0.535	NaN	NaN	NaN	NaN	NaN	NaN	NaN	NaN	NaN	NaN	NaN	NaN	-1.377	0.467	0.481	-1.372	0.349	0.475	-1.415	0.243	0.495	NaN	NaN	NaN	-1.323	0.025	0.472	NaN	NaN	NaN	-1.372	0.81	0.174	NaN	NaN	NaN	NaN	NaN	NaN	NaN	NaN	NaN	NaN	NaN	NaN	NaN	NaN	NaN
108	0.54	NaN	NaN	NaN	NaN	NaN	NaN	NaN	NaN	NaN	NaN	NaN	NaN	-1.377	0.467	0.481	-1.372	0.35	0.474	-1.415	0.242	0.495	NaN	NaN	NaN	-1.323	0.025	0.472	NaN	NaN	NaN	-1.373	0.81	0.174	NaN	NaN	NaN	NaN	NaN	NaN	NaN	NaN	NaN	NaN	NaN	NaN	NaN	NaN	NaN
109	0.545	NaN	NaN	NaN	NaN	NaN	NaN	NaN	NaN	NaN	NaN	NaN	NaN	-1.377	0.467	0.481	-1.373	0.35	0.474	-1.415	0.242	0.495	NaN	NaN	NaN	-1.323	0.025	0.472	NaN	NaN	NaN	-1.373	0.811	0.174	NaN	NaN	NaN	NaN	NaN	NaN	NaN	NaN	NaN	NaN	NaN	NaN	NaN	NaN	NaN
110	0.55	NaN	NaN	NaN	NaN	NaN	NaN	NaN	NaN	NaN	NaN	NaN	NaN	-1.378	0.467	0.481	-1.374	0.351	0.473	-1.415	0.242	0.495	NaN	NaN	NaN	-1.323	0.025	0.472	NaN	NaN	NaN	-1.373	0.812	0.174	NaN	NaN	NaN	NaN	NaN	NaN	NaN	NaN	NaN	NaN	NaN	NaN	NaN	NaN	NaN
111	0.555	NaN	NaN	NaN	NaN	NaN	NaN	NaN	NaN	NaN	NaN	NaN	NaN	-1.379	0.468	0.481	-1.374	0.351	0.472	-1.416	0.242	0.495	NaN	NaN	NaN	-1.323	0.025	0.472	NaN	NaN	NaN	-1.374	0.812	0.174	NaN	NaN	NaN	NaN	NaN	NaN	NaN	NaN	NaN	NaN	NaN	NaN	NaN	NaN	NaN
112	0.56	NaN	NaN	NaN	NaN	NaN	NaN	NaN	NaN	NaN	NaN	NaN	NaN	-1.379	0.468	0.48	-1.375	0.351	0.472	-1.416	0.242	0.495	NaN	NaN	NaN	-1.323	0.025	0.472	NaN	NaN	NaN	-1.374	0.813	0.174	NaN	NaN	NaN	NaN	NaN	NaN	NaN	NaN	NaN	NaN	NaN	NaN	NaN	NaN	NaN
113	0.565	NaN	NaN	NaN	NaN	NaN	NaN	NaN	NaN	NaN	NaN	NaN	NaN	-1.379	0.467	0.48	-1.375	0.351	0.472	-1.416	0.242	0.495	NaN	NaN	NaN	-1.323	0.025	0.472	NaN	NaN	NaN	NaN	NaN	NaN	NaN	NaN	NaN	NaN	NaN	NaN	NaN	NaN	NaN	NaN	NaN	NaN	NaN	NaN	NaN
114	0.57	NaN	NaN	NaN	NaN	NaN	NaN	NaN	NaN	NaN	NaN	NaN	NaN	-1.38	0.467	0.48	-1.375	0.351	0.472	-1.416	0.242	0.495	NaN	NaN	NaN	-1.323	0.025	0.472	NaN	NaN	NaN	NaN	NaN	NaN	NaN	NaN	NaN	NaN	NaN	NaN	NaN	NaN	NaN	NaN	NaN	NaN	NaN	NaN	NaN
115	0.575	NaN	NaN	NaN	NaN	NaN	NaN	NaN	NaN	NaN	NaN	NaN	NaN	-1.38	0.467	0.479	-1.376	0.351	0.472	-1.416	0.242	0.495	NaN	NaN	NaN	-1.323	0.025	0.472	NaN	NaN	NaN	-1.375	0.815	0.173	NaN	NaN	NaN	NaN	NaN	NaN	NaN	NaN	NaN	NaN	NaN	NaN	NaN	NaN	NaN
116	0.58	NaN	NaN	NaN	NaN	NaN	NaN	NaN	NaN	NaN	NaN	NaN	NaN	-1.381	0.467	0.479	-1.376	0.351	0.472	-1.416	0.242	0.494	NaN	NaN	NaN	-1.323	0.025	0.472	NaN	NaN	NaN	-1.375	0.815	0.173	NaN	NaN	NaN	NaN	NaN	NaN	NaN	NaN	NaN	NaN	NaN	NaN	NaN	NaN	NaN
117	0.585	NaN	NaN	NaN	NaN	NaN	NaN	NaN	NaN	NaN	NaN	NaN	NaN	-1.381	0.468	0.479	-1.376	0.351	0.471	-1.416	0.242	0.494	NaN	NaN	NaN	-1.323	0.025	0.472	NaN	NaN	NaN	-1.375	0.815	0.173	NaN	NaN	NaN	NaN	NaN	NaN	NaN	NaN	NaN	NaN	NaN	NaN	NaN	NaN	NaN
118	0.59	NaN	NaN	NaN	NaN	NaN	NaN	NaN	NaN	NaN	NaN	NaN	NaN	-1.382	0.468	0.479	-1.376	0.351	0.471	-1.416	0.242	0.494	NaN	NaN	NaN	-1.323	0.025	0.472	NaN	NaN	NaN	-1.375	0.816	0.173	NaN	NaN	NaN	NaN	NaN	NaN	NaN	NaN	NaN	NaN	NaN	NaN	NaN	NaN	NaN
119	0.595	NaN	NaN	NaN	NaN	NaN	NaN	NaN	NaN	NaN	NaN	NaN	NaN	-1.382	0.468	0.479	-1.376	0.351	0.471	-1.417	0.242	0.494	NaN	NaN	NaN	-1.323	0.025	0.472	NaN	NaN	NaN	-1.375	0.816	0.172	NaN	NaN	NaN	NaN	NaN	NaN	NaN	NaN	NaN	NaN	NaN	NaN	NaN	NaN	NaN
120	0.6	NaN	NaN	NaN	NaN	NaN	NaN	NaN	NaN	NaN	NaN	NaN	NaN	-1.382	0.468	0.478	-1.377	0.351	0.471	-1.417	0.242	0.494	NaN	NaN	NaN	-1.323	0.025	0.472	NaN	NaN	NaN	-1.375	0.816	0.172	NaN	NaN	NaN	NaN	NaN	NaN	NaN	NaN	NaN	NaN	NaN	NaN	NaN	NaN	NaN
121	0.605	NaN	NaN	NaN	NaN	NaN	NaN	NaN	NaN	NaN	NaN	NaN	NaN	-1.382	0.468	0.478	-1.377	0.351	0.471	-1.417	0.242	0.493	NaN	NaN	NaN	-1.323	0.025	0.472	NaN	NaN	NaN	-1.376	0.817	0.172	NaN	NaN	NaN	NaN	NaN	NaN	NaN	NaN	NaN	NaN	NaN	NaN	NaN	NaN	NaN
122	0.61	NaN	NaN	NaN	NaN	NaN	NaN	NaN	NaN	NaN	NaN	NaN	NaN	-1.383	0.468	0.478	-1.378	0.352	0.471	-1.418	0.243	0.493	NaN	NaN	NaN	-1.323	0.025	0.472	NaN	NaN	NaN	-1.376	0.817	0.172	NaN	NaN	NaN	NaN	NaN	NaN	NaN	NaN	NaN	NaN	NaN	NaN	NaN	NaN	NaN
123	0.615	NaN	NaN	NaN	NaN	NaN	NaN	NaN	NaN	NaN	NaN	NaN	NaN	-1.383	0.468	0.477	-1.378	0.352	0.471	-1.418	0.243	0.493	NaN	NaN	NaN	-1.323	0.025	0.472	NaN	NaN	NaN	-1.376	0.817	0.172	NaN	NaN	NaN	NaN	NaN	NaN	NaN	NaN	NaN	NaN	NaN	NaN	NaN	NaN	NaN
124	0.62	NaN	NaN	NaN	NaN	NaN	NaN	NaN	NaN	NaN	NaN	NaN	NaN	-1.384	0.469	0.477	-1.378	0.352	0.471	-1.418	0.243	0.493	NaN	NaN	NaN	-1.323	0.025	0.472	NaN	NaN	NaN	-1.376	0.817	0.172	NaN	NaN	NaN	NaN	NaN	NaN	NaN	NaN	NaN	NaN	NaN	NaN	NaN	NaN	NaN
125	0.625	NaN	NaN	NaN	NaN	NaN	NaN	NaN	NaN	NaN	NaN	NaN	NaN	-1.384	0.468	0.477	-1.379	0.352	0.471	-1.419	0.244	0.493	NaN	NaN	NaN	-1.323	0.025	0.472	NaN	NaN	NaN	-1.376	0.817	0.172	NaN	NaN	NaN	NaN	NaN	NaN	NaN	NaN	NaN	NaN	NaN	NaN	NaN	NaN	NaN
126	0.63	NaN	NaN	NaN	NaN	NaN	NaN	NaN	NaN	NaN	NaN	NaN	NaN	-1.384	0.468	0.477	-1.379	0.352	0.471	-1.42	0.244	0.493	NaN	NaN	NaN	-1.323	0.025	0.472	NaN	NaN	NaN	-1.376	0.817	0.172	NaN	NaN	NaN	NaN	NaN	NaN	NaN	NaN	NaN	NaN	NaN	NaN	NaN	NaN	NaN
127	0.635	NaN	NaN	NaN	NaN	NaN	NaN	NaN	NaN	NaN	NaN	NaN	NaN	-1.384	0.468	0.476	-1.379	0.353	0.47	-1.42	0.244	0.493	NaN	NaN	NaN	-1.323	0.025	0.472	NaN	NaN	NaN	-1.376	0.817	0.172	NaN	NaN	NaN	NaN	NaN	NaN	NaN	NaN	NaN	NaN	NaN	NaN	NaN	NaN	NaN
128	0.64	NaN	NaN	NaN	NaN	NaN	NaN	NaN	NaN	NaN	NaN	NaN	NaN	-1.385	0.468	0.476	-1.38	0.353	0.47	-1.421	0.245	0.493	NaN	NaN	NaN	-1.323	0.025	0.472	NaN	NaN	NaN	-1.376	0.817	0.172	NaN	NaN	NaN	NaN	NaN	NaN	NaN	NaN	NaN	NaN	NaN	NaN	NaN	NaN	NaN
129	0.645	NaN	NaN	NaN	NaN	NaN	NaN	NaN	NaN	NaN	NaN	NaN	NaN	-1.385	0.468	0.476	-1.38	0.353	0.47	-1.421	0.245	0.493	NaN	NaN	NaN	-1.323	0.025	0.472	NaN	NaN	NaN	-1.376	0.817	0.172	NaN	NaN	NaN	NaN	NaN	NaN	NaN	NaN	NaN	NaN	NaN	NaN	NaN	NaN	NaN
130	0.65	NaN	NaN	NaN	NaN	NaN	NaN	NaN	NaN	NaN	NaN	NaN	NaN	-1.385	0.469	0.476	-1.381	0.353	0.469	-1.421	0.245	0.493	NaN	NaN	NaN	-1.323	0.025	0.472	NaN	NaN	NaN	-1.376	0.817	0.172	NaN	NaN	NaN	NaN	NaN	NaN	NaN	NaN	NaN	NaN	NaN	NaN	NaN	NaN	NaN
131	0.655	NaN	NaN	NaN	NaN	NaN	NaN	NaN	NaN	NaN	NaN	NaN	NaN	-1.386	0.469	0.476	-1.381	0.353	0.469	-1.421	0.245	0.493	NaN	NaN	NaN	-1.323	0.025	0.472	NaN	NaN	NaN	-1.376	0.817	0.172	NaN	NaN	NaN	NaN	NaN	NaN	NaN	NaN	NaN	NaN	NaN	NaN	NaN	NaN	NaN
132	0.66	NaN	NaN	NaN	NaN	NaN	NaN	NaN	NaN	NaN	NaN	NaN	NaN	-1.386	0.469	0.476	-1.381	0.353	0.469	-1.421	0.245	0.493	NaN	NaN	NaN	-1.323	0.025	0.472	NaN	NaN	NaN	-1.376	0.818	0.171	NaN	NaN	NaN	NaN	NaN	NaN	NaN	NaN	NaN	NaN	NaN	NaN	NaN	NaN	NaN
133	0.665	NaN	NaN	NaN	NaN	NaN	NaN	NaN	NaN	NaN	NaN	NaN	NaN	-1.387	0.469	0.476	-1.381	0.353	0.469	-1.422	0.245	0.493	NaN	NaN	NaN	-1.323	0.025	0.472	NaN	NaN	NaN	-1.376	0.818	0.171	NaN	NaN	NaN	NaN	NaN	NaN	NaN	NaN	NaN	NaN	NaN	NaN	NaN	NaN	NaN
134	0.67	NaN	NaN	NaN	NaN	NaN	NaN	NaN	NaN	NaN	NaN	NaN	NaN	-1.387	0.469	0.475	-1.381	0.353	0.469	-1.422	0.245	0.493	NaN	NaN	NaN	-1.323	0.025	0.472	NaN	NaN	NaN	-1.376	0.818	0.171	NaN	NaN	NaN	NaN	NaN	NaN	NaN	NaN	NaN	NaN	NaN	NaN	NaN	NaN	NaN
135	0.675	NaN	NaN	NaN	NaN	NaN	NaN	NaN	NaN	NaN	NaN	NaN	NaN	-1.387	0.469	0.475	-1.381	0.353	0.469	-1.422	0.244	0.493	NaN	NaN	NaN	-1.323	0.025	0.472	NaN	NaN	NaN	-1.377	0.818	0.171	NaN	NaN	NaN	NaN	NaN	NaN	NaN	NaN	NaN	NaN	NaN	NaN	NaN	NaN	NaN
136	0.68	NaN	NaN	NaN	NaN	NaN	NaN	NaN	NaN	NaN	NaN	NaN	NaN	-1.387	0.469	0.475	-1.381	0.353	0.469	-1.421	0.244	0.493	NaN	NaN	NaN	-1.323	0.025	0.472	NaN	NaN	NaN	-1.377	0.818	0.17	NaN	NaN	NaN	NaN	NaN	NaN	NaN	NaN	NaN	NaN	NaN	NaN	NaN	NaN	NaN
137	0.685	NaN	NaN	NaN	NaN	NaN	NaN	NaN	NaN	NaN	NaN	NaN	NaN	-1.387	0.469	0.475	-1.381	0.353	0.469	-1.421	0.244	0.493	NaN	NaN	NaN	-1.323	0.025	0.472	NaN	NaN	NaN	-1.377	0.818	0.17	NaN	NaN	NaN	NaN	NaN	NaN	NaN	NaN	NaN	NaN	NaN	NaN	NaN	NaN	NaN
138	0.69	NaN	NaN	NaN	NaN	NaN	NaN	NaN	NaN	NaN	NaN	NaN	NaN	-1.387	0.469	0.475	-1.381	0.353	0.469	-1.421	0.244	0.493	NaN	NaN	NaN	-1.323	0.025	0.472	NaN	NaN	NaN	-1.377	0.818	0.17	NaN	NaN	NaN	NaN	NaN	NaN	NaN	NaN	NaN	NaN	NaN	NaN	NaN	NaN	NaN
139	0.695	NaN	NaN	NaN	NaN	NaN	NaN	NaN	NaN	NaN	NaN	NaN	NaN	-1.387	0.469	0.475	-1.381	0.353	0.469	-1.421	0.244	0.492	NaN	NaN	NaN	-1.323	0.025	0.472	NaN	NaN	NaN	-1.377	0.818	0.17	NaN	NaN	NaN	NaN	NaN	NaN	NaN	NaN	NaN	NaN	NaN	NaN	NaN	NaN	NaN
140	0.7	NaN	NaN	NaN	NaN	NaN	NaN	NaN	NaN	NaN	NaN	NaN	NaN	-1.387	0.469	0.475	-1.381	0.353	0.469	-1.421	0.244	0.493	NaN	NaN	NaN	-1.323	0.025	0.472	NaN	NaN	NaN	-1.377	0.817	0.17	NaN	NaN	NaN	NaN	NaN	NaN	NaN	NaN	NaN	NaN	NaN	NaN	NaN	NaN	NaN
141	0.705	NaN	NaN	NaN	NaN	NaN	NaN	NaN	NaN	NaN	NaN	NaN	NaN	-1.387	0.469	0.475	-1.381	0.353	0.469	-1.422	0.244	0.493	NaN	NaN	NaN	-1.323	0.025	0.472	NaN	NaN	NaN	-1.377	0.817	0.17	NaN	NaN	NaN	NaN	NaN	NaN	NaN	NaN	NaN	NaN	NaN	NaN	NaN	NaN	NaN
142	0.71	NaN	NaN	NaN	NaN	NaN	NaN	NaN	NaN	NaN	NaN	NaN	NaN	-1.387	0.469	0.475	-1.381	0.353	0.469	-1.421	0.244	0.493	NaN	NaN	NaN	-1.323	0.025	0.472	NaN	NaN	NaN	-1.377	0.817	0.17	NaN	NaN	NaN	NaN	NaN	NaN	NaN	NaN	NaN	NaN	NaN	NaN	NaN	NaN	NaN
143	0.715	NaN	NaN	NaN	NaN	NaN	NaN	NaN	NaN	NaN	NaN	NaN	NaN	-1.387	0.469	0.475	-1.381	0.353	0.469	-1.422	0.245	0.493	NaN	NaN	NaN	-1.323	0.025	0.472	NaN	NaN	NaN	-1.377	0.816	0.17	NaN	NaN	NaN	NaN	NaN	NaN	NaN	NaN	NaN	NaN	NaN	NaN	NaN	NaN	NaN
144	0.72	NaN	NaN	NaN	NaN	NaN	NaN	NaN	NaN	NaN	NaN	NaN	NaN	-1.387	0.469	0.475	-1.381	0.353	0.469	-1.421	0.245	0.493	NaN	NaN	NaN	-1.323	0.025	0.472	NaN	NaN	NaN	NaN	NaN	NaN	NaN	NaN	NaN	NaN	NaN	NaN	NaN	NaN	NaN	NaN	NaN	NaN	NaN	NaN	NaN
145	0.725	NaN	NaN	NaN	NaN	NaN	NaN	NaN	NaN	NaN	NaN	NaN	NaN	-1.387	0.469	0.475	-1.381	0.353	0.469	-1.421	0.245	0.493	NaN	NaN	NaN	-1.323	0.025	0.472	NaN	NaN	NaN	NaN	NaN	NaN	NaN	NaN	NaN	NaN	NaN	NaN	NaN	NaN	NaN	NaN	NaN	NaN	NaN	NaN	NaN
146	0.73	NaN	NaN	NaN	NaN	NaN	NaN	NaN	NaN	NaN	NaN	NaN	NaN	-1.387	0.469	0.475	-1.381	0.353	0.469	-1.421	0.245	0.493	NaN	NaN	NaN	-1.323	0.025	0.472	NaN	NaN	NaN	NaN	NaN	NaN	NaN	NaN	NaN	NaN	NaN	NaN	NaN	NaN	NaN	NaN	NaN	NaN	NaN	NaN	NaN
147	0.735	NaN	NaN	NaN	NaN	NaN	NaN	NaN	NaN	NaN	NaN	NaN	NaN	-1.386	0.468	0.475	-1.381	0.353	0.469	-1.421	0.245	0.493	NaN	NaN	NaN	-1.323	0.025	0.472	NaN	NaN	NaN	NaN	NaN	NaN	NaN	NaN	NaN	NaN	NaN	NaN	NaN	NaN	NaN	NaN	NaN	NaN	NaN	NaN	NaN
148	0.74	NaN	NaN	NaN	NaN	NaN	NaN	NaN	NaN	NaN	NaN	NaN	NaN	-1.386	0.468	0.475	-1.38	0.353	0.469	-1.421	0.245	0.493	NaN	NaN	NaN	-1.323	0.025	0.472	NaN	NaN	NaN	NaN	NaN	NaN	NaN	NaN	NaN	NaN	NaN	NaN	NaN	NaN	NaN	NaN	NaN	NaN	NaN	NaN	NaN
149	0.745	NaN	NaN	NaN	NaN	NaN	NaN	NaN	NaN	NaN	NaN	NaN	NaN	-1.386	0.468	0.475	-1.38	0.353	0.469	-1.42	0.245	0.493	NaN	NaN	NaN	-1.323	0.025	0.472	NaN	NaN	NaN	NaN	NaN	NaN	NaN	NaN	NaN	NaN	NaN	NaN	NaN	NaN	NaN	NaN	NaN	NaN	NaN	NaN	NaN
150	0.75	NaN	NaN	NaN	NaN	NaN	NaN	NaN	NaN	NaN	NaN	NaN	NaN	-1.386	0.468	0.474	-1.38	0.353	0.469	-1.42	0.245	0.493	NaN	NaN	NaN	-1.323	0.025	0.472	NaN	NaN	NaN	-1.378	0.815	0.168	NaN	NaN	NaN	NaN	NaN	NaN	NaN	NaN	NaN	NaN	NaN	NaN	NaN	NaN	NaN
151	0.755	NaN	NaN	NaN	NaN	NaN	NaN	NaN	NaN	NaN	NaN	NaN	NaN	-1.386	0.468	0.474	-1.379	0.353	0.469	-1.42	0.245	0.493	NaN	NaN	NaN	-1.323	0.025	0.472	NaN	NaN	NaN	-1.378	0.815	0.168	NaN	NaN	NaN	NaN	NaN	NaN	NaN	NaN	NaN	NaN	NaN	NaN	NaN	NaN	NaN
152	0.76	NaN	NaN	NaN	NaN	NaN	NaN	NaN	NaN	NaN	NaN	NaN	NaN	-1.385	0.467	0.474	-1.379	0.353	0.469	-1.42	0.245	0.493	NaN	NaN	NaN	-1.323	0.025	0.472	NaN	NaN	NaN	-1.378	0.814	0.168	NaN	NaN	NaN	NaN	NaN	NaN	NaN	NaN	NaN	NaN	NaN	NaN	NaN	NaN	NaN
153	0.765	NaN	NaN	NaN	NaN	NaN	NaN	NaN	NaN	NaN	NaN	NaN	NaN	-1.385	0.467	0.474	-1.379	0.353	0.469	-1.42	0.245	0.493	NaN	NaN	NaN	-1.323	0.025	0.472	NaN	NaN	NaN	-1.379	0.814	0.168	NaN	NaN	NaN	NaN	NaN	NaN	NaN	NaN	NaN	NaN	NaN	NaN	NaN	NaN	NaN
154	0.77	NaN	NaN	NaN	NaN	NaN	NaN	NaN	NaN	NaN	NaN	NaN	NaN	-1.384	0.467	0.474	-1.379	0.353	0.47	-1.42	0.245	0.494	NaN	NaN	NaN	-1.323	0.025	0.472	NaN	NaN	NaN	-1.379	0.814	0.167	NaN	NaN	NaN	NaN	NaN	NaN	NaN	NaN	NaN	NaN	NaN	NaN	NaN	NaN	NaN
155	0.775	NaN	NaN	NaN	NaN	NaN	NaN	NaN	NaN	NaN	NaN	NaN	NaN	-1.384	0.467	0.475	-1.379	0.354	0.47	-1.42	0.245	0.494	NaN	NaN	NaN	-1.323	0.025	0.472	NaN	NaN	NaN	-1.379	0.814	0.167	NaN	NaN	NaN	NaN	NaN	NaN	NaN	NaN	NaN	NaN	NaN	NaN	NaN	NaN	NaN
156	0.78	NaN	NaN	NaN	NaN	NaN	NaN	NaN	NaN	NaN	NaN	NaN	NaN	-1.384	0.467	0.475	-1.378	0.353	0.47	-1.42	0.245	0.494	NaN	NaN	NaN	-1.323	0.025	0.472	NaN	NaN	NaN	-1.379	0.814	0.167	NaN	NaN	NaN	NaN	NaN	NaN	NaN	NaN	NaN	NaN	NaN	NaN	NaN	NaN	NaN
157	0.785	NaN	NaN	NaN	NaN	NaN	NaN	NaN	NaN	NaN	NaN	NaN	NaN	-1.383	0.467	0.474	-1.376	0.351	0.47	-1.419	0.245	0.494	NaN	NaN	NaN	-1.323	0.025	0.472	NaN	NaN	NaN	-1.379	0.813	0.167	NaN	NaN	NaN	NaN	NaN	NaN	NaN	NaN	NaN	NaN	NaN	NaN	NaN	NaN	NaN
158	0.79	NaN	NaN	NaN	NaN	NaN	NaN	NaN	NaN	NaN	NaN	NaN	NaN	-1.382	0.466	0.474	-1.376	0.351	0.469	-1.418	0.245	0.493	NaN	NaN	NaN	-1.323	0.025	0.472	NaN	NaN	NaN	-1.379	0.813	0.167	NaN	NaN	NaN	NaN	NaN	NaN	NaN	NaN	NaN	NaN	NaN	NaN	NaN	NaN	NaN
159	0.795	NaN	NaN	NaN	NaN	NaN	NaN	NaN	NaN	NaN	NaN	NaN	NaN	-1.382	0.466	0.474	-1.375	0.351	0.469	-1.417	0.244	0.493	NaN	NaN	NaN	-1.323	0.025	0.472	NaN	NaN	NaN	-1.379	0.812	0.167	NaN	NaN	NaN	NaN	NaN	NaN	NaN	NaN	NaN	NaN	NaN	NaN	NaN	NaN	NaN
160	0.8	NaN	NaN	NaN	NaN	NaN	NaN	NaN	NaN	NaN	NaN	NaN	NaN	-1.383	0.467	0.474	-1.375	0.35	0.469	-1.417	0.244	0.493	NaN	NaN	NaN	-1.323	0.025	0.472	NaN	NaN	NaN	-1.379	0.812	0.167	NaN	NaN	NaN	NaN	NaN	NaN	NaN	NaN	NaN	NaN	NaN	NaN	NaN	NaN	NaN
161	0.805	NaN	NaN	NaN	NaN	NaN	NaN	NaN	NaN	NaN	NaN	NaN	NaN	-1.381	0.466	0.474	-1.375	0.35	0.469	-1.416	0.243	0.493	NaN	NaN	NaN	-1.323	0.025	0.472	NaN	NaN	NaN	NaN	NaN	NaN	NaN	NaN	NaN	NaN	NaN	NaN	NaN	NaN	NaN	NaN	NaN	NaN	NaN	NaN	NaN
162	0.81	NaN	NaN	NaN	NaN	NaN	NaN	NaN	NaN	NaN	NaN	NaN	NaN	-1.381	0.466	0.474	-1.374	0.35	0.469	-1.416	0.243	0.493	NaN	NaN	NaN	-1.323	0.025	0.472	NaN	NaN	NaN	NaN	NaN	NaN	NaN	NaN	NaN	NaN	NaN	NaN	NaN	NaN	NaN	NaN	NaN	NaN	NaN	NaN	NaN
163	0.815	NaN	NaN	NaN	NaN	NaN	NaN	NaN	NaN	NaN	NaN	NaN	NaN	-1.381	0.466	0.474	-1.374	0.35	0.469	-1.416	0.243	0.493	NaN	NaN	NaN	-1.323	0.025	0.472	NaN	NaN	NaN	-1.379	0.811	0.166	NaN	NaN	NaN	NaN	NaN	NaN	NaN	NaN	NaN	NaN	NaN	NaN	NaN	NaN	NaN
164	0.82	NaN	NaN	NaN	NaN	NaN	NaN	NaN	NaN	NaN	NaN	NaN	NaN	-1.38	0.466	0.474	-1.373	0.35	0.469	-1.415	0.243	0.493	NaN	NaN	NaN	-1.323	0.025	0.472	NaN	NaN	NaN	-1.379	0.811	0.166	NaN	NaN	NaN	NaN	NaN	NaN	NaN	NaN	NaN	NaN	NaN	NaN	NaN	NaN	NaN
165	0.825	NaN	NaN	NaN	NaN	NaN	NaN	NaN	NaN	NaN	NaN	NaN	NaN	-1.38	0.466	0.474	-1.373	0.35	0.469	-1.415	0.243	0.493	NaN	NaN	NaN	-1.323	0.025	0.472	NaN	NaN	NaN	NaN	NaN	NaN	NaN	NaN	NaN	NaN	NaN	NaN	NaN	NaN	NaN	NaN	NaN	NaN	NaN	NaN	NaN
166	0.83	NaN	NaN	NaN	NaN	NaN	NaN	NaN	NaN	NaN	NaN	NaN	NaN	-1.38	0.466	0.474	-1.373	0.35	0.469	-1.415	0.243	0.493	NaN	NaN	NaN	-1.323	0.025	0.472	NaN	NaN	NaN	NaN	NaN	NaN	NaN	NaN	NaN	NaN	NaN	NaN	NaN	NaN	NaN	NaN	NaN	NaN	NaN	NaN	NaN
167	0.835	NaN	NaN	NaN	NaN	NaN	NaN	NaN	NaN	NaN	NaN	NaN	NaN	-1.379	0.466	0.474	-1.373	0.35	0.468	-1.414	0.243	0.493	NaN	NaN	NaN	-1.323	0.025	0.472	NaN	NaN	NaN	-1.38	0.811	0.165	NaN	NaN	NaN	NaN	NaN	NaN	NaN	NaN	NaN	NaN	NaN	NaN	NaN	NaN	NaN
168	0.84	NaN	NaN	NaN	NaN	NaN	NaN	NaN	NaN	NaN	NaN	NaN	NaN	-1.379	0.466	0.474	-1.372	0.35	0.468	-1.414	0.243	0.493	NaN	NaN	NaN	-1.323	0.025	0.472	NaN	NaN	NaN	-1.381	0.811	0.165	NaN	NaN	NaN	NaN	NaN	NaN	NaN	NaN	NaN	NaN	NaN	NaN	NaN	NaN	NaN
169	0.845	NaN	NaN	NaN	NaN	NaN	NaN	NaN	NaN	NaN	NaN	NaN	NaN	-1.379	0.466	0.474	-1.372	0.35	0.468	-1.414	0.243	0.493	NaN	NaN	NaN	-1.323	0.025	0.472	NaN	NaN	NaN	-1.381	0.811	0.165	NaN	NaN	NaN	NaN	NaN	NaN	NaN	NaN	NaN	NaN	NaN	NaN	NaN	NaN	NaN
170	0.85	NaN	NaN	NaN	NaN	NaN	NaN	NaN	NaN	NaN	NaN	NaN	NaN	-1.379	0.466	0.474	-1.372	0.35	0.468	-1.414	0.243	0.493	NaN	NaN	NaN	-1.323	0.025	0.472	NaN	NaN	NaN	-1.381	0.811	0.164	NaN	NaN	NaN	NaN	NaN	NaN	NaN	NaN	NaN	NaN	NaN	NaN	NaN	NaN	NaN
171	0.855	NaN	NaN	NaN	NaN	NaN	NaN	NaN	NaN	NaN	NaN	NaN	NaN	-1.38	0.467	0.474	-1.372	0.35	0.468	-1.414	0.243	0.493	NaN	NaN	NaN	-1.323	0.025	0.472	NaN	NaN	NaN	-1.381	0.811	0.164	NaN	NaN	NaN	NaN	NaN	NaN	NaN	NaN	NaN	NaN	NaN	NaN	NaN	NaN	NaN
172	0.86	NaN	NaN	NaN	NaN	NaN	NaN	NaN	NaN	NaN	NaN	NaN	NaN	-1.38	0.467	0.473	-1.372	0.35	0.468	-1.414	0.244	0.492	NaN	NaN	NaN	-1.323	0.025	0.472	NaN	NaN	NaN	-1.381	0.811	0.164	NaN	NaN	NaN	NaN	NaN	NaN	NaN	NaN	NaN	NaN	NaN	NaN	NaN	NaN	NaN
173	0.865	NaN	NaN	NaN	NaN	NaN	NaN	NaN	NaN	NaN	NaN	NaN	NaN	-1.38	0.467	0.473	-1.371	0.35	0.467	-1.414	0.244	0.492	NaN	NaN	NaN	-1.323	0.025	0.472	NaN	NaN	NaN	-1.382	0.811	0.164	NaN	NaN	NaN	NaN	NaN	NaN	NaN	NaN	NaN	NaN	NaN	NaN	NaN	NaN	NaN
174	0.87	NaN	NaN	NaN	NaN	NaN	NaN	NaN	NaN	NaN	NaN	NaN	NaN	-1.38	0.467	0.473	-1.371	0.35	0.467	-1.414	0.244	0.492	NaN	NaN	NaN	-1.322	0.025	0.472	NaN	NaN	NaN	-1.382	0.811	0.164	NaN	NaN	NaN	NaN	NaN	NaN	NaN	NaN	NaN	NaN	NaN	NaN	NaN	NaN	NaN
175	0.875	NaN	NaN	NaN	NaN	NaN	NaN	NaN	NaN	NaN	NaN	NaN	NaN	-1.38	0.467	0.473	-1.372	0.35	0.467	-1.414	0.244	0.492	NaN	NaN	NaN	-1.322	0.025	0.472	NaN	NaN	NaN	-1.382	0.811	0.164	NaN	NaN	NaN	NaN	NaN	NaN	NaN	NaN	NaN	NaN	NaN	NaN	NaN	NaN	NaN
176	0.88	NaN	NaN	NaN	NaN	NaN	NaN	NaN	NaN	NaN	NaN	NaN	NaN	-1.38	0.467	0.473	-1.372	0.35	0.467	-1.414	0.244	0.492	NaN	NaN	NaN	-1.322	0.025	0.472	NaN	NaN	NaN	-1.382	0.811	0.164	NaN	NaN	NaN	NaN	NaN	NaN	NaN	NaN	NaN	NaN	NaN	NaN	NaN	NaN	NaN
177	0.885	NaN	NaN	NaN	NaN	NaN	NaN	NaN	NaN	NaN	NaN	NaN	NaN	-1.38	0.467	0.472	-1.372	0.35	0.467	-1.414	0.244	0.492	NaN	NaN	NaN	-1.322	0.025	0.472	NaN	NaN	NaN	-1.383	0.811	0.164	NaN	NaN	NaN	NaN	NaN	NaN	NaN	NaN	NaN	NaN	NaN	NaN	NaN	NaN	NaN
178	0.89	NaN	NaN	NaN	NaN	NaN	NaN	NaN	NaN	NaN	NaN	NaN	NaN	-1.38	0.467	0.472	-1.372	0.35	0.467	-1.414	0.244	0.492	NaN	NaN	NaN	-1.322	0.025	0.472	NaN	NaN	NaN	-1.383	0.811	0.164	NaN	NaN	NaN	NaN	NaN	NaN	NaN	NaN	NaN	NaN	NaN	NaN	NaN	NaN	NaN
179	0.895	NaN	NaN	NaN	NaN	NaN	NaN	NaN	NaN	NaN	NaN	NaN	NaN	-1.38	0.467	0.472	-1.372	0.35	0.466	-1.415	0.244	0.492	NaN	NaN	NaN	-1.322	0.025	0.472	NaN	NaN	NaN	-1.383	0.811	0.164	NaN	NaN	NaN	NaN	NaN	NaN	NaN	NaN	NaN	NaN	NaN	NaN	NaN	NaN	NaN
180	0.9	NaN	NaN	NaN	NaN	NaN	NaN	NaN	NaN	NaN	NaN	NaN	NaN	-1.38	0.467	0.472	-1.372	0.35	0.466	-1.415	0.244	0.492	NaN	NaN	NaN	-1.322	0.025	0.472	NaN	NaN	NaN	-1.383	0.811	0.164	NaN	NaN	NaN	NaN	NaN	NaN	NaN	NaN	NaN	NaN	NaN	NaN	NaN	NaN	NaN
181	0.905	NaN	NaN	NaN	NaN	NaN	NaN	NaN	NaN	NaN	NaN	NaN	NaN	-1.38	0.467	0.472	-1.373	0.351	0.466	-1.415	0.244	0.492	NaN	NaN	NaN	-1.322	0.025	0.472	NaN	NaN	NaN	-1.383	0.811	0.163	NaN	NaN	NaN	NaN	NaN	NaN	NaN	NaN	NaN	NaN	NaN	NaN	NaN	NaN	NaN
182	0.91	NaN	NaN	NaN	NaN	NaN	NaN	NaN	NaN	NaN	NaN	NaN	NaN	-1.38	0.467	0.472	-1.373	0.351	0.466	-1.415	0.245	0.491	NaN	NaN	NaN	-1.322	0.025	0.472	NaN	NaN	NaN	-1.383	0.811	0.163	NaN	NaN	NaN	NaN	NaN	NaN	NaN	NaN	NaN	NaN	NaN	NaN	NaN	NaN	NaN
183	0.915	NaN	NaN	NaN	NaN	NaN	NaN	NaN	NaN	NaN	NaN	NaN	NaN	-1.38	0.467	0.472	-1.373	0.351	0.466	-1.415	0.245	0.491	NaN	NaN	NaN	-1.322	0.025	0.472	NaN	NaN	NaN	-1.383	0.811	0.163	NaN	NaN	NaN	NaN	NaN	NaN	NaN	NaN	NaN	NaN	NaN	NaN	NaN	NaN	NaN
184	0.92	NaN	NaN	NaN	NaN	NaN	NaN	NaN	NaN	NaN	NaN	NaN	NaN	-1.381	0.467	0.472	-1.373	0.351	0.466	-1.415	0.245	0.491	NaN	NaN	NaN	-1.322	0.025	0.472	NaN	NaN	NaN	-1.383	0.811	0.163	NaN	NaN	NaN	NaN	NaN	NaN	NaN	NaN	NaN	NaN	NaN	NaN	NaN	NaN	NaN
185	0.925	NaN	NaN	NaN	NaN	NaN	NaN	NaN	NaN	NaN	NaN	NaN	NaN	-1.381	0.467	0.472	-1.374	0.351	0.466	-1.415	0.245	0.491	NaN	NaN	NaN	-1.322	0.025	0.472	NaN	NaN	NaN	-1.383	0.811	0.163	NaN	NaN	NaN	NaN	NaN	NaN	NaN	NaN	NaN	NaN	NaN	NaN	NaN	NaN	NaN
186	0.93	NaN	NaN	NaN	NaN	NaN	NaN	NaN	NaN	NaN	NaN	NaN	NaN	-1.381	0.468	0.472	-1.374	0.351	0.466	-1.416	0.245	0.491	NaN	NaN	NaN	-1.322	0.025	0.472	NaN	NaN	NaN	-1.384	0.81	0.163	NaN	NaN	NaN	NaN	NaN	NaN	NaN	NaN	NaN	NaN	NaN	NaN	NaN	NaN	NaN
187	0.935	NaN	NaN	NaN	NaN	NaN	NaN	NaN	NaN	NaN	NaN	NaN	NaN	-1.381	0.468	0.472	-1.374	0.351	0.466	-1.416	0.245	0.491	NaN	NaN	NaN	-1.322	0.025	0.472	NaN	NaN	NaN	-1.384	0.81	0.162	NaN	NaN	NaN	NaN	NaN	NaN	NaN	NaN	NaN	NaN	NaN	NaN	NaN	NaN	NaN
188	0.94	NaN	NaN	NaN	NaN	NaN	NaN	NaN	NaN	NaN	NaN	NaN	NaN	-1.381	0.468	0.472	-1.374	0.351	0.466	-1.416	0.245	0.491	NaN	NaN	NaN	-1.322	0.025	0.472	NaN	NaN	NaN	-1.384	0.81	0.162	NaN	NaN	NaN	NaN	NaN	NaN	NaN	NaN	NaN	NaN	NaN	NaN	NaN	NaN	NaN
189	0.945	NaN	NaN	NaN	NaN	NaN	NaN	NaN	NaN	NaN	NaN	NaN	NaN	-1.381	0.468	0.472	-1.374	0.351	0.466	-1.416	0.245	0.491	NaN	NaN	NaN	-1.322	0.025	0.472	NaN	NaN	NaN	-1.384	0.81	0.162	NaN	NaN	NaN	NaN	NaN	NaN	NaN	NaN	NaN	NaN	NaN	NaN	NaN	NaN	NaN
190	0.95	NaN	NaN	NaN	NaN	NaN	NaN	NaN	NaN	NaN	NaN	NaN	NaN	-1.381	0.468	0.471	-1.374	0.351	0.466	-1.416	0.245	0.491	NaN	NaN	NaN	-1.322	0.025	0.472	NaN	NaN	NaN	NaN	NaN	NaN	NaN	NaN	NaN	NaN	NaN	NaN	NaN	NaN	NaN	NaN	NaN	NaN	NaN	NaN	NaN
191	0.955	NaN	NaN	NaN	NaN	NaN	NaN	NaN	NaN	NaN	NaN	NaN	NaN	-1.381	0.468	0.471	-1.374	0.351	0.466	-1.416	0.245	0.491	NaN	NaN	NaN	-1.322	0.025	0.472	NaN	NaN	NaN	NaN	NaN	NaN	NaN	NaN	NaN	NaN	NaN	NaN	NaN	NaN	NaN	NaN	NaN	NaN	NaN	NaN	NaN
192	0.96	NaN	NaN	NaN	NaN	NaN	NaN	NaN	NaN	NaN	NaN	NaN	NaN	-1.381	0.468	0.471	-1.374	0.351	0.466	-1.416	0.245	0.491	NaN	NaN	NaN	-1.322	0.025	0.472	NaN	NaN	NaN	NaN	NaN	NaN	NaN	NaN	NaN	NaN	NaN	NaN	NaN	NaN	NaN	NaN	NaN	NaN	NaN	NaN	NaN
193	0.965	NaN	NaN	NaN	NaN	NaN	NaN	NaN	NaN	NaN	NaN	NaN	NaN	-1.381	0.468	0.471	-1.374	0.351	0.466	-1.416	0.245	0.491	NaN	NaN	NaN	-1.322	0.025	0.472	NaN	NaN	NaN	NaN	NaN	NaN	NaN	NaN	NaN	NaN	NaN	NaN	NaN	NaN	NaN	NaN	NaN	NaN	NaN	NaN	NaN
194	0.97	NaN	NaN	NaN	NaN	NaN	NaN	NaN	NaN	NaN	NaN	NaN	NaN	-1.381	0.468	0.471	-1.374	0.351	0.466	-1.416	0.245	0.491	NaN	NaN	NaN	-1.322	0.025	0.472	NaN	NaN	NaN	NaN	NaN	NaN	NaN	NaN	NaN	NaN	NaN	NaN	NaN	NaN	NaN	NaN	NaN	NaN	NaN	NaN	NaN
195	0.975	NaN	NaN	NaN	NaN	NaN	NaN	NaN	NaN	NaN	NaN	NaN	NaN	-1.381	0.468	0.471	-1.374	0.351	0.466	-1.416	0.245	0.491	NaN	NaN	NaN	-1.322	0.025	0.472	NaN	NaN	NaN	NaN	NaN	NaN	NaN	NaN	NaN	NaN	NaN	NaN	NaN	NaN	NaN	NaN	NaN	NaN	NaN	NaN	NaN
196	0.98	NaN	NaN	NaN	NaN	NaN	NaN	NaN	NaN	NaN	NaN	NaN	NaN	-1.381	0.468	0.471	-1.374	0.351	0.466	-1.416	0.245	0.491	NaN	NaN	NaN	-1.322	0.025	0.472	NaN	NaN	NaN	NaN	NaN	NaN	NaN	NaN	NaN	NaN	NaN	NaN	NaN	NaN	NaN	NaN	NaN	NaN	NaN	NaN	NaN
197	0.985	NaN	NaN	NaN	NaN	NaN	NaN	NaN	NaN	NaN	NaN	NaN	NaN	-1.38	0.468	0.471	-1.374	0.351	0.466	-1.415	0.245	0.491	NaN	NaN	NaN	-1.322	0.025	0.472	NaN	NaN	NaN	-1.383	0.808	0.161	NaN	NaN	NaN	NaN	NaN	NaN	NaN	NaN	NaN	NaN	NaN	NaN	NaN	NaN	NaN
198	0.99	NaN	NaN	NaN	NaN	NaN	NaN	NaN	NaN	NaN	NaN	NaN	NaN	-1.38	0.468	0.471	-1.374	0.351	0.466	-1.415	0.245	0.491	NaN	NaN	NaN	-1.322	0.025	0.472	NaN	NaN	NaN	-1.383	0.808	0.161	NaN	NaN	NaN	NaN	NaN	NaN	NaN	NaN	NaN	NaN	NaN	NaN	NaN	NaN	NaN
199	0.995	NaN	NaN	NaN	NaN	NaN	NaN	NaN	NaN	NaN	NaN	NaN	NaN	-1.38	0.468	0.471	-1.374	0.351	0.465	-1.415	0.245	0.491	NaN	NaN	NaN	-1.322	0.025	0.472	NaN	NaN	NaN	-1.383	0.808	0.161	NaN	NaN	NaN	NaN	NaN	NaN	NaN	NaN	NaN	NaN	NaN	NaN	NaN	NaN	NaN
200	1	NaN	NaN	NaN	NaN	NaN	NaN	NaN	NaN	NaN	NaN	NaN	NaN	-1.379	0.468	0.471	-1.373	0.351	0.465	-1.415	0.245	0.491	NaN	NaN	NaN	-1.322	0.025	0.472	NaN	NaN	NaN	-1.383	0.808	0.161	NaN	NaN	NaN	NaN	NaN	NaN	NaN	NaN	NaN	NaN	NaN	NaN	NaN	NaN	NaN
201	1.005	NaN	NaN	NaN	NaN	NaN	NaN	NaN	NaN	NaN	NaN	NaN	NaN	-1.379	0.468	0.471	-1.373	0.351	0.465	-1.415	0.245	0.491	NaN	NaN	NaN	-1.322	0.025	0.472	NaN	NaN	NaN	-1.383	0.808	0.16	NaN	NaN	NaN	NaN	NaN	NaN	NaN	NaN	NaN	NaN	NaN	NaN	NaN	NaN	NaN
202	1.01	NaN	NaN	NaN	NaN	NaN	NaN	NaN	NaN	NaN	NaN	NaN	NaN	-1.379	0.468	0.471	-1.373	0.351	0.465	-1.415	0.245	0.491	NaN	NaN	NaN	-1.322	0.025	0.472	NaN	NaN	NaN	-1.383	0.808	0.16	NaN	NaN	NaN	NaN	NaN	NaN	NaN	NaN	NaN	NaN	NaN	NaN	NaN	NaN	NaN
203	1.015	NaN	NaN	NaN	NaN	NaN	NaN	NaN	NaN	NaN	NaN	NaN	NaN	-1.379	0.468	0.471	-1.373	0.351	0.465	-1.415	0.245	0.491	NaN	NaN	NaN	-1.322	0.025	0.472	NaN	NaN	NaN	-1.384	0.808	0.16	NaN	NaN	NaN	NaN	NaN	NaN	NaN	NaN	NaN	NaN	NaN	NaN	NaN	NaN	NaN
204	1.02	NaN	NaN	NaN	NaN	NaN	NaN	NaN	NaN	NaN	NaN	NaN	NaN	-1.378	0.468	0.471	-1.373	0.351	0.465	-1.415	0.245	0.491	NaN	NaN	NaN	-1.322	0.025	0.472	NaN	NaN	NaN	-1.384	0.808	0.16	NaN	NaN	NaN	NaN	NaN	NaN	NaN	NaN	NaN	NaN	NaN	NaN	NaN	NaN	NaN
205	1.025	NaN	NaN	NaN	NaN	NaN	NaN	NaN	NaN	NaN	NaN	NaN	NaN	-1.378	0.468	0.471	-1.373	0.351	0.465	-1.415	0.245	0.491	NaN	NaN	NaN	-1.322	0.026	0.472	NaN	NaN	NaN	-1.384	0.808	0.16	-1.309	0.663	0.122	NaN	NaN	NaN	NaN	NaN	NaN	NaN	NaN	NaN	NaN	NaN	NaN
206	1.03	NaN	NaN	NaN	NaN	NaN	NaN	NaN	NaN	NaN	NaN	NaN	NaN	-1.378	0.468	0.471	-1.373	0.351	0.465	-1.415	0.245	0.49	NaN	NaN	NaN	-1.322	0.026	0.472	NaN	NaN	NaN	-1.384	0.808	0.159	-1.309	0.663	0.122	NaN	NaN	NaN	NaN	NaN	NaN	NaN	NaN	NaN	NaN	NaN	NaN
207	1.035	NaN	NaN	NaN	NaN	NaN	NaN	NaN	NaN	NaN	NaN	NaN	NaN	-1.378	0.468	0.471	-1.373	0.351	0.465	-1.415	0.245	0.49	NaN	NaN	NaN	-1.322	0.026	0.472	NaN	NaN	NaN	-1.383	0.808	0.159	-1.309	0.663	0.122	NaN	NaN	NaN	NaN	NaN	NaN	NaN	NaN	NaN	NaN	NaN	NaN
208	1.04	NaN	NaN	NaN	NaN	NaN	NaN	NaN	NaN	NaN	NaN	NaN	NaN	-1.378	0.468	0.471	-1.373	0.351	0.465	-1.415	0.245	0.49	NaN	NaN	NaN	-1.322	0.026	0.472	NaN	NaN	NaN	-1.383	0.807	0.159	-1.309	0.663	0.122	NaN	NaN	NaN	NaN	NaN	NaN	NaN	NaN	NaN	NaN	NaN	NaN
209	1.045	NaN	NaN	NaN	NaN	NaN	NaN	NaN	NaN	NaN	NaN	NaN	NaN	-1.378	0.468	0.471	-1.373	0.351	0.465	-1.415	0.246	0.49	NaN	NaN	NaN	-1.322	0.026	0.472	NaN	NaN	NaN	-1.383	0.807	0.159	-1.309	0.663	0.122	NaN	NaN	NaN	NaN	NaN	NaN	NaN	NaN	NaN	NaN	NaN	NaN
210	1.05	NaN	NaN	NaN	NaN	NaN	NaN	NaN	NaN	NaN	NaN	NaN	NaN	-1.378	0.468	0.471	-1.373	0.351	0.465	-1.415	0.246	0.49	NaN	NaN	NaN	-1.322	0.026	0.472	NaN	NaN	NaN	-1.383	0.807	0.159	-1.309	0.663	0.122	NaN	NaN	NaN	NaN	NaN	NaN	NaN	NaN	NaN	NaN	NaN	NaN
211	1.055	NaN	NaN	NaN	NaN	NaN	NaN	NaN	NaN	NaN	NaN	NaN	NaN	-1.378	0.468	0.471	-1.373	0.351	0.465	-1.415	0.246	0.49	NaN	NaN	NaN	-1.322	0.026	0.472	NaN	NaN	NaN	-1.383	0.807	0.159	-1.309	0.663	0.122	NaN	NaN	NaN	NaN	NaN	NaN	NaN	NaN	NaN	NaN	NaN	NaN
212	1.06	NaN	NaN	NaN	NaN	NaN	NaN	NaN	NaN	NaN	NaN	NaN	NaN	-1.378	0.468	0.471	-1.373	0.351	0.465	-1.415	0.246	0.49	NaN	NaN	NaN	-1.322	0.026	0.472	NaN	NaN	NaN	-1.383	0.807	0.159	-1.309	0.663	0.122	NaN	NaN	NaN	NaN	NaN	NaN	NaN	NaN	NaN	NaN	NaN	NaN
213	1.065	NaN	NaN	NaN	NaN	NaN	NaN	NaN	NaN	NaN	NaN	NaN	NaN	-1.378	0.468	0.471	-1.373	0.352	0.465	-1.415	0.246	0.49	NaN	NaN	NaN	-1.322	0.026	0.472	NaN	NaN	NaN	-1.382	0.807	0.159	-1.309	0.663	0.122	NaN	NaN	NaN	NaN	NaN	NaN	NaN	NaN	NaN	NaN	NaN	NaN
214	1.07	NaN	NaN	NaN	NaN	NaN	NaN	NaN	NaN	NaN	NaN	NaN	NaN	-1.378	0.468	0.471	-1.373	0.352	0.465	-1.415	0.246	0.49	NaN	NaN	NaN	-1.322	0.026	0.472	NaN	NaN	NaN	-1.382	0.806	0.159	-1.309	0.662	0.122	NaN	NaN	NaN	NaN	NaN	NaN	NaN	NaN	NaN	NaN	NaN	NaN
215	1.075	NaN	NaN	NaN	NaN	NaN	NaN	NaN	NaN	NaN	NaN	NaN	NaN	-1.378	0.468	0.471	-1.373	0.352	0.465	-1.415	0.246	0.49	NaN	NaN	NaN	-1.322	0.026	0.472	NaN	NaN	NaN	-1.382	0.806	0.159	-1.309	0.662	0.122	NaN	NaN	NaN	NaN	NaN	NaN	NaN	NaN	NaN	NaN	NaN	NaN
216	1.08	NaN	NaN	NaN	NaN	NaN	NaN	NaN	NaN	NaN	NaN	NaN	NaN	-1.377	0.468	0.471	-1.373	0.352	0.465	-1.415	0.246	0.49	NaN	NaN	NaN	-1.322	0.026	0.472	NaN	NaN	NaN	-1.382	0.806	0.159	-1.308	0.662	0.122	NaN	NaN	NaN	NaN	NaN	NaN	NaN	NaN	NaN	NaN	NaN	NaN
217	1.085	NaN	NaN	NaN	NaN	NaN	NaN	NaN	NaN	NaN	NaN	NaN	NaN	-1.377	0.468	0.471	-1.373	0.352	0.465	-1.415	0.246	0.49	NaN	NaN	NaN	-1.322	0.026	0.472	NaN	NaN	NaN	-1.381	0.805	0.159	-1.308	0.662	0.122	NaN	NaN	NaN	NaN	NaN	NaN	NaN	NaN	NaN	NaN	NaN	NaN
218	1.09	NaN	NaN	NaN	NaN	NaN	NaN	NaN	NaN	NaN	NaN	NaN	NaN	-1.377	0.468	0.471	-1.373	0.352	0.465	-1.415	0.246	0.49	NaN	NaN	NaN	-1.322	0.025	0.472	NaN	NaN	NaN	-1.381	0.805	0.159	-1.307	0.661	0.122	NaN	NaN	NaN	NaN	NaN	NaN	NaN	NaN	NaN	NaN	NaN	NaN
219	1.095	NaN	NaN	NaN	NaN	NaN	NaN	NaN	NaN	NaN	NaN	NaN	NaN	-1.377	0.468	0.471	-1.373	0.352	0.465	-1.415	0.246	0.49	NaN	NaN	NaN	-1.322	0.025	0.472	NaN	NaN	NaN	-1.381	0.805	0.159	-1.307	0.661	0.122	NaN	NaN	NaN	NaN	NaN	NaN	NaN	NaN	NaN	NaN	NaN	NaN
220	1.1	NaN	NaN	NaN	NaN	NaN	NaN	NaN	NaN	NaN	NaN	NaN	NaN	-1.377	0.468	0.471	-1.373	0.352	0.465	-1.415	0.246	0.49	NaN	NaN	NaN	-1.322	0.025	0.472	NaN	NaN	NaN	-1.381	0.805	0.159	-1.306	0.661	0.123	NaN	NaN	NaN	NaN	NaN	NaN	NaN	NaN	NaN	NaN	NaN	NaN
221	1.105	NaN	NaN	NaN	NaN	NaN	NaN	NaN	NaN	NaN	NaN	NaN	NaN	-1.377	0.468	0.471	-1.373	0.352	0.465	-1.415	0.246	0.49	NaN	NaN	NaN	-1.322	0.025	0.472	NaN	NaN	NaN	-1.381	0.805	0.158	-1.306	0.661	0.123	NaN	NaN	NaN	NaN	NaN	NaN	NaN	NaN	NaN	NaN	NaN	NaN
222	1.11	NaN	NaN	NaN	NaN	NaN	NaN	NaN	NaN	NaN	NaN	NaN	NaN	-1.377	0.468	0.471	-1.373	0.352	0.465	-1.415	0.246	0.49	NaN	NaN	NaN	-1.322	0.025	0.472	NaN	NaN	NaN	-1.381	0.805	0.158	-1.306	0.661	0.123	NaN	NaN	NaN	NaN	NaN	NaN	NaN	NaN	NaN	NaN	NaN	NaN
223	1.115	NaN	NaN	NaN	NaN	NaN	NaN	NaN	NaN	NaN	NaN	NaN	NaN	-1.377	0.468	0.471	-1.372	0.352	0.465	-1.414	0.246	0.49	NaN	NaN	NaN	-1.322	0.025	0.472	NaN	NaN	NaN	-1.381	0.805	0.158	-1.305	0.661	0.123	NaN	NaN	NaN	NaN	NaN	NaN	NaN	NaN	NaN	NaN	NaN	NaN
224	1.12	NaN	NaN	NaN	NaN	NaN	NaN	NaN	NaN	NaN	NaN	NaN	NaN	-1.377	0.468	0.471	-1.372	0.352	0.465	-1.414	0.246	0.49	NaN	NaN	NaN	-1.322	0.025	0.472	NaN	NaN	NaN	-1.381	0.805	0.158	-1.304	0.661	0.123	NaN	NaN	NaN	NaN	NaN	NaN	NaN	NaN	NaN	NaN	NaN	NaN
225	1.125	NaN	NaN	NaN	NaN	NaN	NaN	NaN	NaN	NaN	NaN	NaN	NaN	-1.377	0.469	0.471	-1.372	0.352	0.465	-1.414	0.246	0.49	NaN	NaN	NaN	-1.322	0.025	0.472	NaN	NaN	NaN	-1.38	0.805	0.158	-1.309	0.667	0.118	NaN	NaN	NaN	NaN	NaN	NaN	NaN	NaN	NaN	NaN	NaN	NaN
226	1.13	NaN	NaN	NaN	NaN	NaN	NaN	NaN	NaN	NaN	NaN	NaN	NaN	-1.376	0.469	0.471	-1.372	0.352	0.465	-1.414	0.246	0.49	NaN	NaN	NaN	-1.322	0.025	0.472	NaN	NaN	NaN	-1.38	0.805	0.158	-1.321	0.682	0.108	NaN	NaN	NaN	NaN	NaN	NaN	NaN	NaN	NaN	NaN	NaN	NaN
227	1.135	NaN	NaN	NaN	NaN	NaN	NaN	NaN	NaN	NaN	NaN	NaN	NaN	-1.376	0.469	0.471	-1.372	0.352	0.465	-1.414	0.246	0.49	NaN	NaN	NaN	-1.322	0.025	0.472	NaN	NaN	NaN	-1.38	0.805	0.158	-1.324	0.686	0.105	NaN	NaN	NaN	NaN	NaN	NaN	NaN	NaN	NaN	NaN	NaN	NaN
228	1.14	NaN	NaN	NaN	NaN	NaN	NaN	NaN	NaN	NaN	NaN	NaN	NaN	-1.376	0.469	0.471	-1.372	0.352	0.464	-1.414	0.246	0.49	NaN	NaN	NaN	-1.322	0.025	0.472	NaN	NaN	NaN	-1.379	0.805	0.158	-1.319	0.68	0.109	NaN	NaN	NaN	NaN	NaN	NaN	NaN	NaN	NaN	NaN	NaN	NaN
229	1.145	NaN	NaN	NaN	NaN	NaN	NaN	NaN	NaN	NaN	NaN	NaN	NaN	-1.376	0.469	0.471	-1.372	0.352	0.464	-1.414	0.246	0.49	NaN	NaN	NaN	-1.322	0.025	0.472	NaN	NaN	NaN	NaN	NaN	NaN	-1.307	0.666	0.12	NaN	NaN	NaN	NaN	NaN	NaN	NaN	NaN	NaN	NaN	NaN	NaN
230	1.15	NaN	NaN	NaN	NaN	NaN	NaN	NaN	NaN	NaN	NaN	NaN	NaN	-1.376	0.469	0.471	-1.372	0.352	0.464	-1.414	0.246	0.49	NaN	NaN	NaN	-1.322	0.025	0.472	NaN	NaN	NaN	NaN	NaN	NaN	-1.309	0.669	0.118	NaN	NaN	NaN	NaN	NaN	NaN	NaN	NaN	NaN	NaN	NaN	NaN
231	1.155	NaN	NaN	NaN	NaN	NaN	NaN	NaN	NaN	NaN	NaN	NaN	NaN	-1.376	0.469	0.471	-1.372	0.352	0.464	-1.414	0.246	0.49	NaN	NaN	NaN	-1.322	0.025	0.472	NaN	NaN	NaN	-1.379	0.805	0.157	-1.315	0.676	0.112	NaN	NaN	NaN	NaN	NaN	NaN	NaN	NaN	NaN	NaN	NaN	NaN
232	1.16	NaN	NaN	NaN	NaN	NaN	NaN	NaN	NaN	NaN	NaN	NaN	NaN	-1.376	0.469	0.471	-1.372	0.352	0.464	-1.415	0.246	0.49	NaN	NaN	NaN	-1.323	0.025	0.472	NaN	NaN	NaN	-1.379	0.805	0.157	-1.305	0.665	0.121	NaN	NaN	NaN	NaN	NaN	NaN	NaN	NaN	NaN	NaN	NaN	NaN
233	1.165	NaN	NaN	NaN	NaN	NaN	NaN	NaN	NaN	NaN	NaN	NaN	NaN	-1.376	0.469	0.471	-1.372	0.352	0.464	-1.415	0.246	0.49	NaN	NaN	NaN	-1.323	0.025	0.472	NaN	NaN	NaN	-1.378	0.805	0.157	-1.302	0.662	0.123	NaN	NaN	NaN	NaN	NaN	NaN	NaN	NaN	NaN	NaN	NaN	NaN
234	1.17	NaN	NaN	NaN	NaN	NaN	NaN	NaN	NaN	NaN	NaN	NaN	NaN	-1.376	0.469	0.471	-1.372	0.352	0.464	-1.415	0.246	0.49	NaN	NaN	NaN	-1.323	0.025	0.472	NaN	NaN	NaN	-1.378	0.806	0.157	-1.302	0.661	0.123	NaN	NaN	NaN	NaN	NaN	NaN	NaN	NaN	NaN	NaN	NaN	NaN
235	1.175	NaN	NaN	NaN	NaN	NaN	NaN	NaN	NaN	NaN	NaN	NaN	NaN	-1.376	0.469	0.471	-1.372	0.352	0.464	-1.415	0.246	0.49	NaN	NaN	NaN	-1.323	0.025	0.472	NaN	NaN	NaN	-1.378	0.806	0.157	-1.301	0.661	0.123	NaN	NaN	NaN	NaN	NaN	NaN	NaN	NaN	NaN	NaN	NaN	NaN
236	1.18	NaN	NaN	NaN	NaN	NaN	NaN	NaN	NaN	NaN	NaN	NaN	NaN	-1.376	0.469	0.471	-1.373	0.352	0.464	-1.415	0.246	0.49	NaN	NaN	NaN	-1.323	0.025	0.472	NaN	NaN	NaN	-1.378	0.806	0.157	-1.301	0.661	0.123	NaN	NaN	NaN	NaN	NaN	NaN	NaN	NaN	NaN	NaN	NaN	NaN
237	1.185	NaN	NaN	NaN	NaN	NaN	NaN	NaN	NaN	NaN	NaN	NaN	NaN	-1.376	0.469	0.471	-1.373	0.352	0.464	-1.415	0.246	0.49	NaN	NaN	NaN	-1.323	0.025	0.472	NaN	NaN	NaN	-1.377	0.805	0.157	-1.301	0.661	0.123	NaN	NaN	NaN	NaN	NaN	NaN	NaN	NaN	NaN	NaN	NaN	NaN
238	1.19	NaN	NaN	NaN	NaN	NaN	NaN	NaN	NaN	NaN	NaN	NaN	NaN	-1.376	0.469	0.471	-1.373	0.352	0.464	-1.415	0.246	0.49	NaN	NaN	NaN	-1.323	0.025	0.472	NaN	NaN	NaN	NaN	NaN	NaN	-1.301	0.661	0.123	NaN	NaN	NaN	NaN	NaN	NaN	NaN	NaN	NaN	NaN	NaN	NaN
239	1.195	NaN	NaN	NaN	NaN	NaN	NaN	NaN	NaN	NaN	NaN	NaN	NaN	-1.377	0.469	0.47	-1.373	0.352	0.464	-1.416	0.247	0.489	NaN	NaN	NaN	-1.323	0.025	0.472	NaN	NaN	NaN	NaN	NaN	NaN	-1.301	0.661	0.123	NaN	NaN	NaN	NaN	NaN	NaN	NaN	NaN	NaN	NaN	NaN	NaN
240	1.2	NaN	NaN	NaN	NaN	NaN	NaN	NaN	NaN	NaN	NaN	NaN	NaN	-1.377	0.469	0.47	-1.373	0.352	0.464	-1.416	0.247	0.489	NaN	NaN	NaN	-1.323	0.025	0.472	NaN	NaN	NaN	NaN	NaN	NaN	-1.301	0.662	0.123	NaN	NaN	NaN	NaN	NaN	NaN	NaN	NaN	NaN	NaN	NaN	NaN
241	1.205	NaN	NaN	NaN	NaN	NaN	NaN	NaN	NaN	NaN	NaN	NaN	NaN	-1.377	0.469	0.47	-1.373	0.352	0.464	-1.416	0.247	0.489	NaN	NaN	NaN	-1.323	0.025	0.472	NaN	NaN	NaN	NaN	NaN	NaN	-1.307	0.668	0.117	NaN	NaN	NaN	NaN	NaN	NaN	NaN	NaN	NaN	NaN	NaN	NaN
242	1.21	NaN	NaN	NaN	NaN	NaN	NaN	NaN	NaN	NaN	NaN	NaN	NaN	-1.377	0.469	0.47	-1.374	0.352	0.464	-1.416	0.247	0.489	NaN	NaN	NaN	-1.323	0.025	0.472	NaN	NaN	NaN	-1.376	0.806	0.157	-1.319	0.683	0.106	NaN	NaN	NaN	NaN	NaN	NaN	NaN	NaN	NaN	NaN	NaN	NaN
243	1.215	NaN	NaN	NaN	NaN	NaN	NaN	NaN	NaN	NaN	NaN	NaN	NaN	-1.377	0.469	0.47	-1.374	0.352	0.464	-1.416	0.247	0.489	NaN	NaN	NaN	-1.323	0.025	0.472	NaN	NaN	NaN	-1.376	0.806	0.157	-1.322	0.687	0.103	NaN	NaN	NaN	NaN	NaN	NaN	NaN	NaN	NaN	NaN	NaN	NaN
244	1.22	NaN	NaN	NaN	NaN	NaN	NaN	NaN	NaN	NaN	NaN	NaN	NaN	-1.377	0.469	0.47	-1.374	0.352	0.464	-1.417	0.247	0.49	NaN	NaN	NaN	-1.323	0.025	0.472	NaN	NaN	NaN	-1.376	0.806	0.157	-1.323	0.688	0.103	NaN	NaN	NaN	NaN	NaN	NaN	NaN	NaN	NaN	NaN	NaN	NaN
245	1.225	NaN	NaN	NaN	NaN	NaN	NaN	NaN	NaN	NaN	NaN	NaN	NaN	-1.377	0.469	0.47	-1.374	0.352	0.464	-1.417	0.246	0.489	NaN	NaN	NaN	-1.323	0.025	0.472	NaN	NaN	NaN	-1.376	0.806	0.156	-1.323	0.688	0.102	NaN	NaN	NaN	NaN	NaN	NaN	NaN	NaN	NaN	NaN	NaN	NaN
246	1.23	NaN	NaN	NaN	NaN	NaN	NaN	NaN	NaN	NaN	NaN	NaN	NaN	-1.377	0.469	0.469	-1.374	0.352	0.464	-1.417	0.246	0.489	NaN	NaN	NaN	-1.323	0.025	0.472	NaN	NaN	NaN	-1.376	0.806	0.156	-1.318	0.682	0.107	NaN	NaN	NaN	NaN	NaN	NaN	NaN	NaN	NaN	NaN	NaN	NaN
247	1.235	NaN	NaN	NaN	NaN	NaN	NaN	NaN	NaN	NaN	NaN	NaN	NaN	-1.378	0.469	0.469	-1.374	0.352	0.464	-1.417	0.246	0.489	NaN	NaN	NaN	-1.323	0.025	0.472	NaN	NaN	NaN	-1.376	0.806	0.156	-1.306	0.667	0.118	NaN	NaN	NaN	NaN	NaN	NaN	NaN	NaN	NaN	NaN	NaN	NaN
248	1.24	NaN	NaN	NaN	NaN	NaN	NaN	NaN	NaN	NaN	NaN	NaN	NaN	-1.378	0.469	0.469	-1.374	0.352	0.464	-1.417	0.246	0.489	NaN	NaN	NaN	-1.323	0.025	0.472	NaN	NaN	NaN	-1.375	0.806	0.156	-1.303	0.663	0.121	NaN	NaN	NaN	NaN	NaN	NaN	NaN	NaN	NaN	NaN	NaN	NaN
249	1.245	NaN	NaN	NaN	NaN	NaN	NaN	NaN	NaN	NaN	NaN	NaN	NaN	-1.378	0.469	0.469	-1.374	0.352	0.464	-1.418	0.246	0.489	NaN	NaN	NaN	-1.323	0.025	0.472	NaN	NaN	NaN	-1.375	0.806	0.156	-1.302	0.662	0.122	NaN	NaN	NaN	NaN	NaN	NaN	NaN	NaN	NaN	NaN	NaN	NaN
250	1.25	NaN	NaN	NaN	NaN	NaN	NaN	NaN	NaN	NaN	NaN	NaN	NaN	-1.378	0.469	0.469	-1.375	0.352	0.463	-1.418	0.246	0.489	NaN	NaN	NaN	-1.323	0.025	0.472	NaN	NaN	NaN	-1.375	0.806	0.156	-1.302	0.662	0.122	NaN	NaN	NaN	NaN	NaN	NaN	NaN	NaN	NaN	NaN	NaN	NaN
251	1.255	NaN	NaN	NaN	NaN	NaN	NaN	NaN	NaN	NaN	NaN	NaN	NaN	-1.379	0.47	0.469	-1.375	0.352	0.463	-1.418	0.246	0.489	NaN	NaN	NaN	-1.323	0.025	0.472	NaN	NaN	NaN	-1.375	0.806	0.156	-1.302	0.662	0.122	NaN	NaN	NaN	NaN	NaN	NaN	NaN	NaN	NaN	NaN	NaN	NaN
252	1.26	NaN	NaN	NaN	NaN	NaN	NaN	NaN	NaN	NaN	NaN	NaN	NaN	-1.379	0.47	0.469	-1.375	0.352	0.463	-1.418	0.246	0.489	NaN	NaN	NaN	-1.323	0.025	0.472	NaN	NaN	NaN	-1.375	0.806	0.156	-1.301	0.662	0.122	NaN	NaN	NaN	NaN	NaN	NaN	NaN	NaN	NaN	NaN	NaN	NaN
253	1.265	NaN	NaN	NaN	NaN	NaN	NaN	NaN	NaN	NaN	NaN	NaN	NaN	-1.379	0.47	0.469	-1.375	0.352	0.463	-1.419	0.246	0.489	NaN	NaN	NaN	-1.323	0.025	0.472	NaN	NaN	NaN	-1.375	0.806	0.156	-1.301	0.661	0.122	NaN	NaN	NaN	NaN	NaN	NaN	NaN	NaN	NaN	NaN	NaN	NaN
254	1.27	NaN	NaN	NaN	NaN	NaN	NaN	NaN	NaN	NaN	NaN	NaN	NaN	-1.379	0.47	0.469	-1.375	0.352	0.463	-1.419	0.246	0.489	NaN	NaN	NaN	-1.323	0.025	0.472	NaN	NaN	NaN	-1.375	0.806	0.156	-1.301	0.661	0.122	NaN	NaN	NaN	NaN	NaN	NaN	NaN	NaN	NaN	NaN	NaN	NaN
255	1.275	NaN	NaN	NaN	NaN	NaN	NaN	NaN	NaN	NaN	NaN	NaN	NaN	-1.379	0.47	0.469	-1.375	0.352	0.463	-1.419	0.246	0.489	NaN	NaN	NaN	-1.323	0.025	0.472	NaN	NaN	NaN	-1.375	0.806	0.156	-1.301	0.661	0.122	NaN	NaN	NaN	NaN	NaN	NaN	NaN	NaN	NaN	NaN	NaN	NaN
256	1.28	NaN	NaN	NaN	NaN	NaN	NaN	NaN	NaN	NaN	NaN	NaN	NaN	-1.379	0.47	0.469	-1.375	0.352	0.463	-1.419	0.246	0.489	NaN	NaN	NaN	-1.323	0.025	0.472	NaN	NaN	NaN	-1.375	0.806	0.155	-1.301	0.661	0.122	NaN	NaN	NaN	NaN	NaN	NaN	NaN	NaN	NaN	NaN	NaN	NaN
257	1.285	NaN	NaN	NaN	NaN	NaN	NaN	NaN	NaN	NaN	NaN	NaN	NaN	-1.379	0.47	0.469	-1.376	0.352	0.463	-1.419	0.247	0.489	NaN	NaN	NaN	-1.323	0.025	0.472	NaN	NaN	NaN	-1.375	0.807	0.155	-1.301	0.661	0.122	NaN	NaN	NaN	NaN	NaN	NaN	NaN	NaN	NaN	NaN	NaN	NaN
258	1.29	NaN	NaN	NaN	NaN	NaN	NaN	NaN	NaN	NaN	NaN	NaN	NaN	-1.379	0.47	0.469	-1.376	0.352	0.463	-1.42	0.247	0.489	NaN	NaN	NaN	-1.323	0.025	0.472	NaN	NaN	NaN	-1.375	0.807	0.155	-1.301	0.661	0.121	NaN	NaN	NaN	NaN	NaN	NaN	NaN	NaN	NaN	NaN	NaN	NaN
259	1.295	NaN	NaN	NaN	NaN	NaN	NaN	NaN	NaN	NaN	NaN	NaN	NaN	-1.379	0.47	0.469	-1.376	0.352	0.463	-1.42	0.247	0.489	NaN	NaN	NaN	-1.323	0.025	0.472	NaN	NaN	NaN	-1.375	0.807	0.155	-1.301	0.661	0.121	NaN	NaN	NaN	NaN	NaN	NaN	NaN	NaN	NaN	NaN	NaN	NaN
260	1.3	NaN	NaN	NaN	NaN	NaN	NaN	NaN	NaN	NaN	NaN	NaN	NaN	-1.379	0.47	0.469	-1.376	0.352	0.463	-1.42	0.247	0.489	NaN	NaN	NaN	-1.323	0.025	0.472	NaN	NaN	NaN	-1.376	0.807	0.155	-1.301	0.661	0.121	NaN	NaN	NaN	NaN	NaN	NaN	NaN	NaN	NaN	NaN	NaN	NaN
261	1.305	NaN	NaN	NaN	NaN	NaN	NaN	NaN	NaN	NaN	NaN	NaN	NaN	-1.379	0.47	0.469	-1.376	0.352	0.463	-1.421	0.248	0.489	NaN	NaN	NaN	-1.323	0.025	0.472	NaN	NaN	NaN	-1.375	0.807	0.155	-1.301	0.661	0.121	NaN	NaN	NaN	NaN	NaN	NaN	NaN	NaN	NaN	NaN	NaN	NaN
262	1.31	NaN	NaN	NaN	NaN	NaN	NaN	NaN	NaN	NaN	NaN	NaN	NaN	-1.379	0.47	0.469	-1.376	0.352	0.463	-1.421	0.249	0.489	NaN	NaN	NaN	-1.323	0.025	0.472	NaN	NaN	NaN	-1.375	0.807	0.155	-1.301	0.661	0.121	NaN	NaN	NaN	NaN	NaN	NaN	NaN	NaN	NaN	NaN	NaN	NaN
263	1.315	NaN	NaN	NaN	NaN	NaN	NaN	NaN	NaN	NaN	NaN	NaN	NaN	-1.379	0.47	0.469	-1.376	0.353	0.463	-1.421	0.249	0.489	NaN	NaN	NaN	-1.323	0.025	0.472	NaN	NaN	NaN	-1.375	0.807	0.155	-1.301	0.661	0.121	NaN	NaN	NaN	NaN	NaN	NaN	NaN	NaN	NaN	NaN	NaN	NaN
264	1.32	NaN	NaN	NaN	NaN	NaN	NaN	NaN	NaN	NaN	NaN	NaN	NaN	-1.379	0.47	0.469	-1.376	0.353	0.463	-1.421	0.249	0.489	NaN	NaN	NaN	-1.323	0.025	0.472	NaN	NaN	NaN	-1.375	0.807	0.155	-1.301	0.662	0.121	NaN	NaN	NaN	NaN	NaN	NaN	NaN	NaN	NaN	NaN	NaN	NaN
265	1.325	NaN	NaN	NaN	NaN	NaN	NaN	NaN	NaN	NaN	NaN	NaN	NaN	-1.379	0.47	0.469	-1.376	0.353	0.463	-1.421	0.249	0.489	NaN	NaN	NaN	-1.323	0.025	0.472	NaN	NaN	NaN	-1.375	0.807	0.155	-1.301	0.662	0.121	NaN	NaN	NaN	NaN	NaN	NaN	NaN	NaN	NaN	NaN	NaN	NaN
266	1.33	NaN	NaN	NaN	NaN	NaN	NaN	NaN	NaN	NaN	NaN	NaN	NaN	-1.379	0.47	0.469	-1.376	0.352	0.463	-1.421	0.249	0.489	NaN	NaN	NaN	-1.323	0.025	0.472	NaN	NaN	NaN	-1.375	0.807	0.155	-1.301	0.662	0.121	NaN	NaN	NaN	NaN	NaN	NaN	NaN	NaN	NaN	NaN	NaN	NaN
267	1.335	NaN	NaN	NaN	NaN	NaN	NaN	NaN	NaN	NaN	NaN	NaN	NaN	-1.379	0.47	0.468	-1.376	0.353	0.463	-1.421	0.249	0.489	NaN	NaN	NaN	-1.323	0.025	0.472	NaN	NaN	NaN	-1.375	0.807	0.155	-1.301	0.662	0.121	NaN	NaN	NaN	NaN	NaN	NaN	NaN	NaN	NaN	NaN	NaN	NaN
268	1.34	NaN	NaN	NaN	NaN	NaN	NaN	NaN	NaN	NaN	NaN	NaN	NaN	-1.379	0.47	0.468	-1.376	0.353	0.463	-1.421	0.249	0.489	NaN	NaN	NaN	-1.323	0.025	0.472	NaN	NaN	NaN	-1.375	0.807	0.155	-1.301	0.662	0.121	NaN	NaN	NaN	NaN	NaN	NaN	NaN	NaN	NaN	NaN	NaN	NaN
269	1.345	NaN	NaN	NaN	NaN	NaN	NaN	NaN	NaN	NaN	NaN	NaN	NaN	-1.379	0.47	0.468	-1.376	0.353	0.463	-1.422	0.249	0.489	NaN	NaN	NaN	-1.323	0.025	0.472	NaN	NaN	NaN	-1.375	0.807	0.155	-1.301	0.662	0.121	NaN	NaN	NaN	NaN	NaN	NaN	NaN	NaN	NaN	NaN	NaN	NaN
270	1.35	NaN	NaN	NaN	NaN	NaN	NaN	NaN	NaN	NaN	NaN	NaN	NaN	-1.379	0.47	0.468	-1.376	0.353	0.463	-1.422	0.249	0.489	NaN	NaN	NaN	-1.323	0.025	0.472	NaN	NaN	NaN	-1.375	0.807	0.155	-1.301	0.662	0.121	NaN	NaN	NaN	NaN	NaN	NaN	NaN	NaN	NaN	NaN	NaN	NaN
271	1.355	NaN	NaN	NaN	NaN	NaN	NaN	NaN	NaN	NaN	NaN	NaN	NaN	-1.379	0.47	0.468	-1.376	0.353	0.463	-1.422	0.249	0.489	NaN	NaN	NaN	-1.323	0.025	0.472	NaN	NaN	NaN	-1.375	0.806	0.154	-1.301	0.662	0.121	NaN	NaN	NaN	NaN	NaN	NaN	NaN	NaN	NaN	NaN	NaN	NaN
272	1.36	NaN	NaN	NaN	NaN	NaN	NaN	NaN	NaN	NaN	NaN	NaN	NaN	-1.379	0.47	0.468	-1.376	0.353	0.463	-1.422	0.249	0.489	NaN	NaN	NaN	-1.323	0.025	0.472	NaN	NaN	NaN	-1.375	0.806	0.154	-1.301	0.662	0.121	NaN	NaN	NaN	NaN	NaN	NaN	NaN	NaN	NaN	NaN	NaN	NaN
273	1.365	NaN	NaN	NaN	NaN	NaN	NaN	NaN	NaN	NaN	NaN	NaN	NaN	-1.379	0.469	0.468	-1.376	0.353	0.463	-1.422	0.249	0.489	NaN	NaN	NaN	-1.323	0.025	0.472	NaN	NaN	NaN	-1.375	0.806	0.154	-1.301	0.662	0.121	NaN	NaN	NaN	NaN	NaN	NaN	NaN	NaN	NaN	NaN	NaN	NaN
274	1.37	NaN	NaN	NaN	NaN	NaN	NaN	NaN	NaN	NaN	NaN	NaN	NaN	-1.379	0.469	0.468	-1.376	0.353	0.463	-1.422	0.249	0.489	NaN	NaN	NaN	-1.323	0.025	0.472	NaN	NaN	NaN	-1.375	0.806	0.154	-1.301	0.662	0.121	NaN	NaN	NaN	NaN	NaN	NaN	NaN	NaN	NaN	NaN	NaN	NaN
275	1.375	NaN	NaN	NaN	NaN	NaN	NaN	NaN	NaN	NaN	NaN	NaN	NaN	-1.379	0.469	0.468	-1.376	0.353	0.463	-1.422	0.249	0.489	NaN	NaN	NaN	-1.323	0.025	0.472	NaN	NaN	NaN	-1.375	0.806	0.154	-1.301	0.662	0.121	NaN	NaN	NaN	NaN	NaN	NaN	NaN	NaN	NaN	NaN	NaN	NaN
276	1.38	NaN	NaN	NaN	NaN	NaN	NaN	NaN	NaN	NaN	NaN	NaN	NaN	-1.379	0.469	0.468	-1.376	0.353	0.463	-1.422	0.249	0.489	NaN	NaN	NaN	-1.323	0.025	0.472	NaN	NaN	NaN	-1.375	0.806	0.154	-1.301	0.662	0.121	NaN	NaN	NaN	NaN	NaN	NaN	NaN	NaN	NaN	NaN	NaN	NaN
277	1.385	NaN	NaN	NaN	NaN	NaN	NaN	NaN	NaN	NaN	NaN	NaN	NaN	-1.379	0.469	0.468	-1.376	0.353	0.463	-1.422	0.248	0.489	NaN	NaN	NaN	-1.323	0.025	0.472	NaN	NaN	NaN	-1.375	0.806	0.154	-1.301	0.662	0.121	NaN	NaN	NaN	NaN	NaN	NaN	NaN	NaN	NaN	NaN	NaN	NaN
278	1.39	NaN	NaN	NaN	NaN	NaN	NaN	NaN	NaN	NaN	NaN	NaN	NaN	-1.379	0.469	0.467	-1.377	0.353	0.463	-1.422	0.248	0.489	NaN	NaN	NaN	-1.323	0.025	0.472	NaN	NaN	NaN	-1.375	0.806	0.154	-1.301	0.662	0.121	NaN	NaN	NaN	NaN	NaN	NaN	NaN	NaN	NaN	NaN	NaN	NaN
279	1.395	NaN	NaN	NaN	NaN	NaN	NaN	NaN	NaN	NaN	NaN	NaN	NaN	-1.379	0.469	0.468	-1.377	0.353	0.463	-1.422	0.248	0.489	NaN	NaN	NaN	-1.323	0.025	0.472	NaN	NaN	NaN	-1.375	0.806	0.154	-1.301	0.662	0.121	NaN	NaN	NaN	NaN	NaN	NaN	NaN	NaN	NaN	NaN	NaN	NaN
280	1.4	NaN	NaN	NaN	NaN	NaN	NaN	NaN	NaN	NaN	NaN	NaN	NaN	-1.379	0.469	0.467	-1.377	0.353	0.463	-1.422	0.248	0.489	NaN	NaN	NaN	-1.323	0.025	0.472	NaN	NaN	NaN	NaN	NaN	NaN	-1.307	0.668	0.116	NaN	NaN	NaN	NaN	NaN	NaN	NaN	NaN	NaN	NaN	NaN	NaN
281	1.405	NaN	NaN	NaN	NaN	NaN	NaN	NaN	NaN	NaN	NaN	NaN	NaN	-1.379	0.469	0.467	-1.377	0.353	0.463	-1.422	0.248	0.489	NaN	NaN	NaN	-1.323	0.025	0.472	NaN	NaN	NaN	NaN	NaN	NaN	-1.32	0.684	0.104	NaN	NaN	NaN	NaN	NaN	NaN	NaN	NaN	NaN	NaN	NaN	NaN
282	1.41	NaN	NaN	NaN	NaN	NaN	NaN	NaN	NaN	NaN	NaN	NaN	NaN	-1.379	0.469	0.468	-1.377	0.353	0.463	-1.422	0.248	0.489	NaN	NaN	NaN	-1.323	0.025	0.472	NaN	NaN	NaN	NaN	NaN	NaN	-1.323	0.688	0.101	NaN	NaN	NaN	NaN	NaN	NaN	NaN	NaN	NaN	NaN	NaN	NaN
283	1.415	NaN	NaN	NaN	NaN	NaN	NaN	NaN	NaN	NaN	NaN	NaN	NaN	-1.379	0.469	0.467	-1.377	0.353	0.463	-1.422	0.248	0.489	NaN	NaN	NaN	-1.323	0.025	0.472	NaN	NaN	NaN	NaN	NaN	NaN	-1.324	0.689	0.1	NaN	NaN	NaN	NaN	NaN	NaN	NaN	NaN	NaN	NaN	NaN	NaN
284	1.42	NaN	NaN	NaN	NaN	NaN	NaN	NaN	NaN	NaN	NaN	NaN	NaN	-1.379	0.469	0.468	-1.377	0.353	0.463	-1.422	0.248	0.489	NaN	NaN	NaN	-1.323	0.025	0.472	NaN	NaN	NaN	-1.376	0.805	0.154	-1.324	0.689	0.1	NaN	NaN	NaN	NaN	NaN	NaN	NaN	NaN	NaN	NaN	NaN	NaN
285	1.425	NaN	NaN	NaN	NaN	NaN	NaN	NaN	NaN	NaN	NaN	NaN	NaN	-1.379	0.469	0.467	-1.377	0.353	0.463	-1.422	0.248	0.489	NaN	NaN	NaN	-1.323	0.025	0.472	NaN	NaN	NaN	-1.376	0.805	0.154	-1.324	0.689	0.1	NaN	NaN	NaN	NaN	NaN	NaN	NaN	NaN	NaN	NaN	NaN	NaN
286	1.43	NaN	NaN	NaN	NaN	NaN	NaN	NaN	NaN	NaN	NaN	NaN	NaN	-1.38	0.47	0.468	-1.377	0.353	0.463	-1.422	0.248	0.489	NaN	NaN	NaN	-1.323	0.025	0.472	NaN	NaN	NaN	-1.376	0.805	0.154	-1.324	0.689	0.1	NaN	NaN	NaN	NaN	NaN	NaN	NaN	NaN	NaN	NaN	NaN	NaN
287	1.435	NaN	NaN	NaN	NaN	NaN	NaN	NaN	NaN	NaN	NaN	NaN	NaN	-1.38	0.47	0.468	-1.377	0.353	0.463	-1.422	0.248	0.489	NaN	NaN	NaN	-1.323	0.025	0.472	NaN	NaN	NaN	-1.376	0.805	0.154	-1.324	0.689	0.1	NaN	NaN	NaN	NaN	NaN	NaN	NaN	NaN	NaN	NaN	NaN	NaN
288	1.44	NaN	NaN	NaN	NaN	NaN	NaN	NaN	NaN	NaN	NaN	NaN	NaN	-1.38	0.47	0.468	-1.377	0.353	0.463	-1.422	0.248	0.489	NaN	NaN	NaN	-1.323	0.025	0.472	NaN	NaN	NaN	-1.376	0.805	0.154	-1.324	0.689	0.1	NaN	NaN	NaN	NaN	NaN	NaN	NaN	NaN	NaN	NaN	NaN	NaN
289	1.445	NaN	NaN	NaN	NaN	NaN	NaN	NaN	NaN	NaN	NaN	NaN	NaN	-1.38	0.47	0.468	-1.377	0.353	0.463	-1.422	0.248	0.489	NaN	NaN	NaN	-1.323	0.025	0.472	NaN	NaN	NaN	-1.376	0.805	0.154	-1.324	0.689	0.1	NaN	NaN	NaN	NaN	NaN	NaN	NaN	NaN	NaN	NaN	NaN	NaN
290	1.45	NaN	NaN	NaN	NaN	NaN	NaN	NaN	NaN	NaN	NaN	NaN	NaN	-1.38	0.47	0.468	-1.377	0.353	0.463	-1.422	0.248	0.489	NaN	NaN	NaN	-1.323	0.025	0.472	NaN	NaN	NaN	-1.376	0.805	0.154	-1.324	0.689	0.1	NaN	NaN	NaN	NaN	NaN	NaN	NaN	NaN	NaN	NaN	NaN	NaN
291	1.455	NaN	NaN	NaN	NaN	NaN	NaN	NaN	NaN	NaN	NaN	NaN	NaN	-1.38	0.47	0.468	-1.378	0.353	0.463	-1.423	0.248	0.489	NaN	NaN	NaN	-1.323	0.025	0.472	NaN	NaN	NaN	-1.376	0.805	0.154	-1.319	0.682	0.105	NaN	NaN	NaN	NaN	NaN	NaN	NaN	NaN	NaN	NaN	NaN	NaN
292	1.46	NaN	NaN	NaN	NaN	NaN	NaN	NaN	NaN	NaN	NaN	NaN	NaN	-1.38	0.47	0.468	-1.378	0.353	0.463	-1.423	0.248	0.489	NaN	NaN	NaN	-1.323	0.025	0.472	NaN	NaN	NaN	-1.376	0.805	0.154	-1.306	0.666	0.117	NaN	NaN	NaN	NaN	NaN	NaN	NaN	NaN	NaN	NaN	NaN	NaN
293	1.465	NaN	NaN	NaN	NaN	NaN	NaN	NaN	NaN	NaN	NaN	NaN	NaN	-1.381	0.47	0.469	-1.378	0.353	0.463	-1.423	0.248	0.489	NaN	NaN	NaN	-1.323	0.025	0.472	NaN	NaN	NaN	-1.376	0.805	0.154	-1.303	0.662	0.12	NaN	NaN	NaN	NaN	NaN	NaN	NaN	NaN	NaN	NaN	NaN	NaN
294	1.47	NaN	NaN	NaN	NaN	NaN	NaN	NaN	NaN	NaN	NaN	NaN	NaN	-1.381	0.47	0.469	-1.378	0.353	0.463	-1.423	0.248	0.489	NaN	NaN	NaN	-1.323	0.025	0.472	NaN	NaN	NaN	-1.376	0.805	0.154	-1.302	0.661	0.121	NaN	NaN	NaN	NaN	NaN	NaN	NaN	NaN	NaN	NaN	NaN	NaN
295	1.475	NaN	NaN	NaN	NaN	NaN	NaN	NaN	NaN	NaN	NaN	NaN	NaN	-1.381	0.47	0.469	-1.378	0.353	0.463	-1.423	0.248	0.489	NaN	NaN	NaN	-1.323	0.025	0.472	NaN	NaN	NaN	-1.376	0.805	0.154	-1.302	0.661	0.121	NaN	NaN	NaN	NaN	NaN	NaN	NaN	NaN	NaN	NaN	NaN	NaN
296	1.48	NaN	NaN	NaN	NaN	NaN	NaN	NaN	NaN	NaN	NaN	NaN	NaN	-1.381	0.47	0.469	-1.378	0.353	0.463	-1.423	0.248	0.489	NaN	NaN	NaN	-1.323	0.025	0.472	NaN	NaN	NaN	-1.377	0.805	0.154	-1.307	0.668	0.116	NaN	NaN	NaN	NaN	NaN	NaN	NaN	NaN	NaN	NaN	NaN	NaN
297	1.485	NaN	NaN	NaN	NaN	NaN	NaN	NaN	NaN	NaN	NaN	NaN	NaN	-1.381	0.47	0.469	-1.378	0.353	0.463	-1.423	0.248	0.489	NaN	NaN	NaN	-1.323	0.025	0.472	NaN	NaN	NaN	-1.377	0.805	0.154	-1.32	0.683	0.104	NaN	NaN	NaN	NaN	NaN	NaN	NaN	NaN	NaN	NaN	NaN	NaN
298	1.49	NaN	NaN	NaN	NaN	NaN	NaN	NaN	NaN	NaN	NaN	NaN	NaN	-1.381	0.47	0.469	-1.379	0.353	0.463	-1.423	0.248	0.489	NaN	NaN	NaN	-1.323	0.025	0.472	NaN	NaN	NaN	-1.377	0.805	0.154	-1.323	0.687	0.101	NaN	NaN	NaN	NaN	NaN	NaN	NaN	NaN	NaN	NaN	NaN	NaN
299	1.495	NaN	NaN	NaN	NaN	NaN	NaN	NaN	NaN	NaN	NaN	NaN	NaN	-1.381	0.47	0.469	-1.379	0.353	0.463	-1.424	0.248	0.49	NaN	NaN	NaN	-1.323	0.025	0.472	NaN	NaN	NaN	-1.377	0.805	0.154	-1.318	0.681	0.106	NaN	NaN	NaN	NaN	NaN	NaN	NaN	NaN	NaN	NaN	NaN	NaN
300	1.5	NaN	NaN	NaN	NaN	NaN	NaN	NaN	NaN	NaN	NaN	NaN	NaN	-1.381	0.47	0.469	-1.379	0.353	0.463	-1.424	0.25	0.49	NaN	NaN	NaN	-1.323	0.025	0.472	NaN	NaN	NaN	-1.377	0.805	0.154	-1.305	0.665	0.117	NaN	NaN	NaN	NaN	NaN	NaN	NaN	NaN	NaN	NaN	NaN	NaN
301	1.505	NaN	NaN	NaN	NaN	NaN	NaN	NaN	NaN	NaN	NaN	NaN	NaN	-1.381	0.47	0.469	-1.379	0.353	0.463	-1.423	0.248	0.489	NaN	NaN	NaN	-1.323	0.025	0.472	NaN	NaN	NaN	-1.377	0.805	0.154	-1.302	0.661	0.12	NaN	NaN	NaN	NaN	NaN	NaN	NaN	NaN	NaN	NaN	NaN	NaN
302	1.51	NaN	NaN	NaN	NaN	NaN	NaN	NaN	NaN	NaN	NaN	NaN	NaN	-1.381	0.47	0.469	-1.379	0.353	0.463	-1.423	0.248	0.489	NaN	NaN	NaN	-1.323	0.025	0.472	NaN	NaN	NaN	-1.377	0.805	0.154	-1.301	0.66	0.121	NaN	NaN	NaN	NaN	NaN	NaN	NaN	NaN	NaN	NaN	NaN	NaN
303	1.515	NaN	NaN	NaN	NaN	NaN	NaN	NaN	NaN	NaN	NaN	NaN	NaN	-1.381	0.47	0.469	-1.379	0.353	0.463	-1.423	0.247	0.489	NaN	NaN	NaN	-1.323	0.025	0.472	NaN	NaN	NaN	-1.377	0.805	0.154	-1.301	0.66	0.121	NaN	NaN	NaN	NaN	NaN	NaN	NaN	NaN	NaN	NaN	NaN	NaN
304	1.52	NaN	NaN	NaN	NaN	NaN	NaN	NaN	NaN	NaN	NaN	NaN	NaN	-1.381	0.47	0.469	-1.379	0.353	0.463	-1.423	0.247	0.489	NaN	NaN	NaN	-1.323	0.025	0.472	NaN	NaN	NaN	-1.377	0.805	0.154	-1.301	0.66	0.121	NaN	NaN	NaN	NaN	NaN	NaN	NaN	NaN	NaN	NaN	NaN	NaN
305	1.525	NaN	NaN	NaN	NaN	NaN	NaN	NaN	NaN	NaN	NaN	NaN	NaN	-1.381	0.47	0.469	-1.379	0.353	0.463	-1.423	0.247	0.489	NaN	NaN	NaN	-1.323	0.025	0.472	NaN	NaN	NaN	-1.377	0.805	0.154	-1.301	0.66	0.121	NaN	NaN	NaN	NaN	NaN	NaN	NaN	NaN	NaN	NaN	NaN	NaN
306	1.53	NaN	NaN	NaN	NaN	NaN	NaN	NaN	NaN	NaN	NaN	NaN	NaN	-1.381	0.47	0.469	-1.379	0.353	0.463	-1.423	0.247	0.489	NaN	NaN	NaN	-1.323	0.025	0.472	NaN	NaN	NaN	-1.377	0.805	0.155	-1.301	0.66	0.121	NaN	NaN	NaN	NaN	NaN	NaN	NaN	NaN	NaN	NaN	NaN	NaN
307	1.535	NaN	NaN	NaN	NaN	NaN	NaN	NaN	NaN	NaN	NaN	NaN	NaN	-1.381	0.47	0.469	-1.379	0.353	0.463	-1.423	0.247	0.489	NaN	NaN	NaN	-1.323	0.025	0.472	NaN	NaN	NaN	-1.377	0.805	0.155	-1.301	0.66	0.121	NaN	NaN	NaN	NaN	NaN	NaN	NaN	NaN	NaN	NaN	NaN	NaN
308	1.54	NaN	NaN	NaN	NaN	NaN	NaN	NaN	NaN	NaN	NaN	NaN	NaN	-1.381	0.47	0.469	-1.379	0.353	0.463	-1.423	0.246	0.489	NaN	NaN	NaN	-1.323	0.025	0.472	NaN	NaN	NaN	-1.377	0.805	0.155	-1.301	0.66	0.121	NaN	NaN	NaN	NaN	NaN	NaN	NaN	NaN	NaN	NaN	NaN	NaN
309	1.545	NaN	NaN	NaN	NaN	NaN	NaN	NaN	NaN	NaN	NaN	NaN	NaN	-1.381	0.47	0.469	-1.379	0.353	0.463	-1.423	0.247	0.489	NaN	NaN	NaN	-1.323	0.025	0.472	NaN	NaN	NaN	-1.377	0.805	0.155	-1.301	0.66	0.121	NaN	NaN	NaN	NaN	NaN	NaN	NaN	NaN	NaN	NaN	NaN	NaN
310	1.55	NaN	NaN	NaN	NaN	NaN	NaN	NaN	NaN	NaN	NaN	NaN	NaN	-1.382	0.47	0.469	-1.38	0.353	0.463	-1.423	0.247	0.489	NaN	NaN	NaN	-1.323	0.025	0.472	NaN	NaN	NaN	-1.377	0.804	0.155	-1.301	0.66	0.122	NaN	NaN	NaN	NaN	NaN	NaN	NaN	NaN	NaN	NaN	NaN	NaN
311	1.555	NaN	NaN	NaN	NaN	NaN	NaN	NaN	NaN	NaN	NaN	NaN	NaN	-1.382	0.47	0.469	-1.38	0.353	0.463	-1.423	0.246	0.489	NaN	NaN	NaN	-1.323	0.025	0.472	NaN	NaN	NaN	-1.377	0.804	0.155	-1.301	0.66	0.122	NaN	NaN	NaN	NaN	NaN	NaN	NaN	NaN	NaN	NaN	NaN	NaN
312	1.56	NaN	NaN	NaN	NaN	NaN	NaN	NaN	NaN	NaN	NaN	NaN	NaN	-1.382	0.47	0.469	-1.38	0.353	0.463	-1.423	0.246	0.489	NaN	NaN	NaN	-1.323	0.025	0.472	NaN	NaN	NaN	-1.377	0.804	0.155	-1.301	0.66	0.122	NaN	NaN	NaN	NaN	NaN	NaN	NaN	NaN	NaN	NaN	NaN	NaN
313	1.565	NaN	NaN	NaN	NaN	NaN	NaN	NaN	NaN	NaN	NaN	NaN	NaN	-1.382	0.47	0.469	-1.38	0.353	0.463	-1.423	0.246	0.489	NaN	NaN	NaN	-1.323	0.025	0.472	NaN	NaN	NaN	-1.376	0.804	0.155	-1.302	0.66	0.122	NaN	NaN	NaN	NaN	NaN	NaN	NaN	NaN	NaN	NaN	NaN	NaN
314	1.57	NaN	NaN	NaN	NaN	NaN	NaN	NaN	NaN	NaN	NaN	NaN	NaN	-1.382	0.47	0.469	-1.38	0.353	0.463	-1.423	0.246	0.489	NaN	NaN	NaN	-1.323	0.025	0.472	NaN	NaN	NaN	-1.376	0.804	0.155	-1.302	0.66	0.122	NaN	NaN	NaN	NaN	NaN	NaN	NaN	NaN	NaN	NaN	NaN	NaN
315	1.575	NaN	NaN	NaN	NaN	NaN	NaN	NaN	NaN	NaN	NaN	NaN	NaN	-1.382	0.47	0.469	-1.38	0.353	0.463	-1.423	0.246	0.489	NaN	NaN	NaN	-1.323	0.025	0.472	NaN	NaN	NaN	-1.376	0.804	0.156	-1.302	0.661	0.122	NaN	NaN	NaN	NaN	NaN	NaN	NaN	NaN	NaN	NaN	NaN	NaN
316	1.58	NaN	NaN	NaN	NaN	NaN	NaN	NaN	NaN	NaN	NaN	NaN	NaN	-1.382	0.47	0.47	-1.38	0.353	0.463	-1.423	0.246	0.489	NaN	NaN	NaN	-1.323	0.025	0.472	NaN	NaN	NaN	-1.376	0.804	0.156	-1.302	0.661	0.122	NaN	NaN	NaN	NaN	NaN	NaN	NaN	NaN	NaN	NaN	NaN	NaN
317	1.585	NaN	NaN	NaN	NaN	NaN	NaN	NaN	NaN	NaN	NaN	NaN	NaN	-1.382	0.47	0.47	-1.38	0.353	0.463	-1.423	0.246	0.489	NaN	NaN	NaN	-1.323	0.025	0.472	NaN	NaN	NaN	-1.376	0.804	0.156	-1.302	0.661	0.122	NaN	NaN	NaN	NaN	NaN	NaN	NaN	NaN	NaN	NaN	NaN	NaN
318	1.59	NaN	NaN	NaN	NaN	NaN	NaN	NaN	NaN	NaN	NaN	NaN	NaN	-1.382	0.47	0.47	-1.38	0.353	0.463	-1.423	0.246	0.489	NaN	NaN	NaN	-1.323	0.025	0.472	NaN	NaN	NaN	-1.376	0.804	0.156	-1.302	0.661	0.122	NaN	NaN	NaN	NaN	NaN	NaN	NaN	NaN	NaN	NaN	NaN	NaN
319	1.595	NaN	NaN	NaN	NaN	NaN	NaN	NaN	NaN	NaN	NaN	NaN	NaN	-1.383	0.47	0.47	-1.38	0.353	0.463	-1.423	0.246	0.489	NaN	NaN	NaN	-1.323	0.025	0.472	NaN	NaN	NaN	-1.376	0.804	0.156	-1.302	0.661	0.122	NaN	NaN	NaN	NaN	NaN	NaN	NaN	NaN	NaN	NaN	NaN	NaN
320	1.6	NaN	NaN	NaN	NaN	NaN	NaN	NaN	NaN	NaN	NaN	NaN	NaN	-1.383	0.47	0.47	-1.38	0.353	0.463	-1.423	0.246	0.489	NaN	NaN	NaN	-1.323	0.025	0.472	NaN	NaN	NaN	-1.376	0.804	0.156	-1.308	0.667	0.119	NaN	NaN	NaN	NaN	NaN	NaN	NaN	NaN	NaN	NaN	NaN	NaN
321	1.605	NaN	NaN	NaN	NaN	NaN	NaN	NaN	NaN	NaN	NaN	NaN	NaN	-1.383	0.47	0.47	-1.38	0.353	0.463	-1.423	0.246	0.489	NaN	NaN	NaN	-1.323	0.025	0.472	NaN	NaN	NaN	-1.376	0.804	0.156	-1.322	0.682	0.113	NaN	NaN	NaN	NaN	NaN	NaN	NaN	NaN	NaN	NaN	NaN	NaN
322	1.61	NaN	NaN	NaN	NaN	NaN	NaN	NaN	NaN	NaN	NaN	NaN	NaN	-1.383	0.47	0.47	-1.38	0.353	0.463	-1.423	0.246	0.489	NaN	NaN	NaN	-1.323	0.025	0.472	NaN	NaN	NaN	-1.376	0.804	0.156	-1.325	0.686	0.111	NaN	NaN	NaN	NaN	NaN	NaN	NaN	NaN	NaN	NaN	NaN	NaN
323	1.615	NaN	NaN	NaN	NaN	NaN	NaN	NaN	NaN	NaN	NaN	NaN	NaN	-1.383	0.47	0.47	-1.38	0.353	0.463	-1.423	0.245	0.489	NaN	NaN	NaN	-1.323	0.025	0.472	NaN	NaN	NaN	-1.376	0.804	0.156	-1.326	0.687	0.111	NaN	NaN	NaN	NaN	NaN	NaN	NaN	NaN	NaN	NaN	NaN	NaN
324	1.62	NaN	NaN	NaN	NaN	NaN	NaN	NaN	NaN	NaN	NaN	NaN	NaN	-1.383	0.47	0.47	-1.381	0.353	0.463	-1.423	0.245	0.489	NaN	NaN	NaN	-1.323	0.025	0.472	NaN	NaN	NaN	-1.377	0.804	0.156	-1.326	0.687	0.111	NaN	NaN	NaN	NaN	NaN	NaN	NaN	NaN	NaN	NaN	NaN	NaN
325	1.625	NaN	NaN	NaN	NaN	NaN	NaN	NaN	NaN	NaN	NaN	NaN	NaN	-1.383	0.47	0.47	-1.38	0.353	0.463	-1.423	0.245	0.489	NaN	NaN	NaN	-1.323	0.025	0.472	NaN	NaN	NaN	-1.377	0.804	0.156	-1.326	0.687	0.111	NaN	NaN	NaN	NaN	NaN	NaN	NaN	NaN	NaN	NaN	NaN	NaN
326	1.63	NaN	NaN	NaN	NaN	NaN	NaN	NaN	NaN	NaN	NaN	NaN	NaN	-1.383	0.47	0.47	-1.38	0.353	0.464	-1.423	0.245	0.489	NaN	NaN	NaN	-1.323	0.025	0.472	NaN	NaN	NaN	-1.377	0.804	0.156	-1.326	0.687	0.111	NaN	NaN	NaN	NaN	NaN	NaN	NaN	NaN	NaN	NaN	NaN	NaN
327	1.635	NaN	NaN	NaN	NaN	NaN	NaN	NaN	NaN	NaN	NaN	NaN	NaN	-1.383	0.47	0.47	-1.38	0.353	0.464	-1.423	0.245	0.489	NaN	NaN	NaN	-1.323	0.025	0.472	NaN	NaN	NaN	-1.377	0.804	0.157	-1.326	0.687	0.111	NaN	NaN	NaN	NaN	NaN	NaN	NaN	NaN	NaN	NaN	NaN	NaN
328	1.64	NaN	NaN	NaN	NaN	NaN	NaN	NaN	NaN	NaN	NaN	NaN	NaN	-1.383	0.47	0.47	-1.381	0.353	0.464	-1.423	0.245	0.489	NaN	NaN	NaN	-1.323	0.025	0.472	NaN	NaN	NaN	-1.377	0.804	0.157	-1.326	0.687	0.111	NaN	NaN	NaN	NaN	NaN	NaN	NaN	NaN	NaN	NaN	NaN	NaN
329	1.645	NaN	NaN	NaN	NaN	NaN	NaN	NaN	NaN	NaN	NaN	NaN	NaN	-1.383	0.47	0.47	-1.381	0.353	0.464	-1.423	0.245	0.489	NaN	NaN	NaN	-1.323	0.025	0.472	NaN	NaN	NaN	-1.377	0.804	0.157	-1.326	0.687	0.111	NaN	NaN	NaN	NaN	NaN	NaN	NaN	NaN	NaN	NaN	NaN	NaN
330	1.65	NaN	NaN	NaN	NaN	NaN	NaN	NaN	NaN	NaN	NaN	NaN	NaN	-1.383	0.47	0.47	-1.381	0.353	0.464	-1.423	0.245	0.489	NaN	NaN	NaN	-1.323	0.025	0.472	NaN	NaN	NaN	-1.377	0.804	0.157	-1.326	0.687	0.111	NaN	NaN	NaN	NaN	NaN	NaN	NaN	NaN	NaN	NaN	NaN	NaN
331	1.655	NaN	NaN	NaN	NaN	NaN	NaN	NaN	NaN	NaN	NaN	NaN	NaN	-1.383	0.47	0.47	-1.381	0.353	0.464	-1.423	0.245	0.489	NaN	NaN	NaN	-1.323	0.025	0.472	NaN	NaN	NaN	-1.377	0.804	0.157	-1.326	0.688	0.111	NaN	NaN	NaN	NaN	NaN	NaN	NaN	NaN	NaN	NaN	NaN	NaN
332	1.66	NaN	NaN	NaN	NaN	NaN	NaN	NaN	NaN	NaN	NaN	NaN	NaN	-1.383	0.47	0.47	-1.381	0.353	0.464	-1.423	0.245	0.489	NaN	NaN	NaN	-1.323	0.025	0.472	NaN	NaN	NaN	-1.377	0.804	0.157	-1.326	0.688	0.112	NaN	NaN	NaN	NaN	NaN	NaN	NaN	NaN	NaN	NaN	NaN	NaN
333	1.665	NaN	NaN	NaN	NaN	NaN	NaN	NaN	NaN	NaN	NaN	NaN	NaN	-1.383	0.47	0.47	-1.381	0.353	0.464	-1.423	0.245	0.489	NaN	NaN	NaN	-1.323	0.025	0.472	NaN	NaN	NaN	-1.377	0.804	0.157	-1.326	0.688	0.112	NaN	NaN	NaN	NaN	NaN	NaN	NaN	NaN	NaN	NaN	NaN	NaN
334	1.67	NaN	NaN	NaN	NaN	NaN	NaN	NaN	NaN	NaN	NaN	NaN	NaN	-1.383	0.47	0.47	-1.381	0.353	0.464	-1.423	0.245	0.489	NaN	NaN	NaN	-1.323	0.025	0.472	NaN	NaN	NaN	-1.377	0.804	0.157	-1.327	0.688	0.112	NaN	NaN	NaN	NaN	NaN	NaN	NaN	NaN	NaN	NaN	NaN	NaN
335	1.675	NaN	NaN	NaN	NaN	NaN	NaN	NaN	NaN	NaN	NaN	NaN	NaN	-1.383	0.47	0.471	-1.381	0.353	0.464	-1.423	0.245	0.489	NaN	NaN	NaN	-1.323	0.025	0.472	NaN	NaN	NaN	-1.377	0.804	0.157	-1.327	0.688	0.112	NaN	NaN	NaN	NaN	NaN	NaN	NaN	NaN	NaN	NaN	NaN	NaN
336	1.68	NaN	NaN	NaN	NaN	NaN	NaN	NaN	NaN	NaN	NaN	NaN	NaN	-1.383	0.47	0.471	-1.381	0.353	0.464	-1.423	0.245	0.489	NaN	NaN	NaN	-1.323	0.025	0.472	NaN	NaN	NaN	-1.377	0.804	0.157	-1.327	0.688	0.112	NaN	NaN	NaN	NaN	NaN	NaN	NaN	NaN	NaN	NaN	NaN	NaN
337	1.685	NaN	NaN	NaN	NaN	NaN	NaN	NaN	NaN	NaN	NaN	NaN	NaN	-1.383	0.47	0.471	-1.381	0.353	0.464	-1.423	0.245	0.489	NaN	NaN	NaN	-1.323	0.025	0.472	NaN	NaN	NaN	-1.377	0.804	0.157	-1.327	0.688	0.112	NaN	NaN	NaN	NaN	NaN	NaN	NaN	NaN	NaN	NaN	NaN	NaN
338	1.69	NaN	NaN	NaN	NaN	NaN	NaN	NaN	NaN	NaN	NaN	NaN	NaN	-1.383	0.47	0.471	-1.381	0.353	0.464	-1.423	0.245	0.489	NaN	NaN	NaN	-1.323	0.025	0.472	NaN	NaN	NaN	-1.377	0.804	0.157	-1.327	0.688	0.112	NaN	NaN	NaN	NaN	NaN	NaN	NaN	NaN	NaN	NaN	NaN	NaN
339	1.695	NaN	NaN	NaN	NaN	NaN	NaN	NaN	NaN	NaN	NaN	NaN	NaN	-1.383	0.47	0.471	-1.381	0.353	0.464	-1.423	0.245	0.489	NaN	NaN	NaN	-1.323	0.025	0.472	NaN	NaN	NaN	-1.377	0.804	0.157	-1.327	0.688	0.112	NaN	NaN	NaN	NaN	NaN	NaN	NaN	NaN	NaN	NaN	NaN	NaN
340	1.7	NaN	NaN	NaN	NaN	NaN	NaN	NaN	NaN	NaN	NaN	NaN	NaN	-1.383	0.47	0.471	-1.381	0.353	0.464	-1.423	0.245	0.489	NaN	NaN	NaN	-1.323	0.025	0.472	NaN	NaN	NaN	-1.377	0.804	0.158	-1.327	0.688	0.112	NaN	NaN	NaN	NaN	NaN	NaN	NaN	NaN	NaN	NaN	NaN	NaN
341	1.705	NaN	NaN	NaN	NaN	NaN	NaN	NaN	NaN	NaN	NaN	NaN	NaN	-1.383	0.47	0.471	-1.381	0.353	0.464	-1.423	0.245	0.489	NaN	NaN	NaN	-1.323	0.025	0.472	NaN	NaN	NaN	-1.377	0.804	0.158	-1.327	0.688	0.112	NaN	NaN	NaN	NaN	NaN	NaN	NaN	NaN	NaN	NaN	NaN	NaN
342	1.71	NaN	NaN	NaN	NaN	NaN	NaN	NaN	NaN	NaN	NaN	NaN	NaN	-1.383	0.47	0.471	-1.381	0.353	0.464	-1.423	0.245	0.489	NaN	NaN	NaN	-1.323	0.025	0.472	NaN	NaN	NaN	-1.377	0.804	0.158	-1.327	0.688	0.112	NaN	NaN	NaN	NaN	NaN	NaN	NaN	NaN	NaN	NaN	NaN	NaN
343	1.715	NaN	NaN	NaN	NaN	NaN	NaN	NaN	NaN	NaN	NaN	NaN	NaN	-1.383	0.47	0.471	-1.381	0.353	0.464	-1.422	0.245	0.489	NaN	NaN	NaN	-1.323	0.025	0.472	NaN	NaN	NaN	-1.377	0.804	0.158	-1.327	0.688	0.112	NaN	NaN	NaN	NaN	NaN	NaN	NaN	NaN	NaN	NaN	NaN	NaN
344	1.72	NaN	NaN	NaN	NaN	NaN	NaN	NaN	NaN	NaN	NaN	NaN	NaN	-1.383	0.47	0.471	-1.381	0.353	0.464	-1.422	0.245	0.489	NaN	NaN	NaN	-1.323	0.025	0.472	NaN	NaN	NaN	-1.377	0.804	0.158	-1.327	0.688	0.113	NaN	NaN	NaN	NaN	NaN	NaN	NaN	NaN	NaN	NaN	NaN	NaN
345	1.725	NaN	NaN	NaN	NaN	NaN	NaN	NaN	NaN	NaN	-1.42	0.623	0.542	-1.383	0.47	0.471	-1.381	0.353	0.464	-1.422	0.245	0.49	NaN	NaN	NaN	-1.323	0.025	0.472	NaN	NaN	NaN	-1.377	0.803	0.158	-1.327	0.688	0.113	NaN	NaN	NaN	NaN	NaN	NaN	NaN	NaN	NaN	NaN	NaN	NaN
346	1.73	NaN	NaN	NaN	NaN	NaN	NaN	NaN	NaN	NaN	-1.421	0.623	0.542	-1.383	0.47	0.471	-1.381	0.353	0.464	-1.423	0.245	0.49	NaN	NaN	NaN	-1.323	0.025	0.472	NaN	NaN	NaN	-1.377	0.804	0.158	-1.327	0.688	0.113	NaN	NaN	NaN	NaN	NaN	NaN	NaN	NaN	NaN	NaN	NaN	NaN
347	1.735	NaN	NaN	NaN	NaN	NaN	NaN	NaN	NaN	NaN	-1.421	0.623	0.542	-1.383	0.47	0.471	-1.381	0.353	0.464	-1.423	0.245	0.49	NaN	NaN	NaN	-1.323	0.025	0.472	NaN	NaN	NaN	-1.377	0.804	0.159	-1.327	0.688	0.113	NaN	NaN	NaN	NaN	NaN	NaN	NaN	NaN	NaN	NaN	NaN	NaN
348	1.74	NaN	NaN	NaN	NaN	NaN	NaN	NaN	NaN	NaN	-1.421	0.622	0.542	-1.383	0.47	0.471	-1.381	0.353	0.464	-1.423	0.245	0.49	NaN	NaN	NaN	-1.323	0.025	0.472	NaN	NaN	NaN	-1.377	0.804	0.159	-1.327	0.688	0.113	NaN	NaN	NaN	NaN	NaN	NaN	NaN	NaN	NaN	NaN	NaN	NaN
349	1.745	NaN	NaN	NaN	NaN	NaN	NaN	NaN	NaN	NaN	-1.421	0.622	0.542	-1.383	0.47	0.472	-1.381	0.353	0.464	-1.423	0.245	0.49	NaN	NaN	NaN	-1.323	0.025	0.472	NaN	NaN	NaN	-1.377	0.804	0.159	-1.327	0.688	0.113	NaN	NaN	NaN	NaN	NaN	NaN	NaN	NaN	NaN	NaN	NaN	NaN
350	1.75	NaN	NaN	NaN	NaN	NaN	NaN	NaN	NaN	NaN	-1.421	0.622	0.543	-1.383	0.47	0.472	-1.381	0.353	0.464	-1.423	0.245	0.49	NaN	NaN	NaN	-1.323	0.025	0.472	NaN	NaN	NaN	-1.377	0.804	0.159	-1.327	0.688	0.113	NaN	NaN	NaN	NaN	NaN	NaN	NaN	NaN	NaN	NaN	NaN	NaN
351	1.755	NaN	NaN	NaN	NaN	NaN	NaN	NaN	NaN	NaN	-1.421	0.623	0.543	-1.383	0.47	0.472	-1.381	0.353	0.464	-1.423	0.245	0.49	NaN	NaN	NaN	-1.323	0.025	0.472	NaN	NaN	NaN	NaN	NaN	NaN	-1.327	0.688	0.113	NaN	NaN	NaN	NaN	NaN	NaN	NaN	NaN	NaN	NaN	NaN	NaN
352	1.76	NaN	NaN	NaN	NaN	NaN	NaN	NaN	NaN	NaN	-1.421	0.622	0.543	-1.383	0.47	0.472	-1.381	0.353	0.464	-1.423	0.245	0.49	NaN	NaN	NaN	-1.323	0.025	0.472	NaN	NaN	NaN	NaN	NaN	NaN	-1.331	0.692	0.116	NaN	NaN	NaN	NaN	NaN	NaN	NaN	NaN	NaN	NaN	NaN	NaN
353	1.765	NaN	NaN	NaN	NaN	NaN	NaN	NaN	NaN	NaN	-1.421	0.622	0.543	-1.383	0.47	0.472	-1.381	0.353	0.464	-1.423	0.245	0.49	NaN	NaN	NaN	-1.323	0.025	0.472	NaN	NaN	NaN	NaN	NaN	NaN	-1.34	0.7	0.123	NaN	NaN	NaN	NaN	NaN	NaN	NaN	NaN	NaN	NaN	NaN	NaN
354	1.77	NaN	NaN	NaN	NaN	NaN	NaN	NaN	NaN	NaN	-1.421	0.622	0.543	-1.383	0.47	0.472	-1.381	0.353	0.464	-1.423	0.245	0.49	NaN	NaN	NaN	-1.323	0.025	0.472	NaN	NaN	NaN	NaN	NaN	NaN	-1.342	0.702	0.125	NaN	NaN	NaN	NaN	NaN	NaN	NaN	NaN	NaN	NaN	NaN	NaN
355	1.775	NaN	NaN	NaN	NaN	NaN	NaN	NaN	NaN	NaN	-1.421	0.622	0.543	-1.383	0.47	0.472	-1.381	0.353	0.464	-1.423	0.244	0.491	NaN	NaN	NaN	-1.323	0.025	0.472	NaN	NaN	NaN	NaN	NaN	NaN	-1.343	0.702	0.125	NaN	NaN	NaN	NaN	NaN	NaN	NaN	NaN	NaN	NaN	NaN	NaN
356	1.78	NaN	NaN	NaN	NaN	NaN	NaN	NaN	NaN	NaN	-1.421	0.622	0.543	-1.383	0.469	0.472	-1.381	0.353	0.464	-1.423	0.244	0.491	NaN	NaN	NaN	-1.323	0.025	0.472	NaN	NaN	NaN	NaN	NaN	NaN	-1.343	0.702	0.126	NaN	NaN	NaN	NaN	NaN	NaN	NaN	NaN	NaN	NaN	NaN	NaN
357	1.785	NaN	NaN	NaN	NaN	NaN	NaN	NaN	NaN	NaN	-1.421	0.622	0.543	-1.383	0.469	0.472	-1.381	0.353	0.464	-1.423	0.244	0.491	NaN	NaN	NaN	-1.323	0.025	0.472	NaN	NaN	NaN	NaN	NaN	NaN	-1.343	0.702	0.126	NaN	NaN	NaN	NaN	NaN	NaN	NaN	NaN	NaN	NaN	NaN	NaN
358	1.79	NaN	NaN	NaN	NaN	NaN	NaN	NaN	NaN	NaN	-1.421	0.622	0.543	-1.383	0.47	0.472	-1.381	0.353	0.465	-1.423	0.244	0.491	NaN	NaN	NaN	-1.323	0.025	0.472	NaN	NaN	NaN	-1.378	0.804	0.159	-1.343	0.702	0.126	NaN	NaN	NaN	NaN	NaN	NaN	NaN	NaN	NaN	NaN	NaN	NaN
359	1.795	NaN	NaN	NaN	NaN	NaN	NaN	NaN	NaN	NaN	-1.421	0.622	0.543	-1.383	0.47	0.472	-1.381	0.353	0.465	-1.423	0.244	0.491	NaN	NaN	NaN	-1.323	0.025	0.472	NaN	NaN	NaN	-1.379	0.804	0.16	-1.343	0.702	0.126	NaN	NaN	NaN	NaN	NaN	NaN	NaN	NaN	NaN	NaN	NaN	NaN
360	1.8	NaN	NaN	NaN	NaN	NaN	NaN	NaN	NaN	NaN	-1.421	0.622	0.544	-1.383	0.47	0.472	-1.381	0.353	0.465	-1.423	0.244	0.491	NaN	NaN	NaN	-1.323	0.025	0.472	NaN	NaN	NaN	-1.379	0.804	0.16	-1.343	0.702	0.126	NaN	NaN	NaN	NaN	NaN	NaN	NaN	NaN	NaN	NaN	NaN	NaN
361	1.805	NaN	NaN	NaN	NaN	NaN	NaN	NaN	NaN	NaN	-1.421	0.622	0.544	-1.383	0.47	0.472	-1.381	0.353	0.465	-1.423	0.244	0.491	NaN	NaN	NaN	-1.323	0.025	0.472	NaN	NaN	NaN	-1.379	0.804	0.16	-1.343	0.702	0.126	NaN	NaN	NaN	NaN	NaN	NaN	NaN	NaN	NaN	NaN	NaN	NaN
362	1.81	NaN	NaN	NaN	NaN	NaN	NaN	NaN	NaN	NaN	-1.421	0.622	0.544	-1.383	0.47	0.473	-1.382	0.353	0.465	-1.423	0.244	0.491	NaN	NaN	NaN	-1.323	0.025	0.472	NaN	NaN	NaN	-1.379	0.804	0.16	-1.343	0.702	0.127	NaN	NaN	NaN	NaN	NaN	NaN	NaN	NaN	NaN	NaN	NaN	NaN
363	1.815	NaN	NaN	NaN	NaN	NaN	NaN	NaN	NaN	NaN	-1.421	0.622	0.544	-1.384	0.47	0.473	-1.382	0.352	0.465	-1.423	0.244	0.491	NaN	NaN	NaN	-1.323	0.025	0.472	NaN	NaN	NaN	-1.379	0.804	0.16	-1.343	0.702	0.127	NaN	NaN	NaN	NaN	NaN	NaN	NaN	NaN	NaN	NaN	NaN	NaN
364	1.82	NaN	NaN	NaN	NaN	NaN	NaN	NaN	NaN	NaN	-1.421	0.622	0.544	-1.384	0.47	0.473	-1.382	0.352	0.465	-1.423	0.244	0.491	NaN	NaN	NaN	-1.323	0.025	0.472	NaN	NaN	NaN	-1.379	0.804	0.16	-1.343	0.702	0.127	NaN	NaN	NaN	NaN	NaN	NaN	NaN	NaN	NaN	NaN	NaN	NaN
365	1.825	NaN	NaN	NaN	NaN	NaN	NaN	NaN	NaN	NaN	-1.421	0.622	0.544	-1.384	0.47	0.473	-1.382	0.352	0.465	-1.423	0.244	0.491	NaN	NaN	NaN	-1.323	0.025	0.472	NaN	NaN	NaN	-1.379	0.804	0.16	-1.343	0.702	0.127	NaN	NaN	NaN	NaN	NaN	NaN	NaN	NaN	NaN	NaN	NaN	NaN
366	1.83	NaN	NaN	NaN	NaN	NaN	NaN	NaN	NaN	NaN	-1.421	0.622	0.544	-1.384	0.47	0.473	-1.382	0.352	0.465	-1.423	0.244	0.491	NaN	NaN	NaN	-1.323	0.025	0.472	NaN	NaN	NaN	-1.379	0.804	0.16	-1.343	0.702	0.127	NaN	NaN	NaN	NaN	NaN	NaN	NaN	NaN	NaN	NaN	NaN	NaN
367	1.835	NaN	NaN	NaN	NaN	NaN	NaN	NaN	NaN	NaN	-1.421	0.622	0.544	-1.384	0.47	0.473	-1.382	0.352	0.465	-1.424	0.244	0.491	NaN	NaN	NaN	-1.323	0.025	0.472	NaN	NaN	NaN	-1.379	0.804	0.161	-1.343	0.702	0.127	NaN	NaN	NaN	NaN	NaN	NaN	NaN	NaN	NaN	NaN	NaN	NaN
368	1.84	NaN	NaN	NaN	NaN	NaN	NaN	NaN	NaN	NaN	-1.421	0.622	0.544	-1.384	0.47	0.473	-1.382	0.352	0.465	-1.424	0.244	0.491	NaN	NaN	NaN	-1.323	0.025	0.472	NaN	NaN	NaN	-1.379	0.804	0.161	-1.343	0.702	0.127	NaN	NaN	NaN	NaN	NaN	NaN	NaN	NaN	NaN	NaN	NaN	NaN
369	1.845	NaN	NaN	NaN	NaN	NaN	NaN	NaN	NaN	NaN	-1.421	0.622	0.544	-1.384	0.47	0.473	-1.382	0.352	0.465	-1.424	0.244	0.491	NaN	NaN	NaN	-1.323	0.025	0.472	NaN	NaN	NaN	-1.378	0.803	0.161	-1.343	0.702	0.127	NaN	NaN	NaN	NaN	NaN	NaN	NaN	NaN	NaN	NaN	NaN	NaN
370	1.85	NaN	NaN	NaN	NaN	NaN	NaN	NaN	NaN	NaN	-1.421	0.622	0.544	-1.384	0.47	0.473	-1.382	0.352	0.465	-1.424	0.244	0.491	NaN	NaN	NaN	-1.323	0.025	0.472	NaN	NaN	NaN	NaN	NaN	NaN	-1.343	0.702	0.127	NaN	NaN	NaN	NaN	NaN	NaN	NaN	NaN	NaN	NaN	NaN	NaN
371	1.855	NaN	NaN	NaN	NaN	NaN	NaN	NaN	NaN	NaN	-1.421	0.622	0.544	-1.384	0.47	0.473	-1.382	0.352	0.465	-1.424	0.244	0.491	NaN	NaN	NaN	-1.323	0.025	0.472	NaN	NaN	NaN	NaN	NaN	NaN	-1.343	0.702	0.127	NaN	NaN	NaN	NaN	NaN	NaN	NaN	NaN	NaN	NaN	NaN	NaN
372	1.86	NaN	NaN	NaN	NaN	NaN	NaN	NaN	NaN	NaN	-1.422	0.622	0.544	-1.384	0.47	0.473	-1.382	0.352	0.465	-1.424	0.244	0.491	NaN	NaN	NaN	-1.323	0.025	0.472	NaN	NaN	NaN	-1.379	0.803	0.162	-1.343	0.702	0.127	NaN	NaN	NaN	NaN	NaN	NaN	NaN	NaN	NaN	NaN	NaN	NaN
373	1.865	NaN	NaN	NaN	NaN	NaN	NaN	NaN	NaN	NaN	-1.422	0.622	0.544	-1.384	0.47	0.473	-1.382	0.352	0.465	-1.424	0.244	0.491	NaN	NaN	NaN	-1.323	0.025	0.472	NaN	NaN	NaN	-1.379	0.803	0.162	-1.343	0.702	0.127	NaN	NaN	NaN	NaN	NaN	NaN	NaN	NaN	NaN	NaN	NaN	NaN
374	1.87	NaN	NaN	NaN	NaN	NaN	NaN	NaN	NaN	NaN	-1.422	0.622	0.544	-1.384	0.47	0.473	-1.381	0.351	0.465	-1.424	0.244	0.492	NaN	NaN	NaN	-1.323	0.025	0.472	NaN	NaN	NaN	-1.379	0.804	0.162	-1.343	0.702	0.127	NaN	NaN	NaN	NaN	NaN	NaN	NaN	NaN	NaN	NaN	NaN	NaN
375	1.875	NaN	NaN	NaN	NaN	NaN	NaN	NaN	NaN	NaN	-1.422	0.623	0.545	-1.384	0.47	0.473	-1.382	0.352	0.465	-1.424	0.243	0.492	NaN	NaN	NaN	-1.323	0.025	0.472	NaN	NaN	NaN	-1.379	0.804	0.162	-1.343	0.702	0.127	NaN	NaN	NaN	NaN	NaN	NaN	NaN	NaN	NaN	NaN	NaN	NaN
376	1.88	NaN	NaN	NaN	NaN	NaN	NaN	NaN	NaN	NaN	-1.422	0.623	0.545	-1.384	0.47	0.473	-1.381	0.351	0.465	-1.424	0.243	0.492	NaN	NaN	NaN	-1.323	0.025	0.472	NaN	NaN	NaN	-1.379	0.804	0.162	-1.34	0.698	0.124	NaN	NaN	NaN	NaN	NaN	NaN	NaN	NaN	NaN	NaN	NaN	NaN
377	1.885	NaN	NaN	NaN	NaN	NaN	NaN	NaN	NaN	NaN	-1.422	0.623	0.545	-1.384	0.47	0.473	-1.381	0.351	0.465	-1.424	0.243	0.492	NaN	NaN	NaN	-1.323	0.025	0.472	NaN	NaN	NaN	-1.38	0.804	0.162	-1.331	0.69	0.118	NaN	NaN	NaN	NaN	NaN	NaN	NaN	NaN	NaN	NaN	NaN	NaN
378	1.89	NaN	NaN	NaN	NaN	NaN	NaN	NaN	NaN	NaN	-1.422	0.623	0.545	-1.384	0.47	0.473	-1.382	0.351	0.465	-1.424	0.243	0.492	NaN	NaN	NaN	-1.323	0.025	0.472	NaN	NaN	NaN	-1.38	0.804	0.162	-1.333	0.692	0.119	NaN	NaN	NaN	NaN	NaN	NaN	NaN	NaN	NaN	NaN	NaN	NaN
379	1.895	NaN	NaN	NaN	NaN	NaN	NaN	NaN	NaN	NaN	-1.422	0.623	0.545	-1.384	0.47	0.474	-1.381	0.351	0.466	-1.424	0.243	0.492	NaN	NaN	NaN	-1.323	0.025	0.472	NaN	NaN	NaN	-1.38	0.804	0.162	-1.341	0.699	0.125	NaN	NaN	NaN	NaN	NaN	NaN	NaN	NaN	NaN	NaN	NaN	NaN
380	1.9	NaN	NaN	NaN	NaN	NaN	NaN	NaN	NaN	NaN	-1.422	0.623	0.546	-1.384	0.47	0.474	-1.381	0.351	0.466	-1.424	0.243	0.492	NaN	NaN	NaN	-1.323	0.025	0.472	NaN	NaN	NaN	-1.38	0.804	0.162	-1.343	0.701	0.127	NaN	NaN	NaN	NaN	NaN	NaN	NaN	NaN	NaN	NaN	NaN	NaN
381	1.905	NaN	NaN	NaN	NaN	NaN	NaN	NaN	NaN	NaN	-1.422	0.623	0.546	-1.385	0.47	0.474	-1.381	0.351	0.466	-1.424	0.243	0.492	NaN	NaN	NaN	-1.323	0.025	0.472	NaN	NaN	NaN	-1.38	0.804	0.162	-1.343	0.702	0.128	NaN	NaN	NaN	NaN	NaN	NaN	NaN	NaN	NaN	NaN	NaN	NaN
382	1.91	NaN	NaN	NaN	NaN	NaN	NaN	NaN	NaN	NaN	-1.422	0.623	0.546	-1.385	0.47	0.474	-1.381	0.351	0.466	-1.424	0.243	0.492	NaN	NaN	NaN	-1.323	0.025	0.472	NaN	NaN	NaN	-1.38	0.804	0.162	-1.344	0.702	0.128	NaN	NaN	NaN	NaN	NaN	NaN	NaN	NaN	NaN	NaN	NaN	NaN
383	1.915	NaN	NaN	NaN	NaN	NaN	NaN	NaN	NaN	NaN	-1.422	0.623	0.546	-1.385	0.47	0.474	-1.381	0.351	0.466	-1.424	0.243	0.492	NaN	NaN	NaN	-1.323	0.025	0.472	NaN	NaN	NaN	-1.38	0.804	0.162	-1.344	0.702	0.128	NaN	NaN	NaN	NaN	NaN	NaN	NaN	NaN	NaN	NaN	NaN	NaN
384	1.92	NaN	NaN	NaN	NaN	NaN	NaN	NaN	NaN	NaN	-1.422	0.623	0.546	-1.385	0.47	0.474	-1.382	0.351	0.466	-1.424	0.243	0.492	NaN	NaN	NaN	-1.323	0.025	0.472	NaN	NaN	NaN	-1.38	0.804	0.163	-1.344	0.702	0.128	NaN	NaN	NaN	NaN	NaN	NaN	NaN	NaN	NaN	NaN	NaN	NaN
385	1.925	NaN	NaN	NaN	NaN	NaN	NaN	NaN	NaN	NaN	-1.422	0.623	0.546	-1.385	0.47	0.474	-1.382	0.351	0.466	-1.424	0.243	0.492	NaN	NaN	NaN	-1.323	0.025	0.472	NaN	NaN	NaN	-1.38	0.804	0.163	-1.344	0.702	0.128	NaN	NaN	NaN	NaN	NaN	NaN	NaN	NaN	NaN	NaN	NaN	NaN
386	1.93	NaN	NaN	NaN	NaN	NaN	NaN	NaN	NaN	NaN	-1.422	0.623	0.546	-1.385	0.47	0.474	-1.382	0.35	0.466	-1.424	0.243	0.492	NaN	NaN	NaN	-1.323	0.025	0.472	NaN	NaN	NaN	-1.38	0.804	0.163	-1.344	0.702	0.128	NaN	NaN	NaN	NaN	NaN	NaN	NaN	NaN	NaN	NaN	NaN	NaN
387	1.935	NaN	NaN	NaN	NaN	NaN	NaN	NaN	NaN	NaN	-1.422	0.622	0.546	-1.385	0.47	0.474	-1.382	0.35	0.466	-1.424	0.243	0.492	NaN	NaN	NaN	-1.323	0.025	0.472	NaN	NaN	NaN	-1.38	0.804	0.163	-1.344	0.702	0.129	NaN	NaN	NaN	NaN	NaN	NaN	NaN	NaN	NaN	NaN	NaN	NaN
388	1.94	NaN	NaN	NaN	NaN	NaN	NaN	NaN	NaN	NaN	-1.422	0.622	0.546	-1.385	0.47	0.474	-1.382	0.351	0.467	-1.424	0.243	0.492	NaN	NaN	NaN	-1.323	0.025	0.472	NaN	NaN	NaN	-1.38	0.804	0.163	-1.344	0.702	0.129	NaN	NaN	NaN	NaN	NaN	NaN	NaN	NaN	NaN	NaN	NaN	NaN
389	1.945	NaN	NaN	NaN	NaN	NaN	NaN	NaN	NaN	NaN	-1.422	0.622	0.546	-1.385	0.47	0.474	-1.382	0.351	0.467	-1.424	0.243	0.492	NaN	NaN	NaN	-1.323	0.025	0.472	NaN	NaN	NaN	-1.38	0.804	0.163	-1.344	0.702	0.129	NaN	NaN	NaN	NaN	NaN	NaN	NaN	NaN	NaN	NaN	NaN	NaN
390	1.95	NaN	NaN	NaN	NaN	NaN	NaN	NaN	NaN	NaN	-1.422	0.622	0.546	-1.385	0.47	0.475	-1.383	0.352	0.467	-1.424	0.243	0.492	NaN	NaN	NaN	-1.323	0.025	0.472	NaN	NaN	NaN	-1.38	0.804	0.163	-1.344	0.702	0.129	NaN	NaN	NaN	NaN	NaN	NaN	NaN	NaN	NaN	NaN	NaN	NaN
391	1.955	NaN	NaN	NaN	NaN	NaN	NaN	NaN	NaN	NaN	-1.422	0.622	0.546	-1.385	0.47	0.475	-1.385	0.354	0.468	-1.424	0.243	0.492	NaN	NaN	NaN	-1.323	0.025	0.472	NaN	NaN	NaN	-1.38	0.804	0.163	-1.344	0.702	0.129	NaN	NaN	NaN	NaN	NaN	NaN	NaN	NaN	NaN	NaN	NaN	NaN
392	1.96	NaN	NaN	NaN	NaN	NaN	NaN	NaN	NaN	NaN	-1.422	0.622	0.546	-1.385	0.47	0.475	-1.384	0.354	0.468	-1.424	0.243	0.492	NaN	NaN	NaN	-1.323	0.025	0.472	NaN	NaN	NaN	-1.38	0.803	0.164	-1.344	0.702	0.129	NaN	NaN	NaN	NaN	NaN	NaN	NaN	NaN	NaN	NaN	NaN	NaN
393	1.965	NaN	NaN	NaN	NaN	NaN	NaN	NaN	NaN	NaN	-1.422	0.622	0.546	-1.385	0.47	0.475	-1.383	0.352	0.468	-1.424	0.243	0.492	NaN	NaN	NaN	-1.323	0.025	0.472	NaN	NaN	NaN	-1.38	0.803	0.164	-1.344	0.701	0.129	NaN	NaN	NaN	NaN	NaN	NaN	NaN	NaN	NaN	NaN	NaN	NaN
394	1.97	NaN	NaN	NaN	NaN	NaN	NaN	NaN	NaN	NaN	-1.422	0.622	0.546	-1.385	0.47	0.475	-1.383	0.351	0.467	-1.424	0.243	0.492	NaN	NaN	NaN	-1.323	0.025	0.472	NaN	NaN	NaN	-1.38	0.803	0.164	-1.344	0.701	0.129	NaN	NaN	NaN	NaN	NaN	NaN	NaN	NaN	NaN	NaN	NaN	NaN
395	1.975	NaN	NaN	NaN	NaN	NaN	NaN	NaN	NaN	NaN	-1.422	0.622	0.546	-1.386	0.47	0.475	-1.383	0.351	0.467	-1.424	0.243	0.492	NaN	NaN	NaN	-1.323	0.025	0.472	NaN	NaN	NaN	-1.381	0.803	0.164	-1.344	0.701	0.129	NaN	NaN	NaN	NaN	NaN	NaN	NaN	NaN	NaN	NaN	NaN	NaN
396	1.98	NaN	NaN	NaN	NaN	NaN	NaN	NaN	NaN	NaN	-1.422	0.622	0.546	-1.386	0.47	0.475	-1.383	0.351	0.467	-1.424	0.243	0.492	NaN	NaN	NaN	-1.323	0.025	0.472	NaN	NaN	NaN	-1.381	0.804	0.164	-1.344	0.701	0.129	NaN	NaN	NaN	NaN	NaN	NaN	NaN	NaN	NaN	NaN	NaN	NaN
397	1.985	NaN	NaN	NaN	NaN	NaN	NaN	NaN	NaN	NaN	-1.422	0.622	0.547	-1.386	0.47	0.475	-1.383	0.351	0.468	-1.424	0.243	0.492	NaN	NaN	NaN	-1.323	0.025	0.472	NaN	NaN	NaN	-1.381	0.804	0.164	-1.344	0.701	0.129	NaN	NaN	NaN	NaN	NaN	NaN	NaN	NaN	NaN	NaN	NaN	NaN
398	1.99	NaN	NaN	NaN	NaN	NaN	NaN	NaN	NaN	NaN	-1.422	0.622	0.547	-1.386	0.47	0.475	-1.383	0.351	0.468	-1.424	0.244	0.492	NaN	NaN	NaN	-1.323	0.025	0.472	NaN	NaN	NaN	-1.381	0.804	0.164	-1.344	0.701	0.129	NaN	NaN	NaN	NaN	NaN	NaN	NaN	NaN	NaN	NaN	NaN	NaN
399	1.995	NaN	NaN	NaN	NaN	NaN	NaN	NaN	NaN	NaN	-1.422	0.622	0.547	-1.385	0.47	0.475	-1.383	0.351	0.468	-1.424	0.243	0.492	NaN	NaN	NaN	-1.323	0.025	0.472	NaN	NaN	NaN	-1.382	0.804	0.164	-1.344	0.701	0.13	NaN	NaN	NaN	NaN	NaN	NaN	NaN	NaN	NaN	NaN	NaN	NaN
400	2	NaN	NaN	NaN	NaN	NaN	NaN	NaN	NaN	NaN	-1.422	0.622	0.547	-1.385	0.47	0.475	-1.383	0.351	0.468	-1.424	0.243	0.492	NaN	NaN	NaN	-1.323	0.025	0.472	NaN	NaN	NaN	-1.382	0.804	0.164	-1.344	0.701	0.13	NaN	NaN	NaN	NaN	NaN	NaN	NaN	NaN	NaN	NaN	NaN	NaN
401	2.005	NaN	NaN	NaN	NaN	NaN	NaN	NaN	NaN	NaN	-1.422	0.622	0.547	-1.385	0.47	0.475	-1.383	0.351	0.468	-1.424	0.243	0.492	NaN	NaN	NaN	-1.323	0.025	0.472	NaN	NaN	NaN	-1.382	0.804	0.164	-1.344	0.701	0.13	NaN	NaN	NaN	NaN	NaN	NaN	NaN	NaN	NaN	NaN	NaN	NaN
402	2.01	NaN	NaN	NaN	NaN	NaN	NaN	NaN	NaN	NaN	-1.422	0.622	0.547	-1.385	0.47	0.475	-1.383	0.351	0.468	-1.424	0.243	0.492	NaN	NaN	NaN	-1.323	0.025	0.472	NaN	NaN	NaN	-1.382	0.804	0.164	-1.344	0.701	0.13	NaN	NaN	NaN	NaN	NaN	NaN	NaN	NaN	NaN	NaN	NaN	NaN
403	2.015	NaN	NaN	NaN	NaN	NaN	NaN	NaN	NaN	NaN	-1.423	0.622	0.547	-1.385	0.47	0.475	-1.383	0.351	0.468	-1.424	0.243	0.492	NaN	NaN	NaN	-1.323	0.025	0.472	NaN	NaN	NaN	-1.382	0.804	0.164	-1.344	0.701	0.13	NaN	NaN	NaN	NaN	NaN	NaN	NaN	NaN	NaN	NaN	NaN	NaN
404	2.02	NaN	NaN	NaN	NaN	NaN	NaN	NaN	NaN	NaN	-1.423	0.622	0.547	-1.385	0.47	0.475	-1.383	0.351	0.468	-1.424	0.243	0.492	NaN	NaN	NaN	-1.323	0.025	0.472	NaN	NaN	NaN	-1.382	0.804	0.164	-1.344	0.701	0.13	NaN	NaN	NaN	NaN	NaN	NaN	NaN	NaN	NaN	NaN	NaN	NaN
405	2.025	NaN	NaN	NaN	NaN	NaN	NaN	NaN	NaN	NaN	-1.423	0.622	0.548	-1.385	0.469	0.476	-1.383	0.351	0.468	-1.424	0.243	0.492	NaN	NaN	NaN	-1.323	0.025	0.472	NaN	NaN	NaN	-1.382	0.804	0.165	-1.344	0.701	0.13	NaN	NaN	NaN	NaN	NaN	NaN	NaN	NaN	NaN	NaN	NaN	NaN
406	2.03	NaN	NaN	NaN	NaN	NaN	NaN	NaN	NaN	NaN	-1.423	0.622	0.548	-1.385	0.469	0.476	-1.383	0.351	0.468	-1.424	0.243	0.492	NaN	NaN	NaN	-1.323	0.025	0.472	NaN	NaN	NaN	-1.382	0.804	0.165	-1.344	0.701	0.13	NaN	NaN	NaN	NaN	NaN	NaN	NaN	NaN	NaN	NaN	NaN	NaN
407	2.035	NaN	NaN	NaN	NaN	NaN	NaN	NaN	NaN	NaN	-1.423	0.622	0.548	-1.385	0.469	0.476	-1.383	0.351	0.468	-1.424	0.243	0.492	NaN	NaN	NaN	-1.323	0.025	0.472	NaN	NaN	NaN	-1.382	0.804	0.165	-1.344	0.701	0.13	NaN	NaN	NaN	NaN	NaN	NaN	NaN	NaN	NaN	NaN	NaN	NaN
408	2.04	NaN	NaN	NaN	NaN	NaN	NaN	NaN	NaN	NaN	-1.423	0.622	0.548	-1.385	0.469	0.476	-1.383	0.351	0.468	-1.424	0.243	0.492	NaN	NaN	NaN	-1.323	0.025	0.472	NaN	NaN	NaN	-1.382	0.804	0.165	-1.344	0.701	0.13	NaN	NaN	NaN	NaN	NaN	NaN	NaN	NaN	NaN	NaN	NaN	NaN
409	2.045	NaN	NaN	NaN	NaN	NaN	NaN	NaN	NaN	NaN	-1.423	0.622	0.548	-1.385	0.469	0.476	-1.383	0.351	0.468	-1.424	0.243	0.492	NaN	NaN	NaN	-1.323	0.025	0.472	NaN	NaN	NaN	-1.382	0.804	0.165	-1.344	0.701	0.13	NaN	NaN	NaN	NaN	NaN	NaN	NaN	NaN	NaN	NaN	NaN	NaN
410	2.05	NaN	NaN	NaN	NaN	NaN	NaN	NaN	NaN	NaN	-1.423	0.622	0.548	-1.385	0.469	0.476	-1.383	0.352	0.468	-1.424	0.243	0.492	NaN	NaN	NaN	-1.323	0.025	0.472	NaN	NaN	NaN	-1.382	0.804	0.165	-1.344	0.701	0.13	NaN	NaN	NaN	NaN	NaN	NaN	NaN	NaN	NaN	NaN	NaN	NaN
411	2.055	NaN	NaN	NaN	NaN	NaN	NaN	NaN	NaN	NaN	-1.423	0.622	0.548	-1.385	0.469	0.476	-1.383	0.351	0.468	-1.424	0.243	0.492	NaN	NaN	NaN	-1.323	0.025	0.472	NaN	NaN	NaN	-1.382	0.804	0.165	-1.344	0.701	0.13	NaN	NaN	NaN	NaN	NaN	NaN	NaN	NaN	NaN	NaN	NaN	NaN
412	2.06	NaN	NaN	NaN	NaN	NaN	NaN	NaN	NaN	NaN	-1.423	0.622	0.549	-1.385	0.469	0.476	-1.383	0.352	0.468	-1.424	0.243	0.492	NaN	NaN	NaN	-1.323	0.025	0.472	NaN	NaN	NaN	-1.382	0.804	0.165	-1.344	0.701	0.13	NaN	NaN	NaN	NaN	NaN	NaN	NaN	NaN	NaN	NaN	NaN	NaN
413	2.065	NaN	NaN	NaN	NaN	NaN	NaN	NaN	NaN	NaN	-1.423	0.622	0.549	-1.385	0.469	0.476	-1.383	0.352	0.468	-1.424	0.243	0.492	NaN	NaN	NaN	-1.323	0.025	0.472	NaN	NaN	NaN	-1.382	0.804	0.165	-1.344	0.701	0.13	NaN	NaN	NaN	NaN	NaN	NaN	NaN	NaN	NaN	NaN	NaN	NaN
414	2.07	NaN	NaN	NaN	NaN	NaN	NaN	NaN	NaN	NaN	-1.423	0.622	0.549	-1.385	0.469	0.476	-1.383	0.352	0.468	-1.424	0.243	0.492	NaN	NaN	NaN	-1.323	0.025	0.472	NaN	NaN	NaN	-1.382	0.804	0.166	-1.345	0.701	0.13	NaN	NaN	NaN	NaN	NaN	NaN	NaN	NaN	NaN	NaN	NaN	NaN
415	2.075	NaN	NaN	NaN	NaN	NaN	NaN	NaN	NaN	NaN	-1.422	0.622	0.549	-1.385	0.469	0.476	-1.383	0.352	0.468	-1.424	0.243	0.492	NaN	NaN	NaN	-1.323	0.025	0.472	NaN	NaN	NaN	-1.382	0.803	0.166	-1.345	0.701	0.13	NaN	NaN	NaN	NaN	NaN	NaN	NaN	NaN	NaN	NaN	NaN	NaN
416	2.08	NaN	NaN	NaN	NaN	NaN	NaN	NaN	NaN	NaN	-1.422	0.622	0.549	-1.385	0.469	0.476	-1.383	0.352	0.468	-1.424	0.243	0.493	NaN	NaN	NaN	-1.323	0.025	0.472	NaN	NaN	NaN	-1.382	0.803	0.166	-1.345	0.701	0.13	NaN	NaN	NaN	NaN	NaN	NaN	NaN	NaN	NaN	NaN	NaN	NaN
417	2.085	NaN	NaN	NaN	NaN	NaN	NaN	NaN	NaN	NaN	-1.422	0.622	0.549	-1.385	0.469	0.476	-1.383	0.352	0.468	-1.424	0.243	0.493	NaN	NaN	NaN	-1.323	0.025	0.472	NaN	NaN	NaN	NaN	NaN	NaN	-1.345	0.701	0.13	NaN	NaN	NaN	NaN	NaN	NaN	NaN	NaN	NaN	NaN	NaN	NaN
418	2.09	NaN	NaN	NaN	NaN	NaN	NaN	NaN	NaN	NaN	-1.422	0.622	0.549	-1.385	0.469	0.476	-1.383	0.352	0.468	-1.424	0.243	0.493	NaN	NaN	NaN	-1.323	0.025	0.472	NaN	NaN	NaN	NaN	NaN	NaN	-1.345	0.701	0.13	NaN	NaN	NaN	NaN	NaN	NaN	NaN	NaN	NaN	NaN	NaN	NaN
419	2.095	NaN	NaN	NaN	NaN	NaN	NaN	NaN	NaN	NaN	-1.422	0.622	0.549	-1.385	0.469	0.476	-1.383	0.352	0.468	-1.424	0.243	0.493	NaN	NaN	NaN	-1.323	0.025	0.472	NaN	NaN	NaN	NaN	NaN	NaN	-1.345	0.701	0.131	NaN	NaN	NaN	NaN	NaN	NaN	NaN	NaN	NaN	NaN	NaN	NaN
420	2.1	NaN	NaN	NaN	NaN	NaN	NaN	NaN	NaN	NaN	-1.422	0.622	0.549	-1.385	0.469	0.476	-1.383	0.352	0.468	-1.424	0.243	0.493	NaN	NaN	NaN	-1.323	0.025	0.472	NaN	NaN	NaN	NaN	NaN	NaN	-1.345	0.701	0.131	NaN	NaN	NaN	NaN	NaN	NaN	NaN	NaN	NaN	NaN	NaN	NaN
421	2.105	NaN	NaN	NaN	NaN	NaN	NaN	NaN	NaN	NaN	-1.422	0.622	0.549	-1.385	0.469	0.476	-1.383	0.352	0.468	-1.424	0.243	0.493	NaN	NaN	NaN	-1.323	0.025	0.472	NaN	NaN	NaN	-1.382	0.803	0.166	-1.345	0.701	0.131	NaN	NaN	NaN	NaN	NaN	NaN	NaN	NaN	NaN	NaN	NaN	NaN
422	2.11	NaN	NaN	NaN	NaN	NaN	NaN	NaN	NaN	NaN	-1.422	0.622	0.549	-1.385	0.469	0.476	-1.383	0.352	0.468	-1.424	0.243	0.493	NaN	NaN	NaN	-1.323	0.025	0.472	NaN	NaN	NaN	-1.382	0.803	0.166	-1.345	0.701	0.131	NaN	NaN	NaN	NaN	NaN	NaN	NaN	NaN	NaN	NaN	NaN	NaN
423	2.115	NaN	NaN	NaN	NaN	NaN	NaN	NaN	NaN	NaN	-1.422	0.622	0.549	-1.385	0.469	0.476	-1.383	0.352	0.468	-1.424	0.243	0.493	NaN	NaN	NaN	-1.323	0.025	0.472	NaN	NaN	NaN	-1.383	0.803	0.166	-1.345	0.701	0.131	NaN	NaN	NaN	NaN	NaN	NaN	NaN	NaN	NaN	NaN	NaN	NaN
424	2.12	NaN	NaN	NaN	NaN	NaN	NaN	NaN	NaN	NaN	-1.422	0.621	0.549	-1.385	0.469	0.476	-1.383	0.352	0.468	-1.424	0.243	0.493	NaN	NaN	NaN	-1.323	0.025	0.472	NaN	NaN	NaN	-1.383	0.803	0.166	-1.345	0.701	0.131	NaN	NaN	NaN	NaN	NaN	NaN	NaN	NaN	NaN	NaN	NaN	NaN
425	2.125	NaN	NaN	NaN	NaN	NaN	NaN	NaN	NaN	NaN	-1.422	0.621	0.549	-1.385	0.469	0.476	-1.383	0.352	0.468	-1.424	0.243	0.493	NaN	NaN	NaN	-1.323	0.025	0.472	NaN	NaN	NaN	-1.383	0.803	0.166	-1.345	0.7	0.131	NaN	NaN	NaN	NaN	NaN	NaN	NaN	NaN	NaN	NaN	NaN	NaN
426	2.13	NaN	NaN	NaN	NaN	NaN	NaN	NaN	NaN	NaN	-1.422	0.621	0.549	-1.385	0.469	0.476	-1.383	0.352	0.468	-1.424	0.244	0.493	NaN	NaN	NaN	-1.323	0.025	0.472	NaN	NaN	NaN	-1.383	0.804	0.166	-1.345	0.7	0.131	NaN	NaN	NaN	NaN	NaN	NaN	NaN	NaN	NaN	NaN	NaN	NaN
427	2.135	NaN	NaN	NaN	NaN	NaN	NaN	NaN	NaN	NaN	-1.422	0.621	0.549	-1.385	0.469	0.476	-1.383	0.352	0.468	-1.424	0.243	0.493	NaN	NaN	NaN	-1.323	0.025	0.472	NaN	NaN	NaN	-1.383	0.804	0.166	-1.345	0.7	0.131	NaN	NaN	NaN	NaN	NaN	NaN	NaN	NaN	NaN	NaN	NaN	NaN
428	2.14	NaN	NaN	NaN	NaN	NaN	NaN	NaN	NaN	NaN	-1.422	0.621	0.549	-1.385	0.469	0.477	-1.383	0.352	0.468	-1.424	0.243	0.493	NaN	NaN	NaN	-1.323	0.025	0.472	NaN	NaN	NaN	-1.384	0.804	0.166	-1.345	0.7	0.131	NaN	NaN	NaN	NaN	NaN	NaN	NaN	NaN	NaN	NaN	NaN	NaN
429	2.145	NaN	NaN	NaN	NaN	NaN	NaN	NaN	NaN	NaN	-1.422	0.621	0.549	-1.385	0.469	0.477	-1.383	0.352	0.468	-1.424	0.243	0.493	NaN	NaN	NaN	-1.323	0.025	0.472	NaN	NaN	NaN	-1.384	0.804	0.166	-1.345	0.7	0.131	NaN	NaN	NaN	NaN	NaN	NaN	NaN	NaN	NaN	NaN	NaN	NaN
430	2.15	NaN	NaN	NaN	NaN	NaN	NaN	NaN	NaN	NaN	-1.422	0.621	0.549	-1.385	0.469	0.477	-1.383	0.352	0.468	-1.425	0.244	0.493	NaN	NaN	NaN	-1.323	0.025	0.472	NaN	NaN	NaN	-1.384	0.804	0.166	-1.345	0.7	0.132	NaN	NaN	NaN	NaN	NaN	NaN	NaN	NaN	NaN	NaN	NaN	NaN
431	2.155	NaN	NaN	NaN	NaN	NaN	NaN	NaN	NaN	NaN	-1.422	0.621	0.549	-1.385	0.469	0.477	-1.383	0.352	0.468	-1.425	0.244	0.494	NaN	NaN	NaN	-1.323	0.025	0.472	NaN	NaN	NaN	-1.384	0.804	0.167	-1.345	0.7	0.132	NaN	NaN	NaN	NaN	NaN	NaN	NaN	NaN	NaN	NaN	NaN	NaN
432	2.16	NaN	NaN	NaN	NaN	NaN	NaN	NaN	NaN	NaN	-1.422	0.621	0.549	-1.385	0.469	0.477	-1.383	0.352	0.468	-1.425	0.244	0.494	NaN	NaN	NaN	-1.323	0.025	0.472	NaN	NaN	NaN	-1.384	0.804	0.167	-1.344	0.7	0.132	NaN	NaN	NaN	NaN	NaN	NaN	NaN	NaN	NaN	NaN	NaN	NaN
433	2.165	NaN	NaN	NaN	NaN	NaN	NaN	NaN	NaN	NaN	-1.422	0.621	0.549	-1.385	0.469	0.477	-1.383	0.352	0.468	-1.425	0.244	0.494	NaN	NaN	NaN	-1.323	0.025	0.472	NaN	NaN	NaN	-1.384	0.804	0.167	-1.344	0.7	0.132	NaN	NaN	NaN	NaN	NaN	NaN	NaN	NaN	NaN	NaN	NaN	NaN
434	2.17	NaN	NaN	NaN	NaN	NaN	NaN	NaN	NaN	NaN	-1.422	0.621	0.549	-1.385	0.469	0.477	-1.383	0.352	0.468	-1.425	0.244	0.494	NaN	NaN	NaN	-1.323	0.025	0.472	NaN	NaN	NaN	-1.384	0.804	0.167	-1.344	0.7	0.132	NaN	NaN	NaN	NaN	NaN	NaN	NaN	NaN	NaN	NaN	NaN	NaN
435	2.175	NaN	NaN	NaN	NaN	NaN	NaN	NaN	NaN	NaN	-1.422	0.62	0.549	-1.385	0.469	0.477	-1.383	0.352	0.468	-1.425	0.244	0.494	NaN	NaN	NaN	-1.323	0.025	0.472	NaN	NaN	NaN	-1.384	0.804	0.167	-1.344	0.7	0.132	NaN	NaN	NaN	NaN	NaN	NaN	NaN	NaN	NaN	NaN	NaN	NaN
436	2.18	NaN	NaN	NaN	NaN	NaN	NaN	NaN	NaN	NaN	-1.422	0.62	0.55	-1.385	0.469	0.477	-1.383	0.352	0.469	-1.425	0.244	0.494	NaN	NaN	NaN	-1.323	0.025	0.472	NaN	NaN	NaN	-1.384	0.804	0.167	-1.344	0.7	0.132	NaN	NaN	NaN	NaN	NaN	NaN	NaN	NaN	NaN	NaN	NaN	NaN
437	2.185	NaN	NaN	NaN	NaN	NaN	NaN	NaN	NaN	NaN	-1.422	0.62	0.55	-1.385	0.469	0.477	-1.383	0.352	0.469	-1.425	0.244	0.494	NaN	NaN	NaN	-1.323	0.025	0.472	NaN	NaN	NaN	-1.384	0.804	0.168	-1.344	0.7	0.132	NaN	NaN	NaN	NaN	NaN	NaN	NaN	NaN	NaN	NaN	NaN	NaN
438	2.19	NaN	NaN	NaN	NaN	NaN	NaN	NaN	NaN	NaN	-1.422	0.62	0.55	-1.385	0.469	0.477	-1.383	0.352	0.469	-1.425	0.244	0.494	NaN	NaN	NaN	-1.323	0.025	0.472	NaN	NaN	NaN	NaN	NaN	NaN	-1.344	0.7	0.132	NaN	NaN	NaN	NaN	NaN	NaN	NaN	NaN	NaN	NaN	NaN	NaN
439	2.195	NaN	NaN	NaN	NaN	NaN	NaN	NaN	NaN	NaN	-1.422	0.62	0.55	-1.385	0.469	0.477	-1.383	0.352	0.469	-1.425	0.244	0.494	NaN	NaN	NaN	-1.323	0.025	0.472	NaN	NaN	NaN	NaN	NaN	NaN	-1.344	0.7	0.132	NaN	NaN	NaN	NaN	NaN	NaN	NaN	NaN	NaN	NaN	NaN	NaN
440	2.2	NaN	NaN	NaN	NaN	NaN	NaN	NaN	NaN	NaN	-1.422	0.62	0.55	-1.385	0.469	0.478	-1.383	0.352	0.469	-1.425	0.244	0.494	NaN	NaN	NaN	-1.323	0.025	0.472	NaN	NaN	NaN	NaN	NaN	NaN	-1.344	0.7	0.132	NaN	NaN	NaN	NaN	NaN	NaN	NaN	NaN	NaN	NaN	NaN	NaN
441	2.205	NaN	NaN	NaN	NaN	NaN	NaN	NaN	NaN	NaN	-1.422	0.621	0.55	-1.385	0.469	0.478	-1.383	0.352	0.469	-1.425	0.244	0.494	NaN	NaN	NaN	-1.323	0.025	0.472	NaN	NaN	NaN	NaN	NaN	NaN	-1.344	0.7	0.132	NaN	NaN	NaN	NaN	NaN	NaN	NaN	NaN	NaN	NaN	NaN	NaN
442	2.21	NaN	NaN	NaN	NaN	NaN	NaN	NaN	NaN	NaN	-1.422	0.621	0.55	-1.385	0.469	0.478	-1.383	0.352	0.469	-1.425	0.244	0.494	NaN	NaN	NaN	-1.323	0.025	0.472	NaN	NaN	NaN	NaN	NaN	NaN	-1.344	0.7	0.132	NaN	NaN	NaN	NaN	NaN	NaN	NaN	NaN	NaN	NaN	NaN	NaN
443	2.215	NaN	NaN	NaN	NaN	NaN	NaN	NaN	NaN	NaN	-1.422	0.621	0.55	-1.385	0.469	0.478	-1.383	0.352	0.469	-1.425	0.244	0.494	NaN	NaN	NaN	-1.323	0.025	0.472	NaN	NaN	NaN	NaN	NaN	NaN	-1.344	0.7	0.132	NaN	NaN	NaN	NaN	NaN	NaN	NaN	NaN	NaN	NaN	NaN	NaN
444	2.22	NaN	NaN	NaN	NaN	NaN	NaN	NaN	NaN	NaN	-1.422	0.621	0.55	-1.385	0.469	0.478	-1.383	0.352	0.469	-1.425	0.244	0.494	NaN	NaN	NaN	-1.323	0.025	0.472	NaN	NaN	NaN	NaN	NaN	NaN	-1.344	0.7	0.132	NaN	NaN	NaN	NaN	NaN	NaN	NaN	NaN	NaN	NaN	NaN	NaN
445	2.225	NaN	NaN	NaN	NaN	NaN	NaN	NaN	NaN	NaN	-1.422	0.621	0.551	-1.385	0.469	0.478	-1.383	0.352	0.469	-1.425	0.244	0.494	NaN	NaN	NaN	-1.323	0.025	0.472	NaN	NaN	NaN	-1.383	0.803	0.168	-1.344	0.7	0.132	NaN	NaN	NaN	NaN	NaN	NaN	NaN	NaN	NaN	NaN	NaN	NaN
446	2.23	NaN	NaN	NaN	NaN	NaN	NaN	NaN	NaN	NaN	-1.422	0.621	0.551	-1.385	0.469	0.478	-1.383	0.352	0.469	-1.425	0.244	0.494	NaN	NaN	NaN	-1.323	0.025	0.472	NaN	NaN	NaN	-1.384	0.803	0.168	-1.344	0.7	0.132	NaN	NaN	NaN	NaN	NaN	NaN	NaN	NaN	NaN	NaN	NaN	NaN
447	2.235	NaN	NaN	NaN	NaN	NaN	NaN	NaN	NaN	NaN	-1.422	0.621	0.551	-1.385	0.47	0.478	-1.383	0.352	0.469	-1.425	0.244	0.494	NaN	NaN	NaN	-1.323	0.025	0.472	NaN	NaN	NaN	-1.384	0.803	0.168	-1.344	0.7	0.132	NaN	NaN	NaN	NaN	NaN	NaN	NaN	NaN	NaN	NaN	NaN	NaN
448	2.24	NaN	NaN	NaN	NaN	NaN	NaN	NaN	NaN	NaN	-1.422	0.621	0.551	-1.385	0.47	0.478	-1.383	0.352	0.469	-1.425	0.244	0.494	NaN	NaN	NaN	-1.323	0.025	0.472	NaN	NaN	NaN	-1.384	0.803	0.168	-1.344	0.7	0.132	NaN	NaN	NaN	NaN	NaN	NaN	NaN	NaN	NaN	NaN	NaN	NaN
449	2.245	NaN	NaN	NaN	NaN	NaN	NaN	NaN	NaN	NaN	-1.421	0.621	0.551	-1.385	0.47	0.478	-1.383	0.352	0.469	-1.425	0.244	0.494	NaN	NaN	NaN	-1.323	0.025	0.472	NaN	NaN	NaN	-1.384	0.804	0.169	-1.344	0.7	0.132	NaN	NaN	NaN	NaN	NaN	NaN	NaN	NaN	NaN	NaN	NaN	NaN
450	2.25	NaN	NaN	NaN	NaN	NaN	NaN	NaN	NaN	NaN	-1.421	0.621	0.551	-1.385	0.47	0.478	-1.383	0.352	0.469	-1.425	0.244	0.494	NaN	NaN	NaN	-1.323	0.025	0.472	NaN	NaN	NaN	-1.384	0.804	0.169	-1.344	0.7	0.132	NaN	NaN	NaN	NaN	NaN	NaN	NaN	NaN	NaN	NaN	NaN	NaN
451	2.255	NaN	NaN	NaN	NaN	NaN	NaN	NaN	NaN	NaN	-1.421	0.621	0.551	-1.385	0.47	0.478	-1.383	0.352	0.469	-1.425	0.244	0.494	NaN	NaN	NaN	-1.323	0.025	0.472	NaN	NaN	NaN	-1.384	0.804	0.169	-1.344	0.7	0.132	NaN	NaN	NaN	NaN	NaN	NaN	NaN	NaN	NaN	NaN	NaN	NaN
452	2.26	NaN	NaN	NaN	NaN	NaN	NaN	NaN	NaN	NaN	-1.421	0.621	0.551	-1.385	0.47	0.478	-1.383	0.352	0.469	-1.425	0.244	0.494	NaN	NaN	NaN	-1.323	0.025	0.472	NaN	NaN	NaN	-1.384	0.804	0.169	-1.344	0.699	0.132	NaN	NaN	NaN	NaN	NaN	NaN	NaN	NaN	NaN	NaN	NaN	NaN
453	2.265	NaN	NaN	NaN	NaN	NaN	NaN	NaN	NaN	NaN	-1.421	0.621	0.551	-1.385	0.47	0.478	-1.383	0.352	0.469	-1.425	0.244	0.494	NaN	NaN	NaN	-1.323	0.025	0.472	NaN	NaN	NaN	-1.384	0.804	0.169	-1.344	0.699	0.132	NaN	NaN	NaN	NaN	NaN	NaN	NaN	NaN	NaN	NaN	NaN	NaN
454	2.27	NaN	NaN	NaN	NaN	NaN	NaN	NaN	NaN	NaN	-1.421	0.621	0.551	-1.385	0.47	0.478	-1.383	0.352	0.469	-1.425	0.244	0.494	NaN	NaN	NaN	-1.323	0.025	0.472	NaN	NaN	NaN	-1.384	0.804	0.169	-1.343	0.699	0.132	NaN	NaN	NaN	NaN	NaN	NaN	NaN	NaN	NaN	NaN	NaN	NaN
455	2.275	NaN	NaN	NaN	NaN	NaN	NaN	NaN	NaN	NaN	-1.421	0.621	0.551	-1.385	0.47	0.478	-1.383	0.352	0.469	-1.425	0.244	0.494	NaN	NaN	NaN	-1.323	0.025	0.472	NaN	NaN	NaN	-1.385	0.804	0.169	-1.343	0.699	0.132	NaN	NaN	NaN	NaN	NaN	NaN	NaN	NaN	NaN	NaN	NaN	NaN
456	2.28	NaN	NaN	NaN	NaN	NaN	NaN	NaN	NaN	NaN	-1.421	0.621	0.551	-1.385	0.47	0.478	-1.383	0.352	0.469	-1.425	0.244	0.494	NaN	NaN	NaN	-1.323	0.025	0.472	NaN	NaN	NaN	-1.385	0.804	0.169	-1.343	0.699	0.132	NaN	NaN	NaN	NaN	NaN	NaN	NaN	NaN	NaN	NaN	NaN	NaN
457	2.285	NaN	NaN	NaN	NaN	NaN	NaN	NaN	NaN	NaN	-1.421	0.621	0.551	-1.384	0.469	0.478	-1.383	0.352	0.469	-1.425	0.244	0.494	NaN	NaN	NaN	-1.323	0.025	0.472	NaN	NaN	NaN	-1.385	0.804	0.169	-1.343	0.699	0.132	NaN	NaN	NaN	NaN	NaN	NaN	NaN	NaN	NaN	NaN	NaN	NaN
458	2.29	NaN	NaN	NaN	NaN	NaN	NaN	NaN	NaN	NaN	-1.421	0.621	0.552	-1.384	0.469	0.478	-1.382	0.352	0.469	-1.425	0.244	0.494	NaN	NaN	NaN	-1.323	0.025	0.472	NaN	NaN	NaN	-1.385	0.804	0.169	-1.343	0.699	0.132	NaN	NaN	NaN	NaN	NaN	NaN	NaN	NaN	NaN	NaN	NaN	NaN
459	2.295	NaN	NaN	NaN	NaN	NaN	NaN	NaN	NaN	NaN	-1.421	0.62	0.552	-1.384	0.469	0.478	-1.382	0.352	0.469	-1.425	0.244	0.494	NaN	NaN	NaN	-1.323	0.025	0.472	NaN	NaN	NaN	-1.385	0.804	0.169	-1.343	0.699	0.132	NaN	NaN	NaN	NaN	NaN	NaN	NaN	NaN	NaN	NaN	NaN	NaN
460	2.3	NaN	NaN	NaN	NaN	NaN	NaN	NaN	NaN	NaN	-1.42	0.62	0.552	-1.384	0.469	0.478	-1.382	0.352	0.47	-1.425	0.244	0.494	NaN	NaN	NaN	-1.323	0.025	0.472	NaN	NaN	NaN	-1.385	0.803	0.169	-1.343	0.699	0.132	NaN	NaN	NaN	NaN	NaN	NaN	NaN	NaN	NaN	NaN	NaN	NaN
461	2.305	NaN	NaN	NaN	NaN	NaN	NaN	NaN	NaN	NaN	-1.42	0.62	0.552	-1.384	0.469	0.478	-1.382	0.352	0.47	-1.425	0.244	0.494	NaN	NaN	NaN	-1.323	0.025	0.472	NaN	NaN	NaN	-1.385	0.803	0.169	-1.343	0.699	0.133	NaN	NaN	NaN	NaN	NaN	NaN	NaN	NaN	NaN	NaN	NaN	NaN
462	2.31	NaN	NaN	NaN	NaN	NaN	NaN	NaN	NaN	NaN	-1.42	0.62	0.552	-1.384	0.469	0.478	-1.382	0.352	0.47	-1.425	0.244	0.494	NaN	NaN	NaN	-1.323	0.025	0.472	NaN	NaN	NaN	-1.385	0.803	0.169	-1.343	0.699	0.133	NaN	NaN	NaN	NaN	NaN	NaN	NaN	NaN	NaN	NaN	NaN	NaN
463	2.315	NaN	NaN	NaN	NaN	NaN	NaN	NaN	NaN	NaN	-1.42	0.62	0.552	-1.384	0.469	0.478	-1.382	0.352	0.47	-1.424	0.244	0.494	NaN	NaN	NaN	-1.323	0.025	0.472	NaN	NaN	NaN	-1.385	0.803	0.169	-1.343	0.698	0.133	NaN	NaN	NaN	NaN	NaN	NaN	NaN	NaN	NaN	NaN	NaN	NaN
464	2.32	NaN	NaN	NaN	NaN	NaN	NaN	NaN	NaN	NaN	-1.42	0.62	0.552	-1.384	0.469	0.478	-1.382	0.352	0.47	-1.424	0.244	0.494	NaN	NaN	NaN	-1.323	0.025	0.472	NaN	NaN	NaN	-1.385	0.803	0.169	-1.343	0.698	0.133	NaN	NaN	NaN	NaN	NaN	NaN	NaN	NaN	NaN	NaN	NaN	NaN
465	2.325	NaN	NaN	NaN	NaN	NaN	NaN	NaN	NaN	NaN	-1.42	0.62	0.552	-1.384	0.469	0.478	-1.382	0.352	0.47	-1.424	0.244	0.494	NaN	NaN	NaN	-1.323	0.025	0.472	NaN	NaN	NaN	-1.385	0.803	0.169	-1.343	0.698	0.133	NaN	NaN	NaN	NaN	NaN	NaN	NaN	NaN	NaN	NaN	NaN	NaN
466	2.33	NaN	NaN	NaN	NaN	NaN	NaN	NaN	NaN	NaN	-1.42	0.62	0.552	-1.384	0.469	0.478	-1.382	0.352	0.47	-1.424	0.244	0.494	NaN	NaN	NaN	-1.323	0.025	0.472	NaN	NaN	NaN	-1.385	0.803	0.169	-1.344	0.698	0.133	NaN	NaN	NaN	NaN	NaN	NaN	NaN	NaN	NaN	NaN	NaN	NaN
467	2.335	NaN	NaN	NaN	NaN	NaN	NaN	NaN	NaN	NaN	-1.42	0.62	0.552	-1.383	0.469	0.478	-1.382	0.352	0.47	-1.424	0.244	0.494	NaN	NaN	NaN	-1.323	0.025	0.472	NaN	NaN	NaN	-1.385	0.803	0.169	-1.344	0.698	0.133	NaN	NaN	NaN	NaN	NaN	NaN	NaN	NaN	NaN	NaN	NaN	NaN
468	2.34	NaN	NaN	NaN	NaN	NaN	NaN	NaN	NaN	NaN	-1.42	0.62	0.552	-1.383	0.469	0.478	-1.382	0.352	0.47	-1.424	0.244	0.494	NaN	NaN	NaN	-1.323	0.025	0.472	NaN	NaN	NaN	-1.385	0.803	0.169	-1.344	0.698	0.133	NaN	NaN	NaN	NaN	NaN	NaN	NaN	NaN	NaN	NaN	NaN	NaN
469	2.345	NaN	NaN	NaN	NaN	NaN	NaN	NaN	NaN	NaN	-1.42	0.62	0.552	-1.383	0.469	0.478	-1.382	0.352	0.47	-1.424	0.244	0.494	NaN	NaN	NaN	-1.323	0.025	0.472	NaN	NaN	NaN	-1.385	0.803	0.169	-1.344	0.698	0.133	NaN	NaN	NaN	NaN	NaN	NaN	NaN	NaN	NaN	NaN	NaN	NaN
470	2.35	NaN	NaN	NaN	NaN	NaN	NaN	NaN	NaN	NaN	-1.42	0.62	0.552	-1.383	0.469	0.478	-1.382	0.352	0.47	-1.424	0.244	0.494	NaN	NaN	NaN	-1.323	0.025	0.472	NaN	NaN	NaN	-1.385	0.803	0.169	-1.343	0.698	0.133	NaN	NaN	NaN	NaN	NaN	NaN	NaN	NaN	NaN	NaN	NaN	NaN
471	2.355	NaN	NaN	NaN	NaN	NaN	NaN	NaN	NaN	NaN	-1.42	0.62	0.552	-1.383	0.468	0.478	-1.382	0.352	0.47	-1.423	0.244	0.494	NaN	NaN	NaN	-1.323	0.025	0.472	NaN	NaN	NaN	-1.385	0.803	0.169	-1.343	0.698	0.133	NaN	NaN	NaN	NaN	NaN	NaN	NaN	NaN	NaN	NaN	NaN	NaN
472	2.36	NaN	NaN	NaN	NaN	NaN	NaN	NaN	NaN	NaN	-1.42	0.62	0.552	-1.383	0.468	0.478	-1.382	0.352	0.47	-1.423	0.244	0.494	NaN	NaN	NaN	-1.323	0.025	0.472	NaN	NaN	NaN	-1.385	0.803	0.169	-1.343	0.698	0.133	NaN	NaN	NaN	NaN	NaN	NaN	NaN	NaN	NaN	NaN	NaN	NaN
473	2.365	NaN	NaN	NaN	NaN	NaN	NaN	NaN	NaN	NaN	-1.42	0.62	0.552	-1.383	0.468	0.478	-1.382	0.352	0.47	-1.423	0.243	0.494	NaN	NaN	NaN	-1.323	0.025	0.472	NaN	NaN	NaN	-1.385	0.803	0.169	-1.343	0.698	0.133	NaN	NaN	NaN	NaN	NaN	NaN	NaN	NaN	NaN	NaN	NaN	NaN
474	2.37	NaN	NaN	NaN	NaN	NaN	NaN	NaN	NaN	NaN	-1.42	0.62	0.552	-1.383	0.468	0.479	-1.382	0.352	0.47	-1.423	0.243	0.494	NaN	NaN	NaN	-1.323	0.025	0.472	NaN	NaN	NaN	-1.385	0.803	0.169	-1.343	0.698	0.133	NaN	NaN	NaN	NaN	NaN	NaN	NaN	NaN	NaN	NaN	NaN	NaN
475	2.375	NaN	NaN	NaN	NaN	NaN	NaN	NaN	NaN	NaN	-1.42	0.62	0.552	-1.382	0.468	0.479	-1.382	0.352	0.47	-1.423	0.243	0.494	NaN	NaN	NaN	-1.323	0.025	0.472	NaN	NaN	NaN	-1.385	0.803	0.169	-1.343	0.698	0.133	NaN	NaN	NaN	NaN	NaN	NaN	NaN	NaN	NaN	NaN	NaN	NaN
476	2.38	NaN	NaN	NaN	NaN	NaN	NaN	NaN	NaN	NaN	-1.42	0.62	0.552	-1.382	0.468	0.479	-1.382	0.352	0.47	-1.423	0.243	0.494	NaN	NaN	NaN	-1.323	0.025	0.472	NaN	NaN	NaN	-1.385	0.803	0.17	-1.343	0.698	0.133	NaN	NaN	NaN	NaN	NaN	NaN	NaN	NaN	NaN	NaN	NaN	NaN
477	2.385	NaN	NaN	NaN	NaN	NaN	NaN	NaN	NaN	NaN	-1.42	0.62	0.552	-1.382	0.468	0.479	-1.382	0.352	0.47	-1.423	0.243	0.494	NaN	NaN	NaN	-1.323	0.025	0.472	NaN	NaN	NaN	NaN	NaN	NaN	-1.343	0.698	0.133	NaN	NaN	NaN	NaN	NaN	NaN	NaN	NaN	NaN	NaN	NaN	NaN
478	2.39	NaN	NaN	NaN	NaN	NaN	NaN	NaN	NaN	NaN	-1.42	0.62	0.552	-1.382	0.468	0.479	-1.382	0.352	0.47	-1.423	0.243	0.494	NaN	NaN	NaN	-1.323	0.025	0.472	NaN	NaN	NaN	NaN	NaN	NaN	-1.343	0.698	0.133	NaN	NaN	NaN	NaN	NaN	NaN	NaN	NaN	NaN	NaN	NaN	NaN
479	2.395	NaN	NaN	NaN	NaN	NaN	NaN	NaN	NaN	NaN	-1.42	0.62	0.552	-1.382	0.468	0.479	-1.382	0.352	0.47	-1.423	0.243	0.494	NaN	NaN	NaN	-1.323	0.025	0.472	NaN	NaN	NaN	NaN	NaN	NaN	-1.343	0.697	0.133	NaN	NaN	NaN	NaN	NaN	NaN	NaN	NaN	NaN	NaN	NaN	NaN
480	2.4	NaN	NaN	NaN	NaN	NaN	NaN	NaN	NaN	NaN	-1.419	0.62	0.552	-1.382	0.468	0.479	-1.382	0.353	0.47	-1.423	0.243	0.494	NaN	NaN	NaN	-1.323	0.025	0.472	NaN	NaN	NaN	NaN	NaN	NaN	-1.343	0.697	0.133	NaN	NaN	NaN	NaN	NaN	NaN	NaN	NaN	NaN	NaN	NaN	NaN
481	2.405	NaN	NaN	NaN	NaN	NaN	NaN	NaN	NaN	NaN	-1.419	0.62	0.552	-1.382	0.468	0.479	-1.382	0.352	0.47	-1.422	0.243	0.494	NaN	NaN	NaN	-1.323	0.025	0.472	NaN	NaN	NaN	NaN	NaN	NaN	-1.343	0.697	0.133	NaN	NaN	NaN	NaN	NaN	NaN	NaN	NaN	NaN	NaN	NaN	NaN
482	2.41	NaN	NaN	NaN	NaN	NaN	NaN	NaN	NaN	NaN	-1.419	0.62	0.552	-1.382	0.468	0.479	-1.382	0.352	0.47	-1.422	0.244	0.494	NaN	NaN	NaN	-1.323	0.025	0.472	NaN	NaN	NaN	NaN	NaN	NaN	-1.343	0.697	0.133	NaN	NaN	NaN	NaN	NaN	NaN	NaN	NaN	NaN	NaN	NaN	NaN
483	2.415	NaN	NaN	NaN	NaN	NaN	NaN	NaN	NaN	NaN	-1.419	0.62	0.552	-1.382	0.469	0.479	-1.382	0.352	0.47	-1.422	0.244	0.494	NaN	NaN	NaN	-1.323	0.025	0.472	NaN	NaN	NaN	-1.385	0.803	0.17	-1.343	0.697	0.133	NaN	NaN	NaN	NaN	NaN	NaN	NaN	NaN	NaN	NaN	NaN	NaN
484	2.42	NaN	NaN	NaN	NaN	NaN	NaN	NaN	NaN	NaN	-1.419	0.62	0.552	-1.382	0.469	0.479	-1.382	0.353	0.47	-1.422	0.244	0.494	NaN	NaN	NaN	-1.323	0.025	0.472	NaN	NaN	NaN	-1.385	0.803	0.17	-1.343	0.697	0.133	NaN	NaN	NaN	NaN	NaN	NaN	NaN	NaN	NaN	NaN	NaN	NaN
485	2.425	NaN	NaN	NaN	NaN	NaN	NaN	NaN	NaN	NaN	-1.419	0.62	0.552	-1.382	0.469	0.479	-1.382	0.353	0.47	-1.423	0.245	0.494	NaN	NaN	NaN	-1.323	0.025	0.472	NaN	NaN	NaN	-1.385	0.803	0.17	-1.343	0.697	0.133	NaN	NaN	NaN	NaN	NaN	NaN	NaN	NaN	NaN	NaN	NaN	NaN
486	2.43	NaN	NaN	NaN	NaN	NaN	NaN	NaN	NaN	NaN	-1.419	0.62	0.552	-1.382	0.469	0.479	-1.381	0.353	0.47	-1.423	0.246	0.495	NaN	NaN	NaN	-1.323	0.025	0.472	NaN	NaN	NaN	-1.385	0.803	0.17	-1.343	0.697	0.133	NaN	NaN	NaN	NaN	NaN	NaN	NaN	NaN	NaN	NaN	NaN	NaN
487	2.435	NaN	NaN	NaN	NaN	NaN	NaN	NaN	NaN	NaN	-1.418	0.62	0.552	-1.382	0.469	0.479	-1.381	0.352	0.47	-1.422	0.244	0.494	NaN	NaN	NaN	-1.323	0.025	0.472	NaN	NaN	NaN	-1.385	0.803	0.17	-1.343	0.697	0.133	NaN	NaN	NaN	NaN	NaN	NaN	NaN	NaN	NaN	NaN	NaN	NaN
488	2.44	NaN	NaN	NaN	NaN	NaN	NaN	NaN	NaN	NaN	-1.418	0.62	0.552	-1.382	0.469	0.479	-1.381	0.352	0.47	-1.422	0.244	0.493	NaN	NaN	NaN	-1.323	0.025	0.472	NaN	NaN	NaN	-1.385	0.803	0.17	-1.343	0.697	0.133	NaN	NaN	NaN	NaN	NaN	NaN	NaN	NaN	NaN	NaN	NaN	NaN
489	2.445	NaN	NaN	NaN	NaN	NaN	NaN	NaN	NaN	NaN	-1.418	0.62	0.552	-1.382	0.469	0.479	-1.381	0.352	0.47	-1.422	0.244	0.493	NaN	NaN	NaN	-1.323	0.025	0.472	NaN	NaN	NaN	-1.385	0.803	0.17	-1.343	0.697	0.133	NaN	NaN	NaN	NaN	NaN	NaN	NaN	NaN	NaN	NaN	NaN	NaN
490	2.45	NaN	NaN	NaN	NaN	NaN	NaN	NaN	NaN	NaN	-1.418	0.62	0.552	-1.382	0.469	0.479	-1.381	0.352	0.47	-1.422	0.243	0.493	NaN	NaN	NaN	-1.323	0.025	0.472	NaN	NaN	NaN	-1.384	0.803	0.17	-1.343	0.697	0.133	NaN	NaN	NaN	NaN	NaN	NaN	NaN	NaN	NaN	NaN	NaN	NaN
491	2.455	NaN	NaN	NaN	NaN	NaN	NaN	NaN	NaN	NaN	-1.418	0.62	0.552	-1.382	0.469	0.479	-1.381	0.353	0.47	-1.422	0.244	0.493	NaN	NaN	NaN	-1.323	0.025	0.472	NaN	NaN	NaN	-1.384	0.803	0.17	-1.343	0.697	0.133	NaN	NaN	NaN	NaN	NaN	NaN	NaN	NaN	NaN	NaN	NaN	NaN
492	2.46	NaN	NaN	NaN	NaN	NaN	NaN	NaN	NaN	NaN	-1.418	0.619	0.552	-1.382	0.469	0.479	-1.381	0.353	0.47	-1.421	0.243	0.493	NaN	NaN	NaN	-1.323	0.025	0.472	NaN	NaN	NaN	-1.384	0.803	0.17	-1.343	0.697	0.133	NaN	NaN	NaN	NaN	NaN	NaN	NaN	NaN	NaN	NaN	NaN	NaN
493	2.465	NaN	NaN	NaN	NaN	NaN	NaN	NaN	NaN	NaN	-1.418	0.619	0.552	-1.382	0.469	0.479	-1.38	0.353	0.47	-1.421	0.243	0.493	NaN	NaN	NaN	-1.323	0.025	0.472	NaN	NaN	NaN	-1.384	0.803	0.17	-1.343	0.697	0.134	NaN	NaN	NaN	NaN	NaN	NaN	NaN	NaN	NaN	NaN	NaN	NaN
494	2.47	NaN	NaN	NaN	NaN	NaN	NaN	NaN	NaN	NaN	-1.418	0.619	0.552	-1.381	0.468	0.479	-1.38	0.353	0.47	-1.421	0.243	0.493	NaN	NaN	NaN	-1.323	0.025	0.472	NaN	NaN	NaN	-1.384	0.803	0.17	-1.343	0.697	0.134	NaN	NaN	NaN	NaN	NaN	NaN	NaN	NaN	NaN	NaN	NaN	NaN
495	2.475	NaN	NaN	NaN	NaN	NaN	NaN	NaN	NaN	NaN	-1.418	0.619	0.552	-1.381	0.468	0.479	-1.38	0.352	0.47	-1.421	0.243	0.493	NaN	NaN	NaN	-1.323	0.025	0.472	NaN	NaN	NaN	-1.384	0.803	0.17	-1.334	0.688	0.134	NaN	NaN	NaN	NaN	NaN	NaN	NaN	NaN	NaN	NaN	NaN	NaN
496	2.48	-1.492	0.861	0.345	NaN	NaN	NaN	NaN	NaN	NaN	-1.418	0.619	0.552	-1.381	0.468	0.479	-1.38	0.352	0.471	-1.421	0.243	0.493	NaN	NaN	NaN	-1.323	0.025	0.472	NaN	NaN	NaN	-1.384	0.803	0.17	-1.314	0.667	0.134	NaN	NaN	NaN	NaN	NaN	NaN	NaN	NaN	NaN	NaN	NaN	NaN
497	2.485	-1.492	0.861	0.345	NaN	NaN	NaN	NaN	NaN	NaN	-1.418	0.619	0.552	-1.381	0.468	0.479	-1.379	0.352	0.471	-1.421	0.243	0.493	NaN	NaN	NaN	-1.323	0.025	0.472	NaN	NaN	NaN	-1.384	0.802	0.17	-1.308	0.662	0.134	NaN	NaN	NaN	NaN	NaN	NaN	NaN	NaN	NaN	NaN	NaN	NaN
498	2.49	-1.492	0.861	0.345	NaN	NaN	NaN	NaN	NaN	NaN	-1.418	0.619	0.552	-1.381	0.468	0.479	-1.379	0.352	0.471	-1.421	0.243	0.493	NaN	NaN	NaN	-1.323	0.025	0.472	NaN	NaN	NaN	-1.384	0.802	0.17	-1.307	0.661	0.134	NaN	NaN	NaN	NaN	NaN	NaN	NaN	NaN	NaN	NaN	NaN	NaN
499	2.495	-1.492	0.861	0.345	NaN	NaN	NaN	NaN	NaN	NaN	-1.418	0.619	0.552	-1.381	0.468	0.479	-1.379	0.352	0.471	-1.421	0.243	0.493	NaN	NaN	NaN	-1.323	0.025	0.472	NaN	NaN	NaN	-1.384	0.802	0.17	-1.307	0.66	0.134	NaN	NaN	NaN	NaN	NaN	NaN	NaN	NaN	NaN	NaN	NaN	NaN
500	2.5	-1.492	0.861	0.345	NaN	NaN	NaN	NaN	NaN	NaN	-1.418	0.619	0.552	-1.381	0.468	0.479	-1.378	0.351	0.471	-1.421	0.243	0.493	NaN	NaN	NaN	-1.323	0.025	0.472	NaN	NaN	NaN	-1.384	0.802	0.17	-1.306	0.66	0.134	NaN	NaN	NaN	NaN	NaN	NaN	NaN	NaN	NaN	NaN	NaN	NaN
501	2.505	-1.492	0.861	0.345	NaN	NaN	NaN	NaN	NaN	NaN	-1.418	0.619	0.552	-1.381	0.468	0.479	-1.378	0.351	0.471	-1.42	0.243	0.493	NaN	NaN	NaN	-1.323	0.025	0.472	NaN	NaN	NaN	-1.384	0.802	0.17	-1.306	0.66	0.134	NaN	NaN	NaN	NaN	NaN	NaN	NaN	NaN	NaN	NaN	NaN	NaN
502	2.51	-1.492	0.861	0.345	NaN	NaN	NaN	NaN	NaN	NaN	-1.418	0.619	0.552	-1.38	0.468	0.479	-1.378	0.351	0.471	-1.42	0.243	0.493	NaN	NaN	NaN	-1.323	0.025	0.472	NaN	NaN	NaN	-1.384	0.802	0.17	-1.306	0.66	0.134	NaN	NaN	NaN	NaN	NaN	NaN	NaN	NaN	NaN	NaN	NaN	NaN
503	2.515	-1.492	0.861	0.345	NaN	NaN	NaN	NaN	NaN	NaN	-1.418	0.619	0.553	-1.38	0.468	0.48	-1.378	0.351	0.471	-1.42	0.243	0.493	NaN	NaN	NaN	-1.323	0.025	0.472	NaN	NaN	NaN	-1.384	0.802	0.171	-1.316	0.669	0.134	NaN	NaN	NaN	NaN	NaN	NaN	NaN	NaN	NaN	NaN	NaN	NaN
504	2.52	NaN	NaN	NaN	NaN	NaN	NaN	NaN	NaN	NaN	-1.419	0.619	0.553	-1.38	0.468	0.48	-1.378	0.351	0.471	-1.42	0.242	0.493	NaN	NaN	NaN	-1.323	0.025	0.472	NaN	NaN	NaN	-1.384	0.802	0.171	-1.337	0.69	0.134	NaN	NaN	NaN	NaN	NaN	NaN	NaN	NaN	NaN	NaN	NaN	NaN
505	2.525	NaN	NaN	NaN	NaN	NaN	NaN	NaN	NaN	NaN	-1.419	0.619	0.553	-1.38	0.467	0.48	-1.378	0.351	0.471	-1.42	0.242	0.493	NaN	NaN	NaN	-1.323	0.025	0.472	NaN	NaN	NaN	-1.384	0.802	0.171	-1.342	0.696	0.134	NaN	NaN	NaN	NaN	NaN	NaN	NaN	NaN	NaN	NaN	NaN	NaN
506	2.53	NaN	NaN	NaN	NaN	NaN	NaN	NaN	NaN	NaN	-1.419	0.619	0.553	-1.38	0.467	0.48	-1.378	0.351	0.471	-1.42	0.242	0.493	NaN	NaN	NaN	-1.323	0.025	0.472	NaN	NaN	NaN	-1.384	0.802	0.171	-1.343	0.697	0.134	NaN	NaN	NaN	NaN	NaN	NaN	NaN	NaN	NaN	NaN	NaN	NaN
507	2.535	NaN	NaN	NaN	NaN	NaN	NaN	NaN	NaN	NaN	-1.419	0.618	0.553	-1.38	0.467	0.48	-1.377	0.351	0.471	-1.419	0.242	0.493	NaN	NaN	NaN	-1.323	0.025	0.472	NaN	NaN	NaN	-1.384	0.802	0.171	-1.343	0.697	0.134	NaN	NaN	NaN	NaN	NaN	NaN	NaN	NaN	NaN	NaN	NaN	NaN
508	2.54	NaN	NaN	NaN	NaN	NaN	NaN	NaN	NaN	NaN	-1.419	0.618	0.553	-1.38	0.467	0.48	-1.377	0.351	0.471	-1.419	0.242	0.493	NaN	NaN	NaN	-1.323	0.025	0.472	NaN	NaN	NaN	-1.384	0.802	0.171	-1.334	0.688	0.134	NaN	NaN	NaN	NaN	NaN	NaN	NaN	NaN	NaN	NaN	NaN	NaN
509	2.545	-1.493	0.861	0.345	NaN	NaN	NaN	NaN	NaN	NaN	-1.419	0.618	0.553	-1.38	0.467	0.48	-1.377	0.35	0.471	-1.419	0.242	0.493	NaN	NaN	NaN	-1.323	0.025	0.472	NaN	NaN	NaN	-1.384	0.802	0.171	-1.313	0.667	0.135	NaN	NaN	NaN	NaN	NaN	NaN	NaN	NaN	NaN	NaN	NaN	NaN
510	2.55	-1.493	0.861	0.345	NaN	NaN	NaN	NaN	NaN	NaN	-1.418	0.618	0.553	-1.38	0.467	0.48	-1.377	0.35	0.471	-1.419	0.242	0.494	NaN	NaN	NaN	-1.323	0.025	0.472	NaN	NaN	NaN	-1.384	0.802	0.171	-1.308	0.662	0.135	NaN	NaN	NaN	NaN	NaN	NaN	NaN	NaN	NaN	NaN	NaN	NaN
511	2.555	-1.493	0.861	0.345	NaN	NaN	NaN	NaN	NaN	NaN	-1.418	0.618	0.553	-1.38	0.467	0.48	-1.377	0.35	0.471	-1.419	0.242	0.494	NaN	NaN	NaN	-1.323	0.025	0.472	NaN	NaN	NaN	-1.384	0.802	0.171	-1.307	0.661	0.135	NaN	NaN	NaN	NaN	NaN	NaN	NaN	NaN	NaN	NaN	NaN	NaN
512	2.56	-1.493	0.861	0.345	NaN	NaN	NaN	NaN	NaN	NaN	-1.418	0.618	0.553	-1.38	0.467	0.48	-1.377	0.35	0.471	-1.419	0.242	0.494	NaN	NaN	NaN	-1.323	0.025	0.473	NaN	NaN	NaN	-1.384	0.802	0.171	-1.306	0.66	0.135	NaN	NaN	NaN	NaN	NaN	NaN	NaN	NaN	NaN	NaN	NaN	NaN
513	2.565	-1.493	0.861	0.345	NaN	NaN	NaN	NaN	NaN	NaN	-1.419	0.618	0.553	-1.38	0.467	0.48	-1.377	0.35	0.471	-1.419	0.242	0.494	NaN	NaN	NaN	-1.323	0.025	0.472	NaN	NaN	NaN	-1.384	0.802	0.171	-1.306	0.66	0.135	NaN	NaN	NaN	NaN	NaN	NaN	NaN	NaN	NaN	NaN	NaN	NaN
514	2.57	-1.493	0.861	0.346	NaN	NaN	NaN	NaN	NaN	NaN	-1.419	0.618	0.553	-1.38	0.467	0.48	-1.377	0.35	0.471	-1.419	0.242	0.494	NaN	NaN	NaN	-1.323	0.025	0.472	NaN	NaN	NaN	-1.384	0.802	0.171	-1.306	0.66	0.135	NaN	NaN	NaN	NaN	NaN	NaN	NaN	NaN	NaN	NaN	NaN	NaN
515	2.575	-1.493	0.861	0.346	NaN	NaN	NaN	NaN	NaN	NaN	-1.419	0.618	0.553	-1.38	0.467	0.48	-1.377	0.35	0.471	-1.419	0.242	0.494	NaN	NaN	NaN	-1.323	0.025	0.472	NaN	NaN	NaN	-1.384	0.802	0.171	-1.306	0.661	0.135	NaN	NaN	NaN	NaN	NaN	NaN	NaN	NaN	NaN	NaN	NaN	NaN
516	2.58	-1.493	0.861	0.346	NaN	NaN	NaN	NaN	NaN	NaN	-1.419	0.618	0.553	-1.38	0.467	0.48	-1.377	0.35	0.471	-1.419	0.242	0.494	NaN	NaN	NaN	-1.323	0.025	0.472	NaN	NaN	NaN	-1.384	0.802	0.171	-1.306	0.661	0.135	NaN	NaN	NaN	NaN	NaN	NaN	NaN	NaN	NaN	NaN	NaN	NaN
517	2.585	-1.493	0.861	0.346	NaN	NaN	NaN	NaN	NaN	NaN	-1.419	0.618	0.553	-1.38	0.467	0.48	-1.377	0.35	0.471	-1.419	0.242	0.494	NaN	NaN	NaN	-1.323	0.025	0.472	NaN	NaN	NaN	NaN	NaN	NaN	-1.306	0.661	0.135	NaN	NaN	NaN	NaN	NaN	NaN	NaN	NaN	NaN	NaN	NaN	NaN
518	2.59	-1.493	0.861	0.346	NaN	NaN	NaN	NaN	NaN	NaN	-1.419	0.618	0.553	-1.38	0.468	0.48	-1.377	0.35	0.471	-1.418	0.242	0.494	NaN	NaN	NaN	-1.323	0.025	0.472	NaN	NaN	NaN	NaN	NaN	NaN	-1.306	0.661	0.135	NaN	NaN	NaN	NaN	NaN	NaN	NaN	NaN	NaN	NaN	NaN	NaN
519	2.595	-1.493	0.86	0.346	NaN	NaN	NaN	NaN	NaN	NaN	-1.42	0.618	0.553	-1.38	0.468	0.48	-1.377	0.35	0.471	-1.418	0.242	0.494	NaN	NaN	NaN	-1.323	0.025	0.472	NaN	NaN	NaN	NaN	NaN	NaN	-1.306	0.661	0.135	NaN	NaN	NaN	NaN	NaN	NaN	NaN	NaN	NaN	NaN	NaN	NaN
520	2.6	-1.493	0.86	0.346	NaN	NaN	NaN	NaN	NaN	NaN	-1.42	0.618	0.553	-1.38	0.468	0.481	-1.377	0.35	0.471	-1.418	0.242	0.494	NaN	NaN	NaN	-1.323	0.025	0.472	NaN	NaN	NaN	NaN	NaN	NaN	-1.306	0.661	0.135	NaN	NaN	NaN	NaN	NaN	NaN	NaN	NaN	NaN	NaN	NaN	NaN
521	2.605	-1.493	0.86	0.346	NaN	NaN	NaN	NaN	NaN	NaN	-1.42	0.618	0.553	-1.38	0.468	0.481	-1.377	0.35	0.471	-1.418	0.242	0.494	NaN	NaN	NaN	-1.323	0.025	0.472	NaN	NaN	NaN	NaN	NaN	NaN	-1.306	0.661	0.135	NaN	NaN	NaN	NaN	NaN	NaN	NaN	NaN	NaN	NaN	NaN	NaN
522	2.61	-1.493	0.86	0.346	NaN	NaN	NaN	NaN	NaN	NaN	-1.42	0.618	0.553	-1.38	0.468	0.481	-1.377	0.35	0.471	-1.418	0.242	0.494	NaN	NaN	NaN	-1.323	0.025	0.472	NaN	NaN	NaN	NaN	NaN	NaN	-1.306	0.661	0.135	NaN	NaN	NaN	NaN	NaN	NaN	NaN	NaN	NaN	NaN	NaN	NaN
523	2.615	-1.493	0.861	0.346	NaN	NaN	NaN	NaN	NaN	NaN	-1.42	0.618	0.553	-1.381	0.468	0.481	-1.377	0.35	0.471	-1.418	0.242	0.494	NaN	NaN	NaN	-1.323	0.025	0.472	NaN	NaN	NaN	NaN	NaN	NaN	-1.306	0.661	0.135	NaN	NaN	NaN	NaN	NaN	NaN	NaN	NaN	NaN	NaN	NaN	NaN
524	2.62	-1.494	0.861	0.346	NaN	NaN	NaN	NaN	NaN	NaN	-1.421	0.618	0.554	-1.381	0.468	0.481	-1.376	0.35	0.471	-1.418	0.242	0.494	NaN	NaN	NaN	-1.323	0.025	0.472	NaN	NaN	NaN	NaN	NaN	NaN	-1.306	0.661	0.135	NaN	NaN	NaN	NaN	NaN	NaN	NaN	NaN	NaN	NaN	NaN	NaN
525	2.625	-1.494	0.861	0.346	NaN	NaN	NaN	NaN	NaN	NaN	-1.421	0.618	0.554	-1.381	0.468	0.481	-1.376	0.35	0.471	-1.418	0.242	0.494	NaN	NaN	NaN	-1.323	0.025	0.472	NaN	NaN	NaN	NaN	NaN	NaN	-1.306	0.661	0.135	NaN	NaN	NaN	NaN	NaN	NaN	NaN	NaN	NaN	NaN	NaN	NaN
526	2.63	-1.494	0.861	0.346	NaN	NaN	NaN	NaN	NaN	NaN	-1.421	0.618	0.554	-1.381	0.467	0.481	-1.376	0.35	0.471	-1.418	0.242	0.494	NaN	NaN	NaN	-1.323	0.025	0.472	NaN	NaN	NaN	NaN	NaN	NaN	-1.306	0.66	0.136	NaN	NaN	NaN	NaN	NaN	NaN	NaN	NaN	NaN	NaN	NaN	NaN
527	2.635	-1.494	0.861	0.346	NaN	NaN	NaN	NaN	NaN	NaN	-1.421	0.618	0.554	-1.38	0.467	0.481	-1.376	0.35	0.471	-1.418	0.242	0.494	NaN	NaN	NaN	-1.323	0.025	0.472	NaN	NaN	NaN	NaN	NaN	NaN	-1.306	0.66	0.136	NaN	NaN	NaN	NaN	NaN	NaN	NaN	NaN	NaN	NaN	NaN	NaN
528	2.64	-1.494	0.861	0.346	NaN	NaN	NaN	NaN	NaN	NaN	-1.421	0.618	0.554	-1.38	0.467	0.481	-1.376	0.35	0.471	-1.418	0.242	0.494	NaN	NaN	NaN	-1.323	0.025	0.472	NaN	NaN	NaN	-1.384	0.802	0.172	-1.306	0.661	0.136	NaN	NaN	NaN	NaN	NaN	NaN	NaN	NaN	NaN	NaN	NaN	NaN
529	2.645	-1.494	0.861	0.346	NaN	NaN	NaN	NaN	NaN	NaN	-1.421	0.617	0.554	-1.38	0.467	0.481	-1.376	0.35	0.471	-1.417	0.242	0.494	NaN	NaN	NaN	-1.323	0.025	0.472	NaN	NaN	NaN	-1.384	0.802	0.173	-1.306	0.661	0.136	NaN	NaN	NaN	NaN	NaN	NaN	NaN	NaN	NaN	NaN	NaN	NaN
530	2.65	-1.494	0.861	0.346	NaN	NaN	NaN	NaN	NaN	NaN	-1.421	0.617	0.554	-1.38	0.467	0.482	-1.376	0.351	0.472	-1.417	0.242	0.495	NaN	NaN	NaN	-1.323	0.025	0.472	NaN	NaN	NaN	-1.385	0.802	0.173	-1.306	0.661	0.136	NaN	NaN	NaN	NaN	NaN	NaN	NaN	NaN	NaN	NaN	NaN	NaN
531	2.655	-1.494	0.861	0.347	NaN	NaN	NaN	NaN	NaN	NaN	-1.421	0.617	0.554	-1.38	0.467	0.482	-1.376	0.35	0.472	-1.417	0.242	0.495	NaN	NaN	NaN	-1.323	0.025	0.472	NaN	NaN	NaN	-1.385	0.802	0.173	-1.306	0.661	0.136	NaN	NaN	NaN	NaN	NaN	NaN	NaN	NaN	NaN	NaN	NaN	NaN
532	2.66	-1.494	0.861	0.347	NaN	NaN	NaN	NaN	NaN	NaN	-1.421	0.617	0.554	-1.38	0.467	0.482	-1.376	0.35	0.472	-1.417	0.242	0.495	NaN	NaN	NaN	-1.323	0.025	0.472	NaN	NaN	NaN	-1.385	0.802	0.173	-1.306	0.661	0.136	NaN	NaN	NaN	NaN	NaN	NaN	NaN	NaN	NaN	NaN	NaN	NaN
533	2.665	-1.494	0.861	0.347	NaN	NaN	NaN	NaN	NaN	NaN	-1.421	0.617	0.554	-1.38	0.467	0.482	-1.376	0.35	0.472	-1.417	0.242	0.495	NaN	NaN	NaN	-1.323	0.025	0.472	NaN	NaN	NaN	-1.385	0.801	0.173	-1.306	0.661	0.136	NaN	NaN	NaN	NaN	NaN	NaN	NaN	NaN	NaN	NaN	NaN	NaN
534	2.67	-1.494	0.861	0.347	NaN	NaN	NaN	NaN	NaN	NaN	-1.421	0.616	0.555	-1.38	0.467	0.482	-1.376	0.35	0.472	-1.417	0.242	0.495	NaN	NaN	NaN	-1.323	0.025	0.472	NaN	NaN	NaN	-1.385	0.801	0.174	-1.306	0.66	0.137	NaN	NaN	NaN	NaN	NaN	NaN	NaN	NaN	NaN	NaN	NaN	NaN
535	2.675	-1.494	0.861	0.347	NaN	NaN	NaN	NaN	NaN	NaN	-1.421	0.616	0.555	-1.38	0.467	0.482	-1.376	0.351	0.472	-1.417	0.242	0.495	NaN	NaN	NaN	-1.323	0.025	0.472	NaN	NaN	NaN	-1.385	0.802	0.174	-1.305	0.66	0.137	NaN	NaN	NaN	NaN	NaN	NaN	NaN	NaN	NaN	NaN	NaN	NaN
536	2.68	-1.495	0.861	0.347	NaN	NaN	NaN	NaN	NaN	NaN	-1.421	0.616	0.555	-1.38	0.467	0.482	-1.376	0.351	0.472	-1.417	0.242	0.495	NaN	NaN	NaN	-1.323	0.025	0.472	NaN	NaN	NaN	-1.385	0.802	0.174	-1.305	0.66	0.137	NaN	NaN	NaN	NaN	NaN	NaN	NaN	NaN	NaN	NaN	NaN	NaN
537	2.685	-1.495	0.861	0.348	NaN	NaN	NaN	NaN	NaN	NaN	-1.422	0.616	0.555	-1.38	0.467	0.482	-1.376	0.351	0.472	-1.417	0.242	0.495	NaN	NaN	NaN	-1.323	0.025	0.472	NaN	NaN	NaN	-1.385	0.802	0.174	-1.305	0.66	0.137	NaN	NaN	NaN	NaN	NaN	NaN	NaN	NaN	NaN	NaN	NaN	NaN
538	2.69	-1.495	0.861	0.348	NaN	NaN	NaN	NaN	NaN	NaN	-1.422	0.616	0.555	-1.38	0.467	0.482	-1.376	0.351	0.472	-1.417	0.242	0.495	NaN	NaN	NaN	-1.323	0.025	0.472	NaN	NaN	NaN	NaN	NaN	NaN	-1.305	0.66	0.137	NaN	NaN	NaN	NaN	NaN	NaN	NaN	NaN	NaN	NaN	NaN	NaN
539	2.695	-1.495	0.861	0.348	NaN	NaN	NaN	NaN	NaN	NaN	-1.422	0.616	0.555	-1.38	0.467	0.482	-1.376	0.351	0.473	-1.417	0.242	0.495	NaN	NaN	NaN	-1.323	0.025	0.472	NaN	NaN	NaN	NaN	NaN	NaN	-1.305	0.66	0.137	NaN	NaN	NaN	NaN	NaN	NaN	NaN	NaN	NaN	NaN	NaN	NaN
540	2.7	-1.495	0.861	0.348	NaN	NaN	NaN	NaN	NaN	NaN	-1.422	0.616	0.555	-1.38	0.466	0.482	-1.376	0.351	0.473	-1.417	0.242	0.495	NaN	NaN	NaN	-1.323	0.025	0.472	NaN	NaN	NaN	NaN	NaN	NaN	-1.305	0.66	0.137	NaN	NaN	NaN	NaN	NaN	NaN	NaN	NaN	NaN	NaN	NaN	NaN
541	2.705	-1.495	0.861	0.348	NaN	NaN	NaN	NaN	NaN	NaN	-1.422	0.616	0.555	-1.38	0.466	0.482	-1.376	0.35	0.473	-1.417	0.242	0.495	NaN	NaN	NaN	-1.323	0.025	0.472	NaN	NaN	NaN	NaN	NaN	NaN	-1.305	0.66	0.137	NaN	NaN	NaN	NaN	NaN	NaN	NaN	NaN	NaN	NaN	NaN	NaN
542	2.71	-1.495	0.861	0.348	NaN	NaN	NaN	NaN	NaN	NaN	-1.422	0.616	0.555	-1.38	0.466	0.482	-1.376	0.35	0.473	-1.417	0.242	0.495	NaN	NaN	NaN	-1.323	0.025	0.472	NaN	NaN	NaN	-1.385	0.802	0.174	-1.305	0.661	0.137	NaN	NaN	NaN	NaN	NaN	NaN	NaN	NaN	NaN	NaN	NaN	NaN
543	2.715	-1.495	0.861	0.348	NaN	NaN	NaN	NaN	NaN	NaN	-1.422	0.616	0.555	-1.379	0.466	0.482	-1.376	0.35	0.473	-1.417	0.242	0.495	NaN	NaN	NaN	-1.323	0.025	0.472	NaN	NaN	NaN	-1.385	0.802	0.174	-1.306	0.661	0.137	NaN	NaN	NaN	NaN	NaN	NaN	NaN	NaN	NaN	NaN	NaN	NaN
544	2.72	-1.495	0.861	0.348	NaN	NaN	NaN	NaN	NaN	NaN	-1.422	0.616	0.555	-1.379	0.466	0.483	-1.376	0.35	0.474	-1.417	0.242	0.495	NaN	NaN	NaN	-1.323	0.025	0.472	NaN	NaN	NaN	-1.385	0.802	0.174	-1.306	0.661	0.138	NaN	NaN	NaN	NaN	NaN	NaN	NaN	NaN	NaN	NaN	NaN	NaN
545	2.725	-1.495	0.861	0.349	NaN	NaN	NaN	NaN	NaN	NaN	-1.422	0.616	0.555	-1.379	0.466	0.483	-1.376	0.35	0.474	-1.417	0.242	0.495	NaN	NaN	NaN	-1.323	0.025	0.472	NaN	NaN	NaN	-1.385	0.802	0.175	-1.306	0.661	0.138	NaN	NaN	NaN	NaN	NaN	NaN	NaN	NaN	NaN	NaN	NaN	NaN
546	2.73	-1.495	0.861	0.349	NaN	NaN	NaN	NaN	NaN	NaN	-1.422	0.616	0.555	-1.379	0.466	0.483	-1.375	0.35	0.474	-1.417	0.242	0.495	NaN	NaN	NaN	-1.323	0.025	0.472	NaN	NaN	NaN	-1.385	0.802	0.175	-1.306	0.661	0.138	NaN	NaN	NaN	NaN	NaN	NaN	NaN	NaN	NaN	NaN	NaN	NaN
547	2.735	-1.495	0.861	0.349	NaN	NaN	NaN	NaN	NaN	NaN	-1.422	0.616	0.555	-1.379	0.466	0.483	-1.375	0.35	0.474	-1.417	0.242	0.496	NaN	NaN	NaN	-1.323	0.025	0.472	NaN	NaN	NaN	-1.385	0.802	0.175	-1.306	0.661	0.138	NaN	NaN	NaN	NaN	NaN	NaN	NaN	NaN	NaN	NaN	NaN	NaN
548	2.74	-1.495	0.861	0.349	NaN	NaN	NaN	NaN	NaN	NaN	-1.422	0.616	0.556	-1.379	0.466	0.483	-1.375	0.35	0.474	-1.417	0.242	0.496	NaN	NaN	NaN	-1.323	0.025	0.472	NaN	NaN	NaN	-1.385	0.802	0.175	-1.306	0.661	0.138	NaN	NaN	NaN	NaN	NaN	NaN	NaN	NaN	NaN	NaN	NaN	NaN
549	2.745	-1.495	0.861	0.349	NaN	NaN	NaN	NaN	NaN	NaN	-1.422	0.616	0.556	-1.379	0.466	0.483	-1.375	0.35	0.474	-1.417	0.242	0.496	NaN	NaN	NaN	-1.323	0.025	0.472	NaN	NaN	NaN	-1.384	0.802	0.176	-1.306	0.661	0.138	NaN	NaN	NaN	NaN	NaN	NaN	NaN	NaN	NaN	NaN	NaN	NaN
550	2.75	-1.495	0.861	0.35	NaN	NaN	NaN	NaN	NaN	NaN	-1.422	0.615	0.556	-1.379	0.466	0.483	-1.375	0.35	0.474	-1.417	0.242	0.496	NaN	NaN	NaN	-1.323	0.025	0.472	NaN	NaN	NaN	NaN	NaN	NaN	-1.306	0.661	0.138	NaN	NaN	NaN	NaN	NaN	NaN	NaN	NaN	NaN	NaN	NaN	NaN
551	2.755	-1.495	0.861	0.35	NaN	NaN	NaN	NaN	NaN	NaN	-1.422	0.615	0.556	-1.379	0.465	0.483	-1.375	0.35	0.474	-1.417	0.242	0.496	NaN	NaN	NaN	-1.323	0.025	0.472	NaN	NaN	NaN	NaN	NaN	NaN	-1.306	0.661	0.139	NaN	NaN	NaN	NaN	NaN	NaN	NaN	NaN	NaN	NaN	NaN	NaN
552	2.76	-1.495	0.861	0.35	NaN	NaN	NaN	NaN	NaN	NaN	-1.422	0.615	0.556	-1.379	0.465	0.483	-1.375	0.349	0.475	-1.417	0.242	0.496	NaN	NaN	NaN	-1.323	0.025	0.472	NaN	NaN	NaN	NaN	NaN	NaN	-1.306	0.662	0.139	NaN	NaN	NaN	NaN	NaN	NaN	NaN	NaN	NaN	NaN	NaN	NaN
553	2.765	-1.495	0.861	0.35	NaN	NaN	NaN	NaN	NaN	NaN	-1.422	0.615	0.556	-1.378	0.464	0.483	-1.374	0.349	0.475	-1.416	0.242	0.496	NaN	NaN	NaN	-1.323	0.025	0.472	NaN	NaN	NaN	NaN	NaN	NaN	-1.306	0.662	0.139	NaN	NaN	NaN	NaN	NaN	NaN	NaN	NaN	NaN	NaN	NaN	NaN
554	2.77	-1.495	0.861	0.351	NaN	NaN	NaN	NaN	NaN	NaN	-1.422	0.615	0.556	-1.379	0.465	0.483	-1.374	0.349	0.475	-1.416	0.242	0.496	NaN	NaN	NaN	-1.323	0.025	0.472	NaN	NaN	NaN	NaN	NaN	NaN	-1.306	0.662	0.139	NaN	NaN	NaN	NaN	NaN	NaN	NaN	NaN	NaN	NaN	NaN	NaN
555	2.775	-1.495	0.861	0.351	NaN	NaN	NaN	NaN	NaN	NaN	-1.422	0.615	0.557	-1.378	0.465	0.483	-1.374	0.349	0.475	-1.416	0.242	0.496	NaN	NaN	NaN	-1.323	0.025	0.472	NaN	NaN	NaN	NaN	NaN	NaN	-1.305	0.661	0.139	NaN	NaN	NaN	NaN	NaN	NaN	NaN	NaN	NaN	NaN	NaN	NaN
556	2.78	-1.495	0.861	0.351	NaN	NaN	NaN	NaN	NaN	NaN	-1.422	0.615	0.557	-1.378	0.464	0.483	-1.374	0.349	0.475	-1.416	0.242	0.496	NaN	NaN	NaN	-1.323	0.025	0.472	NaN	NaN	NaN	NaN	NaN	NaN	-1.305	0.661	0.139	NaN	NaN	NaN	NaN	NaN	NaN	NaN	NaN	NaN	NaN	NaN	NaN
557	2.785	-1.495	0.861	0.351	NaN	NaN	NaN	NaN	NaN	NaN	-1.422	0.615	0.557	-1.378	0.464	0.483	-1.374	0.349	0.475	-1.416	0.242	0.496	NaN	NaN	NaN	-1.323	0.025	0.472	NaN	NaN	NaN	NaN	NaN	NaN	-1.305	0.661	0.14	NaN	NaN	NaN	NaN	NaN	NaN	NaN	NaN	NaN	NaN	NaN	NaN
558	2.79	-1.495	0.861	0.351	NaN	NaN	NaN	NaN	NaN	NaN	-1.422	0.615	0.557	-1.378	0.464	0.483	-1.374	0.349	0.475	-1.416	0.242	0.496	NaN	NaN	NaN	-1.323	0.025	0.472	NaN	NaN	NaN	NaN	NaN	NaN	-1.305	0.661	0.14	NaN	NaN	NaN	NaN	NaN	NaN	NaN	NaN	NaN	NaN	NaN	NaN
559	2.795	-1.495	0.861	0.351	NaN	NaN	NaN	NaN	NaN	NaN	-1.422	0.615	0.557	-1.378	0.464	0.483	-1.374	0.349	0.475	-1.416	0.242	0.496	NaN	NaN	NaN	-1.323	0.025	0.472	NaN	NaN	NaN	NaN	NaN	NaN	-1.305	0.662	0.14	NaN	NaN	NaN	NaN	NaN	NaN	NaN	NaN	NaN	NaN	NaN	NaN
560	2.8	-1.495	0.861	0.352	NaN	NaN	NaN	NaN	NaN	NaN	-1.422	0.615	0.557	-1.378	0.464	0.483	-1.374	0.349	0.475	-1.416	0.242	0.496	NaN	NaN	NaN	-1.323	0.025	0.472	NaN	NaN	NaN	NaN	NaN	NaN	-1.305	0.662	0.14	NaN	NaN	NaN	NaN	NaN	NaN	NaN	NaN	NaN	NaN	NaN	NaN
561	2.805	-1.495	0.862	0.352	NaN	NaN	NaN	NaN	NaN	NaN	-1.422	0.615	0.557	-1.378	0.464	0.483	-1.374	0.349	0.475	-1.416	0.242	0.496	NaN	NaN	NaN	-1.323	0.025	0.472	NaN	NaN	NaN	-1.385	0.803	0.178	-1.305	0.662	0.14	NaN	NaN	NaN	NaN	NaN	NaN	NaN	NaN	NaN	NaN	NaN	NaN
562	2.81	-1.495	0.862	0.352	NaN	NaN	NaN	NaN	NaN	NaN	-1.423	0.615	0.557	-1.378	0.464	0.483	-1.374	0.349	0.475	-1.416	0.242	0.496	NaN	NaN	NaN	-1.323	0.025	0.472	NaN	NaN	NaN	-1.385	0.803	0.178	-1.305	0.663	0.14	NaN	NaN	NaN	NaN	NaN	NaN	NaN	NaN	NaN	NaN	NaN	NaN
563	2.815	-1.495	0.862	0.352	NaN	NaN	NaN	NaN	NaN	NaN	-1.423	0.615	0.557	-1.378	0.463	0.483	-1.374	0.349	0.475	-1.416	0.242	0.496	NaN	NaN	NaN	-1.323	0.025	0.472	NaN	NaN	NaN	-1.385	0.803	0.178	-1.305	0.663	0.14	NaN	NaN	NaN	NaN	NaN	NaN	NaN	NaN	NaN	NaN	NaN	NaN
564	2.82	-1.495	0.862	0.353	NaN	NaN	NaN	NaN	NaN	NaN	-1.423	0.615	0.557	-1.378	0.463	0.484	-1.374	0.349	0.476	-1.417	0.242	0.496	NaN	NaN	NaN	-1.323	0.025	0.472	NaN	NaN	NaN	-1.385	0.804	0.178	-1.305	0.663	0.14	NaN	NaN	NaN	NaN	NaN	NaN	NaN	NaN	NaN	NaN	NaN	NaN
565	2.825	-1.495	0.862	0.353	NaN	NaN	NaN	NaN	NaN	NaN	-1.423	0.615	0.557	-1.378	0.463	0.484	-1.374	0.349	0.476	-1.417	0.242	0.496	NaN	NaN	NaN	-1.323	0.025	0.472	NaN	NaN	NaN	-1.385	0.804	0.178	-1.305	0.664	0.14	NaN	NaN	NaN	NaN	NaN	NaN	NaN	NaN	NaN	NaN	NaN	NaN
566	2.83	-1.495	0.862	0.353	NaN	NaN	NaN	NaN	NaN	NaN	-1.423	0.615	0.557	-1.378	0.463	0.484	-1.374	0.349	0.476	-1.417	0.242	0.496	NaN	NaN	NaN	-1.323	0.025	0.472	NaN	NaN	NaN	-1.385	0.804	0.178	-1.305	0.664	0.14	NaN	NaN	NaN	NaN	NaN	NaN	NaN	NaN	NaN	NaN	NaN	NaN
567	2.835	-1.495	0.862	0.353	NaN	NaN	NaN	NaN	NaN	NaN	-1.423	0.615	0.557	-1.377	0.463	0.484	-1.374	0.349	0.476	-1.417	0.242	0.497	NaN	NaN	NaN	-1.323	0.025	0.472	NaN	NaN	NaN	-1.385	0.804	0.179	-1.305	0.664	0.14	NaN	NaN	NaN	NaN	NaN	NaN	NaN	NaN	NaN	NaN	NaN	NaN
568	2.84	-1.495	0.862	0.353	NaN	NaN	NaN	NaN	NaN	NaN	-1.423	0.614	0.557	-1.377	0.463	0.484	-1.374	0.349	0.476	-1.417	0.242	0.497	NaN	NaN	NaN	-1.323	0.025	0.472	NaN	NaN	NaN	-1.385	0.804	0.179	-1.304	0.665	0.141	NaN	NaN	NaN	NaN	NaN	NaN	NaN	NaN	NaN	NaN	NaN	NaN
569	2.845	-1.495	0.862	0.354	NaN	NaN	NaN	NaN	NaN	NaN	-1.423	0.614	0.557	-1.378	0.464	0.484	-1.374	0.349	0.476	-1.417	0.242	0.497	NaN	NaN	NaN	-1.323	0.025	0.472	NaN	NaN	NaN	-1.385	0.804	0.179	-1.305	0.665	0.141	NaN	NaN	NaN	NaN	NaN	NaN	NaN	NaN	NaN	NaN	NaN	NaN
570	2.85	-1.495	0.862	0.354	NaN	NaN	NaN	NaN	NaN	NaN	-1.423	0.614	0.557	-1.378	0.464	0.485	-1.374	0.349	0.476	-1.418	0.242	0.497	NaN	NaN	NaN	-1.323	0.025	0.472	NaN	NaN	NaN	-1.385	0.805	0.179	-1.305	0.665	0.141	NaN	NaN	NaN	NaN	NaN	NaN	NaN	NaN	NaN	NaN	NaN	NaN
571	2.855	-1.495	0.862	0.354	NaN	NaN	NaN	NaN	NaN	NaN	-1.423	0.615	0.557	-1.378	0.463	0.484	-1.374	0.349	0.476	-1.418	0.242	0.497	NaN	NaN	NaN	-1.323	0.025	0.472	NaN	NaN	NaN	NaN	NaN	NaN	-1.304	0.665	0.141	NaN	NaN	NaN	NaN	NaN	NaN	NaN	NaN	NaN	NaN	NaN	NaN
572	2.86	-1.495	0.862	0.354	NaN	NaN	NaN	NaN	NaN	NaN	-1.423	0.615	0.557	-1.377	0.463	0.484	-1.374	0.348	0.476	-1.418	0.242	0.498	NaN	NaN	NaN	-1.323	0.025	0.472	NaN	NaN	NaN	NaN	NaN	NaN	-1.304	0.666	0.141	NaN	NaN	NaN	NaN	NaN	NaN	NaN	NaN	NaN	NaN	NaN	NaN
573	2.865	-1.495	0.863	0.354	NaN	NaN	NaN	NaN	NaN	NaN	-1.424	0.615	0.557	-1.378	0.464	0.484	-1.374	0.348	0.477	-1.418	0.243	0.498	NaN	NaN	NaN	-1.323	0.025	0.473	NaN	NaN	NaN	NaN	NaN	NaN	-1.304	0.666	0.141	NaN	NaN	NaN	NaN	NaN	NaN	NaN	NaN	NaN	NaN	NaN	NaN
574	2.87	-1.495	0.863	0.355	NaN	NaN	NaN	NaN	NaN	NaN	-1.424	0.615	0.557	-1.378	0.464	0.485	-1.374	0.348	0.477	-1.418	0.243	0.498	NaN	NaN	NaN	-1.323	0.025	0.472	NaN	NaN	NaN	NaN	NaN	NaN	-1.304	0.666	0.141	NaN	NaN	NaN	NaN	NaN	NaN	NaN	NaN	NaN	NaN	NaN	NaN
575	2.875	-1.495	0.863	0.355	NaN	NaN	NaN	NaN	NaN	NaN	-1.424	0.615	0.557	-1.378	0.463	0.484	-1.374	0.348	0.477	-1.418	0.243	0.498	NaN	NaN	NaN	-1.323	0.025	0.472	NaN	NaN	NaN	NaN	NaN	NaN	-1.304	0.667	0.141	NaN	NaN	NaN	NaN	NaN	NaN	NaN	NaN	NaN	NaN	NaN	NaN
576	2.88	-1.495	0.863	0.355	NaN	NaN	NaN	NaN	NaN	NaN	-1.424	0.615	0.557	-1.378	0.464	0.485	-1.374	0.348	0.477	-1.418	0.243	0.498	NaN	NaN	NaN	-1.323	0.025	0.473	NaN	NaN	NaN	NaN	NaN	NaN	-1.304	0.667	0.142	NaN	NaN	NaN	NaN	NaN	NaN	NaN	NaN	NaN	NaN	NaN	NaN
577	2.885	-1.495	0.863	0.355	NaN	NaN	NaN	NaN	NaN	NaN	-1.424	0.615	0.557	-1.379	0.464	0.485	-1.374	0.348	0.477	-1.418	0.243	0.498	NaN	NaN	NaN	-1.323	0.024	0.473	NaN	NaN	NaN	NaN	NaN	NaN	-1.305	0.667	0.142	NaN	NaN	NaN	NaN	NaN	NaN	NaN	NaN	NaN	NaN	NaN	NaN
578	2.89	-1.495	0.863	0.355	NaN	NaN	NaN	NaN	NaN	NaN	-1.424	0.615	0.557	-1.379	0.465	0.485	-1.374	0.348	0.477	-1.419	0.243	0.498	NaN	NaN	NaN	-1.323	0.024	0.473	NaN	NaN	NaN	-1.385	0.807	0.179	-1.305	0.668	0.142	NaN	NaN	NaN	NaN	NaN	NaN	NaN	NaN	NaN	NaN	NaN	NaN
579	2.895	-1.494	0.863	0.355	NaN	NaN	NaN	NaN	NaN	NaN	-1.424	0.615	0.557	-1.379	0.465	0.486	-1.375	0.348	0.477	-1.419	0.243	0.498	NaN	NaN	NaN	-1.323	0.024	0.473	NaN	NaN	NaN	-1.385	0.807	0.18	-1.305	0.668	0.142	NaN	NaN	NaN	NaN	NaN	NaN	NaN	NaN	NaN	NaN	NaN	NaN
580	2.9	-1.494	0.863	0.355	NaN	NaN	NaN	NaN	NaN	NaN	-1.424	0.615	0.557	-1.379	0.465	0.486	-1.375	0.348	0.477	-1.42	0.243	0.499	NaN	NaN	NaN	-1.323	0.024	0.473	NaN	NaN	NaN	-1.385	0.807	0.18	-1.305	0.668	0.142	NaN	NaN	NaN	NaN	NaN	NaN	NaN	NaN	NaN	NaN	NaN	NaN
581	2.905	-1.494	0.863	0.356	NaN	NaN	NaN	NaN	NaN	NaN	-1.424	0.615	0.557	-1.379	0.465	0.486	-1.375	0.348	0.477	-1.42	0.243	0.499	NaN	NaN	NaN	-1.323	0.024	0.473	NaN	NaN	NaN	-1.385	0.807	0.18	-1.305	0.668	0.142	NaN	NaN	NaN	NaN	NaN	NaN	NaN	NaN	NaN	NaN	NaN	NaN
582	2.91	-1.494	0.863	0.356	NaN	NaN	NaN	NaN	NaN	NaN	-1.424	0.615	0.557	-1.379	0.464	0.485	-1.375	0.348	0.477	-1.42	0.243	0.499	NaN	NaN	NaN	-1.323	0.024	0.473	NaN	NaN	NaN	-1.385	0.807	0.18	-1.305	0.668	0.142	NaN	NaN	NaN	NaN	NaN	NaN	NaN	NaN	NaN	NaN	NaN	NaN
583	2.915	-1.494	0.863	0.356	NaN	NaN	NaN	NaN	NaN	NaN	-1.424	0.615	0.557	-1.379	0.464	0.485	-1.375	0.348	0.477	-1.42	0.243	0.499	NaN	NaN	NaN	-1.323	0.024	0.473	NaN	NaN	NaN	NaN	NaN	NaN	-1.305	0.668	0.142	NaN	NaN	NaN	NaN	NaN	NaN	NaN	NaN	NaN	NaN	NaN	NaN
584	2.92	-1.494	0.863	0.356	NaN	NaN	NaN	NaN	NaN	NaN	-1.424	0.615	0.557	-1.379	0.464	0.485	-1.375	0.348	0.477	-1.421	0.243	0.499	NaN	NaN	NaN	-1.323	0.024	0.473	NaN	NaN	NaN	NaN	NaN	NaN	-1.306	0.669	0.142	NaN	NaN	NaN	NaN	NaN	NaN	NaN	NaN	NaN	NaN	NaN	NaN
585	2.925	-1.494	0.863	0.356	NaN	NaN	NaN	NaN	NaN	NaN	-1.424	0.615	0.557	-1.379	0.465	0.486	-1.375	0.348	0.477	-1.421	0.243	0.499	NaN	NaN	NaN	-1.323	0.024	0.473	NaN	NaN	NaN	NaN	NaN	NaN	-1.306	0.669	0.141	NaN	NaN	NaN	NaN	NaN	NaN	NaN	NaN	NaN	NaN	NaN	NaN
586	2.93	-1.494	0.863	0.356	NaN	NaN	NaN	NaN	NaN	NaN	-1.424	0.615	0.557	-1.379	0.465	0.486	-1.375	0.348	0.477	-1.421	0.243	0.499	NaN	NaN	NaN	-1.323	0.024	0.473	NaN	NaN	NaN	NaN	NaN	NaN	-1.306	0.669	0.141	NaN	NaN	NaN	NaN	NaN	NaN	NaN	NaN	NaN	NaN	NaN	NaN
587	2.935	-1.493	0.863	0.356	NaN	NaN	NaN	NaN	NaN	NaN	-1.425	0.615	0.557	-1.379	0.464	0.485	-1.375	0.348	0.477	-1.421	0.243	0.499	NaN	NaN	NaN	-1.323	0.024	0.473	NaN	NaN	NaN	NaN	NaN	NaN	-1.307	0.67	0.141	NaN	NaN	NaN	NaN	NaN	NaN	NaN	NaN	NaN	NaN	NaN	NaN
588	2.94	-1.493	0.863	0.356	NaN	NaN	NaN	NaN	NaN	NaN	-1.425	0.615	0.557	-1.378	0.463	0.484	-1.375	0.348	0.477	-1.421	0.243	0.499	NaN	NaN	NaN	-1.323	0.024	0.473	NaN	NaN	NaN	NaN	NaN	NaN	-1.307	0.67	0.141	NaN	NaN	NaN	NaN	NaN	NaN	NaN	NaN	NaN	NaN	NaN	NaN
589	2.945	-1.493	0.863	0.356	NaN	NaN	NaN	NaN	NaN	NaN	-1.425	0.615	0.557	-1.379	0.464	0.485	-1.375	0.348	0.477	-1.421	0.243	0.499	NaN	NaN	NaN	-1.323	0.024	0.473	NaN	NaN	NaN	NaN	NaN	NaN	-1.307	0.67	0.141	NaN	NaN	NaN	NaN	NaN	NaN	NaN	NaN	NaN	NaN	NaN	NaN
590	2.95	-1.493	0.863	0.356	NaN	NaN	NaN	NaN	NaN	NaN	-1.425	0.615	0.557	-1.379	0.465	0.485	-1.375	0.348	0.477	-1.421	0.243	0.499	NaN	NaN	NaN	-1.323	0.024	0.473	NaN	NaN	NaN	NaN	NaN	NaN	-1.307	0.67	0.14	NaN	NaN	NaN	NaN	NaN	NaN	NaN	NaN	NaN	NaN	NaN	NaN
591	2.955	-1.493	0.864	0.356	NaN	NaN	NaN	NaN	NaN	NaN	-1.425	0.615	0.557	-1.38	0.465	0.486	-1.375	0.348	0.477	-1.422	0.243	0.499	NaN	NaN	NaN	-1.323	0.024	0.473	NaN	NaN	NaN	NaN	NaN	NaN	-1.307	0.67	0.14	NaN	NaN	NaN	NaN	NaN	NaN	NaN	NaN	NaN	NaN	NaN	NaN
592	2.96	-1.493	0.864	0.356	NaN	NaN	NaN	NaN	NaN	NaN	-1.425	0.616	0.557	-1.38	0.465	0.486	-1.375	0.348	0.477	-1.422	0.243	0.499	NaN	NaN	NaN	-1.323	0.024	0.473	NaN	NaN	NaN	-1.386	0.81	0.18	-1.307	0.67	0.14	NaN	NaN	NaN	NaN	NaN	NaN	NaN	NaN	NaN	NaN	NaN	NaN
593	2.965	-1.493	0.864	0.357	NaN	NaN	NaN	NaN	NaN	NaN	-1.424	0.616	0.557	-1.38	0.465	0.486	-1.375	0.348	0.477	-1.422	0.243	0.499	NaN	NaN	NaN	-1.323	0.024	0.473	NaN	NaN	NaN	-1.386	0.81	0.18	-1.307	0.67	0.14	NaN	NaN	NaN	NaN	NaN	NaN	NaN	NaN	NaN	NaN	NaN	NaN
594	2.97	-1.493	0.864	0.357	NaN	NaN	NaN	NaN	NaN	NaN	-1.424	0.616	0.557	-1.38	0.465	0.486	-1.375	0.348	0.477	-1.422	0.243	0.499	NaN	NaN	NaN	-1.323	0.024	0.473	NaN	NaN	NaN	-1.386	0.81	0.18	-1.307	0.67	0.14	NaN	NaN	NaN	NaN	NaN	NaN	NaN	NaN	NaN	NaN	NaN	NaN
595	2.975	-1.493	0.864	0.357	NaN	NaN	NaN	NaN	NaN	NaN	-1.424	0.616	0.557	-1.38	0.465	0.486	-1.376	0.349	0.477	-1.422	0.243	0.499	NaN	NaN	NaN	-1.323	0.024	0.473	NaN	NaN	NaN	-1.386	0.81	0.18	-1.308	0.67	0.139	NaN	NaN	NaN	NaN	NaN	NaN	NaN	NaN	NaN	NaN	NaN	NaN
596	2.98	-1.493	0.864	0.357	NaN	NaN	NaN	NaN	NaN	NaN	-1.424	0.616	0.557	-1.379	0.465	0.485	-1.376	0.349	0.477	-1.422	0.243	0.499	NaN	NaN	NaN	-1.323	0.024	0.473	NaN	NaN	NaN	-1.386	0.81	0.18	-1.308	0.671	0.139	NaN	NaN	NaN	NaN	NaN	NaN	NaN	NaN	NaN	NaN	NaN	NaN
597	2.985	-1.493	0.864	0.358	NaN	NaN	NaN	NaN	NaN	NaN	-1.424	0.616	0.557	-1.378	0.464	0.484	-1.376	0.349	0.477	-1.422	0.243	0.499	NaN	NaN	NaN	-1.323	0.024	0.473	NaN	NaN	NaN	-1.386	0.81	0.18	-1.308	0.671	0.138	NaN	NaN	NaN	NaN	NaN	NaN	NaN	NaN	NaN	NaN	NaN	NaN
598	2.99	-1.493	0.864	0.358	NaN	NaN	NaN	NaN	NaN	NaN	-1.423	0.616	0.557	-1.378	0.463	0.484	-1.376	0.349	0.477	-1.422	0.243	0.499	NaN	NaN	NaN	-1.323	0.024	0.473	NaN	NaN	NaN	-1.386	0.81	0.18	-1.309	0.671	0.138	NaN	NaN	NaN	NaN	NaN	NaN	NaN	NaN	NaN	NaN	NaN	NaN
599	2.995	-1.493	0.865	0.358	NaN	NaN	NaN	NaN	NaN	NaN	-1.423	0.616	0.556	-1.378	0.463	0.484	-1.376	0.349	0.477	-1.422	0.243	0.499	NaN	NaN	NaN	-1.323	0.024	0.473	NaN	NaN	NaN	-1.386	0.81	0.18	-1.308	0.671	0.138	NaN	NaN	NaN	NaN	NaN	NaN	NaN	NaN	NaN	NaN	NaN	NaN
600	3	-1.492	0.864	0.358	NaN	NaN	NaN	NaN	NaN	NaN	-1.423	0.616	0.556	-1.377	0.463	0.484	-1.376	0.349	0.477	-1.422	0.243	0.499	NaN	NaN	NaN	-1.323	0.024	0.473	NaN	NaN	NaN	-1.386	0.81	0.18	-1.308	0.671	0.138	NaN	NaN	NaN	NaN	NaN	NaN	NaN	NaN	NaN	NaN	NaN	NaN
601	3.005	-1.492	0.864	0.358	NaN	NaN	NaN	NaN	NaN	NaN	-1.422	0.616	0.556	-1.377	0.463	0.484	-1.375	0.349	0.477	-1.422	0.243	0.499	NaN	NaN	NaN	-1.323	0.024	0.473	NaN	NaN	NaN	-1.386	0.81	0.18	-1.308	0.671	0.138	NaN	NaN	NaN	NaN	NaN	NaN	NaN	NaN	NaN	NaN	NaN	NaN
602	3.01	-1.492	0.864	0.358	NaN	NaN	NaN	NaN	NaN	NaN	-1.422	0.616	0.556	-1.377	0.463	0.484	-1.375	0.349	0.477	-1.422	0.243	0.499	NaN	NaN	NaN	-1.323	0.024	0.473	NaN	NaN	NaN	-1.386	0.81	0.18	-1.307	0.671	0.137	NaN	NaN	NaN	NaN	NaN	NaN	NaN	NaN	NaN	NaN	NaN	NaN
603	3.015	-1.491	0.864	0.358	NaN	NaN	NaN	NaN	NaN	NaN	-1.421	0.616	0.556	-1.377	0.464	0.484	-1.375	0.349	0.477	-1.422	0.243	0.499	NaN	NaN	NaN	-1.323	0.024	0.473	NaN	NaN	NaN	-1.386	0.81	0.18	-1.307	0.671	0.137	NaN	NaN	NaN	NaN	NaN	NaN	NaN	NaN	NaN	NaN	NaN	NaN
604	3.02	-1.491	0.864	0.358	NaN	NaN	NaN	NaN	NaN	NaN	-1.421	0.616	0.556	-1.376	0.464	0.484	-1.375	0.349	0.477	-1.421	0.243	0.499	NaN	NaN	NaN	-1.323	0.024	0.473	NaN	NaN	NaN	-1.386	0.81	0.18	-1.307	0.672	0.137	NaN	NaN	NaN	NaN	NaN	NaN	NaN	NaN	NaN	NaN	NaN	NaN
605	3.025	-1.491	0.864	0.358	NaN	NaN	NaN	NaN	NaN	NaN	-1.42	0.615	0.556	-1.376	0.464	0.484	-1.375	0.349	0.477	-1.421	0.243	0.499	NaN	NaN	NaN	-1.323	0.024	0.473	NaN	NaN	NaN	-1.386	0.81	0.18	-1.307	0.672	0.137	NaN	NaN	NaN	NaN	NaN	NaN	NaN	NaN	NaN	NaN	NaN	NaN
606	3.03	-1.491	0.864	0.358	NaN	NaN	NaN	NaN	NaN	NaN	-1.42	0.615	0.556	-1.376	0.464	0.484	-1.374	0.349	0.477	-1.421	0.243	0.499	NaN	NaN	NaN	-1.323	0.024	0.473	NaN	NaN	NaN	NaN	NaN	NaN	-1.307	0.672	0.136	NaN	NaN	NaN	NaN	NaN	NaN	NaN	NaN	NaN	NaN	NaN	NaN
607	3.035	-1.491	0.864	0.359	NaN	NaN	NaN	NaN	NaN	NaN	-1.419	0.616	0.556	-1.375	0.464	0.484	-1.374	0.349	0.477	-1.421	0.243	0.499	NaN	NaN	NaN	-1.323	0.024	0.473	NaN	NaN	NaN	NaN	NaN	NaN	-1.306	0.672	0.136	NaN	NaN	NaN	NaN	NaN	NaN	NaN	NaN	NaN	NaN	NaN	NaN
608	3.04	-1.491	0.864	0.359	NaN	NaN	NaN	NaN	NaN	NaN	-1.419	0.616	0.556	-1.375	0.464	0.484	-1.374	0.349	0.477	-1.421	0.244	0.499	NaN	NaN	NaN	-1.323	0.024	0.473	NaN	NaN	NaN	NaN	NaN	NaN	-1.306	0.673	0.136	NaN	NaN	NaN	NaN	NaN	NaN	NaN	NaN	NaN	NaN	NaN	NaN
609	3.045	-1.49	0.864	0.359	NaN	NaN	NaN	NaN	NaN	NaN	-1.418	0.616	0.556	-1.375	0.464	0.484	-1.374	0.349	0.477	-1.421	0.244	0.499	NaN	NaN	NaN	-1.323	0.024	0.473	NaN	NaN	NaN	-1.386	0.811	0.179	-1.305	0.673	0.136	NaN	NaN	NaN	NaN	NaN	NaN	NaN	NaN	NaN	NaN	NaN	NaN
610	3.05	-1.49	0.863	0.359	NaN	NaN	NaN	NaN	NaN	NaN	-1.418	0.616	0.556	-1.375	0.464	0.484	-1.374	0.349	0.477	-1.421	0.244	0.499	NaN	NaN	NaN	-1.323	0.024	0.473	NaN	NaN	NaN	-1.386	0.811	0.179	-1.305	0.673	0.136	NaN	NaN	NaN	NaN	NaN	NaN	NaN	NaN	NaN	NaN	NaN	NaN
611	3.055	-1.49	0.863	0.359	NaN	NaN	NaN	NaN	NaN	NaN	-1.417	0.615	0.556	-1.375	0.464	0.484	-1.373	0.349	0.477	-1.421	0.244	0.499	NaN	NaN	NaN	-1.323	0.024	0.473	NaN	NaN	NaN	-1.386	0.811	0.179	-1.305	0.674	0.136	NaN	NaN	NaN	NaN	NaN	NaN	NaN	NaN	NaN	NaN	NaN	NaN
612	3.06	-1.489	0.863	0.359	NaN	NaN	NaN	NaN	NaN	NaN	-1.417	0.615	0.556	-1.374	0.464	0.484	-1.373	0.349	0.477	-1.42	0.244	0.499	NaN	NaN	NaN	-1.323	0.024	0.473	NaN	NaN	NaN	-1.386	0.811	0.179	-1.304	0.674	0.136	NaN	NaN	NaN	NaN	NaN	NaN	NaN	NaN	NaN	NaN	NaN	NaN
613	3.065	-1.489	0.863	0.359	NaN	NaN	NaN	NaN	NaN	NaN	-1.416	0.615	0.556	-1.374	0.464	0.484	-1.373	0.349	0.476	-1.42	0.244	0.499	NaN	NaN	NaN	-1.323	0.024	0.473	NaN	NaN	NaN	-1.385	0.811	0.179	-1.303	0.674	0.136	NaN	NaN	NaN	NaN	NaN	NaN	NaN	NaN	NaN	NaN	NaN	NaN
614	3.07	-1.489	0.863	0.359	NaN	NaN	NaN	NaN	NaN	NaN	-1.416	0.616	0.556	-1.374	0.464	0.484	-1.373	0.349	0.476	-1.42	0.244	0.499	NaN	NaN	NaN	-1.323	0.024	0.473	NaN	NaN	NaN	-1.385	0.811	0.179	-1.302	0.674	0.136	NaN	NaN	NaN	NaN	NaN	NaN	NaN	NaN	NaN	NaN	NaN	NaN
615	3.075	-1.488	0.863	0.359	NaN	NaN	NaN	NaN	NaN	NaN	-1.415	0.616	0.556	-1.373	0.464	0.484	-1.372	0.349	0.476	-1.42	0.244	0.499	NaN	NaN	NaN	-1.323	0.024	0.473	NaN	NaN	NaN	-1.385	0.811	0.179	-1.302	0.674	0.136	NaN	NaN	NaN	NaN	NaN	NaN	NaN	NaN	NaN	NaN	NaN	NaN
616	3.08	-1.488	0.863	0.359	NaN	NaN	NaN	NaN	NaN	NaN	-1.414	0.616	0.556	-1.373	0.464	0.484	-1.372	0.349	0.476	-1.42	0.244	0.499	NaN	NaN	NaN	-1.323	0.024	0.473	NaN	NaN	NaN	-1.384	0.811	0.179	-1.301	0.675	0.136	NaN	NaN	NaN	NaN	NaN	NaN	NaN	NaN	NaN	NaN	NaN	NaN
617	3.085	-1.488	0.863	0.359	NaN	NaN	NaN	NaN	NaN	NaN	-1.414	0.616	0.556	-1.373	0.465	0.485	-1.372	0.349	0.476	-1.419	0.244	0.498	NaN	NaN	NaN	-1.323	0.024	0.473	NaN	NaN	NaN	NaN	NaN	NaN	-1.3	0.675	0.136	NaN	NaN	NaN	NaN	NaN	NaN	NaN	NaN	NaN	NaN	NaN	NaN
618	3.09	-1.487	0.862	0.359	NaN	NaN	NaN	NaN	NaN	NaN	-1.413	0.616	0.556	-1.373	0.465	0.485	-1.371	0.349	0.476	-1.419	0.244	0.498	NaN	NaN	NaN	-1.323	0.024	0.473	NaN	NaN	NaN	NaN	NaN	NaN	-1.299	0.675	0.136	NaN	NaN	NaN	NaN	NaN	NaN	NaN	NaN	NaN	NaN	NaN	NaN
619	3.095	-1.487	0.862	0.359	NaN	NaN	NaN	NaN	NaN	NaN	-1.413	0.616	0.556	-1.372	0.465	0.485	-1.371	0.349	0.476	-1.419	0.244	0.498	NaN	NaN	NaN	-1.323	0.024	0.473	NaN	NaN	NaN	NaN	NaN	NaN	-1.298	0.675	0.136	NaN	NaN	NaN	NaN	NaN	NaN	NaN	NaN	NaN	NaN	NaN	NaN
620	3.1	-1.486	0.862	0.359	NaN	NaN	NaN	NaN	NaN	NaN	-1.412	0.616	0.556	-1.372	0.465	0.485	-1.371	0.349	0.476	-1.419	0.244	0.498	NaN	NaN	NaN	-1.323	0.024	0.473	NaN	NaN	NaN	-1.382	0.81	0.179	-1.297	0.675	0.136	NaN	NaN	NaN	NaN	NaN	NaN	NaN	NaN	NaN	NaN	NaN	NaN
621	3.105	-1.486	0.862	0.359	NaN	NaN	NaN	NaN	NaN	NaN	-1.412	0.616	0.556	-1.371	0.465	0.485	-1.371	0.349	0.476	-1.419	0.244	0.498	NaN	NaN	NaN	-1.323	0.024	0.473	NaN	NaN	NaN	-1.382	0.81	0.179	-1.296	0.675	0.136	NaN	NaN	NaN	NaN	NaN	NaN	NaN	NaN	NaN	NaN	NaN	NaN
622	3.11	-1.486	0.862	0.359	NaN	NaN	NaN	NaN	NaN	NaN	-1.411	0.616	0.556	-1.371	0.466	0.485	-1.37	0.349	0.476	-1.419	0.244	0.498	NaN	NaN	NaN	-1.323	0.024	0.473	NaN	NaN	NaN	-1.381	0.81	0.179	-1.296	0.675	0.136	NaN	NaN	NaN	NaN	NaN	NaN	NaN	NaN	NaN	NaN	NaN	NaN
623	3.115	-1.485	0.862	0.359	NaN	NaN	NaN	NaN	NaN	NaN	-1.41	0.616	0.556	-1.37	0.465	0.485	-1.37	0.349	0.476	-1.418	0.244	0.498	NaN	NaN	NaN	-1.323	0.024	0.473	NaN	NaN	NaN	-1.38	0.81	0.179	-1.294	0.675	0.136	NaN	NaN	NaN	NaN	NaN	NaN	NaN	NaN	NaN	NaN	NaN	NaN
624	3.12	-1.485	0.862	0.359	NaN	NaN	NaN	NaN	NaN	NaN	-1.409	0.615	0.556	-1.37	0.465	0.485	-1.37	0.349	0.476	-1.418	0.244	0.498	NaN	NaN	NaN	-1.323	0.024	0.473	NaN	NaN	NaN	-1.38	0.81	0.179	-1.294	0.675	0.136	NaN	NaN	NaN	NaN	NaN	NaN	NaN	NaN	NaN	NaN	NaN	NaN
625	3.125	-1.484	0.862	0.359	NaN	NaN	NaN	NaN	NaN	NaN	-1.409	0.615	0.555	-1.369	0.465	0.485	-1.369	0.349	0.476	-1.418	0.244	0.498	NaN	NaN	NaN	-1.323	0.024	0.473	NaN	NaN	NaN	-1.379	0.81	0.179	-1.293	0.676	0.136	NaN	NaN	NaN	NaN	NaN	NaN	NaN	NaN	NaN	NaN	NaN	NaN
626	3.13	-1.484	0.862	0.359	NaN	NaN	NaN	NaN	NaN	NaN	-1.408	0.615	0.555	-1.369	0.465	0.485	-1.369	0.348	0.476	-1.418	0.244	0.498	NaN	NaN	NaN	-1.323	0.024	0.473	NaN	NaN	NaN	-1.379	0.81	0.179	-1.292	0.676	0.136	NaN	NaN	NaN	NaN	NaN	NaN	NaN	NaN	NaN	NaN	NaN	NaN
627	3.135	-1.483	0.861	0.359	NaN	NaN	NaN	NaN	NaN	NaN	-1.408	0.615	0.555	-1.369	0.465	0.485	-1.368	0.348	0.476	-1.417	0.244	0.498	NaN	NaN	NaN	-1.323	0.024	0.473	NaN	NaN	NaN	NaN	NaN	NaN	-1.291	0.676	0.136	NaN	NaN	NaN	NaN	NaN	NaN	NaN	NaN	NaN	NaN	NaN	NaN
628	3.14	-1.483	0.861	0.359	NaN	NaN	NaN	NaN	NaN	NaN	-1.407	0.615	0.555	-1.368	0.465	0.485	-1.367	0.348	0.476	-1.417	0.245	0.498	NaN	NaN	NaN	-1.323	0.024	0.473	NaN	NaN	NaN	-1.377	0.81	0.179	-1.291	0.676	0.136	NaN	NaN	NaN	NaN	NaN	NaN	NaN	NaN	NaN	NaN	NaN	NaN
629	3.145	-1.482	0.861	0.359	NaN	NaN	NaN	NaN	NaN	NaN	-1.406	0.615	0.555	-1.368	0.465	0.485	-1.367	0.348	0.477	-1.417	0.245	0.498	NaN	NaN	NaN	-1.323	0.024	0.473	NaN	NaN	NaN	-1.377	0.81	0.179	-1.29	0.676	0.136	NaN	NaN	NaN	NaN	NaN	NaN	NaN	NaN	NaN	NaN	NaN	NaN
630	3.15	-1.482	0.861	0.359	NaN	NaN	NaN	NaN	NaN	NaN	-1.406	0.615	0.555	-1.367	0.465	0.485	-1.366	0.348	0.477	-1.416	0.245	0.498	NaN	NaN	NaN	-1.323	0.024	0.473	NaN	NaN	NaN	-1.376	0.81	0.178	-1.289	0.676	0.136	NaN	NaN	NaN	NaN	NaN	NaN	NaN	NaN	NaN	NaN	NaN	NaN
631	3.155	-1.481	0.861	0.359	NaN	NaN	NaN	NaN	NaN	NaN	-1.406	0.615	0.555	-1.366	0.465	0.485	-1.366	0.348	0.477	-1.416	0.245	0.498	NaN	NaN	NaN	-1.323	0.024	0.473	NaN	NaN	NaN	-1.376	0.81	0.178	-1.288	0.676	0.136	NaN	NaN	NaN	NaN	NaN	NaN	NaN	NaN	NaN	NaN	NaN	NaN
632	3.16	-1.481	0.861	0.358	NaN	NaN	NaN	NaN	NaN	NaN	-1.405	0.616	0.555	-1.366	0.465	0.485	-1.366	0.348	0.477	-1.416	0.245	0.498	NaN	NaN	NaN	-1.323	0.024	0.473	NaN	NaN	NaN	-1.375	0.81	0.178	-1.288	0.675	0.136	NaN	NaN	NaN	NaN	NaN	NaN	NaN	NaN	NaN	NaN	NaN	NaN
633	3.165	-1.48	0.86	0.358	NaN	NaN	NaN	NaN	NaN	NaN	-1.405	0.616	0.555	-1.365	0.465	0.485	-1.366	0.348	0.477	-1.416	0.245	0.498	NaN	NaN	NaN	-1.323	0.024	0.473	NaN	NaN	NaN	-1.374	0.809	0.178	-1.287	0.675	0.136	NaN	NaN	NaN	NaN	NaN	NaN	NaN	NaN	NaN	NaN	NaN	NaN
634	3.17	-1.479	0.86	0.358	NaN	NaN	NaN	NaN	NaN	NaN	-1.404	0.616	0.555	-1.365	0.464	0.485	-1.366	0.348	0.477	-1.416	0.245	0.498	NaN	NaN	NaN	-1.323	0.024	0.473	NaN	NaN	NaN	-1.374	0.81	0.178	-1.286	0.675	0.136	NaN	NaN	NaN	NaN	NaN	NaN	NaN	NaN	NaN	NaN	NaN	NaN
635	3.175	-1.478	0.86	0.358	NaN	NaN	NaN	NaN	NaN	NaN	-1.404	0.616	0.555	-1.364	0.464	0.485	-1.366	0.348	0.477	-1.415	0.245	0.498	NaN	NaN	NaN	-1.323	0.024	0.473	NaN	NaN	NaN	-1.373	0.809	0.178	-1.285	0.675	0.136	NaN	NaN	NaN	NaN	NaN	NaN	NaN	NaN	NaN	NaN	NaN	NaN
636	3.18	-1.478	0.86	0.358	NaN	NaN	NaN	NaN	NaN	NaN	-1.403	0.616	0.555	-1.364	0.464	0.485	-1.365	0.348	0.477	-1.415	0.245	0.498	NaN	NaN	NaN	-1.323	0.024	0.473	NaN	NaN	NaN	-1.372	0.809	0.178	-1.285	0.675	0.136	NaN	NaN	NaN	NaN	NaN	NaN	NaN	NaN	NaN	NaN	NaN	NaN
637	3.185	-1.478	0.86	0.358	NaN	NaN	NaN	NaN	NaN	NaN	-1.402	0.615	0.555	-1.364	0.465	0.485	-1.365	0.348	0.477	-1.415	0.245	0.498	NaN	NaN	NaN	-1.323	0.024	0.473	NaN	NaN	NaN	-1.372	0.809	0.178	-1.284	0.675	0.136	NaN	NaN	NaN	NaN	NaN	NaN	NaN	NaN	NaN	NaN	NaN	NaN
638	3.19	-1.477	0.86	0.358	NaN	NaN	NaN	NaN	NaN	NaN	-1.401	0.615	0.555	-1.363	0.465	0.485	-1.364	0.348	0.477	-1.415	0.245	0.498	NaN	NaN	NaN	-1.323	0.024	0.473	NaN	NaN	NaN	-1.371	0.809	0.178	-1.283	0.675	0.136	NaN	NaN	NaN	NaN	NaN	NaN	NaN	NaN	NaN	NaN	NaN	NaN
639	3.195	-1.476	0.859	0.358	NaN	NaN	NaN	NaN	NaN	NaN	-1.401	0.615	0.555	-1.363	0.464	0.485	-1.364	0.348	0.477	-1.414	0.245	0.498	NaN	NaN	NaN	-1.323	0.024	0.473	NaN	NaN	NaN	-1.371	0.809	0.178	-1.282	0.675	0.136	NaN	NaN	NaN	NaN	NaN	NaN	NaN	NaN	NaN	NaN	NaN	NaN
640	3.2	-1.475	0.859	0.357	NaN	NaN	NaN	NaN	NaN	NaN	-1.4	0.615	0.555	-1.362	0.464	0.485	-1.364	0.348	0.477	-1.414	0.244	0.498	NaN	NaN	NaN	-1.323	0.024	0.473	NaN	NaN	NaN	-1.37	0.808	0.178	-1.281	0.675	0.136	NaN	NaN	NaN	NaN	NaN	NaN	NaN	NaN	NaN	NaN	NaN	NaN
641	3.205	-1.475	0.859	0.358	NaN	NaN	NaN	NaN	NaN	NaN	-1.399	0.615	0.555	-1.361	0.464	0.485	-1.363	0.348	0.477	-1.413	0.244	0.498	NaN	NaN	NaN	-1.323	0.024	0.473	NaN	NaN	NaN	-1.369	0.808	0.178	-1.281	0.674	0.136	NaN	NaN	NaN	NaN	NaN	NaN	NaN	NaN	NaN	NaN	NaN	NaN
642	3.21	-1.474	0.859	0.357	NaN	NaN	NaN	NaN	NaN	NaN	-1.399	0.615	0.555	-1.361	0.464	0.485	-1.363	0.348	0.477	-1.413	0.244	0.498	NaN	NaN	NaN	-1.323	0.024	0.473	NaN	NaN	NaN	-1.369	0.808	0.177	-1.28	0.674	0.136	NaN	NaN	NaN	NaN	NaN	NaN	NaN	NaN	NaN	NaN	NaN	NaN
643	3.215	-1.474	0.858	0.357	NaN	NaN	NaN	NaN	NaN	NaN	-1.398	0.615	0.555	-1.36	0.464	0.485	-1.363	0.349	0.477	-1.412	0.244	0.498	NaN	NaN	NaN	-1.323	0.024	0.473	NaN	NaN	NaN	-1.368	0.808	0.177	-1.279	0.674	0.136	NaN	NaN	NaN	NaN	NaN	NaN	NaN	NaN	NaN	NaN	NaN	NaN
644	3.22	-1.473	0.858	0.357	NaN	NaN	NaN	NaN	NaN	NaN	-1.397	0.615	0.555	-1.36	0.464	0.485	-1.363	0.349	0.477	-1.412	0.243	0.498	NaN	NaN	NaN	-1.323	0.024	0.473	NaN	NaN	NaN	-1.367	0.808	0.177	-1.278	0.674	0.136	NaN	NaN	NaN	NaN	NaN	NaN	NaN	NaN	NaN	NaN	NaN	NaN
645	3.225	-1.472	0.858	0.357	NaN	NaN	NaN	NaN	NaN	NaN	-1.396	0.615	0.555	-1.359	0.464	0.485	-1.363	0.349	0.477	-1.411	0.243	0.498	NaN	NaN	NaN	-1.323	0.024	0.473	NaN	NaN	NaN	-1.366	0.807	0.177	-1.278	0.674	0.136	NaN	NaN	NaN	NaN	NaN	NaN	NaN	NaN	NaN	NaN	NaN	NaN
646	3.23	-1.471	0.858	0.357	NaN	NaN	NaN	NaN	NaN	NaN	-1.395	0.615	0.555	-1.358	0.464	0.485	-1.362	0.349	0.477	-1.411	0.243	0.498	NaN	NaN	NaN	-1.323	0.024	0.473	NaN	NaN	NaN	-1.366	0.807	0.177	-1.277	0.674	0.136	NaN	NaN	NaN	NaN	NaN	NaN	NaN	NaN	NaN	NaN	NaN	NaN
647	3.235	-1.471	0.857	0.357	NaN	NaN	NaN	NaN	NaN	NaN	-1.395	0.615	0.555	-1.357	0.462	0.485	-1.362	0.35	0.477	-1.41	0.242	0.498	NaN	NaN	NaN	-1.323	0.024	0.473	NaN	NaN	NaN	-1.365	0.807	0.177	-1.276	0.674	0.136	NaN	NaN	NaN	NaN	NaN	NaN	NaN	NaN	NaN	NaN	NaN	NaN
648	3.24	-1.47	0.857	0.356	NaN	NaN	NaN	NaN	NaN	NaN	-1.394	0.615	0.555	-1.356	0.462	0.485	-1.362	0.35	0.478	-1.41	0.242	0.498	NaN	NaN	NaN	-1.323	0.024	0.473	NaN	NaN	NaN	-1.364	0.806	0.177	-1.275	0.673	0.136	NaN	NaN	NaN	NaN	NaN	NaN	NaN	NaN	NaN	NaN	NaN	NaN
649	3.245	-1.469	0.857	0.356	NaN	NaN	NaN	NaN	NaN	NaN	-1.393	0.615	0.555	-1.356	0.462	0.485	-1.362	0.35	0.478	-1.41	0.242	0.498	NaN	NaN	NaN	-1.323	0.024	0.473	NaN	NaN	NaN	-1.363	0.806	0.177	-1.275	0.673	0.136	NaN	NaN	NaN	NaN	NaN	NaN	NaN	NaN	NaN	NaN	NaN	NaN
650	3.25	-1.469	0.857	0.356	NaN	NaN	NaN	NaN	NaN	NaN	-1.392	0.615	0.555	-1.355	0.462	0.485	-1.361	0.35	0.478	-1.409	0.242	0.498	NaN	NaN	NaN	-1.323	0.024	0.473	NaN	NaN	NaN	-1.362	0.806	0.177	-1.274	0.673	0.136	NaN	NaN	NaN	NaN	NaN	NaN	NaN	NaN	NaN	NaN	NaN	NaN
651	3.255	-1.468	0.857	0.356	NaN	NaN	NaN	NaN	NaN	NaN	-1.391	0.615	0.555	-1.354	0.463	0.486	-1.361	0.35	0.478	-1.409	0.242	0.498	NaN	NaN	NaN	-1.323	0.024	0.473	NaN	NaN	NaN	-1.362	0.806	0.177	-1.274	0.673	0.135	NaN	NaN	NaN	NaN	NaN	NaN	NaN	NaN	NaN	NaN	NaN	NaN
652	3.26	-1.467	0.856	0.356	NaN	NaN	NaN	NaN	NaN	NaN	-1.391	0.615	0.555	-1.354	0.464	0.486	-1.36	0.35	0.478	-1.409	0.242	0.498	NaN	NaN	NaN	-1.323	0.024	0.473	NaN	NaN	NaN	-1.361	0.805	0.177	-1.273	0.673	0.135	NaN	NaN	NaN	NaN	NaN	NaN	NaN	NaN	NaN	NaN	NaN	NaN
653	3.265	-1.466	0.856	0.356	NaN	NaN	NaN	NaN	NaN	NaN	-1.39	0.615	0.555	-1.354	0.464	0.486	-1.359	0.349	0.477	-1.408	0.242	0.498	NaN	NaN	NaN	-1.323	0.024	0.473	NaN	NaN	NaN	-1.36	0.805	0.177	-1.272	0.673	0.135	NaN	NaN	NaN	NaN	NaN	NaN	NaN	NaN	NaN	NaN	NaN	NaN
654	3.27	-1.465	0.856	0.355	NaN	NaN	NaN	NaN	NaN	NaN	-1.389	0.615	0.555	-1.353	0.463	0.486	-1.356	0.345	0.476	-1.408	0.242	0.498	NaN	NaN	NaN	-1.323	0.024	0.473	NaN	NaN	NaN	-1.359	0.805	0.177	-1.272	0.673	0.135	NaN	NaN	NaN	NaN	NaN	NaN	NaN	NaN	NaN	NaN	NaN	NaN
655	3.275	-1.464	0.855	0.355	NaN	NaN	NaN	NaN	NaN	NaN	-1.388	0.615	0.555	-1.352	0.463	0.486	-1.355	0.344	0.476	-1.408	0.242	0.498	NaN	NaN	NaN	-1.323	0.024	0.473	NaN	NaN	NaN	-1.359	0.805	0.176	-1.271	0.673	0.134	NaN	NaN	NaN	-1.236	0.486	0.175	NaN	NaN	NaN	NaN	NaN	NaN
656	3.28	-1.464	0.855	0.355	NaN	NaN	NaN	NaN	NaN	NaN	-1.388	0.615	0.555	-1.352	0.463	0.486	-1.355	0.344	0.476	-1.408	0.242	0.498	NaN	NaN	NaN	-1.323	0.024	0.473	NaN	NaN	NaN	-1.358	0.805	0.176	-1.271	0.673	0.134	NaN	NaN	NaN	-1.235	0.485	0.175	NaN	NaN	NaN	NaN	NaN	NaN
657	3.285	-1.463	0.855	0.355	NaN	NaN	NaN	NaN	NaN	NaN	-1.387	0.615	0.555	-1.351	0.463	0.486	-1.354	0.344	0.476	-1.407	0.242	0.498	NaN	NaN	NaN	-1.323	0.024	0.473	NaN	NaN	NaN	-1.357	0.804	0.176	-1.27	0.672	0.134	NaN	NaN	NaN	-1.234	0.484	0.175	NaN	NaN	NaN	NaN	NaN	NaN
658	3.29	-1.462	0.855	0.355	NaN	NaN	NaN	NaN	NaN	NaN	-1.386	0.615	0.555	-1.35	0.463	0.486	-1.354	0.344	0.476	-1.407	0.242	0.498	NaN	NaN	NaN	-1.323	0.024	0.473	NaN	NaN	NaN	-1.357	0.804	0.176	-1.269	0.672	0.134	NaN	NaN	NaN	-1.234	0.484	0.175	NaN	NaN	NaN	NaN	NaN	NaN
659	3.295	-1.461	0.855	0.354	NaN	NaN	NaN	NaN	NaN	NaN	-1.385	0.615	0.555	-1.35	0.463	0.486	-1.354	0.344	0.476	-1.406	0.242	0.498	NaN	NaN	NaN	-1.323	0.024	0.473	NaN	NaN	NaN	-1.356	0.804	0.175	-1.269	0.672	0.134	NaN	NaN	NaN	-1.233	0.484	0.175	NaN	NaN	NaN	NaN	NaN	NaN
660	3.3	-1.461	0.855	0.354	NaN	NaN	NaN	NaN	NaN	NaN	-1.384	0.615	0.555	-1.349	0.463	0.486	-1.354	0.345	0.476	-1.406	0.242	0.498	NaN	NaN	NaN	-1.323	0.024	0.473	NaN	NaN	NaN	-1.356	0.804	0.175	-1.268	0.672	0.134	NaN	NaN	NaN	-1.233	0.484	0.174	NaN	NaN	NaN	NaN	NaN	NaN
661	3.305	-1.46	0.854	0.354	NaN	NaN	NaN	NaN	NaN	NaN	-1.383	0.615	0.555	-1.348	0.462	0.486	-1.354	0.347	0.477	-1.406	0.243	0.498	NaN	NaN	NaN	-1.323	0.024	0.473	NaN	NaN	NaN	NaN	NaN	NaN	-1.267	0.671	0.134	NaN	NaN	NaN	-1.232	0.484	0.174	NaN	NaN	NaN	NaN	NaN	NaN
662	3.31	-1.459	0.854	0.354	NaN	NaN	NaN	NaN	NaN	NaN	-1.383	0.615	0.555	-1.347	0.462	0.486	-1.354	0.348	0.478	-1.405	0.243	0.497	NaN	NaN	NaN	-1.323	0.024	0.473	NaN	NaN	NaN	-1.353	0.802	0.175	-1.266	0.671	0.134	NaN	NaN	NaN	NaN	NaN	NaN	NaN	NaN	NaN	NaN	NaN	NaN
663	3.315	-1.458	0.854	0.354	NaN	NaN	NaN	NaN	NaN	NaN	-1.382	0.614	0.555	-1.347	0.462	0.486	-1.353	0.347	0.478	-1.406	0.244	0.498	NaN	NaN	NaN	-1.323	0.024	0.473	NaN	NaN	NaN	-1.352	0.802	0.175	-1.265	0.67	0.134	NaN	NaN	NaN	-1.214	0.464	0.175	NaN	NaN	NaN	NaN	NaN	NaN
664	3.32	-1.457	0.854	0.353	NaN	NaN	NaN	NaN	NaN	NaN	-1.381	0.614	0.555	-1.346	0.462	0.486	-1.353	0.347	0.478	-1.407	0.246	0.499	NaN	NaN	NaN	-1.323	0.024	0.473	NaN	NaN	NaN	-1.351	0.802	0.175	-1.264	0.669	0.134	NaN	NaN	NaN	-1.202	0.45	0.175	NaN	NaN	NaN	NaN	NaN	NaN
665	3.325	-1.456	0.853	0.353	NaN	NaN	NaN	NaN	NaN	NaN	-1.38	0.614	0.555	-1.345	0.462	0.486	-1.353	0.347	0.478	-1.407	0.247	0.5	NaN	NaN	NaN	-1.323	0.024	0.473	NaN	NaN	NaN	-1.35	0.801	0.175	-1.264	0.669	0.134	NaN	NaN	NaN	-1.222	0.474	0.174	NaN	NaN	NaN	NaN	NaN	NaN
666	3.33	-1.455	0.853	0.353	NaN	NaN	NaN	NaN	NaN	NaN	-1.379	0.614	0.555	-1.345	0.462	0.486	-1.352	0.346	0.478	-1.407	0.247	0.5	NaN	NaN	NaN	-1.323	0.024	0.473	NaN	NaN	NaN	-1.349	0.801	0.175	-1.264	0.669	0.133	NaN	NaN	NaN	-1.226	0.48	0.174	NaN	NaN	NaN	NaN	NaN	NaN
667	3.335	-1.455	0.853	0.353	NaN	NaN	NaN	NaN	NaN	NaN	-1.379	0.614	0.555	-1.344	0.461	0.486	-1.349	0.343	0.477	-1.406	0.247	0.5	NaN	NaN	NaN	-1.323	0.024	0.473	NaN	NaN	NaN	-1.348	0.8	0.175	-1.263	0.668	0.133	NaN	NaN	NaN	-1.227	0.481	0.174	NaN	NaN	NaN	NaN	NaN	NaN
668	3.34	-1.454	0.853	0.353	NaN	NaN	NaN	NaN	NaN	NaN	-1.378	0.614	0.555	-1.343	0.461	0.486	-1.348	0.343	0.477	-1.405	0.245	0.499	NaN	NaN	NaN	-1.323	0.024	0.473	NaN	NaN	NaN	-1.347	0.8	0.175	-1.262	0.668	0.133	NaN	NaN	NaN	-1.227	0.481	0.174	NaN	NaN	NaN	NaN	NaN	NaN
669	3.345	-1.453	0.853	0.352	NaN	NaN	NaN	NaN	NaN	NaN	-1.377	0.615	0.555	-1.342	0.461	0.486	-1.348	0.343	0.477	-1.402	0.241	0.498	NaN	NaN	NaN	-1.323	0.024	0.473	NaN	NaN	NaN	-1.347	0.8	0.175	-1.262	0.668	0.132	NaN	NaN	NaN	-1.226	0.481	0.173	NaN	NaN	NaN	NaN	NaN	NaN
670	3.35	-1.451	0.852	0.352	NaN	NaN	NaN	NaN	NaN	NaN	-1.377	0.615	0.555	-1.342	0.461	0.486	-1.347	0.343	0.477	-1.401	0.241	0.498	NaN	NaN	NaN	-1.323	0.024	0.473	NaN	NaN	NaN	-1.346	0.799	0.175	-1.261	0.668	0.132	NaN	NaN	NaN	-1.225	0.481	0.173	NaN	NaN	NaN	NaN	NaN	NaN
671	3.355	-1.45	0.852	0.352	NaN	NaN	NaN	NaN	NaN	NaN	-1.376	0.615	0.555	-1.341	0.461	0.486	-1.347	0.343	0.477	-1.401	0.241	0.498	NaN	NaN	NaN	-1.323	0.024	0.473	NaN	NaN	NaN	-1.345	0.799	0.174	-1.26	0.667	0.132	NaN	NaN	NaN	-1.225	0.481	0.172	NaN	NaN	NaN	NaN	NaN	NaN
672	3.36	-1.45	0.852	0.352	NaN	NaN	NaN	NaN	NaN	NaN	-1.375	0.614	0.554	-1.339	0.459	0.486	-1.347	0.343	0.477	-1.401	0.241	0.498	NaN	NaN	NaN	-1.323	0.024	0.473	NaN	NaN	NaN	-1.344	0.798	0.174	-1.26	0.667	0.132	NaN	NaN	NaN	-1.223	0.48	0.173	NaN	NaN	NaN	NaN	NaN	NaN
673	3.365	-1.449	0.851	0.351	NaN	NaN	NaN	NaN	NaN	NaN	-1.374	0.614	0.554	-1.339	0.459	0.486	-1.347	0.344	0.478	-1.4	0.241	0.499	NaN	NaN	NaN	-1.323	0.024	0.473	NaN	NaN	NaN	-1.343	0.798	0.174	-1.258	0.666	0.132	NaN	NaN	NaN	-1.222	0.479	0.173	NaN	NaN	NaN	NaN	NaN	NaN
674	3.37	-1.448	0.851	0.351	NaN	NaN	NaN	NaN	NaN	NaN	-1.373	0.614	0.554	-1.338	0.459	0.486	-1.346	0.344	0.478	-1.4	0.241	0.499	NaN	NaN	NaN	-1.323	0.024	0.473	NaN	NaN	NaN	-1.342	0.798	0.173	-1.258	0.666	0.132	NaN	NaN	NaN	-1.221	0.479	0.173	NaN	NaN	NaN	NaN	NaN	NaN
675	3.375	-1.447	0.851	0.351	NaN	NaN	NaN	NaN	NaN	NaN	-1.372	0.613	0.554	-1.338	0.46	0.486	-1.345	0.344	0.478	-1.399	0.241	0.499	NaN	NaN	NaN	-1.323	0.024	0.473	NaN	NaN	NaN	-1.341	0.797	0.173	-1.257	0.665	0.132	NaN	NaN	NaN	-1.22	0.479	0.172	NaN	NaN	NaN	NaN	NaN	NaN
676	3.38	-1.445	0.85	0.35	NaN	NaN	NaN	NaN	NaN	NaN	-1.371	0.613	0.554	-1.337	0.46	0.486	-1.345	0.345	0.478	-1.399	0.241	0.499	NaN	NaN	NaN	-1.323	0.024	0.473	NaN	NaN	NaN	-1.34	0.797	0.173	-1.255	0.665	0.131	NaN	NaN	NaN	-1.219	0.479	0.172	NaN	NaN	NaN	NaN	NaN	NaN
677	3.385	-1.444	0.85	0.35	NaN	NaN	NaN	NaN	NaN	NaN	-1.371	0.613	0.554	-1.336	0.46	0.486	-1.345	0.345	0.479	-1.399	0.242	0.499	NaN	NaN	NaN	-1.323	0.024	0.473	NaN	NaN	NaN	-1.339	0.796	0.173	-1.255	0.664	0.131	NaN	NaN	NaN	-1.218	0.478	0.172	NaN	NaN	NaN	NaN	NaN	NaN
678	3.39	-1.443	0.85	0.35	NaN	NaN	NaN	NaN	NaN	NaN	-1.37	0.613	0.554	-1.335	0.459	0.486	-1.343	0.344	0.479	-1.398	0.242	0.499	-1.42	0.097	0.411	-1.323	0.024	0.473	NaN	NaN	NaN	-1.338	0.795	0.173	-1.253	0.664	0.131	NaN	NaN	NaN	-1.217	0.478	0.172	NaN	NaN	NaN	NaN	NaN	NaN
679	3.395	-1.443	0.85	0.35	NaN	NaN	NaN	NaN	NaN	NaN	-1.369	0.613	0.554	-1.333	0.458	0.485	-1.341	0.342	0.478	-1.398	0.242	0.499	-1.42	0.096	0.411	-1.323	0.024	0.473	NaN	NaN	NaN	-1.336	0.795	0.173	-1.252	0.664	0.131	NaN	NaN	NaN	-1.216	0.478	0.172	NaN	NaN	NaN	NaN	NaN	NaN
680	3.4	-1.441	0.849	0.349	NaN	NaN	NaN	NaN	NaN	NaN	-1.368	0.613	0.554	-1.332	0.457	0.485	-1.341	0.342	0.478	-1.397	0.242	0.499	-1.42	0.096	0.411	-1.323	0.024	0.473	NaN	NaN	NaN	-1.335	0.794	0.173	-1.251	0.663	0.131	NaN	NaN	NaN	-1.214	0.477	0.172	NaN	NaN	NaN	NaN	NaN	NaN
681	3.405	-1.44	0.849	0.349	NaN	NaN	NaN	NaN	NaN	NaN	-1.368	0.613	0.554	-1.331	0.458	0.485	-1.341	0.344	0.479	-1.398	0.243	0.499	-1.42	0.096	0.411	-1.323	0.024	0.473	NaN	NaN	NaN	-1.334	0.794	0.172	-1.25	0.663	0.131	NaN	NaN	NaN	-1.213	0.477	0.172	NaN	NaN	NaN	NaN	NaN	NaN
682	3.41	-1.439	0.849	0.349	NaN	NaN	NaN	NaN	NaN	NaN	-1.367	0.613	0.553	-1.331	0.458	0.486	-1.34	0.344	0.479	-1.399	0.245	0.5	-1.42	0.096	0.411	-1.323	0.024	0.473	NaN	NaN	NaN	-1.333	0.794	0.172	-1.249	0.662	0.131	NaN	NaN	NaN	-1.212	0.477	0.172	NaN	NaN	NaN	NaN	NaN	NaN
683	3.415	-1.438	0.848	0.348	NaN	NaN	NaN	NaN	NaN	NaN	-1.366	0.613	0.553	-1.331	0.459	0.486	-1.338	0.342	0.479	-1.398	0.246	0.501	-1.419	0.096	0.411	-1.323	0.024	0.473	NaN	NaN	NaN	-1.332	0.793	0.172	-1.248	0.662	0.13	NaN	NaN	NaN	-1.21	0.476	0.172	NaN	NaN	NaN	NaN	NaN	NaN
684	3.42	-1.437	0.848	0.348	NaN	NaN	NaN	NaN	NaN	NaN	-1.365	0.612	0.553	-1.33	0.458	0.487	-1.337	0.342	0.479	-1.398	0.246	0.501	-1.419	0.096	0.411	-1.323	0.024	0.473	NaN	NaN	NaN	-1.331	0.793	0.171	-1.247	0.662	0.13	NaN	NaN	NaN	-1.209	0.475	0.171	NaN	NaN	NaN	NaN	NaN	NaN
685	3.425	-1.436	0.848	0.348	NaN	NaN	NaN	NaN	NaN	NaN	-1.364	0.612	0.552	-1.329	0.458	0.487	-1.337	0.342	0.479	-1.397	0.246	0.501	-1.419	0.096	0.411	-1.323	0.024	0.473	NaN	NaN	NaN	-1.329	0.792	0.171	-1.246	0.662	0.13	NaN	NaN	NaN	-1.207	0.475	0.171	NaN	NaN	NaN	NaN	NaN	NaN
686	3.43	-1.434	0.847	0.347	NaN	NaN	NaN	NaN	NaN	NaN	-1.363	0.612	0.552	-1.328	0.458	0.487	-1.336	0.342	0.479	-1.396	0.246	0.501	-1.419	0.097	0.411	-1.323	0.024	0.473	NaN	NaN	NaN	-1.328	0.791	0.171	-1.244	0.661	0.13	NaN	NaN	NaN	-1.206	0.475	0.171	NaN	NaN	NaN	NaN	NaN	NaN
687	3.435	-1.433	0.847	0.347	NaN	NaN	NaN	NaN	NaN	NaN	-1.362	0.611	0.552	-1.327	0.458	0.487	-1.335	0.342	0.479	-1.396	0.246	0.501	-1.419	0.097	0.411	-1.323	0.024	0.473	NaN	NaN	NaN	-1.327	0.791	0.171	-1.243	0.661	0.129	NaN	NaN	NaN	-1.204	0.474	0.171	NaN	NaN	NaN	NaN	NaN	NaN
688	3.44	-1.432	0.847	0.346	NaN	NaN	NaN	NaN	NaN	NaN	-1.361	0.611	0.552	-1.325	0.457	0.487	-1.334	0.342	0.479	-1.395	0.247	0.501	-1.419	0.097	0.411	-1.323	0.024	0.473	NaN	NaN	NaN	-1.325	0.791	0.171	-1.241	0.66	0.129	NaN	NaN	NaN	-1.203	0.474	0.171	NaN	NaN	NaN	NaN	NaN	NaN
689	3.445	-1.431	0.847	0.346	NaN	NaN	NaN	NaN	NaN	NaN	-1.36	0.611	0.552	-1.324	0.456	0.487	-1.334	0.342	0.48	-1.394	0.247	0.502	-1.419	0.097	0.411	-1.323	0.024	0.473	NaN	NaN	NaN	-1.324	0.79	0.17	-1.24	0.66	0.129	NaN	NaN	NaN	-1.201	0.474	0.171	NaN	NaN	NaN	NaN	NaN	NaN
690	3.45	-1.43	0.846	0.346	NaN	NaN	NaN	NaN	NaN	NaN	-1.359	0.61	0.552	-1.322	0.455	0.487	-1.333	0.343	0.48	-1.394	0.246	0.502	-1.419	0.097	0.411	-1.323	0.024	0.473	NaN	NaN	NaN	-1.323	0.79	0.169	-1.238	0.659	0.129	NaN	NaN	NaN	-1.199	0.473	0.17	NaN	NaN	NaN	NaN	NaN	NaN
691	3.455	-1.429	0.846	0.345	NaN	NaN	NaN	NaN	NaN	NaN	-1.358	0.61	0.551	-1.321	0.454	0.486	-1.331	0.342	0.48	-1.393	0.246	0.502	-1.419	0.097	0.411	-1.323	0.024	0.473	NaN	NaN	NaN	-1.322	0.789	0.169	-1.237	0.659	0.129	NaN	NaN	NaN	-1.197	0.473	0.17	NaN	NaN	NaN	NaN	NaN	NaN
692	3.46	-1.427	0.845	0.345	NaN	NaN	NaN	NaN	NaN	NaN	-1.357	0.609	0.551	-1.319	0.454	0.486	-1.329	0.34	0.48	-1.392	0.246	0.502	-1.419	0.097	0.411	-1.323	0.024	0.473	NaN	NaN	NaN	-1.32	0.789	0.169	-1.235	0.658	0.129	NaN	NaN	NaN	-1.195	0.473	0.17	NaN	NaN	NaN	NaN	NaN	NaN
693	3.465	-1.426	0.845	0.344	NaN	NaN	NaN	NaN	NaN	NaN	-1.356	0.609	0.551	-1.318	0.453	0.486	-1.327	0.339	0.48	-1.391	0.247	0.502	-1.419	0.098	0.411	-1.323	0.024	0.473	NaN	NaN	NaN	-1.319	0.788	0.169	-1.233	0.658	0.129	NaN	NaN	NaN	-1.194	0.474	0.17	NaN	NaN	NaN	NaN	NaN	NaN
694	3.47	-1.425	0.845	0.344	NaN	NaN	NaN	NaN	NaN	NaN	-1.355	0.609	0.551	-1.317	0.453	0.486	-1.326	0.339	0.48	-1.39	0.247	0.502	-1.419	0.098	0.411	-1.323	0.024	0.473	NaN	NaN	NaN	-1.318	0.788	0.168	-1.232	0.657	0.129	NaN	NaN	NaN	NaN	NaN	NaN	NaN	NaN	NaN	NaN	NaN	NaN
695	3.475	-1.424	0.844	0.343	NaN	NaN	NaN	NaN	NaN	NaN	-1.354	0.609	0.55	-1.316	0.454	0.486	-1.325	0.34	0.48	-1.389	0.246	0.502	-1.419	0.098	0.411	-1.323	0.024	0.473	NaN	NaN	NaN	-1.316	0.788	0.168	-1.23	0.657	0.128	NaN	NaN	NaN	NaN	NaN	NaN	NaN	NaN	NaN	NaN	NaN	NaN
696	3.48	-1.422	0.844	0.343	NaN	NaN	NaN	NaN	NaN	NaN	-1.353	0.609	0.55	-1.315	0.454	0.487	-1.324	0.34	0.48	-1.388	0.246	0.503	-1.419	0.098	0.411	-1.323	0.024	0.473	NaN	NaN	NaN	-1.315	0.787	0.167	-1.229	0.657	0.127	NaN	NaN	NaN	NaN	NaN	NaN	NaN	NaN	NaN	NaN	NaN	NaN
697	3.485	-1.421	0.843	0.343	NaN	NaN	NaN	NaN	NaN	NaN	-1.351	0.608	0.55	-1.314	0.454	0.487	-1.323	0.34	0.481	-1.387	0.246	0.503	-1.418	0.098	0.411	-1.323	0.024	0.473	NaN	NaN	NaN	-1.314	0.787	0.167	-1.228	0.657	0.127	NaN	NaN	NaN	NaN	NaN	NaN	NaN	NaN	NaN	NaN	NaN	NaN
698	3.49	-1.42	0.843	0.342	NaN	NaN	NaN	NaN	NaN	NaN	-1.35	0.608	0.549	-1.313	0.454	0.487	-1.323	0.34	0.481	-1.387	0.246	0.503	-1.418	0.098	0.411	-1.323	0.024	0.473	NaN	NaN	NaN	-1.312	0.786	0.167	-1.226	0.657	0.127	NaN	NaN	NaN	NaN	NaN	NaN	NaN	NaN	NaN	NaN	NaN	NaN
699	3.495	-1.419	0.843	0.342	NaN	NaN	NaN	NaN	NaN	NaN	-1.349	0.608	0.549	-1.312	0.453	0.487	-1.32	0.339	0.481	-1.386	0.247	0.503	-1.418	0.098	0.411	-1.323	0.024	0.473	NaN	NaN	NaN	-1.311	0.785	0.166	-1.224	0.656	0.127	NaN	NaN	NaN	NaN	NaN	NaN	NaN	NaN	NaN	NaN	NaN	NaN
700	3.5	-1.417	0.842	0.341	NaN	NaN	NaN	NaN	NaN	NaN	-1.348	0.607	0.549	-1.31	0.452	0.486	-1.318	0.337	0.481	-1.385	0.247	0.503	-1.418	0.099	0.411	-1.323	0.024	0.473	NaN	NaN	NaN	-1.31	0.785	0.165	-1.222	0.656	0.127	NaN	NaN	NaN	NaN	NaN	NaN	NaN	NaN	NaN	NaN	NaN	NaN
701	3.505	-1.416	0.842	0.341	NaN	NaN	NaN	NaN	NaN	NaN	-1.347	0.607	0.548	-1.307	0.45	0.485	-1.317	0.337	0.481	-1.385	0.248	0.503	-1.418	0.098	0.411	-1.323	0.024	0.473	NaN	NaN	NaN	-1.309	0.785	0.165	-1.22	0.655	0.126	NaN	NaN	NaN	NaN	NaN	NaN	NaN	NaN	NaN	NaN	NaN	NaN
702	3.51	-1.415	0.841	0.34	NaN	NaN	NaN	NaN	NaN	NaN	-1.345	0.606	0.548	-1.305	0.449	0.485	-1.316	0.337	0.481	-1.384	0.248	0.503	-1.417	0.098	0.411	-1.323	0.024	0.473	NaN	NaN	NaN	-1.307	0.784	0.164	-1.218	0.654	0.126	NaN	NaN	NaN	NaN	NaN	NaN	NaN	NaN	NaN	NaN	NaN	NaN
703	3.515	-1.413	0.841	0.34	NaN	NaN	NaN	NaN	NaN	NaN	-1.344	0.606	0.548	-1.304	0.449	0.485	-1.315	0.338	0.481	-1.383	0.247	0.503	-1.417	0.098	0.411	-1.323	0.023	0.474	NaN	NaN	NaN	-1.306	0.784	0.164	-1.217	0.654	0.126	NaN	NaN	NaN	NaN	NaN	NaN	NaN	NaN	NaN	NaN	NaN	NaN
704	3.52	-1.412	0.841	0.34	NaN	NaN	NaN	NaN	NaN	NaN	-1.343	0.605	0.547	-1.303	0.45	0.485	-1.314	0.338	0.481	-1.382	0.248	0.503	-1.417	0.098	0.411	-1.323	0.023	0.473	NaN	NaN	NaN	-1.305	0.783	0.163	-1.215	0.654	0.125	NaN	NaN	NaN	NaN	NaN	NaN	NaN	NaN	NaN	NaN	NaN	NaN
705	3.525	-1.41	0.84	0.339	NaN	NaN	NaN	NaN	NaN	NaN	-1.342	0.605	0.547	-1.302	0.45	0.485	-1.313	0.338	0.481	-1.381	0.247	0.503	-1.416	0.098	0.411	-1.323	0.023	0.473	NaN	NaN	NaN	-1.304	0.783	0.163	-1.213	0.653	0.125	NaN	NaN	NaN	NaN	NaN	NaN	NaN	NaN	NaN	NaN	NaN	NaN
706	3.53	-1.409	0.84	0.339	NaN	NaN	NaN	NaN	NaN	NaN	-1.34	0.605	0.546	-1.301	0.45	0.486	-1.312	0.339	0.481	-1.38	0.248	0.503	-1.416	0.098	0.411	-1.323	0.023	0.473	NaN	NaN	NaN	-1.302	0.782	0.162	-1.211	0.652	0.124	NaN	NaN	NaN	NaN	NaN	NaN	NaN	NaN	NaN	NaN	NaN	NaN
707	3.535	-1.407	0.839	0.338	NaN	NaN	NaN	NaN	NaN	NaN	-1.339	0.605	0.546	-1.3	0.45	0.486	-1.31	0.338	0.482	-1.379	0.248	0.503	-1.416	0.099	0.411	-1.323	0.023	0.473	NaN	NaN	NaN	-1.301	0.782	0.162	-1.21	0.652	0.124	NaN	NaN	NaN	NaN	NaN	NaN	NaN	NaN	NaN	NaN	NaN	NaN
708	3.54	-1.406	0.839	0.338	NaN	NaN	NaN	NaN	NaN	NaN	-1.338	0.604	0.545	-1.299	0.449	0.486	-1.307	0.336	0.481	-1.378	0.249	0.503	-1.416	0.099	0.411	-1.323	0.023	0.473	NaN	NaN	NaN	-1.299	0.782	0.161	-1.208	0.651	0.123	NaN	NaN	NaN	NaN	NaN	NaN	NaN	NaN	NaN	NaN	NaN	NaN
709	3.545	-1.404	0.839	0.337	NaN	NaN	NaN	NaN	NaN	NaN	-1.336	0.604	0.545	-1.296	0.448	0.486	-1.306	0.335	0.481	-1.377	0.249	0.503	-1.416	0.1	0.411	-1.322	0.023	0.473	NaN	NaN	NaN	-1.298	0.781	0.16	-1.206	0.651	0.123	NaN	NaN	NaN	NaN	NaN	NaN	NaN	NaN	NaN	NaN	NaN	NaN
710	3.55	-1.403	0.838	0.337	NaN	NaN	NaN	NaN	NaN	NaN	-1.335	0.603	0.544	-1.293	0.446	0.485	-1.304	0.336	0.481	-1.376	0.249	0.504	-1.416	0.1	0.411	-1.322	0.023	0.473	NaN	NaN	NaN	-1.296	0.781	0.159	-1.204	0.65	0.122	NaN	NaN	NaN	NaN	NaN	NaN	NaN	NaN	NaN	NaN	NaN	NaN
711	3.555	-1.402	0.838	0.336	NaN	NaN	NaN	NaN	NaN	NaN	-1.333	0.603	0.544	-1.291	0.446	0.485	-1.303	0.336	0.481	-1.374	0.248	0.503	-1.415	0.1	0.411	-1.322	0.023	0.473	NaN	NaN	NaN	-1.295	0.78	0.159	-1.202	0.649	0.122	NaN	NaN	NaN	NaN	NaN	NaN	NaN	NaN	NaN	NaN	NaN	NaN
712	3.56	-1.4	0.837	0.335	NaN	NaN	NaN	NaN	NaN	NaN	-1.332	0.603	0.544	-1.29	0.446	0.485	-1.301	0.336	0.481	-1.371	0.245	0.503	-1.415	0.101	0.411	-1.322	0.023	0.473	NaN	NaN	NaN	-1.294	0.78	0.158	-1.201	0.649	0.122	NaN	NaN	NaN	NaN	NaN	NaN	NaN	NaN	NaN	NaN	NaN	NaN
713	3.565	-1.399	0.837	0.335	NaN	NaN	NaN	NaN	NaN	NaN	-1.331	0.603	0.543	-1.288	0.446	0.485	-1.3	0.337	0.481	-1.369	0.245	0.503	-1.414	0.101	0.411	-1.322	0.023	0.473	NaN	NaN	NaN	-1.292	0.78	0.157	-1.199	0.648	0.121	NaN	NaN	NaN	-1.161	0.388	0.173	NaN	NaN	NaN	NaN	NaN	NaN
714	3.57	-1.397	0.836	0.334	NaN	NaN	NaN	NaN	NaN	NaN	-1.329	0.602	0.543	-1.287	0.446	0.485	-1.299	0.337	0.482	-1.368	0.245	0.503	-1.414	0.101	0.412	-1.322	0.023	0.474	NaN	NaN	NaN	-1.291	0.779	0.157	-1.197	0.647	0.12	NaN	NaN	NaN	-1.157	0.385	0.173	NaN	NaN	NaN	NaN	NaN	NaN
715	3.575	-1.395	0.836	0.334	NaN	NaN	NaN	NaN	NaN	NaN	-1.328	0.602	0.542	-1.285	0.446	0.485	-1.297	0.336	0.482	-1.367	0.245	0.502	-1.413	0.101	0.412	-1.322	0.023	0.474	NaN	NaN	NaN	-1.289	0.779	0.156	-1.196	0.646	0.12	NaN	NaN	NaN	-1.155	0.385	0.173	NaN	NaN	NaN	NaN	NaN	NaN
716	3.58	-1.394	0.835	0.333	NaN	NaN	NaN	NaN	NaN	NaN	-1.326	0.602	0.542	-1.283	0.445	0.484	-1.294	0.334	0.481	-1.366	0.246	0.502	-1.413	0.102	0.412	-1.322	0.023	0.474	NaN	NaN	NaN	-1.288	0.778	0.155	-1.194	0.646	0.12	NaN	NaN	NaN	-1.153	0.384	0.173	NaN	NaN	NaN	NaN	NaN	NaN
717	3.585	-1.392	0.835	0.332	NaN	NaN	NaN	NaN	NaN	NaN	-1.324	0.601	0.541	-1.281	0.445	0.484	-1.292	0.334	0.481	-1.365	0.246	0.502	-1.412	0.103	0.412	-1.322	0.023	0.474	NaN	NaN	NaN	-1.286	0.778	0.154	-1.192	0.645	0.119	NaN	NaN	NaN	-1.151	0.383	0.173	NaN	NaN	NaN	NaN	NaN	NaN
718	3.59	-1.391	0.835	0.331	NaN	NaN	NaN	NaN	NaN	NaN	-1.323	0.602	0.541	-1.28	0.445	0.484	-1.291	0.335	0.481	-1.363	0.247	0.502	-1.412	0.104	0.412	-1.322	0.023	0.474	NaN	NaN	NaN	-1.285	0.778	0.153	-1.191	0.644	0.119	NaN	NaN	NaN	-1.147	0.403	0.173	NaN	NaN	NaN	NaN	NaN	NaN
719	3.595	-1.389	0.834	0.331	NaN	NaN	NaN	NaN	NaN	NaN	-1.321	0.601	0.54	-1.278	0.445	0.484	-1.289	0.335	0.482	-1.362	0.247	0.502	-1.412	0.104	0.412	-1.322	0.023	0.474	NaN	NaN	NaN	-1.283	0.778	0.153	-1.19	0.644	0.118	NaN	NaN	NaN	-1.142	0.449	0.172	NaN	NaN	NaN	NaN	NaN	NaN
720	3.6	-1.388	0.834	0.33	NaN	NaN	NaN	NaN	NaN	NaN	-1.319	0.601	0.539	-1.276	0.445	0.484	-1.288	0.336	0.482	-1.361	0.249	0.502	-1.411	0.105	0.412	-1.322	0.023	0.474	NaN	NaN	NaN	-1.282	0.777	0.152	-1.188	0.644	0.117	NaN	NaN	NaN	-1.14	0.46	0.172	NaN	NaN	NaN	NaN	NaN	NaN
721	3.605	-1.386	0.834	0.33	NaN	NaN	NaN	NaN	NaN	NaN	-1.318	0.601	0.539	-1.275	0.445	0.484	-1.286	0.336	0.482	-1.361	0.252	0.503	-1.41	0.106	0.412	-1.322	0.023	0.474	NaN	NaN	NaN	-1.28	0.777	0.151	-1.186	0.643	0.117	NaN	NaN	NaN	-1.139	0.463	0.171	NaN	NaN	NaN	NaN	NaN	NaN
722	3.61	-1.385	0.834	0.329	NaN	NaN	NaN	NaN	NaN	NaN	-1.316	0.601	0.538	-1.272	0.444	0.484	-1.284	0.337	0.482	-1.36	0.253	0.504	-1.41	0.107	0.413	-1.322	0.022	0.474	NaN	NaN	NaN	-1.279	0.777	0.151	-1.185	0.643	0.116	NaN	NaN	NaN	NaN	NaN	NaN	NaN	NaN	NaN	NaN	NaN	NaN
723	3.615	-1.383	0.834	0.329	NaN	NaN	NaN	NaN	NaN	NaN	-1.314	0.601	0.538	-1.268	0.442	0.483	-1.283	0.337	0.482	-1.358	0.254	0.504	-1.409	0.108	0.413	-1.322	0.022	0.474	NaN	NaN	NaN	-1.277	0.776	0.15	-1.184	0.642	0.116	NaN	NaN	NaN	-1.135	0.464	0.171	NaN	NaN	NaN	NaN	NaN	NaN
724	3.62	-1.382	0.834	0.328	NaN	NaN	NaN	NaN	NaN	NaN	-1.312	0.601	0.538	-1.266	0.442	0.483	-1.28	0.338	0.482	-1.357	0.255	0.504	-1.409	0.11	0.414	-1.322	0.022	0.474	NaN	NaN	NaN	-1.276	0.776	0.15	-1.182	0.642	0.115	NaN	NaN	NaN	NaN	NaN	NaN	NaN	NaN	NaN	NaN	NaN	NaN
725	3.625	-1.38	0.834	0.327	NaN	NaN	NaN	NaN	NaN	NaN	-1.31	0.601	0.537	-1.264	0.443	0.483	-1.277	0.337	0.482	-1.354	0.255	0.504	-1.408	0.111	0.414	-1.322	0.023	0.474	NaN	NaN	NaN	-1.274	0.776	0.149	-1.181	0.642	0.114	NaN	NaN	NaN	NaN	NaN	NaN	NaN	NaN	NaN	NaN	NaN	NaN
726	3.63	-1.379	0.834	0.327	NaN	NaN	NaN	NaN	NaN	NaN	-1.309	0.601	0.537	-1.262	0.443	0.484	-1.274	0.337	0.483	-1.351	0.254	0.504	-1.407	0.112	0.414	-1.322	0.023	0.474	NaN	NaN	NaN	-1.273	0.776	0.148	-1.18	0.642	0.114	NaN	NaN	NaN	NaN	NaN	NaN	NaN	NaN	NaN	NaN	NaN	NaN
727	3.635	-1.377	0.834	0.326	NaN	NaN	NaN	NaN	NaN	NaN	-1.307	0.601	0.537	-1.26	0.444	0.484	-1.272	0.337	0.483	-1.349	0.255	0.505	-1.406	0.114	0.415	-1.322	0.023	0.474	NaN	NaN	NaN	-1.271	0.776	0.148	-1.178	0.642	0.113	NaN	NaN	NaN	-1.136	0.381	0.171	NaN	NaN	NaN	NaN	NaN	NaN
728	3.64	-1.376	0.834	0.325	NaN	NaN	NaN	NaN	NaN	NaN	-1.304	0.601	0.536	-1.257	0.445	0.484	-1.269	0.338	0.483	-1.349	0.259	0.506	-1.404	0.116	0.416	-1.322	0.023	0.474	NaN	NaN	NaN	-1.27	0.776	0.147	-1.177	0.642	0.112	NaN	NaN	NaN	-1.136	0.381	0.171	NaN	NaN	NaN	NaN	NaN	NaN
729	3.645	-1.374	0.834	0.325	NaN	NaN	NaN	NaN	NaN	NaN	-1.302	0.601	0.536	-1.254	0.445	0.484	-1.266	0.339	0.484	-1.347	0.262	0.507	-1.404	0.118	0.417	-1.322	0.022	0.474	NaN	NaN	NaN	-1.269	0.777	0.146	-1.176	0.642	0.112	NaN	NaN	NaN	-1.137	0.382	0.17	NaN	NaN	NaN	NaN	NaN	NaN
730	3.65	-1.372	0.833	0.324	NaN	NaN	NaN	NaN	NaN	NaN	-1.3	0.602	0.536	-1.251	0.445	0.484	-1.263	0.34	0.486	-1.344	0.263	0.508	-1.402	0.12	0.418	-1.322	0.022	0.474	NaN	NaN	NaN	-1.267	0.776	0.145	-1.175	0.641	0.111	NaN	NaN	NaN	-1.136	0.381	0.169	NaN	NaN	NaN	NaN	NaN	NaN
731	3.655	-1.369	0.833	0.322	NaN	NaN	NaN	NaN	NaN	NaN	-1.299	0.602	0.536	-1.248	0.446	0.485	-1.26	0.342	0.487	-1.341	0.265	0.509	-1.401	0.122	0.418	-1.322	0.022	0.474	NaN	NaN	NaN	-1.266	0.776	0.145	-1.174	0.642	0.111	NaN	NaN	NaN	-1.135	0.381	0.168	NaN	NaN	NaN	NaN	NaN	NaN
732	3.66	-1.368	0.834	0.322	NaN	NaN	NaN	NaN	NaN	NaN	-1.296	0.602	0.535	-1.244	0.447	0.485	-1.257	0.343	0.488	-1.338	0.267	0.51	-1.399	0.125	0.42	-1.322	0.022	0.474	NaN	NaN	NaN	-1.264	0.776	0.144	-1.173	0.642	0.11	NaN	NaN	NaN	-1.135	0.381	0.167	NaN	NaN	NaN	NaN	NaN	NaN
733	3.665	-1.365	0.833	0.32	NaN	NaN	NaN	NaN	NaN	NaN	-1.294	0.602	0.535	-1.241	0.447	0.486	-1.253	0.344	0.489	-1.335	0.269	0.511	-1.397	0.128	0.421	-1.322	0.022	0.474	NaN	NaN	NaN	-1.263	0.777	0.144	-1.172	0.642	0.109	NaN	NaN	NaN	-1.134	0.381	0.167	NaN	NaN	NaN	NaN	NaN	NaN
734	3.67	-1.363	0.833	0.32	NaN	NaN	NaN	NaN	NaN	NaN	-1.292	0.602	0.535	-1.237	0.449	0.487	-1.248	0.346	0.491	-1.331	0.272	0.512	-1.394	0.131	0.422	-1.321	0.022	0.474	NaN	NaN	NaN	-1.261	0.777	0.143	-1.179	0.649	0.108	NaN	NaN	NaN	-1.135	0.381	0.166	NaN	NaN	NaN	NaN	NaN	NaN
735	3.675	-1.36	0.832	0.32	NaN	NaN	NaN	NaN	NaN	NaN	-1.29	0.603	0.535	-1.233	0.45	0.488	-1.244	0.348	0.493	-1.327	0.274	0.514	-1.391	0.134	0.424	-1.321	0.023	0.474	NaN	NaN	NaN	-1.26	0.777	0.143	-1.188	0.658	0.108	NaN	NaN	NaN	-1.135	0.38	0.166	NaN	NaN	NaN	NaN	NaN	NaN
736	3.68	-1.36	0.834	0.318	NaN	NaN	NaN	NaN	NaN	NaN	-1.288	0.603	0.535	-1.229	0.451	0.489	-1.239	0.349	0.494	-1.323	0.276	0.516	-1.389	0.137	0.425	-1.321	0.023	0.474	NaN	NaN	NaN	-1.259	0.778	0.141	-1.174	0.646	0.107	-1.129	0.46	0.162	-1.135	0.38	0.165	NaN	NaN	NaN	NaN	NaN	NaN
737	3.685	-1.358	0.834	0.317	NaN	NaN	NaN	NaN	NaN	NaN	-1.285	0.603	0.536	-1.225	0.452	0.491	-1.234	0.351	0.496	-1.319	0.279	0.517	-1.386	0.14	0.427	-1.321	0.023	0.474	NaN	NaN	NaN	-1.258	0.778	0.141	-1.175	0.648	0.104	-1.129	0.461	0.162	-1.135	0.38	0.165	NaN	NaN	NaN	NaN	NaN	NaN
738	3.69	-1.356	0.833	0.317	NaN	NaN	NaN	NaN	NaN	NaN	-1.283	0.604	0.536	-1.22	0.453	0.493	-1.228	0.352	0.498	-1.314	0.282	0.519	-1.382	0.143	0.429	-1.32	0.023	0.474	NaN	NaN	NaN	-1.256	0.778	0.14	-1.18	0.653	0.101	-1.129	0.46	0.161	-1.135	0.38	0.165	NaN	NaN	NaN	NaN	NaN	NaN
739	3.695	-1.357	0.836	0.316	NaN	NaN	NaN	NaN	NaN	NaN	-1.281	0.604	0.536	-1.215	0.454	0.495	-1.223	0.353	0.5	-1.309	0.284	0.521	-1.378	0.146	0.431	-1.32	0.023	0.475	NaN	NaN	NaN	-1.255	0.779	0.14	-1.172	0.646	0.103	-1.129	0.46	0.161	-1.137	0.381	0.164	NaN	NaN	NaN	NaN	NaN	NaN
740	3.7	-1.357	0.837	0.315	NaN	NaN	NaN	NaN	NaN	NaN	-1.278	0.605	0.537	-1.21	0.454	0.496	-1.217	0.355	0.501	-1.304	0.286	0.523	-1.374	0.148	0.432	-1.319	0.024	0.475	NaN	NaN	NaN	-1.254	0.779	0.139	-1.17	0.644	0.103	-1.129	0.46	0.161	-1.137	0.381	0.163	NaN	NaN	NaN	NaN	NaN	NaN
741	3.705	-1.355	0.837	0.313	NaN	NaN	NaN	NaN	NaN	NaN	-1.276	0.605	0.537	-1.205	0.455	0.498	-1.212	0.357	0.503	-1.299	0.288	0.525	-1.371	0.151	0.434	-1.319	0.025	0.476	NaN	NaN	NaN	-1.253	0.78	0.139	-1.169	0.643	0.103	-1.129	0.46	0.16	-1.136	0.38	0.162	NaN	NaN	NaN	NaN	NaN	NaN
742	3.71	-1.353	0.838	0.312	NaN	NaN	NaN	NaN	NaN	NaN	-1.274	0.606	0.537	-1.2	0.456	0.499	-1.206	0.359	0.505	-1.294	0.29	0.527	-1.366	0.153	0.436	-1.317	0.027	0.477	NaN	NaN	NaN	-1.251	0.78	0.138	-1.168	0.643	0.102	NaN	NaN	NaN	-1.137	0.379	0.162	NaN	NaN	NaN	NaN	NaN	NaN
743	3.715	-1.352	0.838	0.311	NaN	NaN	NaN	NaN	NaN	NaN	-1.271	0.606	0.538	-1.196	0.458	0.501	-1.201	0.361	0.507	-1.289	0.291	0.529	-1.363	0.156	0.438	-1.314	0.029	0.478	NaN	NaN	NaN	-1.25	0.781	0.138	-1.168	0.644	0.101	NaN	NaN	NaN	-1.137	0.379	0.161	NaN	NaN	NaN	NaN	NaN	NaN
744	3.72	-1.351	0.838	0.31	NaN	NaN	NaN	NaN	NaN	NaN	-1.269	0.606	0.538	-1.191	0.459	0.502	-1.195	0.361	0.507	-1.284	0.292	0.53	-1.359	0.158	0.44	-1.31	0.029	0.479	NaN	NaN	NaN	-1.249	0.781	0.137	-1.168	0.644	0.101	NaN	NaN	NaN	-1.137	0.379	0.161	NaN	NaN	NaN	NaN	NaN	NaN
745	3.725	-1.349	0.839	0.309	NaN	NaN	NaN	NaN	NaN	NaN	-1.267	0.607	0.538	-1.187	0.461	0.503	-1.189	0.362	0.508	-1.278	0.292	0.531	-1.355	0.159	0.442	-1.305	0.03	0.481	NaN	NaN	NaN	-1.248	0.782	0.136	-1.168	0.644	0.1	NaN	NaN	NaN	-1.138	0.379	0.16	NaN	NaN	NaN	NaN	NaN	NaN
746	3.73	-1.348	0.839	0.309	NaN	NaN	NaN	NaN	NaN	NaN	-1.265	0.607	0.538	-1.184	0.462	0.504	-1.183	0.363	0.509	-1.272	0.291	0.532	-1.351	0.16	0.444	-1.299	0.03	0.482	NaN	NaN	NaN	-1.247	0.782	0.136	-1.167	0.644	0.1	NaN	NaN	NaN	-1.138	0.379	0.16	NaN	NaN	NaN	NaN	NaN	NaN
747	3.735	-1.347	0.839	0.308	NaN	NaN	NaN	NaN	NaN	NaN	-1.264	0.607	0.538	-1.181	0.463	0.504	-1.18	0.364	0.509	-1.269	0.293	0.534	-1.347	0.16	0.446	-1.292	0.03	0.483	NaN	NaN	NaN	-1.246	0.782	0.136	-1.167	0.645	0.099	-1.134	0.458	0.155	-1.138	0.379	0.16	NaN	NaN	NaN	NaN	NaN	NaN
748	3.74	-1.346	0.84	0.307	NaN	NaN	NaN	NaN	NaN	NaN	-1.262	0.608	0.538	-1.179	0.465	0.504	-1.177	0.365	0.509	-1.263	0.292	0.535	-1.342	0.158	0.448	-1.286	0.03	0.484	NaN	NaN	NaN	-1.244	0.782	0.136	-1.167	0.645	0.099	-1.134	0.458	0.155	-1.138	0.379	0.159	NaN	NaN	NaN	NaN	NaN	NaN
749	3.745	-1.345	0.84	0.307	NaN	NaN	NaN	NaN	NaN	NaN	-1.261	0.608	0.538	-1.177	0.466	0.504	-1.173	0.365	0.509	-1.259	0.292	0.536	-1.337	0.157	0.451	-1.278	0.03	0.486	NaN	NaN	NaN	-1.243	0.782	0.136	-1.167	0.645	0.098	-1.134	0.458	0.155	-1.138	0.379	0.159	NaN	NaN	NaN	NaN	NaN	NaN
750	3.75	-1.344	0.841	0.306	NaN	NaN	NaN	NaN	NaN	NaN	-1.259	0.609	0.538	-1.175	0.467	0.503	-1.169	0.366	0.509	-1.255	0.291	0.537	-1.332	0.156	0.452	-1.27	0.031	0.489	NaN	NaN	NaN	-1.242	0.783	0.135	-1.166	0.645	0.098	-1.134	0.458	0.154	-1.139	0.379	0.159	NaN	NaN	NaN	NaN	NaN	NaN
751	3.755	-1.343	0.841	0.306	NaN	NaN	NaN	NaN	NaN	NaN	-1.258	0.609	0.537	-1.174	0.467	0.502	-1.167	0.367	0.51	-1.25	0.291	0.538	-1.326	0.154	0.454	-1.261	0.031	0.491	NaN	NaN	NaN	-1.242	0.783	0.135	-1.165	0.645	0.098	-1.133	0.458	0.154	-1.139	0.379	0.159	NaN	NaN	NaN	NaN	NaN	NaN
752	3.76	-1.342	0.842	0.306	NaN	NaN	NaN	NaN	NaN	NaN	-1.257	0.61	0.537	-1.172	0.468	0.502	-1.164	0.366	0.509	-1.246	0.29	0.539	-1.321	0.152	0.456	-1.252	0.031	0.493	NaN	NaN	NaN	-1.241	0.784	0.135	-1.165	0.646	0.098	-1.133	0.458	0.154	-1.139	0.378	0.159	NaN	NaN	NaN	NaN	NaN	NaN
753	3.765	-1.341	0.842	0.306	NaN	NaN	NaN	NaN	NaN	NaN	-1.256	0.61	0.536	-1.171	0.468	0.501	-1.161	0.366	0.509	-1.242	0.289	0.54	-1.315	0.15	0.458	-1.242	0.032	0.496	NaN	NaN	NaN	-1.24	0.784	0.134	-1.164	0.645	0.098	-1.133	0.458	0.154	-1.139	0.378	0.159	NaN	NaN	NaN	NaN	NaN	NaN
754	3.77	-1.341	0.843	0.306	NaN	NaN	NaN	NaN	NaN	NaN	-1.254	0.61	0.536	-1.17	0.468	0.501	-1.159	0.367	0.51	-1.238	0.287	0.54	-1.308	0.147	0.459	-1.233	0.033	0.498	NaN	NaN	NaN	-1.24	0.784	0.134	-1.163	0.645	0.098	-1.133	0.458	0.154	-1.139	0.378	0.159	NaN	NaN	NaN	NaN	NaN	NaN
755	3.775	-1.341	0.844	0.306	NaN	NaN	NaN	NaN	NaN	NaN	-1.253	0.61	0.535	-1.168	0.468	0.5	-1.158	0.368	0.51	-1.234	0.286	0.539	-1.302	0.144	0.46	-1.223	0.034	0.501	NaN	NaN	NaN	-1.239	0.785	0.134	-1.163	0.646	0.098	-1.133	0.458	0.154	-1.139	0.378	0.159	NaN	NaN	NaN	NaN	NaN	NaN
756	3.78	-1.339	0.844	0.306	NaN	NaN	NaN	NaN	NaN	NaN	-1.252	0.61	0.535	-1.166	0.467	0.499	-1.157	0.369	0.509	-1.23	0.285	0.54	-1.296	0.142	0.461	-1.214	0.035	0.504	NaN	NaN	NaN	-1.239	0.785	0.134	-1.162	0.646	0.098	-1.132	0.458	0.154	-1.139	0.378	0.159	NaN	NaN	NaN	NaN	NaN	NaN
757	3.785	-1.338	0.844	0.305	NaN	NaN	NaN	NaN	NaN	NaN	-1.251	0.61	0.534	-1.165	0.468	0.498	-1.155	0.369	0.509	-1.227	0.285	0.539	-1.289	0.139	0.462	-1.204	0.036	0.506	NaN	NaN	NaN	-1.238	0.784	0.134	-1.161	0.646	0.098	-1.132	0.458	0.154	-1.139	0.378	0.159	NaN	NaN	NaN	NaN	NaN	NaN
758	3.79	-1.337	0.844	0.305	NaN	NaN	NaN	NaN	NaN	NaN	-1.25	0.61	0.534	-1.164	0.468	0.498	-1.153	0.37	0.508	-1.223	0.285	0.54	-1.283	0.136	0.463	-1.194	0.037	0.508	NaN	NaN	NaN	-1.237	0.784	0.134	-1.16	0.646	0.098	-1.131	0.459	0.154	-1.139	0.379	0.159	NaN	NaN	NaN	NaN	NaN	NaN
759	3.795	-1.336	0.845	0.305	NaN	NaN	NaN	NaN	NaN	NaN	-1.249	0.61	0.533	-1.162	0.468	0.497	-1.151	0.369	0.508	-1.22	0.284	0.54	-1.276	0.133	0.463	-1.185	0.038	0.51	NaN	NaN	NaN	-1.236	0.785	0.134	-1.159	0.647	0.098	-1.131	0.459	0.155	-1.139	0.379	0.159	NaN	NaN	NaN	NaN	NaN	NaN
760	3.8	-1.335	0.845	0.305	NaN	NaN	NaN	NaN	NaN	NaN	-1.248	0.61	0.533	-1.161	0.468	0.496	-1.149	0.37	0.507	-1.218	0.284	0.539	-1.269	0.13	0.463	-1.176	0.039	0.512	NaN	NaN	NaN	-1.236	0.785	0.134	-1.158	0.647	0.098	-1.13	0.46	0.155	-1.138	0.379	0.159	NaN	NaN	NaN	NaN	NaN	NaN
761	3.805	-1.335	0.845	0.305	NaN	NaN	NaN	NaN	NaN	NaN	-1.247	0.61	0.532	-1.159	0.468	0.495	-1.147	0.371	0.506	-1.214	0.282	0.539	-1.262	0.127	0.463	-1.167	0.039	0.514	NaN	NaN	NaN	-1.236	0.785	0.134	-1.157	0.647	0.098	-1.13	0.461	0.155	-1.138	0.379	0.159	NaN	NaN	NaN	NaN	NaN	NaN
762	3.81	-1.334	0.846	0.305	NaN	NaN	NaN	NaN	NaN	NaN	-1.246	0.61	0.532	-1.157	0.468	0.494	-1.145	0.371	0.505	-1.212	0.281	0.538	-1.255	0.124	0.463	-1.159	0.041	0.516	NaN	NaN	NaN	-1.235	0.785	0.134	-1.156	0.647	0.099	-1.129	0.461	0.155	-1.138	0.379	0.16	NaN	NaN	NaN	NaN	NaN	NaN
763	3.815	-1.333	0.846	0.305	NaN	NaN	NaN	NaN	NaN	NaN	-1.245	0.61	0.531	-1.156	0.469	0.494	-1.143	0.371	0.503	-1.209	0.279	0.537	-1.247	0.119	0.462	-1.15	0.041	0.517	NaN	NaN	NaN	-1.234	0.785	0.134	-1.155	0.648	0.099	NaN	NaN	NaN	-1.138	0.379	0.16	NaN	NaN	NaN	NaN	NaN	NaN
764	3.82	-1.332	0.846	0.305	NaN	NaN	NaN	NaN	NaN	NaN	-1.244	0.61	0.531	-1.156	0.471	0.493	-1.142	0.37	0.503	-1.206	0.278	0.536	-1.241	0.118	0.463	-1.143	0.042	0.518	NaN	NaN	NaN	-1.234	0.785	0.135	-1.154	0.648	0.099	NaN	NaN	NaN	-1.137	0.379	0.16	NaN	NaN	NaN	NaN	NaN	NaN
765	3.825	-1.331	0.846	0.305	NaN	NaN	NaN	NaN	NaN	NaN	-1.243	0.61	0.531	-1.156	0.472	0.493	-1.14	0.37	0.502	-1.203	0.276	0.535	-1.234	0.114	0.462	-1.134	0.041	0.518	NaN	NaN	NaN	-1.233	0.785	0.135	-1.153	0.648	0.1	NaN	NaN	NaN	-1.137	0.379	0.161	NaN	NaN	NaN	NaN	NaN	NaN
766	3.83	-1.33	0.847	0.305	NaN	NaN	NaN	NaN	NaN	NaN	-1.242	0.61	0.531	-1.154	0.473	0.492	-1.139	0.369	0.501	-1.201	0.275	0.535	-1.228	0.112	0.462	-1.125	0.04	0.518	NaN	NaN	NaN	-1.232	0.786	0.135	-1.152	0.648	0.1	-1.126	0.461	0.158	-1.137	0.379	0.161	NaN	NaN	NaN	NaN	NaN	NaN
767	3.835	-1.329	0.847	0.305	NaN	NaN	NaN	NaN	NaN	NaN	-1.241	0.61	0.531	-1.153	0.472	0.49	-1.137	0.368	0.5	-1.198	0.273	0.534	-1.221	0.109	0.461	-1.118	0.04	0.518	NaN	NaN	NaN	-1.231	0.786	0.135	-1.15	0.648	0.101	-1.125	0.461	0.158	-1.137	0.379	0.161	NaN	NaN	NaN	NaN	NaN	NaN
768	3.84	-1.328	0.847	0.306	NaN	NaN	NaN	NaN	NaN	NaN	-1.24	0.61	0.531	-1.151	0.472	0.489	-1.136	0.368	0.499	-1.195	0.271	0.533	-1.214	0.105	0.46	-1.11	0.039	0.517	NaN	NaN	NaN	-1.23	0.786	0.135	-1.15	0.648	0.101	-1.125	0.462	0.159	-1.136	0.379	0.162	NaN	NaN	NaN	NaN	NaN	NaN
769	3.845	-1.328	0.847	0.306	NaN	NaN	NaN	NaN	NaN	NaN	-1.238	0.611	0.531	-1.15	0.472	0.489	-1.136	0.367	0.497	-1.192	0.27	0.531	-1.208	0.103	0.46	-1.102	0.038	0.516	NaN	NaN	NaN	-1.229	0.786	0.136	-1.149	0.648	0.101	-1.124	0.462	0.159	-1.136	0.379	0.162	NaN	NaN	NaN	NaN	NaN	NaN
770	3.85	-1.327	0.847	0.307	NaN	NaN	NaN	NaN	NaN	NaN	-1.237	0.611	0.531	-1.15	0.472	0.489	-1.135	0.365	0.497	-1.19	0.268	0.53	-1.201	0.1	0.459	-1.095	0.038	0.515	NaN	NaN	NaN	-1.228	0.786	0.136	-1.148	0.649	0.101	-1.124	0.462	0.159	-1.136	0.38	0.163	NaN	NaN	NaN	NaN	NaN	NaN
771	3.855	-1.327	0.848	0.308	NaN	NaN	NaN	NaN	NaN	NaN	-1.234	0.61	0.531	-1.15	0.472	0.488	-1.134	0.364	0.496	-1.188	0.266	0.529	-1.196	0.099	0.458	-1.087	0.037	0.513	NaN	NaN	NaN	-1.227	0.786	0.136	-1.147	0.649	0.101	-1.124	0.462	0.16	-1.137	0.381	0.164	NaN	NaN	NaN	NaN	NaN	NaN
772	3.86	-1.325	0.847	0.307	NaN	NaN	NaN	NaN	NaN	NaN	-1.231	0.607	0.53	-1.149	0.471	0.487	-1.134	0.364	0.494	-1.185	0.264	0.528	-1.19	0.098	0.457	-1.08	0.036	0.511	NaN	NaN	NaN	-1.226	0.787	0.136	-1.146	0.649	0.101	-1.124	0.462	0.16	-1.136	0.381	0.164	NaN	NaN	NaN	NaN	NaN	NaN
773	3.865	-1.324	0.847	0.308	NaN	NaN	NaN	NaN	NaN	NaN	-1.229	0.607	0.53	-1.147	0.47	0.485	-1.134	0.363	0.493	-1.182	0.261	0.527	-1.184	0.094	0.456	-1.074	0.035	0.51	NaN	NaN	NaN	-1.225	0.787	0.137	-1.145	0.649	0.101	-1.123	0.462	0.16	-1.135	0.38	0.164	NaN	NaN	NaN	NaN	NaN	NaN
774	3.87	-1.323	0.847	0.308	NaN	NaN	NaN	NaN	NaN	NaN	-1.227	0.607	0.53	-1.146	0.468	0.484	-1.134	0.362	0.492	-1.18	0.259	0.526	-1.179	0.093	0.455	-1.069	0.033	0.507	NaN	NaN	NaN	-1.224	0.787	0.137	-1.145	0.65	0.101	-1.122	0.462	0.161	-1.134	0.38	0.165	NaN	NaN	NaN	NaN	NaN	NaN
775	3.875	-1.322	0.847	0.309	NaN	NaN	NaN	NaN	NaN	NaN	-1.227	0.608	0.53	-1.147	0.468	0.484	-1.133	0.361	0.491	-1.177	0.258	0.525	-1.174	0.091	0.454	-1.066	0.031	0.505	NaN	NaN	NaN	-1.223	0.788	0.137	-1.144	0.65	0.102	-1.121	0.462	0.161	-1.134	0.38	0.165	NaN	NaN	NaN	NaN	NaN	NaN
776	3.88	-1.321	0.847	0.309	NaN	NaN	NaN	NaN	NaN	NaN	-1.227	0.609	0.531	-1.147	0.467	0.483	-1.131	0.36	0.49	-1.174	0.257	0.523	-1.172	0.092	0.454	-1.064	0.031	0.504	NaN	NaN	NaN	-1.222	0.788	0.137	-1.143	0.65	0.102	-1.12	0.461	0.162	-1.134	0.38	0.165	NaN	NaN	NaN	NaN	NaN	NaN
777	3.885	-1.32	0.847	0.31	NaN	NaN	NaN	NaN	NaN	NaN	-1.225	0.608	0.532	-1.146	0.464	0.481	-1.13	0.359	0.489	-1.172	0.258	0.523	-1.172	0.093	0.454	-1.064	0.031	0.504	NaN	NaN	NaN	-1.222	0.789	0.137	-1.143	0.65	0.102	-1.12	0.46	0.162	-1.133	0.38	0.166	NaN	NaN	NaN	NaN	NaN	NaN
778	3.89	-1.319	0.847	0.311	NaN	NaN	NaN	NaN	NaN	NaN	-1.222	0.606	0.531	-1.146	0.463	0.48	-1.128	0.359	0.488	-1.17	0.258	0.522	-1.173	0.095	0.453	-1.063	0.031	0.504	NaN	NaN	NaN	-1.221	0.789	0.137	-1.142	0.651	0.102	-1.12	0.461	0.163	-1.133	0.38	0.166	NaN	NaN	NaN	NaN	NaN	NaN
779	3.895	-1.318	0.847	0.311	NaN	NaN	NaN	NaN	NaN	NaN	-1.221	0.606	0.531	-1.147	0.463	0.478	-1.125	0.36	0.487	-1.168	0.26	0.522	-1.173	0.095	0.453	-1.064	0.031	0.504	NaN	NaN	NaN	-1.22	0.789	0.138	-1.141	0.651	0.103	-1.119	0.462	0.163	-1.132	0.38	0.166	NaN	NaN	NaN	NaN	NaN	NaN
780	3.9	-1.317	0.847	0.312	NaN	NaN	NaN	NaN	NaN	NaN	-1.221	0.607	0.532	-1.146	0.462	0.477	-1.123	0.361	0.486	-1.166	0.261	0.521	-1.173	0.096	0.453	-1.064	0.031	0.504	NaN	NaN	NaN	-1.219	0.79	0.138	-1.139	0.651	0.103	-1.119	0.462	0.164	-1.132	0.38	0.167	NaN	NaN	NaN	NaN	NaN	NaN
781	3.905	-1.316	0.847	0.313	NaN	NaN	NaN	NaN	NaN	NaN	-1.22	0.607	0.532	-1.145	0.461	0.476	-1.12	0.361	0.486	-1.165	0.262	0.521	-1.174	0.096	0.453	-1.064	0.03	0.504	NaN	NaN	NaN	-1.218	0.79	0.138	-1.138	0.651	0.104	-1.119	0.463	0.164	-1.131	0.38	0.167	NaN	NaN	NaN	NaN	NaN	NaN
782	3.91	-1.315	0.847	0.313	NaN	NaN	NaN	NaN	NaN	NaN	-1.219	0.607	0.532	-1.144	0.461	0.476	-1.117	0.362	0.485	-1.165	0.262	0.52	-1.174	0.095	0.453	-1.064	0.03	0.504	NaN	NaN	NaN	-1.217	0.79	0.139	-1.137	0.651	0.104	-1.118	0.464	0.164	-1.131	0.381	0.167	NaN	NaN	NaN	NaN	NaN	NaN
783	3.915	-1.314	0.847	0.314	NaN	NaN	NaN	NaN	NaN	NaN	-1.218	0.606	0.532	-1.143	0.461	0.476	-1.114	0.362	0.484	-1.166	0.261	0.519	-1.174	0.095	0.453	-1.063	0.029	0.504	NaN	NaN	NaN	-1.216	0.79	0.14	-1.137	0.651	0.105	-1.118	0.464	0.165	-1.131	0.381	0.167	NaN	NaN	NaN	NaN	NaN	NaN
784	3.92	-1.313	0.847	0.315	NaN	NaN	NaN	NaN	NaN	NaN	-1.216	0.606	0.532	-1.142	0.462	0.476	-1.112	0.361	0.483	-1.166	0.26	0.518	-1.174	0.095	0.453	-1.063	0.03	0.504	NaN	NaN	NaN	-1.216	0.791	0.14	-1.136	0.651	0.105	-1.118	0.463	0.165	-1.131	0.381	0.167	NaN	NaN	NaN	NaN	NaN	NaN
785	3.925	-1.312	0.847	0.315	NaN	NaN	NaN	NaN	NaN	NaN	-1.215	0.606	0.532	-1.141	0.462	0.476	-1.111	0.36	0.483	-1.167	0.26	0.518	-1.174	0.095	0.453	-1.063	0.029	0.504	NaN	NaN	NaN	-1.215	0.791	0.14	-1.135	0.651	0.105	-1.116	0.464	0.165	-1.13	0.381	0.167	NaN	NaN	NaN	NaN	NaN	NaN
786	3.93	-1.311	0.847	0.316	NaN	NaN	NaN	NaN	NaN	NaN	-1.214	0.606	0.533	-1.139	0.462	0.476	-1.113	0.359	0.483	-1.166	0.26	0.518	-1.174	0.095	0.453	-1.063	0.029	0.503	NaN	NaN	NaN	-1.215	0.791	0.14	-1.134	0.651	0.106	-1.116	0.464	0.165	-1.13	0.381	0.167	NaN	NaN	NaN	NaN	NaN	NaN
787	3.935	-1.31	0.847	0.317	NaN	NaN	NaN	NaN	NaN	NaN	-1.213	0.606	0.533	-1.137	0.462	0.476	-1.114	0.358	0.483	-1.165	0.26	0.519	-1.174	0.095	0.453	-1.063	0.029	0.503	NaN	NaN	NaN	-1.214	0.792	0.141	-1.133	0.651	0.106	-1.115	0.464	0.166	-1.13	0.381	0.167	NaN	NaN	NaN	NaN	NaN	NaN
788	3.94	-1.309	0.847	0.318	NaN	NaN	NaN	NaN	NaN	NaN	-1.212	0.606	0.533	-1.136	0.462	0.476	-1.115	0.357	0.484	-1.163	0.26	0.52	-1.174	0.095	0.453	-1.063	0.029	0.503	NaN	NaN	NaN	-1.214	0.791	0.142	-1.132	0.651	0.107	-1.115	0.464	0.166	-1.13	0.381	0.168	NaN	NaN	NaN	NaN	NaN	NaN
789	3.945	-1.308	0.847	0.318	NaN	NaN	NaN	NaN	NaN	NaN	-1.211	0.606	0.533	-1.135	0.462	0.476	-1.116	0.356	0.484	-1.16	0.259	0.521	-1.174	0.095	0.453	-1.063	0.029	0.503	NaN	NaN	NaN	-1.213	0.791	0.142	-1.132	0.651	0.107	-1.115	0.463	0.166	-1.129	0.381	0.168	NaN	NaN	NaN	NaN	NaN	NaN
790	3.95	-1.307	0.847	0.319	NaN	NaN	NaN	NaN	NaN	NaN	-1.21	0.606	0.533	-1.135	0.462	0.476	-1.118	0.356	0.484	-1.159	0.258	0.521	-1.174	0.095	0.453	-1.063	0.028	0.503	NaN	NaN	NaN	-1.213	0.792	0.143	-1.132	0.651	0.107	-1.115	0.462	0.167	-1.128	0.38	0.169	NaN	NaN	NaN	NaN	NaN	NaN
791	3.955	-1.306	0.847	0.32	NaN	NaN	NaN	NaN	NaN	NaN	-1.208	0.605	0.533	-1.134	0.462	0.476	-1.118	0.356	0.484	-1.159	0.256	0.522	-1.173	0.095	0.453	-1.063	0.028	0.503	NaN	NaN	NaN	-1.213	0.792	0.143	-1.131	0.651	0.107	-1.114	0.462	0.167	-1.128	0.38	0.17	NaN	NaN	NaN	NaN	NaN	NaN
792	3.96	-1.306	0.847	0.321	NaN	NaN	NaN	NaN	NaN	NaN	-1.205	0.604	0.533	-1.134	0.463	0.477	-1.118	0.357	0.484	-1.158	0.256	0.523	-1.171	0.093	0.453	-1.062	0.028	0.503	NaN	NaN	NaN	-1.213	0.792	0.143	-1.131	0.651	0.108	-1.113	0.463	0.168	-1.128	0.38	0.17	NaN	NaN	NaN	NaN	NaN	NaN
793	3.965	-1.305	0.848	0.322	NaN	NaN	NaN	NaN	NaN	NaN	-1.204	0.604	0.533	-1.134	0.463	0.477	-1.118	0.357	0.485	-1.157	0.255	0.524	-1.171	0.092	0.453	-1.062	0.028	0.503	NaN	NaN	NaN	-1.212	0.792	0.144	-1.131	0.651	0.108	-1.113	0.463	0.168	-1.127	0.38	0.171	NaN	NaN	NaN	NaN	NaN	NaN
794	3.97	-1.304	0.848	0.323	NaN	NaN	NaN	NaN	NaN	NaN	-1.202	0.604	0.534	-1.133	0.463	0.478	-1.117	0.358	0.485	-1.157	0.255	0.524	-1.17	0.092	0.453	-1.062	0.027	0.503	NaN	NaN	NaN	-1.212	0.792	0.145	-1.13	0.652	0.108	-1.112	0.463	0.168	-1.127	0.38	0.171	NaN	NaN	NaN	NaN	NaN	NaN
795	3.975	-1.303	0.848	0.323	NaN	NaN	NaN	NaN	NaN	NaN	-1.202	0.605	0.534	-1.133	0.464	0.478	-1.115	0.358	0.485	-1.156	0.255	0.524	-1.17	0.092	0.453	-1.062	0.027	0.503	NaN	NaN	NaN	-1.211	0.792	0.145	-1.13	0.651	0.108	-1.112	0.463	0.168	-1.127	0.38	0.171	NaN	NaN	NaN	NaN	NaN	NaN
796	3.98	-1.302	0.848	0.324	NaN	NaN	NaN	NaN	NaN	NaN	-1.202	0.608	0.536	-1.133	0.464	0.478	-1.113	0.358	0.485	-1.155	0.255	0.525	-1.17	0.092	0.453	-1.062	0.027	0.503	NaN	NaN	NaN	-1.211	0.792	0.145	-1.13	0.651	0.109	-1.112	0.463	0.168	-1.127	0.38	0.171	NaN	NaN	NaN	NaN	NaN	NaN
797	3.985	-1.301	0.849	0.325	NaN	NaN	NaN	NaN	NaN	NaN	-1.201	0.609	0.537	-1.133	0.464	0.478	-1.112	0.358	0.486	-1.155	0.255	0.525	-1.17	0.092	0.454	-1.062	0.027	0.503	NaN	NaN	NaN	-1.211	0.793	0.146	-1.129	0.651	0.11	-1.112	0.464	0.168	-1.127	0.38	0.171	NaN	NaN	NaN	NaN	NaN	NaN
798	3.99	-1.3	0.849	0.326	NaN	NaN	NaN	NaN	NaN	NaN	-1.2	0.609	0.538	-1.132	0.464	0.479	-1.111	0.358	0.486	-1.154	0.255	0.524	-1.17	0.092	0.454	-1.062	0.026	0.503	NaN	NaN	NaN	-1.211	0.793	0.146	-1.129	0.651	0.11	-1.111	0.464	0.169	-1.127	0.38	0.171	NaN	NaN	NaN	NaN	NaN	NaN
799	3.995	-1.299	0.849	0.327	NaN	NaN	NaN	NaN	NaN	NaN	-1.197	0.607	0.538	-1.132	0.464	0.479	-1.11	0.356	0.486	-1.154	0.254	0.524	-1.17	0.091	0.454	-1.062	0.026	0.503	NaN	NaN	NaN	-1.21	0.793	0.147	-1.129	0.651	0.11	-1.111	0.464	0.169	-1.127	0.381	0.171	NaN	NaN	NaN	NaN	NaN	NaN
800	4	-1.298	0.849	0.328	NaN	NaN	NaN	NaN	NaN	NaN	-1.195	0.607	0.538	-1.132	0.464	0.479	-1.109	0.355	0.486	-1.154	0.254	0.524	-1.17	0.091	0.454	-1.062	0.026	0.503	NaN	NaN	NaN	-1.209	0.793	0.148	-1.129	0.651	0.11	-1.111	0.464	0.17	-1.127	0.381	0.172	NaN	NaN	NaN	NaN	NaN	NaN
801	4.005	-1.297	0.85	0.328	NaN	NaN	NaN	NaN	NaN	NaN	-1.195	0.608	0.539	-1.131	0.464	0.479	-1.109	0.355	0.486	-1.155	0.254	0.525	-1.17	0.091	0.454	-1.062	0.026	0.503	NaN	NaN	NaN	-1.209	0.793	0.148	-1.129	0.651	0.111	-1.111	0.464	0.171	-1.127	0.381	0.172	NaN	NaN	NaN	NaN	NaN	NaN
802	4.01	-1.297	0.85	0.329	NaN	NaN	NaN	NaN	NaN	NaN	-1.195	0.611	0.541	-1.13	0.464	0.479	-1.11	0.355	0.486	-1.155	0.255	0.525	-1.171	0.091	0.454	-1.062	0.026	0.503	NaN	NaN	NaN	-1.208	0.793	0.148	-1.129	0.651	0.111	-1.111	0.464	0.172	-1.127	0.381	0.173	NaN	NaN	NaN	NaN	NaN	NaN
803	4.015	-1.296	0.85	0.33	NaN	NaN	NaN	NaN	NaN	NaN	-1.195	0.612	0.542	-1.129	0.463	0.479	-1.111	0.355	0.486	-1.156	0.255	0.525	-1.171	0.091	0.454	-1.062	0.026	0.503	NaN	NaN	NaN	-1.208	0.794	0.149	-1.128	0.651	0.112	-1.11	0.464	0.172	-1.127	0.382	0.173	NaN	NaN	NaN	NaN	NaN	NaN
804	4.02	-1.295	0.85	0.331	NaN	NaN	NaN	NaN	NaN	NaN	-1.193	0.612	0.543	-1.128	0.463	0.479	-1.112	0.356	0.487	-1.156	0.255	0.525	-1.171	0.091	0.454	-1.062	0.026	0.503	NaN	NaN	NaN	-1.207	0.793	0.15	-1.128	0.651	0.112	-1.11	0.464	0.172	-1.127	0.382	0.173	NaN	NaN	NaN	NaN	NaN	NaN
805	4.025	-1.295	0.851	0.331	NaN	NaN	NaN	NaN	NaN	NaN	-1.19	0.61	0.543	-1.129	0.463	0.48	-1.114	0.356	0.487	-1.157	0.255	0.525	-1.171	0.091	0.454	-1.062	0.026	0.503	NaN	NaN	NaN	-1.206	0.794	0.15	-1.128	0.652	0.113	-1.11	0.464	0.173	-1.127	0.382	0.173	NaN	NaN	NaN	NaN	NaN	NaN
806	4.03	-1.294	0.851	0.332	NaN	NaN	NaN	NaN	NaN	NaN	-1.188	0.61	0.543	-1.129	0.463	0.481	-1.116	0.356	0.487	-1.157	0.254	0.525	-1.171	0.091	0.454	-1.062	0.026	0.503	NaN	NaN	NaN	-1.206	0.794	0.151	-1.127	0.652	0.113	-1.11	0.464	0.174	-1.127	0.382	0.173	NaN	NaN	NaN	NaN	NaN	NaN
807	4.035	-1.293	0.851	0.333	NaN	NaN	NaN	NaN	NaN	NaN	-1.187	0.61	0.543	-1.129	0.463	0.481	-1.116	0.356	0.487	-1.157	0.254	0.525	-1.171	0.091	0.454	-1.062	0.026	0.503	NaN	NaN	NaN	-1.206	0.794	0.151	-1.127	0.652	0.114	-1.11	0.464	0.174	-1.127	0.383	0.174	NaN	NaN	NaN	NaN	NaN	NaN
808	4.04	-1.292	0.851	0.334	NaN	NaN	NaN	NaN	NaN	NaN	-1.187	0.611	0.543	-1.129	0.463	0.482	-1.117	0.356	0.487	-1.157	0.254	0.525	-1.171	0.091	0.455	-1.062	0.026	0.503	NaN	NaN	NaN	-1.205	0.794	0.152	-1.126	0.651	0.115	-1.11	0.464	0.174	-1.126	0.382	0.174	NaN	NaN	NaN	NaN	NaN	NaN
809	4.045	-1.292	0.852	0.334	NaN	NaN	NaN	NaN	NaN	NaN	-1.188	0.613	0.546	-1.13	0.464	0.482	-1.118	0.356	0.487	-1.158	0.253	0.525	-1.171	0.091	0.455	-1.062	0.026	0.503	NaN	NaN	NaN	-1.205	0.794	0.153	-1.126	0.651	0.116	-1.109	0.464	0.175	-1.126	0.381	0.175	NaN	NaN	NaN	NaN	NaN	NaN
810	4.05	-1.291	0.852	0.335	NaN	NaN	NaN	NaN	NaN	NaN	-1.187	0.614	0.547	-1.13	0.464	0.483	-1.118	0.356	0.488	-1.158	0.253	0.525	-1.171	0.091	0.455	-1.062	0.026	0.503	NaN	NaN	NaN	-1.204	0.795	0.154	-1.126	0.651	0.116	-1.109	0.464	0.175	-1.125	0.381	0.176	NaN	NaN	NaN	NaN	NaN	NaN
811	4.055	-1.291	0.852	0.336	NaN	NaN	NaN	NaN	NaN	NaN	-1.188	0.616	0.548	-1.131	0.465	0.484	-1.118	0.356	0.488	-1.158	0.253	0.525	-1.171	0.091	0.455	-1.062	0.026	0.503	NaN	NaN	NaN	-1.204	0.795	0.154	-1.126	0.652	0.116	-1.109	0.465	0.175	-1.125	0.382	0.177	NaN	NaN	NaN	NaN	NaN	NaN
812	4.06	-1.29	0.852	0.337	NaN	NaN	NaN	NaN	NaN	NaN	-1.186	0.615	0.548	-1.131	0.465	0.484	-1.118	0.356	0.488	-1.158	0.252	0.526	-1.171	0.091	0.455	-1.062	0.026	0.503	NaN	NaN	NaN	-1.204	0.795	0.155	-1.125	0.651	0.117	-1.109	0.464	0.176	-1.126	0.383	0.177	NaN	NaN	NaN	NaN	NaN	NaN
813	4.065	-1.29	0.853	0.337	NaN	NaN	NaN	NaN	NaN	NaN	-1.184	0.613	0.548	-1.131	0.466	0.484	-1.119	0.356	0.488	-1.159	0.252	0.526	-1.171	0.091	0.455	-1.062	0.026	0.504	NaN	NaN	NaN	-1.203	0.795	0.156	-1.125	0.651	0.118	-1.109	0.464	0.177	-1.126	0.383	0.177	NaN	NaN	NaN	NaN	NaN	NaN
814	4.07	-1.289	0.853	0.338	NaN	NaN	NaN	NaN	NaN	NaN	-1.183	0.612	0.549	-1.132	0.466	0.485	-1.118	0.356	0.489	-1.159	0.252	0.526	-1.171	0.091	0.455	-1.062	0.025	0.504	NaN	NaN	NaN	-1.203	0.795	0.156	-1.125	0.651	0.119	-1.108	0.464	0.177	-1.126	0.383	0.178	NaN	NaN	NaN	NaN	NaN	NaN
815	4.075	-1.289	0.853	0.339	NaN	NaN	NaN	NaN	NaN	NaN	-1.182	0.612	0.549	-1.132	0.466	0.485	-1.117	0.356	0.489	-1.159	0.252	0.526	-1.171	0.091	0.455	-1.062	0.025	0.504	NaN	NaN	NaN	-1.203	0.796	0.157	-1.125	0.652	0.119	-1.108	0.464	0.177	-1.126	0.383	0.178	NaN	NaN	NaN	NaN	NaN	NaN
816	4.08	-1.288	0.853	0.339	NaN	NaN	NaN	NaN	NaN	NaN	-1.181	0.612	0.548	-1.131	0.465	0.485	-1.117	0.356	0.49	-1.159	0.252	0.526	-1.171	0.091	0.455	-1.062	0.025	0.504	NaN	NaN	NaN	-1.202	0.795	0.158	-1.124	0.652	0.12	-1.108	0.464	0.178	-1.126	0.383	0.178	NaN	NaN	NaN	NaN	NaN	NaN
817	4.085	-1.288	0.853	0.34	NaN	NaN	NaN	NaN	NaN	NaN	-1.18	0.611	0.547	-1.131	0.465	0.485	-1.117	0.356	0.49	-1.159	0.252	0.526	-1.171	0.091	0.455	-1.062	0.025	0.504	NaN	NaN	NaN	-1.202	0.795	0.159	-1.124	0.651	0.121	-1.107	0.464	0.179	-1.126	0.384	0.178	NaN	NaN	NaN	NaN	NaN	NaN
818	4.09	-1.287	0.854	0.341	NaN	NaN	NaN	NaN	NaN	NaN	-1.181	0.613	0.548	-1.13	0.465	0.485	-1.118	0.356	0.49	-1.158	0.252	0.527	-1.171	0.091	0.455	-1.062	0.025	0.504	NaN	NaN	NaN	-1.202	0.796	0.159	-1.123	0.651	0.121	-1.107	0.464	0.179	-1.126	0.384	0.178	NaN	NaN	NaN	NaN	NaN	NaN
819	4.095	-1.287	0.854	0.342	NaN	NaN	NaN	NaN	NaN	NaN	-1.183	0.616	0.552	-1.129	0.465	0.485	-1.117	0.356	0.491	-1.158	0.252	0.527	-1.171	0.091	0.455	-1.062	0.025	0.504	NaN	NaN	NaN	-1.201	0.796	0.16	-1.123	0.652	0.122	-1.107	0.465	0.18	-1.125	0.384	0.179	NaN	NaN	NaN	NaN	NaN	NaN
820	4.1	-1.286	0.854	0.342	NaN	NaN	NaN	NaN	NaN	NaN	-1.183	0.617	0.553	-1.128	0.465	0.485	-1.117	0.357	0.491	-1.158	0.251	0.527	-1.171	0.091	0.455	-1.062	0.024	0.504	NaN	NaN	NaN	-1.201	0.795	0.16	-1.123	0.652	0.122	-1.107	0.465	0.18	-1.125	0.384	0.179	NaN	NaN	NaN	NaN	NaN	NaN
821	4.105	-1.286	0.854	0.343	NaN	NaN	NaN	NaN	NaN	NaN	-1.182	0.617	0.554	-1.128	0.464	0.486	-1.117	0.357	0.491	-1.158	0.251	0.527	-1.171	0.091	0.455	-1.061	0.024	0.504	NaN	NaN	NaN	-1.2	0.795	0.161	-1.123	0.652	0.123	-1.107	0.465	0.181	-1.125	0.384	0.179	NaN	NaN	NaN	NaN	NaN	NaN
822	4.11	-1.285	0.854	0.344	NaN	NaN	NaN	NaN	NaN	NaN	-1.181	0.616	0.554	-1.128	0.464	0.487	-1.117	0.356	0.491	-1.157	0.251	0.527	-1.171	0.09	0.455	-1.061	0.023	0.504	NaN	NaN	NaN	-1.201	0.796	0.162	-1.123	0.651	0.124	-1.107	0.465	0.181	-1.125	0.384	0.179	NaN	NaN	NaN	NaN	NaN	NaN
823	4.115	-1.285	0.854	0.344	NaN	NaN	NaN	NaN	NaN	NaN	-1.179	0.614	0.554	-1.128	0.464	0.488	-1.117	0.356	0.492	-1.157	0.251	0.528	-1.171	0.09	0.455	-1.061	0.023	0.504	NaN	NaN	NaN	-1.2	0.796	0.162	-1.122	0.651	0.124	-1.107	0.465	0.181	-1.124	0.383	0.18	NaN	NaN	NaN	NaN	NaN	NaN
824	4.12	-1.284	0.855	0.345	NaN	NaN	NaN	NaN	NaN	NaN	-1.179	0.614	0.555	-1.128	0.464	0.489	-1.118	0.355	0.492	-1.157	0.251	0.528	-1.171	0.09	0.456	-1.061	0.022	0.504	NaN	NaN	NaN	-1.2	0.796	0.163	-1.123	0.651	0.124	-1.107	0.465	0.181	-1.123	0.382	0.181	NaN	NaN	NaN	NaN	NaN	NaN
825	4.125	-1.284	0.855	0.346	NaN	NaN	NaN	NaN	NaN	NaN	-1.178	0.613	0.555	-1.127	0.464	0.489	-1.118	0.355	0.492	-1.157	0.251	0.528	-1.171	0.091	0.456	-1.061	0.022	0.504	NaN	NaN	NaN	-1.2	0.796	0.164	-1.123	0.652	0.125	-1.107	0.465	0.182	-1.123	0.382	0.181	NaN	NaN	NaN	NaN	NaN	NaN
826	4.13	-1.284	0.855	0.347	NaN	NaN	NaN	NaN	NaN	NaN	-1.178	0.614	0.555	-1.127	0.464	0.49	-1.117	0.356	0.492	-1.156	0.251	0.528	-1.171	0.091	0.456	-1.061	0.022	0.504	NaN	NaN	NaN	-1.199	0.796	0.164	-1.123	0.652	0.125	-1.107	0.465	0.182	-1.123	0.382	0.182	NaN	NaN	NaN	NaN	NaN	NaN
827	4.135	-1.283	0.855	0.347	NaN	NaN	NaN	NaN	NaN	NaN	-1.178	0.614	0.555	-1.127	0.464	0.49	-1.117	0.356	0.492	-1.156	0.251	0.529	-1.171	0.091	0.456	-1.061	0.022	0.504	NaN	NaN	NaN	-1.2	0.796	0.165	-1.123	0.652	0.126	-1.106	0.465	0.182	-1.123	0.382	0.182	NaN	NaN	NaN	NaN	NaN	NaN
828	4.14	-1.283	0.855	0.348	NaN	NaN	NaN	NaN	NaN	NaN	-1.178	0.614	0.556	-1.126	0.464	0.49	-1.117	0.355	0.492	-1.155	0.251	0.529	-1.171	0.091	0.456	-1.061	0.022	0.504	NaN	NaN	NaN	-1.199	0.796	0.166	-1.123	0.651	0.127	-1.106	0.465	0.183	-1.123	0.382	0.182	NaN	NaN	NaN	NaN	NaN	NaN
829	4.145	-1.283	0.855	0.349	NaN	NaN	NaN	NaN	NaN	NaN	-1.178	0.614	0.557	-1.126	0.464	0.491	-1.117	0.355	0.493	-1.154	0.251	0.53	-1.17	0.091	0.456	-1.061	0.022	0.504	NaN	NaN	NaN	-1.199	0.796	0.166	-1.123	0.651	0.127	-1.106	0.464	0.183	-1.123	0.382	0.183	NaN	NaN	NaN	NaN	NaN	NaN
830	4.15	-1.282	0.856	0.349	NaN	NaN	NaN	NaN	NaN	NaN	-1.178	0.615	0.558	-1.126	0.464	0.491	-1.116	0.354	0.493	-1.155	0.251	0.53	-1.17	0.091	0.456	-1.061	0.022	0.504	NaN	NaN	NaN	-1.199	0.796	0.167	-1.123	0.651	0.127	-1.106	0.464	0.183	-1.123	0.382	0.183	NaN	NaN	NaN	NaN	NaN	NaN
831	4.155	-1.282	0.856	0.35	NaN	NaN	NaN	NaN	NaN	NaN	-1.176	0.612	0.558	-1.126	0.464	0.491	-1.115	0.354	0.493	-1.155	0.251	0.53	-1.17	0.091	0.456	-1.061	0.022	0.504	NaN	NaN	NaN	-1.199	0.796	0.167	-1.123	0.652	0.127	-1.106	0.464	0.184	-1.123	0.382	0.183	NaN	NaN	NaN	NaN	NaN	NaN
832	4.16	-1.282	0.856	0.351	NaN	NaN	NaN	NaN	NaN	NaN	-1.176	0.611	0.558	-1.125	0.464	0.491	-1.115	0.353	0.493	-1.155	0.251	0.53	-1.17	0.091	0.456	-1.061	0.022	0.504	NaN	NaN	NaN	-1.199	0.796	0.168	-1.124	0.652	0.128	-1.106	0.464	0.184	-1.123	0.382	0.183	NaN	NaN	NaN	NaN	NaN	NaN
833	4.165	-1.281	0.856	0.351	NaN	NaN	NaN	NaN	NaN	NaN	-1.175	0.611	0.558	-1.125	0.464	0.49	-1.114	0.353	0.493	-1.154	0.251	0.53	-1.17	0.091	0.456	-1.061	0.022	0.504	NaN	NaN	NaN	-1.198	0.796	0.169	-1.124	0.652	0.128	-1.106	0.464	0.184	-1.123	0.383	0.183	NaN	NaN	NaN	NaN	NaN	NaN
834	4.17	-1.281	0.856	0.352	NaN	NaN	NaN	NaN	NaN	NaN	-1.175	0.611	0.559	-1.125	0.464	0.491	-1.114	0.354	0.494	-1.154	0.251	0.53	-1.17	0.091	0.456	-1.061	0.022	0.504	NaN	NaN	NaN	-1.198	0.796	0.169	-1.123	0.651	0.129	-1.105	0.464	0.184	-1.124	0.384	0.183	NaN	NaN	NaN	NaN	NaN	NaN
835	4.175	-1.281	0.856	0.353	NaN	NaN	NaN	NaN	NaN	NaN	-1.175	0.611	0.559	-1.125	0.464	0.492	-1.113	0.353	0.494	-1.154	0.25	0.53	-1.17	0.091	0.456	-1.061	0.022	0.504	NaN	NaN	NaN	-1.198	0.796	0.17	-1.123	0.651	0.13	-1.105	0.464	0.185	-1.124	0.384	0.184	NaN	NaN	NaN	NaN	NaN	NaN
836	4.18	-1.28	0.856	0.353	NaN	NaN	NaN	NaN	NaN	NaN	-1.175	0.611	0.559	-1.125	0.464	0.493	-1.113	0.353	0.494	-1.154	0.25	0.53	-1.17	0.091	0.456	-1.061	0.022	0.504	NaN	NaN	NaN	-1.198	0.796	0.17	-1.123	0.652	0.13	-1.106	0.464	0.185	-1.125	0.385	0.184	NaN	NaN	NaN	NaN	NaN	NaN
837	4.185	-1.28	0.856	0.354	NaN	NaN	NaN	NaN	NaN	NaN	-1.174	0.61	0.557	-1.125	0.464	0.493	-1.113	0.353	0.494	-1.154	0.25	0.53	-1.17	0.091	0.456	-1.061	0.022	0.504	NaN	NaN	NaN	-1.198	0.796	0.171	-1.124	0.652	0.13	-1.106	0.464	0.186	-1.126	0.386	0.184	NaN	NaN	NaN	NaN	NaN	NaN
838	4.19	-1.28	0.856	0.355	NaN	NaN	NaN	NaN	NaN	NaN	-1.175	0.611	0.559	-1.126	0.464	0.494	-1.113	0.353	0.495	-1.154	0.25	0.53	-1.17	0.091	0.456	-1.061	0.022	0.504	NaN	NaN	NaN	-1.198	0.796	0.172	-1.124	0.652	0.13	-1.106	0.464	0.186	-1.126	0.387	0.184	NaN	NaN	NaN	NaN	NaN	NaN
839	4.195	-1.28	0.856	0.355	NaN	NaN	NaN	NaN	NaN	NaN	-1.178	0.614	0.562	-1.126	0.464	0.494	-1.113	0.353	0.496	-1.154	0.249	0.531	-1.17	0.091	0.457	-1.061	0.022	0.504	NaN	NaN	NaN	-1.198	0.796	0.172	-1.124	0.652	0.131	-1.106	0.464	0.186	-1.126	0.386	0.184	NaN	NaN	NaN	NaN	NaN	NaN
840	4.2	-1.28	0.856	0.356	NaN	NaN	NaN	NaN	NaN	NaN	-1.178	0.614	0.563	-1.126	0.464	0.495	-1.114	0.353	0.496	-1.154	0.249	0.531	-1.17	0.091	0.457	-1.061	0.022	0.504	NaN	NaN	NaN	-1.199	0.796	0.173	-1.124	0.652	0.131	-1.106	0.465	0.186	-1.125	0.385	0.184	NaN	NaN	NaN	NaN	NaN	NaN
841	4.205	-1.279	0.856	0.356	NaN	NaN	NaN	NaN	NaN	NaN	-1.178	0.614	0.563	-1.126	0.464	0.495	-1.114	0.353	0.496	-1.153	0.249	0.531	-1.17	0.091	0.457	-1.061	0.022	0.504	NaN	NaN	NaN	-1.198	0.796	0.173	-1.124	0.652	0.132	-1.106	0.465	0.187	-1.126	0.387	0.184	NaN	NaN	NaN	NaN	NaN	NaN
842	4.21	-1.279	0.856	0.357	NaN	NaN	NaN	NaN	NaN	NaN	-1.179	0.614	0.564	-1.126	0.464	0.496	-1.113	0.353	0.497	-1.151	0.249	0.532	-1.17	0.091	0.457	-1.061	0.022	0.504	NaN	NaN	NaN	-1.198	0.795	0.174	-1.124	0.652	0.132	-1.106	0.465	0.187	-1.126	0.386	0.184	NaN	NaN	NaN	NaN	NaN	NaN
843	4.215	-1.279	0.856	0.358	NaN	NaN	NaN	NaN	NaN	NaN	-1.179	0.614	0.564	-1.126	0.464	0.496	-1.113	0.353	0.497	-1.151	0.249	0.532	-1.17	0.091	0.457	-1.061	0.022	0.504	NaN	NaN	NaN	-1.198	0.796	0.175	-1.124	0.652	0.133	-1.106	0.465	0.187	-1.125	0.385	0.185	NaN	NaN	NaN	NaN	NaN	NaN
844	4.22	-1.278	0.856	0.358	NaN	NaN	NaN	NaN	NaN	NaN	-1.178	0.613	0.564	-1.125	0.463	0.496	-1.112	0.354	0.498	-1.151	0.249	0.533	-1.17	0.091	0.457	-1.061	0.022	0.504	NaN	NaN	NaN	-1.198	0.796	0.175	-1.124	0.653	0.133	-1.106	0.465	0.187	-1.124	0.385	0.185	NaN	NaN	NaN	NaN	NaN	NaN
845	4.225	-1.278	0.857	0.359	NaN	NaN	NaN	NaN	NaN	NaN	-1.175	0.61	0.564	-1.125	0.462	0.497	-1.112	0.354	0.498	-1.151	0.249	0.533	-1.169	0.091	0.457	-1.061	0.022	0.504	NaN	NaN	NaN	-1.198	0.796	0.175	-1.125	0.653	0.133	-1.106	0.465	0.187	-1.124	0.385	0.185	NaN	NaN	NaN	NaN	NaN	NaN
846	4.23	-1.278	0.857	0.36	NaN	NaN	NaN	NaN	NaN	NaN	-1.175	0.609	0.564	-1.124	0.462	0.497	-1.112	0.354	0.498	-1.152	0.248	0.533	-1.169	0.091	0.457	-1.061	0.022	0.504	NaN	NaN	NaN	-1.198	0.797	0.176	-1.125	0.653	0.133	-1.106	0.465	0.187	-1.124	0.385	0.185	NaN	NaN	NaN	NaN	NaN	NaN
847	4.235	-1.278	0.857	0.36	NaN	NaN	NaN	NaN	NaN	NaN	-1.175	0.609	0.564	-1.124	0.462	0.497	-1.111	0.354	0.498	-1.153	0.248	0.534	-1.169	0.091	0.457	-1.061	0.022	0.504	NaN	NaN	NaN	-1.197	0.796	0.177	-1.125	0.653	0.134	-1.106	0.465	0.188	-1.125	0.385	0.185	NaN	NaN	NaN	NaN	NaN	NaN
848	4.24	-1.278	0.857	0.361	NaN	NaN	NaN	NaN	NaN	NaN	-1.175	0.609	0.565	-1.123	0.461	0.497	-1.111	0.354	0.499	-1.153	0.248	0.534	-1.169	0.091	0.457	-1.061	0.022	0.504	NaN	NaN	NaN	-1.197	0.796	0.177	-1.124	0.652	0.134	-1.106	0.465	0.188	-1.125	0.386	0.185	NaN	NaN	NaN	NaN	NaN	NaN
849	4.245	-1.278	0.857	0.361	NaN	NaN	NaN	NaN	NaN	NaN	-1.176	0.609	0.565	-1.122	0.461	0.496	-1.11	0.354	0.499	-1.152	0.248	0.535	-1.169	0.091	0.457	-1.061	0.022	0.504	NaN	NaN	NaN	-1.197	0.796	0.178	-1.124	0.652	0.135	-1.106	0.465	0.188	-1.125	0.386	0.185	NaN	NaN	NaN	NaN	NaN	NaN
850	4.25	-1.278	0.857	0.362	NaN	NaN	NaN	NaN	NaN	NaN	-1.176	0.609	0.566	-1.122	0.461	0.496	-1.11	0.354	0.499	-1.152	0.248	0.535	-1.169	0.091	0.457	-1.061	0.022	0.504	NaN	NaN	NaN	-1.197	0.797	0.178	-1.124	0.652	0.136	-1.106	0.465	0.188	-1.125	0.386	0.185	NaN	NaN	NaN	NaN	NaN	NaN
851	4.255	-1.277	0.857	0.363	NaN	NaN	NaN	NaN	NaN	NaN	-1.176	0.609	0.566	-1.121	0.46	0.497	-1.11	0.353	0.499	-1.152	0.249	0.535	-1.169	0.091	0.457	-1.061	0.022	0.504	NaN	NaN	NaN	-1.197	0.797	0.179	-1.124	0.652	0.136	-1.106	0.465	0.189	-1.125	0.386	0.185	NaN	NaN	NaN	NaN	NaN	NaN
852	4.26	-1.277	0.857	0.363	NaN	NaN	NaN	NaN	NaN	NaN	-1.177	0.61	0.567	-1.121	0.461	0.497	-1.11	0.353	0.499	-1.152	0.249	0.535	-1.169	0.091	0.457	-1.061	0.022	0.504	NaN	NaN	NaN	-1.196	0.797	0.179	-1.124	0.653	0.136	-1.106	0.465	0.189	-1.125	0.386	0.185	NaN	NaN	NaN	NaN	NaN	NaN
853	4.265	-1.277	0.857	0.364	NaN	NaN	NaN	NaN	NaN	NaN	-1.177	0.61	0.567	-1.12	0.461	0.497	-1.109	0.352	0.5	-1.151	0.248	0.535	-1.169	0.091	0.457	-1.061	0.022	0.504	NaN	NaN	NaN	-1.196	0.797	0.18	-1.124	0.653	0.136	-1.106	0.466	0.189	-1.125	0.386	0.185	NaN	NaN	NaN	NaN	NaN	NaN
854	4.27	-1.277	0.857	0.364	NaN	NaN	NaN	NaN	NaN	NaN	-1.177	0.61	0.568	-1.12	0.461	0.498	-1.109	0.352	0.5	-1.151	0.248	0.535	-1.169	0.091	0.457	-1.061	0.022	0.504	NaN	NaN	NaN	-1.196	0.797	0.18	-1.124	0.653	0.137	-1.106	0.466	0.189	-1.125	0.386	0.186	NaN	NaN	NaN	NaN	NaN	NaN
855	4.275	-1.277	0.857	0.365	NaN	NaN	NaN	NaN	NaN	NaN	-1.178	0.612	0.569	-1.12	0.461	0.498	-1.108	0.352	0.5	-1.151	0.248	0.535	-1.169	0.091	0.457	-1.061	0.022	0.504	NaN	NaN	NaN	-1.196	0.797	0.181	-1.124	0.653	0.137	-1.106	0.466	0.189	-1.124	0.385	0.187	NaN	NaN	NaN	NaN	NaN	NaN
856	4.28	-1.277	0.857	0.365	NaN	NaN	NaN	NaN	NaN	NaN	-1.179	0.612	0.569	-1.12	0.461	0.498	-1.108	0.352	0.5	-1.151	0.248	0.535	-1.169	0.091	0.457	-1.061	0.022	0.504	NaN	NaN	NaN	-1.196	0.798	0.181	-1.123	0.653	0.138	-1.106	0.466	0.189	-1.123	0.384	0.188	NaN	NaN	NaN	NaN	NaN	NaN
857	4.285	-1.276	0.857	0.366	NaN	NaN	NaN	NaN	NaN	NaN	-1.178	0.611	0.57	-1.12	0.461	0.499	-1.108	0.352	0.501	-1.151	0.248	0.535	-1.169	0.091	0.457	-1.061	0.022	0.504	NaN	NaN	NaN	-1.196	0.798	0.182	-1.123	0.653	0.138	-1.105	0.465	0.19	-1.123	0.384	0.188	NaN	NaN	NaN	NaN	NaN	NaN
858	4.29	-1.276	0.858	0.366	NaN	NaN	NaN	NaN	NaN	NaN	-1.176	0.608	0.57	-1.12	0.461	0.499	-1.109	0.351	0.501	-1.151	0.248	0.535	-1.169	0.091	0.457	-1.061	0.022	0.504	NaN	NaN	NaN	-1.195	0.797	0.182	-1.123	0.653	0.138	-1.105	0.465	0.19	-1.123	0.384	0.188	NaN	NaN	NaN	NaN	NaN	NaN
859	4.295	-1.276	0.858	0.367	NaN	NaN	NaN	NaN	NaN	NaN	-1.175	0.608	0.57	-1.12	0.461	0.5	-1.109	0.351	0.501	-1.151	0.248	0.535	-1.169	0.091	0.457	-1.061	0.022	0.504	NaN	NaN	NaN	-1.195	0.797	0.183	-1.123	0.654	0.139	-1.105	0.465	0.191	-1.123	0.384	0.189	NaN	NaN	NaN	NaN	NaN	NaN
860	4.3	-1.276	0.858	0.367	NaN	NaN	NaN	NaN	NaN	NaN	-1.175	0.607	0.57	-1.12	0.461	0.5	-1.109	0.351	0.502	-1.151	0.248	0.535	-1.169	0.091	0.457	-1.061	0.022	0.504	NaN	NaN	NaN	-1.195	0.797	0.183	-1.123	0.654	0.139	-1.105	0.465	0.191	-1.124	0.385	0.189	NaN	NaN	NaN	NaN	NaN	NaN
861	4.305	-1.276	0.858	0.368	NaN	NaN	NaN	NaN	NaN	NaN	-1.175	0.607	0.57	-1.12	0.461	0.5	-1.11	0.351	0.502	-1.151	0.248	0.535	-1.169	0.091	0.457	-1.061	0.022	0.504	NaN	NaN	NaN	-1.195	0.798	0.183	-1.122	0.653	0.14	-1.104	0.465	0.192	-1.124	0.386	0.189	NaN	NaN	NaN	NaN	NaN	NaN
862	4.31	-1.276	0.858	0.368	NaN	NaN	NaN	NaN	NaN	NaN	-1.175	0.607	0.571	-1.121	0.461	0.5	-1.11	0.351	0.502	-1.152	0.248	0.535	-1.169	0.091	0.457	-1.061	0.022	0.504	NaN	NaN	NaN	-1.195	0.798	0.184	-1.122	0.653	0.14	-1.104	0.465	0.192	-1.123	0.386	0.189	NaN	NaN	NaN	NaN	NaN	NaN
863	4.315	-1.276	0.858	0.368	NaN	NaN	NaN	NaN	NaN	NaN	-1.175	0.607	0.571	-1.121	0.461	0.5	-1.11	0.351	0.503	-1.152	0.248	0.535	-1.169	0.091	0.457	-1.061	0.022	0.504	NaN	NaN	NaN	-1.194	0.798	0.185	-1.121	0.653	0.141	-1.104	0.466	0.193	-1.123	0.386	0.189	NaN	NaN	NaN	NaN	NaN	NaN
864	4.32	-1.276	0.858	0.369	NaN	NaN	NaN	NaN	NaN	NaN	-1.175	0.607	0.571	-1.121	0.461	0.501	-1.11	0.351	0.503	-1.152	0.247	0.535	-1.169	0.091	0.457	-1.061	0.022	0.504	NaN	NaN	NaN	-1.194	0.798	0.185	-1.121	0.653	0.141	-1.104	0.465	0.193	-1.123	0.386	0.19	NaN	NaN	NaN	NaN	NaN	NaN
865	4.325	-1.276	0.859	0.369	NaN	NaN	NaN	NaN	NaN	NaN	-1.175	0.607	0.571	-1.121	0.461	0.501	-1.11	0.351	0.503	-1.152	0.247	0.536	-1.169	0.091	0.457	-1.061	0.022	0.504	NaN	NaN	NaN	-1.193	0.798	0.186	-1.121	0.654	0.142	-1.103	0.465	0.194	-1.122	0.386	0.19	NaN	NaN	NaN	NaN	NaN	NaN
866	4.33	-1.276	0.859	0.37	NaN	NaN	NaN	NaN	NaN	NaN	-1.176	0.607	0.572	-1.121	0.461	0.501	-1.11	0.351	0.503	-1.152	0.247	0.536	-1.169	0.091	0.457	-1.061	0.022	0.504	NaN	NaN	NaN	-1.194	0.798	0.186	-1.121	0.654	0.142	-1.103	0.466	0.194	-1.122	0.386	0.19	NaN	NaN	NaN	NaN	NaN	NaN
867	4.335	-1.275	0.859	0.37	NaN	NaN	NaN	NaN	NaN	NaN	-1.176	0.607	0.572	-1.12	0.46	0.501	-1.11	0.351	0.503	-1.152	0.247	0.536	-1.169	0.091	0.457	-1.061	0.022	0.504	NaN	NaN	NaN	-1.194	0.798	0.186	-1.12	0.654	0.143	-1.103	0.466	0.195	-1.122	0.386	0.191	NaN	NaN	NaN	-1.188	0.094	0.209
868	4.34	-1.275	0.859	0.371	NaN	NaN	NaN	NaN	NaN	NaN	-1.176	0.607	0.572	-1.12	0.46	0.501	-1.11	0.351	0.503	-1.152	0.247	0.537	-1.169	0.091	0.457	-1.061	0.022	0.504	NaN	NaN	NaN	-1.193	0.798	0.187	-1.119	0.654	0.144	-1.103	0.466	0.195	-1.122	0.386	0.191	NaN	NaN	NaN	-1.188	0.094	0.209
869	4.345	-1.275	0.859	0.371	NaN	NaN	NaN	NaN	NaN	NaN	-1.176	0.607	0.573	-1.121	0.46	0.502	-1.109	0.35	0.503	-1.152	0.247	0.537	-1.169	0.091	0.457	-1.061	0.022	0.504	NaN	NaN	NaN	-1.193	0.798	0.188	-1.119	0.654	0.144	-1.103	0.467	0.195	-1.122	0.386	0.191	NaN	NaN	NaN	-1.188	0.094	0.209
870	4.35	-1.275	0.859	0.372	NaN	NaN	NaN	NaN	NaN	NaN	-1.176	0.607	0.573	-1.121	0.46	0.503	-1.109	0.35	0.503	-1.151	0.247	0.537	-1.169	0.091	0.457	-1.061	0.022	0.504	NaN	NaN	NaN	-1.193	0.798	0.188	-1.118	0.654	0.144	-1.103	0.467	0.196	-1.121	0.386	0.192	NaN	NaN	NaN	-1.188	0.095	0.209
871	4.355	-1.275	0.859	0.372	NaN	NaN	NaN	NaN	NaN	NaN	-1.177	0.608	0.574	-1.121	0.459	0.503	-1.109	0.35	0.504	-1.151	0.247	0.537	-1.169	0.091	0.457	-1.061	0.022	0.504	NaN	NaN	NaN	-1.193	0.798	0.189	-1.118	0.654	0.145	-1.103	0.466	0.196	-1.121	0.385	0.193	NaN	NaN	NaN	-1.187	0.095	0.209
872	4.36	-1.275	0.859	0.373	NaN	NaN	NaN	NaN	NaN	NaN	-1.175	0.606	0.574	-1.121	0.459	0.503	-1.109	0.351	0.504	-1.151	0.246	0.537	-1.169	0.091	0.457	-1.061	0.022	0.504	NaN	NaN	NaN	-1.192	0.799	0.189	-1.117	0.654	0.145	-1.102	0.466	0.197	-1.12	0.385	0.193	NaN	NaN	NaN	-1.187	0.095	0.209
873	4.365	-1.275	0.859	0.373	NaN	NaN	NaN	NaN	NaN	NaN	-1.174	0.605	0.575	-1.121	0.459	0.503	-1.109	0.35	0.504	-1.151	0.246	0.538	-1.169	0.091	0.457	-1.061	0.022	0.504	NaN	NaN	NaN	-1.193	0.799	0.189	-1.116	0.654	0.146	-1.102	0.466	0.197	-1.12	0.385	0.194	NaN	NaN	NaN	-1.187	0.095	0.21
874	4.37	-1.274	0.859	0.374	NaN	NaN	NaN	NaN	NaN	NaN	-1.174	0.604	0.575	-1.121	0.459	0.504	-1.109	0.35	0.504	-1.15	0.246	0.538	-1.169	0.091	0.457	-1.061	0.022	0.504	NaN	NaN	NaN	-1.192	0.799	0.19	-1.115	0.654	0.147	-1.101	0.466	0.198	-1.119	0.385	0.194	NaN	NaN	NaN	-1.187	0.095	0.21
875	4.375	-1.274	0.859	0.374	NaN	NaN	NaN	NaN	NaN	NaN	-1.175	0.604	0.575	-1.121	0.459	0.505	-1.109	0.35	0.504	-1.15	0.246	0.538	-1.169	0.091	0.457	-1.061	0.022	0.504	NaN	NaN	NaN	-1.192	0.799	0.191	-1.115	0.655	0.147	-1.101	0.466	0.198	-1.119	0.385	0.195	NaN	NaN	NaN	-1.187	0.095	0.21
876	4.38	-1.274	0.859	0.375	NaN	NaN	NaN	NaN	NaN	NaN	-1.175	0.604	0.575	-1.121	0.46	0.505	-1.109	0.35	0.505	-1.15	0.246	0.538	-1.169	0.091	0.457	-1.061	0.022	0.504	NaN	NaN	NaN	-1.192	0.799	0.191	-1.115	0.655	0.148	-1.1	0.466	0.199	-1.119	0.385	0.195	NaN	NaN	NaN	-1.187	0.095	0.21
877	4.385	-1.274	0.859	0.375	NaN	NaN	NaN	NaN	NaN	NaN	-1.175	0.604	0.576	-1.121	0.46	0.506	-1.109	0.35	0.505	-1.15	0.246	0.538	-1.17	0.091	0.457	-1.061	0.022	0.504	NaN	NaN	NaN	-1.192	0.799	0.191	-1.114	0.655	0.148	-1.1	0.466	0.199	-1.119	0.385	0.195	NaN	NaN	NaN	-1.187	0.095	0.21
878	4.39	-1.274	0.859	0.376	NaN	NaN	NaN	NaN	NaN	NaN	-1.175	0.604	0.576	-1.121	0.46	0.506	-1.109	0.349	0.505	-1.15	0.245	0.538	-1.17	0.091	0.457	-1.061	0.022	0.504	NaN	NaN	NaN	-1.192	0.799	0.191	-1.113	0.655	0.148	-1.099	0.466	0.2	-1.119	0.385	0.196	NaN	NaN	NaN	-1.186	0.095	0.21
879	4.395	-1.274	0.859	0.376	NaN	NaN	NaN	NaN	NaN	NaN	-1.175	0.604	0.576	-1.121	0.46	0.506	-1.109	0.349	0.505	-1.15	0.245	0.539	-1.17	0.091	0.457	-1.061	0.022	0.504	NaN	NaN	NaN	-1.192	0.799	0.192	-1.113	0.655	0.149	-1.099	0.467	0.2	-1.118	0.386	0.196	NaN	NaN	NaN	-1.186	0.095	0.21
880	4.4	-1.274	0.859	0.377	NaN	NaN	NaN	NaN	NaN	NaN	-1.175	0.604	0.576	-1.121	0.46	0.506	-1.109	0.349	0.505	-1.15	0.245	0.539	-1.17	0.091	0.457	-1.061	0.022	0.504	NaN	NaN	NaN	-1.191	0.799	0.193	-1.112	0.655	0.15	-1.099	0.467	0.2	-1.118	0.386	0.196	NaN	NaN	NaN	-1.186	0.095	0.21
881	4.405	-1.274	0.86	0.377	NaN	NaN	NaN	NaN	NaN	NaN	-1.175	0.603	0.576	-1.121	0.46	0.506	-1.109	0.349	0.505	-1.15	0.245	0.539	-1.17	0.091	0.457	-1.061	0.022	0.504	NaN	NaN	NaN	-1.191	0.799	0.193	-1.112	0.655	0.15	-1.099	0.467	0.201	-1.119	0.387	0.196	NaN	NaN	NaN	-1.186	0.095	0.21
882	4.41	-1.274	0.86	0.378	NaN	NaN	NaN	NaN	NaN	NaN	-1.174	0.603	0.575	-1.121	0.46	0.506	-1.108	0.349	0.505	-1.149	0.244	0.538	-1.17	0.091	0.457	-1.061	0.022	0.504	NaN	NaN	NaN	-1.191	0.799	0.194	-1.111	0.655	0.15	-1.099	0.468	0.201	-1.119	0.387	0.196	NaN	NaN	NaN	-1.186	0.095	0.21
883	4.415	-1.274	0.86	0.378	NaN	NaN	NaN	NaN	NaN	NaN	-1.174	0.602	0.574	-1.121	0.46	0.507	-1.108	0.349	0.505	-1.149	0.244	0.538	-1.17	0.091	0.457	-1.061	0.022	0.504	NaN	NaN	NaN	-1.19	0.799	0.194	-1.111	0.656	0.151	-1.099	0.468	0.201	-1.119	0.387	0.197	NaN	NaN	NaN	-1.186	0.095	0.21
884	4.42	-1.274	0.86	0.379	NaN	NaN	NaN	NaN	NaN	NaN	-1.174	0.602	0.575	-1.121	0.46	0.507	-1.108	0.349	0.505	-1.149	0.244	0.538	-1.17	0.091	0.457	-1.061	0.022	0.504	NaN	NaN	NaN	-1.19	0.8	0.194	-1.111	0.656	0.151	-1.099	0.468	0.201	-1.118	0.387	0.197	NaN	NaN	NaN	-1.186	0.095	0.21
885	4.425	-1.274	0.86	0.379	NaN	NaN	NaN	NaN	NaN	NaN	-1.175	0.602	0.575	-1.121	0.459	0.507	-1.108	0.349	0.505	-1.149	0.244	0.538	-1.17	0.091	0.457	-1.061	0.022	0.504	NaN	NaN	NaN	-1.19	0.8	0.194	-1.11	0.657	0.152	-1.099	0.468	0.202	-1.118	0.387	0.197	NaN	NaN	NaN	-1.186	0.095	0.21
886	4.43	-1.274	0.86	0.38	NaN	NaN	NaN	NaN	NaN	NaN	-1.175	0.602	0.575	-1.121	0.459	0.507	-1.108	0.349	0.506	-1.149	0.244	0.538	-1.17	0.091	0.457	-1.061	0.022	0.504	NaN	NaN	NaN	-1.19	0.8	0.195	-1.11	0.656	0.152	-1.099	0.468	0.202	-1.118	0.387	0.197	NaN	NaN	NaN	-1.186	0.096	0.21
887	4.435	-1.273	0.86	0.38	NaN	NaN	NaN	NaN	NaN	NaN	-1.176	0.603	0.576	-1.121	0.459	0.507	-1.108	0.349	0.506	-1.149	0.244	0.538	-1.17	0.091	0.457	-1.061	0.022	0.504	NaN	NaN	NaN	-1.19	0.8	0.195	-1.109	0.656	0.153	-1.098	0.468	0.202	-1.118	0.388	0.197	NaN	NaN	NaN	-1.186	0.096	0.21
888	4.44	-1.273	0.86	0.381	NaN	NaN	NaN	NaN	NaN	NaN	-1.178	0.606	0.579	-1.121	0.459	0.507	-1.108	0.349	0.506	-1.149	0.244	0.538	-1.17	0.091	0.457	-1.061	0.022	0.504	NaN	NaN	NaN	-1.189	0.8	0.196	-1.108	0.656	0.153	-1.098	0.468	0.202	-1.118	0.388	0.197	NaN	NaN	NaN	-1.186	0.096	0.21
889	4.445	-1.273	0.86	0.381	NaN	NaN	NaN	NaN	NaN	NaN	-1.179	0.606	0.58	-1.121	0.459	0.507	-1.108	0.349	0.506	-1.149	0.244	0.538	-1.17	0.091	0.457	-1.061	0.022	0.504	NaN	NaN	NaN	-1.189	0.8	0.196	-1.108	0.657	0.153	-1.098	0.468	0.202	-1.118	0.389	0.197	NaN	NaN	NaN	-1.186	0.096	0.21
890	4.45	-1.273	0.86	0.382	NaN	NaN	NaN	NaN	NaN	NaN	-1.179	0.607	0.58	-1.121	0.459	0.507	-1.108	0.349	0.506	-1.149	0.244	0.538	-1.17	0.091	0.457	-1.061	0.022	0.504	NaN	NaN	NaN	-1.189	0.8	0.197	-1.108	0.657	0.154	-1.098	0.468	0.203	-1.118	0.389	0.197	NaN	NaN	NaN	-1.185	0.096	0.21
891	4.455	-1.273	0.86	0.382	NaN	NaN	NaN	NaN	NaN	NaN	-1.179	0.607	0.58	-1.121	0.458	0.507	-1.108	0.349	0.506	-1.149	0.244	0.538	-1.17	0.091	0.457	-1.061	0.022	0.504	NaN	NaN	NaN	-1.189	0.801	0.197	-1.108	0.658	0.154	-1.097	0.468	0.203	-1.118	0.389	0.197	NaN	NaN	NaN	-1.185	0.096	0.21
892	4.46	-1.272	0.86	0.383	NaN	NaN	NaN	NaN	NaN	NaN	-1.179	0.607	0.581	-1.121	0.458	0.507	-1.108	0.349	0.506	-1.149	0.243	0.538	-1.17	0.09	0.457	-1.061	0.022	0.504	NaN	NaN	NaN	-1.189	0.801	0.197	-1.108	0.658	0.154	-1.097	0.469	0.203	-1.118	0.389	0.197	NaN	NaN	NaN	-1.185	0.096	0.21
893	4.465	-1.272	0.86	0.383	NaN	NaN	NaN	NaN	NaN	NaN	-1.18	0.607	0.581	-1.121	0.458	0.507	-1.108	0.349	0.506	-1.15	0.243	0.539	-1.17	0.09	0.457	-1.061	0.022	0.504	NaN	NaN	NaN	-1.189	0.801	0.197	-1.107	0.658	0.155	-1.097	0.469	0.203	-1.117	0.39	0.197	NaN	NaN	NaN	-1.185	0.096	0.21
894	4.47	-1.272	0.86	0.383	NaN	NaN	NaN	NaN	NaN	NaN	-1.18	0.607	0.581	-1.121	0.458	0.507	-1.108	0.349	0.506	-1.15	0.243	0.539	-1.17	0.09	0.457	-1.061	0.022	0.504	NaN	NaN	NaN	-1.189	0.802	0.198	-1.107	0.658	0.155	-1.097	0.47	0.203	-1.117	0.39	0.198	-1.154	0.267	0.142	-1.185	0.097	0.211
895	4.475	-1.272	0.86	0.384	NaN	NaN	NaN	NaN	NaN	NaN	-1.18	0.607	0.581	-1.121	0.459	0.507	-1.108	0.349	0.507	-1.15	0.243	0.539	-1.17	0.09	0.457	-1.061	0.022	0.504	NaN	NaN	NaN	-1.188	0.802	0.198	-1.107	0.659	0.156	-1.097	0.471	0.203	-1.117	0.39	0.198	-1.156	0.268	0.142	-1.185	0.097	0.211
896	4.48	-1.271	0.86	0.384	NaN	NaN	NaN	NaN	NaN	NaN	-1.18	0.607	0.581	-1.121	0.459	0.507	-1.109	0.349	0.507	-1.15	0.243	0.539	-1.17	0.09	0.457	-1.061	0.022	0.504	NaN	NaN	NaN	-1.188	0.802	0.199	-1.107	0.66	0.156	-1.097	0.471	0.203	-1.117	0.39	0.198	-1.157	0.269	0.142	-1.185	0.098	0.211
897	4.485	-1.271	0.861	0.385	NaN	NaN	NaN	NaN	NaN	NaN	-1.18	0.607	0.581	-1.121	0.459	0.507	-1.109	0.349	0.508	-1.15	0.243	0.539	-1.17	0.09	0.457	-1.061	0.022	0.504	NaN	NaN	NaN	-1.188	0.802	0.199	-1.107	0.66	0.156	-1.097	0.472	0.203	-1.117	0.39	0.198	-1.157	0.269	0.143	-1.184	0.098	0.212
898	4.49	-1.271	0.861	0.385	NaN	NaN	NaN	NaN	NaN	NaN	-1.18	0.607	0.581	-1.121	0.459	0.508	-1.109	0.349	0.508	-1.15	0.243	0.539	-1.17	0.09	0.458	-1.061	0.022	0.504	NaN	NaN	NaN	-1.188	0.803	0.199	-1.107	0.66	0.156	-1.097	0.472	0.203	-1.116	0.391	0.198	-1.158	0.27	0.143	-1.182	0.097	0.211
899	4.495	-1.271	0.861	0.386	NaN	NaN	NaN	NaN	NaN	NaN	-1.179	0.607	0.582	-1.122	0.459	0.508	-1.11	0.349	0.509	-1.15	0.243	0.539	-1.17	0.09	0.458	-1.061	0.022	0.504	NaN	NaN	NaN	-1.188	0.804	0.2	-1.107	0.661	0.156	-1.097	0.472	0.203	-1.116	0.391	0.198	-1.158	0.27	0.143	-1.184	0.098	0.212
900	4.5	-1.27	0.861	0.386	NaN	NaN	NaN	NaN	NaN	NaN	-1.179	0.607	0.582	-1.123	0.46	0.51	-1.11	0.349	0.509	-1.15	0.244	0.54	-1.17	0.09	0.458	-1.061	0.022	0.504	NaN	NaN	NaN	-1.187	0.804	0.2	-1.107	0.662	0.156	-1.096	0.472	0.202	-1.116	0.391	0.198	-1.158	0.271	0.143	-1.184	0.099	0.213
901	4.505	-1.27	0.861	0.386	NaN	NaN	NaN	NaN	NaN	NaN	-1.179	0.607	0.582	-1.123	0.46	0.51	-1.11	0.349	0.509	-1.148	0.244	0.54	-1.17	0.09	0.458	-1.061	0.022	0.504	NaN	NaN	NaN	-1.188	0.805	0.2	-1.107	0.662	0.156	-1.096	0.473	0.202	-1.116	0.392	0.198	-1.159	0.271	0.144	-1.184	0.1	0.213
902	4.51	-1.269	0.861	0.387	NaN	NaN	NaN	NaN	NaN	NaN	-1.179	0.607	0.582	-1.123	0.46	0.511	-1.11	0.349	0.509	-1.148	0.244	0.54	-1.17	0.09	0.458	-1.061	0.022	0.504	NaN	NaN	NaN	-1.187	0.805	0.201	-1.107	0.663	0.157	-1.096	0.473	0.202	-1.116	0.392	0.197	-1.159	0.271	0.144	-1.184	0.1	0.213
903	4.515	-1.269	0.862	0.387	NaN	NaN	NaN	NaN	NaN	NaN	-1.179	0.607	0.583	-1.123	0.46	0.511	-1.11	0.349	0.51	-1.148	0.244	0.54	-1.17	0.09	0.458	-1.061	0.022	0.504	NaN	NaN	NaN	-1.187	0.805	0.201	-1.107	0.663	0.157	-1.096	0.474	0.202	-1.117	0.392	0.197	-1.159	0.271	0.144	-1.183	0.1	0.214
904	4.52	-1.269	0.862	0.388	NaN	NaN	NaN	NaN	NaN	NaN	-1.179	0.608	0.583	-1.124	0.46	0.511	-1.11	0.349	0.51	-1.148	0.244	0.54	-1.17	0.09	0.458	-1.061	0.022	0.504	NaN	NaN	NaN	-1.187	0.805	0.202	-1.107	0.663	0.157	-1.096	0.475	0.201	-1.117	0.393	0.196	-1.159	0.272	0.144	-1.183	0.1	0.214
905	4.525	-1.268	0.862	0.388	NaN	NaN	NaN	NaN	NaN	NaN	-1.178	0.607	0.583	-1.124	0.46	0.511	-1.11	0.348	0.51	-1.149	0.244	0.54	-1.17	0.09	0.458	-1.061	0.022	0.504	NaN	NaN	NaN	-1.187	0.806	0.202	-1.107	0.664	0.157	-1.096	0.475	0.201	-1.116	0.393	0.196	-1.16	0.271	0.144	-1.181	0.099	0.214
906	4.53	-1.268	0.863	0.389	NaN	NaN	NaN	NaN	NaN	NaN	-1.176	0.605	0.582	-1.124	0.461	0.511	-1.11	0.348	0.51	-1.151	0.243	0.54	-1.171	0.091	0.458	-1.061	0.022	0.504	NaN	NaN	NaN	-1.187	0.807	0.202	-1.107	0.665	0.157	-1.096	0.476	0.2	-1.116	0.394	0.196	-1.161	0.272	0.144	-1.178	0.096	0.213
907	4.535	-1.268	0.863	0.389	NaN	NaN	NaN	NaN	NaN	NaN	-1.175	0.604	0.582	-1.124	0.461	0.512	-1.11	0.348	0.51	-1.151	0.243	0.54	-1.171	0.091	0.459	-1.061	0.022	0.504	NaN	NaN	NaN	-1.187	0.807	0.202	-1.107	0.666	0.157	-1.095	0.477	0.2	-1.116	0.395	0.196	-1.162	0.273	0.145	-1.178	0.095	0.213
908	4.54	-1.267	0.863	0.389	NaN	NaN	NaN	NaN	NaN	NaN	-1.175	0.604	0.583	-1.124	0.461	0.512	-1.11	0.348	0.51	-1.151	0.243	0.54	-1.171	0.09	0.458	-1.061	0.022	0.504	NaN	NaN	NaN	-1.187	0.808	0.203	-1.108	0.666	0.157	-1.095	0.477	0.199	-1.116	0.396	0.196	-1.162	0.274	0.145	-1.177	0.095	0.213
909	4.545	-1.267	0.863	0.39	NaN	NaN	NaN	NaN	NaN	NaN	-1.174	0.604	0.583	-1.124	0.461	0.512	-1.11	0.348	0.51	-1.151	0.243	0.54	-1.171	0.091	0.458	-1.061	0.022	0.504	NaN	NaN	NaN	-1.187	0.808	0.203	-1.108	0.667	0.157	-1.095	0.478	0.199	-1.115	0.396	0.196	-1.162	0.275	0.145	-1.178	0.097	0.214
910	4.55	-1.267	0.864	0.39	NaN	NaN	NaN	NaN	NaN	NaN	-1.174	0.604	0.583	-1.124	0.461	0.512	-1.11	0.348	0.509	-1.152	0.243	0.54	-1.172	0.092	0.459	-1.061	0.022	0.504	NaN	NaN	NaN	-1.186	0.808	0.203	-1.108	0.667	0.157	-1.095	0.478	0.199	-1.115	0.397	0.196	-1.162	0.275	0.146	-1.18	0.101	0.216
911	4.555	-1.266	0.864	0.391	NaN	NaN	NaN	NaN	NaN	NaN	-1.174	0.604	0.583	-1.123	0.461	0.512	-1.11	0.349	0.509	-1.152	0.243	0.54	-1.172	0.092	0.459	-1.061	0.022	0.504	NaN	NaN	NaN	-1.186	0.808	0.204	-1.107	0.667	0.157	-1.094	0.478	0.198	-1.115	0.397	0.195	-1.162	0.276	0.146	-1.18	0.102	0.217
912	4.56	-1.266	0.864	0.391	NaN	NaN	NaN	NaN	NaN	NaN	-1.173	0.605	0.583	-1.123	0.46	0.512	-1.111	0.349	0.509	-1.152	0.243	0.54	-1.171	0.09	0.458	-1.061	0.022	0.504	NaN	NaN	NaN	-1.186	0.809	0.204	-1.107	0.667	0.157	-1.094	0.478	0.198	-1.116	0.398	0.195	-1.163	0.276	0.146	-1.18	0.103	0.217
913	4.565	-1.266	0.864	0.392	NaN	NaN	NaN	NaN	NaN	NaN	-1.173	0.605	0.583	-1.123	0.46	0.512	-1.111	0.349	0.509	-1.152	0.243	0.54	-1.171	0.09	0.458	-1.061	0.022	0.504	NaN	NaN	NaN	-1.186	0.809	0.205	-1.107	0.668	0.157	-1.093	0.479	0.198	-1.115	0.398	0.195	-1.163	0.276	0.147	-1.178	0.102	0.217
914	4.57	-1.265	0.864	0.392	NaN	NaN	NaN	NaN	NaN	NaN	-1.173	0.605	0.583	-1.123	0.46	0.512	-1.112	0.349	0.509	-1.152	0.243	0.54	-1.171	0.091	0.458	-1.061	0.022	0.504	NaN	NaN	NaN	-1.186	0.809	0.205	-1.108	0.669	0.157	-1.093	0.48	0.197	-1.114	0.398	0.195	-1.163	0.277	0.147	-1.177	0.101	0.217
915	4.575	-1.265	0.865	0.392	NaN	NaN	NaN	NaN	NaN	NaN	-1.172	0.605	0.583	-1.123	0.461	0.512	-1.112	0.349	0.509	-1.152	0.243	0.54	-1.172	0.091	0.458	-1.061	0.022	0.504	NaN	NaN	NaN	-1.186	0.81	0.205	-1.108	0.67	0.157	-1.093	0.48	0.197	-1.113	0.399	0.194	-1.163	0.277	0.147	-1.178	0.104	0.219
916	4.58	-1.264	0.865	0.393	NaN	NaN	NaN	NaN	NaN	NaN	-1.171	0.605	0.582	-1.123	0.461	0.512	-1.112	0.349	0.509	-1.152	0.243	0.54	-1.171	0.09	0.458	-1.061	0.022	0.504	NaN	NaN	NaN	-1.186	0.81	0.205	-1.108	0.67	0.157	-1.092	0.481	0.196	-1.113	0.399	0.194	-1.163	0.278	0.147	-1.178	0.105	0.219
917	4.585	-1.264	0.865	0.393	NaN	NaN	NaN	NaN	NaN	NaN	-1.171	0.606	0.582	-1.123	0.461	0.512	-1.112	0.349	0.509	-1.153	0.243	0.54	-1.171	0.091	0.458	-1.061	0.022	0.504	NaN	NaN	NaN	-1.186	0.811	0.205	-1.108	0.671	0.157	-1.092	0.481	0.196	-1.113	0.4	0.193	-1.163	0.279	0.148	-1.177	0.105	0.219
918	4.59	-1.263	0.865	0.394	NaN	NaN	NaN	NaN	NaN	NaN	-1.173	0.609	0.585	-1.123	0.461	0.512	-1.112	0.349	0.509	-1.153	0.243	0.54	-1.172	0.091	0.458	-1.061	0.022	0.504	NaN	NaN	NaN	-1.186	0.811	0.206	-1.108	0.671	0.157	-1.092	0.482	0.195	-1.112	0.4	0.192	-1.163	0.279	0.148	-1.175	0.105	0.219
919	4.595	-1.263	0.865	0.394	NaN	NaN	NaN	NaN	NaN	NaN	-1.173	0.609	0.585	-1.123	0.461	0.512	-1.112	0.349	0.509	-1.153	0.243	0.54	-1.171	0.09	0.458	-1.061	0.022	0.504	NaN	NaN	NaN	-1.185	0.811	0.206	-1.108	0.671	0.157	-1.091	0.482	0.195	-1.11	0.4	0.193	-1.163	0.28	0.148	-1.173	0.104	0.218
920	4.6	-1.263	0.865	0.395	NaN	NaN	NaN	NaN	NaN	NaN	-1.173	0.61	0.585	-1.123	0.461	0.512	-1.112	0.349	0.509	-1.153	0.243	0.54	-1.171	0.09	0.458	-1.061	0.022	0.504	NaN	NaN	NaN	-1.185	0.81	0.207	-1.108	0.671	0.156	-1.09	0.482	0.194	-1.109	0.4	0.192	-1.162	0.28	0.148	-1.174	0.106	0.219
921	4.605	-1.262	0.865	0.395	NaN	NaN	NaN	NaN	NaN	NaN	-1.172	0.61	0.585	-1.123	0.461	0.512	-1.112	0.349	0.509	-1.153	0.243	0.54	-1.171	0.09	0.458	-1.061	0.022	0.504	NaN	NaN	NaN	-1.185	0.811	0.207	-1.107	0.672	0.156	-1.09	0.483	0.194	-1.108	0.401	0.192	-1.161	0.28	0.149	-1.173	0.106	0.219
922	4.61	-1.262	0.866	0.396	NaN	NaN	NaN	NaN	NaN	NaN	-1.171	0.61	0.586	-1.122	0.461	0.512	-1.112	0.349	0.509	-1.153	0.243	0.54	-1.171	0.09	0.458	-1.061	0.022	0.504	NaN	NaN	NaN	-1.185	0.811	0.207	-1.107	0.672	0.156	-1.09	0.483	0.194	-1.108	0.401	0.192	-1.161	0.281	0.148	-1.172	0.106	0.218
923	4.615	-1.261	0.866	0.396	NaN	NaN	NaN	NaN	NaN	NaN	-1.171	0.61	0.586	-1.122	0.461	0.512	-1.112	0.349	0.509	-1.153	0.243	0.54	-1.171	0.09	0.458	-1.061	0.022	0.504	NaN	NaN	NaN	-1.185	0.812	0.208	-1.107	0.673	0.156	-1.089	0.484	0.193	-1.108	0.402	0.191	-1.161	0.282	0.148	-1.171	0.107	0.218
924	4.62	-1.261	0.866	0.397	NaN	NaN	NaN	NaN	NaN	NaN	-1.17	0.611	0.586	-1.122	0.461	0.512	-1.112	0.349	0.509	-1.153	0.243	0.54	-1.171	0.09	0.458	-1.061	0.022	0.504	NaN	NaN	NaN	-1.185	0.812	0.208	-1.107	0.673	0.156	-1.088	0.484	0.193	-1.107	0.402	0.191	-1.16	0.282	0.148	-1.17	0.107	0.218
925	4.625	-1.26	0.866	0.397	NaN	NaN	NaN	NaN	NaN	NaN	-1.17	0.611	0.586	-1.122	0.461	0.512	-1.112	0.349	0.509	-1.153	0.243	0.54	-1.171	0.09	0.458	-1.061	0.022	0.504	NaN	NaN	NaN	-1.185	0.812	0.208	-1.107	0.674	0.156	-1.088	0.485	0.192	-1.106	0.403	0.191	-1.159	0.283	0.148	-1.169	0.108	0.218
926	4.63	-1.26	0.866	0.397	NaN	NaN	NaN	NaN	NaN	NaN	-1.168	0.61	0.586	-1.121	0.461	0.512	-1.112	0.349	0.509	-1.153	0.243	0.54	-1.171	0.09	0.458	-1.061	0.022	0.504	NaN	NaN	NaN	-1.185	0.813	0.208	-1.107	0.674	0.156	-1.087	0.485	0.192	-1.104	0.403	0.191	-1.158	0.283	0.148	-1.166	0.107	0.217
927	4.635	-1.259	0.866	0.398	NaN	NaN	NaN	NaN	NaN	NaN	-1.165	0.607	0.585	-1.121	0.461	0.512	-1.112	0.349	0.509	-1.152	0.243	0.54	-1.171	0.09	0.458	-1.061	0.022	0.504	NaN	NaN	NaN	-1.185	0.813	0.209	-1.107	0.675	0.156	-1.086	0.486	0.192	-1.103	0.403	0.191	-1.157	0.283	0.147	-1.164	0.107	0.216
928	4.64	-1.259	0.866	0.398	NaN	NaN	NaN	NaN	NaN	NaN	-1.164	0.607	0.585	-1.121	0.461	0.512	-1.112	0.349	0.509	-1.152	0.243	0.54	-1.171	0.09	0.458	-1.061	0.022	0.504	NaN	NaN	NaN	-1.184	0.813	0.209	-1.107	0.675	0.156	-1.085	0.486	0.191	-1.103	0.404	0.19	-1.156	0.284	0.147	-1.164	0.109	0.216
929	4.645	-1.258	0.866	0.399	NaN	NaN	NaN	NaN	NaN	NaN	-1.164	0.607	0.586	-1.12	0.461	0.512	-1.112	0.349	0.509	-1.152	0.243	0.54	-1.171	0.09	0.458	-1.061	0.022	0.504	NaN	NaN	NaN	-1.184	0.813	0.21	-1.106	0.675	0.156	-1.084	0.486	0.191	-1.102	0.404	0.19	-1.155	0.284	0.147	-1.161	0.108	0.215
930	4.65	-1.257	0.866	0.399	NaN	NaN	NaN	NaN	NaN	NaN	-1.163	0.608	0.586	-1.12	0.461	0.512	-1.112	0.349	0.509	-1.152	0.243	0.54	-1.171	0.09	0.458	-1.061	0.022	0.504	NaN	NaN	NaN	-1.184	0.813	0.21	-1.106	0.675	0.156	-1.083	0.487	0.191	-1.1	0.404	0.19	-1.154	0.285	0.147	-1.158	0.108	0.214
931	4.655	-1.257	0.866	0.4	NaN	NaN	NaN	NaN	NaN	NaN	-1.163	0.608	0.586	-1.119	0.462	0.513	-1.112	0.349	0.509	-1.152	0.243	0.54	-1.171	0.09	0.458	-1.061	0.022	0.504	NaN	NaN	NaN	-1.184	0.813	0.21	-1.105	0.675	0.156	-1.082	0.487	0.191	-1.099	0.405	0.19	-1.152	0.285	0.146	-1.157	0.108	0.214
932	4.66	-1.257	0.866	0.4	NaN	NaN	NaN	NaN	NaN	NaN	-1.162	0.608	0.586	-1.119	0.462	0.513	-1.112	0.349	0.509	-1.152	0.243	0.54	-1.171	0.09	0.458	-1.061	0.022	0.504	NaN	NaN	NaN	-1.183	0.813	0.21	-1.105	0.676	0.156	-1.082	0.487	0.19	-1.097	0.405	0.189	-1.151	0.286	0.145	-1.152	0.105	0.212
933	4.665	-1.256	0.866	0.401	NaN	NaN	NaN	NaN	NaN	NaN	-1.161	0.609	0.586	-1.119	0.462	0.513	-1.111	0.349	0.509	-1.152	0.243	0.54	-1.171	0.09	0.458	-1.061	0.022	0.504	NaN	NaN	NaN	-1.183	0.813	0.211	-1.106	0.676	0.156	-1.081	0.488	0.19	-1.097	0.405	0.188	-1.15	0.286	0.145	-1.15	0.105	0.21
934	4.67	-1.255	0.866	0.401	NaN	NaN	NaN	NaN	NaN	NaN	-1.161	0.609	0.587	-1.118	0.462	0.513	-1.111	0.349	0.509	-1.151	0.243	0.54	-1.171	0.09	0.458	-1.061	0.022	0.504	NaN	NaN	NaN	-1.183	0.814	0.211	-1.105	0.677	0.156	-1.08	0.488	0.19	-1.096	0.406	0.187	-1.149	0.286	0.144	-1.148	0.105	0.21
935	4.675	-1.255	0.865	0.401	NaN	NaN	NaN	NaN	NaN	NaN	-1.16	0.61	0.587	-1.118	0.462	0.513	-1.11	0.349	0.509	-1.15	0.243	0.54	-1.171	0.09	0.458	-1.061	0.022	0.504	NaN	NaN	NaN	-1.182	0.814	0.211	-1.105	0.677	0.156	-1.079	0.488	0.189	-1.095	0.406	0.187	-1.147	0.287	0.143	-1.147	0.105	0.209
936	4.68	-1.254	0.865	0.401	NaN	NaN	NaN	NaN	NaN	NaN	-1.158	0.608	0.587	-1.117	0.461	0.513	-1.11	0.349	0.509	-1.149	0.244	0.54	-1.171	0.09	0.458	-1.061	0.022	0.504	NaN	NaN	NaN	-1.182	0.814	0.211	-1.104	0.678	0.156	-1.078	0.489	0.189	-1.094	0.407	0.186	-1.145	0.287	0.143	-1.145	0.107	0.208
937	4.685	-1.254	0.865	0.402	NaN	NaN	NaN	NaN	NaN	NaN	-1.156	0.608	0.587	-1.115	0.461	0.512	-1.109	0.349	0.509	-1.148	0.244	0.54	-1.171	0.09	0.458	-1.061	0.022	0.504	NaN	NaN	NaN	-1.182	0.814	0.211	-1.104	0.678	0.156	-1.077	0.489	0.189	-1.093	0.407	0.186	-1.144	0.287	0.142	-1.145	0.109	0.209
938	4.69	-1.253	0.865	0.402	NaN	NaN	NaN	NaN	NaN	NaN	-1.156	0.608	0.587	-1.114	0.46	0.512	-1.109	0.349	0.509	-1.148	0.244	0.54	-1.171	0.09	0.458	-1.061	0.022	0.504	NaN	NaN	NaN	-1.182	0.814	0.211	-1.103	0.678	0.156	-1.076	0.489	0.188	-1.092	0.408	0.185	-1.142	0.287	0.141	-1.142	0.108	0.208
939	4.695	-1.252	0.865	0.402	NaN	NaN	NaN	NaN	NaN	NaN	-1.155	0.608	0.587	-1.113	0.459	0.513	-1.109	0.349	0.509	-1.148	0.244	0.54	-1.171	0.09	0.458	-1.061	0.022	0.504	NaN	NaN	NaN	-1.181	0.814	0.212	-1.103	0.678	0.156	-1.075	0.49	0.188	-1.091	0.408	0.185	-1.14	0.287	0.14	-1.136	0.105	0.205
940	4.7	-1.252	0.865	0.403	NaN	NaN	NaN	NaN	NaN	NaN	-1.154	0.608	0.587	-1.112	0.459	0.513	-1.108	0.349	0.509	-1.149	0.243	0.54	-1.171	0.09	0.458	-1.061	0.022	0.504	NaN	NaN	NaN	-1.181	0.814	0.212	-1.102	0.679	0.156	-1.074	0.49	0.188	-1.09	0.408	0.185	-1.138	0.287	0.139	-1.133	0.104	0.204
941	4.705	-1.252	0.865	0.403	NaN	NaN	NaN	NaN	NaN	NaN	-1.154	0.608	0.587	-1.112	0.459	0.513	-1.108	0.348	0.51	-1.149	0.243	0.54	-1.171	0.09	0.458	-1.061	0.022	0.504	NaN	NaN	NaN	-1.18	0.814	0.212	-1.102	0.679	0.156	-1.073	0.491	0.187	-1.089	0.409	0.185	-1.136	0.287	0.139	-1.13	0.105	0.203
942	4.71	-1.251	0.865	0.403	NaN	NaN	NaN	NaN	NaN	NaN	-1.153	0.608	0.587	-1.111	0.458	0.513	-1.107	0.348	0.51	-1.149	0.243	0.54	-1.171	0.09	0.458	-1.061	0.022	0.504	NaN	NaN	NaN	-1.18	0.814	0.213	-1.101	0.679	0.155	-1.072	0.491	0.187	-1.087	0.409	0.184	-1.134	0.288	0.138	-1.127	0.105	0.202
943	4.715	-1.25	0.865	0.404	NaN	NaN	NaN	NaN	NaN	NaN	-1.152	0.608	0.588	-1.111	0.459	0.513	-1.107	0.348	0.51	-1.149	0.243	0.54	-1.171	0.09	0.458	-1.061	0.022	0.504	NaN	NaN	NaN	-1.179	0.814	0.213	-1.101	0.679	0.156	-1.072	0.491	0.187	-1.086	0.409	0.183	-1.132	0.287	0.137	-1.125	0.104	0.201
944	4.72	-1.249	0.864	0.404	NaN	NaN	NaN	NaN	NaN	NaN	-1.151	0.608	0.588	-1.11	0.459	0.513	-1.106	0.348	0.51	-1.149	0.243	0.54	-1.17	0.09	0.458	-1.061	0.022	0.504	NaN	NaN	NaN	-1.179	0.814	0.213	-1.1	0.679	0.155	-1.071	0.491	0.186	-1.084	0.409	0.182	-1.13	0.287	0.136	-1.123	0.104	0.199
945	4.725	-1.249	0.864	0.404	NaN	NaN	NaN	NaN	NaN	NaN	-1.15	0.607	0.588	-1.11	0.459	0.513	-1.106	0.348	0.51	-1.149	0.243	0.54	-1.17	0.09	0.458	-1.061	0.022	0.504	NaN	NaN	NaN	-1.178	0.813	0.213	-1.099	0.679	0.155	-1.07	0.492	0.186	-1.084	0.41	0.182	-1.127	0.287	0.135	-1.12	0.106	0.198
946	4.73	-1.248	0.864	0.404	NaN	NaN	NaN	NaN	NaN	NaN	-1.148	0.607	0.588	-1.109	0.459	0.514	-1.105	0.348	0.509	-1.148	0.243	0.54	-1.17	0.09	0.458	-1.061	0.022	0.504	NaN	NaN	NaN	-1.177	0.813	0.213	-1.098	0.679	0.155	-1.069	0.492	0.186	-1.082	0.41	0.182	-1.125	0.287	0.134	-1.117	0.105	0.198
947	4.735	-1.247	0.864	0.405	NaN	NaN	NaN	NaN	NaN	NaN	-1.147	0.607	0.588	-1.109	0.459	0.514	-1.105	0.348	0.509	-1.148	0.243	0.54	-1.17	0.09	0.458	-1.061	0.022	0.504	NaN	NaN	NaN	-1.177	0.813	0.213	-1.098	0.679	0.155	-1.068	0.492	0.186	-1.081	0.41	0.182	-1.123	0.287	0.133	-1.112	0.103	0.197
948	4.74	-1.247	0.864	0.405	NaN	NaN	NaN	NaN	NaN	NaN	-1.146	0.607	0.588	-1.108	0.459	0.514	-1.105	0.348	0.509	-1.148	0.243	0.54	-1.17	0.09	0.458	-1.061	0.022	0.504	NaN	NaN	NaN	-1.176	0.813	0.213	-1.097	0.68	0.155	-1.067	0.492	0.185	-1.079	0.411	0.181	-1.121	0.286	0.133	-1.109	0.103	0.196
949	4.745	-1.246	0.863	0.405	NaN	NaN	NaN	NaN	NaN	NaN	-1.146	0.607	0.588	-1.108	0.459	0.514	-1.104	0.347	0.509	-1.148	0.243	0.541	-1.17	0.09	0.458	-1.061	0.022	0.504	NaN	NaN	NaN	-1.176	0.813	0.213	-1.097	0.68	0.155	-1.066	0.492	0.185	-1.078	0.411	0.181	-1.118	0.286	0.132	-1.107	0.104	0.194
950	4.75	-1.245	0.863	0.405	NaN	NaN	NaN	NaN	NaN	NaN	-1.145	0.607	0.588	-1.108	0.459	0.514	-1.103	0.347	0.509	-1.147	0.243	0.541	-1.17	0.09	0.458	-1.061	0.022	0.504	NaN	NaN	NaN	-1.175	0.813	0.213	-1.096	0.68	0.155	-1.065	0.492	0.185	-1.077	0.411	0.181	-1.115	0.286	0.131	-1.106	0.105	0.194
951	4.755	-1.244	0.863	0.405	NaN	NaN	NaN	NaN	NaN	NaN	-1.144	0.607	0.588	-1.107	0.459	0.514	-1.103	0.347	0.509	-1.146	0.243	0.54	-1.17	0.09	0.458	-1.061	0.022	0.504	NaN	NaN	NaN	-1.175	0.813	0.213	-1.095	0.68	0.155	-1.063	0.491	0.185	-1.075	0.41	0.181	-1.114	0.286	0.131	-1.104	0.106	0.194
952	4.76	-1.244	0.862	0.405	NaN	NaN	NaN	NaN	NaN	NaN	-1.144	0.608	0.588	-1.106	0.459	0.514	-1.102	0.347	0.509	-1.145	0.243	0.54	-1.17	0.09	0.458	-1.061	0.022	0.504	NaN	NaN	NaN	-1.174	0.812	0.214	-1.094	0.68	0.155	-1.062	0.49	0.185	-1.073	0.41	0.181	-1.112	0.286	0.13	-1.098	0.103	0.192
953	4.765	-1.243	0.862	0.405	NaN	NaN	NaN	NaN	NaN	NaN	-1.143	0.608	0.588	-1.105	0.459	0.514	-1.102	0.346	0.509	-1.143	0.243	0.54	-1.17	0.09	0.458	-1.061	0.022	0.504	NaN	NaN	NaN	-1.173	0.812	0.214	-1.094	0.68	0.155	-1.06	0.49	0.185	-1.072	0.409	0.181	-1.109	0.286	0.129	-1.096	0.102	0.19
954	4.77	-1.242	0.862	0.406	NaN	NaN	NaN	NaN	NaN	NaN	-1.142	0.608	0.588	-1.104	0.459	0.514	-1.101	0.346	0.509	-1.142	0.242	0.54	-1.17	0.09	0.458	-1.061	0.022	0.504	NaN	NaN	NaN	-1.172	0.812	0.214	-1.093	0.68	0.155	-1.059	0.49	0.185	-1.071	0.41	0.18	-1.107	0.286	0.129	-1.093	0.102	0.189
955	4.775	-1.241	0.862	0.406	NaN	NaN	NaN	NaN	NaN	NaN	-1.141	0.607	0.588	-1.103	0.459	0.514	-1.101	0.347	0.509	-1.142	0.242	0.54	-1.17	0.09	0.458	-1.061	0.022	0.504	NaN	NaN	NaN	-1.172	0.812	0.214	-1.092	0.68	0.155	-1.058	0.49	0.184	-1.069	0.41	0.18	-1.106	0.286	0.128	-1.088	0.102	0.188
956	4.78	-1.24	0.861	0.406	NaN	NaN	NaN	NaN	NaN	NaN	-1.14	0.607	0.588	-1.102	0.458	0.514	-1.1	0.347	0.509	-1.142	0.241	0.54	-1.17	0.09	0.458	-1.061	0.022	0.504	NaN	NaN	NaN	-1.171	0.812	0.214	-1.091	0.68	0.155	-1.057	0.49	0.184	-1.068	0.41	0.18	-1.104	0.287	0.128	-1.085	0.101	0.188
957	4.785	-1.24	0.861	0.406	NaN	NaN	NaN	NaN	NaN	NaN	-1.138	0.606	0.589	-1.101	0.458	0.514	-1.099	0.347	0.509	-1.142	0.241	0.54	-1.17	0.09	0.458	-1.061	0.022	0.504	NaN	NaN	NaN	-1.171	0.811	0.214	-1.09	0.68	0.156	-1.056	0.491	0.184	-1.066	0.41	0.179	-1.101	0.285	0.127	-1.082	0.101	0.187
958	4.79	-1.239	0.86	0.406	NaN	NaN	NaN	NaN	NaN	NaN	-1.137	0.606	0.589	-1.1	0.458	0.514	-1.098	0.346	0.509	-1.142	0.241	0.54	-1.17	0.09	0.457	-1.061	0.022	0.504	NaN	NaN	NaN	-1.17	0.811	0.214	-1.09	0.68	0.155	-1.056	0.491	0.184	-1.065	0.41	0.179	-1.099	0.285	0.127	-1.079	0.101	0.186
959	4.795	-1.238	0.86	0.406	NaN	NaN	NaN	NaN	NaN	NaN	-1.137	0.606	0.589	-1.099	0.459	0.514	-1.097	0.346	0.509	-1.142	0.241	0.54	-1.17	0.091	0.457	-1.061	0.022	0.504	NaN	NaN	NaN	-1.169	0.811	0.214	-1.089	0.68	0.155	-1.055	0.491	0.183	-1.065	0.41	0.179	-1.097	0.285	0.126	-1.076	0.101	0.185
960	4.8	-1.237	0.86	0.406	NaN	NaN	NaN	NaN	NaN	NaN	-1.136	0.606	0.589	-1.099	0.459	0.514	-1.097	0.345	0.509	-1.141	0.241	0.54	-1.17	0.091	0.457	-1.061	0.022	0.504	NaN	NaN	NaN	-1.168	0.811	0.214	-1.088	0.679	0.155	-1.054	0.491	0.183	-1.063	0.41	0.178	-1.096	0.286	0.126	-1.073	0.101	0.184
961	4.805	-1.236	0.86	0.406	NaN	NaN	NaN	NaN	NaN	NaN	-1.135	0.607	0.589	-1.098	0.458	0.514	-1.096	0.345	0.509	-1.141	0.241	0.54	-1.169	0.091	0.457	-1.061	0.022	0.504	NaN	NaN	NaN	-1.167	0.81	0.214	-1.087	0.679	0.156	-1.052	0.491	0.183	-1.062	0.41	0.178	-1.093	0.285	0.126	-1.069	0.1	0.184
962	4.81	-1.235	0.859	0.406	NaN	NaN	NaN	NaN	NaN	NaN	-1.134	0.607	0.588	-1.096	0.457	0.514	-1.095	0.344	0.509	-1.14	0.241	0.54	-1.169	0.091	0.457	-1.061	0.022	0.504	NaN	NaN	NaN	-1.168	0.811	0.214	-1.086	0.679	0.156	-1.051	0.49	0.184	-1.06	0.41	0.178	-1.091	0.284	0.126	-1.067	0.1	0.183
963	4.815	-1.234	0.859	0.406	NaN	NaN	NaN	NaN	NaN	NaN	-1.133	0.607	0.589	-1.095	0.457	0.514	-1.095	0.344	0.51	-1.14	0.241	0.54	-1.169	0.091	0.457	-1.061	0.022	0.504	NaN	NaN	NaN	-1.169	0.812	0.213	-1.085	0.679	0.156	-1.05	0.49	0.184	-1.058	0.409	0.179	-1.089	0.284	0.125	-1.064	0.1	0.183
964	4.82	-1.234	0.859	0.407	NaN	NaN	NaN	NaN	NaN	NaN	-1.132	0.607	0.589	-1.094	0.456	0.515	-1.094	0.344	0.51	-1.139	0.241	0.54	-1.169	0.091	0.457	-1.061	0.022	0.504	NaN	NaN	NaN	-1.166	0.81	0.214	-1.084	0.679	0.155	-1.049	0.49	0.184	-1.057	0.409	0.179	-1.087	0.284	0.125	-1.059	0.1	0.182
965	4.825	-1.232	0.858	0.407	NaN	NaN	NaN	NaN	NaN	NaN	-1.13	0.606	0.589	-1.093	0.456	0.515	-1.093	0.344	0.51	-1.139	0.241	0.54	-1.169	0.091	0.457	-1.061	0.022	0.504	NaN	NaN	NaN	-1.164	0.809	0.214	-1.084	0.679	0.155	-1.048	0.49	0.184	-1.056	0.409	0.178	-1.086	0.283	0.125	-1.055	0.098	0.182
966	4.83	-1.232	0.858	0.406	NaN	NaN	NaN	NaN	NaN	NaN	-1.128	0.606	0.589	-1.092	0.456	0.515	-1.093	0.344	0.51	-1.138	0.241	0.54	-1.169	0.091	0.457	-1.061	0.022	0.504	NaN	NaN	NaN	-1.163	0.809	0.214	-1.083	0.679	0.155	-1.047	0.49	0.184	-1.055	0.409	0.179	-1.084	0.283	0.126	-1.053	0.099	0.182
967	4.835	-1.231	0.858	0.407	NaN	NaN	NaN	NaN	NaN	NaN	-1.127	0.606	0.589	-1.091	0.456	0.515	-1.092	0.344	0.51	-1.138	0.241	0.54	-1.169	0.091	0.457	-1.061	0.022	0.504	NaN	NaN	NaN	-1.164	0.809	0.213	-1.082	0.678	0.155	-1.046	0.49	0.183	-1.054	0.409	0.179	-1.083	0.283	0.126	-1.051	0.099	0.181
968	4.84	-1.23	0.857	0.407	NaN	NaN	NaN	NaN	NaN	NaN	-1.126	0.606	0.589	-1.09	0.456	0.515	-1.092	0.344	0.51	-1.138	0.241	0.54	-1.169	0.091	0.457	-1.061	0.022	0.504	NaN	NaN	NaN	-1.165	0.811	0.213	-1.08	0.677	0.155	-1.045	0.49	0.183	-1.053	0.409	0.178	-1.081	0.283	0.126	-1.047	0.099	0.181
969	4.845	-1.229	0.857	0.407	NaN	NaN	NaN	NaN	NaN	NaN	-1.125	0.606	0.589	-1.09	0.456	0.515	-1.091	0.344	0.51	-1.138	0.241	0.54	-1.17	0.092	0.457	-1.061	0.022	0.504	NaN	NaN	NaN	-1.161	0.808	0.214	-1.079	0.677	0.155	-1.045	0.49	0.183	-1.051	0.409	0.179	-1.078	0.282	0.126	-1.043	0.098	0.181
970	4.85	-1.228	0.857	0.406	NaN	NaN	NaN	NaN	NaN	NaN	-1.124	0.607	0.589	-1.089	0.456	0.515	-1.091	0.344	0.509	-1.137	0.241	0.54	-1.169	0.091	0.457	-1.061	0.022	0.504	NaN	NaN	NaN	-1.159	0.808	0.214	-1.079	0.677	0.155	-1.043	0.49	0.183	-1.05	0.408	0.179	-1.077	0.281	0.126	-1.04	0.098	0.18
971	4.855	-1.227	0.856	0.406	NaN	NaN	NaN	NaN	NaN	NaN	-1.123	0.607	0.589	-1.088	0.456	0.515	-1.09	0.344	0.509	-1.136	0.24	0.54	-1.169	0.091	0.457	-1.061	0.022	0.504	NaN	NaN	NaN	-1.16	0.808	0.214	-1.077	0.677	0.155	-1.042	0.49	0.183	-1.049	0.408	0.179	-1.075	0.281	0.126	-1.038	0.098	0.18
972	4.86	-1.226	0.856	0.407	NaN	NaN	NaN	NaN	NaN	NaN	-1.12	0.606	0.589	-1.087	0.456	0.515	-1.089	0.344	0.509	-1.135	0.241	0.54	-1.169	0.091	0.457	-1.061	0.022	0.504	NaN	NaN	NaN	-1.161	0.809	0.213	-1.076	0.676	0.155	-1.04	0.489	0.183	-1.047	0.407	0.179	-1.073	0.281	0.126	-1.035	0.098	0.18
973	4.865	-1.225	0.855	0.406	NaN	NaN	NaN	NaN	NaN	NaN	-1.118	0.605	0.589	-1.087	0.456	0.515	-1.089	0.344	0.509	-1.133	0.24	0.541	-1.169	0.091	0.457	-1.061	0.022	0.504	NaN	NaN	NaN	-1.157	0.807	0.214	-1.075	0.676	0.155	-1.039	0.488	0.183	-1.046	0.407	0.179	-1.072	0.28	0.126	-1.032	0.098	0.18
974	4.87	-1.224	0.855	0.406	NaN	NaN	NaN	NaN	NaN	NaN	-1.117	0.605	0.589	-1.085	0.456	0.515	-1.088	0.343	0.509	-1.132	0.24	0.541	-1.169	0.091	0.457	-1.061	0.022	0.504	NaN	NaN	NaN	-1.156	0.806	0.214	-1.075	0.676	0.155	-1.038	0.488	0.183	-1.045	0.407	0.179	-1.07	0.28	0.126	-1.029	0.097	0.18
975	4.875	-1.223	0.855	0.406	NaN	NaN	NaN	NaN	NaN	NaN	-1.116	0.605	0.589	-1.084	0.456	0.515	-1.087	0.343	0.51	-1.133	0.24	0.541	-1.169	0.091	0.457	-1.061	0.022	0.504	NaN	NaN	NaN	-1.155	0.806	0.214	-1.073	0.676	0.155	-1.037	0.488	0.183	-1.044	0.407	0.179	-1.069	0.28	0.127	-1.025	0.097	0.18
976	4.88	-1.222	0.854	0.406	NaN	NaN	NaN	NaN	NaN	NaN	-1.115	0.606	0.589	-1.083	0.456	0.515	-1.086	0.342	0.51	-1.133	0.24	0.541	-1.169	0.091	0.458	-1.061	0.022	0.504	NaN	NaN	NaN	-1.154	0.805	0.214	-1.072	0.675	0.155	-1.036	0.488	0.183	-1.043	0.407	0.179	-1.067	0.28	0.127	-1.023	0.097	0.18
977	4.885	-1.22	0.854	0.406	NaN	NaN	NaN	NaN	NaN	NaN	-1.114	0.606	0.589	-1.082	0.456	0.515	-1.085	0.342	0.51	-1.133	0.24	0.541	-1.169	0.091	0.457	-1.061	0.022	0.504	NaN	NaN	NaN	-1.153	0.805	0.214	-1.071	0.675	0.155	-1.035	0.488	0.183	-1.041	0.407	0.179	-1.065	0.279	0.127	-1.02	0.097	0.18
978	4.89	-1.22	0.853	0.406	NaN	NaN	NaN	NaN	NaN	NaN	-1.113	0.606	0.589	-1.081	0.455	0.515	-1.085	0.341	0.51	-1.133	0.24	0.541	-1.169	0.091	0.458	-1.061	0.022	0.504	NaN	NaN	NaN	-1.152	0.804	0.214	-1.07	0.675	0.155	-1.033	0.487	0.183	-1.039	0.406	0.179	-1.063	0.279	0.127	-1.017	0.097	0.18
979	4.895	-1.219	0.853	0.406	NaN	NaN	NaN	NaN	NaN	NaN	-1.112	0.607	0.589	-1.079	0.455	0.515	-1.084	0.341	0.51	-1.133	0.24	0.541	-1.168	0.091	0.458	-1.061	0.022	0.504	NaN	NaN	NaN	-1.151	0.804	0.213	-1.069	0.674	0.155	-1.032	0.487	0.183	-1.037	0.405	0.179	-1.061	0.278	0.127	-1.014	0.096	0.18
980	4.9	-1.217	0.853	0.406	NaN	NaN	NaN	NaN	NaN	NaN	-1.111	0.607	0.589	-1.078	0.454	0.515	-1.083	0.341	0.51	-1.132	0.24	0.541	-1.168	0.091	0.458	-1.061	0.022	0.504	NaN	NaN	NaN	-1.15	0.804	0.213	-1.068	0.675	0.154	-1.03	0.486	0.183	-1.036	0.405	0.179	-1.059	0.278	0.127	-1.012	0.096	0.179
981	4.905	-1.216	0.852	0.406	NaN	NaN	NaN	NaN	NaN	NaN	-1.107	0.605	0.589	-1.077	0.454	0.515	-1.083	0.342	0.51	-1.132	0.24	0.541	-1.168	0.091	0.458	-1.061	0.022	0.504	NaN	NaN	NaN	-1.149	0.804	0.213	-1.067	0.675	0.154	-1.029	0.486	0.183	-1.035	0.405	0.18	-1.057	0.278	0.128	-1.009	0.096	0.179
982	4.91	-1.215	0.852	0.406	NaN	NaN	NaN	NaN	NaN	NaN	-1.106	0.605	0.588	-1.076	0.454	0.515	-1.082	0.342	0.51	-1.131	0.24	0.541	-1.168	0.091	0.458	-1.061	0.022	0.504	NaN	NaN	NaN	-1.148	0.803	0.213	-1.066	0.674	0.154	-1.028	0.486	0.183	-1.033	0.405	0.18	-1.056	0.277	0.128	-1.006	0.095	0.179
983	4.915	-1.214	0.851	0.405	NaN	NaN	NaN	NaN	NaN	NaN	-1.105	0.605	0.588	-1.075	0.454	0.515	-1.081	0.342	0.51	-1.13	0.239	0.541	-1.168	0.091	0.458	-1.061	0.022	0.504	NaN	NaN	NaN	-1.147	0.803	0.213	-1.065	0.674	0.154	-1.027	0.486	0.183	-1.031	0.405	0.18	-1.054	0.277	0.128	-1.004	0.095	0.18
984	4.92	-1.213	0.851	0.405	NaN	NaN	NaN	NaN	NaN	NaN	-1.104	0.605	0.588	-1.074	0.454	0.516	-1.08	0.341	0.51	-1.129	0.239	0.541	-1.168	0.092	0.458	-1.061	0.022	0.504	NaN	NaN	NaN	-1.146	0.802	0.213	-1.064	0.674	0.154	-1.026	0.487	0.183	-1.03	0.405	0.18	-1.053	0.277	0.129	-1.001	0.095	0.18
985	4.925	-1.212	0.851	0.405	NaN	NaN	NaN	NaN	NaN	NaN	-1.103	0.605	0.588	-1.073	0.454	0.516	-1.079	0.341	0.51	-1.129	0.239	0.541	-1.168	0.092	0.458	-1.061	0.022	0.504	NaN	NaN	NaN	-1.144	0.802	0.213	-1.062	0.673	0.154	-1.024	0.486	0.183	-1.028	0.404	0.18	-1.05	0.277	0.129	-0.998	0.095	0.18
986	4.93	-1.21	0.85	0.405	NaN	NaN	NaN	NaN	NaN	NaN	-1.102	0.606	0.588	-1.072	0.453	0.516	-1.078	0.34	0.509	-1.129	0.239	0.541	-1.168	0.092	0.457	-1.061	0.022	0.504	NaN	NaN	NaN	-1.143	0.801	0.213	-1.061	0.672	0.153	-1.022	0.485	0.183	-1.025	0.404	0.18	-1.048	0.276	0.129	-0.995	0.095	0.18
987	4.935	-1.209	0.85	0.405	NaN	NaN	NaN	NaN	NaN	NaN	-1.1	0.606	0.588	-1.07	0.453	0.515	-1.077	0.34	0.509	-1.129	0.239	0.541	-1.168	0.093	0.457	-1.061	0.022	0.504	NaN	NaN	NaN	-1.142	0.801	0.213	-1.06	0.672	0.153	-1.02	0.485	0.183	-1.023	0.404	0.181	-1.046	0.276	0.129	-0.993	0.095	0.18
988	4.94	-1.208	0.849	0.404	NaN	NaN	NaN	NaN	NaN	NaN	-1.097	0.604	0.587	-1.069	0.453	0.515	-1.076	0.34	0.509	-1.129	0.239	0.541	-1.168	0.093	0.457	-1.061	0.022	0.504	NaN	NaN	NaN	-1.141	0.8	0.212	-1.058	0.671	0.153	-1.018	0.484	0.183	-1.022	0.404	0.181	-1.045	0.277	0.129	-0.99	0.095	0.18
989	4.945	-1.207	0.849	0.404	NaN	NaN	NaN	NaN	NaN	NaN	-1.095	0.603	0.587	-1.068	0.453	0.515	-1.075	0.34	0.509	-1.128	0.24	0.54	-1.168	0.093	0.457	-1.061	0.022	0.504	NaN	NaN	NaN	-1.14	0.8	0.212	-1.057	0.671	0.153	-1.017	0.484	0.182	-1.021	0.404	0.18	-1.043	0.277	0.129	-0.987	0.095	0.181
990	4.95	-1.206	0.848	0.404	NaN	NaN	NaN	NaN	NaN	NaN	-1.094	0.603	0.587	-1.067	0.453	0.515	-1.075	0.34	0.509	-1.127	0.24	0.54	-1.168	0.092	0.457	-1.061	0.022	0.504	NaN	NaN	NaN	-1.139	0.8	0.212	-1.056	0.671	0.153	-1.015	0.484	0.182	-1.019	0.404	0.18	-1.039	0.275	0.129	-0.985	0.094	0.181
991	4.955	-1.204	0.848	0.403	NaN	NaN	NaN	NaN	NaN	NaN	-1.093	0.603	0.587	-1.066	0.453	0.515	-1.074	0.34	0.509	-1.127	0.24	0.54	-1.168	0.093	0.457	-1.061	0.022	0.504	NaN	NaN	NaN	-1.138	0.799	0.211	-1.055	0.671	0.152	-1.013	0.483	0.182	-1.017	0.403	0.18	-1.037	0.274	0.129	-0.983	0.094	0.181
992	4.96	-1.203	0.848	0.403	NaN	NaN	NaN	NaN	NaN	NaN	-1.092	0.604	0.587	-1.065	0.453	0.515	-1.074	0.34	0.509	-1.126	0.24	0.54	-1.168	0.093	0.457	-1.061	0.022	0.504	NaN	NaN	NaN	-1.137	0.799	0.211	-1.054	0.67	0.152	-1.011	0.483	0.182	-1.014	0.402	0.181	-1.035	0.274	0.129	-0.98	0.094	0.181
993	4.965	-1.202	0.847	0.403	NaN	NaN	NaN	NaN	NaN	NaN	-1.091	0.604	0.586	-1.065	0.453	0.515	-1.073	0.339	0.509	-1.125	0.239	0.54	-1.168	0.093	0.457	-1.061	0.022	0.504	NaN	NaN	NaN	-1.138	0.8	0.21	-1.053	0.67	0.152	-1.009	0.483	0.182	-1.012	0.402	0.18	-1.033	0.274	0.129	-0.978	0.094	0.181
994	4.97	-1.201	0.847	0.403	NaN	NaN	NaN	NaN	NaN	NaN	-1.09	0.604	0.586	-1.064	0.453	0.515	-1.072	0.339	0.509	-1.124	0.239	0.54	-1.168	0.093	0.457	-1.061	0.022	0.504	NaN	NaN	NaN	-1.14	0.801	0.21	-1.051	0.669	0.152	-1.008	0.483	0.182	-1.01	0.402	0.18	-1.031	0.274	0.129	-0.976	0.094	0.181
995	4.975	-1.199	0.846	0.403	NaN	NaN	NaN	NaN	NaN	NaN	-1.089	0.604	0.586	-1.063	0.452	0.515	-1.071	0.339	0.509	-1.122	0.239	0.54	-1.167	0.092	0.457	-1.061	0.022	0.504	NaN	NaN	NaN	-1.135	0.798	0.21	-1.049	0.669	0.151	-1.006	0.483	0.182	-1.009	0.402	0.18	-1.028	0.274	0.129	-0.973	0.093	0.182
996	4.98	-1.198	0.846	0.402	NaN	NaN	NaN	NaN	NaN	NaN	-1.087	0.604	0.586	-1.062	0.452	0.515	-1.07	0.339	0.509	-1.121	0.238	0.54	-1.168	0.093	0.457	-1.061	0.022	0.504	NaN	NaN	NaN	-1.132	0.797	0.21	-1.048	0.668	0.151	-1.004	0.482	0.182	-1.006	0.401	0.18	-1.026	0.272	0.129	-0.97	0.093	0.183
997	4.985	-1.197	0.845	0.402	NaN	NaN	NaN	NaN	NaN	NaN	-1.086	0.603	0.586	-1.06	0.451	0.515	-1.069	0.338	0.509	-1.122	0.238	0.54	-1.168	0.094	0.457	-1.061	0.022	0.505	NaN	NaN	NaN	-1.131	0.797	0.209	-1.046	0.668	0.151	-1.002	0.482	0.182	-1.004	0.401	0.18	-1.023	0.272	0.129	-0.969	0.093	0.183
998	4.99	-1.196	0.845	0.402	NaN	NaN	NaN	NaN	NaN	NaN	-1.084	0.603	0.586	-1.059	0.451	0.515	-1.068	0.337	0.509	-1.122	0.238	0.54	-1.168	0.094	0.457	-1.062	0.022	0.505	NaN	NaN	NaN	-1.132	0.798	0.208	-1.045	0.667	0.151	-1	0.482	0.182	-1.002	0.401	0.179	-1.021	0.272	0.129	-0.966	0.093	0.183
999	4.995	-1.194	0.844	0.401	NaN	NaN	NaN	NaN	NaN	NaN	-1.083	0.603	0.586	-1.057	0.45	0.515	-1.067	0.337	0.509	-1.122	0.237	0.541	-1.168	0.095	0.457	-1.061	0.022	0.505	NaN	NaN	NaN	-1.129	0.796	0.208	-1.043	0.667	0.15	-0.998	0.481	0.182	-1.001	0.401	0.179	-1.019	0.272	0.129	-0.964	0.092	0.183
1000	5	-1.193	0.844	0.401	NaN	NaN	NaN	NaN	NaN	NaN	-1.082	0.603	0.586	-1.056	0.45	0.515	-1.066	0.337	0.509	-1.121	0.237	0.541	-1.168	0.095	0.457	-1.061	0.022	0.505	NaN	NaN	NaN	-1.127	0.795	0.208	-1.042	0.667	0.15	-0.996	0.481	0.181	-0.999	0.401	0.179	-1.017	0.271	0.129	-0.962	0.092	0.183
1001	5.005	-1.192	0.843	0.4	NaN	NaN	NaN	NaN	NaN	NaN	-1.081	0.603	0.585	-1.056	0.45	0.515	-1.065	0.337	0.509	-1.12	0.238	0.541	-1.168	0.094	0.457	-1.062	0.022	0.505	NaN	NaN	NaN	-1.127	0.795	0.208	-1.04	0.666	0.15	-0.994	0.481	0.181	-0.996	0.4	0.179	-1.015	0.271	0.129	-0.96	0.092	0.184
1002	5.01	-1.19	0.843	0.4	NaN	NaN	NaN	NaN	NaN	NaN	-1.08	0.603	0.585	-1.055	0.45	0.515	-1.065	0.337	0.51	-1.118	0.238	0.541	-1.167	0.093	0.458	-1.062	0.022	0.505	NaN	NaN	NaN	-1.127	0.796	0.206	-1.039	0.666	0.15	-0.991	0.48	0.181	-0.994	0.399	0.179	-1.013	0.271	0.129	-0.958	0.091	0.184
1003	5.015	-1.189	0.842	0.4	NaN	NaN	NaN	NaN	NaN	NaN	-1.079	0.603	0.584	-1.054	0.45	0.514	-1.064	0.337	0.51	-1.118	0.238	0.541	-1.166	0.092	0.458	-1.062	0.022	0.505	NaN	NaN	NaN	-1.123	0.793	0.207	-1.037	0.665	0.149	-0.989	0.48	0.181	-0.992	0.399	0.179	-1.011	0.271	0.129	-0.956	0.091	0.185
1004	5.02	-1.188	0.842	0.399	NaN	NaN	NaN	NaN	NaN	NaN	-1.078	0.603	0.584	-1.052	0.45	0.514	-1.063	0.338	0.509	-1.119	0.238	0.541	-1.167	0.093	0.457	-1.061	0.022	0.505	NaN	NaN	NaN	-1.122	0.794	0.206	-1.035	0.665	0.149	-0.988	0.48	0.181	-0.99	0.399	0.179	-1.008	0.271	0.129	-0.954	0.091	0.185
1005	5.025	-1.186	0.841	0.399	NaN	NaN	NaN	NaN	NaN	NaN	-1.078	0.604	0.584	-1.051	0.45	0.514	-1.062	0.337	0.509	-1.119	0.238	0.541	-1.167	0.094	0.457	-1.061	0.022	0.505	NaN	NaN	NaN	-1.124	0.795	0.204	-1.033	0.664	0.148	-0.986	0.48	0.181	-0.987	0.399	0.179	-1.006	0.27	0.129	-0.952	0.09	0.185
1006	5.03	-1.185	0.841	0.398	NaN	NaN	NaN	NaN	NaN	NaN	-1.077	0.604	0.585	-1.05	0.449	0.514	-1.062	0.337	0.509	-1.118	0.238	0.541	-1.167	0.094	0.457	-1.061	0.022	0.505	NaN	NaN	NaN	-1.122	0.794	0.204	-1.032	0.664	0.148	-0.984	0.479	0.181	-0.985	0.398	0.179	-1.004	0.269	0.13	-0.95	0.09	0.186
1007	5.035	-1.184	0.84	0.398	NaN	NaN	NaN	NaN	NaN	NaN	-1.073	0.601	0.583	-1.048	0.449	0.514	-1.061	0.337	0.51	-1.118	0.238	0.541	-1.167	0.095	0.457	-1.061	0.022	0.505	NaN	NaN	NaN	-1.117	0.791	0.205	-1.03	0.664	0.148	-0.981	0.478	0.18	-0.982	0.398	0.179	-1.001	0.268	0.13	-0.948	0.089	0.186
1008	5.04	-1.182	0.839	0.397	NaN	NaN	NaN	NaN	NaN	NaN	-1.072	0.6	0.583	-1.047	0.449	0.514	-1.059	0.336	0.51	-1.116	0.238	0.541	-1.167	0.095	0.457	-1.061	0.022	0.505	NaN	NaN	NaN	-1.116	0.791	0.205	-1.028	0.663	0.148	-0.979	0.478	0.18	-0.981	0.397	0.179	-1	0.268	0.13	-0.946	0.089	0.186
1009	5.045	-1.181	0.839	0.397	NaN	NaN	NaN	NaN	NaN	NaN	-1.07	0.6	0.583	-1.046	0.449	0.514	-1.057	0.335	0.509	-1.114	0.238	0.54	-1.166	0.095	0.457	-1.061	0.022	0.505	NaN	NaN	NaN	-1.116	0.792	0.203	-1.026	0.662	0.147	-0.977	0.478	0.18	-0.979	0.397	0.178	-0.997	0.267	0.129	-0.944	0.089	0.187
1010	5.05	-1.179	0.838	0.396	NaN	NaN	NaN	NaN	NaN	NaN	-1.069	0.601	0.582	-1.045	0.448	0.514	-1.056	0.335	0.509	-1.114	0.238	0.54	-1.166	0.095	0.457	-1.061	0.022	0.505	NaN	NaN	NaN	-1.114	0.791	0.203	-1.024	0.662	0.147	-0.975	0.477	0.18	-0.977	0.397	0.179	-0.995	0.267	0.13	-0.941	0.088	0.188
1011	5.055	-1.178	0.838	0.396	NaN	NaN	NaN	NaN	NaN	NaN	-1.069	0.601	0.582	-1.043	0.447	0.513	-1.055	0.335	0.509	-1.114	0.238	0.54	-1.166	0.095	0.457	-1.061	0.022	0.505	NaN	NaN	NaN	-1.115	0.792	0.201	-1.022	0.661	0.147	-0.973	0.476	0.179	-0.974	0.396	0.178	-0.994	0.267	0.13	-0.94	0.088	0.188
1012	5.06	-1.176	0.837	0.395	NaN	NaN	NaN	NaN	NaN	NaN	-1.068	0.601	0.582	-1.041	0.446	0.513	-1.054	0.334	0.509	-1.113	0.238	0.54	-1.166	0.095	0.457	-1.061	0.021	0.505	NaN	NaN	NaN	-1.112	0.791	0.201	-1.02	0.661	0.146	-0.971	0.476	0.179	-0.972	0.395	0.179	-0.992	0.267	0.13	-0.939	0.087	0.188
1013	5.065	-1.175	0.837	0.394	NaN	NaN	NaN	NaN	NaN	NaN	-1.067	0.601	0.581	-1.04	0.446	0.513	-1.052	0.334	0.509	-1.113	0.238	0.54	-1.166	0.095	0.457	-1.061	0.021	0.505	NaN	NaN	NaN	-1.107	0.787	0.202	-1.018	0.66	0.146	-0.969	0.476	0.179	-0.97	0.395	0.178	-0.989	0.265	0.13	-0.937	0.087	0.188
1014	5.07	-1.173	0.836	0.394	NaN	NaN	NaN	NaN	NaN	NaN	-1.066	0.601	0.581	-1.039	0.445	0.513	-1.051	0.334	0.509	-1.112	0.238	0.54	-1.166	0.095	0.457	-1.061	0.021	0.505	NaN	NaN	NaN	-1.105	0.786	0.202	-1.016	0.66	0.146	-0.967	0.476	0.179	-0.968	0.394	0.179	-0.987	0.264	0.13	-0.935	0.086	0.189
1015	5.075	-1.172	0.835	0.393	NaN	NaN	NaN	NaN	NaN	NaN	-1.064	0.601	0.581	-1.037	0.445	0.513	-1.05	0.333	0.509	-1.111	0.238	0.54	-1.166	0.095	0.457	-1.061	0.021	0.505	NaN	NaN	NaN	-1.103	0.786	0.201	-1.014	0.659	0.145	-0.964	0.475	0.179	-0.965	0.393	0.179	-0.985	0.264	0.13	-0.934	0.086	0.189
1016	5.08	-1.17	0.835	0.393	NaN	NaN	NaN	NaN	NaN	NaN	-1.063	0.6	0.581	-1.036	0.445	0.513	-1.049	0.333	0.509	-1.111	0.238	0.54	-1.166	0.096	0.457	-1.061	0.021	0.505	NaN	NaN	NaN	-1.101	0.785	0.201	-1.012	0.658	0.145	-0.962	0.474	0.179	-0.964	0.393	0.178	-0.983	0.264	0.13	-0.932	0.086	0.19
1017	5.085	-1.169	0.834	0.392	NaN	NaN	NaN	NaN	NaN	NaN	-1.06	0.599	0.58	-1.035	0.445	0.513	-1.049	0.333	0.509	-1.11	0.238	0.54	-1.166	0.096	0.457	-1.061	0.021	0.505	NaN	NaN	NaN	-1.099	0.784	0.2	-1.01	0.657	0.144	-0.96	0.474	0.179	-0.961	0.393	0.178	-0.981	0.263	0.13	-0.93	0.085	0.19
1018	5.09	-1.167	0.834	0.391	NaN	NaN	NaN	NaN	NaN	NaN	-1.058	0.598	0.579	-1.034	0.445	0.512	-1.048	0.333	0.509	-1.109	0.237	0.54	-1.166	0.096	0.457	-1.061	0.021	0.505	NaN	NaN	NaN	-1.097	0.783	0.2	-1.008	0.657	0.144	-0.958	0.473	0.179	-0.959	0.392	0.178	-0.979	0.262	0.13	-0.929	0.085	0.191
1019	5.095	-1.166	0.833	0.39	NaN	NaN	NaN	NaN	NaN	NaN	-1.057	0.598	0.579	-1.033	0.445	0.512	-1.047	0.333	0.509	-1.109	0.238	0.54	-1.165	0.097	0.457	-1.061	0.021	0.505	NaN	NaN	NaN	-1.095	0.783	0.199	-1.006	0.656	0.143	-0.956	0.472	0.179	-0.957	0.392	0.177	-0.977	0.261	0.13	-0.928	0.085	0.191
1020	5.1	-1.164	0.833	0.39	NaN	NaN	NaN	NaN	NaN	NaN	-1.056	0.598	0.578	-1.032	0.444	0.512	-1.046	0.333	0.509	-1.107	0.238	0.54	-1.165	0.097	0.457	-1.061	0.021	0.505	NaN	NaN	NaN	-1.093	0.782	0.198	-1.004	0.655	0.143	-0.953	0.472	0.178	-0.954	0.391	0.177	-0.975	0.261	0.13	-0.928	0.084	0.192
1021	5.105	-1.162	0.832	0.389	NaN	NaN	NaN	NaN	NaN	NaN	-1.055	0.598	0.578	-1.031	0.444	0.512	-1.045	0.333	0.509	-1.106	0.238	0.54	-1.165	0.097	0.457	-1.061	0.021	0.505	NaN	NaN	NaN	-1.091	0.781	0.198	-1.001	0.655	0.143	-0.951	0.471	0.178	-0.952	0.391	0.177	-0.973	0.261	0.13	-0.926	0.084	0.193
1022	5.11	-1.161	0.832	0.388	NaN	NaN	NaN	NaN	NaN	NaN	-1.054	0.598	0.577	-1.03	0.444	0.512	-1.043	0.332	0.509	-1.106	0.238	0.54	-1.165	0.097	0.457	-1.061	0.021	0.505	NaN	NaN	NaN	-1.09	0.781	0.197	-0.999	0.654	0.142	-0.949	0.471	0.178	-0.95	0.391	0.177	-0.971	0.261	0.13	-0.926	0.083	0.193
1023	5.115	-1.159	0.831	0.387	NaN	NaN	NaN	NaN	NaN	NaN	-1.053	0.598	0.577	-1.028	0.444	0.512	-1.041	0.332	0.508	-1.106	0.238	0.54	-1.165	0.098	0.457	-1.061	0.021	0.505	NaN	NaN	NaN	-1.088	0.78	0.196	-0.997	0.654	0.142	-0.946	0.471	0.178	-0.948	0.39	0.177	-0.969	0.26	0.13	-0.926	0.083	0.193
1024	5.12	-1.157	0.83	0.387	NaN	NaN	NaN	NaN	NaN	NaN	-1.052	0.599	0.577	-1.027	0.443	0.511	-1.04	0.332	0.509	-1.105	0.238	0.54	-1.164	0.098	0.457	-1.061	0.021	0.505	NaN	NaN	NaN	-1.086	0.78	0.195	-0.995	0.653	0.141	-0.943	0.47	0.178	-0.945	0.39	0.177	-0.968	0.26	0.13	-0.925	0.083	0.194
1025	5.125	-1.156	0.83	0.386	NaN	NaN	NaN	NaN	NaN	NaN	-1.051	0.599	0.576	-1.025	0.443	0.511	-1.039	0.331	0.509	-1.103	0.239	0.54	-1.164	0.098	0.457	-1.061	0.021	0.505	NaN	NaN	NaN	-1.084	0.779	0.195	-0.993	0.652	0.141	-0.941	0.47	0.177	-0.943	0.389	0.176	-0.966	0.26	0.13	-0.925	0.083	0.195
1026	5.13	-1.154	0.829	0.385	NaN	NaN	NaN	NaN	NaN	NaN	-1.05	0.598	0.575	-1.023	0.442	0.511	-1.037	0.331	0.509	-1.102	0.239	0.54	-1.163	0.098	0.457	-1.061	0.021	0.505	NaN	NaN	NaN	-1.082	0.778	0.194	-0.991	0.651	0.14	-0.938	0.47	0.177	-0.94	0.389	0.176	-0.964	0.26	0.129	-0.925	0.083	0.196
1027	5.135	-1.152	0.829	0.384	NaN	NaN	NaN	NaN	NaN	NaN	-1.047	0.597	0.574	-1.021	0.442	0.511	-1.036	0.331	0.509	-1.1	0.239	0.54	-1.163	0.098	0.457	-1.061	0.021	0.505	NaN	NaN	NaN	-1.08	0.778	0.193	-0.989	0.651	0.139	-0.935	0.47	0.177	-0.937	0.389	0.176	-0.962	0.26	0.129	-0.925	0.083	0.196
1028	5.14	-1.151	0.828	0.383	NaN	NaN	NaN	NaN	NaN	NaN	-1.044	0.595	0.572	-1.02	0.441	0.51	-1.035	0.331	0.509	-1.099	0.24	0.539	-1.163	0.098	0.457	-1.061	0.021	0.505	NaN	NaN	NaN	-1.079	0.778	0.192	-0.987	0.651	0.139	-0.933	0.47	0.176	-0.935	0.389	0.175	-0.959	0.259	0.129	-0.924	0.083	0.197
1029	5.145	-1.149	0.828	0.382	NaN	NaN	NaN	NaN	NaN	NaN	-1.043	0.596	0.573	-1.018	0.441	0.51	-1.034	0.331	0.509	-1.098	0.24	0.539	-1.162	0.099	0.457	-1.061	0.021	0.505	NaN	NaN	NaN	-1.076	0.777	0.191	-0.985	0.651	0.138	-0.93	0.47	0.176	-0.932	0.388	0.175	-0.957	0.258	0.129	-0.924	0.083	0.198
1030	5.15	-1.147	0.828	0.382	NaN	NaN	NaN	NaN	NaN	NaN	-1.042	0.596	0.573	-1.017	0.441	0.51	-1.031	0.33	0.509	-1.097	0.24	0.54	-1.162	0.099	0.457	-1.061	0.021	0.505	NaN	NaN	NaN	-1.074	0.776	0.19	-0.982	0.65	0.138	-0.927	0.47	0.175	-0.93	0.388	0.174	-0.955	0.258	0.13	-0.923	0.083	0.199
1031	5.155	-1.146	0.827	0.381	NaN	NaN	NaN	NaN	NaN	NaN	-1.041	0.596	0.573	-1.015	0.441	0.51	-1.029	0.33	0.508	-1.095	0.24	0.54	-1.162	0.1	0.457	-1.061	0.021	0.505	NaN	NaN	NaN	-1.073	0.776	0.189	-0.98	0.649	0.137	-0.924	0.47	0.174	-0.927	0.388	0.174	-0.953	0.258	0.13	-0.923	0.083	0.199
1032	5.16	-1.144	0.827	0.38	NaN	NaN	NaN	NaN	NaN	NaN	-1.04	0.596	0.572	-1.013	0.44	0.51	-1.027	0.33	0.508	-1.094	0.241	0.54	-1.161	0.1	0.457	-1.061	0.021	0.505	NaN	NaN	NaN	-1.071	0.776	0.189	-0.977	0.649	0.136	-0.922	0.469	0.174	-0.925	0.387	0.174	-0.951	0.258	0.13	-0.922	0.083	0.2
1033	5.165	-1.142	0.826	0.379	NaN	NaN	NaN	NaN	NaN	NaN	-1.038	0.595	0.571	-1.011	0.44	0.509	-1.026	0.33	0.508	-1.094	0.241	0.539	-1.161	0.101	0.457	-1.061	0.021	0.505	NaN	NaN	NaN	-1.069	0.775	0.188	-0.975	0.649	0.136	-0.919	0.469	0.174	-0.922	0.387	0.174	-0.949	0.258	0.13	-0.921	0.083	0.2
1034	5.17	-1.14	0.826	0.378	NaN	NaN	NaN	NaN	NaN	NaN	-1.037	0.595	0.57	-1.009	0.439	0.509	-1.024	0.33	0.508	-1.094	0.241	0.539	-1.161	0.101	0.457	-1.061	0.021	0.505	NaN	NaN	NaN	-1.067	0.775	0.187	-0.974	0.649	0.135	-0.916	0.468	0.174	-0.92	0.386	0.174	-0.947	0.258	0.13	-0.92	0.083	0.2
1035	5.175	-1.138	0.825	0.377	NaN	NaN	NaN	NaN	NaN	NaN	-1.036	0.595	0.57	-1.008	0.439	0.509	-1.024	0.33	0.508	-1.093	0.242	0.539	-1.161	0.101	0.457	-1.061	0.021	0.505	NaN	NaN	NaN	-1.066	0.775	0.186	-0.972	0.648	0.134	-0.914	0.468	0.173	-0.917	0.386	0.174	-0.945	0.258	0.129	-0.92	0.083	0.2
1036	5.18	-1.137	0.825	0.376	NaN	NaN	NaN	NaN	NaN	NaN	-1.034	0.595	0.569	-1.006	0.438	0.509	-1.022	0.33	0.508	-1.093	0.242	0.539	-1.16	0.102	0.457	-1.061	0.021	0.505	NaN	NaN	NaN	-1.064	0.774	0.185	-0.969	0.647	0.133	-0.911	0.468	0.173	-0.915	0.386	0.174	-0.942	0.258	0.128	-0.919	0.083	0.2
1037	5.185	-1.135	0.825	0.375	NaN	NaN	NaN	NaN	NaN	NaN	-1.033	0.595	0.568	-1.004	0.438	0.508	-1.02	0.33	0.507	-1.092	0.242	0.539	-1.159	0.102	0.457	-1.061	0.021	0.505	NaN	NaN	NaN	-1.062	0.774	0.184	-0.967	0.647	0.132	-0.909	0.467	0.173	-0.913	0.386	0.173	-0.939	0.258	0.127	-0.918	0.084	0.2
1038	5.19	-1.133	0.824	0.374	NaN	NaN	NaN	NaN	NaN	NaN	-1.031	0.595	0.567	-1.003	0.437	0.508	-1.019	0.33	0.507	-1.091	0.243	0.539	-1.159	0.102	0.457	-1.061	0.021	0.505	NaN	NaN	NaN	-1.06	0.774	0.183	-0.965	0.647	0.132	-0.906	0.467	0.172	-0.91	0.385	0.173	-0.937	0.258	0.127	-0.917	0.084	0.2
1039	5.195	-1.131	0.824	0.373	NaN	NaN	NaN	NaN	NaN	NaN	-1.03	0.595	0.567	-1.001	0.437	0.507	-1.018	0.329	0.507	-1.09	0.243	0.539	-1.159	0.103	0.457	-1.061	0.021	0.505	NaN	NaN	NaN	-1.058	0.773	0.182	-0.962	0.646	0.131	-0.904	0.467	0.172	-0.907	0.385	0.172	-0.934	0.258	0.127	-0.916	0.084	0.2
1040	5.2	-1.129	0.824	0.373	NaN	NaN	NaN	NaN	NaN	NaN	-1.028	0.595	0.566	-0.999	0.437	0.507	-1.016	0.329	0.506	-1.089	0.243	0.538	-1.158	0.103	0.457	-1.061	0.021	0.505	NaN	NaN	NaN	-1.056	0.773	0.181	-0.96	0.646	0.13	-0.901	0.467	0.172	-0.904	0.385	0.172	-0.931	0.258	0.126	-0.916	0.084	0.201
1041	5.205	-1.127	0.823	0.372	NaN	NaN	NaN	NaN	NaN	NaN	-1.027	0.595	0.565	-0.998	0.437	0.506	-1.014	0.329	0.506	-1.088	0.244	0.538	-1.158	0.104	0.457	-1.061	0.021	0.505	NaN	NaN	NaN	-1.055	0.773	0.18	-0.958	0.645	0.129	-0.899	0.466	0.172	-0.902	0.385	0.171	-0.928	0.258	0.125	-0.915	0.084	0.201
1042	5.21	-1.125	0.823	0.371	NaN	NaN	NaN	NaN	NaN	NaN	-1.025	0.595	0.564	-0.997	0.437	0.506	-1.013	0.33	0.506	-1.087	0.245	0.537	-1.158	0.105	0.457	-1.061	0.021	0.505	NaN	NaN	NaN	-1.053	0.773	0.179	-0.956	0.645	0.128	-0.897	0.466	0.171	-0.9	0.385	0.171	-0.925	0.258	0.124	-0.914	0.084	0.201
1043	5.215	-1.124	0.823	0.37	NaN	NaN	NaN	NaN	NaN	NaN	-1.023	0.594	0.563	-0.995	0.437	0.505	-1.013	0.33	0.506	-1.086	0.245	0.537	-1.157	0.106	0.457	-1.061	0.021	0.505	NaN	NaN	NaN	-1.051	0.772	0.178	-0.953	0.644	0.127	-0.894	0.466	0.171	-0.897	0.385	0.17	-0.921	0.257	0.124	-0.913	0.084	0.201
1044	5.22	-1.122	0.823	0.369	NaN	NaN	NaN	NaN	NaN	NaN	-1.021	0.594	0.562	-0.994	0.437	0.505	-1.011	0.33	0.505	-1.085	0.246	0.537	-1.157	0.106	0.457	-1.061	0.021	0.505	NaN	NaN	NaN	-1.049	0.772	0.177	-0.949	0.642	0.127	-0.892	0.466	0.17	-0.894	0.384	0.17	-0.918	0.256	0.123	-0.913	0.084	0.202
1045	5.225	-1.12	0.823	0.368	NaN	NaN	NaN	NaN	NaN	NaN	-1.019	0.594	0.561	-0.992	0.437	0.504	-1.01	0.33	0.505	-1.084	0.247	0.537	-1.156	0.107	0.457	-1.061	0.021	0.505	NaN	NaN	NaN	-1.047	0.772	0.176	-0.947	0.641	0.126	-0.889	0.465	0.17	-0.891	0.384	0.17	-0.916	0.256	0.123	-0.913	0.085	0.202
1046	5.23	-1.118	0.822	0.367	NaN	NaN	NaN	NaN	NaN	NaN	-1.018	0.594	0.56	-0.99	0.437	0.503	-1.008	0.331	0.504	-1.082	0.248	0.536	-1.155	0.108	0.457	-1.061	0.021	0.505	NaN	NaN	NaN	-1.045	0.771	0.176	-0.945	0.64	0.125	-0.887	0.465	0.17	-0.889	0.384	0.17	-0.914	0.256	0.123	-0.913	0.085	0.203
1047	5.235	-1.116	0.822	0.366	NaN	NaN	NaN	NaN	NaN	NaN	-1.016	0.594	0.56	-0.989	0.437	0.503	-1.006	0.332	0.504	-1.081	0.248	0.537	-1.155	0.109	0.457	-1.061	0.021	0.505	NaN	NaN	NaN	-1.043	0.77	0.175	-0.944	0.64	0.124	-0.885	0.465	0.169	-0.887	0.384	0.169	-0.912	0.255	0.123	-0.913	0.085	0.203
1048	5.24	-1.115	0.822	0.365	NaN	NaN	NaN	NaN	NaN	NaN	-1.015	0.595	0.559	-0.987	0.438	0.503	-1.004	0.332	0.504	-1.079	0.249	0.537	-1.154	0.111	0.458	-1.061	0.021	0.505	NaN	NaN	NaN	-1.041	0.77	0.174	-0.942	0.64	0.123	-0.883	0.464	0.169	-0.884	0.383	0.169	-0.911	0.255	0.123	-0.912	0.085	0.203
1049	5.245	-1.113	0.822	0.364	NaN	NaN	NaN	NaN	NaN	NaN	-1.013	0.595	0.558	-0.984	0.438	0.503	-1.002	0.333	0.505	-1.076	0.25	0.537	-1.153	0.113	0.458	-1.061	0.021	0.505	NaN	NaN	NaN	-1.039	0.77	0.173	-0.941	0.64	0.122	-0.881	0.464	0.169	-0.882	0.382	0.169	-0.91	0.255	0.122	-0.912	0.085	0.203
1050	5.25	-1.111	0.822	0.363	NaN	NaN	NaN	NaN	NaN	NaN	-1.011	0.595	0.558	-0.982	0.439	0.502	-1	0.334	0.505	-1.073	0.252	0.537	-1.152	0.114	0.458	-1.061	0.021	0.505	NaN	NaN	NaN	-1.037	0.769	0.172	-0.94	0.639	0.121	-0.88	0.464	0.168	-0.881	0.382	0.168	-0.909	0.255	0.122	-0.912	0.085	0.203
1051	5.255	-1.109	0.822	0.362	NaN	NaN	NaN	NaN	NaN	NaN	-1.009	0.595	0.557	-0.979	0.439	0.502	-0.997	0.335	0.505	-1.07	0.253	0.537	-1.15	0.116	0.458	-1.061	0.021	0.505	NaN	NaN	NaN	-1.035	0.77	0.171	-0.938	0.639	0.12	-0.878	0.463	0.168	-0.88	0.382	0.168	-0.909	0.255	0.122	-0.912	0.086	0.203
1052	5.26	-1.108	0.823	0.361	NaN	NaN	NaN	NaN	NaN	NaN	-1.007	0.595	0.556	-0.976	0.439	0.502	-0.995	0.335	0.506	-1.068	0.254	0.538	-1.148	0.118	0.458	-1.061	0.021	0.505	NaN	NaN	NaN	-1.034	0.769	0.17	-0.937	0.639	0.119	-0.877	0.463	0.167	-0.879	0.382	0.168	-0.908	0.255	0.122	-0.912	0.086	0.203
1053	5.265	-1.106	0.823	0.359	NaN	NaN	NaN	NaN	NaN	NaN	-1.006	0.595	0.555	-0.973	0.44	0.502	-0.989	0.336	0.507	-1.065	0.256	0.539	-1.147	0.12	0.459	-1.061	0.021	0.505	NaN	NaN	NaN	-1.032	0.769	0.168	-0.935	0.639	0.118	-0.876	0.462	0.167	-0.879	0.382	0.167	-0.908	0.255	0.122	-0.912	0.085	0.203
1054	5.27	-1.104	0.823	0.358	NaN	NaN	NaN	NaN	NaN	NaN	-1.004	0.596	0.555	-0.969	0.441	0.503	-0.983	0.335	0.508	-1.062	0.258	0.539	-1.145	0.123	0.46	-1.061	0.021	0.505	NaN	NaN	NaN	-1.03	0.769	0.167	-0.934	0.639	0.118	-0.876	0.462	0.166	-0.878	0.381	0.167	-0.908	0.255	0.122	-0.912	0.085	0.203
1055	5.275	-1.102	0.823	0.357	NaN	NaN	NaN	NaN	NaN	NaN	-1.002	0.596	0.555	-0.965	0.441	0.503	-0.979	0.336	0.509	-1.058	0.26	0.54	-1.143	0.126	0.461	-1.061	0.021	0.505	NaN	NaN	NaN	-1.028	0.769	0.166	-0.933	0.639	0.117	-0.875	0.462	0.166	-0.878	0.381	0.167	-0.907	0.255	0.122	-0.912	0.085	0.203
1056	5.28	-1.101	0.824	0.356	NaN	NaN	NaN	NaN	NaN	NaN	-1	0.597	0.554	-0.96	0.441	0.503	-0.975	0.338	0.51	-1.054	0.262	0.541	-1.14	0.129	0.462	-1.061	0.022	0.505	NaN	NaN	NaN	-1.026	0.77	0.165	-0.931	0.639	0.116	-0.874	0.461	0.165	-0.877	0.381	0.166	-0.907	0.255	0.121	-0.912	0.085	0.203
1057	5.285	-1.1	0.824	0.354	NaN	NaN	NaN	NaN	NaN	NaN	-0.997	0.597	0.554	-0.955	0.442	0.504	-0.971	0.339	0.51	-1.05	0.264	0.541	-1.137	0.132	0.462	-1.06	0.022	0.505	NaN	NaN	NaN	-1.025	0.77	0.164	-0.93	0.639	0.115	-0.874	0.461	0.165	-0.877	0.38	0.166	-0.907	0.254	0.121	-0.912	0.085	0.204
1058	5.29	-1.098	0.825	0.353	NaN	NaN	NaN	NaN	NaN	NaN	-0.995	0.597	0.554	-0.951	0.443	0.505	-0.966	0.34	0.512	-1.046	0.266	0.542	-1.135	0.135	0.463	-1.06	0.022	0.505	NaN	NaN	NaN	-1.024	0.771	0.163	-0.929	0.639	0.114	-0.874	0.461	0.164	-0.877	0.38	0.166	-0.907	0.254	0.12	-0.912	0.085	0.203
1059	5.295	-1.096	0.825	0.352	NaN	NaN	NaN	NaN	NaN	NaN	-0.992	0.597	0.554	-0.946	0.444	0.506	-0.96	0.342	0.513	-1.042	0.268	0.542	-1.132	0.138	0.464	-1.06	0.022	0.505	NaN	NaN	NaN	-1.022	0.772	0.162	-0.928	0.639	0.113	-0.874	0.461	0.164	-0.877	0.379	0.165	-0.907	0.254	0.12	-0.912	0.085	0.203
1060	5.3	-1.095	0.825	0.35	NaN	NaN	NaN	NaN	NaN	NaN	-0.991	0.598	0.553	-0.941	0.444	0.507	-0.955	0.343	0.514	-1.038	0.271	0.544	-1.128	0.141	0.465	-1.059	0.022	0.505	NaN	NaN	NaN	-1.02	0.772	0.161	-0.927	0.639	0.113	-0.873	0.461	0.163	-0.876	0.379	0.165	-0.907	0.254	0.119	-0.912	0.085	0.203
1061	5.305	-1.094	0.826	0.349	NaN	NaN	NaN	NaN	NaN	NaN	-0.989	0.598	0.554	-0.936	0.445	0.508	-0.95	0.345	0.515	-1.034	0.274	0.545	-1.124	0.143	0.466	-1.059	0.022	0.505	NaN	NaN	NaN	-1.018	0.772	0.16	-0.926	0.639	0.112	-0.874	0.461	0.162	-0.876	0.379	0.164	-0.907	0.253	0.119	-0.912	0.085	0.203
1062	5.31	-1.092	0.827	0.348	NaN	NaN	NaN	NaN	NaN	NaN	-0.986	0.599	0.554	-0.931	0.446	0.509	-0.945	0.346	0.516	-1.029	0.275	0.547	-1.12	0.145	0.467	-1.059	0.022	0.505	NaN	NaN	NaN	-1.017	0.772	0.159	-0.925	0.639	0.111	-0.874	0.461	0.161	-0.877	0.379	0.163	-0.907	0.253	0.119	-0.912	0.085	0.203
1063	5.315	-1.091	0.827	0.346	NaN	NaN	NaN	NaN	NaN	NaN	-0.983	0.599	0.554	-0.926	0.446	0.51	-0.939	0.348	0.516	-1.022	0.277	0.548	-1.116	0.148	0.468	-1.059	0.022	0.505	NaN	NaN	NaN	-1.015	0.773	0.158	-0.924	0.639	0.111	-0.874	0.461	0.161	-0.877	0.379	0.163	-0.907	0.253	0.119	-0.912	0.085	0.203
1064	5.32	-1.089	0.828	0.345	NaN	NaN	NaN	NaN	NaN	NaN	-0.98	0.599	0.553	-0.922	0.447	0.51	-0.934	0.349	0.517	-1.018	0.279	0.548	-1.113	0.151	0.47	-1.058	0.023	0.505	NaN	NaN	NaN	-1.014	0.773	0.157	-0.924	0.639	0.11	-0.874	0.461	0.16	-0.877	0.38	0.162	-0.907	0.253	0.119	-0.912	0.084	0.203
1065	5.325	-1.088	0.828	0.344	NaN	NaN	NaN	NaN	NaN	NaN	-0.978	0.6	0.553	-0.918	0.448	0.511	-0.929	0.351	0.518	-1.015	0.283	0.549	-1.109	0.154	0.471	-1.058	0.023	0.506	NaN	NaN	NaN	-1.012	0.773	0.157	-0.924	0.639	0.109	-0.874	0.461	0.159	-0.878	0.38	0.161	-0.908	0.252	0.118	-0.912	0.084	0.203
1066	5.33	-1.086	0.829	0.343	NaN	NaN	NaN	NaN	NaN	NaN	-0.977	0.601	0.553	-0.913	0.45	0.511	-0.923	0.352	0.519	-1.012	0.286	0.55	-1.105	0.155	0.471	-1.056	0.024	0.506	NaN	NaN	NaN	-1.011	0.774	0.156	-0.925	0.641	0.108	-0.874	0.461	0.158	-0.878	0.38	0.16	-0.908	0.252	0.118	-0.912	0.084	0.203
1067	5.335	-1.085	0.83	0.342	NaN	NaN	NaN	NaN	NaN	NaN	-0.975	0.601	0.553	-0.91	0.451	0.512	-0.919	0.353	0.519	-1.006	0.286	0.55	-1.1	0.157	0.472	-1.055	0.026	0.507	NaN	NaN	NaN	-1.01	0.775	0.155	-0.925	0.642	0.107	-0.874	0.46	0.158	-0.879	0.379	0.16	-0.908	0.252	0.118	-0.912	0.084	0.203
1068	5.34	-1.084	0.83	0.341	NaN	NaN	NaN	NaN	NaN	NaN	-0.973	0.602	0.553	-0.906	0.453	0.512	-0.914	0.355	0.52	-1.002	0.287	0.551	-1.095	0.158	0.472	-1.052	0.027	0.507	NaN	NaN	NaN	-1.008	0.774	0.154	-0.925	0.642	0.107	-0.874	0.46	0.157	-0.878	0.378	0.159	-0.908	0.252	0.117	-0.913	0.084	0.203
1069	5.345	-1.083	0.831	0.34	NaN	NaN	NaN	NaN	NaN	NaN	-0.97	0.603	0.552	-0.903	0.454	0.512	-0.91	0.356	0.52	-0.997	0.287	0.551	-1.093	0.16	0.473	-1.048	0.028	0.508	NaN	NaN	NaN	-1.007	0.775	0.154	-0.925	0.643	0.106	-0.874	0.46	0.157	-0.878	0.378	0.159	-0.908	0.251	0.117	-0.913	0.084	0.203
1070	5.35	-1.081	0.831	0.339	NaN	NaN	NaN	NaN	NaN	NaN	-0.969	0.603	0.552	-0.901	0.455	0.512	-0.907	0.357	0.52	-0.994	0.288	0.552	-1.09	0.162	0.474	-1.044	0.03	0.509	NaN	NaN	NaN	-1.006	0.775	0.153	-0.924	0.643	0.105	-0.874	0.46	0.156	-0.878	0.378	0.158	-0.908	0.251	0.117	-0.913	0.084	0.202
1071	5.355	-1.08	0.832	0.338	NaN	NaN	NaN	NaN	NaN	NaN	-0.967	0.603	0.551	-0.899	0.457	0.511	-0.903	0.358	0.519	-0.99	0.29	0.552	-1.087	0.162	0.475	-1.039	0.03	0.51	NaN	NaN	NaN	-1.004	0.775	0.153	-0.924	0.642	0.105	-0.875	0.46	0.155	-0.878	0.378	0.158	-0.908	0.249	0.116	-0.913	0.084	0.202
1072	5.36	-1.078	0.832	0.338	NaN	NaN	NaN	NaN	NaN	NaN	-0.965	0.603	0.551	-0.897	0.457	0.511	-0.9	0.36	0.519	-0.987	0.291	0.552	-1.084	0.162	0.475	-1.034	0.031	0.511	NaN	NaN	NaN	-1.003	0.776	0.152	-0.923	0.643	0.104	-0.875	0.46	0.155	-0.878	0.378	0.157	-0.908	0.249	0.116	-0.913	0.084	0.202
1073	5.365	-1.077	0.833	0.337	NaN	NaN	NaN	NaN	NaN	NaN	-0.963	0.604	0.55	-0.895	0.458	0.51	-0.897	0.361	0.519	-0.983	0.291	0.552	-1.08	0.162	0.476	-1.028	0.031	0.512	NaN	NaN	NaN	-1.002	0.776	0.152	-0.922	0.643	0.104	-0.875	0.46	0.154	-0.879	0.378	0.157	-0.908	0.249	0.116	-0.913	0.084	0.202
1074	5.37	-1.076	0.833	0.336	NaN	NaN	NaN	NaN	NaN	NaN	-0.961	0.604	0.549	-0.893	0.458	0.51	-0.895	0.361	0.518	-0.98	0.291	0.553	-1.076	0.161	0.477	-1.02	0.031	0.513	NaN	NaN	NaN	-1.001	0.776	0.151	-0.922	0.643	0.103	-0.875	0.46	0.154	-0.88	0.378	0.156	-0.908	0.248	0.116	-0.913	0.083	0.202
1075	5.375	-1.074	0.833	0.336	NaN	NaN	NaN	NaN	NaN	NaN	-0.96	0.604	0.549	-0.892	0.458	0.509	-0.892	0.362	0.518	-0.978	0.291	0.552	-1.071	0.16	0.478	-1.012	0.032	0.514	NaN	NaN	NaN	-1	0.776	0.151	-0.921	0.643	0.103	-0.875	0.46	0.154	-0.88	0.378	0.156	-0.908	0.248	0.116	-0.913	0.083	0.202
1076	5.38	-1.073	0.834	0.335	NaN	NaN	NaN	NaN	NaN	NaN	-0.959	0.604	0.549	-0.89	0.458	0.508	-0.891	0.362	0.518	-0.974	0.291	0.552	-1.065	0.157	0.478	-1.004	0.032	0.515	NaN	NaN	NaN	-0.999	0.776	0.151	-0.92	0.644	0.103	-0.875	0.46	0.154	-0.881	0.378	0.155	-0.908	0.248	0.115	-0.913	0.083	0.202
1077	5.385	-1.072	0.834	0.335	NaN	NaN	NaN	NaN	NaN	NaN	-0.957	0.604	0.548	-0.889	0.459	0.508	-0.889	0.363	0.518	-0.971	0.291	0.552	-1.06	0.155	0.479	-0.995	0.032	0.515	NaN	NaN	NaN	-0.998	0.777	0.151	-0.919	0.644	0.102	-0.875	0.46	0.153	-0.881	0.378	0.155	-0.908	0.248	0.115	-0.913	0.083	0.202
1078	5.39	-1.071	0.835	0.334	NaN	NaN	NaN	NaN	NaN	NaN	-0.956	0.604	0.547	-0.888	0.459	0.508	-0.887	0.363	0.517	-0.968	0.29	0.552	-1.055	0.153	0.479	-0.986	0.033	0.516	NaN	NaN	NaN	-0.998	0.777	0.15	-0.918	0.644	0.102	-0.875	0.46	0.153	-0.88	0.378	0.155	-0.908	0.248	0.115	-0.913	0.083	0.202
1079	5.395	-1.07	0.835	0.334	NaN	NaN	NaN	NaN	NaN	NaN	-0.955	0.604	0.547	-0.886	0.458	0.506	-0.885	0.362	0.516	-0.965	0.288	0.552	-1.049	0.15	0.479	-0.976	0.033	0.516	NaN	NaN	NaN	-0.996	0.777	0.15	-0.918	0.645	0.102	-0.874	0.46	0.153	-0.88	0.378	0.155	-0.908	0.248	0.115	-0.913	0.083	0.202
1080	5.4	-1.069	0.836	0.334	NaN	NaN	NaN	NaN	NaN	NaN	-0.953	0.604	0.546	-0.884	0.458	0.506	-0.884	0.363	0.516	-0.961	0.287	0.551	-1.043	0.148	0.48	-0.966	0.034	0.517	NaN	NaN	NaN	-0.995	0.777	0.15	-0.917	0.645	0.102	-0.874	0.46	0.153	-0.88	0.378	0.155	-0.908	0.248	0.115	-0.913	0.083	0.202
1081	5.405	-1.068	0.837	0.333	NaN	NaN	NaN	NaN	NaN	NaN	-0.952	0.604	0.545	-0.882	0.459	0.505	-0.882	0.363	0.515	-0.956	0.286	0.551	-1.037	0.144	0.48	-0.957	0.034	0.518	NaN	NaN	NaN	-0.995	0.777	0.15	-0.916	0.646	0.101	-0.873	0.46	0.153	-0.88	0.378	0.155	-0.908	0.248	0.115	-0.913	0.083	0.202
1082	5.41	-1.067	0.837	0.333	NaN	NaN	NaN	NaN	NaN	NaN	-0.951	0.604	0.545	-0.881	0.459	0.504	-0.879	0.364	0.514	-0.952	0.285	0.55	-1.03	0.14	0.48	-0.947	0.035	0.518	NaN	NaN	NaN	-0.994	0.777	0.15	-0.915	0.646	0.101	-0.873	0.46	0.153	-0.88	0.378	0.155	-0.908	0.248	0.115	-0.913	0.083	0.202
1083	5.415	-1.066	0.838	0.333	NaN	NaN	NaN	NaN	NaN	NaN	-0.95	0.604	0.544	-0.879	0.46	0.503	-0.876	0.364	0.513	-0.948	0.285	0.55	-1.025	0.139	0.479	-0.938	0.035	0.518	NaN	NaN	NaN	-0.992	0.778	0.15	-0.913	0.646	0.101	-0.872	0.46	0.153	-0.88	0.378	0.155	-0.908	0.248	0.115	-0.913	0.083	0.202
1084	5.42	-1.065	0.839	0.333	NaN	NaN	NaN	NaN	NaN	NaN	-0.949	0.604	0.543	-0.877	0.461	0.501	-0.874	0.364	0.512	-0.944	0.284	0.55	-1.018	0.136	0.479	-0.929	0.035	0.519	NaN	NaN	NaN	-0.991	0.778	0.149	-0.912	0.646	0.101	-0.872	0.46	0.153	-0.88	0.378	0.155	-0.908	0.248	0.115	-0.913	0.083	0.202
1085	5.425	-1.064	0.839	0.332	NaN	NaN	NaN	NaN	NaN	NaN	-0.948	0.604	0.543	-0.875	0.462	0.501	-0.871	0.365	0.511	-0.941	0.283	0.549	-1.011	0.133	0.478	-0.919	0.036	0.518	NaN	NaN	NaN	-0.99	0.778	0.149	-0.911	0.647	0.101	-0.871	0.461	0.153	-0.878	0.378	0.156	-0.908	0.248	0.115	-0.913	0.083	0.202
1086	5.43	-1.063	0.84	0.332	NaN	NaN	NaN	NaN	NaN	NaN	-0.947	0.604	0.542	-0.873	0.463	0.5	-0.868	0.365	0.51	-0.937	0.282	0.548	-1.003	0.129	0.477	-0.911	0.036	0.519	NaN	NaN	NaN	-0.989	0.779	0.149	-0.908	0.645	0.101	-0.87	0.461	0.153	-0.878	0.378	0.157	-0.907	0.248	0.116	-0.913	0.083	0.202
1087	5.435	-1.062	0.84	0.332	NaN	NaN	NaN	NaN	NaN	NaN	-0.946	0.604	0.542	-0.871	0.464	0.499	-0.865	0.365	0.509	-0.934	0.281	0.547	-0.996	0.126	0.476	-0.903	0.037	0.519	NaN	NaN	NaN	-0.988	0.779	0.148	-0.905	0.644	0.101	-0.87	0.461	0.153	-0.878	0.378	0.157	-0.907	0.248	0.116	-0.913	0.083	0.202
1088	5.44	-1.061	0.841	0.331	NaN	NaN	NaN	NaN	NaN	NaN	-0.945	0.605	0.541	-0.869	0.465	0.498	-0.863	0.365	0.508	-0.931	0.28	0.546	-0.989	0.123	0.476	-0.894	0.037	0.519	NaN	NaN	NaN	-0.986	0.779	0.148	-0.903	0.643	0.101	-0.869	0.461	0.153	-0.877	0.378	0.157	-0.907	0.249	0.116	-0.913	0.083	0.202
1089	5.445	-1.06	0.841	0.331	NaN	NaN	NaN	NaN	NaN	NaN	-0.943	0.605	0.54	-0.868	0.465	0.497	-0.86	0.365	0.507	-0.928	0.279	0.546	-0.982	0.12	0.475	-0.886	0.037	0.519	NaN	NaN	NaN	-0.985	0.78	0.148	-0.902	0.644	0.101	-0.869	0.461	0.153	-0.877	0.378	0.157	-0.907	0.249	0.116	-0.913	0.083	0.202
1090	5.45	-1.059	0.842	0.331	NaN	NaN	NaN	NaN	NaN	NaN	-0.941	0.605	0.539	-0.866	0.466	0.497	-0.858	0.365	0.506	-0.925	0.278	0.544	-0.977	0.119	0.473	-0.878	0.037	0.518	NaN	NaN	NaN	-0.984	0.781	0.147	-0.901	0.644	0.101	-0.868	0.461	0.154	-0.877	0.378	0.157	-0.907	0.248	0.116	-0.913	0.083	0.202
1091	5.455	-1.058	0.842	0.33	NaN	NaN	NaN	NaN	NaN	NaN	-0.94	0.606	0.54	-0.864	0.467	0.496	-0.855	0.365	0.505	-0.922	0.277	0.543	-0.971	0.116	0.473	-0.87	0.038	0.518	NaN	NaN	NaN	-0.983	0.782	0.147	-0.9	0.645	0.101	-0.868	0.462	0.154	-0.877	0.378	0.157	-0.907	0.249	0.116	-0.913	0.084	0.202
1092	5.46	-1.057	0.843	0.33	NaN	NaN	NaN	NaN	NaN	NaN	-0.939	0.607	0.54	-0.862	0.468	0.496	-0.853	0.365	0.504	-0.919	0.276	0.542	-0.964	0.114	0.471	-0.862	0.038	0.517	NaN	NaN	NaN	-0.982	0.782	0.146	-0.899	0.645	0.101	-0.868	0.462	0.154	-0.877	0.379	0.157	-0.906	0.249	0.116	-0.913	0.083	0.202
1093	5.465	-1.056	0.843	0.329	NaN	NaN	NaN	NaN	NaN	NaN	-0.937	0.607	0.54	-0.86	0.468	0.495	-0.852	0.365	0.503	-0.916	0.275	0.54	-0.957	0.111	0.47	-0.853	0.037	0.516	NaN	NaN	NaN	-0.981	0.783	0.146	-0.898	0.645	0.1	-0.867	0.462	0.154	-0.877	0.379	0.157	-0.906	0.249	0.116	-0.913	0.083	0.202
1094	5.47	-1.056	0.843	0.329	NaN	NaN	NaN	NaN	NaN	NaN	-0.936	0.608	0.54	-0.858	0.468	0.495	-0.851	0.365	0.502	-0.914	0.274	0.54	-0.952	0.11	0.469	-0.846	0.037	0.515	NaN	NaN	NaN	-0.979	0.783	0.145	-0.898	0.646	0.1	-0.867	0.462	0.154	-0.877	0.379	0.158	-0.906	0.249	0.116	-0.913	0.083	0.202
1095	5.475	-1.055	0.843	0.329	NaN	NaN	NaN	NaN	NaN	NaN	-0.934	0.608	0.539	-0.857	0.468	0.494	-0.85	0.365	0.501	-0.911	0.272	0.539	-0.947	0.109	0.468	-0.839	0.038	0.515	NaN	NaN	NaN	-0.978	0.783	0.145	-0.897	0.646	0.1	-0.867	0.462	0.154	-0.877	0.379	0.157	-0.906	0.249	0.116	-0.913	0.084	0.202
1096	5.48	-1.054	0.844	0.328	NaN	NaN	NaN	NaN	NaN	NaN	-0.932	0.608	0.539	-0.855	0.468	0.493	-0.849	0.365	0.5	-0.909	0.272	0.537	-0.94	0.106	0.466	-0.832	0.038	0.514	NaN	NaN	NaN	-0.977	0.784	0.145	-0.896	0.647	0.1	-0.866	0.462	0.154	-0.878	0.379	0.157	-0.906	0.249	0.116	-0.913	0.084	0.202
1097	5.485	-1.053	0.844	0.328	NaN	NaN	NaN	NaN	NaN	NaN	-0.931	0.608	0.54	-0.854	0.468	0.492	-0.848	0.365	0.499	-0.906	0.27	0.535	-0.933	0.104	0.465	-0.826	0.039	0.513	NaN	NaN	NaN	-0.975	0.784	0.144	-0.895	0.647	0.1	-0.866	0.462	0.155	-0.878	0.379	0.157	-0.906	0.249	0.116	-0.913	0.084	0.202
1098	5.49	-1.052	0.844	0.327	NaN	NaN	NaN	NaN	NaN	NaN	-0.929	0.609	0.539	-0.853	0.468	0.491	-0.847	0.364	0.498	-0.903	0.269	0.534	-0.927	0.101	0.464	-0.818	0.037	0.511	NaN	NaN	NaN	-0.974	0.784	0.144	-0.894	0.647	0.1	-0.866	0.462	0.155	-0.878	0.379	0.157	-0.906	0.249	0.116	-0.913	0.084	0.202
1099	5.495	-1.051	0.844	0.327	NaN	NaN	NaN	NaN	NaN	NaN	-0.929	0.609	0.539	-0.852	0.468	0.49	-0.846	0.364	0.497	-0.9	0.267	0.533	-0.922	0.1	0.462	-0.811	0.037	0.51	NaN	NaN	NaN	-0.972	0.784	0.144	-0.894	0.648	0.1	-0.866	0.462	0.155	-0.878	0.379	0.158	-0.906	0.249	0.117	-0.913	0.084	0.202
1100	5.5	-1.05	0.844	0.327	NaN	NaN	NaN	NaN	NaN	NaN	-0.927	0.609	0.539	-0.851	0.467	0.489	-0.844	0.363	0.496	-0.897	0.265	0.532	-0.916	0.098	0.461	-0.805	0.038	0.509	NaN	NaN	NaN	-0.971	0.784	0.144	-0.893	0.648	0.1	-0.866	0.462	0.155	-0.876	0.379	0.158	-0.906	0.249	0.117	-0.913	0.084	0.202
1101	5.505	-1.049	0.844	0.327	NaN	NaN	NaN	NaN	NaN	NaN	-0.926	0.609	0.538	-0.851	0.467	0.488	-0.843	0.362	0.495	-0.895	0.264	0.531	-0.91	0.096	0.46	-0.796	0.036	0.507	NaN	NaN	NaN	-0.971	0.785	0.144	-0.892	0.648	0.1	-0.865	0.462	0.155	-0.876	0.379	0.158	-0.905	0.249	0.117	-0.913	0.084	0.202
1102	5.51	-1.048	0.844	0.327	NaN	NaN	NaN	NaN	NaN	NaN	-0.926	0.609	0.538	-0.851	0.466	0.487	-0.842	0.361	0.493	-0.892	0.262	0.529	-0.904	0.095	0.459	-0.79	0.035	0.506	NaN	NaN	NaN	-0.969	0.785	0.144	-0.891	0.648	0.1	-0.865	0.462	0.155	-0.875	0.379	0.159	-0.905	0.249	0.117	-0.913	0.084	0.202
1103	5.515	-1.048	0.845	0.326	NaN	NaN	NaN	NaN	NaN	NaN	-0.925	0.608	0.538	-0.851	0.466	0.486	-0.84	0.36	0.492	-0.889	0.26	0.528	-0.898	0.092	0.457	-0.785	0.035	0.505	NaN	NaN	NaN	-0.968	0.785	0.144	-0.89	0.649	0.1	-0.865	0.462	0.155	-0.875	0.379	0.159	-0.905	0.249	0.117	-0.913	0.084	0.202
1104	5.52	-1.047	0.844	0.326	NaN	NaN	NaN	NaN	NaN	NaN	-0.925	0.608	0.538	-0.852	0.465	0.485	-0.838	0.359	0.491	-0.886	0.258	0.527	-0.893	0.091	0.457	-0.782	0.035	0.503	NaN	NaN	NaN	-0.967	0.785	0.144	-0.889	0.649	0.1	-0.864	0.462	0.155	-0.875	0.379	0.159	-0.905	0.249	0.117	-0.913	0.084	0.202
1105	5.525	-1.046	0.845	0.326	NaN	NaN	NaN	NaN	NaN	NaN	-0.926	0.607	0.538	-0.852	0.464	0.483	-0.837	0.358	0.49	-0.883	0.257	0.526	-0.889	0.09	0.456	-0.777	0.032	0.502	NaN	NaN	NaN	-0.966	0.785	0.144	-0.888	0.649	0.1	-0.863	0.462	0.155	-0.874	0.379	0.159	-0.904	0.249	0.117	-0.913	0.084	0.202
1106	5.53	-1.045	0.845	0.326	NaN	NaN	NaN	NaN	NaN	NaN	-0.925	0.606	0.537	-0.852	0.463	0.482	-0.837	0.357	0.489	-0.88	0.256	0.525	-0.886	0.09	0.456	-0.775	0.03	0.5	NaN	NaN	NaN	-0.965	0.785	0.144	-0.887	0.649	0.1	-0.862	0.462	0.155	-0.874	0.379	0.159	-0.904	0.249	0.117	-0.913	0.084	0.202
1107	5.535	-1.044	0.845	0.326	NaN	NaN	NaN	NaN	NaN	NaN	-0.925	0.605	0.536	-0.853	0.463	0.481	-0.836	0.357	0.488	-0.877	0.255	0.524	-0.884	0.091	0.455	-0.773	0.029	0.499	NaN	NaN	NaN	-0.965	0.786	0.144	-0.886	0.649	0.1	-0.861	0.462	0.156	-0.873	0.379	0.159	-0.903	0.25	0.117	-0.913	0.084	0.202
1108	5.54	-1.043	0.844	0.326	NaN	NaN	NaN	NaN	NaN	NaN	-0.925	0.604	0.536	-0.854	0.462	0.479	-0.835	0.357	0.487	-0.876	0.257	0.524	-0.884	0.092	0.455	-0.772	0.028	0.499	NaN	NaN	NaN	-0.964	0.786	0.145	-0.885	0.649	0.1	-0.86	0.462	0.156	-0.872	0.379	0.159	-0.903	0.25	0.117	-0.913	0.084	0.202
1109	5.545	-1.042	0.844	0.327	NaN	NaN	NaN	NaN	NaN	NaN	-0.926	0.603	0.535	-0.855	0.461	0.478	-0.834	0.357	0.486	-0.874	0.258	0.524	-0.883	0.092	0.454	-0.772	0.028	0.499	NaN	NaN	NaN	-0.964	0.786	0.145	-0.884	0.649	0.1	-0.859	0.462	0.156	-0.871	0.379	0.16	-0.902	0.25	0.117	-0.912	0.084	0.202
1110	5.55	-1.041	0.844	0.327	NaN	NaN	NaN	NaN	NaN	NaN	-0.926	0.601	0.535	-0.856	0.46	0.476	-0.831	0.358	0.485	-0.873	0.26	0.523	-0.882	0.092	0.453	-0.771	0.027	0.499	NaN	NaN	NaN	-0.963	0.786	0.145	-0.883	0.649	0.1	-0.858	0.463	0.156	-0.871	0.379	0.16	-0.902	0.25	0.118	-0.912	0.084	0.203
1111	5.555	-1.04	0.844	0.327	NaN	NaN	NaN	NaN	NaN	NaN	-0.927	0.6	0.534	-0.856	0.46	0.475	-0.829	0.359	0.485	-0.871	0.261	0.523	-0.881	0.091	0.453	-0.771	0.026	0.499	NaN	NaN	NaN	-0.961	0.786	0.145	-0.882	0.649	0.1	-0.857	0.463	0.156	-0.87	0.379	0.16	-0.901	0.25	0.118	-0.912	0.084	0.203
1112	5.56	-1.039	0.844	0.328	NaN	NaN	NaN	NaN	NaN	NaN	-0.927	0.599	0.533	-0.856	0.46	0.475	-0.826	0.36	0.484	-0.871	0.26	0.522	-0.881	0.091	0.453	-0.77	0.025	0.498	NaN	NaN	NaN	-0.96	0.786	0.145	-0.881	0.65	0.1	-0.857	0.463	0.156	-0.869	0.379	0.16	-0.901	0.25	0.118	-0.912	0.084	0.203
1113	5.565	-1.038	0.844	0.328	NaN	NaN	NaN	NaN	NaN	NaN	-0.927	0.599	0.533	-0.855	0.459	0.474	-0.824	0.361	0.484	-0.87	0.259	0.521	-0.882	0.091	0.453	-0.77	0.025	0.498	NaN	NaN	NaN	-0.959	0.786	0.145	-0.88	0.65	0.101	-0.855	0.462	0.157	-0.868	0.379	0.16	-0.9	0.25	0.118	-0.912	0.084	0.203
1114	5.57	-1.037	0.844	0.328	NaN	NaN	NaN	NaN	NaN	NaN	-0.927	0.598	0.532	-0.854	0.459	0.474	-0.821	0.36	0.483	-0.871	0.258	0.52	-0.882	0.09	0.452	-0.77	0.024	0.498	NaN	NaN	NaN	-0.959	0.786	0.146	-0.879	0.65	0.101	-0.854	0.462	0.157	-0.867	0.378	0.161	-0.9	0.25	0.118	-0.912	0.084	0.203
1115	5.575	-1.037	0.844	0.329	NaN	NaN	NaN	NaN	NaN	NaN	-0.927	0.599	0.532	-0.852	0.458	0.473	-0.82	0.358	0.482	-0.871	0.257	0.52	-0.883	0.09	0.452	-0.77	0.024	0.498	NaN	NaN	NaN	-0.958	0.786	0.146	-0.878	0.649	0.101	-0.853	0.462	0.157	-0.866	0.378	0.161	-0.899	0.25	0.118	-0.912	0.084	0.203
1116	5.58	-1.035	0.844	0.329	NaN	NaN	NaN	NaN	NaN	NaN	-0.927	0.599	0.532	-0.851	0.458	0.473	-0.82	0.357	0.482	-0.872	0.257	0.519	-0.883	0.09	0.452	-0.77	0.024	0.498	NaN	NaN	NaN	-0.957	0.787	0.146	-0.877	0.649	0.101	-0.852	0.462	0.158	-0.865	0.378	0.161	-0.899	0.25	0.118	-0.912	0.084	0.203
1117	5.585	-1.034	0.844	0.33	NaN	NaN	NaN	NaN	NaN	NaN	-0.926	0.599	0.532	-0.85	0.459	0.473	-0.821	0.356	0.482	-0.872	0.257	0.519	-0.883	0.09	0.452	-0.77	0.024	0.498	NaN	NaN	NaN	-0.957	0.787	0.146	-0.876	0.649	0.102	-0.851	0.462	0.158	-0.864	0.378	0.161	-0.898	0.25	0.118	-0.912	0.084	0.203
1118	5.59	-1.033	0.844	0.33	NaN	NaN	NaN	NaN	NaN	NaN	-0.926	0.599	0.532	-0.849	0.459	0.473	-0.823	0.355	0.482	-0.872	0.257	0.519	-0.883	0.09	0.452	-0.77	0.024	0.498	NaN	NaN	NaN	-0.956	0.787	0.147	-0.875	0.649	0.102	-0.85	0.463	0.158	-0.864	0.378	0.162	-0.898	0.25	0.118	-0.912	0.084	0.203
1119	5.595	-1.032	0.844	0.331	NaN	NaN	NaN	NaN	NaN	NaN	-0.925	0.599	0.532	-0.848	0.459	0.473	-0.826	0.355	0.482	-0.871	0.257	0.519	-0.882	0.09	0.452	-0.77	0.024	0.498	NaN	NaN	NaN	-0.956	0.787	0.147	-0.874	0.649	0.102	-0.85	0.463	0.158	-0.863	0.378	0.162	-0.897	0.25	0.118	-0.912	0.084	0.203
1120	5.6	-1.032	0.844	0.332	NaN	NaN	NaN	NaN	NaN	NaN	-0.923	0.599	0.533	-0.847	0.459	0.473	-0.828	0.354	0.483	-0.871	0.256	0.52	-0.882	0.09	0.452	-0.77	0.024	0.498	NaN	NaN	NaN	-0.955	0.787	0.147	-0.874	0.649	0.102	-0.849	0.463	0.158	-0.862	0.378	0.162	-0.897	0.25	0.119	-0.912	0.084	0.203
1121	5.605	-1.031	0.844	0.333	NaN	NaN	NaN	NaN	NaN	NaN	-0.921	0.6	0.533	-0.847	0.46	0.474	-0.829	0.354	0.483	-0.871	0.256	0.52	-0.882	0.089	0.453	-0.77	0.024	0.498	NaN	NaN	NaN	-0.954	0.787	0.148	-0.874	0.65	0.103	-0.848	0.463	0.159	-0.862	0.379	0.162	-0.897	0.25	0.119	-0.912	0.084	0.203
1122	5.61	-1.03	0.844	0.333	NaN	NaN	NaN	NaN	NaN	NaN	-0.92	0.6	0.533	-0.847	0.46	0.475	-0.83	0.354	0.483	-0.87	0.255	0.521	-0.882	0.089	0.453	-0.77	0.024	0.498	NaN	NaN	NaN	-0.954	0.787	0.148	-0.873	0.65	0.103	-0.848	0.463	0.159	-0.862	0.379	0.162	-0.897	0.251	0.119	-0.912	0.085	0.203
1123	5.615	-1.029	0.845	0.334	NaN	NaN	NaN	NaN	NaN	NaN	-0.919	0.601	0.534	-0.846	0.46	0.476	-0.831	0.355	0.483	-0.869	0.254	0.522	-0.882	0.089	0.453	-0.771	0.024	0.499	NaN	NaN	NaN	-0.953	0.788	0.148	-0.872	0.649	0.103	-0.848	0.463	0.16	-0.862	0.379	0.162	-0.896	0.251	0.119	-0.912	0.085	0.203
1124	5.62	-1.028	0.845	0.335	NaN	NaN	NaN	NaN	NaN	NaN	-0.916	0.602	0.534	-0.846	0.46	0.476	-0.831	0.356	0.484	-0.868	0.253	0.522	-0.882	0.089	0.453	-0.771	0.024	0.499	NaN	NaN	NaN	-0.952	0.788	0.149	-0.871	0.65	0.104	-0.848	0.463	0.16	-0.861	0.379	0.163	-0.896	0.251	0.119	-0.912	0.085	0.203
1125	5.625	-1.027	0.845	0.336	NaN	NaN	NaN	NaN	NaN	NaN	-0.914	0.603	0.535	-0.845	0.461	0.477	-0.83	0.356	0.484	-0.867	0.253	0.523	-0.881	0.089	0.453	-0.771	0.024	0.499	NaN	NaN	NaN	-0.952	0.788	0.149	-0.871	0.65	0.104	-0.847	0.463	0.16	-0.861	0.379	0.163	-0.896	0.251	0.119	-0.912	0.085	0.203
1126	5.63	-1.026	0.846	0.336	NaN	NaN	NaN	NaN	NaN	NaN	-0.912	0.603	0.536	-0.844	0.461	0.477	-0.829	0.356	0.484	-0.866	0.253	0.524	-0.881	0.089	0.454	-0.77	0.023	0.499	NaN	NaN	NaN	-0.951	0.787	0.15	-0.87	0.65	0.104	-0.847	0.464	0.16	-0.861	0.379	0.163	-0.896	0.251	0.119	-0.912	0.085	0.203
1127	5.635	-1.025	0.846	0.337	NaN	NaN	NaN	NaN	NaN	NaN	-0.91	0.604	0.537	-0.844	0.462	0.478	-0.827	0.356	0.485	-0.866	0.253	0.525	-0.881	0.088	0.454	-0.77	0.023	0.499	NaN	NaN	NaN	-0.95	0.788	0.15	-0.869	0.649	0.105	-0.847	0.464	0.161	-0.861	0.379	0.164	-0.896	0.251	0.119	-0.912	0.085	0.203
1128	5.64	-1.024	0.846	0.338	NaN	NaN	NaN	NaN	NaN	NaN	-0.908	0.605	0.538	-0.844	0.462	0.479	-0.826	0.356	0.485	-0.865	0.252	0.525	-0.881	0.088	0.454	-0.77	0.023	0.499	NaN	NaN	NaN	-0.949	0.788	0.15	-0.869	0.649	0.105	-0.846	0.464	0.161	-0.86	0.379	0.164	-0.896	0.252	0.12	-0.912	0.085	0.203
1129	5.645	-1.023	0.846	0.338	NaN	NaN	NaN	NaN	NaN	NaN	-0.905	0.606	0.539	-0.843	0.463	0.479	-0.825	0.356	0.486	-0.865	0.252	0.526	-0.881	0.088	0.454	-0.77	0.022	0.499	NaN	NaN	NaN	-0.949	0.788	0.151	-0.868	0.649	0.105	-0.846	0.464	0.162	-0.86	0.38	0.165	-0.896	0.252	0.12	-0.912	0.085	0.203
1130	5.65	-1.022	0.846	0.338	NaN	NaN	NaN	NaN	NaN	NaN	-0.904	0.607	0.541	-0.843	0.463	0.48	-0.824	0.355	0.486	-0.864	0.252	0.526	-0.881	0.088	0.455	-0.77	0.022	0.499	NaN	NaN	NaN	-0.948	0.789	0.151	-0.868	0.649	0.106	-0.845	0.464	0.162	-0.86	0.38	0.165	-0.896	0.252	0.12	-0.912	0.085	0.203
1131	5.655	-1.021	0.847	0.339	NaN	NaN	NaN	NaN	NaN	NaN	-0.902	0.608	0.542	-0.842	0.463	0.481	-0.823	0.355	0.487	-0.864	0.251	0.526	-0.881	0.088	0.455	-0.77	0.022	0.499	NaN	NaN	NaN	-0.947	0.789	0.151	-0.867	0.65	0.106	-0.845	0.464	0.163	-0.86	0.38	0.165	-0.896	0.252	0.12	-0.912	0.085	0.203
1132	5.66	-1.021	0.847	0.339	NaN	NaN	NaN	NaN	NaN	NaN	-0.9	0.609	0.542	-0.842	0.463	0.481	-0.823	0.354	0.487	-0.864	0.251	0.526	-0.881	0.088	0.455	-0.77	0.022	0.499	NaN	NaN	NaN	-0.946	0.789	0.152	-0.867	0.65	0.107	-0.845	0.464	0.163	-0.861	0.38	0.165	-0.896	0.252	0.121	-0.912	0.085	0.203
1133	5.665	-1.02	0.847	0.34	NaN	NaN	NaN	NaN	NaN	NaN	-0.898	0.609	0.543	-0.841	0.463	0.482	-0.823	0.354	0.488	-0.864	0.251	0.526	-0.881	0.088	0.455	-0.77	0.022	0.499	NaN	NaN	NaN	-0.945	0.789	0.152	-0.866	0.65	0.107	-0.845	0.464	0.164	-0.861	0.38	0.166	-0.896	0.253	0.121	-0.912	0.085	0.203
1134	5.67	-1.019	0.848	0.34	NaN	NaN	NaN	NaN	NaN	NaN	-0.897	0.61	0.544	-0.841	0.463	0.482	-0.823	0.353	0.488	-0.864	0.251	0.527	-0.881	0.088	0.455	-0.77	0.022	0.499	NaN	NaN	NaN	-0.945	0.789	0.153	-0.866	0.65	0.108	-0.845	0.464	0.165	-0.86	0.38	0.167	-0.896	0.253	0.121	-0.912	0.085	0.203
1135	5.675	-1.018	0.848	0.34	NaN	NaN	NaN	NaN	NaN	NaN	-0.895	0.611	0.545	-0.84	0.463	0.483	-0.824	0.353	0.488	-0.864	0.251	0.527	-0.881	0.088	0.455	-0.77	0.022	0.499	NaN	NaN	NaN	-0.944	0.79	0.153	-0.865	0.65	0.108	-0.845	0.464	0.165	-0.859	0.38	0.168	-0.896	0.253	0.122	-0.912	0.085	0.203
1136	5.68	-1.017	0.848	0.341	NaN	NaN	NaN	NaN	NaN	NaN	-0.894	0.612	0.546	-0.84	0.463	0.483	-0.825	0.353	0.488	-0.864	0.25	0.527	-0.881	0.088	0.455	-0.77	0.022	0.499	NaN	NaN	NaN	-0.943	0.79	0.154	-0.865	0.65	0.109	-0.845	0.465	0.166	-0.859	0.38	0.168	-0.896	0.253	0.122	-0.912	0.085	0.203
1137	5.685	-1.017	0.848	0.342	NaN	NaN	NaN	NaN	NaN	NaN	-0.893	0.612	0.546	-0.839	0.463	0.483	-0.826	0.353	0.488	-0.864	0.25	0.527	-0.881	0.088	0.455	-0.77	0.022	0.499	NaN	NaN	NaN	-0.943	0.79	0.154	-0.865	0.651	0.11	-0.845	0.465	0.166	-0.859	0.38	0.168	-0.896	0.253	0.123	-0.912	0.085	0.204
1138	5.69	-1.017	0.849	0.342	NaN	NaN	NaN	NaN	NaN	NaN	-0.893	0.613	0.547	-0.839	0.463	0.484	-0.827	0.354	0.488	-0.864	0.25	0.527	-0.881	0.088	0.455	-0.77	0.021	0.499	NaN	NaN	NaN	-0.942	0.791	0.155	-0.864	0.651	0.11	-0.845	0.465	0.167	-0.859	0.381	0.169	-0.896	0.254	0.123	-0.912	0.085	0.204
1139	5.695	-1.016	0.849	0.343	NaN	NaN	NaN	NaN	NaN	NaN	-0.892	0.613	0.547	-0.839	0.463	0.484	-0.828	0.354	0.488	-0.864	0.25	0.527	-0.881	0.088	0.455	-0.77	0.021	0.499	NaN	NaN	NaN	-0.941	0.791	0.155	-0.864	0.651	0.111	-0.844	0.465	0.167	-0.86	0.381	0.169	-0.897	0.255	0.123	-0.912	0.085	0.204
1140	5.7	-1.015	0.849	0.343	NaN	NaN	NaN	NaN	NaN	NaN	-0.891	0.613	0.548	-0.839	0.463	0.484	-0.828	0.354	0.488	-0.865	0.25	0.527	-0.881	0.088	0.455	-0.77	0.021	0.499	NaN	NaN	NaN	-0.941	0.791	0.156	-0.863	0.65	0.112	-0.844	0.464	0.168	-0.861	0.381	0.169	-0.897	0.256	0.123	-0.912	0.085	0.204
1141	5.705	-1.014	0.849	0.344	NaN	NaN	NaN	NaN	NaN	NaN	-0.89	0.613	0.548	-0.839	0.463	0.484	-0.829	0.354	0.488	-0.865	0.25	0.526	-0.881	0.088	0.455	-0.77	0.021	0.499	NaN	NaN	NaN	-0.94	0.791	0.157	-0.862	0.65	0.112	-0.843	0.465	0.168	-0.86	0.381	0.17	-0.896	0.256	0.124	-0.912	0.086	0.204
1142	5.71	-1.014	0.849	0.344	NaN	NaN	NaN	NaN	NaN	NaN	-0.89	0.613	0.549	-0.839	0.463	0.484	-0.829	0.354	0.488	-0.866	0.25	0.526	-0.881	0.088	0.455	-0.77	0.021	0.499	NaN	NaN	NaN	-0.939	0.792	0.157	-0.861	0.651	0.113	-0.843	0.465	0.169	-0.859	0.381	0.171	-0.896	0.256	0.124	-0.912	0.086	0.204
1143	5.715	-1.013	0.85	0.345	NaN	NaN	NaN	NaN	NaN	NaN	-0.889	0.613	0.549	-0.839	0.463	0.484	-0.829	0.354	0.488	-0.866	0.25	0.526	-0.881	0.088	0.455	-0.77	0.021	0.499	NaN	NaN	NaN	-0.939	0.792	0.158	-0.861	0.651	0.113	-0.842	0.465	0.17	-0.859	0.381	0.171	-0.896	0.256	0.124	-0.912	0.086	0.204
1144	5.72	-1.013	0.85	0.345	NaN	NaN	NaN	NaN	NaN	NaN	-0.889	0.613	0.55	-0.84	0.463	0.485	-0.829	0.353	0.488	-0.866	0.249	0.526	-0.881	0.088	0.455	-0.77	0.021	0.499	NaN	NaN	NaN	-0.938	0.792	0.158	-0.86	0.651	0.114	-0.842	0.465	0.17	-0.858	0.381	0.172	-0.896	0.256	0.124	-0.912	0.086	0.204
1145	5.725	-1.012	0.85	0.346	NaN	NaN	NaN	NaN	NaN	NaN	-0.889	0.613	0.55	-0.84	0.463	0.485	-0.829	0.353	0.488	-0.867	0.249	0.526	-0.881	0.088	0.455	-0.77	0.022	0.499	NaN	NaN	NaN	-0.937	0.792	0.159	-0.86	0.651	0.115	-0.841	0.464	0.171	-0.858	0.381	0.172	-0.895	0.256	0.125	-0.912	0.086	0.204
1146	5.73	-1.011	0.85	0.346	NaN	NaN	NaN	NaN	NaN	NaN	-0.889	0.613	0.55	-0.84	0.463	0.485	-0.828	0.353	0.488	-0.867	0.249	0.526	-0.881	0.088	0.455	-0.77	0.022	0.499	NaN	NaN	NaN	-0.937	0.792	0.16	-0.86	0.651	0.115	-0.841	0.464	0.172	-0.858	0.381	0.173	-0.895	0.256	0.125	-0.912	0.086	0.204
1147	5.735	-1.011	0.85	0.347	NaN	NaN	NaN	NaN	NaN	NaN	-0.889	0.613	0.551	-0.84	0.463	0.485	-0.829	0.353	0.488	-0.867	0.249	0.526	-0.881	0.088	0.455	-0.77	0.022	0.499	NaN	NaN	NaN	-0.937	0.793	0.16	-0.859	0.652	0.116	-0.841	0.464	0.172	-0.859	0.382	0.173	-0.894	0.256	0.125	-0.912	0.086	0.204
1148	5.74	-1.01	0.85	0.348	NaN	NaN	NaN	NaN	NaN	NaN	-0.889	0.613	0.551	-0.84	0.463	0.485	-0.829	0.353	0.489	-0.867	0.249	0.526	-0.881	0.088	0.455	-0.77	0.022	0.499	NaN	NaN	NaN	-0.936	0.793	0.161	-0.858	0.652	0.117	-0.84	0.465	0.172	-0.859	0.382	0.173	-0.894	0.255	0.125	-0.912	0.086	0.204
1149	5.745	-1.01	0.851	0.348	NaN	NaN	NaN	NaN	NaN	NaN	-0.889	0.613	0.552	-0.84	0.463	0.486	-0.829	0.353	0.489	-0.867	0.249	0.526	-0.881	0.088	0.455	-0.77	0.022	0.499	NaN	NaN	NaN	-0.935	0.793	0.162	-0.858	0.651	0.117	-0.84	0.465	0.173	-0.859	0.382	0.173	-0.894	0.255	0.126	-0.912	0.086	0.204
1150	5.75	-1.009	0.851	0.349	NaN	NaN	NaN	NaN	NaN	NaN	-0.889	0.613	0.552	-0.84	0.463	0.486	-0.829	0.353	0.49	-0.867	0.249	0.526	-0.881	0.088	0.455	-0.77	0.022	0.499	NaN	NaN	NaN	-0.935	0.792	0.163	-0.857	0.651	0.118	-0.84	0.465	0.173	-0.859	0.382	0.173	-0.894	0.256	0.126	-0.912	0.086	0.204
1151	5.755	-1.009	0.851	0.35	NaN	NaN	NaN	NaN	NaN	NaN	-0.889	0.613	0.553	-0.839	0.463	0.486	-0.829	0.353	0.49	-0.867	0.249	0.526	-0.881	0.088	0.455	-0.77	0.022	0.499	NaN	NaN	NaN	-0.935	0.793	0.163	-0.857	0.651	0.119	-0.84	0.465	0.174	-0.858	0.382	0.174	-0.894	0.256	0.126	-0.912	0.086	0.204
1152	5.76	-1.008	0.851	0.35	NaN	NaN	NaN	NaN	NaN	NaN	-0.889	0.613	0.553	-0.839	0.463	0.486	-0.829	0.353	0.49	-0.867	0.249	0.527	-0.881	0.088	0.455	-0.77	0.022	0.499	NaN	NaN	NaN	-0.935	0.793	0.164	-0.856	0.651	0.119	-0.839	0.465	0.174	-0.857	0.382	0.175	-0.894	0.256	0.126	-0.912	0.086	0.204
1153	5.765	-1.008	0.852	0.351	NaN	NaN	NaN	NaN	NaN	NaN	-0.889	0.613	0.553	-0.839	0.463	0.487	-0.829	0.353	0.49	-0.867	0.249	0.527	-0.881	0.088	0.456	-0.77	0.022	0.499	NaN	NaN	NaN	-0.934	0.793	0.164	-0.856	0.651	0.12	-0.839	0.465	0.175	-0.857	0.382	0.175	-0.894	0.256	0.126	-0.912	0.086	0.204
1154	5.77	-1.008	0.852	0.352	NaN	NaN	NaN	NaN	NaN	NaN	-0.889	0.613	0.554	-0.839	0.463	0.487	-0.83	0.353	0.491	-0.867	0.249	0.527	-0.881	0.088	0.456	-0.77	0.022	0.499	NaN	NaN	NaN	-0.934	0.793	0.165	-0.856	0.651	0.121	-0.839	0.465	0.175	-0.858	0.383	0.175	-0.894	0.256	0.127	-0.912	0.086	0.204
1155	5.775	-1.007	0.852	0.352	NaN	NaN	NaN	NaN	NaN	NaN	-0.889	0.613	0.554	-0.839	0.463	0.487	-0.83	0.353	0.491	-0.866	0.248	0.527	-0.881	0.088	0.456	-0.77	0.022	0.499	NaN	NaN	NaN	-0.934	0.793	0.166	-0.855	0.651	0.121	-0.838	0.465	0.175	-0.859	0.383	0.175	-0.894	0.257	0.127	-0.912	0.086	0.204
1156	5.78	-1.007	0.852	0.353	NaN	NaN	NaN	NaN	NaN	NaN	-0.889	0.613	0.555	-0.84	0.464	0.488	-0.83	0.353	0.491	-0.866	0.248	0.528	-0.881	0.088	0.456	-0.77	0.022	0.499	NaN	NaN	NaN	-0.933	0.793	0.166	-0.855	0.651	0.121	-0.838	0.465	0.176	-0.858	0.383	0.175	-0.894	0.257	0.127	-0.912	0.086	0.204
1157	5.785	-1.007	0.852	0.353	NaN	NaN	NaN	NaN	NaN	NaN	-0.889	0.613	0.556	-0.84	0.463	0.488	-0.83	0.353	0.491	-0.866	0.248	0.528	-0.882	0.088	0.456	-0.77	0.022	0.499	NaN	NaN	NaN	-0.933	0.793	0.167	-0.855	0.651	0.122	-0.837	0.465	0.176	-0.858	0.383	0.176	-0.894	0.257	0.127	-0.912	0.086	0.204
1158	5.79	-1.006	0.852	0.354	NaN	NaN	NaN	NaN	NaN	NaN	-0.888	0.613	0.556	-0.84	0.463	0.488	-0.83	0.353	0.491	-0.865	0.247	0.529	-0.882	0.088	0.456	-0.77	0.022	0.499	NaN	NaN	NaN	-0.933	0.793	0.168	-0.855	0.651	0.123	-0.837	0.465	0.177	-0.858	0.383	0.176	-0.893	0.257	0.128	-0.912	0.086	0.204
1159	5.795	-1.005	0.852	0.355	NaN	NaN	NaN	NaN	NaN	NaN	-0.888	0.613	0.557	-0.84	0.463	0.489	-0.83	0.353	0.491	-0.865	0.247	0.529	-0.882	0.088	0.456	-0.77	0.022	0.499	NaN	NaN	NaN	-0.933	0.793	0.168	-0.855	0.651	0.123	-0.837	0.465	0.177	-0.858	0.383	0.176	-0.893	0.257	0.128	-0.912	0.087	0.204
1160	5.8	-1.005	0.852	0.355	NaN	NaN	NaN	NaN	NaN	NaN	-0.888	0.613	0.557	-0.84	0.463	0.489	-0.83	0.353	0.492	-0.865	0.246	0.53	-0.882	0.088	0.456	-0.77	0.022	0.499	NaN	NaN	NaN	-0.932	0.793	0.169	-0.855	0.651	0.124	-0.837	0.465	0.178	-0.858	0.383	0.177	-0.893	0.257	0.128	-0.912	0.087	0.204
1161	5.805	-1.005	0.853	0.356	NaN	NaN	NaN	NaN	NaN	NaN	-0.888	0.613	0.558	-0.841	0.463	0.489	-0.83	0.353	0.492	-0.865	0.246	0.53	-0.882	0.088	0.456	-0.77	0.022	0.499	NaN	NaN	NaN	-0.932	0.793	0.169	-0.855	0.651	0.124	-0.837	0.465	0.178	-0.857	0.383	0.177	-0.893	0.257	0.128	-0.912	0.087	0.204
1162	5.81	-1.005	0.853	0.356	NaN	NaN	NaN	NaN	NaN	NaN	-0.888	0.613	0.558	-0.841	0.463	0.489	-0.831	0.353	0.492	-0.865	0.246	0.53	-0.882	0.088	0.456	-0.77	0.022	0.499	NaN	NaN	NaN	-0.931	0.792	0.17	-0.855	0.652	0.125	-0.837	0.465	0.178	-0.857	0.383	0.177	-0.893	0.258	0.129	-0.912	0.087	0.204
1163	5.815	-1.004	0.853	0.357	NaN	NaN	NaN	NaN	NaN	NaN	-0.888	0.613	0.559	-0.841	0.463	0.49	-0.831	0.353	0.492	-0.865	0.246	0.53	-0.882	0.088	0.456	-0.77	0.022	0.499	NaN	NaN	NaN	-0.931	0.792	0.171	-0.854	0.651	0.125	-0.837	0.465	0.178	-0.856	0.383	0.178	-0.893	0.258	0.129	-0.912	0.087	0.204
1164	5.82	-1.004	0.853	0.358	NaN	NaN	NaN	NaN	NaN	NaN	-0.888	0.613	0.559	-0.842	0.463	0.49	-0.831	0.353	0.492	-0.865	0.246	0.531	-0.882	0.088	0.456	-0.77	0.022	0.499	NaN	NaN	NaN	-0.931	0.793	0.171	-0.854	0.651	0.126	-0.837	0.465	0.178	-0.857	0.383	0.178	-0.893	0.258	0.129	-0.912	0.087	0.204
1165	5.825	-1.004	0.853	0.358	NaN	NaN	NaN	NaN	NaN	NaN	-0.888	0.613	0.56	-0.842	0.463	0.491	-0.831	0.353	0.493	-0.865	0.246	0.531	-0.882	0.088	0.456	-0.77	0.022	0.499	NaN	NaN	NaN	-0.931	0.793	0.171	-0.854	0.651	0.126	-0.837	0.465	0.179	-0.857	0.383	0.178	-0.893	0.258	0.129	-0.912	0.087	0.204
1166	5.83	-1.004	0.853	0.359	NaN	NaN	NaN	NaN	NaN	NaN	-0.888	0.613	0.56	-0.842	0.463	0.491	-0.831	0.353	0.493	-0.865	0.246	0.531	-0.882	0.088	0.456	-0.77	0.022	0.499	NaN	NaN	NaN	-0.931	0.793	0.172	-0.854	0.651	0.127	-0.837	0.466	0.179	-0.856	0.383	0.179	-0.893	0.259	0.129	-0.912	0.087	0.204
1167	5.835	-1.003	0.853	0.36	NaN	NaN	NaN	NaN	NaN	NaN	-0.887	0.613	0.561	-0.843	0.463	0.491	-0.831	0.353	0.493	-0.865	0.246	0.531	-0.882	0.088	0.456	-0.77	0.022	0.499	NaN	NaN	NaN	-0.93	0.792	0.173	-0.854	0.651	0.127	-0.837	0.466	0.18	-0.856	0.383	0.179	-0.894	0.26	0.129	-0.912	0.087	0.204
1168	5.84	-1.003	0.853	0.36	NaN	NaN	NaN	NaN	NaN	NaN	-0.887	0.613	0.561	-0.842	0.463	0.492	-0.831	0.353	0.494	-0.866	0.246	0.531	-0.882	0.088	0.456	-0.77	0.022	0.499	NaN	NaN	NaN	-0.93	0.792	0.173	-0.854	0.651	0.128	-0.837	0.466	0.18	-0.856	0.383	0.179	-0.894	0.26	0.13	-0.912	0.087	0.205
1169	5.845	-1.003	0.853	0.361	NaN	NaN	NaN	NaN	NaN	NaN	-0.887	0.613	0.562	-0.842	0.464	0.492	-0.832	0.353	0.494	-0.866	0.246	0.531	-0.882	0.088	0.456	-0.77	0.022	0.499	NaN	NaN	NaN	-0.93	0.792	0.174	-0.854	0.651	0.128	-0.837	0.466	0.181	-0.856	0.383	0.179	-0.894	0.26	0.13	-0.912	0.087	0.205
1170	5.85	-1.003	0.854	0.361	NaN	NaN	NaN	NaN	NaN	NaN	-0.887	0.613	0.562	-0.842	0.464	0.492	-0.832	0.353	0.494	-0.866	0.246	0.532	-0.883	0.088	0.456	-0.77	0.022	0.499	NaN	NaN	NaN	-0.93	0.792	0.174	-0.854	0.651	0.128	-0.837	0.466	0.181	-0.856	0.384	0.179	-0.894	0.26	0.13	-0.912	0.087	0.205
1171	5.855	-1.003	0.854	0.362	NaN	NaN	NaN	NaN	NaN	NaN	-0.887	0.613	0.562	-0.842	0.463	0.493	-0.832	0.353	0.494	-0.867	0.246	0.532	-0.883	0.088	0.456	-0.77	0.022	0.499	NaN	NaN	NaN	-0.93	0.793	0.175	-0.854	0.651	0.129	-0.837	0.466	0.181	-0.856	0.384	0.179	-0.894	0.26	0.13	-0.912	0.087	0.205
1172	5.86	-1.002	0.854	0.362	NaN	NaN	NaN	NaN	NaN	NaN	-0.887	0.613	0.563	-0.842	0.463	0.493	-0.833	0.353	0.495	-0.867	0.246	0.532	-0.883	0.088	0.456	-0.77	0.022	0.499	NaN	NaN	NaN	-0.93	0.793	0.175	-0.854	0.651	0.129	-0.837	0.466	0.182	-0.856	0.384	0.18	-0.895	0.26	0.13	-0.912	0.087	0.205
1173	5.865	-1.002	0.854	0.363	NaN	NaN	NaN	NaN	NaN	NaN	-0.887	0.613	0.563	-0.842	0.463	0.493	-0.833	0.353	0.495	-0.867	0.246	0.532	-0.883	0.088	0.456	-0.77	0.022	0.499	NaN	NaN	NaN	-0.93	0.793	0.176	-0.854	0.651	0.13	-0.837	0.465	0.182	-0.856	0.384	0.18	-0.895	0.26	0.13	-0.912	0.087	0.205
1174	5.87	-1.002	0.854	0.363	NaN	NaN	NaN	NaN	NaN	NaN	-0.888	0.613	0.563	-0.842	0.463	0.494	-0.833	0.353	0.495	-0.867	0.246	0.532	-0.883	0.088	0.456	-0.77	0.022	0.499	NaN	NaN	NaN	-0.93	0.793	0.176	-0.855	0.652	0.13	-0.837	0.465	0.182	-0.856	0.384	0.18	-0.895	0.26	0.13	-0.912	0.087	0.205
1175	5.875	-1.002	0.854	0.364	NaN	NaN	NaN	NaN	NaN	NaN	-0.888	0.613	0.564	-0.842	0.463	0.494	-0.833	0.353	0.496	-0.867	0.246	0.532	-0.883	0.088	0.456	-0.77	0.022	0.499	NaN	NaN	NaN	-0.929	0.793	0.177	-0.855	0.652	0.131	-0.837	0.465	0.182	-0.857	0.384	0.18	-0.895	0.261	0.13	-0.912	0.087	0.205
1176	5.88	-1.001	0.854	0.364	NaN	NaN	NaN	NaN	NaN	NaN	-0.888	0.613	0.564	-0.841	0.463	0.495	-0.833	0.353	0.496	-0.867	0.246	0.532	-0.883	0.088	0.456	-0.77	0.022	0.499	NaN	NaN	NaN	-0.929	0.793	0.177	-0.855	0.652	0.131	-0.837	0.465	0.183	-0.857	0.384	0.18	-0.895	0.261	0.13	-0.912	0.087	0.205
1177	5.885	-1.001	0.854	0.365	NaN	NaN	NaN	NaN	NaN	NaN	-0.888	0.613	0.565	-0.841	0.463	0.495	-0.833	0.353	0.496	-0.867	0.246	0.532	-0.883	0.088	0.456	-0.77	0.022	0.499	NaN	NaN	NaN	-0.929	0.793	0.178	-0.855	0.652	0.131	-0.837	0.465	0.183	-0.857	0.384	0.181	-0.895	0.261	0.131	-0.912	0.087	0.205
1178	5.89	-1.001	0.854	0.365	NaN	NaN	NaN	NaN	NaN	NaN	-0.887	0.613	0.565	-0.841	0.463	0.495	-0.833	0.353	0.496	-0.867	0.246	0.532	-0.883	0.088	0.456	-0.77	0.022	0.499	NaN	NaN	NaN	-0.929	0.794	0.178	-0.855	0.652	0.131	-0.837	0.465	0.183	-0.857	0.384	0.181	-0.895	0.261	0.131	-0.912	0.087	0.205
1179	5.895	-1.001	0.854	0.365	NaN	NaN	NaN	NaN	NaN	NaN	-0.887	0.612	0.565	-0.841	0.463	0.496	-0.833	0.353	0.496	-0.867	0.246	0.532	-0.883	0.088	0.456	-0.77	0.022	0.499	NaN	NaN	NaN	-0.929	0.794	0.179	-0.855	0.652	0.132	-0.837	0.465	0.183	-0.857	0.384	0.181	-0.895	0.261	0.131	-0.912	0.087	0.205
1180	5.9	-1	0.854	0.366	NaN	NaN	NaN	NaN	NaN	NaN	-0.887	0.612	0.565	-0.841	0.463	0.496	-0.833	0.353	0.496	-0.867	0.246	0.532	-0.883	0.088	0.456	-0.77	0.022	0.499	NaN	NaN	NaN	-0.929	0.794	0.179	-0.855	0.652	0.132	-0.837	0.465	0.183	-0.857	0.384	0.181	-0.895	0.261	0.131	-0.912	0.087	0.205
1181	5.905	-1	0.854	0.367	NaN	NaN	NaN	NaN	NaN	NaN	-0.887	0.612	0.566	-0.841	0.463	0.496	-0.833	0.353	0.496	-0.867	0.246	0.532	-0.883	0.088	0.456	-0.77	0.021	0.499	NaN	NaN	NaN	-0.928	0.793	0.18	-0.854	0.651	0.132	-0.837	0.466	0.184	-0.857	0.384	0.182	-0.895	0.261	0.131	-0.912	0.087	0.205
1182	5.91	-1	0.854	0.367	NaN	NaN	NaN	NaN	NaN	NaN	-0.887	0.612	0.566	-0.841	0.463	0.496	-0.833	0.353	0.497	-0.867	0.246	0.532	-0.882	0.088	0.456	-0.77	0.021	0.499	NaN	NaN	NaN	-0.928	0.793	0.18	-0.854	0.652	0.133	-0.837	0.466	0.184	-0.857	0.384	0.182	-0.895	0.261	0.131	-0.912	0.087	0.205
1183	5.915	-1	0.855	0.367	NaN	NaN	NaN	NaN	NaN	NaN	-0.887	0.611	0.566	-0.841	0.463	0.496	-0.832	0.353	0.497	-0.867	0.246	0.532	-0.882	0.088	0.456	-0.77	0.021	0.499	NaN	NaN	NaN	-0.928	0.793	0.18	-0.855	0.652	0.133	-0.837	0.466	0.184	-0.857	0.384	0.182	-0.895	0.261	0.131	-0.912	0.087	0.205
1184	5.92	-1	0.855	0.368	NaN	NaN	NaN	NaN	NaN	NaN	-0.886	0.611	0.567	-0.841	0.463	0.497	-0.832	0.353	0.497	-0.867	0.246	0.532	-0.882	0.088	0.456	-0.77	0.021	0.499	NaN	NaN	NaN	-0.928	0.794	0.181	-0.855	0.652	0.134	-0.837	0.466	0.184	-0.857	0.384	0.182	-0.895	0.261	0.131	-0.912	0.087	0.205
1185	5.925	-0.999	0.855	0.368	NaN	NaN	NaN	NaN	NaN	NaN	-0.886	0.611	0.567	-0.841	0.463	0.497	-0.832	0.352	0.497	-0.867	0.246	0.532	-0.882	0.088	0.456	-0.769	0.021	0.499	NaN	NaN	NaN	-0.928	0.795	0.181	-0.854	0.652	0.134	-0.837	0.466	0.184	-0.857	0.384	0.183	-0.895	0.261	0.132	-0.912	0.087	0.205
1186	5.93	-0.999	0.855	0.368	NaN	NaN	NaN	NaN	NaN	NaN	-0.886	0.611	0.568	-0.84	0.463	0.497	-0.831	0.352	0.497	-0.867	0.246	0.533	-0.882	0.088	0.456	-0.769	0.02	0.499	NaN	NaN	NaN	-0.928	0.795	0.182	-0.854	0.652	0.134	-0.837	0.466	0.184	-0.857	0.384	0.183	-0.895	0.261	0.132	-0.912	0.087	0.205
1187	5.935	-0.998	0.855	0.369	NaN	NaN	NaN	NaN	NaN	NaN	-0.886	0.612	0.568	-0.84	0.462	0.497	-0.831	0.352	0.497	-0.866	0.246	0.533	-0.882	0.088	0.456	-0.769	0.02	0.499	NaN	NaN	NaN	-0.927	0.795	0.182	-0.855	0.652	0.135	-0.837	0.466	0.185	-0.857	0.385	0.183	-0.895	0.261	0.132	-0.912	0.087	0.205
1188	5.94	-0.998	0.855	0.369	NaN	NaN	NaN	NaN	NaN	NaN	-0.886	0.612	0.569	-0.84	0.462	0.497	-0.831	0.352	0.497	-0.866	0.246	0.533	-0.882	0.087	0.456	-0.769	0.02	0.499	NaN	NaN	NaN	-0.926	0.794	0.183	-0.854	0.652	0.135	-0.837	0.466	0.185	-0.857	0.385	0.183	-0.895	0.26	0.132	-0.912	0.087	0.205
1189	5.945	-0.998	0.855	0.37	NaN	NaN	NaN	NaN	NaN	NaN	-0.886	0.612	0.569	-0.84	0.462	0.497	-0.83	0.352	0.497	-0.866	0.246	0.533	-0.882	0.087	0.456	-0.769	0.02	0.499	NaN	NaN	NaN	-0.926	0.794	0.183	-0.854	0.652	0.136	-0.838	0.466	0.186	-0.857	0.385	0.183	-0.895	0.26	0.132	-0.912	0.087	0.205
1190	5.95	-0.998	0.856	0.37	NaN	NaN	NaN	NaN	NaN	NaN	-0.885	0.612	0.569	-0.84	0.462	0.498	-0.83	0.351	0.497	-0.866	0.246	0.533	-0.882	0.087	0.456	-0.769	0.02	0.499	NaN	NaN	NaN	-0.926	0.794	0.183	-0.854	0.652	0.136	-0.838	0.466	0.186	-0.857	0.385	0.184	-0.895	0.261	0.132	-0.912	0.087	0.205
1191	5.955	-0.998	0.856	0.37	NaN	NaN	NaN	NaN	NaN	NaN	-0.885	0.612	0.569	-0.84	0.462	0.498	-0.83	0.351	0.497	-0.866	0.246	0.533	-0.882	0.087	0.456	-0.769	0.02	0.499	NaN	NaN	NaN	-0.926	0.795	0.183	-0.854	0.652	0.136	-0.838	0.466	0.186	-0.857	0.385	0.184	-0.895	0.261	0.132	-0.912	0.087	0.205
1192	5.96	-0.998	0.856	0.371	NaN	NaN	NaN	NaN	NaN	NaN	-0.884	0.612	0.57	-0.84	0.462	0.498	-0.83	0.351	0.498	-0.866	0.245	0.533	-0.881	0.087	0.457	-0.769	0.02	0.499	NaN	NaN	NaN	-0.926	0.795	0.184	-0.854	0.652	0.137	-0.838	0.466	0.186	-0.857	0.385	0.184	-0.895	0.261	0.132	-0.912	0.087	0.205
1193	5.965	-0.998	0.856	0.371	NaN	NaN	NaN	NaN	NaN	NaN	-0.884	0.612	0.57	-0.84	0.463	0.498	-0.83	0.351	0.498	-0.866	0.245	0.533	-0.882	0.087	0.457	-0.769	0.02	0.499	NaN	NaN	NaN	-0.926	0.795	0.184	-0.854	0.653	0.137	-0.838	0.466	0.187	-0.857	0.385	0.184	-0.895	0.261	0.133	-0.912	0.087	0.205
1194	5.97	-0.997	0.856	0.372	NaN	NaN	NaN	NaN	NaN	NaN	-0.883	0.612	0.571	-0.84	0.463	0.499	-0.831	0.351	0.498	-0.866	0.246	0.534	-0.882	0.087	0.457	-0.769	0.02	0.499	NaN	NaN	NaN	-0.925	0.795	0.185	-0.854	0.653	0.137	-0.838	0.466	0.187	-0.857	0.385	0.184	-0.895	0.261	0.133	-0.912	0.087	0.205
1195	5.975	-0.997	0.856	0.372	NaN	NaN	NaN	NaN	NaN	NaN	-0.883	0.612	0.571	-0.839	0.463	0.499	-0.831	0.351	0.498	-0.866	0.246	0.534	-0.882	0.087	0.457	-0.769	0.02	0.499	NaN	NaN	NaN	-0.925	0.795	0.185	-0.854	0.653	0.138	-0.838	0.466	0.187	-0.857	0.385	0.184	-0.896	0.262	0.133	-0.912	0.087	0.205
1196	5.98	-0.997	0.856	0.373	NaN	NaN	NaN	NaN	NaN	NaN	-0.883	0.612	0.571	-0.839	0.463	0.499	-0.831	0.351	0.499	-0.866	0.246	0.534	-0.882	0.087	0.457	-0.769	0.02	0.499	NaN	NaN	NaN	-0.925	0.795	0.186	-0.853	0.653	0.138	-0.838	0.466	0.187	-0.857	0.385	0.184	-0.896	0.262	0.134	-0.912	0.087	0.205
1197	5.985	-0.997	0.856	0.373	NaN	NaN	NaN	NaN	NaN	NaN	-0.883	0.612	0.571	-0.84	0.463	0.499	-0.831	0.351	0.499	-0.867	0.246	0.534	-0.882	0.087	0.457	-0.769	0.02	0.499	NaN	NaN	NaN	-0.924	0.795	0.186	-0.853	0.652	0.138	-0.837	0.466	0.188	-0.857	0.385	0.185	-0.896	0.263	0.134	-0.912	0.087	0.205
1198	5.99	-0.997	0.857	0.373	NaN	NaN	NaN	NaN	NaN	NaN	-0.883	0.612	0.572	-0.84	0.463	0.5	-0.831	0.351	0.499	-0.867	0.246	0.534	-0.882	0.087	0.457	-0.768	0.019	0.498	NaN	NaN	NaN	-0.924	0.795	0.186	-0.852	0.652	0.139	-0.837	0.466	0.188	-0.857	0.385	0.185	-0.896	0.263	0.134	-0.912	0.087	0.205
1199	5.995	-0.997	0.857	0.373	NaN	NaN	NaN	NaN	NaN	NaN	-0.883	0.612	0.572	-0.84	0.463	0.5	-0.831	0.351	0.499	-0.867	0.246	0.535	-0.881	0.087	0.457	-0.768	0.019	0.498	NaN	NaN	NaN	-0.924	0.795	0.187	-0.852	0.652	0.139	-0.837	0.466	0.188	-0.856	0.385	0.186	-0.896	0.263	0.134	-0.912	0.087	0.205
1200	6	-0.996	0.857	0.374	NaN	NaN	NaN	NaN	NaN	NaN	-0.883	0.612	0.573	-0.84	0.463	0.501	-0.832	0.351	0.499	-0.867	0.246	0.535	-0.881	0.087	0.457	-0.768	0.019	0.498	NaN	NaN	NaN	-0.924	0.796	0.187	-0.852	0.653	0.14	-0.837	0.466	0.188	-0.855	0.385	0.186	-0.896	0.263	0.134	-0.912	0.087	0.205
1201	6.005	-0.996	0.857	0.374	NaN	NaN	NaN	NaN	NaN	NaN	-0.882	0.612	0.573	-0.84	0.463	0.501	-0.832	0.351	0.5	-0.867	0.246	0.535	-0.881	0.087	0.457	-0.768	0.019	0.498	NaN	NaN	NaN	-0.923	0.796	0.187	-0.852	0.653	0.14	-0.837	0.466	0.189	-0.855	0.385	0.186	-0.897	0.263	0.134	-0.912	0.087	0.205
1202	6.01	-0.996	0.857	0.375	NaN	NaN	NaN	NaN	NaN	NaN	-0.882	0.612	0.574	-0.84	0.463	0.501	-0.832	0.351	0.5	-0.867	0.246	0.535	-0.881	0.087	0.457	-0.768	0.019	0.498	NaN	NaN	NaN	-0.923	0.796	0.188	-0.852	0.653	0.14	-0.837	0.466	0.189	-0.855	0.385	0.187	-0.897	0.263	0.134	-0.912	0.087	0.205
1203	6.015	-0.996	0.857	0.375	NaN	NaN	NaN	NaN	NaN	NaN	-0.882	0.612	0.574	-0.84	0.463	0.501	-0.832	0.351	0.5	-0.867	0.246	0.535	-0.881	0.087	0.457	-0.768	0.019	0.498	NaN	NaN	NaN	-0.923	0.796	0.188	-0.852	0.653	0.141	-0.837	0.466	0.189	-0.855	0.385	0.187	-0.896	0.263	0.134	-0.912	0.087	0.205
1204	6.02	-0.995	0.857	0.375	NaN	NaN	NaN	NaN	NaN	NaN	-0.883	0.612	0.574	-0.84	0.462	0.502	-0.832	0.351	0.5	-0.867	0.246	0.536	-0.881	0.087	0.457	-0.768	0.019	0.498	NaN	NaN	NaN	-0.922	0.796	0.189	-0.852	0.653	0.141	-0.837	0.467	0.189	-0.856	0.385	0.187	-0.896	0.263	0.135	-0.912	0.087	0.205
1205	6.025	-0.996	0.858	0.376	NaN	NaN	NaN	NaN	NaN	NaN	-0.883	0.612	0.575	-0.84	0.462	0.502	-0.832	0.351	0.501	-0.867	0.246	0.536	-0.881	0.087	0.457	-0.768	0.019	0.498	NaN	NaN	NaN	-0.922	0.796	0.189	-0.851	0.653	0.141	-0.837	0.467	0.19	-0.857	0.385	0.187	-0.896	0.263	0.135	-0.912	0.087	0.205
1206	6.03	-0.996	0.858	0.376	NaN	NaN	NaN	NaN	NaN	NaN	-0.883	0.612	0.575	-0.84	0.462	0.502	-0.831	0.351	0.501	-0.867	0.246	0.536	-0.881	0.087	0.457	-0.768	0.019	0.498	NaN	NaN	NaN	-0.922	0.796	0.189	-0.851	0.653	0.142	-0.837	0.467	0.19	-0.857	0.385	0.187	-0.896	0.263	0.135	-0.912	0.087	0.205
1207	6.035	-0.996	0.858	0.376	NaN	NaN	NaN	NaN	NaN	NaN	-0.884	0.612	0.575	-0.84	0.462	0.502	-0.831	0.351	0.501	-0.867	0.245	0.536	-0.881	0.087	0.457	-0.768	0.019	0.498	NaN	NaN	NaN	-0.922	0.797	0.19	-0.851	0.653	0.142	-0.836	0.467	0.19	-0.857	0.385	0.187	-0.896	0.263	0.135	-0.912	0.087	0.205
1208	6.04	-0.995	0.858	0.376	NaN	NaN	NaN	NaN	NaN	NaN	-0.884	0.611	0.575	-0.84	0.462	0.502	-0.831	0.351	0.501	-0.866	0.245	0.536	-0.881	0.087	0.457	-0.768	0.019	0.498	NaN	NaN	NaN	-0.921	0.797	0.19	-0.85	0.654	0.143	-0.836	0.467	0.19	-0.857	0.385	0.188	-0.896	0.263	0.135	-0.912	0.087	0.205
1209	6.045	-0.995	0.858	0.377	NaN	NaN	NaN	NaN	NaN	NaN	-0.884	0.611	0.576	-0.84	0.462	0.503	-0.831	0.351	0.501	-0.866	0.245	0.536	-0.881	0.087	0.457	-0.768	0.019	0.498	NaN	NaN	NaN	-0.921	0.797	0.19	-0.851	0.654	0.143	-0.836	0.467	0.191	-0.857	0.385	0.188	-0.896	0.263	0.135	-0.912	0.087	0.205
1210	6.05	-0.995	0.858	0.377	NaN	NaN	NaN	NaN	NaN	NaN	-0.885	0.611	0.576	-0.84	0.461	0.503	-0.831	0.351	0.501	-0.866	0.245	0.536	-0.881	0.087	0.457	-0.768	0.019	0.498	NaN	NaN	NaN	-0.92	0.797	0.19	-0.851	0.654	0.143	-0.836	0.467	0.191	-0.858	0.385	0.188	-0.897	0.263	0.136	-0.912	0.087	0.205
1211	6.055	-0.994	0.858	0.378	NaN	NaN	NaN	NaN	NaN	NaN	-0.885	0.611	0.576	-0.84	0.461	0.503	-0.831	0.351	0.502	-0.866	0.245	0.537	-0.881	0.087	0.457	-0.768	0.019	0.498	NaN	NaN	NaN	-0.92	0.797	0.191	-0.85	0.654	0.143	-0.836	0.467	0.192	-0.858	0.386	0.189	-0.897	0.264	0.136	-0.912	0.087	0.205
1212	6.06	-0.994	0.858	0.378	NaN	NaN	NaN	NaN	NaN	NaN	-0.886	0.61	0.576	-0.84	0.461	0.503	-0.831	0.351	0.502	-0.866	0.245	0.537	-0.881	0.087	0.457	-0.768	0.019	0.498	NaN	NaN	NaN	-0.919	0.797	0.191	-0.85	0.654	0.144	-0.836	0.467	0.192	-0.858	0.386	0.189	-0.897	0.264	0.136	-0.912	0.087	0.205
1213	6.065	-0.994	0.858	0.378	NaN	NaN	NaN	NaN	NaN	NaN	-0.886	0.61	0.576	-0.84	0.461	0.503	-0.831	0.351	0.502	-0.866	0.244	0.537	-0.881	0.087	0.457	-0.768	0.019	0.498	NaN	NaN	NaN	-0.919	0.797	0.192	-0.85	0.654	0.144	-0.837	0.467	0.192	-0.858	0.386	0.189	-0.897	0.264	0.136	-0.912	0.087	0.205
1214	6.07	-0.994	0.859	0.379	NaN	NaN	NaN	NaN	NaN	NaN	-0.886	0.61	0.576	-0.841	0.461	0.503	-0.831	0.351	0.502	-0.866	0.244	0.537	-0.881	0.087	0.457	-0.768	0.019	0.498	NaN	NaN	NaN	-0.919	0.798	0.192	-0.849	0.654	0.144	-0.837	0.467	0.193	-0.858	0.386	0.189	-0.897	0.264	0.136	-0.912	0.087	0.205
1215	6.075	-0.994	0.859	0.379	NaN	NaN	NaN	NaN	NaN	NaN	-0.886	0.61	0.576	-0.841	0.461	0.503	-0.831	0.351	0.502	-0.866	0.244	0.537	-0.881	0.087	0.457	-0.768	0.019	0.498	NaN	NaN	NaN	-0.919	0.798	0.192	-0.849	0.654	0.145	-0.837	0.467	0.193	-0.858	0.386	0.19	-0.897	0.264	0.136	-0.912	0.087	0.205
1216	6.08	-0.994	0.859	0.379	NaN	NaN	NaN	NaN	NaN	NaN	-0.886	0.609	0.577	-0.841	0.461	0.504	-0.831	0.351	0.502	-0.866	0.244	0.537	-0.881	0.087	0.457	-0.768	0.019	0.498	NaN	NaN	NaN	-0.919	0.798	0.193	-0.849	0.654	0.145	-0.837	0.467	0.193	-0.858	0.386	0.19	-0.897	0.264	0.136	-0.912	0.087	0.205
1217	6.085	-0.994	0.859	0.379	NaN	NaN	NaN	NaN	NaN	NaN	-0.887	0.609	0.577	-0.841	0.461	0.504	-0.831	0.351	0.502	-0.866	0.244	0.537	-0.881	0.087	0.457	-0.768	0.019	0.498	NaN	NaN	NaN	-0.919	0.798	0.193	-0.849	0.654	0.145	-0.837	0.467	0.193	-0.858	0.386	0.19	-0.897	0.264	0.136	-0.912	0.087	0.205
1218	6.09	-0.994	0.859	0.38	NaN	NaN	NaN	NaN	NaN	NaN	-0.888	0.609	0.577	-0.841	0.461	0.504	-0.83	0.351	0.503	-0.866	0.244	0.537	-0.881	0.087	0.457	-0.768	0.019	0.498	NaN	NaN	NaN	-0.918	0.798	0.193	-0.849	0.655	0.146	-0.837	0.467	0.194	-0.858	0.386	0.19	-0.897	0.264	0.136	-0.912	0.087	0.205
1219	6.095	-0.993	0.859	0.38	NaN	NaN	NaN	NaN	NaN	NaN	-0.888	0.609	0.577	-0.841	0.461	0.504	-0.83	0.351	0.503	-0.866	0.244	0.537	-0.881	0.087	0.457	-0.768	0.019	0.498	NaN	NaN	NaN	-0.918	0.798	0.193	-0.849	0.655	0.146	-0.837	0.467	0.194	-0.858	0.386	0.19	-0.897	0.264	0.136	-0.912	0.087	0.205
1220	6.1	-0.993	0.859	0.381	NaN	NaN	NaN	NaN	NaN	NaN	-0.888	0.609	0.578	-0.841	0.461	0.504	-0.83	0.351	0.503	-0.866	0.244	0.537	-0.881	0.087	0.457	-0.768	0.019	0.498	NaN	NaN	NaN	-0.918	0.798	0.194	-0.848	0.655	0.146	-0.837	0.467	0.194	-0.858	0.386	0.19	-0.897	0.264	0.136	-0.912	0.087	0.205
1221	6.105	-0.993	0.859	0.381	NaN	NaN	NaN	NaN	NaN	NaN	-0.888	0.608	0.578	-0.841	0.461	0.504	-0.83	0.351	0.503	-0.866	0.244	0.537	-0.881	0.087	0.457	-0.768	0.019	0.498	NaN	NaN	NaN	-0.917	0.798	0.194	-0.848	0.655	0.147	-0.837	0.467	0.194	-0.858	0.386	0.19	-0.897	0.264	0.136	-0.912	0.087	0.205
1222	6.11	-0.993	0.859	0.381	NaN	NaN	NaN	NaN	NaN	NaN	-0.888	0.608	0.578	-0.841	0.461	0.504	-0.83	0.35	0.503	-0.866	0.244	0.537	-0.881	0.087	0.457	-0.768	0.019	0.498	NaN	NaN	NaN	-0.917	0.798	0.194	-0.848	0.655	0.147	-0.837	0.467	0.194	-0.858	0.386	0.19	-0.897	0.264	0.136	-0.912	0.087	0.205
1223	6.115	-0.993	0.859	0.382	NaN	NaN	NaN	NaN	NaN	NaN	-0.888	0.608	0.578	-0.841	0.461	0.504	-0.83	0.35	0.503	-0.866	0.244	0.537	-0.881	0.087	0.457	-0.768	0.019	0.498	NaN	NaN	NaN	-0.917	0.799	0.195	-0.848	0.655	0.147	-0.837	0.467	0.194	-0.858	0.386	0.19	-0.896	0.264	0.136	-0.912	0.087	0.205
1224	6.12	-0.993	0.859	0.382	NaN	NaN	NaN	NaN	NaN	NaN	-0.888	0.608	0.578	-0.841	0.461	0.505	-0.83	0.35	0.504	-0.866	0.243	0.537	-0.881	0.087	0.457	-0.768	0.019	0.498	NaN	NaN	NaN	-0.917	0.799	0.195	-0.847	0.655	0.147	-0.837	0.467	0.194	-0.858	0.386	0.19	-0.896	0.264	0.137	-0.912	0.087	0.205
1225	6.125	-0.993	0.859	0.382	NaN	NaN	NaN	NaN	NaN	NaN	-0.888	0.608	0.579	-0.84	0.461	0.505	-0.829	0.35	0.504	-0.866	0.243	0.538	-0.881	0.087	0.457	-0.768	0.019	0.498	NaN	NaN	NaN	-0.917	0.799	0.195	-0.847	0.655	0.148	-0.836	0.467	0.195	-0.858	0.386	0.191	-0.896	0.265	0.137	-0.912	0.087	0.205
1226	6.13	-0.993	0.859	0.383	NaN	NaN	NaN	NaN	NaN	NaN	-0.888	0.608	0.579	-0.84	0.461	0.505	-0.829	0.35	0.504	-0.865	0.243	0.538	-0.881	0.087	0.457	-0.768	0.019	0.498	NaN	NaN	NaN	-0.917	0.799	0.195	-0.847	0.655	0.148	-0.836	0.468	0.195	-0.858	0.386	0.191	-0.896	0.265	0.137	-0.912	0.087	0.205
1227	6.135	-0.992	0.859	0.383	NaN	NaN	NaN	NaN	NaN	NaN	-0.888	0.607	0.579	-0.84	0.46	0.505	-0.829	0.35	0.504	-0.865	0.243	0.538	-0.881	0.087	0.457	-0.768	0.019	0.498	NaN	NaN	NaN	-0.917	0.799	0.196	-0.847	0.655	0.148	-0.836	0.468	0.195	-0.857	0.386	0.192	-0.896	0.265	0.137	-0.912	0.088	0.205
1228	6.14	-0.992	0.859	0.383	NaN	NaN	NaN	NaN	NaN	NaN	-0.888	0.607	0.579	-0.84	0.46	0.506	-0.829	0.351	0.504	-0.865	0.243	0.538	-0.881	0.087	0.457	-0.768	0.019	0.498	NaN	NaN	NaN	-0.916	0.799	0.196	-0.847	0.655	0.149	-0.836	0.468	0.195	-0.857	0.386	0.192	-0.896	0.265	0.137	-0.912	0.088	0.205
1229	6.145	-0.992	0.859	0.384	NaN	NaN	NaN	NaN	NaN	NaN	-0.887	0.607	0.579	-0.839	0.46	0.506	-0.829	0.351	0.504	-0.865	0.243	0.538	-0.881	0.087	0.457	-0.768	0.019	0.498	NaN	NaN	NaN	-0.916	0.798	0.197	-0.847	0.655	0.149	-0.836	0.468	0.195	-0.856	0.386	0.192	-0.896	0.265	0.137	-0.912	0.088	0.205
1230	6.15	-0.992	0.859	0.384	NaN	NaN	NaN	NaN	NaN	NaN	-0.887	0.607	0.579	-0.839	0.46	0.506	-0.828	0.35	0.504	-0.865	0.243	0.538	-0.881	0.087	0.457	-0.768	0.019	0.498	NaN	NaN	NaN	-0.916	0.799	0.197	-0.847	0.655	0.149	-0.836	0.468	0.195	-0.857	0.387	0.192	-0.896	0.265	0.138	-0.912	0.088	0.205
1231	6.155	-0.991	0.859	0.384	NaN	NaN	NaN	NaN	NaN	NaN	-0.887	0.607	0.58	-0.839	0.46	0.506	-0.828	0.35	0.504	-0.865	0.243	0.538	-0.881	0.087	0.457	-0.768	0.019	0.498	NaN	NaN	NaN	-0.916	0.799	0.197	-0.846	0.655	0.149	-0.836	0.467	0.195	-0.858	0.387	0.192	-0.896	0.265	0.138	-0.912	0.088	0.205
1232	6.16	-0.991	0.859	0.385	NaN	NaN	NaN	NaN	NaN	NaN	-0.886	0.607	0.58	-0.839	0.46	0.506	-0.828	0.35	0.504	-0.864	0.243	0.538	-0.881	0.087	0.458	-0.768	0.019	0.498	NaN	NaN	NaN	-0.916	0.799	0.198	-0.846	0.655	0.149	-0.836	0.468	0.195	-0.858	0.387	0.192	-0.896	0.265	0.138	-0.912	0.088	0.205
1233	6.165	-0.991	0.86	0.385	NaN	NaN	NaN	NaN	NaN	NaN	-0.887	0.607	0.58	-0.839	0.46	0.506	-0.828	0.35	0.504	-0.864	0.243	0.538	-0.881	0.087	0.458	-0.768	0.019	0.498	NaN	NaN	NaN	-0.916	0.799	0.198	-0.846	0.655	0.149	-0.836	0.468	0.196	-0.857	0.387	0.192	-0.897	0.266	0.139	-0.912	0.088	0.206
1234	6.17	-0.991	0.86	0.386	NaN	NaN	NaN	NaN	NaN	NaN	-0.887	0.607	0.581	-0.839	0.459	0.506	-0.828	0.35	0.504	-0.864	0.243	0.538	-0.881	0.087	0.458	-0.768	0.019	0.498	NaN	NaN	NaN	-0.915	0.799	0.198	-0.846	0.656	0.15	-0.836	0.468	0.196	-0.857	0.387	0.192	-0.897	0.266	0.139	-0.911	0.088	0.206
1235	6.175	-0.991	0.86	0.386	NaN	NaN	NaN	NaN	NaN	NaN	-0.887	0.607	0.581	-0.839	0.459	0.506	-0.827	0.35	0.504	-0.864	0.243	0.539	-0.881	0.086	0.458	-0.768	0.019	0.498	NaN	NaN	NaN	-0.915	0.799	0.199	-0.845	0.656	0.15	-0.835	0.467	0.197	-0.857	0.387	0.193	-0.897	0.266	0.139	-0.911	0.088	0.206
1236	6.18	-0.991	0.86	0.386	NaN	NaN	NaN	NaN	NaN	NaN	-0.887	0.607	0.581	-0.839	0.459	0.506	-0.827	0.35	0.504	-0.863	0.243	0.539	-0.881	0.086	0.458	-0.768	0.019	0.498	NaN	NaN	NaN	-0.915	0.799	0.199	-0.845	0.656	0.15	-0.835	0.467	0.197	-0.856	0.387	0.193	-0.897	0.266	0.139	-0.911	0.088	0.206
1237	6.185	-0.99	0.86	0.387	NaN	NaN	NaN	NaN	NaN	NaN	-0.886	0.606	0.581	-0.838	0.459	0.507	-0.827	0.35	0.505	-0.863	0.243	0.539	-0.881	0.086	0.457	-0.769	0.02	0.499	NaN	NaN	NaN	-0.915	0.799	0.199	-0.844	0.656	0.15	-0.835	0.467	0.197	-0.856	0.387	0.193	-0.897	0.266	0.14	-0.911	0.088	0.206
1238	6.19	-0.99	0.859	0.387	NaN	NaN	NaN	NaN	NaN	NaN	-0.885	0.606	0.582	-0.838	0.459	0.507	-0.827	0.35	0.505	-0.863	0.243	0.539	-0.881	0.086	0.457	-0.769	0.02	0.499	NaN	NaN	NaN	-0.916	0.8	0.199	-0.844	0.656	0.15	-0.835	0.467	0.198	-0.856	0.387	0.193	-0.897	0.266	0.14	-0.911	0.088	0.206
1239	6.195	-0.99	0.859	0.387	NaN	NaN	NaN	NaN	NaN	NaN	-0.885	0.606	0.582	-0.838	0.459	0.507	-0.827	0.35	0.505	-0.863	0.243	0.539	-0.881	0.086	0.457	-0.769	0.02	0.499	NaN	NaN	NaN	-0.918	0.802	0.198	-0.843	0.655	0.151	-0.835	0.467	0.198	-0.856	0.387	0.194	-0.897	0.266	0.14	-0.911	0.088	0.206
1240	6.2	-0.99	0.86	0.388	NaN	NaN	NaN	NaN	NaN	NaN	-0.884	0.606	0.582	-0.837	0.459	0.507	-0.827	0.35	0.505	-0.863	0.243	0.539	-0.88	0.085	0.457	-0.769	0.02	0.498	NaN	NaN	NaN	-0.915	0.8	0.2	-0.843	0.656	0.151	-0.835	0.468	0.199	-0.856	0.387	0.194	-0.896	0.267	0.14	-0.911	0.088	0.206
1241	6.205	-0.99	0.86	0.388	NaN	NaN	NaN	NaN	NaN	NaN	-0.883	0.606	0.583	-0.837	0.459	0.508	-0.827	0.35	0.505	-0.862	0.242	0.539	-0.88	0.085	0.457	-0.768	0.019	0.498	NaN	NaN	NaN	-0.914	0.8	0.201	-0.843	0.656	0.151	-0.834	0.468	0.199	-0.856	0.387	0.194	-0.896	0.267	0.14	-0.911	0.088	0.206
1242	6.21	-0.989	0.86	0.389	NaN	NaN	NaN	NaN	NaN	NaN	-0.883	0.606	0.583	-0.836	0.459	0.508	-0.826	0.349	0.505	-0.862	0.242	0.539	-0.88	0.085	0.457	-0.769	0.02	0.499	NaN	NaN	NaN	-0.914	0.8	0.201	-0.842	0.656	0.152	-0.834	0.468	0.199	-0.856	0.387	0.194	-0.896	0.267	0.14	-0.911	0.088	0.206
1243	6.215	-0.989	0.86	0.389	NaN	NaN	NaN	NaN	NaN	NaN	-0.883	0.606	0.583	-0.836	0.458	0.508	-0.826	0.349	0.505	-0.862	0.242	0.539	-0.88	0.085	0.457	-0.769	0.02	0.499	NaN	NaN	NaN	-0.914	0.8	0.201	-0.842	0.656	0.152	-0.834	0.468	0.199	-0.856	0.387	0.195	-0.896	0.267	0.14	-0.911	0.088	0.206
1244	6.22	-0.989	0.86	0.39	NaN	NaN	NaN	NaN	NaN	NaN	-0.883	0.606	0.583	-0.836	0.458	0.508	-0.826	0.349	0.506	-0.862	0.242	0.539	-0.88	0.085	0.457	-0.769	0.02	0.499	NaN	NaN	NaN	-0.915	0.801	0.201	-0.842	0.656	0.152	-0.834	0.468	0.199	-0.855	0.387	0.195	-0.896	0.267	0.14	-0.911	0.088	0.206
1245	6.225	-0.989	0.86	0.39	NaN	NaN	NaN	NaN	NaN	NaN	-0.882	0.606	0.584	-0.835	0.458	0.509	-0.826	0.349	0.506	-0.862	0.242	0.539	-0.88	0.085	0.457	-0.769	0.02	0.499	NaN	NaN	NaN	-0.919	0.804	0.199	-0.842	0.656	0.152	-0.834	0.468	0.2	-0.855	0.387	0.195	-0.896	0.267	0.14	-0.911	0.088	0.206
1246	6.23	-0.989	0.86	0.39	NaN	NaN	NaN	NaN	NaN	NaN	-0.882	0.606	0.584	-0.835	0.458	0.509	-0.825	0.348	0.506	-0.862	0.242	0.539	-0.88	0.085	0.457	-0.769	0.02	0.499	NaN	NaN	NaN	-0.919	0.804	0.199	-0.841	0.656	0.152	-0.834	0.468	0.2	-0.855	0.387	0.195	-0.896	0.267	0.141	-0.911	0.088	0.206
1247	6.235	-0.988	0.86	0.391	NaN	NaN	NaN	NaN	NaN	NaN	-0.882	0.606	0.584	-0.835	0.458	0.509	-0.825	0.348	0.506	-0.862	0.242	0.539	-0.88	0.085	0.457	-0.769	0.02	0.499	NaN	NaN	NaN	-0.92	0.804	0.199	-0.841	0.656	0.153	-0.834	0.468	0.2	-0.855	0.387	0.196	-0.895	0.267	0.141	-0.911	0.088	0.206
1248	6.24	-0.988	0.86	0.391	NaN	NaN	NaN	NaN	NaN	NaN	-0.881	0.606	0.584	-0.835	0.458	0.509	-0.825	0.348	0.506	-0.862	0.242	0.539	-0.88	0.085	0.457	-0.769	0.02	0.499	NaN	NaN	NaN	-0.918	0.804	0.2	-0.841	0.656	0.153	-0.834	0.468	0.2	-0.854	0.387	0.196	-0.895	0.267	0.141	-0.911	0.088	0.206
1249	6.245	-0.987	0.86	0.391	NaN	NaN	NaN	NaN	NaN	NaN	-0.881	0.606	0.584	-0.835	0.458	0.509	-0.825	0.347	0.506	-0.861	0.242	0.539	-0.88	0.085	0.457	-0.769	0.02	0.499	NaN	NaN	NaN	-0.914	0.801	0.202	-0.84	0.656	0.153	-0.833	0.468	0.2	-0.854	0.387	0.196	-0.895	0.267	0.141	-0.911	0.089	0.206
1250	6.25	-0.987	0.86	0.392	NaN	NaN	NaN	NaN	NaN	NaN	-0.88	0.605	0.584	-0.834	0.458	0.509	-0.824	0.347	0.506	-0.861	0.242	0.539	-0.88	0.085	0.457	-0.769	0.02	0.499	NaN	NaN	NaN	-0.913	0.801	0.203	-0.84	0.657	0.153	-0.833	0.468	0.2	-0.854	0.387	0.196	-0.895	0.267	0.141	-0.911	0.089	0.206
1251	6.255	-0.987	0.86	0.392	NaN	NaN	NaN	NaN	NaN	NaN	-0.88	0.605	0.585	-0.834	0.458	0.509	-0.824	0.347	0.506	-0.861	0.242	0.539	-0.88	0.085	0.457	-0.769	0.02	0.499	NaN	NaN	NaN	-0.912	0.801	0.204	-0.839	0.657	0.154	-0.833	0.468	0.201	-0.854	0.387	0.196	-0.895	0.267	0.141	-0.911	0.089	0.206
1252	6.26	-0.987	0.86	0.392	NaN	NaN	NaN	NaN	NaN	NaN	-0.879	0.605	0.585	-0.834	0.458	0.509	-0.823	0.347	0.505	-0.86	0.242	0.539	-0.88	0.085	0.457	-0.769	0.02	0.499	NaN	NaN	NaN	-0.912	0.801	0.204	-0.839	0.657	0.154	-0.833	0.469	0.201	-0.854	0.387	0.196	-0.895	0.267	0.142	-0.911	0.089	0.206
1253	6.265	-0.987	0.86	0.393	NaN	NaN	NaN	NaN	NaN	NaN	-0.879	0.604	0.585	-0.834	0.458	0.509	-0.823	0.347	0.505	-0.86	0.242	0.539	-0.88	0.085	0.457	-0.769	0.02	0.499	NaN	NaN	NaN	-0.914	0.802	0.204	-0.839	0.657	0.154	-0.833	0.469	0.201	-0.854	0.387	0.196	-0.895	0.267	0.142	-0.911	0.089	0.206
1254	6.27	-0.986	0.86	0.393	NaN	NaN	NaN	NaN	NaN	NaN	-0.878	0.604	0.585	-0.833	0.458	0.509	-0.823	0.347	0.505	-0.859	0.241	0.539	-0.879	0.085	0.457	-0.769	0.02	0.499	NaN	NaN	NaN	-0.917	0.805	0.202	-0.838	0.657	0.154	-0.832	0.468	0.201	-0.854	0.387	0.196	-0.895	0.267	0.142	-0.911	0.089	0.206
1255	6.275	-0.986	0.86	0.393	NaN	NaN	NaN	NaN	NaN	NaN	-0.878	0.604	0.585	-0.833	0.458	0.509	-0.822	0.347	0.505	-0.859	0.241	0.539	-0.879	0.085	0.457	-0.769	0.02	0.499	NaN	NaN	NaN	-0.918	0.805	0.202	-0.838	0.657	0.154	-0.832	0.469	0.201	-0.854	0.387	0.196	-0.894	0.267	0.142	-0.911	0.089	0.206
1256	6.28	-0.986	0.86	0.394	NaN	NaN	NaN	NaN	NaN	NaN	-0.878	0.604	0.585	-0.833	0.458	0.509	-0.822	0.347	0.505	-0.858	0.241	0.539	-0.879	0.085	0.457	-0.769	0.02	0.499	NaN	NaN	NaN	-0.916	0.804	0.203	-0.838	0.657	0.155	-0.832	0.469	0.201	-0.854	0.387	0.197	-0.894	0.267	0.142	-0.911	0.089	0.206
1257	6.285	-0.985	0.86	0.394	NaN	NaN	NaN	NaN	NaN	NaN	-0.878	0.604	0.586	-0.832	0.458	0.509	-0.822	0.347	0.505	-0.858	0.241	0.539	-0.879	0.085	0.457	-0.769	0.02	0.499	NaN	NaN	NaN	-0.912	0.802	0.204	-0.837	0.657	0.155	-0.832	0.468	0.201	-0.854	0.387	0.197	-0.894	0.267	0.142	-0.911	0.089	0.206
1258	6.29	-0.985	0.86	0.394	NaN	NaN	NaN	NaN	NaN	NaN	-0.878	0.604	0.586	-0.832	0.458	0.509	-0.821	0.347	0.505	-0.857	0.24	0.539	-0.879	0.085	0.457	-0.769	0.02	0.499	NaN	NaN	NaN	-0.911	0.802	0.205	-0.837	0.657	0.155	-0.832	0.468	0.202	-0.854	0.387	0.197	-0.894	0.268	0.142	-0.911	0.089	0.206
1259	6.295	-0.985	0.86	0.394	NaN	NaN	NaN	NaN	NaN	NaN	-0.878	0.604	0.586	-0.832	0.457	0.509	-0.821	0.347	0.505	-0.857	0.24	0.539	-0.879	0.085	0.457	-0.769	0.02	0.499	NaN	NaN	NaN	-0.91	0.802	0.205	-0.837	0.657	0.156	-0.832	0.468	0.202	-0.854	0.387	0.197	-0.894	0.268	0.143	-0.911	0.089	0.206
1260	6.3	-0.984	0.86	0.395	NaN	NaN	NaN	NaN	NaN	NaN	-0.878	0.603	0.586	-0.832	0.457	0.509	-0.821	0.347	0.505	-0.857	0.24	0.539	-0.879	0.085	0.457	-0.769	0.02	0.498	NaN	NaN	NaN	-0.91	0.802	0.205	-0.836	0.657	0.156	-0.831	0.468	0.202	-0.854	0.387	0.197	-0.894	0.268	0.143	-0.911	0.089	0.206
1261	6.305	-0.984	0.86	0.395	NaN	NaN	NaN	NaN	NaN	NaN	-0.878	0.603	0.586	-0.831	0.457	0.509	-0.821	0.347	0.505	-0.856	0.24	0.539	-0.88	0.086	0.457	-0.768	0.019	0.498	NaN	NaN	NaN	-0.912	0.803	0.205	-0.836	0.657	0.156	-0.831	0.469	0.202	-0.853	0.388	0.197	-0.894	0.268	0.143	-0.911	0.089	0.206
1262	6.31	-0.984	0.86	0.395	NaN	NaN	NaN	NaN	NaN	NaN	-0.878	0.603	0.586	-0.831	0.457	0.509	-0.82	0.347	0.505	-0.856	0.24	0.538	-0.88	0.085	0.457	-0.769	0.02	0.498	NaN	NaN	NaN	-0.915	0.806	0.204	-0.835	0.657	0.156	-0.831	0.469	0.202	-0.853	0.388	0.197	-0.894	0.268	0.143	-0.911	0.089	0.206
1263	6.315	-0.983	0.86	0.395	NaN	NaN	NaN	NaN	NaN	NaN	-0.878	0.603	0.586	-0.831	0.457	0.509	-0.82	0.347	0.505	-0.856	0.24	0.538	-0.88	0.086	0.457	-0.768	0.019	0.498	NaN	NaN	NaN	-0.915	0.806	0.204	-0.835	0.657	0.156	-0.83	0.469	0.203	-0.853	0.388	0.198	-0.894	0.268	0.143	-0.911	0.089	0.206
1264	6.32	-0.983	0.86	0.396	NaN	NaN	NaN	NaN	NaN	NaN	-0.878	0.603	0.586	-0.831	0.457	0.509	-0.82	0.347	0.505	-0.855	0.24	0.538	-0.88	0.086	0.457	-0.769	0.02	0.498	NaN	NaN	NaN	-0.913	0.805	0.205	-0.835	0.658	0.157	-0.83	0.468	0.203	-0.853	0.388	0.198	-0.894	0.268	0.143	-0.911	0.089	0.206
1265	6.325	-0.983	0.86	0.396	NaN	NaN	NaN	NaN	NaN	NaN	-0.877	0.603	0.586	-0.831	0.457	0.509	-0.82	0.347	0.505	-0.855	0.24	0.538	-0.88	0.086	0.457	-0.768	0.019	0.498	NaN	NaN	NaN	-0.909	0.803	0.206	-0.835	0.658	0.157	-0.829	0.468	0.203	-0.853	0.388	0.198	-0.894	0.268	0.143	-0.911	0.089	0.206
1266	6.33	-0.983	0.86	0.396	NaN	NaN	NaN	NaN	NaN	NaN	-0.877	0.603	0.586	-0.83	0.457	0.509	-0.819	0.347	0.505	-0.855	0.24	0.538	-0.88	0.086	0.457	-0.768	0.019	0.498	NaN	NaN	NaN	-0.909	0.803	0.206	-0.834	0.658	0.157	-0.829	0.468	0.204	-0.852	0.388	0.198	-0.894	0.268	0.143	-0.911	0.089	0.206
1267	6.335	-0.982	0.861	0.397	NaN	NaN	NaN	NaN	NaN	NaN	-0.877	0.602	0.586	-0.83	0.456	0.509	-0.819	0.347	0.505	-0.855	0.24	0.538	-0.88	0.086	0.457	-0.769	0.02	0.499	NaN	NaN	NaN	-0.913	0.805	0.205	-0.834	0.658	0.157	-0.829	0.468	0.204	-0.852	0.389	0.199	-0.894	0.268	0.143	-0.91	0.09	0.207
1268	6.34	-0.982	0.861	0.397	NaN	NaN	NaN	NaN	NaN	NaN	-0.877	0.602	0.586	-0.83	0.456	0.509	-0.819	0.347	0.505	-0.854	0.24	0.538	-0.88	0.086	0.457	-0.769	0.02	0.499	NaN	NaN	NaN	-0.913	0.806	0.205	-0.833	0.658	0.157	-0.829	0.469	0.204	-0.852	0.389	0.199	-0.894	0.268	0.143	-0.91	0.09	0.207
1269	6.345	-0.982	0.861	0.397	NaN	NaN	NaN	NaN	NaN	NaN	-0.877	0.602	0.586	-0.83	0.456	0.509	-0.819	0.347	0.506	-0.854	0.24	0.538	-0.879	0.085	0.457	-0.769	0.02	0.499	NaN	NaN	NaN	-0.913	0.807	0.205	-0.833	0.658	0.158	-0.829	0.469	0.204	-0.852	0.389	0.199	-0.894	0.268	0.143	-0.91	0.09	0.207
1270	6.35	-0.981	0.861	0.397	NaN	NaN	NaN	NaN	NaN	NaN	-0.877	0.602	0.586	-0.829	0.456	0.509	-0.819	0.347	0.506	-0.854	0.24	0.539	-0.88	0.086	0.457	-0.769	0.02	0.499	NaN	NaN	NaN	-0.912	0.806	0.206	-0.833	0.659	0.158	-0.829	0.469	0.204	-0.852	0.389	0.199	-0.894	0.268	0.143	-0.91	0.091	0.207
1271	6.355	-0.981	0.861	0.398	NaN	NaN	NaN	NaN	NaN	NaN	-0.877	0.602	0.586	-0.829	0.456	0.509	-0.819	0.347	0.506	-0.854	0.24	0.539	-0.88	0.086	0.457	-0.769	0.02	0.499	NaN	NaN	NaN	-0.909	0.805	0.207	-0.832	0.659	0.158	-0.829	0.469	0.204	-0.852	0.389	0.199	-0.894	0.268	0.143	-0.91	0.091	0.207
1272	6.36	-0.98	0.861	0.398	NaN	NaN	NaN	NaN	NaN	NaN	-0.877	0.602	0.586	-0.828	0.456	0.509	-0.819	0.347	0.506	-0.854	0.24	0.539	-0.88	0.086	0.457	-0.769	0.02	0.499	NaN	NaN	NaN	-0.912	0.807	0.206	-0.832	0.659	0.158	-0.829	0.47	0.204	-0.852	0.389	0.199	-0.894	0.269	0.144	-0.91	0.091	0.207
1273	6.365	-0.98	0.861	0.398	NaN	NaN	NaN	NaN	NaN	NaN	-0.877	0.602	0.586	-0.828	0.456	0.509	-0.818	0.347	0.506	-0.853	0.24	0.539	-0.879	0.085	0.457	-0.769	0.02	0.499	NaN	NaN	NaN	-0.912	0.808	0.206	-0.832	0.659	0.158	-0.829	0.47	0.204	-0.852	0.389	0.199	-0.894	0.269	0.144	-0.91	0.091	0.207
1274	6.37	-0.98	0.861	0.398	NaN	NaN	NaN	NaN	NaN	NaN	-0.876	0.602	0.586	-0.828	0.456	0.509	-0.818	0.347	0.506	-0.853	0.24	0.539	-0.88	0.086	0.457	-0.769	0.02	0.499	NaN	NaN	NaN	-0.912	0.808	0.206	-0.832	0.66	0.158	-0.828	0.47	0.204	-0.852	0.389	0.199	-0.894	0.269	0.144	-0.91	0.091	0.208
1275	6.375	-0.979	0.861	0.398	NaN	NaN	NaN	NaN	NaN	NaN	-0.876	0.601	0.586	-0.828	0.456	0.51	-0.818	0.347	0.506	-0.853	0.24	0.539	-0.88	0.086	0.457	-0.769	0.02	0.498	NaN	NaN	NaN	-0.912	0.808	0.206	-0.832	0.66	0.159	-0.828	0.47	0.204	-0.852	0.389	0.199	-0.894	0.269	0.144	-0.91	0.091	0.208
1276	6.38	-0.979	0.861	0.399	NaN	NaN	NaN	NaN	NaN	NaN	-0.876	0.601	0.587	-0.828	0.456	0.51	-0.818	0.347	0.507	-0.853	0.24	0.539	-0.879	0.085	0.457	-0.768	0.019	0.498	NaN	NaN	NaN	-0.911	0.809	0.206	-0.831	0.66	0.159	-0.828	0.471	0.204	-0.851	0.389	0.199	-0.894	0.269	0.144	-0.91	0.092	0.208
1277	6.385	-0.979	0.861	0.399	NaN	NaN	NaN	NaN	NaN	NaN	-0.876	0.601	0.587	-0.828	0.456	0.51	-0.818	0.346	0.507	-0.853	0.24	0.539	-0.879	0.085	0.457	-0.769	0.02	0.499	NaN	NaN	NaN	-0.909	0.808	0.207	-0.831	0.66	0.159	-0.828	0.471	0.204	-0.851	0.39	0.199	-0.894	0.27	0.145	-0.909	0.091	0.208
1278	6.39	-0.978	0.862	0.399	NaN	NaN	NaN	NaN	NaN	NaN	-0.876	0.601	0.587	-0.828	0.456	0.51	-0.818	0.346	0.507	-0.853	0.24	0.539	-0.88	0.086	0.457	-0.769	0.02	0.498	NaN	NaN	NaN	-0.905	0.805	0.209	-0.831	0.661	0.159	-0.827	0.471	0.204	-0.851	0.39	0.198	-0.894	0.27	0.145	-0.909	0.091	0.208
1279	6.395	-0.978	0.862	0.4	NaN	NaN	NaN	NaN	NaN	NaN	-0.876	0.601	0.587	-0.828	0.456	0.51	-0.818	0.346	0.507	-0.853	0.24	0.539	-0.88	0.086	0.457	-0.768	0.019	0.498	NaN	NaN	NaN	-0.904	0.805	0.21	-0.831	0.661	0.159	-0.827	0.472	0.203	-0.851	0.391	0.198	-0.894	0.27	0.145	-0.908	0.091	0.209
1280	6.4	-0.977	0.862	0.4	NaN	NaN	NaN	NaN	NaN	NaN	-0.875	0.601	0.587	-0.828	0.456	0.51	-0.818	0.346	0.507	-0.853	0.24	0.539	-0.879	0.085	0.457	-0.769	0.02	0.499	NaN	NaN	NaN	-0.905	0.806	0.209	-0.83	0.661	0.159	-0.827	0.472	0.203	-0.85	0.391	0.198	-0.894	0.27	0.146	-0.908	0.091	0.209
1281	6.405	-0.977	0.862	0.4	NaN	NaN	NaN	NaN	NaN	NaN	-0.875	0.601	0.587	-0.828	0.456	0.51	-0.818	0.346	0.507	-0.853	0.24	0.539	-0.879	0.085	0.457	-0.769	0.02	0.499	NaN	NaN	NaN	-0.909	0.809	0.208	-0.83	0.661	0.159	-0.827	0.472	0.202	-0.85	0.391	0.198	-0.894	0.27	0.146	-0.908	0.091	0.21
1282	6.41	-0.977	0.863	0.4	NaN	NaN	NaN	NaN	NaN	NaN	-0.874	0.601	0.587	-0.828	0.456	0.51	-0.818	0.346	0.507	-0.853	0.24	0.539	-0.879	0.085	0.457	-0.769	0.02	0.499	NaN	NaN	NaN	-0.909	0.81	0.208	-0.83	0.661	0.159	-0.826	0.472	0.202	-0.85	0.392	0.198	-0.894	0.271	0.146	-0.907	0.092	0.21
1283	6.415	-0.976	0.862	0.4	NaN	NaN	NaN	NaN	NaN	NaN	-0.874	0.601	0.587	-0.828	0.456	0.51	-0.818	0.346	0.507	-0.853	0.24	0.539	-0.879	0.085	0.457	-0.769	0.02	0.499	NaN	NaN	NaN	-0.909	0.81	0.208	-0.83	0.662	0.16	-0.826	0.473	0.202	-0.85	0.392	0.198	-0.894	0.271	0.146	-0.907	0.092	0.211
1284	6.42	-0.976	0.863	0.401	NaN	NaN	NaN	NaN	NaN	NaN	-0.874	0.601	0.588	-0.828	0.456	0.51	-0.818	0.346	0.507	-0.853	0.24	0.539	-0.879	0.085	0.457	-0.769	0.02	0.499	NaN	NaN	NaN	-0.909	0.81	0.208	-0.829	0.662	0.16	-0.825	0.473	0.202	-0.849	0.393	0.198	-0.894	0.271	0.146	-0.907	0.092	0.211
1285	6.425	-0.975	0.863	0.401	NaN	NaN	NaN	NaN	NaN	NaN	-0.874	0.601	0.588	-0.828	0.456	0.51	-0.818	0.346	0.507	-0.853	0.24	0.539	-0.879	0.085	0.457	-0.769	0.02	0.499	NaN	NaN	NaN	-0.907	0.809	0.209	-0.829	0.663	0.16	-0.825	0.474	0.202	-0.849	0.393	0.197	-0.894	0.271	0.146	-0.907	0.093	0.212
1286	6.43	-0.975	0.863	0.401	NaN	NaN	NaN	NaN	NaN	NaN	-0.874	0.602	0.588	-0.828	0.456	0.51	-0.818	0.346	0.507	-0.853	0.24	0.539	-0.879	0.085	0.457	-0.769	0.02	0.499	NaN	NaN	NaN	-0.904	0.808	0.211	-0.829	0.663	0.16	-0.825	0.474	0.201	-0.849	0.393	0.197	-0.894	0.272	0.147	-0.907	0.093	0.212
1287	6.435	-0.975	0.863	0.402	NaN	NaN	NaN	NaN	NaN	NaN	-0.874	0.602	0.588	-0.827	0.456	0.51	-0.818	0.346	0.507	-0.853	0.24	0.539	-0.879	0.085	0.457	-0.769	0.02	0.499	NaN	NaN	NaN	-0.904	0.809	0.21	-0.829	0.663	0.16	-0.825	0.475	0.201	-0.848	0.393	0.197	-0.895	0.273	0.147	-0.906	0.094	0.213
1288	6.44	-0.974	0.864	0.402	NaN	NaN	NaN	NaN	NaN	NaN	-0.873	0.602	0.588	-0.827	0.456	0.51	-0.818	0.346	0.507	-0.853	0.24	0.539	-0.879	0.085	0.457	-0.769	0.02	0.499	NaN	NaN	NaN	-0.907	0.811	0.209	-0.829	0.664	0.16	-0.825	0.475	0.201	-0.848	0.394	0.197	-0.896	0.275	0.147	-0.906	0.094	0.213
1289	6.445	-0.974	0.864	0.402	NaN	NaN	NaN	NaN	NaN	NaN	-0.873	0.602	0.588	-0.827	0.456	0.51	-0.818	0.347	0.507	-0.853	0.24	0.539	-0.879	0.085	0.457	-0.769	0.02	0.499	NaN	NaN	NaN	-0.908	0.811	0.209	-0.829	0.664	0.16	-0.824	0.475	0.201	-0.847	0.394	0.197	-0.895	0.274	0.148	-0.906	0.094	0.213
1290	6.45	-0.973	0.864	0.402	NaN	NaN	NaN	NaN	NaN	NaN	-0.873	0.602	0.588	-0.827	0.456	0.51	-0.818	0.347	0.507	-0.853	0.24	0.539	-0.879	0.085	0.457	-0.769	0.02	0.499	NaN	NaN	NaN	-0.907	0.811	0.21	-0.829	0.665	0.16	-0.824	0.476	0.201	-0.846	0.394	0.197	-0.895	0.274	0.148	-0.905	0.095	0.214
1291	6.455	-0.973	0.864	0.402	NaN	NaN	NaN	NaN	NaN	NaN	-0.873	0.602	0.588	-0.827	0.457	0.51	-0.818	0.347	0.507	-0.853	0.24	0.539	-0.879	0.085	0.457	-0.769	0.02	0.499	NaN	NaN	NaN	-0.907	0.812	0.21	-0.829	0.665	0.16	-0.823	0.476	0.2	-0.846	0.395	0.197	-0.895	0.274	0.149	-0.905	0.096	0.215
1292	6.46	-0.973	0.864	0.403	NaN	NaN	NaN	NaN	NaN	NaN	-0.873	0.603	0.588	-0.827	0.457	0.51	-0.818	0.347	0.507	-0.853	0.24	0.539	-0.879	0.085	0.457	-0.769	0.02	0.499	NaN	NaN	NaN	-0.907	0.812	0.21	-0.829	0.665	0.16	-0.823	0.477	0.2	-0.845	0.395	0.197	-0.895	0.274	0.149	-0.905	0.096	0.215
1293	6.465	-0.972	0.865	0.403	NaN	NaN	NaN	NaN	NaN	NaN	-0.872	0.603	0.588	-0.827	0.457	0.51	-0.818	0.347	0.507	-0.853	0.24	0.539	-0.879	0.085	0.457	-0.769	0.02	0.499	NaN	NaN	NaN	-0.907	0.812	0.21	-0.829	0.666	0.16	-0.823	0.477	0.2	-0.845	0.395	0.197	-0.894	0.275	0.149	-0.904	0.097	0.215
1294	6.47	-0.972	0.865	0.403	NaN	NaN	NaN	NaN	NaN	NaN	-0.872	0.603	0.588	-0.827	0.457	0.51	-0.818	0.347	0.507	-0.853	0.24	0.539	-0.879	0.085	0.457	-0.769	0.02	0.499	NaN	NaN	NaN	-0.907	0.813	0.21	-0.828	0.666	0.16	-0.822	0.478	0.2	-0.844	0.396	0.197	-0.894	0.275	0.15	-0.904	0.097	0.216
1295	6.475	-0.971	0.865	0.404	NaN	NaN	NaN	NaN	NaN	NaN	-0.872	0.603	0.588	-0.827	0.457	0.51	-0.818	0.347	0.507	-0.853	0.24	0.539	-0.879	0.085	0.457	-0.769	0.02	0.499	NaN	NaN	NaN	-0.907	0.813	0.211	-0.828	0.667	0.16	-0.821	0.478	0.199	-0.843	0.396	0.197	-0.894	0.275	0.15	-0.903	0.098	0.216
1296	6.48	-0.971	0.865	0.404	NaN	NaN	NaN	NaN	NaN	NaN	-0.872	0.603	0.588	-0.827	0.457	0.51	-0.818	0.347	0.507	-0.853	0.24	0.539	-0.879	0.085	0.457	-0.769	0.02	0.499	NaN	NaN	NaN	-0.906	0.814	0.211	-0.828	0.667	0.16	-0.82	0.478	0.199	-0.842	0.396	0.197	-0.893	0.276	0.15	-0.902	0.098	0.217
1297	6.485	-0.97	0.865	0.404	NaN	NaN	NaN	NaN	NaN	NaN	-0.871	0.603	0.588	-0.827	0.457	0.51	-0.818	0.347	0.507	-0.853	0.24	0.539	-0.88	0.086	0.457	-0.769	0.02	0.499	NaN	NaN	NaN	-0.906	0.814	0.211	-0.827	0.667	0.16	-0.819	0.478	0.199	-0.841	0.397	0.197	-0.893	0.276	0.151	-0.901	0.098	0.217
1298	6.49	-0.97	0.866	0.404	NaN	NaN	NaN	NaN	NaN	NaN	-0.871	0.603	0.588	-0.827	0.457	0.511	-0.818	0.347	0.507	-0.853	0.24	0.539	-0.879	0.085	0.457	-0.769	0.02	0.499	NaN	NaN	NaN	-0.906	0.814	0.211	-0.827	0.667	0.16	-0.818	0.479	0.198	-0.841	0.397	0.197	-0.893	0.277	0.151	-0.901	0.098	0.217
1299	6.495	-0.97	0.866	0.404	NaN	NaN	NaN	NaN	NaN	NaN	-0.871	0.603	0.588	-0.828	0.457	0.511	-0.818	0.347	0.507	-0.853	0.24	0.539	-0.879	0.085	0.457	-0.769	0.02	0.499	NaN	NaN	NaN	-0.905	0.814	0.211	-0.827	0.668	0.16	-0.818	0.479	0.198	-0.84	0.398	0.197	-0.893	0.278	0.152	-0.9	0.098	0.218
1300	6.5	-0.969	0.866	0.405	NaN	NaN	NaN	NaN	NaN	NaN	-0.871	0.604	0.588	-0.828	0.457	0.511	-0.818	0.347	0.507	-0.853	0.24	0.539	-0.879	0.085	0.457	-0.769	0.02	0.499	NaN	NaN	NaN	-0.905	0.814	0.212	-0.827	0.668	0.16	-0.817	0.479	0.198	-0.839	0.398	0.196	-0.893	0.279	0.152	-0.899	0.099	0.218
1301	6.505	-0.969	0.866	0.405	NaN	NaN	NaN	NaN	NaN	NaN	-0.871	0.604	0.588	-0.828	0.457	0.511	-0.818	0.347	0.508	-0.853	0.24	0.539	-0.879	0.085	0.457	-0.769	0.02	0.499	NaN	NaN	NaN	-0.904	0.814	0.212	-0.826	0.669	0.16	-0.816	0.48	0.198	-0.838	0.399	0.196	-0.892	0.279	0.152	-0.898	0.099	0.218
1302	6.51	-0.968	0.866	0.405	NaN	NaN	NaN	NaN	NaN	NaN	-0.87	0.603	0.588	-0.828	0.457	0.511	-0.818	0.347	0.508	-0.853	0.24	0.539	-0.879	0.085	0.457	-0.769	0.02	0.499	NaN	NaN	NaN	-0.904	0.814	0.212	-0.826	0.669	0.16	-0.815	0.481	0.197	-0.837	0.399	0.196	-0.891	0.279	0.152	-0.897	0.1	0.218
1303	6.515	-0.967	0.867	0.406	NaN	NaN	NaN	NaN	NaN	NaN	-0.87	0.603	0.588	-0.827	0.457	0.511	-0.818	0.347	0.508	-0.853	0.24	0.539	-0.879	0.085	0.457	-0.769	0.02	0.499	NaN	NaN	NaN	-0.902	0.814	0.213	-0.826	0.67	0.16	-0.814	0.481	0.197	-0.836	0.4	0.196	-0.89	0.28	0.152	-0.896	0.101	0.218
1304	6.52	-0.967	0.867	0.406	NaN	NaN	NaN	NaN	NaN	NaN	-0.87	0.604	0.588	-0.827	0.457	0.511	-0.818	0.347	0.508	-0.853	0.24	0.539	-0.879	0.085	0.457	-0.769	0.02	0.499	NaN	NaN	NaN	-0.899	0.812	0.214	-0.825	0.67	0.16	-0.813	0.482	0.197	-0.835	0.4	0.195	-0.889	0.28	0.152	-0.896	0.101	0.218
1305	6.525	-0.967	0.867	0.406	NaN	NaN	NaN	NaN	NaN	NaN	-0.869	0.604	0.588	-0.827	0.457	0.511	-0.818	0.347	0.508	-0.853	0.24	0.539	-0.879	0.085	0.457	-0.769	0.02	0.499	NaN	NaN	NaN	-0.899	0.813	0.214	-0.825	0.67	0.16	-0.813	0.482	0.197	-0.833	0.401	0.195	-0.888	0.281	0.152	-0.895	0.102	0.219
1306	6.53	-0.966	0.867	0.406	NaN	NaN	NaN	NaN	NaN	NaN	-0.868	0.604	0.588	-0.827	0.457	0.511	-0.818	0.347	0.508	-0.853	0.24	0.539	-0.879	0.085	0.457	-0.769	0.02	0.499	NaN	NaN	NaN	-0.901	0.815	0.213	-0.824	0.671	0.16	-0.811	0.483	0.196	-0.832	0.401	0.195	-0.887	0.282	0.152	-0.894	0.102	0.219
1307	6.535	-0.966	0.867	0.406	NaN	NaN	NaN	NaN	NaN	NaN	-0.868	0.604	0.588	-0.826	0.457	0.511	-0.818	0.347	0.508	-0.853	0.24	0.539	-0.879	0.085	0.457	-0.769	0.02	0.499	NaN	NaN	NaN	-0.902	0.816	0.213	-0.824	0.671	0.159	-0.81	0.483	0.196	-0.831	0.401	0.195	-0.886	0.282	0.152	-0.892	0.103	0.218
1308	6.54	-0.965	0.867	0.407	NaN	NaN	NaN	NaN	NaN	NaN	-0.867	0.604	0.588	-0.826	0.457	0.511	-0.818	0.347	0.508	-0.853	0.24	0.539	-0.879	0.085	0.457	-0.769	0.02	0.499	NaN	NaN	NaN	-0.902	0.816	0.213	-0.823	0.671	0.159	-0.809	0.483	0.196	-0.83	0.402	0.194	-0.885	0.282	0.152	-0.891	0.103	0.218
1309	6.545	-0.964	0.867	0.407	NaN	NaN	NaN	NaN	NaN	NaN	-0.867	0.604	0.588	-0.826	0.457	0.511	-0.818	0.347	0.508	-0.853	0.24	0.539	-0.879	0.085	0.457	-0.769	0.02	0.499	NaN	NaN	NaN	-0.901	0.816	0.213	-0.822	0.672	0.159	-0.808	0.484	0.196	-0.828	0.402	0.194	-0.884	0.283	0.152	-0.89	0.104	0.218
1310	6.55	-0.964	0.867	0.407	NaN	NaN	NaN	NaN	NaN	NaN	-0.866	0.604	0.588	-0.825	0.457	0.511	-0.818	0.347	0.508	-0.853	0.24	0.539	-0.879	0.085	0.457	-0.769	0.02	0.499	NaN	NaN	NaN	-0.901	0.816	0.213	-0.822	0.672	0.159	-0.807	0.484	0.196	-0.827	0.403	0.194	-0.883	0.283	0.152	-0.889	0.104	0.218
1311	6.555	-0.963	0.867	0.407	NaN	NaN	NaN	NaN	NaN	NaN	-0.866	0.604	0.588	-0.825	0.457	0.511	-0.817	0.347	0.508	-0.853	0.24	0.539	-0.879	0.085	0.457	-0.769	0.02	0.499	NaN	NaN	NaN	-0.9	0.816	0.213	-0.821	0.672	0.159	-0.805	0.484	0.196	-0.826	0.403	0.194	-0.881	0.283	0.152	-0.887	0.103	0.217
1312	6.56	-0.963	0.867	0.407	NaN	NaN	NaN	NaN	NaN	NaN	-0.865	0.604	0.589	-0.824	0.457	0.511	-0.817	0.347	0.508	-0.853	0.24	0.539	-0.879	0.085	0.457	-0.769	0.02	0.499	NaN	NaN	NaN	-0.9	0.816	0.213	-0.82	0.673	0.159	-0.804	0.484	0.196	-0.824	0.403	0.194	-0.88	0.283	0.151	-0.884	0.103	0.217
1313	6.565	-0.962	0.867	0.408	NaN	NaN	NaN	NaN	NaN	NaN	-0.865	0.604	0.589	-0.824	0.457	0.511	-0.817	0.347	0.508	-0.853	0.24	0.539	-0.879	0.085	0.457	-0.769	0.02	0.499	NaN	NaN	NaN	-0.899	0.816	0.214	-0.82	0.673	0.159	-0.802	0.484	0.196	-0.823	0.403	0.193	-0.878	0.284	0.151	-0.882	0.103	0.217
1314	6.57	-0.962	0.867	0.408	NaN	NaN	NaN	NaN	NaN	NaN	-0.864	0.604	0.589	-0.824	0.457	0.511	-0.816	0.346	0.508	-0.852	0.24	0.539	-0.88	0.086	0.457	-0.769	0.02	0.499	NaN	NaN	NaN	-0.899	0.817	0.214	-0.819	0.673	0.159	-0.801	0.484	0.195	-0.822	0.403	0.193	-0.877	0.284	0.151	-0.881	0.103	0.216
1315	6.575	-0.961	0.867	0.408	NaN	NaN	NaN	NaN	NaN	NaN	-0.863	0.604	0.589	-0.824	0.457	0.511	-0.816	0.346	0.508	-0.852	0.24	0.539	-0.88	0.086	0.457	-0.769	0.02	0.499	NaN	NaN	NaN	-0.898	0.817	0.214	-0.819	0.673	0.159	-0.8	0.484	0.195	-0.82	0.403	0.193	-0.875	0.284	0.15	-0.879	0.104	0.215
1316	6.58	-0.96	0.867	0.408	NaN	NaN	NaN	NaN	NaN	NaN	-0.863	0.604	0.589	-0.824	0.457	0.511	-0.815	0.346	0.508	-0.852	0.24	0.539	-0.879	0.085	0.457	-0.769	0.02	0.499	NaN	NaN	NaN	-0.897	0.817	0.214	-0.817	0.674	0.159	-0.799	0.485	0.195	-0.819	0.404	0.193	-0.874	0.284	0.15	-0.877	0.104	0.215
1317	6.585	-0.96	0.867	0.408	NaN	NaN	NaN	NaN	NaN	NaN	-0.862	0.604	0.589	-0.823	0.457	0.511	-0.815	0.346	0.508	-0.852	0.24	0.539	-0.88	0.086	0.457	-0.769	0.02	0.499	NaN	NaN	NaN	-0.897	0.817	0.214	-0.817	0.674	0.159	-0.798	0.485	0.195	-0.817	0.404	0.192	-0.872	0.284	0.149	-0.875	0.104	0.214
1318	6.59	-0.959	0.867	0.408	NaN	NaN	NaN	NaN	NaN	NaN	-0.862	0.604	0.589	-0.823	0.457	0.511	-0.815	0.346	0.508	-0.851	0.24	0.539	-0.88	0.086	0.457	-0.769	0.02	0.499	NaN	NaN	NaN	-0.897	0.817	0.214	-0.816	0.674	0.159	-0.797	0.485	0.194	-0.816	0.404	0.192	-0.87	0.285	0.148	-0.873	0.104	0.213
1319	6.595	-0.958	0.867	0.408	NaN	NaN	NaN	NaN	NaN	NaN	-0.862	0.604	0.589	-0.822	0.457	0.511	-0.815	0.346	0.508	-0.851	0.24	0.539	-0.88	0.086	0.457	-0.769	0.02	0.499	NaN	NaN	NaN	-0.896	0.817	0.214	-0.815	0.674	0.159	-0.796	0.486	0.194	-0.815	0.404	0.192	-0.868	0.285	0.148	-0.871	0.104	0.212
1320	6.6	-0.958	0.867	0.408	NaN	NaN	NaN	NaN	NaN	NaN	-0.861	0.604	0.588	-0.821	0.457	0.512	-0.814	0.345	0.508	-0.851	0.24	0.539	-0.88	0.086	0.457	-0.769	0.02	0.499	NaN	NaN	NaN	-0.895	0.817	0.214	-0.814	0.674	0.159	-0.794	0.486	0.194	-0.813	0.404	0.191	-0.866	0.285	0.147	-0.868	0.104	0.211
1321	6.605	-0.957	0.867	0.409	NaN	NaN	NaN	NaN	NaN	NaN	-0.861	0.605	0.589	-0.821	0.457	0.512	-0.814	0.345	0.508	-0.851	0.24	0.539	-0.881	0.087	0.457	-0.769	0.02	0.499	NaN	NaN	NaN	-0.894	0.817	0.214	-0.813	0.675	0.159	-0.793	0.486	0.194	-0.812	0.405	0.191	-0.864	0.285	0.146	-0.865	0.103	0.21
1322	6.61	-0.957	0.867	0.409	NaN	NaN	NaN	NaN	NaN	NaN	-0.86	0.605	0.589	-0.82	0.457	0.512	-0.814	0.345	0.508	-0.85	0.24	0.539	-0.88	0.086	0.457	-0.769	0.02	0.499	NaN	NaN	NaN	-0.893	0.817	0.214	-0.812	0.675	0.159	-0.792	0.486	0.193	-0.81	0.405	0.19	-0.862	0.285	0.146	-0.863	0.103	0.209
1323	6.615	-0.956	0.866	0.409	NaN	NaN	NaN	NaN	NaN	NaN	-0.86	0.604	0.589	-0.819	0.457	0.512	-0.813	0.345	0.508	-0.85	0.239	0.539	-0.88	0.086	0.457	-0.769	0.02	0.499	NaN	NaN	NaN	-0.893	0.817	0.214	-0.811	0.675	0.159	-0.791	0.487	0.193	-0.809	0.405	0.19	-0.86	0.285	0.145	-0.86	0.103	0.208
1324	6.62	-0.955	0.866	0.409	NaN	NaN	NaN	NaN	NaN	NaN	-0.859	0.604	0.59	-0.819	0.456	0.512	-0.813	0.345	0.508	-0.849	0.239	0.539	-0.88	0.086	0.457	-0.769	0.02	0.499	NaN	NaN	NaN	-0.892	0.817	0.214	-0.81	0.675	0.159	-0.79	0.487	0.193	-0.807	0.405	0.19	-0.858	0.285	0.144	-0.858	0.103	0.207
1325	6.625	-0.954	0.866	0.409	NaN	NaN	NaN	NaN	NaN	NaN	-0.858	0.604	0.59	-0.818	0.456	0.512	-0.812	0.345	0.508	-0.849	0.239	0.539	-0.88	0.086	0.457	-0.769	0.02	0.499	NaN	NaN	NaN	-0.891	0.817	0.214	-0.809	0.675	0.159	-0.789	0.487	0.193	-0.806	0.405	0.19	-0.855	0.284	0.143	-0.855	0.103	0.206
1326	6.63	-0.954	0.866	0.409	NaN	NaN	NaN	NaN	NaN	NaN	-0.856	0.603	0.589	-0.817	0.456	0.512	-0.812	0.345	0.508	-0.849	0.239	0.539	-0.88	0.086	0.457	-0.769	0.02	0.499	NaN	NaN	NaN	-0.89	0.817	0.214	-0.808	0.675	0.159	-0.787	0.487	0.193	-0.805	0.406	0.189	-0.853	0.284	0.142	-0.852	0.102	0.205
1327	6.635	-0.953	0.866	0.409	NaN	NaN	NaN	NaN	NaN	NaN	-0.855	0.603	0.589	-0.816	0.456	0.512	-0.811	0.345	0.508	-0.849	0.239	0.539	-0.88	0.086	0.457	-0.769	0.02	0.499	NaN	NaN	NaN	-0.889	0.816	0.214	-0.807	0.675	0.159	-0.786	0.487	0.193	-0.803	0.406	0.189	-0.851	0.284	0.142	-0.849	0.102	0.204
1328	6.64	-0.952	0.866	0.409	NaN	NaN	NaN	NaN	NaN	NaN	-0.854	0.603	0.589	-0.816	0.456	0.512	-0.811	0.345	0.508	-0.848	0.239	0.539	-0.88	0.086	0.457	-0.769	0.02	0.499	NaN	NaN	NaN	-0.889	0.816	0.214	-0.806	0.675	0.159	-0.785	0.488	0.193	-0.802	0.406	0.189	-0.849	0.284	0.141	-0.846	0.102	0.203
1329	6.645	-0.952	0.865	0.409	NaN	NaN	NaN	NaN	NaN	NaN	-0.853	0.603	0.589	-0.816	0.456	0.512	-0.81	0.345	0.508	-0.848	0.239	0.539	-0.88	0.086	0.457	-0.769	0.02	0.498	NaN	NaN	NaN	-0.888	0.816	0.214	-0.805	0.676	0.159	-0.784	0.488	0.192	-0.8	0.406	0.189	-0.846	0.284	0.14	-0.843	0.101	0.202
1330	6.65	-0.951	0.865	0.409	NaN	NaN	NaN	NaN	NaN	NaN	-0.853	0.603	0.588	-0.815	0.456	0.512	-0.81	0.345	0.508	-0.847	0.239	0.539	-0.879	0.086	0.457	-0.769	0.019	0.498	NaN	NaN	NaN	-0.887	0.816	0.214	-0.804	0.675	0.159	-0.782	0.487	0.192	-0.798	0.406	0.188	-0.843	0.284	0.139	-0.839	0.101	0.201
1331	6.655	-0.95	0.865	0.409	NaN	NaN	NaN	NaN	NaN	NaN	-0.853	0.603	0.588	-0.815	0.456	0.512	-0.809	0.345	0.508	-0.847	0.239	0.539	-0.879	0.086	0.457	-0.769	0.019	0.498	NaN	NaN	NaN	-0.886	0.816	0.214	-0.802	0.676	0.159	-0.781	0.488	0.192	-0.797	0.406	0.188	-0.841	0.284	0.139	-0.836	0.1	0.2
1332	6.66	-0.949	0.865	0.409	NaN	NaN	NaN	NaN	NaN	NaN	-0.852	0.603	0.588	-0.814	0.456	0.512	-0.808	0.345	0.507	-0.847	0.239	0.539	-0.879	0.086	0.457	-0.768	0.019	0.498	NaN	NaN	NaN	-0.885	0.816	0.214	-0.801	0.676	0.159	-0.78	0.487	0.191	-0.795	0.406	0.187	-0.839	0.284	0.138	-0.833	0.1	0.199
1333	6.665	-0.948	0.864	0.409	NaN	NaN	NaN	NaN	NaN	NaN	-0.851	0.603	0.588	-0.813	0.456	0.512	-0.808	0.345	0.508	-0.846	0.239	0.54	-0.879	0.086	0.457	-0.768	0.019	0.498	NaN	NaN	NaN	-0.884	0.816	0.214	-0.8	0.676	0.159	-0.779	0.487	0.191	-0.793	0.406	0.187	-0.836	0.283	0.136	-0.83	0.1	0.198
1334	6.67	-0.948	0.864	0.409	NaN	NaN	NaN	NaN	NaN	NaN	-0.85	0.603	0.588	-0.812	0.456	0.512	-0.807	0.344	0.508	-0.846	0.239	0.54	-0.879	0.086	0.457	-0.768	0.019	0.498	NaN	NaN	NaN	-0.883	0.816	0.214	-0.799	0.676	0.159	-0.777	0.488	0.191	-0.792	0.406	0.187	-0.834	0.283	0.136	-0.826	0.099	0.197
1335	6.675	-0.947	0.864	0.409	NaN	NaN	NaN	NaN	NaN	NaN	-0.849	0.603	0.589	-0.811	0.455	0.512	-0.806	0.344	0.508	-0.846	0.239	0.54	-0.879	0.086	0.457	-0.768	0.019	0.498	NaN	NaN	NaN	-0.882	0.816	0.214	-0.798	0.676	0.159	-0.776	0.487	0.191	-0.791	0.406	0.186	-0.831	0.283	0.135	-0.823	0.099	0.197
1336	6.68	-0.946	0.864	0.409	NaN	NaN	NaN	NaN	NaN	NaN	-0.849	0.603	0.589	-0.81	0.455	0.512	-0.805	0.344	0.508	-0.845	0.239	0.54	-0.879	0.086	0.457	-0.768	0.019	0.498	NaN	NaN	NaN	-0.881	0.815	0.214	-0.797	0.675	0.159	-0.774	0.487	0.191	-0.789	0.406	0.186	-0.828	0.283	0.135	-0.82	0.098	0.196
1337	6.685	-0.945	0.863	0.409	NaN	NaN	NaN	NaN	NaN	NaN	-0.848	0.603	0.589	-0.809	0.455	0.512	-0.805	0.343	0.508	-0.845	0.239	0.54	-0.879	0.086	0.457	-0.768	0.019	0.498	NaN	NaN	NaN	-0.88	0.815	0.214	-0.795	0.675	0.159	-0.773	0.487	0.191	-0.787	0.406	0.186	-0.826	0.283	0.134	-0.816	0.098	0.195
1338	6.69	-0.944	0.863	0.409	NaN	NaN	NaN	NaN	NaN	NaN	-0.846	0.602	0.589	-0.808	0.455	0.513	-0.804	0.343	0.508	-0.844	0.239	0.54	-0.879	0.086	0.457	-0.768	0.019	0.498	NaN	NaN	NaN	-0.878	0.814	0.214	-0.794	0.675	0.159	-0.771	0.487	0.19	-0.785	0.406	0.185	-0.823	0.283	0.133	-0.813	0.098	0.194
1339	6.695	-0.943	0.862	0.408	NaN	NaN	NaN	NaN	NaN	NaN	-0.845	0.602	0.589	-0.807	0.455	0.513	-0.804	0.343	0.508	-0.844	0.238	0.54	-0.878	0.086	0.457	-0.768	0.019	0.498	NaN	NaN	NaN	-0.876	0.812	0.214	-0.793	0.675	0.158	-0.77	0.488	0.19	-0.784	0.406	0.185	-0.82	0.282	0.132	-0.809	0.097	0.193
1340	6.7	-0.942	0.862	0.408	NaN	NaN	NaN	NaN	NaN	NaN	-0.845	0.602	0.589	-0.806	0.455	0.513	-0.803	0.342	0.508	-0.844	0.238	0.54	-0.878	0.087	0.457	-0.768	0.019	0.498	NaN	NaN	NaN	-0.874	0.811	0.213	-0.792	0.675	0.158	-0.769	0.488	0.19	-0.782	0.406	0.185	-0.817	0.281	0.132	-0.806	0.097	0.192
1341	6.705	-0.941	0.862	0.408	NaN	NaN	NaN	NaN	NaN	NaN	-0.843	0.602	0.588	-0.806	0.455	0.513	-0.803	0.342	0.509	-0.843	0.238	0.54	-0.878	0.087	0.457	-0.768	0.019	0.498	NaN	NaN	NaN	-0.873	0.811	0.213	-0.791	0.675	0.158	-0.768	0.488	0.19	-0.78	0.405	0.185	-0.814	0.281	0.131	-0.802	0.097	0.192
1342	6.71	-0.94	0.861	0.408	NaN	NaN	NaN	NaN	NaN	NaN	-0.843	0.602	0.588	-0.805	0.454	0.513	-0.802	0.343	0.509	-0.843	0.238	0.54	-0.878	0.087	0.457	-0.768	0.019	0.498	NaN	NaN	NaN	-0.872	0.811	0.213	-0.79	0.675	0.158	-0.766	0.488	0.19	-0.778	0.406	0.185	-0.812	0.281	0.131	-0.799	0.096	0.191
1343	6.715	-0.939	0.861	0.408	NaN	NaN	NaN	NaN	NaN	NaN	-0.842	0.602	0.588	-0.804	0.454	0.513	-0.802	0.342	0.509	-0.842	0.238	0.54	-0.878	0.087	0.457	-0.768	0.019	0.498	NaN	NaN	NaN	-0.872	0.811	0.213	-0.788	0.675	0.158	-0.764	0.487	0.189	-0.777	0.406	0.185	-0.81	0.281	0.131	-0.796	0.096	0.19
1344	6.72	-0.939	0.861	0.408	NaN	NaN	NaN	NaN	NaN	NaN	-0.84	0.601	0.588	-0.803	0.454	0.513	-0.801	0.342	0.509	-0.841	0.238	0.541	-0.878	0.087	0.457	-0.768	0.019	0.498	NaN	NaN	NaN	-0.871	0.811	0.213	-0.787	0.675	0.158	-0.762	0.487	0.189	-0.775	0.406	0.185	-0.808	0.281	0.131	-0.792	0.096	0.19
1345	6.725	-0.938	0.861	0.408	NaN	NaN	NaN	NaN	NaN	NaN	-0.839	0.601	0.588	-0.802	0.453	0.513	-0.8	0.342	0.509	-0.841	0.237	0.54	-0.878	0.087	0.457	-0.768	0.019	0.498	NaN	NaN	NaN	-0.871	0.812	0.213	-0.786	0.675	0.158	-0.761	0.487	0.189	-0.773	0.406	0.185	-0.805	0.281	0.13	-0.789	0.096	0.189
1346	6.73	-0.936	0.86	0.408	NaN	NaN	NaN	NaN	NaN	NaN	-0.838	0.601	0.588	-0.801	0.453	0.513	-0.799	0.342	0.509	-0.84	0.237	0.54	-0.878	0.087	0.457	-0.768	0.019	0.498	NaN	NaN	NaN	-0.871	0.813	0.213	-0.785	0.675	0.158	-0.76	0.487	0.189	-0.771	0.405	0.185	-0.802	0.28	0.13	-0.785	0.096	0.189
1347	6.735	-0.935	0.86	0.408	NaN	NaN	NaN	NaN	NaN	NaN	-0.837	0.601	0.588	-0.8	0.453	0.513	-0.798	0.341	0.509	-0.839	0.237	0.54	-0.877	0.087	0.457	-0.768	0.019	0.498	NaN	NaN	NaN	-0.87	0.813	0.213	-0.783	0.675	0.158	-0.758	0.488	0.189	-0.769	0.405	0.184	-0.8	0.28	0.129	-0.782	0.095	0.188
1348	6.74	-0.935	0.859	0.408	NaN	NaN	NaN	NaN	NaN	NaN	-0.836	0.601	0.588	-0.799	0.453	0.513	-0.797	0.341	0.508	-0.839	0.237	0.54	-0.877	0.087	0.457	-0.768	0.019	0.498	NaN	NaN	NaN	-0.869	0.813	0.213	-0.782	0.675	0.158	-0.757	0.488	0.189	-0.768	0.405	0.184	-0.798	0.281	0.129	-0.778	0.095	0.188
1349	6.745	-0.934	0.859	0.407	NaN	NaN	NaN	NaN	NaN	NaN	-0.835	0.601	0.588	-0.798	0.453	0.513	-0.796	0.341	0.508	-0.839	0.237	0.54	-0.877	0.087	0.457	-0.768	0.019	0.498	NaN	NaN	NaN	-0.868	0.812	0.213	-0.781	0.675	0.158	-0.755	0.488	0.189	-0.766	0.405	0.184	-0.796	0.28	0.129	-0.775	0.095	0.187
1350	6.75	-0.933	0.859	0.407	NaN	NaN	NaN	NaN	NaN	NaN	-0.834	0.601	0.588	-0.798	0.453	0.513	-0.796	0.341	0.508	-0.838	0.237	0.54	-0.877	0.087	0.457	-0.768	0.018	0.498	NaN	NaN	NaN	-0.867	0.812	0.213	-0.779	0.675	0.158	-0.753	0.487	0.189	-0.764	0.405	0.184	-0.793	0.28	0.129	-0.772	0.095	0.187
1351	6.755	-0.932	0.858	0.407	NaN	NaN	NaN	NaN	NaN	NaN	-0.833	0.602	0.588	-0.797	0.453	0.513	-0.795	0.341	0.508	-0.838	0.237	0.54	-0.877	0.087	0.457	-0.768	0.018	0.499	NaN	NaN	NaN	-0.866	0.812	0.213	-0.778	0.674	0.158	-0.752	0.487	0.189	-0.762	0.405	0.183	-0.791	0.28	0.129	-0.768	0.095	0.187
1352	6.76	-0.93	0.858	0.407	NaN	NaN	NaN	NaN	NaN	NaN	-0.832	0.602	0.588	-0.795	0.453	0.513	-0.795	0.341	0.508	-0.838	0.237	0.54	-0.877	0.087	0.457	-0.768	0.018	0.499	NaN	NaN	NaN	-0.865	0.812	0.213	-0.777	0.674	0.158	-0.75	0.487	0.189	-0.76	0.405	0.183	-0.789	0.28	0.129	-0.765	0.094	0.186
1353	6.765	-0.93	0.858	0.407	NaN	NaN	NaN	NaN	NaN	NaN	-0.831	0.601	0.588	-0.794	0.452	0.513	-0.795	0.34	0.508	-0.837	0.237	0.54	-0.877	0.087	0.457	-0.768	0.018	0.499	NaN	NaN	NaN	-0.864	0.811	0.213	-0.775	0.674	0.157	-0.748	0.487	0.189	-0.758	0.405	0.183	-0.787	0.281	0.129	-0.762	0.094	0.186
1354	6.77	-0.929	0.857	0.407	NaN	NaN	NaN	NaN	NaN	NaN	-0.829	0.601	0.588	-0.793	0.453	0.513	-0.794	0.34	0.508	-0.837	0.237	0.54	-0.877	0.087	0.457	-0.768	0.018	0.499	NaN	NaN	NaN	-0.862	0.81	0.212	-0.774	0.674	0.157	-0.746	0.487	0.188	-0.756	0.405	0.183	-0.785	0.28	0.129	-0.758	0.094	0.186
1355	6.775	-0.928	0.857	0.407	NaN	NaN	NaN	NaN	NaN	NaN	-0.828	0.601	0.588	-0.792	0.452	0.513	-0.794	0.34	0.508	-0.837	0.237	0.54	-0.876	0.087	0.457	-0.768	0.018	0.499	NaN	NaN	NaN	-0.858	0.808	0.212	-0.773	0.674	0.157	-0.745	0.487	0.188	-0.755	0.405	0.183	-0.782	0.279	0.129	-0.755	0.094	0.185
1356	6.78	-0.926	0.856	0.407	NaN	NaN	NaN	NaN	NaN	NaN	-0.827	0.601	0.588	-0.792	0.452	0.513	-0.793	0.34	0.508	-0.836	0.237	0.54	-0.876	0.087	0.457	-0.768	0.018	0.499	NaN	NaN	NaN	-0.857	0.807	0.212	-0.772	0.674	0.157	-0.743	0.487	0.188	-0.753	0.405	0.183	-0.78	0.279	0.129	-0.752	0.094	0.185
1357	6.785	-0.925	0.856	0.407	NaN	NaN	NaN	NaN	NaN	NaN	-0.825	0.601	0.587	-0.791	0.452	0.513	-0.792	0.34	0.508	-0.836	0.237	0.54	-0.876	0.087	0.457	-0.768	0.018	0.499	NaN	NaN	NaN	-0.856	0.807	0.212	-0.77	0.674	0.156	-0.741	0.487	0.187	-0.751	0.405	0.183	-0.778	0.279	0.129	-0.749	0.094	0.185
1358	6.79	-0.924	0.856	0.406	NaN	NaN	NaN	NaN	NaN	NaN	-0.824	0.601	0.587	-0.789	0.452	0.513	-0.791	0.339	0.509	-0.835	0.237	0.54	-0.876	0.087	0.457	-0.768	0.018	0.499	NaN	NaN	NaN	-0.855	0.807	0.212	-0.769	0.674	0.156	-0.74	0.487	0.187	-0.749	0.404	0.183	-0.776	0.279	0.129	-0.746	0.094	0.185
1359	6.795	-0.923	0.856	0.406	NaN	NaN	NaN	NaN	NaN	NaN	-0.823	0.601	0.587	-0.788	0.452	0.513	-0.79	0.339	0.509	-0.835	0.237	0.54	-0.876	0.087	0.457	-0.768	0.018	0.499	NaN	NaN	NaN	-0.854	0.807	0.211	-0.768	0.674	0.156	-0.738	0.486	0.187	-0.747	0.404	0.183	-0.774	0.279	0.129	-0.742	0.094	0.185
1360	6.8	-0.922	0.855	0.406	NaN	NaN	NaN	NaN	NaN	NaN	-0.822	0.602	0.587	-0.788	0.452	0.513	-0.79	0.338	0.509	-0.834	0.237	0.54	-0.876	0.088	0.457	-0.769	0.018	0.499	NaN	NaN	NaN	-0.853	0.807	0.211	-0.766	0.674	0.156	-0.736	0.486	0.187	-0.745	0.404	0.183	-0.772	0.278	0.129	-0.739	0.094	0.185
1361	6.805	-0.921	0.855	0.406	NaN	NaN	NaN	NaN	NaN	NaN	-0.821	0.602	0.587	-0.787	0.452	0.513	-0.788	0.338	0.509	-0.834	0.237	0.54	-0.876	0.088	0.457	-0.769	0.018	0.499	NaN	NaN	NaN	-0.853	0.807	0.211	-0.765	0.673	0.156	-0.734	0.487	0.187	-0.743	0.405	0.183	-0.77	0.278	0.129	-0.736	0.094	0.185
1362	6.81	-0.919	0.854	0.406	NaN	NaN	NaN	NaN	NaN	NaN	-0.819	0.601	0.587	-0.786	0.452	0.513	-0.787	0.339	0.509	-0.833	0.237	0.54	-0.876	0.088	0.457	-0.768	0.018	0.499	NaN	NaN	NaN	-0.853	0.808	0.211	-0.763	0.673	0.156	-0.733	0.487	0.187	-0.742	0.405	0.183	-0.768	0.279	0.129	-0.733	0.094	0.185
1363	6.815	-0.919	0.854	0.405	NaN	NaN	NaN	NaN	NaN	NaN	-0.817	0.601	0.586	-0.784	0.451	0.513	-0.787	0.339	0.509	-0.833	0.237	0.54	-0.876	0.088	0.457	-0.769	0.018	0.499	NaN	NaN	NaN	-0.852	0.808	0.211	-0.762	0.673	0.156	-0.731	0.487	0.187	-0.74	0.405	0.183	-0.766	0.279	0.129	-0.73	0.094	0.185
1364	6.82	-0.918	0.853	0.405	NaN	NaN	NaN	NaN	NaN	NaN	-0.815	0.6	0.585	-0.783	0.451	0.513	-0.786	0.339	0.508	-0.832	0.237	0.54	-0.876	0.088	0.457	-0.769	0.018	0.499	NaN	NaN	NaN	-0.851	0.808	0.211	-0.761	0.673	0.156	-0.729	0.486	0.187	-0.738	0.404	0.183	-0.764	0.279	0.129	-0.727	0.093	0.185
1365	6.825	-0.916	0.853	0.405	NaN	NaN	NaN	NaN	NaN	NaN	-0.814	0.6	0.585	-0.781	0.451	0.512	-0.786	0.339	0.508	-0.831	0.237	0.54	-0.876	0.088	0.457	-0.769	0.018	0.499	NaN	NaN	NaN	-0.85	0.808	0.211	-0.759	0.673	0.155	-0.727	0.486	0.187	-0.735	0.404	0.183	-0.762	0.278	0.129	-0.724	0.093	0.185
1366	6.83	-0.915	0.853	0.405	NaN	NaN	NaN	NaN	NaN	NaN	-0.813	0.6	0.585	-0.78	0.45	0.512	-0.785	0.338	0.508	-0.831	0.237	0.54	-0.876	0.089	0.457	-0.769	0.018	0.499	NaN	NaN	NaN	-0.848	0.807	0.21	-0.757	0.673	0.155	-0.725	0.487	0.186	-0.733	0.404	0.183	-0.759	0.278	0.13	-0.721	0.093	0.185
1367	6.835	-0.914	0.852	0.405	NaN	NaN	NaN	NaN	NaN	NaN	-0.812	0.6	0.585	-0.779	0.45	0.513	-0.783	0.338	0.508	-0.83	0.236	0.54	-0.876	0.089	0.457	-0.769	0.018	0.499	NaN	NaN	NaN	-0.845	0.804	0.21	-0.756	0.673	0.155	-0.724	0.486	0.186	-0.731	0.404	0.183	-0.757	0.277	0.13	-0.718	0.093	0.185
1368	6.84	-0.913	0.852	0.404	NaN	NaN	NaN	NaN	NaN	NaN	-0.811	0.601	0.585	-0.778	0.45	0.513	-0.782	0.338	0.508	-0.829	0.236	0.54	-0.876	0.089	0.457	-0.769	0.018	0.499	NaN	NaN	NaN	-0.843	0.804	0.209	-0.754	0.672	0.155	-0.722	0.486	0.186	-0.729	0.404	0.182	-0.754	0.277	0.129	-0.715	0.093	0.185
1369	6.845	-0.912	0.851	0.404	NaN	NaN	NaN	NaN	NaN	NaN	-0.809	0.601	0.585	-0.777	0.45	0.513	-0.781	0.338	0.508	-0.828	0.236	0.54	-0.876	0.089	0.457	-0.769	0.018	0.499	NaN	NaN	NaN	-0.842	0.804	0.209	-0.753	0.672	0.154	-0.72	0.486	0.186	-0.727	0.404	0.182	-0.752	0.277	0.129	-0.712	0.093	0.185
1370	6.85	-0.91	0.851	0.404	NaN	NaN	NaN	NaN	NaN	NaN	-0.808	0.6	0.585	-0.776	0.45	0.513	-0.78	0.337	0.508	-0.828	0.236	0.54	-0.875	0.089	0.457	-0.769	0.018	0.499	NaN	NaN	NaN	-0.842	0.804	0.209	-0.751	0.672	0.154	-0.718	0.486	0.185	-0.725	0.404	0.182	-0.749	0.277	0.13	-0.709	0.093	0.185
1371	6.855	-0.909	0.85	0.403	NaN	NaN	NaN	NaN	NaN	NaN	-0.805	0.599	0.585	-0.774	0.45	0.512	-0.78	0.337	0.508	-0.827	0.236	0.54	-0.875	0.089	0.457	-0.769	0.018	0.499	NaN	NaN	NaN	-0.842	0.805	0.209	-0.75	0.672	0.154	-0.715	0.485	0.185	-0.723	0.404	0.182	-0.748	0.277	0.13	-0.706	0.093	0.185
1372	6.86	-0.908	0.85	0.403	NaN	NaN	NaN	NaN	NaN	NaN	-0.804	0.599	0.585	-0.773	0.449	0.512	-0.779	0.337	0.508	-0.827	0.235	0.54	-0.875	0.089	0.457	-0.769	0.018	0.499	NaN	NaN	NaN	-0.841	0.805	0.209	-0.748	0.672	0.153	-0.714	0.486	0.185	-0.72	0.403	0.182	-0.745	0.277	0.13	-0.703	0.093	0.185
1373	6.865	-0.907	0.849	0.403	NaN	NaN	NaN	NaN	NaN	NaN	-0.803	0.599	0.584	-0.772	0.449	0.512	-0.778	0.337	0.508	-0.826	0.235	0.54	-0.875	0.089	0.457	-0.769	0.018	0.499	NaN	NaN	NaN	-0.84	0.805	0.209	-0.747	0.671	0.153	-0.712	0.486	0.185	-0.718	0.403	0.182	-0.743	0.277	0.129	-0.7	0.093	0.185
1374	6.87	-0.906	0.849	0.402	NaN	NaN	NaN	NaN	NaN	NaN	-0.802	0.599	0.584	-0.771	0.449	0.512	-0.776	0.336	0.508	-0.825	0.235	0.54	-0.875	0.089	0.457	-0.769	0.018	0.499	NaN	NaN	NaN	-0.838	0.804	0.208	-0.745	0.671	0.153	-0.71	0.486	0.184	-0.716	0.404	0.182	-0.74	0.276	0.129	-0.697	0.093	0.185
1375	6.875	-0.904	0.848	0.402	NaN	NaN	NaN	NaN	NaN	NaN	-0.8	0.6	0.584	-0.769	0.449	0.512	-0.775	0.336	0.508	-0.825	0.235	0.54	-0.875	0.089	0.457	-0.769	0.018	0.499	NaN	NaN	NaN	-0.836	0.803	0.208	-0.743	0.671	0.153	-0.708	0.485	0.184	-0.714	0.404	0.181	-0.737	0.276	0.129	-0.694	0.093	0.184
1376	6.88	-0.903	0.848	0.402	NaN	NaN	NaN	NaN	NaN	NaN	-0.799	0.6	0.584	-0.768	0.448	0.512	-0.774	0.335	0.508	-0.824	0.235	0.54	-0.875	0.089	0.457	-0.769	0.018	0.499	NaN	NaN	NaN	-0.833	0.801	0.207	-0.742	0.67	0.152	-0.706	0.485	0.184	-0.711	0.403	0.181	-0.735	0.276	0.129	-0.691	0.093	0.184
1377	6.885	-0.902	0.847	0.401	NaN	NaN	NaN	NaN	NaN	NaN	-0.798	0.599	0.584	-0.767	0.448	0.512	-0.773	0.335	0.508	-0.824	0.235	0.54	-0.875	0.089	0.457	-0.769	0.018	0.499	NaN	NaN	NaN	-0.832	0.8	0.207	-0.74	0.67	0.152	-0.704	0.485	0.184	-0.709	0.403	0.181	-0.732	0.276	0.129	-0.688	0.093	0.184
1378	6.89	-0.9	0.846	0.401	NaN	NaN	NaN	NaN	NaN	NaN	-0.797	0.599	0.584	-0.766	0.448	0.512	-0.772	0.335	0.508	-0.823	0.235	0.54	-0.874	0.089	0.457	-0.769	0.018	0.499	NaN	NaN	NaN	-0.831	0.801	0.206	-0.739	0.67	0.152	-0.702	0.485	0.184	-0.706	0.402	0.18	-0.73	0.275	0.129	-0.685	0.093	0.184
1379	6.895	-0.899	0.846	0.401	NaN	NaN	NaN	NaN	NaN	NaN	-0.795	0.599	0.584	-0.765	0.448	0.513	-0.772	0.335	0.508	-0.823	0.235	0.54	-0.874	0.089	0.457	-0.769	0.018	0.499	NaN	NaN	NaN	-0.831	0.802	0.206	-0.737	0.67	0.151	-0.699	0.485	0.183	-0.704	0.403	0.18	-0.727	0.275	0.129	-0.682	0.093	0.184
1380	6.9	-0.898	0.846	0.4	NaN	NaN	NaN	NaN	NaN	NaN	-0.793	0.598	0.584	-0.764	0.448	0.513	-0.771	0.335	0.508	-0.822	0.235	0.54	-0.874	0.09	0.457	-0.769	0.018	0.499	NaN	NaN	NaN	-0.83	0.801	0.206	-0.736	0.67	0.151	-0.696	0.484	0.183	-0.702	0.403	0.18	-0.724	0.275	0.129	-0.679	0.093	0.184
1381	6.905	-0.897	0.845	0.4	NaN	NaN	NaN	NaN	NaN	NaN	-0.792	0.598	0.583	-0.763	0.448	0.513	-0.771	0.335	0.508	-0.822	0.235	0.54	-0.874	0.09	0.457	-0.768	0.018	0.499	NaN	NaN	NaN	-0.829	0.801	0.206	-0.734	0.669	0.15	-0.694	0.484	0.183	-0.699	0.402	0.18	-0.721	0.275	0.128	-0.676	0.092	0.184
1382	6.91	-0.895	0.844	0.399	NaN	NaN	NaN	NaN	NaN	NaN	-0.79	0.598	0.583	-0.761	0.447	0.513	-0.77	0.335	0.508	-0.821	0.235	0.54	-0.874	0.09	0.457	-0.768	0.018	0.499	NaN	NaN	NaN	-0.827	0.8	0.205	-0.732	0.668	0.15	-0.692	0.484	0.182	-0.696	0.402	0.18	-0.719	0.275	0.128	-0.674	0.092	0.184
1383	6.915	-0.894	0.844	0.399	NaN	NaN	NaN	NaN	NaN	NaN	-0.789	0.599	0.583	-0.76	0.446	0.512	-0.77	0.335	0.508	-0.821	0.235	0.54	-0.873	0.09	0.457	-0.768	0.018	0.499	NaN	NaN	NaN	-0.823	0.797	0.204	-0.73	0.668	0.15	-0.69	0.484	0.182	-0.694	0.402	0.179	-0.715	0.274	0.128	-0.671	0.092	0.184
1384	6.92	-0.893	0.843	0.398	NaN	NaN	NaN	NaN	NaN	NaN	-0.788	0.599	0.583	-0.759	0.446	0.512	-0.769	0.335	0.508	-0.82	0.235	0.54	-0.873	0.09	0.457	-0.768	0.018	0.499	NaN	NaN	NaN	-0.822	0.797	0.204	-0.729	0.669	0.15	-0.688	0.484	0.182	-0.692	0.402	0.179	-0.713	0.275	0.127	-0.668	0.092	0.184
1385	6.925	-0.892	0.843	0.398	NaN	NaN	NaN	NaN	NaN	NaN	-0.787	0.598	0.583	-0.758	0.446	0.512	-0.768	0.334	0.508	-0.82	0.235	0.54	-0.873	0.09	0.457	-0.768	0.018	0.499	NaN	NaN	NaN	-0.821	0.797	0.204	-0.727	0.668	0.149	-0.685	0.483	0.182	-0.689	0.402	0.179	-0.71	0.274	0.127	-0.665	0.092	0.184
1386	6.93	-0.89	0.842	0.397	NaN	NaN	NaN	NaN	NaN	NaN	-0.785	0.598	0.582	-0.757	0.446	0.512	-0.767	0.334	0.508	-0.819	0.235	0.54	-0.873	0.09	0.457	-0.768	0.018	0.499	NaN	NaN	NaN	-0.821	0.798	0.204	-0.726	0.668	0.149	-0.683	0.483	0.181	-0.686	0.401	0.178	-0.707	0.274	0.127	-0.662	0.091	0.184
1387	6.935	-0.889	0.842	0.397	NaN	NaN	NaN	NaN	NaN	NaN	-0.784	0.598	0.582	-0.756	0.446	0.512	-0.765	0.334	0.508	-0.819	0.235	0.54	-0.873	0.09	0.457	-0.768	0.018	0.499	NaN	NaN	NaN	-0.82	0.797	0.203	-0.723	0.667	0.148	-0.681	0.483	0.181	-0.684	0.401	0.178	-0.704	0.273	0.127	-0.659	0.091	0.184
1388	6.94	-0.887	0.841	0.397	NaN	NaN	NaN	NaN	NaN	NaN	-0.782	0.598	0.581	-0.755	0.446	0.512	-0.764	0.333	0.507	-0.818	0.235	0.54	-0.873	0.09	0.457	-0.768	0.018	0.499	NaN	NaN	NaN	-0.818	0.796	0.203	-0.721	0.666	0.148	-0.678	0.483	0.181	-0.682	0.401	0.178	-0.701	0.273	0.127	-0.657	0.091	0.184
1389	6.945	-0.886	0.841	0.396	NaN	NaN	NaN	NaN	NaN	NaN	-0.78	0.597	0.58	-0.754	0.446	0.512	-0.763	0.332	0.507	-0.818	0.235	0.54	-0.873	0.09	0.457	-0.768	0.018	0.499	NaN	NaN	NaN	-0.814	0.794	0.202	-0.719	0.666	0.148	-0.675	0.482	0.18	-0.679	0.401	0.178	-0.699	0.273	0.127	-0.654	0.091	0.184
1390	6.95	-0.885	0.84	0.395	NaN	NaN	NaN	NaN	NaN	NaN	-0.779	0.597	0.58	-0.753	0.445	0.512	-0.762	0.332	0.507	-0.817	0.235	0.54	-0.873	0.09	0.456	-0.768	0.018	0.499	NaN	NaN	NaN	-0.813	0.794	0.202	-0.718	0.666	0.148	-0.673	0.482	0.18	-0.676	0.4	0.177	-0.697	0.273	0.126	-0.651	0.091	0.184
1391	6.955	-0.883	0.84	0.395	NaN	NaN	NaN	NaN	NaN	NaN	-0.779	0.597	0.58	-0.752	0.445	0.511	-0.762	0.332	0.507	-0.817	0.235	0.54	-0.873	0.09	0.456	-0.769	0.018	0.499	NaN	NaN	NaN	-0.813	0.795	0.201	-0.716	0.666	0.147	-0.671	0.482	0.18	-0.674	0.4	0.177	-0.694	0.272	0.126	-0.649	0.091	0.184
1392	6.96	-0.882	0.839	0.394	NaN	NaN	NaN	NaN	NaN	NaN	-0.777	0.597	0.58	-0.75	0.444	0.511	-0.761	0.332	0.507	-0.816	0.235	0.539	-0.873	0.09	0.456	-0.769	0.018	0.499	NaN	NaN	NaN	-0.812	0.795	0.201	-0.714	0.665	0.147	-0.669	0.482	0.179	-0.672	0.4	0.177	-0.691	0.272	0.126	-0.646	0.09	0.184
1393	6.965	-0.88	0.839	0.394	NaN	NaN	NaN	NaN	NaN	NaN	-0.776	0.597	0.579	-0.749	0.444	0.511	-0.76	0.331	0.507	-0.815	0.234	0.539	-0.873	0.09	0.456	-0.769	0.018	0.499	NaN	NaN	NaN	-0.811	0.794	0.2	-0.712	0.664	0.146	-0.666	0.481	0.179	-0.669	0.4	0.176	-0.689	0.272	0.125	-0.643	0.09	0.184
1394	6.97	-0.878	0.838	0.393	NaN	NaN	NaN	NaN	NaN	NaN	-0.775	0.597	0.579	-0.748	0.444	0.511	-0.759	0.331	0.507	-0.815	0.234	0.539	-0.873	0.09	0.456	-0.769	0.018	0.499	NaN	NaN	NaN	-0.809	0.794	0.2	-0.71	0.664	0.146	-0.664	0.481	0.179	-0.667	0.399	0.176	-0.686	0.271	0.125	-0.64	0.09	0.184
1395	6.975	-0.877	0.838	0.393	NaN	NaN	NaN	NaN	NaN	NaN	-0.775	0.597	0.579	-0.747	0.444	0.511	-0.758	0.331	0.507	-0.814	0.234	0.539	-0.873	0.09	0.456	-0.769	0.018	0.499	NaN	NaN	NaN	-0.808	0.793	0.199	-0.708	0.664	0.145	-0.662	0.481	0.179	-0.665	0.399	0.176	-0.683	0.27	0.125	-0.638	0.089	0.184
1396	6.98	-0.876	0.837	0.392	NaN	NaN	NaN	NaN	NaN	NaN	-0.773	0.597	0.579	-0.746	0.444	0.51	-0.757	0.331	0.507	-0.813	0.235	0.539	-0.872	0.09	0.456	-0.768	0.018	0.499	NaN	NaN	NaN	-0.806	0.793	0.199	-0.707	0.664	0.145	-0.66	0.48	0.178	-0.662	0.399	0.176	-0.68	0.27	0.125	-0.635	0.089	0.184
1397	6.985	-0.875	0.837	0.391	NaN	NaN	NaN	NaN	NaN	NaN	-0.772	0.597	0.578	-0.745	0.443	0.51	-0.757	0.331	0.507	-0.813	0.235	0.539	-0.872	0.091	0.456	-0.768	0.018	0.499	NaN	NaN	NaN	-0.804	0.792	0.198	-0.706	0.664	0.144	-0.658	0.48	0.178	-0.66	0.398	0.176	-0.678	0.27	0.125	-0.633	0.089	0.185
1398	6.99	-0.873	0.836	0.391	NaN	NaN	NaN	NaN	NaN	NaN	-0.77	0.596	0.578	-0.744	0.443	0.51	-0.756	0.33	0.507	-0.813	0.235	0.539	-0.872	0.091	0.456	-0.768	0.018	0.499	NaN	NaN	NaN	-0.802	0.792	0.198	-0.703	0.662	0.144	-0.655	0.479	0.178	-0.658	0.398	0.176	-0.676	0.27	0.125	-0.631	0.088	0.185
1399	6.995	-0.871	0.835	0.39	NaN	NaN	NaN	NaN	NaN	NaN	-0.769	0.596	0.576	-0.742	0.442	0.51	-0.755	0.33	0.506	-0.812	0.234	0.539	-0.872	0.091	0.456	-0.768	0.018	0.499	NaN	NaN	NaN	-0.801	0.791	0.197	-0.701	0.661	0.144	-0.653	0.479	0.178	-0.656	0.397	0.175	-0.673	0.269	0.124	-0.628	0.088	0.185
1400	7	-0.869	0.835	0.39	NaN	NaN	NaN	NaN	NaN	NaN	-0.767	0.595	0.575	-0.741	0.442	0.509	-0.754	0.33	0.506	-0.812	0.234	0.539	-0.872	0.091	0.456	-0.768	0.018	0.499	NaN	NaN	NaN	-0.799	0.79	0.196	-0.699	0.661	0.144	-0.652	0.479	0.177	-0.653	0.397	0.175	-0.671	0.269	0.124	-0.625	0.087	0.185
1401	7.005	-0.868	0.834	0.389	NaN	NaN	NaN	NaN	NaN	NaN	-0.766	0.595	0.575	-0.74	0.442	0.509	-0.753	0.33	0.506	-0.811	0.234	0.539	-0.872	0.091	0.456	-0.768	0.018	0.499	NaN	NaN	NaN	-0.797	0.79	0.196	-0.697	0.661	0.143	-0.649	0.479	0.177	-0.651	0.397	0.175	-0.669	0.268	0.124	-0.623	0.087	0.185
1402	7.01	-0.867	0.834	0.388	NaN	NaN	NaN	NaN	NaN	NaN	-0.765	0.595	0.575	-0.739	0.441	0.509	-0.752	0.329	0.506	-0.81	0.234	0.538	-0.871	0.091	0.456	-0.769	0.018	0.499	NaN	NaN	NaN	-0.796	0.789	0.195	-0.695	0.66	0.142	-0.647	0.478	0.177	-0.649	0.396	0.175	-0.666	0.267	0.125	-0.62	0.086	0.185
1403	7.015	-0.865	0.833	0.387	NaN	NaN	NaN	NaN	NaN	NaN	-0.764	0.595	0.575	-0.738	0.441	0.509	-0.751	0.329	0.507	-0.809	0.233	0.538	-0.871	0.091	0.456	-0.769	0.018	0.499	NaN	NaN	NaN	-0.794	0.789	0.194	-0.693	0.66	0.142	-0.644	0.477	0.177	-0.647	0.395	0.174	-0.664	0.267	0.124	-0.618	0.086	0.185
1404	7.02	-0.863	0.833	0.387	NaN	NaN	NaN	NaN	NaN	NaN	-0.762	0.595	0.574	-0.737	0.441	0.509	-0.75	0.328	0.506	-0.808	0.233	0.538	-0.871	0.091	0.456	-0.769	0.018	0.499	NaN	NaN	NaN	-0.792	0.788	0.194	-0.691	0.659	0.142	-0.643	0.477	0.176	-0.645	0.395	0.174	-0.662	0.267	0.124	-0.616	0.085	0.185
1405	7.025	-0.861	0.832	0.386	NaN	NaN	NaN	NaN	NaN	NaN	-0.761	0.595	0.574	-0.735	0.441	0.508	-0.749	0.328	0.506	-0.808	0.233	0.538	-0.871	0.091	0.456	-0.768	0.018	0.499	NaN	NaN	NaN	-0.789	0.786	0.194	-0.69	0.659	0.141	-0.641	0.477	0.176	-0.643	0.394	0.174	-0.66	0.266	0.124	-0.613	0.085	0.185
1406	7.03	-0.86	0.832	0.385	NaN	NaN	NaN	NaN	NaN	NaN	-0.759	0.594	0.574	-0.734	0.44	0.508	-0.748	0.327	0.506	-0.807	0.233	0.538	-0.871	0.091	0.456	-0.769	0.018	0.499	NaN	NaN	NaN	-0.784	0.785	0.194	-0.687	0.658	0.141	-0.639	0.476	0.176	-0.641	0.394	0.174	-0.657	0.264	0.124	-0.611	0.085	0.185
1407	7.035	-0.858	0.831	0.384	NaN	NaN	NaN	NaN	NaN	NaN	-0.757	0.594	0.573	-0.732	0.44	0.508	-0.747	0.327	0.506	-0.807	0.233	0.537	-0.871	0.091	0.456	-0.769	0.018	0.499	NaN	NaN	NaN	-0.786	0.786	0.192	-0.686	0.658	0.14	-0.637	0.475	0.176	-0.639	0.393	0.173	-0.655	0.264	0.123	-0.609	0.084	0.185
1408	7.04	-0.856	0.83	0.384	NaN	NaN	NaN	NaN	NaN	NaN	-0.756	0.594	0.573	-0.731	0.439	0.507	-0.746	0.327	0.505	-0.806	0.233	0.537	-0.871	0.091	0.456	-0.769	0.018	0.499	NaN	NaN	NaN	-0.785	0.786	0.191	-0.685	0.657	0.139	-0.635	0.475	0.175	-0.637	0.392	0.173	-0.653	0.263	0.123	-0.607	0.084	0.185
1409	7.045	-0.854	0.829	0.383	NaN	NaN	NaN	NaN	NaN	NaN	-0.755	0.594	0.572	-0.731	0.439	0.507	-0.746	0.327	0.505	-0.806	0.233	0.537	-0.871	0.091	0.456	-0.769	0.018	0.499	NaN	NaN	NaN	-0.783	0.785	0.19	-0.682	0.656	0.138	-0.633	0.474	0.175	-0.635	0.392	0.173	-0.651	0.263	0.124	-0.605	0.083	0.185
1410	7.05	-0.852	0.829	0.382	NaN	NaN	NaN	NaN	NaN	NaN	-0.754	0.594	0.571	-0.73	0.439	0.507	-0.745	0.327	0.505	-0.805	0.233	0.537	-0.871	0.091	0.456	-0.768	0.018	0.499	NaN	NaN	NaN	-0.781	0.785	0.189	-0.68	0.655	0.138	-0.631	0.473	0.175	-0.633	0.391	0.173	-0.65	0.262	0.124	-0.603	0.082	0.185
1411	7.055	-0.851	0.828	0.381	NaN	NaN	NaN	NaN	NaN	NaN	-0.752	0.594	0.571	-0.729	0.439	0.507	-0.744	0.327	0.505	-0.804	0.234	0.537	-0.87	0.092	0.456	-0.769	0.018	0.499	NaN	NaN	NaN	-0.78	0.784	0.188	-0.678	0.654	0.138	-0.629	0.472	0.175	-0.632	0.391	0.173	-0.648	0.262	0.124	-0.601	0.082	0.185
1412	7.06	-0.849	0.828	0.38	NaN	NaN	NaN	NaN	NaN	NaN	-0.751	0.594	0.57	-0.728	0.438	0.507	-0.743	0.327	0.505	-0.804	0.234	0.537	-0.87	0.092	0.456	-0.769	0.018	0.499	NaN	NaN	NaN	-0.778	0.784	0.188	-0.677	0.654	0.137	-0.628	0.472	0.175	-0.63	0.39	0.173	-0.647	0.261	0.123	-0.6	0.081	0.186
1413	7.065	-0.847	0.828	0.379	NaN	NaN	NaN	NaN	NaN	NaN	-0.75	0.594	0.57	-0.726	0.438	0.506	-0.742	0.326	0.504	-0.803	0.234	0.537	-0.87	0.092	0.456	-0.768	0.018	0.499	NaN	NaN	NaN	-0.776	0.783	0.187	-0.675	0.653	0.136	-0.626	0.472	0.174	-0.628	0.389	0.173	-0.644	0.261	0.123	-0.599	0.081	0.186
1414	7.07	-0.845	0.827	0.378	NaN	NaN	NaN	-0.759	0.766	0.56	-0.748	0.593	0.569	-0.724	0.438	0.506	-0.741	0.326	0.504	-0.803	0.234	0.536	-0.87	0.092	0.456	-0.768	0.018	0.499	NaN	NaN	NaN	-0.774	0.782	0.186	-0.673	0.652	0.136	-0.624	0.471	0.174	-0.626	0.389	0.172	-0.642	0.26	0.123	-0.599	0.081	0.187
1415	7.075	-0.844	0.827	0.378	NaN	NaN	NaN	-0.74	0.752	0.559	-0.747	0.593	0.569	-0.723	0.437	0.506	-0.74	0.326	0.504	-0.802	0.234	0.536	-0.87	0.092	0.455	-0.768	0.018	0.499	NaN	NaN	NaN	-0.77	0.781	0.186	-0.671	0.652	0.135	-0.621	0.47	0.173	-0.624	0.388	0.172	-0.641	0.259	0.123	-0.599	0.081	0.187
1416	7.08	-0.842	0.826	0.377	NaN	NaN	NaN	-0.734	0.749	0.558	-0.745	0.593	0.568	-0.722	0.437	0.505	-0.739	0.326	0.504	-0.801	0.234	0.536	-0.87	0.093	0.454	-0.768	0.018	0.499	NaN	NaN	NaN	-0.764	0.778	0.186	-0.669	0.651	0.134	-0.619	0.47	0.173	-0.622	0.388	0.172	-0.64	0.259	0.123	-0.598	0.08	0.188
1417	7.085	-0.84	0.825	0.376	NaN	NaN	NaN	-0.732	0.748	0.558	-0.743	0.593	0.567	-0.721	0.437	0.505	-0.737	0.326	0.503	-0.801	0.235	0.536	-0.869	0.093	0.454	-0.768	0.018	0.499	NaN	NaN	NaN	-0.763	0.778	0.185	-0.667	0.65	0.134	-0.617	0.47	0.172	-0.619	0.388	0.171	-0.638	0.259	0.123	-0.598	0.08	0.189
1418	7.09	-0.838	0.824	0.375	NaN	NaN	NaN	-0.731	0.748	0.557	-0.742	0.593	0.566	-0.719	0.437	0.504	-0.736	0.326	0.503	-0.8	0.235	0.536	-0.869	0.093	0.454	-0.768	0.018	0.499	NaN	NaN	NaN	-0.765	0.779	0.183	-0.665	0.65	0.133	-0.615	0.47	0.172	-0.617	0.388	0.17	-0.636	0.258	0.123	-0.598	0.08	0.19
1419	7.095	-0.836	0.824	0.374	NaN	NaN	NaN	-0.728	0.747	0.556	-0.74	0.592	0.566	-0.717	0.437	0.504	-0.735	0.325	0.503	-0.799	0.235	0.535	-0.87	0.094	0.455	-0.768	0.018	0.499	NaN	NaN	NaN	-0.764	0.78	0.182	-0.664	0.649	0.132	-0.612	0.469	0.171	-0.614	0.387	0.17	-0.635	0.258	0.123	-0.598	0.08	0.191
1420	7.1	-0.834	0.824	0.373	NaN	NaN	NaN	-0.724	0.746	0.553	-0.739	0.593	0.565	-0.716	0.436	0.504	-0.733	0.325	0.503	-0.798	0.235	0.535	-0.871	0.096	0.455	-0.769	0.018	0.499	NaN	NaN	NaN	-0.762	0.779	0.181	-0.662	0.648	0.132	-0.608	0.469	0.17	-0.612	0.387	0.169	-0.634	0.258	0.123	-0.598	0.08	0.191
1421	7.105	-0.832	0.824	0.372	NaN	NaN	NaN	-0.722	0.745	0.553	-0.738	0.592	0.565	-0.715	0.435	0.503	-0.732	0.325	0.503	-0.798	0.236	0.535	-0.869	0.095	0.454	-0.768	0.018	0.499	NaN	NaN	NaN	-0.761	0.779	0.18	-0.659	0.648	0.131	-0.606	0.469	0.17	-0.61	0.387	0.169	-0.632	0.258	0.123	-0.597	0.08	0.192
1422	7.11	-0.83	0.823	0.371	NaN	NaN	NaN	-0.721	0.745	0.553	-0.736	0.592	0.564	-0.713	0.435	0.503	-0.73	0.325	0.502	-0.797	0.236	0.535	-0.868	0.095	0.454	-0.768	0.018	0.499	NaN	NaN	NaN	-0.759	0.778	0.179	-0.657	0.647	0.13	-0.604	0.469	0.169	-0.607	0.387	0.168	-0.631	0.257	0.124	-0.597	0.08	0.193
1423	7.115	-0.828	0.823	0.371	NaN	NaN	NaN	-0.72	0.746	0.553	-0.733	0.591	0.563	-0.711	0.435	0.503	-0.729	0.324	0.502	-0.796	0.236	0.535	-0.867	0.095	0.454	-0.768	0.018	0.499	NaN	NaN	NaN	-0.757	0.777	0.178	-0.655	0.647	0.129	-0.6	0.469	0.168	-0.604	0.386	0.168	-0.629	0.257	0.124	-0.596	0.08	0.194
1424	7.12	-0.826	0.822	0.37	NaN	NaN	NaN	-0.719	0.746	0.552	-0.732	0.591	0.563	-0.709	0.435	0.502	-0.728	0.324	0.502	-0.795	0.236	0.535	-0.867	0.096	0.454	-0.768	0.018	0.499	NaN	NaN	NaN	-0.753	0.776	0.178	-0.654	0.646	0.129	-0.598	0.469	0.168	-0.602	0.386	0.167	-0.627	0.256	0.124	-0.596	0.08	0.194
1425	7.125	-0.825	0.822	0.369	NaN	NaN	NaN	-0.717	0.746	0.552	-0.73	0.591	0.562	-0.708	0.434	0.502	-0.726	0.324	0.501	-0.794	0.236	0.534	-0.867	0.096	0.454	-0.768	0.018	0.499	NaN	NaN	NaN	-0.748	0.773	0.179	-0.652	0.646	0.128	-0.595	0.468	0.168	-0.6	0.385	0.167	-0.625	0.256	0.123	-0.595	0.079	0.194
1426	7.13	-0.822	0.821	0.368	NaN	NaN	NaN	-0.714	0.746	0.55	-0.728	0.591	0.561	-0.706	0.434	0.501	-0.725	0.324	0.501	-0.793	0.237	0.534	-0.867	0.096	0.454	-0.768	0.018	0.499	NaN	NaN	NaN	-0.745	0.772	0.178	-0.651	0.646	0.126	-0.593	0.468	0.167	-0.597	0.384	0.167	-0.623	0.256	0.123	-0.594	0.08	0.195
1427	7.135	-0.82	0.821	0.368	NaN	NaN	NaN	-0.71	0.744	0.548	-0.726	0.591	0.56	-0.704	0.434	0.501	-0.724	0.324	0.501	-0.792	0.237	0.534	-0.866	0.097	0.453	-0.768	0.018	0.499	NaN	NaN	NaN	-0.744	0.772	0.177	-0.649	0.645	0.125	-0.591	0.467	0.166	-0.595	0.384	0.167	-0.62	0.256	0.122	-0.594	0.08	0.195
1428	7.14	-0.818	0.821	0.367	NaN	NaN	NaN	-0.709	0.744	0.548	-0.725	0.591	0.56	-0.703	0.433	0.5	-0.722	0.324	0.501	-0.791	0.237	0.534	-0.866	0.098	0.453	-0.768	0.018	0.499	NaN	NaN	NaN	-0.747	0.774	0.175	-0.647	0.645	0.125	-0.589	0.467	0.166	-0.593	0.384	0.166	-0.617	0.255	0.121	-0.593	0.08	0.195
1429	7.145	-0.817	0.821	0.366	NaN	NaN	NaN	-0.707	0.744	0.548	-0.723	0.591	0.559	-0.701	0.433	0.5	-0.721	0.324	0.5	-0.79	0.238	0.534	-0.865	0.099	0.454	-0.768	0.018	0.499	NaN	NaN	NaN	-0.746	0.775	0.174	-0.645	0.645	0.124	-0.587	0.466	0.165	-0.591	0.383	0.166	-0.614	0.255	0.121	-0.592	0.08	0.195
1430	7.15	-0.815	0.82	0.365	NaN	NaN	NaN	-0.705	0.744	0.547	-0.72	0.59	0.558	-0.699	0.433	0.499	-0.719	0.324	0.5	-0.789	0.239	0.534	-0.865	0.1	0.454	-0.768	0.018	0.499	NaN	NaN	NaN	-0.743	0.773	0.174	-0.642	0.644	0.123	-0.585	0.465	0.165	-0.589	0.383	0.165	-0.612	0.255	0.12	-0.591	0.08	0.195
1431	7.155	-0.812	0.82	0.364	NaN	NaN	NaN	-0.703	0.744	0.546	-0.718	0.59	0.558	-0.697	0.433	0.499	-0.717	0.324	0.5	-0.788	0.239	0.534	-0.864	0.1	0.453	-0.768	0.018	0.499	NaN	NaN	NaN	-0.739	0.771	0.173	-0.641	0.644	0.122	-0.583	0.465	0.165	-0.586	0.382	0.165	-0.608	0.255	0.119	-0.591	0.08	0.195
1432	7.16	-0.811	0.819	0.363	NaN	NaN	NaN	-0.701	0.744	0.544	-0.717	0.59	0.557	-0.695	0.433	0.499	-0.715	0.324	0.5	-0.787	0.24	0.534	-0.863	0.101	0.453	-0.768	0.018	0.499	NaN	NaN	NaN	-0.74	0.773	0.172	-0.64	0.644	0.121	-0.581	0.464	0.165	-0.584	0.382	0.164	-0.605	0.255	0.118	-0.59	0.08	0.196
1433	7.165	-0.809	0.82	0.363	NaN	NaN	NaN	-0.699	0.744	0.544	-0.715	0.59	0.556	-0.693	0.433	0.498	-0.714	0.324	0.5	-0.785	0.241	0.533	-0.863	0.102	0.453	-0.769	0.018	0.499	NaN	NaN	NaN	-0.739	0.773	0.17	-0.639	0.644	0.121	-0.579	0.464	0.165	-0.582	0.382	0.164	-0.602	0.254	0.118	-0.589	0.08	0.196
1434	7.17	-0.807	0.82	0.362	NaN	NaN	NaN	-0.696	0.744	0.543	-0.713	0.591	0.555	-0.691	0.433	0.498	-0.711	0.325	0.5	-0.783	0.241	0.533	-0.862	0.104	0.454	-0.769	0.018	0.499	NaN	NaN	NaN	-0.738	0.772	0.17	-0.637	0.643	0.119	-0.578	0.464	0.164	-0.579	0.382	0.163	-0.6	0.254	0.117	-0.589	0.08	0.196
1435	7.175	-0.805	0.819	0.361	NaN	NaN	NaN	-0.693	0.743	0.542	-0.711	0.59	0.554	-0.688	0.433	0.498	-0.709	0.326	0.5	-0.781	0.242	0.533	-0.861	0.105	0.453	-0.769	0.018	0.499	NaN	NaN	NaN	-0.734	0.771	0.169	-0.635	0.642	0.118	-0.576	0.464	0.163	-0.577	0.382	0.163	-0.597	0.253	0.117	-0.589	0.081	0.196
1436	7.18	-0.803	0.819	0.36	NaN	NaN	NaN	-0.691	0.743	0.541	-0.708	0.59	0.554	-0.686	0.434	0.498	-0.707	0.326	0.5	-0.779	0.243	0.533	-0.86	0.107	0.453	-0.769	0.018	0.499	NaN	NaN	NaN	-0.728	0.768	0.17	-0.632	0.641	0.117	-0.574	0.463	0.163	-0.575	0.382	0.162	-0.595	0.253	0.117	-0.588	0.081	0.197
1437	7.185	-0.802	0.819	0.359	NaN	NaN	NaN	-0.689	0.744	0.54	-0.706	0.59	0.553	-0.683	0.434	0.498	-0.704	0.327	0.501	-0.777	0.244	0.534	-0.859	0.109	0.454	-0.769	0.018	0.499	NaN	NaN	NaN	-0.727	0.768	0.169	-0.631	0.641	0.117	-0.572	0.463	0.162	-0.572	0.381	0.162	-0.593	0.252	0.116	-0.588	0.081	0.197
1438	7.19	-0.8	0.82	0.358	NaN	NaN	NaN	-0.687	0.744	0.539	-0.704	0.59	0.552	-0.68	0.434	0.498	-0.7	0.327	0.501	-0.774	0.246	0.534	-0.857	0.111	0.454	-0.768	0.018	0.499	NaN	NaN	NaN	-0.729	0.77	0.166	-0.629	0.64	0.116	-0.57	0.462	0.162	-0.571	0.381	0.161	-0.592	0.252	0.116	-0.588	0.081	0.198
1439	7.195	-0.798	0.819	0.357	NaN	NaN	NaN	-0.685	0.744	0.538	-0.701	0.59	0.551	-0.677	0.434	0.498	-0.697	0.328	0.502	-0.772	0.248	0.534	-0.856	0.114	0.454	-0.768	0.018	0.499	NaN	NaN	NaN	-0.728	0.771	0.165	-0.628	0.64	0.116	-0.569	0.462	0.161	-0.569	0.381	0.161	-0.59	0.252	0.116	-0.587	0.081	0.198
1440	7.2	-0.796	0.819	0.356	NaN	NaN	NaN	-0.689	0.749	0.537	-0.7	0.59	0.551	-0.673	0.435	0.498	-0.693	0.329	0.502	-0.769	0.25	0.534	-0.854	0.116	0.455	-0.768	0.018	0.499	NaN	NaN	NaN	-0.725	0.77	0.165	-0.626	0.639	0.115	-0.567	0.462	0.161	-0.566	0.381	0.162	-0.589	0.252	0.116	-0.587	0.081	0.198
1441	7.205	-0.794	0.819	0.355	NaN	NaN	NaN	-0.694	0.755	0.534	-0.698	0.591	0.551	-0.669	0.435	0.499	-0.689	0.329	0.503	-0.766	0.252	0.535	-0.851	0.119	0.455	-0.768	0.018	0.499	NaN	NaN	NaN	-0.72	0.768	0.165	-0.625	0.639	0.114	-0.566	0.461	0.161	-0.565	0.38	0.162	-0.588	0.251	0.116	-0.587	0.081	0.198
1442	7.21	-0.793	0.82	0.354	NaN	NaN	NaN	-0.68	0.747	0.533	-0.696	0.591	0.551	-0.665	0.435	0.499	-0.684	0.33	0.504	-0.762	0.253	0.536	-0.849	0.122	0.455	-0.768	0.018	0.499	NaN	NaN	NaN	-0.719	0.768	0.164	-0.623	0.639	0.113	-0.565	0.461	0.161	-0.564	0.38	0.161	-0.586	0.25	0.115	-0.587	0.081	0.198
1443	7.215	-0.792	0.82	0.353	NaN	NaN	NaN	-0.676	0.745	0.532	-0.694	0.591	0.551	-0.66	0.435	0.499	-0.679	0.331	0.504	-0.758	0.255	0.536	-0.847	0.124	0.457	-0.768	0.019	0.499	NaN	NaN	NaN	-0.721	0.77	0.161	-0.622	0.639	0.112	-0.564	0.46	0.161	-0.564	0.38	0.161	-0.586	0.25	0.115	-0.587	0.081	0.199
1444	7.22	-0.79	0.82	0.352	NaN	NaN	NaN	-0.673	0.744	0.53	-0.692	0.591	0.55	-0.656	0.436	0.5	-0.674	0.332	0.506	-0.754	0.257	0.537	-0.844	0.127	0.457	-0.767	0.019	0.498	NaN	NaN	NaN	-0.718	0.77	0.161	-0.62	0.639	0.112	-0.564	0.46	0.16	-0.564	0.379	0.161	-0.585	0.25	0.115	-0.587	0.081	0.199
1445	7.225	-0.789	0.821	0.351	NaN	NaN	NaN	-0.671	0.745	0.529	-0.689	0.592	0.55	-0.651	0.436	0.5	-0.668	0.333	0.507	-0.75	0.26	0.538	-0.841	0.131	0.457	-0.767	0.019	0.499	NaN	NaN	NaN	-0.712	0.768	0.161	-0.619	0.639	0.111	-0.563	0.46	0.16	-0.564	0.379	0.16	-0.585	0.25	0.115	-0.586	0.081	0.199
1446	7.23	-0.787	0.821	0.349	NaN	NaN	NaN	-0.669	0.745	0.527	-0.688	0.592	0.551	-0.646	0.437	0.501	-0.663	0.334	0.508	-0.745	0.263	0.539	-0.837	0.134	0.458	-0.767	0.019	0.498	NaN	NaN	NaN	-0.71	0.768	0.16	-0.618	0.639	0.11	-0.562	0.46	0.16	-0.563	0.379	0.16	-0.586	0.251	0.115	-0.586	0.081	0.199
1447	7.235	-0.785	0.821	0.348	NaN	NaN	NaN	-0.668	0.745	0.526	-0.685	0.592	0.551	-0.64	0.437	0.502	-0.657	0.336	0.509	-0.741	0.265	0.539	-0.833	0.137	0.459	-0.767	0.019	0.499	NaN	NaN	NaN	-0.708	0.768	0.159	-0.617	0.639	0.109	-0.561	0.46	0.159	-0.563	0.379	0.16	-0.586	0.252	0.115	-0.586	0.081	0.199
1448	7.24	-0.784	0.822	0.347	NaN	NaN	NaN	-0.666	0.746	0.525	-0.683	0.593	0.55	-0.635	0.438	0.503	-0.652	0.337	0.51	-0.736	0.267	0.54	-0.829	0.14	0.459	-0.767	0.02	0.499	NaN	NaN	NaN	-0.708	0.769	0.158	-0.616	0.639	0.108	-0.561	0.46	0.159	-0.563	0.379	0.16	-0.585	0.251	0.115	-0.586	0.081	0.199
1449	7.245	-0.783	0.822	0.346	NaN	NaN	NaN	-0.671	0.751	0.523	-0.68	0.593	0.55	-0.63	0.439	0.504	-0.646	0.338	0.511	-0.731	0.27	0.541	-0.825	0.143	0.46	-0.767	0.02	0.499	NaN	NaN	NaN	-0.71	0.772	0.155	-0.616	0.639	0.108	-0.56	0.459	0.159	-0.563	0.379	0.159	-0.585	0.251	0.115	-0.586	0.081	0.199
1450	7.25	-0.781	0.823	0.345	NaN	NaN	NaN	-0.684	0.762	0.522	-0.677	0.593	0.55	-0.625	0.439	0.505	-0.64	0.34	0.512	-0.726	0.272	0.542	-0.821	0.146	0.461	-0.766	0.021	0.499	NaN	NaN	NaN	-0.71	0.773	0.154	-0.615	0.639	0.107	-0.559	0.46	0.158	-0.562	0.379	0.159	-0.584	0.251	0.115	-0.586	0.081	0.199
1451	7.255	-0.78	0.823	0.343	NaN	NaN	NaN	-0.687	0.766	0.521	-0.675	0.592	0.55	-0.619	0.44	0.506	-0.635	0.342	0.513	-0.72	0.275	0.544	-0.816	0.148	0.462	-0.766	0.022	0.5	NaN	NaN	NaN	-0.706	0.772	0.154	-0.614	0.639	0.107	-0.559	0.46	0.158	-0.562	0.379	0.159	-0.584	0.25	0.115	-0.586	0.081	0.199
1452	7.26	-0.779	0.824	0.342	NaN	NaN	NaN	-0.68	0.761	0.519	-0.672	0.593	0.55	-0.615	0.441	0.506	-0.628	0.343	0.514	-0.715	0.276	0.545	-0.811	0.151	0.463	-0.764	0.024	0.5	NaN	NaN	NaN	-0.7	0.77	0.155	-0.612	0.64	0.106	-0.558	0.46	0.157	-0.562	0.379	0.158	-0.584	0.25	0.115	-0.586	0.081	0.199
1453	7.265	-0.778	0.824	0.341	NaN	NaN	NaN	-0.664	0.75	0.517	-0.67	0.593	0.549	-0.61	0.443	0.507	-0.623	0.344	0.515	-0.709	0.278	0.546	-0.807	0.154	0.464	-0.762	0.026	0.5	NaN	NaN	NaN	-0.7	0.771	0.154	-0.611	0.64	0.105	-0.558	0.46	0.157	-0.561	0.379	0.158	-0.584	0.25	0.114	-0.586	0.081	0.199
1454	7.27	-0.777	0.825	0.34	-0.594	0.801	0.478	-0.66	0.748	0.517	-0.668	0.593	0.549	-0.606	0.444	0.508	-0.617	0.346	0.515	-0.703	0.279	0.546	-0.803	0.156	0.464	-0.759	0.028	0.501	NaN	NaN	NaN	-0.702	0.774	0.152	-0.61	0.64	0.105	-0.557	0.46	0.157	-0.561	0.379	0.158	-0.584	0.25	0.114	-0.586	0.081	0.199
1455	7.275	-0.775	0.825	0.339	-0.594	0.801	0.478	-0.659	0.748	0.517	-0.665	0.593	0.549	-0.601	0.445	0.509	-0.612	0.348	0.516	-0.699	0.281	0.547	-0.799	0.158	0.465	-0.755	0.029	0.501	NaN	NaN	NaN	-0.7	0.773	0.151	-0.609	0.641	0.104	-0.557	0.46	0.157	-0.561	0.379	0.157	-0.584	0.249	0.114	-0.586	0.08	0.199
1456	7.28	-0.774	0.826	0.338	-0.594	0.801	0.478	-0.658	0.748	0.517	-0.663	0.594	0.549	-0.597	0.446	0.509	-0.607	0.349	0.516	-0.695	0.283	0.547	-0.794	0.159	0.466	-0.75	0.03	0.502	NaN	NaN	NaN	-0.694	0.771	0.152	-0.608	0.641	0.104	-0.556	0.46	0.156	-0.561	0.379	0.157	-0.583	0.249	0.114	-0.586	0.08	0.199
1457	7.285	-0.772	0.826	0.337	-0.593	0.802	0.478	-0.657	0.749	0.517	-0.661	0.594	0.549	-0.594	0.447	0.509	-0.602	0.35	0.516	-0.691	0.284	0.548	-0.79	0.159	0.467	-0.744	0.031	0.503	NaN	NaN	NaN	-0.693	0.772	0.151	-0.607	0.642	0.104	-0.556	0.46	0.156	-0.561	0.379	0.157	-0.583	0.249	0.114	-0.586	0.08	0.199
1458	7.29	-0.771	0.826	0.336	-0.592	0.802	0.478	-0.656	0.749	0.517	-0.66	0.595	0.548	-0.591	0.448	0.509	-0.597	0.351	0.516	-0.686	0.285	0.548	-0.785	0.159	0.467	-0.737	0.031	0.503	NaN	NaN	NaN	-0.696	0.775	0.149	-0.606	0.642	0.104	-0.556	0.46	0.156	-0.561	0.379	0.157	-0.583	0.249	0.113	-0.586	0.08	0.199
1459	7.295	-0.77	0.827	0.336	-0.591	0.803	0.478	-0.655	0.749	0.517	-0.658	0.595	0.548	-0.589	0.449	0.509	-0.593	0.352	0.516	-0.681	0.285	0.548	-0.78	0.159	0.468	-0.73	0.032	0.504	NaN	NaN	NaN	-0.694	0.775	0.149	-0.604	0.642	0.103	-0.556	0.46	0.155	-0.561	0.379	0.157	-0.583	0.248	0.113	-0.586	0.08	0.199
1460	7.3	-0.769	0.827	0.335	-0.59	0.804	0.477	-0.654	0.749	0.517	-0.657	0.596	0.548	-0.587	0.449	0.508	-0.59	0.353	0.516	-0.678	0.286	0.548	-0.775	0.157	0.469	-0.722	0.032	0.505	NaN	NaN	NaN	-0.689	0.773	0.15	-0.603	0.642	0.103	-0.556	0.46	0.155	-0.561	0.378	0.157	-0.583	0.248	0.113	-0.586	0.08	0.199
1461	7.305	-0.768	0.828	0.334	-0.589	0.804	0.477	-0.654	0.749	0.516	-0.656	0.597	0.547	-0.585	0.45	0.508	-0.587	0.354	0.516	-0.674	0.287	0.549	-0.769	0.156	0.469	-0.714	0.032	0.505	NaN	NaN	NaN	-0.686	0.773	0.15	-0.601	0.643	0.103	-0.556	0.46	0.154	-0.56	0.378	0.157	-0.583	0.248	0.113	-0.586	0.08	0.199
1462	7.31	-0.767	0.829	0.334	-0.589	0.804	0.477	-0.653	0.75	0.516	-0.655	0.597	0.547	-0.583	0.45	0.507	-0.584	0.355	0.516	-0.67	0.287	0.549	-0.763	0.154	0.47	-0.705	0.032	0.506	NaN	NaN	NaN	-0.684	0.773	0.15	-0.6	0.643	0.102	-0.556	0.46	0.154	-0.56	0.378	0.156	-0.583	0.248	0.113	-0.586	0.08	0.199
1463	7.315	-0.765	0.829	0.334	-0.587	0.804	0.476	-0.652	0.75	0.516	-0.653	0.598	0.547	-0.581	0.451	0.507	-0.582	0.356	0.516	-0.665	0.286	0.549	-0.757	0.152	0.47	-0.696	0.031	0.506	NaN	NaN	NaN	-0.686	0.774	0.149	-0.599	0.644	0.102	-0.555	0.46	0.154	-0.56	0.378	0.156	-0.583	0.248	0.113	-0.586	0.08	0.199
1464	7.32	-0.764	0.829	0.333	-0.585	0.804	0.475	-0.651	0.751	0.516	-0.651	0.598	0.546	-0.58	0.452	0.507	-0.58	0.357	0.516	-0.661	0.285	0.549	-0.75	0.15	0.47	-0.686	0.032	0.507	NaN	NaN	NaN	-0.687	0.776	0.148	-0.598	0.644	0.102	-0.555	0.46	0.154	-0.56	0.378	0.156	-0.583	0.248	0.113	-0.586	0.08	0.199
1465	7.325	-0.763	0.83	0.333	-0.584	0.805	0.474	-0.651	0.751	0.516	-0.65	0.598	0.545	-0.578	0.453	0.507	-0.577	0.358	0.516	-0.657	0.284	0.548	-0.744	0.147	0.47	-0.675	0.031	0.508	NaN	NaN	NaN	-0.682	0.774	0.149	-0.596	0.644	0.102	-0.555	0.46	0.154	-0.56	0.378	0.156	-0.583	0.248	0.113	-0.586	0.08	0.199
1466	7.33	-0.762	0.831	0.332	-0.583	0.805	0.474	-0.65	0.752	0.516	-0.649	0.598	0.545	-0.576	0.453	0.507	-0.575	0.358	0.516	-0.653	0.283	0.548	-0.738	0.145	0.47	-0.665	0.032	0.508	NaN	NaN	NaN	-0.681	0.774	0.149	-0.595	0.645	0.102	-0.555	0.46	0.153	-0.56	0.378	0.156	-0.584	0.247	0.113	-0.586	0.08	0.199
1467	7.335	-0.761	0.831	0.332	-0.582	0.805	0.474	-0.649	0.752	0.516	-0.647	0.598	0.544	-0.574	0.454	0.506	-0.572	0.359	0.515	-0.65	0.282	0.548	-0.731	0.142	0.47	-0.655	0.032	0.509	NaN	NaN	NaN	-0.68	0.774	0.148	-0.595	0.645	0.102	-0.555	0.461	0.153	-0.56	0.378	0.156	-0.584	0.247	0.113	-0.586	0.08	0.199
1468	7.34	-0.76	0.832	0.332	-0.581	0.806	0.474	-0.648	0.753	0.516	-0.646	0.599	0.544	-0.572	0.455	0.505	-0.569	0.359	0.515	-0.646	0.282	0.548	-0.724	0.138	0.47	-0.645	0.032	0.509	NaN	NaN	NaN	-0.681	0.776	0.147	-0.594	0.646	0.101	-0.554	0.461	0.153	-0.56	0.378	0.156	-0.584	0.247	0.113	-0.586	0.08	0.199
1469	7.345	-0.759	0.832	0.332	-0.58	0.806	0.473	-0.647	0.754	0.516	-0.645	0.599	0.543	-0.57	0.456	0.505	-0.567	0.36	0.514	-0.642	0.282	0.547	-0.717	0.136	0.469	-0.635	0.032	0.51	NaN	NaN	NaN	-0.684	0.778	0.146	-0.592	0.646	0.101	-0.554	0.461	0.153	-0.56	0.378	0.156	-0.584	0.247	0.113	-0.586	0.08	0.199
1470	7.35	-0.758	0.833	0.331	-0.579	0.807	0.473	-0.646	0.755	0.515	-0.644	0.599	0.543	-0.568	0.457	0.504	-0.564	0.36	0.514	-0.639	0.281	0.547	-0.71	0.133	0.469	-0.625	0.032	0.51	NaN	NaN	NaN	-0.682	0.778	0.146	-0.592	0.646	0.101	-0.553	0.461	0.153	-0.56	0.378	0.156	-0.584	0.247	0.113	-0.586	0.08	0.199
1471	7.355	-0.757	0.834	0.331	-0.578	0.807	0.473	-0.645	0.756	0.515	-0.643	0.6	0.543	-0.566	0.458	0.504	-0.562	0.361	0.513	-0.636	0.28	0.546	-0.702	0.129	0.469	-0.615	0.032	0.511	NaN	NaN	NaN	-0.677	0.776	0.147	-0.591	0.646	0.101	-0.553	0.462	0.153	-0.56	0.378	0.156	-0.584	0.247	0.114	-0.586	0.08	0.199
1472	7.36	-0.756	0.834	0.331	-0.577	0.808	0.473	-0.644	0.757	0.515	-0.642	0.6	0.542	-0.565	0.459	0.503	-0.559	0.361	0.513	-0.633	0.279	0.546	-0.695	0.126	0.468	-0.606	0.032	0.511	NaN	NaN	NaN	-0.675	0.776	0.147	-0.59	0.646	0.101	-0.552	0.462	0.153	-0.56	0.378	0.157	-0.584	0.247	0.114	-0.586	0.08	0.199
1473	7.365	-0.755	0.834	0.33	-0.576	0.809	0.473	-0.643	0.758	0.515	-0.64	0.6	0.542	-0.563	0.46	0.503	-0.557	0.361	0.512	-0.63	0.278	0.544	-0.688	0.123	0.467	-0.596	0.032	0.512	NaN	NaN	NaN	-0.676	0.777	0.147	-0.589	0.646	0.101	-0.552	0.462	0.154	-0.56	0.378	0.157	-0.583	0.247	0.114	-0.586	0.08	0.199
1474	7.37	-0.754	0.835	0.33	-0.591	0.796	0.482	-0.648	0.763	0.514	-0.639	0.6	0.542	-0.561	0.461	0.502	-0.555	0.362	0.511	-0.627	0.277	0.543	-0.68	0.12	0.466	-0.586	0.032	0.512	NaN	NaN	NaN	-0.679	0.78	0.145	-0.588	0.647	0.101	-0.551	0.462	0.154	-0.56	0.379	0.157	-0.583	0.247	0.114	-0.586	0.08	0.199
1475	7.375	-0.753	0.835	0.33	-0.627	0.768	0.504	-0.66	0.774	0.513	-0.638	0.601	0.542	-0.559	0.462	0.502	-0.552	0.362	0.51	-0.624	0.276	0.543	-0.673	0.117	0.465	-0.577	0.032	0.512	NaN	NaN	NaN	-0.677	0.78	0.145	-0.587	0.647	0.101	-0.551	0.462	0.155	-0.56	0.379	0.157	-0.583	0.247	0.114	-0.586	0.08	0.199
1476	7.38	-0.752	0.836	0.33	-0.619	0.774	0.499	-0.657	0.772	0.513	-0.638	0.602	0.541	-0.558	0.463	0.501	-0.55	0.362	0.51	-0.621	0.274	0.542	-0.667	0.114	0.465	-0.568	0.031	0.512	NaN	NaN	NaN	-0.672	0.778	0.147	-0.586	0.647	0.101	-0.55	0.462	0.155	-0.56	0.379	0.157	-0.583	0.247	0.114	-0.586	0.08	0.199
1477	7.385	-0.751	0.836	0.33	-0.583	0.802	0.478	-0.642	0.762	0.513	-0.638	0.603	0.541	-0.556	0.463	0.501	-0.548	0.362	0.509	-0.618	0.273	0.54	-0.66	0.112	0.464	-0.56	0.032	0.512	NaN	NaN	NaN	-0.669	0.777	0.147	-0.585	0.647	0.101	-0.55	0.462	0.155	-0.559	0.379	0.157	-0.582	0.248	0.114	-0.586	0.08	0.199
1478	7.39	-0.749	0.836	0.329	-0.573	0.809	0.473	-0.637	0.761	0.512	-0.636	0.603	0.541	-0.555	0.464	0.5	-0.546	0.361	0.508	-0.615	0.272	0.539	-0.653	0.109	0.463	-0.551	0.032	0.512	NaN	NaN	NaN	-0.67	0.779	0.146	-0.584	0.647	0.101	-0.549	0.462	0.156	-0.558	0.379	0.158	-0.582	0.248	0.115	-0.586	0.08	0.199
1479	7.395	-0.748	0.837	0.329	-0.571	0.811	0.471	-0.636	0.76	0.512	-0.634	0.603	0.541	-0.553	0.463	0.499	-0.545	0.361	0.507	-0.612	0.27	0.539	-0.646	0.106	0.463	-0.542	0.031	0.513	NaN	NaN	NaN	-0.674	0.781	0.144	-0.583	0.647	0.101	-0.548	0.462	0.156	-0.558	0.379	0.158	-0.582	0.248	0.115	-0.586	0.08	0.199
1480	7.4	-0.748	0.837	0.329	-0.569	0.812	0.471	-0.635	0.76	0.512	-0.633	0.604	0.541	-0.552	0.463	0.499	-0.544	0.361	0.506	-0.609	0.269	0.537	-0.639	0.104	0.462	-0.533	0.03	0.513	NaN	NaN	NaN	-0.672	0.781	0.144	-0.582	0.647	0.101	-0.548	0.462	0.156	-0.558	0.379	0.159	-0.581	0.248	0.115	-0.586	0.08	0.199
1481	7.405	-0.747	0.837	0.329	-0.584	0.799	0.481	-0.64	0.765	0.512	-0.632	0.604	0.54	-0.551	0.464	0.498	-0.542	0.361	0.504	-0.606	0.267	0.536	-0.632	0.101	0.462	-0.525	0.03	0.512	NaN	NaN	NaN	-0.666	0.78	0.146	-0.582	0.647	0.101	-0.547	0.462	0.156	-0.557	0.379	0.159	-0.581	0.248	0.115	-0.586	0.08	0.199
1482	7.41	-0.745	0.837	0.329	-0.621	0.77	0.503	-0.653	0.776	0.511	-0.63	0.604	0.54	-0.55	0.463	0.497	-0.541	0.36	0.503	-0.603	0.265	0.535	-0.625	0.098	0.461	-0.517	0.031	0.513	NaN	NaN	NaN	-0.667	0.78	0.145	-0.581	0.648	0.101	-0.547	0.462	0.157	-0.557	0.378	0.159	-0.581	0.248	0.115	-0.586	0.08	0.199
[truncated: 3,652 more rows]
[truncated: 3 more columns]
