# Supplementary material for: Associations between lower-limb muscle activation and knee flexion in post-stroke individuals: A study on the stance-to-swing phases of gait
Source: PLoS One. 2017 Sep 8;12(9):e0183865. doi: 10.1371/journal.pone.0183865 (PMC5590852; doi:10.1371/journal.pone.0183865)
Supplement: S1 Dataset — (ZIP) [file pone.0183865.s001.zip › S1_Dataset/Patient group/1/5/emg.csv]

Frame	Time	EMG Signal 1	EMG Signal 2	EMG Signal 3	EMG Signal 4	EMG Signal 5	EMG Signal 6	EMG Signal 7	EMG Signal 8
0	0	33.181	92.743	37.406	57.038	33.498	5.989	43.514	42.155
1	0.001	32.274	115.585	32.48	41.636	39.378	10.03	42.234	42.188
2	0.002	45.701	62.973	34.724	35.752	33.065	34.587	36.888	35.643
3	0.003	53.903	-40.173	36.777	52.689	30.823	51.61	33.877	37.812
4	0.004	57.27	-28.154	32.833	26.975	27.048	53.17	34.354	38.439
5	0.005	56.59	35.336	40.896	3.204	29.088	73.321	33.876	41.02
6	0.006	65.216	44.886	40.252	15.485	27.071	74.354	29.543	33.74
7	0.007	49.871	53.538	26.471	31.409	22.744	59.929	26.384	31.315
8	0.008	45.774	2.033	19.879	27.294	22.694	37.198	28.654	28.907
9	0.009	48.092	44.604	25.12	44.655	21.689	27.276	25.719	30.002
10	0.01	38.631	83.205	42.771	50.457	22.436	59.16	26.481	24.739
11	0.011	29.979	88.552	60.641	60.327	24.758	62.025	20.112	21.627
12	0.012	28.924	79.983	41.011	26.674	18.001	64.5	16.676	22.035
13	0.013	29.872	23.049	36.91	29.483	20.161	44.155	20.613	23.048
14	0.014	30.658	43.188	41.556	7.143	16.917	45.896	14.324	27.191
15	0.015	31.089	-5.454	37.907	9.206	11.565	16.107	17.56	23.243
16	0.016	20.158	23.111	41.462	17.662	9.914	-42.117	20.247	18.167
17	0.017	12.18	26.751	16.02	25.409	11.005	-116.938	14.062	13.324
18	0.018	19.927	19.999	4.35	26.592	8.636	-108.516	16.042	11.229
19	0.019	14.368	-13.626	12.073	-13.398	3.79	-101.033	8.192	12.27
20	0.02	25.711	-2.941	7.82	-20.237	8.066	-29.083	7.718	9.473
21	0.021	15.238	-0.997	13.871	3.558	6.367	18.921	4.186	6.908
22	0.022	15.109	28.282	10.12	15.812	3.345	26.555	-1.805	11.537
23	0.023	20.655	14.262	6.622	10.49	4.034	17.273	1.706	7.694
24	0.024	10.202	1.456	-0.478	-9.507	2.631	23.547	3.511	4.085
25	0.025	-9.284	-10.117	-6.922	-13.977	3.007	42.427	5.938	7.68
26	0.026	-23.485	-2.237	-16.043	19.329	-2.767	23.221	4.541	-3.571
27	0.027	-27.173	21.98	-15.83	13.771	-4.253	-16.462	5.703	-0.456
28	0.028	-26.321	10.728	-23.306	8.666	2.622	-42.576	2.837	-2.722
29	0.029	-2.395	-24.855	-18.394	26.432	-3.43	-11.547	3.888	-7.265
30	0.03	20.237	-48.829	-14.221	-5.496	-5.189	-16.472	7.882	-5.181
31	0.031	22.222	-112.406	-8.413	-35.441	-3.421	-36.062	2.234	-1.312
32	0.032	12.843	-32.718	-1.411	-25.096	-6.453	-26.775	-1.819	-4.739
33	0.033	4.3	-22.862	-5.389	-42.993	2.353	-18.213	-7.956	-1.536
34	0.034	-3.61	25.519	-5.271	3.224	-1.966	-10.557	-8.058	-4.284
35	0.035	-2.383	-37.85	5.352	-31.016	-3.732	-3.635	-18.763	-4.47
36	0.036	-16.782	-63.046	-6.425	-13.518	-7.399	16.883	-18.011	-5.781
37	0.037	-8.865	3.006	-11.381	24.555	-3.086	41.88	-14.902	-3.942
38	0.038	7.823	11.292	-5.637	8.89	0.679	17.534	-9.426	-4.961
39	0.039	-4.451	-13.643	-2.748	-23.592	-7.127	32.663	-6.818	-10.385
40	0.04	-19.963	-21.545	-15.099	-11.727	-12.378	12.385	-4.354	-8.986
41	0.041	-22.437	38.508	-14.065	-46.29	-11.982	14.384	-0.521	-7.729
42	0.042	-17.681	62.374	-4.471	3.592	-6.712	16.225	1.419	-10.679
43	0.043	-3.757	54.573	-8.564	9.828	-7.603	39.223	-3.773	-11.455
44	0.044	-9.923	7.365	-5.451	3.502	-8.461	16.993	-12.794	-8.896
45	0.045	-15.465	13.006	-11.006	8.63	-8.134	30.843	-9.569	-11.129
46	0.046	-14.204	7.284	-10.333	3.342	-8.741	12.813	-17.159	-14.878
47	0.047	-21.619	1.983	-8.079	25.954	-8.544	10.304	-14.464	-17.227
48	0.048	-30.744	6.179	-10.608	29.823	-6.579	-4.735	-13.864	-14.703
49	0.049	-29.765	10.004	-14.256	-19.5	-9.427	-10.639	-14.781	-11.368
50	0.05	-26.811	-1.446	-11.085	-39.567	-13.017	8.617	-11.422	-17.284
51	0.051	-27.804	-18.56	-15.169	-57.782	-10.143	1.007	-6.805	-14.973
52	0.052	-18.152	3.213	-10.356	-30.137	-11.32	-10.684	-12.252	-13.044
53	0.053	-9.264	-5.235	-5.723	35.446	-17.922	-22.926	-8.803	-11.113
54	0.054	-10.426	7.369	-4.012	26.552	-16.009	-25.079	-10.774	-16.537
55	0.055	-9.471	-27.728	3.87	-14.108	-11.776	-46.409	-12.549	-11.698
56	0.056	-12.392	-62.908	-4.48	22.832	-11.208	-49.147	-11.228	-12.273
57	0.057	-11.649	-58.402	-11.869	-37.758	-13.741	-41.614	-4.877	-10.536
58	0.058	-10.936	-46.036	-16.787	-13.369	-10.469	-48.635	-7.434	-10.15
59	0.059	-7.532	-87.695	-14.342	-35.441	-3.902	-29.538	-6.704	-13.444
60	0.06	-9.547	-71.266	-13.634	-15.535	-10.682	-16.818	-13.323	-10.545
61	0.061	-18.529	-46.14	-24.518	-9.551	-6.431	4.264	-15.884	-16.55
62	0.062	-38.132	-23.39	-32.463	-48.248	-0.819	7.002	-8.581	-12.297
63	0.063	-24.069	-27.652	-31.158	-23.13	4.009	4.543	-11.339	-12.3
64	0.064	-10.983	-78.038	-19.412	-9.576	4.589	11.55	-20.277	-14.622
65	0.065	-18.608	-21.601	-21.017	11.137	4.008	18	-16.833	-12.682
66	0.066	-16.374	-13.788	-13.916	-15.202	-2.957	0.629	-13.775	-13.261
67	0.067	-14.344	-21.39	-5.076	1.827	-0.051	2.961	-14.774	-12.681
68	0.068	-8.641	-1.689	-3.998	-7.46	-7.977	5.043	-15.573	-11.333
69	0.069	-17.443	40.74	9.854	-21.581	-4.866	10.859	-3.408	-3.987
70	0.07	-12.894	90.557	3.955	-29.12	-0.016	-4.946	-5.186	-3.019
71	0.071	-34.645	70.447	-15.485	-45.366	-0.766	-36.725	-19.543	3.752
72	0.072	-31.638	52.135	-23.102	-30.423	-3.071	-86.841	-2.162	1.239
73	0.073	-29.024	35.698	-41.008	-15.464	-6.525	-93.202	0.118	2.019
74	0.074	-26.591	10.541	-52.74	-13.474	-8.424	-62.602	-2.047	1.437
75	0.075	-19.72	-30.689	-29.413	-4.733	-13.806	-45.907	-7.893	-8.623
76	0.076	-17.692	-47.136	-20.196	3.212	-8.924	-30.537	-9.661	-7.265
77	0.077	-35.213	-102.685	-17.551	-12.597	-10.818	-7.463	-5.039	-0.882
78	0.078	-14.204	-80.601	20.87	-1.896	-12.514	-11.367	-9.313	-2.04
79	0.079	-11.572	-19.981	26.2	0.082	-9.944	-7.541	-8.162	-3.008
80	0.08	-9.11	-28.052	-9.125	-1.607	-14.35	-4.062	-2.179	-2.043
81	0.081	-2.18	-20.594	4.351	6.351	-13.723	-0.798	-7.415	-11.721
82	0.082	-4.351	-0.606	0.254	28.031	-8.832	-3.364	-10.331	-12.873
83	0.083	1.404	29.882	11.455	12.372	-8.208	-15.991	-6.091	-14.025
84	0.084	13.533	-19.963	1.354	4.057	-7.582	-8.855	-6.886	-13.052
85	0.085	15.009	-13.283	-1.767	-13.693	-6.181	-10.826	-6.319	-4.146
86	0.086	7.787	-43.627	-4.504	-25.285	-13.483	2.885	-3.036	-12.466
87	0.087	-1.182	-71.275	-12.096	-35.885	-10.336	29.37	-8.45	-11.497
88	0.088	-12.069	-66.133	-14.465	-10.655	-13.181	55.852	-6.508	-12.459
89	0.089	-10.754	-15.703	-16.615	-0.545	-15.626	66.042	-16.558	-16.718
90	0.09	-25.122	4.311	-6.956	15.146	-14.786	63.052	2.222	-22.336
91	0.091	-34.857	34.77	-8.719	-10.374	-14.14	48.998	-5.319	-25.828
92	0.092	-47.1	7.232	-19.796	-48.105	-12.14	15.572	-2.988	-25.258
93	0.093	-29.723	-17.784	-21.194	-22.891	-12.649	-7.24	-9.361	-25.851
94	0.094	-22.784	5.159	-20.098	-18.381	-5.61	-44.744	-26.773	-27.219
95	0.095	-7.924	-7.143	-16.687	-14.26	-8.433	-49.748	-15.164	-19.875
96	0.096	-2.154	-3.397	-13.654	-10.529	-9.131	-45.295	-13.03	-22.981
97	0.097	3.042	13.712	-28.412	-7.188	-6.734	-49.436	-14.959	-20.087
98	0.098	-1.622	23.122	-30.591	-4.036	-6.083	-45.822	-16.688	-19.325
99	0.099	-5.895	31.526	-36.446	-6.696	-10.662	-14.94	-8.731	-21.65
100	0.1	-9.586	29.057	-27.778	-4.189	-6.526	14.016	-10.061	-13.723
101	0.101	-8.436	31.415	-19.87	-11.174	-11.3	32.714	-11.193	-14.703
102	0.102	-7.474	-0.458	-24.146	-17.585	-7.936	22.572	-10.001	-15.68
103	0.103	-16.37	-32.345	-4.609	-27.266	-7.283	6.806	-10.944	-9.682
104	0.104	-8.017	-78.234	9.527	-18.527	-5.852	15.018	-11.875	-12.007
105	0.105	-11.068	-96.436	-8.281	-23.14	-11.197	7.368	-11.062	-11.434
106	0.106	-2.119	-79.964	-5.964	-10.139	-6.286	-13.838	-11.788	-6.786
107	0.107	1.427	-4.279	17.447	-11.824	-6.786	0.177	-8.264	-9.694
108	0.108	4.594	-15.085	1.734	-0.824	-7.291	-12.687	-4.934	-7.183
109	0.109	-2.108	-5.214	-1.029	20.858	-10.697	-24.407	-10.317	-4.865
110	0.11	-15.197	21.559	-8.581	5.179	-7.329	-30.885	-5.446	-6.034
111	0.111	-40.279	46.016	-29.664	-14.57	-8.42	-59.991	-4.846	-7.2
112	0.112	-30.158	97.736	-15.558	-1.802	-3.126	-72.453	-8.891	-6.826
113	0.113	-20.824	77.851	-13.095	-36.867	-7.897	-61.312	-14.687	-7.603
114	0.114	-18.051	71.911	-15.464	-41.894	-8.415	-64.687	-13.902	-7.808
115	0.115	-10.432	55.484	-17.648	-9.942	-11.261	-55.474	-10.413	-9.177
116	0.116	-12.685	10.134	-15.773	-13.974	-8.694	-41.427	-13.691	-9.38
117	0.117	-14.743	-8.015	-17.547	-10.304	-8.263	-13.26	-20.254	-6.873
118	0.118	-16.592	-80.172	-22.217	-13.576	-12.283	-17.048	-14.243	-6.104
119	0.119	-18.243	-109.646	-3.478	-35.444	-8.767	-20.483	-10.171	-10.564
120	0.12	-26.094	-28.788	-11.039	-27.125	-11.06	-17.545	-8.219	-9.986
121	0.121	-21.759	-61.184	-18.038	-24.609	-4.449	-15.017	-7.629	-12.895
122	0.122	-15.292	-130.2	5.339	-22.313	-13.322	-22.756	-5.886	-11.536
123	0.123	-21.177	-103.472	14.602	-20.19	-14.456	-25.285	-5.481	-7.087
124	0.124	-17.96	-78.996	-16.593	-10.498	-11.34	-40.379	-0.044	-13.676
125	0.125	-22.664	-71.518	-29.025	8.9	-12.29	-46.338	-9.51	-9.438
126	0.126	-21.739	-37.958	-32.718	-8.873	-11.502	-27.088	-13.173	-10.239
127	0.127	-27.204	-32.043	-1.764	-11.178	-10.703	11.342	-14.327	-12.198
128	0.128	-22.254	-48.549	-5.833	-4.773	-10.109	5.838	-19.535	-8.925
129	0.129	-17.496	-63.73	12.965	-2.853	-4.091	0.716	-10.624	-9.528
130	0.13	-14.501	-86.544	-10.829	-4.589	-4.851	14.17	-11.774	-7.038
131	0.131	-11.896	-48.93	-32.735	-6.134	-6.772	18.112	-12.731	-13.447
132	0.132	-14.124	-3.38	-30.052	-1.865	0.588	21.645	-9.825	-14.246
133	0.133	-11.128	27.111	-17.309	-0.686	3.498	4.451	-9.052	-8.655
134	0.134	-8.328	43.68	-24.293	-4.185	-2.5	13.586	-11.374	-10.611
135	0.135	-14.042	38.737	-13.681	-1.109	-8.104	5.135	-19.315	-8.688
136	0.136	-16.3	34.403	-7.917	-5.967	-8.676	7.584	-20.286	-10.437
137	0.137	-18.199	13.836	-9.716	-5.212	-10.612	10.001	-13.519	-12.957
138	0.138	-12.164	10.239	-24.099	-4.479	-17.195	3.757	-11.016	-8.508
139	0.139	-14.448	13.553	-22.221	-5.08	-16.426	13.545	-2.119	-10.245
140	0.14	-10.934	10.484	-24.006	-4.522	-15.664	8.434	-0.97	-6.757
141	0.141	-12.867	-3.615	-0.241	-11.105	-12.186	10.03	-1.926	-6.375
142	0.142	-12.28	-6.081	3.018	-13.652	-11.607	20.084	-6.772	-8.502
143	0.143	-8.777	0.86	12.273	-16.036	-11.032	2.973	-4.263	-8.893
144	0.144	-1.378	-22.578	14.95	-22.655	-16.849	-18.218	-5.051	-10.831
145	0.145	-8.687	-6.949	-2.879	-18.423	-11.248	1.426	-8.563	-13.724
146	0.146	-9.59	-21.102	-14.51	-22.482	-9.328	34.833	-11.858	-15.644
147	0.147	-19.177	-54.606	-12.384	-14.529	-6.051	2.825	-12.448	-13.682
148	0.148	-20.212	-13.49	-14.325	-15.507	-2.001	-1.285	-17.293	-18.481
149	0.149	-11.778	14.065	-23.031	-6.63	-9.954	-20.063	-15.361	-10.506
150	0.15	-6.46	8.876	-27.668	-10.145	-6.496	-10.006	-14.78	-11.435
151	0.151	-7.369	-23.163	-31.908	-9.158	-11.738	-19.275	-11.296	-12.358
152	0.152	-6.562	5.829	-30.723	-0.257	-10.792	-21.973	-8.971	-16.569
153	0.153	-18.734	47.305	-36.699	10.571	-16.815	-14.433	-15.548	-14.198
154	0.154	-27.452	30.687	-20.603	-11.099	-11.226	-21.37	-16.513	-13.56
155	0.155	-22.832	-25.009	-13.583	-45.575	-6.41	-23.411	-22.508	-18.155
156	0.156	-32.917	-32.427	-19.932	-32.002	-12.437	-17.499	-11.861	-10.367
157	0.157	-31.779	-25.917	1.399	-2.95	-10.139	-22.681	-7.602	-11.278
158	0.158	-25.8	16.575	9.782	-14.143	-9.587	-8.304	-6.436	-12.192
159	0.159	-18.459	-55.758	-28.685	-17.382	-7.673	-6.294	-5.268	-11.368
160	0.16	-21.373	-26.251	-34.061	4.527	-7.126	-11.433	-0.042	-12.101
161	0.161	-8.258	18.436	-8.872	1.819	-5.797	-3.405	-2.946	-10.129
162	0.162	-6.374	26.554	13.98	-0.704	-3.504	-4.689	6.734	-14.743
163	0.163	-8.156	4.555	9.945	-12.271	-2.373	-13.525	0.345	-8.122
164	0.164	-3.538	-1.979	21.195	-14.392	-3.571	-21.748	-3.144	-7.304
165	0.165	-7.809	-44.55	17.937	-12.465	-5.545	-20.692	-6.244	-11.325
166	0.166	-6.657	27.576	-3.9	-3.757	-8.485	-29.51	-9.139	-11.872
167	0.167	-17.522	17.597	-6.574	-14.803	-9.679	-11.384	-6.616	-13.767
168	0.168	-16.197	-63.241	-4.015	-10.561	-8.553	12.033	-4.287	-9.668
169	0.169	-15.066	-52.583	-15.573	-16.937	-6.471	15.318	-6.215	-10.991
170	0.17	-6.773	-3.34	-9.116	-20.41	-7.282	12.751	-5.623	-9.61
171	0.171	-22.863	-12.25	-18.73	-4.343	-9.252	-4.911	-11.027	-15.393
172	0.172	-39.159	-4.193	-30.869	-6.66	-12.569	-16.381	-12.946	-14.6
173	0.173	-32.81	-85.763	-26.151	-13.058	-10.475	-14.119	-14.866	-9.742
174	0.174	-34.813	-118.291	-16.003	-34.316	-10.122	-8.193	-17.749	-5.074
175	0.175	-36.63	-88.623	-17.113	-14.527	-12.088	-27.448	-19.085	-7.958
176	0.176	-25.69	45.774	-11.07	-1.705	-16.379	-24.839	-14.627	-10.45
177	0.177	-7.019	-11.831	-14.127	-17.945	-7.51	-3.644	-20.041	-11.791
178	0.178	5.666	40.674	-15.03	13.984	-13.93	-6.227	-15.199	-8.872
179	0.179	17.241	-6.92	-7.027	-8.854	-7.958	-3.599	-15.778	-8.466
180	0.18	10.821	-50.092	-1.726	-12.922	-11.078	17.605	-11.698	-10.384
181	0.181	1.151	-36.967	-4.563	-16.614	-4.329	26.043	-11.303	-15.205
182	0.182	-7.499	-48.788	-10.502	-13.371	-3.573	28.663	-9.938	-15.773
183	0.183	-8.983	-37.98	-16.033	-4.134	-1.264	2.992	-8.769	-13.83
184	0.184	-10.274	-47.869	-13.996	-12.488	-9.214	-13.994	-6.051	-15.56
185	0.185	1.582	-56.754	-10.606	-25.296	-10.206	-60.997	-9.529	-12.066
186	0.186	6.27	-81.057	-1.583	-27.618	-9.261	-161.816	-6.627	-17.483
187	0.187	-9.56	-29.245	-5.138	-8.491	-5.023	-147.49	-7.009	-15.545
188	0.188	-24.421	31.408	-11.021	-5.995	-7.366	-81.664	-12.806	-17.479
189	0.189	-18.58	55.887	-20.607	0.899	-3.914	-69.862	-13.571	-15.73
190	0.19	-6.355	48.652	-14.133	-9.807	-9.946	-15.681	-18.389	-7.794
191	0.191	-17.339	28.841	-20.05	-7.893	-12.287	13.918	-8.308	-11.278
192	0.192	-30.26	47.103	-20.933	-6.19	-7.465	40.618	-9.65	-1.603
193	0.193	-31.963	8.42	-17.946	-1.599	-4.195	32.461	-8.479	-0.444
194	0.194	-23.986	33.609	-18.62	-8.799	-2.465	10.329	-7.305	-8.771
195	0.195	-28.204	-7.524	-14.46	-28.382	-4.996	3.644	-14.656	-5.686
196	0.196	-45.187	-12.854	-22.322	-31.112	-9.455	21.748	-7.884	-14.601
197	0.197	-66.251	52.83	-23.228	-2.922	-8.877	5.227	-10.402	-18.097
198	0.198	-52.096	43.947	-22.195	8.273	-7.518	-9.978	-12.732	-15.007
199	0.199	-34.265	52.127	-21.36	4.95	-6.161	21.838	-7.899	-12.117
200	0.2	-8.489	-14.639	-13.946	-35.926	-12.751	17.632	-9.833	-9.608
201	0.201	8.571	-77.135	-9.054	-19.5	-11.784	28.716	-11.58	-11.941
202	0.202	11.668	-20.19	-8.23	-14.458	-9.276	25.274	-10.222	-12.53
203	0.203	19.955	-12.747	-0.821	-27.973	-10.049	-21.913	-10.601	-15.829
204	0.204	27.464	-46.113	-11.604	9.593	-10.633	-55.549	-10.982	-10.419
205	0.205	11.173	-101.071	-12.886	-35.89	-11.224	-61.695	-8.273	-8.492
206	0.206	9.023	-49.472	-13.968	-17.733	-10.653	-11.904	-7.894	-14.503
207	0.207	-0.666	24.375	-15.061	-23.156	-8.144	-5.464	-8.663	-15.281
208	0.208	-12.838	53.911	-14.025	-28.142	-15.517	-23.813	-7.877	-10.448
209	0.209	-23.815	9.179	-14.904	-5.27	-8.183	-29.38	-7.675	-4.446
210	0.21	-7.877	-47.821	-8.844	7.151	-11.113	-24.503	-3.99	-5.222
211	0.211	-18.435	-40.52	-7.998	-4.017	-10.363	-11.107	-9.787	-4.648
212	0.212	-16.379	-73.969	-5.955	-34.935	-6.322	1.141	-7.468	-14.714
213	0.213	-17.989	-79.857	0.166	-22.506	-5.754	-2.681	-9.394	-18.979
214	0.214	-25.808	-52.061	-7.084	-3.695	-6.346	14.201	-8.814	-17.816
215	0.215	-21.451	-16.813	-6.014	13.376	-9.266	29.712	-15.418	-11.818
216	0.216	-9.581	-12.381	-6.701	16.513	-10.645	4.022	-14.668	-17.057
217	0.217	-11.083	0.091	-12.258	13.862	-8.343	-27.103	-15.479	-12.245
218	0.218	-12.399	-3.574	-20.156	-14.347	-1.785	-23.172	-8.943	-9.762
219	0.219	-16.045	-55.124	-17.019	-25.532	-8.581	10.759	-9.756	-10.573
220	0.22	-19.487	-47.817	-14.078	-8.465	-11.12	6.193	-10.578	-8.669
221	0.221	-5.524	-0.918	-9.773	-5.304	-11.919	1.982	-11.195	-8.123
222	0.222	-3.579	-6.79	-8.97	8.887	-11.362	-1.852	-10.654	-9.909
223	0.223	12.3	-23.138	-15.532	-24.551	-10.804	1.274	-13.592	-11.309
224	0.224	14.43	-38.219	-11.262	-29	-9.085	4.25	-10.144	-12.707
225	0.225	16.372	-33.787	-10.462	-16.635	-7.749	1.451	-8.831	-13.91
226	0.226	18.126	20.422	-3.869	-5.379	-5.451	3.901	-8.489	-7.952
227	0.227	-2.561	27.913	-3.098	4.73	-5.089	-3.125	-8.916	-12.258
228	0.228	-39.504	47.919	-10.458	1.627	-10.331	-9.53	-8.567	-13.087
229	0.229	-34.446	54.045	-7.545	-1.049	-8.419	-23.083	-12.852	-12.565
230	0.23	-57.262	48.702	-18.945	1.466	-9.022	-28.325	-7.462	-13.204
231	0.231	-86.281	53.734	-23.561	17.71	-15.628	-26.785	-9.416	-13.845
232	0.232	-75.084	76.572	-30.695	15.583	-13.129	-8.046	-6.145	-10.418
233	0.233	-58.121	55.846	-29.53	-9.587	-10.827	-15.664	-7.904	-10.869
234	0.234	-36.323	6.705	-26.052	-12.884	-8.906	-4.147	-7.53	-12.099
235	0.235	-28.054	-67.163	-29.139	-41.156	-13.573	-10.637	-7.924	-6.173
236	0.236	-20.535	-116.438	-22.355	-14.854	-14.176	-16.585	-12.001	-10.507
237	0.237	-18.23	-71.693	-16.333	-24.921	-12.84	-39.612	-9.492	-11.36
238	0.238	-7.618	-79.77	-4.125	15.902	-5.505	-24.076	-8.143	-14.916
239	0.239	-5.744	-87.043	1.111	-0.552	-2.431	-21.422	-12.987	-11.699
240	0.24	-14.499	-80.387	2.66	-35.773	-11.349	-28.995	-12.417	-10.019
241	0.241	-13.002	-37.798	12.723	-22.221	-7.889	-35.92	-10.688	-10.463
242	0.242	-5.922	0.823	6.324	-9.829	-4.818	-16.704	-14.171	-13.825
243	0.243	-7.179	-4.292	-9.352	-21.06	-9.682	-3.836	-14.563	-12.732
244	0.244	-1.285	-64.056	-11.474	-24.353	-8.933	3.27	-8.761	-10.097
245	0.245	-15.316	-39.764	-9.536	-27.462	-9.733	-2.996	-9.538	-12.886
246	0.246	-1.856	-32.563	-11.254	9.501	-11.692	-4.812	-11.488	-12.759
247	0.247	-7.167	0.76	-12.784	-15.654	-13.656	-6.427	-6.847	-16.703
248	0.248	-5.707	6.655	-11.431	-11.17	-8.647	-9.412	-12.275	-13.284
249	0.249	-7.117	56.444	-15.113	1.218	-5.757	-4.698	-14.226	-11.966
250	0.25	-0.755	22.846	-11.625	-17.559	-10.609	-0.359	-8.24	-11.616
251	0.251	17.232	-32.302	-8.551	-41.402	-7.341	-1.456	-12.328	-13.596
252	0.252	35.03	-39.873	-9.509	-44.561	-13.942	2.086	-14.284	-16.352
253	0.253	18.75	-33.469	-10.219	-24.884	-11.44	1.195	-16.242	-12.91
254	0.254	3.808	33.564	-12.498	-17.385	-0.806	-11.526	-9.689	-13.326
255	0.255	-5.919	42.341	-14.404	-10.415	0.535	-16.741	-7.193	-13.719
256	0.256	-18.184	34.088	-9.735	-16.841	-8.381	-8.758	-9.534	-13.337
257	0.257	-38.98	26.666	-0.846	-30.424	2.448	1.408	-13.031	-14.521
258	0.258	-53.196	6.777	-17.903	-25.257	1.084	2.681	-10.337	-19.986
259	0.259	-48.45	12.445	-24.891	-20.67	4.748	3.965	-10.921	-15.14
260	0.26	-56.102	-5.751	-31.309	-19.371	-1.253	-5.582	-10.348	-11.643
261	0.261	-63.161	-44.532	-37.161	-13.04	-4.348	-11.823	-5.506	-14.908
262	0.262	-61.125	-100.204	-31.968	-11.945	-13.24	-8.186	-12.87	-13.151
263	0.263	-39.912	-107.816	-24.042	-15.127	-14.383	-11.128	-11.914	-15.661
264	0.264	-20.254	-20.69	-19.793	-14.227	-11.271	-2.085	1.222	-13.356
265	0.265	2.882	-9.215	-16.129	-10.023	-8.346	-15.098	-4.603	-6.779
266	0.266	12.1	-42.018	-10.112	-15.69	-14.328	-2.767	0.591	-0.006
267	0.267	3.726	7.075	-0.222	-12.267	-11.984	-10.599	5.201	0.776
268	0.268	6.205	15.821	-5.44	-1.502	-11.376	2.45	-1.999	3.109
269	0.269	-5.426	7.613	-14.339	-3.145	-9.413	-13.331	-0.862	-6.351
270	0.27	5.198	-44.113	-15.513	-24.911	-8.803	5.936	-11.723	-5.167
271	0.271	3.231	-91.041	-8.186	-9.327	-11.288	-1.524	-13.098	-3.972
272	0.272	-8.973	-48.488	-5.315	4.7	-13.579	-3.789	-16.791	-4.909
273	0.273	2.055	-20.88	2.601	27.821	-10.641	-31.421	-15.633	-5.843
274	0.274	-5.1	4.312	-2.637	24.583	-12.54	-42.599	-10.407	-6.584
275	0.275	-11.479	8.808	4.108	-6.727	-8.241	-59.574	-7.496	-12.153
276	0.276	-10.304	4.843	15.485	-10.942	-9.556	-43.841	-6.705	-10.179
277	0.277	-2.937	1.31	7.536	15.23	-9.123	-46.48	-12.31	-6.841
278	0.278	-7.788	-15.563	-11.247	-1.931	-7.923	-43.917	-14.242	-5.054
279	0.279	-7.064	-18.502	-13.791	1.062	-4.211	-22.791	-12.293	-7.524
280	0.28	-14.455	12.797	-20.755	3.653	-5.529	-8.638	-16.353	-9.8
281	0.281	0.209	17.004	-22.896	-14.273	-8.397	14.584	-13.831	-16.331
282	0.282	15.07	20.808	-9.368	-2.784	-6.433	36.48	-13.441	-9.51
283	0.283	5.373	-2.874	-7.636	-5.034	-11.43	28.266	-15.561	-5.203
284	0.284	-17.466	-43.646	-18.682	-7.116	-10.805	20.86	-18.265	-4.381
285	0.285	-33.113	-49.102	-17.351	-16.001	-10.18	23.264	-14.004	-2.394
286	0.286	-41.399	-24.119	-21.057	-27.242	-11.496	12.636	-15.352	-5.625
287	0.287	-38.842	7.562	-19.914	-5.739	-8.165	14.579	-16.702	-9.641
288	0.288	-22.529	11.429	-18.944	-15.193	-6.952	12.807	-17.854	-10.943
289	0.289	-28.831	7.559	-16.012	-18.007	-10.573	8.127	-11.845	-18.255
290	0.29	-15.189	24.358	-9.972	-30.873	-8.192	-4.895	-11.061	-15.115
291	0.291	-2.908	58.638	-4.322	-28.668	-6.986	0.257	-13.38	-6.17
292	0.292	-1.276	35.811	-15.116	-18.126	-3.251	-23.621	-8.526	-4.973
293	0.293	3.048	40.082	-16.631	-20.15	-2.805	-68.328	-9.1	-3.968
294	0.294	-0.548	-16.433	-12.363	-18.504	-3.138	-62.312	-8.5	-8.768
295	0.295	-13.603	-8.178	-24.167	-39.304	-8.312	-56.895	-4.994	-18.417
296	0.296	-22.213	-15.267	-22.634	-36.68	-6.325	-41.882	-8.26	-17.232
297	0.297	-26.748	-21.568	-3.864	-34.219	-10.916	-37.527	-6.11	-23.211
298	0.298	-30.904	-15.289	-1.337	-3.905	-14.925	-8.607	-3.374	-37.123
299	0.299	-34.497	-42.7	-8.28	-8.035	-12.353	2.496	-2.189	-27.434
300	0.3	-23.577	-37.392	15.164	-11.77	-7.847	5.619	2.094	-15.232
301	0.301	-19.243	-41.617	-13.077	19.125	-6.047	8.594	-4.46	-13.672
302	0.302	-10.254	-20.757	-54.684	14.985	-9.477	-16.948	-1.921	-15.025
303	0.303	-1.849	-54.694	-27.01	-11.4	-10.782	-26.923	-1.116	-23.935
304	0.304	-0.825	-59.026	-21.99	-28.481	-5.888	-4.946	-9.028	-32.261
305	0.305	-5.639	-71.23	-17.537	-25.428	-6.409	-24.629	-8.031	-24.913
306	0.306	-3.112	-52.299	11.519	-11.317	-8.096	-22.05	-12.84	-10.21
307	0.307	-15.296	-75.962	15.23	1.446	-4.568	-19.676	-12.038	8.946
308	0.308	-20.532	-60.155	5.196	-5.559	-5.874	-34.517	-19.361	-29.575
309	0.309	-15.893	-40.311	8.294	5.052	-8.734	-32.502	-14.481	-24.162
310	0.31	-11.617	-11.968	16.609	3.136	-11.394	-30.659	-20.44	-29.196
311	0.311	-17.983	44.806	-1.212	-5.506	-15.61	-19.547	-11.492	-15.655
312	0.312	-26.278	118.179	-22.312	-13.393	-15.187	-9.437	-7.949	-11.603
313	0.313	-16.564	167.535	-19.593	-17.621	-11.87	-3.007	-0.538	7.162
314	0.314	-12.837	140.829	-22.089	-16.427	-14.755	0.512	-5.325	-2.908
315	0.315	-18.786	100.251	-43.16	-10.413	-10.284	7.9	-1.006	0.182
316	0.316	-21.838	48.642	-40.423	-11.345	-13.166	8.882	1.374	-8.148
317	0.317	-30.69	-38.779	-27.617	-12.231	-12.765	0.962	3.363	-5.642
318	0.318	-38.981	-98.31	-25.26	-18.153	-6.361	-0.01	-6.642	-12.623
319	0.319	-31.608	-130.821	-6.077	-25.418	-12.346	4.847	-7.95	-10.51
320	0.32	-16.884	-61.78	6.72	-10.624	-13.102	9.093	-11.575	-16.344
321	0.321	-18.982	-70.781	9.075	-4.169	-9.595	21.293	-15.017	-11.152
322	0.322	-20.888	-30.267	-5.783	1.721	-10.158	19.566	-22.335	-12.73
323	0.323	-15.643	-111.886	-15.419	3.582	-8.393	8.549	-23.266	-11.405
324	0.324	-17.156	-101.202	0.49	8.362	-9.725	-4.432	-22.461	-17.83
325	0.325	-21.393	-111.269	6.905	12.733	-5.252	-13.184	-24.746	-11.873
326	0.326	-20.211	-84.73	-14.354	11.652	-9.298	-24.287	-13.87	-12.883
327	0.327	-11.878	-76.685	-17.024	-3.929	-2.306	-11.388	-9.183	-11.948
328	0.328	-2.196	-54.633	-9.449	-31.5	-3.254	-6.242	-16.313	-11.209
329	0.329	-1.047	-34.718	-30.524	-20.178	-4.015	-10.949	-9.903	-8.92
330	0.33	-2.236	-40.702	-22.171	-16.783	-3.23	7.819	-6.395	-10.899
331	0.331	-9.621	-24.199	-14.601	-7.413	-2.643	-15.392	-5.405	-9
332	0.332	-0.734	-9.04	-21.555	-15.685	-4.576	-62.374	-8.275	-7.297
333	0.333	7.577	13.81	-10.896	-13.125	-9.989	-82.245	-7.459	-7.711
334	0.334	2.329	51.289	2.651	8.047	-8.056	-15.049	-5.096	-11.028
335	0.335	3.269	106.737	4.374	16.453	-6.13	29.69	-8.541	-13.175
336	0.336	2.449	128.671	-0.274	3.776	-7.876	21.583	-9.089	-7.971
337	0.337	-9.802	108.593	-13.243	-7.763	-13.688	28.924	-9.645	-12.832
338	0.338	-25.732	90.319	-25.43	-26.815	-11.372	35.489	-9.248	-6.854
339	0.339	-32.151	106.686	-30.068	-44.511	-10.808	41.463	-10.596	-6.102
340	0.34	-30.249	51.079	-25.803	-37.412	-7.542	36.017	-4.791	-6.704
341	0.341	-21.554	-60.027	-24.636	-26.636	-14.146	20.886	-12.149	-3.42
342	0.342	-4.138	-171.313	-21.137	-20.729	-13.396	-29.474	-5.38	-9.999
343	0.343	-20.399	-128.234	-13.777	-15.4	-11.097	-36.122	-15.06	-10.77
344	0.344	-35.322	-88.857	-7.014	-13.734	-9.189	-18.033	-11.381	-1.861
345	0.345	-37.295	-148.639	6.141	-12.253	-9.793	31.829	-12.54	-5.334
346	0.346	-32.123	-116.292	-7.424	-8.449	-11.561	25.214	-9.438	-4.368
347	0.347	-27.528	-67.177	-19.622	-11.806	-12.945	19.214	-10.406	-11.13
348	0.348	-11.69	-40.716	-24.26	-6.442	-9.694	13.798	-11.18	-3.19
349	0.349	-13.828	-16.578	-25.605	-3.383	-7.604	38.988	-11.954	-4.154
350	0.35	-8.027	-9.443	-8.569	-5.743	-13.64	-11.286	-7.123	-8.967
351	0.351	-9.764	10.325	3.066	-9.652	-7.679	-112.077	-7.725	-4.664
352	0.352	-5.09	28.371	0.941	-8.893	-10.036	-155.208	-14.333	-3.841
353	0.353	-6.402	33.579	6.726	1.345	-12.009	-142.049	-6.426	-7.272
354	0.354	0.043	18.369	-9.133	2.843	-8.758	-82.449	-7.411	-9.158
355	0.355	-1.033	22.82	-28.28	-11.338	-7.048	-71.599	-6.47	-13.176
356	0.356	-10.62	10.335	-25.749	-17.007	-7.469	-41.979	-7.266	-15.63
357	0.357	-6.848	-1.01	-14.103	2.488	-5.188	-33.052	-12.917	-14.204
358	0.358	-15.077	-4.381	-3.422	5.157	-6.399	-41.14	-17.79	-19.917
359	0.359	-22.355	4.877	-1.464	-29.742	-12.459	-48.452	-14.546	-19.091
360	0.36	-19.381	-3.369	3.781	-54.776	-13.283	-28.474	-17.491	-14.19
361	0.361	-18.539	4.294	-7.231	-22.726	-11.011	1.955	-22.358	-13.552
362	0.362	-16.163	-11.723	-11.485	-1.913	-10.481	7.423	-22.968	-16.378
363	0.363	-5.292	3.439	-10.346	-5.498	-3.176	12.516	-14.094	-19.785
364	0.364	5.789	17.242	-9.215	11.613	-4.186	17.028	-12.967	-17.388
365	0.365	15.904	12.18	-10.203	-3.984	-5.007	21.135	-14.163	-12.466
366	0.366	1.623	-11.527	-11.193	-40.869	-4.277	24.849	-8.975	-10.419
367	0.367	-0.269	-1.429	-8.693	-25.709	-6.255	28.171	-11.917	-10.915
368	0.368	-1.975	45.573	-7.916	-21.206	-5.72	12.524	-9.439	-12.191
369	0.369	-16.28	52.065	-15.85	-17.099	-7.5	20.868	-13.555	-12.515
370	0.37	-25.916	33.786	-23.194	-13.376	-13.35	13.341	-13.032	-9.548
371	0.371	-31.077	17.36	-24.155	-10.034	-11.073	-2.909	-7.08	-13.164
372	0.372	-32.571	52.632	-19.914	-25.657	-15.958	-5.04	-9.443	-15.424
373	0.373	-36.762	57.199	-14.315	-22.906	-12.714	0.754	-2.905	-10.534
374	0.374	-30.317	78.026	-12.399	-10.1	-13.336	20.079	-5.455	-8.54
375	0.375	-33.765	21.464	-11.83	-7.754	-7.573	32.805	-4.714	-12.548
376	0.376	-21.948	-67.964	-17.271	-18.385	-14.963	39.707	-9.586	-18.3
377	0.377	-13.99	-127.388	-16.734	-4.844	-10.158	41.772	-4.96	-12.639
378	0.378	-6.78	-116.392	-24.111	-13.581	-5.922	24.275	-2.075	-12.011
379	0.379	2.186	-126.103	-30.901	-15.173	-5.182	-10.818	-2.482	-5.964
380	0.38	-6.064	-117.023	-23	6.471	-4.617	-15.877	-5.782	-13.271
381	0.381	-11.216	-108.752	-11.206	15.729	-6.576	-29.412	-12.369	-14.203
382	0.382	-10.183	-56.884	-3.29	24.029	-10.661	-33.491	-19.148	-14.936
383	0.383	-14.372	-9.831	6.758	-9.486	-8.167	-29.868	-16.639	-10.833
384	0.384	-26.502	-15.628	10.436	-13.975	-3.745	-33.202	-15.876	-15.647
385	0.385	-17.757	12.3	-5.24	-26.376	-9.185	-23.885	-6.4	-10.972
386	0.386	-6.704	37.736	-7.382	-7.624	-9.781	-9.687	-2.731	-11.531
387	0.387	0.461	-3.257	-13.197	-17.724	-7.858	-12.162	5.582	-12.858
388	0.388	-8.455	-8.546	-11.474	-20.873	-1.297	-9.791	2.468	-10.515
389	0.389	-11.962	-33.604	-9.957	-35.074	-2.088	-16.139	9.224	-12.637
390	0.39	-15.098	-56.317	-5.731	-32.655	-2.873	-18.048	4.957	-17.855
391	0.391	-18.023	-43.906	-12.139	2.299	-4.813	-9.327	-2.393	-12.991
392	0.392	-15.509	-9.902	-13.314	7.27	-6.753	-4.685	-3.356	-12.385
393	0.393	-3.324	3.531	-1.503	-6.309	-6.169	-0.475	-13.019	-11.788
394	0.394	1.859	15.88	-6.141	-10.406	-13.126	-12.313	-14.172	-15.263
395	0.395	0.248	12.202	-4.763	-21.679	-14.086	-23.358	-17.646	-8.881
396	0.396	-9.867	56.888	-13.639	-11.69	-11.554	-27.594	-16.665	-13.161
397	0.397	-24.234	50.923	-10.163	-14.895	-7.478	-18.689	-17.621	-7.564
398	0.398	-37.83	45.624	-15.412	-6.69	-10.949	-17.523	-16.835	-9.53
399	0.399	-32.65	0.278	-18.32	-14.34	-8.991	-20.616	-12.755	-12.824
400	0.4	-24.775	-29.931	-19.11	-16.731	-6.073	-15.763	-3.262	-14.544
401	0.401	-34.909	-35.169	-24.733	-18.926	-9.556	-7.868	-6.929	-13.168
402	0.402	-33.838	40.663	-26.678	-24.804	-9.931	-7.022	-10.41	-12.759
403	0.403	-35.102	-56.904	-22.037	-19.643	-10.305	-8.115	-20.087	-13.16
404	0.404	-51.271	-122.551	-16.638	-27.643	-12.228	-7.404	-18.915	-9.532
405	0.405	-49.045	-14.995	-13.201	-17.65	-11.815	-19.578	-20.068	-12.84
406	0.406	-42.757	28.274	-11.322	-11.356	-6.928	-24.763	-10.383	-7.039
407	0.407	-40.922	-11.182	-16.775	-14.939	1.053	-29.336	-11.541	-12.647
408	0.408	-21.671	-23.026	-17.36	-5.34	4.193	-33.521	-8.06	-6.078
409	0.409	-9.025	-77.341	-15.44	-1.737	-8.545	-24.574	-7.097	-8.645
410	0.41	-2.199	-67.613	-13.737	-5.326	-10.256	-16.223	-19.872	-4.623
411	0.411	4.031	-112.501	-17.255	-8.532	-11.778	-8.813	-11.168	-9.497
412	0.412	13.558	-72.033	-9.95	-7.645	-10.393	-11.611	-9.633	-6.243
413	0.413	4.702	-50.113	-0.323	-5.197	-11.522	-8.98	-2.494	2.616
414	0.414	3.027	-16.663	-9.269	-6.032	-7.997	3.346	-8.884	-16.977
415	0.415	4.263	-10.626	-17.628	-6.653	-6.996	5.219	-5.401	-36.766
416	0.416	-2.245	-5.217	-12.441	-0.709	-9.866	0.7	-6.371	-19.013
417	0.417	-3.538	-10.278	-13.441	1.531	-5.577	-9.229	-9.264	-12.094
418	0.418	8.12	21.682	-7.459	-2.007	-7.863	-7.943	-6.742	-5.738
419	0.419	-6.355	25.762	-1.863	-12.127	-7.247	-6.665	-4.415	-7.702
420	0.42	-16.189	7.014	2.938	-10.825	-5.278	0.802	-15.252	-9.472
421	0.421	-11.113	-3.1	12.951	-12.022	-2.346	7.684	-19.897	-7.927
422	0.422	-22.303	-12.483	-8.77	-6.055	-4.834	3.501	-18.54	-3.66
423	0.423	-12.397	-49.531	-11.905	-7.068	-7.137	-0.499	-19.711	-10.043
424	0.424	1.757	-24.456	-9.226	-6.134	-7.495	1.498	-13.723	-13.536
425	0.425	11.274	-28.975	-1.717	-5.399	-9.407	6.217	-10.647	-8.337
426	0.426	-4.742	8.438	-4.072	-1.378	-14.413	-2.626	-11.64	-7.392
427	0.427	-24.024	43.457	-23.272	-4.903	-16.332	16.993	-7.407	-8.186
428	0.428	-31.703	56.752	-20.794	-14.983	-7.401	2.925	-9.753	-10.519
429	0.429	-38.783	44.174	-18.52	-16.33	-21.695	-30.528	-11.713	-11.11
430	0.43	-40.989	55.199	-24.956	-15.188	-12.002	-44.073	-11.171	-6.468
431	0.431	-39.143	10.324	-11.459	-18.657	-13.732	-31.7	-11.795	-13.066
432	0.432	-34.016	-8.002	-16.718	-15.544	-12.18	-20.482	-11.458	-12.299
433	0.433	-26.17	8.368	-21.392	-12.625	-7.921	-23.774	-7.067	-4.951
434	0.434	-13.299	-26.933	-11.364	-20.579	-11.59	-20.665	-10.016	-15.784
435	0.435	-8.175	-31.484	-5.013	-17.498	-12.734	-23.364	-10.459	-11.515
436	0.436	-3.625	-10.837	-15.898	-18.507	-13.691	-10.563	-9.158	-15.181
437	0.437	-5.039	15.458	-17.314	-16.006	-8.848	-17.499	-2.628	-14.005
438	0.438	-11.463	-8.377	-13.697	-11.968	-6.314	-11.073	-3.645	-2.185
439	0.439	-3.176	-42.827	-12.589	-2.49	-8.614	-5.236	-11.64	-6.82
440	0.44	-17.15	-20.001	-13.617	-11.427	-9.165	-6.952	-16.914	-25.595
441	0.441	-26.857	-32.416	-16.593	-12.598	-11.07	-11.578	-19.867	-23.088
442	0.442	-11.02	-36.095	-26.337	-28.634	-12.788	-7.305	-19.153	-20.78
443	0.443	-0.395	-32.752	-17.495	-21.635	-13.147	-14.648	-18.439	-14.418
444	0.444	1.554	-10.827	-25.886	-6.706	-7.322	-8.247	-13.679	-0.886
445	0.445	-10.605	-19.126	-18.602	10.733	-11.376	-2.255	-14.337	4.35
446	0.446	-12.117	-16.622	-3.973	31.841	-7.892	0.826	-9.002	-6.656
447	0.447	-7.826	-37.716	-1.941	23.553	-5.954	-10.028	-9.648	-2.394
448	0.448	-4.123	-23.57	-19.426	5.791	-10.021	-14.297	-11.647	-21.926
449	0.449	-2.951	-41.313	-7.871	-24.538	-2.103	-7.924	-6.284	-41.67
450	0.45	2.304	-43.579	-1.548	-28.558	6.197	-1.935	-4.394	-39.168
451	0.451	5.25	-20.156	0.305	-24.84	-1.174	7.754	0.205	-32.204
452	0.452	7.804	-23.25	-11.982	-28.089	-4.092	8.946	-3.914	-0.26
453	0.453	-2.78	-25.889	-1.056	-18.764	-4.883	-1.878	-8.236	19.303
454	0.454	-14.309	-43.718	3.094	-16.009	-12.249	-3.24	-7.925	-12.611
455	0.455	-21.404	-20.584	-5.896	-8.433	-26.973	0.421	-9.345	-24.986
456	0.456	-30.233	26.448	-19.127	-6.083	-20.6	1.543	-6.504	-28.664
457	0.457	-26.633	46.422	-31.381	-12.415	-14.801	6.718	-6.934	-11.628
458	0.458	-14.708	88.98	-14.034	-14.273	-6.092	21.394	-8.145	16.628
459	0.459	-9.929	72.497	2.152	-12.444	-7.644	23.524	-8.383	5.427
460	0.46	0.282	67.382	-4.306	-17.016	-3.403	9.991	-7.66	2.176
461	0.461	-8.456	35.407	-6.297	-9.787	-4.58	-16.322	-3.461	-0.896
462	0.462	-11.763	-18.831	-10.813	-4.691	-5.753	-27.537	1.919	1.819
463	0.463	-23.408	-100.318	-16.089	-13.533	-8.865	-44.565	-8.962	-0.718
464	0.464	-24.813	-132.797	-20.76	-19.473	-4.047	-41.463	-10.546	1.591
465	0.465	-20.438	-83.38	-19.458	-18.451	-6.582	-38.761	-11.944	3.698
466	0.466	-26.706	-74.376	-23.191	-15.503	-5.829	-46.331	-18.377	-2.148
467	0.467	-15.77	-98.585	-31.569	-19.714	-12.429	-39.386	-17.266	-18.028
468	0.468	-14.308	-46.769	-28.511	-7.48	-11.678	-45.81	-14.221	-20.176
469	0.469	-20.572	-53.262	-13.839	-5.686	-10.929	-36.173	-15.237	-18.263
470	0.47	-28.772	-10.654	-7.468	-13.569	-10.368	-37.958	-14.51	-34.152
471	0.471	-16.843	5.772	-9.413	-12.164	-7.102	-20.578	-12.235	-40.555
472	0.472	-12.08	10.773	-11.162	-8.443	-4.22	-13.67	-7.441	-30.907
473	0.473	-1.903	-2.786	-12.751	-11.897	-9.083	-7.373	-5.543	-11.582
474	0.474	-0.618	-15.177	-5.652	4.186	-4.461	-9.413	-3.831	1.161
475	0.475	-8.804	-11.376	-12.087	6.54	-3.901	2.682	-5.208	-5.826
476	0.476	-16.027	-7.949	-8.664	-4.086	-3.532	-14.84	-11.603	-12.217
477	0.477	-1.197	14.078	-11.842	-13.744	-10.905	-12.62	-12.375	-14.162
478	0.478	-11.727	0.113	-7.076	-36.573	-7.819	-6.318	-11.591	-12.438
479	0.479	-32.899	23.474	-9.627	-8.312	-1.045	-12.217	-5.008	-14.023
480	0.48	-24.469	26.657	-2.291	-19.528	-1.824	-0.14	-7.517	-6.91
481	0.481	-16.818	18.422	-9.088	-16.234	0.512	-11.276	-9.839	-15.872
482	0.482	-19.044	20.952	-9.909	-13.152	-4.317	-9.992	-6.344	-14.757
483	0.483	-12.558	46.676	-4.358	-10.448	-10.308	-11.218	-16.393	-17.886
484	0.484	-10.527	43.396	-9.261	-12.956	-15.906	-5.279	-6.311	-24.688
485	0.485	-5.188	15.114	-15.304	3.294	-13.968	-8.441	-5.138	-16.78
486	0.486	-22.505	-11.238	-7.968	-3.104	-10.669	0.394	-8.601	-17.763
487	0.487	-29.386	-42.257	-14.77	-1.184	-19.568	-7.998	-7.623	-16.834
488	0.488	-31.449	-62.975	-19.057	-17.064	-18.404	-0.712	-6.643	-8.94
489	0.489	-21.716	-59.332	-11.723	2.081	-24.392	-1.733	-16.31	-1.629
490	0.49	-23.405	-42.341	-0.898	-10.691	-23.411	2.466	-19.987	-0.7
491	0.491	-15.421	-39.226	-13.883	-13.032	-18.556	8.006	-18.826	5.242
492	0.492	-16.725	-47.538	-19.119	-15.177	-21.057	8.52	-17.859	9.261
493	0.493	-28.474	-34.797	-4.818	-21.016	-12.143	2.456	-8.948	-1.623
494	0.494	-33.053	0.137	-10.618	-15.834	-8.649	6.453	-10.094	-25.466
495	0.495	-28.72	15.11	-5.38	-14.326	-1.29	1.545	-4.84	-28.776
496	0.496	-24.98	19.426	-0.723	-18.598	-2.247	-1.833	-17.577	-13.126
497	0.497	-18.942	-18.268	-22.374	-24.99	3.772	-0.172	-15.796	-15.879
498	0.498	-4.973	-63.957	-31.647	-23.867	7.852	-0.635	-17.306	-3.14
499	0.499	-6.897	-82.389	-23.329	-16.59	8.438	-8.065	-18.627	-0.862
500	0.5	-5.173	-43.909	-5.525	-11.874	2.443	-24.18	-9.679	-11.562
501	0.501	-0.574	-29.064	1.461	-11.208	-4.891	-31.192	-6.153	-21.277
502	0.502	-10.701	-24.842	7.863	-7.235	-5.851	-16.323	-0.886	-23.047
503	0.503	-19.671	-12.632	9.805	-9.253	-10.107	-2.807	2.052	-21.498
504	0.504	-6.578	13.638	-6.025	0.743	-9.329	-1.125	-5.849	-11.414
505	0.505	-1.4	23.687	-16.614	7.873	-9.902	3.449	-6.783	-5.033
506	0.506	-22.153	14.49	-22.368	-11.691	-11.841	4.748	-13.523	-8.525
507	0.507	-13.888	22.945	-17.106	-31.452	-13.573	-14.855	-7.48	-9.504
508	0.508	-6.368	20.404	-15.523	-28.945	-10.083	-40.447	-8.208	-24.216
509	0.509	-8.701	22.796	-11.226	-12.706	-10.469	-37.181	-3.321	-34.851
510	0.51	-19.349	3.757	-23.001	-14.84	-11.633	-21.519	-5.213	-17.421
511	0.511	-25.16	-9.005	-15.002	-12.915	-14.347	-18.833	-14.073	-5.779
512	0.512	-9.311	2.604	-19.186	-11.178	-9.319	-16.344	-7.644	13.398
513	0.513	-7.218	-12.317	-30.944	-9.625	-6.047	-18.697	-8.764	5.871
514	0.514	6.282	-14.183	-13.487	-8.275	-4.333	-3.818	-7.768	-5.755
515	0.515	-2.483	-40.459	-15.778	-4.613	-3.971	1.982	-2.904	-3.64
516	0.516	2.09	-89.509	-9.38	-5.783	-8.445	-10.202	-2.099	-13.301
517	0.517	-10.964	-55.964	-22.912	-4.807	-3.038	-8.642	-4.394	-1.101
518	0.518	-19.753	11.172	-17.645	-19.504	-4.989	-9.959	-6.304	0.451
519	0.519	-30.872	37.738	-28.61	-25.882	-9.65	-8.768	-5.686	-6.723
520	0.52	-35.243	45.69	-27.173	-20.082	-5.602	-12.237	-12.235	-13.133
521	0.521	-23.572	23.54	-20.72	-14.871	-6.976	3.874	-14.715	-4.863
522	0.522	-25.24	-9.842	-9.859	-0.568	-8.341	15.558	-13.904	-5.864
523	0.523	-23.982	-40.26	6.046	1.368	-11.247	13.505	-17.352	-12.629
524	0.524	-22.895	-112.441	-4.547	-10.814	-12.42	0.05	-14.026	-22.255
525	0.525	-16.94	-102.605	9.103	-2.87	-14.366	1.878	-19.408	-28.597
526	0.526	-24.327	-76	17.912	-4.233	-14.188	-12.345	-24.21	-22.555
527	0.527	-29.203	-51.722	-5.807	-3.095	-18.656	-18.071	-23.601	-15.204
528	0.528	-30.001	-29.754	-29.561	-11.437	-18.091	-23.217	-14.669	-2.436
529	0.529	-21.141	-9.838	-32.596	-14.563	-18.69	-24.665	-15.798	2.797
530	0.53	-12.884	-15.817	-24.189	-9.703	-21.219	-31.713	-7.435	10.752
531	0.531	-3.266	0.646	9.384	1.754	-14.853	-37.977	-14.757	-10.9
532	0.532	-2.146	5.795	13.871	-6.102	-10.609	-24.697	-13.758	-20.178
533	0.533	3.808	-7.646	9.826	-16.05	-9.859	-22.825	-11.214	-17.437
534	0.534	-8.032	-3.5	-1.352	-9.549	-3.315	-11.665	-7.121	-24.947
535	0.535	-0.125	0.198	-18.314	-3.445	-7.61	-7.276	-11.912	-27.246
536	0.536	4.108	31.317	-15.145	-4.313	-3.569	4.642	-1.803	-8.073
537	0.537	7.748	2.671	-12.344	-7.14	-0.112	-3.182	-0.399	-5.565
538	0.538	-0.614	-0.689	-14.81	-4.552	-6.144	-10.228	-1.504	1.422
539	0.539	-1.627	-17.469	-17.125	-13.408	-10.238	-1.208	-0.285	-9.14
540	0.54	-16.374	-39.149	-10.7	-7.335	-12.207	4.919	-3.327	-7.127
541	0.541	-27.048	-30.751	-16.403	-12.484	-10.306	-4.641	-4.25	-12.277
542	0.542	-21.268	7.802	-11.07	-9.509	-8.589	-3.375	-8.466	-7.567
543	0.543	-26.518	57.652	-21.961	3.712	-6.097	-6.771	-10.756	-8.862
544	0.544	-37.579	77.514	-26.121	5.714	1.243	0.667	-15.558	-15.226
545	0.545	-36.249	59.45	-14.234	-10.095	-8.44	15.461	-18.811	-9.234
546	0.546	-19.245	54.134	-12.591	-12.181	-12.118	4.877	-14.711	-6.12
547	0.547	-16.936	69.347	-5.408	-2.464	-8.644	-8.615	-12.167	-12.855
548	0.548	-2.03	82.947	-1.715	6.273	-3.416	-10.298	-9.811	-17.078
549	0.549	11.531	37.023	1.798	14.239	-0.513	-21.28	-14.621	-14.701
550	0.55	23.727	42.831	-12.124	-1.593	-10.2	-19.877	-9.952	-18.143
551	0.551	22.194	26.126	-10.194	-12.177	-9.064	-21.021	-8.187	-14.809
552	0.552	9.238	-29.459	-11.975	-17.872	-7.935	-19.851	-7.774	-13.022
553	0.553	-10.124	-125.919	-29.361	-19.481	-11.075	-3.767	-10.082	-18.778
554	0.554	-38.389	-139.136	-36.235	-43.176	-17.902	3.224	-9.684	-21.034
555	0.555	-42.047	-174.576	-34.027	-39.807	-15.436	-7.41	-10.071	-22.895
556	0.556	-31.956	-141.939	-24.344	-30.469	-16.257	-5.471	-15.88	-15.472
557	0.557	-47.623	6.265	-22.631	-38.758	-6.818	-10.699	-16.653	-6.476
558	0.558	-44.906	-57.381	-8.37	-25.961	2.046	-18.668	-18.577	-0.407
559	0.559	-42.367	-115.336	8.979	-28.22	0.849	-25.89	-11.213	-16.437
560	0.56	-30.734	-28.083	-26.079	-21.734	1.775	-24.799	-10.217	-32.715
561	0.561	-24.341	-44.026	-31.107	-15.856	-5.032	-33.166	-7.671	-22.097
562	0.562	-14.662	-58.307	-8.27	-17.535	2.873	-23.52	-5.325	-20.147
563	0.563	-12.905	-150.577	-4.211	-12.873	3.819	-27.226	-4.713	6.212
564	0.564	-4.954	-91.242	-0.55	-5.68	0.897	-21.27	-4.097	2.576
565	0.565	8.051	-59.009	16.451	-6.75	-7.04	-16.072	-9.476	-21.217
566	0.566	13.312	9.984	7.135	-15.016	-16.716	-11.265	-10.02	-18.107
567	0.567	8.699	72.364	-18.448	-15.941	-17.875	-13.831	-5.336	-20.818
568	0.568	10.079	194.671	-28.57	-1.174	-14.371	-1.683	-11.885	-3.005
569	0.569	18.998	177.552	-25.488	9.523	-13.378	24.572	-5.85	8.616
570	0.57	22.491	98.181	-5.732	7.684	-10.453	-1.815	-9.883	19.271
571	0.571	10.685	-60.603	22.586	9.516	-14.677	-5.179	-7.919	1.869
572	0.572	-10.013	45.156	3.877	-4.687	-18.706	-2.151	-4.607	-19.225
573	0.573	-24.137	-12.426	-13.124	-14.219	-13.836	-10.53	-6.32	-33.365
574	0.574	-47.343	5.19	-47.509	-1.909	-11.867	-8.089	-7.648	-15.574
575	0.575	-56.59	52.724	-42.995	9.195	-7.775	-10.511	-9.943	-17.921
576	0.576	-48.207	38.39	-22.289	7.938	-9.096	-8.481	-9.529	13.98
577	0.577	-40.605	25.498	4.03	-3.794	-14.475	-6.667	-10.659	9.516
578	0.578	-28.937	-57.276	-5.999	-8.382	-9.609	-18.971	-11.785	-2.856
579	0.579	-18.241	-67.593	-27.853	-24.192	-8.988	-30.111	-14.643	-14.065
580	0.58	-12.369	-57.361	-25.128	-39.068	-6.037	-25.955	-8.599	-10.759
581	0.581	-17.532	-137.794	13.485	-56.469	-11.788	-29.733	-11.071	-7.633
582	0.582	-12.815	-104.876	18.991	-68.063	-7.669	-30.996	-6.96	-21.774
583	0.583	-14.097	-55.182	-6.167	-48.941	-2.773	-25.855	-14.849	-24.329
584	0.584	-17.708	-10.364	-29.016	-31.189	-6.007	-21.095	-20.032	-12.761
585	0.585	-14.181	-132.336	-33.107	-10.119	-13.691	-7.991	-17.086	2.112
586	0.586	-15.1	-289.735	-36.826	3.985	-6.28	-2.22	-21.309	15.635
587	0.587	-12.146	-183.639	-5.881	6.471	-7.188	-14.445	-23.592	-10.694
588	0.588	-4.162	-87.239	23.124	13.427	-6.356	-12.939	-21.612	-52.298
589	0.589	-1.027	0.424	-3.145	2.762	-3.984	-23.048	-20.994	-35.86
590	0.59	-7.772	111.884	-47.794	-10.832	-2.005	-11.268	-12.067	-30.852
591	0.591	-5.242	126.383	-53.786	-5.664	-3.891	-3.339	-5.66	-17.327
592	0.592	-6.008	192.386	-70.28	2.187	-5.581	3.813	2.689	-13.273
593	0.593	-9.482	157.134	-14.846	-5.048	-6.888	-5.095	3.669	5.503
594	0.594	-12.763	-5.287	-7.585	3.794	-10.122	-8.586	-1.163	8.79
595	0.595	-3.856	18.119	-14.227	16.919	-10.454	3.211	-0.388	-13.091
596	0.596	-10.242	-2.879	40.686	11.642	-6.733	-1.445	-4.45	-15.797
597	0.597	-18.545	16.34	18.599	13.102	-14.059	-8.634	-7.931	-13.264
598	0.598	-15.432	69.005	-1.316	8.754	-10.928	-5.008	-4.637	-20.225
599	0.599	-10.564	148.847	16.873	4.988	-6.056	-13.371	-2.898	-9.585
600	0.6	-20.2	192.251	33.362	-13.115	-1.763	0.504	1.935	-19.281
601	0.601	-13.776	-5.041	48.53	-51.755	-4.053	2.388	-1.36	-24.563
602	0.602	-7.75	22.989	-20.09	-57.343	2.57	0.606	5.222	-23.024
603	0.603	-12.956	-2.651	-69.375	-32.416	5.126	2.118	2.71	-30.198
604	0.604	-25.724	-165.613	-60.476	-0.745	1.093	6.366	0.386	-23.836
605	0.605	-27.485	-102.335	-3.612	19.677	-3.725	5.196	-3.116	-13.043
606	0.606	-22.868	-121.76	18.374	8.139	-6.995	1.688	-13.197	-34.764
607	0.607	-12.826	140.468	38.111	-2.236	-11.043	4.763	-17.478	-12.932
608	0.608	-19.246	177.739	31.923	-30.721	-8.499	5.689	-16.339	6.777
609	0.609	-18.101	75.237	-6.853	-42.089	-4.023	13.579	-27.21	40.22
610	0.61	-12.883	-80.044	-42.044	-18.26	-10.58	-0.413	-28.6	44.618
611	0.611	-9.981	-164.487	-28.463	-8.989	-13.075	-13.993	-24.964	7
612	0.612	-9.211	14.898	-24.357	22.132	-13.83	-15.732	-23.849	-8.151
613	0.613	-10.007	84.519	-20.639	1.317	-11.875	-7.776	-24.851	-21.733
614	0.614	-20.891	63.399	3.177	-47.927	-21.918	-14.893	-23.919	-9.383
615	0.615	-25.574	-109.715	-6.11	-14.541	-20.552	-13.673	-16.021	-13.093
616	0.616	-18.432	-86.455	2.232	-8.652	-21.711	-12.446	-17.025	-9.849
617	0.617	-22.133	-277.071	4.765	-25.235	-27.72	-19.718	-12.217	-12.973
618	0.618	-18.692	-251.483	-30.276	-30.395	-26.758	-6.872	-16.501	-15.712
619	0.619	-15.628	-88.68	-55.409	-62.477	-21.918	-8.518	-10.927	-23.288
620	0.62	-4.821	-25.242	-78.178	-41.933	-22.689	-9.933	-12.896	-30.303
621	0.621	-3.482	109.267	-57.4	-53.317	-18.623	-8.472	-6.938	-11.199
622	0.622	0.166	-83.618	-15.697	-56.756	-13.783	-17.261	-11.041	-3.72
623	0.623	-10.728	-160.703	-32.14	-28.674	-11.854	-11.141	-9.14	-10.766
624	0.624	-26.663	48.551	-37.159	-2.484	-5.287	-7.948	-5.89	-8.689
625	0.625	-33.122	20.175	22.463	-19.63	-7.808	-10.761	-8.848	-6.793
626	0.626	-27.397	-159.543	14.327	-4.035	-8.58	-6.42	-11.43	-15.532
627	0.627	-25.718	-369.471	-37.385	4.172	0.901	-18.524	-11.107	-29.856
628	0.628	-17.833	-172.639	-30.833	-8.74	-5.497	-20.186	-10.787	-20.184
629	0.629	-19.22	6.317	-24.799	12.188	-8.983	-21.681	-9.689	-18.457
630	0.63	-10.346	75.567	-74.667	14.719	-12.083	-20.297	-3.94	-26.407
631	0.631	-13.86	-30.71	-27.811	12.011	-3.187	-16.587	-12.884	-7.636
632	0.632	-16.984	26.472	39.345	37.561	-2.041	-15.386	-9.443	5.135
633	0.633	-12.157	183.555	30.417	27.349	-1.087	-14.374	-6.381	7.442
634	0.634	-6.18	119.729	22.247	-1.012	1.795	-21.092	-5.464	-11.711
635	0.635	-10.286	100.287	14.848	-4.76	-4.23	-30.708	-4.743	-14.221
636	0.636	-13.814	12.424	-5.126	-8.069	-5.035	-21.742	-4.008	-11.864
637	0.637	-15.79	-3.871	0.854	-29.93	-3.134	-18.185	-11.983	-22.478
638	0.638	-16.431	10.164	-60.101	-21.625	-2.973	-17.154	-8.932	-5.062
639	0.639	-13.027	-3.176	-51.93	-8.937	-3.591	-24.452	-2.206	-7.409
640	0.64	-13.514	-15.102	-0.253	-2.004	-9.048	-31.178	-6.509	-9.561
641	0.641	-14.8	-25.985	33.202	8.609	-9.669	-30.351	-13.897	-23.122
642	0.642	-10.458	-114.887	75.807	-5	-5.069	-24.69	-7.148	-28.346
643	0.643	-13.436	-55.341	37.139	-13.791	-11.694	-19.808	-6.393	-20.4
644	0.644	-13.881	63.913	2.017	-37.64	-7.49	-9.715	-5.639	-16.096
645	0.645	-6.585	79.458	-2.352	-34.31	-6.771	3.283	-10.504	-22.438
646	0.646	-9.742	64.839	-23.049	-5.936	1.11	5.056	-7.238	-28.41
647	0.647	-8.824	-80.226	-49.342	-2.159	-4.168	13.001	-7.847	-21.022
648	0.648	-13.143	-138.171	-25.477	-5.366	-3.263	2.924	-3.626	-11.69
649	0.649	-18.044	-114.421	-53.702	3.993	-5.835	11.805	-7.145	3.06
650	0.65	-15.781	7.919	-80.029	1.285	-13.239	8.288	-6.798	26.527
651	0.651	-17.777	87.299	-69.988	19.06	-20.059	0.898	-13.424	-14.261
652	0.652	-27.9	72.608	-41.778	54.089	-15.85	1.832	-16.371	-8.805
653	0.653	-29.316	85.424	7.273	59.21	-10.283	-6.138	-13.887	-3.724
654	0.654	-25.698	73.276	27.092	45.759	-6.847	-3.073	-1.724	9.892
655	0.655	-12.608	105.354	57.376	58.237	-4.962	1.734	-6.986	5.927
656	0.656	-7.451	213.594	140.551	47.127	-3.27	0.919	-8.57	2.352
657	0.657	-5.961	170.14	100.626	-33.466	-9.131	11.514	-9.964	-0.882
658	0.658	-13.183	104.305	-6.839	-84.891	-3.566	7.209	-3.619	2.274
659	0.659	-14.401	-3.125	-79.105	-195.959	-8.444	13.542	-0.173	-0.345
660	0.66	-8.446	-104.25	-92.372	-116.328	-10.407	-4.498	0.745	2.281
661	0.661	-3.26	-143.955	-80.692	-73.079	-15.848	-32.815	1.675	-4.592
662	0.662	11.417	-108.616	-48.269	-7.276	-13.941	-29.209	-11.511	-19.435
663	0.663	22.041	-162.901	-18.715	-19.119	-15.905	-39.329	-13.475	-1.978
664	0.664	8.475	-172.796	-9.845	-8.343	-13.032	-36.286	-15.242	-13.563
665	0.665	-10.896	-74.31	-18.004	1.387	-12.676	-28.036	-19.908	-19.919
666	0.666	-13.427	-8.643	-25.406	10.222	-9.408	-30.625	-24.166	-29.568
667	0.667	-11.103	-20.539	-18.848	2.059	-12.33	-19.09	-23.005	-24.309
668	0.668	-26.005	11.812	-49.259	24.189	-14.276	-25.55	-16.996	-9.956
669	0.669	-27.937	1.947	-65.769	31.054	-13.12	-35.288	-16.025	7.49
670	0.67	-43.786	11.053	-40.687	13.069	-10.211	-30.123	-13.106	9.835
671	0.671	-41.64	-13.069	-36.324	-3.268	-12.138	-31.72	-13.865	-0.789
672	0.672	-31.957	-5.374	17.836	1.816	-7.086	-30.413	-16.169	-10.425
673	0.673	-30.204	1.379	-4.196	-39.338	0.305	-10.919	-12.671	-36.709
674	0.674	-31.755	-16.639	-24.095	-33.847	-6.432	-2.637	-2.597	-25.453
675	0.675	-18.804	0.161	6.304	-48.877	-10.649	-0.16	1.684	-28.712
676	0.676	-17.072	-14.602	45.013	-16.902	-9.841	-2.53	-1.977	-25.577
677	0.677	-15.519	-9.959	39.983	-4.463	-6.321	3.813	-3.122	-28.26
678	0.678	-16.845	-13.907	-28.748	14.409	-10.918	13.449	-8.329	-25.736
679	0.679	-10.422	-32.361	-58.353	11.193	-10.292	22.117	-15.081	-28.04
680	0.68	-6.896	-14.879	-13.663	14.383	-7.741	17.431	-21.059	-30.148
681	0.681	-14.194	1.278	26.893	6.085	-6.349	7.339	-18.717	-20.459
682	0.682	-24.976	9.95	34.264	-22.164	-5.915	0.92	-20.639	-15.194
683	0.683	-14.86	-28.183	14.409	-25.784	0.133	-5.101	-10.556	-26.183
684	0.684	-3.001	-44.122	-3.715	-29.008	-2.341	-6.093	-9.184	-10.281
685	0.685	-1.396	-28.611	-9.098	-44.586	-6.36	-3.228	-15.551	-20.923
686	0.686	-8.5	-60.166	-24.19	-47.218	0.261	-12.941	-14.372	-7.377
687	0.687	5.876	-39.193	-19.743	-18.923	-5.698	-16.651	-7.001	-2.154
688	0.688	19.485	-27.738	-32.072	37.727	-3.334	-10.671	-2.148	-6.806
689	0.689	24.775	-10.48	-20.83	-19.217	-3.873	-13.783	-1.352	11.968
690	0.69	26.402	-13.334	-24.102	-26.57	-4.414	-10.883	-5.401	9.435
691	0.691	4.805	-15.804	-58.469	6.96	-4.953	-6.624	-8.87	7.092
692	0.692	-29.559	-18.108	-53.958	25.19	-8.396	-5.816	-9.447	0.672
693	0.693	-43.012	-11.039	-49.88	-13.526	-3.906	-7.713	-11.178	-16.781
694	0.694	-38.865	-4.497	-23.641	-69.125	-6.785	-16.386	-10.774	-14.485
695	0.695	-27.554	-10.037	27.625	-106.193	-8.113	-12.846	-13.083	-16.636
696	0.696	-37.518	-15.012	34.783	-72.807	-6.725	-5.425	-11.916	-18.603
697	0.697	-28.141	-22.755	-25.942	-42.488	-4.554	1.396	-8.233	-20.373
698	0.698	-19.753	-6.838	-17.927	-26.109	-7.234	2.216	-6.869	-18.848
699	0.699	-17.184	-34.504	18.971	29.377	-9.138	-0.066	-2.786	-14.605
700	0.7	-19.453	-30.775	25.47	36.733	-9.873	3.457	2.063	-15.769
701	0.701	-13.013	-6.8	31.38	-10.086	-10.616	-6.582	-5.281	-7.442
702	0.702	-7.169	2.709	14.898	-65.031	-9.238	-13.726	-12.046	-12.706
703	0.703	-12.368	-5.455	-10.281	-28.057	-7.66	-20.093	-16.299	-27.449
704	0.704	-10.789	-12.888	-5.81	5.392	-11.108	-21.241	-12.226	-38.13
705	0.705	-9.389	-5.867	-9.837	-0.677	-13.395	-18.128	-14.144	-24.609
706	0.706	-10.481	-7.96	9.024	-6.121	-10.461	-17.135	-16.062	1.674
707	0.707	0.451	-21.417	5.934	29.053	-16.428	-19.628	-11.983	12.854
708	0.708	-9.505	-26.657	2.972	33.356	-17.179	-17.276	-9.457	-4.228
709	0.709	-15.787	-41.073	-11.167	-29.299	-19.467	-23.845	-4.014	-7.378
710	0.71	-14.517	-27.71	-18.807	-2.848	-24.271	-19.605	-8.825	-4.734
711	0.711	-17.503	-1.662	-30.445	70.356	-14.178	-18.863	-10.729	-12.356
712	0.712	-24.165	16.885	-45.373	99.915	-9.891	-28.408	-2.961	-10.106
713	0.713	-21.534	6.668	-51.238	73.23	-3.464	-19.547	-3.918	-8.05
714	0.714	-25.489	-15.359	-28.346	81.304	-6.912	-6.423	-2.928	-2.295
715	0.715	-23.471	-23.817	-19.028	29.6	-7.842	-4.697	-12.584	-4.099
716	0.716	-25.356	-0.587	-33.149	-3.857	-6.831	-0.051	-11.408	-8.79
717	0.717	-19.902	-22.389	-25.617	-95.372	-11.052	-7.208	-12.557	-10.198
718	0.718	-15.028	-59.334	-18.559	-240.162	-8.7	-6.017	-9.445	-9.084
719	0.719	-22.361	-44.204	-12.044	-143.959	-9.254	-9.479	-14.255	-10.286
720	0.72	-9.566	-21.351	-6.098	-21.432	-5.936	-16.812	-13.455	-9.358
721	0.721	-0.849	7.697	-25.316	26.185	-9.978	-13.866	-11.105	-12.294
722	0.722	-5.475	3.997	-32.763	11.867	-15.774	-13.05	-10.496	-6.34
723	0.723	-4.093	-19.828	-39.598	25.036	-10.153	-15.334	-5.819	-10.467
724	0.724	-2.907	2.054	-16.109	36.798	-8.203	-10.455	-14.679	-11.111
725	0.725	-8.876	-12.05	30.998	25.943	-4.904	-4.409	-10.948	-17.117
726	0.726	-11.933	-9.491	11.156	16.046	-6.641	-3.588	-12.054	-14.823
727	0.727	-24.667	-35.256	-6.923	-28.676	-10.12	-13.045	-12.966	-8.264
728	0.728	-19.415	2.41	-23.244	-20.547	-12.431	-9.335	-13.886	-9.058
729	0.729	-20.925	27.501	1.942	-27.876	-5.851	-5.824	-11.333	-11.388
730	0.73	-22.23	22.936	24.788	18.933	-8.765	-11.028	-7.236	-9.459
731	0.731	-21.047	26.854	-21.059	12.902	-9.549	-2.125	-9.138	-19.521
732	0.732	-17.538	23.109	-26.959	-25.773	-10.329	-8.138	-11.037	-15.245
733	0.733	-12.281	-14.579	-32.256	-50.924	-5.503	-2.928	-8.098	-11.539
734	0.734	-11.291	-29.554	-17.099	-92.138	-7.453	3.818	-9.401	-5.516
735	0.735	-13.783	-43.014	-3.563	-64.475	-9.212	-2.208	-9.739	-8.574
736	0.736	-14.526	-30.557	-15.959	-29.243	-9.624	3.371	-8.534	-7.574
737	0.737	-19.355	-19.299	-57.555	30.397	-9.262	-4.596	-13.716	-13.53
738	0.738	-18.77	-16.017	-52.054	22.363	-9.677	-5.59	-15.603	-9.426
739	0.739	-25.357	-44.344	-26.794	-14.428	-8.545	-18.375	-5.488	-1.453
740	0.74	-21.128	-48.115	-31.134	-47.828	-12.836	-20.134	-9.702	-4.503
741	0.741	-23.5	-31.092	6.435	-29.559	-11.514	-37.558	-5.982	-7.373
742	0.742	-25.532	3.396	51.891	-1.78	-5.165	-25.947	-7.115	-9.861
743	0.743	-15.587	7.845	70.075	23.488	0.795	-15.303	-12.312	-10.606
744	0.744	-17.059	-12.846	120.035	37.124	-0.021	-21.104	-9.384	-12.538
745	0.745	-20.811	-16.463	73.244	24.768	-6.638	-19.355	-6.841	-10.592
746	0.746	-12.549	-6.325	6.155	13.501	-9.195	-5.027	-6.037	-16.001
747	0.747	3.449	-3.135	-38.44	10.245	-5.175	-3.081	-9.488	-14.047
748	0.748	5.727	-0.35	-46.487	-11.522	-7.149	-11.778	-14.09	-14.612
749	0.749	-0.708	-2.83	-39.053	-53.97	-15.897	-7.114	-9.982	-17.491
750	0.75	-2.698	-14.408	-32.391	-59.778	-12.457	-2.846	-9.552	-13.983
751	0.751	5.938	-20.759	-50.513	-43.144	-9.402	-6.516	-11.827	-13.574
752	0.752	4.314	-11.047	-22.783	-17.841	-8.472	-9.993	-8.893	-13.149
753	0.753	-2.917	1.135	-17.698	5.091	-9.284	-10.962	-9.254	-10.406
754	0.754	-11.903	9.082	-22.17	9.265	-6.995	-11.935	-7.304	-13.872
755	0.755	-22.828	10.414	-51.219	-32.206	-3.544	-16.199	-11.544	-12.698
756	0.756	-38.78	-6.565	-92.842	-26.681	-6.871	-13.866	-10.95	-13.053
757	0.757	-45.256	-4.265	-76.378	-1.431	-5.167	-14.438	-7.446	-11.836
758	0.758	-43.404	-23.358	-30.826	-24.123	-12.17	-4.35	-13.818	-10.235
759	0.759	-41.739	-36.125	-0.386	21.884	-15.106	17.344	-14.565	-5.746
760	0.76	-33.882	-19.777	-39.079	15.954	-12.627	8.066	-16.865	-1.071
761	0.761	-29.704	-51.472	-3.825	-11.641	-14.985	10.795	-13.371	-9.94
762	0.762	-23.389	-46.756	55.835	-16.55	-19.846	-1.963	-8.716	-18.813
763	0.763	-17.467	-42.417	-17.494	33.88	-13.86	-8.926	-16.444	-19.945
764	0.764	-12.317	-23.368	12.125	14.024	-13.099	-15.301	-13.339	-16.827
765	0.765	-3.5	-40.081	21.098	-28.517	-15.05	-17.219	-8.497	-27.637
766	0.766	2.409	-30.572	29.337	-23.163	-7.714	-15.47	-5.996	-20.462
767	0.767	-0.777	0.71	-52.045	11.953	-4.833	-23.392	-5.238	-14.081
768	0.768	-1.834	4.712	-84.503	-20.16	-5.636	-16.212	-8.738	-5.752
769	0.769	-6.171	0.831	-74.6	-24.48	-6.43	-17.366	-4.105	3.949
770	0.77	-3.936	-2.804	-29.936	-28.281	-1.609	-25.677	-4.705	-4.944
771	0.771	-8.845	6.079	10.647	-31.557	3.029	-18.316	-5.11	-6.102
772	0.772	-6.978	3.101	17.987	-28.376	3.598	-9.401	-10.537	1.256
773	0.773	-5.306	-25.329	37.93	-8.532	-2.221	1.452	-14.026	-13.45
774	0.774	-12.336	-44.119	7.48	-15.954	-7.848	-2.791	-15.963	-41.129
775	0.775	-11.443	-40.67	12.887	-8.879	-8.436	-6.436	-15.396	-14.821
776	0.776	-14.028	6.495	7.861	10.37	-10.38	1.91	-17.918	-11.549
777	0.777	-6.753	40.101	-24.095	2.901	-14.464	-5.414	-13.474	-8.462
778	0.778	-21.532	22.031	4.934	-8.654	-9.647	-2.498	-8.069	-11.174
779	0.779	-27.979	38.584	1.253	23.336	-2.33	-1.703	-8.673	-8.661
780	0.78	-6.756	64.049	25.064	18.933	-5.266	0.639	-11.99	-10.985
781	0.781	-20.954	-4.374	-21.937	-43.493	-9.563	-4.194	-10.269	-13.122
782	0.782	-33.795	-92.907	-41.888	-34.539	-7.275	-12.876	-8.939	-15.08
783	0.783	-17.594	-152.287	-11.506	-26.394	-5.372	-9.378	-13.416	-13.354
784	0.784	-15.504	-97.906	27.201	-4.334	-8.688	-12.451	-9.379	-11.818
785	0.785	-25.194	-48.403	12.142	-24.294	-8.14	-7.586	-10.761	-13.178
786	0.786	-16.502	-21.587	-19.681	-30.279	-6.812	-15.504	-8.458	-9.517
787	0.787	-8.568	35.393	-65.36	-46.669	-11.296	-20.719	-8.092	-6.046
788	0.788	-1.404	87.156	-71.17	-61.664	-10.751	-23.624	-9.278	-9.164
789	0.789	4.995	93.804	-54.564	-20.376	-9.433	-19.367	-5.828	-6.281
790	0.79	6.168	2.324	21.13	-14.919	-12.75	-21.715	-10.697	-3.78
791	0.791	13.548	-37.077	31.788	-9.879	-9.883	-21.166	-3.388	-6.125
792	0.792	-1.132	-1.399	21.818	-5.402	-11.068	-17.934	-6.319	-15.63
793	0.793	-11.731	-12.174	-4.942	-17.73	-7.602	-22.047	-7.116	-6.752
794	0.794	-36.825	-41.778	3.194	1.114	-14.198	-24.612	-9.47	-10.262
795	0.795	-33.477	-50.698	10.543	45.894	-11.314	-17.313	-12.969	-9.319
796	0.796	-30.337	-58.9	-36.33	15.567	-8.84	-12.131	-14.905	-16.12
797	0.797	-32.986	-36.932	-54.617	-12.086	-11.202	-9.243	-18.961	-11.885
798	0.798	-20.132	9.78	-38.281	-17.104	-13.173	-15.243	-18.568	-14.222
799	0.799	-13.081	-8.554	-13.211	-30.648	-9.92	-9.629	-15.276	-10.761
800	0.8	-2.353	-3.343	-8.808	-26.622	-11.7	-6.145	-16.445	-8.855
801	0.801	-0.345	11.535	-4.772	-30.319	-13.087	-13.488	-10.46	-15.464
802	0.802	-5.493	43.299	-23.61	-20.236	-10.79	-8.651	-11.264	-16.272
803	0.803	-3.875	5.621	14.096	1.665	-11.988	-7.879	-5.68	-10.695
804	0.804	-5.15	20.579	9.019	-0.982	-13.957	-3.822	-5.139	-10.152
805	0.805	-11.456	-39.218	-4.615	11.837	-8.956	-11.77	-4.597	-12.127
806	0.806	-10.224	17.461	-17.071	9.517	-5.699	-6.558	-12.374	-13.913
807	0.807	-11.099	-64.26	-66.25	-18.155	-9.802	-17.403	-5.07	-9.124
808	0.808	-25.691	-10.296	-46.298	-21.784	-10.227	-7.349	-13.999	-13.815
809	0.809	-27.682	-79.57	-15.856	-11.694	-5.82	-3.666	-8.027	-12.13
810	0.81	-21.731	-160.459	-32.267	-2.329	-7.603	-4.809	-4.952	-14.699
811	0.811	-26.801	-128.112	-47.368	0.429	-8.028	0.422	-7.884	-17.08
812	0.812	-21.995	-98.619	-15.398	2.951	-11.362	3.32	-7.136	-15.016
813	0.813	-17.579	-89.82	-2.955	-13.271	-7.341	2.53	-7.936	-9.085
814	0.814	-8.503	-114.371	-29.274	5.925	-8.728	4.814	-6.04	-11.655
815	0.815	-2.323	-18.181	-46.26	29.147	-7.403	8.254	-1.423	-6.087
816	0.816	-3.109	73.742	-30.541	26.01	-4.525	-0.483	-2.009	1.804
817	0.817	-0.025	180.924	12.074	23.269	-3.376	-13.663	-5.524	-12.132
818	0.818	-5.856	223.874	30.225	10.494	-9.194	-4.978	-8.853	-25.66
819	0.819	-4.92	289.457	80.087	8.148	-11.522	-12.935	-7.736	-13.44
820	0.82	-9.611	277.518	73.483	-6.747	-16.369	-14.306	-9.699	-8.798
821	0.821	-7.536	114.646	6.346	-35.8	-14.44	-15.488	-15.531	-13.104
822	0.822	-12.84	-1.799	-20.314	-64.876	-13.86	-16.665	-17.894	-9.456
823	0.823	-17.579	-150.187	36.619	-68.642	-6.904	-15.703	-17.37	-8.293
824	0.824	-8.778	-246.521	-0.31	-44.921	-11.759	-24.602	-12.79	-5.21
825	0.825	-17.024	-194.213	6.259	-41.928	-7.516	-13.772	-16.909	-6.21
826	0.826	-9.591	-146.689	0.265	-39.309	-1.914	-18.05	-15.61	-12.214
827	0.827	-22.304	-132.412	-38.449	-46.91	-3.862	-11.681	-10.237	-14.525
828	0.828	-20.493	-66.672	-43.508	-30.697	4.837	-15.203	-3.705	-15.091
829	0.829	-12.484	-197.986	-29.975	-20.037	3.674	-12.143	-1.232	-18.367
830	0.83	-5.264	-145.667	-34.064	-14.164	2.705	-5.402	-6.902	-11.771
831	0.831	-4.024	-129.874	-30.387	1.738	-4.067	-18.592	-7.543	-7.494
832	0.832	-10.004	-57.836	-40.471	-0.423	-8.331	-12.817	-9.537	-9.796
833	0.833	-17.354	-44.888	-37.413	1.483	-9.681	-17.506	-7.855	-11.712
834	0.834	-32.059	-9.489	-45.78	3.204	-7.354	-15.802	-10.434	-13.644
835	0.835	-25.687	22.866	-84.358	1.615	-13.93	-14.285	-17.838	-9.58
836	0.836	-31.545	52.383	-134.387	-5.651	-7.931	-7.144	-14.805	-13.06
837	0.837	-29.854	43.412	-127.915	-2.063	-7.152	-6.01	-15.851	-10.721
838	0.838	-28.356	51.539	-60.856	6.138	-6.564	-9.529	-7.988	-9.538
839	0.839	-24.138	29.548	73.353	-5.808	-13.913	0.119	-4.962	-11.441
840	0.84	-22.991	9.696	207.958	-4.316	-9.06	3.766	-0.196	-9.482
841	0.841	-19.496	27.877	120.47	-2.958	-16.977	12.056	-13.425	-12.943
842	0.842	-26.836	44.226	72.859	-11.821	-15.978	11.051	-19.299	-14.304
843	0.843	-25.885	69.309	0.665	-12.904	-13.046	13.934	-14.549	-12.379
844	0.844	-15.655	47.574	13.764	-15.943	-12.238	9.67	-23.345	-15.273
845	0.845	-2.561	70.326	-21.899	-20.697	-0.013	-2.541	-31.374	-10.813
846	0.846	-8.445	66.24	-32.778	-7.456	-5.201	-18.414	-32.83	-17.38
847	0.847	-13.748	62.569	-42.724	-9.386	-6.707	-29.051	-29.253	-19.881
848	0.848	-15.368	52.565	-51.713	-18.139	-8.026	-34.853	-23.338	-10.971
849	0.849	-19.671	74.523	-59.893	-10.236	-11.665	-26.133	-9.486	-7.488
850	0.85	-10.802	43.429	-52.553	-17.443	-12.784	-30.753	-3.753	-4.386
851	0.851	-9.67	-18.991	-19.063	-26.385	-13.711	-20.666	4.875	-1.473
852	0.852	-6.619	-45.592	-18.072	-13.3	-2.826	-21.812	3.259	-2.247
853	0.853	-21.4	-37.343	0.125	-21.692	-7.037	-15.792	7.451	-1.47
854	0.854	-23.62	-0.275	27.819	-9.922	-8.147	-10.542	3.71	-3.391
855	0.855	-17.923	6.431	-7.41	-5.327	-4.599	-13.427	-4.676	-1.434
856	0.856	-37.4	0.496	-57.748	-1.129	-3.564	-14.2	4.942	-0.843
857	0.857	-45.08	-27.07	-51.192	-20.762	-4.466	-11.871	-14.665	-4.314
858	0.858	-42.901	-72.492	-33.071	-18.134	-5.179	-16.719	-17.433	3.054
859	0.859	-32.408	-66.356	5.595	-25.733	-9.184	-13.415	-20.012	-2.167
860	0.86	-22.884	-60.832	10.644	-14.106	-7.179	-15.148	-13.103	0.752
861	0.861	-17.805	-106.24	-2.889	-3.481	-3.822	-7.205	-11.032	-5.236
862	0.862	-6.935	-87.9	9.506	-28.679	-6.664	-10.681	-9.147	-9.286
863	0.863	-14.26	-15.528	-9.261	2.252	-9.124	1.128	-3.978	-20.112
864	0.864	-15.591	14.294	-26.277	6.276	-9.462	-0.416	-11.971	-21.645
865	0.865	-12.279	5.575	-23.168	2.571	-12.317	-13.379	-25.001	-25.892
866	0.866	-11.477	30.227	-20.467	-0.737	-14.977	-15.111	-2.224	-45.414
867	0.867	-8.734	23.21	-12.923	-3.889	-12.218	-13.562	0.813	-48.095
868	0.868	-9.677	17.011	-1.334	-12.279	-17.006	-6.419	-1.947	-40.533
869	0.869	-5.786	-61.951	-16.21	-35.562	-13.48	-10.112	-14.769	-5.514
870	0.87	-4.021	-72.407	-10.317	-7.372	-10.163	-8.988	-17.13	19.648
871	0.871	5.873	-42.507	-8.507	11.326	-13.032	-5.907	-6.531	-3.172
872	0.872	9.965	-33.517	-3.878	42.221	-5.059	-6.89	-0.766	-23.87
873	0.873	6.106	-41.672	-2.651	38.082	-6.183	-7.695	0.94	-20.193
874	0.874	4.762	-49.19	0.888	34.313	-11.358	-5.394	-10.127	-16.905
875	0.875	-5.08	-69.331	-17.233	17.219	-12.284	-0.569	-8.806	-13.813
876	0.876	1.147	-51.251	-14.811	-11.094	-9.729	0.031	-17.74	-22.129
877	0.877	-9.857	-12.584	-21.87	-29.922	-12.006	6.642	-11.76	-19.608
878	0.878	-28.811	2.549	-11.373	-81.439	-11.39	2.43	-12.741	-17.282
879	0.879	-21.428	25.525	-9.591	-88.814	-5.343	-4.856	-1.9	-15.155
880	0.88	-23.897	-11.948	-18.431	-55.333	-9.369	-7.686	-6.16	-17.103
881	0.881	7.877	-6.778	-35.988	-37.15	-4.487	-11.873	-7.31	-15.37
882	0.882	3.282	-2.169	-24.456	-20.698	-10.456	-7.752	-8.466	-13.824
883	0.883	7.197	-14.277	7.394	-15.665	-8.101	-9.616	-9.421	2.035
884	0.884	10.734	12.329	39.281	16.266	-7.499	-15.553	-18.309	4.149
885	0.885	20.657	9.309	35.165	45.275	-2.836	-19.555	-7.461	-1.669
886	0.886	11.258	12.718	8.786	18.934	-5.723	-16.007	2.619	-10.376
887	0.887	2.815	-6.713	-29.025	28.948	-9.183	-8.591	-6.258	-11.928
888	0.888	-15.109	-39.962	-13.962	32.004	-4.715	-13.364	-9.713	-21.996
889	0.889	-40.966	-53.301	-0.383	-10.598	-10.12	-5.379	-8.698	-10.195
890	0.89	-64.861	-40.755	-12.631	-53.212	-12.045	-4.364	-15.417	-8.657
891	0.891	-61.844	16.054	-23.651	-69.675	-16.679	2.451	-11.104	10.113
892	0.892	-47.778	24.28	-33.606	-84.774	-12.611	-10.665	-0.412	2.546
893	0.893	-45.321	2.241	-11.698	-61.975	-11.253	-20.31	-4.629	-9.081
894	0.894	-29.121	8.743	-14.457	-57.944	-11.637	-8.093	-3.417	-11.229
895	0.895	-14.264	-33.849	-22.031	-23.895	-10.47	-12.719	-2.206	-13.177
896	0.896	-12.347	-39.274	-24.415	8.034	-10.07	-16.963	-5.255	-18.426
897	0.897	-21.073	-44.363	-18.111	20.44	-5.034	-10.574	-19.901	-7.421
898	0.898	-32.131	-21.599	-24.019	1.678	-6.964	-18.899	-17.701	-3.177
899	0.899	-36.407	-9.268	-29.309	4.969	-6.376	-24.13	-19.553	-6.856
900	0.9	-32.739	-20.523	-40.379	1.867	-5.028	-17.341	-10.754	-10.348
901	0.901	-21.891	-17.308	-41.74	27.398	-10.454	-14.794	-15.299	-7.255
902	0.902	-8.897	-8.126	-32.812	24.093	-6.973	-13.98	-16.554	-10.155
903	0.903	-0.158	-22.367	-14.793	2.249	-10.257	-15.871	-12.78	-14.408
904	0.904	4.509	-24.971	-2.001	4.965	-19.155	-7.114	-11.52	-20.021
905	0.905	3.183	-8.795	-4.293	12.505	-15.468	-1.061	-16.651	-10.54
906	0.906	2.068	1.755	-10.656	19.503	-9.464	-4.107	-17.538	-14.218
907	0.907	3.268	-8.059	-0.975	-12.375	-8.497	0.775	-11.454	-10.733
908	0.908	-6.361	-20.48	-2.673	-35.171	-7.531	-12.341	-12.163	-7.643
909	0.909	-7.456	-28.765	-23.321	-72.658	-11.803	-6.497	-10.156	-16.547
910	0.91	-10.861	-24.847	-25.933	-27.136	-11.05	-8.193	-8.15	-13.075
911	0.911	-3.416	-26.335	-23.363	-8.888	-6.229	-6.603	-14.645	-16.182
912	0.912	-0.421	-8.689	7.046	-14.249	-5.665	-5.2	-6.617	-11.358
913	0.913	2.191	-6.4	3.037	-19.245	2.055	-8.837	-5.555	-10.597
914	0.914	3.041	14.685	-15.717	-14.734	-1.056	-9.96	-0.613	-9.84
915	0.915	-4.821	17.5	-5.649	-10.615	-3.977	-15.147	-1.287	-17.789
916	0.916	-16.544	4.779	3.653	8.192	-4.765	-14.161	-3.519	-16.826
917	0.917	-11.81	2.472	40.66	4.931	-7.1	-8.138	-12.882	-15.882
918	0.918	-15.969	-25.263	-4.754	-16.922	-6.525	-2.519	-13.928	-4.48
919	0.919	-19.539	-36.738	-35.06	-14.205	2.173	6.952	-17.309	-6.024
920	0.92	-22.923	-33.831	-40.401	-16.71	-8.677	-12.613	-9.875	-16.044
921	0.921	-23.793	-24.863	-25.216	-32.915	-10.046	-9.929	-12.708	-12.31
922	0.922	-12.841	-22.483	43.582	-30.697	-8.903	2.814	-13.407	-3.966
923	0.923	-14.061	5.547	73.26	-1.533	-14.916	-4.185	-7.713	-4.925
924	0.924	-20.321	16.685	10.852	2.656	-11.831	-14.878	-2.796	-3.939
925	0.925	-26.207	19.939	-13.42	6.429	-7.01	-28.471	-4.664	-15.332
926	0.926	-12.178	23.083	-20.69	9.789	-11.276	-33.729	-10.016	-19.944
927	0.927	-6.283	-7.902	-0.67	-5.861	-7.22	-32.216	-8.019	-18.57
928	0.928	-14.907	-28.436	5.397	-3.133	-13.81	-45.205	-13.951	-12.158
929	0.929	-19.479	-39.503	0.057	-10.7	-11.298	-36.547	-6.536	-6.121
930	0.93	-3.53	-22.336	5.2	0.914	-18.652	-22.302	-19.241	-5.125
931	0.931	-14.085	-6.561	-35.917	-1.185	-13.82	-16.579	-10.479	-9.937
932	0.932	-12.014	-43.421	-30.449	-6.921	-18.084	-18.41	-15.074	-7.394
933	0.933	-20.599	-38.284	-45.493	-8.588	-9.203	-10.551	-10.777	-6.587
934	0.934	-22.038	-6.277	-31.86	2.517	-5.744	-6.362	-7.058	-11.373
935	0.935	-32.004	-35.219	-35.832	-4.558	-8.867	-5.261	-13.026	-20.04
936	0.936	-14.88	-31.485	-32.102	7.364	-11.798	0.694	-12.021	-16.522
937	0.937	-7.839	-0.468	-28.771	-3.598	-5.829	-2.436	-11.009	-13.398
938	0.938	-1.396	-4.502	-13.104	-13.595	-5.101	4.321	-16.977	-12.406
939	0.939	-14.914	-8.194	-10.374	-14.686	-8.614	8.551	-16.173	-9.876
940	0.94	-16.661	1.857	-7.847	-32.654	-6.707	9.296	-11.307	-15.468
941	0.941	-21.306	-1.251	-33.578	-35.172	-6.156	4.432	-11.863	-4.61
942	0.942	-19.906	41.348	-30.277	-9.44	-5.798	5.002	-6.417	-9.22
943	0.943	-13.442	96.356	-14.596	-12.739	-3.504	3.237	-6.961	-4.937
944	0.944	-9.863	-14.7	-22.883	-28.389	-6.435	-2.601	-8.872	-13.83
945	0.945	-19.415	-30.535	-15.292	-31.064	-6.833	-11.526	-7.106	-0.659
946	0.946	-20.416	-16.205	1.017	-33.509	-5.688	-12.717	-12.893	-5.873
947	0.947	-11.916	-29.368	15.987	-21.793	-10.539	-11.789	-10.553	-16.902
948	0.948	-14.822	-64.969	-12.963	-15.293	-14.035	-8.921	-11.136	-18.243
949	0.949	-19.488	-75.775	-25.254	-1.662	-5.342	-14.963	-5.132	-9.325
950	0.95	-21.833	-65.848	-28.845	0.154	-6.524	-25.646	-9.196	-12.795
951	0.951	-29.011	-74.677	-18.722	-4.423	-11.769	-18.519	-5.706	-18.019
952	0.952	-22.061	-66.51	-9.373	-23.13	-10.825	-19.712	-8.992	-18.984
953	0.953	-19.365	-59.187	4.792	-10.309	-13.37	-16.251	-10.731	-14.72
954	0.954	-18.431	-25.743	7.367	10.805	-19.013	-15.323	-12.087	-15.496
955	0.955	-20.218	-7.558	-18.301	-20.34	-11.111	-14.393	-8.796	-14.922
956	0.956	-18.148	20.209	-28.301	-32.715	-8.039	-10.178	-7.631	-16.853
957	0.957	-19.772	65.79	-37.536	-29.044	-9.03	-9.45	-7.241	-12.786
958	0.958	-20.066	120.843	-23.35	-32.374	-1.116	-8.919	-13.038	-11.423
959	0.959	-12.65	98.842	-20.787	-16.754	-2.104	-13.63	-10.712	-9.092
960	0.96	-9.509	78.96	14.258	-14.123	-5.035	-11.956	-15.549	-8.708
961	0.961	-4.63	60.82	19.294	-6.603	-5.832	-13.372	-18.837	-10.644
962	0.962	-0.326	-22.35	-3.544	-4.3	-6.621	-10.14	-15.937	-12.577
963	0.963	7.092	-129.678	8.873	-2.202	-13.214	-5.356	-19.416	-14.684
964	0.964	6.203	-172.744	5.229	-0.305	-10.707	-11.406	-20.762	-12.712
965	0.965	-1.644	-106.786	1.963	8.353	-14.782	-7.392	-17.849	-16.952
966	0.966	-8.907	-47.002	-19.877	3.651	-15.375	-14.019	-22.294	-8.088
967	0.967	-15.577	7.369	-28.181	7.864	-15.973	-0.895	-16.88	-6.953
968	0.968	-21.459	135.815	-25.622	4.138	-13.093	12.638	-8.96	-10.448
969	0.969	-12.446	153.294	-32.593	-13.932	-7.314	7.405	-1.621	-13.554
970	0.97	-11.199	73.692	-30.494	-21.547	-3.274	5.874	3.21	-10.662
971	0.971	-20.802	87.782	-28.59	-37.861	-2.726	4.525	2.447	-2.746
972	0.972	-35.053	-4.57	-2.291	-52.825	-3.337	-1.84	-3.163	-7.982
973	0.973	-29.172	-112.176	-28.584	-47.069	-7.432	4.2	-5.1	-10.887
974	0.974	-20.411	-126.666	-31.847	-27.727	-7.851	-3.108	-7.03	-11.668
975	0.975	-12.432	-166.181	-16.218	-20.172	-14.259	-15.832	-7.61	-14.002
976	0.976	-5.235	-201.845	-13.577	-3.904	-11.752	-17.522	-11.09	-7.442
977	0.977	-11.56	-125.904	-0.876	-6.028	-10.992	-25.403	-10.712	-9.983
978	0.978	-12.661	-76.454	-3.245	-0.237	-14.483	-9.464	-7.815	-15.605
979	0.979	-9.532	-31.7	-26.707	-5.476	-12.558	1.236	-8.998	-6.129
980	0.98	-16.262	-23.572	-23.658	8.806	-9.661	-0.623	-3.203	-7.298
981	0.981	-29.36	-16.201	13.252	-4.793	-6.185	-2.276	-5.547	-6.144
982	0.982	-23.463	-9.569	18.207	3.891	-0.771	-13.217	-2.076	-11.38
983	0.983	-11.197	8.667	4.6	5.405	1.158	-20.273	-8.09	-18.151
984	0.984	-3.218	14.108	8.601	9.634	0.575	-29.079	-7.323	-10.212
985	0.985	-1.853	29.267	19.78	-9.943	1.15	-37.315	-6.738	-13.303
986	0.986	-0.685	24.902	-4.067	-1.656	-2.335	-36.266	-10.033	-14.26
987	0.987	0.488	20.926	5.196	-4.214	4.996	-37.165	-9.459	-13.481
988	0.988	5.725	32.242	-8.943	-15.873	-8.957	-25.687	-12.948	-11.182
989	0.989	14.622	22.26	3.833	-18.061	-14.779	-14.596	-12.567	-7.721
990	0.99	-3.402	31.612	-7.777	-16.187	-13.054	-15.895	-14.698	-8.311
991	0.991	-26.649	34.393	-18.415	-11.033	-14.617	-22.252	-14.309	-11.225
992	0.992	-29.783	6.206	-16.497	-6.45	-10.367	-18.741	-15.47	-13.748
993	0.993	-32.542	-4.918	-21.734	-7.841	-9.217	-13.514	-10.626	-11.428
994	0.994	-35.113	-8.094	-29.672	-4.208	-22.383	-8.684	-12.563	-14.333
995	0.995	-46.784	-17.394	-36.829	-7.736	-13.679	-4.442	-10.643	-15.525
996	0.996	-53.238	-3.287	-43.21	-17.449	-15.217	1.154	-13.554	-10.505
997	0.997	-59.118	-10.863	-39.718	-23.87	-10.952	1.726	-7.769	-12.473
998	0.998	-39.843	-8.595	-47.065	-20.394	-9.78	2.316	-11.85	-13.107
999	0.999	-32.37	-19.307	-34.315	-15.16	-6.295	-3.091	-8.376	-14.515
1000	1	-25.484	-36.795	-11.503	-18.038	-7.253	0.405	-7.799	-8.176
1001	1.001	-14.931	-1.853	-8.429	-6.6	-8.207	-0.171	-9.549	-9.005
1002	1.002	-9.243	53.607	17.109	-8.141	-2.188	-6.741	-9.948	-14.668
1003	1.003	6.482	31.482	7.038	-9.491	-4.489	6.44	-4.559	-11.216
1004	1.004	8.464	-2	-2.268	-8.308	-9.309	8.401	-8.077	-10.654
1005	1.005	6.411	-69.08	-5.006	-9.42	-9.875	10.157	-14.108	-11.247
1006	1.006	8.046	-60.086	-7.567	0.275	-6.95	5.53	-13.366	-13.788
1007	1.007	15.882	-51.807	-9.938	-3.398	-8.279	6.893	-12.812	-15.145
1008	1.008	20.037	-29.587	-7.867	-6.866	-7.867	5.712	-9.563	-13.017
1009	1.009	21.102	-22.85	-2.097	-7.838	-5.71	6.812	-7.853	-10.291
1010	1.01	7.844	-16.78	3.085	-10.73	-8.402	-2.943	-9.234	-9.111
1011	1.011	-0.972	-11.325	4.628	-6.447	-12.648	-6.688	-10.633	-13.935
1012	1.012	-21.782	-26.418	-8.353	-4.091	-12.255	-10.255	-11.847	-24.771
1013	1.013	-36.01	-30.941	-20.584	-6.002	-11.862	-15.557	-15.571	-32.703
1014	1.014	-43.669	-68.644	-28.569	4.052	-13.015	-14.653	-14.27	-13.927
1015	1.015	-50.771	-73.822	-24.376	5.423	-13.396	-18.993	-13.939	24.602
1016	1.016	-61.578	-78.314	-12.655	-0.94	-9.91	-23.14	-8.76	8.163
1017	1.017	-59.842	-32.456	-17.411	-9.253	-7.004	-31.171	-8.247	-6.911
1018	1.018	-47.847	10.114	-18.886	-10.193	-3.328	-28.168	-8.891	-2.437
1019	1.019	-24.228	93.39	-17.831	-13.076	-1.971	-37.154	-16.692	-6.482
1020	1.02	-14.346	200.783	-14.448	-22.737	-4.858	-36.086	-24.105	-10.144
1021	1.021	-11.43	157.441	-9.313	-26.4	-7.549	-37.135	-15.259	-13.427
1022	1.022	-8.933	91.485	-6.502	-27.553	-6.371	-36.202	-11.846	-16.511
1023	1.023	3.615	55.772	-5.791	-34.9	-7.909	-38.754	-12.878	-13.795
1024	1.024	1.109	-63.865	-5.109	-43.797	-12.353	-38.004	-6.189	-11.274
1025	1.025	-1.174	-48.176	-8.703	-40.294	-16.986	-37.436	-12.278	-13.595
1026	1.026	-14.856	-149.458	-10.714	-30.594	-12.918	-27.384	-6.761	-11.458
1027	1.027	-13.275	-162.959	-17.346	-24.15	-13.295	-26.038	-8.773	-21.112
1028	1.028	-2.436	-103.633	-16.635	-20.594	-13.28	-12.483	-1.481	-15.869
1029	1.029	-18.5	-49.715	-19.024	-4.455	-11.916	-11.286	-6.39	-11.217
1030	1.03	-25.071	-40.205	-12.533	11.86	-12.285	-5.238	-7.237	-12.557
1031	1.031	-54.251	-49.35	-20.543	-15.727	-8.59	0.037	-8.065	-13.696
1032	1.032	-33.677	-57.358	-21.546	-11.984	-7.211	-10.752	-10.075	-22.003
1033	1.033	-15.001	-20.485	-20.621	-15.22	-3.125	2.257	-12.093	-21.023
1034	1.034	8.732	-27.096	-16.428	-5.919	0.382	11.014	-18.76	-23.92
1035	1.035	-0.593	-57.64	-14.157	-8.635	-5.984	9.515	-14.563	-28.173
1036	1.036	2.111	-41.411	-19.037	4.145	7.192	16.727	-10.579	-15.973
1037	1.037	-0.397	-16.481	-22.384	-2.805	5.261	13.1	-11.233	10.356
1038	1.038	6.57	-12.122	-18.368	-0.601	0.036	9.686	-14.209	5.148
1039	1.039	3.667	-1.907	-13.581	1.439	-4.62	6.681	-13.699	-6.055
1040	1.04	-6.986	-6.203	-15.553	-0.229	-5.987	17.622	-13.183	-9.318
1041	1.041	-5.082	-10.103	-12.702	-4.807	-12.387	4.751	-11.891	-6.206
1042	1.042	0.081	-13.33	-10.248	-3.368	-8.914	17.031	-12.342	-14.515
1043	1.043	1.557	-3.82	-3.916	0.376	-12.019	12.468	-8.329	-11.994
1044	1.044	-2.769	4.774	-15.393	-7.906	-14.933	5.381	-0.432	4.272
1045	1.045	-9.203	2.52	-10.825	-10.972	-24.625	-6.345	-8.794	-6.364
1046	1.046	-10.393	19.138	-3.739	-8.045	-18.239	-14.197	-3.605	3.319
1047	1.047	-7.294	25.788	0.442	-16.376	-21.729	-27.085	-6.537	8.557
1048	1.048	-18.121	12.462	-3.299	-20.62	-12.039	-25.289	-14.497	3.92
1049	1.049	-19.442	14.429	-11.684	-19.823	-10.862	-26.799	-15.493	2.575
1050	1.05	-15.717	38.405	-12.693	-14.981	-14.327	-22.516	-14.548	1.426
1051	1.051	-2.474	28.488	-15.611	-7.637	-19.538	-18.813	-10.317	-6.883
1052	1.052	16.991	19.395	-9.619	-16.544	-16.624	-24.783	0.312	-22.933
1053	1.053	9.561	-22.992	2.595	-17.704	-12.351	-21.663	-1.058	-25.248
1054	1.054	-20.691	-53.247	4.348	-22.92	-10.016	-10.78	-7.449	-27.366
1055	1.055	-32.944	-47.738	-6.67	-18.087	-8.084	-12.094	-6.293	-13.813
1056	1.056	-36.495	-72.93	-10.917	-8.426	-7.504	-3.145	-11.521	-29.675
1057	1.057	-33.085	-50.143	-7.226	-9.59	-8.083	14.903	-2.623	-23.286
1058	1.058	-36.063	-29.431	-13.215	8.403	-4.597	38.177	-15.77	-32.955
1059	1.059	-27.62	-3.091	-5.859	5.859	-0.14	35.126	-17.489	-27.724
1060	1.06	-19.958	-13.17	-16.696	-5.791	0.45	15.422	-6.438	-19.769
1061	1.061	-22.188	-16.295	-12.439	-7.965	0.846	17.961	-2.154	-9.695
1062	1.062	-24.232	-18.983	-16.112	-2.198	-1.469	6.358	-5.811	-10.849
1063	1.063	-14.491	-6.183	-2.952	20.595	-8.044	-8.535	-4.634	-12.012
1064	1.064	-2.231	-13.065	-1.213	-7.715	-5.14	-2.718	-3.652	-19.377
1065	1.065	5.77	-19.39	3.43	-11.432	-4.362	-4.46	-10.399	-14.531
1066	1.066	21.707	9.74	4.788	-8.186	-5.123	-2.927	2.791	-13.715
1067	1.067	6.883	38.888	3.644	-23.921	-1.63	-1.588	0.899	-14.473
1068	1.068	-10.457	42.663	-7.186	-21.287	-3.555	-7.988	-0.795	-12.542
1069	1.069	-8.04	59.782	-14.339	-28.909	-11.278	-11.484	-2.29	-10.604
1070	1.07	-10.042	88.168	-17.998	-26.653	-10.297	-27.573	-6.501	-1.702
1071	1.071	7.506	31.615	-11.981	-24.606	-11.252	-62.622	-2.775	-2.876
1072	1.072	5.328	-90.407	-17.185	-22.748	-6.984	-57.599	-15.879	-4.053
1073	1.073	-22.197	-37.886	-12.313	-6.948	-9.295	-53.154	-3.628	-7.164
1074	1.074	-33.263	-53.708	0.88	-0.639	-12.769	-57.225	-5.115	-4.274
1075	1.075	-36.392	18.37	-16.508	1.232	-10.827	-53.558	-3.694	-12.216
1076	1.076	-7.979	84.067	-32.727	-18.162	-12.559	-43.497	-23.182	-17.442
1077	1.077	10.919	95.647	-13.527	-30.961	-13.907	-46.58	-31.436	-14.541
1078	1.078	7.725	106.352	-16.002	-28.676	-10.612	-43.86	-18.602	-8.55
1079	1.079	-1.466	175.384	-13.628	-18.068	-14.666	-36.299	-16.216	-7.781
1080	1.08	-32.554	41.048	-19.97	-31.663	-11.17	-29.328	-26.8	-15.726
1081	1.081	-44.868	-247.71	-25.737	-23.01	-13.485	-22.933	-9.324	-8.378
1082	1.082	-56.014	-41.376	-20.474	-8.774	-8.629	-17.129	-2.301	-11.289
1083	1.083	-52.607	-78.95	-15.813	20.18	-10.543	-18.907	-4.374	-8.782
1084	1.084	-61.767	23.183	-25.859	24.164	-11.103	-14.308	-25.604	-3.175
1085	1.085	-69.939	53.945	-26.984	-9.949	-8.565	-10.1	-5.809	-8.026
1086	1.086	-62.251	25.585	-30.421	-14.445	-3.133	1.647	-13.296	-9.969
1087	1.087	-41.018	-102.854	-27.265	-60.322	0.372	-6.36	-10.91	-15.377
1088	1.088	-26.774	-126.365	-30.098	-78.486	-2.898	-7.793	-12.974	-15.922
1089	1.089	-8.88	21.532	-27.51	-39.748	-6.948	-4.211	-14.849	-16.484
1090	1.09	-1.842	2.041	-18.528	-24.619	-3.458	4.001	-13.051	-7.575
1091	1.091	13.123	-225.761	-12.462	-29.029	-6.744	6.985	-8.346	-8.73
1092	1.092	22.872	-318.612	-11.411	-8.307	-5.582	13.627	-15.447	-5.244
1093	1.093	21.195	-290.548	-6.487	10.473	-3.636	21.449	-19.058	-8.343
1094	1.094	6.925	-213.506	6.751	13.772	-7.881	13.984	-12.984	-9.313
1095	1.095	-6.585	-236.457	4.864	10.668	-12.711	9.023	-11.939	-8.527
1096	1.096	-22.447	-87.992	6.647	24.775	-6.708	9.676	-14.785	-10.852
1097	1.097	-16.072	-30.151	5.147	-3.496	-18.896	21.743	-10.477	-8.916
1098	1.098	-6.418	-12.599	3.843	-7.189	-17.15	23.35	-8.109	-12.203
1099	1.099	-4.718	35.16	0.207	9.813	-15.592	18.579	-7.497	-13.952
1100	1.1	-22.173	49.564	-3.245	12.884	-11.329	11.319	-2.818	-10.478
1101	1.101	-29.165	36.517	-8.427	10.151	-10.163	-0.562	-11.686	-11.846
1102	1.102	-22.797	72.155	-17.286	-2.636	-9.006	-5.261	-7.97	-12.25
1103	1.103	-20.848	83.009	-18.41	-14.273	-9.972	-18.281	-11.403	-12.673
1104	1.104	-19.09	73.1	-25.732	-3.661	-1.058	-16.579	-10.386	-9.233
1105	1.105	-14.447	117.729	-22.78	-1.759	-4.517	-24.546	-13.252	-11.395
1106	1.106	-10.187	125.797	-23.486	-10.494	-5.461	-31.746	-7.219	-9.469
1107	1.107	-6.503	74.039	-17.813	-15.155	-8.344	-30.607	-16.092	-15.287
1108	1.108	-9.98	67.42	-6.917	-2.203	-10.843	-27.14	-17.214	-11.227
1109	1.109	-9.028	85.584	-2.225	-0.467	-11.593	-19.804	-9.832	-20.719
1110	1.11	-4.215	80.173	-0.818	-2.037	-12.149	-16.934	-12.707	-11.815
1111	1.111	-6.73	24.628	-7.17	-9.23	-12.72	-9.056	-4.738	-12.971
1112	1.112	-4.399	2.575	-13.138	-8.105	-8.658	-12.204	-1.61	-11.986
1113	1.113	-10.985	-44.266	-16.206	-4.643	-5.173	-17.081	-0.618	-7.137
1114	1.114	-6.744	-38.261	-15.203	-14.327	-7.498	-5.71	-8.529	-7.898
1115	1.115	-5.984	-54.769	-10.908	-15.522	-13.303	2.188	-7.545	-13.504
1116	1.116	-10.827	-49.809	-10.093	-12.067	-7.699	-2.121	-12.376	-11.558
1117	1.117	-0.779	9.715	-3.478	-6.882	-5.768	-8.536	-13.133	-9.608
1118	1.118	0.527	34.005	-4.223	-11.775	-10.41	-5.08	-15.44	-13.659
1119	1.119	-8.442	26.573	-9.823	-19.75	-7.503	0.116	-11.95	-14.999
1120	1.12	-7.331	33.08	-4.973	-12.426	-10.025	-2.814	-13.88	-8.593
1121	1.121	-19.194	-9.567	-5.543	-15.355	-9.641	-10.783	-8.462	-9.344
1122	1.122	-23.883	-70.644	-14.428	-19.629	-10.035	-9.867	-6.525	-11.649
1123	1.123	-25.271	-78.909	-13.249	-12.286	-8.878	-8.927	-8.469	-11.054
1124	1.124	-31.714	-27.299	-9.728	-23.125	-9.281	-4.675	-7.885	-12.981
1125	1.125	-32.923	-7.479	-19.349	-30.282	-12.781	-10.269	-5.371	-18.392
1126	1.126	-16.891	35.009	-20.482	-26.588	-5.436	-15.059	-8.669	-14.915
1127	1.127	4.193	-25.983	-21.65	-8.597	-4.478	-13.064	-5.778	-14.348
1128	1.128	1.488	-17.882	-24.755	-6.085	-7.39	-8.922	-4.632	-11.448
1129	1.129	4.01	4.144	-15.857	10.18	-8.17	-6.315	-6.563	-3.506
1130	1.13	-7.62	-2.452	-5.023	16.59	-4.111	-12.604	-8.113	-9.481
1131	1.131	-31.108	-45.224	-9.282	10.79	-10.691	-8.237	-7.348	-8.485
1132	1.132	-40.48	4.362	7.75	-1.393	-11.474	4.071	-9.268	-13.292
1133	1.133	-32.242	37.771	5.441	-2.916	-9.154	9.418	-12.923	-12.5
1134	1.134	-34.828	129.235	-9.44	-21.647	-9.736	4.895	-13.299	-6.9
1135	1.135	-37.249	142.429	-15.24	-29.156	-7.807	-2.135	-12.916	-11.749
1136	1.136	-35.219	130.667	-27.44	-45.391	-8.39	1.662	-11.741	-15.04
1137	1.137	-21.748	76.535	-32.075	-73.057	-10.902	-9.059	-12.902	-17.951
1138	1.138	-2.437	86.308	-24.901	-61.856	-12.254	-7.592	-10.962	-12.157
1139	1.139	0.054	41.473	-23.723	-51.81	-9.358	-6.32	-8.058	-12.94
1140	1.14	-11.575	-80.628	-12.866	-48.686	-8.985	-5.055	-10.761	-14.875
1141	1.141	-22.233	-273.161	-22.882	-23.1	-10.153	-8.049	-10.363	-10.223
1142	1.142	-16.419	-196.446	-21.689	-12.997	-13.647	-20.728	-15.191	-11.96
1143	1.143	-11.19	-312.864	-10.812	-9.847	-15.008	-29.351	-20.013	-9.432
1144	1.144	-9.653	-291.767	2.199	-1.463	-10.944	-24.618	-16.715	-11.745
1145	1.145	3.266	-195.449	7.468	6.149	-10.566	-31.708	-7.795	-9.605
1146	1.146	8.425	-107.789	-0.419	3.874	-3.221	-27.972	-1.391	-8.436
1147	1.147	9.893	-59.851	-4.643	-2.451	-4.192	-21.919	-4.855	-9.593
1148	1.148	8.468	-73.813	-5.783	7.261	-1.299	-18.768	-1.737	-9.401
1149	1.149	-3.41	-7.676	-6.936	5.549	1.211	-31.507	-6.559	-10.756
1150	1.15	-14.521	-19.152	-18.744	7.141	-2.855	-36.714	-7.31	-10.56
1151	1.151	-15.96	35.315	-20.283	2.925	0.625	-38.26	-9.609	-13.846
1152	1.152	-33.075	25.671	-10.223	4.105	-2.662	-31.114	-14.433	-8.037
1153	1.153	-44.767	34.817	-1.352	7.594	-9.243	-27.462	-17.704	-0.677
1154	1.154	-46.977	43.221	-19.403	4.481	-17.177	-16.662	-12.271	-7.448
1155	1.155	-48.988	36.095	-42.665	1.578	-14.072	-6.623	-11.679	-15.374
1156	1.156	-43.831	42.932	-33.394	-0.927	-11.17	-10.339	-12.255	-18.464
1157	1.157	-29.57	24.946	-25.078	-4.975	-10.403	-2.059	-15.147	-15.555
1158	1.158	-8.344	30.486	-17.528	-3.026	-14.47	9.705	-15.529	-13.031
1159	1.159	5.717	15.449	-15.199	2.984	-12.543	8.127	-15.129	-12.249
1160	1.16	-12.168	11.037	-8.815	-2.617	-2.483	6.746	-12.217	-7.414
1161	1.161	-19.209	-1.363	-3.029	-3.17	1.773	0.342	-8.545	-9.345
1162	1.162	-8.656	9.789	-4.825	-13.225	-7.13	-17.671	-8.155	-6.452
1163	1.163	4.801	6.41	-3.332	-11.841	-10.609	-15.163	-9.309	-9.949
1164	1.164	2.964	47.09	-7.652	-12.987	-11.567	-12.863	-5.622	-10.33
1165	1.165	-8.158	41.522	-11.394	-18.982	-4.78	2.036	-5.231	-9.129
1166	1.166	1.818	56.488	-10.28	-5.034	-10.778	-11.515	-7.357	-11.827
1167	1.167	5.403	60.815	-9.343	-3.113	-14.837	-6.301	-10.064	-11.43
1168	1.168	-0.681	23.202	-6.476	-11.889	-16.761	-4.773	-8.126	-11.228
1169	1.169	-16.835	8.045	-12.498	-19.826	-13.466	-3.439	-10.255	-13.929
1170	1.17	-14.609	3.535	-11.744	-15.539	-12.875	-2.298	-10.062	-11.989
1171	1.171	-16.828	-17.196	-12.34	-16.684	-9.384	-1.16	-10.257	-11.202
1172	1.172	-30.472	-73.998	-15.651	-15.537	-8.03	-2.15	-10.837	-11.392
1173	1.173	-28.824	-66.026	-24.577	-10.323	-1.452	-3.143	-12.392	-11.196
1174	1.174	-36.851	-14.481	-28.263	-11.305	-4.353	-12.841	-9.305	-9.644
1175	1.175	-41.194	18.929	-15.12	-22.712	-8.613	-19.255	-4.474	-6.15
1176	1.176	-29.462	0.675	4.178	-14.759	-9.391	-8.46	-14.538	-4.798
1177	1.177	-27.973	-15.829	16.887	-21.906	-8.807	-15.668	-13.195	-11.367
1178	1.178	-32.285	-20.951	5.244	-23.019	-9.386	-14.555	-14.367	-16.202
1179	1.179	-18.027	-16.528	3.091	-21.788	-11.124	-6.282	-6.06	-27.608
1180	1.18	3.207	12.512	-6.609	-12.075	-10.738	-7.308	-5.109	-32.236
1181	1.181	5.872	-44.181	-11.853	-5.636	-5.326	-6.411	-11.896	-25.06
1182	1.182	3.309	-68.579	-16.512	-9.096	-7.271	-7.262	-12.684	-13.24
1183	1.183	0.94	-61.216	-17.899	-5.988	-9.213	-9.645	-7.087	10.562
1184	1.184	20.058	-54.566	-11.595	-10.816	-6.318	-14.539	-9.042	7.26
1185	1.185	17.505	-36.267	-0.825	-23.995	-7.679	-4.522	-8.476	-8.426
1186	1.186	5.866	-63.843	-16.741	-14.289	-10.001	-0.323	-4.421	-5.717
1187	1.187	-4.785	-8.211	-14.68	-12.537	-7.871	-9.284	-6.951	-8.248
1188	1.188	-10.571	28.767	-16.647	-17.185	-5.15	-12.833	-5.61	-10.593
1189	1.189	-8.808	22.18	-14.906	-12.921	-3.984	-9.795	-12.201	-16.984
1190	1.19	-13.429	-8.302	-29.241	-9.224	-8.823	-8.899	-13.179	-15.067
1191	1.191	-29.288	-24.981	-11.833	-10.353	-9.402	-8.219	-8.928	-13.375
1192	1.192	-27.153	-30.336	-18.854	-7.196	-11.339	-5.99	-17.821	-18.064
1193	1.193	-25.213	-26.102	-21.025	-6.154	-15.415	-12.691	-11.829	-16.752
1194	1.194	-13.004	-22.261	-15.26	-14.011	-9.626	-13.583	-12.821	-17.95
1195	1.195	-14.542	-33.57	-23.957	-8.724	-11.965	-16.012	-11.878	-14.506
1196	1.196	-15.874	-16.49	-16.01	-17.544	-11.404	-16.726	-14.424	-11.443
1197	1.197	-19.53	-0.61	-11.754	-20.95	-12.003	-16.269	-12.146	-6.636
1198	1.198	-13.51	13.789	-8.097	-17.822	-11.444	-7.457	-7.358	-10.932
1199	1.199	-10.392	26.821	-6.963	-18.778	-10.104	-8.674	-13.4	-13.285
1200	1.2	-21.226	38.767	-23.053	-17.987	-4.705	-9.88	-11.128	-11.376
1201	1.201	-22.583	32.698	-16.11	-5.785	-9.571	-8.92	-10.598	-10.824
1202	1.202	-18.916	3.962	-1.224	-7.527	-4.954	-7.948	-12.58	-13.752
1203	1.203	-15.443	-50.016	12.317	0.403	-7.884	-8.705	-10.884	-10.298
1204	1.204	-18.551	-42.411	-7.049	-6.777	-8.302	-17.583	-8.416	-12.636
1205	1.205	-19.521	-62.083	-19.836	-15.709	-5.045	-9.243	-5.173	-11.496
1206	1.206	-23.755	-43.663	-26.847	-24.053	-2.939	-10.178	-8.131	-11.137
1207	1.207	-19.648	-38.054	-24.746	-21.001	-8.958	-7.235	-10.121	-15.418
1208	1.208	-19.01	-12.766	-18.934	-6.34	-6.453	-11.45	-15.979	-10.601
1209	1.209	-8.874	-8.186	-10.215	-8.517	-10.53	-9.073	-7.119	-8.682
1210	1.21	-13.043	4.24	0.806	-22.105	-11.113	-13.876	1.166	-6.96
1211	1.211	-4.077	-6.926	16.669	-9.967	-11.687	-11.918	-4.096	0.962
1212	1.212	-7.504	-16.937	6.034	-24.358	-11.102	-20.787	-8.965	2.112
1213	1.213	-10.538	4.942	4.111	-7.022	-12.466	-11.866	-13.258	-13.96
1214	1.214	-13.375	7.654	2.375	-4.764	-15.769	-20.165	-15.615	-39.708
1215	1.215	-15.827	-15.529	-11.972	-11.222	-9.203	-14.913	-13.709	-15.912
1216	1.216	-16.545	-6.247	-25.538	13.851	-8.241	-15.837	-15.675	-12.821
1217	1.217	-14.557	-9.04	-16.852	51.493	-10.768	-13.295	-16.287	-10.12
1218	1.218	-11.224	-6.639	-27.873	-14.238	-10.003	-12.48	-12.837	-12.643
1219	1.219	-14.101	-23.04	-32.107	-41.053	-10.593	-11.851	-10.548	-10.325
1220	1.22	-17.562	-50.793	-28.428	-16.801	-10.023	-13.738	-10.196	-12.463
1221	1.221	-17.927	-16.794	-22.428	5.112	-3.451	-19.125	-9.069	-6.655
1222	1.222	-18.281	-3.299	-23.398	-1.633	-2.682	-15.626	-3.296	-8.402
1223	1.223	-14.579	-15.787	-30.172	4.237	-6.944	-15.982	-5.652	-9.946
1224	1.224	-19.002	-12.205	-17.033	-23.471	-4.617	-8.584	-9.168	-17.099
1225	1.225	-20.719	-2.165	8.124	-28.504	-6.55	-1.768	-13.843	-8.19
1226	1.226	-14.885	13.48	11.415	-15.001	-7.131	-2.5	-8.453	-16.506
1227	1.227	-4.216	-6.305	-16.847	-27.443	-7.714	-1.671	-9.067	-9.145
1228	1.228	-2.829	-44.908	-20.519	-38.733	-11.193	0.319	-7.169	-13.979
1229	1.229	-11.713	-50.42	-10.462	-1.065	-8.87	6.382	-8.955	-13.198
1230	1.23	-27.343	-45.474	-7.377	-16.267	-2.294	7.228	-13.829	-17.262
1231	1.231	-33.663	-41.103	-15.72	-2.805	-7.125	10.789	-13.272	-15.328
1232	1.232	-27.783	-12.195	7.483	-6.921	-9.628	0.795	-13.875	-5.256
1233	1.233	-15.519	-38.644	35.727	-10.644	-7.295	-6.288	-11.961	1.15
1234	1.234	-13.321	-16.316	1.659	-0.594	-9.221	-20.544	-15.458	-0.166
1235	1.235	-14.795	-26.518	-21.172	-41.449	-12.497	-14.679	-17.801	-14.457
1236	1.236	-21.906	-48.494	-8.748	-25.044	-14.224	-12.875	-11.242	-4.768
1237	1.237	-25.564	-34.486	-35.044	-20.056	-22.153	-14.36	-12.225	-3.005
1238	1.238	-9.902	-16.701	-45.111	-6.561	-13.823	-15.666	-11.475	-14.022
1239	1.239	-12.064	18.315	-23.263	-2.564	-6.459	-3.815	-10.723	-3.951
1240	1.24	-10.185	43.424	-14.99	-6.275	-9.354	13.648	-15.581	15.591
1241	1.241	-12.009	20.555	13.182	-9.596	-6.841	6.707	-25.666	7.277
1242	1.242	-4.165	41.278	2.115	-15.454	-1.228	17.343	-12.716	-0.261
1243	1.243	-11.391	15.001	5.753	-18.607	0.707	7.684	-0.545	-7.223
1244	1.244	-5.031	-15.954	-32.012	-4.557	1.284	2.469	0.995	-9.347
1245	1.245	-8.499	-3.57	-27.006	-22.409	0.708	19.897	8.152	-15.149
1246	1.246	-7.493	-37.659	-22.545	-24.75	2.062	12.93	17.05	-16.879
1247	1.247	-12.266	-42.235	-10.116	2.924	-1.225	-10.464	11.047	-12.219
1248	1.248	-16.46	-30.006	-6.393	14.2	-7.801	-32.304	-0.752	-19.362
1249	1.249	-12.343	-41.373	-9.63	-2.788	-4.886	-40.584	-2.289	-23.031
1250	1.25	-14.228	-38.288	-18.853	-5.858	-5.659	-58.338	-6.539	-19.541
1251	1.251	-6.837	8.628	-21.518	-8.544	-6.42	-51.309	-12.91	-22.63
1252	1.252	-15.709	41.991	-18.98	-11.024	-11.257	-40.607	-16.374	-13.722
1253	1.253	-14.52	-13.074	-7.323	-4.032	-13.191	-30.874	-15.391	-19.716
1254	1.254	-15.456	-35.198	-17.918	-6.126	-14.933	-11.454	-10.536	-20.679
1255	1.255	-26.267	-28.697	-4.348	-19.66	-17.443	-13.902	-4.511	-17.78
1256	1.256	-27.59	-10.633	-6.06	-7.461	-16.087	-20.796	-6.802	-20.292
1257	1.257	-21.18	5.708	-23.437	-12.109	-18.984	-14.337	-11.615	-16.228
1258	1.258	-15.156	-9.453	-16.42	-13.457	-17.052	-16.206	-18.946	-16.812
1259	1.259	-20.356	31.798	2.769	-17.133	-21.315	-3.947	-19.891	-10.815
1260	1.26	-15.507	-6.861	0.293	-13.636	-17.84	0.753	-15.593	-13.136
1261	1.261	-13.003	-21.887	-11.33	-3.955	-12.426	-15.074	-16.321	-15.07
1262	1.262	-12.236	10.088	-17.744	-5.083	-7.589	-12.898	-12.8	-13.128
1263	1.263	-8.763	-2.319	-11.949	-18.22	-7.002	-10.926	-13.35	-16.025
1264	1.264	-13.41	-21.124	7.387	-12.959	-6.422	-9.136	-15.066	-14.682
1265	1.265	-18.829	-4.13	-5.383	-5.005	-7.784	-10.654	-13.683	-13.36
1266	1.266	-10.899	42.823	-3.075	10.872	-7.394	-6.363	-14.042	-12.206
1267	1.267	-5.664	36.2	-30.768	25.818	-10.293	-12.732	-12.855	-11.046
1268	1.268	-2.737	5.784	-34.446	-3.13	-8.356	-16.197	-11.662	-12.213
1269	1.269	-14.125	-66.447	-17.414	9.274	-4.105	-13.092	-10.466	-8.739
1270	1.27	-12.548	-76.373	-14.322	20.485	-4.493	1.616	-10.615	-14.163
1271	1.271	-22.589	-85.326	-11.596	23.781	-4.874	12.252	-10.766	-6.239
1272	1.272	-21.405	-60.906	-14.079	-10.65	-5.252	-5.171	-9.95	-13.601
1273	1.273	-17.906	-38.788	-2.436	-79.331	-8.926	-16.787	-10.488	-14.574
1274	1.274	-16.91	-45.271	-17.333	-89.174	-9.303	-18.922	-8.894	-10.318
1275	1.275	-15.906	-14.829	-7.645	-44.479	-10.452	-16.99	-6.532	-7.997
1276	1.276	-2.714	-20.219	8.253	-20.101	-8.51	-15.249	-10.371	-7.401
1277	1.277	-8.493	4.983	-2.348	-12.743	-12.762	-16.812	-4.522	-10.667
1278	1.278	0.27	0.545	-8.123	-6.169	-9.277	-18.185	1.129	-14.718
1279	1.279	-13.998	-3.585	-9.87	24.185	-4.835	-14.528	-2.312	-12.181
1280	1.28	-19.785	7.606	-11.391	7.773	-13.749	-18.034	-12.33	-8.911
1281	1.281	-28.494	-2.509	-15.623	-17.333	-12.593	-8.378	-16.545	-6.805
1282	1.282	-30.045	-5.623	-24.502	-21.716	-11.448	-14.788	-15.344	-7.199
1283	1.283	-31.387	2.727	-23.293	-42.322	-10.5	-3.983	-14.142	-8.355
1284	1.284	-24.968	25.929	-24.199	-31.012	-11.478	-2.663	-8.866	-8.168
1285	1.285	-14.073	10.304	-38.891	-13.906	-12.257	0.963	-7.852	-8.944
1286	1.286	-3.952	2.023	-32.505	-4.595	-4.903	-0.235	-8.575	-13.196
1287	1.287	7.908	-36.45	-3.461	3.738	-5.877	2.829	-4.457	-10.286
1288	1.288	12.603	-19.957	8.914	11.322	-6.663	-0.111	-4.987	-6.796
1289	1.289	22.736	-4.818	27.687	-14.356	-4.348	0.625	-10.936	-2.351
1290	1.29	29.173	-45.969	37.777	-11.013	-0.863	12.786	-8.564	-11.252
1291	1.291	16.044	-84.594	3.364	4.734	-5.511	32.125	-7.942	-10.09
1292	1.292	-6.758	-89.538	-1.028	7.484	-6.105	3.834	-8.488	-8.919
1293	1.293	-34.968	-39.114	-13.366	20.317	-5.73	0.138	-12.499	-7.95
1294	1.294	-53.697	-19.082	-9.633	-14.652	-8.066	-3.18	-13.794	-6.989
1295	1.295	-63.705	-0.839	-40.561	-29.725	-5.172	-0.117	-10.452	-11.256
1296	1.296	-72.953	82.418	-52.886	-43.282	-7.89	-19.882	-10.008	-12.039
1297	1.297	-58.785	94.202	-41.6	-72.312	-9.061	-22.431	-14.405	-11.466
1298	1.298	-35.534	61.696	-38.252	-45.884	-13.911	-24.806	-12.619	-8.173
1299	1.299	-26.232	91.326	-41.298	-21.966	-4.442	-31.259	-11.241	-9.92
1300	1.3	-17.921	-7.176	-27.133	-12.655	-10.83	-37.135	-14.511	-9.532
1301	1.301	-10.399	-20.317	1.154	-9.882	-4.837	-28.511	-13.338	-9.13
1302	1.302	-3.448	-55.852	-10.039	-2.219	-3.87	-23.922	-9.653	-12.019
1303	1.303	-5.619	-109.92	-6.745	-4.475	-6.782	-31.117	-8.294	-10.05
1304	1.304	-3.703	-60.496	-3.632	6.236	-12.783	-32.305	-12.349	-5.772
1305	1.305	-8.931	-15.701	-17.726	4.403	-7.176	-26.304	-12.727	-13.685
1306	1.306	-4.306	-7.5	-25.224	6.185	-10.659	-23.218	-9.427	-10.17
1307	1.307	-2.959	-29.522	-22.85	1.579	-8.724	-14.335	-8.262	-11.101
1308	1.308	-4.109	-76.306	0.611	14.595	-5.824	-17.842	-10.198	-10.098
1309	1.309	11.603	-70.301	-2.427	-1.179	-7.173	-6.052	-16.004	-12.575
1310	1.31	18.037	-64.877	40.218	-3.235	-10.457	-1.425	-13.683	-13.301
1311	1.311	12.278	-39.734	46.284	-16.72	-13.343	-5.706	-10.197	-13.834
1312	1.312	3.618	10.563	7.623	-14.914	-17.774	-4.59	-8.254	-15.73
1313	1.313	-10.655	30.51	2.657	-10.196	-10.009	-8.115	-6.503	-13.95
1314	1.314	-16.398	24.493	-20.105	2.811	-6.885	-0.792	-7.848	-11.394
1315	1.315	-14.61	29.862	-15.944	4.598	-9.76	-1.79	-5.509	-11.74
1316	1.316	-25.598	4.657	-19.546	-12.755	-10.505	6.136	-4.333	-14.598
1317	1.317	-32.713	-8.885	-22.781	-24.308	-9.704	3.048	-8.768	-8.548
1318	1.318	-31.497	3.502	-25.882	-22.093	-3.105	5.97	-7.016	-9.277
1319	1.319	-27.972	-0.21	-17.531	-8.507	-9.088	6.768	-12.813	-11.563
1320	1.32	-22.739	-17.321	-25.026	-3.24	-14.678	6.039	-10.478	-9.581
1321	1.321	-19.835	-51.873	-27.277	1.461	-11.176	-4.737	-8.527	-8.965
1322	1.322	-11.926	-47.471	-20.855	-11.461	-7.868	-6.206	-6.58	-14.339
1323	1.323	-19.307	-76.523	0.454	-13.192	-16.751	-7.492	-11.986	-17.789
1324	1.324	-26.087	-27.397	3.2	-2.201	-15.571	-8.601	-10.05	-21.039
1325	1.325	-20.066	6.093	0.733	-6.485	-12.077	-9.741	-6.753	-25.064
1326	1.326	-9.39	0.106	-15.451	-2.791	-11.104	-4.52	-12.169	-32.959
1327	1.327	-25.232	5.523	-26.011	-3.915	-8.196	-7.427	-8.69	-14.927
1328	1.328	-23.08	40.751	3.063	10.067	-2.195	-9.933	-11.979	-22.442
1329	1.329	-1.778	8.849	-17.597	-18.898	0.133	-9.147	-14.882	12.613
1330	1.33	0.926	29.598	-13.885	-39.517	-3.335	-17.063	-14.504	7.605
1331	1.331	-1.606	3.337	-17.147	-35.767	-0.039	-16.071	-11.232	-5.915
1332	1.332	-8.608	-13.609	-20.188	-59.529	-0.609	-18.954	-10.862	-9.952
1333	1.333	-15.02	8.326	-17.436	-37.607	-8.523	-23.199	-16.103	1.293
1334	1.334	-32.452	-34.18	-9.852	-17.834	-14.505	-17.565	-14.175	-8.757
1335	1.335	-30.136	-28.121	-12.102	0	-17.576	-21.037	-16.114	-24.422
1336	1.336	-28.011	-33.53	-14.172	21.153	-10.781	-20.455	-13.215	-16.093
1337	1.337	-22.206	-18.431	-8.346	1.474	-9.982	-15.04	-9.739	-13.57
1338	1.338	-23.938	-4.905	-17.07	-11.25	-4.345	-13.109	-10.124	-11.241
1339	1.339	-9.605	-8.992	-15.559	-4.236	-7.808	-9.837	-8.965	-9.099
1340	1.34	3.937	-12.659	-14.229	-23.38	-5.851	-13.931	-6.268	0.595
1341	1.341	-4.792	-43.655	-15.42	-0.146	1.91	-6.024	-7.438	-18.752
1342	1.342	-12.776	-47.744	-16.651	-21.997	0.951	-16.885	-12.287	-16.232
1343	1.343	-17.106	-58.982	-21.968	-19.277	-0.013	-18.307	-10.364	-13.914
1344	1.344	-23.589	-35.142	-28.803	19.255	-7.941	-17.212	-7.087	-11.809
1345	1.345	-15.363	-13.265	-34.852	24.647	-11.035	-13.791	-11.167	-13.759
1346	1.346	-14.474	12.297	-22.763	9.513	-10.064	-14.831	-8.658	-12.03
1347	1.347	-9.703	-11.404	-6.985	-59.232	-12.576	-13.953	-10.988	-13.597
1348	1.348	-1.798	-8.22	-0.665	-49.424	-14.894	-11.536	-6.929	-9.355
1349	1.349	14.267	0.13	5.111	13.07	-19.731	-6.023	-8.291	-13.041
1350	1.35	16.601	-7.375	-0.137	-27.533	-15.077	3.357	-6.938	-16.542
1351	1.351	5.979	-19.054	-1.671	-64.466	-16.816	-5.639	-9.068	-13.463
1352	1.352	11.815	-38.285	20.009	-17.602	-11.968	-6.885	-7.906	-18.318
1353	1.353	-10.992	-40.902	10.696	-11.592	-15.248	0.39	-10.614	-8.664
1354	1.354	-26.643	-57.269	-14.913	-39.276	-9.829	-8.603	-6.359	-7.522
1355	1.355	-18.294	-25.36	-18.309	6.222	-13.316	-0.375	-5.779	-11.027
1356	1.356	-25.815	15.881	-21.483	12.237	-7.32	0.502	-4.425	-14.149
1357	1.357	-32.757	10.486	-24.254	-4.219	-5.002	7.197	-6.749	-7.4
1358	1.358	-43.386	25.622	-26.817	-39.469	-8.485	-4.292	-11.586	-9.94
1359	1.359	-49.202	39.204	-19.882	-16.664	-7.907	3.563	-9.652	-12.294
1360	1.36	-37.039	10.259	-22.041	-4.344	-11.976	4.837	-9.071	-12.913
1361	1.361	-32.445	-0.855	-12.357	-0.757	-7.144	5.902	-12.555	-6.949
1362	1.362	-28.273	-10.813	-31.734	-10.933	-7.74	-0.2	-11.201	-4.667
1363	1.363	-34.751	-1.425	-29.304	4.655	-9.487	-9.967	-11.582	-9.537
1364	1.364	-21.665	6.972	-31.727	1.918	-9.102	-11.222	-17.573	-8.988
1365	1.365	-19.96	9.609	-21.188	-10.854	-11.421	-29.303	-13.305	-11.922
1366	1.366	-15.332	-11.358	-3.864	0.778	-9.291	-36.923	-14.067	-15.437
1367	1.367	-19.607	-25.413	21.78	-18.409	-4.062	-43.944	-7.482	-10.049
1368	1.368	-7.804	-22.886	-9.269	-5.672	-2.12	-41.881	-6.704	-5.237
1369	1.369	6.522	-29.788	-13.409	-3.413	-5.404	-47.747	-10.766	-12.626
1370	1.37	8.478	-2.048	-24.665	-14.117	-4.824	-42.58	-12.702	-9.757
1371	1.371	17.208	-36.103	6.273	-8.359	-6.181	-44.179	-10.779	-12.309
1372	1.372	12.587	-22.527	10.301	-10.137	-9.474	-42.878	-11.375	-10.037
1373	1.373	-6.165	6.617	-0.966	-8.634	-10.631	-28.598	-3.441	-16.671
1374	1.374	-29.365	-27.402	-24.818	-10.043	-4.638	0.394	-9.448	-12.461
1375	1.375	-32.473	-4.458	-34.157	-1.165	-2.128	21.064	-6.36	-13.28
1376	1.376	-18.361	-0.284	-31.548	-0.048	-2.916	17.338	-5.401	-9.843
1377	1.377	-20.877	3.496	-8.438	-5.323	-3.504	0.257	-7.92	-13.174
1378	1.378	-9.287	-27.342	-17.791	-18.162	-5.442	-2.892	-7.142	-12.618
1379	1.379	-7.162	-39.482	-9.458	-19.943	-12.028	-5.657	-5.207	-9.162
1380	1.38	-5.229	-42.991	-6.941	-24.692	-9.514	-13.23	-8.498	-11.489
1381	1.381	3.474	-66.646	-32.711	-17.64	-11.827	-1.645	-11.401	-12.664
1382	1.382	-7.533	-44.739	-22.684	-26.68	-18.41	-3.772	-10.05	-9.982
1383	1.383	-14.656	-36.402	-13.485	-18.497	-12.415	-5.698	-15.464	-8.075
1384	1.384	-15.763	-13.131	-39.106	-2.523	-18.041	-0.449	-13.532	-8.868
1385	1.385	-9.703	8.749	-29.071	-14.147	-13.216	4.221	-12.962	-9.68
1386	1.386	-8.674	0.451	11.755	-12.046	-9.937	-0.005	-11.231	-13.994
1387	1.387	-15.404	-7.1	50.464	-2.405	-11.689	-3.647	-16.083	-12.299
1388	1.388	-19.622	9.179	55.505	-4.213	-9.182	-0.109	-12.805	-17.189
1389	1.389	-7.428	-9.947	32.662	-2.686	-9.578	3.035	-9.915	-19.181
1390	1.39	-2.205	-2.315	20.264	-1.263	-7.467	2.119	-10.317	-16.34
1391	1.391	-0.676	-23.297	9.042	-2.412	-3.807	-0.348	-8.975	-15.043
1392	1.392	-4.97	-14.921	12.297	-3.59	-2.463	5.316	-8.612	-7.757
1393	1.393	-6.156	-7.331	-28.54	-11.004	-6.539	-5.48	-11.339	3.98
1394	1.394	-14.49	27.708	-33.976	-4.315	-6.168	-13.364	-8.669	-7.131
1395	1.395	-24.188	22.702	-8.851	-6.958	-6.578	-6.129	-12.96	-14.363
1396	1.396	-25.354	-9.21	-22.474	-11.158	-10.664	-7.209	-11.257	-10.764
1397	1.397	-31.374	-13.211	-26.598	-7.773	-11.071	-1.136	-14.772	-14.319
1398	1.398	-30.418	-9.52	-45.377	-17.94	-10.705	-2.026	-10.363	-17.494
1399	1.399	-25.598	-19.595	-42.057	-39.698	-10.337	-2.897	-13.305	-12.715
1400	1.4	-24.825	-10.314	-51.325	-24.015	-9.971	-10.709	-13.711	-13.548
1401	1.401	-25.577	-13.032	-20.144	-21.313	-11.145	-7.473	-12.403	-14.377
1402	1.402	-20.754	-5.515	-7.77	-3.603	-11.351	-8.301	-9.556	-12.493
1403	1.403	-20.164	-17.161	18.516	3.326	-6.91	-2.164	-5.936	-14.469
1404	1.404	-23.083	-32.081	42.306	-20.095	-7.499	0.292	-11.387	-10.436
1405	1.405	-25.619	-22.466	-4.741	-23.146	-4.601	0.968	-9.497	-13.941
1406	1.406	-21.197	-17.26	-24.675	-8.935	-7.12	-7.64	-7.599	-12.613
1407	1.407	-13.492	-41.071	-30.68	-1.311	-9.444	-8.694	-9.372	-13.797
1408	1.408	2.53	-51.177	-25.291	1.075	-6.543	-5.485	-9.02	-7.818
1409	1.409	18.717	-60.513	-30.349	7.464	-6.163	-0.539	-13.51	-5.32
1410	1.41	25.026	-52.261	-34.829	17.118	-8.105	7.525	-9.479	-9.398
1411	1.411	30.766	-13.847	-14.157	15.345	-3.27	2.434	-7.005	-7.478
1412	1.412	14.864	24.769	-2.94	-8.534	-14.104	-12.145	-11.494	-14.839
1413	1.413	-17.084	39.752	0.37	-53.32	-9.46	-14.161	-13.272	-13.878
1414	1.414	-49.035	-19.983	-15.287	-59.359	-10.811	-19.857	-14.663	-11.367
1415	1.415	-53.093	-28.225	-17.984	-64.787	-11.979	-28.463	-15.084	-12.148
1416	1.416	-49.408	-6.286	-15.426	-29.589	-13.149	-36.319	-8.54	-14.087
1417	1.417	-52.693	27.056	-22.354	-25.115	-14.119	-26.172	-11.48	-13.51
1418	1.418	-43.414	-15.707	-24.43	3.9	-9.084	-27.637	-8.995	-8.088
1419	1.419	-40.697	-21.299	-45.703	7.574	-8.109	-26.4	-11.344	-11.569
1420	1.42	-27.907	13.749	-42.98	-2.507	-10.631	-29.815	-0.534	-8.282
1421	1.421	-20.919	-27.593	-25.174	-11.835	-6.567	-30.708	0.982	0.624
1422	1.422	-10.255	-77.637	-8.905	-14.578	-10.054	-33.531	-12.004	-3.055
1423	1.423	-16.044	-17.204	10.256	-7.048	-6.769	-29.183	-10.288	-11.372
1424	1.424	10.262	-25.474	7.757	-23.326	-6.199	-21.72	-8.755	-14.466
1425	1.425	13.882	-3.597	38.154	-8.441	1.733	-6.895	-7.425	-13.497
1426	1.426	3.741	-10.301	25.789	-2.645	-4.277	-0.391	-16.345	-17.752
1427	1.427	6.782	-28.606	-23.386	6.04	-7.383	1.649	-17.528	-15.422
1428	1.428	-7.397	-100.951	-56.889	-11.408	-2.554	3.469	-15.423	-16.189
1429	1.429	2.818	-50.404	-50.899	18.932	-8.563	-17.172	-14.478	-11.336
1430	1.43	0.254	-21.045	-12.167	6.498	-20.769	-14.401	-13.531	-13.26
1431	1.431	-30.169	41.133	-7.11	32.768	-8.582	-27.138	-7.555	-13.831
1432	1.432	-42.572	32.687	34.114	15.711	-10.145	-24.778	-14.927	-16.335
1433	1.433	-53.835	10.37	17.649	-6.169	-8.807	-26.876	-10.106	-15.931
1434	1.434	-57.161	3.568	-17.589	-48.762	-12.493	-13.31	-2.197	-9.332
1435	1.435	-41.511	-2.571	-31.182	-18.382	-13.662	-11.55	-5.313	-4.478
1436	1.436	-15.964	13.773	-35.262	-1.955	-8.439	-6.901	-2.43	-5.234
1437	1.437	-5.882	-1.42	-28.483	-0.2	-7.469	-11.188	-3.21	-1.161
1438	1.438	22.396	-5.955	-17.263	-45.657	-4.953	0.568	-5.548	2.336
1439	1.439	26.076	-51.869	-7.192	-100.562	-2.617	2.066	-4.973	4.288
1440	1.44	36.138	-70.123	-16.477	-48.857	-3.189	3.355	-8.264	1.399
1441	1.441	26.847	-31.46	14.666	-2.011	-6.469	6.956	-2.843	-6.512
1442	1.442	1.279	-16.466	-14.401	16.184	-8.2	8.024	-13.679	-5.331
1443	1.443	-15.806	6.277	-3.239	32.662	-8.577	0.58	3.747	4.376
1444	1.444	-12.808	10.25	6.706	78.125	-8.957	-14.233	-3.214	-4.494
1445	1.445	-21.232	21.35	34.849	59.878	-11.081	-12.222	-5.332	-3.306
1446	1.446	-8.525	-9.742	23.559	-1.11	-11.461	-2.668	-11.123	-8.507
1447	1.447	-15.498	2.515	-14.236	-41.768	-10.305	-4.548	-5.888	-5.583
1448	1.448	-9.098	13.656	-39.434	-34.399	-11.078	-15.72	-7.425	-18.727
1449	1.449	-18.732	3.534	-25.929	-54.344	-10.889	-28.841	-26.185	-20.639
1450	1.45	-41.505	-12.244	-30.012	-60.436	-10.688	-30.751	-2.949	-22.356
1451	1.451	-19.569	-9.56	-3.697	0.467	-10.1	-32.485	0.167	-20.784
1452	1.452	-39.251	-22.301	20.114	-7.678	-7.58	-25.506	-2.524	-27.927
1453	1.453	-31.672	-33.837	-14.3	-29.732	-9.7	-13.867	-25.724	-24.23
1454	1.454	-33.957	-6.139	-27.827	-76.574	-7.753	9.79	-10.024	-27.697
1455	1.455	-14.777	-17.383	-40.192	-58.42	-10.84	6.361	-18.322	-22.452
1456	1.456	-12.223	-7.312	-28.978	-41.981	-7.153	-3.068	-20.818	-23.401
1457	1.457	-9.861	2.021	-5.196	-36.914	-6.753	-5.946	-18.468	-17.383
1458	1.458	9.348	-0.702	-8.285	-4.947	-5.578	-13.686	-16.317	-18.137
1459	1.459	11.947	6.825	0.058	32.626	-6.727	-25.496	-18.222	-20.053
1460	1.46	9.716	-9.397	2.619	37.678	-12.519	-27.8	-9.491	-15.382
1461	1.461	-13.626	-32.76	-13.582	60.481	-13.285	-22.148	-14.103	-15.943
1462	1.462	-22.853	-23.378	-45.438	39.678	-9.788	-13.573	-12.716	-12.442
1463	1.463	-20.114	-9.096	-31.834	5.526	-13.073	-18.339	-11.528	-15.721
1464	1.464	-27.672	-21.688	-19.416	-26.507	-4.156	-11.277	-14.983	-11.642
1465	1.465	-25.381	-19.274	-30.617	-22.52	-5.309	-2.472	-7.598	-14.142
1466	1.466	-19.017	-25.601	-13.579	-48.922	-8.78	-8.563	-6.599	-12.772
1467	1.467	-9.355	3.522	-10.446	-25.087	-9.74	-7.697	-7.339	-11.6
1468	1.468	-18.078	-8.744	-7.698	-21.859	-12.626	3.039	-9.631	-7.138
1469	1.469	-19.626	-12.312	-10.152	-7.591	-4.674	7.2	-11.534	-6.541
1470	1.47	-26.783	-36.042	-7.792	0.02	-9.888	5.948	-8.215	-9.045
1471	1.471	-23.084	-57.784	2.892	-2.292	-8.904	-0.136	-14.754	-5.742
1472	1.472	-29.051	-15.12	4.879	-17.214	-9.662	-7.532	-8.713	-7.85
1473	1.473	-19.319	3.14	-21.376	-11.431	-5.588	-12.342	-11.007	-9.776
1474	1.474	0.275	8.692	-32.523	-16.634	-7.509	-4.382	-7.494	-3.966
1475	1.475	14.457	-26.418	-35.75	-15.085	-1.5	-3.37	-10.757	-4.743
1476	1.476	1.741	-30.736	5.128	-5.014	-5.545	-10.089	-6.666	-6.678
1477	1.477	-5.19	6.889	21.573	-6.191	-7.466	-12.531	-6.256	-7.257
1478	1.478	-7.293	-18.173	-3.597	-5.001	-9.393	-13.237	-7.588	-12.675
1479	1.479	-5.346	50.623	-26.461	-1.91	-9.965	-18.004	-7.177	-6.096
1480	1.48	-14.043	100.088	-22.415	-2.946	-13.446	-7.879	-7.536	-6.866
1481	1.481	-28.357	55.483	-18.713	-16.105	-6.096	-9.162	-12.535	-9.184
1482	1.482	-18.704	15.034	5.123	-29.559	-7.052	-12.766	-10.562	-11.114
1483	1.483	-23.966	-6.884	8.285	-13.64	-8.01	-11.521	-5.117	-10.529
1484	1.484	-28.664	-53.618	11.05	-11.458	-10.515	-14.534	-7.019	-8.783
1485	1.485	-41.666	-59.464	-6.734	-5.645	-9.738	-7.65	-5.054	-11.284
1486	1.486	-46.905	-64.719	0.239	-31.925	-9.15	5.635	-13.925	-6.821
1487	1.487	-45.353	-69.558	19.412	-28.193	-8.559	7.707	-7.513	-8.551
1488	1.488	-23.677	-73.827	-8.806	-51.977	-16.291	-0.872	-10.964	-14.349
1489	1.489	-7.977	-61.319	-35.108	-23.764	-11.059	3.913	-9.972	-10.272
1490	1.49	-5.235	-57.567	-31.801	-5.039	-10.079	-0.198	-12.855	-15.1
1491	1.491	7.591	-12.752	-22.466	-1.655	-7.557	1.111	-8.581	-9.094
1492	1.492	23.873	-6.615	-2.647	-23.445	-8.327	-7.068	-14.169	-13.163
1493	1.493	47.293	-1.092	10.166	7.792	-8.908	-10.041	-10.677	-8.322
1494	1.494	31.604	44.477	3.284	36.872	-6.974	-8.961	-12.584	-14.315
1495	1.495	-10.992	26.271	-15.78	2.831	-9.88	-4.614	-15.47	-16.645
1496	1.496	-53.596	-1.492	-28.458	-10.763	-2.913	1.083	-8.49	-10.07
1497	1.497	-59.038	-36.83	-35.378	-31.557	-7.755	0.611	-9.448	-9.303
1498	1.498	-64.098	-41.276	-33.28	-12.834	-3.498	2.658	-6.923	-16.665
1499	1.499	-59.67	-3.577	-35.28	38.605	-12.405	5.665	-7.689	-11.842
1500	1.5	-47.335	-48.978	-37.068	16.551	-11.245	7.133	-12.532	-12.62
1501	1.501	-28.647	-79.375	-13.291	-16.978	-8.15	-0.103	-9.231	-7.014
1502	1.502	2.241	-84.892	-23.35	-22.981	-11.05	-16.042	-9.801	-8.947
1503	1.503	-1.902	-29.411	4.933	-6.541	-10.274	-27.533	-8.433	-8.364
1504	1.504	9.258	7.515	8.607	-1.548	-7.949	-29.541	-10.764	-8.937
1505	1.505	-7.82	0.984	-8.414	-24.401	-7.364	-27.477	-6.694	-12.411
1506	1.506	-4.73	-17.165	-11.497	-45.095	-12.005	-7.997	-11.529	-11.037
1507	1.507	-7.42	21.555	-31.235	-33.805	-13.744	9.913	-8.241	-13.138
1508	1.508	-25.165	26.617	-28.721	-23.649	-8.904	12.325	-13.657	-9.428
1509	1.509	-22.757	-14.601	-40.351	-14.264	-10.84	-6.754	-10.167	-15.781
1510	1.51	-12.045	-9.198	-38.249	28.409	-6.774	-19.457	-13.449	-13.223
1511	1.511	-6.191	-4.199	-28.569	58.863	-8.135	-35.625	-11.692	-12.407
1512	1.512	-0.954	-27.084	-2.211	20.244	-9.499	-46.183	-9.166	-11.784
1513	1.513	3.695	-39.512	16.608	-4.869	-12.403	-51.906	-11.473	-15.026
1514	1.514	-0.556	-5.509	6.647	-18.422	-6.404	-39.636	-12.617	-13.246
1515	1.515	-4.237	17.273	16.014	-6.033	-10.655	-34.934	-11.442	-12.818
1516	1.516	-0.756	4.862	-9.527	-62.714	-6.595	-16.113	-8.708	-11.425
1517	1.517	0.22	1.171	-12.873	-119.611	-13.178	1.735	-8.491	-11.003
1518	1.518	-0.741	-22.639	-28.584	-82.656	-8.918	4.098	-7.702	-12.129
1519	1.519	0.036	5.619	-14.467	-8.742	-3.312	6.297	-7.877	-12.481
1520	1.52	-7.318	-13.156	-6.934	20.855	-9.886	4.418	-11.54	-10.899
1521	1.521	-12.159	-9.889	0.006	29.743	-7.369	-21.868	-12.876	-14.159
1522	1.522	-25.312	-19.223	-2.146	21.65	-5.051	-63.468	-11.508	-9.292
1523	1.523	-23.359	-16.509	-4.098	-15.313	-6.99	-35.812	-11.109	-12.555
1524	1.524	-14.598	-3.746	-2.396	-8.767	-5.059	-30.805	-8.382	-8.466
1525	1.525	-22.438	-6.105	21.357	-2.808	-9.128	-17.27	-7.987	-10.951
1526	1.526	-18.09	25.797	31.366	13.602	-10.482	-21.328	-10.876	-14.216
1527	1.527	-14.343	-6.185	-9.457	-21.603	-9.13	-10.088	-10.48	-10.137
1528	1.528	-17.786	-43.781	-14.849	-8.014	-7.002	-6.782	-8.527	-8.766
1529	1.529	-14.651	-8.563	-9.8	54.529	-6.62	-9.876	-10.646	-10.115
1530	1.53	-17.537	23.366	-14.254	-26.211	-10.108	-7.158	-12.565	-11.262
1531	1.531	-14.988	-22.589	-18.331	-80.442	-11.28	-9.658	-12.367	-12.412
1532	1.532	-9.346	-4.539	-22.035	-50.825	-10.893	-7.329	-8.689	-12.791
1533	1.533	0.184	0.85	-32.1	-59.677	-10.507	-0.94	-11.199	-10.661
1534	1.534	-11.563	-54.643	-28.992	-35.296	-5.673	-6.749	-3.839	-15.112
1535	1.535	-13.045	-62.055	-20.632	-27.934	-10.515	-11.996	-11.182	-9.11
1536	1.536	-8.729	-68.773	-23.101	-21.329	-8.576	-13.579	-6.335	-11.437
1537	1.537	-4.988	-62.888	-30.019	9.071	-6.837	-6.462	-14.268	-7.953
1538	1.538	-13.23	-13.082	-2.314	25.542	-5.482	-5.357	-11.16	-12.597
1539	1.539	-29.191	-6.605	1.322	0.339	-9.942	-8.91	-8.255	-12.024
1540	1.54	-45.348	-36.999	-29.715	-59.284	-7.041	-8.011	-9.028	-13.381
1541	1.541	-34.61	-20.572	-33.838	-2.429	-8.395	-3.238	-13.083	-11.073
1542	1.542	-36.45	14.686	-22.643	4.884	-8.005	9.855	-8.237	-15.91
1543	1.543	-31.119	28.309	-46.438	24.669	-6.844	7.849	-12.879	-12.627
1544	1.544	-19.982	90.877	-43.312	55.047	-7.23	13	-11.129	-8.562
1545	1.545	-15.65	117.704	-23.551	60.627	-10.711	14.478	-9.775	-11.081
1546	1.546	-9.236	77.155	-0.321	25.508	-7.807	-1.44	-12.095	-12.439
1547	1.547	-10.4	-33.866	27.918	-34.071	-8.969	-7.859	-7.255	-9.537
1548	1.548	-9.435	-145.108	31.592	-25.938	-6.258	-9.82	-9.18	-11.471
1549	1.549	5.272	-72.866	21.521	-62.801	-9.741	-22.02	-9.75	-17.28
1550	1.55	15.918	-6.982	-0.341	-2.079	-8.394	-20.483	-6.258	-11.667
1551	1.551	21.745	52.674	-8.659	6.198	-11.301	-19.139	-5.87	-13.604
1552	1.552	5.904	-1.488	-16.17	-1.071	-9.365	-7.371	-12.439	-14.179
1553	1.553	-0.453	-31.061	-18.462	5.554	-10.524	0.52	-9.528	-10.113
1554	1.554	-14.004	-75.673	-33.309	-36.971	-11.294	4.727	-8.748	-10.497
1555	1.555	-29.872	-67.429	-35.197	-31.51	-12.053	-7.123	-11.063	-10.888
1556	1.556	-44.79	-30.393	-8.868	-46.579	-7.79	-2.537	-6.218	-14.955
1557	1.557	-66.089	-36.875	9.928	-50.999	-8.367	1.687	-8.144	-11.479
1558	1.558	-63.395	-18.53	13.212	-21.915	-5.847	-2.021	-7.555	-11.096
1559	1.559	-40.187	-1.905	16.303	-3.089	-10.291	-5.546	-10.07	-16.906
1560	1.56	-24.504	-6.825	-14.873	7.04	-7.385	-21.667	-8.709	-11.302
1561	1.561	-10.385	-11.149	-52.41	-8.545	-6.023	-14.765	-9.093	-11.882
1562	1.562	-7.889	-6.932	-67.488	-5.75	-9.304	-8.48	-11.792	-12.461
1563	1.563	-5.594	11.949	-80.982	1.831	-11.425	-10.508	-11.395	-7.04
1564	1.564	0.776	-5.045	-35.046	-28.542	-10.267	5.268	-11.191	-7.622
1565	1.565	2.695	-26.928	19.98	-32.626	-4.455	7.309	-14.471	-8.2
1566	1.566	-2.537	-35.346	71.715	-21.402	-8.519	-2.439	-13.299	-6.454
1567	1.567	5.377	-17.713	38.262	9.543	-13.358	-7.708	-7.282	-6.836
1568	1.568	-1.812	-34.09	7.894	13.558	-7.366	-31.511	-13.267	-6.448
1569	1.569	-0.682	-27.729	2.501	17.248	-11.426	-21.367	-10.933	-8.57
1570	1.57	-4.207	-21.977	7.58	14.054	-10.847	-11.988	-11.506	-9.722
1571	1.571	-7.356	-9.883	3.179	-32.881	-6.199	-3.611	-12.081	-8.554
1572	1.572	-18.257	-14.459	-9.168	-12.874	-6.796	3.953	-6.656	-12.03
1573	1.573	-34.204	7.378	-12.797	17.58	-5.458	-3.013	-13.232	-12.406
1574	1.574	-49.166	23.205	-9.458	12.178	-6.833	-13.636	-3.551	-15.311
1575	1.575	-31.798	-13.624	-6.34	7.177	-8.976	-31.028	-12.442	-12.599
1576	1.576	-24.889	1.567	-31.881	-34.015	-9.381	-42.594	-6.435	-8.344
1577	1.577	-5.776	24.547	-35.183	-50.451	-12.886	-40.426	-13.784	-11.83
1578	1.578	-8.321	-37.853	-44.485	-35.394	-9.999	-26.857	-8.94	-9.511
1579	1.579	7.904	6.929	-36.173	24.174	-10.405	-32.07	-14.938	-12.412
1580	1.58	-15.529	80.357	-18.35	16.053	-6.163	-27.415	-6.043	-12.03
1581	1.581	-18.655	50.837	-2.065	-35.683	-9.667	-20.23	-7.215	-12.431
1582	1.582	-21.381	-83.463	-8.477	-69.262	-9.296	-19.075	-10.334	-10.324
1583	1.583	-28.953	-141.11	-22.058	-2.193	-8.151	-13.062	-7.445	-9.003
1584	1.584	-31.317	-53.611	-41.414	-11.158	-10.104	-1.23	-13.458	-11.558
1585	1.585	-24.992	25.893	-54.186	-19.293	-13.594	9.81	-11.148	-9.476
1586	1.586	-23.117	11.539	-42.54	-26.613	-7.803	16.969	-11.754	-10.884
1587	1.587	-24.932	24.644	-10.573	-20.005	-8.59	15.799	-13.706	-14.612
1588	1.588	-20.361	12.781	21.369	22.587	-6.666	9.785	-8.309	-11.358
1589	1.589	-7.47	-41.405	25.431	17.132	-7.254	4.542	-7.755	-13.522
1590	1.59	-5.826	-11.819	14.189	42.215	-9.012	-8.253	-15.137	-7.557
1591	1.591	-4.375	-20.782	-2.877	28.509	-8.636	-10.003	-10.332	-15.517
1592	1.592	-11.62	-45.223	-18.62	82.576	-7.298	-14.641	-9.592	-12.446
1593	1.593	-8.029	-23.202	-27.006	-28.602	-8.472	-13.249	-10.388	-15.375
1594	1.594	-9.26	-43.189	-24.549	-139.944	-8.864	-14.374	-5.59	-16.172
1595	1.595	-8.329	-37.228	-22.293	-96.835	-9.261	-27.502	-8.924	-15.418
1596	1.596	-11.258	-31.86	-7.409	-31.133	-4.429	-32.714	-4.904	-11.952
1597	1.597	-7.02	-26.954	-17.079	-19.53	-11.019	-34.283	-12.871	-13.913
1598	1.598	-4.724	-31.635	-4.833	-74.054	-6.772	-41.474	-11.737	-14.508
1599	1.599	1.835	-19.538	-12.753	-64.466	-7.554	-29.701	-10.81	-13.17
1600	1.6	-2.446	-16.024	-5.593	-73.581	-9.501	-25.07	-7.931	-10.866
1601	1.601	3.127	-6.037	-12.028	-32.924	-10.095	-6.263	-13.983	-13.779
1602	1.602	13.908	-2.936	-13.239	4.088	-13.01	-8.75	-11.715	-13.406
1603	1.603	21.742	-0.296	-12.331	10.655	-12.631	-6.392	-9.839	-13.026
1604	1.604	8.648	2.124	-7.579	16.616	-18.058	-4.228	-11.8	-8.77
1605	1.605	-3.688	23.084	5.488	11.12	-8.586	13.209	-8.931	-12.839
1606	1.606	-14.857	-19.571	-12.014	-4.072	-9.753	6.238	-14.799	-8.006
1607	1.607	-19.243	-37.826	-0.482	-8.638	-10.917	12.605	-10.795	-12.667
1608	1.608	-33.696	-54.352	1.593	3.626	-7.829	14.522	-8.915	-9.774
1609	1.609	-47.329	-29.265	3.488	-0.136	-6.858	9.281	-10.911	-11.132
1610	1.61	-24.535	-33.774	-12.411	3.053	-7.633	4.62	-10.397	-15.591
1611	1.611	-15.258	-46.209	-10.333	12.244	-9.95	23.352	-13.937	-13.856
1612	1.612	-12.542	-19.946	-20.091	9.468	-10.536	10.546	-11.668	-13.478
1613	1.613	-25.29	31.475	-25.42	1.851	-2.989	11.843	-12.882	-12.128
1614	1.614	-32.233	83.093	-30.169	13.394	-7.631	18.722	-13.324	-13.286
1615	1.615	-42.873	129.857	-25.93	2.626	-5.89	8.004	-11.438	-13.672
1616	1.616	-29.327	135.762	-17.001	-18.75	-4.534	-1.733	-15.743	-11.738
1617	1.617	-24.128	52.413	-10.988	-16.096	-4.151	-28.118	-11.735	-8.835
1618	1.618	-25.714	-55.112	-27.099	-18.703	-10.733	-84.885	-10.432	-14.843
1619	1.619	-18.597	-12.095	-29.474	-25.822	-3.969	-76.816	-8.163	-15.623
1620	1.62	-17.477	0.906	-23.142	-6.779	-13.651	-39.888	-9.371	-11.566
1621	1.621	-14.039	-130.419	-9.623	0.743	3.382	-19.971	-11.36	-13.51
1622	1.622	-10.978	-182.948	-21.853	-15.606	1.058	-25.994	-7.93	-12.927
1623	1.623	-21.859	-135.43	-23.487	-5.036	-1.069	-9.587	-9.915	-4.419
1624	1.624	-22.305	-87.707	-1.941	-14.721	-6.87	-4.606	-12.878	-7.326
1625	1.625	-18.124	-44.627	19.825	-12.995	-8.607	-9.125	-10.99	-6.951
1626	1.626	-21.861	-57.887	22.435	4.401	-7.052	-5.145	-11.437	-9.284
1627	1.627	-30.24	-46.163	-16.203	11.332	-11.306	13.527	-11.683	-7.16
1628	1.628	-27.183	-35.409	-21.729	13.411	-7.626	16.743	-8.457	-11.614
1629	1.629	-32.052	-5.95	-36.912	3.709	-11.103	7.399	-3.684	-7.549
1630	1.63	-18.924	2.836	-41.434	-8.444	-10.13	-6.798	-4.339	-2.71
1631	1.631	-24.773	27.159	4.388	-13.062	-13.027	10.949	2.174	-0.767
1632	1.632	-12.601	19.692	6.478	5.67	-12.252	-10.199	-5.827	5.817
1633	1.633	4.781	12.87	-23.944	-16.046	-9.926	-18.574	-8.992	6.599
1634	1.634	7.064	18.62	-18.551	-37.889	-14.755	-11.05	-8.083	4.284
1635	1.635	0.654	13.063	-33.673	-57.632	-11.462	-8.707	-5.635	9.135
1636	1.636	10.327	28.106	-29.233	-39.828	-10.883	-6.545	-11.313	-0.917
1637	1.637	5.115	32.492	-8.52	-9.451	-10.489	-0.76	-13.324	-13.869
1638	1.638	-2.807	11.722	17.818	28.108	-12.809	-2.545	-8.757	-19.078
1639	1.639	1.469	22.856	21.161	23.112	-8.735	-7.226	-7.091	-17.515
1640	1.64	-7.41	19.437	5.531	36.69	-10.08	-20.245	-5.812	-24.665
1641	1.641	-6.215	16.254	25.257	32.703	-6.783	-29.014	-10.337	-20.97
1642	1.642	-3.083	13.46	22.694	-1.322	-9.682	-43.391	-18.139	-22.121
1643	1.643	-11.97	10.853	-3.087	-24.077	-14.898	-41.519	-6.395	-19.012
1644	1.644	-27.613	13.101	6.953	-28.164	-10.051	-32.874	-4.908	-18.035
1645	1.645	-29.709	2.336	-21.312	-1.941	-14.688	-18.594	-6.323	-20.536
1646	1.646	-27.743	0.302	-24.976	35.771	-8.104	-5.103	-18.188	-13.163
1647	1.647	-22.492	-8.522	-48.743	81.303	-7.317	-3.449	-19.791	-19.915
1648	1.648	-24.033	-26.068	-20.488	26.407	-8.086	-5.053	-9.781	-17.38
1649	1.649	-13.975	-51.903	-24.171	-55.036	-7.495	-26.768	-24.155	-18.137
1650	1.65	0.329	-62.007	-7.136	-174.362	-5.549	-55.053	0.956	-17.538
1651	1.651	6.077	-83.832	-16.418	-158.401	-7.283	-36.317	-2.381	-14.229
1652	1.652	18.202	-58.16	-13.705	-86.068	-9.787	-26.277	-5.522	-18.273
1653	1.653	22.771	-47.994	4.106	-46.402	-8.431	-16.993	-31.111	-17.866
1654	1.654	15.558	-32.184	-2.836	-34.433	-6.296	-2.877	-21.081	-13.391
1655	1.655	-4.015	-51.831	-9.199	-1.758	-9.971	4.657	0.749	-12.789
1656	1.656	-18.142	-23.467	4.392	8.271	-8.606	16.268	-1.993	-5.807
1657	1.657	-20.634	-12.206	-11.436	17.294	-4.527	9.877	-9.575	-8.693
1658	1.658	-41.702	-2.153	-26.285	9.274	-12.458	0.201	-7.276	-12.935
1659	1.659	-44.399	-5.281	-35.91	31.439	-11.285	-4.993	-5.172	-12.143
1660	1.66	-46.907	-19.45	-37.601	24.964	-12.242	2.96	-14.871	-7.288
1661	1.661	-44.56	-16.979	-29.623	-17.509	-3.334	1.621	-16.631	-6.696
1662	1.662	-50.927	-14.665	-7.896	-11.983	-9.331	21.206	-18.199	-10.749
1663	1.663	-41.231	-8.167	-4.76	-6.83	-12.428	35.339	-13.959	-12.093
1664	1.664	-18.389	-13.817	-30.273	16.141	-7.582	22.545	-17.646	-11.694
1665	1.665	-15.299	-8.431	-26.947	-12.747	-5.062	1.385	-18.815	-10.525
1666	1.666	-1.203	15.515	7.54	-23.855	-4.289	-7.034	-9.137	-10.129
1667	1.667	6.333	12.403	12.036	27.7	-9.129	-14.688	-7.979	-4.316
1668	1.668	-0.613	15.548	-16.941	64.746	0.937	-31.068	-11.455	-8.373
1669	1.669	-6.945	29.598	-20.576	18.001	-6.233	-33.36	-14.545	-8.953
1670	1.67	-8.824	-8.982	-37.56	-61.26	-12.625	-35.402	-7.76	-9.536
1671	1.671	-20.957	-25.505	-28.204	-28.667	-4.317	-19.542	-8.524	-16.117
1672	1.672	-19.334	-20.626	3.031	-18.69	-9.541	-0.337	-7.739	-10.119
1673	1.673	-12.087	-16.409	32.124	-45.345	-10.513	-2.798	-5.787	-10.891
1674	1.674	-3.121	-12.529	5.865	-37.203	-11.298	-0.382	-9.062	-6.05
1675	1.675	0.396	-23.781	2.648	-29.838	-13.63	1.846	-6.148	-5.468
1676	1.676	3.502	-27.002	5.826	-36.386	-10.161	7.738	-8.647	-7.217
1677	1.677	-1.338	-11.267	-8.237	-18.142	-10.75	-8.037	-5.342	-12.061
1678	1.678	-14.504	-2.797	-20.978	-12.617	-10.183	-10.084	-1.257	-12.65
1679	1.679	-4.828	-0.086	-18.619	-17.528	-8.844	-0.361	0.129	-13.235
1680	1.68	-17.001	-6.821	-20.713	-12.98	-5.571	-5.566	-2.157	-16.718
1681	1.681	-34.368	-4.446	-10.996	7.815	-5.981	-4.009	-5.026	-12.265
1682	1.682	-18.059	5.57	-16.132	-3.337	-7.933	-5.325	-7.698	-12.853
1683	1.683	-15.865	-6.324	-30.377	0.028	-10.657	-24.807	-13.47	-10.342
1684	1.684	-25.465	-14.004	-32.267	15.742	-7.19	-50.209	-9.375	-16.731
1685	1.685	-30.607	-23.813	-37.435	7.437	-5.845	-46.787	-8.763	-12.481
1686	1.686	-35.178	-27.27	-26.354	9.987	-8.757	0.384	-1.374	-14.814
1687	1.687	-27.956	-21.06	-7.524	-1.574	-6.05	7.101	-2.304	-16.77
1688	1.688	-24.224	-11.209	-15.009	9.112	-11.871	-10.962	-1.495	-10.804
1689	1.689	-15.87	-14.751	-12.617	-0.472	-11.105	-5.446	-3.774	-8.513
1690	1.69	-23.191	-20.635	19.403	-26.685	-10.53	-10.37	-10.314	-10.478
1691	1.691	-22.184	-21.501	23.918	-7.83	-7.248	-14.717	-16.266	-9.93
1692	1.692	-10.721	-24.319	3.266	-17.839	-11.32	-10.545	-13.905	-8.213
1693	1.693	-21.701	-11.109	-15.498	-14.698	-10.942	-6.786	-13.283	-8.628
1694	1.694	-20.3	17.957	-18.797	-11.929	-10.562	-23.73	-9.949	-11.934
1695	1.695	-16.586	5.604	-28.085	-9.344	-7.661	-14.348	-11.643	-13.107
1696	1.696	-13.062	24.411	-30.831	-11.614	-11.35	11.277	-12.953	-11.954
1697	1.697	3.036	34.484	-2.602	-9.401	-9.991	-12.454	-18.334	-11.564
1698	1.698	10.044	0.013	8.591	-11.25	-11.153	-21.665	-13.452	-9.434
1699	1.699	16.455	-31.976	-8.432	-27.11	-11.538	-13.242	-15.34	-9.617
1700	1.7	33.875	-86.21	-5.334	-25.05	-9.601	-0.303	-11.234	-9.413
1701	1.701	31.558	-123.204	-8.023	-27.121	-13.084	2.221	-16.01	-12.114
1702	1.702	29.426	-76.378	-10.546	-28.965	-5.731	-16.782	-11.306	-12.491
1703	1.703	0.406	-82.366	-22.17	-8.272	-8.825	-9.073	-15.317	-14.028
1704	1.704	-37.123	-32.41	-15.794	-10.992	-7.85	-6.544	-10.448	-10.148
1705	1.705	-62.263	-25.769	-21.601	-18.55	-7.07	-8.457	-10.977	-8.775
1706	1.706	-75.788	4.663	-30.308	-2.233	-12.686	-14.049	-11.485	-8.365
1707	1.707	-63.382	32.394	-25.648	-0.038	-3.201	-15.579	-13.943	-12.401
1708	1.708	-44.59	37.5	-21.39	5.869	-9.583	-39.19	-9.437	-11.99
1709	1.709	-34.518	60.422	-17.703	-6.121	-8.429	-28.954	-11.125	-13.331
1710	1.71	-18.842	48.115	-21.175	-7.472	-5.328	-25.702	-11.456	-12.152
1711	1.711	-4.715	6.556	-22.15	-11.628	-6.297	-28.311	-10.051	-10.199
1712	1.712	-2.192	-65.594	-13.21	-28.612	-5.513	-10.45	-7.875	-9.8
1713	1.713	0.141	-55.689	-7.158	-44.831	-7.831	10.667	-13.05	-11.917
1714	1.714	6.548	-28.936	-8.125	-38.441	-9.762	41.825	-11.062	-9.196
1715	1.715	20.144	-4.538	-3.342	-24.9	-5.106	45.798	-14.306	-11.115
1716	1.716	11.49	-56.21	-0.837	-5.571	-5.678	34.433	-10.19	-9.548
1717	1.717	-12.249	-22.694	-3.125	-8.121	-11.476	24.234	-13.619	-9.333
1718	1.718	-35.978	7.716	-6.571	-15.083	-5.855	20.989	-8.146	-9.118
1719	1.719	-26.643	35.375	-8.499	-12.933	-6.416	-4.707	-10.027	-8.518
1720	1.72	-23.902	40.425	-17.42	4.462	-6.981	-42.555	-8.038	-8.304
1721	1.721	-31.439	17.55	-13.79	-16.726	-8.717	-57.751	-8.565	-10.226
1722	1.722	-33.761	71.679	-10.343	14.37	-9.09	-53.376	-8.891	-13.895
1723	1.723	-18.834	78.981	-9.374	43.371	-6.758	-57.516	-8.456	-9.038
1724	1.724	6.354	-8.522	-4.524	24.542	-13.33	-46.37	-5.501	-13.669
1725	1.725	23.41	-44.119	-3.783	0.694	-10.415	-29.405	-8.165	-7.069
1726	1.726	20.332	-33.215	0.265	-8.639	-12.918	-26.36	-5.408	-13.054
1727	1.727	12.004	-82.535	-7.681	-51.27	-10.576	-0.854	-10.202	-10.724
1728	1.728	4.447	-91.42	-15.055	-57.325	-5.714	22.899	-13.644	-17.294
1729	1.729	-16.645	-83.275	-19.929	-40.922	-7.627	25.923	-13.022	-18.059
1730	1.73	-30.747	-75.897	-20.729	-35.92	-2.191	17.513	-11.24	-15.73
1731	1.731	-33.232	-122.72	-24.807	-22.383	-8.745	-0.414	-9.853	-9.148
1732	1.732	-30.877	-80.147	-15.319	-10.003	-9.499	-35.575	-12.146	-9.915
1733	1.733	-28.698	-41.458	-14.163	1.177	-5.411	-91.252	-10.963	-15.525
1734	1.734	-34.461	-36.449	-17.65	4.42	-13.324	-54.447	-9.783	-14.933
1735	1.735	-32.693	-13.641	-18.622	-17.483	-10.2	-48.054	-9.373	-11.639
1736	1.736	-18.351	-1.297	-17.662	-9.237	-13.07	-30.058	-14.186	-13.363
1737	1.737	-20.273	17.421	-6.24	18.907	-1.627	-13.757	-10.676	-12.004
1738	1.738	-11.543	20.638	-1.596	-7.543	-9.529	11.272	-12.583	-13.352
1739	1.739	-13.063	29.896	-23.287	-31.469	-8.148	-2.393	-7.136	-10.437
1740	1.74	-26.003	21.519	-20.169	-9.703	-6.958	-6.551	-11.957	-10.045
1741	1.741	-27.732	18.955	-5.986	-1.422	-5.765	-10.304	-7.298	-10.42
1742	1.742	-29.27	30.534	17.285	-24.656	-6.697	6.651	-12.708	-5.574
1743	1.743	-27.894	24.138	1.632	-46.556	-11.507	9.65	-4.761	-10.404
1744	1.744	-26.734	14.452	-6.687	-43.889	-10.702	12.243	-7.849	-10.978
1745	1.745	-23.246	-4.914	0.844	-5.399	-5.061	29.876	-6.865	-12.717
1746	1.746	-11.426	7.841	-10.795	-10.853	-12.964	32.03	-9.37	-14.065
1747	1.747	-9.854	19.453	-17.22	4.232	-7.713	16.955	-11.681	-15.413
1748	1.748	3.134	25.849	-23.054	8.691	-10.589	-12.263	-6.839	-16.571
1749	1.749	22.504	-3.212	-17.858	12.73	-9.787	-74.972	-10.115	-14.633
1750	1.75	19.997	-15.677	-19.434	1.499	-7.434	-101.834	-8.364	-9.6
1751	1.751	17.679	-34.561	-3.566	18.503	-7.987	-28.635	-10.861	-7.66
1752	1.752	2.764	-17.671	-1.422	15.378	-12.602	-18.898	-9.495	-10.564
1753	1.753	-10.833	-14.642	4.396	40.91	-13.144	-45.718	-7.343	-7.08
1754	1.754	-26.763	-28.823	-14.955	37.601	-10.596	-37.66	-13.323	-11.537
1755	1.755	-41.747	-26.324	-22.496	-9.478	-4.18	-30.351	-14.077	-13.275
1756	1.756	-43.762	-10.071	-24.819	-16.13	-8.409	-23.807	-6.706	-12.885
1757	1.757	-35.102	-20.69	-22.69	-46.541	-7.604	-17.875	-11.528	-12.493
1758	1.758	-30.466	-26.434	-36.209	-129.795	-4.091	-12.548	-8.997	-6.689
1759	1.759	-14.579	-28.125	-34.429	-94.221	-11.419	-7.628	-11.306	-10.753
1760	1.76	-8.178	-17.05	-10.581	-18.444	-6.55	33.479	-13.226	-7.278
1761	1.761	-6.207	-6.956	-34.337	-8.633	-9.038	49.811	-9.925	-5.351
1762	1.762	-7.889	-10.649	-25.009	0.22	-8.242	64.789	-12.821	-9.417
1763	1.763	-3.196	-19.062	17.639	24.519	-10.151	60.218	-10.291	-10.776
1764	1.764	-10.312	-3.091	35.897	31.781	-10.712	89.171	-6.991	-14.073
1765	1.765	-13.945	3.814	-2.761	11.828	-6.638	77.91	-11.822	-14.469
1766	1.766	-15.06	-19.636	-17.823	5.92	-7.013	40.197	-7.171	-15.634
1767	1.767	-22.386	-22.788	-22.254	0.563	-10.299	25.016	-8.898	-12.158
1768	1.768	-7.678	2.773	-18.176	-4.445	-12.438	2.085	-12.373	-14.29
1769	1.769	-5.57	-28.188	0.624	-18.037	-13.601	-35.551	-13.712	-15.458
1770	1.77	4.097	-15.817	10.715	-14.019	-7.805	-40.684	-8.864	-9.661
1771	1.771	-1.134	-12.178	7.636	-10.44	-8.586	-45.269	-17.565	-10.438
1772	1.772	-21.846	-15.576	-6.474	-27.566	-8.015	-32.984	-6.713	-13.931
1773	1.773	-19.142	-31.369	-3.931	-18.345	-7.442	-36.74	-10.959	-10.653
1774	1.774	-11.583	-57.031	3.066	-15.617	-9.192	-46.906	-9.793	-12.402
1775	1.775	-9.239	-94.937	-20.323	-8.058	-9.594	-56.298	-10.952	-8.938
1776	1.776	5.678	-49.549	-23.4	-1.084	-10.961	-59.088	-11.921	-6.649
1777	1.777	-3.982	-19.169	-26.088	9.624	-13.109	-56.633	-9.024	-13.272
1778	1.778	-26.81	-13.866	-18.532	-0.135	-9.451	-35.518	-8.261	-12.348
1779	1.779	-36.11	-19.007	-20.838	-19.559	-4.045	-15.658	-10.608	-9.889
1780	1.78	-44.465	-14.645	-27.215	-32.339	-8.907	2.28	-8.696	-9.16
1781	1.781	-47.016	-2.203	-29.14	-20.695	-5.63	4.702	-10.648	-9.791
1782	1.782	-40.102	9.074	-20.417	-1.372	-9.712	-1.644	-7.759	-6.548
1783	1.783	-25.259	-0.894	-25.057	-3.72	-9.348	0.272	-10.296	-13.189
1784	1.784	-15.638	-3.873	-17.916	-10.577	-10.721	5.462	-11.67	-12.482
1785	1.785	-10.472	-1.09	-11.558	8.637	-13.648	16.525	-12.854	-18.16
1786	1.786	-5.884	6.532	-8.109	26.456	-8.445	6.51	-10.156	-8.737
1787	1.787	-4.568	22.828	7.925	19.489	-11.954	-12.959	-13.667	-12.477
1788	1.788	-8.272	-9.104	10.218	8.912	-10.039	-38.394	-14.852	-11.366
1789	1.789	-2.287	4.433	-21.74	-20.103	-10.65	-48.302	-8.881	-6.188
1790	1.79	0.824	-7.924	-26.243	-82.63	-10.295	-57.462	-11.423	-15.128
1791	1.791	-0.136	-19.101	-22.226	-73.753	-11.681	-49.048	-10.69	-11.675
1792	1.792	-4.388	-36.101	-18.601	-49.359	-6.874	-20.724	-10.148	-12.668
1793	1.793	1.227	-20.401	-15.352	-27.317	-8.842	-1.866	-6.902	-11.72
1794	1.794	-6.72	-0.673	0.28	-33.941	-5.97	29.173	-11.007	-12.523
1795	1.795	-14.104	-13.497	2.945	-15.794	-7.36	25.153	-7.561	-16.61
1796	1.796	-20.932	-20.528	10.458	-32.248	-5.065	36.386	-8.961	-14.702
1797	1.797	-11.292	-26.928	17.383	-37.317	-6.264	19.329	-6.881	-11.437
1798	1.798	-10.151	-21.131	15.214	-5.427	-8.228	16.166	-10.618	-10.884
1799	1.799	-9.002	-1.822	-6.105	-26.182	-10.969	-15.077	-8.35	-10.523
1800	1.8	-5.895	-4.421	-25.872	0.073	-6.162	-11.128	-12.476	-14.994
1801	1.801	-6.86	11.753	-38.696	3.278	-11.023	-22.466	-10.022	-12.102
1802	1.802	6.276	1.027	-31.763	-6.096	-12.982	-46.257	-15.495	-13.461
1803	1.803	-15.05	-4.848	-25.416	13.553	-10.109	-61.835	-13.62	-10.182
1804	1.804	-23.416	7.332	-19.68	31.293	-7.622	-64.451	-10.386	-15.027
1805	1.805	-31.047	-3.699	-14.532	33.542	-8.04	-56.798	-8.7	-13.106
1806	1.806	-47.442	-10.858	-16.162	1.529	-13.873	-21.686	-10.119	-16.02
1807	1.807	-49.712	-30.38	-29.222	5.901	-6.545	3.562	-10.575	-12.543
1808	1.808	-40.149	-27.66	-27.576	1.714	-10.443	8.686	-6.583	-13.902
1809	1.809	-20.902	-20.092	-23.027	27.833	-13.371	22.326	-11.495	-8.104
1810	1.81	-23.484	-31.695	-24.439	-3.273	-9.14	26.481	-8.289	-8.886
1811	1.811	-30.5	-29.537	-12.658	-15.722	-6.834	22.954	-6.62	-12.371
1812	1.812	-19.899	-12.067	-30.125	2.989	-11.69	33.201	-11.525	-11.791
1813	1.813	-17.974	4.22	-18.557	-0.377	-8.416	5.148	-13.522	-11.215
1814	1.814	-16.224	2.081	-3.715	-47.518	-3.017	-13.48	-9.517	-8.704
1815	1.815	-14.68	-7.614	5.887	-108.236	-4.969	-64.858	-12.089	-15.095
1816	1.816	-13.34	-23.515	10.989	-51.467	-1.691	16.644	-15.439	-10.844
1817	1.817	-9.687	-46.973	6.226	-14.656	2.358	5.776	-12.592	-14.907
1818	1.818	-8.548	-12.577	-12.677	32.061	-3.458	-4.13	-15.351	-11.81
1819	1.819	-8.561	10.235	-15.308	25.991	-1.148	-13.022	-11.731	-11.233
1820	1.82	-7.614	14.672	-13.083	64.613	-7.738	-4.777	-10.424	-15.878
1821	1.821	-12.474	35.425	-11.045	29.244	-8.514	-26.72	-17.051	-11.8
1822	1.822	-10	54.255	-16.955	15.583	-10.841	-20.051	-14.201	-12.173
1823	1.823	-10.832	23.364	-18.764	-47.037	-10.26	10.447	-9.982	-12.556
1824	1.824	-6.042	-14.125	-14.226	-56.061	-9.678	27.042	-7.702	-5.967
1825	1.825	1.267	-89.764	-10.092	-64.333	-10.258	22.186	-8.324	6.818
1826	1.826	-13.496	-122.275	-11.37	-101.415	-7.734	8.83	-6.433	5.086
1827	1.827	-19.93	-33.383	-10.909	6.482	-6.372	-36.862	-7.051	3.554
1828	1.828	-14.171	-21.505	-21.876	-0.186	-9.27	-91.65	-1.288	4.917
1829	1.829	-12.492	-10.598	-17.753	-30.672	-4.809	-84.1	-3.649	-6.878
1830	1.83	-17.204	-99.383	-16.734	-47.255	-11.372	-50.411	-10.262	-2.22
1831	1.831	-1.411	-87.522	-20.341	-123.079	-13.882	-7.635	-12.815	-3.555
1832	1.832	4.921	-54.942	-4.395	-90.696	-9.805	20.232	-8.783	2.841
1833	1.833	2.952	-25.251	11.773	-21.665	-11.732	5.305	-10.745	-0.624
1834	1.834	1.199	19.53	9.563	22.997	-12.305	-8.074	-8.836	-3.712
1835	1.835	-0.345	27.725	7.554	31.055	-10.548	-3.881	-17.763	-8.54
1836	1.836	-7.484	49.833	-1.216	38.318	-10.148	-7.476	-8.884	-9.312
1837	1.837	-19.259	69.808	0.285	-8.574	-6.838	-17.505	-10.072	-19.944
1838	1.838	-23.869	51.669	-6.915	9.471	-6.442	-33.165	-9.121	-21.292
1839	1.839	-45.509	1.754	-5.788	14.747	-5.264	-19.006	-8.168	-24.961
1840	1.84	-42.376	-31.699	-9.351	29.656	-5.632	9.294	-2.176	-28.43
1841	1.841	-34.028	-25.699	0.235	-2.451	-7.741	20.54	-4.501	-29.387
1842	1.842	-26.472	-20.268	-3.51	1.496	-7.916	10.485	-6.439	-26.47
1843	1.843	-10.202	-5.152	-21.571	5.035	-12.147	13.609	-5.854	-20.456
1844	1.844	4.721	8.443	-29.158	8.219	-8.06	27.779	-13.587	-22.758
1845	1.845	22.148	-3.861	-31.507	-1.124	-10.555	51.045	-8.358	-17.904
1846	1.846	5.885	-37.846	-33.692	12.986	-7.244	54.204	-9.32	-17.313
1847	1.847	-13.296	-33.326	-35.699	15.559	-10.119	51.586	-3.316	-13.23
1848	1.848	-15.837	-4.246	-40.982	8.732	-10.483	28.438	-7.372	-13.597
1849	1.849	-27.458	-0.492	-33.119	11.011	-8.533	6.615	-5.433	-13.964
1850	1.85	-29.601	-10.488	-11.538	5.293	-12.776	-1.694	-7.36	-16.076
1851	1.851	-16.071	-19.737	-14.716	3.645	-12.178	-40.174	-16.253	-18.775
1852	1.852	-21.328	-11.377	-12.1	-7.314	-8.684	-90.138	-9.851	-12.952
1853	1.853	-25.979	-49.877	11.05	-23.132	-8.297	-83.659	-13.321	-12.166
1854	1.854	-4.323	-55.284	-4.683	-29.465	-4.223	-65.63	-16.396	-8.669
1855	1.855	30.116	-40.196	-7.423	-58.46	-3.821	-27.114	-9.592	-11.953
1856	1.856	25.655	-35.774	0.09	-54.365	-8.261	-22.252	-1.63	-12.518
1857	1.857	4.93	-23.399	2.354	-27.995	-6.511	-17.929	-4.698	-12.129
1858	1.858	1.244	-27.027	-8.337	-4.158	-6.884	-13.956	-3.705	-4.767
1859	1.859	-22.551	-9.957	-33.512	-7.234	-10.165	-10.348	0.585	-7.857
1860	1.86	-31.812	-13.004	-36.8	-9.913	-13.061	-34.243	-11.568	-10.749
1861	1.861	-34.484	-21.303	-27.512	-7.396	-12.672	-56.248	-13.269	-9.965
1862	1.862	-57.655	-3.475	-19.176	4.211	-11.507	-64.73	-17.877	-9.189
1863	1.863	-60.699	22.34	19.33	36.171	-8.605	-26.342	-16.493	-8.601
1864	1.864	-46.53	32.505	24.756	40.642	-9.764	12.258	-15.286	-10.542
1865	1.865	-33.722	35.663	19.75	-5.25	-8.595	37.26	-14.084	-7.629
1866	1.866	-22.065	15.956	-3.046	0.723	-7.049	32.601	-13.071	-12.468
1867	1.867	-24.143	18.472	1.062	-37.919	-11.498	11.767	-17.869	-7.819
1868	1.868	-18.309	6.815	-10.134	-73.049	-9.56	-45.082	-11.831	-6.079
1869	1.869	-9.555	-25.138	-13.401	-59.375	-10.144	-134.818	-17.398	-7.43
1870	1.87	-4.838	-57.07	-16.457	3.252	-9.763	-99.352	-12.508	-14.782
1871	1.871	2.403	-53.023	-13.688	-23.336	-7.455	-45.305	-10.522	-13.807
1872	1.872	-1.201	-56.711	-52.12	-31.38	-10.374	-35.557	-13.379	-7.023
1873	1.873	-7.124	-39.68	-13.33	-9.238	-10.005	-44.555	-10.811	-7.791
1874	1.874	-3.962	-24.026	1.843	10.712	-8.86	-52.756	-9.405	-11.849
1875	1.875	2.878	-9.965	-20.901	-7.454	-13.132	-45.461	-6.443	-6.998
1876	1.876	2.183	-12.575	-16.76	-23.874	-11.406	-12.051	-11.611	-11.623
1877	1.877	-9.967	3.63	-5.501	-18.84	-8.9	6.048	-3.619	-9.873
1878	1.878	-11.675	5.784	4.628	-14.309	-8.52	11.351	-6.663	-10.248
1879	1.879	-10.112	15.492	7.745	-1.887	-9.69	16.268	-11.442	-10.634
1880	1.88	-2.95	3.316	-12.028	9.373	-3.703	29.73	-5.392	-14.707
1881	1.881	-14.763	-4.646	-14.536	-0.589	-7.978	25.636	-9.413	-6.776
1882	1.882	-19.422	-14.691	-26.109	-41.412	-7.229	29.336	-11.301	-12.779
1883	1.883	-20.811	-23.511	-28.163	-46.777	-5.315	19.323	-10.675	-9.68
1884	1.884	-22.014	-19.919	-22.259	-21.453	-11.331	41.243	-11.211	-10.656
1885	1.885	-30.388	-5.876	-23.91	10.691	-10.575	66.845	-9.806	-6.41
1886	1.886	-31.421	-3.825	-28.469	-9.812	-10.01	70.208	-3.386	-8.744
1887	1.887	-30.512	-12.43	-21.265	47.087	-4.026	48.445	-13.016	-8.177
1888	1.888	-29.784	-10.773	-24.916	22.808	-8.102	5.978	-11.805	-8.776
1889	1.889	-24.199	-14.98	-6.886	30.269	-10.046	-12.136	-10.594	-11.695
1890	1.89	-13.404	-6.09	0.689	-16.444	-9.48	4.376	-13.646	-15.194
1891	1.891	-2.407	-24.144	-10.898	-34.517	-8.907	19.528	-10.689	-13.853
1892	1.892	-12.448	-36.986	-8.711	15.489	-11.434	15.102	-13.157	-15.024
1893	1.893	-16.062	-39.395	-22.196	8.98	-9.124	2.707	-12.338	-16.958
1894	1.894	-12.488	-45.867	-16.915	-33.535	-6.235	6.418	-8.816	-13.463
1895	1.895	-5.039	-43.99	6.952	-38.902	-8.959	-31.259	-6.844	-11.317
1896	1.896	1.828	-35.367	17.088	-94.395	-12.461	-56.386	-6.224	-14.972
1897	1.897	9.83	-18.067	1.484	-131.296	-9.573	-60.804	-7.543	-13.591
1898	1.898	-6.189	-29.814	4.267	-84.438	-5.139	-40.089	-5.185	-13.168
1899	1.899	-3.83	-6.462	1.823	-29.466	-8.062	-36.435	-7.281	-10.428
1900	1.9	-1.674	9.207	-19.194	-7.426	-6.719	-46.542	-9.18	-8.461
1901	1.901	4.16	11.861	-10.774	12.433	-6.351	0.448	-11.092	-12.69
1902	1.902	-11.683	14.297	-13.195	18.36	0.222	33.861	-10.87	-9.763
1903	1.903	-18.061	2.617	-15.429	23.699	-6.566	64.164	-12.191	-9.34
1904	1.904	-27.748	17.416	-25.981	38.715	-10.837	69.554	-14.677	-7.949
1905	1.905	-26.008	15.418	-12.358	25.098	-8.531	44.399	-9.814	-14.494
1906	1.906	-21.343	-10.93	7.066	-20.816	-10.476	21.624	-9.197	-5.555
1907	1.907	-19.982	-67.69	-10.651	-2.651	-9.912	-7.287	-7.223	-9.007
1908	1.908	-18.838	-43.343	-26.803	2.796	-9.349	-33.547	-8.938	-9.942
1909	1.909	-15.366	-36.045	-28.859	7.838	-9.751	-16.466	-16.842	-10.87
1910	1.91	-22.739	-16.152	-19.126	3.374	-3.374	5.56	-13.322	-11.609
1911	1.911	-33.584	-10.206	-17.327	-0.718	-5.896	2.965	-8.079	-9.253
1912	1.912	-20.63	-37.968	-9.34	-11.98	-6.68	-35.474	-5.157	-14.065
1913	1.913	-8.471	-43.072	-7.922	-8.742	-8.624	-74.114	-18.301	-3.973
1914	1.914	-3.862	-11.173	-11.503	0.553	-10.568	-38.777	-8.607	-16.914
1915	1.915	-13.956	1.197	-17.409	-24.907	-6.519	-25.057	-13.814	-11.663
1916	1.916	-17.652	12.402	-18.304	-34.945	-10.007	-28.925	-9.149	-13.189
1917	1.917	0.35	29.409	-11.484	-19.214	-10.395	-25.057	-4.868	-11.826
1918	1.918	-17.442	26.309	-19.375	-16.51	-11.562	-41.895	-11.232	-12.97
1919	1.919	-38.497	12.175	-29.025	-19.049	-9.625	-32.442	-12.366	-11.792
1920	1.92	-41.158	14.675	-35.398	-2.79	-8.466	-24.04	-9.246	-19.134
1921	1.921	-33.54	7.67	-41.388	-13.389	-9.242	-47.125	-10.19	-16.232
1922	1.922	-31.144	-7.278	-38.271	-23.038	-9.049	-50.011	-10.941	-11.97
1923	1.923	-20.433	-24.713	-23.57	-10.827	-9.83	-35.669	-6.853	-12.74
1924	1.924	-18.463	-17.743	-25.666	-12.331	-10.995	-32.938	-11.667	-13.32
1925	1.925	-23.65	-36.896	-4.344	-8.02	-9.454	-25.781	-12.224	-12.741
1926	1.926	-6.196	-65.144	26.825	3.813	-12.552	-14.993	-10.458	-8.678
1927	1.927	-3.861	-38.839	-2.183	21.23	-13.709	-20.65	-7.922	-15.652
1928	1.928	11.026	-28.784	24.165	37.483	-13.323	-36.284	-11.183	-8.886
1929	1.929	16.799	-6.892	61.94	5.569	-7.512	-25.335	-8.259	-11.408
1930	1.93	11.565	-26.598	16.499	-53.977	-8.283	-23.149	-7.849	-12.197
1931	1.931	19.517	-34.142	-13.867	-13.286	-3.435	-21.166	-13.631	-14.148
1932	1.932	26.674	-45.744	-30.295	-5.907	-4.013	-19.405	-8.008	-14.743
1933	1.933	14.867	-35.1	-35.31	-39.385	-9.431	-26.374	-9.926	-9.339
1934	1.934	10.226	-6.069	-30.846	-45.381	-8.845	-29.858	-13.204	-9.938
1935	1.935	8.87	-18.455	-26.763	-39.927	-8.265	-28.503	-5.452	-13.246
1936	1.936	-10.683	-7.254	-0.418	-34.813	-8.844	-44.374	-10.669	-10.354
1937	1.937	-30.424	-17.375	9.669	-2.834	-8.464	-37.256	-13.555	-11.72
1938	1.938	-43.184	-1.758	-5.966	1.307	-11.762	-5.247	-12.776	-10.384
1939	1.939	-36.207	0.889	-3.221	-17.418	-6.936	26.699	-8.711	-10.016
1940	1.94	-29.812	8.379	-5.684	-14.088	-12.938	47.375	-13.548	-8.878
1941	1.941	-58.813	19.988	-26.724	-10.984	-10.615	66.117	-11.608	-7.745
1942	1.942	-71.162	30.658	-29.384	-8.256	-10.043	69.365	-11.019	-10.672
1943	1.943	-67.462	28.765	-31.852	-5.706	-10.632	22.264	-7.53	-11.078
1944	1.944	-50.424	2.48	-34.138	-3.368	-6.57	2.233	-11.977	-13.811
1945	1.945	-34.733	6.212	-31.971	-14.031	-5.214	32.514	-10.228	-11.704
1946	1.946	-26.394	2.995	-22.228	-19.832	-6.573	15.941	-8.871	-13.077
1947	1.947	-18.849	18.756	-16.946	6.474	-6.966	20.848	-5.581	-16.2
1948	1.948	-11.893	-23.711	-12.274	2.761	-5.032	16.283	-9.65	-11
1949	1.949	-9.777	-66.221	-5.093	19.82	-10.058	12.128	-11.006	-11.609
1950	1.95	-7.86	-27.436	-6.239	41.783	-6.773	0.782	-4.629	-9.703
1951	1.951	4.301	-12.252	-7.402	22.159	-14.511	3.899	-14.317	-7.984
1952	1.952	12.204	-16.618	-2.173	9.514	-4.838	-5.518	-13.174	-12.847
1953	1.953	19.329	-12.457	4.601	-6.629	-5.993	-19.746	-12.029	-12.29
1954	1.954	20.455	-38.736	-1.39	-17.175	-2.509	-12.277	-8.954	-10.57
1955	1.955	12.089	-41.992	-5.449	-46.101	-9.869	-19.332	-13.809	-14.077
1956	1.956	4.701	-7.454	-16.276	-41.956	-6.975	-51.369	-9.558	-10.818
1957	1.957	-2.096	-11.844	-30.57	-53.143	-6.202	8.104	-5.494	-12.003
1958	1.958	-15.255	0.517	-13.144	-15.358	-8.525	16.053	-10.327	-13.958
1959	1.959	-24.923	-3.184	-15.46	-0.211	-15.102	-65.644	-13.614	-13.589
1960	1.96	-33.616	0.14	-13.315	4.277	-17.623	-33.388	-8.202	-14.378
1961	1.961	-22.574	15.864	0.262	8.379	-10.276	-4.069	-10.14	-9.95
1962	1.962	-12.509	7.545	-4.928	19.642	-9.327	4.477	-9.557	-11.902
1963	1.963	-3.603	-15.668	-9.533	-18.062	-6.834	-4.031	-8.969	-10.183
1964	1.964	7.241	-31.307	-13.759	-83.624	-2.798	-26.49	-7.613	-13.67
1965	1.965	5.903	-33.913	-10.049	-56.882	-10.764	-33.365	-8.962	-9.233
1966	1.966	-5.878	-46.59	-11.172	-65.011	-11.758	-39.5	-10.126	-3.825
1967	1.967	-16.871	-58.121	-10.175	-28.047	-10.82	-56.109	-12.058	-10.411
1968	1.968	-32.675	-55.895	-7.235	-21.485	-13.36	-61.288	-10.898	-11.193
1969	1.969	-30.515	-57.733	-1.21	-15.486	-9.321	-29.509	-11.673	-10.429
1970	1.97	-44.044	-41.792	-1.96	0.963	-8.772	-25.581	-7.237	-6.968
1971	1.971	-38.808	-14.057	-11.413	-4.047	-8.221	-29.382	-6.671	-11.644
1972	1.972	-34.116	-25.246	-12.547	0.402	-5.352	-19.434	-10.748	-7.606
1973	1.973	-12.379	-15.172	-13.688	-3.665	-7.903	-22.614	-9.41	-8.986
1974	1.974	-15.41	0.481	-6.302	0.029	-4.646	-2.949	-9.049	-11.335
1975	1.975	-12.647	8.805	-7.231	3.339	-11.257	35.479	-8.693	-10.201
1976	1.976	0.178	21.569	-13.173	12.633	-14.197	40.836	-11.439	-10.623
1977	1.977	7.203	19.219	-12.33	15.363	-6.299	-34.885	-13.419	-10.27
1978	1.978	13.61	-12.685	-15.786	-2.4	-11.562	-89.145	-11.324	-13.787
1979	1.979	-11.6	-17.094	-19.053	-28.094	-10.631	-39.883	-15.817	-7.427
1980	1.98	-28.666	-4.686	-18.444	-11.074	-11.437	-31.04	-12.552	-11.722
1981	1.981	-19.451	-15.92	-21.96	-1.835	-9.149	-22.939	-6.007	-7.701
1982	1.982	-22.264	-12.646	-21.639	-10.162	-7.239	-15.614	-13.995	-14.32
1983	1.983	-24.844	-15.806	-15.127	-7.651	-10.559	-35.556	-8.823	-10.104
1984	1.984	-17.96	-7.545	-12.275	-10.019	-10.017	-29.557	-9.846	-12.465
1985	1.985	-15.905	20.669	-16.559	-24.973	-10.44	-24.153	-7.394	-15.988
1986	1.986	-17.899	39.399	-14.254	-11.496	-3.114	-9.08	-11.497	-17.963
1987	1.987	-23.202	22.335	-20.833	-2.915	-0.045	13.746	-9.614	-11.417
1988	1.988	-15.371	19.197	-14.823	-7.578	-2.976	17.783	-6.382	-13.971
1989	1.989	-8.333	5.076	-15.606	-6.201	-12.687	29.01	-7.019	-11.689
1990	1.99	-17.34	-33.371	-13.681	-15.183	-13.881	25.751	-12.88	-11.154
1991	1.991	-18.59	-60.997	-19.692	-30.816	-5.594	28.884	-13.712	-13.133
1992	1.992	-15.604	-66.015	-15.662	-3.06	-8.719	31.603	-11.839	-17.241
1993	1.993	-6.811	-43.146	-15.116	0.739	-11.647	24.023	-11.318	-13.798
1994	1.994	-12.9	-47.214	-10.51	-2.473	-12.45	16.983	-10.799	-11.502
1995	1.995	-11.994	-43.526	-18.285	-18.099	-10.15	-2.258	-7.382	-12.688
1996	1.996	2.683	-33.471	-8.638	-26.413	-10.754	-15.063	-7.852	-9.032
1997	1.997	4.789	-30.413	-2.266	-8.599	-11.363	-17.39	-6.762	-9.431
1998	1.998	-12.646	0.698	-1.12	-6.259	-14.294	-15.255	-10.521	-7.312
[truncated: 24,398 more rows]
