# Supplementary material for: Associations between lower-limb muscle activation and knee flexion in post-stroke individuals: A study on the stance-to-swing phases of gait
Source: PLoS One. 2017 Sep 8;12(9):e0183865. doi: 10.1371/journal.pone.0183865 (PMC5590852; doi:10.1371/journal.pone.0183865)
Supplement: S1 Dataset — (ZIP) [file pone.0183865.s001.zip › S1_Dataset/Patient group/1/5/point.csv]

Frame	Time	sacrum.X	sacrum.Y	sacrum.Z	r asis.X	r asis.Y	r asis.Z	r thigh.X	r thigh.Y	r thigh.Z	r bar 1.X	r bar 1.Y	r bar 1.Z	r knee 1.X	r knee 1.Y	r knee 1.Z	r knee 2.X	r knee 2.Y	r knee 2.Z	r bar 2.X	r bar 2.Y	r bar 2.Z	r mall.X	r mall.Y	r mall.Z	r met.X	r met.Y	r met.Z	l asis.X	l asis.Y	l asis.Z	l thigh.X	l thigh.Y	l thigh.Z	l bar 1.X	l bar 1.Y	l bar 1.Z	l knee 1.X	l knee 1.Y	l knee 1.Z	l knee 2.X	l knee 2.Y	l knee 2.Z	l bar 2.X	l bar 2.Y	l bar 2.Z	l mall.X	l mall.Y	l mall.Z
0	0	NaN	NaN	NaN	NaN	NaN	NaN	NaN	NaN	NaN	NaN	NaN	NaN	NaN	NaN	NaN	2.201	0.336	0.218	2.231	0.226	0.198	2.225	0.076	0.281	2.138	0.011	0.213	NaN	NaN	NaN	NaN	NaN	NaN	NaN	NaN	NaN	NaN	NaN	NaN	2.197	0.792	0.51	2.11	0.255	0.538	NaN	NaN	NaN
1	0.005	NaN	NaN	NaN	NaN	NaN	NaN	NaN	NaN	NaN	NaN	NaN	NaN	NaN	NaN	NaN	2.2	0.336	0.218	2.231	0.226	0.198	2.225	0.076	0.281	2.153	0.004	0.216	NaN	NaN	NaN	NaN	NaN	NaN	NaN	NaN	NaN	NaN	NaN	NaN	2.198	0.792	0.51	2.11	0.256	0.535	NaN	NaN	NaN
2	0.01	NaN	NaN	NaN	NaN	NaN	NaN	NaN	NaN	NaN	NaN	NaN	NaN	NaN	NaN	NaN	2.2	0.337	0.218	2.231	0.226	0.198	2.225	0.076	0.281	2.157	0.003	0.217	NaN	NaN	NaN	NaN	NaN	NaN	NaN	NaN	NaN	NaN	NaN	NaN	2.198	0.792	0.511	2.11	0.256	0.535	NaN	NaN	NaN
3	0.015	NaN	NaN	NaN	NaN	NaN	NaN	NaN	NaN	NaN	NaN	NaN	NaN	NaN	NaN	NaN	2.201	0.336	0.218	2.231	0.226	0.198	2.225	0.076	0.281	2.157	0.003	0.217	NaN	NaN	NaN	NaN	NaN	NaN	NaN	NaN	NaN	NaN	NaN	NaN	2.199	0.792	0.511	2.11	0.257	0.535	NaN	NaN	NaN
4	0.02	NaN	NaN	NaN	NaN	NaN	NaN	NaN	NaN	NaN	NaN	NaN	NaN	NaN	NaN	NaN	2.201	0.336	0.218	2.231	0.226	0.198	2.225	0.076	0.281	2.157	0.003	0.217	NaN	NaN	NaN	NaN	NaN	NaN	NaN	NaN	NaN	NaN	NaN	NaN	2.201	0.791	0.512	2.11	0.257	0.535	NaN	NaN	NaN
5	0.025	NaN	NaN	NaN	NaN	NaN	NaN	NaN	NaN	NaN	NaN	NaN	NaN	NaN	NaN	NaN	2.201	0.336	0.218	2.231	0.226	0.198	2.225	0.076	0.281	2.157	0.003	0.217	NaN	NaN	NaN	NaN	NaN	NaN	NaN	NaN	NaN	NaN	NaN	NaN	2.202	0.791	0.512	2.111	0.257	0.536	NaN	NaN	NaN
6	0.03	NaN	NaN	NaN	NaN	NaN	NaN	NaN	NaN	NaN	NaN	NaN	NaN	NaN	NaN	NaN	2.202	0.336	0.218	2.231	0.226	0.198	2.225	0.076	0.281	2.157	0.003	0.217	NaN	NaN	NaN	NaN	NaN	NaN	NaN	NaN	NaN	NaN	NaN	NaN	2.202	0.792	0.512	2.112	0.257	0.538	NaN	NaN	NaN
7	0.035	NaN	NaN	NaN	NaN	NaN	NaN	NaN	NaN	NaN	NaN	NaN	NaN	NaN	NaN	NaN	2.202	0.336	0.218	2.231	0.227	0.198	2.225	0.076	0.281	2.157	0.003	0.217	NaN	NaN	NaN	NaN	NaN	NaN	NaN	NaN	NaN	NaN	NaN	NaN	2.203	0.792	0.512	2.111	0.258	0.538	NaN	NaN	NaN
8	0.04	NaN	NaN	NaN	NaN	NaN	NaN	NaN	NaN	NaN	NaN	NaN	NaN	NaN	NaN	NaN	2.202	0.336	0.218	2.231	0.227	0.198	2.225	0.076	0.281	2.157	0.003	0.217	NaN	NaN	NaN	NaN	NaN	NaN	NaN	NaN	NaN	NaN	NaN	NaN	2.203	0.792	0.513	2.111	0.258	0.539	NaN	NaN	NaN
9	0.045	NaN	NaN	NaN	NaN	NaN	NaN	NaN	NaN	NaN	NaN	NaN	NaN	NaN	NaN	NaN	2.202	0.336	0.218	2.231	0.227	0.198	2.225	0.076	0.281	2.157	0.003	0.217	NaN	NaN	NaN	NaN	NaN	NaN	NaN	NaN	NaN	NaN	NaN	NaN	2.203	0.792	0.513	2.111	0.259	0.538	NaN	NaN	NaN
10	0.05	NaN	NaN	NaN	NaN	NaN	NaN	NaN	NaN	NaN	NaN	NaN	NaN	NaN	NaN	NaN	2.203	0.336	0.218	2.231	0.227	0.198	2.225	0.076	0.281	2.158	0.003	0.218	NaN	NaN	NaN	NaN	NaN	NaN	NaN	NaN	NaN	NaN	NaN	NaN	2.203	0.792	0.513	2.11	0.26	0.539	NaN	NaN	NaN
11	0.055	NaN	NaN	NaN	NaN	NaN	NaN	NaN	NaN	NaN	NaN	NaN	NaN	NaN	NaN	NaN	2.203	0.336	0.218	2.231	0.227	0.198	2.225	0.076	0.281	2.158	0.003	0.218	NaN	NaN	NaN	NaN	NaN	NaN	NaN	NaN	NaN	NaN	NaN	NaN	2.203	0.792	0.512	2.11	0.26	0.539	NaN	NaN	NaN
12	0.06	NaN	NaN	NaN	NaN	NaN	NaN	NaN	NaN	NaN	NaN	NaN	NaN	NaN	NaN	NaN	2.203	0.336	0.219	2.231	0.227	0.198	2.225	0.076	0.281	2.158	0.003	0.218	NaN	NaN	NaN	NaN	NaN	NaN	NaN	NaN	NaN	NaN	NaN	NaN	2.204	0.793	0.512	2.11	0.26	0.54	NaN	NaN	NaN
13	0.065	NaN	NaN	NaN	NaN	NaN	NaN	NaN	NaN	NaN	NaN	NaN	NaN	NaN	NaN	NaN	2.204	0.336	0.219	2.231	0.227	0.198	2.225	0.076	0.281	2.158	0.003	0.218	NaN	NaN	NaN	NaN	NaN	NaN	NaN	NaN	NaN	NaN	NaN	NaN	2.204	0.792	0.512	2.11	0.26	0.541	NaN	NaN	NaN
14	0.07	NaN	NaN	NaN	NaN	NaN	NaN	NaN	NaN	NaN	NaN	NaN	NaN	NaN	NaN	NaN	2.204	0.336	0.219	2.231	0.227	0.198	2.225	0.076	0.281	2.158	0.003	0.218	NaN	NaN	NaN	NaN	NaN	NaN	NaN	NaN	NaN	NaN	NaN	NaN	2.204	0.791	0.513	2.108	0.26	0.542	NaN	NaN	NaN
15	0.075	NaN	NaN	NaN	NaN	NaN	NaN	NaN	NaN	NaN	NaN	NaN	NaN	NaN	NaN	NaN	2.204	0.335	0.219	2.231	0.227	0.198	2.225	0.076	0.281	2.158	0.003	0.218	NaN	NaN	NaN	NaN	NaN	NaN	NaN	NaN	NaN	NaN	NaN	NaN	2.205	0.791	0.513	2.107	0.261	0.541	NaN	NaN	NaN
16	0.08	NaN	NaN	NaN	NaN	NaN	NaN	NaN	NaN	NaN	NaN	NaN	NaN	NaN	NaN	NaN	2.205	0.335	0.219	2.231	0.227	0.198	2.225	0.076	0.281	2.158	0.003	0.218	NaN	NaN	NaN	NaN	NaN	NaN	NaN	NaN	NaN	NaN	NaN	NaN	2.205	0.791	0.513	2.108	0.261	0.542	NaN	NaN	NaN
17	0.085	NaN	NaN	NaN	NaN	NaN	NaN	NaN	NaN	NaN	NaN	NaN	NaN	NaN	NaN	NaN	2.206	0.335	0.219	2.231	0.227	0.198	2.225	0.076	0.281	2.158	0.003	0.218	NaN	NaN	NaN	NaN	NaN	NaN	NaN	NaN	NaN	NaN	NaN	NaN	2.205	0.791	0.513	2.108	0.261	0.544	NaN	NaN	NaN
18	0.09	NaN	NaN	NaN	NaN	NaN	NaN	NaN	NaN	NaN	NaN	NaN	NaN	NaN	NaN	NaN	2.206	0.335	0.219	2.231	0.227	0.198	2.225	0.076	0.281	2.158	0.003	0.218	NaN	NaN	NaN	NaN	NaN	NaN	NaN	NaN	NaN	NaN	NaN	NaN	2.205	0.791	0.513	2.107	0.262	0.545	NaN	NaN	NaN
19	0.095	NaN	NaN	NaN	NaN	NaN	NaN	NaN	NaN	NaN	NaN	NaN	NaN	NaN	NaN	NaN	2.207	0.335	0.219	2.231	0.227	0.199	2.225	0.076	0.281	2.159	0.002	0.218	NaN	NaN	NaN	NaN	NaN	NaN	NaN	NaN	NaN	NaN	NaN	NaN	2.205	0.791	0.513	2.106	0.262	0.546	NaN	NaN	NaN
20	0.1	NaN	NaN	NaN	NaN	NaN	NaN	NaN	NaN	NaN	NaN	NaN	NaN	NaN	NaN	NaN	2.207	0.335	0.219	2.231	0.228	0.199	2.225	0.076	0.281	2.16	0.002	0.218	NaN	NaN	NaN	NaN	NaN	NaN	NaN	NaN	NaN	NaN	NaN	NaN	2.206	0.791	0.513	2.105	0.263	0.547	NaN	NaN	NaN
21	0.105	NaN	NaN	NaN	NaN	NaN	NaN	NaN	NaN	NaN	NaN	NaN	NaN	NaN	NaN	NaN	2.207	0.335	0.219	2.231	0.228	0.199	2.225	0.076	0.281	2.159	0.003	0.218	NaN	NaN	NaN	NaN	NaN	NaN	NaN	NaN	NaN	NaN	NaN	NaN	NaN	NaN	NaN	2.104	0.264	0.547	NaN	NaN	NaN
22	0.11	NaN	NaN	NaN	NaN	NaN	NaN	NaN	NaN	NaN	NaN	NaN	NaN	NaN	NaN	NaN	2.207	0.335	0.22	2.231	0.228	0.199	2.225	0.076	0.281	2.158	0.003	0.218	NaN	NaN	NaN	NaN	NaN	NaN	NaN	NaN	NaN	NaN	NaN	NaN	NaN	NaN	NaN	2.104	0.264	0.548	NaN	NaN	NaN
23	0.115	NaN	NaN	NaN	NaN	NaN	NaN	NaN	NaN	NaN	NaN	NaN	NaN	NaN	NaN	NaN	2.207	0.335	0.22	2.231	0.228	0.199	2.225	0.076	0.281	2.158	0.003	0.218	NaN	NaN	NaN	NaN	NaN	NaN	NaN	NaN	NaN	NaN	NaN	NaN	NaN	NaN	NaN	2.104	0.265	0.55	NaN	NaN	NaN
24	0.12	NaN	NaN	NaN	NaN	NaN	NaN	NaN	NaN	NaN	NaN	NaN	NaN	NaN	NaN	NaN	2.207	0.335	0.22	2.231	0.228	0.199	2.225	0.076	0.281	2.158	0.003	0.218	NaN	NaN	NaN	NaN	NaN	NaN	NaN	NaN	NaN	NaN	NaN	NaN	NaN	NaN	NaN	2.104	0.265	0.551	NaN	NaN	NaN
25	0.125	NaN	NaN	NaN	NaN	NaN	NaN	NaN	NaN	NaN	NaN	NaN	NaN	NaN	NaN	NaN	2.207	0.335	0.22	2.232	0.228	0.199	2.225	0.076	0.281	2.158	0.003	0.218	NaN	NaN	NaN	NaN	NaN	NaN	NaN	NaN	NaN	NaN	NaN	NaN	2.211	0.797	0.514	2.103	0.265	0.552	NaN	NaN	NaN
26	0.13	NaN	NaN	NaN	NaN	NaN	NaN	NaN	NaN	NaN	NaN	NaN	NaN	NaN	NaN	NaN	2.207	0.335	0.22	2.232	0.228	0.199	2.225	0.076	0.281	2.159	0.002	0.218	NaN	NaN	NaN	NaN	NaN	NaN	NaN	NaN	NaN	NaN	NaN	NaN	2.21	0.798	0.514	2.102	0.266	0.553	NaN	NaN	NaN
27	0.135	NaN	NaN	NaN	NaN	NaN	NaN	NaN	NaN	NaN	NaN	NaN	NaN	NaN	NaN	NaN	2.207	0.335	0.22	2.232	0.228	0.199	2.225	0.076	0.281	2.16	0.002	0.218	NaN	NaN	NaN	NaN	NaN	NaN	NaN	NaN	NaN	NaN	NaN	NaN	2.209	0.798	0.514	2.102	0.265	0.554	NaN	NaN	NaN
28	0.14	NaN	NaN	NaN	NaN	NaN	NaN	NaN	NaN	NaN	NaN	NaN	NaN	NaN	NaN	NaN	2.206	0.335	0.22	2.232	0.228	0.199	2.225	0.076	0.281	2.159	0.002	0.218	NaN	NaN	NaN	NaN	NaN	NaN	NaN	NaN	NaN	NaN	NaN	NaN	2.209	0.798	0.514	2.103	0.265	0.556	NaN	NaN	NaN
29	0.145	NaN	NaN	NaN	NaN	NaN	NaN	NaN	NaN	NaN	NaN	NaN	NaN	NaN	NaN	NaN	2.206	0.335	0.22	2.232	0.228	0.199	2.225	0.076	0.281	2.161	0.001	0.218	NaN	NaN	NaN	NaN	NaN	NaN	NaN	NaN	NaN	NaN	NaN	NaN	2.209	0.798	0.514	2.103	0.265	0.557	NaN	NaN	NaN
30	0.15	NaN	NaN	NaN	NaN	NaN	NaN	NaN	NaN	NaN	NaN	NaN	NaN	NaN	NaN	NaN	2.206	0.335	0.22	2.232	0.229	0.199	2.225	0.076	0.281	2.161	0.002	0.218	NaN	NaN	NaN	NaN	NaN	NaN	NaN	NaN	NaN	NaN	NaN	NaN	2.209	0.798	0.514	2.103	0.266	0.558	NaN	NaN	NaN
31	0.155	NaN	NaN	NaN	NaN	NaN	NaN	NaN	NaN	NaN	NaN	NaN	NaN	NaN	NaN	NaN	2.205	0.336	0.22	2.232	0.229	0.199	2.225	0.076	0.281	2.159	0.002	0.218	NaN	NaN	NaN	NaN	NaN	NaN	NaN	NaN	NaN	NaN	NaN	NaN	2.21	0.798	0.514	2.103	0.268	0.56	NaN	NaN	NaN
32	0.16	NaN	NaN	NaN	NaN	NaN	NaN	NaN	NaN	NaN	NaN	NaN	NaN	NaN	NaN	NaN	2.205	0.336	0.22	2.233	0.229	0.199	2.225	0.076	0.281	2.159	0.002	0.218	NaN	NaN	NaN	NaN	NaN	NaN	NaN	NaN	NaN	NaN	NaN	NaN	2.21	0.798	0.514	2.103	0.267	0.561	NaN	NaN	NaN
33	0.165	NaN	NaN	NaN	NaN	NaN	NaN	NaN	NaN	NaN	NaN	NaN	NaN	NaN	NaN	NaN	2.205	0.336	0.22	2.233	0.229	0.199	2.225	0.076	0.281	2.161	0.001	0.218	NaN	NaN	NaN	NaN	NaN	NaN	NaN	NaN	NaN	NaN	NaN	NaN	2.21	0.798	0.514	2.103	0.266	0.563	NaN	NaN	NaN
34	0.17	NaN	NaN	NaN	NaN	NaN	NaN	NaN	NaN	NaN	NaN	NaN	NaN	NaN	NaN	NaN	2.204	0.336	0.22	2.233	0.229	0.199	2.225	0.076	0.281	2.161	0.002	0.218	NaN	NaN	NaN	NaN	NaN	NaN	NaN	NaN	NaN	NaN	NaN	NaN	2.21	0.798	0.514	2.103	0.267	0.563	NaN	NaN	NaN
35	0.175	NaN	NaN	NaN	NaN	NaN	NaN	NaN	NaN	NaN	NaN	NaN	NaN	NaN	NaN	NaN	2.204	0.336	0.22	2.233	0.229	0.199	2.225	0.076	0.281	2.159	0.002	0.218	NaN	NaN	NaN	NaN	NaN	NaN	NaN	NaN	NaN	NaN	NaN	NaN	2.209	0.798	0.514	2.102	0.268	0.564	NaN	NaN	NaN
36	0.18	NaN	NaN	NaN	NaN	NaN	NaN	NaN	NaN	NaN	NaN	NaN	NaN	NaN	NaN	NaN	2.204	0.336	0.22	2.233	0.229	0.199	2.225	0.076	0.281	2.158	0.003	0.218	NaN	NaN	NaN	NaN	NaN	NaN	NaN	NaN	NaN	NaN	NaN	NaN	2.209	0.798	0.514	2.103	0.268	0.565	NaN	NaN	NaN
37	0.185	NaN	NaN	NaN	NaN	NaN	NaN	NaN	NaN	NaN	NaN	NaN	NaN	NaN	NaN	NaN	2.204	0.336	0.221	2.233	0.229	0.199	2.225	0.076	0.281	2.158	0.003	0.218	NaN	NaN	NaN	NaN	NaN	NaN	NaN	NaN	NaN	NaN	NaN	NaN	2.209	0.797	0.514	2.103	0.268	0.567	NaN	NaN	NaN
38	0.19	NaN	NaN	NaN	NaN	NaN	NaN	NaN	NaN	NaN	NaN	NaN	NaN	NaN	NaN	NaN	2.204	0.336	0.221	2.233	0.229	0.2	2.225	0.076	0.281	2.158	0.003	0.218	NaN	NaN	NaN	NaN	NaN	NaN	NaN	NaN	NaN	NaN	NaN	NaN	2.209	0.797	0.514	2.104	0.267	0.568	NaN	NaN	NaN
39	0.195	NaN	NaN	NaN	NaN	NaN	NaN	NaN	NaN	NaN	NaN	NaN	NaN	NaN	NaN	NaN	2.204	0.337	0.221	2.234	0.229	0.2	2.225	0.076	0.281	2.158	0.003	0.218	NaN	NaN	NaN	NaN	NaN	NaN	NaN	NaN	NaN	NaN	NaN	NaN	2.21	0.796	0.515	2.105	0.267	0.569	NaN	NaN	NaN
40	0.2	NaN	NaN	NaN	NaN	NaN	NaN	NaN	NaN	NaN	NaN	NaN	NaN	NaN	NaN	NaN	2.204	0.337	0.22	2.234	0.229	0.2	2.225	0.076	0.281	2.158	0.003	0.218	NaN	NaN	NaN	NaN	NaN	NaN	NaN	NaN	NaN	NaN	NaN	NaN	2.21	0.795	0.515	2.107	0.266	0.571	NaN	NaN	NaN
41	0.205	NaN	NaN	NaN	NaN	NaN	NaN	NaN	NaN	NaN	NaN	NaN	NaN	NaN	NaN	NaN	2.204	0.336	0.221	2.234	0.229	0.2	2.225	0.076	0.281	2.158	0.003	0.218	NaN	NaN	NaN	NaN	NaN	NaN	NaN	NaN	NaN	NaN	NaN	NaN	2.21	0.795	0.516	2.108	0.266	0.572	NaN	NaN	NaN
42	0.21	NaN	NaN	NaN	NaN	NaN	NaN	NaN	NaN	NaN	NaN	NaN	NaN	NaN	NaN	NaN	2.203	0.337	0.221	2.234	0.229	0.2	2.225	0.076	0.281	2.158	0.003	0.218	NaN	NaN	NaN	NaN	NaN	NaN	NaN	NaN	NaN	NaN	NaN	NaN	2.21	0.794	0.516	2.108	0.266	0.573	NaN	NaN	NaN
43	0.215	NaN	NaN	NaN	NaN	NaN	NaN	NaN	NaN	NaN	NaN	NaN	NaN	NaN	NaN	NaN	2.203	0.336	0.221	2.234	0.229	0.2	2.225	0.076	0.281	2.158	0.003	0.218	NaN	NaN	NaN	NaN	NaN	NaN	NaN	NaN	NaN	NaN	NaN	NaN	2.21	0.793	0.516	2.109	0.265	0.574	NaN	NaN	NaN
44	0.22	NaN	NaN	NaN	NaN	NaN	NaN	NaN	NaN	NaN	NaN	NaN	NaN	NaN	NaN	NaN	2.204	0.336	0.221	2.234	0.229	0.2	2.225	0.076	0.281	2.158	0.003	0.218	NaN	NaN	NaN	NaN	NaN	NaN	NaN	NaN	NaN	NaN	NaN	NaN	2.21	0.793	0.516	2.11	0.265	0.576	NaN	NaN	NaN
45	0.225	NaN	NaN	NaN	NaN	NaN	NaN	NaN	NaN	NaN	NaN	NaN	NaN	NaN	NaN	NaN	2.204	0.336	0.221	2.234	0.229	0.2	2.225	0.076	0.281	2.158	0.003	0.218	NaN	NaN	NaN	NaN	NaN	NaN	NaN	NaN	NaN	NaN	NaN	NaN	2.21	0.793	0.517	2.11	0.265	0.576	NaN	NaN	NaN
46	0.23	NaN	NaN	NaN	NaN	NaN	NaN	NaN	NaN	NaN	NaN	NaN	NaN	NaN	NaN	NaN	2.203	0.336	0.221	2.234	0.229	0.2	2.225	0.076	0.281	2.158	0.003	0.218	NaN	NaN	NaN	NaN	NaN	NaN	NaN	NaN	NaN	NaN	NaN	NaN	2.21	0.793	0.516	2.111	0.265	0.577	NaN	NaN	NaN
47	0.235	NaN	NaN	NaN	NaN	NaN	NaN	NaN	NaN	NaN	NaN	NaN	NaN	NaN	NaN	NaN	2.204	0.336	0.221	2.233	0.229	0.2	2.225	0.076	0.281	2.158	0.003	0.218	NaN	NaN	NaN	NaN	NaN	NaN	NaN	NaN	NaN	NaN	NaN	NaN	2.209	0.794	0.516	2.112	0.265	0.579	NaN	NaN	NaN
48	0.24	NaN	NaN	NaN	NaN	NaN	NaN	NaN	NaN	NaN	NaN	NaN	NaN	NaN	NaN	NaN	2.204	0.336	0.221	2.233	0.229	0.2	2.225	0.076	0.281	2.157	0.003	0.217	NaN	NaN	NaN	NaN	NaN	NaN	NaN	NaN	NaN	NaN	NaN	NaN	2.208	0.794	0.516	2.112	0.265	0.58	NaN	NaN	NaN
49	0.245	NaN	NaN	NaN	NaN	NaN	NaN	NaN	NaN	NaN	NaN	NaN	NaN	NaN	NaN	NaN	2.203	0.335	0.221	2.233	0.229	0.199	2.225	0.076	0.281	2.157	0.003	0.217	NaN	NaN	NaN	NaN	NaN	NaN	NaN	NaN	NaN	NaN	NaN	NaN	2.208	0.794	0.516	2.114	0.264	0.58	NaN	NaN	NaN
50	0.25	NaN	NaN	NaN	NaN	NaN	NaN	NaN	NaN	NaN	NaN	NaN	NaN	NaN	NaN	NaN	2.203	0.335	0.221	2.233	0.229	0.199	2.225	0.076	0.281	2.157	0.003	0.217	NaN	NaN	NaN	NaN	NaN	NaN	NaN	NaN	NaN	NaN	NaN	NaN	2.208	0.794	0.516	2.117	0.264	0.58	NaN	NaN	NaN
51	0.255	NaN	NaN	NaN	NaN	NaN	NaN	NaN	NaN	NaN	NaN	NaN	NaN	NaN	NaN	NaN	2.203	0.335	0.221	2.233	0.229	0.199	2.225	0.076	0.281	2.158	0.003	0.218	NaN	NaN	NaN	NaN	NaN	NaN	NaN	NaN	NaN	NaN	NaN	NaN	2.208	0.793	0.516	2.121	0.262	0.582	NaN	NaN	NaN
52	0.26	NaN	NaN	NaN	NaN	NaN	NaN	NaN	NaN	NaN	NaN	NaN	NaN	NaN	NaN	NaN	2.203	0.334	0.221	2.232	0.229	0.199	2.225	0.076	0.281	2.157	0.003	0.217	NaN	NaN	NaN	NaN	NaN	NaN	NaN	NaN	NaN	NaN	NaN	NaN	2.208	0.793	0.517	2.121	0.262	0.583	NaN	NaN	NaN
53	0.265	NaN	NaN	NaN	NaN	NaN	NaN	NaN	NaN	NaN	NaN	NaN	NaN	NaN	NaN	NaN	2.202	0.334	0.221	2.232	0.229	0.199	2.225	0.076	0.281	2.157	0.003	0.217	NaN	NaN	NaN	NaN	NaN	NaN	NaN	NaN	NaN	NaN	NaN	NaN	2.208	0.791	0.517	2.122	0.262	0.583	NaN	NaN	NaN
54	0.27	NaN	NaN	NaN	NaN	NaN	NaN	NaN	NaN	NaN	NaN	NaN	NaN	NaN	NaN	NaN	2.2	0.334	0.221	2.232	0.229	0.199	2.225	0.076	0.281	2.158	0.003	0.218	NaN	NaN	NaN	NaN	NaN	NaN	NaN	NaN	NaN	NaN	NaN	NaN	2.209	0.79	0.518	2.125	0.261	0.585	NaN	NaN	NaN
55	0.275	NaN	NaN	NaN	NaN	NaN	NaN	NaN	NaN	NaN	NaN	NaN	NaN	NaN	NaN	NaN	2.198	0.334	0.221	2.231	0.229	0.199	2.225	0.076	0.281	2.157	0.003	0.217	NaN	NaN	NaN	NaN	NaN	NaN	NaN	NaN	NaN	NaN	NaN	NaN	2.208	0.788	0.519	2.126	0.261	0.585	NaN	NaN	NaN
56	0.28	NaN	NaN	NaN	NaN	NaN	NaN	NaN	NaN	NaN	NaN	NaN	NaN	NaN	NaN	NaN	2.197	0.334	0.221	2.231	0.229	0.199	2.225	0.076	0.281	2.158	0.003	0.218	NaN	NaN	NaN	NaN	NaN	NaN	NaN	NaN	NaN	NaN	NaN	NaN	2.208	0.788	0.519	2.127	0.261	0.586	NaN	NaN	NaN
57	0.285	NaN	NaN	NaN	NaN	NaN	NaN	NaN	NaN	NaN	NaN	NaN	NaN	NaN	NaN	NaN	2.196	0.334	0.22	2.23	0.229	0.199	2.225	0.076	0.281	2.157	0.003	0.217	NaN	NaN	NaN	NaN	NaN	NaN	NaN	NaN	NaN	NaN	NaN	NaN	2.208	0.788	0.519	2.129	0.261	0.587	NaN	NaN	NaN
58	0.29	NaN	NaN	NaN	NaN	NaN	NaN	NaN	NaN	NaN	NaN	NaN	NaN	NaN	NaN	NaN	2.195	0.334	0.22	2.229	0.229	0.199	2.225	0.076	0.281	2.158	0.003	0.218	NaN	NaN	NaN	NaN	NaN	NaN	NaN	NaN	NaN	NaN	NaN	NaN	2.208	0.788	0.519	2.131	0.26	0.588	NaN	NaN	NaN
59	0.295	NaN	NaN	NaN	NaN	NaN	NaN	NaN	NaN	NaN	NaN	NaN	NaN	NaN	NaN	NaN	2.194	0.334	0.22	2.228	0.229	0.199	2.225	0.076	0.281	2.158	0.003	0.218	NaN	NaN	NaN	NaN	NaN	NaN	NaN	NaN	NaN	NaN	NaN	NaN	2.207	0.789	0.519	2.132	0.26	0.587	NaN	NaN	NaN
60	0.3	NaN	NaN	NaN	NaN	NaN	NaN	NaN	NaN	NaN	NaN	NaN	NaN	NaN	NaN	NaN	2.194	0.334	0.22	2.228	0.229	0.199	2.224	0.076	0.281	2.158	0.003	0.218	NaN	NaN	NaN	NaN	NaN	NaN	NaN	NaN	NaN	NaN	NaN	NaN	2.206	0.789	0.519	2.132	0.259	0.586	NaN	NaN	NaN
61	0.305	NaN	NaN	NaN	NaN	NaN	NaN	NaN	NaN	NaN	NaN	NaN	NaN	NaN	NaN	NaN	2.193	0.333	0.22	2.227	0.229	0.199	2.224	0.076	0.281	2.158	0.003	0.218	NaN	NaN	NaN	NaN	NaN	NaN	NaN	NaN	NaN	NaN	NaN	NaN	2.206	0.789	0.519	2.134	0.259	0.586	NaN	NaN	NaN
62	0.31	NaN	NaN	NaN	NaN	NaN	NaN	NaN	NaN	NaN	NaN	NaN	NaN	NaN	NaN	NaN	2.193	0.333	0.22	2.226	0.229	0.199	2.224	0.076	0.281	2.158	0.003	0.218	NaN	NaN	NaN	NaN	NaN	NaN	NaN	NaN	NaN	NaN	NaN	NaN	2.206	0.789	0.519	2.134	0.259	0.585	NaN	NaN	NaN
63	0.315	NaN	NaN	NaN	NaN	NaN	NaN	NaN	NaN	NaN	NaN	NaN	NaN	NaN	NaN	NaN	2.193	0.333	0.22	2.225	0.23	0.199	2.224	0.076	0.281	2.158	0.003	0.218	NaN	NaN	NaN	NaN	NaN	NaN	NaN	NaN	NaN	NaN	NaN	NaN	2.206	0.789	0.519	2.135	0.259	0.585	NaN	NaN	NaN
64	0.32	NaN	NaN	NaN	NaN	NaN	NaN	NaN	NaN	NaN	NaN	NaN	NaN	NaN	NaN	NaN	2.192	0.333	0.22	2.225	0.23	0.199	2.224	0.076	0.281	2.158	0.003	0.218	NaN	NaN	NaN	NaN	NaN	NaN	NaN	NaN	NaN	NaN	NaN	NaN	2.206	0.789	0.52	2.135	0.258	0.585	NaN	NaN	NaN
65	0.325	NaN	NaN	NaN	NaN	NaN	NaN	NaN	NaN	NaN	NaN	NaN	NaN	NaN	NaN	NaN	2.191	0.333	0.22	2.224	0.23	0.199	2.224	0.076	0.281	2.158	0.003	0.218	NaN	NaN	NaN	NaN	NaN	NaN	NaN	NaN	NaN	NaN	NaN	NaN	2.206	0.789	0.52	2.136	0.258	0.585	NaN	NaN	NaN
66	0.33	NaN	NaN	NaN	NaN	NaN	NaN	NaN	NaN	NaN	NaN	NaN	NaN	NaN	NaN	NaN	2.19	0.334	0.221	2.224	0.23	0.199	2.224	0.076	0.281	2.158	0.003	0.218	NaN	NaN	NaN	NaN	NaN	NaN	NaN	NaN	NaN	NaN	NaN	NaN	2.206	0.789	0.52	2.136	0.257	0.585	NaN	NaN	NaN
67	0.335	NaN	NaN	NaN	NaN	NaN	NaN	NaN	NaN	NaN	NaN	NaN	NaN	NaN	NaN	NaN	2.189	0.334	0.221	2.224	0.23	0.2	2.224	0.076	0.281	2.159	0.002	0.218	NaN	NaN	NaN	NaN	NaN	NaN	NaN	NaN	NaN	NaN	NaN	NaN	2.207	0.79	0.521	2.136	0.257	0.584	NaN	NaN	NaN
68	0.34	NaN	NaN	NaN	NaN	NaN	NaN	NaN	NaN	NaN	NaN	NaN	NaN	NaN	NaN	NaN	2.188	0.334	0.222	2.224	0.23	0.2	2.223	0.076	0.281	2.161	0.001	0.218	NaN	NaN	NaN	NaN	NaN	NaN	NaN	NaN	NaN	NaN	NaN	NaN	2.207	0.79	0.521	2.136	0.257	0.584	NaN	NaN	NaN
69	0.345	NaN	NaN	NaN	NaN	NaN	NaN	NaN	NaN	NaN	NaN	NaN	NaN	NaN	NaN	NaN	2.187	0.335	0.222	2.224	0.231	0.2	2.223	0.076	0.281	2.161	0.001	0.219	NaN	NaN	NaN	NaN	NaN	NaN	NaN	NaN	NaN	NaN	NaN	NaN	2.208	0.79	0.522	2.136	0.256	0.584	NaN	NaN	NaN
70	0.35	NaN	NaN	NaN	NaN	NaN	NaN	NaN	NaN	NaN	NaN	NaN	NaN	NaN	NaN	NaN	2.186	0.335	0.222	2.224	0.231	0.2	2.223	0.076	0.281	2.162	0.001	0.219	NaN	NaN	NaN	NaN	NaN	NaN	NaN	NaN	NaN	NaN	NaN	NaN	2.208	0.79	0.522	2.135	0.256	0.583	NaN	NaN	NaN
71	0.355	NaN	NaN	NaN	NaN	NaN	NaN	NaN	NaN	NaN	NaN	NaN	NaN	NaN	NaN	NaN	2.186	0.335	0.222	2.224	0.231	0.2	2.223	0.076	0.281	2.162	0.001	0.219	NaN	NaN	NaN	NaN	NaN	NaN	NaN	NaN	NaN	NaN	NaN	NaN	2.209	0.79	0.523	2.134	0.256	0.582	NaN	NaN	NaN
72	0.36	NaN	NaN	NaN	NaN	NaN	NaN	NaN	NaN	NaN	NaN	NaN	NaN	NaN	NaN	NaN	2.185	0.335	0.223	2.224	0.231	0.2	2.223	0.076	0.281	2.162	0.001	0.219	NaN	NaN	NaN	NaN	NaN	NaN	NaN	NaN	NaN	NaN	NaN	NaN	2.211	0.79	0.524	2.134	0.256	0.581	NaN	NaN	NaN
73	0.365	NaN	NaN	NaN	NaN	NaN	NaN	NaN	NaN	NaN	NaN	NaN	NaN	NaN	NaN	NaN	2.185	0.336	0.223	2.224	0.231	0.2	2.223	0.076	0.281	2.162	0.001	0.219	NaN	NaN	NaN	NaN	NaN	NaN	NaN	NaN	NaN	NaN	NaN	NaN	2.21	0.79	0.524	2.133	0.255	0.581	NaN	NaN	NaN
74	0.37	NaN	NaN	NaN	NaN	NaN	NaN	NaN	NaN	NaN	NaN	NaN	NaN	NaN	NaN	NaN	2.185	0.336	0.223	2.224	0.231	0.2	2.223	0.076	0.281	2.162	0.001	0.219	NaN	NaN	NaN	NaN	NaN	NaN	NaN	NaN	NaN	NaN	NaN	NaN	2.21	0.79	0.524	2.131	0.256	0.58	NaN	NaN	NaN
75	0.375	NaN	NaN	NaN	NaN	NaN	NaN	NaN	NaN	NaN	NaN	NaN	NaN	NaN	NaN	NaN	2.185	0.336	0.223	2.224	0.231	0.2	2.223	0.076	0.281	2.162	0.001	0.219	NaN	NaN	NaN	NaN	NaN	NaN	NaN	NaN	NaN	NaN	NaN	NaN	2.21	0.79	0.524	2.13	0.256	0.579	NaN	NaN	NaN
76	0.38	NaN	NaN	NaN	NaN	NaN	NaN	NaN	NaN	NaN	NaN	NaN	NaN	NaN	NaN	NaN	2.185	0.336	0.223	2.224	0.231	0.2	2.223	0.076	0.281	2.162	0.001	0.219	NaN	NaN	NaN	NaN	NaN	NaN	NaN	NaN	NaN	NaN	NaN	NaN	2.21	0.789	0.525	2.129	0.256	0.578	NaN	NaN	NaN
77	0.385	NaN	NaN	NaN	NaN	NaN	NaN	NaN	NaN	NaN	NaN	NaN	NaN	NaN	NaN	NaN	2.185	0.336	0.223	2.224	0.231	0.2	2.223	0.076	0.281	2.162	0.001	0.219	NaN	NaN	NaN	NaN	NaN	NaN	NaN	NaN	NaN	NaN	NaN	NaN	2.211	0.787	0.525	2.128	0.256	0.578	NaN	NaN	NaN
78	0.39	NaN	NaN	NaN	NaN	NaN	NaN	NaN	NaN	NaN	NaN	NaN	NaN	NaN	NaN	NaN	2.185	0.336	0.223	2.224	0.231	0.2	2.223	0.076	0.281	2.162	0.001	0.219	NaN	NaN	NaN	NaN	NaN	NaN	NaN	NaN	NaN	NaN	NaN	NaN	2.211	0.786	0.526	2.127	0.256	0.578	NaN	NaN	NaN
79	0.395	NaN	NaN	NaN	NaN	NaN	NaN	NaN	NaN	NaN	NaN	NaN	NaN	NaN	NaN	NaN	2.185	0.336	0.223	2.224	0.231	0.2	2.223	0.076	0.281	2.162	0.001	0.219	NaN	NaN	NaN	NaN	NaN	NaN	NaN	NaN	NaN	NaN	NaN	NaN	2.211	0.785	0.526	2.126	0.256	0.578	NaN	NaN	NaN
80	0.4	NaN	NaN	NaN	NaN	NaN	NaN	NaN	NaN	NaN	NaN	NaN	NaN	NaN	NaN	NaN	2.185	0.336	0.223	2.223	0.231	0.2	2.223	0.076	0.281	2.161	0.002	0.218	NaN	NaN	NaN	NaN	NaN	NaN	NaN	NaN	NaN	NaN	NaN	NaN	2.211	0.784	0.526	2.124	0.255	0.578	NaN	NaN	NaN
81	0.405	NaN	NaN	NaN	NaN	NaN	NaN	NaN	NaN	NaN	NaN	NaN	NaN	NaN	NaN	NaN	2.185	0.336	0.223	2.223	0.231	0.2	2.223	0.076	0.281	2.159	0.002	0.218	NaN	NaN	NaN	NaN	NaN	NaN	NaN	NaN	NaN	NaN	NaN	NaN	2.211	0.784	0.527	2.124	0.254	0.578	NaN	NaN	NaN
82	0.41	NaN	NaN	NaN	NaN	NaN	NaN	NaN	NaN	NaN	NaN	NaN	NaN	NaN	NaN	NaN	2.185	0.336	0.223	2.223	0.231	0.2	2.223	0.076	0.281	2.158	0.003	0.218	NaN	NaN	NaN	NaN	NaN	NaN	NaN	NaN	NaN	NaN	NaN	NaN	2.211	0.784	0.527	2.123	0.254	0.578	NaN	NaN	NaN
83	0.415	NaN	NaN	NaN	NaN	NaN	NaN	NaN	NaN	NaN	NaN	NaN	NaN	NaN	NaN	NaN	2.185	0.336	0.224	2.223	0.231	0.2	2.223	0.076	0.281	2.159	0.002	0.218	NaN	NaN	NaN	NaN	NaN	NaN	NaN	NaN	NaN	NaN	NaN	NaN	2.209	0.785	0.526	2.121	0.255	0.578	NaN	NaN	NaN
84	0.42	NaN	NaN	NaN	NaN	NaN	NaN	NaN	NaN	NaN	NaN	NaN	NaN	NaN	NaN	NaN	2.185	0.336	0.224	2.222	0.231	0.2	2.223	0.076	0.281	2.16	0.002	0.218	NaN	NaN	NaN	NaN	NaN	NaN	NaN	NaN	NaN	NaN	NaN	NaN	2.209	0.785	0.527	2.121	0.255	0.578	NaN	NaN	NaN
85	0.425	NaN	NaN	NaN	NaN	NaN	NaN	NaN	NaN	NaN	NaN	NaN	NaN	NaN	NaN	NaN	2.185	0.336	0.224	2.222	0.231	0.2	2.223	0.076	0.281	2.159	0.003	0.218	NaN	NaN	NaN	NaN	NaN	NaN	NaN	NaN	NaN	NaN	NaN	NaN	2.208	0.785	0.527	2.122	0.254	0.579	NaN	NaN	NaN
86	0.43	NaN	NaN	NaN	NaN	NaN	NaN	NaN	NaN	NaN	NaN	NaN	NaN	NaN	NaN	NaN	2.185	0.336	0.224	2.222	0.231	0.2	2.223	0.076	0.281	2.158	0.003	0.218	NaN	NaN	NaN	NaN	NaN	NaN	NaN	NaN	NaN	NaN	NaN	NaN	2.208	0.784	0.527	2.121	0.254	0.58	NaN	NaN	NaN
87	0.435	NaN	NaN	NaN	NaN	NaN	NaN	NaN	NaN	NaN	NaN	NaN	NaN	NaN	NaN	NaN	2.185	0.335	0.224	2.221	0.231	0.2	2.223	0.076	0.281	2.158	0.003	0.218	NaN	NaN	NaN	NaN	NaN	NaN	NaN	NaN	NaN	NaN	NaN	NaN	2.208	0.783	0.528	2.119	0.254	0.58	NaN	NaN	NaN
88	0.44	NaN	NaN	NaN	NaN	NaN	NaN	NaN	NaN	NaN	NaN	NaN	NaN	NaN	NaN	NaN	2.185	0.335	0.224	2.221	0.232	0.2	2.223	0.076	0.281	2.158	0.003	0.218	NaN	NaN	NaN	NaN	NaN	NaN	NaN	NaN	NaN	NaN	NaN	NaN	2.209	0.782	0.529	2.117	0.256	0.58	NaN	NaN	NaN
89	0.445	NaN	NaN	NaN	NaN	NaN	NaN	NaN	NaN	NaN	NaN	NaN	NaN	NaN	NaN	NaN	2.185	0.334	0.224	2.221	0.232	0.2	2.223	0.076	0.281	2.158	0.003	0.218	NaN	NaN	NaN	NaN	NaN	NaN	NaN	NaN	NaN	NaN	NaN	NaN	2.208	0.781	0.529	2.122	0.254	0.582	NaN	NaN	NaN
90	0.45	NaN	NaN	NaN	NaN	NaN	NaN	NaN	NaN	NaN	NaN	NaN	NaN	NaN	NaN	NaN	2.184	0.334	0.224	2.221	0.232	0.2	2.223	0.076	0.281	2.158	0.003	0.218	NaN	NaN	NaN	NaN	NaN	NaN	NaN	NaN	NaN	NaN	NaN	NaN	2.208	0.78	0.53	2.129	0.25	0.585	NaN	NaN	NaN
91	0.455	NaN	NaN	NaN	NaN	NaN	NaN	NaN	NaN	NaN	NaN	NaN	NaN	NaN	NaN	NaN	2.184	0.333	0.224	2.221	0.232	0.2	2.223	0.076	0.281	2.158	0.003	0.218	NaN	NaN	NaN	NaN	NaN	NaN	NaN	NaN	NaN	NaN	NaN	NaN	2.207	0.78	0.53	2.116	0.253	0.582	NaN	NaN	NaN
92	0.46	NaN	NaN	NaN	NaN	NaN	NaN	NaN	NaN	NaN	NaN	NaN	NaN	NaN	NaN	NaN	2.184	0.333	0.224	2.221	0.232	0.2	2.223	0.076	0.281	2.159	0.002	0.218	NaN	NaN	NaN	NaN	NaN	NaN	NaN	NaN	NaN	NaN	NaN	NaN	2.207	0.78	0.531	2.112	0.254	0.582	NaN	NaN	NaN
93	0.465	NaN	NaN	NaN	NaN	NaN	NaN	NaN	NaN	NaN	NaN	NaN	NaN	NaN	NaN	NaN	2.184	0.333	0.224	2.221	0.232	0.2	2.222	0.076	0.281	2.16	0.002	0.218	NaN	NaN	NaN	NaN	NaN	NaN	NaN	NaN	NaN	NaN	NaN	NaN	2.207	0.78	0.531	2.11	0.254	0.582	NaN	NaN	NaN
94	0.47	NaN	NaN	NaN	NaN	NaN	NaN	NaN	NaN	NaN	NaN	NaN	NaN	NaN	NaN	NaN	2.184	0.332	0.224	2.22	0.232	0.2	2.222	0.076	0.281	2.159	0.003	0.218	NaN	NaN	NaN	NaN	NaN	NaN	NaN	NaN	NaN	NaN	NaN	NaN	2.206	0.78	0.531	2.109	0.255	0.582	NaN	NaN	NaN
95	0.475	NaN	NaN	NaN	NaN	NaN	NaN	NaN	NaN	NaN	NaN	NaN	NaN	NaN	NaN	NaN	2.183	0.332	0.224	2.22	0.232	0.2	2.222	0.076	0.281	2.162	0.001	0.218	NaN	NaN	NaN	NaN	NaN	NaN	NaN	NaN	NaN	NaN	NaN	NaN	2.206	0.78	0.531	2.108	0.255	0.582	NaN	NaN	NaN
96	0.48	NaN	NaN	NaN	NaN	NaN	NaN	NaN	NaN	NaN	NaN	NaN	NaN	NaN	NaN	NaN	2.182	0.333	0.224	2.22	0.232	0.2	NaN	NaN	NaN	2.17	-0.002	0.218	NaN	NaN	NaN	NaN	NaN	NaN	NaN	NaN	NaN	NaN	NaN	NaN	2.204	0.781	0.53	2.107	0.255	0.582	NaN	NaN	NaN
97	0.485	NaN	NaN	NaN	NaN	NaN	NaN	NaN	NaN	NaN	NaN	NaN	NaN	NaN	NaN	NaN	2.182	0.333	0.224	2.22	0.232	0.2	NaN	NaN	NaN	2.172	-0.003	0.218	NaN	NaN	NaN	NaN	NaN	NaN	NaN	NaN	NaN	NaN	NaN	NaN	2.204	0.781	0.53	2.106	0.255	0.582	NaN	NaN	NaN
98	0.49	NaN	NaN	NaN	NaN	NaN	NaN	NaN	NaN	NaN	NaN	NaN	NaN	NaN	NaN	NaN	2.181	0.333	0.224	2.22	0.232	0.2	NaN	NaN	NaN	2.173	-0.003	0.218	NaN	NaN	NaN	NaN	NaN	NaN	NaN	NaN	NaN	NaN	NaN	NaN	2.203	0.781	0.53	2.105	0.255	0.582	NaN	NaN	NaN
99	0.495	NaN	NaN	NaN	NaN	NaN	NaN	NaN	NaN	NaN	NaN	NaN	NaN	NaN	NaN	NaN	2.181	0.333	0.224	2.22	0.232	0.2	NaN	NaN	NaN	2.173	-0.003	0.218	NaN	NaN	NaN	NaN	NaN	NaN	NaN	NaN	NaN	NaN	NaN	NaN	2.203	0.781	0.53	2.105	0.255	0.582	NaN	NaN	NaN
100	0.5	NaN	NaN	NaN	NaN	NaN	NaN	NaN	NaN	NaN	NaN	NaN	NaN	NaN	NaN	NaN	2.18	0.333	0.224	2.22	0.233	0.2	NaN	NaN	NaN	2.173	-0.003	0.218	NaN	NaN	NaN	NaN	NaN	NaN	NaN	NaN	NaN	NaN	NaN	NaN	2.203	0.781	0.531	2.105	0.255	0.582	NaN	NaN	NaN
101	0.505	NaN	NaN	NaN	NaN	NaN	NaN	NaN	NaN	NaN	NaN	NaN	NaN	NaN	NaN	NaN	2.18	0.333	0.224	2.22	0.233	0.2	NaN	NaN	NaN	2.173	-0.003	0.218	NaN	NaN	NaN	NaN	NaN	NaN	NaN	NaN	NaN	NaN	NaN	NaN	2.202	0.782	0.531	2.105	0.255	0.582	NaN	NaN	NaN
102	0.51	NaN	NaN	NaN	NaN	NaN	NaN	NaN	NaN	NaN	NaN	NaN	NaN	NaN	NaN	NaN	2.179	0.333	0.224	2.22	0.233	0.2	NaN	NaN	NaN	2.173	-0.003	0.218	NaN	NaN	NaN	NaN	NaN	NaN	NaN	NaN	NaN	NaN	NaN	NaN	2.202	0.782	0.531	2.104	0.255	0.582	NaN	NaN	NaN
103	0.515	NaN	NaN	NaN	NaN	NaN	NaN	NaN	NaN	NaN	NaN	NaN	NaN	NaN	NaN	NaN	2.184	0.331	0.225	2.22	0.233	0.2	NaN	NaN	NaN	2.169	-0.001	0.218	NaN	NaN	NaN	NaN	NaN	NaN	NaN	NaN	NaN	NaN	NaN	NaN	2.201	0.782	0.531	2.104	0.255	0.582	NaN	NaN	NaN
104	0.52	NaN	NaN	NaN	NaN	NaN	NaN	NaN	NaN	NaN	NaN	NaN	NaN	NaN	NaN	NaN	2.197	0.326	0.228	2.22	0.233	0.2	2.222	0.076	0.281	2.16	0.002	0.218	NaN	NaN	NaN	NaN	NaN	NaN	NaN	NaN	NaN	NaN	NaN	NaN	2.201	0.781	0.532	2.104	0.255	0.582	NaN	NaN	NaN
105	0.525	NaN	NaN	NaN	NaN	NaN	NaN	NaN	NaN	NaN	NaN	NaN	NaN	NaN	NaN	NaN	2.193	0.327	0.227	2.22	0.233	0.2	2.222	0.076	0.281	2.158	0.003	0.217	NaN	NaN	NaN	NaN	NaN	NaN	NaN	NaN	NaN	NaN	NaN	NaN	2.2	0.781	0.532	2.104	0.255	0.582	NaN	NaN	NaN
106	0.53	NaN	NaN	NaN	NaN	NaN	NaN	NaN	NaN	NaN	NaN	NaN	NaN	NaN	NaN	NaN	2.18	0.332	0.225	2.219	0.233	0.2	2.222	0.076	0.281	2.157	0.003	0.217	NaN	NaN	NaN	NaN	NaN	NaN	NaN	NaN	NaN	NaN	NaN	NaN	2.2	0.78	0.532	2.103	0.255	0.582	NaN	NaN	NaN
107	0.535	NaN	NaN	NaN	NaN	NaN	NaN	NaN	NaN	NaN	NaN	NaN	NaN	NaN	NaN	NaN	2.176	0.333	0.225	2.219	0.233	0.2	2.222	0.076	0.281	2.157	0.003	0.217	NaN	NaN	NaN	NaN	NaN	NaN	NaN	NaN	NaN	NaN	NaN	NaN	2.2	0.779	0.533	2.103	0.255	0.581	NaN	NaN	NaN
108	0.54	NaN	NaN	NaN	NaN	NaN	NaN	NaN	NaN	NaN	NaN	NaN	NaN	NaN	NaN	NaN	2.174	0.333	0.225	2.219	0.233	0.2	2.222	0.076	0.281	2.157	0.003	0.217	NaN	NaN	NaN	NaN	NaN	NaN	NaN	NaN	NaN	NaN	NaN	NaN	2.2	0.777	0.535	2.103	0.255	0.581	NaN	NaN	NaN
109	0.545	NaN	NaN	NaN	NaN	NaN	NaN	NaN	NaN	NaN	NaN	NaN	NaN	NaN	NaN	NaN	2.174	0.333	0.225	2.219	0.233	0.2	2.222	0.076	0.281	2.157	0.003	0.217	NaN	NaN	NaN	NaN	NaN	NaN	NaN	NaN	NaN	NaN	NaN	NaN	2.199	0.777	0.535	2.102	0.255	0.581	NaN	NaN	NaN
110	0.55	NaN	NaN	NaN	NaN	NaN	NaN	NaN	NaN	NaN	NaN	NaN	NaN	NaN	NaN	NaN	2.174	0.333	0.225	2.219	0.233	0.201	2.222	0.076	0.281	2.158	0.003	0.217	NaN	NaN	NaN	NaN	NaN	NaN	NaN	NaN	NaN	NaN	NaN	NaN	2.199	0.776	0.535	2.102	0.255	0.581	NaN	NaN	NaN
111	0.555	NaN	NaN	NaN	NaN	NaN	NaN	NaN	NaN	NaN	NaN	NaN	NaN	NaN	NaN	NaN	2.174	0.333	0.225	2.218	0.233	0.201	2.222	0.076	0.281	2.158	0.003	0.217	NaN	NaN	NaN	NaN	NaN	NaN	NaN	NaN	NaN	NaN	NaN	NaN	2.199	0.777	0.536	2.101	0.255	0.581	NaN	NaN	NaN
112	0.56	NaN	NaN	NaN	NaN	NaN	NaN	NaN	NaN	NaN	NaN	NaN	NaN	NaN	NaN	NaN	2.173	0.333	0.225	2.218	0.234	0.201	2.222	0.076	0.281	2.159	0.002	0.217	NaN	NaN	NaN	NaN	NaN	NaN	NaN	NaN	NaN	NaN	NaN	NaN	2.199	0.777	0.537	2.101	0.255	0.582	NaN	NaN	NaN
113	0.565	NaN	NaN	NaN	NaN	NaN	NaN	NaN	NaN	NaN	NaN	NaN	NaN	NaN	NaN	NaN	2.173	0.333	0.225	2.218	0.234	0.201	2.222	0.076	0.281	2.158	0.002	0.217	NaN	NaN	NaN	NaN	NaN	NaN	NaN	NaN	NaN	NaN	NaN	NaN	2.199	0.777	0.537	2.101	0.256	0.582	NaN	NaN	NaN
114	0.57	NaN	NaN	NaN	NaN	NaN	NaN	NaN	NaN	NaN	NaN	NaN	NaN	NaN	NaN	NaN	2.173	0.333	0.225	2.218	0.234	0.201	2.222	0.076	0.281	2.158	0.003	0.217	NaN	NaN	NaN	NaN	NaN	NaN	NaN	NaN	NaN	NaN	NaN	NaN	2.199	0.777	0.537	2.1	0.257	0.582	NaN	NaN	NaN
115	0.575	NaN	NaN	NaN	NaN	NaN	NaN	NaN	NaN	NaN	NaN	NaN	NaN	NaN	NaN	NaN	2.173	0.333	0.225	2.218	0.234	0.201	2.222	0.076	0.281	2.159	0.002	0.217	NaN	NaN	NaN	NaN	NaN	NaN	NaN	NaN	NaN	NaN	NaN	NaN	2.199	0.778	0.538	2.1	0.256	0.582	NaN	NaN	NaN
116	0.58	NaN	NaN	NaN	NaN	NaN	NaN	NaN	NaN	NaN	NaN	NaN	NaN	NaN	NaN	NaN	2.173	0.333	0.225	2.218	0.234	0.201	2.222	0.076	0.281	2.158	0.002	0.217	NaN	NaN	NaN	NaN	NaN	NaN	NaN	NaN	NaN	NaN	NaN	NaN	2.199	0.778	0.538	2.099	0.254	0.583	NaN	NaN	NaN
117	0.585	NaN	NaN	NaN	NaN	NaN	NaN	NaN	NaN	NaN	NaN	NaN	NaN	NaN	NaN	NaN	2.173	0.333	0.225	2.218	0.234	0.201	2.222	0.076	0.281	2.158	0.002	0.217	NaN	NaN	NaN	NaN	NaN	NaN	NaN	NaN	NaN	NaN	NaN	NaN	2.199	0.778	0.538	2.098	0.254	0.583	NaN	NaN	NaN
118	0.59	NaN	NaN	NaN	NaN	NaN	NaN	NaN	NaN	NaN	NaN	NaN	NaN	NaN	NaN	NaN	2.173	0.333	0.225	2.218	0.234	0.201	2.222	0.077	0.282	2.158	0.003	0.217	NaN	NaN	NaN	NaN	NaN	NaN	NaN	NaN	NaN	NaN	NaN	NaN	2.198	0.779	0.538	2.098	0.253	0.583	NaN	NaN	NaN
119	0.595	NaN	NaN	NaN	NaN	NaN	NaN	NaN	NaN	NaN	NaN	NaN	NaN	NaN	NaN	NaN	2.174	0.333	0.225	2.217	0.234	0.202	2.222	0.077	0.282	2.158	0.003	0.217	NaN	NaN	NaN	NaN	NaN	NaN	NaN	NaN	NaN	NaN	NaN	NaN	2.197	0.779	0.538	2.098	0.253	0.584	NaN	NaN	NaN
120	0.6	NaN	NaN	NaN	NaN	NaN	NaN	NaN	NaN	NaN	NaN	NaN	NaN	NaN	NaN	NaN	2.173	0.333	0.225	2.217	0.234	0.202	2.222	0.077	0.282	2.158	0.003	0.217	NaN	NaN	NaN	NaN	NaN	NaN	NaN	NaN	NaN	NaN	NaN	NaN	2.198	0.779	0.539	2.098	0.252	0.584	NaN	NaN	NaN
121	0.605	NaN	NaN	NaN	NaN	NaN	NaN	NaN	NaN	NaN	NaN	NaN	NaN	NaN	NaN	NaN	2.174	0.333	0.225	2.217	0.234	0.202	2.222	0.077	0.282	2.157	0.003	0.217	NaN	NaN	NaN	NaN	NaN	NaN	NaN	NaN	NaN	NaN	NaN	NaN	2.198	0.779	0.54	2.097	0.252	0.584	NaN	NaN	NaN
122	0.61	NaN	NaN	NaN	NaN	NaN	NaN	NaN	NaN	NaN	NaN	NaN	NaN	NaN	NaN	NaN	2.174	0.333	0.225	2.217	0.234	0.202	2.222	0.077	0.282	2.157	0.003	0.217	NaN	NaN	NaN	NaN	NaN	NaN	NaN	NaN	NaN	NaN	NaN	NaN	2.198	0.779	0.54	2.097	0.252	0.584	NaN	NaN	NaN
123	0.615	NaN	NaN	NaN	NaN	NaN	NaN	NaN	NaN	NaN	NaN	NaN	NaN	NaN	NaN	NaN	2.174	0.333	0.225	2.217	0.234	0.202	2.222	0.077	0.282	2.157	0.003	0.217	NaN	NaN	NaN	NaN	NaN	NaN	NaN	NaN	NaN	NaN	NaN	NaN	2.198	0.779	0.54	2.097	0.252	0.584	NaN	NaN	NaN
124	0.62	NaN	NaN	NaN	NaN	NaN	NaN	NaN	NaN	NaN	NaN	NaN	NaN	NaN	NaN	NaN	2.175	0.333	0.225	2.217	0.234	0.202	2.223	0.077	0.282	2.158	0.003	0.218	NaN	NaN	NaN	NaN	NaN	NaN	NaN	NaN	NaN	NaN	NaN	NaN	2.198	0.78	0.541	2.097	0.252	0.584	NaN	NaN	NaN
125	0.625	NaN	NaN	NaN	NaN	NaN	NaN	NaN	NaN	NaN	NaN	NaN	NaN	NaN	NaN	NaN	2.175	0.333	0.225	2.217	0.234	0.202	2.223	0.077	0.284	2.159	0.002	0.218	NaN	NaN	NaN	NaN	NaN	NaN	NaN	NaN	NaN	NaN	NaN	NaN	2.197	0.78	0.541	2.096	0.252	0.584	NaN	NaN	NaN
126	0.63	NaN	NaN	NaN	NaN	NaN	NaN	NaN	NaN	NaN	NaN	NaN	NaN	NaN	NaN	NaN	2.176	0.333	0.226	2.217	0.234	0.202	2.223	0.078	0.284	2.162	0.001	0.219	NaN	NaN	NaN	NaN	NaN	NaN	NaN	NaN	NaN	NaN	NaN	NaN	2.196	0.781	0.541	2.095	0.252	0.584	NaN	NaN	NaN
127	0.635	NaN	NaN	NaN	NaN	NaN	NaN	NaN	NaN	NaN	NaN	NaN	NaN	NaN	NaN	NaN	2.176	0.333	0.226	2.217	0.234	0.202	2.223	0.078	0.284	2.164	0	0.219	NaN	NaN	NaN	NaN	NaN	NaN	NaN	NaN	NaN	NaN	NaN	NaN	2.195	0.781	0.541	2.099	0.251	0.585	NaN	NaN	NaN
128	0.64	NaN	NaN	NaN	NaN	NaN	NaN	NaN	NaN	NaN	NaN	NaN	NaN	NaN	NaN	NaN	2.176	0.333	0.226	2.217	0.234	0.202	2.223	0.078	0.284	2.165	0	0.219	NaN	NaN	NaN	NaN	NaN	NaN	NaN	NaN	NaN	NaN	NaN	NaN	2.194	0.781	0.541	2.106	0.249	0.586	NaN	NaN	NaN
129	0.645	NaN	NaN	NaN	NaN	NaN	NaN	NaN	NaN	NaN	NaN	NaN	NaN	NaN	NaN	NaN	2.175	0.333	0.226	2.217	0.235	0.202	2.224	0.078	0.284	2.163	0	0.219	NaN	NaN	NaN	NaN	NaN	NaN	NaN	NaN	NaN	NaN	NaN	NaN	2.194	0.781	0.541	2.104	0.25	0.586	NaN	NaN	NaN
130	0.65	NaN	NaN	NaN	NaN	NaN	NaN	NaN	NaN	NaN	NaN	NaN	NaN	NaN	NaN	NaN	2.174	0.334	0.226	2.216	0.235	0.202	2.224	0.078	0.284	2.16	0.002	0.219	NaN	NaN	NaN	NaN	NaN	NaN	NaN	NaN	NaN	NaN	NaN	NaN	2.194	0.781	0.541	2.097	0.252	0.584	NaN	NaN	NaN
131	0.655	NaN	NaN	NaN	NaN	NaN	NaN	NaN	NaN	NaN	NaN	NaN	NaN	NaN	NaN	NaN	2.173	0.334	0.227	2.215	0.235	0.202	2.224	0.078	0.284	2.158	0.005	0.219	NaN	NaN	NaN	NaN	NaN	NaN	NaN	NaN	NaN	NaN	NaN	NaN	2.194	0.781	0.541	2.095	0.252	0.583	NaN	NaN	NaN
132	0.66	NaN	NaN	NaN	NaN	NaN	NaN	NaN	NaN	NaN	NaN	NaN	NaN	NaN	NaN	NaN	2.172	0.334	0.227	2.215	0.235	0.202	2.225	0.078	0.284	2.154	0.007	0.219	NaN	NaN	NaN	NaN	NaN	NaN	NaN	NaN	NaN	NaN	NaN	NaN	2.193	0.781	0.542	2.095	0.252	0.583	NaN	NaN	NaN
133	0.665	NaN	NaN	NaN	NaN	NaN	NaN	NaN	NaN	NaN	NaN	NaN	NaN	NaN	NaN	NaN	2.17	0.335	0.227	2.214	0.235	0.202	2.225	0.078	0.284	2.15	0.01	0.219	NaN	NaN	NaN	NaN	NaN	NaN	NaN	NaN	NaN	NaN	NaN	NaN	2.193	0.781	0.542	2.094	0.252	0.583	NaN	NaN	NaN
134	0.67	NaN	NaN	NaN	NaN	NaN	NaN	NaN	NaN	NaN	NaN	NaN	NaN	NaN	NaN	NaN	2.17	0.335	0.228	2.214	0.236	0.202	2.226	0.079	0.284	2.152	0.01	0.22	NaN	NaN	NaN	NaN	NaN	NaN	NaN	NaN	NaN	NaN	NaN	NaN	2.192	0.781	0.542	2.094	0.253	0.583	NaN	NaN	NaN
135	0.675	NaN	NaN	NaN	NaN	NaN	NaN	NaN	NaN	NaN	NaN	NaN	NaN	NaN	NaN	NaN	2.169	0.335	0.228	2.214	0.236	0.202	2.226	0.079	0.284	2.162	0.005	0.223	NaN	NaN	NaN	NaN	NaN	NaN	NaN	NaN	NaN	NaN	NaN	NaN	2.192	0.781	0.542	2.094	0.252	0.583	NaN	NaN	NaN
136	0.68	NaN	NaN	NaN	NaN	NaN	NaN	NaN	NaN	NaN	NaN	NaN	NaN	NaN	NaN	NaN	2.168	0.335	0.229	2.213	0.236	0.202	2.226	0.079	0.284	2.164	0.004	0.225	NaN	NaN	NaN	NaN	NaN	NaN	NaN	NaN	NaN	NaN	NaN	NaN	2.191	0.781	0.543	2.094	0.252	0.583	NaN	NaN	NaN
137	0.685	NaN	NaN	NaN	NaN	NaN	NaN	NaN	NaN	NaN	NaN	NaN	NaN	NaN	NaN	NaN	2.167	0.336	0.229	2.212	0.236	0.202	2.226	0.079	0.283	2.149	0.011	0.225	NaN	NaN	NaN	NaN	NaN	NaN	NaN	NaN	NaN	NaN	NaN	NaN	2.191	0.781	0.543	2.094	0.252	0.583	NaN	NaN	NaN
138	0.69	NaN	NaN	NaN	NaN	NaN	NaN	NaN	NaN	NaN	NaN	NaN	NaN	2.184	0.44	0.231	2.166	0.336	0.23	2.211	0.237	0.202	2.225	0.078	0.283	2.147	0.011	0.227	NaN	NaN	NaN	NaN	NaN	NaN	NaN	NaN	NaN	NaN	NaN	NaN	2.19	0.781	0.543	2.094	0.252	0.583	NaN	NaN	NaN
139	0.695	NaN	NaN	NaN	NaN	NaN	NaN	NaN	NaN	NaN	NaN	NaN	NaN	2.178	0.442	0.231	2.165	0.336	0.23	2.21	0.237	0.202	2.225	0.078	0.283	2.157	0.005	0.231	NaN	NaN	NaN	NaN	NaN	NaN	NaN	NaN	NaN	NaN	NaN	NaN	2.19	0.781	0.543	2.094	0.252	0.583	NaN	NaN	NaN
140	0.7	NaN	NaN	NaN	NaN	NaN	NaN	NaN	NaN	NaN	NaN	NaN	NaN	2.174	0.443	0.231	2.164	0.335	0.23	2.209	0.237	0.201	2.225	0.078	0.283	2.152	0.007	0.232	NaN	NaN	NaN	NaN	NaN	NaN	NaN	NaN	NaN	NaN	NaN	NaN	2.189	0.782	0.543	2.094	0.252	0.583	NaN	NaN	NaN
141	0.705	NaN	NaN	NaN	NaN	NaN	NaN	NaN	NaN	NaN	NaN	NaN	NaN	2.17	0.444	0.23	2.164	0.335	0.231	2.207	0.236	0.201	2.225	0.078	0.283	2.145	0.01	0.233	NaN	NaN	NaN	NaN	NaN	NaN	NaN	NaN	NaN	NaN	NaN	NaN	2.189	0.782	0.543	2.094	0.252	0.583	NaN	NaN	NaN
142	0.71	NaN	NaN	NaN	NaN	NaN	NaN	NaN	NaN	NaN	NaN	NaN	NaN	2.171	0.444	0.231	2.164	0.335	0.231	2.205	0.236	0.201	2.225	0.077	0.283	2.151	0.007	0.237	NaN	NaN	NaN	NaN	NaN	NaN	NaN	NaN	NaN	NaN	NaN	NaN	2.188	0.782	0.543	2.094	0.252	0.583	NaN	NaN	NaN
143	0.715	NaN	NaN	NaN	NaN	NaN	NaN	NaN	NaN	NaN	NaN	NaN	NaN	2.178	0.441	0.233	2.164	0.334	0.232	2.204	0.236	0.201	2.224	0.077	0.283	2.148	0.008	0.238	NaN	NaN	NaN	NaN	NaN	NaN	NaN	NaN	NaN	NaN	NaN	NaN	2.188	0.782	0.543	2.093	0.252	0.583	NaN	NaN	NaN
144	0.72	NaN	NaN	NaN	NaN	NaN	NaN	NaN	NaN	NaN	NaN	NaN	NaN	2.186	0.438	0.235	2.163	0.334	0.233	2.202	0.236	0.201	2.225	0.077	0.283	2.142	0.009	0.239	NaN	NaN	NaN	NaN	NaN	NaN	NaN	NaN	NaN	NaN	NaN	NaN	2.187	0.782	0.543	2.094	0.252	0.583	NaN	NaN	NaN
145	0.725	NaN	NaN	NaN	NaN	NaN	NaN	NaN	NaN	NaN	NaN	NaN	NaN	2.189	0.437	0.237	2.163	0.334	0.234	2.201	0.236	0.201	2.224	0.077	0.282	2.147	0.007	0.241	NaN	NaN	NaN	NaN	NaN	NaN	NaN	NaN	NaN	NaN	NaN	NaN	2.187	0.783	0.544	2.094	0.252	0.583	NaN	NaN	NaN
146	0.73	NaN	NaN	NaN	NaN	NaN	NaN	NaN	NaN	NaN	NaN	NaN	NaN	2.185	0.438	0.237	2.162	0.333	0.236	2.2	0.236	0.201	2.224	0.077	0.28	2.155	0.003	0.244	NaN	NaN	NaN	NaN	NaN	NaN	NaN	NaN	NaN	NaN	NaN	NaN	2.187	0.783	0.544	2.094	0.252	0.583	NaN	NaN	NaN
147	0.735	NaN	NaN	NaN	NaN	NaN	NaN	NaN	NaN	NaN	NaN	NaN	NaN	2.18	0.439	0.237	2.161	0.333	0.236	2.199	0.237	0.202	2.223	0.077	0.28	NaN	NaN	NaN	NaN	NaN	NaN	NaN	NaN	NaN	NaN	NaN	NaN	NaN	NaN	NaN	2.186	0.783	0.544	2.094	0.252	0.583	NaN	NaN	NaN
148	0.74	NaN	NaN	NaN	NaN	NaN	NaN	NaN	NaN	NaN	NaN	NaN	NaN	2.176	0.441	0.237	2.16	0.334	0.237	2.198	0.237	0.202	2.231	0.073	0.282	2.127	0.015	0.244	NaN	NaN	NaN	NaN	NaN	NaN	NaN	NaN	NaN	NaN	NaN	NaN	2.186	0.783	0.544	2.095	0.252	0.584	NaN	NaN	NaN
149	0.745	NaN	NaN	NaN	NaN	NaN	NaN	NaN	NaN	NaN	NaN	NaN	NaN	2.176	0.441	0.238	2.158	0.334	0.237	2.197	0.237	0.202	2.241	0.069	0.284	2.127	0.015	0.244	NaN	NaN	NaN	NaN	NaN	NaN	NaN	NaN	NaN	NaN	NaN	NaN	2.186	0.783	0.544	2.095	0.252	0.584	NaN	NaN	NaN
150	0.75	NaN	NaN	NaN	NaN	NaN	NaN	NaN	NaN	NaN	NaN	NaN	NaN	2.177	0.441	0.239	2.157	0.335	0.238	2.196	0.237	0.203	2.227	0.074	0.281	2.127	0.015	0.244	NaN	NaN	NaN	NaN	NaN	NaN	NaN	NaN	NaN	NaN	NaN	NaN	2.186	0.783	0.544	2.096	0.252	0.584	NaN	NaN	NaN
151	0.755	NaN	NaN	NaN	NaN	NaN	NaN	NaN	NaN	NaN	NaN	NaN	NaN	2.175	0.442	0.24	2.157	0.334	0.238	2.196	0.236	0.203	2.223	0.076	0.28	NaN	NaN	NaN	NaN	NaN	NaN	NaN	NaN	NaN	NaN	NaN	NaN	NaN	NaN	NaN	2.186	0.783	0.544	2.096	0.252	0.584	NaN	NaN	NaN
152	0.76	NaN	NaN	NaN	NaN	NaN	NaN	NaN	NaN	NaN	NaN	NaN	NaN	2.174	0.442	0.24	2.156	0.334	0.238	2.195	0.236	0.203	2.222	0.076	0.28	2.113	0.016	0.246	NaN	NaN	NaN	NaN	NaN	NaN	NaN	NaN	NaN	NaN	NaN	NaN	2.186	0.784	0.544	2.096	0.252	0.584	NaN	NaN	NaN
153	0.765	NaN	NaN	NaN	NaN	NaN	NaN	NaN	NaN	NaN	NaN	NaN	NaN	2.175	0.442	0.241	2.156	0.335	0.238	2.194	0.236	0.204	2.222	0.077	0.282	2.104	0.018	0.248	NaN	NaN	NaN	NaN	NaN	NaN	NaN	NaN	NaN	NaN	NaN	NaN	2.186	0.784	0.545	2.097	0.251	0.584	NaN	NaN	NaN
154	0.77	NaN	NaN	NaN	NaN	NaN	NaN	NaN	NaN	NaN	NaN	NaN	NaN	2.177	0.441	0.241	2.155	0.335	0.238	2.194	0.236	0.204	2.221	0.077	0.282	2.106	0.017	0.247	NaN	NaN	NaN	NaN	NaN	NaN	NaN	NaN	NaN	NaN	NaN	NaN	2.186	0.784	0.545	2.097	0.251	0.584	NaN	NaN	NaN
155	0.775	NaN	NaN	NaN	NaN	NaN	NaN	NaN	NaN	NaN	NaN	NaN	NaN	2.178	0.44	0.241	2.155	0.335	0.238	2.194	0.236	0.204	2.221	0.077	0.282	2.113	0.013	0.245	NaN	NaN	NaN	NaN	NaN	NaN	NaN	NaN	NaN	NaN	NaN	NaN	2.186	0.784	0.545	2.097	0.251	0.584	NaN	NaN	NaN
156	0.78	NaN	NaN	NaN	NaN	NaN	NaN	NaN	NaN	NaN	NaN	NaN	NaN	2.178	0.44	0.242	2.154	0.335	0.238	2.193	0.236	0.204	2.22	0.077	0.282	2.114	0.012	0.244	NaN	NaN	NaN	NaN	NaN	NaN	NaN	NaN	NaN	NaN	NaN	NaN	2.187	0.784	0.545	2.097	0.252	0.584	NaN	NaN	NaN
157	0.785	NaN	NaN	NaN	NaN	NaN	NaN	NaN	NaN	NaN	NaN	NaN	NaN	2.178	0.44	0.242	2.154	0.335	0.238	2.193	0.236	0.204	2.22	0.078	0.282	2.114	0.012	0.244	NaN	NaN	NaN	NaN	NaN	NaN	NaN	NaN	NaN	NaN	NaN	NaN	2.187	0.785	0.546	2.097	0.252	0.584	NaN	NaN	NaN
158	0.79	NaN	NaN	NaN	NaN	NaN	NaN	NaN	NaN	NaN	NaN	NaN	NaN	2.178	0.44	0.241	2.154	0.335	0.238	2.193	0.236	0.204	2.219	0.078	0.282	2.113	0.011	0.244	NaN	NaN	NaN	NaN	NaN	NaN	NaN	NaN	NaN	NaN	NaN	NaN	2.187	0.785	0.546	2.098	0.251	0.584	NaN	NaN	NaN
159	0.795	NaN	NaN	NaN	NaN	NaN	NaN	NaN	NaN	NaN	NaN	NaN	NaN	2.176	0.441	0.241	2.154	0.335	0.238	2.193	0.236	0.204	2.219	0.078	0.282	2.113	0.01	0.244	NaN	NaN	NaN	NaN	NaN	NaN	NaN	NaN	NaN	NaN	NaN	NaN	2.188	0.785	0.547	2.098	0.252	0.584	NaN	NaN	NaN
160	0.8	NaN	NaN	NaN	NaN	NaN	NaN	NaN	NaN	NaN	NaN	NaN	NaN	2.175	0.441	0.241	2.155	0.335	0.238	2.194	0.236	0.204	2.219	0.078	0.282	2.112	0.01	0.245	NaN	NaN	NaN	NaN	NaN	NaN	NaN	NaN	NaN	NaN	NaN	NaN	2.189	0.784	0.548	2.098	0.252	0.584	NaN	NaN	NaN
161	0.805	NaN	NaN	NaN	NaN	NaN	NaN	NaN	NaN	NaN	NaN	NaN	NaN	2.174	0.442	0.24	2.155	0.335	0.238	2.194	0.236	0.204	2.219	0.078	0.282	2.112	0.01	0.245	NaN	NaN	NaN	NaN	NaN	NaN	NaN	NaN	NaN	NaN	NaN	NaN	2.19	0.784	0.548	2.098	0.252	0.584	NaN	NaN	NaN
162	0.81	NaN	NaN	NaN	NaN	NaN	NaN	NaN	NaN	NaN	NaN	NaN	NaN	2.173	0.442	0.24	2.155	0.335	0.238	2.194	0.236	0.204	2.219	0.078	0.282	2.112	0.01	0.244	NaN	NaN	NaN	NaN	NaN	NaN	NaN	NaN	NaN	NaN	NaN	NaN	2.19	0.784	0.548	2.098	0.251	0.584	NaN	NaN	NaN
163	0.815	NaN	NaN	NaN	NaN	NaN	NaN	NaN	NaN	NaN	NaN	NaN	NaN	2.173	0.442	0.24	2.156	0.335	0.238	2.194	0.236	0.204	2.219	0.078	0.282	2.112	0.01	0.244	NaN	NaN	NaN	NaN	NaN	NaN	NaN	NaN	NaN	NaN	NaN	NaN	2.19	0.784	0.549	2.098	0.251	0.584	NaN	NaN	NaN
164	0.82	NaN	NaN	NaN	NaN	NaN	NaN	NaN	NaN	NaN	NaN	NaN	NaN	2.172	0.442	0.24	2.156	0.335	0.238	2.194	0.236	0.204	2.219	0.078	0.283	2.112	0.01	0.244	NaN	NaN	NaN	NaN	NaN	NaN	NaN	NaN	NaN	NaN	NaN	NaN	2.19	0.784	0.549	2.099	0.251	0.585	NaN	NaN	NaN
165	0.825	NaN	NaN	NaN	NaN	NaN	NaN	NaN	NaN	NaN	NaN	NaN	NaN	2.172	0.443	0.24	2.156	0.335	0.238	2.193	0.235	0.204	2.219	0.078	0.283	2.112	0.01	0.244	NaN	NaN	NaN	NaN	NaN	NaN	NaN	NaN	NaN	NaN	NaN	NaN	2.19	0.785	0.549	2.099	0.251	0.585	NaN	NaN	NaN
166	0.83	NaN	NaN	NaN	NaN	NaN	NaN	NaN	NaN	NaN	NaN	NaN	NaN	2.173	0.443	0.24	2.156	0.334	0.238	2.193	0.235	0.204	2.219	0.078	0.283	2.112	0.01	0.244	NaN	NaN	NaN	NaN	NaN	NaN	NaN	NaN	NaN	NaN	NaN	NaN	2.19	0.785	0.549	2.099	0.251	0.585	NaN	NaN	NaN
167	0.835	NaN	NaN	NaN	NaN	NaN	NaN	NaN	NaN	NaN	NaN	NaN	NaN	2.173	0.443	0.24	2.156	0.334	0.238	2.193	0.235	0.204	2.219	0.078	0.283	2.112	0.01	0.244	NaN	NaN	NaN	NaN	NaN	NaN	NaN	NaN	NaN	NaN	NaN	NaN	2.19	0.785	0.549	2.099	0.251	0.585	NaN	NaN	NaN
168	0.84	NaN	NaN	NaN	NaN	NaN	NaN	NaN	NaN	NaN	NaN	NaN	NaN	2.174	0.442	0.24	2.156	0.335	0.238	2.193	0.235	0.204	2.219	0.078	0.283	2.112	0.01	0.244	NaN	NaN	NaN	NaN	NaN	NaN	NaN	NaN	NaN	NaN	NaN	NaN	2.19	0.785	0.549	2.1	0.251	0.585	NaN	NaN	NaN
169	0.845	NaN	NaN	NaN	NaN	NaN	NaN	NaN	NaN	NaN	NaN	NaN	NaN	2.176	0.442	0.241	2.156	0.335	0.238	2.193	0.235	0.204	2.219	0.078	0.283	2.112	0.01	0.245	NaN	NaN	NaN	NaN	NaN	NaN	NaN	NaN	NaN	NaN	NaN	NaN	2.19	0.785	0.549	2.1	0.251	0.585	NaN	NaN	NaN
170	0.85	NaN	NaN	NaN	NaN	NaN	NaN	NaN	NaN	NaN	NaN	NaN	NaN	2.179	0.44	0.242	2.156	0.335	0.238	2.193	0.235	0.204	2.219	0.078	0.283	2.112	0.01	0.245	NaN	NaN	NaN	NaN	NaN	NaN	NaN	NaN	NaN	NaN	NaN	NaN	2.19	0.785	0.549	2.1	0.251	0.585	NaN	NaN	NaN
171	0.855	NaN	NaN	NaN	NaN	NaN	NaN	NaN	NaN	NaN	NaN	NaN	NaN	2.183	0.439	0.243	2.157	0.335	0.238	2.193	0.235	0.204	2.22	0.078	0.283	2.112	0.01	0.245	NaN	NaN	NaN	NaN	NaN	NaN	NaN	NaN	NaN	NaN	NaN	NaN	2.19	0.785	0.549	2.1	0.251	0.585	NaN	NaN	NaN
172	0.86	NaN	NaN	NaN	NaN	NaN	NaN	NaN	NaN	NaN	NaN	NaN	NaN	2.184	0.439	0.243	2.157	0.335	0.238	2.193	0.235	0.204	2.22	0.078	0.283	2.113	0.01	0.245	NaN	NaN	NaN	NaN	NaN	NaN	NaN	NaN	NaN	NaN	NaN	NaN	2.19	0.785	0.549	2.101	0.251	0.585	NaN	NaN	NaN
173	0.865	NaN	NaN	NaN	NaN	NaN	NaN	NaN	NaN	NaN	NaN	NaN	NaN	2.184	0.439	0.243	2.158	0.335	0.238	2.193	0.235	0.204	2.22	0.078	0.283	2.113	0.01	0.245	NaN	NaN	NaN	NaN	NaN	NaN	NaN	NaN	NaN	NaN	NaN	NaN	2.19	0.785	0.549	2.101	0.251	0.585	NaN	NaN	NaN
174	0.87	NaN	NaN	NaN	NaN	NaN	NaN	NaN	NaN	NaN	NaN	NaN	NaN	2.184	0.439	0.243	2.158	0.335	0.238	2.194	0.235	0.204	2.22	0.078	0.283	2.113	0.01	0.245	NaN	NaN	NaN	NaN	NaN	NaN	NaN	NaN	NaN	NaN	NaN	NaN	2.19	0.785	0.549	2.102	0.251	0.585	NaN	NaN	NaN
175	0.875	NaN	NaN	NaN	NaN	NaN	NaN	NaN	NaN	NaN	NaN	NaN	NaN	2.185	0.439	0.243	2.159	0.335	0.238	2.194	0.235	0.204	2.22	0.078	0.283	2.113	0.01	0.245	NaN	NaN	NaN	NaN	NaN	NaN	NaN	NaN	NaN	NaN	NaN	NaN	2.19	0.785	0.549	2.102	0.251	0.584	NaN	NaN	NaN
176	0.88	NaN	NaN	NaN	NaN	NaN	NaN	NaN	NaN	NaN	NaN	NaN	NaN	2.185	0.439	0.243	2.159	0.335	0.238	2.194	0.235	0.204	2.22	0.078	0.283	2.113	0.01	0.244	NaN	NaN	NaN	NaN	NaN	NaN	NaN	NaN	NaN	NaN	NaN	NaN	2.19	0.785	0.549	2.101	0.251	0.584	NaN	NaN	NaN
177	0.885	NaN	NaN	NaN	NaN	NaN	NaN	NaN	NaN	NaN	NaN	NaN	NaN	2.185	0.439	0.243	2.16	0.335	0.238	2.194	0.235	0.204	2.22	0.078	0.283	2.113	0.01	0.244	NaN	NaN	NaN	NaN	NaN	NaN	NaN	NaN	NaN	NaN	NaN	NaN	2.19	0.785	0.549	2.102	0.251	0.584	NaN	NaN	NaN
178	0.89	NaN	NaN	NaN	NaN	NaN	NaN	NaN	NaN	NaN	NaN	NaN	NaN	2.185	0.439	0.243	2.161	0.335	0.238	2.194	0.235	0.204	2.22	0.078	0.283	2.114	0.01	0.244	NaN	NaN	NaN	NaN	NaN	NaN	NaN	NaN	NaN	NaN	NaN	NaN	2.19	0.785	0.549	2.103	0.251	0.584	NaN	NaN	NaN
179	0.895	NaN	NaN	NaN	NaN	NaN	NaN	NaN	NaN	NaN	NaN	NaN	NaN	2.185	0.44	0.243	2.161	0.335	0.238	2.194	0.235	0.204	2.22	0.078	0.283	2.114	0.01	0.244	NaN	NaN	NaN	NaN	NaN	NaN	NaN	NaN	NaN	NaN	NaN	NaN	2.19	0.785	0.549	2.103	0.251	0.584	NaN	NaN	NaN
180	0.9	NaN	NaN	NaN	NaN	NaN	NaN	NaN	NaN	NaN	NaN	NaN	NaN	2.186	0.44	0.243	2.161	0.335	0.238	2.195	0.235	0.204	2.22	0.078	0.283	2.114	0.01	0.244	NaN	NaN	NaN	NaN	NaN	NaN	NaN	NaN	NaN	NaN	NaN	NaN	2.19	0.785	0.549	2.103	0.251	0.584	NaN	NaN	NaN
181	0.905	NaN	NaN	NaN	NaN	NaN	NaN	NaN	NaN	NaN	NaN	NaN	NaN	2.186	0.44	0.243	2.162	0.335	0.238	2.195	0.235	0.204	2.22	0.078	0.283	2.114	0.01	0.244	NaN	NaN	NaN	NaN	NaN	NaN	NaN	NaN	NaN	NaN	NaN	NaN	2.19	0.785	0.549	2.103	0.251	0.584	NaN	NaN	NaN
182	0.91	NaN	NaN	NaN	NaN	NaN	NaN	NaN	NaN	NaN	NaN	NaN	NaN	2.186	0.44	0.243	2.162	0.335	0.238	2.195	0.235	0.204	2.22	0.078	0.283	2.114	0.01	0.244	NaN	NaN	NaN	NaN	NaN	NaN	NaN	NaN	NaN	NaN	NaN	NaN	2.191	0.785	0.549	2.103	0.251	0.584	NaN	NaN	NaN
183	0.915	NaN	NaN	NaN	NaN	NaN	NaN	NaN	NaN	NaN	NaN	NaN	NaN	2.186	0.439	0.243	2.162	0.335	0.238	2.195	0.235	0.204	2.22	0.078	0.283	2.114	0.01	0.244	NaN	NaN	NaN	NaN	NaN	NaN	NaN	NaN	NaN	NaN	NaN	NaN	2.191	0.784	0.549	2.104	0.25	0.583	NaN	NaN	NaN
184	0.92	NaN	NaN	NaN	NaN	NaN	NaN	NaN	NaN	NaN	NaN	NaN	NaN	2.187	0.439	0.243	2.163	0.335	0.238	2.196	0.235	0.204	2.22	0.078	0.283	2.114	0.01	0.244	NaN	NaN	NaN	NaN	NaN	NaN	NaN	NaN	NaN	NaN	NaN	NaN	2.191	0.784	0.549	2.104	0.25	0.583	NaN	NaN	NaN
185	0.925	NaN	NaN	NaN	NaN	NaN	NaN	NaN	NaN	NaN	NaN	NaN	NaN	2.187	0.439	0.243	2.163	0.335	0.238	2.196	0.235	0.204	2.22	0.078	0.283	2.114	0.01	0.244	NaN	NaN	NaN	NaN	NaN	NaN	NaN	NaN	NaN	NaN	NaN	NaN	2.191	0.784	0.549	2.104	0.25	0.583	NaN	NaN	NaN
186	0.93	NaN	NaN	NaN	NaN	NaN	NaN	NaN	NaN	NaN	NaN	NaN	NaN	2.188	0.438	0.243	2.163	0.335	0.238	2.196	0.235	0.204	2.22	0.078	0.283	2.114	0.01	0.244	NaN	NaN	NaN	NaN	NaN	NaN	NaN	NaN	NaN	NaN	NaN	NaN	2.191	0.784	0.549	2.103	0.251	0.583	NaN	NaN	NaN
187	0.935	NaN	NaN	NaN	NaN	NaN	NaN	NaN	NaN	NaN	NaN	NaN	NaN	2.186	0.439	0.243	2.163	0.335	0.238	2.197	0.235	0.204	2.22	0.078	0.283	2.114	0.01	0.244	NaN	NaN	NaN	NaN	NaN	NaN	NaN	NaN	NaN	NaN	NaN	NaN	2.191	0.784	0.549	2.102	0.251	0.583	NaN	NaN	NaN
188	0.94	NaN	NaN	NaN	NaN	NaN	NaN	NaN	NaN	NaN	NaN	NaN	NaN	2.185	0.439	0.242	2.163	0.335	0.238	2.197	0.235	0.204	2.22	0.078	0.283	2.114	0.01	0.244	NaN	NaN	NaN	NaN	NaN	NaN	NaN	NaN	NaN	NaN	NaN	NaN	2.191	0.784	0.549	2.102	0.251	0.583	NaN	NaN	NaN
189	0.945	NaN	NaN	NaN	NaN	NaN	NaN	NaN	NaN	NaN	NaN	NaN	NaN	2.184	0.439	0.242	2.164	0.334	0.238	2.197	0.235	0.204	2.22	0.078	0.283	2.114	0.01	0.244	NaN	NaN	NaN	NaN	NaN	NaN	NaN	NaN	NaN	NaN	NaN	NaN	2.191	0.784	0.549	2.1	0.252	0.582	NaN	NaN	NaN
190	0.95	NaN	NaN	NaN	NaN	NaN	NaN	NaN	NaN	NaN	NaN	NaN	NaN	2.184	0.44	0.241	2.164	0.334	0.238	2.197	0.235	0.204	2.22	0.078	0.283	2.114	0.01	0.244	NaN	NaN	NaN	NaN	NaN	NaN	NaN	NaN	NaN	NaN	NaN	NaN	2.191	0.784	0.549	2.1	0.252	0.582	NaN	NaN	NaN
191	0.955	NaN	NaN	NaN	NaN	NaN	NaN	NaN	NaN	NaN	NaN	NaN	NaN	2.184	0.44	0.24	2.164	0.334	0.238	2.197	0.235	0.204	2.22	0.078	0.283	2.113	0.01	0.244	NaN	NaN	NaN	NaN	NaN	NaN	NaN	NaN	NaN	NaN	NaN	NaN	2.191	0.784	0.549	2.099	0.252	0.582	NaN	NaN	NaN
192	0.96	NaN	NaN	NaN	NaN	NaN	NaN	NaN	NaN	NaN	NaN	NaN	NaN	2.183	0.441	0.24	2.164	0.334	0.238	2.197	0.234	0.204	2.22	0.078	0.283	2.113	0.01	0.244	NaN	NaN	NaN	NaN	NaN	NaN	NaN	NaN	NaN	NaN	NaN	NaN	2.191	0.784	0.549	2.099	0.252	0.582	NaN	NaN	NaN
193	0.965	NaN	NaN	NaN	NaN	NaN	NaN	NaN	NaN	NaN	NaN	NaN	NaN	2.183	0.441	0.239	2.164	0.334	0.238	2.197	0.234	0.204	2.22	0.078	0.283	2.113	0.01	0.244	NaN	NaN	NaN	NaN	NaN	NaN	NaN	NaN	NaN	NaN	NaN	NaN	2.191	0.784	0.548	2.099	0.252	0.582	NaN	NaN	NaN
194	0.97	NaN	NaN	NaN	NaN	NaN	NaN	NaN	NaN	NaN	NaN	NaN	NaN	2.183	0.442	0.239	2.165	0.334	0.238	2.197	0.234	0.204	2.22	0.078	0.283	2.113	0.01	0.244	NaN	NaN	NaN	NaN	NaN	NaN	NaN	NaN	NaN	NaN	NaN	NaN	2.189	0.785	0.548	2.101	0.251	0.583	NaN	NaN	NaN
195	0.975	NaN	NaN	NaN	NaN	NaN	NaN	NaN	NaN	NaN	NaN	NaN	NaN	2.183	0.442	0.239	2.165	0.334	0.238	2.197	0.234	0.204	2.22	0.078	0.284	2.113	0.01	0.244	NaN	NaN	NaN	NaN	NaN	NaN	NaN	NaN	NaN	NaN	NaN	NaN	2.189	0.785	0.548	2.101	0.251	0.583	NaN	NaN	NaN
196	0.98	NaN	NaN	NaN	NaN	NaN	NaN	NaN	NaN	NaN	NaN	NaN	NaN	2.183	0.442	0.238	2.165	0.334	0.238	2.197	0.234	0.204	2.22	0.078	0.284	2.113	0.01	0.244	NaN	NaN	NaN	NaN	NaN	NaN	NaN	NaN	NaN	NaN	NaN	NaN	2.189	0.785	0.547	2.101	0.251	0.583	NaN	NaN	NaN
197	0.985	NaN	NaN	NaN	NaN	NaN	NaN	NaN	NaN	NaN	NaN	NaN	NaN	2.183	0.442	0.238	2.165	0.334	0.238	2.197	0.234	0.204	2.22	0.077	0.284	2.113	0.01	0.244	NaN	NaN	NaN	NaN	NaN	NaN	NaN	NaN	NaN	NaN	NaN	NaN	2.189	0.785	0.547	2.1	0.251	0.583	NaN	NaN	NaN
198	0.99	NaN	NaN	NaN	NaN	NaN	NaN	NaN	NaN	NaN	NaN	NaN	NaN	2.183	0.442	0.238	2.165	0.334	0.238	2.197	0.234	0.204	2.22	0.077	0.284	2.113	0.01	0.244	NaN	NaN	NaN	NaN	NaN	NaN	NaN	NaN	NaN	NaN	NaN	NaN	2.189	0.785	0.547	2.101	0.251	0.583	NaN	NaN	NaN
199	0.995	NaN	NaN	NaN	NaN	NaN	NaN	NaN	NaN	NaN	NaN	NaN	NaN	2.183	0.442	0.238	2.165	0.334	0.238	2.197	0.234	0.204	2.22	0.077	0.284	2.113	0.01	0.244	NaN	NaN	NaN	NaN	NaN	NaN	NaN	NaN	NaN	NaN	NaN	NaN	2.189	0.784	0.546	2.1	0.251	0.583	NaN	NaN	NaN
200	1	NaN	NaN	NaN	NaN	NaN	NaN	NaN	NaN	NaN	NaN	NaN	NaN	2.183	0.442	0.238	2.164	0.334	0.238	2.197	0.234	0.204	2.22	0.077	0.284	2.113	0.01	0.244	NaN	NaN	NaN	NaN	NaN	NaN	NaN	NaN	NaN	NaN	NaN	NaN	2.189	0.784	0.546	2.1	0.251	0.583	NaN	NaN	NaN
201	1.005	NaN	NaN	NaN	NaN	NaN	NaN	NaN	NaN	NaN	NaN	NaN	NaN	2.183	0.442	0.238	2.164	0.334	0.238	2.197	0.233	0.204	2.22	0.077	0.284	2.113	0.01	0.244	NaN	NaN	NaN	NaN	NaN	NaN	NaN	NaN	NaN	NaN	NaN	NaN	2.189	0.784	0.546	2.099	0.251	0.583	NaN	NaN	NaN
202	1.01	NaN	NaN	NaN	NaN	NaN	NaN	NaN	NaN	NaN	NaN	NaN	NaN	2.183	0.442	0.238	2.164	0.334	0.238	2.197	0.233	0.204	2.22	0.078	0.284	2.113	0.01	0.244	NaN	NaN	NaN	NaN	NaN	NaN	NaN	NaN	NaN	NaN	NaN	NaN	2.189	0.784	0.546	2.099	0.251	0.583	NaN	NaN	NaN
203	1.015	NaN	NaN	NaN	NaN	NaN	NaN	NaN	NaN	NaN	NaN	NaN	NaN	2.183	0.442	0.238	2.164	0.334	0.238	2.197	0.233	0.204	2.22	0.078	0.284	2.114	0.01	0.244	NaN	NaN	NaN	NaN	NaN	NaN	NaN	NaN	NaN	NaN	NaN	NaN	2.189	0.784	0.545	2.098	0.252	0.583	NaN	NaN	NaN
204	1.02	NaN	NaN	NaN	NaN	NaN	NaN	NaN	NaN	NaN	NaN	NaN	NaN	2.182	0.442	0.238	2.164	0.334	0.238	2.197	0.233	0.204	2.22	0.078	0.284	2.114	0.01	0.244	NaN	NaN	NaN	NaN	NaN	NaN	NaN	NaN	NaN	NaN	NaN	NaN	2.189	0.784	0.545	2.097	0.252	0.582	NaN	NaN	NaN
205	1.025	NaN	NaN	NaN	NaN	NaN	NaN	NaN	NaN	NaN	NaN	NaN	NaN	2.182	0.442	0.238	2.164	0.334	0.238	2.197	0.233	0.204	2.22	0.078	0.284	2.114	0.01	0.244	NaN	NaN	NaN	NaN	NaN	NaN	NaN	NaN	NaN	NaN	NaN	NaN	2.189	0.783	0.545	2.096	0.254	0.582	NaN	NaN	NaN
206	1.03	NaN	NaN	NaN	NaN	NaN	NaN	NaN	NaN	NaN	NaN	NaN	NaN	2.182	0.442	0.238	2.163	0.334	0.238	2.197	0.233	0.204	2.22	0.078	0.284	2.114	0.01	0.244	NaN	NaN	NaN	NaN	NaN	NaN	NaN	NaN	NaN	NaN	NaN	NaN	2.189	0.783	0.544	2.096	0.255	0.582	NaN	NaN	NaN
207	1.035	NaN	NaN	NaN	NaN	NaN	NaN	NaN	NaN	NaN	NaN	NaN	NaN	2.181	0.442	0.238	2.163	0.334	0.238	2.197	0.233	0.204	2.22	0.078	0.284	2.114	0.01	0.244	NaN	NaN	NaN	NaN	NaN	NaN	NaN	NaN	NaN	NaN	NaN	NaN	2.189	0.783	0.544	2.096	0.254	0.582	NaN	NaN	NaN
208	1.04	NaN	NaN	NaN	NaN	NaN	NaN	NaN	NaN	NaN	NaN	NaN	NaN	2.181	0.442	0.238	2.163	0.334	0.238	2.197	0.233	0.204	2.22	0.078	0.284	2.114	0.01	0.244	NaN	NaN	NaN	NaN	NaN	NaN	NaN	NaN	NaN	NaN	NaN	NaN	2.189	0.783	0.543	2.097	0.252	0.582	NaN	NaN	NaN
209	1.045	NaN	NaN	NaN	NaN	NaN	NaN	NaN	NaN	NaN	NaN	NaN	NaN	2.181	0.442	0.238	2.163	0.334	0.238	2.197	0.233	0.204	2.22	0.078	0.284	2.114	0.01	0.244	NaN	NaN	NaN	NaN	NaN	NaN	NaN	NaN	NaN	NaN	NaN	NaN	2.189	0.782	0.543	2.097	0.252	0.582	NaN	NaN	NaN
210	1.05	NaN	NaN	NaN	NaN	NaN	NaN	NaN	NaN	NaN	NaN	NaN	NaN	2.182	0.442	0.238	2.162	0.334	0.238	2.197	0.232	0.204	2.22	0.078	0.284	2.114	0.01	0.244	NaN	NaN	NaN	NaN	NaN	NaN	NaN	NaN	NaN	NaN	NaN	NaN	2.189	0.782	0.543	2.097	0.252	0.582	NaN	NaN	NaN
211	1.055	NaN	NaN	NaN	NaN	NaN	NaN	NaN	NaN	NaN	NaN	NaN	NaN	2.183	0.442	0.238	2.162	0.334	0.238	2.197	0.232	0.204	2.22	0.078	0.284	2.114	0.01	0.244	NaN	NaN	NaN	NaN	NaN	NaN	NaN	NaN	NaN	NaN	NaN	NaN	2.189	0.782	0.543	2.096	0.253	0.582	NaN	NaN	NaN
212	1.06	NaN	NaN	NaN	NaN	NaN	NaN	NaN	NaN	NaN	NaN	NaN	NaN	2.184	0.441	0.238	2.162	0.334	0.237	2.197	0.232	0.204	2.22	0.077	0.284	2.114	0.01	0.244	NaN	NaN	NaN	NaN	NaN	NaN	NaN	NaN	NaN	NaN	NaN	NaN	2.189	0.782	0.543	2.096	0.253	0.582	NaN	NaN	NaN
213	1.065	NaN	NaN	NaN	NaN	NaN	NaN	NaN	NaN	NaN	NaN	NaN	NaN	2.186	0.44	0.238	2.162	0.334	0.237	2.196	0.232	0.204	2.22	0.077	0.284	2.114	0.011	0.244	NaN	NaN	NaN	NaN	NaN	NaN	NaN	NaN	NaN	NaN	NaN	NaN	2.189	0.782	0.543	2.096	0.252	0.582	NaN	NaN	NaN
214	1.07	NaN	NaN	NaN	NaN	NaN	NaN	NaN	NaN	NaN	NaN	NaN	NaN	2.187	0.44	0.238	2.162	0.334	0.237	2.196	0.232	0.204	2.22	0.077	0.284	2.114	0.011	0.244	NaN	NaN	NaN	NaN	NaN	NaN	NaN	NaN	NaN	NaN	NaN	NaN	2.19	0.782	0.543	2.096	0.252	0.582	NaN	NaN	NaN
215	1.075	NaN	NaN	NaN	NaN	NaN	NaN	NaN	NaN	NaN	NaN	NaN	NaN	2.188	0.439	0.238	2.162	0.333	0.237	2.196	0.232	0.204	2.22	0.077	0.284	2.114	0.011	0.244	NaN	NaN	NaN	NaN	NaN	NaN	NaN	NaN	NaN	NaN	NaN	NaN	2.19	0.782	0.543	2.096	0.252	0.582	NaN	NaN	NaN
216	1.08	NaN	NaN	NaN	NaN	NaN	NaN	NaN	NaN	NaN	NaN	NaN	NaN	2.189	0.438	0.237	2.161	0.333	0.237	2.196	0.232	0.204	2.22	0.077	0.284	2.114	0.011	0.244	NaN	NaN	NaN	NaN	NaN	NaN	NaN	NaN	NaN	NaN	NaN	NaN	2.19	0.782	0.543	2.096	0.252	0.582	NaN	NaN	NaN
217	1.085	NaN	NaN	NaN	NaN	NaN	NaN	NaN	NaN	NaN	NaN	NaN	NaN	2.189	0.438	0.237	2.161	0.333	0.237	2.196	0.232	0.204	2.22	0.077	0.284	2.114	0.011	0.244	NaN	NaN	NaN	NaN	NaN	NaN	NaN	NaN	NaN	NaN	NaN	NaN	2.19	0.782	0.543	2.096	0.252	0.582	NaN	NaN	NaN
218	1.09	NaN	NaN	NaN	NaN	NaN	NaN	NaN	NaN	NaN	NaN	NaN	NaN	2.189	0.438	0.237	2.161	0.333	0.237	2.196	0.232	0.204	2.22	0.077	0.284	2.114	0.011	0.244	NaN	NaN	NaN	NaN	NaN	NaN	NaN	NaN	NaN	NaN	NaN	NaN	2.19	0.782	0.543	2.096	0.252	0.582	NaN	NaN	NaN
219	1.095	NaN	NaN	NaN	NaN	NaN	NaN	NaN	NaN	NaN	NaN	NaN	NaN	2.188	0.438	0.237	2.161	0.333	0.237	2.196	0.231	0.204	2.22	0.077	0.284	2.114	0.011	0.244	NaN	NaN	NaN	NaN	NaN	NaN	NaN	NaN	NaN	NaN	NaN	NaN	2.19	0.782	0.543	2.096	0.252	0.582	NaN	NaN	NaN
220	1.1	NaN	NaN	NaN	NaN	NaN	NaN	NaN	NaN	NaN	NaN	NaN	NaN	2.188	0.438	0.237	2.161	0.333	0.237	2.196	0.231	0.204	2.22	0.077	0.284	2.114	0.01	0.243	NaN	NaN	NaN	NaN	NaN	NaN	NaN	NaN	NaN	NaN	NaN	NaN	2.19	0.782	0.543	2.096	0.252	0.582	NaN	NaN	NaN
221	1.105	NaN	NaN	NaN	NaN	NaN	NaN	NaN	NaN	NaN	NaN	NaN	NaN	2.188	0.438	0.237	2.161	0.333	0.237	2.195	0.231	0.204	2.22	0.077	0.284	2.114	0.009	0.242	NaN	NaN	NaN	NaN	NaN	NaN	NaN	NaN	NaN	NaN	NaN	NaN	2.19	0.782	0.543	2.095	0.252	0.582	NaN	NaN	NaN
222	1.11	NaN	NaN	NaN	NaN	NaN	NaN	NaN	NaN	NaN	NaN	NaN	NaN	2.187	0.438	0.237	2.161	0.333	0.237	2.195	0.231	0.204	2.22	0.077	0.284	2.114	0.009	0.242	NaN	NaN	NaN	NaN	NaN	NaN	NaN	NaN	NaN	NaN	NaN	NaN	2.19	0.782	0.543	2.095	0.252	0.582	NaN	NaN	NaN
223	1.115	NaN	NaN	NaN	NaN	NaN	NaN	NaN	NaN	NaN	NaN	NaN	NaN	2.187	0.438	0.237	2.161	0.333	0.237	2.195	0.231	0.204	2.22	0.077	0.284	2.114	0.01	0.243	NaN	NaN	NaN	NaN	NaN	NaN	NaN	NaN	NaN	NaN	NaN	NaN	2.19	0.782	0.542	2.095	0.253	0.582	NaN	NaN	NaN
224	1.12	NaN	NaN	NaN	NaN	NaN	NaN	NaN	NaN	NaN	NaN	NaN	NaN	2.187	0.438	0.237	2.161	0.333	0.237	2.195	0.231	0.204	2.22	0.077	0.284	2.114	0.011	0.243	NaN	NaN	NaN	NaN	NaN	NaN	NaN	NaN	NaN	NaN	NaN	NaN	2.19	0.782	0.542	2.095	0.254	0.582	NaN	NaN	NaN
225	1.125	NaN	NaN	NaN	NaN	NaN	NaN	NaN	NaN	NaN	NaN	NaN	NaN	2.186	0.438	0.237	2.161	0.333	0.237	2.195	0.231	0.204	2.22	0.077	0.284	2.115	0.011	0.244	NaN	NaN	NaN	NaN	NaN	NaN	NaN	NaN	NaN	NaN	NaN	NaN	2.191	0.782	0.542	2.094	0.255	0.581	NaN	NaN	NaN
226	1.13	NaN	NaN	NaN	NaN	NaN	NaN	NaN	NaN	NaN	NaN	NaN	NaN	2.187	0.438	0.237	2.161	0.333	0.237	2.195	0.231	0.204	2.221	0.077	0.285	2.115	0.011	0.244	NaN	NaN	NaN	NaN	NaN	NaN	NaN	NaN	NaN	NaN	NaN	NaN	2.191	0.782	0.542	2.094	0.255	0.581	NaN	NaN	NaN
227	1.135	NaN	NaN	NaN	NaN	NaN	NaN	NaN	NaN	NaN	NaN	NaN	NaN	2.186	0.438	0.237	2.161	0.333	0.237	2.196	0.231	0.204	2.221	0.077	0.285	2.115	0.011	0.244	NaN	NaN	NaN	NaN	NaN	NaN	NaN	NaN	NaN	NaN	NaN	NaN	2.191	0.782	0.542	2.095	0.254	0.582	NaN	NaN	NaN
228	1.14	NaN	NaN	NaN	NaN	NaN	NaN	NaN	NaN	NaN	NaN	NaN	NaN	2.186	0.438	0.237	2.161	0.332	0.237	2.196	0.23	0.204	2.221	0.077	0.285	2.116	0.011	0.244	NaN	NaN	NaN	NaN	NaN	NaN	NaN	NaN	NaN	NaN	NaN	NaN	2.191	0.782	0.542	2.095	0.253	0.582	NaN	NaN	NaN
229	1.145	NaN	NaN	NaN	NaN	NaN	NaN	NaN	NaN	NaN	NaN	NaN	NaN	2.186	0.438	0.237	2.161	0.332	0.237	2.196	0.23	0.204	2.221	0.077	0.285	2.116	0.011	0.243	NaN	NaN	NaN	NaN	NaN	NaN	NaN	NaN	NaN	NaN	NaN	NaN	2.191	0.782	0.542	2.095	0.255	0.581	NaN	NaN	NaN
230	1.15	NaN	NaN	NaN	NaN	NaN	NaN	NaN	NaN	NaN	NaN	NaN	NaN	2.185	0.438	0.237	2.161	0.332	0.237	2.196	0.23	0.204	2.221	0.077	0.285	2.117	0.011	0.243	NaN	NaN	NaN	NaN	NaN	NaN	NaN	NaN	NaN	NaN	NaN	NaN	2.191	0.782	0.542	2.095	0.254	0.582	NaN	NaN	NaN
231	1.155	NaN	NaN	NaN	NaN	NaN	NaN	NaN	NaN	NaN	NaN	NaN	NaN	2.186	0.438	0.237	2.161	0.332	0.237	2.196	0.23	0.204	2.221	0.077	0.285	2.117	0.011	0.243	NaN	NaN	NaN	NaN	NaN	NaN	NaN	NaN	NaN	NaN	NaN	NaN	2.191	0.782	0.542	2.096	0.253	0.582	NaN	NaN	NaN
232	1.16	NaN	NaN	NaN	NaN	NaN	NaN	NaN	NaN	NaN	NaN	NaN	NaN	2.186	0.438	0.237	2.161	0.332	0.237	2.196	0.23	0.204	2.221	0.077	0.285	2.118	0.011	0.243	NaN	NaN	NaN	NaN	NaN	NaN	NaN	NaN	NaN	NaN	NaN	NaN	2.193	0.781	0.542	2.095	0.255	0.581	NaN	NaN	NaN
233	1.165	NaN	NaN	NaN	NaN	NaN	NaN	NaN	NaN	NaN	NaN	NaN	NaN	2.186	0.438	0.237	2.161	0.332	0.237	2.196	0.23	0.204	2.221	0.077	0.285	2.118	0.011	0.243	NaN	NaN	NaN	NaN	NaN	NaN	NaN	NaN	NaN	NaN	NaN	NaN	2.193	0.781	0.542	2.095	0.255	0.581	NaN	NaN	NaN
234	1.17	NaN	NaN	NaN	NaN	NaN	NaN	NaN	NaN	NaN	NaN	NaN	NaN	2.187	0.437	0.237	2.162	0.332	0.237	2.196	0.23	0.204	2.221	0.077	0.285	2.119	0.011	0.243	NaN	NaN	NaN	NaN	NaN	NaN	NaN	NaN	NaN	NaN	NaN	NaN	2.194	0.781	0.542	2.095	0.255	0.581	NaN	NaN	NaN
235	1.175	NaN	NaN	NaN	NaN	NaN	NaN	NaN	NaN	NaN	NaN	NaN	NaN	2.187	0.437	0.237	2.162	0.332	0.236	2.196	0.23	0.204	2.221	0.077	0.285	2.12	0.011	0.243	NaN	NaN	NaN	NaN	NaN	NaN	NaN	NaN	NaN	NaN	NaN	NaN	2.194	0.781	0.542	2.095	0.255	0.581	NaN	NaN	NaN
236	1.18	NaN	NaN	NaN	NaN	NaN	NaN	NaN	NaN	NaN	NaN	NaN	NaN	2.187	0.437	0.237	2.162	0.332	0.236	2.196	0.23	0.204	2.221	0.077	0.285	2.12	0.011	0.243	NaN	NaN	NaN	NaN	NaN	NaN	NaN	NaN	NaN	NaN	NaN	NaN	2.194	0.781	0.542	2.095	0.255	0.581	NaN	NaN	NaN
237	1.185	NaN	NaN	NaN	NaN	NaN	NaN	NaN	NaN	NaN	NaN	NaN	NaN	2.187	0.437	0.237	2.162	0.332	0.236	2.196	0.23	0.204	2.221	0.077	0.285	2.121	0.011	0.243	NaN	NaN	NaN	NaN	NaN	NaN	NaN	NaN	NaN	NaN	NaN	NaN	2.194	0.781	0.542	2.096	0.255	0.581	NaN	NaN	NaN
238	1.19	NaN	NaN	NaN	NaN	NaN	NaN	NaN	NaN	NaN	NaN	NaN	NaN	2.187	0.437	0.237	2.162	0.332	0.236	2.196	0.23	0.204	2.221	0.077	0.285	2.121	0.011	0.243	NaN	NaN	NaN	NaN	NaN	NaN	NaN	NaN	NaN	NaN	NaN	NaN	2.193	0.781	0.542	2.096	0.254	0.581	NaN	NaN	NaN
239	1.195	NaN	NaN	NaN	NaN	NaN	NaN	NaN	NaN	NaN	NaN	NaN	NaN	2.187	0.437	0.237	2.162	0.332	0.236	2.196	0.23	0.204	2.221	0.077	0.285	2.122	0.01	0.243	NaN	NaN	NaN	NaN	NaN	NaN	NaN	NaN	NaN	NaN	NaN	NaN	2.193	0.782	0.541	2.098	0.252	0.582	NaN	NaN	NaN
240	1.2	NaN	NaN	NaN	NaN	NaN	NaN	NaN	NaN	NaN	NaN	NaN	NaN	2.187	0.436	0.237	2.163	0.332	0.236	2.196	0.23	0.204	2.221	0.077	0.285	2.123	0.01	0.243	NaN	NaN	NaN	NaN	NaN	NaN	NaN	NaN	NaN	NaN	NaN	NaN	2.193	0.782	0.541	2.098	0.252	0.582	NaN	NaN	NaN
241	1.205	NaN	NaN	NaN	NaN	NaN	NaN	NaN	NaN	NaN	NaN	NaN	NaN	2.188	0.436	0.237	2.163	0.332	0.236	2.197	0.23	0.204	2.221	0.077	0.285	2.123	0.01	0.243	NaN	NaN	NaN	NaN	NaN	NaN	NaN	NaN	NaN	NaN	NaN	NaN	2.193	0.781	0.541	2.099	0.252	0.582	NaN	NaN	NaN
242	1.21	NaN	NaN	NaN	NaN	NaN	NaN	NaN	NaN	NaN	NaN	NaN	NaN	2.188	0.436	0.237	2.163	0.331	0.236	2.197	0.23	0.204	2.221	0.077	0.285	2.122	0.011	0.243	NaN	NaN	NaN	NaN	NaN	NaN	NaN	NaN	NaN	NaN	NaN	NaN	2.194	0.78	0.541	2.099	0.252	0.582	NaN	NaN	NaN
243	1.215	NaN	NaN	NaN	NaN	NaN	NaN	NaN	NaN	NaN	NaN	NaN	NaN	2.188	0.436	0.237	2.163	0.331	0.236	2.197	0.23	0.204	2.221	0.077	0.285	2.122	0.011	0.243	NaN	NaN	NaN	NaN	NaN	NaN	2.114	0.644	0.576	NaN	NaN	NaN	2.194	0.78	0.541	2.099	0.252	0.582	NaN	NaN	NaN
244	1.22	NaN	NaN	NaN	NaN	NaN	NaN	NaN	NaN	NaN	NaN	NaN	NaN	2.188	0.436	0.237	2.163	0.331	0.236	2.197	0.23	0.204	2.222	0.077	0.285	2.122	0.011	0.243	NaN	NaN	NaN	NaN	NaN	NaN	2.114	0.644	0.576	NaN	NaN	NaN	2.194	0.78	0.541	2.099	0.252	0.582	NaN	NaN	NaN
245	1.225	NaN	NaN	NaN	NaN	NaN	NaN	NaN	NaN	NaN	NaN	NaN	NaN	2.188	0.436	0.236	2.163	0.331	0.236	2.197	0.23	0.204	2.222	0.077	0.285	2.122	0.011	0.243	NaN	NaN	NaN	NaN	NaN	NaN	2.114	0.645	0.576	NaN	NaN	NaN	2.194	0.78	0.54	2.1	0.252	0.582	NaN	NaN	NaN
246	1.23	NaN	NaN	NaN	NaN	NaN	NaN	NaN	NaN	NaN	NaN	NaN	NaN	2.187	0.436	0.236	2.163	0.331	0.236	2.197	0.23	0.204	2.222	0.077	0.285	2.122	0.011	0.243	NaN	NaN	NaN	NaN	NaN	NaN	2.115	0.645	0.575	NaN	NaN	NaN	2.194	0.78	0.54	2.1	0.252	0.582	NaN	NaN	NaN
247	1.235	NaN	NaN	NaN	NaN	NaN	NaN	NaN	NaN	NaN	NaN	NaN	NaN	2.187	0.437	0.236	2.163	0.331	0.236	2.197	0.23	0.204	2.222	0.077	0.285	2.122	0.011	0.243	NaN	NaN	NaN	NaN	NaN	NaN	2.115	0.645	0.575	NaN	NaN	NaN	2.194	0.78	0.54	2.1	0.251	0.582	NaN	NaN	NaN
248	1.24	NaN	NaN	NaN	NaN	NaN	NaN	NaN	NaN	NaN	NaN	NaN	NaN	2.186	0.437	0.235	2.163	0.331	0.236	2.197	0.23	0.204	2.221	0.077	0.285	2.123	0.01	0.243	NaN	NaN	NaN	NaN	NaN	NaN	2.115	0.645	0.575	NaN	NaN	NaN	2.194	0.779	0.54	2.101	0.251	0.582	NaN	NaN	NaN
249	1.245	NaN	NaN	NaN	NaN	NaN	NaN	NaN	NaN	NaN	NaN	NaN	NaN	2.185	0.437	0.235	2.163	0.331	0.236	2.196	0.23	0.204	2.221	0.077	0.285	2.123	0.01	0.242	NaN	NaN	NaN	NaN	NaN	NaN	2.114	0.646	0.574	NaN	NaN	NaN	2.194	0.779	0.54	2.101	0.251	0.582	NaN	NaN	NaN
250	1.25	NaN	NaN	NaN	NaN	NaN	NaN	NaN	NaN	NaN	NaN	NaN	NaN	2.185	0.437	0.235	2.163	0.331	0.236	2.196	0.23	0.204	2.221	0.077	0.285	2.123	0.01	0.242	NaN	NaN	NaN	NaN	NaN	NaN	2.115	0.646	0.574	NaN	NaN	NaN	2.194	0.779	0.54	2.101	0.251	0.582	NaN	NaN	NaN
251	1.255	NaN	NaN	NaN	NaN	NaN	NaN	NaN	NaN	NaN	NaN	NaN	NaN	2.185	0.437	0.235	2.164	0.331	0.236	2.196	0.23	0.204	2.221	0.077	0.285	2.122	0.01	0.243	NaN	NaN	NaN	NaN	NaN	NaN	2.115	0.646	0.574	NaN	NaN	NaN	2.194	0.779	0.539	2.101	0.251	0.582	NaN	NaN	NaN
252	1.26	NaN	NaN	NaN	NaN	NaN	NaN	NaN	NaN	NaN	NaN	NaN	NaN	2.185	0.437	0.235	2.163	0.331	0.236	2.196	0.23	0.204	2.221	0.077	0.285	2.122	0.01	0.243	NaN	NaN	NaN	NaN	NaN	NaN	2.114	0.646	0.573	NaN	NaN	NaN	2.194	0.779	0.539	2.101	0.251	0.582	NaN	NaN	NaN
253	1.265	NaN	NaN	NaN	NaN	NaN	NaN	NaN	NaN	NaN	NaN	NaN	NaN	2.184	0.438	0.235	2.163	0.331	0.236	2.196	0.23	0.203	2.221	0.077	0.285	2.121	0.011	0.243	NaN	NaN	NaN	NaN	NaN	NaN	2.114	0.646	0.573	NaN	NaN	NaN	2.194	0.779	0.539	2.101	0.251	0.582	NaN	NaN	NaN
254	1.27	NaN	NaN	NaN	NaN	NaN	NaN	NaN	NaN	NaN	NaN	NaN	NaN	2.184	0.438	0.235	2.162	0.331	0.236	2.196	0.23	0.203	2.221	0.077	0.285	2.121	0.011	0.243	NaN	NaN	NaN	NaN	NaN	NaN	2.114	0.646	0.573	NaN	NaN	NaN	2.194	0.779	0.538	2.101	0.251	0.582	NaN	NaN	NaN
255	1.275	NaN	NaN	NaN	NaN	NaN	NaN	NaN	NaN	NaN	NaN	NaN	NaN	2.183	0.438	0.234	2.162	0.331	0.235	2.195	0.23	0.203	2.221	0.077	0.285	2.121	0.011	0.243	NaN	NaN	NaN	NaN	NaN	NaN	2.114	0.646	0.572	NaN	NaN	NaN	2.194	0.778	0.538	2.101	0.252	0.582	NaN	NaN	NaN
256	1.28	NaN	NaN	NaN	NaN	NaN	NaN	NaN	NaN	NaN	NaN	NaN	NaN	2.183	0.438	0.234	2.161	0.331	0.235	2.195	0.229	0.203	2.221	0.077	0.285	2.12	0.011	0.243	NaN	NaN	NaN	NaN	NaN	NaN	2.114	0.645	0.572	NaN	NaN	NaN	2.195	0.778	0.538	2.101	0.252	0.582	NaN	NaN	NaN
257	1.285	NaN	NaN	NaN	NaN	NaN	NaN	NaN	NaN	NaN	NaN	NaN	NaN	2.183	0.438	0.234	2.161	0.331	0.235	2.195	0.229	0.203	2.221	0.077	0.285	2.12	0.011	0.243	NaN	NaN	NaN	NaN	NaN	NaN	2.114	0.645	0.572	NaN	NaN	NaN	2.195	0.778	0.537	2.101	0.252	0.582	NaN	NaN	NaN
258	1.29	NaN	NaN	NaN	NaN	NaN	NaN	NaN	NaN	NaN	NaN	NaN	NaN	2.184	0.438	0.234	2.16	0.331	0.235	2.195	0.229	0.203	2.221	0.077	0.284	2.12	0.011	0.243	NaN	NaN	NaN	NaN	NaN	NaN	2.113	0.643	0.571	NaN	NaN	NaN	2.194	0.778	0.537	2.101	0.252	0.582	NaN	NaN	NaN
259	1.295	NaN	NaN	NaN	NaN	NaN	NaN	NaN	NaN	NaN	NaN	NaN	NaN	2.183	0.438	0.234	2.16	0.332	0.235	2.195	0.229	0.203	2.221	0.077	0.284	2.119	0.011	0.243	NaN	NaN	NaN	NaN	NaN	NaN	2.113	0.643	0.571	NaN	NaN	NaN	2.194	0.778	0.537	2.101	0.252	0.582	NaN	NaN	NaN
260	1.3	NaN	NaN	NaN	NaN	NaN	NaN	NaN	NaN	NaN	NaN	NaN	NaN	2.183	0.438	0.234	2.159	0.332	0.235	2.195	0.229	0.203	2.221	0.077	0.284	2.119	0.011	0.243	NaN	NaN	NaN	NaN	NaN	NaN	2.113	0.643	0.571	NaN	NaN	NaN	2.195	0.778	0.537	2.101	0.252	0.582	NaN	NaN	NaN
261	1.305	NaN	NaN	NaN	NaN	NaN	NaN	NaN	NaN	NaN	NaN	NaN	NaN	2.183	0.438	0.234	2.159	0.332	0.235	2.195	0.229	0.203	2.221	0.077	0.284	2.119	0.011	0.243	NaN	NaN	NaN	NaN	NaN	NaN	2.113	0.643	0.571	NaN	NaN	NaN	2.195	0.778	0.536	2.1	0.252	0.581	NaN	NaN	NaN
262	1.31	NaN	NaN	NaN	NaN	NaN	NaN	NaN	NaN	NaN	NaN	NaN	NaN	2.183	0.437	0.234	2.159	0.332	0.235	2.195	0.229	0.203	2.221	0.077	0.284	2.119	0.011	0.243	NaN	NaN	NaN	NaN	NaN	NaN	2.114	0.642	0.571	NaN	NaN	NaN	2.195	0.778	0.536	2.1	0.252	0.581	NaN	NaN	NaN
263	1.315	NaN	NaN	NaN	NaN	NaN	NaN	NaN	NaN	NaN	NaN	NaN	NaN	2.184	0.437	0.234	2.159	0.332	0.235	2.195	0.229	0.203	2.221	0.077	0.284	2.119	0.011	0.243	NaN	NaN	NaN	NaN	NaN	NaN	2.114	0.642	0.571	NaN	NaN	NaN	2.196	0.777	0.536	2.099	0.253	0.581	NaN	NaN	NaN
264	1.32	NaN	NaN	NaN	NaN	NaN	NaN	NaN	NaN	NaN	NaN	NaN	NaN	2.185	0.436	0.234	2.159	0.332	0.235	2.194	0.229	0.203	2.221	0.077	0.284	2.119	0.011	0.243	NaN	NaN	NaN	NaN	NaN	NaN	2.114	0.641	0.571	NaN	NaN	NaN	2.196	0.778	0.536	2.099	0.253	0.581	NaN	NaN	NaN
265	1.325	NaN	NaN	NaN	NaN	NaN	NaN	NaN	NaN	NaN	NaN	NaN	NaN	2.186	0.436	0.234	2.159	0.332	0.234	2.194	0.229	0.203	2.221	0.077	0.284	2.119	0.011	0.243	NaN	NaN	NaN	NaN	NaN	NaN	2.115	0.641	0.571	NaN	NaN	NaN	2.197	0.778	0.536	2.099	0.253	0.581	NaN	NaN	NaN
266	1.33	NaN	NaN	NaN	NaN	NaN	NaN	NaN	NaN	NaN	NaN	NaN	NaN	2.187	0.435	0.234	2.158	0.332	0.234	2.194	0.229	0.203	2.221	0.077	0.284	2.118	0.011	0.243	NaN	NaN	NaN	NaN	NaN	NaN	2.115	0.641	0.571	NaN	NaN	NaN	2.197	0.778	0.535	2.098	0.253	0.581	NaN	NaN	NaN
267	1.335	NaN	NaN	NaN	NaN	NaN	NaN	NaN	NaN	NaN	NaN	NaN	NaN	2.187	0.435	0.234	2.158	0.332	0.234	2.194	0.228	0.203	2.221	0.077	0.284	2.118	0.011	0.243	NaN	NaN	NaN	NaN	NaN	NaN	2.115	0.641	0.571	NaN	NaN	NaN	2.198	0.778	0.535	2.098	0.253	0.581	NaN	NaN	NaN
268	1.34	NaN	NaN	NaN	NaN	NaN	NaN	NaN	NaN	NaN	NaN	NaN	NaN	2.188	0.434	0.233	2.158	0.332	0.234	2.194	0.228	0.202	2.221	0.077	0.284	2.118	0.011	0.243	NaN	NaN	NaN	NaN	NaN	NaN	2.116	0.642	0.571	NaN	NaN	NaN	2.198	0.778	0.535	2.098	0.254	0.581	NaN	NaN	NaN
269	1.345	NaN	NaN	NaN	NaN	NaN	NaN	NaN	NaN	NaN	NaN	NaN	NaN	2.188	0.434	0.233	2.157	0.332	0.234	2.194	0.228	0.202	2.221	0.077	0.284	2.118	0.011	0.243	NaN	NaN	NaN	NaN	NaN	NaN	2.116	0.642	0.57	NaN	NaN	NaN	2.198	0.778	0.535	2.097	0.254	0.581	NaN	NaN	NaN
270	1.35	NaN	NaN	NaN	NaN	NaN	NaN	NaN	NaN	NaN	NaN	NaN	NaN	2.188	0.434	0.233	2.157	0.332	0.234	2.194	0.228	0.202	2.221	0.077	0.284	2.118	0.011	0.243	NaN	NaN	NaN	NaN	NaN	NaN	2.115	0.643	0.57	NaN	NaN	NaN	2.199	0.779	0.534	2.097	0.254	0.581	NaN	NaN	NaN
271	1.355	NaN	NaN	NaN	NaN	NaN	NaN	NaN	NaN	NaN	NaN	NaN	NaN	2.187	0.434	0.233	2.157	0.332	0.233	2.194	0.228	0.202	2.221	0.077	0.284	2.118	0.011	0.243	NaN	NaN	NaN	NaN	NaN	NaN	2.116	0.643	0.57	NaN	NaN	NaN	2.199	0.779	0.534	2.096	0.254	0.58	NaN	NaN	NaN
272	1.36	NaN	NaN	NaN	NaN	NaN	NaN	NaN	NaN	NaN	NaN	NaN	NaN	2.186	0.434	0.233	2.156	0.332	0.233	2.193	0.228	0.202	2.221	0.077	0.284	2.118	0.011	0.243	NaN	NaN	NaN	NaN	NaN	NaN	2.116	0.643	0.57	NaN	NaN	NaN	2.2	0.779	0.534	2.096	0.254	0.58	NaN	NaN	NaN
273	1.365	NaN	NaN	NaN	NaN	NaN	NaN	NaN	NaN	NaN	NaN	NaN	NaN	2.186	0.434	0.232	2.156	0.332	0.233	2.193	0.228	0.202	2.221	0.077	0.284	2.118	0.011	0.243	NaN	NaN	NaN	NaN	NaN	NaN	2.116	0.643	0.57	NaN	NaN	NaN	2.2	0.78	0.533	2.096	0.255	0.58	NaN	NaN	NaN
274	1.37	NaN	NaN	NaN	NaN	NaN	NaN	NaN	NaN	NaN	NaN	NaN	NaN	2.185	0.435	0.232	2.155	0.332	0.233	2.193	0.227	0.202	2.22	0.077	0.284	2.118	0.011	0.243	NaN	NaN	NaN	NaN	NaN	NaN	2.116	0.643	0.57	NaN	NaN	NaN	2.199	0.781	0.533	2.095	0.255	0.58	NaN	NaN	NaN
275	1.375	NaN	NaN	NaN	NaN	NaN	NaN	NaN	NaN	NaN	NaN	NaN	NaN	2.184	0.435	0.232	2.155	0.332	0.232	2.193	0.227	0.201	2.22	0.077	0.284	2.118	0.011	0.243	NaN	NaN	NaN	NaN	NaN	NaN	2.116	0.643	0.57	NaN	NaN	NaN	2.199	0.781	0.532	2.095	0.255	0.58	NaN	NaN	NaN
276	1.38	NaN	NaN	NaN	NaN	NaN	NaN	NaN	NaN	NaN	NaN	NaN	NaN	2.184	0.435	0.232	2.154	0.332	0.232	2.192	0.227	0.2	2.22	0.077	0.284	2.118	0.011	0.243	NaN	NaN	NaN	NaN	NaN	NaN	2.117	0.643	0.57	NaN	NaN	NaN	2.199	0.781	0.532	2.095	0.255	0.58	NaN	NaN	NaN
277	1.385	NaN	NaN	NaN	NaN	NaN	NaN	NaN	NaN	NaN	NaN	NaN	NaN	2.183	0.435	0.232	2.154	0.332	0.233	2.192	0.227	0.2	2.22	0.077	0.284	2.117	0.011	0.243	NaN	NaN	NaN	NaN	NaN	NaN	2.117	0.643	0.57	NaN	NaN	NaN	2.2	0.781	0.532	2.095	0.255	0.58	NaN	NaN	NaN
278	1.39	NaN	NaN	NaN	NaN	NaN	NaN	NaN	NaN	NaN	NaN	NaN	NaN	2.183	0.435	0.232	2.154	0.331	0.233	2.192	0.227	0.2	2.22	0.077	0.284	2.117	0.011	0.243	NaN	NaN	NaN	NaN	NaN	NaN	2.118	0.643	0.57	NaN	NaN	NaN	2.2	0.782	0.532	2.095	0.255	0.579	NaN	NaN	NaN
279	1.395	NaN	NaN	NaN	NaN	NaN	NaN	NaN	NaN	NaN	NaN	NaN	NaN	2.182	0.435	0.231	2.154	0.331	0.233	2.191	0.227	0.201	2.22	0.077	0.284	2.117	0.011	0.243	NaN	NaN	NaN	NaN	NaN	NaN	2.118	0.643	0.57	NaN	NaN	NaN	2.2	0.782	0.531	2.095	0.255	0.578	NaN	NaN	NaN
280	1.4	NaN	NaN	NaN	NaN	NaN	NaN	NaN	NaN	NaN	NaN	NaN	NaN	2.182	0.435	0.231	2.154	0.33	0.233	2.191	0.227	0.201	2.22	0.077	0.284	2.117	0.011	0.243	NaN	NaN	NaN	NaN	NaN	NaN	2.118	0.643	0.57	NaN	NaN	NaN	2.201	0.782	0.531	2.095	0.255	0.577	NaN	NaN	NaN
281	1.405	NaN	NaN	NaN	NaN	NaN	NaN	NaN	NaN	NaN	NaN	NaN	NaN	2.182	0.435	0.231	2.154	0.33	0.233	2.191	0.227	0.201	2.22	0.077	0.284	2.117	0.011	0.243	NaN	NaN	NaN	NaN	NaN	NaN	2.118	0.644	0.569	NaN	NaN	NaN	2.2	0.782	0.531	2.095	0.255	0.577	NaN	NaN	NaN
282	1.41	NaN	NaN	NaN	NaN	NaN	NaN	NaN	NaN	NaN	NaN	NaN	NaN	2.181	0.435	0.231	2.154	0.33	0.233	2.191	0.227	0.201	2.22	0.077	0.284	2.117	0.011	0.243	NaN	NaN	NaN	NaN	NaN	NaN	2.118	0.645	0.568	NaN	NaN	NaN	2.2	0.781	0.53	2.095	0.255	0.578	NaN	NaN	NaN
283	1.415	NaN	NaN	NaN	NaN	NaN	NaN	NaN	NaN	NaN	NaN	NaN	NaN	2.18	0.435	0.231	2.154	0.329	0.233	2.191	0.227	0.201	2.22	0.077	0.284	2.117	0.011	0.243	NaN	NaN	NaN	NaN	NaN	NaN	2.118	0.645	0.567	NaN	NaN	NaN	2.2	0.781	0.53	2.094	0.255	0.579	NaN	NaN	NaN
284	1.42	NaN	NaN	NaN	NaN	NaN	NaN	NaN	NaN	NaN	NaN	NaN	NaN	2.18	0.435	0.231	2.154	0.329	0.233	2.191	0.227	0.201	2.22	0.077	0.284	2.117	0.011	0.243	NaN	NaN	NaN	NaN	NaN	NaN	2.118	0.645	0.567	NaN	NaN	NaN	2.2	0.781	0.529	2.094	0.256	0.58	NaN	NaN	NaN
285	1.425	NaN	NaN	NaN	NaN	NaN	NaN	NaN	NaN	NaN	NaN	NaN	NaN	2.18	0.435	0.231	2.154	0.329	0.233	2.191	0.227	0.201	2.22	0.077	0.284	2.116	0.011	0.243	NaN	NaN	NaN	NaN	NaN	NaN	2.118	0.645	0.567	NaN	NaN	NaN	2.2	0.78	0.529	2.094	0.256	0.579	NaN	NaN	NaN
286	1.43	NaN	NaN	NaN	NaN	NaN	NaN	NaN	NaN	NaN	NaN	NaN	NaN	2.18	0.434	0.231	2.154	0.329	0.233	2.191	0.227	0.201	2.22	0.077	0.284	2.116	0.011	0.243	NaN	NaN	NaN	NaN	NaN	NaN	2.118	0.646	0.567	NaN	NaN	NaN	2.2	0.78	0.528	2.095	0.255	0.577	NaN	NaN	NaN
287	1.435	NaN	NaN	NaN	NaN	NaN	NaN	NaN	NaN	NaN	NaN	NaN	NaN	2.179	0.435	0.23	2.154	0.329	0.233	2.191	0.227	0.201	2.22	0.077	0.284	2.116	0.011	0.243	NaN	NaN	NaN	NaN	NaN	NaN	2.118	0.646	0.566	NaN	NaN	NaN	2.2	0.78	0.527	2.095	0.255	0.577	NaN	NaN	NaN
288	1.44	NaN	NaN	NaN	NaN	NaN	NaN	NaN	NaN	NaN	NaN	NaN	NaN	2.176	0.435	0.229	2.155	0.328	0.232	2.191	0.227	0.201	2.22	0.077	0.284	2.116	0.011	0.242	NaN	NaN	NaN	NaN	NaN	NaN	2.119	0.646	0.566	NaN	NaN	NaN	2.2	0.78	0.527	2.095	0.255	0.578	NaN	NaN	NaN
289	1.445	NaN	NaN	NaN	NaN	NaN	NaN	NaN	NaN	NaN	NaN	NaN	NaN	2.174	0.436	0.229	2.154	0.328	0.232	2.19	0.227	0.201	2.22	0.077	0.284	2.116	0.011	0.242	NaN	NaN	NaN	NaN	NaN	NaN	2.119	0.646	0.566	NaN	NaN	NaN	2.2	0.78	0.527	2.095	0.255	0.577	NaN	NaN	NaN
290	1.45	NaN	NaN	NaN	NaN	NaN	NaN	NaN	NaN	NaN	NaN	NaN	NaN	2.174	0.436	0.229	2.155	0.328	0.232	2.19	0.227	0.201	2.22	0.077	0.284	2.116	0.011	0.242	NaN	NaN	NaN	NaN	NaN	NaN	2.119	0.646	0.566	NaN	NaN	NaN	2.2	0.78	0.526	2.095	0.256	0.578	NaN	NaN	NaN
291	1.455	NaN	NaN	NaN	NaN	NaN	NaN	NaN	NaN	NaN	NaN	NaN	NaN	2.172	0.436	0.228	2.154	0.329	0.232	2.19	0.227	0.201	2.22	0.077	0.284	2.116	0.011	0.242	NaN	NaN	NaN	NaN	NaN	NaN	2.119	0.646	0.566	NaN	NaN	NaN	2.2	0.779	0.526	2.095	0.256	0.578	NaN	NaN	NaN
292	1.46	NaN	NaN	NaN	NaN	NaN	NaN	NaN	NaN	NaN	NaN	NaN	NaN	2.172	0.437	0.228	2.153	0.329	0.231	2.19	0.226	0.201	2.22	0.077	0.284	2.116	0.011	0.242	NaN	NaN	NaN	NaN	NaN	NaN	2.119	0.646	0.566	NaN	NaN	NaN	2.2	0.779	0.526	2.096	0.256	0.578	NaN	NaN	NaN
293	1.465	NaN	NaN	NaN	NaN	NaN	NaN	NaN	NaN	NaN	NaN	NaN	NaN	2.172	0.436	0.228	2.153	0.329	0.231	2.19	0.226	0.201	2.22	0.077	0.284	2.116	0.011	0.242	NaN	NaN	NaN	NaN	NaN	NaN	2.118	0.645	0.565	NaN	NaN	NaN	2.2	0.779	0.525	2.095	0.256	0.577	NaN	NaN	NaN
294	1.47	NaN	NaN	NaN	NaN	NaN	NaN	NaN	NaN	NaN	NaN	NaN	NaN	2.173	0.436	0.228	2.152	0.329	0.231	2.19	0.226	0.2	2.22	0.077	0.284	2.119	0.01	0.243	NaN	NaN	NaN	NaN	NaN	NaN	2.117	0.644	0.564	NaN	NaN	NaN	2.201	0.779	0.525	2.095	0.256	0.577	NaN	NaN	NaN
295	1.475	NaN	NaN	NaN	NaN	NaN	NaN	NaN	NaN	NaN	NaN	NaN	NaN	2.175	0.435	0.228	2.151	0.329	0.231	2.19	0.226	0.2	2.22	0.077	0.284	2.126	0.008	0.244	NaN	NaN	NaN	NaN	NaN	NaN	2.116	0.644	0.564	NaN	NaN	NaN	2.201	0.779	0.525	2.095	0.256	0.576	NaN	NaN	NaN
296	1.48	NaN	NaN	NaN	NaN	NaN	NaN	NaN	NaN	NaN	NaN	NaN	NaN	2.177	0.434	0.228	2.151	0.329	0.23	2.189	0.226	0.2	2.22	0.077	0.284	2.127	0.007	0.244	NaN	NaN	NaN	NaN	NaN	NaN	2.116	0.644	0.564	NaN	NaN	NaN	2.202	0.779	0.525	2.094	0.256	0.576	NaN	NaN	NaN
297	1.485	NaN	NaN	NaN	NaN	NaN	NaN	NaN	NaN	NaN	NaN	NaN	NaN	2.179	0.433	0.228	2.15	0.329	0.23	2.189	0.226	0.2	2.22	0.077	0.284	2.127	0.007	0.244	NaN	NaN	NaN	NaN	NaN	NaN	2.116	0.643	0.564	NaN	NaN	NaN	2.203	0.778	0.526	2.094	0.256	0.576	NaN	NaN	NaN
298	1.49	NaN	NaN	NaN	NaN	NaN	NaN	NaN	NaN	NaN	NaN	NaN	NaN	2.181	0.432	0.228	2.15	0.329	0.23	2.189	0.226	0.2	2.22	0.077	0.284	2.127	0.008	0.244	NaN	NaN	NaN	NaN	NaN	NaN	2.116	0.643	0.564	NaN	NaN	NaN	2.203	0.778	0.526	2.094	0.256	0.576	NaN	NaN	NaN
299	1.495	NaN	NaN	NaN	NaN	NaN	NaN	NaN	NaN	NaN	NaN	NaN	NaN	2.181	0.432	0.228	2.15	0.329	0.23	2.189	0.226	0.2	2.22	0.077	0.284	2.127	0.008	0.244	NaN	NaN	NaN	NaN	NaN	NaN	2.116	0.644	0.563	NaN	NaN	NaN	2.203	0.778	0.525	2.094	0.256	0.576	NaN	NaN	NaN
300	1.5	NaN	NaN	NaN	NaN	NaN	NaN	NaN	NaN	NaN	NaN	NaN	NaN	2.182	0.431	0.228	2.149	0.329	0.23	2.188	0.226	0.199	2.22	0.077	0.284	2.126	0.008	0.244	NaN	NaN	NaN	NaN	NaN	NaN	2.115	0.644	0.563	NaN	NaN	NaN	2.204	0.778	0.525	2.094	0.256	0.575	NaN	NaN	NaN
301	1.505	NaN	NaN	NaN	NaN	NaN	NaN	NaN	NaN	NaN	NaN	NaN	NaN	2.181	0.431	0.228	2.15	0.329	0.23	2.188	0.226	0.199	2.22	0.077	0.284	2.127	0.008	0.244	NaN	NaN	NaN	NaN	NaN	NaN	2.115	0.644	0.563	NaN	NaN	NaN	2.204	0.778	0.525	2.094	0.256	0.575	NaN	NaN	NaN
302	1.51	NaN	NaN	NaN	NaN	NaN	NaN	NaN	NaN	NaN	NaN	NaN	NaN	2.181	0.431	0.227	2.15	0.329	0.23	2.188	0.226	0.199	2.22	0.077	0.284	2.127	0.008	0.244	NaN	NaN	NaN	NaN	NaN	NaN	2.115	0.644	0.563	NaN	NaN	NaN	2.204	0.778	0.525	2.094	0.256	0.575	NaN	NaN	NaN
303	1.515	NaN	NaN	NaN	NaN	NaN	NaN	NaN	NaN	NaN	NaN	NaN	NaN	2.18	0.432	0.227	2.15	0.329	0.23	2.188	0.225	0.199	2.22	0.077	0.284	2.126	0.008	0.244	NaN	NaN	NaN	NaN	NaN	NaN	2.115	0.644	0.563	NaN	NaN	NaN	2.204	0.778	0.524	2.095	0.256	0.575	NaN	NaN	NaN
304	1.52	NaN	NaN	NaN	NaN	NaN	NaN	NaN	NaN	NaN	NaN	NaN	NaN	2.179	0.432	0.227	2.15	0.328	0.23	2.188	0.225	0.199	2.22	0.077	0.284	2.123	0.008	0.244	NaN	NaN	NaN	NaN	NaN	NaN	2.115	0.644	0.563	NaN	NaN	NaN	2.204	0.778	0.524	2.097	0.255	0.576	NaN	NaN	NaN
305	1.525	NaN	NaN	NaN	NaN	NaN	NaN	NaN	NaN	NaN	NaN	NaN	NaN	2.178	0.432	0.226	2.15	0.328	0.23	2.188	0.225	0.198	2.22	0.077	0.284	2.117	0.01	0.243	NaN	NaN	NaN	NaN	NaN	NaN	2.115	0.645	0.563	NaN	NaN	NaN	2.203	0.777	0.524	2.098	0.254	0.576	NaN	NaN	NaN
306	1.53	NaN	NaN	NaN	NaN	NaN	NaN	NaN	NaN	NaN	NaN	NaN	NaN	2.177	0.432	0.225	2.15	0.328	0.23	2.188	0.225	0.198	2.22	0.077	0.284	2.116	0.01	0.243	NaN	NaN	NaN	NaN	NaN	NaN	2.116	0.647	0.562	NaN	NaN	NaN	2.203	0.777	0.524	2.098	0.254	0.576	NaN	NaN	NaN
307	1.535	NaN	NaN	NaN	NaN	NaN	NaN	NaN	NaN	NaN	NaN	NaN	NaN	2.175	0.433	0.225	2.15	0.328	0.23	2.188	0.224	0.198	2.22	0.077	0.284	2.115	0.01	0.243	NaN	NaN	NaN	NaN	NaN	NaN	2.116	0.648	0.562	NaN	NaN	NaN	2.203	0.777	0.523	2.098	0.254	0.576	NaN	NaN	NaN
308	1.54	NaN	NaN	NaN	NaN	NaN	NaN	NaN	NaN	NaN	NaN	NaN	NaN	2.174	0.433	0.224	2.151	0.328	0.23	2.188	0.224	0.198	2.22	0.077	0.284	2.115	0.01	0.242	NaN	NaN	NaN	NaN	NaN	NaN	2.116	0.649	0.562	NaN	NaN	NaN	2.203	0.777	0.523	2.098	0.254	0.576	NaN	NaN	NaN
309	1.545	NaN	NaN	NaN	NaN	NaN	NaN	NaN	NaN	NaN	NaN	NaN	NaN	2.174	0.433	0.224	2.151	0.328	0.229	2.188	0.224	0.198	2.219	0.077	0.284	2.115	0.01	0.243	NaN	NaN	NaN	NaN	NaN	NaN	2.116	0.649	0.561	NaN	NaN	NaN	NaN	NaN	NaN	2.097	0.255	0.575	NaN	NaN	NaN
310	1.55	NaN	NaN	NaN	NaN	NaN	NaN	NaN	NaN	NaN	NaN	NaN	NaN	2.174	0.433	0.224	2.151	0.327	0.229	2.188	0.224	0.198	2.219	0.077	0.284	2.115	0.01	0.243	NaN	NaN	NaN	NaN	NaN	NaN	2.116	0.65	0.561	NaN	NaN	NaN	2.202	0.776	0.521	2.096	0.256	0.575	NaN	NaN	NaN
311	1.555	NaN	NaN	NaN	NaN	NaN	NaN	NaN	NaN	NaN	NaN	NaN	NaN	2.175	0.433	0.224	2.151	0.327	0.229	2.187	0.224	0.198	2.219	0.077	0.284	2.115	0.01	0.243	NaN	NaN	NaN	NaN	NaN	NaN	2.117	0.65	0.561	NaN	NaN	NaN	2.201	0.775	0.521	2.097	0.256	0.575	NaN	NaN	NaN
312	1.56	NaN	NaN	NaN	NaN	NaN	NaN	NaN	NaN	NaN	NaN	NaN	NaN	2.175	0.433	0.224	2.152	0.327	0.229	2.187	0.224	0.198	2.219	0.077	0.284	2.115	0.01	0.243	NaN	NaN	NaN	NaN	NaN	NaN	2.116	0.65	0.561	NaN	NaN	NaN	2.201	0.776	0.521	2.097	0.256	0.575	NaN	NaN	NaN
313	1.565	NaN	NaN	NaN	NaN	NaN	NaN	NaN	NaN	NaN	NaN	NaN	NaN	2.175	0.433	0.224	2.152	0.327	0.228	2.187	0.223	0.198	2.219	0.077	0.284	2.115	0.01	0.243	NaN	NaN	NaN	NaN	NaN	NaN	2.115	0.651	0.561	NaN	NaN	NaN	NaN	NaN	NaN	2.096	0.257	0.575	NaN	NaN	NaN
314	1.57	NaN	NaN	NaN	NaN	NaN	NaN	NaN	NaN	NaN	NaN	NaN	NaN	2.175	0.433	0.224	2.152	0.327	0.228	2.187	0.223	0.198	2.219	0.077	0.284	2.115	0.01	0.243	NaN	NaN	NaN	NaN	NaN	NaN	2.114	0.651	0.56	NaN	NaN	NaN	NaN	NaN	NaN	2.096	0.257	0.574	NaN	NaN	NaN
315	1.575	NaN	NaN	NaN	NaN	NaN	NaN	NaN	NaN	NaN	NaN	NaN	NaN	2.175	0.433	0.224	2.152	0.327	0.228	2.187	0.223	0.198	2.219	0.077	0.284	2.115	0.01	0.243	NaN	NaN	NaN	NaN	NaN	NaN	2.114	0.651	0.56	NaN	NaN	NaN	2.201	0.78	0.518	2.096	0.258	0.574	NaN	NaN	NaN
316	1.58	NaN	NaN	NaN	NaN	NaN	NaN	NaN	NaN	NaN	NaN	NaN	NaN	2.175	0.433	0.224	2.153	0.326	0.227	2.187	0.223	0.198	2.219	0.077	0.284	2.115	0.01	0.243	NaN	NaN	NaN	NaN	NaN	NaN	2.114	0.651	0.56	NaN	NaN	NaN	2.201	0.78	0.518	2.096	0.258	0.574	NaN	NaN	NaN
317	1.585	NaN	NaN	NaN	NaN	NaN	NaN	NaN	NaN	NaN	NaN	NaN	NaN	2.175	0.433	0.224	2.153	0.326	0.227	2.187	0.223	0.198	2.219	0.077	0.284	2.114	0.01	0.243	NaN	NaN	NaN	NaN	NaN	NaN	2.113	0.65	0.559	NaN	NaN	NaN	2.201	0.781	0.518	2.097	0.257	0.574	NaN	NaN	NaN
318	1.59	NaN	NaN	NaN	NaN	NaN	NaN	NaN	NaN	NaN	NaN	NaN	NaN	2.175	0.433	0.224	2.152	0.326	0.227	2.186	0.223	0.198	2.219	0.077	0.284	2.114	0.01	0.243	NaN	NaN	NaN	NaN	NaN	NaN	2.111	0.649	0.558	NaN	NaN	NaN	2.201	0.781	0.517	2.097	0.257	0.575	NaN	NaN	NaN
319	1.595	NaN	NaN	NaN	NaN	NaN	NaN	NaN	NaN	NaN	NaN	NaN	NaN	2.175	0.433	0.224	2.152	0.325	0.227	2.186	0.223	0.198	2.219	0.077	0.284	2.114	0.01	0.243	NaN	NaN	NaN	NaN	NaN	NaN	2.111	0.649	0.558	NaN	NaN	NaN	2.201	0.781	0.517	2.098	0.257	0.575	NaN	NaN	NaN
320	1.6	NaN	NaN	NaN	NaN	NaN	NaN	NaN	NaN	NaN	NaN	NaN	NaN	2.175	0.433	0.224	2.151	0.325	0.227	2.186	0.223	0.198	2.219	0.077	0.284	2.114	0.01	0.243	NaN	NaN	NaN	NaN	NaN	NaN	2.111	0.649	0.558	NaN	NaN	NaN	2.201	0.781	0.517	2.098	0.257	0.575	NaN	NaN	NaN
321	1.605	NaN	NaN	NaN	NaN	NaN	NaN	NaN	NaN	NaN	NaN	NaN	NaN	2.175	0.433	0.224	2.151	0.325	0.227	2.186	0.223	0.198	2.219	0.077	0.284	2.114	0.01	0.243	NaN	NaN	NaN	NaN	NaN	NaN	2.111	0.65	0.558	NaN	NaN	NaN	2.201	0.781	0.517	2.098	0.257	0.575	NaN	NaN	NaN
322	1.61	NaN	NaN	NaN	NaN	NaN	NaN	NaN	NaN	NaN	NaN	NaN	NaN	2.174	0.433	0.224	2.151	0.325	0.227	2.186	0.223	0.198	2.219	0.077	0.284	2.114	0.01	0.243	NaN	NaN	NaN	NaN	NaN	NaN	2.11	0.65	0.558	NaN	NaN	NaN	2.201	0.782	0.517	2.098	0.256	0.575	NaN	NaN	NaN
323	1.615	NaN	NaN	NaN	NaN	NaN	NaN	NaN	NaN	NaN	NaN	NaN	NaN	2.175	0.433	0.224	2.15	0.325	0.227	2.186	0.223	0.197	2.219	0.077	0.284	2.114	0.01	0.243	NaN	NaN	NaN	NaN	NaN	NaN	2.111	0.651	0.558	NaN	NaN	NaN	2.201	0.782	0.517	2.099	0.256	0.575	NaN	NaN	NaN
324	1.62	NaN	NaN	NaN	NaN	NaN	NaN	NaN	NaN	NaN	NaN	NaN	NaN	2.174	0.432	0.224	2.15	0.325	0.227	2.186	0.222	0.197	2.219	0.077	0.284	2.114	0.01	0.243	NaN	NaN	NaN	NaN	NaN	NaN	2.111	0.652	0.558	NaN	NaN	NaN	2.201	0.781	0.517	2.101	0.256	0.574	NaN	NaN	NaN
325	1.625	NaN	NaN	NaN	NaN	NaN	NaN	NaN	NaN	NaN	NaN	NaN	NaN	2.173	0.433	0.223	2.15	0.325	0.227	2.185	0.222	0.197	2.219	0.077	0.284	2.114	0.01	0.243	NaN	NaN	NaN	NaN	NaN	NaN	2.111	0.652	0.558	NaN	NaN	NaN	2.203	0.781	0.517	2.101	0.255	0.574	NaN	NaN	NaN
326	1.63	NaN	NaN	NaN	NaN	NaN	NaN	NaN	NaN	NaN	NaN	NaN	NaN	2.174	0.432	0.223	2.149	0.324	0.227	2.185	0.223	0.197	2.219	0.077	0.284	2.114	0.01	0.243	NaN	NaN	NaN	NaN	NaN	NaN	2.111	0.652	0.558	NaN	NaN	NaN	2.203	0.781	0.517	2.102	0.255	0.574	NaN	NaN	NaN
327	1.635	NaN	NaN	NaN	NaN	NaN	NaN	NaN	NaN	NaN	NaN	NaN	NaN	2.174	0.432	0.223	2.149	0.325	0.226	2.185	0.222	0.197	2.219	0.077	0.284	2.114	0.01	0.243	NaN	NaN	NaN	NaN	NaN	NaN	2.111	0.652	0.558	NaN	NaN	NaN	2.203	0.781	0.517	2.102	0.255	0.573	NaN	NaN	NaN
328	1.64	NaN	NaN	NaN	NaN	NaN	NaN	NaN	NaN	NaN	NaN	NaN	NaN	2.173	0.432	0.223	2.148	0.325	0.226	2.184	0.223	0.197	2.219	0.077	0.284	2.114	0.01	0.243	NaN	NaN	NaN	NaN	NaN	NaN	2.111	0.652	0.558	NaN	NaN	NaN	2.202	0.781	0.517	2.103	0.255	0.573	NaN	NaN	NaN
329	1.645	NaN	NaN	NaN	NaN	NaN	NaN	NaN	NaN	NaN	NaN	NaN	NaN	2.173	0.432	0.222	2.147	0.325	0.226	2.184	0.223	0.197	2.219	0.077	0.284	2.114	0.01	0.243	NaN	NaN	NaN	NaN	NaN	NaN	2.111	0.652	0.558	NaN	NaN	NaN	2.202	0.781	0.517	2.103	0.255	0.573	NaN	NaN	NaN
330	1.65	NaN	NaN	NaN	NaN	NaN	NaN	NaN	NaN	NaN	NaN	NaN	NaN	2.173	0.432	0.222	2.147	0.325	0.226	2.184	0.223	0.197	2.219	0.077	0.284	2.114	0.01	0.243	NaN	NaN	NaN	NaN	NaN	NaN	2.111	0.652	0.558	NaN	NaN	NaN	2.202	0.781	0.517	2.103	0.256	0.573	NaN	NaN	NaN
331	1.655	NaN	NaN	NaN	NaN	NaN	NaN	NaN	NaN	NaN	NaN	NaN	NaN	2.173	0.432	0.222	2.146	0.325	0.226	2.184	0.223	0.197	2.219	0.077	0.284	2.114	0.01	0.243	NaN	NaN	NaN	NaN	NaN	NaN	2.111	0.653	0.558	NaN	NaN	NaN	2.202	0.781	0.517	2.104	0.256	0.572	NaN	NaN	NaN
332	1.66	NaN	NaN	NaN	NaN	NaN	NaN	NaN	NaN	NaN	NaN	NaN	NaN	2.172	0.432	0.222	2.146	0.325	0.226	2.184	0.223	0.197	2.219	0.077	0.284	2.114	0.01	0.243	NaN	NaN	NaN	NaN	NaN	NaN	2.111	0.653	0.558	NaN	NaN	NaN	2.202	0.781	0.517	2.105	0.256	0.571	NaN	NaN	NaN
333	1.665	NaN	NaN	NaN	NaN	NaN	NaN	NaN	NaN	NaN	NaN	NaN	NaN	2.172	0.432	0.222	2.146	0.325	0.226	2.184	0.223	0.197	2.219	0.077	0.284	2.114	0.01	0.243	NaN	NaN	NaN	NaN	NaN	NaN	2.111	0.653	0.558	NaN	NaN	NaN	2.202	0.781	0.517	2.105	0.257	0.57	NaN	NaN	NaN
334	1.67	NaN	NaN	NaN	NaN	NaN	NaN	NaN	NaN	NaN	NaN	NaN	NaN	2.172	0.432	0.221	2.146	0.325	0.226	2.184	0.223	0.197	2.219	0.077	0.284	2.114	0.01	0.243	NaN	NaN	NaN	NaN	NaN	NaN	2.111	0.653	0.558	NaN	NaN	NaN	2.201	0.781	0.517	2.105	0.256	0.569	NaN	NaN	NaN
335	1.675	NaN	NaN	NaN	NaN	NaN	NaN	NaN	NaN	NaN	NaN	NaN	NaN	2.172	0.431	0.221	2.146	0.325	0.225	2.184	0.223	0.197	2.219	0.077	0.284	2.114	0.01	0.243	NaN	NaN	NaN	NaN	NaN	NaN	2.111	0.653	0.558	NaN	NaN	NaN	2.201	0.781	0.517	2.107	0.256	0.57	NaN	NaN	NaN
336	1.68	NaN	NaN	NaN	NaN	NaN	NaN	NaN	NaN	NaN	NaN	NaN	NaN	2.172	0.431	0.221	2.145	0.325	0.225	2.184	0.223	0.197	2.219	0.077	0.284	2.114	0.01	0.243	NaN	NaN	NaN	NaN	NaN	NaN	2.111	0.653	0.558	NaN	NaN	NaN	NaN	NaN	NaN	2.108	0.255	0.57	NaN	NaN	NaN
337	1.685	NaN	NaN	NaN	NaN	NaN	NaN	NaN	NaN	NaN	NaN	NaN	NaN	2.172	0.431	0.221	2.145	0.325	0.225	2.184	0.223	0.197	2.219	0.077	0.284	2.114	0.01	0.243	NaN	NaN	NaN	NaN	NaN	NaN	2.111	0.654	0.557	NaN	NaN	NaN	NaN	NaN	NaN	2.108	0.255	0.569	NaN	NaN	NaN
338	1.69	NaN	NaN	NaN	NaN	NaN	NaN	NaN	NaN	NaN	NaN	NaN	NaN	2.172	0.431	0.221	2.146	0.325	0.225	2.184	0.223	0.197	2.218	0.077	0.284	2.114	0.009	0.243	NaN	NaN	NaN	NaN	NaN	NaN	2.11	0.653	0.556	NaN	NaN	NaN	NaN	NaN	NaN	2.11	0.256	0.569	NaN	NaN	NaN
339	1.695	NaN	NaN	NaN	NaN	NaN	NaN	NaN	NaN	NaN	NaN	NaN	NaN	2.172	0.431	0.221	2.146	0.325	0.225	2.184	0.223	0.197	2.218	0.077	0.284	2.115	0.009	0.243	NaN	NaN	NaN	NaN	NaN	NaN	2.11	0.653	0.556	NaN	NaN	NaN	NaN	NaN	NaN	2.111	0.256	0.569	NaN	NaN	NaN
340	1.7	NaN	NaN	NaN	NaN	NaN	NaN	NaN	NaN	NaN	NaN	NaN	NaN	2.172	0.43	0.221	2.147	0.325	0.224	2.184	0.223	0.197	2.218	0.077	0.284	2.115	0.009	0.243	NaN	NaN	NaN	NaN	NaN	NaN	2.11	0.653	0.556	NaN	NaN	NaN	NaN	NaN	NaN	2.113	0.256	0.568	NaN	NaN	NaN
341	1.705	NaN	NaN	NaN	NaN	NaN	NaN	NaN	NaN	NaN	NaN	NaN	NaN	2.173	0.43	0.221	2.147	0.325	0.224	2.184	0.223	0.197	2.218	0.077	0.284	2.115	0.009	0.242	NaN	NaN	NaN	NaN	NaN	NaN	2.109	0.653	0.555	NaN	NaN	NaN	NaN	NaN	NaN	2.114	0.256	0.567	NaN	NaN	NaN
342	1.71	NaN	NaN	NaN	NaN	NaN	NaN	NaN	NaN	NaN	NaN	NaN	NaN	2.174	0.43	0.221	2.147	0.325	0.224	2.184	0.223	0.197	2.218	0.077	0.284	2.115	0.009	0.242	NaN	NaN	NaN	NaN	NaN	NaN	2.109	0.654	0.555	NaN	NaN	NaN	NaN	NaN	NaN	2.114	0.257	0.567	NaN	NaN	NaN
343	1.715	NaN	NaN	NaN	NaN	NaN	NaN	NaN	NaN	NaN	NaN	NaN	NaN	2.175	0.43	0.221	2.147	0.325	0.224	2.184	0.223	0.197	2.218	0.077	0.284	2.115	0.009	0.242	NaN	NaN	NaN	NaN	NaN	NaN	2.109	0.654	0.555	NaN	NaN	NaN	NaN	NaN	NaN	2.111	0.258	0.566	NaN	NaN	NaN
344	1.72	NaN	NaN	NaN	NaN	NaN	NaN	NaN	NaN	NaN	NaN	NaN	NaN	2.175	0.429	0.221	2.147	0.325	0.224	2.184	0.223	0.196	2.218	0.077	0.284	2.115	0.008	0.242	NaN	NaN	NaN	NaN	NaN	NaN	2.109	0.654	0.555	NaN	NaN	NaN	NaN	NaN	NaN	2.11	0.259	0.565	NaN	NaN	NaN
345	1.725	NaN	NaN	NaN	NaN	NaN	NaN	NaN	NaN	NaN	NaN	NaN	NaN	2.176	0.429	0.221	2.147	0.325	0.224	2.185	0.223	0.196	2.218	0.078	0.284	2.116	0.008	0.242	NaN	NaN	NaN	NaN	NaN	NaN	2.109	0.654	0.555	NaN	NaN	NaN	2.199	0.785	0.512	2.11	0.259	0.564	NaN	NaN	NaN
346	1.73	NaN	NaN	NaN	NaN	NaN	NaN	NaN	NaN	NaN	NaN	NaN	NaN	2.177	0.429	0.221	2.147	0.325	0.224	2.185	0.223	0.196	2.218	0.077	0.284	2.116	0.008	0.242	NaN	NaN	NaN	NaN	NaN	NaN	2.109	0.654	0.555	NaN	NaN	NaN	2.198	0.785	0.511	2.109	0.259	0.564	NaN	NaN	NaN
347	1.735	NaN	NaN	NaN	NaN	NaN	NaN	NaN	NaN	NaN	NaN	NaN	NaN	2.177	0.429	0.221	2.147	0.325	0.224	2.185	0.223	0.196	2.218	0.077	0.284	2.116	0.008	0.242	NaN	NaN	NaN	NaN	NaN	NaN	2.108	0.654	0.555	NaN	NaN	NaN	2.198	0.785	0.511	2.109	0.259	0.564	NaN	NaN	NaN
348	1.74	NaN	NaN	NaN	NaN	NaN	NaN	NaN	NaN	NaN	NaN	NaN	NaN	2.176	0.429	0.221	2.147	0.325	0.224	2.185	0.223	0.196	2.218	0.077	0.284	2.116	0.007	0.242	NaN	NaN	NaN	NaN	NaN	NaN	2.107	0.654	0.554	NaN	NaN	NaN	2.198	0.785	0.511	2.109	0.26	0.564	NaN	NaN	NaN
349	1.745	NaN	NaN	NaN	NaN	NaN	NaN	NaN	NaN	NaN	NaN	NaN	NaN	2.175	0.429	0.22	2.147	0.325	0.224	2.185	0.223	0.196	2.218	0.077	0.284	2.116	0.007	0.242	NaN	NaN	NaN	NaN	NaN	NaN	2.107	0.654	0.554	NaN	NaN	NaN	2.198	0.785	0.51	2.108	0.26	0.564	NaN	NaN	NaN
350	1.75	NaN	NaN	NaN	NaN	NaN	NaN	NaN	NaN	NaN	NaN	NaN	NaN	2.174	0.43	0.22	2.147	0.325	0.224	2.185	0.223	0.195	2.218	0.077	0.283	2.117	0.007	0.242	NaN	NaN	NaN	NaN	NaN	NaN	2.107	0.654	0.555	NaN	NaN	NaN	2.197	0.785	0.51	2.108	0.26	0.564	NaN	NaN	NaN
351	1.755	NaN	NaN	NaN	NaN	NaN	NaN	NaN	NaN	NaN	NaN	NaN	NaN	2.172	0.431	0.219	2.147	0.325	0.224	2.185	0.223	0.195	2.217	0.077	0.283	2.117	0.007	0.242	NaN	NaN	NaN	NaN	NaN	NaN	2.107	0.654	0.555	NaN	NaN	NaN	2.197	0.785	0.51	2.108	0.26	0.564	NaN	NaN	NaN
352	1.76	NaN	NaN	NaN	NaN	NaN	NaN	NaN	NaN	NaN	NaN	NaN	NaN	2.169	0.432	0.219	2.147	0.325	0.224	2.185	0.223	0.195	2.217	0.077	0.283	2.117	0.006	0.242	NaN	NaN	NaN	NaN	NaN	NaN	2.107	0.655	0.555	NaN	NaN	NaN	2.197	0.785	0.51	2.108	0.26	0.565	NaN	NaN	NaN
353	1.765	NaN	NaN	NaN	NaN	NaN	NaN	NaN	NaN	NaN	NaN	NaN	NaN	2.167	0.432	0.218	2.147	0.326	0.224	2.186	0.223	0.194	2.217	0.077	0.283	2.117	0.006	0.242	NaN	NaN	NaN	NaN	NaN	NaN	2.107	0.655	0.555	NaN	NaN	NaN	2.197	0.785	0.51	2.107	0.26	0.565	NaN	NaN	NaN
354	1.77	NaN	NaN	NaN	NaN	NaN	NaN	NaN	NaN	NaN	NaN	NaN	NaN	2.166	0.433	0.218	2.147	0.326	0.224	2.186	0.223	0.194	2.217	0.077	0.283	2.117	0.006	0.242	NaN	NaN	NaN	NaN	NaN	NaN	2.107	0.655	0.555	NaN	NaN	NaN	2.197	0.785	0.51	2.107	0.26	0.565	NaN	NaN	NaN
355	1.775	NaN	NaN	NaN	NaN	NaN	NaN	NaN	NaN	NaN	NaN	NaN	NaN	2.165	0.433	0.218	2.147	0.326	0.224	2.186	0.224	0.193	2.217	0.077	0.283	2.117	0.006	0.242	NaN	NaN	NaN	NaN	NaN	NaN	2.106	0.655	0.555	NaN	NaN	NaN	2.197	0.785	0.51	2.106	0.26	0.566	NaN	NaN	NaN
356	1.78	NaN	NaN	NaN	NaN	NaN	NaN	NaN	NaN	NaN	NaN	NaN	NaN	2.165	0.433	0.218	2.147	0.326	0.224	2.187	0.224	0.193	2.217	0.077	0.283	2.118	0.006	0.242	NaN	NaN	NaN	NaN	NaN	NaN	2.105	0.654	0.555	NaN	NaN	NaN	2.197	0.785	0.51	2.105	0.261	0.566	NaN	NaN	NaN
357	1.785	NaN	NaN	NaN	NaN	NaN	NaN	NaN	NaN	NaN	NaN	NaN	NaN	2.164	0.433	0.217	2.146	0.326	0.223	2.186	0.224	0.193	2.217	0.077	0.283	2.118	0.006	0.242	NaN	NaN	NaN	NaN	NaN	NaN	2.105	0.655	0.556	NaN	NaN	NaN	2.196	0.786	0.51	2.104	0.262	0.566	NaN	NaN	NaN
358	1.79	NaN	NaN	NaN	NaN	NaN	NaN	NaN	NaN	NaN	NaN	NaN	NaN	2.162	0.434	0.217	2.146	0.327	0.223	2.186	0.224	0.193	2.217	0.077	0.283	2.118	0.006	0.242	NaN	NaN	NaN	NaN	NaN	NaN	2.105	0.655	0.556	NaN	NaN	NaN	2.196	0.786	0.51	2.102	0.262	0.567	NaN	NaN	NaN
359	1.795	NaN	NaN	NaN	NaN	NaN	NaN	NaN	NaN	NaN	NaN	NaN	NaN	2.16	0.435	0.216	2.146	0.327	0.222	2.186	0.225	0.192	2.217	0.077	0.283	2.118	0.005	0.242	NaN	NaN	NaN	NaN	NaN	NaN	2.104	0.656	0.556	NaN	NaN	NaN	2.196	0.786	0.51	2.101	0.262	0.567	NaN	NaN	NaN
360	1.8	NaN	NaN	NaN	NaN	NaN	NaN	NaN	NaN	NaN	NaN	NaN	NaN	2.159	0.435	0.216	2.145	0.327	0.222	2.186	0.225	0.192	2.217	0.077	0.283	2.117	0.005	0.242	NaN	NaN	NaN	NaN	NaN	NaN	2.104	0.656	0.556	NaN	NaN	NaN	2.195	0.786	0.51	2.101	0.262	0.568	NaN	NaN	NaN
361	1.805	NaN	NaN	NaN	NaN	NaN	NaN	NaN	NaN	NaN	NaN	NaN	NaN	2.159	0.435	0.216	2.145	0.327	0.222	2.186	0.225	0.192	2.217	0.077	0.283	2.118	0.005	0.242	NaN	NaN	NaN	NaN	NaN	NaN	2.103	0.655	0.556	NaN	NaN	NaN	2.196	0.786	0.511	2.1	0.262	0.568	NaN	NaN	NaN
362	1.81	NaN	NaN	NaN	NaN	NaN	NaN	NaN	NaN	NaN	NaN	NaN	NaN	2.158	0.435	0.216	2.145	0.327	0.221	2.186	0.225	0.192	2.217	0.077	0.283	2.118	0.005	0.242	NaN	NaN	NaN	NaN	NaN	NaN	2.103	0.656	0.556	NaN	NaN	NaN	2.197	0.785	0.511	2.099	0.263	0.568	NaN	NaN	NaN
363	1.815	NaN	NaN	NaN	NaN	NaN	NaN	NaN	NaN	NaN	NaN	NaN	NaN	2.157	0.435	0.216	2.145	0.327	0.221	2.186	0.225	0.192	2.217	0.077	0.283	2.117	0.005	0.242	NaN	NaN	NaN	NaN	NaN	NaN	2.102	0.656	0.556	NaN	NaN	NaN	2.197	0.785	0.511	2.098	0.264	0.568	NaN	NaN	NaN
364	1.82	NaN	NaN	NaN	NaN	NaN	NaN	NaN	NaN	NaN	NaN	NaN	NaN	2.157	0.435	0.216	2.145	0.327	0.221	2.186	0.225	0.192	2.217	0.077	0.283	2.117	0.005	0.242	NaN	NaN	NaN	NaN	NaN	NaN	2.102	0.656	0.556	NaN	NaN	NaN	2.197	0.785	0.511	2.096	0.264	0.568	NaN	NaN	NaN
365	1.825	NaN	NaN	NaN	NaN	NaN	NaN	NaN	NaN	NaN	NaN	NaN	NaN	2.157	0.435	0.216	2.144	0.327	0.221	2.186	0.225	0.192	2.216	0.077	0.283	2.117	0.005	0.242	NaN	NaN	NaN	NaN	NaN	NaN	2.101	0.656	0.557	NaN	NaN	NaN	2.196	0.785	0.511	2.096	0.265	0.569	NaN	NaN	NaN
366	1.83	NaN	NaN	NaN	NaN	NaN	NaN	NaN	NaN	NaN	NaN	NaN	NaN	2.158	0.435	0.216	2.144	0.327	0.221	2.186	0.225	0.192	2.216	0.077	0.283	2.117	0.005	0.242	NaN	NaN	NaN	NaN	NaN	NaN	2.101	0.657	0.557	NaN	NaN	NaN	2.196	0.785	0.511	2.096	0.264	0.57	NaN	NaN	NaN
367	1.835	NaN	NaN	NaN	NaN	NaN	NaN	NaN	NaN	NaN	NaN	NaN	NaN	2.158	0.434	0.216	2.144	0.327	0.221	2.186	0.225	0.192	2.216	0.077	0.283	2.117	0.005	0.242	NaN	NaN	NaN	NaN	NaN	NaN	2.1	0.657	0.557	NaN	NaN	NaN	2.196	0.785	0.511	2.096	0.264	0.571	NaN	NaN	NaN
368	1.84	NaN	NaN	NaN	NaN	NaN	NaN	NaN	NaN	NaN	NaN	NaN	NaN	2.158	0.434	0.216	2.144	0.327	0.22	2.186	0.225	0.192	2.216	0.077	0.283	2.117	0.005	0.242	NaN	NaN	NaN	NaN	NaN	NaN	2.099	0.658	0.557	NaN	NaN	NaN	2.195	0.785	0.511	2.094	0.265	0.572	NaN	NaN	NaN
369	1.845	NaN	NaN	NaN	NaN	NaN	NaN	NaN	NaN	NaN	NaN	NaN	NaN	2.158	0.434	0.216	2.143	0.327	0.22	2.186	0.225	0.192	2.216	0.077	0.283	2.117	0.005	0.242	NaN	NaN	NaN	NaN	NaN	NaN	2.099	0.658	0.557	NaN	NaN	NaN	2.195	0.785	0.511	2.093	0.265	0.573	NaN	NaN	NaN
370	1.85	NaN	NaN	NaN	NaN	NaN	NaN	NaN	NaN	NaN	NaN	NaN	NaN	2.158	0.434	0.216	2.143	0.327	0.22	2.186	0.225	0.192	2.216	0.077	0.283	2.117	0.005	0.241	NaN	NaN	NaN	NaN	NaN	NaN	2.098	0.658	0.557	NaN	NaN	NaN	2.194	0.786	0.511	2.093	0.265	0.574	NaN	NaN	NaN
371	1.855	NaN	NaN	NaN	NaN	NaN	NaN	NaN	NaN	NaN	NaN	NaN	NaN	2.159	0.433	0.216	2.142	0.327	0.22	2.185	0.225	0.192	2.216	0.077	0.283	2.117	0.005	0.241	NaN	NaN	NaN	NaN	NaN	NaN	2.098	0.658	0.558	NaN	NaN	NaN	2.194	0.786	0.511	2.093	0.264	0.574	NaN	NaN	NaN
372	1.86	NaN	NaN	NaN	NaN	NaN	NaN	NaN	NaN	NaN	NaN	NaN	NaN	2.159	0.433	0.216	2.142	0.326	0.22	2.185	0.225	0.192	2.216	0.077	0.283	2.117	0.005	0.241	NaN	NaN	NaN	NaN	NaN	NaN	2.097	0.658	0.558	NaN	NaN	NaN	2.194	0.786	0.512	2.091	0.265	0.574	NaN	NaN	NaN
373	1.865	NaN	NaN	NaN	NaN	NaN	NaN	NaN	NaN	NaN	NaN	NaN	NaN	2.16	0.433	0.216	2.141	0.326	0.22	2.185	0.225	0.192	2.216	0.077	0.283	2.117	0.005	0.241	NaN	NaN	NaN	NaN	NaN	NaN	2.097	0.658	0.558	NaN	NaN	NaN	2.193	0.786	0.512	2.089	0.265	0.575	NaN	NaN	NaN
374	1.87	NaN	NaN	NaN	NaN	NaN	NaN	NaN	NaN	NaN	NaN	NaN	NaN	2.16	0.433	0.216	2.141	0.326	0.22	2.185	0.225	0.192	2.216	0.077	0.283	2.117	0.005	0.241	NaN	NaN	NaN	NaN	NaN	NaN	2.097	0.658	0.558	NaN	NaN	NaN	NaN	NaN	NaN	2.088	0.265	0.575	NaN	NaN	NaN
375	1.875	NaN	NaN	NaN	NaN	NaN	NaN	NaN	NaN	NaN	NaN	NaN	NaN	2.16	0.432	0.216	2.141	0.326	0.22	2.185	0.225	0.192	2.216	0.078	0.283	2.117	0.005	0.241	NaN	NaN	NaN	NaN	NaN	NaN	2.096	0.658	0.558	NaN	NaN	NaN	NaN	NaN	NaN	2.088	0.265	0.576	NaN	NaN	NaN
376	1.88	NaN	NaN	NaN	NaN	NaN	NaN	NaN	NaN	NaN	NaN	NaN	NaN	2.16	0.432	0.216	2.14	0.326	0.22	2.185	0.225	0.192	2.216	0.077	0.283	2.117	0.005	0.241	NaN	NaN	NaN	NaN	NaN	NaN	2.096	0.659	0.558	NaN	NaN	NaN	NaN	NaN	NaN	2.086	0.265	0.577	NaN	NaN	NaN
377	1.885	NaN	NaN	NaN	NaN	NaN	NaN	NaN	NaN	NaN	NaN	NaN	NaN	2.16	0.432	0.216	2.14	0.326	0.22	2.185	0.225	0.192	2.216	0.078	0.283	2.117	0.005	0.241	NaN	NaN	NaN	NaN	NaN	NaN	2.096	0.661	0.558	NaN	NaN	NaN	NaN	NaN	NaN	2.083	0.266	0.578	NaN	NaN	NaN
378	1.89	NaN	NaN	NaN	NaN	NaN	NaN	NaN	NaN	NaN	NaN	NaN	NaN	2.16	0.432	0.216	2.14	0.326	0.22	2.185	0.225	0.192	2.216	0.078	0.283	2.117	0.005	0.241	NaN	NaN	NaN	NaN	NaN	NaN	2.095	0.661	0.558	NaN	NaN	NaN	2.191	0.789	0.512	2.081	0.266	0.579	NaN	NaN	NaN
379	1.895	NaN	NaN	NaN	NaN	NaN	NaN	NaN	NaN	NaN	NaN	NaN	NaN	2.159	0.432	0.216	2.14	0.326	0.22	2.184	0.225	0.192	2.216	0.078	0.283	2.117	0.005	0.241	NaN	NaN	NaN	NaN	NaN	NaN	2.094	0.66	0.558	NaN	NaN	NaN	NaN	NaN	NaN	2.08	0.266	0.579	NaN	NaN	NaN
380	1.9	NaN	NaN	NaN	NaN	NaN	NaN	NaN	NaN	NaN	NaN	NaN	NaN	2.158	0.431	0.216	2.14	0.326	0.22	2.184	0.225	0.192	2.216	0.078	0.283	2.117	0.005	0.241	NaN	NaN	NaN	NaN	NaN	NaN	2.093	0.66	0.558	NaN	NaN	NaN	NaN	NaN	NaN	2.079	0.267	0.579	NaN	NaN	NaN
381	1.905	NaN	NaN	NaN	NaN	NaN	NaN	NaN	NaN	NaN	NaN	NaN	NaN	2.156	0.431	0.216	2.14	0.326	0.22	2.183	0.225	0.192	2.216	0.078	0.283	2.117	0.005	0.241	NaN	NaN	NaN	NaN	NaN	NaN	2.092	0.66	0.558	NaN	NaN	NaN	NaN	NaN	NaN	2.078	0.267	0.579	NaN	NaN	NaN
382	1.91	NaN	NaN	NaN	NaN	NaN	NaN	NaN	NaN	NaN	NaN	NaN	NaN	2.155	0.431	0.216	2.139	0.326	0.22	2.183	0.225	0.192	2.215	0.078	0.283	2.117	0.005	0.241	NaN	NaN	NaN	NaN	NaN	NaN	2.092	0.66	0.559	NaN	NaN	NaN	NaN	NaN	NaN	2.076	0.267	0.579	NaN	NaN	NaN
383	1.915	NaN	NaN	NaN	NaN	NaN	NaN	NaN	NaN	NaN	NaN	NaN	NaN	2.153	0.431	0.215	2.139	0.326	0.22	2.182	0.225	0.192	2.215	0.078	0.283	2.117	0.005	0.241	NaN	NaN	NaN	NaN	NaN	NaN	2.091	0.66	0.559	NaN	NaN	NaN	NaN	NaN	NaN	2.075	0.267	0.58	NaN	NaN	NaN
384	1.92	NaN	NaN	NaN	NaN	NaN	NaN	NaN	NaN	NaN	NaN	NaN	NaN	2.152	0.431	0.215	2.139	0.326	0.22	2.182	0.225	0.192	2.215	0.078	0.283	2.117	0.005	0.241	NaN	NaN	NaN	NaN	NaN	NaN	2.091	0.66	0.559	NaN	NaN	NaN	NaN	NaN	NaN	2.075	0.266	0.581	NaN	NaN	NaN
385	1.925	NaN	NaN	NaN	NaN	NaN	NaN	NaN	NaN	NaN	NaN	NaN	NaN	2.152	0.431	0.215	2.139	0.325	0.22	2.182	0.225	0.192	2.215	0.078	0.283	2.117	0.005	0.241	NaN	NaN	NaN	NaN	NaN	NaN	2.09	0.659	0.559	NaN	NaN	NaN	NaN	NaN	NaN	2.075	0.266	0.582	NaN	NaN	NaN
386	1.93	NaN	NaN	NaN	NaN	NaN	NaN	NaN	NaN	NaN	NaN	NaN	NaN	2.151	0.431	0.215	2.139	0.325	0.22	2.182	0.225	0.192	2.215	0.078	0.283	2.117	0.005	0.241	NaN	NaN	NaN	NaN	NaN	NaN	2.09	0.659	0.56	NaN	NaN	NaN	NaN	NaN	NaN	2.073	0.266	0.582	NaN	NaN	NaN
387	1.935	NaN	NaN	NaN	NaN	NaN	NaN	NaN	NaN	NaN	NaN	NaN	NaN	2.151	0.431	0.215	2.139	0.325	0.22	2.182	0.225	0.192	2.215	0.078	0.283	2.117	0.005	0.241	NaN	NaN	NaN	NaN	NaN	NaN	2.089	0.659	0.56	NaN	NaN	NaN	NaN	NaN	NaN	2.071	0.267	0.583	NaN	NaN	NaN
388	1.94	NaN	NaN	NaN	NaN	NaN	NaN	NaN	NaN	NaN	NaN	NaN	NaN	2.151	0.431	0.215	2.139	0.324	0.22	2.182	0.225	0.192	2.215	0.078	0.283	2.117	0.005	0.241	NaN	NaN	NaN	NaN	NaN	NaN	2.088	0.659	0.56	NaN	NaN	NaN	NaN	NaN	NaN	2.07	0.267	0.583	NaN	NaN	NaN
389	1.945	NaN	NaN	NaN	NaN	NaN	NaN	NaN	NaN	NaN	NaN	NaN	NaN	2.151	0.431	0.215	2.139	0.324	0.22	2.182	0.225	0.192	2.215	0.078	0.283	2.117	0.005	0.241	NaN	NaN	NaN	NaN	NaN	NaN	2.088	0.659	0.56	NaN	NaN	NaN	NaN	NaN	NaN	2.069	0.267	0.583	NaN	NaN	NaN
390	1.95	NaN	NaN	NaN	NaN	NaN	NaN	NaN	NaN	NaN	NaN	NaN	NaN	2.151	0.43	0.215	2.139	0.323	0.221	2.181	0.225	0.192	2.215	0.078	0.283	2.117	0.005	0.241	NaN	NaN	NaN	NaN	NaN	NaN	2.087	0.66	0.561	NaN	NaN	NaN	NaN	NaN	NaN	2.068	0.267	0.583	NaN	NaN	NaN
391	1.955	NaN	NaN	NaN	NaN	NaN	NaN	NaN	NaN	NaN	NaN	NaN	NaN	2.152	0.43	0.216	2.138	0.323	0.221	2.181	0.225	0.192	2.215	0.078	0.283	2.117	0.005	0.241	NaN	NaN	NaN	NaN	NaN	NaN	2.087	0.66	0.561	NaN	NaN	NaN	NaN	NaN	NaN	2.069	0.266	0.584	NaN	NaN	NaN
392	1.96	NaN	NaN	NaN	NaN	NaN	NaN	NaN	NaN	NaN	NaN	NaN	NaN	2.153	0.429	0.216	2.138	0.322	0.221	2.181	0.225	0.192	2.215	0.078	0.283	2.117	0.005	0.241	NaN	NaN	NaN	NaN	NaN	NaN	2.086	0.66	0.561	NaN	NaN	NaN	NaN	NaN	NaN	2.068	0.266	0.585	NaN	NaN	NaN
393	1.965	NaN	NaN	NaN	NaN	NaN	NaN	NaN	NaN	NaN	NaN	NaN	NaN	2.154	0.428	0.216	2.137	0.322	0.221	2.18	0.225	0.192	2.215	0.078	0.283	2.117	0.005	0.241	NaN	NaN	NaN	NaN	NaN	NaN	2.086	0.66	0.561	NaN	NaN	NaN	NaN	NaN	NaN	2.066	0.267	0.585	NaN	NaN	NaN
394	1.97	NaN	NaN	NaN	NaN	NaN	NaN	NaN	NaN	NaN	NaN	NaN	NaN	2.155	0.428	0.217	2.136	0.322	0.221	2.18	0.225	0.192	2.215	0.078	0.283	2.117	0.005	0.241	NaN	NaN	NaN	NaN	NaN	NaN	2.086	0.66	0.562	NaN	NaN	NaN	NaN	NaN	NaN	2.065	0.267	0.585	NaN	NaN	NaN
395	1.975	NaN	NaN	NaN	NaN	NaN	NaN	NaN	NaN	NaN	NaN	NaN	NaN	2.155	0.427	0.217	2.136	0.322	0.221	2.179	0.225	0.192	2.215	0.079	0.283	2.117	0.005	0.241	NaN	NaN	NaN	NaN	NaN	NaN	2.085	0.661	0.562	NaN	NaN	NaN	NaN	NaN	NaN	2.064	0.267	0.585	NaN	NaN	NaN
396	1.98	NaN	NaN	NaN	NaN	NaN	NaN	NaN	NaN	NaN	NaN	NaN	NaN	2.154	0.428	0.217	2.135	0.322	0.221	2.179	0.225	0.193	2.215	0.078	0.283	2.117	0.005	0.241	NaN	NaN	NaN	NaN	NaN	NaN	2.085	0.661	0.562	NaN	NaN	NaN	NaN	NaN	NaN	2.063	0.267	0.585	NaN	NaN	NaN
397	1.985	NaN	NaN	NaN	NaN	NaN	NaN	NaN	NaN	NaN	NaN	NaN	NaN	2.152	0.428	0.217	2.135	0.322	0.221	2.179	0.225	0.193	2.215	0.078	0.283	2.117	0.005	0.241	NaN	NaN	NaN	NaN	NaN	NaN	2.086	0.663	0.563	NaN	NaN	NaN	NaN	NaN	NaN	2.063	0.267	0.585	NaN	NaN	NaN
398	1.99	NaN	NaN	NaN	NaN	NaN	NaN	NaN	NaN	NaN	NaN	NaN	NaN	2.149	0.429	0.217	2.134	0.322	0.221	2.178	0.225	0.193	2.215	0.079	0.283	2.117	0.005	0.241	NaN	NaN	NaN	NaN	NaN	NaN	2.082	0.662	0.565	NaN	NaN	NaN	NaN	NaN	NaN	2.063	0.265	0.586	NaN	NaN	NaN
399	1.995	NaN	NaN	NaN	NaN	NaN	NaN	NaN	NaN	NaN	NaN	NaN	NaN	2.147	0.429	0.217	2.134	0.323	0.221	2.178	0.225	0.193	2.215	0.079	0.283	2.117	0.005	0.241	NaN	NaN	NaN	NaN	NaN	NaN	2.076	0.662	0.566	NaN	NaN	NaN	2.084	0.661	0.564	2.063	0.265	0.587	NaN	NaN	NaN
400	2	NaN	NaN	NaN	NaN	NaN	NaN	NaN	NaN	NaN	NaN	NaN	NaN	2.145	0.43	0.217	2.133	0.323	0.222	2.178	0.225	0.193	2.215	0.079	0.283	2.117	0.005	0.241	NaN	NaN	NaN	NaN	NaN	NaN	2.081	0.661	0.565	NaN	NaN	NaN	NaN	NaN	NaN	2.063	0.265	0.587	NaN	NaN	NaN
401	2.005	NaN	NaN	NaN	NaN	NaN	NaN	NaN	NaN	NaN	NaN	NaN	NaN	2.145	0.43	0.217	2.132	0.323	0.222	2.178	0.225	0.193	2.215	0.079	0.283	2.117	0.005	0.241	NaN	NaN	NaN	NaN	NaN	NaN	2.082	0.66	0.566	NaN	NaN	NaN	NaN	NaN	NaN	2.062	0.265	0.588	NaN	NaN	NaN
402	2.01	NaN	NaN	NaN	NaN	NaN	NaN	NaN	NaN	NaN	NaN	NaN	NaN	2.146	0.429	0.218	2.131	0.323	0.222	2.178	0.225	0.193	2.215	0.079	0.283	2.117	0.005	0.241	NaN	NaN	NaN	NaN	NaN	NaN	2.082	0.66	0.566	NaN	NaN	NaN	NaN	NaN	NaN	2.06	0.266	0.588	NaN	NaN	NaN
403	2.015	NaN	NaN	NaN	NaN	NaN	NaN	NaN	NaN	NaN	NaN	NaN	NaN	2.147	0.428	0.218	2.13	0.324	0.223	2.177	0.225	0.193	2.215	0.079	0.283	2.117	0.005	0.241	NaN	NaN	NaN	NaN	NaN	NaN	2.082	0.66	0.566	NaN	NaN	NaN	NaN	NaN	NaN	2.059	0.266	0.589	NaN	NaN	NaN
404	2.02	NaN	NaN	NaN	NaN	NaN	NaN	NaN	NaN	NaN	NaN	NaN	NaN	2.148	0.428	0.218	2.129	0.324	0.223	2.177	0.225	0.193	2.215	0.079	0.283	2.117	0.005	0.241	NaN	NaN	NaN	NaN	NaN	NaN	2.082	0.661	0.566	NaN	NaN	NaN	NaN	NaN	NaN	2.059	0.265	0.589	NaN	NaN	NaN
405	2.025	NaN	NaN	NaN	NaN	NaN	NaN	NaN	NaN	NaN	NaN	NaN	NaN	2.15	0.426	0.219	2.129	0.324	0.223	2.176	0.225	0.194	2.215	0.079	0.283	2.117	0.005	0.241	NaN	NaN	NaN	NaN	NaN	NaN	2.081	0.661	0.566	NaN	NaN	NaN	NaN	NaN	NaN	2.058	0.265	0.589	NaN	NaN	NaN
406	2.03	NaN	NaN	NaN	NaN	NaN	NaN	NaN	NaN	NaN	NaN	NaN	NaN	2.151	0.425	0.219	2.128	0.323	0.223	2.176	0.225	0.194	2.215	0.079	0.283	2.117	0.005	0.241	NaN	NaN	NaN	NaN	NaN	NaN	2.081	0.661	0.566	NaN	NaN	NaN	NaN	NaN	NaN	2.057	0.264	0.589	NaN	NaN	NaN
407	2.035	NaN	NaN	NaN	NaN	NaN	NaN	NaN	NaN	NaN	NaN	NaN	NaN	2.152	0.425	0.22	2.128	0.323	0.223	2.175	0.225	0.194	2.215	0.079	0.283	2.117	0.005	0.241	NaN	NaN	NaN	NaN	NaN	NaN	2.08	0.66	0.566	NaN	NaN	NaN	NaN	NaN	NaN	2.056	0.264	0.589	NaN	NaN	NaN
408	2.04	NaN	NaN	NaN	NaN	NaN	NaN	NaN	NaN	NaN	NaN	NaN	NaN	2.151	0.425	0.22	2.126	0.323	0.223	2.175	0.224	0.194	2.215	0.079	0.283	2.117	0.005	0.241	NaN	NaN	NaN	NaN	NaN	NaN	2.079	0.659	0.566	NaN	NaN	NaN	NaN	NaN	NaN	2.056	0.264	0.589	NaN	NaN	NaN
409	2.045	NaN	NaN	NaN	NaN	NaN	NaN	NaN	NaN	NaN	NaN	NaN	NaN	2.149	0.425	0.22	2.125	0.322	0.223	2.174	0.224	0.194	2.215	0.079	0.283	2.117	0.005	0.241	NaN	NaN	NaN	NaN	NaN	NaN	2.078	0.658	0.566	NaN	NaN	NaN	NaN	NaN	NaN	2.055	0.264	0.588	NaN	NaN	NaN
410	2.05	NaN	NaN	NaN	NaN	NaN	NaN	NaN	NaN	NaN	NaN	NaN	NaN	2.145	0.426	0.22	2.124	0.322	0.223	2.174	0.224	0.194	2.215	0.079	0.283	2.117	0.005	0.241	NaN	NaN	NaN	NaN	NaN	NaN	2.077	0.658	0.567	NaN	NaN	NaN	NaN	NaN	NaN	2.055	0.264	0.589	NaN	NaN	NaN
411	2.055	NaN	NaN	NaN	NaN	NaN	NaN	NaN	NaN	NaN	NaN	NaN	NaN	2.141	0.427	0.22	2.124	0.321	0.223	2.174	0.224	0.194	2.215	0.079	0.283	2.117	0.005	0.241	NaN	NaN	NaN	NaN	NaN	NaN	2.076	0.656	0.567	NaN	NaN	NaN	NaN	NaN	NaN	2.055	0.263	0.59	NaN	NaN	NaN
412	2.06	NaN	NaN	NaN	NaN	NaN	NaN	NaN	NaN	NaN	NaN	NaN	NaN	2.138	0.427	0.22	2.125	0.321	0.223	2.173	0.225	0.194	2.215	0.079	0.283	2.117	0.005	0.241	NaN	NaN	NaN	NaN	NaN	NaN	2.076	0.656	0.568	NaN	NaN	NaN	NaN	NaN	NaN	2.055	0.262	0.591	NaN	NaN	NaN
413	2.065	NaN	NaN	NaN	NaN	NaN	NaN	NaN	NaN	NaN	NaN	NaN	NaN	2.138	0.426	0.22	2.125	0.32	0.223	2.173	0.225	0.194	2.215	0.079	0.283	2.117	0.005	0.242	NaN	NaN	NaN	NaN	NaN	NaN	2.076	0.657	0.568	NaN	NaN	NaN	NaN	NaN	NaN	2.054	0.261	0.591	NaN	NaN	NaN
414	2.07	NaN	NaN	NaN	NaN	NaN	NaN	NaN	NaN	NaN	NaN	NaN	NaN	2.138	0.426	0.22	2.125	0.32	0.223	2.172	0.224	0.194	2.215	0.079	0.283	2.117	0.005	0.242	NaN	NaN	NaN	NaN	NaN	NaN	2.076	0.658	0.569	NaN	NaN	NaN	NaN	NaN	NaN	2.052	0.261	0.592	NaN	NaN	NaN
415	2.075	NaN	NaN	NaN	NaN	NaN	NaN	NaN	NaN	NaN	NaN	NaN	NaN	2.137	0.426	0.22	2.125	0.32	0.224	2.172	0.224	0.194	2.215	0.079	0.283	2.118	0.005	0.242	NaN	NaN	NaN	NaN	NaN	NaN	2.076	0.658	0.569	NaN	NaN	NaN	NaN	NaN	NaN	2.056	0.26	0.593	NaN	NaN	NaN
416	2.08	NaN	NaN	NaN	NaN	NaN	NaN	NaN	NaN	NaN	NaN	NaN	NaN	2.137	0.426	0.22	2.124	0.32	0.224	2.172	0.224	0.195	2.215	0.079	0.283	2.118	0.005	0.242	NaN	NaN	NaN	NaN	NaN	NaN	2.076	0.658	0.57	NaN	NaN	NaN	NaN	NaN	NaN	2.062	0.257	0.594	NaN	NaN	NaN
417	2.085	NaN	NaN	NaN	NaN	NaN	NaN	NaN	NaN	NaN	NaN	NaN	NaN	2.137	0.426	0.22	2.123	0.32	0.224	2.171	0.224	0.195	2.215	0.079	0.283	2.117	0.005	0.242	NaN	NaN	NaN	NaN	NaN	NaN	2.075	0.657	0.571	NaN	NaN	NaN	2.029	0.389	0.539	2.053	0.26	0.591	NaN	NaN	NaN
418	2.09	NaN	NaN	NaN	NaN	NaN	NaN	NaN	NaN	NaN	NaN	NaN	NaN	2.136	0.425	0.22	2.123	0.32	0.224	2.171	0.223	0.194	2.215	0.079	0.283	2.117	0.005	0.242	NaN	NaN	NaN	NaN	NaN	NaN	2.073	0.655	0.57	NaN	NaN	NaN	2.029	0.389	0.539	2.05	0.26	0.592	NaN	NaN	NaN
419	2.095	NaN	NaN	NaN	NaN	NaN	NaN	NaN	NaN	NaN	NaN	NaN	NaN	2.135	0.425	0.22	2.122	0.32	0.224	2.17	0.223	0.195	2.215	0.079	0.283	2.117	0.005	0.242	NaN	NaN	NaN	NaN	NaN	NaN	2.072	0.654	0.57	NaN	NaN	NaN	2.03	0.389	0.539	2.049	0.259	0.593	NaN	NaN	NaN
420	2.1	NaN	NaN	NaN	NaN	NaN	NaN	NaN	NaN	NaN	NaN	NaN	NaN	2.131	0.426	0.22	2.122	0.32	0.224	2.17	0.223	0.195	2.215	0.079	0.283	2.117	0.005	0.242	NaN	NaN	NaN	NaN	NaN	NaN	2.071	0.654	0.571	NaN	NaN	NaN	2.03	0.389	0.54	2.047	0.259	0.593	NaN	NaN	NaN
421	2.105	NaN	NaN	NaN	NaN	NaN	NaN	NaN	NaN	NaN	NaN	NaN	NaN	2.127	0.427	0.22	2.121	0.32	0.224	2.169	0.223	0.195	2.215	0.079	0.283	2.118	0.005	0.242	NaN	NaN	NaN	NaN	NaN	NaN	2.071	0.654	0.571	NaN	NaN	NaN	2.028	0.387	0.54	2.046	0.258	0.593	NaN	NaN	NaN
422	2.11	NaN	NaN	NaN	NaN	NaN	NaN	NaN	NaN	NaN	NaN	NaN	NaN	2.123	0.427	0.22	2.12	0.32	0.225	2.168	0.223	0.195	2.214	0.079	0.283	2.117	0.005	0.242	NaN	NaN	NaN	NaN	NaN	NaN	2.071	0.653	0.572	NaN	NaN	NaN	2.027	0.387	0.541	2.045	0.258	0.594	NaN	NaN	NaN
423	2.115	NaN	NaN	NaN	NaN	NaN	NaN	NaN	NaN	NaN	NaN	NaN	NaN	2.122	0.427	0.221	2.12	0.319	0.225	2.168	0.223	0.196	2.214	0.079	0.283	2.117	0.005	0.242	NaN	NaN	NaN	NaN	NaN	NaN	2.07	0.654	0.572	NaN	NaN	NaN	2.027	0.386	0.541	2.045	0.257	0.594	NaN	NaN	NaN
424	2.12	NaN	NaN	NaN	NaN	NaN	NaN	NaN	NaN	NaN	NaN	NaN	NaN	2.123	0.426	0.221	2.12	0.319	0.225	2.167	0.223	0.196	2.214	0.079	0.283	2.117	0.005	0.242	NaN	NaN	NaN	NaN	NaN	NaN	2.07	0.654	0.573	NaN	NaN	NaN	2.026	0.386	0.541	2.045	0.256	0.595	NaN	NaN	NaN
425	2.125	NaN	NaN	NaN	NaN	NaN	NaN	NaN	NaN	NaN	NaN	NaN	NaN	2.125	0.425	0.221	2.119	0.318	0.225	2.167	0.222	0.196	2.214	0.079	0.283	2.117	0.005	0.242	NaN	NaN	NaN	NaN	NaN	NaN	2.069	0.653	0.573	NaN	NaN	NaN	2.026	0.385	0.541	2.044	0.256	0.595	NaN	NaN	NaN
426	2.13	NaN	NaN	NaN	NaN	NaN	NaN	NaN	NaN	NaN	NaN	NaN	NaN	2.126	0.424	0.222	2.119	0.318	0.225	2.166	0.222	0.196	2.214	0.079	0.283	2.117	0.005	0.242	NaN	NaN	NaN	NaN	NaN	NaN	2.067	0.651	0.573	NaN	NaN	NaN	2.025	0.385	0.542	2.043	0.255	0.595	NaN	NaN	NaN
427	2.135	NaN	NaN	NaN	NaN	NaN	NaN	NaN	NaN	NaN	NaN	NaN	NaN	2.128	0.424	0.222	2.118	0.317	0.225	2.166	0.222	0.196	2.214	0.079	0.283	2.117	0.005	0.242	NaN	NaN	NaN	NaN	NaN	NaN	2.066	0.65	0.573	NaN	NaN	NaN	2.024	0.384	0.542	2.042	0.255	0.595	NaN	NaN	NaN
428	2.14	NaN	NaN	NaN	NaN	NaN	NaN	NaN	NaN	NaN	NaN	NaN	NaN	2.129	0.423	0.223	2.117	0.316	0.225	2.166	0.222	0.196	2.214	0.079	0.283	2.118	0.005	0.242	NaN	NaN	NaN	NaN	NaN	NaN	2.066	0.651	0.573	NaN	NaN	NaN	2.023	0.384	0.542	2.042	0.254	0.595	NaN	NaN	NaN
429	2.145	NaN	NaN	NaN	NaN	NaN	NaN	NaN	NaN	NaN	NaN	NaN	NaN	2.129	0.423	0.223	2.117	0.316	0.225	2.165	0.222	0.196	2.214	0.079	0.283	2.118	0.005	0.242	NaN	NaN	NaN	NaN	NaN	NaN	2.066	0.651	0.574	NaN	NaN	NaN	2.023	0.384	0.542	2.04	0.254	0.595	NaN	NaN	NaN
430	2.15	NaN	NaN	NaN	NaN	NaN	NaN	NaN	NaN	NaN	NaN	NaN	NaN	2.125	0.423	0.223	2.117	0.315	0.225	2.165	0.222	0.196	2.214	0.079	0.283	2.118	0.005	0.242	NaN	NaN	NaN	NaN	NaN	NaN	2.065	0.651	0.574	NaN	NaN	NaN	2.022	0.383	0.542	2.039	0.255	0.595	NaN	NaN	NaN
431	2.155	NaN	NaN	NaN	NaN	NaN	NaN	NaN	NaN	NaN	NaN	NaN	NaN	2.12	0.424	0.223	2.116	0.315	0.225	2.164	0.223	0.196	2.214	0.079	0.283	2.118	0.005	0.242	NaN	NaN	NaN	NaN	NaN	NaN	2.064	0.65	0.575	NaN	NaN	NaN	2.02	0.383	0.543	2.038	0.255	0.595	NaN	NaN	NaN
432	2.16	NaN	NaN	NaN	NaN	NaN	NaN	NaN	NaN	NaN	NaN	NaN	NaN	2.115	0.424	0.223	2.116	0.315	0.226	2.164	0.223	0.196	2.214	0.079	0.283	2.117	0.005	0.242	NaN	NaN	NaN	NaN	NaN	NaN	2.062	0.648	0.575	NaN	NaN	NaN	2.019	0.382	0.543	2.037	0.254	0.595	NaN	NaN	NaN
433	2.165	NaN	NaN	NaN	NaN	NaN	NaN	NaN	NaN	NaN	NaN	NaN	NaN	2.114	0.424	0.223	2.115	0.315	0.226	2.164	0.223	0.196	2.214	0.079	0.283	2.117	0.005	0.242	NaN	NaN	NaN	NaN	NaN	NaN	2.06	0.647	0.575	NaN	NaN	NaN	2.018	0.382	0.543	2.036	0.254	0.595	NaN	NaN	NaN
434	2.17	NaN	NaN	NaN	NaN	NaN	NaN	NaN	NaN	NaN	NaN	NaN	NaN	2.113	0.424	0.223	2.113	0.316	0.226	2.164	0.222	0.196	2.214	0.079	0.283	2.118	0.005	0.242	NaN	NaN	NaN	NaN	NaN	NaN	2.06	0.648	0.576	NaN	NaN	NaN	2.017	0.382	0.543	2.035	0.254	0.595	NaN	NaN	NaN
435	2.175	NaN	NaN	NaN	NaN	NaN	NaN	NaN	NaN	NaN	NaN	NaN	NaN	2.113	0.424	0.223	2.111	0.316	0.226	2.163	0.222	0.196	2.214	0.08	0.283	2.118	0.005	0.242	NaN	NaN	NaN	NaN	NaN	NaN	2.06	0.648	0.577	NaN	NaN	NaN	2.016	0.382	0.543	2.035	0.254	0.595	NaN	NaN	NaN
436	2.18	NaN	NaN	NaN	NaN	NaN	NaN	NaN	NaN	NaN	NaN	NaN	NaN	2.114	0.423	0.223	2.108	0.316	0.226	2.163	0.222	0.196	2.214	0.08	0.283	2.117	0.005	0.242	NaN	NaN	NaN	NaN	NaN	NaN	2.059	0.649	0.577	NaN	NaN	NaN	2.014	0.382	0.544	2.034	0.254	0.595	NaN	NaN	NaN
437	2.185	NaN	NaN	NaN	NaN	NaN	NaN	NaN	NaN	NaN	NaN	NaN	NaN	2.116	0.422	0.224	2.106	0.315	0.227	2.162	0.222	0.196	2.214	0.08	0.283	2.118	0.005	0.242	NaN	NaN	NaN	NaN	NaN	NaN	2.059	0.649	0.577	NaN	NaN	NaN	2.012	0.381	0.544	2.033	0.253	0.595	NaN	NaN	NaN
438	2.19	NaN	NaN	NaN	NaN	NaN	NaN	NaN	NaN	NaN	NaN	NaN	NaN	2.116	0.421	0.224	2.105	0.315	0.227	2.162	0.222	0.197	2.214	0.08	0.283	2.117	0.005	0.242	NaN	NaN	NaN	NaN	NaN	NaN	2.058	0.649	0.578	NaN	NaN	NaN	2.01	0.381	0.544	2.033	0.252	0.595	NaN	NaN	NaN
439	2.195	NaN	NaN	NaN	NaN	NaN	NaN	NaN	NaN	NaN	NaN	NaN	NaN	2.112	0.422	0.224	2.105	0.314	0.227	2.161	0.222	0.197	2.214	0.08	0.283	2.117	0.005	0.242	NaN	NaN	NaN	NaN	NaN	NaN	2.055	0.648	0.578	NaN	NaN	NaN	2.009	0.381	0.544	2.033	0.252	0.595	NaN	NaN	NaN
440	2.2	NaN	NaN	NaN	NaN	NaN	NaN	NaN	NaN	NaN	NaN	NaN	NaN	2.108	0.422	0.225	2.106	0.314	0.227	2.16	0.221	0.197	2.214	0.08	0.283	2.117	0.005	0.242	NaN	NaN	NaN	NaN	NaN	NaN	2.054	0.647	0.578	NaN	NaN	NaN	2.007	0.381	0.545	2.031	0.252	0.595	NaN	NaN	NaN
441	2.205	NaN	NaN	NaN	NaN	NaN	NaN	NaN	NaN	NaN	NaN	NaN	NaN	2.106	0.423	0.225	2.106	0.314	0.227	2.16	0.221	0.197	2.213	0.08	0.283	2.118	0.005	0.242	NaN	NaN	NaN	NaN	NaN	NaN	2.053	0.647	0.579	NaN	NaN	NaN	2.006	0.381	0.545	2.029	0.253	0.594	NaN	NaN	NaN
442	2.21	NaN	NaN	NaN	NaN	NaN	NaN	NaN	NaN	NaN	NaN	NaN	NaN	2.104	0.423	0.225	2.106	0.314	0.228	2.16	0.221	0.197	2.213	0.08	0.283	2.118	0.005	0.242	NaN	NaN	NaN	NaN	NaN	NaN	2.053	0.648	0.579	NaN	NaN	NaN	2.004	0.381	0.546	2.028	0.252	0.595	NaN	NaN	NaN
443	2.215	NaN	NaN	NaN	NaN	NaN	NaN	NaN	NaN	NaN	NaN	NaN	NaN	2.104	0.423	0.225	2.106	0.314	0.228	2.159	0.221	0.197	2.213	0.08	0.283	2.117	0.005	0.242	NaN	NaN	NaN	NaN	NaN	NaN	2.052	0.648	0.58	NaN	NaN	NaN	2	0.382	0.547	2.027	0.252	0.595	NaN	NaN	NaN
444	2.22	NaN	NaN	NaN	NaN	NaN	NaN	NaN	NaN	NaN	NaN	NaN	NaN	2.104	0.422	0.225	2.106	0.314	0.228	2.158	0.222	0.197	2.213	0.08	0.283	2.117	0.005	0.241	NaN	NaN	NaN	NaN	NaN	NaN	2.05	0.647	0.581	NaN	NaN	NaN	1.994	0.383	0.548	2.026	0.252	0.596	NaN	NaN	NaN
445	2.225	NaN	NaN	NaN	NaN	NaN	NaN	NaN	NaN	NaN	NaN	NaN	NaN	2.105	0.421	0.226	2.104	0.314	0.228	2.157	0.222	0.197	2.213	0.08	0.283	2.117	0.005	0.241	NaN	NaN	NaN	NaN	NaN	NaN	2.048	0.647	0.582	NaN	NaN	NaN	1.997	0.381	0.547	2.024	0.252	0.597	NaN	NaN	NaN
446	2.23	NaN	NaN	NaN	NaN	NaN	NaN	NaN	NaN	NaN	NaN	NaN	NaN	2.105	0.42	0.226	2.103	0.313	0.228	2.156	0.222	0.197	2.212	0.08	0.283	2.117	0.005	0.241	NaN	NaN	NaN	NaN	NaN	NaN	2.047	0.646	0.582	NaN	NaN	NaN	1.998	0.382	0.548	2.023	0.252	0.597	NaN	NaN	NaN
447	2.235	NaN	NaN	NaN	NaN	NaN	NaN	NaN	NaN	NaN	NaN	NaN	NaN	2.103	0.42	0.227	2.101	0.313	0.229	2.156	0.222	0.197	2.212	0.08	0.283	2.117	0.005	0.241	NaN	NaN	NaN	NaN	NaN	NaN	2.044	0.645	0.581	NaN	NaN	NaN	1.997	0.382	0.548	2.021	0.252	0.598	NaN	NaN	NaN
448	2.24	NaN	NaN	NaN	NaN	NaN	NaN	NaN	NaN	NaN	NaN	NaN	NaN	2.101	0.42	0.227	2.099	0.313	0.229	2.155	0.222	0.197	2.212	0.081	0.283	2.117	0.005	0.241	NaN	NaN	NaN	NaN	NaN	NaN	2.043	0.645	0.581	NaN	NaN	NaN	1.994	0.381	0.547	2.019	0.251	0.598	NaN	NaN	NaN
449	2.245	NaN	NaN	NaN	NaN	NaN	NaN	NaN	NaN	NaN	NaN	NaN	NaN	2.1	0.42	0.228	2.097	0.313	0.229	2.155	0.222	0.197	2.211	0.081	0.283	2.117	0.005	0.241	NaN	NaN	NaN	NaN	NaN	NaN	2.042	0.645	0.583	NaN	NaN	NaN	1.991	0.38	0.547	2.016	0.252	0.598	NaN	NaN	NaN
450	2.25	NaN	NaN	NaN	NaN	NaN	NaN	NaN	NaN	NaN	NaN	NaN	NaN	2.099	0.421	0.228	2.097	0.313	0.229	2.154	0.222	0.197	2.211	0.081	0.283	2.117	0.005	0.241	NaN	NaN	NaN	NaN	NaN	NaN	2.041	0.645	0.583	NaN	NaN	NaN	1.989	0.38	0.547	2.014	0.252	0.598	NaN	NaN	NaN
451	2.255	NaN	NaN	NaN	NaN	NaN	NaN	NaN	NaN	NaN	NaN	NaN	NaN	2.098	0.42	0.228	2.096	0.313	0.229	2.153	0.222	0.197	2.211	0.081	0.283	2.117	0.005	0.241	NaN	NaN	NaN	NaN	NaN	NaN	2.039	0.644	0.584	NaN	NaN	NaN	1.988	0.38	0.547	2.012	0.252	0.599	NaN	NaN	NaN
452	2.26	NaN	NaN	NaN	NaN	NaN	NaN	NaN	NaN	NaN	NaN	NaN	NaN	2.1	0.418	0.229	2.096	0.313	0.229	2.152	0.223	0.197	2.211	0.081	0.283	2.117	0.005	0.241	NaN	NaN	NaN	NaN	NaN	NaN	2.038	0.644	0.585	NaN	NaN	NaN	1.987	0.381	0.548	2.011	0.252	0.598	NaN	NaN	NaN
453	2.265	NaN	NaN	NaN	NaN	NaN	NaN	NaN	NaN	NaN	NaN	NaN	NaN	2.1	0.417	0.229	2.094	0.312	0.229	2.152	0.223	0.197	2.211	0.081	0.283	2.117	0.005	0.241	NaN	NaN	NaN	NaN	NaN	NaN	2.037	0.644	0.586	NaN	NaN	NaN	1.985	0.381	0.548	2.009	0.252	0.598	NaN	NaN	NaN
454	2.27	NaN	NaN	NaN	NaN	NaN	NaN	NaN	NaN	NaN	NaN	NaN	NaN	2.097	0.417	0.229	2.093	0.312	0.229	2.151	0.223	0.197	2.211	0.081	0.283	2.117	0.005	0.241	NaN	NaN	NaN	NaN	NaN	NaN	2.034	0.642	0.586	NaN	NaN	NaN	1.981	0.381	0.548	2.006	0.253	0.598	NaN	NaN	NaN
455	2.275	NaN	NaN	NaN	NaN	NaN	NaN	NaN	NaN	NaN	NaN	NaN	NaN	2.095	0.417	0.229	2.091	0.312	0.229	2.15	0.223	0.197	2.21	0.082	0.283	2.117	0.005	0.241	NaN	NaN	NaN	NaN	NaN	NaN	2.032	0.642	0.586	NaN	NaN	NaN	1.979	0.38	0.548	2.004	0.253	0.598	NaN	NaN	NaN
456	2.28	NaN	NaN	NaN	NaN	NaN	NaN	NaN	NaN	NaN	NaN	NaN	NaN	2.096	0.415	0.23	2.091	0.312	0.229	2.149	0.223	0.197	2.21	0.082	0.283	2.117	0.005	0.241	NaN	NaN	NaN	NaN	NaN	NaN	2.031	0.641	0.586	NaN	NaN	NaN	1.978	0.38	0.549	2.002	0.252	0.598	NaN	NaN	NaN
457	2.285	NaN	NaN	NaN	NaN	NaN	NaN	NaN	NaN	NaN	NaN	NaN	NaN	2.096	0.415	0.23	2.09	0.311	0.229	2.148	0.224	0.197	2.209	0.082	0.283	2.117	0.005	0.241	NaN	NaN	NaN	NaN	NaN	NaN	2.031	0.641	0.587	NaN	NaN	NaN	1.976	0.38	0.549	2.001	0.251	0.599	NaN	NaN	NaN
458	2.29	NaN	NaN	NaN	NaN	NaN	NaN	NaN	NaN	NaN	NaN	NaN	NaN	2.095	0.415	0.23	2.089	0.311	0.229	2.148	0.224	0.197	2.209	0.082	0.283	2.117	0.005	0.241	NaN	NaN	NaN	NaN	NaN	NaN	2.029	0.641	0.588	1.971	0.459	0.547	1.975	0.379	0.549	2	0.25	0.6	NaN	NaN	NaN
459	2.295	NaN	NaN	NaN	NaN	NaN	NaN	NaN	NaN	NaN	NaN	NaN	NaN	2.094	0.415	0.23	2.088	0.312	0.23	2.147	0.224	0.197	2.209	0.083	0.283	2.117	0.005	0.241	NaN	NaN	NaN	NaN	NaN	NaN	2.027	0.639	0.589	1.971	0.46	0.547	1.973	0.378	0.549	1.998	0.25	0.6	NaN	NaN	NaN
460	2.3	NaN	NaN	NaN	NaN	NaN	NaN	NaN	NaN	NaN	NaN	NaN	NaN	2.092	0.414	0.23	2.086	0.312	0.23	2.147	0.224	0.197	2.209	0.083	0.283	2.117	0.005	0.241	NaN	NaN	NaN	NaN	NaN	NaN	2.026	0.639	0.59	1.969	0.46	0.547	1.972	0.378	0.549	1.996	0.25	0.599	NaN	NaN	NaN
461	2.305	NaN	NaN	NaN	NaN	NaN	NaN	NaN	NaN	NaN	NaN	NaN	NaN	2.091	0.414	0.231	2.085	0.312	0.23	2.146	0.225	0.197	2.209	0.083	0.283	2.117	0.005	0.241	NaN	NaN	NaN	NaN	NaN	NaN	2.025	0.639	0.59	1.967	0.459	0.546	1.97	0.378	0.549	1.993	0.25	0.599	NaN	NaN	NaN
462	2.31	NaN	NaN	NaN	NaN	NaN	NaN	NaN	NaN	NaN	NaN	NaN	NaN	2.09	0.413	0.231	2.084	0.312	0.23	2.145	0.226	0.197	2.208	0.083	0.283	2.117	0.005	0.241	NaN	NaN	NaN	NaN	NaN	NaN	2.023	0.638	0.591	1.965	0.458	0.546	1.969	0.377	0.549	1.991	0.25	0.6	NaN	NaN	NaN
463	2.315	NaN	NaN	NaN	NaN	NaN	NaN	NaN	NaN	NaN	NaN	NaN	NaN	2.09	0.413	0.231	2.083	0.312	0.23	2.144	0.226	0.197	2.208	0.084	0.282	2.117	0.004	0.241	NaN	NaN	NaN	NaN	NaN	NaN	2.022	0.636	0.592	1.963	0.457	0.548	1.967	0.377	0.549	1.989	0.249	0.6	NaN	NaN	NaN
464	2.32	NaN	NaN	NaN	NaN	NaN	NaN	NaN	NaN	NaN	2.098	0.572	0.161	2.09	0.412	0.231	2.081	0.312	0.23	2.143	0.227	0.197	2.207	0.084	0.282	2.117	0.005	0.241	NaN	NaN	NaN	NaN	NaN	NaN	2.02	0.635	0.592	1.962	0.457	0.549	1.966	0.376	0.55	1.99	0.248	0.6	NaN	NaN	NaN
465	2.325	NaN	NaN	NaN	NaN	NaN	NaN	NaN	NaN	NaN	2.1	0.571	0.161	2.088	0.412	0.231	2.08	0.312	0.23	2.143	0.227	0.197	2.214	0.081	0.284	2.117	0.005	0.241	NaN	NaN	NaN	NaN	NaN	NaN	2.02	0.635	0.593	1.962	0.457	0.55	1.965	0.376	0.55	1.99	0.247	0.6	NaN	NaN	NaN
466	2.33	NaN	NaN	NaN	NaN	NaN	NaN	NaN	NaN	NaN	2.099	0.57	0.161	2.087	0.412	0.231	2.079	0.312	0.23	2.142	0.228	0.197	2.222	0.078	0.285	2.117	0.004	0.241	NaN	NaN	NaN	NaN	NaN	NaN	2.019	0.635	0.593	1.961	0.457	0.55	1.963	0.375	0.549	1.989	0.247	0.599	NaN	NaN	NaN
467	2.335	NaN	NaN	NaN	NaN	NaN	NaN	NaN	NaN	NaN	2.098	0.57	0.162	2.085	0.413	0.232	2.077	0.312	0.23	2.141	0.228	0.197	2.21	0.084	0.281	2.117	0.004	0.241	NaN	NaN	NaN	NaN	NaN	NaN	2.018	0.635	0.594	1.961	0.457	0.55	1.962	0.374	0.549	1.987	0.248	0.599	NaN	NaN	NaN
468	2.34	NaN	NaN	NaN	NaN	NaN	NaN	NaN	NaN	NaN	2.097	0.57	0.162	2.082	0.413	0.232	2.075	0.313	0.23	2.14	0.229	0.197	2.206	0.087	0.28	2.117	0.004	0.241	NaN	NaN	NaN	NaN	NaN	NaN	2.017	0.634	0.595	1.96	0.456	0.55	1.961	0.374	0.549	1.985	0.246	0.599	NaN	NaN	NaN
469	2.345	NaN	NaN	NaN	NaN	NaN	NaN	NaN	NaN	NaN	2.095	0.571	0.163	2.081	0.413	0.232	2.073	0.313	0.23	2.139	0.23	0.197	2.205	0.088	0.279	2.117	0.004	0.241	NaN	NaN	NaN	NaN	NaN	NaN	2.016	0.633	0.596	1.957	0.455	0.549	1.96	0.373	0.549	1.984	0.245	0.599	NaN	NaN	NaN
470	2.35	NaN	NaN	NaN	NaN	NaN	NaN	NaN	NaN	NaN	2.093	0.571	0.164	2.079	0.413	0.232	2.072	0.314	0.23	2.138	0.23	0.197	2.205	0.09	0.279	2.117	0.005	0.241	NaN	NaN	NaN	NaN	NaN	NaN	2.015	0.633	0.596	1.955	0.453	0.549	1.959	0.373	0.549	1.983	0.245	0.599	NaN	NaN	NaN
471	2.355	NaN	NaN	NaN	NaN	NaN	NaN	NaN	NaN	NaN	2.092	0.571	0.164	2.07	0.415	0.231	2.071	0.314	0.23	2.137	0.231	0.197	2.204	0.091	0.278	2.117	0.004	0.241	NaN	NaN	NaN	NaN	NaN	NaN	2.013	0.632	0.597	1.954	0.452	0.549	1.958	0.372	0.549	1.982	0.245	0.599	NaN	NaN	NaN
472	2.36	NaN	NaN	NaN	NaN	NaN	NaN	NaN	NaN	NaN	2.09	0.572	0.166	2.054	0.42	0.229	2.069	0.314	0.23	2.136	0.232	0.197	2.203	0.091	0.278	2.117	0.004	0.241	NaN	NaN	NaN	NaN	NaN	NaN	2.012	0.631	0.597	1.953	0.451	0.548	1.957	0.372	0.55	1.98	0.245	0.599	NaN	NaN	NaN
473	2.365	NaN	NaN	NaN	NaN	NaN	NaN	NaN	NaN	NaN	2.09	0.573	0.167	2.049	0.421	0.228	2.066	0.315	0.229	2.134	0.233	0.197	2.203	0.093	0.278	2.117	0.004	0.241	NaN	NaN	NaN	NaN	NaN	NaN	2.011	0.631	0.598	1.953	0.451	0.549	1.955	0.372	0.55	1.979	0.245	0.599	NaN	NaN	NaN
474	2.37	NaN	NaN	NaN	NaN	NaN	NaN	NaN	NaN	NaN	2.09	0.573	0.167	2.046	0.422	0.229	2.063	0.316	0.229	2.132	0.235	0.196	2.201	0.094	0.278	2.117	0.004	0.241	NaN	NaN	NaN	NaN	NaN	NaN	2.01	0.631	0.598	1.951	0.451	0.55	1.954	0.372	0.55	1.978	0.245	0.599	NaN	NaN	NaN
475	2.375	NaN	NaN	NaN	NaN	NaN	NaN	NaN	NaN	NaN	2.088	0.573	0.168	2.044	0.422	0.229	2.061	0.316	0.229	2.13	0.236	0.196	2.2	0.095	0.277	2.117	0.004	0.241	NaN	NaN	NaN	NaN	NaN	NaN	2.009	0.631	0.598	1.95	0.451	0.55	1.953	0.373	0.55	1.977	0.246	0.599	NaN	NaN	NaN
476	2.38	NaN	NaN	NaN	NaN	NaN	NaN	NaN	NaN	NaN	2.087	0.573	0.169	2.048	0.42	0.23	2.058	0.316	0.228	2.128	0.237	0.195	2.199	0.096	0.276	2.117	0.004	0.241	NaN	NaN	NaN	NaN	NaN	NaN	2.008	0.631	0.599	1.949	0.451	0.55	1.951	0.373	0.55	1.975	0.246	0.6	NaN	NaN	NaN
477	2.385	NaN	NaN	NaN	NaN	NaN	NaN	NaN	NaN	NaN	2.086	0.573	0.169	2.06	0.415	0.232	2.055	0.318	0.228	2.125	0.239	0.195	2.198	0.099	0.276	2.117	0.004	0.241	NaN	NaN	NaN	NaN	NaN	NaN	2.006	0.629	0.601	1.948	0.451	0.55	1.95	0.373	0.55	1.974	0.246	0.6	NaN	NaN	NaN
478	2.39	NaN	NaN	NaN	NaN	NaN	NaN	NaN	NaN	NaN	2.084	0.573	0.169	2.061	0.414	0.232	2.051	0.319	0.227	2.123	0.24	0.194	2.197	0.102	0.275	2.117	0.004	0.241	NaN	NaN	NaN	NaN	NaN	NaN	2.005	0.628	0.602	1.947	0.452	0.55	1.949	0.372	0.551	1.974	0.246	0.6	NaN	NaN	NaN
479	2.395	NaN	NaN	NaN	NaN	NaN	NaN	NaN	NaN	NaN	2.082	0.573	0.169	2.052	0.417	0.231	2.047	0.32	0.226	2.12	0.241	0.193	2.194	0.104	0.272	2.117	0.004	0.241	NaN	NaN	NaN	NaN	NaN	NaN	2.004	0.628	0.602	1.945	0.452	0.551	1.948	0.372	0.551	1.974	0.245	0.601	NaN	NaN	NaN
480	2.4	NaN	NaN	NaN	NaN	NaN	NaN	NaN	NaN	NaN	2.081	0.573	0.169	2.034	0.422	0.227	2.041	0.321	0.225	2.116	0.243	0.192	2.192	0.107	0.271	2.117	0.004	0.241	NaN	NaN	NaN	NaN	NaN	NaN	2.003	0.629	0.602	1.945	0.452	0.551	1.946	0.372	0.551	1.974	0.245	0.601	NaN	NaN	NaN
481	2.405	NaN	NaN	NaN	NaN	NaN	NaN	NaN	NaN	NaN	2.08	0.574	0.169	2.034	0.422	0.227	2.035	0.323	0.223	2.113	0.245	0.191	2.19	0.11	0.27	2.117	0.004	0.241	NaN	NaN	NaN	2.097	0.764	0.557	2.002	0.629	0.603	1.944	0.453	0.552	1.946	0.372	0.551	1.974	0.244	0.601	NaN	NaN	NaN
482	2.41	NaN	NaN	NaN	NaN	NaN	NaN	NaN	NaN	NaN	2.077	0.575	0.169	2.037	0.42	0.228	2.031	0.324	0.221	2.109	0.247	0.19	2.188	0.113	0.27	2.117	0.004	0.241	NaN	NaN	NaN	2.095	0.764	0.558	2.002	0.629	0.603	1.943	0.453	0.553	1.945	0.372	0.552	1.974	0.244	0.601	NaN	NaN	NaN
483	2.415	NaN	NaN	NaN	NaN	NaN	NaN	NaN	NaN	NaN	2.072	0.575	0.169	2.022	0.425	0.225	2.028	0.325	0.22	2.105	0.249	0.189	2.194	0.111	0.271	2.117	0.004	0.241	NaN	NaN	NaN	2.094	0.764	0.559	2.001	0.629	0.604	1.942	0.453	0.554	1.945	0.371	0.552	1.973	0.243	0.601	NaN	NaN	NaN
484	2.42	NaN	NaN	NaN	NaN	NaN	NaN	NaN	NaN	NaN	2.069	0.574	0.169	2.019	0.425	0.224	2.025	0.326	0.219	2.101	0.252	0.187	2.201	0.108	0.271	2.117	0.004	0.241	NaN	NaN	NaN	2.092	0.764	0.56	1.999	0.629	0.605	1.942	0.452	0.554	1.944	0.371	0.553	1.973	0.243	0.601	NaN	NaN	NaN
485	2.425	NaN	NaN	NaN	NaN	NaN	NaN	2.062	0.73	0.19	2.068	0.573	0.169	2.023	0.423	0.225	2.018	0.328	0.217	2.097	0.254	0.186	2.182	0.117	0.264	2.117	0.004	0.241	NaN	NaN	NaN	2.092	0.764	0.56	1.999	0.629	0.606	1.941	0.452	0.554	1.944	0.37	0.553	1.972	0.244	0.6	NaN	NaN	NaN
486	2.43	NaN	NaN	NaN	NaN	NaN	NaN	2.011	0.769	0.22	2.068	0.573	0.169	2.017	0.424	0.224	2.012	0.329	0.215	2.093	0.257	0.184	2.175	0.122	0.261	2.117	0.004	0.241	NaN	NaN	NaN	NaN	NaN	NaN	1.998	0.63	0.607	1.94	0.451	0.555	1.944	0.37	0.554	1.971	0.243	0.6	NaN	NaN	NaN
487	2.435	NaN	NaN	NaN	NaN	NaN	NaN	1.996	0.779	0.228	2.067	0.574	0.169	2.007	0.427	0.222	2.007	0.331	0.214	2.088	0.259	0.183	2.171	0.124	0.259	2.117	0.004	0.241	NaN	NaN	NaN	2.088	0.764	0.562	1.998	0.63	0.608	1.94	0.451	0.555	1.944	0.37	0.554	1.971	0.243	0.6	NaN	NaN	NaN
488	2.44	NaN	NaN	NaN	NaN	NaN	NaN	2.009	0.769	0.222	2.066	0.575	0.169	2.006	0.427	0.221	2.002	0.333	0.212	2.084	0.262	0.181	2.166	0.127	0.257	2.116	0.004	0.241	NaN	NaN	NaN	2.087	0.764	0.563	1.997	0.631	0.608	1.94	0.451	0.556	1.944	0.37	0.555	1.971	0.243	0.601	NaN	NaN	NaN
489	2.445	NaN	NaN	NaN	NaN	NaN	NaN	2.029	0.753	0.211	2.064	0.576	0.169	1.994	0.43	0.218	1.997	0.335	0.21	2.079	0.264	0.179	2.162	0.129	0.256	2.116	0.004	0.241	NaN	NaN	NaN	2.086	0.764	0.563	1.996	0.63	0.608	1.942	0.452	0.556	1.944	0.37	0.555	1.97	0.243	0.602	NaN	NaN	NaN
490	2.45	NaN	NaN	NaN	NaN	NaN	NaN	2.022	0.767	0.218	2.063	0.577	0.169	1.988	0.432	0.216	1.993	0.336	0.21	2.075	0.265	0.178	2.16	0.132	0.256	2.114	0.005	0.24	NaN	NaN	NaN	2.085	0.764	0.564	1.994	0.628	0.608	1.941	0.451	0.556	1.944	0.37	0.556	1.969	0.243	0.602	NaN	NaN	NaN
491	2.455	NaN	NaN	NaN	NaN	NaN	NaN	2.065	0.756	0.204	2.061	0.577	0.169	1.984	0.433	0.215	1.99	0.337	0.209	2.069	0.267	0.176	2.169	0.129	0.257	2.11	0.006	0.24	NaN	NaN	NaN	2.084	0.764	0.565	1.993	0.628	0.608	1.936	0.451	0.557	1.944	0.369	0.557	1.969	0.243	0.603	NaN	NaN	NaN
492	2.46	NaN	NaN	NaN	NaN	NaN	NaN	2.076	0.754	0.201	2.058	0.577	0.168	1.98	0.435	0.214	1.986	0.338	0.208	2.065	0.268	0.175	2.18	0.125	0.257	2.107	0.007	0.239	NaN	NaN	NaN	2.082	0.764	0.565	1.992	0.628	0.608	1.932	0.453	0.56	1.944	0.369	0.557	1.97	0.242	0.604	NaN	NaN	NaN
493	2.465	NaN	NaN	NaN	NaN	NaN	NaN	2.055	0.76	0.209	2.057	0.577	0.168	1.977	0.436	0.213	1.981	0.34	0.207	2.06	0.269	0.173	2.155	0.135	0.251	2.103	0.007	0.238	NaN	NaN	NaN	2.081	0.764	0.566	1.992	0.628	0.609	1.938	0.45	0.56	1.944	0.369	0.558	1.971	0.241	0.604	NaN	NaN	NaN
494	2.47	NaN	NaN	NaN	NaN	NaN	NaN	2.006	0.777	0.229	2.055	0.577	0.167	1.98	0.435	0.213	1.977	0.341	0.207	2.056	0.27	0.172	2.147	0.139	0.25	2.098	0.007	0.237	NaN	NaN	NaN	2.08	0.764	0.567	1.992	0.63	0.611	1.94	0.45	0.56	1.944	0.369	0.558	1.971	0.241	0.605	NaN	NaN	NaN
495	2.475	NaN	NaN	NaN	NaN	NaN	NaN	1.994	0.78	0.234	2.054	0.578	0.168	1.985	0.433	0.214	1.972	0.342	0.206	2.051	0.27	0.171	2.144	0.14	0.25	2.094	0.007	0.235	NaN	NaN	NaN	2.079	0.764	0.567	1.992	0.63	0.612	1.941	0.45	0.561	1.944	0.369	0.559	1.971	0.24	0.605	NaN	NaN	NaN
496	2.48	NaN	NaN	NaN	NaN	NaN	NaN	1.991	0.781	0.236	2.053	0.578	0.167	1.972	0.438	0.212	1.968	0.343	0.206	2.046	0.27	0.169	NaN	NaN	NaN	2.087	0.008	0.234	NaN	NaN	NaN	2.078	0.764	0.568	1.992	0.631	0.612	1.941	0.449	0.562	1.944	0.369	0.56	1.971	0.24	0.605	NaN	NaN	NaN
497	2.485	NaN	NaN	NaN	NaN	NaN	NaN	1.99	0.782	0.236	2.052	0.579	0.167	1.967	0.439	0.211	1.965	0.343	0.205	2.042	0.271	0.169	2.13	0.137	0.243	2.081	0.008	0.233	NaN	NaN	NaN	2.077	0.764	0.568	1.991	0.63	0.612	1.941	0.449	0.562	1.945	0.37	0.561	1.97	0.24	0.606	NaN	NaN	NaN
498	2.49	NaN	NaN	NaN	NaN	NaN	NaN	1.989	0.782	0.236	2.051	0.579	0.167	1.965	0.44	0.212	1.962	0.344	0.205	2.038	0.271	0.168	2.127	0.136	0.244	2.074	0.007	0.231	NaN	NaN	NaN	2.076	0.764	0.568	1.989	0.63	0.611	1.94	0.448	0.562	1.945	0.37	0.561	1.97	0.239	0.606	NaN	NaN	NaN
499	2.495	NaN	NaN	NaN	NaN	NaN	NaN	1.988	0.782	0.236	2.05	0.579	0.168	1.964	0.441	0.212	1.96	0.344	0.205	2.035	0.27	0.167	2.128	0.132	0.244	2.066	0.007	0.229	NaN	NaN	NaN	2.075	0.764	0.569	1.989	0.63	0.612	1.94	0.447	0.561	1.944	0.369	0.561	1.971	0.239	0.606	NaN	NaN	NaN
500	2.5	NaN	NaN	NaN	NaN	NaN	NaN	1.987	0.782	0.236	2.048	0.579	0.168	1.963	0.441	0.212	1.957	0.344	0.205	2.031	0.269	0.166	2.131	0.127	0.245	2.058	0.007	0.227	NaN	NaN	NaN	2.074	0.765	0.569	1.99	0.632	0.613	1.94	0.447	0.561	1.944	0.368	0.562	1.971	0.238	0.606	NaN	NaN	NaN
501	2.505	NaN	NaN	NaN	NaN	NaN	NaN	1.987	0.782	0.236	2.048	0.58	0.168	1.962	0.442	0.212	1.954	0.345	0.204	2.027	0.268	0.166	2.116	0.13	0.243	2.049	0.007	0.224	NaN	NaN	NaN	2.073	0.765	0.569	1.99	0.633	0.613	1.939	0.446	0.561	1.944	0.368	0.562	1.971	0.238	0.606	NaN	NaN	NaN
502	2.51	NaN	NaN	NaN	NaN	NaN	NaN	1.985	0.782	0.236	2.047	0.58	0.169	1.96	0.442	0.213	1.953	0.345	0.204	2.024	0.268	0.166	2.108	0.129	0.242	2.041	0.008	0.221	NaN	NaN	NaN	2.072	0.765	0.569	1.988	0.632	0.613	1.939	0.446	0.562	1.944	0.368	0.562	1.971	0.238	0.606	NaN	NaN	NaN
503	2.515	NaN	NaN	NaN	NaN	NaN	NaN	1.984	0.782	0.236	2.047	0.579	0.169	1.959	0.443	0.213	1.95	0.345	0.204	2.02	0.267	0.166	2.101	0.126	0.242	2.031	0.009	0.219	NaN	NaN	NaN	2.071	0.765	0.569	1.987	0.631	0.613	1.939	0.446	0.562	1.944	0.368	0.562	1.971	0.238	0.606	NaN	NaN	NaN
504	2.52	NaN	NaN	NaN	NaN	NaN	NaN	1.984	0.783	0.236	2.045	0.579	0.17	1.958	0.443	0.213	1.949	0.346	0.204	2.018	0.266	0.166	2.096	0.124	0.241	2.021	0.011	0.216	NaN	NaN	NaN	2.071	0.765	0.569	1.985	0.631	0.613	1.939	0.446	0.562	1.944	0.368	0.562	1.971	0.238	0.606	NaN	NaN	NaN
505	2.525	NaN	NaN	NaN	NaN	NaN	NaN	1.984	0.783	0.236	2.043	0.579	0.171	1.957	0.444	0.213	1.947	0.346	0.204	2.015	0.266	0.166	2.09	0.122	0.242	2.009	0.013	0.212	NaN	NaN	NaN	2.07	0.766	0.57	1.984	0.631	0.613	1.938	0.447	0.562	1.944	0.368	0.562	1.971	0.238	0.606	NaN	NaN	NaN
506	2.53	NaN	NaN	NaN	NaN	NaN	NaN	1.983	0.783	0.236	2.042	0.579	0.172	1.956	0.444	0.214	1.946	0.347	0.205	2.012	0.266	0.167	2.083	0.119	0.242	1.996	0.017	0.209	NaN	NaN	NaN	2.069	0.766	0.57	1.983	0.631	0.613	1.938	0.447	0.562	1.944	0.368	0.562	1.971	0.238	0.606	NaN	NaN	NaN
507	2.535	NaN	NaN	NaN	NaN	NaN	NaN	1.982	0.783	0.237	2.044	0.58	0.172	1.954	0.444	0.215	1.945	0.348	0.205	2.01	0.265	0.167	2.077	0.116	0.242	1.986	0.019	0.207	NaN	NaN	NaN	2.068	0.766	0.57	1.982	0.631	0.613	1.938	0.447	0.562	1.944	0.368	0.562	1.971	0.238	0.606	NaN	NaN	NaN
508	2.54	NaN	NaN	NaN	NaN	NaN	NaN	1.982	0.784	0.237	2.044	0.58	0.173	1.953	0.444	0.216	1.944	0.349	0.206	2.008	0.265	0.168	2.071	0.114	0.242	1.977	0.02	0.205	NaN	NaN	NaN	2.068	0.766	0.57	1.981	0.631	0.612	1.938	0.448	0.562	1.943	0.368	0.562	1.971	0.238	0.606	NaN	NaN	NaN
509	2.545	NaN	NaN	NaN	NaN	NaN	NaN	1.981	0.784	0.237	2.044	0.581	0.173	1.952	0.445	0.217	1.943	0.349	0.207	2.006	0.264	0.169	2.065	0.111	0.242	1.968	0.021	0.203	NaN	NaN	NaN	2.067	0.767	0.57	1.981	0.632	0.612	1.938	0.449	0.562	1.943	0.368	0.561	1.971	0.238	0.606	NaN	NaN	NaN
510	2.55	NaN	NaN	NaN	NaN	NaN	NaN	1.98	0.784	0.237	2.042	0.579	0.173	1.957	0.444	0.219	1.942	0.35	0.207	2.004	0.264	0.17	2.059	0.108	0.244	1.96	0.021	0.202	NaN	NaN	NaN	2.066	0.767	0.57	1.98	0.632	0.612	1.938	0.45	0.562	1.943	0.368	0.561	1.971	0.238	0.606	NaN	NaN	NaN
511	2.555	2.148	0.82	0.389	NaN	NaN	NaN	1.997	0.773	0.228	2.041	0.579	0.174	1.962	0.443	0.22	1.94	0.35	0.208	2.002	0.262	0.171	2.052	0.105	0.244	1.951	0.022	0.201	NaN	NaN	NaN	2.066	0.768	0.57	1.979	0.632	0.613	1.938	0.451	0.562	1.943	0.368	0.56	1.97	0.238	0.605	NaN	NaN	NaN
512	2.56	2.148	0.82	0.389	NaN	NaN	NaN	2.036	0.746	0.208	2.04	0.579	0.174	1.953	0.447	0.219	1.938	0.35	0.209	2	0.261	0.172	2.046	0.102	0.245	1.942	0.021	0.201	NaN	NaN	NaN	2.065	0.768	0.57	1.978	0.632	0.613	1.937	0.451	0.562	1.942	0.369	0.56	1.97	0.238	0.605	NaN	NaN	NaN
513	2.565	2.147	0.82	0.389	NaN	NaN	NaN	2.045	0.739	0.202	2.039	0.579	0.175	1.95	0.448	0.219	1.937	0.35	0.21	1.998	0.26	0.173	2.039	0.099	0.246	1.934	0.02	0.202	NaN	NaN	NaN	2.064	0.768	0.57	1.977	0.632	0.612	1.936	0.45	0.561	1.942	0.369	0.559	1.97	0.239	0.605	NaN	NaN	NaN
514	2.57	2.146	0.82	0.389	NaN	NaN	NaN	2.048	0.738	0.2	2.039	0.579	0.175	1.949	0.449	0.22	1.936	0.349	0.211	1.995	0.259	0.174	2.033	0.096	0.246	1.926	0.02	0.204	NaN	NaN	NaN	2.064	0.769	0.57	1.977	0.633	0.613	1.935	0.45	0.56	1.942	0.369	0.559	1.97	0.239	0.604	NaN	NaN	NaN
515	2.575	2.145	0.821	0.389	NaN	NaN	NaN	2.049	0.738	0.2	2.038	0.579	0.175	1.954	0.448	0.222	1.935	0.349	0.212	1.993	0.258	0.175	2.026	0.093	0.246	1.926	0.015	0.207	NaN	NaN	NaN	2.063	0.769	0.57	1.975	0.632	0.613	1.935	0.45	0.56	1.942	0.369	0.558	1.969	0.239	0.604	NaN	NaN	NaN
516	2.58	2.145	0.822	0.389	1.974	0.789	0.236	2.049	0.738	0.2	2.037	0.579	0.176	1.965	0.445	0.224	1.934	0.348	0.213	1.99	0.257	0.176	2.02	0.09	0.247	1.929	0.009	0.211	NaN	NaN	NaN	2.061	0.77	0.57	1.974	0.633	0.613	1.934	0.451	0.559	1.942	0.369	0.558	1.968	0.24	0.603	NaN	NaN	NaN
517	2.585	2.144	0.822	0.389	1.974	0.789	0.236	2.047	0.738	0.2	2.036	0.58	0.176	1.969	0.442	0.226	1.933	0.348	0.214	1.988	0.255	0.177	2.014	0.088	0.249	1.906	0.015	0.211	NaN	NaN	NaN	2.061	0.77	0.57	1.973	0.633	0.613	1.933	0.451	0.559	1.941	0.369	0.557	1.967	0.24	0.602	NaN	NaN	NaN
518	2.59	NaN	NaN	NaN	1.974	0.789	0.236	2.046	0.739	0.201	2.035	0.58	0.176	1.961	0.444	0.227	1.934	0.347	0.215	1.984	0.253	0.178	2.007	0.086	0.25	1.895	0.016	0.212	NaN	NaN	NaN	2.059	0.771	0.57	1.973	0.634	0.613	1.933	0.451	0.558	1.941	0.368	0.557	1.967	0.241	0.601	NaN	NaN	NaN
519	2.595	NaN	NaN	NaN	1.974	0.789	0.236	2.045	0.739	0.201	2.034	0.581	0.176	1.949	0.447	0.225	1.933	0.347	0.217	1.981	0.251	0.179	2.001	0.083	0.251	1.887	0.017	0.213	NaN	NaN	NaN	2.058	0.771	0.57	1.972	0.635	0.612	1.933	0.451	0.557	1.941	0.369	0.556	1.966	0.241	0.601	NaN	NaN	NaN
520	2.6	2.141	0.822	0.388	1.974	0.789	0.236	2.045	0.74	0.202	2.033	0.581	0.176	1.946	0.448	0.225	1.933	0.346	0.218	1.978	0.249	0.18	1.996	0.082	0.253	1.881	0.018	0.216	NaN	NaN	NaN	2.057	0.771	0.57	1.969	0.634	0.611	1.932	0.451	0.557	1.94	0.369	0.555	1.966	0.241	0.6	NaN	NaN	NaN
521	2.605	2.141	0.823	0.388	1.974	0.789	0.236	2.044	0.739	0.202	2.033	0.581	0.176	1.945	0.448	0.226	1.932	0.345	0.22	1.975	0.247	0.182	1.99	0.08	0.255	1.877	0.017	0.218	NaN	NaN	NaN	2.056	0.772	0.57	1.969	0.634	0.611	1.932	0.451	0.556	1.94	0.369	0.555	1.966	0.241	0.6	NaN	NaN	NaN
522	2.61	2.14	0.823	0.388	1.974	0.789	0.236	2.043	0.739	0.202	2.032	0.581	0.176	1.944	0.447	0.227	1.931	0.345	0.221	1.971	0.245	0.183	1.985	0.081	0.255	1.877	0.016	0.22	NaN	NaN	NaN	2.055	0.772	0.57	1.968	0.636	0.61	1.931	0.452	0.555	1.94	0.369	0.554	1.966	0.241	0.6	NaN	NaN	NaN
523	2.615	2.139	0.823	0.388	1.974	0.789	0.236	2.043	0.739	0.202	2.031	0.581	0.177	1.944	0.446	0.229	1.93	0.344	0.222	1.967	0.243	0.185	1.982	0.081	0.256	1.875	0.016	0.22	NaN	NaN	NaN	2.054	0.773	0.57	1.967	0.635	0.61	1.931	0.452	0.555	1.94	0.37	0.554	1.965	0.241	0.6	NaN	NaN	NaN
524	2.62	2.138	0.823	0.388	1.973	0.789	0.236	2.042	0.739	0.202	2.031	0.58	0.178	1.944	0.445	0.23	1.928	0.343	0.224	1.964	0.242	0.186	1.981	0.081	0.259	1.871	0.017	0.219	NaN	NaN	NaN	2.053	0.773	0.57	1.966	0.636	0.61	1.932	0.453	0.555	1.939	0.37	0.553	1.965	0.241	0.6	NaN	NaN	NaN
525	2.625	2.137	0.823	0.387	1.971	0.789	0.235	2.041	0.739	0.202	2.03	0.58	0.179	1.943	0.445	0.232	1.926	0.343	0.224	1.962	0.242	0.187	1.981	0.081	0.26	1.871	0.017	0.22	NaN	NaN	NaN	2.052	0.774	0.569	1.965	0.637	0.61	1.932	0.454	0.555	1.939	0.37	0.553	1.965	0.241	0.6	NaN	NaN	NaN
526	2.63	2.136	0.823	0.387	1.97	0.789	0.235	2.04	0.739	0.202	2.029	0.58	0.179	1.943	0.444	0.234	1.923	0.343	0.225	1.961	0.244	0.188	1.981	0.082	0.261	1.874	0.016	0.221	NaN	NaN	NaN	2.051	0.774	0.569	1.964	0.637	0.61	1.932	0.454	0.554	1.939	0.37	0.552	1.966	0.241	0.6	NaN	NaN	NaN
527	2.635	2.136	0.824	0.386	1.967	0.79	0.234	2.039	0.738	0.202	2.029	0.58	0.179	1.943	0.444	0.235	1.919	0.343	0.227	1.961	0.245	0.189	1.98	0.082	0.262	1.875	0.016	0.221	NaN	NaN	NaN	2.05	0.775	0.569	1.963	0.638	0.609	1.931	0.454	0.553	1.939	0.37	0.552	1.967	0.241	0.599	NaN	NaN	NaN
528	2.64	2.135	0.824	0.386	1.966	0.79	0.234	2.038	0.738	0.202	2.028	0.58	0.178	1.943	0.444	0.236	1.917	0.344	0.228	1.961	0.247	0.19	1.98	0.081	0.262	1.875	0.016	0.221	NaN	NaN	NaN	2.049	0.775	0.569	1.962	0.638	0.609	1.93	0.453	0.553	1.939	0.37	0.551	1.966	0.241	0.599	NaN	NaN	NaN
529	2.645	2.134	0.824	0.385	1.965	0.79	0.233	2.037	0.738	0.201	2.025	0.579	0.178	1.943	0.443	0.236	1.915	0.344	0.23	1.962	0.247	0.192	1.98	0.081	0.262	1.875	0.016	0.221	NaN	NaN	NaN	2.049	0.776	0.568	1.961	0.638	0.609	1.929	0.453	0.552	1.939	0.37	0.551	1.965	0.242	0.597	NaN	NaN	NaN
530	2.65	2.133	0.824	0.385	1.965	0.79	0.233	2.036	0.738	0.201	2.023	0.578	0.179	1.942	0.443	0.237	1.912	0.344	0.231	1.963	0.247	0.193	1.981	0.081	0.262	1.873	0.016	0.221	NaN	NaN	NaN	2.048	0.776	0.568	1.96	0.638	0.608	1.929	0.453	0.552	1.939	0.371	0.551	1.965	0.242	0.596	NaN	NaN	NaN
531	2.655	2.132	0.824	0.385	1.966	0.79	0.233	2.035	0.738	0.201	2.021	0.578	0.179	1.94	0.443	0.238	1.912	0.344	0.232	1.964	0.247	0.193	1.981	0.08	0.262	1.87	0.018	0.22	NaN	NaN	NaN	2.048	0.777	0.568	1.958	0.638	0.608	1.929	0.454	0.551	1.939	0.371	0.55	1.965	0.242	0.596	NaN	NaN	NaN
532	2.66	2.131	0.824	0.384	1.966	0.79	0.233	2.034	0.738	0.201	2.021	0.577	0.179	1.939	0.442	0.239	1.912	0.343	0.233	1.964	0.247	0.194	1.981	0.08	0.262	1.869	0.018	0.22	NaN	NaN	NaN	2.047	0.777	0.567	1.958	0.638	0.607	1.929	0.454	0.55	1.939	0.371	0.55	1.965	0.242	0.596	NaN	NaN	NaN
533	2.665	2.13	0.825	0.384	1.966	0.79	0.233	2.032	0.739	0.2	2.02	0.577	0.179	1.938	0.442	0.239	1.913	0.343	0.232	1.964	0.247	0.194	1.981	0.08	0.262	1.869	0.018	0.22	NaN	NaN	NaN	2.046	0.778	0.567	1.957	0.638	0.606	1.928	0.454	0.549	1.939	0.371	0.55	1.966	0.243	0.597	NaN	NaN	NaN
534	2.67	2.13	0.825	0.383	NaN	NaN	NaN	2.031	0.739	0.199	2.019	0.577	0.179	1.937	0.442	0.239	1.916	0.342	0.232	1.964	0.246	0.194	1.981	0.08	0.262	1.87	0.017	0.22	NaN	NaN	NaN	2.045	0.778	0.566	1.956	0.638	0.607	1.928	0.454	0.549	1.939	0.371	0.549	1.966	0.243	0.597	NaN	NaN	NaN
535	2.675	2.129	0.825	0.382	1.963	0.792	0.232	2.03	0.74	0.198	2.018	0.577	0.179	1.937	0.442	0.239	1.918	0.341	0.231	1.964	0.246	0.193	1.981	0.08	0.262	1.872	0.017	0.22	NaN	NaN	NaN	NaN	NaN	NaN	1.956	0.639	0.605	1.927	0.454	0.549	1.939	0.371	0.549	1.966	0.243	0.597	NaN	NaN	NaN
536	2.68	2.127	0.825	0.382	1.956	0.794	0.231	2.029	0.74	0.197	2.018	0.578	0.18	1.937	0.442	0.24	1.92	0.341	0.231	1.963	0.244	0.193	1.981	0.08	0.262	1.871	0.017	0.22	NaN	NaN	NaN	2.044	0.779	0.565	1.955	0.639	0.605	1.927	0.454	0.549	1.939	0.371	0.549	1.967	0.243	0.597	NaN	NaN	NaN
537	2.685	2.127	0.825	0.381	1.955	0.794	0.23	2.028	0.74	0.197	2.017	0.578	0.18	1.937	0.442	0.24	1.922	0.341	0.232	1.962	0.244	0.193	1.981	0.08	0.262	1.874	0.016	0.221	NaN	NaN	NaN	2.043	0.779	0.565	1.955	0.639	0.605	1.927	0.454	0.549	1.939	0.372	0.548	1.967	0.243	0.597	NaN	NaN	NaN
538	2.69	2.126	0.825	0.38	1.955	0.794	0.23	2.026	0.74	0.196	2.016	0.578	0.179	1.937	0.442	0.24	1.923	0.341	0.232	1.961	0.243	0.193	1.981	0.08	0.262	1.873	0.016	0.22	NaN	NaN	NaN	2.043	0.779	0.565	1.955	0.639	0.605	1.927	0.454	0.549	1.939	0.372	0.548	1.967	0.243	0.597	NaN	NaN	NaN
539	2.695	2.125	0.825	0.379	1.955	0.794	0.23	2.025	0.741	0.196	2.015	0.579	0.179	1.937	0.443	0.24	1.924	0.342	0.232	1.96	0.242	0.193	1.981	0.08	0.262	1.87	0.017	0.219	NaN	NaN	NaN	2.042	0.78	0.564	1.955	0.639	0.605	1.926	0.454	0.548	1.939	0.372	0.548	1.967	0.243	0.597	NaN	NaN	NaN
540	2.7	2.124	0.826	0.379	1.954	0.794	0.23	2.023	0.742	0.196	2.014	0.58	0.179	1.937	0.443	0.24	1.923	0.342	0.232	1.959	0.242	0.193	1.981	0.08	0.262	1.869	0.018	0.219	NaN	NaN	NaN	2.042	0.78	0.564	1.954	0.64	0.604	1.926	0.454	0.548	1.939	0.372	0.548	1.967	0.243	0.597	NaN	NaN	NaN
541	2.705	2.123	0.826	0.378	1.952	0.795	0.229	2.021	0.742	0.196	2.013	0.581	0.178	1.937	0.444	0.24	1.921	0.342	0.232	1.958	0.241	0.192	1.981	0.08	0.262	1.87	0.017	0.219	NaN	NaN	NaN	2.042	0.78	0.563	1.955	0.641	0.604	1.926	0.454	0.548	1.939	0.372	0.548	1.968	0.243	0.597	NaN	NaN	NaN
542	2.71	NaN	NaN	NaN	1.951	0.795	0.228	2.019	0.743	0.196	2.012	0.582	0.178	1.937	0.445	0.239	1.921	0.342	0.232	1.958	0.241	0.192	1.981	0.079	0.262	1.872	0.017	0.22	NaN	NaN	NaN	2.041	0.781	0.563	1.954	0.641	0.604	1.926	0.454	0.548	1.939	0.372	0.547	1.968	0.243	0.597	NaN	NaN	NaN
543	2.715	NaN	NaN	NaN	1.949	0.795	0.227	2.017	0.744	0.195	2.011	0.582	0.177	1.937	0.446	0.238	1.919	0.342	0.231	1.958	0.241	0.192	1.981	0.079	0.262	1.871	0.017	0.22	NaN	NaN	NaN	2.041	0.781	0.563	1.954	0.641	0.604	1.926	0.454	0.547	1.939	0.372	0.547	1.968	0.243	0.597	NaN	NaN	NaN
544	2.72	NaN	NaN	NaN	1.948	0.796	0.226	2.016	0.744	0.194	2.01	0.582	0.175	1.937	0.446	0.237	1.917	0.341	0.231	1.957	0.241	0.192	1.981	0.079	0.262	1.874	0.016	0.22	NaN	NaN	NaN	2.04	0.781	0.562	1.954	0.642	0.603	1.926	0.454	0.547	1.938	0.372	0.547	1.968	0.243	0.597	NaN	NaN	NaN
545	2.725	2.121	0.828	0.375	1.947	0.797	0.226	2.015	0.745	0.192	2.008	0.583	0.174	1.937	0.447	0.237	1.916	0.341	0.23	1.957	0.241	0.191	1.981	0.079	0.262	1.874	0.016	0.221	NaN	NaN	NaN	2.04	0.782	0.562	1.954	0.642	0.603	1.926	0.454	0.547	1.938	0.371	0.546	1.968	0.243	0.597	NaN	NaN	NaN
546	2.73	2.12	0.828	0.375	1.946	0.797	0.226	2.014	0.746	0.192	2.007	0.583	0.174	1.937	0.447	0.237	1.915	0.341	0.23	1.957	0.241	0.191	1.981	0.079	0.262	1.873	0.016	0.22	NaN	NaN	NaN	2.039	0.782	0.561	1.954	0.642	0.603	1.926	0.455	0.546	1.938	0.372	0.546	1.968	0.243	0.596	NaN	NaN	NaN
547	2.735	2.118	0.828	0.374	1.946	0.798	0.225	2.013	0.746	0.192	2.007	0.584	0.173	1.936	0.447	0.236	1.913	0.34	0.23	1.957	0.241	0.191	1.981	0.079	0.262	1.87	0.017	0.219	NaN	NaN	NaN	2.039	0.782	0.56	1.954	0.642	0.603	1.926	0.455	0.546	1.938	0.372	0.546	1.968	0.243	0.596	NaN	NaN	NaN
548	2.74	2.117	0.828	0.373	1.945	0.799	0.225	2.011	0.747	0.192	2.005	0.586	0.172	1.935	0.447	0.236	1.912	0.34	0.23	1.956	0.24	0.19	1.981	0.079	0.262	1.87	0.017	0.219	NaN	NaN	NaN	2.039	0.782	0.56	1.954	0.643	0.603	1.926	0.455	0.546	1.939	0.372	0.546	1.967	0.244	0.595	NaN	NaN	NaN
549	2.745	2.117	0.829	0.373	1.944	0.8	0.225	2.01	0.747	0.192	2.004	0.587	0.171	1.935	0.447	0.235	1.912	0.339	0.23	1.956	0.24	0.19	1.981	0.079	0.262	1.872	0.017	0.22	NaN	NaN	NaN	2.038	0.782	0.559	1.954	0.643	0.602	1.926	0.455	0.546	1.939	0.372	0.546	1.966	0.245	0.594	NaN	NaN	NaN
550	2.75	2.116	0.829	0.372	1.944	0.8	0.225	2.009	0.747	0.191	2.003	0.587	0.171	1.94	0.445	0.236	1.913	0.339	0.23	1.956	0.24	0.19	1.981	0.079	0.262	1.87	0.017	0.219	NaN	NaN	NaN	2.038	0.783	0.559	1.953	0.643	0.601	1.926	0.456	0.546	1.939	0.372	0.545	1.966	0.245	0.594	NaN	NaN	NaN
551	2.755	2.115	0.829	0.372	1.942	0.8	0.225	2.008	0.748	0.19	2.001	0.587	0.17	1.946	0.442	0.237	1.915	0.339	0.23	1.956	0.24	0.19	1.981	0.079	0.262	1.869	0.018	0.219	NaN	NaN	NaN	2.037	0.783	0.558	1.952	0.642	0.6	1.927	0.456	0.545	1.939	0.372	0.545	1.966	0.245	0.594	NaN	NaN	NaN
552	2.76	2.115	0.829	0.371	1.94	0.8	0.224	2.008	0.748	0.189	2	0.588	0.169	1.941	0.444	0.236	1.918	0.34	0.23	1.956	0.24	0.189	1.981	0.079	0.262	1.869	0.018	0.219	NaN	NaN	NaN	2.037	0.783	0.558	1.952	0.642	0.599	1.927	0.456	0.544	1.939	0.372	0.544	1.966	0.246	0.593	NaN	NaN	NaN
553	2.765	2.114	0.83	0.37	1.938	0.8	0.224	2.007	0.748	0.189	2	0.588	0.168	1.944	0.442	0.237	1.919	0.339	0.229	1.956	0.239	0.189	1.981	0.078	0.262	1.869	0.018	0.22	NaN	NaN	NaN	2.036	0.783	0.557	1.951	0.642	0.599	1.927	0.456	0.544	1.939	0.372	0.544	1.966	0.246	0.593	NaN	NaN	NaN
554	2.77	2.114	0.83	0.37	1.938	0.8	0.223	2.007	0.748	0.189	1.999	0.589	0.168	1.935	0.445	0.234	1.92	0.339	0.229	1.957	0.239	0.189	1.981	0.078	0.262	1.869	0.018	0.22	NaN	NaN	NaN	2.036	0.783	0.557	1.951	0.642	0.598	1.926	0.456	0.543	1.939	0.372	0.544	1.966	0.246	0.593	NaN	NaN	NaN
555	2.775	2.113	0.83	0.369	1.938	0.8	0.223	2.007	0.748	0.189	2	0.591	0.168	1.933	0.446	0.234	1.921	0.339	0.228	1.957	0.239	0.189	1.981	0.078	0.262	1.869	0.018	0.22	NaN	NaN	NaN	2.036	0.783	0.556	1.95	0.642	0.598	1.926	0.456	0.542	1.939	0.372	0.543	1.966	0.245	0.594	NaN	NaN	NaN
556	2.78	2.113	0.83	0.368	1.938	0.8	0.223	2.006	0.748	0.189	1.998	0.591	0.166	1.932	0.446	0.233	1.922	0.339	0.228	1.958	0.238	0.189	1.982	0.078	0.262	1.869	0.018	0.22	NaN	NaN	NaN	2.035	0.783	0.556	1.95	0.641	0.597	1.925	0.456	0.542	1.939	0.372	0.543	1.967	0.245	0.594	NaN	NaN	NaN
557	2.785	2.112	0.83	0.367	1.938	0.8	0.223	2.007	0.748	0.189	1.996	0.591	0.164	1.933	0.446	0.232	1.923	0.339	0.228	1.958	0.238	0.189	1.982	0.078	0.262	1.869	0.018	0.22	NaN	NaN	NaN	2.034	0.783	0.555	1.949	0.641	0.597	1.925	0.456	0.541	1.938	0.373	0.542	1.967	0.245	0.594	NaN	NaN	NaN
558	2.79	2.112	0.831	0.367	1.939	0.799	0.222	2.007	0.748	0.189	1.995	0.591	0.164	1.933	0.446	0.232	1.924	0.339	0.228	1.959	0.237	0.189	1.982	0.078	0.262	1.868	0.018	0.22	NaN	NaN	NaN	2.034	0.783	0.554	1.948	0.641	0.596	1.924	0.456	0.541	1.938	0.373	0.542	1.967	0.245	0.594	NaN	NaN	NaN
559	2.795	2.111	0.831	0.367	1.94	0.799	0.221	2.007	0.747	0.189	1.994	0.591	0.163	1.934	0.446	0.231	1.924	0.339	0.228	1.959	0.237	0.189	1.981	0.078	0.262	1.868	0.017	0.22	NaN	NaN	NaN	2.032	0.782	0.553	1.948	0.641	0.596	1.924	0.456	0.541	1.938	0.373	0.542	1.967	0.245	0.594	NaN	NaN	NaN
560	2.8	2.111	0.831	0.366	1.94	0.799	0.22	2.01	0.746	0.19	1.993	0.591	0.163	1.935	0.447	0.23	1.924	0.339	0.227	1.959	0.237	0.188	1.981	0.078	0.262	1.868	0.017	0.22	NaN	NaN	NaN	2.032	0.782	0.553	1.948	0.641	0.596	1.925	0.456	0.541	1.938	0.373	0.542	1.967	0.245	0.594	NaN	NaN	NaN
561	2.805	2.11	0.831	0.365	1.94	0.798	0.22	2.018	0.744	0.19	1.994	0.592	0.162	1.94	0.445	0.231	1.923	0.339	0.226	1.959	0.237	0.188	1.981	0.078	0.262	1.868	0.017	0.22	NaN	NaN	NaN	2.031	0.781	0.552	1.948	0.641	0.595	1.926	0.455	0.541	1.937	0.373	0.541	1.968	0.245	0.593	NaN	NaN	NaN
562	2.81	2.11	0.831	0.364	1.938	0.798	0.219	2.014	0.746	0.188	1.995	0.592	0.162	1.953	0.441	0.232	1.922	0.339	0.225	1.959	0.237	0.188	1.981	0.078	0.262	1.868	0.017	0.22	NaN	NaN	NaN	2.03	0.781	0.551	1.948	0.641	0.595	1.926	0.454	0.541	1.937	0.373	0.54	1.968	0.245	0.593	NaN	NaN	NaN
563	2.815	2.109	0.831	0.364	1.936	0.799	0.219	2.006	0.748	0.185	1.994	0.592	0.162	1.959	0.439	0.233	1.922	0.338	0.225	1.96	0.237	0.188	1.981	0.078	0.262	1.868	0.017	0.22	NaN	NaN	NaN	2.029	0.781	0.55	1.947	0.641	0.595	1.926	0.455	0.541	1.937	0.373	0.539	1.967	0.246	0.592	NaN	NaN	NaN
564	2.82	2.109	0.831	0.363	1.934	0.799	0.219	2.004	0.749	0.184	1.993	0.592	0.161	1.962	0.438	0.233	1.922	0.339	0.225	1.96	0.237	0.188	1.981	0.078	0.262	1.868	0.016	0.219	NaN	NaN	NaN	2.028	0.78	0.549	1.948	0.641	0.593	1.926	0.455	0.54	1.937	0.373	0.54	1.965	0.246	0.59	NaN	NaN	NaN
565	2.825	2.109	0.831	0.362	1.934	0.8	0.218	2.007	0.748	0.184	1.992	0.591	0.16	1.964	0.437	0.233	1.922	0.339	0.224	1.96	0.237	0.187	1.981	0.078	0.261	1.868	0.016	0.219	NaN	NaN	NaN	2.028	0.78	0.549	1.948	0.643	0.593	1.926	0.454	0.54	1.937	0.373	0.539	1.965	0.247	0.59	NaN	NaN	NaN
566	2.83	2.108	0.831	0.362	1.934	0.8	0.218	2.012	0.747	0.184	1.991	0.591	0.159	1.963	0.438	0.232	1.921	0.339	0.224	1.96	0.237	0.187	1.981	0.078	0.261	1.868	0.016	0.218	NaN	NaN	NaN	2.028	0.78	0.548	1.948	0.643	0.592	1.926	0.454	0.539	1.936	0.373	0.539	1.965	0.247	0.589	NaN	NaN	NaN
567	2.835	2.108	0.832	0.361	1.934	0.8	0.218	2.005	0.75	0.18	1.991	0.591	0.158	1.959	0.439	0.231	1.922	0.339	0.224	1.96	0.236	0.187	1.981	0.078	0.261	1.868	0.015	0.219	NaN	NaN	NaN	2.027	0.779	0.548	1.948	0.643	0.592	1.925	0.454	0.538	1.936	0.373	0.539	1.964	0.247	0.589	NaN	NaN	NaN
568	2.84	2.107	0.831	0.361	1.934	0.801	0.217	2.003	0.751	0.179	1.991	0.591	0.158	1.95	0.442	0.229	1.923	0.338	0.224	1.959	0.236	0.186	1.981	0.078	0.261	1.868	0.015	0.219	NaN	NaN	NaN	2.027	0.78	0.547	1.948	0.643	0.591	1.924	0.455	0.537	1.936	0.373	0.539	1.964	0.247	0.589	NaN	NaN	NaN
569	2.845	2.106	0.831	0.36	1.934	0.801	0.215	2.003	0.751	0.179	1.991	0.592	0.157	1.939	0.445	0.227	1.923	0.338	0.224	1.959	0.236	0.186	1.981	0.078	0.261	1.868	0.015	0.219	NaN	NaN	NaN	2.026	0.78	0.546	1.947	0.642	0.59	1.923	0.455	0.536	1.936	0.373	0.538	1.964	0.248	0.588	NaN	NaN	NaN
570	2.85	2.106	0.831	0.359	1.934	0.801	0.214	2.002	0.751	0.179	1.991	0.592	0.157	1.936	0.446	0.226	1.923	0.338	0.224	1.959	0.236	0.186	1.981	0.078	0.261	1.868	0.015	0.218	NaN	NaN	NaN	2.026	0.78	0.545	1.946	0.642	0.59	1.923	0.455	0.536	1.936	0.373	0.538	1.963	0.248	0.588	NaN	NaN	NaN
571	2.855	2.106	0.832	0.359	1.932	0.801	0.212	2.002	0.751	0.178	1.992	0.593	0.156	1.935	0.447	0.225	1.924	0.338	0.224	1.959	0.236	0.186	1.981	0.078	0.261	1.868	0.015	0.219	NaN	NaN	NaN	2.026	0.78	0.545	1.946	0.642	0.589	1.923	0.456	0.536	1.936	0.374	0.538	1.963	0.248	0.589	NaN	NaN	NaN
572	2.86	2.106	0.832	0.358	1.932	0.801	0.212	2.002	0.751	0.177	1.992	0.593	0.156	1.935	0.446	0.225	1.924	0.338	0.224	1.959	0.236	0.186	1.981	0.078	0.26	1.868	0.015	0.22	NaN	NaN	NaN	2.026	0.78	0.544	1.946	0.642	0.589	1.922	0.456	0.536	1.936	0.374	0.537	1.964	0.248	0.59	NaN	NaN	NaN
573	2.865	2.105	0.832	0.357	1.932	0.801	0.211	2.003	0.751	0.176	1.994	0.593	0.156	1.937	0.446	0.226	1.924	0.338	0.223	1.959	0.235	0.186	1.981	0.078	0.259	1.868	0.015	0.219	NaN	NaN	NaN	2.026	0.78	0.543	1.946	0.642	0.588	1.922	0.456	0.535	1.935	0.374	0.537	1.964	0.248	0.59	NaN	NaN	NaN
574	2.87	2.104	0.831	0.356	1.932	0.801	0.211	2.004	0.75	0.177	1.994	0.593	0.156	1.943	0.444	0.227	1.924	0.337	0.223	1.958	0.235	0.186	1.981	0.078	0.259	1.868	0.014	0.219	NaN	NaN	NaN	2.026	0.78	0.543	1.946	0.642	0.587	1.922	0.456	0.535	1.935	0.374	0.537	1.964	0.249	0.59	NaN	NaN	NaN
575	2.875	2.104	0.832	0.356	1.933	0.801	0.211	2.004	0.75	0.176	1.994	0.593	0.156	1.945	0.443	0.227	1.924	0.337	0.223	1.958	0.234	0.186	1.981	0.078	0.259	1.868	0.014	0.219	NaN	NaN	NaN	2.026	0.781	0.542	1.946	0.642	0.586	1.922	0.456	0.535	1.935	0.374	0.537	1.964	0.249	0.589	NaN	NaN	NaN
576	2.88	2.104	0.832	0.356	1.933	0.8	0.209	2.004	0.751	0.174	1.994	0.592	0.155	1.948	0.442	0.227	1.924	0.337	0.223	1.958	0.234	0.185	1.981	0.078	0.259	1.868	0.014	0.22	NaN	NaN	NaN	2.026	0.781	0.542	1.945	0.642	0.586	1.922	0.456	0.534	1.935	0.374	0.536	1.964	0.249	0.589	NaN	NaN	NaN
577	2.885	2.104	0.832	0.355	1.933	0.801	0.208	2.004	0.751	0.173	1.993	0.592	0.154	1.951	0.441	0.227	1.923	0.337	0.223	1.958	0.234	0.185	1.981	0.078	0.259	1.868	0.014	0.219	NaN	NaN	NaN	2.025	0.781	0.541	1.945	0.642	0.585	1.922	0.456	0.534	1.935	0.374	0.536	1.964	0.249	0.589	NaN	NaN	NaN
578	2.89	2.104	0.833	0.354	1.93	0.801	0.208	2.003	0.751	0.173	1.991	0.591	0.153	1.953	0.44	0.227	1.923	0.336	0.222	1.958	0.233	0.185	1.981	0.078	0.259	1.868	0.014	0.219	NaN	NaN	NaN	2.025	0.781	0.54	1.945	0.642	0.585	1.922	0.456	0.534	1.935	0.374	0.535	1.964	0.249	0.589	NaN	NaN	NaN
579	2.895	2.104	0.833	0.353	1.928	0.802	0.207	2.003	0.751	0.172	1.991	0.591	0.152	1.955	0.439	0.227	1.921	0.336	0.222	1.957	0.233	0.185	1.981	0.078	0.259	1.868	0.014	0.219	NaN	NaN	NaN	2.024	0.781	0.539	1.944	0.642	0.584	1.922	0.456	0.533	1.935	0.374	0.535	1.964	0.249	0.588	NaN	NaN	NaN
580	2.9	2.103	0.833	0.353	1.928	0.802	0.207	2.003	0.751	0.172	1.991	0.591	0.152	1.956	0.438	0.227	1.921	0.336	0.221	1.957	0.233	0.184	1.981	0.078	0.259	1.868	0.014	0.22	NaN	NaN	NaN	2.024	0.781	0.539	1.944	0.642	0.584	1.922	0.456	0.533	1.935	0.374	0.534	1.964	0.25	0.588	NaN	NaN	NaN
581	2.905	2.103	0.832	0.352	1.929	0.802	0.206	2.002	0.751	0.172	1.991	0.591	0.151	1.951	0.44	0.226	1.921	0.336	0.221	1.957	0.233	0.184	1.981	0.078	0.258	1.868	0.014	0.22	NaN	NaN	NaN	2.024	0.781	0.538	1.944	0.642	0.583	1.922	0.456	0.532	1.935	0.374	0.533	1.964	0.25	0.588	NaN	NaN	NaN
582	2.91	2.103	0.832	0.351	1.93	0.802	0.205	2.002	0.751	0.172	1.991	0.591	0.151	1.938	0.445	0.223	1.921	0.336	0.22	1.958	0.233	0.184	1.981	0.078	0.258	1.868	0.014	0.22	NaN	NaN	NaN	2.024	0.781	0.537	1.944	0.642	0.583	1.922	0.456	0.531	1.935	0.374	0.533	1.965	0.25	0.588	NaN	NaN	NaN
583	2.915	NaN	NaN	NaN	1.931	0.802	0.204	2.001	0.751	0.171	1.991	0.591	0.15	1.934	0.446	0.222	1.921	0.336	0.22	1.958	0.233	0.184	1.981	0.078	0.258	1.868	0.014	0.22	NaN	NaN	NaN	2.023	0.781	0.537	1.944	0.642	0.583	1.922	0.456	0.531	1.935	0.374	0.534	1.965	0.25	0.588	NaN	NaN	NaN
584	2.92	2.103	0.834	0.35	1.932	0.802	0.202	2.001	0.752	0.169	1.991	0.591	0.15	1.934	0.446	0.221	1.922	0.336	0.22	1.958	0.233	0.184	1.981	0.078	0.258	1.868	0.014	0.22	NaN	NaN	NaN	2.024	0.781	0.536	1.944	0.642	0.582	1.922	0.456	0.53	1.935	0.374	0.534	1.965	0.25	0.588	NaN	NaN	NaN
585	2.925	2.102	0.833	0.35	1.932	0.802	0.202	2.001	0.752	0.168	1.991	0.591	0.149	1.934	0.446	0.22	1.923	0.336	0.219	1.958	0.233	0.184	1.981	0.078	0.258	1.868	0.014	0.22	NaN	NaN	NaN	2.023	0.781	0.536	1.944	0.642	0.581	1.922	0.456	0.53	1.935	0.374	0.533	1.965	0.25	0.588	NaN	NaN	NaN
586	2.93	2.102	0.833	0.349	1.929	0.803	0.201	2	0.752	0.167	1.991	0.592	0.149	1.934	0.447	0.22	1.923	0.336	0.219	1.959	0.233	0.183	1.981	0.078	0.258	1.868	0.014	0.22	NaN	NaN	NaN	2.023	0.78	0.535	1.944	0.642	0.58	1.922	0.456	0.53	1.935	0.375	0.533	1.965	0.25	0.588	NaN	NaN	NaN
587	2.935	2.101	0.833	0.348	1.926	0.803	0.201	2	0.752	0.167	1.991	0.591	0.149	1.934	0.447	0.219	1.922	0.337	0.219	1.959	0.233	0.183	1.981	0.078	0.258	1.868	0.014	0.22	NaN	NaN	NaN	2.023	0.78	0.534	1.945	0.643	0.579	1.921	0.456	0.529	1.935	0.375	0.533	1.965	0.25	0.588	NaN	NaN	NaN
588	2.94	2.101	0.834	0.348	1.925	0.803	0.2	1.999	0.752	0.167	1.992	0.591	0.149	1.934	0.447	0.219	1.922	0.337	0.218	1.959	0.233	0.183	1.981	0.078	0.258	1.868	0.013	0.22	NaN	NaN	NaN	2.022	0.78	0.534	1.945	0.643	0.579	1.921	0.456	0.529	1.935	0.375	0.532	1.964	0.25	0.588	NaN	NaN	NaN
589	2.945	2.101	0.834	0.347	1.925	0.804	0.2	1.999	0.752	0.166	1.992	0.591	0.149	1.934	0.447	0.219	1.923	0.337	0.218	1.959	0.233	0.183	1.981	0.078	0.258	1.868	0.013	0.22	NaN	NaN	NaN	2.022	0.78	0.533	1.945	0.643	0.579	1.921	0.456	0.529	1.936	0.375	0.532	1.964	0.25	0.588	NaN	NaN	NaN
590	2.95	2.1	0.833	0.346	1.925	0.803	0.2	1.998	0.752	0.166	1.991	0.591	0.148	1.934	0.447	0.219	1.924	0.336	0.218	1.959	0.233	0.182	1.981	0.078	0.258	1.868	0.013	0.219	NaN	NaN	NaN	2.022	0.78	0.533	1.945	0.643	0.579	1.921	0.456	0.528	1.936	0.375	0.531	1.964	0.251	0.588	NaN	NaN	NaN
591	2.955	2.1	0.833	0.346	1.926	0.803	0.199	1.998	0.752	0.165	1.991	0.591	0.146	1.934	0.447	0.218	1.924	0.336	0.218	1.96	0.233	0.182	1.981	0.078	0.258	1.868	0.013	0.219	NaN	NaN	NaN	2.021	0.78	0.532	1.944	0.643	0.578	1.921	0.457	0.528	1.936	0.375	0.531	1.964	0.251	0.588	NaN	NaN	NaN
592	2.96	2.1	0.834	0.345	1.927	0.802	0.198	1.998	0.753	0.163	1.99	0.591	0.146	1.934	0.447	0.218	1.925	0.336	0.218	1.96	0.233	0.182	1.981	0.078	0.258	1.868	0.013	0.218	NaN	NaN	NaN	2.021	0.781	0.531	1.943	0.642	0.577	1.921	0.457	0.528	1.936	0.375	0.531	1.965	0.251	0.588	NaN	NaN	NaN
593	2.965	2.1	0.834	0.345	1.927	0.801	0.198	1.997	0.753	0.163	1.99	0.59	0.145	1.934	0.447	0.218	1.925	0.336	0.218	1.96	0.233	0.182	1.981	0.078	0.258	1.868	0.013	0.218	NaN	NaN	NaN	2.021	0.781	0.531	1.943	0.642	0.577	1.921	0.457	0.527	1.936	0.375	0.531	1.965	0.251	0.587	NaN	NaN	NaN
594	2.97	2.099	0.834	0.344	1.927	0.801	0.196	1.997	0.753	0.163	1.99	0.59	0.144	1.933	0.447	0.218	1.925	0.336	0.218	1.96	0.233	0.182	1.981	0.078	0.258	1.867	0.013	0.218	NaN	NaN	NaN	2.022	0.781	0.53	1.943	0.642	0.577	1.921	0.457	0.527	1.936	0.375	0.53	1.965	0.251	0.586	NaN	NaN	NaN
595	2.975	NaN	NaN	NaN	1.927	0.8	0.195	1.996	0.753	0.163	1.99	0.59	0.144	1.933	0.447	0.218	1.925	0.336	0.217	1.96	0.232	0.182	1.981	0.078	0.258	1.867	0.013	0.218	NaN	NaN	NaN	2.022	0.781	0.53	1.943	0.643	0.576	1.922	0.457	0.527	1.936	0.375	0.53	1.965	0.251	0.585	NaN	NaN	NaN
596	2.98	2.098	0.833	0.343	1.927	0.8	0.194	1.996	0.752	0.162	1.991	0.59	0.144	1.933	0.446	0.217	1.924	0.336	0.217	1.96	0.232	0.182	1.981	0.078	0.258	1.867	0.012	0.218	NaN	NaN	NaN	2.022	0.781	0.53	1.943	0.643	0.575	1.922	0.457	0.526	1.936	0.375	0.53	1.965	0.251	0.584	NaN	NaN	NaN
597	2.985	2.098	0.834	0.342	1.925	0.8	0.194	1.996	0.752	0.161	1.99	0.59	0.144	1.933	0.446	0.217	1.924	0.335	0.217	1.96	0.232	0.181	1.981	0.078	0.258	1.867	0.012	0.218	NaN	NaN	NaN	2.022	0.782	0.529	1.943	0.643	0.575	1.922	0.457	0.526	1.936	0.375	0.53	1.965	0.251	0.585	NaN	NaN	NaN
598	2.99	2.098	0.834	0.342	1.924	0.8	0.193	1.996	0.752	0.161	1.99	0.59	0.144	1.933	0.446	0.216	1.924	0.335	0.217	1.96	0.232	0.181	1.981	0.078	0.258	1.867	0.012	0.218	NaN	NaN	NaN	2.022	0.782	0.528	1.943	0.644	0.574	1.922	0.457	0.525	1.936	0.375	0.53	1.966	0.25	0.586	NaN	NaN	NaN
599	2.995	2.098	0.834	0.341	1.924	0.8	0.193	1.995	0.752	0.16	1.99	0.59	0.144	1.933	0.446	0.216	1.923	0.335	0.216	1.96	0.232	0.181	1.981	0.078	0.257	1.867	0.012	0.218	NaN	NaN	NaN	2.021	0.782	0.528	1.943	0.644	0.574	1.921	0.457	0.525	1.936	0.375	0.529	1.967	0.25	0.586	NaN	NaN	NaN
600	3	2.098	0.834	0.341	1.925	0.801	0.193	1.995	0.752	0.16	1.99	0.59	0.143	1.933	0.445	0.215	1.922	0.335	0.216	1.959	0.232	0.181	1.981	0.078	0.257	1.867	0.012	0.218	NaN	NaN	NaN	2.021	0.782	0.527	1.943	0.644	0.574	1.921	0.458	0.525	1.936	0.375	0.529	1.967	0.25	0.586	NaN	NaN	NaN
601	3.005	2.098	0.834	0.34	1.925	0.801	0.193	1.995	0.752	0.16	1.99	0.59	0.143	1.933	0.445	0.215	1.922	0.336	0.216	1.959	0.232	0.181	1.981	0.078	0.257	1.867	0.012	0.218	NaN	NaN	NaN	2.02	0.782	0.527	1.942	0.644	0.573	1.921	0.458	0.524	1.935	0.376	0.529	1.966	0.251	0.586	NaN	NaN	NaN
602	3.01	2.097	0.834	0.34	1.925	0.8	0.193	1.995	0.752	0.159	1.99	0.59	0.143	1.933	0.445	0.215	1.922	0.336	0.216	1.959	0.232	0.181	1.981	0.077	0.258	1.867	0.012	0.218	NaN	NaN	NaN	2.02	0.782	0.526	1.942	0.644	0.573	1.921	0.458	0.524	1.935	0.376	0.528	1.965	0.251	0.585	NaN	NaN	NaN
603	3.015	2.097	0.834	0.339	1.926	0.8	0.192	1.995	0.752	0.159	1.988	0.59	0.142	1.932	0.445	0.214	1.921	0.336	0.215	1.959	0.232	0.181	1.981	0.077	0.259	1.867	0.012	0.218	NaN	NaN	NaN	2.02	0.782	0.526	1.942	0.645	0.573	1.92	0.458	0.524	1.935	0.376	0.528	1.965	0.252	0.585	NaN	NaN	NaN
604	3.02	2.097	0.834	0.338	1.928	0.8	0.192	1.994	0.751	0.157	1.988	0.589	0.141	1.932	0.446	0.214	1.921	0.336	0.215	1.959	0.232	0.181	1.98	0.077	0.258	1.867	0.012	0.218	NaN	NaN	NaN	2.02	0.782	0.525	1.942	0.644	0.572	1.921	0.458	0.523	1.935	0.376	0.528	1.964	0.252	0.585	NaN	NaN	NaN
605	3.025	2.097	0.835	0.338	1.928	0.799	0.19	1.994	0.751	0.157	1.987	0.589	0.14	1.931	0.446	0.214	1.922	0.336	0.215	1.958	0.232	0.18	1.98	0.077	0.259	1.867	0.012	0.218	NaN	NaN	NaN	2.019	0.782	0.525	1.941	0.644	0.571	1.921	0.459	0.523	1.934	0.376	0.527	1.964	0.252	0.584	NaN	NaN	NaN
606	3.03	2.097	0.835	0.337	1.927	0.799	0.19	1.994	0.751	0.157	1.987	0.588	0.14	1.931	0.446	0.213	1.922	0.336	0.215	1.958	0.232	0.18	1.98	0.077	0.259	1.867	0.012	0.218	NaN	NaN	NaN	2.019	0.782	0.524	1.94	0.643	0.571	1.92	0.458	0.523	1.934	0.376	0.527	1.963	0.253	0.584	NaN	NaN	NaN
607	3.035	2.097	0.835	0.337	1.926	0.798	0.189	1.993	0.751	0.156	1.987	0.588	0.139	1.931	0.446	0.213	1.922	0.335	0.215	1.957	0.232	0.18	1.98	0.077	0.259	1.867	0.012	0.219	NaN	NaN	NaN	2.019	0.782	0.524	1.94	0.643	0.571	1.919	0.457	0.522	1.934	0.376	0.526	1.963	0.253	0.584	NaN	NaN	NaN
608	3.04	2.097	0.835	0.337	1.924	0.798	0.189	1.993	0.75	0.156	1.987	0.588	0.139	1.931	0.446	0.213	1.921	0.335	0.214	1.957	0.231	0.18	1.98	0.077	0.259	1.867	0.012	0.219	NaN	NaN	NaN	2.018	0.782	0.523	1.939	0.643	0.571	1.918	0.457	0.522	1.933	0.376	0.526	1.963	0.253	0.583	NaN	NaN	NaN
609	3.045	2.096	0.835	0.336	1.923	0.799	0.189	1.993	0.75	0.155	1.987	0.588	0.139	1.93	0.446	0.213	1.92	0.335	0.213	1.956	0.231	0.18	1.98	0.077	0.259	1.867	0.012	0.219	NaN	NaN	NaN	2.018	0.782	0.523	1.939	0.644	0.57	1.918	0.457	0.521	1.933	0.376	0.526	1.963	0.254	0.583	NaN	NaN	NaN
610	3.05	2.096	0.834	0.335	1.923	0.799	0.189	1.994	0.75	0.155	1.988	0.588	0.139	1.933	0.445	0.213	1.919	0.335	0.213	1.956	0.23	0.18	1.98	0.077	0.259	1.867	0.012	0.219	NaN	NaN	NaN	2.017	0.782	0.522	1.939	0.643	0.57	1.917	0.457	0.521	1.933	0.376	0.525	1.963	0.254	0.582	NaN	NaN	NaN
611	3.055	2.096	0.834	0.335	1.923	0.799	0.189	1.994	0.75	0.154	1.988	0.589	0.139	1.941	0.442	0.215	1.919	0.335	0.213	1.956	0.23	0.18	1.98	0.077	0.259	1.867	0.012	0.22	NaN	NaN	NaN	2.017	0.781	0.522	1.938	0.643	0.569	1.917	0.457	0.521	1.932	0.376	0.525	1.963	0.254	0.582	NaN	NaN	NaN
612	3.06	2.096	0.834	0.335	1.923	0.799	0.189	1.993	0.75	0.154	1.987	0.589	0.138	1.942	0.442	0.215	1.919	0.335	0.213	1.956	0.23	0.179	1.98	0.077	0.259	1.867	0.012	0.22	NaN	NaN	NaN	2.017	0.781	0.522	1.937	0.643	0.568	1.916	0.457	0.52	1.931	0.376	0.525	1.962	0.254	0.582	NaN	NaN	NaN
613	3.065	2.096	0.834	0.334	1.924	0.798	0.189	1.993	0.75	0.154	1.986	0.589	0.138	1.939	0.442	0.214	1.918	0.335	0.213	1.956	0.23	0.179	1.98	0.077	0.259	1.867	0.012	0.22	NaN	NaN	NaN	2.017	0.781	0.521	1.937	0.643	0.567	1.916	0.457	0.52	1.931	0.376	0.524	1.962	0.254	0.581	NaN	NaN	NaN
614	3.07	2.095	0.834	0.333	1.925	0.798	0.188	1.993	0.749	0.154	1.986	0.588	0.138	1.931	0.445	0.212	1.918	0.335	0.213	1.956	0.23	0.179	1.98	0.077	0.259	1.869	0.011	0.22	NaN	NaN	NaN	2.017	0.781	0.521	1.937	0.644	0.567	1.915	0.457	0.519	1.93	0.376	0.524	1.961	0.254	0.581	NaN	NaN	NaN
615	3.075	2.095	0.834	0.333	1.926	0.797	0.187	1.993	0.749	0.154	1.985	0.588	0.137	1.933	0.443	0.213	1.918	0.334	0.213	1.955	0.23	0.179	1.98	0.077	0.259	1.872	0.01	0.22	NaN	NaN	NaN	2.017	0.781	0.52	1.937	0.645	0.567	1.915	0.457	0.519	1.93	0.376	0.524	1.961	0.254	0.581	NaN	NaN	NaN
616	3.08	2.094	0.834	0.332	1.926	0.796	0.185	1.992	0.748	0.154	1.984	0.587	0.137	1.937	0.441	0.213	1.918	0.334	0.212	1.955	0.23	0.179	1.98	0.077	0.259	1.868	0.012	0.22	NaN	NaN	NaN	2.016	0.781	0.52	1.937	0.645	0.567	1.915	0.458	0.518	1.929	0.376	0.524	1.961	0.254	0.581	NaN	NaN	NaN
617	3.085	2.094	0.834	0.332	1.925	0.796	0.184	1.992	0.748	0.154	1.983	0.587	0.136	1.936	0.441	0.211	1.918	0.334	0.212	1.955	0.23	0.179	1.98	0.077	0.259	1.868	0.012	0.22	NaN	NaN	NaN	2.016	0.78	0.519	1.937	0.645	0.567	1.914	0.458	0.518	1.929	0.376	0.523	1.96	0.254	0.581	NaN	NaN	NaN
618	3.09	2.094	0.834	0.331	1.923	0.796	0.184	1.992	0.748	0.153	1.983	0.587	0.136	1.949	0.436	0.214	1.917	0.334	0.212	1.955	0.23	0.179	1.98	0.077	0.259	1.867	0.012	0.22	NaN	NaN	NaN	2.016	0.781	0.519	1.936	0.645	0.567	1.913	0.457	0.517	1.928	0.376	0.523	1.96	0.254	0.581	NaN	NaN	NaN
619	3.095	2.094	0.834	0.331	1.922	0.796	0.183	1.993	0.748	0.152	1.983	0.586	0.136	1.946	0.436	0.214	1.917	0.334	0.212	1.955	0.23	0.179	1.98	0.077	0.259	1.867	0.012	0.22	NaN	NaN	NaN	2.016	0.781	0.518	1.936	0.645	0.567	1.912	0.457	0.517	1.927	0.376	0.523	1.959	0.254	0.581	NaN	NaN	NaN
620	3.1	2.094	0.834	0.33	1.921	0.796	0.183	1.993	0.747	0.151	1.983	0.586	0.135	1.931	0.441	0.211	1.917	0.334	0.212	1.954	0.23	0.179	1.98	0.077	0.259	1.867	0.012	0.22	NaN	NaN	NaN	2.016	0.78	0.518	1.935	0.644	0.566	1.912	0.457	0.517	1.927	0.376	0.523	1.959	0.254	0.581	NaN	NaN	NaN
621	3.105	2.095	0.834	0.33	1.921	0.796	0.183	1.993	0.747	0.15	1.982	0.586	0.134	1.928	0.443	0.21	1.917	0.333	0.212	1.954	0.23	0.179	1.98	0.077	0.259	1.867	0.012	0.22	NaN	NaN	NaN	2.015	0.78	0.518	1.934	0.644	0.566	1.912	0.456	0.517	1.926	0.376	0.522	1.958	0.254	0.581	NaN	NaN	NaN
622	3.11	2.095	0.834	0.33	1.92	0.795	0.183	1.993	0.747	0.15	1.982	0.586	0.134	1.927	0.443	0.21	1.918	0.333	0.212	1.954	0.229	0.179	1.98	0.077	0.259	1.867	0.012	0.22	NaN	NaN	NaN	2.015	0.78	0.517	1.933	0.643	0.565	1.912	0.457	0.517	1.926	0.375	0.522	1.957	0.254	0.581	NaN	NaN	NaN
623	3.115	2.095	0.834	0.329	1.921	0.795	0.183	1.993	0.747	0.149	1.982	0.586	0.134	1.926	0.443	0.21	1.917	0.333	0.212	1.954	0.229	0.179	1.98	0.077	0.259	1.867	0.012	0.22	NaN	NaN	NaN	2.015	0.78	0.517	1.933	0.644	0.565	1.911	0.457	0.516	1.925	0.375	0.522	1.957	0.254	0.581	NaN	NaN	NaN
624	3.12	2.094	0.834	0.329	1.922	0.794	0.183	1.993	0.747	0.149	1.982	0.586	0.134	1.926	0.443	0.21	1.916	0.333	0.212	1.953	0.229	0.179	1.98	0.077	0.259	1.867	0.012	0.22	NaN	NaN	NaN	2.015	0.78	0.516	1.933	0.644	0.565	1.911	0.456	0.516	1.925	0.375	0.521	1.957	0.254	0.581	NaN	NaN	NaN
625	3.125	2.094	0.834	0.328	1.923	0.794	0.183	1.994	0.747	0.149	1.982	0.586	0.134	1.926	0.443	0.209	1.915	0.332	0.212	1.953	0.229	0.179	1.98	0.077	0.259	1.867	0.012	0.22	NaN	NaN	NaN	2.014	0.78	0.516	1.933	0.645	0.564	1.91	0.456	0.516	1.925	0.375	0.521	1.957	0.254	0.581	NaN	NaN	NaN
626	3.13	2.093	0.833	0.328	1.923	0.794	0.183	1.994	0.747	0.149	1.982	0.586	0.134	1.926	0.443	0.209	1.915	0.332	0.211	1.953	0.229	0.179	1.98	0.077	0.259	1.867	0.012	0.22	NaN	NaN	NaN	2.014	0.78	0.516	1.932	0.645	0.563	1.91	0.457	0.515	1.925	0.375	0.521	1.957	0.254	0.581	NaN	NaN	NaN
627	3.135	2.093	0.833	0.327	1.923	0.793	0.182	1.994	0.747	0.149	1.982	0.585	0.133	1.925	0.443	0.209	1.915	0.332	0.211	1.952	0.229	0.179	1.98	0.077	0.259	1.867	0.012	0.22	NaN	NaN	NaN	2.014	0.78	0.515	1.932	0.645	0.562	1.91	0.457	0.515	1.925	0.375	0.521	1.957	0.254	0.58	NaN	NaN	NaN
628	3.14	2.093	0.833	0.327	1.922	0.793	0.18	1.993	0.746	0.149	1.982	0.585	0.133	1.925	0.443	0.209	1.915	0.332	0.211	1.952	0.229	0.179	1.98	0.077	0.259	1.867	0.012	0.22	NaN	NaN	NaN	2.013	0.78	0.515	1.931	0.644	0.562	1.909	0.457	0.515	1.924	0.375	0.521	1.958	0.254	0.58	NaN	NaN	NaN
629	3.145	2.093	0.833	0.327	1.92	0.793	0.179	1.993	0.745	0.148	1.982	0.585	0.133	1.925	0.443	0.209	1.916	0.332	0.212	1.952	0.229	0.178	1.979	0.077	0.259	1.867	0.012	0.22	NaN	NaN	NaN	2.013	0.78	0.514	1.929	0.643	0.561	1.909	0.457	0.515	1.924	0.376	0.52	1.958	0.254	0.58	NaN	NaN	NaN
630	3.15	2.093	0.833	0.327	1.918	0.793	0.178	1.993	0.745	0.147	1.983	0.585	0.133	1.924	0.443	0.208	1.916	0.332	0.212	1.951	0.228	0.178	1.979	0.077	0.259	1.867	0.012	0.22	NaN	NaN	NaN	2.013	0.78	0.514	1.929	0.643	0.561	1.908	0.457	0.515	1.923	0.376	0.52	1.958	0.254	0.58	NaN	NaN	NaN
631	3.155	2.093	0.833	0.326	1.917	0.793	0.178	1.992	0.745	0.147	1.983	0.585	0.133	1.924	0.443	0.208	1.915	0.332	0.212	1.951	0.228	0.178	1.979	0.077	0.259	1.867	0.012	0.22	NaN	NaN	NaN	2.013	0.78	0.514	1.928	0.643	0.56	1.908	0.457	0.514	1.923	0.376	0.52	1.958	0.254	0.58	NaN	NaN	NaN
632	3.16	2.092	0.833	0.325	1.917	0.793	0.178	1.992	0.745	0.147	1.982	0.585	0.132	1.929	0.441	0.209	1.915	0.331	0.211	1.951	0.228	0.178	1.979	0.077	0.259	1.867	0.012	0.22	NaN	NaN	NaN	2.013	0.78	0.514	1.928	0.643	0.56	1.908	0.457	0.514	1.923	0.376	0.52	1.958	0.254	0.58	NaN	NaN	NaN
633	3.165	2.092	0.833	0.325	1.917	0.793	0.178	1.992	0.745	0.147	1.982	0.585	0.132	1.936	0.438	0.21	1.914	0.331	0.211	1.95	0.228	0.178	1.979	0.077	0.259	1.867	0.012	0.22	NaN	NaN	NaN	2.013	0.781	0.513	1.928	0.643	0.56	1.907	0.457	0.514	1.923	0.375	0.52	1.958	0.254	0.58	NaN	NaN	NaN
634	3.17	2.092	0.833	0.325	1.918	0.793	0.178	1.992	0.744	0.146	1.982	0.584	0.132	1.927	0.441	0.209	1.914	0.331	0.211	1.95	0.228	0.178	1.979	0.077	0.259	1.867	0.012	0.22	NaN	NaN	NaN	2.013	0.781	0.513	1.928	0.644	0.56	1.907	0.457	0.514	1.923	0.375	0.519	1.959	0.254	0.58	NaN	NaN	NaN
635	3.175	2.091	0.833	0.324	1.919	0.792	0.178	1.992	0.744	0.146	1.981	0.583	0.131	1.924	0.442	0.208	1.913	0.331	0.211	1.95	0.228	0.178	1.979	0.077	0.259	1.867	0.012	0.22	NaN	NaN	NaN	2.013	0.781	0.513	1.928	0.644	0.56	1.907	0.457	0.513	1.923	0.375	0.519	1.959	0.254	0.58	NaN	NaN	NaN
636	3.18	2.091	0.833	0.324	1.92	0.792	0.177	1.992	0.744	0.145	1.981	0.583	0.131	1.928	0.44	0.209	1.913	0.331	0.211	1.949	0.228	0.178	1.979	0.077	0.259	1.867	0.012	0.22	NaN	NaN	NaN	2.013	0.781	0.513	1.928	0.644	0.56	1.907	0.457	0.513	1.923	0.375	0.519	1.959	0.254	0.58	NaN	NaN	NaN
637	3.185	2.091	0.833	0.324	1.92	0.791	0.177	1.992	0.743	0.145	1.981	0.582	0.131	1.933	0.438	0.21	1.913	0.331	0.211	1.949	0.228	0.178	1.979	0.077	0.259	1.867	0.012	0.22	NaN	NaN	NaN	2.012	0.782	0.512	1.928	0.644	0.56	1.907	0.457	0.512	1.923	0.375	0.519	1.959	0.254	0.579	NaN	NaN	NaN
638	3.19	2.09	0.833	0.323	1.921	0.791	0.177	1.991	0.743	0.145	1.981	0.582	0.131	1.924	0.441	0.208	1.912	0.331	0.211	1.948	0.228	0.178	1.979	0.077	0.259	1.867	0.012	0.22	NaN	NaN	NaN	2.012	0.782	0.512	1.927	0.644	0.56	1.907	0.457	0.512	1.923	0.375	0.519	1.959	0.254	0.579	NaN	NaN	NaN
639	3.195	2.09	0.832	0.322	1.924	0.789	0.177	1.991	0.743	0.145	1.98	0.582	0.131	1.922	0.441	0.208	1.912	0.331	0.211	1.948	0.228	0.178	1.979	0.077	0.259	1.867	0.012	0.22	NaN	NaN	NaN	2.012	0.782	0.512	1.927	0.645	0.56	1.907	0.457	0.512	1.923	0.376	0.519	1.959	0.254	0.579	NaN	NaN	NaN
640	3.2	2.09	0.833	0.322	1.931	0.786	0.179	1.991	0.743	0.144	1.98	0.582	0.131	1.921	0.441	0.207	1.912	0.331	0.211	1.948	0.228	0.178	1.979	0.077	0.259	1.867	0.012	0.22	NaN	NaN	NaN	2.011	0.782	0.511	1.927	0.645	0.559	1.907	0.457	0.512	1.923	0.376	0.519	1.959	0.254	0.579	NaN	NaN	NaN
641	3.205	2.09	0.833	0.322	1.928	0.787	0.178	1.99	0.743	0.144	1.98	0.582	0.131	1.921	0.441	0.207	1.911	0.331	0.211	1.948	0.228	0.178	1.979	0.077	0.259	1.867	0.012	0.22	NaN	NaN	NaN	2.011	0.782	0.511	1.926	0.645	0.559	1.907	0.457	0.512	1.923	0.376	0.518	1.959	0.254	0.579	NaN	NaN	NaN
642	3.21	2.09	0.833	0.321	1.916	0.79	0.176	1.99	0.743	0.144	1.98	0.582	0.131	1.921	0.441	0.207	1.911	0.331	0.211	1.947	0.228	0.178	1.979	0.077	0.259	1.867	0.012	0.22	NaN	NaN	NaN	2.011	0.782	0.51	1.926	0.645	0.559	1.907	0.457	0.511	1.923	0.376	0.518	1.959	0.254	0.579	NaN	NaN	NaN
643	3.215	2.089	0.833	0.321	1.913	0.791	0.176	1.99	0.743	0.143	1.98	0.582	0.131	1.921	0.441	0.207	1.911	0.331	0.211	1.947	0.228	0.178	1.979	0.077	0.259	1.867	0.012	0.22	NaN	NaN	NaN	2.011	0.783	0.51	1.926	0.645	0.559	1.907	0.457	0.511	1.923	0.376	0.518	1.959	0.254	0.579	NaN	NaN	NaN
644	3.22	2.089	0.833	0.321	1.913	0.791	0.176	1.99	0.743	0.143	1.98	0.582	0.131	1.92	0.44	0.207	1.911	0.331	0.211	1.947	0.227	0.178	1.979	0.077	0.259	1.867	0.012	0.22	NaN	NaN	NaN	2.01	0.783	0.51	1.925	0.645	0.558	1.907	0.457	0.511	1.923	0.376	0.518	1.959	0.254	0.578	NaN	NaN	NaN
645	3.225	2.088	0.833	0.32	1.913	0.791	0.175	1.989	0.742	0.143	1.979	0.582	0.131	1.92	0.44	0.207	1.91	0.331	0.21	1.947	0.227	0.178	1.979	0.077	0.259	1.867	0.012	0.22	NaN	NaN	NaN	2.01	0.783	0.51	1.925	0.645	0.558	1.907	0.457	0.511	1.923	0.376	0.518	1.959	0.254	0.578	NaN	NaN	NaN
646	3.23	2.088	0.833	0.319	1.914	0.791	0.174	1.989	0.742	0.143	1.979	0.582	0.131	1.92	0.44	0.207	1.909	0.331	0.209	1.947	0.227	0.178	1.979	0.077	0.259	1.867	0.012	0.22	NaN	NaN	NaN	2.009	0.783	0.509	1.925	0.645	0.558	1.908	0.457	0.511	1.923	0.376	0.518	1.959	0.255	0.578	NaN	NaN	NaN
647	3.235	2.087	0.833	0.319	1.914	0.791	0.174	1.988	0.742	0.142	1.98	0.582	0.131	1.919	0.44	0.207	1.908	0.331	0.209	1.947	0.227	0.179	1.979	0.077	0.259	1.867	0.012	0.22	NaN	NaN	NaN	2.009	0.783	0.509	1.925	0.645	0.558	1.908	0.458	0.511	1.924	0.376	0.518	1.959	0.255	0.578	NaN	NaN	NaN
648	3.24	2.086	0.834	0.319	1.914	0.791	0.174	1.988	0.742	0.142	1.979	0.582	0.131	1.919	0.44	0.207	1.908	0.331	0.209	1.946	0.228	0.179	1.979	0.077	0.259	1.869	0.011	0.22	NaN	NaN	NaN	2.009	0.783	0.509	1.925	0.645	0.558	1.908	0.458	0.511	1.924	0.376	0.517	1.959	0.255	0.578	NaN	NaN	NaN
649	3.245	2.086	0.834	0.318	1.914	0.791	0.174	1.987	0.742	0.142	1.978	0.582	0.131	1.919	0.44	0.207	1.908	0.331	0.209	1.946	0.228	0.179	1.979	0.077	0.259	1.871	0.01	0.22	NaN	NaN	NaN	2.008	0.783	0.508	1.926	0.646	0.558	1.908	0.458	0.511	1.924	0.376	0.517	1.959	0.255	0.578	NaN	NaN	NaN
650	3.25	2.085	0.834	0.318	1.914	0.791	0.174	1.986	0.742	0.142	1.978	0.582	0.131	1.918	0.44	0.207	1.908	0.331	0.21	1.946	0.228	0.178	1.979	0.077	0.259	1.868	0.012	0.22	NaN	NaN	NaN	2.008	0.783	0.508	1.925	0.646	0.557	1.908	0.458	0.511	1.924	0.377	0.517	1.959	0.255	0.578	NaN	NaN	NaN
651	3.255	2.085	0.834	0.318	1.914	0.791	0.174	1.986	0.742	0.141	1.978	0.582	0.13	1.918	0.44	0.207	1.909	0.331	0.21	1.946	0.228	0.178	1.979	0.077	0.259	1.867	0.012	0.22	NaN	NaN	NaN	2.008	0.783	0.508	1.925	0.646	0.556	1.908	0.458	0.511	1.925	0.377	0.517	1.959	0.256	0.577	NaN	NaN	NaN
652	3.26	2.085	0.834	0.317	1.913	0.791	0.173	1.985	0.742	0.141	1.976	0.583	0.129	1.918	0.439	0.207	1.909	0.331	0.211	1.946	0.227	0.178	1.979	0.077	0.259	1.867	0.012	0.22	NaN	NaN	NaN	2.007	0.783	0.507	1.925	0.647	0.556	1.908	0.458	0.511	1.925	0.377	0.517	1.958	0.256	0.577	NaN	NaN	NaN
653	3.265	2.085	0.834	0.317	1.912	0.791	0.173	1.985	0.742	0.141	1.975	0.582	0.129	1.918	0.439	0.207	1.908	0.331	0.211	1.945	0.227	0.178	1.979	0.077	0.259	1.867	0.012	0.22	NaN	NaN	NaN	2.007	0.784	0.507	1.925	0.647	0.556	1.908	0.458	0.51	1.925	0.377	0.517	1.958	0.256	0.577	NaN	NaN	NaN
654	3.27	2.085	0.834	0.316	1.911	0.791	0.172	1.984	0.742	0.141	1.974	0.581	0.129	1.918	0.439	0.207	1.908	0.331	0.211	1.945	0.227	0.178	1.978	0.077	0.259	1.867	0.012	0.22	NaN	NaN	NaN	2.007	0.784	0.507	1.925	0.648	0.556	1.909	0.458	0.51	1.925	0.378	0.517	1.959	0.257	0.576	NaN	NaN	NaN
655	3.275	2.084	0.835	0.316	1.91	0.791	0.172	1.984	0.742	0.14	1.974	0.581	0.128	1.918	0.439	0.207	1.908	0.331	0.211	1.945	0.227	0.178	1.978	0.077	0.259	1.867	0.012	0.22	NaN	NaN	NaN	2.008	0.785	0.507	1.924	0.647	0.555	1.909	0.459	0.51	1.925	0.378	0.517	1.959	0.257	0.576	NaN	NaN	NaN
656	3.28	2.083	0.835	0.315	1.908	0.791	0.171	1.983	0.742	0.139	1.973	0.581	0.128	1.917	0.439	0.207	1.908	0.33	0.211	1.945	0.227	0.178	1.978	0.077	0.26	1.867	0.012	0.22	NaN	NaN	NaN	2.008	0.786	0.506	1.924	0.647	0.555	1.909	0.459	0.51	1.926	0.378	0.517	1.96	0.258	0.576	NaN	NaN	NaN
657	3.285	2.083	0.835	0.315	1.907	0.791	0.171	1.982	0.742	0.139	1.973	0.581	0.128	1.917	0.439	0.207	1.908	0.33	0.211	1.945	0.227	0.178	1.978	0.077	0.26	1.867	0.012	0.22	NaN	NaN	NaN	2.008	0.787	0.506	1.924	0.647	0.555	1.909	0.459	0.51	1.926	0.378	0.517	1.96	0.258	0.576	NaN	NaN	NaN
658	3.29	2.083	0.835	0.314	1.907	0.791	0.171	1.982	0.742	0.139	1.972	0.581	0.128	1.917	0.439	0.207	1.907	0.33	0.211	1.944	0.227	0.178	1.978	0.077	0.259	1.867	0.012	0.22	NaN	NaN	NaN	2.008	0.787	0.506	1.924	0.647	0.554	1.909	0.459	0.51	1.926	0.378	0.517	1.96	0.258	0.576	NaN	NaN	NaN
659	3.295	2.082	0.834	0.314	1.907	0.791	0.17	1.981	0.742	0.138	1.972	0.581	0.128	1.917	0.439	0.207	1.907	0.33	0.211	1.944	0.227	0.178	1.978	0.077	0.259	1.867	0.012	0.22	NaN	NaN	NaN	2.008	0.787	0.506	1.924	0.648	0.554	1.909	0.46	0.51	1.926	0.378	0.517	1.96	0.258	0.576	NaN	NaN	NaN
660	3.3	2.082	0.834	0.313	1.907	0.791	0.17	1.981	0.742	0.138	1.972	0.581	0.128	1.916	0.439	0.207	1.906	0.33	0.21	1.944	0.227	0.178	1.978	0.077	0.259	1.867	0.012	0.22	NaN	NaN	NaN	2.007	0.788	0.505	1.924	0.648	0.554	1.91	0.46	0.51	1.926	0.378	0.517	1.961	0.258	0.576	NaN	NaN	NaN
661	3.305	2.081	0.835	0.313	1.907	0.79	0.17	1.98	0.742	0.138	1.971	0.581	0.128	1.916	0.44	0.207	1.905	0.33	0.21	1.944	0.227	0.178	1.978	0.077	0.26	1.867	0.012	0.22	NaN	NaN	NaN	2.007	0.788	0.505	1.924	0.649	0.554	1.91	0.46	0.51	1.927	0.378	0.517	1.961	0.258	0.575	NaN	NaN	NaN
662	3.31	2.081	0.836	0.313	1.908	0.79	0.17	1.979	0.742	0.138	1.971	0.581	0.127	1.916	0.44	0.207	1.905	0.33	0.21	1.944	0.227	0.178	1.978	0.077	0.26	1.867	0.012	0.22	NaN	NaN	NaN	2.007	0.788	0.505	1.924	0.649	0.554	1.91	0.46	0.51	1.927	0.378	0.516	1.961	0.259	0.575	NaN	NaN	NaN
663	3.315	2.08	0.836	0.312	1.908	0.79	0.17	1.979	0.742	0.138	1.971	0.581	0.127	1.916	0.439	0.206	1.905	0.33	0.21	1.943	0.227	0.178	1.978	0.077	0.259	1.867	0.012	0.22	NaN	NaN	NaN	2.007	0.788	0.505	1.924	0.65	0.554	1.91	0.461	0.51	1.927	0.379	0.516	1.961	0.259	0.575	NaN	NaN	NaN
664	3.32	2.08	0.836	0.312	1.908	0.79	0.17	1.978	0.742	0.137	1.97	0.582	0.127	1.916	0.439	0.206	1.906	0.33	0.211	1.943	0.227	0.178	1.978	0.077	0.259	1.867	0.012	0.22	NaN	NaN	NaN	2.007	0.788	0.504	1.924	0.65	0.554	1.91	0.461	0.51	1.928	0.379	0.516	1.962	0.259	0.575	NaN	NaN	NaN
665	3.325	2.08	0.836	0.311	1.908	0.79	0.17	1.977	0.742	0.137	1.97	0.582	0.127	1.915	0.439	0.206	1.906	0.33	0.21	1.943	0.227	0.178	1.978	0.077	0.259	1.867	0.012	0.22	NaN	NaN	NaN	2.007	0.789	0.504	1.924	0.65	0.554	1.91	0.461	0.51	1.928	0.38	0.516	1.962	0.259	0.575	NaN	NaN	NaN
666	3.33	2.079	0.835	0.31	1.908	0.79	0.17	1.977	0.742	0.137	1.97	0.582	0.127	1.915	0.439	0.206	1.906	0.33	0.21	1.943	0.227	0.178	1.978	0.077	0.259	1.867	0.012	0.22	NaN	NaN	NaN	2.007	0.789	0.504	1.923	0.65	0.554	1.91	0.461	0.51	1.928	0.38	0.516	1.963	0.259	0.575	NaN	NaN	NaN
667	3.335	2.079	0.835	0.31	1.907	0.79	0.169	1.976	0.742	0.137	1.969	0.582	0.127	1.915	0.439	0.206	1.906	0.33	0.21	1.943	0.227	0.178	1.978	0.077	0.259	1.867	0.012	0.22	NaN	NaN	NaN	2.007	0.791	0.503	1.923	0.65	0.554	1.91	0.462	0.51	1.928	0.38	0.516	1.964	0.259	0.575	NaN	NaN	NaN
668	3.34	2.078	0.836	0.31	1.906	0.79	0.169	1.975	0.742	0.137	1.969	0.582	0.126	1.915	0.439	0.206	1.905	0.33	0.21	1.943	0.227	0.178	1.978	0.077	0.259	1.867	0.012	0.22	NaN	NaN	NaN	2.007	0.792	0.503	1.923	0.651	0.553	1.911	0.462	0.51	1.929	0.381	0.516	1.965	0.259	0.575	NaN	NaN	NaN
669	3.345	2.078	0.837	0.309	1.905	0.79	0.168	1.974	0.742	0.137	1.969	0.583	0.126	1.915	0.439	0.206	1.905	0.33	0.21	1.943	0.227	0.178	1.978	0.077	0.259	1.867	0.012	0.22	NaN	NaN	NaN	2.008	0.792	0.503	1.923	0.651	0.553	1.911	0.462	0.51	1.929	0.381	0.517	1.965	0.26	0.575	NaN	NaN	NaN
670	3.35	2.077	0.837	0.309	1.903	0.79	0.168	1.973	0.742	0.137	1.969	0.583	0.126	1.914	0.439	0.206	1.905	0.33	0.21	1.944	0.227	0.177	1.978	0.077	0.259	1.867	0.012	0.22	NaN	NaN	NaN	2.008	0.793	0.502	1.923	0.652	0.553	1.911	0.463	0.51	1.929	0.381	0.517	1.965	0.26	0.575	NaN	NaN	NaN
671	3.355	2.077	0.837	0.308	1.902	0.79	0.167	1.972	0.742	0.137	1.968	0.583	0.126	1.914	0.44	0.206	1.905	0.33	0.209	1.944	0.227	0.177	1.978	0.077	0.259	1.867	0.012	0.22	NaN	NaN	NaN	2.007	0.793	0.502	1.924	0.653	0.553	1.911	0.463	0.511	1.929	0.382	0.517	1.966	0.26	0.575	NaN	NaN	NaN
672	3.36	2.076	0.837	0.308	1.902	0.79	0.167	1.972	0.742	0.137	1.968	0.583	0.125	1.914	0.44	0.206	1.905	0.33	0.209	1.944	0.227	0.177	1.978	0.077	0.259	1.867	0.011	0.22	NaN	NaN	NaN	2.007	0.793	0.502	1.924	0.653	0.553	1.911	0.464	0.511	1.929	0.382	0.517	1.968	0.259	0.576	NaN	NaN	NaN
673	3.365	2.076	0.837	0.308	1.901	0.79	0.167	1.972	0.742	0.136	1.967	0.583	0.125	1.914	0.44	0.206	1.905	0.33	0.209	1.944	0.226	0.176	1.978	0.077	0.259	1.867	0.011	0.22	NaN	NaN	NaN	2.007	0.793	0.501	1.924	0.654	0.553	1.911	0.464	0.511	1.929	0.383	0.517	1.968	0.26	0.576	NaN	NaN	NaN
674	3.37	2.075	0.838	0.307	1.901	0.79	0.167	1.972	0.742	0.136	1.967	0.583	0.125	1.913	0.44	0.205	1.905	0.33	0.209	1.944	0.226	0.176	1.978	0.077	0.259	1.867	0.011	0.22	NaN	NaN	NaN	2.007	0.794	0.501	1.924	0.655	0.553	1.911	0.464	0.511	1.929	0.383	0.517	1.967	0.261	0.575	NaN	NaN	NaN
675	3.375	2.075	0.838	0.307	1.901	0.79	0.167	1.971	0.742	0.136	1.967	0.584	0.125	1.914	0.44	0.205	1.905	0.33	0.209	1.944	0.227	0.176	1.978	0.077	0.259	1.867	0.011	0.22	NaN	NaN	NaN	2.007	0.794	0.501	1.924	0.655	0.552	1.911	0.464	0.511	1.929	0.383	0.517	1.965	0.262	0.575	NaN	NaN	NaN
676	3.38	2.075	0.839	0.306	1.901	0.79	0.167	1.97	0.742	0.137	1.967	0.584	0.125	1.914	0.44	0.205	1.905	0.33	0.208	1.944	0.227	0.176	1.978	0.077	0.259	1.867	0.011	0.22	NaN	NaN	NaN	2.006	0.795	0.5	1.924	0.655	0.552	1.911	0.465	0.511	1.929	0.383	0.517	1.966	0.262	0.574	NaN	NaN	NaN
677	3.385	2.075	0.839	0.306	1.901	0.79	0.167	1.969	0.742	0.137	1.967	0.584	0.125	1.914	0.44	0.205	1.905	0.33	0.208	1.944	0.227	0.176	1.978	0.077	0.259	1.867	0.011	0.22	NaN	NaN	NaN	2.006	0.795	0.5	1.924	0.656	0.552	1.911	0.465	0.511	1.929	0.383	0.517	1.967	0.262	0.572	NaN	NaN	NaN
678	3.39	2.074	0.839	0.305	1.9	0.79	0.167	1.968	0.742	0.137	1.966	0.584	0.125	1.914	0.44	0.205	1.905	0.33	0.208	1.944	0.227	0.176	1.978	0.077	0.259	1.867	0.011	0.22	NaN	NaN	NaN	2.006	0.795	0.5	1.924	0.656	0.552	1.911	0.465	0.512	1.929	0.384	0.517	1.968	0.262	0.571	NaN	NaN	NaN
679	3.395	2.073	0.838	0.305	1.9	0.79	0.167	1.968	0.743	0.137	1.966	0.584	0.124	1.914	0.441	0.204	1.906	0.33	0.208	1.945	0.227	0.175	1.978	0.077	0.258	1.867	0.011	0.22	NaN	NaN	NaN	2.006	0.796	0.499	1.924	0.656	0.552	1.911	0.466	0.512	1.929	0.384	0.517	1.97	0.262	0.572	NaN	NaN	NaN
680	3.4	2.073	0.839	0.305	1.9	0.79	0.167	1.967	0.742	0.136	1.966	0.584	0.125	1.914	0.441	0.204	1.906	0.33	0.208	1.945	0.227	0.175	1.978	0.077	0.258	1.867	0.011	0.22	NaN	NaN	NaN	2.006	0.796	0.499	1.925	0.657	0.553	1.911	0.467	0.512	1.929	0.384	0.517	1.971	0.262	0.572	NaN	NaN	NaN
681	3.405	2.072	0.84	0.304	1.898	0.79	0.167	1.966	0.742	0.135	1.966	0.584	0.124	1.915	0.441	0.203	1.906	0.33	0.208	1.945	0.227	0.175	1.978	0.077	0.258	1.867	0.011	0.22	NaN	NaN	NaN	2.006	0.797	0.499	1.925	0.658	0.553	1.911	0.467	0.512	1.929	0.385	0.517	1.971	0.263	0.572	NaN	NaN	NaN
682	3.41	2.072	0.84	0.304	1.897	0.79	0.167	1.965	0.742	0.135	1.965	0.584	0.124	1.915	0.441	0.203	1.906	0.33	0.207	1.945	0.227	0.175	1.978	0.077	0.258	1.867	0.011	0.22	NaN	NaN	NaN	2.006	0.797	0.498	1.925	0.658	0.553	1.91	0.467	0.512	1.929	0.385	0.517	1.971	0.264	0.571	NaN	NaN	NaN
683	3.415	2.072	0.84	0.303	1.896	0.79	0.167	1.965	0.742	0.134	1.965	0.584	0.124	1.915	0.441	0.203	1.906	0.33	0.207	1.946	0.227	0.175	1.978	0.077	0.258	1.867	0.011	0.22	NaN	NaN	NaN	2.005	0.797	0.498	1.924	0.658	0.553	1.91	0.468	0.513	1.928	0.385	0.517	1.971	0.264	0.571	NaN	NaN	NaN
684	3.42	2.071	0.84	0.303	1.894	0.79	0.166	1.965	0.743	0.134	1.964	0.584	0.124	1.915	0.441	0.203	1.907	0.33	0.207	1.946	0.227	0.175	1.978	0.077	0.258	1.866	0.011	0.22	NaN	NaN	NaN	2.005	0.797	0.498	1.923	0.658	0.552	1.91	0.468	0.513	1.928	0.385	0.517	1.971	0.265	0.57	NaN	NaN	NaN
685	3.425	2.07	0.84	0.303	1.893	0.791	0.166	1.964	0.743	0.134	1.964	0.584	0.124	1.915	0.442	0.202	1.907	0.331	0.207	1.946	0.227	0.175	1.978	0.077	0.258	1.866	0.011	0.22	NaN	NaN	NaN	2.005	0.797	0.498	1.923	0.658	0.552	1.91	0.468	0.513	1.928	0.386	0.517	1.971	0.266	0.57	NaN	NaN	NaN
686	3.43	2.07	0.839	0.302	1.892	0.791	0.166	1.963	0.743	0.134	1.964	0.584	0.124	1.915	0.442	0.202	1.907	0.331	0.207	1.947	0.227	0.174	1.978	0.077	0.258	1.866	0.011	0.22	NaN	NaN	NaN	2.005	0.798	0.497	1.923	0.658	0.552	1.909	0.469	0.513	1.927	0.386	0.517	1.97	0.266	0.57	NaN	NaN	NaN
687	3.435	2.069	0.839	0.301	1.891	0.791	0.166	1.962	0.743	0.134	1.964	0.584	0.124	1.915	0.442	0.202	1.907	0.331	0.206	1.947	0.227	0.174	1.978	0.077	0.258	1.866	0.011	0.22	NaN	NaN	NaN	2.005	0.798	0.497	1.923	0.658	0.552	1.909	0.469	0.514	1.927	0.387	0.517	1.971	0.266	0.57	NaN	NaN	NaN
688	3.44	2.069	0.841	0.302	1.89	0.791	0.166	1.962	0.743	0.133	1.963	0.585	0.124	1.915	0.442	0.202	1.907	0.331	0.206	1.947	0.227	0.174	1.978	0.077	0.258	1.868	0.01	0.22	NaN	NaN	NaN	2.004	0.799	0.497	1.923	0.659	0.552	1.908	0.47	0.514	1.927	0.387	0.517	1.971	0.265	0.569	NaN	NaN	NaN
689	3.445	2.068	0.841	0.301	1.89	0.791	0.166	1.961	0.743	0.133	1.963	0.585	0.124	1.915	0.442	0.202	1.907	0.331	0.206	1.947	0.227	0.174	1.978	0.077	0.258	1.872	0.008	0.221	NaN	NaN	NaN	2.004	0.799	0.497	1.923	0.659	0.552	1.908	0.47	0.514	1.926	0.387	0.517	1.972	0.266	0.569	NaN	NaN	NaN
690	3.45	2.068	0.841	0.301	1.889	0.791	0.166	1.96	0.743	0.133	1.964	0.585	0.124	1.915	0.442	0.202	1.907	0.331	0.206	1.948	0.227	0.174	1.978	0.077	0.258	1.873	0.008	0.221	NaN	NaN	NaN	2.004	0.799	0.497	1.923	0.659	0.552	1.907	0.47	0.514	1.926	0.388	0.518	1.972	0.266	0.569	NaN	NaN	NaN
691	3.455	2.067	0.841	0.301	1.889	0.792	0.166	1.959	0.743	0.133	1.963	0.586	0.124	1.914	0.442	0.202	1.907	0.331	0.206	1.948	0.227	0.174	1.978	0.077	0.258	1.873	0.008	0.221	NaN	NaN	NaN	2.004	0.799	0.496	1.923	0.66	0.552	1.907	0.47	0.514	1.925	0.388	0.518	1.972	0.266	0.569	NaN	NaN	NaN
692	3.46	2.067	0.841	0.3	1.889	0.792	0.166	1.959	0.744	0.132	1.962	0.586	0.123	1.914	0.442	0.201	1.908	0.331	0.206	1.948	0.227	0.174	1.978	0.077	0.258	1.873	0.008	0.221	NaN	NaN	NaN	2.004	0.799	0.496	1.923	0.66	0.552	1.906	0.471	0.515	1.924	0.388	0.518	1.972	0.266	0.569	NaN	NaN	NaN
693	3.465	2.067	0.84	0.299	1.889	0.792	0.166	1.959	0.744	0.131	1.962	0.586	0.124	1.914	0.442	0.201	1.908	0.331	0.206	1.948	0.227	0.174	1.978	0.077	0.258	1.873	0.008	0.221	NaN	NaN	NaN	2.003	0.799	0.496	1.923	0.661	0.552	1.905	0.471	0.515	1.924	0.389	0.518	1.971	0.267	0.569	NaN	NaN	NaN
694	3.47	2.066	0.84	0.299	1.889	0.792	0.166	1.957	0.744	0.132	1.962	0.586	0.124	1.914	0.442	0.201	1.908	0.332	0.206	1.948	0.227	0.174	1.978	0.077	0.257	1.873	0.008	0.221	NaN	NaN	NaN	2.003	0.799	0.496	1.922	0.661	0.552	1.905	0.471	0.515	1.923	0.389	0.518	1.97	0.268	0.569	NaN	NaN	NaN
695	3.475	2.065	0.841	0.299	1.888	0.792	0.167	1.956	0.744	0.132	1.961	0.587	0.124	1.913	0.443	0.201	1.908	0.332	0.206	1.948	0.227	0.174	1.978	0.077	0.257	1.873	0.008	0.221	NaN	NaN	NaN	2.003	0.8	0.495	1.922	0.662	0.552	1.904	0.471	0.515	1.922	0.389	0.519	1.97	0.269	0.568	NaN	NaN	NaN
696	3.48	2.065	0.841	0.299	1.888	0.792	0.167	1.956	0.744	0.131	1.961	0.587	0.124	1.913	0.443	0.201	1.908	0.332	0.206	1.948	0.227	0.174	1.978	0.077	0.257	1.873	0.007	0.221	NaN	NaN	NaN	2.002	0.8	0.495	1.923	0.663	0.553	1.903	0.472	0.515	1.921	0.39	0.519	1.969	0.269	0.567	NaN	NaN	NaN
697	3.485	2.064	0.842	0.298	1.888	0.792	0.166	1.955	0.744	0.131	1.961	0.587	0.124	1.913	0.443	0.201	1.908	0.332	0.206	1.948	0.227	0.174	1.978	0.077	0.257	1.873	0.007	0.221	NaN	NaN	NaN	2.002	0.8	0.495	1.922	0.663	0.553	1.902	0.472	0.515	1.92	0.39	0.519	1.968	0.27	0.566	NaN	NaN	NaN
698	3.49	2.063	0.842	0.298	1.886	0.792	0.166	1.954	0.744	0.131	1.96	0.587	0.124	1.912	0.443	0.201	1.907	0.332	0.206	1.948	0.227	0.174	1.978	0.077	0.257	1.873	0.007	0.22	NaN	NaN	NaN	2.002	0.8	0.495	1.922	0.664	0.553	1.902	0.472	0.516	1.92	0.39	0.519	1.967	0.27	0.567	NaN	NaN	NaN
699	3.495	2.063	0.842	0.298	1.885	0.792	0.166	1.953	0.744	0.131	1.958	0.587	0.123	1.912	0.443	0.201	1.907	0.332	0.206	1.948	0.227	0.174	1.978	0.077	0.257	1.873	0.007	0.22	NaN	NaN	NaN	2.002	0.801	0.495	1.922	0.664	0.553	1.901	0.473	0.516	1.919	0.391	0.519	1.966	0.27	0.565	NaN	NaN	NaN
700	3.5	2.062	0.842	0.298	1.883	0.793	0.166	1.952	0.744	0.131	1.956	0.586	0.122	1.912	0.443	0.201	1.907	0.332	0.206	1.948	0.227	0.173	1.978	0.077	0.257	1.873	0.007	0.22	NaN	NaN	NaN	2.002	0.801	0.494	1.922	0.664	0.553	1.9	0.473	0.516	1.918	0.391	0.519	1.966	0.27	0.565	NaN	NaN	NaN
701	3.505	2.062	0.841	0.297	1.881	0.793	0.166	1.952	0.744	0.13	1.955	0.586	0.122	1.912	0.443	0.201	1.907	0.332	0.206	1.948	0.227	0.173	1.978	0.077	0.257	1.873	0.007	0.22	NaN	NaN	NaN	2.001	0.801	0.494	1.921	0.665	0.553	1.899	0.473	0.516	1.917	0.391	0.519	1.965	0.271	0.565	NaN	NaN	NaN
702	3.51	2.061	0.841	0.297	1.88	0.793	0.166	1.951	0.744	0.13	1.954	0.587	0.122	1.911	0.443	0.201	1.906	0.331	0.206	1.948	0.227	0.173	1.978	0.077	0.257	1.873	0.007	0.22	NaN	NaN	NaN	2.001	0.801	0.494	1.921	0.665	0.553	1.899	0.474	0.516	1.916	0.391	0.52	1.964	0.271	0.565	NaN	NaN	NaN
703	3.515	2.061	0.841	0.297	1.896	0.78	0.156	1.956	0.749	0.145	1.954	0.587	0.122	1.91	0.443	0.201	1.906	0.331	0.206	1.947	0.227	0.173	1.978	0.077	0.257	1.873	0.007	0.22	NaN	NaN	NaN	2	0.801	0.494	1.92	0.665	0.553	1.898	0.474	0.516	1.915	0.392	0.52	1.963	0.271	0.565	NaN	NaN	NaN
704	3.52	NaN	NaN	NaN	1.936	0.753	0.137	1.969	0.761	0.179	1.953	0.587	0.122	1.91	0.443	0.2	1.906	0.331	0.206	1.947	0.227	0.173	1.978	0.077	0.257	1.873	0.007	0.22	NaN	NaN	NaN	2	0.801	0.494	1.919	0.665	0.553	1.897	0.475	0.517	1.914	0.392	0.52	1.962	0.271	0.566	NaN	NaN	NaN
705	3.525	NaN	NaN	NaN	1.945	0.746	0.132	1.972	0.764	0.187	1.952	0.587	0.122	1.91	0.443	0.2	1.905	0.331	0.206	1.947	0.227	0.173	1.977	0.077	0.257	1.873	0.007	0.22	NaN	NaN	NaN	2	0.801	0.493	1.919	0.666	0.553	1.896	0.475	0.517	1.913	0.392	0.521	1.961	0.272	0.567	NaN	NaN	NaN
706	3.53	NaN	NaN	NaN	1.946	0.745	0.131	1.972	0.765	0.189	1.951	0.587	0.122	1.909	0.443	0.2	1.905	0.331	0.206	1.947	0.227	0.173	1.977	0.077	0.257	1.873	0.007	0.22	NaN	NaN	NaN	1.999	0.801	0.493	1.918	0.666	0.553	1.896	0.476	0.518	1.912	0.393	0.521	1.96	0.272	0.568	NaN	NaN	NaN
707	3.535	NaN	NaN	NaN	1.947	0.744	0.13	1.971	0.765	0.189	1.95	0.587	0.122	1.909	0.443	0.201	1.905	0.33	0.206	1.947	0.227	0.173	1.977	0.077	0.257	1.873	0.007	0.22	NaN	NaN	NaN	1.999	0.801	0.493	1.918	0.666	0.553	1.895	0.477	0.518	1.911	0.393	0.522	1.959	0.272	0.568	NaN	NaN	NaN
708	3.54	NaN	NaN	NaN	1.946	0.744	0.13	1.971	0.765	0.189	1.95	0.587	0.122	1.908	0.443	0.201	1.904	0.33	0.206	1.947	0.227	0.173	1.977	0.077	0.257	1.873	0.007	0.22	NaN	NaN	NaN	1.998	0.801	0.493	1.917	0.666	0.553	1.894	0.476	0.519	1.91	0.393	0.522	1.958	0.273	0.569	NaN	NaN	NaN
709	3.545	NaN	NaN	NaN	1.945	0.745	0.13	1.97	0.765	0.189	1.949	0.587	0.122	1.907	0.443	0.201	1.904	0.33	0.206	1.947	0.227	0.173	1.977	0.077	0.257	1.873	0.007	0.22	NaN	NaN	NaN	1.997	0.802	0.493	1.917	0.666	0.553	1.892	0.476	0.519	1.909	0.394	0.522	1.957	0.273	0.569	NaN	NaN	NaN
710	3.55	NaN	NaN	NaN	1.944	0.744	0.13	1.969	0.765	0.19	1.948	0.587	0.122	1.907	0.443	0.201	1.904	0.33	0.206	1.946	0.227	0.173	1.977	0.077	0.257	1.873	0.007	0.22	NaN	NaN	NaN	1.997	0.802	0.493	1.916	0.666	0.553	1.891	0.476	0.519	1.908	0.394	0.523	1.956	0.272	0.571	NaN	NaN	NaN
711	3.555	NaN	NaN	NaN	1.925	0.756	0.139	1.969	0.765	0.19	1.947	0.587	0.122	1.906	0.442	0.201	1.903	0.33	0.206	1.946	0.227	0.173	1.977	0.077	0.257	1.873	0.007	0.22	NaN	NaN	NaN	1.997	0.802	0.493	1.915	0.666	0.553	1.89	0.476	0.52	1.907	0.394	0.523	1.955	0.272	0.573	NaN	NaN	NaN
712	3.56	2.054	0.841	0.294	1.887	0.783	0.159	NaN	NaN	NaN	1.946	0.587	0.122	1.906	0.442	0.201	1.903	0.33	0.206	1.946	0.227	0.173	1.977	0.077	0.257	1.873	0.007	0.22	NaN	NaN	NaN	1.996	0.801	0.493	1.914	0.667	0.553	1.889	0.476	0.52	1.906	0.394	0.524	1.953	0.273	0.574	NaN	NaN	NaN
713	3.565	2.054	0.84	0.294	1.877	0.79	0.164	NaN	NaN	NaN	1.944	0.587	0.122	1.905	0.442	0.201	1.903	0.33	0.206	1.946	0.227	0.173	1.977	0.077	0.257	1.873	0.007	0.22	NaN	NaN	NaN	1.996	0.801	0.493	1.914	0.667	0.553	1.888	0.476	0.52	1.905	0.395	0.524	1.952	0.273	0.574	NaN	NaN	NaN
714	3.57	2.053	0.84	0.294	1.873	0.791	0.166	NaN	NaN	NaN	1.943	0.587	0.122	1.904	0.442	0.201	1.902	0.33	0.206	1.945	0.227	0.173	1.977	0.077	0.257	1.873	0.007	0.22	NaN	NaN	NaN	1.995	0.801	0.492	1.913	0.667	0.553	1.887	0.477	0.52	1.904	0.395	0.525	1.95	0.273	0.574	NaN	NaN	NaN
715	3.575	2.052	0.84	0.294	1.871	0.792	0.166	NaN	NaN	NaN	1.942	0.587	0.122	1.904	0.442	0.201	1.902	0.33	0.206	1.945	0.227	0.173	1.977	0.077	0.257	1.873	0.007	0.22	NaN	NaN	NaN	1.994	0.801	0.492	1.912	0.667	0.553	1.886	0.477	0.521	1.902	0.395	0.525	1.949	0.273	0.574	NaN	NaN	NaN
716	3.58	2.051	0.84	0.294	1.869	0.792	0.166	NaN	NaN	NaN	1.941	0.587	0.122	1.903	0.442	0.201	1.902	0.33	0.206	1.944	0.227	0.173	1.977	0.077	0.257	1.873	0.007	0.22	NaN	NaN	NaN	1.994	0.801	0.492	1.912	0.667	0.553	1.886	0.477	0.521	1.901	0.394	0.526	1.947	0.273	0.575	NaN	NaN	NaN
717	3.585	2.05	0.84	0.294	1.868	0.792	0.166	NaN	NaN	NaN	1.94	0.587	0.121	1.902	0.442	0.2	1.901	0.33	0.206	1.944	0.227	0.173	1.977	0.077	0.257	1.873	0.007	0.22	NaN	NaN	NaN	1.993	0.8	0.492	1.911	0.667	0.553	1.884	0.477	0.521	1.899	0.394	0.526	1.945	0.273	0.575	NaN	NaN	NaN
718	3.59	2.05	0.84	0.294	1.866	0.793	0.166	NaN	NaN	NaN	1.939	0.587	0.121	1.901	0.441	0.2	1.901	0.33	0.206	1.943	0.227	0.173	1.977	0.077	0.257	1.873	0.007	0.22	NaN	NaN	NaN	1.992	0.8	0.492	1.91	0.667	0.553	1.883	0.477	0.522	1.898	0.395	0.526	1.943	0.273	0.575	NaN	NaN	NaN
719	3.595	2.049	0.839	0.294	1.864	0.793	0.166	NaN	NaN	NaN	1.938	0.587	0.121	1.901	0.441	0.2	1.901	0.33	0.206	1.943	0.227	0.173	1.977	0.077	0.257	1.873	0.007	0.22	NaN	NaN	NaN	1.992	0.8	0.492	1.909	0.666	0.552	1.882	0.477	0.523	1.897	0.395	0.527	1.941	0.273	0.577	NaN	NaN	NaN
720	3.6	2.048	0.839	0.294	1.863	0.793	0.166	NaN	NaN	NaN	1.937	0.587	0.122	1.9	0.441	0.2	1.9	0.33	0.206	1.943	0.227	0.173	1.977	0.077	0.257	1.872	0.007	0.22	NaN	NaN	NaN	1.991	0.8	0.492	1.908	0.666	0.552	1.881	0.477	0.523	1.896	0.395	0.527	1.94	0.273	0.579	NaN	NaN	NaN
721	3.605	NaN	NaN	NaN	1.862	0.793	0.166	1.931	0.744	0.129	1.936	0.587	0.122	1.899	0.441	0.2	1.899	0.329	0.206	1.943	0.227	0.173	1.977	0.077	0.257	1.868	0.008	0.219	NaN	NaN	NaN	1.991	0.8	0.492	1.907	0.666	0.553	1.88	0.478	0.524	1.895	0.395	0.528	1.939	0.273	0.579	NaN	NaN	NaN
722	3.61	2.046	0.839	0.294	1.861	0.794	0.165	1.931	0.744	0.129	1.935	0.587	0.122	1.898	0.441	0.2	1.899	0.329	0.206	1.942	0.227	0.173	1.977	0.077	0.257	1.867	0.009	0.218	NaN	NaN	NaN	1.99	0.8	0.492	1.906	0.666	0.553	1.879	0.478	0.525	1.893	0.395	0.528	1.936	0.274	0.579	NaN	NaN	NaN
723	3.615	NaN	NaN	NaN	1.86	0.794	0.165	1.93	0.744	0.13	1.934	0.587	0.122	1.898	0.441	0.2	1.898	0.329	0.206	1.942	0.227	0.173	1.977	0.077	0.257	1.866	0.009	0.218	NaN	NaN	NaN	1.989	0.8	0.492	1.906	0.666	0.553	1.878	0.478	0.525	1.892	0.396	0.529	1.935	0.274	0.58	NaN	NaN	NaN
724	3.62	2.045	0.838	0.293	1.86	0.794	0.166	1.928	0.744	0.13	1.933	0.587	0.123	1.897	0.441	0.2	1.898	0.329	0.206	1.942	0.227	0.173	1.976	0.077	0.257	1.866	0.009	0.218	NaN	NaN	NaN	1.988	0.8	0.492	1.905	0.666	0.553	1.877	0.478	0.525	1.891	0.396	0.53	1.933	0.273	0.581	NaN	NaN	NaN
725	3.625	2.044	0.838	0.293	1.859	0.794	0.166	1.927	0.743	0.13	1.933	0.587	0.122	1.896	0.441	0.2	1.897	0.328	0.206	1.941	0.227	0.173	1.976	0.077	0.257	1.866	0.009	0.218	NaN	NaN	NaN	1.988	0.8	0.492	1.904	0.666	0.553	1.876	0.478	0.525	1.889	0.396	0.53	1.93	0.273	0.582	NaN	NaN	NaN
726	3.63	2.043	0.838	0.293	1.859	0.793	0.166	1.926	0.743	0.13	1.931	0.587	0.122	1.895	0.441	0.2	1.896	0.328	0.206	1.941	0.227	0.173	1.976	0.077	0.257	1.866	0.009	0.218	NaN	NaN	NaN	1.987	0.8	0.492	1.903	0.667	0.554	1.875	0.478	0.526	1.888	0.396	0.531	1.927	0.274	0.582	NaN	NaN	NaN
727	3.635	NaN	NaN	NaN	1.858	0.793	0.166	1.925	0.743	0.13	1.93	0.587	0.122	1.895	0.441	0.2	1.896	0.328	0.206	1.941	0.227	0.173	1.976	0.077	0.257	1.866	0.009	0.218	NaN	NaN	NaN	1.987	0.8	0.492	1.902	0.667	0.554	1.874	0.479	0.526	1.886	0.396	0.531	1.926	0.273	0.582	NaN	NaN	NaN
728	3.64	2.041	0.837	0.293	1.857	0.793	0.167	1.924	0.743	0.13	1.929	0.587	0.122	1.893	0.441	0.2	1.895	0.328	0.206	1.94	0.227	0.173	1.976	0.077	0.257	1.866	0.009	0.218	NaN	NaN	NaN	1.986	0.8	0.492	1.902	0.667	0.555	1.872	0.479	0.526	1.885	0.396	0.532	1.924	0.273	0.583	NaN	NaN	NaN
729	3.645	2.04	0.837	0.293	1.856	0.794	0.167	1.922	0.743	0.13	1.928	0.587	0.122	1.892	0.44	0.2	1.895	0.328	0.206	1.94	0.227	0.173	1.976	0.077	0.257	1.866	0.009	0.218	NaN	NaN	NaN	1.985	0.8	0.492	1.901	0.667	0.556	1.871	0.479	0.527	1.883	0.397	0.532	1.922	0.273	0.584	NaN	NaN	NaN
730	3.65	2.039	0.836	0.293	1.854	0.794	0.167	1.921	0.743	0.13	1.927	0.587	0.122	1.892	0.44	0.2	1.894	0.328	0.206	1.94	0.227	0.173	1.976	0.077	0.257	1.866	0.009	0.218	NaN	NaN	NaN	1.984	0.799	0.492	1.9	0.667	0.556	1.87	0.479	0.527	1.882	0.397	0.533	1.92	0.273	0.585	NaN	NaN	NaN
731	3.655	2.039	0.836	0.293	1.853	0.794	0.168	1.92	0.743	0.13	1.926	0.587	0.122	1.891	0.44	0.2	1.894	0.328	0.206	1.939	0.227	0.173	1.976	0.077	0.257	1.866	0.009	0.218	NaN	NaN	NaN	1.984	0.799	0.492	1.899	0.667	0.556	1.869	0.479	0.528	1.881	0.397	0.533	1.919	0.272	0.586	NaN	NaN	NaN
732	3.66	2.038	0.836	0.293	1.851	0.794	0.168	1.919	0.742	0.13	1.925	0.587	0.122	1.89	0.44	0.2	1.894	0.328	0.206	1.939	0.227	0.173	1.976	0.077	0.258	1.866	0.008	0.218	NaN	NaN	NaN	1.983	0.799	0.492	1.899	0.667	0.556	1.868	0.479	0.529	1.879	0.397	0.534	1.917	0.272	0.587	NaN	NaN	NaN
733	3.665	2.036	0.836	0.293	1.849	0.795	0.169	1.918	0.742	0.13	1.924	0.587	0.122	1.889	0.44	0.2	1.893	0.328	0.206	1.938	0.226	0.173	1.976	0.077	0.258	1.866	0.008	0.218	NaN	NaN	NaN	1.982	0.799	0.492	1.898	0.668	0.556	1.866	0.479	0.529	1.878	0.397	0.534	1.916	0.272	0.588	NaN	NaN	NaN
734	3.67	2.036	0.836	0.293	1.847	0.795	0.169	1.917	0.742	0.13	1.923	0.587	0.123	1.889	0.439	0.2	1.893	0.327	0.207	1.938	0.226	0.173	1.976	0.077	0.258	1.866	0.008	0.218	NaN	NaN	NaN	1.981	0.799	0.492	1.897	0.668	0.556	1.865	0.479	0.53	1.876	0.397	0.535	1.914	0.272	0.588	NaN	NaN	NaN
735	3.675	2.035	0.835	0.293	1.846	0.795	0.169	1.916	0.742	0.129	1.922	0.587	0.123	1.888	0.44	0.2	1.893	0.327	0.207	1.938	0.226	0.173	1.976	0.077	0.258	1.866	0.008	0.218	NaN	NaN	NaN	1.98	0.799	0.492	1.896	0.668	0.556	1.864	0.479	0.53	1.875	0.397	0.535	1.911	0.272	0.588	NaN	NaN	NaN
736	3.68	2.034	0.835	0.293	1.844	0.795	0.169	1.915	0.742	0.129	1.921	0.587	0.123	1.888	0.44	0.2	1.891	0.327	0.207	1.937	0.226	0.173	1.975	0.078	0.258	1.866	0.008	0.218	NaN	NaN	NaN	1.98	0.798	0.492	1.896	0.668	0.557	1.863	0.479	0.53	1.873	0.397	0.536	1.908	0.273	0.588	NaN	NaN	NaN
737	3.685	2.033	0.835	0.293	1.843	0.795	0.169	1.914	0.742	0.129	1.92	0.588	0.124	1.887	0.44	0.2	1.891	0.327	0.206	1.937	0.226	0.173	1.975	0.078	0.258	1.866	0.008	0.218	NaN	NaN	NaN	1.979	0.798	0.493	1.895	0.668	0.557	1.861	0.479	0.531	1.871	0.397	0.536	1.907	0.273	0.588	NaN	NaN	NaN
738	3.69	2.031	0.835	0.294	1.841	0.795	0.169	1.913	0.742	0.129	1.919	0.588	0.123	1.886	0.44	0.2	1.89	0.327	0.206	1.937	0.226	0.174	1.975	0.078	0.258	1.866	0.008	0.218	NaN	NaN	NaN	1.978	0.798	0.493	1.893	0.667	0.557	1.86	0.479	0.531	1.87	0.397	0.536	1.905	0.273	0.589	NaN	NaN	NaN
739	3.695	2.031	0.835	0.294	1.839	0.796	0.17	1.912	0.742	0.129	1.917	0.588	0.124	1.885	0.44	0.201	1.889	0.327	0.207	1.936	0.226	0.174	1.975	0.078	0.258	1.866	0.008	0.218	NaN	NaN	NaN	1.977	0.797	0.493	1.892	0.667	0.557	1.859	0.479	0.531	1.868	0.397	0.537	1.903	0.272	0.59	NaN	NaN	NaN
740	3.7	2.03	0.834	0.294	1.839	0.795	0.17	1.911	0.742	0.129	1.916	0.588	0.124	1.883	0.439	0.201	1.888	0.327	0.207	1.936	0.226	0.174	1.975	0.078	0.258	1.866	0.008	0.218	NaN	NaN	NaN	1.976	0.797	0.493	1.892	0.667	0.557	1.857	0.479	0.532	1.866	0.397	0.537	1.901	0.272	0.591	NaN	NaN	NaN
741	3.705	2.029	0.834	0.294	1.839	0.795	0.17	1.91	0.742	0.13	1.914	0.587	0.124	1.882	0.439	0.201	1.888	0.326	0.207	1.935	0.226	0.174	1.975	0.078	0.258	1.866	0.008	0.218	NaN	NaN	NaN	1.975	0.797	0.493	1.891	0.668	0.558	1.856	0.479	0.532	1.865	0.397	0.537	1.899	0.272	0.591	NaN	NaN	NaN
742	3.71	2.028	0.833	0.294	1.839	0.795	0.17	1.908	0.742	0.13	1.912	0.587	0.124	1.881	0.439	0.201	1.887	0.326	0.207	1.935	0.226	0.174	1.975	0.078	0.258	1.866	0.008	0.218	NaN	NaN	NaN	1.974	0.796	0.493	1.891	0.668	0.558	1.854	0.479	0.532	1.863	0.397	0.537	1.897	0.272	0.59	NaN	NaN	NaN
743	3.715	2.026	0.833	0.294	1.839	0.795	0.171	1.907	0.742	0.13	1.911	0.587	0.124	1.881	0.439	0.201	1.887	0.326	0.207	1.934	0.226	0.174	1.975	0.078	0.258	1.866	0.008	0.218	NaN	NaN	NaN	1.973	0.796	0.494	1.89	0.668	0.558	1.853	0.479	0.532	1.861	0.396	0.538	1.894	0.272	0.59	NaN	NaN	NaN
744	3.72	2.025	0.833	0.294	1.838	0.795	0.171	1.905	0.741	0.13	1.91	0.587	0.124	1.88	0.439	0.201	1.886	0.326	0.207	1.934	0.225	0.174	1.975	0.078	0.258	1.866	0.008	0.218	NaN	NaN	NaN	1.972	0.796	0.494	1.888	0.668	0.559	1.852	0.479	0.533	1.86	0.396	0.538	1.89	0.273	0.591	NaN	NaN	NaN
745	3.725	2.025	0.832	0.294	1.837	0.795	0.171	1.904	0.741	0.13	1.909	0.587	0.124	1.879	0.439	0.201	1.885	0.326	0.208	1.933	0.225	0.174	1.975	0.078	0.258	1.866	0.008	0.218	NaN	NaN	NaN	1.971	0.795	0.494	1.887	0.667	0.559	1.85	0.479	0.534	1.858	0.396	0.538	1.888	0.272	0.592	NaN	NaN	NaN
746	3.73	2.023	0.832	0.294	1.835	0.794	0.172	1.903	0.741	0.13	1.907	0.587	0.125	1.878	0.439	0.201	1.884	0.325	0.208	1.933	0.225	0.174	1.975	0.078	0.258	1.866	0.008	0.218	NaN	NaN	NaN	1.97	0.795	0.494	1.884	0.666	0.559	1.849	0.479	0.534	1.856	0.396	0.539	1.887	0.272	0.592	NaN	NaN	NaN
747	3.735	2.022	0.831	0.295	1.834	0.794	0.172	1.901	0.741	0.131	1.906	0.587	0.125	1.877	0.438	0.201	1.883	0.325	0.208	1.932	0.225	0.174	1.975	0.078	0.258	1.866	0.008	0.218	NaN	NaN	NaN	1.969	0.795	0.494	1.883	0.666	0.559	1.847	0.478	0.534	1.855	0.396	0.539	1.886	0.272	0.592	NaN	NaN	NaN
748	3.74	2.021	0.831	0.295	1.834	0.794	0.172	1.9	0.741	0.131	1.905	0.587	0.125	1.876	0.438	0.202	1.883	0.325	0.208	1.931	0.225	0.174	1.975	0.078	0.258	1.866	0.008	0.218	NaN	NaN	NaN	1.968	0.795	0.495	1.882	0.666	0.56	1.845	0.478	0.534	1.853	0.396	0.54	1.885	0.271	0.592	NaN	NaN	NaN
749	3.745	2.02	0.83	0.295	1.834	0.794	0.172	1.899	0.741	0.131	1.903	0.587	0.125	1.874	0.438	0.202	1.883	0.325	0.208	1.931	0.225	0.174	1.975	0.078	0.258	1.866	0.008	0.218	NaN	NaN	NaN	1.967	0.794	0.495	1.881	0.666	0.56	1.843	0.478	0.535	1.851	0.396	0.54	1.883	0.271	0.592	NaN	NaN	NaN
750	3.75	2.019	0.83	0.296	1.832	0.794	0.173	1.898	0.741	0.131	1.902	0.587	0.126	1.873	0.437	0.203	1.883	0.325	0.208	1.93	0.225	0.174	1.974	0.078	0.258	1.866	0.008	0.218	NaN	NaN	NaN	1.966	0.794	0.495	1.88	0.665	0.56	1.842	0.478	0.535	1.85	0.396	0.54	1.882	0.271	0.592	NaN	NaN	NaN
751	3.755	2.018	0.83	0.296	1.83	0.794	0.174	1.897	0.741	0.131	1.9	0.587	0.126	1.872	0.437	0.203	1.883	0.325	0.208	1.93	0.226	0.174	1.974	0.078	0.258	1.866	0.008	0.218	NaN	NaN	NaN	1.965	0.794	0.496	1.879	0.665	0.561	1.841	0.478	0.535	1.848	0.396	0.541	1.88	0.27	0.592	NaN	NaN	NaN
752	3.76	2.017	0.829	0.296	1.828	0.794	0.175	1.894	0.741	0.131	1.899	0.587	0.126	1.873	0.437	0.203	1.882	0.325	0.208	1.93	0.225	0.174	1.974	0.078	0.258	1.866	0.008	0.218	NaN	NaN	NaN	1.964	0.794	0.496	1.877	0.665	0.561	1.839	0.478	0.535	1.847	0.396	0.541	1.879	0.27	0.593	NaN	NaN	NaN
753	3.765	2.016	0.829	0.297	1.827	0.794	0.175	1.892	0.741	0.132	1.898	0.587	0.127	1.876	0.436	0.204	1.881	0.324	0.208	1.929	0.225	0.174	1.974	0.078	0.258	1.866	0.008	0.218	NaN	NaN	NaN	1.963	0.794	0.496	1.876	0.665	0.561	1.837	0.477	0.535	1.845	0.396	0.541	NaN	NaN	NaN	NaN	NaN	NaN
754	3.77	2.015	0.829	0.297	1.825	0.794	0.175	1.89	0.74	0.133	1.896	0.587	0.127	1.879	0.434	0.204	1.879	0.324	0.208	1.929	0.225	0.174	1.974	0.078	0.258	1.866	0.008	0.218	NaN	NaN	NaN	1.962	0.793	0.497	1.876	0.665	0.562	1.836	0.477	0.535	1.843	0.396	0.541	1.874	0.269	0.593	NaN	NaN	NaN
755	3.775	2.014	0.828	0.297	1.824	0.794	0.175	1.889	0.74	0.133	1.895	0.587	0.126	1.886	0.432	0.206	1.877	0.323	0.208	1.928	0.225	0.175	1.974	0.078	0.258	1.866	0.008	0.218	NaN	NaN	NaN	1.961	0.793	0.497	1.874	0.664	0.562	1.834	0.477	0.536	1.841	0.395	0.541	1.872	0.269	0.593	NaN	NaN	NaN
756	3.78	2.012	0.828	0.298	1.823	0.795	0.175	1.889	0.74	0.132	1.894	0.587	0.127	1.887	0.431	0.206	1.876	0.323	0.208	1.927	0.225	0.175	1.974	0.078	0.258	1.866	0.008	0.218	NaN	NaN	NaN	1.959	0.793	0.498	1.872	0.664	0.562	1.833	0.477	0.537	1.839	0.395	0.541	1.87	0.269	0.593	NaN	NaN	NaN
757	3.785	2.011	0.828	0.298	1.822	0.795	0.176	1.888	0.74	0.132	1.892	0.587	0.127	1.882	0.432	0.206	1.875	0.323	0.208	1.927	0.225	0.175	1.974	0.079	0.258	1.866	0.008	0.218	NaN	NaN	NaN	1.958	0.792	0.498	1.871	0.663	0.564	1.832	0.477	0.538	1.837	0.394	0.541	1.867	0.269	0.592	NaN	NaN	NaN
758	3.79	2.01	0.828	0.299	1.82	0.795	0.176	1.887	0.74	0.133	1.891	0.586	0.127	1.869	0.435	0.204	1.875	0.323	0.209	1.926	0.225	0.175	1.974	0.079	0.258	1.866	0.008	0.218	NaN	NaN	NaN	1.957	0.792	0.498	1.87	0.663	0.564	1.83	0.477	0.539	1.835	0.394	0.542	1.864	0.269	0.591	NaN	NaN	NaN
759	3.795	2.009	0.827	0.299	1.818	0.796	0.176	1.885	0.74	0.134	1.89	0.586	0.127	1.865	0.435	0.204	1.874	0.323	0.209	1.926	0.225	0.175	1.974	0.079	0.258	1.866	0.008	0.218	NaN	NaN	NaN	1.956	0.791	0.499	1.868	0.663	0.564	1.828	0.477	0.539	1.833	0.394	0.542	1.862	0.268	0.592	NaN	NaN	NaN
760	3.8	2.008	0.827	0.3	1.817	0.795	0.176	1.884	0.739	0.134	1.889	0.586	0.127	1.863	0.436	0.204	1.874	0.323	0.209	1.925	0.225	0.175	1.974	0.079	0.258	1.866	0.008	0.218	NaN	NaN	NaN	1.954	0.791	0.499	1.867	0.663	0.564	1.827	0.477	0.539	1.831	0.394	0.542	1.86	0.268	0.592	NaN	NaN	NaN
761	3.805	2.007	0.826	0.3	1.817	0.794	0.176	1.883	0.739	0.135	1.888	0.586	0.128	1.862	0.436	0.204	1.873	0.323	0.209	1.925	0.225	0.175	1.974	0.079	0.258	1.866	0.008	0.218	NaN	NaN	NaN	1.953	0.79	0.5	1.866	0.663	0.565	1.826	0.478	0.54	1.83	0.395	0.544	1.857	0.269	0.591	NaN	NaN	NaN
762	3.81	2.005	0.826	0.301	1.815	0.793	0.176	1.882	0.739	0.135	1.886	0.586	0.129	1.861	0.436	0.204	1.874	0.323	0.21	1.924	0.225	0.175	1.974	0.079	0.258	1.866	0.008	0.218	NaN	NaN	NaN	1.952	0.79	0.5	1.865	0.663	0.565	1.823	0.477	0.539	1.828	0.395	0.544	1.856	0.268	0.592	NaN	NaN	NaN
763	3.815	2.004	0.825	0.301	1.813	0.793	0.178	1.881	0.739	0.135	1.885	0.586	0.13	1.86	0.436	0.204	1.872	0.322	0.21	1.924	0.225	0.175	1.974	0.079	0.258	1.866	0.008	0.218	NaN	NaN	NaN	1.951	0.789	0.501	1.864	0.663	0.565	1.821	0.476	0.539	1.826	0.394	0.544	1.855	0.268	0.594	NaN	NaN	NaN
764	3.82	2.003	0.824	0.301	1.812	0.793	0.179	1.88	0.739	0.135	1.884	0.586	0.13	1.86	0.436	0.204	1.871	0.322	0.209	1.923	0.225	0.175	1.974	0.079	0.258	1.866	0.008	0.218	NaN	NaN	NaN	1.95	0.789	0.501	1.862	0.662	0.565	1.818	0.475	0.539	1.824	0.394	0.544	1.853	0.267	0.595	NaN	NaN	NaN
765	3.825	2.002	0.824	0.302	1.811	0.793	0.18	1.879	0.739	0.136	1.883	0.586	0.13	1.859	0.436	0.204	1.87	0.322	0.21	1.923	0.225	0.176	1.974	0.079	0.258	1.866	0.008	0.218	NaN	NaN	NaN	1.948	0.789	0.502	1.859	0.661	0.565	1.816	0.474	0.539	1.822	0.393	0.544	1.85	0.267	0.596	NaN	NaN	NaN
766	3.83	2.001	0.824	0.302	1.811	0.793	0.18	1.878	0.739	0.136	1.882	0.586	0.131	1.858	0.436	0.204	1.87	0.322	0.21	1.922	0.225	0.176	1.974	0.079	0.258	1.866	0.008	0.218	NaN	NaN	NaN	1.947	0.789	0.502	1.858	0.661	0.566	1.815	0.475	0.54	1.819	0.393	0.545	1.847	0.266	0.596	NaN	NaN	NaN
767	3.835	1.999	0.824	0.303	1.81	0.793	0.18	1.876	0.739	0.136	1.881	0.586	0.131	1.857	0.435	0.205	1.869	0.322	0.21	1.921	0.226	0.175	1.973	0.079	0.258	1.866	0.008	0.218	NaN	NaN	NaN	1.946	0.788	0.503	1.856	0.661	0.566	1.814	0.475	0.542	1.817	0.393	0.545	1.844	0.266	0.595	NaN	NaN	NaN
768	3.84	1.998	0.824	0.303	1.807	0.794	0.181	1.874	0.738	0.138	1.88	0.586	0.132	1.856	0.435	0.205	1.869	0.322	0.21	1.921	0.226	0.176	1.973	0.079	0.258	1.866	0.008	0.218	NaN	NaN	NaN	1.945	0.788	0.503	1.855	0.66	0.567	1.812	0.476	0.543	1.815	0.393	0.546	1.841	0.266	0.595	NaN	NaN	NaN
769	3.845	1.997	0.823	0.304	1.805	0.794	0.181	1.873	0.738	0.138	1.879	0.586	0.132	1.855	0.434	0.205	1.868	0.322	0.21	1.92	0.226	0.176	1.973	0.079	0.258	1.866	0.008	0.218	NaN	NaN	NaN	1.943	0.788	0.504	1.854	0.66	0.568	1.81	0.475	0.543	1.813	0.393	0.546	1.839	0.265	0.595	NaN	NaN	NaN
770	3.85	1.995	0.823	0.304	1.804	0.794	0.181	1.873	0.738	0.138	1.878	0.586	0.133	1.853	0.434	0.206	1.866	0.322	0.21	1.92	0.226	0.176	1.972	0.079	0.258	1.866	0.008	0.218	NaN	NaN	NaN	1.944	0.789	0.505	1.853	0.661	0.569	1.808	0.475	0.543	1.811	0.393	0.546	1.837	0.265	0.596	NaN	NaN	NaN
771	3.855	1.994	0.822	0.305	1.803	0.794	0.182	1.872	0.738	0.138	1.877	0.585	0.133	1.852	0.434	0.206	1.865	0.322	0.21	1.919	0.226	0.176	1.972	0.08	0.258	1.866	0.008	0.218	NaN	NaN	NaN	1.945	0.791	0.507	1.852	0.66	0.57	1.806	0.475	0.543	1.809	0.392	0.547	1.834	0.265	0.597	NaN	NaN	NaN
772	3.86	1.993	0.822	0.306	1.802	0.794	0.182	1.871	0.738	0.138	1.876	0.585	0.133	1.852	0.434	0.206	1.864	0.321	0.21	1.919	0.226	0.176	1.972	0.08	0.258	1.866	0.008	0.218	NaN	NaN	NaN	1.94	0.787	0.506	1.849	0.659	0.57	1.804	0.474	0.543	1.807	0.393	0.548	1.833	0.265	0.598	NaN	NaN	NaN
773	3.865	1.992	0.821	0.306	1.801	0.793	0.182	1.87	0.738	0.14	1.875	0.585	0.133	1.851	0.434	0.206	1.863	0.321	0.21	1.918	0.226	0.176	1.971	0.08	0.259	1.866	0.008	0.218	NaN	NaN	NaN	1.938	0.786	0.506	1.847	0.659	0.57	1.801	0.474	0.543	1.805	0.393	0.548	1.83	0.265	0.598	NaN	NaN	NaN
774	3.87	1.99	0.821	0.307	1.8	0.793	0.183	1.868	0.738	0.14	1.874	0.585	0.134	1.849	0.433	0.207	1.862	0.321	0.21	1.918	0.226	0.176	1.971	0.08	0.259	1.866	0.008	0.218	NaN	NaN	NaN	1.936	0.785	0.506	1.846	0.658	0.571	1.798	0.473	0.543	1.802	0.392	0.548	1.827	0.264	0.598	NaN	NaN	NaN
775	3.875	1.989	0.821	0.308	1.799	0.792	0.184	1.866	0.737	0.14	1.873	0.585	0.135	1.849	0.433	0.207	1.861	0.32	0.21	1.917	0.226	0.176	1.971	0.08	0.259	1.866	0.008	0.218	NaN	NaN	NaN	1.934	0.785	0.507	1.845	0.658	0.572	1.796	0.472	0.543	1.799	0.391	0.549	1.824	0.264	0.598	NaN	NaN	NaN
776	3.88	1.988	0.82	0.308	1.799	0.792	0.185	1.866	0.737	0.141	1.872	0.585	0.136	1.848	0.432	0.206	1.86	0.32	0.211	1.916	0.226	0.176	1.971	0.08	0.259	1.866	0.008	0.218	NaN	NaN	NaN	1.933	0.784	0.508	1.843	0.658	0.573	1.794	0.472	0.544	1.797	0.391	0.549	1.821	0.263	0.598	NaN	NaN	NaN
777	3.885	1.987	0.82	0.309	1.798	0.792	0.186	1.864	0.737	0.141	1.871	0.585	0.136	1.852	0.43	0.207	1.859	0.32	0.211	1.915	0.225	0.176	1.971	0.08	0.259	1.866	0.008	0.218	NaN	NaN	NaN	1.932	0.784	0.509	1.841	0.658	0.573	1.792	0.473	0.546	1.795	0.391	0.549	1.818	0.263	0.599	NaN	NaN	NaN
778	3.89	1.985	0.819	0.31	1.796	0.792	0.186	1.862	0.736	0.142	1.87	0.584	0.136	1.859	0.427	0.209	1.858	0.32	0.211	1.915	0.225	0.176	1.971	0.081	0.259	1.866	0.008	0.218	NaN	NaN	NaN	1.93	0.783	0.509	1.839	0.657	0.574	1.791	0.473	0.547	1.793	0.391	0.55	1.816	0.263	0.601	NaN	NaN	NaN
779	3.895	1.984	0.819	0.311	1.795	0.791	0.187	1.86	0.736	0.142	1.868	0.584	0.137	1.848	0.43	0.207	1.857	0.32	0.211	1.914	0.225	0.177	1.971	0.081	0.258	1.866	0.008	0.218	NaN	NaN	NaN	1.929	0.783	0.51	1.838	0.657	0.574	1.789	0.473	0.547	1.79	0.391	0.551	1.814	0.263	0.601	1.752	0.086	0.554
780	3.9	1.982	0.818	0.311	1.794	0.791	0.187	1.86	0.736	0.142	1.867	0.584	0.137	1.844	0.43	0.208	1.856	0.319	0.212	1.914	0.225	0.177	1.971	0.081	0.257	1.866	0.008	0.218	NaN	NaN	NaN	1.927	0.782	0.511	1.836	0.657	0.574	1.787	0.473	0.548	1.788	0.39	0.551	1.811	0.262	0.602	1.757	0.081	0.553
781	3.905	1.981	0.818	0.312	1.792	0.792	0.188	1.859	0.736	0.143	1.866	0.584	0.138	1.844	0.43	0.209	1.855	0.319	0.212	1.913	0.225	0.178	1.971	0.081	0.257	1.866	0.008	0.218	NaN	NaN	NaN	1.925	0.781	0.511	1.834	0.656	0.575	1.784	0.472	0.548	1.786	0.389	0.551	1.81	0.262	0.602	1.756	0.08	0.552
782	3.91	1.98	0.817	0.313	1.79	0.792	0.189	1.857	0.736	0.144	1.865	0.584	0.138	1.842	0.43	0.209	1.854	0.319	0.212	1.911	0.225	0.178	1.971	0.082	0.257	1.866	0.008	0.218	NaN	NaN	NaN	1.924	0.781	0.512	1.832	0.655	0.575	1.781	0.471	0.548	1.784	0.389	0.552	1.809	0.263	0.602	1.755	0.079	0.552
783	3.915	1.978	0.817	0.314	1.789	0.792	0.19	1.856	0.736	0.145	1.864	0.584	0.138	1.841	0.43	0.209	1.853	0.319	0.212	1.911	0.225	0.178	1.97	0.082	0.257	1.866	0.008	0.218	NaN	NaN	NaN	1.922	0.78	0.513	1.83	0.655	0.575	1.779	0.47	0.548	1.781	0.389	0.552	NaN	NaN	NaN	1.752	0.079	0.552
784	3.92	1.977	0.817	0.314	1.789	0.792	0.191	1.855	0.736	0.145	1.863	0.584	0.139	1.84	0.43	0.209	1.853	0.319	0.213	1.91	0.225	0.178	1.97	0.082	0.258	1.866	0.008	0.218	NaN	NaN	NaN	1.92	0.78	0.513	1.829	0.655	0.576	1.777	0.47	0.549	1.779	0.389	0.553	NaN	NaN	NaN	1.75	0.078	0.552
785	3.925	1.975	0.816	0.315	1.787	0.791	0.191	1.854	0.736	0.146	1.861	0.584	0.139	1.839	0.43	0.209	1.852	0.319	0.213	1.91	0.225	0.178	1.97	0.082	0.258	1.866	0.008	0.218	NaN	NaN	NaN	1.919	0.779	0.514	1.827	0.654	0.577	1.775	0.47	0.55	1.776	0.388	0.553	NaN	NaN	NaN	1.747	0.078	0.551
786	3.93	1.974	0.816	0.316	1.786	0.791	0.192	1.853	0.736	0.146	1.86	0.583	0.141	1.839	0.429	0.21	1.851	0.319	0.213	1.909	0.225	0.178	1.97	0.082	0.258	1.866	0.008	0.218	NaN	NaN	NaN	1.918	0.779	0.515	1.825	0.653	0.578	1.773	0.469	0.551	1.774	0.387	0.554	NaN	NaN	NaN	1.745	0.078	0.55
787	3.935	1.972	0.815	0.317	1.785	0.79	0.192	1.851	0.735	0.148	1.859	0.583	0.141	1.837	0.429	0.21	1.85	0.318	0.213	1.908	0.225	0.178	1.97	0.082	0.258	1.866	0.008	0.218	NaN	NaN	NaN	1.915	0.778	0.516	1.823	0.653	0.579	1.771	0.469	0.551	1.772	0.387	0.554	NaN	NaN	NaN	1.743	0.078	0.549
788	3.94	1.971	0.814	0.318	1.784	0.789	0.193	1.849	0.735	0.148	1.857	0.582	0.142	1.835	0.429	0.21	1.848	0.318	0.213	1.908	0.225	0.178	1.97	0.082	0.258	1.866	0.008	0.218	NaN	NaN	NaN	1.914	0.777	0.517	1.821	0.652	0.579	1.769	0.469	0.552	1.77	0.387	0.555	NaN	NaN	NaN	1.741	0.077	0.549
789	3.945	1.969	0.814	0.319	1.782	0.79	0.194	1.848	0.735	0.148	1.856	0.582	0.142	1.834	0.428	0.211	1.847	0.317	0.213	1.907	0.226	0.179	1.97	0.082	0.258	1.866	0.008	0.218	NaN	NaN	NaN	1.912	0.776	0.518	1.819	0.651	0.58	1.767	0.468	0.552	1.768	0.386	0.555	NaN	NaN	NaN	1.738	0.076	0.549
790	3.95	1.968	0.814	0.32	1.78	0.79	0.196	1.847	0.735	0.149	1.855	0.582	0.143	1.833	0.428	0.211	1.846	0.317	0.213	1.906	0.226	0.179	1.97	0.082	0.26	1.866	0.008	0.218	NaN	NaN	NaN	1.911	0.776	0.519	1.817	0.65	0.581	1.765	0.468	0.552	1.765	0.386	0.555	NaN	NaN	NaN	1.736	0.076	0.549
791	3.955	1.966	0.813	0.321	1.779	0.79	0.196	1.846	0.734	0.15	1.853	0.582	0.144	1.833	0.427	0.212	1.845	0.317	0.214	1.906	0.226	0.179	1.97	0.082	0.26	1.866	0.008	0.218	NaN	NaN	NaN	1.909	0.776	0.52	1.815	0.65	0.581	1.762	0.467	0.552	1.763	0.386	0.556	NaN	NaN	NaN	1.734	0.076	0.549
792	3.96	1.965	0.812	0.322	1.778	0.79	0.197	1.844	0.734	0.151	1.852	0.581	0.144	1.831	0.427	0.212	1.844	0.316	0.214	1.905	0.225	0.179	1.969	0.082	0.26	1.866	0.008	0.218	NaN	NaN	NaN	1.907	0.775	0.52	1.813	0.649	0.582	1.76	0.466	0.553	1.762	0.386	0.556	NaN	NaN	NaN	1.731	0.075	0.549
793	3.965	1.963	0.812	0.323	1.777	0.789	0.197	1.843	0.734	0.152	1.851	0.581	0.144	1.829	0.427	0.211	1.843	0.316	0.215	1.904	0.225	0.18	1.969	0.082	0.26	1.866	0.008	0.218	NaN	NaN	NaN	1.905	0.774	0.521	1.811	0.649	0.583	1.757	0.466	0.554	1.759	0.384	0.556	NaN	NaN	NaN	1.729	0.074	0.549
794	3.97	1.961	0.811	0.324	1.776	0.788	0.198	1.842	0.734	0.153	1.849	0.581	0.145	1.828	0.427	0.212	1.842	0.316	0.215	1.904	0.225	0.18	1.969	0.082	0.26	1.866	0.008	0.218	NaN	NaN	NaN	1.903	0.773	0.522	1.809	0.648	0.584	1.755	0.465	0.554	1.757	0.383	0.557	NaN	NaN	NaN	1.726	0.074	0.549
795	3.975	1.96	0.811	0.325	1.775	0.788	0.198	1.84	0.733	0.153	1.848	0.581	0.146	1.826	0.426	0.213	1.841	0.316	0.216	1.903	0.225	0.18	1.969	0.082	0.261	1.866	0.008	0.218	NaN	NaN	NaN	1.901	0.773	0.523	1.807	0.647	0.584	1.753	0.465	0.555	1.755	0.383	0.557	NaN	NaN	NaN	1.724	0.073	0.549
796	3.98	1.958	0.81	0.326	1.772	0.788	0.2	1.839	0.733	0.154	1.847	0.58	0.147	1.825	0.425	0.214	1.841	0.315	0.216	1.903	0.225	0.18	1.969	0.083	0.261	1.866	0.008	0.218	NaN	NaN	NaN	1.9	0.773	0.525	1.806	0.646	0.585	1.752	0.464	0.555	1.753	0.382	0.558	NaN	NaN	NaN	1.723	0.073	0.549
797	3.985	1.956	0.81	0.327	1.77	0.788	0.201	1.837	0.733	0.155	1.845	0.58	0.148	1.824	0.425	0.214	1.84	0.315	0.216	1.902	0.224	0.18	1.968	0.083	0.261	1.866	0.008	0.218	NaN	NaN	NaN	1.898	0.772	0.526	1.804	0.645	0.586	1.75	0.464	0.556	1.75	0.381	0.558	NaN	NaN	NaN	1.721	0.073	0.549
798	3.99	1.955	0.809	0.329	1.769	0.788	0.202	1.835	0.732	0.156	1.844	0.579	0.149	1.822	0.425	0.214	1.838	0.315	0.217	1.9	0.225	0.181	1.968	0.083	0.261	1.866	0.008	0.218	NaN	NaN	NaN	1.896	0.771	0.527	1.801	0.644	0.587	1.747	0.463	0.556	1.748	0.381	0.558	NaN	NaN	NaN	1.719	0.072	0.549
799	3.995	1.953	0.808	0.33	1.767	0.787	0.203	1.834	0.732	0.157	1.842	0.579	0.15	1.821	0.425	0.215	1.837	0.315	0.217	1.899	0.224	0.181	1.968	0.083	0.261	1.866	0.008	0.218	NaN	NaN	NaN	1.894	0.77	0.528	1.8	0.644	0.588	1.745	0.462	0.556	1.746	0.38	0.559	NaN	NaN	NaN	1.718	0.072	0.549
800	4	1.951	0.808	0.331	1.767	0.787	0.203	1.833	0.731	0.158	1.841	0.579	0.15	1.82	0.424	0.215	1.836	0.314	0.218	1.899	0.224	0.181	1.968	0.083	0.261	1.866	0.008	0.218	NaN	NaN	NaN	1.892	0.77	0.529	1.798	0.644	0.588	1.743	0.461	0.556	1.744	0.381	0.56	NaN	NaN	NaN	1.717	0.072	0.549
801	4.005	1.949	0.808	0.332	1.765	0.786	0.204	1.831	0.731	0.159	1.839	0.579	0.151	1.818	0.424	0.216	1.835	0.314	0.218	1.898	0.224	0.182	1.968	0.084	0.261	1.866	0.008	0.218	NaN	NaN	NaN	1.89	0.769	0.53	1.797	0.643	0.589	1.741	0.46	0.557	1.743	0.381	0.56	NaN	NaN	NaN	1.717	0.072	0.548
802	4.01	1.948	0.807	0.333	1.763	0.786	0.205	1.829	0.731	0.16	1.838	0.579	0.152	1.817	0.423	0.217	1.834	0.314	0.218	1.897	0.224	0.182	1.968	0.084	0.261	1.866	0.008	0.218	NaN	NaN	NaN	1.889	0.769	0.532	1.794	0.641	0.59	1.738	0.46	0.559	1.739	0.379	0.561	1.759	0.25	0.607	1.717	0.071	0.546
803	4.015	1.946	0.806	0.335	1.761	0.785	0.207	1.827	0.731	0.161	1.837	0.578	0.153	1.815	0.423	0.218	1.832	0.313	0.219	1.896	0.224	0.183	1.967	0.084	0.261	1.866	0.008	0.218	NaN	NaN	NaN	1.887	0.769	0.533	1.793	0.641	0.592	1.736	0.46	0.559	1.737	0.379	0.561	1.758	0.25	0.608	1.717	0.071	0.545
804	4.02	1.944	0.806	0.336	1.759	0.785	0.208	1.826	0.73	0.162	1.835	0.578	0.153	1.814	0.422	0.218	1.831	0.313	0.219	1.896	0.224	0.183	1.967	0.084	0.261	1.866	0.008	0.218	NaN	NaN	NaN	1.885	0.768	0.534	1.791	0.64	0.592	1.733	0.459	0.56	1.734	0.379	0.562	1.757	0.249	0.608	1.717	0.072	0.544
805	4.025	1.942	0.805	0.337	1.757	0.785	0.209	1.825	0.73	0.162	1.833	0.577	0.155	1.812	0.422	0.219	1.83	0.313	0.22	1.895	0.224	0.183	1.967	0.084	0.261	1.866	0.008	0.218	NaN	NaN	NaN	1.883	0.767	0.535	1.789	0.641	0.593	1.73	0.459	0.561	1.731	0.379	0.563	1.754	0.249	0.609	1.716	0.071	0.543
806	4.03	1.94	0.805	0.338	1.756	0.785	0.21	1.823	0.73	0.163	1.832	0.577	0.155	1.811	0.422	0.219	1.83	0.312	0.22	1.894	0.224	0.184	1.967	0.085	0.261	1.866	0.008	0.218	NaN	NaN	NaN	1.88	0.766	0.536	1.788	0.64	0.594	1.727	0.459	0.562	1.728	0.378	0.563	1.752	0.249	0.609	1.715	0.07	0.543
807	4.035	1.939	0.805	0.339	1.754	0.785	0.211	1.821	0.729	0.165	1.83	0.577	0.156	1.81	0.422	0.219	1.828	0.312	0.22	1.893	0.224	0.184	1.966	0.085	0.261	1.866	0.008	0.218	NaN	NaN	NaN	1.879	0.766	0.537	1.785	0.639	0.595	1.725	0.459	0.563	1.725	0.377	0.564	1.751	0.248	0.609	1.715	0.071	0.542
808	4.04	1.937	0.804	0.341	1.752	0.784	0.212	1.819	0.729	0.166	1.829	0.577	0.157	1.808	0.421	0.22	1.827	0.312	0.22	1.892	0.225	0.184	1.966	0.085	0.262	1.866	0.008	0.218	NaN	NaN	NaN	1.877	0.765	0.538	1.783	0.638	0.596	1.721	0.459	0.564	1.722	0.377	0.564	1.749	0.248	0.608	1.714	0.071	0.541
809	4.045	1.935	0.804	0.342	1.75	0.784	0.213	1.818	0.729	0.167	1.827	0.577	0.158	1.806	0.42	0.221	1.826	0.312	0.221	1.892	0.225	0.184	1.966	0.085	0.262	1.866	0.008	0.218	NaN	NaN	NaN	1.875	0.764	0.54	1.782	0.638	0.598	1.718	0.459	0.564	1.72	0.376	0.565	1.746	0.247	0.609	1.713	0.071	0.541
810	4.05	1.933	0.803	0.343	1.748	0.783	0.214	1.816	0.729	0.168	1.826	0.577	0.159	1.805	0.42	0.221	1.824	0.312	0.222	1.891	0.225	0.185	1.966	0.086	0.262	1.866	0.008	0.218	NaN	NaN	NaN	1.873	0.764	0.54	1.78	0.637	0.599	1.716	0.458	0.565	1.718	0.376	0.566	1.744	0.246	0.609	1.712	0.071	0.541
811	4.055	1.931	0.803	0.344	1.746	0.783	0.215	1.814	0.729	0.169	1.825	0.577	0.159	1.804	0.42	0.222	1.823	0.311	0.222	1.89	0.225	0.185	1.965	0.086	0.262	1.866	0.008	0.218	NaN	NaN	NaN	1.871	0.763	0.542	1.777	0.636	0.599	1.713	0.458	0.565	1.715	0.375	0.566	1.742	0.246	0.609	1.712	0.071	0.541
812	4.06	1.93	0.803	0.345	1.744	0.783	0.217	1.812	0.728	0.17	1.822	0.576	0.16	1.803	0.42	0.223	1.822	0.311	0.222	1.889	0.226	0.185	1.965	0.087	0.262	1.866	0.008	0.218	NaN	NaN	NaN	1.87	0.763	0.543	1.775	0.635	0.6	1.71	0.457	0.566	1.713	0.375	0.567	1.74	0.246	0.61	1.711	0.071	0.541
813	4.065	1.928	0.802	0.346	1.743	0.783	0.218	1.81	0.728	0.172	1.821	0.575	0.161	1.801	0.42	0.223	1.821	0.311	0.222	1.889	0.226	0.186	1.965	0.088	0.262	1.866	0.008	0.218	NaN	NaN	NaN	1.868	0.762	0.544	1.773	0.634	0.602	1.708	0.456	0.567	1.711	0.375	0.568	1.737	0.247	0.611	1.71	0.071	0.542
814	4.07	1.926	0.802	0.347	1.741	0.783	0.219	1.808	0.727	0.173	1.82	0.575	0.162	1.8	0.42	0.223	1.82	0.311	0.223	1.888	0.226	0.186	1.965	0.088	0.262	1.866	0.008	0.218	NaN	NaN	NaN	1.866	0.762	0.545	1.772	0.634	0.603	1.706	0.456	0.568	1.708	0.375	0.568	1.734	0.247	0.612	1.71	0.071	0.542
815	4.075	1.924	0.802	0.349	1.739	0.782	0.219	1.806	0.727	0.174	1.818	0.575	0.163	1.799	0.42	0.225	1.819	0.311	0.224	1.887	0.226	0.186	1.965	0.089	0.262	1.866	0.008	0.218	NaN	NaN	NaN	1.864	0.761	0.546	1.77	0.634	0.604	1.704	0.455	0.568	1.705	0.374	0.569	1.731	0.247	0.613	1.709	0.072	0.542
816	4.08	1.922	0.801	0.35	1.737	0.782	0.22	1.804	0.727	0.176	1.817	0.575	0.164	1.797	0.419	0.225	1.818	0.311	0.224	1.887	0.226	0.187	1.964	0.089	0.262	1.866	0.008	0.218	NaN	NaN	NaN	1.862	0.76	0.547	1.767	0.633	0.605	1.702	0.455	0.569	1.702	0.374	0.569	1.728	0.247	0.614	1.708	0.072	0.542
817	4.085	1.92	0.801	0.351	1.733	0.782	0.223	1.803	0.728	0.177	1.815	0.575	0.165	1.796	0.419	0.226	1.816	0.311	0.224	1.886	0.227	0.187	1.963	0.09	0.262	1.866	0.008	0.218	NaN	NaN	NaN	1.861	0.76	0.548	1.765	0.632	0.606	1.699	0.455	0.569	1.699	0.374	0.57	1.725	0.247	0.615	1.708	0.073	0.541
818	4.09	1.919	0.801	0.352	1.732	0.782	0.224	1.801	0.728	0.178	1.814	0.574	0.166	1.794	0.419	0.227	1.815	0.311	0.225	1.884	0.228	0.188	1.963	0.09	0.262	1.866	0.008	0.218	NaN	NaN	NaN	1.859	0.76	0.549	1.762	0.632	0.607	1.697	0.454	0.57	1.697	0.374	0.571	1.722	0.246	0.616	1.708	0.073	0.541
819	4.095	1.917	0.801	0.354	1.73	0.781	0.225	1.799	0.727	0.179	1.812	0.574	0.167	1.792	0.419	0.227	1.813	0.311	0.225	1.883	0.228	0.188	1.962	0.091	0.263	1.866	0.008	0.218	NaN	NaN	NaN	1.857	0.759	0.55	1.761	0.632	0.608	1.695	0.454	0.571	1.695	0.374	0.571	1.719	0.246	0.617	1.707	0.073	0.541
820	4.1	1.915	0.801	0.355	1.73	0.781	0.227	1.797	0.727	0.18	1.811	0.574	0.169	1.79	0.419	0.228	1.812	0.311	0.226	1.882	0.229	0.188	1.961	0.092	0.263	1.866	0.008	0.218	NaN	NaN	NaN	1.856	0.759	0.552	1.759	0.632	0.61	1.693	0.454	0.571	1.692	0.374	0.572	1.715	0.245	0.618	1.706	0.073	0.541
821	4.105	1.913	0.801	0.356	1.727	0.781	0.229	1.795	0.726	0.182	1.81	0.574	0.17	1.789	0.419	0.229	1.81	0.312	0.226	1.881	0.229	0.189	1.96	0.092	0.262	1.866	0.008	0.218	NaN	NaN	NaN	1.854	0.759	0.553	1.756	0.631	0.611	1.691	0.454	0.572	1.689	0.374	0.573	1.713	0.244	0.618	1.705	0.073	0.541
822	4.11	1.911	0.801	0.357	1.726	0.782	0.229	1.792	0.726	0.184	1.808	0.575	0.17	1.786	0.419	0.229	1.807	0.311	0.226	1.879	0.23	0.189	1.96	0.093	0.262	1.866	0.008	0.218	NaN	NaN	NaN	1.852	0.759	0.554	1.755	0.631	0.611	1.689	0.453	0.573	1.687	0.373	0.574	1.711	0.244	0.619	1.704	0.073	0.541
823	4.115	1.909	0.801	0.358	1.724	0.782	0.231	1.791	0.726	0.185	1.807	0.575	0.171	1.784	0.419	0.229	1.805	0.311	0.226	1.877	0.231	0.189	1.959	0.095	0.262	1.866	0.008	0.218	NaN	NaN	NaN	1.85	0.759	0.555	1.753	0.631	0.612	1.687	0.453	0.573	1.685	0.373	0.574	1.709	0.244	0.619	1.704	0.073	0.541
824	4.12	1.908	0.801	0.359	1.722	0.782	0.233	1.789	0.726	0.185	1.806	0.575	0.172	1.782	0.419	0.23	1.802	0.312	0.226	1.875	0.232	0.189	1.958	0.097	0.263	1.866	0.008	0.218	NaN	NaN	NaN	1.848	0.758	0.556	1.751	0.63	0.613	1.685	0.453	0.573	1.683	0.373	0.575	1.708	0.244	0.62	1.704	0.073	0.541
825	4.125	1.906	0.801	0.361	1.721	0.781	0.234	1.788	0.726	0.186	1.804	0.576	0.173	1.779	0.419	0.23	1.8	0.312	0.226	1.873	0.233	0.189	1.957	0.099	0.263	1.866	0.009	0.219	NaN	NaN	NaN	1.846	0.758	0.557	1.749	0.63	0.614	1.684	0.452	0.574	1.682	0.372	0.575	1.707	0.243	0.62	1.703	0.072	0.54
826	4.13	1.904	0.801	0.362	1.721	0.78	0.235	1.786	0.727	0.188	1.803	0.576	0.174	1.777	0.419	0.23	1.798	0.313	0.226	1.871	0.235	0.189	1.956	0.1	0.263	1.868	0.008	0.219	NaN	NaN	NaN	1.844	0.758	0.559	1.747	0.63	0.615	1.682	0.452	0.574	1.68	0.372	0.575	1.706	0.243	0.621	1.703	0.072	0.54
827	4.135	1.903	0.801	0.363	1.718	0.78	0.236	1.784	0.727	0.189	1.801	0.576	0.175	1.774	0.419	0.231	1.795	0.314	0.226	1.868	0.236	0.189	1.954	0.102	0.262	1.872	0.007	0.22	1.733	0.804	0.526	1.842	0.758	0.56	1.746	0.63	0.616	1.681	0.452	0.575	1.679	0.372	0.575	1.705	0.243	0.62	1.703	0.072	0.54
828	4.14	1.901	0.802	0.365	1.716	0.78	0.238	1.783	0.728	0.19	1.799	0.576	0.176	1.771	0.42	0.231	1.792	0.315	0.226	1.866	0.237	0.189	1.953	0.104	0.262	1.873	0.007	0.22	1.733	0.804	0.526	1.84	0.758	0.561	1.744	0.63	0.617	1.68	0.451	0.575	1.679	0.371	0.575	1.705	0.243	0.62	1.703	0.072	0.54
829	4.145	1.899	0.802	0.366	1.715	0.781	0.239	1.78	0.728	0.192	1.797	0.576	0.177	1.768	0.42	0.231	1.789	0.316	0.225	1.864	0.239	0.189	1.951	0.107	0.262	1.873	0.007	0.221	1.732	0.804	0.527	1.838	0.758	0.563	1.742	0.629	0.617	1.679	0.451	0.576	1.678	0.371	0.575	1.704	0.243	0.619	1.703	0.072	0.54
830	4.15	1.898	0.802	0.367	1.712	0.781	0.24	1.778	0.728	0.195	1.795	0.576	0.178	1.765	0.421	0.231	1.785	0.316	0.225	1.861	0.24	0.189	1.95	0.109	0.262	1.871	0.008	0.22	1.729	0.804	0.529	1.836	0.758	0.564	1.741	0.629	0.618	1.678	0.451	0.576	1.677	0.37	0.576	1.704	0.243	0.619	1.703	0.072	0.54
831	4.155	1.896	0.803	0.369	1.71	0.782	0.241	1.777	0.728	0.196	1.793	0.576	0.179	1.762	0.422	0.231	1.781	0.317	0.225	1.858	0.242	0.189	1.947	0.111	0.262	1.867	0.01	0.22	1.729	0.804	0.53	1.835	0.759	0.565	1.74	0.63	0.619	1.677	0.451	0.577	1.676	0.37	0.576	1.704	0.243	0.619	1.703	0.072	0.539
832	4.16	1.895	0.803	0.37	1.707	0.783	0.243	1.775	0.729	0.197	1.791	0.577	0.18	1.758	0.422	0.232	1.777	0.318	0.224	1.855	0.244	0.189	1.945	0.113	0.262	1.866	0.011	0.22	1.728	0.805	0.532	1.833	0.759	0.567	1.739	0.631	0.62	1.676	0.451	0.577	1.676	0.37	0.577	1.703	0.242	0.619	1.703	0.073	0.538
833	4.165	1.893	0.804	0.371	1.707	0.783	0.244	1.773	0.729	0.198	1.788	0.577	0.18	1.754	0.422	0.232	1.773	0.319	0.224	1.851	0.246	0.188	1.942	0.117	0.262	1.866	0.011	0.22	NaN	NaN	NaN	1.831	0.76	0.568	1.737	0.63	0.621	1.676	0.451	0.578	1.676	0.37	0.577	1.703	0.242	0.62	1.704	0.073	0.537
834	4.17	1.892	0.805	0.373	1.705	0.784	0.245	1.771	0.73	0.2	1.786	0.577	0.181	1.751	0.423	0.232	1.769	0.321	0.224	1.847	0.248	0.188	1.94	0.12	0.262	1.865	0.012	0.22	NaN	NaN	NaN	1.83	0.761	0.569	1.736	0.63	0.622	1.675	0.451	0.578	1.676	0.37	0.577	1.703	0.242	0.621	1.704	0.072	0.537
835	4.175	1.89	0.806	0.374	1.705	0.785	0.246	1.769	0.73	0.202	1.784	0.577	0.181	1.747	0.424	0.232	1.764	0.322	0.224	1.843	0.25	0.188	1.937	0.123	0.261	1.865	0.012	0.22	1.725	0.803	0.536	1.828	0.761	0.57	1.734	0.63	0.623	1.674	0.451	0.578	1.676	0.37	0.577	1.703	0.242	0.621	1.704	0.072	0.537
836	4.18	1.889	0.807	0.376	1.703	0.785	0.249	1.767	0.731	0.205	1.782	0.578	0.182	1.743	0.425	0.232	1.759	0.324	0.223	1.839	0.253	0.188	1.933	0.125	0.26	1.865	0.012	0.22	1.725	0.803	0.537	1.826	0.761	0.571	1.733	0.63	0.624	1.674	0.451	0.579	1.676	0.37	0.578	1.703	0.242	0.621	1.704	0.072	0.537
837	4.185	1.887	0.807	0.377	1.702	0.786	0.25	1.765	0.731	0.206	1.78	0.578	0.182	1.738	0.426	0.232	1.753	0.325	0.223	1.835	0.256	0.187	1.93	0.129	0.259	1.864	0.013	0.219	NaN	NaN	NaN	1.825	0.762	0.572	1.733	0.63	0.624	1.674	0.451	0.579	1.676	0.37	0.578	1.703	0.242	0.622	1.704	0.072	0.537
838	4.19	1.886	0.808	0.378	1.701	0.787	0.251	1.765	0.732	0.207	1.777	0.579	0.183	1.734	0.427	0.232	1.748	0.327	0.223	1.83	0.258	0.186	1.926	0.132	0.259	1.864	0.013	0.219	1.714	0.806	0.541	1.823	0.762	0.573	1.732	0.631	0.626	1.673	0.451	0.58	1.676	0.37	0.579	1.703	0.242	0.622	1.704	0.072	0.537
839	4.195	1.885	0.809	0.38	1.699	0.788	0.251	1.763	0.733	0.208	1.775	0.579	0.183	1.729	0.428	0.231	1.743	0.329	0.222	1.825	0.26	0.186	1.921	0.135	0.259	1.863	0.014	0.219	1.714	0.806	0.54	1.822	0.763	0.574	1.731	0.631	0.627	1.673	0.451	0.58	1.676	0.37	0.579	1.703	0.242	0.622	1.704	0.072	0.537
840	4.2	1.883	0.81	0.381	1.698	0.789	0.252	1.761	0.733	0.21	1.773	0.58	0.184	1.724	0.429	0.231	1.737	0.331	0.221	1.82	0.262	0.186	1.917	0.138	0.259	1.863	0.015	0.219	1.714	0.806	0.54	1.82	0.764	0.575	1.73	0.632	0.627	1.673	0.451	0.581	1.676	0.37	0.579	1.703	0.242	0.622	1.703	0.072	0.538
841	4.205	1.882	0.811	0.382	1.697	0.79	0.254	1.76	0.735	0.212	1.771	0.58	0.184	1.719	0.43	0.231	1.731	0.332	0.221	1.814	0.265	0.185	1.912	0.141	0.258	1.862	0.016	0.219	NaN	NaN	NaN	1.819	0.764	0.576	1.729	0.632	0.628	1.673	0.451	0.581	1.677	0.37	0.58	1.703	0.241	0.622	1.703	0.072	0.54
842	4.21	1.881	0.811	0.383	1.696	0.791	0.255	1.759	0.735	0.212	1.768	0.581	0.185	1.714	0.431	0.231	1.725	0.334	0.221	1.809	0.267	0.185	1.908	0.144	0.257	1.86	0.017	0.218	NaN	NaN	NaN	1.82	0.767	0.58	1.728	0.632	0.629	1.673	0.451	0.582	1.677	0.37	0.58	1.703	0.241	0.623	1.703	0.072	0.54
843	4.215	1.88	0.812	0.385	1.696	0.791	0.256	1.757	0.736	0.214	1.766	0.582	0.186	1.709	0.433	0.23	1.719	0.335	0.221	1.804	0.269	0.185	1.903	0.147	0.257	1.858	0.02	0.217	NaN	NaN	NaN	1.822	0.771	0.583	1.727	0.632	0.63	1.673	0.451	0.582	1.677	0.37	0.58	1.703	0.241	0.623	1.703	0.072	0.54
844	4.22	1.878	0.813	0.386	1.695	0.792	0.257	1.756	0.737	0.215	1.764	0.582	0.186	1.705	0.435	0.229	1.714	0.337	0.221	1.799	0.271	0.184	1.899	0.149	0.256	1.855	0.022	0.217	1.709	0.809	0.546	1.816	0.767	0.58	1.726	0.633	0.63	1.673	0.451	0.582	1.677	0.37	0.58	1.704	0.241	0.623	1.703	0.072	0.54
845	4.225	1.877	0.814	0.387	1.694	0.792	0.257	1.755	0.737	0.215	1.762	0.583	0.186	1.7	0.436	0.229	1.708	0.338	0.221	1.794	0.273	0.184	1.894	0.151	0.256	1.851	0.025	0.218	1.71	0.809	0.546	1.813	0.767	0.58	1.726	0.633	0.631	1.674	0.452	0.583	1.677	0.37	0.581	1.704	0.24	0.623	1.703	0.072	0.54
846	4.23	1.876	0.814	0.388	1.694	0.792	0.258	1.753	0.738	0.215	1.76	0.583	0.186	1.695	0.437	0.229	1.703	0.339	0.221	1.789	0.274	0.184	1.89	0.153	0.256	1.847	0.026	0.217	NaN	NaN	NaN	1.811	0.767	0.58	1.725	0.634	0.631	1.674	0.452	0.583	1.678	0.369	0.581	1.704	0.24	0.623	1.703	0.072	0.54
847	4.235	1.875	0.815	0.39	1.692	0.793	0.259	1.752	0.739	0.217	1.758	0.584	0.186	1.691	0.438	0.229	1.698	0.341	0.221	1.784	0.275	0.184	1.886	0.154	0.256	1.841	0.028	0.217	NaN	NaN	NaN	1.81	0.768	0.581	1.723	0.634	0.632	1.674	0.451	0.583	1.678	0.369	0.581	1.704	0.24	0.624	1.703	0.072	0.54
848	4.24	1.874	0.816	0.391	1.691	0.794	0.26	1.752	0.739	0.217	1.756	0.585	0.187	1.687	0.439	0.23	1.693	0.342	0.222	1.78	0.277	0.184	1.882	0.155	0.255	1.835	0.028	0.218	NaN	NaN	NaN	1.809	0.768	0.582	1.723	0.634	0.632	1.674	0.451	0.584	1.678	0.369	0.581	1.704	0.24	0.624	1.703	0.072	0.54
849	4.245	1.873	0.817	0.391	1.69	0.794	0.261	1.751	0.74	0.218	1.754	0.585	0.188	1.684	0.44	0.23	1.688	0.343	0.223	1.776	0.278	0.184	1.877	0.155	0.255	1.829	0.029	0.219	NaN	NaN	NaN	1.81	0.771	0.585	1.721	0.635	0.632	1.674	0.451	0.584	1.678	0.369	0.581	1.704	0.24	0.624	1.703	0.072	0.54
850	4.25	1.871	0.817	0.392	1.689	0.794	0.261	1.75	0.74	0.218	1.752	0.585	0.188	1.682	0.441	0.231	1.684	0.344	0.223	1.772	0.28	0.184	1.872	0.155	0.255	1.822	0.029	0.219	NaN	NaN	NaN	1.812	0.774	0.588	1.72	0.635	0.633	1.674	0.451	0.584	1.678	0.369	0.581	1.704	0.239	0.624	1.704	0.072	0.54
851	4.255	1.87	0.818	0.393	1.689	0.795	0.261	1.75	0.741	0.218	1.75	0.585	0.188	1.679	0.442	0.232	1.681	0.345	0.223	1.767	0.281	0.184	1.867	0.153	0.255	1.814	0.029	0.22	NaN	NaN	NaN	1.807	0.771	0.586	1.719	0.635	0.634	1.674	0.451	0.585	1.678	0.369	0.582	1.705	0.239	0.624	1.704	0.072	0.538
852	4.26	1.869	0.818	0.394	1.687	0.795	0.261	1.749	0.741	0.219	1.748	0.586	0.189	1.677	0.444	0.232	1.678	0.346	0.223	1.763	0.281	0.184	1.861	0.152	0.254	1.806	0.029	0.22	NaN	NaN	NaN	1.805	0.77	0.585	1.719	0.635	0.634	1.674	0.451	0.585	1.679	0.369	0.582	1.705	0.239	0.624	1.704	0.071	0.538
853	4.265	1.868	0.819	0.395	1.686	0.795	0.262	1.749	0.741	0.22	1.747	0.587	0.19	1.675	0.445	0.233	1.675	0.347	0.223	1.759	0.281	0.184	1.855	0.151	0.254	1.799	0.028	0.221	NaN	NaN	NaN	1.803	0.77	0.585	1.718	0.636	0.635	1.674	0.451	0.585	1.679	0.369	0.582	1.705	0.239	0.624	1.704	0.071	0.538
854	4.27	1.868	0.82	0.395	1.685	0.795	0.262	1.748	0.741	0.22	1.746	0.588	0.191	1.674	0.446	0.233	1.672	0.349	0.224	1.754	0.28	0.184	1.849	0.149	0.255	1.792	0.027	0.222	1.695	0.808	0.554	1.802	0.77	0.586	1.718	0.636	0.635	1.674	0.451	0.586	1.679	0.369	0.583	1.705	0.239	0.625	1.704	0.071	0.538
855	4.275	1.867	0.821	0.396	1.684	0.796	0.263	1.748	0.741	0.22	1.744	0.588	0.191	1.672	0.447	0.234	1.67	0.35	0.224	1.75	0.28	0.184	1.843	0.146	0.255	1.78	0.028	0.222	1.695	0.808	0.554	1.803	0.772	0.588	1.717	0.636	0.636	1.674	0.451	0.586	1.679	0.369	0.583	1.705	0.238	0.625	1.704	0.071	0.538
856	4.28	1.866	0.821	0.397	1.683	0.796	0.264	1.747	0.742	0.22	1.743	0.589	0.192	1.67	0.448	0.234	1.667	0.351	0.225	1.746	0.279	0.184	1.837	0.144	0.254	1.77	0.027	0.222	NaN	NaN	NaN	1.806	0.775	0.592	1.716	0.636	0.636	1.673	0.451	0.587	1.679	0.369	0.583	1.706	0.239	0.625	1.704	0.071	0.538
857	4.285	1.865	0.822	0.397	1.682	0.796	0.265	1.747	0.743	0.22	1.742	0.59	0.192	1.668	0.449	0.235	1.664	0.352	0.225	1.742	0.279	0.184	1.831	0.142	0.254	1.762	0.027	0.223	NaN	NaN	NaN	1.806	0.776	0.593	1.716	0.636	0.637	1.673	0.451	0.587	1.679	0.369	0.584	1.706	0.239	0.625	1.704	0.071	0.538
858	4.29	1.864	0.822	0.398	1.681	0.796	0.265	1.746	0.743	0.221	1.741	0.59	0.193	1.666	0.449	0.235	1.662	0.353	0.225	1.738	0.278	0.185	1.825	0.139	0.255	1.75	0.027	0.223	NaN	NaN	NaN	1.804	0.775	0.592	1.715	0.636	0.637	1.673	0.452	0.587	1.679	0.369	0.584	1.706	0.239	0.625	1.704	0.071	0.538
859	4.295	1.863	0.823	0.398	1.68	0.797	0.266	1.745	0.744	0.222	1.739	0.59	0.193	1.664	0.45	0.236	1.659	0.353	0.226	1.734	0.277	0.185	1.819	0.136	0.256	1.74	0.027	0.223	1.69	0.807	0.556	1.8	0.772	0.589	1.714	0.636	0.637	1.673	0.452	0.588	1.679	0.369	0.584	1.706	0.238	0.625	1.704	0.071	0.538
860	4.3	1.862	0.823	0.399	1.68	0.797	0.266	1.744	0.744	0.222	1.738	0.59	0.194	1.662	0.45	0.236	1.656	0.354	0.227	1.73	0.277	0.186	1.811	0.133	0.256	1.729	0.027	0.224	1.691	0.806	0.556	1.798	0.771	0.589	1.714	0.636	0.637	1.672	0.452	0.588	1.679	0.369	0.584	1.706	0.239	0.625	1.704	0.071	0.538
861	4.305	1.862	0.824	0.399	1.679	0.797	0.266	1.743	0.745	0.222	1.737	0.591	0.195	1.66	0.451	0.238	1.653	0.354	0.228	1.726	0.277	0.187	1.804	0.131	0.257	1.719	0.027	0.224	1.691	0.806	0.557	1.797	0.771	0.589	1.713	0.636	0.638	1.672	0.452	0.588	1.678	0.369	0.585	1.706	0.239	0.625	1.704	0.071	0.538
862	4.31	1.861	0.824	0.4	1.678	0.797	0.267	1.742	0.745	0.223	1.736	0.591	0.196	1.658	0.452	0.239	1.651	0.355	0.228	1.722	0.276	0.187	1.797	0.128	0.258	1.71	0.027	0.224	1.691	0.805	0.557	1.797	0.771	0.589	1.713	0.636	0.638	1.672	0.452	0.588	1.678	0.369	0.585	1.705	0.239	0.625	1.704	0.071	0.538
863	4.315	1.86	0.825	0.4	1.677	0.798	0.267	1.742	0.746	0.223	1.735	0.591	0.196	1.657	0.453	0.239	1.649	0.355	0.229	1.719	0.275	0.188	1.791	0.124	0.258	1.7	0.027	0.224	1.691	0.806	0.557	1.797	0.772	0.591	1.712	0.636	0.639	1.671	0.452	0.588	1.678	0.368	0.585	1.705	0.239	0.625	1.704	0.071	0.538
864	4.32	1.859	0.825	0.401	1.676	0.798	0.268	1.741	0.747	0.223	1.734	0.591	0.197	1.655	0.453	0.24	1.646	0.355	0.23	1.716	0.274	0.189	1.784	0.121	0.259	1.69	0.026	0.225	NaN	NaN	NaN	1.799	0.775	0.595	1.712	0.636	0.639	1.671	0.452	0.588	1.677	0.368	0.585	1.705	0.239	0.625	1.704	0.071	0.538
865	4.325	1.858	0.825	0.401	1.675	0.799	0.269	1.74	0.747	0.224	1.733	0.592	0.197	1.653	0.454	0.241	1.644	0.356	0.231	1.712	0.273	0.19	1.777	0.119	0.26	1.681	0.026	0.225	NaN	NaN	NaN	1.798	0.775	0.594	1.711	0.636	0.64	1.67	0.452	0.589	1.677	0.368	0.585	1.704	0.238	0.625	1.704	0.071	0.538
866	4.33	1.857	0.825	0.402	1.674	0.799	0.27	1.739	0.747	0.224	1.732	0.592	0.197	1.651	0.455	0.242	1.642	0.356	0.232	1.709	0.273	0.191	1.77	0.116	0.261	1.671	0.025	0.226	NaN	NaN	NaN	1.794	0.772	0.592	1.711	0.636	0.64	1.67	0.451	0.589	1.676	0.368	0.585	1.704	0.238	0.625	1.704	0.071	0.538
867	4.335	1.857	0.826	0.402	1.673	0.799	0.27	1.738	0.748	0.225	1.731	0.592	0.198	1.65	0.455	0.243	1.64	0.356	0.233	1.706	0.271	0.192	1.763	0.113	0.262	1.662	0.025	0.227	NaN	NaN	NaN	1.793	0.772	0.591	1.71	0.636	0.64	1.669	0.451	0.589	1.676	0.369	0.585	1.703	0.238	0.625	1.704	0.071	0.538
868	4.34	1.856	0.826	0.403	1.673	0.8	0.271	1.737	0.748	0.225	1.73	0.592	0.198	1.649	0.456	0.244	1.638	0.356	0.233	1.702	0.27	0.193	1.756	0.11	0.263	1.653	0.024	0.228	NaN	NaN	NaN	1.792	0.772	0.592	1.709	0.636	0.64	1.668	0.451	0.589	1.677	0.37	0.586	1.703	0.238	0.624	1.704	0.072	0.538
869	4.345	1.855	0.826	0.403	1.672	0.8	0.271	1.736	0.749	0.226	1.729	0.592	0.198	1.648	0.456	0.244	1.636	0.356	0.235	1.699	0.269	0.194	1.749	0.107	0.264	1.645	0.024	0.228	1.682	0.807	0.56	1.791	0.772	0.592	1.709	0.636	0.64	1.667	0.451	0.589	1.676	0.37	0.586	1.703	0.238	0.624	1.704	0.072	0.54
870	4.35	1.854	0.826	0.404	1.672	0.8	0.271	1.735	0.749	0.226	1.728	0.592	0.198	1.646	0.457	0.245	1.634	0.356	0.236	1.696	0.267	0.195	1.742	0.105	0.265	1.636	0.024	0.229	1.681	0.808	0.56	1.79	0.772	0.592	1.708	0.636	0.641	1.667	0.451	0.589	1.674	0.368	0.585	1.702	0.238	0.624	1.703	0.072	0.54
871	4.355	1.853	0.826	0.404	1.671	0.8	0.271	1.734	0.749	0.226	1.727	0.592	0.199	1.645	0.457	0.246	1.633	0.357	0.237	1.693	0.266	0.196	1.736	0.102	0.266	1.628	0.024	0.23	1.68	0.808	0.56	1.789	0.772	0.592	1.707	0.636	0.641	1.666	0.451	0.588	1.674	0.368	0.585	1.702	0.238	0.624	1.703	0.072	0.54
872	4.36	1.852	0.827	0.404	1.67	0.8	0.271	1.733	0.749	0.227	1.726	0.592	0.199	1.644	0.456	0.247	1.631	0.356	0.238	1.69	0.264	0.197	1.729	0.099	0.267	1.62	0.024	0.231	1.68	0.808	0.561	1.788	0.772	0.592	1.706	0.636	0.641	1.666	0.45	0.588	1.673	0.368	0.585	1.701	0.238	0.624	1.703	0.072	0.54
873	4.365	1.852	0.827	0.404	1.669	0.8	0.271	1.733	0.749	0.228	1.725	0.592	0.199	1.643	0.456	0.248	1.63	0.356	0.239	1.686	0.263	0.199	1.723	0.097	0.268	1.612	0.023	0.232	1.68	0.808	0.561	1.787	0.772	0.593	1.706	0.636	0.641	1.665	0.45	0.588	1.673	0.368	0.585	1.701	0.238	0.624	1.703	0.072	0.54
874	4.37	1.851	0.827	0.404	1.668	0.8	0.271	1.732	0.749	0.228	1.724	0.592	0.2	1.642	0.455	0.249	1.628	0.355	0.24	1.683	0.261	0.2	1.717	0.095	0.27	1.604	0.023	0.235	1.68	0.808	0.561	1.786	0.772	0.593	1.705	0.636	0.641	1.665	0.45	0.588	1.672	0.367	0.585	1.7	0.238	0.624	1.704	0.072	0.538
875	4.375	1.85	0.827	0.405	1.667	0.8	0.271	1.731	0.749	0.228	1.722	0.593	0.2	1.641	0.455	0.25	1.627	0.355	0.242	1.68	0.26	0.201	1.711	0.093	0.271	1.597	0.023	0.236	1.68	0.808	0.561	1.785	0.772	0.593	1.704	0.636	0.641	1.664	0.45	0.588	1.672	0.367	0.585	1.7	0.238	0.624	1.704	0.072	0.538
876	4.38	1.849	0.827	0.405	1.665	0.8	0.271	1.73	0.749	0.228	1.721	0.593	0.201	1.64	0.455	0.251	1.626	0.354	0.243	1.677	0.258	0.202	1.706	0.09	0.272	1.59	0.023	0.238	1.678	0.808	0.561	1.785	0.772	0.593	1.704	0.636	0.641	1.663	0.45	0.588	1.671	0.367	0.585	1.7	0.238	0.624	1.704	0.072	0.538
877	4.385	1.848	0.827	0.405	1.664	0.8	0.272	1.729	0.748	0.228	1.72	0.592	0.201	1.639	0.454	0.252	1.624	0.353	0.244	1.674	0.256	0.204	1.7	0.088	0.274	1.583	0.023	0.24	1.677	0.808	0.562	1.785	0.772	0.594	1.703	0.636	0.641	1.663	0.451	0.588	1.671	0.367	0.585	1.699	0.238	0.624	1.704	0.072	0.538
878	4.39	1.847	0.827	0.405	1.664	0.8	0.272	1.728	0.748	0.228	1.719	0.592	0.201	1.639	0.454	0.252	1.622	0.352	0.246	1.671	0.254	0.205	1.694	0.085	0.275	1.576	0.022	0.242	1.675	0.808	0.562	1.784	0.772	0.594	1.702	0.636	0.641	1.662	0.451	0.588	1.67	0.367	0.585	1.699	0.238	0.624	1.704	0.072	0.538
879	4.395	1.847	0.827	0.404	1.663	0.8	0.272	1.727	0.748	0.228	1.717	0.592	0.201	1.639	0.454	0.254	1.621	0.35	0.247	1.668	0.252	0.206	1.689	0.083	0.277	1.57	0.022	0.243	1.674	0.808	0.562	1.783	0.772	0.594	1.701	0.636	0.641	1.662	0.451	0.588	1.67	0.367	0.585	1.699	0.238	0.624	1.704	0.072	0.538
880	4.4	1.846	0.827	0.404	1.663	0.8	0.272	1.727	0.748	0.228	1.716	0.591	0.201	1.638	0.452	0.255	1.619	0.349	0.248	1.666	0.25	0.207	1.684	0.081	0.278	1.564	0.021	0.246	1.674	0.808	0.562	1.782	0.772	0.594	1.7	0.636	0.641	1.661	0.451	0.588	1.669	0.368	0.585	1.698	0.238	0.624	1.704	0.072	0.538
881	4.405	1.845	0.827	0.404	1.663	0.799	0.272	1.726	0.748	0.228	1.715	0.591	0.201	1.638	0.451	0.256	1.618	0.347	0.25	1.663	0.248	0.208	1.679	0.08	0.28	1.56	0.021	0.248	1.674	0.808	0.562	1.781	0.772	0.593	1.699	0.636	0.641	1.661	0.451	0.588	1.669	0.368	0.585	1.698	0.238	0.624	1.704	0.072	0.538
882	4.41	1.844	0.826	0.404	1.663	0.799	0.272	1.725	0.748	0.228	1.714	0.59	0.202	1.637	0.451	0.257	1.617	0.346	0.251	1.661	0.246	0.21	1.675	0.078	0.281	1.558	0.021	0.249	1.674	0.808	0.562	1.781	0.772	0.593	1.698	0.636	0.641	1.66	0.451	0.588	1.668	0.368	0.585	1.698	0.238	0.624	1.704	0.072	0.538
883	4.415	1.843	0.826	0.404	1.662	0.798	0.272	1.724	0.747	0.228	1.713	0.589	0.202	1.637	0.45	0.26	1.616	0.345	0.252	1.658	0.244	0.211	1.673	0.078	0.282	1.556	0.02	0.25	1.674	0.808	0.562	1.78	0.772	0.593	1.697	0.636	0.641	1.659	0.451	0.588	1.668	0.368	0.585	1.697	0.238	0.624	1.704	0.072	0.538
884	4.42	1.842	0.826	0.403	1.661	0.798	0.272	1.723	0.747	0.228	1.712	0.589	0.202	1.637	0.448	0.261	1.616	0.344	0.253	1.656	0.243	0.213	1.672	0.078	0.283	1.556	0.019	0.251	1.674	0.808	0.563	1.78	0.772	0.593	1.696	0.636	0.641	1.659	0.451	0.588	1.667	0.368	0.584	1.697	0.238	0.624	1.704	0.072	0.537
885	4.425	1.841	0.826	0.403	1.659	0.798	0.271	1.721	0.747	0.228	1.711	0.588	0.203	1.637	0.447	0.263	1.616	0.343	0.254	1.654	0.243	0.214	1.673	0.079	0.284	1.556	0.019	0.251	1.673	0.809	0.563	1.779	0.772	0.592	1.695	0.636	0.641	1.658	0.451	0.588	1.666	0.368	0.584	1.696	0.238	0.624	1.704	0.072	0.537
886	4.43	1.84	0.826	0.403	1.658	0.798	0.271	1.72	0.747	0.227	1.71	0.587	0.203	1.638	0.446	0.265	1.616	0.344	0.255	1.653	0.244	0.215	1.674	0.08	0.284	1.556	0.019	0.251	1.673	0.809	0.563	1.778	0.772	0.592	1.695	0.636	0.641	1.657	0.451	0.588	1.665	0.367	0.583	1.696	0.239	0.624	1.703	0.072	0.537
887	4.435	1.839	0.825	0.402	1.656	0.798	0.271	1.718	0.746	0.227	1.709	0.586	0.203	1.639	0.445	0.266	1.614	0.345	0.257	1.653	0.246	0.216	1.675	0.081	0.285	1.556	0.02	0.251	1.672	0.809	0.563	1.777	0.772	0.592	1.694	0.636	0.641	1.656	0.451	0.587	1.664	0.367	0.583	1.695	0.239	0.624	1.703	0.072	0.537
888	4.44	1.838	0.825	0.402	1.654	0.799	0.271	1.716	0.746	0.227	1.708	0.585	0.203	1.638	0.444	0.268	1.612	0.346	0.258	1.653	0.248	0.216	1.675	0.081	0.285	1.556	0.019	0.251	1.671	0.809	0.562	1.776	0.772	0.591	1.693	0.637	0.641	1.655	0.45	0.587	1.663	0.367	0.583	1.695	0.239	0.624	1.703	0.072	0.537
889	4.445	1.837	0.825	0.401	1.652	0.799	0.271	1.715	0.746	0.227	1.707	0.584	0.204	1.638	0.444	0.269	1.61	0.346	0.26	1.653	0.249	0.218	1.675	0.08	0.285	1.556	0.019	0.25	1.669	0.81	0.562	1.775	0.772	0.591	1.692	0.637	0.641	1.654	0.45	0.587	1.663	0.368	0.583	1.694	0.239	0.624	1.703	0.072	0.537
890	4.45	1.836	0.825	0.4	1.651	0.799	0.272	1.714	0.746	0.227	1.706	0.584	0.205	1.637	0.444	0.27	1.608	0.347	0.261	1.654	0.249	0.219	1.675	0.08	0.284	1.556	0.018	0.25	1.668	0.81	0.562	1.775	0.772	0.591	1.691	0.637	0.641	1.653	0.45	0.587	1.662	0.368	0.583	1.694	0.239	0.624	1.703	0.072	0.537
891	4.455	1.835	0.825	0.4	1.65	0.799	0.271	1.712	0.746	0.227	1.705	0.584	0.206	1.635	0.444	0.271	1.606	0.347	0.262	1.655	0.248	0.22	1.675	0.08	0.284	1.556	0.018	0.25	1.668	0.81	0.561	1.774	0.773	0.591	1.69	0.637	0.64	1.652	0.45	0.586	1.662	0.368	0.583	1.694	0.239	0.624	1.703	0.072	0.537
892	4.46	1.834	0.825	0.4	1.648	0.799	0.271	1.71	0.746	0.227	1.704	0.584	0.206	1.633	0.444	0.271	1.605	0.346	0.263	1.656	0.248	0.221	1.675	0.079	0.284	1.556	0.018	0.25	1.667	0.81	0.561	1.774	0.773	0.591	1.689	0.637	0.64	1.651	0.45	0.586	1.662	0.367	0.583	1.693	0.239	0.624	1.703	0.072	0.537
893	4.465	1.833	0.825	0.399	1.647	0.799	0.271	1.709	0.745	0.227	1.703	0.584	0.206	1.631	0.444	0.272	1.605	0.345	0.264	1.656	0.247	0.221	1.675	0.079	0.285	1.556	0.018	0.25	1.666	0.81	0.561	1.773	0.773	0.591	1.688	0.637	0.64	1.65	0.45	0.586	1.661	0.367	0.583	1.693	0.239	0.624	1.703	0.072	0.537
894	4.47	1.832	0.825	0.399	1.646	0.799	0.271	1.707	0.745	0.227	1.701	0.584	0.206	1.63	0.445	0.272	1.605	0.344	0.264	1.655	0.247	0.221	1.675	0.079	0.285	1.556	0.018	0.25	1.665	0.81	0.56	1.773	0.774	0.591	1.687	0.636	0.64	1.65	0.45	0.586	1.661	0.367	0.582	1.693	0.239	0.624	1.703	0.072	0.537
895	4.475	1.831	0.825	0.398	1.644	0.799	0.271	1.705	0.746	0.227	1.7	0.584	0.206	1.628	0.445	0.272	1.607	0.343	0.263	1.653	0.247	0.22	1.674	0.079	0.285	1.556	0.018	0.251	1.664	0.81	0.56	1.772	0.774	0.591	1.687	0.636	0.64	1.649	0.451	0.586	1.66	0.367	0.582	1.692	0.239	0.623	1.703	0.072	0.537
896	4.48	1.83	0.826	0.398	1.642	0.799	0.27	1.703	0.746	0.227	1.699	0.585	0.206	1.627	0.446	0.272	1.609	0.343	0.263	1.65	0.246	0.22	1.673	0.079	0.285	1.556	0.018	0.251	1.664	0.811	0.56	1.772	0.774	0.59	1.686	0.636	0.639	1.649	0.451	0.586	1.66	0.368	0.581	1.692	0.239	0.623	1.703	0.072	0.537
897	4.485	1.83	0.826	0.397	1.641	0.799	0.27	1.701	0.746	0.227	1.697	0.585	0.206	1.626	0.446	0.271	1.61	0.343	0.262	1.648	0.245	0.219	1.673	0.079	0.285	1.555	0.018	0.251	1.664	0.811	0.56	1.771	0.774	0.59	1.686	0.636	0.639	1.649	0.451	0.585	1.66	0.368	0.582	1.692	0.239	0.623	1.703	0.072	0.537
898	4.49	1.829	0.826	0.397	1.64	0.799	0.27	1.7	0.747	0.227	1.695	0.586	0.206	1.625	0.447	0.271	1.61	0.343	0.262	1.646	0.244	0.219	1.673	0.078	0.285	1.556	0.018	0.251	1.664	0.811	0.56	1.77	0.774	0.59	1.685	0.636	0.639	1.648	0.451	0.585	1.659	0.368	0.582	1.692	0.239	0.623	1.703	0.072	0.537
899	4.495	1.828	0.826	0.396	1.639	0.799	0.27	1.698	0.748	0.227	1.693	0.587	0.206	1.623	0.447	0.271	1.61	0.343	0.262	1.645	0.243	0.218	1.672	0.078	0.285	1.556	0.017	0.251	1.664	0.811	0.56	1.77	0.775	0.59	1.685	0.637	0.639	1.648	0.451	0.585	1.659	0.368	0.581	1.692	0.239	0.623	1.703	0.072	0.537
900	4.5	1.827	0.827	0.396	1.638	0.799	0.27	1.697	0.748	0.227	1.691	0.587	0.205	1.622	0.448	0.271	1.609	0.344	0.262	1.645	0.243	0.218	1.672	0.078	0.285	1.556	0.017	0.251	1.664	0.811	0.56	1.769	0.775	0.589	1.684	0.637	0.639	1.648	0.451	0.585	1.659	0.368	0.581	1.692	0.239	0.623	1.703	0.073	0.537
901	4.505	1.826	0.827	0.395	1.636	0.799	0.269	1.695	0.749	0.227	1.69	0.588	0.204	1.621	0.448	0.27	1.608	0.343	0.263	1.644	0.242	0.218	1.672	0.078	0.285	1.556	0.017	0.251	1.663	0.811	0.56	1.769	0.775	0.589	1.684	0.637	0.639	1.648	0.451	0.585	1.659	0.368	0.581	1.692	0.239	0.623	1.704	0.073	0.537
902	4.51	1.825	0.827	0.395	1.634	0.8	0.269	1.694	0.75	0.227	1.688	0.589	0.204	1.621	0.448	0.27	1.606	0.343	0.263	1.644	0.242	0.217	1.672	0.078	0.285	1.556	0.017	0.251	1.662	0.812	0.56	1.768	0.775	0.589	1.684	0.637	0.639	1.647	0.451	0.584	1.659	0.368	0.58	1.692	0.24	0.623	1.704	0.073	0.537
903	4.515	1.824	0.827	0.394	1.631	0.801	0.269	1.692	0.75	0.227	1.686	0.59	0.203	1.62	0.449	0.27	1.604	0.343	0.263	1.643	0.242	0.217	1.672	0.078	0.284	1.556	0.017	0.251	1.661	0.813	0.56	1.767	0.775	0.588	1.684	0.637	0.639	1.647	0.451	0.584	1.658	0.368	0.58	1.692	0.24	0.622	1.704	0.073	0.537
904	4.52	1.823	0.828	0.394	1.629	0.802	0.269	1.691	0.751	0.227	1.684	0.591	0.203	1.62	0.449	0.27	1.603	0.343	0.263	1.643	0.242	0.217	1.672	0.078	0.284	1.556	0.017	0.251	1.66	0.814	0.56	1.767	0.775	0.588	1.684	0.637	0.638	1.647	0.451	0.584	1.658	0.368	0.58	1.692	0.24	0.622	1.704	0.073	0.537
905	4.525	1.822	0.828	0.394	1.627	0.803	0.27	1.69	0.751	0.227	1.683	0.591	0.202	1.62	0.449	0.269	1.602	0.342	0.262	1.643	0.242	0.217	1.672	0.078	0.284	1.556	0.017	0.251	1.658	0.816	0.56	1.766	0.775	0.588	1.684	0.637	0.638	1.647	0.452	0.583	1.659	0.368	0.58	1.693	0.24	0.622	1.704	0.073	0.537
906	4.53	1.821	0.828	0.393	1.626	0.803	0.27	1.689	0.752	0.226	1.681	0.592	0.202	1.62	0.449	0.268	1.601	0.342	0.262	1.643	0.242	0.217	1.672	0.078	0.284	1.556	0.016	0.251	1.658	0.816	0.56	1.766	0.776	0.587	1.683	0.638	0.638	1.647	0.452	0.583	1.659	0.368	0.58	1.693	0.24	0.622	1.704	0.073	0.537
907	4.535	1.82	0.829	0.393	1.626	0.803	0.27	1.688	0.752	0.227	1.68	0.593	0.201	1.62	0.449	0.267	1.6	0.341	0.262	1.643	0.242	0.217	1.672	0.078	0.284	1.556	0.016	0.251	1.657	0.816	0.56	1.766	0.777	0.587	1.683	0.638	0.638	1.647	0.452	0.582	1.659	0.368	0.58	1.693	0.241	0.622	1.704	0.073	0.537
908	4.54	1.819	0.829	0.392	1.626	0.803	0.27	1.687	0.752	0.227	1.678	0.594	0.2	1.62	0.449	0.267	1.601	0.341	0.262	1.643	0.242	0.217	1.672	0.078	0.284	1.556	0.016	0.251	1.656	0.816	0.56	1.766	0.777	0.587	1.683	0.638	0.637	1.647	0.452	0.582	1.659	0.368	0.579	1.693	0.241	0.621	1.704	0.073	0.537
909	4.545	1.818	0.829	0.392	1.625	0.803	0.27	1.686	0.753	0.226	1.677	0.594	0.2	1.62	0.449	0.266	1.601	0.341	0.261	1.643	0.242	0.216	1.672	0.078	0.284	1.556	0.016	0.251	1.655	0.817	0.559	1.765	0.777	0.586	1.683	0.638	0.637	1.647	0.452	0.582	1.659	0.368	0.579	1.693	0.241	0.621	1.704	0.073	0.537
910	4.55	1.818	0.829	0.392	1.625	0.803	0.27	1.685	0.753	0.225	1.676	0.595	0.199	1.62	0.449	0.266	1.603	0.341	0.261	1.644	0.242	0.216	1.672	0.078	0.284	1.555	0.016	0.251	1.654	0.817	0.559	1.764	0.777	0.586	1.682	0.638	0.636	1.647	0.452	0.582	1.659	0.369	0.579	1.693	0.241	0.621	1.704	0.073	0.537
911	4.555	1.817	0.83	0.391	1.625	0.804	0.27	1.684	0.753	0.224	1.675	0.595	0.198	1.62	0.449	0.266	1.604	0.341	0.26	1.644	0.242	0.216	1.672	0.078	0.284	1.555	0.015	0.251	1.654	0.817	0.559	1.763	0.777	0.585	1.682	0.638	0.635	1.647	0.452	0.581	1.659	0.369	0.579	1.693	0.241	0.621	1.704	0.073	0.537
912	4.56	1.816	0.83	0.39	1.625	0.804	0.27	1.683	0.753	0.224	1.674	0.596	0.197	1.62	0.449	0.266	1.606	0.342	0.26	1.644	0.242	0.216	1.672	0.078	0.284	1.555	0.015	0.251	1.652	0.817	0.558	1.763	0.778	0.585	1.682	0.638	0.635	1.647	0.452	0.581	1.659	0.369	0.578	1.694	0.241	0.621	1.704	0.073	0.537
913	4.565	1.815	0.83	0.39	1.624	0.804	0.27	1.682	0.754	0.223	1.673	0.597	0.197	1.62	0.449	0.266	1.607	0.342	0.26	1.644	0.241	0.216	1.672	0.078	0.284	1.555	0.015	0.251	1.651	0.817	0.558	1.762	0.778	0.584	1.681	0.638	0.635	1.647	0.452	0.581	1.659	0.369	0.578	1.694	0.241	0.621	1.704	0.073	0.537
914	4.57	1.815	0.831	0.389	1.623	0.805	0.27	1.682	0.754	0.224	1.673	0.598	0.197	1.621	0.449	0.265	1.608	0.342	0.259	1.645	0.241	0.216	1.672	0.077	0.284	1.555	0.015	0.251	NaN	NaN	NaN	1.762	0.779	0.584	1.681	0.638	0.634	1.647	0.452	0.58	1.659	0.37	0.577	1.694	0.242	0.621	1.704	0.073	0.537
915	4.575	1.814	0.831	0.389	1.621	0.805	0.269	1.681	0.754	0.223	1.673	0.598	0.196	1.621	0.449	0.265	1.61	0.342	0.259	1.645	0.241	0.216	1.672	0.077	0.284	1.555	0.015	0.251	1.649	0.82	0.557	1.761	0.779	0.584	1.681	0.638	0.634	1.647	0.452	0.58	1.66	0.37	0.577	1.693	0.242	0.621	1.704	0.073	0.537
916	4.58	1.813	0.831	0.388	1.62	0.805	0.269	1.68	0.755	0.222	1.672	0.598	0.196	1.622	0.449	0.265	1.611	0.342	0.259	1.646	0.241	0.215	1.672	0.077	0.284	1.555	0.015	0.251	1.652	0.82	0.556	1.76	0.779	0.583	1.681	0.639	0.634	1.647	0.453	0.58	1.66	0.371	0.577	1.694	0.242	0.62	1.704	0.073	0.537
917	4.585	1.813	0.831	0.388	1.62	0.805	0.269	1.679	0.755	0.222	1.672	0.598	0.196	1.622	0.449	0.264	1.611	0.341	0.258	1.646	0.24	0.215	1.672	0.077	0.284	1.555	0.015	0.251	1.652	0.821	0.555	1.759	0.779	0.582	1.68	0.639	0.633	1.647	0.453	0.579	1.66	0.371	0.577	1.694	0.242	0.619	1.704	0.073	0.537
918	4.59	1.812	0.832	0.387	1.619	0.806	0.269	1.679	0.755	0.221	1.671	0.598	0.195	1.622	0.449	0.264	1.611	0.341	0.258	1.646	0.24	0.215	1.672	0.077	0.284	1.555	0.015	0.251	1.651	0.821	0.554	1.759	0.779	0.582	1.68	0.639	0.633	1.647	0.453	0.579	1.66	0.371	0.576	1.694	0.242	0.619	1.704	0.073	0.537
919	4.595	1.811	0.832	0.386	1.619	0.806	0.268	1.678	0.755	0.221	1.671	0.598	0.195	1.622	0.449	0.264	1.611	0.341	0.258	1.647	0.24	0.215	1.672	0.077	0.284	1.555	0.014	0.251	1.65	0.821	0.553	1.759	0.78	0.581	1.679	0.639	0.632	1.647	0.453	0.578	1.66	0.371	0.576	1.694	0.242	0.619	1.704	0.073	0.537
920	4.6	1.811	0.832	0.386	1.617	0.806	0.267	1.677	0.756	0.22	1.671	0.598	0.194	1.622	0.449	0.264	1.61	0.341	0.258	1.647	0.24	0.215	1.672	0.077	0.284	1.555	0.014	0.251	1.649	0.821	0.553	1.758	0.781	0.581	1.679	0.639	0.632	1.647	0.453	0.578	1.66	0.371	0.576	1.694	0.242	0.619	1.704	0.073	0.537
921	4.605	1.81	0.832	0.385	1.616	0.806	0.266	1.677	0.757	0.219	1.671	0.598	0.194	1.623	0.449	0.263	1.61	0.341	0.258	1.647	0.24	0.215	1.672	0.077	0.284	1.555	0.014	0.251	1.647	0.822	0.552	1.758	0.781	0.581	1.678	0.639	0.631	1.646	0.453	0.577	1.66	0.371	0.576	1.694	0.242	0.619	1.704	0.073	0.537
922	4.61	1.809	0.833	0.385	1.616	0.807	0.266	1.677	0.757	0.218	1.671	0.598	0.194	1.623	0.449	0.263	1.609	0.341	0.258	1.647	0.24	0.215	1.672	0.077	0.284	1.555	0.014	0.25	1.646	0.822	0.552	1.757	0.781	0.58	1.678	0.639	0.631	1.646	0.453	0.577	1.66	0.371	0.575	1.694	0.243	0.618	1.704	0.073	0.537
923	4.615	1.809	0.833	0.384	1.616	0.807	0.265	1.676	0.757	0.218	1.671	0.598	0.194	1.622	0.449	0.262	1.609	0.341	0.258	1.647	0.24	0.215	1.672	0.077	0.284	1.555	0.013	0.25	1.646	0.822	0.552	1.756	0.78	0.579	1.678	0.639	0.63	1.646	0.453	0.577	1.66	0.371	0.575	1.694	0.243	0.618	1.704	0.073	0.537
924	4.62	1.808	0.833	0.383	1.616	0.807	0.264	1.676	0.758	0.217	1.671	0.598	0.193	1.622	0.449	0.262	1.608	0.34	0.258	1.646	0.24	0.215	1.672	0.077	0.284	1.555	0.013	0.25	1.645	0.822	0.552	1.756	0.781	0.578	1.677	0.639	0.629	1.645	0.453	0.576	1.659	0.371	0.575	1.694	0.243	0.618	1.704	0.073	0.537
925	4.625	1.808	0.833	0.383	1.614	0.808	0.263	1.675	0.758	0.217	1.671	0.597	0.192	1.622	0.449	0.262	1.608	0.34	0.258	1.646	0.239	0.215	1.672	0.077	0.284	1.555	0.013	0.25	1.645	0.822	0.552	1.756	0.781	0.578	1.677	0.639	0.629	1.645	0.453	0.575	1.659	0.371	0.574	1.694	0.243	0.618	1.704	0.073	0.537
926	4.63	1.807	0.833	0.382	1.613	0.808	0.263	1.674	0.758	0.216	1.671	0.598	0.192	1.621	0.449	0.262	1.608	0.34	0.257	1.646	0.239	0.215	1.672	0.077	0.284	1.555	0.013	0.25	1.645	0.822	0.552	1.756	0.781	0.578	1.677	0.639	0.628	1.644	0.453	0.575	1.659	0.371	0.574	1.693	0.243	0.618	1.704	0.073	0.537
927	4.635	1.807	0.833	0.382	1.612	0.808	0.262	1.674	0.758	0.215	1.671	0.598	0.192	1.621	0.449	0.261	1.608	0.34	0.257	1.646	0.239	0.215	1.672	0.077	0.284	1.555	0.013	0.25	1.644	0.822	0.551	1.755	0.781	0.577	1.677	0.639	0.628	1.644	0.453	0.575	1.658	0.371	0.573	1.693	0.244	0.618	1.704	0.073	0.537
928	4.64	1.807	0.834	0.381	1.612	0.809	0.261	1.673	0.758	0.215	1.671	0.598	0.191	1.62	0.449	0.261	1.608	0.34	0.257	1.646	0.239	0.214	1.671	0.077	0.284	1.555	0.012	0.25	1.644	0.821	0.55	1.755	0.781	0.576	1.676	0.639	0.627	1.644	0.453	0.574	1.658	0.371	0.573	1.693	0.244	0.618	1.704	0.073	0.537
929	4.645	1.806	0.834	0.381	1.612	0.809	0.26	1.672	0.758	0.214	1.671	0.597	0.191	1.62	0.449	0.261	1.608	0.341	0.257	1.645	0.239	0.214	1.671	0.077	0.284	1.555	0.012	0.25	1.644	0.82	0.549	1.754	0.781	0.576	1.676	0.639	0.627	1.643	0.453	0.574	1.657	0.371	0.572	1.693	0.244	0.618	1.704	0.073	0.537
930	4.65	1.806	0.834	0.38	1.611	0.809	0.259	1.672	0.758	0.213	1.67	0.597	0.191	1.62	0.45	0.261	1.608	0.341	0.257	1.645	0.238	0.214	1.671	0.077	0.284	1.555	0.012	0.25	1.644	0.819	0.548	1.754	0.781	0.575	1.676	0.639	0.626	1.643	0.454	0.574	1.657	0.37	0.572	1.693	0.244	0.617	1.704	0.073	0.537
931	4.655	1.805	0.834	0.38	1.61	0.809	0.259	1.672	0.758	0.214	1.67	0.597	0.19	1.619	0.45	0.261	1.609	0.341	0.257	1.645	0.238	0.214	1.671	0.077	0.284	1.555	0.012	0.25	1.643	0.819	0.547	1.754	0.781	0.575	1.675	0.639	0.626	1.643	0.454	0.574	1.656	0.37	0.572	1.692	0.244	0.617	1.704	0.073	0.537
932	4.66	1.805	0.834	0.379	1.61	0.809	0.258	1.671	0.758	0.214	1.67	0.598	0.19	1.619	0.45	0.261	1.609	0.341	0.256	1.645	0.238	0.213	1.671	0.077	0.284	1.555	0.012	0.25	1.643	0.819	0.547	1.754	0.781	0.574	1.675	0.639	0.625	1.642	0.454	0.573	1.656	0.37	0.572	1.692	0.244	0.617	1.704	0.073	0.537
933	4.665	1.804	0.834	0.378	1.609	0.809	0.258	1.671	0.758	0.213	1.669	0.598	0.19	1.619	0.45	0.26	1.609	0.341	0.256	1.645	0.238	0.213	1.671	0.077	0.284	1.555	0.012	0.25	1.643	0.819	0.547	1.753	0.78	0.573	1.675	0.639	0.624	1.642	0.454	0.573	1.656	0.37	0.571	1.692	0.244	0.617	1.704	0.073	0.537
934	4.67	1.804	0.834	0.378	1.608	0.809	0.257	1.671	0.758	0.212	1.669	0.598	0.189	1.619	0.45	0.26	1.61	0.341	0.256	1.644	0.238	0.213	1.671	0.077	0.284	1.555	0.012	0.25	1.643	0.819	0.547	1.753	0.78	0.573	1.674	0.639	0.624	1.642	0.454	0.572	1.656	0.371	0.571	1.691	0.244	0.616	1.704	0.073	0.536
935	4.675	1.804	0.834	0.377	1.609	0.809	0.256	1.671	0.758	0.212	1.668	0.597	0.188	1.619	0.45	0.26	1.61	0.341	0.256	1.644	0.237	0.213	1.671	0.077	0.284	1.555	0.012	0.25	1.643	0.819	0.547	1.752	0.78	0.572	1.674	0.639	0.623	1.641	0.454	0.572	1.656	0.371	0.571	1.691	0.244	0.616	1.704	0.073	0.536
936	4.68	1.803	0.834	0.377	1.61	0.808	0.255	1.671	0.758	0.211	1.667	0.597	0.187	1.619	0.45	0.259	1.61	0.341	0.256	1.644	0.237	0.213	1.671	0.077	0.284	1.555	0.012	0.25	1.642	0.819	0.547	1.752	0.78	0.572	1.674	0.639	0.623	1.641	0.454	0.571	1.655	0.371	0.571	1.691	0.245	0.616	1.704	0.073	0.536
937	4.685	1.803	0.834	0.376	1.611	0.808	0.254	1.671	0.758	0.211	1.667	0.598	0.186	1.62	0.45	0.259	1.61	0.341	0.255	1.644	0.237	0.213	1.671	0.077	0.284	1.555	0.012	0.25	1.642	0.819	0.546	1.752	0.78	0.571	1.674	0.639	0.622	1.641	0.454	0.571	1.655	0.371	0.57	1.691	0.245	0.616	1.704	0.073	0.536
938	4.69	1.803	0.834	0.376	1.611	0.808	0.254	1.671	0.758	0.21	1.667	0.598	0.186	1.62	0.45	0.259	1.61	0.341	0.255	1.644	0.236	0.212	1.671	0.076	0.284	1.555	0.012	0.25	1.641	0.818	0.545	1.752	0.779	0.571	1.673	0.638	0.622	1.64	0.454	0.57	1.655	0.371	0.57	1.691	0.245	0.616	1.704	0.074	0.536
939	4.695	1.803	0.834	0.375	1.61	0.808	0.253	1.671	0.758	0.21	1.667	0.599	0.185	1.62	0.45	0.258	1.61	0.34	0.255	1.644	0.236	0.212	1.671	0.076	0.284	1.555	0.012	0.25	1.641	0.818	0.545	1.751	0.779	0.57	1.673	0.638	0.621	1.64	0.454	0.57	1.655	0.371	0.57	1.691	0.245	0.615	1.704	0.074	0.536
940	4.7	1.802	0.834	0.375	1.608	0.809	0.253	1.671	0.759	0.208	1.666	0.599	0.185	1.62	0.45	0.258	1.611	0.34	0.255	1.644	0.236	0.212	1.671	0.076	0.284	1.555	0.012	0.25	1.641	0.818	0.544	1.751	0.779	0.57	1.673	0.639	0.621	1.64	0.454	0.57	1.654	0.371	0.57	1.691	0.245	0.615	1.704	0.074	0.536
941	4.705	1.802	0.834	0.374	1.607	0.809	0.252	1.67	0.759	0.207	1.666	0.599	0.184	1.62	0.45	0.257	1.611	0.34	0.254	1.644	0.236	0.212	1.671	0.076	0.284	1.555	0.012	0.25	1.64	0.817	0.543	1.751	0.78	0.569	1.673	0.639	0.62	1.64	0.454	0.569	1.654	0.371	0.569	1.691	0.245	0.615	1.704	0.074	0.536
942	4.71	1.802	0.835	0.374	1.607	0.809	0.252	1.67	0.759	0.207	1.665	0.599	0.184	1.621	0.45	0.256	1.611	0.34	0.254	1.644	0.236	0.212	1.671	0.076	0.284	1.555	0.012	0.25	1.64	0.817	0.543	1.751	0.779	0.569	1.673	0.639	0.62	1.64	0.454	0.569	1.654	0.371	0.569	1.691	0.246	0.615	1.704	0.074	0.536
943	4.715	1.801	0.835	0.373	1.607	0.809	0.251	1.67	0.759	0.206	1.665	0.599	0.183	1.621	0.45	0.256	1.611	0.34	0.253	1.644	0.236	0.211	1.671	0.076	0.284	1.554	0.011	0.25	1.64	0.817	0.543	1.75	0.779	0.568	1.673	0.639	0.62	1.64	0.454	0.569	1.654	0.371	0.568	1.691	0.246	0.615	1.704	0.074	0.536
944	4.72	1.801	0.835	0.373	1.608	0.809	0.251	1.67	0.759	0.205	1.664	0.599	0.183	1.621	0.45	0.255	1.611	0.34	0.253	1.644	0.236	0.211	1.671	0.076	0.284	1.554	0.011	0.25	1.641	0.817	0.543	1.75	0.779	0.568	1.673	0.639	0.619	1.64	0.454	0.569	1.654	0.371	0.568	1.691	0.246	0.615	1.704	0.074	0.536
945	4.725	1.801	0.835	0.372	1.609	0.809	0.25	1.67	0.759	0.205	1.664	0.599	0.182	1.621	0.45	0.255	1.611	0.34	0.253	1.644	0.236	0.211	1.671	0.076	0.284	1.554	0.011	0.25	1.641	0.817	0.542	1.75	0.779	0.567	1.672	0.639	0.619	1.64	0.454	0.568	1.654	0.371	0.567	1.691	0.246	0.614	1.704	0.074	0.536
946	4.73	1.801	0.835	0.372	1.61	0.808	0.249	1.67	0.76	0.205	1.663	0.598	0.182	1.62	0.45	0.255	1.611	0.34	0.252	1.644	0.236	0.211	1.671	0.076	0.284	1.554	0.011	0.25	1.639	0.817	0.541	1.75	0.779	0.567	1.672	0.639	0.618	1.64	0.454	0.568	1.654	0.371	0.567	1.691	0.246	0.614	1.704	0.074	0.536
947	4.735	1.8	0.835	0.371	1.61	0.808	0.249	1.67	0.76	0.204	1.663	0.598	0.181	1.62	0.45	0.255	1.611	0.34	0.252	1.644	0.236	0.211	1.671	0.076	0.284	1.554	0.011	0.249	1.638	0.817	0.54	1.75	0.78	0.566	1.672	0.639	0.618	1.64	0.454	0.568	1.654	0.371	0.567	1.691	0.247	0.614	1.704	0.074	0.536
948	4.74	1.8	0.835	0.371	1.609	0.809	0.249	1.67	0.76	0.204	1.663	0.598	0.181	1.62	0.45	0.254	1.611	0.34	0.252	1.645	0.236	0.211	1.671	0.076	0.283	1.554	0.011	0.25	1.638	0.818	0.54	1.75	0.78	0.566	1.672	0.639	0.618	1.64	0.454	0.567	1.654	0.372	0.567	1.691	0.247	0.614	1.704	0.074	0.536
949	4.745	1.8	0.835	0.371	1.607	0.809	0.249	1.67	0.76	0.203	1.663	0.598	0.181	1.62	0.45	0.254	1.611	0.34	0.252	1.645	0.236	0.211	1.671	0.076	0.283	1.554	0.011	0.25	NaN	NaN	NaN	1.749	0.78	0.565	1.672	0.639	0.617	1.64	0.454	0.567	1.654	0.372	0.566	1.691	0.247	0.614	1.704	0.074	0.536
950	4.75	1.799	0.835	0.37	1.606	0.81	0.248	1.671	0.761	0.202	1.663	0.598	0.18	1.62	0.45	0.254	1.611	0.34	0.252	1.645	0.236	0.21	1.671	0.076	0.283	1.554	0.011	0.25	NaN	NaN	NaN	1.749	0.78	0.565	1.672	0.639	0.616	1.64	0.454	0.567	1.654	0.372	0.566	1.691	0.247	0.614	1.704	0.074	0.536
951	4.755	1.799	0.835	0.37	1.605	0.81	0.248	1.67	0.761	0.202	1.663	0.598	0.18	1.62	0.45	0.254	1.61	0.34	0.251	1.646	0.236	0.21	1.671	0.076	0.283	1.554	0.011	0.249	NaN	NaN	NaN	1.748	0.78	0.564	1.672	0.639	0.616	1.64	0.454	0.566	1.655	0.373	0.566	1.691	0.247	0.614	1.704	0.074	0.536
952	4.76	1.799	0.836	0.369	1.605	0.81	0.248	1.67	0.761	0.201	1.663	0.598	0.18	1.62	0.45	0.254	1.61	0.34	0.251	1.646	0.236	0.21	1.671	0.076	0.283	1.554	0.011	0.249	NaN	NaN	NaN	1.748	0.78	0.564	1.672	0.639	0.616	1.64	0.454	0.566	1.655	0.373	0.566	1.691	0.247	0.613	1.704	0.074	0.536
953	4.765	1.799	0.836	0.369	1.606	0.81	0.247	1.67	0.76	0.201	1.663	0.598	0.179	1.619	0.45	0.254	1.611	0.34	0.251	1.646	0.236	0.21	1.671	0.076	0.283	1.554	0.01	0.249	1.638	0.819	0.537	1.748	0.78	0.563	1.672	0.639	0.615	1.64	0.454	0.566	1.655	0.373	0.566	1.691	0.247	0.613	1.704	0.074	0.536
954	4.77	1.798	0.836	0.368	1.606	0.809	0.247	1.67	0.76	0.2	1.664	0.598	0.179	1.619	0.45	0.254	1.61	0.34	0.251	1.646	0.236	0.21	1.671	0.076	0.283	1.554	0.01	0.249	1.638	0.819	0.536	1.748	0.781	0.563	1.672	0.64	0.615	1.64	0.454	0.565	1.655	0.373	0.565	1.691	0.247	0.613	1.704	0.074	0.536
955	4.775	1.798	0.836	0.368	1.605	0.809	0.246	1.669	0.76	0.199	1.664	0.598	0.178	1.62	0.45	0.253	1.61	0.34	0.251	1.646	0.235	0.21	1.671	0.076	0.283	1.554	0.01	0.249	1.639	0.819	0.536	1.748	0.781	0.563	1.672	0.64	0.615	1.64	0.454	0.565	1.655	0.373	0.565	1.691	0.247	0.613	1.704	0.074	0.536
956	4.78	1.797	0.836	0.368	1.605	0.809	0.246	1.669	0.76	0.199	1.664	0.598	0.178	1.62	0.45	0.253	1.61	0.34	0.251	1.646	0.235	0.21	1.671	0.076	0.283	1.554	0.01	0.249	1.639	0.819	0.536	1.747	0.781	0.562	1.671	0.64	0.614	1.64	0.454	0.564	1.655	0.373	0.565	1.691	0.247	0.613	1.704	0.074	0.536
957	4.785	1.797	0.836	0.367	1.606	0.809	0.245	1.669	0.76	0.199	1.664	0.598	0.178	1.62	0.45	0.252	1.61	0.34	0.251	1.646	0.235	0.21	1.671	0.076	0.283	1.554	0.01	0.249	1.639	0.819	0.535	1.746	0.781	0.562	1.671	0.64	0.614	1.64	0.454	0.564	1.655	0.373	0.564	1.691	0.247	0.613	1.704	0.074	0.536
958	4.79	1.797	0.836	0.367	1.606	0.809	0.244	1.669	0.76	0.199	1.664	0.598	0.177	1.62	0.45	0.252	1.61	0.339	0.251	1.646	0.235	0.209	1.671	0.076	0.283	1.554	0.01	0.249	1.638	0.819	0.534	1.746	0.781	0.561	1.671	0.64	0.614	1.64	0.454	0.564	1.655	0.373	0.564	1.692	0.247	0.612	1.704	0.074	0.536
959	4.795	1.797	0.836	0.366	1.605	0.809	0.244	1.669	0.76	0.199	1.664	0.598	0.177	1.62	0.45	0.251	1.61	0.339	0.25	1.645	0.235	0.209	1.671	0.076	0.283	1.554	0.01	0.249	1.637	0.818	0.534	1.746	0.781	0.561	1.671	0.64	0.614	1.64	0.454	0.563	1.655	0.373	0.564	1.692	0.247	0.612	1.704	0.074	0.536
960	4.8	1.796	0.836	0.366	1.605	0.809	0.243	1.668	0.759	0.199	1.664	0.598	0.177	1.62	0.45	0.25	1.61	0.339	0.25	1.645	0.235	0.209	1.671	0.076	0.283	1.554	0.01	0.249	1.637	0.818	0.533	1.746	0.782	0.561	1.671	0.64	0.613	1.64	0.454	0.563	1.655	0.373	0.564	1.692	0.248	0.612	1.704	0.074	0.536
961	4.805	1.796	0.836	0.365	1.606	0.808	0.242	1.668	0.759	0.199	1.664	0.598	0.177	1.62	0.45	0.25	1.61	0.339	0.25	1.645	0.235	0.209	1.671	0.076	0.283	1.554	0.01	0.249	1.636	0.818	0.533	1.746	0.782	0.56	1.67	0.64	0.612	1.64	0.454	0.563	1.655	0.373	0.564	1.692	0.248	0.612	1.704	0.074	0.536
962	4.81	1.796	0.837	0.365	1.606	0.808	0.242	1.668	0.759	0.198	1.664	0.598	0.176	1.62	0.45	0.25	1.61	0.339	0.25	1.645	0.234	0.209	1.671	0.076	0.283	1.554	0.01	0.249	1.635	0.819	0.533	1.745	0.782	0.56	1.67	0.64	0.612	1.64	0.454	0.563	1.655	0.373	0.563	1.692	0.248	0.612	1.704	0.074	0.536
963	4.815	1.795	0.837	0.364	1.606	0.808	0.242	1.668	0.759	0.198	1.663	0.598	0.176	1.62	0.45	0.25	1.61	0.339	0.25	1.645	0.234	0.209	1.671	0.076	0.283	1.554	0.01	0.249	1.634	0.819	0.532	1.745	0.781	0.559	1.67	0.64	0.611	1.64	0.455	0.563	1.655	0.372	0.563	1.692	0.248	0.612	1.704	0.074	0.536
964	4.82	1.795	0.837	0.364	1.605	0.808	0.241	1.667	0.76	0.198	1.663	0.598	0.176	1.62	0.45	0.25	1.611	0.339	0.249	1.645	0.234	0.209	1.671	0.076	0.283	1.554	0.01	0.249	1.633	0.819	0.532	1.744	0.781	0.559	1.67	0.64	0.611	1.64	0.455	0.562	1.655	0.372	0.563	1.692	0.248	0.612	1.704	0.074	0.536
965	4.825	1.795	0.837	0.364	1.604	0.808	0.241	1.667	0.76	0.197	1.663	0.598	0.175	1.62	0.45	0.25	1.611	0.339	0.249	1.645	0.234	0.209	1.671	0.076	0.283	1.554	0.01	0.249	1.633	0.819	0.532	1.744	0.781	0.558	1.67	0.64	0.61	1.64	0.455	0.562	1.655	0.372	0.563	1.692	0.248	0.612	1.704	0.074	0.536
966	4.83	1.795	0.837	0.364	1.603	0.808	0.24	1.667	0.759	0.196	1.662	0.598	0.175	1.62	0.45	0.249	1.611	0.34	0.249	1.645	0.234	0.208	1.671	0.076	0.283	1.554	0.01	0.249	1.632	0.819	0.532	1.744	0.782	0.558	1.67	0.64	0.61	1.64	0.455	0.562	1.655	0.373	0.563	1.692	0.248	0.612	1.704	0.074	0.536
967	4.835	1.795	0.837	0.363	1.604	0.808	0.239	1.666	0.759	0.195	1.662	0.598	0.174	1.62	0.45	0.249	1.611	0.34	0.249	1.645	0.234	0.208	1.671	0.076	0.283	1.554	0.01	0.25	1.631	0.819	0.531	1.744	0.782	0.558	1.67	0.64	0.61	1.64	0.455	0.562	1.655	0.373	0.562	1.692	0.248	0.611	1.704	0.074	0.536
968	4.84	1.794	0.837	0.363	1.604	0.808	0.238	1.666	0.759	0.194	1.662	0.598	0.174	1.62	0.45	0.249	1.611	0.34	0.249	1.645	0.234	0.208	1.671	0.076	0.283	1.554	0.01	0.25	1.631	0.818	0.53	1.743	0.782	0.557	1.67	0.641	0.61	1.64	0.455	0.562	1.655	0.373	0.562	1.692	0.248	0.611	1.704	0.074	0.536
969	4.845	1.794	0.837	0.362	1.605	0.808	0.238	1.666	0.759	0.194	1.662	0.598	0.174	1.62	0.45	0.249	1.611	0.34	0.249	1.645	0.234	0.208	1.671	0.076	0.283	1.554	0.01	0.25	1.63	0.818	0.53	1.743	0.782	0.557	1.669	0.641	0.609	1.64	0.455	0.562	1.655	0.373	0.562	1.692	0.249	0.611	1.704	0.074	0.536
970	4.85	1.794	0.838	0.362	1.605	0.807	0.238	1.666	0.759	0.194	1.661	0.598	0.173	1.62	0.45	0.249	1.612	0.34	0.249	1.645	0.234	0.208	1.671	0.076	0.283	1.554	0.01	0.25	NaN	NaN	NaN	1.743	0.782	0.557	1.669	0.641	0.609	1.64	0.455	0.561	1.655	0.373	0.562	1.692	0.249	0.611	1.704	0.074	0.536
971	4.855	1.794	0.838	0.362	1.605	0.807	0.238	1.666	0.76	0.193	1.661	0.598	0.173	1.62	0.45	0.248	1.612	0.34	0.249	1.645	0.234	0.208	1.671	0.076	0.283	1.554	0.01	0.25	NaN	NaN	NaN	1.742	0.782	0.556	1.669	0.641	0.609	1.639	0.455	0.561	1.655	0.373	0.562	1.692	0.249	0.611	1.704	0.074	0.536
972	4.86	1.794	0.838	0.361	1.604	0.807	0.238	1.666	0.76	0.193	1.66	0.598	0.173	1.62	0.45	0.248	1.612	0.339	0.248	1.645	0.234	0.208	1.671	0.076	0.283	1.554	0.01	0.25	1.631	0.816	0.527	1.741	0.782	0.556	1.668	0.641	0.608	1.639	0.455	0.56	1.655	0.373	0.562	1.692	0.249	0.611	1.704	0.074	0.536
973	4.865	1.794	0.838	0.361	1.604	0.807	0.237	1.666	0.76	0.193	1.66	0.598	0.172	1.62	0.45	0.248	1.612	0.34	0.248	1.646	0.234	0.208	1.671	0.076	0.283	1.554	0.01	0.25	1.633	0.817	0.527	1.741	0.781	0.555	1.668	0.641	0.608	1.639	0.455	0.56	1.655	0.373	0.561	1.692	0.249	0.61	1.704	0.074	0.535
974	4.87	1.793	0.839	0.361	1.603	0.807	0.237	1.665	0.76	0.193	1.66	0.598	0.172	1.62	0.45	0.248	1.612	0.34	0.248	1.646	0.234	0.208	1.671	0.076	0.283	1.554	0.01	0.25	1.633	0.817	0.526	1.74	0.782	0.555	1.668	0.641	0.608	1.639	0.455	0.56	1.654	0.373	0.561	1.692	0.249	0.61	1.704	0.074	0.535
975	4.875	1.793	0.839	0.361	1.601	0.808	0.236	1.665	0.761	0.193	1.659	0.598	0.172	1.62	0.45	0.248	1.612	0.34	0.248	1.646	0.234	0.208	1.671	0.076	0.283	1.554	0.01	0.25	1.633	0.818	0.526	1.74	0.782	0.555	1.668	0.641	0.607	1.639	0.455	0.56	1.654	0.373	0.561	1.692	0.249	0.61	1.704	0.074	0.535
976	4.88	1.793	0.839	0.36	1.6	0.808	0.236	1.666	0.761	0.192	1.659	0.598	0.172	1.62	0.45	0.248	1.612	0.34	0.248	1.646	0.234	0.207	1.671	0.076	0.283	1.554	0.01	0.25	1.633	0.818	0.525	1.74	0.782	0.554	1.667	0.641	0.606	1.639	0.455	0.559	1.654	0.373	0.561	1.692	0.249	0.61	1.704	0.075	0.535
977	4.885	1.793	0.839	0.36	1.601	0.808	0.236	1.667	0.761	0.191	1.659	0.599	0.172	1.62	0.45	0.248	1.613	0.34	0.247	1.646	0.234	0.207	1.671	0.076	0.283	1.554	0.01	0.25	1.632	0.818	0.524	1.74	0.783	0.554	1.667	0.641	0.606	1.638	0.455	0.559	1.654	0.374	0.56	1.692	0.249	0.61	1.704	0.075	0.535
978	4.89	1.793	0.839	0.36	1.601	0.808	0.235	1.667	0.761	0.191	1.659	0.599	0.172	1.62	0.45	0.248	1.613	0.34	0.247	1.646	0.234	0.207	1.671	0.076	0.283	1.554	0.01	0.25	1.631	0.819	0.524	1.74	0.783	0.554	1.667	0.641	0.606	1.638	0.455	0.559	1.654	0.374	0.56	1.692	0.249	0.61	1.704	0.075	0.535
979	4.895	1.792	0.839	0.359	1.603	0.807	0.234	1.667	0.761	0.19	1.659	0.599	0.171	1.62	0.45	0.247	1.613	0.34	0.247	1.647	0.234	0.207	1.671	0.076	0.283	1.554	0.01	0.25	1.63	0.819	0.524	1.74	0.783	0.554	1.667	0.641	0.605	1.638	0.455	0.558	1.654	0.374	0.56	1.692	0.249	0.61	1.704	0.075	0.535
980	4.9	1.792	0.839	0.359	1.604	0.807	0.233	1.667	0.761	0.19	1.659	0.599	0.171	1.62	0.45	0.247	1.613	0.339	0.247	1.647	0.234	0.207	1.671	0.076	0.282	1.554	0.01	0.25	1.63	0.819	0.523	1.739	0.783	0.553	1.666	0.641	0.605	1.638	0.455	0.558	1.654	0.374	0.559	1.692	0.249	0.61	1.704	0.075	0.535
981	4.905	1.792	0.839	0.359	1.604	0.807	0.233	1.667	0.761	0.189	1.659	0.599	0.169	1.619	0.45	0.246	1.612	0.339	0.246	1.647	0.234	0.207	1.671	0.076	0.282	1.554	0.01	0.25	1.629	0.82	0.523	1.738	0.783	0.553	1.666	0.641	0.604	1.638	0.455	0.558	1.654	0.374	0.559	1.692	0.25	0.609	1.704	0.075	0.535
982	4.91	1.792	0.839	0.358	1.604	0.807	0.232	1.666	0.761	0.188	1.66	0.598	0.169	1.619	0.45	0.246	1.612	0.339	0.246	1.647	0.234	0.207	1.671	0.076	0.282	1.554	0.01	0.25	1.627	0.82	0.522	1.738	0.782	0.552	1.666	0.641	0.604	1.638	0.455	0.558	1.654	0.374	0.559	1.692	0.25	0.609	1.704	0.075	0.535
983	4.915	1.791	0.839	0.358	1.602	0.808	0.232	1.666	0.76	0.188	1.66	0.598	0.169	1.619	0.45	0.245	1.612	0.339	0.246	1.647	0.234	0.207	1.671	0.076	0.282	1.554	0.01	0.25	1.627	0.82	0.522	1.737	0.783	0.552	1.665	0.641	0.604	1.638	0.455	0.558	1.654	0.374	0.559	1.692	0.25	0.609	1.704	0.075	0.535
984	4.92	1.791	0.839	0.358	1.602	0.808	0.231	1.666	0.76	0.188	1.66	0.598	0.169	1.619	0.45	0.245	1.612	0.339	0.246	1.647	0.234	0.207	1.671	0.076	0.282	1.554	0.01	0.25	1.627	0.82	0.522	1.737	0.783	0.552	1.665	0.641	0.604	1.638	0.455	0.557	1.654	0.374	0.558	1.692	0.25	0.609	1.704	0.075	0.535
985	4.925	1.791	0.839	0.357	1.601	0.808	0.231	1.666	0.76	0.187	1.66	0.598	0.168	1.619	0.45	0.245	1.612	0.339	0.246	1.647	0.234	0.207	1.671	0.076	0.282	1.554	0.01	0.25	1.627	0.82	0.521	1.737	0.783	0.551	1.665	0.641	0.603	1.638	0.455	0.557	1.654	0.374	0.558	1.692	0.25	0.609	1.704	0.075	0.535
986	4.93	1.791	0.839	0.357	1.601	0.807	0.231	1.666	0.76	0.187	1.66	0.598	0.168	1.619	0.45	0.245	1.612	0.339	0.246	1.646	0.234	0.207	1.671	0.076	0.282	1.554	0.01	0.25	1.627	0.82	0.521	1.737	0.784	0.551	1.665	0.641	0.603	1.638	0.455	0.557	1.654	0.374	0.558	1.692	0.25	0.609	1.704	0.075	0.535
987	4.935	1.791	0.839	0.356	1.602	0.807	0.23	1.666	0.76	0.187	1.66	0.598	0.168	1.619	0.45	0.245	1.611	0.339	0.245	1.646	0.234	0.207	1.671	0.076	0.282	1.554	0.01	0.25	1.626	0.819	0.521	1.737	0.784	0.551	1.665	0.641	0.603	1.638	0.455	0.557	1.654	0.374	0.558	1.692	0.25	0.609	1.704	0.075	0.535
988	4.94	1.79	0.839	0.356	1.602	0.807	0.23	1.667	0.76	0.186	1.66	0.597	0.167	1.619	0.45	0.244	1.611	0.339	0.245	1.646	0.233	0.206	1.671	0.076	0.282	1.554	0.01	0.25	1.625	0.819	0.521	1.737	0.784	0.55	1.664	0.641	0.602	1.638	0.455	0.557	1.654	0.374	0.558	1.692	0.25	0.609	1.704	0.075	0.535
989	4.945	1.79	0.84	0.356	1.601	0.807	0.229	1.667	0.76	0.185	1.66	0.597	0.167	1.619	0.45	0.244	1.611	0.339	0.245	1.646	0.233	0.206	1.671	0.076	0.282	1.554	0.01	0.25	1.626	0.819	0.52	1.736	0.784	0.55	1.664	0.642	0.602	1.638	0.455	0.556	1.654	0.374	0.558	1.692	0.25	0.608	1.704	0.075	0.535
990	4.95	1.79	0.84	0.356	1.601	0.807	0.229	1.667	0.759	0.186	1.66	0.597	0.167	1.619	0.45	0.244	1.611	0.338	0.244	1.646	0.233	0.206	1.671	0.076	0.282	1.554	0.01	0.25	1.625	0.819	0.519	1.736	0.783	0.549	1.664	0.642	0.602	1.638	0.455	0.556	1.654	0.374	0.557	1.692	0.25	0.608	1.704	0.075	0.535
991	4.955	1.79	0.84	0.355	1.601	0.807	0.228	1.667	0.759	0.186	1.661	0.597	0.166	1.62	0.45	0.243	1.611	0.339	0.245	1.646	0.233	0.206	1.671	0.076	0.282	1.554	0.01	0.25	1.625	0.818	0.518	1.735	0.783	0.549	1.664	0.642	0.602	1.638	0.455	0.556	1.654	0.375	0.557	1.692	0.25	0.608	1.704	0.075	0.535
992	4.96	1.789	0.84	0.355	1.602	0.806	0.227	1.667	0.759	0.185	1.661	0.597	0.166	1.62	0.45	0.243	1.611	0.338	0.245	1.646	0.233	0.206	1.671	0.076	0.282	1.554	0.01	0.25	1.625	0.818	0.518	1.735	0.783	0.549	1.664	0.642	0.601	1.638	0.456	0.556	1.654	0.375	0.557	1.691	0.25	0.608	1.704	0.075	0.535
993	4.965	1.789	0.84	0.355	1.602	0.806	0.227	1.667	0.759	0.185	1.661	0.597	0.166	1.62	0.45	0.243	1.611	0.338	0.244	1.646	0.233	0.206	1.671	0.076	0.282	1.554	0.01	0.25	1.624	0.818	0.518	1.735	0.784	0.548	1.664	0.642	0.601	1.638	0.456	0.555	1.654	0.375	0.557	1.691	0.25	0.609	1.704	0.075	0.535
994	4.97	1.789	0.84	0.354	1.601	0.806	0.227	1.667	0.759	0.184	1.66	0.597	0.165	1.62	0.45	0.243	1.611	0.338	0.244	1.645	0.233	0.205	1.671	0.076	0.282	1.554	0.01	0.25	1.624	0.818	0.517	1.735	0.784	0.548	1.664	0.642	0.601	1.638	0.456	0.555	1.655	0.374	0.557	1.691	0.25	0.608	1.704	0.075	0.535
995	4.975	1.789	0.84	0.354	1.601	0.806	0.226	1.668	0.759	0.184	1.661	0.597	0.165	1.62	0.449	0.243	1.611	0.338	0.244	1.645	0.233	0.205	1.671	0.076	0.282	1.554	0.01	0.25	1.624	0.818	0.517	1.735	0.784	0.548	1.664	0.642	0.6	1.638	0.456	0.555	1.655	0.374	0.557	1.691	0.25	0.608	1.704	0.075	0.535
996	4.98	1.789	0.84	0.353	1.601	0.806	0.226	1.668	0.759	0.184	1.661	0.596	0.165	1.619	0.449	0.242	1.611	0.338	0.244	1.645	0.233	0.205	1.671	0.076	0.282	1.554	0.01	0.25	1.624	0.818	0.517	1.735	0.785	0.547	1.664	0.642	0.6	1.638	0.456	0.555	1.655	0.374	0.557	1.692	0.25	0.607	1.704	0.075	0.535
997	4.985	1.789	0.84	0.353	1.601	0.806	0.226	1.668	0.759	0.183	1.66	0.596	0.164	1.619	0.449	0.241	1.611	0.338	0.244	1.645	0.232	0.205	1.671	0.076	0.282	1.554	0.01	0.25	1.623	0.818	0.516	1.734	0.784	0.547	1.664	0.642	0.599	1.638	0.456	0.554	1.655	0.374	0.556	1.692	0.251	0.607	1.704	0.075	0.535
998	4.99	1.788	0.84	0.353	1.6	0.806	0.225	1.668	0.759	0.183	1.66	0.596	0.164	1.619	0.449	0.24	1.611	0.338	0.243	1.645	0.232	0.205	1.671	0.076	0.282	1.554	0.01	0.25	1.622	0.819	0.516	1.734	0.784	0.546	1.664	0.642	0.599	1.638	0.456	0.554	1.655	0.374	0.556	1.692	0.251	0.607	1.704	0.075	0.535
999	4.995	1.788	0.84	0.352	1.6	0.806	0.225	1.667	0.758	0.182	1.66	0.596	0.164	1.619	0.449	0.24	1.61	0.337	0.243	1.645	0.232	0.204	1.671	0.076	0.282	1.554	0.01	0.25	1.622	0.819	0.516	1.734	0.784	0.546	1.664	0.642	0.599	1.638	0.455	0.554	1.655	0.374	0.556	1.692	0.251	0.607	1.704	0.075	0.535
1000	5	1.788	0.84	0.352	1.6	0.805	0.224	1.666	0.758	0.182	1.66	0.596	0.163	1.619	0.449	0.241	1.61	0.337	0.243	1.645	0.232	0.204	1.671	0.076	0.282	1.554	0.01	0.25	1.622	0.819	0.515	1.733	0.784	0.546	1.664	0.643	0.598	1.638	0.455	0.554	1.655	0.374	0.556	1.692	0.251	0.607	1.704	0.075	0.535
1001	5.005	1.788	0.84	0.351	1.6	0.805	0.223	1.666	0.758	0.181	1.66	0.596	0.163	1.618	0.448	0.241	1.61	0.337	0.243	1.645	0.232	0.204	1.671	0.076	0.282	1.554	0.01	0.25	NaN	NaN	NaN	1.733	0.784	0.545	1.663	0.642	0.598	1.638	0.455	0.553	1.655	0.374	0.556	1.692	0.251	0.607	1.704	0.075	0.535
1002	5.01	1.788	0.84	0.351	1.601	0.805	0.222	1.667	0.758	0.181	1.66	0.596	0.163	1.618	0.448	0.241	1.61	0.337	0.243	1.645	0.232	0.204	1.671	0.076	0.282	1.554	0.01	0.25	NaN	NaN	NaN	1.733	0.785	0.545	1.663	0.642	0.598	1.637	0.455	0.553	1.654	0.375	0.555	1.692	0.251	0.607	1.704	0.075	0.535
1003	5.015	1.787	0.84	0.351	1.602	0.804	0.222	1.666	0.758	0.181	1.66	0.596	0.163	1.618	0.448	0.241	1.61	0.337	0.243	1.645	0.232	0.204	1.671	0.076	0.282	1.554	0.01	0.25	NaN	NaN	NaN	1.733	0.785	0.545	1.663	0.642	0.598	1.637	0.455	0.552	1.654	0.375	0.555	1.692	0.251	0.607	1.704	0.075	0.535
1004	5.02	1.787	0.84	0.35	1.602	0.804	0.221	1.667	0.758	0.181	1.66	0.596	0.162	1.618	0.448	0.241	1.61	0.337	0.242	1.645	0.232	0.204	1.671	0.076	0.282	1.554	0.01	0.25	NaN	NaN	NaN	1.733	0.785	0.544	1.663	0.643	0.597	1.637	0.455	0.552	1.654	0.375	0.555	1.692	0.251	0.607	1.704	0.075	0.535
1005	5.025	1.787	0.84	0.35	1.601	0.804	0.221	1.667	0.758	0.18	1.66	0.595	0.162	1.617	0.448	0.24	1.61	0.337	0.242	1.645	0.232	0.204	1.671	0.076	0.282	1.554	0.01	0.25	1.623	0.819	0.512	1.733	0.785	0.544	1.663	0.643	0.597	1.637	0.455	0.552	1.654	0.375	0.555	1.692	0.251	0.606	1.704	0.075	0.535
1006	5.03	1.787	0.84	0.349	1.6	0.804	0.221	1.666	0.758	0.18	1.66	0.595	0.162	1.617	0.448	0.24	1.61	0.337	0.242	1.644	0.231	0.204	1.671	0.076	0.282	1.554	0.01	0.25	1.624	0.819	0.511	1.732	0.785	0.543	1.662	0.643	0.596	1.637	0.456	0.552	1.654	0.375	0.555	1.692	0.251	0.606	1.703	0.075	0.535
1007	5.035	1.787	0.841	0.349	1.599	0.804	0.221	1.666	0.757	0.179	1.66	0.595	0.162	1.617	0.448	0.24	1.61	0.337	0.242	1.644	0.231	0.204	1.671	0.076	0.282	1.554	0.01	0.25	1.624	0.819	0.511	1.732	0.785	0.543	1.662	0.643	0.596	1.637	0.456	0.552	1.654	0.375	0.554	1.691	0.251	0.606	1.703	0.075	0.535
1008	5.04	1.787	0.841	0.349	1.599	0.804	0.22	1.666	0.757	0.179	1.66	0.595	0.161	1.617	0.448	0.24	1.609	0.337	0.242	1.644	0.231	0.204	1.671	0.076	0.282	1.554	0.01	0.25	1.624	0.819	0.511	1.732	0.785	0.543	1.662	0.643	0.596	1.637	0.456	0.551	1.654	0.375	0.554	1.691	0.252	0.606	1.703	0.075	0.535
1009	5.045	1.786	0.841	0.348	1.599	0.803	0.22	1.666	0.757	0.179	1.659	0.595	0.161	1.617	0.448	0.24	1.609	0.337	0.242	1.644	0.231	0.204	1.671	0.076	0.282	1.554	0.01	0.25	1.623	0.819	0.51	1.732	0.785	0.542	1.662	0.643	0.596	1.636	0.456	0.551	1.654	0.375	0.554	1.691	0.252	0.606	1.703	0.075	0.535
1010	5.05	1.786	0.841	0.348	1.6	0.803	0.22	1.666	0.757	0.178	1.659	0.595	0.161	1.617	0.448	0.239	1.609	0.337	0.242	1.644	0.231	0.204	1.671	0.076	0.282	1.554	0.01	0.25	1.623	0.819	0.51	1.732	0.785	0.542	1.661	0.643	0.595	1.636	0.456	0.551	1.654	0.375	0.554	1.691	0.252	0.605	1.703	0.075	0.535
1011	5.055	1.786	0.841	0.347	1.6	0.803	0.219	1.666	0.757	0.178	1.659	0.594	0.161	1.617	0.448	0.239	1.609	0.337	0.241	1.644	0.231	0.204	1.67	0.075	0.281	1.554	0.01	0.25	1.623	0.819	0.51	1.732	0.785	0.541	1.661	0.643	0.595	1.637	0.456	0.551	1.654	0.375	0.553	1.691	0.252	0.605	1.703	0.075	0.535
1012	5.06	1.785	0.841	0.347	1.599	0.803	0.219	1.665	0.757	0.177	1.658	0.594	0.161	1.617	0.447	0.239	1.609	0.337	0.241	1.644	0.231	0.203	1.67	0.075	0.281	1.554	0.01	0.25	1.622	0.819	0.509	1.731	0.785	0.541	1.661	0.643	0.595	1.637	0.456	0.55	1.653	0.375	0.553	1.691	0.252	0.605	1.703	0.075	0.535
1013	5.065	1.785	0.841	0.346	1.599	0.803	0.218	1.665	0.757	0.177	1.658	0.594	0.159	1.616	0.447	0.238	1.609	0.337	0.241	1.644	0.231	0.203	1.67	0.075	0.281	1.554	0.009	0.249	1.621	0.819	0.509	1.731	0.785	0.54	1.661	0.643	0.595	1.637	0.456	0.55	1.653	0.374	0.552	1.691	0.252	0.605	1.703	0.075	0.535
1014	5.07	1.785	0.841	0.346	1.6	0.802	0.218	1.665	0.756	0.177	1.658	0.594	0.159	1.616	0.447	0.238	1.608	0.337	0.241	1.644	0.231	0.203	1.67	0.074	0.281	1.554	0.009	0.249	1.62	0.819	0.508	1.731	0.785	0.54	1.661	0.643	0.594	1.636	0.456	0.55	1.653	0.374	0.552	1.691	0.252	0.605	1.703	0.075	0.535
1015	5.075	1.785	0.841	0.345	1.6	0.802	0.217	1.665	0.756	0.176	1.658	0.593	0.159	1.616	0.447	0.238	1.608	0.337	0.241	1.643	0.231	0.203	1.67	0.074	0.281	1.554	0.01	0.249	1.62	0.819	0.508	1.731	0.785	0.54	1.661	0.643	0.594	1.636	0.456	0.549	1.653	0.374	0.552	1.691	0.252	0.605	1.703	0.075	0.535
1016	5.08	1.785	0.841	0.345	1.599	0.802	0.216	1.665	0.757	0.175	1.658	0.593	0.158	1.616	0.447	0.238	1.607	0.337	0.241	1.643	0.231	0.203	1.67	0.074	0.281	1.554	0.01	0.249	1.619	0.82	0.508	1.731	0.786	0.539	1.66	0.644	0.593	1.636	0.456	0.549	1.653	0.374	0.552	1.69	0.253	0.605	1.703	0.076	0.535
1017	5.085	1.785	0.841	0.344	1.598	0.802	0.216	1.665	0.756	0.175	1.658	0.593	0.158	1.616	0.447	0.238	1.607	0.336	0.24	1.643	0.231	0.203	1.67	0.074	0.281	1.554	0.01	0.249	1.617	0.82	0.507	1.731	0.786	0.539	1.66	0.644	0.593	1.636	0.456	0.548	1.652	0.375	0.551	1.69	0.253	0.604	1.703	0.076	0.535
1018	5.09	1.784	0.841	0.344	1.597	0.802	0.216	1.664	0.756	0.174	1.657	0.593	0.158	1.615	0.447	0.238	1.607	0.336	0.24	1.643	0.231	0.203	1.67	0.074	0.281	1.554	0.01	0.249	1.617	0.82	0.507	1.73	0.786	0.539	1.659	0.644	0.592	1.636	0.456	0.548	1.652	0.376	0.551	1.69	0.253	0.604	1.703	0.076	0.535
1019	5.095	1.784	0.841	0.343	1.597	0.802	0.215	1.664	0.756	0.175	1.657	0.593	0.158	1.615	0.446	0.237	1.606	0.336	0.24	1.642	0.231	0.203	1.67	0.074	0.281	1.554	0.01	0.249	1.617	0.82	0.507	1.73	0.786	0.538	1.659	0.644	0.592	1.635	0.456	0.548	1.652	0.376	0.55	1.691	0.253	0.604	1.703	0.076	0.535
1020	5.1	1.784	0.841	0.343	1.597	0.802	0.215	1.663	0.755	0.175	1.657	0.593	0.158	1.615	0.446	0.237	1.606	0.336	0.24	1.642	0.231	0.203	1.67	0.074	0.281	1.554	0.01	0.25	1.617	0.819	0.506	1.729	0.786	0.537	1.658	0.644	0.592	1.635	0.456	0.547	1.652	0.376	0.55	1.691	0.253	0.604	1.703	0.076	0.535
1021	5.105	1.783	0.841	0.342	1.597	0.802	0.215	1.663	0.755	0.174	1.656	0.593	0.157	1.614	0.446	0.237	1.606	0.336	0.24	1.642	0.231	0.203	1.67	0.074	0.281	1.554	0.01	0.25	1.617	0.819	0.506	1.729	0.786	0.537	1.658	0.644	0.592	1.635	0.456	0.547	1.652	0.376	0.55	1.691	0.254	0.603	1.703	0.076	0.535
1022	5.11	1.783	0.841	0.342	1.597	0.801	0.214	1.663	0.754	0.174	1.656	0.592	0.157	1.614	0.446	0.237	1.606	0.336	0.24	1.642	0.231	0.203	1.67	0.074	0.281	1.554	0.01	0.25	1.616	0.819	0.505	1.729	0.786	0.537	1.657	0.644	0.592	1.635	0.456	0.547	1.652	0.376	0.55	1.69	0.254	0.603	1.704	0.076	0.535
1023	5.115	1.783	0.841	0.341	1.596	0.801	0.214	1.662	0.754	0.173	1.656	0.592	0.157	1.614	0.446	0.237	1.606	0.336	0.24	1.641	0.231	0.203	1.67	0.074	0.281	1.554	0.01	0.249	NaN	NaN	NaN	1.729	0.786	0.536	1.657	0.644	0.591	1.634	0.456	0.546	1.652	0.376	0.55	1.69	0.254	0.603	1.704	0.077	0.535
1024	5.12	1.782	0.841	0.341	1.596	0.801	0.214	1.662	0.754	0.173	1.655	0.592	0.156	1.613	0.446	0.237	1.606	0.336	0.24	1.641	0.23	0.202	1.67	0.074	0.281	1.554	0.01	0.249	1.617	0.818	0.504	1.729	0.787	0.536	1.657	0.644	0.591	1.634	0.457	0.546	1.652	0.376	0.55	1.69	0.254	0.603	1.703	0.076	0.535
1025	5.125	1.782	0.841	0.341	1.596	0.8	0.214	1.661	0.754	0.172	1.655	0.592	0.156	1.613	0.446	0.237	1.605	0.336	0.24	1.641	0.23	0.202	1.67	0.074	0.281	1.554	0.01	0.249	1.618	0.818	0.503	1.729	0.787	0.536	1.656	0.644	0.59	1.634	0.457	0.546	1.652	0.376	0.55	1.69	0.254	0.603	1.703	0.076	0.535
1026	5.13	1.782	0.841	0.34	1.595	0.8	0.214	1.661	0.753	0.172	1.654	0.592	0.156	1.613	0.446	0.237	1.605	0.336	0.24	1.64	0.23	0.202	1.67	0.074	0.281	1.554	0.01	0.249	NaN	NaN	NaN	1.729	0.787	0.535	1.656	0.644	0.59	1.634	0.457	0.546	1.652	0.376	0.549	1.69	0.254	0.602	1.705	0.077	0.536
1027	5.135	1.782	0.841	0.34	1.594	0.8	0.213	1.661	0.754	0.172	1.654	0.592	0.155	1.617	0.444	0.238	1.605	0.336	0.24	1.64	0.23	0.202	1.67	0.074	0.281	1.554	0.01	0.25	1.618	0.818	0.502	1.728	0.786	0.534	1.655	0.644	0.59	1.633	0.457	0.545	1.651	0.376	0.549	1.689	0.254	0.602	1.705	0.078	0.536
1028	5.14	1.782	0.842	0.339	1.594	0.8	0.212	1.661	0.754	0.171	1.654	0.592	0.155	1.626	0.441	0.24	1.605	0.335	0.24	1.64	0.23	0.202	1.67	0.074	0.281	1.554	0.01	0.25	1.618	0.818	0.501	1.728	0.787	0.534	1.655	0.644	0.59	1.633	0.457	0.545	1.651	0.376	0.549	1.689	0.254	0.601	1.705	0.078	0.536
1029	5.145	1.782	0.842	0.338	1.593	0.799	0.212	1.66	0.753	0.171	1.653	0.592	0.155	1.624	0.442	0.239	1.604	0.335	0.24	1.64	0.23	0.202	1.67	0.074	0.281	1.554	0.01	0.25	1.619	0.818	0.501	1.728	0.787	0.534	1.655	0.644	0.589	1.633	0.457	0.545	1.651	0.376	0.549	1.689	0.254	0.602	1.705	0.078	0.536
1030	5.15	1.781	0.842	0.338	1.593	0.799	0.211	1.66	0.753	0.171	1.653	0.592	0.154	1.614	0.445	0.237	1.604	0.335	0.239	1.639	0.23	0.202	1.67	0.074	0.281	1.554	0.01	0.25	NaN	NaN	NaN	1.728	0.787	0.535	1.654	0.645	0.589	1.633	0.457	0.545	1.65	0.376	0.548	1.69	0.255	0.602	1.705	0.078	0.536
1031	5.155	1.781	0.842	0.337	1.593	0.799	0.211	1.66	0.753	0.17	1.653	0.592	0.154	1.612	0.445	0.236	1.603	0.335	0.239	1.639	0.23	0.202	1.67	0.074	0.281	1.554	0.01	0.249	NaN	NaN	NaN	1.728	0.788	0.535	1.654	0.645	0.589	1.632	0.457	0.544	1.65	0.376	0.548	1.689	0.254	0.601	1.705	0.078	0.536
1032	5.16	1.781	0.842	0.337	1.593	0.799	0.21	1.659	0.752	0.17	1.653	0.592	0.154	1.611	0.445	0.236	1.603	0.335	0.239	1.639	0.23	0.202	1.67	0.074	0.281	1.554	0.01	0.249	NaN	NaN	NaN	1.728	0.788	0.534	1.654	0.645	0.588	1.632	0.457	0.544	1.65	0.376	0.547	1.689	0.254	0.601	1.705	0.078	0.536
1033	5.165	1.781	0.841	0.336	1.593	0.799	0.21	1.659	0.752	0.171	1.652	0.591	0.155	1.611	0.445	0.236	1.603	0.334	0.239	1.639	0.229	0.201	1.67	0.074	0.281	1.554	0.01	0.25	1.616	0.82	0.499	1.727	0.788	0.533	1.653	0.645	0.588	1.632	0.457	0.544	1.65	0.376	0.547	1.689	0.255	0.601	1.705	0.078	0.536
1034	5.17	1.78	0.842	0.336	1.593	0.798	0.21	1.659	0.752	0.171	1.652	0.591	0.154	1.61	0.445	0.235	1.603	0.334	0.238	1.639	0.229	0.201	1.67	0.074	0.281	1.554	0.01	0.25	1.616	0.82	0.499	1.727	0.787	0.532	1.653	0.645	0.587	1.632	0.457	0.543	1.65	0.376	0.547	1.689	0.255	0.6	1.705	0.078	0.536
1035	5.175	1.78	0.842	0.336	1.594	0.798	0.209	1.659	0.752	0.17	1.651	0.59	0.154	1.61	0.445	0.235	1.602	0.334	0.238	1.639	0.229	0.201	1.67	0.074	0.281	1.554	0.01	0.25	1.615	0.82	0.499	1.727	0.787	0.531	1.652	0.645	0.587	1.632	0.457	0.543	1.65	0.376	0.547	1.689	0.255	0.6	1.705	0.078	0.536
1036	5.18	1.78	0.842	0.335	1.594	0.798	0.209	1.659	0.752	0.17	1.651	0.59	0.154	1.61	0.445	0.235	1.602	0.334	0.238	1.639	0.229	0.201	1.67	0.074	0.281	1.554	0.01	0.25	1.614	0.82	0.499	1.726	0.787	0.531	1.651	0.645	0.586	1.631	0.457	0.543	1.65	0.376	0.547	1.689	0.255	0.6	1.705	0.078	0.536
1037	5.185	1.78	0.842	0.335	1.594	0.798	0.209	1.659	0.752	0.169	1.651	0.59	0.154	1.609	0.445	0.235	1.602	0.334	0.238	1.638	0.229	0.201	1.67	0.074	0.281	1.554	0.01	0.25	1.613	0.821	0.498	1.726	0.788	0.531	1.651	0.645	0.586	1.631	0.457	0.543	1.649	0.376	0.546	1.689	0.255	0.601	1.705	0.078	0.536
1038	5.19	1.78	0.842	0.334	1.594	0.797	0.209	1.659	0.751	0.168	1.651	0.59	0.154	1.609	0.445	0.234	1.602	0.334	0.238	1.638	0.229	0.201	1.67	0.074	0.281	1.554	0.01	0.25	1.613	0.821	0.498	1.726	0.788	0.531	1.65	0.645	0.586	1.631	0.457	0.542	1.649	0.376	0.546	1.688	0.255	0.601	1.705	0.078	0.536
1039	5.195	1.779	0.842	0.334	1.592	0.798	0.209	1.658	0.751	0.168	1.651	0.59	0.154	1.609	0.445	0.234	1.601	0.334	0.237	1.638	0.228	0.201	1.67	0.074	0.281	1.554	0.01	0.25	1.612	0.821	0.498	1.726	0.788	0.53	1.65	0.645	0.586	1.63	0.457	0.542	1.648	0.376	0.546	1.688	0.255	0.601	1.705	0.078	0.536
1040	5.2	1.779	0.842	0.333	1.591	0.797	0.208	1.658	0.751	0.168	1.651	0.59	0.154	1.609	0.444	0.234	1.601	0.334	0.237	1.638	0.228	0.201	1.67	0.074	0.281	1.554	0.01	0.25	1.611	0.821	0.497	1.726	0.789	0.53	1.65	0.646	0.586	1.63	0.457	0.541	1.648	0.376	0.546	1.688	0.255	0.601	1.704	0.078	0.535
1041	5.205	1.779	0.842	0.333	1.59	0.797	0.208	1.658	0.751	0.167	1.651	0.59	0.153	1.609	0.444	0.234	1.601	0.334	0.237	1.638	0.228	0.201	1.67	0.074	0.281	1.554	0.01	0.249	1.61	0.822	0.497	1.726	0.789	0.53	1.649	0.646	0.585	1.63	0.458	0.541	1.648	0.376	0.545	1.688	0.255	0.6	1.703	0.077	0.535
1042	5.21	1.778	0.842	0.332	1.589	0.797	0.208	1.658	0.751	0.167	1.65	0.59	0.153	1.609	0.444	0.233	1.601	0.334	0.237	1.638	0.228	0.201	1.67	0.074	0.281	1.554	0.01	0.25	1.61	0.822	0.497	1.725	0.789	0.529	1.649	0.646	0.585	1.63	0.458	0.541	1.649	0.377	0.545	1.688	0.255	0.6	1.703	0.077	0.534
1043	5.215	1.778	0.842	0.332	1.588	0.796	0.208	1.657	0.751	0.167	1.65	0.59	0.153	1.609	0.444	0.233	1.601	0.334	0.237	1.638	0.228	0.201	1.67	0.074	0.281	1.554	0.01	0.25	NaN	NaN	NaN	1.725	0.789	0.529	1.649	0.646	0.585	1.63	0.458	0.541	1.649	0.377	0.545	1.688	0.255	0.6	1.702	0.077	0.534
1044	5.22	1.778	0.842	0.332	1.587	0.796	0.208	1.657	0.75	0.166	1.65	0.59	0.153	1.609	0.444	0.233	1.601	0.334	0.237	1.638	0.228	0.2	1.67	0.074	0.28	1.554	0.01	0.25	NaN	NaN	NaN	1.724	0.789	0.528	1.648	0.647	0.585	1.63	0.458	0.54	1.649	0.377	0.545	1.688	0.256	0.6	1.701	0.076	0.535
1045	5.225	1.777	0.842	0.331	1.587	0.796	0.207	1.657	0.75	0.166	1.65	0.59	0.152	1.608	0.443	0.232	1.601	0.334	0.237	1.638	0.228	0.2	1.669	0.074	0.28	1.554	0.01	0.25	NaN	NaN	NaN	1.724	0.789	0.528	1.648	0.647	0.585	1.63	0.458	0.54	1.649	0.377	0.545	1.688	0.256	0.599	1.702	0.076	0.535
1046	5.23	1.777	0.842	0.331	1.587	0.796	0.207	1.657	0.75	0.166	1.651	0.59	0.152	1.608	0.443	0.232	1.601	0.333	0.237	1.637	0.228	0.2	1.669	0.074	0.28	1.554	0.01	0.25	NaN	NaN	NaN	1.724	0.789	0.528	1.647	0.648	0.585	1.63	0.459	0.54	1.649	0.378	0.545	1.688	0.256	0.599	1.702	0.077	0.534
1047	5.235	1.777	0.842	0.33	1.588	0.795	0.207	1.657	0.75	0.165	1.651	0.59	0.152	1.608	0.443	0.232	1.6	0.333	0.237	1.637	0.228	0.2	1.669	0.074	0.28	1.554	0.01	0.25	NaN	NaN	NaN	1.724	0.79	0.528	1.647	0.648	0.584	1.63	0.459	0.54	1.65	0.378	0.544	1.689	0.256	0.599	1.701	0.076	0.535
1048	5.24	1.776	0.842	0.33	1.589	0.795	0.206	1.656	0.749	0.165	1.651	0.59	0.151	1.608	0.443	0.232	1.6	0.333	0.236	1.637	0.228	0.2	1.669	0.074	0.28	1.554	0.01	0.25	NaN	NaN	NaN	1.724	0.79	0.527	1.646	0.648	0.584	1.63	0.459	0.54	1.65	0.379	0.544	1.689	0.257	0.598	1.701	0.076	0.535
1049	5.245	1.776	0.843	0.33	1.589	0.795	0.206	1.656	0.749	0.165	1.651	0.59	0.151	1.608	0.443	0.232	1.6	0.332	0.236	1.637	0.228	0.201	1.669	0.074	0.28	1.554	0.01	0.25	NaN	NaN	NaN	1.723	0.79	0.527	1.646	0.648	0.584	1.63	0.459	0.54	1.651	0.379	0.544	1.689	0.257	0.598	1.701	0.077	0.535
1050	5.25	1.776	0.843	0.329	1.59	0.795	0.205	1.655	0.749	0.165	1.651	0.59	0.151	1.608	0.443	0.232	1.6	0.332	0.236	1.637	0.227	0.201	1.669	0.074	0.28	1.554	0.01	0.25	NaN	NaN	NaN	1.723	0.791	0.527	1.646	0.649	0.584	1.63	0.459	0.54	1.65	0.379	0.544	1.69	0.257	0.598	1.702	0.078	0.534
1051	5.255	1.775	0.843	0.329	1.59	0.794	0.205	1.655	0.749	0.165	1.651	0.59	0.151	1.608	0.443	0.232	1.6	0.332	0.236	1.636	0.227	0.201	1.669	0.074	0.28	1.554	0.01	0.25	NaN	NaN	NaN	1.723	0.791	0.527	1.646	0.649	0.584	1.63	0.459	0.54	1.65	0.379	0.544	1.69	0.257	0.598	1.702	0.078	0.533
1052	5.26	1.775	0.843	0.329	1.589	0.794	0.205	1.655	0.749	0.165	1.651	0.589	0.151	1.608	0.443	0.232	1.6	0.332	0.236	1.636	0.227	0.201	1.669	0.074	0.28	1.554	0.01	0.25	NaN	NaN	NaN	1.722	0.791	0.527	1.645	0.65	0.584	1.63	0.46	0.54	1.65	0.379	0.544	1.69	0.258	0.598	1.702	0.078	0.533
1053	5.265	1.774	0.843	0.328	1.588	0.795	0.204	1.654	0.749	0.164	1.651	0.589	0.151	1.608	0.443	0.232	1.6	0.332	0.236	1.636	0.227	0.201	1.669	0.074	0.28	1.554	0.01	0.25	NaN	NaN	NaN	1.722	0.792	0.526	1.645	0.65	0.583	1.629	0.46	0.539	1.65	0.379	0.544	1.69	0.258	0.597	1.702	0.078	0.533
1054	5.27	1.774	0.843	0.328	1.587	0.795	0.204	1.654	0.749	0.164	1.651	0.589	0.151	1.608	0.443	0.232	1.6	0.333	0.237	1.635	0.227	0.201	1.669	0.074	0.28	1.554	0.01	0.25	NaN	NaN	NaN	1.721	0.792	0.526	1.645	0.65	0.583	1.629	0.46	0.539	1.651	0.38	0.544	1.691	0.258	0.597	1.702	0.078	0.532
1055	5.275	1.773	0.843	0.328	1.585	0.795	0.204	1.653	0.749	0.164	1.65	0.589	0.151	1.608	0.444	0.232	1.6	0.333	0.237	1.635	0.227	0.201	1.669	0.074	0.28	1.554	0.01	0.25	NaN	NaN	NaN	1.721	0.792	0.526	1.645	0.65	0.583	1.629	0.46	0.539	1.651	0.38	0.544	1.691	0.258	0.597	1.702	0.079	0.532
1056	5.28	1.773	0.843	0.327	1.584	0.795	0.204	1.653	0.749	0.163	1.65	0.589	0.151	1.607	0.444	0.232	1.599	0.333	0.237	1.635	0.227	0.201	1.669	0.074	0.28	1.554	0.01	0.25	1.606	0.825	0.492	1.72	0.792	0.525	1.644	0.651	0.583	1.629	0.46	0.539	1.651	0.38	0.544	1.691	0.258	0.597	1.702	0.079	0.532
1057	5.285	1.772	0.843	0.327	1.583	0.795	0.204	1.653	0.749	0.163	1.65	0.589	0.151	1.607	0.444	0.232	1.599	0.333	0.237	1.634	0.227	0.201	1.669	0.074	0.28	1.554	0.01	0.25	1.606	0.825	0.492	1.72	0.793	0.525	1.644	0.651	0.582	1.629	0.46	0.539	1.651	0.38	0.544	1.691	0.259	0.597	1.701	0.079	0.532
1058	5.29	1.772	0.844	0.327	1.583	0.795	0.204	1.652	0.749	0.164	1.65	0.589	0.151	1.607	0.444	0.232	1.599	0.333	0.237	1.634	0.227	0.201	1.669	0.074	0.28	1.554	0.01	0.25	1.606	0.826	0.491	1.719	0.793	0.525	1.643	0.651	0.582	1.629	0.461	0.539	1.651	0.38	0.544	1.691	0.259	0.597	1.701	0.079	0.531
1059	5.295	1.772	0.844	0.327	1.583	0.795	0.203	1.652	0.749	0.163	1.649	0.589	0.151	1.607	0.444	0.232	1.599	0.333	0.237	1.634	0.227	0.202	1.669	0.074	0.28	1.554	0.01	0.25	1.605	0.826	0.491	1.719	0.793	0.524	1.643	0.652	0.582	1.63	0.461	0.54	1.65	0.38	0.544	1.691	0.258	0.596	1.701	0.079	0.531
1060	5.3	1.771	0.844	0.326	1.583	0.795	0.203	1.651	0.749	0.163	1.649	0.588	0.151	1.607	0.444	0.232	1.598	0.333	0.237	1.634	0.227	0.202	1.669	0.074	0.28	1.554	0.01	0.25	1.605	0.827	0.491	1.719	0.794	0.524	1.643	0.652	0.582	1.63	0.462	0.54	1.65	0.381	0.543	1.692	0.258	0.596	1.701	0.079	0.531
1061	5.305	1.77	0.844	0.326	1.583	0.795	0.203	1.651	0.749	0.162	1.649	0.588	0.151	1.607	0.444	0.232	1.598	0.333	0.237	1.633	0.227	0.202	1.669	0.074	0.281	1.554	0.01	0.25	1.605	0.827	0.491	1.718	0.794	0.524	1.643	0.652	0.582	1.631	0.463	0.54	1.65	0.381	0.543	1.692	0.259	0.595	1.701	0.079	0.53
1062	5.31	1.77	0.845	0.326	1.583	0.795	0.203	1.65	0.749	0.163	1.649	0.588	0.151	1.607	0.444	0.232	1.598	0.333	0.237	1.633	0.227	0.202	1.669	0.074	0.281	1.554	0.01	0.25	1.604	0.827	0.491	1.718	0.794	0.524	1.642	0.652	0.582	1.632	0.464	0.541	1.65	0.381	0.543	1.692	0.259	0.595	1.701	0.079	0.53
1063	5.315	1.77	0.845	0.326	1.583	0.795	0.203	1.65	0.749	0.163	1.649	0.588	0.151	1.607	0.444	0.232	1.598	0.333	0.237	1.633	0.227	0.202	1.669	0.074	0.281	1.554	0.01	0.25	1.604	0.827	0.491	1.717	0.794	0.524	1.642	0.653	0.581	1.632	0.465	0.541	1.65	0.381	0.543	1.692	0.26	0.595	1.7	0.08	0.53
1064	5.32	1.769	0.845	0.326	1.582	0.795	0.203	1.649	0.749	0.163	1.648	0.588	0.151	1.607	0.444	0.232	1.598	0.333	0.237	1.633	0.227	0.202	1.669	0.074	0.281	1.554	0.01	0.25	1.603	0.827	0.49	1.717	0.795	0.524	1.642	0.653	0.581	1.63	0.464	0.541	1.65	0.382	0.543	1.693	0.26	0.595	1.7	0.08	0.529
1065	5.325	1.769	0.845	0.325	1.582	0.795	0.203	1.649	0.748	0.162	1.648	0.588	0.151	1.606	0.444	0.232	1.598	0.333	0.237	1.633	0.227	0.202	1.669	0.074	0.281	1.554	0.01	0.25	1.602	0.827	0.49	1.717	0.795	0.524	1.642	0.654	0.581	1.63	0.464	0.541	1.65	0.382	0.543	1.693	0.261	0.595	1.7	0.08	0.529
1066	5.33	1.768	0.845	0.325	1.582	0.795	0.203	1.648	0.748	0.162	1.647	0.589	0.151	1.606	0.444	0.232	1.597	0.333	0.237	1.633	0.227	0.202	1.669	0.074	0.281	1.554	0.01	0.25	1.602	0.827	0.49	1.717	0.796	0.523	1.642	0.654	0.581	1.63	0.464	0.541	1.649	0.382	0.543	1.693	0.261	0.594	1.7	0.081	0.528
1067	5.335	1.768	0.846	0.325	1.581	0.795	0.203	1.648	0.749	0.162	1.647	0.589	0.151	1.606	0.444	0.232	1.597	0.333	0.238	1.633	0.227	0.202	1.669	0.074	0.281	1.554	0.01	0.25	1.602	0.827	0.49	1.716	0.796	0.523	1.641	0.654	0.581	1.629	0.465	0.541	1.649	0.382	0.543	1.694	0.261	0.594	1.7	0.081	0.528
1068	5.34	1.768	0.846	0.325	1.58	0.795	0.203	1.647	0.749	0.162	1.647	0.589	0.151	1.606	0.444	0.232	1.597	0.333	0.238	1.632	0.227	0.202	1.669	0.074	0.281	1.554	0.01	0.25	1.601	0.827	0.49	1.716	0.797	0.523	1.641	0.655	0.58	1.629	0.465	0.541	1.649	0.382	0.543	1.694	0.261	0.594	1.699	0.081	0.528
1069	5.345	1.767	0.846	0.324	1.579	0.795	0.203	1.647	0.749	0.162	1.646	0.589	0.151	1.606	0.444	0.232	1.597	0.333	0.238	1.632	0.227	0.202	1.669	0.074	0.281	1.554	0.01	0.25	1.6	0.828	0.489	1.716	0.797	0.523	1.641	0.655	0.58	1.629	0.466	0.541	1.649	0.383	0.544	1.694	0.262	0.593	1.699	0.082	0.527
1070	5.35	1.766	0.846	0.324	1.578	0.795	0.202	1.647	0.749	0.162	1.646	0.589	0.151	1.606	0.444	0.232	1.597	0.333	0.238	1.632	0.227	0.202	1.669	0.074	0.281	1.554	0.01	0.25	1.6	0.828	0.489	1.715	0.797	0.523	1.641	0.656	0.58	1.629	0.466	0.542	1.648	0.383	0.544	1.694	0.262	0.593	1.699	0.082	0.527
1071	5.355	1.766	0.846	0.324	1.576	0.795	0.202	1.646	0.749	0.161	1.646	0.589	0.151	1.606	0.444	0.232	1.597	0.333	0.238	1.632	0.227	0.202	1.669	0.074	0.281	1.554	0.01	0.25	1.6	0.828	0.489	1.715	0.798	0.523	1.641	0.656	0.58	1.628	0.466	0.542	1.648	0.383	0.544	1.694	0.262	0.592	1.699	0.082	0.526
1072	5.36	1.765	0.846	0.324	1.575	0.795	0.202	1.646	0.749	0.161	1.646	0.589	0.151	1.606	0.444	0.232	1.597	0.333	0.238	1.632	0.227	0.202	1.669	0.074	0.281	1.554	0.01	0.25	1.6	0.829	0.489	1.715	0.798	0.523	1.641	0.657	0.58	1.628	0.467	0.542	1.647	0.383	0.544	1.694	0.262	0.592	1.698	0.083	0.526
1073	5.365	1.765	0.846	0.324	1.575	0.795	0.202	1.645	0.749	0.161	1.645	0.589	0.151	1.606	0.444	0.232	1.597	0.333	0.237	1.632	0.227	0.202	1.669	0.074	0.281	1.554	0.01	0.25	1.601	0.83	0.49	1.715	0.798	0.522	1.64	0.657	0.58	1.627	0.467	0.542	1.647	0.384	0.544	1.695	0.263	0.591	1.698	0.083	0.525
1074	5.37	1.764	0.847	0.323	1.575	0.795	0.202	1.645	0.749	0.161	1.645	0.589	0.151	1.606	0.444	0.232	1.598	0.333	0.237	1.632	0.227	0.202	1.669	0.074	0.281	1.554	0.01	0.25	1.601	0.83	0.49	1.714	0.799	0.522	1.64	0.657	0.58	1.627	0.467	0.543	1.646	0.384	0.544	1.695	0.263	0.59	1.697	0.083	0.524
1075	5.375	1.763	0.847	0.323	1.574	0.795	0.202	1.644	0.749	0.161	1.645	0.589	0.151	1.606	0.444	0.232	1.598	0.333	0.237	1.632	0.227	0.202	1.669	0.074	0.281	1.554	0.01	0.25	1.599	0.829	0.489	1.714	0.799	0.522	1.64	0.658	0.58	1.626	0.468	0.543	1.646	0.385	0.544	1.695	0.264	0.59	1.697	0.083	0.524
1076	5.38	1.763	0.847	0.323	1.573	0.795	0.202	1.644	0.749	0.161	1.644	0.589	0.151	1.606	0.444	0.232	1.598	0.333	0.237	1.632	0.227	0.202	1.669	0.074	0.281	1.554	0.01	0.25	1.598	0.829	0.489	1.713	0.799	0.521	1.64	0.658	0.58	1.626	0.468	0.543	1.645	0.385	0.544	1.695	0.264	0.59	1.696	0.083	0.523
1077	5.385	1.763	0.847	0.322	1.573	0.795	0.202	1.643	0.749	0.16	1.644	0.589	0.151	1.606	0.444	0.232	1.598	0.333	0.237	1.632	0.227	0.202	1.669	0.074	0.281	1.554	0.01	0.25	1.597	0.829	0.488	1.713	0.799	0.521	1.639	0.658	0.581	1.625	0.468	0.544	1.645	0.385	0.544	1.696	0.265	0.589	1.696	0.084	0.523
1078	5.39	1.762	0.848	0.322	1.573	0.795	0.202	1.643	0.749	0.16	1.644	0.59	0.151	1.605	0.444	0.232	1.598	0.333	0.237	1.632	0.227	0.202	1.669	0.074	0.281	1.554	0.01	0.249	1.597	0.83	0.488	1.713	0.799	0.521	1.639	0.658	0.581	1.624	0.468	0.544	1.644	0.386	0.544	1.695	0.265	0.589	1.695	0.085	0.522
1079	5.395	1.762	0.848	0.322	1.573	0.795	0.201	1.642	0.749	0.16	1.643	0.59	0.151	1.605	0.444	0.232	1.598	0.333	0.237	1.632	0.227	0.202	1.669	0.074	0.281	1.554	0.01	0.249	1.597	0.83	0.488	1.712	0.799	0.521	1.639	0.659	0.581	1.624	0.469	0.544	1.643	0.386	0.544	1.695	0.266	0.589	1.695	0.085	0.522
1080	5.4	1.761	0.848	0.322	1.572	0.795	0.201	1.641	0.749	0.16	1.643	0.59	0.151	1.605	0.444	0.232	1.597	0.333	0.237	1.632	0.227	0.202	1.669	0.074	0.281	1.554	0.01	0.25	1.596	0.83	0.488	1.712	0.8	0.52	1.638	0.659	0.581	1.623	0.469	0.544	1.642	0.386	0.545	1.695	0.266	0.588	1.694	0.086	0.522
1081	5.405	1.761	0.848	0.322	1.572	0.795	0.202	1.641	0.749	0.16	1.643	0.59	0.151	1.605	0.445	0.232	1.597	0.333	0.237	1.632	0.227	0.202	1.669	0.074	0.281	1.554	0.01	0.25	1.596	0.83	0.488	1.711	0.8	0.52	1.638	0.659	0.581	1.622	0.469	0.544	1.642	0.387	0.545	1.694	0.266	0.588	1.694	0.086	0.522
1082	5.41	1.76	0.848	0.322	1.572	0.795	0.201	1.64	0.749	0.16	1.642	0.59	0.151	1.605	0.445	0.232	1.597	0.333	0.237	1.632	0.227	0.202	1.669	0.074	0.281	1.554	0.01	0.25	1.595	0.83	0.488	1.711	0.8	0.52	1.638	0.66	0.581	1.621	0.47	0.544	1.641	0.387	0.545	1.694	0.267	0.588	1.693	0.086	0.522
1083	5.415	1.759	0.848	0.321	1.571	0.796	0.201	1.639	0.749	0.16	1.642	0.59	0.151	1.605	0.445	0.232	1.597	0.333	0.237	1.631	0.227	0.201	1.669	0.074	0.281	1.554	0.01	0.25	1.595	0.831	0.488	1.711	0.801	0.52	1.637	0.66	0.581	1.62	0.47	0.544	1.64	0.388	0.545	1.693	0.267	0.588	1.692	0.087	0.522
1084	5.42	1.758	0.848	0.321	1.569	0.796	0.201	1.639	0.749	0.16	1.641	0.59	0.151	1.605	0.445	0.232	1.597	0.333	0.237	1.631	0.227	0.201	1.669	0.075	0.281	1.554	0.01	0.25	1.595	0.831	0.487	1.711	0.801	0.52	1.637	0.66	0.581	1.619	0.471	0.545	1.639	0.388	0.545	1.693	0.268	0.587	1.691	0.087	0.522
1085	5.425	1.758	0.848	0.321	1.568	0.796	0.201	1.638	0.749	0.16	1.641	0.59	0.15	1.604	0.445	0.232	1.597	0.334	0.237	1.631	0.227	0.201	1.669	0.075	0.281	1.554	0.01	0.25	1.594	0.831	0.487	1.711	0.801	0.52	1.636	0.661	0.581	1.619	0.471	0.545	1.638	0.388	0.545	1.692	0.268	0.587	1.691	0.088	0.521
1086	5.43	1.758	0.848	0.321	1.568	0.797	0.201	1.637	0.749	0.16	1.64	0.59	0.15	1.604	0.445	0.232	1.597	0.333	0.237	1.631	0.227	0.202	1.669	0.075	0.281	1.554	0.01	0.25	1.594	0.831	0.487	1.71	0.801	0.52	1.636	0.661	0.581	1.618	0.471	0.545	1.637	0.389	0.545	1.692	0.269	0.587	1.69	0.088	0.521
1087	5.435	1.757	0.849	0.321	1.567	0.797	0.201	1.636	0.749	0.16	1.64	0.591	0.15	1.604	0.445	0.232	1.597	0.334	0.237	1.631	0.227	0.201	1.669	0.075	0.281	1.554	0.01	0.25	1.594	0.831	0.487	1.71	0.801	0.52	1.636	0.661	0.581	1.617	0.472	0.546	1.636	0.389	0.546	1.691	0.269	0.587	1.689	0.088	0.521
1088	5.44	1.757	0.849	0.32	1.567	0.797	0.201	1.636	0.749	0.16	1.64	0.591	0.15	1.604	0.445	0.232	1.597	0.334	0.237	1.631	0.227	0.201	1.669	0.075	0.281	1.554	0.01	0.25	1.594	0.831	0.487	1.709	0.801	0.52	1.635	0.661	0.581	1.616	0.472	0.546	1.635	0.389	0.546	1.69	0.269	0.587	1.688	0.089	0.521
1089	5.445	1.756	0.849	0.32	1.566	0.797	0.201	1.635	0.749	0.16	1.639	0.591	0.15	1.604	0.445	0.232	1.597	0.334	0.237	1.631	0.227	0.201	1.669	0.075	0.281	1.554	0.01	0.25	1.594	0.831	0.487	1.709	0.801	0.52	1.634	0.662	0.581	1.615	0.473	0.547	1.633	0.39	0.546	1.689	0.27	0.587	1.686	0.089	0.521
1090	5.45	1.756	0.849	0.32	1.566	0.797	0.201	1.634	0.749	0.16	1.639	0.591	0.15	1.603	0.445	0.232	1.597	0.333	0.237	1.631	0.227	0.201	1.67	0.075	0.281	1.554	0.01	0.249	1.594	0.831	0.487	1.708	0.801	0.52	1.634	0.662	0.581	1.613	0.473	0.547	1.632	0.39	0.547	1.688	0.27	0.587	1.685	0.089	0.521
1091	5.455	1.755	0.849	0.32	1.565	0.797	0.201	1.634	0.75	0.16	1.638	0.591	0.15	1.603	0.445	0.232	1.596	0.333	0.237	1.631	0.227	0.201	1.67	0.075	0.281	1.554	0.01	0.249	1.593	0.831	0.487	1.708	0.801	0.519	1.633	0.662	0.581	1.612	0.473	0.547	1.631	0.39	0.547	1.687	0.27	0.587	1.684	0.089	0.521
1092	5.46	1.754	0.849	0.32	1.565	0.797	0.201	1.633	0.75	0.16	1.638	0.591	0.15	1.603	0.445	0.232	1.596	0.333	0.237	1.631	0.227	0.201	1.669	0.075	0.281	1.554	0.01	0.25	1.593	0.831	0.487	1.707	0.801	0.519	1.632	0.663	0.581	1.611	0.473	0.547	1.63	0.39	0.547	1.685	0.271	0.587	1.682	0.089	0.522
1093	5.465	1.754	0.849	0.32	1.564	0.797	0.2	1.632	0.75	0.16	1.638	0.591	0.15	1.603	0.445	0.232	1.596	0.333	0.237	1.631	0.227	0.201	1.669	0.075	0.281	1.554	0.01	0.25	1.592	0.831	0.487	1.706	0.801	0.519	1.631	0.663	0.581	1.61	0.473	0.547	1.628	0.39	0.547	1.684	0.271	0.587	1.681	0.089	0.522
1094	5.47	1.753	0.849	0.32	1.564	0.797	0.201	1.632	0.75	0.16	1.637	0.591	0.15	1.602	0.445	0.231	1.596	0.333	0.237	1.631	0.227	0.201	1.669	0.075	0.281	1.554	0.01	0.25	1.592	0.831	0.486	1.706	0.801	0.519	1.631	0.663	0.582	1.609	0.474	0.548	1.627	0.39	0.547	1.683	0.271	0.588	1.679	0.089	0.523
1095	5.475	1.752	0.849	0.32	1.563	0.797	0.2	1.631	0.75	0.159	1.636	0.591	0.15	1.602	0.445	0.231	1.596	0.333	0.237	1.631	0.227	0.201	1.669	0.075	0.281	1.554	0.01	0.25	NaN	NaN	NaN	1.705	0.801	0.519	1.63	0.663	0.582	1.608	0.474	0.548	1.626	0.39	0.547	1.681	0.271	0.588	1.678	0.089	0.523
1096	5.48	1.752	0.849	0.32	1.562	0.798	0.2	1.63	0.75	0.159	1.635	0.591	0.15	1.602	0.445	0.231	1.595	0.333	0.237	1.631	0.227	0.201	1.67	0.075	0.281	1.554	0.01	0.25	1.591	0.831	0.486	1.704	0.801	0.519	1.629	0.664	0.582	1.607	0.474	0.548	1.624	0.391	0.548	1.68	0.271	0.588	1.676	0.09	0.524
1097	5.485	1.751	0.849	0.319	1.562	0.798	0.2	1.63	0.75	0.159	1.635	0.591	0.15	1.602	0.445	0.231	1.595	0.333	0.237	1.631	0.227	0.201	1.669	0.075	0.281	1.554	0.01	0.25	1.591	0.832	0.486	1.704	0.801	0.519	1.628	0.664	0.582	1.606	0.475	0.548	1.623	0.391	0.548	1.679	0.272	0.589	1.674	0.09	0.524
1098	5.49	1.751	0.849	0.319	1.562	0.798	0.2	1.629	0.75	0.159	1.634	0.591	0.15	1.601	0.445	0.231	1.594	0.333	0.237	1.63	0.227	0.201	1.669	0.075	0.281	1.554	0.01	0.25	1.59	0.832	0.486	1.703	0.801	0.519	1.628	0.664	0.582	1.605	0.475	0.548	1.622	0.392	0.549	1.677	0.272	0.59	1.672	0.09	0.525
1099	5.495	1.75	0.849	0.319	1.561	0.798	0.2	1.628	0.75	0.159	1.634	0.591	0.15	1.601	0.445	0.232	1.594	0.333	0.237	1.63	0.227	0.201	1.669	0.075	0.281	1.554	0.01	0.25	NaN	NaN	NaN	1.701	0.8	0.52	1.627	0.664	0.582	1.604	0.475	0.548	1.621	0.392	0.55	1.675	0.272	0.59	1.67	0.09	0.526
1100	5.5	1.749	0.848	0.32	1.561	0.798	0.2	1.628	0.75	0.159	1.633	0.591	0.15	1.6	0.445	0.232	1.594	0.333	0.237	1.63	0.227	0.201	1.669	0.075	0.281	1.554	0.01	0.25	NaN	NaN	NaN	1.701	0.8	0.52	1.626	0.664	0.582	1.602	0.475	0.549	1.62	0.392	0.55	1.674	0.272	0.591	1.668	0.09	0.527
1101	5.505	1.748	0.848	0.32	1.56	0.798	0.2	1.627	0.75	0.159	1.633	0.591	0.15	1.599	0.445	0.232	1.593	0.333	0.237	1.63	0.227	0.201	1.669	0.076	0.281	1.554	0.01	0.25	NaN	NaN	NaN	1.7	0.8	0.52	1.625	0.664	0.581	1.601	0.475	0.549	1.619	0.392	0.551	1.672	0.272	0.592	1.666	0.09	0.528
1102	5.51	1.748	0.848	0.32	1.559	0.798	0.2	1.626	0.75	0.159	1.632	0.591	0.15	1.599	0.445	0.232	1.593	0.332	0.237	1.629	0.227	0.201	1.669	0.075	0.281	1.554	0.01	0.25	NaN	NaN	NaN	1.699	0.801	0.52	1.624	0.664	0.582	1.6	0.475	0.549	1.617	0.393	0.551	1.67	0.272	0.592	1.664	0.09	0.529
1103	5.515	1.747	0.848	0.32	1.558	0.798	0.199	1.626	0.751	0.159	1.631	0.591	0.15	1.598	0.445	0.232	1.593	0.332	0.237	1.629	0.227	0.201	1.669	0.075	0.281	1.554	0.01	0.25	NaN	NaN	NaN	1.699	0.801	0.52	1.623	0.664	0.582	1.598	0.475	0.55	1.616	0.393	0.551	1.669	0.272	0.592	1.661	0.089	0.53
1104	5.52	1.746	0.848	0.319	1.557	0.799	0.199	1.625	0.751	0.159	1.63	0.591	0.15	1.597	0.444	0.232	1.593	0.332	0.237	1.629	0.227	0.201	1.669	0.075	0.281	1.554	0.01	0.25	NaN	NaN	NaN	1.698	0.801	0.519	1.622	0.665	0.582	1.597	0.475	0.55	1.615	0.393	0.552	1.667	0.272	0.594	1.659	0.089	0.532
1105	5.525	1.746	0.848	0.319	1.556	0.799	0.199	1.624	0.75	0.159	1.63	0.591	0.15	1.597	0.444	0.232	1.592	0.332	0.237	1.628	0.227	0.201	1.669	0.075	0.281	1.554	0.01	0.25	1.582	0.832	0.487	1.698	0.801	0.519	1.621	0.665	0.582	1.596	0.475	0.55	1.613	0.393	0.552	1.665	0.272	0.595	1.656	0.089	0.533
1106	5.53	1.745	0.848	0.32	1.556	0.799	0.199	1.623	0.75	0.159	1.629	0.591	0.15	1.596	0.444	0.232	1.592	0.332	0.237	1.628	0.227	0.201	1.669	0.075	0.281	1.554	0.01	0.25	1.581	0.832	0.487	1.697	0.801	0.519	1.62	0.664	0.582	1.595	0.475	0.551	1.612	0.393	0.552	1.663	0.272	0.595	1.654	0.089	0.534
1107	5.535	1.744	0.848	0.32	1.555	0.799	0.199	1.622	0.75	0.159	1.628	0.591	0.15	1.595	0.443	0.232	1.591	0.332	0.237	1.628	0.227	0.201	1.668	0.075	0.281	1.554	0.01	0.25	NaN	NaN	NaN	1.696	0.801	0.519	1.619	0.665	0.582	1.594	0.475	0.551	1.61	0.393	0.553	1.661	0.272	0.596	1.651	0.089	0.535
1108	5.54	1.743	0.847	0.32	1.555	0.799	0.199	1.622	0.75	0.159	1.627	0.591	0.15	1.596	0.443	0.231	1.591	0.332	0.237	1.628	0.226	0.201	1.668	0.075	0.281	1.554	0.01	0.25	1.581	0.832	0.487	1.695	0.801	0.519	1.618	0.665	0.582	1.592	0.475	0.551	1.609	0.393	0.553	1.659	0.272	0.597	1.648	0.088	0.536
1109	5.545	1.742	0.847	0.319	1.554	0.798	0.199	1.621	0.75	0.159	1.626	0.591	0.15	1.595	0.443	0.231	1.591	0.332	0.237	1.627	0.226	0.201	1.668	0.075	0.281	1.554	0.009	0.25	1.581	0.832	0.487	1.694	0.801	0.519	1.617	0.665	0.582	1.591	0.475	0.552	1.608	0.393	0.553	1.656	0.271	0.598	1.645	0.087	0.538
1110	5.55	1.742	0.847	0.32	1.553	0.798	0.199	1.62	0.75	0.159	1.626	0.591	0.15	1.595	0.443	0.231	1.59	0.332	0.237	1.627	0.226	0.201	1.668	0.075	0.281	1.554	0.009	0.25	1.581	0.832	0.487	1.693	0.801	0.519	1.616	0.665	0.582	1.59	0.475	0.552	1.606	0.394	0.554	1.654	0.271	0.599	1.642	0.087	0.539
1111	5.555	1.741	0.847	0.32	1.552	0.798	0.199	1.619	0.75	0.159	1.625	0.591	0.15	1.593	0.444	0.231	1.59	0.332	0.237	1.627	0.226	0.201	1.669	0.075	0.281	1.554	0.009	0.25	1.58	0.832	0.487	1.692	0.8	0.519	1.614	0.665	0.582	1.589	0.476	0.552	1.605	0.394	0.554	1.652	0.271	0.6	1.639	0.087	0.54
1112	5.56	1.74	0.847	0.32	1.551	0.798	0.199	1.618	0.749	0.159	1.624	0.591	0.15	1.593	0.444	0.231	1.59	0.332	0.237	1.626	0.226	0.201	1.668	0.075	0.281	1.554	0.009	0.25	1.58	0.832	0.487	1.691	0.8	0.519	1.613	0.665	0.582	1.588	0.476	0.552	1.603	0.393	0.555	1.649	0.271	0.601	1.635	0.086	0.541
1113	5.565	1.739	0.846	0.32	1.55	0.798	0.199	1.617	0.749	0.159	1.623	0.591	0.15	1.592	0.444	0.231	1.589	0.332	0.237	1.626	0.226	0.201	1.669	0.076	0.281	1.554	0.009	0.25	1.579	0.832	0.487	1.69	0.8	0.519	1.612	0.665	0.582	1.587	0.476	0.552	1.601	0.393	0.555	1.647	0.271	0.602	1.633	0.086	0.542
1114	5.57	1.738	0.846	0.32	1.549	0.798	0.2	1.617	0.749	0.159	1.622	0.591	0.151	1.591	0.444	0.231	1.588	0.332	0.237	1.625	0.226	0.201	1.669	0.076	0.281	1.553	0.009	0.25	1.579	0.832	0.487	1.689	0.8	0.52	1.611	0.665	0.582	1.586	0.476	0.552	1.6	0.393	0.555	1.644	0.271	0.603	1.629	0.086	0.544
1115	5.575	1.738	0.846	0.321	1.549	0.798	0.2	1.615	0.749	0.159	1.621	0.59	0.151	1.591	0.444	0.231	1.588	0.331	0.237	1.625	0.226	0.201	1.669	0.076	0.281	1.553	0.009	0.25	NaN	NaN	NaN	1.688	0.8	0.521	1.61	0.665	0.583	1.585	0.476	0.553	1.599	0.393	0.556	1.642	0.27	0.604	1.626	0.085	0.545
1116	5.58	1.737	0.846	0.321	1.548	0.798	0.2	1.614	0.749	0.159	1.621	0.59	0.151	1.59	0.444	0.231	1.587	0.331	0.237	1.624	0.226	0.201	1.669	0.076	0.281	1.553	0.009	0.25	1.575	0.832	0.487	1.687	0.8	0.52	1.609	0.665	0.583	1.584	0.477	0.553	1.597	0.393	0.556	1.64	0.27	0.605	1.623	0.086	0.546
1117	5.585	1.736	0.846	0.321	1.548	0.798	0.2	1.613	0.749	0.159	1.62	0.59	0.151	1.59	0.443	0.231	1.586	0.331	0.237	1.624	0.226	0.201	1.668	0.076	0.282	1.553	0.009	0.25	NaN	NaN	NaN	1.686	0.8	0.52	1.608	0.665	0.583	1.583	0.477	0.553	1.596	0.393	0.556	1.637	0.27	0.606	1.619	0.086	0.548
1118	5.59	1.735	0.845	0.321	1.547	0.798	0.2	1.613	0.749	0.159	1.619	0.59	0.151	1.589	0.443	0.231	1.586	0.33	0.236	1.624	0.226	0.201	1.668	0.076	0.282	1.553	0.009	0.25	NaN	NaN	NaN	1.685	0.799	0.52	1.607	0.665	0.583	1.581	0.477	0.553	1.594	0.394	0.557	1.634	0.27	0.606	1.616	0.085	0.549
1119	5.595	1.734	0.845	0.321	1.546	0.798	0.2	1.612	0.749	0.159	1.618	0.59	0.151	1.587	0.443	0.232	1.585	0.33	0.236	1.623	0.226	0.202	1.668	0.076	0.282	1.553	0.009	0.25	1.57	0.831	0.489	1.684	0.799	0.521	1.605	0.665	0.584	1.58	0.476	0.554	1.593	0.394	0.557	1.632	0.27	0.607	1.613	0.085	0.55
1120	5.6	1.733	0.845	0.321	1.544	0.798	0.2	1.611	0.749	0.159	1.617	0.59	0.151	1.586	0.443	0.232	1.585	0.33	0.236	1.623	0.226	0.202	1.668	0.076	0.282	1.553	0.009	0.25	1.569	0.832	0.489	1.683	0.799	0.521	1.604	0.665	0.584	1.578	0.476	0.554	1.591	0.394	0.557	1.629	0.269	0.608	1.609	0.084	0.552
1121	5.605	1.732	0.845	0.321	1.542	0.799	0.201	1.61	0.749	0.16	1.616	0.59	0.152	1.586	0.442	0.231	1.584	0.33	0.236	1.623	0.226	0.202	1.668	0.076	0.282	1.553	0.009	0.25	1.569	0.832	0.489	1.682	0.799	0.521	1.602	0.665	0.584	1.577	0.476	0.554	1.589	0.394	0.558	1.627	0.269	0.609	1.605	0.084	0.554
1122	5.61	1.731	0.844	0.322	1.541	0.799	0.201	1.609	0.749	0.16	1.615	0.59	0.152	1.585	0.442	0.231	1.583	0.33	0.237	1.622	0.226	0.202	1.668	0.076	0.282	1.554	0.009	0.25	1.568	0.832	0.489	1.681	0.799	0.521	1.601	0.665	0.584	1.575	0.476	0.555	1.587	0.394	0.558	1.624	0.269	0.61	1.602	0.084	0.554
1123	5.615	1.73	0.844	0.322	1.54	0.799	0.201	1.608	0.748	0.161	1.615	0.59	0.152	1.585	0.442	0.231	1.582	0.33	0.237	1.622	0.226	0.202	1.668	0.076	0.282	1.554	0.009	0.25	1.567	0.832	0.489	1.68	0.799	0.521	1.6	0.665	0.584	1.574	0.476	0.555	1.585	0.393	0.559	1.622	0.269	0.61	1.599	0.084	0.554
1124	5.62	1.729	0.844	0.322	1.539	0.799	0.201	1.607	0.749	0.161	1.614	0.59	0.152	1.584	0.442	0.231	1.582	0.329	0.237	1.621	0.226	0.202	1.668	0.076	0.282	1.554	0.009	0.25	1.567	0.831	0.488	1.679	0.798	0.521	1.599	0.665	0.584	1.572	0.476	0.555	1.584	0.393	0.559	1.619	0.269	0.611	1.595	0.083	0.555
1125	5.625	1.728	0.844	0.322	1.538	0.799	0.201	1.607	0.749	0.161	1.613	0.59	0.152	1.583	0.442	0.231	1.581	0.329	0.237	1.621	0.226	0.202	1.668	0.076	0.282	1.554	0.009	0.25	NaN	NaN	NaN	1.678	0.798	0.522	1.598	0.665	0.584	1.571	0.476	0.555	1.582	0.393	0.559	1.617	0.269	0.612	1.591	0.083	0.557
1126	5.63	1.727	0.843	0.323	1.537	0.799	0.201	1.606	0.749	0.161	1.611	0.59	0.153	1.582	0.441	0.231	1.58	0.329	0.237	1.62	0.226	0.202	1.668	0.076	0.282	1.554	0.009	0.25	1.565	0.831	0.489	1.677	0.798	0.522	1.596	0.665	0.585	1.569	0.476	0.556	1.58	0.393	0.559	1.614	0.269	0.613	1.588	0.083	0.559
1127	5.635	1.727	0.843	0.323	1.536	0.799	0.201	1.605	0.749	0.161	1.61	0.589	0.153	1.582	0.441	0.231	1.58	0.329	0.237	1.62	0.226	0.202	1.668	0.076	0.282	1.553	0.009	0.25	1.564	0.83	0.489	1.676	0.798	0.522	1.595	0.665	0.585	1.568	0.476	0.556	1.578	0.393	0.559	1.611	0.268	0.613	1.585	0.083	0.559
1128	5.64	1.725	0.843	0.323	1.536	0.799	0.201	1.603	0.749	0.161	1.609	0.589	0.153	1.581	0.441	0.232	1.579	0.329	0.237	1.619	0.226	0.202	1.668	0.077	0.282	1.553	0.009	0.25	1.563	0.831	0.49	1.675	0.798	0.522	1.593	0.665	0.585	1.566	0.477	0.556	1.577	0.394	0.56	1.609	0.268	0.613	1.581	0.082	0.559
1129	5.645	1.724	0.842	0.323	1.534	0.799	0.201	1.601	0.748	0.16	1.608	0.589	0.154	1.58	0.441	0.232	1.579	0.328	0.238	1.619	0.226	0.202	1.667	0.077	0.282	1.553	0.009	0.25	1.561	0.831	0.49	1.674	0.797	0.523	1.592	0.665	0.585	1.565	0.476	0.556	1.575	0.394	0.56	1.606	0.268	0.614	1.578	0.082	0.56
1130	5.65	1.723	0.842	0.323	1.533	0.799	0.202	1.6	0.748	0.161	1.607	0.589	0.154	1.578	0.441	0.232	1.578	0.328	0.238	1.618	0.225	0.202	1.667	0.077	0.282	1.554	0.009	0.25	1.561	0.831	0.49	1.673	0.797	0.523	1.591	0.665	0.585	1.563	0.476	0.556	1.573	0.394	0.561	1.604	0.268	0.614	1.574	0.082	0.56
1131	5.655	1.722	0.842	0.324	1.531	0.799	0.202	1.598	0.748	0.162	1.606	0.589	0.154	1.577	0.44	0.232	1.577	0.328	0.238	1.617	0.225	0.202	1.667	0.077	0.282	1.554	0.009	0.25	1.56	0.831	0.49	1.672	0.797	0.523	1.59	0.665	0.586	1.561	0.476	0.557	1.571	0.393	0.561	1.601	0.268	0.615	1.571	0.082	0.561
1132	5.66	1.721	0.841	0.324	1.53	0.799	0.203	1.597	0.747	0.162	1.605	0.589	0.154	1.576	0.44	0.232	1.577	0.328	0.238	1.617	0.225	0.202	1.667	0.077	0.282	1.554	0.009	0.25	1.559	0.832	0.49	1.671	0.797	0.523	1.588	0.664	0.586	1.559	0.476	0.557	1.569	0.393	0.561	1.598	0.267	0.615	1.567	0.082	0.563
1133	5.665	1.72	0.841	0.324	1.53	0.799	0.203	1.596	0.747	0.162	1.604	0.589	0.154	1.575	0.44	0.232	1.576	0.328	0.238	1.616	0.225	0.202	1.667	0.077	0.282	1.554	0.009	0.25	1.558	0.832	0.49	1.67	0.796	0.523	1.587	0.664	0.586	1.557	0.476	0.557	1.567	0.393	0.562	1.596	0.267	0.616	1.564	0.082	0.563
1134	5.67	1.719	0.84	0.324	1.529	0.799	0.203	1.595	0.747	0.162	1.603	0.588	0.154	1.575	0.44	0.232	1.575	0.328	0.238	1.616	0.225	0.202	1.667	0.077	0.282	1.553	0.009	0.25	1.557	0.833	0.491	1.668	0.796	0.524	1.586	0.664	0.587	1.555	0.476	0.558	1.564	0.393	0.562	1.594	0.267	0.616	1.561	0.082	0.563
1135	5.675	1.718	0.84	0.325	1.529	0.799	0.203	1.594	0.747	0.162	1.602	0.588	0.154	1.574	0.44	0.232	1.574	0.327	0.238	1.615	0.225	0.203	1.667	0.077	0.282	1.554	0.009	0.25	1.555	0.832	0.492	1.667	0.796	0.524	1.584	0.664	0.587	1.553	0.476	0.558	1.563	0.393	0.562	1.591	0.267	0.616	1.558	0.082	0.563
1136	5.68	1.717	0.84	0.325	1.528	0.799	0.203	1.593	0.747	0.162	1.6	0.588	0.155	1.573	0.44	0.233	1.574	0.327	0.238	1.615	0.224	0.203	1.667	0.077	0.282	1.554	0.009	0.25	1.553	0.832	0.493	1.666	0.796	0.524	1.583	0.664	0.587	1.551	0.476	0.559	1.561	0.393	0.562	1.589	0.267	0.617	1.554	0.082	0.563
1137	5.685	1.716	0.84	0.325	1.526	0.799	0.203	1.592	0.747	0.163	1.599	0.588	0.155	1.572	0.44	0.233	1.573	0.327	0.238	1.615	0.224	0.203	1.667	0.077	0.282	1.554	0.009	0.25	1.552	0.832	0.493	1.665	0.795	0.525	1.581	0.664	0.588	1.549	0.476	0.559	1.559	0.393	0.563	1.586	0.267	0.617	1.551	0.082	0.564
1138	5.69	1.715	0.839	0.326	1.524	0.799	0.204	1.59	0.747	0.163	1.598	0.589	0.155	1.571	0.439	0.233	1.572	0.327	0.238	1.614	0.224	0.203	1.667	0.077	0.282	1.554	0.009	0.25	1.551	0.832	0.494	1.664	0.795	0.525	1.58	0.664	0.588	1.547	0.476	0.559	1.557	0.393	0.563	1.584	0.267	0.617	1.547	0.082	0.565
1139	5.695	1.714	0.839	0.326	1.522	0.799	0.204	1.589	0.747	0.164	1.597	0.589	0.155	1.57	0.439	0.233	1.571	0.327	0.238	1.614	0.224	0.203	1.667	0.077	0.282	1.554	0.009	0.25	1.55	0.832	0.494	1.663	0.795	0.525	1.579	0.664	0.588	1.546	0.476	0.56	1.555	0.393	0.563	1.582	0.267	0.617	1.544	0.081	0.566
1140	5.7	1.713	0.839	0.326	1.521	0.799	0.205	1.588	0.747	0.164	1.596	0.589	0.155	1.569	0.439	0.233	1.571	0.326	0.238	1.613	0.224	0.203	1.667	0.077	0.282	1.554	0.009	0.25	1.55	0.831	0.493	1.661	0.794	0.526	1.577	0.664	0.589	1.544	0.476	0.56	1.553	0.393	0.563	1.579	0.267	0.618	1.541	0.082	0.566
1141	5.705	1.712	0.838	0.327	1.521	0.799	0.205	1.587	0.747	0.163	1.594	0.589	0.155	1.568	0.439	0.233	1.57	0.326	0.238	1.613	0.224	0.203	1.667	0.077	0.282	1.553	0.009	0.25	1.548	0.83	0.493	1.66	0.794	0.526	1.576	0.664	0.589	1.543	0.476	0.56	1.55	0.393	0.564	1.577	0.266	0.618	1.538	0.082	0.566
1142	5.71	1.71	0.838	0.327	1.52	0.8	0.206	1.586	0.747	0.164	1.593	0.588	0.156	1.567	0.439	0.233	1.569	0.326	0.239	1.612	0.224	0.203	1.667	0.077	0.282	1.554	0.009	0.25	1.546	0.83	0.494	1.659	0.794	0.526	1.574	0.663	0.589	1.541	0.476	0.56	1.548	0.392	0.564	1.574	0.266	0.618	1.535	0.081	0.566
1143	5.715	1.709	0.838	0.327	1.519	0.8	0.206	1.584	0.747	0.163	1.592	0.588	0.156	1.566	0.439	0.234	1.569	0.326	0.239	1.612	0.224	0.203	1.667	0.077	0.282	1.554	0.009	0.25	1.545	0.83	0.494	1.658	0.793	0.527	1.572	0.663	0.589	1.539	0.476	0.561	1.545	0.392	0.564	1.572	0.266	0.618	1.532	0.081	0.566
1144	5.72	1.708	0.837	0.328	1.518	0.799	0.206	1.583	0.747	0.164	1.59	0.588	0.156	1.565	0.438	0.234	1.568	0.325	0.239	1.612	0.224	0.203	1.667	0.077	0.282	1.553	0.009	0.25	1.545	0.83	0.494	1.657	0.793	0.527	1.571	0.663	0.589	1.536	0.475	0.561	1.543	0.391	0.565	1.57	0.266	0.618	1.529	0.081	0.567
1145	5.725	1.707	0.837	0.328	1.516	0.799	0.207	1.581	0.747	0.164	1.589	0.588	0.157	1.564	0.438	0.234	1.567	0.325	0.239	1.611	0.224	0.203	1.666	0.077	0.282	1.554	0.009	0.25	1.545	0.83	0.494	1.655	0.793	0.528	1.569	0.662	0.59	1.534	0.475	0.562	1.541	0.392	0.565	1.567	0.266	0.618	1.525	0.081	0.567
1146	5.73	1.706	0.836	0.329	1.515	0.799	0.207	1.58	0.746	0.165	1.588	0.588	0.157	1.563	0.438	0.234	1.566	0.325	0.239	1.611	0.224	0.203	1.666	0.077	0.282	1.554	0.009	0.25	1.544	0.83	0.495	1.654	0.793	0.528	1.568	0.662	0.59	1.532	0.475	0.562	1.539	0.392	0.565	1.565	0.265	0.618	1.522	0.081	0.567
1147	5.735	1.705	0.836	0.329	1.513	0.799	0.207	1.579	0.746	0.165	1.586	0.588	0.157	1.561	0.438	0.234	1.566	0.325	0.239	1.61	0.224	0.203	1.666	0.077	0.282	1.553	0.009	0.25	1.541	0.83	0.497	1.653	0.792	0.528	1.566	0.662	0.591	1.53	0.475	0.563	1.538	0.392	0.565	1.563	0.265	0.619	1.519	0.081	0.567
1148	5.74	1.703	0.836	0.33	1.512	0.799	0.207	1.578	0.746	0.165	1.585	0.588	0.157	1.56	0.438	0.235	1.565	0.325	0.24	1.609	0.224	0.203	1.666	0.077	0.282	1.553	0.009	0.25	1.54	0.829	0.497	1.651	0.792	0.529	1.565	0.662	0.591	1.529	0.475	0.563	1.535	0.392	0.566	1.56	0.265	0.619	1.516	0.081	0.568
1149	5.745	1.702	0.835	0.33	1.511	0.799	0.208	1.577	0.746	0.166	1.583	0.588	0.157	1.56	0.438	0.235	1.565	0.325	0.24	1.609	0.223	0.203	1.666	0.077	0.282	1.553	0.009	0.25	1.538	0.829	0.498	1.65	0.791	0.529	1.563	0.662	0.592	1.527	0.475	0.563	1.533	0.392	0.566	1.557	0.265	0.619	1.513	0.082	0.569
1150	5.75	1.701	0.835	0.33	1.51	0.799	0.208	1.575	0.746	0.166	1.582	0.587	0.158	1.559	0.438	0.235	1.564	0.325	0.24	1.608	0.223	0.203	1.666	0.078	0.282	1.553	0.008	0.25	1.538	0.829	0.498	1.649	0.791	0.53	1.561	0.662	0.592	1.525	0.475	0.563	1.53	0.391	0.566	1.555	0.265	0.619	1.51	0.081	0.569
1151	5.755	1.7	0.834	0.331	1.509	0.799	0.208	1.574	0.746	0.167	1.581	0.588	0.159	1.558	0.438	0.235	1.563	0.325	0.24	1.608	0.223	0.203	1.666	0.078	0.282	1.554	0.008	0.25	1.537	0.828	0.497	1.647	0.79	0.53	1.56	0.661	0.592	1.523	0.474	0.564	1.528	0.391	0.567	1.553	0.265	0.619	1.506	0.081	0.57
1152	5.76	1.698	0.834	0.331	1.507	0.799	0.209	1.573	0.746	0.167	1.579	0.588	0.159	1.556	0.437	0.235	1.562	0.325	0.24	1.607	0.224	0.203	1.666	0.078	0.282	1.554	0.008	0.249	1.536	0.828	0.498	1.646	0.79	0.531	1.558	0.661	0.593	1.52	0.474	0.564	1.526	0.391	0.567	1.55	0.264	0.62	1.503	0.08	0.57
1153	5.765	1.697	0.834	0.332	1.506	0.799	0.21	1.571	0.745	0.167	1.578	0.588	0.159	1.555	0.437	0.235	1.561	0.324	0.24	1.606	0.224	0.203	1.666	0.078	0.282	1.553	0.008	0.249	1.534	0.827	0.498	1.645	0.79	0.531	1.557	0.661	0.593	1.518	0.474	0.564	1.524	0.391	0.567	1.548	0.264	0.62	1.5	0.081	0.569
1154	5.77	1.696	0.833	0.333	1.504	0.799	0.21	1.57	0.746	0.168	1.577	0.587	0.159	1.553	0.436	0.235	1.56	0.324	0.24	1.606	0.223	0.204	1.666	0.078	0.283	1.554	0.008	0.249	1.532	0.827	0.499	1.643	0.789	0.531	1.555	0.66	0.594	1.516	0.473	0.565	1.522	0.391	0.567	1.545	0.264	0.62	1.498	0.081	0.569
1155	5.775	1.694	0.833	0.333	1.504	0.799	0.211	1.569	0.746	0.169	1.576	0.587	0.16	1.552	0.436	0.236	1.559	0.323	0.24	1.605	0.223	0.204	1.666	0.078	0.283	1.553	0.008	0.249	1.531	0.828	0.501	1.642	0.788	0.532	1.554	0.66	0.594	1.514	0.473	0.565	1.519	0.39	0.568	1.543	0.263	0.62	1.495	0.08	0.569
1156	5.78	1.693	0.832	0.334	1.503	0.799	0.211	1.568	0.746	0.169	1.574	0.587	0.16	1.552	0.436	0.236	1.558	0.323	0.24	1.605	0.223	0.204	1.666	0.078	0.283	1.553	0.008	0.25	1.53	0.828	0.501	1.64	0.788	0.533	1.552	0.66	0.595	1.512	0.473	0.566	1.517	0.39	0.568	1.54	0.263	0.62	1.491	0.08	0.569
1157	5.785	1.692	0.832	0.334	1.501	0.799	0.212	1.566	0.745	0.169	1.573	0.587	0.16	1.551	0.437	0.236	1.557	0.322	0.24	1.604	0.223	0.204	1.665	0.078	0.283	1.554	0.008	0.249	1.529	0.828	0.502	1.639	0.787	0.533	1.55	0.659	0.596	1.51	0.473	0.566	1.515	0.39	0.568	1.538	0.263	0.621	1.488	0.079	0.57
1158	5.79	1.69	0.831	0.335	1.499	0.799	0.212	1.564	0.745	0.17	1.571	0.587	0.161	1.55	0.436	0.236	1.556	0.322	0.241	1.604	0.223	0.204	1.665	0.078	0.283	1.554	0.008	0.249	1.527	0.827	0.502	1.637	0.787	0.533	1.548	0.659	0.596	1.508	0.473	0.566	1.512	0.389	0.568	1.535	0.263	0.621	1.485	0.079	0.572
1159	5.795	1.689	0.831	0.335	1.498	0.799	0.213	1.563	0.745	0.17	1.57	0.587	0.161	1.548	0.436	0.236	1.556	0.322	0.241	1.603	0.223	0.204	1.665	0.078	0.283	1.553	0.008	0.249	1.526	0.826	0.502	1.635	0.786	0.534	1.547	0.658	0.597	1.506	0.472	0.567	1.51	0.389	0.569	1.533	0.262	0.621	1.482	0.079	0.572
1160	5.8	1.687	0.83	0.336	1.497	0.798	0.213	1.561	0.745	0.171	1.568	0.586	0.162	1.547	0.435	0.237	1.555	0.322	0.241	1.602	0.223	0.204	1.665	0.078	0.283	1.553	0.008	0.249	1.525	0.826	0.502	1.636	0.788	0.537	1.545	0.658	0.597	1.505	0.472	0.567	1.508	0.389	0.57	1.53	0.262	0.622	1.48	0.079	0.572
1161	5.805	1.686	0.83	0.337	1.496	0.798	0.214	1.56	0.745	0.171	1.567	0.586	0.162	1.546	0.435	0.237	1.554	0.322	0.241	1.602	0.223	0.204	1.665	0.078	0.283	1.553	0.008	0.249	NaN	NaN	NaN	1.638	0.79	0.541	1.543	0.658	0.597	1.502	0.472	0.567	1.506	0.389	0.57	1.527	0.261	0.622	1.477	0.079	0.572
1162	5.81	1.685	0.829	0.337	1.495	0.798	0.215	1.558	0.744	0.172	1.565	0.586	0.163	1.545	0.435	0.237	1.553	0.321	0.241	1.601	0.223	0.205	1.665	0.078	0.283	1.553	0.008	0.249	1.519	0.826	0.505	1.632	0.786	0.537	1.541	0.657	0.598	1.5	0.471	0.567	1.504	0.389	0.57	1.525	0.261	0.622	1.473	0.078	0.573
1163	5.815	1.683	0.829	0.338	1.493	0.798	0.215	1.557	0.744	0.172	1.564	0.586	0.163	1.544	0.435	0.237	1.552	0.321	0.242	1.601	0.222	0.205	1.664	0.078	0.283	1.553	0.008	0.249	1.518	0.826	0.506	1.629	0.784	0.537	1.54	0.657	0.598	1.498	0.471	0.568	1.501	0.388	0.57	1.523	0.261	0.623	1.471	0.078	0.573
1164	5.82	1.682	0.828	0.339	1.491	0.798	0.216	1.555	0.744	0.173	1.563	0.586	0.164	1.542	0.435	0.236	1.551	0.321	0.242	1.6	0.222	0.205	1.664	0.079	0.283	1.553	0.008	0.249	1.518	0.826	0.507	1.627	0.784	0.537	1.538	0.656	0.599	1.496	0.47	0.568	1.499	0.388	0.571	1.52	0.26	0.623	1.468	0.078	0.571
1165	5.825	1.68	0.827	0.339	1.49	0.798	0.217	1.554	0.744	0.173	1.562	0.586	0.164	1.541	0.434	0.237	1.55	0.321	0.242	1.6	0.222	0.205	1.664	0.079	0.283	1.553	0.008	0.249	1.516	0.825	0.507	1.625	0.783	0.538	1.536	0.656	0.6	1.494	0.47	0.569	1.496	0.387	0.571	1.517	0.26	0.623	1.466	0.077	0.571
1166	5.83	1.679	0.827	0.34	1.489	0.797	0.217	1.553	0.744	0.174	1.56	0.586	0.164	1.54	0.434	0.237	1.55	0.321	0.242	1.599	0.222	0.205	1.664	0.079	0.283	1.553	0.008	0.249	1.514	0.824	0.507	1.624	0.782	0.539	1.534	0.655	0.6	1.492	0.469	0.569	1.494	0.387	0.572	1.514	0.259	0.624	1.463	0.077	0.572
1167	5.835	1.677	0.826	0.341	1.488	0.797	0.217	1.551	0.743	0.175	1.559	0.586	0.165	1.539	0.433	0.238	1.549	0.321	0.242	1.599	0.222	0.205	1.664	0.079	0.283	1.553	0.008	0.249	1.512	0.823	0.507	1.624	0.784	0.542	1.532	0.655	0.601	1.489	0.469	0.57	1.492	0.387	0.572	1.512	0.259	0.624	1.46	0.076	0.572
1168	5.84	1.676	0.826	0.342	1.486	0.797	0.218	1.55	0.743	0.175	1.558	0.586	0.165	1.537	0.433	0.239	1.548	0.32	0.242	1.598	0.222	0.205	1.664	0.079	0.283	1.553	0.008	0.249	NaN	NaN	NaN	1.626	0.786	0.545	1.53	0.654	0.601	1.487	0.469	0.57	1.49	0.387	0.572	1.509	0.258	0.625	1.457	0.076	0.572
1169	5.845	1.674	0.825	0.342	1.485	0.797	0.218	1.548	0.743	0.176	1.556	0.585	0.166	1.536	0.432	0.239	1.546	0.32	0.243	1.597	0.222	0.205	1.664	0.079	0.283	1.553	0.008	0.249	1.508	0.823	0.51	1.62	0.782	0.542	1.528	0.653	0.602	1.485	0.468	0.57	1.487	0.385	0.573	1.507	0.257	0.625	1.455	0.076	0.572
1170	5.85	1.673	0.825	0.343	1.483	0.797	0.219	1.547	0.743	0.176	1.555	0.585	0.167	1.534	0.432	0.239	1.545	0.319	0.243	1.596	0.222	0.206	1.664	0.079	0.283	1.553	0.008	0.249	1.507	0.823	0.511	1.617	0.78	0.542	1.526	0.653	0.602	1.483	0.467	0.57	1.485	0.385	0.573	1.504	0.257	0.625	1.452	0.076	0.572
1171	5.855	1.671	0.824	0.344	1.483	0.796	0.22	1.546	0.743	0.177	1.554	0.584	0.167	1.533	0.432	0.239	1.544	0.319	0.243	1.596	0.222	0.206	1.664	0.079	0.283	1.553	0.008	0.249	1.506	0.823	0.511	1.617	0.781	0.544	1.524	0.652	0.603	1.481	0.466	0.57	1.483	0.385	0.573	1.502	0.256	0.626	1.45	0.075	0.573
1172	5.86	1.67	0.823	0.345	1.481	0.796	0.221	1.544	0.742	0.178	1.552	0.584	0.168	1.532	0.432	0.24	1.543	0.319	0.243	1.595	0.222	0.206	1.663	0.08	0.283	1.553	0.008	0.249	NaN	NaN	NaN	1.618	0.783	0.548	1.522	0.652	0.604	1.479	0.466	0.571	1.481	0.385	0.573	1.499	0.256	0.626	1.447	0.075	0.574
1173	5.865	1.668	0.823	0.346	1.479	0.796	0.222	1.543	0.742	0.179	1.551	0.584	0.169	1.531	0.432	0.24	1.541	0.318	0.243	1.594	0.222	0.206	1.663	0.08	0.284	1.553	0.008	0.249	1.503	0.82	0.512	1.612	0.779	0.545	1.52	0.651	0.604	1.477	0.466	0.571	1.479	0.384	0.574	1.497	0.255	0.626	1.445	0.075	0.574
1174	5.87	1.667	0.823	0.347	1.478	0.796	0.222	1.541	0.741	0.179	1.55	0.584	0.169	1.529	0.431	0.24	1.54	0.318	0.243	1.593	0.222	0.206	1.663	0.08	0.284	1.553	0.008	0.249	1.501	0.82	0.513	1.61	0.778	0.545	1.519	0.651	0.605	1.475	0.466	0.572	1.476	0.384	0.574	1.494	0.255	0.627	1.444	0.075	0.574
1175	5.875	1.665	0.822	0.348	1.477	0.796	0.223	1.54	0.741	0.18	1.549	0.584	0.17	1.528	0.43	0.241	1.539	0.318	0.243	1.592	0.222	0.206	1.663	0.08	0.284	1.553	0.008	0.249	1.5	0.82	0.514	1.608	0.777	0.546	1.517	0.651	0.606	1.472	0.465	0.573	1.474	0.383	0.575	1.492	0.255	0.627	1.442	0.075	0.574
1176	5.88	1.663	0.821	0.349	1.476	0.795	0.224	1.538	0.741	0.181	1.548	0.584	0.17	1.526	0.43	0.241	1.538	0.318	0.244	1.591	0.222	0.206	1.663	0.08	0.284	1.553	0.008	0.249	1.498	0.82	0.515	1.606	0.776	0.547	1.514	0.65	0.606	1.469	0.464	0.573	1.471	0.383	0.576	1.49	0.255	0.628	1.44	0.075	0.573
1177	5.885	1.662	0.821	0.35	1.473	0.795	0.225	1.537	0.74	0.181	1.546	0.583	0.171	1.525	0.43	0.241	1.537	0.317	0.244	1.591	0.222	0.206	1.663	0.08	0.284	1.553	0.008	0.249	1.496	0.819	0.516	1.604	0.776	0.548	1.512	0.649	0.607	1.467	0.464	0.573	1.469	0.382	0.576	1.487	0.254	0.628	1.439	0.074	0.574
1178	5.89	1.66	0.82	0.351	1.471	0.795	0.226	1.536	0.74	0.182	1.545	0.582	0.172	1.523	0.429	0.241	1.535	0.317	0.244	1.59	0.222	0.206	1.662	0.08	0.284	1.553	0.008	0.249	1.495	0.818	0.516	1.602	0.775	0.549	1.51	0.649	0.608	1.465	0.464	0.574	1.466	0.382	0.576	1.485	0.254	0.628	1.438	0.073	0.573
1179	5.895	1.658	0.819	0.352	1.47	0.795	0.226	1.534	0.74	0.183	1.544	0.582	0.172	1.522	0.428	0.242	1.534	0.316	0.245	1.589	0.222	0.206	1.662	0.08	0.284	1.553	0.008	0.249	1.493	0.817	0.517	1.6	0.775	0.549	1.508	0.648	0.609	1.462	0.463	0.574	1.464	0.382	0.577	1.483	0.254	0.629	1.438	0.073	0.571
1180	5.9	1.657	0.819	0.353	1.469	0.794	0.227	1.532	0.739	0.184	1.542	0.582	0.173	1.52	0.428	0.243	1.533	0.316	0.245	1.588	0.221	0.207	1.662	0.081	0.284	1.553	0.008	0.249	1.491	0.817	0.518	1.598	0.774	0.55	1.506	0.648	0.609	1.46	0.463	0.575	1.462	0.383	0.578	1.481	0.253	0.629	1.438	0.073	0.57
1181	5.905	1.655	0.818	0.354	1.467	0.794	0.228	1.531	0.739	0.184	1.541	0.582	0.174	1.519	0.427	0.243	1.531	0.315	0.245	1.588	0.221	0.207	1.661	0.081	0.284	1.553	0.008	0.249	1.49	0.817	0.519	1.597	0.774	0.551	1.504	0.647	0.61	1.456	0.463	0.576	1.459	0.382	0.579	1.479	0.253	0.63	1.438	0.073	0.569
1182	5.91	1.653	0.818	0.355	1.467	0.793	0.228	1.529	0.738	0.185	1.539	0.581	0.175	1.517	0.427	0.244	1.531	0.315	0.245	1.587	0.221	0.207	1.661	0.081	0.284	1.553	0.008	0.249	1.488	0.816	0.52	1.595	0.773	0.552	1.502	0.647	0.611	1.453	0.463	0.577	1.456	0.381	0.579	1.477	0.253	0.63	1.438	0.073	0.569
1183	5.915	1.651	0.817	0.356	1.466	0.793	0.229	1.528	0.738	0.186	1.538	0.581	0.175	1.516	0.427	0.244	1.53	0.315	0.246	1.586	0.222	0.207	1.661	0.081	0.284	1.553	0.008	0.249	1.486	0.815	0.52	1.593	0.773	0.553	1.5	0.646	0.612	1.45	0.463	0.577	1.453	0.381	0.58	1.475	0.253	0.63	1.437	0.073	0.569
1184	5.92	1.65	0.817	0.357	1.464	0.792	0.231	1.527	0.738	0.187	1.537	0.581	0.176	1.515	0.427	0.244	1.529	0.315	0.246	1.585	0.222	0.207	1.661	0.081	0.284	1.553	0.008	0.249	1.484	0.815	0.522	1.591	0.772	0.555	1.497	0.646	0.613	1.446	0.463	0.578	1.45	0.381	0.581	1.473	0.253	0.63	1.437	0.073	0.568
1185	5.925	1.648	0.816	0.358	1.461	0.792	0.231	1.525	0.738	0.188	1.535	0.58	0.177	1.514	0.427	0.245	1.527	0.315	0.246	1.585	0.222	0.208	1.66	0.081	0.284	1.553	0.008	0.249	1.482	0.815	0.524	1.589	0.772	0.555	1.495	0.645	0.613	1.443	0.463	0.579	1.446	0.381	0.581	1.471	0.252	0.63	1.436	0.073	0.568
1186	5.93	1.646	0.816	0.359	1.46	0.792	0.232	1.524	0.737	0.189	1.533	0.58	0.178	1.513	0.426	0.245	1.526	0.315	0.247	1.584	0.222	0.208	1.66	0.081	0.284	1.553	0.008	0.249	1.48	0.815	0.524	1.587	0.772	0.556	1.493	0.645	0.614	1.44	0.463	0.579	1.443	0.38	0.581	1.469	0.252	0.63	1.435	0.073	0.567
1187	5.935	1.644	0.815	0.36	1.459	0.792	0.233	1.522	0.737	0.19	1.532	0.58	0.179	1.511	0.425	0.246	1.525	0.314	0.247	1.584	0.222	0.208	1.66	0.082	0.285	1.553	0.008	0.249	1.479	0.815	0.525	1.588	0.773	0.56	1.491	0.644	0.615	1.436	0.463	0.58	1.441	0.38	0.582	1.468	0.251	0.63	1.435	0.073	0.567
1188	5.94	1.643	0.814	0.361	1.457	0.791	0.234	1.52	0.736	0.191	1.531	0.579	0.18	1.51	0.425	0.246	1.524	0.314	0.248	1.583	0.222	0.208	1.66	0.082	0.285	1.553	0.008	0.249	NaN	NaN	NaN	1.59	0.775	0.564	1.489	0.644	0.616	1.433	0.463	0.581	1.438	0.38	0.583	1.466	0.251	0.63	1.434	0.073	0.566
1189	5.945	1.641	0.814	0.362	1.456	0.791	0.235	1.519	0.736	0.191	1.53	0.58	0.18	1.508	0.425	0.247	1.523	0.314	0.248	1.582	0.222	0.209	1.66	0.082	0.285	1.553	0.008	0.249	1.476	0.813	0.527	1.583	0.771	0.561	1.488	0.644	0.617	1.43	0.463	0.582	1.436	0.379	0.583	1.464	0.251	0.631	1.434	0.073	0.567
1190	5.95	1.639	0.813	0.363	1.453	0.791	0.237	1.517	0.736	0.192	1.528	0.58	0.181	1.507	0.425	0.248	1.522	0.314	0.248	1.581	0.222	0.209	1.659	0.082	0.285	1.553	0.008	0.249	1.474	0.813	0.529	1.58	0.77	0.561	1.484	0.643	0.618	1.427	0.463	0.582	1.433	0.379	0.584	1.462	0.252	0.631	1.433	0.073	0.567
1191	5.955	1.637	0.813	0.364	1.45	0.791	0.238	1.515	0.736	0.194	1.526	0.579	0.182	1.506	0.424	0.249	1.521	0.314	0.249	1.581	0.223	0.21	1.659	0.083	0.285	1.553	0.008	0.249	1.472	0.812	0.53	1.578	0.769	0.561	1.482	0.642	0.618	1.425	0.462	0.583	1.431	0.379	0.584	1.459	0.252	0.632	1.433	0.073	0.567
1192	5.96	1.636	0.813	0.365	1.448	0.791	0.238	1.514	0.735	0.194	1.525	0.579	0.183	1.504	0.424	0.249	1.52	0.314	0.249	1.58	0.223	0.21	1.659	0.083	0.285	1.553	0.008	0.249	1.471	0.812	0.53	1.579	0.771	0.565	1.48	0.642	0.619	1.422	0.461	0.583	1.428	0.379	0.584	1.455	0.252	0.633	1.432	0.074	0.567
1193	5.965	1.634	0.812	0.366	1.447	0.79	0.24	1.512	0.735	0.195	1.523	0.579	0.184	1.503	0.424	0.25	1.519	0.314	0.25	1.579	0.223	0.21	1.658	0.084	0.285	1.553	0.008	0.249	NaN	NaN	NaN	1.581	0.773	0.569	1.478	0.642	0.621	1.42	0.461	0.584	1.426	0.379	0.585	1.452	0.252	0.634	1.431	0.074	0.567
1194	5.97	1.632	0.812	0.367	1.445	0.79	0.241	1.51	0.735	0.196	1.521	0.579	0.185	1.501	0.424	0.25	1.517	0.314	0.25	1.578	0.224	0.21	1.658	0.084	0.285	1.553	0.008	0.249	1.466	0.812	0.534	1.574	0.769	0.566	1.477	0.642	0.622	1.418	0.461	0.585	1.423	0.378	0.586	1.45	0.252	0.635	1.431	0.074	0.567
1195	5.975	1.63	0.812	0.368	1.445	0.789	0.242	1.508	0.735	0.197	1.52	0.579	0.186	1.499	0.423	0.251	1.515	0.314	0.251	1.577	0.224	0.211	1.658	0.085	0.285	1.553	0.008	0.249	1.465	0.811	0.534	1.571	0.768	0.566	1.474	0.641	0.623	1.416	0.461	0.586	1.421	0.378	0.587	1.446	0.252	0.636	1.43	0.074	0.567
1196	5.98	1.628	0.811	0.369	1.442	0.789	0.243	1.506	0.735	0.198	1.518	0.578	0.187	1.498	0.423	0.251	1.514	0.313	0.251	1.576	0.225	0.211	1.657	0.085	0.285	1.553	0.008	0.249	1.463	0.811	0.535	1.569	0.767	0.566	1.472	0.641	0.624	1.414	0.46	0.586	1.418	0.378	0.588	1.443	0.251	0.637	1.43	0.074	0.566
1197	5.985	1.626	0.811	0.37	1.439	0.789	0.244	1.503	0.735	0.199	1.516	0.578	0.188	1.496	0.423	0.252	1.512	0.313	0.251	1.575	0.225	0.211	1.657	0.086	0.285	1.553	0.008	0.249	1.462	0.81	0.537	1.567	0.767	0.567	1.47	0.64	0.625	1.411	0.46	0.587	1.416	0.378	0.589	1.44	0.251	0.638	1.429	0.074	0.566
1198	5.99	1.624	0.811	0.371	1.437	0.789	0.246	1.501	0.735	0.2	1.514	0.578	0.189	1.494	0.423	0.253	1.51	0.313	0.251	1.574	0.226	0.212	1.656	0.087	0.285	1.553	0.008	0.249	1.46	0.81	0.538	1.565	0.766	0.568	1.468	0.64	0.626	1.409	0.46	0.588	1.413	0.378	0.59	1.438	0.25	0.639	1.428	0.075	0.566
1199	5.995	1.622	0.81	0.372	1.435	0.789	0.247	1.499	0.734	0.202	1.512	0.578	0.189	1.492	0.423	0.253	1.508	0.313	0.252	1.573	0.227	0.212	1.655	0.088	0.285	1.553	0.008	0.249	1.458	0.811	0.539	1.563	0.766	0.569	1.467	0.641	0.627	1.407	0.46	0.588	1.41	0.378	0.59	1.436	0.25	0.639	1.428	0.074	0.565
1200	6	1.621	0.81	0.373	1.434	0.789	0.249	1.497	0.734	0.203	1.511	0.578	0.191	1.489	0.423	0.254	1.506	0.313	0.252	1.571	0.227	0.212	1.654	0.089	0.285	1.553	0.008	0.249	1.457	0.811	0.54	1.561	0.766	0.57	1.464	0.64	0.628	1.405	0.46	0.589	1.408	0.378	0.591	1.433	0.25	0.64	1.427	0.074	0.564
1201	6.005	1.619	0.81	0.374	1.432	0.789	0.25	1.494	0.734	0.204	1.509	0.577	0.191	1.486	0.423	0.254	1.504	0.314	0.252	1.57	0.228	0.212	1.654	0.091	0.285	1.553	0.008	0.249	1.455	0.81	0.542	1.559	0.765	0.571	1.462	0.639	0.629	1.403	0.459	0.59	1.405	0.377	0.592	1.431	0.249	0.641	1.427	0.074	0.564
1202	6.01	1.617	0.81	0.375	1.43	0.788	0.251	1.492	0.734	0.205	1.506	0.577	0.192	1.484	0.423	0.254	1.502	0.314	0.252	1.568	0.229	0.212	1.653	0.092	0.285	1.553	0.008	0.249	1.453	0.81	0.543	1.557	0.765	0.572	1.46	0.639	0.63	1.401	0.458	0.59	1.403	0.376	0.592	1.43	0.249	0.641	1.427	0.074	0.564
1203	6.015	1.615	0.81	0.376	1.428	0.788	0.252	1.49	0.734	0.206	1.505	0.577	0.193	1.482	0.423	0.255	1.499	0.314	0.252	1.566	0.23	0.212	1.652	0.093	0.285	1.553	0.008	0.249	1.451	0.81	0.544	1.556	0.765	0.574	1.459	0.638	0.631	1.399	0.458	0.591	1.401	0.376	0.592	1.428	0.249	0.641	1.427	0.074	0.563
1204	6.02	1.613	0.81	0.377	1.426	0.788	0.253	1.488	0.734	0.207	1.503	0.578	0.193	1.479	0.423	0.255	1.495	0.314	0.252	1.564	0.231	0.212	1.65	0.095	0.285	1.553	0.008	0.249	1.449	0.809	0.545	1.554	0.765	0.575	1.457	0.638	0.632	1.398	0.457	0.592	1.4	0.376	0.593	1.427	0.248	0.641	1.427	0.074	0.563
1205	6.025	1.612	0.81	0.378	1.423	0.788	0.255	1.486	0.734	0.209	1.501	0.578	0.194	1.475	0.423	0.255	1.492	0.315	0.252	1.561	0.233	0.212	1.649	0.097	0.285	1.553	0.008	0.249	1.448	0.809	0.547	1.552	0.765	0.576	1.456	0.638	0.633	1.397	0.457	0.592	1.399	0.375	0.594	1.426	0.247	0.642	1.426	0.074	0.563
1206	6.03	1.61	0.81	0.38	1.422	0.789	0.257	1.484	0.734	0.21	1.499	0.578	0.194	1.472	0.423	0.256	1.49	0.316	0.252	1.559	0.234	0.212	1.648	0.099	0.284	1.553	0.008	0.249	1.447	0.809	0.548	1.55	0.765	0.577	1.454	0.638	0.634	1.396	0.457	0.593	1.398	0.374	0.594	1.426	0.247	0.642	1.426	0.074	0.563
1207	6.035	1.608	0.81	0.381	1.421	0.788	0.257	1.481	0.734	0.212	1.497	0.578	0.195	1.469	0.424	0.255	1.487	0.317	0.252	1.556	0.235	0.212	1.646	0.101	0.284	1.553	0.008	0.249	1.445	0.809	0.549	1.549	0.765	0.578	1.453	0.637	0.635	1.395	0.456	0.593	1.398	0.374	0.595	1.425	0.247	0.642	1.426	0.074	0.563
1208	6.04	1.607	0.811	0.382	1.419	0.789	0.258	1.479	0.733	0.213	1.494	0.578	0.196	1.465	0.424	0.255	1.483	0.317	0.251	1.554	0.237	0.211	1.645	0.103	0.284	1.553	0.008	0.249	1.443	0.809	0.55	1.547	0.765	0.58	1.452	0.636	0.636	1.394	0.455	0.594	1.397	0.374	0.595	1.425	0.247	0.642	1.426	0.074	0.563
1209	6.045	1.605	0.811	0.383	1.416	0.789	0.26	1.477	0.734	0.214	1.491	0.578	0.197	1.462	0.424	0.256	1.479	0.318	0.251	1.551	0.239	0.211	1.643	0.105	0.283	1.553	0.008	0.249	1.44	0.81	0.552	1.545	0.765	0.581	1.451	0.636	0.637	1.393	0.455	0.594	1.397	0.374	0.596	1.424	0.247	0.643	1.426	0.074	0.563
1210	6.05	1.604	0.811	0.385	1.415	0.789	0.261	1.475	0.734	0.216	1.489	0.578	0.197	1.458	0.425	0.256	1.475	0.318	0.251	1.548	0.241	0.211	1.641	0.108	0.283	1.553	0.008	0.25	1.439	0.809	0.553	1.543	0.765	0.582	1.45	0.637	0.638	1.393	0.454	0.595	1.396	0.374	0.596	1.424	0.246	0.643	1.426	0.074	0.563
1211	6.055	1.602	0.812	0.386	1.415	0.789	0.262	1.474	0.735	0.217	1.487	0.579	0.198	1.455	0.425	0.256	1.471	0.32	0.25	1.545	0.243	0.21	1.638	0.111	0.282	1.553	0.009	0.25	1.438	0.809	0.554	1.542	0.766	0.583	1.45	0.637	0.639	1.393	0.454	0.596	1.396	0.374	0.596	1.424	0.246	0.643	1.426	0.074	0.563
1212	6.06	1.601	0.812	0.387	1.414	0.79	0.264	1.472	0.735	0.219	1.485	0.579	0.199	1.451	0.426	0.256	1.467	0.321	0.25	1.541	0.245	0.21	1.636	0.114	0.281	1.552	0.009	0.25	1.436	0.809	0.555	1.54	0.766	0.584	1.449	0.637	0.64	1.392	0.455	0.596	1.396	0.374	0.597	1.423	0.245	0.643	1.426	0.074	0.563
1213	6.065	1.599	0.813	0.388	1.412	0.79	0.265	1.471	0.736	0.22	1.482	0.58	0.2	1.447	0.427	0.256	1.463	0.323	0.249	1.537	0.247	0.21	1.633	0.117	0.281	1.552	0.009	0.25	1.434	0.809	0.556	1.539	0.766	0.585	1.448	0.637	0.641	1.392	0.455	0.597	1.396	0.373	0.597	1.423	0.245	0.643	1.426	0.074	0.563
1214	6.07	1.598	0.813	0.39	1.41	0.791	0.266	1.469	0.737	0.222	1.48	0.58	0.2	1.443	0.427	0.255	1.458	0.325	0.248	1.533	0.25	0.209	1.63	0.12	0.281	1.552	0.009	0.249	1.432	0.809	0.557	1.537	0.766	0.586	1.448	0.637	0.642	1.392	0.455	0.597	1.396	0.373	0.598	1.423	0.245	0.644	1.426	0.074	0.563
1215	6.075	1.597	0.814	0.391	1.41	0.791	0.267	1.468	0.737	0.223	1.478	0.581	0.2	1.439	0.428	0.255	1.453	0.327	0.247	1.529	0.252	0.208	1.626	0.123	0.28	1.552	0.009	0.249	1.431	0.809	0.558	1.535	0.766	0.587	1.447	0.637	0.642	1.393	0.455	0.598	1.396	0.373	0.598	1.423	0.245	0.644	1.426	0.073	0.563
1216	6.08	1.596	0.815	0.392	1.409	0.792	0.268	1.467	0.738	0.225	1.476	0.581	0.201	1.434	0.43	0.255	1.447	0.328	0.247	1.524	0.255	0.208	1.622	0.126	0.279	1.551	0.009	0.249	1.43	0.809	0.559	1.534	0.767	0.588	1.447	0.637	0.643	1.392	0.455	0.599	1.396	0.373	0.599	1.424	0.245	0.645	1.426	0.073	0.563
1217	6.085	1.594	0.815	0.394	1.408	0.792	0.269	1.465	0.738	0.226	1.474	0.582	0.201	1.429	0.431	0.254	1.442	0.33	0.246	1.52	0.258	0.207	1.617	0.129	0.279	1.551	0.009	0.249	1.428	0.809	0.56	1.532	0.767	0.589	1.446	0.637	0.644	1.392	0.455	0.6	1.396	0.373	0.599	1.424	0.245	0.645	1.426	0.073	0.563
1218	6.09	1.593	0.816	0.395	1.407	0.793	0.27	1.464	0.739	0.228	1.472	0.582	0.201	1.424	0.432	0.254	1.436	0.332	0.245	1.515	0.26	0.207	1.613	0.132	0.278	1.551	0.01	0.249	1.426	0.81	0.562	1.531	0.767	0.59	1.445	0.637	0.645	1.392	0.454	0.6	1.396	0.373	0.599	1.424	0.244	0.645	1.426	0.073	0.563
1219	6.095	1.592	0.817	0.396	1.405	0.794	0.271	1.464	0.74	0.229	1.47	0.583	0.201	1.419	0.433	0.253	1.43	0.334	0.245	1.51	0.263	0.206	1.608	0.135	0.278	1.55	0.01	0.249	1.425	0.81	0.562	1.529	0.768	0.591	1.445	0.637	0.646	1.392	0.454	0.6	1.396	0.372	0.6	1.424	0.244	0.645	1.426	0.073	0.563
1220	6.1	1.591	0.818	0.397	1.404	0.794	0.272	1.463	0.741	0.23	1.468	0.583	0.201	1.414	0.435	0.252	1.424	0.336	0.244	1.504	0.266	0.206	1.604	0.138	0.278	1.549	0.012	0.249	1.423	0.811	0.563	1.528	0.768	0.592	1.446	0.638	0.646	1.391	0.454	0.601	1.396	0.372	0.6	1.424	0.244	0.646	1.426	0.073	0.563
1221	6.105	1.589	0.818	0.399	1.404	0.795	0.273	1.462	0.742	0.23	1.466	0.584	0.202	1.41	0.436	0.252	1.418	0.338	0.244	1.499	0.268	0.205	1.6	0.141	0.277	1.548	0.014	0.249	1.421	0.811	0.563	1.527	0.769	0.593	1.445	0.639	0.647	1.392	0.454	0.601	1.396	0.372	0.601	1.424	0.244	0.646	1.426	0.073	0.563
1222	6.11	1.588	0.819	0.4	1.403	0.795	0.273	1.462	0.742	0.231	1.465	0.585	0.202	1.405	0.438	0.251	1.412	0.339	0.244	1.494	0.27	0.204	1.595	0.144	0.277	1.545	0.016	0.248	1.419	0.812	0.564	1.526	0.77	0.594	1.444	0.639	0.648	1.392	0.454	0.602	1.397	0.372	0.601	1.425	0.244	0.646	1.426	0.073	0.563
1223	6.115	1.587	0.819	0.401	1.402	0.796	0.274	1.461	0.743	0.231	1.463	0.585	0.202	1.401	0.439	0.251	1.406	0.341	0.243	1.489	0.272	0.204	1.591	0.146	0.277	1.542	0.017	0.248	1.418	0.812	0.565	1.525	0.77	0.594	1.443	0.638	0.648	1.392	0.454	0.602	1.397	0.372	0.602	1.425	0.244	0.646	1.426	0.073	0.563
1224	6.12	1.586	0.82	0.402	1.401	0.797	0.275	1.46	0.743	0.232	1.461	0.585	0.202	1.396	0.44	0.25	1.401	0.342	0.243	1.484	0.274	0.204	1.587	0.148	0.276	1.537	0.018	0.248	1.418	0.812	0.566	1.523	0.771	0.595	1.442	0.638	0.649	1.392	0.454	0.602	1.397	0.373	0.602	1.425	0.244	0.646	1.426	0.073	0.563
1225	6.125	1.585	0.821	0.403	1.4	0.797	0.275	1.459	0.744	0.232	1.459	0.585	0.202	1.392	0.441	0.25	1.395	0.343	0.244	1.479	0.275	0.204	1.582	0.149	0.276	1.532	0.019	0.247	1.417	0.811	0.567	1.522	0.771	0.596	1.44	0.639	0.65	1.392	0.454	0.603	1.399	0.374	0.603	1.426	0.244	0.646	1.426	0.073	0.563
1226	6.13	1.583	0.821	0.404	1.399	0.798	0.276	1.459	0.744	0.232	1.458	0.586	0.204	1.388	0.442	0.25	1.39	0.344	0.244	1.475	0.276	0.203	1.578	0.149	0.276	1.527	0.02	0.247	1.415	0.811	0.567	1.521	0.771	0.596	1.44	0.639	0.65	1.392	0.454	0.603	1.399	0.374	0.603	1.426	0.244	0.646	1.426	0.073	0.563
1227	6.135	1.582	0.822	0.405	1.399	0.798	0.276	1.458	0.744	0.233	1.456	0.586	0.204	1.385	0.443	0.25	1.386	0.345	0.244	1.472	0.278	0.203	1.574	0.149	0.275	1.521	0.02	0.246	1.413	0.811	0.568	1.52	0.771	0.597	1.439	0.639	0.65	1.393	0.454	0.604	1.4	0.374	0.603	1.426	0.244	0.647	1.426	0.073	0.563
1228	6.14	1.581	0.822	0.406	1.398	0.798	0.277	1.458	0.745	0.233	1.455	0.587	0.205	1.383	0.444	0.25	1.383	0.346	0.244	1.468	0.279	0.203	1.569	0.149	0.275	1.514	0.021	0.246	1.412	0.811	0.568	1.518	0.771	0.597	1.438	0.64	0.651	1.393	0.454	0.604	1.4	0.375	0.604	1.426	0.244	0.647	1.427	0.073	0.564
1229	6.145	1.58	0.823	0.407	1.398	0.798	0.277	1.457	0.745	0.233	1.454	0.588	0.205	1.381	0.445	0.251	1.38	0.348	0.244	1.464	0.28	0.203	1.563	0.147	0.274	1.507	0.021	0.246	1.411	0.811	0.568	1.517	0.772	0.598	1.437	0.64	0.651	1.393	0.455	0.605	1.4	0.375	0.604	1.426	0.243	0.647	1.427	0.073	0.564
1230	6.15	1.579	0.823	0.408	1.396	0.798	0.277	1.457	0.745	0.234	1.453	0.589	0.205	1.379	0.446	0.251	1.378	0.349	0.244	1.46	0.28	0.203	1.557	0.147	0.273	1.499	0.021	0.245	1.409	0.812	0.57	1.516	0.772	0.598	1.436	0.64	0.651	1.393	0.455	0.605	1.399	0.374	0.603	1.427	0.243	0.647	1.427	0.073	0.564
1231	6.155	1.578	0.824	0.408	1.395	0.798	0.277	1.456	0.745	0.234	1.452	0.589	0.206	1.378	0.447	0.251	1.376	0.351	0.244	1.457	0.279	0.203	1.552	0.145	0.274	1.49	0.022	0.245	1.407	0.812	0.57	1.515	0.773	0.598	1.435	0.64	0.652	1.392	0.455	0.605	1.397	0.371	0.602	1.427	0.243	0.647	1.427	0.073	0.564
1232	6.16	1.577	0.825	0.408	1.394	0.799	0.278	1.455	0.746	0.234	1.451	0.59	0.206	1.377	0.448	0.252	1.374	0.352	0.244	1.452	0.279	0.203	1.546	0.143	0.274	1.481	0.022	0.244	1.406	0.812	0.571	1.514	0.773	0.599	1.433	0.641	0.652	1.392	0.455	0.605	1.396	0.371	0.602	1.427	0.243	0.647	1.427	0.073	0.564
1233	6.165	1.576	0.825	0.409	1.393	0.799	0.278	1.455	0.746	0.234	1.45	0.59	0.207	1.376	0.449	0.252	1.372	0.353	0.243	1.449	0.279	0.203	1.54	0.141	0.274	1.472	0.023	0.243	1.405	0.812	0.571	1.513	0.773	0.599	1.432	0.641	0.652	1.392	0.455	0.605	1.396	0.371	0.602	1.427	0.243	0.647	1.427	0.073	0.564
1234	6.17	1.575	0.826	0.41	1.392	0.8	0.278	1.454	0.746	0.235	1.449	0.591	0.207	1.374	0.45	0.253	1.37	0.354	0.243	1.446	0.278	0.203	1.534	0.139	0.274	1.462	0.023	0.243	1.404	0.812	0.571	1.512	0.773	0.6	1.431	0.641	0.652	1.392	0.455	0.606	1.396	0.371	0.602	1.427	0.243	0.647	1.427	0.073	0.564
1235	6.175	1.574	0.826	0.41	1.391	0.8	0.279	1.453	0.747	0.235	1.447	0.591	0.208	1.372	0.45	0.253	1.368	0.354	0.243	1.442	0.277	0.203	1.528	0.137	0.274	1.452	0.023	0.242	1.404	0.812	0.571	1.511	0.773	0.6	1.43	0.641	0.652	1.391	0.455	0.606	1.397	0.372	0.603	1.427	0.243	0.647	1.427	0.073	0.564
1236	6.18	1.573	0.827	0.41	1.39	0.8	0.279	1.451	0.747	0.235	1.446	0.592	0.208	1.371	0.451	0.254	1.366	0.355	0.243	1.439	0.277	0.204	1.521	0.134	0.275	1.443	0.024	0.241	1.403	0.812	0.572	1.51	0.774	0.6	1.428	0.641	0.653	1.391	0.455	0.606	1.397	0.372	0.603	1.426	0.243	0.647	1.427	0.073	0.564
1237	6.185	1.572	0.827	0.411	1.389	0.801	0.28	1.45	0.748	0.235	1.445	0.592	0.209	1.37	0.452	0.254	1.364	0.355	0.244	1.435	0.276	0.204	1.515	0.131	0.276	1.433	0.024	0.241	1.402	0.812	0.572	1.509	0.773	0.601	1.427	0.641	0.653	1.391	0.455	0.606	1.396	0.372	0.603	1.426	0.243	0.647	1.427	0.073	0.564
1238	6.19	1.571	0.828	0.411	1.389	0.801	0.28	1.449	0.749	0.236	1.444	0.592	0.209	1.368	0.452	0.254	1.362	0.356	0.244	1.432	0.276	0.205	1.509	0.128	0.276	1.423	0.024	0.24	1.401	0.812	0.573	1.508	0.773	0.601	1.426	0.642	0.653	1.39	0.455	0.606	1.396	0.372	0.603	1.426	0.243	0.647	1.427	0.073	0.564
1239	6.195	1.57	0.828	0.411	1.388	0.801	0.281	1.448	0.749	0.236	1.442	0.593	0.209	1.366	0.453	0.255	1.361	0.357	0.245	1.429	0.276	0.205	1.502	0.125	0.277	1.414	0.025	0.24	1.399	0.813	0.573	1.507	0.774	0.601	1.425	0.642	0.653	1.389	0.455	0.606	1.396	0.372	0.603	1.426	0.243	0.647	1.427	0.073	0.564
1240	6.2	1.569	0.829	0.412	1.387	0.801	0.281	1.447	0.75	0.236	1.441	0.593	0.21	1.365	0.454	0.256	1.358	0.357	0.245	1.426	0.275	0.206	1.495	0.123	0.278	1.404	0.025	0.239	1.398	0.813	0.574	1.506	0.774	0.601	1.423	0.642	0.653	1.388	0.455	0.605	1.395	0.372	0.603	1.425	0.243	0.647	1.427	0.073	0.563
1241	6.205	1.568	0.829	0.412	1.385	0.802	0.282	1.445	0.751	0.236	1.441	0.594	0.211	1.363	0.455	0.256	1.356	0.358	0.246	1.423	0.274	0.207	1.488	0.12	0.278	1.395	0.025	0.239	1.397	0.813	0.575	1.506	0.774	0.602	1.422	0.642	0.653	1.387	0.456	0.605	1.395	0.371	0.603	1.425	0.243	0.647	1.427	0.073	0.563
1242	6.21	1.567	0.83	0.412	1.384	0.803	0.282	1.444	0.752	0.236	1.44	0.594	0.211	1.362	0.456	0.257	1.354	0.358	0.247	1.42	0.273	0.208	1.481	0.117	0.279	1.385	0.025	0.239	1.396	0.813	0.575	1.505	0.774	0.602	1.421	0.642	0.653	1.386	0.456	0.605	1.395	0.371	0.603	1.424	0.243	0.647	1.426	0.073	0.563
1243	6.215	1.565	0.83	0.413	1.382	0.803	0.283	1.443	0.753	0.237	1.438	0.595	0.211	1.36	0.456	0.257	1.352	0.358	0.247	1.418	0.272	0.209	1.474	0.114	0.28	1.376	0.024	0.239	1.396	0.813	0.575	1.503	0.775	0.602	1.42	0.642	0.654	1.385	0.456	0.605	1.394	0.371	0.603	1.424	0.243	0.646	1.426	0.073	0.563
1244	6.22	1.565	0.83	0.413	1.381	0.804	0.283	1.441	0.753	0.237	1.437	0.595	0.212	1.359	0.457	0.258	1.349	0.358	0.248	1.414	0.27	0.209	1.467	0.111	0.281	1.368	0.024	0.24	1.395	0.813	0.575	1.502	0.775	0.602	1.419	0.642	0.654	1.385	0.456	0.605	1.394	0.372	0.603	1.423	0.243	0.646	1.426	0.073	0.563
1245	6.225	1.563	0.83	0.413	1.38	0.804	0.283	1.44	0.753	0.238	1.436	0.595	0.212	1.357	0.457	0.258	1.347	0.358	0.249	1.411	0.269	0.21	1.46	0.109	0.282	1.359	0.024	0.24	1.394	0.813	0.575	1.501	0.775	0.602	1.419	0.642	0.654	1.384	0.456	0.605	1.394	0.372	0.603	1.423	0.243	0.646	1.426	0.073	0.563
1246	6.23	1.562	0.831	0.413	1.379	0.805	0.283	1.438	0.753	0.238	1.435	0.595	0.212	1.356	0.458	0.259	1.345	0.358	0.249	1.408	0.267	0.211	1.454	0.106	0.283	1.35	0.024	0.241	1.392	0.814	0.575	1.5	0.775	0.603	1.418	0.642	0.654	1.383	0.456	0.604	1.393	0.372	0.603	1.422	0.243	0.646	1.426	0.073	0.563
1247	6.235	1.561	0.831	0.414	1.377	0.805	0.282	1.437	0.754	0.238	1.434	0.596	0.212	1.355	0.458	0.259	1.343	0.358	0.25	1.404	0.266	0.212	1.447	0.104	0.284	1.341	0.024	0.242	1.391	0.814	0.576	1.498	0.776	0.603	1.417	0.643	0.654	1.382	0.456	0.604	1.392	0.372	0.602	1.422	0.243	0.646	1.426	0.073	0.563
1248	6.24	1.56	0.831	0.414	1.376	0.806	0.282	1.436	0.754	0.239	1.432	0.596	0.212	1.354	0.458	0.26	1.341	0.357	0.251	1.401	0.265	0.213	1.44	0.101	0.285	1.333	0.023	0.243	1.39	0.814	0.576	1.497	0.776	0.603	1.417	0.643	0.654	1.382	0.456	0.604	1.391	0.372	0.602	1.421	0.243	0.646	1.426	0.073	0.563
1249	6.245	1.559	0.831	0.414	1.375	0.806	0.282	1.435	0.754	0.239	1.431	0.596	0.212	1.352	0.458	0.261	1.339	0.356	0.252	1.397	0.264	0.214	1.433	0.099	0.286	1.324	0.023	0.245	1.389	0.813	0.576	1.496	0.776	0.603	1.416	0.643	0.654	1.38	0.455	0.604	1.39	0.372	0.602	1.421	0.243	0.645	1.426	0.073	0.563
1250	6.25	1.558	0.831	0.414	1.374	0.806	0.282	1.434	0.754	0.24	1.43	0.597	0.212	1.351	0.458	0.261	1.338	0.356	0.253	1.395	0.263	0.214	1.427	0.097	0.286	1.316	0.023	0.246	1.388	0.813	0.576	1.494	0.776	0.603	1.415	0.643	0.654	1.379	0.455	0.603	1.389	0.372	0.601	1.42	0.243	0.645	1.426	0.073	0.563
1251	6.255	1.557	0.831	0.414	1.373	0.806	0.282	1.433	0.754	0.24	1.428	0.597	0.211	1.35	0.458	0.261	1.337	0.356	0.254	1.391	0.261	0.216	1.42	0.094	0.287	1.308	0.022	0.248	1.387	0.813	0.576	1.494	0.777	0.604	1.414	0.643	0.654	1.378	0.455	0.603	1.389	0.372	0.601	1.42	0.243	0.645	1.426	0.073	0.563
1252	6.26	1.556	0.832	0.414	1.373	0.806	0.283	1.431	0.754	0.24	1.426	0.596	0.211	1.348	0.457	0.262	1.336	0.355	0.255	1.388	0.259	0.216	1.414	0.092	0.288	1.301	0.022	0.25	1.386	0.814	0.576	1.493	0.777	0.604	1.412	0.643	0.654	1.378	0.455	0.603	1.389	0.372	0.601	1.419	0.243	0.645	1.426	0.073	0.563
1253	6.265	1.555	0.832	0.414	1.372	0.806	0.283	1.431	0.754	0.24	1.424	0.596	0.211	1.347	0.457	0.263	1.334	0.355	0.256	1.384	0.257	0.217	1.408	0.09	0.289	1.293	0.021	0.251	1.385	0.814	0.576	1.491	0.777	0.604	1.411	0.643	0.653	1.377	0.455	0.602	1.388	0.372	0.601	1.419	0.243	0.645	1.426	0.073	0.563
1254	6.27	1.554	0.832	0.414	1.371	0.806	0.283	1.43	0.754	0.24	1.423	0.596	0.211	1.346	0.457	0.264	1.333	0.355	0.257	1.381	0.256	0.218	1.402	0.088	0.29	1.286	0.021	0.253	1.385	0.814	0.576	1.489	0.777	0.604	1.41	0.643	0.653	1.377	0.456	0.602	1.388	0.372	0.6	1.418	0.243	0.645	1.426	0.073	0.563
1255	6.275	1.553	0.832	0.414	1.371	0.806	0.283	1.43	0.754	0.24	1.421	0.596	0.211	1.346	0.457	0.265	1.33	0.354	0.258	1.378	0.254	0.219	1.395	0.086	0.292	1.278	0.021	0.255	1.384	0.814	0.576	1.488	0.777	0.604	1.409	0.643	0.653	1.376	0.456	0.602	1.387	0.372	0.6	1.417	0.243	0.645	1.426	0.073	0.563
1256	6.28	1.552	0.832	0.414	1.37	0.805	0.283	1.429	0.754	0.24	1.42	0.596	0.211	1.344	0.456	0.266	1.329	0.353	0.259	1.374	0.253	0.22	1.39	0.084	0.293	1.271	0.02	0.257	1.382	0.815	0.576	1.487	0.777	0.604	1.408	0.643	0.653	1.376	0.456	0.602	1.387	0.372	0.6	1.417	0.243	0.645	1.426	0.073	0.563
1257	6.285	1.551	0.832	0.414	1.368	0.805	0.283	1.429	0.754	0.24	1.418	0.595	0.211	1.343	0.455	0.266	1.327	0.352	0.26	1.371	0.251	0.221	1.384	0.082	0.294	1.266	0.02	0.258	1.381	0.815	0.576	1.485	0.777	0.604	1.406	0.643	0.653	1.376	0.456	0.602	1.387	0.372	0.6	1.417	0.243	0.645	1.426	0.073	0.563
1258	6.29	1.549	0.832	0.414	1.367	0.805	0.282	1.428	0.753	0.239	1.417	0.595	0.211	1.342	0.455	0.267	1.325	0.35	0.262	1.368	0.249	0.222	1.379	0.081	0.295	1.262	0.021	0.259	1.379	0.815	0.575	1.485	0.777	0.604	1.405	0.643	0.653	1.375	0.456	0.602	1.386	0.372	0.6	1.416	0.243	0.645	1.426	0.073	0.563
1259	6.295	1.548	0.832	0.414	1.365	0.806	0.282	1.427	0.753	0.239	1.416	0.595	0.211	1.342	0.454	0.268	1.324	0.349	0.263	1.365	0.247	0.223	1.375	0.08	0.297	1.259	0.02	0.26	1.378	0.815	0.575	1.484	0.778	0.604	1.404	0.643	0.653	1.375	0.456	0.602	1.386	0.372	0.6	1.416	0.243	0.645	1.426	0.073	0.563
1260	6.3	1.547	0.832	0.414	1.364	0.805	0.282	1.426	0.753	0.238	1.415	0.594	0.211	1.341	0.454	0.27	1.322	0.348	0.264	1.362	0.246	0.224	1.372	0.08	0.297	1.257	0.019	0.261	1.377	0.815	0.575	1.483	0.778	0.603	1.403	0.643	0.653	1.373	0.456	0.601	1.385	0.372	0.6	1.416	0.243	0.645	1.426	0.073	0.563
1261	6.305	1.546	0.832	0.414	1.364	0.805	0.281	1.425	0.753	0.238	1.414	0.594	0.211	1.341	0.453	0.271	1.321	0.347	0.265	1.359	0.245	0.225	1.37	0.081	0.298	1.256	0.018	0.261	1.377	0.815	0.575	1.482	0.778	0.603	1.402	0.643	0.653	1.372	0.456	0.601	1.383	0.372	0.599	1.415	0.243	0.645	1.425	0.073	0.563
1262	6.31	1.545	0.832	0.413	1.363	0.805	0.281	1.424	0.752	0.238	1.413	0.594	0.212	1.341	0.452	0.272	1.321	0.347	0.266	1.357	0.245	0.227	1.37	0.081	0.299	1.256	0.017	0.261	1.376	0.815	0.574	1.481	0.778	0.603	1.4	0.643	0.652	1.371	0.455	0.601	1.382	0.372	0.599	1.415	0.243	0.644	1.425	0.073	0.563
1263	6.315	1.544	0.831	0.413	1.362	0.805	0.281	1.423	0.752	0.237	1.412	0.593	0.213	1.342	0.451	0.274	1.32	0.347	0.266	1.356	0.246	0.227	1.37	0.081	0.3	1.256	0.017	0.261	1.375	0.816	0.574	1.48	0.777	0.602	1.399	0.643	0.652	1.37	0.455	0.601	1.381	0.372	0.599	1.414	0.243	0.644	1.425	0.073	0.563
1264	6.32	1.543	0.831	0.413	1.361	0.804	0.28	1.422	0.752	0.237	1.411	0.592	0.213	1.342	0.45	0.275	1.318	0.348	0.267	1.356	0.247	0.228	1.37	0.082	0.301	1.256	0.017	0.26	1.373	0.816	0.574	1.478	0.777	0.602	1.398	0.644	0.652	1.369	0.455	0.6	1.381	0.372	0.599	1.414	0.243	0.644	1.425	0.073	0.563
1265	6.325	1.542	0.831	0.412	1.36	0.804	0.28	1.42	0.752	0.237	1.411	0.592	0.213	1.341	0.449	0.276	1.316	0.349	0.268	1.356	0.249	0.229	1.37	0.082	0.301	1.256	0.016	0.26	1.371	0.816	0.573	1.478	0.777	0.602	1.397	0.644	0.651	1.368	0.455	0.6	1.38	0.372	0.598	1.414	0.243	0.644	1.425	0.073	0.563
1266	6.33	1.541	0.831	0.412	1.359	0.804	0.279	1.419	0.752	0.236	1.411	0.591	0.213	1.341	0.449	0.277	1.314	0.35	0.269	1.356	0.249	0.229	1.37	0.082	0.301	1.256	0.015	0.26	1.37	0.816	0.573	1.477	0.778	0.601	1.396	0.644	0.651	1.368	0.455	0.6	1.38	0.372	0.598	1.413	0.244	0.644	1.425	0.073	0.563
1267	6.335	1.539	0.831	0.411	1.358	0.804	0.278	1.418	0.752	0.236	1.41	0.59	0.213	1.341	0.449	0.277	1.312	0.35	0.27	1.356	0.25	0.23	1.37	0.081	0.301	1.255	0.015	0.26	1.369	0.816	0.573	1.476	0.778	0.601	1.395	0.644	0.651	1.367	0.456	0.6	1.38	0.372	0.598	1.413	0.244	0.644	1.425	0.073	0.563
1268	6.34	1.539	0.831	0.411	1.357	0.804	0.278	1.417	0.752	0.236	1.41	0.59	0.214	1.34	0.449	0.277	1.31	0.35	0.271	1.358	0.249	0.232	1.37	0.081	0.3	1.255	0.014	0.26	1.369	0.816	0.572	1.475	0.778	0.601	1.395	0.645	0.651	1.367	0.456	0.6	1.379	0.372	0.598	1.413	0.244	0.644	1.425	0.073	0.563
1269	6.345	1.538	0.831	0.41	1.356	0.804	0.278	1.416	0.752	0.235	1.409	0.589	0.214	1.338	0.449	0.277	1.309	0.349	0.272	1.36	0.249	0.233	1.37	0.081	0.3	1.255	0.014	0.26	1.368	0.816	0.572	1.474	0.778	0.6	1.395	0.645	0.651	1.366	0.456	0.6	1.379	0.372	0.598	1.412	0.244	0.643	1.425	0.073	0.563
1270	6.35	1.536	0.831	0.41	1.354	0.805	0.277	1.414	0.752	0.235	1.408	0.588	0.215	1.337	0.449	0.278	1.309	0.348	0.272	1.361	0.249	0.234	1.371	0.081	0.3	1.255	0.014	0.26	1.366	0.817	0.572	1.473	0.778	0.6	1.393	0.645	0.65	1.365	0.456	0.6	1.379	0.372	0.598	1.412	0.244	0.643	1.425	0.073	0.563
1271	6.355	1.535	0.831	0.41	1.352	0.806	0.276	1.413	0.751	0.235	1.407	0.588	0.215	1.335	0.449	0.278	1.31	0.347	0.272	1.362	0.249	0.234	1.371	0.08	0.3	1.255	0.014	0.26	1.364	0.817	0.571	1.472	0.778	0.6	1.392	0.645	0.65	1.364	0.456	0.6	1.378	0.372	0.598	1.412	0.244	0.643	1.425	0.074	0.562
1272	6.36	1.533	0.831	0.409	1.351	0.806	0.276	1.411	0.751	0.235	1.406	0.588	0.214	1.334	0.448	0.279	1.312	0.346	0.272	1.362	0.249	0.234	1.371	0.08	0.3	1.255	0.014	0.26	1.363	0.817	0.571	1.471	0.778	0.599	1.391	0.645	0.65	1.363	0.456	0.599	1.377	0.372	0.598	1.411	0.245	0.643	1.425	0.074	0.562
1273	6.365	1.532	0.831	0.409	1.35	0.806	0.276	1.409	0.751	0.234	1.405	0.588	0.214	1.333	0.448	0.279	1.314	0.346	0.271	1.362	0.249	0.234	1.371	0.08	0.3	1.255	0.014	0.26	1.363	0.817	0.57	1.47	0.778	0.599	1.39	0.645	0.649	1.362	0.456	0.599	1.377	0.372	0.598	1.411	0.245	0.643	1.425	0.074	0.562
1274	6.37	1.531	0.831	0.408	1.348	0.806	0.275	1.408	0.751	0.234	1.404	0.588	0.214	1.333	0.448	0.279	1.315	0.345	0.271	1.36	0.248	0.233	1.371	0.08	0.3	1.255	0.014	0.26	1.363	0.817	0.57	1.469	0.778	0.598	1.389	0.645	0.649	1.362	0.456	0.598	1.376	0.372	0.597	1.411	0.245	0.643	1.425	0.074	0.562
1275	6.375	1.53	0.831	0.407	1.345	0.807	0.274	1.406	0.752	0.234	1.403	0.589	0.214	1.333	0.449	0.279	1.317	0.345	0.271	1.359	0.247	0.233	1.37	0.08	0.3	1.255	0.014	0.26	1.363	0.818	0.57	1.469	0.779	0.598	1.389	0.645	0.649	1.361	0.456	0.598	1.375	0.372	0.597	1.411	0.245	0.643	1.425	0.074	0.562
1276	6.38	1.529	0.832	0.406	1.344	0.807	0.274	1.405	0.752	0.234	1.402	0.589	0.213	1.332	0.449	0.278	1.318	0.345	0.271	1.357	0.246	0.232	1.37	0.08	0.3	1.255	0.014	0.26	1.362	0.818	0.57	1.468	0.779	0.598	1.388	0.645	0.648	1.361	0.456	0.598	1.374	0.372	0.597	1.41	0.245	0.643	1.425	0.074	0.562
1277	6.385	1.528	0.832	0.406	1.342	0.807	0.274	1.403	0.752	0.233	1.401	0.59	0.213	1.332	0.449	0.278	1.318	0.346	0.271	1.355	0.245	0.231	1.37	0.08	0.3	1.255	0.014	0.26	1.361	0.818	0.569	1.468	0.779	0.597	1.387	0.645	0.648	1.361	0.456	0.597	1.374	0.373	0.596	1.41	0.245	0.642	1.425	0.074	0.562
1278	6.39	1.527	0.832	0.405	1.341	0.808	0.274	1.401	0.753	0.233	1.4	0.591	0.212	1.332	0.45	0.277	1.318	0.346	0.27	1.354	0.245	0.23	1.37	0.08	0.3	1.255	0.013	0.26	1.361	0.819	0.569	1.467	0.779	0.597	1.387	0.645	0.648	1.36	0.457	0.597	1.374	0.373	0.595	1.41	0.246	0.642	1.425	0.074	0.562
1279	6.395	1.526	0.833	0.404	1.339	0.808	0.274	1.399	0.754	0.233	1.398	0.592	0.212	1.332	0.45	0.276	1.317	0.347	0.27	1.353	0.244	0.229	1.37	0.08	0.3	1.255	0.013	0.26	1.36	0.819	0.568	1.466	0.779	0.596	1.386	0.645	0.647	1.36	0.457	0.597	1.374	0.373	0.595	1.409	0.246	0.642	1.425	0.074	0.562
1280	6.4	1.525	0.833	0.404	1.337	0.809	0.274	1.398	0.755	0.232	1.397	0.592	0.211	1.332	0.451	0.276	1.316	0.347	0.269	1.351	0.243	0.229	1.37	0.08	0.3	1.254	0.013	0.26	1.36	0.819	0.568	1.465	0.78	0.596	1.385	0.645	0.647	1.359	0.457	0.596	1.374	0.373	0.595	1.409	0.246	0.642	1.425	0.074	0.562
1281	6.405	1.524	0.833	0.403	1.336	0.809	0.273	1.396	0.756	0.232	1.395	0.593	0.21	1.332	0.451	0.276	1.314	0.347	0.269	1.351	0.243	0.228	1.37	0.08	0.3	1.254	0.013	0.26	1.359	0.82	0.568	1.465	0.78	0.596	1.383	0.645	0.646	1.358	0.457	0.595	1.373	0.373	0.595	1.409	0.246	0.641	1.425	0.074	0.562
1282	6.41	1.523	0.833	0.403	1.335	0.809	0.273	1.395	0.756	0.232	1.394	0.593	0.21	1.331	0.451	0.275	1.312	0.346	0.269	1.35	0.243	0.228	1.37	0.08	0.3	1.254	0.013	0.26	1.358	0.82	0.567	1.464	0.78	0.595	1.383	0.645	0.646	1.358	0.457	0.595	1.373	0.373	0.595	1.409	0.246	0.641	1.425	0.075	0.562
1283	6.415	1.522	0.834	0.402	1.333	0.81	0.273	1.393	0.757	0.232	1.393	0.594	0.209	1.331	0.451	0.274	1.31	0.345	0.268	1.349	0.242	0.227	1.37	0.08	0.3	1.254	0.013	0.26	1.356	0.821	0.567	1.463	0.78	0.595	1.382	0.645	0.645	1.359	0.458	0.595	1.373	0.373	0.594	1.408	0.247	0.641	1.425	0.075	0.562
1284	6.42	1.521	0.834	0.401	1.332	0.81	0.273	1.392	0.758	0.231	1.391	0.595	0.208	1.33	0.451	0.274	1.309	0.344	0.268	1.348	0.242	0.227	1.37	0.08	0.3	1.254	0.013	0.26	1.355	0.821	0.566	1.461	0.78	0.595	1.382	0.646	0.645	1.358	0.458	0.594	1.373	0.373	0.593	1.408	0.247	0.641	1.425	0.075	0.562
1285	6.425	1.52	0.834	0.401	1.331	0.81	0.272	1.391	0.758	0.231	1.39	0.596	0.207	1.33	0.452	0.273	1.308	0.344	0.268	1.347	0.242	0.226	1.37	0.08	0.299	1.254	0.012	0.26	1.354	0.822	0.566	1.46	0.78	0.594	1.381	0.646	0.645	1.356	0.457	0.593	1.372	0.373	0.592	1.408	0.247	0.64	1.424	0.075	0.562
1286	6.43	1.519	0.834	0.4	1.33	0.811	0.272	1.39	0.758	0.231	1.389	0.596	0.206	1.33	0.452	0.272	1.308	0.344	0.268	1.347	0.242	0.226	1.37	0.08	0.299	1.254	0.012	0.26	1.354	0.822	0.566	1.46	0.781	0.593	1.38	0.646	0.644	1.355	0.457	0.593	1.371	0.373	0.592	1.408	0.247	0.64	1.424	0.075	0.562
1287	6.435	1.518	0.835	0.399	1.33	0.811	0.272	1.388	0.759	0.23	1.388	0.597	0.206	1.329	0.452	0.272	1.307	0.344	0.268	1.347	0.241	0.226	1.37	0.08	0.299	1.254	0.012	0.26	1.354	0.822	0.566	1.459	0.781	0.593	1.379	0.646	0.643	1.355	0.457	0.592	1.371	0.374	0.591	1.408	0.247	0.639	1.424	0.075	0.562
1288	6.44	1.517	0.835	0.399	1.329	0.811	0.272	1.387	0.759	0.23	1.387	0.598	0.205	1.329	0.452	0.271	1.308	0.344	0.267	1.347	0.241	0.226	1.37	0.08	0.299	1.254	0.012	0.26	1.354	0.822	0.566	1.458	0.781	0.592	1.378	0.646	0.643	1.354	0.457	0.591	1.372	0.374	0.591	1.408	0.248	0.639	1.425	0.076	0.563
1289	6.445	1.516	0.835	0.398	1.328	0.811	0.271	1.386	0.759	0.23	1.386	0.599	0.204	1.329	0.452	0.271	1.308	0.344	0.267	1.348	0.241	0.225	1.37	0.08	0.299	1.254	0.012	0.26	1.353	0.823	0.566	1.457	0.782	0.592	1.377	0.646	0.642	1.354	0.457	0.591	1.372	0.375	0.591	1.407	0.248	0.639	1.425	0.076	0.562
1290	6.45	1.515	0.835	0.398	1.326	0.812	0.271	1.385	0.759	0.229	1.385	0.599	0.203	1.328	0.452	0.271	1.309	0.344	0.267	1.348	0.241	0.225	1.37	0.08	0.299	1.254	0.012	0.26	1.352	0.823	0.565	1.457	0.782	0.591	1.376	0.646	0.642	1.353	0.457	0.59	1.371	0.374	0.59	1.407	0.248	0.638	1.425	0.077	0.562
1291	6.455	1.514	0.836	0.397	1.324	0.813	0.27	1.384	0.76	0.229	1.384	0.6	0.202	1.328	0.452	0.27	1.311	0.344	0.267	1.349	0.241	0.225	1.37	0.08	0.299	1.254	0.012	0.26	1.351	0.824	0.565	1.456	0.783	0.591	1.376	0.646	0.641	1.353	0.458	0.589	1.37	0.375	0.59	1.407	0.249	0.638	1.425	0.076	0.562
1292	6.46	1.513	0.836	0.397	1.323	0.813	0.27	1.384	0.76	0.228	1.383	0.6	0.202	1.328	0.452	0.27	1.312	0.344	0.266	1.349	0.241	0.225	1.37	0.08	0.299	1.254	0.012	0.26	1.35	0.824	0.564	1.455	0.783	0.59	1.375	0.646	0.64	1.353	0.458	0.589	1.37	0.375	0.589	1.407	0.249	0.637	1.425	0.077	0.562
1293	6.465	1.513	0.836	0.396	1.323	0.813	0.27	1.383	0.76	0.228	1.382	0.601	0.202	1.327	0.452	0.27	1.314	0.344	0.266	1.35	0.241	0.225	1.37	0.08	0.299	1.254	0.012	0.26	1.349	0.825	0.564	1.455	0.783	0.59	1.374	0.646	0.64	1.353	0.458	0.588	1.37	0.375	0.589	1.407	0.249	0.637	1.425	0.077	0.562
1294	6.47	1.512	0.837	0.396	1.322	0.813	0.27	1.382	0.76	0.227	1.381	0.601	0.201	1.327	0.453	0.269	1.315	0.344	0.266	1.35	0.241	0.225	1.37	0.08	0.299	1.254	0.012	0.26	1.348	0.825	0.563	1.454	0.783	0.589	1.374	0.647	0.639	1.353	0.458	0.588	1.37	0.375	0.588	1.407	0.249	0.637	1.425	0.078	0.562
1295	6.475	1.511	0.837	0.395	1.322	0.813	0.269	1.381	0.76	0.226	1.381	0.601	0.201	1.327	0.453	0.269	1.315	0.344	0.265	1.351	0.241	0.225	1.37	0.08	0.299	1.254	0.012	0.26	1.347	0.825	0.562	1.453	0.784	0.588	1.374	0.647	0.639	1.353	0.458	0.587	1.371	0.375	0.588	1.407	0.249	0.636	1.425	0.078	0.562
1296	6.48	1.51	0.837	0.394	1.321	0.813	0.269	1.381	0.761	0.225	1.38	0.601	0.2	1.327	0.453	0.269	1.316	0.344	0.265	1.352	0.241	0.225	1.37	0.08	0.299	1.254	0.012	0.26	1.347	0.825	0.561	1.452	0.785	0.588	1.373	0.647	0.638	1.353	0.459	0.586	1.371	0.375	0.587	1.407	0.25	0.636	1.425	0.078	0.562
1297	6.485	1.51	0.837	0.394	1.32	0.813	0.269	1.38	0.761	0.225	1.379	0.602	0.2	1.327	0.453	0.268	1.316	0.344	0.265	1.352	0.24	0.225	1.37	0.08	0.299	1.254	0.012	0.26	1.347	0.825	0.561	1.452	0.785	0.588	1.372	0.647	0.638	1.352	0.458	0.586	1.371	0.375	0.586	1.407	0.25	0.636	1.425	0.078	0.562
1298	6.49	1.509	0.838	0.393	1.319	0.813	0.268	1.38	0.761	0.224	1.379	0.602	0.199	1.327	0.453	0.268	1.316	0.344	0.265	1.353	0.24	0.226	1.37	0.08	0.299	1.254	0.012	0.26	1.346	0.825	0.56	1.451	0.784	0.587	1.371	0.647	0.637	1.351	0.458	0.585	1.371	0.375	0.586	1.407	0.25	0.636	1.425	0.078	0.562
1299	6.495	1.508	0.838	0.393	1.319	0.813	0.267	1.38	0.762	0.223	1.378	0.602	0.199	1.327	0.454	0.268	1.316	0.343	0.265	1.354	0.24	0.226	1.37	0.08	0.299	1.254	0.012	0.26	1.344	0.825	0.559	1.45	0.785	0.586	1.37	0.647	0.636	1.351	0.458	0.584	1.371	0.375	0.585	1.407	0.25	0.635	1.425	0.078	0.562
1300	6.5	1.508	0.838	0.392	1.318	0.814	0.266	1.379	0.762	0.222	1.378	0.602	0.199	1.327	0.454	0.267	1.316	0.343	0.264	1.354	0.241	0.226	1.37	0.08	0.299	1.254	0.012	0.26	1.342	0.826	0.559	1.449	0.785	0.585	1.37	0.647	0.635	1.351	0.458	0.584	1.37	0.376	0.585	1.407	0.251	0.635	1.425	0.078	0.562
1301	6.505	1.507	0.838	0.392	1.319	0.813	0.265	1.378	0.762	0.222	1.377	0.602	0.198	1.327	0.453	0.267	1.316	0.343	0.264	1.354	0.241	0.226	1.37	0.08	0.299	1.254	0.012	0.26	1.342	0.826	0.558	1.449	0.786	0.585	1.369	0.647	0.635	1.35	0.458	0.583	1.37	0.376	0.584	1.407	0.251	0.635	1.425	0.078	0.562
1302	6.51	1.507	0.838	0.391	1.32	0.813	0.264	1.377	0.762	0.221	1.376	0.601	0.197	1.327	0.453	0.266	1.316	0.343	0.264	1.354	0.241	0.226	1.37	0.08	0.299	1.254	0.012	0.26	1.342	0.826	0.557	1.449	0.786	0.584	1.368	0.647	0.634	1.35	0.458	0.583	1.37	0.376	0.584	1.407	0.251	0.635	1.425	0.078	0.562
1303	6.515	1.506	0.839	0.39	1.32	0.813	0.264	1.377	0.762	0.221	1.376	0.602	0.197	1.327	0.453	0.266	1.316	0.343	0.264	1.354	0.241	0.226	1.37	0.08	0.299	1.254	0.012	0.26	1.341	0.826	0.556	1.448	0.786	0.584	1.368	0.647	0.633	1.35	0.458	0.583	1.371	0.376	0.584	1.407	0.251	0.634	1.425	0.078	0.562
1304	6.52	1.505	0.839	0.39	1.319	0.813	0.263	1.377	0.762	0.22	1.376	0.602	0.197	1.327	0.453	0.266	1.316	0.343	0.264	1.354	0.241	0.226	1.37	0.08	0.299	1.254	0.012	0.26	1.339	0.826	0.555	1.448	0.785	0.583	1.367	0.647	0.633	1.349	0.458	0.582	1.371	0.376	0.584	1.407	0.251	0.634	1.425	0.078	0.562
1305	6.525	1.505	0.839	0.389	1.318	0.813	0.262	1.376	0.762	0.219	1.375	0.602	0.197	1.327	0.453	0.266	1.316	0.343	0.263	1.354	0.241	0.225	1.37	0.079	0.299	1.254	0.012	0.26	1.339	0.825	0.555	1.447	0.785	0.582	1.367	0.647	0.632	1.349	0.458	0.582	1.37	0.376	0.584	1.407	0.252	0.634	1.425	0.078	0.562
1306	6.53	1.504	0.839	0.389	1.316	0.814	0.261	1.376	0.763	0.219	1.374	0.602	0.196	1.327	0.454	0.265	1.316	0.343	0.263	1.354	0.24	0.225	1.37	0.079	0.299	1.254	0.012	0.26	1.339	0.825	0.554	1.446	0.785	0.582	1.367	0.647	0.632	1.348	0.458	0.581	1.37	0.375	0.583	1.407	0.252	0.634	1.425	0.078	0.562
1307	6.535	1.504	0.839	0.388	1.316	0.814	0.261	1.376	0.763	0.218	1.374	0.602	0.196	1.326	0.454	0.265	1.316	0.343	0.263	1.353	0.24	0.224	1.37	0.079	0.299	1.254	0.012	0.26	1.339	0.825	0.554	1.446	0.786	0.581	1.367	0.646	0.632	1.348	0.458	0.581	1.369	0.375	0.583	1.407	0.252	0.634	1.425	0.078	0.562
1308	6.54	1.503	0.839	0.388	1.315	0.814	0.26	1.375	0.763	0.217	1.374	0.602	0.195	1.326	0.454	0.265	1.315	0.343	0.263	1.353	0.239	0.224	1.37	0.079	0.299	1.254	0.012	0.26	1.338	0.825	0.553	1.446	0.786	0.581	1.366	0.646	0.631	1.348	0.458	0.581	1.369	0.375	0.582	1.407	0.252	0.633	1.425	0.078	0.562
1309	6.545	1.503	0.839	0.387	1.315	0.815	0.259	1.375	0.763	0.216	1.373	0.602	0.194	1.325	0.454	0.265	1.315	0.343	0.263	1.352	0.239	0.224	1.37	0.079	0.299	1.254	0.012	0.26	1.337	0.825	0.552	1.445	0.786	0.58	1.366	0.646	0.63	1.347	0.458	0.58	1.368	0.376	0.582	1.407	0.252	0.633	1.425	0.078	0.562
1310	6.55	1.502	0.84	0.386	1.314	0.815	0.259	1.375	0.763	0.216	1.373	0.602	0.194	1.325	0.454	0.265	1.315	0.343	0.263	1.352	0.239	0.224	1.37	0.079	0.299	1.254	0.012	0.26	1.336	0.825	0.551	1.444	0.786	0.58	1.366	0.646	0.63	1.347	0.458	0.58	1.368	0.376	0.581	1.407	0.253	0.633	1.425	0.078	0.562
1311	6.555	1.502	0.84	0.386	1.313	0.815	0.258	1.374	0.763	0.215	1.372	0.603	0.193	1.325	0.454	0.264	1.315	0.343	0.263	1.351	0.238	0.224	1.37	0.079	0.299	1.254	0.012	0.26	1.336	0.825	0.551	1.444	0.785	0.579	1.365	0.646	0.629	1.347	0.458	0.579	1.368	0.376	0.581	1.407	0.253	0.633	1.425	0.078	0.562
1312	6.56	1.501	0.84	0.385	1.313	0.814	0.257	1.374	0.764	0.215	1.372	0.603	0.193	1.325	0.454	0.264	1.315	0.343	0.262	1.351	0.238	0.223	1.37	0.079	0.299	1.254	0.012	0.26	1.336	0.824	0.55	1.444	0.785	0.578	1.365	0.646	0.629	1.347	0.458	0.579	1.368	0.376	0.581	1.406	0.253	0.632	1.425	0.078	0.562
1313	6.565	1.501	0.84	0.385	1.313	0.814	0.256	1.374	0.764	0.214	1.372	0.603	0.192	1.325	0.454	0.264	1.315	0.343	0.262	1.351	0.238	0.223	1.37	0.079	0.299	1.254	0.012	0.26	1.336	0.824	0.549	1.443	0.785	0.578	1.365	0.646	0.628	1.347	0.458	0.578	1.368	0.376	0.581	1.406	0.253	0.632	1.425	0.078	0.562
1314	6.57	1.5	0.84	0.384	1.312	0.814	0.256	1.374	0.764	0.213	1.372	0.603	0.192	1.325	0.453	0.264	1.315	0.343	0.262	1.35	0.237	0.223	1.37	0.079	0.299	1.254	0.012	0.26	1.336	0.824	0.549	1.443	0.785	0.577	1.365	0.646	0.628	1.347	0.458	0.578	1.368	0.376	0.58	1.406	0.253	0.632	1.425	0.078	0.561
1315	6.575	1.5	0.84	0.384	1.312	0.814	0.255	1.374	0.764	0.213	1.371	0.603	0.191	1.325	0.453	0.263	1.315	0.343	0.262	1.35	0.237	0.223	1.37	0.079	0.299	1.254	0.012	0.26	1.336	0.824	0.549	1.443	0.785	0.577	1.365	0.646	0.628	1.347	0.458	0.578	1.367	0.376	0.58	1.406	0.253	0.632	1.425	0.078	0.561
1316	6.58	1.5	0.84	0.383	1.312	0.814	0.255	1.373	0.764	0.213	1.371	0.603	0.19	1.326	0.453	0.263	1.315	0.343	0.262	1.35	0.237	0.223	1.37	0.079	0.299	1.254	0.012	0.26	1.335	0.824	0.548	1.442	0.784	0.576	1.365	0.646	0.627	1.346	0.458	0.577	1.367	0.376	0.58	1.406	0.253	0.632	1.425	0.078	0.561
1317	6.585	1.499	0.841	0.382	1.311	0.814	0.255	1.373	0.764	0.212	1.37	0.603	0.19	1.326	0.453	0.263	1.314	0.343	0.262	1.349	0.237	0.223	1.37	0.079	0.299	1.254	0.012	0.26	1.334	0.824	0.548	1.442	0.784	0.575	1.366	0.646	0.627	1.346	0.458	0.577	1.366	0.376	0.58	1.405	0.253	0.631	1.425	0.078	0.561
1318	6.59	1.499	0.841	0.382	1.31	0.814	0.254	1.372	0.764	0.212	1.37	0.603	0.19	1.326	0.453	0.262	1.314	0.343	0.262	1.349	0.237	0.223	1.37	0.079	0.299	1.254	0.012	0.26	1.333	0.824	0.548	1.442	0.784	0.575	1.366	0.646	0.626	1.346	0.458	0.577	1.366	0.377	0.579	1.405	0.253	0.631	1.425	0.078	0.561
1319	6.595	1.499	0.841	0.381	1.31	0.814	0.254	1.372	0.764	0.211	1.37	0.603	0.189	1.326	0.453	0.262	1.314	0.342	0.261	1.349	0.237	0.222	1.37	0.079	0.299	1.254	0.011	0.26	1.333	0.824	0.547	1.442	0.785	0.575	1.366	0.646	0.626	1.346	0.458	0.577	1.366	0.377	0.579	1.405	0.253	0.631	1.425	0.078	0.561
1320	6.6	1.498	0.841	0.381	1.309	0.814	0.253	1.372	0.764	0.211	1.369	0.603	0.189	1.326	0.453	0.261	1.314	0.342	0.261	1.349	0.237	0.222	1.37	0.079	0.299	1.254	0.011	0.26	1.333	0.823	0.547	1.442	0.785	0.574	1.366	0.646	0.625	1.346	0.458	0.576	1.366	0.376	0.579	1.405	0.254	0.631	1.425	0.078	0.561
1321	6.605	1.498	0.841	0.38	1.309	0.814	0.253	1.371	0.764	0.21	1.369	0.603	0.188	1.326	0.453	0.261	1.314	0.342	0.261	1.35	0.237	0.222	1.37	0.079	0.299	1.254	0.012	0.26	1.333	0.823	0.546	1.442	0.785	0.573	1.366	0.646	0.625	1.345	0.458	0.576	1.365	0.376	0.579	1.404	0.254	0.631	1.425	0.078	0.561
1322	6.61	1.498	0.841	0.379	1.308	0.814	0.253	1.371	0.764	0.209	1.369	0.603	0.188	1.326	0.453	0.261	1.314	0.342	0.261	1.35	0.237	0.222	1.37	0.079	0.299	1.254	0.012	0.26	1.333	0.823	0.546	1.441	0.785	0.573	1.365	0.645	0.624	1.345	0.458	0.576	1.365	0.376	0.578	1.404	0.254	0.631	1.425	0.078	0.561
1323	6.615	1.498	0.841	0.379	1.309	0.814	0.252	1.371	0.764	0.209	1.369	0.603	0.188	1.326	0.453	0.26	1.315	0.342	0.26	1.35	0.237	0.222	1.37	0.079	0.298	1.254	0.012	0.26	1.333	0.822	0.545	1.441	0.785	0.572	1.365	0.645	0.624	1.345	0.458	0.575	1.365	0.376	0.578	1.404	0.254	0.631	1.425	0.078	0.561
1324	6.62	1.498	0.842	0.378	1.309	0.813	0.251	1.37	0.764	0.208	1.369	0.603	0.187	1.326	0.453	0.26	1.315	0.342	0.26	1.35	0.237	0.222	1.37	0.079	0.298	1.254	0.012	0.26	1.333	0.822	0.544	1.441	0.785	0.572	1.364	0.645	0.623	1.345	0.458	0.575	1.365	0.376	0.578	1.404	0.254	0.63	1.425	0.078	0.561
1325	6.625	1.497	0.842	0.378	1.31	0.813	0.251	1.37	0.764	0.208	1.369	0.603	0.187	1.325	0.453	0.26	1.315	0.342	0.26	1.351	0.237	0.222	1.37	0.079	0.298	1.254	0.012	0.26	1.333	0.822	0.544	1.441	0.785	0.572	1.364	0.645	0.623	1.344	0.458	0.574	1.364	0.376	0.578	1.404	0.254	0.63	1.425	0.078	0.561
1326	6.63	1.497	0.842	0.377	1.31	0.812	0.25	1.37	0.764	0.207	1.369	0.603	0.187	1.325	0.453	0.26	1.315	0.342	0.26	1.351	0.237	0.222	1.37	0.078	0.298	1.254	0.012	0.26	1.333	0.822	0.543	1.44	0.785	0.571	1.364	0.645	0.623	1.344	0.458	0.574	1.365	0.376	0.578	1.404	0.254	0.63	1.425	0.079	0.561
1327	6.635	1.497	0.842	0.377	1.31	0.813	0.25	1.37	0.764	0.207	1.369	0.603	0.186	1.325	0.453	0.259	1.315	0.342	0.259	1.352	0.237	0.222	1.37	0.078	0.298	1.254	0.012	0.26	1.333	0.823	0.543	1.44	0.785	0.571	1.364	0.646	0.622	1.344	0.458	0.574	1.365	0.376	0.578	1.404	0.254	0.63	1.425	0.079	0.561
1328	6.64	1.496	0.842	0.376	1.309	0.813	0.249	1.37	0.764	0.206	1.369	0.603	0.186	1.325	0.453	0.259	1.315	0.342	0.259	1.352	0.237	0.222	1.37	0.078	0.298	1.254	0.012	0.26	1.332	0.823	0.543	1.44	0.785	0.57	1.363	0.646	0.622	1.344	0.458	0.574	1.364	0.376	0.578	1.404	0.254	0.63	1.425	0.079	0.561
1329	6.645	1.496	0.842	0.376	1.309	0.813	0.249	1.369	0.764	0.206	1.369	0.602	0.186	1.325	0.453	0.259	1.315	0.342	0.259	1.352	0.237	0.222	1.37	0.078	0.298	1.254	0.012	0.26	1.33	0.824	0.542	1.44	0.784	0.57	1.363	0.646	0.622	1.344	0.459	0.573	1.364	0.376	0.577	1.404	0.254	0.63	1.425	0.079	0.561
1330	6.65	1.496	0.842	0.375	1.308	0.813	0.248	1.369	0.764	0.205	1.369	0.602	0.185	1.325	0.453	0.258	1.315	0.342	0.259	1.352	0.237	0.221	1.37	0.078	0.298	1.254	0.012	0.26	1.33	0.824	0.541	1.439	0.784	0.569	1.363	0.646	0.621	1.344	0.459	0.573	1.364	0.377	0.577	1.404	0.254	0.63	1.425	0.079	0.561
1331	6.655	1.496	0.842	0.375	1.307	0.813	0.248	1.369	0.764	0.205	1.368	0.602	0.185	1.325	0.453	0.258	1.316	0.342	0.259	1.352	0.237	0.221	1.37	0.078	0.298	1.254	0.012	0.26	1.329	0.824	0.541	1.439	0.784	0.569	1.363	0.646	0.621	1.344	0.459	0.573	1.364	0.377	0.577	1.404	0.254	0.63	1.425	0.079	0.561
1332	6.66	1.495	0.842	0.375	1.306	0.813	0.248	1.369	0.764	0.205	1.368	0.602	0.185	1.325	0.453	0.258	1.316	0.342	0.258	1.352	0.237	0.221	1.37	0.078	0.298	1.254	0.012	0.26	1.33	0.824	0.54	1.439	0.784	0.568	1.363	0.646	0.621	1.344	0.459	0.573	1.364	0.377	0.577	1.404	0.254	0.63	1.425	0.079	0.561
1333	6.665	1.495	0.842	0.374	1.306	0.813	0.248	1.368	0.764	0.204	1.368	0.601	0.185	1.325	0.452	0.258	1.316	0.342	0.258	1.352	0.237	0.221	1.37	0.078	0.298	1.254	0.012	0.26	1.33	0.823	0.54	1.44	0.785	0.568	1.363	0.646	0.621	1.344	0.459	0.573	1.364	0.377	0.576	1.404	0.254	0.629	1.425	0.079	0.561
1334	6.67	1.494	0.842	0.374	1.306	0.813	0.248	1.368	0.764	0.204	1.368	0.601	0.185	1.325	0.452	0.258	1.315	0.342	0.258	1.352	0.236	0.221	1.37	0.078	0.298	1.254	0.012	0.26	1.331	0.823	0.539	1.44	0.785	0.568	1.363	0.646	0.62	1.344	0.459	0.572	1.365	0.377	0.576	1.404	0.254	0.629	1.425	0.079	0.561
1335	6.675	1.494	0.842	0.373	1.306	0.813	0.247	1.368	0.764	0.204	1.368	0.601	0.184	1.325	0.452	0.257	1.315	0.342	0.258	1.351	0.236	0.221	1.37	0.078	0.298	1.254	0.012	0.26	1.331	0.823	0.539	1.439	0.785	0.567	1.363	0.646	0.62	1.345	0.459	0.572	1.365	0.377	0.575	1.404	0.254	0.629	1.425	0.079	0.561
1336	6.68	1.494	0.843	0.373	1.306	0.812	0.247	1.367	0.764	0.204	1.367	0.601	0.184	1.325	0.452	0.257	1.315	0.342	0.258	1.351	0.236	0.221	1.37	0.078	0.298	1.254	0.012	0.26	1.33	0.823	0.539	1.439	0.785	0.567	1.363	0.646	0.619	1.345	0.459	0.572	1.365	0.377	0.575	1.404	0.254	0.629	1.425	0.079	0.561
1337	6.685	1.493	0.843	0.373	1.306	0.812	0.246	1.367	0.764	0.203	1.367	0.601	0.184	1.325	0.452	0.257	1.315	0.342	0.258	1.35	0.236	0.22	1.37	0.078	0.298	1.254	0.012	0.26	1.329	0.823	0.538	1.439	0.785	0.567	1.363	0.646	0.619	1.345	0.459	0.572	1.365	0.377	0.575	1.404	0.255	0.629	1.425	0.079	0.561
1338	6.69	1.493	0.843	0.373	1.306	0.812	0.246	1.367	0.764	0.203	1.367	0.601	0.184	1.325	0.452	0.257	1.314	0.342	0.258	1.35	0.236	0.22	1.37	0.078	0.298	1.254	0.011	0.26	1.327	0.824	0.537	1.439	0.785	0.566	1.363	0.646	0.619	1.345	0.458	0.572	1.365	0.377	0.574	1.404	0.255	0.629	1.425	0.079	0.561
1339	6.695	1.493	0.843	0.372	1.306	0.812	0.245	1.367	0.763	0.202	1.367	0.601	0.184	1.324	0.452	0.257	1.314	0.342	0.258	1.349	0.236	0.22	1.37	0.078	0.298	1.254	0.011	0.26	1.326	0.824	0.537	1.439	0.786	0.566	1.363	0.646	0.619	1.344	0.458	0.572	1.365	0.377	0.574	1.404	0.255	0.629	1.425	0.079	0.561
1340	6.7	1.493	0.843	0.372	1.306	0.811	0.245	1.366	0.763	0.202	1.367	0.601	0.183	1.324	0.452	0.257	1.313	0.342	0.258	1.349	0.236	0.22	1.369	0.078	0.298	1.254	0.011	0.26	1.326	0.824	0.537	1.439	0.786	0.566	1.362	0.646	0.618	1.344	0.458	0.572	1.365	0.377	0.574	1.404	0.255	0.629	1.425	0.078	0.561
1341	6.705	1.492	0.843	0.372	1.305	0.811	0.245	1.366	0.763	0.201	1.367	0.601	0.183	1.323	0.452	0.257	1.313	0.342	0.258	1.349	0.236	0.22	1.369	0.078	0.298	1.254	0.011	0.26	1.326	0.824	0.537	1.437	0.785	0.566	1.362	0.646	0.618	1.344	0.458	0.571	1.365	0.377	0.574	1.404	0.255	0.629	1.425	0.079	0.561
1342	6.71	1.492	0.843	0.371	1.305	0.811	0.244	1.366	0.763	0.201	1.367	0.601	0.183	1.323	0.452	0.257	1.313	0.342	0.258	1.348	0.236	0.22	1.369	0.078	0.298	1.254	0.011	0.26	1.326	0.824	0.537	1.436	0.785	0.565	1.362	0.646	0.618	1.344	0.459	0.571	1.365	0.377	0.574	1.405	0.255	0.628	1.425	0.079	0.561
1343	6.715	1.492	0.843	0.371	1.304	0.811	0.244	1.366	0.763	0.201	1.367	0.601	0.183	1.323	0.452	0.257	1.312	0.342	0.258	1.348	0.236	0.22	1.369	0.078	0.298	1.254	0.011	0.26	1.326	0.823	0.536	1.437	0.786	0.565	1.362	0.646	0.617	1.344	0.459	0.571	1.365	0.377	0.574	1.405	0.255	0.628	1.425	0.079	0.561
1344	6.72	1.492	0.843	0.371	1.304	0.811	0.243	1.366	0.763	0.201	1.366	0.601	0.183	1.322	0.452	0.257	1.312	0.342	0.258	1.348	0.236	0.22	1.369	0.078	0.298	1.254	0.011	0.26	1.326	0.823	0.536	1.437	0.786	0.565	1.362	0.646	0.617	1.344	0.459	0.571	1.365	0.377	0.574	1.405	0.255	0.628	1.425	0.079	0.561
1345	6.725	1.491	0.843	0.371	1.304	0.811	0.243	1.366	0.763	0.2	1.365	0.601	0.183	1.322	0.452	0.256	1.312	0.342	0.258	1.348	0.236	0.22	1.369	0.078	0.298	1.254	0.011	0.26	1.326	0.823	0.535	1.437	0.786	0.565	1.362	0.646	0.617	1.344	0.459	0.571	1.366	0.378	0.574	1.405	0.255	0.628	1.425	0.078	0.561
1346	6.73	1.491	0.843	0.37	1.304	0.811	0.243	1.365	0.763	0.2	1.364	0.601	0.182	1.322	0.452	0.256	1.312	0.342	0.258	1.348	0.236	0.22	1.369	0.078	0.298	1.254	0.011	0.26	1.325	0.823	0.535	1.437	0.787	0.565	1.362	0.646	0.616	1.344	0.459	0.571	1.366	0.378	0.574	1.405	0.255	0.628	1.425	0.078	0.561
1347	6.735	1.491	0.844	0.37	1.303	0.811	0.243	1.365	0.763	0.2	1.364	0.601	0.182	1.322	0.452	0.256	1.312	0.341	0.257	1.348	0.236	0.22	1.369	0.078	0.298	1.254	0.011	0.26	1.324	0.824	0.534	1.436	0.787	0.564	1.362	0.647	0.616	1.344	0.459	0.571	1.366	0.378	0.574	1.405	0.255	0.628	1.425	0.078	0.561
1348	6.74	1.491	0.844	0.37	1.303	0.811	0.243	1.365	0.763	0.2	1.363	0.601	0.182	1.322	0.452	0.256	1.312	0.341	0.257	1.347	0.236	0.22	1.369	0.078	0.298	1.254	0.011	0.26	1.323	0.824	0.533	1.435	0.787	0.564	1.362	0.647	0.616	1.344	0.459	0.57	1.366	0.378	0.573	1.405	0.255	0.628	1.425	0.078	0.561
1349	6.745	1.49	0.844	0.37	1.303	0.811	0.243	1.365	0.763	0.199	1.363	0.6	0.181	1.321	0.452	0.256	1.312	0.341	0.257	1.347	0.236	0.22	1.369	0.078	0.298	1.254	0.011	0.26	1.323	0.823	0.533	1.434	0.787	0.564	1.362	0.647	0.616	1.344	0.459	0.57	1.366	0.378	0.573	1.405	0.255	0.628	1.425	0.078	0.561
1350	6.75	1.49	0.844	0.37	1.303	0.811	0.243	1.365	0.763	0.199	1.362	0.6	0.181	1.321	0.452	0.256	1.312	0.341	0.257	1.347	0.236	0.22	1.369	0.078	0.298	1.254	0.011	0.26	1.323	0.823	0.533	1.434	0.787	0.563	1.362	0.647	0.616	1.344	0.458	0.57	1.366	0.378	0.573	1.405	0.256	0.628	1.425	0.078	0.561
1351	6.755	1.49	0.844	0.369	1.303	0.81	0.242	1.365	0.763	0.199	1.362	0.6	0.181	1.321	0.452	0.256	1.312	0.341	0.257	1.347	0.236	0.22	1.369	0.078	0.298	1.254	0.011	0.26	1.323	0.823	0.532	1.434	0.787	0.563	1.362	0.647	0.616	1.344	0.458	0.57	1.366	0.378	0.573	1.405	0.256	0.628	1.425	0.078	0.561
1352	6.76	1.49	0.844	0.369	1.303	0.81	0.242	1.365	0.763	0.199	1.362	0.601	0.18	1.321	0.452	0.255	1.312	0.341	0.257	1.347	0.236	0.22	1.369	0.078	0.298	1.254	0.011	0.26	1.323	0.822	0.532	1.433	0.787	0.563	1.362	0.647	0.616	1.344	0.458	0.57	1.366	0.378	0.573	1.405	0.256	0.628	1.425	0.078	0.561
1353	6.765	1.489	0.844	0.369	1.303	0.81	0.241	1.365	0.763	0.199	1.361	0.601	0.18	1.321	0.452	0.255	1.312	0.341	0.257	1.347	0.236	0.22	1.369	0.078	0.298	1.254	0.011	0.26	1.323	0.822	0.532	1.433	0.787	0.563	1.362	0.647	0.615	1.343	0.458	0.569	1.366	0.378	0.573	1.405	0.256	0.627	1.425	0.078	0.561
1354	6.77	1.489	0.844	0.369	1.303	0.809	0.241	1.365	0.763	0.199	1.361	0.601	0.18	1.32	0.452	0.255	1.312	0.341	0.257	1.348	0.236	0.22	1.369	0.078	0.298	1.254	0.011	0.26	1.322	0.822	0.532	1.432	0.786	0.563	1.362	0.647	0.615	1.343	0.458	0.569	1.366	0.378	0.573	1.405	0.256	0.627	1.425	0.078	0.561
1355	6.775	1.489	0.844	0.369	1.303	0.809	0.241	1.365	0.763	0.198	1.361	0.601	0.18	1.32	0.452	0.255	1.312	0.341	0.257	1.348	0.236	0.22	1.369	0.078	0.298	1.254	0.012	0.26	1.322	0.823	0.532	1.432	0.786	0.562	1.362	0.647	0.615	1.343	0.458	0.569	1.366	0.378	0.573	1.405	0.256	0.627	1.425	0.078	0.561
1356	6.78	1.489	0.845	0.369	1.303	0.809	0.24	1.365	0.763	0.198	1.361	0.601	0.18	1.32	0.452	0.255	1.312	0.341	0.257	1.348	0.236	0.22	1.369	0.078	0.298	1.254	0.012	0.26	1.322	0.823	0.532	1.431	0.786	0.562	1.362	0.647	0.615	1.343	0.458	0.569	1.366	0.378	0.573	1.405	0.256	0.627	1.425	0.079	0.561
1357	6.785	1.489	0.845	0.368	1.302	0.809	0.24	1.365	0.763	0.198	1.36	0.601	0.18	1.32	0.452	0.255	1.311	0.341	0.257	1.347	0.236	0.22	1.369	0.078	0.298	1.254	0.011	0.26	1.321	0.823	0.531	1.431	0.786	0.562	1.361	0.647	0.615	1.343	0.458	0.569	1.366	0.378	0.573	1.405	0.256	0.627	1.425	0.079	0.561
1358	6.79	1.489	0.845	0.368	1.302	0.809	0.24	1.365	0.763	0.198	1.36	0.601	0.18	1.32	0.452	0.255	1.311	0.341	0.257	1.347	0.236	0.22	1.369	0.078	0.298	1.254	0.011	0.26	1.32	0.823	0.531	1.431	0.787	0.562	1.361	0.647	0.615	1.343	0.458	0.569	1.366	0.378	0.573	1.405	0.256	0.627	1.425	0.079	0.561
1359	6.795	1.488	0.845	0.368	1.301	0.809	0.24	1.365	0.763	0.197	1.36	0.601	0.18	1.32	0.452	0.255	1.311	0.341	0.257	1.347	0.236	0.22	1.369	0.078	0.298	1.254	0.012	0.26	1.32	0.823	0.531	1.431	0.787	0.562	1.361	0.647	0.615	1.343	0.458	0.568	1.366	0.378	0.573	1.405	0.256	0.627	1.425	0.079	0.561
1360	6.8	1.488	0.845	0.368	1.301	0.809	0.239	1.365	0.763	0.198	1.36	0.6	0.179	1.32	0.452	0.255	1.311	0.341	0.257	1.347	0.236	0.219	1.369	0.078	0.298	1.254	0.012	0.26	1.319	0.823	0.531	1.431	0.787	0.562	1.361	0.647	0.614	1.343	0.458	0.568	1.366	0.378	0.573	1.405	0.256	0.627	1.425	0.078	0.561
1361	6.805	1.488	0.845	0.368	1.301	0.809	0.239	1.365	0.762	0.198	1.36	0.6	0.179	1.32	0.452	0.254	1.311	0.341	0.257	1.347	0.236	0.219	1.369	0.078	0.298	1.254	0.012	0.26	1.319	0.823	0.53	1.43	0.787	0.562	1.361	0.647	0.614	1.343	0.458	0.568	1.366	0.378	0.573	1.405	0.256	0.627	1.425	0.078	0.561
1362	6.81	1.487	0.845	0.367	1.301	0.809	0.239	1.365	0.762	0.198	1.36	0.6	0.179	1.321	0.452	0.254	1.311	0.341	0.256	1.346	0.236	0.219	1.369	0.078	0.298	1.254	0.011	0.26	1.319	0.823	0.53	1.43	0.788	0.561	1.361	0.647	0.614	1.343	0.458	0.568	1.366	0.378	0.573	1.405	0.256	0.627	1.425	0.078	0.561
1363	6.815	1.487	0.845	0.367	1.301	0.809	0.239	1.365	0.762	0.197	1.36	0.6	0.179	1.321	0.452	0.254	1.311	0.341	0.256	1.346	0.235	0.219	1.369	0.078	0.298	1.254	0.011	0.26	1.319	0.822	0.53	1.43	0.788	0.561	1.361	0.647	0.614	1.343	0.458	0.568	1.366	0.378	0.573	1.406	0.256	0.627	1.425	0.078	0.561
1364	6.82	1.487	0.845	0.367	1.301	0.808	0.239	1.366	0.762	0.197	1.361	0.6	0.179	1.321	0.452	0.254	1.31	0.341	0.256	1.346	0.235	0.219	1.369	0.078	0.298	1.254	0.011	0.26	1.319	0.822	0.53	1.43	0.788	0.561	1.361	0.647	0.614	1.343	0.458	0.568	1.366	0.378	0.573	1.406	0.256	0.627	1.425	0.078	0.561
1365	6.825	1.487	0.846	0.367	1.301	0.808	0.238	1.366	0.762	0.197	1.361	0.6	0.179	1.321	0.452	0.254	1.31	0.341	0.256	1.345	0.235	0.219	1.369	0.078	0.298	1.254	0.011	0.26	1.318	0.822	0.529	1.43	0.788	0.561	1.361	0.647	0.614	1.344	0.458	0.568	1.365	0.377	0.573	1.406	0.256	0.627	1.425	0.078	0.561
1366	6.83	1.487	0.846	0.367	1.3	0.808	0.238	1.366	0.762	0.196	1.361	0.6	0.179	1.32	0.452	0.254	1.31	0.341	0.256	1.345	0.235	0.219	1.369	0.078	0.298	1.254	0.011	0.26	1.318	0.822	0.529	1.43	0.788	0.561	1.361	0.647	0.614	1.344	0.458	0.568	1.365	0.377	0.573	1.406	0.256	0.627	1.425	0.078	0.561
1367	6.835	1.487	0.846	0.367	1.3	0.808	0.238	1.366	0.762	0.196	1.362	0.6	0.178	1.32	0.452	0.254	1.309	0.341	0.256	1.345	0.235	0.219	1.369	0.078	0.298	1.254	0.011	0.26	1.318	0.822	0.529	1.429	0.788	0.56	1.36	0.647	0.613	1.344	0.458	0.568	1.365	0.377	0.573	1.406	0.256	0.627	1.425	0.078	0.561
1368	6.84	1.486	0.846	0.366	1.3	0.808	0.238	1.366	0.762	0.196	1.361	0.599	0.178	1.32	0.452	0.254	1.309	0.341	0.256	1.345	0.235	0.219	1.369	0.078	0.298	1.254	0.011	0.26	1.318	0.822	0.529	1.429	0.788	0.56	1.361	0.648	0.613	1.344	0.458	0.568	1.365	0.377	0.573	1.406	0.256	0.627	1.425	0.078	0.561
1369	6.845	1.486	0.846	0.366	1.299	0.808	0.237	1.366	0.762	0.196	1.361	0.599	0.178	1.32	0.451	0.254	1.309	0.341	0.256	1.344	0.235	0.219	1.369	0.078	0.298	1.254	0.012	0.26	1.318	0.822	0.528	1.428	0.788	0.56	1.361	0.648	0.613	1.344	0.458	0.568	1.365	0.377	0.572	1.406	0.256	0.627	1.425	0.078	0.561
1370	6.85	1.486	0.846	0.366	1.299	0.807	0.237	1.366	0.762	0.195	1.361	0.599	0.178	1.32	0.451	0.254	1.309	0.341	0.256	1.344	0.235	0.219	1.369	0.078	0.298	1.254	0.012	0.26	1.318	0.822	0.528	1.428	0.788	0.559	1.361	0.648	0.613	1.344	0.458	0.568	1.365	0.378	0.572	1.406	0.256	0.627	1.425	0.078	0.561
1371	6.855	1.486	0.846	0.366	1.299	0.807	0.237	1.366	0.761	0.195	1.361	0.598	0.177	1.32	0.451	0.253	1.309	0.341	0.256	1.344	0.235	0.219	1.369	0.078	0.298	1.254	0.012	0.26	1.318	0.822	0.528	1.428	0.788	0.559	1.36	0.647	0.613	1.344	0.458	0.568	1.366	0.378	0.572	1.406	0.256	0.627	1.425	0.078	0.561
1372	6.86	1.485	0.846	0.366	1.299	0.807	0.237	1.366	0.761	0.195	1.362	0.598	0.177	1.32	0.451	0.253	1.309	0.341	0.256	1.344	0.235	0.219	1.369	0.078	0.298	1.254	0.012	0.26	1.318	0.822	0.528	1.427	0.788	0.559	1.359	0.647	0.612	1.344	0.458	0.568	1.366	0.378	0.572	1.406	0.256	0.627	1.425	0.078	0.561
1373	6.865	1.485	0.846	0.365	1.299	0.807	0.236	1.366	0.761	0.195	1.362	0.598	0.177	1.32	0.451	0.253	1.309	0.341	0.256	1.344	0.235	0.219	1.369	0.078	0.298	1.254	0.012	0.26	1.317	0.822	0.527	1.427	0.789	0.559	1.359	0.647	0.612	1.344	0.458	0.567	1.366	0.378	0.572	1.406	0.256	0.627	1.425	0.078	0.561
1374	6.87	1.485	0.846	0.365	1.299	0.806	0.236	1.366	0.761	0.195	1.362	0.598	0.177	1.32	0.451	0.253	1.309	0.341	0.256	1.344	0.235	0.219	1.369	0.078	0.298	1.254	0.012	0.26	1.317	0.822	0.527	1.427	0.789	0.559	1.359	0.647	0.612	1.344	0.458	0.567	1.366	0.378	0.572	1.406	0.256	0.627	1.425	0.078	0.561
1375	6.875	1.485	0.846	0.365	1.299	0.806	0.236	1.365	0.761	0.195	1.362	0.598	0.177	1.32	0.451	0.253	1.309	0.341	0.256	1.344	0.235	0.219	1.369	0.078	0.298	1.254	0.012	0.26	1.317	0.822	0.527	1.427	0.789	0.559	1.359	0.647	0.612	1.344	0.458	0.567	1.366	0.378	0.572	1.406	0.256	0.627	1.425	0.078	0.561
1376	6.88	1.484	0.847	0.365	1.298	0.806	0.235	1.365	0.761	0.195	1.362	0.598	0.177	1.32	0.451	0.253	1.309	0.341	0.256	1.344	0.235	0.219	1.369	0.078	0.298	1.254	0.012	0.26	1.317	0.822	0.527	1.427	0.789	0.559	1.359	0.648	0.612	1.345	0.459	0.567	1.366	0.378	0.572	1.406	0.256	0.627	1.425	0.078	0.561
1377	6.885	1.484	0.847	0.364	1.298	0.806	0.235	1.365	0.761	0.194	1.362	0.598	0.177	1.32	0.451	0.253	1.309	0.341	0.256	1.344	0.235	0.219	1.369	0.078	0.298	1.254	0.012	0.26	1.317	0.822	0.527	1.427	0.79	0.558	1.359	0.648	0.612	1.345	0.459	0.567	1.366	0.378	0.572	1.406	0.256	0.627	1.425	0.078	0.561
1378	6.89	1.484	0.847	0.364	1.298	0.806	0.235	1.365	0.761	0.194	1.362	0.598	0.176	1.32	0.451	0.253	1.309	0.341	0.256	1.344	0.235	0.219	1.369	0.078	0.298	1.254	0.012	0.26	1.317	0.822	0.527	1.427	0.79	0.558	1.359	0.648	0.611	1.345	0.459	0.567	1.366	0.378	0.572	1.406	0.256	0.627	1.425	0.078	0.561
1379	6.895	1.484	0.847	0.364	1.298	0.806	0.235	1.365	0.76	0.194	1.362	0.597	0.176	1.32	0.451	0.253	1.309	0.341	0.256	1.344	0.235	0.219	1.369	0.078	0.298	1.254	0.012	0.26	1.317	0.822	0.527	1.427	0.79	0.558	1.359	0.648	0.611	1.345	0.459	0.567	1.366	0.378	0.571	1.406	0.257	0.627	1.425	0.078	0.561
1380	6.9	1.484	0.847	0.364	1.298	0.806	0.234	1.365	0.76	0.194	1.362	0.597	0.176	1.319	0.45	0.253	1.308	0.341	0.256	1.344	0.235	0.219	1.369	0.078	0.298	1.254	0.012	0.26	1.317	0.822	0.526	1.426	0.79	0.558	1.359	0.648	0.611	1.345	0.459	0.567	1.366	0.378	0.571	1.406	0.257	0.627	1.425	0.078	0.561
1381	6.905	1.483	0.846	0.364	1.298	0.806	0.234	1.365	0.76	0.194	1.362	0.597	0.176	1.319	0.45	0.253	1.308	0.341	0.256	1.344	0.235	0.219	1.369	0.078	0.298	1.254	0.012	0.26	1.316	0.822	0.526	1.426	0.79	0.558	1.359	0.648	0.611	1.345	0.459	0.567	1.366	0.378	0.571	1.406	0.257	0.627	1.425	0.078	0.561
1382	6.91	1.483	0.846	0.364	1.298	0.806	0.234	1.365	0.76	0.193	1.362	0.597	0.176	1.319	0.45	0.253	1.308	0.341	0.255	1.343	0.235	0.218	1.369	0.078	0.298	1.254	0.012	0.26	1.315	0.822	0.526	1.426	0.79	0.558	1.359	0.648	0.611	1.345	0.459	0.566	1.366	0.378	0.571	1.406	0.257	0.627	1.425	0.078	0.561
1383	6.915	1.483	0.846	0.364	1.298	0.806	0.234	1.365	0.76	0.193	1.362	0.597	0.176	1.319	0.45	0.253	1.308	0.34	0.255	1.343	0.235	0.218	1.369	0.078	0.298	1.254	0.012	0.26	1.314	0.822	0.526	1.425	0.79	0.557	1.359	0.648	0.611	1.345	0.459	0.566	1.366	0.378	0.571	1.406	0.257	0.627	1.425	0.078	0.561
1384	6.92	1.482	0.846	0.363	1.298	0.806	0.233	1.364	0.759	0.193	1.361	0.597	0.176	1.318	0.45	0.253	1.307	0.34	0.255	1.343	0.234	0.218	1.369	0.078	0.298	1.254	0.012	0.26	1.313	0.823	0.525	1.425	0.79	0.557	1.358	0.648	0.611	1.345	0.459	0.566	1.366	0.378	0.571	1.406	0.257	0.627	1.425	0.078	0.561
1385	6.925	1.482	0.846	0.363	1.297	0.806	0.233	1.364	0.759	0.193	1.361	0.597	0.176	1.318	0.45	0.253	1.307	0.34	0.255	1.343	0.234	0.218	1.369	0.078	0.298	1.254	0.012	0.26	1.313	0.823	0.525	1.425	0.79	0.557	1.358	0.648	0.611	1.345	0.459	0.566	1.366	0.378	0.571	1.406	0.257	0.626	1.425	0.078	0.561
1386	6.93	1.482	0.847	0.363	1.297	0.806	0.233	1.364	0.759	0.192	1.361	0.597	0.175	1.317	0.45	0.253	1.306	0.34	0.255	1.342	0.234	0.218	1.369	0.078	0.298	1.254	0.012	0.26	1.313	0.823	0.525	1.426	0.791	0.557	1.358	0.648	0.61	1.344	0.459	0.566	1.366	0.378	0.57	1.406	0.257	0.626	1.425	0.078	0.561
1387	6.935	1.482	0.847	0.363	1.297	0.805	0.232	1.364	0.758	0.192	1.361	0.597	0.175	1.317	0.45	0.253	1.306	0.34	0.255	1.342	0.234	0.218	1.369	0.078	0.298	1.254	0.012	0.26	1.313	0.823	0.525	1.425	0.791	0.557	1.358	0.648	0.61	1.344	0.459	0.566	1.366	0.378	0.57	1.406	0.257	0.626	1.425	0.078	0.561
1388	6.94	1.482	0.847	0.363	1.296	0.805	0.232	1.364	0.758	0.192	1.361	0.597	0.175	1.317	0.45	0.253	1.306	0.34	0.255	1.342	0.234	0.218	1.369	0.079	0.298	1.254	0.012	0.26	1.313	0.823	0.525	1.426	0.791	0.557	1.358	0.648	0.61	1.344	0.459	0.566	1.366	0.378	0.57	1.406	0.257	0.626	1.425	0.078	0.561
1389	6.945	1.481	0.847	0.362	1.296	0.804	0.232	1.364	0.758	0.192	1.361	0.597	0.175	1.317	0.45	0.253	1.305	0.34	0.255	1.342	0.234	0.218	1.369	0.079	0.298	1.254	0.012	0.26	1.313	0.822	0.524	1.425	0.791	0.556	1.357	0.648	0.61	1.344	0.459	0.566	1.366	0.378	0.57	1.406	0.257	0.626	1.425	0.078	0.561
1390	6.95	1.481	0.847	0.362	1.296	0.804	0.232	1.364	0.758	0.192	1.36	0.597	0.175	1.316	0.45	0.252	1.305	0.34	0.254	1.341	0.234	0.218	1.369	0.079	0.298	1.254	0.012	0.26	1.313	0.822	0.524	1.424	0.791	0.556	1.357	0.649	0.61	1.344	0.459	0.566	1.366	0.378	0.57	1.406	0.257	0.626	1.425	0.078	0.561
1391	6.955	1.481	0.847	0.362	1.296	0.804	0.232	1.364	0.758	0.191	1.36	0.597	0.175	1.316	0.449	0.252	1.305	0.339	0.254	1.341	0.234	0.218	1.369	0.079	0.298	1.254	0.012	0.26	1.314	0.822	0.524	1.424	0.791	0.556	1.357	0.649	0.609	1.344	0.459	0.566	1.366	0.378	0.57	1.406	0.257	0.626	1.425	0.078	0.561
1392	6.96	1.481	0.847	0.362	1.296	0.803	0.232	1.364	0.758	0.191	1.36	0.596	0.175	1.315	0.449	0.252	1.305	0.339	0.254	1.341	0.234	0.218	1.368	0.079	0.298	1.254	0.012	0.26	1.314	0.822	0.524	1.423	0.791	0.555	1.356	0.649	0.609	1.344	0.459	0.566	1.366	0.378	0.57	1.406	0.257	0.626	1.425	0.078	0.561
1393	6.965	1.48	0.847	0.362	1.296	0.803	0.232	1.364	0.758	0.191	1.359	0.596	0.175	1.315	0.449	0.252	1.304	0.339	0.254	1.34	0.234	0.218	1.368	0.079	0.298	1.254	0.012	0.26	1.314	0.822	0.523	1.423	0.791	0.555	1.356	0.649	0.609	1.344	0.459	0.566	1.366	0.378	0.57	1.406	0.257	0.626	1.425	0.078	0.561
1394	6.97	1.48	0.847	0.361	1.296	0.803	0.231	1.363	0.758	0.191	1.359	0.596	0.174	1.315	0.449	0.252	1.304	0.339	0.254	1.34	0.234	0.218	1.368	0.079	0.298	1.254	0.012	0.26	1.314	0.822	0.523	1.424	0.792	0.555	1.356	0.648	0.609	1.344	0.459	0.566	1.366	0.378	0.57	1.406	0.257	0.626	1.425	0.078	0.561
1395	6.975	1.48	0.847	0.361	1.296	0.803	0.231	1.363	0.758	0.191	1.359	0.596	0.174	1.314	0.449	0.252	1.303	0.339	0.254	1.339	0.234	0.218	1.368	0.079	0.298	1.254	0.012	0.26	1.314	0.822	0.523	1.424	0.792	0.556	1.356	0.648	0.609	1.344	0.459	0.566	1.366	0.378	0.57	1.406	0.257	0.626	1.425	0.078	0.561
1396	6.98	1.48	0.847	0.361	1.296	0.803	0.231	1.363	0.758	0.19	1.358	0.596	0.174	1.314	0.449	0.252	1.303	0.339	0.254	1.339	0.234	0.218	1.368	0.079	0.298	1.254	0.012	0.26	1.314	0.822	0.523	1.424	0.792	0.555	1.356	0.648	0.609	1.344	0.459	0.565	1.366	0.378	0.569	1.406	0.257	0.626	1.425	0.078	0.561
1397	6.985	1.48	0.847	0.36	1.296	0.803	0.231	1.363	0.758	0.19	1.358	0.596	0.173	1.314	0.449	0.251	1.302	0.338	0.254	1.339	0.234	0.218	1.368	0.079	0.298	1.254	0.012	0.26	1.313	0.822	0.522	1.423	0.791	0.555	1.355	0.648	0.608	1.344	0.459	0.565	1.366	0.378	0.569	1.406	0.257	0.626	1.425	0.078	0.561
1398	6.99	1.48	0.847	0.36	1.296	0.802	0.23	1.363	0.757	0.19	1.357	0.595	0.173	1.314	0.449	0.251	1.302	0.338	0.254	1.339	0.234	0.218	1.368	0.079	0.298	1.254	0.012	0.26	1.312	0.822	0.522	1.423	0.791	0.555	1.355	0.648	0.608	1.343	0.459	0.565	1.366	0.378	0.569	1.406	0.257	0.626	1.425	0.078	0.561
1399	6.995	1.48	0.847	0.36	1.296	0.802	0.23	1.363	0.757	0.19	1.357	0.595	0.173	1.313	0.448	0.251	1.301	0.338	0.254	1.338	0.233	0.218	1.368	0.079	0.298	1.254	0.012	0.26	1.311	0.822	0.521	1.422	0.791	0.554	1.355	0.648	0.608	1.343	0.459	0.565	1.366	0.378	0.569	1.405	0.257	0.626	1.425	0.078	0.561
1400	7	1.48	0.847	0.359	1.296	0.802	0.229	1.363	0.757	0.189	1.357	0.595	0.173	1.313	0.448	0.251	1.301	0.338	0.254	1.338	0.233	0.218	1.368	0.079	0.298	1.254	0.012	0.26	1.31	0.822	0.521	1.422	0.791	0.554	1.355	0.648	0.608	1.343	0.459	0.565	1.366	0.378	0.569	1.405	0.257	0.626	1.425	0.078	0.561
1401	7.005	1.479	0.847	0.359	1.295	0.801	0.229	1.362	0.757	0.189	1.357	0.595	0.172	1.313	0.448	0.251	1.301	0.338	0.254	1.338	0.233	0.218	1.368	0.079	0.298	1.254	0.012	0.26	1.31	0.822	0.52	1.422	0.792	0.554	1.355	0.648	0.608	1.343	0.459	0.565	1.366	0.378	0.569	1.405	0.257	0.626	1.425	0.078	0.561
1402	7.01	1.479	0.847	0.359	1.295	0.801	0.229	1.362	0.756	0.189	1.357	0.595	0.172	1.313	0.448	0.251	1.301	0.338	0.254	1.338	0.233	0.218	1.368	0.079	0.298	1.254	0.012	0.26	1.309	0.822	0.52	1.423	0.792	0.554	1.355	0.648	0.607	1.343	0.459	0.565	1.366	0.378	0.569	1.405	0.257	0.626	1.425	0.078	0.561
1403	7.015	1.479	0.847	0.358	1.294	0.801	0.228	1.362	0.756	0.189	1.357	0.595	0.172	1.313	0.448	0.251	1.301	0.338	0.254	1.338	0.233	0.218	1.368	0.079	0.298	1.254	0.012	0.26	1.309	0.822	0.52	1.423	0.792	0.554	1.355	0.648	0.607	1.343	0.459	0.565	1.365	0.378	0.569	1.405	0.257	0.626	1.425	0.078	0.561
1404	7.02	1.479	0.847	0.358	1.294	0.801	0.228	1.362	0.756	0.189	1.356	0.595	0.172	1.312	0.448	0.251	1.301	0.338	0.254	1.338	0.233	0.218	1.368	0.079	0.298	1.254	0.012	0.26	1.309	0.822	0.52	1.422	0.792	0.553	1.355	0.648	0.607	1.342	0.459	0.564	1.365	0.378	0.569	1.405	0.258	0.626	1.425	0.078	0.561
1405	7.025	1.479	0.847	0.358	1.294	0.801	0.228	1.362	0.756	0.188	1.356	0.594	0.172	1.312	0.447	0.251	1.301	0.338	0.254	1.337	0.233	0.218	1.368	0.079	0.298	1.254	0.012	0.26	1.31	0.822	0.52	1.422	0.791	0.553	1.355	0.648	0.607	1.342	0.459	0.564	1.365	0.379	0.569	1.405	0.258	0.626	1.425	0.079	0.561
1406	7.03	1.478	0.847	0.358	1.294	0.8	0.227	1.362	0.756	0.188	1.356	0.594	0.172	1.312	0.447	0.25	1.301	0.338	0.254	1.337	0.233	0.218	1.368	0.079	0.298	1.254	0.012	0.26	1.31	0.821	0.52	1.422	0.791	0.553	1.355	0.649	0.607	1.342	0.459	0.564	1.365	0.379	0.569	1.405	0.258	0.625	1.425	0.079	0.561
1407	7.035	1.478	0.847	0.357	1.294	0.8	0.227	1.361	0.755	0.188	1.356	0.594	0.172	1.312	0.447	0.25	1.301	0.338	0.254	1.337	0.232	0.218	1.368	0.079	0.298	1.254	0.012	0.26	1.311	0.821	0.52	1.421	0.792	0.552	1.355	0.649	0.606	1.342	0.459	0.564	1.364	0.379	0.568	1.405	0.258	0.625	1.425	0.079	0.561
1408	7.04	1.478	0.847	0.357	1.294	0.8	0.227	1.361	0.755	0.188	1.356	0.594	0.172	1.311	0.447	0.25	1.3	0.338	0.254	1.336	0.232	0.218	1.368	0.079	0.298	1.254	0.012	0.26	1.311	0.821	0.52	1.421	0.792	0.552	1.354	0.649	0.606	1.342	0.459	0.563	1.364	0.379	0.568	1.405	0.258	0.625	1.425	0.079	0.561
1409	7.045	1.478	0.847	0.357	1.294	0.8	0.227	1.361	0.755	0.187	1.356	0.593	0.172	1.311	0.447	0.25	1.3	0.338	0.254	1.336	0.232	0.218	1.368	0.079	0.298	1.254	0.012	0.26	1.312	0.821	0.52	1.421	0.793	0.552	1.354	0.649	0.606	1.341	0.459	0.563	1.365	0.379	0.568	1.405	0.258	0.625	1.425	0.079	0.561
1410	7.05	1.477	0.847	0.356	1.294	0.799	0.227	1.36	0.754	0.187	1.356	0.593	0.172	1.311	0.447	0.25	1.3	0.338	0.254	1.335	0.232	0.218	1.368	0.079	0.298	1.254	0.012	0.26	1.312	0.821	0.519	1.421	0.792	0.552	1.354	0.649	0.606	1.341	0.459	0.563	1.365	0.38	0.568	1.405	0.258	0.625	1.425	0.079	0.561
1411	7.055	1.477	0.847	0.356	1.294	0.799	0.227	1.36	0.754	0.187	1.356	0.593	0.171	1.311	0.447	0.25	1.3	0.338	0.253	1.335	0.232	0.218	1.368	0.079	0.298	1.254	0.012	0.26	1.311	0.821	0.519	1.421	0.792	0.552	1.354	0.649	0.606	1.341	0.459	0.563	1.365	0.38	0.568	1.405	0.258	0.625	1.425	0.079	0.561
1412	7.06	1.477	0.847	0.356	1.294	0.799	0.226	1.36	0.754	0.186	1.355	0.593	0.171	1.311	0.447	0.25	1.299	0.338	0.253	1.334	0.232	0.218	1.368	0.079	0.298	1.254	0.012	0.26	1.309	0.821	0.518	1.421	0.792	0.551	1.354	0.649	0.605	1.341	0.459	0.563	1.365	0.38	0.568	1.405	0.258	0.625	1.425	0.079	0.561
1413	7.065	1.477	0.847	0.356	1.294	0.799	0.226	1.36	0.754	0.186	1.355	0.592	0.171	1.311	0.447	0.25	1.299	0.338	0.253	1.334	0.231	0.218	1.368	0.079	0.298	1.254	0.012	0.26	1.308	0.822	0.517	1.42	0.792	0.551	1.354	0.649	0.605	1.341	0.459	0.562	1.365	0.38	0.568	1.405	0.258	0.625	1.425	0.079	0.561
1414	7.07	1.476	0.847	0.355	1.293	0.799	0.226	1.361	0.754	0.186	1.355	0.592	0.171	1.31	0.447	0.25	1.298	0.338	0.253	1.334	0.231	0.218	1.368	0.079	0.298	1.254	0.012	0.26	1.308	0.822	0.517	1.42	0.792	0.55	1.354	0.649	0.605	1.341	0.46	0.562	1.365	0.38	0.568	1.405	0.258	0.625	1.425	0.079	0.561
1415	7.075	1.476	0.847	0.355	1.292	0.798	0.225	1.361	0.754	0.185	1.355	0.591	0.171	1.31	0.447	0.25	1.298	0.338	0.253	1.333	0.231	0.218	1.368	0.079	0.298	1.254	0.012	0.26	1.308	0.822	0.516	1.42	0.792	0.55	1.353	0.649	0.605	1.341	0.459	0.562	1.365	0.379	0.567	1.405	0.258	0.625	1.425	0.079	0.561
1416	7.08	1.476	0.847	0.355	1.292	0.798	0.224	1.36	0.754	0.185	1.354	0.591	0.171	1.31	0.447	0.249	1.298	0.337	0.253	1.333	0.231	0.218	1.368	0.079	0.298	1.254	0.012	0.26	1.308	0.822	0.516	1.42	0.792	0.55	1.353	0.649	0.605	1.341	0.459	0.562	1.364	0.379	0.567	1.405	0.258	0.625	1.425	0.079	0.561
1417	7.085	1.476	0.847	0.354	1.292	0.798	0.224	1.36	0.754	0.185	1.354	0.591	0.171	1.31	0.447	0.249	1.298	0.337	0.253	1.333	0.231	0.218	1.368	0.079	0.298	1.254	0.012	0.26	1.308	0.822	0.516	1.419	0.792	0.549	1.352	0.649	0.604	1.341	0.459	0.562	1.364	0.379	0.567	1.405	0.258	0.624	1.425	0.079	0.561
1418	7.09	1.476	0.847	0.354	1.292	0.798	0.224	1.36	0.754	0.185	1.354	0.591	0.171	1.31	0.446	0.249	1.298	0.337	0.252	1.333	0.231	0.218	1.368	0.079	0.298	1.254	0.012	0.26	1.308	0.822	0.516	1.419	0.792	0.549	1.352	0.649	0.604	1.342	0.459	0.561	1.364	0.379	0.567	1.405	0.258	0.624	1.425	0.079	0.561
1419	7.095	1.475	0.847	0.353	1.292	0.798	0.223	1.36	0.754	0.185	1.354	0.59	0.171	1.31	0.446	0.249	1.298	0.337	0.252	1.333	0.231	0.218	1.368	0.079	0.298	1.254	0.012	0.26	1.308	0.822	0.515	1.419	0.792	0.549	1.352	0.65	0.604	1.342	0.459	0.561	1.364	0.378	0.566	1.405	0.258	0.624	1.424	0.079	0.561
1420	7.1	1.475	0.847	0.353	1.292	0.798	0.223	1.36	0.753	0.184	1.354	0.59	0.17	1.309	0.446	0.249	1.297	0.337	0.252	1.333	0.231	0.218	1.368	0.079	0.298	1.254	0.012	0.26	1.307	0.822	0.515	1.419	0.792	0.549	1.351	0.649	0.604	1.342	0.459	0.561	1.364	0.378	0.566	1.404	0.258	0.624	1.424	0.079	0.561
1421	7.105	1.475	0.847	0.353	1.291	0.798	0.223	1.359	0.753	0.184	1.354	0.59	0.17	1.309	0.446	0.249	1.297	0.337	0.252	1.332	0.231	0.218	1.368	0.079	0.298	1.254	0.012	0.26	1.307	0.822	0.515	1.419	0.792	0.548	1.351	0.649	0.603	1.342	0.459	0.561	1.363	0.378	0.566	1.404	0.259	0.624	1.424	0.079	0.561
1422	7.11	1.475	0.847	0.353	1.291	0.798	0.223	1.359	0.753	0.184	1.354	0.59	0.17	1.309	0.446	0.249	1.297	0.337	0.252	1.332	0.231	0.218	1.368	0.079	0.298	1.254	0.012	0.26	1.307	0.822	0.515	1.419	0.793	0.548	1.35	0.649	0.603	1.342	0.459	0.561	1.363	0.379	0.566	1.404	0.259	0.624	1.424	0.079	0.561
1423	7.115	1.475	0.847	0.352	1.291	0.798	0.223	1.359	0.753	0.183	1.354	0.59	0.17	1.309	0.446	0.249	1.297	0.337	0.252	1.332	0.231	0.218	1.368	0.079	0.298	1.254	0.012	0.26	1.307	0.822	0.514	1.419	0.793	0.547	1.35	0.649	0.603	1.342	0.459	0.56	1.363	0.379	0.566	1.404	0.259	0.623	1.424	0.079	0.561
1424	7.12	1.474	0.847	0.352	1.291	0.798	0.222	1.359	0.753	0.183	1.354	0.59	0.169	1.309	0.446	0.248	1.297	0.337	0.252	1.332	0.231	0.218	1.368	0.079	0.298	1.254	0.012	0.26	1.307	0.822	0.514	1.418	0.793	0.547	1.35	0.649	0.603	1.342	0.46	0.56	1.363	0.379	0.566	1.404	0.259	0.623	1.424	0.079	0.561
1425	7.125	1.474	0.847	0.351	1.291	0.797	0.222	1.359	0.753	0.183	1.354	0.59	0.169	1.309	0.446	0.248	1.297	0.337	0.252	1.332	0.231	0.218	1.368	0.079	0.298	1.254	0.012	0.26	1.307	0.822	0.513	1.418	0.793	0.547	1.349	0.649	0.603	1.342	0.46	0.56	1.363	0.379	0.566	1.404	0.259	0.623	1.424	0.079	0.561
1426	7.13	1.474	0.847	0.351	1.291	0.797	0.222	1.359	0.753	0.183	1.353	0.59	0.169	1.309	0.446	0.248	1.297	0.337	0.252	1.332	0.231	0.218	1.368	0.079	0.298	1.254	0.012	0.26	1.306	0.822	0.513	1.418	0.793	0.546	1.349	0.649	0.602	1.342	0.46	0.56	1.363	0.379	0.565	1.404	0.259	0.622	1.424	0.079	0.561
1427	7.135	1.474	0.848	0.351	1.291	0.797	0.222	1.359	0.753	0.182	1.353	0.59	0.169	1.308	0.446	0.248	1.297	0.337	0.252	1.332	0.231	0.218	1.368	0.079	0.298	1.254	0.012	0.26	1.306	0.821	0.513	1.418	0.793	0.546	1.349	0.65	0.602	1.341	0.46	0.56	1.363	0.379	0.565	1.404	0.259	0.622	1.424	0.079	0.561
1428	7.14	1.474	0.848	0.35	1.29	0.796	0.221	1.359	0.753	0.182	1.353	0.59	0.169	1.308	0.446	0.248	1.296	0.336	0.251	1.331	0.23	0.218	1.368	0.079	0.298	1.254	0.012	0.26	1.306	0.821	0.512	1.417	0.793	0.546	1.349	0.65	0.602	1.341	0.46	0.56	1.363	0.379	0.565	1.404	0.26	0.622	1.424	0.079	0.561
1429	7.145	1.473	0.848	0.35	1.29	0.796	0.221	1.358	0.753	0.182	1.353	0.59	0.169	1.308	0.446	0.248	1.296	0.336	0.251	1.331	0.23	0.218	1.368	0.079	0.298	1.254	0.012	0.26	1.305	0.821	0.512	1.417	0.793	0.546	1.348	0.65	0.602	1.341	0.46	0.559	1.363	0.379	0.564	1.404	0.26	0.622	1.424	0.079	0.56
1430	7.15	1.473	0.848	0.349	1.29	0.796	0.22	1.358	0.752	0.181	1.353	0.59	0.169	1.308	0.446	0.248	1.296	0.336	0.251	1.331	0.23	0.218	1.368	0.079	0.298	1.254	0.012	0.26	1.305	0.822	0.511	1.417	0.793	0.545	1.348	0.65	0.601	1.34	0.46	0.559	1.363	0.379	0.564	1.404	0.26	0.622	1.424	0.079	0.56
1431	7.155	1.473	0.848	0.349	1.289	0.796	0.22	1.358	0.752	0.181	1.353	0.59	0.169	1.308	0.446	0.248	1.296	0.336	0.251	1.331	0.23	0.218	1.368	0.079	0.298	1.254	0.012	0.26	1.305	0.822	0.511	1.417	0.794	0.545	1.347	0.65	0.601	1.34	0.46	0.559	1.363	0.379	0.564	1.404	0.26	0.621	1.424	0.079	0.56
1432	7.16	1.473	0.848	0.349	1.289	0.796	0.22	1.358	0.752	0.181	1.353	0.59	0.169	1.307	0.446	0.248	1.296	0.336	0.251	1.33	0.23	0.218	1.368	0.079	0.298	1.254	0.012	0.26	1.305	0.822	0.51	1.417	0.794	0.544	1.347	0.65	0.6	1.339	0.46	0.558	1.363	0.379	0.563	1.404	0.26	0.621	1.424	0.079	0.56
1433	7.165	1.473	0.848	0.348	1.289	0.795	0.22	1.357	0.751	0.18	1.353	0.59	0.168	1.307	0.446	0.248	1.295	0.336	0.251	1.33	0.23	0.218	1.368	0.079	0.298	1.254	0.012	0.26	1.305	0.822	0.51	1.417	0.794	0.544	1.347	0.65	0.6	1.339	0.459	0.558	1.363	0.379	0.563	1.404	0.26	0.621	1.424	0.079	0.56
1434	7.17	1.473	0.848	0.348	1.289	0.795	0.219	1.357	0.751	0.18	1.352	0.59	0.168	1.307	0.446	0.248	1.295	0.336	0.251	1.33	0.23	0.218	1.368	0.079	0.298	1.254	0.012	0.26	1.305	0.822	0.51	1.417	0.794	0.544	1.346	0.65	0.6	1.339	0.46	0.558	1.363	0.379	0.563	1.404	0.26	0.621	1.423	0.079	0.56
1435	7.175	1.473	0.848	0.347	1.289	0.795	0.219	1.357	0.751	0.18	1.352	0.59	0.168	1.307	0.446	0.248	1.295	0.336	0.251	1.33	0.23	0.218	1.367	0.079	0.298	1.254	0.012	0.26	1.306	0.822	0.51	1.416	0.794	0.543	1.346	0.651	0.599	1.34	0.46	0.557	1.363	0.379	0.563	1.404	0.26	0.621	1.423	0.079	0.56
1436	7.18	1.473	0.848	0.347	1.289	0.795	0.219	1.357	0.751	0.18	1.352	0.59	0.168	1.307	0.446	0.248	1.295	0.336	0.251	1.33	0.23	0.218	1.367	0.079	0.298	1.254	0.012	0.26	1.307	0.822	0.509	1.416	0.794	0.543	1.346	0.651	0.599	1.34	0.46	0.557	1.363	0.379	0.562	1.404	0.26	0.621	1.423	0.079	0.56
1437	7.185	1.472	0.848	0.346	1.289	0.795	0.218	1.356	0.751	0.18	1.351	0.59	0.168	1.307	0.446	0.247	1.295	0.336	0.251	1.33	0.23	0.218	1.367	0.079	0.298	1.254	0.012	0.26	1.307	0.822	0.509	1.416	0.794	0.543	1.345	0.651	0.599	1.339	0.46	0.557	1.363	0.379	0.562	1.404	0.26	0.621	1.423	0.079	0.56
1438	7.19	1.472	0.848	0.346	1.288	0.795	0.218	1.356	0.751	0.179	1.351	0.59	0.168	1.307	0.445	0.247	1.295	0.336	0.251	1.33	0.23	0.218	1.367	0.079	0.298	1.254	0.012	0.26	1.306	0.822	0.509	1.416	0.794	0.543	1.345	0.651	0.599	1.339	0.46	0.556	1.363	0.379	0.562	1.404	0.26	0.62	1.423	0.08	0.56
1439	7.195	1.472	0.848	0.346	1.288	0.795	0.218	1.356	0.75	0.179	1.351	0.59	0.167	1.307	0.445	0.247	1.295	0.336	0.251	1.329	0.23	0.218	1.367	0.079	0.298	1.254	0.012	0.26	1.304	0.823	0.508	1.416	0.795	0.542	1.345	0.651	0.598	1.339	0.46	0.556	1.363	0.38	0.562	1.404	0.26	0.62	1.423	0.08	0.56
1440	7.2	1.472	0.848	0.345	1.288	0.795	0.218	1.356	0.75	0.179	1.351	0.59	0.167	1.307	0.445	0.247	1.295	0.336	0.251	1.329	0.23	0.218	1.367	0.079	0.298	1.254	0.012	0.26	1.303	0.824	0.507	1.416	0.795	0.542	1.345	0.651	0.598	1.339	0.46	0.556	1.363	0.38	0.562	1.404	0.26	0.62	1.423	0.08	0.56
1441	7.205	1.472	0.848	0.345	1.287	0.795	0.218	1.356	0.75	0.178	1.352	0.59	0.166	1.307	0.445	0.247	1.295	0.336	0.251	1.329	0.23	0.218	1.367	0.079	0.298	1.254	0.012	0.26	1.302	0.824	0.507	1.415	0.795	0.542	1.344	0.651	0.598	1.339	0.46	0.556	1.363	0.38	0.561	1.404	0.26	0.62	1.423	0.08	0.56
1442	7.21	1.472	0.848	0.344	1.287	0.795	0.217	1.356	0.75	0.178	1.352	0.59	0.166	1.306	0.445	0.247	1.295	0.336	0.251	1.329	0.23	0.218	1.368	0.079	0.298	1.254	0.012	0.26	1.302	0.824	0.506	1.415	0.795	0.542	1.344	0.651	0.598	1.339	0.461	0.555	1.363	0.38	0.561	1.404	0.261	0.62	1.423	0.08	0.56
1443	7.215	1.471	0.849	0.344	1.287	0.795	0.217	1.356	0.75	0.178	1.352	0.59	0.166	1.306	0.445	0.247	1.295	0.336	0.251	1.33	0.23	0.218	1.368	0.079	0.298	1.254	0.012	0.26	1.302	0.824	0.506	1.415	0.795	0.541	1.344	0.652	0.598	1.34	0.461	0.555	1.363	0.38	0.561	1.404	0.261	0.62	1.423	0.08	0.56
1444	7.22	1.471	0.849	0.343	1.287	0.795	0.217	1.356	0.75	0.177	1.352	0.59	0.166	1.306	0.445	0.247	1.295	0.336	0.251	1.33	0.23	0.218	1.368	0.079	0.298	1.254	0.012	0.261	1.302	0.824	0.506	1.415	0.795	0.541	1.343	0.652	0.597	1.34	0.461	0.555	1.363	0.38	0.561	1.404	0.261	0.619	1.423	0.08	0.559
1445	7.225	1.471	0.849	0.343	1.286	0.795	0.217	1.356	0.75	0.177	1.352	0.59	0.166	1.307	0.445	0.247	1.295	0.336	0.251	1.33	0.23	0.217	1.368	0.079	0.298	1.254	0.012	0.261	1.302	0.824	0.505	1.414	0.796	0.541	1.343	0.652	0.597	1.339	0.461	0.555	1.363	0.38	0.56	1.404	0.261	0.619	1.423	0.08	0.559
1446	7.23	1.471	0.849	0.343	1.286	0.795	0.217	1.356	0.75	0.177	1.352	0.59	0.166	1.307	0.445	0.247	1.295	0.335	0.251	1.33	0.23	0.217	1.368	0.079	0.298	1.254	0.012	0.26	1.302	0.824	0.505	1.414	0.796	0.54	1.343	0.652	0.597	1.339	0.461	0.554	1.363	0.38	0.56	1.404	0.261	0.619	1.423	0.08	0.559
1447	7.235	1.47	0.849	0.343	1.285	0.794	0.216	1.356	0.75	0.177	1.352	0.59	0.165	1.307	0.445	0.247	1.295	0.335	0.251	1.33	0.23	0.217	1.368	0.079	0.298	1.254	0.012	0.26	1.302	0.824	0.505	1.414	0.796	0.54	1.343	0.652	0.597	1.339	0.461	0.554	1.363	0.38	0.56	1.404	0.261	0.619	1.423	0.08	0.559
1448	7.24	1.47	0.849	0.342	1.285	0.794	0.216	1.355	0.75	0.177	1.352	0.59	0.165	1.307	0.445	0.246	1.295	0.335	0.251	1.33	0.23	0.217	1.368	0.079	0.298	1.254	0.012	0.26	1.3	0.825	0.505	1.413	0.795	0.54	1.343	0.653	0.597	1.339	0.461	0.554	1.363	0.38	0.559	1.404	0.261	0.619	1.423	0.081	0.559
1449	7.245	1.47	0.849	0.342	1.285	0.794	0.216	1.355	0.75	0.177	1.352	0.59	0.165	1.307	0.445	0.246	1.295	0.335	0.251	1.33	0.23	0.217	1.368	0.078	0.298	1.254	0.012	0.26	1.296	0.826	0.505	1.411	0.794	0.541	1.343	0.653	0.597	1.34	0.462	0.554	1.363	0.381	0.559	1.405	0.262	0.618	1.423	0.081	0.559
1450	7.25	1.47	0.849	0.341	1.285	0.794	0.216	1.355	0.75	0.176	1.352	0.59	0.165	1.307	0.445	0.246	1.295	0.335	0.25	1.33	0.229	0.217	1.368	0.078	0.298	1.254	0.012	0.26	1.295	0.827	0.506	1.411	0.794	0.54	1.342	0.653	0.597	1.34	0.462	0.554	1.363	0.381	0.559	1.405	0.262	0.618	1.423	0.081	0.559
1451	7.255	1.469	0.849	0.341	1.285	0.793	0.215	1.355	0.75	0.176	1.352	0.59	0.165	1.307	0.445	0.246	1.296	0.335	0.25	1.331	0.229	0.217	1.368	0.078	0.298	1.254	0.012	0.26	1.295	0.827	0.506	1.411	0.794	0.54	1.342	0.654	0.596	1.34	0.462	0.553	1.363	0.381	0.559	1.405	0.263	0.618	1.423	0.081	0.559
[truncated: 3,394 more rows]
[truncated: 3 more columns]
