# Supplementary material for: Associations between lower-limb muscle activation and knee flexion in post-stroke individuals: A study on the stance-to-swing phases of gait
Source: PLoS One. 2017 Sep 8;12(9):e0183865. doi: 10.1371/journal.pone.0183865 (PMC5590852; doi:10.1371/journal.pone.0183865)
Supplement: S1 Dataset — (ZIP) [file pone.0183865.s001.zip › S1_Dataset/Patient group/10/1/emg.csv]

Frame	Time	EMG Signal 1	EMG Signal 2	EMG Signal 3	EMG Signal 4	EMG Signal 5	EMG Signal 6	EMG Signal 7	EMG Signal 8
0	0	53.677	57.389	30.468	-2.095	15.03	37.436	28.978	52.035
1	0.001	58.607	61.5	36.734	-12.891	21.108	33.407	46.075	48.565
2	0.002	59.09	49.57	32.151	9.481	31.241	42.547	57.179	48.013
3	0.003	54.154	35.123	32.406	74.266	27.644	48.792	53.193	37.217
4	0.004	47.698	47.202	23.965	99.125	39.749	42.848	32.359	29.33
5	0.005	43.384	46.904	23.852	89.194	47.041	42.335	28.201	43.511
6	0.006	30.934	46.419	16.585	124.373	31.275	29.834	24.255	39.319
7	0.007	27.214	45.758	9.913	21.713	12.417	29.549	20.517	31.093
8	0.008	26.034	50.726	12.156	-23.272	8.67	24.255	20.871	31.216
9	0.009	27.205	29.015	8.992	67.075	22.178	28.666	28.014	52.26
10	0.01	36.729	12.749	13.009	53.514	30.485	30.2	28	22.235
11	0.011	32.939	23.424	14.146	-45.936	9.771	37.559	19.301	1.721
12	0.012	29.386	19.049	15.118	-8.171	0.888	25.201	16.627	-3.287
13	0.013	36.125	19.155	17.471	1.956	15.829	22.34	18.622	23.285
14	0.014	47.162	22.974	22.953	54.522	16.691	1.325	18.129	25.319
15	0.015	36.348	15.81	24.023	43.075	28.974	2.591	19.607	20.419
16	0.016	10.483	21.847	24.735	104.057	1.413	3.689	15.689	47.089
17	0.017	5.179	24.243	17.364	45.671	26.481	4.628	5.415	41.853
18	0.018	25.082	10.636	19.127	-22.533	21.983	9.659	5.249	2.61
19	0.019	31.506	4.231	14.154	2.762	30.121	6.398	0.854	-3.892
20	0.02	27.166	9.68	19.088	-39.26	37.313	3.379	8.492	17.526
21	0.021	23.083	11.693	18.268	-33.249	28.679	-2.495	10.755	12.065
22	0.022	2.219	11.225	4.523	12.228	-7.383	0.577	8.606	7.046
23	0.023	-1.943	4.455	4.759	16.991	16.755	-1.732	12.308	9.049
24	0.024	3.426	11.875	7.946	32.435	2.226	-6.332	-1.957	10.908
25	0.025	-4.513	11.6	5.182	-3.775	-2.829	-2.173	-4.948	1.396
26	0.026	-0.18	7.122	4.988	-55.07	-37.848	11.524	-4.219	-7.295
27	0.027	-3.323	2.907	4.847	-9.214	-25.203	21.196	-0.546	-6.053
28	0.028	-6.207	0.884	4.57	7.914	-5.339	14.446	-2.831	-9.218
29	0.029	-6.121	-5.93	8.217	-9.494	-17.361	8.312	5.185	-4.405
30	0.03	-8.484	2.412	9.593	-35.528	-1.057	-0.497	3.184	-7.097
31	0.031	-6.138	0.167	7.741	-40.792	-17.436	-2.696	3.352	-9.549
32	0.032	-10.331	0.301	6.131	-12.539	-37.818	-15.295	-6.301	-9.037
33	0.033	-8.5	6.688	3.22	43.446	0.071	-1.708	-3.532	-3.431
34	0.034	0.161	0.957	4.039	83.45	-5.979	7.298	-9.432	-2.997
35	0.035	5.604	-5.885	4.53	1.383	-1.556	26.042	-9.087	5.996
36	0.036	-3.609	-14.026	2.362	-31.66	2.332	22.975	-1.741	-1.033
37	0.037	-11.778	-9.904	-4.213	-22.307	14.211	10.867	-5.379	-2.791
38	0.038	-11.533	-13.096	-7.24	3.846	2.501	-8.75	-6.845	-8.559
39	0.039	-20.13	-12.937	-7.306	11.475	5.314	-16.732	-3.05	-13.902
40	0.04	-17.679	-12.928	-7.327	3.7	14.131	-24.125	0.58	-20.363
41	0.041	-13.417	-6.089	-15.62	9.925	-0.424	-18.126	2.123	-18.457
42	0.042	-0.785	-1.729	-8.767	3.606	-3.325	-16.55	1.194	-8.007
43	0.043	4.569	-8.149	-4.37	-13.161	-19.919	-15.125	0.315	-6.815
44	0.044	5.901	-7.74	-5.528	-8.408	11.705	-20.044	-1.305	0.025
45	0.045	0.892	-3.219	-6.64	-13.065	15.917	-24.514	-6.947	-3.927
46	0.046	-12.387	-13.554	-5.001	-17.291	11.646	-28.361	-11.974	-17.304
47	0.047	-17.874	-23.847	-7.196	-36.17	-14.858	-15.357	-19.489	-22.682
48	0.048	-22.731	-25.201	-5.666	-53.262	-32.064	-10.246	-18.653	-18.182
49	0.049	-27.148	-17.026	-13.772	-44.014	-3.955	-8.759	-21.273	-2.436
50	0.05	-26.104	-20.225	-15.067	-1.501	-22.835	-7.437	-12.448	-0.39
51	0.051	-22.602	-31.035	-7.744	90.043	-12.832	-11.059	-13.607	-10.033
52	0.052	-15.217	-20.94	-8.725	50.559	-16.013	-12.178	-12.618	-15.237
53	0.053	-27.945	-19.761	-16.669	-56.799	-30.219	-6.907	2.104	-10.57
54	0.054	-22.673	-13.752	-15.697	-71	-37.878	-7.839	-17.055	-6.296
55	0.055	-1.914	-6.378	-12.79	-57.727	-2.914	-7.064	-19.587	-5.13
56	0.056	-4.576	-5.383	-15.29	1.929	2.086	-12.699	-17.273	-15.949
57	0.057	-7.067	-2.835	-12.944	12.867	-2.425	-16.214	-23.669	-20.212
58	0.058	-9.369	-6.861	-8.083	-16.736	-14.891	-20.873	-17.868	-16.535
59	0.059	-11.483	-6.241	-9.978	-7.871	-18.61	-20.311	-2.001	-13.048
60	0.06	-17.284	-14.938	-10.507	-15.97	-8.561	-14.5	-4.123	-13.992
61	0.061	-22.52	-23.259	-13.928	6.07	-11.659	-10.432	-6.05	-9.15
62	0.062	-17.872	-15.882	-12.5	-0.635	-8.992	0.419	-4.307	-11.675
63	0.063	-16.51	-12.97	-13.572	-18.872	-26.837	-7.511	-5.86	-17.292
64	0.064	3.077	-18.959	-19.479	-24.28	-5.758	-3.255	-10.121	-13.794
65	0.065	0.407	-14.875	-13.375	-29.289	-3.048	0.397	-3.732	-3.7
66	0.066	-2.079	-8.257	-18.887	-24.851	25.201	-0.785	-2.569	3.487
67	0.067	-4.386	-17.882	-16.854	-28.826	6.408	2.299	-12.237	-10.787
68	0.068	-19.285	-11.439	-13.473	-10.031	-17.358	5.204	-5.852	-4.945
69	0.069	-32.796	-10.257	-9.308	0.071	-8.039	-6.202	-4.686	-13.673
70	0.07	-34.503	-7.156	-15.022	3.221	-16.367	-14.115	-9.912	3.737
71	0.071	-29.835	5.642	-10.867	45.773	-29.115	-15.434	-10.872	-7.857
72	0.072	-25.563	-20.648	-10.197	-21.41	-8.022	-11.721	-13.382	-14.268
73	0.073	-13.775	-24.31	-10.704	-155.715	-10.768	-3.352	-6.026	-16.212
74	0.074	-2.76	-14.238	-10.041	-98.052	22.704	-10.669	-12.791	-14.463
75	0.075	-18.623	-11.099	-12.473	-45.58	18.246	-19.534	-12.021	-12.9
76	0.076	-25.003	-19.381	-12.781	2.049	-2.461	-13.5	-11.254	-22.958
77	0.077	-23.056	-21.869	-16.764	103.045	-21.27	-1.651	-9.326	-16.594
78	0.078	-24.799	-10.25	-15.329	37.257	-24.611	3.04	-9.902	-10.606
79	0.079	-23.255	-12.362	-11.961	1.696	-46.522	7.329	-12.798	-5.379
80	0.08	-21.881	-10.399	-18.465	-9.143	-26.855	13.728	-9.301	-4.415
81	0.081	-2.295	-8.622	-11.618	0.708	-39.668	2.887	-13.738	-14.115
82	0.082	23.292	-10.141	-10.783	-8.189	-18.599	-12.973	-7.155	-23.011
83	0.083	20.043	-23.101	-9.945	-32.541	18.36	-27.868	-6.39	-24.157
84	0.084	4.414	-14.377	-13.375	-25.115	23.407	-37.538	-13.743	-16.764
85	0.085	7.146	-12.815	-10.03	-31.661	9.858	-42.761	-6.982	-9.966
86	0.086	-10.653	-22.868	-3.402	-1.38	-10.852	-44.294	-11.26	-9.193
87	0.087	-36.419	-8.554	-13.039	59.504	0.371	-34.243	-13.588	-14.808
88	0.088	-33.17	-14.362	-16.676	35.041	17.439	-14.71	-8.755	-8.232
89	0.089	1.237	-5.661	-10.649	-1.978	33.158	10.807	-1.402	-7.48
90	0.09	-12.361	-10.305	-9.663	-21.946	13.449	7.492	-6.244	-9.83
91	0.091	-8.318	-0.243	-10.608	-15.985	0.712	10.545	-12.244	0.988
92	0.092	-27.131	-9.137	-18.523	11.647	-15.565	2.199	-21.142	5.626
93	0.093	-17.116	-15.123	-23.729	6.569	-13.461	-5.37	-17.659	4.269
94	0.094	-14.064	-16.086	-20.813	-25.429	-42.55	-26.462	-20.762	-4.623
95	0.095	-16.816	-15.096	-14.796	-29.538	-38.471	-29.18	-19.806	-22.602
96	0.096	-19.371	-14.259	-9.166	-40.81	-27.267	-11.394	-13.821	-40.383
97	0.097	-21.723	-10.132	-12.631	-44.149	-10.211	-18.388	-11.51	-14.637
98	0.098	-28.129	-14.924	-12.038	-28.542	-13.305	-33.294	-9.598	-4.584
99	0.099	-26.193	-19.522	-10.275	13.965	-21.632	-27.517	-9.057	-13.918
100	0.1	-24.45	-17.77	-9.874	7.925	-3.792	-18.858	-3.678	-16.642
101	0.101	-25.96	-16.481	-11.217	13.345	21.97	-7.868	-7.189	-9.11
102	0.102	-33.106	-14.28	-8.304	-11.749	18.706	-3.625	2.823	-11.458
103	0.103	-31.951	-13.235	-11.004	-25.295	34.374	5.259	4.106	-13.632
104	0.104	-33.148	-11.388	-9.071	-12.995	-2.597	23.256	-2.319	-7.907
105	0.105	-25.801	-17.23	-9.845	13.235	-27.735	30.8	-10.697	-9.699
106	0.106	-11.088	-19.56	-13.14	-24.567	-14.164	19.177	-9.759	4.572
107	0.107	-4.728	-23.056	-6.56	-29.618	-10.036	-0.016	-14.644	-9.044
108	0.108	1.028	-19.781	-11.407	-16.072	-36.331	-2.567	-12.178	-10.848
109	0.109	9.652	-10.892	-13.94	-3.707	-39.656	-18.855	-12.991	-15.555
110	0.11	23.867	-9.724	-11.651	15.027	-36.554	-16.758	-13.618	-19.885
111	0.111	2.498	-15.732	-13.627	25.052	-10.973	-18.712	-13.091	-18.784
112	0.112	-5.867	-3.948	-19.676	-9.401	-14.206	-20.466	-7.728	-17.683
113	0.113	-29.093	-5.519	-15.67	-41.341	-17.241	-15.819	-7.199	-10.385
114	0.114	-19.818	-9.808	-17.675	-12.336	-25.524	-8.668	-11.883	-21.259
115	0.115	-22.515	-26.901	-11.748	-1.157	-7.651	-7.514	-10.18	-19.958
116	0.116	-25.013	-29.287	-9.486	-52.705	-14.503	-11.004	-17.175	-18.862
117	0.117	-13.399	-27.204	-8.982	-45.406	-37.822	-18.373	-14.303	-17.764
118	0.118	-24.083	-5.987	-16.426	-92.286	-28.447	-19.362	-15.119	-1.774
119	0.119	-18.362	2.256	-11.668	-61.928	8.603	-25.378	-11.107	-13.452
120	0.12	-13.235	-10.609	-7.491	-12.005	-16.455	-32.745	-10.578	-15.654
121	0.121	-11.778	-13.012	-9.909	7.929	-2.83	-29.855	-7.339	13.315
122	0.122	-1.774	-2.442	-8.076	13.932	1.266	-29.075	-6.816	-7.465
123	0.123	-5.485	-4.448	-14.164	19.29	-2.359	-16.876	-10.351	-18.76
124	0.124	-18.647	-27.355	-13.478	-5.989	-12.386	-15.134	-10.799	-22.117
125	0.125	-20.39	-24.336	-11.634	-28.849	-15.386	-7.215	-7.972	-19.077
126	0.126	-18.856	-16.095	-15.022	-16.432	-1.202	-5.884	-6.881	0.608
127	0.127	-8.808	-3.401	-14.525	-5.131	27.117	-4.748	-12.755	-7.003
128	0.128	-7.652	-15.083	-14.22	-22.018	30.85	-3.633	-15.157	-18.667
129	0.129	-25.665	-25.791	-11.968	6.292	40.97	3.669	-14.651	-8.068
130	0.13	-38.449	-23.914	-13.19	2.627	19.168	4.592	-16.657	5.449
131	0.131	-31.481	-18.74	-7.258	-14.399	-6.323	-8.59	-7.811	-20.894
132	0.132	-29.327	-1.384	-15.239	-11.288	-30.061	-14.435	-6.73	-24.613
133	0.133	-27.351	-8.416	-12.19	-8.536	-11.614	-2.486	-12.811	-34.734
134	0.134	-0.995	-14.886	-15.127	29.996	-2.225	2.703	-5.533	-19.111
135	0.135	10.237	-16.886	-12.652	57.714	0.608	-1.982	-0.758	6.401
136	0.136	20.312	-8.232	-10.368	2.184	-1.803	8.048	-8.745	-3.69
137	0.137	17.214	-9.832	-18.327	9.614	-27.443	-9.001	-14.024	-6.817
138	0.138	8.876	-8.52	-11.013	3.192	-37.444	-11.319	-16.984	1.49
139	0.139	6.354	-14.946	-6.206	-14.918	-21.663	-17.677	-12.767	-1.028
140	0.14	-19.369	-13.798	-12.223	-20.372	-18.862	-4.086	-13.57	-12.643
141	0.141	-2.363	-16.928	-16.303	-15.529	14.664	-12.769	-18.439	-19.029
142	0.142	6.896	-19.864	-11.488	-20.061	10.243	-11.219	-15.949	-13.796
143	0.143	-3.025	-18.138	-6.867	-16.087	22.656	-27.094	-12.685	-23.472
144	0.144	-11.401	-31.308	-14.633	-27.376	-18.91	-16.466	-10.967	-25.23
145	0.145	-24.215	-56.452	-17.749	-24.008	8.803	-6.821	-14.471	-29.895
146	0.146	-40.522	-53.136	-18.724	-20.864	-36.662	-1.621	-17.782	-22.768
147	0.147	-46.96	-37.437	-16.199	-12.54	-30.631	-9.556	-11.209	-8.474
148	0.148	-56.685	-29.116	-23.546	-15.06	-25.183	12.132	3.491	20.553
149	0.149	-48.022	9.346	-22.566	-22.024	-30.219	21.441	1.356	-0.145
150	0.15	-65.482	59.206	-20.032	-19.844	-25.77	7.341	-4.444	-3.816
151	0.151	-30.492	79.087	-12.851	-17.659	-13.421	-20.885	11.445	-7.087
152	0.152	-5.35	60.833	-15.156	-11.807	12.896	-17.171	22.091	2.23
153	0.153	8.185	22.053	-11.642	-17.022	2.772	-27.219	-3.05	27.793
154	0.154	-12.534	-23.489	-12.206	-9.076	-19.143	-24.117	-6.316	-3.152
155	0.155	-8.85	-41.728	-8.121	-7.685	6.333	-15.787	-28.157	-7.191
156	0.156	8.196	-36.361	-13.904	1.268	-24.702	-3.003	-8.402	-3.488
157	0.157	17.516	-31.372	-6.528	-11.865	4.277	-5.336	-10.898	-13.514
158	0.158	31.671	-35.858	0.282	-17.083	38.296	-11.722	-13.212	-10.399
159	0.159	34.203	-48.266	6.309	3.653	-2.987	-9.791	1.681	-2.058
160	0.16	-0.818	-37.045	5.561	-4.624	-19.484	-15.033	-0.251	-14.809
161	0.161	-36.022	-26.982	5.005	-17.346	-34.628	-16.594	-5.46	-12.468
162	0.162	-58.863	-17.706	6.969	-19.613	-30.205	-20.865	-10.082	-18.828
163	0.163	-38.168	-9.395	8.732	-17.523	-17.865	-17.194	-23.02	-36.219
164	0.164	-41.866	8.397	0.826	-0.158	-21.584	-16.019	-24.725	-15.087
165	0.165	-45.163	6.056	-7.465	16.105	-52.599	-15.035	-26.232	-0.921
166	0.166	-29.494	-8.863	-2.201	5.483	-15.084	-10.184	-21.935	-3.39
167	0.167	1.665	0.803	6.746	-4.266	-20.172	-5.917	-18.222	-10.322
168	0.168	22.385	6.041	-4.055	-6.009	-33.782	-11.535	-5.02	-12.411
169	0.169	18.718	10.706	-5.38	-17.036	-29.797	-22.369	-6.722	-14.314
170	0.17	8.677	-5.143	-1.668	-21.259	-11.055	-23.91	-11.323	-12.539
171	0.171	-13.157	-7.253	1.846	-1.573	19.877	-33.968	-7.013	-14.06
172	0.172	-27.252	-32.406	-14.188	-4.106	15.772	-25.046	-13.352	-18.264
173	0.173	-40	-29.075	-16.477	-32.237	19.393	-9.358	-0.137	-19.389
174	0.174	-28.379	-13.375	-14.319	-35.89	-11.625	-2.945	5.133	-22.845
175	0.175	-26.252	-10.668	-12.358	-25.839	9.019	-0.974	-2.757	-19.722
176	0.176	-24.319	-18.214	-24.518	-22.757	-17.334	4.285	-4.059	-14.854
177	0.177	-26.052	-25.157	-26.046	-20.004	-20.634	25.023	4.891	-15.588
178	0.178	-15.012	-18.737	-30.298	-12.353	-17.549	22.341	-3.386	-14.773
179	0.179	-13.636	-24.511	-31.458	-9.937	-31.644	9.589	-8.575	-21.319
180	0.18	-20.01	-26.223	-25.47	-11.977	1.861	-11.482	-17.444	-23.798
181	0.181	-23.495	-15.179	-32.825	-13.881	-11.71	-8.751	0.588	-11.565
182	0.182	-20.412	-13.795	-26.048	-40.216	8.936	-11.252	3.151	-2.838
183	0.183	-25.26	-7.351	-32.048	-28.937	-2.35	-27.497	-3.756	-4.36
184	0.184	-15.565	-15.628	-23.137	-32.157	-26.204	-21.095	-18.602	-11.501
185	0.185	-19.189	-20.811	-19.642	-3.826	-23.125	-19.145	-20.476	-10.306
186	0.186	-20.28	-25.607	-22.727	-30.088	-31.466	-20.883	-18.67	-6.783
187	0.187	-21.204	-19.559	-13.821	-53.908	7.045	-22.432	-13.973	-20.701
188	0.188	-18.304	-23.581	-19.823	-13.088	-20.624	-21.099	-21.081	-22.618
189	0.189	-8.642	-34.372	-20.791	47.851	-5.554	-14.732	-22.202	-17.362
190	0.19	10.895	-16.925	-17.893	137.417	7.986	-6.422	-21.002	-18.881
191	0.191	13.592	-9.927	-9.968	29.971	3.884	9.654	-24.049	-14.599
192	0.192	11.105	-29.052	-10.939	44.255	-7.352	2.711	-23.03	-5.684
193	0.193	18.111	-31.535	-9.969	4.738	-17.43	0.6	-15.047	2.66
194	0.194	3.242	-43.109	-7.447	-126.503	-26.721	-1.36	-14.027	-2.567
195	0.195	5.19	-40.954	-9.779	-74.096	4.377	-6.617	-7.203	-3.536
196	0.196	-0.037	-27.399	-16.372	-26.516	0.31	-11.315	-11.423	-14.976
197	0.197	-4.676	-1.067	-13.869	-12.228	11.512	-24.349	-5.778	-10.315
198	0.198	-11.847	33.031	-14.656	0.903	28.544	-33.161	-5.166	-11.635
199	0.199	-10.727	37.539	-14.1	-10.965	12.833	-25.301	-12.474	-12.743
200	0.2	-11.898	16.924	-13.543	-21.869	43.974	-15.26	-17.275	-21.032
201	0.201	-27.952	20.718	-9.496	-12.018	14.943	-11.485	-4.089	-17.924
202	0.202	-30.235	24.119	-15.314	-3.104	41.233	6.564	-9.856	-9.014
203	0.203	-23.772	8.513	-4.682	-11.186	17.437	14.141	-15.046	-10.16
204	0.204	-33.361	-5.594	-6.047	-18.575	-4.406	11.807	-19.692	-9.176
205	0.205	-28.076	-8.137	-7.219	-12.042	-24.158	1.118	-12.529	-10.167
206	0.206	-26.471	-15.151	-8.391	-18.063	-26.653	-0.848	-11.38	-9.409
207	0.207	-19.243	-21.557	-13.635	-1.643	-28.983	-27.206	-3.036	-5.356
208	0.208	-10.26	-23.502	-8.816	-6.692	-26.798	-23.568	13.044	-7.301
209	0.209	-4.176	-28.745	-8.056	-11.189	-32.54	-20.321	1.449	-10.593
210	0.21	-11.453	-27.201	-4.001	-7.165	-20.311	-17.243	-9.169	-8.867
211	0.211	-16.253	-17.106	-8.857	-10.906	-15.63	-14.563	-11.094	-11.408
212	0.212	-17.027	-10.683	-5.586	33.749	-5.579	-17.101	-9.35	-8.144
213	0.213	-24.395	-11.797	-7.35	15.54	-11.937	-24.097	-14.001	-11.092
214	0.214	-23.42	-10.779	-9.899	-12.158	-10.733	-17.74	-18.272	-17.145
215	0.215	-20.916	-21.552	-11.307	-17.199	-15.918	-11.968	-11.907	-17.94
216	0.216	-24.997	-22.843	-13.497	24.031	-1.203	-10.236	-10.764	-5.749
217	0.217	-21.487	-31.697	-7.557	-25.941	-11.789	-2.299	-9.813	-7.511
218	0.218	-23.357	-18.484	-8.385	-45.925	9.6	-9.455	-6.924	6.792
219	0.219	-25.034	-13.202	-9.224	-27.786	-10.077	-13.149	-6.149	-6.777
220	0.22	-27.528	-21.081	-4.451	-66.55	-27.793	-12.004	-11.759	-5.063
221	0.221	-21.134	-10.968	-7.795	-71.63	-11.48	-15.122	-5.176	-9.723
222	0.222	-7.991	-30.467	-11.904	-21.345	-0.818	-4.309	-11.172	-13.996
223	0.223	-2.215	-16.325	-13.316	52.539	-10.503	-5.71	-5.562	-15.178
224	0.224	-3.979	-8.774	-11.045	42.611	-12.189	-12.141	-6.132	-14.03
225	0.225	-5.521	-6.433	-15.147	15.848	-36.034	-6.18	-10.774	-13.067
226	0.226	-12.662	-17.064	-8.209	-24.827	-39.305	-5.242	-6.726	-8.233
227	0.227	-6.25	-15.132	0.658	-61.818	-17.411	-6.225	-8.094	-17.908
228	0.228	-17.082	-20.376	1.784	-55.259	-54.294	-3.734	-3.646	-19.068
229	0.229	-21.353	-21.939	6.975	-24.892	-39.138	-6.085	-1.908	-13.065
230	0.23	-12.462	-3.17	-7.763	13.814	-16.266	-9.603	-4.42	-9.974
231	0.231	5.516	-10.676	-9.908	28.913	-3.803	-15.69	-9.832	-12.873
232	0.232	2.975	-22.192	-15.722	-30.688	-14.966	-16.591	-20.648	-18.862
233	0.233	-18.123	-15.735	-20.941	-38.836	-4.841	-11.863	-19.079	-16.519
234	0.234	-26.436	-17.604	-25.584	-16.777	-20.475	-10.044	-17.722	-13.021
235	0.235	-33.963	-15.817	-21.307	3.155	-12.137	-8.355	-16.598	-2.955
236	0.236	-8.202	-14.231	-14.894	9.177	-24.905	-2.498	-13.152	1.31
237	0.237	15.612	-9.943	-16.024	3.761	-36.499	-1.675	-16.269	-7.578
238	0.238	6.327	-13.581	-12.887	-1.27	-4.483	-8.212	-7.373	-15.894
239	0.239	-7.801	-5.227	-9.942	-5.679	0.055	-17.833	-3.896	-18.991
240	0.24	-25.598	-6.181	-12.413	-9.662	29.134	-26.682	-13.577	-23.821
241	0.241	-41.823	-10.967	-21.271	-5.874	25.557	-37.474	-17.251	-15.883
242	0.242	-39.669	-11.693	-22.383	-9.148	15.569	-24.468	-11.249	-18.961
243	0.243	-37.715	-12.433	-21.372	-12.229	6.323	1.887	-12.218	-4.225
244	0.244	-21.828	-10.462	-14.553	-9.513	20.503	13.136	-9.3	-6.324
245	0.245	-15.438	-7.138	-13.724	-12.048	-7.732	30.169	-3.282	7.251
246	0.246	-25.129	-1.67	-14.45	-5.044	-18.931	33.253	-4.027	-19.057
247	0.247	-5.804	-6.464	-12.473	-2.931	-22.197	41.555	-0.513	-22.719
248	0.248	17.365	-15.115	-7.783	18.219	18.675	18.31	-6.479	-19.397
249	0.249	1.611	-18.518	-8.316	9.901	2.253	-28.741	-7.218	-22.471
250	0.25	-18.196	-15.343	-11.748	-28.599	-2.782	-129.58	-6.611	-8.327
251	0.251	-10.712	-16.255	-11.312	-45.022	29.147	-86.419	-11.23	-10.833
252	0.252	-22.395	-15.436	-14.167	-60.014	8.412	-46.942	-8.287	-13.132
253	0.253	-24.586	-14.634	-13.738	8.732	-17.95	-11.333	-3.419	-2.449
254	0.254	-18.81	-9.779	-14.845	18.622	-0.999	21.167	-12.109	-0.476
255	0.255	-13.604	-2.433	-13.238	-8.059	-10.384	11.265	-13.254	-12.637
256	0.256	-15.161	-15.222	-11.255	0.116	-7.758	20.122	-25.034	-14.172
257	0.257	-25.256	-13.497	-8.115	-21.936	-36.043	11.964	-20.364	-21.321
258	0.258	-24.093	-5.589	-10.789	-1.995	-17.326	4.592	-18.979	-22.464
259	0.259	-25.236	-18.571	-15.01	3.988	-27.437	-15.339	-15.263	-4.447
260	0.26	-22.141	-30.775	-12.46	9.401	-30.552	-9.369	-6.911	-6.946
261	0.261	-13.269	-19.752	-15.713	-15.643	6.378	-14.806	-5.924	-4.6
262	0.262	-9.815	-18.397	-13.551	-38.221	-18.792	-9.796	-4.939	6.057
263	0.263	-4.626	-14.714	-8.297	-25.6	-14.354	-5.363	-7.44	0.265
264	0.264	10.041	-15.862	-1.697	-21.814	-10.267	-1.309	-0.073	-8.438
265	0.265	12.145	-21.078	-4.197	-25.217	0.931	-20.084	-2.969	-16.363
266	0.266	-13.04	-20.122	-3.401	3.004	-9.176	-23.38	-0.434	-3.379
267	0.267	-23.123	-17.613	-5.315	-0.669	-43.654	-20.287	-1.187	-12.05
268	0.268	-13.829	-18.411	-7.223	-3.993	-11.814	-6.142	-6.009	-10.465
269	0.269	5.933	-17.836	-8.935	-7.123	-24.275	-13.691	-10.638	-6.174
270	0.27	-1.573	-25.189	-14.719	-15.443	17.242	-6.763	-16.045	-15.074
271	0.271	-3.836	-22.29	-18.767	-12.933	55.91	-8.942	-12.555	-13.913
272	0.272	-5.898	-9.123	-16.819	-5.943	50.854	16.176	-11.957	-10.816
273	0.273	-19.373	4.405	-18.746	-12.288	-17.868	19.448	-14.844	-15.66
274	0.274	-28.038	2.657	-21.637	-10.27	31.447	10.153	-6.898	-19.921
275	0.275	-32.672	4.222	-22.019	-15.435	-13.251	-3.986	-0.877	-14.307
276	0.276	-31.35	8.501	-17.573	-13.856	-37.64	-16.782	-8.225	-12.367
277	0.277	-11.833	12.189	-12.151	-12.466	-74.613	-0.56	-13.056	-11.779
278	0.278	7.922	8.727	-8.657	-8.792	-41.129	-11.208	-19.05	-11.195
279	0.279	0.399	-7.307	-6.712	-19.617	-22.982	-20.862	-26.398	-7.716
280	0.28	-1.913	-42.307	-8.451	-20.943	-28.42	5.491	-29.296	-14.096
281	0.281	-4.038	-67.391	-14.275	-19.72	-23.362	31.849	-23.292	-9.826
282	0.282	-21.426	-35.331	-13.515	-11.329	-9.827	8.068	-19.225	-12.136
283	0.283	-33.019	-22.851	-8.684	-10.345	-5.749	-1.201	-8.397	-10.196
284	0.284	-30.895	-11.555	-11.974	-9.365	-2.042	-43.751	12.294	-6.888
285	0.285	-32.853	-8.23	-11.375	-6.818	8.044	-110.901	9.575	-10.938
286	0.286	-20.698	-5.129	-13.87	-9.099	-7.601	-84.21	-3.21	-14.394
287	0.287	-16.069	-7.895	-12.486	-16.992	-33.11	-59.842	-10.189	-15.728
288	0.288	-11.802	-5.48	-15.36	-13.856	-50.098	-52.522	-12.321	-9.144
289	0.289	-12.947	1.382	-14.94	-8.984	-3.002	-32.625	-10.386	-10.115
290	0.29	-23.776	-17.884	-9.881	4.192	-36.46	-14.472	-12.132	-7.592
291	0.291	-22.44	-10.407	-7.925	-17.098	-18.243	1.967	-10.59	-14.944
292	0.292	-23.628	-12.757	-5.012	-14.377	-1.812	-3.069	-3.442	-15.898
293	0.293	-22.482	-14.917	-7.51	-37.6	-16.965	1.404	-9.822	-13.378
294	0.294	-25.589	-16.888	-14.842	-84.632	5.844	13.847	-10.988	-17.431
295	0.295	-10.878	-22.162	-11.72	-51.149	18.15	17.581	-14.111	-6.59
296	0.296	-8.743	-4.787	-10.732	40.386	6.807	14.357	-17.039	-17.611
297	0.297	4.807	-2.51	-11.479	132.514	-3.363	5.114	-14.555	-24.792
298	0.298	13.536	-8.954	-13.779	1.295	5.868	2.439	-15.367	-15.913
299	0.299	-0.756	-18.701	-15.683	-16.139	8.523	-0.087	-11.922	-9.939
300	0.3	-6.554	-23.998	-12.372	-32.039	16	-2.456	-13.912	-8.997
301	0.301	-11.795	-19.418	-9.454	-75.269	-0.302	3.809	-14.538	-15.789
302	0.302	-16.446	-12.351	-9.828	-9.547	18.825	9.558	-9.754	-20.066
303	0.303	-32.327	-21.348	-14.279	2.141	16.25	14.773	-5.175	-17.762
304	0.304	-38.715	-13.102	-19.705	-8.72	4.546	16.36	-5.826	-11.186
305	0.305	-32.893	-10.081	-11.769	-18.565	-18.959	9.272	-7.251	1.97
306	0.306	-6.555	-14.965	-10.824	8.167	-53.502	-10.227	-7.704	0.031
307	0.307	-25.307	-10.763	-9.882	16.322	-21.652	-35.715	-7.395	-5.197
308	0.308	-28.585	-18.182	-9.136	23.611	-17.705	-38.962	-7.858	-9.867
309	0.309	-6.71	-21.161	-8.392	3.561	-36.542	-4.488	-13.738	-11.294
310	0.31	7.399	-16.986	-10.375	-88.04	-5.629	-8.922	-13.036	-15.046
311	0.311	-0.181	-14.747	-13.722	-180.217	-18.081	-4.825	-12.528	-9.098
312	0.312	2.111	-14.251	-9.729	-96.846	-6.862	-8.48	-9.309	-8.17
313	0.313	-0.06	-20.313	-6.319	0.815	-37.869	-18.506	-11.121	-5.286
314	0.314	-13.649	-16.301	-8.711	145.485	7.962	-15.361	-7.725	-13.261
315	0.315	-8.459	-6.865	-15.352	49.232	13.926	-6.996	-13.226	-18.531
316	0.316	-16.42	-10.6	-16.372	31.749	8.497	-9.485	-13.895	-23.431
317	0.317	-29.434	-2.341	-17.199	15.865	43.715	-21.07	-9.339	-22.698
318	0.318	-38.189	-7.617	-19.567	1.453	30.133	-10.399	-7.683	-10.539
319	0.319	-46.155	-10.566	-14.773	-11.784	17.724	14.786	-6.408	1.607
320	0.32	-50.429	-13.129	-7.456	-23.664	-38.964	18.096	-8.822	0.003
321	0.321	-41.557	-15.5	-10.402	-34.631	-30.795	2.447	-13.765	-7.221
322	0.322	-28.435	-7.608	-11.21	-5.152	-23.367	-11.66	-17.136	-6.116
323	0.323	-2.158	-8.609	-15.299	3.621	-16.744	-24.386	-9.501	-9.64
324	0.324	16.551	-23.357	-8.744	-4.578	-47.103	-22.016	-19.285	-12.778
325	0.325	40.276	-25.543	-4.505	-11.904	-41.621	-7.074	-10.459	-13.807
326	0.326	18.343	-23.662	-8.584	-45.293	-26.556	-1.233	-9.363	-13.092
327	0.327	-18.67	-28.939	-12.064	-27.131	-13.049	-27.528	-10.413	-15.492
328	0.328	-33.79	-33.636	-13.996	-21.761	5.09	-42.979	-9.533	-8.993
329	0.329	-20.261	-29.434	-8.562	-6.692	0.998	-46.639	-10.4	-13.315
330	0.33	-7.914	-49.047	-6.616	-11.157	-17.768	-43.334	-14.575	-15.709
331	0.331	-19.158	-86.081	-12.601	-15.209	19.991	-27.62	-16.619	-17.711
332	0.332	-15.882	-50.944	-21.495	-18.907	-15.214	-19.245	-12.062	-14.492
333	0.333	-12.806	-19.06	-27.479	-15.615	-19.624	-16.71	-4.404	-21.139
334	0.334	-4.5	9.936	-37.135	-12.525	-23.647	4.383	-9.71	-13.237
335	0.335	3.023	28.691	-28.217	-9.833	-19.917	18.489	-6.868	-18.528
336	0.336	0.679	66.417	-24.712	-12.357	-29.924	15.936	-6.16	-11.808
337	0.337	-9.98	81.505	-21.6	-19.346	-32.976	22.923	-15.906	-7.59
338	0.338	-29.739	57.517	-18.682	-21.532	-24.636	12.34	-11.924	-8.42
339	0.339	-31.694	43.99	-10.725	-11.878	13.875	2.72	-8.527	-19.117
340	0.34	-19.534	-1.847	-7.604	-3.18	19.351	-23.531	-15.957	-14.911
341	0.341	-18.021	-44.406	-4.665	-14.204	34.486	-27.137	-13.128	-16.123
342	0.342	-19.4	-38.958	-10.622	-9.963	39.028	-30.368	-22.876	-10.16
343	0.343	-15.739	-33.901	-11.357	-8.818	-6.78	-33.429	-14.033	-7.102
344	0.344	-12.275	-20.331	-7.832	-14.854	35.814	-25.089	3.898	-6.159
345	0.345	-11.327	-24.388	-4.5	-11.8	30.454	-22.581	1.318	-6.96
346	0.346	-16.176	-20.733	-11.046	-17.981	5.387	-11.03	-1.058	-4.658
347	0.347	-16.947	-17.46	-6.958	-7.061	-35.761	-4.776	1.025	-5.275
348	0.348	-12.864	-14.375	-11.761	8.929	-8.057	4.786	-8.691	-2.023
349	0.349	-14.774	-17.101	-5.73	2.514	-13.09	-0.431	-0.01	-6.115
350	0.35	-11.492	-19.647	-6.478	4.381	-35.914	4.295	-11.072	-3.617
351	0.351	-15.566	1.431	-5.871	-0.917	-23.54	2.992	-9.736	-9.052
352	0.352	-19.05	-1.251	0.159	22.805	-19.887	4.244	-0.847	-13.911
353	0.353	-25.422	-18.997	2.518	-8.168	-9.815	-8.782	0.31	-18.576
354	0.354	-31.427	-16.615	-8.283	-45.719	-0.552	-17.401	-9.366	-20.339
355	0.355	-25.851	-35.724	9.158	-60.837	-3.259	-9.46	-15.753	-28.287
356	0.356	-26.475	-33.169	6.856	-47.316	-10.825	-16.645	-12.268	-27.125
357	0.357	-23.18	-21.526	4.742	15.195	0.758	-15.547	-9.168	-11.066
358	0.358	-14.26	-6.581	-1.041	59.904	-22.638	-9.572	-10.119	23.962
359	0.359	5.321	-12.356	4.217	3.005	-31.919	-16.932	-9.329	28.996
360	0.36	13.688	-17.549	8.9	-4.375	-12.226	-21.744	-5.262	-2.927
361	0.361	11.228	-6.47	10.285	-37.962	-30.05	-13.805	-10.092	-15.299
362	0.362	13.589	-22.293	6.636	-19.907	-13.781	-19.031	-12.018	-26.515
363	0.363	7.224	-24.375	0.662	7.756	-11.632	-21.935	-3.114	-16.453
364	0.364	1.428	-26.27	-8.99	-7.246	-5.822	-14.004	-6.778	-19.555
365	0.365	-14.446	-17.525	-20.778	-11.509	-17.97	-10.91	-7.928	-11.255
366	0.366	-20.833	-9.556	-22.32	-32.17	-25.873	-9.943	-8.87	-18.809
367	0.367	-26.66	-16.686	-29.479	24.534	-15.767	-3.937	-15.616	-30.417
368	0.368	-28.452	-17.82	-30.643	0.154	3.81	4.954	-23.517	-15.506
369	0.369	-26.942	-14.312	-34.129	-7.224	-33.137	1.471	-16.141	-5.809
370	0.37	-22.695	-15.25	-28.895	26.181	-18.021	-1.61	-7.207	-7.536
371	0.371	-19.016	-14.254	-33.713	20.105	-22.533	-0.637	-22.848	-12.166
372	0.372	-17.836	-11.698	-32.931	14.621	-10.199	-8.585	0.603	-22.203
373	0.373	-10.447	0.542	-27.309	-40.955	-44.364	-13.846	-2.462	-21.013
374	0.374	-3.605	5.811	-27.893	-107.753	-30.89	-18.747	-22.163	-5.317
375	0.375	-16.696	-2.084	-24.606	-134.505	14.88	-24.812	-24.645	-3.175
376	0.376	-22.433	-6.311	-30.021	-12.439	8.798	-20.795	-12.993	10.392
377	0.377	-24.121	-9.958	-20.541	4.919	3.327	-11.344	-10.819	8.679
378	0.378	-16.164	-13.416	-24.221	-10.992	18.397	-7.729	-8.833	-8.734
379	0.379	-8.988	-16.482	-15.903	-25.348	4.824	-11.277	3.406	-1.741
380	0.38	-28.504	-31.149	-19.007	-38.518	-7.611	-10.369	1.906	-12.358
381	0.381	-31.168	-20.491	-14.177	-2.926	3.527	-9.448	-8.114	-6.521
382	0.382	-33.664	-14.686	-16.706	-13.787	-6.591	-5.211	-6.9	-11.716
383	0.383	-35.982	-12.905	-14.406	-3.944	-3.594	0.407	-0.842	-35.492
384	0.384	-16.823	-14.377	-10.96	4.935	-12.002	-10.411	-5.998	-4.51
385	0.385	-14.306	-15.627	-12.942	-3.212	-9.55	-27.809	-8.838	-16.856
386	0.386	-7.313	-16.676	-7.55	4.12	-11.894	-30.109	-16.694	-28.038
387	0.387	-0.894	-29.711	-5.63	24.044	-5.569	-27.981	-9.276	-10.982
388	0.388	1.055	-31.357	-11.638	-6.346	4.068	-6.698	-6.33	-7.849
389	0.389	6.289	-29.749	-10.867	-11.779	-8.095	1.61	-12.302	-10.508
390	0.39	-1.652	-28.357	-14.354	-16.821	-15.983	9.129	-11.486	-7.976
391	0.391	-8.798	-24.69	-16.296	-12.378	-37.611	20.684	-10.864	-24.218
392	0.392	-15.159	-18.733	-9.724	-8.336	3.279	22.758	-12.763	-17.799
393	0.393	-9.134	-13.557	-14	-4.664	19.728	24.653	-9.823	-23.57
394	0.394	-10.082	1.1	-16.352	-21.694	-5.429	36.806	-11.118	-18.317
395	0.395	-7.166	20.211	-5.544	-24.795	-28.217	57.489	-17.43	-13.65
396	0.396	-18.577	22.654	2.365	-16.481	-24.102	83.013	-19.884	-6.462
397	0.397	-23.221	10.998	-7.731	-3.721	2.215	31.516	-17.5	-7.585
398	0.398	-24.574	4.581	-6.595	3.232	25.973	-79.587	-20.926	-6.388
399	0.399	-10.234	6.492	-3.147	18.142	4.058	-127.206	-10.814	-9.437
400	0.4	-16.033	-9.4	-2.21	8.475	18.142	-84.062	-17.916	-10.361
401	0.401	-24.745	-37.094	-5.15	-7.387	5.335	-97.234	-16.719	-9.541
402	0.402	-35.797	-48.315	-11.188	-13.774	-15.771	-109.05	-15.526	-10.288
403	0.403	-22.837	-45.027	-13.544	-7.974	3.99	-54.874	-12.395	-5.453
404	0.404	3.48	-23.172	-5.638	-6.275	-34.525	14.194	-9.456	-6.05
405	0.405	14.716	-9.068	1.666	-10.969	-29.133	23.068	-10.201	-10.096
406	0.406	-9.081	-6.587	2.601	-15.276	-34.211	31.17	-9.398	-9.676
407	0.407	-30.935	-13.568	-7.114	-16.458	-38.701	-20.55	-17.31	-17
408	0.408	-39.248	-7.169	-16.064	-12.962	-18.024	-27.187	-12.056	-20.053
409	0.409	-26.455	-9.085	-19.596	-11.965	15.969	-21.21	-3.117	-22.907
410	0.41	-24.104	-17.791	-14.414	-5.225	11.496	-4.79	-4.232	-23.676
411	0.411	-17.682	-13.14	-15.422	-18.406	-26.053	0.208	-3.216	-11.494
412	0.412	-4.119	-11.773	-11.209	-28.124	-21.014	-4.264	5.729	-2.781
413	0.413	-2.362	-10.614	-8.933	-33.4	-25.397	-8.34	-5.072	1.852
414	0.414	-3.907	-4.609	-8.411	-25.512	-21.24	-4.667	-0.772	6.12
415	0.415	-5.262	0.617	-6.539	-3.896	-9.962	-1.37	-15.058	-10.895
416	0.416	3.62	-4.206	-4.864	5.382	-26.936	-10.614	-13.087	-17.837
417	0.417	14.436	0.061	-3.567	-20.093	1.385	-2.23	-11.322	-15.689
418	0.418	-1.458	-7.296	-8.074	-9.989	-9.775	-4.692	-0.279	-13.731
419	0.419	-24.885	-16.198	-14.707	18.24	-26.691	-2.335	-7.428	-1.507
420	0.42	-28	-17.339	-19.006	6.962	1.662	-0.199	-11.082	-6.108
421	0.421	-25.3	-26.97	-13.422	-10.118	5.431	-2.134	-12.22	-21.937
422	0.422	-22.795	-25.762	-16.928	-13.193	50.215	3.102	-9.103	-19.778
423	0.423	-29.775	-22.233	-9.592	-10.422	19.969	14.146	-8.089	-13.94
424	0.424	-19.143	-27.392	-8.627	-7.883	14.629	15.514	-8.816	-8.688
425	0.425	-13.336	-16.484	-14.62	-10.256	9.678	6.617	-6.463	-13.294
426	0.426	-25.533	-12.193	-13.84	-20.966	-3.749	-6.55	-9.91	-17.496
427	0.427	-27.094	-10.992	-18.679	-15.146	-16.063	-1.329	-13.159	2.119
428	0.428	-25.755	-14.392	-19.251	-13.415	-4.785	-5.969	-9.056	-11.945
429	0.429	-22.09	-17.389	-12.656	-21.331	5.345	-7.307	-10.364	-14.44
430	0.43	-23.268	-4.541	-13.411	-17.043	14.686	-8.441	-8.939	-16.743
431	0.431	-9.355	-9.701	-15.711	-13.348	6.424	-14.422	-15.46	-14.592
432	0.432	4.187	-8.11	-13.735	-12.129	8.974	-26.21	-14.448	-8.755
433	0.433	5.931	-15.287	-4.97	-11.106	-7.262	-30.833	-16.917	-3.511
434	0.434	4.385	-21.718	-3.757	-12.027	-26.395	-14.933	-14.547	-14.539
435	0.435	-17.271	-22.911	-11.058	-7.725	-49.6	-12.765	-23.993	-18.752
436	0.436	-26.542	-21.957	-17.765	-19.883	-15.15	-3.059	-9.635	0.832
437	0.437	-18.197	-9.2	-18.473	-25.076	-28.677	-4.769	0.064	-7.478
438	0.438	-25.719	-17.902	-19.184	-14.019	-66.186	-12.655	12.29	-20.209
439	0.439	-9.444	-22.559	-14.294	-9.8	-41	-11.231	-1.995	0.938
440	0.44	-15.807	-21.22	-10.955	-6.169	-36.528	-7.491	-7.767	3.688
441	0.441	-21.604	-20.053	-12.647	-5.052	-32.48	-8.588	-2.512	-14.064
442	0.442	-19.86	-2.04	-10.081	-16.889	9.104	-18.203	-10.423	-11.694
443	0.443	-11.927	5.52	-5.579	-18.43	-29.574	-14.484	-20.469	-5.257
444	0.444	-4.772	12.524	-6.111	-16.999	-34.526	-15.61	-19.289	-3.286
445	0.445	-3.617	23.22	-10.903	-10.57	-38.955	-12.465	-13.285	-11.963
446	0.446	-4.786	-1.881	-12.782	-9.346	-9.937	-5.632	-16.38	-19.864
447	0.447	-7.895	-11.904	-16.789	-1.952	1.287	-4.808	-13.457	-18.459
448	0.448	-20.682	-14.974	-13.261	-12.74	25.107	-7.138	-14.196	-24.794
449	0.449	-11.989	-17.66	-13.603	-19.852	15.817	-12.085	-16.496	-23.572
450	0.45	-4.058	-20.157	-10.646	-18.599	-3.964	-11.628	-6.977	-22.547
451	0.451	3.095	-22.474	-10.992	-15.06	-6.48	-15.747	-3.272	-9.72
452	0.452	-13.95	-20.379	-12.884	1.04	-22.797	-15.392	-2.065	9.684
453	0.453	-20.927	-22.348	-17.697	3.354	9.097	-15.79	-7.241	12.237
454	0.454	-31.557	-10.174	-9.739	-15.901	31.934	-14.562	-10.1	-18.133
455	0.455	-17.975	-11.704	-12.806	-13.424	35.992	-8.434	-14.31	-30.487
456	0.456	-23.155	-21.732	-13.743	-15.767	17.209	4.845	-5.382	-19.248
457	0.457	-12.105	-28.091	-9.455	3.376	13.861	10.768	-8.841	-15.946
458	0.458	-16.373	-19.773	-15.055	5.832	23.096	-15.49	-16.161	-0.253
459	0.459	-12.73	-10.098	-15.629	3.418	-19.511	-11.75	-20.961	25.318
460	0.46	-18.75	-16.479	-16.199	-15.766	-13.452	-8.388	-18.408	1.532
461	0.461	-11.421	-12.991	-12.115	-18.267	-29.868	-11.408	-16.059	-20.324
462	0.462	-16.281	-12.01	-14.61	7.456	-55.028	-19.643	-11.194	-12.007
463	0.463	-17.056	-16.831	-9.166	17.493	-59.505	-22.084	-9.223	-19.537
464	0.464	-21.12	-10.815	-11.076	8.156	-13.648	-19.704	-7.465	-21.833
465	0.465	-16.283	-14.847	-11.625	-34.454	-19.668	-43.074	-8.793	-19.651
466	0.466	-18.224	-3.987	-13.341	-101.671	-25.071	-46.11	-1.418	-17.708
467	0.467	-16.489	-2.443	-12.941	-20.988	-9.997	-26.318	1.692	-22.946
468	0.468	-24.415	-6.706	-7.514	11.564	-32.808	-3.049	-3.12	-14.997
469	0.469	-11.273	-21.052	-12.353	21.446	-36.879	12.658	-7.341	-16.335
470	0.47	-13.049	-38.487	-10.428	30.278	-10.57	9.973	-1.7	-15.17
471	0.471	-8.436	-31.526	-12.173	-43.075	-0.524	-2.775	-11.162	-9.175
472	0.472	-7.099	-25.155	-7.338	-72.664	-35.01	-9.716	-14.815	-16.546
473	0.473	-3.435	-30.993	-10.633	-63.789	-3.073	-11.813	-18.281	-7.662
474	0.474	-14.284	-29.286	-12.371	-23.227	9.295	-5.979	-17.322	-6.51
475	0.475	-18.539	-5.491	-4.424	-1.105	5.634	2.748	-18.309	-20.452
476	0.476	-14.858	-15.53	-0.925	32.476	29.424	4.302	-10.379	-22.388
477	0.477	-11.382	-49.961	0.054	50.887	26.354	2.933	-7.286	-20.644
478	0.478	-8.282	-54.396	-6.711	1.113	12.214	-5.988	-12.128	0.088
479	0.479	-1.498	-25.354	-4.189	-18.781	4.654	-16.854	-23.55	2.818
480	0.48	-14.642	-21.669	-8.252	-12.89	-16.483	-6.83	-15.623	-9.95
481	0.481	-24.3	9.313	-19.098	-18.471	8.992	-5.713	-11.36	-12.31
482	0.482	-26.013	55.187	-30.138	-23.596	5.594	-6.917	-12.524	-5.973
483	0.483	-21.336	61.188	-20.083	-10.005	-3.784	-12.196	-9.041	-7.915
484	0.484	-17.061	33.51	-16.409	-5.774	-6.661	-25.003	-5.94	-16.599
485	0.485	-15.903	8.342	-27.255	-9.38	5.915	-23.302	-8.84	-18.121
486	0.486	-14.77	3.862	-20.105	-6.023	-15.346	-18.701	-2.84	-2.232
487	0.487	-15.767	-25.191	-16.439	3.313	-23.763	-22.997	-6.901	-12.897
488	0.488	-12.872	-6.419	-10.449	23.086	-11.068	-19.368	-7.472	-18.734
489	0.489	-17.136	-3.127	-9.486	15.568	-18.107	-8.577	-10.743	-10.081
490	0.49	-14.817	-18.815	-12.391	4.021	5.281	-7.262	-6.691	-18.055
491	0.491	-16.746	-21.532	-13.165	-6.543	-4.052	-3.623	-1.873	-22.341
492	0.492	-17.351	-14.006	-9.111	-35.431	-18.225	4.653	0.024	-15.997
493	0.493	-9.616	-30.302	-11.057	-81.156	-51.673	1.514	-1.764	-5.218
494	0.494	-12.721	-32.451	-11.637	-50.747	-19.784	-11.294	6.113	1.828
495	0.495	-9.796	-26.652	-12.22	-56.288	-7.407	-16.555	0.075	0.586
496	0.496	-15.767	-17.953	-10.868	-21.106	-11.091	-5.564	-16.017	-10.288
497	0.497	-14.98	-22.641	-10.497	-16.699	-7.77	-9.86	-23.017	-14.604
498	0.498	-13.045	-26.956	-12.657	-12.677	14.118	-1.003	-12.419	-21.05
499	0.499	-11.112	-23.332	-18.688	-38.973	16.856	0.121	-14.399	-19.956
500	0.5	-14.004	-24.546	-9.063	-15.106	-16.619	-3.027	-12.707	-16.942
501	0.501	-12.653	-8.524	-15.5	-12.004	15.275	-11.987	-23.782	-14.105
502	0.502	-20.013	-10.905	-7.232	19.112	-22.322	-15.536	-22.458	-4.469
503	0.503	-25.267	-13.087	-8.263	81.642	-37.443	-22.967	-13.601	12.533
504	0.504	-22.39	-22.809	-9.288	19.126	-50.951	-20.128	-14.815	-8.589
505	0.505	-24.92	-24.591	-8.561	-5.281	-30.213	-14.194	1.185	-0.331
506	0.506	-22.59	-16.698	-12.678	-12.664	11.44	-16.567	-1.186	-2.914
507	0.507	-11.741	2.024	-7.903	20.776	6.073	-13.119	-16.123	-14.574
508	0.508	5.696	-0.551	-11.246	38.952	1.087	-16.428	-14.239	-21.005
509	0.509	3.392	-12.218	-15.356	-22.005	-49.183	-17.067	-9.074	-15.226
510	0.51	5.533	-18.664	-17.92	-46.337	-29.24	-9.192	-4.495	-10.026
511	0.511	3.6	-20.65	-17.584	-24.231	-23.21	-17.573	-8.826	10.651
512	0.512	-8.586	-22.449	-16.491	-17.659	4.455	-14.546	-12.563	-9.124
513	0.513	-13.226	-20.958	-16.194	0.556	-10.655	-5.726	-9.14	-16.734
514	0.514	-17.466	-28.185	-19.763	-4.844	2.884	0.177	-16.56	-37.892
515	0.515	-16.3	-16.437	-14.996	30.376	-17.761	-13.844	-21.46	-12.405
516	0.516	-12.798	-2.185	-5.016	-10.878	1.047	-15.87	-11.84	-2.389
517	0.517	-22.46	-4.178	-3.723	-71.907	-15.924	-7.251	-20.791	-24.306
518	0.518	-16.052	0.993	-4.926	-31.24	-0.195	-2.664	-19.682	-21.65
519	0.519	-19.526	-13.395	-3.791	50.265	-8.478	-1.356	-18.769	-3.902
520	0.52	-18.543	-23.16	-13.494	-25.574	14.776	-7.78	-13.996	-6.282
521	0.521	-23.372	-18.032	-9.835	-55.104	24.116	-13.824	-16.575	-8.466
522	0.522	-20.862	-0.707	-11.011	-10.4	4.453	-19.09	-7.752	-6.569
523	0.523	-23.202	1.536	-14.124	30.16	-11.384	-12.17	10.172	-11.861
524	0.524	-21.272	-21.963	-20.912	-80.984	-44.772	-11.234	12.634	-10.355
525	0.525	-16.635	-37.709	-25.181	-96.833	-21.846	-13.776	-3.687	-20.447
526	0.526	-14.898	-23.63	-19.56	-168.923	-59.305	-9.729	-10.139	-24.178
527	0.527	-20.701	-21.173	-18.952	-76.709	-24.009	-6.261	-12.133	-27.718
528	0.528	-21.469	-18.938	-14.276	30.807	-10.424	-4.325	-10.458	-32.99
529	0.529	-19.53	-16.885	-5.348	131.857	18.611	-0.283	-8.959	-18.297
530	0.53	-18.951	-14.982	-1.643	144.944	37.41	-1.679	-19.085	13.621
531	0.531	-16.073	-13.282	-5.108	61.458	47.499	-9.066	-15.463	18.051
532	0.532	-12.622	-8.662	-6.073	-57.969	19.267	-8.128	-15.71	-18.363
533	0.533	-4.517	-12.928	-7.044	-137.521	60.884	-22.893	-19.255	-39.082
534	0.534	2.827	-11.606	-6.255	-36.485	55.454	-3.796	-14.096	-42.794
535	0.535	1.855	2.647	-13.58	-23.311	9.977	-1.346	-17.058	-32.776
536	0.536	-4.921	-3.235	-16.456	-11.516	-20.43	-3.723	-7.435	14.233
537	0.537	-16.34	-15.51	-17.172	-0.681	-36.907	-1.629	-8.656	7.656
538	0.538	-20.983	-23.558	-19.431	9.209	-52.048	-11.336	-12.192	13.651
539	0.539	-10.913	-13.584	-15.875	-17.503	-47.646	-16.594	-2.57	8.226
540	0.54	-22.724	-14.837	-15.224	-25.66	-18.648	-15.061	-3.785	-6.865
541	0.541	-2.019	-4.086	-8.957	-67.739	-7.432	-10.83	9.328	-11.353
542	0.542	-16.147	17.507	-8.301	-60.505	-38.374	-19.744	4.053	0.996
543	0.543	-8.6	-4.431	-16.165	40.189	-0.838	-20.924	2.451	42.585
544	0.544	-29.691	-18.645	-14.933	141.091	-26.018	-17.841	-13.472	3.9
545	0.545	-32.399	-16.21	-17.961	49.005	-21.599	-11.085	-15.664	-41.536
546	0.546	-19.628	-13.956	-8.99	37.251	-25.63	-8.591	-13.786	-23.306
547	0.547	-12.674	-11.874	-0.592	26.454	-6.83	-4.542	-1.675	-17.87
548	0.548	-19.084	-17.718	0.445	-42.622	-3.511	-15.396	-6.398	-12.843
549	0.549	-21.052	-19.505	11.346	-69.326	-0.4	-7.487	-5.112	0.686
550	0.55	-5.223	-27.482	7.139	-12.44	13.701	-3.261	-6.343	-11.699
551	0.551	-3.126	-11.643	3.512	24.525	16.186	-2.126	-17.247	-22.921
552	0.552	-1.209	-13.789	4.706	-22.284	-18.845	6.16	-7.25	-19.626
553	0.553	-9.924	-19.609	-7.055	-4.053	-44.047	-7.806	-8.473	-22.717
554	0.554	-24.236	-14.395	-11.641	-9.434	-21.268	-5.895	-5.038	-14.359
555	0.555	-26.154	-15.958	-10.232	-4.414	-33.712	-14.6	-21.165	-16.849
556	0.556	-27.889	-14.608	-3.79	0.029	-52.509	-19.208	-23.519	-19.172
557	0.557	-23.255	-10.928	-12.059	-12.372	-42.463	-29.229	-12.907	-17.037
558	0.558	-21.886	-7.425	-21.681	-31.144	-33.189	-14.869	-11.022	-18.981
559	0.559	-12.947	-0.052	-17.955	-68.87	-24.878	-9.037	-9.327	-6.79
560	0.56	-9.434	-14.742	-14.426	-63.944	-27.434	-7.282	-1.432	-24.203
561	0.561	-8.455	-8.338	1.668	-13.749	2.937	-2.649	-11.529	-31.171
562	0.562	-11.366	-10.25	13.301	-20.427	-1.157	1.558	-7.889	0.777
563	0.563	-21.049	-8.485	6.933	-14.502	2.545	10.402	-4.44	-3.677
564	0.564	-12.148	-13.105	-10.459	-9.127	-14.504	2.041	-9.698	-7.733
565	0.565	-18.147	-8.837	-3.468	-14.201	7.348	-9.787	-16.52	-11.405
566	0.566	-15.047	-12.472	-22.596	-18.719	-12.42	-5.155	-17.337	-8.079
567	0.567	-17.941	-18.417	-35.338	-22.893	5.402	-12.322	-15.06	-4.941
568	0.568	-11.938	-13.133	-37.634	-4.265	3.083	-5.928	-17.037	3.392
569	0.569	-7.875	-6.307	-35.488	-1.047	9.457	-7.072	-12.432	0.899
570	0.57	-5.946	-10.53	-33.536	-48.002	11.383	-10.138	-10.729	-1.374
571	0.571	4.108	-6.434	-31.788	-28.08	-7.975	-24.834	-5.915	-11.978
572	0.572	8.352	-11.237	-20.738	26.778	4.78	-22.692	-13.29	5.454
573	0.573	-5.971	-11.764	-22.08	19.395	-20.974	-32.355	-28.025	-10.782
574	0.574	-15.648	-17.13	-20.916	-14.073	-10.933	-27.111	-13.143	-21.403
575	0.575	-20.865	-17.675	-26.924	-56.735	-14.089	-25.541	-11.235	-7.841
576	0.576	-22.398	-17.074	-34.292	-29.144	5.588	-24.175	-9.541	-6.076
577	0.577	-21.023	-14.139	-31.4	-34.296	18.278	-35.961	-1.658	-10.698
578	0.578	-17.327	-18.929	-25.418	-11.465	20.588	-18.512	-20.477	-20.73
579	0.579	-11.307	-26.224	-19.819	51.126	-11.298	-6.867	-12.956	-19.548
580	0.58	-3.936	-13.387	-11.896	42.366	-24.78	-4.717	-10.66	-22.985
581	0.581	-6.817	-8.094	-2.231	-14.43	-4.038	-6.643	-8.551	-13.248
582	0.582	-14.723	-3.379	-1.094	-21.778	-0.314	12.693	-2.769	-22.073
583	0.583	-19.92	0.943	-4.608	-28.48	2.974	10.161	2.432	-4.02
584	0.584	-18.917	-7.901	-9.87	-22.672	-12.685	3.172	-5.535	-1.465
585	0.585	-19.644	-25.841	-10.886	-6.347	12.879	-3.213	-12.74	-22.55
586	0.586	-18.824	-23.261	-24.101	-11.483	-4.182	-12.885	-3.9	-25.278
587	0.587	-20.721	-16.247	-18.351	-25.073	5.03	-14.615	-14.784	-22.72
588	0.588	-21.283	-18.343	-16.67	4.057	13.278	-6.661	-13.476	-20.353
589	0.589	-13.531	-12.503	-12.086	7.814	-10.01	-10.9	-14.683	-18.17
590	0.59	-14.477	-24.65	-13.496	31.71	-13.136	-1.984	-15.881	10.9
591	0.591	-17.371	-23.055	-12.393	41.067	-44.322	-12.804	-10.699	6.864
592	0.592	-16.583	-21.638	-4.126	21.368	-23.65	-2.715	-7.827	-4.339
593	0.593	-14.264	-12.66	-5.146	-17.24	-27.406	-11.593	-10.391	-28.114
594	0.594	-16.186	-11.456	-4.237	-100.518	10.274	-17.563	0.207	-37.349
595	0.595	-11.545	-10.458	-5.073	-88.686	-35.242	-14.417	-12.816	-29.014
596	0.596	-8.641	-17.199	-9.202	-34.546	-29.264	-9.526	-4.169	-16.266
597	0.597	-0.687	-21.417	-4.414	-4.963	-23.885	-10.245	-8.884	-0.006
598	0.598	2.807	-10.736	-2.534	3.979	1.268	2.008	-7.597	6.389
599	0.599	5.911	-6.441	2.827	-4.217	24.116	3.798	-6.491	-7.141
600	0.6	-8.789	-12.791	6.257	3.056	-4.911	-7.183	-7.698	-5.37
601	0.601	-19.409	-9.286	10.846	-16.951	-8.564	-5.782	-12.965	-3.807
602	0.602	-32.929	-12.351	1.878	-11.015	-5.238	-9.421	-12.046	0.459
603	0.603	-41.612	-13.281	-15.217	16.61	-2.165	-17.714	-12.827	-16.561
604	0.604	-36.953	-14.013	-12.974	-8.529	-4.9	-31.629	-0.666	-23.519
605	0.605	-23.992	-18.043	-15.18	-31.26	-12.449	-45.146	-16.566	4.167
606	0.606	-4.645	-13.19	-17.19	-27.16	8.599	-39.886	-18.757	-7.038
607	0.607	-17.43	-12.584	-15.517	-15.93	-5.564	-25.535	-13.003	-3.73
608	0.608	-24.398	-15.476	-14.04	-19.292	-18.331	-11.945	-11.292	-12.998
609	0.609	-22.26	-20.293	-15.472	27.576	-25.251	0.318	-12.869	-10.273
610	0.61	-8.699	-19.675	-6.637	20.925	-23.068	24.194	-14.241	-2.699
611	0.611	0.031	-20.222	-0.694	14.858	-1.723	41.294	-13.096	-5.021
612	0.612	-14.273	-15.335	-1.705	-1.629	-27.178	38.267	-16.597	-7.157
613	0.613	-20.064	-10.644	-10.645	-16.695	-3.32	18.602	-13.526	-20.691
614	0.614	-21.804	-1.696	-14.172	-21.114	-0.187	0.859	-4.645	-25.898
615	0.615	-20.259	-15.979	-17.324	16.434	-8.483	-20.203	-10.659	-24.326
616	0.616	-18.936	-14.001	-12.533	11.41	-31.657	-22.896	-0.981	-20.04
617	0.617	-17.808	-19.182	-13.37	-2.099	-28.523	-25.384	-9.884	-8.216
618	0.618	-6.994	-11.215	-11.111	-22.751	-2.922	-27.687	-8.722	-12.85
619	0.619	-5.635	-6.918	-14.644	-79.382	-12.966	-34.057	-7.759	-20
620	0.62	-1.952	-10.552	-16.617	-54.923	-3.674	-20.497	-14.529	-13.607
621	0.621	-3.102	-7.03	-25.54	11.895	4.694	-22.216	-17.034	4.41
622	0.622	-10.446	-10.099	-21.863	-14.775	-18.556	-20.652	-4.831	-3.124
623	0.623	-11.421	-11.036	-15.842	-22.829	-21.67	-16.367	-3.083	-10.058
624	0.624	-15.709	-13.518	-12.716	-15.429	-7.584	-15.178	-1.537	-3.661
625	0.625	-16.523	-7.866	-11.72	-8.836	15.585	-6.807	-2.872	-17.204
626	0.626	-17.132	-4.353	-10.923	-2.819	6.302	-9.84	-6.53	-15.445
627	0.627	-19.081	-14.384	-6.831	-8.165	-19.244	-16.544	-12.512	-20.065
628	0.628	-18.511	-18.618	-10.273	-3.056	-50.212	-15.708	-26.416	-9.994
629	0.629	-11.573	-19.77	-9.647	-7.396	-37.829	-3.446	-20.599	-16.405
630	0.63	-14.498	-18.607	-12.496	-3.187	-3.764	1.864	-29.28	-8.081
631	0.631	-17.036	-17.609	-9.912	-14.33	-17.312	12.963	-18.216	-24.123
632	0.632	-14.734	-10.805	-9.448	2.725	-4.904	8.763	-13.911	-31.07
633	0.633	-15.341	-9.977	-10.533	18.371	-1.179	-0.067	-7.469	-24.673
634	0.634	-22.721	-10.708	-5.231	43.911	-18.153	-6.002	5.743	4.381
635	0.635	-23.714	-8.742	-8.645	26.928	-15.044	-9.045	14.488	33.426
636	0.636	-22.962	-4.083	-11.867	-19.957	4.726	-17.905	3.487	7.107
637	0.637	-14.082	-4.666	-10.056	-120.713	-2.823	-21.348	-0.748	-9.92
638	0.638	-10.617	-12.581	-12.502	-77.649	-9.802	-24.418	-7.118	-19.196
639	0.639	-11.605	-13.711	-14.751	-90.76	-20.456	-19.559	-8.261	-16.476
640	0.64	-10.651	-16.776	-11.767	-55.008	8.547	-17.033	-7.282	-18.974
641	0.641	-0.988	-21.589	-12.07	-44.081	20.921	-16.253	-12.091	-16.602
642	0.642	-2.164	-20.764	-15.481	84.332	32.104	-18.193	-6.064	-14.435
643	0.643	-13.015	-13.358	-16.591	101.874	35.387	-17.598	-11.639	-12.482
644	0.644	-14.373	-14.264	-12.075	54.331	-5.455	-25.323	-15.094	-14.219
645	0.645	-15.54	-13.45	-11.425	11.01	-10.826	-17.957	-10.408	-12.67
646	0.646	-19.03	-17.473	-17.168	-28.609	4.298	-15.028	-1.481	-16.905
647	0.647	-7.233	-13.967	-8.212	-88.252	-9.212	-15.763	2.229	-13.189
648	0.648	-11.873	-17.261	-9.321	-33.852	-21.538	-10.087	-13.412	-14.289
649	0.649	-13.224	-16.655	-10.23	-23.757	-10.255	-5.185	-19.762	-15.204
650	0.65	-16.894	-8.677	-15.018	21.056	-20.259	-0.487	-21.679	-12.276
651	0.651	-20.389	-5.16	-12.451	29.272	-29.511	3.615	-19.927	-13.033
652	0.652	-19.442	-14.797	-14.73	-22.312	-3.95	11.583	-40.631	-8.958
653	0.653	-18.499	-21.132	-11.222	-55.718	-13.991	3.265	-15.057	-8.354
654	0.654	-12.533	-10.251	-14.498	-110.608	-10.87	-6.415	-11.713	-3.704
655	0.655	-11.784	2.747	-12.73	-29.078	20.31	-15.326	4.012	-12.6
656	0.656	-6.949	-9.423	-11.353	3.515	-0.361	-11.861	-4.268	-11.404
657	0.657	-12.934	1.643	-12.697	52.946	-19.061	-23.667	-11.767	-10.217
658	0.658	-18.533	-8.381	-11.513	97.735	-36.058	-28.299	-9.383	-7.088
659	0.659	-16.596	-20.15	-11.103	-8.127	-26.74	-21.118	-15.706	-8.043
660	0.66	-21.244	-28.051	-13.788	6.24	-24.022	-14.701	-9.843	-0.095
661	0.661	-18.33	-32.267	-10.859	19.406	-26.551	-11.177	-15.008	0.871
662	0.662	-19.678	-28.557	-8.912	-40.161	-0.798	-14.233	-3.912	3.766
663	0.663	-15.23	-25.059	-10.842	-29.198	9.294	0.492	-5.211	-9.413
664	0.664	-6.332	-19.819	-11.602	0.534	0.054	11.125	-14.059	-19.105
665	0.665	7.985	-18.829	-10.812	-8.345	-8.256	9.156	-27.147	-24.346
666	0.666	6.056	-21.333	-7.708	-32.697	-15.812	0.409	-18.369	-13.342
667	0.667	-9.807	-13.965	-9.623	-40.025	-18.201	-1.164	-13.655	-6.205
668	0.668	-28.963	-14.922	-12.333	-33.427	5.162	3.069	-6.45	-5.051
669	0.669	-26.436	-12.384	-11.551	-27.443	14.436	1.886	-7.563	-8.55
670	0.67	-28.739	-13.13	-14.845	-32.932	-28.185	-11.296	-11.016	-22.496
671	0.671	-22.325	-2.275	-21.441	2.257	14.362	-13.047	-5.773	-24.432
672	0.672	-8.753	-10.187	-22.444	6.721	8.896	-17.696	-6.707	-26.166
673	0.673	-6.999	-14.438	-21.694	10.735	3.801	-19.049	-7.441	-18.252
674	0.674	-8.539	-20.82	-14.367	7.098	17.306	-25.411	-11.477	-16.923
675	0.675	-21.514	-9.979	-7.618	-23.761	-36.945	-28.881	-6.614	-15.769
676	0.676	-30.266	-11.325	-11.916	-36.115	-14.887	-25.785	-4.659	-19.265
677	0.677	-25.653	-2.422	-14.273	-32.419	-8.314	-20.952	-10.073	-7.456
678	0.678	-6.905	3.563	-7.71	-35.665	-14.405	-9.53	-6.589	9.956
679	0.679	-9.435	2.575	-8.502	-19.994	-42.209	-14.176	-12.591	-11.148
680	0.68	-7.102	-12.142	-12.581	11.134	-37.273	-1.221	-13.362	-25.318
681	0.681	-13.459	-10.012	-13.162	7.039	-32.84	0.507	-21.311	-12.562
682	0.682	-15.368	-27.427	-13.736	41.071	-45.243	-4.141	-20.339	-10.261
683	0.683	-17.093	-15.806	-17.806	9.112	-41.595	-8.392	-13.553	-8.151
684	0.684	-15.524	-13.675	-14.325	-28.452	-10.617	-9.558	-7.534	-2.366
685	0.685	-16.871	-11.755	-13.944	-84.076	-6.559	-8.405	-6.715	-7.603
686	0.686	-13.187	4.097	-20.533	-17.43	4.64	-15.785	4.155	-9.135
687	0.687	-16.662	-10.83	-13.775	98.995	14.707	-4.988	-0.476	-13.399
688	0.688	-13.548	-20.544	-13.015	-12.404	11.612	2.115	-1.825	-7.057
689	0.689	-12.552	-15.37	-15.363	-84.612	3.238	3.214	1.835	-10.591
690	0.69	-13.304	-16.976	-17.313	-18.869	-9.609	6.645	-13.879	-17.986
691	0.691	-14.059	-32.891	-7.269	-30.702	-2.733	1.378	-7.541	-15.113
692	0.692	-13.436	-26.552	11.479	-63.234	-9.206	-11.435	-13.378	-9.144
693	0.693	-19.412	-24.664	-6.342	-33.553	-7.32	-20.179	-8.16	-14.788
694	0.694	-17.086	-5.363	-13.349	100.8	-23.241	-18.661	-12.809	-12.884
695	0.695	-12.249	-7.948	-11.257	81.626	-33.972	-25.856	-8.557	-18.912
696	0.696	-10.289	-1.05	-9.359	29.137	-24.4	-29.562	-9.737	-19.719
697	0.697	-16.88	13.801	-7.671	-145.927	-29.702	-45.256	-15.763	-24.59
698	0.698	-16.097	-7.515	-15.655	-122.834	-5.97	-30.375	-14.812	-14.542
699	0.699	-20.164	-21.692	-8.553	-17.055	4	-20.727	-0.14	-4.466
700	0.7	-15.328	-19.252	-12.294	1.993	-5.348	-15.519	1.947	-0.816
701	0.701	-14.758	-21.639	-8.886	-15.473	8.698	-10.882	-0.041	0.312
702	0.702	-16.504	-32.347	-5.878	0.325	1.021	7.886	-19.455	-11.525
703	0.703	-8.569	-22.757	-12.745	14.533	-1.422	5.372	-37.319	-10.002
704	0.704	-7.407	-14.135	-20.776	1.263	-3.622	-1.607	-21.099	-14.291
705	0.705	-12.629	-9.559	-17.785	-34.461	-21.094	0.5	-23.265	-18.004
706	0.706	-13.606	-16.776	-8.973	-23.624	-32.736	-5.325	-25.208	-19.202
707	0.707	-21.549	-20.539	-17.379	-13.725	-9.314	-3.594	-26.963	-22.322
708	0.708	-14.204	-19.453	-16.5	48.813	-12.41	-2.045	-22.329	-11.496
709	0.709	-7.44	-18.578	-17.554	24.38	1.685	-6.292	-15.169	-10.168
710	0.71	-9.958	-23.52	-13.38	31.568	19.509	-5.102	-16.361	4.133
711	0.711	-4.356	-13.943	-1.268	-15.354	7.964	-6.237	-17.572	2.176
712	0.712	-10.931	2.988	-3.084	-94.706	-23.909	-3.125	-10.249	3.897
713	0.713	-13.445	0.593	-20.574	-83.933	-19.423	-6.021	-5.422	-10.449
714	0.714	-14.217	-5.863	-22.969	4.783	9.654	-6.775	-15.113	-12.424
715	0.715	-19.046	-11.74	-16.655	16.335	13.361	-17.426	-16.304	-0.283
716	0.716	-17.096	-13.553	-22.542	5.261	37.193	-24.587	-10.329	-1.89
717	0.717	-13.021	-15.163	-6.746	-4.87	21.546	-20.93	1.444	-9.099
718	0.718	-12.643	-19.475	-13.204	3.805	1.833	-17.091	-3.233	-7.968
719	0.719	-20.02	-23.209	-7.48	11.832	10.206	-15.976	6.804	-16.333
720	0.72	-25.263	-17.273	-2.332	4.39	-2.505	-10.805	7.948	-19.48
721	0.721	-24.306	-20.427	5.524	10.853	9.146	-13.765	-10.06	-14.704
722	0.722	-18.318	-11.59	-4.635	29.085	-1.429	-14.578	-7.551	-1.592
723	0.723	-15.995	-12.822	-1.038	-54.042	-22.651	-25.264	-0.593	-7.421
724	0.724	-5.149	-15.996	-4.576	-89.566	2.944	-12.335	-2.729	-19.619
725	0.725	18.664	-17.05	2.74	-13.661	-34.695	3.504	-4.683	-24.275
726	0.726	1.637	-11.112	-6.19	-3.748	-39.637	1.353	0.528	-31.474
727	0.727	-7.64	-8.843	-21.884	-30.45	10.736	-12.207	-4.324	-22.621
728	0.728	-15.938	-9.092	-24.019	10.145	17.411	-6.999	-12.279	-10.88
729	0.729	-30.028	-19.991	-25.951	17.51	-0.693	7.322	-10.935	9.782
730	0.73	-42.78	-24.702	-38.132	10.892	-39.335	5.386	-2.05	-10.016
731	0.731	-35.807	-23.42	-36.568	-7.296	-44.28	-3.307	-10.373	-17.638
732	0.732	-20.935	-22.338	-23.587	-1.863	-21.38	-20.711	-13.489	-20.017
733	0.733	-22.902	-16.424	-25.306	-6.885	-50.401	-18.379	-16.404	-9.406
734	0.734	-14.243	-4.687	-17.339	43.435	-39.181	-20.505	-29.562	0.263
735	0.735	-12.722	-6.296	-18.646	36.847	-15.3	-6.958	-16.01	-11.921
736	0.736	-11.387	-2.1	-15.106	-41.779	-24.465	-1.734	-14.258	-19.883
737	0.737	-12.562	1.524	-13.888	-59.979	-27.03	9.298	-12.686	-4.058
738	0.738	-18.568	0.3	-7.826	-76.319	11.614	7.953	-2.609	-6.192
739	0.739	-15.482	-0.737	-17.447	-30.87	17.149	1.573	9.206	-12.02
740	0.74	-12.574	-15.513	-10.995	-12.818	42.365	-6.734	10.751	-20.747
741	0.741	-25.734	-17.703	-7.439	-7.39	28.919	-7.688	-10.934	-16.15
742	0.742	-12.187	-15.836	-17.032	-2.257	-8.507	-12.531	-26.606	-11.942
743	0.743	-6.971	-7.184	2.607	2.292	-13.46	-15.057	-29.321	-10.818
744	0.744	-5.458	0.702	-0.032	-10.055	-17.841	-14.299	-26.809	-14.348
745	0.745	-27.191	-3.581	-2.487	-28.702	-5.368	-10.82	-10.551	-9.146
746	0.746	1.028	-23.145	4.546	2.348	-16.537	-16.83	0.1	-12.064
747	0.747	-10.209	-37.288	2.491	-18.356	-26.518	-14.504	-9.581	-21.728
748	0.748	-6.926	-19.496	4.505	-7.262	-10.775	-3.669	-7.845	-41.261
749	0.749	-10.02	1.581	2.841	23.635	-24.804	-11.589	-6.297	-4.294
750	0.75	-7.307	-6.757	4.47	-5.346	-6.959	-18.714	0.864	0.739
751	0.751	-14.859	-9.291	11.7	5.949	28.145	-19.813	7.247	-3.693
752	0.752	-17.205	-2.336	8.097	-4.054	33.218	-20.894	-8.434	-7.734
753	0.753	-15.108	-8.744	7	-25.827	-17.118	-17.706	-6.331	-4.045
754	0.754	-13.169	-18.427	6.093	-39.838	-23.71	-16.655	-4.425	-0.74
755	0.755	-4.458	-20.175	-8.564	-52.521	-17.758	-22.59	-20.309	-10.013
756	0.756	-6.011	-9.147	-14.89	-45.472	-56.516	-21.758	-22.436	-18.323
757	0.757	-13.188	-13.413	-12.88	-13.44	-51.55	-32.568	-28.258	-25.862
758	0.758	-16.891	-9.731	-14.554	55.312	-19.601	-34.101	-29.996	-9.583
759	0.759	-20.392	-10.884	-16.033	45.498	-40.299	-32.77	-6.176	-15.944
760	0.76	-15.183	-18.229	-20.228	-16.944	-59.056	-18.488	10.888	-10.115
761	0.761	-24.104	-17.259	-21.325	-73.773	-35.266	-4.958	-10.938	-11.821
762	0.762	-20.635	-30.406	-20.092	-51.681	11.73	0.288	-19.221	-10.233
763	0.763	-15.422	-24.557	-19.057	8.849	5.132	-1.217	-16.659	-8.849
764	0.764	-16.397	-15.824	-18.034	130.981	11.158	20.491	-9.641	-5.161
765	0.765	-13.893	-14.254	-10.051	78.655	5.798	4.846	-20.239	-1.653
766	0.766	-17.982	-21.4	-13.102	62.901	0.822	7.578	-2.79	-2.585
767	0.767	-14.52	-20.243	-15.967	19.879	5.346	10.113	-0.425	-13.391
768	0.768	-16.475	-16.751	-7.995	-72.169	1.347	17.082	-2.514	-3.311
769	0.769	-14.767	-9.384	-11.062	-60.317	-2.317	14.94	-12.158	-2.127
770	0.77	-18.292	-16.153	-10.068	-27.757	-12.41	1.39	-20.834	-3.265
771	0.771	-10.961	-2.97	-0.37	-116.625	-3.178	-14.462	-16.157	-15.048
772	0.772	-11.93	-8.749	-12.143	-128.393	-5.916	-12.326	-14.801	-29.354
773	0.773	-18.694	-6.965	-26.45	-95.795	1.573	-14.258	-15.966	-31.263
774	0.774	-21.19	-5.372	-28.377	-46.484	-28.918	-19.5	-7.652	-19.044
775	0.775	-23.48	-18.305	-26.633	-55.475	-49.689	-21.048	-8.632	4.775
776	0.776	-31.373	-23.492	-31.273	-14.809	6.954	-19.679	-7.68	8.074
777	0.777	-30.389	-15.516	-35.549	36.903	-17.468	-7.882	-6.917	23.776
778	0.778	-23.617	-8.308	-29.196	-9.939	-10.091	-12.541	-12.536	9.732
779	0.779	-12.203	-9.428	-30.393	45.067	-3.476	-13.907	-10.602	-2.95
780	0.78	-1.193	-15.41	-29.468	23.134	-9.452	-17.584	-20.672	-0.53
781	0.781	17.563	-8.05	-20.607	3.277	18.208	-14.094	-7.717	-6.91
782	0.782	10.007	-12.881	-21.802	21.368	53.42	-15.056	-9.478	-24.351
783	0.783	16.987	-15.368	-24.918	-6.365	57.878	-12.168	-14.156	-40.597
784	0.784	-6.415	-17.644	-25.914	-21.434	3.678	-9.662	-9.946	-42.701
785	0.785	-15.683	-12.751	-25.166	-7.835	-33.275	-7.348	-13.665	-13.652
786	0.786	-18.369	-9.434	-21.126	12.928	-39.829	-13.92	-17.185	-1.242
787	0.787	-25.889	-13.436	-14.572	-13.477	-21.62	-11.401	-11.984	-35.292
788	0.788	-18.905	-12.978	-3.183	10.274	-16.159	-5.778	-11.042	-12.402
789	0.789	-29.548	-7.51	-11.158	51.072	19.138	-13.71	0.36	-16.416
790	0.79	-23.744	-12.306	-12.565	-21.081	-31.137	-12.743	-7.588	2.39
791	0.791	-21.992	-12.855	-11.444	-90.143	-37.665	-3.848	-11.852	5.703
792	0.792	-14.05	-12.246	-5.481	-81.258	-7.224	-9.86	-8.193	-3.553
793	0.793	1.835	-13.56	-2.432	8.292	-1.778	-8.909	-4.736	-0.794
794	0.794	16.759	-15.839	0.431	20.017	-26.895	-13.769	-12.113	-18.548
795	0.795	-4.505	-22.374	-2.13	9.177	-4.008	-9.535	-11.139	-25.494
796	0.796	-24.239	-17.477	-6.254	19.147	-16.373	-18.449	-3.209	-40.399
797	0.797	-31.753	-11.438	-9.792	10.332	-5.132	-14.972	-6.334	-34.594
798	0.798	-34.05	-23.608	-11.792	2.143	-15.234	-11.888	-9.295	-11.725
799	0.799	-31.897	-28.807	-7.796	-5.143	31.753	-16.724	0.354	-2.404
800	0.8	-18.339	-17.73	-2.07	-11.532	-15.098	-29.878	-0.808	-16.477
801	0.801	-2.459	-19.053	-4.469	-17.447	15.33	-35.691	-4.288	-18.974
802	0.802	-0.324	-12.633	3.391	-33.867	43.061	-26.989	-3.315	-16.653
803	0.803	-25.476	-11.427	-1.913	-38.9	17.927	-22.346	-10.108	-14.526
804	0.804	-22.182	-4.037	-1.038	-25.369	31.42	-12.283	-5.864	-16.464
805	0.805	-19.071	-3.037	-7.127	-37.773	10.659	-5.888	-18.078	-11.22
806	0.806	-10.738	-5.529	-12.842	-34.091	6.942	9.793	-2.241	-6.561
807	0.807	-8.206	-16.141	-13.529	17.403	-44.588	16.19	-17.17	-16.613
808	0.808	-10.514	-14.754	-13.045	39.472	-37.292	37.48	-19.129	-7.719
809	0.809	-8.383	-11.053	-9.074	-7.248	-30.733	34.771	-24.371	-4.242
810	0.81	-10.303	-7.545	-8.781	-13.111	-0.38	6.531	-29.017	-7.325
811	0.811	-12.016	-8.482	-9.262	-18.48	-5.82	-27.492	-21.838	-14.097
812	0.812	-19.932	-21.214	-12.24	-3.478	-41.006	-40.997	-20.683	-6.162
813	0.813	-24.171	-8.988	-15.98	-26.441	-63.776	-28.576	-19.532	-3.062
814	0.814	-17.752	-13.582	-11.577	-38.77	-59.658	-24.87	-20.497	-15.841
815	0.815	-9.413	-12.168	-6.189	-27.335	-48.387	-21.54	-7.727	-14.103
816	0.816	-10.361	2.201	-6.8	-50.968	-45.036	-18.419	-12.949	-12.552
817	0.817	-9.372	-11.317	0.531	-3.796	-48.052	1.346	-4.999	-5.38
818	0.818	0.327	-16.499	-4.332	16.144	-16.816	14.139	-6.329	-9.055
819	0.819	-0.814	-8.524	-3.575	9.945	20.826	2.541	-5.146	-15.059
820	0.82	-18.784	-18.535	-4.363	59.758	25.929	-12.361	-8.604	-11.967
821	0.821	-31.54	-19.645	-15.209	-14.276	3.104	-6.569	-1.242	-1.123
822	0.822	-29.192	-23.079	-13.655	-43.998	15.509	-4.847	1.668	-2.488
823	0.823	-31.298	-24.009	-12.298	0.655	34.312	3.066	4.2	-8.901
824	0.824	-29.342	-13.116	-15.969	25.016	10.536	-4.118	0.125	-7.743
825	0.825	-20.619	-17.32	-17.108	-11.926	-17.681	-7.829	-3.34	-4.616
826	0.826	-15.957	-13.617	-9.729	-18.479	-28.874	2.985	-7.951	-19.305
827	0.827	-8.78	-17.058	-12.606	-0.178	-32.133	-7.097	-16.819	-51.205
828	0.828	-12.425	-11.777	-11.802	-16.483	-35.238	-8.261	-25.697	-37.611
829	0.829	-6.386	-0.882	-9.442	-81.923	-32.532	-11.747	-17.359	-25.217
830	0.83	-13.693	3.405	-17.334	-36.983	-19.748	-21.421	-7.658	31.509
831	0.831	-8.794	2.273	-18.24	85.335	-12.749	-27.804	-8.794	39.624
832	0.832	-12.978	-15.677	-19.115	32.973	-2.057	-19.48	-0.434	2.585
833	0.833	-13.7	-23.184	-13.011	-46.528	-0.068	-18.511	6.942	-4.037
834	0.834	-11.735	-20.84	-10.601	-32.144	-1.769	-17.534	-7.748	1.918
835	0.835	-12.307	-1.662	-15.351	-45.267	6.11	-18.294	-1.342	-14.576
836	0.836	-15.21	-29.883	-13.325	14.373	7.386	-10.926	-11.009	-9.539
837	0.837	-8.238	-33.514	-12.647	-18.112	-12.22	-11.891	-9.248	-32.339
838	0.838	-1.471	-16.428	-4.596	-27.961	-9.525	-11.11	-10.77	-28.276
839	0.839	1.056	-13.285	-5.634	-36.783	13.706	-15.165	-9.393	-17.05
840	0.84	-9.584	-15.951	-15.177	-12.312	10.699	-15.744	-18.258	-13.814
841	0.841	-16.733	-13.386	-18.729	24.647	-14.813	-11.088	-24.238	-16.904
842	0.842	-13.04	-20.319	-17.46	44.572	-18.084	-9.333	-23.26	-25.181
843	0.843	-16.487	-13.902	-12.127	50.618	-27.331	-6.812	-20.354	-22.615
844	0.844	-17.427	-11.93	-14.93	-32.484	-29.997	-3.524	-33.519	-1.507
845	0.845	-18.361	-27.765	-8.854	-115.807	8.535	-10.106	-8.364	18.212
846	0.846	-19.131	-21.368	-12.844	-61.62	3.164	-16.87	15.444	5.429
847	0.847	-21.454	-11.646	-10.813	46.861	38.42	-7.193	24.746	-29.653
848	0.848	-17.986	0.615	-11.305	-54.275	42.906	-10.863	-6.409	-34.712
849	0.849	-10.639	-3.987	-7.159	-120.11	5.383	-19.179	-27.114	-21.16
850	0.85	-9.679	-2.591	-12.877	-36.658	-29.797	-9.498	-23.431	7.928
851	0.851	-13.925	-8.942	-12.023	17.663	-16.249	-8.343	-20.136	11.655
852	0.852	-14.669	-14.911	-15.431	27.628	4.461	-9.502	-10.848	1.618
853	0.853	-11.151	-13.921	-8.002	18.873	23.213	-6.383	-13.553	-1.418
854	0.854	-18.493	-16.801	-12.78	10.82	13.099	-11.205	-6.01	-21.091
855	0.855	-9.578	-8.836	-11.948	-11.213	3.802	-10.395	-8.327	-23.555
856	0.856	-17.891	-7.825	-11.12	-4.633	-10.365	-11.133	-10.465	-25.815
857	0.857	-20.982	-12.621	-13.014	25.761	7.426	-7.603	-12.383	-10.848
858	0.858	-12.085	-4.656	-13.561	-24.072	0.356	-2.926	-14.119	-1.143
859	0.859	-22.927	-7.716	-8.111	-57.417	-6.114	-10.627	-6.195	-23.944
860	0.86	-27.17	-18.535	-7.488	-26.946	-19.701	-15.832	-13.361	-8.24
861	0.861	-20.768	-22.771	-17.504	56.254	-39.056	-9.075	-9.701	-10.921
862	0.862	-14.767	-21.581	-18.824	91.838	-26.301	-3.118	-10.871	-13.402
863	0.863	-20.011	-25.039	-22.467	-27.583	-24.058	-3.937	-16.095	-6.402
864	0.864	-7.273	-21.914	-25.936	-75.202	-17.751	-4.547	-5.253	-8.492
865	0.865	-9.031	-9.115	-14.123	-89.554	-35.229	-10.559	-15.317	-14.268
866	0.866	-13.69	-0.38	-15.656	-76.406	-51.516	-12.869	-11.642	-22.954
867	0.867	-12.353	-11.374	-11.388	7	-40.871	-10.908	-17.653	-21.366
868	0.868	-11.21	-7.1	-7.687	104.765	-54.439	-6.23	-16.692	-8.354
869	0.869	-17.215	-13.469	-8.833	39.001	-28.141	-4.441	-23.474	-10.056
870	0.87	-9.856	-16.931	-9.786	50.805	13.488	-6.951	-10.32	-21.08
871	0.871	-12.768	-7.254	-10.75	-3.333	8.073	-14.319	-4.509	-13.936
872	0.872	-12.013	-6.094	-13.273	-32.995	-7.037	-9.103	-9.724	-7.527
873	0.873	-16.091	-21.769	-18.892	-6.353	-2.609	-8.144	11	-23.182
874	0.874	-11.27	-19.646	-23.741	1.79	-31.648	-2.153	-8.725	-33.818
875	0.875	-14.576	-6.091	-13.692	-5.545	-27.977	-9.537	-21.488	-4.767
876	0.876	-16.32	-21.951	-9.445	-39.076	16.666	-10.535	-19.157	-17.142
877	0.877	-24.257	-24.063	-8.286	-33.142	22.647	-13.08	-8.514	-20.817
878	0.878	-20.763	-18.255	-2.294	-83.106	17.15	-15.44	-6.591	-3.803
879	0.879	-17.659	1.111	-3.264	-89.74	2.003	-17.395	-11.828	-25.69
880	0.88	-22.498	-6.425	-12.173	-71.688	-20.867	-17.975	-16.462	5.47
881	0.881	-23.274	-18.037	-25.348	11.477	-16.81	-11.402	-15.103	43.055
882	0.882	-15.936	-15.919	-27.111	47.157	-5.574	-8.909	-3.297	-2.413
883	0.883	-1.27	-2.391	-9.721	-7.028	-8.857	-13.003	-4.842	-8.444
884	0.884	-7.705	-4.159	-7.43	2.774	19.387	-13.648	-3.481	-3.062
885	0.885	-9.693	-15.219	-5.334	11.599	8.161	-11.8	0.184	-18.174
886	0.886	-14.973	-22.399	-7.302	19.646	-8.87	-6.478	-10.661	-31.756
887	0.887	-10.382	-31.342	-16.041	-2.476	-24.59	-8.493	-12.023	-19.402
888	0.888	-17.58	-20.542	-14.524	-36.069	-32.957	-7.958	-8.351	-0.671
889	0.889	-16.447	-13.406	-27.504	-17.957	-66.476	-7.391	-14.345	37.047
890	0.89	-15.319	-22.328	-18.839	-1.568	-43.639	-14.36	-6.999	-8.444
891	0.891	-16.358	-9.192	-4.589	-36.842	-22.963	-9.519	-4.114	-38.85
892	0.892	-25.348	-7.475	-2.738	-50.384	-11.778	-8.742	1.868	-44.295
893	0.893	-7.423	-15.452	-1.063	-29.676	-8.535	-3.131	5.916	-9.096
894	0.894	-10.008	-14.133	13.195	-3.44	-5.535	-7.962	-4.909	4.438
895	0.895	-7.746	0.155	3.453	47.786	-8.355	-13.958	-12.849	-7.947
896	0.896	-18.456	-25.037	-22.953	99.227	-5.861	-11.64	-14.2	18.385
897	0.897	-8.847	-35.137	-19.378	79.139	1.087	-13.591	-10.503	1.348
898	0.898	-14.133	-19.485	-16.182	-12.373	3.217	-8.951	-13.973	-7.985
899	0.899	-9.55	-16.794	-19.372	-78.232	12.852	-10.726	-10.893	-44.996
900	0.9	-13.874	-4.044	-11.142	-137.886	4.075	-9.385	-13.819	-39.989
901	0.901	-20.315	-1.745	-13.73	-83.738	18.307	-15.761	-13.042	-17.154
902	0.902	-23.866	4.611	-11.473	-113.386	39.519	-20.015	-17.099	-37.874
903	0.903	-22.959	-1.221	-9.403	-32.725	25.34	-7.814	-15.138	-34.222
904	0.904	-18.186	-6.47	-11.381	21.407	-13.168	-16.512	-18.398	-17.21
905	0.905	-12.258	-20.83	-16.655	31.189	-7.787	-11.868	-14.283	-20.333
906	0.906	-4.963	-22.801	-12.045	22.215	-32.935	-13.218	-22.163	-17.644
907	0.907	-0.188	-21.098	-7.82	-18.499	8.295	-4.318	-20.953	5.549
908	0.908	-8.182	-22.686	-9.006	-40.573	2.924	-5.485	-4.843	2.403
909	0.909	-24.308	-6.853	-17.346	-34.047	-22.231	-4.51	-11.778	5.086
910	0.91	-26.701	-9.014	-22.577	45.2	-26.655	-3.549	-1.118	-2.487
911	0.911	-16.123	-18.726	-13.68	34.319	-14.245	-7.81	-3.022	-14.101
912	0.912	-6.501	-23.992	-17.171	24.473	12.118	-10.138	-8.209	-7.719
913	0.913	2.142	-16.11	-5.365	-2.193	2.275	-8.588	-9.716	-13.545
914	0.914	-12.24	-17.509	-0.718	5.835	-0.983	-15.173	-5.415	-15.298
915	0.915	-10.36	-16.396	-7.871	-1.668	-10.273	-28.331	3.539	-7.386
916	0.916	-12.169	-17.595	-9.01	-21.721	-24.369	-30.276	2.431	-20.379
917	0.917	-13.787	-12.402	-19.832	-15.837	-1.151	-18.094	-0.612	-18.658
918	0.918	-21.017	-17.269	-18.466	-10.449	20.745	-22.75	-3.462	-17.127
919	0.919	-32.886	-14.775	-19.604	4.712	1.021	-1.081	-9.409	4.547
920	0.92	-31.387	-5.916	-13.573	-18.067	3.585	2	-21.54	20.205
921	0.921	-27.181	-7.122	-14.507	2.745	-7.981	-0.728	-19.736	-10.992
922	0.922	-23.554	-10.267	-13.503	-8.429	-1.562	-3.264	-22.572	-14.111
923	0.923	-17.789	-6.227	-10.953	-39.462	-11.206	-0.946	-20.952	-10.061
924	0.924	-14.343	-11.112	-11.694	-27.173	-37.508	5.431	-19.51	-21.296
925	0.925	-17.497	-15.394	-15.145	-0.914	-11.155	-0.376	-20.611	-11.245
926	0.926	-14.677	-19.469	-17.043	2.317	-48.841	1.349	-14.551	-14.33
927	0.927	-20.74	-10.003	-15.253	-13.433	6.788	-3.311	-9.267	-17.036
928	0.928	-21.574	-16.403	-18.681	-10.772	-15.182	-19.192	-12.105	0.761
929	0.929	-12.165	-10.411	-14.166	17.375	-21.695	-34.107	-19.976	-6.208
930	0.93	-18.622	-3.049	-12.361	-16.774	-27.66	-28.314	-5.968	-4.081
931	0.931	-5.52	-4.017	-7.853	-36.737	-33.103	-12.459	-3.963	9.477
932	0.932	6.647	-13.7	-4.328	-32.212	-18.044	2.44	-2.148	4.299
933	0.933	5.07	-12.545	1.139	-28.071	-4.531	27.604	-3.623	-3.654
934	0.934	3.667	-9.054	-0.734	-1.735	-16.947	37.671	-2.204	-19.539
935	0.935	-2.776	-5.953	-6.679	-4.986	-13.292	34.578	-3.303	-17.445
936	0.936	-8.792	-10.792	-8.94	16.913	17.662	14.843	-11.557	-15.541
937	0.937	-20.605	-13.308	-9.453	25.26	-3.079	-18.632	-10.532	-20.767
938	0.938	-25.273	-10.992	-19.466	-13.258	-6.854	-41.46	-17.25	-28.683
939	0.939	-21.056	-14.465	2.251	-29.745	-23.923	-45.508	-4.03	-21.521
940	0.94	-1.552	-13.872	11.579	-14.659	-2.098	-41.814	-2.037	-9.696
941	0.941	1.085	-12.129	14.334	-37.487	-16.239	-31.728	-3.716	-8.183
942	0.942	-11.759	-5.152	-3.418	-25.137	-8.701	-22.412	-2.1	-15.382
943	0.943	-18.791	-8.038	-5.684	31.539	26.349	-25.112	-20.806	-19.087
944	0.944	-25.2	-12.282	-7.751	88.452	31.388	-17.561	-7.973	-13.09
945	0.945	-19.406	-22.906	9.746	7.012	-18.941	-15.268	3.69	-14.054
946	0.946	-17.665	-12.818	12.134	-3.753	-25.536	-8.915	1.603	-13.095
947	0.947	-22.315	-16.492	1.519	-72.759	-19.54	-10.881	3.58	-8.813
948	0.948	-18.055	-15.326	-4.25	-63.826	8.148	8.448	-1.604	-4.72
949	0.949	-9.157	-18.397	-5.962	-88.27	-6.946	-14.82	-9.494	-11.262
950	0.95	-19.975	-19.338	-26.635	-6.892	-11.41	-24.156	-22.418	-10.51
951	0.951	-12.792	-18.523	-29.308	25.503	-7.367	-15.846	-17.153	-4.922
952	0.952	-19.163	-25.845	-31.793	15.596	-11.08	-18.338	-21.748	-8.436
953	0.953	-13.155	-24.839	-34.095	6.646	-42.082	-15.985	-23.053	-17.174
954	0.954	-14.102	-11.651	-27.68	14.798	-13.087	-9.55	-29.388	-23.175
955	0.955	-16.978	-9.694	-33.467	-22.094	-54.825	-11.445	-28.176	-24.112
956	0.956	-19.465	-7.941	-28.232	-15.449	-49.517	-6.169	-20.772	-11.318
957	0.957	-21.768	-12.574	-29.773	-45.789	-54.691	-1.498	-15.893	15.023
958	0.958	-10.901	-11.203	-28.413	-40.366	-13.588	-11.556	-2.688	-3.719
959	0.959	-12.417	-17.57	-29.569	-15.219	-30.132	-5.192	14.799	-20.716
960	0.96	-16.64	-21.017	-23.581	-28.764	-25.187	-11.203	-6.229	-23.783
961	0.961	-17.77	-15.759	-22.629	-24.64	-38.868	-3.87	-8.868	-21.057
962	0.962	-4.586	-2.969	-23.611	-28.284	-1.411	-6.809	-11.319	-8.294
963	0.963	-13.287	-11.659	-19.379	-4.462	3.538	-4.327	-13.588	-10.612
964	0.964	-8.606	-3.693	-18.623	11.198	35.38	-11.721	-11.414	-4.215
965	0.965	-4.316	-5.021	-15.153	-8.558	-2.254	-6.936	-17.187	-6.137
966	0.966	-7.96	-6.15	-7.82	14.637	22.784	-7.773	-11.931	-14.823
967	0.967	-9.086	-19.282	1.061	5.308	9.127	-5.52	-13.458	-13.266
968	0.968	-14.29	-20.995	-7.296	-20.264	13.143	-7.506	-9.17	-14.607
969	0.969	-28.976	-6.66	-12.552	-71.766	9.459	-0.192	-18.046	-2.788
970	0.97	-18.302	-8.576	-13.554	-93.84	33.228	-3.107	-4.858	5.177
971	0.971	-20.191	0.161	-12.807	-73.941	23.868	-7.378	-6.61	-4.85
972	0.972	-25.355	-20.515	-10.514	17.583	4.078	-16.298	-14.535	-8.527
973	0.973	-26.843	-12.175	-9.965	57.043	11.584	-10.319	-13.159	-21.691
974	0.974	-5.105	-24.933	-9.425	21.386	-23.491	-13.429	-6.756	-19.96
975	0.975	10.637	-22.602	-2.886	10.521	-28.631	-6.663	-15.06	-15.332
976	0.976	-9.03	-24.726	-8.927	0.643	-24.23	-9.184	-7.674	-16.683
977	0.977	-16.506	-22.784	-13.042	-8.26	-28.375	-13.259	-4.732	-7.777
978	0.978	-0.168	-17.541	-15.028	16.121	-17.193	-11.338	-3.925	-1.77
979	0.979	-2.21	-15.976	-14.497	8.772	-7.201	-10.791	-16.09	-17.799
980	0.98	-15.659	-14.607	-13.966	-11.148	20.98	-7.939	-14.329	-6.161
981	0.981	-38.406	-15.758	-8.209	-29.387	24.642	-12.823	-12.751	-16.791
982	0.982	-22.634	-12.26	-10.587	-12.982	21.375	-16.129	-5.554	-3.258
983	0.983	3.006	-13.221	-7.162	-7.969	5.751	-15.541	-1.845	-11.962
984	0.984	-0.202	-12.243	-1.218	-21.514	8.518	-15.133	-2.975	5.463
985	0.985	-34.582	-14.743	-8.631	-9.11	-19.686	-12.791	-8.173	-10.809
986	0.986	-38.992	-17.034	-15.474	-5.416	-16.023	-9.89	-9.118	-38.49
987	0.987	-18.239	-12.164	-7.611	-2.099	21.748	-14.36	-8.33	-34.825
988	0.988	-6.971	-14.086	-0.326	1.055	-33.777	-18.466	-10.637	-3.866
989	0.989	-3.634	-8.642	-7.176	-7.251	-41.109	-17.163	-12.562	0.193
990	0.99	18.284	-5.136	-6.457	-9.761	-34.525	-24.565	-10.607	3.87
991	0.991	10.029	-3.194	-4.191	1.869	-16.273	-19.368	-14.654	-13.143
992	0.992	-2.678	-9.769	-10.829	-8.767	-32.687	-4.67	-9.799	-16.205
993	0.993	-23.71	-12.271	-16.902	-22.283	-17.526	1.726	-6.49	-7.864
994	0.994	-31.961	-16.31	-24.331	-17.013	-3.875	19.15	-10.554	-5.336
995	0.995	-34.407	-9.708	-23.444	-18.477	-7.807	12.202	-8.021	-7.633
996	0.996	-32.016	-10.477	-12.091	-8.449	-18.973	5.837	-9.357	-18.263
997	0.997	-25.548	-14.538	-13.703	-4.817	-29.013	-3.808	-6.446	-35.651
998	0.998	-19.683	-16.464	-6.625	-6.076	-19.688	12.094	-11.667	-42.584
999	0.999	-31.824	-13.153	-13.096	-13.457	-5.518	5.747	-8.18	-10.616
1000	1	-30.224	-16.038	-9.689	-14.411	-13.034	-23.261	-7.609	2.963
1001	1.001	-23.018	-9.06	-8.814	-16.822	3.266	-52.262	-15.373	23.703
1002	1.002	-14.055	-13.889	-2.122	-9.345	5.48	-48.547	-16.359	4.95
1003	1.003	-17.477	-13.116	-11.879	1.589	-19.563	-45.219	-13.466	-12.077
1004	1.004	-14.306	-12.345	-8.269	-5.477	25.22	-35.878	-14.244	-21.354
1005	1.005	-9.395	-14.269	-7.161	-6.577	7.122	-33.115	-8.637	-13.026
1006	1.006	2.076	-13.668	-6.24	-7.697	12.597	-9.845	-6.701	-10.505
1007	1.007	-5.807	-13.054	-5.308	-10.728	17.683	12.065	-8.636	-3.514
1008	1.008	-15.815	-15.545	-11.338	-11.677	-14.171	26.226	-16.373	-14.114
1009	1.009	-24.647	-15.908	-7.292	-14.101	-34.734	8.447	-19.459	-12.165
1010	1.01	-16.262	-15.516	-9.238	-9.914	6.988	10.8	-14.595	-10.431
1011	1.011	-0.142	-9.507	-7.304	-10.397	-20.551	12.954	-13.814	0.597
1012	1.012	16.174	-13.761	-4.391	-16.309	-5.328	3.308	-9.741	-9.444
1013	1.013	-7.171	-16.076	-6.89	-13.947	-9.597	5.087	-4.902	-18.336
1014	1.014	-16.408	-12.579	-14.219	-10.41	-13.459	6.666	3.813	-19.475
1015	1.015	-13.647	-15.843	-17.287	-9.797	5.542	2.423	4.992	-20.397
1016	1.016	-16.115	-12.922	-20.156	-15.146	-11.323	6.114	4.034	-15.508
1017	1.017	-4.461	-9.421	-17.602	-18.468	-39.424	-2.203	-10.661	-14.693
1018	1.018	-10.805	-3.993	-19.881	-15.143	-50.553	-13.993	-12.778	-12.346
1019	1.019	-20.446	-7.491	-16.359	-14.509	-33.42	-21.909	-18.556	-11.783
1020	1.02	-25.647	-12.146	-19.612	-11.896	1.1	-20.525	4.299	-11.216
1021	1.021	-27.16	-17.573	-17.828	-13.207	-21.637	-19.348	-11.348	-8.287
1022	1.022	-17.062	-10.991	-16.434	-17.201	-17.461	-20.484	-19.635	-6.912
1023	1.023	-13.355	-8.489	-9.034	-11.28	-13.708	-23.554	-12.053	0.444
1024	1.024	-12.164	-9.267	-12.085	-13.403	24.114	-24.496	-9.709	-4.796
1025	1.025	-19.464	-11.227	-14.939	-8.475	-1.02	-28.746	-20.343	-13.734
1026	1.026	-14.574	-15.892	-10.632	-14.366	3.485	-21.373	-18.412	-14.929
1027	1.027	-24.213	-17.649	-9.815	-21.65	15.913	-20.384	-9.683	-18.033
1028	1.028	-25.35	-21.149	-14.619	-22.481	19.619	-12.425	-8.11	-24.802
1029	1.029	-24.154	-13.812	-11.292	-9.206	16.353	-5.043	-6.734	-22.263
1030	1.03	-18.903	-8.597	-11.838	12.037	-30.612	-0.173	-7.876	-10.062
1031	1.031	-14.051	-15.362	-5.995	-2.125	-50.468	-11.548	-13.85	16.278
1032	1.032	-8.064	-17.864	-5.177	-14.908	-44.376	-19.443	-10.729	-10.056
1033	1.033	-5.735	-18.62	-8.615	-21.855	-27.854	-15.132	-13.602	-20.114
1034	1.034	-2.223	-20.546	-11.857	-11.204	-22.778	-13.913	-11.063	-10.819
1035	1.035	7.856	-29.246	-10.063	-13.135	36.845	-7.854	-10.262	-13.511
1036	1.036	-5.119	-30.399	-11.381	-7.909	12.443	-13.033	-10.822	-5.969
1037	1.037	-13.828	-14.34	-14.64	-31.704	5.084	-15.903	-10.203	-12.961
1038	1.038	-18.439	-21.307	-14.21	-21.643	-1.44	-15.107	-10.753	-15.078
1039	1.039	-14.145	-19.174	-16.102	-18.545	4.547	-9.499	-9.375	-9.207
1040	1.04	-15.259	-5.625	-11.036	-10.225	-23.135	-11.448	-7.997	-14.379
1041	1.041	-16.374	-3.869	-12.938	-12.737	-8.082	-10.881	-10.871	-25.394
1042	1.042	-23.699	-8.51	-14.642	-15.024	-21.642	-12.62	-13.56	-15.354
1043	1.043	-32.587	-21.481	-15.008	12.649	-25.732	-7.768	-10.046	-9.007
1044	1.044	-29.116	-19.736	-9.566	1.407	-44.524	-8.325	-12.917	-14.993
1045	1.045	-19.47	-11.804	-11.48	25.16	-13.541	-6.548	-7.67	-5.278
1046	1.046	-25.912	-1.741	-13.403	15.836	15.516	-9.04	-4.15	-17.047
1047	1.047	-7.99	-10.643	-6.81	13.119	11.873	-10.374	-3.523	-15.496
1048	1.048	-0.528	-18.972	-9.316	-25.42	21.992	-3.783	-10.061	-14.154
1049	1.049	1.741	-15.883	-14.902	-53.13	12.764	-6.672	-5.771	-15.385
1050	1.05	-4.683	-9.109	-11.385	-48.143	-1.31	-16.347	-3.41	-14.239
1051	1.051	-14.376	-6.596	-14.642	-34.634	-29.52	-12.703	-1.448	-0.286
1052	1.052	-19.599	-4.268	-9.19	-22.292	-48.203	-11.615	-11.501	5.545
1053	1.053	-24.242	-0.783	-12.637	-26.015	-24.341	-16.913	-12.848	-10.33
1054	1.054	-22.899	-5.429	-12.031	4.904	-8.677	-12.109	-11.667	-8.211
1055	1.055	-8.599	-14.327	-13.751	-7.538	-0.299	-6.126	-10.492	-6.286
1056	1.056	-10.559	-23.23	-11.215	-18.803	12.501	-0.518	-3.12	-11.514
1057	1.057	-15.81	-19.742	-9.841	4.945	-3.687	6.077	-2.131	-13.057
1058	1.058	-20.493	-16.647	-12.732	-42.125	-22.801	0.11	-1.325	-5.88
1059	1.059	-16.286	-5.819	-13.109	-35.578	-5.014	-2.181	-6.919	-2.208
1060	1.06	-15.187	-12.997	-10.391	-17.41	-16.668	-4.106	-10.384	-8.201
1061	1.061	-18.73	-4.104	-15.221	-0.986	-14.515	-6.031	-15.004	-24.251
1062	1.062	-19.736	-2.939	-15.794	34.206	-28.093	-14.93	-9.554	-3.139
1063	1.063	-12.976	-16.887	-15.209	29.723	-40.313	-8.545	-14.358	-17.269
1064	1.064	-10.492	-22.705	-13.464	42.09	-38.785	-2.544	-20.33	-30.051
1065	1.065	-9.753	-17.482	-13.073	-14.634	-17.126	-1.579	-14.683	-32.379
1066	1.066	-11.72	-19.035	-9.784	-71.552	4.706	1.297	-11.164	-25.985
1067	1.067	-15.04	-20.386	-9.401	24.787	30.184	-8.406	-10.555	-8.573
1068	1.068	-15.643	-0.848	-13.081	-14.723	13.059	-14.826	-19.456	21.802
1069	1.069	-16.059	1.86	-14.44	-74.381	22.247	-18.365	-15.794	17.744
1070	1.07	-15.707	-5.698	-17.346	-20.306	2.452	-11.07	-12.337	-16.307
1071	1.071	-16.137	-12.698	-12.119	-10.508	-25.852	-21.956	-17.558	-20.75
1072	1.072	-15.792	-14.836	-14.05	16.156	-14.662	-26.262	-20.468	-8.352
1073	1.073	-15.448	-16.741	-13.463	-40.792	-17.973	-17.411	-7.316	-4.663
1074	1.074	-19.742	-8.012	-15.191	10.831	3.897	-4.307	6.215	12.362
1075	1.075	-12.04	-9.562	-10.348	-22.696	-21.635	-9.583	7.965	9.257
1076	1.076	-19.441	-13.815	-10.923	-4.552	-4.612	-14.273	-9.488	-16.312
1077	1.077	-14.638	-10.132	-6.85	-65.511	4.639	-18.551	-11.843	-19.621
1078	1.078	-13.89	-6.66	-10.325	-24.846	12.937	-17.422	-9.748	-28.931
1079	1.079	-13.158	-11.909	-8.005	86.227	-15.385	-18.622	-15.564	-26.244
1080	1.08	-15.125	-26.644	-9.165	38.585	-11.781	-23.865	-17.327	-23.759
1081	1.081	-9.157	-28.804	-11.875	-4.493	-28.909	-20.963	-12.711	-2.68
1082	1.082	-11.506	-26.892	-15.357	-17.646	-19.747	-30.666	-11.384	-10.99
1083	1.083	-13.486	-18.189	-14.206	-5.856	-11.507	-27.016	-5.026	-18.574
1084	1.084	-11.587	-16.657	-14.615	-16.702	6.243	-23.55	-11.055	-16.292
1085	1.085	-17.042	-18.045	-9.616	-6.837	8.536	-7.503	-10.122	-9.947
1086	1.086	-21.912	-9.166	-10.238	-15.757	-2.074	4.103	-24.865	-11.919
1087	1.087	-30.668	-10.354	-14.352	-7.636	-27.216	6.204	-14.248	-31.272
1088	1.088	-22.409	-15.6	-10.925	-15.058	-10.211	19.715	-8.477	-44.07
1089	1.089	-29.83	-10.789	-11.362	-21.712	-13.367	21.406	-10.261	-27.826
1090	1.09	-17.116	-20.475	-11.045	-27.719	23.57	10.33	-11.842	4.105
1091	1.091	-15.436	-11.583	-15.57	-44.155	8.423	-2.658	-7.637	17.655
1092	1.092	-17.044	-12.764	-7.925	-19.096	3.91	-4.413	-11.372	21.699
1093	1.093	-9.937	-20.139	-13.234	-14.656	7.916	-12.356	-10.261	-19.921
1094	1.094	-1.071	-17.265	-16.202	14.371	-18.463	-16.617	-5.072	-36.359
1095	1.095	16.888	-13.051	-4.853	-4.404	-28.567	-17.782	-15.957	-31.309
1096	1.096	29.613	-15.406	-0.297	-21.408	-37.854	-23.79	-23.159	-8.446
1097	1.097	31.879	-11.951	-1.738	-5.683	-51.96	-22.836	-14.305	-4.382
1098	1.098	-0.099	-12.558	-13.636	-2.908	-39.217	-16.064	-10.893	37.232
1099	1.099	-22.961	-16.664	-24.753	-5.51	-18.122	-13.535	-11.926	9.573
1100	1.1	-35.382	-14.211	-20.562	-12.572	-15.457	-6.167	-3.07	-15.571
1101	1.101	-39.097	-16.574	-19.497	-10.586	-38.717	8.539	2.888	-11.115
1102	1.102	-29.082	-15.463	-18.423	-5.004	-10.534	14.928	1.876	-7.059
1103	1.103	-19.846	-12.811	-17.524	-3.384	23.449	-10.226	-7.08	-18.282
1104	1.104	-11.578	-16.353	-12.767	-4.943	-8.529	-13.523	-3.667	-21.568
1105	1.105	-9.11	-13.512	-12.076	-20.766	-4.498	-16.613	-4.704	-18.48
1106	1.106	-6.83	-16.287	-12.924	-10.143	-38.599	-13.889	-9.614	-21.189
1107	1.107	-9.012	-10.535	-9.493	-23.756	-15.764	-16.392	-19.353	-23.697
1108	1.108	-10.993	-6.518	-14.18	-29.094	9.163	-13.667	-13.025	-12.082
1109	1.109	-9.298	-1.741	-11.301	-33.922	13.169	-15.982	-14.247	-18.434
1110	1.11	-7.8	-10.513	-13.836	-23.962	-13.176	-18.101	-13.348	-20.36
1111	1.111	-17.907	-16.578	-13.456	-17.483	10.593	-16.162	-18.276	-15.145
1112	1.112	-32.288	-6.953	-11.334	-18.575	13.663	-21.388	-15.854	-7.242
1113	1.113	-34.294	-10.686	-14.038	-23.755	-0.517	-22.943	-8.59	-8.632
1114	1.114	-36.106	-16.738	-19.834	-16.966	-8.115	-18.689	-11.587	-9.82
1115	1.115	-31.54	-15.82	-15.747	-14.453	17.613	-4.371	-15.935	-18.166
1116	1.116	-30.257	-20.708	-13.771	-2.373	20.901	-6.32	-13.701	-2.112
1117	1.117	-26.645	-7.587	-11.781	-11.264	17.832	-8.081	-4.867	-0.37
1118	1.118	-23.984	-12.863	-11.134	9.376	15.172	-0.169	4.548	-11.952
1119	1.119	-22.87	-10.966	-9.716	51.85	-8.018	-1.539	5.632	-14.052
1120	1.12	-15.561	1.206	-15.068	9.161	7.683	-7.942	-7.601	-12.133
1121	1.121	-14.637	-22.625	-14.421	-18.555	-23.462	-4.462	-12.893	-13.92
1122	1.122	-5.001	-46.472	-13.749	-13.538	-27.567	-1.364	-17.606	-12.407
1123	1.123	-8.721	-30.837	-15.4	-9.118	-38.797	1.544	-4.707	3.447
1124	1.124	-7.594	-11.142	-10.467	-13.273	-21.747	-2.701	-24.11	-2.948
1125	1.125	-8.612	-18.729	-13.666	-9.622	-24.81	-8.296	4.103	-0.99
1126	1.126	-13.499	-21.084	-13.962	-50.517	0.741	-19.114	0.378	-6.203
1127	1.127	-26.687	-6.211	-13.291	-60.618	-9.329	-4.778	3.608	-7.775
1128	1.128	-9.275	-0.441	-8.35	-19.86	18.942	4.897	-18.329	-9.159
1129	1.129	-16.25	4.752	-10.17	7.792	7.708	-11.01	-10.072	-0.273
1130	1.13	-9.888	6.272	-10.631	-67.806	-9.348	-21.687	-7.614	-6.279
1131	1.131	-11.884	-9.633	-9.169	-13.615	6.307	-8.151	-14.651	-13.659
1132	1.132	3.917	-24.568	-2.68	-3.802	-19.275	-13.371	-12.589	1.058
1133	1.133	-6.804	-14.918	-0.065	-12.749	-22.611	-14.897	-14.573	-5.344
1134	1.134	-8.823	-2.739	2.356	-4.669	-31.947	-13.497	-9.368	0.441
1135	1.135	-10.631	-17.07	5.941	2.625	-40.295	-17.116	-10.92	-8.28
1136	1.136	-12.225	-11.282	6.633	-3.992	-42.817	-1.363	-18.104	-32.093
1137	1.137	-8.015	-6.051	3.84	26.358	-12.48	0.846	-11.78	-15.072
1138	1.138	-9.221	-7.595	-3.995	31.724	8.212	10.572	-8.363	-24.38
1139	1.139	-12.738	-20.561	6.951	-23.867	-18.09	5.37	-15.766	-27.101
1140	1.14	-11.811	-11.843	8.41	-31.26	-14.766	-18.447	-1.108	-29.597
1141	1.141	-14.731	-7.197	17.402	56.176	7.129	-21.765	-3.274	-13.283
1142	1.142	-22.67	-14.347	-0.507	-27.282	-7.009	-24.9	-12.997	-11.107
1143	1.143	-36.602	-18.018	-18.216	-16.459	-4.497	-22.213	-21.766	-24.659
1144	1.144	-23.058	-4.852	-11.16	-26.339	-25.621	-19.718	-13.886	-29.959
1145	1.145	-7.182	-10.061	-0.438	-35.219	-28.355	-12.77	-15.289	-25.346
1146	1.146	-5.031	-11.596	-6.167	-59.615	-20.872	-10.642	-8.962	-9.488
1147	1.147	-3.079	-21.657	-0.864	-66.994	14.12	-20.329	6.654	-11.596
1148	1.148	-18.945	-15.259	-11.827	33.827	-11.081	-25.573	-8.273	-17.382
1149	1.149	-12.592	2.757	-30.551	19.51	11.766	-24.03	-21.834	-15.609
1150	1.15	-18.432	-15.028	-2.254	58.978	-8.913	-13.982	-23.593	-4.589
1151	1.151	-16.721	-8.037	-13.433	118.583	2.326	-12.82	-18.957	11.248
1152	1.152	-15.191	-5.873	-23.454	20.867	-1.001	-11.644	-17.602	0.589
1153	1.153	-16.544	-7.777	-14.12	-71.242	-4.112	-4.288	-3.292	-16.851
1154	1.154	-17.692	-12.972	-11.368	-83.04	-1.431	-11.081	-5.249	-5.284
1155	1.155	-11.678	-17.603	-18.877	-28.851	6.072	-11.879	-3.526	-11.724
1156	1.156	-6.429	-30.539	-30.459	0.749	-19.705	-7.86	-8.173	-21.422
1157	1.157	-17.239	-28.779	-32.569	45.446	-2.757	-7.328	-12.444	-16.22
1158	1.158	-18.567	-11.33	-42.224	53.573	0.253	-7.947	-11.288	-33.655
1159	1.159	-12.154	-4.328	-36.994	-13.202	-13.911	-13.384	-10.13	-7.915
1160	1.16	-15.606	-10.685	-35.452	-147.514	-11.419	-8.55	3.783	2.15
1161	1.161	-5.905	-16.457	-31.205	-89.857	-13.819	-7.969	1.819	5.244
1162	1.162	0.498	-14.682	-32.386	-37.391	1.023	-7.374	0.049	19.381
1163	1.163	1.666	-25.678	-26.424	-21.496	-4.837	-4.84	-1.532	-3.832
1164	1.164	4.781	-26.997	-27.443	-7.131	-27.733	-2.5	-8.713	-13.11
1165	1.165	-6.015	-18.056	-32.332	32.445	-12.118	4.085	-5.063	-21.426
1166	1.166	-16.034	-24.006	-33.151	44.34	-20.487	5.038	-18.239	-18.912
1167	1.167	-30.309	-12.163	-32.42	11.905	-23.007	-2.926	-16.521	-25.872
1168	1.168	-28.318	-7.478	-22.984	2.042	-25.363	-12.627	-11.895	-6.695
1169	1.169	-26.506	-23.321	-19.366	-24.665	-14.773	-11.472	-10.565	16.538
1170	1.17	-24.874	-21.167	-13.433	-32.71	-20.614	-14.953	-11.741	7.254
1171	1.171	-23.418	-11.449	-23.179	-40.038	5.691	-22.312	-12.939	-6.871
1172	1.172	-19.641	-13.16	-16.865	-6.567	-13.152	-21.353	-12.016	-14.414
1173	1.173	-23.02	-8.499	-13.457	-0.564	-30.252	-15.355	-14.956	-16.716
1174	1.174	-11.131	-7.118	-6.186	-17	-20.988	-8.007	-12.459	-31.569
1175	1.175	-6.408	-13.466	0.504	-11.95	-12.638	-14.79	-10.168	-25.738
1176	1.176	-28.008	-16.922	1.192	-16.371	10.606	-12.28	-13.663	-13.522
1177	1.177	-37.236	-7.2	-6.26	-20.447	-5.06	-0.103	-7.682	-8.897
1178	1.178	-28.855	-8.293	-15.255	-24.137	14.686	26.212	-8.464	-21.866
1179	1.179	-10.985	-14.226	-14.174	-27.355	1.882	14.994	-16.433	-20.125
1180	1.18	14.805	-15.124	-2.453	-17.98	-0.476	-8.817	-4.664	0.592
1181	1.181	18.139	-12.15	-0.991	-3.818	1.644	-18.116	-3.157	-13.511
1182	1.182	15.08	-11.334	0.274	-21.514	15.167	-32.237	-16.169	-0.718
1183	1.183	12.411	-12.084	1.338	-5.145	16.889	-39.782	-32.079	-3.014
1184	1.184	-5.36	-11.471	-2.241	-2.956	5.848	-37.459	-42.765	-9.426
1185	1.185	-26.404	-4.073	-7.556	-12.551	-15.839	-35.316	-17.634	-7.528
1186	1.186	-23.642	-16.806	-6.677	-17.688	6.037	-25.63	6.133	-9.296
1187	1.187	-26.102	-15.023	-2.515	6.202	-36.514	-2.775	15.381	-13.961
1188	1.188	-23.72	-13.421	-8.225	-3.82	-42.498	19.123	1.219	-21.114
1189	1.189	-17.28	-14.74	-6.396	-13.116	-47.855	33.285	-1.33	-27.499
1190	1.19	-23.029	-13.564	2.217	-10.495	-12.647	20.534	-12.987	-30.98
1191	1.191	-28.198	-12.386	-3.877	-8.1	0.874	8.924	-2.376	-14.898
1192	1.192	-29.7	-9.267	-7.058	-10.397	-11.499	-10.232	3.391	20.175
1193	1.193	-16.688	-12.172	-8.136	-8.196	7.284	-17.776	-1.883	35.307
1194	1.194	-18.391	-16.428	-3.995	-13.939	-16.514	-20.084	-6.575	-15.019
1195	1.195	-19.89	-9.044	-0.038	-1.625	11.724	-30.695	-5.238	-21.59
1196	1.196	-12.659	-2.237	-4.971	-3.036	-14.601	-20.986	-8.947	-27.577
1197	1.197	-8.927	-8.214	-5.648	-4.303	-11.301	-8.758	-26.973	-22.122
1198	1.198	-7.712	-13.81	-3.993	-13.157	-33.143	-13.386	-29.493	-6.988
1199	1.199	-21.604	-17.271	-9.882	-2.171	-24.818	-3.311	-22.541	-2.506
1200	1.2	-23.485	-16.648	-12.292	-15.003	-6.96	-12.189	-20.435	-6.539
1201	1.201	-25.172	-24.37	-10.415	-23.562	18.813	-15.637	-22.382	-17.728
1202	1.202	-23.569	-16.99	-15.122	-12.397	15.532	-5.923	-13.694	-7.634
1203	1.203	-19.264	-12.129	-14.599	-8.114	37.427	-9.562	-12.165	1.669
1204	1.204	-10.312	-2.433	-12.125	-4.458	11.891	-8.345	-10.816	4.391
1205	1.205	-13.746	-14.215	-9.835	-5.623	1.842	5.635	-25.158	-18.808
1206	1.206	-14.647	-6.262	-6.957	1.786	11.138	7.624	-15.508	-15.695
1207	1.207	-13.608	-13.414	-12.98	-12.874	25.272	-4.509	-24.245	-18.392
1208	1.208	-12.781	-14.564	-8.74	-6.413	-8.199	-18.768	-16.341	-20.886
1209	1.209	-13.521	-8.549	-4.691	-8.26	-21.733	-28.392	-0.493	-23.198
1210	1.21	-5.578	-20.329	-9.532	11.103	-1.017	-26.597	5.867	-16.78
1211	1.211	-6.547	-21.866	-7.582	-12.247	-4.701	-31.19	0.042	-18.685
1212	1.212	-5.556	-14.689	0.191	-15.374	-14.766	-29.775	5.245	-13.427
1213	1.213	-11.508	-18.342	1.204	-29.465	-24.012	-23.328	-2.72	-14.948
1214	1.214	-23.65	-21.806	-11.504	-57.641	-26.681	-5.282	-1.399	-10.678
1215	1.215	-14.894	-27.018	-16.654	-38.801	-19.125	17.972	-13.24	-9.5
1216	1.216	-10.22	-16.161	-21.225	-14.896	-54.146	21.091	-5.331	-6.014
1217	1.217	-11.567	-8.982	-19.8	32.228	-28.99	6.994	-4.011	-15.691
1218	1.218	-17.963	-2.568	-13.349	38.849	-15.433	-5.775	2.334	-16.874
1219	1.219	-23.973	-3.703	-12.102	-16.098	-44.441	-17.409	-10.856	-13.398
1220	1.22	-29.212	-11.046	-17.231	-8.747	-40.701	-15.291	-5.661	-8.15
1221	1.221	-22.442	-19.939	-18.097	-2.16	-9.687	-9.496	-4.135	-11.053
1222	1.222	-18.176	-18.755	-17.214	-8.163	-5.564	-14.731	-14.219	-20.746
1223	1.223	-5.975	-9.061	-14.769	-13.528	-39.587	-10.084	-17.907	-29.67
1224	1.224	-4.242	-5.377	-14.066	-18.52	-53.101	-11.433	-19.095	-14.02
1225	1.225	-5.792	-4.212	-17.239	-22.957	-32.333	-17.812	-13.89	-11.929
1226	1.226	-1.523	-20.274	-9.373	-10.578	1.785	-14.321	-12.933	17.059
1227	1.227	-10.423	-27.241	-16.607	-6.893	-2.572	-11.214	-20.895	-3.661
1228	1.228	-4.405	-20.852	-23.272	-37.831	43.337	-14.107	-13.558	-7.349
1229	1.229	-1.275	-22.786	-22.395	-25.419	25.146	-13.312	-4.686	-10.658
1230	1.23	3.617	-24.534	-19.976	-29.053	-13.573	-15.642	-1.229	-26.351
1231	1.231	1.171	-13.502	-16.394	-39.095	11.586	-15.1	-4.335	-23.639
1232	1.232	2.004	-9.247	-7.595	-29.815	-11.24	-13.22	-7.242	-16.114
1233	1.233	-8.805	-8.096	-10.989	7.157	-15.263	-9.216	-8.044	18.901
1234	1.234	-26.232	-11.584	-16.138	-7.95	-11.541	-16.228	-15.435	23.917
1235	1.235	-28.576	-18.943	-17.041	-12.394	-21.573	-11.407	-8.675	1.062
1236	1.236	-30.726	-14.113	-12.719	-16.399	-24.632	-7.132	-9.448	-19.67
1237	1.237	-28.798	-22.07	-14.973	32.87	12.443	-14.447	-10.204	-23.389
1238	1.238	-23.572	-8.152	-12.979	52.885	-12.624	-13.409	-9.601	-20.132
1239	1.239	-28.224	-2.356	-13.509	58.892	28.665	-9.078	-4.931	-17.062
1240	1.24	-23.964	-0.628	-15.204	64.345	34.092	-8.248	-6.67	-25.42
1241	1.241	-17.577	-5.286	-16.513	-11.262	9	-8.806	-7.087	-27.961
1242	1.242	-21.055	4.763	-9.127	-108.974	-4.48	-6.876	-7.456	-16.367
1243	1.243	-20.083	-4.157	-12.2	-69.501	-0.373	-9.821	-14.018	11.318
1244	1.244	-15.224	-19.854	-9.283	-105.081	3.333	-17.824	-28.716	-7.441
1245	1.245	-21.212	-26.259	-8.496	-94.134	-6.756	-9.579	-13.811	-4.199
1246	1.246	-9.009	-16.603	-7.704	-44.655	-9.854	-8.671	-11.848	-13.538
1247	1.247	-10.74	-18.372	-9.626	0.096	-1.557	0.194	-20.521	-16.285
1248	1.248	-15.386	-16.842	-15.619	-8.191	-4.108	1.334	-22.057	-13.802
1249	1.249	-19.638	-21.12	-14.849	-15.68	-29.906	-6.042	-20.672	-11.495
1250	1.25	-23.312	-14.757	-11.37	-9.181	-26.652	-7.017	-24.316	-9.365
1251	1.251	-19.823	-15.94	-10.793	21.117	1.604	-7.797	-8.619	0.31
1252	1.252	-12.466	-12.867	-13.701	15.66	-17.154	-8.581	-6.477	-1.437
1253	1.253	-15.379	-13.853	-11.196	-9.502	-7.084	-18.076	-8.401	-15.761
1254	1.254	-16.156	-19.847	-10.829	-13.996	-10.168	-14.423	0.347	-17.718
1255	1.255	-25.05	-17.532	-14.915	-9.991	-1.823	-20.454	1.942	-15.976
1256	1.256	-23.876	-15.618	-14.558	16.245	-19.625	-19.523	-2.282	-17.526
1257	1.257	-16.516	-12.353	-10.145	12.932	-8.016	-20.541	-5.917	-18.893
1258	1.258	-1.802	-3.489	-8.439	-8.908	-10.154	-12.67	-11.889	-17.751
1259	1.259	17.358	-9.892	-3.623	-0.586	-15.998	-15.824	-6.621	-14.321
1260	1.26	14.832	-6.428	-8.293	27.665	-0.205	-11.044	-5.594	-9.143
1261	1.261	-6.266	-16.106	-11.234	8.866	-6.679	-17.09	-8.043	-13.989
1262	1.262	-26.009	-19.788	-14.762	-1.228	-31.904	-16.375	-5.648	-6.013
1263	1.263	-28.529	-20.946	-18.088	-23.117	-28.707	-5.593	-6.15	-15.675
1264	1.264	-26.212	-13.599	-19.283	-3.478	-13.112	5.387	-10.724	-24.578
1265	1.265	-19.846	-10.701	-13.338	-11.144	0.914	9.605	-16.073	-16.238
1266	1.266	-10.182	-13.213	-5.454	-13.506	3.351	-4.731	-15.425	-8.887
1267	1.267	-4.971	-12.438	4.163	-2.866	-8.381	4.922	-5.275	3.877
1268	1.268	-3.448	-10.513	-4.797	2.954	-14.836	13.588	-9.448	2.142
1269	1.269	0.773	-11.082	-10.845	-5.674	-36.197	-0.782	-8.215	-12.158
1270	1.27	-8.183	-8.163	-9.912	-16.65	-22.163	-6.654	-14.157	-6.299
1271	1.271	-16.546	-13.966	-20.786	-9.45	-9.442	-11.929	-13.168	-8.02
1272	1.272	-13.475	-11.681	-25.086	-28.985	-7.132	-19.903	-18	-9.584
1273	1.273	-2.661	-3.784	-18.733	-14.892	-13.537	-15.69	-4.839	-8.266
1274	1.274	-4.022	-4.758	-10.444	-7.369	-23.275	-12.04	-6.771	-7.141
1275	1.275	-15.836	-11.518	-15.696	8.851	-11.166	-18.077	-11.984	1.191
1276	1.276	-23.769	-14.02	-14.755	-10.333	-25.522	-17.17	-0.935	-14.873
1277	1.277	-36.751	-11.71	-13.993	-28.134	3.521	-10.459	-5.165	-12.528
1278	1.278	-35.051	-13.657	-16.347	-25.778	41.086	-7.987	3.762	-14.648
1279	1.279	-33.555	-14.263	-11.555	-36.462	26.033	-2.428	-7.045	-12.711
1280	1.28	-29.342	-20.876	-8.33	-7.486	3.229	-0.527	-11.273	-14.444
1281	1.281	-23.002	-14.882	-5.488	21.472	-9.19	2.729	-14.925	-6.535
1282	1.282	-7.383	-10.815	-10.386	-12.575	-27.97	-3.874	-4.068	-7.922
1283	1.283	11.726	-17.392	-5.794	10.313	-31.302	-17.069	-5.412	-11.612
1284	1.284	-1.086	-16.626	-5.27	-10.364	-28.208	-30.65	-24.95	-15.075
1285	1.285	-17.405	-11.02	-13.263	-59.544	-42.352	-46.562	-10.819	-9.843
1286	1.286	-23.869	-10.455	-19.332	-93.054	-75.868	-44.457	-8.29	0.962
1287	1.287	-25.884	-15.119	-12.043	-38.142	-71.446	-46.421	-10.603	-12.045
1288	1.288	-13.769	-19.209	-13.083	13.531	-33.919	-30.566	-25.498	-20.783
1289	1.289	-15.363	-15.761	-12.384	-19.944	21.611	-11.418	-8.077	-12.863
1290	1.29	-16.764	-16.176	-10.125	-38.155	-0.433	-3.876	8.197	-20.037
1291	1.291	-20.475	-14.051	-9.608	0.477	6.14	3.091	-23.737	-11.145
1292	1.292	-17.024	-10.386	-9.101	15.477	12.112	13.74	-19.284	-12.317
1293	1.293	-18.028	-11.758	-7.434	-16.627	28.538	23.422	-15.232	-13.287
1294	1.294	-11.286	-16.614	-7.903	-79.273	43.595	21.685	-11.553	-4.361
1295	1.295	-12.097	-10.655	-15.338	-70.544	30.021	-2.122	-28.593	-7.827
1296	1.296	-8.07	-3.346	-18.511	2.661	17.587	-12.175	-31.712	-17.491
1297	1.297	-0.167	-18.086	-15.686	150.671	21.207	-15.258	-17.608	-13.82
1298	1.298	-9.879	-20.246	-9.761	87.19	17.888	-17.949	-25.186	-14.99
1299	1.299	-18.816	-18.335	-17.182	29.456	2.187	-20.445	-13.598	-24.653
1300	1.3	-19.997	-16.618	-20.167	11.951	-17.636	-27.403	1.29	-23.453
1301	1.301	-16.933	-18.177	-17.722	-35.736	-15.194	-21.015	7.074	-24.592
1302	1.302	-4.181	-13.946	-17.015	-50.079	-17.562	-11.342	12.298	-14.927
1303	1.303	-9.419	-28.28	-10.504	-10.603	-16.045	-5.149	-11.515	4.602
1304	1.304	-14.083	-10.881	-8.038	1.142	-48.015	0.06	-14.812	-15.201
1305	1.305	-21.263	-8.579	-4.005	11.882	-34.514	7.989	-11.72	-27.999
1306	1.306	-17.61	-2.208	-0.565	-37.593	-22.127	12.256	-9.023	-11.773
1307	1.307	-16.467	-0.28	-10.674	-82.379	-10.902	5.888	-1.492	-5.402
1308	1.308	-13.383	-19.642	-20.774	-41.818	-14.205	-12.089	-8.467	19.738
1309	1.309	-8.543	-12.098	-17.126	-34.553	7.618	-14.568	-10.616	9.664
1310	1.31	-11.048	-33.201	-11.165	-1.172	27.323	-16.851	-16.429	-18.601
1311	1.311	-16.652	-24.896	-8.109	-19.466	-0.943	-6.179	-25.142	-52.664
1312	1.312	-17.247	-22.409	-12.992	-25.005	10.24	-4.229	-25.917	-18.023
1313	1.313	-21.74	-13.137	-17.305	30.431	-6.848	-2.471	-24.369	-4.471
1314	1.314	-17.145	-15.484	-11.735	22.907	8.809	-0.916	-20.103	-16.857
1315	1.315	-16.615	-21.879	-18.334	-24.05	-5.321	-10.967	-23.776	1.904
1316	1.316	-13.19	-8.338	-12.332	-30.183	7.497	-9.807	-29.774	5.179
1317	1.317	-6.848	3.828	-11.542	-13.873	-13.546	-10.98	-22.422	-16.703
1318	1.318	-6.094	-13.615	-13.441	-69.53	0.678	-16.202	-7.707	-25.028
1319	1.319	1.244	-20.594	-23.462	-77.034	-1.756	-9.415	-5.56	-42.825
1320	1.32	-13.474	-14.222	-22.063	-43.802	-27.383	-19.093	23.496	-7.804
1321	1.321	-19.88	10.922	-15.237	-10.811	-30.556	-20.261	27.585	17.342
1322	1.322	-17.966	7.598	-18.863	19.624	-21.099	-16.789	16.384	21.776
1323	1.323	-23.208	-14.284	-15.329	3.19	-6.836	-24.15	6.342	9.377
1324	1.324	-21.671	-28.399	-18.361	8.096	6.066	-13.327	-2.914	-16.955
1325	1.325	-31.75	-25.89	-17.314	-5.554	-14.946	2.545	-5.598	-6.908
1326	1.326	-14.739	-14.306	-21.488	-18.06	-28.917	4.658	-13.128	-10.018
1327	1.327	-3.157	-16.469	-9.205	-37.046	-36.336	-8.905	-15.414	-18.357
1328	1.328	3.193	0.915	-0.395	7.503	-24.591	-3.69	-13.268	-15.842
1329	1.329	-6.507	3.212	14.033	25.594	-35.103	-18.02	-7.431	-22.816
1330	1.33	-8.244	-20.241	8.34	30.934	-9.853	-16.09	-5.659	-3.677
1331	1.331	-6.679	-17.193	6.715	-44.789	-13.059	-21.318	-7.174	3.85
1332	1.332	-16.72	-14.514	2.183	-55.636	-3.707	-6.997	-5.779	-7.778
1333	1.333	-33.717	-6.973	-1.972	-6.329	-34.837	-5.073	-6.886	-14.176
1334	1.334	-22.052	-13.94	-5.532	20.353	-14.067	-3.36	-10.326	-8.375
1335	1.335	-7.12	-11.824	0.594	12.177	-2.766	-14.419	-13.393	0.33
1336	1.336	-5.178	-6.022	-2.388	19.391	-5.999	-7.291	-12.383	-10.715
1337	1.337	-3.422	-7.757	-1.311	-0.742	9.736	-21.633	-11.55	-20.793
1338	1.338	-24.109	6.569	-0.414	-6.876	-15.757	-19.704	-9.185	-24.475
1339	1.339	-21.368	-3.112	-12.488	-1.528	-12.334	-17.944	-19.983	-18.474
1340	1.34	-23.853	-25.957	-14.11	23.55	3.517	-19.461	-5.607	-23.699
1341	1.341	-16.849	-22.874	-6.063	-26.778	-4.679	-20.792	-11.336	-18.871
1342	1.342	-14.697	-14.558	-1.69	-20.022	-17.372	-17.087	-2.582	-12.865
1343	1.343	-16.617	-22.106	-2.741	-1.684	-1.013	-15.905	-19.947	-16.929
1344	1.344	-7.903	-15.149	-3.8	14.801	-7.323	-12.79	-17.562	-26.427
1345	1.345	-12.534	-13.028	-8.924	9.751	2.458	-13.737	5.919	-17.565
1346	1.346	-8.256	-14.966	-9.808	-31.448	7.743	-14.523	2.878	-9.27
1347	1.347	-9.387	-16.702	-15.724	-25.943	-9.636	-10.475	0.233	-8.323
1348	1.348	-15.354	-18.258	-22.991	9.416	-11.925	-12.421	-7.228	-23.043
1349	1.349	-27.133	-19.625	-8.191	13.889	20.047	-7.779	-14.115	-37.94
1350	1.35	-16.086	-23.31	-14.502	1.504	15.568	-3.716	-7.646	-16.646
1351	1.351	-20.326	-10.155	-16.365	-32.554	11.47	-0.241	-13.358	14.515
1352	1.352	-19.146	-18.867	-14.551	-55.443	-14.866	-5.657	-8.044	10.452
1353	1.353	-15.633	-14.214	-25.516	-26.472	2.153	2.306	-12.606	29.247
1354	1.354	-14.647	-15.577	-35.511	-0.163	5.227	-5.012	-11.192	-8.452
1355	1.355	-15.593	-16.713	-21.128	16.872	-25.982	-17.753	-7.463	-3.406
1356	1.356	-16.354	-20.169	-15.273	-11.336	-30.076	-19.447	-10.883	-16.935
1357	1.357	-14.006	-14.916	-16.972	-22.531	-3.754	-17.855	-20.489	-12.836
1358	1.358	-15.915	-13.906	-18.496	-32.638	20.061	-19.175	-14.034	-16.492
1359	1.359	-13.953	-16.395	-5.514	-16.983	4.36	-20.33	-19.973	-13.186
1360	1.36	-19.346	-7.477	-7.245	-2.829	-3.973	-4.68	-18.942	-16.255
1361	1.361	-18.734	-6.313	-5.687	-10.222	13.852	1.668	-21.785	-18.968
1362	1.362	-8.646	-18.106	1.484	-31.168	6.839	-0.292	-17.463	-16.474
1363	1.363	-1.459	-10.164	-10.325	5.855	-16.601	11.892	-23.013	-18.769
1364	1.364	2.242	-17.298	-24.661	-19.218	-13.561	7.242	-18.123	-12.342
1365	1.365	10.593	-16.1	-30.475	-14.642	-39.146	11.489	-16.126	-2.65
1366	1.366	0.948	-2.916	-28.753	-10.502	-35.915	2.579	-8.323	-0.87
1367	1.367	-18.559	-4.624	-33.416	-21.68	-70.387	-8.265	-7.295	-5.468
1368	1.368	-21.225	-15.612	-37.699	9.256	-47.609	-15.433	-18.061	-18.442
1369	1.369	-23.709	-14.231	-34.058	71.753	-68.393	-16.61	-19.344	-16.712
1370	1.37	-21.339	-13.05	-30.624	-62.553	-42.138	-15.445	-18.117	-8.789
1371	1.371	-23.429	-2.184	-27.578	-158.668	-59.26	-14.47	-12.032	-7.401
1372	1.372	-21.471	-18.003	-18.725	-106.093	-18.505	-21.234	-8.851	-13.716
1373	1.373	-16.218	-32.859	-17.623	37.267	-13.155	-8.064	-7.809	-12.5
1374	1.374	-14.64	-15.417	-16.71	18.232	22.026	-17.729	-1.758	-9.368
1375	1.375	-18.871	-3.795	-17.737	35.782	-28.334	-5.513	0.606	-8.396
1376	1.376	-12.476	-1.654	-17.027	83.493	-8.455	-3.926	-7.283	-16.32
1377	1.377	-11.296	-3.565	-17.878	11.405	9.644	-5.253	4.559	-25.973
1378	1.378	-14.367	-12.261	-17.364	-28.034	25.992	-6.393	-3.337	-17.048
1379	1.379	-29.032	-4.312	-14.13	-39.749	30.952	-7.521	-10.444	-3.887
1380	1.38	-26.868	-0.03	-11.278	-28.824	8.065	-10.59	-14.061	-5.604
1381	1.381	-21.026	-11.813	-3.414	-38.584	12.106	-13.463	-17.5	-4.022
1382	1.382	-15.766	-26.111	-0.01	-29.634	23.273	-10.911	-16.522	-11.14
1383	1.383	-20.394	-31.901	-7.459	-21.474	-7.74	-6.787	-7.63	-17.486
1384	1.384	-13.236	-16.013	-14.334	-14.014	-11.886	-13.311	-6.465	-18.627
1385	1.385	-6.855	-18.129	-8.448	32.999	-0.69	-14.036	-3.365	-4.666
1386	1.386	-15.162	-23.929	-6.235	63.542	-17.723	-13.226	-14.194	1.162
1387	1.387	-18.233	-22.17	-9.829	47.16	4.142	-18.02	-1.216	-18.16
1388	1.388	-15.301	-14.214	-6.652	21.962	-26.998	-18.578	-6.436	-25.665
1389	1.389	-14.509	-7.021	-6.187	-0.857	-22.916	-13.138	-4.88	-14.047
1390	1.39	-18.555	-3.324	-0.505	-63.319	-4.098	-3.628	-12.049	-7.644
1391	1.391	-7.703	-9.33	-4.692	-161.814	26.897	-7.29	-8.365	-13.464
1392	1.392	0.246	-10.295	-2.867	-96.071	-2.136	-1.259	-7.202	-8.231
1393	1.393	4.525	-5.444	0.319	-12.64	16.638	-2.187	-10.279	2.815
1394	1.394	-1.841	-11.421	-2.691	-1.685	-14.313	-14.914	-7.373	24.495
1395	1.395	-10.138	-10.615	2.042	-11.395	-1.878	-9.638	-9.877	2.655
1396	1.396	-17.469	-14.087	-4.062	-2.452	-5.537	-14.228	-13.915	-11.444
1397	1.397	-14.543	-13.495	-6.486	38.209	-8.842	-18.436	-17.382	-13.91
1398	1.398	-18.781	-9.42	-10.07	45.646	-24.527	-22.061	-12.723	-25.472
1399	1.399	-16.449	-10.773	-5.517	-1.077	12.43	-20.845	-4.98	-27.578
1400	1.4	-15.866	-11.155	-7.332	-19.223	-2.632	-13.437	-5.957	-17.935
1401	1.401	-13.92	-12.3	-8.766	-2.844	-16.223	-14.353	-3.067	-12.686
1402	1.402	-14.486	-18.262	-7.487	2.167	-20.363	-23.989	-2.304	-20.581
1403	1.403	-10.991	-12.246	-8.714	-2.189	-9.174	-22.794	-4.627	-19.184
1404	1.404	-17.356	-24.403	-7.627	-6.116	-5.89	-14.43	-2.697	-12.754
1405	1.405	-14.82	-22.605	-1.88	-32.363	-8.977	-21.75	-11.403	-21.075
1406	1.406	-20.417	-17.926	-4.24	-42.363	-23.121	-16.901	-14.879	-17.956
1407	1.407	-18.464	-27.968	-4.848	4.812	-20.622	-16.11	-9.658	-3.245
1408	1.408	-15.157	-26.784	-10.872	24.921	5.095	-3.901	-10.633	11.669
1409	1.409	-12.249	-8.769	-8.591	-5.366	1.802	18.95	-14.886	-13.492
1410	1.41	-20.168	-11.253	-9.198	-77.449	-20.062	22.062	-15.661	-10.205
1411	1.411	-16.662	-8.894	-13.853	-67.525	5.511	13.77	-22.233	-13.275
1412	1.412	-17.604	-2.479	-12.109	13.217	-11.504	-4.009	-16.222	-21.569
1413	1.413	-16.609	-12.137	-11.712	24.056	-2.248	-6.3	-4.01	-19.037
1414	1.414	-15.805	-20.828	-17.133	-25.161	-10.604	-4.135	-9.214	-7.459
1415	1.415	-16.541	-12.882	-16.56	-16.155	-8.122	-13.794	-10.733	-13.836
1416	1.416	-19.991	-11.515	-17.139	8.302	-29.256	-12.039	-12.054	-19.609
1417	1.417	-18.053	-12.651	-15.391	75.1	-15.117	-10.487	-13.174	6.73
1418	1.418	-10.329	-13.799	-12.868	12.659	8.105	-6.232	-4.814	3.091
1419	1.419	-20.019	-12.824	-12.461	4.591	-7.543	-15.156	-3.823	-6.972
1420	1.42	-23.716	-13.788	-13.587	-17.289	-4.827	-21.177	-6.709	-16.272
1421	1.421	-12.911	-16.289	-13.15	-37.115	-12.322	-18.094	-14.612	-30.387
1422	1.422	-14.298	-18.599	-11.156	-31.116	-9.939	-11.335	-21.926	-17.606
1423	1.423	-17.988	-18.021	-15.924	-25.663	-20.473	-13.864	-15.118	-15.297
1424	1.424	-11.988	-13.371	-17.779	-30.511	-10.698	-11.532	-15.854	-8.924
1425	1.425	-2.3	-9.287	-14.394	-16.805	-15.839	-13.456	-21.428	-6.981
1426	1.426	-1.134	-10.629	-10.233	-20.714	8.042	-4.736	-17.905	-19.166
1427	1.427	-2.277	-3.241	-13.623	13.5	11.421	-10.734	-18.465	-20.717
1428	1.428	-18.319	4.128	-19.912	0.048	-4.148	-15.967	-26.182	0.954
1429	1.429	-20.632	-10.576	-20.594	4.189	-23.781	-18.871	-23.068	-20.897
1430	1.43	-22.767	-25.472	-14.885	-22.078	-21.191	-14.625	-8.342	-12.552
1431	1.431	-20.823	-19.659	-15.371	-25.314	4.582	-18.703	15.086	-15.073
1432	1.432	-12.087	-10.949	-11.969	-9.589	1.312	-23.558	24.394	-22.04
1433	1.433	-7.406	-9.424	-12.443	-29.28	4.462	-16.215	4.673	-7.139
1434	1.434	2.682	-10.799	-8.873	-67.73	-21.099	-9.451	-2.851	-9.065
1435	1.435	-6.19	-4.42	-11.099	-51.201	-31.154	-5.195	-9.796	-0.341
1436	1.436	-17.014	-12.747	-13.902	24.583	-28.036	-7.505	-11.896	-17.729
1437	1.437	-21.261	-17.98	-13.416	78.88	-30.724	0.44	-6.083	-29.303
1438	1.438	-24.93	-18.949	-11.389	9.864	-43.487	3.546	-7.812	2.629
1439	1.439	-18.929	-18.18	-13.423	-16.798	-50.451	-1.263	-3.158	-1.838
1440	1.44	-15.823	-10.83	-13.137	23.852	-18.484	6.696	-7.409	18.871
1441	1.441	-9.05	-13.727	-14.986	31.167	4.371	-9.339	-8.575	0.124
1442	1.442	-15.046	-14.515	-15.486	-29.496	-7.973	-11.66	-16.884	-3.131
1443	1.443	-15.836	-25.173	-12.315	-86.403	-4.301	-13.785	-15.896	-0.024
1444	1.444	-13.902	-23.813	-13.403	-93.691	-35.268	-15.715	-16.862	-25.54
1445	1.445	-17.19	-4.268	-13.724	7.187	2.268	-17.483	-12.598	-15.438
1446	1.446	-14.297	-6.979	-13.463	-7.075	27.411	-12.864	-10.286	-24.727
1447	1.447	-14.697	-9.504	-14.179	-46.474	4.542	-11.542	-12.231	-22.06
1448	1.448	-11.422	-2.555	-18.388	-34.547	0.465	-15.234	-8.941	-9.322
1449	1.449	-13.571	-8.956	-15.444	19.719	-10.813	-11.765	-4.862	25.686
1450	1.45	-11.659	-18.647	-10.557	88.786	40.634	-8.682	0.96	-9.563
1451	1.451	-17.48	-23.889	-8.59	8.037	47.936	-1.918	-6.386	-5.132
1452	1.452	-13.431	-12.886	-10.294	-89.726	-12.699	-4.435	-11.216	-17.519
1453	1.453	-18.292	-22.977	-5.418	-76.609	-20.855	-10.058	-10.433	-13.856
1454	1.454	-16.367	-37.33	-15.45	6.698	-28.267	-12.002	-14.508	-10.569
1455	1.455	-13.487	-16.067	-14.068	17.49	-21.753	-3.307	-15.101	-26.256
1456	1.456	-16.031	-7.768	-10.363	-71.227	-15.825	-9.34	-6.414	-17.943
1457	1.457	-13.736	-5.265	-9.188	-82.955	11.766	-8.411	-9.914	-20.474
1458	1.458	-7.176	-2.953	6.891	-7.158	6.638	-7.465	-13.029	-8.876
1459	1.459	-16.094	-17.87	4.577	2.661	-16.251	-9.985	-10.146	-6.77
1460	1.46	-24.431	-15.926	-10.306	47.187	-37.032	-10.758	-14.436	-31.96
1461	1.461	-23.475	-10.688	-16.092	38.952	-10.791	-7.275	-15.241	-28.691
1462	1.462	-16.702	-12.221	-14.342	46.247	20.126	-17.337	-14.699	-13.03
1463	1.463	-15.921	-7.953	-9.68	-41.303	-0.635	-15.998	-16.662	23.914
1464	1.464	-23.262	-9.118	-11.017	-29.536	2.982	-9.629	-16.104	-11.331
1465	1.465	-16.487	-10.303	-14.689	2.872	-7.155	-8.489	-14.776	-24.868
1466	1.466	-3.336	-13.422	-8.679	32.453	-35.48	-11.616	-14.422	-12.465
1467	1.467	-5.278	-8.61	-5.578	-12.319	-31.871	-16.465	-10.405	-31.255
1468	1.468	-10.514	-14.653	-12.342	11.998	-21.872	-5.06	-6.977	-7.476
1469	1.469	-5.87	-10.643	-13.106	-54.91	-6.226	-6.62	-1.604	1.786
1470	1.47	4.173	-20.165	-15.425	-81.726	-14.611	-10.898	-12.496	-12.381
1471	1.471	0.476	-11.292	-13.485	-24.965	-22.218	-9.764	-14.102	-9.929
1472	1.472	-15.201	-12.497	-12.897	11.859	-24.613	-13.264	-6.991	1.614
1473	1.473	-21.599	-26.466	-16.962	-8.174	-9.772	-20.608	-10.719	-0.57
1474	1.474	-27.418	-20.705	-23.95	-14.248	19.185	-25.43	-9.606	-18.034
1475	1.475	-22.203	-8.562	-21.085	-8.87	-18.42	-13.992	-10.623	-15.746
1476	1.476	-26.855	-26.039	-15.127	6.124	-13.426	-6.046	-3.888	-13.664
1477	1.477	-25.511	-14.477	-15.94	-16.886	-17.907	-1.768	-3.142	-15.661
1478	1.478	-16.628	-12.377	-9.41	-29.354	-13.862	-10.658	-7.232	-24.433
1479	1.479	-13.183	-10.459	-10.237	-10.671	4.851	-4.661	-13.838	-16.539
1480	1.48	-20.58	-12.248	-7.98	-0.725	8.107	-5.64	-11.351	2.182
1481	1.481	-27.395	-16.949	-17.529	-4.012	11.19	-6.635	-16.973	-5.417
1482	1.482	-26.653	-6.945	-13.919	4.096	-19.974	-9.185	-15.036	-12.432
1483	1.483	-17.774	-10.643	-5.656	-3.601	9.045	-8.436	-11.747	-23.147
1484	1.484	-16.626	-9.51	-19.651	-15.353	-17.278	-19.295	-10.024	-25.181
1485	1.485	-0.572	-12.621	-17.773	-17.6	-20.562	-27.238	-14.89	-23.507
1486	1.486	-7.569	-13.619	-16.103	-8.008	-29.86	-20.088	-6.217	-25.115
1487	1.487	-9.746	-16.171	-14.627	-9.775	-4.317	-18.937	-2.768	-6.391
1488	1.488	-3.983	-7.298	-16.059	-17.789	-21.357	-29.78	-8.029	1.093
1489	1.489	-12.736	-6.153	-14.987	-10.812	-37.084	-16.823	-7.101	-5.92
1490	1.49	-8.114	-15.84	-9.071	-12.137	-5.966	-11.614	-4.618	-20.88
1491	1.491	-6.781	-6.943	-12.231	-20.605	-10.015	5.783	-16.857	-30.63
1492	1.492	7.514	-10.438	-9.41	-10.994	1.265	3.425	-22.113	-4.436
1493	1.493	-9.938	-24.394	-10.271	-7.432	4.58	-2.985	-7.818	-15.764
1494	1.494	-21.579	-22.477	-11.124	5.603	-17.228	10.538	-9.765	-12.542
1495	1.495	-19.497	-20.743	-13.136	-17.314	-3.08	8.776	-1.084	-3.311
1496	1.496	-21.488	-16.081	-13.782	-33.086	4.496	7.204	-5.771	16.391
1497	1.497	-16.319	-8.915	-10.942	-41.59	-16.542	-11.593	-15.881	3.592
1498	1.498	-14.82	-10.082	-9.656	-13.519	6.119	-12.779	-22.328	-17.559
1499	1.499	-10.6	-13.574	-15.142	20.506	8.852	-10.279	-16.376	-9.311
1500	1.5	-17.017	-12.616	-5.728	16.104	6.33	-7.965	-11.176	-6.868
1501	1.501	-15.89	-5.864	-14.699	3.781	-0.629	-14.35	-10.225	-18.526
1502	1.502	-10.692	-11.896	-15.933	7.367	-28.319	-12.412	-12.761	-12.185
1503	1.503	-19.618	-4.555	-12.909	38.174	5.687	-10.676	-0.596	-18.05
1504	1.504	-13.646	-19.278	-12.021	-24.396	10.108	0.346	-2.36	-5.884
1505	1.505	-8.452	-17.164	-11.326	-158.634	5.995	7.496	-3.937	-13.854
1506	1.506	-13.323	-19.091	-5.792	-100.964	2.306	11.176	-11.117	-6.741
1507	1.507	-17.621	-24.282	-12.432	56.506	12.334	-6.82	-6.287	-0.009
1508	1.508	-18.447	-15.743	-13.264	35.373	-9.587	-14.373	-7.458	8.861
1509	1.509	-16.175	-20.374	-20.663	93.055	-1.27	-7.416	-1.472	-9.152
1510	1.51	-24.163	-24.63	-21.702	-29.467	-14.055	-13.81	-4.568	-16.713
1511	1.511	-27.317	-23.459	-15.782	-45.327	-21.103	-27.359	-3.605	-23.705
1512	1.512	-30.27	-15.133	-21.486	26.86	-27.526	-25.622	-7.86	-21.601
1513	1.513	-29.538	-12.032	-19.626	-12.608	-13.987	-24.079	-5.534	-15.791
1514	1.514	-17.389	-3.12	-13.693	-0.85	-8.789	-16.918	-9.013	-31.629
1515	1.515	-8.722	0.376	-16.069	-55.077	-10.368	-15.753	-7.067	-38.014
1516	1.516	-13.401	-0.585	-12.053	-6.547	-23.382	-26.582	1.843	-9.002
1517	1.517	-9.173	8.336	-14.053	23.034	-11.235	-19.403	3.014	11.714
1518	1.518	-12.899	9.529	-13.541	14.085	-22.292	-15.696	-2.97	0.481
1519	1.519	-4.638	-6.512	-9.548	-26.52	-6.425	-12.163	0.144	-2.799
1520	1.52	-9.9	-18.097	-12.119	-19.14	-8.592	-9.021	-4.673	6.518
1521	1.521	-16.692	-7.433	-15.452	-25.782	-2.863	-11.9	-17.827	-1.796
1522	1.522	-10.717	-17.077	-8.892	-43.96	-11.689	-25.036	-19.753	-4.291
1523	1.523	-13.072	-8.347	1.934	-49.346	-7.131	-26.972	-14.51	-11.23
1524	1.524	-12.519	-3.703	9.078	-64.442	-8.549	-21.748	-12.936	-17.593
1525	1.525	-10.615	3.461	7.918	4.239	-28.114	-13.813	-22.969	-7.9
1526	1.526	-12.382	-10.838	1.946	53.536	-14.003	-12.476	-24.102	-6.133
1527	1.527	-9.887	-24.371	2.956	-9.006	-21.547	-8.8	-22.903	-7.66
1528	1.528	-9.511	-29.559	-3.767	-17.157	-0.417	-0.452	-21.898	-11.876
1529	1.529	-7.37	-15.215	2.29	4.912	-31.505	4.804	-12.956	-20.739
1530	1.53	-11.007	-17.121	1.585	38.447	-35.514	17.614	-16.41	-12.356
1531	1.531	-16.403	-8.392	-3.178	44.565	-16.715	15.893	-11.167	-17.523
1532	1.532	-16.971	-32.18	-11.819	-5.267	-13.432	1.587	-10.185	-2.757
1533	1.533	-22.97	-22.103	-12.902	-25.148	-16.553	3.52	-14.404	24.938
1534	1.534	-20.65	-31.387	-15.909	-55.623	-36.278	-5.218	-13.594	-9.112
1535	1.535	-12.74	-11.636	-9.06	-50.28	-18.496	-3.708	-11.616	-13.534
1536	1.536	-7.535	-14.135	-13.236	-35.263	-11.567	-7.996	-12.159	-34.219
1537	1.537	-14.327	-21.073	-10.823	33.403	-0.948	-9.153	-6.706	-22.962
1538	1.538	-15.113	-27.444	-2.794	43.214	28.115	-7.978	-4.742	-12.861
1539	1.539	-25.761	-25.484	-12.371	-1.553	15.779	-8.929	-8.008	-9.741
1540	1.54	-21.504	-20.232	-29.299	6.67	-2.992	-4.065	-1.405	10.04
1541	1.541	-12.604	-15.573	-12.935	-60.078	-19.969	-6.556	-14.544	27.868
1542	1.542	-11.438	-5.473	-10.704	-51.137	-4.298	-18.702	-20.335	-2.502
1543	1.543	-16.646	-14.354	-16.413	-59.221	-29.792	-16.93	-25.536	-31.492
1544	1.544	-1.934	-17.838	-18.065	-66.505	-12.743	-18.459	-8.084	-50.205
1545	1.545	0.189	-20.928	-25.908	34.371	9.127	-14.18	8.21	-46.868
1546	1.546	-1.746	-12.018	-24.469	77.569	-5.019	-7.776	10.377	-49.921
1547	1.547	-10.458	-5.993	-17.994	38.09	2.519	-6.613	16.203	-12.899
1548	1.548	-18.385	-0.721	-19.075	-69.332	-9.123	-16.304	4.017	12.283
1549	1.549	-25.538	-7.465	-13.758	-83.674	5.766	-17.479	-13.399	25.832
1550	1.55	-19.139	-4.929	-8.834	-44.194	19.305	-20.97	-15.7	-28.332
1551	1.551	-27.445	0.713	-6.23	15.494	24.533	-15.752	-17.812	-20.964
1552	1.552	-24.338	-7.191	-8.484	4.749	0.708	-10.917	-11.99	-14.388
1553	1.553	-21.415	-12.403	-1.834	-44.506	-23.157	-11.691	-13.71	-32.58
1554	1.554	-15.398	-17.219	-9.69	-71.121	-7.502	-10.925	-9.035	-16.111
1555	1.555	-11.311	-16.436	-8.652	2.233	-27.257	-15.753	-13.264	-11.036
1556	1.556	-7.802	-28.613	-19.425	-7.775	0.997	-17.675	-14.399	-6.554
1557	1.557	0.921	-16.412	-18.009	-16.752	27.305	-8.764	-13.22	-10.613
1558	1.558	-0.22	-8.471	-16.809	7.674	-24.189	-5.092	-10.113	-14.29
1559	1.559	-7.542	-9.814	1.228	29.818	-31.563	-8.582	-16.882	-10.99
1560	1.56	-10.404	-13.472	-6.284	23.338	15.261	-13.806	-12.612	-14.096
1561	1.561	-14.626	-5.144	0.716	5.163	-2.976	-7.03	-14.921	-5.781
1562	1.562	-13.81	-8.223	-9.893	-11.212	-8.399	-13.041	-11.43	-13.335
1563	1.563	-13.192	-11.097	-11.807	-26.077	-13.409	-13.824	-10.848	-11.005
1564	1.564	-17.797	-13.579	-20.498	-12.415	-8.934	-8.989	-12.588	-13.123
1565	1.565	-17.17	-11.232	-22.026	16.673	-4.858	-12.275	-5.625	-3.471
1566	1.566	-12.277	-22.045	-0.329	12.848	-23.623	-20.012	-6.586	-12.191
1567	1.567	-2.168	-26.662	2.776	-11.121	-26.944	-27.371	-7.35	-7.533
1568	1.568	-0.761	-19.47	0.058	-58.246	-30.007	-30.263	-6.572	-3.223
1569	1.569	-20.258	-18.292	-12.735	-78.164	12.593	-22.312	-7.149	-12.081
1570	1.57	-28.519	-17.138	-19.721	1.275	30.82	-6.225	-3.866	-6.052
1571	1.571	-25.961	-18.131	-30.39	-9.444	47.299	-3.877	-6.779	-13.373
1572	1.572	-28.26	-9.232	-28.497	0.45	12.141	11.047	-9.313	-10.459
1573	1.573	-30.347	-0.908	-19.836	9.354	-1.325	5.255	-16.688	-9.657
1574	1.574	-24.497	0.061	-30.908	17.501	-21.941	0.05	-17.667	-15.282
1575	1.575	-19.219	-8.852	-38.111	39.571	-48.145	20.785	-14.765	-15.918
1576	1.576	-20.706	-14.852	-34.479	19.696	-51.339	6.695	-15.554	-8.611
1577	1.577	-22.007	-22.224	-31.062	-10.593	-66.95	-16.495	-14.794	-23.32
1578	1.578	-28.347	-7.536	-23.782	-38.25	-75.206	-25.758	-18.283	-21.17
1579	1.579	-41.471	-13.938	-26.76	-53.348	-36.573	-23.007	-12.294	-26.97
1580	1.58	-25.571	-8.126	-22.586	-85.247	-8.79	-10.197	-0.087	-7.608
1581	1.581	-14.9	-9.864	-17.073	-56.189	16.457	-7.841	-1.812	-15.149
1582	1.582	-1.331	-1.918	-16.6	-7.012	3.016	2.824	-19.212	10.591
1583	1.583	7.413	-3.283	-14.778	93.796	-9.267	20.255	-12.235	7.264
1584	1.584	21.769	-9.666	-9.468	50.632	2.043	13.308	-14.363	-8.408
1585	1.585	19.864	-18.001	-7.644	37.416	12.194	-1.589	-12.421	-0.104
1586	1.586	4.031	-27.658	-11.04	1.798	-3.388	-22.875	-3.702	-7.656
1587	1.587	-6.56	-15.832	-8.248	12.676	-28.813	-25.593	0.95	-0.708
1588	1.588	-12.327	-17.362	-11.84	2.909	-45.706	-28.122	-3.294	9.941
1589	1.589	-20.999	-18.7	-9.624	-113.538	-4.705	-21.165	-4.444	-15.194
1590	1.59	-16.339	-15.011	-7.603	-34.044	-21.043	-14.785	-3.27	-11.86
1591	1.591	-20.565	-25.824	-5.784	-48.333	24.506	-20.598	-8.474	-8.713
1592	1.592	-21.675	-15.731	-0.072	-35.223	-17.978	-11.898	-17.367	-11.358
1593	1.593	-22.797	-6.81	2.157	-47.093	9.81	-10.368	-13.881	-34.563
1594	1.594	-19.661	-10.281	-2.781	-14.539	4.903	-6.126	-16.977	-18.888
1595	1.595	-18.651	-9.294	0.412	-24.389	27.876	-9.811	-12.117	-10.603
1596	1.596	-14.359	-20.125	-6.269	2.499	15.627	-3.804	-2.412	-13.135
1597	1.597	-16.652	-30.181	-0.361	10.788	12.009	-6.887	-1.227	-1.492
1598	1.598	-13.144	-15.845	-11.079	32.931	8.777	-7.841	-2.367	-3.53
1599	1.599	-13.701	-10.014	-12.498	26.349	-0.456	-12.104	-14.173	-16.971
1600	1.6	-19.116	-18.707	-8.889	-52.999	-14.501	-9.779	-6.251	-8.197
1601	1.601	-12.538	-14.048	-2.962	-63.779	-1.649	-16.357	-7.621	-3.563
1602	1.602	-15.056	-6.861	-8.245	-53.804	10.064	-15.567	-14.02	-4.922
1603	1.603	-17.361	-10.537	-15.072	-27.015	-0.497	-6.65	-12.87	-24.435
1604	1.604	-15.4	-11.696	-10.867	-2.658	-6.28	-14.959	-15.973	-32.741
1605	1.605	-13.434	-14.792	-8.607	34.276	-22.11	-13.98	-15.004	-25.176
1606	1.606	-7.971	-9.945	-6.712	40.843	-15.709	-11.072	-14.229	0.585
1607	1.607	-15.862	-10.728	0.602	46.904	-5.993	-13.584	-5.325	3.922
1608	1.608	-23.165	-8.398	-6.203	-25.179	-18.12	-15.895	-4.148	-5.321
1609	1.609	-24.087	-17.881	-12.231	-15.187	-16.578	-15.302	-9.358	-7.981
1610	1.61	-21.546	-8.974	-13.015	-41.765	5.118	-17.238	-14.177	-15.499
1611	1.611	-22.32	-14.969	-13.611	-82.296	-29.29	-10.652	-9.902	-17.8
1612	1.612	-15.752	-18.059	-8.978	-133.886	-42.833	-6.384	-9.103	-24.141
1613	1.613	-13.252	-19.041	-8.415	-46.37	-22.124	-7.153	-9.671	-18.288
1614	1.614	-7.646	-7.631	-10.947	13.183	-3.354	-5.224	-7.739	1.132
1615	1.615	-9.578	-9.161	-18.319	132.583	-0.051	-4.65	-16.638	-11.605
1616	1.616	-7.632	-16.309	-8.651	148.465	21.814	-2.911	-12.956	-9.277
1617	1.617	-13.038	-17.465	-2.248	76.28	-20.799	-8.712	-9.48	-28.436
1618	1.618	-13.602	-9.141	-1.065	-42.131	-14.827	-9.491	-14.736	-30.917
1619	1.619	-18.236	-6.053	-6.268	-121.678	-9.405	-12.979	-5.848	-19.242
1620	1.62	-9.338	-1.221	-11.082	-107.405	-4.334	-11.049	-9.326	-17.047
1621	1.621	-0.451	-14.376	-5.054	-15.316	-27.134	-10.452	-10.282	-7.311
1622	1.622	-13.628	-24.053	-2.701	-3.462	-39.48	-10.83	-7.37	-23.158
1623	1.623	-18.87	-15.346	-10.592	-14.061	-35.807	-14.097	-9.88	4.506
1624	1.624	-23.522	-4.317	-13.631	-4.064	-45.904	-12.925	-15.497	30.825
1625	1.625	-27.775	-11.482	-20.353	4.871	-30.261	-14.088	-7.562	20.722
1626	1.626	-21.379	-10.349	-14.293	-3.327	12.262	-8.268	-6.59	-20.113
1627	1.627	-13.041	-16.38	-14.997	3.981	6.207	-2.665	-9.483	-36.506
1628	1.628	-5.672	-19.519	-22.846	10.515	-21.53	-12.181	-3.48	-21.389
1629	1.629	-4.686	-22.438	-15.394	-7.791	-26.629	-8.545	-15.673	-25.805
1630	1.63	-7.198	-18.169	-8.525	8.565	-3.836	-2.579	-17.405	-13.396
1631	1.631	-9.515	-17.375	-10.949	3.456	0.185	-3.561	-12.757	-9.692
1632	1.632	-20.336	-13.905	-14.906	-10.135	3.85	-12.481	-5.599	28.013
1633	1.633	-21.867	-13.339	-19.638	-30.831	13.895	-18.492	-1.934	2.872
1634	1.634	-14.683	-4.445	-18.941	-4.4	-1.775	-13.277	-7.94	-10.663
1635	1.635	-13.48	-16.269	-17.07	-28.173	6.55	-10.402	-8.907	-23.041
1636	1.636	-24.288	-17.832	-15.58	-43.849	-11.271	-6.204	-7.924	-19.354
1637	1.637	-17.125	-19.215	-14.096	-41.171	-18.307	-3.952	-10.427	-22.646
1638	1.638	-15.975	-18.065	-11.835	-2.724	-24.806	-7.489	-8.098	-25.753
1639	1.639	-5.15	-9.757	-16.941	35.868	4.071	-10.84	-12.932	-34.073
1640	1.64	-15.229	-14.987	-17.404	-29.907	16.343	-7.977	-16.225	-21.319
1641	1.641	-24.141	-14.034	-19.223	-3.203	-17.832	-9.381	-15.641	-23.653
1642	1.642	-13.305	-0.901	-15.048	21.179	-22.382	-9.82	-10.805	-8.761
1643	1.643	-17.555	-6.726	-11.451	-60.293	-43.251	-9.476	-10.236	-10.716
1644	1.644	-11.171	-15.445	-11.726	-27.799	-32.163	-13.956	-13.145	12.096
1645	1.645	-7.696	-7.523	-9.491	-77.157	-15.255	-20.552	-9.678	2.778
1646	1.646	-10.823	-3.283	-10.548	-32.449	31.647	-18.028	-9.312	-28.413
1647	1.647	-15.692	-9.693	-16.259	-8.005	24.922	-15.681	-8.158	-40.82
1648	1.648	-19.986	-18.042	-18.492	-15.308	6.614	-6.174	-5.453	-29.605
1649	1.649	-7.846	-17.094	-7.588	-8.679	-9.946	-12.564	-8.948	8.115
1650	1.65	0.825	-16.142	0.413	-14.723	-5.042	-11.43	-7.815	23.178
1651	1.651	-7.139	-24.101	-9.581	-9.402	-28.014	-16.672	-9.772	18.698
1652	1.652	-20.125	-10.183	-13.184	-4.424	-32.182	-9.924	-5.541	-10.361
1653	1.653	-21.88	-15.997	-7.124	45.871	1.781	-9.173	-10.412	-6.704
1654	1.654	-20.348	-17.756	-3.981	25.974	-2.788	-8.417	-12.369	3.319
1655	1.655	-27.529	-22.414	-18.653	56.373	1.111	-6.507	-14.138	0.182
1656	1.656	-23.864	-12.371	-20.741	-26.815	-2.727	-5.965	-13.761	-19.567
1657	1.657	-25.033	-16.056	-18.758	-62.451	-12.913	-7.762	-21.114	-22.061
1658	1.658	-21.952	-5.227	-13.474	-51.616	2.641	-7.444	-15.874	-24.364
1659	1.659	-13.071	-12.405	-11.875	-41.828	-23.036	-2.104	-20.698	-5.228
1660	1.66	2.572	-16.106	-10.479	-32.993	-6.099	-13.016	-12.77	-2.767
1661	1.661	4.675	-12.636	-6.774	-24.981	3.106	-11.535	-18.048	-19.108
1662	1.662	2.715	-0.86	-7.917	-3.083	-5.351	-12.961	-3.382	-25.564
1663	1.663	-9.5	-11.925	-6.933	57.31	-8.001	-4.127	7.229	-35.284
1664	1.664	-20.564	-33.629	-7.876	16.596	-19.687	-3.043	-2.471	-8.949
1665	1.665	-24.85	-24.375	-10.37	9.277	-4.857	-10.466	-0.749	17.341
1666	1.666	-21.202	-21.698	-11.131	2.954	4.74	-21.357	3.874	7.221
1667	1.667	-17.737	-19.209	-11.682	-39.374	-7.529	-14.239	16.822	-21.14
1668	1.668	-14.672	-3.004	-13.577	-33.853	-31.489	-13.125	-2.543	-40.01
1669	1.669	-17.616	-5.179	-18.974	1.237	-28.313	-4.84	-20.358	-43.366
1670	1.67	-11.667	-14.881	-20.923	42.285	-19.115	-12.222	-22.684	-27.721
1671	1.671	-7.653	-9.695	-20.386	-41.055	-21.936	-7.405	-20.567	-2.203
1672	1.672	-8.266	-5.107	-18.687	-172.507	-19.558	-13.419	-18.638	21.58
1673	1.673	-15.65	-3.816	-15.242	-50.149	-8.08	-12.671	-13.424	5.868
1674	1.674	-18.59	-7.543	-12.003	29.34	-23.067	-10.763	-14.991	25.537
1675	1.675	-17.858	0.731	-14.199	101.604	-17.305	-14.073	-13.663	-13.02
1676	1.676	-21.958	-4.555	-11.559	35.771	-8.636	-10.027	-17.353	-51.774
1677	1.677	-20.053	-3.641	-13.561	0.098	-3.998	-10.417	-9.038	-26.683
1678	1.678	-24.728	-16.849	-12.871	32.526	3.16	-8.091	-8.08	-31.152
1679	1.679	-15.856	-42.056	-8.516	2.87	14.949	-9.265	-10.987	-18.77
1680	1.68	-4.095	-38.817	0.11	-23.827	25.981	-15.275	0.424	-7.57
1681	1.681	-8.803	-10.623	-8.288	-15.671	4.337	-11.027	-1.139	30.155
1682	1.682	-4.599	-7.005	-7.393	-23.146	-11.336	-10.265	-8.302	-5.077
1683	1.683	-11.054	-17.115	-14.257	-43.083	-42.462	-5.456	-7.134	-9.524
1684	1.684	-24.277	-14.058	-20.364	-24.914	-30.058	-3.54	-15.444	-21.93
1685	1.685	-22.584	-22.424	-22.784	-19.532	-11.251	5.349	-22.795	-18.275
1686	1.686	-17.977	-14.945	-19.385	-24.669	12.597	-3.573	-13.897	-14.992
1687	1.687	-16.673	-17.339	-18.885	7.155	21.889	-16.756	-7.909	-5.747
1688	1.688	-20.404	-15.266	-12.383	27.743	36.046	-8.05	-11.022	-14.109
1689	1.689	-21.62	-21.112	-9.942	-6.379	23.297	-15.988	-8.136	-16.66
1690	1.69	-20.7	-8.983	-10.789	-65.992	2.239	-3.022	-14.149	-19.025
1691	1.691	-27.523	-7.503	-8.931	-57.98	10.579	-4.756	-13.382	-16.899
1692	1.692	-30.087	-6.214	-10.935	-36.025	18.111	-6.3	-11.45	-11.085
1693	1.693	-17.934	-9.953	-12.746	-16.139	7.015	-16.946	-10.874	-19.79
1694	1.694	-9.252	-13.491	-16.307	1.976	-18.774	-24.114	-4.29	-2.392
1695	1.695	8.135	-10.453	-15.99	-14.481	-8.732	-41.14	1.714	4.563
1696	1.696	5.786	-13.421	-16.438	-39.668	-11.839	-43.477	-5.637	-10.348
1697	1.697	3.625	-16.004	-10.513	-26.088	-42.935	-37.08	-10.466	-12.367
1698	1.698	13.267	-10.465	-4.592	-13.687	-46.966	-11.895	-7.938	-10.665
1699	1.699	-6.138	-11.135	-8.732	42.974	-35.725	5.157	-3.85	-9.098
1700	1.7	-18.951	-11.781	-12.294	18.588	-32.428	-4.117	-5.766	-7.702
1701	1.701	-21.302	-15.916	-15.641	-18.354	-41.698	-1.385	-3.805	-6.495
1702	1.702	-27.734	-17.342	-11.637	-24.973	-33.374	-3.882	-5.533	-17.119
1703	1.703	-23.73	-14.911	-8.23	-43.202	-20.589	-1.537	-13.257	-13.662
1704	1.704	-17.973	-19.454	-0.946	-4.444	14.491	-3.632	-10.15	-14.65
1705	1.705	-23.243	-15.49	-8.371	0.622	-0.546	6.073	-20.976	-29.369
1706	1.706	-21.737	-22.543	-17.358	32.603	-23.302	18.293	-25.229	-31.504
1707	1.707	-20.408	-21.62	-23.417	-4.986	-10.857	19.861	-26.39	-25.707
1708	1.708	-19.274	-13.73	-24.423	-0.009	-7.115	18.529	-22.901	0.613
1709	1.709	-8.455	-14.754	-21.554	-4.482	-30.875	9.649	-6.82	19.366
1710	1.71	-12.73	-17.73	-11.9	16.204	-15.14	-1.162	23.579	29.423
1711	1.711	-13.896	-9.863	-7.255	29.039	4.687	3.115	11.213	7.55
1712	1.712	-10.404	-8.951	-6.087	17.954	2.259	-0.544	0.009	-18
1713	1.713	-3.025	-13.831	-16.9	1.05	-23.409	0.637	-10.036	-55.744
1714	1.714	-7.85	-2.461	-18.223	-45.918	-6.283	-9.017	-13.097	-0.211
1715	1.715	-12.113	-10.487	-17.028	-146.769	3.113	-23.315	-15.773	7.164
1716	1.716	-21.036	-20.609	-22.987	-132.517	11.531	-29.105	-13.228	40.683
1717	1.717	-15.044	-1.119	-28.167	-66.776	39.895	-27.348	-15.516	10.324
1718	1.718	-9.822	-3.861	-13.414	40.617	5.887	-31.973	-17.614	-17.34
1719	1.719	-6.912	-21.669	5.8	26.312	-7.576	-36.214	-15.66	-32.44
1720	1.72	-4.395	-10.085	18.623	13.223	13.191	-32.509	-10.437	-27.996
1721	1.721	-16.576	-8.01	11.705	168.533	16.93	-31.328	-15.083	-23.898
1722	1.722	-28.741	-9.995	1.121	62.699	6.928	-17.37	-7.925	-20.193
1723	1.723	-24.08	-15.241	-0.747	-33.528	-21.293	-15.415	-4.259	24.556
1724	1.724	-19.809	-10.64	4.553	-120.906	-47.605	-17.133	-3.11	6.387
1725	1.725	-23.475	-9.332	-3.303	-9.512	-23.812	-15.555	-8.339	-10.056
1726	1.726	-19.976	-15.759	-4.578	4.967	-14.503	-19.793	-13.156	-25.151
1727	1.727	-12.598	-24.102	4.412	18.193	-22.782	-18.611	-12.363	-66.347
1728	1.728	-9.675	-23.135	3.342	-17.333	-25.25	-10.271	-13.103	-49.862
1729	1.729	-1.724	-20.236	-6.245	-71.367	-32.19	-7.155	-16.558	-24.654
1730	1.73	5.663	-7.124	-9.839	-61.422	-30.039	-4.23	-9.18	-20.182
1731	1.731	-9.004	-9.089	-18.075	55.057	-1.026	-3.445	-13.998	-16.097
1732	1.732	-6.845	-17.793	-8.329	-56.371	-21.737	2.182	-14.77	-4.815
1733	1.733	-12.62	-22.432	0.652	-42.072	-2.979	-8.633	-15.548	-8.092
1734	1.734	-17.818	-12.387	-10.122	-2.512	-26.812	-7.064	-12.059	-17.353
1735	1.735	-25.726	-3.479	-20.118	33.117	-23.708	0.117	-6.063	-31.482
1736	1.736	-18.526	-4.633	-21.208	22.286	1.854	3.824	-0.46	7.044
1737	1.737	-9.581	-18.546	-19.974	32.243	-21.918	-11.83	0.12	1.647
1738	1.738	-8.372	-28.209	-20.868	5.649	-12.582	-13.958	-0.447	-3.352
1739	1.739	-9.296	-1.884	-23.688	-18.618	1.577	-15.89	-7.001	1.116
1740	1.74	-16.029	-5.542	-17.618	18.396	19.402	-17.636	-12.973	-19.58
1741	1.741	-21.996	-8.801	-23.171	24.968	17.083	-12.985	-13.728	-23.229
1742	1.742	-17.897	-5.66	-16.53	-17.589	49.043	-5.831	-7.126	-6.138
1743	1.743	-28.69	-19.753	-6.796	-45.227	17.139	-2.157	-13.104	9.588
1744	1.744	-17.599	-22.219	-13.115	-60.297	4.745	-12.996	-13.874	12.303
1745	1.745	-18.882	-10.568	-19.058	-55.763	8.404	-0.025	-9.059	-5.503
1746	1.746	-15.121	-8.396	-7.203	-51.624	-22.566	-15.895	-13.724	29.54
1747	1.747	-16.209	-10.306	-8.721	-9.963	-10.212	-22.285	-13.157	-15.933
1748	1.748	-4.333	-5.047	-10.042	28.795	-13.934	-8.728	-20.136	-46.292
1749	1.749	-5.819	-22.423	-1.105	-6.406	-17.272	-6.953	-17.241	-29.825
1750	1.75	-12.949	-15.405	-14.242	-29.189	-20.404	-11.553	-18.013	-24.791
1751	1.751	-6.542	-17.485	-19.451	25.074	-17.692	-10.159	-9.107	-11.23
1752	1.752	-5.348	3.849	-5.115	17.811	-20.206	-6.447	-7.941	1.179
1753	1.753	-14.989	1.185	-7.037	-28.981	-22.53	-14.742	-6.987	-2.479
1754	1.754	-13.791	3.75	-5.284	-34.842	-28.894	-9.491	-7.978	-5.755
1755	1.755	-17.229	-12.459	-3.74	-29.234	-38.53	-6.567	-3.737	-15.05
1756	1.756	-22.408	-35.825	-22.523	-13.911	-19.132	-2.282	0.274	-23.388
1757	1.757	-17.526	-32.673	-30.088	-18.121	-26.683	-7.86	-9.249	-25.909
1758	1.758	-18.248	-12.855	-23.147	-22.084	3.719	-7.256	-12.939	-4.779
1759	1.759	-10.844	-5.239	-25.302	-3.327	-25.31	-9.185	-11.784	-2.001
1760	1.76	-11.758	-12.147	-35.015	-54.818	-28.966	-10.936	-8.679	-4.46
1761	1.761	-23.13	-18.482	-29.816	-91.766	-18.891	-8.442	-11.558	-16.049
1762	1.762	-37.41	-20.349	-37.781	-44.919	-9.605	-9.818	-0.137	-13.937
1763	1.763	-31.56	-22.03	-33.56	46.675	-29.339	-6.938	-11.183	-12.03
1764	1.764	-19.325	1.826	-27.222	59.924	-36.866	-8.126	-18.362	-13.786
1765	1.765	-4.963	-15.125	-26.111	71.733	-11.09	-9.331	-14.695	-12.153
1766	1.766	-10.733	-11.971	-23.074	39.104	-14.367	-14.215	-15.862	-13.41
1767	1.767	-8.961	-26.053	-16.37	-30.058	20.107	-10.767	-8.51	-19.731
1768	1.768	-13.565	-33.514	-18.956	-38.861	-21.096	-6.14	-15.297	-13.774
1769	1.769	-9.261	-12.345	-11.661	-46.917	6.588	-11.568	-9.309	-6.458
1770	1.77	-12.894	1.866	-6.863	-39.485	11.595	-9.635	-8.543	-21.196
1771	1.771	-21.175	-0.552	-9.416	-32.873	7.13	-10.217	-3.721	2.223
1772	1.772	-11.474	-21.564	-8.697	-38.672	27.82	-11.953	4.967	-0.865
1773	1.773	-12.62	-1.771	-8.188	-33.138	46.583	-13.284	6.115	-3.588
1774	1.774	-11.436	-4.241	-6.327	12.347	36.531	-15.568	-3.568	14.251
1775	1.775	-12.373	-6.501	-6.975	6.163	8.247	-9.724	-23.12	-16.138
1776	1.776	-19.117	-25.589	-8.41	11.545	-10.565	-7.365	-20.421	-53.713
1777	1.777	-11.151	-38.293	-10.824	-33.921	-13.895	-6.751	-22.937	-28.588
1778	1.778	-8.014	-35.917	-6.856	-64.27	1.746	-8.651	-15.97	-33.097
1779	1.779	-14.744	-8.18	0.989	-14.378	4.454	-11.513	-13.837	4.398
1780	1.78	-12.185	-11.787	2.043	46.074	27.684	-7.987	-4.16	9.406
1781	1.781	-8.077	-15.001	5.027	135.649	-13.125	-8.33	4.554	-4.133
1782	1.782	-8.635	-11.837	-5.925	4.565	-18.496	-14.867	-0.1	-0.017
1783	1.783	-11.91	2.356	1.13	-82.895	-23.504	-9.994	-10.163	-18.724
1784	1.784	-18.482	-15.395	-7.863	-3.387	-36.986	-10.735	-8.998	-1.627
1785	1.785	-22.743	-17.661	-11.456	10.898	-24.545	-14.77	-7.828	-10.845
1786	1.786	-18.68	-19.732	-8.465	-54.92	-20.79	-16.681	-8.788	-13.502
1787	1.787	-19.245	-10.002	-9.527	-43.16	-30.745	-7.941	-15.545	-15.942
1788	1.788	-15.929	-1.257	-12.124	-32.39	-14.978	-4.446	-26.943	-8.904
1789	1.789	-11.847	-15.548	-3.304	-2.932	-23.22	-5.4	-22.285	-6.707
1790	1.79	-3.895	-13.573	0.106	5.874	-25.697	-6.351	-18.027	-20.183
1791	1.791	-9.895	-22.228	-5.197	-2.305	-37.221	-0.329	-16.864	-39.498
1792	1.792	-17.263	-11.128	-8.181	5.065	-30.749	-7.656	-13.369	-21.624
1793	1.793	-18.234	-24.031	-19.656	25.006	-9.34	-16.531	0.591	8.829
1794	1.794	-20.757	-15.283	-15.044	-17.587	-17.601	-22.502	21.91	21.291
1795	1.795	-19.974	-13.705	-10.824	-23.055	-15.026	-21.519	13.618	2.579
1796	1.796	-18.036	-0.682	0.95	-18.183	6.118	-12.585	-4.16	-7.497
1797	1.797	-19.966	-9.325	-3.712	-4.785	-2.193	-11.417	-11.115	-23.184
1798	1.798	-11.074	-10.822	-7.976	24.202	5.373	-10.453	-13.223	-14.887
1799	1.799	-4.68	-17.926	-6.809	20.524	7.705	-9.483	-19.01	-2.149
1800	1.8	-8.151	-14.209	-10.284	-31.006	-15.673	-15.466	-20.74	-13.758
1801	1.801	-17.818	-12.995	-15.507	-68.053	-12.547	-11.384	-19.176	-20.086
1802	1.802	-21.487	-11.984	-14.526	-21.25	1.603	-9.439	-6.189	-21.967
1803	1.803	-15.499	-10.974	-15.267	-100.611	-5.913	-8.849	-4.418	-13.217
1804	1.804	-16.483	-11.72	-3.042	-89.714	1.075	-9.428	-9.036	1.152
1805	1.805	-19.401	-9.363	-11.709	-99.562	-18.052	-10.776	12.668	-0.751
1806	1.806	-13.427	-17.275	-16.321	-72.869	5.234	-12.122	-2.972	-9.465
1807	1.807	-17.517	-29.057	-14.952	16.751	-3.993	-9.21	-22.673	-33.261
1808	1.808	-14.049	-11.622	-16.089	100.148	10.197	-3.206	-20.131	-36.525
1809	1.809	-10.774	-4.614	-7.728	67.628	-23.218	-3.992	-17.779	-14.631
1810	1.81	-10.195	-2.429	-12.903	37.982	-0.3	-4.796	-11.36	10.968
1811	1.811	-9.81	-12.068	-11.888	29.065	20.476	-4.226	-9.389	14.308
1812	1.812	-11.181	-6.815	-11.052	-27.866	1.779	-8.869	-7.616	-1.344
1813	1.813	-9.074	-5.256	-13.309	-64.831	-29.119	-5.967	-12.22	-32.479
1814	1.814	-14.313	-21.116	-15.16	-17.818	-25.033	-0.155	-19.344	-61.488
1815	1.815	-16.253	-10.433	-9.065	25.024	1.3	-7.505	-20.479	-57.769
1816	1.816	-16.831	-8.474	-8.193	19.727	-8.714	-14.281	-16.964	-6.252
1817	1.817	-20.894	-27.796	-12.922	-55.891	7.012	-20.275	-7.259	45.45
1818	1.818	-20.511	-20.227	-12.22	41.846	-18.431	-22.579	-8.387	11.957
1819	1.819	-18.203	-36.466	-18.687	2.391	-1.355	-20.618	-7.199	-6.216
1820	1.82	-16.083	-34.287	-19.341	14.282	1.812	-10.542	2.505	-22.629
1821	1.821	-12.415	-16.832	-16.881	-39.898	-0.861	-9.181	1.38	-17.576
1822	1.822	-12.82	4.272	-16.17	-69.54	-18.626	-10.339	-2.07	5.291
1823	1.823	-13.987	1.568	-17.976	-42.738	-49.021	-18.666	-7.251	-7.077
1824	1.824	-16.703	-11.181	-21.92	63.262	-19.992	-15.578	-8.176	4.155
1825	1.825	-16.329	-18.135	-18.309	20.143	14.057	-10.758	-8.919	7.462
1826	1.826	-14.787	-20.249	-10.835	-19.351	18.518	-9.989	-19.555	-1.825
1827	1.827	-18.101	-10.58	-3.367	-31.102	6.093	-7.665	-15.278	-4.555
1828	1.828	-18.504	-15.815	-14.091	1.44	-20.261	-7.086	-16.42	8.201
1829	1.829	-14.839	-17.363	-6.815	31.047	-23.602	-7.667	-12.902	5.886
1830	1.83	-15.241	-13.074	-5.533	-31.404	-26.701	-8.249	-9.759	-17.494
1831	1.831	-12.349	-9.367	-8.906	-71.982	-18.322	-9.605	-0.803	-45.715
1832	1.832	-7.9	-15.349	-7.831	-49.829	-10.76	-2.241	-9.069	-42.03
1833	1.833	-9.645	-7.981	-12.578	10.76	-26.971	-11.918	-9.987	-38.73
1834	1.834	-6.179	-5.043	-4.56	35.106	-29.075	-8.226	-10.925	-41.828
1835	1.835	-13.555	-4.264	-11.844	27.81	-34.846	-2.215	-4.917	-27.693
1836	1.836	-20.942	-6.579	-16.614	21.347	-33.071	-9.553	-10.542	-14.941
1837	1.837	-21.94	-5.985	-19.055	27.391	-28.385	-6.638	-14.025	-17.29
1838	1.838	-15.977	-9.259	-11.643	55.097	-6.68	-10.882	-9.378	-19.432
1839	1.839	-16.787	-0.34	-14.497	-20.543	34.202	-13.209	-5.325	-17.501
1840	1.84	-8.871	-19.884	-1.292	-31.332	-4.463	-16.71	-10.172	-5.296
1841	1.841	-3.645	-34.011	0.697	-80.61	-9.5	-14.802	-16.175	-29.096
1842	1.842	-10.416	-26.465	-11.435	-89.438	-23.049	-10.757	-20.241	-12.087
1843	1.843	-14.682	-14.839	-19.306	-65.02	-2.296	-9.435	-23.715	-9.002
1844	1.844	-18.757	-8.461	-15.006	-28.038	-13.491	-9.084	-19.053	-0.668
1845	1.845	-13.926	-22.003	-18.633	72.67	-3.428	-13.969	-10.117	37.863
1846	1.846	-13.347	-27.218	-15.091	58.229	5.848	-5.298	-1.191	43.26
1847	1.847	-4.462	-16.182	-20.272	-7.547	8.525	-1.853	-7.199	8.011
1848	1.848	-13.388	-17.527	-25.08	-19.187	11.02	1.21	-8.187	-5.568
1849	1.849	-21.718	-16.354	-15.376	-8.145	-14.743	-11.614	0.692	-17.966
1850	1.85	-24.801	-19.832	-14.187	1.78	-4.719	-16.888	-2.811	-52.052
1851	1.851	-18.018	-12.469	-20.156	-7.14	4.501	-8.988	-1.864	-29.237
1852	1.852	-4.88	0.306	-19.161	-31.55	-3.883	-7.666	-8.649	-8.57
1853	1.853	-10.71	2.048	-14.295	-112.945	3.61	-8.86	-7.881	-19.796
1854	1.854	-12.461	-8.973	-16.797	-58.741	-8.041	-10.064	-10.217	-9.745
1855	1.855	-7.824	-13.234	-4.579	-9.415	-31.495	-11.084	-13.732	12.097
1856	1.856	-12.088	-27.56	0.657	-18.415	-9.684	-10.145	-14.327	-7.685
1857	1.857	-15.762	-14.038	-7.269	5.779	-12.428	-12.682	-11.466	-20.52
1858	1.858	-16.924	-15.822	-8.611	-1.546	5.36	-0.523	-15.009	-4.302
1859	1.859	-22.151	-23.773	-12.288	32.198	-29.717	8.153	-14.681	-27.784
1860	1.86	-21.182	-13.733	-8.793	-22.602	-14.642	-12.593	-13.594	-24.703
1861	1.861	-16.931	-10.081	-9.749	-15.185	-10.235	-20.949	-11.723	-10.596
1862	1.862	-17.71	0.725	-10.702	4.77	2.036	-18.443	-11.387	-8.155
1863	1.863	-15.788	-0.653	-14.963	-74.63	20.727	-20.77	-16.288	-5.923
1864	1.864	-12.505	-12.476	-12.667	-128.919	17.318	-18.645	-9.774	-25.18
1865	1.865	-10.789	-14.064	-9.227	-0.625	1.535	-12.845	-10.624	-17.736
1866	1.866	-15.643	-18.351	-12.571	16.823	-6.881	-21.581	-8.39	-10.851
1867	1.867	-12.36	-19.545	-15.531	0.906	-30.191	-26.256	-6.553	16.787
1868	1.868	-9.461	-16.125	-7.669	-13.504	-14.583	-24.936	-7.209	-9.538
1869	1.869	-12.946	-25.862	-8.902	-52.981	-17.351	-16.071	-4.371	-19.659
1870	1.87	-17.389	-6.364	-20.782	30.376	5.824	-7.765	-12.374	-16.636
1871	1.871	-14.472	7.735	-16.226	62.881	-9.909	-6.788	-8.949	-8.382
1872	1.872	-17.935	-10.094	-14.963	-45.776	32.613	-1.927	-14.244	-5.926
1873	1.873	-17.531	-12.409	-8.675	-60.206	14.353	-1.138	-15.285	-3.654
1874	1.874	-12.691	-10.279	-14.777	58.177	-2.138	2.936	-14.591	-5.852
1875	1.875	-18.711	-16.114	-11.778	74.072	-47.616	-6.535	-9.062	-19.433
1876	1.876	-9.832	-10.926	-10.92	1.83	-17.235	-10.195	-13.983	-21.2
1877	1.877	-11.005	-15.612	-13.541	-11.465	-22.625	-9.022	-12.141	-0.54
1878	1.878	-14.099	-17.007	-14.417	0.216	2.518	-12.114	-17.649	-20.351
1879	1.879	-16.993	-20.732	-16.462	-10.743	-38.726	-13.084	-22.586	-17.921
1880	1.88	-17.759	-21.939	-11.925	18.732	-66.428	-10.576	-20.761	-15.667
1881	1.881	-21.833	-14.634	-12.625	27.462	-51.335	-19.486	-16.801	-9.357
1882	1.882	-21.251	-9.825	-11.387	-29.624	-64.875	-13.506	-16.521	-11.386
1883	1.883	-11.181	-21.263	-5.117	-37.106	-35.801	-20.864	-9.276	-16.719
1884	1.884	-12.534	-10.242	-6.015	-43.743	-39.431	-16.008	6.693	-12.179
1885	1.885	-6.132	-14.522	-11.727	-74.177	-15.589	-20.234	18.238	0.679
1886	1.886	-4.972	-20.921	-16.677	-46.583	-12.479	-14.583	-0.985	-1.142
1887	1.887	-1.886	-14.943	-6.74	-11.473	-4.15	-7.976	-8.603	-15.485
1888	1.888	-2.871	-11.873	-5.483	1.954	-4.127	6.561	-6.346	-17.346
1889	1.889	-16.029	-12.872	-1.894	5.913	-1.533	10.818	-4.275	-29.495
1890	1.89	-25.698	-10.385	-12.811	-13.041	33.573	11.584	-6.265	-27.916
1891	1.891	-30.915	-16.051	-25.836	-23.261	18.469	2.084	-8.065	-14.929
1892	1.892	-22.994	-19.607	-31.109	11.018	-13.43	3.233	-16.075	-6.225
1893	1.893	-18.76	-9.596	-20.135	24.424	15.599	-2.801	-14.789	-7.754
1894	1.894	-19.944	-13.873	-21.546	86.834	26.8	0.268	-18.522	-11.994
1895	1.895	-21.131	-17.542	-25.266	60.035	30.047	-6.515	-22.04	-0.174
1896	1.896	-5.089	-6.726	-7.315	-62.128	45.705	-0.525	-12.394	-8.064
1897	1.897	-2.781	-19.726	-4.833	-149.72	14.543	-6.143	-8.555	-15.175
1898	1.898	-9.939	-22.467	-11.82	-133.975	10.474	4.686	-9.754	-22.317
1899	1.899	-24.843	-20.738	-13.965	-3.891	14.109	0.035	-15.809	-2.766
1900	1.9	-22.905	-19.196	-19.786	13.543	10.788	-18.765	-14.915	-16.907
1901	1.901	-3.547	-12.048	-21.539	-2.34	1.447	-16.284	-17.903	-4.141
1902	1.902	-6.047	-10.895	-19.995	-45.603	-1.254	-13.989	-13.726	-34.527
1903	1.903	-12.998	-19.221	-9.925	-32.49	-24.494	-7.624	-8.19	-13.804
1904	1.904	-15.133	-9.54	-13.605	27.075	-21.385	-1.834	-0.327	4.939
1905	1.905	-17.073	-8.386	-10.127	81.24	-18.701	-24.684	-5.617	8.159
1906	1.906	-18.837	-0.069	-13.63	157.595	-21.252	-27.797	-0.862	11.209
1907	1.907	-17.303	3.002	-16.747	9.504	-42.362	-13.667	-3.445	-25.802
1908	1.908	-13.049	-7.852	-7.866	-138.724	-5.409	-11.152	-2.739	-0.675
1909	1.909	-14.206	-0.706	-13.873	-81.032	-50.879	-8.825	8.03	-23.464
1910	1.91	-8.195	-4.399	-19.12	-28.572	-8.29	-15.206	0.031	-2.686
1911	1.911	-11.267	-10.405	-20.093	-12.711	52.662	-32.632	-13.005	31.42
1912	1.912	-8.343	-15.651	-6.932	1.667	-4.234	-34.975	-4.349	17.874
1913	1.913	-12.589	-20.49	6.627	14.89	3.161	-28.598	-9.046	-2.845
1914	1.914	-3.696	-14.494	11.864	-20.731	-3.365	-18.922	-7.736	-14.048
1915	1.915	-14.542	-13.72	16.527	-31.632	2.649	-6.742	1.114	-17.352
1916	1.916	-21.707	-11.795	9.393	17.757	-13.819	-8.294	7.068	-14.272
1917	1.917	-22.884	-1.748	10.564	-8.905	-18.845	-6.943	-9.048	-11.56
1918	1.918	-21.717	-0.412	2.259	-17.022	-41.733	-3.276	-20.707	-3.976
1919	1.919	-24.832	-19.974	-5.048	-9.687	-29.37	-16.443	-18.622	-10.927
1920	1.92	-23.902	-28.314	1.775	-43.159	-18.153	-25.141	-20.587	-25.813
1921	1.921	-24.709	-15.548	1.045	-12.639	-21.445	-29.768	-15.396	-23.858
1922	1.922	-19.123	-27.156	1.868	-7.121	-18.364	-19.689	-16.975	-15.167
1923	1.923	-8.314	-25.04	-1.571	-22.225	-49.444	-15.985	-15.651	-10.529
1924	1.924	5.985	-11.493	-11.581	-17.775	-45.321	-12.473	-14.522	-32.196
1925	1.925	4.042	-9.753	-1.457	3.026	-11.247	-9.352	-15.708	-35.294
1926	1.926	-8.151	-8.22	-5.057	29.436	-34.139	-4.495	-12.636	-21.175
1927	1.927	-22.477	-3.976	-8.473	5.64	-5.129	1.517	-11.706	-3.401
1928	1.928	-24.406	-5.148	-13.637	21.316	-16.362	5.583	-3.791	12.874
1929	1.929	-19.184	-8.648	-12.605	35.46	-6.289	6.159	5.872	-10.523
1930	1.93	-4.866	-5.556	-6.544	7.191	-21.996	1.502	-0.531	-19.796
1931	1.931	-14.543	-20.262	-15.384	-4.039	-13.724	6.903	2.944	-17.1
1932	1.932	-16.274	-30.907	-16.501	-27.838	-31.552	-3.983	-4.408	6.126
1933	1.933	-14.694	-28.966	-15.474	-37.16	-33.897	-27.835	-19.113	9.252
1934	1.934	-24.717	-16.779	-28.182	-28.87	-14.697	-31.161	-38.259	11.972
1935	1.935	-15.776	-24.71	-22.893	-16.121	8.553	-28.088	-30.68	-0.811
1936	1.936	-12.264	-17.549	-11.803	-4.528	17.917	-19.783	-23.671	-35.85
1937	1.937	-7.02	-13.877	-33.413	-2.371	9.66	-12.242	-25.779	-101.448
1938	1.938	-17.849	-12.718	-30.253	-8.113	-18.511	4.018	-23.835	-56.752
1939	1.939	-22.102	-9.623	-32.901	-6.32	7.898	6.17	-18.599	-32.401
1940	1.94	-15.704	-4.79	-35.367	-27.036	38.972	8.137	-17.048	-10.357
1941	1.941	2.299	1.21	-37.648	-35.344	-6.788	2.935	-4.067	-3.786
1942	1.942	-0.203	-7.699	-31.235	-37.848	11.461	20.358	-9.283	-9.776
1943	1.943	-7.153	-23.379	-29.274	-30.821	39.143	8.731	-17.208	-4.354
1944	1.944	-9.257	-38.272	-27.498	1.172	34.144	-10.456	-24.358	0.674
1945	1.945	-11.172	-16.976	-19.531	24.113	11.355	-13	-15.444	-3.791
1946	1.946	-16.371	-8.648	-20.861	44.877	-0.989	-10.717	-7.11	-16.164
1947	1.947	-24.267	-1.09	-27.202	-11.88	-4.633	-8.62	-6.119	-19.81
1948	1.948	-25.585	-17.334	-23.677	-134.158	19.196	-10.569	6.68	-16.524
1949	1.949	-31.95	-19.448	-9.719	-81.86	-15.258	-5.336	22.573	-7.258
1950	1.95	-28.462	-13.623	-7.769	-34.249	7.565	-3.788	20.458	-27.03
1951	1.951	-27.471	-11.861	-12.99	37.945	-38.325	-5.156	10.801	-3.824
1952	1.952	-16.59	-7.195	-14.539	-27.816	-20.18	-11.548	-1.363	-0.698
1953	1.953	-3.585	-17.242	1.325	-63.426	-36.697	-17.55	-5.97	24.836
1954	1.954	-8.779	-16.069	3.453	-9.196	-11.603	-18.522	-13.088	55.802
1955	1.955	5.581	-19.517	20.868	79.739	-16.091	-15.616	1.285	35.099
1956	1.956	-7.923	-9.808	18.542	20.33	-12.044	-28.786	-12.207	8.746
1957	1.957	-20.087	-6.095	7.884	-11.998	-15.763	-22.986	-6.923	-15.049
1958	1.958	-24.714	-9.547	-5.694	-21.858	-19.076	-17.739	-8.411	-62.077
1959	1.959	-28.954	-12.615	2.986	4.742	-40.912	-13.075	-9.702	-81.985
1960	1.96	-32.617	-11.624	-8.072	-19.704	-3.989	-17.307	-3.253	-39.413
1961	1.961	-21.743	1.54	-12.354	-56.67	-8.988	-10.899	-14.062	10.507
1962	1.962	-11.661	-12.004	-18.763	-36.698	-31.746	-14.364	-12.708	17.091
1963	1.963	5.373	-13.739	-17.625	-18.439	-27.665	-19.567	-19.077	-13.274
1964	1.964	3.041	-24.767	-16.681	9.298	-1.336	-4.834	-5.899	3.173
1965	1.965	-3.345	-14.694	-17.679	24.42	8.725	-6.929	-11.097	8.181
1966	1.966	-1.41	-10.997	-4.554	19.986	-19.502	-12.687	-3.122	-5.384
1967	1.967	-17.279	-9.817	-10.405	24.113	14.559	-7.414	-7.338	-17.785
1968	1.968	1.891	-8.823	-26.323	27.816	1.021	-5.813	-10.981	-21.469
1969	1.969	9.45	-11.71	-24.263	-23.631	-11.318	-12.911	-19.283	-24.76
1970	1.97	-2.153	-7.448	-22.399	-60.562	-0.075	-11.689	-18.292	-21.666
1971	1.971	-8.53	-9.778	-17.247	-13.734	-3.324	-10.477	-15.365	15.267
1972	1.972	-10.458	-13.248	-9.39	-7.737	-50.36	-17.785	-16.1	0.158
1973	1.973	-15.678	-23.288	-10.823	-13.168	-43.774	-18.708	-11.999	-13.385
1974	1.974	-23.588	-19.021	-19.808	-8.132	-13.405	-12.672	-13.888	-9.308
1975	1.975	-30.694	-10.086	-25.898	-12.546	14.28	-16.704	-7.833	-12.976
1976	1.976	-18.835	-8.895	-14.17	-8.378	9.275	-13.195	-0.421	4.054
1977	1.977	-26.722	-14.092	-9.604	-11.926	-4.228	-3.117	-13.141	-24.183
1978	1.978	-19.547	-9.222	-11.045	-15.173	-0.117	-1.744	-18.312	-35.36
1979	1.979	-20.718	-20.605	-9.98	0.522	3.628	1.967	-13.606	-25.243
1980	1.98	-19.583	-22.112	-6.59	8.865	7.022	5.502	-14.9	3.038
1981	1.981	-29.255	-11.997	5.128	-3.919	3.971	19.505	-16.018	-8.163
1982	1.982	-38.133	-13.125	-9.276	-15.536	1.335	17.646	-12.494	-31.952
1983	1.983	-32.102	-11.933	-11.28	-13.411	-21.846	-1.647	-13.42	-16.238
1984	1.984	-26.85	-10.933	-13.084	-15.351	-6.096	-9.168	-16.283	3.555
1985	1.985	-12.139	-11.855	-14.698	-27.546	-25.776	-16.117	-18.762	6.116
1986	1.986	-5.751	-11.035	-21.922	-29.067	-12.936	-18.235	-16.393	-14.954
1987	1.987	0.057	-8.659	-13.085	-24.79	-24.499	-20.155	-9.762	-12.258
1988	1.988	-1.663	-8.022	-11.981	-5.23	-26.575	-25.373	-8.936	5.491
1989	1.989	-19.085	-7.381	-4.654	37.376	-40.11	-30.005	-1.525	-15.577
1990	1.99	-16.771	-11.393	-9.504	-5.176	-13.759	-22.82	-12.3	-18.223
1991	1.991	-23.168	-10.95	-7	-10.601	5.048	-16.412	-7.98	-20.66
1992	1.992	-13.475	-14.181	-9.336	-25.704	15.117	-0.729	-11.58	-8.993
1993	1.993	-15.215	-17.036	-7.412	-21.271	5.848	1.421	-8.022	-6.78
1994	1.994	-10.564	-18.937	-9.342	-25.344	-8.254	-0.504	-8.923	-4.793
1995	1.995	-14.834	-17.76	-6.427	-21.621	-10.766	1.241	-7.887	-20.559
1996	1.996	-13.675	-12.898	-13.37	-18.266	-3.828	-3.403	-7.037	-39.592
1997	1.997	-12.511	-23.696	-12.372	28.889	-27.302	-22.178	-6.183	-11.202
1998	1.998	-7.295	-22.095	-8.08	48.931	-5.509	-29.74	-5.529	0.08
[truncated: 12,192 more rows]
