# Supplementary material for: Associations between lower-limb muscle activation and knee flexion in post-stroke individuals: A study on the stance-to-swing phases of gait
Source: PLoS One. 2017 Sep 8;12(9):e0183865. doi: 10.1371/journal.pone.0183865 (PMC5590852; doi:10.1371/journal.pone.0183865)
Supplement: S1 Dataset — (ZIP) [file pone.0183865.s001.zip › S1_Dataset/Patient group/10/1/point.csv]

Frame	Time	sacrum.X	sacrum.Y	sacrum.Z	r asis.X	r asis.Y	r asis.Z	r thigh.X	r thigh.Y	r thigh.Z	r bar 1.X	r bar 1.Y	r bar 1.Z	r knee 1.X	r knee 1.Y	r knee 1.Z	r knee 2.X	r knee 2.Y	r knee 2.Z	r bar 2.X	r bar 2.Y	r bar 2.Z	r mall.X	r mall.Y	r mall.Z	r met.X	r met.Y	r met.Z	l asis.X	l asis.Y	l asis.Z	l thigh.X	l thigh.Y	l thigh.Z	l bar 1.X	l bar 1.Y	l bar 1.Z	l knee 1.X	l knee 1.Y	l knee 1.Z	l knee 2.X	l knee 2.Y	l knee 2.Z	l bar 2.X	l bar 2.Y	l bar 2.Z	l mall.X	l mall.Y	l mall.Z
0	0	NaN	NaN	NaN	NaN	NaN	NaN	NaN	NaN	NaN	2.079	0.584	0.202	2.06	0.475	0.26	NaN	NaN	NaN	2.13	0.238	0.239	NaN	NaN	NaN	NaN	NaN	NaN	NaN	NaN	NaN	NaN	NaN	NaN	2.02	0.62	0.597	2.002	0.403	0.567	NaN	NaN	NaN	NaN	NaN	NaN	2.02	0.274	0.63
1	0.005	NaN	NaN	NaN	NaN	NaN	NaN	NaN	NaN	NaN	2.079	0.584	0.202	2.06	0.475	0.26	NaN	NaN	NaN	2.13	0.237	0.239	NaN	NaN	NaN	NaN	NaN	NaN	NaN	NaN	NaN	NaN	NaN	NaN	2.02	0.62	0.596	2.002	0.403	0.567	NaN	NaN	NaN	NaN	NaN	NaN	2.019	0.274	0.63
2	0.01	NaN	NaN	NaN	NaN	NaN	NaN	NaN	NaN	NaN	2.079	0.584	0.202	2.06	0.475	0.26	NaN	NaN	NaN	2.13	0.237	0.239	NaN	NaN	NaN	NaN	NaN	NaN	NaN	NaN	NaN	NaN	NaN	NaN	2.02	0.62	0.596	2.002	0.403	0.566	NaN	NaN	NaN	NaN	NaN	NaN	2.019	0.273	0.629
3	0.015	NaN	NaN	NaN	NaN	NaN	NaN	NaN	NaN	NaN	2.079	0.584	0.202	2.06	0.475	0.261	NaN	NaN	NaN	2.13	0.237	0.239	NaN	NaN	NaN	NaN	NaN	NaN	NaN	NaN	NaN	NaN	NaN	NaN	2.02	0.62	0.596	2.002	0.402	0.566	NaN	NaN	NaN	NaN	NaN	NaN	2.017	0.271	0.628
4	0.02	NaN	NaN	NaN	NaN	NaN	NaN	NaN	NaN	NaN	2.079	0.584	0.202	2.06	0.475	0.261	NaN	NaN	NaN	2.13	0.237	0.238	NaN	NaN	NaN	NaN	NaN	NaN	NaN	NaN	NaN	NaN	NaN	NaN	2.02	0.62	0.596	2.002	0.402	0.566	NaN	NaN	NaN	NaN	NaN	NaN	2.017	0.271	0.628
5	0.025	NaN	NaN	NaN	NaN	NaN	NaN	NaN	NaN	NaN	2.079	0.584	0.202	2.06	0.475	0.261	NaN	NaN	NaN	2.13	0.237	0.238	NaN	NaN	NaN	NaN	NaN	NaN	NaN	NaN	NaN	NaN	NaN	NaN	2.02	0.62	0.596	2.002	0.402	0.566	NaN	NaN	NaN	NaN	NaN	NaN	2.017	0.271	0.628
6	0.03	NaN	NaN	NaN	NaN	NaN	NaN	NaN	NaN	NaN	2.079	0.584	0.202	2.06	0.475	0.261	NaN	NaN	NaN	2.13	0.237	0.238	NaN	NaN	NaN	NaN	NaN	NaN	NaN	NaN	NaN	NaN	NaN	NaN	2.02	0.62	0.596	2.002	0.402	0.566	NaN	NaN	NaN	NaN	NaN	NaN	2.017	0.271	0.628
7	0.035	NaN	NaN	NaN	NaN	NaN	NaN	NaN	NaN	NaN	2.079	0.584	0.202	2.06	0.475	0.261	NaN	NaN	NaN	2.13	0.237	0.238	NaN	NaN	NaN	NaN	NaN	NaN	NaN	NaN	NaN	NaN	NaN	NaN	2.02	0.62	0.596	2.002	0.402	0.566	NaN	NaN	NaN	NaN	NaN	NaN	2.017	0.271	0.628
8	0.04	NaN	NaN	NaN	NaN	NaN	NaN	NaN	NaN	NaN	2.079	0.584	0.202	2.06	0.475	0.261	NaN	NaN	NaN	2.13	0.237	0.239	NaN	NaN	NaN	NaN	NaN	NaN	NaN	NaN	NaN	NaN	NaN	NaN	2.021	0.62	0.597	2.002	0.402	0.566	NaN	NaN	NaN	NaN	NaN	NaN	2.017	0.272	0.629
9	0.045	NaN	NaN	NaN	NaN	NaN	NaN	NaN	NaN	NaN	2.079	0.584	0.202	2.06	0.475	0.261	NaN	NaN	NaN	2.13	0.237	0.239	NaN	NaN	NaN	NaN	NaN	NaN	NaN	NaN	NaN	NaN	NaN	NaN	2.021	0.62	0.597	2.001	0.402	0.566	NaN	NaN	NaN	NaN	NaN	NaN	2.017	0.272	0.629
10	0.05	NaN	NaN	NaN	NaN	NaN	NaN	NaN	NaN	NaN	2.079	0.584	0.202	2.06	0.475	0.261	NaN	NaN	NaN	2.13	0.237	0.239	NaN	NaN	NaN	NaN	NaN	NaN	NaN	NaN	NaN	NaN	NaN	NaN	2.021	0.62	0.597	2.001	0.402	0.566	NaN	NaN	NaN	NaN	NaN	NaN	2.017	0.272	0.629
11	0.055	NaN	NaN	NaN	NaN	NaN	NaN	NaN	NaN	NaN	2.079	0.585	0.202	2.06	0.475	0.261	NaN	NaN	NaN	2.13	0.237	0.239	NaN	NaN	NaN	NaN	NaN	NaN	NaN	NaN	NaN	NaN	NaN	NaN	2.021	0.62	0.597	2.001	0.402	0.566	NaN	NaN	NaN	NaN	NaN	NaN	2.017	0.272	0.629
12	0.06	NaN	NaN	NaN	NaN	NaN	NaN	NaN	NaN	NaN	2.079	0.585	0.202	2.06	0.475	0.261	NaN	NaN	NaN	2.13	0.237	0.239	NaN	NaN	NaN	NaN	NaN	NaN	NaN	NaN	NaN	NaN	NaN	NaN	2.021	0.62	0.597	2.001	0.402	0.566	NaN	NaN	NaN	NaN	NaN	NaN	2.017	0.272	0.629
13	0.065	NaN	NaN	NaN	NaN	NaN	NaN	NaN	NaN	NaN	2.079	0.585	0.202	2.06	0.475	0.261	NaN	NaN	NaN	2.13	0.237	0.239	NaN	NaN	NaN	NaN	NaN	NaN	NaN	NaN	NaN	NaN	NaN	NaN	2.021	0.62	0.598	2.001	0.402	0.566	NaN	NaN	NaN	NaN	NaN	NaN	2.017	0.272	0.629
14	0.07	NaN	NaN	NaN	NaN	NaN	NaN	NaN	NaN	NaN	2.079	0.585	0.202	2.06	0.475	0.261	NaN	NaN	NaN	2.13	0.237	0.239	NaN	NaN	NaN	NaN	NaN	NaN	NaN	NaN	NaN	NaN	NaN	NaN	2.021	0.62	0.598	2.001	0.402	0.567	NaN	NaN	NaN	NaN	NaN	NaN	2.017	0.272	0.629
15	0.075	NaN	NaN	NaN	NaN	NaN	NaN	NaN	NaN	NaN	2.079	0.585	0.202	2.06	0.475	0.261	NaN	NaN	NaN	2.13	0.237	0.239	NaN	NaN	NaN	NaN	NaN	NaN	NaN	NaN	NaN	NaN	NaN	NaN	2.021	0.62	0.598	2.001	0.402	0.567	NaN	NaN	NaN	NaN	NaN	NaN	2.017	0.272	0.629
16	0.08	NaN	NaN	NaN	NaN	NaN	NaN	NaN	NaN	NaN	2.079	0.585	0.202	2.06	0.475	0.261	NaN	NaN	NaN	2.13	0.237	0.239	NaN	NaN	NaN	NaN	NaN	NaN	NaN	NaN	NaN	NaN	NaN	NaN	2.021	0.62	0.598	2.001	0.402	0.567	NaN	NaN	NaN	NaN	NaN	NaN	2.017	0.272	0.629
17	0.085	NaN	NaN	NaN	NaN	NaN	NaN	NaN	NaN	NaN	2.079	0.585	0.202	2.06	0.475	0.261	NaN	NaN	NaN	2.13	0.237	0.239	NaN	NaN	NaN	NaN	NaN	NaN	NaN	NaN	NaN	NaN	NaN	NaN	2.021	0.62	0.597	2.001	0.402	0.567	NaN	NaN	NaN	NaN	NaN	NaN	2.017	0.272	0.629
18	0.09	NaN	NaN	NaN	NaN	NaN	NaN	NaN	NaN	NaN	2.079	0.585	0.202	2.06	0.475	0.261	NaN	NaN	NaN	2.13	0.238	0.239	NaN	NaN	NaN	NaN	NaN	NaN	NaN	NaN	NaN	NaN	NaN	NaN	2.022	0.62	0.597	2.001	0.402	0.567	NaN	NaN	NaN	NaN	NaN	NaN	2.017	0.272	0.629
19	0.095	NaN	NaN	NaN	NaN	NaN	NaN	NaN	NaN	NaN	2.079	0.585	0.202	2.06	0.475	0.261	NaN	NaN	NaN	2.13	0.238	0.239	NaN	NaN	NaN	NaN	NaN	NaN	NaN	NaN	NaN	NaN	NaN	NaN	2.022	0.62	0.597	2.001	0.402	0.567	NaN	NaN	NaN	NaN	NaN	NaN	2.017	0.272	0.629
20	0.1	NaN	NaN	NaN	NaN	NaN	NaN	NaN	NaN	NaN	2.079	0.585	0.202	2.06	0.475	0.261	NaN	NaN	NaN	2.13	0.238	0.239	NaN	NaN	NaN	NaN	NaN	NaN	NaN	NaN	NaN	NaN	NaN	NaN	2.022	0.62	0.597	2.001	0.402	0.567	NaN	NaN	NaN	NaN	NaN	NaN	2.017	0.272	0.629
21	0.105	NaN	NaN	NaN	NaN	NaN	NaN	NaN	NaN	NaN	2.079	0.585	0.202	2.06	0.475	0.261	NaN	NaN	NaN	2.13	0.238	0.239	NaN	NaN	NaN	NaN	NaN	NaN	NaN	NaN	NaN	NaN	NaN	NaN	2.022	0.62	0.597	2.001	0.402	0.567	NaN	NaN	NaN	NaN	NaN	NaN	2.018	0.272	0.629
22	0.11	NaN	NaN	NaN	NaN	NaN	NaN	NaN	NaN	NaN	2.079	0.585	0.202	2.06	0.475	0.261	NaN	NaN	NaN	2.13	0.238	0.239	NaN	NaN	NaN	NaN	NaN	NaN	NaN	NaN	NaN	NaN	NaN	NaN	2.022	0.62	0.597	2.001	0.402	0.567	NaN	NaN	NaN	NaN	NaN	NaN	2.018	0.272	0.629
23	0.115	NaN	NaN	NaN	NaN	NaN	NaN	NaN	NaN	NaN	2.079	0.585	0.202	2.06	0.475	0.261	NaN	NaN	NaN	2.13	0.238	0.239	NaN	NaN	NaN	NaN	NaN	NaN	NaN	NaN	NaN	NaN	NaN	NaN	2.022	0.62	0.597	2.001	0.402	0.567	NaN	NaN	NaN	NaN	NaN	NaN	2.018	0.272	0.629
24	0.12	NaN	NaN	NaN	NaN	NaN	NaN	NaN	NaN	NaN	2.079	0.585	0.202	2.06	0.475	0.261	NaN	NaN	NaN	2.13	0.238	0.239	NaN	NaN	NaN	NaN	NaN	NaN	NaN	NaN	NaN	NaN	NaN	NaN	2.022	0.62	0.597	2.001	0.402	0.567	NaN	NaN	NaN	NaN	NaN	NaN	2.018	0.272	0.629
25	0.125	NaN	NaN	NaN	NaN	NaN	NaN	NaN	NaN	NaN	2.079	0.585	0.202	2.06	0.475	0.261	NaN	NaN	NaN	2.13	0.238	0.239	NaN	NaN	NaN	NaN	NaN	NaN	NaN	NaN	NaN	NaN	NaN	NaN	2.022	0.621	0.597	2.001	0.402	0.567	NaN	NaN	NaN	NaN	NaN	NaN	2.018	0.272	0.629
26	0.13	NaN	NaN	NaN	NaN	NaN	NaN	NaN	NaN	NaN	2.079	0.584	0.203	2.06	0.475	0.261	NaN	NaN	NaN	2.13	0.238	0.239	NaN	NaN	NaN	NaN	NaN	NaN	NaN	NaN	NaN	NaN	NaN	NaN	2.022	0.621	0.598	2.001	0.402	0.567	NaN	NaN	NaN	NaN	NaN	NaN	2.018	0.272	0.629
27	0.135	NaN	NaN	NaN	NaN	NaN	NaN	NaN	NaN	NaN	2.08	0.584	0.203	2.06	0.475	0.261	NaN	NaN	NaN	2.13	0.238	0.239	NaN	NaN	NaN	NaN	NaN	NaN	NaN	NaN	NaN	NaN	NaN	NaN	2.022	0.621	0.598	2.001	0.402	0.567	NaN	NaN	NaN	NaN	NaN	NaN	2.017	0.272	0.63
28	0.14	NaN	NaN	NaN	NaN	NaN	NaN	NaN	NaN	NaN	2.08	0.584	0.203	2.059	0.475	0.261	NaN	NaN	NaN	2.13	0.238	0.239	NaN	NaN	NaN	NaN	NaN	NaN	NaN	NaN	NaN	NaN	NaN	NaN	2.023	0.621	0.598	2.001	0.403	0.567	NaN	NaN	NaN	NaN	NaN	NaN	2.017	0.272	0.63
29	0.145	NaN	NaN	NaN	NaN	NaN	NaN	NaN	NaN	NaN	2.08	0.584	0.203	2.059	0.475	0.261	NaN	NaN	NaN	2.13	0.238	0.239	NaN	NaN	NaN	NaN	NaN	NaN	NaN	NaN	NaN	NaN	NaN	NaN	2.023	0.621	0.598	2.001	0.403	0.567	NaN	NaN	NaN	NaN	NaN	NaN	2.017	0.272	0.63
30	0.15	NaN	NaN	NaN	NaN	NaN	NaN	NaN	NaN	NaN	2.079	0.584	0.203	2.059	0.475	0.261	NaN	NaN	NaN	2.13	0.238	0.239	NaN	NaN	NaN	NaN	NaN	NaN	NaN	NaN	NaN	NaN	NaN	NaN	2.023	0.621	0.598	2.001	0.402	0.567	NaN	NaN	NaN	NaN	NaN	NaN	2.017	0.272	0.63
31	0.155	NaN	NaN	NaN	NaN	NaN	NaN	NaN	NaN	NaN	2.079	0.584	0.203	2.059	0.475	0.261	NaN	NaN	NaN	2.13	0.238	0.239	NaN	NaN	NaN	NaN	NaN	NaN	NaN	NaN	NaN	NaN	NaN	NaN	2.023	0.621	0.598	2.001	0.403	0.567	NaN	NaN	NaN	NaN	NaN	NaN	2.017	0.272	0.63
32	0.16	NaN	NaN	NaN	NaN	NaN	NaN	NaN	NaN	NaN	2.079	0.584	0.203	2.059	0.475	0.261	NaN	NaN	NaN	2.13	0.238	0.239	NaN	NaN	NaN	NaN	NaN	NaN	NaN	NaN	NaN	NaN	NaN	NaN	2.023	0.621	0.598	2.001	0.402	0.567	NaN	NaN	NaN	NaN	NaN	NaN	2.017	0.272	0.63
33	0.165	NaN	NaN	NaN	NaN	NaN	NaN	NaN	NaN	NaN	2.079	0.584	0.203	2.059	0.475	0.261	NaN	NaN	NaN	2.13	0.238	0.239	NaN	NaN	NaN	NaN	NaN	NaN	NaN	NaN	NaN	NaN	NaN	NaN	2.023	0.621	0.598	2.001	0.402	0.567	NaN	NaN	NaN	NaN	NaN	NaN	2.017	0.272	0.63
34	0.17	NaN	NaN	NaN	NaN	NaN	NaN	NaN	NaN	NaN	2.079	0.584	0.203	2.059	0.475	0.261	NaN	NaN	NaN	2.13	0.238	0.239	NaN	NaN	NaN	NaN	NaN	NaN	NaN	NaN	NaN	NaN	NaN	NaN	2.023	0.621	0.598	2.001	0.402	0.567	NaN	NaN	NaN	NaN	NaN	NaN	2.017	0.272	0.63
35	0.175	NaN	NaN	NaN	NaN	NaN	NaN	NaN	NaN	NaN	2.079	0.584	0.203	2.059	0.475	0.261	NaN	NaN	NaN	2.129	0.238	0.239	NaN	NaN	NaN	NaN	NaN	NaN	NaN	NaN	NaN	NaN	NaN	NaN	2.023	0.621	0.598	2.001	0.402	0.567	NaN	NaN	NaN	NaN	NaN	NaN	2.017	0.272	0.63
36	0.18	NaN	NaN	NaN	NaN	NaN	NaN	NaN	NaN	NaN	2.079	0.584	0.203	2.059	0.475	0.261	NaN	NaN	NaN	2.129	0.238	0.239	NaN	NaN	NaN	NaN	NaN	NaN	NaN	NaN	NaN	NaN	NaN	NaN	2.023	0.621	0.598	2.001	0.402	0.567	NaN	NaN	NaN	NaN	NaN	NaN	2.017	0.272	0.63
37	0.185	NaN	NaN	NaN	NaN	NaN	NaN	NaN	NaN	NaN	2.079	0.584	0.203	2.059	0.475	0.261	NaN	NaN	NaN	2.129	0.238	0.239	NaN	NaN	NaN	NaN	NaN	NaN	NaN	NaN	NaN	NaN	NaN	NaN	2.023	0.621	0.598	2.001	0.402	0.567	NaN	NaN	NaN	NaN	NaN	NaN	2.017	0.272	0.63
38	0.19	NaN	NaN	NaN	NaN	NaN	NaN	NaN	NaN	NaN	2.079	0.584	0.203	2.058	0.475	0.261	NaN	NaN	NaN	2.129	0.238	0.239	NaN	NaN	NaN	NaN	NaN	NaN	NaN	NaN	NaN	NaN	NaN	NaN	2.023	0.621	0.598	2.001	0.402	0.567	NaN	NaN	NaN	NaN	NaN	NaN	2.017	0.272	0.63
39	0.195	NaN	NaN	NaN	NaN	NaN	NaN	NaN	NaN	NaN	2.079	0.584	0.203	2.058	0.475	0.261	NaN	NaN	NaN	2.129	0.238	0.239	NaN	NaN	NaN	NaN	NaN	NaN	NaN	NaN	NaN	NaN	NaN	NaN	2.023	0.621	0.598	2.001	0.402	0.567	NaN	NaN	NaN	NaN	NaN	NaN	2.017	0.272	0.63
40	0.2	NaN	NaN	NaN	NaN	NaN	NaN	NaN	NaN	NaN	2.079	0.584	0.203	2.058	0.475	0.261	NaN	NaN	NaN	2.129	0.238	0.239	NaN	NaN	NaN	NaN	NaN	NaN	NaN	NaN	NaN	NaN	NaN	NaN	2.023	0.621	0.598	2.001	0.402	0.567	NaN	NaN	NaN	NaN	NaN	NaN	2.017	0.272	0.63
41	0.205	NaN	NaN	NaN	NaN	NaN	NaN	NaN	NaN	NaN	2.079	0.584	0.203	2.058	0.475	0.261	NaN	NaN	NaN	2.129	0.238	0.239	NaN	NaN	NaN	NaN	NaN	NaN	NaN	NaN	NaN	NaN	NaN	NaN	2.022	0.621	0.598	2.001	0.402	0.567	NaN	NaN	NaN	NaN	NaN	NaN	2.017	0.272	0.63
42	0.21	NaN	NaN	NaN	NaN	NaN	NaN	NaN	NaN	NaN	2.079	0.584	0.203	2.058	0.475	0.261	NaN	NaN	NaN	2.129	0.238	0.239	NaN	NaN	NaN	NaN	NaN	NaN	NaN	NaN	NaN	NaN	NaN	NaN	2.022	0.621	0.599	2.001	0.402	0.567	NaN	NaN	NaN	NaN	NaN	NaN	2.017	0.272	0.63
43	0.215	NaN	NaN	NaN	NaN	NaN	NaN	NaN	NaN	NaN	2.079	0.584	0.203	2.058	0.475	0.261	NaN	NaN	NaN	2.129	0.238	0.239	NaN	NaN	NaN	NaN	NaN	NaN	NaN	NaN	NaN	NaN	NaN	NaN	2.022	0.621	0.599	2.001	0.402	0.567	NaN	NaN	NaN	NaN	NaN	NaN	2.017	0.272	0.63
44	0.22	NaN	NaN	NaN	NaN	NaN	NaN	NaN	NaN	NaN	2.079	0.584	0.203	2.058	0.475	0.261	NaN	NaN	NaN	2.129	0.238	0.239	NaN	NaN	NaN	NaN	NaN	NaN	NaN	NaN	NaN	NaN	NaN	NaN	2.022	0.621	0.599	2.001	0.402	0.567	NaN	NaN	NaN	NaN	NaN	NaN	2.017	0.272	0.63
45	0.225	NaN	NaN	NaN	NaN	NaN	NaN	NaN	NaN	NaN	2.078	0.584	0.203	2.058	0.475	0.261	NaN	NaN	NaN	2.129	0.238	0.239	NaN	NaN	NaN	NaN	NaN	NaN	NaN	NaN	NaN	NaN	NaN	NaN	2.022	0.621	0.599	2.001	0.402	0.567	NaN	NaN	NaN	NaN	NaN	NaN	2.017	0.272	0.63
46	0.23	NaN	NaN	NaN	NaN	NaN	NaN	NaN	NaN	NaN	2.078	0.584	0.203	2.058	0.475	0.261	NaN	NaN	NaN	2.129	0.238	0.239	NaN	NaN	NaN	NaN	NaN	NaN	NaN	NaN	NaN	NaN	NaN	NaN	2.022	0.621	0.599	2.001	0.402	0.567	NaN	NaN	NaN	NaN	NaN	NaN	2.017	0.272	0.63
47	0.235	NaN	NaN	NaN	NaN	NaN	NaN	NaN	NaN	NaN	2.078	0.584	0.203	2.058	0.475	0.261	NaN	NaN	NaN	2.129	0.238	0.239	NaN	NaN	NaN	NaN	NaN	NaN	NaN	NaN	NaN	NaN	NaN	NaN	2.022	0.621	0.599	2.001	0.402	0.567	NaN	NaN	NaN	NaN	NaN	NaN	2.017	0.272	0.63
48	0.24	NaN	NaN	NaN	NaN	NaN	NaN	NaN	NaN	NaN	2.078	0.584	0.203	2.058	0.475	0.261	NaN	NaN	NaN	2.129	0.238	0.239	NaN	NaN	NaN	NaN	NaN	NaN	NaN	NaN	NaN	NaN	NaN	NaN	2.022	0.621	0.599	2.001	0.402	0.567	NaN	NaN	NaN	NaN	NaN	NaN	2.017	0.272	0.63
49	0.245	NaN	NaN	NaN	NaN	NaN	NaN	NaN	NaN	NaN	2.078	0.584	0.203	2.057	0.475	0.261	NaN	NaN	NaN	2.129	0.238	0.239	NaN	NaN	NaN	NaN	NaN	NaN	NaN	NaN	NaN	NaN	NaN	NaN	2.022	0.621	0.599	2.001	0.402	0.567	NaN	NaN	NaN	NaN	NaN	NaN	2.017	0.272	0.63
50	0.25	NaN	NaN	NaN	NaN	NaN	NaN	NaN	NaN	NaN	2.078	0.584	0.203	2.057	0.475	0.261	NaN	NaN	NaN	2.129	0.238	0.239	NaN	NaN	NaN	NaN	NaN	NaN	NaN	NaN	NaN	NaN	NaN	NaN	2.022	0.621	0.599	2.001	0.402	0.567	NaN	NaN	NaN	NaN	NaN	NaN	2.017	0.272	0.63
51	0.255	NaN	NaN	NaN	NaN	NaN	NaN	NaN	NaN	NaN	2.078	0.584	0.203	2.057	0.475	0.261	NaN	NaN	NaN	2.129	0.238	0.239	NaN	NaN	NaN	NaN	NaN	NaN	NaN	NaN	NaN	NaN	NaN	NaN	2.022	0.622	0.599	2.001	0.402	0.567	NaN	NaN	NaN	NaN	NaN	NaN	2.017	0.272	0.63
52	0.26	NaN	NaN	NaN	NaN	NaN	NaN	NaN	NaN	NaN	2.078	0.584	0.203	2.057	0.475	0.261	NaN	NaN	NaN	2.129	0.238	0.239	NaN	NaN	NaN	NaN	NaN	NaN	NaN	NaN	NaN	NaN	NaN	NaN	2.022	0.622	0.599	2.001	0.402	0.567	NaN	NaN	NaN	NaN	NaN	NaN	2.017	0.272	0.63
53	0.265	NaN	NaN	NaN	NaN	NaN	NaN	NaN	NaN	NaN	2.078	0.584	0.203	2.057	0.475	0.261	NaN	NaN	NaN	2.129	0.238	0.239	NaN	NaN	NaN	NaN	NaN	NaN	NaN	NaN	NaN	NaN	NaN	NaN	2.022	0.622	0.599	2.001	0.402	0.567	NaN	NaN	NaN	NaN	NaN	NaN	2.017	0.272	0.63
54	0.27	NaN	NaN	NaN	NaN	NaN	NaN	NaN	NaN	NaN	2.078	0.584	0.203	2.057	0.475	0.261	NaN	NaN	NaN	2.129	0.238	0.239	NaN	NaN	NaN	NaN	NaN	NaN	NaN	NaN	NaN	NaN	NaN	NaN	2.022	0.622	0.599	2.001	0.402	0.567	NaN	NaN	NaN	NaN	NaN	NaN	2.017	0.272	0.63
55	0.275	NaN	NaN	NaN	NaN	NaN	NaN	NaN	NaN	NaN	2.078	0.584	0.203	2.057	0.475	0.261	NaN	NaN	NaN	2.129	0.238	0.239	NaN	NaN	NaN	NaN	NaN	NaN	NaN	NaN	NaN	NaN	NaN	NaN	2.022	0.622	0.599	2.001	0.402	0.567	NaN	NaN	NaN	NaN	NaN	NaN	2.017	0.272	0.63
56	0.28	NaN	NaN	NaN	NaN	NaN	NaN	NaN	NaN	NaN	2.078	0.584	0.203	2.057	0.475	0.261	NaN	NaN	NaN	2.129	0.238	0.239	NaN	NaN	NaN	NaN	NaN	NaN	NaN	NaN	NaN	NaN	NaN	NaN	2.022	0.621	0.599	2.001	0.402	0.567	NaN	NaN	NaN	NaN	NaN	NaN	2.017	0.272	0.63
57	0.285	NaN	NaN	NaN	NaN	NaN	NaN	NaN	NaN	NaN	2.078	0.584	0.203	2.057	0.475	0.261	NaN	NaN	NaN	2.129	0.238	0.239	NaN	NaN	NaN	NaN	NaN	NaN	NaN	NaN	NaN	NaN	NaN	NaN	2.022	0.621	0.599	2.001	0.402	0.567	NaN	NaN	NaN	NaN	NaN	NaN	2.017	0.272	0.63
58	0.29	NaN	NaN	NaN	NaN	NaN	NaN	NaN	NaN	NaN	2.078	0.584	0.203	2.057	0.475	0.261	NaN	NaN	NaN	2.129	0.238	0.239	NaN	NaN	NaN	NaN	NaN	NaN	NaN	NaN	NaN	NaN	NaN	NaN	2.022	0.621	0.599	2.001	0.402	0.567	NaN	NaN	NaN	NaN	NaN	NaN	2.017	0.272	0.63
59	0.295	NaN	NaN	NaN	NaN	NaN	NaN	NaN	NaN	NaN	2.078	0.584	0.203	2.057	0.475	0.261	NaN	NaN	NaN	2.129	0.238	0.239	NaN	NaN	NaN	NaN	NaN	NaN	NaN	NaN	NaN	NaN	NaN	NaN	2.022	0.621	0.599	2.001	0.402	0.567	NaN	NaN	NaN	NaN	NaN	NaN	2.017	0.272	0.63
60	0.3	NaN	NaN	NaN	NaN	NaN	NaN	NaN	NaN	NaN	2.078	0.584	0.203	2.057	0.475	0.261	NaN	NaN	NaN	2.129	0.238	0.239	NaN	NaN	NaN	NaN	NaN	NaN	NaN	NaN	NaN	NaN	NaN	NaN	2.022	0.621	0.599	2	0.402	0.567	NaN	NaN	NaN	NaN	NaN	NaN	2.017	0.272	0.63
61	0.305	NaN	NaN	NaN	NaN	NaN	NaN	NaN	NaN	NaN	2.078	0.584	0.203	2.057	0.475	0.261	NaN	NaN	NaN	2.129	0.238	0.239	NaN	NaN	NaN	NaN	NaN	NaN	NaN	NaN	NaN	NaN	NaN	NaN	2.022	0.621	0.599	2	0.402	0.567	NaN	NaN	NaN	NaN	NaN	NaN	2.017	0.272	0.63
62	0.31	NaN	NaN	NaN	NaN	NaN	NaN	NaN	NaN	NaN	2.078	0.584	0.203	2.057	0.475	0.262	NaN	NaN	NaN	2.129	0.238	0.239	NaN	NaN	NaN	NaN	NaN	NaN	NaN	NaN	NaN	NaN	NaN	NaN	2.022	0.621	0.599	2.001	0.402	0.567	NaN	NaN	NaN	NaN	NaN	NaN	2.017	0.272	0.63
63	0.315	NaN	NaN	NaN	NaN	NaN	NaN	NaN	NaN	NaN	2.078	0.584	0.203	2.057	0.475	0.262	NaN	NaN	NaN	2.129	0.238	0.239	NaN	NaN	NaN	NaN	NaN	NaN	NaN	NaN	NaN	NaN	NaN	NaN	2.022	0.621	0.599	2.001	0.402	0.567	NaN	NaN	NaN	NaN	NaN	NaN	2.017	0.272	0.63
64	0.32	NaN	NaN	NaN	NaN	NaN	NaN	NaN	NaN	NaN	2.078	0.584	0.203	2.057	0.475	0.262	NaN	NaN	NaN	2.129	0.238	0.239	NaN	NaN	NaN	NaN	NaN	NaN	NaN	NaN	NaN	NaN	NaN	NaN	2.022	0.621	0.599	2.001	0.402	0.567	NaN	NaN	NaN	NaN	NaN	NaN	2.017	0.272	0.63
65	0.325	NaN	NaN	NaN	NaN	NaN	NaN	NaN	NaN	NaN	2.078	0.584	0.203	2.057	0.475	0.262	NaN	NaN	NaN	2.129	0.238	0.239	NaN	NaN	NaN	NaN	NaN	NaN	NaN	NaN	NaN	NaN	NaN	NaN	2.022	0.621	0.599	2.001	0.402	0.567	NaN	NaN	NaN	NaN	NaN	NaN	2.017	0.272	0.63
66	0.33	NaN	NaN	NaN	NaN	NaN	NaN	NaN	NaN	NaN	2.078	0.584	0.203	2.057	0.475	0.262	NaN	NaN	NaN	2.129	0.238	0.239	NaN	NaN	NaN	NaN	NaN	NaN	NaN	NaN	NaN	NaN	NaN	NaN	2.022	0.621	0.598	2.001	0.402	0.567	NaN	NaN	NaN	NaN	NaN	NaN	2.017	0.272	0.63
67	0.335	NaN	NaN	NaN	NaN	NaN	NaN	NaN	NaN	NaN	2.078	0.584	0.203	2.057	0.475	0.262	NaN	NaN	NaN	2.129	0.238	0.239	NaN	NaN	NaN	NaN	NaN	NaN	NaN	NaN	NaN	NaN	NaN	NaN	2.023	0.621	0.598	2.001	0.402	0.567	NaN	NaN	NaN	NaN	NaN	NaN	2.017	0.272	0.63
68	0.34	NaN	NaN	NaN	NaN	NaN	NaN	NaN	NaN	NaN	2.078	0.584	0.203	2.057	0.475	0.262	NaN	NaN	NaN	2.129	0.238	0.239	NaN	NaN	NaN	NaN	NaN	NaN	NaN	NaN	NaN	NaN	NaN	NaN	2.024	0.621	0.597	2.001	0.402	0.567	NaN	NaN	NaN	NaN	NaN	NaN	2.017	0.272	0.63
69	0.345	NaN	NaN	NaN	NaN	NaN	NaN	NaN	NaN	NaN	2.078	0.584	0.204	2.057	0.475	0.262	NaN	NaN	NaN	2.129	0.238	0.239	NaN	NaN	NaN	NaN	NaN	NaN	NaN	NaN	NaN	NaN	NaN	NaN	2.024	0.621	0.598	2	0.402	0.567	NaN	NaN	NaN	NaN	NaN	NaN	2.017	0.272	0.63
70	0.35	NaN	NaN	NaN	NaN	NaN	NaN	NaN	NaN	NaN	2.078	0.584	0.204	2.057	0.475	0.262	NaN	NaN	NaN	2.129	0.238	0.239	NaN	NaN	NaN	NaN	NaN	NaN	NaN	NaN	NaN	NaN	NaN	NaN	2.022	0.621	0.598	2	0.401	0.567	NaN	NaN	NaN	NaN	NaN	NaN	2.017	0.271	0.63
71	0.355	NaN	NaN	NaN	NaN	NaN	NaN	NaN	NaN	NaN	2.078	0.584	0.204	2.057	0.475	0.262	NaN	NaN	NaN	2.129	0.238	0.239	NaN	NaN	NaN	NaN	NaN	NaN	NaN	NaN	NaN	NaN	NaN	NaN	2.022	0.621	0.598	2.001	0.402	0.567	NaN	NaN	NaN	NaN	NaN	NaN	2.017	0.272	0.63
72	0.36	NaN	NaN	NaN	NaN	NaN	NaN	NaN	NaN	NaN	2.078	0.584	0.204	2.058	0.475	0.262	NaN	NaN	NaN	2.129	0.238	0.239	NaN	NaN	NaN	NaN	NaN	NaN	NaN	NaN	NaN	NaN	NaN	NaN	2.022	0.621	0.599	2.001	0.402	0.567	NaN	NaN	NaN	NaN	NaN	NaN	2.017	0.271	0.63
73	0.365	NaN	NaN	NaN	NaN	NaN	NaN	NaN	NaN	NaN	2.078	0.584	0.204	2.058	0.475	0.262	NaN	NaN	NaN	2.129	0.238	0.239	NaN	NaN	NaN	NaN	NaN	NaN	NaN	NaN	NaN	NaN	NaN	NaN	2.022	0.621	0.599	2.001	0.402	0.568	NaN	NaN	NaN	NaN	NaN	NaN	2.017	0.271	0.63
74	0.37	NaN	NaN	NaN	NaN	NaN	NaN	NaN	NaN	NaN	2.078	0.584	0.204	2.058	0.475	0.262	NaN	NaN	NaN	2.128	0.238	0.239	NaN	NaN	NaN	NaN	NaN	NaN	NaN	NaN	NaN	NaN	NaN	NaN	2.022	0.621	0.599	2.001	0.402	0.568	NaN	NaN	NaN	NaN	NaN	NaN	2.017	0.271	0.63
75	0.375	NaN	NaN	NaN	NaN	NaN	NaN	NaN	NaN	NaN	2.078	0.584	0.204	2.058	0.475	0.262	NaN	NaN	NaN	2.129	0.238	0.239	NaN	NaN	NaN	NaN	NaN	NaN	NaN	NaN	NaN	NaN	NaN	NaN	2.024	0.621	0.6	2.001	0.402	0.567	NaN	NaN	NaN	NaN	NaN	NaN	2.017	0.271	0.63
76	0.38	NaN	NaN	NaN	NaN	NaN	NaN	NaN	NaN	NaN	2.078	0.584	0.204	2.058	0.475	0.262	NaN	NaN	NaN	2.129	0.238	0.239	NaN	NaN	NaN	NaN	NaN	NaN	NaN	NaN	NaN	NaN	NaN	NaN	2.024	0.621	0.6	2.001	0.402	0.567	NaN	NaN	NaN	NaN	NaN	NaN	2.017	0.271	0.63
77	0.385	NaN	NaN	NaN	NaN	NaN	NaN	NaN	NaN	NaN	2.078	0.584	0.204	2.058	0.475	0.262	NaN	NaN	NaN	2.129	0.238	0.239	NaN	NaN	NaN	NaN	NaN	NaN	NaN	NaN	NaN	NaN	NaN	NaN	2.024	0.621	0.6	2.001	0.402	0.568	NaN	NaN	NaN	NaN	NaN	NaN	2.017	0.271	0.63
78	0.39	NaN	NaN	NaN	NaN	NaN	NaN	NaN	NaN	NaN	2.078	0.584	0.204	2.058	0.475	0.262	NaN	NaN	NaN	2.129	0.238	0.239	NaN	NaN	NaN	NaN	NaN	NaN	NaN	NaN	NaN	NaN	NaN	NaN	2.024	0.621	0.6	2	0.402	0.567	NaN	NaN	NaN	NaN	NaN	NaN	2.017	0.271	0.63
79	0.395	NaN	NaN	NaN	NaN	NaN	NaN	NaN	NaN	NaN	2.078	0.584	0.204	2.058	0.475	0.262	NaN	NaN	NaN	2.129	0.238	0.239	NaN	NaN	NaN	NaN	NaN	NaN	NaN	NaN	NaN	NaN	NaN	NaN	2.023	0.621	0.599	2	0.401	0.567	NaN	NaN	NaN	NaN	NaN	NaN	2.017	0.271	0.631
80	0.4	NaN	NaN	NaN	NaN	NaN	NaN	NaN	NaN	NaN	2.078	0.584	0.204	2.058	0.475	0.262	NaN	NaN	NaN	2.128	0.238	0.239	NaN	NaN	NaN	NaN	NaN	NaN	NaN	NaN	NaN	NaN	NaN	NaN	2.023	0.621	0.599	2.001	0.402	0.567	NaN	NaN	NaN	NaN	NaN	NaN	2.017	0.272	0.631
81	0.405	NaN	NaN	NaN	NaN	NaN	NaN	NaN	NaN	NaN	2.078	0.584	0.204	2.058	0.475	0.262	NaN	NaN	NaN	2.128	0.238	0.239	NaN	NaN	NaN	NaN	NaN	NaN	NaN	NaN	NaN	NaN	NaN	NaN	2.023	0.621	0.599	2.001	0.402	0.568	NaN	NaN	NaN	NaN	NaN	NaN	2.017	0.272	0.631
82	0.41	NaN	NaN	NaN	NaN	NaN	NaN	NaN	NaN	NaN	2.078	0.584	0.204	2.058	0.475	0.262	NaN	NaN	NaN	2.129	0.238	0.239	NaN	NaN	NaN	NaN	NaN	NaN	NaN	NaN	NaN	NaN	NaN	NaN	2.023	0.621	0.599	2.001	0.402	0.568	NaN	NaN	NaN	NaN	NaN	NaN	2.017	0.272	0.63
83	0.415	NaN	NaN	NaN	NaN	NaN	NaN	NaN	NaN	NaN	2.078	0.584	0.204	2.058	0.475	0.262	NaN	NaN	NaN	2.129	0.238	0.239	NaN	NaN	NaN	NaN	NaN	NaN	NaN	NaN	NaN	NaN	NaN	NaN	2.022	0.621	0.598	2.001	0.402	0.568	NaN	NaN	NaN	NaN	NaN	NaN	2.017	0.271	0.63
84	0.42	NaN	NaN	NaN	NaN	NaN	NaN	NaN	NaN	NaN	2.078	0.584	0.204	2.058	0.475	0.262	NaN	NaN	NaN	2.129	0.238	0.239	NaN	NaN	NaN	NaN	NaN	NaN	NaN	NaN	NaN	NaN	NaN	NaN	2.022	0.621	0.598	2.001	0.402	0.568	NaN	NaN	NaN	NaN	NaN	NaN	2.017	0.271	0.631
85	0.425	NaN	NaN	NaN	NaN	NaN	NaN	NaN	NaN	NaN	2.078	0.584	0.204	2.058	0.475	0.262	NaN	NaN	NaN	2.129	0.238	0.239	NaN	NaN	NaN	NaN	NaN	NaN	NaN	NaN	NaN	NaN	NaN	NaN	2.022	0.621	0.598	2.001	0.402	0.568	NaN	NaN	NaN	NaN	NaN	NaN	2.017	0.272	0.631
86	0.43	NaN	NaN	NaN	NaN	NaN	NaN	NaN	NaN	NaN	2.078	0.584	0.204	2.058	0.475	0.262	NaN	NaN	NaN	2.129	0.238	0.239	NaN	NaN	NaN	NaN	NaN	NaN	NaN	NaN	NaN	NaN	NaN	NaN	2.022	0.621	0.598	2.001	0.402	0.568	NaN	NaN	NaN	NaN	NaN	NaN	2.017	0.271	0.63
87	0.435	NaN	NaN	NaN	NaN	NaN	NaN	NaN	NaN	NaN	2.078	0.584	0.204	2.058	0.475	0.262	NaN	NaN	NaN	2.129	0.238	0.239	NaN	NaN	NaN	NaN	NaN	NaN	NaN	NaN	NaN	NaN	NaN	NaN	2.022	0.621	0.598	2.001	0.402	0.568	NaN	NaN	NaN	NaN	NaN	NaN	2.017	0.272	0.63
88	0.44	NaN	NaN	NaN	NaN	NaN	NaN	NaN	NaN	NaN	2.078	0.584	0.204	2.058	0.475	0.262	NaN	NaN	NaN	2.129	0.238	0.239	NaN	NaN	NaN	NaN	NaN	NaN	NaN	NaN	NaN	NaN	NaN	NaN	2.022	0.621	0.598	2.001	0.402	0.568	NaN	NaN	NaN	NaN	NaN	NaN	2.017	0.272	0.63
89	0.445	NaN	NaN	NaN	NaN	NaN	NaN	NaN	NaN	NaN	2.078	0.584	0.204	2.058	0.475	0.262	NaN	NaN	NaN	2.129	0.238	0.239	NaN	NaN	NaN	NaN	NaN	NaN	NaN	NaN	NaN	NaN	NaN	NaN	2.022	0.621	0.598	2.001	0.402	0.568	NaN	NaN	NaN	NaN	NaN	NaN	2.017	0.272	0.63
90	0.45	NaN	NaN	NaN	NaN	NaN	NaN	NaN	NaN	NaN	2.078	0.584	0.204	2.058	0.475	0.262	NaN	NaN	NaN	2.129	0.238	0.239	NaN	NaN	NaN	NaN	NaN	NaN	NaN	NaN	NaN	NaN	NaN	NaN	2.022	0.621	0.598	2.001	0.402	0.568	NaN	NaN	NaN	NaN	NaN	NaN	2.017	0.271	0.63
91	0.455	NaN	NaN	NaN	NaN	NaN	NaN	NaN	NaN	NaN	2.078	0.584	0.204	2.058	0.475	0.262	NaN	NaN	NaN	2.129	0.238	0.239	NaN	NaN	NaN	NaN	NaN	NaN	NaN	NaN	NaN	NaN	NaN	NaN	2.022	0.621	0.598	2.001	0.402	0.568	NaN	NaN	NaN	NaN	NaN	NaN	2.017	0.271	0.63
92	0.46	NaN	NaN	NaN	NaN	NaN	NaN	NaN	NaN	NaN	2.078	0.584	0.204	2.059	0.475	0.262	NaN	NaN	NaN	2.129	0.238	0.239	NaN	NaN	NaN	NaN	NaN	NaN	NaN	NaN	NaN	NaN	NaN	NaN	2.023	0.621	0.598	2.001	0.402	0.568	NaN	NaN	NaN	NaN	NaN	NaN	2.017	0.271	0.63
93	0.465	NaN	NaN	NaN	NaN	NaN	NaN	NaN	NaN	NaN	2.079	0.584	0.204	2.059	0.475	0.262	NaN	NaN	NaN	2.129	0.238	0.239	NaN	NaN	NaN	NaN	NaN	NaN	NaN	NaN	NaN	NaN	NaN	NaN	2.023	0.621	0.598	2.001	0.402	0.568	NaN	NaN	NaN	NaN	NaN	NaN	2.017	0.271	0.63
94	0.47	NaN	NaN	NaN	NaN	NaN	NaN	NaN	NaN	NaN	2.079	0.584	0.204	2.059	0.476	0.262	NaN	NaN	NaN	2.129	0.238	0.239	NaN	NaN	NaN	NaN	NaN	NaN	NaN	NaN	NaN	NaN	NaN	NaN	2.023	0.621	0.598	2.001	0.402	0.568	NaN	NaN	NaN	NaN	NaN	NaN	2.017	0.271	0.63
95	0.475	NaN	NaN	NaN	NaN	NaN	NaN	NaN	NaN	NaN	2.079	0.584	0.204	2.059	0.476	0.262	NaN	NaN	NaN	2.129	0.238	0.239	NaN	NaN	NaN	NaN	NaN	NaN	NaN	NaN	NaN	NaN	NaN	NaN	2.023	0.621	0.598	2.001	0.402	0.568	NaN	NaN	NaN	NaN	NaN	NaN	2.017	0.271	0.63
96	0.48	NaN	NaN	NaN	NaN	NaN	NaN	NaN	NaN	NaN	2.079	0.584	0.204	2.059	0.476	0.262	NaN	NaN	NaN	2.129	0.238	0.239	NaN	NaN	NaN	NaN	NaN	NaN	NaN	NaN	NaN	NaN	NaN	NaN	2.023	0.621	0.598	2.001	0.402	0.568	NaN	NaN	NaN	NaN	NaN	NaN	2.017	0.271	0.63
97	0.485	NaN	NaN	NaN	NaN	NaN	NaN	NaN	NaN	NaN	2.079	0.584	0.204	2.059	0.476	0.262	NaN	NaN	NaN	2.129	0.238	0.239	NaN	NaN	NaN	NaN	NaN	NaN	NaN	NaN	NaN	NaN	NaN	NaN	2.023	0.621	0.598	2.001	0.402	0.568	NaN	NaN	NaN	NaN	NaN	NaN	2.017	0.271	0.63
98	0.49	NaN	NaN	NaN	NaN	NaN	NaN	NaN	NaN	NaN	2.079	0.584	0.204	2.059	0.476	0.262	NaN	NaN	NaN	2.129	0.238	0.239	NaN	NaN	NaN	NaN	NaN	NaN	NaN	NaN	NaN	NaN	NaN	NaN	2.023	0.621	0.598	2.001	0.402	0.568	NaN	NaN	NaN	NaN	NaN	NaN	2.017	0.271	0.63
99	0.495	NaN	NaN	NaN	NaN	NaN	NaN	NaN	NaN	NaN	2.079	0.584	0.204	2.06	0.476	0.262	NaN	NaN	NaN	2.129	0.238	0.239	NaN	NaN	NaN	NaN	NaN	NaN	NaN	NaN	NaN	NaN	NaN	NaN	2.023	0.621	0.598	2.001	0.402	0.568	NaN	NaN	NaN	NaN	NaN	NaN	2.017	0.271	0.63
100	0.5	NaN	NaN	NaN	NaN	NaN	NaN	NaN	NaN	NaN	2.079	0.584	0.204	2.06	0.476	0.262	NaN	NaN	NaN	2.129	0.238	0.239	NaN	NaN	NaN	NaN	NaN	NaN	NaN	NaN	NaN	NaN	NaN	NaN	2.023	0.621	0.598	2.001	0.402	0.568	NaN	NaN	NaN	NaN	NaN	NaN	2.017	0.271	0.63
101	0.505	NaN	NaN	NaN	NaN	NaN	NaN	NaN	NaN	NaN	2.079	0.584	0.204	2.06	0.476	0.262	NaN	NaN	NaN	2.129	0.238	0.239	NaN	NaN	NaN	NaN	NaN	NaN	NaN	NaN	NaN	NaN	NaN	NaN	2.023	0.621	0.598	2.002	0.402	0.568	NaN	NaN	NaN	NaN	NaN	NaN	2.017	0.271	0.63
102	0.51	NaN	NaN	NaN	NaN	NaN	NaN	NaN	NaN	NaN	2.079	0.584	0.204	2.06	0.476	0.262	NaN	NaN	NaN	2.129	0.238	0.239	NaN	NaN	NaN	NaN	NaN	NaN	NaN	NaN	NaN	NaN	NaN	NaN	2.023	0.621	0.598	2.002	0.402	0.568	NaN	NaN	NaN	NaN	NaN	NaN	2.017	0.271	0.63
103	0.515	NaN	NaN	NaN	NaN	NaN	NaN	NaN	NaN	NaN	2.079	0.584	0.204	2.06	0.476	0.262	NaN	NaN	NaN	2.129	0.238	0.239	NaN	NaN	NaN	NaN	NaN	NaN	NaN	NaN	NaN	NaN	NaN	NaN	2.023	0.621	0.598	2.002	0.402	0.568	NaN	NaN	NaN	NaN	NaN	NaN	2.017	0.271	0.63
104	0.52	NaN	NaN	NaN	NaN	NaN	NaN	NaN	NaN	NaN	2.079	0.584	0.204	2.06	0.476	0.262	NaN	NaN	NaN	2.129	0.238	0.239	NaN	NaN	NaN	NaN	NaN	NaN	NaN	NaN	NaN	NaN	NaN	NaN	2.023	0.621	0.598	2.002	0.402	0.568	NaN	NaN	NaN	NaN	NaN	NaN	2.017	0.271	0.63
105	0.525	NaN	NaN	NaN	NaN	NaN	NaN	NaN	NaN	NaN	2.079	0.584	0.204	2.06	0.476	0.262	NaN	NaN	NaN	2.129	0.238	0.239	NaN	NaN	NaN	NaN	NaN	NaN	NaN	NaN	NaN	NaN	NaN	NaN	2.023	0.621	0.598	2.002	0.402	0.568	NaN	NaN	NaN	NaN	NaN	NaN	2.018	0.271	0.631
106	0.53	NaN	NaN	NaN	NaN	NaN	NaN	NaN	NaN	NaN	2.079	0.584	0.204	2.06	0.476	0.262	NaN	NaN	NaN	2.129	0.238	0.239	NaN	NaN	NaN	NaN	NaN	NaN	NaN	NaN	NaN	NaN	NaN	NaN	2.023	0.621	0.598	2.002	0.402	0.568	NaN	NaN	NaN	NaN	NaN	NaN	2.018	0.272	0.63
107	0.535	NaN	NaN	NaN	NaN	NaN	NaN	NaN	NaN	NaN	2.08	0.584	0.204	2.06	0.476	0.262	NaN	NaN	NaN	2.129	0.238	0.239	NaN	NaN	NaN	NaN	NaN	NaN	NaN	NaN	NaN	NaN	NaN	NaN	2.023	0.621	0.598	2.002	0.402	0.568	NaN	NaN	NaN	NaN	NaN	NaN	2.018	0.272	0.63
108	0.54	NaN	NaN	NaN	NaN	NaN	NaN	NaN	NaN	NaN	2.08	0.584	0.204	2.06	0.476	0.262	NaN	NaN	NaN	2.129	0.238	0.239	NaN	NaN	NaN	NaN	NaN	NaN	NaN	NaN	NaN	NaN	NaN	NaN	2.023	0.621	0.598	2.002	0.402	0.568	NaN	NaN	NaN	NaN	NaN	NaN	2.018	0.272	0.63
109	0.545	NaN	NaN	NaN	NaN	NaN	NaN	NaN	NaN	NaN	2.08	0.584	0.204	2.061	0.476	0.262	NaN	NaN	NaN	2.129	0.238	0.239	NaN	NaN	NaN	NaN	NaN	NaN	NaN	NaN	NaN	NaN	NaN	NaN	2.024	0.621	0.599	2.002	0.402	0.568	NaN	NaN	NaN	NaN	NaN	NaN	2.018	0.272	0.63
110	0.55	NaN	NaN	NaN	NaN	NaN	NaN	NaN	NaN	NaN	2.08	0.584	0.204	2.061	0.476	0.262	NaN	NaN	NaN	2.129	0.238	0.239	NaN	NaN	NaN	NaN	NaN	NaN	NaN	NaN	NaN	NaN	NaN	NaN	2.024	0.621	0.599	2.002	0.402	0.568	NaN	NaN	NaN	NaN	NaN	NaN	2.018	0.271	0.63
111	0.555	NaN	NaN	NaN	NaN	NaN	NaN	NaN	NaN	NaN	2.08	0.584	0.204	2.061	0.476	0.262	NaN	NaN	NaN	2.129	0.238	0.239	NaN	NaN	NaN	NaN	NaN	NaN	NaN	NaN	NaN	NaN	NaN	NaN	2.024	0.621	0.599	2.002	0.402	0.568	NaN	NaN	NaN	NaN	NaN	NaN	2.018	0.272	0.63
112	0.56	NaN	NaN	NaN	NaN	NaN	NaN	NaN	NaN	NaN	2.08	0.584	0.204	2.061	0.476	0.262	NaN	NaN	NaN	2.129	0.238	0.239	NaN	NaN	NaN	NaN	NaN	NaN	NaN	NaN	NaN	NaN	NaN	NaN	2.024	0.621	0.599	2.002	0.402	0.568	NaN	NaN	NaN	NaN	NaN	NaN	2.018	0.272	0.631
113	0.565	NaN	NaN	NaN	NaN	NaN	NaN	NaN	NaN	NaN	2.08	0.584	0.204	2.061	0.476	0.262	NaN	NaN	NaN	2.13	0.238	0.239	NaN	NaN	NaN	NaN	NaN	NaN	NaN	NaN	NaN	NaN	NaN	NaN	2.024	0.621	0.599	2.002	0.402	0.568	NaN	NaN	NaN	NaN	NaN	NaN	2.018	0.272	0.631
114	0.57	NaN	NaN	NaN	NaN	NaN	NaN	NaN	NaN	NaN	2.08	0.584	0.204	2.061	0.476	0.262	NaN	NaN	NaN	2.13	0.238	0.239	NaN	NaN	NaN	NaN	NaN	NaN	NaN	NaN	NaN	NaN	NaN	NaN	2.024	0.621	0.599	2.003	0.402	0.568	NaN	NaN	NaN	NaN	NaN	NaN	2.018	0.272	0.631
115	0.575	NaN	NaN	NaN	NaN	NaN	NaN	NaN	NaN	NaN	2.08	0.584	0.204	2.061	0.476	0.262	NaN	NaN	NaN	2.13	0.238	0.239	NaN	NaN	NaN	NaN	NaN	NaN	NaN	NaN	NaN	NaN	NaN	NaN	2.024	0.621	0.599	2.003	0.402	0.568	NaN	NaN	NaN	NaN	NaN	NaN	2.018	0.271	0.631
116	0.58	NaN	NaN	NaN	NaN	NaN	NaN	NaN	NaN	NaN	2.08	0.584	0.204	2.061	0.476	0.262	NaN	NaN	NaN	2.13	0.238	0.239	NaN	NaN	NaN	NaN	NaN	NaN	NaN	NaN	NaN	NaN	NaN	NaN	2.024	0.621	0.599	2.003	0.402	0.568	NaN	NaN	NaN	NaN	NaN	NaN	2.018	0.271	0.631
117	0.585	NaN	NaN	NaN	NaN	NaN	NaN	NaN	NaN	NaN	2.08	0.584	0.204	2.061	0.476	0.262	NaN	NaN	NaN	2.13	0.238	0.239	NaN	NaN	NaN	NaN	NaN	NaN	NaN	NaN	NaN	NaN	NaN	NaN	2.024	0.621	0.599	2.003	0.402	0.568	NaN	NaN	NaN	NaN	NaN	NaN	2.018	0.271	0.631
118	0.59	NaN	NaN	NaN	NaN	NaN	NaN	NaN	NaN	NaN	2.08	0.584	0.204	2.061	0.476	0.262	NaN	NaN	NaN	2.13	0.238	0.239	NaN	NaN	NaN	NaN	NaN	NaN	NaN	NaN	NaN	NaN	NaN	NaN	2.024	0.621	0.599	2.003	0.402	0.568	NaN	NaN	NaN	NaN	NaN	NaN	2.018	0.271	0.631
119	0.595	NaN	NaN	NaN	NaN	NaN	NaN	NaN	NaN	NaN	2.08	0.584	0.204	2.061	0.476	0.262	NaN	NaN	NaN	2.13	0.238	0.239	NaN	NaN	NaN	NaN	NaN	NaN	NaN	NaN	NaN	NaN	NaN	NaN	2.024	0.621	0.599	2.003	0.402	0.568	NaN	NaN	NaN	NaN	NaN	NaN	2.018	0.272	0.631
120	0.6	NaN	NaN	NaN	NaN	NaN	NaN	NaN	NaN	NaN	2.08	0.584	0.204	2.061	0.476	0.262	NaN	NaN	NaN	2.13	0.238	0.239	NaN	NaN	NaN	NaN	NaN	NaN	NaN	NaN	NaN	NaN	NaN	NaN	2.024	0.621	0.599	2.003	0.402	0.568	NaN	NaN	NaN	NaN	NaN	NaN	2.018	0.272	0.631
121	0.605	NaN	NaN	NaN	NaN	NaN	NaN	NaN	NaN	NaN	2.08	0.584	0.204	2.061	0.476	0.262	NaN	NaN	NaN	2.13	0.238	0.239	NaN	NaN	NaN	NaN	NaN	NaN	NaN	NaN	NaN	NaN	NaN	NaN	2.024	0.621	0.599	2.003	0.403	0.568	NaN	NaN	NaN	NaN	NaN	NaN	2.018	0.272	0.631
122	0.61	NaN	NaN	NaN	NaN	NaN	NaN	NaN	NaN	NaN	2.08	0.585	0.204	2.061	0.476	0.262	NaN	NaN	NaN	2.13	0.237	0.239	NaN	NaN	NaN	NaN	NaN	NaN	NaN	NaN	NaN	NaN	NaN	NaN	2.024	0.621	0.599	2.003	0.403	0.568	NaN	NaN	NaN	NaN	NaN	NaN	2.018	0.272	0.631
123	0.615	NaN	NaN	NaN	NaN	NaN	NaN	NaN	NaN	NaN	2.08	0.585	0.204	2.061	0.476	0.262	NaN	NaN	NaN	2.13	0.237	0.238	NaN	NaN	NaN	NaN	NaN	NaN	NaN	NaN	NaN	NaN	NaN	NaN	2.024	0.621	0.599	2.004	0.403	0.568	NaN	NaN	NaN	NaN	NaN	NaN	2.018	0.271	0.631
124	0.62	NaN	NaN	NaN	NaN	NaN	NaN	NaN	NaN	NaN	2.08	0.585	0.204	2.062	0.476	0.262	NaN	NaN	NaN	2.13	0.237	0.238	NaN	NaN	NaN	NaN	NaN	NaN	NaN	NaN	NaN	NaN	NaN	NaN	2.024	0.621	0.599	2.004	0.403	0.568	NaN	NaN	NaN	NaN	NaN	NaN	2.018	0.272	0.631
125	0.625	NaN	NaN	NaN	NaN	NaN	NaN	NaN	NaN	NaN	2.08	0.585	0.204	2.062	0.476	0.262	NaN	NaN	NaN	2.13	0.236	0.238	NaN	NaN	NaN	NaN	NaN	NaN	NaN	NaN	NaN	NaN	NaN	NaN	2.024	0.621	0.599	2.004	0.403	0.568	NaN	NaN	NaN	NaN	NaN	NaN	2.018	0.271	0.631
126	0.63	NaN	NaN	NaN	NaN	NaN	NaN	NaN	NaN	NaN	2.08	0.585	0.204	2.062	0.476	0.262	NaN	NaN	NaN	2.13	0.236	0.238	NaN	NaN	NaN	NaN	NaN	NaN	NaN	NaN	NaN	NaN	NaN	NaN	2.024	0.621	0.599	2.004	0.403	0.568	NaN	NaN	NaN	NaN	NaN	NaN	2.018	0.271	0.631
127	0.635	NaN	NaN	NaN	NaN	NaN	NaN	NaN	NaN	NaN	2.081	0.585	0.204	2.062	0.476	0.262	NaN	NaN	NaN	2.13	0.236	0.238	NaN	NaN	NaN	NaN	NaN	NaN	NaN	NaN	NaN	NaN	NaN	NaN	2.024	0.621	0.599	2.004	0.403	0.568	NaN	NaN	NaN	NaN	NaN	NaN	2.018	0.271	0.631
128	0.64	NaN	NaN	NaN	NaN	NaN	NaN	NaN	NaN	NaN	2.081	0.585	0.204	2.062	0.476	0.262	NaN	NaN	NaN	2.13	0.236	0.238	NaN	NaN	NaN	NaN	NaN	NaN	NaN	NaN	NaN	NaN	NaN	NaN	2.024	0.621	0.599	2.004	0.403	0.568	NaN	NaN	NaN	NaN	NaN	NaN	2.018	0.271	0.631
129	0.645	NaN	NaN	NaN	NaN	NaN	NaN	NaN	NaN	NaN	2.081	0.585	0.204	2.062	0.476	0.262	NaN	NaN	NaN	2.13	0.236	0.238	NaN	NaN	NaN	NaN	NaN	NaN	NaN	NaN	NaN	NaN	NaN	NaN	2.024	0.621	0.599	2.004	0.403	0.568	NaN	NaN	NaN	NaN	NaN	NaN	2.018	0.271	0.631
130	0.65	NaN	NaN	NaN	NaN	NaN	NaN	NaN	NaN	NaN	2.081	0.585	0.204	2.062	0.476	0.262	NaN	NaN	NaN	2.13	0.236	0.238	NaN	NaN	NaN	NaN	NaN	NaN	NaN	NaN	NaN	NaN	NaN	NaN	2.024	0.621	0.599	2.004	0.403	0.568	NaN	NaN	NaN	NaN	NaN	NaN	2.018	0.271	0.631
131	0.655	NaN	NaN	NaN	NaN	NaN	NaN	NaN	NaN	NaN	2.081	0.585	0.204	2.062	0.476	0.262	NaN	NaN	NaN	2.13	0.236	0.238	NaN	NaN	NaN	NaN	NaN	NaN	NaN	NaN	NaN	NaN	NaN	NaN	2.024	0.621	0.599	2.004	0.403	0.569	NaN	NaN	NaN	NaN	NaN	NaN	2.018	0.271	0.631
132	0.66	NaN	NaN	NaN	NaN	NaN	NaN	NaN	NaN	NaN	2.081	0.585	0.204	2.062	0.476	0.262	NaN	NaN	NaN	2.13	0.236	0.238	NaN	NaN	NaN	NaN	NaN	NaN	NaN	NaN	NaN	NaN	NaN	NaN	2.024	0.621	0.599	2.004	0.403	0.569	NaN	NaN	NaN	NaN	NaN	NaN	2.018	0.271	0.631
133	0.665	NaN	NaN	NaN	NaN	NaN	NaN	NaN	NaN	NaN	2.081	0.585	0.204	2.062	0.476	0.262	NaN	NaN	NaN	2.13	0.236	0.238	NaN	NaN	NaN	NaN	NaN	NaN	NaN	NaN	NaN	NaN	NaN	NaN	2.024	0.621	0.599	2.004	0.403	0.569	NaN	NaN	NaN	NaN	NaN	NaN	2.018	0.271	0.631
134	0.67	NaN	NaN	NaN	NaN	NaN	NaN	NaN	NaN	NaN	2.081	0.585	0.204	2.062	0.477	0.262	NaN	NaN	NaN	2.13	0.236	0.238	NaN	NaN	NaN	NaN	NaN	NaN	NaN	NaN	NaN	NaN	NaN	NaN	2.024	0.621	0.599	2.004	0.403	0.569	NaN	NaN	NaN	NaN	NaN	NaN	2.018	0.271	0.631
135	0.675	NaN	NaN	NaN	NaN	NaN	NaN	NaN	NaN	NaN	2.081	0.585	0.204	2.062	0.477	0.262	NaN	NaN	NaN	2.13	0.236	0.238	NaN	NaN	NaN	NaN	NaN	NaN	NaN	NaN	NaN	NaN	NaN	NaN	2.023	0.621	0.599	2.005	0.403	0.569	NaN	NaN	NaN	NaN	NaN	NaN	2.018	0.271	0.631
136	0.68	NaN	NaN	NaN	NaN	NaN	NaN	NaN	NaN	NaN	2.081	0.585	0.204	2.062	0.476	0.262	NaN	NaN	NaN	2.13	0.236	0.238	NaN	NaN	NaN	NaN	NaN	NaN	NaN	NaN	NaN	NaN	NaN	NaN	2.023	0.621	0.599	2.005	0.403	0.569	NaN	NaN	NaN	NaN	NaN	NaN	2.018	0.271	0.631
137	0.685	NaN	NaN	NaN	NaN	NaN	NaN	NaN	NaN	NaN	2.082	0.585	0.204	2.062	0.476	0.262	NaN	NaN	NaN	2.13	0.236	0.238	NaN	NaN	NaN	NaN	NaN	NaN	NaN	NaN	NaN	NaN	NaN	NaN	2.023	0.621	0.599	2.005	0.403	0.569	NaN	NaN	NaN	NaN	NaN	NaN	2.018	0.271	0.631
138	0.69	NaN	NaN	NaN	NaN	NaN	NaN	NaN	NaN	NaN	2.084	0.585	0.205	2.062	0.477	0.262	NaN	NaN	NaN	2.13	0.236	0.238	NaN	NaN	NaN	NaN	NaN	NaN	NaN	NaN	NaN	NaN	NaN	NaN	2.023	0.621	0.599	2.004	0.403	0.569	NaN	NaN	NaN	NaN	NaN	NaN	2.018	0.271	0.631
139	0.695	NaN	NaN	NaN	NaN	NaN	NaN	NaN	NaN	NaN	2.085	0.585	0.205	2.062	0.476	0.262	NaN	NaN	NaN	2.13	0.236	0.238	NaN	NaN	NaN	NaN	NaN	NaN	NaN	NaN	NaN	NaN	NaN	NaN	2.023	0.621	0.599	2.004	0.403	0.569	NaN	NaN	NaN	NaN	NaN	NaN	2.018	0.271	0.631
140	0.7	NaN	NaN	NaN	NaN	NaN	NaN	NaN	NaN	NaN	2.085	0.585	0.206	2.062	0.477	0.262	NaN	NaN	NaN	2.131	0.236	0.238	NaN	NaN	NaN	NaN	NaN	NaN	NaN	NaN	NaN	NaN	NaN	NaN	2.023	0.621	0.599	2.004	0.403	0.569	NaN	NaN	NaN	NaN	NaN	NaN	2.018	0.271	0.631
141	0.705	NaN	NaN	NaN	NaN	NaN	NaN	NaN	NaN	NaN	2.085	0.585	0.206	2.062	0.477	0.262	NaN	NaN	NaN	2.131	0.236	0.238	NaN	NaN	NaN	NaN	NaN	NaN	NaN	NaN	NaN	NaN	NaN	NaN	2.023	0.621	0.599	2.004	0.403	0.569	NaN	NaN	NaN	NaN	NaN	NaN	2.018	0.271	0.631
142	0.71	NaN	NaN	NaN	NaN	NaN	NaN	NaN	NaN	NaN	2.085	0.585	0.206	2.062	0.477	0.262	NaN	NaN	NaN	2.131	0.236	0.238	NaN	NaN	NaN	NaN	NaN	NaN	NaN	NaN	NaN	NaN	NaN	NaN	2.023	0.621	0.599	2.004	0.403	0.569	NaN	NaN	NaN	NaN	NaN	NaN	2.018	0.271	0.631
143	0.715	NaN	NaN	NaN	NaN	NaN	NaN	NaN	NaN	NaN	2.085	0.585	0.206	2.062	0.477	0.262	NaN	NaN	NaN	2.131	0.236	0.238	NaN	NaN	NaN	NaN	NaN	NaN	NaN	NaN	NaN	NaN	NaN	NaN	2.022	0.621	0.599	2.004	0.403	0.568	NaN	NaN	NaN	NaN	NaN	NaN	2.018	0.271	0.631
144	0.72	NaN	NaN	NaN	NaN	NaN	NaN	NaN	NaN	NaN	2.085	0.585	0.206	2.062	0.477	0.262	NaN	NaN	NaN	2.131	0.236	0.238	NaN	NaN	NaN	NaN	NaN	NaN	NaN	NaN	NaN	NaN	NaN	NaN	2.022	0.621	0.599	2.004	0.403	0.568	NaN	NaN	NaN	NaN	NaN	NaN	2.018	0.271	0.631
145	0.725	NaN	NaN	NaN	NaN	NaN	NaN	NaN	NaN	NaN	2.085	0.585	0.206	2.062	0.477	0.262	NaN	NaN	NaN	2.131	0.236	0.238	NaN	NaN	NaN	NaN	NaN	NaN	NaN	NaN	NaN	NaN	NaN	NaN	2.022	0.621	0.599	2.004	0.403	0.568	NaN	NaN	NaN	NaN	NaN	NaN	2.018	0.271	0.631
146	0.73	NaN	NaN	NaN	NaN	NaN	NaN	NaN	NaN	NaN	2.085	0.585	0.206	2.062	0.477	0.262	NaN	NaN	NaN	2.131	0.236	0.238	NaN	NaN	NaN	NaN	NaN	NaN	NaN	NaN	NaN	NaN	NaN	NaN	2.022	0.621	0.599	2.004	0.403	0.568	NaN	NaN	NaN	NaN	NaN	NaN	2.018	0.271	0.631
147	0.735	NaN	NaN	NaN	NaN	NaN	NaN	NaN	NaN	NaN	2.085	0.585	0.206	2.062	0.477	0.262	NaN	NaN	NaN	2.131	0.237	0.238	NaN	NaN	NaN	NaN	NaN	NaN	NaN	NaN	NaN	NaN	NaN	NaN	2.022	0.621	0.599	2.004	0.403	0.568	NaN	NaN	NaN	NaN	NaN	NaN	2.018	0.271	0.631
148	0.74	NaN	NaN	NaN	NaN	NaN	NaN	NaN	NaN	NaN	2.085	0.585	0.206	2.062	0.477	0.262	NaN	NaN	NaN	2.131	0.237	0.238	NaN	NaN	NaN	NaN	NaN	NaN	NaN	NaN	NaN	NaN	NaN	NaN	2.022	0.621	0.599	2.004	0.403	0.568	NaN	NaN	NaN	NaN	NaN	NaN	2.018	0.271	0.631
149	0.745	NaN	NaN	NaN	NaN	NaN	NaN	NaN	NaN	NaN	2.085	0.585	0.206	2.062	0.477	0.262	NaN	NaN	NaN	2.131	0.237	0.238	NaN	NaN	NaN	NaN	NaN	NaN	NaN	NaN	NaN	NaN	NaN	NaN	2.022	0.621	0.599	2.003	0.403	0.568	NaN	NaN	NaN	NaN	NaN	NaN	2.018	0.271	0.631
150	0.75	NaN	NaN	NaN	NaN	NaN	NaN	NaN	NaN	NaN	2.085	0.585	0.206	2.062	0.477	0.262	NaN	NaN	NaN	2.131	0.237	0.239	NaN	NaN	NaN	NaN	NaN	NaN	NaN	NaN	NaN	NaN	NaN	NaN	2.022	0.621	0.599	2.003	0.403	0.568	NaN	NaN	NaN	NaN	NaN	NaN	2.018	0.271	0.631
151	0.755	NaN	NaN	NaN	NaN	NaN	NaN	NaN	NaN	NaN	2.085	0.585	0.206	2.062	0.477	0.262	NaN	NaN	NaN	2.132	0.237	0.239	NaN	NaN	NaN	NaN	NaN	NaN	NaN	NaN	NaN	NaN	NaN	NaN	2.022	0.621	0.599	2.003	0.403	0.568	NaN	NaN	NaN	NaN	NaN	NaN	2.018	0.271	0.631
152	0.76	NaN	NaN	NaN	NaN	NaN	NaN	NaN	NaN	NaN	2.085	0.585	0.206	2.062	0.477	0.262	NaN	NaN	NaN	2.131	0.237	0.239	NaN	NaN	NaN	NaN	NaN	NaN	NaN	NaN	NaN	NaN	NaN	NaN	2.022	0.621	0.599	2.003	0.403	0.568	NaN	NaN	NaN	NaN	NaN	NaN	2.018	0.271	0.631
153	0.765	NaN	NaN	NaN	NaN	NaN	NaN	NaN	NaN	NaN	2.085	0.585	0.206	2.062	0.477	0.262	NaN	NaN	NaN	2.132	0.237	0.239	NaN	NaN	NaN	NaN	NaN	NaN	NaN	NaN	NaN	NaN	NaN	NaN	2.021	0.621	0.599	2.003	0.403	0.568	NaN	NaN	NaN	NaN	NaN	NaN	2.018	0.271	0.631
154	0.77	NaN	NaN	NaN	NaN	NaN	NaN	NaN	NaN	NaN	2.085	0.585	0.206	2.062	0.477	0.262	NaN	NaN	NaN	2.131	0.237	0.239	NaN	NaN	NaN	NaN	NaN	NaN	NaN	NaN	NaN	NaN	NaN	NaN	2.021	0.621	0.599	2.003	0.402	0.568	NaN	NaN	NaN	NaN	NaN	NaN	2.018	0.271	0.631
155	0.775	NaN	NaN	NaN	NaN	NaN	NaN	NaN	NaN	NaN	2.085	0.585	0.206	2.062	0.477	0.262	NaN	NaN	NaN	2.132	0.238	0.24	NaN	NaN	NaN	NaN	NaN	NaN	NaN	NaN	NaN	NaN	NaN	NaN	2.022	0.621	0.599	2.003	0.402	0.568	NaN	NaN	NaN	NaN	NaN	NaN	2.018	0.271	0.631
156	0.78	NaN	NaN	NaN	NaN	NaN	NaN	NaN	NaN	NaN	2.085	0.585	0.206	2.062	0.477	0.262	NaN	NaN	NaN	2.132	0.238	0.24	NaN	NaN	NaN	NaN	NaN	NaN	NaN	NaN	NaN	NaN	NaN	NaN	2.024	0.622	0.601	2.002	0.402	0.568	NaN	NaN	NaN	NaN	NaN	NaN	2.018	0.271	0.631
157	0.785	NaN	NaN	NaN	NaN	NaN	NaN	NaN	NaN	NaN	2.085	0.585	0.206	2.062	0.476	0.262	NaN	NaN	NaN	2.132	0.238	0.24	NaN	NaN	NaN	NaN	NaN	NaN	NaN	NaN	NaN	NaN	NaN	NaN	2.024	0.622	0.602	2.002	0.402	0.568	NaN	NaN	NaN	NaN	NaN	NaN	2.017	0.271	0.631
158	0.79	NaN	NaN	NaN	NaN	NaN	NaN	NaN	NaN	NaN	2.085	0.585	0.206	2.062	0.477	0.262	NaN	NaN	NaN	2.132	0.238	0.24	NaN	NaN	NaN	NaN	NaN	NaN	NaN	NaN	NaN	NaN	NaN	NaN	2.025	0.623	0.603	2.002	0.402	0.568	NaN	NaN	NaN	NaN	NaN	NaN	2.017	0.271	0.631
159	0.795	NaN	NaN	NaN	NaN	NaN	NaN	NaN	NaN	NaN	2.085	0.585	0.206	2.062	0.477	0.262	NaN	NaN	NaN	2.132	0.238	0.24	NaN	NaN	NaN	NaN	NaN	NaN	NaN	NaN	NaN	NaN	NaN	NaN	2.024	0.623	0.603	2.002	0.402	0.568	NaN	NaN	NaN	NaN	NaN	NaN	2.017	0.271	0.631
160	0.8	NaN	NaN	NaN	NaN	NaN	NaN	NaN	NaN	NaN	2.085	0.585	0.206	2.062	0.477	0.262	NaN	NaN	NaN	2.132	0.238	0.24	NaN	NaN	NaN	NaN	NaN	NaN	NaN	NaN	NaN	NaN	NaN	NaN	2.024	0.622	0.601	2.002	0.402	0.568	NaN	NaN	NaN	NaN	NaN	NaN	2.017	0.271	0.631
161	0.805	NaN	NaN	NaN	NaN	NaN	NaN	NaN	NaN	NaN	2.085	0.585	0.206	2.062	0.476	0.262	NaN	NaN	NaN	2.132	0.238	0.24	NaN	NaN	NaN	NaN	NaN	NaN	NaN	NaN	NaN	NaN	NaN	NaN	2.024	0.622	0.601	2.002	0.402	0.568	NaN	NaN	NaN	NaN	NaN	NaN	2.017	0.271	0.631
162	0.81	NaN	NaN	NaN	NaN	NaN	NaN	NaN	NaN	NaN	2.085	0.585	0.206	2.062	0.476	0.262	NaN	NaN	NaN	2.132	0.238	0.24	NaN	NaN	NaN	NaN	NaN	NaN	NaN	NaN	NaN	NaN	NaN	NaN	2.023	0.622	0.601	2.002	0.402	0.568	NaN	NaN	NaN	NaN	NaN	NaN	2.017	0.271	0.631
163	0.815	NaN	NaN	NaN	NaN	NaN	NaN	NaN	NaN	NaN	2.085	0.585	0.206	2.062	0.476	0.262	NaN	NaN	NaN	2.132	0.238	0.24	NaN	NaN	NaN	NaN	NaN	NaN	NaN	NaN	NaN	NaN	NaN	NaN	2.023	0.622	0.601	2.002	0.402	0.568	NaN	NaN	NaN	NaN	NaN	NaN	2.017	0.271	0.631
164	0.82	NaN	NaN	NaN	NaN	NaN	NaN	NaN	NaN	NaN	2.085	0.585	0.206	2.062	0.476	0.262	NaN	NaN	NaN	2.132	0.238	0.24	NaN	NaN	NaN	NaN	NaN	NaN	NaN	NaN	NaN	NaN	NaN	NaN	2.023	0.622	0.601	2.002	0.402	0.568	NaN	NaN	NaN	NaN	NaN	NaN	2.017	0.271	0.631
165	0.825	NaN	NaN	NaN	NaN	NaN	NaN	NaN	NaN	NaN	2.085	0.585	0.206	2.062	0.476	0.262	NaN	NaN	NaN	2.132	0.238	0.24	NaN	NaN	NaN	NaN	NaN	NaN	NaN	NaN	NaN	NaN	NaN	NaN	2.023	0.622	0.601	2.002	0.402	0.568	NaN	NaN	NaN	NaN	NaN	NaN	2.017	0.271	0.631
166	0.83	NaN	NaN	NaN	NaN	NaN	NaN	NaN	NaN	NaN	2.085	0.585	0.206	2.062	0.476	0.262	NaN	NaN	NaN	2.132	0.238	0.24	NaN	NaN	NaN	NaN	NaN	NaN	NaN	NaN	NaN	NaN	NaN	NaN	2.023	0.622	0.601	2.002	0.402	0.568	NaN	NaN	NaN	NaN	NaN	NaN	2.017	0.271	0.631
167	0.835	NaN	NaN	NaN	NaN	NaN	NaN	NaN	NaN	NaN	2.085	0.584	0.206	2.062	0.476	0.262	NaN	NaN	NaN	2.132	0.238	0.24	NaN	NaN	NaN	NaN	NaN	NaN	NaN	NaN	NaN	NaN	NaN	NaN	2.023	0.622	0.601	2.002	0.402	0.568	NaN	NaN	NaN	NaN	NaN	NaN	2.017	0.271	0.631
168	0.84	NaN	NaN	NaN	NaN	NaN	NaN	NaN	NaN	NaN	2.085	0.584	0.206	2.062	0.476	0.262	NaN	NaN	NaN	2.132	0.238	0.24	NaN	NaN	NaN	NaN	NaN	NaN	NaN	NaN	NaN	NaN	NaN	NaN	2.023	0.622	0.601	2.002	0.402	0.568	NaN	NaN	NaN	NaN	NaN	NaN	2.017	0.271	0.631
169	0.845	NaN	NaN	NaN	NaN	NaN	NaN	NaN	NaN	NaN	2.085	0.584	0.206	2.062	0.476	0.262	NaN	NaN	NaN	2.132	0.238	0.24	NaN	NaN	NaN	NaN	NaN	NaN	NaN	NaN	NaN	NaN	NaN	NaN	2.023	0.622	0.601	2.001	0.402	0.568	NaN	NaN	NaN	NaN	NaN	NaN	2.017	0.271	0.631
170	0.85	NaN	NaN	NaN	NaN	NaN	NaN	NaN	NaN	NaN	2.085	0.584	0.206	2.062	0.476	0.262	NaN	NaN	NaN	2.132	0.238	0.24	NaN	NaN	NaN	NaN	NaN	NaN	NaN	NaN	NaN	NaN	NaN	NaN	2.023	0.622	0.601	2.001	0.402	0.568	NaN	NaN	NaN	NaN	NaN	NaN	2.017	0.271	0.631
171	0.855	NaN	NaN	NaN	NaN	NaN	NaN	NaN	NaN	NaN	2.085	0.584	0.206	2.062	0.476	0.262	NaN	NaN	NaN	2.132	0.238	0.24	NaN	NaN	NaN	NaN	NaN	NaN	NaN	NaN	NaN	NaN	NaN	NaN	2.023	0.622	0.601	2.002	0.402	0.568	NaN	NaN	NaN	NaN	NaN	NaN	2.017	0.271	0.631
172	0.86	NaN	NaN	NaN	NaN	NaN	NaN	NaN	NaN	NaN	2.085	0.584	0.206	2.062	0.476	0.262	NaN	NaN	NaN	2.132	0.238	0.24	NaN	NaN	NaN	NaN	NaN	NaN	NaN	NaN	NaN	NaN	NaN	NaN	2.023	0.621	0.601	2.001	0.402	0.568	NaN	NaN	NaN	NaN	NaN	NaN	2.017	0.271	0.631
173	0.865	NaN	NaN	NaN	NaN	NaN	NaN	NaN	NaN	NaN	2.085	0.584	0.206	2.062	0.476	0.262	NaN	NaN	NaN	2.132	0.238	0.24	NaN	NaN	NaN	NaN	NaN	NaN	NaN	NaN	NaN	NaN	NaN	NaN	2.023	0.622	0.601	2.001	0.402	0.568	NaN	NaN	NaN	NaN	NaN	NaN	2.017	0.271	0.631
174	0.87	NaN	NaN	NaN	NaN	NaN	NaN	NaN	NaN	NaN	2.085	0.585	0.206	2.062	0.476	0.262	NaN	NaN	NaN	2.132	0.238	0.24	NaN	NaN	NaN	NaN	NaN	NaN	NaN	NaN	NaN	NaN	NaN	NaN	2.023	0.623	0.602	2.001	0.402	0.568	NaN	NaN	NaN	NaN	NaN	NaN	2.017	0.271	0.631
175	0.875	NaN	NaN	NaN	NaN	NaN	NaN	NaN	NaN	NaN	2.085	0.585	0.206	2.062	0.476	0.262	NaN	NaN	NaN	2.132	0.238	0.24	NaN	NaN	NaN	NaN	NaN	NaN	NaN	NaN	NaN	NaN	NaN	NaN	2.023	0.622	0.601	2.001	0.402	0.568	NaN	NaN	NaN	NaN	NaN	NaN	2.017	0.271	0.631
176	0.88	NaN	NaN	NaN	NaN	NaN	NaN	NaN	NaN	NaN	2.084	0.584	0.206	2.062	0.476	0.262	NaN	NaN	NaN	2.132	0.238	0.24	NaN	NaN	NaN	NaN	NaN	NaN	NaN	NaN	NaN	NaN	NaN	NaN	2.022	0.621	0.601	2.001	0.402	0.568	NaN	NaN	NaN	NaN	NaN	NaN	2.017	0.271	0.631
177	0.885	NaN	NaN	NaN	NaN	NaN	NaN	NaN	NaN	NaN	2.082	0.584	0.205	2.062	0.476	0.262	NaN	NaN	NaN	2.132	0.238	0.24	NaN	NaN	NaN	NaN	NaN	NaN	NaN	NaN	NaN	NaN	NaN	NaN	2.022	0.621	0.601	2.001	0.402	0.568	NaN	NaN	NaN	NaN	NaN	NaN	2.017	0.271	0.632
178	0.89	NaN	NaN	NaN	NaN	NaN	NaN	NaN	NaN	NaN	2.081	0.584	0.205	2.062	0.476	0.262	NaN	NaN	NaN	2.132	0.238	0.24	NaN	NaN	NaN	NaN	NaN	NaN	NaN	NaN	NaN	NaN	NaN	NaN	2.022	0.621	0.601	2.001	0.402	0.568	NaN	NaN	NaN	NaN	NaN	NaN	2.017	0.271	0.632
179	0.895	NaN	NaN	NaN	NaN	NaN	NaN	NaN	NaN	NaN	2.081	0.584	0.205	2.061	0.476	0.262	NaN	NaN	NaN	2.132	0.238	0.24	NaN	NaN	NaN	NaN	NaN	NaN	NaN	NaN	NaN	NaN	NaN	NaN	2.02	0.621	0.599	2.001	0.402	0.568	NaN	NaN	NaN	NaN	NaN	NaN	2.017	0.271	0.632
180	0.9	NaN	NaN	NaN	NaN	NaN	NaN	NaN	NaN	NaN	2.081	0.584	0.205	2.061	0.476	0.262	NaN	NaN	NaN	2.132	0.238	0.24	NaN	NaN	NaN	NaN	NaN	NaN	NaN	NaN	NaN	NaN	NaN	NaN	2.02	0.621	0.599	2.001	0.401	0.568	NaN	NaN	NaN	NaN	NaN	NaN	2.017	0.271	0.632
181	0.905	NaN	NaN	NaN	NaN	NaN	NaN	NaN	NaN	NaN	2.081	0.584	0.205	2.061	0.476	0.262	NaN	NaN	NaN	2.132	0.238	0.24	NaN	NaN	NaN	NaN	NaN	NaN	NaN	NaN	NaN	NaN	NaN	NaN	NaN	NaN	NaN	2.001	0.401	0.568	NaN	NaN	NaN	NaN	NaN	NaN	2.017	0.271	0.632
182	0.91	NaN	NaN	NaN	NaN	NaN	NaN	NaN	NaN	NaN	2.081	0.584	0.205	2.061	0.476	0.262	NaN	NaN	NaN	2.132	0.238	0.24	NaN	NaN	NaN	NaN	NaN	NaN	NaN	NaN	NaN	NaN	NaN	NaN	NaN	NaN	NaN	2	0.401	0.568	NaN	NaN	NaN	NaN	NaN	NaN	2.017	0.271	0.632
183	0.915	NaN	NaN	NaN	NaN	NaN	NaN	NaN	NaN	NaN	2.081	0.584	0.205	2.061	0.476	0.262	NaN	NaN	NaN	2.132	0.238	0.24	NaN	NaN	NaN	NaN	NaN	NaN	NaN	NaN	NaN	NaN	NaN	NaN	NaN	NaN	NaN	2	0.401	0.568	NaN	NaN	NaN	NaN	NaN	NaN	2.017	0.271	0.632
184	0.92	NaN	NaN	NaN	NaN	NaN	NaN	NaN	NaN	NaN	2.081	0.584	0.205	2.061	0.476	0.262	NaN	NaN	NaN	2.132	0.238	0.24	NaN	NaN	NaN	NaN	NaN	NaN	NaN	NaN	NaN	NaN	NaN	NaN	NaN	NaN	NaN	2	0.4	0.568	NaN	NaN	NaN	NaN	NaN	NaN	2.017	0.271	0.632
185	0.925	NaN	NaN	NaN	NaN	NaN	NaN	NaN	NaN	NaN	2.081	0.584	0.205	2.061	0.476	0.262	NaN	NaN	NaN	2.132	0.238	0.24	NaN	NaN	NaN	NaN	NaN	NaN	NaN	NaN	NaN	NaN	NaN	NaN	NaN	NaN	NaN	2	0.4	0.568	NaN	NaN	NaN	NaN	NaN	NaN	2.017	0.271	0.632
186	0.93	NaN	NaN	NaN	NaN	NaN	NaN	NaN	NaN	NaN	2.081	0.584	0.205	2.061	0.476	0.262	NaN	NaN	NaN	2.132	0.238	0.24	NaN	NaN	NaN	NaN	NaN	NaN	NaN	NaN	NaN	NaN	NaN	NaN	NaN	NaN	NaN	2	0.4	0.568	NaN	NaN	NaN	NaN	NaN	NaN	2.017	0.271	0.632
187	0.935	NaN	NaN	NaN	NaN	NaN	NaN	NaN	NaN	NaN	2.081	0.584	0.205	2.061	0.476	0.262	NaN	NaN	NaN	2.132	0.238	0.24	NaN	NaN	NaN	NaN	NaN	NaN	NaN	NaN	NaN	NaN	NaN	NaN	NaN	NaN	NaN	2	0.4	0.568	NaN	NaN	NaN	NaN	NaN	NaN	2.017	0.271	0.632
188	0.94	NaN	NaN	NaN	NaN	NaN	NaN	NaN	NaN	NaN	2.081	0.584	0.205	2.061	0.476	0.262	NaN	NaN	NaN	2.132	0.238	0.24	NaN	NaN	NaN	NaN	NaN	NaN	NaN	NaN	NaN	NaN	NaN	NaN	2.018	0.62	0.599	2	0.4	0.568	NaN	NaN	NaN	NaN	NaN	NaN	2.017	0.271	0.632
189	0.945	NaN	NaN	NaN	NaN	NaN	NaN	NaN	NaN	NaN	2.081	0.584	0.205	2.061	0.476	0.262	NaN	NaN	NaN	2.132	0.238	0.24	NaN	NaN	NaN	NaN	NaN	NaN	NaN	NaN	NaN	NaN	NaN	NaN	2.018	0.62	0.599	2	0.4	0.568	NaN	NaN	NaN	NaN	NaN	NaN	2.017	0.271	0.632
190	0.95	NaN	NaN	NaN	NaN	NaN	NaN	NaN	NaN	NaN	2.081	0.584	0.205	2.061	0.476	0.262	NaN	NaN	NaN	2.132	0.238	0.24	NaN	NaN	NaN	NaN	NaN	NaN	NaN	NaN	NaN	NaN	NaN	NaN	2.018	0.62	0.599	2	0.4	0.568	NaN	NaN	NaN	NaN	NaN	NaN	2.017	0.271	0.632
191	0.955	NaN	NaN	NaN	NaN	NaN	NaN	NaN	NaN	NaN	2.081	0.584	0.205	2.061	0.476	0.262	NaN	NaN	NaN	2.132	0.238	0.24	NaN	NaN	NaN	NaN	NaN	NaN	NaN	NaN	NaN	NaN	NaN	NaN	2.018	0.62	0.6	2	0.4	0.568	NaN	NaN	NaN	NaN	NaN	NaN	2.017	0.271	0.632
192	0.96	NaN	NaN	NaN	NaN	NaN	NaN	NaN	NaN	NaN	2.08	0.584	0.206	2.06	0.476	0.262	NaN	NaN	NaN	2.132	0.238	0.24	NaN	NaN	NaN	NaN	NaN	NaN	NaN	NaN	NaN	NaN	NaN	NaN	2.018	0.62	0.6	2	0.4	0.568	NaN	NaN	NaN	NaN	NaN	NaN	2.017	0.271	0.632
193	0.965	NaN	NaN	NaN	NaN	NaN	NaN	NaN	NaN	NaN	2.08	0.584	0.206	2.06	0.476	0.262	NaN	NaN	NaN	2.132	0.238	0.24	NaN	NaN	NaN	NaN	NaN	NaN	NaN	NaN	NaN	NaN	NaN	NaN	2.018	0.62	0.6	2	0.4	0.568	NaN	NaN	NaN	NaN	NaN	NaN	2.017	0.271	0.632
194	0.97	NaN	NaN	NaN	NaN	NaN	NaN	NaN	NaN	NaN	2.08	0.584	0.206	2.06	0.476	0.262	NaN	NaN	NaN	2.132	0.238	0.24	NaN	NaN	NaN	NaN	NaN	NaN	NaN	NaN	NaN	NaN	NaN	NaN	2.017	0.62	0.6	2	0.4	0.568	NaN	NaN	NaN	NaN	NaN	NaN	2.017	0.271	0.632
195	0.975	NaN	NaN	NaN	NaN	NaN	NaN	NaN	NaN	NaN	2.08	0.584	0.206	2.06	0.476	0.262	NaN	NaN	NaN	2.132	0.238	0.24	NaN	NaN	NaN	NaN	NaN	NaN	NaN	NaN	NaN	NaN	NaN	NaN	2.017	0.62	0.6	2	0.4	0.568	NaN	NaN	NaN	NaN	NaN	NaN	2.017	0.271	0.632
196	0.98	NaN	NaN	NaN	NaN	NaN	NaN	NaN	NaN	NaN	2.08	0.584	0.206	2.06	0.476	0.262	NaN	NaN	NaN	2.132	0.238	0.24	NaN	NaN	NaN	NaN	NaN	NaN	NaN	NaN	NaN	NaN	NaN	NaN	2.017	0.62	0.6	2	0.4	0.568	NaN	NaN	NaN	NaN	NaN	NaN	2.017	0.271	0.632
197	0.985	NaN	NaN	NaN	NaN	NaN	NaN	NaN	NaN	NaN	2.08	0.584	0.206	2.06	0.476	0.262	NaN	NaN	NaN	2.132	0.238	0.24	NaN	NaN	NaN	NaN	NaN	NaN	NaN	NaN	NaN	NaN	NaN	NaN	2.017	0.62	0.6	2	0.4	0.568	NaN	NaN	NaN	NaN	NaN	NaN	2.017	0.271	0.632
198	0.99	NaN	NaN	NaN	NaN	NaN	NaN	NaN	NaN	NaN	2.08	0.584	0.206	2.06	0.476	0.263	NaN	NaN	NaN	2.132	0.238	0.24	NaN	NaN	NaN	NaN	NaN	NaN	NaN	NaN	NaN	NaN	NaN	NaN	2.017	0.62	0.6	2	0.4	0.568	NaN	NaN	NaN	NaN	NaN	NaN	2.017	0.271	0.632
199	0.995	NaN	NaN	NaN	NaN	NaN	NaN	NaN	NaN	NaN	2.08	0.584	0.206	2.06	0.476	0.263	NaN	NaN	NaN	2.132	0.238	0.24	NaN	NaN	NaN	NaN	NaN	NaN	NaN	NaN	NaN	NaN	NaN	NaN	2.017	0.62	0.6	2	0.4	0.568	NaN	NaN	NaN	NaN	NaN	NaN	2.017	0.271	0.632
200	1	NaN	NaN	NaN	NaN	NaN	NaN	NaN	NaN	NaN	2.08	0.584	0.206	2.06	0.476	0.263	NaN	NaN	NaN	2.132	0.238	0.24	NaN	NaN	NaN	NaN	NaN	NaN	NaN	NaN	NaN	NaN	NaN	NaN	2.017	0.62	0.6	2	0.4	0.568	NaN	NaN	NaN	NaN	NaN	NaN	2.017	0.271	0.632
201	1.005	NaN	NaN	NaN	NaN	NaN	NaN	NaN	NaN	NaN	2.08	0.584	0.206	2.06	0.476	0.262	NaN	NaN	NaN	2.132	0.238	0.24	NaN	NaN	NaN	NaN	NaN	NaN	NaN	NaN	NaN	NaN	NaN	NaN	2.017	0.62	0.6	2	0.4	0.568	NaN	NaN	NaN	NaN	NaN	NaN	2.017	0.271	0.632
202	1.01	NaN	NaN	NaN	NaN	NaN	NaN	NaN	NaN	NaN	2.08	0.584	0.206	2.06	0.476	0.262	NaN	NaN	NaN	2.132	0.238	0.24	NaN	NaN	NaN	NaN	NaN	NaN	NaN	NaN	NaN	NaN	NaN	NaN	2.017	0.62	0.6	1.999	0.4	0.568	NaN	NaN	NaN	NaN	NaN	NaN	2.017	0.271	0.632
203	1.015	NaN	NaN	NaN	NaN	NaN	NaN	NaN	NaN	NaN	2.08	0.584	0.206	2.06	0.476	0.262	NaN	NaN	NaN	2.132	0.238	0.24	NaN	NaN	NaN	NaN	NaN	NaN	NaN	NaN	NaN	NaN	NaN	NaN	2.016	0.62	0.6	1.999	0.4	0.568	NaN	NaN	NaN	NaN	NaN	NaN	2.017	0.271	0.632
204	1.02	NaN	NaN	NaN	NaN	NaN	NaN	NaN	NaN	NaN	2.08	0.584	0.206	2.06	0.476	0.262	NaN	NaN	NaN	2.132	0.238	0.24	NaN	NaN	NaN	NaN	NaN	NaN	NaN	NaN	NaN	NaN	NaN	NaN	2.016	0.62	0.6	1.999	0.4	0.568	NaN	NaN	NaN	NaN	NaN	NaN	2.017	0.271	0.632
205	1.025	NaN	NaN	NaN	NaN	NaN	NaN	NaN	NaN	NaN	2.08	0.584	0.206	2.059	0.476	0.262	NaN	NaN	NaN	2.132	0.238	0.24	NaN	NaN	NaN	NaN	NaN	NaN	NaN	NaN	NaN	NaN	NaN	NaN	2.016	0.62	0.6	1.999	0.4	0.568	NaN	NaN	NaN	NaN	NaN	NaN	2.017	0.271	0.632
206	1.03	NaN	NaN	NaN	NaN	NaN	NaN	NaN	NaN	NaN	2.08	0.584	0.206	2.059	0.476	0.262	NaN	NaN	NaN	2.132	0.238	0.24	NaN	NaN	NaN	NaN	NaN	NaN	NaN	NaN	NaN	NaN	NaN	NaN	2.016	0.62	0.6	1.999	0.4	0.568	NaN	NaN	NaN	NaN	NaN	NaN	2.017	0.271	0.632
207	1.035	NaN	NaN	NaN	NaN	NaN	NaN	NaN	NaN	NaN	2.08	0.584	0.206	2.059	0.476	0.262	NaN	NaN	NaN	2.132	0.238	0.24	NaN	NaN	NaN	NaN	NaN	NaN	NaN	NaN	NaN	NaN	NaN	NaN	2.016	0.62	0.6	1.999	0.4	0.568	NaN	NaN	NaN	NaN	NaN	NaN	2.017	0.271	0.632
208	1.04	NaN	NaN	NaN	NaN	NaN	NaN	NaN	NaN	NaN	2.08	0.584	0.206	2.059	0.476	0.262	NaN	NaN	NaN	2.132	0.238	0.24	NaN	NaN	NaN	NaN	NaN	NaN	NaN	NaN	NaN	NaN	NaN	NaN	2.016	0.62	0.6	1.999	0.4	0.568	NaN	NaN	NaN	NaN	NaN	NaN	2.017	0.271	0.632
209	1.045	NaN	NaN	NaN	NaN	NaN	NaN	NaN	NaN	NaN	2.08	0.584	0.206	2.059	0.476	0.262	NaN	NaN	NaN	2.132	0.238	0.24	NaN	NaN	NaN	NaN	NaN	NaN	NaN	NaN	NaN	NaN	NaN	NaN	2.016	0.62	0.6	1.999	0.4	0.568	NaN	NaN	NaN	NaN	NaN	NaN	2.017	0.271	0.632
210	1.05	NaN	NaN	NaN	NaN	NaN	NaN	NaN	NaN	NaN	2.08	0.584	0.206	2.059	0.476	0.262	NaN	NaN	NaN	2.132	0.238	0.24	NaN	NaN	NaN	NaN	NaN	NaN	NaN	NaN	NaN	NaN	NaN	NaN	2.016	0.62	0.6	1.999	0.4	0.568	NaN	NaN	NaN	NaN	NaN	NaN	2.017	0.271	0.632
211	1.055	NaN	NaN	NaN	NaN	NaN	NaN	NaN	NaN	NaN	2.08	0.584	0.206	2.059	0.476	0.262	NaN	NaN	NaN	2.132	0.238	0.24	NaN	NaN	NaN	NaN	NaN	NaN	NaN	NaN	NaN	NaN	NaN	NaN	2.016	0.62	0.6	1.999	0.4	0.568	NaN	NaN	NaN	NaN	NaN	NaN	2.017	0.271	0.632
212	1.06	NaN	NaN	NaN	NaN	NaN	NaN	NaN	NaN	NaN	2.08	0.584	0.206	2.059	0.476	0.262	NaN	NaN	NaN	2.132	0.238	0.24	NaN	NaN	NaN	NaN	NaN	NaN	NaN	NaN	NaN	NaN	NaN	NaN	2.016	0.62	0.6	1.999	0.4	0.568	NaN	NaN	NaN	NaN	NaN	NaN	2.017	0.271	0.632
213	1.065	NaN	NaN	NaN	NaN	NaN	NaN	NaN	NaN	NaN	2.08	0.584	0.206	2.059	0.476	0.262	NaN	NaN	NaN	2.132	0.238	0.24	NaN	NaN	NaN	NaN	NaN	NaN	NaN	NaN	NaN	NaN	NaN	NaN	2.016	0.62	0.6	1.999	0.4	0.568	NaN	NaN	NaN	NaN	NaN	NaN	2.016	0.271	0.632
214	1.07	NaN	NaN	NaN	NaN	NaN	NaN	NaN	NaN	NaN	2.08	0.584	0.206	2.059	0.476	0.262	NaN	NaN	NaN	2.132	0.238	0.24	NaN	NaN	NaN	NaN	NaN	NaN	NaN	NaN	NaN	NaN	NaN	NaN	2.016	0.619	0.6	1.999	0.4	0.568	NaN	NaN	NaN	NaN	NaN	NaN	2.016	0.271	0.632
215	1.075	NaN	NaN	NaN	NaN	NaN	NaN	NaN	NaN	NaN	2.08	0.584	0.206	2.059	0.476	0.262	NaN	NaN	NaN	2.132	0.238	0.24	NaN	NaN	NaN	NaN	NaN	NaN	NaN	NaN	NaN	NaN	NaN	NaN	2.016	0.619	0.6	1.999	0.4	0.568	NaN	NaN	NaN	NaN	NaN	NaN	2.016	0.271	0.632
216	1.08	NaN	NaN	NaN	NaN	NaN	NaN	NaN	NaN	NaN	2.08	0.584	0.206	2.059	0.476	0.262	NaN	NaN	NaN	2.132	0.238	0.24	NaN	NaN	NaN	NaN	NaN	NaN	NaN	NaN	NaN	NaN	NaN	NaN	2.016	0.619	0.6	1.999	0.4	0.568	NaN	NaN	NaN	NaN	NaN	NaN	2.016	0.271	0.632
217	1.085	NaN	NaN	NaN	NaN	NaN	NaN	NaN	NaN	NaN	2.08	0.584	0.206	2.059	0.476	0.262	NaN	NaN	NaN	2.132	0.238	0.24	NaN	NaN	NaN	NaN	NaN	NaN	NaN	NaN	NaN	NaN	NaN	NaN	2.016	0.619	0.6	1.999	0.4	0.568	NaN	NaN	NaN	NaN	NaN	NaN	2.016	0.271	0.632
218	1.09	NaN	NaN	NaN	NaN	NaN	NaN	NaN	NaN	NaN	2.08	0.584	0.206	2.059	0.476	0.262	NaN	NaN	NaN	2.132	0.238	0.24	NaN	NaN	NaN	NaN	NaN	NaN	1.937	0.836	0.516	NaN	NaN	NaN	2.016	0.619	0.6	1.999	0.4	0.568	NaN	NaN	NaN	NaN	NaN	NaN	2.016	0.271	0.632
219	1.095	NaN	NaN	NaN	NaN	NaN	NaN	NaN	NaN	NaN	2.08	0.584	0.206	2.059	0.476	0.262	NaN	NaN	NaN	2.132	0.238	0.24	NaN	NaN	NaN	NaN	NaN	NaN	1.937	0.836	0.516	NaN	NaN	NaN	2.016	0.619	0.6	1.999	0.4	0.568	NaN	NaN	NaN	NaN	NaN	NaN	2.016	0.271	0.632
220	1.1	NaN	NaN	NaN	NaN	NaN	NaN	NaN	NaN	NaN	2.08	0.584	0.206	2.059	0.476	0.262	NaN	NaN	NaN	2.132	0.238	0.24	NaN	NaN	NaN	NaN	NaN	NaN	1.937	0.836	0.516	NaN	NaN	NaN	2.016	0.619	0.6	1.999	0.4	0.568	NaN	NaN	NaN	NaN	NaN	NaN	2.016	0.271	0.632
221	1.105	NaN	NaN	NaN	NaN	NaN	NaN	NaN	NaN	NaN	2.08	0.584	0.206	2.059	0.476	0.262	NaN	NaN	NaN	2.132	0.238	0.24	NaN	NaN	NaN	NaN	NaN	NaN	1.937	0.836	0.515	NaN	NaN	NaN	2.016	0.619	0.6	1.999	0.4	0.568	NaN	NaN	NaN	NaN	NaN	NaN	2.016	0.271	0.632
222	1.11	NaN	NaN	NaN	NaN	NaN	NaN	NaN	NaN	NaN	2.08	0.584	0.206	2.059	0.476	0.262	NaN	NaN	NaN	2.132	0.238	0.24	NaN	NaN	NaN	NaN	NaN	NaN	1.937	0.836	0.515	NaN	NaN	NaN	2.016	0.619	0.6	1.999	0.4	0.568	NaN	NaN	NaN	NaN	NaN	NaN	2.016	0.271	0.632
223	1.115	NaN	NaN	NaN	NaN	NaN	NaN	NaN	NaN	NaN	2.08	0.584	0.206	2.059	0.476	0.262	NaN	NaN	NaN	2.132	0.238	0.24	NaN	NaN	NaN	NaN	NaN	NaN	1.936	0.836	0.515	NaN	NaN	NaN	2.016	0.62	0.6	1.999	0.4	0.568	NaN	NaN	NaN	NaN	NaN	NaN	2.016	0.271	0.632
224	1.12	NaN	NaN	NaN	NaN	NaN	NaN	NaN	NaN	NaN	2.08	0.584	0.206	2.059	0.476	0.262	NaN	NaN	NaN	2.132	0.238	0.24	NaN	NaN	NaN	NaN	NaN	NaN	1.936	0.836	0.515	NaN	NaN	NaN	2.016	0.62	0.6	1.998	0.4	0.568	NaN	NaN	NaN	NaN	NaN	NaN	2.016	0.271	0.632
225	1.125	NaN	NaN	NaN	NaN	NaN	NaN	NaN	NaN	NaN	2.08	0.584	0.206	2.059	0.476	0.262	NaN	NaN	NaN	2.132	0.238	0.24	NaN	NaN	NaN	NaN	NaN	NaN	1.936	0.836	0.515	NaN	NaN	NaN	2.016	0.62	0.601	1.998	0.4	0.568	NaN	NaN	NaN	NaN	NaN	NaN	2.016	0.271	0.632
226	1.13	NaN	NaN	NaN	NaN	NaN	NaN	NaN	NaN	NaN	2.08	0.584	0.206	2.059	0.476	0.262	NaN	NaN	NaN	2.132	0.238	0.24	NaN	NaN	NaN	NaN	NaN	NaN	1.936	0.836	0.515	NaN	NaN	NaN	2.018	0.62	0.602	1.998	0.4	0.568	NaN	NaN	NaN	NaN	NaN	NaN	2.016	0.271	0.632
227	1.135	NaN	NaN	NaN	NaN	NaN	NaN	NaN	NaN	NaN	2.08	0.584	0.206	2.059	0.476	0.262	NaN	NaN	NaN	2.132	0.238	0.24	NaN	NaN	NaN	NaN	NaN	NaN	1.937	0.836	0.516	NaN	NaN	NaN	2.018	0.62	0.602	1.998	0.4	0.568	NaN	NaN	NaN	NaN	NaN	NaN	2.016	0.271	0.632
228	1.14	NaN	NaN	NaN	NaN	NaN	NaN	NaN	NaN	NaN	2.08	0.584	0.206	2.059	0.476	0.263	NaN	NaN	NaN	2.132	0.238	0.24	NaN	NaN	NaN	NaN	NaN	NaN	1.937	0.836	0.516	NaN	NaN	NaN	2.018	0.619	0.602	1.998	0.4	0.568	NaN	NaN	NaN	NaN	NaN	NaN	2.016	0.271	0.632
229	1.145	NaN	NaN	NaN	NaN	NaN	NaN	NaN	NaN	NaN	2.08	0.584	0.206	2.059	0.476	0.263	NaN	NaN	NaN	2.132	0.238	0.24	NaN	NaN	NaN	NaN	NaN	NaN	1.937	0.836	0.516	NaN	NaN	NaN	2.017	0.62	0.602	1.998	0.4	0.569	NaN	NaN	NaN	NaN	NaN	NaN	2.016	0.271	0.632
230	1.15	NaN	NaN	NaN	NaN	NaN	NaN	NaN	NaN	NaN	2.08	0.584	0.206	2.059	0.476	0.263	NaN	NaN	NaN	2.132	0.238	0.24	NaN	NaN	NaN	NaN	NaN	NaN	1.937	0.836	0.516	NaN	NaN	NaN	2.017	0.62	0.602	1.998	0.4	0.569	NaN	NaN	NaN	NaN	NaN	NaN	2.016	0.272	0.632
231	1.155	NaN	NaN	NaN	NaN	NaN	NaN	NaN	NaN	NaN	2.08	0.584	0.206	2.059	0.476	0.263	NaN	NaN	NaN	2.132	0.238	0.24	NaN	NaN	NaN	NaN	NaN	NaN	1.937	0.836	0.516	NaN	NaN	NaN	2.017	0.62	0.601	1.998	0.4	0.569	NaN	NaN	NaN	NaN	NaN	NaN	2.016	0.272	0.632
232	1.16	NaN	NaN	NaN	NaN	NaN	NaN	NaN	NaN	NaN	2.08	0.584	0.206	2.059	0.476	0.263	NaN	NaN	NaN	2.132	0.238	0.24	NaN	NaN	NaN	NaN	NaN	NaN	1.937	0.836	0.516	NaN	NaN	NaN	2.016	0.62	0.601	1.998	0.4	0.569	NaN	NaN	NaN	NaN	NaN	NaN	2.016	0.272	0.632
233	1.165	NaN	NaN	NaN	NaN	NaN	NaN	NaN	NaN	NaN	2.08	0.585	0.206	2.059	0.476	0.263	NaN	NaN	NaN	2.132	0.238	0.24	NaN	NaN	NaN	NaN	NaN	NaN	1.937	0.836	0.516	NaN	NaN	NaN	2.016	0.62	0.601	1.998	0.4	0.569	NaN	NaN	NaN	NaN	NaN	NaN	2.016	0.272	0.632
234	1.17	NaN	NaN	NaN	NaN	NaN	NaN	NaN	NaN	NaN	2.08	0.585	0.206	2.059	0.476	0.263	NaN	NaN	NaN	2.132	0.238	0.24	NaN	NaN	NaN	NaN	NaN	NaN	1.937	0.836	0.516	NaN	NaN	NaN	2.016	0.62	0.601	1.998	0.4	0.569	NaN	NaN	NaN	NaN	NaN	NaN	2.016	0.272	0.632
235	1.175	NaN	NaN	NaN	NaN	NaN	NaN	NaN	NaN	NaN	2.08	0.585	0.206	2.059	0.476	0.263	NaN	NaN	NaN	2.132	0.238	0.24	NaN	NaN	NaN	NaN	NaN	NaN	1.937	0.836	0.516	NaN	NaN	NaN	2.016	0.62	0.601	1.998	0.4	0.569	NaN	NaN	NaN	NaN	NaN	NaN	2.016	0.272	0.632
236	1.18	NaN	NaN	NaN	NaN	NaN	NaN	NaN	NaN	NaN	2.08	0.585	0.207	2.059	0.476	0.263	NaN	NaN	NaN	2.132	0.238	0.24	NaN	NaN	NaN	NaN	NaN	NaN	1.937	0.836	0.516	NaN	NaN	NaN	2.015	0.62	0.601	1.998	0.4	0.569	NaN	NaN	NaN	NaN	NaN	NaN	2.016	0.272	0.632
237	1.185	NaN	NaN	NaN	NaN	NaN	NaN	NaN	NaN	NaN	2.08	0.585	0.207	2.059	0.476	0.263	NaN	NaN	NaN	2.132	0.238	0.24	NaN	NaN	NaN	NaN	NaN	NaN	1.937	0.836	0.516	NaN	NaN	NaN	2.015	0.62	0.601	1.998	0.4	0.569	NaN	NaN	NaN	NaN	NaN	NaN	2.016	0.272	0.632
238	1.19	NaN	NaN	NaN	NaN	NaN	NaN	NaN	NaN	NaN	2.082	0.585	0.208	2.059	0.476	0.263	NaN	NaN	NaN	2.132	0.238	0.24	NaN	NaN	NaN	NaN	NaN	NaN	1.937	0.836	0.516	NaN	NaN	NaN	2.015	0.62	0.601	1.998	0.4	0.569	NaN	NaN	NaN	NaN	NaN	NaN	2.016	0.272	0.632
239	1.195	NaN	NaN	NaN	NaN	NaN	NaN	NaN	NaN	NaN	2.082	0.585	0.208	2.059	0.476	0.263	NaN	NaN	NaN	2.132	0.238	0.24	NaN	NaN	NaN	NaN	NaN	NaN	1.937	0.836	0.516	NaN	NaN	NaN	2.015	0.62	0.601	1.998	0.4	0.569	NaN	NaN	NaN	NaN	NaN	NaN	2.016	0.272	0.632
240	1.2	NaN	NaN	NaN	NaN	NaN	NaN	NaN	NaN	NaN	2.08	0.585	0.207	2.059	0.476	0.263	NaN	NaN	NaN	2.132	0.238	0.24	NaN	NaN	NaN	NaN	NaN	NaN	1.937	0.836	0.516	NaN	NaN	NaN	2.015	0.62	0.601	1.998	0.4	0.569	NaN	NaN	NaN	NaN	NaN	NaN	2.016	0.272	0.632
241	1.205	NaN	NaN	NaN	NaN	NaN	NaN	NaN	NaN	NaN	2.08	0.585	0.207	2.059	0.477	0.263	NaN	NaN	NaN	2.132	0.238	0.24	NaN	NaN	NaN	NaN	NaN	NaN	1.937	0.836	0.516	NaN	NaN	NaN	2.015	0.62	0.601	1.998	0.4	0.569	NaN	NaN	NaN	NaN	NaN	NaN	2.016	0.272	0.632
242	1.21	NaN	NaN	NaN	NaN	NaN	NaN	NaN	NaN	NaN	2.08	0.585	0.207	2.059	0.477	0.263	NaN	NaN	NaN	2.132	0.238	0.24	NaN	NaN	NaN	NaN	NaN	NaN	1.937	0.836	0.515	NaN	NaN	NaN	2.015	0.62	0.601	1.999	0.4	0.569	NaN	NaN	NaN	NaN	NaN	NaN	2.016	0.272	0.632
243	1.215	NaN	NaN	NaN	NaN	NaN	NaN	NaN	NaN	NaN	2.08	0.585	0.207	2.059	0.477	0.263	NaN	NaN	NaN	2.132	0.238	0.24	NaN	NaN	NaN	NaN	NaN	NaN	1.937	0.836	0.515	NaN	NaN	NaN	2.015	0.62	0.601	1.999	0.4	0.569	NaN	NaN	NaN	NaN	NaN	NaN	2.016	0.272	0.632
244	1.22	NaN	NaN	NaN	NaN	NaN	NaN	NaN	NaN	NaN	2.08	0.585	0.207	2.06	0.477	0.263	NaN	NaN	NaN	2.132	0.238	0.24	NaN	NaN	NaN	NaN	NaN	NaN	1.937	0.836	0.515	NaN	NaN	NaN	2.015	0.62	0.601	1.999	0.4	0.569	NaN	NaN	NaN	NaN	NaN	NaN	2.016	0.272	0.632
245	1.225	NaN	NaN	NaN	NaN	NaN	NaN	NaN	NaN	NaN	2.08	0.585	0.207	2.06	0.477	0.263	NaN	NaN	NaN	2.132	0.238	0.24	NaN	NaN	NaN	NaN	NaN	NaN	1.937	0.836	0.515	NaN	NaN	NaN	2.015	0.62	0.601	1.999	0.4	0.569	NaN	NaN	NaN	NaN	NaN	NaN	2.016	0.272	0.632
246	1.23	NaN	NaN	NaN	NaN	NaN	NaN	NaN	NaN	NaN	2.08	0.585	0.207	2.06	0.477	0.263	NaN	NaN	NaN	2.132	0.238	0.24	NaN	NaN	NaN	NaN	NaN	NaN	1.937	0.836	0.515	NaN	NaN	NaN	2.015	0.62	0.601	1.999	0.4	0.569	NaN	NaN	NaN	NaN	NaN	NaN	2.016	0.272	0.632
247	1.235	NaN	NaN	NaN	NaN	NaN	NaN	NaN	NaN	NaN	2.079	0.585	0.207	2.059	0.477	0.263	NaN	NaN	NaN	2.132	0.238	0.241	NaN	NaN	NaN	NaN	NaN	NaN	1.937	0.836	0.515	NaN	NaN	NaN	2.015	0.62	0.601	1.999	0.4	0.569	NaN	NaN	NaN	NaN	NaN	NaN	2.016	0.272	0.632
248	1.24	NaN	NaN	NaN	NaN	NaN	NaN	NaN	NaN	NaN	2.079	0.585	0.207	2.059	0.477	0.263	NaN	NaN	NaN	2.132	0.238	0.24	NaN	NaN	NaN	NaN	NaN	NaN	1.937	0.836	0.515	NaN	NaN	NaN	2.015	0.62	0.601	1.999	0.4	0.569	NaN	NaN	NaN	NaN	NaN	NaN	2.016	0.272	0.632
249	1.245	NaN	NaN	NaN	NaN	NaN	NaN	NaN	NaN	NaN	2.079	0.585	0.207	2.06	0.477	0.263	NaN	NaN	NaN	2.132	0.238	0.241	NaN	NaN	NaN	NaN	NaN	NaN	1.937	0.836	0.515	NaN	NaN	NaN	2.015	0.62	0.601	1.999	0.4	0.569	NaN	NaN	NaN	NaN	NaN	NaN	2.016	0.272	0.632
250	1.25	NaN	NaN	NaN	NaN	NaN	NaN	NaN	NaN	NaN	2.079	0.585	0.207	2.06	0.477	0.263	NaN	NaN	NaN	2.132	0.238	0.241	NaN	NaN	NaN	NaN	NaN	NaN	1.937	0.836	0.515	NaN	NaN	NaN	2.015	0.62	0.601	1.999	0.4	0.569	NaN	NaN	NaN	NaN	NaN	NaN	2.016	0.272	0.632
251	1.255	NaN	NaN	NaN	NaN	NaN	NaN	NaN	NaN	NaN	2.079	0.585	0.207	2.059	0.476	0.263	NaN	NaN	NaN	2.132	0.238	0.24	NaN	NaN	NaN	NaN	NaN	NaN	1.937	0.836	0.515	NaN	NaN	NaN	2.015	0.62	0.601	1.999	0.4	0.569	NaN	NaN	NaN	NaN	NaN	NaN	2.016	0.272	0.632
252	1.26	NaN	NaN	NaN	NaN	NaN	NaN	NaN	NaN	NaN	2.079	0.585	0.207	2.058	0.475	0.262	NaN	NaN	NaN	2.132	0.238	0.241	NaN	NaN	NaN	NaN	NaN	NaN	1.937	0.836	0.515	NaN	NaN	NaN	2.015	0.62	0.601	1.999	0.4	0.569	NaN	NaN	NaN	NaN	NaN	NaN	2.016	0.272	0.632
253	1.265	NaN	NaN	NaN	NaN	NaN	NaN	NaN	NaN	NaN	2.079	0.585	0.207	2.058	0.476	0.262	NaN	NaN	NaN	2.132	0.238	0.241	NaN	NaN	NaN	NaN	NaN	NaN	1.937	0.836	0.516	NaN	NaN	NaN	2.015	0.62	0.601	1.999	0.4	0.569	NaN	NaN	NaN	NaN	NaN	NaN	2.016	0.272	0.632
254	1.27	NaN	NaN	NaN	NaN	NaN	NaN	NaN	NaN	NaN	2.079	0.585	0.207	2.059	0.476	0.263	NaN	NaN	NaN	2.132	0.238	0.241	NaN	NaN	NaN	NaN	NaN	NaN	1.937	0.836	0.516	NaN	NaN	NaN	2.015	0.62	0.601	1.999	0.4	0.569	NaN	NaN	NaN	NaN	NaN	NaN	2.016	0.272	0.632
255	1.275	NaN	NaN	NaN	NaN	NaN	NaN	NaN	NaN	NaN	2.079	0.585	0.207	2.058	0.475	0.262	NaN	NaN	NaN	2.132	0.238	0.241	NaN	NaN	NaN	NaN	NaN	NaN	1.937	0.836	0.516	NaN	NaN	NaN	2.015	0.62	0.601	1.999	0.4	0.57	NaN	NaN	NaN	NaN	NaN	NaN	2.016	0.272	0.632
256	1.28	NaN	NaN	NaN	NaN	NaN	NaN	NaN	NaN	NaN	2.079	0.585	0.207	2.058	0.475	0.262	NaN	NaN	NaN	2.132	0.238	0.241	NaN	NaN	NaN	NaN	NaN	NaN	1.937	0.836	0.516	NaN	NaN	NaN	2.015	0.62	0.601	1.999	0.4	0.57	NaN	NaN	NaN	NaN	NaN	NaN	2.016	0.272	0.632
257	1.285	2.067	0.806	0.286	NaN	NaN	NaN	NaN	NaN	NaN	2.079	0.585	0.207	2.058	0.475	0.262	NaN	NaN	NaN	2.132	0.238	0.241	NaN	NaN	NaN	NaN	NaN	NaN	1.937	0.836	0.516	NaN	NaN	NaN	2.015	0.62	0.601	1.999	0.4	0.57	NaN	NaN	NaN	NaN	NaN	NaN	2.016	0.271	0.632
258	1.29	2.067	0.806	0.286	NaN	NaN	NaN	NaN	NaN	NaN	2.079	0.585	0.207	2.058	0.475	0.262	NaN	NaN	NaN	2.132	0.238	0.241	NaN	NaN	NaN	NaN	NaN	NaN	1.937	0.836	0.516	NaN	NaN	NaN	2.015	0.62	0.601	1.999	0.4	0.57	NaN	NaN	NaN	NaN	NaN	NaN	2.016	0.271	0.632
259	1.295	2.067	0.806	0.286	NaN	NaN	NaN	NaN	NaN	NaN	2.079	0.585	0.207	2.058	0.475	0.262	NaN	NaN	NaN	2.132	0.238	0.241	NaN	NaN	NaN	NaN	NaN	NaN	1.937	0.836	0.516	NaN	NaN	NaN	2.015	0.62	0.601	1.999	0.4	0.57	NaN	NaN	NaN	NaN	NaN	NaN	2.016	0.271	0.632
260	1.3	2.067	0.806	0.286	NaN	NaN	NaN	NaN	NaN	NaN	2.079	0.585	0.207	2.058	0.475	0.262	NaN	NaN	NaN	2.132	0.238	0.241	NaN	NaN	NaN	NaN	NaN	NaN	1.937	0.836	0.516	NaN	NaN	NaN	2.015	0.62	0.601	1.999	0.4	0.57	NaN	NaN	NaN	NaN	NaN	NaN	2.016	0.271	0.632
261	1.305	2.067	0.806	0.286	NaN	NaN	NaN	NaN	NaN	NaN	2.079	0.585	0.207	2.058	0.475	0.262	NaN	NaN	NaN	2.132	0.238	0.241	NaN	NaN	NaN	NaN	NaN	NaN	1.937	0.836	0.516	NaN	NaN	NaN	2.015	0.62	0.601	1.999	0.4	0.57	NaN	NaN	NaN	NaN	NaN	NaN	2.016	0.271	0.633
262	1.31	2.067	0.806	0.286	NaN	NaN	NaN	NaN	NaN	NaN	2.079	0.585	0.208	2.058	0.475	0.262	NaN	NaN	NaN	2.131	0.238	0.241	NaN	NaN	NaN	NaN	NaN	NaN	1.937	0.836	0.516	NaN	NaN	NaN	2.015	0.62	0.601	1.999	0.4	0.57	NaN	NaN	NaN	NaN	NaN	NaN	2.016	0.271	0.633
263	1.315	2.067	0.806	0.286	NaN	NaN	NaN	NaN	NaN	NaN	2.079	0.585	0.208	2.057	0.475	0.262	NaN	NaN	NaN	2.131	0.238	0.241	NaN	NaN	NaN	NaN	NaN	NaN	1.937	0.836	0.516	NaN	NaN	NaN	2.015	0.62	0.601	1.999	0.4	0.57	NaN	NaN	NaN	NaN	NaN	NaN	2.016	0.271	0.633
264	1.32	2.066	0.806	0.286	NaN	NaN	NaN	NaN	NaN	NaN	2.079	0.585	0.208	2.057	0.475	0.262	NaN	NaN	NaN	2.131	0.238	0.241	NaN	NaN	NaN	NaN	NaN	NaN	1.937	0.836	0.516	NaN	NaN	NaN	2.015	0.62	0.601	1.999	0.4	0.57	NaN	NaN	NaN	NaN	NaN	NaN	2.016	0.271	0.633
265	1.325	2.066	0.806	0.286	NaN	NaN	NaN	NaN	NaN	NaN	2.079	0.585	0.208	2.057	0.475	0.262	NaN	NaN	NaN	2.131	0.238	0.241	NaN	NaN	NaN	NaN	NaN	NaN	1.937	0.836	0.516	NaN	NaN	NaN	2.015	0.62	0.601	1.999	0.4	0.57	NaN	NaN	NaN	NaN	NaN	NaN	2.016	0.271	0.633
266	1.33	2.066	0.806	0.286	NaN	NaN	NaN	NaN	NaN	NaN	2.079	0.585	0.208	2.057	0.475	0.262	NaN	NaN	NaN	2.131	0.238	0.241	NaN	NaN	NaN	NaN	NaN	NaN	1.937	0.836	0.516	NaN	NaN	NaN	2.015	0.62	0.601	1.999	0.4	0.57	NaN	NaN	NaN	NaN	NaN	NaN	2.016	0.271	0.632
267	1.335	2.066	0.806	0.286	NaN	NaN	NaN	NaN	NaN	NaN	2.079	0.585	0.208	2.057	0.475	0.262	NaN	NaN	NaN	2.131	0.238	0.241	NaN	NaN	NaN	NaN	NaN	NaN	1.937	0.835	0.516	NaN	NaN	NaN	2.015	0.62	0.601	1.999	0.4	0.57	NaN	NaN	NaN	NaN	NaN	NaN	2.016	0.271	0.633
268	1.34	2.066	0.806	0.286	NaN	NaN	NaN	NaN	NaN	NaN	2.079	0.585	0.208	2.057	0.475	0.262	NaN	NaN	NaN	2.131	0.238	0.241	NaN	NaN	NaN	NaN	NaN	NaN	1.937	0.835	0.516	NaN	NaN	NaN	2.015	0.62	0.601	1.999	0.401	0.57	NaN	NaN	NaN	NaN	NaN	NaN	2.016	0.271	0.633
269	1.345	2.066	0.806	0.286	NaN	NaN	NaN	NaN	NaN	NaN	2.079	0.585	0.208	2.057	0.475	0.262	NaN	NaN	NaN	2.131	0.238	0.241	NaN	NaN	NaN	NaN	NaN	NaN	1.937	0.835	0.516	NaN	NaN	NaN	2.015	0.62	0.601	1.999	0.401	0.57	NaN	NaN	NaN	NaN	NaN	NaN	2.016	0.271	0.633
270	1.35	2.066	0.806	0.286	NaN	NaN	NaN	NaN	NaN	NaN	2.079	0.585	0.208	2.057	0.475	0.262	NaN	NaN	NaN	2.131	0.238	0.241	NaN	NaN	NaN	NaN	NaN	NaN	1.936	0.835	0.516	NaN	NaN	NaN	2.015	0.62	0.601	1.999	0.401	0.57	NaN	NaN	NaN	NaN	NaN	NaN	2.016	0.271	0.633
271	1.355	2.066	0.806	0.286	NaN	NaN	NaN	NaN	NaN	NaN	2.079	0.585	0.208	2.057	0.475	0.262	NaN	NaN	NaN	2.131	0.238	0.241	NaN	NaN	NaN	NaN	NaN	NaN	1.936	0.835	0.516	NaN	NaN	NaN	2.015	0.62	0.601	1.999	0.401	0.57	NaN	NaN	NaN	NaN	NaN	NaN	2.016	0.271	0.633
272	1.36	2.066	0.806	0.286	NaN	NaN	NaN	NaN	NaN	NaN	2.079	0.585	0.208	2.057	0.475	0.262	NaN	NaN	NaN	2.131	0.238	0.241	NaN	NaN	NaN	NaN	NaN	NaN	1.936	0.835	0.516	NaN	NaN	NaN	2.015	0.62	0.601	1.999	0.401	0.57	NaN	NaN	NaN	NaN	NaN	NaN	2.016	0.271	0.633
273	1.365	2.066	0.806	0.286	NaN	NaN	NaN	NaN	NaN	NaN	2.079	0.585	0.208	2.057	0.475	0.263	NaN	NaN	NaN	2.131	0.238	0.241	NaN	NaN	NaN	NaN	NaN	NaN	1.936	0.835	0.516	NaN	NaN	NaN	2.015	0.62	0.601	1.999	0.401	0.57	NaN	NaN	NaN	NaN	NaN	NaN	2.016	0.271	0.633
274	1.37	2.066	0.806	0.286	NaN	NaN	NaN	NaN	NaN	NaN	2.079	0.585	0.208	2.057	0.475	0.263	NaN	NaN	NaN	2.131	0.239	0.241	NaN	NaN	NaN	NaN	NaN	NaN	1.936	0.835	0.516	NaN	NaN	NaN	2.015	0.62	0.601	1.999	0.401	0.57	NaN	NaN	NaN	NaN	NaN	NaN	2.016	0.271	0.633
275	1.375	2.065	0.806	0.286	NaN	NaN	NaN	NaN	NaN	NaN	2.079	0.585	0.208	2.057	0.475	0.263	NaN	NaN	NaN	2.131	0.239	0.241	NaN	NaN	NaN	NaN	NaN	NaN	1.936	0.835	0.516	NaN	NaN	NaN	2.015	0.62	0.601	1.999	0.401	0.57	NaN	NaN	NaN	NaN	NaN	NaN	2.016	0.271	0.633
276	1.38	2.065	0.806	0.286	NaN	NaN	NaN	NaN	NaN	NaN	2.079	0.585	0.208	2.057	0.475	0.263	NaN	NaN	NaN	2.131	0.239	0.241	NaN	NaN	NaN	NaN	NaN	NaN	1.936	0.835	0.516	NaN	NaN	NaN	2.015	0.62	0.601	1.999	0.401	0.57	NaN	NaN	NaN	NaN	NaN	NaN	2.017	0.272	0.633
277	1.385	2.065	0.806	0.286	NaN	NaN	NaN	NaN	NaN	NaN	2.079	0.585	0.208	2.057	0.475	0.263	NaN	NaN	NaN	2.131	0.239	0.241	NaN	NaN	NaN	NaN	NaN	NaN	1.936	0.835	0.516	NaN	NaN	NaN	2.015	0.62	0.601	1.999	0.401	0.57	NaN	NaN	NaN	NaN	NaN	NaN	2.017	0.272	0.633
278	1.39	2.065	0.806	0.286	NaN	NaN	NaN	NaN	NaN	NaN	2.079	0.585	0.208	2.057	0.475	0.263	NaN	NaN	NaN	2.131	0.239	0.241	NaN	NaN	NaN	NaN	NaN	NaN	1.936	0.835	0.516	NaN	NaN	NaN	2.015	0.62	0.601	1.999	0.401	0.57	NaN	NaN	NaN	NaN	NaN	NaN	2.017	0.272	0.633
279	1.395	2.065	0.806	0.286	NaN	NaN	NaN	NaN	NaN	NaN	2.079	0.585	0.208	2.066	0.472	0.265	NaN	NaN	NaN	2.131	0.239	0.241	NaN	NaN	NaN	NaN	NaN	NaN	1.936	0.835	0.516	NaN	NaN	NaN	2.015	0.62	0.601	1.999	0.401	0.57	NaN	NaN	NaN	NaN	NaN	NaN	2.016	0.272	0.633
280	1.4	2.065	0.806	0.286	NaN	NaN	NaN	NaN	NaN	NaN	2.079	0.585	0.208	2.077	0.468	0.267	NaN	NaN	NaN	2.131	0.238	0.241	NaN	NaN	NaN	NaN	NaN	NaN	1.936	0.835	0.516	NaN	NaN	NaN	2.015	0.62	0.601	1.999	0.401	0.57	NaN	NaN	NaN	NaN	NaN	NaN	2.016	0.271	0.633
281	1.405	2.065	0.806	0.286	NaN	NaN	NaN	NaN	NaN	NaN	2.079	0.585	0.208	2.062	0.473	0.264	NaN	NaN	NaN	2.131	0.239	0.241	NaN	NaN	NaN	NaN	NaN	NaN	1.936	0.835	0.516	NaN	NaN	NaN	2.015	0.62	0.601	1.999	0.401	0.57	NaN	NaN	NaN	NaN	NaN	NaN	2.016	0.271	0.633
282	1.41	2.065	0.806	0.286	NaN	NaN	NaN	NaN	NaN	NaN	2.079	0.585	0.208	2.058	0.475	0.263	NaN	NaN	NaN	2.131	0.238	0.241	NaN	NaN	NaN	NaN	NaN	NaN	1.936	0.835	0.516	NaN	NaN	NaN	2.015	0.62	0.601	1.999	0.401	0.57	NaN	NaN	NaN	NaN	NaN	NaN	2.016	0.271	0.633
283	1.415	2.065	0.806	0.286	NaN	NaN	NaN	NaN	NaN	NaN	2.079	0.585	0.208	2.057	0.475	0.263	NaN	NaN	NaN	2.131	0.239	0.241	NaN	NaN	NaN	NaN	NaN	NaN	1.936	0.835	0.516	NaN	NaN	NaN	2.014	0.62	0.601	1.999	0.401	0.57	NaN	NaN	NaN	NaN	NaN	NaN	2.016	0.271	0.633
284	1.42	2.065	0.806	0.286	NaN	NaN	NaN	NaN	NaN	NaN	2.079	0.585	0.208	2.057	0.475	0.263	NaN	NaN	NaN	2.131	0.239	0.241	NaN	NaN	NaN	NaN	NaN	NaN	1.936	0.835	0.516	NaN	NaN	NaN	2.014	0.62	0.601	1.999	0.401	0.57	NaN	NaN	NaN	NaN	NaN	NaN	2.016	0.271	0.633
285	1.425	2.065	0.806	0.286	NaN	NaN	NaN	NaN	NaN	NaN	2.079	0.585	0.208	2.057	0.475	0.263	NaN	NaN	NaN	2.131	0.239	0.241	NaN	NaN	NaN	NaN	NaN	NaN	1.936	0.835	0.516	NaN	NaN	NaN	2.014	0.62	0.601	1.999	0.401	0.57	NaN	NaN	NaN	NaN	NaN	NaN	2.016	0.271	0.633
286	1.43	2.065	0.806	0.286	NaN	NaN	NaN	NaN	NaN	NaN	2.079	0.585	0.208	2.057	0.475	0.263	NaN	NaN	NaN	2.131	0.239	0.241	NaN	NaN	NaN	NaN	NaN	NaN	1.936	0.835	0.516	NaN	NaN	NaN	2.014	0.62	0.601	1.999	0.401	0.57	NaN	NaN	NaN	NaN	NaN	NaN	2.016	0.271	0.633
287	1.435	2.065	0.806	0.286	NaN	NaN	NaN	NaN	NaN	NaN	2.079	0.585	0.208	2.057	0.475	0.263	NaN	NaN	NaN	2.131	0.239	0.241	NaN	NaN	NaN	NaN	NaN	NaN	1.936	0.835	0.516	NaN	NaN	NaN	2.014	0.62	0.601	1.999	0.401	0.57	NaN	NaN	NaN	NaN	NaN	NaN	2.016	0.271	0.633
288	1.44	2.065	0.806	0.286	NaN	NaN	NaN	NaN	NaN	NaN	2.079	0.585	0.208	2.057	0.475	0.263	NaN	NaN	NaN	2.131	0.239	0.241	NaN	NaN	NaN	NaN	NaN	NaN	1.935	0.835	0.516	NaN	NaN	NaN	2.014	0.62	0.601	1.999	0.401	0.57	NaN	NaN	NaN	NaN	NaN	NaN	2.016	0.271	0.633
289	1.445	2.065	0.806	0.286	NaN	NaN	NaN	NaN	NaN	NaN	2.079	0.585	0.208	2.057	0.475	0.263	NaN	NaN	NaN	2.131	0.239	0.241	NaN	NaN	NaN	NaN	NaN	NaN	1.935	0.835	0.516	NaN	NaN	NaN	2.014	0.62	0.601	1.999	0.401	0.57	NaN	NaN	NaN	NaN	NaN	NaN	2.016	0.271	0.633
290	1.45	2.065	0.806	0.286	NaN	NaN	NaN	NaN	NaN	NaN	2.079	0.585	0.208	2.057	0.475	0.263	NaN	NaN	NaN	2.131	0.239	0.241	NaN	NaN	NaN	NaN	NaN	NaN	1.935	0.835	0.516	NaN	NaN	NaN	2.014	0.62	0.601	1.999	0.401	0.57	NaN	NaN	NaN	NaN	NaN	NaN	2.016	0.271	0.633
291	1.455	2.065	0.806	0.286	NaN	NaN	NaN	NaN	NaN	NaN	2.079	0.585	0.208	2.057	0.475	0.263	NaN	NaN	NaN	2.131	0.239	0.241	NaN	NaN	NaN	NaN	NaN	NaN	1.935	0.835	0.516	NaN	NaN	NaN	2.014	0.62	0.601	1.999	0.401	0.57	NaN	NaN	NaN	NaN	NaN	NaN	2.016	0.271	0.633
292	1.46	2.065	0.806	0.286	NaN	NaN	NaN	NaN	NaN	NaN	2.079	0.585	0.208	2.057	0.475	0.262	NaN	NaN	NaN	2.131	0.239	0.241	NaN	NaN	NaN	NaN	NaN	NaN	1.935	0.835	0.516	NaN	NaN	NaN	2.014	0.62	0.601	1.999	0.401	0.57	NaN	NaN	NaN	NaN	NaN	NaN	2.016	0.271	0.633
293	1.465	2.065	0.806	0.286	NaN	NaN	NaN	NaN	NaN	NaN	2.079	0.585	0.208	2.057	0.475	0.263	NaN	NaN	NaN	2.131	0.239	0.241	NaN	NaN	NaN	NaN	NaN	NaN	1.935	0.835	0.516	NaN	NaN	NaN	2.014	0.62	0.601	1.999	0.401	0.57	NaN	NaN	NaN	NaN	NaN	NaN	2.016	0.272	0.633
294	1.47	2.065	0.806	0.286	NaN	NaN	NaN	NaN	NaN	NaN	2.079	0.585	0.208	2.057	0.475	0.262	NaN	NaN	NaN	2.131	0.239	0.241	NaN	NaN	NaN	NaN	NaN	NaN	1.935	0.835	0.516	NaN	NaN	NaN	2.014	0.62	0.601	1.999	0.401	0.57	NaN	NaN	NaN	NaN	NaN	NaN	2.016	0.272	0.633
295	1.475	2.065	0.806	0.286	NaN	NaN	NaN	NaN	NaN	NaN	2.079	0.585	0.208	2.057	0.475	0.262	NaN	NaN	NaN	2.131	0.239	0.241	NaN	NaN	NaN	NaN	NaN	NaN	1.935	0.835	0.516	NaN	NaN	NaN	2.014	0.62	0.601	1.999	0.401	0.57	NaN	NaN	NaN	NaN	NaN	NaN	2.016	0.272	0.633
296	1.48	2.065	0.806	0.286	NaN	NaN	NaN	NaN	NaN	NaN	2.079	0.585	0.208	2.057	0.475	0.262	NaN	NaN	NaN	2.131	0.239	0.241	NaN	NaN	NaN	NaN	NaN	NaN	1.935	0.835	0.516	NaN	NaN	NaN	2.014	0.62	0.601	1.999	0.401	0.57	NaN	NaN	NaN	NaN	NaN	NaN	2.016	0.272	0.633
297	1.485	2.065	0.806	0.286	NaN	NaN	NaN	NaN	NaN	NaN	2.079	0.585	0.208	2.057	0.475	0.262	NaN	NaN	NaN	2.131	0.239	0.241	NaN	NaN	NaN	NaN	NaN	NaN	1.935	0.835	0.516	NaN	NaN	NaN	2.014	0.62	0.601	1.999	0.401	0.57	NaN	NaN	NaN	NaN	NaN	NaN	2.016	0.272	0.633
298	1.49	2.065	0.806	0.286	NaN	NaN	NaN	NaN	NaN	NaN	2.079	0.585	0.208	2.057	0.475	0.262	NaN	NaN	NaN	2.131	0.239	0.241	NaN	NaN	NaN	NaN	NaN	NaN	1.935	0.835	0.516	NaN	NaN	NaN	2.014	0.62	0.601	1.999	0.401	0.57	NaN	NaN	NaN	NaN	NaN	NaN	2.017	0.272	0.633
299	1.495	2.065	0.806	0.286	NaN	NaN	NaN	NaN	NaN	NaN	2.079	0.585	0.208	2.057	0.475	0.262	NaN	NaN	NaN	2.131	0.239	0.241	NaN	NaN	NaN	NaN	NaN	NaN	1.935	0.835	0.516	NaN	NaN	NaN	2.014	0.62	0.601	1.999	0.401	0.57	NaN	NaN	NaN	NaN	NaN	NaN	2.017	0.272	0.633
300	1.5	2.065	0.806	0.286	NaN	NaN	NaN	NaN	NaN	NaN	2.079	0.585	0.208	2.057	0.475	0.262	NaN	NaN	NaN	2.131	0.239	0.241	NaN	NaN	NaN	NaN	NaN	NaN	1.935	0.835	0.516	NaN	NaN	NaN	2.014	0.62	0.601	1.998	0.401	0.57	NaN	NaN	NaN	NaN	NaN	NaN	2.016	0.272	0.633
301	1.505	2.065	0.806	0.286	NaN	NaN	NaN	NaN	NaN	NaN	2.079	0.585	0.208	2.057	0.475	0.262	NaN	NaN	NaN	2.131	0.239	0.241	NaN	NaN	NaN	NaN	NaN	NaN	1.935	0.835	0.516	NaN	NaN	NaN	2.014	0.62	0.601	1.999	0.401	0.57	NaN	NaN	NaN	NaN	NaN	NaN	2.016	0.272	0.633
302	1.51	2.065	0.806	0.286	NaN	NaN	NaN	NaN	NaN	NaN	2.079	0.585	0.208	2.057	0.475	0.262	NaN	NaN	NaN	2.131	0.239	0.241	NaN	NaN	NaN	NaN	NaN	NaN	1.935	0.835	0.516	NaN	NaN	NaN	2.014	0.62	0.601	1.999	0.401	0.57	NaN	NaN	NaN	NaN	NaN	NaN	2.016	0.272	0.633
303	1.515	2.064	0.806	0.286	NaN	NaN	NaN	NaN	NaN	NaN	2.079	0.585	0.208	2.057	0.475	0.262	NaN	NaN	NaN	2.131	0.239	0.241	NaN	NaN	NaN	NaN	NaN	NaN	1.935	0.835	0.516	NaN	NaN	NaN	2.014	0.62	0.601	1.998	0.401	0.57	NaN	NaN	NaN	NaN	NaN	NaN	2.016	0.272	0.633
304	1.52	2.064	0.806	0.286	NaN	NaN	NaN	NaN	NaN	NaN	2.079	0.585	0.208	2.057	0.475	0.262	NaN	NaN	NaN	2.131	0.239	0.241	NaN	NaN	NaN	NaN	NaN	NaN	1.934	0.835	0.516	NaN	NaN	NaN	2.014	0.62	0.601	1.998	0.401	0.57	NaN	NaN	NaN	NaN	NaN	NaN	2.017	0.272	0.633
305	1.525	2.064	0.806	0.286	NaN	NaN	NaN	NaN	NaN	NaN	2.079	0.585	0.208	2.057	0.475	0.262	NaN	NaN	NaN	2.131	0.239	0.241	NaN	NaN	NaN	NaN	NaN	NaN	1.934	0.835	0.516	NaN	NaN	NaN	2.014	0.62	0.601	1.998	0.401	0.57	NaN	NaN	NaN	NaN	NaN	NaN	2.017	0.272	0.633
306	1.53	2.064	0.806	0.286	NaN	NaN	NaN	NaN	NaN	NaN	2.079	0.585	0.208	2.057	0.475	0.262	NaN	NaN	NaN	2.131	0.239	0.241	NaN	NaN	NaN	NaN	NaN	NaN	1.934	0.835	0.516	NaN	NaN	NaN	2.014	0.62	0.601	1.998	0.401	0.57	NaN	NaN	NaN	NaN	NaN	NaN	2.017	0.272	0.633
307	1.535	NaN	NaN	NaN	NaN	NaN	NaN	NaN	NaN	NaN	2.079	0.585	0.208	2.057	0.475	0.262	NaN	NaN	NaN	2.131	0.239	0.241	NaN	NaN	NaN	NaN	NaN	NaN	1.934	0.835	0.516	NaN	NaN	NaN	2.014	0.62	0.601	1.998	0.401	0.57	NaN	NaN	NaN	NaN	NaN	NaN	2.017	0.273	0.633
308	1.54	2.064	0.806	0.286	NaN	NaN	NaN	NaN	NaN	NaN	2.079	0.585	0.208	2.057	0.475	0.262	NaN	NaN	NaN	2.131	0.239	0.241	NaN	NaN	NaN	NaN	NaN	NaN	1.934	0.835	0.516	NaN	NaN	NaN	2.014	0.62	0.601	1.998	0.401	0.57	NaN	NaN	NaN	NaN	NaN	NaN	2.017	0.273	0.633
309	1.545	NaN	NaN	NaN	NaN	NaN	NaN	NaN	NaN	NaN	2.079	0.585	0.208	2.057	0.475	0.262	NaN	NaN	NaN	2.131	0.239	0.241	NaN	NaN	NaN	NaN	NaN	NaN	1.934	0.835	0.516	NaN	NaN	NaN	2.014	0.62	0.601	1.998	0.401	0.57	NaN	NaN	NaN	NaN	NaN	NaN	2.018	0.273	0.633
310	1.55	NaN	NaN	NaN	NaN	NaN	NaN	NaN	NaN	NaN	2.079	0.585	0.208	2.057	0.475	0.262	NaN	NaN	NaN	2.131	0.239	0.241	NaN	NaN	NaN	NaN	NaN	NaN	1.934	0.835	0.516	NaN	NaN	NaN	2.014	0.62	0.601	1.998	0.401	0.57	NaN	NaN	NaN	NaN	NaN	NaN	2.017	0.273	0.633
311	1.555	NaN	NaN	NaN	NaN	NaN	NaN	NaN	NaN	NaN	2.079	0.585	0.208	2.056	0.475	0.262	NaN	NaN	NaN	2.131	0.239	0.241	NaN	NaN	NaN	NaN	NaN	NaN	1.934	0.835	0.516	NaN	NaN	NaN	2.014	0.62	0.601	1.998	0.401	0.57	NaN	NaN	NaN	NaN	NaN	NaN	2.016	0.272	0.633
312	1.56	NaN	NaN	NaN	NaN	NaN	NaN	NaN	NaN	NaN	2.079	0.585	0.208	2.056	0.475	0.262	NaN	NaN	NaN	2.131	0.239	0.241	NaN	NaN	NaN	NaN	NaN	NaN	1.934	0.835	0.516	NaN	NaN	NaN	2.014	0.62	0.601	1.998	0.401	0.57	NaN	NaN	NaN	NaN	NaN	NaN	2.016	0.272	0.633
313	1.565	NaN	NaN	NaN	NaN	NaN	NaN	NaN	NaN	NaN	2.078	0.585	0.208	2.056	0.475	0.262	NaN	NaN	NaN	2.131	0.239	0.241	NaN	NaN	NaN	NaN	NaN	NaN	1.934	0.835	0.516	NaN	NaN	NaN	2.014	0.62	0.601	1.998	0.401	0.57	NaN	NaN	NaN	NaN	NaN	NaN	2.016	0.272	0.633
314	1.57	NaN	NaN	NaN	NaN	NaN	NaN	NaN	NaN	NaN	2.078	0.585	0.208	2.056	0.475	0.262	NaN	NaN	NaN	2.131	0.239	0.241	NaN	NaN	NaN	NaN	NaN	NaN	1.934	0.835	0.516	NaN	NaN	NaN	2.014	0.62	0.601	1.998	0.401	0.57	NaN	NaN	NaN	NaN	NaN	NaN	2.017	0.272	0.633
315	1.575	NaN	NaN	NaN	NaN	NaN	NaN	NaN	NaN	NaN	2.078	0.585	0.208	2.056	0.475	0.262	NaN	NaN	NaN	2.131	0.239	0.241	NaN	NaN	NaN	NaN	NaN	NaN	1.934	0.835	0.516	NaN	NaN	NaN	2.014	0.62	0.601	1.998	0.401	0.57	NaN	NaN	NaN	NaN	NaN	NaN	2.017	0.273	0.633
316	1.58	NaN	NaN	NaN	NaN	NaN	NaN	NaN	NaN	NaN	2.078	0.585	0.208	2.056	0.475	0.262	NaN	NaN	NaN	2.131	0.239	0.241	NaN	NaN	NaN	NaN	NaN	NaN	1.934	0.835	0.516	NaN	NaN	NaN	2.014	0.62	0.601	1.998	0.401	0.57	NaN	NaN	NaN	NaN	NaN	NaN	2.017	0.273	0.633
317	1.585	2.156	0.888	0.398	NaN	NaN	NaN	NaN	NaN	NaN	2.078	0.585	0.208	2.056	0.474	0.262	NaN	NaN	NaN	2.131	0.239	0.241	NaN	NaN	NaN	NaN	NaN	NaN	1.934	0.835	0.516	NaN	NaN	NaN	2.014	0.62	0.601	1.998	0.401	0.57	NaN	NaN	NaN	NaN	NaN	NaN	2.017	0.272	0.633
318	1.59	2.156	0.888	0.398	NaN	NaN	NaN	NaN	NaN	NaN	2.078	0.585	0.208	2.056	0.475	0.262	NaN	NaN	NaN	2.131	0.239	0.241	NaN	NaN	NaN	NaN	NaN	NaN	1.934	0.835	0.516	NaN	NaN	NaN	2.014	0.62	0.601	1.998	0.401	0.57	NaN	NaN	NaN	NaN	NaN	NaN	2.017	0.272	0.633
319	1.595	2.156	0.888	0.398	NaN	NaN	NaN	NaN	NaN	NaN	2.078	0.585	0.208	2.056	0.475	0.262	NaN	NaN	NaN	2.131	0.239	0.241	NaN	NaN	NaN	NaN	NaN	NaN	1.934	0.835	0.516	NaN	NaN	NaN	2.013	0.62	0.601	1.998	0.401	0.57	NaN	NaN	NaN	NaN	NaN	NaN	2.016	0.272	0.633
320	1.6	2.155	0.888	0.398	NaN	NaN	NaN	NaN	NaN	NaN	2.078	0.585	0.208	2.056	0.474	0.262	NaN	NaN	NaN	2.131	0.239	0.241	NaN	NaN	NaN	NaN	NaN	NaN	1.934	0.835	0.516	NaN	NaN	NaN	2.013	0.62	0.601	1.998	0.401	0.57	NaN	NaN	NaN	NaN	NaN	NaN	2.016	0.272	0.633
321	1.605	2.155	0.888	0.398	NaN	NaN	NaN	NaN	NaN	NaN	2.078	0.585	0.208	2.056	0.474	0.262	NaN	NaN	NaN	2.131	0.239	0.241	NaN	NaN	NaN	NaN	NaN	NaN	1.934	0.835	0.516	NaN	NaN	NaN	2.013	0.62	0.601	1.998	0.401	0.57	NaN	NaN	NaN	NaN	NaN	NaN	2.017	0.272	0.633
322	1.61	2.155	0.888	0.398	NaN	NaN	NaN	NaN	NaN	NaN	2.078	0.585	0.208	2.056	0.474	0.262	NaN	NaN	NaN	2.131	0.239	0.241	NaN	NaN	NaN	NaN	NaN	NaN	1.934	0.835	0.516	NaN	NaN	NaN	2.013	0.62	0.601	1.998	0.401	0.57	NaN	NaN	NaN	NaN	NaN	NaN	2.017	0.272	0.633
323	1.615	2.155	0.888	0.398	NaN	NaN	NaN	NaN	NaN	NaN	2.078	0.585	0.208	2.056	0.474	0.262	NaN	NaN	NaN	2.131	0.239	0.241	NaN	NaN	NaN	NaN	NaN	NaN	1.934	0.835	0.516	NaN	NaN	NaN	2.013	0.62	0.601	1.998	0.401	0.57	NaN	NaN	NaN	NaN	NaN	NaN	2.016	0.272	0.633
324	1.62	2.155	0.887	0.398	NaN	NaN	NaN	NaN	NaN	NaN	2.078	0.585	0.208	2.056	0.474	0.262	NaN	NaN	NaN	2.131	0.239	0.241	NaN	NaN	NaN	NaN	NaN	NaN	1.934	0.835	0.516	NaN	NaN	NaN	2.013	0.62	0.601	1.998	0.401	0.57	NaN	NaN	NaN	NaN	NaN	NaN	2.016	0.272	0.633
325	1.625	2.154	0.887	0.398	NaN	NaN	NaN	NaN	NaN	NaN	2.078	0.585	0.208	2.056	0.474	0.262	NaN	NaN	NaN	2.131	0.239	0.241	NaN	NaN	NaN	NaN	NaN	NaN	1.934	0.835	0.516	NaN	NaN	NaN	2.013	0.62	0.601	1.998	0.401	0.57	NaN	NaN	NaN	NaN	NaN	NaN	2.017	0.272	0.633
326	1.63	2.154	0.887	0.398	NaN	NaN	NaN	NaN	NaN	NaN	2.078	0.585	0.208	2.056	0.474	0.262	NaN	NaN	NaN	2.131	0.239	0.241	NaN	NaN	NaN	NaN	NaN	NaN	1.933	0.835	0.516	NaN	NaN	NaN	2.013	0.62	0.601	1.998	0.401	0.57	NaN	NaN	NaN	NaN	NaN	NaN	2.017	0.272	0.633
327	1.635	2.154	0.887	0.397	NaN	NaN	NaN	NaN	NaN	NaN	2.078	0.585	0.208	2.056	0.474	0.262	NaN	NaN	NaN	2.131	0.239	0.241	NaN	NaN	NaN	NaN	NaN	NaN	1.933	0.835	0.516	NaN	NaN	NaN	2.013	0.62	0.601	1.998	0.401	0.57	NaN	NaN	NaN	NaN	NaN	NaN	2.016	0.272	0.633
328	1.64	2.154	0.887	0.397	NaN	NaN	NaN	NaN	NaN	NaN	2.078	0.585	0.208	2.056	0.474	0.262	NaN	NaN	NaN	2.131	0.239	0.241	NaN	NaN	NaN	NaN	NaN	NaN	1.933	0.835	0.516	NaN	NaN	NaN	2.013	0.62	0.601	1.998	0.401	0.57	NaN	NaN	NaN	NaN	NaN	NaN	2.016	0.272	0.633
329	1.645	2.154	0.887	0.397	NaN	NaN	NaN	NaN	NaN	NaN	2.078	0.585	0.208	2.056	0.474	0.262	NaN	NaN	NaN	2.131	0.239	0.241	NaN	NaN	NaN	NaN	NaN	NaN	1.933	0.835	0.516	NaN	NaN	NaN	2.013	0.62	0.601	1.998	0.401	0.57	NaN	NaN	NaN	NaN	NaN	NaN	2.016	0.272	0.633
330	1.65	2.154	0.887	0.397	NaN	NaN	NaN	NaN	NaN	NaN	2.078	0.585	0.208	2.056	0.474	0.262	NaN	NaN	NaN	2.131	0.239	0.241	NaN	NaN	NaN	NaN	NaN	NaN	1.933	0.835	0.516	NaN	NaN	NaN	2.013	0.62	0.601	1.998	0.401	0.57	NaN	NaN	NaN	NaN	NaN	NaN	2.017	0.272	0.633
331	1.655	2.154	0.887	0.397	NaN	NaN	NaN	NaN	NaN	NaN	2.078	0.585	0.208	2.056	0.474	0.262	NaN	NaN	NaN	2.131	0.239	0.241	NaN	NaN	NaN	NaN	NaN	NaN	1.933	0.835	0.516	NaN	NaN	NaN	2.012	0.62	0.601	1.998	0.401	0.57	NaN	NaN	NaN	NaN	NaN	NaN	2.017	0.272	0.633
332	1.66	2.154	0.887	0.397	NaN	NaN	NaN	NaN	NaN	NaN	2.078	0.585	0.208	2.056	0.474	0.262	NaN	NaN	NaN	2.131	0.239	0.241	NaN	NaN	NaN	NaN	NaN	NaN	1.933	0.835	0.516	NaN	NaN	NaN	2.012	0.62	0.601	1.998	0.401	0.57	NaN	NaN	NaN	NaN	NaN	NaN	2.016	0.272	0.633
333	1.665	2.154	0.887	0.397	NaN	NaN	NaN	NaN	NaN	NaN	2.078	0.585	0.208	2.056	0.474	0.262	NaN	NaN	NaN	2.131	0.239	0.241	NaN	NaN	NaN	NaN	NaN	NaN	1.933	0.835	0.516	NaN	NaN	NaN	2.012	0.62	0.601	1.998	0.401	0.57	NaN	NaN	NaN	NaN	NaN	NaN	2.016	0.272	0.633
334	1.67	2.154	0.887	0.397	NaN	NaN	NaN	NaN	NaN	NaN	2.078	0.585	0.208	2.056	0.474	0.262	NaN	NaN	NaN	2.131	0.239	0.241	NaN	NaN	NaN	NaN	NaN	NaN	1.933	0.835	0.516	NaN	NaN	NaN	2.012	0.62	0.601	1.998	0.401	0.57	NaN	NaN	NaN	NaN	NaN	NaN	2.016	0.272	0.633
335	1.675	2.154	0.887	0.397	NaN	NaN	NaN	NaN	NaN	NaN	2.078	0.585	0.208	2.056	0.474	0.262	NaN	NaN	NaN	2.131	0.239	0.241	NaN	NaN	NaN	NaN	NaN	NaN	1.933	0.835	0.516	NaN	NaN	NaN	2.012	0.62	0.601	1.998	0.401	0.57	NaN	NaN	NaN	NaN	NaN	NaN	2.017	0.272	0.633
336	1.68	2.154	0.887	0.397	NaN	NaN	NaN	NaN	NaN	NaN	2.078	0.585	0.208	2.056	0.474	0.262	NaN	NaN	NaN	2.131	0.239	0.241	NaN	NaN	NaN	NaN	NaN	NaN	1.933	0.835	0.516	NaN	NaN	NaN	2.012	0.621	0.601	1.997	0.401	0.569	NaN	NaN	NaN	NaN	NaN	NaN	2.016	0.272	0.633
337	1.685	2.154	0.887	0.397	NaN	NaN	NaN	NaN	NaN	NaN	2.078	0.585	0.208	2.056	0.474	0.263	NaN	NaN	NaN	2.131	0.239	0.241	NaN	NaN	NaN	NaN	NaN	NaN	1.933	0.835	0.516	NaN	NaN	NaN	2.012	0.621	0.601	1.997	0.401	0.57	NaN	NaN	NaN	NaN	NaN	NaN	2.016	0.272	0.633
338	1.69	2.153	0.887	0.397	NaN	NaN	NaN	NaN	NaN	NaN	2.078	0.585	0.208	2.056	0.474	0.263	NaN	NaN	NaN	2.131	0.239	0.241	NaN	NaN	NaN	NaN	NaN	NaN	1.933	0.835	0.516	NaN	NaN	NaN	2.012	0.621	0.601	1.997	0.401	0.57	NaN	NaN	NaN	NaN	NaN	NaN	2.016	0.272	0.633
339	1.695	2.153	0.887	0.397	NaN	NaN	NaN	NaN	NaN	NaN	2.078	0.585	0.208	2.056	0.474	0.263	NaN	NaN	NaN	2.131	0.239	0.241	NaN	NaN	NaN	NaN	NaN	NaN	1.933	0.835	0.516	NaN	NaN	NaN	2.012	0.621	0.601	1.997	0.401	0.569	NaN	NaN	NaN	NaN	NaN	NaN	2.016	0.272	0.633
340	1.7	2.153	0.887	0.397	NaN	NaN	NaN	NaN	NaN	NaN	2.078	0.585	0.208	2.056	0.474	0.263	NaN	NaN	NaN	2.131	0.239	0.241	NaN	NaN	NaN	NaN	NaN	NaN	1.933	0.835	0.516	NaN	NaN	NaN	2.012	0.621	0.601	1.997	0.401	0.569	NaN	NaN	NaN	NaN	NaN	NaN	2.016	0.272	0.633
341	1.705	2.153	0.887	0.397	NaN	NaN	NaN	NaN	NaN	NaN	2.078	0.585	0.208	2.056	0.474	0.263	NaN	NaN	NaN	2.131	0.239	0.241	NaN	NaN	NaN	NaN	NaN	NaN	1.932	0.835	0.516	NaN	NaN	NaN	2.012	0.621	0.601	1.997	0.401	0.569	NaN	NaN	NaN	NaN	NaN	NaN	2.016	0.272	0.633
342	1.71	2.153	0.887	0.397	NaN	NaN	NaN	NaN	NaN	NaN	2.078	0.585	0.208	2.056	0.474	0.263	NaN	NaN	NaN	2.131	0.239	0.241	NaN	NaN	NaN	NaN	NaN	NaN	1.932	0.835	0.516	NaN	NaN	NaN	2.012	0.621	0.601	1.997	0.401	0.569	NaN	NaN	NaN	NaN	NaN	NaN	2.016	0.272	0.633
343	1.715	2.153	0.887	0.397	NaN	NaN	NaN	NaN	NaN	NaN	2.078	0.585	0.208	2.056	0.474	0.264	NaN	NaN	NaN	2.131	0.239	0.241	NaN	NaN	NaN	NaN	NaN	NaN	1.932	0.835	0.516	NaN	NaN	NaN	2.012	0.621	0.601	1.997	0.401	0.569	NaN	NaN	NaN	NaN	NaN	NaN	2.016	0.272	0.633
344	1.72	2.153	0.887	0.397	NaN	NaN	NaN	NaN	NaN	NaN	2.078	0.585	0.208	2.056	0.474	0.264	NaN	NaN	NaN	2.131	0.239	0.241	NaN	NaN	NaN	NaN	NaN	NaN	1.932	0.835	0.516	NaN	NaN	NaN	2.012	0.621	0.601	1.997	0.401	0.569	NaN	NaN	NaN	NaN	NaN	NaN	2.016	0.272	0.633
345	1.725	2.153	0.887	0.396	NaN	NaN	NaN	NaN	NaN	NaN	2.078	0.585	0.208	2.056	0.474	0.264	NaN	NaN	NaN	2.131	0.239	0.241	NaN	NaN	NaN	NaN	NaN	NaN	1.932	0.835	0.516	NaN	NaN	NaN	2.012	0.621	0.601	1.997	0.401	0.569	NaN	NaN	NaN	NaN	NaN	NaN	2.017	0.272	0.633
346	1.73	2.153	0.887	0.396	NaN	NaN	NaN	NaN	NaN	NaN	2.078	0.585	0.208	2.056	0.474	0.264	NaN	NaN	NaN	2.131	0.239	0.241	NaN	NaN	NaN	NaN	NaN	NaN	1.932	0.835	0.516	NaN	NaN	NaN	2.012	0.621	0.601	1.997	0.401	0.569	NaN	NaN	NaN	NaN	NaN	NaN	2.016	0.272	0.633
347	1.735	2.153	0.887	0.396	NaN	NaN	NaN	NaN	NaN	NaN	2.078	0.585	0.208	2.056	0.474	0.264	NaN	NaN	NaN	2.131	0.239	0.241	NaN	NaN	NaN	NaN	NaN	NaN	1.932	0.835	0.516	NaN	NaN	NaN	2.012	0.621	0.601	1.997	0.401	0.569	NaN	NaN	NaN	NaN	NaN	NaN	2.016	0.272	0.633
348	1.74	2.153	0.887	0.396	NaN	NaN	NaN	NaN	NaN	NaN	2.078	0.585	0.208	2.056	0.474	0.264	NaN	NaN	NaN	2.131	0.239	0.241	NaN	NaN	NaN	NaN	NaN	NaN	1.932	0.835	0.516	NaN	NaN	NaN	2.012	0.621	0.601	1.997	0.401	0.569	NaN	NaN	NaN	NaN	NaN	NaN	2.016	0.272	0.633
349	1.745	2.153	0.887	0.396	NaN	NaN	NaN	NaN	NaN	NaN	2.078	0.585	0.208	2.056	0.474	0.264	NaN	NaN	NaN	2.13	0.239	0.241	NaN	NaN	NaN	NaN	NaN	NaN	1.932	0.835	0.516	NaN	NaN	NaN	2.012	0.621	0.601	1.997	0.401	0.569	NaN	NaN	NaN	NaN	NaN	NaN	2.016	0.272	0.633
350	1.75	2.153	0.887	0.396	NaN	NaN	NaN	NaN	NaN	NaN	2.078	0.585	0.208	2.056	0.474	0.264	NaN	NaN	NaN	2.13	0.239	0.241	NaN	NaN	NaN	NaN	NaN	NaN	1.932	0.835	0.516	NaN	NaN	NaN	2.012	0.621	0.601	1.997	0.401	0.569	NaN	NaN	NaN	NaN	NaN	NaN	2.016	0.272	0.633
351	1.755	2.153	0.887	0.396	NaN	NaN	NaN	NaN	NaN	NaN	2.077	0.585	0.208	2.056	0.474	0.264	NaN	NaN	NaN	2.13	0.239	0.241	NaN	NaN	NaN	NaN	NaN	NaN	1.932	0.835	0.516	NaN	NaN	NaN	2.012	0.621	0.6	1.997	0.401	0.569	NaN	NaN	NaN	NaN	NaN	NaN	2.016	0.272	0.633
352	1.76	2.153	0.887	0.396	NaN	NaN	NaN	NaN	NaN	NaN	2.077	0.585	0.208	2.056	0.474	0.264	NaN	NaN	NaN	2.13	0.239	0.241	NaN	NaN	NaN	NaN	NaN	NaN	1.932	0.835	0.516	NaN	NaN	NaN	2.012	0.621	0.6	1.997	0.401	0.569	NaN	NaN	NaN	NaN	NaN	NaN	2.017	0.272	0.633
353	1.765	2.153	0.887	0.396	NaN	NaN	NaN	NaN	NaN	NaN	2.077	0.585	0.208	2.056	0.474	0.263	NaN	NaN	NaN	2.13	0.239	0.241	NaN	NaN	NaN	NaN	NaN	NaN	1.932	0.835	0.516	NaN	NaN	NaN	2.012	0.621	0.6	1.997	0.401	0.569	NaN	NaN	NaN	NaN	NaN	NaN	2.016	0.272	0.633
354	1.77	2.153	0.887	0.396	NaN	NaN	NaN	NaN	NaN	NaN	2.077	0.585	0.208	2.056	0.474	0.263	NaN	NaN	NaN	2.13	0.239	0.241	NaN	NaN	NaN	NaN	NaN	NaN	1.932	0.835	0.516	NaN	NaN	NaN	2.012	0.621	0.6	1.997	0.401	0.569	NaN	NaN	NaN	NaN	NaN	NaN	2.016	0.272	0.633
355	1.775	2.152	0.887	0.396	NaN	NaN	NaN	NaN	NaN	NaN	2.077	0.585	0.208	2.055	0.474	0.263	NaN	NaN	NaN	2.13	0.239	0.241	NaN	NaN	NaN	NaN	NaN	NaN	1.932	0.835	0.516	NaN	NaN	NaN	2.012	0.621	0.6	1.997	0.401	0.569	NaN	NaN	NaN	NaN	NaN	NaN	2.016	0.272	0.633
356	1.78	2.152	0.887	0.396	NaN	NaN	NaN	NaN	NaN	NaN	2.077	0.585	0.208	2.055	0.474	0.263	NaN	NaN	NaN	2.13	0.239	0.241	NaN	NaN	NaN	NaN	NaN	NaN	1.932	0.835	0.516	NaN	NaN	NaN	2.012	0.621	0.6	1.997	0.401	0.569	NaN	NaN	NaN	NaN	NaN	NaN	2.016	0.272	0.633
357	1.785	2.152	0.887	0.396	NaN	NaN	NaN	NaN	NaN	NaN	2.077	0.585	0.208	2.055	0.474	0.263	NaN	NaN	NaN	2.13	0.239	0.241	NaN	NaN	NaN	NaN	NaN	NaN	1.932	0.835	0.516	NaN	NaN	NaN	2.012	0.621	0.6	1.997	0.401	0.569	NaN	NaN	NaN	NaN	NaN	NaN	2.016	0.272	0.633
358	1.79	2.152	0.887	0.396	NaN	NaN	NaN	NaN	NaN	NaN	2.077	0.584	0.208	2.055	0.474	0.263	NaN	NaN	NaN	2.13	0.239	0.241	NaN	NaN	NaN	NaN	NaN	NaN	1.932	0.835	0.516	NaN	NaN	NaN	2.012	0.621	0.6	1.997	0.401	0.569	NaN	NaN	NaN	NaN	NaN	NaN	2.016	0.272	0.633
359	1.795	2.152	0.887	0.395	NaN	NaN	NaN	NaN	NaN	NaN	2.077	0.584	0.208	2.055	0.474	0.263	NaN	NaN	NaN	2.13	0.239	0.241	NaN	NaN	NaN	NaN	NaN	NaN	1.932	0.835	0.516	NaN	NaN	NaN	2.012	0.621	0.6	1.997	0.401	0.569	NaN	NaN	NaN	NaN	NaN	NaN	2.016	0.272	0.632
360	1.8	2.152	0.887	0.395	NaN	NaN	NaN	NaN	NaN	NaN	2.077	0.584	0.208	2.055	0.474	0.263	NaN	NaN	NaN	2.13	0.239	0.241	NaN	NaN	NaN	NaN	NaN	NaN	1.932	0.835	0.516	NaN	NaN	NaN	2.012	0.621	0.6	1.997	0.401	0.569	NaN	NaN	NaN	NaN	NaN	NaN	2.016	0.272	0.632
361	1.805	2.152	0.887	0.395	NaN	NaN	NaN	NaN	NaN	NaN	2.077	0.584	0.207	2.055	0.474	0.263	NaN	NaN	NaN	2.13	0.239	0.241	NaN	NaN	NaN	NaN	NaN	NaN	1.932	0.835	0.516	NaN	NaN	NaN	2.012	0.621	0.6	1.997	0.401	0.569	NaN	NaN	NaN	NaN	NaN	NaN	2.016	0.272	0.633
362	1.81	2.152	0.887	0.395	NaN	NaN	NaN	NaN	NaN	NaN	2.077	0.584	0.207	2.055	0.474	0.263	NaN	NaN	NaN	2.13	0.239	0.241	NaN	NaN	NaN	NaN	NaN	NaN	1.932	0.835	0.516	NaN	NaN	NaN	2.012	0.621	0.6	1.997	0.401	0.569	NaN	NaN	NaN	NaN	NaN	NaN	2.016	0.272	0.633
363	1.815	2.152	0.887	0.395	NaN	NaN	NaN	NaN	NaN	NaN	2.077	0.584	0.207	2.055	0.474	0.263	NaN	NaN	NaN	2.13	0.239	0.241	NaN	NaN	NaN	NaN	NaN	NaN	1.932	0.835	0.516	NaN	NaN	NaN	2.012	0.621	0.6	1.997	0.401	0.569	NaN	NaN	NaN	NaN	NaN	NaN	2.016	0.272	0.633
364	1.82	2.152	0.887	0.395	NaN	NaN	NaN	NaN	NaN	NaN	2.077	0.584	0.207	2.054	0.474	0.263	NaN	NaN	NaN	2.13	0.239	0.241	NaN	NaN	NaN	NaN	NaN	NaN	1.932	0.835	0.516	NaN	NaN	NaN	2.012	0.621	0.6	1.997	0.401	0.569	NaN	NaN	NaN	NaN	NaN	NaN	2.016	0.272	0.633
365	1.825	2.152	0.887	0.395	NaN	NaN	NaN	NaN	NaN	NaN	2.077	0.584	0.207	2.054	0.474	0.263	NaN	NaN	NaN	2.13	0.239	0.241	NaN	NaN	NaN	NaN	NaN	NaN	1.932	0.835	0.516	NaN	NaN	NaN	2.012	0.621	0.6	1.997	0.401	0.569	NaN	NaN	NaN	NaN	NaN	NaN	2.016	0.272	0.632
366	1.83	2.152	0.887	0.395	NaN	NaN	NaN	NaN	NaN	NaN	2.077	0.584	0.207	2.054	0.474	0.263	NaN	NaN	NaN	2.13	0.239	0.241	NaN	NaN	NaN	NaN	NaN	NaN	1.931	0.835	0.516	NaN	NaN	NaN	2.012	0.621	0.6	1.997	0.401	0.569	NaN	NaN	NaN	NaN	NaN	NaN	2.016	0.272	0.632
367	1.835	2.151	0.887	0.395	NaN	NaN	NaN	NaN	NaN	NaN	2.077	0.584	0.207	2.054	0.474	0.263	NaN	NaN	NaN	2.13	0.239	0.241	NaN	NaN	NaN	NaN	NaN	NaN	1.931	0.835	0.516	NaN	NaN	NaN	2.012	0.621	0.6	1.997	0.401	0.568	NaN	NaN	NaN	NaN	NaN	NaN	2.016	0.272	0.632
368	1.84	2.151	0.887	0.395	NaN	NaN	NaN	NaN	NaN	NaN	2.077	0.584	0.207	2.054	0.474	0.263	NaN	NaN	NaN	2.13	0.239	0.241	NaN	NaN	NaN	NaN	NaN	NaN	1.931	0.836	0.516	NaN	NaN	NaN	2.012	0.621	0.6	1.997	0.401	0.568	NaN	NaN	NaN	NaN	NaN	NaN	2.016	0.272	0.632
369	1.845	2.151	0.887	0.395	NaN	NaN	NaN	NaN	NaN	NaN	2.077	0.584	0.207	2.054	0.474	0.263	NaN	NaN	NaN	2.13	0.239	0.241	NaN	NaN	NaN	NaN	NaN	NaN	1.931	0.836	0.515	NaN	NaN	NaN	2.012	0.621	0.6	1.997	0.401	0.568	NaN	NaN	NaN	NaN	NaN	NaN	2.016	0.272	0.632
370	1.85	2.151	0.887	0.395	NaN	NaN	NaN	NaN	NaN	NaN	2.077	0.584	0.207	2.054	0.474	0.263	NaN	NaN	NaN	2.13	0.239	0.241	NaN	NaN	NaN	NaN	NaN	NaN	1.931	0.836	0.515	NaN	NaN	NaN	2.012	0.621	0.6	1.997	0.401	0.568	NaN	NaN	NaN	NaN	NaN	NaN	2.016	0.272	0.632
371	1.855	2.151	0.887	0.394	NaN	NaN	NaN	NaN	NaN	NaN	2.077	0.584	0.207	2.054	0.474	0.263	NaN	NaN	NaN	2.13	0.239	0.241	NaN	NaN	NaN	NaN	NaN	NaN	1.931	0.836	0.515	NaN	NaN	NaN	2.012	0.621	0.6	1.997	0.401	0.568	NaN	NaN	NaN	NaN	NaN	NaN	2.016	0.272	0.632
372	1.86	2.151	0.887	0.394	NaN	NaN	NaN	NaN	NaN	NaN	2.076	0.584	0.207	2.054	0.474	0.263	NaN	NaN	NaN	2.13	0.239	0.241	NaN	NaN	NaN	NaN	NaN	NaN	1.931	0.836	0.515	NaN	NaN	NaN	2.012	0.621	0.6	1.997	0.401	0.568	NaN	NaN	NaN	NaN	NaN	NaN	2.016	0.272	0.632
373	1.865	2.151	0.887	0.394	NaN	NaN	NaN	NaN	NaN	NaN	2.076	0.584	0.207	2.054	0.475	0.263	NaN	NaN	NaN	2.13	0.239	0.241	NaN	NaN	NaN	NaN	NaN	NaN	1.931	0.836	0.515	NaN	NaN	NaN	2.012	0.621	0.6	1.997	0.401	0.568	NaN	NaN	NaN	NaN	NaN	NaN	2.016	0.272	0.632
374	1.87	2.151	0.887	0.394	NaN	NaN	NaN	NaN	NaN	NaN	2.076	0.584	0.207	2.054	0.475	0.262	NaN	NaN	NaN	2.13	0.239	0.241	NaN	NaN	NaN	NaN	NaN	NaN	1.931	0.836	0.515	NaN	NaN	NaN	2.012	0.621	0.6	1.997	0.401	0.568	NaN	NaN	NaN	NaN	NaN	NaN	2.016	0.272	0.632
375	1.875	2.151	0.887	0.394	NaN	NaN	NaN	NaN	NaN	NaN	2.076	0.584	0.207	2.054	0.475	0.262	NaN	NaN	NaN	2.13	0.239	0.241	NaN	NaN	NaN	NaN	NaN	NaN	1.931	0.836	0.515	NaN	NaN	NaN	2.012	0.621	0.6	1.997	0.401	0.568	NaN	NaN	NaN	NaN	NaN	NaN	2.016	0.272	0.632
376	1.88	2.151	0.887	0.394	NaN	NaN	NaN	NaN	NaN	NaN	2.076	0.584	0.207	2.053	0.475	0.262	NaN	NaN	NaN	2.13	0.239	0.241	NaN	NaN	NaN	NaN	NaN	NaN	1.931	0.836	0.515	NaN	NaN	NaN	2.012	0.621	0.6	1.997	0.401	0.568	NaN	NaN	NaN	NaN	NaN	NaN	2.016	0.272	0.632
377	1.885	2.15	0.887	0.394	NaN	NaN	NaN	NaN	NaN	NaN	2.076	0.584	0.207	2.053	0.475	0.262	NaN	NaN	NaN	2.13	0.239	0.241	NaN	NaN	NaN	NaN	NaN	NaN	1.931	0.836	0.515	NaN	NaN	NaN	2.012	0.621	0.6	1.997	0.401	0.568	NaN	NaN	NaN	NaN	NaN	NaN	2.016	0.272	0.632
378	1.89	2.15	0.887	0.393	NaN	NaN	NaN	NaN	NaN	NaN	2.076	0.584	0.206	2.053	0.475	0.262	NaN	NaN	NaN	2.13	0.239	0.241	NaN	NaN	NaN	NaN	NaN	NaN	1.931	0.836	0.515	NaN	NaN	NaN	2.012	0.621	0.6	1.997	0.401	0.568	NaN	NaN	NaN	NaN	NaN	NaN	2.016	0.272	0.632
379	1.895	2.15	0.887	0.393	NaN	NaN	NaN	NaN	NaN	NaN	2.076	0.584	0.206	2.053	0.475	0.262	NaN	NaN	NaN	2.13	0.239	0.241	NaN	NaN	NaN	NaN	NaN	NaN	1.931	0.836	0.515	NaN	NaN	NaN	2.012	0.621	0.6	1.997	0.401	0.568	NaN	NaN	NaN	NaN	NaN	NaN	2.016	0.272	0.632
380	1.9	2.15	0.887	0.393	NaN	NaN	NaN	NaN	NaN	NaN	2.076	0.584	0.206	2.053	0.475	0.262	NaN	NaN	NaN	2.13	0.239	0.241	NaN	NaN	NaN	NaN	NaN	NaN	1.931	0.836	0.515	NaN	NaN	NaN	2.012	0.621	0.599	1.997	0.401	0.568	NaN	NaN	NaN	NaN	NaN	NaN	2.016	0.272	0.632
381	1.905	2.15	0.887	0.393	NaN	NaN	NaN	NaN	NaN	NaN	2.076	0.584	0.206	2.053	0.475	0.262	NaN	NaN	NaN	2.13	0.239	0.241	NaN	NaN	NaN	NaN	NaN	NaN	1.931	0.836	0.515	NaN	NaN	NaN	2.012	0.621	0.599	1.997	0.401	0.568	NaN	NaN	NaN	NaN	NaN	NaN	2.016	0.272	0.632
382	1.91	2.15	0.887	0.393	NaN	NaN	NaN	NaN	NaN	NaN	2.076	0.584	0.206	2.053	0.475	0.262	NaN	NaN	NaN	2.13	0.239	0.241	NaN	NaN	NaN	NaN	NaN	NaN	1.931	0.836	0.515	NaN	NaN	NaN	2.012	0.621	0.599	1.997	0.401	0.568	NaN	NaN	NaN	NaN	NaN	NaN	2.016	0.272	0.632
383	1.915	2.15	0.887	0.393	NaN	NaN	NaN	NaN	NaN	NaN	2.076	0.584	0.206	2.053	0.475	0.262	NaN	NaN	NaN	2.13	0.239	0.24	NaN	NaN	NaN	NaN	NaN	NaN	1.931	0.836	0.515	NaN	NaN	NaN	2.012	0.621	0.599	1.997	0.401	0.568	NaN	NaN	NaN	NaN	NaN	NaN	2.016	0.272	0.632
384	1.92	2.15	0.887	0.393	NaN	NaN	NaN	NaN	NaN	NaN	2.076	0.584	0.206	2.053	0.475	0.262	NaN	NaN	NaN	2.13	0.239	0.24	NaN	NaN	NaN	NaN	NaN	NaN	1.931	0.836	0.515	NaN	NaN	NaN	2.012	0.621	0.599	1.997	0.401	0.568	NaN	NaN	NaN	NaN	NaN	NaN	2.016	0.272	0.632
385	1.925	2.15	0.887	0.393	NaN	NaN	NaN	NaN	NaN	NaN	2.076	0.584	0.206	2.053	0.475	0.262	NaN	NaN	NaN	2.13	0.239	0.24	NaN	NaN	NaN	NaN	NaN	NaN	1.932	0.836	0.515	NaN	NaN	NaN	2.012	0.621	0.599	1.997	0.401	0.568	NaN	NaN	NaN	NaN	NaN	NaN	2.016	0.272	0.632
386	1.93	2.15	0.887	0.393	NaN	NaN	NaN	NaN	NaN	NaN	2.075	0.584	0.206	2.053	0.475	0.262	NaN	NaN	NaN	2.13	0.239	0.24	NaN	NaN	NaN	NaN	NaN	NaN	1.932	0.836	0.515	NaN	NaN	NaN	2.012	0.621	0.599	1.997	0.401	0.568	NaN	NaN	NaN	NaN	NaN	NaN	2.016	0.272	0.632
387	1.935	2.15	0.887	0.393	NaN	NaN	NaN	NaN	NaN	NaN	2.075	0.584	0.206	2.053	0.475	0.262	NaN	NaN	NaN	2.13	0.239	0.24	NaN	NaN	NaN	NaN	NaN	NaN	1.932	0.836	0.515	NaN	NaN	NaN	2.012	0.621	0.599	1.997	0.401	0.568	NaN	NaN	NaN	NaN	NaN	NaN	2.016	0.272	0.632
388	1.94	2.15	0.887	0.393	NaN	NaN	NaN	NaN	NaN	NaN	2.075	0.584	0.206	2.053	0.475	0.262	NaN	NaN	NaN	2.13	0.239	0.24	NaN	NaN	NaN	NaN	NaN	NaN	1.932	0.836	0.515	NaN	NaN	NaN	2.012	0.621	0.599	1.997	0.401	0.568	NaN	NaN	NaN	NaN	NaN	NaN	2.016	0.272	0.632
389	1.945	2.15	0.887	0.393	NaN	NaN	NaN	NaN	NaN	NaN	2.075	0.584	0.206	2.053	0.475	0.262	NaN	NaN	NaN	2.13	0.239	0.24	NaN	NaN	NaN	NaN	NaN	NaN	1.932	0.836	0.515	NaN	NaN	NaN	2.012	0.621	0.599	1.997	0.401	0.568	NaN	NaN	NaN	NaN	NaN	NaN	2.016	0.272	0.632
390	1.95	2.15	0.887	0.393	NaN	NaN	NaN	NaN	NaN	NaN	2.075	0.584	0.206	2.053	0.475	0.262	NaN	NaN	NaN	2.13	0.239	0.24	NaN	NaN	NaN	NaN	NaN	NaN	1.932	0.836	0.515	NaN	NaN	NaN	2.012	0.621	0.599	1.997	0.401	0.568	NaN	NaN	NaN	NaN	NaN	NaN	2.016	0.272	0.632
391	1.955	2.15	0.887	0.393	NaN	NaN	NaN	NaN	NaN	NaN	2.075	0.584	0.206	2.053	0.475	0.262	NaN	NaN	NaN	2.13	0.239	0.24	NaN	NaN	NaN	NaN	NaN	NaN	1.932	0.836	0.515	NaN	NaN	NaN	2.012	0.621	0.599	1.997	0.401	0.568	NaN	NaN	NaN	NaN	NaN	NaN	2.016	0.272	0.632
392	1.96	2.15	0.887	0.392	NaN	NaN	NaN	NaN	NaN	NaN	2.075	0.584	0.206	2.053	0.475	0.262	NaN	NaN	NaN	2.13	0.239	0.24	NaN	NaN	NaN	NaN	NaN	NaN	1.932	0.837	0.515	NaN	NaN	NaN	2.012	0.621	0.599	1.997	0.401	0.568	NaN	NaN	NaN	NaN	NaN	NaN	2.016	0.272	0.632
393	1.965	2.15	0.887	0.392	NaN	NaN	NaN	NaN	NaN	NaN	2.075	0.584	0.206	2.053	0.475	0.262	NaN	NaN	NaN	2.13	0.239	0.24	NaN	NaN	NaN	NaN	NaN	NaN	1.932	0.837	0.514	NaN	NaN	NaN	2.012	0.621	0.599	1.997	0.401	0.568	NaN	NaN	NaN	NaN	NaN	NaN	2.016	0.272	0.632
394	1.97	2.15	0.887	0.392	NaN	NaN	NaN	NaN	NaN	NaN	2.075	0.584	0.206	2.053	0.475	0.262	NaN	NaN	NaN	2.13	0.239	0.24	NaN	NaN	NaN	NaN	NaN	NaN	1.932	0.837	0.514	NaN	NaN	NaN	2.012	0.621	0.599	1.997	0.401	0.568	NaN	NaN	NaN	NaN	NaN	NaN	2.016	0.272	0.632
395	1.975	2.15	0.887	0.392	NaN	NaN	NaN	NaN	NaN	NaN	2.075	0.584	0.206	2.053	0.475	0.262	NaN	NaN	NaN	2.13	0.239	0.24	NaN	NaN	NaN	NaN	NaN	NaN	1.932	0.837	0.514	NaN	NaN	NaN	2.012	0.621	0.599	1.997	0.401	0.568	NaN	NaN	NaN	NaN	NaN	NaN	2.016	0.272	0.632
396	1.98	2.15	0.887	0.392	NaN	NaN	NaN	NaN	NaN	NaN	2.075	0.584	0.206	2.053	0.475	0.262	NaN	NaN	NaN	2.13	0.239	0.24	NaN	NaN	NaN	NaN	NaN	NaN	1.932	0.837	0.514	NaN	NaN	NaN	2.012	0.621	0.599	1.997	0.401	0.568	NaN	NaN	NaN	NaN	NaN	NaN	2.016	0.272	0.632
397	1.985	2.15	0.887	0.392	NaN	NaN	NaN	NaN	NaN	NaN	2.075	0.584	0.206	2.053	0.475	0.262	NaN	NaN	NaN	2.13	0.239	0.24	NaN	NaN	NaN	NaN	NaN	NaN	1.933	0.837	0.514	NaN	NaN	NaN	2.012	0.621	0.599	1.997	0.401	0.568	NaN	NaN	NaN	NaN	NaN	NaN	2.016	0.272	0.632
398	1.99	2.15	0.887	0.391	NaN	NaN	NaN	NaN	NaN	NaN	2.075	0.584	0.206	2.053	0.475	0.262	NaN	NaN	NaN	2.13	0.239	0.24	NaN	NaN	NaN	NaN	NaN	NaN	1.933	0.837	0.514	NaN	NaN	NaN	2.012	0.621	0.599	1.997	0.401	0.568	NaN	NaN	NaN	NaN	NaN	NaN	2.016	0.272	0.632
399	1.995	2.15	0.887	0.391	NaN	NaN	NaN	NaN	NaN	NaN	2.075	0.584	0.206	2.053	0.475	0.262	NaN	NaN	NaN	2.13	0.239	0.24	NaN	NaN	NaN	NaN	NaN	NaN	1.933	0.837	0.514	NaN	NaN	NaN	2.012	0.621	0.599	1.997	0.401	0.568	NaN	NaN	NaN	NaN	NaN	NaN	2.016	0.272	0.632
400	2	2.15	0.887	0.391	NaN	NaN	NaN	NaN	NaN	NaN	2.074	0.584	0.206	2.053	0.475	0.262	NaN	NaN	NaN	2.13	0.239	0.24	NaN	NaN	NaN	NaN	NaN	NaN	1.933	0.837	0.514	NaN	NaN	NaN	2.012	0.621	0.599	1.997	0.401	0.568	NaN	NaN	NaN	NaN	NaN	NaN	2.016	0.272	0.632
401	2.005	2.15	0.887	0.391	NaN	NaN	NaN	NaN	NaN	NaN	2.074	0.584	0.206	2.053	0.475	0.262	NaN	NaN	NaN	2.13	0.239	0.24	NaN	NaN	NaN	NaN	NaN	NaN	1.933	0.837	0.514	NaN	NaN	NaN	2.012	0.621	0.599	1.997	0.401	0.568	NaN	NaN	NaN	NaN	NaN	NaN	2.016	0.272	0.632
402	2.01	2.15	0.887	0.391	NaN	NaN	NaN	NaN	NaN	NaN	2.074	0.584	0.206	2.053	0.475	0.262	NaN	NaN	NaN	2.13	0.239	0.24	NaN	NaN	NaN	NaN	NaN	NaN	1.933	0.837	0.514	NaN	NaN	NaN	2.012	0.621	0.599	1.997	0.401	0.568	NaN	NaN	NaN	NaN	NaN	NaN	2.016	0.272	0.632
403	2.015	2.15	0.887	0.391	NaN	NaN	NaN	NaN	NaN	NaN	2.074	0.583	0.206	2.053	0.475	0.262	NaN	NaN	NaN	2.13	0.239	0.24	NaN	NaN	NaN	NaN	NaN	NaN	1.933	0.837	0.514	NaN	NaN	NaN	2.012	0.621	0.599	1.997	0.401	0.568	NaN	NaN	NaN	NaN	NaN	NaN	2.016	0.272	0.632
404	2.02	2.151	0.887	0.391	NaN	NaN	NaN	NaN	NaN	NaN	2.074	0.583	0.206	2.053	0.475	0.262	NaN	NaN	NaN	2.13	0.239	0.24	NaN	NaN	NaN	NaN	NaN	NaN	1.933	0.837	0.514	NaN	NaN	NaN	2.012	0.621	0.599	1.997	0.401	0.568	NaN	NaN	NaN	NaN	NaN	NaN	2.016	0.272	0.632
405	2.025	2.151	0.887	0.39	NaN	NaN	NaN	NaN	NaN	NaN	2.074	0.583	0.205	2.053	0.475	0.262	NaN	NaN	NaN	2.13	0.239	0.24	NaN	NaN	NaN	NaN	NaN	NaN	1.933	0.837	0.514	NaN	NaN	NaN	2.012	0.621	0.599	1.997	0.401	0.568	NaN	NaN	NaN	NaN	NaN	NaN	2.016	0.272	0.632
406	2.03	2.151	0.888	0.39	NaN	NaN	NaN	NaN	NaN	NaN	2.074	0.583	0.205	2.053	0.475	0.262	NaN	NaN	NaN	2.13	0.239	0.24	NaN	NaN	NaN	NaN	NaN	NaN	1.933	0.837	0.513	NaN	NaN	NaN	2.012	0.621	0.599	1.997	0.401	0.568	NaN	NaN	NaN	NaN	NaN	NaN	2.016	0.272	0.632
407	2.035	2.151	0.888	0.39	NaN	NaN	NaN	NaN	NaN	NaN	2.074	0.583	0.205	2.053	0.475	0.262	NaN	NaN	NaN	2.129	0.239	0.24	NaN	NaN	NaN	NaN	NaN	NaN	1.933	0.837	0.513	NaN	NaN	NaN	2.012	0.621	0.599	1.997	0.401	0.568	NaN	NaN	NaN	NaN	NaN	NaN	2.016	0.272	0.632
408	2.04	2.151	0.888	0.39	NaN	NaN	NaN	NaN	NaN	NaN	2.074	0.583	0.205	2.053	0.475	0.262	NaN	NaN	NaN	2.129	0.238	0.239	NaN	NaN	NaN	NaN	NaN	NaN	1.933	0.837	0.513	NaN	NaN	NaN	2.012	0.621	0.599	1.997	0.401	0.568	NaN	NaN	NaN	NaN	NaN	NaN	2.016	0.272	0.632
409	2.045	2.151	0.888	0.39	NaN	NaN	NaN	NaN	NaN	NaN	2.074	0.583	0.205	2.053	0.475	0.262	NaN	NaN	NaN	2.129	0.238	0.239	NaN	NaN	NaN	NaN	NaN	NaN	1.933	0.837	0.513	NaN	NaN	NaN	2.012	0.621	0.599	1.997	0.401	0.568	NaN	NaN	NaN	NaN	NaN	NaN	2.016	0.272	0.632
410	2.05	2.151	0.888	0.39	NaN	NaN	NaN	NaN	NaN	NaN	2.074	0.583	0.205	2.053	0.475	0.261	NaN	NaN	NaN	2.129	0.238	0.239	NaN	NaN	NaN	NaN	NaN	NaN	1.933	0.837	0.513	NaN	NaN	NaN	2.012	0.621	0.599	1.997	0.401	0.568	NaN	NaN	NaN	NaN	NaN	NaN	2.016	0.272	0.632
411	2.055	2.151	0.888	0.39	NaN	NaN	NaN	NaN	NaN	NaN	2.074	0.583	0.205	2.053	0.475	0.261	NaN	NaN	NaN	2.129	0.238	0.239	NaN	NaN	NaN	NaN	NaN	NaN	1.932	0.837	0.513	NaN	NaN	NaN	2.012	0.621	0.599	1.997	0.4	0.568	NaN	NaN	NaN	NaN	NaN	NaN	2.016	0.272	0.632
412	2.06	2.151	0.888	0.39	NaN	NaN	NaN	NaN	NaN	NaN	2.074	0.583	0.205	2.053	0.475	0.261	NaN	NaN	NaN	2.129	0.238	0.239	NaN	NaN	NaN	NaN	NaN	NaN	1.932	0.837	0.513	NaN	NaN	NaN	2.012	0.621	0.599	1.997	0.4	0.568	NaN	NaN	NaN	NaN	NaN	NaN	2.016	0.272	0.632
413	2.065	2.151	0.888	0.39	NaN	NaN	NaN	NaN	NaN	NaN	2.074	0.583	0.205	2.053	0.475	0.261	NaN	NaN	NaN	2.128	0.237	0.238	NaN	NaN	NaN	NaN	NaN	NaN	1.932	0.837	0.513	NaN	NaN	NaN	2.012	0.621	0.599	1.997	0.4	0.568	NaN	NaN	NaN	NaN	NaN	NaN	2.016	0.272	0.632
414	2.07	2.151	0.888	0.39	NaN	NaN	NaN	NaN	NaN	NaN	2.073	0.583	0.205	2.053	0.475	0.261	NaN	NaN	NaN	2.128	0.237	0.238	NaN	NaN	NaN	NaN	NaN	NaN	1.932	0.837	0.513	NaN	NaN	NaN	2.012	0.621	0.599	1.997	0.4	0.568	NaN	NaN	NaN	NaN	NaN	NaN	2.016	0.272	0.632
415	2.075	2.151	0.888	0.39	NaN	NaN	NaN	NaN	NaN	NaN	2.073	0.583	0.205	2.053	0.475	0.261	NaN	NaN	NaN	2.128	0.237	0.238	NaN	NaN	NaN	NaN	NaN	NaN	1.932	0.837	0.512	NaN	NaN	NaN	2.012	0.621	0.599	1.997	0.4	0.567	NaN	NaN	NaN	NaN	NaN	NaN	2.016	0.272	0.632
416	2.08	2.15	0.887	0.39	NaN	NaN	NaN	NaN	NaN	NaN	2.073	0.583	0.205	2.053	0.475	0.261	NaN	NaN	NaN	2.128	0.237	0.238	NaN	NaN	NaN	NaN	NaN	NaN	1.932	0.837	0.512	NaN	NaN	NaN	2.012	0.621	0.599	1.997	0.4	0.567	NaN	NaN	NaN	NaN	NaN	NaN	2.016	0.272	0.632
417	2.085	2.15	0.887	0.389	NaN	NaN	NaN	NaN	NaN	NaN	2.073	0.583	0.205	2.053	0.475	0.261	NaN	NaN	NaN	2.128	0.237	0.238	NaN	NaN	NaN	NaN	NaN	NaN	1.932	0.837	0.512	NaN	NaN	NaN	2.012	0.621	0.599	1.997	0.4	0.567	NaN	NaN	NaN	NaN	NaN	NaN	2.016	0.272	0.632
418	2.09	2.15	0.887	0.389	NaN	NaN	NaN	NaN	NaN	NaN	2.073	0.583	0.205	2.053	0.475	0.261	NaN	NaN	NaN	2.128	0.237	0.238	NaN	NaN	NaN	NaN	NaN	NaN	1.932	0.837	0.512	NaN	NaN	NaN	2.012	0.621	0.599	1.997	0.4	0.567	NaN	NaN	NaN	NaN	NaN	NaN	2.016	0.272	0.632
419	2.095	2.15	0.887	0.389	NaN	NaN	NaN	NaN	NaN	NaN	2.073	0.583	0.205	2.053	0.475	0.261	NaN	NaN	NaN	2.128	0.237	0.238	NaN	NaN	NaN	NaN	NaN	NaN	1.932	0.837	0.512	NaN	NaN	NaN	2.012	0.621	0.599	1.997	0.4	0.567	NaN	NaN	NaN	NaN	NaN	NaN	2.016	0.272	0.632
420	2.1	2.15	0.887	0.389	NaN	NaN	NaN	NaN	NaN	NaN	2.073	0.583	0.204	2.053	0.475	0.261	NaN	NaN	NaN	2.128	0.237	0.238	NaN	NaN	NaN	NaN	NaN	NaN	1.932	0.836	0.512	NaN	NaN	NaN	2.012	0.621	0.599	1.997	0.4	0.567	NaN	NaN	NaN	NaN	NaN	NaN	2.016	0.272	0.632
421	2.105	2.15	0.887	0.389	NaN	NaN	NaN	NaN	NaN	NaN	2.073	0.583	0.204	2.053	0.475	0.261	NaN	NaN	NaN	2.128	0.237	0.238	NaN	NaN	NaN	NaN	NaN	NaN	1.932	0.836	0.512	NaN	NaN	NaN	2.012	0.621	0.599	1.997	0.4	0.567	NaN	NaN	NaN	NaN	NaN	NaN	2.016	0.272	0.632
422	2.11	2.15	0.887	0.388	NaN	NaN	NaN	NaN	NaN	NaN	2.073	0.583	0.204	2.053	0.475	0.261	NaN	NaN	NaN	2.128	0.237	0.238	NaN	NaN	NaN	NaN	NaN	NaN	1.932	0.836	0.512	NaN	NaN	NaN	2.012	0.621	0.599	1.997	0.4	0.567	NaN	NaN	NaN	NaN	NaN	NaN	2.016	0.272	0.632
423	2.115	2.15	0.887	0.388	NaN	NaN	NaN	NaN	NaN	NaN	2.073	0.583	0.204	2.053	0.475	0.261	NaN	NaN	NaN	2.128	0.237	0.238	NaN	NaN	NaN	NaN	NaN	NaN	1.932	0.836	0.512	NaN	NaN	NaN	2.012	0.621	0.598	1.997	0.4	0.567	NaN	NaN	NaN	NaN	NaN	NaN	2.016	0.272	0.632
424	2.12	2.15	0.887	0.388	NaN	NaN	NaN	NaN	NaN	NaN	2.073	0.583	0.204	2.053	0.475	0.261	NaN	NaN	NaN	2.128	0.237	0.238	NaN	NaN	NaN	NaN	NaN	NaN	1.932	0.836	0.512	NaN	NaN	NaN	2.012	0.62	0.598	1.997	0.4	0.567	NaN	NaN	NaN	NaN	NaN	NaN	2.016	0.272	0.632
425	2.125	2.15	0.887	0.388	NaN	NaN	NaN	NaN	NaN	NaN	2.073	0.583	0.204	2.053	0.475	0.261	NaN	NaN	NaN	2.128	0.237	0.238	NaN	NaN	NaN	NaN	NaN	NaN	1.932	0.836	0.512	NaN	NaN	NaN	2.012	0.62	0.598	1.997	0.4	0.567	NaN	NaN	NaN	NaN	NaN	NaN	2.016	0.272	0.632
426	2.13	2.15	0.887	0.388	NaN	NaN	NaN	NaN	NaN	NaN	2.073	0.583	0.204	2.053	0.475	0.261	NaN	NaN	NaN	2.128	0.237	0.238	NaN	NaN	NaN	NaN	NaN	NaN	1.932	0.836	0.512	NaN	NaN	NaN	2.012	0.621	0.598	1.997	0.4	0.567	NaN	NaN	NaN	NaN	NaN	NaN	2.016	0.272	0.632
427	2.135	2.15	0.887	0.388	NaN	NaN	NaN	NaN	NaN	NaN	2.073	0.583	0.204	2.053	0.475	0.261	NaN	NaN	NaN	2.128	0.237	0.238	NaN	NaN	NaN	NaN	NaN	NaN	1.932	0.836	0.512	NaN	NaN	NaN	2.012	0.621	0.598	1.997	0.4	0.567	NaN	NaN	NaN	NaN	NaN	NaN	2.016	0.272	0.632
428	2.14	2.15	0.887	0.388	NaN	NaN	NaN	NaN	NaN	NaN	2.073	0.583	0.204	2.053	0.474	0.261	NaN	NaN	NaN	2.128	0.237	0.238	NaN	NaN	NaN	NaN	NaN	NaN	1.932	0.836	0.511	NaN	NaN	NaN	2.013	0.621	0.598	1.997	0.4	0.567	NaN	NaN	NaN	NaN	NaN	NaN	2.016	0.272	0.632
429	2.145	2.15	0.887	0.388	NaN	NaN	NaN	NaN	NaN	NaN	2.073	0.583	0.204	2.053	0.474	0.261	NaN	NaN	NaN	2.128	0.237	0.238	NaN	NaN	NaN	NaN	NaN	NaN	1.932	0.836	0.511	NaN	NaN	NaN	2.013	0.621	0.598	1.997	0.4	0.567	NaN	NaN	NaN	NaN	NaN	NaN	2.016	0.272	0.632
430	2.15	2.15	0.887	0.388	NaN	NaN	NaN	NaN	NaN	NaN	2.073	0.583	0.204	2.053	0.474	0.261	NaN	NaN	NaN	2.128	0.237	0.238	NaN	NaN	NaN	NaN	NaN	NaN	1.932	0.836	0.511	NaN	NaN	NaN	2.013	0.621	0.598	1.997	0.401	0.567	NaN	NaN	NaN	NaN	NaN	NaN	2.016	0.272	0.632
431	2.155	2.15	0.887	0.388	NaN	NaN	NaN	NaN	NaN	NaN	2.073	0.583	0.204	2.053	0.474	0.261	NaN	NaN	NaN	2.128	0.237	0.238	NaN	NaN	NaN	NaN	NaN	NaN	1.932	0.836	0.511	NaN	NaN	NaN	2.013	0.621	0.598	1.997	0.401	0.567	NaN	NaN	NaN	NaN	NaN	NaN	2.016	0.272	0.632
432	2.16	2.15	0.887	0.388	NaN	NaN	NaN	NaN	NaN	NaN	2.073	0.583	0.204	2.053	0.474	0.261	NaN	NaN	NaN	2.128	0.237	0.238	NaN	NaN	NaN	NaN	NaN	NaN	1.932	0.836	0.511	NaN	NaN	NaN	2.013	0.621	0.598	1.997	0.401	0.567	NaN	NaN	NaN	NaN	NaN	NaN	2.016	0.272	0.632
433	2.165	2.15	0.887	0.387	NaN	NaN	NaN	NaN	NaN	NaN	2.073	0.583	0.204	2.053	0.474	0.261	NaN	NaN	NaN	2.128	0.237	0.238	NaN	NaN	NaN	NaN	NaN	NaN	1.932	0.836	0.511	NaN	NaN	NaN	2.013	0.621	0.598	1.997	0.401	0.567	NaN	NaN	NaN	NaN	NaN	NaN	2.016	0.272	0.632
434	2.17	2.15	0.887	0.387	NaN	NaN	NaN	NaN	NaN	NaN	2.073	0.583	0.204	2.053	0.474	0.261	NaN	NaN	NaN	2.128	0.237	0.238	NaN	NaN	NaN	NaN	NaN	NaN	1.933	0.836	0.511	NaN	NaN	NaN	2.013	0.621	0.597	1.998	0.401	0.567	NaN	NaN	NaN	NaN	NaN	NaN	2.016	0.272	0.632
435	2.175	2.15	0.886	0.387	NaN	NaN	NaN	NaN	NaN	NaN	2.073	0.583	0.203	2.053	0.474	0.261	NaN	NaN	NaN	2.128	0.237	0.238	NaN	NaN	NaN	NaN	NaN	NaN	1.933	0.836	0.511	NaN	NaN	NaN	2.014	0.621	0.597	1.998	0.401	0.567	NaN	NaN	NaN	NaN	NaN	NaN	2.016	0.272	0.632
436	2.18	2.15	0.886	0.387	NaN	NaN	NaN	NaN	NaN	NaN	2.073	0.583	0.203	2.053	0.474	0.26	NaN	NaN	NaN	2.128	0.237	0.238	NaN	NaN	NaN	NaN	NaN	NaN	1.933	0.836	0.511	NaN	NaN	NaN	2.014	0.621	0.597	1.998	0.401	0.567	NaN	NaN	NaN	NaN	NaN	NaN	2.016	0.272	0.632
437	2.185	2.149	0.886	0.386	NaN	NaN	NaN	NaN	NaN	NaN	2.072	0.582	0.203	2.052	0.474	0.26	NaN	NaN	NaN	2.128	0.237	0.238	NaN	NaN	NaN	NaN	NaN	NaN	1.933	0.836	0.511	NaN	NaN	NaN	2.014	0.621	0.597	1.998	0.401	0.567	NaN	NaN	NaN	NaN	NaN	NaN	2.016	0.272	0.632
438	2.19	2.149	0.886	0.386	NaN	NaN	NaN	NaN	NaN	NaN	2.072	0.582	0.203	2.052	0.474	0.26	NaN	NaN	NaN	2.128	0.237	0.238	NaN	NaN	NaN	NaN	NaN	NaN	1.932	0.836	0.511	NaN	NaN	NaN	2.014	0.621	0.597	1.996	0.4	0.567	NaN	NaN	NaN	NaN	NaN	NaN	2.016	0.272	0.631
439	2.195	2.149	0.886	0.386	NaN	NaN	NaN	NaN	NaN	NaN	2.072	0.582	0.203	2.052	0.474	0.26	NaN	NaN	NaN	2.128	0.237	0.238	NaN	NaN	NaN	NaN	NaN	NaN	1.933	0.836	0.511	NaN	NaN	NaN	2.014	0.621	0.597	1.994	0.4	0.567	NaN	NaN	NaN	NaN	NaN	NaN	2.016	0.272	0.631
440	2.2	2.15	0.886	0.386	NaN	NaN	NaN	NaN	NaN	NaN	2.072	0.582	0.203	2.052	0.474	0.26	NaN	NaN	NaN	2.128	0.237	0.238	NaN	NaN	NaN	NaN	NaN	NaN	1.933	0.836	0.51	NaN	NaN	NaN	2.014	0.621	0.597	1.998	0.402	0.567	NaN	NaN	NaN	NaN	NaN	NaN	2.016	0.272	0.631
441	2.205	2.15	0.886	0.386	NaN	NaN	NaN	NaN	NaN	NaN	2.072	0.582	0.203	2.052	0.474	0.26	NaN	NaN	NaN	2.128	0.237	0.238	NaN	NaN	NaN	NaN	NaN	NaN	1.932	0.836	0.51	NaN	NaN	NaN	2.014	0.621	0.597	1.999	0.402	0.567	NaN	NaN	NaN	NaN	NaN	NaN	2.016	0.272	0.631
442	2.21	2.15	0.886	0.386	NaN	NaN	NaN	NaN	NaN	NaN	2.072	0.582	0.203	2.052	0.474	0.26	NaN	NaN	NaN	2.128	0.237	0.238	NaN	NaN	NaN	NaN	NaN	NaN	1.932	0.836	0.51	NaN	NaN	NaN	2.014	0.622	0.597	1.999	0.402	0.567	NaN	NaN	NaN	NaN	NaN	NaN	2.016	0.272	0.631
443	2.215	2.15	0.886	0.386	NaN	NaN	NaN	NaN	NaN	NaN	2.072	0.582	0.203	2.052	0.474	0.26	NaN	NaN	NaN	2.128	0.237	0.238	NaN	NaN	NaN	NaN	NaN	NaN	1.932	0.836	0.51	NaN	NaN	NaN	2.015	0.622	0.597	1.999	0.402	0.567	NaN	NaN	NaN	NaN	NaN	NaN	2.016	0.272	0.631
444	2.22	2.15	0.886	0.386	NaN	NaN	NaN	NaN	NaN	NaN	2.072	0.582	0.203	2.052	0.474	0.26	NaN	NaN	NaN	2.128	0.237	0.238	NaN	NaN	NaN	NaN	NaN	NaN	1.932	0.836	0.51	NaN	NaN	NaN	2.014	0.622	0.597	1.999	0.402	0.567	NaN	NaN	NaN	NaN	NaN	NaN	2.016	0.272	0.631
445	2.225	2.15	0.886	0.385	NaN	NaN	NaN	NaN	NaN	NaN	2.072	0.582	0.203	2.052	0.474	0.26	NaN	NaN	NaN	2.128	0.237	0.238	NaN	NaN	NaN	NaN	NaN	NaN	1.932	0.836	0.51	NaN	NaN	NaN	2.014	0.621	0.597	2	0.402	0.567	NaN	NaN	NaN	NaN	NaN	NaN	2.017	0.272	0.631
446	2.23	2.151	0.887	0.385	NaN	NaN	NaN	NaN	NaN	NaN	2.072	0.582	0.203	2.052	0.474	0.26	NaN	NaN	NaN	2.128	0.237	0.238	NaN	NaN	NaN	NaN	NaN	NaN	1.932	0.836	0.51	NaN	NaN	NaN	2.014	0.621	0.596	2	0.402	0.567	NaN	NaN	NaN	NaN	NaN	NaN	2.017	0.272	0.631
447	2.235	2.151	0.887	0.385	NaN	NaN	NaN	NaN	NaN	NaN	2.072	0.582	0.203	2.052	0.474	0.26	NaN	NaN	NaN	2.128	0.237	0.238	NaN	NaN	NaN	NaN	NaN	NaN	1.932	0.836	0.51	NaN	NaN	NaN	2.014	0.622	0.596	2	0.402	0.567	NaN	NaN	NaN	NaN	NaN	NaN	2.017	0.272	0.631
448	2.24	2.151	0.887	0.385	NaN	NaN	NaN	NaN	NaN	NaN	2.072	0.582	0.202	2.052	0.474	0.26	NaN	NaN	NaN	2.128	0.237	0.238	NaN	NaN	NaN	NaN	NaN	NaN	1.932	0.836	0.509	NaN	NaN	NaN	2.014	0.622	0.596	2	0.402	0.567	NaN	NaN	NaN	NaN	NaN	NaN	2.017	0.273	0.63
449	2.245	2.151	0.887	0.385	NaN	NaN	NaN	NaN	NaN	NaN	2.072	0.582	0.202	2.052	0.474	0.26	NaN	NaN	NaN	2.128	0.237	0.238	NaN	NaN	NaN	NaN	NaN	NaN	1.932	0.835	0.509	NaN	NaN	NaN	2.014	0.622	0.596	2	0.402	0.567	NaN	NaN	NaN	NaN	NaN	NaN	2.017	0.273	0.63
450	2.25	2.15	0.886	0.385	NaN	NaN	NaN	NaN	NaN	NaN	2.072	0.582	0.202	2.052	0.474	0.26	NaN	NaN	NaN	2.128	0.237	0.238	NaN	NaN	NaN	NaN	NaN	NaN	1.931	0.835	0.509	NaN	NaN	NaN	2.014	0.622	0.596	2	0.402	0.567	NaN	NaN	NaN	NaN	NaN	NaN	2.017	0.273	0.63
451	2.255	2.15	0.886	0.384	NaN	NaN	NaN	NaN	NaN	NaN	2.072	0.582	0.202	2.051	0.474	0.26	NaN	NaN	NaN	2.128	0.237	0.238	NaN	NaN	NaN	NaN	NaN	NaN	1.931	0.835	0.509	NaN	NaN	NaN	2.014	0.622	0.596	2	0.402	0.567	NaN	NaN	NaN	NaN	NaN	NaN	2.017	0.273	0.63
452	2.26	2.15	0.886	0.384	NaN	NaN	NaN	NaN	NaN	NaN	2.072	0.582	0.202	2.051	0.474	0.26	NaN	NaN	NaN	2.128	0.237	0.238	NaN	NaN	NaN	NaN	NaN	NaN	1.931	0.835	0.509	NaN	NaN	NaN	2.014	0.622	0.596	2	0.402	0.567	NaN	NaN	NaN	NaN	NaN	NaN	2.017	0.273	0.63
453	2.265	2.15	0.886	0.384	NaN	NaN	NaN	NaN	NaN	NaN	2.072	0.582	0.202	2.051	0.474	0.26	NaN	NaN	NaN	2.128	0.237	0.238	NaN	NaN	NaN	NaN	NaN	NaN	1.931	0.835	0.508	NaN	NaN	NaN	2.014	0.622	0.596	2	0.402	0.567	NaN	NaN	NaN	NaN	NaN	NaN	2.017	0.273	0.63
454	2.27	2.15	0.886	0.383	NaN	NaN	NaN	NaN	NaN	NaN	2.072	0.582	0.202	2.051	0.474	0.26	NaN	NaN	NaN	2.128	0.238	0.239	NaN	NaN	NaN	NaN	NaN	NaN	1.931	0.835	0.508	NaN	NaN	NaN	2.014	0.622	0.596	2	0.402	0.567	NaN	NaN	NaN	NaN	NaN	NaN	2.017	0.273	0.63
455	2.275	2.15	0.886	0.383	NaN	NaN	NaN	NaN	NaN	NaN	2.072	0.582	0.202	2.051	0.474	0.26	NaN	NaN	NaN	2.128	0.238	0.239	NaN	NaN	NaN	NaN	NaN	NaN	1.932	0.835	0.508	NaN	NaN	NaN	2.014	0.622	0.596	2	0.402	0.567	NaN	NaN	NaN	NaN	NaN	NaN	2.017	0.273	0.63
456	2.28	2.15	0.886	0.383	NaN	NaN	NaN	NaN	NaN	NaN	2.072	0.582	0.202	2.051	0.474	0.259	NaN	NaN	NaN	2.128	0.238	0.239	NaN	NaN	NaN	NaN	NaN	NaN	1.932	0.835	0.508	NaN	NaN	NaN	2.014	0.622	0.596	2	0.402	0.567	NaN	NaN	NaN	NaN	NaN	NaN	2.017	0.273	0.63
457	2.285	2.15	0.886	0.383	NaN	NaN	NaN	NaN	NaN	NaN	2.072	0.582	0.201	2.051	0.474	0.259	NaN	NaN	NaN	2.128	0.238	0.239	NaN	NaN	NaN	NaN	NaN	NaN	1.932	0.836	0.507	NaN	NaN	NaN	2.014	0.622	0.595	2	0.402	0.566	NaN	NaN	NaN	NaN	NaN	NaN	2.017	0.273	0.63
458	2.29	2.15	0.886	0.383	NaN	NaN	NaN	NaN	NaN	NaN	2.071	0.582	0.201	2.051	0.474	0.259	NaN	NaN	NaN	2.128	0.238	0.239	NaN	NaN	NaN	NaN	NaN	NaN	1.933	0.835	0.507	NaN	NaN	NaN	2.014	0.621	0.594	2	0.403	0.566	NaN	NaN	NaN	NaN	NaN	NaN	2.017	0.273	0.63
459	2.295	2.15	0.886	0.383	NaN	NaN	NaN	NaN	NaN	NaN	2.071	0.582	0.201	2.051	0.474	0.259	NaN	NaN	NaN	2.128	0.238	0.239	NaN	NaN	NaN	NaN	NaN	NaN	1.933	0.835	0.507	NaN	NaN	NaN	2.014	0.621	0.594	2	0.403	0.566	NaN	NaN	NaN	NaN	NaN	NaN	2.017	0.273	0.63
460	2.3	2.15	0.886	0.383	NaN	NaN	NaN	NaN	NaN	NaN	2.071	0.582	0.201	2.051	0.474	0.259	NaN	NaN	NaN	2.128	0.238	0.239	NaN	NaN	NaN	NaN	NaN	NaN	1.933	0.836	0.507	NaN	NaN	NaN	2.014	0.621	0.594	2	0.402	0.566	NaN	NaN	NaN	NaN	NaN	NaN	2.017	0.273	0.63
461	2.305	2.151	0.886	0.383	NaN	NaN	NaN	NaN	NaN	NaN	2.071	0.582	0.201	2.051	0.474	0.259	NaN	NaN	NaN	2.128	0.238	0.239	NaN	NaN	NaN	NaN	NaN	NaN	1.933	0.836	0.507	NaN	NaN	NaN	2.014	0.621	0.594	2	0.403	0.566	NaN	NaN	NaN	NaN	NaN	NaN	2.017	0.273	0.63
462	2.31	2.151	0.887	0.383	NaN	NaN	NaN	NaN	NaN	NaN	2.071	0.582	0.201	2.051	0.474	0.259	NaN	NaN	NaN	2.128	0.238	0.239	NaN	NaN	NaN	NaN	NaN	NaN	1.933	0.836	0.507	NaN	NaN	NaN	2.014	0.621	0.593	2	0.403	0.566	NaN	NaN	NaN	NaN	NaN	NaN	2.017	0.273	0.63
463	2.315	2.151	0.887	0.382	NaN	NaN	NaN	NaN	NaN	NaN	2.071	0.582	0.201	2.051	0.474	0.259	NaN	NaN	NaN	2.128	0.238	0.239	NaN	NaN	NaN	NaN	NaN	NaN	1.934	0.835	0.507	NaN	NaN	NaN	2.014	0.621	0.593	2	0.403	0.566	NaN	NaN	NaN	NaN	NaN	NaN	2.017	0.273	0.63
464	2.32	2.151	0.887	0.382	NaN	NaN	NaN	NaN	NaN	NaN	2.071	0.582	0.201	2.051	0.474	0.259	NaN	NaN	NaN	2.128	0.238	0.239	NaN	NaN	NaN	NaN	NaN	NaN	1.934	0.836	0.507	NaN	NaN	NaN	2.014	0.621	0.593	2	0.403	0.566	NaN	NaN	NaN	NaN	NaN	NaN	2.018	0.274	0.63
465	2.325	2.151	0.886	0.381	NaN	NaN	NaN	NaN	NaN	NaN	2.071	0.582	0.2	2.051	0.474	0.259	NaN	NaN	NaN	2.128	0.238	0.239	NaN	NaN	NaN	NaN	NaN	NaN	1.934	0.836	0.507	NaN	NaN	NaN	2.014	0.621	0.593	2	0.403	0.566	NaN	NaN	NaN	NaN	NaN	NaN	2.018	0.274	0.63
466	2.33	2.151	0.886	0.381	NaN	NaN	NaN	NaN	NaN	NaN	2.071	0.582	0.2	2.051	0.474	0.259	NaN	NaN	NaN	2.128	0.238	0.239	NaN	NaN	NaN	NaN	NaN	NaN	1.934	0.837	0.506	NaN	NaN	NaN	2.014	0.621	0.593	2	0.403	0.566	NaN	NaN	NaN	NaN	NaN	NaN	2.019	0.274	0.63
467	2.335	2.151	0.886	0.381	NaN	NaN	NaN	NaN	NaN	NaN	2.071	0.582	0.2	2.051	0.474	0.258	NaN	NaN	NaN	2.128	0.238	0.239	NaN	NaN	NaN	NaN	NaN	NaN	1.934	0.837	0.506	NaN	NaN	NaN	2.014	0.621	0.593	2	0.403	0.566	NaN	NaN	NaN	NaN	NaN	NaN	2.019	0.274	0.63
468	2.34	2.151	0.886	0.381	NaN	NaN	NaN	NaN	NaN	NaN	2.071	0.582	0.2	2.051	0.474	0.258	NaN	NaN	NaN	2.128	0.238	0.239	NaN	NaN	NaN	NaN	NaN	NaN	1.934	0.837	0.506	NaN	NaN	NaN	2.014	0.621	0.593	2	0.403	0.566	NaN	NaN	NaN	NaN	NaN	NaN	2.019	0.274	0.63
469	2.345	2.151	0.886	0.381	NaN	NaN	NaN	NaN	NaN	NaN	2.071	0.582	0.2	2.051	0.474	0.258	NaN	NaN	NaN	2.128	0.238	0.239	NaN	NaN	NaN	NaN	NaN	NaN	1.934	0.837	0.506	NaN	NaN	NaN	2.014	0.621	0.593	2	0.403	0.566	NaN	NaN	NaN	NaN	NaN	NaN	2.019	0.274	0.63
470	2.35	2.151	0.886	0.381	NaN	NaN	NaN	NaN	NaN	NaN	2.071	0.582	0.2	2.05	0.474	0.258	NaN	NaN	NaN	2.128	0.238	0.239	NaN	NaN	NaN	NaN	NaN	NaN	1.934	0.837	0.506	NaN	NaN	NaN	2.014	0.621	0.593	2	0.403	0.566	NaN	NaN	NaN	NaN	NaN	NaN	2.019	0.275	0.63
471	2.355	2.151	0.886	0.381	NaN	NaN	NaN	NaN	NaN	NaN	2.071	0.582	0.2	2.05	0.474	0.258	NaN	NaN	NaN	2.128	0.238	0.238	NaN	NaN	NaN	NaN	NaN	NaN	1.934	0.837	0.506	NaN	NaN	NaN	2.014	0.621	0.593	2	0.403	0.566	NaN	NaN	NaN	NaN	NaN	NaN	2.019	0.275	0.63
472	2.36	2.151	0.886	0.381	NaN	NaN	NaN	NaN	NaN	NaN	2.071	0.582	0.2	2.05	0.474	0.258	NaN	NaN	NaN	2.128	0.238	0.238	NaN	NaN	NaN	NaN	NaN	NaN	1.934	0.837	0.506	NaN	NaN	NaN	2.014	0.62	0.593	2	0.403	0.566	NaN	NaN	NaN	NaN	NaN	NaN	2.019	0.275	0.63
473	2.365	2.151	0.886	0.381	NaN	NaN	NaN	NaN	NaN	NaN	2.071	0.582	0.199	2.05	0.474	0.258	NaN	NaN	NaN	2.128	0.238	0.238	NaN	NaN	NaN	NaN	NaN	NaN	1.934	0.837	0.506	NaN	NaN	NaN	2.014	0.62	0.593	2	0.403	0.566	NaN	NaN	NaN	NaN	NaN	NaN	2.019	0.275	0.63
474	2.37	2.151	0.886	0.38	NaN	NaN	NaN	NaN	NaN	NaN	2.071	0.582	0.199	2.05	0.474	0.257	NaN	NaN	NaN	2.128	0.238	0.238	NaN	NaN	NaN	NaN	NaN	NaN	1.934	0.837	0.506	NaN	NaN	NaN	2.014	0.62	0.592	2	0.403	0.566	NaN	NaN	NaN	NaN	NaN	NaN	2.019	0.275	0.63
475	2.375	2.151	0.886	0.38	NaN	NaN	NaN	NaN	NaN	NaN	2.07	0.582	0.199	2.05	0.474	0.257	NaN	NaN	NaN	2.127	0.238	0.238	NaN	NaN	NaN	NaN	NaN	NaN	1.934	0.837	0.506	NaN	NaN	NaN	2.014	0.62	0.592	2	0.403	0.566	NaN	NaN	NaN	NaN	NaN	NaN	2.019	0.275	0.63
476	2.38	2.151	0.886	0.379	NaN	NaN	NaN	NaN	NaN	NaN	2.07	0.582	0.199	2.05	0.474	0.257	NaN	NaN	NaN	2.127	0.237	0.238	NaN	NaN	NaN	NaN	NaN	NaN	1.935	0.837	0.506	NaN	NaN	NaN	2.014	0.62	0.592	2	0.403	0.566	NaN	NaN	NaN	NaN	NaN	NaN	2.019	0.275	0.63
477	2.385	2.151	0.885	0.379	NaN	NaN	NaN	NaN	NaN	NaN	2.07	0.582	0.199	2.05	0.474	0.257	NaN	NaN	NaN	2.127	0.237	0.238	NaN	NaN	NaN	NaN	NaN	NaN	1.935	0.837	0.506	NaN	NaN	NaN	2.014	0.62	0.592	2	0.403	0.566	NaN	NaN	NaN	NaN	NaN	NaN	2.019	0.275	0.63
478	2.39	2.151	0.885	0.379	NaN	NaN	NaN	NaN	NaN	NaN	2.07	0.582	0.199	2.05	0.474	0.257	NaN	NaN	NaN	2.127	0.237	0.237	NaN	NaN	NaN	NaN	NaN	NaN	1.935	0.837	0.506	NaN	NaN	NaN	2.014	0.62	0.592	1.998	0.403	0.565	NaN	NaN	NaN	NaN	NaN	NaN	2.019	0.275	0.629
479	2.395	2.151	0.886	0.379	NaN	NaN	NaN	NaN	NaN	NaN	2.07	0.582	0.199	2.05	0.474	0.256	NaN	NaN	NaN	2.127	0.237	0.237	NaN	NaN	NaN	NaN	NaN	NaN	1.935	0.837	0.506	NaN	NaN	NaN	2.014	0.62	0.592	1.997	0.404	0.565	NaN	NaN	NaN	NaN	NaN	NaN	2.019	0.275	0.629
480	2.4	2.151	0.886	0.379	NaN	NaN	NaN	NaN	NaN	NaN	2.07	0.581	0.198	2.05	0.474	0.256	NaN	NaN	NaN	2.127	0.237	0.237	NaN	NaN	NaN	NaN	NaN	NaN	1.936	0.837	0.506	NaN	NaN	NaN	2.014	0.62	0.592	1.999	0.403	0.565	NaN	NaN	NaN	NaN	NaN	NaN	2.019	0.275	0.629
481	2.405	2.152	0.886	0.379	NaN	NaN	NaN	NaN	NaN	NaN	2.07	0.581	0.198	2.05	0.474	0.256	NaN	NaN	NaN	2.127	0.237	0.237	NaN	NaN	NaN	NaN	NaN	NaN	1.936	0.837	0.506	NaN	NaN	NaN	2.014	0.62	0.592	1.999	0.403	0.565	NaN	NaN	NaN	NaN	NaN	NaN	2.019	0.275	0.629
482	2.41	2.152	0.886	0.379	NaN	NaN	NaN	NaN	NaN	NaN	2.07	0.581	0.198	2.05	0.474	0.256	NaN	NaN	NaN	2.127	0.237	0.237	NaN	NaN	NaN	NaN	NaN	NaN	1.936	0.837	0.506	NaN	NaN	NaN	2.014	0.62	0.592	NaN	NaN	NaN	NaN	NaN	NaN	NaN	NaN	NaN	2.019	0.275	0.629
483	2.415	2.152	0.886	0.379	NaN	NaN	NaN	NaN	NaN	NaN	2.07	0.581	0.198	2.05	0.474	0.256	NaN	NaN	NaN	2.127	0.237	0.237	NaN	NaN	NaN	NaN	NaN	NaN	1.936	0.837	0.506	NaN	NaN	NaN	2.014	0.62	0.592	NaN	NaN	NaN	NaN	NaN	NaN	NaN	NaN	NaN	2.019	0.275	0.629
484	2.42	2.152	0.886	0.378	NaN	NaN	NaN	NaN	NaN	NaN	2.07	0.581	0.198	2.05	0.474	0.256	NaN	NaN	NaN	2.127	0.237	0.237	NaN	NaN	NaN	NaN	NaN	NaN	1.936	0.837	0.505	NaN	NaN	NaN	2.014	0.62	0.592	NaN	NaN	NaN	NaN	NaN	NaN	NaN	NaN	NaN	2.019	0.275	0.629
485	2.425	NaN	NaN	NaN	NaN	NaN	NaN	NaN	NaN	NaN	2.07	0.581	0.198	2.05	0.474	0.256	NaN	NaN	NaN	2.127	0.237	0.237	NaN	NaN	NaN	NaN	NaN	NaN	1.936	0.837	0.505	NaN	NaN	NaN	2.014	0.62	0.592	NaN	NaN	NaN	NaN	NaN	NaN	NaN	NaN	NaN	2.019	0.275	0.629
486	2.43	NaN	NaN	NaN	NaN	NaN	NaN	NaN	NaN	NaN	2.07	0.581	0.198	2.05	0.474	0.256	NaN	NaN	NaN	2.127	0.237	0.237	NaN	NaN	NaN	NaN	NaN	NaN	1.936	0.837	0.505	NaN	NaN	NaN	2.014	0.62	0.592	NaN	NaN	NaN	NaN	NaN	NaN	NaN	NaN	NaN	2.019	0.275	0.629
487	2.435	NaN	NaN	NaN	NaN	NaN	NaN	NaN	NaN	NaN	2.07	0.581	0.198	2.05	0.473	0.256	NaN	NaN	NaN	2.127	0.237	0.237	NaN	NaN	NaN	NaN	NaN	NaN	1.936	0.837	0.505	NaN	NaN	NaN	2.014	0.62	0.591	NaN	NaN	NaN	NaN	NaN	NaN	NaN	NaN	NaN	2.019	0.275	0.629
488	2.44	2.152	0.885	0.377	NaN	NaN	NaN	NaN	NaN	NaN	2.07	0.581	0.197	2.05	0.473	0.256	NaN	NaN	NaN	2.127	0.237	0.237	NaN	NaN	NaN	NaN	NaN	NaN	1.937	0.837	0.506	NaN	NaN	NaN	2.014	0.62	0.591	NaN	NaN	NaN	NaN	NaN	NaN	NaN	NaN	NaN	2.019	0.275	0.629
489	2.445	2.152	0.885	0.377	NaN	NaN	NaN	NaN	NaN	NaN	2.07	0.581	0.197	2.05	0.473	0.255	NaN	NaN	NaN	2.127	0.237	0.237	NaN	NaN	NaN	NaN	NaN	NaN	1.937	0.837	0.506	NaN	NaN	NaN	2.014	0.62	0.591	1.997	0.4	0.562	NaN	NaN	NaN	NaN	NaN	NaN	2.019	0.275	0.629
490	2.45	2.152	0.885	0.377	NaN	NaN	NaN	NaN	NaN	NaN	2.07	0.581	0.197	2.05	0.473	0.255	NaN	NaN	NaN	2.127	0.237	0.237	NaN	NaN	NaN	NaN	NaN	NaN	1.937	0.837	0.506	NaN	NaN	NaN	2.015	0.62	0.591	1.997	0.4	0.562	NaN	NaN	NaN	NaN	NaN	NaN	2.019	0.275	0.629
491	2.455	2.152	0.885	0.377	NaN	NaN	NaN	NaN	NaN	NaN	2.069	0.581	0.197	2.05	0.473	0.255	NaN	NaN	NaN	2.127	0.237	0.237	NaN	NaN	NaN	NaN	NaN	NaN	1.937	0.837	0.505	NaN	NaN	NaN	2.015	0.621	0.591	1.997	0.4	0.562	NaN	NaN	NaN	NaN	NaN	NaN	2.019	0.275	0.629
492	2.46	2.152	0.885	0.376	NaN	NaN	NaN	NaN	NaN	NaN	2.069	0.581	0.197	2.05	0.473	0.255	NaN	NaN	NaN	2.126	0.237	0.237	NaN	NaN	NaN	NaN	NaN	NaN	1.937	0.838	0.505	NaN	NaN	NaN	2.015	0.621	0.591	1.997	0.4	0.562	NaN	NaN	NaN	NaN	NaN	NaN	2.019	0.275	0.629
493	2.465	2.152	0.885	0.376	NaN	NaN	NaN	NaN	NaN	NaN	2.069	0.581	0.197	2.05	0.473	0.255	NaN	NaN	NaN	2.126	0.237	0.237	NaN	NaN	NaN	NaN	NaN	NaN	1.938	0.838	0.505	NaN	NaN	NaN	2.015	0.621	0.591	1.997	0.4	0.561	NaN	NaN	NaN	NaN	NaN	NaN	2.019	0.275	0.629
494	2.47	NaN	NaN	NaN	NaN	NaN	NaN	NaN	NaN	NaN	2.069	0.581	0.197	2.05	0.473	0.255	NaN	NaN	NaN	2.126	0.237	0.237	NaN	NaN	NaN	NaN	NaN	NaN	1.938	0.838	0.505	NaN	NaN	NaN	2.015	0.621	0.591	1.997	0.401	0.561	NaN	NaN	NaN	NaN	NaN	NaN	2.019	0.275	0.629
495	2.475	NaN	NaN	NaN	NaN	NaN	NaN	NaN	NaN	NaN	2.069	0.581	0.196	2.05	0.473	0.255	NaN	NaN	NaN	2.126	0.237	0.236	NaN	NaN	NaN	NaN	NaN	NaN	1.939	0.838	0.505	NaN	NaN	NaN	2.016	0.621	0.591	1.997	0.401	0.561	NaN	NaN	NaN	NaN	NaN	NaN	2.018	0.275	0.629
496	2.48	NaN	NaN	NaN	NaN	NaN	NaN	NaN	NaN	NaN	2.069	0.581	0.196	2.05	0.473	0.255	NaN	NaN	NaN	2.126	0.237	0.236	NaN	NaN	NaN	NaN	NaN	NaN	1.939	0.838	0.505	NaN	NaN	NaN	2.016	0.621	0.59	1.997	0.401	0.561	NaN	NaN	NaN	NaN	NaN	NaN	2.018	0.275	0.629
497	2.485	NaN	NaN	NaN	NaN	NaN	NaN	NaN	NaN	NaN	2.069	0.581	0.196	2.05	0.473	0.255	NaN	NaN	NaN	2.126	0.237	0.236	NaN	NaN	NaN	NaN	NaN	NaN	1.939	0.838	0.505	NaN	NaN	NaN	2.016	0.622	0.59	1.997	0.401	0.561	NaN	NaN	NaN	NaN	NaN	NaN	2.018	0.275	0.629
498	2.49	NaN	NaN	NaN	NaN	NaN	NaN	NaN	NaN	NaN	2.069	0.581	0.196	2.049	0.473	0.255	NaN	NaN	NaN	2.126	0.237	0.236	NaN	NaN	NaN	NaN	NaN	NaN	1.94	0.838	0.505	NaN	NaN	NaN	2.016	0.622	0.591	1.997	0.401	0.561	NaN	NaN	NaN	NaN	NaN	NaN	2.018	0.275	0.629
499	2.495	NaN	NaN	NaN	NaN	NaN	NaN	NaN	NaN	NaN	2.069	0.581	0.196	2.049	0.473	0.255	NaN	NaN	NaN	2.126	0.237	0.236	NaN	NaN	NaN	NaN	NaN	NaN	1.94	0.838	0.504	NaN	NaN	NaN	2.016	0.622	0.59	1.997	0.401	0.562	NaN	NaN	NaN	NaN	NaN	NaN	2.018	0.275	0.629
500	2.5	NaN	NaN	NaN	NaN	NaN	NaN	NaN	NaN	NaN	2.069	0.581	0.195	2.049	0.473	0.255	NaN	NaN	NaN	2.126	0.237	0.236	NaN	NaN	NaN	NaN	NaN	NaN	1.94	0.839	0.504	NaN	NaN	NaN	2.016	0.622	0.59	1.998	0.402	0.563	NaN	NaN	NaN	NaN	NaN	NaN	2.018	0.275	0.629
501	2.505	NaN	NaN	NaN	NaN	NaN	NaN	NaN	NaN	NaN	2.069	0.58	0.195	2.049	0.473	0.255	NaN	NaN	NaN	2.125	0.236	0.235	NaN	NaN	NaN	NaN	NaN	NaN	1.94	0.839	0.504	NaN	NaN	NaN	2.016	0.622	0.59	1.998	0.402	0.563	NaN	NaN	NaN	NaN	NaN	NaN	2.018	0.275	0.629
502	2.51	NaN	NaN	NaN	NaN	NaN	NaN	NaN	NaN	NaN	2.069	0.58	0.195	2.049	0.473	0.255	NaN	NaN	NaN	2.125	0.236	0.234	NaN	NaN	NaN	NaN	NaN	NaN	1.94	0.839	0.504	NaN	NaN	NaN	2.017	0.623	0.59	1.998	0.402	0.563	NaN	NaN	NaN	NaN	NaN	NaN	2.018	0.275	0.629
503	2.515	NaN	NaN	NaN	NaN	NaN	NaN	NaN	NaN	NaN	2.069	0.58	0.195	2.049	0.473	0.255	NaN	NaN	NaN	2.125	0.236	0.234	NaN	NaN	NaN	NaN	NaN	NaN	1.94	0.839	0.504	NaN	NaN	NaN	2.017	0.623	0.589	1.998	0.402	0.563	NaN	NaN	NaN	NaN	NaN	NaN	2.018	0.275	0.629
504	2.52	NaN	NaN	NaN	NaN	NaN	NaN	NaN	NaN	NaN	2.069	0.58	0.195	2.049	0.473	0.255	NaN	NaN	NaN	2.125	0.236	0.235	NaN	NaN	NaN	NaN	NaN	NaN	1.94	0.839	0.504	NaN	NaN	NaN	2.017	0.623	0.589	1.998	0.402	0.563	NaN	NaN	NaN	NaN	NaN	NaN	2.018	0.275	0.629
505	2.525	NaN	NaN	NaN	NaN	NaN	NaN	NaN	NaN	NaN	2.069	0.58	0.195	2.049	0.472	0.255	NaN	NaN	NaN	2.125	0.236	0.235	NaN	NaN	NaN	NaN	NaN	NaN	1.941	0.839	0.504	NaN	NaN	NaN	2.017	0.623	0.589	1.998	0.402	0.563	NaN	NaN	NaN	NaN	NaN	NaN	2.018	0.275	0.629
506	2.53	NaN	NaN	NaN	NaN	NaN	NaN	NaN	NaN	NaN	2.069	0.58	0.195	2.049	0.472	0.255	NaN	NaN	NaN	2.125	0.236	0.235	NaN	NaN	NaN	NaN	NaN	NaN	1.941	0.839	0.503	NaN	NaN	NaN	2.017	0.623	0.589	1.998	0.402	0.563	NaN	NaN	NaN	NaN	NaN	NaN	2.019	0.275	0.629
507	2.535	NaN	NaN	NaN	NaN	NaN	NaN	NaN	NaN	NaN	2.069	0.58	0.194	2.049	0.472	0.255	NaN	NaN	NaN	2.125	0.236	0.235	NaN	NaN	NaN	NaN	NaN	NaN	1.941	0.839	0.503	NaN	NaN	NaN	2.017	0.623	0.589	1.998	0.402	0.563	NaN	NaN	NaN	NaN	NaN	NaN	2.019	0.275	0.629
508	2.54	2.154	0.884	0.374	NaN	NaN	NaN	NaN	NaN	NaN	2.069	0.58	0.194	2.049	0.472	0.254	NaN	NaN	NaN	2.125	0.236	0.235	NaN	NaN	NaN	NaN	NaN	NaN	1.941	0.839	0.502	NaN	NaN	NaN	2.017	0.623	0.589	1.998	0.402	0.563	NaN	NaN	NaN	NaN	NaN	NaN	2.019	0.275	0.629
509	2.545	NaN	NaN	NaN	NaN	NaN	NaN	NaN	NaN	NaN	2.069	0.58	0.194	2.049	0.472	0.254	NaN	NaN	NaN	2.125	0.236	0.235	NaN	NaN	NaN	NaN	NaN	NaN	1.941	0.838	0.502	NaN	NaN	NaN	2.017	0.623	0.589	1.999	0.402	0.562	NaN	NaN	NaN	NaN	NaN	NaN	2.019	0.275	0.629
510	2.55	NaN	NaN	NaN	NaN	NaN	NaN	NaN	NaN	NaN	2.069	0.58	0.194	2.049	0.472	0.254	NaN	NaN	NaN	2.124	0.236	0.235	NaN	NaN	NaN	NaN	NaN	NaN	1.941	0.838	0.502	NaN	NaN	NaN	2.017	0.623	0.589	1.999	0.402	0.562	NaN	NaN	NaN	NaN	NaN	NaN	2.019	0.275	0.629
511	2.555	NaN	NaN	NaN	NaN	NaN	NaN	NaN	NaN	NaN	2.069	0.58	0.194	2.049	0.472	0.254	NaN	NaN	NaN	2.124	0.236	0.235	NaN	NaN	NaN	NaN	NaN	NaN	1.941	0.838	0.502	NaN	NaN	NaN	2.017	0.623	0.589	1.999	0.402	0.562	NaN	NaN	NaN	NaN	NaN	NaN	2.019	0.276	0.629
512	2.56	NaN	NaN	NaN	NaN	NaN	NaN	NaN	NaN	NaN	2.069	0.58	0.194	2.049	0.472	0.254	NaN	NaN	NaN	2.124	0.236	0.235	NaN	NaN	NaN	NaN	NaN	NaN	1.941	0.838	0.501	NaN	NaN	NaN	2.018	0.623	0.589	1.999	0.402	0.562	NaN	NaN	NaN	NaN	NaN	NaN	2.019	0.276	0.629
513	2.565	NaN	NaN	NaN	NaN	NaN	NaN	NaN	NaN	NaN	2.069	0.58	0.194	2.049	0.472	0.254	NaN	NaN	NaN	2.124	0.236	0.235	NaN	NaN	NaN	NaN	NaN	NaN	1.941	0.838	0.501	NaN	NaN	NaN	2.018	0.623	0.588	1.999	0.402	0.562	NaN	NaN	NaN	NaN	NaN	NaN	2.019	0.276	0.629
514	2.57	NaN	NaN	NaN	NaN	NaN	NaN	NaN	NaN	NaN	2.069	0.58	0.194	2.049	0.472	0.254	NaN	NaN	NaN	2.124	0.236	0.235	NaN	NaN	NaN	NaN	NaN	NaN	1.941	0.838	0.501	NaN	NaN	NaN	2.018	0.623	0.588	1.999	0.402	0.562	NaN	NaN	NaN	NaN	NaN	NaN	2.019	0.276	0.629
515	2.575	NaN	NaN	NaN	NaN	NaN	NaN	NaN	NaN	NaN	2.069	0.58	0.194	2.049	0.472	0.254	NaN	NaN	NaN	2.124	0.236	0.235	NaN	NaN	NaN	NaN	NaN	NaN	1.94	0.838	0.501	NaN	NaN	NaN	2.018	0.623	0.588	1.999	0.402	0.561	NaN	NaN	NaN	NaN	NaN	NaN	2.019	0.276	0.629
516	2.58	NaN	NaN	NaN	NaN	NaN	NaN	NaN	NaN	NaN	2.069	0.58	0.193	2.049	0.472	0.254	NaN	NaN	NaN	2.124	0.236	0.234	NaN	NaN	NaN	NaN	NaN	NaN	1.94	0.837	0.5	NaN	NaN	NaN	2.018	0.623	0.588	1.999	0.402	0.561	NaN	NaN	NaN	NaN	NaN	NaN	2.019	0.276	0.629
517	2.585	NaN	NaN	NaN	NaN	NaN	NaN	NaN	NaN	NaN	2.069	0.58	0.193	2.049	0.472	0.254	NaN	NaN	NaN	2.124	0.236	0.234	NaN	NaN	NaN	NaN	NaN	NaN	1.94	0.837	0.5	NaN	NaN	NaN	2.019	0.623	0.588	1.999	0.402	0.561	NaN	NaN	NaN	NaN	NaN	NaN	2.019	0.276	0.629
518	2.59	NaN	NaN	NaN	NaN	NaN	NaN	NaN	NaN	NaN	2.069	0.579	0.193	2.049	0.472	0.254	NaN	NaN	NaN	2.124	0.236	0.234	NaN	NaN	NaN	NaN	NaN	NaN	1.94	0.837	0.5	NaN	NaN	NaN	2.019	0.623	0.588	1.999	0.402	0.561	NaN	NaN	NaN	NaN	NaN	NaN	2.019	0.276	0.629
519	2.595	NaN	NaN	NaN	NaN	NaN	NaN	NaN	NaN	NaN	2.069	0.579	0.193	2.049	0.472	0.254	NaN	NaN	NaN	2.124	0.236	0.234	NaN	NaN	NaN	NaN	NaN	NaN	1.941	0.837	0.5	NaN	NaN	NaN	2.019	0.623	0.588	1.999	0.402	0.561	NaN	NaN	NaN	NaN	NaN	NaN	2.019	0.276	0.629
520	2.6	2.155	0.884	0.37	NaN	NaN	NaN	NaN	NaN	NaN	2.069	0.579	0.192	2.05	0.472	0.254	NaN	NaN	NaN	2.124	0.236	0.234	NaN	NaN	NaN	NaN	NaN	NaN	1.941	0.837	0.5	NaN	NaN	NaN	2.019	0.623	0.588	1.999	0.402	0.561	NaN	NaN	NaN	NaN	NaN	NaN	2.02	0.276	0.629
521	2.605	2.155	0.884	0.37	NaN	NaN	NaN	NaN	NaN	NaN	2.069	0.579	0.192	2.05	0.472	0.253	NaN	NaN	NaN	2.124	0.236	0.234	NaN	NaN	NaN	NaN	NaN	NaN	1.941	0.837	0.499	NaN	NaN	NaN	2.019	0.623	0.588	1.999	0.402	0.561	NaN	NaN	NaN	NaN	NaN	NaN	2.02	0.276	0.629
522	2.61	2.155	0.884	0.37	NaN	NaN	NaN	NaN	NaN	NaN	2.07	0.58	0.192	2.059	0.468	0.255	NaN	NaN	NaN	2.124	0.236	0.234	NaN	NaN	NaN	NaN	NaN	NaN	1.941	0.836	0.499	NaN	NaN	NaN	2.019	0.623	0.588	1.999	0.402	0.561	NaN	NaN	NaN	NaN	NaN	NaN	2.02	0.276	0.629
523	2.615	2.156	0.885	0.37	NaN	NaN	NaN	NaN	NaN	NaN	2.07	0.58	0.192	2.08	0.46	0.258	NaN	NaN	NaN	2.124	0.236	0.234	NaN	NaN	NaN	NaN	NaN	NaN	1.941	0.836	0.499	NaN	NaN	NaN	2.019	0.623	0.588	2	0.402	0.561	NaN	NaN	NaN	NaN	NaN	NaN	2.02	0.276	0.629
524	2.62	2.156	0.885	0.37	NaN	NaN	NaN	NaN	NaN	NaN	2.07	0.58	0.192	2.075	0.462	0.255	NaN	NaN	NaN	2.124	0.236	0.234	NaN	NaN	NaN	NaN	NaN	NaN	1.941	0.836	0.498	NaN	NaN	NaN	2.019	0.623	0.587	2	0.403	0.561	NaN	NaN	NaN	NaN	NaN	NaN	2.02	0.276	0.629
525	2.625	2.156	0.885	0.37	NaN	NaN	NaN	NaN	NaN	NaN	2.07	0.58	0.192	2.052	0.471	0.249	NaN	NaN	NaN	2.124	0.236	0.234	NaN	NaN	NaN	NaN	NaN	NaN	1.941	0.837	0.498	NaN	NaN	NaN	2.019	0.623	0.587	2	0.402	0.561	NaN	NaN	NaN	NaN	NaN	NaN	2.02	0.276	0.629
526	2.63	2.157	0.885	0.369	NaN	NaN	NaN	NaN	NaN	NaN	2.07	0.58	0.192	2.046	0.473	0.247	NaN	NaN	NaN	2.124	0.236	0.234	NaN	NaN	NaN	NaN	NaN	NaN	1.942	0.837	0.498	NaN	NaN	NaN	2.02	0.623	0.587	2	0.402	0.561	NaN	NaN	NaN	NaN	NaN	NaN	2.02	0.276	0.628
527	2.635	2.156	0.885	0.369	NaN	NaN	NaN	NaN	NaN	NaN	2.07	0.58	0.192	2.045	0.473	0.247	NaN	NaN	NaN	2.124	0.236	0.234	NaN	NaN	NaN	NaN	NaN	NaN	1.942	0.837	0.498	NaN	NaN	NaN	2.02	0.623	0.587	2	0.402	0.561	NaN	NaN	NaN	NaN	NaN	NaN	2.02	0.276	0.628
528	2.64	NaN	NaN	NaN	NaN	NaN	NaN	NaN	NaN	NaN	2.07	0.58	0.191	2.045	0.473	0.247	NaN	NaN	NaN	2.124	0.236	0.234	NaN	NaN	NaN	NaN	NaN	NaN	1.942	0.837	0.498	NaN	NaN	NaN	2.02	0.623	0.587	2	0.402	0.561	NaN	NaN	NaN	NaN	NaN	NaN	2.02	0.276	0.628
529	2.645	NaN	NaN	NaN	NaN	NaN	NaN	NaN	NaN	NaN	2.07	0.58	0.191	2.045	0.473	0.247	NaN	NaN	NaN	2.124	0.236	0.234	NaN	NaN	NaN	NaN	NaN	NaN	1.942	0.837	0.498	NaN	NaN	NaN	2.02	0.623	0.586	2	0.402	0.56	NaN	NaN	NaN	NaN	NaN	NaN	2.02	0.276	0.628
530	2.65	NaN	NaN	NaN	NaN	NaN	NaN	NaN	NaN	NaN	2.07	0.58	0.191	2.046	0.473	0.248	NaN	NaN	NaN	2.124	0.236	0.234	NaN	NaN	NaN	NaN	NaN	NaN	1.943	0.837	0.498	NaN	NaN	NaN	2.02	0.623	0.586	2	0.402	0.56	NaN	NaN	NaN	NaN	NaN	NaN	2.02	0.276	0.628
531	2.655	NaN	NaN	NaN	NaN	NaN	NaN	NaN	NaN	NaN	2.07	0.58	0.191	2.049	0.472	0.25	NaN	NaN	NaN	2.124	0.236	0.234	NaN	NaN	NaN	NaN	NaN	NaN	1.944	0.837	0.497	NaN	NaN	NaN	2.02	0.623	0.586	2	0.402	0.56	NaN	NaN	NaN	NaN	NaN	NaN	2.02	0.276	0.628
532	2.66	NaN	NaN	NaN	NaN	NaN	NaN	NaN	NaN	NaN	2.07	0.579	0.191	2.05	0.472	0.25	NaN	NaN	NaN	2.124	0.236	0.234	NaN	NaN	NaN	NaN	NaN	NaN	1.944	0.837	0.497	NaN	NaN	NaN	2.02	0.623	0.586	2	0.402	0.56	NaN	NaN	NaN	NaN	NaN	NaN	2.02	0.276	0.628
533	2.665	NaN	NaN	NaN	NaN	NaN	NaN	NaN	NaN	NaN	2.07	0.579	0.191	2.05	0.472	0.25	NaN	NaN	NaN	2.124	0.236	0.234	NaN	NaN	NaN	NaN	NaN	NaN	1.945	0.838	0.497	NaN	NaN	NaN	2.019	0.623	0.586	2	0.402	0.56	NaN	NaN	NaN	NaN	NaN	NaN	2.02	0.276	0.628
534	2.67	2.157	0.885	0.367	NaN	NaN	NaN	NaN	NaN	NaN	2.07	0.579	0.19	2.05	0.472	0.25	NaN	NaN	NaN	2.124	0.236	0.234	NaN	NaN	NaN	NaN	NaN	NaN	1.945	0.838	0.497	NaN	NaN	NaN	2.019	0.623	0.586	2	0.402	0.56	NaN	NaN	NaN	NaN	NaN	NaN	2.02	0.276	0.628
535	2.675	2.158	0.885	0.367	NaN	NaN	NaN	NaN	NaN	NaN	2.07	0.579	0.19	2.05	0.472	0.25	NaN	NaN	NaN	2.124	0.236	0.233	NaN	NaN	NaN	NaN	NaN	NaN	1.945	0.838	0.497	NaN	NaN	NaN	2.02	0.623	0.586	2	0.402	0.56	NaN	NaN	NaN	NaN	NaN	NaN	2.019	0.276	0.627
536	2.68	2.158	0.885	0.367	NaN	NaN	NaN	NaN	NaN	NaN	2.07	0.579	0.19	2.05	0.472	0.25	NaN	NaN	NaN	2.124	0.236	0.233	NaN	NaN	NaN	NaN	NaN	NaN	1.945	0.838	0.497	NaN	NaN	NaN	2.02	0.623	0.586	1.999	0.403	0.56	NaN	NaN	NaN	NaN	NaN	NaN	2.018	0.275	0.626
537	2.685	2.158	0.885	0.366	NaN	NaN	NaN	NaN	NaN	NaN	2.07	0.579	0.19	2.051	0.472	0.25	NaN	NaN	NaN	2.124	0.236	0.233	NaN	NaN	NaN	NaN	NaN	NaN	1.946	0.838	0.497	NaN	NaN	NaN	2.02	0.623	0.585	1.996	0.403	0.56	NaN	NaN	NaN	NaN	NaN	NaN	2.019	0.276	0.628
538	2.69	2.158	0.885	0.366	NaN	NaN	NaN	NaN	NaN	NaN	2.07	0.579	0.19	2.051	0.472	0.25	NaN	NaN	NaN	2.124	0.235	0.233	NaN	NaN	NaN	NaN	NaN	NaN	1.946	0.838	0.497	NaN	NaN	NaN	2.02	0.623	0.585	1.996	0.404	0.559	NaN	NaN	NaN	NaN	NaN	NaN	2.019	0.276	0.628
539	2.695	2.158	0.885	0.366	NaN	NaN	NaN	NaN	NaN	NaN	2.07	0.579	0.19	2.051	0.472	0.25	NaN	NaN	NaN	2.124	0.235	0.233	NaN	NaN	NaN	NaN	NaN	NaN	1.946	0.838	0.497	NaN	NaN	NaN	2.02	0.623	0.585	1.996	0.404	0.56	NaN	NaN	NaN	NaN	NaN	NaN	2.019	0.276	0.628
540	2.7	2.158	0.885	0.365	NaN	NaN	NaN	NaN	NaN	NaN	2.07	0.579	0.189	2.051	0.472	0.25	NaN	NaN	NaN	2.123	0.235	0.233	NaN	NaN	NaN	NaN	NaN	NaN	1.946	0.838	0.497	NaN	NaN	NaN	2.019	0.623	0.585	1.996	0.405	0.56	1.998	0.401	0.558	NaN	NaN	NaN	2.019	0.277	0.628
541	2.705	2.158	0.885	0.365	NaN	NaN	NaN	NaN	NaN	NaN	2.07	0.579	0.189	2.051	0.472	0.25	NaN	NaN	NaN	2.123	0.235	0.232	NaN	NaN	NaN	NaN	NaN	NaN	1.947	0.838	0.497	NaN	NaN	NaN	2.019	0.623	0.585	NaN	NaN	NaN	1.997	0.403	0.559	NaN	NaN	NaN	2.019	0.277	0.628
542	2.71	2.158	0.885	0.365	NaN	NaN	NaN	NaN	NaN	NaN	2.07	0.579	0.189	2.051	0.472	0.25	NaN	NaN	NaN	2.123	0.235	0.232	NaN	NaN	NaN	NaN	NaN	NaN	1.947	0.838	0.497	NaN	NaN	NaN	2.019	0.623	0.584	NaN	NaN	NaN	1.996	0.403	0.559	NaN	NaN	NaN	2.018	0.277	0.628
543	2.715	2.158	0.885	0.365	NaN	NaN	NaN	NaN	NaN	NaN	2.07	0.579	0.189	2.051	0.472	0.25	NaN	NaN	NaN	2.123	0.235	0.232	NaN	NaN	NaN	NaN	NaN	NaN	1.948	0.838	0.497	NaN	NaN	NaN	2.019	0.623	0.584	NaN	NaN	NaN	1.996	0.403	0.559	NaN	NaN	NaN	2.018	0.277	0.628
544	2.72	2.159	0.885	0.365	NaN	NaN	NaN	NaN	NaN	NaN	2.071	0.579	0.189	2.052	0.472	0.25	NaN	NaN	NaN	2.123	0.235	0.232	NaN	NaN	NaN	NaN	NaN	NaN	1.948	0.838	0.497	NaN	NaN	NaN	2.019	0.624	0.584	1.987	0.507	0.549	1.996	0.403	0.559	NaN	NaN	NaN	2.018	0.277	0.628
545	2.725	2.159	0.886	0.364	NaN	NaN	NaN	NaN	NaN	NaN	2.071	0.579	0.189	2.052	0.472	0.25	NaN	NaN	NaN	2.123	0.235	0.232	NaN	NaN	NaN	NaN	NaN	NaN	1.948	0.838	0.497	NaN	NaN	NaN	2.019	0.624	0.584	1.987	0.507	0.549	1.995	0.403	0.559	NaN	NaN	NaN	2.018	0.277	0.628
546	2.73	2.16	0.886	0.364	NaN	NaN	NaN	NaN	NaN	NaN	2.071	0.579	0.189	2.052	0.471	0.25	NaN	NaN	NaN	2.123	0.235	0.232	NaN	NaN	NaN	NaN	NaN	NaN	1.948	0.838	0.497	NaN	NaN	NaN	2.018	0.624	0.583	1.987	0.507	0.549	1.995	0.403	0.559	NaN	NaN	NaN	2.018	0.277	0.628
547	2.735	2.16	0.886	0.364	NaN	NaN	NaN	NaN	NaN	NaN	2.071	0.579	0.188	2.052	0.471	0.249	NaN	NaN	NaN	2.123	0.235	0.232	NaN	NaN	NaN	NaN	NaN	NaN	1.948	0.838	0.497	NaN	NaN	NaN	2.018	0.624	0.583	1.987	0.507	0.549	1.995	0.403	0.558	NaN	NaN	NaN	2.017	0.277	0.628
548	2.74	2.16	0.886	0.363	NaN	NaN	NaN	NaN	NaN	NaN	2.071	0.579	0.188	2.052	0.471	0.249	NaN	NaN	NaN	2.123	0.235	0.232	NaN	NaN	NaN	NaN	NaN	NaN	1.948	0.838	0.497	NaN	NaN	NaN	2.018	0.624	0.583	1.987	0.507	0.549	1.995	0.403	0.558	NaN	NaN	NaN	2.017	0.277	0.627
549	2.745	2.16	0.886	0.363	NaN	NaN	NaN	NaN	NaN	NaN	2.071	0.579	0.188	2.052	0.471	0.249	NaN	NaN	NaN	2.123	0.235	0.232	NaN	NaN	NaN	NaN	NaN	NaN	1.948	0.838	0.497	NaN	NaN	NaN	2.017	0.623	0.582	1.99	0.505	0.548	1.995	0.403	0.558	NaN	NaN	NaN	2.017	0.277	0.627
550	2.75	2.16	0.886	0.363	NaN	NaN	NaN	NaN	NaN	NaN	2.071	0.579	0.188	2.052	0.471	0.249	NaN	NaN	NaN	2.123	0.235	0.232	NaN	NaN	NaN	NaN	NaN	NaN	1.949	0.838	0.497	NaN	NaN	NaN	2.017	0.623	0.582	1.999	0.502	0.545	1.994	0.403	0.558	NaN	NaN	NaN	2.017	0.277	0.627
551	2.755	2.16	0.886	0.363	NaN	NaN	NaN	NaN	NaN	NaN	2.071	0.579	0.188	2.052	0.471	0.249	NaN	NaN	NaN	2.123	0.234	0.231	NaN	NaN	NaN	NaN	NaN	NaN	1.949	0.838	0.497	NaN	NaN	NaN	2.017	0.623	0.581	2.001	0.501	0.544	1.994	0.402	0.557	NaN	NaN	NaN	2.017	0.277	0.627
552	2.76	2.16	0.886	0.363	NaN	NaN	NaN	NaN	NaN	NaN	2.071	0.579	0.188	2.052	0.471	0.249	NaN	NaN	NaN	2.123	0.234	0.231	NaN	NaN	NaN	NaN	NaN	NaN	1.95	0.838	0.497	NaN	NaN	NaN	2.017	0.623	0.581	2.002	0.501	0.544	1.993	0.402	0.556	NaN	NaN	NaN	2.017	0.277	0.627
553	2.765	2.16	0.886	0.363	NaN	NaN	NaN	NaN	NaN	NaN	2.071	0.579	0.187	2.052	0.471	0.249	NaN	NaN	NaN	2.123	0.234	0.231	NaN	NaN	NaN	NaN	NaN	NaN	1.951	0.838	0.497	NaN	NaN	NaN	2.016	0.623	0.581	2.003	0.502	0.544	1.993	0.402	0.556	NaN	NaN	NaN	2.016	0.277	0.627
554	2.77	2.161	0.886	0.362	NaN	NaN	NaN	NaN	NaN	NaN	2.071	0.579	0.187	2.052	0.471	0.248	NaN	NaN	NaN	2.123	0.234	0.231	NaN	NaN	NaN	NaN	NaN	NaN	1.951	0.838	0.496	NaN	NaN	NaN	2.016	0.623	0.581	2.003	0.502	0.543	1.993	0.402	0.556	NaN	NaN	NaN	2.016	0.277	0.627
555	2.775	2.161	0.886	0.362	NaN	NaN	NaN	NaN	NaN	NaN	2.071	0.579	0.187	2.053	0.471	0.248	NaN	NaN	NaN	2.123	0.234	0.231	NaN	NaN	NaN	NaN	NaN	NaN	1.952	0.838	0.496	NaN	NaN	NaN	2.015	0.624	0.581	2.002	0.502	0.544	1.993	0.402	0.556	NaN	NaN	NaN	2.016	0.277	0.627
556	2.78	2.161	0.886	0.361	NaN	NaN	NaN	NaN	NaN	NaN	2.071	0.578	0.187	2.053	0.471	0.248	NaN	NaN	NaN	2.123	0.234	0.231	NaN	NaN	NaN	NaN	NaN	NaN	1.952	0.838	0.496	NaN	NaN	NaN	2.015	0.624	0.581	2.002	0.502	0.543	1.992	0.402	0.556	NaN	NaN	NaN	2.016	0.277	0.627
557	2.785	2.161	0.886	0.361	NaN	NaN	NaN	NaN	NaN	NaN	2.071	0.578	0.187	2.053	0.471	0.248	NaN	NaN	NaN	2.123	0.234	0.231	NaN	NaN	NaN	NaN	NaN	NaN	1.952	0.839	0.496	NaN	NaN	NaN	2.015	0.624	0.581	2.001	0.502	0.543	1.992	0.402	0.556	NaN	NaN	NaN	2.015	0.276	0.626
558	2.79	2.161	0.886	0.361	NaN	NaN	NaN	NaN	NaN	NaN	2.071	0.578	0.187	2.053	0.471	0.248	NaN	NaN	NaN	2.123	0.234	0.231	NaN	NaN	NaN	NaN	NaN	NaN	1.952	0.839	0.496	NaN	NaN	NaN	2.015	0.624	0.581	2	0.502	0.542	1.992	0.402	0.556	NaN	NaN	NaN	2.013	0.275	0.624
559	2.795	2.161	0.886	0.361	NaN	NaN	NaN	NaN	NaN	NaN	2.071	0.578	0.187	2.053	0.471	0.248	NaN	NaN	NaN	2.123	0.234	0.231	NaN	NaN	NaN	NaN	NaN	NaN	1.952	0.839	0.496	NaN	NaN	NaN	2.014	0.624	0.581	2	0.502	0.542	1.992	0.403	0.556	NaN	NaN	NaN	2.013	0.275	0.624
560	2.8	2.161	0.886	0.361	NaN	NaN	NaN	NaN	NaN	NaN	2.071	0.578	0.187	2.053	0.471	0.248	NaN	NaN	NaN	2.123	0.234	0.231	NaN	NaN	NaN	NaN	NaN	NaN	1.952	0.839	0.496	NaN	NaN	NaN	2.014	0.624	0.581	2.001	0.503	0.542	1.991	0.403	0.556	NaN	NaN	NaN	2.014	0.277	0.626
561	2.805	2.161	0.886	0.36	NaN	NaN	NaN	NaN	NaN	NaN	2.072	0.578	0.186	2.053	0.471	0.248	NaN	NaN	NaN	2.123	0.234	0.23	NaN	NaN	NaN	NaN	NaN	NaN	1.953	0.839	0.496	NaN	NaN	NaN	2.013	0.624	0.581	2.001	0.504	0.542	1.991	0.403	0.556	NaN	NaN	NaN	2.014	0.277	0.626
562	2.81	2.161	0.886	0.36	NaN	NaN	NaN	NaN	NaN	NaN	2.072	0.578	0.186	2.053	0.471	0.248	NaN	NaN	NaN	2.123	0.234	0.23	NaN	NaN	NaN	NaN	NaN	NaN	1.953	0.839	0.496	NaN	NaN	NaN	2.013	0.624	0.581	2.001	0.504	0.542	1.991	0.403	0.556	NaN	NaN	NaN	2.014	0.278	0.626
563	2.815	2.161	0.886	0.36	NaN	NaN	NaN	NaN	NaN	NaN	2.072	0.578	0.186	2.053	0.471	0.248	NaN	NaN	NaN	2.123	0.234	0.23	NaN	NaN	NaN	NaN	NaN	NaN	1.954	0.839	0.495	NaN	NaN	NaN	2.013	0.624	0.581	2	0.504	0.542	1.991	0.403	0.556	NaN	NaN	NaN	2.013	0.278	0.625
564	2.82	2.161	0.886	0.359	NaN	NaN	NaN	NaN	NaN	NaN	2.072	0.578	0.186	2.053	0.471	0.248	NaN	NaN	NaN	2.123	0.234	0.23	NaN	NaN	NaN	NaN	NaN	NaN	1.954	0.839	0.495	NaN	NaN	NaN	2.013	0.624	0.581	2	0.504	0.542	1.99	0.403	0.556	NaN	NaN	NaN	2.013	0.278	0.625
565	2.825	2.161	0.886	0.359	NaN	NaN	NaN	NaN	NaN	NaN	2.072	0.578	0.186	2.06	0.468	0.249	NaN	NaN	NaN	2.123	0.234	0.23	NaN	NaN	NaN	NaN	NaN	NaN	1.954	0.839	0.494	NaN	NaN	NaN	2.012	0.624	0.58	2	0.504	0.542	1.99	0.403	0.556	NaN	NaN	NaN	2.013	0.278	0.625
566	2.83	2.162	0.886	0.359	NaN	NaN	NaN	NaN	NaN	NaN	2.072	0.579	0.186	2.077	0.462	0.252	NaN	NaN	NaN	2.124	0.234	0.23	NaN	NaN	NaN	NaN	NaN	NaN	1.954	0.839	0.494	NaN	NaN	NaN	2.009	0.625	0.579	1.999	0.504	0.542	1.99	0.403	0.556	NaN	NaN	NaN	2.012	0.277	0.625
567	2.835	2.162	0.886	0.359	NaN	NaN	NaN	NaN	NaN	NaN	2.072	0.579	0.186	2.081	0.461	0.252	NaN	NaN	NaN	2.124	0.234	0.23	NaN	NaN	NaN	NaN	NaN	NaN	1.954	0.839	0.493	NaN	NaN	NaN	2.008	0.625	0.578	1.999	0.504	0.542	1.991	0.404	0.556	NaN	NaN	NaN	2.011	0.276	0.624
568	2.84	2.162	0.886	0.358	NaN	NaN	NaN	NaN	NaN	NaN	2.072	0.578	0.185	2.083	0.46	0.252	NaN	NaN	NaN	2.124	0.234	0.23	NaN	NaN	NaN	NaN	NaN	NaN	1.954	0.839	0.493	NaN	NaN	NaN	2.007	0.625	0.578	1.998	0.505	0.542	1.991	0.404	0.556	NaN	NaN	NaN	2.011	0.276	0.624
569	2.845	2.163	0.886	0.358	NaN	NaN	NaN	NaN	NaN	NaN	2.072	0.578	0.185	2.083	0.46	0.252	NaN	NaN	NaN	2.124	0.234	0.23	NaN	NaN	NaN	NaN	NaN	NaN	1.954	0.839	0.493	NaN	NaN	NaN	2.007	0.625	0.578	1.998	0.505	0.541	1.99	0.404	0.556	NaN	NaN	NaN	2.011	0.276	0.623
570	2.85	2.163	0.886	0.358	NaN	NaN	NaN	NaN	NaN	NaN	2.072	0.578	0.185	2.084	0.459	0.252	NaN	NaN	NaN	2.124	0.234	0.23	NaN	NaN	NaN	NaN	NaN	NaN	1.954	0.838	0.493	NaN	NaN	NaN	2.007	0.625	0.578	1.997	0.505	0.541	1.99	0.404	0.555	NaN	NaN	NaN	2.01	0.276	0.623
571	2.855	2.163	0.886	0.358	NaN	NaN	NaN	NaN	NaN	NaN	2.072	0.578	0.185	2.083	0.459	0.252	NaN	NaN	NaN	2.124	0.234	0.23	NaN	NaN	NaN	NaN	NaN	NaN	1.954	0.838	0.493	NaN	NaN	NaN	NaN	NaN	NaN	1.997	0.505	0.541	1.988	0.402	0.554	NaN	NaN	NaN	2.01	0.277	0.623
572	2.86	2.163	0.886	0.357	NaN	NaN	NaN	NaN	NaN	NaN	2.072	0.578	0.185	2.073	0.463	0.249	NaN	NaN	NaN	2.125	0.233	0.229	NaN	NaN	NaN	NaN	NaN	NaN	1.954	0.838	0.493	NaN	NaN	NaN	NaN	NaN	NaN	1.996	0.505	0.541	1.988	0.403	0.554	NaN	NaN	NaN	2.01	0.276	0.622
573	2.865	2.163	0.886	0.357	NaN	NaN	NaN	NaN	NaN	NaN	2.073	0.578	0.185	2.055	0.469	0.244	NaN	NaN	NaN	2.125	0.233	0.229	NaN	NaN	NaN	NaN	NaN	NaN	1.954	0.838	0.493	NaN	NaN	NaN	2.004	0.625	0.577	1.995	0.505	0.541	1.988	0.404	0.555	NaN	NaN	NaN	2.01	0.276	0.622
574	2.87	2.163	0.886	0.357	NaN	NaN	NaN	NaN	NaN	NaN	2.073	0.578	0.184	2.053	0.47	0.245	NaN	NaN	NaN	2.125	0.233	0.229	NaN	NaN	NaN	NaN	NaN	NaN	1.955	0.838	0.493	NaN	NaN	NaN	2.003	0.626	0.577	1.995	0.505	0.541	1.987	0.404	0.554	NaN	NaN	NaN	2.01	0.277	0.622
575	2.875	2.163	0.886	0.356	NaN	NaN	NaN	NaN	NaN	NaN	2.073	0.578	0.184	2.053	0.47	0.245	NaN	NaN	NaN	2.125	0.233	0.229	NaN	NaN	NaN	NaN	NaN	NaN	1.955	0.838	0.492	NaN	NaN	NaN	2.002	0.626	0.577	1.994	0.505	0.541	1.985	0.402	0.553	NaN	NaN	NaN	2.011	0.279	0.624
576	2.88	2.164	0.887	0.356	NaN	NaN	NaN	NaN	NaN	NaN	2.073	0.578	0.184	2.053	0.47	0.245	NaN	NaN	NaN	2.125	0.233	0.229	NaN	NaN	NaN	NaN	NaN	NaN	1.956	0.838	0.492	NaN	NaN	NaN	2.002	0.626	0.577	1.993	0.505	0.541	1.985	0.402	0.553	NaN	NaN	NaN	2.01	0.279	0.624
577	2.885	2.164	0.887	0.356	NaN	NaN	NaN	NaN	NaN	NaN	2.073	0.578	0.184	2.053	0.47	0.244	NaN	NaN	NaN	2.125	0.233	0.229	NaN	NaN	NaN	NaN	NaN	NaN	1.956	0.838	0.492	NaN	NaN	NaN	2.001	0.626	0.577	1.993	0.505	0.54	1.984	0.402	0.553	NaN	NaN	NaN	2.01	0.28	0.624
578	2.89	2.164	0.887	0.355	NaN	NaN	NaN	NaN	NaN	NaN	2.073	0.578	0.184	2.053	0.47	0.244	NaN	NaN	NaN	2.125	0.233	0.229	NaN	NaN	NaN	NaN	NaN	NaN	1.956	0.838	0.492	NaN	NaN	NaN	2	0.626	0.576	1.992	0.505	0.54	1.984	0.402	0.553	NaN	NaN	NaN	2.01	0.28	0.624
579	2.895	2.164	0.887	0.355	NaN	NaN	NaN	NaN	NaN	NaN	2.073	0.578	0.184	2.053	0.471	0.244	NaN	NaN	NaN	2.125	0.233	0.229	NaN	NaN	NaN	NaN	NaN	NaN	1.956	0.838	0.492	NaN	NaN	NaN	1.999	0.626	0.576	1.991	0.505	0.54	1.983	0.402	0.552	NaN	NaN	NaN	2.01	0.28	0.623
580	2.9	2.164	0.887	0.355	NaN	NaN	NaN	NaN	NaN	NaN	2.073	0.578	0.184	2.053	0.471	0.244	NaN	NaN	NaN	2.125	0.233	0.229	NaN	NaN	NaN	NaN	NaN	NaN	1.956	0.838	0.492	NaN	NaN	NaN	1.998	0.626	0.576	1.99	0.505	0.54	1.983	0.403	0.553	NaN	NaN	NaN	2.009	0.28	0.623
581	2.905	2.164	0.887	0.354	NaN	NaN	NaN	NaN	NaN	NaN	2.073	0.578	0.184	2.053	0.471	0.244	NaN	NaN	NaN	2.125	0.233	0.229	NaN	NaN	NaN	NaN	NaN	NaN	1.956	0.838	0.493	NaN	NaN	NaN	1.997	0.626	0.576	1.989	0.505	0.54	1.983	0.405	0.553	NaN	NaN	NaN	2.009	0.28	0.623
582	2.91	2.164	0.887	0.354	NaN	NaN	NaN	NaN	NaN	NaN	2.073	0.578	0.183	2.053	0.471	0.243	NaN	NaN	NaN	2.124	0.233	0.228	NaN	NaN	NaN	NaN	NaN	NaN	1.957	0.838	0.493	NaN	NaN	NaN	1.996	0.626	0.576	1.988	0.505	0.54	1.983	0.405	0.553	NaN	NaN	NaN	2.008	0.28	0.623
583	2.915	2.164	0.887	0.354	NaN	NaN	NaN	NaN	NaN	NaN	2.073	0.578	0.183	2.053	0.471	0.243	NaN	NaN	NaN	2.124	0.233	0.227	NaN	NaN	NaN	NaN	NaN	NaN	1.957	0.838	0.493	NaN	NaN	NaN	1.995	0.626	0.576	1.988	0.505	0.54	1.982	0.405	0.553	NaN	NaN	NaN	2.008	0.281	0.623
584	2.92	2.164	0.887	0.353	NaN	NaN	NaN	NaN	NaN	NaN	2.073	0.578	0.183	2.053	0.471	0.243	NaN	NaN	NaN	2.124	0.232	0.227	NaN	NaN	NaN	NaN	NaN	NaN	1.957	0.838	0.493	NaN	NaN	NaN	1.994	0.627	0.575	1.987	0.505	0.54	1.981	0.405	0.553	NaN	NaN	NaN	2.007	0.281	0.623
585	2.925	2.164	0.886	0.353	NaN	NaN	NaN	NaN	NaN	NaN	2.073	0.578	0.183	2.053	0.471	0.243	NaN	NaN	NaN	2.124	0.232	0.227	NaN	NaN	NaN	NaN	NaN	NaN	1.958	0.838	0.493	NaN	NaN	NaN	1.993	0.627	0.575	1.986	0.505	0.54	1.981	0.405	0.553	NaN	NaN	NaN	2.007	0.281	0.623
586	2.93	2.164	0.886	0.352	NaN	NaN	NaN	NaN	NaN	NaN	2.073	0.578	0.183	2.053	0.471	0.243	NaN	NaN	NaN	2.124	0.232	0.227	NaN	NaN	NaN	NaN	NaN	NaN	1.958	0.838	0.493	NaN	NaN	NaN	1.992	0.627	0.575	1.985	0.505	0.539	1.98	0.405	0.553	NaN	NaN	NaN	2.006	0.282	0.623
587	2.935	2.164	0.886	0.352	NaN	NaN	NaN	NaN	NaN	NaN	2.073	0.578	0.183	2.053	0.471	0.243	NaN	NaN	NaN	2.124	0.232	0.227	NaN	NaN	NaN	NaN	NaN	NaN	1.959	0.838	0.494	NaN	NaN	NaN	1.992	0.627	0.575	1.985	0.505	0.539	1.979	0.406	0.552	NaN	NaN	NaN	2.006	0.282	0.623
588	2.94	2.164	0.887	0.352	NaN	NaN	NaN	NaN	NaN	NaN	2.072	0.578	0.183	2.053	0.471	0.243	NaN	NaN	NaN	2.124	0.232	0.227	NaN	NaN	NaN	NaN	NaN	NaN	1.959	0.838	0.494	NaN	NaN	NaN	1.991	0.628	0.575	1.984	0.506	0.539	1.978	0.406	0.552	NaN	NaN	NaN	2.006	0.282	0.623
589	2.945	2.165	0.887	0.352	NaN	NaN	NaN	NaN	NaN	NaN	2.072	0.578	0.182	2.053	0.471	0.243	NaN	NaN	NaN	2.124	0.232	0.227	NaN	NaN	NaN	NaN	NaN	NaN	1.96	0.838	0.494	NaN	NaN	NaN	1.99	0.628	0.574	1.983	0.506	0.539	1.977	0.406	0.552	NaN	NaN	NaN	2.005	0.282	0.623
590	2.95	2.165	0.888	0.351	NaN	NaN	NaN	NaN	NaN	NaN	2.072	0.578	0.182	2.053	0.471	0.243	NaN	NaN	NaN	2.124	0.232	0.226	NaN	NaN	NaN	NaN	NaN	NaN	1.96	0.838	0.494	NaN	NaN	NaN	1.989	0.628	0.574	1.982	0.506	0.539	1.977	0.406	0.552	NaN	NaN	NaN	2.004	0.283	0.622
591	2.955	2.165	0.888	0.351	NaN	NaN	NaN	NaN	NaN	NaN	2.072	0.578	0.182	2.053	0.47	0.243	NaN	NaN	NaN	2.124	0.232	0.226	NaN	NaN	NaN	NaN	NaN	NaN	1.961	0.838	0.495	NaN	NaN	NaN	1.988	0.628	0.574	1.981	0.506	0.538	1.976	0.406	0.552	NaN	NaN	NaN	2.003	0.283	0.622
592	2.96	2.165	0.888	0.351	NaN	NaN	NaN	NaN	NaN	NaN	2.072	0.578	0.182	2.053	0.47	0.243	NaN	NaN	NaN	2.124	0.232	0.226	NaN	NaN	NaN	NaN	NaN	NaN	1.961	0.839	0.495	NaN	NaN	NaN	1.987	0.629	0.574	1.98	0.507	0.537	1.975	0.407	0.552	NaN	NaN	NaN	2.003	0.283	0.622
593	2.965	2.165	0.888	0.35	NaN	NaN	NaN	NaN	NaN	NaN	2.072	0.578	0.182	2.053	0.47	0.243	NaN	NaN	NaN	2.124	0.232	0.226	NaN	NaN	NaN	NaN	NaN	NaN	1.962	0.839	0.495	NaN	NaN	NaN	1.987	0.629	0.573	1.979	0.507	0.536	1.974	0.407	0.552	NaN	NaN	NaN	2.002	0.284	0.622
594	2.97	2.164	0.887	0.35	NaN	NaN	NaN	NaN	NaN	NaN	2.072	0.578	0.182	2.053	0.47	0.243	NaN	NaN	NaN	2.124	0.232	0.226	NaN	NaN	NaN	NaN	NaN	NaN	1.962	0.839	0.495	NaN	NaN	NaN	1.986	0.629	0.573	1.978	0.507	0.536	1.973	0.407	0.551	NaN	NaN	NaN	2.001	0.284	0.622
595	2.975	2.164	0.887	0.35	NaN	NaN	NaN	NaN	NaN	NaN	2.071	0.578	0.182	2.053	0.47	0.243	NaN	NaN	NaN	2.124	0.232	0.226	NaN	NaN	NaN	NaN	NaN	NaN	1.963	0.84	0.495	NaN	NaN	NaN	1.985	0.629	0.573	1.977	0.507	0.536	1.972	0.408	0.551	NaN	NaN	NaN	2	0.283	0.622
596	2.98	2.164	0.887	0.35	NaN	NaN	NaN	NaN	NaN	NaN	2.071	0.578	0.182	2.053	0.47	0.243	NaN	NaN	NaN	2.124	0.233	0.226	NaN	NaN	NaN	NaN	NaN	NaN	1.963	0.84	0.495	NaN	NaN	NaN	1.984	0.629	0.573	1.976	0.507	0.536	1.97	0.408	0.551	NaN	NaN	NaN	1.999	0.284	0.622
597	2.985	2.164	0.887	0.349	NaN	NaN	NaN	NaN	NaN	NaN	2.071	0.578	0.181	2.053	0.47	0.243	NaN	NaN	NaN	2.124	0.233	0.226	NaN	NaN	NaN	NaN	NaN	NaN	1.963	0.84	0.495	NaN	NaN	NaN	1.983	0.63	0.573	1.975	0.507	0.536	1.969	0.408	0.551	NaN	NaN	NaN	1.998	0.284	0.621
598	2.99	2.164	0.887	0.349	NaN	NaN	NaN	NaN	NaN	NaN	2.071	0.578	0.181	2.053	0.47	0.243	NaN	NaN	NaN	2.124	0.233	0.226	NaN	NaN	NaN	NaN	NaN	NaN	1.963	0.84	0.495	NaN	NaN	NaN	1.982	0.63	0.573	1.974	0.508	0.535	1.967	0.408	0.551	NaN	NaN	NaN	1.997	0.284	0.621
599	2.995	2.164	0.887	0.349	NaN	NaN	NaN	NaN	NaN	NaN	2.071	0.577	0.181	2.053	0.47	0.243	NaN	NaN	NaN	2.124	0.233	0.226	NaN	NaN	NaN	NaN	NaN	NaN	1.963	0.84	0.495	NaN	NaN	NaN	1.982	0.63	0.572	1.972	0.508	0.535	1.966	0.408	0.551	NaN	NaN	NaN	1.996	0.284	0.621
600	3	2.164	0.887	0.349	NaN	NaN	NaN	NaN	NaN	NaN	2.07	0.578	0.181	2.052	0.47	0.243	NaN	NaN	NaN	2.124	0.233	0.226	NaN	NaN	NaN	NaN	NaN	NaN	1.963	0.84	0.495	NaN	NaN	NaN	1.981	0.63	0.572	1.971	0.508	0.535	1.965	0.408	0.551	NaN	NaN	NaN	1.995	0.285	0.621
601	3.005	2.164	0.887	0.348	NaN	NaN	NaN	NaN	NaN	NaN	2.07	0.578	0.181	2.052	0.47	0.243	NaN	NaN	NaN	2.124	0.233	0.226	NaN	NaN	NaN	NaN	NaN	NaN	1.963	0.84	0.495	NaN	NaN	NaN	1.981	0.63	0.572	1.97	0.508	0.535	1.963	0.408	0.551	NaN	NaN	NaN	1.994	0.285	0.621
602	3.01	2.164	0.887	0.348	NaN	NaN	NaN	NaN	NaN	NaN	2.07	0.577	0.181	2.052	0.47	0.243	NaN	NaN	NaN	2.124	0.233	0.226	NaN	NaN	NaN	NaN	NaN	NaN	1.963	0.84	0.495	NaN	NaN	NaN	1.979	0.631	0.572	1.968	0.508	0.535	1.961	0.408	0.551	NaN	NaN	NaN	1.993	0.286	0.621
603	3.015	2.163	0.887	0.348	NaN	NaN	NaN	NaN	NaN	NaN	2.069	0.577	0.181	2.052	0.469	0.243	NaN	NaN	NaN	2.124	0.233	0.226	NaN	NaN	NaN	NaN	NaN	NaN	1.963	0.84	0.495	NaN	NaN	NaN	1.978	0.631	0.572	1.966	0.507	0.535	1.96	0.409	0.55	NaN	NaN	NaN	1.992	0.286	0.621
604	3.02	2.163	0.887	0.347	NaN	NaN	NaN	NaN	NaN	NaN	2.069	0.577	0.181	2.052	0.469	0.243	NaN	NaN	NaN	2.124	0.233	0.226	NaN	NaN	NaN	NaN	NaN	NaN	1.963	0.839	0.495	NaN	NaN	NaN	1.977	0.631	0.572	1.965	0.507	0.534	1.959	0.409	0.55	NaN	NaN	NaN	1.991	0.287	0.621
605	3.025	2.163	0.887	0.347	NaN	NaN	NaN	NaN	NaN	NaN	2.069	0.577	0.18	2.051	0.469	0.242	NaN	NaN	NaN	2.124	0.233	0.226	NaN	NaN	NaN	NaN	NaN	NaN	1.963	0.839	0.496	NaN	NaN	NaN	1.976	0.63	0.571	1.963	0.507	0.534	1.957	0.409	0.55	NaN	NaN	NaN	1.99	0.287	0.621
606	3.03	2.163	0.887	0.347	NaN	NaN	NaN	NaN	NaN	NaN	2.068	0.577	0.18	2.051	0.469	0.242	NaN	NaN	NaN	2.124	0.233	0.226	NaN	NaN	NaN	NaN	NaN	NaN	1.963	0.839	0.496	NaN	NaN	NaN	1.974	0.628	0.571	1.962	0.507	0.535	1.956	0.409	0.55	NaN	NaN	NaN	1.989	0.288	0.621
607	3.035	2.163	0.886	0.347	NaN	NaN	NaN	NaN	NaN	NaN	2.068	0.577	0.18	2.051	0.469	0.242	NaN	NaN	NaN	2.123	0.233	0.226	NaN	NaN	NaN	NaN	NaN	NaN	1.963	0.839	0.496	NaN	NaN	NaN	NaN	NaN	NaN	1.962	0.508	0.535	1.955	0.41	0.55	NaN	NaN	NaN	1.989	0.289	0.622
608	3.04	2.163	0.886	0.347	NaN	NaN	NaN	NaN	NaN	NaN	2.068	0.577	0.18	2.051	0.469	0.242	NaN	NaN	NaN	2.123	0.233	0.226	NaN	NaN	NaN	NaN	NaN	NaN	1.963	0.839	0.496	NaN	NaN	NaN	1.973	0.63	0.572	1.961	0.508	0.535	1.953	0.41	0.55	NaN	NaN	NaN	1.988	0.29	0.622
609	3.045	2.163	0.886	0.347	NaN	NaN	NaN	NaN	NaN	NaN	2.067	0.577	0.18	2.05	0.469	0.242	NaN	NaN	NaN	2.123	0.233	0.226	NaN	NaN	NaN	NaN	NaN	NaN	1.963	0.839	0.496	NaN	NaN	NaN	1.972	0.63	0.572	1.959	0.508	0.536	1.952	0.41	0.55	NaN	NaN	NaN	1.987	0.289	0.621
610	3.05	2.163	0.886	0.347	NaN	NaN	NaN	NaN	NaN	NaN	2.067	0.577	0.18	2.05	0.469	0.242	NaN	NaN	NaN	2.123	0.233	0.227	NaN	NaN	NaN	NaN	NaN	NaN	1.963	0.838	0.496	NaN	NaN	NaN	1.971	0.63	0.572	1.959	0.509	0.537	1.951	0.41	0.55	NaN	NaN	NaN	1.985	0.288	0.62
611	3.055	2.163	0.886	0.347	NaN	NaN	NaN	NaN	NaN	NaN	2.066	0.577	0.18	2.05	0.469	0.242	NaN	NaN	NaN	2.123	0.234	0.227	NaN	NaN	NaN	NaN	NaN	NaN	1.962	0.838	0.495	NaN	NaN	NaN	1.97	0.63	0.572	1.959	0.508	0.537	1.949	0.41	0.55	NaN	NaN	NaN	1.983	0.289	0.62
612	3.06	2.163	0.886	0.347	NaN	NaN	NaN	NaN	NaN	NaN	2.066	0.577	0.18	2.049	0.469	0.242	NaN	NaN	NaN	2.123	0.233	0.227	NaN	NaN	NaN	NaN	NaN	NaN	1.962	0.838	0.495	NaN	NaN	NaN	1.969	0.63	0.572	1.958	0.508	0.537	1.948	0.411	0.55	NaN	NaN	NaN	1.982	0.289	0.62
613	3.065	2.162	0.886	0.347	NaN	NaN	NaN	NaN	NaN	NaN	2.066	0.577	0.18	2.049	0.469	0.242	NaN	NaN	NaN	2.123	0.233	0.227	NaN	NaN	NaN	NaN	NaN	NaN	1.962	0.838	0.495	NaN	NaN	NaN	1.969	0.63	0.572	1.955	0.509	0.537	1.946	0.411	0.55	NaN	NaN	NaN	1.981	0.289	0.62
614	3.07	2.162	0.886	0.347	NaN	NaN	NaN	NaN	NaN	NaN	2.066	0.577	0.179	2.049	0.469	0.242	NaN	NaN	NaN	2.123	0.233	0.227	NaN	NaN	NaN	NaN	NaN	NaN	1.962	0.838	0.495	NaN	NaN	NaN	1.968	0.63	0.572	1.953	0.51	0.537	1.944	0.41	0.55	NaN	NaN	NaN	1.98	0.289	0.62
615	3.075	2.162	0.886	0.347	NaN	NaN	NaN	NaN	NaN	NaN	2.065	0.577	0.179	2.049	0.469	0.242	NaN	NaN	NaN	2.122	0.233	0.227	NaN	NaN	NaN	NaN	NaN	NaN	1.961	0.838	0.495	NaN	NaN	NaN	1.968	0.631	0.572	1.952	0.51	0.537	1.942	0.409	0.55	NaN	NaN	NaN	1.979	0.289	0.62
616	3.08	2.161	0.886	0.346	NaN	NaN	NaN	NaN	NaN	NaN	2.065	0.577	0.179	2.049	0.469	0.242	NaN	NaN	NaN	2.122	0.233	0.227	NaN	NaN	NaN	NaN	NaN	NaN	1.961	0.837	0.494	NaN	NaN	NaN	1.967	0.631	0.572	1.951	0.51	0.537	1.941	0.409	0.55	NaN	NaN	NaN	1.978	0.29	0.62
617	3.085	2.161	0.886	0.347	NaN	NaN	NaN	NaN	NaN	NaN	2.064	0.577	0.179	2.049	0.469	0.242	NaN	NaN	NaN	2.122	0.233	0.227	NaN	NaN	NaN	NaN	NaN	NaN	1.96	0.837	0.494	NaN	NaN	NaN	1.967	0.631	0.572	1.949	0.51	0.537	1.94	0.41	0.55	NaN	NaN	NaN	1.977	0.29	0.621
618	3.09	2.16	0.886	0.347	NaN	NaN	NaN	NaN	NaN	NaN	2.064	0.577	0.179	2.049	0.469	0.242	NaN	NaN	NaN	2.122	0.234	0.227	NaN	NaN	NaN	NaN	NaN	NaN	1.96	0.837	0.494	NaN	NaN	NaN	1.966	0.631	0.572	1.948	0.51	0.537	1.939	0.41	0.55	NaN	NaN	NaN	1.976	0.291	0.622
619	3.095	2.16	0.886	0.347	NaN	NaN	NaN	NaN	NaN	NaN	2.064	0.577	0.179	2.049	0.469	0.242	NaN	NaN	NaN	2.123	0.234	0.227	NaN	NaN	NaN	NaN	NaN	NaN	1.959	0.837	0.494	NaN	NaN	NaN	1.966	0.631	0.572	1.948	0.51	0.537	1.937	0.41	0.55	NaN	NaN	NaN	1.974	0.29	0.622
620	3.1	2.159	0.885	0.347	NaN	NaN	NaN	NaN	NaN	NaN	2.063	0.577	0.179	2.049	0.469	0.242	NaN	NaN	NaN	2.123	0.235	0.227	NaN	NaN	NaN	NaN	NaN	NaN	1.959	0.837	0.494	NaN	NaN	NaN	1.966	0.631	0.572	1.946	0.51	0.537	1.936	0.41	0.549	NaN	NaN	NaN	1.973	0.29	0.622
621	3.105	2.159	0.885	0.346	NaN	NaN	NaN	NaN	NaN	NaN	2.063	0.577	0.179	2.049	0.469	0.242	NaN	NaN	NaN	2.123	0.235	0.227	NaN	NaN	NaN	NaN	NaN	NaN	1.958	0.837	0.494	NaN	NaN	NaN	1.965	0.631	0.572	1.946	0.51	0.537	1.935	0.41	0.549	NaN	NaN	NaN	1.971	0.29	0.622
622	3.11	2.159	0.885	0.346	NaN	NaN	NaN	NaN	NaN	NaN	2.062	0.577	0.179	2.049	0.469	0.242	NaN	NaN	NaN	2.122	0.234	0.227	NaN	NaN	NaN	NaN	NaN	NaN	1.958	0.837	0.494	NaN	NaN	NaN	1.965	0.63	0.572	1.944	0.509	0.536	1.934	0.41	0.549	NaN	NaN	NaN	1.969	0.29	0.621
623	3.115	2.158	0.885	0.347	NaN	NaN	NaN	NaN	NaN	NaN	2.062	0.577	0.179	2.048	0.469	0.242	NaN	NaN	NaN	2.121	0.233	0.226	NaN	NaN	NaN	NaN	NaN	NaN	1.958	0.837	0.494	NaN	NaN	NaN	1.964	0.63	0.572	1.942	0.509	0.536	1.932	0.41	0.549	NaN	NaN	NaN	1.967	0.289	0.62
624	3.12	2.158	0.886	0.347	NaN	NaN	NaN	NaN	NaN	NaN	2.062	0.577	0.179	2.048	0.47	0.242	NaN	NaN	NaN	2.121	0.232	0.225	NaN	NaN	NaN	NaN	NaN	NaN	1.958	0.837	0.494	NaN	NaN	NaN	1.964	0.63	0.572	1.941	0.508	0.536	1.931	0.41	0.55	NaN	NaN	NaN	1.965	0.289	0.62
625	3.125	2.157	0.886	0.347	NaN	NaN	NaN	NaN	NaN	NaN	2.061	0.577	0.179	2.047	0.47	0.242	NaN	NaN	NaN	2.12	0.232	0.225	NaN	NaN	NaN	NaN	NaN	NaN	1.958	0.837	0.494	NaN	NaN	NaN	1.963	0.63	0.573	1.941	0.508	0.536	1.93	0.41	0.549	NaN	NaN	NaN	1.963	0.289	0.62
626	3.13	2.156	0.885	0.347	NaN	NaN	NaN	NaN	NaN	NaN	2.061	0.577	0.179	2.047	0.47	0.242	NaN	NaN	NaN	2.12	0.232	0.225	NaN	NaN	NaN	NaN	NaN	NaN	1.957	0.837	0.494	NaN	NaN	NaN	1.963	0.629	0.573	1.94	0.508	0.536	1.929	0.41	0.549	NaN	NaN	NaN	1.962	0.289	0.621
627	3.135	2.156	0.885	0.347	NaN	NaN	NaN	NaN	NaN	NaN	2.06	0.577	0.179	2.046	0.47	0.242	NaN	NaN	NaN	2.12	0.232	0.225	NaN	NaN	NaN	NaN	NaN	NaN	1.956	0.837	0.494	NaN	NaN	NaN	1.962	0.629	0.573	1.939	0.508	0.536	1.927	0.41	0.549	NaN	NaN	NaN	1.961	0.291	0.622
628	3.14	2.155	0.885	0.347	NaN	NaN	NaN	NaN	NaN	NaN	2.06	0.577	0.179	2.046	0.47	0.242	NaN	NaN	NaN	2.119	0.232	0.226	NaN	NaN	NaN	NaN	NaN	NaN	1.957	0.837	0.496	NaN	NaN	NaN	1.962	0.629	0.573	1.939	0.509	0.536	1.926	0.411	0.55	NaN	NaN	NaN	1.959	0.291	0.622
629	3.145	2.155	0.885	0.347	NaN	NaN	NaN	NaN	NaN	NaN	2.059	0.577	0.179	2.046	0.47	0.242	NaN	NaN	NaN	2.119	0.233	0.226	NaN	NaN	NaN	NaN	NaN	NaN	NaN	NaN	NaN	NaN	NaN	NaN	1.962	0.629	0.574	1.938	0.509	0.536	1.925	0.411	0.55	NaN	NaN	NaN	1.957	0.29	0.621
630	3.15	2.155	0.886	0.348	NaN	NaN	NaN	NaN	NaN	NaN	2.058	0.577	0.179	2.045	0.47	0.242	NaN	NaN	NaN	2.119	0.233	0.226	NaN	NaN	NaN	NaN	NaN	NaN	NaN	NaN	NaN	NaN	NaN	NaN	1.963	0.629	0.575	1.938	0.509	0.536	1.924	0.411	0.549	NaN	NaN	NaN	1.954	0.289	0.619
631	3.155	2.154	0.886	0.348	NaN	NaN	NaN	NaN	NaN	NaN	2.058	0.577	0.18	2.045	0.469	0.243	NaN	NaN	NaN	2.119	0.233	0.226	NaN	NaN	NaN	NaN	NaN	NaN	1.953	0.836	0.496	NaN	NaN	NaN	1.964	0.629	0.576	1.937	0.509	0.536	1.923	0.411	0.549	NaN	NaN	NaN	1.952	0.288	0.619
632	3.16	2.153	0.885	0.348	NaN	NaN	NaN	NaN	NaN	NaN	2.057	0.577	0.18	2.044	0.469	0.243	NaN	NaN	NaN	2.119	0.233	0.227	NaN	NaN	NaN	NaN	NaN	NaN	1.953	0.836	0.496	NaN	NaN	NaN	1.963	0.629	0.576	1.936	0.509	0.536	1.922	0.411	0.549	NaN	NaN	NaN	1.95	0.289	0.62
633	3.165	2.153	0.885	0.348	NaN	NaN	NaN	NaN	NaN	NaN	2.057	0.577	0.18	2.044	0.469	0.243	NaN	NaN	NaN	2.119	0.234	0.227	NaN	NaN	NaN	NaN	NaN	NaN	1.952	0.836	0.496	NaN	NaN	NaN	1.963	0.629	0.576	1.935	0.509	0.536	1.921	0.411	0.549	NaN	NaN	NaN	1.948	0.289	0.619
634	3.17	2.152	0.885	0.348	NaN	NaN	NaN	NaN	NaN	NaN	2.056	0.577	0.18	2.044	0.469	0.243	NaN	NaN	NaN	2.119	0.234	0.227	NaN	NaN	NaN	NaN	NaN	NaN	1.952	0.836	0.497	NaN	NaN	NaN	1.963	0.629	0.576	1.934	0.509	0.535	1.92	0.411	0.549	NaN	NaN	NaN	1.946	0.288	0.619
635	3.175	2.152	0.885	0.348	NaN	NaN	NaN	NaN	NaN	NaN	2.055	0.577	0.18	2.043	0.469	0.243	NaN	NaN	NaN	2.119	0.234	0.227	NaN	NaN	NaN	NaN	NaN	NaN	1.952	0.836	0.497	NaN	NaN	NaN	1.962	0.628	0.576	1.932	0.509	0.534	1.919	0.412	0.549	NaN	NaN	NaN	1.944	0.287	0.618
636	3.18	2.151	0.885	0.349	NaN	NaN	NaN	NaN	NaN	NaN	2.055	0.577	0.181	2.042	0.469	0.243	NaN	NaN	NaN	2.119	0.234	0.227	NaN	NaN	NaN	NaN	NaN	NaN	1.951	0.837	0.497	NaN	NaN	NaN	1.962	0.628	0.576	1.931	0.508	0.533	1.917	0.412	0.549	NaN	NaN	NaN	1.942	0.287	0.617
637	3.185	2.15	0.885	0.349	NaN	NaN	NaN	NaN	NaN	NaN	2.054	0.577	0.181	2.041	0.469	0.243	NaN	NaN	NaN	2.119	0.234	0.227	NaN	NaN	NaN	NaN	NaN	NaN	1.95	0.837	0.497	NaN	NaN	NaN	1.962	0.628	0.576	1.931	0.508	0.534	1.915	0.41	0.547	NaN	NaN	NaN	1.941	0.287	0.617
638	3.19	2.15	0.885	0.349	NaN	NaN	NaN	NaN	NaN	NaN	2.054	0.577	0.181	2.039	0.469	0.243	NaN	NaN	NaN	2.118	0.234	0.227	NaN	NaN	NaN	NaN	NaN	NaN	1.95	0.837	0.497	NaN	NaN	NaN	1.961	0.628	0.576	1.932	0.51	0.535	1.914	0.41	0.547	NaN	NaN	NaN	1.94	0.288	0.617
639	3.195	2.149	0.885	0.35	NaN	NaN	NaN	NaN	NaN	NaN	2.053	0.577	0.181	2.04	0.469	0.244	NaN	NaN	NaN	2.118	0.233	0.227	NaN	NaN	NaN	NaN	NaN	NaN	1.95	0.837	0.498	NaN	NaN	NaN	1.961	0.628	0.576	1.931	0.51	0.536	1.913	0.41	0.547	NaN	NaN	NaN	1.938	0.287	0.617
640	3.2	2.148	0.885	0.35	NaN	NaN	NaN	NaN	NaN	NaN	2.052	0.577	0.181	2.04	0.468	0.244	NaN	NaN	NaN	2.118	0.234	0.228	NaN	NaN	NaN	NaN	NaN	NaN	1.949	0.837	0.498	NaN	NaN	NaN	1.959	0.627	0.576	1.931	0.51	0.536	1.912	0.411	0.548	NaN	NaN	NaN	1.936	0.287	0.616
641	3.205	2.147	0.884	0.35	NaN	NaN	NaN	NaN	NaN	NaN	2.052	0.577	0.181	2.039	0.468	0.244	NaN	NaN	NaN	2.118	0.234	0.228	NaN	NaN	NaN	NaN	NaN	NaN	1.948	0.837	0.498	2.047	0.775	0.546	1.958	0.627	0.576	1.93	0.51	0.536	1.911	0.411	0.547	NaN	NaN	NaN	1.934	0.287	0.616
642	3.21	2.147	0.885	0.35	NaN	NaN	NaN	NaN	NaN	NaN	2.051	0.577	0.182	2.039	0.468	0.245	NaN	NaN	NaN	2.117	0.234	0.228	NaN	NaN	NaN	NaN	NaN	NaN	1.946	0.836	0.498	2.046	0.774	0.546	1.957	0.626	0.576	1.929	0.509	0.536	1.911	0.412	0.547	NaN	NaN	NaN	1.932	0.286	0.615
643	3.215	2.146	0.885	0.351	NaN	NaN	NaN	NaN	NaN	NaN	2.051	0.577	0.182	2.039	0.468	0.245	NaN	NaN	NaN	2.117	0.233	0.227	NaN	NaN	NaN	NaN	NaN	NaN	1.944	0.835	0.498	2.045	0.774	0.546	1.956	0.625	0.576	1.927	0.509	0.536	1.91	0.411	0.547	NaN	NaN	NaN	1.929	0.284	0.614
644	3.22	2.145	0.884	0.351	NaN	NaN	NaN	NaN	NaN	NaN	2.05	0.577	0.182	2.039	0.468	0.245	NaN	NaN	NaN	2.117	0.233	0.227	NaN	NaN	NaN	NaN	NaN	NaN	1.944	0.835	0.498	2.044	0.774	0.546	1.955	0.625	0.576	1.926	0.509	0.536	1.908	0.411	0.547	NaN	NaN	NaN	1.926	0.283	0.613
645	3.225	2.144	0.884	0.352	NaN	NaN	NaN	NaN	NaN	NaN	2.05	0.577	0.182	2.038	0.468	0.246	NaN	NaN	NaN	2.116	0.233	0.227	NaN	NaN	NaN	NaN	NaN	NaN	1.943	0.835	0.499	2.043	0.774	0.547	1.954	0.624	0.575	1.926	0.508	0.535	1.907	0.411	0.546	NaN	NaN	NaN	1.924	0.282	0.612
646	3.23	2.143	0.884	0.352	NaN	NaN	NaN	NaN	NaN	NaN	2.049	0.577	0.182	2.038	0.468	0.246	NaN	NaN	NaN	2.116	0.233	0.227	NaN	NaN	NaN	NaN	NaN	NaN	1.943	0.836	0.499	2.043	0.774	0.547	1.953	0.623	0.575	1.925	0.508	0.536	1.906	0.411	0.546	NaN	NaN	NaN	1.922	0.282	0.612
647	3.235	2.142	0.884	0.353	NaN	NaN	NaN	NaN	NaN	NaN	2.049	0.577	0.183	2.036	0.468	0.246	NaN	NaN	NaN	2.116	0.233	0.227	NaN	NaN	NaN	NaN	NaN	NaN	1.942	0.836	0.5	2.043	0.774	0.546	1.953	0.623	0.575	1.924	0.508	0.536	1.905	0.411	0.546	NaN	NaN	NaN	1.92	0.282	0.612
648	3.24	2.141	0.884	0.353	NaN	NaN	NaN	NaN	NaN	NaN	2.048	0.577	0.183	2.035	0.468	0.245	NaN	NaN	NaN	2.116	0.233	0.227	NaN	NaN	NaN	NaN	NaN	NaN	1.942	0.836	0.501	2.042	0.774	0.546	1.952	0.623	0.575	1.923	0.508	0.535	1.903	0.41	0.546	NaN	NaN	NaN	1.917	0.281	0.61
649	3.245	2.14	0.884	0.353	NaN	NaN	NaN	NaN	NaN	NaN	2.047	0.577	0.183	2.035	0.468	0.246	NaN	NaN	NaN	2.116	0.234	0.227	NaN	NaN	NaN	NaN	NaN	NaN	1.941	0.836	0.502	2.041	0.774	0.545	1.951	0.622	0.575	1.923	0.508	0.535	1.901	0.41	0.545	NaN	NaN	NaN	1.915	0.282	0.611
650	3.25	2.139	0.883	0.354	NaN	NaN	NaN	NaN	NaN	NaN	2.047	0.577	0.183	2.034	0.468	0.246	NaN	NaN	NaN	2.117	0.234	0.228	NaN	NaN	NaN	NaN	NaN	NaN	1.94	0.835	0.502	2.041	0.774	0.545	1.949	0.621	0.575	1.922	0.507	0.534	1.898	0.408	0.544	NaN	NaN	NaN	1.914	0.283	0.611
651	3.255	2.139	0.883	0.355	NaN	NaN	NaN	NaN	NaN	NaN	2.046	0.577	0.183	2.035	0.468	0.247	NaN	NaN	NaN	2.117	0.235	0.229	NaN	NaN	NaN	NaN	NaN	NaN	1.937	0.835	0.501	2.039	0.774	0.545	1.949	0.621	0.575	1.919	0.505	0.533	1.896	0.408	0.544	NaN	NaN	NaN	1.912	0.282	0.61
652	3.26	2.138	0.883	0.355	NaN	NaN	NaN	NaN	NaN	NaN	2.046	0.577	0.183	2.036	0.468	0.247	NaN	NaN	NaN	2.117	0.235	0.229	NaN	NaN	NaN	NaN	NaN	NaN	1.936	0.834	0.501	2.038	0.773	0.544	1.948	0.62	0.576	1.918	0.505	0.533	1.895	0.408	0.544	NaN	NaN	NaN	1.909	0.281	0.609
653	3.265	2.137	0.883	0.356	NaN	NaN	NaN	NaN	NaN	NaN	2.045	0.577	0.184	2.035	0.468	0.247	NaN	NaN	NaN	2.117	0.235	0.229	NaN	NaN	NaN	NaN	NaN	NaN	1.934	0.834	0.501	2.036	0.773	0.544	1.948	0.62	0.577	1.917	0.504	0.534	1.893	0.408	0.543	NaN	NaN	NaN	1.907	0.282	0.61
654	3.27	2.136	0.883	0.356	NaN	NaN	NaN	NaN	NaN	NaN	2.045	0.577	0.184	2.035	0.469	0.248	NaN	NaN	NaN	2.117	0.235	0.229	NaN	NaN	NaN	NaN	NaN	NaN	1.933	0.834	0.501	2.035	0.772	0.544	1.947	0.62	0.576	1.915	0.504	0.533	1.891	0.407	0.542	NaN	NaN	NaN	1.905	0.281	0.609
655	3.275	2.135	0.883	0.357	NaN	NaN	NaN	NaN	NaN	NaN	2.044	0.578	0.184	2.035	0.469	0.248	NaN	NaN	NaN	2.117	0.235	0.229	NaN	NaN	NaN	NaN	NaN	NaN	1.932	0.834	0.501	2.033	0.771	0.545	1.946	0.619	0.576	1.914	0.505	0.533	1.888	0.407	0.541	NaN	NaN	NaN	1.902	0.281	0.609
656	3.28	2.134	0.883	0.358	NaN	NaN	NaN	NaN	NaN	NaN	2.044	0.578	0.184	2.034	0.469	0.248	NaN	NaN	NaN	2.117	0.235	0.229	NaN	NaN	NaN	NaN	NaN	NaN	1.931	0.834	0.501	2.032	0.77	0.546	1.943	0.616	0.576	1.913	0.504	0.533	1.887	0.407	0.541	NaN	NaN	NaN	1.899	0.28	0.608
657	3.285	2.133	0.883	0.358	NaN	NaN	NaN	NaN	NaN	NaN	2.043	0.578	0.184	2.034	0.469	0.248	NaN	NaN	NaN	2.117	0.235	0.229	NaN	NaN	NaN	NaN	NaN	NaN	1.929	0.833	0.502	2.031	0.77	0.546	1.942	0.616	0.577	1.91	0.502	0.531	1.886	0.407	0.541	1.895	0.284	0.609	1.896	0.279	0.607
658	3.29	2.132	0.882	0.359	NaN	NaN	NaN	NaN	NaN	NaN	2.043	0.578	0.185	2.033	0.469	0.248	NaN	NaN	NaN	2.117	0.235	0.229	NaN	NaN	NaN	NaN	NaN	NaN	1.928	0.833	0.502	2.03	0.77	0.547	1.941	0.615	0.577	1.908	0.502	0.531	1.884	0.406	0.54	1.896	0.281	0.608	1.892	0.278	0.607
659	3.295	2.131	0.882	0.359	NaN	NaN	NaN	NaN	NaN	NaN	2.042	0.578	0.185	2.033	0.469	0.248	NaN	NaN	NaN	2.117	0.235	0.229	NaN	NaN	NaN	NaN	NaN	NaN	1.926	0.833	0.502	2.028	0.771	0.548	1.94	0.615	0.577	1.908	0.503	0.532	1.882	0.405	0.539	1.894	0.28	0.607	NaN	NaN	NaN
660	3.3	2.13	0.881	0.36	NaN	NaN	NaN	NaN	NaN	NaN	2.041	0.578	0.185	2.033	0.469	0.248	NaN	NaN	NaN	2.117	0.235	0.229	NaN	NaN	NaN	NaN	NaN	NaN	1.925	0.832	0.502	2.027	0.771	0.548	1.939	0.614	0.576	1.907	0.503	0.533	1.881	0.405	0.539	1.893	0.279	0.606	NaN	NaN	NaN
661	3.305	2.128	0.881	0.36	NaN	NaN	NaN	NaN	NaN	NaN	2.041	0.578	0.185	2.033	0.469	0.248	NaN	NaN	NaN	2.117	0.235	0.23	NaN	NaN	NaN	NaN	NaN	NaN	1.923	0.832	0.503	2.026	0.77	0.549	1.937	0.613	0.576	1.905	0.503	0.532	1.882	0.406	0.54	1.892	0.279	0.606	NaN	NaN	NaN
662	3.31	2.127	0.881	0.361	NaN	NaN	NaN	NaN	NaN	NaN	2.04	0.578	0.185	2.032	0.469	0.248	NaN	NaN	NaN	2.117	0.235	0.23	NaN	NaN	NaN	NaN	NaN	NaN	1.922	0.832	0.503	2.025	0.77	0.549	1.935	0.611	0.576	1.903	0.502	0.531	1.882	0.406	0.54	1.891	0.277	0.605	NaN	NaN	NaN
663	3.315	2.126	0.88	0.361	NaN	NaN	NaN	NaN	NaN	NaN	2.04	0.578	0.185	2.032	0.469	0.248	NaN	NaN	NaN	2.117	0.235	0.23	NaN	NaN	NaN	NaN	NaN	NaN	1.92	0.832	0.503	NaN	NaN	NaN	1.934	0.611	0.577	1.9	0.5	0.529	1.881	0.405	0.54	1.891	0.278	0.606	NaN	NaN	NaN
664	3.32	2.125	0.88	0.362	NaN	NaN	NaN	NaN	NaN	NaN	2.039	0.578	0.186	2.031	0.469	0.248	NaN	NaN	NaN	2.117	0.235	0.23	NaN	NaN	NaN	NaN	NaN	NaN	1.919	0.832	0.503	2.018	0.767	0.549	1.933	0.611	0.577	1.899	0.5	0.529	1.88	0.403	0.54	1.891	0.277	0.605	NaN	NaN	NaN
665	3.325	2.123	0.88	0.363	NaN	NaN	NaN	NaN	NaN	NaN	2.039	0.578	0.186	2.03	0.47	0.249	NaN	NaN	NaN	2.116	0.236	0.23	NaN	NaN	NaN	NaN	NaN	NaN	1.917	0.831	0.504	2.017	0.767	0.55	1.933	0.612	0.577	1.899	0.5	0.53	1.879	0.403	0.54	1.891	0.278	0.606	NaN	NaN	NaN
666	3.33	2.122	0.88	0.363	NaN	NaN	NaN	NaN	NaN	NaN	2.038	0.578	0.186	2.03	0.47	0.249	NaN	NaN	NaN	2.116	0.236	0.23	NaN	NaN	NaN	NaN	NaN	NaN	1.916	0.831	0.505	2.015	0.768	0.55	1.933	0.612	0.577	1.899	0.5	0.531	1.878	0.403	0.54	1.891	0.278	0.606	NaN	NaN	NaN
667	3.335	2.121	0.88	0.364	NaN	NaN	NaN	NaN	NaN	NaN	2.037	0.578	0.186	2.029	0.47	0.249	NaN	NaN	NaN	2.116	0.236	0.231	NaN	NaN	NaN	NaN	NaN	NaN	1.915	0.831	0.506	2.013	0.768	0.55	1.932	0.612	0.577	1.899	0.499	0.532	1.877	0.403	0.54	1.891	0.278	0.606	NaN	NaN	NaN
668	3.34	2.12	0.88	0.365	NaN	NaN	NaN	NaN	NaN	NaN	2.037	0.578	0.187	2.029	0.47	0.249	NaN	NaN	NaN	2.116	0.236	0.231	NaN	NaN	NaN	NaN	NaN	NaN	1.913	0.832	0.506	2.011	0.768	0.55	1.931	0.611	0.578	1.899	0.499	0.532	1.877	0.402	0.54	1.89	0.278	0.605	1.907	0.072	0.574
669	3.345	2.119	0.88	0.365	NaN	NaN	NaN	NaN	NaN	NaN	2.036	0.578	0.187	2.028	0.469	0.249	NaN	NaN	NaN	2.115	0.236	0.231	NaN	NaN	NaN	NaN	NaN	NaN	1.912	0.832	0.506	2.009	0.768	0.551	1.93	0.611	0.578	1.898	0.498	0.532	1.876	0.402	0.54	1.888	0.276	0.605	1.907	0.072	0.574
670	3.35	2.118	0.88	0.366	NaN	NaN	NaN	NaN	NaN	NaN	2.036	0.578	0.187	2.028	0.469	0.25	NaN	NaN	NaN	2.115	0.236	0.23	NaN	NaN	NaN	NaN	NaN	NaN	1.909	0.831	0.505	2.007	0.768	0.551	1.929	0.61	0.578	1.898	0.498	0.533	1.876	0.402	0.54	1.888	0.276	0.605	1.907	0.072	0.574
671	3.355	NaN	NaN	NaN	NaN	NaN	NaN	1.966	0.75	0.189	2.035	0.578	0.188	2.027	0.47	0.25	NaN	NaN	NaN	2.115	0.236	0.23	NaN	NaN	NaN	NaN	NaN	NaN	1.906	0.83	0.504	2.005	0.769	0.552	1.928	0.61	0.579	1.898	0.498	0.533	1.875	0.402	0.54	1.886	0.275	0.604	1.907	0.072	0.574
672	3.36	NaN	NaN	NaN	NaN	NaN	NaN	1.964	0.75	0.189	2.034	0.579	0.188	2.026	0.47	0.25	NaN	NaN	NaN	2.115	0.236	0.231	NaN	NaN	NaN	NaN	NaN	NaN	1.904	0.83	0.503	2.003	0.768	0.553	1.928	0.61	0.579	1.897	0.498	0.533	1.873	0.401	0.539	1.886	0.274	0.604	1.907	0.072	0.574
673	3.365	NaN	NaN	NaN	NaN	NaN	NaN	1.963	0.75	0.19	2.034	0.579	0.188	2.026	0.47	0.251	NaN	NaN	NaN	2.114	0.236	0.231	NaN	NaN	NaN	NaN	NaN	NaN	1.902	0.83	0.503	2.001	0.768	0.554	1.927	0.61	0.579	1.897	0.499	0.533	1.872	0.401	0.539	1.885	0.274	0.604	1.907	0.072	0.574
674	3.37	NaN	NaN	NaN	NaN	NaN	NaN	1.962	0.75	0.191	2.033	0.579	0.189	2.024	0.469	0.251	NaN	NaN	NaN	2.115	0.237	0.231	NaN	NaN	NaN	NaN	NaN	NaN	1.9	0.831	0.503	1.999	0.768	0.554	1.927	0.61	0.579	1.897	0.499	0.533	1.871	0.4	0.539	1.885	0.274	0.604	1.907	0.072	0.574
675	3.375	NaN	NaN	NaN	NaN	NaN	NaN	1.96	0.75	0.192	2.032	0.579	0.189	2.021	0.469	0.25	NaN	NaN	NaN	2.115	0.237	0.232	NaN	NaN	NaN	NaN	NaN	NaN	1.899	0.831	0.503	1.998	0.768	0.555	1.927	0.609	0.58	1.896	0.5	0.533	1.87	0.4	0.539	1.885	0.274	0.604	1.906	0.072	0.574
676	3.38	NaN	NaN	NaN	NaN	NaN	NaN	1.957	0.747	0.195	2.031	0.579	0.189	2.02	0.468	0.249	NaN	NaN	NaN	2.115	0.238	0.233	NaN	NaN	NaN	NaN	NaN	NaN	1.897	0.831	0.503	1.996	0.768	0.555	1.926	0.609	0.581	1.895	0.5	0.533	1.87	0.4	0.54	1.884	0.274	0.604	1.906	0.072	0.574
677	3.385	2.107	0.88	0.371	NaN	NaN	NaN	1.952	0.741	0.201	2.031	0.579	0.19	2.019	0.468	0.25	NaN	NaN	NaN	2.115	0.239	0.233	NaN	NaN	NaN	NaN	NaN	NaN	1.896	0.831	0.503	NaN	NaN	NaN	1.926	0.609	0.581	1.894	0.499	0.533	1.87	0.4	0.54	1.884	0.274	0.604	1.906	0.072	0.574
678	3.39	2.107	0.88	0.372	NaN	NaN	NaN	1.951	0.74	0.203	2.03	0.579	0.19	2.019	0.469	0.251	NaN	NaN	NaN	2.115	0.24	0.233	NaN	NaN	NaN	NaN	NaN	NaN	1.894	0.831	0.504	NaN	NaN	NaN	1.925	0.609	0.582	1.893	0.499	0.533	1.87	0.4	0.54	1.884	0.274	0.604	1.906	0.072	0.574
679	3.395	2.105	0.88	0.373	NaN	NaN	NaN	1.949	0.74	0.204	2.029	0.579	0.191	2.02	0.469	0.252	NaN	NaN	NaN	2.115	0.24	0.233	NaN	NaN	NaN	NaN	NaN	NaN	1.891	0.831	0.504	NaN	NaN	NaN	1.924	0.609	0.582	1.893	0.499	0.533	1.87	0.401	0.541	1.883	0.274	0.604	1.906	0.072	0.574
680	3.4	2.104	0.88	0.373	NaN	NaN	NaN	1.948	0.739	0.206	2.029	0.579	0.191	2.02	0.469	0.253	NaN	NaN	NaN	2.114	0.241	0.233	NaN	NaN	NaN	2.057	0.001	0.261	1.89	0.831	0.503	1.988	0.769	0.558	1.923	0.609	0.582	1.892	0.499	0.533	1.87	0.401	0.541	1.883	0.274	0.604	1.906	0.072	0.574
681	3.405	2.103	0.88	0.374	NaN	NaN	NaN	1.946	0.739	0.207	2.028	0.579	0.192	2.019	0.469	0.253	NaN	NaN	NaN	2.114	0.241	0.233	NaN	NaN	NaN	2.054	0.003	0.26	1.888	0.832	0.503	1.987	0.769	0.559	1.922	0.609	0.583	1.892	0.499	0.534	1.87	0.401	0.541	1.882	0.273	0.604	1.906	0.072	0.573
682	3.41	2.102	0.88	0.374	NaN	NaN	NaN	1.945	0.738	0.207	2.027	0.579	0.192	2.018	0.469	0.253	NaN	NaN	NaN	2.114	0.242	0.234	NaN	NaN	NaN	2.055	0.002	0.26	1.886	0.831	0.503	1.986	0.77	0.559	1.921	0.609	0.583	1.893	0.498	0.534	1.87	0.401	0.541	1.881	0.272	0.604	1.906	0.072	0.573
683	3.415	2.1	0.88	0.375	NaN	NaN	NaN	1.944	0.739	0.207	2.027	0.579	0.193	2.017	0.469	0.253	NaN	NaN	NaN	2.114	0.243	0.234	NaN	NaN	NaN	2.056	0.002	0.26	1.884	0.831	0.503	1.984	0.77	0.56	1.92	0.609	0.583	1.891	0.498	0.534	1.869	0.401	0.542	1.881	0.272	0.604	1.906	0.072	0.573
684	3.42	2.099	0.88	0.375	NaN	NaN	NaN	1.943	0.739	0.207	2.026	0.579	0.193	2.017	0.469	0.254	NaN	NaN	NaN	2.114	0.243	0.235	NaN	NaN	NaN	2.056	0.002	0.26	1.883	0.831	0.503	1.983	0.771	0.56	1.919	0.61	0.583	1.889	0.497	0.533	1.869	0.4	0.541	1.881	0.272	0.605	1.906	0.072	0.573
685	3.425	2.098	0.881	0.376	NaN	NaN	NaN	1.942	0.739	0.207	2.026	0.58	0.194	2.016	0.469	0.254	NaN	NaN	NaN	2.114	0.244	0.236	NaN	NaN	NaN	2.056	0.001	0.26	1.881	0.832	0.503	1.981	0.771	0.561	1.92	0.612	0.584	1.888	0.497	0.533	1.867	0.399	0.54	1.881	0.273	0.605	1.906	0.072	0.573
686	3.43	2.097	0.881	0.377	NaN	NaN	NaN	1.942	0.74	0.207	2.025	0.58	0.194	2.015	0.47	0.254	NaN	NaN	NaN	2.114	0.244	0.236	NaN	NaN	NaN	2.055	0.002	0.26	1.88	0.832	0.503	1.98	0.771	0.561	1.92	0.613	0.585	1.888	0.497	0.533	1.867	0.399	0.54	1.881	0.273	0.605	1.906	0.073	0.573
687	3.435	2.096	0.882	0.377	NaN	NaN	NaN	1.941	0.74	0.207	2.025	0.58	0.195	2.014	0.47	0.254	NaN	NaN	NaN	2.114	0.244	0.236	NaN	NaN	NaN	2.055	0.002	0.26	1.878	0.832	0.503	1.978	0.772	0.562	1.919	0.613	0.586	1.887	0.497	0.534	1.867	0.399	0.541	1.881	0.273	0.605	1.906	0.073	0.573
688	3.44	2.095	0.882	0.378	NaN	NaN	NaN	1.94	0.74	0.208	2.024	0.58	0.196	2.013	0.47	0.254	NaN	NaN	NaN	2.113	0.245	0.236	NaN	NaN	NaN	2.055	0.002	0.26	1.876	0.832	0.504	1.977	0.772	0.562	1.918	0.613	0.587	1.886	0.497	0.534	1.867	0.399	0.542	1.881	0.273	0.606	1.906	0.073	0.573
689	3.445	2.094	0.883	0.379	NaN	NaN	NaN	1.939	0.74	0.208	2.023	0.58	0.196	2.013	0.47	0.255	NaN	NaN	NaN	2.112	0.245	0.236	NaN	NaN	NaN	2.055	0.002	0.26	1.875	0.832	0.505	1.975	0.772	0.563	1.918	0.614	0.587	1.886	0.497	0.534	1.866	0.399	0.542	1.88	0.272	0.606	1.906	0.073	0.573
690	3.45	2.092	0.883	0.379	NaN	NaN	NaN	1.937	0.739	0.209	2.023	0.58	0.197	2.012	0.47	0.255	NaN	NaN	NaN	2.112	0.245	0.236	NaN	NaN	NaN	2.054	0.002	0.26	1.873	0.832	0.505	1.97	0.774	0.565	1.916	0.613	0.587	1.886	0.497	0.534	1.866	0.399	0.541	1.879	0.271	0.606	1.906	0.073	0.573
691	3.455	2.091	0.883	0.38	NaN	NaN	NaN	1.936	0.738	0.21	2.022	0.581	0.198	2.011	0.47	0.255	NaN	NaN	NaN	2.111	0.246	0.236	NaN	NaN	NaN	2.055	0.002	0.26	1.872	0.832	0.506	1.963	0.776	0.568	1.913	0.611	0.587	1.885	0.497	0.535	1.865	0.398	0.541	1.879	0.271	0.606	1.906	0.073	0.573
692	3.46	2.09	0.883	0.38	NaN	NaN	NaN	1.934	0.738	0.211	2.022	0.581	0.198	2.01	0.47	0.256	NaN	NaN	NaN	2.111	0.246	0.236	NaN	NaN	NaN	2.056	0.002	0.26	1.872	0.833	0.508	1.969	0.774	0.568	1.912	0.611	0.587	1.885	0.498	0.536	1.865	0.399	0.542	1.879	0.271	0.606	1.906	0.073	0.573
693	3.465	2.088	0.883	0.381	NaN	NaN	NaN	1.934	0.738	0.211	2.022	0.581	0.199	2.009	0.471	0.256	NaN	NaN	NaN	2.11	0.246	0.236	NaN	NaN	NaN	2.055	0.002	0.26	1.871	0.833	0.508	1.969	0.774	0.568	1.91	0.611	0.586	1.885	0.498	0.537	1.866	0.4	0.543	1.879	0.271	0.606	1.906	0.073	0.573
694	3.47	2.087	0.883	0.381	NaN	NaN	NaN	1.933	0.739	0.211	2.021	0.581	0.2	2.008	0.471	0.256	NaN	NaN	NaN	2.11	0.247	0.236	NaN	NaN	NaN	2.055	0.002	0.26	1.87	0.833	0.508	1.968	0.774	0.568	1.909	0.611	0.585	1.885	0.498	0.537	1.866	0.4	0.543	1.879	0.271	0.607	1.906	0.073	0.573
695	3.475	2.086	0.884	0.382	NaN	NaN	NaN	1.932	0.74	0.211	2.021	0.581	0.201	2.007	0.471	0.257	NaN	NaN	NaN	2.11	0.247	0.237	NaN	NaN	NaN	2.055	0.002	0.26	1.868	0.834	0.508	1.966	0.774	0.568	1.908	0.611	0.585	1.884	0.497	0.538	1.865	0.398	0.543	1.879	0.271	0.607	1.906	0.074	0.573
696	3.48	2.085	0.884	0.383	NaN	NaN	NaN	1.932	0.74	0.212	2.02	0.582	0.201	2.006	0.471	0.257	NaN	NaN	NaN	2.109	0.248	0.237	NaN	NaN	NaN	2.055	0.002	0.26	1.866	0.834	0.508	1.964	0.773	0.567	1.907	0.611	0.585	1.884	0.498	0.538	1.865	0.398	0.543	1.879	0.271	0.607	1.906	0.074	0.573
697	3.485	2.084	0.885	0.383	NaN	NaN	NaN	1.931	0.741	0.212	2.02	0.582	0.202	2.005	0.471	0.257	NaN	NaN	NaN	2.109	0.249	0.237	NaN	NaN	NaN	2.056	0.002	0.26	1.864	0.832	0.508	1.963	0.773	0.568	1.906	0.611	0.585	1.884	0.498	0.538	1.865	0.398	0.543	1.879	0.271	0.607	1.906	0.074	0.573
698	3.49	2.083	0.886	0.384	NaN	NaN	NaN	1.936	0.739	0.214	2.019	0.582	0.203	2.004	0.472	0.257	NaN	NaN	NaN	2.109	0.249	0.238	NaN	NaN	NaN	2.055	0.002	0.26	1.861	0.831	0.508	1.961	0.773	0.568	1.905	0.611	0.585	1.884	0.498	0.538	1.865	0.398	0.543	1.879	0.271	0.607	1.906	0.074	0.573
699	3.495	2.081	0.886	0.384	NaN	NaN	NaN	1.942	0.737	0.217	2.019	0.583	0.203	2.004	0.472	0.257	NaN	NaN	NaN	2.108	0.25	0.238	NaN	NaN	NaN	2.055	0.002	0.26	1.86	0.831	0.508	1.961	0.774	0.57	1.904	0.611	0.585	1.884	0.499	0.538	1.866	0.398	0.544	1.879	0.271	0.608	1.906	0.074	0.573
700	3.5	2.08	0.886	0.385	NaN	NaN	NaN	1.931	0.74	0.215	2.018	0.583	0.204	2.003	0.472	0.258	NaN	NaN	NaN	2.107	0.25	0.238	NaN	NaN	NaN	2.055	0.002	0.26	1.859	0.831	0.509	1.962	0.777	0.574	1.902	0.61	0.586	1.883	0.499	0.539	1.866	0.399	0.545	1.879	0.271	0.608	1.906	0.073	0.573
701	3.505	2.079	0.886	0.385	NaN	NaN	NaN	1.928	0.74	0.215	2.017	0.583	0.205	2.001	0.472	0.258	NaN	NaN	NaN	2.107	0.251	0.238	NaN	NaN	NaN	2.055	0.002	0.26	1.858	0.831	0.509	1.961	0.778	0.575	1.901	0.61	0.586	1.883	0.499	0.539	1.867	0.399	0.546	1.88	0.271	0.608	1.906	0.074	0.573
702	3.51	2.078	0.887	0.386	NaN	NaN	NaN	1.926	0.74	0.216	2.017	0.583	0.205	2.001	0.472	0.258	NaN	NaN	NaN	2.106	0.252	0.238	NaN	NaN	NaN	2.055	0.002	0.26	1.856	0.831	0.509	1.959	0.779	0.575	1.9	0.61	0.586	1.883	0.499	0.54	1.867	0.399	0.546	1.88	0.271	0.608	1.906	0.073	0.573
703	3.515	2.076	0.887	0.386	NaN	NaN	NaN	1.925	0.741	0.216	2.016	0.584	0.206	2	0.473	0.259	NaN	NaN	NaN	2.106	0.252	0.238	NaN	NaN	NaN	2.055	0.002	0.26	1.855	0.832	0.51	1.958	0.779	0.575	1.9	0.61	0.587	1.883	0.499	0.541	1.867	0.399	0.547	1.88	0.27	0.608	1.906	0.073	0.573
704	3.52	2.075	0.887	0.386	NaN	NaN	NaN	1.924	0.741	0.216	2.016	0.584	0.206	1.998	0.473	0.259	NaN	NaN	NaN	2.105	0.253	0.238	NaN	NaN	NaN	2.056	0.001	0.26	1.854	0.832	0.51	1.955	0.778	0.575	1.9	0.611	0.588	1.883	0.499	0.541	1.867	0.399	0.547	1.88	0.27	0.608	1.906	0.073	0.573
705	3.525	2.072	0.886	0.386	NaN	NaN	NaN	1.923	0.742	0.216	2.015	0.585	0.207	1.997	0.473	0.259	NaN	NaN	NaN	2.104	0.254	0.237	NaN	NaN	NaN	2.056	0.001	0.26	1.853	0.832	0.511	1.95	0.775	0.573	1.9	0.612	0.589	1.883	0.499	0.54	1.867	0.399	0.548	1.88	0.27	0.608	1.906	0.073	0.573
706	3.53	2.07	0.887	0.387	NaN	NaN	NaN	1.923	0.743	0.216	2.014	0.585	0.207	1.996	0.473	0.259	NaN	NaN	NaN	2.103	0.254	0.237	NaN	NaN	NaN	2.056	0.001	0.26	1.852	0.833	0.512	1.948	0.775	0.573	1.902	0.613	0.591	1.883	0.499	0.541	1.867	0.399	0.548	1.881	0.27	0.609	1.906	0.073	0.573
707	3.535	2.069	0.887	0.387	NaN	NaN	NaN	1.922	0.743	0.217	2.013	0.586	0.208	1.995	0.474	0.259	NaN	NaN	NaN	2.103	0.255	0.237	NaN	NaN	NaN	2.056	0.001	0.26	1.851	0.833	0.513	1.946	0.775	0.573	1.905	0.612	0.592	1.883	0.499	0.542	1.868	0.4	0.548	1.882	0.272	0.61	1.906	0.073	0.573
708	3.54	2.068	0.887	0.388	NaN	NaN	NaN	1.927	0.742	0.219	2.012	0.586	0.208	1.994	0.474	0.259	NaN	NaN	NaN	2.102	0.255	0.237	NaN	NaN	NaN	2.056	0.001	0.26	1.85	0.834	0.513	1.944	0.775	0.574	1.904	0.613	0.592	1.883	0.499	0.543	1.869	0.401	0.549	1.882	0.272	0.61	1.906	0.073	0.573
709	3.545	2.067	0.888	0.388	NaN	NaN	NaN	1.933	0.74	0.222	2.011	0.586	0.208	1.994	0.474	0.259	NaN	NaN	NaN	2.101	0.256	0.237	NaN	NaN	NaN	2.055	0.002	0.26	1.85	0.834	0.514	1.943	0.776	0.575	1.9	0.613	0.591	1.883	0.499	0.543	1.869	0.401	0.549	1.882	0.272	0.611	1.905	0.072	0.573
710	3.55	2.066	0.889	0.389	NaN	NaN	NaN	1.921	0.743	0.22	2.01	0.587	0.208	1.992	0.475	0.259	NaN	NaN	NaN	2.101	0.256	0.237	NaN	NaN	NaN	2.055	0.002	0.26	1.848	0.834	0.515	1.942	0.777	0.577	1.899	0.613	0.591	1.883	0.5	0.544	1.869	0.401	0.55	1.883	0.272	0.611	1.905	0.072	0.573
711	3.555	2.064	0.889	0.389	NaN	NaN	NaN	1.917	0.744	0.22	2.009	0.587	0.209	1.991	0.475	0.259	NaN	NaN	NaN	2.1	0.257	0.237	NaN	NaN	NaN	2.056	0.001	0.26	1.848	0.834	0.517	1.94	0.777	0.578	1.899	0.613	0.591	1.883	0.5	0.544	1.869	0.4	0.55	1.883	0.272	0.611	1.905	0.072	0.573
712	3.56	2.063	0.889	0.39	NaN	NaN	NaN	1.916	0.744	0.22	2.008	0.587	0.209	1.99	0.475	0.26	NaN	NaN	NaN	2.099	0.257	0.237	NaN	NaN	NaN	2.055	0.002	0.26	1.847	0.834	0.518	1.939	0.778	0.578	1.9	0.613	0.593	1.884	0.5	0.545	1.868	0.4	0.551	1.883	0.272	0.611	1.905	0.072	0.574
713	3.565	2.062	0.89	0.39	NaN	NaN	NaN	1.914	0.744	0.221	2.006	0.588	0.209	1.988	0.476	0.26	NaN	NaN	NaN	2.098	0.258	0.237	NaN	NaN	NaN	2.056	0.001	0.26	1.845	0.834	0.518	1.938	0.778	0.578	1.9	0.613	0.593	1.884	0.501	0.545	1.869	0.4	0.551	1.883	0.272	0.612	1.906	0.072	0.574
714	3.57	2.061	0.89	0.391	NaN	NaN	NaN	1.913	0.745	0.222	2.005	0.588	0.209	1.987	0.476	0.26	NaN	NaN	NaN	2.097	0.258	0.237	NaN	NaN	NaN	2.056	0.001	0.26	1.85	0.832	0.519	1.936	0.778	0.578	1.9	0.613	0.594	1.884	0.5	0.545	1.869	0.4	0.552	1.884	0.272	0.612	1.906	0.072	0.574
715	3.575	2.059	0.891	0.391	NaN	NaN	NaN	1.912	0.746	0.222	2.004	0.589	0.21	1.986	0.477	0.26	NaN	NaN	NaN	2.096	0.259	0.237	NaN	NaN	NaN	2.056	0.001	0.26	1.862	0.829	0.521	1.935	0.778	0.579	1.9	0.615	0.596	1.884	0.5	0.546	1.869	0.4	0.552	1.883	0.272	0.612	1.906	0.072	0.574
716	3.58	2.058	0.891	0.391	NaN	NaN	NaN	1.911	0.746	0.221	2.002	0.589	0.21	1.985	0.477	0.26	NaN	NaN	NaN	2.096	0.26	0.237	NaN	NaN	NaN	2.056	0.001	0.26	1.859	0.829	0.52	1.934	0.779	0.581	1.9	0.615	0.596	1.885	0.501	0.547	1.87	0.4	0.553	1.883	0.27	0.612	1.906	0.072	0.574
717	3.585	2.057	0.892	0.392	NaN	NaN	NaN	1.91	0.747	0.222	2.001	0.589	0.21	1.984	0.477	0.259	NaN	NaN	NaN	2.095	0.261	0.237	NaN	NaN	NaN	2.056	0.001	0.26	1.848	0.83	0.517	1.932	0.779	0.582	1.9	0.615	0.597	1.885	0.501	0.547	1.87	0.399	0.552	1.883	0.27	0.612	1.906	0.072	0.574
718	3.59	2.056	0.892	0.392	NaN	NaN	NaN	1.908	0.748	0.222	1.999	0.59	0.21	1.983	0.478	0.259	NaN	NaN	NaN	2.094	0.262	0.237	NaN	NaN	NaN	2.056	0.001	0.26	1.844	0.83	0.517	1.931	0.78	0.582	1.9	0.615	0.597	1.885	0.501	0.548	1.87	0.399	0.552	1.883	0.27	0.612	1.906	0.072	0.574
719	3.595	2.054	0.892	0.393	NaN	NaN	NaN	1.907	0.748	0.223	1.998	0.59	0.21	1.982	0.478	0.259	NaN	NaN	NaN	2.093	0.263	0.236	NaN	NaN	NaN	2.056	0.001	0.26	1.84	0.831	0.518	1.93	0.78	0.582	1.9	0.615	0.598	1.884	0.5	0.547	1.87	0.399	0.553	1.883	0.27	0.612	1.906	0.072	0.574
720	3.6	2.053	0.893	0.393	NaN	NaN	NaN	1.905	0.748	0.224	1.996	0.59	0.21	1.98	0.478	0.259	NaN	NaN	NaN	2.092	0.264	0.236	NaN	NaN	NaN	2.056	0.001	0.26	1.845	0.831	0.521	1.928	0.78	0.582	1.9	0.614	0.598	1.883	0.499	0.547	1.871	0.4	0.554	1.883	0.27	0.613	1.906	0.072	0.574
721	3.605	2.052	0.893	0.394	NaN	NaN	NaN	1.904	0.748	0.224	1.994	0.591	0.21	1.978	0.479	0.259	NaN	NaN	NaN	2.091	0.265	0.236	NaN	NaN	NaN	2.056	0.001	0.26	1.859	0.828	0.526	1.927	0.78	0.583	1.899	0.614	0.598	1.884	0.499	0.548	1.872	0.401	0.555	1.883	0.27	0.613	1.906	0.072	0.574
722	3.61	2.051	0.894	0.394	NaN	NaN	NaN	1.902	0.747	0.225	1.993	0.591	0.21	1.975	0.479	0.259	NaN	NaN	NaN	2.09	0.265	0.235	NaN	NaN	NaN	2.056	0.001	0.26	1.861	0.828	0.527	1.926	0.781	0.583	1.899	0.614	0.598	1.884	0.5	0.548	1.873	0.402	0.555	1.884	0.27	0.613	1.906	0.072	0.574
723	3.615	2.049	0.894	0.394	NaN	NaN	NaN	1.901	0.748	0.225	1.991	0.591	0.21	1.973	0.479	0.259	NaN	NaN	NaN	2.089	0.266	0.235	NaN	NaN	NaN	2.056	0.001	0.26	NaN	NaN	NaN	1.925	0.781	0.583	1.9	0.614	0.599	1.884	0.5	0.549	1.873	0.402	0.556	1.884	0.27	0.614	1.906	0.072	0.574
724	3.62	2.048	0.894	0.395	NaN	NaN	NaN	1.899	0.749	0.225	1.989	0.592	0.21	1.972	0.479	0.26	NaN	NaN	NaN	2.088	0.267	0.235	NaN	NaN	NaN	2.056	0.001	0.26	NaN	NaN	NaN	1.923	0.78	0.583	1.9	0.614	0.599	1.885	0.501	0.55	1.873	0.402	0.556	1.884	0.271	0.615	1.906	0.072	0.574
725	3.625	2.047	0.894	0.396	NaN	NaN	NaN	1.898	0.749	0.225	1.987	0.592	0.211	1.971	0.479	0.26	NaN	NaN	NaN	2.086	0.267	0.234	NaN	NaN	NaN	2.056	0.001	0.26	NaN	NaN	NaN	1.922	0.78	0.583	1.9	0.614	0.6	1.885	0.501	0.551	1.874	0.402	0.557	1.884	0.271	0.615	1.906	0.072	0.574
726	3.63	2.045	0.895	0.396	NaN	NaN	NaN	1.897	0.75	0.226	1.985	0.592	0.211	1.969	0.479	0.26	NaN	NaN	NaN	2.085	0.268	0.234	NaN	NaN	NaN	2.056	0.001	0.26	NaN	NaN	NaN	1.921	0.781	0.584	1.899	0.614	0.6	1.884	0.501	0.551	1.873	0.402	0.557	1.884	0.27	0.615	1.906	0.072	0.574
727	3.635	2.044	0.895	0.396	NaN	NaN	NaN	1.895	0.75	0.227	1.983	0.592	0.211	1.967	0.48	0.26	NaN	NaN	NaN	2.083	0.268	0.233	NaN	NaN	NaN	2.056	0.001	0.26	NaN	NaN	NaN	1.92	0.782	0.586	1.899	0.614	0.6	1.884	0.5	0.551	1.872	0.4	0.557	1.884	0.27	0.615	1.906	0.072	0.574
728	3.64	2.043	0.895	0.397	NaN	NaN	NaN	1.893	0.75	0.228	1.981	0.592	0.211	1.965	0.48	0.26	NaN	NaN	NaN	2.081	0.269	0.233	NaN	NaN	NaN	2.056	0.001	0.26	NaN	NaN	NaN	1.919	0.782	0.586	1.899	0.614	0.601	1.883	0.5	0.551	1.871	0.4	0.557	1.885	0.271	0.616	1.906	0.072	0.574
729	3.645	2.042	0.895	0.398	NaN	NaN	NaN	1.892	0.75	0.229	1.979	0.592	0.211	1.962	0.48	0.26	NaN	NaN	NaN	2.08	0.27	0.233	NaN	NaN	NaN	2.056	0.001	0.26	1.853	0.826	0.532	1.919	0.783	0.587	1.899	0.615	0.602	1.882	0.5	0.552	1.871	0.4	0.557	1.885	0.272	0.616	1.906	0.072	0.574
730	3.65	2.04	0.895	0.398	NaN	NaN	NaN	1.89	0.75	0.229	1.976	0.592	0.211	1.958	0.48	0.259	NaN	NaN	NaN	2.078	0.27	0.232	NaN	NaN	NaN	2.056	0.001	0.26	1.845	0.828	0.531	1.919	0.783	0.588	1.899	0.615	0.603	1.883	0.5	0.553	1.871	0.4	0.558	1.885	0.272	0.616	1.906	0.072	0.574
731	3.655	2.039	0.896	0.398	NaN	NaN	NaN	1.889	0.75	0.229	1.974	0.592	0.211	1.955	0.48	0.259	NaN	NaN	NaN	2.076	0.271	0.232	NaN	NaN	NaN	2.056	0.001	0.26	1.834	0.83	0.529	1.916	0.781	0.586	1.899	0.615	0.604	1.884	0.502	0.555	1.871	0.4	0.559	1.885	0.271	0.616	1.906	0.072	0.574
732	3.66	2.038	0.896	0.399	NaN	NaN	NaN	1.888	0.751	0.23	1.971	0.592	0.211	1.954	0.48	0.26	NaN	NaN	NaN	2.074	0.272	0.232	NaN	NaN	NaN	2.056	0.001	0.26	1.831	0.831	0.529	1.914	0.78	0.586	1.898	0.615	0.604	1.884	0.502	0.555	1.871	0.4	0.559	1.884	0.27	0.616	1.906	0.072	0.574
733	3.665	2.037	0.896	0.399	NaN	NaN	NaN	1.887	0.75	0.23	1.969	0.592	0.211	1.952	0.48	0.26	NaN	NaN	NaN	2.072	0.273	0.231	NaN	NaN	NaN	2.056	0.001	0.26	NaN	NaN	NaN	1.913	0.78	0.586	1.897	0.614	0.605	1.883	0.502	0.556	1.87	0.399	0.559	1.883	0.27	0.616	1.906	0.072	0.574
734	3.67	2.035	0.896	0.4	NaN	NaN	NaN	1.886	0.75	0.232	1.966	0.592	0.211	1.95	0.481	0.26	NaN	NaN	NaN	2.07	0.274	0.231	NaN	NaN	NaN	2.057	0.001	0.26	1.846	0.828	0.538	1.912	0.78	0.587	1.897	0.615	0.605	1.883	0.502	0.556	1.87	0.4	0.56	1.884	0.27	0.617	1.906	0.072	0.574
735	3.675	2.034	0.896	0.4	NaN	NaN	NaN	1.885	0.749	0.233	1.963	0.591	0.211	1.946	0.481	0.26	NaN	NaN	NaN	2.068	0.275	0.231	NaN	NaN	NaN	2.057	0.001	0.26	1.844	0.828	0.537	1.91	0.78	0.588	1.897	0.615	0.606	1.882	0.501	0.556	1.871	0.401	0.561	1.884	0.271	0.618	1.906	0.072	0.574
736	3.68	2.033	0.896	0.401	NaN	NaN	NaN	1.882	0.749	0.234	1.96	0.591	0.211	1.942	0.48	0.26	NaN	NaN	NaN	2.066	0.276	0.23	NaN	NaN	NaN	2.057	0.001	0.26	1.843	0.828	0.537	1.91	0.781	0.588	1.896	0.615	0.606	1.881	0.501	0.556	1.87	0.401	0.561	1.884	0.27	0.618	1.906	0.072	0.574
737	3.685	2.032	0.896	0.402	NaN	NaN	NaN	1.88	0.75	0.234	1.956	0.591	0.211	1.938	0.48	0.26	NaN	NaN	NaN	2.063	0.277	0.23	NaN	NaN	NaN	2.057	0.001	0.26	NaN	NaN	NaN	1.909	0.781	0.588	1.895	0.615	0.606	1.879	0.5	0.556	1.869	0.4	0.562	1.884	0.27	0.618	1.906	0.072	0.574
738	3.69	2.031	0.897	0.402	NaN	NaN	NaN	1.879	0.75	0.234	1.953	0.59	0.211	1.935	0.48	0.26	NaN	NaN	NaN	2.061	0.277	0.229	NaN	NaN	NaN	2.057	0.001	0.26	NaN	NaN	NaN	1.908	0.781	0.589	1.895	0.615	0.607	1.877	0.499	0.556	1.869	0.4	0.562	1.883	0.269	0.619	1.906	0.072	0.574
739	3.695	2.029	0.897	0.403	NaN	NaN	NaN	1.879	0.75	0.234	1.95	0.59	0.21	1.932	0.48	0.26	NaN	NaN	NaN	2.057	0.278	0.228	NaN	NaN	NaN	2.057	0.002	0.26	1.82	0.829	0.534	1.908	0.781	0.589	1.893	0.614	0.608	1.876	0.499	0.557	1.869	0.401	0.563	1.882	0.269	0.619	1.906	0.071	0.574
740	3.7	2.028	0.896	0.403	NaN	NaN	NaN	1.877	0.751	0.235	1.946	0.59	0.211	1.927	0.48	0.259	NaN	NaN	NaN	2.054	0.279	0.227	NaN	NaN	NaN	2.057	0.002	0.26	1.818	0.83	0.535	1.907	0.781	0.59	1.892	0.613	0.609	1.876	0.499	0.558	1.868	0.401	0.563	1.882	0.268	0.619	1.906	0.071	0.574
741	3.705	2.027	0.896	0.404	NaN	NaN	NaN	1.874	0.752	0.237	1.942	0.589	0.211	1.922	0.479	0.259	NaN	NaN	NaN	2.051	0.28	0.227	NaN	NaN	NaN	2.058	0.002	0.26	1.815	0.83	0.535	1.905	0.781	0.59	1.891	0.613	0.609	1.876	0.499	0.559	1.868	0.4	0.564	1.881	0.268	0.619	1.906	0.072	0.574
742	3.71	2.026	0.896	0.405	NaN	NaN	NaN	1.873	0.752	0.238	1.939	0.589	0.211	1.919	0.48	0.259	NaN	NaN	NaN	2.047	0.28	0.226	NaN	NaN	NaN	2.058	0.001	0.26	NaN	NaN	NaN	1.904	0.781	0.591	1.889	0.613	0.609	1.875	0.5	0.56	1.867	0.399	0.564	1.881	0.268	0.619	1.906	0.072	0.574
743	3.715	2.024	0.897	0.406	NaN	NaN	NaN	1.871	0.752	0.238	1.935	0.589	0.211	1.914	0.48	0.259	NaN	NaN	NaN	2.043	0.281	0.225	NaN	NaN	NaN	2.058	0.002	0.26	NaN	NaN	NaN	1.903	0.781	0.591	1.889	0.613	0.609	1.875	0.5	0.56	1.866	0.399	0.565	1.88	0.267	0.619	1.906	0.071	0.573
744	3.72	2.023	0.896	0.406	NaN	NaN	NaN	1.87	0.752	0.238	1.931	0.588	0.21	1.909	0.479	0.258	NaN	NaN	NaN	2.039	0.282	0.225	NaN	NaN	NaN	2.059	0.002	0.26	NaN	NaN	NaN	1.902	0.78	0.592	1.888	0.613	0.61	1.875	0.5	0.561	1.865	0.399	0.565	1.88	0.268	0.62	1.906	0.071	0.574
745	3.725	2.022	0.896	0.407	NaN	NaN	NaN	1.87	0.752	0.238	1.927	0.588	0.211	1.905	0.479	0.258	NaN	NaN	NaN	2.035	0.283	0.224	NaN	NaN	NaN	2.059	0.002	0.26	1.834	0.825	0.548	1.901	0.779	0.592	1.886	0.613	0.61	1.874	0.5	0.562	1.864	0.398	0.566	1.88	0.268	0.621	1.906	0.071	0.574
746	3.73	2.021	0.896	0.408	NaN	NaN	NaN	1.87	0.752	0.238	1.923	0.587	0.211	1.9	0.479	0.258	NaN	NaN	NaN	2.03	0.283	0.222	NaN	NaN	NaN	2.06	0.002	0.26	1.831	0.826	0.548	1.899	0.779	0.593	1.884	0.612	0.611	1.873	0.5	0.563	1.864	0.398	0.566	1.88	0.268	0.621	1.906	0.071	0.575
747	3.735	2.019	0.896	0.408	NaN	NaN	NaN	1.869	0.751	0.238	1.919	0.587	0.21	1.893	0.479	0.257	NaN	NaN	NaN	2.023	0.283	0.221	NaN	NaN	NaN	2.06	0.003	0.26	1.824	0.827	0.546	1.899	0.779	0.594	1.883	0.612	0.612	1.872	0.5	0.563	1.864	0.398	0.566	1.879	0.267	0.622	1.906	0.071	0.575
748	3.74	2.018	0.895	0.409	NaN	NaN	NaN	1.868	0.751	0.238	1.914	0.586	0.21	1.887	0.478	0.256	NaN	NaN	NaN	2.018	0.285	0.22	NaN	NaN	NaN	2.06	0.003	0.26	1.811	0.828	0.543	1.898	0.779	0.595	1.883	0.613	0.613	1.871	0.5	0.563	1.864	0.399	0.567	1.879	0.267	0.622	1.905	0.071	0.575
749	3.745	2.017	0.895	0.41	NaN	NaN	NaN	NaN	NaN	NaN	1.91	0.585	0.21	1.882	0.477	0.256	NaN	NaN	NaN	2.012	0.285	0.218	NaN	NaN	NaN	2.06	0.004	0.26	NaN	NaN	NaN	1.896	0.779	0.595	1.882	0.614	0.614	1.871	0.5	0.565	1.863	0.399	0.568	1.879	0.267	0.623	1.905	0.07	0.575
750	3.75	2.016	0.895	0.411	NaN	NaN	NaN	NaN	NaN	NaN	1.906	0.584	0.21	1.876	0.477	0.255	NaN	NaN	NaN	2.007	0.286	0.217	NaN	NaN	NaN	2.06	0.005	0.26	NaN	NaN	NaN	1.895	0.778	0.595	1.882	0.614	0.615	1.869	0.499	0.565	1.863	0.399	0.569	1.878	0.266	0.623	1.905	0.07	0.575
751	3.755	2.015	0.895	0.412	NaN	NaN	NaN	NaN	NaN	NaN	1.902	0.584	0.21	1.87	0.477	0.255	NaN	NaN	NaN	2.002	0.286	0.215	NaN	NaN	NaN	2.059	0.006	0.26	NaN	NaN	NaN	1.894	0.776	0.596	1.88	0.614	0.616	1.868	0.498	0.566	1.862	0.398	0.569	1.876	0.265	0.623	1.905	0.07	0.576
752	3.76	2.014	0.894	0.413	NaN	NaN	NaN	1.89	0.742	0.247	1.898	0.583	0.21	1.863	0.475	0.254	NaN	NaN	NaN	1.996	0.287	0.214	NaN	NaN	NaN	2.059	0.006	0.26	1.829	0.821	0.553	1.893	0.776	0.597	1.878	0.613	0.616	1.867	0.498	0.566	1.86	0.396	0.569	1.876	0.264	0.624	1.905	0.07	0.576
753	3.765	2.013	0.894	0.413	NaN	NaN	NaN	1.89	0.742	0.247	1.893	0.582	0.21	1.856	0.474	0.254	NaN	NaN	NaN	1.99	0.288	0.213	NaN	NaN	NaN	2.06	0.006	0.26	1.827	0.821	0.553	1.892	0.776	0.598	1.876	0.613	0.617	1.866	0.497	0.567	1.859	0.396	0.57	1.876	0.264	0.624	1.904	0.07	0.576
754	3.77	2.012	0.894	0.414	NaN	NaN	NaN	1.881	0.743	0.245	1.889	0.582	0.21	1.851	0.475	0.254	NaN	NaN	NaN	1.984	0.289	0.212	NaN	NaN	NaN	2.061	0.006	0.26	1.823	0.822	0.553	1.891	0.775	0.599	1.875	0.613	0.618	1.865	0.497	0.567	1.86	0.396	0.571	1.876	0.264	0.625	1.904	0.069	0.576
755	3.775	2.01	0.893	0.415	NaN	NaN	NaN	1.86	0.747	0.241	1.885	0.581	0.21	1.846	0.475	0.253	NaN	NaN	NaN	1.979	0.29	0.21	NaN	NaN	NaN	2.06	0.008	0.26	1.818	0.823	0.552	1.89	0.774	0.599	1.874	0.613	0.618	1.864	0.497	0.568	1.859	0.396	0.572	1.876	0.263	0.625	1.905	0.069	0.577
756	3.78	2.009	0.892	0.416	NaN	NaN	NaN	1.853	0.748	0.241	1.881	0.579	0.21	1.841	0.475	0.253	NaN	NaN	NaN	1.973	0.29	0.209	NaN	NaN	NaN	2.059	0.011	0.26	1.811	0.824	0.551	1.889	0.773	0.6	1.872	0.613	0.618	1.863	0.496	0.568	1.859	0.396	0.573	1.876	0.263	0.626	1.905	0.069	0.577
757	3.785	2.008	0.892	0.417	NaN	NaN	NaN	1.852	0.748	0.24	1.877	0.578	0.209	1.837	0.475	0.254	NaN	NaN	NaN	1.968	0.291	0.208	NaN	NaN	NaN	2.049	0.016	0.257	1.8	0.826	0.547	1.887	0.772	0.601	1.87	0.612	0.619	1.862	0.496	0.57	1.859	0.396	0.574	1.875	0.263	0.627	1.905	0.068	0.577
758	3.79	2.006	0.892	0.418	NaN	NaN	NaN	1.851	0.748	0.241	1.872	0.576	0.209	1.831	0.475	0.253	NaN	NaN	NaN	1.963	0.291	0.207	NaN	NaN	NaN	2.031	0.025	0.254	1.796	0.825	0.547	1.886	0.772	0.601	1.869	0.613	0.621	1.863	0.498	0.571	1.858	0.395	0.574	1.875	0.263	0.627	1.905	0.068	0.577
759	3.795	2.005	0.891	0.419	NaN	NaN	NaN	1.856	0.747	0.243	1.868	0.576	0.209	1.827	0.475	0.253	NaN	NaN	NaN	1.959	0.292	0.207	NaN	NaN	NaN	2.031	0.025	0.253	1.795	0.825	0.546	1.885	0.772	0.602	1.869	0.614	0.622	1.863	0.498	0.572	1.858	0.395	0.574	1.875	0.263	0.628	1.905	0.068	0.577
760	3.8	2.004	0.891	0.419	NaN	NaN	NaN	1.867	0.743	0.246	1.866	0.576	0.209	1.822	0.475	0.253	NaN	NaN	NaN	1.955	0.293	0.207	NaN	NaN	NaN	2.041	0.021	0.253	NaN	NaN	NaN	1.884	0.772	0.603	1.868	0.615	0.622	1.863	0.498	0.573	1.858	0.394	0.575	1.875	0.262	0.628	1.905	0.068	0.577
761	3.805	2.003	0.891	0.42	NaN	NaN	NaN	1.861	0.744	0.245	NaN	NaN	NaN	1.818	0.475	0.253	NaN	NaN	NaN	1.95	0.293	0.206	NaN	NaN	NaN	2.043	0.02	0.253	1.803	0.822	0.551	1.884	0.772	0.605	1.866	0.615	0.623	1.862	0.498	0.574	1.858	0.394	0.576	1.875	0.262	0.628	1.905	0.068	0.577
762	3.81	2.001	0.89	0.421	NaN	NaN	NaN	1.847	0.747	0.242	NaN	NaN	NaN	1.814	0.476	0.253	NaN	NaN	NaN	1.946	0.294	0.205	NaN	NaN	NaN	2.031	0.025	0.249	1.802	0.822	0.551	1.885	0.775	0.608	1.864	0.615	0.623	1.861	0.498	0.575	1.859	0.395	0.577	1.875	0.261	0.628	1.906	0.068	0.577
763	3.815	2	0.89	0.422	NaN	NaN	NaN	1.843	0.747	0.242	1.859	0.58	0.211	1.811	0.477	0.254	NaN	NaN	NaN	1.942	0.295	0.204	NaN	NaN	NaN	2.018	0.029	0.246	1.802	0.822	0.551	1.883	0.774	0.608	1.863	0.614	0.624	1.861	0.498	0.576	1.859	0.395	0.578	1.875	0.261	0.629	1.906	0.068	0.577
764	3.82	1.998	0.889	0.422	NaN	NaN	NaN	1.842	0.745	0.242	1.859	0.581	0.211	1.808	0.477	0.254	NaN	NaN	NaN	1.938	0.295	0.203	NaN	NaN	NaN	2.019	0.028	0.245	NaN	NaN	NaN	1.878	0.771	0.606	1.861	0.614	0.624	1.861	0.498	0.576	1.859	0.394	0.578	1.875	0.261	0.629	1.906	0.068	0.577
765	3.825	1.997	0.889	0.423	NaN	NaN	NaN	1.842	0.745	0.242	NaN	NaN	NaN	1.805	0.477	0.253	NaN	NaN	NaN	1.934	0.295	0.203	NaN	NaN	NaN	2.001	0.034	0.24	NaN	NaN	NaN	1.875	0.771	0.606	1.86	0.614	0.625	1.86	0.498	0.577	1.859	0.395	0.578	1.875	0.261	0.63	1.906	0.068	0.577
766	3.83	1.995	0.888	0.424	NaN	NaN	NaN	1.842	0.744	0.241	NaN	NaN	NaN	1.802	0.477	0.253	NaN	NaN	NaN	1.93	0.296	0.203	NaN	NaN	NaN	1.988	0.039	0.236	NaN	NaN	NaN	1.874	0.771	0.607	1.859	0.615	0.625	1.86	0.498	0.577	1.859	0.395	0.58	1.875	0.261	0.63	1.906	0.068	0.577
767	3.835	1.994	0.888	0.424	NaN	NaN	NaN	1.841	0.744	0.24	NaN	NaN	NaN	1.799	0.478	0.253	NaN	NaN	NaN	1.927	0.297	0.203	NaN	NaN	NaN	1.974	0.043	0.232	NaN	NaN	NaN	1.872	0.772	0.609	1.859	0.616	0.626	1.86	0.498	0.578	1.86	0.395	0.58	1.875	0.261	0.631	1.906	0.068	0.578
768	3.84	1.992	0.888	0.425	NaN	NaN	NaN	1.848	0.741	0.242	1.851	0.579	0.213	1.797	0.479	0.253	NaN	NaN	NaN	1.924	0.297	0.203	NaN	NaN	NaN	1.966	0.045	0.229	NaN	NaN	NaN	1.869	0.771	0.608	1.858	0.617	0.627	1.86	0.498	0.578	1.86	0.395	0.581	1.876	0.262	0.631	1.906	0.067	0.578
769	3.845	1.991	0.888	0.425	NaN	NaN	NaN	1.856	0.739	0.244	1.85	0.579	0.213	1.795	0.479	0.253	NaN	NaN	NaN	1.921	0.298	0.203	NaN	NaN	NaN	1.958	0.046	0.227	1.79	0.822	0.55	1.867	0.772	0.608	1.858	0.618	0.627	1.86	0.499	0.579	1.86	0.395	0.582	1.876	0.261	0.632	1.906	0.067	0.578
770	3.85	1.989	0.888	0.425	NaN	NaN	NaN	1.843	0.742	0.241	NaN	NaN	NaN	1.794	0.481	0.254	NaN	NaN	NaN	1.918	0.299	0.203	NaN	NaN	NaN	1.951	0.047	0.224	1.789	0.822	0.55	1.866	0.772	0.608	1.857	0.618	0.627	1.86	0.499	0.58	1.861	0.396	0.582	1.875	0.261	0.632	1.906	0.068	0.578
771	3.855	1.988	0.888	0.426	NaN	NaN	NaN	1.839	0.743	0.24	1.844	0.574	0.215	1.791	0.481	0.253	NaN	NaN	NaN	1.915	0.299	0.203	NaN	NaN	NaN	1.946	0.046	0.222	1.788	0.822	0.55	1.865	0.773	0.61	1.856	0.618	0.628	1.86	0.499	0.58	1.862	0.396	0.583	1.874	0.261	0.633	1.906	0.068	0.578
772	3.86	1.986	0.888	0.426	NaN	NaN	NaN	1.838	0.743	0.24	1.844	0.574	0.216	1.788	0.481	0.252	NaN	NaN	NaN	1.912	0.299	0.203	NaN	NaN	NaN	1.945	0.044	0.22	1.787	0.822	0.55	1.865	0.776	0.612	1.854	0.618	0.628	1.86	0.499	0.58	1.862	0.396	0.583	1.873	0.26	0.633	1.906	0.068	0.578
773	3.865	1.985	0.888	0.426	NaN	NaN	NaN	1.836	0.743	0.24	1.843	0.574	0.217	1.786	0.482	0.252	NaN	NaN	NaN	1.908	0.299	0.203	NaN	NaN	NaN	1.935	0.045	0.217	1.786	0.822	0.55	1.864	0.777	0.613	1.853	0.618	0.628	1.86	0.5	0.582	1.863	0.397	0.583	1.873	0.259	0.634	1.906	0.068	0.578
774	3.87	1.984	0.888	0.426	NaN	NaN	NaN	1.835	0.743	0.24	1.843	0.575	0.218	1.785	0.483	0.253	NaN	NaN	NaN	1.906	0.299	0.203	NaN	NaN	NaN	1.922	0.047	0.214	1.785	0.822	0.549	1.862	0.777	0.613	1.852	0.618	0.628	1.86	0.5	0.582	1.864	0.397	0.584	1.873	0.259	0.634	1.906	0.068	0.578
775	3.875	1.982	0.888	0.426	NaN	NaN	NaN	1.834	0.744	0.24	1.842	0.575	0.218	1.784	0.484	0.253	NaN	NaN	NaN	1.903	0.299	0.203	NaN	NaN	NaN	1.912	0.047	0.212	1.785	0.822	0.549	1.859	0.776	0.612	1.851	0.618	0.628	1.86	0.5	0.582	1.863	0.397	0.584	1.873	0.259	0.634	1.906	0.068	0.578
776	3.88	1.981	0.888	0.426	NaN	NaN	NaN	1.833	0.744	0.24	1.842	0.575	0.22	1.782	0.484	0.253	NaN	NaN	NaN	1.9	0.298	0.203	NaN	NaN	NaN	1.904	0.046	0.21	1.784	0.822	0.549	1.853	0.774	0.61	1.85	0.617	0.628	1.86	0.5	0.582	1.864	0.397	0.584	1.873	0.259	0.634	1.906	0.068	0.578
777	3.885	1.98	0.888	0.426	NaN	NaN	NaN	1.832	0.744	0.24	1.842	0.575	0.221	1.78	0.485	0.253	NaN	NaN	NaN	1.896	0.297	0.203	NaN	NaN	NaN	1.895	0.044	0.208	1.784	0.822	0.549	1.851	0.773	0.611	1.849	0.617	0.628	1.86	0.5	0.582	1.864	0.397	0.585	1.873	0.259	0.634	1.906	0.068	0.577
778	3.89	1.978	0.889	0.426	NaN	NaN	NaN	1.83	0.744	0.24	1.842	0.576	0.221	1.779	0.486	0.253	NaN	NaN	NaN	1.892	0.295	0.203	NaN	NaN	NaN	1.887	0.042	0.207	1.784	0.823	0.549	1.85	0.774	0.612	1.848	0.618	0.628	1.86	0.5	0.583	1.864	0.397	0.585	1.873	0.259	0.634	1.905	0.067	0.576
779	3.895	1.977	0.889	0.426	NaN	NaN	NaN	1.829	0.745	0.24	1.841	0.576	0.222	1.778	0.486	0.253	NaN	NaN	NaN	1.888	0.293	0.202	NaN	NaN	NaN	1.878	0.04	0.206	1.784	0.823	0.549	1.849	0.775	0.613	1.848	0.618	0.628	1.86	0.5	0.583	1.865	0.397	0.585	1.874	0.259	0.634	1.905	0.067	0.576
780	3.9	1.976	0.889	0.426	NaN	NaN	NaN	1.828	0.745	0.24	1.842	0.577	0.222	1.776	0.486	0.253	NaN	NaN	NaN	1.884	0.292	0.201	NaN	NaN	NaN	1.87	0.038	0.205	1.783	0.823	0.549	1.847	0.775	0.613	1.847	0.618	0.628	1.859	0.5	0.583	1.865	0.398	0.586	1.874	0.26	0.635	1.905	0.067	0.576
781	3.905	1.974	0.889	0.426	NaN	NaN	NaN	1.827	0.746	0.24	1.841	0.577	0.222	1.774	0.486	0.254	NaN	NaN	NaN	1.879	0.29	0.201	1.92	0.121	0.249	1.861	0.036	0.204	1.782	0.823	0.549	1.846	0.775	0.613	1.846	0.618	0.628	1.859	0.5	0.583	1.865	0.398	0.586	1.874	0.26	0.635	1.905	0.067	0.576
782	3.91	1.973	0.889	0.426	NaN	NaN	NaN	1.825	0.746	0.24	1.841	0.578	0.222	1.772	0.487	0.254	NaN	NaN	NaN	1.875	0.288	0.199	1.91	0.117	0.244	1.852	0.034	0.203	NaN	NaN	NaN	1.845	0.775	0.613	1.846	0.618	0.628	1.859	0.5	0.583	1.865	0.397	0.585	1.874	0.26	0.635	1.906	0.068	0.577
783	3.915	1.972	0.889	0.426	NaN	NaN	NaN	1.824	0.747	0.239	1.84	0.578	0.222	1.77	0.487	0.254	NaN	NaN	NaN	1.87	0.285	0.199	1.902	0.112	0.243	1.843	0.031	0.203	NaN	NaN	NaN	1.845	0.777	0.614	1.845	0.619	0.628	1.858	0.5	0.583	1.865	0.398	0.585	1.874	0.26	0.635	1.907	0.069	0.578
784	3.92	1.971	0.889	0.425	NaN	NaN	NaN	1.822	0.747	0.239	1.839	0.578	0.222	1.769	0.487	0.254	NaN	NaN	NaN	1.865	0.283	0.198	1.894	0.11	0.243	1.842	0.024	0.205	NaN	NaN	NaN	1.843	0.777	0.614	1.844	0.619	0.628	1.858	0.5	0.583	1.864	0.397	0.585	1.874	0.26	0.635	1.907	0.069	0.578
785	3.925	1.969	0.889	0.425	NaN	NaN	NaN	1.82	0.746	0.238	1.838	0.579	0.222	1.767	0.486	0.253	NaN	NaN	NaN	1.861	0.281	0.197	1.886	0.107	0.242	1.843	0.017	0.207	1.749	0.829	0.54	1.842	0.777	0.615	1.844	0.619	0.628	1.857	0.501	0.583	1.865	0.398	0.586	1.874	0.26	0.635	1.907	0.069	0.578
786	3.93	1.968	0.889	0.425	NaN	NaN	NaN	1.819	0.746	0.238	1.836	0.579	0.221	1.766	0.486	0.253	NaN	NaN	NaN	1.856	0.279	0.197	1.878	0.103	0.241	1.819	0.021	0.204	1.749	0.828	0.54	1.839	0.776	0.614	1.843	0.619	0.628	1.857	0.501	0.582	1.864	0.397	0.585	1.874	0.26	0.634	1.907	0.069	0.578
787	3.935	1.967	0.889	0.425	NaN	NaN	NaN	1.817	0.746	0.238	1.834	0.579	0.221	1.767	0.487	0.254	NaN	NaN	NaN	1.851	0.277	0.196	1.87	0.1	0.241	1.813	0.016	0.205	1.749	0.828	0.54	1.837	0.775	0.614	1.842	0.619	0.627	1.856	0.501	0.582	1.863	0.397	0.585	1.874	0.26	0.634	1.907	0.069	0.578
788	3.94	1.965	0.889	0.424	NaN	NaN	NaN	1.816	0.747	0.237	1.832	0.579	0.22	1.765	0.486	0.254	NaN	NaN	NaN	1.846	0.274	0.195	1.862	0.097	0.24	1.813	0.01	0.208	NaN	NaN	NaN	1.835	0.774	0.613	1.841	0.62	0.627	1.855	0.501	0.582	1.863	0.397	0.585	1.874	0.259	0.634	1.907	0.069	0.578
789	3.945	1.964	0.889	0.424	NaN	NaN	NaN	1.815	0.748	0.236	1.83	0.579	0.219	1.762	0.485	0.254	NaN	NaN	NaN	1.841	0.272	0.195	1.855	0.095	0.239	1.798	0.011	0.207	NaN	NaN	NaN	1.833	0.775	0.613	1.84	0.62	0.627	1.855	0.501	0.582	1.862	0.397	0.584	1.874	0.259	0.634	1.906	0.068	0.577
790	3.95	1.963	0.889	0.423	NaN	NaN	NaN	1.813	0.747	0.236	1.827	0.579	0.218	1.76	0.484	0.255	NaN	NaN	NaN	1.836	0.269	0.194	1.847	0.091	0.24	1.795	0.007	0.208	NaN	NaN	NaN	1.833	0.775	0.614	1.839	0.62	0.627	1.854	0.501	0.582	1.861	0.397	0.584	1.873	0.259	0.634	1.906	0.068	0.577
791	3.955	1.962	0.889	0.423	NaN	NaN	NaN	1.811	0.746	0.236	1.825	0.578	0.217	1.759	0.484	0.255	NaN	NaN	NaN	1.832	0.267	0.193	1.84	0.088	0.24	1.773	0.013	0.205	NaN	NaN	NaN	1.832	0.776	0.614	1.838	0.62	0.627	1.853	0.501	0.582	1.861	0.396	0.584	1.873	0.259	0.634	1.906	0.068	0.577
792	3.96	1.96	0.888	0.422	NaN	NaN	NaN	1.809	0.746	0.235	1.823	0.578	0.216	1.758	0.483	0.254	NaN	NaN	NaN	1.827	0.265	0.193	1.833	0.085	0.24	1.762	0.016	0.205	NaN	NaN	NaN	1.832	0.776	0.613	1.836	0.619	0.626	1.852	0.501	0.581	1.86	0.396	0.583	1.873	0.26	0.633	1.906	0.068	0.577
793	3.965	1.959	0.888	0.422	NaN	NaN	NaN	1.807	0.746	0.235	1.822	0.578	0.215	1.757	0.483	0.254	NaN	NaN	NaN	1.823	0.263	0.193	1.826	0.084	0.24	1.754	0.016	0.205	NaN	NaN	NaN	1.83	0.774	0.612	1.835	0.619	0.626	1.85	0.5	0.58	1.858	0.396	0.582	NaN	NaN	NaN	1.906	0.068	0.577
794	3.97	1.958	0.888	0.421	NaN	NaN	NaN	1.805	0.745	0.234	1.819	0.578	0.215	1.756	0.481	0.254	NaN	NaN	NaN	1.819	0.261	0.193	1.821	0.083	0.238	1.746	0.014	0.204	NaN	NaN	NaN	1.825	0.772	0.61	1.833	0.619	0.626	1.847	0.499	0.579	1.856	0.395	0.581	1.876	0.262	0.631	1.905	0.068	0.577
795	3.975	1.957	0.888	0.42	NaN	NaN	NaN	1.803	0.745	0.233	1.817	0.578	0.214	1.756	0.48	0.255	NaN	NaN	NaN	1.816	0.259	0.193	1.815	0.081	0.239	1.74	0.014	0.203	NaN	NaN	NaN	1.821	0.773	0.61	1.832	0.619	0.625	1.845	0.497	0.578	1.855	0.395	0.581	1.876	0.262	0.631	1.905	0.068	0.577
796	3.98	1.955	0.888	0.419	NaN	NaN	NaN	1.788	0.766	0.247	1.815	0.577	0.213	1.755	0.479	0.255	NaN	NaN	NaN	1.814	0.258	0.194	1.81	0.079	0.24	1.736	0.014	0.203	1.744	0.823	0.538	1.817	0.773	0.609	1.83	0.618	0.625	1.844	0.497	0.577	1.855	0.395	0.581	1.875	0.262	0.631	1.905	0.068	0.577
797	3.985	1.954	0.888	0.417	NaN	NaN	NaN	1.77	0.792	0.264	1.813	0.576	0.213	1.755	0.479	0.255	NaN	NaN	NaN	1.812	0.256	0.194	1.806	0.078	0.241	1.732	0.015	0.204	1.743	0.823	0.538	1.814	0.774	0.609	1.827	0.617	0.623	1.843	0.498	0.577	1.853	0.395	0.58	1.874	0.261	0.63	1.905	0.068	0.577
798	3.99	1.953	0.888	0.416	NaN	NaN	NaN	1.79	0.757	0.239	1.812	0.576	0.212	1.755	0.478	0.255	NaN	NaN	NaN	1.81	0.255	0.194	1.802	0.077	0.241	1.728	0.016	0.203	1.743	0.823	0.539	NaN	NaN	NaN	1.825	0.616	0.622	1.843	0.499	0.576	1.851	0.394	0.578	1.872	0.261	0.629	1.905	0.068	0.577
799	3.995	1.952	0.888	0.415	NaN	NaN	NaN	1.794	0.748	0.233	1.811	0.576	0.212	1.755	0.478	0.255	NaN	NaN	NaN	1.808	0.254	0.195	1.798	0.075	0.242	1.726	0.016	0.203	1.749	0.822	0.54	NaN	NaN	NaN	1.824	0.616	0.622	1.842	0.499	0.576	1.85	0.394	0.578	1.872	0.261	0.629	1.905	0.069	0.577
800	4	1.951	0.887	0.413	NaN	NaN	NaN	1.794	0.745	0.231	1.81	0.576	0.211	1.755	0.477	0.255	NaN	NaN	NaN	1.807	0.253	0.195	1.796	0.075	0.243	1.726	0.017	0.204	1.75	0.822	0.541	1.807	0.775	0.608	1.823	0.617	0.621	1.84	0.499	0.575	1.848	0.394	0.577	1.872	0.263	0.629	1.905	0.069	0.577
801	4.005	1.949	0.887	0.412	NaN	NaN	NaN	1.792	0.744	0.231	1.808	0.576	0.211	1.754	0.477	0.255	NaN	NaN	NaN	1.806	0.253	0.196	1.796	0.076	0.244	1.726	0.018	0.205	1.751	0.821	0.541	NaN	NaN	NaN	1.822	0.618	0.62	1.838	0.497	0.574	1.846	0.394	0.576	1.872	0.263	0.628	1.904	0.069	0.577
802	4.01	1.948	0.887	0.41	NaN	NaN	NaN	1.79	0.743	0.232	1.807	0.576	0.211	1.753	0.477	0.254	NaN	NaN	NaN	1.806	0.253	0.196	1.798	0.076	0.244	1.726	0.017	0.205	1.751	0.821	0.541	NaN	NaN	NaN	1.821	0.618	0.619	1.836	0.497	0.572	1.844	0.393	0.575	1.871	0.263	0.628	1.904	0.069	0.577
803	4.015	1.947	0.887	0.409	NaN	NaN	NaN	1.788	0.742	0.231	1.805	0.576	0.21	1.752	0.477	0.254	NaN	NaN	NaN	1.806	0.253	0.196	1.799	0.077	0.243	1.727	0.017	0.205	1.752	0.82	0.541	NaN	NaN	NaN	1.819	0.618	0.618	1.833	0.496	0.571	1.843	0.393	0.575	1.869	0.262	0.627	1.904	0.069	0.577
804	4.02	1.946	0.886	0.407	NaN	NaN	NaN	1.786	0.74	0.23	1.804	0.576	0.21	1.75	0.477	0.254	NaN	NaN	NaN	1.806	0.254	0.197	1.801	0.077	0.242	1.727	0.017	0.204	1.748	0.82	0.54	1.807	0.771	0.603	1.817	0.617	0.617	1.832	0.496	0.57	1.842	0.394	0.574	1.867	0.262	0.626	1.904	0.069	0.576
805	4.025	1.944	0.886	0.405	NaN	NaN	NaN	1.784	0.74	0.23	1.802	0.575	0.21	1.748	0.477	0.254	NaN	NaN	NaN	1.807	0.255	0.197	1.802	0.077	0.241	1.727	0.016	0.204	1.737	0.821	0.536	1.804	0.772	0.602	1.816	0.617	0.616	1.831	0.497	0.57	1.84	0.394	0.573	1.865	0.261	0.625	1.904	0.069	0.576
806	4.03	1.943	0.886	0.404	1.735	0.825	0.282	1.788	0.739	0.231	1.8	0.575	0.209	1.746	0.477	0.254	NaN	NaN	NaN	1.808	0.254	0.196	1.802	0.077	0.241	1.726	0.016	0.204	1.733	0.822	0.534	1.8	0.772	0.602	1.814	0.616	0.615	1.829	0.497	0.569	1.837	0.393	0.572	1.864	0.261	0.624	1.904	0.069	0.576
807	4.035	1.942	0.886	0.402	1.767	0.76	0.242	1.799	0.736	0.233	1.798	0.575	0.208	1.744	0.477	0.253	NaN	NaN	NaN	1.808	0.254	0.196	1.802	0.076	0.24	1.726	0.016	0.204	1.731	0.822	0.532	1.797	0.773	0.602	1.813	0.616	0.614	1.826	0.495	0.568	1.835	0.392	0.571	1.862	0.261	0.623	1.904	0.069	0.576
808	4.04	1.94	0.886	0.4	1.775	0.745	0.23	NaN	NaN	NaN	1.796	0.575	0.207	1.743	0.477	0.252	NaN	NaN	NaN	1.807	0.253	0.195	1.801	0.075	0.239	1.726	0.015	0.204	1.731	0.821	0.532	1.795	0.773	0.601	1.812	0.616	0.613	1.824	0.494	0.566	1.833	0.392	0.57	1.862	0.261	0.623	1.904	0.069	0.576
809	4.045	1.939	0.886	0.399	1.764	0.762	0.241	NaN	NaN	NaN	1.794	0.576	0.206	1.741	0.477	0.251	NaN	NaN	NaN	1.807	0.252	0.194	1.801	0.074	0.239	1.726	0.015	0.203	1.732	0.821	0.531	NaN	NaN	NaN	1.811	0.616	0.612	1.822	0.494	0.565	1.831	0.392	0.569	1.86	0.261	0.623	1.904	0.069	0.576
810	4.05	1.938	0.886	0.398	1.74	0.804	0.266	1.776	0.741	0.224	1.792	0.576	0.205	1.74	0.476	0.25	NaN	NaN	NaN	1.806	0.251	0.192	1.801	0.074	0.239	1.726	0.015	0.203	NaN	NaN	NaN	NaN	NaN	NaN	1.81	0.615	0.611	1.82	0.494	0.564	1.829	0.391	0.568	1.86	0.262	0.622	1.904	0.069	0.576
811	4.055	1.937	0.886	0.396	NaN	NaN	NaN	1.774	0.741	0.223	1.791	0.577	0.204	1.74	0.476	0.249	NaN	NaN	NaN	1.804	0.25	0.191	1.801	0.074	0.239	1.726	0.014	0.202	1.742	0.819	0.535	NaN	NaN	NaN	1.808	0.614	0.609	1.819	0.495	0.563	1.826	0.39	0.566	1.859	0.263	0.622	1.904	0.07	0.576
812	4.06	1.935	0.886	0.395	1.721	0.826	0.276	1.772	0.739	0.224	1.79	0.577	0.203	1.74	0.476	0.248	NaN	NaN	NaN	1.803	0.25	0.19	1.801	0.074	0.238	1.726	0.014	0.202	1.743	0.819	0.535	NaN	NaN	NaN	1.807	0.614	0.608	1.817	0.493	0.562	1.825	0.39	0.565	1.858	0.264	0.621	1.903	0.07	0.575
813	4.065	1.934	0.886	0.394	1.722	0.826	0.276	1.77	0.74	0.224	1.79	0.578	0.201	1.74	0.476	0.247	NaN	NaN	NaN	1.803	0.25	0.189	1.801	0.074	0.238	1.726	0.014	0.201	1.745	0.818	0.535	NaN	NaN	NaN	1.807	0.614	0.608	1.814	0.492	0.56	1.823	0.39	0.564	1.857	0.264	0.621	1.903	0.07	0.574
814	4.07	1.932	0.886	0.393	1.723	0.825	0.275	1.768	0.74	0.224	1.789	0.578	0.2	1.741	0.476	0.246	NaN	NaN	NaN	1.803	0.25	0.189	1.801	0.074	0.238	1.726	0.014	0.201	1.749	0.816	0.535	NaN	NaN	NaN	1.806	0.614	0.607	1.812	0.492	0.559	1.821	0.39	0.563	1.855	0.263	0.62	1.902	0.07	0.573
815	4.075	1.931	0.886	0.391	NaN	NaN	NaN	1.766	0.741	0.224	1.788	0.578	0.199	1.741	0.476	0.245	NaN	NaN	NaN	1.802	0.25	0.188	1.801	0.074	0.238	1.726	0.014	0.201	1.748	0.817	0.534	1.787	0.77	0.593	1.805	0.613	0.605	1.81	0.492	0.558	1.819	0.39	0.562	1.853	0.263	0.619	1.903	0.072	0.574
816	4.08	1.929	0.887	0.39	NaN	NaN	NaN	1.765	0.741	0.223	1.788	0.578	0.198	1.742	0.476	0.244	NaN	NaN	NaN	1.802	0.25	0.188	1.801	0.074	0.238	1.726	0.014	0.201	1.74	0.819	0.53	1.787	0.77	0.592	1.803	0.612	0.604	1.809	0.491	0.556	1.817	0.39	0.561	1.852	0.263	0.618	1.903	0.073	0.574
817	4.085	1.928	0.887	0.389	1.739	0.82	0.278	1.763	0.742	0.221	1.788	0.579	0.197	1.742	0.475	0.243	NaN	NaN	NaN	1.802	0.25	0.188	1.801	0.074	0.237	1.726	0.014	0.201	1.734	0.82	0.528	NaN	NaN	NaN	1.803	0.612	0.603	1.807	0.491	0.555	1.816	0.39	0.56	1.85	0.263	0.617	1.904	0.073	0.574
818	4.09	1.926	0.886	0.388	NaN	NaN	NaN	1.762	0.742	0.22	1.787	0.579	0.196	1.742	0.476	0.242	NaN	NaN	NaN	1.803	0.249	0.187	1.801	0.074	0.237	1.726	0.014	0.201	1.722	0.823	0.525	NaN	NaN	NaN	1.802	0.612	0.602	1.806	0.492	0.555	1.814	0.389	0.559	1.849	0.263	0.617	1.904	0.073	0.574
819	4.095	1.925	0.887	0.387	NaN	NaN	NaN	1.76	0.743	0.219	1.787	0.579	0.195	1.743	0.476	0.241	NaN	NaN	NaN	1.803	0.249	0.187	1.801	0.074	0.237	1.727	0.014	0.201	1.724	0.822	0.526	NaN	NaN	NaN	1.801	0.612	0.601	1.804	0.491	0.553	1.811	0.389	0.558	1.848	0.263	0.616	1.903	0.074	0.574
820	4.1	1.924	0.887	0.386	NaN	NaN	NaN	1.758	0.743	0.218	1.787	0.579	0.194	1.743	0.476	0.24	NaN	NaN	NaN	1.803	0.249	0.186	1.801	0.073	0.237	1.727	0.014	0.202	1.737	0.819	0.528	NaN	NaN	NaN	1.8	0.611	0.6	1.802	0.49	0.553	1.809	0.388	0.557	1.847	0.263	0.615	1.902	0.074	0.573
821	4.105	1.922	0.887	0.385	NaN	NaN	NaN	1.756	0.743	0.218	1.787	0.579	0.193	1.742	0.476	0.239	NaN	NaN	NaN	1.804	0.249	0.186	1.801	0.073	0.237	1.727	0.013	0.202	1.735	0.819	0.526	NaN	NaN	NaN	1.799	0.61	0.598	1.801	0.49	0.551	1.808	0.388	0.556	1.845	0.263	0.614	1.901	0.073	0.571
822	4.11	1.921	0.887	0.384	1.707	0.828	0.269	1.762	0.741	0.218	1.786	0.578	0.192	1.742	0.475	0.238	NaN	NaN	NaN	1.804	0.248	0.186	1.802	0.073	0.237	1.727	0.013	0.202	1.72	0.822	0.52	NaN	NaN	NaN	1.798	0.61	0.597	1.799	0.491	0.55	1.807	0.389	0.556	1.844	0.263	0.613	1.9	0.073	0.571
823	4.115	1.92	0.887	0.383	1.706	0.829	0.269	1.769	0.739	0.219	1.785	0.577	0.191	1.742	0.475	0.237	NaN	NaN	NaN	1.805	0.248	0.185	1.802	0.073	0.237	1.727	0.013	0.202	1.717	0.822	0.519	1.779	0.771	0.583	1.797	0.61	0.596	1.799	0.491	0.55	1.805	0.389	0.555	1.844	0.264	0.613	1.9	0.074	0.572
824	4.12	1.919	0.888	0.382	1.706	0.829	0.269	1.755	0.744	0.215	1.785	0.576	0.19	1.742	0.475	0.236	NaN	NaN	NaN	1.805	0.248	0.184	1.802	0.073	0.237	1.727	0.013	0.202	NaN	NaN	NaN	1.773	0.772	0.582	1.797	0.611	0.595	1.798	0.492	0.549	1.804	0.39	0.555	1.844	0.266	0.614	1.9	0.075	0.572
825	4.125	1.917	0.888	0.381	1.711	0.828	0.27	1.751	0.745	0.213	1.784	0.575	0.189	1.743	0.474	0.236	NaN	NaN	NaN	1.805	0.248	0.184	1.802	0.073	0.237	1.726	0.013	0.202	1.729	0.818	0.522	1.77	0.773	0.582	1.796	0.611	0.595	1.796	0.492	0.548	1.803	0.391	0.554	1.843	0.266	0.613	1.9	0.075	0.572
826	4.13	1.916	0.888	0.38	1.721	0.826	0.272	1.749	0.746	0.211	1.784	0.574	0.188	1.743	0.475	0.235	NaN	NaN	NaN	1.806	0.248	0.184	1.802	0.073	0.237	1.726	0.013	0.202	1.724	0.819	0.521	NaN	NaN	NaN	1.794	0.611	0.594	1.794	0.491	0.547	1.803	0.392	0.554	1.841	0.266	0.612	1.9	0.076	0.572
827	4.135	1.915	0.889	0.378	1.719	0.826	0.27	1.747	0.746	0.209	NaN	NaN	NaN	1.744	0.475	0.235	NaN	NaN	NaN	1.807	0.248	0.185	1.802	0.073	0.237	1.726	0.013	0.202	1.713	0.821	0.518	NaN	NaN	NaN	1.794	0.611	0.593	1.794	0.493	0.547	1.801	0.392	0.553	1.84	0.266	0.612	1.899	0.077	0.572
828	4.14	1.914	0.889	0.377	1.706	0.828	0.266	1.745	0.746	0.208	NaN	NaN	NaN	1.744	0.475	0.234	NaN	NaN	NaN	1.808	0.248	0.185	1.802	0.073	0.237	1.726	0.013	0.202	1.712	0.822	0.517	NaN	NaN	NaN	1.795	0.613	0.592	1.793	0.493	0.546	1.8	0.392	0.552	1.839	0.267	0.612	1.899	0.078	0.572
829	4.145	1.913	0.889	0.376	1.703	0.828	0.265	1.744	0.747	0.207	1.789	0.579	0.186	1.744	0.475	0.232	NaN	NaN	NaN	1.808	0.247	0.184	1.802	0.073	0.237	1.726	0.013	0.202	1.715	0.822	0.516	NaN	NaN	NaN	1.794	0.614	0.591	1.792	0.493	0.544	1.799	0.393	0.552	1.838	0.268	0.612	1.898	0.078	0.572
830	4.15	1.911	0.89	0.375	NaN	NaN	NaN	1.743	0.747	0.206	1.79	0.58	0.186	1.743	0.474	0.231	NaN	NaN	NaN	1.808	0.247	0.184	1.802	0.073	0.237	1.726	0.013	0.202	1.714	0.822	0.515	1.768	0.772	0.575	1.793	0.614	0.59	1.79	0.493	0.543	1.798	0.393	0.551	1.837	0.268	0.611	1.899	0.08	0.572
831	4.155	1.91	0.89	0.373	1.713	0.828	0.267	1.742	0.747	0.204	1.79	0.58	0.185	1.743	0.474	0.23	NaN	NaN	NaN	1.809	0.247	0.184	1.802	0.073	0.237	1.726	0.013	0.202	1.705	0.823	0.513	1.772	0.772	0.572	1.792	0.614	0.589	1.789	0.494	0.543	1.796	0.394	0.551	1.836	0.269	0.611	1.898	0.081	0.572
832	4.16	1.909	0.891	0.372	1.709	0.827	0.265	1.74	0.746	0.203	1.789	0.58	0.185	1.742	0.474	0.23	NaN	NaN	NaN	1.809	0.247	0.184	1.802	0.073	0.237	1.726	0.013	0.202	1.709	0.823	0.513	1.769	0.773	0.571	1.79	0.614	0.588	1.787	0.495	0.542	1.795	0.394	0.55	1.835	0.27	0.61	1.897	0.081	0.571
833	4.165	1.908	0.891	0.371	1.7	0.828	0.262	1.739	0.747	0.202	1.789	0.58	0.184	1.742	0.474	0.229	NaN	NaN	NaN	1.809	0.247	0.184	1.802	0.073	0.237	1.726	0.013	0.202	1.714	0.821	0.514	1.768	0.774	0.571	1.788	0.614	0.587	1.786	0.496	0.542	1.794	0.395	0.55	1.834	0.27	0.61	1.896	0.08	0.57
834	4.17	1.907	0.892	0.37	NaN	NaN	NaN	1.738	0.747	0.201	1.789	0.58	0.183	1.742	0.474	0.229	NaN	NaN	NaN	1.809	0.247	0.183	1.802	0.073	0.237	1.726	0.013	0.202	1.701	0.825	0.51	NaN	NaN	NaN	1.787	0.615	0.586	1.785	0.496	0.541	1.792	0.395	0.549	1.834	0.272	0.61	1.896	0.081	0.571
835	4.175	1.906	0.892	0.368	NaN	NaN	NaN	1.736	0.747	0.2	1.789	0.58	0.183	1.743	0.475	0.229	NaN	NaN	NaN	1.809	0.247	0.183	1.802	0.072	0.236	1.726	0.013	0.202	1.699	0.825	0.508	NaN	NaN	NaN	1.785	0.615	0.584	1.782	0.495	0.539	1.79	0.395	0.548	1.833	0.274	0.61	1.895	0.083	0.572
836	4.18	1.904	0.893	0.367	1.69	0.83	0.256	1.735	0.747	0.2	1.79	0.581	0.182	1.743	0.475	0.228	NaN	NaN	NaN	1.81	0.247	0.183	1.802	0.072	0.235	1.726	0.013	0.202	1.699	0.825	0.507	NaN	NaN	NaN	1.783	0.614	0.583	1.78	0.495	0.539	1.788	0.394	0.547	1.832	0.274	0.61	1.895	0.084	0.572
837	4.185	1.903	0.893	0.366	1.692	0.83	0.255	1.734	0.747	0.198	1.79	0.581	0.182	1.743	0.475	0.227	NaN	NaN	NaN	1.81	0.247	0.182	1.802	0.072	0.235	1.726	0.013	0.202	1.704	0.824	0.508	NaN	NaN	NaN	1.781	0.615	0.582	1.779	0.496	0.539	1.786	0.394	0.546	1.831	0.275	0.61	1.894	0.085	0.572
838	4.19	1.902	0.893	0.365	NaN	NaN	NaN	1.733	0.747	0.198	1.79	0.581	0.181	1.743	0.475	0.226	NaN	NaN	NaN	1.81	0.246	0.182	1.802	0.072	0.235	1.726	0.013	0.202	1.716	0.821	0.51	NaN	NaN	NaN	1.78	0.616	0.582	1.779	0.498	0.539	1.784	0.394	0.546	1.829	0.275	0.609	1.894	0.085	0.572
839	4.195	1.901	0.894	0.363	1.687	0.83	0.252	1.732	0.747	0.197	1.79	0.582	0.181	1.744	0.476	0.226	NaN	NaN	NaN	1.81	0.246	0.182	1.803	0.072	0.235	1.726	0.013	0.202	1.713	0.822	0.508	NaN	NaN	NaN	1.779	0.617	0.581	1.777	0.499	0.537	1.782	0.395	0.546	1.826	0.275	0.608	1.893	0.085	0.572
840	4.2	1.899	0.895	0.362	1.693	0.829	0.253	1.73	0.747	0.196	1.79	0.582	0.18	1.744	0.476	0.225	NaN	NaN	NaN	1.81	0.246	0.181	1.803	0.072	0.236	1.726	0.012	0.201	1.698	0.826	0.503	NaN	NaN	NaN	1.777	0.618	0.581	1.775	0.5	0.537	1.78	0.396	0.546	1.825	0.276	0.608	1.892	0.086	0.571
841	4.205	1.898	0.895	0.361	1.703	0.826	0.255	1.731	0.747	0.196	1.79	0.581	0.18	1.744	0.476	0.224	NaN	NaN	NaN	1.81	0.246	0.181	1.803	0.072	0.235	1.726	0.012	0.201	1.694	0.828	0.501	1.771	0.777	0.563	1.775	0.618	0.58	1.773	0.5	0.537	1.778	0.396	0.546	1.824	0.277	0.609	1.891	0.086	0.571
842	4.21	1.897	0.896	0.36	NaN	NaN	NaN	1.731	0.747	0.195	1.79	0.581	0.179	1.744	0.476	0.223	NaN	NaN	NaN	1.811	0.246	0.181	1.803	0.072	0.236	1.726	0.012	0.201	1.697	0.827	0.501	1.768	0.775	0.56	1.773	0.618	0.58	1.77	0.499	0.536	1.776	0.397	0.545	1.822	0.277	0.608	1.89	0.088	0.572
843	4.215	1.896	0.896	0.359	1.685	0.831	0.246	1.731	0.747	0.195	1.789	0.581	0.178	1.744	0.476	0.223	NaN	NaN	NaN	1.811	0.246	0.181	1.803	0.072	0.236	1.726	0.012	0.201	1.709	0.824	0.503	1.767	0.775	0.559	1.771	0.619	0.579	1.768	0.499	0.535	1.774	0.397	0.545	1.82	0.278	0.609	1.891	0.089	0.573
844	4.22	1.895	0.896	0.357	1.683	0.832	0.246	1.731	0.747	0.194	1.789	0.581	0.177	1.744	0.476	0.223	NaN	NaN	NaN	1.811	0.246	0.181	1.803	0.072	0.236	1.726	0.012	0.201	1.707	0.825	0.5	1.766	0.776	0.558	1.768	0.62	0.578	1.765	0.499	0.534	1.773	0.398	0.545	1.819	0.279	0.608	1.89	0.091	0.574
845	4.225	1.894	0.897	0.356	1.679	0.833	0.244	1.735	0.746	0.193	1.788	0.582	0.177	1.744	0.476	0.222	NaN	NaN	NaN	1.811	0.246	0.18	1.803	0.072	0.236	1.726	0.012	0.201	1.706	0.825	0.499	1.766	0.777	0.558	1.765	0.619	0.577	1.763	0.5	0.534	1.77	0.398	0.544	1.817	0.279	0.608	1.889	0.092	0.574
846	4.23	1.892	0.897	0.355	1.679	0.832	0.242	1.743	0.744	0.193	1.788	0.582	0.176	1.744	0.475	0.221	NaN	NaN	NaN	1.812	0.246	0.18	1.803	0.073	0.236	1.726	0.012	0.201	1.701	0.826	0.497	1.766	0.778	0.557	1.763	0.62	0.576	1.761	0.5	0.534	1.768	0.399	0.544	1.815	0.28	0.608	1.888	0.093	0.574
847	4.235	1.891	0.898	0.354	1.684	0.832	0.243	1.746	0.743	0.193	1.787	0.582	0.175	1.744	0.475	0.221	NaN	NaN	NaN	1.812	0.246	0.18	1.803	0.073	0.235	1.726	0.012	0.201	1.688	0.829	0.494	1.765	0.778	0.556	1.761	0.621	0.575	1.759	0.501	0.533	1.766	0.399	0.543	1.813	0.281	0.608	1.887	0.093	0.574
848	4.24	1.89	0.898	0.353	1.693	0.83	0.244	1.749	0.742	0.193	1.787	0.582	0.174	1.744	0.475	0.22	NaN	NaN	NaN	1.812	0.246	0.179	1.803	0.073	0.235	1.726	0.012	0.201	1.686	0.83	0.492	1.764	0.778	0.555	1.759	0.622	0.575	1.756	0.501	0.532	1.763	0.399	0.542	1.811	0.281	0.608	1.886	0.094	0.574
849	4.245	1.889	0.899	0.352	1.69	0.83	0.242	1.751	0.741	0.193	1.786	0.582	0.173	1.744	0.475	0.22	NaN	NaN	NaN	1.813	0.246	0.179	1.803	0.073	0.235	1.726	0.012	0.201	1.689	0.829	0.491	1.763	0.778	0.554	1.757	0.623	0.574	1.754	0.502	0.532	1.761	0.399	0.542	1.809	0.282	0.607	1.885	0.095	0.573
850	4.25	1.888	0.899	0.351	1.679	0.832	0.238	1.744	0.743	0.192	1.785	0.583	0.172	1.744	0.475	0.219	NaN	NaN	NaN	1.813	0.246	0.179	1.803	0.073	0.235	1.726	0.012	0.201	1.699	0.827	0.492	1.764	0.781	0.555	1.755	0.623	0.574	1.752	0.502	0.531	1.758	0.4	0.542	1.807	0.282	0.607	1.884	0.096	0.573
851	4.255	1.887	0.899	0.35	1.677	0.833	0.236	1.726	0.748	0.188	1.784	0.583	0.171	1.744	0.475	0.219	NaN	NaN	NaN	1.813	0.246	0.179	1.803	0.072	0.235	1.726	0.012	0.201	1.705	0.825	0.493	1.763	0.781	0.554	1.752	0.624	0.573	1.748	0.501	0.529	1.755	0.4	0.542	1.805	0.284	0.607	1.884	0.098	0.574
852	4.26	1.886	0.899	0.348	1.68	0.832	0.236	1.722	0.75	0.187	1.783	0.583	0.17	1.744	0.476	0.218	NaN	NaN	NaN	1.813	0.246	0.178	1.803	0.072	0.235	1.726	0.012	0.201	1.706	0.825	0.492	1.761	0.781	0.552	1.75	0.624	0.573	1.745	0.501	0.529	1.752	0.4	0.541	1.804	0.285	0.607	1.883	0.099	0.574
853	4.265	1.885	0.9	0.347	1.689	0.831	0.238	1.721	0.749	0.186	1.782	0.583	0.17	1.744	0.477	0.218	NaN	NaN	NaN	1.813	0.246	0.178	1.803	0.072	0.235	1.726	0.012	0.201	1.7	0.827	0.489	1.759	0.781	0.551	1.746	0.623	0.572	1.743	0.502	0.529	1.75	0.401	0.541	1.802	0.286	0.606	1.882	0.1	0.574
854	4.27	1.884	0.9	0.346	1.692	0.83	0.238	1.722	0.749	0.185	1.781	0.582	0.169	1.744	0.477	0.217	NaN	NaN	NaN	1.813	0.246	0.178	1.803	0.072	0.235	1.726	0.012	0.201	1.696	0.828	0.487	1.758	0.78	0.55	1.743	0.622	0.571	1.74	0.502	0.528	1.747	0.401	0.54	1.799	0.287	0.606	1.88	0.101	0.575
855	4.275	1.883	0.9	0.345	1.687	0.831	0.237	1.721	0.749	0.185	1.78	0.583	0.168	1.744	0.476	0.216	NaN	NaN	NaN	1.812	0.246	0.178	1.803	0.072	0.234	1.726	0.012	0.201	1.691	0.829	0.486	1.756	0.78	0.548	1.739	0.622	0.569	1.737	0.502	0.527	1.744	0.401	0.54	1.797	0.287	0.605	1.879	0.102	0.575
856	4.28	1.882	0.9	0.344	1.674	0.834	0.233	1.718	0.749	0.184	1.779	0.583	0.167	1.742	0.475	0.215	NaN	NaN	NaN	1.812	0.246	0.177	1.803	0.072	0.234	1.726	0.012	0.201	1.68	0.832	0.483	1.755	0.781	0.547	1.736	0.621	0.568	1.734	0.503	0.527	1.74	0.401	0.539	1.794	0.287	0.605	1.878	0.103	0.574
857	4.285	1.881	0.9	0.343	1.671	0.834	0.232	1.715	0.749	0.184	1.779	0.583	0.166	1.742	0.475	0.215	NaN	NaN	NaN	1.812	0.245	0.177	1.803	0.072	0.234	1.726	0.011	0.201	1.678	0.832	0.482	1.755	0.781	0.547	1.733	0.621	0.567	1.731	0.503	0.526	1.737	0.402	0.539	1.792	0.288	0.605	1.877	0.104	0.573
858	4.29	1.88	0.9	0.342	1.671	0.834	0.232	1.714	0.749	0.183	1.777	0.583	0.165	1.742	0.475	0.214	NaN	NaN	NaN	1.812	0.245	0.177	1.803	0.072	0.234	1.726	0.011	0.201	1.678	0.832	0.482	1.757	0.783	0.548	1.731	0.622	0.567	1.728	0.503	0.526	1.734	0.402	0.539	1.789	0.289	0.604	1.877	0.107	0.574
859	4.295	1.879	0.901	0.34	NaN	NaN	NaN	1.715	0.748	0.183	1.776	0.583	0.164	1.741	0.475	0.214	NaN	NaN	NaN	1.812	0.245	0.176	1.803	0.072	0.234	1.726	0.011	0.201	1.683	0.831	0.482	1.756	0.784	0.547	1.729	0.624	0.566	1.724	0.503	0.525	1.731	0.403	0.538	1.786	0.29	0.604	1.875	0.108	0.574
860	4.3	1.878	0.901	0.339	NaN	NaN	NaN	1.716	0.747	0.182	1.775	0.583	0.163	1.741	0.475	0.214	NaN	NaN	NaN	1.811	0.244	0.175	1.803	0.072	0.234	1.726	0.011	0.201	1.693	0.828	0.484	1.755	0.783	0.546	1.727	0.624	0.566	1.721	0.503	0.525	1.728	0.403	0.538	1.783	0.29	0.603	1.873	0.108	0.572
861	4.305	1.877	0.901	0.338	1.664	0.833	0.229	1.716	0.747	0.181	1.774	0.583	0.162	1.741	0.475	0.213	NaN	NaN	NaN	1.811	0.243	0.175	1.803	0.072	0.234	1.726	0.011	0.201	1.691	0.829	0.482	1.753	0.783	0.545	1.724	0.624	0.565	1.717	0.503	0.523	1.725	0.404	0.537	1.78	0.29	0.602	1.871	0.109	0.572
862	4.31	1.876	0.901	0.337	1.664	0.833	0.229	1.714	0.747	0.18	1.773	0.583	0.162	1.74	0.475	0.213	NaN	NaN	NaN	1.811	0.243	0.174	1.803	0.072	0.234	1.726	0.011	0.201	1.689	0.83	0.481	1.751	0.782	0.544	1.721	0.624	0.564	1.713	0.503	0.523	1.72	0.403	0.536	1.778	0.292	0.602	1.87	0.11	0.572
863	4.315	1.875	0.901	0.336	1.664	0.833	0.23	1.712	0.747	0.179	1.772	0.582	0.161	1.739	0.474	0.211	NaN	NaN	NaN	1.811	0.243	0.174	1.803	0.072	0.234	1.726	0.011	0.201	1.688	0.83	0.481	1.749	0.781	0.543	1.718	0.624	0.563	1.709	0.503	0.523	1.716	0.403	0.536	1.776	0.293	0.602	1.868	0.112	0.573
864	4.32	1.874	0.9	0.334	1.667	0.832	0.231	1.71	0.747	0.179	1.77	0.582	0.16	1.739	0.474	0.211	NaN	NaN	NaN	1.81	0.243	0.174	1.803	0.071	0.233	1.726	0.011	0.201	1.684	0.83	0.48	1.748	0.78	0.541	1.714	0.623	0.563	1.705	0.503	0.522	1.712	0.404	0.535	1.773	0.294	0.601	1.867	0.114	0.573
865	4.325	1.873	0.9	0.333	1.673	0.83	0.232	1.709	0.746	0.179	1.77	0.582	0.159	1.738	0.474	0.211	NaN	NaN	NaN	1.81	0.243	0.174	1.803	0.071	0.233	1.726	0.011	0.201	1.675	0.831	0.478	1.746	0.779	0.54	1.711	0.623	0.562	1.701	0.504	0.521	1.709	0.404	0.534	1.77	0.295	0.601	1.866	0.115	0.573
866	4.33	1.872	0.9	0.332	1.674	0.829	0.233	1.707	0.745	0.179	1.769	0.582	0.159	1.738	0.473	0.21	NaN	NaN	NaN	1.811	0.243	0.174	1.803	0.071	0.233	1.726	0.011	0.201	1.673	0.831	0.477	1.746	0.78	0.541	1.708	0.622	0.56	1.696	0.503	0.52	1.704	0.403	0.533	1.768	0.297	0.6	1.864	0.116	0.573
867	4.335	1.871	0.9	0.331	NaN	NaN	NaN	1.706	0.744	0.178	1.768	0.582	0.158	1.738	0.473	0.21	NaN	NaN	NaN	1.81	0.243	0.174	1.803	0.071	0.233	1.726	0.011	0.201	1.673	0.83	0.477	1.746	0.78	0.54	1.705	0.622	0.559	1.692	0.503	0.519	1.701	0.404	0.533	1.765	0.298	0.6	1.862	0.118	0.572
868	4.34	1.87	0.9	0.33	1.657	0.829	0.23	1.704	0.743	0.177	1.767	0.582	0.157	1.737	0.473	0.21	1.748	0.38	0.202	1.81	0.243	0.174	1.803	0.071	0.232	1.726	0.011	0.201	1.672	0.83	0.477	1.746	0.78	0.54	1.702	0.622	0.558	1.689	0.504	0.519	1.698	0.405	0.533	1.762	0.299	0.599	1.86	0.118	0.571
869	4.345	1.869	0.899	0.329	1.656	0.829	0.23	1.703	0.743	0.177	1.766	0.582	0.157	1.735	0.472	0.209	1.749	0.381	0.201	1.81	0.243	0.174	1.803	0.071	0.232	1.726	0.011	0.201	1.675	0.829	0.478	1.745	0.779	0.54	1.699	0.622	0.558	1.686	0.505	0.519	1.694	0.405	0.532	1.759	0.299	0.599	1.858	0.12	0.571
870	4.35	1.868	0.899	0.327	1.656	0.829	0.23	1.701	0.742	0.176	1.765	0.581	0.156	1.733	0.47	0.209	1.748	0.38	0.2	1.809	0.242	0.173	1.803	0.07	0.232	1.726	0.011	0.201	1.683	0.826	0.48	1.745	0.78	0.539	1.697	0.622	0.558	1.683	0.506	0.518	1.69	0.405	0.532	1.756	0.3	0.598	1.857	0.122	0.571
871	4.355	1.867	0.899	0.326	1.654	0.829	0.229	1.7	0.742	0.176	1.764	0.58	0.155	1.733	0.47	0.208	1.747	0.38	0.2	1.809	0.242	0.173	1.803	0.07	0.232	1.726	0.011	0.201	1.685	0.826	0.48	1.747	0.781	0.54	1.695	0.623	0.558	1.679	0.506	0.517	1.687	0.405	0.532	1.753	0.3	0.598	1.856	0.124	0.571
872	4.36	1.866	0.899	0.325	1.65	0.828	0.229	1.698	0.741	0.176	1.763	0.58	0.155	1.734	0.472	0.208	1.746	0.379	0.201	1.809	0.242	0.173	1.802	0.07	0.232	1.726	0.011	0.201	1.685	0.825	0.48	1.747	0.781	0.54	1.693	0.624	0.557	1.675	0.506	0.517	1.684	0.406	0.531	1.75	0.301	0.598	1.854	0.126	0.571
873	4.365	1.865	0.898	0.324	1.648	0.828	0.228	1.697	0.741	0.176	1.761	0.58	0.154	1.733	0.471	0.208	1.746	0.379	0.201	1.809	0.241	0.173	1.802	0.07	0.232	1.726	0.011	0.201	1.685	0.824	0.48	1.745	0.779	0.539	1.691	0.624	0.557	1.672	0.506	0.516	1.68	0.406	0.53	1.747	0.302	0.597	1.852	0.127	0.571
874	4.37	1.864	0.898	0.323	1.647	0.827	0.228	1.696	0.741	0.175	1.76	0.58	0.154	1.732	0.471	0.207	1.746	0.38	0.2	1.808	0.241	0.173	1.802	0.07	0.232	1.726	0.011	0.201	1.68	0.824	0.479	1.742	0.776	0.536	1.688	0.623	0.555	1.669	0.506	0.516	1.677	0.406	0.53	1.745	0.302	0.597	1.85	0.128	0.571
875	4.375	1.863	0.898	0.323	1.654	0.825	0.229	1.695	0.741	0.174	1.76	0.58	0.153	1.731	0.47	0.206	1.745	0.38	0.199	1.808	0.241	0.172	1.802	0.07	0.232	1.726	0.011	0.201	1.669	0.825	0.477	1.74	0.775	0.535	1.686	0.624	0.555	1.666	0.507	0.515	1.674	0.407	0.529	1.742	0.303	0.596	1.848	0.129	0.571
876	4.38	1.862	0.897	0.322	1.668	0.82	0.232	1.694	0.741	0.173	1.759	0.579	0.153	1.73	0.47	0.205	1.745	0.38	0.199	1.808	0.241	0.172	1.802	0.069	0.232	1.726	0.011	0.201	1.667	0.825	0.476	1.739	0.774	0.534	1.684	0.623	0.555	1.663	0.506	0.515	1.67	0.406	0.529	1.74	0.304	0.596	1.847	0.131	0.571
877	4.385	1.861	0.897	0.321	1.664	0.819	0.23	1.692	0.74	0.173	1.758	0.579	0.152	1.729	0.47	0.205	1.744	0.379	0.199	1.807	0.241	0.172	1.802	0.069	0.232	1.726	0.011	0.201	1.665	0.825	0.476	1.739	0.773	0.533	1.681	0.623	0.554	1.66	0.506	0.514	1.667	0.407	0.529	1.737	0.305	0.596	1.845	0.132	0.571
878	4.39	1.859	0.897	0.32	1.649	0.821	0.226	1.691	0.739	0.172	1.757	0.579	0.151	1.729	0.47	0.205	1.743	0.379	0.198	1.807	0.241	0.172	1.802	0.069	0.232	1.726	0.011	0.201	1.664	0.825	0.476	1.738	0.773	0.533	1.679	0.623	0.554	1.657	0.506	0.514	1.665	0.408	0.529	1.735	0.306	0.595	1.844	0.134	0.571
879	4.395	1.858	0.896	0.32	1.645	0.821	0.224	1.69	0.739	0.172	1.755	0.579	0.151	1.728	0.47	0.205	1.743	0.379	0.198	1.807	0.241	0.171	1.802	0.069	0.232	1.726	0.011	0.201	1.661	0.825	0.476	1.737	0.772	0.532	1.677	0.623	0.553	1.654	0.506	0.513	1.663	0.409	0.529	1.733	0.307	0.595	1.842	0.135	0.571
880	4.4	1.857	0.896	0.319	1.644	0.821	0.224	1.689	0.738	0.172	1.754	0.578	0.151	1.727	0.47	0.205	1.742	0.379	0.198	1.806	0.241	0.171	1.802	0.069	0.232	1.726	0.011	0.201	1.659	0.825	0.475	1.736	0.771	0.532	1.675	0.623	0.552	1.653	0.507	0.513	1.66	0.409	0.528	1.731	0.307	0.595	1.838	0.135	0.571
881	4.405	1.856	0.896	0.319	1.643	0.822	0.225	1.696	0.736	0.173	1.753	0.578	0.15	1.726	0.469	0.204	1.741	0.379	0.198	1.806	0.241	0.171	1.802	0.069	0.232	1.726	0.011	0.201	1.664	0.823	0.476	1.736	0.771	0.532	1.673	0.622	0.551	1.651	0.507	0.514	1.657	0.409	0.527	1.729	0.309	0.594	1.835	0.136	0.571
882	4.41	1.854	0.896	0.319	1.646	0.821	0.225	1.703	0.733	0.173	1.752	0.578	0.15	1.725	0.469	0.204	1.741	0.378	0.198	1.805	0.241	0.171	1.802	0.069	0.232	1.726	0.011	0.201	1.674	0.819	0.479	1.735	0.771	0.533	1.672	0.622	0.551	1.649	0.508	0.513	1.654	0.41	0.527	1.728	0.31	0.593	1.832	0.136	0.571
883	4.415	1.853	0.895	0.318	1.653	0.819	0.226	1.69	0.736	0.17	1.751	0.578	0.149	1.725	0.469	0.203	1.74	0.378	0.197	1.805	0.24	0.171	1.802	0.069	0.232	1.726	0.011	0.201	1.676	0.818	0.479	1.735	0.771	0.533	1.671	0.623	0.551	1.647	0.508	0.513	1.652	0.41	0.527	1.726	0.311	0.593	1.828	0.137	0.572
884	4.42	1.852	0.895	0.318	1.65	0.819	0.226	1.686	0.737	0.169	1.75	0.578	0.149	1.724	0.469	0.203	1.739	0.378	0.197	1.804	0.24	0.17	1.802	0.069	0.232	1.726	0.011	0.201	1.676	0.818	0.48	1.734	0.771	0.533	1.67	0.623	0.551	1.643	0.507	0.511	1.649	0.411	0.527	1.724	0.312	0.593	1.824	0.136	0.572
885	4.425	1.851	0.895	0.318	1.64	0.821	0.224	1.684	0.737	0.169	1.749	0.578	0.149	1.723	0.469	0.203	1.738	0.378	0.197	1.804	0.239	0.17	1.802	0.069	0.232	1.726	0.011	0.201	1.677	0.817	0.48	1.733	0.771	0.532	1.669	0.623	0.55	1.641	0.506	0.51	1.646	0.411	0.527	1.722	0.312	0.592	1.821	0.136	0.572
886	4.43	1.85	0.895	0.318	1.637	0.821	0.223	1.683	0.737	0.169	1.748	0.577	0.149	1.722	0.469	0.203	1.737	0.378	0.197	1.803	0.239	0.17	1.802	0.069	0.232	1.726	0.011	0.201	1.677	0.816	0.48	1.732	0.77	0.532	1.668	0.623	0.55	1.639	0.506	0.51	1.644	0.412	0.527	1.72	0.313	0.592	1.817	0.137	0.573
887	4.435	1.848	0.895	0.318	1.64	0.82	0.224	1.682	0.737	0.169	1.746	0.576	0.149	1.721	0.469	0.203	1.737	0.378	0.197	1.803	0.239	0.17	1.802	0.069	0.232	1.726	0.011	0.201	1.677	0.816	0.48	1.73	0.77	0.531	1.667	0.623	0.549	1.637	0.507	0.51	1.642	0.413	0.526	1.718	0.314	0.592	1.811	0.136	0.573
888	4.44	1.847	0.895	0.318	1.643	0.818	0.224	1.681	0.737	0.168	1.745	0.576	0.149	1.721	0.469	0.203	1.736	0.377	0.197	1.802	0.239	0.17	1.801	0.069	0.232	1.726	0.011	0.201	1.677	0.816	0.48	1.729	0.77	0.53	1.666	0.623	0.549	1.636	0.507	0.51	1.64	0.413	0.526	1.715	0.315	0.593	1.806	0.135	0.574
889	4.445	1.846	0.895	0.318	1.631	0.821	0.222	1.68	0.737	0.168	1.745	0.576	0.149	1.72	0.469	0.203	1.735	0.377	0.197	1.802	0.239	0.171	1.801	0.069	0.232	1.726	0.011	0.201	1.676	0.816	0.48	1.728	0.77	0.53	1.666	0.624	0.549	1.636	0.509	0.511	1.637	0.414	0.526	1.712	0.316	0.593	1.801	0.135	0.574
890	4.45	1.844	0.894	0.318	1.628	0.822	0.222	1.678	0.737	0.168	1.744	0.577	0.148	1.719	0.469	0.203	1.735	0.377	0.197	1.802	0.239	0.171	1.801	0.069	0.232	1.726	0.011	0.201	NaN	NaN	NaN	1.727	0.77	0.53	1.665	0.625	0.549	1.635	0.509	0.51	1.635	0.415	0.526	1.708	0.316	0.593	1.795	0.133	0.574
891	4.455	1.843	0.894	0.318	1.627	0.822	0.222	1.677	0.737	0.167	1.744	0.577	0.148	1.719	0.468	0.203	1.734	0.377	0.197	1.801	0.239	0.171	1.801	0.069	0.233	1.726	0.011	0.201	NaN	NaN	NaN	1.727	0.771	0.53	1.664	0.625	0.549	1.633	0.509	0.51	1.631	0.415	0.526	1.704	0.316	0.593	1.788	0.131	0.574
892	4.46	1.841	0.894	0.318	1.627	0.822	0.222	1.676	0.737	0.167	1.743	0.577	0.148	1.718	0.468	0.202	1.734	0.377	0.197	1.801	0.24	0.171	1.801	0.069	0.233	1.726	0.011	0.201	NaN	NaN	NaN	1.726	0.771	0.53	1.663	0.625	0.549	1.631	0.51	0.51	1.628	0.415	0.526	1.7	0.315	0.594	1.782	0.129	0.574
893	4.465	1.84	0.894	0.318	1.627	0.821	0.221	1.675	0.738	0.167	1.742	0.577	0.148	1.717	0.468	0.202	1.733	0.377	0.197	1.801	0.24	0.171	1.801	0.069	0.233	1.726	0.011	0.201	NaN	NaN	NaN	1.725	0.771	0.53	1.661	0.624	0.549	1.63	0.51	0.51	1.626	0.416	0.526	1.695	0.314	0.594	1.776	0.128	0.574
894	4.47	1.838	0.894	0.318	1.628	0.821	0.22	1.674	0.738	0.167	1.741	0.577	0.148	1.717	0.468	0.202	1.733	0.378	0.197	1.801	0.24	0.171	1.801	0.069	0.233	1.726	0.011	0.201	1.655	0.819	0.474	1.724	0.771	0.529	1.66	0.624	0.549	1.627	0.51	0.51	1.622	0.416	0.525	1.69	0.313	0.594	1.77	0.126	0.575
895	4.475	1.837	0.894	0.318	NaN	NaN	NaN	1.673	0.738	0.167	1.741	0.577	0.148	1.716	0.468	0.202	1.733	0.378	0.197	1.8	0.24	0.171	1.801	0.07	0.233	1.726	0.011	0.201	1.653	0.819	0.473	1.722	0.771	0.528	1.658	0.624	0.549	1.626	0.511	0.51	1.619	0.416	0.525	1.685	0.312	0.594	1.763	0.124	0.574
896	4.48	1.835	0.894	0.318	NaN	NaN	NaN	1.672	0.739	0.168	1.741	0.577	0.149	1.715	0.468	0.203	1.732	0.378	0.197	1.8	0.24	0.171	1.801	0.07	0.233	1.726	0.011	0.201	1.651	0.82	0.473	1.72	0.771	0.528	1.657	0.624	0.548	1.624	0.511	0.51	1.615	0.416	0.525	1.68	0.311	0.595	1.757	0.122	0.574
897	4.485	1.834	0.894	0.318	NaN	NaN	NaN	1.67	0.739	0.168	1.74	0.578	0.149	1.714	0.468	0.203	1.732	0.378	0.197	1.8	0.24	0.171	1.801	0.07	0.233	1.726	0.011	0.201	1.649	0.82	0.473	1.719	0.771	0.527	1.656	0.625	0.548	1.622	0.512	0.51	1.613	0.416	0.525	1.675	0.31	0.595	1.751	0.121	0.575
898	4.49	1.832	0.895	0.318	1.635	0.82	0.222	1.669	0.739	0.168	1.739	0.577	0.149	1.713	0.468	0.203	1.732	0.378	0.197	1.8	0.24	0.171	1.801	0.07	0.233	1.726	0.011	0.201	1.647	0.821	0.472	1.718	0.771	0.527	1.655	0.626	0.549	1.619	0.512	0.509	1.61	0.416	0.525	1.669	0.309	0.594	1.744	0.12	0.575
899	4.495	1.831	0.895	0.318	1.629	0.821	0.221	1.668	0.74	0.168	1.738	0.577	0.15	1.713	0.468	0.203	1.731	0.378	0.197	1.8	0.24	0.171	1.801	0.07	0.233	1.726	0.011	0.201	1.646	0.821	0.472	1.717	0.771	0.527	1.653	0.626	0.549	1.615	0.511	0.509	1.606	0.416	0.524	1.664	0.307	0.594	1.738	0.118	0.574
900	4.5	1.829	0.895	0.318	1.622	0.822	0.219	1.666	0.74	0.168	1.738	0.577	0.15	1.712	0.468	0.203	1.731	0.378	0.197	1.799	0.24	0.171	1.801	0.07	0.233	1.726	0.011	0.201	1.646	0.821	0.473	1.716	0.772	0.528	1.651	0.626	0.548	1.613	0.512	0.509	1.603	0.415	0.524	1.658	0.306	0.594	1.731	0.116	0.573
901	4.505	1.828	0.895	0.318	1.622	0.823	0.22	1.665	0.739	0.168	1.737	0.578	0.15	1.712	0.468	0.203	1.73	0.378	0.198	1.799	0.241	0.171	1.801	0.07	0.233	1.726	0.011	0.201	1.646	0.821	0.473	1.715	0.773	0.529	1.648	0.625	0.548	1.61	0.512	0.509	1.6	0.416	0.524	1.652	0.304	0.594	1.724	0.114	0.573
902	4.51	1.826	0.895	0.318	1.616	0.823	0.219	1.663	0.738	0.167	1.736	0.578	0.15	1.712	0.468	0.204	1.73	0.378	0.198	1.799	0.241	0.172	1.801	0.07	0.234	1.726	0.011	0.201	NaN	NaN	NaN	1.713	0.773	0.528	1.645	0.625	0.549	1.607	0.513	0.509	1.596	0.416	0.524	1.647	0.303	0.594	1.716	0.112	0.572
903	4.515	1.825	0.895	0.319	1.615	0.823	0.219	1.661	0.738	0.168	1.735	0.578	0.151	1.712	0.469	0.204	1.729	0.378	0.198	1.799	0.241	0.171	1.801	0.071	0.234	1.726	0.011	0.201	NaN	NaN	NaN	1.711	0.772	0.527	1.643	0.625	0.55	1.604	0.512	0.509	1.594	0.416	0.523	1.642	0.302	0.593	1.709	0.109	0.572
904	4.52	1.823	0.895	0.319	1.614	0.822	0.219	1.659	0.738	0.17	1.735	0.578	0.151	1.711	0.469	0.204	1.728	0.377	0.198	1.799	0.241	0.171	1.801	0.071	0.234	1.726	0.011	0.201	NaN	NaN	NaN	1.709	0.772	0.526	1.641	0.625	0.55	1.601	0.512	0.508	1.59	0.415	0.523	1.637	0.301	0.593	1.702	0.108	0.571
905	4.525	1.822	0.895	0.319	NaN	NaN	NaN	1.657	0.738	0.171	1.734	0.578	0.151	1.71	0.468	0.204	1.727	0.377	0.198	1.799	0.241	0.172	1.801	0.071	0.234	1.726	0.011	0.201	1.625	0.822	0.471	1.708	0.773	0.527	1.639	0.626	0.55	1.599	0.513	0.509	1.587	0.415	0.522	1.632	0.299	0.592	1.695	0.106	0.569
906	4.53	1.82	0.895	0.319	1.605	0.823	0.219	1.656	0.738	0.171	1.733	0.578	0.152	1.708	0.467	0.204	1.727	0.376	0.198	1.798	0.241	0.172	1.801	0.071	0.234	1.726	0.011	0.201	1.623	0.823	0.472	1.709	0.775	0.53	1.636	0.626	0.55	1.597	0.513	0.509	1.584	0.415	0.522	1.627	0.297	0.591	1.687	0.103	0.567
907	4.535	1.818	0.894	0.319	1.602	0.824	0.221	1.655	0.738	0.171	1.732	0.578	0.152	1.707	0.466	0.204	1.726	0.376	0.198	1.798	0.241	0.172	1.801	0.071	0.234	1.726	0.011	0.201	1.62	0.823	0.472	1.708	0.776	0.531	1.633	0.625	0.549	1.595	0.513	0.509	1.582	0.414	0.522	1.623	0.297	0.591	1.68	0.1	0.566
908	4.54	1.817	0.894	0.32	1.601	0.825	0.221	1.653	0.738	0.17	1.731	0.578	0.152	1.706	0.466	0.204	1.726	0.376	0.199	1.799	0.242	0.173	1.801	0.071	0.234	1.726	0.011	0.201	1.617	0.824	0.472	1.707	0.776	0.531	1.63	0.624	0.55	1.593	0.513	0.508	1.579	0.414	0.522	1.619	0.295	0.59	1.673	0.099	0.566
909	4.545	1.815	0.894	0.32	1.6	0.825	0.222	1.652	0.738	0.171	1.731	0.579	0.152	1.705	0.466	0.205	1.725	0.376	0.199	1.799	0.243	0.174	1.801	0.071	0.234	1.726	0.011	0.201	1.62	0.823	0.473	1.706	0.776	0.531	1.628	0.624	0.55	1.591	0.513	0.508	1.576	0.414	0.521	1.615	0.295	0.59	1.665	0.097	0.565
910	4.55	1.813	0.894	0.321	1.599	0.825	0.222	1.65	0.738	0.172	1.73	0.579	0.152	1.705	0.466	0.205	1.725	0.376	0.199	1.799	0.244	0.174	1.801	0.071	0.234	1.726	0.011	0.201	1.624	0.822	0.475	1.703	0.775	0.531	1.625	0.624	0.55	1.589	0.513	0.509	1.574	0.414	0.521	1.611	0.294	0.589	1.658	0.095	0.563
911	4.555	1.811	0.894	0.321	1.601	0.824	0.223	1.648	0.738	0.172	1.729	0.58	0.153	1.704	0.466	0.205	1.724	0.376	0.199	1.799	0.244	0.174	1.801	0.071	0.234	1.726	0.011	0.201	1.618	0.824	0.474	1.699	0.773	0.53	1.623	0.625	0.55	1.587	0.512	0.509	1.572	0.414	0.521	1.607	0.292	0.589	1.651	0.093	0.562
912	4.56	1.81	0.894	0.321	1.605	0.822	0.224	1.646	0.738	0.172	1.727	0.579	0.153	1.704	0.467	0.205	1.724	0.376	0.199	1.799	0.244	0.174	1.801	0.071	0.235	1.726	0.011	0.201	1.621	0.823	0.475	1.696	0.773	0.531	1.622	0.625	0.551	1.585	0.511	0.508	1.57	0.413	0.521	1.603	0.291	0.588	1.643	0.091	0.56
913	4.565	1.808	0.894	0.322	1.598	0.822	0.223	1.644	0.737	0.172	1.725	0.577	0.154	1.703	0.467	0.206	1.723	0.376	0.199	1.799	0.245	0.175	1.801	0.071	0.235	1.726	0.011	0.201	1.621	0.822	0.476	1.694	0.773	0.532	1.619	0.624	0.551	1.584	0.512	0.509	1.567	0.413	0.52	1.6	0.29	0.587	1.635	0.089	0.558
914	4.57	1.806	0.893	0.323	1.596	0.822	0.223	1.642	0.737	0.173	1.723	0.577	0.154	1.703	0.467	0.206	1.723	0.376	0.2	1.799	0.245	0.175	1.801	0.071	0.235	1.727	0.011	0.201	1.618	0.822	0.476	1.692	0.773	0.531	1.617	0.623	0.551	1.582	0.511	0.508	1.565	0.412	0.52	1.596	0.288	0.586	1.629	0.088	0.557
915	4.575	1.804	0.893	0.323	1.593	0.822	0.224	1.64	0.736	0.174	1.722	0.577	0.154	1.702	0.467	0.206	1.722	0.376	0.201	1.799	0.245	0.175	1.801	0.071	0.235	1.727	0.011	0.201	1.607	0.824	0.474	1.69	0.772	0.53	1.615	0.623	0.552	1.579	0.51	0.508	1.564	0.411	0.52	1.592	0.287	0.586	1.621	0.085	0.555
916	4.58	1.802	0.893	0.324	1.592	0.822	0.226	1.639	0.736	0.174	1.721	0.578	0.155	1.702	0.467	0.207	1.722	0.376	0.202	1.798	0.245	0.175	1.801	0.071	0.235	1.727	0.011	0.201	1.602	0.824	0.476	1.688	0.771	0.53	1.613	0.622	0.552	1.577	0.509	0.508	1.561	0.411	0.519	1.589	0.285	0.585	1.613	0.083	0.552
917	4.585	1.801	0.892	0.325	1.596	0.821	0.228	1.637	0.736	0.174	1.72	0.578	0.155	1.701	0.467	0.208	1.721	0.377	0.202	1.798	0.245	0.175	1.801	0.071	0.235	1.727	0.011	0.201	1.605	0.822	0.477	1.686	0.77	0.53	1.61	0.621	0.552	1.576	0.509	0.508	1.559	0.409	0.518	1.585	0.284	0.584	1.605	0.081	0.551
918	4.59	1.798	0.892	0.326	1.603	0.818	0.23	1.635	0.736	0.175	1.719	0.579	0.154	1.7	0.467	0.208	1.721	0.377	0.202	1.798	0.245	0.175	1.801	0.071	0.235	1.727	0.01	0.201	1.614	0.82	0.48	1.684	0.771	0.531	1.608	0.62	0.553	1.574	0.508	0.508	1.557	0.409	0.518	1.582	0.283	0.583	1.598	0.079	0.549
919	4.595	1.797	0.891	0.326	1.596	0.82	0.23	1.633	0.736	0.176	1.718	0.58	0.154	1.699	0.467	0.208	1.721	0.377	0.202	1.798	0.245	0.175	1.801	0.071	0.235	1.727	0.01	0.201	1.612	0.82	0.48	1.683	0.771	0.532	1.606	0.619	0.552	1.574	0.507	0.508	1.555	0.409	0.518	1.577	0.281	0.582	1.591	0.078	0.547
920	4.6	1.795	0.891	0.327	1.584	0.822	0.227	1.632	0.736	0.177	1.716	0.579	0.155	1.698	0.467	0.208	1.72	0.377	0.202	1.797	0.245	0.175	1.801	0.072	0.235	1.727	0.01	0.201	1.605	0.821	0.48	1.682	0.772	0.534	1.605	0.619	0.553	1.573	0.507	0.508	1.554	0.408	0.518	1.573	0.28	0.581	1.584	0.076	0.545
921	4.605	1.793	0.891	0.328	1.579	0.821	0.226	1.63	0.736	0.178	1.714	0.578	0.155	1.697	0.467	0.209	1.719	0.377	0.202	1.797	0.246	0.176	1.801	0.072	0.235	1.726	0.01	0.2	1.593	0.823	0.478	1.682	0.773	0.536	1.602	0.617	0.553	1.57	0.505	0.507	1.552	0.408	0.517	1.569	0.278	0.58	1.576	0.074	0.543
922	4.61	1.791	0.89	0.329	1.577	0.821	0.227	1.628	0.735	0.178	1.712	0.578	0.156	1.696	0.467	0.209	1.719	0.377	0.202	1.797	0.246	0.176	1.801	0.072	0.235	1.726	0.01	0.2	1.593	0.822	0.479	1.68	0.773	0.537	1.6	0.616	0.553	1.569	0.503	0.507	1.549	0.406	0.517	1.564	0.276	0.578	1.57	0.074	0.542
923	4.615	1.789	0.889	0.331	1.581	0.819	0.229	1.626	0.734	0.178	1.71	0.578	0.156	1.694	0.467	0.21	1.718	0.377	0.203	1.796	0.246	0.176	1.801	0.072	0.235	1.726	0.01	0.2	1.603	0.818	0.483	1.676	0.771	0.537	1.599	0.616	0.554	1.568	0.503	0.507	1.547	0.405	0.517	1.56	0.276	0.578	1.564	0.073	0.541
924	4.62	1.787	0.889	0.332	1.594	0.816	0.234	1.624	0.734	0.179	1.708	0.578	0.156	1.693	0.466	0.21	1.716	0.376	0.203	1.796	0.246	0.177	1.8	0.072	0.235	1.726	0.01	0.2	1.606	0.816	0.485	1.674	0.77	0.537	1.598	0.614	0.554	1.568	0.502	0.507	1.545	0.405	0.516	1.556	0.275	0.577	1.557	0.072	0.539
925	4.625	1.785	0.888	0.332	1.59	0.816	0.234	1.622	0.734	0.179	1.707	0.578	0.157	1.692	0.466	0.21	1.715	0.376	0.203	1.795	0.246	0.177	1.8	0.073	0.234	1.726	0.01	0.2	1.598	0.817	0.484	1.672	0.769	0.537	1.595	0.613	0.554	1.567	0.5	0.506	1.542	0.404	0.516	1.552	0.275	0.576	1.553	0.072	0.539
926	4.63	1.783	0.888	0.334	1.575	0.819	0.233	1.62	0.734	0.18	1.704	0.578	0.157	1.69	0.466	0.211	1.714	0.375	0.203	1.794	0.246	0.177	1.8	0.073	0.235	1.726	0.009	0.2	1.584	0.819	0.482	1.672	0.77	0.539	1.594	0.611	0.554	1.567	0.499	0.505	1.538	0.405	0.515	1.547	0.275	0.575	1.55	0.072	0.539
927	4.635	1.781	0.887	0.335	1.571	0.82	0.233	1.618	0.734	0.181	1.702	0.578	0.157	1.689	0.466	0.211	1.712	0.375	0.204	1.793	0.246	0.177	1.8	0.073	0.235	1.726	0.009	0.2	1.579	0.82	0.481	1.67	0.77	0.539	1.593	0.609	0.554	1.566	0.498	0.504	1.534	0.405	0.514	1.542	0.276	0.575	1.55	0.072	0.538
928	4.64	1.779	0.887	0.336	1.568	0.82	0.233	1.616	0.734	0.182	1.7	0.578	0.158	1.687	0.466	0.212	1.711	0.375	0.204	1.793	0.247	0.178	1.8	0.074	0.236	1.726	0.009	0.2	1.58	0.818	0.483	1.666	0.769	0.539	1.591	0.608	0.554	1.564	0.497	0.504	1.53	0.405	0.512	1.538	0.276	0.574	1.55	0.072	0.538
929	4.645	1.777	0.886	0.338	1.566	0.82	0.234	1.614	0.734	0.183	1.699	0.579	0.158	1.685	0.466	0.212	1.71	0.376	0.205	1.792	0.247	0.178	1.8	0.074	0.237	1.726	0.009	0.2	1.581	0.817	0.484	1.662	0.766	0.539	1.59	0.607	0.554	1.561	0.497	0.503	1.525	0.405	0.511	1.534	0.276	0.573	1.551	0.072	0.538
930	4.65	1.774	0.885	0.339	1.569	0.818	0.235	1.613	0.733	0.183	1.696	0.578	0.158	1.683	0.465	0.212	1.709	0.376	0.205	1.791	0.247	0.178	1.8	0.074	0.237	1.727	0.01	0.2	1.572	0.817	0.483	1.658	0.765	0.538	1.588	0.606	0.554	1.557	0.497	0.503	1.522	0.404	0.509	1.531	0.276	0.573	1.551	0.071	0.538
931	4.655	1.772	0.885	0.34	1.579	0.815	0.238	1.611	0.733	0.184	1.693	0.576	0.159	1.681	0.464	0.212	1.707	0.376	0.205	1.79	0.248	0.178	1.8	0.074	0.237	1.728	0.01	0.201	1.566	0.818	0.484	1.655	0.764	0.538	1.585	0.604	0.554	1.552	0.497	0.503	1.518	0.404	0.507	1.529	0.276	0.573	1.552	0.071	0.538
932	4.66	1.77	0.884	0.341	1.581	0.814	0.24	1.609	0.732	0.184	1.691	0.577	0.159	1.679	0.464	0.212	1.706	0.375	0.205	1.789	0.248	0.178	1.8	0.074	0.237	1.729	0.01	0.202	1.568	0.817	0.485	1.653	0.764	0.539	1.581	0.602	0.553	1.546	0.497	0.502	1.515	0.403	0.506	1.526	0.274	0.571	1.552	0.071	0.538
933	4.665	1.768	0.884	0.343	1.579	0.813	0.241	1.607	0.732	0.185	1.69	0.577	0.16	1.678	0.464	0.213	1.704	0.375	0.205	1.789	0.249	0.179	1.8	0.075	0.236	1.729	0.01	0.202	1.572	0.815	0.487	1.649	0.762	0.538	1.578	0.601	0.553	1.541	0.498	0.502	1.513	0.402	0.506	1.524	0.273	0.571	1.552	0.07	0.539
934	4.67	1.766	0.884	0.344	1.571	0.815	0.24	1.605	0.733	0.187	1.688	0.577	0.16	1.676	0.464	0.213	1.703	0.375	0.205	1.788	0.249	0.179	1.8	0.075	0.235	1.729	0.01	0.202	1.563	0.815	0.486	1.648	0.762	0.539	1.575	0.601	0.553	1.535	0.499	0.502	1.511	0.401	0.506	1.523	0.273	0.571	1.552	0.07	0.539
935	4.675	1.764	0.883	0.345	1.555	0.818	0.238	1.604	0.733	0.188	1.686	0.577	0.161	1.675	0.464	0.214	1.702	0.376	0.206	1.787	0.249	0.179	1.8	0.075	0.235	1.729	0.01	0.202	1.558	0.815	0.486	1.646	0.763	0.542	1.573	0.602	0.554	1.531	0.5	0.501	1.509	0.399	0.506	1.522	0.272	0.57	1.552	0.07	0.539
936	4.68	1.762	0.883	0.346	1.55	0.819	0.238	1.602	0.733	0.188	1.684	0.577	0.161	1.673	0.464	0.214	1.701	0.376	0.207	1.786	0.25	0.179	1.799	0.076	0.235	1.729	0.01	0.202	1.559	0.814	0.488	1.642	0.762	0.542	1.569	0.602	0.554	1.527	0.499	0.5	1.508	0.398	0.507	1.519	0.27	0.57	1.551	0.069	0.539
937	4.685	1.759	0.882	0.347	1.548	0.819	0.238	1.6	0.734	0.189	1.683	0.577	0.162	1.671	0.464	0.214	1.7	0.376	0.207	1.785	0.25	0.179	1.799	0.077	0.235	1.729	0.01	0.202	1.562	0.813	0.49	1.639	0.761	0.542	1.565	0.601	0.555	1.523	0.498	0.5	1.506	0.398	0.508	1.517	0.27	0.571	1.551	0.069	0.539
938	4.69	1.757	0.882	0.349	1.547	0.819	0.238	1.598	0.734	0.19	1.681	0.577	0.162	1.669	0.464	0.215	1.698	0.376	0.208	1.784	0.251	0.179	1.798	0.076	0.237	1.729	0.01	0.202	1.549	0.815	0.489	1.635	0.76	0.541	1.563	0.601	0.556	1.521	0.498	0.501	1.504	0.397	0.508	1.516	0.27	0.571	1.55	0.069	0.539
939	4.695	1.755	0.882	0.35	1.545	0.819	0.239	1.596	0.734	0.19	1.679	0.578	0.162	1.668	0.465	0.215	1.696	0.376	0.208	1.783	0.251	0.179	1.798	0.077	0.238	1.729	0.01	0.202	1.544	0.815	0.488	1.632	0.759	0.541	1.561	0.601	0.556	1.52	0.497	0.501	1.503	0.396	0.508	1.514	0.27	0.57	1.549	0.069	0.539
940	4.7	1.753	0.881	0.351	1.544	0.819	0.239	1.594	0.734	0.189	1.677	0.578	0.163	1.666	0.465	0.216	1.694	0.376	0.208	1.782	0.252	0.18	1.798	0.077	0.238	1.728	0.01	0.201	1.542	0.815	0.489	1.629	0.759	0.543	1.558	0.601	0.556	1.519	0.496	0.502	1.501	0.396	0.508	1.513	0.269	0.57	1.549	0.069	0.539
941	4.705	1.75	0.881	0.352	1.542	0.82	0.241	1.592	0.734	0.189	1.675	0.578	0.163	1.664	0.465	0.216	1.693	0.377	0.208	1.781	0.252	0.18	1.797	0.078	0.237	1.727	0.01	0.2	1.543	0.814	0.49	1.627	0.76	0.545	1.556	0.601	0.557	1.518	0.495	0.502	1.5	0.396	0.508	1.511	0.267	0.57	1.548	0.069	0.539
942	4.71	1.748	0.881	0.353	1.54	0.82	0.241	1.59	0.734	0.19	1.673	0.578	0.164	1.662	0.466	0.217	1.691	0.377	0.208	1.779	0.253	0.18	1.797	0.079	0.236	1.726	0.01	0.2	1.546	0.813	0.492	1.627	0.762	0.547	1.554	0.6	0.558	1.519	0.495	0.503	1.498	0.396	0.508	1.51	0.267	0.57	1.548	0.069	0.539
943	4.715	1.746	0.881	0.354	1.536	0.821	0.241	1.587	0.734	0.19	1.672	0.579	0.165	1.66	0.466	0.217	1.689	0.377	0.208	1.778	0.254	0.181	NaN	NaN	NaN	1.726	0.01	0.2	1.548	0.812	0.493	1.624	0.761	0.548	1.551	0.599	0.558	1.518	0.494	0.504	1.496	0.395	0.508	1.51	0.267	0.571	1.548	0.069	0.539
944	4.72	1.743	0.881	0.355	1.532	0.822	0.241	1.585	0.735	0.191	1.67	0.58	0.165	1.658	0.467	0.217	1.687	0.378	0.208	1.777	0.255	0.181	NaN	NaN	NaN	1.726	0.011	0.201	1.549	0.812	0.494	1.618	0.759	0.546	1.551	0.6	0.559	1.517	0.493	0.504	1.494	0.395	0.507	1.51	0.266	0.571	1.548	0.069	0.538
945	4.725	1.741	0.881	0.357	1.536	0.821	0.242	1.583	0.736	0.192	1.669	0.58	0.165	1.657	0.467	0.217	1.685	0.378	0.208	1.776	0.256	0.181	NaN	NaN	NaN	1.726	0.011	0.201	1.548	0.812	0.494	1.613	0.758	0.546	1.55	0.6	0.56	1.516	0.493	0.505	1.493	0.394	0.508	1.51	0.266	0.571	1.547	0.068	0.538
946	4.73	1.739	0.881	0.358	1.548	0.818	0.245	1.581	0.736	0.192	1.667	0.581	0.166	1.654	0.468	0.218	1.683	0.379	0.209	1.774	0.257	0.181	NaN	NaN	NaN	1.726	0.011	0.201	NaN	NaN	NaN	1.609	0.758	0.546	1.547	0.6	0.56	1.516	0.493	0.506	1.492	0.394	0.508	1.509	0.266	0.571	1.547	0.068	0.538
947	4.735	1.736	0.881	0.359	1.547	0.819	0.245	1.579	0.737	0.193	1.664	0.581	0.166	1.651	0.468	0.218	1.68	0.38	0.209	1.773	0.258	0.181	NaN	NaN	NaN	1.726	0.011	0.201	1.522	0.815	0.491	1.608	0.759	0.547	1.546	0.6	0.56	1.514	0.492	0.506	1.492	0.394	0.509	1.509	0.267	0.571	1.548	0.069	0.538
948	4.74	1.734	0.881	0.36	1.544	0.82	0.245	1.577	0.738	0.193	1.661	0.58	0.168	1.649	0.468	0.218	1.678	0.381	0.209	1.771	0.259	0.181	NaN	NaN	NaN	1.726	0.011	0.201	1.525	0.814	0.492	1.607	0.762	0.55	1.545	0.6	0.56	1.512	0.492	0.506	1.492	0.393	0.509	1.508	0.266	0.571	1.548	0.07	0.539
949	4.745	1.731	0.882	0.361	1.538	0.822	0.244	1.575	0.739	0.193	1.659	0.58	0.168	1.646	0.469	0.218	1.676	0.381	0.209	1.769	0.261	0.181	NaN	NaN	NaN	1.726	0.012	0.201	1.535	0.812	0.495	1.605	0.763	0.552	1.544	0.6	0.56	1.511	0.491	0.506	1.491	0.393	0.51	1.507	0.265	0.572	1.549	0.07	0.539
950	4.75	1.729	0.882	0.362	1.526	0.826	0.243	1.573	0.74	0.193	1.657	0.581	0.169	1.643	0.469	0.218	1.672	0.381	0.208	1.767	0.262	0.181	NaN	NaN	NaN	1.726	0.012	0.201	1.536	0.811	0.496	1.6	0.762	0.552	1.544	0.599	0.561	1.511	0.491	0.507	1.491	0.393	0.511	1.507	0.265	0.572	1.549	0.07	0.539
951	4.755	1.726	0.882	0.363	1.522	0.827	0.242	1.57	0.741	0.193	1.655	0.583	0.169	1.64	0.47	0.218	1.67	0.382	0.208	1.765	0.263	0.181	NaN	NaN	NaN	1.726	0.012	0.201	1.534	0.812	0.496	1.595	0.76	0.55	1.543	0.6	0.561	1.51	0.491	0.507	1.491	0.393	0.511	1.506	0.265	0.572	1.549	0.07	0.539
952	4.76	1.724	0.882	0.364	1.519	0.829	0.242	1.568	0.741	0.194	1.653	0.584	0.169	1.637	0.47	0.218	1.667	0.383	0.208	1.763	0.265	0.181	NaN	NaN	NaN	1.726	0.012	0.201	1.531	0.813	0.496	1.592	0.76	0.551	1.543	0.601	0.562	1.51	0.491	0.508	1.49	0.393	0.512	1.506	0.264	0.573	1.549	0.07	0.539
953	4.765	1.722	0.883	0.365	1.516	0.83	0.243	1.565	0.742	0.194	1.651	0.585	0.17	1.634	0.471	0.218	1.663	0.384	0.208	1.761	0.266	0.182	NaN	NaN	NaN	1.726	0.012	0.201	1.527	0.814	0.496	1.589	0.761	0.552	1.542	0.601	0.562	1.51	0.491	0.508	1.49	0.393	0.512	1.506	0.264	0.573	1.549	0.07	0.539
954	4.77	1.719	0.883	0.366	1.514	0.831	0.242	1.563	0.743	0.194	1.648	0.585	0.17	1.63	0.471	0.218	1.66	0.385	0.208	1.759	0.268	0.182	NaN	NaN	NaN	1.726	0.013	0.201	1.524	0.815	0.496	1.586	0.762	0.553	1.54	0.6	0.562	1.51	0.491	0.509	1.49	0.393	0.513	1.506	0.264	0.573	1.548	0.07	0.539
955	4.775	1.717	0.884	0.367	1.512	0.832	0.243	1.56	0.745	0.194	1.645	0.585	0.17	1.627	0.472	0.218	1.657	0.386	0.208	1.756	0.27	0.182	NaN	NaN	NaN	1.725	0.013	0.201	1.521	0.816	0.495	1.585	0.764	0.555	1.539	0.601	0.564	1.51	0.491	0.51	1.49	0.393	0.513	1.506	0.264	0.573	1.548	0.07	0.539
956	4.78	1.715	0.885	0.368	1.51	0.832	0.243	1.558	0.746	0.195	1.642	0.586	0.17	1.623	0.472	0.218	1.653	0.387	0.208	1.753	0.272	0.182	NaN	NaN	NaN	1.725	0.013	0.201	1.518	0.817	0.495	1.581	0.764	0.555	1.538	0.601	0.564	1.509	0.491	0.51	1.49	0.393	0.514	1.506	0.264	0.574	1.548	0.07	0.539
957	4.785	1.712	0.885	0.369	1.508	0.833	0.243	1.556	0.747	0.195	1.639	0.586	0.171	1.619	0.473	0.218	1.65	0.388	0.207	1.75	0.273	0.182	NaN	NaN	NaN	1.725	0.014	0.201	1.513	0.818	0.495	1.576	0.762	0.554	1.538	0.602	0.565	1.509	0.492	0.511	1.491	0.394	0.515	1.507	0.265	0.574	1.548	0.07	0.539
958	4.79	1.71	0.886	0.369	NaN	NaN	NaN	1.553	0.749	0.196	1.635	0.585	0.172	1.614	0.473	0.218	1.645	0.388	0.207	1.747	0.275	0.182	NaN	NaN	NaN	1.725	0.014	0.201	1.508	0.819	0.494	1.573	0.763	0.556	1.537	0.602	0.565	1.508	0.492	0.511	1.492	0.394	0.516	1.507	0.265	0.575	1.549	0.07	0.54
959	4.795	1.708	0.887	0.37	1.522	0.832	0.25	1.551	0.75	0.197	1.632	0.586	0.172	1.61	0.474	0.217	1.641	0.388	0.207	1.744	0.277	0.182	NaN	NaN	NaN	1.725	0.014	0.201	1.504	0.82	0.494	1.572	0.764	0.557	1.536	0.603	0.566	1.507	0.492	0.511	1.492	0.394	0.516	1.508	0.265	0.576	1.549	0.07	0.54
960	4.8	1.706	0.888	0.371	1.52	0.833	0.25	1.549	0.751	0.198	1.628	0.586	0.172	1.605	0.474	0.217	1.636	0.389	0.207	1.74	0.278	0.182	NaN	NaN	NaN	1.725	0.015	0.201	1.499	0.821	0.493	1.57	0.766	0.558	1.535	0.603	0.566	1.507	0.492	0.512	1.492	0.393	0.517	1.508	0.265	0.576	1.549	0.07	0.54
961	4.805	1.704	0.888	0.371	1.512	0.836	0.249	1.547	0.751	0.198	1.624	0.586	0.172	1.6	0.474	0.217	1.632	0.39	0.206	1.736	0.28	0.181	NaN	NaN	NaN	1.725	0.015	0.201	1.491	0.823	0.492	1.566	0.765	0.558	1.533	0.603	0.566	1.507	0.493	0.513	1.492	0.393	0.517	1.508	0.264	0.576	1.549	0.07	0.54
962	4.81	1.701	0.889	0.372	1.499	0.84	0.248	1.545	0.752	0.198	1.621	0.586	0.173	1.595	0.475	0.217	1.627	0.391	0.206	1.732	0.282	0.181	1.773	0.11	0.238	1.724	0.015	0.201	1.488	0.824	0.492	1.563	0.766	0.559	1.532	0.603	0.567	1.507	0.494	0.514	1.492	0.393	0.518	1.508	0.264	0.577	1.549	0.07	0.54
963	4.815	1.699	0.89	0.373	1.494	0.841	0.248	1.542	0.753	0.199	1.617	0.587	0.173	1.59	0.475	0.216	1.622	0.391	0.206	1.727	0.284	0.18	1.771	0.112	0.238	1.724	0.016	0.201	1.485	0.824	0.493	1.562	0.767	0.56	1.531	0.603	0.568	1.507	0.494	0.515	1.492	0.393	0.518	1.508	0.264	0.577	1.549	0.07	0.54
964	4.82	1.697	0.891	0.374	1.491	0.842	0.248	1.54	0.754	0.199	1.613	0.586	0.172	1.585	0.476	0.216	1.616	0.392	0.205	1.723	0.285	0.18	1.769	0.116	0.237	1.724	0.016	0.201	1.481	0.825	0.493	1.562	0.768	0.561	1.53	0.604	0.568	1.507	0.494	0.515	1.492	0.393	0.519	1.509	0.264	0.578	1.549	0.07	0.54
965	4.825	1.695	0.891	0.375	1.489	0.843	0.25	1.538	0.755	0.2	1.608	0.587	0.173	1.579	0.476	0.215	1.61	0.392	0.205	1.718	0.287	0.179	1.767	0.119	0.237	1.725	0.016	0.202	1.477	0.826	0.494	1.561	0.769	0.562	1.53	0.605	0.57	1.506	0.494	0.516	1.493	0.393	0.52	1.509	0.264	0.578	1.549	0.07	0.54
966	4.83	1.694	0.892	0.375	1.487	0.843	0.251	1.536	0.756	0.2	1.604	0.587	0.172	1.573	0.476	0.214	1.604	0.393	0.204	1.712	0.288	0.179	1.763	0.122	0.236	1.725	0.017	0.202	1.479	0.825	0.495	1.558	0.77	0.562	1.531	0.606	0.571	1.506	0.494	0.517	1.493	0.393	0.52	1.509	0.264	0.579	1.549	0.07	0.54
967	4.835	1.692	0.893	0.376	1.485	0.844	0.251	1.533	0.757	0.201	1.6	0.587	0.173	1.567	0.476	0.213	1.599	0.393	0.204	1.707	0.289	0.178	1.76	0.124	0.236	1.724	0.018	0.202	1.487	0.823	0.497	1.555	0.769	0.562	1.53	0.606	0.571	1.507	0.494	0.518	1.494	0.393	0.521	1.51	0.264	0.579	1.549	0.069	0.54
968	4.84	1.69	0.893	0.377	1.488	0.843	0.252	1.531	0.758	0.201	1.595	0.586	0.173	1.561	0.476	0.213	1.592	0.394	0.203	1.701	0.29	0.177	1.757	0.126	0.235	1.722	0.018	0.202	1.483	0.824	0.497	1.552	0.769	0.562	1.529	0.607	0.572	1.507	0.494	0.519	1.494	0.393	0.522	1.511	0.264	0.58	1.55	0.069	0.54
969	4.845	1.688	0.894	0.377	1.496	0.842	0.254	1.529	0.758	0.201	1.591	0.587	0.173	1.555	0.476	0.212	1.586	0.394	0.202	1.695	0.292	0.176	1.754	0.127	0.234	1.721	0.02	0.202	1.473	0.826	0.495	1.551	0.769	0.563	1.527	0.606	0.573	1.507	0.494	0.52	1.495	0.393	0.523	1.51	0.263	0.58	1.55	0.069	0.541
970	4.85	1.686	0.895	0.378	1.493	0.843	0.255	1.527	0.759	0.202	1.586	0.585	0.172	1.549	0.477	0.212	1.58	0.394	0.202	1.69	0.293	0.175	1.751	0.129	0.234	1.721	0.021	0.203	1.473	0.826	0.496	1.55	0.77	0.564	1.525	0.606	0.573	1.508	0.495	0.52	1.494	0.393	0.523	1.511	0.263	0.581	1.55	0.069	0.541
971	4.855	1.684	0.895	0.379	NaN	NaN	NaN	1.525	0.759	0.202	1.581	0.585	0.171	1.543	0.477	0.212	1.574	0.393	0.201	1.684	0.294	0.174	1.748	0.131	0.234	1.72	0.023	0.203	1.48	0.824	0.499	1.549	0.771	0.566	1.526	0.607	0.574	1.508	0.495	0.521	1.494	0.393	0.524	1.511	0.263	0.582	1.55	0.069	0.541
972	4.86	1.682	0.895	0.379	NaN	NaN	NaN	1.523	0.76	0.203	1.577	0.585	0.171	1.537	0.477	0.212	1.568	0.394	0.201	1.678	0.295	0.174	1.745	0.134	0.233	1.719	0.025	0.203	1.483	0.823	0.501	1.547	0.772	0.567	1.524	0.607	0.575	1.507	0.494	0.521	1.495	0.394	0.525	1.511	0.263	0.583	1.549	0.068	0.541
973	4.865	1.68	0.896	0.38	1.494	0.839	0.26	1.521	0.76	0.203	1.572	0.585	0.171	1.531	0.477	0.211	1.562	0.395	0.2	1.673	0.297	0.173	1.742	0.136	0.233	1.718	0.028	0.204	1.484	0.822	0.502	1.545	0.772	0.568	1.523	0.608	0.576	1.507	0.495	0.523	1.496	0.394	0.526	1.511	0.262	0.583	1.548	0.067	0.54
974	4.87	1.678	0.896	0.381	1.491	0.839	0.26	1.519	0.759	0.203	1.567	0.584	0.171	1.526	0.478	0.211	1.556	0.395	0.2	1.668	0.298	0.172	1.739	0.139	0.232	1.717	0.031	0.204	1.475	0.824	0.502	1.547	0.771	0.569	1.522	0.608	0.576	1.507	0.495	0.524	1.497	0.394	0.528	1.511	0.262	0.583	1.548	0.066	0.54
975	4.875	1.676	0.896	0.381	1.488	0.84	0.26	1.517	0.759	0.204	1.563	0.584	0.171	1.52	0.477	0.211	1.551	0.395	0.2	1.663	0.299	0.171	1.736	0.141	0.232	1.714	0.033	0.204	1.462	0.827	0.499	1.553	0.769	0.571	1.521	0.608	0.577	1.507	0.495	0.524	1.498	0.395	0.529	1.512	0.262	0.584	1.548	0.066	0.54
976	4.88	1.675	0.896	0.382	1.484	0.841	0.26	1.515	0.759	0.204	1.558	0.584	0.171	1.515	0.477	0.21	1.545	0.396	0.2	1.658	0.3	0.171	1.733	0.144	0.232	1.712	0.035	0.204	1.458	0.827	0.499	1.55	0.769	0.571	1.519	0.608	0.578	1.507	0.495	0.525	1.499	0.395	0.53	1.514	0.263	0.586	1.548	0.066	0.54
977	4.885	1.673	0.896	0.382	1.478	0.842	0.259	1.513	0.759	0.204	1.555	0.584	0.171	1.51	0.477	0.21	1.54	0.396	0.2	1.653	0.301	0.171	1.731	0.145	0.231	1.709	0.037	0.203	1.456	0.827	0.5	1.54	0.77	0.57	1.518	0.608	0.579	1.507	0.495	0.526	1.499	0.395	0.531	1.515	0.263	0.586	1.548	0.066	0.54
978	4.89	1.671	0.896	0.383	1.471	0.841	0.258	1.511	0.759	0.205	1.551	0.586	0.171	1.505	0.478	0.21	1.535	0.397	0.2	1.648	0.302	0.171	1.726	0.147	0.23	1.705	0.04	0.201	1.454	0.827	0.501	1.537	0.77	0.57	1.517	0.608	0.58	1.507	0.495	0.527	1.5	0.395	0.531	1.515	0.264	0.587	1.548	0.066	0.54
979	4.895	1.669	0.896	0.384	1.468	0.841	0.259	1.509	0.759	0.205	1.547	0.586	0.171	1.502	0.479	0.21	1.53	0.397	0.2	1.644	0.303	0.17	1.721	0.147	0.229	1.7	0.041	0.2	1.458	0.825	0.503	1.54	0.769	0.571	1.516	0.609	0.58	1.507	0.495	0.528	1.5	0.395	0.532	1.516	0.264	0.588	1.549	0.066	0.541
980	4.9	1.668	0.896	0.384	1.47	0.84	0.261	1.508	0.758	0.205	1.543	0.586	0.171	1.497	0.479	0.21	1.526	0.399	0.2	1.639	0.304	0.17	1.717	0.149	0.229	1.695	0.043	0.199	1.468	0.822	0.506	1.546	0.767	0.573	1.515	0.609	0.581	1.507	0.495	0.529	1.499	0.394	0.532	1.516	0.264	0.588	1.549	0.066	0.541
981	4.905	1.666	0.896	0.384	1.48	0.837	0.264	1.506	0.757	0.205	1.54	0.586	0.171	1.493	0.48	0.211	1.522	0.399	0.2	1.635	0.305	0.17	1.713	0.151	0.228	1.689	0.045	0.197	1.463	0.823	0.506	NaN	NaN	NaN	1.515	0.61	0.581	1.507	0.495	0.53	1.499	0.393	0.533	1.516	0.263	0.589	1.549	0.066	0.541
982	4.91	1.664	0.896	0.384	1.481	0.836	0.265	1.505	0.756	0.205	1.537	0.587	0.171	1.489	0.481	0.211	1.517	0.4	0.2	1.631	0.306	0.17	1.708	0.152	0.227	1.683	0.048	0.195	1.451	0.825	0.504	1.538	0.768	0.575	1.513	0.609	0.582	1.506	0.495	0.53	1.498	0.393	0.533	1.517	0.263	0.589	1.549	0.066	0.541
983	4.915	1.662	0.896	0.385	1.479	0.835	0.265	1.504	0.755	0.207	1.533	0.587	0.171	1.485	0.481	0.21	1.513	0.4	0.2	1.627	0.308	0.17	1.703	0.153	0.226	1.677	0.05	0.193	1.446	0.825	0.503	1.535	0.769	0.575	1.512	0.609	0.583	1.505	0.495	0.53	1.498	0.393	0.534	1.517	0.263	0.59	1.549	0.066	0.542
984	4.92	1.661	0.896	0.385	1.471	0.836	0.264	1.503	0.755	0.207	1.53	0.587	0.171	1.482	0.482	0.21	1.508	0.401	0.2	1.622	0.308	0.17	1.698	0.154	0.226	1.671	0.051	0.191	1.444	0.826	0.504	1.528	0.77	0.575	1.511	0.61	0.584	1.505	0.495	0.531	1.499	0.394	0.535	1.517	0.262	0.59	1.55	0.066	0.542
985	4.925	1.659	0.896	0.386	1.458	0.838	0.262	1.502	0.754	0.207	1.527	0.588	0.172	1.479	0.482	0.211	1.505	0.402	0.2	1.618	0.308	0.17	1.693	0.154	0.226	1.664	0.052	0.19	1.442	0.825	0.504	1.518	0.771	0.575	1.51	0.61	0.584	1.505	0.495	0.532	1.499	0.394	0.536	1.516	0.261	0.589	1.55	0.066	0.542
986	4.93	1.658	0.897	0.386	1.455	0.838	0.262	1.5	0.754	0.207	1.525	0.588	0.172	1.476	0.484	0.212	1.501	0.403	0.2	1.613	0.309	0.17	1.687	0.154	0.225	1.656	0.053	0.187	1.44	0.825	0.505	1.518	0.771	0.574	1.51	0.61	0.585	1.505	0.495	0.532	1.5	0.394	0.537	1.516	0.261	0.589	1.55	0.066	0.543
987	4.935	1.656	0.897	0.386	1.456	0.837	0.263	1.497	0.755	0.207	1.523	0.588	0.173	1.472	0.485	0.212	1.496	0.404	0.2	1.609	0.31	0.17	1.681	0.153	0.224	1.649	0.054	0.186	1.444	0.824	0.507	1.519	0.772	0.575	1.51	0.611	0.585	1.504	0.495	0.533	1.5	0.394	0.537	1.516	0.261	0.59	1.55	0.066	0.543
988	4.94	1.654	0.897	0.387	1.461	0.836	0.264	1.495	0.755	0.207	1.52	0.588	0.173	1.468	0.485	0.212	1.492	0.404	0.2	1.605	0.31	0.17	1.676	0.152	0.223	1.641	0.055	0.184	1.454	0.821	0.51	1.517	0.771	0.575	1.509	0.61	0.585	1.504	0.495	0.534	1.5	0.394	0.538	1.516	0.261	0.591	1.55	0.067	0.543
989	4.945	1.653	0.897	0.387	1.458	0.836	0.264	1.495	0.755	0.207	1.518	0.588	0.173	1.464	0.486	0.212	1.488	0.405	0.2	1.6	0.31	0.17	1.669	0.151	0.223	1.633	0.056	0.182	1.455	0.821	0.511	1.513	0.77	0.576	1.508	0.61	0.586	1.504	0.496	0.535	1.5	0.394	0.538	1.517	0.262	0.591	1.55	0.067	0.543
990	4.95	1.651	0.897	0.387	1.451	0.836	0.263	1.494	0.755	0.207	1.516	0.589	0.174	1.462	0.487	0.212	1.484	0.405	0.2	1.596	0.311	0.17	1.662	0.149	0.222	1.625	0.056	0.181	1.454	0.821	0.511	1.511	0.77	0.576	1.51	0.612	0.586	1.504	0.496	0.535	1.501	0.394	0.538	1.517	0.262	0.591	1.55	0.067	0.543
991	4.955	1.649	0.897	0.387	1.447	0.837	0.264	1.493	0.755	0.207	1.513	0.588	0.174	1.459	0.488	0.213	1.481	0.406	0.201	1.592	0.311	0.17	1.656	0.149	0.22	1.617	0.056	0.179	1.452	0.821	0.511	1.509	0.77	0.577	1.509	0.612	0.587	1.504	0.496	0.535	1.501	0.394	0.539	1.517	0.262	0.592	1.55	0.067	0.543
992	4.96	1.648	0.898	0.388	1.445	0.837	0.264	1.492	0.755	0.207	1.51	0.587	0.175	1.456	0.488	0.213	1.478	0.407	0.201	1.587	0.31	0.17	1.65	0.147	0.219	1.608	0.056	0.177	1.448	0.822	0.511	1.507	0.77	0.578	1.508	0.611	0.587	1.504	0.496	0.536	1.501	0.394	0.539	1.517	0.262	0.592	1.55	0.067	0.543
993	4.965	1.646	0.898	0.388	1.443	0.837	0.264	1.49	0.755	0.208	1.508	0.587	0.176	1.452	0.489	0.213	1.474	0.408	0.201	1.582	0.31	0.169	1.643	0.145	0.218	1.599	0.055	0.176	1.443	0.823	0.51	1.505	0.769	0.578	1.507	0.611	0.587	1.504	0.496	0.536	1.501	0.394	0.539	1.517	0.262	0.592	1.55	0.067	0.543
994	4.97	1.645	0.898	0.388	1.441	0.837	0.263	1.487	0.756	0.207	1.507	0.588	0.176	1.449	0.489	0.213	1.47	0.409	0.201	1.578	0.309	0.169	1.636	0.142	0.218	1.591	0.055	0.174	1.441	0.823	0.51	1.503	0.77	0.579	1.507	0.612	0.588	1.503	0.496	0.536	1.501	0.394	0.54	1.517	0.262	0.593	1.55	0.067	0.543
995	4.975	1.643	0.898	0.388	1.44	0.838	0.263	1.485	0.757	0.207	1.505	0.588	0.177	1.446	0.49	0.214	1.466	0.409	0.201	1.573	0.308	0.168	1.628	0.14	0.217	1.582	0.054	0.173	1.44	0.823	0.51	1.501	0.77	0.579	1.507	0.612	0.588	1.502	0.496	0.536	1.5	0.394	0.54	1.517	0.262	0.593	1.55	0.067	0.543
996	4.98	1.641	0.898	0.388	1.44	0.838	0.263	1.484	0.757	0.207	1.504	0.589	0.178	1.443	0.491	0.214	1.463	0.409	0.201	1.568	0.307	0.168	1.62	0.138	0.216	1.573	0.053	0.171	1.436	0.823	0.509	1.499	0.77	0.58	1.507	0.612	0.588	1.502	0.496	0.536	1.5	0.394	0.54	1.517	0.262	0.593	1.55	0.067	0.543
997	4.985	1.64	0.898	0.389	1.439	0.838	0.263	1.483	0.757	0.207	1.501	0.589	0.178	1.44	0.491	0.213	1.459	0.409	0.2	1.562	0.305	0.167	1.612	0.135	0.214	1.563	0.051	0.17	1.43	0.824	0.508	1.496	0.77	0.58	1.506	0.612	0.588	1.502	0.496	0.537	1.5	0.394	0.54	1.517	0.262	0.593	1.55	0.067	0.543
998	4.99	1.638	0.898	0.389	1.438	0.839	0.263	1.482	0.757	0.207	1.499	0.589	0.179	1.437	0.491	0.213	1.455	0.409	0.2	1.557	0.303	0.166	1.605	0.133	0.213	1.554	0.049	0.169	1.435	0.823	0.509	1.493	0.77	0.58	1.506	0.612	0.588	1.503	0.497	0.538	1.5	0.394	0.54	1.517	0.262	0.593	1.55	0.067	0.543
999	4.995	1.637	0.899	0.389	1.436	0.839	0.262	1.481	0.758	0.207	1.497	0.589	0.179	1.434	0.492	0.213	1.452	0.409	0.2	1.552	0.301	0.165	1.597	0.13	0.212	1.545	0.047	0.168	1.436	0.823	0.51	1.49	0.769	0.58	1.506	0.612	0.588	1.502	0.497	0.538	1.5	0.394	0.54	1.517	0.262	0.594	1.55	0.067	0.543
1000	5	1.635	0.899	0.389	1.432	0.84	0.262	1.481	0.758	0.207	1.495	0.589	0.179	1.432	0.492	0.214	1.449	0.41	0.2	1.546	0.299	0.165	1.589	0.128	0.211	1.535	0.045	0.167	1.436	0.823	0.51	1.488	0.769	0.58	1.506	0.612	0.588	1.501	0.496	0.538	1.5	0.394	0.54	1.517	0.262	0.594	1.55	0.066	0.542
1001	5.005	1.633	0.899	0.389	1.429	0.841	0.262	1.479	0.758	0.207	1.494	0.59	0.179	1.43	0.493	0.214	1.445	0.409	0.2	1.541	0.298	0.164	1.58	0.125	0.21	1.526	0.043	0.167	1.433	0.823	0.509	1.486	0.77	0.581	1.505	0.612	0.588	1.501	0.497	0.538	1.5	0.394	0.541	1.517	0.262	0.594	1.55	0.066	0.542
1002	5.01	1.632	0.899	0.389	1.428	0.841	0.261	1.477	0.758	0.207	1.492	0.59	0.179	1.428	0.493	0.214	1.442	0.41	0.2	1.535	0.296	0.164	1.573	0.123	0.209	1.515	0.041	0.166	1.43	0.823	0.509	1.484	0.77	0.582	1.505	0.613	0.588	1.501	0.497	0.538	1.5	0.394	0.541	1.517	0.262	0.594	1.55	0.066	0.542
1003	5.015	1.63	0.899	0.389	1.428	0.841	0.261	1.481	0.757	0.208	1.49	0.59	0.179	1.426	0.494	0.214	1.44	0.41	0.2	1.529	0.294	0.162	1.564	0.12	0.208	1.505	0.039	0.165	1.424	0.824	0.508	1.482	0.77	0.582	1.504	0.613	0.588	1.5	0.497	0.539	1.499	0.394	0.541	1.517	0.262	0.594	1.55	0.067	0.543
1004	5.02	1.628	0.9	0.388	1.428	0.841	0.261	1.491	0.754	0.209	1.488	0.59	0.179	1.423	0.495	0.214	1.436	0.41	0.199	1.524	0.293	0.162	1.555	0.117	0.207	1.495	0.037	0.165	1.415	0.825	0.506	1.483	0.772	0.583	1.503	0.613	0.588	1.5	0.497	0.539	1.499	0.394	0.541	1.517	0.262	0.594	1.55	0.067	0.543
1005	5.025	1.626	0.9	0.388	1.43	0.841	0.262	1.492	0.754	0.209	1.486	0.59	0.179	1.421	0.495	0.215	1.433	0.41	0.199	1.519	0.291	0.161	1.546	0.114	0.206	1.485	0.034	0.164	1.413	0.826	0.506	1.482	0.773	0.584	1.502	0.613	0.588	1.499	0.497	0.539	1.499	0.394	0.541	1.517	0.262	0.594	1.55	0.067	0.543
1006	5.03	1.625	0.899	0.388	1.436	0.839	0.263	1.49	0.754	0.209	1.484	0.59	0.179	1.419	0.495	0.215	1.43	0.41	0.199	1.513	0.288	0.16	1.538	0.111	0.205	1.474	0.032	0.164	1.411	0.826	0.505	1.479	0.773	0.584	1.502	0.613	0.588	1.499	0.497	0.539	1.499	0.394	0.541	1.517	0.262	0.594	1.55	0.067	0.542
1007	5.035	1.623	0.899	0.388	1.436	0.838	0.263	1.488	0.755	0.208	1.482	0.59	0.178	1.417	0.495	0.215	1.427	0.41	0.199	1.508	0.287	0.159	1.529	0.108	0.204	1.463	0.031	0.164	1.41	0.825	0.505	1.476	0.772	0.584	1.501	0.613	0.587	1.498	0.497	0.539	1.499	0.394	0.541	1.517	0.262	0.594	1.55	0.066	0.542
1008	5.04	1.621	0.899	0.388	1.43	0.839	0.263	1.48	0.756	0.207	1.48	0.591	0.178	1.415	0.495	0.215	1.424	0.409	0.198	1.503	0.285	0.159	1.52	0.106	0.204	1.452	0.029	0.164	1.408	0.826	0.505	1.473	0.772	0.584	1.5	0.613	0.587	1.498	0.497	0.539	1.498	0.394	0.541	1.517	0.262	0.594	1.55	0.066	0.542
1009	5.045	1.619	0.899	0.387	1.421	0.841	0.261	1.467	0.758	0.204	1.478	0.591	0.178	1.413	0.495	0.215	1.422	0.409	0.198	1.497	0.282	0.158	1.511	0.103	0.203	1.442	0.027	0.164	1.405	0.826	0.505	1.471	0.772	0.584	1.499	0.613	0.587	1.497	0.497	0.539	1.498	0.394	0.541	1.517	0.262	0.594	1.55	0.066	0.542
1010	5.05	1.618	0.9	0.387	1.417	0.841	0.261	1.463	0.759	0.204	1.476	0.591	0.177	1.411	0.495	0.214	1.419	0.408	0.198	1.491	0.28	0.157	1.502	0.1	0.202	1.432	0.025	0.164	1.403	0.826	0.505	1.47	0.772	0.584	1.499	0.613	0.588	1.497	0.496	0.539	1.498	0.394	0.541	1.517	0.262	0.594	1.55	0.066	0.541
1011	5.055	1.616	0.899	0.386	1.418	0.84	0.261	1.461	0.759	0.203	1.473	0.591	0.176	1.409	0.495	0.214	1.416	0.408	0.198	1.486	0.278	0.157	1.494	0.098	0.202	1.421	0.024	0.165	1.402	0.825	0.505	1.468	0.772	0.584	1.498	0.614	0.588	1.496	0.496	0.538	1.497	0.394	0.541	1.517	0.262	0.594	1.55	0.066	0.541
1012	5.06	1.614	0.899	0.386	1.421	0.839	0.262	1.462	0.758	0.203	1.471	0.591	0.176	1.407	0.494	0.215	1.413	0.407	0.198	1.48	0.276	0.156	1.485	0.096	0.201	1.411	0.022	0.165	1.404	0.824	0.505	1.466	0.772	0.584	1.497	0.614	0.587	1.496	0.496	0.538	1.497	0.394	0.541	1.517	0.262	0.594	1.55	0.066	0.541
1013	5.065	1.612	0.899	0.385	1.411	0.841	0.26	1.468	0.757	0.204	1.469	0.591	0.176	1.406	0.494	0.215	1.411	0.407	0.198	1.475	0.274	0.156	1.477	0.094	0.201	1.4	0.02	0.165	1.408	0.823	0.506	1.465	0.772	0.584	1.496	0.614	0.587	1.495	0.496	0.538	1.497	0.394	0.541	1.517	0.262	0.594	1.55	0.066	0.541
1014	5.07	1.611	0.899	0.384	1.412	0.84	0.261	1.465	0.756	0.204	1.466	0.591	0.176	1.405	0.494	0.215	1.408	0.406	0.198	1.469	0.273	0.155	1.468	0.092	0.2	1.39	0.018	0.166	1.401	0.823	0.505	1.464	0.772	0.584	1.495	0.614	0.587	1.494	0.496	0.538	1.496	0.394	0.541	1.517	0.262	0.594	1.55	0.066	0.541
1015	5.075	1.609	0.9	0.383	1.414	0.838	0.262	1.455	0.758	0.202	1.464	0.591	0.175	1.403	0.494	0.215	1.406	0.406	0.198	1.464	0.271	0.155	1.46	0.09	0.2	1.379	0.017	0.166	1.399	0.823	0.505	1.462	0.773	0.583	1.494	0.614	0.587	1.493	0.496	0.538	1.496	0.394	0.541	1.516	0.262	0.594	1.55	0.066	0.541
1016	5.08	1.607	0.899	0.383	1.404	0.84	0.26	1.45	0.758	0.202	1.462	0.591	0.174	1.401	0.493	0.215	1.403	0.405	0.198	1.459	0.269	0.154	1.451	0.088	0.2	1.37	0.016	0.166	1.4	0.822	0.506	1.459	0.773	0.583	1.493	0.614	0.586	1.493	0.496	0.538	1.496	0.394	0.541	1.516	0.262	0.594	1.55	0.066	0.541
1017	5.085	1.605	0.899	0.382	1.401	0.84	0.259	1.447	0.758	0.201	1.46	0.59	0.172	1.4	0.492	0.215	1.401	0.405	0.198	1.454	0.268	0.154	1.443	0.086	0.2	1.36	0.015	0.166	1.405	0.821	0.508	1.458	0.772	0.582	1.492	0.615	0.586	1.492	0.496	0.537	1.495	0.394	0.54	1.516	0.262	0.594	1.55	0.066	0.541
1018	5.09	1.603	0.899	0.381	1.4	0.839	0.259	1.445	0.758	0.2	1.457	0.59	0.171	1.399	0.492	0.215	1.399	0.404	0.198	1.449	0.267	0.155	1.435	0.085	0.199	1.351	0.016	0.167	1.402	0.821	0.507	1.457	0.772	0.58	1.491	0.615	0.586	1.492	0.496	0.537	1.494	0.393	0.54	1.516	0.262	0.594	1.55	0.066	0.541
1019	5.095	1.602	0.899	0.38	1.398	0.839	0.258	1.442	0.758	0.2	1.456	0.59	0.171	1.398	0.491	0.215	1.397	0.403	0.198	1.445	0.265	0.155	1.427	0.083	0.2	1.343	0.016	0.168	1.394	0.822	0.505	1.455	0.772	0.58	1.489	0.614	0.585	1.491	0.496	0.537	1.494	0.393	0.54	1.516	0.262	0.594	1.55	0.066	0.541
1020	5.1	1.6	0.899	0.379	1.394	0.838	0.258	1.44	0.758	0.2	1.453	0.589	0.171	1.397	0.491	0.215	1.395	0.403	0.198	1.441	0.264	0.155	1.42	0.082	0.2	1.335	0.016	0.168	1.394	0.822	0.505	1.453	0.772	0.579	1.487	0.614	0.584	1.491	0.496	0.537	1.493	0.393	0.539	1.516	0.262	0.594	1.55	0.066	0.541
1021	5.105	1.598	0.898	0.378	1.392	0.838	0.258	1.438	0.757	0.199	1.45	0.588	0.17	1.396	0.491	0.215	1.393	0.402	0.198	1.437	0.262	0.155	1.413	0.081	0.2	1.328	0.017	0.168	1.4	0.82	0.506	1.452	0.771	0.578	1.486	0.614	0.584	1.489	0.496	0.536	1.493	0.393	0.539	1.515	0.263	0.593	1.55	0.066	0.541
1022	5.11	1.596	0.898	0.377	1.391	0.837	0.258	1.436	0.757	0.198	1.448	0.588	0.17	1.394	0.49	0.216	1.392	0.401	0.198	1.433	0.261	0.156	1.406	0.08	0.201	1.321	0.017	0.169	1.401	0.819	0.507	1.45	0.771	0.577	1.485	0.614	0.584	1.489	0.496	0.536	1.494	0.394	0.54	1.515	0.263	0.593	1.549	0.066	0.541
1023	5.115	1.594	0.897	0.376	1.393	0.836	0.258	1.433	0.757	0.197	1.446	0.588	0.17	1.393	0.489	0.216	1.39	0.4	0.198	1.429	0.259	0.156	1.4	0.08	0.201	1.314	0.017	0.17	1.396	0.82	0.506	1.449	0.771	0.576	1.484	0.614	0.583	1.488	0.496	0.536	1.493	0.394	0.54	1.515	0.262	0.593	1.549	0.066	0.541
1024	5.12	1.592	0.897	0.375	1.396	0.835	0.259	1.431	0.756	0.197	1.443	0.587	0.168	1.392	0.489	0.216	1.388	0.4	0.198	1.426	0.258	0.156	1.395	0.08	0.202	1.309	0.017	0.17	1.386	0.822	0.503	1.452	0.769	0.576	1.482	0.614	0.583	1.487	0.496	0.536	1.492	0.393	0.539	1.515	0.262	0.593	1.549	0.066	0.54
1025	5.125	1.591	0.897	0.374	1.386	0.836	0.257	1.43	0.755	0.196	1.442	0.586	0.168	1.391	0.488	0.215	1.386	0.399	0.198	1.422	0.257	0.157	1.39	0.079	0.202	1.305	0.018	0.171	1.381	0.822	0.502	1.454	0.768	0.577	1.48	0.614	0.582	1.485	0.495	0.535	1.491	0.393	0.539	1.515	0.262	0.593	1.549	0.066	0.54
1026	5.13	1.589	0.897	0.373	1.384	0.835	0.256	1.428	0.754	0.196	1.441	0.586	0.167	1.39	0.487	0.215	1.384	0.398	0.198	1.419	0.256	0.157	1.385	0.078	0.202	1.302	0.018	0.171	1.378	0.822	0.501	1.444	0.77	0.576	1.479	0.614	0.582	1.484	0.495	0.535	1.49	0.393	0.539	1.514	0.262	0.592	1.549	0.066	0.54
1027	5.135	1.586	0.897	0.372	1.388	0.833	0.257	1.425	0.754	0.196	1.439	0.586	0.167	1.388	0.486	0.215	1.382	0.398	0.198	1.416	0.255	0.157	1.382	0.078	0.202	1.3	0.017	0.172	1.377	0.821	0.501	NaN	NaN	NaN	1.478	0.615	0.582	1.483	0.495	0.534	1.489	0.393	0.539	1.513	0.261	0.591	1.549	0.067	0.54
1028	5.14	1.584	0.896	0.371	1.385	0.833	0.256	1.423	0.753	0.195	1.437	0.586	0.166	1.387	0.486	0.215	1.38	0.397	0.198	1.413	0.255	0.157	1.379	0.077	0.203	1.298	0.017	0.173	1.375	0.821	0.5	NaN	NaN	NaN	1.476	0.614	0.581	1.483	0.496	0.534	1.489	0.394	0.538	1.512	0.261	0.591	1.549	0.067	0.54
1029	5.145	1.582	0.895	0.37	1.377	0.834	0.254	1.42	0.753	0.195	1.435	0.585	0.166	1.384	0.486	0.215	1.377	0.397	0.198	1.411	0.255	0.157	1.378	0.077	0.204	1.297	0.017	0.173	1.373	0.821	0.499	NaN	NaN	NaN	1.474	0.614	0.58	1.482	0.496	0.534	1.488	0.395	0.538	1.512	0.262	0.591	1.548	0.067	0.54
1030	5.15	1.58	0.895	0.369	1.372	0.834	0.253	1.418	0.753	0.194	1.434	0.586	0.167	1.382	0.486	0.214	1.374	0.397	0.198	1.409	0.255	0.157	1.378	0.077	0.204	1.297	0.017	0.173	1.371	0.821	0.498	NaN	NaN	NaN	1.472	0.614	0.58	1.481	0.496	0.533	1.488	0.395	0.537	1.512	0.262	0.591	1.548	0.067	0.54
1031	5.155	1.579	0.895	0.368	1.369	0.834	0.253	1.415	0.753	0.194	1.432	0.585	0.167	1.38	0.486	0.214	1.371	0.397	0.198	1.407	0.256	0.156	1.379	0.077	0.203	1.298	0.017	0.173	1.37	0.821	0.498	NaN	NaN	NaN	1.47	0.614	0.579	1.478	0.495	0.532	1.487	0.395	0.537	1.512	0.263	0.591	1.548	0.067	0.54
1032	5.16	1.577	0.895	0.367	1.366	0.834	0.253	1.413	0.753	0.193	1.429	0.584	0.167	1.377	0.486	0.214	1.368	0.397	0.198	1.405	0.256	0.156	1.379	0.077	0.203	1.298	0.017	0.173	1.368	0.821	0.497	1.434	0.768	0.569	1.468	0.613	0.579	1.477	0.495	0.532	1.485	0.394	0.536	1.511	0.263	0.591	1.548	0.067	0.54
1033	5.165	1.574	0.894	0.365	1.363	0.834	0.252	1.411	0.752	0.192	1.425	0.583	0.167	1.373	0.486	0.215	1.364	0.397	0.198	1.404	0.256	0.155	1.38	0.076	0.202	1.298	0.017	0.173	1.366	0.821	0.496	1.435	0.767	0.57	1.466	0.613	0.578	1.475	0.494	0.532	1.483	0.393	0.535	1.51	0.263	0.59	1.548	0.067	0.54
1034	5.17	1.572	0.894	0.364	1.361	0.833	0.251	1.408	0.751	0.192	1.423	0.582	0.167	1.369	0.486	0.214	1.361	0.396	0.198	1.403	0.255	0.155	1.38	0.076	0.202	1.298	0.016	0.173	1.365	0.821	0.495	1.437	0.767	0.57	1.465	0.614	0.577	1.473	0.494	0.531	1.482	0.393	0.535	1.509	0.263	0.59	1.548	0.067	0.54
1035	5.175	1.57	0.894	0.363	1.36	0.833	0.25	1.406	0.751	0.191	1.419	0.582	0.167	1.365	0.485	0.214	1.359	0.396	0.198	1.401	0.255	0.155	1.38	0.076	0.202	1.298	0.016	0.173	1.364	0.82	0.495	1.435	0.768	0.569	1.464	0.614	0.576	1.472	0.494	0.53	1.48	0.392	0.535	1.509	0.263	0.59	1.547	0.067	0.54
1036	5.18	1.568	0.894	0.362	1.361	0.832	0.25	1.403	0.751	0.19	1.416	0.582	0.167	1.362	0.485	0.214	1.358	0.395	0.198	1.4	0.254	0.154	1.38	0.076	0.202	1.298	0.016	0.173	1.361	0.82	0.493	1.433	0.768	0.568	1.462	0.614	0.576	1.47	0.494	0.53	1.478	0.392	0.534	1.508	0.263	0.59	1.547	0.067	0.54
1037	5.185	1.566	0.893	0.361	1.363	0.831	0.25	1.401	0.75	0.19	1.413	0.582	0.166	1.359	0.485	0.214	1.357	0.395	0.197	1.399	0.254	0.154	1.38	0.076	0.202	1.297	0.016	0.173	1.358	0.82	0.493	NaN	NaN	NaN	1.46	0.613	0.575	1.468	0.493	0.529	1.477	0.392	0.534	1.506	0.263	0.589	1.547	0.068	0.539
1038	5.19	1.564	0.893	0.36	1.355	0.832	0.248	1.398	0.75	0.189	1.411	0.582	0.165	1.357	0.485	0.213	1.356	0.394	0.197	1.398	0.253	0.153	1.379	0.075	0.202	1.297	0.015	0.172	1.357	0.82	0.492	NaN	NaN	NaN	1.458	0.613	0.574	1.466	0.494	0.528	1.476	0.392	0.533	1.505	0.263	0.588	1.547	0.068	0.539
1039	5.195	1.561	0.893	0.359	1.35	0.833	0.247	1.395	0.75	0.188	1.408	0.583	0.164	1.356	0.485	0.213	1.355	0.394	0.196	1.396	0.252	0.152	1.379	0.075	0.202	1.297	0.015	0.172	1.355	0.821	0.491	1.43	0.765	0.564	1.456	0.613	0.573	1.465	0.494	0.528	1.475	0.393	0.533	1.504	0.263	0.587	1.547	0.069	0.539
1040	5.2	1.559	0.892	0.358	1.348	0.832	0.247	1.393	0.75	0.188	1.406	0.583	0.164	1.354	0.484	0.212	1.355	0.393	0.195	1.394	0.252	0.151	1.379	0.075	0.202	1.297	0.015	0.172	1.352	0.821	0.49	1.423	0.767	0.562	1.454	0.612	0.572	1.463	0.494	0.527	1.473	0.392	0.532	1.504	0.263	0.588	1.548	0.07	0.54
1041	5.205	1.557	0.892	0.356	1.346	0.832	0.245	1.39	0.75	0.187	1.404	0.583	0.163	1.354	0.484	0.211	1.354	0.393	0.195	1.393	0.251	0.151	1.379	0.075	0.201	1.297	0.015	0.172	1.35	0.821	0.49	1.421	0.767	0.562	1.453	0.613	0.572	1.461	0.493	0.526	1.47	0.391	0.53	1.503	0.264	0.587	1.548	0.07	0.54
1042	5.21	1.555	0.892	0.356	1.346	0.831	0.245	1.387	0.75	0.186	1.402	0.583	0.162	1.353	0.484	0.21	1.354	0.393	0.195	1.393	0.251	0.151	1.379	0.075	0.201	1.297	0.015	0.172	1.354	0.819	0.491	1.424	0.767	0.562	1.452	0.613	0.571	1.459	0.493	0.526	1.469	0.391	0.53	1.502	0.264	0.587	1.548	0.07	0.54
1043	5.215	1.553	0.892	0.355	1.348	0.83	0.245	1.385	0.749	0.185	1.401	0.583	0.161	1.352	0.484	0.21	1.353	0.393	0.194	1.392	0.251	0.151	1.379	0.075	0.201	1.297	0.015	0.171	1.362	0.817	0.492	1.42	0.767	0.561	1.45	0.613	0.57	1.457	0.493	0.525	1.467	0.391	0.529	1.5	0.264	0.586	1.547	0.071	0.539
1044	5.22	1.551	0.892	0.353	1.34	0.832	0.243	1.382	0.749	0.185	1.4	0.583	0.16	1.351	0.483	0.209	1.351	0.392	0.194	1.392	0.251	0.151	1.379	0.075	0.201	1.297	0.015	0.171	1.358	0.817	0.49	1.411	0.769	0.56	1.448	0.613	0.569	1.455	0.493	0.523	1.465	0.392	0.528	1.499	0.265	0.586	1.547	0.071	0.539
1045	5.225	1.549	0.892	0.352	1.34	0.831	0.243	1.379	0.749	0.184	1.399	0.583	0.16	1.351	0.483	0.208	1.349	0.392	0.193	1.392	0.251	0.151	1.379	0.075	0.201	1.297	0.015	0.171	1.347	0.82	0.487	NaN	NaN	NaN	1.446	0.612	0.568	1.453	0.493	0.523	1.463	0.392	0.528	1.498	0.265	0.585	1.547	0.072	0.539
1046	5.23	1.547	0.893	0.351	1.343	0.83	0.244	1.378	0.749	0.184	1.398	0.582	0.159	1.35	0.482	0.208	1.347	0.391	0.193	1.392	0.251	0.151	1.379	0.075	0.201	1.297	0.015	0.171	1.343	0.82	0.486	NaN	NaN	NaN	1.444	0.612	0.568	1.451	0.493	0.522	1.462	0.392	0.527	1.497	0.266	0.585	1.546	0.072	0.539
1047	5.235	1.544	0.893	0.35	1.334	0.832	0.242	1.376	0.749	0.184	1.397	0.582	0.158	1.35	0.482	0.207	1.346	0.391	0.193	1.392	0.251	0.151	1.379	0.075	0.201	1.297	0.014	0.171	1.341	0.821	0.485	NaN	NaN	NaN	1.442	0.613	0.567	1.448	0.493	0.521	1.46	0.392	0.527	1.496	0.266	0.584	1.546	0.072	0.538
1048	5.24	1.542	0.893	0.349	1.329	0.833	0.241	1.373	0.749	0.183	1.396	0.582	0.158	1.349	0.482	0.207	1.345	0.391	0.192	1.392	0.251	0.151	1.379	0.075	0.201	1.297	0.014	0.171	1.339	0.821	0.484	NaN	NaN	NaN	1.441	0.613	0.566	1.446	0.493	0.52	1.457	0.392	0.525	1.495	0.266	0.584	1.546	0.073	0.538
1049	5.245	1.541	0.893	0.348	1.326	0.833	0.24	1.371	0.749	0.182	1.396	0.582	0.158	1.348	0.482	0.206	1.344	0.391	0.192	1.391	0.251	0.15	1.378	0.075	0.201	1.297	0.014	0.171	1.337	0.822	0.483	1.403	0.768	0.552	1.439	0.613	0.565	1.444	0.493	0.519	1.454	0.391	0.525	1.493	0.267	0.583	1.546	0.074	0.538
1050	5.25	1.539	0.893	0.346	1.328	0.833	0.24	1.369	0.749	0.181	1.395	0.581	0.158	1.347	0.481	0.206	1.344	0.391	0.191	1.39	0.251	0.15	1.378	0.074	0.201	1.297	0.014	0.171	1.336	0.822	0.483	1.401	0.769	0.551	1.437	0.613	0.564	1.441	0.493	0.518	1.452	0.391	0.524	1.492	0.268	0.583	1.546	0.075	0.538
1051	5.255	1.537	0.893	0.345	1.333	0.831	0.241	1.366	0.75	0.181	1.394	0.581	0.158	1.346	0.481	0.205	1.344	0.391	0.191	1.39	0.25	0.149	1.378	0.074	0.201	1.297	0.014	0.171	1.334	0.823	0.482	1.396	0.77	0.55	1.436	0.613	0.563	1.439	0.493	0.517	1.449	0.391	0.522	1.491	0.269	0.583	1.545	0.076	0.538
1052	5.26	1.535	0.894	0.344	1.328	0.832	0.24	1.364	0.75	0.18	1.393	0.581	0.157	1.345	0.481	0.204	1.343	0.391	0.191	1.389	0.25	0.148	1.378	0.074	0.201	1.297	0.014	0.171	1.332	0.823	0.481	1.397	0.769	0.549	1.434	0.614	0.562	1.436	0.493	0.516	1.447	0.391	0.522	1.489	0.269	0.582	1.545	0.077	0.538
1053	5.265	1.533	0.894	0.343	1.318	0.834	0.238	1.361	0.751	0.179	1.392	0.581	0.155	1.344	0.481	0.204	1.343	0.39	0.19	1.389	0.25	0.148	1.378	0.074	0.201	1.297	0.014	0.171	1.33	0.824	0.481	1.396	0.77	0.547	1.432	0.614	0.561	1.434	0.494	0.516	1.445	0.392	0.522	1.487	0.269	0.581	1.544	0.078	0.538
1054	5.27	1.531	0.894	0.342	1.315	0.835	0.238	1.358	0.752	0.179	1.391	0.581	0.155	1.343	0.481	0.203	1.343	0.39	0.189	1.389	0.25	0.148	1.378	0.074	0.2	1.297	0.014	0.171	1.334	0.823	0.482	1.393	0.77	0.545	1.43	0.614	0.56	1.432	0.494	0.515	1.443	0.394	0.521	1.485	0.27	0.581	1.543	0.079	0.538
1055	5.275	1.529	0.895	0.34	1.317	0.834	0.238	1.357	0.752	0.178	1.391	0.582	0.154	1.343	0.481	0.203	1.342	0.39	0.189	1.389	0.25	0.148	1.378	0.074	0.2	1.297	0.014	0.171	1.342	0.821	0.483	1.393	0.77	0.544	1.428	0.614	0.56	1.429	0.495	0.514	1.439	0.393	0.521	1.484	0.271	0.581	1.543	0.079	0.538
1056	5.28	1.527	0.895	0.339	1.319	0.833	0.238	1.358	0.752	0.178	1.39	0.582	0.154	1.342	0.481	0.202	1.342	0.39	0.188	1.389	0.249	0.147	1.378	0.074	0.2	1.297	0.014	0.171	1.343	0.821	0.484	1.391	0.771	0.543	1.427	0.615	0.559	1.426	0.495	0.513	1.436	0.393	0.521	1.483	0.272	0.58	1.542	0.08	0.538
1057	5.285	1.525	0.895	0.338	1.31	0.835	0.236	1.361	0.75	0.178	1.39	0.583	0.154	1.342	0.481	0.201	1.342	0.39	0.188	1.389	0.249	0.147	1.378	0.074	0.2	1.297	0.014	0.171	1.342	0.821	0.483	1.387	0.772	0.542	1.425	0.615	0.557	1.423	0.496	0.513	1.433	0.394	0.52	1.48	0.273	0.58	1.541	0.081	0.538
1058	5.29	1.523	0.896	0.336	1.307	0.835	0.236	1.352	0.752	0.176	1.389	0.583	0.153	1.341	0.481	0.2	1.341	0.39	0.187	1.389	0.25	0.147	1.378	0.074	0.2	1.297	0.014	0.171	1.336	0.823	0.481	NaN	NaN	NaN	1.422	0.615	0.556	1.421	0.496	0.512	1.43	0.394	0.519	1.478	0.274	0.58	1.541	0.082	0.538
1059	5.295	1.521	0.896	0.335	1.305	0.836	0.235	1.347	0.753	0.175	1.389	0.583	0.153	1.34	0.481	0.2	1.341	0.39	0.187	1.39	0.251	0.147	1.378	0.074	0.2	1.297	0.014	0.171	1.324	0.826	0.478	NaN	NaN	NaN	1.421	0.616	0.556	1.418	0.496	0.511	1.428	0.395	0.519	1.476	0.275	0.58	1.539	0.083	0.538
1060	5.3	1.519	0.897	0.334	1.306	0.835	0.235	1.344	0.753	0.174	1.388	0.583	0.152	1.339	0.481	0.199	1.341	0.39	0.186	1.39	0.251	0.147	1.378	0.074	0.2	1.297	0.014	0.171	1.32	0.827	0.477	NaN	NaN	NaN	1.42	0.616	0.555	1.415	0.497	0.511	1.425	0.395	0.519	1.473	0.275	0.579	1.539	0.084	0.538
1061	5.305	1.517	0.897	0.333	1.31	0.834	0.235	1.343	0.753	0.174	1.386	0.583	0.151	1.338	0.481	0.198	1.34	0.39	0.186	1.389	0.25	0.146	1.378	0.074	0.2	1.297	0.014	0.171	1.318	0.828	0.476	NaN	NaN	NaN	1.418	0.616	0.555	1.412	0.497	0.51	1.421	0.395	0.518	1.47	0.275	0.579	1.537	0.086	0.538
1062	5.31	1.515	0.897	0.331	1.302	0.836	0.233	1.34	0.753	0.173	1.385	0.583	0.15	1.338	0.481	0.198	1.34	0.39	0.185	1.389	0.249	0.146	1.378	0.074	0.2	1.297	0.013	0.171	1.319	0.828	0.476	1.376	0.778	0.536	1.414	0.617	0.554	1.409	0.497	0.509	1.418	0.396	0.518	1.468	0.275	0.578	1.535	0.088	0.539
1063	5.315	1.514	0.898	0.33	1.298	0.837	0.232	1.343	0.752	0.173	1.384	0.583	0.149	1.337	0.481	0.197	1.339	0.39	0.185	1.388	0.249	0.146	1.378	0.074	0.199	1.297	0.013	0.171	1.327	0.826	0.478	1.376	0.779	0.536	1.41	0.617	0.553	1.406	0.498	0.508	1.415	0.396	0.518	1.465	0.276	0.578	1.535	0.09	0.539
1064	5.32	1.512	0.898	0.328	1.295	0.838	0.231	1.346	0.751	0.173	1.383	0.584	0.148	1.336	0.481	0.196	1.339	0.39	0.184	1.388	0.249	0.145	1.378	0.074	0.199	1.297	0.013	0.171	1.328	0.826	0.478	NaN	NaN	NaN	1.407	0.617	0.552	1.402	0.498	0.507	1.41	0.395	0.517	1.463	0.277	0.578	1.534	0.09	0.539
1065	5.325	1.51	0.899	0.327	1.293	0.838	0.231	1.336	0.753	0.172	1.382	0.584	0.147	1.336	0.481	0.195	1.339	0.39	0.184	1.388	0.249	0.145	1.378	0.074	0.199	1.297	0.013	0.171	1.323	0.828	0.477	NaN	NaN	NaN	1.404	0.617	0.551	1.399	0.498	0.507	1.407	0.396	0.517	1.46	0.278	0.578	1.533	0.09	0.538
1066	5.33	1.508	0.899	0.326	1.296	0.837	0.231	1.331	0.754	0.171	1.38	0.584	0.146	1.336	0.481	0.195	1.339	0.39	0.183	1.388	0.249	0.145	1.378	0.074	0.199	1.297	0.013	0.171	1.312	0.831	0.474	NaN	NaN	NaN	1.401	0.617	0.551	1.395	0.498	0.507	1.403	0.396	0.517	1.457	0.278	0.578	1.533	0.091	0.539
1067	5.335	1.506	0.899	0.324	1.299	0.836	0.232	1.329	0.754	0.17	1.379	0.585	0.146	1.335	0.481	0.194	1.339	0.39	0.183	1.388	0.249	0.144	1.378	0.074	0.199	1.297	0.013	0.171	1.308	0.832	0.472	1.371	0.782	0.531	1.398	0.617	0.55	1.392	0.498	0.506	1.399	0.396	0.516	1.455	0.279	0.578	1.531	0.092	0.539
1068	5.34	1.504	0.9	0.323	1.288	0.839	0.229	1.327	0.755	0.17	1.378	0.585	0.145	1.334	0.481	0.194	1.338	0.389	0.182	1.388	0.249	0.144	1.378	0.074	0.199	1.297	0.013	0.171	1.306	0.833	0.471	1.37	0.782	0.53	1.396	0.618	0.549	1.388	0.498	0.506	1.395	0.396	0.516	1.451	0.28	0.578	1.53	0.094	0.539
1069	5.345	1.502	0.9	0.322	1.285	0.84	0.228	1.324	0.755	0.169	1.376	0.585	0.144	1.334	0.481	0.194	1.338	0.389	0.182	1.388	0.249	0.144	1.378	0.074	0.199	1.297	0.013	0.171	1.305	0.833	0.471	1.369	0.783	0.53	1.392	0.617	0.548	1.384	0.498	0.505	1.391	0.396	0.515	1.448	0.281	0.577	1.529	0.095	0.539
1070	5.35	1.501	0.9	0.32	1.283	0.84	0.227	1.322	0.755	0.169	1.375	0.585	0.143	1.333	0.481	0.193	1.338	0.389	0.181	1.388	0.249	0.144	1.378	0.074	0.199	1.297	0.013	0.171	1.304	0.833	0.47	NaN	NaN	NaN	1.388	0.617	0.548	1.38	0.498	0.505	1.387	0.396	0.515	1.445	0.281	0.577	1.527	0.096	0.538
1071	5.355	1.499	0.901	0.319	1.28	0.84	0.226	1.321	0.755	0.168	1.374	0.585	0.143	1.333	0.481	0.193	1.338	0.389	0.181	1.388	0.249	0.144	1.378	0.074	0.199	1.297	0.013	0.171	1.306	0.833	0.47	NaN	NaN	NaN	1.385	0.617	0.547	1.375	0.498	0.504	1.382	0.396	0.515	1.442	0.282	0.577	1.526	0.097	0.537
1072	5.36	1.498	0.901	0.318	1.279	0.84	0.225	1.319	0.755	0.168	1.373	0.586	0.142	1.332	0.481	0.192	1.337	0.389	0.18	1.388	0.248	0.143	1.378	0.074	0.199	1.297	0.013	0.17	1.313	0.831	0.471	1.361	0.784	0.529	1.381	0.617	0.547	1.371	0.498	0.504	1.378	0.396	0.515	1.438	0.282	0.576	1.525	0.099	0.538
1073	5.365	1.496	0.901	0.317	1.278	0.84	0.225	1.316	0.755	0.167	1.371	0.586	0.142	1.332	0.48	0.191	1.337	0.389	0.18	1.389	0.248	0.143	1.378	0.074	0.199	1.297	0.013	0.17	1.311	0.832	0.47	1.362	0.784	0.529	1.377	0.616	0.546	1.367	0.498	0.503	1.374	0.397	0.515	1.434	0.283	0.576	1.524	0.102	0.538
1074	5.37	1.494	0.901	0.315	1.275	0.84	0.224	1.315	0.755	0.167	1.37	0.586	0.141	1.331	0.48	0.19	1.337	0.389	0.179	1.389	0.248	0.143	1.378	0.074	0.199	1.297	0.013	0.17	1.301	0.834	0.467	NaN	NaN	NaN	1.373	0.616	0.546	1.362	0.498	0.503	1.369	0.397	0.514	1.431	0.284	0.576	1.522	0.104	0.538
1075	5.375	1.493	0.901	0.314	1.277	0.839	0.224	1.314	0.754	0.166	1.368	0.586	0.139	1.331	0.48	0.19	1.337	0.389	0.179	1.389	0.248	0.143	1.378	0.074	0.199	1.297	0.013	0.17	1.297	0.835	0.466	NaN	NaN	NaN	1.369	0.616	0.545	1.357	0.498	0.502	1.364	0.397	0.514	1.428	0.285	0.575	1.52	0.105	0.538
1076	5.38	1.491	0.901	0.313	1.281	0.837	0.225	1.311	0.754	0.165	1.368	0.587	0.138	1.33	0.48	0.189	1.337	0.389	0.178	1.389	0.247	0.142	1.378	0.073	0.199	1.297	0.013	0.17	1.295	0.835	0.465	1.36	0.782	0.525	1.365	0.616	0.544	1.352	0.498	0.502	1.36	0.397	0.514	1.424	0.286	0.575	1.519	0.107	0.538
1077	5.385	1.49	0.901	0.312	1.272	0.839	0.223	1.309	0.754	0.165	1.367	0.587	0.138	1.33	0.48	0.189	1.337	0.389	0.178	1.389	0.247	0.142	1.378	0.073	0.199	1.297	0.013	0.17	1.293	0.835	0.465	1.36	0.781	0.524	1.361	0.616	0.544	1.347	0.498	0.501	1.356	0.398	0.514	1.42	0.287	0.574	1.517	0.109	0.537
1078	5.39	1.488	0.901	0.311	1.271	0.839	0.222	1.307	0.754	0.164	1.365	0.587	0.137	1.329	0.48	0.188	1.337	0.388	0.177	1.389	0.247	0.142	1.378	0.073	0.198	1.297	0.013	0.17	1.292	0.835	0.464	1.36	0.781	0.524	1.357	0.616	0.543	1.343	0.498	0.501	1.35	0.397	0.513	1.416	0.288	0.574	1.516	0.111	0.537
1079	5.395	1.486	0.901	0.31	1.272	0.839	0.222	1.305	0.754	0.164	1.363	0.587	0.136	1.329	0.48	0.188	1.336	0.388	0.176	1.388	0.247	0.141	1.378	0.073	0.198	1.297	0.013	0.17	1.291	0.834	0.463	1.36	0.781	0.524	1.353	0.616	0.543	1.338	0.499	0.501	1.344	0.397	0.512	1.413	0.289	0.573	1.513	0.113	0.536
1080	5.4	1.485	0.901	0.309	1.266	0.839	0.221	1.303	0.754	0.164	1.362	0.587	0.135	1.328	0.48	0.186	1.336	0.387	0.176	1.388	0.247	0.141	1.378	0.073	0.198	1.297	0.013	0.17	1.29	0.834	0.462	NaN	NaN	NaN	1.349	0.616	0.542	1.332	0.498	0.5	1.34	0.398	0.512	1.409	0.29	0.573	1.512	0.115	0.536
1081	5.405	1.484	0.901	0.308	1.264	0.839	0.22	1.302	0.753	0.163	1.36	0.587	0.134	1.327	0.479	0.185	1.336	0.387	0.175	1.388	0.246	0.141	1.378	0.073	0.198	1.297	0.013	0.17	1.293	0.833	0.463	NaN	NaN	NaN	1.345	0.616	0.542	1.327	0.498	0.5	1.335	0.398	0.512	1.405	0.291	0.572	1.509	0.117	0.535
1082	5.41	1.482	0.901	0.307	1.261	0.839	0.219	1.3	0.753	0.162	1.358	0.587	0.133	1.327	0.479	0.185	1.335	0.387	0.175	1.388	0.246	0.141	1.378	0.073	0.198	1.297	0.013	0.17	1.297	0.832	0.464	1.353	0.782	0.522	1.34	0.615	0.541	1.321	0.499	0.5	1.33	0.398	0.512	1.401	0.292	0.572	1.506	0.118	0.534
1083	5.415	1.481	0.9	0.306	1.259	0.839	0.219	1.299	0.752	0.162	1.357	0.587	0.132	1.326	0.479	0.185	1.335	0.387	0.175	1.388	0.246	0.14	1.378	0.072	0.198	1.297	0.013	0.17	1.288	0.833	0.462	1.354	0.781	0.522	1.336	0.615	0.541	1.316	0.499	0.499	1.325	0.398	0.511	1.397	0.293	0.571	1.504	0.12	0.534
1084	5.42	1.479	0.9	0.305	1.259	0.838	0.218	1.298	0.752	0.162	1.356	0.587	0.132	1.326	0.478	0.184	1.335	0.386	0.174	1.388	0.246	0.14	1.378	0.072	0.198	1.297	0.012	0.17	1.285	0.833	0.461	1.355	0.781	0.521	1.332	0.615	0.54	1.311	0.499	0.499	1.32	0.399	0.511	1.393	0.294	0.571	1.502	0.122	0.534
1085	5.425	1.478	0.9	0.304	1.26	0.837	0.218	1.296	0.752	0.161	1.355	0.587	0.131	1.325	0.478	0.184	1.334	0.386	0.174	1.387	0.245	0.139	1.378	0.072	0.198	1.297	0.012	0.17	1.288	0.832	0.461	NaN	NaN	NaN	1.327	0.615	0.539	1.305	0.499	0.498	1.315	0.399	0.51	1.389	0.295	0.57	1.5	0.124	0.534
1086	5.43	1.476	0.899	0.304	1.262	0.835	0.218	1.295	0.752	0.161	1.353	0.586	0.13	1.324	0.478	0.183	1.333	0.386	0.173	1.386	0.245	0.139	1.379	0.072	0.198	1.297	0.012	0.17	1.292	0.829	0.462	NaN	NaN	NaN	1.324	0.615	0.539	1.301	0.5	0.498	1.31	0.398	0.51	1.385	0.296	0.57	1.497	0.127	0.534
1087	5.435	1.474	0.899	0.303	1.258	0.835	0.217	1.293	0.751	0.16	1.351	0.586	0.129	1.323	0.478	0.182	1.332	0.385	0.173	1.386	0.244	0.138	1.379	0.072	0.198	1.297	0.012	0.17	1.284	0.83	0.46	NaN	NaN	NaN	1.319	0.615	0.538	1.297	0.5	0.498	1.306	0.399	0.51	1.382	0.297	0.569	1.495	0.129	0.533
1088	5.44	1.473	0.899	0.302	1.26	0.833	0.217	1.292	0.75	0.16	1.35	0.586	0.129	1.322	0.477	0.181	1.331	0.385	0.172	1.386	0.244	0.138	1.379	0.071	0.198	1.297	0.012	0.17	1.281	0.83	0.459	1.349	0.78	0.518	1.316	0.616	0.538	1.291	0.499	0.497	1.302	0.4	0.51	1.378	0.298	0.569	1.492	0.13	0.533
1089	5.445	1.472	0.898	0.301	1.253	0.834	0.216	1.29	0.75	0.159	1.349	0.586	0.128	1.321	0.477	0.181	1.331	0.385	0.172	1.386	0.245	0.139	1.379	0.071	0.198	1.297	0.012	0.17	1.279	0.829	0.459	1.35	0.779	0.518	1.312	0.616	0.537	1.286	0.499	0.496	1.298	0.401	0.509	1.374	0.3	0.568	1.489	0.132	0.532
1090	5.45	1.47	0.898	0.301	1.254	0.833	0.216	1.289	0.749	0.159	1.347	0.586	0.128	1.32	0.477	0.181	1.33	0.385	0.172	1.385	0.244	0.139	1.379	0.071	0.198	1.297	0.012	0.17	1.278	0.829	0.459	1.353	0.776	0.517	1.308	0.616	0.537	1.282	0.499	0.495	1.294	0.401	0.508	1.371	0.301	0.568	1.488	0.134	0.532
1091	5.455	1.469	0.898	0.3	1.256	0.832	0.216	1.287	0.749	0.158	1.346	0.585	0.127	1.319	0.476	0.18	1.329	0.385	0.172	1.385	0.244	0.139	1.378	0.071	0.198	1.297	0.012	0.17	1.276	0.829	0.458	1.354	0.775	0.516	1.304	0.616	0.536	1.278	0.5	0.495	1.29	0.401	0.507	1.368	0.302	0.567	1.486	0.137	0.532
1092	5.46	1.467	0.898	0.3	1.249	0.833	0.215	1.286	0.748	0.158	1.345	0.585	0.127	1.318	0.476	0.18	1.328	0.384	0.172	1.385	0.244	0.139	1.378	0.071	0.199	1.297	0.012	0.17	1.275	0.828	0.458	1.357	0.776	0.517	1.301	0.617	0.535	1.274	0.5	0.495	1.286	0.402	0.507	1.365	0.304	0.567	1.483	0.139	0.531
1093	5.465	1.466	0.897	0.3	1.247	0.832	0.214	1.285	0.748	0.157	1.344	0.585	0.127	1.317	0.476	0.18	1.327	0.384	0.172	1.384	0.244	0.139	1.378	0.071	0.199	1.297	0.012	0.17	1.274	0.827	0.458	1.356	0.774	0.516	1.298	0.617	0.535	1.27	0.501	0.494	1.282	0.403	0.506	1.362	0.305	0.566	1.48	0.14	0.531
1094	5.47	1.464	0.897	0.299	1.244	0.832	0.214	1.284	0.748	0.156	1.342	0.585	0.126	1.315	0.476	0.18	1.326	0.384	0.171	1.384	0.244	0.139	1.378	0.071	0.199	1.297	0.012	0.17	1.278	0.825	0.459	1.353	0.772	0.514	1.295	0.617	0.534	1.266	0.501	0.493	1.278	0.403	0.506	1.36	0.306	0.566	1.478	0.143	0.532
1095	5.475	1.463	0.897	0.299	1.242	0.831	0.213	1.283	0.747	0.155	1.34	0.584	0.126	1.314	0.476	0.18	1.325	0.383	0.171	1.383	0.244	0.138	1.378	0.071	0.199	1.297	0.012	0.17	1.281	0.823	0.46	1.352	0.772	0.515	1.292	0.617	0.533	1.263	0.501	0.493	1.274	0.404	0.505	1.357	0.308	0.565	1.475	0.144	0.532
1096	5.48	1.461	0.896	0.299	1.24	0.831	0.213	1.282	0.747	0.155	1.339	0.583	0.125	1.313	0.476	0.18	1.324	0.383	0.171	1.383	0.244	0.138	1.378	0.071	0.199	1.297	0.012	0.17	1.272	0.825	0.457	1.351	0.771	0.514	1.289	0.618	0.533	1.261	0.502	0.493	1.271	0.405	0.505	1.355	0.31	0.564	1.471	0.145	0.531
1097	5.485	1.46	0.896	0.299	1.239	0.831	0.213	1.281	0.747	0.154	1.338	0.583	0.125	1.312	0.475	0.18	1.323	0.383	0.17	1.382	0.244	0.138	1.378	0.071	0.199	1.297	0.012	0.17	1.269	0.825	0.457	1.349	0.769	0.511	1.286	0.618	0.533	1.257	0.502	0.493	1.267	0.405	0.505	1.352	0.312	0.564	1.468	0.146	0.531
1098	5.49	1.458	0.896	0.299	1.238	0.831	0.212	1.28	0.746	0.154	1.337	0.583	0.126	1.311	0.475	0.179	1.322	0.383	0.17	1.381	0.244	0.138	1.378	0.071	0.199	1.297	0.012	0.17	1.267	0.825	0.456	1.35	0.77	0.511	1.284	0.619	0.533	1.254	0.503	0.493	1.264	0.406	0.504	1.349	0.313	0.564	1.464	0.146	0.532
1099	5.495	1.457	0.895	0.299	1.236	0.831	0.211	1.278	0.746	0.153	1.336	0.583	0.126	1.31	0.474	0.179	1.321	0.383	0.17	1.381	0.244	0.138	1.378	0.071	0.199	1.297	0.012	0.17	1.265	0.825	0.456	1.352	0.771	0.512	1.281	0.619	0.532	1.252	0.503	0.492	1.261	0.407	0.504	1.347	0.314	0.563	1.46	0.147	0.532
1100	5.5	1.455	0.895	0.299	1.234	0.831	0.211	1.277	0.746	0.153	1.335	0.583	0.126	1.308	0.474	0.179	1.32	0.383	0.17	1.38	0.243	0.138	1.378	0.071	0.199	1.297	0.012	0.17	1.262	0.825	0.456	1.349	0.77	0.511	1.279	0.619	0.531	1.249	0.504	0.492	1.258	0.409	0.504	1.344	0.315	0.563	1.455	0.146	0.532
1101	5.505	1.453	0.895	0.299	1.233	0.831	0.21	1.275	0.746	0.153	1.333	0.583	0.125	1.307	0.474	0.179	1.319	0.382	0.17	1.38	0.243	0.138	1.378	0.071	0.199	1.297	0.012	0.17	1.259	0.825	0.455	1.348	0.771	0.511	1.277	0.619	0.531	1.247	0.505	0.491	1.255	0.41	0.504	1.342	0.317	0.563	1.45	0.146	0.533
1102	5.51	1.452	0.895	0.299	1.232	0.831	0.21	1.273	0.746	0.153	1.331	0.582	0.125	1.306	0.474	0.179	1.318	0.382	0.17	1.379	0.243	0.138	1.378	0.071	0.199	1.297	0.012	0.17	1.258	0.825	0.455	1.346	0.771	0.51	1.275	0.619	0.531	1.243	0.504	0.491	1.251	0.41	0.504	1.339	0.318	0.563	1.445	0.146	0.533
1103	5.515	1.45	0.894	0.299	1.23	0.831	0.209	1.272	0.746	0.153	1.33	0.582	0.125	1.306	0.474	0.179	1.317	0.382	0.17	1.379	0.243	0.138	1.378	0.071	0.199	1.297	0.012	0.17	1.256	0.825	0.455	1.343	0.769	0.508	1.273	0.62	0.531	1.24	0.505	0.491	1.248	0.411	0.504	1.336	0.319	0.563	1.439	0.145	0.534
1104	5.52	1.448	0.894	0.299	1.228	0.831	0.209	1.271	0.746	0.152	1.33	0.582	0.125	1.305	0.473	0.179	1.316	0.381	0.17	1.378	0.243	0.138	1.378	0.071	0.199	1.297	0.012	0.17	1.255	0.825	0.454	1.342	0.769	0.508	1.271	0.62	0.531	1.238	0.505	0.491	1.245	0.412	0.504	1.332	0.319	0.563	1.434	0.144	0.534
1105	5.525	1.447	0.894	0.299	1.225	0.832	0.209	1.269	0.746	0.152	1.329	0.582	0.125	1.303	0.473	0.179	1.315	0.381	0.171	1.378	0.243	0.138	1.377	0.071	0.199	1.297	0.012	0.17	1.253	0.825	0.454	1.341	0.77	0.509	1.27	0.62	0.53	1.236	0.506	0.49	1.242	0.412	0.505	1.328	0.32	0.564	1.427	0.143	0.535
1106	5.53	1.445	0.894	0.299	1.224	0.832	0.209	1.268	0.746	0.152	1.328	0.582	0.125	1.302	0.472	0.178	1.315	0.381	0.171	1.377	0.243	0.138	1.377	0.071	0.199	1.297	0.012	0.17	1.252	0.825	0.453	1.341	0.77	0.509	1.267	0.62	0.53	1.233	0.506	0.49	1.238	0.413	0.505	1.324	0.319	0.563	1.421	0.142	0.536
1107	5.535	1.443	0.894	0.299	1.223	0.832	0.209	1.267	0.746	0.152	1.327	0.582	0.125	1.301	0.472	0.178	1.314	0.381	0.17	1.377	0.243	0.138	1.377	0.071	0.199	1.297	0.012	0.17	1.251	0.825	0.453	1.34	0.77	0.509	1.266	0.62	0.53	1.231	0.506	0.49	1.235	0.413	0.505	1.32	0.32	0.564	1.414	0.141	0.537
1108	5.54	1.442	0.894	0.299	1.221	0.832	0.209	1.265	0.746	0.151	1.326	0.583	0.126	1.3	0.472	0.178	1.314	0.381	0.17	1.377	0.243	0.138	1.377	0.071	0.199	1.297	0.012	0.17	1.249	0.825	0.453	1.337	0.771	0.509	1.265	0.62	0.53	1.229	0.507	0.49	1.232	0.415	0.505	1.315	0.319	0.565	1.408	0.139	0.537
1109	5.545	1.44	0.894	0.3	1.22	0.832	0.208	1.264	0.747	0.152	1.326	0.583	0.126	1.3	0.473	0.179	1.313	0.381	0.171	1.376	0.243	0.138	1.377	0.071	0.199	1.297	0.012	0.17	1.247	0.825	0.453	1.336	0.771	0.508	1.263	0.62	0.53	1.226	0.507	0.49	1.229	0.415	0.504	1.31	0.318	0.565	1.401	0.137	0.537
1110	5.55	1.438	0.894	0.3	1.218	0.833	0.208	1.262	0.747	0.152	1.325	0.583	0.126	1.299	0.473	0.179	1.313	0.381	0.171	1.376	0.243	0.138	1.377	0.071	0.2	1.297	0.012	0.17	1.244	0.825	0.452	1.334	0.771	0.508	1.261	0.62	0.53	1.224	0.507	0.49	1.224	0.415	0.504	1.304	0.317	0.566	1.394	0.135	0.538
1111	5.555	1.436	0.894	0.3	1.216	0.833	0.208	1.26	0.747	0.152	1.324	0.583	0.126	1.299	0.473	0.179	1.312	0.381	0.171	1.376	0.243	0.139	1.377	0.071	0.2	1.297	0.012	0.17	1.242	0.825	0.452	1.333	0.771	0.508	1.26	0.62	0.53	1.221	0.508	0.49	1.22	0.415	0.504	1.298	0.315	0.566	1.387	0.133	0.539
1112	5.56	1.435	0.894	0.3	1.215	0.833	0.208	1.258	0.747	0.152	1.323	0.583	0.126	1.298	0.473	0.179	1.312	0.381	0.171	1.375	0.243	0.139	1.377	0.072	0.2	1.297	0.012	0.17	1.24	0.826	0.453	1.331	0.771	0.508	1.258	0.62	0.529	1.219	0.508	0.49	1.216	0.415	0.504	1.292	0.314	0.567	1.38	0.13	0.539
1113	5.565	1.433	0.894	0.3	1.214	0.833	0.208	1.257	0.747	0.153	1.322	0.583	0.126	1.297	0.473	0.18	1.312	0.381	0.171	1.375	0.243	0.139	1.377	0.072	0.2	1.297	0.012	0.17	1.238	0.826	0.453	1.33	0.771	0.508	1.256	0.621	0.53	1.216	0.508	0.49	1.213	0.415	0.504	1.286	0.312	0.568	1.372	0.128	0.54
1114	5.57	1.431	0.894	0.3	1.212	0.834	0.209	1.255	0.747	0.153	1.322	0.583	0.126	1.296	0.473	0.18	1.311	0.381	0.172	1.375	0.243	0.139	1.377	0.072	0.2	1.297	0.012	0.17	1.237	0.826	0.453	1.33	0.771	0.508	1.254	0.621	0.53	1.213	0.509	0.49	1.209	0.415	0.504	1.28	0.31	0.568	1.365	0.126	0.54
1115	5.575	1.429	0.894	0.3	1.21	0.834	0.209	1.253	0.748	0.153	1.321	0.583	0.126	1.296	0.473	0.18	1.311	0.381	0.172	1.375	0.244	0.139	1.377	0.072	0.2	1.297	0.012	0.17	1.235	0.826	0.453	1.328	0.772	0.508	1.252	0.621	0.53	1.211	0.51	0.49	1.205	0.415	0.504	1.273	0.309	0.568	1.358	0.123	0.541
1116	5.58	1.428	0.894	0.3	1.208	0.834	0.209	1.251	0.748	0.153	1.32	0.583	0.126	1.295	0.473	0.18	1.31	0.381	0.172	1.375	0.244	0.139	1.377	0.072	0.2	1.297	0.012	0.17	1.233	0.826	0.453	1.327	0.772	0.509	1.251	0.622	0.531	1.208	0.51	0.491	1.203	0.415	0.504	1.267	0.307	0.569	1.35	0.121	0.541
1117	5.585	1.426	0.894	0.3	1.206	0.834	0.209	1.249	0.748	0.154	1.32	0.584	0.127	1.294	0.472	0.18	1.31	0.381	0.172	1.375	0.244	0.139	1.377	0.072	0.2	1.297	0.012	0.17	1.231	0.827	0.453	1.325	0.772	0.509	1.249	0.622	0.531	1.205	0.511	0.491	1.199	0.415	0.504	1.261	0.305	0.569	1.342	0.118	0.541
1118	5.59	1.424	0.894	0.3	1.204	0.834	0.209	1.248	0.748	0.154	1.319	0.584	0.127	1.293	0.472	0.18	1.309	0.381	0.172	1.375	0.244	0.139	1.377	0.072	0.2	1.297	0.012	0.17	1.234	0.825	0.455	1.323	0.772	0.508	1.246	0.622	0.531	1.202	0.511	0.491	1.195	0.414	0.504	1.255	0.303	0.569	1.334	0.116	0.541
1119	5.595	1.422	0.894	0.3	1.203	0.834	0.209	1.246	0.748	0.155	1.318	0.584	0.127	1.293	0.472	0.18	1.309	0.381	0.172	1.374	0.244	0.139	1.377	0.072	0.2	1.297	0.012	0.17	1.243	0.823	0.458	1.321	0.772	0.508	1.244	0.622	0.532	1.2	0.511	0.491	1.192	0.414	0.504	1.249	0.302	0.569	1.326	0.113	0.541
1120	5.6	1.42	0.894	0.301	1.2	0.835	0.21	1.244	0.748	0.155	1.317	0.584	0.127	1.292	0.472	0.18	1.308	0.381	0.172	1.374	0.244	0.139	1.377	0.072	0.2	1.297	0.012	0.17	1.242	0.822	0.458	1.319	0.772	0.508	1.242	0.623	0.532	1.197	0.512	0.491	1.188	0.414	0.504	1.244	0.301	0.57	1.318	0.111	0.541
1121	5.605	1.418	0.894	0.301	1.199	0.834	0.211	1.243	0.748	0.155	1.316	0.584	0.128	1.292	0.472	0.18	1.308	0.381	0.172	1.374	0.244	0.139	1.377	0.072	0.2	1.297	0.012	0.17	1.234	0.824	0.458	1.318	0.773	0.508	1.239	0.622	0.532	1.195	0.512	0.491	1.185	0.414	0.504	1.239	0.3	0.57	1.31	0.109	0.541
1122	5.61	1.416	0.894	0.301	1.203	0.833	0.212	1.24	0.748	0.156	1.315	0.584	0.128	1.291	0.472	0.18	1.307	0.381	0.173	1.374	0.244	0.139	1.377	0.072	0.2	1.297	0.012	0.17	1.226	0.825	0.456	1.316	0.772	0.508	1.236	0.622	0.533	1.193	0.513	0.492	1.182	0.414	0.504	1.234	0.299	0.57	1.303	0.107	0.541
1123	5.615	1.414	0.894	0.302	1.212	0.83	0.215	1.239	0.747	0.156	1.313	0.584	0.128	1.29	0.473	0.181	1.307	0.381	0.173	1.374	0.244	0.139	1.377	0.072	0.2	1.297	0.012	0.17	1.223	0.826	0.456	1.314	0.771	0.508	1.234	0.622	0.533	1.192	0.513	0.492	1.179	0.413	0.503	1.229	0.298	0.57	1.294	0.104	0.542
1124	5.62	1.412	0.894	0.302	1.209	0.83	0.215	1.237	0.748	0.157	1.312	0.584	0.129	1.289	0.473	0.181	1.307	0.381	0.173	1.373	0.244	0.139	1.377	0.073	0.2	1.297	0.012	0.17	1.22	0.826	0.457	1.311	0.771	0.508	1.232	0.623	0.533	1.189	0.513	0.492	1.176	0.413	0.504	1.225	0.297	0.57	1.285	0.101	0.541
1125	5.625	1.411	0.894	0.302	1.196	0.832	0.213	1.235	0.747	0.157	1.311	0.584	0.129	1.288	0.473	0.182	1.306	0.381	0.173	1.373	0.245	0.14	1.377	0.073	0.2	1.297	0.012	0.17	1.217	0.827	0.457	1.31	0.771	0.509	1.229	0.623	0.534	1.186	0.512	0.492	1.174	0.413	0.504	1.22	0.295	0.57	1.276	0.098	0.541
1126	5.63	1.409	0.894	0.303	1.192	0.832	0.213	1.233	0.747	0.158	1.31	0.585	0.129	1.288	0.473	0.182	1.306	0.381	0.174	1.373	0.245	0.14	1.377	0.073	0.2	1.297	0.012	0.17	1.215	0.827	0.458	1.308	0.772	0.511	1.226	0.623	0.534	1.184	0.511	0.493	1.172	0.413	0.505	1.215	0.294	0.57	1.267	0.096	0.541
1127	5.635	1.407	0.893	0.303	1.189	0.833	0.214	1.231	0.747	0.158	1.309	0.585	0.13	1.287	0.472	0.183	1.305	0.381	0.174	1.373	0.245	0.14	1.377	0.073	0.2	1.297	0.012	0.17	1.213	0.827	0.459	1.306	0.772	0.511	1.223	0.622	0.534	1.182	0.512	0.493	1.17	0.413	0.505	1.211	0.292	0.571	1.259	0.093	0.541
1128	5.64	1.405	0.893	0.304	1.186	0.833	0.214	1.229	0.747	0.159	1.307	0.585	0.131	1.286	0.472	0.183	1.304	0.381	0.174	1.373	0.246	0.141	1.377	0.073	0.2	1.297	0.012	0.17	1.21	0.827	0.459	1.303	0.772	0.511	1.221	0.622	0.535	1.181	0.512	0.493	1.167	0.412	0.505	1.207	0.291	0.571	1.25	0.091	0.54
1129	5.645	1.403	0.893	0.305	1.184	0.833	0.215	1.228	0.747	0.16	1.306	0.585	0.131	1.286	0.472	0.183	1.303	0.381	0.175	1.373	0.247	0.141	1.377	0.073	0.2	1.297	0.012	0.17	1.207	0.827	0.46	1.302	0.772	0.511	1.218	0.621	0.535	1.179	0.511	0.493	1.165	0.412	0.505	1.203	0.29	0.571	1.242	0.088	0.539
1130	5.65	1.401	0.893	0.305	1.186	0.832	0.217	1.225	0.746	0.161	1.305	0.585	0.131	1.285	0.472	0.184	1.303	0.381	0.175	1.373	0.246	0.142	1.377	0.073	0.2	1.297	0.012	0.17	1.21	0.826	0.461	1.301	0.773	0.512	1.217	0.622	0.536	1.177	0.51	0.494	1.164	0.412	0.505	1.199	0.289	0.571	1.233	0.086	0.538
1131	5.655	1.399	0.893	0.306	1.19	0.83	0.219	1.223	0.746	0.161	1.303	0.585	0.131	1.283	0.472	0.184	1.302	0.381	0.175	1.372	0.246	0.142	1.377	0.073	0.2	1.298	0.012	0.17	1.213	0.824	0.463	1.294	0.773	0.513	1.214	0.621	0.536	1.175	0.51	0.494	1.161	0.411	0.506	1.195	0.287	0.57	1.225	0.084	0.537
1132	5.66	1.397	0.892	0.307	1.181	0.831	0.218	1.222	0.746	0.162	1.301	0.586	0.132	1.283	0.472	0.185	1.301	0.381	0.176	1.372	0.246	0.142	1.377	0.073	0.2	1.298	0.012	0.17	1.203	0.826	0.462	1.288	0.773	0.516	1.212	0.621	0.537	1.174	0.509	0.494	1.16	0.411	0.506	1.191	0.285	0.57	1.217	0.082	0.537
1133	5.665	1.395	0.892	0.308	1.178	0.832	0.218	1.219	0.746	0.163	1.299	0.585	0.132	1.282	0.472	0.186	1.301	0.381	0.176	1.372	0.246	0.142	1.377	0.073	0.2	1.298	0.012	0.17	1.2	0.826	0.462	1.292	0.772	0.516	1.211	0.62	0.537	1.172	0.509	0.495	1.158	0.41	0.506	1.186	0.284	0.57	1.208	0.08	0.536
1134	5.67	1.393	0.892	0.308	1.176	0.832	0.219	1.217	0.745	0.163	1.297	0.585	0.132	1.281	0.472	0.186	1.3	0.381	0.177	1.371	0.246	0.142	1.377	0.073	0.2	1.298	0.012	0.17	1.198	0.826	0.463	1.293	0.773	0.517	1.209	0.62	0.538	1.171	0.508	0.495	1.156	0.41	0.507	1.182	0.283	0.57	1.2	0.078	0.536
1135	5.675	1.391	0.891	0.309	1.173	0.832	0.22	1.216	0.745	0.164	1.295	0.584	0.132	1.279	0.472	0.186	1.3	0.381	0.177	1.37	0.246	0.142	1.377	0.073	0.2	1.298	0.012	0.17	1.195	0.825	0.464	1.291	0.772	0.517	1.206	0.619	0.539	1.17	0.507	0.495	1.154	0.409	0.507	1.178	0.281	0.57	1.191	0.076	0.535
1136	5.68	1.389	0.891	0.31	1.171	0.831	0.22	1.213	0.745	0.165	1.293	0.584	0.133	1.278	0.472	0.187	1.298	0.381	0.177	1.37	0.246	0.142	1.377	0.073	0.2	1.298	0.012	0.17	1.194	0.825	0.464	1.287	0.771	0.516	1.205	0.618	0.539	1.169	0.506	0.495	1.152	0.408	0.507	1.174	0.28	0.569	1.183	0.075	0.534
1137	5.685	1.387	0.891	0.311	1.169	0.831	0.221	1.211	0.745	0.166	1.291	0.584	0.133	1.277	0.471	0.187	1.297	0.38	0.178	1.369	0.246	0.143	1.377	0.073	0.201	1.298	0.012	0.17	1.191	0.825	0.465	1.284	0.77	0.516	1.203	0.618	0.54	1.167	0.505	0.495	1.149	0.407	0.508	1.169	0.279	0.569	1.176	0.075	0.534
1138	5.69	1.384	0.891	0.312	1.166	0.83	0.222	1.21	0.744	0.166	1.29	0.584	0.134	1.275	0.471	0.188	1.296	0.38	0.178	1.368	0.246	0.143	1.377	0.074	0.201	1.298	0.012	0.17	1.192	0.823	0.467	1.281	0.769	0.518	1.201	0.617	0.54	1.166	0.504	0.495	1.147	0.407	0.508	1.165	0.278	0.569	1.169	0.074	0.533
1139	5.695	1.383	0.89	0.313	1.164	0.83	0.222	1.207	0.744	0.168	1.288	0.584	0.135	1.274	0.471	0.188	1.295	0.38	0.178	1.368	0.246	0.144	1.377	0.074	0.201	1.298	0.012	0.17	1.194	0.822	0.469	1.278	0.768	0.517	1.2	0.616	0.541	1.166	0.503	0.496	1.144	0.406	0.508	1.161	0.278	0.569	1.164	0.074	0.533
1140	5.7	1.381	0.89	0.315	1.163	0.83	0.222	1.206	0.744	0.168	1.286	0.584	0.136	1.273	0.471	0.189	1.294	0.38	0.179	1.368	0.247	0.144	1.377	0.074	0.201	1.298	0.012	0.17	1.184	0.824	0.468	1.275	0.767	0.518	1.198	0.615	0.542	1.166	0.502	0.496	1.142	0.407	0.509	1.156	0.279	0.569	1.161	0.073	0.533
1141	5.705	1.378	0.889	0.316	1.16	0.83	0.223	1.204	0.743	0.169	1.283	0.584	0.136	1.271	0.471	0.19	1.293	0.38	0.179	1.367	0.247	0.145	1.376	0.074	0.201	1.298	0.012	0.17	1.18	0.824	0.468	1.273	0.768	0.52	1.197	0.613	0.543	1.166	0.501	0.495	1.137	0.406	0.508	1.152	0.279	0.569	1.161	0.073	0.533
1142	5.71	1.376	0.888	0.317	1.158	0.83	0.224	1.201	0.743	0.17	1.281	0.584	0.137	1.269	0.47	0.19	1.291	0.38	0.18	1.366	0.247	0.145	1.376	0.074	0.201	1.298	0.012	0.17	1.178	0.823	0.469	1.271	0.767	0.521	1.195	0.612	0.543	1.165	0.5	0.495	1.132	0.407	0.506	1.147	0.28	0.57	1.162	0.074	0.533
1143	5.715	1.374	0.888	0.319	1.157	0.829	0.225	1.2	0.743	0.171	1.278	0.584	0.137	1.268	0.47	0.19	1.29	0.38	0.181	1.365	0.248	0.145	1.376	0.075	0.201	1.298	0.012	0.17	1.176	0.823	0.47	1.268	0.766	0.522	1.192	0.61	0.543	1.161	0.499	0.495	1.127	0.407	0.506	1.143	0.28	0.57	1.163	0.074	0.533
1144	5.72	1.372	0.888	0.32	1.155	0.828	0.226	1.198	0.743	0.172	1.276	0.584	0.138	1.266	0.47	0.191	1.288	0.38	0.181	1.365	0.248	0.145	1.376	0.075	0.201	1.298	0.012	0.17	1.173	0.822	0.47	1.267	0.766	0.524	1.19	0.608	0.544	1.158	0.5	0.495	1.123	0.407	0.504	1.14	0.28	0.569	1.163	0.074	0.533
1145	5.725	1.37	0.888	0.321	1.153	0.828	0.227	1.196	0.742	0.173	1.274	0.583	0.139	1.264	0.47	0.192	1.287	0.38	0.182	1.364	0.249	0.146	1.376	0.075	0.202	1.298	0.012	0.17	1.171	0.822	0.471	1.264	0.766	0.524	1.188	0.607	0.544	1.152	0.501	0.496	1.119	0.406	0.502	1.139	0.279	0.569	1.163	0.073	0.533
1146	5.73	1.368	0.887	0.323	1.151	0.828	0.228	1.194	0.742	0.173	1.272	0.583	0.139	1.262	0.47	0.192	1.286	0.38	0.182	1.363	0.249	0.146	1.376	0.075	0.202	1.298	0.012	0.17	1.168	0.822	0.472	1.261	0.765	0.525	1.184	0.606	0.544	1.146	0.502	0.497	1.117	0.406	0.502	1.137	0.278	0.568	1.164	0.073	0.533
1147	5.735	1.365	0.886	0.324	1.148	0.829	0.229	1.192	0.742	0.174	1.27	0.584	0.14	1.26	0.469	0.192	1.284	0.38	0.182	1.362	0.249	0.146	1.376	0.075	0.202	1.298	0.012	0.17	1.165	0.821	0.473	1.257	0.764	0.524	1.18	0.605	0.545	1.14	0.503	0.497	1.115	0.405	0.502	1.135	0.277	0.568	1.164	0.072	0.534
1148	5.74	1.363	0.886	0.325	1.146	0.829	0.23	1.19	0.742	0.176	1.268	0.583	0.141	1.258	0.469	0.193	1.283	0.38	0.183	1.361	0.25	0.147	1.375	0.076	0.202	1.297	0.012	0.17	1.162	0.821	0.474	1.254	0.763	0.525	1.176	0.606	0.545	1.135	0.503	0.497	1.112	0.403	0.502	1.134	0.276	0.568	1.165	0.072	0.534
1149	5.745	1.361	0.885	0.327	1.144	0.829	0.23	1.188	0.742	0.177	1.265	0.583	0.141	1.257	0.469	0.194	1.281	0.38	0.183	1.361	0.25	0.147	1.375	0.076	0.202	1.297	0.012	0.17	1.159	0.82	0.474	1.253	0.764	0.527	1.173	0.606	0.546	1.129	0.502	0.496	1.111	0.402	0.503	1.133	0.274	0.567	1.165	0.071	0.534
1150	5.75	1.359	0.885	0.328	1.142	0.828	0.231	1.186	0.742	0.177	1.263	0.583	0.142	1.255	0.469	0.195	1.28	0.38	0.184	1.36	0.25	0.147	1.375	0.077	0.202	1.297	0.012	0.17	1.157	0.82	0.476	1.252	0.765	0.529	1.17	0.606	0.546	1.125	0.502	0.495	1.109	0.4	0.504	1.131	0.273	0.567	1.165	0.071	0.534
1151	5.755	1.357	0.885	0.329	1.14	0.828	0.232	1.184	0.742	0.178	1.261	0.583	0.143	1.253	0.469	0.195	1.279	0.38	0.184	1.359	0.251	0.148	1.375	0.077	0.202	1.298	0.012	0.17	1.155	0.819	0.476	1.249	0.764	0.531	1.168	0.605	0.547	1.123	0.502	0.495	1.109	0.399	0.505	1.129	0.272	0.568	1.165	0.071	0.534
1152	5.76	1.354	0.884	0.33	1.143	0.827	0.234	1.182	0.742	0.179	1.258	0.582	0.143	1.252	0.469	0.196	1.277	0.38	0.184	1.358	0.251	0.148	1.375	0.078	0.202	1.297	0.012	0.17	1.153	0.819	0.478	1.244	0.763	0.531	1.165	0.604	0.547	1.121	0.501	0.496	1.108	0.399	0.506	1.128	0.272	0.568	1.165	0.072	0.534
1153	5.765	1.352	0.883	0.332	1.15	0.825	0.236	1.18	0.742	0.18	1.256	0.582	0.144	1.25	0.468	0.197	1.275	0.38	0.185	1.357	0.251	0.148	1.375	0.078	0.202	1.297	0.012	0.17	1.15	0.819	0.479	1.241	0.762	0.532	1.163	0.604	0.548	1.121	0.5	0.497	1.107	0.398	0.507	1.127	0.271	0.568	1.164	0.071	0.534
1154	5.77	1.35	0.883	0.333	1.149	0.824	0.238	1.178	0.742	0.181	1.254	0.583	0.145	1.248	0.468	0.197	1.273	0.38	0.185	1.356	0.252	0.148	1.374	0.078	0.203	1.297	0.012	0.17	1.147	0.819	0.48	1.238	0.761	0.532	1.162	0.604	0.549	1.121	0.499	0.498	1.106	0.398	0.507	1.126	0.271	0.569	1.162	0.071	0.533
1155	5.775	1.347	0.883	0.334	1.146	0.825	0.238	1.176	0.742	0.182	1.252	0.583	0.146	1.245	0.468	0.197	1.271	0.38	0.186	1.354	0.253	0.149	1.373	0.079	0.203	1.297	0.012	0.17	1.143	0.819	0.481	1.234	0.761	0.533	1.16	0.604	0.55	1.121	0.497	0.499	1.105	0.398	0.507	1.126	0.272	0.569	1.162	0.071	0.533
1156	5.78	1.345	0.883	0.336	1.14	0.827	0.238	1.173	0.743	0.182	1.25	0.584	0.146	1.243	0.468	0.197	1.27	0.38	0.186	1.353	0.254	0.149	1.372	0.079	0.203	1.297	0.012	0.17	1.141	0.819	0.481	1.23	0.76	0.533	1.159	0.603	0.55	1.121	0.495	0.5	1.103	0.397	0.507	1.125	0.271	0.569	1.162	0.071	0.533
1157	5.785	1.343	0.882	0.337	1.13	0.829	0.237	1.172	0.743	0.183	1.248	0.584	0.147	1.241	0.469	0.198	1.267	0.381	0.186	1.352	0.256	0.15	1.372	0.08	0.203	1.297	0.012	0.17	1.138	0.819	0.481	1.227	0.76	0.535	1.157	0.602	0.551	1.121	0.495	0.5	1.1	0.397	0.507	1.124	0.27	0.569	1.162	0.071	0.533
1158	5.79	1.34	0.882	0.339	1.126	0.829	0.238	1.169	0.744	0.184	1.246	0.584	0.148	1.238	0.469	0.198	1.265	0.381	0.187	1.351	0.257	0.15	1.372	0.081	0.203	1.297	0.012	0.17	1.135	0.819	0.482	1.226	0.761	0.536	1.156	0.601	0.551	1.121	0.494	0.501	1.098	0.396	0.506	1.123	0.27	0.569	1.162	0.071	0.533
1159	5.795	1.338	0.882	0.34	1.124	0.83	0.238	1.167	0.744	0.185	1.244	0.584	0.149	1.236	0.469	0.199	1.263	0.382	0.187	1.35	0.258	0.15	1.372	0.083	0.203	1.297	0.013	0.17	1.133	0.819	0.482	1.224	0.762	0.538	1.155	0.601	0.552	1.121	0.493	0.501	1.097	0.396	0.506	1.123	0.27	0.569	1.162	0.071	0.533
1160	5.8	1.336	0.882	0.341	1.122	0.83	0.239	1.165	0.744	0.185	1.242	0.584	0.149	1.233	0.47	0.199	1.261	0.382	0.187	1.348	0.259	0.151	1.371	0.084	0.203	1.297	0.013	0.17	1.132	0.819	0.483	1.221	0.762	0.539	1.154	0.601	0.553	1.12	0.493	0.502	1.096	0.396	0.506	1.122	0.269	0.569	1.161	0.07	0.533
1161	5.805	1.333	0.882	0.342	1.119	0.831	0.239	1.163	0.745	0.186	1.24	0.585	0.15	1.23	0.47	0.2	1.258	0.383	0.188	1.346	0.26	0.151	1.37	0.085	0.203	1.297	0.013	0.17	1.129	0.819	0.484	1.216	0.761	0.54	1.153	0.601	0.553	1.118	0.493	0.502	1.095	0.395	0.507	1.121	0.269	0.569	1.161	0.07	0.533
1162	5.81	1.331	0.882	0.344	1.116	0.832	0.24	1.161	0.745	0.187	1.238	0.586	0.151	1.227	0.47	0.2	1.255	0.383	0.188	1.345	0.261	0.151	1.369	0.086	0.204	1.297	0.013	0.17	1.127	0.819	0.484	1.213	0.76	0.54	1.152	0.6	0.554	1.116	0.492	0.502	1.094	0.395	0.508	1.12	0.268	0.569	1.161	0.07	0.533
1163	5.815	1.328	0.882	0.345	1.114	0.833	0.24	1.158	0.746	0.187	1.236	0.586	0.151	1.224	0.471	0.2	1.252	0.384	0.188	1.343	0.262	0.152	1.369	0.087	0.204	1.297	0.013	0.17	1.123	0.82	0.484	1.21	0.761	0.542	1.151	0.599	0.554	1.115	0.492	0.503	1.093	0.394	0.508	1.12	0.268	0.569	1.16	0.069	0.533
1164	5.82	1.326	0.883	0.346	1.112	0.833	0.241	1.156	0.747	0.188	1.233	0.586	0.152	1.221	0.471	0.201	1.249	0.384	0.188	1.34	0.263	0.152	1.368	0.088	0.204	1.297	0.013	0.17	1.119	0.82	0.485	1.209	0.762	0.543	1.15	0.599	0.555	1.113	0.492	0.503	1.093	0.394	0.508	1.118	0.268	0.569	1.16	0.069	0.533
1165	5.825	1.324	0.883	0.348	1.11	0.834	0.241	1.153	0.748	0.189	1.231	0.586	0.152	1.218	0.472	0.201	1.246	0.385	0.188	1.338	0.265	0.152	1.367	0.09	0.205	1.296	0.013	0.17	1.116	0.821	0.485	1.206	0.762	0.544	1.149	0.599	0.555	1.112	0.492	0.504	1.093	0.393	0.509	1.116	0.266	0.569	1.16	0.069	0.533
1166	5.83	1.321	0.883	0.349	1.112	0.835	0.243	1.151	0.749	0.189	1.228	0.587	0.153	1.214	0.472	0.201	1.242	0.386	0.188	1.336	0.266	0.152	1.366	0.091	0.205	1.296	0.014	0.171	1.114	0.821	0.486	1.202	0.761	0.545	1.148	0.599	0.556	1.111	0.492	0.504	1.092	0.393	0.509	1.115	0.266	0.569	1.16	0.069	0.533
1167	5.835	1.319	0.884	0.35	1.114	0.835	0.244	1.148	0.75	0.189	1.226	0.587	0.154	1.21	0.473	0.201	1.239	0.386	0.188	1.333	0.268	0.152	1.365	0.094	0.204	1.296	0.014	0.171	1.113	0.821	0.486	1.197	0.76	0.545	1.148	0.599	0.556	1.111	0.492	0.504	1.091	0.393	0.51	1.115	0.265	0.569	1.16	0.069	0.533
1168	5.84	1.317	0.884	0.351	1.106	0.837	0.243	1.146	0.751	0.189	1.223	0.588	0.155	1.206	0.473	0.201	1.235	0.387	0.188	1.33	0.269	0.152	1.363	0.096	0.205	1.296	0.014	0.171	1.11	0.821	0.487	1.193	0.761	0.546	1.147	0.599	0.557	1.111	0.492	0.505	1.09	0.393	0.51	1.115	0.265	0.57	1.16	0.069	0.533
1169	5.845	1.314	0.885	0.352	1.102	0.839	0.244	1.144	0.752	0.191	1.22	0.588	0.156	1.203	0.474	0.202	1.231	0.388	0.188	1.327	0.271	0.152	1.362	0.097	0.205	1.296	0.014	0.171	1.108	0.821	0.488	1.191	0.761	0.546	1.146	0.6	0.558	1.11	0.492	0.506	1.09	0.392	0.51	1.115	0.265	0.57	1.16	0.069	0.533
1170	5.85	1.312	0.885	0.353	1.102	0.84	0.245	1.141	0.753	0.191	1.217	0.589	0.156	1.199	0.475	0.202	1.227	0.389	0.188	1.324	0.272	0.153	1.36	0.098	0.205	1.296	0.015	0.171	1.105	0.822	0.488	1.189	0.762	0.548	1.145	0.6	0.559	1.11	0.492	0.506	1.089	0.392	0.511	1.115	0.265	0.571	1.159	0.069	0.533
1171	5.855	1.31	0.886	0.354	1.104	0.84	0.247	1.139	0.754	0.192	1.214	0.589	0.157	1.193	0.474	0.201	1.223	0.389	0.188	1.32	0.274	0.152	1.359	0.101	0.205	1.296	0.015	0.171	1.101	0.823	0.488	1.187	0.762	0.549	1.143	0.6	0.559	1.109	0.491	0.507	1.089	0.392	0.512	1.115	0.265	0.571	1.159	0.069	0.533
1172	5.86	1.308	0.886	0.355	1.097	0.842	0.246	1.137	0.755	0.193	1.21	0.589	0.157	1.189	0.475	0.202	1.218	0.39	0.188	1.317	0.275	0.152	1.357	0.103	0.205	1.296	0.015	0.171	1.1	0.823	0.49	1.183	0.762	0.55	1.142	0.601	0.56	1.108	0.491	0.508	1.089	0.392	0.512	1.114	0.264	0.571	1.159	0.069	0.533
1173	5.865	1.305	0.887	0.356	1.093	0.843	0.246	1.135	0.756	0.193	1.207	0.589	0.158	1.184	0.476	0.202	1.214	0.391	0.188	1.313	0.277	0.152	1.355	0.106	0.205	1.296	0.015	0.171	1.103	0.823	0.491	1.18	0.761	0.551	1.141	0.601	0.561	1.108	0.493	0.509	1.089	0.393	0.513	1.113	0.264	0.571	1.159	0.069	0.533
1174	5.87	1.303	0.887	0.357	1.094	0.843	0.248	1.133	0.757	0.193	1.203	0.589	0.158	1.179	0.477	0.202	1.209	0.392	0.188	1.308	0.279	0.152	1.353	0.108	0.205	1.295	0.016	0.171	1.096	0.824	0.49	1.177	0.762	0.552	1.139	0.601	0.562	1.108	0.493	0.51	1.09	0.393	0.514	1.113	0.264	0.572	1.159	0.068	0.534
1175	5.875	1.301	0.888	0.359	1.1	0.842	0.251	1.131	0.758	0.194	1.199	0.589	0.159	1.174	0.477	0.202	1.203	0.392	0.188	1.305	0.282	0.152	1.35	0.11	0.205	1.295	0.016	0.171	1.092	0.825	0.491	1.175	0.763	0.553	1.138	0.602	0.562	1.106	0.493	0.51	1.09	0.393	0.514	1.113	0.264	0.573	1.159	0.068	0.534
1176	5.88	1.299	0.889	0.36	1.101	0.842	0.252	1.128	0.759	0.195	1.195	0.59	0.16	1.168	0.477	0.202	1.198	0.393	0.188	1.3	0.283	0.153	1.348	0.113	0.205	1.295	0.017	0.171	1.089	0.825	0.491	1.173	0.763	0.554	1.136	0.602	0.563	1.105	0.493	0.511	1.089	0.392	0.515	1.114	0.264	0.573	1.16	0.068	0.534
1177	5.885	1.297	0.89	0.361	1.099	0.843	0.253	1.125	0.76	0.196	1.191	0.59	0.16	1.162	0.478	0.201	1.193	0.394	0.188	1.295	0.285	0.152	1.345	0.115	0.205	1.295	0.018	0.171	1.087	0.826	0.492	1.17	0.764	0.555	1.135	0.603	0.564	1.103	0.493	0.511	1.089	0.392	0.516	1.114	0.265	0.574	1.16	0.068	0.534
1178	5.89	1.295	0.89	0.362	1.096	0.844	0.253	1.123	0.761	0.196	1.187	0.59	0.161	1.157	0.478	0.202	1.187	0.395	0.188	1.29	0.287	0.152	1.343	0.117	0.206	1.294	0.018	0.171	1.085	0.826	0.492	1.168	0.765	0.555	1.134	0.603	0.565	1.102	0.493	0.512	1.089	0.392	0.516	1.114	0.265	0.574	1.16	0.068	0.534
1179	5.895	1.293	0.891	0.363	1.095	0.845	0.254	1.121	0.762	0.196	1.183	0.59	0.161	1.151	0.479	0.201	1.181	0.395	0.188	1.285	0.289	0.152	1.34	0.12	0.206	1.294	0.019	0.171	1.083	0.826	0.493	1.166	0.765	0.556	1.132	0.603	0.565	1.102	0.493	0.513	1.089	0.392	0.517	1.115	0.264	0.575	1.16	0.068	0.534
1180	5.9	1.291	0.891	0.364	1.093	0.845	0.256	1.119	0.763	0.197	1.178	0.59	0.161	1.146	0.479	0.202	1.175	0.396	0.188	1.279	0.29	0.152	1.336	0.122	0.205	1.294	0.02	0.171	1.081	0.826	0.494	1.164	0.765	0.558	1.132	0.604	0.567	1.102	0.493	0.513	1.089	0.392	0.518	1.115	0.264	0.575	1.16	0.068	0.534
1181	5.905	1.289	0.892	0.365	1.094	0.844	0.257	1.117	0.763	0.197	1.174	0.589	0.161	1.139	0.479	0.201	1.168	0.396	0.187	1.273	0.291	0.151	1.333	0.125	0.205	1.293	0.021	0.172	1.08	0.826	0.495	1.162	0.766	0.558	1.131	0.605	0.568	1.102	0.493	0.514	1.089	0.392	0.518	1.115	0.264	0.575	1.16	0.068	0.534
1182	5.91	1.286	0.892	0.366	1.091	0.845	0.257	1.114	0.764	0.198	1.17	0.589	0.161	1.132	0.479	0.201	1.162	0.396	0.187	1.267	0.293	0.151	1.33	0.126	0.204	1.293	0.022	0.172	1.078	0.827	0.495	1.16	0.767	0.559	1.129	0.605	0.568	1.102	0.493	0.515	1.089	0.391	0.518	1.116	0.264	0.576	1.16	0.068	0.534
1183	5.915	1.284	0.893	0.367	1.084	0.848	0.257	1.112	0.764	0.199	1.165	0.589	0.161	1.126	0.479	0.201	1.156	0.397	0.187	1.261	0.294	0.15	1.327	0.129	0.205	1.293	0.023	0.173	1.078	0.827	0.497	1.158	0.767	0.559	1.127	0.604	0.569	1.102	0.493	0.516	1.089	0.391	0.519	1.115	0.263	0.576	1.16	0.068	0.534
1184	5.92	1.282	0.893	0.368	1.073	0.85	0.256	1.111	0.765	0.199	1.16	0.589	0.161	1.12	0.48	0.2	1.15	0.397	0.187	1.256	0.296	0.15	1.324	0.132	0.205	1.292	0.025	0.174	1.078	0.827	0.499	1.155	0.768	0.56	1.125	0.604	0.57	1.101	0.493	0.517	1.09	0.391	0.52	1.115	0.262	0.577	1.16	0.068	0.534
1185	5.925	1.28	0.893	0.37	1.069	0.851	0.257	1.109	0.765	0.2	1.156	0.589	0.162	1.115	0.481	0.201	1.144	0.398	0.187	1.25	0.296	0.15	1.322	0.135	0.205	1.291	0.028	0.175	1.072	0.828	0.498	1.153	0.768	0.561	1.124	0.605	0.571	1.101	0.493	0.518	1.09	0.392	0.521	1.115	0.262	0.577	1.16	0.068	0.535
1186	5.93	1.278	0.894	0.37	1.068	0.851	0.257	1.107	0.765	0.201	1.152	0.589	0.162	1.11	0.481	0.201	1.138	0.398	0.188	1.244	0.297	0.15	1.318	0.137	0.204	1.29	0.03	0.175	1.068	0.828	0.499	1.151	0.767	0.562	1.123	0.605	0.572	1.1	0.492	0.518	1.09	0.392	0.522	1.115	0.262	0.578	1.16	0.068	0.535
1187	5.935	1.276	0.894	0.371	1.066	0.85	0.258	1.105	0.765	0.201	1.148	0.589	0.162	1.105	0.482	0.201	1.133	0.399	0.188	1.239	0.298	0.149	1.315	0.139	0.204	1.288	0.032	0.176	1.066	0.828	0.499	1.149	0.767	0.563	1.122	0.605	0.573	1.1	0.493	0.519	1.089	0.391	0.523	1.116	0.262	0.579	1.16	0.068	0.535
1188	5.94	1.275	0.894	0.372	1.068	0.849	0.26	1.103	0.765	0.202	1.144	0.59	0.162	1.1	0.482	0.201	1.127	0.4	0.188	1.234	0.3	0.149	1.311	0.141	0.204	1.286	0.034	0.176	1.064	0.828	0.5	1.146	0.768	0.564	1.12	0.605	0.574	1.1	0.493	0.52	1.089	0.391	0.523	1.117	0.262	0.58	1.161	0.068	0.535
1189	5.945	1.272	0.894	0.373	1.074	0.847	0.262	1.101	0.765	0.202	1.14	0.59	0.162	1.095	0.483	0.202	1.122	0.401	0.188	1.231	0.303	0.15	1.308	0.144	0.204	1.283	0.036	0.176	1.062	0.828	0.501	1.145	0.768	0.565	1.119	0.606	0.575	1.1	0.494	0.521	1.088	0.391	0.524	1.117	0.262	0.58	1.162	0.069	0.535
1190	5.95	1.271	0.895	0.374	1.074	0.846	0.263	1.098	0.765	0.203	1.136	0.591	0.163	1.09	0.484	0.202	1.116	0.401	0.189	1.227	0.304	0.151	1.304	0.146	0.204	1.279	0.039	0.175	1.06	0.828	0.501	1.143	0.768	0.567	1.118	0.606	0.575	1.1	0.494	0.522	1.089	0.391	0.525	1.117	0.262	0.581	1.162	0.069	0.535
1191	5.955	1.269	0.895	0.375	1.069	0.847	0.263	1.097	0.765	0.204	1.133	0.592	0.164	1.086	0.485	0.203	1.111	0.402	0.189	1.223	0.306	0.151	1.3	0.148	0.205	1.275	0.041	0.175	1.06	0.828	0.503	1.141	0.768	0.567	1.117	0.606	0.576	1.1	0.494	0.523	1.09	0.391	0.526	1.117	0.262	0.581	1.161	0.069	0.536
1192	5.96	1.267	0.895	0.376	1.059	0.848	0.262	1.095	0.765	0.204	1.129	0.592	0.164	1.082	0.485	0.203	1.106	0.403	0.189	1.218	0.307	0.152	1.296	0.15	0.205	1.27	0.043	0.174	1.063	0.827	0.505	1.138	0.769	0.568	1.115	0.606	0.577	1.1	0.494	0.524	1.091	0.392	0.527	1.117	0.262	0.582	1.161	0.068	0.536
1193	5.965	1.265	0.895	0.376	1.056	0.848	0.263	1.093	0.765	0.205	1.126	0.593	0.165	1.077	0.486	0.203	1.103	0.405	0.19	1.214	0.308	0.153	1.291	0.151	0.205	1.265	0.045	0.173	1.055	0.828	0.504	1.135	0.77	0.569	1.114	0.607	0.578	1.099	0.494	0.525	1.092	0.392	0.528	1.117	0.262	0.583	1.161	0.068	0.536
1194	5.97	1.263	0.895	0.377	1.056	0.848	0.264	1.091	0.764	0.205	1.122	0.593	0.165	1.074	0.487	0.204	1.099	0.406	0.19	1.21	0.31	0.153	1.287	0.152	0.205	1.259	0.047	0.171	1.052	0.828	0.505	1.131	0.77	0.57	1.113	0.607	0.579	1.099	0.494	0.525	1.092	0.392	0.528	1.118	0.262	0.583	1.162	0.069	0.536
1195	5.975	1.261	0.896	0.378	1.061	0.846	0.266	1.089	0.764	0.206	1.119	0.594	0.166	1.07	0.488	0.204	1.095	0.407	0.19	1.205	0.311	0.154	1.281	0.153	0.205	1.253	0.049	0.17	1.05	0.828	0.505	1.129	0.769	0.571	1.112	0.607	0.579	1.099	0.494	0.526	1.092	0.392	0.529	1.119	0.262	0.584	1.162	0.069	0.536
1196	5.98	1.259	0.896	0.379	1.062	0.845	0.267	1.088	0.764	0.206	1.117	0.594	0.166	1.067	0.489	0.204	1.09	0.408	0.191	1.201	0.312	0.155	1.276	0.154	0.205	1.246	0.051	0.169	1.048	0.828	0.506	1.126	0.769	0.571	1.111	0.608	0.58	1.099	0.494	0.526	1.093	0.392	0.529	1.119	0.262	0.585	1.162	0.069	0.537
1197	5.985	1.257	0.896	0.379	1.057	0.845	0.267	1.086	0.764	0.206	1.114	0.595	0.167	1.063	0.49	0.205	1.086	0.409	0.192	1.196	0.313	0.155	1.27	0.154	0.205	1.24	0.052	0.168	1.047	0.828	0.507	1.125	0.769	0.571	1.11	0.608	0.581	1.099	0.495	0.527	1.093	0.392	0.53	1.12	0.262	0.585	1.162	0.069	0.537
1198	5.99	1.255	0.896	0.38	1.048	0.847	0.266	1.084	0.764	0.207	1.111	0.595	0.168	1.058	0.49	0.205	1.082	0.41	0.192	1.191	0.314	0.156	1.265	0.154	0.205	1.233	0.053	0.168	1.046	0.828	0.507	1.123	0.77	0.572	1.109	0.608	0.581	1.099	0.495	0.528	1.093	0.392	0.531	1.12	0.262	0.585	1.162	0.069	0.537
1199	5.995	1.253	0.896	0.38	1.044	0.847	0.266	1.083	0.764	0.207	1.108	0.595	0.169	1.055	0.491	0.206	1.078	0.411	0.193	1.187	0.314	0.156	1.259	0.154	0.205	1.225	0.054	0.167	1.045	0.828	0.508	1.119	0.771	0.574	1.108	0.608	0.582	1.099	0.495	0.529	1.094	0.392	0.531	1.121	0.262	0.585	1.162	0.069	0.537
1200	6	1.252	0.897	0.381	1.042	0.848	0.267	1.081	0.764	0.207	1.105	0.595	0.17	1.052	0.492	0.207	1.073	0.412	0.194	1.182	0.315	0.156	1.252	0.154	0.204	1.218	0.055	0.166	1.043	0.828	0.509	1.116	0.772	0.575	1.107	0.609	0.582	1.099	0.495	0.529	1.094	0.393	0.532	1.121	0.262	0.585	1.162	0.069	0.537
1201	6.005	1.25	0.897	0.381	1.04	0.848	0.267	1.079	0.764	0.207	1.102	0.596	0.17	1.048	0.493	0.208	1.069	0.412	0.194	1.177	0.315	0.157	1.246	0.153	0.204	1.209	0.056	0.165	1.04	0.829	0.51	1.115	0.772	0.575	1.107	0.609	0.583	1.099	0.495	0.53	1.094	0.393	0.532	1.121	0.262	0.586	1.162	0.069	0.537
1202	6.01	1.248	0.898	0.382	1.038	0.848	0.268	1.078	0.765	0.207	1.1	0.596	0.171	1.044	0.494	0.208	1.064	0.413	0.194	1.173	0.316	0.157	1.239	0.152	0.204	1.201	0.056	0.164	1.037	0.829	0.51	1.114	0.772	0.575	1.106	0.61	0.584	1.099	0.495	0.53	1.094	0.393	0.533	1.122	0.262	0.586	1.162	0.069	0.537
1203	6.015	1.246	0.898	0.382	1.037	0.848	0.268	1.075	0.765	0.207	1.097	0.596	0.172	1.04	0.495	0.208	1.06	0.414	0.195	1.168	0.316	0.158	1.232	0.151	0.204	1.192	0.056	0.164	1.036	0.829	0.51	1.113	0.771	0.576	1.106	0.61	0.584	1.099	0.495	0.531	1.095	0.393	0.534	1.122	0.262	0.587	1.162	0.069	0.537
1204	6.02	1.244	0.898	0.383	1.036	0.848	0.268	1.073	0.765	0.208	1.094	0.596	0.173	1.037	0.496	0.209	1.056	0.415	0.195	1.163	0.316	0.159	1.225	0.15	0.203	1.183	0.056	0.163	1.034	0.829	0.51	1.112	0.77	0.577	1.106	0.61	0.585	1.098	0.495	0.531	1.095	0.393	0.534	1.123	0.262	0.587	1.162	0.069	0.537
1205	6.025	1.242	0.898	0.383	1.034	0.848	0.269	1.072	0.765	0.208	1.091	0.597	0.174	1.033	0.497	0.21	1.052	0.416	0.196	1.159	0.316	0.159	1.218	0.148	0.204	1.174	0.056	0.163	1.031	0.829	0.511	1.11	0.77	0.578	1.106	0.611	0.585	1.097	0.495	0.531	1.096	0.394	0.535	1.124	0.262	0.588	1.162	0.069	0.537
1206	6.03	1.24	0.899	0.383	1.031	0.849	0.269	1.07	0.766	0.208	1.089	0.597	0.175	1.029	0.497	0.21	1.048	0.417	0.197	1.153	0.315	0.16	1.21	0.146	0.204	1.164	0.056	0.162	1.03	0.829	0.511	1.11	0.77	0.578	1.106	0.611	0.586	1.098	0.495	0.532	1.098	0.395	0.536	1.125	0.262	0.588	1.162	0.069	0.537
1207	6.035	1.238	0.899	0.383	1.028	0.85	0.27	1.068	0.766	0.209	1.086	0.597	0.175	1.026	0.498	0.211	1.044	0.417	0.197	1.148	0.315	0.16	1.202	0.145	0.203	1.155	0.055	0.162	1.029	0.829	0.511	1.11	0.771	0.579	1.106	0.611	0.586	1.099	0.497	0.533	1.098	0.395	0.536	1.125	0.263	0.589	1.162	0.069	0.537
1208	6.04	1.237	0.899	0.384	1.026	0.85	0.27	1.067	0.767	0.209	1.084	0.597	0.176	1.023	0.499	0.212	1.041	0.418	0.198	1.142	0.313	0.16	1.194	0.142	0.203	1.145	0.054	0.162	1.028	0.83	0.511	1.107	0.771	0.579	1.106	0.612	0.586	1.099	0.497	0.534	1.098	0.394	0.536	1.126	0.263	0.589	1.161	0.068	0.537
1209	6.045	1.235	0.9	0.384	1.024	0.851	0.27	1.065	0.768	0.21	1.082	0.598	0.177	1.02	0.5	0.213	1.037	0.419	0.198	1.136	0.312	0.159	1.187	0.14	0.203	1.136	0.054	0.161	1.026	0.83	0.512	1.105	0.771	0.58	1.107	0.612	0.587	1.099	0.496	0.535	1.098	0.394	0.536	1.126	0.263	0.59	1.161	0.068	0.537
1210	6.05	1.233	0.9	0.384	1.023	0.851	0.271	1.063	0.768	0.21	1.079	0.598	0.178	1.017	0.501	0.214	1.033	0.419	0.199	1.13	0.31	0.159	1.179	0.138	0.203	1.126	0.053	0.161	1.025	0.83	0.513	1.103	0.771	0.58	1.107	0.612	0.587	1.099	0.496	0.535	1.098	0.394	0.537	1.126	0.263	0.59	1.161	0.068	0.537
1211	6.055	1.231	0.9	0.385	1.021	0.851	0.271	1.061	0.769	0.211	1.077	0.598	0.179	1.014	0.501	0.214	1.028	0.419	0.199	1.125	0.309	0.159	1.171	0.136	0.203	1.117	0.052	0.161	1.023	0.831	0.513	1.1	0.771	0.581	1.107	0.613	0.587	1.099	0.496	0.535	1.099	0.394	0.537	1.127	0.263	0.59	1.161	0.068	0.537
1212	6.06	1.229	0.9	0.385	1.019	0.851	0.271	1.059	0.769	0.211	1.074	0.598	0.179	1.011	0.502	0.215	1.025	0.419	0.2	1.119	0.308	0.159	1.162	0.133	0.202	1.107	0.051	0.16	1.021	0.831	0.514	1.097	0.771	0.582	1.108	0.614	0.588	1.099	0.497	0.535	1.099	0.394	0.538	1.127	0.263	0.59	1.161	0.068	0.537
1213	6.065	1.228	0.901	0.385	1.017	0.851	0.272	1.057	0.769	0.211	1.071	0.599	0.18	1.007	0.502	0.216	1.021	0.419	0.2	1.114	0.306	0.159	1.155	0.132	0.202	1.097	0.05	0.16	1.02	0.831	0.514	1.095	0.771	0.582	1.108	0.614	0.588	1.099	0.497	0.536	1.1	0.394	0.539	1.127	0.263	0.591	1.161	0.068	0.537
1214	6.07	1.225	0.901	0.385	1.016	0.851	0.272	1.055	0.77	0.211	1.069	0.599	0.18	1.004	0.502	0.217	1.017	0.419	0.201	1.108	0.305	0.159	1.147	0.13	0.202	1.087	0.049	0.16	1.018	0.831	0.514	1.093	0.771	0.583	1.107	0.613	0.588	1.1	0.497	0.536	1.1	0.394	0.539	1.128	0.263	0.591	1.161	0.068	0.537
1215	6.075	1.224	0.901	0.385	1.014	0.852	0.272	1.053	0.77	0.211	1.066	0.599	0.181	1.002	0.503	0.217	1.013	0.419	0.201	1.102	0.303	0.159	1.138	0.128	0.202	1.076	0.047	0.161	1.015	0.831	0.514	1.091	0.772	0.584	1.108	0.613	0.588	1.1	0.497	0.536	1.1	0.395	0.539	1.128	0.263	0.591	1.161	0.068	0.537
1216	6.08	1.222	0.901	0.385	1.015	0.851	0.273	1.051	0.77	0.211	1.064	0.6	0.181	0.999	0.503	0.218	1.01	0.42	0.202	1.096	0.302	0.159	1.129	0.124	0.202	1.066	0.046	0.161	1.013	0.831	0.515	1.091	0.773	0.585	1.108	0.613	0.588	1.1	0.497	0.537	1.101	0.395	0.54	1.128	0.263	0.591	1.161	0.068	0.537
1217	6.085	1.22	0.901	0.385	1.02	0.85	0.275	1.049	0.77	0.211	1.062	0.6	0.182	0.996	0.504	0.219	1.006	0.419	0.203	1.09	0.3	0.159	1.12	0.122	0.202	1.056	0.045	0.161	1.012	0.831	0.515	1.089	0.773	0.586	1.107	0.613	0.589	1.1	0.497	0.537	1.101	0.395	0.54	1.129	0.263	0.592	1.162	0.068	0.537
1218	6.09	1.218	0.901	0.385	1.019	0.85	0.276	1.048	0.77	0.211	1.059	0.6	0.182	0.993	0.504	0.219	1.003	0.419	0.203	1.084	0.298	0.159	1.111	0.12	0.202	1.046	0.043	0.162	1.011	0.831	0.515	1.086	0.774	0.586	1.107	0.614	0.589	1.101	0.497	0.538	1.102	0.395	0.54	1.13	0.263	0.592	1.162	0.068	0.537
1219	6.095	1.216	0.901	0.385	1.014	0.85	0.276	1.046	0.77	0.211	1.056	0.6	0.182	0.99	0.504	0.22	0.999	0.419	0.203	1.079	0.297	0.159	1.102	0.118	0.201	1.035	0.042	0.163	1.013	0.83	0.516	1.083	0.773	0.587	1.107	0.614	0.589	1.101	0.497	0.538	1.102	0.395	0.541	1.13	0.263	0.592	1.162	0.068	0.537
1220	6.1	1.214	0.901	0.385	1.005	0.852	0.275	1.043	0.77	0.212	1.053	0.6	0.182	0.988	0.504	0.221	0.996	0.419	0.204	1.073	0.295	0.159	1.093	0.115	0.201	1.024	0.04	0.163	1.019	0.828	0.519	1.081	0.773	0.588	1.106	0.614	0.589	1.101	0.498	0.539	1.102	0.395	0.541	1.13	0.263	0.592	1.162	0.068	0.537
1221	6.105	1.212	0.901	0.385	1.004	0.852	0.275	1.04	0.77	0.212	1.05	0.6	0.182	0.986	0.504	0.222	0.992	0.419	0.205	1.067	0.294	0.159	1.084	0.113	0.202	1.014	0.038	0.164	1.021	0.827	0.52	1.079	0.773	0.589	1.106	0.615	0.59	1.101	0.498	0.539	1.103	0.395	0.542	1.131	0.263	0.592	1.162	0.068	0.537
1222	6.11	1.21	0.901	0.385	1.007	0.851	0.276	1.039	0.77	0.212	1.047	0.6	0.183	0.983	0.505	0.222	0.988	0.419	0.205	1.061	0.292	0.16	1.076	0.111	0.202	1.004	0.037	0.165	1.018	0.827	0.52	1.079	0.772	0.589	1.106	0.615	0.59	1.101	0.498	0.539	1.103	0.395	0.542	1.131	0.263	0.592	1.162	0.069	0.537
1223	6.115	1.208	0.902	0.384	1.004	0.851	0.276	1.038	0.769	0.212	1.044	0.6	0.183	0.98	0.505	0.223	0.985	0.418	0.205	1.055	0.29	0.16	1.067	0.109	0.203	0.993	0.036	0.166	1.008	0.829	0.518	1.081	0.771	0.59	1.105	0.615	0.59	1.101	0.498	0.54	1.103	0.395	0.542	1.131	0.263	0.592	1.162	0.069	0.537
1224	6.12	1.206	0.902	0.384	0.995	0.852	0.275	1.035	0.769	0.212	1.042	0.6	0.182	0.978	0.504	0.223	0.982	0.418	0.206	1.049	0.289	0.16	1.058	0.107	0.203	0.983	0.034	0.167	1.004	0.829	0.518	1.085	0.77	0.592	1.104	0.615	0.591	1.101	0.498	0.54	1.103	0.396	0.542	1.131	0.263	0.593	1.162	0.069	0.537
1225	6.125	1.205	0.902	0.384	0.992	0.852	0.275	1.031	0.769	0.213	1.039	0.6	0.182	0.975	0.504	0.224	0.979	0.418	0.207	1.043	0.287	0.16	1.05	0.105	0.203	0.972	0.033	0.168	1.002	0.829	0.518	1.087	0.769	0.594	1.103	0.615	0.591	1.1	0.498	0.54	1.103	0.396	0.543	1.132	0.264	0.593	1.162	0.069	0.537
1226	6.13	1.203	0.902	0.383	0.989	0.852	0.275	1.03	0.769	0.213	1.036	0.6	0.182	0.973	0.503	0.224	0.975	0.417	0.207	1.037	0.286	0.16	1.041	0.104	0.203	0.962	0.032	0.17	1.001	0.829	0.518	1.09	0.767	0.597	1.103	0.616	0.591	1.1	0.498	0.541	1.103	0.396	0.543	1.132	0.264	0.593	1.162	0.069	0.537
1227	6.135	1.201	0.902	0.383	0.99	0.85	0.276	1.028	0.769	0.213	1.032	0.6	0.182	0.971	0.504	0.225	0.972	0.417	0.208	1.032	0.284	0.161	1.032	0.102	0.204	0.952	0.031	0.171	1.002	0.829	0.519	1.088	0.768	0.597	1.102	0.616	0.591	1.099	0.498	0.541	1.103	0.396	0.543	1.133	0.264	0.593	1.162	0.069	0.537
1228	6.14	1.199	0.902	0.383	0.992	0.849	0.278	1.024	0.769	0.213	1.029	0.6	0.182	0.969	0.503	0.226	0.969	0.416	0.208	1.026	0.282	0.161	1.023	0.1	0.204	0.942	0.03	0.172	1.003	0.828	0.52	1.082	0.77	0.596	1.101	0.616	0.591	1.099	0.498	0.541	1.103	0.396	0.544	1.133	0.264	0.594	1.162	0.069	0.537
1229	6.145	1.197	0.902	0.382	0.985	0.849	0.277	1.021	0.769	0.213	1.026	0.6	0.182	0.966	0.503	0.226	0.966	0.416	0.209	1.021	0.281	0.162	1.014	0.098	0.205	0.933	0.03	0.174	0.997	0.829	0.519	1.072	0.772	0.594	1.1	0.616	0.591	1.099	0.498	0.541	1.103	0.396	0.544	1.133	0.264	0.594	1.162	0.069	0.537
1230	6.15	1.195	0.902	0.381	0.981	0.849	0.277	1.019	0.768	0.213	1.023	0.6	0.182	0.964	0.502	0.226	0.963	0.415	0.209	1.015	0.279	0.162	1.006	0.096	0.206	0.923	0.029	0.176	0.994	0.828	0.52	1.069	0.773	0.594	1.099	0.616	0.591	1.098	0.498	0.542	1.102	0.395	0.544	1.133	0.264	0.594	1.162	0.069	0.537
1231	6.155	1.193	0.902	0.381	0.978	0.849	0.277	1.018	0.768	0.214	1.02	0.6	0.182	0.962	0.501	0.227	0.96	0.415	0.21	1.01	0.278	0.163	0.998	0.095	0.207	0.913	0.028	0.177	0.993	0.828	0.52	1.066	0.772	0.593	1.098	0.616	0.591	1.098	0.498	0.542	1.102	0.395	0.544	1.133	0.264	0.594	1.162	0.069	0.537
1232	6.16	1.191	0.902	0.38	0.976	0.848	0.277	1.015	0.767	0.214	1.017	0.6	0.182	0.96	0.502	0.228	0.958	0.414	0.21	1.005	0.277	0.163	0.99	0.093	0.208	0.903	0.027	0.179	0.991	0.828	0.52	1.062	0.773	0.593	1.097	0.617	0.591	1.097	0.498	0.542	1.102	0.395	0.544	1.133	0.264	0.595	1.162	0.069	0.537
1233	6.165	1.189	0.902	0.379	0.977	0.847	0.278	1.012	0.767	0.214	1.015	0.599	0.182	0.958	0.502	0.228	0.955	0.413	0.211	1	0.275	0.164	0.982	0.093	0.209	0.894	0.026	0.181	0.99	0.828	0.521	1.06	0.773	0.592	1.097	0.617	0.592	1.097	0.498	0.542	1.102	0.395	0.544	1.133	0.264	0.595	1.162	0.069	0.537
1234	6.17	1.187	0.901	0.379	0.981	0.844	0.28	1.01	0.766	0.214	1.011	0.599	0.182	0.956	0.501	0.229	0.952	0.413	0.211	0.995	0.274	0.165	0.974	0.091	0.21	0.885	0.026	0.182	0.989	0.828	0.521	1.058	0.773	0.592	1.095	0.617	0.592	1.097	0.498	0.542	1.102	0.395	0.544	1.134	0.264	0.595	1.162	0.069	0.537
1235	6.175	1.185	0.901	0.378	0.979	0.844	0.279	1.008	0.765	0.214	1.008	0.599	0.182	0.955	0.501	0.229	0.95	0.412	0.212	0.99	0.272	0.165	0.967	0.09	0.211	0.876	0.025	0.184	0.988	0.827	0.521	1.054	0.774	0.592	1.094	0.617	0.592	1.096	0.499	0.542	1.102	0.395	0.544	1.134	0.264	0.595	1.162	0.069	0.537
1236	6.18	1.182	0.901	0.377	0.969	0.845	0.278	1.006	0.765	0.213	1.006	0.599	0.182	0.953	0.5	0.23	0.947	0.412	0.212	0.985	0.271	0.166	0.96	0.089	0.212	0.868	0.025	0.186	0.987	0.827	0.521	1.051	0.774	0.591	1.093	0.617	0.592	1.096	0.499	0.542	1.102	0.395	0.544	1.134	0.264	0.595	1.162	0.069	0.537
1237	6.185	1.18	0.9	0.376	0.963	0.846	0.278	1.002	0.765	0.213	1.003	0.599	0.181	0.95	0.499	0.23	0.945	0.411	0.213	0.981	0.27	0.167	0.953	0.089	0.214	0.859	0.024	0.188	0.985	0.826	0.521	1.052	0.773	0.59	1.092	0.617	0.592	1.095	0.499	0.542	1.102	0.395	0.544	1.134	0.265	0.595	1.162	0.069	0.537
1238	6.19	1.179	0.9	0.376	0.961	0.845	0.278	1	0.764	0.214	1.001	0.598	0.182	0.949	0.499	0.231	0.942	0.41	0.213	0.976	0.269	0.168	0.946	0.088	0.215	0.852	0.023	0.189	0.983	0.826	0.521	1.052	0.772	0.589	1.091	0.617	0.592	1.095	0.499	0.542	1.102	0.395	0.544	1.134	0.265	0.595	1.162	0.069	0.537
1239	6.195	1.176	0.9	0.375	0.959	0.844	0.279	0.998	0.763	0.214	0.999	0.598	0.182	0.947	0.499	0.231	0.94	0.41	0.213	0.972	0.267	0.169	0.939	0.087	0.217	0.845	0.023	0.191	0.984	0.825	0.522	1.05	0.772	0.589	1.09	0.617	0.591	1.094	0.499	0.543	1.102	0.395	0.544	1.134	0.265	0.595	1.162	0.069	0.537
1240	6.2	1.174	0.9	0.374	0.955	0.844	0.279	0.995	0.763	0.214	0.996	0.598	0.182	0.945	0.498	0.231	0.938	0.409	0.214	0.968	0.266	0.169	0.933	0.086	0.218	0.838	0.023	0.193	0.987	0.824	0.523	1.047	0.773	0.588	1.088	0.617	0.591	1.094	0.499	0.543	1.102	0.395	0.544	1.134	0.265	0.594	1.162	0.069	0.537
1241	6.205	1.172	0.899	0.374	0.953	0.844	0.279	0.991	0.763	0.214	0.993	0.598	0.182	0.944	0.497	0.231	0.936	0.408	0.215	0.964	0.265	0.17	0.927	0.086	0.219	0.832	0.023	0.195	0.981	0.825	0.522	1.045	0.773	0.588	1.087	0.617	0.591	1.093	0.499	0.543	1.102	0.396	0.544	1.134	0.265	0.594	1.162	0.07	0.537
1242	6.21	1.169	0.899	0.373	0.951	0.843	0.279	0.989	0.762	0.214	0.991	0.597	0.182	0.942	0.497	0.232	0.934	0.408	0.216	0.961	0.264	0.172	0.921	0.085	0.221	0.826	0.022	0.197	0.978	0.825	0.521	1.045	0.773	0.588	1.086	0.617	0.591	1.092	0.499	0.542	1.101	0.396	0.544	1.134	0.265	0.594	1.162	0.07	0.536
1243	6.215	1.167	0.899	0.372	0.948	0.843	0.279	0.99	0.761	0.215	0.989	0.597	0.182	0.939	0.496	0.232	0.931	0.407	0.216	0.957	0.263	0.173	0.916	0.085	0.223	0.82	0.022	0.199	0.973	0.826	0.521	NaN	NaN	NaN	1.085	0.618	0.591	1.092	0.499	0.542	1.101	0.396	0.544	1.134	0.265	0.594	1.162	0.07	0.536
1244	6.22	1.165	0.899	0.371	0.945	0.843	0.279	0.989	0.76	0.216	0.987	0.596	0.182	0.938	0.496	0.232	0.929	0.406	0.217	0.953	0.262	0.174	0.911	0.084	0.224	0.815	0.022	0.201	0.971	0.826	0.521	1.041	0.771	0.587	1.084	0.618	0.591	1.091	0.499	0.542	1.101	0.396	0.544	1.134	0.265	0.594	1.162	0.07	0.536
1245	6.225	1.163	0.898	0.37	0.943	0.842	0.279	0.983	0.76	0.215	0.985	0.595	0.183	0.936	0.495	0.233	0.927	0.405	0.218	0.95	0.261	0.175	0.907	0.084	0.226	0.811	0.022	0.203	0.97	0.826	0.52	1.039	0.771	0.587	1.082	0.618	0.591	1.089	0.499	0.542	1.1	0.396	0.544	1.134	0.265	0.594	1.162	0.07	0.536
1246	6.23	1.16	0.898	0.369	0.941	0.841	0.279	0.98	0.759	0.215	0.983	0.594	0.182	0.934	0.494	0.233	0.924	0.405	0.218	0.947	0.26	0.176	0.903	0.083	0.227	0.806	0.021	0.204	0.969	0.826	0.52	1.038	0.771	0.587	1.081	0.618	0.591	1.089	0.499	0.542	1.1	0.396	0.544	1.134	0.265	0.594	1.162	0.07	0.536
1247	6.235	1.158	0.898	0.369	0.938	0.841	0.278	0.976	0.759	0.214	0.98	0.594	0.183	0.932	0.493	0.234	0.922	0.404	0.219	0.944	0.259	0.178	0.9	0.083	0.229	0.803	0.021	0.207	0.966	0.826	0.52	1.036	0.771	0.586	1.079	0.618	0.591	1.088	0.499	0.542	1.099	0.397	0.544	1.134	0.266	0.594	1.162	0.07	0.536
1248	6.24	1.155	0.897	0.368	0.936	0.84	0.278	0.974	0.759	0.214	0.978	0.593	0.183	0.93	0.493	0.234	0.92	0.403	0.219	0.941	0.258	0.179	0.896	0.082	0.23	0.8	0.021	0.209	0.963	0.826	0.52	1.034	0.772	0.586	1.078	0.618	0.59	1.087	0.5	0.542	1.099	0.397	0.544	1.134	0.266	0.594	1.162	0.07	0.536
1249	6.245	1.152	0.897	0.367	0.936	0.84	0.279	0.971	0.758	0.214	0.976	0.592	0.183	0.928	0.493	0.235	0.917	0.403	0.22	0.938	0.257	0.18	0.893	0.082	0.231	0.799	0.02	0.21	0.961	0.825	0.52	NaN	NaN	NaN	1.076	0.618	0.59	1.086	0.5	0.542	1.099	0.397	0.545	1.134	0.266	0.594	1.162	0.07	0.536
1250	6.25	1.15	0.896	0.366	0.936	0.839	0.28	0.968	0.758	0.214	0.974	0.591	0.184	0.926	0.492	0.235	0.914	0.402	0.221	0.935	0.256	0.181	0.89	0.081	0.232	0.797	0.019	0.212	0.961	0.825	0.52	NaN	NaN	NaN	1.075	0.618	0.59	1.085	0.5	0.542	1.098	0.398	0.545	1.133	0.266	0.594	1.162	0.07	0.536
1251	6.255	1.148	0.896	0.366	0.928	0.84	0.278	0.966	0.757	0.214	0.972	0.591	0.184	0.924	0.491	0.236	0.912	0.401	0.222	0.932	0.256	0.181	0.888	0.08	0.233	0.795	0.018	0.214	0.964	0.824	0.521	NaN	NaN	NaN	1.074	0.619	0.589	1.084	0.5	0.542	1.097	0.398	0.544	1.133	0.266	0.593	1.162	0.071	0.536
1252	6.26	1.145	0.895	0.365	0.925	0.84	0.278	0.963	0.757	0.214	0.97	0.589	0.185	0.921	0.491	0.237	0.909	0.4	0.222	0.93	0.256	0.182	0.887	0.08	0.234	0.795	0.018	0.215	0.964	0.823	0.522	1.028	0.77	0.584	1.072	0.619	0.589	1.082	0.5	0.542	1.096	0.398	0.544	1.132	0.267	0.593	1.162	0.071	0.536
1253	6.265	1.142	0.895	0.364	0.921	0.84	0.277	0.959	0.756	0.214	0.968	0.589	0.185	0.918	0.491	0.238	0.906	0.4	0.223	0.928	0.256	0.183	0.887	0.08	0.234	0.794	0.019	0.216	0.959	0.823	0.521	NaN	NaN	NaN	1.07	0.619	0.589	1.081	0.5	0.541	1.095	0.398	0.544	1.132	0.267	0.593	1.162	0.071	0.535
1254	6.27	1.14	0.894	0.364	0.918	0.84	0.277	0.957	0.756	0.213	0.965	0.588	0.186	0.915	0.49	0.238	0.903	0.4	0.224	0.925	0.257	0.182	0.887	0.08	0.233	0.794	0.019	0.217	0.952	0.824	0.519	NaN	NaN	NaN	1.069	0.619	0.589	1.08	0.5	0.541	1.094	0.398	0.544	1.132	0.267	0.593	1.162	0.072	0.535
1255	6.275	1.138	0.894	0.363	0.918	0.838	0.277	0.954	0.755	0.213	0.962	0.587	0.186	0.912	0.489	0.239	0.899	0.4	0.225	0.923	0.257	0.182	0.887	0.08	0.233	0.794	0.019	0.218	0.948	0.824	0.518	NaN	NaN	NaN	1.067	0.619	0.588	1.078	0.5	0.541	1.094	0.398	0.544	1.131	0.267	0.593	1.162	0.072	0.535
1256	6.28	1.135	0.894	0.362	0.922	0.836	0.278	0.95	0.755	0.213	0.96	0.586	0.187	0.91	0.489	0.24	0.896	0.4	0.226	0.92	0.257	0.182	0.887	0.08	0.233	0.794	0.019	0.217	0.946	0.824	0.518	NaN	NaN	NaN	1.066	0.619	0.588	1.077	0.5	0.541	1.092	0.398	0.544	1.131	0.268	0.592	1.162	0.072	0.535
1257	6.285	1.132	0.894	0.361	0.918	0.835	0.278	0.947	0.755	0.213	0.958	0.584	0.187	0.906	0.489	0.24	0.893	0.4	0.226	0.917	0.257	0.182	0.887	0.08	0.233	0.794	0.019	0.217	0.947	0.824	0.518	NaN	NaN	NaN	1.064	0.62	0.588	1.075	0.5	0.541	1.091	0.398	0.543	1.13	0.268	0.592	1.162	0.072	0.535
1258	6.29	1.13	0.893	0.36	0.913	0.836	0.276	0.944	0.754	0.212	0.955	0.584	0.187	0.903	0.488	0.24	0.89	0.399	0.226	0.914	0.256	0.181	0.886	0.079	0.233	0.794	0.019	0.217	0.949	0.823	0.519	1.018	0.769	0.58	1.063	0.62	0.587	1.073	0.5	0.54	1.089	0.398	0.543	1.129	0.268	0.592	1.162	0.073	0.534
1259	6.295	1.128	0.893	0.36	0.912	0.835	0.277	0.942	0.753	0.212	0.952	0.584	0.188	0.9	0.488	0.241	0.887	0.399	0.227	0.911	0.256	0.181	0.885	0.079	0.233	0.794	0.018	0.216	0.941	0.823	0.517	1.015	0.77	0.58	1.061	0.62	0.587	1.071	0.5	0.54	1.089	0.399	0.543	1.128	0.269	0.592	1.161	0.073	0.534
1260	6.3	1.125	0.892	0.359	0.903	0.837	0.276	0.939	0.753	0.211	0.949	0.583	0.188	0.897	0.487	0.241	0.884	0.398	0.227	0.908	0.255	0.181	0.884	0.078	0.233	0.794	0.018	0.216	0.938	0.823	0.516	NaN	NaN	NaN	1.059	0.62	0.586	1.07	0.5	0.54	1.088	0.399	0.543	1.128	0.269	0.592	1.161	0.073	0.534
1261	6.305	1.122	0.892	0.358	0.898	0.837	0.275	0.937	0.752	0.21	0.946	0.583	0.188	0.894	0.487	0.241	0.882	0.398	0.227	0.906	0.255	0.181	0.883	0.078	0.233	0.794	0.017	0.216	0.939	0.823	0.517	NaN	NaN	NaN	1.057	0.62	0.586	1.068	0.501	0.54	1.086	0.399	0.542	1.126	0.27	0.591	1.161	0.074	0.534
1262	6.31	1.12	0.892	0.357	0.896	0.837	0.275	0.933	0.752	0.21	0.943	0.584	0.188	0.892	0.487	0.241	0.88	0.397	0.227	0.903	0.255	0.181	0.882	0.078	0.233	0.794	0.017	0.216	0.943	0.821	0.518	1.013	0.769	0.576	1.055	0.62	0.586	1.067	0.501	0.539	1.083	0.398	0.542	1.125	0.27	0.591	1.161	0.074	0.534
1263	6.315	1.117	0.892	0.357	0.893	0.836	0.274	0.928	0.752	0.209	0.94	0.584	0.187	0.889	0.487	0.241	0.878	0.397	0.227	0.901	0.255	0.18	0.882	0.077	0.233	0.794	0.017	0.215	0.933	0.824	0.515	NaN	NaN	NaN	1.053	0.62	0.585	1.065	0.502	0.539	1.081	0.398	0.541	1.124	0.271	0.591	1.161	0.074	0.534
1264	6.32	1.115	0.892	0.356	0.89	0.836	0.274	0.926	0.752	0.209	0.938	0.584	0.187	0.886	0.487	0.24	0.875	0.397	0.227	0.898	0.255	0.18	0.882	0.077	0.232	0.794	0.017	0.215	0.929	0.825	0.514	NaN	NaN	NaN	1.051	0.621	0.585	1.063	0.502	0.539	1.079	0.398	0.541	1.123	0.271	0.591	1.16	0.075	0.534
1265	6.325	1.112	0.892	0.355	0.888	0.835	0.274	0.923	0.752	0.209	0.935	0.584	0.187	0.884	0.488	0.24	0.873	0.397	0.227	0.897	0.255	0.18	0.882	0.077	0.232	0.794	0.017	0.215	0.926	0.825	0.513	1.003	0.771	0.573	1.05	0.621	0.585	1.061	0.502	0.538	1.078	0.399	0.541	1.122	0.271	0.59	1.16	0.076	0.534
1266	6.33	1.11	0.893	0.354	0.888	0.834	0.274	0.92	0.752	0.208	0.933	0.584	0.186	0.882	0.488	0.24	0.87	0.397	0.227	0.897	0.255	0.179	0.882	0.077	0.232	0.794	0.017	0.215	0.924	0.825	0.513	1	0.771	0.573	1.048	0.621	0.584	1.058	0.501	0.538	1.075	0.399	0.54	1.119	0.271	0.59	1.16	0.076	0.534
1267	6.335	1.108	0.893	0.354	0.892	0.832	0.276	0.918	0.751	0.208	0.931	0.584	0.186	0.88	0.488	0.239	0.869	0.397	0.227	0.896	0.255	0.179	0.881	0.077	0.232	0.794	0.017	0.215	0.922	0.825	0.512	0.998	0.772	0.572	1.046	0.621	0.583	1.055	0.501	0.537	1.072	0.399	0.54	1.118	0.271	0.589	1.16	0.077	0.534
1268	6.34	1.105	0.893	0.353	0.889	0.833	0.275	0.915	0.75	0.208	0.928	0.584	0.186	0.877	0.488	0.239	0.867	0.397	0.227	0.896	0.255	0.179	0.881	0.078	0.232	0.793	0.017	0.215	0.919	0.826	0.512	0.998	0.772	0.57	1.044	0.621	0.583	1.052	0.501	0.537	1.07	0.399	0.539	1.116	0.272	0.589	1.159	0.078	0.534
1269	6.345	1.103	0.893	0.352	0.879	0.834	0.273	0.913	0.75	0.208	0.925	0.584	0.185	0.875	0.487	0.239	0.865	0.396	0.227	0.895	0.255	0.179	0.88	0.078	0.232	0.793	0.017	0.215	0.917	0.827	0.511	0.996	0.772	0.569	1.041	0.622	0.582	1.05	0.501	0.536	1.068	0.399	0.539	1.115	0.273	0.589	1.159	0.08	0.534
1270	6.35	1.1	0.894	0.351	0.875	0.835	0.272	0.91	0.75	0.208	0.923	0.584	0.185	0.873	0.487	0.239	0.863	0.396	0.227	0.895	0.255	0.179	0.88	0.078	0.232	0.793	0.017	0.215	0.915	0.828	0.51	0.995	0.772	0.568	1.039	0.622	0.582	1.047	0.501	0.535	1.066	0.4	0.538	1.113	0.273	0.589	1.158	0.081	0.534
1271	6.355	1.098	0.894	0.35	0.871	0.836	0.272	0.908	0.75	0.208	0.921	0.584	0.185	0.872	0.487	0.239	0.862	0.396	0.227	0.895	0.255	0.179	0.88	0.078	0.232	0.793	0.017	0.215	0.913	0.828	0.51	0.993	0.773	0.568	1.037	0.622	0.581	1.044	0.502	0.535	1.063	0.401	0.538	1.111	0.274	0.588	1.158	0.082	0.534
1272	6.36	1.095	0.894	0.349	0.868	0.836	0.272	0.904	0.751	0.208	0.92	0.584	0.184	0.87	0.487	0.238	0.861	0.396	0.226	0.894	0.254	0.179	0.88	0.078	0.232	0.793	0.017	0.215	0.911	0.829	0.51	NaN	NaN	NaN	1.034	0.622	0.581	1.041	0.502	0.535	1.06	0.4	0.538	1.109	0.275	0.588	1.157	0.082	0.534
1273	6.365	1.093	0.894	0.348	0.865	0.837	0.272	0.901	0.751	0.208	0.917	0.584	0.184	0.868	0.486	0.238	0.861	0.396	0.226	0.893	0.254	0.179	0.88	0.078	0.232	0.793	0.017	0.215	0.908	0.83	0.509	NaN	NaN	NaN	1.032	0.623	0.58	1.038	0.502	0.534	1.057	0.401	0.537	1.107	0.276	0.588	1.156	0.082	0.533
1274	6.37	1.09	0.895	0.347	0.863	0.838	0.271	0.897	0.752	0.208	0.915	0.585	0.183	0.867	0.486	0.238	0.86	0.396	0.226	0.893	0.254	0.179	0.88	0.078	0.232	0.793	0.017	0.215	0.906	0.83	0.509	0.984	0.776	0.565	1.03	0.623	0.58	1.035	0.502	0.534	1.053	0.401	0.537	1.106	0.278	0.588	1.155	0.083	0.534
1275	6.375	1.088	0.895	0.347	0.86	0.838	0.271	0.894	0.753	0.207	0.913	0.585	0.183	0.866	0.486	0.238	0.86	0.395	0.225	0.892	0.254	0.179	0.88	0.078	0.232	0.793	0.017	0.215	0.904	0.831	0.509	NaN	NaN	NaN	1.027	0.623	0.579	1.032	0.503	0.533	1.051	0.401	0.536	1.104	0.278	0.589	1.154	0.084	0.535
1276	6.38	1.085	0.895	0.346	0.857	0.839	0.271	0.891	0.754	0.207	0.912	0.585	0.182	0.866	0.485	0.238	0.859	0.395	0.225	0.891	0.254	0.179	0.88	0.078	0.232	0.793	0.017	0.215	0.902	0.832	0.509	0.979	0.778	0.564	1.024	0.624	0.578	1.029	0.503	0.533	1.048	0.402	0.536	1.101	0.279	0.589	1.154	0.085	0.535
1277	6.385	1.082	0.896	0.344	0.854	0.84	0.27	0.888	0.755	0.207	0.91	0.585	0.182	0.865	0.485	0.237	0.859	0.395	0.224	0.891	0.254	0.179	0.879	0.078	0.232	0.793	0.017	0.215	0.9	0.833	0.509	0.979	0.778	0.563	1.022	0.624	0.578	1.026	0.503	0.532	1.044	0.402	0.536	1.098	0.279	0.588	1.153	0.086	0.535
1278	6.39	1.08	0.896	0.343	0.852	0.84	0.27	0.885	0.755	0.206	0.909	0.585	0.182	0.864	0.485	0.237	0.859	0.395	0.224	0.891	0.254	0.179	0.879	0.078	0.232	0.793	0.017	0.215	0.897	0.834	0.508	0.979	0.778	0.563	1.018	0.624	0.577	1.022	0.504	0.532	1.041	0.402	0.536	1.096	0.28	0.588	1.153	0.087	0.535
1279	6.395	1.077	0.897	0.342	0.849	0.841	0.269	0.881	0.756	0.206	0.907	0.585	0.181	0.863	0.485	0.236	0.858	0.395	0.224	0.891	0.254	0.179	0.879	0.078	0.232	0.793	0.017	0.215	0.894	0.835	0.508	NaN	NaN	NaN	1.016	0.625	0.577	1.019	0.504	0.531	1.037	0.402	0.536	1.094	0.281	0.588	1.152	0.088	0.536
1280	6.4	1.074	0.897	0.341	0.846	0.841	0.269	0.878	0.757	0.206	0.906	0.585	0.181	0.863	0.485	0.236	0.857	0.395	0.224	0.891	0.254	0.178	0.879	0.078	0.232	0.793	0.016	0.215	0.893	0.836	0.508	NaN	NaN	NaN	1.013	0.625	0.576	1.016	0.504	0.531	1.034	0.403	0.536	1.091	0.282	0.588	1.152	0.089	0.536
1281	6.405	1.072	0.898	0.34	0.844	0.842	0.269	0.875	0.757	0.205	0.906	0.585	0.18	0.862	0.486	0.236	0.856	0.395	0.224	0.891	0.254	0.178	0.879	0.078	0.232	0.793	0.016	0.215	0.891	0.836	0.507	NaN	NaN	NaN	1.01	0.625	0.575	1.011	0.505	0.531	1.03	0.403	0.536	1.088	0.283	0.588	1.151	0.09	0.537
1282	6.41	1.07	0.898	0.339	0.844	0.842	0.269	0.872	0.757	0.205	0.904	0.586	0.18	0.861	0.486	0.235	0.855	0.395	0.223	0.89	0.254	0.178	0.879	0.078	0.232	0.793	0.016	0.215	0.888	0.837	0.506	0.967	0.783	0.56	1.007	0.626	0.575	1.008	0.505	0.531	1.026	0.403	0.536	1.086	0.284	0.588	1.15	0.091	0.537
1283	6.415	1.067	0.899	0.338	0.845	0.842	0.27	0.869	0.758	0.205	0.903	0.586	0.179	0.86	0.486	0.234	0.854	0.394	0.222	0.89	0.254	0.178	0.879	0.078	0.231	0.793	0.016	0.215	0.887	0.837	0.506	0.966	0.783	0.56	1.003	0.626	0.574	1.005	0.505	0.53	1.022	0.403	0.536	1.083	0.285	0.589	1.148	0.093	0.536
1284	6.42	1.064	0.899	0.337	0.842	0.843	0.269	0.866	0.758	0.205	0.902	0.587	0.178	0.859	0.485	0.233	0.854	0.394	0.222	0.889	0.254	0.177	0.879	0.078	0.231	0.793	0.016	0.215	0.886	0.838	0.505	NaN	NaN	NaN	1	0.626	0.574	1	0.505	0.53	1.018	0.404	0.536	1.08	0.286	0.589	1.146	0.094	0.536
1285	6.425	1.062	0.9	0.335	0.838	0.844	0.269	0.864	0.759	0.205	0.9	0.587	0.178	0.858	0.485	0.232	0.853	0.394	0.221	0.889	0.253	0.176	0.879	0.078	0.231	0.793	0.016	0.215	0.883	0.839	0.504	NaN	NaN	NaN	0.997	0.627	0.573	0.997	0.506	0.53	1.014	0.404	0.536	1.076	0.286	0.589	1.145	0.095	0.536
1286	6.43	1.059	0.9	0.334	0.837	0.844	0.269	0.861	0.759	0.205	0.899	0.587	0.177	0.857	0.486	0.232	0.853	0.394	0.221	0.888	0.253	0.176	0.879	0.077	0.231	0.793	0.016	0.215	0.88	0.841	0.503	NaN	NaN	NaN	0.994	0.626	0.573	0.994	0.506	0.53	1.01	0.404	0.537	1.073	0.287	0.589	1.144	0.097	0.537
1287	6.435	1.057	0.901	0.333	0.828	0.846	0.268	0.857	0.759	0.204	0.897	0.588	0.176	0.856	0.486	0.232	0.853	0.394	0.22	0.888	0.253	0.175	0.879	0.077	0.231	0.793	0.016	0.215	0.879	0.841	0.503	NaN	NaN	NaN	0.99	0.627	0.572	0.989	0.506	0.53	1.005	0.404	0.537	1.07	0.288	0.59	1.144	0.098	0.538
1288	6.44	1.054	0.901	0.332	0.825	0.846	0.267	0.855	0.759	0.204	0.896	0.588	0.176	0.855	0.486	0.231	0.853	0.394	0.22	0.888	0.253	0.175	0.879	0.077	0.231	0.793	0.016	0.215	0.877	0.842	0.502	0.956	0.787	0.555	0.987	0.627	0.572	0.985	0.506	0.53	1.001	0.404	0.537	1.067	0.289	0.59	1.143	0.1	0.538
1289	6.445	1.051	0.901	0.33	0.822	0.847	0.266	0.853	0.76	0.204	0.894	0.588	0.175	0.854	0.486	0.23	0.852	0.394	0.219	0.887	0.253	0.175	0.879	0.077	0.23	0.793	0.016	0.215	0.875	0.842	0.502	0.956	0.787	0.555	0.983	0.626	0.571	0.981	0.506	0.529	0.996	0.404	0.538	1.064	0.29	0.59	1.141	0.101	0.538
1290	6.45	1.049	0.902	0.329	0.819	0.847	0.266	0.849	0.76	0.203	0.892	0.589	0.174	0.853	0.486	0.23	0.851	0.394	0.219	0.887	0.253	0.174	0.879	0.077	0.23	0.793	0.016	0.215	0.876	0.842	0.502	NaN	NaN	NaN	0.979	0.626	0.571	0.976	0.506	0.529	0.991	0.404	0.538	1.06	0.291	0.591	1.139	0.102	0.539
1291	6.455	1.047	0.902	0.328	0.818	0.847	0.266	0.847	0.76	0.203	0.89	0.589	0.173	0.852	0.486	0.229	0.85	0.393	0.218	0.887	0.252	0.174	0.879	0.077	0.23	0.793	0.016	0.215	0.878	0.841	0.503	NaN	NaN	NaN	0.976	0.625	0.57	0.972	0.506	0.53	0.986	0.404	0.539	1.056	0.291	0.591	1.138	0.104	0.539
1292	6.46	1.045	0.903	0.327	0.814	0.848	0.265	0.845	0.76	0.203	0.888	0.589	0.172	0.851	0.486	0.228	0.85	0.393	0.218	0.886	0.252	0.174	0.879	0.077	0.23	0.793	0.016	0.215	0.871	0.844	0.501	NaN	NaN	NaN	0.972	0.625	0.57	0.967	0.506	0.53	0.981	0.404	0.539	1.052	0.293	0.592	1.136	0.106	0.539
1293	6.465	1.043	0.903	0.325	0.812	0.848	0.265	0.842	0.76	0.202	0.886	0.589	0.171	0.85	0.486	0.227	0.849	0.393	0.217	0.886	0.252	0.173	0.879	0.076	0.23	0.793	0.015	0.214	0.867	0.845	0.499	0.949	0.788	0.551	0.968	0.625	0.57	0.962	0.505	0.53	0.976	0.404	0.54	1.048	0.293	0.592	1.134	0.107	0.54
1294	6.47	1.041	0.903	0.324	0.81	0.848	0.264	0.84	0.761	0.202	0.884	0.59	0.17	0.849	0.486	0.227	0.849	0.393	0.216	0.886	0.251	0.173	0.879	0.077	0.23	0.793	0.015	0.214	0.865	0.845	0.498	0.947	0.789	0.55	0.965	0.625	0.569	0.956	0.505	0.53	0.97	0.404	0.54	1.044	0.294	0.593	1.132	0.109	0.54
1295	6.475	1.038	0.904	0.323	0.807	0.848	0.263	0.837	0.761	0.201	0.882	0.59	0.17	0.848	0.486	0.226	0.848	0.393	0.215	0.885	0.251	0.173	0.88	0.077	0.23	0.793	0.015	0.214	0.864	0.845	0.497	0.945	0.789	0.549	0.96	0.625	0.569	0.95	0.505	0.53	0.965	0.404	0.541	1.039	0.295	0.593	1.129	0.111	0.541
1296	6.48	1.036	0.904	0.322	0.805	0.848	0.263	0.835	0.761	0.201	0.88	0.59	0.169	0.847	0.486	0.226	0.847	0.393	0.215	0.885	0.251	0.172	0.88	0.078	0.23	0.793	0.015	0.214	0.862	0.845	0.497	0.943	0.789	0.549	0.956	0.624	0.569	0.944	0.504	0.531	0.959	0.404	0.542	1.035	0.296	0.593	1.127	0.113	0.541
1297	6.485	1.034	0.904	0.321	0.806	0.847	0.263	0.833	0.761	0.2	0.878	0.59	0.168	0.846	0.485	0.225	0.847	0.392	0.215	0.885	0.25	0.172	0.88	0.077	0.23	0.793	0.015	0.214	0.859	0.846	0.496	0.941	0.789	0.548	0.952	0.624	0.569	0.938	0.504	0.531	0.953	0.404	0.542	1.03	0.297	0.594	1.125	0.115	0.541
1298	6.49	1.032	0.904	0.32	0.806	0.846	0.263	0.83	0.76	0.2	0.876	0.59	0.167	0.845	0.485	0.224	0.846	0.392	0.214	0.885	0.25	0.171	0.879	0.077	0.23	0.793	0.015	0.214	0.857	0.845	0.496	0.938	0.79	0.547	0.948	0.624	0.569	0.931	0.504	0.531	0.947	0.404	0.543	1.025	0.297	0.594	1.122	0.117	0.542
1299	6.495	1.03	0.904	0.318	0.8	0.847	0.262	0.828	0.76	0.2	0.874	0.59	0.166	0.844	0.485	0.223	0.845	0.392	0.214	0.884	0.25	0.171	0.878	0.075	0.229	0.793	0.015	0.214	0.856	0.845	0.495	0.937	0.791	0.547	0.944	0.624	0.569	0.925	0.503	0.531	0.941	0.404	0.543	1.019	0.298	0.594	1.119	0.119	0.542
1300	6.5	1.028	0.904	0.317	0.797	0.847	0.261	0.825	0.76	0.2	0.871	0.59	0.166	0.843	0.484	0.223	0.845	0.391	0.213	0.884	0.25	0.171	0.878	0.075	0.229	0.793	0.015	0.214	0.854	0.846	0.495	0.937	0.79	0.546	0.939	0.623	0.568	0.919	0.503	0.532	0.935	0.404	0.544	1.014	0.299	0.595	1.116	0.121	0.543
1301	6.505	1.026	0.904	0.316	0.798	0.846	0.262	0.823	0.759	0.199	0.869	0.59	0.165	0.842	0.484	0.222	0.843	0.391	0.212	0.883	0.249	0.171	0.878	0.075	0.23	0.793	0.015	0.214	0.852	0.846	0.494	NaN	NaN	NaN	0.934	0.623	0.568	0.913	0.503	0.533	0.929	0.404	0.544	1.009	0.301	0.595	1.112	0.123	0.543
1302	6.51	1.024	0.904	0.314	0.801	0.844	0.262	0.821	0.759	0.199	0.867	0.59	0.164	0.84	0.484	0.222	0.842	0.391	0.212	0.883	0.249	0.171	0.878	0.075	0.23	0.793	0.015	0.214	0.851	0.845	0.493	0.929	0.791	0.544	0.93	0.622	0.568	0.907	0.503	0.533	0.922	0.404	0.544	1.004	0.302	0.596	1.109	0.125	0.543
1303	6.515	1.023	0.903	0.313	0.793	0.845	0.26	0.819	0.758	0.198	0.865	0.59	0.163	0.839	0.483	0.222	0.842	0.39	0.212	0.882	0.248	0.17	0.878	0.075	0.23	0.793	0.015	0.214	0.85	0.844	0.493	0.927	0.79	0.544	0.925	0.622	0.568	0.901	0.503	0.533	0.916	0.404	0.545	0.998	0.303	0.596	1.106	0.128	0.543
1304	6.52	1.021	0.903	0.313	0.789	0.844	0.259	0.817	0.758	0.198	0.864	0.59	0.162	0.838	0.483	0.221	0.841	0.39	0.211	0.882	0.248	0.17	0.878	0.075	0.23	0.793	0.015	0.214	0.852	0.842	0.493	0.925	0.79	0.544	0.92	0.622	0.568	0.895	0.503	0.533	0.91	0.404	0.545	0.993	0.303	0.596	1.103	0.131	0.544
1305	6.525	1.019	0.903	0.312	0.787	0.844	0.258	0.815	0.757	0.197	0.862	0.59	0.162	0.837	0.483	0.221	0.84	0.39	0.211	0.881	0.248	0.17	0.879	0.075	0.23	0.793	0.015	0.215	0.853	0.841	0.493	0.923	0.79	0.543	0.916	0.622	0.568	0.889	0.503	0.533	0.904	0.404	0.545	0.988	0.305	0.596	1.1	0.133	0.544
1306	6.53	1.017	0.903	0.31	0.785	0.843	0.258	0.813	0.757	0.196	0.859	0.589	0.161	0.835	0.482	0.219	0.839	0.39	0.21	0.881	0.248	0.169	0.879	0.074	0.23	0.793	0.015	0.215	0.848	0.841	0.492	0.922	0.789	0.542	0.912	0.622	0.568	0.883	0.503	0.533	0.897	0.404	0.545	0.982	0.306	0.596	1.097	0.136	0.544
1307	6.535	1.015	0.902	0.31	0.782	0.843	0.257	0.812	0.756	0.195	0.857	0.589	0.161	0.834	0.482	0.219	0.838	0.389	0.21	0.88	0.247	0.169	0.879	0.074	0.23	0.793	0.015	0.215	0.845	0.841	0.491	0.922	0.789	0.542	0.906	0.622	0.568	0.877	0.503	0.533	0.892	0.404	0.545	0.977	0.307	0.596	1.094	0.14	0.545
1308	6.54	1.013	0.902	0.309	0.784	0.841	0.257	0.81	0.756	0.195	0.855	0.588	0.161	0.833	0.482	0.219	0.836	0.389	0.21	0.88	0.247	0.169	0.879	0.074	0.23	0.793	0.015	0.215	0.842	0.841	0.49	NaN	NaN	NaN	0.902	0.622	0.568	0.871	0.504	0.533	0.886	0.405	0.545	0.973	0.308	0.596	1.091	0.142	0.545
1309	6.545	1.011	0.901	0.308	0.785	0.839	0.258	0.807	0.755	0.194	0.854	0.588	0.16	0.832	0.482	0.219	0.835	0.388	0.21	0.879	0.247	0.169	0.879	0.074	0.23	0.793	0.015	0.215	0.842	0.84	0.49	NaN	NaN	NaN	0.898	0.622	0.568	0.866	0.504	0.533	0.881	0.405	0.545	0.968	0.31	0.596	1.087	0.144	0.545
1310	6.55	1.009	0.901	0.307	0.779	0.839	0.256	0.805	0.754	0.194	0.852	0.588	0.16	0.83	0.482	0.218	0.834	0.388	0.21	0.878	0.246	0.169	0.878	0.074	0.23	0.793	0.015	0.215	0.84	0.839	0.49	NaN	NaN	NaN	0.893	0.622	0.567	0.86	0.504	0.533	0.875	0.406	0.545	0.964	0.311	0.595	1.084	0.147	0.546
1311	6.555	1.008	0.901	0.306	0.777	0.839	0.256	0.804	0.752	0.193	0.85	0.588	0.159	0.828	0.482	0.218	0.833	0.388	0.21	0.877	0.246	0.169	0.878	0.074	0.23	0.793	0.015	0.215	0.841	0.837	0.49	NaN	NaN	NaN	0.889	0.623	0.567	0.855	0.505	0.533	0.87	0.407	0.545	0.961	0.313	0.595	1.081	0.15	0.546
1312	6.56	1.006	0.9	0.305	0.774	0.838	0.255	0.803	0.752	0.192	0.849	0.587	0.159	0.827	0.481	0.218	0.832	0.388	0.209	0.877	0.246	0.169	0.878	0.074	0.231	0.793	0.015	0.215	0.845	0.835	0.491	NaN	NaN	NaN	0.885	0.623	0.567	0.85	0.505	0.533	0.865	0.408	0.545	0.957	0.315	0.595	1.078	0.153	0.546
1313	6.565	1.005	0.9	0.305	0.772	0.838	0.254	0.801	0.752	0.192	0.847	0.587	0.159	0.826	0.48	0.218	0.83	0.387	0.209	0.876	0.245	0.169	0.878	0.074	0.231	0.793	0.015	0.215	0.843	0.835	0.491	NaN	NaN	NaN	0.881	0.624	0.566	0.846	0.506	0.533	0.86	0.409	0.545	0.953	0.317	0.594	1.073	0.155	0.546
1314	6.57	1.003	0.9	0.304	0.77	0.837	0.254	0.799	0.751	0.191	0.846	0.587	0.158	0.824	0.48	0.218	0.829	0.387	0.209	0.875	0.245	0.168	0.878	0.074	0.231	0.793	0.015	0.215	0.836	0.836	0.489	NaN	NaN	NaN	0.877	0.624	0.566	0.841	0.507	0.532	0.855	0.41	0.545	0.949	0.32	0.594	1.069	0.157	0.547
1315	6.575	1	0.899	0.304	0.769	0.836	0.253	0.798	0.751	0.19	0.844	0.587	0.158	0.823	0.479	0.217	0.828	0.387	0.209	0.875	0.245	0.168	0.878	0.074	0.231	0.793	0.015	0.215	0.832	0.835	0.488	NaN	NaN	NaN	0.874	0.625	0.566	0.838	0.508	0.533	0.851	0.412	0.545	0.945	0.322	0.594	1.065	0.159	0.547
1316	6.58	0.999	0.899	0.304	0.768	0.836	0.253	0.797	0.75	0.19	0.843	0.586	0.158	0.821	0.479	0.217	0.827	0.386	0.209	0.875	0.245	0.168	0.878	0.074	0.231	0.793	0.015	0.215	0.83	0.835	0.488	NaN	NaN	NaN	0.87	0.626	0.565	0.834	0.509	0.533	0.846	0.413	0.545	0.942	0.325	0.594	1.06	0.16	0.548
1317	6.585	0.997	0.899	0.303	0.766	0.835	0.252	0.795	0.749	0.189	0.841	0.586	0.158	0.82	0.479	0.217	0.826	0.386	0.209	0.874	0.245	0.168	0.878	0.074	0.231	0.793	0.015	0.215	0.831	0.834	0.489	NaN	NaN	NaN	0.867	0.626	0.565	0.829	0.51	0.533	0.842	0.414	0.545	0.938	0.327	0.594	1.054	0.162	0.548
1318	6.59	0.996	0.899	0.303	0.765	0.834	0.252	0.793	0.749	0.189	0.839	0.586	0.157	0.819	0.479	0.217	0.825	0.386	0.209	0.873	0.245	0.169	0.878	0.074	0.231	0.793	0.015	0.215	0.834	0.833	0.49	NaN	NaN	NaN	0.863	0.626	0.565	0.826	0.511	0.533	0.837	0.416	0.545	0.935	0.329	0.593	1.049	0.163	0.549
1319	6.595	0.994	0.898	0.303	0.765	0.834	0.252	0.792	0.749	0.189	0.838	0.585	0.157	0.817	0.478	0.217	0.824	0.385	0.209	0.872	0.245	0.169	0.877	0.074	0.231	0.793	0.015	0.215	0.827	0.834	0.488	NaN	NaN	NaN	0.86	0.626	0.564	0.823	0.512	0.533	0.832	0.417	0.545	0.931	0.332	0.593	1.043	0.164	0.55
1320	6.6	0.992	0.898	0.303	0.77	0.832	0.253	0.791	0.749	0.188	0.836	0.585	0.157	0.816	0.478	0.217	0.822	0.385	0.209	0.871	0.245	0.168	0.877	0.074	0.231	0.793	0.015	0.215	0.824	0.834	0.488	NaN	NaN	NaN	0.856	0.627	0.564	0.818	0.512	0.532	0.828	0.418	0.545	0.927	0.333	0.593	1.037	0.164	0.551
1321	6.605	0.99	0.898	0.303	0.768	0.833	0.253	0.79	0.749	0.187	0.835	0.585	0.157	0.815	0.478	0.216	0.821	0.385	0.209	0.871	0.244	0.168	0.877	0.074	0.231	0.793	0.015	0.215	0.822	0.834	0.487	NaN	NaN	NaN	0.853	0.627	0.564	0.813	0.512	0.532	0.823	0.42	0.545	0.923	0.335	0.594	1.031	0.165	0.552
1322	6.61	0.988	0.898	0.303	0.76	0.834	0.251	0.788	0.749	0.187	0.834	0.585	0.157	0.814	0.478	0.216	0.82	0.385	0.209	0.87	0.244	0.168	0.877	0.074	0.231	0.793	0.015	0.215	0.82	0.834	0.487	NaN	NaN	NaN	0.85	0.628	0.563	0.81	0.513	0.531	0.818	0.421	0.545	0.919	0.337	0.594	1.025	0.165	0.553
1323	6.615	0.986	0.898	0.303	0.755	0.835	0.25	0.787	0.749	0.187	0.833	0.584	0.157	0.813	0.478	0.217	0.819	0.384	0.209	0.87	0.244	0.168	0.877	0.074	0.231	0.793	0.015	0.215	0.818	0.835	0.487	NaN	NaN	NaN	0.847	0.628	0.563	0.806	0.514	0.531	0.813	0.422	0.545	0.914	0.338	0.594	1.018	0.165	0.554
1324	6.62	0.984	0.898	0.303	0.753	0.836	0.25	0.786	0.749	0.187	0.831	0.584	0.157	0.812	0.477	0.217	0.819	0.385	0.209	0.869	0.244	0.168	0.877	0.074	0.231	0.793	0.015	0.215	0.82	0.834	0.487	NaN	NaN	NaN	0.844	0.628	0.563	0.802	0.514	0.53	0.808	0.423	0.545	0.908	0.338	0.594	1.012	0.165	0.555
1325	6.625	0.983	0.898	0.303	0.751	0.836	0.249	0.784	0.75	0.186	0.83	0.584	0.157	0.811	0.477	0.217	0.818	0.385	0.209	0.869	0.244	0.168	0.877	0.074	0.231	0.793	0.015	0.215	0.822	0.833	0.488	NaN	NaN	NaN	0.842	0.628	0.563	0.798	0.515	0.53	0.804	0.424	0.545	0.902	0.339	0.595	1.005	0.164	0.556
1326	6.63	0.98	0.897	0.303	0.75	0.836	0.249	0.782	0.75	0.186	0.829	0.584	0.156	0.81	0.477	0.216	0.817	0.385	0.209	0.868	0.244	0.168	0.877	0.074	0.231	0.793	0.015	0.215	0.814	0.835	0.486	NaN	NaN	NaN	0.839	0.629	0.562	0.793	0.516	0.53	0.799	0.425	0.545	0.896	0.339	0.595	0.998	0.164	0.558
1327	6.635	0.979	0.897	0.303	0.748	0.837	0.249	0.781	0.75	0.186	0.828	0.584	0.156	0.809	0.477	0.216	0.817	0.385	0.209	0.868	0.244	0.168	0.877	0.074	0.231	0.793	0.015	0.215	0.81	0.836	0.485	NaN	NaN	NaN	0.836	0.629	0.561	0.79	0.517	0.53	0.793	0.426	0.545	0.89	0.339	0.596	0.991	0.163	0.559
1328	6.64	0.977	0.897	0.303	0.745	0.838	0.248	0.779	0.75	0.186	0.828	0.584	0.156	0.808	0.477	0.216	0.816	0.384	0.208	0.868	0.244	0.168	0.877	0.074	0.231	0.793	0.015	0.215	0.808	0.836	0.485	0.897	0.78	0.53	0.833	0.63	0.561	0.786	0.518	0.53	0.788	0.427	0.545	0.884	0.339	0.597	0.984	0.162	0.56
1329	6.645	0.974	0.897	0.304	0.744	0.838	0.248	0.778	0.751	0.186	0.827	0.584	0.156	0.808	0.477	0.216	0.815	0.384	0.208	0.867	0.244	0.168	0.877	0.074	0.232	0.793	0.015	0.215	0.805	0.837	0.484	0.896	0.78	0.53	0.83	0.63	0.561	0.781	0.519	0.529	0.783	0.428	0.544	0.877	0.338	0.598	0.977	0.161	0.561
1330	6.65	0.973	0.897	0.304	0.743	0.838	0.248	0.776	0.751	0.186	0.826	0.585	0.156	0.807	0.477	0.216	0.815	0.384	0.208	0.867	0.244	0.168	0.877	0.074	0.232	0.793	0.015	0.215	0.803	0.837	0.484	0.895	0.781	0.529	0.827	0.631	0.561	0.777	0.52	0.53	0.778	0.428	0.544	0.87	0.337	0.598	0.969	0.16	0.562
1331	6.655	0.971	0.897	0.304	0.743	0.838	0.247	0.774	0.751	0.186	0.825	0.585	0.156	0.807	0.476	0.216	0.815	0.384	0.208	0.867	0.244	0.168	0.877	0.074	0.232	0.793	0.015	0.215	0.801	0.837	0.484	0.894	0.781	0.528	0.824	0.631	0.561	0.773	0.521	0.529	0.773	0.429	0.544	0.863	0.336	0.599	0.962	0.159	0.563
1332	6.66	0.969	0.897	0.304	0.741	0.839	0.247	0.772	0.752	0.186	0.825	0.585	0.156	0.806	0.476	0.216	0.815	0.384	0.208	0.867	0.244	0.168	0.877	0.074	0.232	0.793	0.015	0.215	0.799	0.837	0.484	0.893	0.781	0.528	0.821	0.632	0.561	0.769	0.522	0.529	0.768	0.429	0.544	0.856	0.335	0.6	0.954	0.158	0.564
1333	6.665	0.967	0.898	0.304	0.738	0.839	0.247	0.77	0.752	0.187	0.824	0.585	0.156	0.805	0.476	0.215	0.815	0.384	0.208	0.867	0.244	0.168	0.877	0.074	0.232	0.793	0.015	0.215	0.796	0.838	0.484	0.892	0.782	0.529	0.818	0.633	0.561	0.766	0.523	0.53	0.763	0.43	0.544	0.85	0.334	0.601	0.947	0.156	0.565
1334	6.67	0.966	0.898	0.304	0.737	0.839	0.247	0.768	0.752	0.187	0.823	0.585	0.156	0.805	0.476	0.215	0.814	0.384	0.208	0.867	0.244	0.168	0.877	0.074	0.232	0.793	0.015	0.215	0.795	0.838	0.484	0.891	0.782	0.529	0.815	0.633	0.561	0.762	0.524	0.53	0.759	0.431	0.544	0.843	0.333	0.601	0.94	0.154	0.567
1335	6.675	0.964	0.898	0.304	0.736	0.839	0.247	0.767	0.752	0.187	0.822	0.586	0.156	0.804	0.476	0.215	0.814	0.384	0.208	0.867	0.244	0.168	0.877	0.074	0.232	0.793	0.015	0.215	0.793	0.838	0.484	0.889	0.783	0.529	0.811	0.634	0.562	0.757	0.525	0.529	0.754	0.431	0.544	0.836	0.332	0.602	0.931	0.153	0.567
1336	6.68	0.962	0.899	0.304	0.735	0.84	0.247	0.765	0.753	0.187	0.822	0.586	0.155	0.804	0.476	0.215	0.814	0.384	0.208	0.867	0.244	0.168	0.877	0.074	0.232	0.793	0.015	0.215	0.791	0.838	0.484	0.887	0.783	0.528	0.807	0.635	0.562	0.753	0.526	0.529	0.75	0.431	0.544	0.83	0.331	0.603	0.923	0.151	0.569
1337	6.685	0.96	0.899	0.304	0.733	0.84	0.247	0.764	0.752	0.187	0.821	0.586	0.155	0.804	0.476	0.215	0.814	0.384	0.208	0.867	0.244	0.168	0.877	0.074	0.232	0.793	0.015	0.215	0.789	0.838	0.484	0.885	0.783	0.528	0.804	0.635	0.562	0.749	0.526	0.529	0.745	0.432	0.544	0.824	0.331	0.603	0.915	0.15	0.57
1338	6.69	0.958	0.899	0.305	0.73	0.84	0.247	0.762	0.752	0.187	0.821	0.586	0.155	0.804	0.476	0.215	0.814	0.384	0.208	0.867	0.244	0.168	0.877	0.074	0.232	0.793	0.014	0.215	0.786	0.838	0.484	0.883	0.783	0.527	0.8	0.636	0.562	0.746	0.527	0.529	0.742	0.432	0.544	0.819	0.33	0.603	0.907	0.148	0.571
1339	6.695	0.956	0.899	0.305	0.728	0.841	0.247	0.76	0.752	0.187	0.82	0.586	0.155	0.804	0.477	0.215	0.813	0.384	0.208	0.867	0.244	0.168	0.877	0.074	0.232	0.793	0.014	0.215	0.784	0.838	0.484	0.881	0.783	0.528	0.796	0.636	0.562	0.743	0.528	0.529	0.737	0.433	0.544	0.812	0.329	0.604	0.899	0.146	0.572
1340	6.7	0.954	0.899	0.305	0.726	0.841	0.247	0.758	0.752	0.187	0.819	0.587	0.155	0.803	0.477	0.215	0.813	0.384	0.208	0.867	0.244	0.168	0.877	0.074	0.232	0.793	0.014	0.215	0.784	0.838	0.485	0.879	0.783	0.528	0.792	0.637	0.562	0.74	0.529	0.529	0.733	0.434	0.544	0.806	0.328	0.604	0.891	0.144	0.573
1341	6.705	0.952	0.899	0.306	0.725	0.841	0.248	0.757	0.752	0.187	0.819	0.587	0.155	0.803	0.477	0.215	0.813	0.384	0.208	0.867	0.244	0.168	0.877	0.074	0.232	0.793	0.014	0.215	0.787	0.838	0.486	0.876	0.784	0.529	0.789	0.638	0.563	0.736	0.529	0.529	0.73	0.434	0.544	0.801	0.328	0.605	0.884	0.143	0.574
1342	6.71	0.951	0.899	0.306	0.724	0.841	0.248	0.756	0.752	0.188	0.817	0.587	0.155	0.802	0.477	0.215	0.813	0.384	0.208	0.867	0.244	0.168	0.877	0.074	0.232	0.793	0.014	0.215	0.783	0.838	0.486	0.874	0.784	0.53	0.786	0.639	0.563	0.732	0.53	0.529	0.726	0.434	0.544	0.796	0.328	0.606	0.874	0.14	0.574
1343	6.715	0.949	0.899	0.307	0.722	0.841	0.248	0.753	0.752	0.189	0.816	0.587	0.155	0.801	0.476	0.215	0.812	0.384	0.208	0.867	0.245	0.168	0.877	0.074	0.232	0.793	0.014	0.215	0.777	0.838	0.485	0.872	0.785	0.531	0.782	0.639	0.563	0.729	0.53	0.529	0.722	0.435	0.544	0.791	0.327	0.606	0.866	0.138	0.575
1344	6.72	0.947	0.899	0.307	0.72	0.841	0.248	0.752	0.752	0.189	0.815	0.587	0.155	0.8	0.476	0.215	0.812	0.384	0.208	0.868	0.245	0.168	0.877	0.074	0.232	0.793	0.014	0.215	0.774	0.839	0.485	0.87	0.785	0.531	0.777	0.639	0.563	0.726	0.531	0.529	0.718	0.435	0.544	0.785	0.327	0.606	0.858	0.136	0.576
1345	6.725	0.945	0.9	0.308	0.718	0.84	0.248	0.751	0.752	0.189	0.814	0.587	0.155	0.799	0.476	0.215	0.812	0.384	0.208	0.868	0.245	0.168	0.877	0.074	0.232	0.793	0.014	0.215	0.771	0.839	0.486	0.868	0.785	0.531	0.774	0.64	0.564	0.723	0.531	0.529	0.715	0.435	0.544	0.78	0.326	0.607	0.85	0.134	0.576
1346	6.73	0.943	0.9	0.309	0.716	0.84	0.248	0.749	0.752	0.189	0.813	0.587	0.156	0.799	0.476	0.216	0.811	0.384	0.208	0.868	0.245	0.168	0.877	0.074	0.232	0.793	0.014	0.215	0.768	0.84	0.486	0.866	0.784	0.53	0.771	0.641	0.564	0.72	0.531	0.529	0.711	0.435	0.544	0.775	0.325	0.607	0.841	0.131	0.577
1347	6.735	0.941	0.9	0.309	0.715	0.84	0.249	0.748	0.753	0.189	0.812	0.588	0.156	0.798	0.476	0.216	0.811	0.384	0.208	0.868	0.245	0.168	0.877	0.075	0.232	0.793	0.014	0.215	0.765	0.84	0.486	0.863	0.784	0.531	0.767	0.641	0.564	0.717	0.531	0.529	0.708	0.436	0.544	0.77	0.324	0.607	0.833	0.13	0.578
1348	6.74	0.939	0.9	0.31	0.718	0.838	0.25	0.747	0.752	0.189	0.811	0.588	0.156	0.798	0.476	0.216	0.81	0.384	0.208	0.868	0.245	0.169	0.877	0.075	0.232	0.793	0.014	0.215	0.763	0.84	0.486	0.861	0.785	0.531	0.764	0.641	0.565	0.714	0.531	0.529	0.705	0.436	0.544	0.765	0.323	0.607	0.825	0.128	0.578
1349	6.745	0.938	0.9	0.311	0.723	0.836	0.251	0.745	0.752	0.19	0.81	0.588	0.156	0.797	0.476	0.216	0.81	0.384	0.208	0.868	0.245	0.169	0.877	0.075	0.232	0.793	0.014	0.215	0.76	0.84	0.486	0.858	0.785	0.533	0.761	0.642	0.565	0.711	0.531	0.529	0.702	0.435	0.544	0.761	0.322	0.607	0.816	0.125	0.578
1350	6.75	0.936	0.9	0.312	0.719	0.836	0.251	0.744	0.752	0.19	0.809	0.588	0.156	0.797	0.476	0.217	0.809	0.384	0.209	0.868	0.245	0.169	0.877	0.075	0.232	0.793	0.014	0.215	0.758	0.839	0.487	0.856	0.785	0.534	0.758	0.642	0.566	0.709	0.531	0.53	0.699	0.435	0.544	0.756	0.321	0.607	0.808	0.123	0.578
1351	6.755	0.934	0.9	0.312	0.71	0.838	0.249	0.743	0.751	0.19	0.807	0.588	0.157	0.796	0.476	0.217	0.809	0.384	0.209	0.867	0.245	0.169	0.877	0.075	0.232	0.793	0.014	0.215	0.758	0.839	0.487	0.854	0.785	0.534	0.755	0.642	0.566	0.707	0.531	0.53	0.695	0.435	0.544	0.751	0.32	0.607	0.801	0.121	0.578
1352	6.76	0.932	0.9	0.313	0.708	0.838	0.249	0.742	0.751	0.19	0.805	0.588	0.157	0.795	0.476	0.217	0.808	0.384	0.209	0.867	0.245	0.169	0.877	0.075	0.232	0.793	0.014	0.215	0.759	0.838	0.489	0.852	0.785	0.534	0.753	0.642	0.566	0.704	0.531	0.53	0.692	0.435	0.544	0.746	0.318	0.607	0.793	0.119	0.578
1353	6.765	0.93	0.899	0.314	0.706	0.838	0.249	0.74	0.751	0.191	0.804	0.588	0.157	0.794	0.476	0.217	0.808	0.384	0.209	0.867	0.246	0.17	0.877	0.075	0.232	0.793	0.014	0.215	0.753	0.838	0.488	0.849	0.784	0.534	0.75	0.641	0.566	0.702	0.531	0.529	0.689	0.435	0.544	0.741	0.317	0.608	0.785	0.117	0.577
1354	6.77	0.928	0.899	0.315	0.705	0.838	0.249	0.738	0.751	0.191	0.803	0.588	0.158	0.793	0.476	0.218	0.807	0.384	0.209	0.867	0.246	0.17	0.877	0.075	0.232	0.793	0.014	0.215	0.75	0.838	0.488	0.847	0.785	0.535	0.747	0.641	0.567	0.7	0.53	0.529	0.687	0.435	0.544	0.736	0.316	0.607	0.776	0.115	0.577
1355	6.775	0.926	0.899	0.316	0.702	0.838	0.25	0.737	0.75	0.191	0.801	0.587	0.158	0.792	0.476	0.218	0.806	0.383	0.209	0.867	0.246	0.17	0.877	0.075	0.233	0.793	0.014	0.215	0.748	0.838	0.489	0.844	0.785	0.536	0.744	0.64	0.567	0.697	0.53	0.529	0.684	0.434	0.544	0.731	0.314	0.607	0.768	0.113	0.577
1356	6.78	0.924	0.899	0.317	0.702	0.837	0.25	0.736	0.75	0.192	0.799	0.587	0.158	0.791	0.475	0.218	0.805	0.383	0.209	0.866	0.246	0.17	0.877	0.075	0.233	0.793	0.014	0.215	0.745	0.838	0.489	0.842	0.785	0.537	0.742	0.64	0.567	0.695	0.529	0.529	0.681	0.433	0.544	0.727	0.313	0.607	0.76	0.111	0.576
1357	6.785	0.922	0.899	0.318	0.703	0.836	0.251	0.735	0.749	0.192	0.798	0.587	0.159	0.79	0.475	0.218	0.804	0.383	0.21	0.866	0.246	0.171	0.877	0.075	0.233	0.793	0.014	0.215	0.743	0.838	0.49	0.84	0.785	0.538	0.74	0.639	0.568	0.693	0.529	0.529	0.678	0.433	0.544	0.722	0.311	0.607	0.753	0.109	0.576
1358	6.79	0.92	0.899	0.319	0.699	0.836	0.25	0.734	0.749	0.193	0.797	0.587	0.16	0.789	0.475	0.219	0.804	0.383	0.21	0.866	0.246	0.171	0.877	0.075	0.233	0.793	0.014	0.215	0.741	0.837	0.49	0.837	0.784	0.538	0.738	0.638	0.568	0.691	0.529	0.529	0.676	0.432	0.544	0.718	0.31	0.607	0.746	0.107	0.575
1359	6.795	0.918	0.899	0.32	0.696	0.836	0.251	0.733	0.749	0.193	0.795	0.587	0.16	0.787	0.474	0.219	0.803	0.383	0.21	0.865	0.246	0.171	0.877	0.075	0.233	0.793	0.014	0.215	0.738	0.837	0.49	0.834	0.784	0.539	0.736	0.637	0.569	0.689	0.528	0.53	0.673	0.432	0.544	0.713	0.309	0.606	0.738	0.105	0.575
1360	6.8	0.917	0.899	0.321	0.694	0.836	0.251	0.732	0.748	0.194	0.793	0.587	0.161	0.786	0.474	0.219	0.802	0.383	0.211	0.865	0.246	0.171	0.877	0.075	0.233	0.793	0.014	0.214	0.735	0.837	0.491	0.832	0.784	0.54	0.735	0.636	0.569	0.687	0.528	0.53	0.671	0.431	0.544	0.709	0.307	0.606	0.73	0.103	0.574
1361	6.805	0.915	0.899	0.322	0.692	0.836	0.251	0.73	0.748	0.194	0.792	0.587	0.161	0.785	0.474	0.22	0.801	0.383	0.211	0.865	0.246	0.171	0.877	0.075	0.233	0.793	0.014	0.214	0.732	0.837	0.492	0.829	0.784	0.541	0.733	0.635	0.57	0.686	0.527	0.53	0.669	0.43	0.544	0.705	0.305	0.606	0.722	0.102	0.573
1362	6.81	0.913	0.898	0.323	0.689	0.836	0.252	0.728	0.748	0.195	0.791	0.587	0.162	0.785	0.474	0.22	0.8	0.383	0.211	0.865	0.246	0.172	0.877	0.075	0.233	0.793	0.014	0.214	0.73	0.836	0.492	0.827	0.784	0.541	0.731	0.634	0.57	0.684	0.527	0.53	0.666	0.429	0.543	0.701	0.304	0.605	0.715	0.099	0.572
1363	6.815	0.911	0.898	0.325	0.691	0.835	0.253	0.726	0.748	0.195	0.789	0.586	0.162	0.783	0.474	0.22	0.8	0.383	0.212	0.864	0.246	0.172	0.877	0.075	0.233	0.793	0.014	0.214	0.73	0.835	0.493	0.824	0.783	0.541	0.73	0.633	0.57	0.682	0.526	0.53	0.663	0.428	0.543	0.696	0.302	0.605	0.708	0.098	0.571
1364	6.82	0.909	0.897	0.326	0.696	0.833	0.255	0.724	0.748	0.196	0.787	0.586	0.163	0.782	0.474	0.221	0.799	0.383	0.212	0.863	0.246	0.172	0.877	0.075	0.233	0.793	0.014	0.214	0.73	0.835	0.495	0.821	0.782	0.542	0.728	0.633	0.571	0.681	0.525	0.53	0.661	0.428	0.543	0.692	0.301	0.604	0.701	0.096	0.57
1365	6.825	0.906	0.897	0.327	0.693	0.833	0.255	0.723	0.748	0.197	0.785	0.586	0.163	0.78	0.473	0.222	0.797	0.382	0.213	0.863	0.246	0.172	0.877	0.075	0.233	0.793	0.014	0.214	0.724	0.835	0.494	0.819	0.783	0.544	0.727	0.631	0.572	0.679	0.523	0.53	0.659	0.426	0.543	0.688	0.299	0.604	0.694	0.094	0.569
1366	6.83	0.904	0.896	0.329	0.685	0.834	0.254	0.722	0.747	0.197	0.784	0.586	0.164	0.779	0.473	0.222	0.796	0.382	0.213	0.862	0.247	0.173	0.877	0.075	0.233	0.793	0.014	0.214	0.719	0.835	0.494	0.816	0.782	0.544	0.726	0.63	0.572	0.677	0.522	0.53	0.657	0.425	0.543	0.684	0.297	0.603	0.687	0.092	0.567
1367	6.835	0.902	0.896	0.33	0.681	0.835	0.253	0.72	0.746	0.198	0.782	0.586	0.165	0.777	0.473	0.223	0.795	0.382	0.213	0.862	0.247	0.173	0.877	0.075	0.233	0.793	0.014	0.214	0.717	0.835	0.495	0.813	0.782	0.545	0.725	0.628	0.572	0.676	0.521	0.53	0.656	0.424	0.542	0.68	0.295	0.602	0.681	0.091	0.566
1368	6.84	0.9	0.896	0.331	0.678	0.835	0.253	0.719	0.746	0.198	0.781	0.586	0.165	0.776	0.473	0.223	0.794	0.382	0.213	0.861	0.247	0.173	0.877	0.075	0.233	0.793	0.014	0.214	0.714	0.834	0.496	0.81	0.781	0.546	0.723	0.627	0.573	0.675	0.52	0.53	0.654	0.423	0.542	0.676	0.294	0.602	0.674	0.089	0.565
1369	6.845	0.898	0.895	0.332	0.676	0.835	0.254	0.717	0.746	0.199	0.779	0.586	0.165	0.775	0.473	0.223	0.793	0.382	0.213	0.861	0.247	0.173	0.877	0.075	0.233	0.793	0.014	0.214	0.712	0.834	0.496	0.807	0.781	0.547	0.722	0.625	0.573	0.674	0.519	0.53	0.652	0.422	0.541	0.672	0.292	0.601	0.668	0.087	0.563
1370	6.85	0.896	0.895	0.334	0.674	0.834	0.255	0.716	0.746	0.2	0.777	0.585	0.166	0.773	0.472	0.224	0.792	0.382	0.213	0.86	0.247	0.173	0.877	0.075	0.233	0.793	0.014	0.214	0.709	0.834	0.496	0.805	0.78	0.548	0.72	0.624	0.573	0.673	0.517	0.529	0.65	0.421	0.541	0.668	0.29	0.6	0.662	0.086	0.562
1371	6.855	0.893	0.894	0.335	0.672	0.834	0.255	0.714	0.746	0.2	0.776	0.585	0.167	0.772	0.472	0.224	0.791	0.382	0.214	0.86	0.247	0.174	0.877	0.075	0.233	0.793	0.014	0.214	0.705	0.833	0.497	0.802	0.779	0.549	0.719	0.622	0.574	0.672	0.516	0.529	0.648	0.419	0.54	0.664	0.289	0.599	0.656	0.084	0.561
1372	6.86	0.891	0.893	0.337	0.67	0.834	0.256	0.711	0.746	0.201	0.774	0.585	0.167	0.771	0.472	0.225	0.79	0.382	0.214	0.86	0.248	0.174	0.877	0.075	0.233	0.793	0.014	0.214	0.703	0.833	0.498	0.799	0.779	0.549	0.718	0.621	0.574	0.671	0.514	0.529	0.646	0.418	0.54	0.66	0.287	0.599	0.65	0.083	0.559
1373	6.865	0.888	0.893	0.338	0.67	0.833	0.257	0.709	0.746	0.202	0.772	0.584	0.167	0.77	0.471	0.225	0.789	0.381	0.215	0.859	0.248	0.174	0.877	0.075	0.233	0.793	0.014	0.214	0.7	0.832	0.499	0.796	0.779	0.551	0.716	0.619	0.574	0.67	0.513	0.529	0.644	0.416	0.539	0.657	0.285	0.598	0.645	0.082	0.557
1374	6.87	0.886	0.892	0.34	0.671	0.832	0.258	0.707	0.745	0.202	0.77	0.584	0.168	0.768	0.471	0.226	0.788	0.381	0.215	0.859	0.248	0.174	0.876	0.075	0.233	0.792	0.014	0.214	0.696	0.832	0.5	0.793	0.778	0.551	0.715	0.618	0.575	0.669	0.511	0.529	0.642	0.415	0.539	0.653	0.284	0.597	0.64	0.08	0.556
1375	6.875	0.884	0.891	0.341	0.664	0.833	0.258	0.705	0.745	0.202	0.77	0.584	0.169	0.767	0.471	0.226	0.787	0.381	0.215	0.858	0.248	0.175	0.876	0.076	0.233	0.792	0.014	0.214	0.693	0.832	0.5	0.791	0.777	0.552	0.714	0.616	0.575	0.668	0.509	0.529	0.641	0.414	0.538	0.65	0.282	0.596	0.635	0.079	0.555
1376	6.88	0.881	0.89	0.343	0.661	0.834	0.258	0.703	0.745	0.204	0.769	0.584	0.17	0.766	0.471	0.226	0.786	0.381	0.216	0.858	0.249	0.175	0.876	0.076	0.233	0.793	0.014	0.214	0.69	0.831	0.501	0.787	0.777	0.553	0.712	0.615	0.575	0.667	0.508	0.529	0.639	0.412	0.538	0.647	0.28	0.595	0.63	0.078	0.554
1377	6.885	0.879	0.89	0.344	0.659	0.833	0.259	0.701	0.745	0.205	0.767	0.584	0.17	0.764	0.471	0.227	0.785	0.381	0.216	0.857	0.249	0.175	0.876	0.076	0.234	0.792	0.014	0.214	0.687	0.83	0.502	0.784	0.776	0.554	0.71	0.613	0.575	0.666	0.506	0.528	0.637	0.411	0.538	0.644	0.279	0.594	0.627	0.077	0.553
1378	6.89	0.876	0.889	0.345	0.656	0.833	0.26	0.699	0.745	0.205	0.765	0.584	0.171	0.763	0.471	0.227	0.784	0.381	0.217	0.857	0.249	0.176	0.876	0.076	0.234	0.792	0.014	0.214	0.684	0.83	0.503	0.781	0.775	0.555	0.709	0.612	0.576	0.665	0.505	0.528	0.634	0.41	0.537	0.641	0.278	0.593	0.624	0.077	0.553
1379	6.895	0.873	0.888	0.347	0.655	0.833	0.261	0.696	0.745	0.206	0.764	0.584	0.172	0.761	0.47	0.228	0.783	0.381	0.217	0.856	0.249	0.176	0.876	0.076	0.234	0.792	0.014	0.214	0.682	0.829	0.503	0.778	0.774	0.556	0.707	0.61	0.576	0.664	0.503	0.527	0.631	0.409	0.537	0.638	0.278	0.592	0.622	0.076	0.553
1380	6.9	0.871	0.887	0.348	0.655	0.832	0.262	0.693	0.744	0.206	0.763	0.584	0.173	0.76	0.47	0.228	0.782	0.381	0.218	0.856	0.25	0.176	0.876	0.076	0.234	0.792	0.014	0.214	0.679	0.828	0.504	0.775	0.773	0.557	0.706	0.608	0.576	0.662	0.502	0.527	0.628	0.409	0.536	0.635	0.278	0.592	0.622	0.075	0.553
1381	6.905	0.868	0.886	0.35	0.649	0.833	0.262	0.691	0.744	0.207	0.762	0.584	0.173	0.758	0.47	0.229	0.781	0.381	0.218	0.855	0.25	0.177	0.876	0.076	0.234	0.792	0.014	0.214	0.675	0.828	0.506	0.772	0.773	0.558	0.704	0.607	0.576	0.659	0.502	0.526	0.624	0.409	0.535	0.632	0.278	0.592	0.623	0.074	0.553
1382	6.91	0.866	0.886	0.352	0.646	0.833	0.263	0.689	0.744	0.208	0.76	0.584	0.174	0.757	0.47	0.229	0.779	0.38	0.218	0.854	0.25	0.177	0.876	0.077	0.234	0.792	0.014	0.214	0.673	0.827	0.506	0.769	0.772	0.559	0.701	0.606	0.576	0.656	0.501	0.526	0.62	0.409	0.534	0.628	0.278	0.592	0.623	0.074	0.553
1383	6.915	0.863	0.885	0.353	0.644	0.832	0.264	0.687	0.744	0.209	0.759	0.585	0.175	0.755	0.47	0.23	0.777	0.381	0.218	0.853	0.251	0.177	0.876	0.077	0.234	0.792	0.014	0.214	0.67	0.826	0.507	0.765	0.771	0.56	0.699	0.605	0.576	0.653	0.501	0.526	0.617	0.408	0.532	0.625	0.278	0.591	0.622	0.073	0.553
1384	6.92	0.86	0.885	0.355	0.641	0.832	0.265	0.684	0.744	0.21	0.758	0.585	0.176	0.754	0.47	0.231	0.776	0.381	0.219	0.853	0.251	0.178	0.876	0.078	0.234	0.792	0.014	0.214	0.667	0.826	0.508	0.762	0.77	0.561	0.695	0.604	0.577	0.65	0.501	0.526	0.613	0.408	0.532	0.621	0.277	0.591	0.621	0.073	0.553
1385	6.925	0.858	0.884	0.356	0.642	0.831	0.267	0.681	0.744	0.211	0.756	0.585	0.176	0.752	0.47	0.231	0.775	0.381	0.22	0.852	0.252	0.178	0.875	0.079	0.234	0.792	0.014	0.214	0.663	0.826	0.509	0.759	0.769	0.562	0.692	0.605	0.577	0.646	0.501	0.526	0.611	0.408	0.531	0.617	0.277	0.591	0.62	0.072	0.553
1386	6.93	0.855	0.884	0.358	0.646	0.829	0.27	0.678	0.744	0.212	0.754	0.585	0.177	0.75	0.47	0.232	0.774	0.381	0.22	0.851	0.252	0.178	0.875	0.08	0.235	0.792	0.014	0.214	0.661	0.825	0.51	0.755	0.769	0.563	0.688	0.605	0.578	0.641	0.501	0.527	0.608	0.407	0.531	0.614	0.276	0.591	0.62	0.072	0.553
1387	6.935	0.853	0.883	0.359	0.641	0.83	0.27	0.676	0.744	0.213	0.753	0.585	0.178	0.748	0.47	0.232	0.772	0.381	0.22	0.851	0.253	0.179	0.875	0.08	0.235	0.792	0.014	0.214	0.657	0.825	0.511	0.752	0.768	0.564	0.684	0.605	0.578	0.637	0.501	0.527	0.606	0.406	0.532	0.612	0.275	0.591	0.619	0.072	0.554
1388	6.94	0.85	0.883	0.361	0.632	0.832	0.27	0.673	0.744	0.214	0.752	0.585	0.179	0.747	0.47	0.233	0.771	0.382	0.221	0.85	0.254	0.179	0.875	0.081	0.235	0.792	0.014	0.214	0.654	0.825	0.512	0.748	0.767	0.565	0.681	0.605	0.579	0.633	0.502	0.528	0.604	0.406	0.532	0.609	0.275	0.591	0.618	0.072	0.554
1389	6.945	0.848	0.883	0.362	0.628	0.833	0.271	0.67	0.745	0.215	0.75	0.586	0.18	0.745	0.47	0.233	0.77	0.382	0.222	0.849	0.255	0.18	0.874	0.081	0.236	0.792	0.014	0.214	0.651	0.825	0.513	0.745	0.767	0.566	0.677	0.606	0.58	0.629	0.502	0.528	0.602	0.406	0.533	0.607	0.274	0.592	0.617	0.071	0.554
1390	6.95	0.845	0.883	0.363	0.625	0.832	0.272	0.668	0.745	0.216	0.749	0.586	0.181	0.743	0.471	0.234	0.768	0.382	0.222	0.848	0.256	0.181	0.875	0.081	0.236	0.792	0.014	0.214	0.648	0.825	0.514	0.742	0.767	0.567	0.673	0.606	0.581	0.626	0.502	0.529	0.6	0.405	0.534	0.605	0.274	0.592	0.617	0.071	0.554
1391	6.955	0.843	0.883	0.364	0.624	0.832	0.273	0.664	0.745	0.217	0.747	0.586	0.182	0.741	0.47	0.234	0.766	0.383	0.223	0.847	0.256	0.181	0.874	0.082	0.236	0.793	0.014	0.214	0.648	0.824	0.516	0.738	0.766	0.568	0.669	0.606	0.582	0.623	0.503	0.53	0.598	0.405	0.535	0.603	0.274	0.593	0.617	0.071	0.554
1392	6.96	0.84	0.883	0.365	0.627	0.832	0.276	0.661	0.745	0.218	0.746	0.587	0.183	0.739	0.471	0.235	0.764	0.383	0.223	0.846	0.257	0.182	0.874	0.084	0.237	0.793	0.015	0.214	0.649	0.823	0.518	0.735	0.766	0.569	0.666	0.607	0.583	0.621	0.503	0.531	0.597	0.405	0.535	0.601	0.274	0.593	0.617	0.071	0.554
1393	6.965	0.837	0.883	0.366	0.626	0.832	0.278	0.659	0.746	0.219	0.744	0.587	0.184	0.737	0.472	0.236	0.762	0.384	0.224	0.845	0.259	0.183	0.873	0.086	0.237	0.793	0.015	0.215	0.642	0.825	0.517	0.731	0.766	0.57	0.663	0.607	0.584	0.619	0.503	0.532	0.596	0.404	0.536	0.6	0.273	0.594	0.617	0.071	0.554
1394	6.97	0.835	0.884	0.367	0.618	0.834	0.277	0.656	0.746	0.22	0.743	0.588	0.185	0.734	0.472	0.236	0.76	0.384	0.224	0.844	0.26	0.183	0.873	0.087	0.237	0.793	0.015	0.215	0.638	0.826	0.518	0.727	0.766	0.571	0.66	0.608	0.585	0.617	0.503	0.533	0.594	0.404	0.536	0.6	0.273	0.595	0.616	0.071	0.554
1395	6.975	0.832	0.884	0.368	0.613	0.836	0.277	0.653	0.747	0.221	0.741	0.589	0.185	0.732	0.473	0.237	0.758	0.385	0.225	0.842	0.261	0.184	0.872	0.087	0.238	0.793	0.015	0.215	0.634	0.826	0.519	0.724	0.766	0.572	0.657	0.608	0.586	0.615	0.503	0.534	0.594	0.404	0.537	0.6	0.272	0.595	0.616	0.071	0.554
1396	6.98	0.83	0.884	0.368	0.609	0.837	0.278	0.65	0.748	0.222	0.739	0.59	0.186	0.729	0.474	0.237	0.755	0.385	0.225	0.841	0.262	0.184	0.871	0.088	0.238	0.793	0.015	0.215	0.632	0.827	0.519	0.722	0.767	0.574	0.655	0.609	0.587	0.614	0.502	0.534	0.593	0.403	0.538	0.6	0.272	0.595	0.616	0.071	0.554
1397	6.985	0.827	0.885	0.369	0.606	0.838	0.279	0.647	0.749	0.224	0.737	0.59	0.187	0.726	0.474	0.238	0.753	0.386	0.226	0.839	0.264	0.185	0.87	0.089	0.239	0.793	0.016	0.215	0.629	0.828	0.52	0.719	0.768	0.575	0.653	0.609	0.588	0.613	0.502	0.535	0.592	0.403	0.538	0.6	0.272	0.595	0.616	0.071	0.554
1398	6.99	0.824	0.885	0.369	0.603	0.839	0.279	0.644	0.75	0.225	0.734	0.59	0.188	0.723	0.475	0.239	0.75	0.387	0.227	0.837	0.265	0.185	0.87	0.091	0.239	0.793	0.016	0.215	0.626	0.829	0.52	0.715	0.767	0.576	0.651	0.61	0.589	0.613	0.501	0.536	0.592	0.402	0.539	0.6	0.272	0.596	0.616	0.071	0.554
1399	6.995	0.822	0.886	0.37	0.601	0.84	0.28	0.641	0.751	0.226	0.732	0.591	0.189	0.72	0.476	0.239	0.747	0.388	0.227	0.835	0.267	0.186	0.869	0.093	0.239	0.793	0.016	0.215	0.623	0.829	0.521	0.711	0.768	0.577	0.65	0.61	0.589	0.613	0.501	0.536	0.592	0.402	0.54	0.601	0.271	0.596	0.616	0.071	0.554
1400	7	0.819	0.886	0.371	0.598	0.841	0.281	0.638	0.752	0.227	0.729	0.591	0.19	0.717	0.476	0.24	0.744	0.389	0.227	0.833	0.268	0.186	0.868	0.095	0.24	0.793	0.016	0.216	0.62	0.83	0.522	0.707	0.768	0.578	0.648	0.61	0.59	0.613	0.5	0.537	0.592	0.402	0.54	0.601	0.271	0.596	0.616	0.071	0.554
1401	7.005	0.816	0.886	0.372	0.596	0.843	0.281	0.635	0.753	0.227	0.726	0.592	0.191	0.713	0.476	0.24	0.74	0.389	0.228	0.83	0.27	0.187	0.867	0.096	0.24	0.793	0.017	0.216	0.618	0.831	0.523	0.704	0.769	0.579	0.647	0.61	0.591	0.614	0.5	0.538	0.593	0.402	0.541	0.601	0.271	0.596	0.616	0.071	0.554
1402	7.01	0.813	0.887	0.372	0.594	0.844	0.282	0.633	0.754	0.228	0.724	0.593	0.192	0.709	0.477	0.241	0.737	0.39	0.228	0.827	0.271	0.187	0.866	0.098	0.241	0.792	0.017	0.216	0.615	0.832	0.523	0.701	0.77	0.58	0.646	0.61	0.592	0.614	0.499	0.538	0.593	0.402	0.542	0.602	0.271	0.597	0.616	0.071	0.554
1403	7.015	0.811	0.888	0.373	0.592	0.845	0.283	0.63	0.756	0.229	0.721	0.594	0.193	0.706	0.478	0.241	0.733	0.391	0.228	0.824	0.273	0.188	0.864	0.1	0.241	0.792	0.017	0.216	0.613	0.833	0.524	0.698	0.77	0.581	0.645	0.61	0.592	0.615	0.499	0.539	0.593	0.402	0.543	0.602	0.271	0.597	0.616	0.071	0.554
1404	7.02	0.808	0.888	0.374	0.59	0.846	0.284	0.627	0.757	0.23	0.718	0.594	0.194	0.701	0.478	0.241	0.73	0.392	0.228	0.822	0.274	0.188	0.863	0.102	0.241	0.792	0.017	0.216	0.61	0.833	0.525	0.694	0.771	0.582	0.645	0.611	0.593	0.616	0.499	0.54	0.594	0.402	0.544	0.602	0.27	0.598	0.616	0.071	0.554
1405	7.025	0.806	0.889	0.375	0.587	0.848	0.284	0.624	0.758	0.231	0.714	0.594	0.194	0.698	0.479	0.242	0.725	0.392	0.229	0.819	0.276	0.188	0.862	0.104	0.242	0.792	0.017	0.216	0.607	0.834	0.526	0.691	0.772	0.583	0.644	0.611	0.594	0.616	0.5	0.54	0.594	0.402	0.544	0.603	0.27	0.598	0.616	0.071	0.554
1406	7.03	0.803	0.89	0.376	0.584	0.849	0.285	0.622	0.759	0.232	0.71	0.595	0.195	0.694	0.479	0.242	0.721	0.393	0.229	0.816	0.278	0.188	0.86	0.105	0.242	0.792	0.018	0.216	0.604	0.835	0.526	0.688	0.772	0.584	0.644	0.611	0.595	0.616	0.5	0.541	0.594	0.402	0.545	0.603	0.27	0.599	0.616	0.071	0.553
1407	7.035	0.8	0.89	0.377	0.581	0.85	0.286	0.619	0.761	0.233	0.707	0.594	0.196	0.689	0.48	0.242	0.717	0.394	0.229	0.813	0.28	0.189	0.858	0.107	0.242	0.792	0.018	0.216	0.601	0.836	0.527	0.686	0.773	0.585	0.644	0.611	0.596	0.616	0.5	0.542	0.594	0.402	0.545	0.603	0.27	0.599	0.616	0.071	0.553
1408	7.04	0.798	0.891	0.379	0.578	0.852	0.287	0.617	0.762	0.234	0.703	0.594	0.196	0.684	0.48	0.243	0.712	0.395	0.229	0.809	0.281	0.189	0.856	0.11	0.243	0.792	0.018	0.216	0.598	0.837	0.527	0.683	0.773	0.586	0.643	0.611	0.596	0.616	0.501	0.542	0.594	0.402	0.546	0.603	0.27	0.6	0.616	0.071	0.553
1409	7.045	0.795	0.892	0.38	0.576	0.853	0.288	0.614	0.763	0.235	0.699	0.595	0.197	0.679	0.48	0.242	0.707	0.395	0.229	0.805	0.283	0.189	0.854	0.112	0.243	0.792	0.018	0.216	0.595	0.838	0.528	0.68	0.774	0.587	0.643	0.611	0.597	0.616	0.501	0.543	0.594	0.402	0.547	0.603	0.27	0.6	0.616	0.071	0.554
1410	7.05	0.793	0.893	0.381	0.576	0.853	0.289	0.612	0.764	0.236	0.695	0.595	0.198	0.673	0.48	0.243	0.702	0.396	0.229	0.801	0.284	0.19	0.852	0.113	0.243	0.792	0.019	0.216	0.593	0.838	0.529	0.678	0.775	0.588	0.643	0.611	0.597	0.615	0.501	0.543	0.594	0.402	0.547	0.603	0.269	0.6	0.616	0.071	0.554
1411	7.055	0.792	0.894	0.383	0.577	0.853	0.29	0.609	0.765	0.237	0.69	0.595	0.198	0.668	0.481	0.243	0.697	0.396	0.229	0.796	0.285	0.189	0.85	0.116	0.243	0.792	0.019	0.216	0.591	0.839	0.529	0.676	0.776	0.589	0.642	0.612	0.598	0.615	0.501	0.545	0.595	0.402	0.548	0.603	0.269	0.601	0.616	0.071	0.554
1412	7.06	0.789	0.894	0.384	0.571	0.855	0.291	0.607	0.766	0.237	0.685	0.595	0.199	0.663	0.481	0.243	0.691	0.397	0.229	0.792	0.287	0.19	0.848	0.119	0.243	0.791	0.02	0.216	0.589	0.839	0.53	0.673	0.776	0.59	0.642	0.612	0.599	0.614	0.502	0.546	0.595	0.402	0.549	0.603	0.269	0.601	0.616	0.071	0.554
1413	7.065	0.787	0.895	0.385	0.568	0.856	0.292	0.605	0.767	0.238	0.68	0.594	0.199	0.657	0.482	0.244	0.686	0.397	0.229	0.788	0.289	0.19	0.845	0.121	0.244	0.791	0.02	0.216	0.586	0.839	0.531	0.671	0.777	0.591	0.641	0.612	0.6	0.614	0.502	0.547	0.595	0.402	0.55	0.603	0.269	0.602	0.616	0.071	0.554
1414	7.07	0.785	0.896	0.386	0.566	0.857	0.292	0.602	0.768	0.239	0.676	0.594	0.2	0.651	0.482	0.244	0.681	0.398	0.23	0.783	0.291	0.191	0.842	0.123	0.244	0.791	0.021	0.217	0.583	0.84	0.532	0.668	0.778	0.592	0.64	0.612	0.6	0.613	0.502	0.548	0.595	0.402	0.551	0.603	0.268	0.602	0.616	0.071	0.554
1415	7.075	0.783	0.896	0.388	0.564	0.858	0.293	0.6	0.768	0.239	0.672	0.594	0.2	0.645	0.482	0.244	0.675	0.399	0.23	0.779	0.293	0.191	0.839	0.125	0.245	0.791	0.021	0.217	0.581	0.84	0.532	0.666	0.778	0.593	0.64	0.613	0.601	0.612	0.502	0.549	0.596	0.402	0.552	0.603	0.268	0.603	0.615	0.072	0.555
1416	7.08	0.78	0.896	0.389	0.562	0.858	0.295	0.597	0.769	0.24	0.666	0.593	0.201	0.639	0.482	0.244	0.67	0.399	0.231	0.774	0.294	0.192	0.836	0.127	0.245	0.792	0.022	0.218	0.579	0.84	0.533	0.665	0.779	0.594	0.639	0.613	0.603	0.612	0.502	0.55	0.596	0.402	0.552	0.603	0.268	0.604	0.615	0.072	0.555
1417	7.085	0.778	0.897	0.391	0.56	0.858	0.296	0.595	0.769	0.241	0.661	0.593	0.201	0.633	0.482	0.244	0.664	0.399	0.231	0.769	0.296	0.192	0.834	0.129	0.245	0.793	0.023	0.219	0.577	0.84	0.534	0.662	0.779	0.595	0.638	0.613	0.604	0.611	0.502	0.551	0.596	0.402	0.553	0.603	0.268	0.605	0.615	0.072	0.555
1418	7.09	0.777	0.898	0.392	0.56	0.858	0.297	0.593	0.77	0.242	0.657	0.593	0.201	0.627	0.482	0.245	0.658	0.4	0.231	0.763	0.297	0.192	0.831	0.131	0.246	0.793	0.025	0.22	0.574	0.84	0.535	0.66	0.78	0.596	0.637	0.614	0.605	0.612	0.502	0.552	0.596	0.401	0.555	0.603	0.267	0.605	0.615	0.072	0.555
1419	7.095	0.775	0.898	0.394	0.561	0.857	0.298	0.591	0.77	0.242	0.651	0.592	0.201	0.62	0.482	0.245	0.651	0.4	0.232	0.758	0.298	0.192	0.828	0.134	0.247	0.792	0.026	0.221	0.572	0.84	0.536	0.659	0.78	0.597	0.636	0.614	0.606	0.612	0.502	0.553	0.596	0.401	0.555	0.604	0.267	0.606	0.615	0.071	0.555
1420	7.1	0.773	0.898	0.395	0.556	0.858	0.299	0.59	0.771	0.243	0.647	0.592	0.202	0.614	0.482	0.246	0.645	0.4	0.232	0.753	0.3	0.193	0.826	0.138	0.247	0.792	0.028	0.222	0.57	0.84	0.536	0.657	0.78	0.598	0.635	0.614	0.607	0.611	0.502	0.555	0.596	0.401	0.556	0.604	0.267	0.607	0.615	0.071	0.556
1421	7.105	0.771	0.898	0.396	0.553	0.858	0.299	0.588	0.771	0.243	0.642	0.592	0.202	0.608	0.482	0.246	0.639	0.4	0.232	0.748	0.301	0.193	0.824	0.141	0.248	0.791	0.031	0.223	0.568	0.839	0.538	0.653	0.781	0.599	0.634	0.615	0.608	0.611	0.502	0.556	0.597	0.401	0.558	0.604	0.266	0.607	0.615	0.071	0.556
1422	7.11	0.769	0.898	0.398	0.551	0.858	0.3	0.586	0.771	0.244	0.637	0.591	0.202	0.603	0.482	0.246	0.633	0.401	0.233	0.743	0.302	0.194	0.822	0.144	0.249	0.791	0.034	0.224	0.566	0.839	0.539	0.652	0.781	0.6	0.632	0.615	0.609	0.61	0.502	0.557	0.597	0.401	0.559	0.605	0.266	0.608	0.615	0.071	0.556
1423	7.115	0.767	0.898	0.399	0.55	0.857	0.3	0.584	0.771	0.244	0.631	0.591	0.203	0.597	0.482	0.247	0.628	0.401	0.234	0.738	0.304	0.195	0.819	0.147	0.249	0.79	0.037	0.224	0.563	0.839	0.539	0.651	0.781	0.601	0.631	0.615	0.61	0.61	0.502	0.558	0.597	0.401	0.56	0.605	0.266	0.609	0.615	0.071	0.556
1424	7.12	0.766	0.899	0.4	0.549	0.857	0.301	0.582	0.77	0.245	0.627	0.591	0.203	0.591	0.482	0.248	0.622	0.401	0.234	0.734	0.305	0.196	0.816	0.15	0.25	0.788	0.039	0.224	0.56	0.838	0.54	0.649	0.781	0.602	0.629	0.615	0.612	0.609	0.502	0.559	0.597	0.401	0.561	0.605	0.266	0.61	0.615	0.071	0.556
1425	7.125	0.764	0.899	0.402	0.548	0.856	0.302	0.581	0.769	0.245	0.623	0.591	0.204	0.586	0.483	0.248	0.617	0.402	0.235	0.729	0.307	0.197	0.812	0.152	0.251	0.786	0.042	0.223	0.559	0.838	0.541	0.647	0.781	0.603	0.628	0.616	0.613	0.609	0.502	0.56	0.597	0.401	0.562	0.605	0.265	0.61	0.615	0.071	0.557
1426	7.13	0.762	0.899	0.403	0.546	0.855	0.303	0.579	0.769	0.246	0.619	0.592	0.205	0.581	0.483	0.249	0.611	0.403	0.236	0.725	0.308	0.198	0.809	0.155	0.252	0.783	0.046	0.223	0.556	0.838	0.542	0.645	0.78	0.604	0.626	0.616	0.614	0.609	0.502	0.562	0.596	0.401	0.563	0.604	0.265	0.611	0.615	0.07	0.557
1427	7.135	0.761	0.899	0.404	0.546	0.854	0.304	0.578	0.768	0.246	0.615	0.592	0.205	0.576	0.484	0.249	0.607	0.403	0.237	0.721	0.31	0.199	0.805	0.157	0.253	0.78	0.049	0.222	0.554	0.837	0.543	0.644	0.78	0.605	0.625	0.616	0.615	0.608	0.502	0.562	0.596	0.401	0.563	0.604	0.265	0.612	0.615	0.07	0.557
1428	7.14	0.759	0.899	0.405	0.548	0.852	0.305	0.576	0.768	0.246	0.612	0.593	0.206	0.572	0.484	0.25	0.602	0.404	0.238	0.716	0.312	0.2	0.802	0.16	0.253	0.776	0.052	0.221	0.553	0.836	0.543	0.641	0.78	0.606	0.623	0.617	0.616	0.607	0.502	0.563	0.596	0.4	0.564	0.604	0.265	0.613	0.616	0.069	0.557
1429	7.145	0.757	0.899	0.407	0.542	0.852	0.304	0.574	0.766	0.245	0.608	0.593	0.207	0.568	0.485	0.251	0.597	0.405	0.238	0.712	0.314	0.201	0.798	0.162	0.253	0.772	0.055	0.22	0.551	0.835	0.545	0.638	0.78	0.607	0.621	0.617	0.617	0.607	0.502	0.564	0.596	0.4	0.565	0.604	0.265	0.613	0.616	0.068	0.557
1430	7.15	0.755	0.899	0.408	0.54	0.851	0.304	0.574	0.766	0.246	0.605	0.593	0.207	0.564	0.486	0.251	0.593	0.406	0.239	0.708	0.316	0.202	0.793	0.164	0.254	0.767	0.058	0.219	0.549	0.835	0.545	0.637	0.779	0.608	0.619	0.617	0.618	0.606	0.502	0.566	0.596	0.4	0.566	0.604	0.264	0.614	0.616	0.068	0.558
1431	7.155	0.753	0.898	0.409	0.539	0.851	0.304	0.573	0.765	0.246	0.601	0.593	0.208	0.559	0.487	0.252	0.588	0.407	0.24	0.704	0.318	0.203	0.789	0.166	0.255	0.761	0.061	0.218	0.547	0.835	0.546	0.635	0.779	0.608	0.617	0.617	0.619	0.606	0.503	0.567	0.595	0.4	0.567	0.604	0.264	0.614	0.616	0.068	0.558
1432	7.16	0.751	0.898	0.41	0.536	0.85	0.305	0.572	0.764	0.246	0.599	0.593	0.209	0.555	0.487	0.252	0.584	0.408	0.24	0.7	0.319	0.204	0.785	0.167	0.255	0.755	0.064	0.218	0.545	0.834	0.546	0.632	0.779	0.61	0.615	0.617	0.62	0.605	0.503	0.567	0.595	0.4	0.567	0.604	0.264	0.615	0.616	0.068	0.558
1433	7.165	0.75	0.898	0.411	0.534	0.849	0.305	0.571	0.764	0.246	0.596	0.594	0.21	0.552	0.488	0.253	0.579	0.409	0.241	0.696	0.321	0.205	0.78	0.168	0.256	0.749	0.066	0.217	0.543	0.834	0.547	0.629	0.778	0.611	0.614	0.617	0.621	0.603	0.503	0.568	0.594	0.4	0.568	0.604	0.264	0.615	0.616	0.068	0.558
1434	7.17	0.748	0.898	0.412	0.534	0.848	0.305	0.57	0.762	0.246	0.594	0.594	0.211	0.548	0.489	0.254	0.575	0.41	0.242	0.692	0.323	0.206	0.775	0.169	0.256	0.743	0.068	0.217	0.541	0.833	0.548	0.628	0.778	0.611	0.611	0.617	0.621	0.602	0.502	0.568	0.594	0.4	0.569	0.604	0.263	0.616	0.616	0.068	0.558
1435	7.175	0.746	0.898	0.413	0.533	0.847	0.306	0.569	0.761	0.246	0.592	0.594	0.213	0.545	0.49	0.255	0.57	0.411	0.243	0.688	0.324	0.207	0.77	0.17	0.256	0.736	0.07	0.216	0.539	0.833	0.548	0.625	0.778	0.612	0.609	0.617	0.622	0.601	0.502	0.569	0.593	0.4	0.569	0.603	0.263	0.616	0.616	0.068	0.558
1436	7.18	0.745	0.899	0.413	0.532	0.846	0.307	0.569	0.761	0.246	0.589	0.594	0.214	0.541	0.491	0.256	0.566	0.412	0.244	0.683	0.326	0.208	0.764	0.17	0.256	0.729	0.072	0.216	0.537	0.833	0.549	0.622	0.778	0.614	0.608	0.617	0.623	0.6	0.502	0.57	0.593	0.4	0.57	0.603	0.263	0.617	0.616	0.068	0.558
1437	7.185	0.743	0.898	0.414	0.531	0.845	0.307	0.568	0.761	0.246	0.587	0.594	0.215	0.537	0.491	0.257	0.562	0.413	0.244	0.679	0.327	0.209	0.759	0.171	0.256	0.722	0.073	0.215	0.535	0.833	0.549	0.62	0.778	0.614	0.606	0.617	0.624	0.599	0.502	0.571	0.593	0.4	0.571	0.602	0.263	0.617	0.616	0.068	0.558
1438	7.19	0.741	0.898	0.415	0.53	0.845	0.307	0.568	0.76	0.247	0.585	0.593	0.216	0.534	0.492	0.258	0.557	0.414	0.245	0.674	0.327	0.209	0.753	0.171	0.256	0.715	0.074	0.215	0.534	0.833	0.55	0.618	0.778	0.615	0.605	0.617	0.624	0.598	0.502	0.571	0.592	0.399	0.571	0.602	0.263	0.617	0.616	0.068	0.558
1439	7.195	0.739	0.899	0.416	0.529	0.845	0.307	0.567	0.76	0.247	0.583	0.593	0.217	0.53	0.493	0.258	0.553	0.415	0.246	0.669	0.328	0.21	0.747	0.171	0.256	0.707	0.075	0.215	0.531	0.833	0.55	0.615	0.778	0.616	0.603	0.617	0.625	0.597	0.502	0.572	0.592	0.399	0.571	0.602	0.262	0.618	0.615	0.069	0.558
1440	7.2	0.738	0.899	0.417	0.527	0.844	0.307	0.567	0.76	0.247	0.581	0.593	0.218	0.526	0.494	0.259	0.548	0.416	0.247	0.664	0.328	0.21	0.741	0.17	0.256	0.699	0.075	0.214	0.529	0.833	0.55	0.612	0.779	0.617	0.601	0.618	0.625	0.596	0.502	0.572	0.591	0.399	0.572	0.601	0.262	0.618	0.615	0.069	0.558
1441	7.205	0.736	0.899	0.418	0.526	0.845	0.307	0.566	0.76	0.247	0.579	0.593	0.22	0.523	0.495	0.26	0.544	0.417	0.247	0.658	0.328	0.21	0.735	0.17	0.256	0.692	0.076	0.214	0.528	0.833	0.551	0.61	0.779	0.618	0.599	0.618	0.626	0.595	0.502	0.573	0.59	0.399	0.572	0.601	0.262	0.618	0.615	0.069	0.558
1442	7.21	0.734	0.899	0.419	0.525	0.845	0.307	0.566	0.761	0.248	0.577	0.593	0.221	0.519	0.496	0.261	0.539	0.417	0.248	0.653	0.328	0.21	0.728	0.169	0.256	0.684	0.076	0.214	0.526	0.833	0.551	0.609	0.779	0.618	0.598	0.618	0.627	0.594	0.502	0.573	0.589	0.399	0.572	0.6	0.262	0.618	0.615	0.069	0.558
1443	7.215	0.733	0.899	0.419	0.524	0.845	0.307	0.565	0.761	0.248	0.575	0.594	0.222	0.516	0.497	0.262	0.535	0.418	0.248	0.648	0.327	0.211	0.721	0.168	0.256	0.676	0.076	0.213	0.524	0.833	0.551	0.606	0.779	0.619	0.597	0.617	0.627	0.592	0.502	0.574	0.588	0.399	0.573	0.599	0.262	0.618	0.615	0.069	0.558
1444	7.22	0.731	0.9	0.42	0.523	0.846	0.307	0.564	0.762	0.248	0.573	0.594	0.223	0.512	0.498	0.262	0.531	0.419	0.249	0.642	0.326	0.211	0.715	0.167	0.256	0.668	0.076	0.213	0.522	0.833	0.551	0.604	0.779	0.62	0.595	0.617	0.627	0.591	0.502	0.574	0.587	0.399	0.573	0.598	0.262	0.618	0.615	0.069	0.558
1445	7.225	0.73	0.9	0.421	0.522	0.846	0.307	0.563	0.762	0.248	0.571	0.594	0.224	0.509	0.499	0.263	0.527	0.42	0.25	0.637	0.325	0.211	0.708	0.165	0.255	0.659	0.076	0.213	0.52	0.834	0.551	0.601	0.779	0.621	0.594	0.617	0.627	0.59	0.502	0.574	0.587	0.399	0.573	0.598	0.262	0.619	0.615	0.069	0.558
1446	7.23	0.728	0.9	0.422	0.521	0.846	0.307	0.563	0.763	0.248	0.569	0.595	0.225	0.506	0.5	0.264	0.522	0.42	0.25	0.632	0.325	0.211	0.701	0.163	0.256	0.651	0.075	0.212	0.518	0.834	0.551	0.6	0.779	0.621	0.592	0.617	0.627	0.589	0.502	0.574	0.585	0.399	0.573	0.597	0.262	0.619	0.615	0.069	0.558
1447	7.235	0.727	0.9	0.423	0.519	0.847	0.307	0.561	0.763	0.248	0.567	0.595	0.226	0.502	0.501	0.264	0.519	0.421	0.251	0.627	0.324	0.211	0.694	0.161	0.256	0.642	0.074	0.212	0.516	0.834	0.551	0.599	0.779	0.622	0.591	0.617	0.628	0.588	0.502	0.574	0.584	0.399	0.573	0.597	0.262	0.619	0.615	0.069	0.558
1448	7.24	0.725	0.9	0.424	0.517	0.847	0.307	0.56	0.764	0.249	0.565	0.595	0.226	0.498	0.501	0.265	0.514	0.421	0.251	0.621	0.323	0.211	0.686	0.159	0.256	0.634	0.073	0.212	0.515	0.834	0.551	0.597	0.78	0.622	0.59	0.617	0.628	0.587	0.502	0.575	0.583	0.399	0.573	0.597	0.262	0.619	0.615	0.069	0.558
1449	7.245	0.723	0.901	0.425	0.515	0.848	0.307	0.559	0.765	0.249	0.563	0.596	0.227	0.495	0.502	0.265	0.511	0.422	0.251	0.616	0.322	0.211	0.679	0.157	0.256	0.625	0.072	0.212	0.514	0.834	0.551	0.594	0.779	0.622	0.588	0.617	0.628	0.586	0.502	0.575	0.582	0.398	0.573	0.596	0.262	0.619	0.615	0.069	0.558
1450	7.25	0.722	0.901	0.425	0.514	0.849	0.307	0.557	0.765	0.249	0.561	0.596	0.228	0.493	0.503	0.266	0.507	0.422	0.252	0.61	0.32	0.211	0.671	0.155	0.255	0.616	0.071	0.212	0.511	0.834	0.551	0.593	0.779	0.623	0.587	0.617	0.628	0.584	0.501	0.574	0.581	0.398	0.573	0.596	0.262	0.619	0.615	0.069	0.558
1451	7.255	0.72	0.901	0.426	0.513	0.849	0.308	0.555	0.766	0.249	0.558	0.596	0.228	0.489	0.504	0.266	0.503	0.422	0.252	0.605	0.319	0.211	0.663	0.153	0.255	0.608	0.069	0.212	0.509	0.834	0.551	0.592	0.779	0.623	0.585	0.617	0.628	0.582	0.501	0.574	0.58	0.398	0.573	0.595	0.262	0.619	0.615	0.069	0.558
1452	7.26	0.718	0.901	0.427	0.512	0.849	0.308	0.554	0.766	0.249	0.556	0.597	0.228	0.486	0.505	0.267	0.499	0.422	0.252	0.6	0.318	0.211	0.655	0.15	0.255	0.598	0.067	0.212	0.507	0.834	0.551	0.59	0.778	0.623	0.584	0.616	0.628	0.581	0.501	0.574	0.579	0.398	0.573	0.594	0.261	0.619	0.615	0.069	0.558
1453	7.265	0.716	0.901	0.427	0.51	0.849	0.308	0.552	0.766	0.249	0.553	0.598	0.229	0.484	0.505	0.267	0.496	0.423	0.253	0.595	0.316	0.211	0.646	0.147	0.255	0.588	0.065	0.212	0.506	0.834	0.551	0.588	0.778	0.623	0.583	0.616	0.628	0.58	0.501	0.574	0.578	0.398	0.573	0.593	0.261	0.619	0.616	0.068	0.558
1454	7.27	0.714	0.901	0.428	0.508	0.85	0.308	0.551	0.767	0.249	0.551	0.598	0.229	0.481	0.506	0.268	0.493	0.423	0.253	0.589	0.314	0.211	0.639	0.144	0.255	0.579	0.063	0.213	0.505	0.834	0.552	0.586	0.778	0.623	0.582	0.616	0.628	0.579	0.501	0.574	0.577	0.398	0.573	0.592	0.261	0.619	0.616	0.068	0.558
1455	7.275	0.713	0.902	0.429	0.505	0.851	0.308	0.549	0.767	0.249	0.548	0.599	0.228	0.478	0.507	0.268	0.489	0.424	0.253	0.583	0.312	0.21	0.631	0.142	0.255	0.569	0.062	0.213	0.503	0.834	0.552	0.585	0.778	0.623	0.58	0.616	0.628	0.577	0.501	0.574	0.576	0.398	0.572	0.591	0.261	0.618	0.616	0.068	0.558
1456	7.28	0.711	0.902	0.429	0.503	0.851	0.308	0.546	0.767	0.249	0.545	0.599	0.228	0.476	0.507	0.269	0.486	0.424	0.253	0.578	0.311	0.21	0.623	0.14	0.255	0.56	0.06	0.213	0.501	0.834	0.552	0.583	0.777	0.623	0.579	0.616	0.628	0.576	0.5	0.574	0.575	0.397	0.572	0.591	0.261	0.618	0.616	0.068	0.558
1457	7.285	0.709	0.902	0.43	0.502	0.851	0.309	0.544	0.768	0.249	0.543	0.6	0.229	0.474	0.508	0.269	0.483	0.424	0.254	0.573	0.309	0.21	0.614	0.136	0.255	0.55	0.058	0.214	0.499	0.833	0.552	0.581	0.777	0.623	0.578	0.615	0.628	0.574	0.5	0.573	0.573	0.397	0.572	0.59	0.261	0.618	0.616	0.068	0.558
1458	7.29	0.708	0.902	0.43	0.501	0.851	0.309	0.543	0.768	0.249	0.54	0.6	0.228	0.471	0.508	0.269	0.481	0.424	0.254	0.568	0.307	0.21	0.606	0.134	0.255	0.54	0.056	0.214	0.498	0.833	0.552	0.58	0.777	0.623	0.576	0.615	0.628	0.573	0.5	0.573	0.572	0.397	0.572	0.59	0.261	0.618	0.616	0.068	0.558
1459	7.295	0.706	0.902	0.43	0.499	0.851	0.309	0.541	0.768	0.249	0.537	0.601	0.228	0.469	0.508	0.269	0.478	0.424	0.254	0.563	0.306	0.21	0.597	0.131	0.255	0.531	0.054	0.215	0.496	0.833	0.553	0.579	0.777	0.622	0.575	0.615	0.628	0.572	0.499	0.573	0.571	0.397	0.572	0.589	0.261	0.618	0.616	0.068	0.558
1460	7.3	0.704	0.902	0.43	0.496	0.852	0.309	0.539	0.768	0.249	0.535	0.602	0.228	0.467	0.509	0.269	0.474	0.424	0.253	0.558	0.304	0.21	0.589	0.128	0.255	0.521	0.052	0.216	0.494	0.833	0.553	0.577	0.777	0.622	0.573	0.615	0.628	0.57	0.498	0.573	0.57	0.397	0.572	0.588	0.261	0.618	0.616	0.068	0.558
1461	7.305	0.702	0.902	0.431	0.494	0.852	0.309	0.537	0.768	0.249	0.532	0.602	0.228	0.465	0.509	0.269	0.472	0.424	0.254	0.553	0.302	0.21	0.581	0.125	0.255	0.511	0.05	0.216	0.492	0.833	0.553	0.575	0.777	0.622	0.572	0.615	0.628	0.569	0.498	0.573	0.568	0.397	0.571	0.588	0.261	0.618	0.616	0.068	0.558
1462	7.31	0.7	0.902	0.43	0.492	0.852	0.309	0.535	0.769	0.249	0.53	0.603	0.227	0.463	0.509	0.27	0.47	0.424	0.254	0.548	0.3	0.21	0.573	0.123	0.255	0.501	0.048	0.217	0.49	0.834	0.553	0.573	0.778	0.622	0.571	0.615	0.628	0.568	0.499	0.573	0.567	0.397	0.571	0.587	0.261	0.618	0.616	0.068	0.558
1463	7.315	0.698	0.902	0.43	0.491	0.852	0.31	0.533	0.769	0.249	0.527	0.603	0.227	0.461	0.509	0.27	0.468	0.424	0.254	0.543	0.298	0.21	0.565	0.12	0.255	0.491	0.046	0.218	0.488	0.833	0.553	0.57	0.778	0.622	0.57	0.614	0.628	0.567	0.499	0.573	0.566	0.396	0.571	0.586	0.261	0.617	0.616	0.068	0.558
1464	7.32	0.697	0.902	0.43	0.489	0.852	0.31	0.531	0.769	0.249	0.524	0.603	0.226	0.459	0.508	0.27	0.465	0.423	0.254	0.539	0.296	0.21	0.557	0.118	0.255	0.482	0.044	0.218	0.487	0.833	0.553	0.569	0.778	0.621	0.568	0.614	0.628	0.566	0.499	0.572	0.565	0.396	0.57	0.585	0.261	0.617	0.616	0.068	0.558
1465	7.325	0.695	0.902	0.43	0.486	0.852	0.309	0.529	0.769	0.249	0.522	0.603	0.226	0.457	0.508	0.27	0.463	0.423	0.254	0.534	0.295	0.21	0.549	0.115	0.255	0.473	0.042	0.219	0.486	0.833	0.554	0.568	0.777	0.621	0.566	0.614	0.627	0.564	0.499	0.572	0.564	0.396	0.57	0.585	0.261	0.617	0.616	0.068	0.558
1466	7.33	0.693	0.903	0.43	0.484	0.852	0.31	0.527	0.769	0.248	0.519	0.604	0.225	0.456	0.508	0.27	0.46	0.422	0.254	0.529	0.293	0.21	0.541	0.113	0.256	0.464	0.041	0.219	0.484	0.832	0.554	0.568	0.777	0.621	0.565	0.614	0.628	0.563	0.499	0.572	0.564	0.395	0.57	0.584	0.26	0.617	0.616	0.068	0.558
1467	7.335	0.691	0.903	0.429	0.482	0.852	0.31	0.525	0.769	0.248	0.516	0.604	0.225	0.454	0.508	0.27	0.458	0.421	0.254	0.525	0.291	0.21	0.533	0.111	0.256	0.454	0.04	0.22	0.482	0.832	0.554	0.566	0.776	0.621	0.564	0.614	0.627	0.562	0.498	0.572	0.563	0.395	0.57	0.584	0.26	0.617	0.616	0.068	0.557
1468	7.34	0.689	0.903	0.429	0.48	0.852	0.31	0.522	0.769	0.249	0.513	0.604	0.225	0.452	0.508	0.27	0.456	0.421	0.254	0.52	0.289	0.21	0.525	0.109	0.257	0.445	0.038	0.221	0.48	0.833	0.554	0.564	0.777	0.621	0.562	0.614	0.627	0.561	0.498	0.572	0.562	0.395	0.57	0.583	0.26	0.617	0.615	0.069	0.557
1469	7.345	0.687	0.902	0.428	0.477	0.852	0.31	0.52	0.769	0.249	0.511	0.604	0.224	0.451	0.508	0.27	0.454	0.421	0.254	0.516	0.288	0.21	0.517	0.107	0.257	0.436	0.037	0.221	0.478	0.833	0.554	0.562	0.777	0.621	0.561	0.613	0.627	0.559	0.498	0.571	0.56	0.395	0.569	0.582	0.26	0.616	0.614	0.069	0.557
1470	7.35	0.685	0.902	0.428	0.475	0.852	0.31	0.518	0.77	0.249	0.508	0.604	0.224	0.449	0.507	0.271	0.451	0.42	0.254	0.511	0.286	0.211	0.51	0.105	0.257	0.427	0.036	0.222	0.477	0.832	0.555	0.561	0.776	0.62	0.56	0.613	0.627	0.558	0.497	0.571	0.559	0.395	0.569	0.582	0.26	0.616	0.614	0.069	0.557
1471	7.355	0.682	0.901	0.427	0.473	0.851	0.311	0.516	0.77	0.249	0.506	0.604	0.223	0.448	0.507	0.271	0.449	0.419	0.254	0.507	0.284	0.211	0.502	0.102	0.257	0.419	0.035	0.223	0.476	0.832	0.555	0.56	0.776	0.62	0.558	0.613	0.626	0.556	0.497	0.571	0.558	0.395	0.569	0.581	0.26	0.616	0.614	0.07	0.557
1472	7.36	0.68	0.901	0.427	0.471	0.852	0.311	0.513	0.77	0.248	0.504	0.604	0.223	0.447	0.506	0.271	0.448	0.419	0.254	0.504	0.283	0.211	0.495	0.101	0.258	0.41	0.034	0.224	0.474	0.832	0.555	0.558	0.775	0.62	0.556	0.613	0.626	0.555	0.497	0.57	0.557	0.395	0.569	0.581	0.26	0.616	0.614	0.07	0.557
1473	7.365	0.678	0.901	0.426	0.468	0.852	0.311	0.51	0.769	0.248	0.502	0.604	0.223	0.446	0.505	0.271	0.446	0.418	0.254	0.499	0.28	0.212	0.487	0.1	0.259	0.402	0.033	0.224	0.472	0.832	0.555	0.556	0.775	0.62	0.555	0.613	0.626	0.553	0.497	0.57	0.556	0.394	0.569	0.581	0.26	0.616	0.613	0.07	0.557
1474	7.37	0.677	0.901	0.425	0.466	0.851	0.311	0.508	0.769	0.248	0.499	0.604	0.222	0.444	0.505	0.27	0.444	0.417	0.254	0.495	0.279	0.212	0.48	0.098	0.259	0.394	0.033	0.225	0.47	0.831	0.555	0.554	0.775	0.619	0.553	0.613	0.626	0.552	0.497	0.57	0.555	0.394	0.569	0.58	0.26	0.616	0.613	0.07	0.557
1475	7.375	0.675	0.901	0.424	0.463	0.851	0.312	0.506	0.769	0.248	0.497	0.604	0.222	0.444	0.504	0.27	0.442	0.416	0.254	0.491	0.277	0.212	0.473	0.096	0.26	0.387	0.032	0.226	0.469	0.831	0.555	0.553	0.775	0.619	0.552	0.613	0.625	0.551	0.496	0.57	0.554	0.394	0.568	0.58	0.26	0.616	0.613	0.07	0.557
1476	7.38	0.672	0.901	0.424	0.461	0.851	0.312	0.503	0.768	0.248	0.496	0.604	0.221	0.442	0.504	0.27	0.44	0.416	0.254	0.487	0.276	0.212	0.467	0.095	0.26	0.379	0.032	0.227	0.467	0.831	0.555	0.551	0.774	0.618	0.551	0.612	0.625	0.551	0.496	0.57	0.553	0.394	0.568	0.579	0.26	0.616	0.613	0.07	0.557
1477	7.385	0.67	0.901	0.423	0.458	0.85	0.312	0.501	0.768	0.248	0.494	0.603	0.221	0.441	0.503	0.27	0.438	0.415	0.254	0.483	0.274	0.213	0.461	0.094	0.261	0.372	0.031	0.227	0.464	0.831	0.554	0.549	0.774	0.618	0.549	0.612	0.625	0.55	0.496	0.57	0.553	0.394	0.568	0.579	0.26	0.615	0.613	0.07	0.557
1478	7.39	0.668	0.9	0.422	0.456	0.85	0.312	0.498	0.768	0.248	0.491	0.603	0.22	0.44	0.502	0.27	0.436	0.414	0.254	0.479	0.273	0.213	0.454	0.093	0.261	0.364	0.031	0.228	0.462	0.831	0.554	0.548	0.774	0.617	0.548	0.612	0.624	0.549	0.496	0.57	0.552	0.394	0.568	0.578	0.26	0.615	0.613	0.07	0.557
[truncated: 923 more rows]
[truncated: 3 more columns]
