# Supplementary material for: Associations between lower-limb muscle activation and knee flexion in post-stroke individuals: A study on the stance-to-swing phases of gait
Source: PLoS One. 2017 Sep 8;12(9):e0183865. doi: 10.1371/journal.pone.0183865 (PMC5590852; doi:10.1371/journal.pone.0183865)
Supplement: S1 Dataset — (ZIP) [file pone.0183865.s001.zip › S1_Dataset/Patient group/10/2/emg.csv]

Frame	Time	EMG Signal 1	EMG Signal 2	EMG Signal 3	EMG Signal 4	EMG Signal 5	EMG Signal 6	EMG Signal 7	EMG Signal 8
0	0	56.739	52.743	6.926	43.566	-3.598	45.677	35.131	45.811
1	0.001	49.841	49.114	30.452	48.301	-20.201	27.895	32.673	52.541
2	0.002	52.826	50.514	45.458	16.081	1.129	9.928	35.841	52.089
3	0.003	52.34	44.761	46.527	52.93	20.302	1.829	38.806	42.964
4	0.004	51.866	26.444	41.802	35.987	7.557	-13.441	38.878	42.219
5	0.005	41.724	35.816	37.282	20.635	23.077	-2.964	40.717	24.68
6	0.006	40.313	39.975	37.619	14.775	12.282	6.363	31.721	16.464
7	0.007	35.044	39.685	50.543	39.287	8.067	23.436	20.402	1.11
8	0.008	33.487	46.208	42.778	34.218	14.134	34.531	35.815	4.531
9	0.009	31.96	45.598	35.626	23.203	19.616	44.479	27.241	17.083
10	0.01	37.617	42.105	32.177	18.776	41.578	40.709	19.271	40.49
11	0.011	36.338	43.667	31.65	24.594	49.442	21.675	23.505	42.074
12	0.012	38.961	23.596	26.124	15.942	45.328	13.11	27.187	43.447
13	0.013	39.292	8.79	27.8	7.894	5.442	17.917	17.721	33.407
14	0.014	24.942	4.465	22.926	27.544	9.522	22.158	17.584	13.901
15	0.015	21.09	21.654	24.08	28.664	3.16	22.366	12.452	5.274
16	0.016	20.583	22.233	24.883	29.625	6.284	28.812	-6.984	14.292
17	0.017	22.855	13.357	15.856	21.137	17.35	43.238	-0.834	18.519
18	0.018	12.006	13.631	19.062	4.743	34.866	43.974	14.05	25.681
19	0.019	6.632	-9.456	30.63	32.331	30.394	32.945	10.577	13.144
20	0.02	5.758	8.532	31.016	1.9	20.006	19.441	7.33	13.051
21	0.021	14.811	24.636	10.169	-3.13	10.573	16.622	14.778	10.484
22	0.022	11.724	11.38	-14.514	-7.758	27.298	-0.491	15.098	12.604
23	0.023	6.377	16.156	-0.254	-12.167	14.671	0.438	3.838	1.607
24	0.024	3.598	16.54	-9.942	-10.73	-14.01	1.195	-11.647	-0.837
25	0.025	5.14	9.81	-18.819	-29.735	-3.774	1.799	-6.957	-12.91
26	0.026	-7.181	13	-8.484	-14.645	12.321	8.623	-2.814	-24.143
27	0.027	-1.449	4.451	5.19	11.878	-10.462	3.309	7.174	-5.702
28	0.028	6.086	9.513	-5.666	21.969	31.23	3.482	4.836	18.801
29	0.029	10.787	7.094	5.388	44.717	48.548	-3.455	0.223	21.073
30	0.03	6.449	-10.181	-3.644	21.853	-13.222	7.472	-4.153	41.95
31	0.031	-3.641	0.282	-6.06	12.578	-5.89	1.993	0.204	-1.552
32	0.032	-3.616	5.561	-10.754	14.182	-28.695	-8.863	-3.536	-20.631
33	0.033	-5.642	-16.778	-8.248	15.642	4.124	-10.771	-3.558	-5.025
34	0.034	-5.68	-31.886	-10.137	-17.111	9.503	-8.001	-5.102	-10.84
35	0.035	-14.563	-9.591	-6.157	-22.349	14.373	-7.712	-5.237	-7.104
36	0.036	-8.097	-13.543	0.981	-18.999	-11.298	-9.341	-7.846	-28.482
37	0.037	-7.954	-11.641	1.2	-16	-7.333	-5.713	-17.386	-17.888
38	0.038	-11.237	-25.171	-0.434	-19.934	12.926	-11.901	-21.659	-8.423
39	0.039	-11.169	-18.902	-1.767	-4.857	16.191	-15.885	-13.891	12.883
40	0.04	-16.649	-13.158	-14.457	-19.525	25.885	-8.981	1.652	15.083
41	0.041	-8.52	-11.812	-13.201	-12.488	-2.735	-4.562	17.443	-8.597
42	0.042	-10.208	-7.123	-8.995	8.139	0.63	-7.46	19.139	-18.293
43	0.043	-18.037	-12.257	-19.453	-0.602	3.646	-13.411	12.932	-26.979
44	0.044	-7.614	-16.957	-16.128	37.507	-43.609	-7.134	-13.757	-34.849
45	0.045	-18.054	-10.955	-19.912	20.692	-37.225	-8.157	-17.777	-23.53
46	0.046	-9.483	-17.29	-4.108	-55.296	-58.452	-12.252	-8.002	3.884
47	0.047	-13.253	-10.239	-15.949	-66.412	-16.003	-10.115	-17.535	-0.009
48	0.048	-12.518	-5.664	-26.771	-37.057	-32.545	-15.122	-15.035	30.773
49	0.049	-13.675	-3.36	-17.22	-28.398	-27.612	-14.674	-12.685	18.241
50	0.05	-13.038	-15.731	-19.056	-4.207	-23.245	-17.674	-19.805	21.808
51	0.051	-20.408	-10.568	-11.137	-11.656	-19.195	-21.156	-26.254	31.865
52	0.052	-23.332	-12.184	-3.961	8.195	7.139	-13.83	-12.793	-2.588
53	0.053	-20.832	-16.498	-7.58	2.098	-2.878	0.066	-14.596	-43.829
54	0.054	-15.224	-17.697	-8.678	-25.633	-5.911	-1.895	-25.679	-60.301
55	0.055	-18.719	-14.26	-11.733	-20.662	-3.121	-3.649	-15.663	-65.332
56	0.056	-11.381	-2.497	-4.924	2.123	4.562	1.01	-3.516	-56.827
57	0.057	-19.713	-18.414	-5.657	-10.292	-6.954	-6.135	-12.457	-34.008
58	0.058	-20.69	-20.004	-14.51	-36.621	8.053	-4.933	-6.521	-38.09
59	0.059	-14.705	-12.88	-15.613	-19.621	-5.426	-8.369	-9.669	-26.865
60	0.06	-12.391	-9.238	-8.215	8.547	-14.049	-11.407	-2.952	-36.911
61	0.061	-10.459	-17.599	-11.07	-10.271	-12.384	-6.532	-8.983	3.963
62	0.062	-4.462	-20.736	-18.948	-6.982	-16.543	-2.26	1.63	20.437
63	0.063	2.888	-14.027	-13.674	-3.899	-22.871	5.101	-11.369	25.505
64	0.064	-3.899	-8.085	-8.788	-18.064	-4.812	0.282	-16.628	11.964
65	0.065	-13.597	-4.079	-6.817	-17.699	13.055	-12.862	-5.64	7.885
66	0.066	-30.643	5.364	-9.306	-15.184	24.731	-22.517	-12.829	-3.335
67	0.067	-19.041	-6.486	-8.504	-8.218	-7.114	-31.192	-6.48	-0.023
68	0.068	-21.182	-14.463	-7.904	-18.865	-38.958	-29.606	-3.025	-3.091
69	0.069	-15.395	-13.149	-7.301	-16.923	-67.91	-28.219	-2.069	-17.191
70	0.07	-17.151	-14.372	-15	-22.13	-18.72	-24.529	-14.85	-14.671
71	0.071	-12.515	-17.905	-5.256	1.632	-12.119	-11.363	-9.63	-12.342
72	0.072	-16.765	-4.001	-4.036	11.643	-30.347	-13.112	-4.976	-10.22
73	0.073	-10.363	-9.849	-5.172	8.531	-2.741	4.282	-0.702	-4.421
74	0.074	-13.836	-4.647	2.217	-17.042	12.278	1.939	-9.589	-6.17
75	0.075	-21.182	-3.11	-2.587	-7.004	-1.365	12.572	-3.571	-20.494
76	0.076	-14.408	-13.2	-3.337	14.822	10.934	-0.985	-4.514	-30.174
77	0.077	-13.638	-19.61	-2.534	28.954	14.524	-20.329	-19.184	-35.411
78	0.078	-17.696	-25.614	2.364	-4.438	31.445	-22.841	-21.258	-11.601
79	0.079	-12.85	-13.804	7.069	-17.9	3.112	-29.806	-19.27	5.471
80	0.08	-6.838	-18.412	13.708	-13.781	21.841	-23.424	-3.356	-10.171
81	0.081	0.528	-5.441	12.967	-10.087	4.693	-17.609	3.08	-1.807
82	0.082	-14.18	-7.182	15.323	-13.393	-29.87	-15.863	1.198	0.711
83	0.083	-7.776	-18.195	4.526	-10.283	-25.565	-4.839	9.951	-10.91
84	0.084	-5.828	-13.943	-9.76	-1.934	-46.363	2.309	-4.319	-25.794
85	0.085	-7.555	-25.769	-19.394	-25.112	-35.244	19.332	-6.204	-19.982
86	0.086	-12.194	-17.833	-17.61	-15.754	-18.298	21.654	-4.404	-11.278
87	0.087	-10.821	-13.575	-41.349	-7.385	-15.278	6.746	-5.883	-0.271
88	0.088	-14.481	-17.23	-79.025	-9.883	-12.625	-22.287	-10.066	3.979
89	0.089	-20.456	-18.382	-73.934	-21.451	-15.152	-26.354	-6.324	-4.916
90	0.09	-23.532	-17.393	-32.662	-10.803	10.576	-15.138	-19.426	-13.193
91	0.091	-20.612	-18.324	-27.211	-12.733	-6.493	-11.851	-14.14	-18.383
92	0.092	-18.07	-15.775	-22.151	-17.932	-9.608	-14.938	-9.418	-17.404
93	0.093	-23.653	-13.408	-17.675	-0.467	-17.924	-12.212	-7.989	-16.659
94	0.094	-12.794	-21.306	-21.735	-2.738	-15.357	-24.975	-1.543	-7.76
95	0.095	-11.213	-22.247	-18.04	-13.328	-36.444	-13.352	-19.504	-4.265
96	0.096	-9.838	-11.36	-7.957	-15.223	-10.859	-15.472	-27.002	-11.592
97	0.097	-18.707	-9.966	-17.209	-6.543	-14.131	-1.91	-24.607	-10.581
98	0.098	-17.51	-18.823	-25.524	7.728	14.203	-7.127	-30.921	-13.063
99	0.099	-24.83	-12.774	-17.995	-9.686	17.923	-11.776	-13.433	-15.359
100	0.1	-12.02	-5.371	-11.022	-7.36	0.984	-10.423	-11.044	-11.866
101	0.101	-10.24	-2.433	-8.883	-13.682	-20.806	3.899	8.164	-8.558
102	0.102	-11.759	-10.323	-26.297	-19.409	-18.062	1.963	-9.588	0.37
103	0.103	-18.892	-26.353	-23.978	-21.076	-10.475	-6.738	-11.854	-6.055
104	0.104	-12.475	-23.993	-4.845	-25.639	-26.643	-17.738	-13.913	-24.116
105	0.105	-13.596	-13.312	-2.349	-35.652	-49.961	-19.066	-11.923	-21.692
106	0.106	-16.661	-3.589	-4.693	-44.548	-15.469	-4.724	-20.569	-14.776
107	0.107	-17.591	-8.749	-2.574	-31.32	-19.857	-10.516	-3.086	-16.919
108	0.108	-11.563	-7.161	-16.12	-11.876	17.713	-8.762	-0.704	-18.848
109	0.109	-13.848	-11.375	-7.428	26.675	2.693	-13.394	-2.766	-17.101
110	0.11	-13.215	-10.165	-12.087	-12.023	-10.799	-3.321	-23.994	-15.537
111	0.111	-13.751	-8.948	-16.353	-37.143	1.608	-2.157	-15.602	-5.453
112	0.112	-10.809	-3.677	-9.995	-23.542	20.443	-3.315	-7.993	-17.211
113	0.113	-4.954	-16.397	-6.546	-2.782	-17.248	-10.672	-10.246	-2.829
114	0.114	-10.514	-11.127	0.755	0.945	-12.189	-5.841	0.451	-0.847
115	0.115	-15.315	-9.524	7.486	-16.052	-16.627	-11.853	-13.055	-20.159
116	0.116	-18.576	-5.204	3.191	-12.925	-28.984	-19.223	-11.263	-22.652
117	0.117	-11.98	-11.533	2.393	-15.607	-17.717	-16.343	-6.57	-20.349
118	0.118	-12.725	-10.335	0.472	-28.359	-0.647	-15.583	-5.158	-13.985
119	0.119	-16.763	-5.078	-9.552	-12.08	21.255	-13.269	-8.778	-4.306
120	0.12	-17.313	-0.198	-31.167	15.621	12.948	-18.107	-9.892	-6.07
121	0.121	-20.57	-6.141	-34.255	19.318	41.249	-9.385	-12.952	1.859
122	0.122	-25.956	-8.418	-14.539	-11.611	60.089	-8.204	-15.818	0.507
123	0.123	-21.087	-19.213	-7.016	0.78	36.311	-7.228	-18.297	-8.355
124	0.124	-16.399	-27.122	-9.348	4.41	20.693	-12.04	-23.874	-11.796
125	0.125	-7.463	-17.027	-2.947	7.632	12.424	-11.248	-15.924	-14.824
126	0.126	-11.122	-15.843	2.864	-14.306	14.984	-20.127	-16.866	-9.968
127	0.127	-12.265	-33.838	-13.026	-56.897	8.068	-16.64	-17.819	-7.428
128	0.128	-7.019	-31.307	-19.412	-38.636	1.704	-13.553	-13.571	-19.598
129	0.129	-9.904	-52.361	-9.743	0.111	-27.296	-10.662	-7.952	-14.33
130	0.13	-14.133	-26.775	2.446	5.142	-14.898	-13.197	-11.416	-12.743
131	0.131	-11.781	-9.715	-2.189	18.675	-11.224	-12.428	-8.099	-14.053
132	0.132	-22.59	-18.961	-12.262	-10.356	-1.205	-8.948	-1.497	-15.148
133	0.133	-17.945	-10.596	-5.88	-21.56	-23.138	-4.302	-5.742	-21.098
134	0.134	-16.588	-3.017	-14.197	-52.497	-9.046	-4.874	-4.941	-11.401
135	0.135	-12.915	-0.66	-11.12	-56.525	-26.876	-9.696	-9.772	0.419
136	0.136	-16.42	-2.765	-25.862	-22.503	-47.986	-5.027	-17.125	1.993
137	0.137	-13.338	-16.285	-23.775	9.354	-50.707	-4.437	-21.965	-2.235
138	0.138	-20.107	-11.029	-21.901	-11.373	-63.487	-9.285	-10.547	-8.593
139	0.139	-14.106	-12.549	-16.753	30.203	-51.858	-6.02	3.766	-24.233
140	0.14	-13.34	-16.776	-12.161	13.698	-19.903	-5.463	9.574	-17.82
141	0.141	-13.922	-10.361	-7.896	-1.427	-51.762	-12.448	0.844	-15.858
142	0.142	-15.865	-16.341	-4.194	-5.864	-55.812	-19.23	-3.836	10.474
143	0.143	-14.123	-11.112	1.864	-18.211	-74.537	-14.979	-2.48	-15.842
144	0.144	-15.489	-6.268	-9.86	0.635	-50.717	-10.916	-6.146	-25.884
145	0.145	-11.038	-19.444	-14.443	-9.378	-47.605	-8.997	-16.98	-22.753
146	0.146	-15.109	-13.637	-18.65	-6.303	-22.065	-16.361	-24.156	-14.398
147	0.147	-19.949	-11.855	-4.288	13.418	-25.331	-7.466	-25.322	-11.857
148	0.148	-15.314	-13.363	5.424	-4.414	2.931	-1.477	-17	9.232
149	0.149	-18.217	-11.961	-10.405	2.519	-23.361	-4.589	-9.648	0.882
150	0.15	-17.838	-10.77	-16.751	-29.453	0.443	-7.502	1.192	-11.897
151	0.151	-13.389	-14.216	-7.033	-42.984	41.26	-8.295	-5.963	-18.865
152	0.152	-12.808	-6.812	-1.743	-22.232	46.645	-9.06	0.448	4.555
153	0.153	-11.445	-13.551	6.234	-33.408	-8.921	-18.545	-12.704	-4.708
154	0.154	-14.74	-12.751	-6.669	-23.382	-16.315	-17.398	-7.47	15.037
155	0.155	-10.669	-16.796	-11.832	17.419	30.475	-13.94	-5.919	-13.226
156	0.156	-10.279	-23.344	-19.693	-21.265	12.244	-6.608	-1.656	-24.456
157	0.157	-10.659	-13.622	-29.699	-46.453	28.679	-13.389	-8.044	-14.383
158	0.158	-17.237	-14.733	-20.749	-14.526	-6.555	-12.64	-11.511	-11.283
159	0.159	-24.009	-13.531	-21.885	23.078	-2.088	-13.433	-10.522	-8.577
160	0.16	-14.335	-16.599	-20.891	8.086	18.602	-8.606	-15.343	-16.148
161	0.161	-10.656	-13.661	-8.091	-23.765	-15.517	-6.676	-14.572	-9.207
162	0.162	-16.659	-19.62	-9.807	-19.633	-2.011	-1.255	-15.349	-15.62
163	0.163	-17.633	-7.402	7.618	-15.894	10.341	2.229	-13.402	-9.829
164	0.164	-12.801	-12.619	-4.02	-12.612	29.062	-2.423	-7.381	-22.004
165	0.165	-15.325	-17.257	-10.409	-9.531	18.927	-11.324	-9.666	-14.052
166	0.166	-14.566	-10.095	-23.941	-6.786	3.191	-10.177	-14.489	7.645
167	0.167	-15.165	-6.392	-50.251	0.835	-22.433	-18.519	-17.752	4.544
168	0.168	-13.239	-9.844	-61.459	-10.684	-32.561	-15.434	-15.977	-21.005
169	0.169	-12.667	-17.185	-64.683	-12.816	-23.309	-16.409	-10.157	-10.926
170	0.17	-16.164	-28.004	-17.59	-10.864	-3.584	-18.921	-12.474	-20.193
171	0.171	-12.887	-17.906	15.907	-9.034	-16.419	-11.562	-8.974	-22.9
172	0.172	-15.804	-6.095	9.915	14.893	4.67	-4.78	-8.377	-46.133
173	0.173	-21.048	-1.459	-6.512	38.752	-3.656	-9.029	-7.816	-36.908
174	0.174	-16.221	-5.719	-21.583	23.117	3.84	-8.246	-0.871	-51.107
175	0.175	-8.868	-2.046	-17.118	20.436	-7.859	-10.178	-9.771	-12.632
176	0.176	-5.959	1.44	3.633	-18.077	-10.083	-8.24	-3.764	-17.988
177	0.177	-10.218	-14.61	-15.116	-79.038	7.226	-11.148	1.48	-12.91
178	0.178	-12.544	-35.703	-5.05	-70.936	0.157	-8.641	-13.21	-8.488
179	0.179	-19.121	-21.565	-8.137	-33.945	-14.826	-5.358	-19.581	3.839
180	0.18	-16.601	-14.023	-16.441	-13.909	2.506	-9.431	-13.758	-14.985
181	0.181	-14.287	-16.324	-3.64	-19.824	14.058	-5.951	-8.503	-25.076
182	0.182	-4.813	-18.41	-10.597	-36.183	-0.908	-8.267	-6.936	-9.457
183	0.183	-5.987	-16.458	-25.503	-31.065	-18.34	-8.637	-16.98	4.681
184	0.184	-4.828	-14.69	-11.959	-26.536	-34.616	-12.281	-13.293	-2.821
185	0.185	2.524	-13.092	-3.259	19.349	-23.999	-12.622	-9.802	-5.096
186	0.186	-12.186	-8.792	7.775	49.682	-10.48	-6.012	-8.818	-2.941
187	0.187	-27.085	-9.924	9.133	-0.174	-12.238	-8.895	-11.707	2.855
188	0.188	-25.148	-11.069	5.451	6.524	-29.656	-16.823	-9.182	-5.965
189	0.189	-19.93	-14.134	1.931	12.586	-31.994	-15.847	-14.774	-7.671
190	0.19	-24.569	-11.202	-7.75	-3.761	-51.138	-9.061	-3.895	-15.022
191	0.191	-14.502	-5.187	-14.124	-38.916	-12.577	-13.313	10.465	-6.262
192	0.192	-18.177	5.468	-32.117	-52.406	-40.279	-15.654	-18.536	2.041
193	0.193	-12.176	1.228	-39.655	-56.446	-15.121	-15.087	-22.572	-13.905
194	0.194	-13.136	7.639	-18.553	-30.11	-10.65	-10.448	-11.316	-16.112
195	0.195	-8.299	-10.332	-4.435	21.359	-6.536	-5.023	-8.01	-13.946
196	0.196	-14.317	-33.549	8.304	14.004	-10.13	-8.494	-17.293	-12.024
197	0.197	-15.111	-30.443	1.296	20.573	0.006	1.586	-14.581	10.819
198	0.198	-21.715	-38.737	-9.371	26.56	-3.044	-2.659	-12.066	20.107
199	0.199	-17.469	-15.498	-3.575	10.105	11.175	-11.554	-0.441	-5.438
200	0.2	-11.869	-18.567	-1.833	-35.364	3.675	-3.217	-2.552	-8.754
201	0.201	-15.351	-26.86	-22.517	-53.549	-3.17	-19.289	-8.327	-11.943
202	0.202	-22.691	-19.291	-14.177	-48.116	-9.431	-12.334	-10.053	-26.182
203	0.203	-15.903	-21.592	-26.941	27.597	8.076	-10.242	-11.587	-13.48
204	0.204	-20.138	-10.932	-10.674	16.81	-3.518	-8.361	-7.33	-15.872
205	0.205	-17.798	-12.853	-21.317	-32.509	-18.423	-10.152	-8.496	-13.704
206	0.206	-21.273	-18.084	-11.65	12.166	-8.68	-11.732	-7.331	-19.376
207	0.207	-16.634	-26.017	-6.441	4.015	-13.814	-1.699	-10.411	-14.071
208	0.208	-11.213	-15.935	-1.819	-32.96	-12.176	-8.124	-13.317	-9.395
209	0.209	-10.639	-9.548	-0.471	-39.529	-2.033	-16.47	-12.561	6.483
210	0.21	-15.286	-15.547	-9.389	-45.5	15.078	-13.376	-10.271	4.372
211	0.211	-11.195	-18.67	-12.887	-40.065	3.525	-18.215	-2.394	6.31
212	0.212	-8.681	-3.985	3.176	-14.947	1.416	-17.438	-9.809	-16.511
213	0.213	-7.331	-1.888	24.267	53.722	-15.976	-15.114	-18.758	-32.185
214	0.214	-12.171	0.031	-1.27	43.87	5.164	-17.067	-22.256	-29.45
215	0.215	-11.602	1.754	-18.294	-18.62	-8.876	-7.022	-12.59	-42.211
216	0.216	-11.036	-18.961	-21.383	-43.019	-1.271	-5.687	-18.991	-16.456
217	0.217	-13.565	-27.284	-29.729	-50.374	-3.561	-9.367	-17.85	-13.14
218	0.218	-15.894	-9.484	-68.308	23.511	-14.215	-10.543	-1.825	-22.436
219	0.219	-13.774	-11.805	-62.951	13.58	-20.046	-15.771	0.463	-19.762
220	0.22	-14.169	-22.457	-27.812	-31.182	6.289	-16.741	-10.192	-7.01
221	0.221	-14.56	-5.069	-14.261	-55.633	-27.758	-10.733	-12.145	4.572
222	0.222	-12.429	1.879	-10.148	-18.746	-23.311	-9.949	14.172	36.484
223	0.223	-13.204	-13.027	-6.453	1.13	-10.912	-9.36	10.502	22.916
224	0.224	-17.48	-14.963	-3.159	7.079	0.302	-8.782	-13.295	-14.651
225	0.225	-16.913	-9.737	-25.065	23.452	-2.98	-7.052	-10.192	-90.333
226	0.226	-14.401	-17.66	-5.368	-1.784	6.31	-5.724	-18.535	-57.787
227	0.227	-14.017	-16.307	-2.891	-6.392	-7.839	-0.349	-16.03	11.304
228	0.228	-16.159	-17.488	-14.557	-27.289	-25.671	-0.961	-9.074	20.219
229	0.229	-19.843	-11.498	-12.47	-53.795	-32.645	0.945	-6.969	12.091
230	0.23	-12.51	-10.526	-14.459	-30.108	-30.541	-7.972	-20.541	-9.972
231	0.231	-11.56	-15.357	-5.838	-27.068	-13.15	-14.363	-8.381	9.956
232	0.232	-14.477	-2.214	-4.346	-41.309	-38.918	-20.352	-6.847	-44.978
233	0.233	-18.739	-8.026	-3.053	-33.915	-35.668	-27.703	-5.502	-66.945
234	0.234	-16.42	-23.901	-6.816	1.009	-7.466	-34.481	-6.683	-46.916
235	0.235	-12.942	-17.488	-15.189	56.49	-11.238	-21.321	-17.532	-16.489
236	0.236	-18.94	-11.651	-22.559	-24.984	-21.445	-7.776	-18.902	11.232
237	0.237	-14.892	-13.372	-9.814	-35.811	-18.464	0.922	-15.244	76.811
238	0.238	-11.444	-21.297	16.481	-6.199	1.124	-7.018	-14.105	85.662
239	0.239	-17.47	-19.95	-9.865	-15.091	-1.533	-8.381	-21.464	77.516
240	0.24	-15.158	-11.043	-19.959	-6.957	0.668	-4.707	-16.648	25.859
241	0.241	-13.235	-5.05	-10.707	-14.366	42.912	7.876	-17.43	-74.961
242	0.242	-15.184	-16.849	-13.465	5.412	19.413	-2.966	-19.755	-147.202
243	0.243	-18.099	-18.397	-11.033	-0.733	-2.53	-7.226	-20.363	-134.155
244	0.244	-11.149	-17.047	-8.772	26.803	0.165	-13.61	-10.322	-50.835
245	0.245	3.534	-10.648	6.086	1.553	-17.639	-17.088	-8.988	3.275
246	0.246	-2.871	-9.502	4.104	6.033	12.751	-22.307	-7.838	-6.713
247	0.247	-4.835	-23.481	-4.638	10.159	25.194	-11.467	-4.374	2.066
248	0.248	-13.574	-13.82	-12.594	-16.127	-1.082	-4.298	-7.483	10.091
249	0.249	-15.163	-22.533	-34.282	-26.157	9.04	-16.094	-6.526	17.372
250	0.25	-25.258	-20.986	-50	-41.85	-37.91	1.325	-10.784	50.787
251	0.251	-28.954	-16.736	-30.285	-44.619	-17.926	-0.981	-6.534	48.473
252	0.252	-26.07	-12.096	-17.523	-42.133	0.294	13.936	-4.221	17.992
253	0.253	-29.59	-13.262	-15.206	-44.454	5.743	15.899	-3.644	1.449
254	0.254	-24.401	-12.085	-17.364	-12.471	10.8	7.21	0.994	-74.314
255	0.255	-13.59	-0.255	-11.523	56.253	-21.124	-7.089	-7.909	-150.23
256	0.256	-3.545	-11.263	-9.771	6.866	-58.711	-5.137	-16.81	-81.168
257	0.257	-12.474	-18.407	-8.235	-19.794	-43.653	-6.871	-5.967	-18.666
258	0.258	-11.337	-4.108	-12.519	-11.679	-57.227	-17.87	1.207	5.701
259	0.259	-18.718	-6.057	-3.626	-4.412	-44.866	-33.709	10.127	-1.747
260	0.26	-31.509	9.819	-4.03	-15.275	-10.805	-27.292	20.984	4.724
261	0.261	-5.213	3.445	-7.539	4.61	-6.367	-25.321	16.747	-1.396
262	0.262	-8.912	1.516	-8.542	-1.367	-2.339	-20.08	-0.265	3.975
263	0.263	-12.222	-7.176	-9.526	-40.054	-13.597	-2.643	-26.019	-11.05
264	0.264	-2.957	-11.816	-19.223	-34.932	-37.428	-9.585	-22.776	-6.587
265	0.265	-5.693	-24.773	-22.962	-2.937	-21.73	-15.941	-19.714	-2.595
266	0.266	-8.235	-23.023	-5.049	-15.323	-13.447	-25.566	-17.011	0.985
267	0.267	-15.239	-18.382	12.663	18.729	4.347	-16.817	-4.248	18.002
268	0.268	-13.157	-25.543	5.6	14.272	11.264	-21.423	-6.579	14.937
269	0.269	-15.134	-21.846	24.659	1.961	-12.252	-17.123	-21.471	6.621
270	0.27	-20.397	-8.672	-13.893	5.688	3.313	-23.475	-15.644	4.112
271	0.271	-21.985	-10.419	-30.318	8.979	5.927	-15.113	-24.349	-7.468
272	0.272	-20.673	-15.061	-15.195	-0.312	3.327	-7.719	-28.992	-18.043
273	0.273	-8.912	-16.408	-19.66	-2.998	10.287	-2.845	-24.711	-4.433
274	0.274	-10.495	-22.802	1.064	-5.479	-4.585	3.189	-18.294	-16.576
275	0.275	-14.794	-28.812	4.755	-17.052	-10.375	10.571	-2.616	-21.207
276	0.276	-15.976	-14.871	8.024	14.944	5.477	19.504	-9	0.448
277	0.277	-12.499	-12.943	-1.256	1.45	16.104	1.539	-7.064	-8.791
278	0.278	-19.863	-32.299	-9.582	13.876	-12.928	-0.947	-8.805	-0.376
279	0.279	-13.098	-24.749	-7.038	-12.424	-8.878	-12.535	-10.34	2.191
280	0.28	-13.885	-17.777	9.288	-43.362	2.322	-23.152	-0.266	-14.08
281	0.281	-14.666	1.37	-14.051	2.573	5.602	-28.929	-12.072	-46.017
282	0.282	-18.163	-11.419	-17.061	20.814	-3.663	-20.213	-13.602	-77.885
283	0.283	-20.119	-9.083	-8.664	-17.845	-6.373	-12.279	-12.228	-57.176
284	0.284	-19.569	-32.488	-26.425	-42.995	16.888	-16.546	-13.371	-15.578
285	0.285	-20.945	-29.398	-47.478	-56.534	57.749	-12.87	-7.354	-21.01
286	0.286	-17.665	-15.275	-27.635	-44.055	30.06	0.309	-4.251	34.559
287	0.287	-11.097	-7.739	-30.066	-70.356	45.103	-8.367	-5.201	41.983
288	0.288	-14.005	3.863	-32.344	-60.318	13.146	-9.885	-16.587	-4.714
289	0.289	-21.94	-11.039	-30.15	-44.643	-7.543	-11.225	-5.527	-34.96
290	0.29	-18.842	-1.364	-28.143	-2.051	-3.83	-10.045	-9.771	-29.488
291	0.291	-9.935	-10.068	-19.386	52.949	-20.816	-6.545	-6.083	26.034
292	0.292	-13.402	-2.122	1.41	30.937	-42.616	-7.489	-9.553	62.912
293	0.293	-6.029	-6.374	-18.265	24.394	-62.353	-10.377	-12.632	15.908
294	0.294	-3.099	-20.703	-10.664	6.223	-59.886	-7.841	-3.71	-2.412
295	0.295	-9.074	-11.023	0.994	-54.715	-53.02	-5.498	-9.666	25.236
296	0.296	-6.743	-2.304	-5.362	-79.083	-85.027	-6.064	-8.662	20.268
297	0.297	-8.686	-19.698	-22.769	-42.099	-53.175	-5.477	-11.55	6.834
298	0.298	-6.745	-26.659	-34.355	-35.5	-57.321	-10.877	-9.026	-21.988
299	0.299	-10.809	-7.502	-2.392	-5.162	-53.718	-11.449	-9.784	-48.114
300	0.3	-18.729	-4.996	-15.937	0.202	-29.963	-16.093	-7.832	-99.402
301	0.301	-19.885	-11.958	-36.654	-24.94	-14.342	-23.822	-11.101	-2.923
302	0.302	-10.203	-5.559	-25.415	-29.366	-17.086	-22.837	-15.141	-16.098
303	0.303	-6.514	-22.962	-8.348	-8.666	0.724	-11.977	-12.599	-4.298
304	0.304	-17.351	-20.631	-42.762	2.507	3.07	-10.61	-12.968	-36.836
305	0.305	-21.6	-18.503	-19.887	12.546	30.741	-6.94	-14.123	-46.76
306	0.306	-15.188	-16.542	9.173	-21.832	27.077	-0.961	-15.286	-55.742
307	0.307	-13.993	9.784	20.39	19.426	10.025	-14.909	-21.102	-31.336
308	0.308	-8.735	6.115	3.354	47.099	6.91	-16.865	-21.874	35.511
309	0.309	-17.605	-10.901	6.444	-8.503	-7.264	-18.638	-18.385	44.502
310	0.31	-16.42	-20.174	3.732	13.501	10.523	-17.131	-15.085	36.457
311	0.311	-15.436	-17.446	6.256	-33.34	12.882	-1.286	-6.168	-30.22
312	0.312	-16.366	-14.946	-0.658	-2.971	2.302	-3.441	13.386	-128.638
313	0.313	-13.818	-7.973	10.056	-19.455	-15.064	-5.389	27.498	-62.776
314	0.314	-16.11	-14.365	15.896	-14.483	-36.144	-10.597	9.664	20.671
315	0.315	-16.651	-16.314	17.636	-10.059	6.429	-18.52	-6.605	31.537
316	0.316	-7.915	-21.558	16.077	-14.11	-11.768	-8.441	-8.74	-17.748
317	0.317	-4.4	-26.218	11.823	-10.505	15.942	-9.6	-6.807	-44.383
318	0.318	-11.727	-24.849	-7.717	-20.594	41.134	-13.083	-12.012	-19.917
319	0.319	-14.596	-21.165	-38.908	-11.318	36.727	-9.98	-19.918	-12.502
320	0.32	-12.036	-10.322	-51.347	-3.033	32.689	-12.874	-12.748	-19.062
321	0.321	-11.228	-6.054	-32.651	-10.659	-8.869	-6.879	-11.586	-37.205
322	0.322	-9.264	-9.709	5.013	0.9	-58.804	-4.563	-12.78	-9.495
323	0.323	-17.945	-10.848	-20.217	2.997	-65.362	-5.156	-24.63	-14.48
324	0.324	-14.418	-9.86	-15.821	-2.83	-34.933	-1.869	-16.704	-9.959
325	0.325	-28.312	-20.703	-3.477	-18.687	-7.216	-5.943	-12.443	-22.297
326	0.326	-34.078	-13.551	-14.741	-29.367	-2.134	-8.46	-13.6	-33.528
327	0.327	-25.329	-14.693	-4.732	-19.717	-24.971	-6.129	-10.119	-9.745
328	0.328	-23.738	-18.159	-39.233	-14.624	-20.902	-4.975	-13.202	24.635
329	0.329	-19.439	-15.052	-62.105	-29.08	-9.696	-10.215	-8.347	56.516
330	0.33	-15.718	-2.241	-58.077	-34.989	-13.012	-19.725	-9.106	18.936
331	0.331	-9.676	-3.933	-46.884	-8.766	-22.317	-5.446	-13.144	-26.54
332	0.332	-6.543	-21.311	-29.907	-12.391	-13.981	-3.562	-12.553	-8.352
333	0.333	-1.673	-23.598	-1.725	25.399	-31.796	-1.847	-10.605	-2.947
334	0.334	-7.637	-17.17	-5.477	40.446	3.203	-9.795	-11.175	22.179
335	0.335	-14.96	-11.344	-57.034	-9.943	28.349	-14.067	-8.651	8.677
336	0.336	-15.894	-2.61	-35.056	-16.586	41.936	-15.24	-15.993	-11.979
337	0.337	-16.631	-7.213	11.723	13.768	12.892	-9.248	-21.214	-30.659
338	0.338	-15.814	-20.139	5.67	8.321	-13.437	-6.182	-14.439	-40.615
339	0.339	-20.615	-14.862	-22.048	-16.8	-30.564	-13.008	-4.762	6.45
340	0.34	-17.289	-13.285	-7.003	-30.237	-33.823	-10.56	1.64	13.041
341	0.341	-23.83	-14.6	-29.878	-42.458	-25.619	-11.385	-1.833	-5.15
342	0.342	-23.016	-18.252	-9.214	-15.998	2.559	-14.897	-7.06	33.611
343	0.343	-27.049	-7.385	1.955	-12.783	21.228	-23.631	-8.02	28.707
344	0.344	-16.178	-14.528	5.19	-3.551	52.055	-24.809	-19.425	15.253
345	0.345	4.566	-15.695	20.856	-23.279	6.083	-19.601	-11.481	-22.27
346	0.346	7.302	-24.003	23.564	-25.852	24.214	-12.842	4.386	-67.753
347	0.347	-10.474	-16.61	-4.711	-23.576	18.785	-13.636	6.536	-122.816
348	0.348	-12.77	-1.894	-15.955	8.374	-16.377	-1.456	-6.985	-85.969
349	0.349	-23.385	-4.011	-5.914	3.911	-29.869	-6.701	-8.696	-66.155
350	0.35	-17.564	-13.671	-2.816	-58.604	-50.512	-5.168	-16.617	25.246
351	0.351	-15.808	-15.378	-5.545	-49.703	-39.169	-15.256	-15.27	90.908
352	0.352	-14.242	-13.814	-13.136	-9.034	-49.101	-11.604	-16.451	31.304
353	0.353	-4.153	-9.549	-10.83	27.974	-52.054	-8.146	-10.46	20.373
354	0.354	-5.3	-3.158	-17.187	21.436	-20.751	-5.059	-0.779	-9.347
355	0.355	-11.303	-18.818	-7.481	-21.081	-49.644	-7.964	-4.456	-18.295
356	0.356	-12.272	-12.408	18.89	-37.457	-30.707	-12.213	-5.621	-26.474
357	0.357	-19.026	-18.185	7.725	-22.337	-6.746	-8.131	-8.717	-19.069
358	0.358	-16.494	-12.921	-2.292	28.019	15.219	-7.551	-9.682	-12.249
359	0.359	-14.149	-17.544	-5.368	21.49	6.987	-6.981	-10.462	-17.911
360	0.36	-14.72	-10.383	-19.466	-33.453	-10.775	-11.057	-12.764	-23.084
361	0.361	-11.423	6.643	-57.956	-11.376	-26.92	-5.256	-16.222	-28.001
362	0.362	-11.998	-19.093	-63.352	-4.829	-11.933	-10.858	-11.568	-5.17
363	0.363	-14.519	-15.802	-28.116	-10.838	9.466	-21.676	-16.958	-1.18
364	0.364	-15.865	-12.703	-5.271	-27.312	6.823	-20.117	-21.749	2.504
365	0.365	-10.055	-15.42	-1.222	-32.367	19.655	-24.366	-18.441	-28.379
366	0.366	-17.404	-12.912	-4.923	27.251	-10.659	-15.463	-15.555	-32.339
367	0.367	-18.368	-29.185	-1.674	2.893	1.778	-4.613	-21.395	-28.643
368	0.368	-20.886	-22.808	13.978	-19.152	-9.446	-11.762	-27.04	-18.521
369	0.369	-28.251	-13.125	28.095	-12.547	-12.7	-8.075	-16.218	3.482
370	0.37	-19.36	-7.896	4.843	17.846	-21.925	-2.074	-1.921	-27.56
371	0.371	-13.377	-18.921	-10.864	-9.836	20.71	5.283	19.368	-23.4
372	0.372	-10.295	-20.27	-2.531	-35.012	-9.645	10.135	22.076	-34.548
373	0.373	-15.138	-16.578	-20.298	-39.495	-26.102	-1.269	-6.177	-37.753
374	0.374	-14.375	1.428	-17.97	-60.199	-31.13	3.389	-9.863	-21.987
375	0.375	-16.706	-1.083	-20.072	-18.559	-35.539	-6.653	0.196	20.685
376	0.376	-17.304	-12.688	-10.353	-2.101	18.726	-15.55	-2.906	38.956
377	0.377	-16.733	-10.561	-22.505	63.497	11.451	-19.027	-17.035	55.472
378	0.378	-18.471	-16.373	-39.867	54.575	4.938	-15.92	-19.549	30.408
379	0.379	-14.984	-28.583	-32.87	-2.326	11.004	-13.007	-17.233	7.692
380	0.38	-14.598	-27.043	-22.209	-24.417	5.674	-7.004	-19.365	-38.058
381	0.381	-10.529	-5.367	-20.235	-98.403	-19.399	-1.396	-13.547	-44.037
382	0.382	-10.135	-14.647	-4.285	-68.805	-5.767	-12.241	-15.291	-38.685
383	0.383	-14.578	-17.366	2.236	-6.286	6.709	-16.901	-10.65	6.694
384	0.384	-10.503	-14.867	-7.307	1.864	3.088	-15.556	-9.3	-23.741
385	0.385	-13.023	-12.547	-12.457	-5.467	-20.643	-14.407	-8.144	-29.153
386	0.386	-13.416	-14.676	-14.034	-12.067	-4.844	-8.418	-2.144	-24.126
387	0.387	-13.822	-8.861	-12.697	-18.098	-7.44	1.261	-3.112	-37.704
388	0.388	-13.445	-14.087	-16.382	-45.787	31.12	13.09	-12.009	-17.032
389	0.389	-18.484	-9.452	-5.507	-70.96	58.814	17.755	-15.478	-13.396
390	0.39	-16.56	-13.727	-9.702	-66.54	13.333	-1.004	-14.488	3.604
391	0.391	-12.502	-10.072	2.198	-4.071	-29.281	-18.804	-1.705	-5.705
392	0.392	-10.002	-11.272	19.71	130.169	-12.867	-21.121	-13.898	-48.35
393	0.393	-9.621	-8.222	-1.285	72.395	12.276	-27.522	-18.545	-54.416
394	0.394	-14.47	-1.473	-32.371	-15.206	-1.292	-21.734	-8.493	-4.538
395	0.395	-13.889	-12.887	-28.218	0.635	-22.045	-20.015	-4.865	28.872
396	0.396	-15.612	-27.193	-16.915	-13.679	-63.795	-15.378	-22.924	83.724
397	0.397	-18.115	-13.641	-26.942	-26.77	-69.32	-19.639	-25.447	61.521
398	0.398	-19.478	-18.861	-23.821	8.876	-44.199	-15.97	-23.117	27.879
399	0.399	-12.906	-7.815	-15.452	19.778	-30.727	-17.125	-8.227	21.781
400	0.4	-17.76	-23.684	-7.856	9.92	-43.201	-9.782	9.183	-5.954
401	0.401	-20.285	-13.033	-0.842	-34.836	-32.101	-12.708	11.493	-41.185
402	0.402	-17.978	-3.37	-11.475	-43.025	-35.45	-6.731	-3.422	27.5
403	0.403	-8.509	-15.578	-32.769	-21.003	-19.797	-10.826	-13.129	37.289
404	0.404	-4.845	-20.256	-46.912	-27.59	-11.514	-14.354	-7.917	-43.455
405	0.405	-10.854	-21.631	-34.164	-33.614	-19.082	-19.044	-6.377	-32.692
406	0.406	-22.67	-22.846	-17.928	-17.216	-21.463	-20.842	-10.655	-101.831
407	0.407	-18.043	-12.057	-3.011	-2.142	10.412	-12.954	-14.355	-200.4
408	0.408	-19.421	-7.846	-1.063	-6.571	5.946	-4.657	-6.062	-187.336
409	0.409	-15.763	-6.722	-9.794	-27.22	26.625	-3.709	-22.161	-80.013
410	0.41	-12.296	-10.234	-8.266	-8.411	-22.587	-6.63	-19.856	20.875
411	0.411	-11.339	-13.361	-9.65	-5.131	-2.716	-9.163	-0.704	60.2
412	0.412	-4.578	-10.5	-8.557	-2.073	-33.182	-18.086	-8.265	48.271
413	0.413	-16.016	-8.034	-0.269	-4.833	-5.563	-12.107	-19.899	37.321
414	0.414	-14.488	-7.321	15.763	-2.361	-10.625	-13.104	-13.548	27.362
415	0.415	-15.854	-9.304	13.418	-28.129	12.194	-10.228	-0.042	0.591
416	0.416	-9.476	-6.072	15.533	-38.212	8.116	-11.035	8.629	24.889
417	0.417	-6.008	-15.045	-9.638	-22.53	57.221	-10.288	3.958	-26.882
418	0.418	-9.118	-24.025	-33.434	-30.872	23.735	-10.876	-14.842	-60.445
419	0.419	-12.037	-15.757	-30.305	-7.704	-18.861	-2.167	-12.348	-30.152
420	0.42	-7.793	-10.586	-21.951	7.957	-24.313	-5.656	-23.989	-13.78
421	0.421	-11.87	-9.665	-29.524	5.184	-29.414	-10.889	-17.632	-8.847
422	0.422	-19.811	-22.864	-18.006	17.839	-24.977	-9.915	-19.566	4.637
423	0.423	-20.78	-17.09	-7.47	-17.194	-20.976	-10.7	-14.332	-7.792
424	0.424	-17.878	-15.377	-17.256	-42.399	-17.373	-16.341	-9.713	-11.499
425	0.425	-18.656	-23.324	-19.096	-28.921	-20.747	-5.511	-5.49	-8.245
426	0.426	-24.271	-10.377	-20.763	-16.508	-17.764	-10.168	-9.188	-5.17
427	0.427	-23.702	-8.676	-22.24	2.301	-20.517	-11.551	-10.405	-13.574
428	0.428	-17.706	-4.071	-18.651	-7.717	-13.026	-10.42	-5.24	-16.219
429	0.429	-10.356	-11.265	-12.754	1.522	-20.033	-9.284	-6.265	-4.675
430	0.43	-13.263	-12.481	-13.804	21.194	-17.964	-8.359	-19.461	27.113
431	0.431	-12.497	-23.363	-28.609	-2.109	-19.981	4.38	-9.827	49.744
432	0.432	-13.28	-19.119	-47.826	-24.098	-14.84	6.091	-8.111	70.225
433	0.433	-15.222	-12.751	-19.616	-10.016	2.5	-1.875	-6.589	13.359
434	0.434	-10.591	-18.774	21.884	-12.549	9.395	-9.072	-7.965	-27.222
435	0.435	-16.014	-15.699	60.467	-19.48	-22.599	-12.788	-11.649	-34.474
436	0.436	-6.534	-18.619	55.341	-13.091	-14.385	-21.917	-15.14	-27.858
437	0.437	-15.442	-16.129	59.656	-7.305	8.361	-30.258	-20.371	-33.849
438	0.438	-16.606	-16.928	-2.976	-16.012	4.192	-22.908	-19.398	-28.436
439	0.439	-15.639	-7.47	-47.818	-20.655	7.791	-18.086	-16.879	-3.341
440	0.44	-16.61	-3.81	-56.012	-16.373	31.542	-8.426	-4.674	-16.947
441	0.441	-12.356	4.499	-63.417	3.193	28.36	-9.597	-2.917	3.775
442	0.442	-17.964	3.537	-43.505	45.798	19.896	3.547	-7.548	15.101
443	0.443	-14.477	-11.173	-13.095	51.92	22.307	-1.708	-3.299	-15.804
444	0.444	-15.061	-38.863	-29.541	-31.313	38.454	2.91	16.251	-19.86
445	0.445	-16.81	-42.554	-14.503	-66.964	57.506	-7.165	24.574	-16.094
446	0.446	-15.464	-32.535	8.313	-99.406	18.882	-6.009	-15.3	-16.196
447	0.447	-13.347	-21.927	-12.41	-50.04	-53.44	-4.847	-28.094	-19.421
448	0.448	-16.65	-18.856	-38.725	-41.18	-43.698	-10.069	-21.132	-22.485
449	0.449	-16.278	-10.555	-28.632	-0.521	-34.894	-3.283	-23.251	-25.221
450	0.45	-15.123	-23.331	-25.468	6.867	-10.553	2.732	-21.29	-2.079
451	0.451	-9.322	-7.094	0.22	26.816	-47.541	-9.441	-16.024	26.101
452	0.452	-10.1	-4.975	3.625	32.804	-67.502	-0.718	-1.661	7.242
453	0.453	-6.614	8.56	6.785	16.329	-37.185	7.246	-11.314	-44.233
454	0.454	-13.954	-3.652	4.12	11.266	-20.736	3.009	-9.557	-36.844
455	0.455	-18.786	7.35	1.445	-5.22	-5.636	4.192	-4.903	-56.786
456	0.456	-12.805	3.085	-16.301	-37.154	7.919	-11.468	-6.236	-38.589
457	0.457	-13.61	-5.823	-27.821	-49.506	-12.795	-26.354	-5.055	0.062
458	0.458	-14.209	-11.818	-8.559	-38.178	5.981	-28.263	-1.557	-5.047
459	0.459	-14.805	-21.498	-16.008	-28.101	9.245	-26.484	-17.606	26.857
460	0.46	-18.868	-15.124	-18.245	-25.027	-6.442	-27.986	-24.559	31.018
461	0.461	-14.016	2.86	-7.491	17.576	-3.757	-17.885	-18.148	-2.864
462	0.462	-9.366	-14.954	-28.683	23.59	-16.498	-21.518	-4.56	1.74
463	0.463	-12.277	-3.351	2.568	7.141	-23.458	-18.004	0.688	-18.944
464	0.464	-20.232	-13.997	6.749	-18.018	-38.346	-14.876	2.257	-37.596
465	0.465	-16.767	-8.183	-4.349	-22.465	-32.539	-10.018	0.928	-34.142
466	0.466	-15.831	0.539	-14.304	-1.77	-23.823	-7.48	-7.935	-18.373
467	0.467	-16.837	-7.39	-29.908	-5.44	-47.59	-14.819	-9.061	-20.953
468	0.468	-14.348	-20.375	-38.215	4.661	-37.423	-25.656	-14.245	-3.073
469	0.469	-18.44	-11.671	-30.663	-23.536	-21.697	-15.58	0.487	-0.733
470	0.47	-10.513	-16.311	-4.886	33.286	3.891	-9.16	6.905	-7.136
471	0.471	-11.471	-29.269	32.904	41.504	-13.086	-17.444	-10.493	-28.41
472	0.472	-14.364	-31.009	37.987	-69.605	2.67	-3.477	-22.091	-42.499
473	0.473	-18.619	-26.37	15.233	-22.024	0.018	-1.522	-15.724	-39.933
474	0.474	-14.558	-25.021	2.973	-7.71	7.629	-17.357	-9.92	-14.17
475	0.475	-16.498	-21.346	14.296	-47.202	28.791	-19.459	-15.128	2.866
476	0.476	-9.152	-13.035	17.685	-35.403	3.308	-9.743	8.692	49.914
477	0.477	-15.955	-12.079	-23.065	-2.916	0.082	-7.98	-1.366	69.873
478	0.478	-15.195	-20.975	-17.559	46.441	-21.698	-6.408	-4.451	-21.656
479	0.479	-12.883	-7.785	-22.525	1.736	-1.843	9.481	-18.557	17.845
480	0.48	-9.4	-12.991	0.351	-6.381	5.802	3.113	-10.991	29.708
481	0.481	-8.825	-20.907	-28.657	-13.734	-10.339	1.195	-17.948	40.609
482	0.482	-11.729	-22.254	-24.959	-33.719	-3.855	-7.49	-15.805	-8.682
483	0.483	-11.343	-15.838	26.531	-3.347	-1.82	-5.913	-13.86	-142.959
484	0.484	-16.766	-14.664	19.212	-42.017	-13.904	-1.626	-22.556	-162.138
485	0.485	-20.259	-15.638	-14.223	-16.87	6.908	-5.296	-17.912	-74.729
486	0.486	-16.98	-8.868	16.204	-3.331	4.253	-11.296	-13.669	-27.145
487	0.487	-18.721	-6.33	-0.216	-24.045	11.889	-16.531	-22.573	-12.809
488	0.488	-20.081	-11.91	4.832	-35.253	9.683	-1.836	-23.714	52.979
489	0.489	-18.738	-13.827	-45.536	-52.275	-5.095	-3.955	-26.777	41.182
490	0.49	-16.61	-19.791	-52.207	-23.995	-18.574	-25.234	-21.897	-12.974
491	0.491	-18.545	-28.665	-58.258	17.62	0.876	-27.901	-8.71	-82.094
492	0.492	-15.828	-20.302	-74.729	12.211	-11.811	-10.042	0.995	-55.387
493	0.493	-11.57	-6.328	-59.651	47.493	9.345	-12.302	-11.208	1.505
494	0.494	-12.15	-4.377	-18.446	-12.1	-4.725	-14.379	-0.262	-20.642
495	0.495	-11.76	7.804	-34.961	-85.543	-12.253	-12.406	6.869	-0.76
496	0.496	-10.406	-9.623	-19.909	-36.287	-9.874	-10.636	3.178	41.8
497	0.497	-11.562	-7.299	-33.475	8.351	-3.497	-12.165	-10.03	25.345
498	0.498	-11.167	-13.668	-37.569	-16.05	2.275	-13.502	-15.304	30.359
499	0.499	-13.103	-19.458	-48.819	-23.399	-24.098	-12.329	-13.787	53.154
500	0.5	-17.944	-14.194	-86.6	-16.753	-35.335	-8.838	-15.162	15.532
501	0.501	-18.523	-12.612	-41.165	-22.705	-11.477	-5.725	-16.339	0.398
502	0.502	-20.449	-5.42	1.397	-6.209	22.972	-12.492	-12.867	-22.439
503	0.503	-21.024	-9.08	6.802	18.941	-18.291	-8.223	-11.91	-43.16
504	0.504	-13.086	-5.563	11.814	14.381	-12.857	-10.528	-3.024	-54.435
505	0.505	0.069	-21.591	7.311	-14.755	-17.881	-7.046	-11.349	-37.392
506	0.506	-1.679	-19.252	-5.124	-26.042	-4.318	-5.118	-12.31	-15.582
507	0.507	-9.608	-17.109	-1.501	-63.725	8.095	-8.034	-9.421	-29.715
508	0.508	-13.865	-7.421	1.732	11.976	19.338	-10.58	-1.516	-11.866
509	0.509	-22.769	-2.168	4.786	22.798	9.323	-17.967	-13.34	-9.545
510	0.51	-28.768	-6.794	-15.024	-6.795	-18.874	-12.762	-14.926	-3.185
511	0.511	-19.088	-13.95	-2.311	2.151	-45.151	-17.618	-13.606	25.802
512	0.512	-4.767	-12.774	-0.042	10.353	-35.058	-11.622	-4.712	88.266
513	0.513	-6.701	-16.266	-15.005	3.064	-13.149	-6.013	-10.697	-28.193
514	0.514	-8.448	-23.619	-13.072	-3.481	-4.787	1.924	-7.589	-75.714
515	0.515	-0.525	-26.52	-4.378	-9.457	2.76	-1.172	-10.492	-32.535
516	0.516	3.731	-16.819	19.385	-25.889	-27.644	1.736	-4.515	-45.748
517	0.517	-8.073	-2.491	36.355	-30.858	-48.365	9.682	-16.735	-33.976
518	0.518	-12.715	-19.909	20.573	-44.332	-29.627	-4.234	-15.018	-1.421
519	0.519	-31.474	-17.602	-5.094	-64.944	-46.646	-17.772	-16.584	48.008
520	0.52	-39.02	-15.478	-8.481	-23.246	-43.536	-22.969	-12.327	21.363
521	0.521	-36.69	-9.672	-11.623	60.035	-51.823	-21.394	-0.517	-3.005
522	0.522	-30.299	-11.419	-25.745	48.246	-13.285	-8.412	23.28	-10.421
523	0.523	-20.623	-6.776	-48.977	-6.026	-7.819	-20.589	6.243	-3.933
524	0.524	-15.398	-8.133	-27.107	-15.911	-2.796	-15.928	-9.428	2.012
525	0.525	-10.753	-6.969	-24.393	-7.026	1.63	-17.269	-6.698	-14.471
526	0.526	2.219	1.379	-11.648	17.327	5.701	-5.446	-4.172	-19.605
527	0.527	-9.965	-14.663	-14.02	-4.7	-13.093	-10.075	-11.121	-15.264
528	0.528	-8.421	-30.879	5.058	-11.227	-23.181	-5.799	-17.523	-27.694
529	0.529	-12.68	-24.463	22.834	-17.118	-7.534	-6.947	-15.605	-46.569
530	0.53	-11.511	-22.493	25.122	-0.617	-15.905	-5.748	-17.366	-29.426
531	0.531	-14.981	-17.24	5.931	14.488	1.83	-6.696	-12.735	-20.002
532	0.532	-15.933	-28.256	-1.675	-35.844	4.112	-13.471	-8.499	-0.206
533	0.533	-14.952	-6.553	-4.025	-55.783	6.187	-21.422	-12.17	-13.019
534	0.534	-7.006	2.771	6.612	-13.15	8.046	-7.51	-3.846	-6.208
535	0.535	-12.233	0.097	12.385	-18.559	20.139	-5.59	1.381	-38.292
536	0.536	-15.147	-23.105	-7.034	-13.467	-3.739	-3.859	-13.302	-51.845
537	0.537	-17.673	-26.166	-14.612	-26.91	-13.902	-5.432	-32.423	-22.84
538	0.538	-12.072	-12.01	-16.971	-22.769	-23.3	-15.526	-34.911	-26.477
539	0.539	-20.014	-19.533	-14.857	-33.899	19.123	-9.153	-32.566	-23.042
540	0.54	-19.051	-12.543	-43.906	-10.038	0.804	-27.159	-9.122	18.044
541	0.541	-20.012	-18.907	-56.325	-0.688	-4.697	-34.731	-12.198	1.72
542	0.542	-17.498	-20.824	-30.039	-20.391	0.231	-27.793	13.388	6.773
543	0.543	-13.425	-12.096	-6.251	7.834	-4.301	-21.411	64.91	38.78
544	0.544	-15.346	-7.427	15.646	26.659	24.668	-7.864	13.266	1.379
545	0.545	-13.399	-6.043	1.586	2.906	-9.464	-9.599	-6.629	-23.661
546	0.546	-16.291	-4.842	-11.135	-25.331	3.998	-1.647	-12.576	-27.984
547	0.547	-16.655	-8.311	-22.69	-14.03	-25.148	-2.992	-17.953	-15.504
548	0.548	-11.208	-5.2	-41.802	-17.245	8.835	-4.149	-22.957	3.279
549	0.549	-9.244	-19.899	-13.474	-32.863	-14.105	1.85	-27.377	27.114
550	0.55	-12.51	-22.023	-9.713	-13.062	-43.251	-5.508	-23.282	5.303
551	0.551	-15.392	-8.47	-19.715	-5.451	-16.987	-8.424	-19.573	-14.425
552	0.552	-14.029	0.242	-22.708	29.617	13.953	-7.67	-9.481	-21.998
553	0.553	-10.754	-10.774	-19.868	75.138	-6.747	-10.006	-12.548	-24.368
554	0.554	-11.154	-23.734	-1.926	44.843	11.954	-2.07	-20.841	-56.351
555	0.555	-13.86	-4.374	-13.4	-16.024	8.607	-1.094	-23.318	3.223
556	0.556	-18.097	-11.924	-23.928	-121.826	-0.722	-9.977	-7.037	-21.171
557	0.557	-14.603	-18.887	-25.767	-78.636	-14.842	-3.939	3.633	-28.507
558	0.558	-12.271	-33.787	-20.451	-12.832	-27.611	-0.8	-6.019	5.017
559	0.559	-15.173	-27.974	-2.934	-24.562	-34.56	-7.54	-4.239	35.476
560	0.56	-18.856	-8.616	-14.439	-35.335	-32.422	-6.741	-8.846	30.149
561	0.561	-11.518	-6.099	-12.232	-25.423	-18.887	-9.056	-21.79	-5.009
562	0.562	-10.553	-3.792	-17.955	-16.472	-34.76	-11.001	-26.994	-73.709
563	0.563	-9.576	-5.921	-40.718	-8.3	-32.645	-10.426	-19.036	-103.31
564	0.564	-10.342	-15.606	-24.99	-15.601	-3.61	-6.359	-8.959	-40.872
565	0.565	-15.956	-27.809	-10.811	-8.969	17.135	-7.719	5.384	32.395
566	0.566	-16.533	-7.121	-3.203	-27.107	13.501	-13.147	-0.409	22.503
567	0.567	-17.11	-9.833	22.606	-32.517	10.271	-22.632	-5.618	-40.024
568	0.568	-22.538	-7.298	25.966	-37.548	-17.926	-18.937	-13.539	-48.143
569	0.569	-14.622	-9.624	10.326	-42.023	-6.629	-22.406	-14.878	-26.044
570	0.57	-13.681	-16.009	-15.209	20.436	-9.851	-15.028	-16.033	7.503
571	0.571	-12.741	-17.941	-32.238	47.137	-19.014	-10.176	-17.185	50.114
572	0.572	-11.985	-16.198	-22.941	39.083	-27.163	-2.226	-20.256	55.539
573	0.573	-14.311	-8.26	-48.492	17.078	11.537	-5.292	-19.25	20.303
574	0.574	-12.372	-9.618	-51.818	23.673	17.139	-16.108	-21.759	15.854
575	0.575	-17.004	-23.957	-10.995	5.468	-7.845	-17.438	-12.866	70.044
576	0.576	-15.249	-10.42	5.453	-33.261	-12.104	-8.518	-2.042	77.369
577	0.577	-9.431	-26.298	0.434	-18.156	-15.996	-9.656	13.816	3.409
578	0.578	-13.49	-19.927	-31.487	-31.72	-27.013	-6.54	7.424	-26.204
579	0.579	-18.319	-14.137	-19.071	-19.34	4.112	-19.288	-2.254	-160.502
580	0.58	-20.254	-12.405	-0.272	6.968	16.639	-10.558	-0.524	-141.341
581	0.581	-21.992	-7.773	3.033	17.026	-24.804	0.494	0.981	-53.85
582	0.582	-20.636	-17.846	-12.66	-4.834	-8.158	1.877	-17.816	-6.25
583	0.583	-17.344	-16.716	7.051	-30.428	7.128	3.066	-10.289	8.09
584	0.584	-10.76	-15.542	14.581	-13.457	11.764	-2.911	-12.627	21.228
585	0.585	-5.914	-5.833	12.241	-29.12	-0.436	-12.552	-23.259	-14.394
586	0.586	-5.138	-14.724	1.568	-48.851	10.975	-6.139	-25.194	39.77
587	0.587	-7.456	-8.722	-8.146	-31.038	14.39	-4.956	-16.522	-9.552
588	0.588	-10.943	-11.827	-20.372	-42.64	36.352	-10.167	-8.632	-54.241
589	0.589	-12.878	-12.793	-41.133	-10.683	-6.145	-16.948	-10.033	-143.838
590	0.59	-19.463	-17.062	-15.663	12.174	-48.609	-16.197	1.734	-60.424
591	0.591	-13.474	-16.294	-5.686	49.738	-9.84	-8.897	-6.197	-6.223
592	0.592	-19.095	-9.703	-15.058	74.908	-34.929	-13.787	-4.829	-16.08
593	0.593	-19.673	-5.429	-23.429	6.189	-30.449	-18.078	-3.651	-24.932
594	0.594	-17.725	-12.781	-15.889	-43.17	-26.357	-22.143	-7.089	-16.744
595	0.595	-17.133	-17.614	-8.875	-52.104	-15.086	-24.078	-16.776	-9.373
596	0.596	-25.052	-11.601	1.764	-44.01	15.862	-14	-13.15	37.422
597	0.597	-28.519	-12.366	-0.217	-7.083	-13.145	-9.717	-12.044	67.716
598	0.598	-25.408	-14.322	-19.602	-13.671	13.137	-6.012	-17.343	28.96
599	0.599	-20.562	-13.758	-27.206	-19.652	3.081	-2.513	-12.573	3.776
600	0.6	-19.797	-10.873	-20.245	-14.151	-43.942	4.862	-13.409	-0.695
601	0.601	-7.62	-9.55	-9.593	1.007	-37.446	7.782	-9.394	11.662
602	0.602	8.23	-15.941	-3.793	5.44	-31.448	-5.38	-7.51	7.951
603	0.603	1.828	-13.421	-12.502	-23.582	7.29	-15.058	-6.977	-2.171
604	0.604	-7.864	-12.661	-17.149	-34.776	2.247	-20.28	-11.1	-17.896
605	0.605	-16.591	-17.509	-9.983	-24.723	-11.309	-24.913	-6.316	-15.243
606	0.606	-11.969	-18.106	-8.832	-9.111	-32.045	-34.955	-9.674	-17.776
607	0.607	-19.154	-12.726	-7.714	-6.551	-13.264	-33.785	-6.823	-43.553
608	0.608	-15.501	-12.191	-17.442	-9.163	-16.571	-22.927	-14.805	-46.876
609	0.609	-14.369	-8.946	-26.411	-2.209	-13.503	-15.749	-23.197	-49.96
610	0.61	-9.168	-13.027	-18.126	-12.855	-10.801	3.81	-9.339	-18.777
611	0.611	-12.099	-6.048	-15.064	-14.813	-23.605	12.145	-7.47	43.732
612	0.612	-12.878	-18.805	-10.23	-9.602	6.787	9.625	-5.786	52.589
613	0.613	-15.224	-13.554	-7.737	-27.103	10.877	2.663	-4.284	11.845
614	0.614	-11.757	-15.096	-8.561	-29.491	-7.872	9.038	-11.471	-10.322
615	0.615	-12.358	-7.945	-13.441	-31.636	-4.53	3.217	-7.823	-16.923
616	0.616	-14.134	-14.352	-11.554	-2.607	-32.732	-5.501	-8.993	-22.897
617	0.617	-15.517	-22.655	-12.195	1.389	-29.028	-19.84	-16.375	-28.294
618	0.618	-11.092	-15.285	-7.405	12.558	-11.99	-25.665	-15.473	-23.282
619	0.619	-16.545	-16.244	-12.112	22.57	-8.924	-37.898	-7.659	-18.86
620	0.62	-15.99	-15.463	-10.445	13.2	-40.106	-23.635	-8.725	-22.953
621	0.621	-16.604	-9.863	-18.475	-6.562	-60.834	-17.886	-15.588	-19.286
622	0.622	-18.38	-14.698	-17.41	-19.359	-26.833	-16.184	-14.903	-9.19
623	0.623	-14.937	-7.326	-3.544	-30.975	-13.371	-14.672	-7.637	-18.464
624	0.624	-18.272	-0.529	-5.541	-11.853	-1	-10.426	-8.68	-15.743
625	0.625	-15.412	-10.202	-10.823	0.853	-12.209	-4.062	-6.243	-2.992
626	0.626	-9.456	-9.049	-15.483	-15.513	4.799	-0.593	-8.632	-5.316
627	0.627	-15.509	-17.359	-16.849	-13.537	-36.006	-3.703	-19.529	-24.51
628	0.628	-19.614	-24.706	-20.536	-27.195	2.735	-6.616	-24.228	-37.385
629	0.629	-16.175	-19.862	-12.225	-22.075	27.921	-5.838	-11.32	-30.532
630	0.63	-18.172	-11.917	-11.253	-14.255	-3.973	-6.622	11.453	-20.072
631	0.631	-17.664	-10.934	-6.393	-18.576	-15.57	-14.364	-4.289	8.828
632	0.632	-19.074	-0.079	-8.88	-6.815	-11.564	-17.836	-7.073	-3.571
633	0.633	-18.743	-21.74	-21.074	-5.345	-7.935	-14.518	-14.71	15.242
634	0.634	-16.67	-31.011	-15.867	-27.077	-11.283	-13.922	-31.045	5.201
635	0.635	-16.337	-16.874	-7.952	-24.009	-8.249	-5.979	-16.223	-10.455
636	0.636	-19.873	-24.408	-18.053	-15.782	17.231	-2.487	1.12	-53.046
637	0.637	-14.124	-12.795	-24.47	-23.426	27.22	-1.506	-5.929	-10.495
638	0.638	-13.419	-10.659	-6.489	-25.812	24.04	5.285	-3.874	-5.213
639	0.639	-15.443	-4.855	11.344	-23.774	15.621	18.437	-5.876	-0.36
640	0.64	-9.523	-6.588	-0.227	-2.57	28.273	24.219	-21.805	13.016
641	0.641	-11.925	-24.001	-6.58	5.694	7.044	11.991	-30.366	-10.877
642	0.642	-18.968	-26.318	-8.488	8.222	32.503	0.927	-15.529	-39.685
643	0.643	-22.522	-5.225	-24.328	15.232	15.372	-20.773	-13.654	-28.366
644	0.644	-21.991	-7.923	-51.98	30.096	6.001	-11.502	-15.46	-25.043
645	0.645	-22.628	-15.464	-17.879	0.981	20.019	-25.642	-1.211	3.227
646	0.646	-24.043	-13.143	4.993	-19.842	-13.579	-28.173	-3.228	37.386
647	0.647	-19.661	6.016	-15.668	-31.181	9.189	-30.507	5.408	5.61
648	0.648	-10.83	-1.539	-4.396	-48.292	-11.567	-19.865	-2.6	-6.643
649	0.649	0.915	-13.161	-21.405	-95.373	-30.336	-21.805	-9.843	-2.894
650	0.65	-0.682	-2.523	-27.971	-46.196	21.13	-23.547	-13.604	-19.894
651	0.651	-4.984	-16.076	-18.645	27.748	-30.563	-9.211	-7.681	-29.216
652	0.652	-8.696	-17.825	-21.308	17.91	-37.136	-11.142	-4.638	-9.467
653	0.653	-9.888	-13.199	-13.728	9.025	-18.923	-16.37	0.16	-17.044
654	0.654	-10.894	-23.278	-6.758	0.804	-13.421	-17.935	-11.3	-24.006
655	0.655	-11.91	-3.737	-4.606	-6.652	-8.356	-25.109	-0.307	-9.116
656	0.656	-14.48	4.588	12.873	-0.119	-49.578	-18.735	-4.597	-11.091
657	0.657	-13.752	2.072	15.242	5.857	-33.138	-22.233	-5.793	-16.331
658	0.658	-8.973	-9.543	25.914	-10.623	-28.077	-17.013	0.179	-27.365
659	0.659	-17.745	-24.454	4.647	-25.746	-41.623	-16.028	1.118	-20.126
660	0.66	-16.635	-30.262	-9.466	-12.17	-12.576	-15.231	-13.627	-11.141
661	0.661	-30.61	-28.533	-32.658	-8.095	-31.303	-3.01	-28.548	-5.015
662	0.662	-13.233	-33.178	-16.939	48.584	-48.324	-11.7	-34.372	-1.825
663	0.663	-20.243	-17.311	-8.586	24.093	-32.577	2.639	-36.12	-4.769
664	0.664	-18.158	-10.935	-1.015	-27.661	-29.827	4.587	-21.807	-14.555
665	0.665	-12.387	-9.029	10.63	-34.297	-17.087	-4.101	-27.629	-2.871
666	0.666	-17.645	-24.921	17.056	8.293	-5.554	-2.549	-15.459	-17.222
667	0.667	-19.234	-22.826	11.287	-8.074	0.776	-6.818	8.322	-26.911
668	0.668	-15.012	-13.182	9.572	-13.042	6.57	12.707	39.26	-14.739
669	0.669	-16.199	-14.939	-4.72	9.823	4.845	21.007	10.216	5.95
670	0.67	-10.229	-3.912	-10.502	-2.567	-3.105	18.463	-1.021	8.661
671	0.671	-11.216	-16.865	-19.189	1.137	18.52	2.194	-4.309	-9.15
672	0.672	-8.325	-25.574	-30.219	-36.627	27.788	0.062	-7.407	-6.875
673	0.673	-9.115	-20.957	-43.172	-31.669	-9.207	-25.091	-15.727	-38.881
674	0.674	-11.437	-5.104	-34.441	-8.88	-34.385	-21.799	-13.199	-16.152
675	0.675	-16.29	-7.241	-29.79	3.482	-20.851	-24.887	-15.508	-3.776
676	0.676	-7.589	-13.062	-19.725	7.128	-58.355	-16.549	-13.355	7.6
677	0.677	-15.91	-18.31	-26.107	-16.713	-53.25	-19.053	-11.397	-2.372
678	0.678	-16.874	-10.413	-41.774	-26.034	-39.679	-26.014	-16.609	-11.617
679	0.679	-7.966	-9.074	-35.378	-6.332	-18.913	-19.636	-21.24	-25.714
680	0.68	-1.965	-12.759	-29.566	-29.547	7.434	-17.698	-16.961	-18.132
681	0.681	-18.031	-11.606	-31.32	-38.845	31.229	-19.441	-10.536	-25.063
682	0.682	-15.691	-16.829	-13.925	-24.733	28.127	-30.475	-11.674	-27.147
683	0.683	-13.539	-17.774	11.777	-52.972	36.473	-17.516	-12.627	-1.931
684	0.684	-11.567	-8.114	8.453	-49.255	28.944	-15.773	-11.642	1.421
685	0.685	-13.265	-6.978	11.519	2.252	12.701	-20.424	-19.567	-1.637
686	0.686	-11.681	-5.818	-8.24	-5.075	19.083	-16.166	-9.857	35.34
687	0.687	-7.385	-8.928	-26.038	-11.638	17.177	-17.326	-6.131	70.546
688	0.688	1.55	-6.025	-61.061	6.514	29.369	0.666	-7.248	57.031
689	0.689	-11.576	-17.432	-66.097	22.963	5.558	8.213	-12.434	-5.438
690	0.69	-16.758	-15.868	-24.88	7.903	-11.456	15.189	-15.299	-139.708
691	0.691	-15.155	-14.513	-8.451	-33.276	-14.554	13.052	-5.597	-158.828
692	0.692	-22.272	-5.618	-13.497	-49.683	-17.313	-0.526	-9.254	-36.306
693	0.693	-36.544	-16.453	-9.058	-34.534	-19.872	-9.27	-5.726	11.295
694	0.694	-22.956	-17.797	-13.147	-20.933	10.428	-13.973	-2.585	25.604
695	0.695	-17.674	-14.108	-1.965	8.145	22.743	-9.755	-1.579	-40.196
696	0.696	-12.975	-10.619	-5.271	19.389	-3.617	-3.416	-5.799	-51.973
697	0.697	-11.566	-7.517	-8.372	16.113	-41.433	-9.458	-3.456	-19.405
698	0.698	-15.172	-8.466	-0.069	-12.151	-56.579	-6.401	0.055	-9.509
699	0.699	-18.583	-12.718	2.449	-68.851	-43.135	-9.325	4.733	-0.6
700	0.7	-19.471	-11.956	-9.18	-44.522	-55.635	-19.011	-4.129	40.061
701	0.701	-16.494	-11.383	-7.077	-37.14	-52.025	-10.107	-18.417	3.099
702	0.702	-12.182	-8.113	6.446	-17.111	-42.096	-16.1	-24.189	23.041
703	0.703	-14.443	-11.028	18.615	50.089	-51.567	-10.883	-18.938	-19.527
704	0.704	-14.966	-18.958	-5.201	41.223	-9.129	-13.795	-20.455	-14.111
705	0.705	-15.489	-27.281	-29	0.66	8.949	-14.576	-19.076	11.055
706	0.706	-17.182	-22.049	-13.312	-6.689	3.459	-13.817	-15.368	-11.739
707	0.707	-9.197	-13.128	0.838	-0.098	-11.748	-14.412	-16.505	-32.387
708	0.708	-3.139	-9.611	-1.667	-6.008	10.999	-19.075	-17.449	-81.49
709	0.709	-12.756	-14.817	-3.997	-44.572	-1.433	-15.028	-10.645	-61.535
710	0.71	-16.383	-9.997	-10.441	-29.467	-20.276	-7.106	-11.391	-55.501
711	0.711	-17.487	-16.004	-16.313	2.419	3.478	1.213	-9.04	16.675
712	0.712	-14.34	-23.355	-4.207	64.961	-24.81	-8.45	-15.596	105.522
713	0.713	-13.312	-10.581	0.397	20.276	1.474	-12.126	-11.304	93.708
714	0.714	-15.773	1.641	-12.577	-4.12	39.237	-18.109	-7.198	61.128
715	0.715	-16.493	-2.981	-21.291	-55.846	64.429	-10.757	0.795	-27.76
716	0.716	-9.851	-1.601	-16.636	-75.878	14.208	-5.922	-0.128	-39.571
717	0.717	-12.31	-10.489	-9.476	-45.485	-19.211	-8.448	-3.005	-28.759
718	0.718	-16.323	-18.786	-10.667	-6.772	-25.133	-9.241	-8.955	-18.873
719	0.719	-14.332	-26.106	-11.898	18.407	2.603	-8.678	-4.801	-27.718
720	0.72	-18.924	-34.979	-11.003	-22.793	7.699	-6.752	-15.594	-19.539
721	0.721	-21.762	-16.939	-2.164	4.884	-24.156	-8.507	-13.999	17.444
722	0.722	-14.732	0.888	-13.052	30.04	13.483	-14.334	-12.595	37.38
723	0.723	-21.443	-6.051	-11.727	-1.944	8.535	-8.751	-13.704	43.396
724	0.724	-8.218	-12.396	-5.326	-6.034	4.109	-10.732	-12.506	-39.839
725	0.725	-10.09	-14.283	-8.734	5.159	-50.062	-14.054	-17.694	-147.235
726	0.726	-11.781	-8.999	-16.037	-4.888	-57.342	-10.027	-14.74	-75.022
727	0.727	-16.368	-4.32	-20.84	-7.96	-37.374	-9.665	-12.16	-35.539
728	0.728	-17.682	-25.968	-21.585	-10.678	-31.323	-3.299	-9.766	-23.752
729	0.729	-8.736	-22.847	-12.655	-38.939	7.438	-12.997	-4.87	-12.937
730	0.73	-5.209	-14.521	0.542	-12.581	2.454	-11.847	-4.228	-3.088
731	0.731	-19.091	-22.066	5.798	-9.24	-11.031	-15.337	-5.899	5.806
732	0.732	-20.993	-29.034	7.36	-24.879	-31.677	-12.244	-2.328	-18.58
733	0.733	-26.185	-9.862	-8.474	-38.961	-20.392	-15.158	-9.612	-11.226
734	0.734	-24.594	-7.331	-10.525	-36.44	-17.048	-7.222	-10.527	-4.619
735	0.735	-14.491	-14.278	-16.268	-24.831	-1.308	-8.183	-15.318	1.407
736	0.736	-15.618	-7.885	-42.539	-5.625	-15.385	-9.149	-12.748	-3.994
737	0.737	-4.744	-9.83	-38.86	32.94	7.889	-4.891	-14.997	-8.998
738	0.738	-6.065	-18.539	-15.081	-5.73	-1.357	-8.946	-8.351	-13.418
739	0.739	-14.937	-16.975	-5.824	-30.842	-32.449	-12.407	-9.061	-9.388
740	0.74	-18.403	-6.905	-8.541	-17.247	-11.691	-2.311	-9.786	-5.875
741	0.741	-11.04	-13.279	-21.256	-13.141	7.083	-0.918	-6.253	-9.414
742	0.742	-17.801	-19.29	-23.49	-24.376	10.381	-9.79	-12.191	-6.525
743	0.743	-11.785	-9.609	-21.283	-21.109	19.674	-6.304	-9.814	7.61
744	0.744	-20.682	-13.274	-19.265	-11.793	-5.852	-13.662	-4.91	0.242
745	0.745	-14.667	-14.444	-10.484	-14.461	-22.838	-12.705	3.873	-6.612
746	0.746	-13.679	-11.356	-5.784	-21.996	-13.518	-13.472	9.944	-12.973
747	0.747	-20.429	-10.372	-12.896	-5.685	-16.224	-11.138	2.656	-18.76
748	0.748	-14.411	-9.566	-21.742	-20.509	12.014	-14.62	-11.986	-13.513
749	0.749	-13.618	-5.476	-15.679	8.56	8.321	-20.628	-22.562	-21.434
750	0.75	-13.015	-3.535	-10.4	-12.205	5.072	-24.71	-16.682	-17.175
751	0.751	-4.285	-6.821	-3.594	-15.906	20.783	-13.89	-11.395	-23.464
752	0.752	-15.108	-13.401	-6.083	7.917	52	-2.855	-3.406	-5.414
753	0.753	-13.733	-21.332	-10.11	-1.339	23.002	-7.11	-7.618	-2.858
754	0.754	-14.886	-20.36	-19.556	-43.826	4.276	-8.268	-11.245	-14.516
755	0.755	-8.884	-11.468	-23.219	11.183	-26.598	-4.778	-10.039	-29.445
756	0.756	-14.097	-17.476	-19.738	3.803	-14.08	0.445	-9.01	-39.067
757	0.757	-18.933	-31.409	-12.374	-56.784	-10.283	-0.506	-9.905	-30.38
758	0.758	-16.419	-25.606	2.334	-97.43	-34.004	2.037	-12.351	-6.641
759	0.759	-14.091	-2.773	17.205	13.646	-12.052	-3.552	-11.513	-10.014
760	0.76	-18.942	-12.081	7.5	61.198	-3.69	-11.472	-20.917	30.772
761	0.761	-19.527	-14.789	5.738	-11.018	-26.904	-16.669	-21.987	3.045
762	0.762	-12.946	-12.269	-18.077	28.48	-23.76	-13.712	-25.384	18.147
763	0.763	-13.719	-19.252	-35.11	16.745	-49.302	-16.197	-22.209	50.149
764	0.764	-11.391	-8.617	-25.793	5.894	-39.194	-3.988	-17.302	21.164
765	0.765	-14.864	-10.545	-28.496	35.446	-67.399	-12.67	-5.823	-20.441
766	0.766	-14.263	-12.301	-15.734	-27.152	-18.225	-7.988	18.039	-15.102
767	0.767	-11.347	-16.964	0.528	-35.352	-24.808	-6.577	8.029	-50.426
768	0.768	-12.697	-15.639	23.942	-42.714	-6.686	2.362	-13.785	-64.067
769	0.769	-12.316	-12.014	8.255	-22.769	-12.129	-8.465	-5.412	-35.119
770	0.77	-18.896	-15.533	-5.899	-16.73	-27.242	-12.735	-18.133	-8.879
771	0.771	-19.867	-10.364	-18.692	-11.315	-22.816	-21.644	-20.418	-12.235
772	0.772	-17.354	-19.291	-34.957	3.762	-10.467	-15.652	-22.511	-21.567
773	0.773	-21.406	-22.777	-62.633	-9.792	8.297	-16.65	-12.81	-13.285
774	0.774	-21.985	-15.424	-81.417	10.802	-1.789	-19.589	-7.562	-15.839
775	0.775	-14.614	-26.283	-36.718	-23.284	-30.078	-11.683	-18.563	-18.284
776	0.776	-15.569	-10.434	-6.341	-27.699	-11.43	-10.734	-22.8	4.949
777	0.777	-9.565	-8.315	-0.911	-15.316	-8.205	-13.654	-21.619	7.959
778	0.778	-13.642	-2.512	-5.956	-18.978	7.431	-12.882	-10.763	-0.4
779	0.779	-8.831	9.649	-1.526	-35.972	27.128	-12.101	-12.095	-13.184
780	0.78	-16.191	1.691	10.854	-51.629	24.658	-11.518	-13.228	-15.507
781	0.781	-13.299	0.327	22.08	-31.898	27.02	-12.1	-19.205	-21.892
782	0.782	-12.534	-16.726	12.02	-19.18	7.823	-9.202	-3.126	-19.958
783	0.783	-19.89	-19.075	-9.852	1.841	5.218	-6.701	8.509	-21.728
784	0.784	-15.055	-16.956	-7.152	15.912	-20.603	-9.036	10.64	-20.197
785	0.785	-14.285	-7.291	0.388	8.345	-23.99	-6.148	-2.904	-15.944
786	0.786	-15.077	1.405	16.626	-7.931	-20.97	-2.495	-11.611	-4.15
787	0.787	-13.176	-12.924	18.7	-1.51	-18.368	-9.88	-3.671	0.476
788	0.788	-7.182	-26.489	1.232	-3.383	-31.162	-8.946	-5.027	22.13
789	0.789	-11.249	-24.768	-15.033	-1.618	-33.522	-15.75	1.361	62.949
790	0.79	-9.326	-26.344	-29.928	-15.96	-1.677	-18.325	-2.118	35.265
791	0.791	-12.629	-4.675	-39.603	-2.416	-6.205	-17.601	-7.345	10.1
792	0.792	-20.368	-13.967	-30.903	-0.65	-2.232	-6.797	-6.383	-58.611
793	0.793	-17.276	-28.103	-29.361	-24.43	-13.522	-8.357	-14.335	-147.446
794	0.794	-12.431	-10.307	-22.199	-21.118	-10.319	-6.975	-19.585	-64.041
795	0.795	-13.212	-7.995	-2.644	19.748	5.281	-15.852	-16.694	-31.571
796	0.796	-13.988	-27.164	-5.336	-18.926	2.472	-14.654	-15.943	-21.784
797	0.797	-10.511	-34.715	-18.087	-44.059	-5.199	-9.4	-13.654	4.852
798	0.798	-15.165	-27.762	-20.397	-30.463	-7.62	-0.472	-14.29	12.929
799	0.799	-20.59	-12.873	-14.007	15.432	-31.108	3.028	-17.643	20.243
800	0.8	-18.652	-10.946	-8.188	9.49	-21.898	-4.327	-14.823	-40.372
801	0.801	-11.311	-9.215	-6.427	-18.135	-24.703	-15.161	-16.243	-32.285
802	0.802	-14.225	-10.779	-11.054	-13.059	13.737	-16.499	-9.92	-10.257
803	0.803	-8.241	-15.055	-9.701	-17.465	-2.78	-10.081	-7.475	23.226
804	0.804	-7.468	-8.69	-13.389	-5.074	-7.877	-13.546	-3.482	5.019
805	0.805	-16.956	-14.715	-16.899	13.644	-30.783	-6.176	-14.387	-44.947
806	0.806	-10.57	-15.71	-13.832	-10.181	-26.825	-18.935	-19.096	1.843
807	0.807	-4.571	-4.897	0.839	-13.311	-8.131	-24.141	-14.909	19.992
808	0.808	-11.934	-6.286	15.716	-16.092	1.856	-19.483	-8.598	3.505
809	0.809	-7.103	0.087	2.151	-3.372	17.436	-6.491	-17.002	-1.532
810	0.81	-18.535	-15.576	-13.738	-10.29	20.109	-11.68	-24.453	12.018
811	0.811	-23.196	-21.96	-24.421	-25.118	-3.143	-25.965	-17.775	7.986
812	0.812	-18.954	-8.413	-22.543	-30.883	6.128	-12.38	-15.349	-3.23
813	0.813	-22.64	-6.662	-41.98	-4.489	-13.618	-3.646	-3.252	-20.246
814	0.814	-26.133	-14.608	-29.299	6.756	-0.894	-14.655	1.888	-29.514
815	0.815	-31.364	-4.535	-17.776	-3.322	20.135	-15.986	3.34	-26.802
816	0.816	-18.605	-5.695	-24.256	-18.972	-16.9	-24.872	-0.997	-9.035
817	0.817	-13.393	-6.85	-10.782	-33.154	8.24	-9.165	-9.949	-2.095
818	0.818	-8.757	2.84	-5.605	-15.385	-32.986	10.024	-13.511	-4.269
819	0.819	-13.022	-16.698	2.32	-22.388	-16.543	22.835	-12.643	-10.12
820	0.82	-14.19	-2.57	-4.87	-16.009	-11.504	11.246	-9.827	-11.871
821	0.821	-15.361	-15.336	-11.281	13.027	-25.027	4.872	-9.147	-7.197
822	0.822	-20.596	-22.297	-24.473	8.961	-20.98	14.561	-0.33	-5.817
823	0.823	-15.758	-28.669	-12.315	58.122	-17.356	16.325	-3.903	-14.696
824	0.824	-18.279	-15.107	-13.914	-29.35	-14.057	2.006	-11.339	-6.347
825	0.825	-15.953	-16.844	-15.309	-64.957	20.449	-11.541	-8.53	-13.679
826	0.826	-12.459	-21.479	-32.322	-32.457	-26.573	-10.568	-7.849	-16.547
827	0.827	-2.389	-22.816	-11.186	-42.297	-22.101	-22.746	-7.163	-17.261
828	0.828	4.777	-13.907	-2.822	-51.15	-9.71	-24.273	-12.073	-24.557
829	0.829	-9.553	-15.066	-10.324	-43.039	-51.276	-25.615	-15.402	-21.619
830	0.83	-7.633	-18.153	-7.968	8.61	-45.774	-19.218	-13.69	-15.626
831	0.831	-19.85	-11.373	-10.08	42.066	9.815	-15.733	-12.366	-9.995
832	0.832	-24.508	-10.594	-8.116	36.092	31.923	-6.059	-18.806	-8.029
833	0.833	-23.161	-9.837	-16.816	8.451	25.355	-9.721	-9.218	-12.649
834	0.834	-16.784	-9.268	-18.352	-16.649	31.419	-3.708	-12.952	-18.044
835	0.835	1.203	-13.905	-11.152	-3.041	14.969	-0.62	-16.478	-10.093
836	0.836	8.746	-14.463	3.275	-32.005	19.996	0.334	-16.528	-10.833
837	0.837	-12.16	-8.839	5.326	-28.291	-39.615	1.092	-13.47	-13.877
838	0.838	-19.124	-13.7	-10.475	-24.984	-31.506	-7.822	-12.54	-20.597
839	0.839	-16.998	-6.365	-16.817	-3.12	-9.437	10.175	-16.828	-19.767
840	0.84	-18.943	-17.2	-14.871	-5.822	-2.869	2.62	-12.781	-18.938
841	0.841	-24.174	-24.358	-13.122	-23.646	15.388	-13.653	-9.323	-18.351
842	0.842	-22.634	-20.648	-14.647	-25.985	-12.227	-37.086	-7.417	-16.444
843	0.843	-24	-12.306	-15.987	-15.388	2.906	-58.964	-2.026	-7.637
844	0.844	-17.621	-13.246	-17.116	-13.495	-29.005	-50.653	-12.891	11.76
845	0.845	-16.458	-14.177	-15.714	-14.272	-16.593	-48.162	-1.882	31.472
846	0.846	-11.235	-16.679	-16.806	-12.51	9.777	-31.949	2.343	8.306
847	0.847	-14.144	-7.762	-13.633	-17.14	-13.977	-21.352	6.005	-13.436
848	0.848	-11.636	-8.906	-10.679	-9.998	-17.042	-11.706	-4.844	-16.018
849	0.849	-19.003	-11.982	-13.128	-13.626	-14.313	0.467	2.312	-18.467
850	0.85	-6.25	-10.977	-13.828	-21.889	-6.808	-4.183	-9.503	-11.489
851	0.851	-4.529	-10.168	-8.948	-16.639	-18.411	-5.54	-7.96	-17.873
852	0.852	-12.472	-14.2	1.143	-1.941	-7.778	-9.223	-0.805	-31.382
853	0.853	-22.535	-14.747	2.527	17.208	-36.798	-3.235	-7.191	-11.988
854	0.854	-18.843	-8.723	3.761	29.966	-40.819	-2.283	-15.511	-4.357
855	0.855	-17.674	-1.343	2.696	32.285	-21.994	-1.345	-16.465	-6.635
856	0.856	-20.78	-10.233	8.006	21.642	-25.247	-3.884	-11.613	-8.78
857	0.857	-15.942	-9.053	-0.829	4.194	-15.912	-3.144	-9.083	-2.946
858	0.858	-13.409	-18.702	-1.918	-26.23	-7.537	-14.022	-6.743	-11.618
859	0.859	-7.8	-22.353	1.26	-22.205	-30.671	-25.079	4.123	-19.553
860	0.86	-9.729	-18.851	0.351	-18.548	-21.311	-26.449	-6.884	-18.179
861	0.861	-10.314	-17.878	4.653	-49.509	-35.378	-25.296	-11.12	-21.831
862	0.862	-12.062	-20.769	3.904	-45.45	-27.775	-7.301	-7.4	-18.336
863	0.863	-12.456	-7.587	-2.653	-11.444	2.649	-4.782	-10.832	-8.657
864	0.864	-14.789	-17.25	1.62	2.059	31.707	2.188	1.032	-22.991
865	0.865	-11.898	-12.022	2.404	-18.648	20.552	0.054	-6.833	-17.217
866	0.866	-11.516	-16.648	-7.061	0.108	17.379	-9.625	-19.741	-15.505
867	0.867	-14.995	-23.792	-18.843	-16.946	1.755	-7.905	-7.497	-17.062
868	0.868	-17.117	-14.873	-36.215	-13.875	15.928	-9.465	-9.013	-12.774
869	0.869	-16.721	-6.535	-33.848	-16.61	-1.885	-5.217	-13.241	-9.06
870	0.87	-18.654	-13.903	-44.432	-19.153	-23.001	-1.54	-14.369	-17.411
871	0.871	-16.523	-9.061	-38.557	-7.566	19.597	-7.552	-20.33	-14.364
872	0.872	-20.975	-22.225	-36.764	-5.418	50.025	-8.529	-12.94	-15.36
873	0.873	-17.69	-20.301	-28.813	-15.079	0.096	6.194	-9.99	-9.37
874	0.874	-21.752	-4.442	-30.171	-2.833	-46.731	4.08	3.216	-5.315
875	0.875	-19.236	-15.081	-28.994	-17.217	-16.335	2.139	-6.411	-16.158
876	0.876	-15.937	-9.256	-20.658	-46.35	-10.9	-6.602	-11.585	-17.71
877	0.877	-11.086	-0.537	-17.566	-42.301	4.197	-14.562	-19.476	-16.374
878	0.878	-5.072	1.019	-22.382	14.37	-18.604	-7.441	-32.415	-4.591
879	0.879	0.549	-3.222	-9.199	6.19	-39.281	-6.318	-34.14	16.084
880	0.88	-1.383	-12.119	8.216	-1.258	-12.932	-0.351	-26.185	-9.488
881	0.881	-11.443	-15.603	-3.412	-21.236	-16.18	-1.33	-7.388	-19.545
882	0.882	-15.715	-10.364	-1.308	-15.258	-6.826	-16.05	31.151	-10.236
883	0.883	-19.411	-15.17	-22.625	-20.66	-49.325	-13.916	3.487	-7.523
884	0.884	-13.428	-26.56	-36.788	-15.594	-6.695	-0.365	-11.596	0.009
885	0.885	-18.662	-28.09	-75.337	-29.12	-1.227	1.39	-16.043	-11.658
886	0.886	-17.697	-12.21	-58.921	-16.707	3.82	-0.145	-28.426	-18.072
887	0.887	-21.952	2.708	-13.462	2.022	17.39	-13.101	-17.192	-16.224
888	0.888	-13.065	-10.827	-7.489	12.009	-11.687	-21.799	-20.461	-7.66
889	0.889	-11.919	-23.015	8.917	-3.755	7.065	-20.243	-23.535	6.518
890	0.89	-15.032	-18.353	3.833	4.559	-30.652	-13.056	-15.188	8.386
891	0.891	-16.019	-25.517	-9.767	7.096	-25.573	-11.875	-12.646	6.752
892	0.892	-18.555	-19.129	10.887	23.343	-2.703	-10.713	-10.302	11.527
893	0.893	-16.246	-29.967	-0.396	-4.358	1.352	-11.69	-12.407	7.336
894	0.894	-19.74	-19.901	-3.746	-30.686	-2.367	-2.808	-14.309	-12.178
895	0.895	-16.458	-0.364	-6.909	-20.634	-12.54	3.197	1.578	-49.077
896	0.896	-13.563	-14.494	-15.302	-42.497	-15.706	2.249	-9.028	-84.236
897	0.897	-10.071	-17.012	-2.594	-22.717	-7.474	-10.49	-7.064	-52.28
898	0.898	-10.46	-10.025	-14.269	-56.175	-0.017	-15.674	-8.782	1.897
899	0.899	-9.297	-12.135	-12.203	-24.205	30.27	-26.651	-4.133	38.834
900	0.9	-7.361	-10.192	16.761	-3.452	-7.353	-33.739	-2.772	-8.001
901	0.901	-13.167	-8.446	20.758	0.262	7.679	-32.504	-1.62	-26.174
902	0.902	-22.087	-13.09	9.463	3.609	12.039	-24.116	-0.47	-9.716
903	0.903	-28.129	-8.832	-28.342	0.581	-33.909	-12.244	-1.445	-24.801
904	0.904	-20.813	-7.672	-43.504	-2.042	-39.994	-4.234	-8.227	-11.243
905	0.905	-11.931	-4.19	-30.032	0.54	-34.651	-5.518	-14.239	1.138
906	0.906	-15.436	-11.537	-9.408	2.86	-29.678	-6.623	-13.476	-2.537
907	0.907	-25.123	-12.513	-5.809	4.994	-16.154	-3.119	-9.997	-5.836
908	0.908	-13.327	-15.038	-9.178	-0.811	-36.879	-10.466	-11.924	3.448
909	0.909	-17.98	-7.707	-6.161	-9.538	-10.567	-9.516	-11.338	-22.102
910	0.91	-16.627	-10.635	-8.948	-33.355	-7.285	-19.207	-10.936	-18.826
911	0.911	-15.481	-20.323	-1.48	-30.066	-22.921	-28.102	-18.286	-15.739
912	0.912	-9.498	-16.642	0.755	10.764	-3.144	-17.229	-19.265	-18.469
913	0.913	-8.542	-10.639	-5.721	16.203	-10.675	-10.008	-14.441	-15.969
914	0.914	-9.515	-9.653	7.741	-18.946	-31.757	-11.123	-18.738	-4.364
915	0.915	-15.52	-16.424	5.923	-14.437	-51.454	-12.252	-9.86	-2.223
916	0.916	-11.465	-17.192	-8.474	-18.485	-17.946	-0.406	-8.719	-7.962
917	0.917	-10.899	-19.522	-18.235	-22.112	4.923	1.17	-1.399	-34.235
918	0.918	-11.498	-12.958	-16.586	-5.052	17.322	8.355	-2.379	-37.874
919	0.919	-10.937	-5.028	-27.709	-8.099	36.149	-0.528	-4.884	13.627
920	0.92	-12.316	-12.388	-40.75	-5.335	-1.6	-6.495	-7.196	20.983
921	0.921	-11.952	-15.307	-28.638	-23.102	-26.764	-16.137	-6.6	1.049
922	0.922	-13.127	-12.806	-7.982	-25.359	14.499	-30.429	-9.879	-17.122
923	0.923	-15.076	-15.156	11.725	-27.403	9.123	-28.469	-13.927	-22.511
924	0.924	-14.701	-15.765	-11.515	1.711	4.088	-19.727	-20.899	-17.41
925	0.925	-19.553	-25.856	-14.637	14.169	17.594	-5.372	-17.975	-21.825
926	0.926	-20.146	-18.736	-11.959	-27.417	-11.475	-7.291	-10.02	-9.433
927	0.927	-15.507	-15.078	-19.513	-10.928	-30.309	-2.088	1.819	-5.749
928	0.928	-10.085	-13.921	-17.186	4.202	-13.295	-0.582	3.401	-2.449
929	0.929	-19.563	-6.574	-6.551	45.5	-35.219	-1.962	-3.739	-5.516
930	0.93	-18.392	-5.626	-0.738	29.143	-26.933	-10.897	-7.399	-25.2
931	0.931	-12.395	-13.592	-2.456	14.137	-3.698	-4.93	-8.536	-27.711
932	0.932	-11.435	-27.554	-3.977	-36.126	-6.791	-10.188	-1.135	-11.444
933	0.933	-10.479	-21.759	-11.093	-69.518	-4.088	-11.185	1.816	-0.782
934	0.934	-13.003	-13.057	-12.232	-63.431	-6.647	-11.973	1.054	24.387
935	0.935	-7.393	-11.532	-13.378	-46.916	0.355	-9.647	-2.995	0.567
936	0.936	-12.238	-15.809	-18.608	-1.408	-10.221	-7.705	-9.553	41.361
937	0.937	-16.892	-9.43	-17.628	29.048	3.348	-8.28	-17.469	69.025
938	0.938	-19.798	-8.262	-18.343	34.549	-8.826	-12.353	-16.458	43.853
939	0.939	-16.31	-15.63	-17.524	-20.907	-23.155	-13.728	-21.257	-24.862
940	0.94	-13.981	-6.759	-15.523	-42.898	-36.664	-14.147	-16.946	-153.192
941	0.941	-15.14	-15.115	-14.858	-22.907	-10.351	-9.342	-11.283	-135.827
942	0.942	-17.846	-9.917	-13.045	-4.704	0.862	-11.307	-13.156	-56.335
943	0.943	-18.236	-7.036	-14.34	-10.082	31.888	-7.268	-19.087	-13.209
944	0.944	-13.392	-1.051	-9.858	-5.049	52.661	-10.768	-13.404	-26.356
945	0.945	-12.808	-9.959	-6.959	-18.602	18.675	-10.372	-22.836	-14.538
946	0.946	-22.869	-13.442	-14.916	-39.33	41.545	-3.783	-13.875	-3.733
947	0.947	-15.693	-25.263	-13.767	-20.631	12.564	-0.873	-10.345	6.08
948	0.948	-16.825	-23.736	-12.794	-23.94	8.933	-5.139	-5.072	14.967
949	0.949	-20.279	-16.591	-13.744	-26.99	-8.06	-14.055	-5.99	-9.385
950	0.95	-10.577	-12.949	-12.894	-18.583	-17.291	-20.073	-5.162	-16.669
951	0.951	1.249	-11.814	-8.665	-26.049	-3.111	-14.863	-4.325	-10.01
952	0.952	9.187	-14.923	-6.628	-19.027	-5.618	-17.773	-4.84	-16.009
953	0.953	-6.677	-13.97	-11.214	-21.113	-21.85	-20.284	-10.785	0.445
954	0.954	-17.31	-9.716	-7.134	0.215	-24.033	-16.196	-13.066	15.499
955	0.955	-15.353	-15.344	-5.761	42.832	-18.244	-5.325	-12.452	1.939
956	0.956	-24.029	-10.515	-10.181	12.481	-44.538	15.404	-12.994	6.034
957	0.957	-19.361	-11.11	-19.041	-3.919	-33.309	18.14	-19.544	2.348
958	0.958	-17.985	-8.225	-17.847	-8.905	-29.968	20.671	-13.518	-7.741
959	0.959	-19.116	-8.629	-16.668	-4.443	-39.248	4.426	-14.26	-4.654
960	0.96	-10.764	-16.006	-15.671	-8.503	-58.975	-14.717	-13.644	-7.404
961	0.961	-11.704	-25.713	-6.729	-19.767	-51.44	-32.503	-3.537	0.13
962	0.962	-18.453	-24.58	-7.84	-23.075	-16.433	-34.825	0.758	-2.177
963	0.963	-22.68	-23.443	-15.157	-32.353	8.733	-19.914	15.114	-4.254
964	0.964	-21.88	-16.095	-18.028	-6.8	-4.777	-6.38	5.477	-29.4
965	0.965	-15.279	-15.139	-15.461	10.205	-8.822	-18.592	-6.691	-60.38
966	0.966	-11.007	-7.219	-13.102	-5.509	-20.027	-17.064	-5.111	-31.382
967	0.967	-11.765	-6.263	-9.605	-2.853	-16.692	-12.808	-12.231	-20.185
968	0.968	-11.17	-9.172	-14.238	-15.666	-38.482	-11.639	-29.211	-3.202
969	0.969	-7.867	-4.915	-15.962	-18.014	4.118	-19.949	-26.841	12.453
970	0.97	-10.762	-5.683	-8.023	-3.136	-14.01	-18.978	-24.674	4.173
971	0.971	-15.597	-6.265	-16.343	-16.713	-19.414	-19.953	-18.833	-13.6
972	0.972	-17.525	-6.849	-19.428	-28.938	-4.316	-15.705	-13.577	-20.56
973	0.973	-14.61	-6.277	-16.491	-30.521	-8.765	-13.409	7.155	-44.012
974	0.974	-14.205	1.647	-3.287	-8.883	-4.737	-18.258	-6.965	-9.614
975	0.975	-11.87	-1.848	6.409	19.369	21.555	-8.196	-14.518	3.911
976	0.976	-14.764	-17.931	-5.764	-14.685	38.565	13.492	-26.121	-0.165
977	0.977	-18.424	-24.896	-10.391	-1.179	4.048	16.6	-23.984	-3.843
978	0.978	-16.075	-22.766	-0.314	2.853	17.519	2.478	-14.291	-13.913
979	0.979	-17.215	-16.962	-3.974	-23.489	-11.593	4.977	-5.559	-23.211
980	0.98	-11.988	-15.203	-7.431	-26.785	-22.928	2.631	-0.887	-3.483
981	0.981	-15.482	-19.86	-21.346	-11.142	-12.955	-3.796	-5.135	-16.277
982	0.982	-14.908	-27.041	-31.011	-30.921	2.693	-17.379	14.408	-13.962
983	0.983	-18.986	-30.75	-22.305	-28.493	5.381	-26.127	11.704	-7.569
984	0.984	-16.481	-19.918	-17.677	-2.889	-22.905	-27.718	-6.091	13.738
985	0.985	-15.135	-18.563	-16.336	14.054	-41.737	-26.404	-13.058	16.483
986	0.986	-10.307	-14.907	-4.541	-14.283	2.924	-25.261	-15.201	-16.998
987	0.987	-17.681	-16.071	-6.104	-10.646	8.874	-19.286	-21.026	-12.516
988	0.988	-14.8	-10.831	6.85	-13.944	3.414	-11.946	-15.847	-8.434
989	0.989	-15.598	-5.997	-5.353	-17.06	-21.824	0.809	-23.818	2.758
990	0.99	-13.304	-0.014	-29.171	-2.986	-8.369	6.018	-10.889	19.688
991	0.991	-13.901	-10.662	-25.898	25.208	3.949	1.37	-16.15	3.836
992	0.992	-10.632	-9.311	-4.039	-1.147	-37.7	-2.909	-17.742	-16.024
993	0.993	-14.714	-21.116	4.279	2.113	-32.297	-11.874	-19.149	-54.569
994	0.994	-14.362	-16.479	22.083	-13.596	-37.329	-25.118	-2.158	-59.963
995	0.995	-9.942	-9.32	24.415	6.113	-5.386	-20.009	0.121	-34.792
996	0.996	-18.872	-8.193	1.003	29.303	-17.812	-18.557	-2.059	-21.21
997	0.997	-25.29	-7.065	-8.301	-5.213	-6.601	-14.374	-4.035	-17.1
998	0.998	-24.13	-8.064	-28.08	-73.967	3.408	-10.772	-9.315	-13.376
999	0.999	-18.936	2.755	-66.634	-64.149	0.262	-12.012	-10.924	-23.405
1000	1	-14.129	-7.31	-105.386	-37.494	-25.333	-13.01	-18.144	-64.257
1001	1.001	-4.48	-19.115	-39.828	-13.114	19.338	-12.023	-19.368	-3.292
1002	1.002	-13.409	-20.682	-13.171	-5.791	1.111	-11.222	-11.11	4.85
1003	1.003	-19.414	-24.967	-5.09	-12.397	28.729	-15.248	-3.803	26.917
1004	1.004	-18.482	-13.188	-12.511	-18.438	-6.557	-15.778	-4.818	7.006
1005	1.005	-19.5	-17.848	-6.004	-13.019	-29.482	-8.377	-14.548	-23.343
1006	1.006	-13.546	-19.216	-0.083	-28.094	-0.519	-13.173	-5.693	4.335
1007	1.007	-17.637	-15.546	5.247	-23.68	-26.891	-3.44	-2.257	9.376
1008	1.008	-14.193	-16.722	10.185	-3.028	-3.178	-7.073	-9.666	-4.16
1009	1.009	-17.516	-7.073	-3.436	-6.773	12.38	-10.519	-12.617	-0.109
1010	1.01	-13.492	-5.939	-15.891	10.201	26.379	-17.88	-18.662	-18.904
1011	1.011	-10.04	-14.31	-19.636	-5.53	13.507	-5.138	-16.371	-35.947
1012	1.012	-13.361	-13.4	-9.624	-2.89	-2.788	-3.43	-12.911	-57.814
1013	1.013	-10.484	-22.345	-12.762	-5.485	-34.733	17.259	-12.35	-15.236
1014	1.014	-10.139	-16.397	-21.115	-7.899	-30.247	14.553	-3.457	15.12
1015	1.015	-10.57	-17.414	-13.589	2.673	-34.279	7.027	-4.644	20.484
1016	1.016	-11.384	-18.435	-6.642	8.415	-23.04	-4.572	-12.991	5.263
1017	1.017	-11.619	-20.993	-13.036	-7.522	-33.065	-15.194	-18.223	0.671
1018	1.018	-13.007	-18.72	-14.988	-9.686	14.021	-17.117	-17.27	-20.171
1019	1.019	-10.727	-16.833	-9.765	-15.535	-19.441	-18.849	-13.035	-31.455
1020	1.02	-10.956	-16.303	-11.3	-10.373	-13.396	-14.214	-13.815	-21.287
1021	1.021	-15.242	-15.778	-7.034	-21.483	-21.113	-18.672	-10.345	-18.044
1022	1.022	-20.705	-8.861	-10.707	-17.303	6.559	-11.509	-9.81	1.77
1023	1.023	-25.587	-9.884	-9.525	-13.684	21.639	-17.872	-0.985	9.32
1024	1.024	-19.631	-9.15	-10.471	-19.709	-1.212	-14.362	2.675	-11.771
1025	1.025	-18.898	-8.415	-13.347	-22.802	-5.275	-15.304	-8.173	-20.066
1026	1.026	-23.754	-19.306	-10.795	-13.885	5.984	-16.241	-3.935	-17.501
1027	1.027	-25.708	-14.731	-13.093	-7.933	-4.059	-8.272	-7.644	-10.477
1028	1.028	-16.837	-10.547	-13.652	-8.906	11.584	5.681	-15.986	-8.323
1029	1.029	-7.953	-22.432	-14.202	-2.143	14.23	3.747	-25.664	-10.275
1030	1.03	0.341	1.299	-7.597	-6.42	1.374	5.498	-13.855	-15.522
1031	1.031	-2.784	-2.064	-6.807	-18.628	-33.741	0.847	-5.917	-23.041
1032	1.032	-1.267	-4.468	-1.181	-13.405	-38.827	-3.417	-10.543	-18.369
1033	1.033	-8.077	-20.224	-0.583	10.365	-25.302	-4.59	-14.76	-19.683
1034	1.034	-14.106	-17.582	-6.561	-13.485	-4.61	-8.082	-11.054	-18.501
1035	1.035	-11.805	0.184	-12.147	2.189	-15.849	-24.153	-5.049	-10.128
1036	1.036	-11.241	-20.95	-12.686	-0.523	-19.18	-17.189	-8.135	-13.202
1037	1.037	-14.555	-29.306	-13.214	-13.308	-16.019	-23.582	6.58	1.433
1038	1.038	-15.165	-11.544	-14.923	-10.977	3.747	-21.64	-4.054	7.757
1039	1.039	-10.353	-9.273	-11.419	-25.901	1.248	-19.879	-5.97	5.787
1040	1.04	-19.082	-15.706	-7.548	-26.88	-24.498	-27.79	-4.217	-6.391
1041	1.041	-17.946	-21.556	-14.921	-24.898	-21.18	-6.091	3.749	-7.878
1042	1.042	-21.055	-19.88	-18.006	-12.609	-30.475	22.181	5.123	-3.605
1043	1.043	-8.291	-11.995	-20.865	-14.135	-22.176	33.408	-11.904	-15.422
1044	1.044	-10.042	-16.308	-25.052	-12.78	-24.733	43.463	-4.918	-13.933
1045	1.045	-14.694	0.672	-17.566	-19.191	-13.183	15.187	-7	-21.143
1046	1.046	-18.952	-6.335	-8.563	-1.213	-23.864	-3.598	-8.885	-22.32
1047	1.047	-35.991	-17.015	9.468	1.306	-14.205	-6.891	3.368	-18.829
1048	1.048	-10.269	-22.853	6.939	-1.035	-19.423	-9.981	4.969	-6.965
1049	1.049	-13.565	-28.127	4.646	-3.249	-27.336	-52.546	-2.139	10.507
1050	1.05	-10.464	-23.508	2.52	-32.344	-34.472	-82.925	-3.266	-15.186
1051	1.051	-7.747	-7.666	0.569	-11.626	-14.923	-66.472	-6.731	-18.446
1052	1.052	-25.531	-5.579	-4.575	-7.888	4.88	-61.435	-22.778	-15.249
1053	1.053	-13.9	-7.569	3.453	2.201	2.37	-56.988	-25.07	-17.861
1054	1.054	-11.764	-16.328	4.912	-19.656	23.492	-36.294	-18.637	-20.286
1055	1.055	-13.691	-20.99	3.831	-11.325	9.361	-17.537	-20.531	-8.667
1056	1.056	-33.032	-22.353	2.726	1.478	-13.907	-14.258	-18.758	-15.064
1057	1.057	-15.213	-15.984	-4.575	-0.828	33.121	-4.976	-14.082	-20.843
1058	1.058	-17.516	-5.153	-19.227	1.32	53.031	-2.249	-12.685	-8.623
1059	1.059	-11.104	-9.416	-21.296	-8.324	47.033	15.579	-13.819	-0.673
1060	1.06	-13.021	-0.502	-19.312	-13.513	8.336	17.924	-22.113	-13.608
1061	1.061	-14.742	-1.652	-24.498	-8.789	-26.902	7.289	-18.987	-18.82
1062	1.062	-22.649	-13.458	-32.411	-1.547	-13.34	-2.359	-17.983	-20.369
1063	1.063	-9.656	-5.511	-39.553	2.197	-33.986	-4.087	-17.175	1.302
1064	1.064	-7.891	-4.152	-40.697	3.374	-37.612	-8.712	-13.074	4.421
1065	1.065	-6.32	-2.974	-32.363	2.345	-20.519	-7.339	-20.96	41.423
1066	1.066	-4.936	-11.282	-33.313	-12.378	-42.3	-10.998	-30.587	66.609
1067	1.067	-13.815	-8.177	-18.594	-35.778	-44.915	2.153	-21.649	53.077
1068	1.068	-7.789	-14.945	-29.253	-32.659	-16.634	3.872	-20.454	-9.43
1069	1.069	-12.99	-12.407	-35.09	-12.846	-5.337	11.784	-21.39	-125.921
1070	1.07	-21.866	-13.14	-19.239	10.421	-2.002	7.495	-6.647	-141.781
1071	1.071	-10.994	-19.677	-17.114	-5.204	13.733	-1.424	25.317	-69.594
1072	1.072	-12.318	-17.118	-26.777	-24.949	27.938	-14.604	48.188	-3.806
1073	1.073	-11.125	-29.272	-18.064	-42.738	15.248	-12.878	2.36	-15.592
1074	1.074	-12.25	-24.007	-10.142	-40.375	-0.913	-14.452	-15.793	-4.708
1075	1.075	-28.269	-16.036	-11.516	-25.44	-15.715	-10.211	-10.335	-14.544
1076	1.076	-25.901	-14.636	-10.386	-0.218	-2.07	-1.319	-5.284	-23.44
1077	1.077	-15.21	-13.447	-9.253	-23.965	6.766	4.677	-9.709	0.898
1078	1.078	-20.969	-5.084	-8.317	-14.679	30.701	-0.538	-13.742	22.914
1079	1.079	-12.211	-6	-7.386	-22.972	13.776	-9.419	-10.036	16.344
1080	1.08	-7.517	-6.93	-1.427	-20.379	4.559	-3.401	-6.723	-13.948
1081	1.081	-8.817	-2.618	-8.8	-13.375	-15.102	-10.745	-22.382	-19.332
1082	1.082	-5.103	-9.923	-11.724	1.546	-27.82	-15.589	-25.068	-24.338
1083	1.083	-13.383	-18.769	-3.813	15.121	-30.107	-19.853	-17.501	-1.474
1084	1.084	-16.438	-29.553	-2.889	-4.218	-44.963	-15.798	-10.528	-13.87
1085	1.085	-17.361	-22.345	-11.848	3.372	-23.605	-13.884	-16.91	4.893
1086	1.086	-7.628	-21.137	-10.747	-12.833	-66.136	-6.565	-11.094	49.597
1087	1.087	-8.739	-12.784	3.136	-23.435	-23.489	-11.417	-12.831	31.425
1088	1.088	-9.863	-3.075	16.617	1.736	-17.999	-15.68	-11.265	3.766
1089	1.089	-15.047	-6.689	14.816	-8.31	-12.894	-11.625	-7.003	-31.427
1090	1.09	-8.227	-7.778	10.12	-42.781	-26.381	-11.05	-10.684	-54.217
1091	1.091	-19.598	-0.362	-11.605	-56.319	11.191	-12.976	-2.358	-25.161
1092	1.092	-18.012	-15.022	-20.953	-10.407	-3.855	-6.36	9.456	-13.919
1093	1.093	-19.335	-17.099	-35.139	7.83	19.003	-7.08	-4.852	3.124
1094	1.094	-18.129	-15.106	-68.685	13.285	31.439	-6.243	-14.544	0.006
1095	1.095	-19.247	-16.785	-36.817	18.365	27.788	-8.139	-16.291	-2.708
1096	1.096	-16.121	-18.258	0.675	4.847	-3.154	-14.137	-24.226	-10.253
1097	1.097	-11.245	-19.55	25.791	-7.498	-15.518	-16.477	-17.068	-45.282
1098	1.098	-15.464	-5.177	-24.551	3.757	-19.196	-17.085	-18.215	-30.192
1099	1.099	-17.73	-18.676	-17.999	7.074	-22.478	-12.45	-2.531	-25.731
1100	1.1	-14.193	-23.869	-12.038	-27.36	-19.396	-10.726	3.85	-29.771
1101	1.101	-18.783	-15.878	-28.537	-40.891	-33.529	-12.107	5.776	-33.444
1102	1.102	-21.63	-2.849	-13.488	-3.311	-0.027	-4.733	-2.954	-23.383
1103	1.103	-13.658	-8.016	-17.992	1.743	-4.437	-1.6	-10.944	-7.702
1104	1.104	-12.448	-22.259	-5.644	-2.673	-8.475	-2.535	-9.652	34.873
1105	1.105	-13.373	-28.009	13.082	-15.04	10.318	-3.255	-8.534	16.685
1106	1.106	-10.425	-15.772	9.721	-11.355	-6.705	-12.108	-2.558	0.248
1107	1.107	-16.402	-17.263	0.362	-8.034	-3.602	-25.227	-12.256	-4.775
1108	1.108	-17.137	-15.846	-8.046	-4.875	-6.284	-30.407	-5.886	-9.223
1109	1.109	-12.257	-19.454	-15.688	-13.143	-3.709	-28.822	-9.378	-21.59
1110	1.11	-10.269	-15.901	-18.091	-36.377	17.42	-18.719	-14.598	-17.889
1111	1.111	-14.285	-10.586	-7.519	-45.697	-25.171	-22.35	-15.557	-14.593
1112	1.112	-15.591	-17.287	-1.754	-25.973	-67.783	-9.168	-9.538	-17.682
1113	1.113	-11.101	-12.973	-7.009	12.543	-62.404	-3.93	-11.837	-3.542
1114	1.114	-10.472	-15.235	-11.69	62.47	-47.398	-11.851	-15.305	-0.994
1115	1.115	-17.402	-10.347	-13.077	15.644	-51.938	-18.999	-17.226	1.352
1116	1.116	-12.526	-4.314	-6.696	-14.77	-31.283	-7.174	-11.808	-9.245
1117	1.117	-14.997	-1.954	4.144	-31.276	25.341	-2.522	-12.423	-7.256
1118	1.118	-14.192	-12.745	8.424	-66.524	17.132	-3.87	-9.123	-30.074
1119	1.119	-13.591	-23.728	-5.89	-34.624	9.723	2.498	-8.524	-27.019
1120	1.12	-19.582	-19.42	-23.304	-30.565	3.114	-5.876	-7.153	-7.404
1121	1.121	-18.813	-15.696	-34.886	11.064	-15.116	-4.989	-8.465	5.271
1122	1.122	-19.382	-4.817	-28.46	-5.386	1.31	-4.145	-13.24	-10.995
1123	1.123	-22.655	-9.037	-14.873	-20.5	-3.754	-0.04	-8.527	-30.095
1124	1.124	-19.736	-5.333	-13.083	-16.099	-26.619	-5.779	-10.253	-32.567
1125	1.125	-17.215	-13.619	-8.389	-36.838	-22.609	-10.748	-5.423	-11.427
1126	1.126	-18.57	-6.215	-12.585	-18.053	-33.902	-15.545	-10.063	31.174
1127	1.127	-15.657	-12.943	-13.692	33.467	-37.294	-18.58	-18.958	25.201
1128	1.128	-9.636	-17.155	-12.471	-3.474	-2.932	-18.28	-20.114	-24.676
1129	1.129	-5.371	-11.501	-11.447	-36.932	19.82	-17.879	-18.946	-85.186
1130	1.13	-7.681	-9.519	-26.103	-6.553	-1.051	-11.103	-2.873	-28.235
1131	1.131	-1.082	-10.067	-23.94	-1.148	-4.876	-4.164	-5.177	-20.873
1132	1.132	-9.006	-18.936	-18.142	-6.196	11.951	-8.31	-7.301	-14.284
1133	1.133	-16.346	-25.3	-5.948	16.645	14.884	-7.452	-1.489	16.104
1134	1.134	-23.112	-14.449	-4.347	-29.207	6.411	-0.82	0.279	10.698
1135	1.135	-27.361	-1.473	-8.527	-23.221	13.797	-1.545	-4.347	5.672
1136	1.136	-20.007	-6.676	-17.37	-17.804	-12.057	-10.406	-5.686	-17.139
1137	1.137	-11.09	-11.303	-6.448	-2.719	-8.91	-18.67	-9.345	-4.706
1138	1.138	-14.571	-21.344	-13.487	-7.196	0.283	-8.949	-10.484	-15.91
1139	1.139	-15.543	-24.994	-17.088	13.508	2.86	-7.758	-7.358	-32.954
1140	1.14	-20.392	-18.971	-15.922	-12.82	5.321	-20.896	-14.092	-23.703
1141	1.141	-10.729	-9.277	-12.838	-36.66	-10.999	-22.614	-14.823	-15.43
1142	1.142	-7.07	-10.418	-13.803	-21.017	3.908	-17.931	-18.841	-7.901
1143	1.143	-10.571	-9.251	-7.801	-12.695	-13.531	-22.138	-7.968	8.336
1144	1.144	-11.548	-16.599	-10.135	-20.23	2.721	-5.065	-12.6	-6.565
1145	1.145	-6.714	-15.63	-12.084	-8.618	9.077	-2.695	-16.848	-16.248
1146	1.146	-16.388	-13.112	-12.632	-6.481	-4.481	-4.785	-15.681	-11.022
1147	1.147	-25.289	-12.341	-16.631	-0.678	14.857	1.05	-19.158	-3.097
1148	1.148	-16.973	-11.759	-17.917	-5.928	-2.943	-14.799	-13.924	-7.387
1149	1.149	-17.948	-1.682	-13.465	-1.302	4.034	-29.679	-9.074	-11.076
1150	1.15	-16.985	-17.543	-8.039	-22.994	-10.874	-23.861	-8.284	-14.572
1151	1.151	-16.213	-11.149	-12.86	-19.946	-20.511	-29.069	-0.908	-9.373
1152	1.152	-13.898	-9.2	-12.275	-5.876	-25.73	-21.109	13.824	-12.293
1153	1.153	-14.492	-28.533	-17.674	-13.452	-21.057	-2.294	15.969	-8.028
1154	1.154	-9.851	-15.75	-9.727	-15.797	-10.995	0.263	2.425	-12.064
1155	1.155	-13.921	-8.789	6.363	-0.912	-19.902	16.547	-13.438	-11.449
1156	1.156	-9.09	-19.441	-0.574	-14.473	-37.899	18.7	-11.3	-12.023
1157	1.157	-9.673	-17.5	5.843	-40.827	-25.174	12.906	-9.352	-10.281
1158	1.158	-15.107	-15.751	0.043	-29.638	-46.275	11.163	-14.576	-13.785
1159	1.159	-19.956	-20.381	-8.671	15.064	-37.926	9.626	-22.505	-13.417
1160	1.16	-18.026	-30.442	-10.236	21.063	-30.334	-6.24	-26.761	-9.379
1161	1.161	-19.773	-18.638	-31.928	4.566	-32.557	-4.109	-25.606	-12.909
1162	1.162	-17.263	-13.994	-35.047	-10.552	-13.324	-9.914	-22.122	-16.222
1163	1.163	-14.948	-12.633	-20.94	-6.101	14.919	-15.136	-10.313	-15.845
1164	1.164	-8.37	-6.243	-13.431	-18.514	11.261	-19.759	-5.66	-9.859
1165	1.165	-11.277	2.089	-20.424	7.805	-5.754	-23.99	1.503	-10.656
1166	1.166	-19.223	-11.834	-18.298	11.118	3.578	-15.05	21.055	-12.989
1167	1.167	-16.134	-17.643	-16.377	-29.747	6.365	-9.029	-10.096	-9.524
1168	1.168	-5.305	-22.864	-7.661	-13.325	3.981	7.075	-14.15	-11.474
1169	1.169	-3.961	-21.319	-2.967	-18.407	-12.136	28.174	-10.468	-10.918
1170	1.17	-2.806	-17.073	-10.097	-22.875	-5.651	30.849	-20.535	-14.426
1171	1.171	-11.139	-15.905	-13.771	-18.809	-11.365	43.604	-17.43	-11.141
1172	1.172	-18.496	-9.884	-17.256	-15.097	-2.576	41.274	-14.729	-15.219
1173	1.173	-17.542	-8.896	-14.174	1.956	-23.224	9.327	-12.224	-11.805
1174	1.174	-11.557	-9.868	-7.399	-7.338	-14.817	4.837	-5.243	-7.505
1175	1.175	-18.918	-15.854	-18.813	-27.096	-12.248	17.182	-11.629	-1.077
1176	1.176	-21.822	-11.799	-10.861	-29.613	22.824	-1.63	-9.716	-10.858
1177	1.177	-21.059	-11.223	-15.13	-27.274	7.801	-39.41	-11.486	-17.177
1178	1.178	-13.705	-5.241	-11.447	-16.568	12.294	-115.126	-13.064	-15.86
1179	1.179	-12.735	-14.149	-7.946	0.885	49.92	-234.58	-11.738	-18.899
1180	1.18	-16.984	-5.824	5.994	7.856	14.785	-155.104	-15.44	-6.151
1181	1.181	-12.926	-8.924	27.275	10.017	37.701	-82.997	-11.961	-11.34
1182	1.182	-16.417	-7.957	7.533	-3.489	-8.103	-43.633	-11.004	-9.75
1183	1.183	-18.367	-8.743	-30.976	-8.686	-14.021	-8.214	-17.799	-2.546
1184	1.184	-21.292	-12.846	-47.42	-7.072	-8.548	2.422	-4.66	-8.873
1185	1.185	-13.401	-16.354	-32.335	-14.227	-23.593	12.159	-6.647	-14.867
1186	1.186	-19.448	-10.381	-45.893	-20.599	-19.1	3.154	-4.961	-9.649
1187	1.187	-12.126	-9.639	-58.287	-12.257	-14.997	11.186	-9.666	-14.532
1188	1.188	-9.247	-10.264	-9.124	-13.184	19.084	18.456	-14.003	-12.042
1189	1.189	-10.049	-13.604	37.705	-17.988	-40.476	25.003	-17.76	-16.134
1190	1.19	-6.006	-11.906	31.696	-15.416	-32.292	19.016	-21.329	-14.225
1191	1.191	-12.612	-13.293	-7.016	-17.713	-54.308	2.571	-16.208	-10.954
1192	1.192	-11.855	-13.707	-12.055	-6.898	-34.32	-2.454	-1.61	-2.049
1193	1.193	-19.222	-16.665	-7.625	-8.461	-28.24	2.022	0.401	-8.422
1194	1.194	-20.214	-10.71	-20.038	-1.294	-0.524	-2.068	-5.494	-9.566
1195	1.195	-24.493	-13.29	-23.754	-13.106	-25.566	1.556	-3.821	-19.245
1196	1.196	-18.899	-11.025	-20.524	-17.755	-39.035	4.728	-8.555	-15.572
1197	1.197	-9.439	-15.92	-11.301	-10.608	-51.377	7.671	-4.381	-16.732
1198	1.198	-13.147	-16.562	2.76	-9.45	-40.062	4.792	-8.162	-15.75
1199	1.199	-16.651	-22.038	0.176	-12.95	-16.26	12.124	-2.283	-6.808
1200	1.2	-15.714	-21.512	-6.861	-9.858	-38.085	4.9	-7.648	1.548
1201	1.201	-14.778	-19.656	-9.043	-7.006	-6.926	-5.946	-12.616	-5.778
1202	1.202	-10.553	-15.668	-11.012	-2.798	5.438	-15.673	-15.216	-16.624
1203	1.203	-12.898	-14.39	-9.316	-6.909	24.204	-13.873	-11.231	-20.893
1204	1.204	-12.345	-11.195	-14.025	-17.763	20.919	-5.881	-13.253	-1.341
1205	1.205	-12.954	-13.404	-9.836	-25.691	23.995	-7.244	-15.295	-4.044
1206	1.206	-15.891	-13.856	-18.797	-4.02	43.692	-6.09	-14.829	-16.804
1207	1.207	-11.085	-16.638	-10.542	-0.989	5.152	-4.95	-12.417	-5.175
1208	1.208	-14.4	-21.542	-11.566	-26.61	-22.542	-16.771	-12.123	-11.543
1209	1.209	-16.167	-12.119	-8.719	-29.971	-27.615	-5.768	-11.83	-13.465
1210	1.21	-15.811	-8.502	-11.301	-1.718	-50.47	1.398	-9.21	5.899
1211	1.211	-18.162	-7.406	-0.727	-20.499	-46.466	-2.266	-15.106	-11.894
1212	1.212	-17.033	-19.267	-5.074	-17.244	10.24	1.26	-12.872	-23.506
1213	1.213	-18.208	-14.673	1.229	29.712	2.144	-14.791	-17.796	-8.592
1214	1.214	-16.283	-21.886	-16.83	23.055	24.288	-26.409	-14.576	-2.768
1215	1.215	-14.743	-18.248	-34.691	-44.156	4.461	-37.122	-16.377	-14.95
1216	1.216	-14.568	-5.124	-18.497	-17.484	-3.571	-14.043	-12.95	-16.478
1217	1.217	-15.379	-13.877	-29.186	-25.662	-9.447	-27.775	-15.316	-17.794
1218	1.218	-13.856	-18.573	-58.255	-18.433	-25.775	-1.678	-9.583	-21.451
1219	1.219	-16.389	-17.275	-45.892	-11.943	-0.526	24.412	-4.033	-13.124
1220	1.22	-15.636	-26.228	-27.134	-18.026	-4.931	-6.826	-14.942	-12.192
1221	1.221	-20.128	-32.282	-23.853	-12.68	-8.977	-19.52	-3.998	0.554
1222	1.222	-10.103	-20.524	-1.99	-17.778	17.332	-16.176	-8.33	26.885
1223	1.223	-11.498	-6.225	-4.698	-4.28	-13.6	0.536	-25.419	68.508
1224	1.224	-15.206	-19.803	-7.206	8.09	-1.194	-8.98	-13.844	52.085
1225	1.225	-16.386	-7.644	-14.155	-18.272	10.054	-17.201	5.286	16.883
1226	1.226	-9.049	-9.237	5.009	-15.034	-20.891	-19.652	1.18	-96.897
1227	1.227	-17.38	-6.566	-12.778	-18.171	8.186	-17.345	-6.387	-156.497
1228	1.228	-14.484	-19.564	-19.721	-26.519	-3.01	-15.334	-8.716	-83.158
1229	1.229	-18.736	-21.324	-9.063	-18.991	0.311	-1.973	-10.849	-33.83
1230	1.23	-9.831	-13.422	-7.113	-16.678	-15.308	9.95	-16.659	-24.944
1231	1.231	-8.674	-17.704	-8.812	-18.798	-6.968	33.63	-14.916	-16.805
1232	1.232	-11.77	-14.047	-7.218	-12.979	-14.499	71.363	-10.274	-9.428
1233	1.233	-12.746	3.924	-2.968	-28.861	1.724	56.291	-8.944	-2.825
1234	1.234	0.411	-3.652	5.855	-9.719	-8.993	-12.378	10.552	27.584
1235	1.235	-1.528	3.289	-1.796	-9.909	-3.266	-41.975	2.231	22.185
1236	1.236	-10.23	-3.119	-12.696	-7.392	-22.691	-50.893	-0.292	27.222
1237	1.237	-11.771	-1.192	-16.995	-14.359	-4.934	-59.085	6.687	13.686
1238	1.238	-13.118	-6.435	-13.34	-12.246	-21.25	-81.218	0.318	1.313
1239	1.239	-19.496	-14.393	-12.09	-18.132	-27.631	-101.255	2.239	-9.911
1240	1.24	-18.326	-18.676	-12.894	-13.016	-18.024	-83.183	7.45	-6.66
1241	1.241	-17.348	-14.996	-9.89	10.703	-33.921	-66.855	5.907	-16.065
1242	1.242	-20.244	3.007	-1.93	13.949	-40.363	-61.969	4.563	-18.846
1243	1.243	-14.239	-9.759	3.307	-1.714	-15.245	-11.807	-14.988	-11.312
1244	1.244	-18.301	-2.804	6.228	0.988	-59.98	21.518	-34.719	-9.017
1245	1.245	-17.719	-9.189	14.177	3.501	-17.421	63.933	-16.894	-15.38
1246	1.246	-21.011	-11.115	11.111	5.828	-0.968	69.18	-19.189	-13.394
1247	1.247	-18.096	-9.356	2.266	-4.802	-26.091	63.962	-4.263	-18.588
1248	1.248	-17.693	-14.003	-1.149	-2.857	33.545	68.234	9.311	-39.27
1249	1.249	-10.325	-12.654	-0.138	-15.045	-7.022	72.114	21.527	-30.919
1250	1.25	-9.344	-6.256	-14.806	5.634	15.108	15.222	4.151	-23.342
1251	1.251	-8.359	-7.39	-33.921	2.939	21.748	-107.099	-30.844	11.71
1252	1.252	-16.276	-8.336	-21.102	5.471	3.623	-159.751	-25.779	6.696
1253	1.253	-13.16	-9.272	-9.447	-29.519	-1.71	-112.365	-21.288	-6.853
1254	1.254	-10.231	-11.767	-3.013	-44.589	23.538	-40.393	-17.177	-10.914
1255	1.255	-10.978	-20.637	-4.899	-21.735	28.036	-27.443	-20.807	-14.573
1256	1.256	-10.18	-21.759	-10.084	15.83	-0.941	-15.839	-24.055	-17.838
1257	1.257	-18.095	-22.683	-17.979	0.761	2.743	-26.868	-27.104	-14.714
1258	1.258	-21.175	-23.619	-25.099	5.235	5.966	-17.198	-24.346	-11.959
1259	1.259	-18.265	-24.359	-21.4	-23.779	-3.372	-44.118	-26.816	-9.416
1260	1.26	-15.742	-21.991	-17.889	-20.08	33.53	-52.459	-19.804	-7.077
1261	1.261	-13.405	-17.103	-14.757	-16.777	-22.069	-60.011	-13.368	-0.692
1262	1.262	-24.23	-16.459	-15.67	-1.118	-29.46	-26.709	-7.519	-14.244
1263	1.263	-22.66	-14.669	-18.141	1.647	-49.384	-8.703	-9.213	-15.991
1264	1.264	-18.379	-20.418	-14.038	-26.453	-67.596	41.058	-13.807	-4.954
1265	1.265	-11.962	-18.045	-12.084	-22.644	-62.164	87.73	-9.493	-15.007
1266	1.266	-3.615	-21.475	-22.15	-12.572	-67.22	105.723	-8.278	-29.345
1267	1.267	-10.939	-16.773	-20.775	15.73	-53.704	110.949	-9.389	-8.093
1268	1.268	-11.88	-13.82	-24.444	-3.011	-24.747	95.655	-16.692	0.192
1269	1.269	-9.342	-13.382	-25.614	-13.045	1.485	109.053	-1.916	28.428
1270	1.27	2.859	-5.976	-30.837	-22.312	25.211	96.596	4.555	9.696
1271	1.271	-9.323	-11.154	-29.851	-19.556	34.405	85.337	-1.177	-21.223
1272	1.272	-13.958	-25.813	-30.606	-27.043	-2.618	33.868	-9.813	-25.243
1273	1.273	-18.185	-15.112	-26.51	-38.615	-7.71	-77.134	-20.78	-28.872
1274	1.274	-21.837	-13.105	-24.544	-19.39	-3.331	-315.657	-16.488	-18.734
1275	1.275	-25.304	-7.823	-15.805	-21.837	0.642	-213.449	-7.541	-9.427
1276	1.276	-28.394	-9.305	-16.945	-24.13	-3.096	-120.565	-20.637	-12.186
1277	1.277	-23.55	-13.499	-20.019	-26.24	-6.469	-36.205	-25.8	-4.757
1278	1.278	-24.315	-19.825	-5.317	-16.535	-9.642	-10.66	-21.107	6.72
1279	1.279	-18.69	-11.452	-3.195	-11.291	-12.388	12.58	-13.903	-3.967
1280	1.28	-13.834	-12.373	-16.745	-22.282	-14.95	-8.493	-15.027	-17.495
1281	1.281	-13.227	-17.157	-8.043	-23.596	-3.397	-27.65	-4.163	-29.665
1282	1.282	-7.793	-9.17	15.761	-11.764	-1.355	-10.199	14.644	-24.991
1283	1.283	-12.614	-8.151	39.559	-10.181	23.724	5.757	27.456	-20.707
1284	1.284	-13.185	-12.933	42.64	-23.159	26.973	20.158	-7.532	-19.512
1285	1.285	-13.745	-15.396	17.088	-21.426	5.008	33.375	-2.451	-11.126
1286	1.286	-16.251	-19.419	-6.737	-16.739	-9.197	45.266	-15.959	-12.046
1287	1.287	-10.834	-8.537	-22.446	4.972	3.501	34.571	-19.993	-16.828
1288	1.288	-10.25	-3.844	-65.068	52.053	-26.92	44.592	6.363	-3.634
1289	1.289	-12.184	-5.154	-83.305	58.703	-6.25	35.846	3.1	21.526
1290	1.29	-11.601	-24.676	-33.422	28.372	-25.065	11.664	-12.546	72.987
1291	1.291	-14.12	-21.945	0.01	-10.351	-8.054	4.568	-9.81	21.298
1292	1.292	-12.767	-19.405	5.962	-45.577	1.165	-1.716	13.433	-25.548
1293	1.293	-13.938	-3.12	0.503	-22.732	-1.597	-7.407	-2.225	-19.553
1294	1.294	-11.999	-9.494	-4.565	-18.675	5.956	-12.481	-16.355	-58.279
1295	1.295	-10.84	-15.276	-18.149	-29.918	-29.086	-7.085	-18.883	-73.368
1296	1.296	-15.681	-17.008	-30.577	-33.213	-54.19	-2.251	-16.552	-41.436
1297	1.297	-12.196	-2.666	-26.953	-17.523	-40.547	-14.281	-14.412	-29.04
1298	1.298	-14.124	-0.697	3.943	-9.176	-52.847	-17.619	-12.446	-25.396
1299	1.299	-14.7	-16.561	-0.191	14.02	-18.679	-14.014	-21.115	-15.379
1300	1.3	-17.208	-22.946	-11.499	-20.51	-23.087	-10.626	-16.433	-6.112
1301	1.301	-14.88	-13.257	-14.863	-16.087	-2.336	-18.722	-15.063	-8.88
1302	1.302	-14.48	-14.998	-11.838	-28.515	-13.502	-11.036	-18.757	-1.406
1303	1.303	-20.475	-3.962	-14.61	-17.344	-10.171	-13.218	-17.616	-8.484
1304	1.304	-19.7	-11.118	-17.2	-14.114	11.753	-10.851	-14.557	-6.449
1305	1.305	-17.378	-17.499	-5.636	-17.257	-2.335	-16.328	-9.732	-16.122
1306	1.306	-13.896	-18.645	-12.06	-3.149	31.162	-21.191	-10.504	-24.702
1307	1.307	-9.256	-8.966	-6.3	-0.654	44.691	-9.796	-8.167	-26.181
1308	1.308	-5.196	-12.63	5.842	-12.334	-1.185	-5.183	-4.643	-13.158
1309	1.309	-8.689	-13.8	-2.144	-14.498	4.821	4.073	-4.014	-4.413
1310	1.31	-15.077	-14.782	-12.251	14.487	-11.629	-3.922	-6.868	19.423
1311	1.311	-14.301	-23.682	-21.19	18.523	-16.603	-19.684	-5.46	2.419
1312	1.312	-19.911	-17.657	-17.748	-38.192	-12.164	-7.782	-7.731	-6.849
1313	1.313	-19.338	-18.602	-10.422	-78.87	0.203	-26.614	-11.761	-4.142
1314	1.314	-22.634	-15.666	-9.473	-56.854	-18.625	-28.771	-13.131	-6.656
1315	1.315	-16.063	-13.12	-3.493	3.673	-8.599	6.657	-10.815	4.957
1316	1.316	-18.575	-7.478	-9.121	-4.498	-11.737	22.154	-4.992	15.607
1317	1.317	-16.24	-9.391	-7.203	2.858	13.787	18.087	-7.296	9.815
1318	1.318	-11.399	-13.995	-9.145	9.481	10.526	-2.292	-18.123	-9.526
1319	1.319	-4.048	-12.224	-3.737	15.496	13.683	-43.639	-26.043	-48.054
1320	1.32	-6.958	-13.553	-3.161	-12.209	16.418	-82.13	-21.748	-42.64
1321	1.321	-11.208	-15.848	-3.743	-17.286	-22.029	-97.081	-12.807	-27.588
1322	1.322	-21.861	-10.994	-4.309	-3.799	-5.559	-119.824	-9.301	-14.105
1323	1.323	-17.614	-14.257	-12.223	-16.26	-20.641	-82.239	2.515	-18.224
1324	1.324	-13.956	-12.462	-18.181	-12.632	2.17	-6.596	0.971	0.535
1325	1.325	-7.974	-12.806	-19.103	-2.534	-18.543	25.73	-6.176	17.602
1326	1.326	-4.894	-14.122	-10.159	6.797	-22.224	35.57	-12.535	-4.235
1327	1.327	-15.74	-11.978	-6.659	-7.298	-5.182	26.752	-9.022	-6.941
1328	1.328	-17.101	-15.636	-14.023	-4.76	-46.027	18.788	-8.027	-4.43
1329	1.329	-23.483	-12.331	-13.036	-16.318	-29.558	26.315	-7.038	-11.393
1330	1.33	-22.311	-12.696	-12.208	-14.139	-24.507	46.427	-2.778	-5.029
1331	1.331	-12.617	-15.387	-22.8	-4.433	7.411	28.386	-10.127	-7.007
1332	1.332	-18.995	-12.664	-18.422	-9.623	-4.986	0.838	-11.056	-1.834
1333	1.333	-12.983	-7.809	-11.887	14.216	-23.779	-14.118	-11.782	-9.803
1334	1.334	-16.093	-15.722	-17.77	17.52	13.962	-36.83	-9.412	-19.873
1335	1.335	-11.254	-6.029	-16.703	-29.501	-1.135	-57.422	-11.339	-18.703
1336	1.336	-12.022	-17.832	-15.673	-22.888	-14.688	-76.089	-9.406	-29.474
1337	1.337	-17.63	-22.475	-9.642	-41.029	-27.091	-52.196	-12.339	-25.177
1338	1.338	-17.039	-23.825	-8.842	-46.38	-30.774	-36.459	-13.724	-10.831
1339	1.339	-20.316	-12.004	-8.245	-31.2	-20.728	-50.533	-16.028	-4.981
1340	1.34	-13.735	-13.545	-10.161	28.502	-23.841	-42.967	-11.945	-6.672
1341	1.341	-12.957	-12.202	-10.676	20.437	13.076	-31.392	-10.587	-17.644
1342	1.342	-8.89	-5.829	-14.042	-1.586	-2.024	-12.278	-12.91	-21.905
1343	1.343	-15.451	-6.997	-16.253	-8.167	-24.88	5.468	-10.768	-2.39
1344	1.344	-12.922	-14.344	-17.314	-2.19	-28.955	12.371	-11.937	-22.186
1345	1.345	-12.131	-9.501	-11.243	-18.657	-40.219	14.432	-11.561	-19.771
1346	1.346	-16.961	-20.921	-10.411	-33.775	-50.297	20.168	-12.342	-22.182
1347	1.347	-17.539	-28.855	-8.039	-47.355	-47.245	11.386	-15.634	9.716
1348	1.348	-14.63	-7.178	-11.462	-1.529	-16.143	15.95	-14.472	5.248
1349	1.349	-12.107	-4.069	-2.663	28.875	4.549	17.205	-8.461	-7.109
1350	1.35	-11.709	-12.404	-20.574	-9.765	15.817	15.926	-7.705	26.982
1351	1.351	-18.287	-4.866	-28.042	-4.668	-1.179	7.485	-5.394	49.853
1352	1.352	-17.315	-11.842	-16.36	-0.137	-4.244	-2.314	4.088	53.946
1353	1.353	-11.309	-13.974	2.875	-20.82	-18.339	-16.745	21.131	12.351
1354	1.354	-10.527	-15.903	-14.85	-32	9.959	-22.648	0.035	-70.854
1355	1.355	-11.101	-28.1	-21.752	-28.637	21.233	-31.439	-14.104	-154.249
1356	1.356	-10.513	-13.786	-15.279	-0.352	18.021	-20.498	-21.652	-78.37
1357	1.357	-17.085	-19.602	-13.269	18.488	8.837	-19.234	-37.915	-48.749
1358	1.358	-12.821	-0.246	-11.46	-12.403	-5.204	-10.422	-31.526	-22.046
1359	1.359	-16.876	2.26	-9.843	-24.738	-7.703	-7.027	-25.715	-13.918
1360	1.36	-16.285	-9.373	-8.442	-28.37	-28.783	8.954	-16.991	-6.543
1361	1.361	-14.337	-24.293	0.51	-31.598	-9.051	11.184	-9.045	0.07
1362	1.362	-13.749	-18.504	-10.276	2.925	-1.533	0.447	6.839	6.078
1363	1.363	-12.391	-23.744	-14.474	7.405	19.542	-20.925	38.782	0.648
1364	1.364	-5.992	-22.208	-7.998	-13.32	-0.216	-29.334	15.947	5.685
1365	1.365	-13.913	-17.96	-6.767	-9.656	17.557	-21.852	-4.757	-7.843
1366	1.366	-16.992	-11.585	-9.841	-33.41	5.934	-24.211	-8.432	-20.212
1367	1.367	-16.013	-22.42	-12.761	-42.683	-17.516	-9.346	-5.138	-1.445
1368	1.368	-11.742	-9.466	-6.749	-28.529	-14.441	0.273	-14.426	22.316
1369	1.369	-9.401	-7.752	-9.05	4.979	28.076	12.378	-22.753	19.181
1370	1.37	-15.956	-6.21	-9.615	9.453	-2.336	23.283	-20.25	21.819
1371	1.371	-13.424	-4.843	-15.527	21.86	25.311	21.781	-13.298	8.931
1372	1.372	-15.736	-24.389	-14.6	25.561	-9.99	2.097	-11.174	-2.827
1373	1.373	-12.246	-32.72	-21.05	-5.377	12.785	-23.563	-13.11	-34.91
1374	1.374	-14.175	-19.965	-16.716	-51.215	-8.003	-20.327	-14.835	-57.863
1375	1.375	-14.75	-13.029	-4.52	-45.19	-11.72	-17.212	-19.468	-37.177
1376	1.376	-20.546	1.848	14.832	-28.752	-28.854	-14.479	-26.615	-10.799
1377	1.377	-14.916	-7.838	27.61	-13.639	-13.272	-11.95	-22.939	-0.643
1378	1.378	-21.495	-9.579	6.504	-27.191	-38.862	-9.633	-9.793	-3.705
1379	1.379	-18.985	-11.155	-24.635	-14.796	-35.617	-11.779	9.563	4.632
1380	1.38	-19.783	-9.842	-28.686	-3.576	-7.37	-17.601	1.988	7.131
1381	1.381	-11.866	-11.055	-70.289	-6.853	-3.676	-19.338	-19.142	4.787
1382	1.382	-12.838	-9.946	-64.871	2.493	-0.371	-23.998	-16.479	-5.892
1383	1.383	1.851	-15.229	-19.383	16.655	-9.64	-11.072	-13.993	-23.404
1384	1.384	-13.064	-16.237	-13.366	9.144	-12.382	-9.386	-11.7	-30.484
1385	1.385	-18.892	-6.614	-7.921	-11.926	-30.173	-10.998	-1.068	-62.547
1386	1.386	-17.172	-10.35	-2.854	-20.302	-27.86	-9.723	8.589	-30.765
1387	1.387	-18.741	-6.918	-7.298	-17.862	-25.758	-16.178	3.345	-18.559
1388	1.388	-20.115	-16.65	-19.689	-6.288	-31.587	-19.695	-20.481	-22.351
1389	1.389	-11.249	-13.02	-16.029	-25.471	-12.283	-14.473	-23.791	-12.271
1390	1.39	-14.766	-11.894	-6.012	-28.046	0.46	-1.708	-20.713	3.372
1391	1.391	-15.753	-8.826	-21.774	-35.013	-20.637	-10.405	-12.402	0.561
1392	1.392	-26.623	-11.764	-13.549	-15.873	-0.904	-11.918	-9.884	-12.291
1393	1.393	-19.495	-14.324	-11.11	22.608	-13.671	-16.129	-7.56	13.403
1394	1.394	-20.696	-18.421	5.079	17.153	12.071	-19.753	-13.943	23.481
1395	1.395	-12.417	-17.889	2.873	12.044	-32.628	-16.215	-15.869	7.751
1396	1.396	-11.49	-19.869	0.846	16.422	-14.456	-13.068	-14.128	-6.433
1397	1.397	-12.51	-12.179	-4.476	28.751	13.197	-17.854	-12.608	-8.997
1398	1.398	-15.079	-21.919	-9.22	-20.51	-22.034	-4.663	-16.906	-39.394
1399	1.399	-17.442	-13.055	-13.562	-40.506	-35.527	8.912	2.64	-27.019
1400	1.4	-10.899	-19.095	-17.341	-58.753	-23.096	7.195	-0.043	-23.368
1401	1.401	-11.716	-11.796	-11.462	-53.423	-4.279	-0.722	-7.562	-20.048
1402	1.402	-14.092	-18.612	-14.701	-8.001	-14.319	-7.878	-19.143	-4.349
1403	1.403	-17.629	-17.895	-19.675	-14.075	-17.376	-19.694	-4.222	-12.678
1404	1.404	-14.404	-15.63	-8.379	-30.622	-9.01	-27.656	5.471	-15.227
1405	1.405	-12.718	-17.626	-19.54	4.512	-42.402	-20.528	-3.306	-22.313
1406	1.406	-11.425	-14.402	-15.394	-18.386	-37.884	-19.395	-1.798	-20.377
1407	1.407	-8.19	-18.512	-6.582	-22.478	-17.195	-8.565	-8.984	-6.904
1408	1.408	-11.148	-10.636	-5.454	-11.276	1.497	-7.206	-10.17	-1.695
1409	1.409	-17.199	-4.681	-0.221	-8.071	4.737	-8.363	-18.517	-16.003
1410	1.41	-23.257	-9.96	-14.951	-5.057	7.783	-7.199	-17.572	-14.056
1411	1.411	-15.964	-16.803	-21.352	-19.27	19.911	-16.282	-18.558	-12.289
1412	1.412	-16.989	-12.619	-23.305	-21.874	11.548	-11.04	-16.052	-7.594
1413	1.413	-21.305	-14.992	-39.213	-0.85	14.047	-17.817	-10.428	-20.518
1414	1.414	-22.131	-14.484	-20.086	18.796	7.085	-27.521	-12.33	-32.655
1415	1.415	-17.344	-12.622	18.411	5.947	-3.566	-18.652	-9.046	-21.559
1416	1.416	-14.113	-20.442	34.866	17.521	9.987	-10.359	-7.336	0.178
1417	1.417	-13.596	-10.846	-0.323	2.605	11.729	-0.7	-8.708	15.89
1418	1.418	-15.008	-4.519	-13.811	-3.237	29.112	5.693	-10.071	-9.646
1419	1.419	-17.385	-22.547	-9.66	-4.97	-5.932	9.203	-7.178	-6.44
1420	1.42	-14.53	-35.356	-66.268	-28.773	-10.943	10.199	-1.193	34.396
1421	1.421	-14.19	-23.782	-106.824	-32.11	2.619	7.311	-3.534	61.73
1422	1.422	-18.105	-10.498	-69.821	-22.891	-1.408	-5.849	-6.058	56.334
1423	1.423	-13.891	-8.466	-22.968	-31.265	2.252	-7.797	-14.979	10.857
1424	1.424	-11.414	1.126	31.97	-23.782	-14.756	-6.095	-13.83	-56.33
1425	1.425	-12.801	-7.65	24.601	11.143	19.693	4.898	-21.196	-101.11
1426	1.426	-19.417	-22.05	17.967	-14.09	6.165	6.222	-12.289	-125.537
1427	1.427	-14.612	-27.914	23.928	-9.7	-22.872	-0.179	0.869	-58.78
1428	1.428	-10.372	-5.122	-14.771	-22.168	-41.627	-6.182	-14.998	-32.07
1429	1.429	-1.492	4.093	-9.738	-18.578	-44.891	-11.403	8.437	-7.681
1430	1.43	-7.513	6.728	-4.929	-29.075	-47.937	-22.239	11.562	-0.282
1431	1.431	-12.754	-0.914	-9.414	-52.912	-16.708	-26.493	8.868	6.344
1432	1.432	-7.921	1.324	-13.556	-31.066	-29.05	-25.333	-8.939	48.961
1433	1.433	-10.451	-13.674	-17.289	-16.948	5.068	-19.351	-11.271	43.551
1434	1.434	-8.154	-11.823	-27.33	-9.4	-8.427	-20.326	-21.91	38.498
1435	1.435	-8.77	-3.174	-30.382	16.364	-4.274	-9.489	-16.094	42.947
1436	1.436	-13.444	-20.629	-4.776	33.383	-0.535	-16.641	-14.321	46.981
1437	1.437	-20.036	-18.335	5.359	-13.658	-10.548	-12.948	-12.745	-9.705
1438	1.438	-6.874	-24.762	8.562	-20.277	11.371	-16.411	-14.081	-99.279
1439	1.439	-12.681	-22.892	22.771	22.243	3.131	-13.302	-15.243	-39.64
1440	1.44	-21.377	-28.175	40.659	5.783	-20.018	-14.248	-16.401	14.588
1441	1.441	-10.334	-20.299	33.788	0.781	8.337	-18.479	-23.748	-14.972
1442	1.442	-11.685	-10.281	1.928	-12.748	-17.896	-11.114	-20.826	-41.611
1443	1.443	-12.841	-22.116	-11.551	-16.838	-27.879	-6.27	-18.296	-65.945
1444	1.444	-11.675	-14.205	-7.425	17.228	-24.691	-8.78	-20.601	-14.247
1445	1.445	-14.758	-15.576	3.852	-5.615	-4.856	-11.104	-9.739	-7.655
1446	1.446	-9.892	-16.751	0.619	-26.338	-2.298	-14.598	10.99	-13.643
1447	1.447	-12.374	-10.77	-2.422	7.709	-4.581	-9.948	13.721	-19.063
1448	1.448	-21.247	-16.01	-22.124	3.265	-27.921	-9.351	-19.74	-24.086
1449	1.449	-22.378	-13.13	-4.293	7.287	-6.044	-12.793	-33.269	-19.65
1450	1.45	-17.124	-10.639	-6.604	-3.972	-3.324	-12.377	-29.171	-40.332
1451	1.451	-14.181	-16.294	4.055	-27.803	-5.848	-11.986	-25.474	-21.51
1452	1.452	-13.368	-11.475	2.121	-12.125	-22.066	-8.311	-8.443	-4.418
1453	1.453	-2.684	-13.419	-3.115	-9.354	-32.68	-5.008	0.835	-20.051
1454	1.454	-12.717	-11.683	-14.173	-22.097	-42.314	-2.87	43.413	-0.271
1455	1.455	-11.514	-15.158	-32.978	-33.701	-15.959	-8.861	0.846	22.996
1456	1.456	-17.469	-18.438	-40.557	-35.79	40.709	-13.128	-15.604	1.099
1457	1.457	-22.653	-11.843	-75.592	-26.099	65.084	-18.721	-20.628	-13.138
1458	1.458	-19.709	-10.861	-90.644	0.234	13.402	-9.201	-7.075	-10.724
1459	1.459	-17.158	-6.583	-49.321	-10.952	6.802	-5.487	-3.015	-3.845
1460	1.46	-13.059	-5.791	-43.768	-7.589	0.828	-6.625	0.627	-10.24
1461	1.461	-14.961	-13.716	-28.597	-4.414	-4.576	-11.836	-2.677	-27.512
1462	1.462	-12.979	-25.519	-14.994	3.933	-19.664	-7.001	-11.976	-15.769
1463	1.463	-18.354	-8.097	-19.087	16.679	-24.134	-2.739	-14.677	-30.628
1464	1.464	-13.478	-5.759	-22.856	-18.33	-28.273	-1.967	-7.119	-32.544
1465	1.465	-14.012	0.637	-32.941	-43.425	-24.704	1.52	-4.78	-34.29
1466	1.466	-12.217	2.57	-48.588	-66.228	-28.105	-8.533	-19.681	-16.828
1467	1.467	-14.691	-23.776	-56.909	-37.203	-12.528	-15.658	-21.601	18.304
1468	1.468	-13.295	-34.996	-59.481	-48.445	-20.936	-24.518	-23.353	94.043
1469	1.469	-17.309	-24.887	-52.573	-10.692	-18.489	-18.477	-18.749	-3.656
1470	1.47	-20.736	-21.767	-29.224	24.515	-34.845	-4.508	-8.743	-43.076
1471	1.471	-17.384	3.813	11.498	38.019	-28.581	-2.544	-9.928	-31.17
1472	1.472	-18.491	7.149	27.818	9.002	-7.403	-11.233	0.896	-20.225
1473	1.473	-16.511	-8.475	52.9	-9.744	-21.638	-6.584	-6.275	-10.286
1474	1.474	-20.72	-11.14	39.342	-6.444	-14.202	-2.316	-7.456	16.409
1475	1.475	-15.826	1.686	68.398	-15.727	-25.932	-5.976	-20.636	8.248
1476	1.476	-17.713	-9.879	49.642	-7.367	-6.849	-14.282	-15.429	0.861
1477	1.477	-23.098	-29.005	4.921	20.897	-9.457	-19.496	-10.803	-5.751
1478	1.478	-18.228	-5.747	-13.301	9.65	-25.813	-20.451	-12.183	-11.709
1479	1.479	-13.543	-8.789	-7.965	-14.157	-28.058	-16.189	-8.554	-39.337
1480	1.48	-15.235	5.384	-3.008	-17.227	-14.579	-18.495	-7.408	-34.282
1481	1.481	-14.804	-7.344	10.466	-25.564	11.701	-10.563	-8.391	-29.795
1482	1.482	-7.41	-0.343	6.328	-28.152	0.446	1.227	0.5	-9.105
1483	1.483	8.693	-15.207	-20.08	-25.843	-2.903	2.776	-10.371	2.121
1484	1.484	1.755	-32.595	-30.224	-49.231	-31.19	-4.364	-11.767	-14.873
1485	1.485	-8.864	-39.539	-33.381	-27.352	-12.461	-13.243	-20.72	-5.491
1486	1.486	-18.518	-41.634	-36.153	-24.634	4.509	-16.685	-12.442	-13.644
1487	1.487	-27.219	-24.192	-59.444	3.613	7.575	-21.875	-11.512	-11.053
1488	1.488	-19.279	-7.889	-37.645	22.374	-18.02	-12.935	-12.494	-13.396
1489	1.489	-20.618	-9.988	-29.371	-29.065	5.763	-14.068	-13.275	-11.339
1490	1.49	-19.445	-8.019	-26.897	-51.032	-9.915	-8.819	-10.95	-9.392
1491	1.491	-11.122	-16.688	-15.31	-31.026	-12.661	-3.958	-12.882	-28.691
1492	1.492	-16.334	-27.687	-4.695	23.977	5.152	-1.417	-5.546	-21.106
1493	1.493	-7.431	-28.995	1.029	16.611	-15.947	-5.463	-8.483	13.917
1494	1.494	-13.43	-30.094	13.101	10.042	-1.816	-1.969	-18.168	18.939
1495	1.495	-16.526	-24.029	-1.319	4.101	5.742	6.743	-14.488	-3.846
1496	1.496	-19.425	-16.624	-7.187	-1.293	17.41	-6.425	-10.991	-7.861
1497	1.497	-15.154	-9.786	-2.03	-16.409	-1.699	-18.647	-7.873	-19.037
1498	1.498	-15.921	-7.201	-0.558	-12.006	21.588	-26.609	-8.82	-15.696
1499	1.499	-13.98	1.76	3.603	-24.445	5.935	-7.848	-9.611	-31.316
1500	1.5	-17.266	10.136	-5.393	-28.167	25.744	4.951	-4.034	-39.608
1501	1.501	-15.52	-5.858	5.369	-31.456	-7.695	-1.962	2.53	-37.087
1502	1.502	-16.867	-17.417	6.615	-34.5	-12.136	-21.072	1.746	-6.688
1503	1.503	-9.514	-15.241	10.204	-8.917	-24.536	-23.531	-2.314	-10.705
1504	1.504	-16.87	-20.984	13.598	1.159	-13.31	-21.156	-5.787	-14.344
1505	1.505	-15.916	-19.174	-2.496	-1.952	17.709	2.299	-9.026	37.204
1506	1.506	-11.672	-17.577	-23.624	0.74	-2.93	-19.558	-15.585	88.918
1507	1.507	-10.919	-16.171	-54.805	-1.783	8.387	-22.253	-19.84	69.009
1508	1.508	-9.012	-12.435	-92.397	-13.404	18.566	-19.73	-10.937	38.683
1509	1.509	-13.682	-6.375	-97.478	-36.825	-28.409	-8.103	7.062	-44.474
1510	1.51	-15.442	-5.339	-47.159	-33.697	-21.78	-1.682	-10.754	-151.815
1511	1.511	-17.963	-4.286	-27.19	3.313	-15.731	4.155	-13.082	-108.618
1512	1.512	-15.633	-3.432	40.019	38.583	-10.241	-1.023	-23.731	-16.447
1513	1.513	-12.718	-14.017	66.794	6.689	25.046	-2.516	-17.927	-4.584
1514	1.514	-18.722	-6.801	9.968	-22.335	29.574	-12.514	-23.149	6.293
1515	1.515	-17.944	2.162	-12.018	-11.142	8.938	-8.776	-5.715	-23.264
1516	1.516	-7.305	13.063	7.973	19.799	-2.21	-21.888	-17.307	-49.921
1517	1.517	-8.656	-8.551	14.037	7.387	-19.156	-20.115	1.854	-9.258
1518	1.518	-17.56	-36.755	-2.322	-26.66	-28.359	-15.46	19.654	-1.9
1519	1.519	-23.556	-25.479	2.82	-3.758	-31.023	-11.231	26.627	-21.761
1520	1.52	-24.519	-35.487	-1.524	0.431	-13.165	-10.139	-5.298	-27.805
1521	1.521	-15.625	-26.141	-5.486	-41.075	-15.464	-9.022	-18.827	-22.448
1522	1.522	-12.15	-17.743	-9.014	-35.56	-21.831	-8.099	-22.875	-7.38
1523	1.523	-13.122	-10.125	-25.892	-20.517	-15.965	-14.917	-19.171	15.439
1524	1.524	-17.971	-12.391	-22.638	-6.957	-21.126	-17.468	-15.869	-13.573
1525	1.525	-13.722	-14.465	-30.837	-10.965	-28.993	-8.58	-18.95	-24.788
1526	1.526	-8.109	-12.481	-17.936	-7.27	-24.659	-7.434	-10.628	-14.725
1527	1.527	-6.176	-14.18	-10.86	16.499	-33.449	-14.804	2.157	-5.445
1528	1.528	-12.175	-12.599	-4.402	-11.731	-20.177	-11.924	4.485	14.288
1529	1.529	-17.783	-2.497	-10.17	-30.489	-46.362	-23.364	-10.418	42.536
1530	1.53	-19.709	-6.149	-11.878	0.476	-49.951	-9.047	-12.351	23.716
1531	1.531	-20.283	-7.268	-16.49	29.5	-18.914	0.628	-21.059	54.59
1532	1.532	-18.536	-12.474	-9.299	-4.578	1.902	-8.082	-16.418	42.146
1533	1.533	-12.717	-17.28	-18.191	-27.45	5.72	-16.032	-9.25	-14.582
1534	1.534	-10.377	-9.333	-36.211	-6.747	2.554	-14.737	-8.081	-71.479
1535	1.535	-12.298	-12.421	-28.683	4.477	18.317	-18.502	-6.909	-123.169
1536	1.536	-6.299	-17.252	-2.952	14.567	-7.106	-15.153	-10.007	-35.718
1537	1.537	-10.372	-28.65	0.34	-26.228	3.082	-12.251	-24.702	-0.136
1538	1.538	-12.321	-14.285	-21.515	-64.852	-6.145	-5.742	-26.813	-11.004
1539	1.539	-15.611	-12.3	-18.728	-69.789	-25.851	0.032	-28.742	-20.895
1540	1.54	-12.707	-17.489	-26.216	-56.211	-8.014	-2.393	-23.521	-12.013
1541	1.541	-16.191	-3.136	-33.142	-27.194	-19.589	-7.213	-6.111	-20.151
1542	1.542	-8.831	-8.906	-13.951	6.86	-21.685	2.888	10.139	1.877
1543	1.543	-11.922	-28.222	9.309	-15.884	-23.595	7.165	-9.017	-4.73
1544	1.544	-12.876	-20.647	-6.317	-28.181	-14.885	6.024	-16.557	-10.74
1545	1.545	-18.867	-9.001	-26.009	-16.898	-29.197	7.242	-14.225	-5.344
1546	1.546	-22.927	-19.607	-18.433	6.948	-15.633	16.938	-7.826	-10.412
1547	1.547	-19.441	-17.629	-11.477	47.809	-20.807	10.555	-9.748	-14.897
1548	1.548	-22.724	-12.354	-5.099	31.353	2.999	-7.453	-4.507	-19
1549	1.549	-19.821	-7.664	8.447	16.266	-14.046	-40.95	3.443	7.289
1550	1.55	-14.014	-17.683	-7.418	-34.058	14.161	-54.5	-6.615	10.54
1551	1.551	-14.793	-8.74	24.514	-80.898	32.922	-42.132	-5.45	13.588
1552	1.552	-8.206	-2.718	1.722	-38.306	36.151	-38.493	-4.286	-6.203
1553	1.553	-3.951	-18.776	-2.273	-10.613	14.227	-28.484	-5.245	-13.771
1554	1.554	-6.271	-21.099	-51.354	4.558	-28.409	-12.848	-16.071	-25.399
1555	1.555	-8.213	-6.194	-44.718	0.193	-10.259	1.239	-26.11	6.52
1556	1.556	-8.787	-11.976	-38.719	-3.772	6.177	-6.336	-19.699	-6.997
1557	1.557	-7.035	-13.711	-22.284	7.51	-8.957	-4.075	-16.19	-44.497
1558	1.558	-8.383	-15.269	-7.228	17.544	-4.565	-6.257	-4.376	-39.469
1559	1.559	-12.829	-19.525	-2.891	-23.364	-8.701	-19.859	6.632	-35.065
1560	1.56	-21.722	-31.31	-15.395	-28.807	-12.488	-18.179	-0.602	-14.485
1561	1.561	-30.622	-29.748	-11.748	-23.781	-29.576	-32.561	-7.036	-33.471
1562	1.562	-29.459	-16.759	-8.48	-10.197	-26.568	-30.671	-15.369	-23.59
1563	1.563	-17.655	-0.872	-11.597	18.883	-29.346	-32.477	-18.489	-14.468
1564	1.564	-19.2	-7.254	-14.288	15.209	-16.632	-24.586	-19.493	-22.844
1565	1.565	-12.037	-9.178	-1.549	-8.628	-9.758	-11.689	-18.753	-15.134
1566	1.566	-18.422	-10.921	-13.212	-11.742	-12.001	-6.536	-11.438	20.052
1567	1.567	-14.931	-21.945	-28.158	-14.429	1.4	4.414	-4.69	45.274
1568	1.568	-18.028	-23.317	-30.134	-52.927	27.578	25.995	-10.681	13.386
1569	1.569	-20.935	-14.457	-10.836	-58.385	16.243	54.175	-6.601	17.521
1570	1.57	-9.516	-11	12.331	-12.9	26.182	27.78	-7.17	-1.129
1571	1.571	-7.981	-10.05	-3.419	-6.939	29.215	17.672	-6.62	-18.077
1572	1.572	-12.251	-9.09	-6.206	76.232	3.599	1.998	-9.546	-14.9
1573	1.573	-5.872	-13.36	-8.786	-7.194	-13.492	-6.389	-4.743	-34.527
1574	1.574	-11.89	-14.136	-6.522	-39.683	-10.48	-24.305	-9.412	-11.184
1575	1.575	-15.004	-3.324	-8.707	-10.032	-24.701	-26.763	-6.536	-14.254
1576	1.576	-14.055	-11.294	-22.322	34.697	-37.546	-29.044	-10.038	-16.946
1577	1.577	-18.322	-15.591	-31.106	-5.917	-35.288	-23.436	-2.709	-24.465
1578	1.578	-16.013	-3.809	-13.768	-13.222	-58.756	-21.917	0.354	-26.732
1579	1.579	-16.612	0.809	-6.896	-19.788	-11.755	-30.089	-2.579	-7.499
1580	1.58	-14.703	-9.262	-4.839	-13.771	8.14	-28.929	-3.408	31.091
1581	1.581	-14.146	-5.599	0.922	-8.321	-10.1	-20.085	-4.229	3.455
1582	1.582	-15.526	-13.929	6.091	6.832	-48.834	-2.097	-9.127	-11.573
1583	1.583	-12.268	-10.858	7.616	-16.014	-33.714	26.121	-19.221	-25.086
1584	1.584	-18.876	-17.678	-2.465	-28.43	-20.188	29.788	-20.614	-21.05
1585	1.585	-16	-16.95	-11.426	-24.821	-32.575	46.823	-14.257	-9.869
1586	1.586	-15.259	-21.058	-17.443	-28.183	-21.373	75.115	-17.766	-13.224
1587	1.587	-14.513	-23.029	-33.517	-37.525	23.261	101.536	-18.763	-10.106
1588	1.588	-18.032	-14.375	-54.643	-34.883	17.182	50.147	-9.887	-18.356
1589	1.589	-17.489	-8.409	-23.553	-17.19	22.558	-60.844	-1.572	-15.766
1590	1.59	-13.474	-7.472	-2.918	8.469	-2.647	-140.292	-0.62	-22.672
1591	1.591	-12.165	-18.343	8.247	18.527	-7.13	-125.905	-5.459	-11.979
1592	1.592	-16.67	-25.532	4.883	-28.481	5.212	-86.352	-9.71	-10.009
1593	1.593	-16.14	-13.769	-10.854	-35.063	1.512	-74.489	-17.043	-1.222
1594	1.594	-17.546	-18.46	-8.192	-16.896	-1.799	-85.274	-23.81	3.497
1595	1.595	-14.308	-14.235	-10.763	-11.509	-11.109	-35.894	-19.546	-9.408
1596	1.596	-15.537	-13.104	10.264	-6.508	-36.687	-26.974	-15.468	-14.571
1597	1.597	-14.451	-16.636	1.879	7.049	-12.871	-18.82	-14.868	-16.06
1598	1.598	-9.491	-13.576	-10.954	-5.307	8.988	-11.453	-15.448	-17.371
1599	1.599	-10.144	-10.718	-17.977	-1.625	11.692	-4.845	-8.857	-16.173
1600	1.6	-9.63	-9.977	-24.398	-4.92	-16.611	13.371	-4.581	-7.816
1601	1.601	-17.631	-12.337	-53.476	-20.614	-5.377	18.826	-3.797	1.907
1602	1.602	-11.699	-8.89	-65.897	-17.962	-15.454	13.857	-13.259	-1.714
1603	1.603	-10.784	-5.635	-62.278	-41.176	-18.507	0.382	-19.614	-10.026
1604	1.604	-11.786	-14.598	-38.536	-38.076	-21.24	4.527	-30.43	-15.257
1605	1.605	-21.498	-28.985	-4.184	-46.404	-23.807	8.295	-29.067	-16.229
1606	1.606	-20.372	-11.605	-8.701	-7.884	-18.989	14.944	-27.909	-8.259
1607	1.607	-16.937	-0.027	-4.678	53.065	2.066	4.919	-12.237	-3.02
1608	1.608	-16.015	-10.711	36.935	61.114	10.376	8.053	19.706	-4.006
1609	1.609	-22.847	-24.282	42.363	-5.741	2.798	16.402	60.943	1.963
1610	1.61	-16.914	-19.092	7.137	-14.724	-32.271	13.868	11.054	14.138
1611	1.611	-17.76	-27.073	11.546	-22.928	2.893	-2.398	-22.39	40.471
1612	1.612	-12.991	-22.842	40.55	-15.62	-10.706	3.98	-16.359	89.626
1613	1.613	-14.996	-19.182	-1.079	-9.075	1.667	-17.307	0.116	-11.194
1614	1.614	-19.111	-20.359	-17.531	-3.167	20.448	-3.155	-4.903	-170.086
1615	1.615	-16.648	-6.438	-22.581	-8.672	10.38	-0.573	8.653	-149.005
1616	1.616	-14.368	-12.248	-18.11	-23.877	19.688	-2.797	-13.982	-56.698
1617	1.617	-11.709	-11.856	-22.161	-28.384	-0.053	7.963	-26.344	0.995
1618	1.618	-15.813	-10.111	-25.838	-7.717	-28.303	-5.454	-22.642	-16.401
1619	1.619	-22.822	-11.665	-22.538	-26.582	-9.508	-3.607	-19.33	-64.034
1620	1.62	-10.092	-21.724	-13.239	11.068	-40.5	-27.383	-10.018	-20.913
1621	1.621	-4.899	-18.045	-15.919	-14.137	-28.138	-58.415	-24.126	-7.812
1622	1.622	-9.578	-7.199	-28.685	-27.721	-31.832	3.947	-11.333	-19.674
1623	1.623	-5.357	-11.448	-40.32	-40.077	-0.918	30.399	-13.652	-8.88
1624	1.624	-11.776	2.881	-29.693	-36.441	3.087	38.219	-7.257	40.389
1625	1.625	-10.645	4.82	-18.529	-21.988	-15.713	45.322	-13.04	31.414
1626	1.626	-15.887	3.093	-1.104	-18.735	-12.463	65.176	-0.829	23.216
1627	1.627	-14.942	-14.322	5.878	-21.87	-21.765	59.252	10.214	1.095
1628	1.628	-17.475	-11.999	16.532	-13.68	-24.468	53.903	3.083	-5.534
1629	1.629	-15.163	-22.632	-12.472	-26.589	-21.969	-1.589	6.8	0.426
1630	1.63	-18.659	-20.681	-33.171	-10.435	-5.678	-97.833	-4	5.812
1631	1.631	-16.729	-25.903	-21.932	-16.896	5.011	-110.862	0.288	-9.293
1632	1.632	-10.159	-14.867	-38.937	8.191	-23.983	-75.223	-19.228	-4.914
1633	1.633	-10.931	-1.907	-42.014	4.848	13.599	-85.958	-5.066	-0.963
1634	1.634	-13.258	-0.174	-10.82	45.618	-11.542	-75.831	-12.577	-19.829
1635	1.635	-12.688	-8.115	-31.517	40.082	11.333	-84.362	-14.863	-16.609
1636	1.636	-14.637	-18.181	-12.727	14.788	23.743	-108.381	-12.7	-7.372
1637	1.637	-14.065	-9.284	4.336	-8.162	27.436	-71.116	-22.359	-21.573
1638	1.638	-15.428	-15.27	13.718	4.12	-17.208	-50.943	-31.084	-29.196
1639	1.639	-10.012	-16.228	16.616	-14.732	-23.141	-32.618	-16.786	-22.31
1640	1.64	-13.489	-17.184	-1.041	-52.523	-17.653	-4.899	-18.705	-3.204
1641	1.641	-10.185	-11.171	6.028	-37.468	-12.599	-9.92	-9.966	-0.751
1642	1.642	-9.592	-7.099	8.218	3.727	-26.149	13.008	-11.494	-21.908
1643	1.643	-14.421	-17.929	6.307	-1.747	-22.077	17.24	-15.751	-24.662
1644	1.644	-16.34	-19.467	-5.786	-6.824	-10.84	28.624	-16.932	-17.122
1645	1.645	-7.42	-12.314	-10.308	-2.399	-7.57	32.052	-18.12	-14.827
1646	1.646	-6.237	-5.916	-5.88	-23.133	-29.478	22.935	-15.036	-17.015
1647	1.647	-7.368	-14.215	-4.524	-19.465	-9.769	20.374	-0.336	-7.4
1648	1.648	-10.437	-4.52	-5.54	-22.781	2.974	-7.731	-6.722	-5.729
1649	1.649	-13.308	-13.402	-17.236	-32.07	19.217	-18.792	-8.653	8.547
1650	1.65	-10.763	-16.865	-18.744	-51.805	-12.712	-21.925	-10.388	-8.906
1651	1.651	-11.506	-11.609	-8.717	-33.978	10.12	-18.691	-18.315	-20.565
1652	1.652	-20.955	-10.606	-12.369	-40.947	-44.104	-10.234	-22.569	-1.444
1653	1.653	-32.718	-2.654	-13.462	-9.033	-7.183	-2.554	-13.676	1.024
1654	1.654	-31.131	-1.681	-14.354	4.453	-13.78	4.514	-7.689	-10.668
1655	1.655	-29.734	-16.381	-23.164	-16.329	-19.809	27.999	-2.475	-21.4
1656	1.656	-17.895	-22.756	-26.539	-5.168	7.822	37.347	4.293	-15.695
1657	1.657	-19.403	-16.943	-42.518	46.286	-27.409	29.064	-5.384	-14.027
1658	1.658	-9.289	-29.114	-26.177	38.936	-4.581	26.563	-1.692	3.268
1659	1.659	-8.075	-18.066	-11.164	-7.879	-0.521	42.815	-17.333	-3.831
1660	1.66	-9.193	-13.82	10.227	-13.924	10.732	27.908	-19.406	-14.587
1661	1.661	-14.366	-22.723	-3.853	-30.412	-6.294	10.454	-17.475	-16.55
1662	1.662	-9.478	-16.716	-6.323	-25.353	-28.145	3.423	-15.772	-14.677
1663	1.663	-13.687	-7.025	-22.506	34.319	-36.474	-15.816	-4.775	-0.278
1664	1.664	-11.322	-15.927	-7.571	9.924	-8.222	-39.159	-0.532	-2.298
1665	1.665	-14.768	-24.243	-28.855	2.576	-19.41	-48.553	0.613	-7.735
1666	1.666	-11.429	-29.45	-26.14	-44.268	-2.35	-51.376	-7.713	-12.544
1667	1.667	-16.784	-30.406	-18.569	-50.302	0.782	-48.991	-4.625	-8.339
1668	1.668	-14.779	-17.234	-20.878	-22.654	-1.929	-14.088	-7.537	-7.147
1669	1.669	-14.141	-15.282	-1.73	-17.621	21.229	51.379	-6.782	-5.901
1670	1.67	-13.5	-10.043	-4.273	-13.174	11.891	77.935	-6.051	-8.973
1671	1.671	-10.924	-14.683	-1.964	-17.199	-2.252	102.121	-7.997	-23.642
1672	1.672	-13.184	-13.325	17.185	-20.866	0.265	138.865	2.026	-29.987
1673	1.673	-11.963	-14.476	4.396	-30.946	-6.685	132.118	-2.287	-8.691
1674	1.674	-17.896	-10.985	34.751	-27.842	-25.811	40.419	-19.363	-0.343
1675	1.675	-27.516	-11.93	-27.776	-19.481	-18.222	-104.499	-12.427	-7.818
1676	1.676	-18.556	-9.005	-36.696	8.834	-39.271	-200.847	-10.319	-19.375
1677	1.677	-21.992	-9.765	-28.554	42.954	-36.539	-148.557	-20.016	-29.986
1678	1.678	-20.97	-10.549	-21.237	29.447	-18.694	-101.104	-25.254	-31.911
1679	1.679	-16.088	-12.501	-1.344	-8.099	-16.296	-144.376	-23.736	-19.773
1680	1.68	-16.821	-10.595	-7.405	-23.186	-9.85	-104.977	-16.599	-15.201
1681	1.681	-11.167	-10.049	-12.913	-18.723	-15.545	2.259	-17.778	6.41
1682	1.682	-19.058	-7.562	-8.004	-22.75	-34.789	-41.065	-21.274	21.96
1683	1.683	-9.33	-4.28	-21.635	-26.355	3.795	-133.313	-26.533	-9.247
1684	1.684	-8.115	-10.855	-9.304	11.456	-1.549	-193.046	-19.776	-21.532
1685	1.685	-2.067	-11.82	-20.557	26.642	3.548	-138.978	-10.123	-25.144
1686	1.686	-7.244	-11.048	-30.683	3.867	17.182	-50.275	1.643	-8.142
1687	1.687	-6.236	-23.251	-77.75	-8.527	4.876	9.197	25.42	-5.084
1688	1.688	-12.191	-11.051	-138.37	-19.797	-13.822	41.634	28.668	-7.835
1689	1.689	-17.764	-9.497	-48.865	-23.082	-17.108	31.717	-5.832	-25.675
1690	1.69	-18.297	-10.86	10.642	-13.81	-1.44	22.787	-19.416	-18.77
1691	1.691	-13.607	-14.547	43.005	-22.168	12.701	-1.596	-15.39	-8.169
1692	1.692	-12.981	-15.706	52.715	-29.731	5.166	-8.969	-4.201	-21.738
1693	1.693	-16.421	-8.345	-28.138	-32.005	-6.408	24.511	5.835	-41.141
1694	1.694	-16.006	2.482	-39.074	-25.594	12.817	42.694	2.706	-17.962
1695	1.695	-14.823	-13.386	-68.797	-15.91	15.393	48.094	-5.622	-2.314
1696	1.696	-20.79	-19.773	-60.013	-24.599	-10.269	63.154	-8.143	-5.056
1697	1.697	-14.752	-17.85	-19.44	-0.795	6.832	49.548	-15.089	2.44
1698	1.698	-13.947	-16.118	2.563	-31.755	3.813	28.785	-17.185	-18.676
1699	1.699	-11.985	-14.563	49.305	-27.684	-15.849	25.027	-15.233	-21.411
1700	1.7	-13.896	-21.713	91.803	-38.902	-28.566	35.01	-13.476	-3.609
1701	1.701	-19.292	-25.378	8.491	-21.865	6.468	19.272	-11.913	-5.954
1702	1.702	-19.85	-7.353	-27.224	0.048	1.466	-0.526	-10.558	-3.866
1703	1.703	-15.195	0.217	-16.5	19.831	-21.359	1.959	-11.721	13.524
1704	1.704	-16.931	-11.379	-6.691	32.677	-8.976	18.205	-17.712	11.176
1705	1.705	-15.569	-22.007	2.154	16.487	2.249	11.805	-16.717	17.521
1706	1.706	-15.946	-4.578	10.21	10.132	-21.583	13.726	-15.714	-3.798
1707	1.707	-18.826	-11.544	2.772	15.984	-5.887	8.443	-14.889	33.138
1708	1.708	-18.412	-17.911	-3.902	-10.24	-8.605	9.904	-12.524	28.078
1709	1.709	-12.568	-4.356	-9.981	-13.834	-42.08	-0.253	-13.058	5.233
1710	1.71	-13.311	-9.577	-4.65	-23.888	-37.621	6.043	-11.095	-57.28
1711	1.711	-11.345	-20.594	-9.774	-70.948	-16.929	2.437	-8.179	-155.801
1712	1.712	-8.039	-19.228	-23.429	-77.512	-5.744	5.396	-5.687	-63.714
1713	1.713	-5.128	-4.898	-27.596	1.875	-2.516	10.118	-12.054	-4.165
1714	1.714	-6.466	-10.661	-16.463	-8.876	-24.452	-3.148	-14.548	6.621
1715	1.715	-13.806	-12.369	-19.779	1.048	-27.19	-5.194	-16.83	16.473
1716	1.716	-23.469	-13.889	-29.035	9.917	-24.721	-3.546	-27.621	7.556
1717	1.717	-24.618	-15.232	-20.684	1.756	-8.487	-11.543	-29.133	-16.838
1718	1.718	-16.287	-18.892	-2.826	-5.618	23.427	-18.746	-10.314	-68.565
1719	1.719	-21.493	-17.704	8.851	-12.195	18.927	-15.079	12.951	-35.139
1720	1.72	-10.642	-16.702	-1.759	-18.147	-26.945	0.65	-8.875	-4.78
1721	1.721	-11.984	-11.834	-11.43	-12.69	-20.978	-5.664	5.287	0.631
1722	1.722	-15.646	-11.026	-16.678	2.435	-26.424	-7.532	23.133	15.72
1723	1.723	-19.12	-15.047	-12.138	-20.378	-11.407	-9.194	6.924	2.169
1724	1.724	-16.013	-18.491	-13.568	-32.775	-15.96	-20.187	-3.675	-10.214
1725	1.725	-16.97	-20.375	-7.184	-29.074	-28.434	-24.503	-17.182	-13.884
1726	1.726	-12.713	-17.442	-25.231	-18.972	-2.158	-31.052	-8.432	-10.605
1727	1.727	-16.762	-11.609	13.243	-3.23	-19.208	-49.231	-9.941	-13.692
1728	1.728	-10.175	-5.967	7.814	33.81	-41.153	-87.821	-5.652	28.933
1729	1.729	-7.654	-4.008	-7.32	8.669	-15.679	-137.747	-12.001	34.996
1730	1.73	-11.699	0.678	-2.863	13.121	-39.503	-90.893	-25.121	18.571
1731	1.731	-12.268	-8.171	26.186	-15.909	-23.824	-60.388	-23.334	43.728
1732	1.732	-15.543	-17.028	-22.953	-27.136	-9.717	-32.502	-15.349	-24.959
1733	1.733	-18.438	-18.143	-42.845	-30.413	13.469	-17.223	-16.648	-133.505
1734	1.734	-17.064	-17.145	-36.8	-21.098	-2.215	5.748	-12.918	-90.4
1735	1.735	-15.694	-20.031	-20.3	-12.736	-4.894	18.254	0.293	1.651
1736	1.736	-12.773	-17.5	-25.287	15.548	2.677	22.117	-8.348	13.405
1737	1.737	-15.478	-24.836	-11.697	19.204	0.432	12.322	-0.347	2.586
1738	1.738	-12.76	-23.866	25.875	-18.549	19.633	9.537	3.999	-7.133
1739	1.739	-17.6	-10.693	10.775	-13.522	22.187	7.158	2.924	19.811
1740	1.74	-18.189	-8.733	24.423	-17.944	5.983	-0.081	1.806	11.846
1741	1.741	-16.265	-13.936	20.518	-13.851	8.165	7.162	4.933	-10.177
1742	1.742	-15.689	-15.481	1.92	-32.596	-20.793	1.003	-5.861	-3.581
1743	1.743	-7.754	-8.319	-49.375	-15.519	-33.12	-0.703	-4.446	-9.573
1744	1.744	-6.6	-17.222	-41.916	-6.179	-14.292	4.782	-23.929	-14.957
1745	1.745	-11.831	-8.876	-35.231	-14.434	-24.319	6.576	-21.168	-9.85
1746	1.746	-18.608	2.935	-65.547	-11.868	-27.39	5.434	-33.897	3.8
1747	1.747	-14.355	-8.086	-60.059	-9.544	-13.25	-8.701	-26.902	-16.817
1748	1.748	-15.125	-15.227	-24.716	-11.678	-5.674	-10.498	-16.271	-13.008
1749	1.749	-15.702	-24.116	-38.095	-13.666	15.457	-15.627	-14.363	-23.004
1750	1.75	-13.754	-22.954	-17.2	-18.884	23.796	-26.57	-12.637	-19.972
1751	1.751	-15.492	-28.176	1.76	-26.729	11.04	-19.31	-4.719	-11.716
1752	1.752	-12.01	-19.269	5.201	-22.331	-14.679	-28.13	-3.369	-9.285
1753	1.753	-14.336	-8.426	-35.51	-18.527	23.082	-31.562	-4.521	-11.767
1754	1.754	-11.435	-9.765	-29.982	-5.269	8.021	-19.714	-15.359	-9.708
1755	1.755	-10.267	-16.148	-14.788	3.491	21.633	-2.258	-16.687	-23.204
1756	1.756	-12.2	-10.148	-1.171	-4.388	-7.371	28.162	-23.013	-17.851
1757	1.757	-17.038	-17.491	2.938	-17.321	-11.056	32.252	-21.79	-13.083
1758	1.758	-18.978	-12.636	6.608	-22.472	-7.744	21.042	-18.631	-17.174
1759	1.759	-14.331	0.509	23.632	-1.716	-10.831	17.751	-11.801	-25.995
1760	1.76	-17.224	-5.301	32.93	23.866	8.945	20.81	1.422	-19.946
1761	1.761	-10.248	-10.536	24.681	-27.586	6.463	12.441	30.495	-3.889
1762	1.762	-3.474	-2.619	12.01	-34.947	4.181	-10.836	-7.013	17.217
1763	1.763	-16.636	-24.309	-9.002	-28.349	2.105	-26.581	-1.958	14.573
1764	1.764	-14.699	-21.22	-45.863	-22.249	-11.395	-23.933	-15.484	-18.833
1765	1.765	-16.447	-18.524	-91.248	38.779	-6.139	-26.498	-19.524	-23.17
1766	1.766	-14.915	-5.754	-60.844	-1.77	-17.117	-33.5	-15.819	-27.126
1767	1.767	-16.294	-8.092	-55.391	-9.013	-21.334	-27.136	-19.098	14.55
1768	1.768	-22.696	-5.986	-50.33	-2.342	-1.76	-13.63	-16.011	9.174
1769	1.769	-16.716	-11.848	0.049	-32.644	-27.269	-18.892	-13.286	-15.979
1770	1.77	-15.759	-6.674	20.039	-16.135	-17.152	-23.559	-5.72	-29.514
1771	1.771	-16.749	-14.654	38.267	-11.054	-32.801	-16.393	-12.68	-33.535
1772	1.772	-14.253	-21.85	99.285	-6.575	9.86	-20.08	-10.497	-29.856
1773	1.773	-15.056	-18.206	42.423	14.197	15.939	-14.095	-12.381	-12.806
1774	1.774	-19.912	-24.253	-9.204	-12.104	-11.627	-11.005	-17.587	-9.685
1775	1.775	-13.911	-8.214	-15.758	-15.385	-36.693	-11.998	-9.651	-1.325
1776	1.776	-19.544	-5.939	-21.694	-18.443	-59.444	-19.96	-5.434	-24.54
1777	1.777	-12.993	-12.361	-27.119	-10.075	3.159	-14.772	-4.369	-52.82
1778	1.778	-10.504	-10.459	8.111	13.197	12.112	-11.925	-10.481	-49.186
1779	1.779	-17.885	-26.379	-14.748	-8.617	-28.482	-21.703	-7.477	2.28
1780	1.78	-13.072	-32.809	-27.14	-16.916	-35.807	-38.834	-4.693	24.332
1781	1.781	-12.31	-23.189	-23.476	-9.336	-15.836	-17.778	-9.074	17.728
1782	1.782	-13.115	-21.501	-33.487	-20.943	-9.8	-20.488	-13.239	11.749
1783	1.783	-16.636	-7.223	-36.617	-27.304	-4.327	-22.965	-11.394	39.455
1784	1.784	-14.74	-5.349	-22.555	-9.856	-39.491	-15.923	-2.765	34.415
1785	1.785	-14.204	-7.147	-20.114	1.746	-25.916	3.325	-11.174	11.585
1786	1.786	-10.765	-11.851	-17.894	16.614	-54.906	10.999	-3.902	-34.23
1787	1.787	-16.223	-7.657	-24.392	-4.753	-28.576	8.826	-12.897	-125.785
1788	1.788	-12.776	-8.89	-14.792	-18.932	-31.844	-1.735	-16.484	-165.307
1789	1.789	-12.224	-19.778	-16.558	-42.248	-34.895	-11.383	-11.336	-81.927
1790	1.79	-10.523	-18.478	-18.158	-26.679	-15.131	-6.14	-10.461	37.481
1791	1.791	-13.079	-6.732	-16.823	-24.019	-17.666	1.77	-16.561	53.339
1792	1.792	-17.565	-8.331	-28.666	-36.861	-10.7	-14.088	-20.729	38.963
1793	1.793	-13.533	-4.093	-24.094	-29.989	-12.891	-24.703	-17.379	-0.568
1794	1.794	-14.916	-21.141	-22.855	-27.901	16.095	-14.969	-11.525	-12.39
1795	1.795	-15.337	-18.877	-3.421	-2.793	20.132	-2.702	-14.013	-23.201
1796	1.796	-18.279	-25.311	10.591	28.133	8.907	5.277	-3.309	-13.287
1797	1.797	-19.481	-27.285	-2.316	40.481	5.62	9.562	20.354	-39.99
1798	1.798	-17.577	-18.631	-28.144	44.11	-3.664	8.399	23.519	0.646
1799	1.799	-22.449	-7.637	-18.124	-7.395	-0.946	-4.789	7.729	96.985
1800	1.8	-15.907	-14.845	-8.895	-74.187	-3.44	-20.685	4.919	83.767
1801	1.801	-15.166	-16.043	-51.498	-83.174	19.963	-25.743	-7.944	71.921
1802	1.802	-12.873	-5.243	-45.512	-42.585	8.325	-19.428	-19.638	104.379
1803	1.803	-10.968	-12.44	-17.848	-5.656	-15.176	-13.778	-13.336	15.482
1804	1.804	-19.717	-13.621	-2.815	27.777	-24.533	-5.247	-38.564	-92.041
1805	1.805	-13.749	-19.63	19.96	-2.583	17.953	-16.432	-55.69	-135.306
1806	1.806	-12.813	-14.421	32.309	2.903	23.862	-12.298	-46.518	-122.291
1807	1.807	-11.875	-25.279	51.042	-32.264	7.292	-13.531	-38.328	-110.689
1808	1.808	-16.17	-3.641	27.213	-27.774	12.203	-5.201	-25.68	-35.034
1809	1.809	-18.531	-6.75	-1.065	-15.43	-29.134	11.069	-28.108	-25.308
1810	1.81	-17.986	-9.432	-50.245	-11.826	-12.784	13.628	-9.04	-16.361
1811	1.811	-10.666	-11.952	-70.204	-8.577	2.232	7.358	-3.13	-69.786
1812	1.812	-8.944	-12.943	-52.029	-17.934	-2.3	13.174	4.35	-12.807
1813	1.813	-13.802	-10.635	-57.455	-20.706	1.673	0.946	-2.73	24.16
1814	1.814	-11.313	-12.778	-32.35	-2.98	-2.108	-22.931	-9.23	-9.393
1815	1.815	-10.565	-22.435	27.147	-19.209	-19.273	-33.09	-15.166	-3.457
1816	1.816	-11.168	-13.695	2.565	-29.717	-3.712	-36.28	-6.578	12.907
1817	1.817	-17.189	-9.031	9.709	-19.987	15.921	-22.247	7.64	7.766
1818	1.818	-8.306	12.667	-10.364	-18.221	18.308	-24.791	-2.136	3.272
1819	1.819	-19.161	3.4	-4.424	-3.877	-12.17	-27.112	2.983	23.937
1820	1.82	-3.301	-4.901	-3.664	-1.002	-24.685	-33.504	-11.439	12.681
1821	1.821	-9.695	-12.442	-31.33	16.429	-58.815	-19.97	-40.573	36.445
1822	1.822	-7.77	-14.753	-16.223	-9.265	-45.343	-14.757	-28.286	14.557
1823	1.823	-19.966	-8.351	-20.662	7.844	-49.452	-19.44	-17.13	-11.017
1824	1.824	-31.004	-29.632	-8.348	4.874	-30.748	-6.521	-13.86	-34.9
1825	1.825	-12.237	-9.892	-34.763	-14.79	-27.551	-4.812	7.976	-13.092
1826	1.826	-4.686	-17.416	9.819	-12.264	-12.007	3.102	50.515	12.4
1827	1.827	-11.65	-15.068	15.656	-5.305	7.573	10.24	44.464	15.636
1828	1.828	-9.509	-0.143	20.925	5.355	-5.29	27.249	16.71	6.298
1829	1.829	-11.425	-9.798	-14.426	-0.416	25.019	6.149	21.66	-7.866
1830	1.83	-27.281	-1.087	-10.112	-12.578	-4.102	8.834	8.027	-20.568
1831	1.831	-12.356	-15.403	-47.752	-14.095	7.049	6.264	-12.754	-46.214
1832	1.832	-10.401	-28.938	-12.569	-35.735	-3.025	-5.381	-16.508	-97.645
1833	1.833	-12.125	-13.056	0.962	-32.605	0.059	-24.589	-26.64	-104.988
1834	1.834	-7.466	-15.149	13.316	9.989	2.741	-22.121	-17.411	-44.429
1835	1.835	-8.801	-13.172	39.708	28.228	-15.141	-47.909	-14.785	-3.857
1836	1.836	-12.453	-7.916	29.701	66.978	5.908	-64.945	-17.346	47.631
1837	1.837	-18.423	-6.358	1.482	21.52	-13.902	-17.885	-5.76	40.784
1838	1.838	-21.5	-22.217	-24.82	15.534	-26.724	15.616	-29.209	10.134
1839	1.839	-14.709	-7.292	-21.505	20.972	-15.135	9.618	-19.972	-6.555
1840	1.84	-15.465	-5.356	-43.368	-34.574	-0.261	26.076	-17.324	-11.548
1841	1.841	-17.76	-17.535	-34.951	-12.476	-21.602	-9.157	-14.857	2.204
1842	1.842	-18.313	-41.318	-22.076	-5.836	3.884	-32.003	-3.319	-1.592
1843	1.843	-16.361	-31.251	-19.703	-36.172	-19.956	-52.739	3.006	-35.515
1844	1.844	-12.271	-2.983	-8.989	-19.689	-16.899	-56.462	1.06	-67.393
1845	1.845	-13.6	-6.651	0.774	-34.752	-42.434	-25.537	-21.741	-63.265
1846	1.846	-16.857	-9.932	-0.849	-30.255	-39.147	-13.2	-18.61	-14.061
1847	1.847	-19.73	-6.846	-24.545	-17.773	-23.501	-2.03	-21.287	-20.621
1848	1.848	-16.985	-26.605	-27.75	-36.444	-20.807	14.961	-18.718	9.797
1849	1.849	-13.467	-19.061	-18.404	-33.103	-18.309	5.634	-25.636	15.327
1850	1.85	-15.561	-21.375	-26.679	13.911	7.42	-2.743	-27.726	0.41
1851	1.851	-18.234	-19.235	-24.133	-19.635	-2.632	35.703	-25.773	14.053
1852	1.852	-13.935	-9.546	-26.465	-25.654	19.249	85.591	-20.539	18.169
1853	1.853	-8.085	-14.758	-11.529	-9.153	21.951	78.987	-31.563	44.562
1854	1.854	-13.659	-22.706	-5.625	-54.606	14.386	48.578	-12.759	27.533
1855	1.855	-13.041	-18.465	-14.183	-72.749	12.029	20.866	5.032	36.741
1856	1.856	-16.295	-9.582	-6.029	-56.316	5.632	-14.402	11.974	73.594
1857	1.857	-12.189	-1.268	-18.814	-41.198	-0.172	-83.142	5.574	58.437
1858	1.858	-10.799	-17.335	-20.404	27.515	-5.415	-231.211	-7.955	-10.332
1859	1.859	-10.38	-38.404	-12.359	57.167	-19.75	-210.12	-13.121	-158.298
1860	1.86	-12.481	-12.848	-13.67	30.539	-21.705	-75.409	-5.116	-221.662
1861	1.861	-18.453	-2.787	-33.225	6.204	-23.442	12.085	-9.296	-86.865
1862	1.862	-14.158	-5.893	-47.371	-1.153	-15.503	27.958	-2.824	0.591
1863	1.863	-16.443	-20.025	-19.088	18.796	-8.307	42.281	-1.576	48.162
1864	1.864	-14.474	-37.839	7.265	-60.532	6.041	55.446	1.601	5.008
1865	1.865	-16.382	-35.528	52.007	-93.029	-7.455	43.619	-7.229	18.173
1866	1.866	-14.606	-12.132	82.446	-43.668	-19.625	32.76	-15.488	30.098
1867	1.867	-14.968	-15.24	21.532	-16.951	1.074	-16.609	-16.387	-2.179
1868	1.868	-18.234	-12.546	-35.321	-8.806	-13.047	-25.504	-3.53	-11.896
1869	1.869	-17.049	-15.054	-27.938	13.27	-0.257	-17.352	-5.204	-38.487
1870	1.87	-15.099	1.2	-34.492	-6.65	-35.267	-9.97	2.811	-30.24
1871	1.871	-12.358	-9.469	-28.462	-24.825	-30.245	-3.377	-7.192	-37.478
1872	1.872	-14.464	-15.308	-0.779	-41.266	-16.732	14.842	-26.694	-17.422
1873	1.873	-11.15	-3.146	4.261	-56.343	4.006	20.281	-57.785	37.647
1874	1.874	-14.046	-1.618	-18.584	-24.383	0.336	5.214	-37	15.645
1875	1.875	-15.208	-8.824	2.117	29.813	17.402	-8.282	-18.147	9.053
1876	1.876	-17.126	-10.002	28.395	37.109	26.71	-12.288	-1.034	-9.254
1877	1.877	-16.91	-13.504	11.357	17.128	12.632	-8.548	20.93	-25.824
1878	1.878	-19.61	-10.433	14.464	11.096	-0.031	-18.556	12.661	-20.884
1879	1.879	-17.658	-5.623	0.353	-5.409	-16.19	-9.226	15.173	-62.035
1880	1.88	-19.198	-9.91	-38.187	-10.509	-26.739	4.907	3.56	-56.394
1881	1.881	-14.746	-5.865	-65.875	-6.117	-51.839	2.414	1.424	-21.079
1882	1.882	-12.798	-5.293	-70.98	-10.26	-34.749	9.414	-8.261	1.782
1883	1.883	-11.044	-15.364	-39.059	0.883	-12.839	3.043	-9.973	30.791
1884	1.884	-13.548	-19.62	-93.249	-9.244	6.959	4.965	13.885	49.539
1885	1.885	-16.821	-13.232	-56.322	0.028	-5.744	-21.339	-23.766	101.073
1886	1.886	-15.648	-2.395	-22.847	19.764	1.277	-47.645	-28.702	108.499
1887	1.887	-11.185	-3.756	-4.699	1.966	7.716	-37.572	-24.152	34.652
1888	1.888	-7.121	-18.079	0.618	-14.347	-13.538	-28.222	-3.348	5.074
1889	1.889	-8.483	-8.43	15.566	-8.055	-5.194	-36.451	7.917	-129.198
1890	1.89	-15.836	-17.157	-53.247	-21.713	28.312	-13.15	-2.128	-148.33
1891	1.891	-16.806	-15.606	-43.476	-34.025	23.901	-9.966	13.508	-165.695
1892	1.892	-10.034	-5.517	1.116	-23.065	3.22	-7.204	-0.606	-54.282
1893	1.893	-14.29	-14.413	-7.118	-1.463	-0.383	0.373	-34.041	-10.983
1894	1.894	-15.068	-22.717	-14.532	1.538	-24.148	2.706	-56.839	-24.058
1895	1.895	-19.914	-19.589	-21.15	4.181	-14.825	13.372	-44.448	-12.275
1896	1.896	-16.623	-6.799	-2.987	-24.156	-6.479	15.37	-25.693	20.031
1897	1.897	-20.695	-1.566	2.411	-27.93	-24.251	-3.921	-22.375	-9.615
1898	1.898	-14.893	-9.492	7.388	2.913	-26.529	-11.397	-19.265	-36.36
1899	1.899	-17.218	-13.734	20.856	6.845	-28.629	-8.995	-21.952	-28.238
1900	1.9	-12.381	-22.618	33.16	3.097	-42.135	-11.048	-4.143	8.725
1901	1.901	-15.674	-23.775	29.368	-27.775	-22.72	-28.402	-6.467	15.332
1902	1.902	-16.259	-16.401	-1.719	-40.084	-15.117	-30.629	-8.584	-2.771
1903	1.903	-10.458	-3.592	-30.851	9.135	-22.04	-19.886	-18.224	-19.102
1904	1.904	-16.083	-5.312	-57.26	2.508	-7.057	-2.412	8.11	-13.982
1905	1.905	-11.264	-9.939	-88.279	20.624	2.625	-4.733	11.823	8.89
1906	1.906	-15.927	-17.079	-42.475	-18.116	-9.571	-6.893	15.168	4.761
1907	1.907	-10.528	-25.938	-12.157	-33.23	-8.005	-20.501	-0.455	38.764
1908	1.908	-12.467	-31.901	-6.833	-46.762	-9.401	-22.323	-20.161	-20.892
1909	1.909	-11.89	-22.198	18.28	-59.06	-28.984	-23.995	-22.669	-29.131
1910	1.91	-11.31	-13.283	22.723	-24.911	-26.286	-25.385	-11.044	-7.296
1911	1.911	-14.803	-12.08	18.645	16.348	-8.503	-16.383	-13.149	53.036
1912	1.912	-16.17	-17.252	-0.151	-11.291	-34.235	-12.753	-11.195	93.596
1913	1.913	-16.575	-12.367	-3.511	-16.302	-17.175	-22.272	-12.904	56.651
1914	1.914	-12.14	-13.111	12.13	-2.743	-32.811	-13.277	-11.311	9.968
1915	1.915	-17.575	-12.324	26.273	-15.164	-13.039	-12.153	-7.015	-81.402
1916	1.916	-12.756	-12.879	-1.929	-18.862	25.476	-7.081	-5.839	-147.19
1917	1.917	-17.416	-8.177	-5.556	-15.533	20.02	-12.192	-11.824	-63.748
1918	1.918	-10.85	-15.87	-15.64	-12.37	4.924	-20.503	-8.727	-31.218
1919	1.919	-13.381	-18.931	-12.639	-4.006	-17.898	-17.821	-17.614	-21.359
1920	1.92	-17.454	-8.052	-21.048	-11.571	2.835	-3.528	-11.598	-30.274
1921	1.921	-16.88	-9.346	-23.638	0.049	6.503	-1.722	-14.663	-22.16
1922	1.922	-17.468	-12.981	-12.066	-31.87	-24.482	7.829	-17.555	-29.512
1923	1.923	-13.405	-16.446	-5.656	-27.422	4.542	-4.188	-13.323	-9.569
1924	1.924	-13.022	-9.076	-3.722	-15.066	0.905	-11.681	-12.6	33.043
1925	1.925	-13.417	-15.824	1.491	19.012	17.976	-15.529	-1.754	116.299
1926	1.926	-14.589	-18.327	-3.147	5.49	2.368	-13.999	6.197	104.512
1927	1.927	-11.893	-9.415	-24.807	-6.872	-34.524	-5.407	16.286	50.291
1928	1.928	-17.721	1.428	-34.153	11.882	-29.442	10.858	25.245	-97.799
1929	1.929	-13.677	-8.608	-25.868	8.622	-6.578	13.372	12.117	-203.758
1930	1.93	-18.517	-12.244	-33.428	-13.237	-2.509	-5.592	-3.734	-69.184
1931	1.931	-15.224	-30.213	-7.762	0.892	1.171	-18.168	-18.632	-16.757
1932	1.932	-15.799	-32.697	-31.669	-11.912	4.47	-11.021	-47.633	-0.741
1933	1.933	-17.151	-21.077	-28.645	-18.941	-11.173	-0.239	-59.997	13.702
1934	1.934	-18.497	-18.961	2.543	-25.344	-19.466	-17.553	-63.681	0.657
1935	1.935	-16.369	-13.161	-18.127	-27.3	-16.888	-24.421	-53.568	12.601
1936	1.936	-20.053	-4.447	-6.737	-18.631	-0.565	-17.961	-44.237	23.624
1937	1.937	-12.702	-9.061	10.447	-10.722	-2.613	-15.971	-24.457	33.637
1938	1.938	-9.601	1.021	19.887	8.05	-0.605	-17.641	9.059	-11.05
1939	1.939	-12.496	2.173	-11.142	15.599	4.673	-12.913	31.951	-19.203
1940	1.94	-9.982	-15.846	-31.705	-19.44	0.077	-14.202	69.533	-41.4
1941	1.941	-14.052	-39.084	-5.29	-34.59	-7.023	-12.956	13.974	-88.33
1942	1.942	-15.992	-29.802	-1.906	-21.142	-26.541	-6.876	-8.082	-82.38
1943	1.943	-9.99	-21.463	-36.214	-17.142	-12.4	0.544	-1.469	-43.588
1944	1.944	-5.925	-8.679	-40.544	-20.806	-4.836	-2.298	16.753	32.208
1945	1.945	-16.762	-1.706	-36.375	-10.729	-11.805	-8.228	11.347	173.382
1946	1.946	-12.126	0.433	-40.003	11.152	-9.689	0.734	-23.861	38.714
1947	1.947	-16.385	-1.484	-22.882	36.684	-3.848	-2.719	-10.324	21.294
1948	1.948	-15.228	-20.822	-0.902	26.607	8.384	-3.703	-14.436	5.423
1949	1.949	-14.059	-13.265	7.553	-20.409	-2.625	-14.57	-3.246	-8.816
1950	1.95	-15.023	-1.654	25.487	-107.876	-6.867	-13.268	0.019	-48.065
1951	1.951	-15.983	-12.311	27.918	-96.053	-13.233	-17.021	-9.24	-83.515
1952	1.952	-11.718	-18.13	4.587	-63.567	4.837	-1.441	-23.332	-94.243
1953	1.953	-4.356	-9.432	1.561	44.993	-33.599	4.862	-10.505	-44.792
1954	1.954	-7.252	-10.972	-23.926	30.655	16.39	6.739	-12.791	-17.92
1955	1.955	-9.768	-9.615	-20.59	-8.821	9.874	1.479	-19.11	55.632
1956	1.956	-12.091	-21.423	-11.268	3.02	-20.445	-3.199	-17.099	45.966
1957	1.957	-22.931	-10.379	2.95	-7.792	18.301	-24.93	-11.825	1.33
1958	1.958	-21.38	-14.649	-35.442	-17.702	3.205	-53.235	-3.863	-6.862
1959	1.959	-22.735	-15.84	-51.79	-8.839	-28.729	-49.638	-13.905	0.372
1960	1.96	-16.345	-16.998	-36.589	-0.761	-16.348	-25.923	-17.554	6.834
1961	1.961	-17.507	-20.104	-32.048	-22.788	-35.113	2.241	-16.359	0.837
1962	1.962	-10.158	-17.2	5.559	-16.166	-38.37	-9.068	-23.709	-15.621
1963	1.963	-13.075	-14.674	0.572	2.006	-35.273	35.558	-30.479	-91.222
1964	1.964	-12.317	-9.053	-22.211	-14.448	-15.496	114.823	-22.498	-123.615
1965	1.965	-11.541	-13.87	-26.193	-29.504	-2.721	147.258	-8.489	24.414
1966	1.966	-13.481	-21.211	-14.906	-25.016	18.394	176.785	-14.236	3.185
1967	1.967	-15.41	-14.442	-11.59	-20.969	-1.318	167.806	-1.985	-16.158
1968	1.968	-15.998	-4.767	10.314	5.355	-24.511	143.32	-6.6	1.365
1969	1.969	-18.518	-13.657	13.071	56.845	-21.459	106.212	-10.869	-14.41
1970	1.97	-18.137	-19.672	0.342	5.197	-13.165	5.27	-17.314	-0.042
1971	1.971	-15.246	-14.46	-15.898	-14.701	4.592	-153.695	-9.141	-13.138
1972	1.972	-20.482	-1.691	-39.317	-8.658	2.217	-344.419	6.807	-1.318
1973	1.973	-15.639	3.534	-11.081	7.808	-21.274	-472.648	9.081	9.463
1974	1.974	-13.703	-10.796	-14.787	-7.254	-24.438	-356.457	-18.579	-20.194
1975	1.975	-13.129	-8.883	-11.5	15.637	-32.849	-250.735	-7.316	-11.219
1976	1.976	-11.776	-10.656	-2.212	3.326	-30.426	-116.185	-4.012	13.333
1977	1.977	-4.42	-12.226	34.746	7.031	-23.593	-28.867	-19.657	6.05
1978	1.978	-9.642	-28.125	9.556	-44.485	-13.082	-13.146	-11.303	52.894
1979	1.979	-22.417	-34.515	-22.417	-37.165	-3.513	1.05	-3.739	34.582
1980	1.98	-24.159	-24.856	6.561	-30.581	-5.331	14.112	-6.084	-37.784
1981	1.981	-19.52	-23.133	17.728	-0.224	-19.749	25.848	-29.525	-126.648
1982	1.982	-15.257	-5.758	0.665	16.275	-14.019	58.296	-26.492	-66.984
1983	1.983	-18.943	1.159	-46.445	-18.87	8.742	68.102	-1.038	-34.344
1984	1.984	-12.952	-9.526	-66.511	-23.301	-6.972	59.135	-32.084	-44.081
1985	1.985	-9.868	-15.368	-109.149	-2.602	-21.161	50.874	-44.54	-52.871
1986	1.986	-12.792	-27.578	-48.268	-6.332	-23.78	43.335	-33.347	-28.409
1987	1.987	-15.33	-19.648	-23.952	-44.135	-12.238	36.555	-16.339	8.532
1988	1.988	-16.127	-6.689	-1.944	-49.174	-10.161	30.378	-13.227	15.046
1989	1.989	-11.303	5.486	-8.614	-26.324	-0.536	35.643	6.577	20.971
1990	1.99	-13.234	-8.87	-14.727	2.695	8.135	30.505	34.917	4.438
1991	1.991	-14.983	-14.726	1.627	28.987	19.144	25.994	16.222	-10.798
1992	1.992	-15.384	-26.99	-3.435	5.127	6.137	30.035	-21.514	-15.327
1993	1.993	-16.763	-25.504	1.059	-41.951	-2.648	26.34	-36.635	-11.179
1994	1.994	-16.396	-24.193	5.11	-35.406	-4.268	9.311	-23.093	7.709
1995	1.995	-10.415	-20.561	39.112	-29.451	11.545	12.426	-2.361	59.281
1996	1.996	-14.712	-17.11	7.087	-24.058	-21.801	22.139	31.752	81.423
1997	1.997	-13.968	-11.924	-13.809	-19.033	-32.497	30.479	54.636	34.558
1998	1.998	-17.492	-14.86	-32.721	-14.572	-11.226	22.908	33.975	-56.988
[truncated: 14,047 more rows]
