# Supplementary material for: Associations between lower-limb muscle activation and knee flexion in post-stroke individuals: A study on the stance-to-swing phases of gait
Source: PLoS One. 2017 Sep 8;12(9):e0183865. doi: 10.1371/journal.pone.0183865 (PMC5590852; doi:10.1371/journal.pone.0183865)
Supplement: S1 Dataset — (ZIP) [file pone.0183865.s001.zip › S1_Dataset/Patient group/10/2/point.csv]

Frame	Time	sacrum.X	sacrum.Y	sacrum.Z	r asis.X	r asis.Y	r asis.Z	r thigh.X	r thigh.Y	r thigh.Z	r bar 1.X	r bar 1.Y	r bar 1.Z	r knee 1.X	r knee 1.Y	r knee 1.Z	r knee 2.X	r knee 2.Y	r knee 2.Z	r bar 2.X	r bar 2.Y	r bar 2.Z	r mall.X	r mall.Y	r mall.Z	r met.X	r met.Y	r met.Z	l asis.X	l asis.Y	l asis.Z	l thigh.X	l thigh.Y	l thigh.Z	l bar 1.X	l bar 1.Y	l bar 1.Z	l knee 1.X	l knee 1.Y	l knee 1.Z	l knee 2.X	l knee 2.Y	l knee 2.Z	l bar 2.X	l bar 2.Y	l bar 2.Z	l mall.X	l mall.Y	l mall.Z
0	0	NaN	NaN	NaN	NaN	NaN	NaN	NaN	NaN	NaN	NaN	NaN	NaN	NaN	NaN	NaN	2.25	0.383	0.164	2.319	0.239	0.144	NaN	NaN	NaN	2.242	-0.002	0.156	NaN	NaN	NaN	NaN	NaN	NaN	NaN	NaN	NaN	NaN	NaN	NaN	2.175	0.401	0.487	2.186	0.269	0.545	NaN	NaN	NaN
1	0.005	NaN	NaN	NaN	NaN	NaN	NaN	NaN	NaN	NaN	NaN	NaN	NaN	NaN	NaN	NaN	2.273	0.375	0.167	2.335	0.234	0.146	NaN	NaN	NaN	2.242	-0.002	0.156	NaN	NaN	NaN	NaN	NaN	NaN	NaN	NaN	NaN	NaN	NaN	NaN	2.175	0.401	0.487	2.186	0.269	0.545	NaN	NaN	NaN
2	0.01	NaN	NaN	NaN	NaN	NaN	NaN	NaN	NaN	NaN	NaN	NaN	NaN	NaN	NaN	NaN	2.28	0.372	0.167	2.338	0.233	0.146	NaN	NaN	NaN	2.242	-0.003	0.156	NaN	NaN	NaN	NaN	NaN	NaN	NaN	NaN	NaN	NaN	NaN	NaN	2.174	0.401	0.487	2.186	0.269	0.545	NaN	NaN	NaN
3	0.015	NaN	NaN	NaN	NaN	NaN	NaN	NaN	NaN	NaN	NaN	NaN	NaN	NaN	NaN	NaN	2.282	0.372	0.167	2.339	0.232	0.146	NaN	NaN	NaN	2.242	-0.003	0.156	NaN	NaN	NaN	NaN	NaN	NaN	NaN	NaN	NaN	NaN	NaN	NaN	2.174	0.401	0.487	2.186	0.269	0.545	NaN	NaN	NaN
4	0.02	NaN	NaN	NaN	NaN	NaN	NaN	NaN	NaN	NaN	NaN	NaN	NaN	NaN	NaN	NaN	2.283	0.371	0.168	2.339	0.232	0.145	NaN	NaN	NaN	2.242	-0.003	0.156	NaN	NaN	NaN	NaN	NaN	NaN	NaN	NaN	NaN	NaN	NaN	NaN	2.174	0.401	0.487	2.186	0.269	0.545	NaN	NaN	NaN
5	0.025	NaN	NaN	NaN	NaN	NaN	NaN	NaN	NaN	NaN	NaN	NaN	NaN	NaN	NaN	NaN	2.283	0.371	0.168	2.339	0.232	0.145	NaN	NaN	NaN	2.243	-0.003	0.156	NaN	NaN	NaN	NaN	NaN	NaN	NaN	NaN	NaN	NaN	NaN	NaN	2.174	0.401	0.487	2.186	0.269	0.545	NaN	NaN	NaN
6	0.03	NaN	NaN	NaN	NaN	NaN	NaN	NaN	NaN	NaN	NaN	NaN	NaN	NaN	NaN	NaN	2.283	0.371	0.168	2.339	0.232	0.145	NaN	NaN	NaN	2.244	-0.004	0.156	NaN	NaN	NaN	NaN	NaN	NaN	NaN	NaN	NaN	NaN	NaN	NaN	2.175	0.402	0.487	2.186	0.269	0.545	NaN	NaN	NaN
7	0.035	NaN	NaN	NaN	NaN	NaN	NaN	NaN	NaN	NaN	NaN	NaN	NaN	NaN	NaN	NaN	2.283	0.371	0.168	2.339	0.232	0.145	NaN	NaN	NaN	2.244	-0.004	0.156	NaN	NaN	NaN	NaN	NaN	NaN	NaN	NaN	NaN	NaN	NaN	NaN	2.175	0.402	0.487	2.186	0.269	0.545	NaN	NaN	NaN
8	0.04	NaN	NaN	NaN	NaN	NaN	NaN	NaN	NaN	NaN	NaN	NaN	NaN	NaN	NaN	NaN	2.283	0.371	0.168	2.338	0.232	0.145	NaN	NaN	NaN	2.244	-0.004	0.156	NaN	NaN	NaN	NaN	NaN	NaN	NaN	NaN	NaN	NaN	NaN	NaN	2.174	0.401	0.487	2.186	0.269	0.545	NaN	NaN	NaN
9	0.045	NaN	NaN	NaN	NaN	NaN	NaN	NaN	NaN	NaN	NaN	NaN	NaN	NaN	NaN	NaN	2.283	0.371	0.168	2.34	0.232	0.145	NaN	NaN	NaN	2.244	-0.004	0.156	NaN	NaN	NaN	NaN	NaN	NaN	NaN	NaN	NaN	NaN	NaN	NaN	2.174	0.401	0.487	2.186	0.269	0.545	NaN	NaN	NaN
10	0.05	NaN	NaN	NaN	NaN	NaN	NaN	NaN	NaN	NaN	NaN	NaN	NaN	NaN	NaN	NaN	2.283	0.371	0.168	2.34	0.232	0.145	NaN	NaN	NaN	2.243	-0.004	0.156	NaN	NaN	NaN	NaN	NaN	NaN	NaN	NaN	NaN	NaN	NaN	NaN	2.174	0.401	0.487	2.186	0.269	0.545	NaN	NaN	NaN
11	0.055	NaN	NaN	NaN	NaN	NaN	NaN	NaN	NaN	NaN	NaN	NaN	NaN	NaN	NaN	NaN	2.283	0.371	0.168	2.338	0.232	0.145	NaN	NaN	NaN	2.243	-0.004	0.156	NaN	NaN	NaN	NaN	NaN	NaN	NaN	NaN	NaN	NaN	NaN	NaN	2.174	0.401	0.487	2.186	0.269	0.545	NaN	NaN	NaN
12	0.06	NaN	NaN	NaN	NaN	NaN	NaN	NaN	NaN	NaN	NaN	NaN	NaN	NaN	NaN	NaN	2.283	0.371	0.168	2.339	0.232	0.145	NaN	NaN	NaN	2.244	-0.004	0.156	NaN	NaN	NaN	NaN	NaN	NaN	NaN	NaN	NaN	NaN	NaN	NaN	2.174	0.401	0.487	2.186	0.269	0.545	NaN	NaN	NaN
13	0.065	NaN	NaN	NaN	NaN	NaN	NaN	NaN	NaN	NaN	NaN	NaN	NaN	NaN	NaN	NaN	2.283	0.371	0.168	2.34	0.232	0.145	NaN	NaN	NaN	2.244	-0.004	0.156	NaN	NaN	NaN	NaN	NaN	NaN	NaN	NaN	NaN	NaN	NaN	NaN	2.174	0.401	0.487	2.186	0.269	0.545	NaN	NaN	NaN
14	0.07	NaN	NaN	NaN	NaN	NaN	NaN	NaN	NaN	NaN	NaN	NaN	NaN	NaN	NaN	NaN	2.283	0.371	0.168	2.339	0.232	0.145	NaN	NaN	NaN	2.244	-0.004	0.156	NaN	NaN	NaN	NaN	NaN	NaN	NaN	NaN	NaN	NaN	NaN	NaN	2.174	0.401	0.487	2.186	0.269	0.545	NaN	NaN	NaN
15	0.075	NaN	NaN	NaN	NaN	NaN	NaN	NaN	NaN	NaN	NaN	NaN	NaN	NaN	NaN	NaN	2.283	0.371	0.168	2.34	0.232	0.145	NaN	NaN	NaN	2.244	-0.004	0.156	NaN	NaN	NaN	NaN	NaN	NaN	NaN	NaN	NaN	NaN	NaN	NaN	2.174	0.402	0.487	2.186	0.269	0.545	NaN	NaN	NaN
16	0.08	NaN	NaN	NaN	NaN	NaN	NaN	NaN	NaN	NaN	NaN	NaN	NaN	NaN	NaN	NaN	2.283	0.371	0.168	2.34	0.232	0.145	NaN	NaN	NaN	2.244	-0.004	0.156	NaN	NaN	NaN	NaN	NaN	NaN	NaN	NaN	NaN	NaN	NaN	NaN	2.174	0.401	0.487	2.186	0.269	0.545	NaN	NaN	NaN
17	0.085	NaN	NaN	NaN	NaN	NaN	NaN	NaN	NaN	NaN	NaN	NaN	NaN	NaN	NaN	NaN	2.283	0.371	0.168	2.339	0.232	0.145	NaN	NaN	NaN	2.244	-0.004	0.156	NaN	NaN	NaN	NaN	NaN	NaN	NaN	NaN	NaN	NaN	NaN	NaN	2.174	0.402	0.487	2.186	0.269	0.545	NaN	NaN	NaN
18	0.09	NaN	NaN	NaN	NaN	NaN	NaN	NaN	NaN	NaN	NaN	NaN	NaN	NaN	NaN	NaN	2.283	0.371	0.168	2.339	0.232	0.145	NaN	NaN	NaN	2.244	-0.004	0.156	NaN	NaN	NaN	NaN	NaN	NaN	NaN	NaN	NaN	NaN	NaN	NaN	2.174	0.401	0.487	2.186	0.269	0.545	NaN	NaN	NaN
19	0.095	NaN	NaN	NaN	NaN	NaN	NaN	NaN	NaN	NaN	NaN	NaN	NaN	NaN	NaN	NaN	2.283	0.371	0.168	2.339	0.232	0.145	NaN	NaN	NaN	2.244	-0.004	0.156	NaN	NaN	NaN	NaN	NaN	NaN	NaN	NaN	NaN	NaN	NaN	NaN	2.174	0.402	0.487	2.186	0.269	0.545	NaN	NaN	NaN
20	0.1	NaN	NaN	NaN	NaN	NaN	NaN	NaN	NaN	NaN	NaN	NaN	NaN	NaN	NaN	NaN	2.283	0.371	0.168	2.338	0.232	0.145	NaN	NaN	NaN	2.244	-0.004	0.156	NaN	NaN	NaN	NaN	NaN	NaN	NaN	NaN	NaN	NaN	NaN	NaN	2.174	0.402	0.487	2.186	0.269	0.545	NaN	NaN	NaN
21	0.105	NaN	NaN	NaN	NaN	NaN	NaN	NaN	NaN	NaN	NaN	NaN	NaN	NaN	NaN	NaN	2.283	0.371	0.168	2.338	0.232	0.145	NaN	NaN	NaN	2.244	-0.004	0.156	NaN	NaN	NaN	NaN	NaN	NaN	NaN	NaN	NaN	NaN	NaN	NaN	2.174	0.401	0.487	2.186	0.269	0.545	NaN	NaN	NaN
22	0.11	NaN	NaN	NaN	NaN	NaN	NaN	NaN	NaN	NaN	NaN	NaN	NaN	NaN	NaN	NaN	2.283	0.371	0.168	2.338	0.232	0.145	NaN	NaN	NaN	2.244	-0.004	0.156	NaN	NaN	NaN	NaN	NaN	NaN	NaN	NaN	NaN	NaN	NaN	NaN	2.174	0.401	0.487	2.186	0.269	0.545	NaN	NaN	NaN
23	0.115	NaN	NaN	NaN	NaN	NaN	NaN	NaN	NaN	NaN	NaN	NaN	NaN	NaN	NaN	NaN	2.283	0.371	0.168	2.339	0.232	0.145	NaN	NaN	NaN	2.244	-0.004	0.156	NaN	NaN	NaN	NaN	NaN	NaN	NaN	NaN	NaN	NaN	NaN	NaN	2.174	0.401	0.487	2.186	0.269	0.545	NaN	NaN	NaN
24	0.12	NaN	NaN	NaN	NaN	NaN	NaN	NaN	NaN	NaN	NaN	NaN	NaN	NaN	NaN	NaN	2.283	0.371	0.168	2.338	0.233	0.145	NaN	NaN	NaN	2.243	-0.004	0.156	NaN	NaN	NaN	NaN	NaN	NaN	NaN	NaN	NaN	NaN	NaN	NaN	2.174	0.401	0.487	2.186	0.269	0.545	NaN	NaN	NaN
25	0.125	NaN	NaN	NaN	NaN	NaN	NaN	NaN	NaN	NaN	NaN	NaN	NaN	NaN	NaN	NaN	2.283	0.371	0.168	2.338	0.233	0.145	NaN	NaN	NaN	2.244	-0.004	0.156	NaN	NaN	NaN	NaN	NaN	NaN	NaN	NaN	NaN	NaN	NaN	NaN	2.174	0.401	0.487	2.186	0.269	0.545	NaN	NaN	NaN
26	0.13	NaN	NaN	NaN	NaN	NaN	NaN	NaN	NaN	NaN	NaN	NaN	NaN	NaN	NaN	NaN	2.283	0.371	0.168	2.338	0.232	0.145	NaN	NaN	NaN	2.244	-0.004	0.156	NaN	NaN	NaN	NaN	NaN	NaN	NaN	NaN	NaN	NaN	NaN	NaN	2.174	0.401	0.487	2.186	0.269	0.545	NaN	NaN	NaN
27	0.135	NaN	NaN	NaN	NaN	NaN	NaN	NaN	NaN	NaN	NaN	NaN	NaN	NaN	NaN	NaN	2.283	0.371	0.168	2.339	0.232	0.145	NaN	NaN	NaN	2.244	-0.004	0.156	NaN	NaN	NaN	NaN	NaN	NaN	NaN	NaN	NaN	NaN	NaN	NaN	2.174	0.401	0.487	2.186	0.269	0.545	NaN	NaN	NaN
28	0.14	NaN	NaN	NaN	NaN	NaN	NaN	NaN	NaN	NaN	NaN	NaN	NaN	NaN	NaN	NaN	2.283	0.371	0.168	2.339	0.232	0.145	NaN	NaN	NaN	2.244	-0.004	0.156	NaN	NaN	NaN	NaN	NaN	NaN	NaN	NaN	NaN	NaN	NaN	NaN	2.174	0.401	0.487	2.186	0.269	0.545	NaN	NaN	NaN
29	0.145	NaN	NaN	NaN	NaN	NaN	NaN	NaN	NaN	NaN	NaN	NaN	NaN	NaN	NaN	NaN	2.283	0.371	0.168	2.339	0.232	0.145	NaN	NaN	NaN	2.244	-0.004	0.156	NaN	NaN	NaN	NaN	NaN	NaN	NaN	NaN	NaN	NaN	NaN	NaN	2.174	0.401	0.487	2.186	0.269	0.545	NaN	NaN	NaN
30	0.15	NaN	NaN	NaN	NaN	NaN	NaN	NaN	NaN	NaN	NaN	NaN	NaN	NaN	NaN	NaN	2.283	0.371	0.168	2.338	0.232	0.145	NaN	NaN	NaN	2.244	-0.004	0.156	NaN	NaN	NaN	NaN	NaN	NaN	NaN	NaN	NaN	NaN	NaN	NaN	2.174	0.402	0.487	2.186	0.269	0.545	NaN	NaN	NaN
31	0.155	NaN	NaN	NaN	NaN	NaN	NaN	NaN	NaN	NaN	NaN	NaN	NaN	NaN	NaN	NaN	2.283	0.371	0.168	2.338	0.233	0.145	NaN	NaN	NaN	2.244	-0.004	0.156	NaN	NaN	NaN	NaN	NaN	NaN	NaN	NaN	NaN	NaN	NaN	NaN	2.174	0.401	0.487	2.186	0.269	0.545	NaN	NaN	NaN
32	0.16	NaN	NaN	NaN	NaN	NaN	NaN	NaN	NaN	NaN	NaN	NaN	NaN	NaN	NaN	NaN	2.283	0.371	0.168	2.338	0.233	0.145	NaN	NaN	NaN	2.244	-0.004	0.156	NaN	NaN	NaN	NaN	NaN	NaN	NaN	NaN	NaN	NaN	NaN	NaN	2.174	0.401	0.487	2.186	0.269	0.545	NaN	NaN	NaN
33	0.165	NaN	NaN	NaN	NaN	NaN	NaN	NaN	NaN	NaN	NaN	NaN	NaN	NaN	NaN	NaN	2.283	0.371	0.168	2.338	0.233	0.145	NaN	NaN	NaN	2.244	-0.004	0.156	NaN	NaN	NaN	NaN	NaN	NaN	NaN	NaN	NaN	NaN	NaN	NaN	2.174	0.401	0.487	2.186	0.269	0.545	NaN	NaN	NaN
34	0.17	NaN	NaN	NaN	NaN	NaN	NaN	NaN	NaN	NaN	NaN	NaN	NaN	NaN	NaN	NaN	2.283	0.371	0.168	2.338	0.233	0.145	NaN	NaN	NaN	2.244	-0.004	0.156	NaN	NaN	NaN	NaN	NaN	NaN	NaN	NaN	NaN	NaN	NaN	NaN	2.174	0.401	0.487	2.186	0.269	0.545	NaN	NaN	NaN
35	0.175	NaN	NaN	NaN	NaN	NaN	NaN	NaN	NaN	NaN	NaN	NaN	NaN	NaN	NaN	NaN	2.283	0.371	0.168	2.338	0.233	0.145	NaN	NaN	NaN	2.244	-0.004	0.156	NaN	NaN	NaN	NaN	NaN	NaN	NaN	NaN	NaN	NaN	NaN	NaN	2.174	0.402	0.487	2.186	0.269	0.545	NaN	NaN	NaN
36	0.18	NaN	NaN	NaN	NaN	NaN	NaN	NaN	NaN	NaN	NaN	NaN	NaN	NaN	NaN	NaN	2.283	0.371	0.168	2.338	0.233	0.145	NaN	NaN	NaN	2.244	-0.004	0.156	NaN	NaN	NaN	NaN	NaN	NaN	NaN	NaN	NaN	NaN	NaN	NaN	2.174	0.401	0.487	2.186	0.269	0.545	NaN	NaN	NaN
37	0.185	NaN	NaN	NaN	NaN	NaN	NaN	NaN	NaN	NaN	NaN	NaN	NaN	NaN	NaN	NaN	2.283	0.371	0.168	2.338	0.233	0.145	NaN	NaN	NaN	2.244	-0.004	0.156	NaN	NaN	NaN	NaN	NaN	NaN	NaN	NaN	NaN	NaN	NaN	NaN	2.174	0.401	0.487	2.186	0.269	0.545	NaN	NaN	NaN
38	0.19	NaN	NaN	NaN	NaN	NaN	NaN	NaN	NaN	NaN	NaN	NaN	NaN	NaN	NaN	NaN	2.283	0.371	0.168	2.338	0.233	0.145	NaN	NaN	NaN	2.244	-0.004	0.156	NaN	NaN	NaN	NaN	NaN	NaN	NaN	NaN	NaN	NaN	NaN	NaN	2.174	0.401	0.487	2.186	0.269	0.545	NaN	NaN	NaN
39	0.195	NaN	NaN	NaN	NaN	NaN	NaN	NaN	NaN	NaN	NaN	NaN	NaN	NaN	NaN	NaN	2.283	0.371	0.168	2.338	0.233	0.145	NaN	NaN	NaN	2.244	-0.004	0.156	NaN	NaN	NaN	NaN	NaN	NaN	NaN	NaN	NaN	NaN	NaN	NaN	2.174	0.401	0.487	2.186	0.269	0.545	NaN	NaN	NaN
40	0.2	NaN	NaN	NaN	NaN	NaN	NaN	NaN	NaN	NaN	NaN	NaN	NaN	NaN	NaN	NaN	2.283	0.371	0.168	2.338	0.233	0.145	NaN	NaN	NaN	2.244	-0.004	0.156	NaN	NaN	NaN	NaN	NaN	NaN	NaN	NaN	NaN	NaN	NaN	NaN	2.174	0.401	0.487	2.186	0.269	0.545	NaN	NaN	NaN
41	0.205	NaN	NaN	NaN	NaN	NaN	NaN	NaN	NaN	NaN	NaN	NaN	NaN	NaN	NaN	NaN	2.283	0.371	0.168	2.338	0.233	0.145	NaN	NaN	NaN	2.244	-0.004	0.156	NaN	NaN	NaN	NaN	NaN	NaN	NaN	NaN	NaN	NaN	NaN	NaN	2.174	0.401	0.487	2.186	0.269	0.545	NaN	NaN	NaN
42	0.21	NaN	NaN	NaN	NaN	NaN	NaN	NaN	NaN	NaN	NaN	NaN	NaN	NaN	NaN	NaN	2.283	0.371	0.168	2.338	0.233	0.145	NaN	NaN	NaN	2.244	-0.004	0.156	NaN	NaN	NaN	NaN	NaN	NaN	NaN	NaN	NaN	NaN	NaN	NaN	2.174	0.401	0.487	2.186	0.269	0.545	NaN	NaN	NaN
43	0.215	NaN	NaN	NaN	NaN	NaN	NaN	NaN	NaN	NaN	NaN	NaN	NaN	NaN	NaN	NaN	2.283	0.371	0.168	2.338	0.233	0.145	NaN	NaN	NaN	2.244	-0.004	0.156	NaN	NaN	NaN	NaN	NaN	NaN	NaN	NaN	NaN	NaN	NaN	NaN	2.174	0.401	0.487	2.186	0.269	0.545	NaN	NaN	NaN
44	0.22	NaN	NaN	NaN	NaN	NaN	NaN	NaN	NaN	NaN	NaN	NaN	NaN	NaN	NaN	NaN	2.283	0.371	0.168	2.338	0.233	0.145	NaN	NaN	NaN	2.244	-0.004	0.156	NaN	NaN	NaN	NaN	NaN	NaN	NaN	NaN	NaN	NaN	NaN	NaN	2.174	0.401	0.487	2.186	0.269	0.545	NaN	NaN	NaN
45	0.225	NaN	NaN	NaN	NaN	NaN	NaN	NaN	NaN	NaN	NaN	NaN	NaN	NaN	NaN	NaN	2.283	0.371	0.168	2.338	0.233	0.145	NaN	NaN	NaN	2.244	-0.004	0.156	NaN	NaN	NaN	NaN	NaN	NaN	NaN	NaN	NaN	NaN	NaN	NaN	2.174	0.401	0.487	2.186	0.269	0.545	NaN	NaN	NaN
46	0.23	NaN	NaN	NaN	NaN	NaN	NaN	NaN	NaN	NaN	NaN	NaN	NaN	NaN	NaN	NaN	2.283	0.371	0.168	2.338	0.232	0.145	NaN	NaN	NaN	2.244	-0.004	0.156	NaN	NaN	NaN	NaN	NaN	NaN	NaN	NaN	NaN	NaN	NaN	NaN	2.174	0.401	0.487	2.186	0.269	0.545	NaN	NaN	NaN
47	0.235	NaN	NaN	NaN	NaN	NaN	NaN	NaN	NaN	NaN	NaN	NaN	NaN	NaN	NaN	NaN	2.274	0.375	0.167	2.338	0.233	0.145	NaN	NaN	NaN	2.244	-0.004	0.156	NaN	NaN	NaN	NaN	NaN	NaN	NaN	NaN	NaN	NaN	NaN	NaN	2.174	0.401	0.487	2.186	0.269	0.545	NaN	NaN	NaN
48	0.24	NaN	NaN	NaN	NaN	NaN	NaN	NaN	NaN	NaN	NaN	NaN	NaN	NaN	NaN	NaN	2.263	0.379	0.165	2.338	0.233	0.145	NaN	NaN	NaN	2.244	-0.004	0.156	NaN	NaN	NaN	NaN	NaN	NaN	NaN	NaN	NaN	NaN	NaN	NaN	2.174	0.401	0.487	2.186	0.269	0.545	NaN	NaN	NaN
49	0.245	NaN	NaN	NaN	NaN	NaN	NaN	NaN	NaN	NaN	NaN	NaN	NaN	NaN	NaN	NaN	2.269	0.376	0.166	2.338	0.233	0.145	NaN	NaN	NaN	2.244	-0.004	0.156	NaN	NaN	NaN	NaN	NaN	NaN	NaN	NaN	NaN	NaN	NaN	NaN	2.174	0.401	0.487	2.186	0.269	0.545	NaN	NaN	NaN
50	0.25	NaN	NaN	NaN	NaN	NaN	NaN	NaN	NaN	NaN	NaN	NaN	NaN	NaN	NaN	NaN	2.253	0.382	0.164	2.338	0.233	0.145	NaN	NaN	NaN	2.244	-0.004	0.156	NaN	NaN	NaN	NaN	NaN	NaN	NaN	NaN	NaN	NaN	NaN	NaN	2.174	0.401	0.487	2.186	0.269	0.545	NaN	NaN	NaN
51	0.255	NaN	NaN	NaN	NaN	NaN	NaN	NaN	NaN	NaN	NaN	NaN	NaN	NaN	NaN	NaN	2.249	0.384	0.164	2.338	0.233	0.145	NaN	NaN	NaN	2.244	-0.004	0.156	NaN	NaN	NaN	NaN	NaN	NaN	NaN	NaN	NaN	NaN	NaN	NaN	2.174	0.401	0.487	2.186	0.269	0.545	NaN	NaN	NaN
52	0.26	NaN	NaN	NaN	NaN	NaN	NaN	NaN	NaN	NaN	NaN	NaN	NaN	NaN	NaN	NaN	2.248	0.384	0.164	2.338	0.233	0.145	NaN	NaN	NaN	2.244	-0.004	0.156	NaN	NaN	NaN	NaN	NaN	NaN	NaN	NaN	NaN	NaN	NaN	NaN	2.174	0.401	0.487	2.186	0.269	0.545	NaN	NaN	NaN
53	0.265	NaN	NaN	NaN	NaN	NaN	NaN	NaN	NaN	NaN	NaN	NaN	NaN	NaN	NaN	NaN	2.247	0.384	0.163	2.337	0.233	0.145	NaN	NaN	NaN	2.244	-0.004	0.156	NaN	NaN	NaN	NaN	NaN	NaN	NaN	NaN	NaN	NaN	NaN	NaN	2.174	0.401	0.487	2.186	0.269	0.545	NaN	NaN	NaN
54	0.27	NaN	NaN	NaN	NaN	NaN	NaN	NaN	NaN	NaN	NaN	NaN	NaN	NaN	NaN	NaN	2.247	0.385	0.163	2.337	0.233	0.145	NaN	NaN	NaN	2.244	-0.004	0.156	NaN	NaN	NaN	NaN	NaN	NaN	NaN	NaN	NaN	NaN	NaN	NaN	2.174	0.401	0.487	2.186	0.269	0.545	NaN	NaN	NaN
55	0.275	NaN	NaN	NaN	NaN	NaN	NaN	NaN	NaN	NaN	NaN	NaN	NaN	NaN	NaN	NaN	2.247	0.385	0.163	2.337	0.233	0.145	NaN	NaN	NaN	2.244	-0.004	0.156	NaN	NaN	NaN	NaN	NaN	NaN	NaN	NaN	NaN	NaN	NaN	NaN	2.174	0.401	0.487	2.186	0.269	0.545	NaN	NaN	NaN
56	0.28	NaN	NaN	NaN	NaN	NaN	NaN	NaN	NaN	NaN	NaN	NaN	NaN	NaN	NaN	NaN	2.247	0.385	0.163	2.337	0.233	0.145	NaN	NaN	NaN	2.244	-0.004	0.156	NaN	NaN	NaN	NaN	NaN	NaN	NaN	NaN	NaN	NaN	NaN	NaN	2.174	0.401	0.487	2.186	0.269	0.545	NaN	NaN	NaN
57	0.285	NaN	NaN	NaN	NaN	NaN	NaN	NaN	NaN	NaN	NaN	NaN	NaN	NaN	NaN	NaN	2.247	0.385	0.163	2.337	0.233	0.145	NaN	NaN	NaN	2.244	-0.004	0.156	NaN	NaN	NaN	NaN	NaN	NaN	NaN	NaN	NaN	NaN	NaN	NaN	2.174	0.401	0.487	2.186	0.269	0.545	NaN	NaN	NaN
58	0.29	NaN	NaN	NaN	NaN	NaN	NaN	NaN	NaN	NaN	NaN	NaN	NaN	NaN	NaN	NaN	2.247	0.385	0.163	2.337	0.233	0.145	NaN	NaN	NaN	2.244	-0.004	0.156	NaN	NaN	NaN	NaN	NaN	NaN	NaN	NaN	NaN	NaN	NaN	NaN	2.174	0.401	0.487	2.186	0.269	0.545	NaN	NaN	NaN
59	0.295	NaN	NaN	NaN	NaN	NaN	NaN	NaN	NaN	NaN	NaN	NaN	NaN	NaN	NaN	NaN	2.247	0.385	0.163	2.337	0.233	0.145	NaN	NaN	NaN	2.244	-0.004	0.156	NaN	NaN	NaN	NaN	NaN	NaN	NaN	NaN	NaN	NaN	NaN	NaN	2.174	0.401	0.487	2.186	0.269	0.545	NaN	NaN	NaN
60	0.3	NaN	NaN	NaN	NaN	NaN	NaN	NaN	NaN	NaN	NaN	NaN	NaN	NaN	NaN	NaN	2.247	0.384	0.163	2.336	0.233	0.145	NaN	NaN	NaN	2.244	-0.004	0.156	NaN	NaN	NaN	NaN	NaN	NaN	NaN	NaN	NaN	NaN	NaN	NaN	2.174	0.401	0.487	2.186	0.269	0.545	NaN	NaN	NaN
61	0.305	NaN	NaN	NaN	NaN	NaN	NaN	NaN	NaN	NaN	NaN	NaN	NaN	NaN	NaN	NaN	2.247	0.385	0.163	2.337	0.233	0.145	NaN	NaN	NaN	2.244	-0.004	0.156	NaN	NaN	NaN	NaN	NaN	NaN	NaN	NaN	NaN	NaN	NaN	NaN	2.174	0.401	0.487	2.186	0.269	0.545	NaN	NaN	NaN
62	0.31	NaN	NaN	NaN	NaN	NaN	NaN	NaN	NaN	NaN	NaN	NaN	NaN	NaN	NaN	NaN	2.247	0.385	0.163	2.337	0.233	0.145	NaN	NaN	NaN	2.244	-0.004	0.156	NaN	NaN	NaN	NaN	NaN	NaN	NaN	NaN	NaN	NaN	NaN	NaN	2.174	0.401	0.487	2.186	0.269	0.545	NaN	NaN	NaN
63	0.315	NaN	NaN	NaN	NaN	NaN	NaN	NaN	NaN	NaN	NaN	NaN	NaN	NaN	NaN	NaN	2.247	0.385	0.163	2.336	0.233	0.145	NaN	NaN	NaN	2.244	-0.004	0.156	NaN	NaN	NaN	NaN	NaN	NaN	NaN	NaN	NaN	NaN	NaN	NaN	2.174	0.401	0.487	2.186	0.269	0.545	NaN	NaN	NaN
64	0.32	NaN	NaN	NaN	NaN	NaN	NaN	NaN	NaN	NaN	NaN	NaN	NaN	NaN	NaN	NaN	2.247	0.384	0.163	2.336	0.233	0.145	NaN	NaN	NaN	2.245	-0.004	0.156	NaN	NaN	NaN	NaN	NaN	NaN	NaN	NaN	NaN	NaN	NaN	NaN	2.174	0.401	0.487	2.186	0.269	0.545	NaN	NaN	NaN
65	0.325	NaN	NaN	NaN	NaN	NaN	NaN	NaN	NaN	NaN	NaN	NaN	NaN	NaN	NaN	NaN	2.247	0.384	0.163	2.336	0.233	0.145	NaN	NaN	NaN	2.245	-0.005	0.156	NaN	NaN	NaN	NaN	NaN	NaN	NaN	NaN	NaN	NaN	NaN	NaN	2.174	0.401	0.487	2.186	0.269	0.545	NaN	NaN	NaN
66	0.33	NaN	NaN	NaN	NaN	NaN	NaN	NaN	NaN	NaN	NaN	NaN	NaN	NaN	NaN	NaN	2.247	0.384	0.163	2.337	0.233	0.145	NaN	NaN	NaN	2.245	-0.005	0.156	NaN	NaN	NaN	NaN	NaN	NaN	NaN	NaN	NaN	NaN	NaN	NaN	2.174	0.401	0.487	2.186	0.27	0.545	NaN	NaN	NaN
67	0.335	NaN	NaN	NaN	NaN	NaN	NaN	NaN	NaN	NaN	NaN	NaN	NaN	NaN	NaN	NaN	2.247	0.384	0.164	2.337	0.233	0.145	NaN	NaN	NaN	2.245	-0.005	0.156	NaN	NaN	NaN	NaN	NaN	NaN	NaN	NaN	NaN	NaN	NaN	NaN	2.174	0.401	0.487	2.186	0.269	0.545	NaN	NaN	NaN
68	0.34	NaN	NaN	NaN	NaN	NaN	NaN	NaN	NaN	NaN	NaN	NaN	NaN	NaN	NaN	NaN	2.247	0.384	0.164	2.337	0.233	0.145	NaN	NaN	NaN	2.245	-0.005	0.156	NaN	NaN	NaN	NaN	NaN	NaN	NaN	NaN	NaN	NaN	NaN	NaN	2.174	0.401	0.487	2.186	0.269	0.545	NaN	NaN	NaN
69	0.345	NaN	NaN	NaN	NaN	NaN	NaN	NaN	NaN	NaN	NaN	NaN	NaN	NaN	NaN	NaN	2.247	0.384	0.164	2.336	0.234	0.145	NaN	NaN	NaN	2.245	-0.005	0.156	NaN	NaN	NaN	NaN	NaN	NaN	NaN	NaN	NaN	NaN	NaN	NaN	2.174	0.401	0.487	2.186	0.27	0.545	NaN	NaN	NaN
70	0.35	NaN	NaN	NaN	NaN	NaN	NaN	NaN	NaN	NaN	NaN	NaN	NaN	NaN	NaN	NaN	2.247	0.384	0.163	2.336	0.234	0.145	NaN	NaN	NaN	2.245	-0.005	0.156	NaN	NaN	NaN	NaN	NaN	NaN	NaN	NaN	NaN	NaN	NaN	NaN	2.174	0.401	0.487	2.186	0.27	0.545	NaN	NaN	NaN
71	0.355	NaN	NaN	NaN	NaN	NaN	NaN	NaN	NaN	NaN	NaN	NaN	NaN	NaN	NaN	NaN	2.247	0.384	0.163	2.336	0.234	0.145	NaN	NaN	NaN	2.245	-0.005	0.156	NaN	NaN	NaN	NaN	NaN	NaN	NaN	NaN	NaN	NaN	NaN	NaN	2.174	0.401	0.487	2.186	0.27	0.545	NaN	NaN	NaN
72	0.36	NaN	NaN	NaN	NaN	NaN	NaN	NaN	NaN	NaN	NaN	NaN	NaN	NaN	NaN	NaN	2.247	0.384	0.164	2.337	0.233	0.145	NaN	NaN	NaN	2.245	-0.005	0.156	NaN	NaN	NaN	NaN	NaN	NaN	NaN	NaN	NaN	NaN	NaN	NaN	2.174	0.402	0.487	2.186	0.27	0.545	NaN	NaN	NaN
73	0.365	NaN	NaN	NaN	NaN	NaN	NaN	NaN	NaN	NaN	NaN	NaN	NaN	NaN	NaN	NaN	2.247	0.384	0.163	2.337	0.233	0.145	NaN	NaN	NaN	2.245	-0.004	0.156	NaN	NaN	NaN	NaN	NaN	NaN	NaN	NaN	NaN	NaN	NaN	NaN	2.174	0.402	0.487	2.186	0.27	0.545	NaN	NaN	NaN
74	0.37	NaN	NaN	NaN	NaN	NaN	NaN	NaN	NaN	NaN	NaN	NaN	NaN	NaN	NaN	NaN	2.247	0.384	0.164	2.337	0.233	0.145	NaN	NaN	NaN	2.245	-0.004	0.156	NaN	NaN	NaN	NaN	NaN	NaN	NaN	NaN	NaN	NaN	NaN	NaN	2.174	0.402	0.487	2.186	0.27	0.545	NaN	NaN	NaN
75	0.375	NaN	NaN	NaN	NaN	NaN	NaN	NaN	NaN	NaN	NaN	NaN	NaN	NaN	NaN	NaN	2.247	0.384	0.164	2.337	0.233	0.145	NaN	NaN	NaN	2.245	-0.005	0.156	NaN	NaN	NaN	NaN	NaN	NaN	NaN	NaN	NaN	NaN	NaN	NaN	2.174	0.402	0.487	2.186	0.27	0.545	NaN	NaN	NaN
76	0.38	NaN	NaN	NaN	NaN	NaN	NaN	NaN	NaN	NaN	NaN	NaN	NaN	NaN	NaN	NaN	2.247	0.384	0.163	2.337	0.233	0.145	NaN	NaN	NaN	2.245	-0.004	0.156	NaN	NaN	NaN	NaN	NaN	NaN	NaN	NaN	NaN	NaN	NaN	NaN	2.174	0.402	0.487	2.186	0.27	0.545	NaN	NaN	NaN
77	0.385	NaN	NaN	NaN	NaN	NaN	NaN	NaN	NaN	NaN	NaN	NaN	NaN	NaN	NaN	NaN	2.247	0.384	0.163	2.337	0.233	0.145	NaN	NaN	NaN	2.244	-0.004	0.156	NaN	NaN	NaN	NaN	NaN	NaN	NaN	NaN	NaN	NaN	NaN	NaN	2.174	0.402	0.487	2.186	0.27	0.545	NaN	NaN	NaN
78	0.39	NaN	NaN	NaN	NaN	NaN	NaN	NaN	NaN	NaN	NaN	NaN	NaN	NaN	NaN	NaN	2.247	0.384	0.164	2.337	0.233	0.145	NaN	NaN	NaN	2.245	-0.005	0.156	NaN	NaN	NaN	NaN	NaN	NaN	NaN	NaN	NaN	NaN	NaN	NaN	2.174	0.402	0.487	2.186	0.27	0.545	NaN	NaN	NaN
79	0.395	NaN	NaN	NaN	NaN	NaN	NaN	NaN	NaN	NaN	NaN	NaN	NaN	NaN	NaN	NaN	2.247	0.384	0.164	2.337	0.234	0.145	NaN	NaN	NaN	2.245	-0.005	0.156	NaN	NaN	NaN	NaN	NaN	NaN	NaN	NaN	NaN	NaN	NaN	NaN	2.174	0.402	0.487	2.186	0.27	0.545	NaN	NaN	NaN
80	0.4	NaN	NaN	NaN	NaN	NaN	NaN	NaN	NaN	NaN	NaN	NaN	NaN	NaN	NaN	NaN	2.247	0.384	0.164	2.336	0.234	0.145	NaN	NaN	NaN	2.245	-0.005	0.156	NaN	NaN	NaN	NaN	NaN	NaN	NaN	NaN	NaN	NaN	NaN	NaN	2.174	0.402	0.487	2.186	0.27	0.545	NaN	NaN	NaN
81	0.405	NaN	NaN	NaN	NaN	NaN	NaN	NaN	NaN	NaN	NaN	NaN	NaN	NaN	NaN	NaN	2.247	0.385	0.163	2.336	0.234	0.145	NaN	NaN	NaN	2.245	-0.005	0.156	NaN	NaN	NaN	NaN	NaN	NaN	NaN	NaN	NaN	NaN	NaN	NaN	2.174	0.402	0.487	2.186	0.27	0.545	NaN	NaN	NaN
82	0.41	NaN	NaN	NaN	NaN	NaN	NaN	NaN	NaN	NaN	NaN	NaN	NaN	NaN	NaN	NaN	2.247	0.384	0.163	2.336	0.234	0.145	NaN	NaN	NaN	2.245	-0.005	0.156	NaN	NaN	NaN	NaN	NaN	NaN	NaN	NaN	NaN	NaN	NaN	NaN	2.174	0.402	0.487	2.186	0.27	0.545	NaN	NaN	NaN
83	0.415	NaN	NaN	NaN	NaN	NaN	NaN	NaN	NaN	NaN	NaN	NaN	NaN	NaN	NaN	NaN	2.247	0.384	0.164	2.336	0.234	0.145	NaN	NaN	NaN	2.245	-0.004	0.156	NaN	NaN	NaN	NaN	NaN	NaN	NaN	NaN	NaN	NaN	NaN	NaN	2.174	0.402	0.487	2.186	0.27	0.545	NaN	NaN	NaN
84	0.42	NaN	NaN	NaN	NaN	NaN	NaN	NaN	NaN	NaN	NaN	NaN	NaN	NaN	NaN	NaN	2.247	0.385	0.163	2.336	0.234	0.145	NaN	NaN	NaN	2.245	-0.005	0.156	NaN	NaN	NaN	NaN	NaN	NaN	NaN	NaN	NaN	NaN	NaN	NaN	2.174	0.402	0.487	2.186	0.27	0.545	NaN	NaN	NaN
85	0.425	NaN	NaN	NaN	NaN	NaN	NaN	NaN	NaN	NaN	NaN	NaN	NaN	NaN	NaN	NaN	2.247	0.384	0.163	2.336	0.234	0.145	NaN	NaN	NaN	2.245	-0.005	0.156	NaN	NaN	NaN	NaN	NaN	NaN	NaN	NaN	NaN	NaN	NaN	NaN	2.174	0.402	0.487	2.186	0.27	0.545	NaN	NaN	NaN
86	0.43	NaN	NaN	NaN	NaN	NaN	NaN	NaN	NaN	NaN	NaN	NaN	NaN	NaN	NaN	NaN	2.247	0.384	0.164	2.336	0.234	0.145	NaN	NaN	NaN	2.245	-0.004	0.156	NaN	NaN	NaN	NaN	NaN	NaN	NaN	NaN	NaN	NaN	NaN	NaN	2.174	0.402	0.487	2.186	0.27	0.545	NaN	NaN	NaN
87	0.435	NaN	NaN	NaN	NaN	NaN	NaN	NaN	NaN	NaN	NaN	NaN	NaN	NaN	NaN	NaN	2.247	0.384	0.164	2.336	0.234	0.145	NaN	NaN	NaN	2.245	-0.004	0.156	NaN	NaN	NaN	NaN	NaN	NaN	NaN	NaN	NaN	NaN	NaN	NaN	2.174	0.402	0.487	2.186	0.27	0.545	NaN	NaN	NaN
88	0.44	NaN	NaN	NaN	NaN	NaN	NaN	NaN	NaN	NaN	NaN	NaN	NaN	NaN	NaN	NaN	2.247	0.385	0.163	2.335	0.234	0.145	NaN	NaN	NaN	2.245	-0.005	0.156	NaN	NaN	NaN	NaN	NaN	NaN	NaN	NaN	NaN	NaN	NaN	NaN	2.174	0.402	0.487	2.186	0.27	0.545	NaN	NaN	NaN
89	0.445	NaN	NaN	NaN	NaN	NaN	NaN	NaN	NaN	NaN	NaN	NaN	NaN	NaN	NaN	NaN	2.247	0.384	0.164	2.335	0.234	0.145	NaN	NaN	NaN	2.245	-0.005	0.156	NaN	NaN	NaN	NaN	NaN	NaN	NaN	NaN	NaN	NaN	NaN	NaN	2.174	0.402	0.487	2.186	0.27	0.545	NaN	NaN	NaN
90	0.45	NaN	NaN	NaN	NaN	NaN	NaN	NaN	NaN	NaN	NaN	NaN	NaN	NaN	NaN	NaN	2.247	0.384	0.164	2.335	0.234	0.145	NaN	NaN	NaN	2.246	-0.005	0.156	NaN	NaN	NaN	NaN	NaN	NaN	NaN	NaN	NaN	NaN	NaN	NaN	2.174	0.402	0.487	2.186	0.27	0.545	NaN	NaN	NaN
91	0.455	NaN	NaN	NaN	NaN	NaN	NaN	NaN	NaN	NaN	NaN	NaN	NaN	NaN	NaN	NaN	2.247	0.384	0.164	2.335	0.234	0.145	NaN	NaN	NaN	2.245	-0.005	0.156	NaN	NaN	NaN	NaN	NaN	NaN	NaN	NaN	NaN	NaN	NaN	NaN	2.174	0.402	0.487	2.186	0.27	0.545	NaN	NaN	NaN
92	0.46	NaN	NaN	NaN	NaN	NaN	NaN	NaN	NaN	NaN	NaN	NaN	NaN	NaN	NaN	NaN	2.247	0.385	0.163	2.335	0.234	0.145	NaN	NaN	NaN	2.245	-0.005	0.156	NaN	NaN	NaN	NaN	NaN	NaN	NaN	NaN	NaN	NaN	NaN	NaN	2.174	0.402	0.487	2.186	0.27	0.545	NaN	NaN	NaN
93	0.465	NaN	NaN	NaN	NaN	NaN	NaN	NaN	NaN	NaN	NaN	NaN	NaN	NaN	NaN	NaN	2.247	0.385	0.163	2.335	0.234	0.145	NaN	NaN	NaN	2.245	-0.005	0.156	NaN	NaN	NaN	NaN	NaN	NaN	NaN	NaN	NaN	NaN	NaN	NaN	2.174	0.402	0.487	2.186	0.27	0.545	NaN	NaN	NaN
94	0.47	NaN	NaN	NaN	NaN	NaN	NaN	NaN	NaN	NaN	NaN	NaN	NaN	NaN	NaN	NaN	2.247	0.385	0.163	2.335	0.234	0.145	NaN	NaN	NaN	2.244	-0.004	0.156	NaN	NaN	NaN	NaN	NaN	NaN	NaN	NaN	NaN	NaN	NaN	NaN	2.174	0.402	0.487	2.186	0.27	0.545	NaN	NaN	NaN
95	0.475	NaN	NaN	NaN	NaN	NaN	NaN	NaN	NaN	NaN	NaN	NaN	NaN	NaN	NaN	NaN	2.247	0.385	0.163	2.335	0.234	0.145	NaN	NaN	NaN	2.244	-0.004	0.156	NaN	NaN	NaN	NaN	NaN	NaN	NaN	NaN	NaN	NaN	NaN	NaN	2.174	0.402	0.487	2.186	0.27	0.545	NaN	NaN	NaN
96	0.48	NaN	NaN	NaN	NaN	NaN	NaN	NaN	NaN	NaN	NaN	NaN	NaN	NaN	NaN	NaN	2.247	0.384	0.164	2.335	0.234	0.145	NaN	NaN	NaN	2.245	-0.004	0.156	NaN	NaN	NaN	NaN	NaN	NaN	NaN	NaN	NaN	NaN	NaN	NaN	2.174	0.402	0.487	2.186	0.27	0.545	NaN	NaN	NaN
97	0.485	NaN	NaN	NaN	NaN	NaN	NaN	NaN	NaN	NaN	NaN	NaN	NaN	NaN	NaN	NaN	2.247	0.385	0.163	2.336	0.234	0.145	NaN	NaN	NaN	2.245	-0.005	0.156	NaN	NaN	NaN	NaN	NaN	NaN	NaN	NaN	NaN	NaN	NaN	NaN	2.174	0.402	0.487	2.186	0.27	0.545	NaN	NaN	NaN
98	0.49	NaN	NaN	NaN	NaN	NaN	NaN	NaN	NaN	NaN	NaN	NaN	NaN	NaN	NaN	NaN	2.247	0.385	0.163	2.336	0.234	0.145	NaN	NaN	NaN	2.245	-0.005	0.156	NaN	NaN	NaN	NaN	NaN	NaN	NaN	NaN	NaN	NaN	NaN	NaN	2.174	0.402	0.487	2.186	0.27	0.545	NaN	NaN	NaN
99	0.495	NaN	NaN	NaN	NaN	NaN	NaN	NaN	NaN	NaN	NaN	NaN	NaN	NaN	NaN	NaN	2.247	0.385	0.164	2.336	0.234	0.145	NaN	NaN	NaN	2.245	-0.005	0.156	NaN	NaN	NaN	NaN	NaN	NaN	NaN	NaN	NaN	NaN	NaN	NaN	2.174	0.402	0.487	2.186	0.27	0.545	NaN	NaN	NaN
100	0.5	NaN	NaN	NaN	NaN	NaN	NaN	NaN	NaN	NaN	NaN	NaN	NaN	NaN	NaN	NaN	2.247	0.385	0.163	2.335	0.234	0.145	NaN	NaN	NaN	2.245	-0.005	0.156	NaN	NaN	NaN	NaN	NaN	NaN	NaN	NaN	NaN	NaN	NaN	NaN	2.174	0.403	0.487	2.186	0.27	0.545	NaN	NaN	NaN
101	0.505	NaN	NaN	NaN	NaN	NaN	NaN	NaN	NaN	NaN	NaN	NaN	NaN	NaN	NaN	NaN	2.247	0.385	0.163	2.334	0.235	0.145	NaN	NaN	NaN	2.245	-0.005	0.156	NaN	NaN	NaN	NaN	NaN	NaN	NaN	NaN	NaN	NaN	NaN	NaN	2.174	0.403	0.487	2.186	0.27	0.545	NaN	NaN	NaN
102	0.51	NaN	NaN	NaN	NaN	NaN	NaN	NaN	NaN	NaN	NaN	NaN	NaN	NaN	NaN	NaN	2.247	0.385	0.163	2.33	0.236	0.144	NaN	NaN	NaN	2.245	-0.005	0.156	NaN	NaN	NaN	NaN	NaN	NaN	NaN	NaN	NaN	NaN	NaN	NaN	2.174	0.403	0.487	2.186	0.27	0.545	NaN	NaN	NaN
103	0.515	NaN	NaN	NaN	NaN	NaN	NaN	NaN	NaN	NaN	NaN	NaN	NaN	NaN	NaN	NaN	2.247	0.385	0.163	2.324	0.239	0.144	NaN	NaN	NaN	2.245	-0.005	0.156	NaN	NaN	NaN	NaN	NaN	NaN	NaN	NaN	NaN	NaN	NaN	NaN	2.174	0.403	0.487	2.186	0.27	0.546	NaN	NaN	NaN
104	0.52	NaN	NaN	NaN	NaN	NaN	NaN	NaN	NaN	NaN	NaN	NaN	NaN	NaN	NaN	NaN	2.247	0.385	0.163	2.332	0.236	0.145	NaN	NaN	NaN	2.245	-0.005	0.156	NaN	NaN	NaN	NaN	NaN	NaN	NaN	NaN	NaN	NaN	NaN	NaN	2.174	0.403	0.487	2.186	0.271	0.547	NaN	NaN	NaN
105	0.525	NaN	NaN	NaN	NaN	NaN	NaN	NaN	NaN	NaN	NaN	NaN	NaN	NaN	NaN	NaN	2.247	0.385	0.163	2.33	0.236	0.144	NaN	NaN	NaN	2.245	-0.004	0.156	NaN	NaN	NaN	NaN	NaN	NaN	NaN	NaN	NaN	NaN	NaN	NaN	2.174	0.403	0.487	2.186	0.27	0.546	NaN	NaN	NaN
106	0.53	NaN	NaN	NaN	NaN	NaN	NaN	NaN	NaN	NaN	NaN	NaN	NaN	NaN	NaN	NaN	2.247	0.385	0.163	2.324	0.239	0.144	NaN	NaN	NaN	2.245	-0.005	0.156	NaN	NaN	NaN	NaN	NaN	NaN	NaN	NaN	NaN	NaN	NaN	NaN	2.174	0.403	0.487	2.186	0.271	0.547	NaN	NaN	NaN
107	0.535	NaN	NaN	NaN	NaN	NaN	NaN	NaN	NaN	NaN	NaN	NaN	NaN	NaN	NaN	NaN	2.247	0.385	0.163	2.332	0.235	0.145	NaN	NaN	NaN	2.245	-0.004	0.156	NaN	NaN	NaN	NaN	NaN	NaN	NaN	NaN	NaN	NaN	NaN	NaN	2.174	0.403	0.487	2.186	0.27	0.546	NaN	NaN	NaN
108	0.54	NaN	NaN	NaN	NaN	NaN	NaN	NaN	NaN	NaN	NaN	NaN	NaN	NaN	NaN	NaN	2.247	0.385	0.163	2.335	0.234	0.145	NaN	NaN	NaN	2.245	-0.005	0.156	NaN	NaN	NaN	NaN	NaN	NaN	NaN	NaN	NaN	NaN	NaN	NaN	2.174	0.403	0.487	2.186	0.27	0.545	NaN	NaN	NaN
109	0.545	NaN	NaN	NaN	NaN	NaN	NaN	NaN	NaN	NaN	NaN	NaN	NaN	NaN	NaN	NaN	2.247	0.385	0.163	2.336	0.234	0.145	NaN	NaN	NaN	2.245	-0.005	0.156	NaN	NaN	NaN	NaN	NaN	NaN	NaN	NaN	NaN	NaN	NaN	NaN	2.174	0.403	0.487	2.186	0.27	0.545	NaN	NaN	NaN
110	0.55	NaN	NaN	NaN	NaN	NaN	NaN	NaN	NaN	NaN	NaN	NaN	NaN	NaN	NaN	NaN	2.247	0.385	0.163	2.335	0.234	0.145	NaN	NaN	NaN	2.245	-0.004	0.156	NaN	NaN	NaN	NaN	NaN	NaN	NaN	NaN	NaN	NaN	NaN	NaN	2.174	0.403	0.487	2.186	0.27	0.545	NaN	NaN	NaN
111	0.555	NaN	NaN	NaN	NaN	NaN	NaN	NaN	NaN	NaN	NaN	NaN	NaN	NaN	NaN	NaN	2.247	0.385	0.163	2.334	0.235	0.145	NaN	NaN	NaN	2.244	-0.004	0.156	NaN	NaN	NaN	NaN	NaN	NaN	NaN	NaN	NaN	NaN	NaN	NaN	2.174	0.403	0.487	2.186	0.27	0.545	NaN	NaN	NaN
112	0.56	NaN	NaN	NaN	NaN	NaN	NaN	NaN	NaN	NaN	NaN	NaN	NaN	NaN	NaN	NaN	2.247	0.385	0.163	2.335	0.234	0.145	NaN	NaN	NaN	2.245	-0.004	0.156	NaN	NaN	NaN	NaN	NaN	NaN	NaN	NaN	NaN	NaN	NaN	NaN	2.174	0.403	0.487	2.186	0.27	0.546	NaN	NaN	NaN
113	0.565	NaN	NaN	NaN	NaN	NaN	NaN	NaN	NaN	NaN	NaN	NaN	NaN	NaN	NaN	NaN	2.246	0.385	0.164	2.335	0.234	0.145	NaN	NaN	NaN	2.245	-0.005	0.156	NaN	NaN	NaN	NaN	NaN	NaN	NaN	NaN	NaN	NaN	NaN	NaN	2.173	0.403	0.487	2.187	0.271	0.547	NaN	NaN	NaN
114	0.57	NaN	NaN	NaN	NaN	NaN	NaN	NaN	NaN	NaN	NaN	NaN	NaN	NaN	NaN	NaN	2.246	0.385	0.164	2.335	0.234	0.145	NaN	NaN	NaN	2.245	-0.005	0.156	NaN	NaN	NaN	NaN	NaN	NaN	NaN	NaN	NaN	NaN	NaN	NaN	2.173	0.403	0.487	2.187	0.271	0.547	NaN	NaN	NaN
115	0.575	NaN	NaN	NaN	NaN	NaN	NaN	NaN	NaN	NaN	NaN	NaN	NaN	NaN	NaN	NaN	2.246	0.385	0.164	2.335	0.235	0.145	NaN	NaN	NaN	2.245	-0.005	0.156	NaN	NaN	NaN	NaN	NaN	NaN	NaN	NaN	NaN	NaN	NaN	NaN	2.173	0.403	0.487	2.187	0.271	0.548	NaN	NaN	NaN
116	0.58	NaN	NaN	NaN	NaN	NaN	NaN	NaN	NaN	NaN	NaN	NaN	NaN	NaN	NaN	NaN	2.246	0.385	0.163	2.33	0.236	0.145	NaN	NaN	NaN	2.245	-0.005	0.156	NaN	NaN	NaN	NaN	NaN	NaN	NaN	NaN	NaN	NaN	NaN	NaN	2.173	0.403	0.487	2.187	0.271	0.548	NaN	NaN	NaN
117	0.585	NaN	NaN	NaN	NaN	NaN	NaN	NaN	NaN	NaN	NaN	NaN	NaN	NaN	NaN	NaN	2.246	0.385	0.163	2.324	0.239	0.144	NaN	NaN	NaN	2.245	-0.005	0.156	NaN	NaN	NaN	NaN	NaN	NaN	NaN	NaN	NaN	NaN	NaN	NaN	2.173	0.403	0.487	2.187	0.271	0.548	NaN	NaN	NaN
118	0.59	NaN	NaN	NaN	NaN	NaN	NaN	NaN	NaN	NaN	NaN	NaN	NaN	NaN	NaN	NaN	2.245	0.384	0.163	2.332	0.236	0.145	NaN	NaN	NaN	2.245	-0.005	0.156	NaN	NaN	NaN	NaN	NaN	NaN	NaN	NaN	NaN	NaN	NaN	NaN	2.173	0.403	0.487	2.187	0.271	0.548	NaN	NaN	NaN
119	0.595	NaN	NaN	NaN	NaN	NaN	NaN	NaN	NaN	NaN	NaN	NaN	NaN	NaN	NaN	NaN	2.244	0.384	0.161	2.334	0.235	0.145	NaN	NaN	NaN	2.245	-0.005	0.156	NaN	NaN	NaN	NaN	NaN	NaN	NaN	NaN	NaN	NaN	NaN	NaN	2.173	0.403	0.487	2.187	0.271	0.548	NaN	NaN	NaN
120	0.6	NaN	NaN	NaN	NaN	NaN	NaN	NaN	NaN	NaN	NaN	NaN	NaN	NaN	NaN	NaN	2.245	0.385	0.163	2.331	0.236	0.145	NaN	NaN	NaN	2.245	-0.005	0.156	NaN	NaN	NaN	NaN	NaN	NaN	NaN	NaN	NaN	NaN	NaN	NaN	2.173	0.403	0.487	2.187	0.271	0.548	NaN	NaN	NaN
121	0.605	NaN	NaN	NaN	NaN	NaN	NaN	NaN	NaN	NaN	NaN	NaN	NaN	NaN	NaN	NaN	2.245	0.385	0.163	2.319	0.241	0.143	NaN	NaN	NaN	2.245	-0.005	0.156	NaN	NaN	NaN	NaN	NaN	NaN	NaN	NaN	NaN	NaN	NaN	NaN	2.173	0.403	0.487	2.187	0.271	0.548	NaN	NaN	NaN
122	0.61	NaN	NaN	NaN	NaN	NaN	NaN	NaN	NaN	NaN	NaN	NaN	NaN	NaN	NaN	NaN	2.245	0.384	0.163	2.321	0.24	0.143	NaN	NaN	NaN	2.245	-0.004	0.156	NaN	NaN	NaN	NaN	NaN	NaN	NaN	NaN	NaN	NaN	NaN	NaN	2.173	0.403	0.487	2.187	0.271	0.548	NaN	NaN	NaN
123	0.615	NaN	NaN	NaN	NaN	NaN	NaN	NaN	NaN	NaN	NaN	NaN	NaN	NaN	NaN	NaN	2.243	0.384	0.161	2.332	0.236	0.145	NaN	NaN	NaN	2.245	-0.004	0.156	NaN	NaN	NaN	NaN	NaN	NaN	NaN	NaN	NaN	NaN	NaN	NaN	2.173	0.403	0.487	2.187	0.271	0.548	NaN	NaN	NaN
124	0.62	NaN	NaN	NaN	NaN	NaN	NaN	NaN	NaN	NaN	NaN	NaN	NaN	NaN	NaN	NaN	2.243	0.383	0.16	2.334	0.235	0.145	NaN	NaN	NaN	2.245	-0.005	0.156	NaN	NaN	NaN	NaN	NaN	NaN	NaN	NaN	NaN	NaN	NaN	NaN	2.173	0.403	0.487	2.187	0.271	0.548	NaN	NaN	NaN
125	0.625	NaN	NaN	NaN	NaN	NaN	NaN	NaN	NaN	NaN	NaN	NaN	NaN	NaN	NaN	NaN	2.243	0.383	0.16	2.335	0.235	0.145	NaN	NaN	NaN	2.245	-0.005	0.156	NaN	NaN	NaN	NaN	NaN	NaN	NaN	NaN	NaN	NaN	NaN	NaN	2.173	0.403	0.487	2.186	0.271	0.548	NaN	NaN	NaN
126	0.63	NaN	NaN	NaN	NaN	NaN	NaN	NaN	NaN	NaN	NaN	NaN	NaN	NaN	NaN	NaN	2.243	0.383	0.16	2.335	0.234	0.145	NaN	NaN	NaN	2.245	-0.005	0.156	NaN	NaN	NaN	NaN	NaN	NaN	NaN	NaN	NaN	NaN	NaN	NaN	2.173	0.403	0.487	2.186	0.271	0.548	NaN	NaN	NaN
127	0.635	NaN	NaN	NaN	NaN	NaN	NaN	NaN	NaN	NaN	NaN	NaN	NaN	NaN	NaN	NaN	2.242	0.383	0.16	2.335	0.235	0.145	NaN	NaN	NaN	2.245	-0.005	0.156	NaN	NaN	NaN	NaN	NaN	NaN	NaN	NaN	NaN	NaN	NaN	NaN	2.173	0.403	0.487	2.186	0.271	0.547	NaN	NaN	NaN
128	0.64	NaN	NaN	NaN	NaN	NaN	NaN	NaN	NaN	NaN	NaN	NaN	NaN	NaN	NaN	NaN	2.242	0.383	0.16	2.334	0.235	0.145	NaN	NaN	NaN	2.245	-0.005	0.156	NaN	NaN	NaN	NaN	NaN	NaN	NaN	NaN	NaN	NaN	NaN	NaN	2.173	0.403	0.487	2.186	0.271	0.547	NaN	NaN	NaN
129	0.645	NaN	NaN	NaN	NaN	NaN	NaN	NaN	NaN	NaN	NaN	NaN	NaN	NaN	NaN	NaN	2.242	0.383	0.16	2.334	0.235	0.145	NaN	NaN	NaN	2.245	-0.005	0.156	NaN	NaN	NaN	NaN	NaN	NaN	NaN	NaN	NaN	NaN	NaN	NaN	2.173	0.403	0.487	2.186	0.271	0.547	NaN	NaN	NaN
130	0.65	NaN	NaN	NaN	NaN	NaN	NaN	NaN	NaN	NaN	NaN	NaN	NaN	NaN	NaN	NaN	2.242	0.383	0.16	2.335	0.235	0.145	NaN	NaN	NaN	2.245	-0.005	0.156	NaN	NaN	NaN	NaN	NaN	NaN	NaN	NaN	NaN	NaN	NaN	NaN	2.173	0.403	0.487	2.186	0.271	0.547	NaN	NaN	NaN
131	0.655	NaN	NaN	NaN	NaN	NaN	NaN	NaN	NaN	NaN	NaN	NaN	NaN	NaN	NaN	NaN	2.242	0.383	0.16	2.334	0.235	0.145	NaN	NaN	NaN	2.245	-0.005	0.156	NaN	NaN	NaN	NaN	NaN	NaN	NaN	NaN	NaN	NaN	NaN	NaN	2.173	0.403	0.487	2.186	0.271	0.547	NaN	NaN	NaN
132	0.66	NaN	NaN	NaN	NaN	NaN	NaN	NaN	NaN	NaN	NaN	NaN	NaN	NaN	NaN	NaN	2.242	0.383	0.16	2.334	0.235	0.145	NaN	NaN	NaN	2.246	-0.005	0.156	NaN	NaN	NaN	NaN	NaN	NaN	NaN	NaN	NaN	NaN	NaN	NaN	2.173	0.403	0.487	2.186	0.271	0.547	NaN	NaN	NaN
133	0.665	NaN	NaN	NaN	NaN	NaN	NaN	NaN	NaN	NaN	NaN	NaN	NaN	NaN	NaN	NaN	2.242	0.383	0.16	2.334	0.235	0.145	NaN	NaN	NaN	2.245	-0.005	0.156	NaN	NaN	NaN	NaN	NaN	NaN	NaN	NaN	NaN	NaN	NaN	NaN	2.173	0.403	0.487	2.186	0.271	0.547	NaN	NaN	NaN
134	0.67	NaN	NaN	NaN	NaN	NaN	NaN	NaN	NaN	NaN	NaN	NaN	NaN	NaN	NaN	NaN	2.242	0.383	0.16	2.334	0.235	0.145	NaN	NaN	NaN	2.245	-0.005	0.156	NaN	NaN	NaN	NaN	NaN	NaN	NaN	NaN	NaN	NaN	NaN	NaN	2.173	0.403	0.487	2.186	0.271	0.547	NaN	NaN	NaN
135	0.675	NaN	NaN	NaN	NaN	NaN	NaN	NaN	NaN	NaN	NaN	NaN	NaN	NaN	NaN	NaN	2.242	0.383	0.16	2.334	0.235	0.145	NaN	NaN	NaN	2.245	-0.005	0.156	NaN	NaN	NaN	NaN	NaN	NaN	NaN	NaN	NaN	NaN	NaN	NaN	2.172	0.403	0.487	2.186	0.271	0.547	NaN	NaN	NaN
136	0.68	NaN	NaN	NaN	NaN	NaN	NaN	NaN	NaN	NaN	NaN	NaN	NaN	NaN	NaN	NaN	2.242	0.383	0.16	2.334	0.235	0.145	NaN	NaN	NaN	2.245	-0.005	0.156	NaN	NaN	NaN	NaN	NaN	NaN	NaN	NaN	NaN	NaN	NaN	NaN	2.172	0.403	0.487	2.186	0.271	0.547	NaN	NaN	NaN
137	0.685	NaN	NaN	NaN	NaN	NaN	NaN	NaN	NaN	NaN	NaN	NaN	NaN	NaN	NaN	NaN	2.242	0.383	0.16	2.334	0.235	0.145	NaN	NaN	NaN	2.245	-0.005	0.156	NaN	NaN	NaN	NaN	NaN	NaN	NaN	NaN	NaN	NaN	NaN	NaN	2.172	0.403	0.486	2.186	0.271	0.547	NaN	NaN	NaN
138	0.69	NaN	NaN	NaN	NaN	NaN	NaN	NaN	NaN	NaN	NaN	NaN	NaN	NaN	NaN	NaN	2.242	0.383	0.16	2.334	0.235	0.145	NaN	NaN	NaN	2.245	-0.005	0.156	NaN	NaN	NaN	NaN	NaN	NaN	NaN	NaN	NaN	NaN	NaN	NaN	2.172	0.403	0.486	2.186	0.271	0.547	NaN	NaN	NaN
139	0.695	NaN	NaN	NaN	NaN	NaN	NaN	NaN	NaN	NaN	NaN	NaN	NaN	NaN	NaN	NaN	2.242	0.383	0.16	2.334	0.235	0.145	NaN	NaN	NaN	2.245	-0.005	0.156	NaN	NaN	NaN	NaN	NaN	NaN	NaN	NaN	NaN	NaN	NaN	NaN	2.172	0.403	0.486	2.186	0.271	0.547	NaN	NaN	NaN
140	0.7	NaN	NaN	NaN	NaN	NaN	NaN	NaN	NaN	NaN	NaN	NaN	NaN	NaN	NaN	NaN	2.242	0.383	0.16	2.334	0.235	0.145	NaN	NaN	NaN	2.245	-0.005	0.156	NaN	NaN	NaN	NaN	NaN	NaN	NaN	NaN	NaN	NaN	NaN	NaN	2.172	0.403	0.486	2.186	0.271	0.547	NaN	NaN	NaN
141	0.705	NaN	NaN	NaN	NaN	NaN	NaN	NaN	NaN	NaN	NaN	NaN	NaN	NaN	NaN	NaN	2.242	0.383	0.16	2.333	0.235	0.145	NaN	NaN	NaN	2.245	-0.005	0.156	NaN	NaN	NaN	NaN	NaN	NaN	NaN	NaN	NaN	NaN	NaN	NaN	2.172	0.403	0.486	2.186	0.271	0.547	NaN	NaN	NaN
142	0.71	NaN	NaN	NaN	NaN	NaN	NaN	NaN	NaN	NaN	NaN	NaN	NaN	NaN	NaN	NaN	2.242	0.383	0.16	2.334	0.235	0.145	NaN	NaN	NaN	2.245	-0.005	0.156	NaN	NaN	NaN	NaN	NaN	NaN	NaN	NaN	NaN	NaN	NaN	NaN	2.172	0.403	0.486	2.186	0.271	0.547	NaN	NaN	NaN
143	0.715	NaN	NaN	NaN	NaN	NaN	NaN	NaN	NaN	NaN	NaN	NaN	NaN	NaN	NaN	NaN	2.242	0.383	0.16	2.334	0.235	0.145	NaN	NaN	NaN	2.245	-0.005	0.156	NaN	NaN	NaN	NaN	NaN	NaN	NaN	NaN	NaN	NaN	NaN	NaN	2.172	0.403	0.486	2.186	0.271	0.547	NaN	NaN	NaN
144	0.72	NaN	NaN	NaN	NaN	NaN	NaN	NaN	NaN	NaN	NaN	NaN	NaN	NaN	NaN	NaN	2.242	0.383	0.16	2.334	0.235	0.145	NaN	NaN	NaN	2.245	-0.004	0.156	NaN	NaN	NaN	NaN	NaN	NaN	NaN	NaN	NaN	NaN	NaN	NaN	2.172	0.403	0.486	2.186	0.271	0.547	NaN	NaN	NaN
145	0.725	NaN	NaN	NaN	NaN	NaN	NaN	NaN	NaN	NaN	NaN	NaN	NaN	NaN	NaN	NaN	2.242	0.383	0.16	2.334	0.235	0.145	NaN	NaN	NaN	2.245	-0.004	0.156	NaN	NaN	NaN	NaN	NaN	NaN	NaN	NaN	NaN	NaN	NaN	NaN	2.172	0.403	0.486	2.186	0.271	0.547	NaN	NaN	NaN
146	0.73	NaN	NaN	NaN	2.319	0.883	0.311	NaN	NaN	NaN	NaN	NaN	NaN	NaN	NaN	NaN	2.242	0.383	0.16	2.334	0.235	0.145	NaN	NaN	NaN	2.245	-0.005	0.156	NaN	NaN	NaN	NaN	NaN	NaN	NaN	NaN	NaN	NaN	NaN	NaN	2.172	0.403	0.486	2.186	0.271	0.547	NaN	NaN	NaN
147	0.735	NaN	NaN	NaN	2.319	0.883	0.311	NaN	NaN	NaN	NaN	NaN	NaN	NaN	NaN	NaN	2.242	0.383	0.16	2.334	0.235	0.145	NaN	NaN	NaN	2.245	-0.005	0.156	NaN	NaN	NaN	NaN	NaN	NaN	NaN	NaN	NaN	NaN	NaN	NaN	2.172	0.403	0.486	2.186	0.271	0.547	NaN	NaN	NaN
148	0.74	NaN	NaN	NaN	2.319	0.883	0.31	NaN	NaN	NaN	NaN	NaN	NaN	NaN	NaN	NaN	2.242	0.383	0.16	2.334	0.235	0.145	NaN	NaN	NaN	2.245	-0.004	0.156	NaN	NaN	NaN	NaN	NaN	NaN	NaN	NaN	NaN	NaN	NaN	NaN	2.172	0.403	0.486	2.186	0.271	0.547	NaN	NaN	NaN
149	0.745	NaN	NaN	NaN	2.319	0.883	0.31	NaN	NaN	NaN	NaN	NaN	NaN	NaN	NaN	NaN	2.242	0.383	0.16	2.334	0.235	0.145	NaN	NaN	NaN	2.245	-0.005	0.156	NaN	NaN	NaN	NaN	NaN	NaN	NaN	NaN	NaN	NaN	NaN	NaN	2.172	0.403	0.486	2.186	0.271	0.547	NaN	NaN	NaN
150	0.75	NaN	NaN	NaN	2.319	0.883	0.31	NaN	NaN	NaN	NaN	NaN	NaN	NaN	NaN	NaN	2.242	0.383	0.16	2.334	0.234	0.145	NaN	NaN	NaN	2.245	-0.005	0.156	NaN	NaN	NaN	NaN	NaN	NaN	NaN	NaN	NaN	NaN	NaN	NaN	2.172	0.403	0.486	2.186	0.271	0.547	NaN	NaN	NaN
151	0.755	NaN	NaN	NaN	2.319	0.883	0.31	NaN	NaN	NaN	NaN	NaN	NaN	NaN	NaN	NaN	2.242	0.383	0.16	2.334	0.234	0.145	NaN	NaN	NaN	2.245	-0.005	0.156	NaN	NaN	NaN	NaN	NaN	NaN	NaN	NaN	NaN	NaN	NaN	NaN	2.172	0.403	0.486	2.186	0.271	0.547	NaN	NaN	NaN
152	0.76	NaN	NaN	NaN	2.319	0.883	0.31	NaN	NaN	NaN	NaN	NaN	NaN	NaN	NaN	NaN	2.242	0.383	0.16	2.334	0.234	0.145	NaN	NaN	NaN	2.245	-0.004	0.156	NaN	NaN	NaN	NaN	NaN	NaN	NaN	NaN	NaN	NaN	NaN	NaN	2.172	0.403	0.486	2.186	0.271	0.547	NaN	NaN	NaN
153	0.765	NaN	NaN	NaN	2.319	0.883	0.31	NaN	NaN	NaN	NaN	NaN	NaN	NaN	NaN	NaN	2.242	0.383	0.16	2.334	0.234	0.145	NaN	NaN	NaN	2.245	-0.005	0.156	NaN	NaN	NaN	NaN	NaN	NaN	NaN	NaN	NaN	NaN	NaN	NaN	2.172	0.403	0.486	2.186	0.271	0.547	NaN	NaN	NaN
154	0.77	NaN	NaN	NaN	2.319	0.883	0.31	NaN	NaN	NaN	NaN	NaN	NaN	NaN	NaN	NaN	2.242	0.383	0.16	2.335	0.234	0.145	NaN	NaN	NaN	2.245	-0.005	0.156	NaN	NaN	NaN	NaN	NaN	NaN	NaN	NaN	NaN	NaN	NaN	NaN	2.172	0.403	0.486	2.186	0.271	0.547	NaN	NaN	NaN
155	0.775	NaN	NaN	NaN	2.319	0.883	0.31	NaN	NaN	NaN	NaN	NaN	NaN	NaN	NaN	NaN	2.242	0.383	0.16	2.335	0.234	0.145	NaN	NaN	NaN	2.245	-0.005	0.156	NaN	NaN	NaN	NaN	NaN	NaN	NaN	NaN	NaN	NaN	NaN	NaN	2.172	0.403	0.486	2.186	0.271	0.547	NaN	NaN	NaN
156	0.78	NaN	NaN	NaN	2.319	0.883	0.31	NaN	NaN	NaN	NaN	NaN	NaN	NaN	NaN	NaN	2.242	0.383	0.16	2.335	0.234	0.145	NaN	NaN	NaN	2.245	-0.005	0.156	NaN	NaN	NaN	NaN	NaN	NaN	NaN	NaN	NaN	NaN	NaN	NaN	2.172	0.403	0.486	2.186	0.271	0.547	NaN	NaN	NaN
157	0.785	NaN	NaN	NaN	2.319	0.883	0.31	NaN	NaN	NaN	NaN	NaN	NaN	NaN	NaN	NaN	2.242	0.383	0.16	2.335	0.234	0.145	NaN	NaN	NaN	2.245	-0.004	0.156	NaN	NaN	NaN	NaN	NaN	NaN	NaN	NaN	NaN	NaN	NaN	NaN	2.172	0.403	0.486	2.186	0.271	0.547	NaN	NaN	NaN
158	0.79	NaN	NaN	NaN	2.319	0.883	0.31	NaN	NaN	NaN	NaN	NaN	NaN	NaN	NaN	NaN	2.242	0.383	0.16	2.335	0.234	0.145	NaN	NaN	NaN	2.245	-0.005	0.156	NaN	NaN	NaN	NaN	NaN	NaN	NaN	NaN	NaN	NaN	NaN	NaN	2.172	0.403	0.486	2.186	0.271	0.547	NaN	NaN	NaN
159	0.795	NaN	NaN	NaN	2.319	0.883	0.31	NaN	NaN	NaN	NaN	NaN	NaN	NaN	NaN	NaN	2.242	0.383	0.16	2.335	0.234	0.145	NaN	NaN	NaN	2.245	-0.005	0.156	NaN	NaN	NaN	NaN	NaN	NaN	NaN	NaN	NaN	NaN	NaN	NaN	2.172	0.403	0.486	2.186	0.271	0.547	NaN	NaN	NaN
160	0.8	NaN	NaN	NaN	2.319	0.883	0.31	NaN	NaN	NaN	NaN	NaN	NaN	NaN	NaN	NaN	2.242	0.383	0.16	2.335	0.234	0.145	NaN	NaN	NaN	2.246	-0.005	0.156	NaN	NaN	NaN	NaN	NaN	NaN	NaN	NaN	NaN	NaN	NaN	NaN	2.172	0.403	0.486	2.186	0.271	0.547	NaN	NaN	NaN
161	0.805	NaN	NaN	NaN	2.319	0.883	0.31	NaN	NaN	NaN	NaN	NaN	NaN	NaN	NaN	NaN	2.242	0.383	0.16	2.335	0.234	0.145	NaN	NaN	NaN	2.246	-0.005	0.156	NaN	NaN	NaN	NaN	NaN	NaN	NaN	NaN	NaN	NaN	NaN	NaN	2.172	0.403	0.486	2.186	0.271	0.547	NaN	NaN	NaN
162	0.81	NaN	NaN	NaN	2.319	0.883	0.31	NaN	NaN	NaN	NaN	NaN	NaN	NaN	NaN	NaN	2.242	0.383	0.16	2.335	0.234	0.145	NaN	NaN	NaN	2.246	-0.005	0.156	NaN	NaN	NaN	NaN	NaN	NaN	NaN	NaN	NaN	NaN	NaN	NaN	2.172	0.403	0.486	2.186	0.271	0.547	NaN	NaN	NaN
163	0.815	NaN	NaN	NaN	2.319	0.883	0.31	NaN	NaN	NaN	NaN	NaN	NaN	NaN	NaN	NaN	2.242	0.383	0.16	2.336	0.234	0.145	NaN	NaN	NaN	2.246	-0.005	0.156	NaN	NaN	NaN	NaN	NaN	NaN	NaN	NaN	NaN	NaN	NaN	NaN	2.172	0.403	0.486	2.186	0.271	0.547	NaN	NaN	NaN
164	0.82	NaN	NaN	NaN	2.319	0.883	0.31	NaN	NaN	NaN	NaN	NaN	NaN	NaN	NaN	NaN	2.242	0.383	0.16	2.335	0.234	0.145	NaN	NaN	NaN	2.245	-0.005	0.156	NaN	NaN	NaN	NaN	NaN	NaN	NaN	NaN	NaN	NaN	NaN	NaN	2.172	0.403	0.486	2.186	0.271	0.547	NaN	NaN	NaN
165	0.825	NaN	NaN	NaN	2.319	0.883	0.31	NaN	NaN	NaN	NaN	NaN	NaN	NaN	NaN	NaN	2.243	0.383	0.16	2.335	0.234	0.145	NaN	NaN	NaN	2.245	-0.005	0.156	NaN	NaN	NaN	NaN	NaN	NaN	NaN	NaN	NaN	NaN	NaN	NaN	2.172	0.403	0.486	2.186	0.271	0.547	NaN	NaN	NaN
166	0.83	NaN	NaN	NaN	2.319	0.883	0.31	NaN	NaN	NaN	NaN	NaN	NaN	NaN	NaN	NaN	2.243	0.383	0.16	2.336	0.234	0.145	NaN	NaN	NaN	2.245	-0.005	0.156	NaN	NaN	NaN	NaN	NaN	NaN	NaN	NaN	NaN	NaN	NaN	NaN	2.172	0.403	0.486	2.186	0.271	0.547	NaN	NaN	NaN
167	0.835	NaN	NaN	NaN	2.319	0.883	0.31	NaN	NaN	NaN	NaN	NaN	NaN	NaN	NaN	NaN	2.242	0.383	0.16	2.335	0.234	0.145	NaN	NaN	NaN	2.245	-0.005	0.156	NaN	NaN	NaN	NaN	NaN	NaN	NaN	NaN	NaN	NaN	NaN	NaN	2.172	0.403	0.486	2.186	0.271	0.547	NaN	NaN	NaN
168	0.84	NaN	NaN	NaN	2.319	0.883	0.31	NaN	NaN	NaN	NaN	NaN	NaN	NaN	NaN	NaN	2.242	0.383	0.16	2.335	0.234	0.145	NaN	NaN	NaN	2.245	-0.005	0.156	NaN	NaN	NaN	NaN	NaN	NaN	NaN	NaN	NaN	NaN	NaN	NaN	2.172	0.403	0.486	2.186	0.271	0.547	NaN	NaN	NaN
169	0.845	NaN	NaN	NaN	2.319	0.883	0.31	NaN	NaN	NaN	NaN	NaN	NaN	NaN	NaN	NaN	2.243	0.383	0.16	2.335	0.234	0.145	NaN	NaN	NaN	2.245	-0.005	0.156	NaN	NaN	NaN	NaN	NaN	NaN	NaN	NaN	NaN	NaN	NaN	NaN	2.172	0.403	0.486	2.186	0.271	0.547	NaN	NaN	NaN
170	0.85	NaN	NaN	NaN	2.319	0.883	0.31	NaN	NaN	NaN	NaN	NaN	NaN	NaN	NaN	NaN	2.243	0.383	0.16	2.336	0.234	0.145	NaN	NaN	NaN	2.246	-0.005	0.156	NaN	NaN	NaN	NaN	NaN	NaN	NaN	NaN	NaN	NaN	NaN	NaN	2.172	0.403	0.486	2.186	0.271	0.547	NaN	NaN	NaN
171	0.855	NaN	NaN	NaN	2.319	0.883	0.31	NaN	NaN	NaN	NaN	NaN	NaN	NaN	NaN	NaN	2.243	0.383	0.16	2.336	0.234	0.145	NaN	NaN	NaN	2.246	-0.005	0.156	NaN	NaN	NaN	NaN	NaN	NaN	NaN	NaN	NaN	NaN	NaN	NaN	2.172	0.403	0.486	2.186	0.272	0.547	NaN	NaN	NaN
172	0.86	NaN	NaN	NaN	2.319	0.883	0.31	NaN	NaN	NaN	NaN	NaN	NaN	NaN	NaN	NaN	2.243	0.383	0.16	2.336	0.234	0.145	NaN	NaN	NaN	2.245	-0.005	0.156	NaN	NaN	NaN	NaN	NaN	NaN	NaN	NaN	NaN	NaN	NaN	NaN	2.172	0.403	0.486	2.186	0.272	0.547	NaN	NaN	NaN
173	0.865	NaN	NaN	NaN	2.319	0.883	0.31	NaN	NaN	NaN	NaN	NaN	NaN	NaN	NaN	NaN	2.243	0.383	0.16	2.336	0.234	0.145	NaN	NaN	NaN	2.246	-0.005	0.156	NaN	NaN	NaN	NaN	NaN	NaN	NaN	NaN	NaN	NaN	NaN	NaN	2.172	0.403	0.486	2.186	0.272	0.547	NaN	NaN	NaN
174	0.87	NaN	NaN	NaN	2.319	0.883	0.31	NaN	NaN	NaN	NaN	NaN	NaN	NaN	NaN	NaN	2.243	0.383	0.16	2.336	0.234	0.145	NaN	NaN	NaN	2.246	-0.005	0.156	NaN	NaN	NaN	NaN	NaN	NaN	NaN	NaN	NaN	NaN	NaN	NaN	2.172	0.403	0.486	2.186	0.271	0.547	NaN	NaN	NaN
175	0.875	NaN	NaN	NaN	2.319	0.883	0.31	NaN	NaN	NaN	NaN	NaN	NaN	NaN	NaN	NaN	2.243	0.383	0.16	2.336	0.234	0.145	NaN	NaN	NaN	2.246	-0.005	0.156	NaN	NaN	NaN	NaN	NaN	NaN	NaN	NaN	NaN	NaN	NaN	NaN	2.172	0.403	0.486	2.186	0.271	0.547	NaN	NaN	NaN
176	0.88	NaN	NaN	NaN	2.32	0.883	0.31	NaN	NaN	NaN	NaN	NaN	NaN	NaN	NaN	NaN	2.243	0.383	0.16	2.336	0.234	0.145	NaN	NaN	NaN	2.245	-0.005	0.156	NaN	NaN	NaN	NaN	NaN	NaN	NaN	NaN	NaN	NaN	NaN	NaN	2.172	0.403	0.486	2.186	0.271	0.547	NaN	NaN	NaN
177	0.885	NaN	NaN	NaN	2.32	0.883	0.31	NaN	NaN	NaN	NaN	NaN	NaN	NaN	NaN	NaN	2.243	0.383	0.16	2.336	0.234	0.145	NaN	NaN	NaN	2.246	-0.005	0.156	NaN	NaN	NaN	NaN	NaN	NaN	NaN	NaN	NaN	NaN	NaN	NaN	2.172	0.403	0.486	2.186	0.272	0.547	NaN	NaN	NaN
178	0.89	NaN	NaN	NaN	2.32	0.883	0.31	NaN	NaN	NaN	NaN	NaN	NaN	NaN	NaN	NaN	2.243	0.383	0.16	2.337	0.233	0.145	NaN	NaN	NaN	2.246	-0.005	0.156	NaN	NaN	NaN	NaN	NaN	NaN	NaN	NaN	NaN	NaN	NaN	NaN	2.172	0.403	0.486	2.186	0.272	0.547	NaN	NaN	NaN
179	0.895	NaN	NaN	NaN	2.32	0.883	0.31	NaN	NaN	NaN	NaN	NaN	NaN	NaN	NaN	NaN	2.243	0.383	0.16	2.336	0.233	0.145	NaN	NaN	NaN	2.246	-0.005	0.156	NaN	NaN	NaN	NaN	NaN	NaN	NaN	NaN	NaN	NaN	NaN	NaN	2.172	0.403	0.486	2.186	0.272	0.547	NaN	NaN	NaN
180	0.9	NaN	NaN	NaN	2.32	0.883	0.31	NaN	NaN	NaN	NaN	NaN	NaN	NaN	NaN	NaN	2.243	0.383	0.16	2.336	0.234	0.145	NaN	NaN	NaN	2.246	-0.005	0.156	NaN	NaN	NaN	NaN	NaN	NaN	NaN	NaN	NaN	NaN	NaN	NaN	2.172	0.403	0.486	2.186	0.272	0.547	NaN	NaN	NaN
181	0.905	NaN	NaN	NaN	2.32	0.883	0.31	NaN	NaN	NaN	NaN	NaN	NaN	NaN	NaN	NaN	2.243	0.383	0.16	2.336	0.234	0.145	NaN	NaN	NaN	2.246	-0.005	0.156	NaN	NaN	NaN	NaN	NaN	NaN	NaN	NaN	NaN	NaN	NaN	NaN	2.172	0.403	0.486	2.186	0.272	0.547	NaN	NaN	NaN
182	0.91	NaN	NaN	NaN	2.32	0.883	0.31	NaN	NaN	NaN	NaN	NaN	NaN	NaN	NaN	NaN	2.243	0.383	0.16	2.336	0.234	0.145	NaN	NaN	NaN	2.246	-0.005	0.156	NaN	NaN	NaN	NaN	NaN	NaN	NaN	NaN	NaN	NaN	NaN	NaN	2.172	0.403	0.486	2.186	0.271	0.547	NaN	NaN	NaN
183	0.915	NaN	NaN	NaN	2.32	0.883	0.31	NaN	NaN	NaN	NaN	NaN	NaN	NaN	NaN	NaN	2.243	0.383	0.16	2.336	0.233	0.145	NaN	NaN	NaN	2.246	-0.005	0.156	NaN	NaN	NaN	NaN	NaN	NaN	NaN	NaN	NaN	NaN	NaN	NaN	2.172	0.403	0.486	2.186	0.271	0.547	NaN	NaN	NaN
184	0.92	NaN	NaN	NaN	2.32	0.883	0.31	NaN	NaN	NaN	NaN	NaN	NaN	NaN	NaN	NaN	2.243	0.383	0.16	2.337	0.233	0.145	NaN	NaN	NaN	2.246	-0.005	0.156	NaN	NaN	NaN	NaN	NaN	NaN	NaN	NaN	NaN	NaN	NaN	NaN	2.172	0.403	0.486	2.186	0.272	0.547	NaN	NaN	NaN
185	0.925	NaN	NaN	NaN	2.32	0.883	0.31	NaN	NaN	NaN	NaN	NaN	NaN	NaN	NaN	NaN	2.243	0.383	0.16	2.337	0.233	0.145	NaN	NaN	NaN	2.246	-0.005	0.156	NaN	NaN	NaN	NaN	NaN	NaN	NaN	NaN	NaN	NaN	NaN	NaN	2.172	0.403	0.486	2.186	0.271	0.547	NaN	NaN	NaN
186	0.93	NaN	NaN	NaN	2.32	0.883	0.31	NaN	NaN	NaN	NaN	NaN	NaN	NaN	NaN	NaN	2.243	0.383	0.16	2.337	0.233	0.145	NaN	NaN	NaN	2.245	-0.005	0.156	NaN	NaN	NaN	NaN	NaN	NaN	NaN	NaN	NaN	NaN	NaN	NaN	2.172	0.403	0.486	2.186	0.271	0.547	NaN	NaN	NaN
187	0.935	NaN	NaN	NaN	2.32	0.883	0.31	NaN	NaN	NaN	NaN	NaN	NaN	NaN	NaN	NaN	2.243	0.383	0.16	2.337	0.233	0.145	NaN	NaN	NaN	2.246	-0.005	0.156	NaN	NaN	NaN	NaN	NaN	NaN	NaN	NaN	NaN	NaN	NaN	NaN	2.172	0.403	0.486	2.186	0.272	0.547	NaN	NaN	NaN
188	0.94	NaN	NaN	NaN	2.32	0.883	0.31	NaN	NaN	NaN	NaN	NaN	NaN	NaN	NaN	NaN	2.243	0.383	0.16	2.337	0.233	0.145	NaN	NaN	NaN	2.246	-0.005	0.156	NaN	NaN	NaN	NaN	NaN	NaN	NaN	NaN	NaN	NaN	NaN	NaN	2.172	0.403	0.486	2.186	0.272	0.547	NaN	NaN	NaN
189	0.945	NaN	NaN	NaN	2.32	0.883	0.31	NaN	NaN	NaN	NaN	NaN	NaN	NaN	NaN	NaN	2.243	0.383	0.16	2.337	0.233	0.145	NaN	NaN	NaN	2.246	-0.005	0.156	NaN	NaN	NaN	NaN	NaN	NaN	NaN	NaN	NaN	NaN	NaN	NaN	2.172	0.403	0.486	2.186	0.271	0.547	NaN	NaN	NaN
190	0.95	NaN	NaN	NaN	2.32	0.883	0.31	NaN	NaN	NaN	NaN	NaN	NaN	NaN	NaN	NaN	2.243	0.383	0.16	2.338	0.233	0.145	NaN	NaN	NaN	2.245	-0.005	0.156	NaN	NaN	NaN	NaN	NaN	NaN	NaN	NaN	NaN	NaN	NaN	NaN	2.172	0.403	0.486	2.186	0.271	0.547	NaN	NaN	NaN
191	0.955	NaN	NaN	NaN	2.32	0.883	0.31	NaN	NaN	NaN	NaN	NaN	NaN	NaN	NaN	NaN	2.243	0.383	0.16	2.338	0.233	0.145	NaN	NaN	NaN	2.246	-0.005	0.156	NaN	NaN	NaN	NaN	NaN	NaN	NaN	NaN	NaN	NaN	NaN	NaN	2.172	0.403	0.486	2.186	0.271	0.547	NaN	NaN	NaN
192	0.96	NaN	NaN	NaN	2.32	0.883	0.31	NaN	NaN	NaN	NaN	NaN	NaN	NaN	NaN	NaN	2.243	0.383	0.16	2.338	0.233	0.145	NaN	NaN	NaN	2.246	-0.005	0.156	NaN	NaN	NaN	NaN	NaN	NaN	NaN	NaN	NaN	NaN	NaN	NaN	2.172	0.403	0.486	2.186	0.271	0.547	NaN	NaN	NaN
193	0.965	NaN	NaN	NaN	2.32	0.883	0.31	NaN	NaN	NaN	NaN	NaN	NaN	NaN	NaN	NaN	2.243	0.383	0.16	2.338	0.233	0.145	NaN	NaN	NaN	2.246	-0.005	0.156	NaN	NaN	NaN	NaN	NaN	NaN	NaN	NaN	NaN	NaN	NaN	NaN	2.172	0.403	0.486	2.186	0.271	0.547	NaN	NaN	NaN
194	0.97	NaN	NaN	NaN	2.32	0.883	0.31	NaN	NaN	NaN	NaN	NaN	NaN	NaN	NaN	NaN	2.243	0.383	0.16	2.338	0.233	0.145	NaN	NaN	NaN	2.246	-0.005	0.156	NaN	NaN	NaN	NaN	NaN	NaN	NaN	NaN	NaN	NaN	NaN	NaN	2.172	0.403	0.486	2.186	0.271	0.547	NaN	NaN	NaN
195	0.975	NaN	NaN	NaN	2.32	0.883	0.31	NaN	NaN	NaN	NaN	NaN	NaN	NaN	NaN	NaN	2.244	0.383	0.16	2.338	0.233	0.145	NaN	NaN	NaN	2.246	-0.005	0.156	NaN	NaN	NaN	NaN	NaN	NaN	NaN	NaN	NaN	NaN	NaN	NaN	2.172	0.403	0.486	2.186	0.271	0.547	NaN	NaN	NaN
196	0.98	NaN	NaN	NaN	2.32	0.883	0.31	NaN	NaN	NaN	NaN	NaN	NaN	NaN	NaN	NaN	2.244	0.383	0.16	2.338	0.233	0.145	NaN	NaN	NaN	2.246	-0.005	0.156	NaN	NaN	NaN	NaN	NaN	NaN	NaN	NaN	NaN	NaN	NaN	NaN	2.172	0.403	0.486	2.186	0.271	0.547	NaN	NaN	NaN
197	0.985	NaN	NaN	NaN	2.32	0.883	0.31	NaN	NaN	NaN	NaN	NaN	NaN	NaN	NaN	NaN	2.244	0.383	0.16	2.338	0.233	0.145	NaN	NaN	NaN	2.246	-0.005	0.156	NaN	NaN	NaN	NaN	NaN	NaN	NaN	NaN	NaN	NaN	NaN	NaN	2.172	0.403	0.486	2.186	0.271	0.547	NaN	NaN	NaN
198	0.99	NaN	NaN	NaN	2.32	0.883	0.31	NaN	NaN	NaN	NaN	NaN	NaN	NaN	NaN	NaN	2.244	0.383	0.16	2.338	0.233	0.145	NaN	NaN	NaN	2.246	-0.005	0.156	NaN	NaN	NaN	NaN	NaN	NaN	NaN	NaN	NaN	NaN	NaN	NaN	2.172	0.403	0.486	2.186	0.271	0.547	NaN	NaN	NaN
199	0.995	NaN	NaN	NaN	2.32	0.883	0.31	NaN	NaN	NaN	NaN	NaN	NaN	NaN	NaN	NaN	2.244	0.383	0.16	2.338	0.232	0.145	NaN	NaN	NaN	2.245	-0.005	0.156	NaN	NaN	NaN	NaN	NaN	NaN	NaN	NaN	NaN	NaN	NaN	NaN	2.172	0.403	0.486	2.186	0.271	0.547	NaN	NaN	NaN
200	1	NaN	NaN	NaN	2.32	0.883	0.31	NaN	NaN	NaN	NaN	NaN	NaN	NaN	NaN	NaN	2.244	0.383	0.16	2.338	0.232	0.145	NaN	NaN	NaN	2.245	-0.005	0.156	NaN	NaN	NaN	NaN	NaN	NaN	NaN	NaN	NaN	NaN	NaN	NaN	2.172	0.403	0.486	2.186	0.271	0.547	NaN	NaN	NaN
201	1.005	NaN	NaN	NaN	2.32	0.883	0.31	NaN	NaN	NaN	NaN	NaN	NaN	NaN	NaN	NaN	2.244	0.383	0.16	2.338	0.232	0.145	NaN	NaN	NaN	2.246	-0.005	0.156	NaN	NaN	NaN	NaN	NaN	NaN	NaN	NaN	NaN	NaN	NaN	NaN	2.172	0.403	0.486	2.186	0.271	0.547	NaN	NaN	NaN
202	1.01	NaN	NaN	NaN	2.32	0.883	0.31	NaN	NaN	NaN	NaN	NaN	NaN	NaN	NaN	NaN	2.244	0.383	0.16	2.339	0.232	0.145	NaN	NaN	NaN	2.246	-0.005	0.156	NaN	NaN	NaN	NaN	NaN	NaN	NaN	NaN	NaN	NaN	NaN	NaN	2.172	0.403	0.486	2.186	0.271	0.547	NaN	NaN	NaN
203	1.015	NaN	NaN	NaN	2.32	0.883	0.31	NaN	NaN	NaN	NaN	NaN	NaN	NaN	NaN	NaN	2.244	0.383	0.16	2.338	0.232	0.145	NaN	NaN	NaN	2.246	-0.005	0.156	NaN	NaN	NaN	NaN	NaN	NaN	NaN	NaN	NaN	NaN	NaN	NaN	2.172	0.403	0.486	2.186	0.271	0.547	NaN	NaN	NaN
204	1.02	NaN	NaN	NaN	2.32	0.883	0.31	NaN	NaN	NaN	NaN	NaN	NaN	NaN	NaN	NaN	2.244	0.383	0.16	2.338	0.233	0.145	NaN	NaN	NaN	2.246	-0.005	0.156	NaN	NaN	NaN	NaN	NaN	NaN	NaN	NaN	NaN	NaN	NaN	NaN	2.172	0.403	0.486	2.186	0.271	0.547	NaN	NaN	NaN
205	1.025	NaN	NaN	NaN	2.32	0.883	0.31	NaN	NaN	NaN	NaN	NaN	NaN	NaN	NaN	NaN	2.244	0.383	0.16	2.338	0.232	0.145	NaN	NaN	NaN	2.246	-0.005	0.156	NaN	NaN	NaN	NaN	NaN	NaN	NaN	NaN	NaN	NaN	NaN	NaN	2.172	0.403	0.486	2.186	0.271	0.547	NaN	NaN	NaN
206	1.03	NaN	NaN	NaN	2.32	0.883	0.31	NaN	NaN	NaN	NaN	NaN	NaN	NaN	NaN	NaN	2.244	0.383	0.16	2.338	0.233	0.145	NaN	NaN	NaN	2.245	-0.005	0.156	NaN	NaN	NaN	NaN	NaN	NaN	NaN	NaN	NaN	NaN	NaN	NaN	2.172	0.403	0.486	2.186	0.271	0.547	NaN	NaN	NaN
207	1.035	NaN	NaN	NaN	2.32	0.883	0.31	NaN	NaN	NaN	NaN	NaN	NaN	NaN	NaN	NaN	2.244	0.383	0.16	2.338	0.233	0.145	NaN	NaN	NaN	2.246	-0.005	0.156	NaN	NaN	NaN	NaN	NaN	NaN	NaN	NaN	NaN	NaN	NaN	NaN	2.172	0.403	0.486	2.186	0.271	0.547	NaN	NaN	NaN
208	1.04	NaN	NaN	NaN	2.32	0.883	0.31	NaN	NaN	NaN	NaN	NaN	NaN	NaN	NaN	NaN	2.244	0.383	0.16	2.338	0.233	0.145	NaN	NaN	NaN	2.246	-0.005	0.156	NaN	NaN	NaN	NaN	NaN	NaN	NaN	NaN	NaN	NaN	NaN	NaN	2.172	0.403	0.486	2.186	0.271	0.547	NaN	NaN	NaN
209	1.045	NaN	NaN	NaN	2.32	0.883	0.31	NaN	NaN	NaN	NaN	NaN	NaN	NaN	NaN	NaN	2.244	0.383	0.16	2.338	0.233	0.145	NaN	NaN	NaN	2.246	-0.005	0.156	NaN	NaN	NaN	NaN	NaN	NaN	NaN	NaN	NaN	NaN	NaN	NaN	2.173	0.403	0.486	2.186	0.271	0.547	NaN	NaN	NaN
210	1.05	NaN	NaN	NaN	2.32	0.883	0.31	NaN	NaN	NaN	NaN	NaN	NaN	NaN	NaN	NaN	2.244	0.383	0.16	2.338	0.233	0.145	NaN	NaN	NaN	2.246	-0.005	0.156	NaN	NaN	NaN	NaN	NaN	NaN	NaN	NaN	NaN	NaN	NaN	NaN	2.173	0.403	0.486	2.186	0.271	0.547	NaN	NaN	NaN
211	1.055	NaN	NaN	NaN	2.32	0.883	0.31	NaN	NaN	NaN	NaN	NaN	NaN	NaN	NaN	NaN	2.244	0.383	0.16	2.338	0.233	0.145	NaN	NaN	NaN	2.246	-0.005	0.156	NaN	NaN	NaN	NaN	NaN	NaN	NaN	NaN	NaN	NaN	NaN	NaN	2.173	0.403	0.486	2.186	0.271	0.547	NaN	NaN	NaN
212	1.06	NaN	NaN	NaN	2.32	0.883	0.31	NaN	NaN	NaN	NaN	NaN	NaN	NaN	NaN	NaN	2.244	0.383	0.16	2.338	0.233	0.145	NaN	NaN	NaN	2.246	-0.005	0.156	NaN	NaN	NaN	NaN	NaN	NaN	NaN	NaN	NaN	NaN	NaN	NaN	2.173	0.403	0.486	2.186	0.271	0.547	NaN	NaN	NaN
213	1.065	NaN	NaN	NaN	2.32	0.883	0.31	NaN	NaN	NaN	NaN	NaN	NaN	NaN	NaN	NaN	2.244	0.383	0.16	2.338	0.233	0.145	NaN	NaN	NaN	2.246	-0.005	0.156	NaN	NaN	NaN	NaN	NaN	NaN	NaN	NaN	NaN	NaN	NaN	NaN	2.173	0.403	0.486	2.186	0.271	0.547	NaN	NaN	NaN
214	1.07	NaN	NaN	NaN	2.32	0.883	0.31	NaN	NaN	NaN	NaN	NaN	NaN	NaN	NaN	NaN	2.244	0.383	0.16	2.338	0.233	0.145	NaN	NaN	NaN	2.246	-0.005	0.156	NaN	NaN	NaN	NaN	NaN	NaN	NaN	NaN	NaN	NaN	NaN	NaN	2.173	0.403	0.486	2.186	0.27	0.545	NaN	NaN	NaN
215	1.075	NaN	NaN	NaN	2.32	0.883	0.31	NaN	NaN	NaN	NaN	NaN	NaN	NaN	NaN	NaN	2.244	0.382	0.161	2.338	0.233	0.145	NaN	NaN	NaN	2.246	-0.005	0.156	NaN	NaN	NaN	NaN	NaN	NaN	NaN	NaN	NaN	NaN	NaN	NaN	2.173	0.403	0.486	2.186	0.27	0.546	NaN	NaN	NaN
216	1.08	NaN	NaN	NaN	2.32	0.883	0.31	NaN	NaN	NaN	NaN	NaN	NaN	NaN	NaN	NaN	2.244	0.382	0.161	2.338	0.233	0.145	NaN	NaN	NaN	2.246	-0.005	0.156	NaN	NaN	NaN	NaN	NaN	NaN	NaN	NaN	NaN	NaN	NaN	NaN	2.173	0.403	0.486	2.186	0.271	0.546	NaN	NaN	NaN
217	1.085	NaN	NaN	NaN	2.321	0.883	0.31	NaN	NaN	NaN	NaN	NaN	NaN	NaN	NaN	NaN	2.244	0.382	0.161	2.338	0.233	0.145	NaN	NaN	NaN	2.245	-0.005	0.156	NaN	NaN	NaN	NaN	NaN	NaN	NaN	NaN	NaN	NaN	NaN	NaN	2.173	0.403	0.486	2.186	0.27	0.545	NaN	NaN	NaN
218	1.09	NaN	NaN	NaN	2.321	0.883	0.31	NaN	NaN	NaN	NaN	NaN	NaN	NaN	NaN	NaN	2.244	0.382	0.161	2.338	0.233	0.145	NaN	NaN	NaN	2.245	-0.005	0.156	NaN	NaN	NaN	NaN	NaN	NaN	NaN	NaN	NaN	NaN	NaN	NaN	2.173	0.403	0.486	2.186	0.27	0.545	NaN	NaN	NaN
219	1.095	NaN	NaN	NaN	2.321	0.883	0.31	NaN	NaN	NaN	NaN	NaN	NaN	NaN	NaN	NaN	2.244	0.382	0.16	2.338	0.233	0.145	NaN	NaN	NaN	2.246	-0.005	0.156	NaN	NaN	NaN	NaN	NaN	NaN	NaN	NaN	NaN	NaN	NaN	NaN	2.173	0.403	0.486	2.186	0.27	0.545	NaN	NaN	NaN
220	1.1	NaN	NaN	NaN	2.321	0.883	0.31	NaN	NaN	NaN	NaN	NaN	NaN	NaN	NaN	NaN	2.244	0.382	0.161	2.338	0.233	0.145	NaN	NaN	NaN	2.246	-0.005	0.156	NaN	NaN	NaN	NaN	NaN	NaN	NaN	NaN	NaN	NaN	NaN	NaN	2.173	0.403	0.486	2.186	0.27	0.545	NaN	NaN	NaN
221	1.105	NaN	NaN	NaN	2.321	0.883	0.31	NaN	NaN	NaN	NaN	NaN	NaN	NaN	NaN	NaN	2.244	0.382	0.161	2.338	0.233	0.145	NaN	NaN	NaN	2.246	-0.005	0.156	NaN	NaN	NaN	NaN	NaN	NaN	NaN	NaN	NaN	NaN	NaN	NaN	2.173	0.403	0.486	2.186	0.27	0.545	NaN	NaN	NaN
222	1.11	NaN	NaN	NaN	2.321	0.883	0.31	NaN	NaN	NaN	NaN	NaN	NaN	NaN	NaN	NaN	2.244	0.382	0.161	2.337	0.233	0.145	NaN	NaN	NaN	2.246	-0.005	0.156	NaN	NaN	NaN	NaN	NaN	NaN	NaN	NaN	NaN	NaN	NaN	NaN	2.173	0.403	0.487	2.186	0.27	0.545	NaN	NaN	NaN
223	1.115	NaN	NaN	NaN	2.321	0.883	0.31	NaN	NaN	NaN	NaN	NaN	NaN	NaN	NaN	NaN	2.244	0.382	0.161	2.337	0.233	0.145	NaN	NaN	NaN	2.246	-0.005	0.156	NaN	NaN	NaN	NaN	NaN	NaN	NaN	NaN	NaN	NaN	NaN	NaN	2.173	0.403	0.487	2.186	0.27	0.545	NaN	NaN	NaN
224	1.12	NaN	NaN	NaN	2.321	0.883	0.31	NaN	NaN	NaN	NaN	NaN	NaN	NaN	NaN	NaN	2.244	0.382	0.161	2.337	0.233	0.145	NaN	NaN	NaN	2.246	-0.005	0.156	NaN	NaN	NaN	NaN	NaN	NaN	NaN	NaN	NaN	NaN	NaN	NaN	2.173	0.403	0.487	2.186	0.27	0.545	NaN	NaN	NaN
225	1.125	NaN	NaN	NaN	2.321	0.883	0.31	NaN	NaN	NaN	NaN	NaN	NaN	NaN	NaN	NaN	2.244	0.382	0.161	2.337	0.233	0.145	NaN	NaN	NaN	2.246	-0.005	0.156	NaN	NaN	NaN	NaN	NaN	NaN	NaN	NaN	NaN	NaN	NaN	NaN	2.173	0.403	0.487	2.186	0.27	0.545	NaN	NaN	NaN
226	1.13	NaN	NaN	NaN	2.321	0.883	0.31	NaN	NaN	NaN	NaN	NaN	NaN	NaN	NaN	NaN	2.244	0.382	0.161	2.337	0.233	0.145	NaN	NaN	NaN	2.246	-0.005	0.156	NaN	NaN	NaN	NaN	NaN	NaN	NaN	NaN	NaN	NaN	NaN	NaN	2.173	0.403	0.487	2.186	0.27	0.545	NaN	NaN	NaN
227	1.135	NaN	NaN	NaN	2.321	0.883	0.31	NaN	NaN	NaN	NaN	NaN	NaN	NaN	NaN	NaN	2.244	0.382	0.161	2.337	0.233	0.145	NaN	NaN	NaN	2.246	-0.005	0.156	NaN	NaN	NaN	NaN	NaN	NaN	NaN	NaN	NaN	NaN	NaN	NaN	2.173	0.403	0.487	2.186	0.27	0.545	NaN	NaN	NaN
228	1.14	NaN	NaN	NaN	2.321	0.883	0.31	NaN	NaN	NaN	NaN	NaN	NaN	NaN	NaN	NaN	2.244	0.382	0.161	2.337	0.233	0.145	NaN	NaN	NaN	2.246	-0.005	0.156	NaN	NaN	NaN	NaN	NaN	NaN	NaN	NaN	NaN	NaN	NaN	NaN	2.173	0.403	0.487	2.186	0.27	0.545	NaN	NaN	NaN
229	1.145	NaN	NaN	NaN	2.321	0.883	0.31	NaN	NaN	NaN	NaN	NaN	NaN	NaN	NaN	NaN	2.244	0.382	0.161	2.337	0.233	0.145	NaN	NaN	NaN	2.246	-0.005	0.156	NaN	NaN	NaN	NaN	NaN	NaN	NaN	NaN	NaN	NaN	NaN	NaN	2.173	0.403	0.487	2.186	0.27	0.545	NaN	NaN	NaN
230	1.15	NaN	NaN	NaN	2.321	0.883	0.311	NaN	NaN	NaN	NaN	NaN	NaN	NaN	NaN	NaN	2.244	0.382	0.161	2.337	0.233	0.145	NaN	NaN	NaN	2.246	-0.005	0.156	NaN	NaN	NaN	NaN	NaN	NaN	NaN	NaN	NaN	NaN	NaN	NaN	2.173	0.403	0.487	2.186	0.27	0.545	NaN	NaN	NaN
231	1.155	NaN	NaN	NaN	2.321	0.883	0.311	NaN	NaN	NaN	NaN	NaN	NaN	NaN	NaN	NaN	2.243	0.382	0.161	2.336	0.233	0.145	NaN	NaN	NaN	2.246	-0.005	0.156	NaN	NaN	NaN	NaN	NaN	NaN	NaN	NaN	NaN	NaN	NaN	NaN	2.173	0.403	0.487	2.186	0.27	0.545	NaN	NaN	NaN
232	1.16	NaN	NaN	NaN	2.321	0.883	0.311	NaN	NaN	NaN	NaN	NaN	NaN	NaN	NaN	NaN	2.243	0.382	0.161	2.336	0.234	0.145	NaN	NaN	NaN	2.246	-0.005	0.156	NaN	NaN	NaN	NaN	NaN	NaN	NaN	NaN	NaN	NaN	NaN	NaN	2.173	0.403	0.487	2.186	0.27	0.545	NaN	NaN	NaN
233	1.165	NaN	NaN	NaN	2.321	0.883	0.311	NaN	NaN	NaN	NaN	NaN	NaN	NaN	NaN	NaN	2.243	0.382	0.161	2.336	0.234	0.145	NaN	NaN	NaN	2.246	-0.005	0.156	NaN	NaN	NaN	NaN	NaN	NaN	NaN	NaN	NaN	NaN	NaN	NaN	2.173	0.403	0.487	2.186	0.27	0.545	NaN	NaN	NaN
234	1.17	NaN	NaN	NaN	2.321	0.883	0.311	NaN	NaN	NaN	NaN	NaN	NaN	NaN	NaN	NaN	2.243	0.382	0.161	2.336	0.234	0.145	NaN	NaN	NaN	2.246	-0.005	0.156	NaN	NaN	NaN	NaN	NaN	NaN	NaN	NaN	NaN	NaN	NaN	NaN	2.173	0.403	0.487	2.186	0.27	0.545	NaN	NaN	NaN
235	1.175	NaN	NaN	NaN	2.321	0.883	0.311	NaN	NaN	NaN	NaN	NaN	NaN	NaN	NaN	NaN	2.243	0.382	0.161	2.336	0.234	0.145	NaN	NaN	NaN	2.246	-0.005	0.156	NaN	NaN	NaN	NaN	NaN	NaN	NaN	NaN	NaN	NaN	NaN	NaN	2.173	0.403	0.487	2.186	0.27	0.545	NaN	NaN	NaN
236	1.18	NaN	NaN	NaN	2.321	0.883	0.311	NaN	NaN	NaN	NaN	NaN	NaN	NaN	NaN	NaN	2.243	0.382	0.161	2.336	0.234	0.145	NaN	NaN	NaN	2.246	-0.005	0.156	NaN	NaN	NaN	NaN	NaN	NaN	NaN	NaN	NaN	NaN	NaN	NaN	2.173	0.403	0.487	2.186	0.27	0.545	NaN	NaN	NaN
237	1.185	NaN	NaN	NaN	2.321	0.883	0.311	NaN	NaN	NaN	NaN	NaN	NaN	NaN	NaN	NaN	2.243	0.382	0.161	2.336	0.233	0.145	NaN	NaN	NaN	2.246	-0.005	0.156	NaN	NaN	NaN	NaN	NaN	NaN	NaN	NaN	NaN	NaN	NaN	NaN	2.173	0.403	0.487	2.186	0.27	0.545	NaN	NaN	NaN
238	1.19	NaN	NaN	NaN	2.321	0.883	0.311	NaN	NaN	NaN	NaN	NaN	NaN	NaN	NaN	NaN	2.243	0.382	0.161	2.335	0.234	0.145	NaN	NaN	NaN	2.246	-0.005	0.156	NaN	NaN	NaN	NaN	NaN	NaN	NaN	NaN	NaN	NaN	NaN	NaN	2.173	0.403	0.487	2.186	0.27	0.545	NaN	NaN	NaN
239	1.195	NaN	NaN	NaN	2.321	0.883	0.311	NaN	NaN	NaN	NaN	NaN	NaN	NaN	NaN	NaN	2.243	0.382	0.161	2.336	0.234	0.145	NaN	NaN	NaN	2.245	-0.005	0.156	NaN	NaN	NaN	NaN	NaN	NaN	NaN	NaN	NaN	NaN	NaN	NaN	2.173	0.403	0.487	2.186	0.27	0.545	NaN	NaN	NaN
240	1.2	NaN	NaN	NaN	2.321	0.883	0.311	NaN	NaN	NaN	NaN	NaN	NaN	NaN	NaN	NaN	2.243	0.382	0.161	2.336	0.233	0.145	NaN	NaN	NaN	2.245	-0.005	0.156	NaN	NaN	NaN	NaN	NaN	NaN	NaN	NaN	NaN	NaN	NaN	NaN	2.173	0.403	0.487	2.186	0.27	0.545	NaN	NaN	NaN
241	1.205	NaN	NaN	NaN	NaN	NaN	NaN	NaN	NaN	NaN	NaN	NaN	NaN	NaN	NaN	NaN	2.243	0.382	0.161	2.336	0.233	0.145	NaN	NaN	NaN	2.246	-0.005	0.156	NaN	NaN	NaN	NaN	NaN	NaN	NaN	NaN	NaN	NaN	NaN	NaN	2.173	0.403	0.487	2.186	0.27	0.546	NaN	NaN	NaN
242	1.21	NaN	NaN	NaN	2.321	0.883	0.312	NaN	NaN	NaN	NaN	NaN	NaN	NaN	NaN	NaN	2.243	0.382	0.161	2.336	0.234	0.145	NaN	NaN	NaN	2.246	-0.005	0.156	NaN	NaN	NaN	NaN	NaN	NaN	NaN	NaN	NaN	NaN	NaN	NaN	2.173	0.403	0.487	2.186	0.27	0.546	NaN	NaN	NaN
243	1.215	NaN	NaN	NaN	NaN	NaN	NaN	NaN	NaN	NaN	NaN	NaN	NaN	NaN	NaN	NaN	2.243	0.382	0.161	2.336	0.234	0.145	NaN	NaN	NaN	2.246	-0.005	0.156	NaN	NaN	NaN	NaN	NaN	NaN	NaN	NaN	NaN	NaN	NaN	NaN	2.173	0.403	0.487	2.186	0.27	0.546	NaN	NaN	NaN
244	1.22	NaN	NaN	NaN	NaN	NaN	NaN	NaN	NaN	NaN	NaN	NaN	NaN	NaN	NaN	NaN	2.243	0.382	0.161	2.337	0.233	0.146	NaN	NaN	NaN	2.246	-0.005	0.156	NaN	NaN	NaN	NaN	NaN	NaN	NaN	NaN	NaN	NaN	NaN	NaN	2.173	0.402	0.487	2.186	0.27	0.546	NaN	NaN	NaN
245	1.225	NaN	NaN	NaN	NaN	NaN	NaN	NaN	NaN	NaN	NaN	NaN	NaN	NaN	NaN	NaN	2.242	0.382	0.161	2.337	0.233	0.146	NaN	NaN	NaN	2.246	-0.005	0.156	NaN	NaN	NaN	NaN	NaN	NaN	NaN	NaN	NaN	NaN	NaN	NaN	2.173	0.402	0.487	2.186	0.27	0.546	NaN	NaN	NaN
246	1.23	NaN	NaN	NaN	NaN	NaN	NaN	NaN	NaN	NaN	NaN	NaN	NaN	NaN	NaN	NaN	2.243	0.382	0.161	2.337	0.233	0.146	NaN	NaN	NaN	2.245	-0.005	0.156	NaN	NaN	NaN	NaN	NaN	NaN	NaN	NaN	NaN	NaN	NaN	NaN	2.173	0.402	0.487	2.186	0.27	0.546	NaN	NaN	NaN
247	1.235	NaN	NaN	NaN	NaN	NaN	NaN	NaN	NaN	NaN	NaN	NaN	NaN	NaN	NaN	NaN	2.243	0.382	0.161	2.337	0.233	0.146	NaN	NaN	NaN	2.245	-0.005	0.156	NaN	NaN	NaN	NaN	NaN	NaN	NaN	NaN	NaN	NaN	NaN	NaN	2.173	0.402	0.487	2.186	0.27	0.546	NaN	NaN	NaN
248	1.24	NaN	NaN	NaN	NaN	NaN	NaN	NaN	NaN	NaN	NaN	NaN	NaN	NaN	NaN	NaN	2.242	0.382	0.161	2.338	0.233	0.146	NaN	NaN	NaN	2.245	-0.005	0.156	NaN	NaN	NaN	NaN	NaN	NaN	NaN	NaN	NaN	NaN	NaN	NaN	2.173	0.402	0.487	2.186	0.27	0.546	NaN	NaN	NaN
249	1.245	NaN	NaN	NaN	NaN	NaN	NaN	NaN	NaN	NaN	NaN	NaN	NaN	NaN	NaN	NaN	2.242	0.382	0.161	2.337	0.233	0.146	NaN	NaN	NaN	2.245	-0.005	0.156	NaN	NaN	NaN	NaN	NaN	NaN	NaN	NaN	NaN	NaN	NaN	NaN	2.173	0.402	0.487	2.187	0.271	0.547	NaN	NaN	NaN
250	1.25	NaN	NaN	NaN	NaN	NaN	NaN	NaN	NaN	NaN	NaN	NaN	NaN	NaN	NaN	NaN	2.242	0.382	0.161	2.337	0.233	0.146	NaN	NaN	NaN	2.245	-0.005	0.156	NaN	NaN	NaN	NaN	NaN	NaN	NaN	NaN	NaN	NaN	NaN	NaN	2.173	0.402	0.487	2.187	0.271	0.547	NaN	NaN	NaN
251	1.255	NaN	NaN	NaN	NaN	NaN	NaN	NaN	NaN	NaN	NaN	NaN	NaN	NaN	NaN	NaN	2.242	0.382	0.161	2.338	0.233	0.146	NaN	NaN	NaN	2.246	-0.005	0.156	NaN	NaN	NaN	NaN	NaN	NaN	NaN	NaN	NaN	NaN	NaN	NaN	2.173	0.402	0.487	2.188	0.272	0.548	NaN	NaN	NaN
252	1.26	NaN	NaN	NaN	NaN	NaN	NaN	NaN	NaN	NaN	NaN	NaN	NaN	NaN	NaN	NaN	2.242	0.382	0.161	2.338	0.233	0.146	NaN	NaN	NaN	2.245	-0.005	0.156	NaN	NaN	NaN	NaN	NaN	NaN	NaN	NaN	NaN	NaN	NaN	NaN	2.173	0.402	0.487	2.188	0.272	0.549	NaN	NaN	NaN
253	1.265	NaN	NaN	NaN	NaN	NaN	NaN	NaN	NaN	NaN	NaN	NaN	NaN	NaN	NaN	NaN	2.242	0.382	0.161	2.339	0.233	0.146	NaN	NaN	NaN	2.245	-0.005	0.156	NaN	NaN	NaN	NaN	NaN	NaN	NaN	NaN	NaN	NaN	NaN	NaN	2.173	0.402	0.487	2.188	0.272	0.549	NaN	NaN	NaN
254	1.27	NaN	NaN	NaN	NaN	NaN	NaN	NaN	NaN	NaN	NaN	NaN	NaN	NaN	NaN	NaN	2.242	0.382	0.161	2.339	0.233	0.146	NaN	NaN	NaN	2.246	-0.005	0.156	NaN	NaN	NaN	NaN	NaN	NaN	NaN	NaN	NaN	NaN	NaN	NaN	2.173	0.402	0.487	2.188	0.272	0.549	NaN	NaN	NaN
255	1.275	NaN	NaN	NaN	NaN	NaN	NaN	NaN	NaN	NaN	NaN	NaN	NaN	NaN	NaN	NaN	2.242	0.382	0.161	2.334	0.234	0.146	NaN	NaN	NaN	2.246	-0.005	0.156	NaN	NaN	NaN	NaN	NaN	NaN	NaN	NaN	NaN	NaN	NaN	NaN	2.173	0.402	0.487	2.188	0.272	0.549	NaN	NaN	NaN
256	1.28	NaN	NaN	NaN	2.241	0.805	0.201	NaN	NaN	NaN	NaN	NaN	NaN	NaN	NaN	NaN	2.242	0.382	0.161	2.328	0.236	0.145	NaN	NaN	NaN	2.245	-0.005	0.156	NaN	NaN	NaN	NaN	NaN	NaN	NaN	NaN	NaN	NaN	NaN	NaN	2.173	0.402	0.487	2.188	0.273	0.549	NaN	NaN	NaN
257	1.285	NaN	NaN	NaN	2.241	0.805	0.201	NaN	NaN	NaN	NaN	NaN	NaN	NaN	NaN	NaN	2.242	0.382	0.161	2.331	0.235	0.146	NaN	NaN	NaN	2.246	-0.005	0.156	NaN	NaN	NaN	NaN	NaN	NaN	NaN	NaN	NaN	NaN	NaN	NaN	2.173	0.402	0.487	2.188	0.273	0.549	NaN	NaN	NaN
258	1.29	NaN	NaN	NaN	2.241	0.805	0.201	NaN	NaN	NaN	NaN	NaN	NaN	NaN	NaN	NaN	2.242	0.382	0.161	2.327	0.236	0.145	NaN	NaN	NaN	2.245	-0.005	0.156	NaN	NaN	NaN	NaN	NaN	NaN	NaN	NaN	NaN	NaN	NaN	NaN	2.173	0.402	0.487	2.188	0.273	0.549	NaN	NaN	NaN
259	1.295	NaN	NaN	NaN	NaN	NaN	NaN	NaN	NaN	NaN	NaN	NaN	NaN	NaN	NaN	NaN	2.241	0.382	0.161	2.331	0.235	0.146	NaN	NaN	NaN	2.245	-0.005	0.156	NaN	NaN	NaN	NaN	NaN	NaN	NaN	NaN	NaN	NaN	NaN	NaN	2.173	0.402	0.487	2.188	0.273	0.549	NaN	NaN	NaN
260	1.3	NaN	NaN	NaN	NaN	NaN	NaN	NaN	NaN	NaN	NaN	NaN	NaN	NaN	NaN	NaN	2.241	0.382	0.161	2.322	0.238	0.144	NaN	NaN	NaN	2.245	-0.005	0.156	NaN	NaN	NaN	NaN	NaN	NaN	NaN	NaN	NaN	NaN	NaN	NaN	2.173	0.402	0.487	2.188	0.273	0.549	NaN	NaN	NaN
261	1.305	NaN	NaN	NaN	NaN	NaN	NaN	NaN	NaN	NaN	NaN	NaN	NaN	NaN	NaN	NaN	2.241	0.381	0.162	2.32	0.238	0.144	NaN	NaN	NaN	2.245	-0.005	0.156	NaN	NaN	NaN	NaN	NaN	NaN	NaN	NaN	NaN	NaN	NaN	NaN	2.172	0.402	0.487	2.187	0.273	0.549	NaN	NaN	NaN
262	1.31	NaN	NaN	NaN	NaN	NaN	NaN	NaN	NaN	NaN	NaN	NaN	NaN	NaN	NaN	NaN	2.241	0.381	0.162	2.319	0.239	0.144	NaN	NaN	NaN	2.245	-0.005	0.156	NaN	NaN	NaN	NaN	NaN	NaN	NaN	NaN	NaN	NaN	NaN	NaN	2.172	0.402	0.487	2.187	0.273	0.549	NaN	NaN	NaN
263	1.315	NaN	NaN	NaN	NaN	NaN	NaN	NaN	NaN	NaN	NaN	NaN	NaN	NaN	NaN	NaN	2.241	0.381	0.162	2.319	0.239	0.144	NaN	NaN	NaN	2.245	-0.005	0.156	NaN	NaN	NaN	NaN	NaN	NaN	NaN	NaN	NaN	NaN	NaN	NaN	2.172	0.402	0.487	2.187	0.273	0.549	NaN	NaN	NaN
264	1.32	NaN	NaN	NaN	NaN	NaN	NaN	NaN	NaN	NaN	NaN	NaN	NaN	NaN	NaN	NaN	2.241	0.381	0.162	2.319	0.239	0.144	NaN	NaN	NaN	2.246	-0.005	0.156	NaN	NaN	NaN	NaN	NaN	NaN	NaN	NaN	NaN	NaN	NaN	NaN	2.172	0.402	0.487	2.187	0.273	0.549	NaN	NaN	NaN
265	1.325	NaN	NaN	NaN	NaN	NaN	NaN	NaN	NaN	NaN	NaN	NaN	NaN	NaN	NaN	NaN	2.241	0.381	0.162	2.319	0.239	0.144	NaN	NaN	NaN	2.246	-0.005	0.156	NaN	NaN	NaN	NaN	NaN	NaN	NaN	NaN	NaN	NaN	NaN	NaN	2.172	0.402	0.487	2.187	0.273	0.549	NaN	NaN	NaN
266	1.33	NaN	NaN	NaN	NaN	NaN	NaN	NaN	NaN	NaN	NaN	NaN	NaN	NaN	NaN	NaN	2.241	0.381	0.162	2.319	0.239	0.144	NaN	NaN	NaN	2.246	-0.005	0.156	NaN	NaN	NaN	NaN	NaN	NaN	NaN	NaN	NaN	NaN	NaN	NaN	2.172	0.402	0.487	2.187	0.273	0.549	NaN	NaN	NaN
267	1.335	NaN	NaN	NaN	NaN	NaN	NaN	NaN	NaN	NaN	NaN	NaN	NaN	NaN	NaN	NaN	2.241	0.381	0.162	2.319	0.239	0.144	NaN	NaN	NaN	2.245	-0.005	0.156	NaN	NaN	NaN	NaN	NaN	NaN	NaN	NaN	NaN	NaN	NaN	NaN	2.172	0.402	0.488	2.187	0.273	0.549	NaN	NaN	NaN
268	1.34	NaN	NaN	NaN	2.32	0.884	0.314	NaN	NaN	NaN	NaN	NaN	NaN	NaN	NaN	NaN	2.241	0.381	0.162	2.319	0.239	0.144	NaN	NaN	NaN	2.245	-0.005	0.156	NaN	NaN	NaN	NaN	NaN	NaN	NaN	NaN	NaN	NaN	NaN	NaN	2.172	0.402	0.488	2.187	0.273	0.549	NaN	NaN	NaN
269	1.345	NaN	NaN	NaN	2.32	0.884	0.314	NaN	NaN	NaN	NaN	NaN	NaN	NaN	NaN	NaN	2.241	0.381	0.162	2.319	0.239	0.144	NaN	NaN	NaN	2.245	-0.005	0.156	NaN	NaN	NaN	NaN	NaN	NaN	NaN	NaN	NaN	NaN	NaN	NaN	2.172	0.402	0.488	2.187	0.273	0.549	NaN	NaN	NaN
270	1.35	NaN	NaN	NaN	2.32	0.884	0.314	NaN	NaN	NaN	NaN	NaN	NaN	NaN	NaN	NaN	2.241	0.381	0.162	2.319	0.239	0.144	NaN	NaN	NaN	2.246	-0.005	0.156	NaN	NaN	NaN	NaN	NaN	NaN	NaN	NaN	NaN	NaN	NaN	NaN	2.171	0.4	0.487	2.187	0.273	0.549	NaN	NaN	NaN
271	1.355	NaN	NaN	NaN	2.32	0.884	0.314	NaN	NaN	NaN	NaN	NaN	NaN	NaN	NaN	NaN	2.241	0.381	0.162	2.325	0.237	0.145	NaN	NaN	NaN	2.246	-0.005	0.156	NaN	NaN	NaN	NaN	NaN	NaN	NaN	NaN	NaN	NaN	NaN	NaN	2.171	0.4	0.487	2.187	0.273	0.549	NaN	NaN	NaN
272	1.36	NaN	NaN	NaN	2.32	0.884	0.315	NaN	NaN	NaN	NaN	NaN	NaN	NaN	NaN	NaN	2.242	0.381	0.162	2.338	0.233	0.147	NaN	NaN	NaN	2.246	-0.005	0.156	NaN	NaN	NaN	NaN	NaN	NaN	NaN	NaN	NaN	NaN	NaN	NaN	2.171	0.4	0.487	2.187	0.273	0.549	NaN	NaN	NaN
273	1.365	NaN	NaN	NaN	2.32	0.884	0.315	NaN	NaN	NaN	NaN	NaN	NaN	NaN	NaN	NaN	2.242	0.381	0.163	2.342	0.232	0.147	NaN	NaN	NaN	2.245	-0.005	0.156	NaN	NaN	NaN	NaN	NaN	NaN	NaN	NaN	NaN	NaN	NaN	NaN	2.171	0.4	0.487	2.186	0.273	0.549	NaN	NaN	NaN
274	1.37	NaN	NaN	NaN	NaN	NaN	NaN	NaN	NaN	NaN	NaN	NaN	NaN	NaN	NaN	NaN	2.242	0.381	0.163	2.343	0.231	0.148	NaN	NaN	NaN	2.245	-0.005	0.156	NaN	NaN	NaN	NaN	NaN	NaN	NaN	NaN	NaN	NaN	NaN	NaN	2.171	0.4	0.487	2.186	0.272	0.549	NaN	NaN	NaN
275	1.375	NaN	NaN	NaN	2.319	0.884	0.315	NaN	NaN	NaN	NaN	NaN	NaN	NaN	NaN	NaN	2.242	0.381	0.163	2.343	0.231	0.148	NaN	NaN	NaN	2.245	-0.005	0.156	NaN	NaN	NaN	NaN	NaN	NaN	NaN	NaN	NaN	NaN	NaN	NaN	2.171	0.4	0.487	2.186	0.272	0.55	NaN	NaN	NaN
276	1.38	NaN	NaN	NaN	NaN	NaN	NaN	NaN	NaN	NaN	NaN	NaN	NaN	NaN	NaN	NaN	2.242	0.381	0.163	2.343	0.231	0.148	NaN	NaN	NaN	2.245	-0.005	0.156	NaN	NaN	NaN	NaN	NaN	NaN	NaN	NaN	NaN	NaN	NaN	NaN	2.171	0.4	0.487	2.186	0.272	0.55	NaN	NaN	NaN
277	1.385	NaN	NaN	NaN	NaN	NaN	NaN	NaN	NaN	NaN	NaN	NaN	NaN	NaN	NaN	NaN	2.242	0.382	0.163	2.343	0.231	0.148	NaN	NaN	NaN	2.245	-0.005	0.156	NaN	NaN	NaN	NaN	NaN	NaN	NaN	NaN	NaN	NaN	NaN	NaN	2.171	0.4	0.487	2.186	0.272	0.55	NaN	NaN	NaN
278	1.39	NaN	NaN	NaN	NaN	NaN	NaN	NaN	NaN	NaN	NaN	NaN	NaN	NaN	NaN	NaN	2.241	0.382	0.163	2.343	0.231	0.148	NaN	NaN	NaN	2.245	-0.005	0.156	NaN	NaN	NaN	NaN	NaN	NaN	NaN	NaN	NaN	NaN	NaN	NaN	2.171	0.4	0.487	2.186	0.272	0.55	NaN	NaN	NaN
279	1.395	NaN	NaN	NaN	2.318	0.883	0.315	NaN	NaN	NaN	NaN	NaN	NaN	NaN	NaN	NaN	2.241	0.382	0.163	2.343	0.231	0.148	NaN	NaN	NaN	2.245	-0.005	0.156	NaN	NaN	NaN	NaN	NaN	NaN	NaN	NaN	NaN	NaN	NaN	NaN	2.17	0.399	0.487	2.186	0.272	0.55	NaN	NaN	NaN
280	1.4	NaN	NaN	NaN	2.318	0.883	0.316	NaN	NaN	NaN	NaN	NaN	NaN	NaN	NaN	NaN	2.241	0.382	0.163	2.343	0.231	0.148	NaN	NaN	NaN	2.245	-0.005	0.156	NaN	NaN	NaN	NaN	NaN	NaN	NaN	NaN	NaN	NaN	NaN	NaN	2.17	0.399	0.487	2.186	0.272	0.55	NaN	NaN	NaN
281	1.405	NaN	NaN	NaN	2.318	0.883	0.316	NaN	NaN	NaN	NaN	NaN	NaN	NaN	NaN	NaN	2.241	0.382	0.164	2.343	0.231	0.148	NaN	NaN	NaN	2.245	-0.005	0.156	NaN	NaN	NaN	NaN	NaN	NaN	NaN	NaN	NaN	NaN	NaN	NaN	2.17	0.399	0.487	2.185	0.272	0.55	NaN	NaN	NaN
282	1.41	NaN	NaN	NaN	2.318	0.883	0.316	NaN	NaN	NaN	NaN	NaN	NaN	NaN	NaN	NaN	2.241	0.382	0.164	2.342	0.231	0.148	NaN	NaN	NaN	2.245	-0.005	0.156	NaN	NaN	NaN	NaN	NaN	NaN	NaN	NaN	NaN	NaN	NaN	NaN	2.17	0.399	0.487	2.185	0.272	0.55	NaN	NaN	NaN
283	1.415	NaN	NaN	NaN	NaN	NaN	NaN	NaN	NaN	NaN	NaN	NaN	NaN	NaN	NaN	NaN	2.241	0.382	0.164	2.342	0.231	0.148	NaN	NaN	NaN	2.245	-0.005	0.156	NaN	NaN	NaN	NaN	NaN	NaN	NaN	NaN	NaN	NaN	NaN	NaN	2.17	0.399	0.487	2.185	0.272	0.55	NaN	NaN	NaN
284	1.42	NaN	NaN	NaN	2.318	0.884	0.316	NaN	NaN	NaN	NaN	NaN	NaN	NaN	NaN	NaN	2.241	0.382	0.164	2.342	0.232	0.148	NaN	NaN	NaN	2.245	-0.005	0.156	NaN	NaN	NaN	NaN	NaN	NaN	NaN	NaN	NaN	NaN	NaN	NaN	2.17	0.399	0.488	2.185	0.272	0.55	NaN	NaN	NaN
285	1.425	NaN	NaN	NaN	2.318	0.884	0.316	NaN	NaN	NaN	NaN	NaN	NaN	NaN	NaN	NaN	2.241	0.382	0.164	2.342	0.232	0.148	NaN	NaN	NaN	2.245	-0.005	0.156	NaN	NaN	NaN	NaN	NaN	NaN	NaN	NaN	NaN	NaN	NaN	NaN	2.17	0.399	0.488	2.185	0.272	0.55	NaN	NaN	NaN
286	1.43	NaN	NaN	NaN	2.318	0.884	0.317	NaN	NaN	NaN	NaN	NaN	NaN	NaN	NaN	NaN	2.24	0.383	0.164	2.342	0.232	0.148	NaN	NaN	NaN	2.245	-0.005	0.156	NaN	NaN	NaN	NaN	NaN	NaN	NaN	NaN	NaN	NaN	NaN	NaN	2.17	0.399	0.488	2.185	0.272	0.55	NaN	NaN	NaN
287	1.435	NaN	NaN	NaN	2.318	0.884	0.317	NaN	NaN	NaN	NaN	NaN	NaN	NaN	NaN	NaN	2.24	0.383	0.164	2.342	0.232	0.148	NaN	NaN	NaN	2.245	-0.005	0.156	NaN	NaN	NaN	NaN	NaN	NaN	NaN	NaN	NaN	NaN	NaN	NaN	2.169	0.4	0.488	2.185	0.272	0.55	NaN	NaN	NaN
288	1.44	NaN	NaN	NaN	2.318	0.884	0.317	NaN	NaN	NaN	NaN	NaN	NaN	NaN	NaN	NaN	2.24	0.383	0.164	2.341	0.232	0.148	NaN	NaN	NaN	2.245	-0.004	0.156	NaN	NaN	NaN	NaN	NaN	NaN	NaN	NaN	NaN	NaN	NaN	NaN	2.169	0.4	0.488	2.185	0.272	0.55	NaN	NaN	NaN
289	1.445	NaN	NaN	NaN	2.318	0.884	0.317	NaN	NaN	NaN	NaN	NaN	NaN	NaN	NaN	NaN	2.24	0.383	0.164	2.341	0.232	0.148	NaN	NaN	NaN	2.245	-0.004	0.156	NaN	NaN	NaN	NaN	NaN	NaN	NaN	NaN	NaN	NaN	NaN	NaN	2.169	0.4	0.488	2.185	0.272	0.55	NaN	NaN	NaN
290	1.45	NaN	NaN	NaN	2.317	0.883	0.317	NaN	NaN	NaN	NaN	NaN	NaN	NaN	NaN	NaN	2.24	0.383	0.165	2.341	0.232	0.148	NaN	NaN	NaN	2.245	-0.004	0.156	NaN	NaN	NaN	NaN	NaN	NaN	NaN	NaN	NaN	NaN	NaN	NaN	2.169	0.4	0.488	2.185	0.272	0.55	NaN	NaN	NaN
291	1.455	NaN	NaN	NaN	2.317	0.883	0.317	NaN	NaN	NaN	NaN	NaN	NaN	NaN	NaN	NaN	2.24	0.383	0.165	2.341	0.232	0.148	NaN	NaN	NaN	2.245	-0.005	0.156	NaN	NaN	NaN	NaN	NaN	NaN	NaN	NaN	NaN	NaN	NaN	NaN	2.169	0.4	0.488	2.185	0.272	0.55	NaN	NaN	NaN
292	1.46	NaN	NaN	NaN	2.317	0.883	0.317	NaN	NaN	NaN	NaN	NaN	NaN	NaN	NaN	NaN	2.24	0.383	0.165	2.341	0.232	0.148	NaN	NaN	NaN	2.245	-0.004	0.156	NaN	NaN	NaN	NaN	NaN	NaN	NaN	NaN	NaN	NaN	NaN	NaN	2.169	0.4	0.488	2.185	0.272	0.55	NaN	NaN	NaN
293	1.465	NaN	NaN	NaN	2.317	0.883	0.317	NaN	NaN	NaN	NaN	NaN	NaN	NaN	NaN	NaN	2.24	0.383	0.165	2.341	0.232	0.148	NaN	NaN	NaN	2.245	-0.004	0.156	NaN	NaN	NaN	NaN	NaN	NaN	NaN	NaN	NaN	NaN	NaN	NaN	2.169	0.4	0.488	2.185	0.272	0.55	NaN	NaN	NaN
294	1.47	NaN	NaN	NaN	2.316	0.883	0.317	NaN	NaN	NaN	NaN	NaN	NaN	NaN	NaN	NaN	2.24	0.383	0.165	2.341	0.232	0.148	NaN	NaN	NaN	2.244	-0.004	0.156	NaN	NaN	NaN	NaN	NaN	NaN	NaN	NaN	NaN	NaN	NaN	NaN	2.169	0.4	0.489	2.185	0.272	0.55	NaN	NaN	NaN
295	1.475	NaN	NaN	NaN	2.316	0.883	0.318	NaN	NaN	NaN	NaN	NaN	NaN	NaN	NaN	NaN	2.24	0.383	0.165	2.341	0.232	0.149	NaN	NaN	NaN	2.245	-0.005	0.156	NaN	NaN	NaN	NaN	NaN	NaN	NaN	NaN	NaN	NaN	NaN	NaN	2.168	0.4	0.489	2.185	0.272	0.55	NaN	NaN	NaN
296	1.48	NaN	NaN	NaN	2.316	0.883	0.318	NaN	NaN	NaN	NaN	NaN	NaN	NaN	NaN	NaN	2.24	0.383	0.165	2.341	0.232	0.149	NaN	NaN	NaN	2.245	-0.005	0.156	NaN	NaN	NaN	NaN	NaN	NaN	NaN	NaN	NaN	NaN	NaN	NaN	2.168	0.4	0.489	2.185	0.272	0.55	NaN	NaN	NaN
297	1.485	NaN	NaN	NaN	2.316	0.883	0.318	NaN	NaN	NaN	NaN	NaN	NaN	NaN	NaN	NaN	2.24	0.383	0.166	2.341	0.232	0.149	NaN	NaN	NaN	2.245	-0.005	0.156	NaN	NaN	NaN	NaN	NaN	NaN	NaN	NaN	NaN	NaN	NaN	NaN	2.168	0.4	0.489	2.185	0.272	0.55	NaN	NaN	NaN
298	1.49	NaN	NaN	NaN	2.316	0.883	0.318	NaN	NaN	NaN	NaN	NaN	NaN	NaN	NaN	NaN	2.24	0.384	0.166	2.341	0.232	0.149	NaN	NaN	NaN	2.245	-0.004	0.156	NaN	NaN	NaN	NaN	NaN	NaN	NaN	NaN	NaN	NaN	NaN	NaN	2.168	0.4	0.489	2.185	0.272	0.55	NaN	NaN	NaN
299	1.495	NaN	NaN	NaN	2.316	0.883	0.318	NaN	NaN	NaN	NaN	NaN	NaN	NaN	NaN	NaN	2.24	0.384	0.166	2.341	0.232	0.149	NaN	NaN	NaN	2.245	-0.005	0.156	NaN	NaN	NaN	NaN	NaN	NaN	NaN	NaN	NaN	NaN	NaN	NaN	2.168	0.4	0.489	2.185	0.272	0.55	NaN	NaN	NaN
300	1.5	NaN	NaN	NaN	2.316	0.883	0.318	NaN	NaN	NaN	NaN	NaN	NaN	NaN	NaN	NaN	2.24	0.384	0.166	2.343	0.231	0.149	NaN	NaN	NaN	2.245	-0.005	0.156	NaN	NaN	NaN	NaN	NaN	NaN	NaN	NaN	NaN	NaN	NaN	NaN	2.168	0.4	0.489	2.185	0.272	0.55	NaN	NaN	NaN
301	1.505	NaN	NaN	NaN	2.316	0.883	0.319	NaN	NaN	NaN	NaN	NaN	NaN	NaN	NaN	NaN	2.24	0.384	0.166	2.342	0.231	0.149	NaN	NaN	NaN	2.245	-0.005	0.156	NaN	NaN	NaN	NaN	NaN	NaN	NaN	NaN	NaN	NaN	NaN	NaN	2.168	0.4	0.489	2.185	0.272	0.55	NaN	NaN	NaN
302	1.51	NaN	NaN	NaN	2.316	0.883	0.319	NaN	NaN	NaN	NaN	NaN	NaN	NaN	NaN	NaN	2.24	0.384	0.166	2.342	0.232	0.149	NaN	NaN	NaN	2.245	-0.005	0.156	NaN	NaN	NaN	NaN	NaN	NaN	NaN	NaN	NaN	NaN	NaN	NaN	2.168	0.4	0.489	2.185	0.272	0.55	NaN	NaN	NaN
303	1.515	NaN	NaN	NaN	2.316	0.883	0.319	NaN	NaN	NaN	NaN	NaN	NaN	NaN	NaN	NaN	2.24	0.384	0.166	2.343	0.231	0.149	NaN	NaN	NaN	2.245	-0.005	0.156	NaN	NaN	NaN	NaN	NaN	NaN	NaN	NaN	NaN	NaN	NaN	NaN	2.168	0.4	0.489	2.184	0.272	0.55	NaN	NaN	NaN
304	1.52	NaN	NaN	NaN	2.316	0.883	0.319	NaN	NaN	NaN	NaN	NaN	NaN	NaN	NaN	NaN	2.24	0.384	0.166	2.343	0.231	0.149	NaN	NaN	NaN	2.245	-0.004	0.156	NaN	NaN	NaN	NaN	NaN	NaN	NaN	NaN	NaN	NaN	NaN	NaN	2.168	0.4	0.489	2.184	0.271	0.55	NaN	NaN	NaN
305	1.525	NaN	NaN	NaN	2.316	0.883	0.319	NaN	NaN	NaN	NaN	NaN	NaN	NaN	NaN	NaN	2.24	0.384	0.166	2.343	0.231	0.149	NaN	NaN	NaN	2.244	-0.004	0.156	NaN	NaN	NaN	NaN	NaN	NaN	NaN	NaN	NaN	NaN	NaN	NaN	2.168	0.4	0.489	2.184	0.272	0.55	NaN	NaN	NaN
306	1.53	NaN	NaN	NaN	2.315	0.883	0.319	NaN	NaN	NaN	NaN	NaN	NaN	NaN	NaN	NaN	2.24	0.384	0.167	2.343	0.231	0.149	NaN	NaN	NaN	2.244	-0.004	0.156	NaN	NaN	NaN	NaN	NaN	NaN	NaN	NaN	NaN	NaN	NaN	NaN	2.168	0.4	0.489	2.184	0.272	0.55	NaN	NaN	NaN
307	1.535	NaN	NaN	NaN	2.315	0.883	0.319	NaN	NaN	NaN	NaN	NaN	NaN	NaN	NaN	NaN	2.24	0.385	0.167	2.344	0.231	0.149	NaN	NaN	NaN	2.244	-0.004	0.156	NaN	NaN	NaN	NaN	NaN	NaN	NaN	NaN	NaN	NaN	NaN	NaN	2.168	0.4	0.489	2.184	0.272	0.55	NaN	NaN	NaN
308	1.54	NaN	NaN	NaN	2.315	0.883	0.32	NaN	NaN	NaN	NaN	NaN	NaN	NaN	NaN	NaN	2.24	0.385	0.167	2.344	0.231	0.15	NaN	NaN	NaN	2.244	-0.004	0.156	NaN	NaN	NaN	NaN	NaN	NaN	NaN	NaN	NaN	NaN	NaN	NaN	2.168	0.4	0.489	2.184	0.271	0.55	NaN	NaN	NaN
309	1.545	NaN	NaN	NaN	2.315	0.883	0.32	NaN	NaN	NaN	NaN	NaN	NaN	NaN	NaN	NaN	2.24	0.385	0.167	2.345	0.231	0.15	NaN	NaN	NaN	2.245	-0.004	0.156	NaN	NaN	NaN	NaN	NaN	NaN	NaN	NaN	NaN	NaN	NaN	NaN	2.168	0.4	0.489	2.184	0.271	0.55	NaN	NaN	NaN
310	1.55	NaN	NaN	NaN	2.315	0.883	0.32	NaN	NaN	NaN	NaN	NaN	NaN	NaN	NaN	NaN	2.24	0.385	0.167	2.347	0.23	0.15	NaN	NaN	NaN	2.245	-0.005	0.156	NaN	NaN	NaN	NaN	NaN	NaN	NaN	NaN	NaN	NaN	NaN	NaN	2.168	0.4	0.49	2.184	0.271	0.551	NaN	NaN	NaN
311	1.555	NaN	NaN	NaN	2.315	0.883	0.32	NaN	NaN	NaN	NaN	NaN	NaN	NaN	NaN	NaN	2.239	0.385	0.167	2.347	0.23	0.15	NaN	NaN	NaN	2.245	-0.005	0.156	NaN	NaN	NaN	NaN	NaN	NaN	NaN	NaN	NaN	NaN	NaN	NaN	2.168	0.4	0.49	2.184	0.271	0.551	NaN	NaN	NaN
312	1.56	NaN	NaN	NaN	2.315	0.883	0.32	NaN	NaN	NaN	NaN	NaN	NaN	NaN	NaN	NaN	2.239	0.385	0.167	2.347	0.23	0.15	NaN	NaN	NaN	2.245	-0.005	0.156	NaN	NaN	NaN	NaN	NaN	NaN	NaN	NaN	NaN	NaN	NaN	NaN	2.168	0.4	0.49	2.184	0.271	0.551	NaN	NaN	NaN
313	1.565	NaN	NaN	NaN	2.315	0.883	0.321	NaN	NaN	NaN	NaN	NaN	NaN	NaN	NaN	NaN	2.239	0.385	0.167	2.347	0.23	0.15	NaN	NaN	NaN	2.245	-0.005	0.156	NaN	NaN	NaN	NaN	NaN	NaN	NaN	NaN	NaN	NaN	NaN	NaN	2.168	0.4	0.49	2.184	0.272	0.551	NaN	NaN	NaN
314	1.57	NaN	NaN	NaN	2.315	0.884	0.321	NaN	NaN	NaN	NaN	NaN	NaN	NaN	NaN	NaN	2.239	0.385	0.167	2.347	0.23	0.15	NaN	NaN	NaN	2.246	-0.005	0.156	NaN	NaN	NaN	NaN	NaN	NaN	NaN	NaN	NaN	NaN	NaN	NaN	2.168	0.4	0.49	2.184	0.271	0.551	NaN	NaN	NaN
315	1.575	NaN	NaN	NaN	2.315	0.883	0.321	NaN	NaN	NaN	NaN	NaN	NaN	NaN	NaN	NaN	2.239	0.385	0.167	2.348	0.23	0.151	NaN	NaN	NaN	2.246	-0.005	0.156	NaN	NaN	NaN	NaN	NaN	NaN	NaN	NaN	NaN	NaN	NaN	NaN	2.168	0.4	0.49	2.184	0.271	0.551	NaN	NaN	NaN
316	1.58	NaN	NaN	NaN	2.314	0.883	0.321	NaN	NaN	NaN	NaN	NaN	NaN	NaN	NaN	NaN	2.239	0.385	0.167	2.349	0.23	0.151	NaN	NaN	NaN	2.245	-0.005	0.156	NaN	NaN	NaN	NaN	NaN	NaN	NaN	NaN	NaN	NaN	NaN	NaN	2.168	0.4	0.49	2.184	0.271	0.551	NaN	NaN	NaN
317	1.585	NaN	NaN	NaN	2.314	0.883	0.321	NaN	NaN	NaN	NaN	NaN	NaN	NaN	NaN	NaN	2.239	0.385	0.167	2.349	0.229	0.151	NaN	NaN	NaN	2.246	-0.005	0.156	NaN	NaN	NaN	NaN	NaN	NaN	NaN	NaN	NaN	NaN	NaN	NaN	2.168	0.4	0.49	2.184	0.271	0.551	NaN	NaN	NaN
318	1.59	NaN	NaN	NaN	2.314	0.883	0.321	NaN	NaN	NaN	NaN	NaN	NaN	NaN	NaN	NaN	2.239	0.385	0.167	2.348	0.23	0.151	NaN	NaN	NaN	2.246	-0.005	0.156	NaN	NaN	NaN	NaN	NaN	NaN	NaN	NaN	NaN	NaN	NaN	NaN	2.168	0.4	0.49	2.184	0.271	0.551	NaN	NaN	NaN
319	1.595	NaN	NaN	NaN	2.314	0.883	0.321	NaN	NaN	NaN	NaN	NaN	NaN	NaN	NaN	NaN	2.238	0.385	0.167	2.348	0.23	0.151	NaN	NaN	NaN	2.245	-0.005	0.156	NaN	NaN	NaN	NaN	NaN	NaN	NaN	NaN	NaN	NaN	NaN	NaN	2.168	0.4	0.49	2.184	0.271	0.551	NaN	NaN	NaN
320	1.6	NaN	NaN	NaN	2.314	0.883	0.321	NaN	NaN	NaN	NaN	NaN	NaN	NaN	NaN	NaN	2.238	0.385	0.167	2.349	0.23	0.151	NaN	NaN	NaN	2.245	-0.005	0.156	NaN	NaN	NaN	NaN	NaN	NaN	NaN	NaN	NaN	NaN	NaN	NaN	2.168	0.4	0.49	2.184	0.271	0.551	NaN	NaN	NaN
321	1.605	NaN	NaN	NaN	2.313	0.883	0.321	NaN	NaN	NaN	NaN	NaN	NaN	2.246	0.469	0.182	2.238	0.385	0.167	2.349	0.23	0.151	NaN	NaN	NaN	2.245	-0.005	0.156	NaN	NaN	NaN	NaN	NaN	NaN	NaN	NaN	NaN	NaN	NaN	NaN	2.168	0.4	0.49	2.184	0.271	0.551	NaN	NaN	NaN
322	1.61	NaN	NaN	NaN	2.313	0.883	0.322	NaN	NaN	NaN	NaN	NaN	NaN	2.245	0.469	0.182	2.238	0.385	0.167	2.349	0.23	0.151	NaN	NaN	NaN	2.246	-0.005	0.156	NaN	NaN	NaN	NaN	NaN	NaN	NaN	NaN	NaN	NaN	NaN	NaN	2.168	0.4	0.49	2.184	0.271	0.551	NaN	NaN	NaN
323	1.615	NaN	NaN	NaN	NaN	NaN	NaN	NaN	NaN	NaN	NaN	NaN	NaN	2.245	0.469	0.182	2.237	0.385	0.167	2.348	0.23	0.151	NaN	NaN	NaN	2.246	-0.005	0.156	NaN	NaN	NaN	NaN	NaN	NaN	NaN	NaN	NaN	NaN	NaN	NaN	2.168	0.4	0.49	2.184	0.271	0.551	NaN	NaN	NaN
324	1.62	NaN	NaN	NaN	NaN	NaN	NaN	NaN	NaN	NaN	NaN	NaN	NaN	2.244	0.469	0.182	2.237	0.385	0.167	2.348	0.23	0.151	NaN	NaN	NaN	2.246	-0.005	0.156	NaN	NaN	NaN	NaN	NaN	NaN	NaN	NaN	NaN	NaN	NaN	NaN	2.168	0.4	0.49	2.184	0.271	0.551	NaN	NaN	NaN
325	1.625	NaN	NaN	NaN	NaN	NaN	NaN	NaN	NaN	NaN	NaN	NaN	NaN	2.244	0.469	0.182	2.237	0.385	0.167	2.348	0.23	0.151	NaN	NaN	NaN	2.246	-0.005	0.156	NaN	NaN	NaN	NaN	NaN	NaN	NaN	NaN	NaN	NaN	NaN	NaN	2.168	0.4	0.49	2.184	0.271	0.551	NaN	NaN	NaN
326	1.63	NaN	NaN	NaN	2.313	0.884	0.322	NaN	NaN	NaN	NaN	NaN	NaN	2.243	0.469	0.182	2.237	0.385	0.167	2.348	0.23	0.151	NaN	NaN	NaN	2.246	-0.005	0.156	NaN	NaN	NaN	NaN	NaN	NaN	NaN	NaN	NaN	NaN	NaN	NaN	2.168	0.4	0.49	2.184	0.271	0.551	NaN	NaN	NaN
327	1.635	NaN	NaN	NaN	2.313	0.884	0.323	NaN	NaN	NaN	NaN	NaN	NaN	2.243	0.469	0.182	2.237	0.385	0.167	2.347	0.231	0.151	NaN	NaN	NaN	2.246	-0.005	0.156	NaN	NaN	NaN	NaN	NaN	NaN	NaN	NaN	NaN	NaN	NaN	NaN	2.168	0.4	0.49	2.184	0.271	0.551	NaN	NaN	NaN
328	1.64	NaN	NaN	NaN	2.313	0.884	0.323	NaN	NaN	NaN	NaN	NaN	NaN	2.242	0.47	0.182	2.236	0.385	0.167	2.347	0.231	0.151	NaN	NaN	NaN	2.246	-0.005	0.156	NaN	NaN	NaN	NaN	NaN	NaN	NaN	NaN	NaN	NaN	NaN	NaN	2.168	0.401	0.491	2.184	0.271	0.551	NaN	NaN	NaN
329	1.645	NaN	NaN	NaN	2.313	0.884	0.323	NaN	NaN	NaN	NaN	NaN	NaN	2.242	0.47	0.182	2.236	0.385	0.167	2.347	0.231	0.151	NaN	NaN	NaN	2.246	-0.005	0.156	NaN	NaN	NaN	NaN	NaN	NaN	NaN	NaN	NaN	NaN	NaN	NaN	2.17	0.402	0.493	2.184	0.271	0.551	NaN	NaN	NaN
330	1.65	NaN	NaN	NaN	2.312	0.884	0.323	NaN	NaN	NaN	NaN	NaN	NaN	2.241	0.47	0.182	2.236	0.385	0.168	2.347	0.231	0.151	NaN	NaN	NaN	2.246	-0.005	0.156	NaN	NaN	NaN	NaN	NaN	NaN	NaN	NaN	NaN	NaN	NaN	NaN	2.17	0.402	0.493	2.184	0.271	0.551	NaN	NaN	NaN
331	1.655	NaN	NaN	NaN	2.312	0.884	0.323	NaN	NaN	NaN	NaN	NaN	NaN	2.241	0.47	0.182	2.236	0.385	0.168	2.346	0.231	0.151	NaN	NaN	NaN	2.246	-0.005	0.156	NaN	NaN	NaN	NaN	NaN	NaN	NaN	NaN	NaN	NaN	NaN	NaN	2.17	0.402	0.493	2.184	0.271	0.551	NaN	NaN	NaN
332	1.66	NaN	NaN	NaN	2.312	0.884	0.323	NaN	NaN	NaN	NaN	NaN	NaN	2.241	0.47	0.182	2.236	0.385	0.168	2.346	0.231	0.151	NaN	NaN	NaN	2.246	-0.005	0.156	NaN	NaN	NaN	NaN	NaN	NaN	NaN	NaN	NaN	NaN	NaN	NaN	2.17	0.403	0.494	2.183	0.27	0.551	NaN	NaN	NaN
333	1.665	NaN	NaN	NaN	2.312	0.884	0.324	NaN	NaN	NaN	NaN	NaN	NaN	2.241	0.47	0.182	2.236	0.385	0.168	2.345	0.232	0.151	NaN	NaN	NaN	2.246	-0.005	0.156	NaN	NaN	NaN	NaN	NaN	NaN	NaN	NaN	NaN	NaN	NaN	NaN	2.17	0.403	0.494	2.182	0.269	0.55	NaN	NaN	NaN
334	1.67	NaN	NaN	NaN	2.312	0.884	0.324	NaN	NaN	NaN	NaN	NaN	NaN	2.24	0.47	0.182	2.236	0.385	0.168	2.344	0.232	0.151	NaN	NaN	NaN	2.246	-0.005	0.156	NaN	NaN	NaN	NaN	NaN	NaN	NaN	NaN	NaN	NaN	NaN	NaN	2.169	0.402	0.493	2.182	0.268	0.55	NaN	NaN	NaN
335	1.675	NaN	NaN	NaN	2.312	0.884	0.324	NaN	NaN	NaN	NaN	NaN	NaN	2.24	0.47	0.182	2.236	0.384	0.168	2.344	0.232	0.151	NaN	NaN	NaN	2.246	-0.005	0.156	NaN	NaN	NaN	NaN	NaN	NaN	NaN	NaN	NaN	NaN	NaN	NaN	2.167	0.4	0.492	2.182	0.268	0.55	NaN	NaN	NaN
336	1.68	NaN	NaN	NaN	2.311	0.884	0.324	NaN	NaN	NaN	NaN	NaN	NaN	2.24	0.47	0.182	2.236	0.384	0.168	2.343	0.233	0.151	NaN	NaN	NaN	2.246	-0.005	0.156	NaN	NaN	NaN	NaN	NaN	NaN	NaN	NaN	NaN	NaN	NaN	NaN	2.167	0.401	0.492	2.182	0.268	0.55	NaN	NaN	NaN
337	1.685	NaN	NaN	NaN	2.311	0.884	0.324	NaN	NaN	NaN	NaN	NaN	NaN	2.24	0.47	0.182	2.236	0.384	0.168	2.343	0.233	0.151	NaN	NaN	NaN	2.246	-0.005	0.156	NaN	NaN	NaN	NaN	NaN	NaN	NaN	NaN	NaN	NaN	NaN	NaN	2.169	0.402	0.494	2.182	0.268	0.551	NaN	NaN	NaN
338	1.69	NaN	NaN	NaN	2.311	0.884	0.325	NaN	NaN	NaN	NaN	NaN	NaN	2.239	0.47	0.182	2.236	0.384	0.168	2.342	0.233	0.151	NaN	NaN	NaN	2.246	-0.005	0.156	NaN	NaN	NaN	NaN	NaN	NaN	NaN	NaN	NaN	NaN	NaN	NaN	2.169	0.403	0.494	2.182	0.269	0.552	NaN	NaN	NaN
339	1.695	NaN	NaN	NaN	2.311	0.884	0.325	NaN	NaN	NaN	NaN	NaN	NaN	2.239	0.47	0.182	2.236	0.384	0.168	2.341	0.234	0.151	NaN	NaN	NaN	2.246	-0.005	0.156	NaN	NaN	NaN	NaN	NaN	NaN	NaN	NaN	NaN	NaN	NaN	NaN	2.169	0.403	0.494	2.182	0.269	0.552	NaN	NaN	NaN
340	1.7	NaN	NaN	NaN	2.311	0.884	0.325	NaN	NaN	NaN	NaN	NaN	NaN	2.239	0.47	0.182	2.236	0.384	0.168	2.341	0.234	0.151	NaN	NaN	NaN	2.246	-0.005	0.156	NaN	NaN	NaN	NaN	NaN	NaN	NaN	NaN	NaN	NaN	NaN	NaN	2.169	0.403	0.494	2.182	0.269	0.552	NaN	NaN	NaN
341	1.705	NaN	NaN	NaN	2.311	0.884	0.325	NaN	NaN	NaN	NaN	NaN	NaN	2.238	0.47	0.182	2.236	0.384	0.168	2.341	0.234	0.151	NaN	NaN	NaN	2.246	-0.005	0.156	NaN	NaN	NaN	NaN	NaN	NaN	NaN	NaN	NaN	NaN	NaN	NaN	2.169	0.403	0.495	2.182	0.269	0.552	NaN	NaN	NaN
342	1.71	NaN	NaN	NaN	2.291	0.865	0.298	NaN	NaN	NaN	NaN	NaN	NaN	2.238	0.47	0.182	2.236	0.384	0.168	2.34	0.235	0.151	NaN	NaN	NaN	2.246	-0.005	0.156	NaN	NaN	NaN	NaN	NaN	NaN	NaN	NaN	NaN	NaN	NaN	NaN	2.169	0.403	0.495	2.182	0.269	0.552	NaN	NaN	NaN
343	1.715	NaN	NaN	NaN	2.267	0.84	0.264	NaN	NaN	NaN	NaN	NaN	NaN	NaN	NaN	NaN	2.236	0.384	0.168	2.339	0.235	0.151	NaN	NaN	NaN	2.246	-0.005	0.156	NaN	NaN	NaN	NaN	NaN	NaN	NaN	NaN	NaN	NaN	NaN	NaN	2.169	0.403	0.495	2.182	0.268	0.552	NaN	NaN	NaN
344	1.72	NaN	NaN	NaN	2.299	0.873	0.31	NaN	NaN	NaN	NaN	NaN	NaN	NaN	NaN	NaN	2.236	0.384	0.168	2.338	0.235	0.151	NaN	NaN	NaN	2.246	-0.005	0.156	NaN	NaN	NaN	NaN	NaN	NaN	NaN	NaN	NaN	NaN	NaN	NaN	2.169	0.403	0.495	2.182	0.268	0.552	NaN	NaN	NaN
345	1.725	NaN	NaN	NaN	2.308	0.881	0.322	NaN	NaN	NaN	NaN	NaN	NaN	NaN	NaN	NaN	2.235	0.384	0.168	2.338	0.236	0.151	NaN	NaN	NaN	2.246	-0.005	0.156	NaN	NaN	NaN	NaN	NaN	NaN	NaN	NaN	NaN	NaN	NaN	NaN	2.169	0.403	0.495	2.182	0.268	0.552	NaN	NaN	NaN
346	1.73	NaN	NaN	NaN	2.31	0.884	0.325	NaN	NaN	NaN	NaN	NaN	NaN	NaN	NaN	NaN	2.235	0.384	0.168	2.337	0.236	0.151	NaN	NaN	NaN	2.246	-0.005	0.156	NaN	NaN	NaN	NaN	NaN	NaN	NaN	NaN	NaN	NaN	NaN	NaN	2.169	0.403	0.496	2.181	0.268	0.552	NaN	NaN	NaN
347	1.735	NaN	NaN	NaN	2.31	0.884	0.326	NaN	NaN	NaN	NaN	NaN	NaN	NaN	NaN	NaN	2.235	0.384	0.168	2.337	0.236	0.151	NaN	NaN	NaN	2.246	-0.005	0.156	NaN	NaN	NaN	NaN	NaN	NaN	NaN	NaN	NaN	NaN	NaN	NaN	2.169	0.403	0.496	2.181	0.268	0.552	NaN	NaN	NaN
348	1.74	NaN	NaN	NaN	2.31	0.884	0.326	NaN	NaN	NaN	NaN	NaN	NaN	NaN	NaN	NaN	2.235	0.384	0.169	2.336	0.236	0.151	NaN	NaN	NaN	2.246	-0.005	0.156	NaN	NaN	NaN	NaN	NaN	NaN	NaN	NaN	NaN	NaN	NaN	NaN	2.169	0.403	0.496	2.181	0.268	0.552	NaN	NaN	NaN
349	1.745	NaN	NaN	NaN	NaN	NaN	NaN	NaN	NaN	NaN	NaN	NaN	NaN	NaN	NaN	NaN	2.235	0.384	0.169	2.336	0.237	0.151	NaN	NaN	NaN	2.246	-0.005	0.156	NaN	NaN	NaN	NaN	NaN	NaN	NaN	NaN	NaN	NaN	NaN	NaN	2.169	0.403	0.496	2.181	0.268	0.553	NaN	NaN	NaN
350	1.75	NaN	NaN	NaN	NaN	NaN	NaN	NaN	NaN	NaN	NaN	NaN	NaN	NaN	NaN	NaN	2.235	0.384	0.169	2.335	0.237	0.151	NaN	NaN	NaN	2.246	-0.005	0.156	NaN	NaN	NaN	NaN	NaN	NaN	NaN	NaN	NaN	NaN	NaN	NaN	2.169	0.403	0.496	2.181	0.268	0.553	NaN	NaN	NaN
351	1.755	NaN	NaN	NaN	NaN	NaN	NaN	NaN	NaN	NaN	NaN	NaN	NaN	NaN	NaN	NaN	2.235	0.384	0.169	2.335	0.237	0.151	NaN	NaN	NaN	2.246	-0.005	0.156	NaN	NaN	NaN	NaN	NaN	NaN	NaN	NaN	NaN	NaN	NaN	NaN	2.169	0.403	0.497	2.181	0.268	0.553	NaN	NaN	NaN
352	1.76	NaN	NaN	NaN	NaN	NaN	NaN	NaN	NaN	NaN	NaN	NaN	NaN	NaN	NaN	NaN	2.234	0.384	0.169	2.335	0.237	0.151	NaN	NaN	NaN	2.246	-0.005	0.156	NaN	NaN	NaN	NaN	NaN	NaN	NaN	NaN	NaN	NaN	NaN	NaN	2.169	0.403	0.497	2.18	0.268	0.553	NaN	NaN	NaN
353	1.765	NaN	NaN	NaN	NaN	NaN	NaN	NaN	NaN	NaN	NaN	NaN	NaN	NaN	NaN	NaN	2.234	0.383	0.169	2.335	0.237	0.151	NaN	NaN	NaN	2.246	-0.005	0.156	NaN	NaN	NaN	NaN	NaN	NaN	NaN	NaN	NaN	NaN	NaN	NaN	2.169	0.403	0.497	2.18	0.268	0.553	NaN	NaN	NaN
354	1.77	NaN	NaN	NaN	NaN	NaN	NaN	NaN	NaN	NaN	NaN	NaN	NaN	NaN	NaN	NaN	2.234	0.383	0.169	2.334	0.237	0.151	NaN	NaN	NaN	2.246	-0.005	0.156	NaN	NaN	NaN	NaN	NaN	NaN	NaN	NaN	NaN	NaN	NaN	NaN	2.169	0.403	0.498	2.18	0.268	0.553	NaN	NaN	NaN
355	1.775	NaN	NaN	NaN	2.309	0.885	0.328	NaN	NaN	NaN	NaN	NaN	NaN	NaN	NaN	NaN	2.234	0.383	0.169	2.334	0.237	0.151	NaN	NaN	NaN	2.246	-0.005	0.156	NaN	NaN	NaN	NaN	NaN	NaN	NaN	NaN	NaN	NaN	NaN	NaN	2.169	0.403	0.498	2.18	0.268	0.552	NaN	NaN	NaN
356	1.78	NaN	NaN	NaN	2.309	0.885	0.328	NaN	NaN	NaN	NaN	NaN	NaN	NaN	NaN	NaN	2.234	0.383	0.169	2.334	0.237	0.151	NaN	NaN	NaN	2.246	-0.005	0.156	NaN	NaN	NaN	NaN	NaN	NaN	NaN	NaN	NaN	NaN	NaN	NaN	2.168	0.403	0.498	2.179	0.267	0.551	NaN	NaN	NaN
357	1.785	NaN	NaN	NaN	2.309	0.885	0.328	NaN	NaN	NaN	NaN	NaN	NaN	NaN	NaN	NaN	2.233	0.383	0.169	2.334	0.237	0.151	NaN	NaN	NaN	2.246	-0.005	0.156	NaN	NaN	NaN	NaN	NaN	NaN	NaN	NaN	NaN	NaN	NaN	NaN	2.168	0.403	0.498	2.179	0.267	0.551	NaN	NaN	NaN
358	1.79	NaN	NaN	NaN	2.309	0.885	0.329	NaN	NaN	NaN	NaN	NaN	NaN	2.26	0.462	0.188	2.233	0.383	0.169	2.334	0.238	0.151	NaN	NaN	NaN	2.246	-0.005	0.156	NaN	NaN	NaN	NaN	NaN	NaN	NaN	NaN	NaN	NaN	NaN	NaN	2.168	0.403	0.498	2.18	0.268	0.553	NaN	NaN	NaN
359	1.795	NaN	NaN	NaN	2.308	0.885	0.329	NaN	NaN	NaN	NaN	NaN	NaN	2.26	0.462	0.188	2.233	0.383	0.169	2.333	0.238	0.151	NaN	NaN	NaN	2.246	-0.005	0.156	NaN	NaN	NaN	NaN	NaN	NaN	NaN	NaN	NaN	NaN	NaN	NaN	2.168	0.403	0.498	2.179	0.268	0.553	NaN	NaN	NaN
360	1.8	NaN	NaN	NaN	2.308	0.885	0.329	NaN	NaN	NaN	NaN	NaN	NaN	2.259	0.463	0.188	2.233	0.383	0.169	2.333	0.238	0.151	NaN	NaN	NaN	2.246	-0.005	0.156	NaN	NaN	NaN	NaN	NaN	NaN	NaN	NaN	NaN	NaN	NaN	NaN	2.168	0.402	0.498	2.179	0.267	0.553	NaN	NaN	NaN
361	1.805	NaN	NaN	NaN	2.307	0.884	0.329	NaN	NaN	NaN	NaN	NaN	NaN	2.258	0.463	0.188	2.233	0.383	0.169	2.332	0.238	0.151	NaN	NaN	NaN	2.246	-0.005	0.156	NaN	NaN	NaN	NaN	NaN	NaN	NaN	NaN	NaN	NaN	NaN	NaN	2.167	0.402	0.498	2.179	0.267	0.552	NaN	NaN	NaN
362	1.81	NaN	NaN	NaN	2.307	0.884	0.329	NaN	NaN	NaN	NaN	NaN	NaN	2.258	0.463	0.188	2.233	0.383	0.169	2.332	0.238	0.151	NaN	NaN	NaN	2.246	-0.005	0.156	NaN	NaN	NaN	NaN	NaN	NaN	NaN	NaN	NaN	NaN	NaN	NaN	2.167	0.402	0.498	2.181	0.269	0.554	NaN	NaN	NaN
363	1.815	NaN	NaN	NaN	2.307	0.884	0.329	NaN	NaN	NaN	NaN	NaN	NaN	2.257	0.464	0.188	2.233	0.383	0.169	NaN	NaN	NaN	NaN	NaN	NaN	2.246	-0.005	0.156	NaN	NaN	NaN	NaN	NaN	NaN	NaN	NaN	NaN	NaN	NaN	NaN	2.167	0.402	0.498	2.181	0.269	0.555	NaN	NaN	NaN
364	1.82	NaN	NaN	NaN	2.307	0.885	0.33	NaN	NaN	NaN	NaN	NaN	NaN	2.257	0.464	0.188	2.233	0.383	0.169	NaN	NaN	NaN	NaN	NaN	NaN	2.246	-0.005	0.156	NaN	NaN	NaN	NaN	NaN	NaN	NaN	NaN	NaN	NaN	NaN	NaN	2.166	0.401	0.497	2.181	0.269	0.555	NaN	NaN	NaN
365	1.825	NaN	NaN	NaN	NaN	NaN	NaN	NaN	NaN	NaN	NaN	NaN	NaN	2.257	0.464	0.188	2.233	0.383	0.169	NaN	NaN	NaN	NaN	NaN	NaN	2.246	-0.005	0.156	NaN	NaN	NaN	NaN	NaN	NaN	NaN	NaN	NaN	NaN	NaN	NaN	2.165	0.399	0.496	2.181	0.269	0.555	NaN	NaN	NaN
366	1.83	NaN	NaN	NaN	2.307	0.885	0.33	NaN	NaN	NaN	NaN	NaN	NaN	2.256	0.464	0.188	2.233	0.383	0.169	2.332	0.238	0.151	NaN	NaN	NaN	2.246	-0.005	0.156	NaN	NaN	NaN	NaN	NaN	NaN	NaN	NaN	NaN	NaN	NaN	NaN	2.164	0.399	0.495	2.181	0.269	0.555	NaN	NaN	NaN
367	1.835	NaN	NaN	NaN	2.307	0.885	0.33	NaN	NaN	NaN	NaN	NaN	NaN	2.255	0.464	0.188	2.233	0.383	0.169	2.332	0.239	0.151	NaN	NaN	NaN	2.246	-0.005	0.156	NaN	NaN	NaN	NaN	NaN	NaN	NaN	NaN	NaN	NaN	NaN	NaN	2.164	0.398	0.496	2.181	0.269	0.555	NaN	NaN	NaN
368	1.84	NaN	NaN	NaN	2.307	0.885	0.331	NaN	NaN	NaN	NaN	NaN	NaN	2.255	0.464	0.188	2.233	0.384	0.169	2.332	0.239	0.151	NaN	NaN	NaN	2.246	-0.005	0.156	NaN	NaN	NaN	NaN	NaN	NaN	NaN	NaN	NaN	NaN	NaN	NaN	2.164	0.398	0.496	2.181	0.269	0.555	NaN	NaN	NaN
369	1.845	NaN	NaN	NaN	2.307	0.885	0.331	NaN	NaN	NaN	NaN	NaN	NaN	2.255	0.464	0.188	2.233	0.384	0.17	2.332	0.239	0.151	NaN	NaN	NaN	2.246	-0.005	0.156	NaN	NaN	NaN	NaN	NaN	NaN	NaN	NaN	NaN	NaN	NaN	NaN	2.164	0.398	0.496	2.181	0.269	0.555	NaN	NaN	NaN
370	1.85	NaN	NaN	NaN	NaN	NaN	NaN	NaN	NaN	NaN	NaN	NaN	NaN	2.255	0.465	0.188	2.233	0.384	0.17	2.332	0.239	0.151	NaN	NaN	NaN	2.246	-0.005	0.156	NaN	NaN	NaN	NaN	NaN	NaN	NaN	NaN	NaN	NaN	NaN	NaN	2.165	0.398	0.496	2.181	0.269	0.555	NaN	NaN	NaN
371	1.855	NaN	NaN	NaN	NaN	NaN	NaN	NaN	NaN	NaN	NaN	NaN	NaN	2.255	0.465	0.188	2.233	0.384	0.17	2.332	0.239	0.151	NaN	NaN	NaN	2.246	-0.005	0.156	NaN	NaN	NaN	NaN	NaN	NaN	NaN	NaN	NaN	NaN	NaN	NaN	2.165	0.399	0.496	2.181	0.269	0.555	NaN	NaN	NaN
372	1.86	NaN	NaN	NaN	2.305	0.884	0.331	NaN	NaN	NaN	NaN	NaN	NaN	2.254	0.465	0.188	2.233	0.384	0.17	2.332	0.239	0.151	NaN	NaN	NaN	2.246	-0.005	0.156	NaN	NaN	NaN	2.082	0.83	0.448	NaN	NaN	NaN	NaN	NaN	NaN	2.165	0.399	0.496	2.181	0.269	0.555	NaN	NaN	NaN
373	1.865	NaN	NaN	NaN	2.305	0.885	0.332	NaN	NaN	NaN	NaN	NaN	NaN	2.254	0.465	0.188	2.233	0.384	0.17	2.332	0.239	0.151	NaN	NaN	NaN	2.246	-0.005	0.156	NaN	NaN	NaN	2.082	0.83	0.449	NaN	NaN	NaN	NaN	NaN	NaN	2.165	0.399	0.496	2.181	0.269	0.555	NaN	NaN	NaN
374	1.87	NaN	NaN	NaN	2.305	0.885	0.332	NaN	NaN	NaN	NaN	NaN	NaN	2.254	0.465	0.188	2.233	0.384	0.171	2.332	0.239	0.151	NaN	NaN	NaN	2.246	-0.005	0.156	NaN	NaN	NaN	2.082	0.83	0.449	NaN	NaN	NaN	NaN	NaN	NaN	2.165	0.399	0.496	2.181	0.269	0.555	NaN	NaN	NaN
375	1.875	NaN	NaN	NaN	2.305	0.885	0.332	NaN	NaN	NaN	NaN	NaN	NaN	2.253	0.465	0.188	2.233	0.384	0.171	2.332	0.239	0.151	NaN	NaN	NaN	2.246	-0.005	0.156	NaN	NaN	NaN	2.082	0.83	0.449	NaN	NaN	NaN	NaN	NaN	NaN	2.165	0.399	0.496	2.181	0.269	0.555	NaN	NaN	NaN
376	1.88	NaN	NaN	NaN	2.305	0.885	0.332	NaN	NaN	NaN	NaN	NaN	NaN	2.253	0.465	0.188	2.233	0.385	0.171	2.332	0.239	0.151	NaN	NaN	NaN	2.246	-0.005	0.156	NaN	NaN	NaN	2.083	0.83	0.449	NaN	NaN	NaN	NaN	NaN	NaN	2.165	0.399	0.496	2.181	0.269	0.555	NaN	NaN	NaN
377	1.885	NaN	NaN	NaN	2.305	0.886	0.333	NaN	NaN	NaN	NaN	NaN	NaN	2.252	0.466	0.188	2.233	0.385	0.171	2.332	0.239	0.151	NaN	NaN	NaN	2.246	-0.005	0.156	NaN	NaN	NaN	2.082	0.831	0.449	NaN	NaN	NaN	NaN	NaN	NaN	2.165	0.399	0.497	2.181	0.269	0.555	NaN	NaN	NaN
378	1.89	NaN	NaN	NaN	2.305	0.886	0.333	NaN	NaN	NaN	NaN	NaN	NaN	2.25	0.466	0.188	2.232	0.385	0.171	2.332	0.239	0.151	NaN	NaN	NaN	2.246	-0.005	0.156	NaN	NaN	NaN	2.082	0.831	0.449	NaN	NaN	NaN	NaN	NaN	NaN	2.165	0.399	0.497	2.181	0.269	0.555	NaN	NaN	NaN
379	1.895	NaN	NaN	NaN	2.305	0.886	0.333	NaN	NaN	NaN	NaN	NaN	NaN	2.249	0.467	0.188	2.232	0.385	0.171	2.332	0.239	0.151	NaN	NaN	NaN	2.246	-0.005	0.156	NaN	NaN	NaN	2.082	0.831	0.449	NaN	NaN	NaN	NaN	NaN	NaN	2.165	0.399	0.497	2.181	0.269	0.555	NaN	NaN	NaN
380	1.9	NaN	NaN	NaN	2.304	0.885	0.333	NaN	NaN	NaN	NaN	NaN	NaN	2.247	0.467	0.188	2.232	0.385	0.171	2.332	0.239	0.151	NaN	NaN	NaN	2.246	-0.005	0.156	NaN	NaN	NaN	2.081	0.831	0.449	NaN	NaN	NaN	NaN	NaN	NaN	2.165	0.399	0.497	2.181	0.269	0.555	NaN	NaN	NaN
381	1.905	NaN	NaN	NaN	2.304	0.885	0.333	NaN	NaN	NaN	NaN	NaN	NaN	2.245	0.468	0.188	2.232	0.385	0.172	2.332	0.239	0.151	NaN	NaN	NaN	2.246	-0.005	0.156	NaN	NaN	NaN	2.081	0.831	0.449	NaN	NaN	NaN	NaN	NaN	NaN	2.165	0.399	0.497	2.181	0.269	0.555	NaN	NaN	NaN
382	1.91	NaN	NaN	NaN	2.304	0.885	0.333	NaN	NaN	NaN	NaN	NaN	NaN	2.243	0.469	0.188	2.232	0.385	0.172	2.332	0.239	0.151	NaN	NaN	NaN	2.246	-0.005	0.156	NaN	NaN	NaN	2.081	0.831	0.45	NaN	NaN	NaN	NaN	NaN	NaN	2.165	0.399	0.498	2.181	0.269	0.555	NaN	NaN	NaN
383	1.915	NaN	NaN	NaN	2.303	0.885	0.334	NaN	NaN	NaN	NaN	NaN	NaN	2.242	0.469	0.188	2.232	0.386	0.172	2.332	0.239	0.152	NaN	NaN	NaN	2.246	-0.005	0.156	NaN	NaN	NaN	2.081	0.831	0.45	NaN	NaN	NaN	NaN	NaN	NaN	2.166	0.399	0.498	2.181	0.269	0.555	NaN	NaN	NaN
384	1.92	NaN	NaN	NaN	2.303	0.885	0.334	NaN	NaN	NaN	NaN	NaN	NaN	2.24	0.469	0.188	2.231	0.386	0.172	2.332	0.239	0.152	NaN	NaN	NaN	2.246	-0.005	0.156	NaN	NaN	NaN	2.081	0.831	0.45	NaN	NaN	NaN	NaN	NaN	NaN	2.166	0.4	0.498	2.181	0.269	0.555	NaN	NaN	NaN
385	1.925	NaN	NaN	NaN	2.304	0.885	0.334	NaN	NaN	NaN	NaN	NaN	NaN	2.238	0.47	0.188	2.231	0.386	0.172	2.332	0.239	0.152	NaN	NaN	NaN	2.246	-0.005	0.156	NaN	NaN	NaN	2.081	0.831	0.45	NaN	NaN	NaN	NaN	NaN	NaN	2.167	0.401	0.499	2.18	0.269	0.556	NaN	NaN	NaN
386	1.93	NaN	NaN	NaN	2.304	0.885	0.334	NaN	NaN	NaN	NaN	NaN	NaN	2.236	0.471	0.188	2.231	0.386	0.172	2.332	0.239	0.152	NaN	NaN	NaN	2.246	-0.005	0.156	NaN	NaN	NaN	2.081	0.831	0.45	NaN	NaN	NaN	NaN	NaN	NaN	2.167	0.401	0.499	2.18	0.269	0.556	NaN	NaN	NaN
387	1.935	NaN	NaN	NaN	2.304	0.886	0.335	NaN	NaN	NaN	NaN	NaN	NaN	2.234	0.471	0.188	2.231	0.386	0.172	2.332	0.239	0.152	NaN	NaN	NaN	2.246	-0.005	0.156	NaN	NaN	NaN	2.081	0.831	0.45	NaN	NaN	NaN	NaN	NaN	NaN	2.166	0.399	0.498	2.181	0.269	0.556	NaN	NaN	NaN
388	1.94	NaN	NaN	NaN	2.303	0.886	0.335	NaN	NaN	NaN	NaN	NaN	NaN	2.233	0.471	0.188	2.231	0.386	0.172	2.332	0.239	0.152	NaN	NaN	NaN	2.246	-0.005	0.156	NaN	NaN	NaN	2.08	0.831	0.45	NaN	NaN	NaN	NaN	NaN	NaN	2.165	0.399	0.498	2.181	0.269	0.556	NaN	NaN	NaN
389	1.945	NaN	NaN	NaN	2.303	0.886	0.335	NaN	NaN	NaN	NaN	NaN	NaN	2.232	0.472	0.188	2.231	0.386	0.172	2.332	0.239	0.152	NaN	NaN	NaN	2.246	-0.005	0.156	NaN	NaN	NaN	2.08	0.831	0.45	NaN	NaN	NaN	NaN	NaN	NaN	2.165	0.399	0.498	2.181	0.268	0.556	NaN	NaN	NaN
390	1.95	NaN	NaN	NaN	2.303	0.886	0.335	NaN	NaN	NaN	NaN	NaN	NaN	2.231	0.472	0.188	2.231	0.386	0.172	2.331	0.24	0.152	NaN	NaN	NaN	2.246	-0.005	0.156	NaN	NaN	NaN	2.08	0.83	0.45	NaN	NaN	NaN	NaN	NaN	NaN	2.165	0.399	0.498	2.181	0.268	0.556	NaN	NaN	NaN
391	1.955	NaN	NaN	NaN	2.302	0.885	0.336	NaN	NaN	NaN	NaN	NaN	NaN	2.231	0.472	0.188	2.23	0.386	0.172	2.33	0.24	0.152	NaN	NaN	NaN	2.246	-0.005	0.156	NaN	NaN	NaN	2.079	0.83	0.45	NaN	NaN	NaN	NaN	NaN	NaN	2.166	0.4	0.499	2.181	0.268	0.557	NaN	NaN	NaN
392	1.96	NaN	NaN	NaN	2.302	0.885	0.336	NaN	NaN	NaN	NaN	NaN	NaN	2.231	0.472	0.188	2.23	0.386	0.172	2.33	0.24	0.152	NaN	NaN	NaN	2.246	-0.005	0.156	NaN	NaN	NaN	2.079	0.83	0.451	NaN	NaN	NaN	NaN	NaN	NaN	2.167	0.402	0.5	2.181	0.268	0.557	NaN	NaN	NaN
393	1.965	NaN	NaN	NaN	NaN	NaN	NaN	NaN	NaN	NaN	NaN	NaN	NaN	2.23	0.472	0.188	2.23	0.387	0.172	2.329	0.241	0.152	NaN	NaN	NaN	2.246	-0.005	0.156	NaN	NaN	NaN	2.078	0.829	0.451	NaN	NaN	NaN	NaN	NaN	NaN	2.166	0.401	0.5	2.181	0.268	0.557	NaN	NaN	NaN
394	1.97	NaN	NaN	NaN	2.302	0.885	0.336	NaN	NaN	NaN	NaN	NaN	NaN	2.231	0.472	0.188	2.23	0.387	0.173	2.328	0.241	0.152	NaN	NaN	NaN	2.246	-0.005	0.156	NaN	NaN	NaN	2.078	0.829	0.452	NaN	NaN	NaN	NaN	NaN	NaN	2.164	0.398	0.499	2.181	0.268	0.557	NaN	NaN	NaN
395	1.975	NaN	NaN	NaN	2.302	0.886	0.337	NaN	NaN	NaN	NaN	NaN	NaN	2.231	0.471	0.188	2.23	0.387	0.173	2.327	0.241	0.152	NaN	NaN	NaN	2.246	-0.005	0.156	NaN	NaN	NaN	2.078	0.829	0.452	NaN	NaN	NaN	NaN	NaN	NaN	2.164	0.398	0.499	2.181	0.268	0.557	NaN	NaN	NaN
396	1.98	NaN	NaN	NaN	2.302	0.886	0.337	NaN	NaN	NaN	NaN	NaN	NaN	2.231	0.471	0.188	2.23	0.387	0.175	2.328	0.241	0.152	NaN	NaN	NaN	2.246	-0.005	0.156	NaN	NaN	NaN	2.078	0.829	0.452	NaN	NaN	NaN	NaN	NaN	NaN	2.165	0.399	0.5	2.181	0.267	0.557	NaN	NaN	NaN
397	1.985	NaN	NaN	NaN	2.302	0.886	0.337	NaN	NaN	NaN	NaN	NaN	NaN	2.231	0.471	0.188	2.23	0.387	0.176	2.327	0.241	0.152	NaN	NaN	NaN	2.246	-0.005	0.156	NaN	NaN	NaN	2.078	0.828	0.452	NaN	NaN	NaN	NaN	NaN	NaN	2.168	0.402	0.503	2.181	0.267	0.558	NaN	NaN	NaN
398	1.99	NaN	NaN	NaN	2.301	0.886	0.337	NaN	NaN	NaN	NaN	NaN	NaN	2.23	0.472	0.188	2.23	0.387	0.176	2.326	0.242	0.152	NaN	NaN	NaN	2.246	-0.005	0.156	NaN	NaN	NaN	2.077	0.828	0.452	NaN	NaN	NaN	NaN	NaN	NaN	2.168	0.403	0.503	2.181	0.267	0.558	NaN	NaN	NaN
399	1.995	NaN	NaN	NaN	2.301	0.886	0.338	NaN	NaN	NaN	NaN	NaN	NaN	2.231	0.471	0.188	2.23	0.387	0.176	2.326	0.242	0.152	NaN	NaN	NaN	2.246	-0.005	0.156	NaN	NaN	NaN	2.077	0.828	0.452	NaN	NaN	NaN	NaN	NaN	NaN	2.169	0.403	0.504	2.181	0.267	0.558	NaN	NaN	NaN
400	2	NaN	NaN	NaN	2.301	0.886	0.338	NaN	NaN	NaN	NaN	NaN	NaN	2.232	0.471	0.189	2.229	0.387	0.176	2.327	0.242	0.152	NaN	NaN	NaN	2.246	-0.005	0.156	NaN	NaN	NaN	2.077	0.828	0.452	NaN	NaN	NaN	NaN	NaN	NaN	2.169	0.403	0.504	2.181	0.267	0.558	NaN	NaN	NaN
401	2.005	NaN	NaN	NaN	2.3	0.885	0.338	NaN	NaN	NaN	NaN	NaN	NaN	2.233	0.471	0.189	2.229	0.387	0.176	2.327	0.242	0.153	NaN	NaN	NaN	2.246	-0.005	0.156	NaN	NaN	NaN	2.076	0.828	0.452	NaN	NaN	NaN	NaN	NaN	NaN	2.168	0.402	0.503	2.181	0.267	0.558	NaN	NaN	NaN
402	2.01	NaN	NaN	NaN	2.3	0.885	0.338	NaN	NaN	NaN	NaN	NaN	NaN	2.233	0.471	0.189	2.229	0.387	0.176	2.328	0.242	0.153	NaN	NaN	NaN	2.246	-0.005	0.156	NaN	NaN	NaN	2.075	0.828	0.452	NaN	NaN	NaN	NaN	NaN	NaN	2.166	0.4	0.501	2.181	0.267	0.558	NaN	NaN	NaN
403	2.015	NaN	NaN	NaN	2.3	0.885	0.339	NaN	NaN	NaN	NaN	NaN	NaN	2.235	0.47	0.19	2.229	0.387	0.176	2.327	0.242	0.153	NaN	NaN	NaN	2.246	-0.005	0.156	NaN	NaN	NaN	2.075	0.828	0.452	NaN	NaN	NaN	NaN	NaN	NaN	2.166	0.4	0.501	2.181	0.267	0.558	NaN	NaN	NaN
404	2.02	NaN	NaN	NaN	2.3	0.885	0.339	NaN	NaN	NaN	NaN	NaN	NaN	2.238	0.469	0.191	2.228	0.387	0.177	2.326	0.242	0.153	NaN	NaN	NaN	2.246	-0.005	0.156	NaN	NaN	NaN	2.075	0.828	0.452	NaN	NaN	NaN	NaN	NaN	NaN	2.166	0.4	0.501	2.181	0.267	0.558	NaN	NaN	NaN
405	2.025	NaN	NaN	NaN	2.3	0.886	0.339	NaN	NaN	NaN	NaN	NaN	NaN	2.239	0.469	0.191	2.228	0.387	0.177	2.326	0.242	0.153	NaN	NaN	NaN	2.246	-0.005	0.156	NaN	NaN	NaN	2.075	0.828	0.452	NaN	NaN	NaN	NaN	NaN	NaN	2.166	0.4	0.502	2.181	0.267	0.559	NaN	NaN	NaN
406	2.03	NaN	NaN	NaN	2.3	0.886	0.339	NaN	NaN	NaN	NaN	NaN	NaN	2.239	0.469	0.191	2.228	0.387	0.178	2.326	0.242	0.153	NaN	NaN	NaN	2.246	-0.005	0.156	NaN	NaN	NaN	2.075	0.828	0.452	NaN	NaN	NaN	NaN	NaN	NaN	2.167	0.4	0.502	2.181	0.267	0.559	NaN	NaN	NaN
407	2.035	NaN	NaN	NaN	2.3	0.886	0.34	NaN	NaN	NaN	NaN	NaN	NaN	2.241	0.468	0.192	2.227	0.387	0.177	2.326	0.242	0.154	NaN	NaN	NaN	2.246	-0.005	0.156	NaN	NaN	NaN	2.075	0.828	0.452	NaN	NaN	NaN	NaN	NaN	NaN	2.167	0.4	0.503	2.181	0.267	0.559	NaN	NaN	NaN
408	2.04	NaN	NaN	NaN	2.299	0.886	0.34	NaN	NaN	NaN	NaN	NaN	NaN	2.242	0.468	0.193	2.227	0.387	0.177	2.327	0.242	0.154	NaN	NaN	NaN	2.246	-0.005	0.156	NaN	NaN	NaN	2.075	0.828	0.453	NaN	NaN	NaN	NaN	NaN	NaN	2.168	0.401	0.504	2.181	0.267	0.559	NaN	NaN	NaN
409	2.045	NaN	NaN	NaN	2.299	0.886	0.34	NaN	NaN	NaN	NaN	NaN	NaN	2.242	0.468	0.193	2.227	0.386	0.177	2.327	0.242	0.154	NaN	NaN	NaN	2.246	-0.005	0.156	NaN	NaN	NaN	2.075	0.828	0.453	NaN	NaN	NaN	NaN	NaN	NaN	2.168	0.401	0.505	2.181	0.267	0.559	NaN	NaN	NaN
410	2.05	NaN	NaN	NaN	2.299	0.886	0.341	NaN	NaN	NaN	NaN	NaN	NaN	2.242	0.468	0.193	2.227	0.386	0.177	2.327	0.242	0.154	NaN	NaN	NaN	2.246	-0.005	0.156	NaN	NaN	NaN	2.075	0.828	0.453	NaN	NaN	NaN	NaN	NaN	NaN	2.169	0.401	0.505	2.181	0.267	0.559	NaN	NaN	NaN
411	2.055	NaN	NaN	NaN	2.298	0.886	0.341	NaN	NaN	NaN	NaN	NaN	NaN	2.244	0.467	0.194	2.226	0.386	0.177	2.329	0.241	0.155	NaN	NaN	NaN	2.246	-0.005	0.156	NaN	NaN	NaN	NaN	NaN	NaN	NaN	NaN	NaN	NaN	NaN	NaN	2.169	0.401	0.505	2.181	0.267	0.559	NaN	NaN	NaN
412	2.06	NaN	NaN	NaN	2.298	0.886	0.341	NaN	NaN	NaN	NaN	NaN	NaN	2.245	0.466	0.195	2.226	0.386	0.177	2.33	0.241	0.155	NaN	NaN	NaN	2.246	-0.005	0.156	NaN	NaN	NaN	NaN	NaN	NaN	NaN	NaN	NaN	NaN	NaN	NaN	2.169	0.401	0.505	2.181	0.267	0.559	NaN	NaN	NaN
413	2.065	NaN	NaN	NaN	2.298	0.886	0.341	NaN	NaN	NaN	NaN	NaN	NaN	2.245	0.466	0.195	2.226	0.386	0.177	2.331	0.241	0.155	NaN	NaN	NaN	2.246	-0.005	0.156	NaN	NaN	NaN	NaN	NaN	NaN	NaN	NaN	NaN	NaN	NaN	NaN	2.169	0.4	0.505	2.181	0.267	0.559	NaN	NaN	NaN
414	2.07	NaN	NaN	NaN	2.298	0.886	0.341	NaN	NaN	NaN	NaN	NaN	NaN	2.245	0.466	0.195	2.225	0.386	0.177	2.331	0.241	0.155	NaN	NaN	NaN	2.246	-0.005	0.156	NaN	NaN	NaN	NaN	NaN	NaN	NaN	NaN	NaN	NaN	NaN	NaN	2.168	0.4	0.504	2.181	0.267	0.559	NaN	NaN	NaN
415	2.075	NaN	NaN	NaN	2.298	0.886	0.342	NaN	NaN	NaN	NaN	NaN	NaN	2.244	0.466	0.195	2.225	0.386	0.177	2.331	0.241	0.155	NaN	NaN	NaN	2.246	-0.005	0.156	NaN	NaN	NaN	NaN	NaN	NaN	NaN	NaN	NaN	NaN	NaN	NaN	2.168	0.399	0.504	2.181	0.267	0.56	NaN	NaN	NaN
416	2.08	NaN	NaN	NaN	2.298	0.886	0.342	NaN	NaN	NaN	NaN	NaN	NaN	2.244	0.466	0.195	2.225	0.386	0.176	2.331	0.241	0.155	NaN	NaN	NaN	2.246	-0.005	0.156	NaN	NaN	NaN	NaN	NaN	NaN	NaN	NaN	NaN	NaN	NaN	NaN	2.168	0.399	0.504	2.181	0.267	0.56	NaN	NaN	NaN
417	2.085	NaN	NaN	NaN	2.298	0.886	0.342	NaN	NaN	NaN	NaN	NaN	NaN	2.244	0.466	0.195	2.225	0.386	0.176	2.331	0.241	0.155	NaN	NaN	NaN	2.246	-0.005	0.156	NaN	NaN	NaN	2.075	0.829	0.46	NaN	NaN	NaN	NaN	NaN	NaN	2.168	0.399	0.504	2.181	0.266	0.56	NaN	NaN	NaN
418	2.09	NaN	NaN	NaN	2.297	0.886	0.343	NaN	NaN	NaN	NaN	NaN	NaN	2.243	0.467	0.195	2.225	0.386	0.176	2.331	0.241	0.156	NaN	NaN	NaN	2.246	-0.005	0.156	NaN	NaN	NaN	2.075	0.829	0.46	NaN	NaN	NaN	NaN	NaN	NaN	2.168	0.399	0.504	2.181	0.266	0.56	NaN	NaN	NaN
419	2.095	NaN	NaN	NaN	2.297	0.886	0.343	NaN	NaN	NaN	NaN	NaN	NaN	2.243	0.467	0.195	2.225	0.386	0.176	2.332	0.241	0.156	NaN	NaN	NaN	2.246	-0.005	0.156	NaN	NaN	NaN	2.074	0.829	0.46	NaN	NaN	NaN	NaN	NaN	NaN	2.167	0.399	0.504	2.181	0.266	0.56	NaN	NaN	NaN
420	2.1	NaN	NaN	NaN	2.297	0.886	0.343	NaN	NaN	NaN	NaN	NaN	NaN	2.243	0.467	0.195	2.224	0.386	0.176	2.332	0.24	0.156	NaN	NaN	NaN	2.246	-0.005	0.156	NaN	NaN	NaN	2.073	0.829	0.46	NaN	NaN	NaN	NaN	NaN	NaN	2.167	0.399	0.504	2.181	0.266	0.56	NaN	NaN	NaN
421	2.105	NaN	NaN	NaN	2.297	0.886	0.343	NaN	NaN	NaN	NaN	NaN	NaN	2.243	0.467	0.195	2.224	0.386	0.176	2.332	0.241	0.156	NaN	NaN	NaN	2.246	-0.005	0.156	NaN	NaN	NaN	2.073	0.829	0.46	NaN	NaN	NaN	NaN	NaN	NaN	2.167	0.398	0.505	2.181	0.266	0.56	NaN	NaN	NaN
422	2.11	NaN	NaN	NaN	2.296	0.886	0.343	NaN	NaN	NaN	NaN	NaN	NaN	2.243	0.467	0.195	2.224	0.386	0.176	2.332	0.241	0.156	NaN	NaN	NaN	2.246	-0.005	0.156	NaN	NaN	NaN	2.073	0.829	0.46	NaN	NaN	NaN	NaN	NaN	NaN	2.167	0.398	0.505	2.181	0.266	0.56	NaN	NaN	NaN
423	2.115	NaN	NaN	NaN	2.296	0.887	0.344	NaN	NaN	NaN	NaN	NaN	NaN	2.243	0.467	0.195	2.224	0.386	0.176	2.334	0.24	0.157	NaN	NaN	NaN	2.246	-0.005	0.156	NaN	NaN	NaN	2.073	0.829	0.46	NaN	NaN	NaN	NaN	NaN	NaN	2.167	0.398	0.505	2.181	0.266	0.56	NaN	NaN	NaN
424	2.12	NaN	NaN	NaN	2.296	0.887	0.344	NaN	NaN	NaN	NaN	NaN	NaN	2.242	0.467	0.195	2.224	0.386	0.176	2.334	0.24	0.157	NaN	NaN	NaN	2.246	-0.005	0.156	NaN	NaN	NaN	2.073	0.828	0.46	NaN	NaN	NaN	NaN	NaN	NaN	2.167	0.399	0.505	2.181	0.266	0.559	NaN	NaN	NaN
425	2.125	NaN	NaN	NaN	2.296	0.887	0.344	NaN	NaN	NaN	NaN	NaN	NaN	2.242	0.467	0.195	2.224	0.386	0.176	2.334	0.24	0.157	NaN	NaN	NaN	2.246	-0.005	0.156	NaN	NaN	NaN	2.073	0.828	0.46	NaN	NaN	NaN	NaN	NaN	NaN	2.168	0.4	0.506	2.18	0.265	0.558	NaN	NaN	NaN
426	2.13	NaN	NaN	NaN	2.296	0.887	0.345	NaN	NaN	NaN	NaN	NaN	NaN	2.241	0.467	0.195	2.224	0.386	0.176	2.334	0.24	0.157	NaN	NaN	NaN	2.246	-0.005	0.156	NaN	NaN	NaN	2.073	0.829	0.46	NaN	NaN	NaN	NaN	NaN	NaN	2.167	0.399	0.506	2.181	0.266	0.559	NaN	NaN	NaN
427	2.135	NaN	NaN	NaN	2.296	0.887	0.345	NaN	NaN	NaN	NaN	NaN	NaN	2.241	0.467	0.195	2.224	0.386	0.176	2.334	0.24	0.157	NaN	NaN	NaN	2.246	-0.005	0.156	NaN	NaN	NaN	2.073	0.829	0.46	NaN	NaN	NaN	NaN	NaN	NaN	2.168	0.401	0.507	2.182	0.267	0.561	NaN	NaN	NaN
428	2.14	NaN	NaN	NaN	2.295	0.887	0.345	NaN	NaN	NaN	NaN	NaN	NaN	2.24	0.467	0.195	2.224	0.386	0.176	2.335	0.24	0.157	NaN	NaN	NaN	2.246	-0.005	0.156	NaN	NaN	NaN	NaN	NaN	NaN	NaN	NaN	NaN	NaN	NaN	NaN	2.167	0.4	0.505	2.182	0.268	0.562	NaN	NaN	NaN
429	2.145	NaN	NaN	NaN	2.295	0.887	0.345	NaN	NaN	NaN	NaN	NaN	NaN	2.239	0.468	0.195	2.224	0.386	0.176	2.335	0.24	0.157	NaN	NaN	NaN	2.246	-0.005	0.156	NaN	NaN	NaN	NaN	NaN	NaN	NaN	NaN	NaN	NaN	NaN	NaN	2.167	0.401	0.506	2.182	0.268	0.562	NaN	NaN	NaN
430	2.15	NaN	NaN	NaN	2.295	0.887	0.345	NaN	NaN	NaN	NaN	NaN	NaN	2.237	0.468	0.195	2.224	0.386	0.176	2.335	0.24	0.157	NaN	NaN	NaN	2.246	-0.005	0.156	NaN	NaN	NaN	NaN	NaN	NaN	NaN	NaN	NaN	NaN	NaN	NaN	2.168	0.402	0.508	2.182	0.268	0.562	NaN	NaN	NaN
431	2.155	NaN	NaN	NaN	2.295	0.887	0.346	NaN	NaN	NaN	NaN	NaN	NaN	2.235	0.469	0.195	2.224	0.386	0.176	2.336	0.24	0.157	NaN	NaN	NaN	2.246	-0.005	0.156	NaN	NaN	NaN	NaN	NaN	NaN	NaN	NaN	NaN	NaN	NaN	NaN	2.169	0.402	0.509	2.182	0.268	0.562	NaN	NaN	NaN
432	2.16	NaN	NaN	NaN	2.295	0.887	0.346	NaN	NaN	NaN	NaN	NaN	NaN	2.233	0.47	0.195	2.224	0.386	0.176	2.338	0.239	0.158	NaN	NaN	NaN	2.246	-0.005	0.156	NaN	NaN	NaN	2.071	0.828	0.461	NaN	NaN	NaN	NaN	NaN	NaN	2.169	0.402	0.51	2.182	0.268	0.562	NaN	NaN	NaN
433	2.165	NaN	NaN	NaN	2.295	0.887	0.346	NaN	NaN	NaN	NaN	NaN	NaN	2.231	0.47	0.195	2.223	0.386	0.176	2.338	0.239	0.158	NaN	NaN	NaN	2.246	-0.005	0.156	NaN	NaN	NaN	2.071	0.828	0.461	NaN	NaN	NaN	NaN	NaN	NaN	2.169	0.402	0.51	2.182	0.268	0.562	NaN	NaN	NaN
434	2.17	NaN	NaN	NaN	2.295	0.887	0.346	NaN	NaN	NaN	NaN	NaN	NaN	2.23	0.471	0.195	2.223	0.386	0.176	2.338	0.239	0.158	NaN	NaN	NaN	2.246	-0.005	0.156	NaN	NaN	NaN	2.071	0.827	0.462	NaN	NaN	NaN	NaN	NaN	NaN	2.168	0.402	0.51	2.182	0.268	0.562	NaN	NaN	NaN
435	2.175	NaN	NaN	NaN	2.295	0.887	0.347	NaN	NaN	NaN	NaN	NaN	NaN	2.228	0.471	0.195	2.223	0.386	0.176	2.337	0.24	0.158	NaN	NaN	NaN	2.246	-0.005	0.156	NaN	NaN	NaN	2.071	0.827	0.462	NaN	NaN	NaN	NaN	NaN	NaN	2.168	0.402	0.51	2.182	0.268	0.562	NaN	NaN	NaN
436	2.18	NaN	NaN	NaN	2.294	0.887	0.347	NaN	NaN	NaN	NaN	NaN	NaN	2.227	0.472	0.195	2.223	0.386	0.176	2.337	0.24	0.158	NaN	NaN	NaN	2.246	-0.005	0.156	NaN	NaN	NaN	2.07	0.826	0.462	NaN	NaN	NaN	NaN	NaN	NaN	2.168	0.402	0.51	2.181	0.268	0.562	NaN	NaN	NaN
437	2.185	NaN	NaN	NaN	2.294	0.887	0.347	NaN	NaN	NaN	NaN	NaN	NaN	2.226	0.472	0.195	2.223	0.386	0.176	2.336	0.24	0.158	NaN	NaN	NaN	2.246	-0.005	0.156	NaN	NaN	NaN	NaN	NaN	NaN	NaN	NaN	NaN	NaN	NaN	NaN	2.167	0.402	0.51	2.181	0.268	0.562	NaN	NaN	NaN
438	2.19	NaN	NaN	NaN	2.294	0.887	0.347	NaN	NaN	NaN	NaN	NaN	NaN	2.226	0.472	0.195	2.223	0.386	0.176	2.336	0.24	0.158	NaN	NaN	NaN	2.246	-0.005	0.156	NaN	NaN	NaN	NaN	NaN	NaN	NaN	NaN	NaN	NaN	NaN	NaN	2.167	0.402	0.51	2.181	0.268	0.562	NaN	NaN	NaN
439	2.195	NaN	NaN	NaN	2.294	0.888	0.348	NaN	NaN	NaN	NaN	NaN	NaN	2.225	0.473	0.195	2.223	0.386	0.176	2.336	0.24	0.158	NaN	NaN	NaN	2.246	-0.005	0.156	NaN	NaN	NaN	NaN	NaN	NaN	NaN	NaN	NaN	NaN	NaN	NaN	2.167	0.401	0.509	2.181	0.268	0.562	NaN	NaN	NaN
440	2.2	NaN	NaN	NaN	2.294	0.888	0.348	NaN	NaN	NaN	NaN	NaN	NaN	2.225	0.473	0.195	2.222	0.386	0.176	2.336	0.24	0.158	NaN	NaN	NaN	2.246	-0.005	0.156	NaN	NaN	NaN	2.07	0.827	0.465	NaN	NaN	NaN	NaN	NaN	NaN	2.167	0.401	0.509	2.181	0.268	0.563	NaN	NaN	NaN
441	2.205	NaN	NaN	NaN	2.293	0.888	0.348	NaN	NaN	NaN	NaN	NaN	NaN	2.224	0.473	0.195	2.222	0.386	0.176	2.336	0.241	0.158	NaN	NaN	NaN	2.246	-0.005	0.156	NaN	NaN	NaN	2.07	0.827	0.465	NaN	NaN	NaN	NaN	NaN	NaN	2.166	0.401	0.509	2.181	0.268	0.563	NaN	NaN	NaN
442	2.21	NaN	NaN	NaN	2.293	0.888	0.349	NaN	NaN	NaN	NaN	NaN	NaN	2.224	0.473	0.195	2.222	0.386	0.176	2.335	0.241	0.158	NaN	NaN	NaN	2.246	-0.005	0.156	NaN	NaN	NaN	2.07	0.827	0.466	NaN	NaN	NaN	NaN	NaN	NaN	2.166	0.401	0.509	2.18	0.268	0.563	NaN	NaN	NaN
443	2.215	NaN	NaN	NaN	2.293	0.888	0.349	NaN	NaN	NaN	NaN	NaN	NaN	2.226	0.473	0.195	2.222	0.387	0.177	2.335	0.241	0.158	NaN	NaN	NaN	2.246	-0.005	0.156	NaN	NaN	NaN	2.071	0.827	0.466	NaN	NaN	NaN	NaN	NaN	NaN	2.165	0.401	0.509	2.18	0.268	0.563	NaN	NaN	NaN
444	2.22	NaN	NaN	NaN	2.293	0.888	0.349	NaN	NaN	NaN	NaN	NaN	NaN	2.228	0.472	0.196	2.222	0.387	0.177	2.335	0.241	0.158	NaN	NaN	NaN	2.246	-0.005	0.156	NaN	NaN	NaN	2.071	0.827	0.467	NaN	NaN	NaN	NaN	NaN	NaN	2.165	0.4	0.509	2.18	0.267	0.563	NaN	NaN	NaN
445	2.225	NaN	NaN	NaN	2.293	0.888	0.349	NaN	NaN	NaN	NaN	NaN	NaN	2.229	0.471	0.196	2.222	0.387	0.177	2.334	0.241	0.158	NaN	NaN	NaN	2.246	-0.005	0.156	NaN	NaN	NaN	NaN	NaN	NaN	NaN	NaN	NaN	NaN	NaN	NaN	2.163	0.398	0.507	2.18	0.267	0.563	NaN	NaN	NaN
446	2.23	NaN	NaN	NaN	2.293	0.888	0.349	NaN	NaN	NaN	NaN	NaN	NaN	2.23	0.471	0.196	2.222	0.387	0.177	2.334	0.241	0.158	NaN	NaN	NaN	2.246	-0.005	0.156	NaN	NaN	NaN	NaN	NaN	NaN	NaN	NaN	NaN	NaN	NaN	NaN	2.163	0.398	0.507	2.18	0.267	0.563	NaN	NaN	NaN
447	2.235	NaN	NaN	NaN	2.293	0.888	0.35	NaN	NaN	NaN	NaN	NaN	NaN	2.232	0.471	0.197	2.222	0.387	0.177	2.334	0.241	0.158	NaN	NaN	NaN	2.246	-0.005	0.156	NaN	NaN	NaN	NaN	NaN	NaN	NaN	NaN	NaN	NaN	NaN	NaN	2.163	0.398	0.507	2.179	0.267	0.563	NaN	NaN	NaN
448	2.24	NaN	NaN	NaN	2.293	0.888	0.35	NaN	NaN	NaN	NaN	NaN	NaN	2.233	0.47	0.197	2.222	0.387	0.177	2.334	0.241	0.158	NaN	NaN	NaN	2.246	-0.005	0.156	NaN	NaN	NaN	NaN	NaN	NaN	NaN	NaN	NaN	NaN	NaN	NaN	2.163	0.398	0.507	2.179	0.267	0.563	NaN	NaN	NaN
449	2.245	NaN	NaN	NaN	2.292	0.888	0.35	NaN	NaN	NaN	NaN	NaN	NaN	2.234	0.47	0.197	2.222	0.387	0.177	2.334	0.241	0.158	NaN	NaN	NaN	2.246	-0.005	0.156	NaN	NaN	NaN	2.07	0.828	0.47	2.164	0.618	0.55	NaN	NaN	NaN	2.163	0.398	0.509	2.179	0.267	0.563	NaN	NaN	NaN
450	2.25	NaN	NaN	NaN	2.292	0.888	0.351	NaN	NaN	NaN	NaN	NaN	NaN	2.234	0.47	0.197	2.222	0.388	0.177	2.333	0.241	0.158	NaN	NaN	NaN	2.246	-0.005	0.156	NaN	NaN	NaN	2.07	0.827	0.47	2.164	0.618	0.55	NaN	NaN	NaN	2.163	0.398	0.509	2.179	0.267	0.563	NaN	NaN	NaN
451	2.255	NaN	NaN	NaN	2.292	0.888	0.351	NaN	NaN	NaN	NaN	NaN	NaN	2.235	0.47	0.198	2.222	0.388	0.177	2.333	0.242	0.158	NaN	NaN	NaN	2.246	-0.005	0.156	NaN	NaN	NaN	2.07	0.827	0.47	2.164	0.618	0.55	NaN	NaN	NaN	2.162	0.398	0.509	2.179	0.267	0.563	NaN	NaN	NaN
452	2.26	NaN	NaN	NaN	2.292	0.888	0.351	NaN	NaN	NaN	NaN	NaN	NaN	2.237	0.469	0.198	2.222	0.388	0.177	2.333	0.242	0.158	NaN	NaN	NaN	2.246	-0.005	0.156	NaN	NaN	NaN	2.07	0.826	0.471	2.164	0.618	0.55	NaN	NaN	NaN	2.162	0.398	0.509	2.179	0.267	0.563	NaN	NaN	NaN
453	2.265	NaN	NaN	NaN	2.292	0.888	0.351	NaN	NaN	NaN	NaN	NaN	NaN	2.237	0.469	0.198	2.222	0.388	0.178	2.332	0.242	0.158	NaN	NaN	NaN	2.246	-0.005	0.156	NaN	NaN	NaN	2.07	0.826	0.471	2.164	0.618	0.55	NaN	NaN	NaN	2.162	0.398	0.509	2.179	0.267	0.563	NaN	NaN	NaN
454	2.27	NaN	NaN	NaN	2.292	0.888	0.352	NaN	NaN	NaN	NaN	NaN	NaN	2.239	0.468	0.199	2.221	0.388	0.178	2.331	0.242	0.158	NaN	NaN	NaN	2.246	-0.005	0.156	NaN	NaN	NaN	2.07	0.826	0.471	NaN	NaN	NaN	NaN	NaN	NaN	2.162	0.398	0.51	2.179	0.267	0.563	NaN	NaN	NaN
455	2.275	NaN	NaN	NaN	2.292	0.888	0.352	NaN	NaN	NaN	NaN	NaN	NaN	2.24	0.468	0.199	2.222	0.388	0.179	2.331	0.243	0.158	NaN	NaN	NaN	2.246	-0.005	0.156	NaN	NaN	NaN	NaN	NaN	NaN	2.164	0.618	0.55	NaN	NaN	NaN	2.161	0.398	0.51	2.179	0.267	0.563	NaN	NaN	NaN
456	2.28	NaN	NaN	NaN	2.292	0.889	0.352	NaN	NaN	NaN	NaN	NaN	NaN	2.24	0.468	0.199	2.222	0.388	0.18	2.33	0.243	0.158	NaN	NaN	NaN	2.246	-0.005	0.156	NaN	NaN	NaN	NaN	NaN	NaN	2.164	0.618	0.55	NaN	NaN	NaN	2.161	0.398	0.51	2.178	0.267	0.563	NaN	NaN	NaN
457	2.285	NaN	NaN	NaN	2.292	0.889	0.353	NaN	NaN	NaN	NaN	NaN	NaN	2.24	0.468	0.199	2.221	0.388	0.179	2.33	0.243	0.158	NaN	NaN	NaN	2.246	-0.005	0.156	NaN	NaN	NaN	2.158	0.773	0.541	2.163	0.618	0.55	NaN	NaN	NaN	2.161	0.398	0.51	2.178	0.267	0.563	NaN	NaN	NaN
458	2.29	NaN	NaN	NaN	2.291	0.889	0.353	NaN	NaN	NaN	NaN	NaN	NaN	2.241	0.468	0.2	2.222	0.389	0.181	2.329	0.243	0.158	NaN	NaN	NaN	2.246	-0.005	0.156	NaN	NaN	NaN	2.157	0.772	0.542	NaN	NaN	NaN	NaN	NaN	NaN	2.161	0.398	0.51	2.178	0.267	0.563	NaN	NaN	NaN
459	2.295	NaN	NaN	NaN	2.291	0.888	0.353	NaN	NaN	NaN	NaN	NaN	NaN	2.244	0.467	0.201	2.221	0.389	0.18	2.329	0.243	0.158	NaN	NaN	NaN	2.246	-0.005	0.156	NaN	NaN	NaN	2.155	0.771	0.542	2.163	0.62	0.554	NaN	NaN	NaN	2.161	0.399	0.51	2.178	0.267	0.563	NaN	NaN	NaN
460	2.3	NaN	NaN	NaN	2.29	0.888	0.353	NaN	NaN	NaN	NaN	NaN	NaN	2.244	0.467	0.201	2.221	0.389	0.179	2.328	0.244	0.158	NaN	NaN	NaN	2.246	-0.005	0.156	NaN	NaN	NaN	2.155	0.77	0.543	2.162	0.619	0.554	NaN	NaN	NaN	2.16	0.399	0.51	2.178	0.267	0.563	NaN	NaN	NaN
461	2.305	NaN	NaN	NaN	2.29	0.888	0.353	NaN	NaN	NaN	NaN	NaN	NaN	2.243	0.467	0.201	2.221	0.389	0.181	2.327	0.244	0.158	NaN	NaN	NaN	2.246	-0.005	0.156	NaN	NaN	NaN	2.155	0.77	0.543	2.162	0.619	0.554	NaN	NaN	NaN	2.16	0.399	0.51	2.178	0.267	0.563	NaN	NaN	NaN
462	2.31	NaN	NaN	NaN	2.29	0.888	0.353	NaN	NaN	NaN	NaN	NaN	NaN	2.241	0.468	0.201	2.221	0.389	0.181	2.327	0.244	0.158	NaN	NaN	NaN	2.246	-0.005	0.156	NaN	NaN	NaN	2.154	0.77	0.543	2.162	0.619	0.554	NaN	NaN	NaN	2.16	0.399	0.51	2.178	0.266	0.563	NaN	NaN	NaN
463	2.315	NaN	NaN	NaN	2.29	0.888	0.354	NaN	NaN	NaN	NaN	NaN	NaN	2.239	0.468	0.201	2.221	0.389	0.182	2.326	0.244	0.158	NaN	NaN	NaN	2.246	-0.005	0.156	NaN	NaN	NaN	2.154	0.77	0.543	2.162	0.619	0.554	NaN	NaN	NaN	2.16	0.399	0.51	2.178	0.267	0.563	NaN	NaN	NaN
464	2.32	NaN	NaN	NaN	2.29	0.888	0.354	NaN	NaN	NaN	NaN	NaN	NaN	2.238	0.469	0.201	2.221	0.389	0.182	2.326	0.245	0.158	NaN	NaN	NaN	2.246	-0.005	0.156	NaN	NaN	NaN	2.154	0.77	0.543	2.162	0.619	0.554	NaN	NaN	NaN	2.16	0.399	0.51	2.177	0.266	0.563	NaN	NaN	NaN
465	2.325	NaN	NaN	NaN	2.29	0.888	0.354	NaN	NaN	NaN	NaN	NaN	NaN	2.237	0.469	0.201	2.221	0.389	0.182	2.325	0.245	0.158	NaN	NaN	NaN	2.246	-0.005	0.156	NaN	NaN	NaN	2.154	0.77	0.543	2.162	0.619	0.554	NaN	NaN	NaN	2.16	0.399	0.51	2.177	0.266	0.563	NaN	NaN	NaN
466	2.33	NaN	NaN	NaN	2.29	0.889	0.355	NaN	NaN	NaN	NaN	NaN	NaN	2.236	0.469	0.201	2.22	0.389	0.182	2.325	0.245	0.158	NaN	NaN	NaN	2.246	-0.005	0.156	NaN	NaN	NaN	2.154	0.77	0.543	2.162	0.619	0.554	NaN	NaN	NaN	2.16	0.399	0.51	2.177	0.266	0.563	NaN	NaN	NaN
467	2.335	NaN	NaN	NaN	2.289	0.889	0.355	NaN	NaN	NaN	NaN	NaN	NaN	2.235	0.469	0.201	2.22	0.39	0.182	2.324	0.245	0.158	NaN	NaN	NaN	2.246	-0.005	0.156	NaN	NaN	NaN	2.154	0.77	0.543	2.162	0.619	0.555	NaN	NaN	NaN	2.16	0.399	0.51	2.177	0.266	0.563	NaN	NaN	NaN
468	2.34	NaN	NaN	NaN	2.289	0.888	0.355	NaN	NaN	NaN	NaN	NaN	NaN	2.235	0.469	0.201	2.22	0.39	0.183	2.323	0.246	0.158	NaN	NaN	NaN	2.246	-0.005	0.156	NaN	NaN	NaN	2.153	0.77	0.543	2.161	0.619	0.555	NaN	NaN	NaN	2.16	0.399	0.51	2.177	0.266	0.563	NaN	NaN	NaN
469	2.345	NaN	NaN	NaN	2.288	0.888	0.355	NaN	NaN	NaN	NaN	NaN	NaN	2.234	0.47	0.201	2.219	0.39	0.183	2.322	0.246	0.158	NaN	NaN	NaN	2.246	-0.005	0.156	NaN	NaN	NaN	2.153	0.77	0.543	2.161	0.618	0.555	NaN	NaN	NaN	2.16	0.399	0.51	2.177	0.266	0.563	NaN	NaN	NaN
470	2.35	NaN	NaN	NaN	2.288	0.888	0.356	NaN	NaN	NaN	NaN	NaN	NaN	2.234	0.47	0.201	2.219	0.39	0.184	2.322	0.246	0.158	NaN	NaN	NaN	2.246	-0.005	0.156	NaN	NaN	NaN	2.153	0.77	0.543	2.161	0.618	0.555	NaN	NaN	NaN	2.16	0.399	0.51	2.177	0.266	0.563	NaN	NaN	NaN
471	2.355	NaN	NaN	NaN	2.288	0.888	0.356	NaN	NaN	NaN	NaN	NaN	NaN	2.233	0.47	0.201	2.219	0.39	0.184	2.322	0.246	0.158	NaN	NaN	NaN	2.246	-0.005	0.156	NaN	NaN	NaN	2.153	0.77	0.543	2.16	0.618	0.556	NaN	NaN	NaN	2.16	0.399	0.511	2.176	0.266	0.563	NaN	NaN	NaN
472	2.36	NaN	NaN	NaN	2.288	0.888	0.356	NaN	NaN	NaN	NaN	NaN	NaN	2.233	0.47	0.201	2.219	0.39	0.185	2.322	0.246	0.158	NaN	NaN	NaN	2.246	-0.005	0.156	NaN	NaN	NaN	2.153	0.77	0.543	2.16	0.618	0.556	NaN	NaN	NaN	2.16	0.399	0.511	2.176	0.266	0.563	NaN	NaN	NaN
473	2.365	NaN	NaN	NaN	2.288	0.888	0.356	NaN	NaN	NaN	NaN	NaN	NaN	2.232	0.47	0.201	2.218	0.39	0.185	2.322	0.246	0.158	NaN	NaN	NaN	2.246	-0.005	0.156	NaN	NaN	NaN	2.152	0.77	0.543	2.16	0.618	0.556	NaN	NaN	NaN	2.16	0.399	0.511	2.176	0.266	0.563	NaN	NaN	NaN
474	2.37	NaN	NaN	NaN	2.288	0.888	0.357	NaN	NaN	NaN	NaN	NaN	NaN	2.232	0.47	0.201	2.218	0.39	0.185	2.322	0.246	0.158	NaN	NaN	NaN	2.246	-0.005	0.156	NaN	NaN	NaN	2.152	0.77	0.543	2.16	0.618	0.556	NaN	NaN	NaN	2.16	0.399	0.511	2.176	0.265	0.563	NaN	NaN	NaN
475	2.375	NaN	NaN	NaN	2.288	0.888	0.357	NaN	NaN	NaN	NaN	NaN	NaN	2.231	0.47	0.201	2.217	0.391	0.185	2.322	0.246	0.158	NaN	NaN	NaN	2.246	-0.005	0.156	NaN	NaN	NaN	2.151	0.769	0.543	2.16	0.618	0.556	NaN	NaN	NaN	2.159	0.399	0.511	2.176	0.265	0.564	NaN	NaN	NaN
476	2.38	NaN	NaN	NaN	2.288	0.888	0.357	NaN	NaN	NaN	NaN	NaN	NaN	2.23	0.47	0.201	2.217	0.391	0.185	2.322	0.246	0.158	NaN	NaN	NaN	2.246	-0.005	0.156	NaN	NaN	NaN	2.149	0.767	0.543	2.16	0.618	0.556	NaN	NaN	NaN	2.159	0.399	0.511	2.176	0.265	0.564	NaN	NaN	NaN
477	2.385	NaN	NaN	NaN	2.287	0.888	0.357	NaN	NaN	NaN	NaN	NaN	NaN	2.23	0.47	0.201	2.217	0.391	0.185	2.322	0.246	0.158	NaN	NaN	NaN	2.246	-0.005	0.156	NaN	NaN	NaN	2.148	0.766	0.543	2.16	0.618	0.556	NaN	NaN	NaN	2.159	0.399	0.511	2.176	0.265	0.564	NaN	NaN	NaN
478	2.39	NaN	NaN	NaN	2.287	0.888	0.358	NaN	NaN	NaN	NaN	NaN	NaN	2.229	0.47	0.201	2.216	0.391	0.184	2.322	0.246	0.158	NaN	NaN	NaN	2.246	-0.005	0.156	NaN	NaN	NaN	2.147	0.766	0.543	2.16	0.618	0.557	NaN	NaN	NaN	2.159	0.399	0.511	2.176	0.265	0.564	NaN	NaN	NaN
479	2.395	NaN	NaN	NaN	2.287	0.888	0.358	NaN	NaN	NaN	NaN	NaN	NaN	2.229	0.47	0.201	2.216	0.39	0.184	2.322	0.246	0.158	NaN	NaN	NaN	2.246	-0.005	0.156	NaN	NaN	NaN	2.147	0.766	0.544	2.16	0.618	0.557	NaN	NaN	NaN	2.159	0.399	0.511	2.176	0.265	0.564	NaN	NaN	NaN
480	2.4	NaN	NaN	NaN	2.287	0.888	0.359	NaN	NaN	NaN	NaN	NaN	NaN	2.227	0.47	0.201	2.215	0.39	0.183	2.322	0.246	0.158	NaN	NaN	NaN	2.246	-0.005	0.156	NaN	NaN	NaN	2.147	0.766	0.544	2.16	0.618	0.557	NaN	NaN	NaN	2.159	0.399	0.512	2.176	0.265	0.565	NaN	NaN	NaN
481	2.405	NaN	NaN	NaN	2.287	0.888	0.359	NaN	NaN	NaN	NaN	NaN	NaN	2.227	0.47	0.201	2.215	0.39	0.183	2.322	0.247	0.158	NaN	NaN	NaN	2.246	-0.005	0.156	NaN	NaN	NaN	2.147	0.766	0.544	2.16	0.618	0.557	NaN	NaN	NaN	2.16	0.399	0.512	2.176	0.265	0.565	NaN	NaN	NaN
482	2.41	NaN	NaN	NaN	2.286	0.888	0.359	NaN	NaN	NaN	NaN	NaN	NaN	2.226	0.47	0.201	2.214	0.39	0.183	2.321	0.247	0.158	NaN	NaN	NaN	2.246	-0.005	0.156	NaN	NaN	NaN	2.147	0.766	0.544	2.159	0.618	0.557	NaN	NaN	NaN	2.159	0.399	0.512	2.175	0.265	0.565	NaN	NaN	NaN
483	2.415	NaN	NaN	NaN	2.286	0.888	0.359	NaN	NaN	NaN	NaN	NaN	NaN	2.225	0.471	0.201	2.214	0.391	0.183	2.321	0.247	0.158	NaN	NaN	NaN	2.246	-0.005	0.156	NaN	NaN	NaN	2.147	0.766	0.544	2.159	0.618	0.557	NaN	NaN	NaN	2.16	0.4	0.513	2.175	0.265	0.565	NaN	NaN	NaN
484	2.42	NaN	NaN	NaN	2.286	0.888	0.359	NaN	NaN	NaN	NaN	NaN	NaN	2.224	0.471	0.201	2.214	0.391	0.183	2.321	0.247	0.158	NaN	NaN	NaN	2.246	-0.005	0.156	NaN	NaN	NaN	2.146	0.766	0.544	2.159	0.618	0.558	NaN	NaN	NaN	2.16	0.4	0.513	2.175	0.265	0.565	NaN	NaN	NaN
485	2.425	NaN	NaN	NaN	2.286	0.888	0.36	NaN	NaN	NaN	NaN	NaN	NaN	2.223	0.471	0.201	2.213	0.391	0.183	2.321	0.248	0.158	NaN	NaN	NaN	2.246	-0.005	0.156	NaN	NaN	NaN	2.146	0.766	0.544	2.159	0.618	0.558	NaN	NaN	NaN	2.16	0.4	0.513	2.175	0.265	0.565	NaN	NaN	NaN
486	2.43	NaN	NaN	NaN	2.286	0.889	0.36	NaN	NaN	NaN	NaN	NaN	NaN	2.223	0.471	0.201	2.213	0.391	0.183	2.321	0.248	0.158	NaN	NaN	NaN	2.246	-0.005	0.156	NaN	NaN	NaN	2.145	0.766	0.543	2.159	0.618	0.558	NaN	NaN	NaN	2.16	0.4	0.514	2.175	0.265	0.565	NaN	NaN	NaN
487	2.435	NaN	NaN	NaN	2.286	0.889	0.36	NaN	NaN	NaN	NaN	NaN	NaN	2.222	0.471	0.201	2.212	0.391	0.183	2.321	0.248	0.158	NaN	NaN	NaN	2.246	-0.005	0.156	NaN	NaN	NaN	2.145	0.766	0.543	2.159	0.618	0.559	NaN	NaN	NaN	2.16	0.4	0.514	2.175	0.265	0.565	NaN	NaN	NaN
488	2.44	NaN	NaN	NaN	2.286	0.889	0.361	NaN	NaN	NaN	NaN	NaN	NaN	2.222	0.471	0.201	2.212	0.391	0.183	2.321	0.248	0.158	NaN	NaN	NaN	2.246	-0.005	0.156	NaN	NaN	NaN	2.144	0.766	0.543	2.159	0.619	0.559	NaN	NaN	NaN	2.16	0.4	0.514	2.175	0.265	0.565	NaN	NaN	NaN
489	2.445	NaN	NaN	NaN	2.285	0.889	0.361	NaN	NaN	NaN	NaN	NaN	NaN	2.222	0.471	0.201	2.212	0.391	0.183	2.321	0.249	0.158	NaN	NaN	NaN	2.246	-0.005	0.156	NaN	NaN	NaN	2.146	0.768	0.545	2.159	0.619	0.559	NaN	NaN	NaN	2.16	0.4	0.514	2.175	0.265	0.566	NaN	NaN	NaN
490	2.45	NaN	NaN	NaN	2.285	0.889	0.361	NaN	NaN	NaN	NaN	NaN	NaN	2.222	0.471	0.201	2.212	0.391	0.183	2.321	0.249	0.158	NaN	NaN	NaN	2.246	-0.005	0.156	NaN	NaN	NaN	2.149	0.771	0.548	2.159	0.618	0.559	NaN	NaN	NaN	2.16	0.4	0.514	2.175	0.265	0.566	NaN	NaN	NaN
491	2.455	NaN	NaN	NaN	2.285	0.889	0.362	NaN	NaN	NaN	NaN	NaN	NaN	2.222	0.471	0.201	2.211	0.391	0.183	2.321	0.249	0.158	NaN	NaN	NaN	2.246	-0.005	0.156	NaN	NaN	NaN	2.15	0.772	0.549	2.159	0.618	0.559	NaN	NaN	NaN	2.16	0.4	0.515	2.175	0.265	0.566	NaN	NaN	NaN
492	2.46	NaN	NaN	NaN	2.285	0.889	0.362	NaN	NaN	NaN	NaN	NaN	NaN	2.222	0.471	0.201	2.211	0.391	0.183	2.321	0.249	0.158	NaN	NaN	NaN	2.246	-0.005	0.156	NaN	NaN	NaN	2.15	0.772	0.549	2.159	0.618	0.559	NaN	NaN	NaN	2.16	0.4	0.515	2.175	0.265	0.566	NaN	NaN	NaN
493	2.465	NaN	NaN	NaN	2.285	0.889	0.362	NaN	NaN	NaN	NaN	NaN	NaN	2.222	0.471	0.201	2.211	0.392	0.183	2.321	0.25	0.158	NaN	NaN	NaN	2.246	-0.005	0.156	NaN	NaN	NaN	2.15	0.772	0.549	2.159	0.618	0.559	NaN	NaN	NaN	2.16	0.4	0.515	2.174	0.265	0.566	NaN	NaN	NaN
494	2.47	NaN	NaN	NaN	2.285	0.889	0.362	NaN	NaN	NaN	NaN	NaN	NaN	2.222	0.471	0.201	2.21	0.392	0.183	2.321	0.25	0.158	NaN	NaN	NaN	2.246	-0.005	0.156	NaN	NaN	NaN	2.15	0.772	0.55	2.159	0.618	0.559	NaN	NaN	NaN	2.159	0.4	0.515	2.174	0.265	0.566	NaN	NaN	NaN
495	2.475	NaN	NaN	NaN	2.285	0.889	0.363	NaN	NaN	NaN	NaN	NaN	NaN	2.222	0.471	0.201	2.209	0.392	0.183	2.322	0.25	0.158	NaN	NaN	NaN	2.246	-0.005	0.156	NaN	NaN	NaN	2.15	0.772	0.55	2.159	0.617	0.559	NaN	NaN	NaN	2.159	0.4	0.515	2.174	0.265	0.566	NaN	NaN	NaN
496	2.48	NaN	NaN	NaN	2.285	0.89	0.363	NaN	NaN	NaN	NaN	NaN	NaN	2.222	0.471	0.201	2.209	0.392	0.183	2.322	0.25	0.158	NaN	NaN	NaN	2.246	-0.005	0.156	NaN	NaN	NaN	2.15	0.772	0.55	2.159	0.617	0.56	NaN	NaN	NaN	2.159	0.4	0.516	2.173	0.264	0.565	NaN	NaN	NaN
497	2.485	NaN	NaN	NaN	2.285	0.89	0.363	NaN	NaN	NaN	NaN	NaN	NaN	2.222	0.471	0.201	2.209	0.392	0.183	2.322	0.25	0.158	NaN	NaN	NaN	2.246	-0.005	0.156	NaN	NaN	NaN	2.15	0.772	0.551	2.159	0.617	0.56	NaN	NaN	NaN	2.159	0.4	0.516	2.172	0.264	0.565	NaN	NaN	NaN
498	2.49	NaN	NaN	NaN	2.284	0.889	0.364	NaN	NaN	NaN	NaN	NaN	NaN	2.222	0.471	0.201	2.208	0.392	0.183	2.322	0.25	0.158	NaN	NaN	NaN	2.246	-0.005	0.156	NaN	NaN	NaN	2.15	0.772	0.551	2.159	0.617	0.56	NaN	NaN	NaN	2.159	0.4	0.516	2.172	0.264	0.565	NaN	NaN	NaN
499	2.495	NaN	NaN	NaN	NaN	NaN	NaN	NaN	NaN	NaN	NaN	NaN	NaN	2.221	0.471	0.201	2.208	0.393	0.183	2.323	0.25	0.158	NaN	NaN	NaN	2.246	-0.005	0.156	NaN	NaN	NaN	2.15	0.772	0.552	2.158	0.617	0.561	NaN	NaN	NaN	2.159	0.4	0.516	2.172	0.264	0.565	NaN	NaN	NaN
500	2.5	NaN	NaN	NaN	2.284	0.889	0.364	NaN	NaN	NaN	NaN	NaN	NaN	2.219	0.471	0.201	2.207	0.393	0.183	2.323	0.25	0.158	NaN	NaN	NaN	2.246	-0.005	0.156	NaN	NaN	NaN	2.15	0.772	0.552	2.158	0.617	0.561	NaN	NaN	NaN	2.158	0.4	0.516	2.172	0.264	0.565	NaN	NaN	NaN
501	2.505	NaN	NaN	NaN	2.284	0.889	0.365	NaN	NaN	NaN	NaN	NaN	NaN	2.219	0.471	0.201	2.207	0.393	0.183	2.323	0.25	0.158	NaN	NaN	NaN	2.246	-0.005	0.156	NaN	NaN	NaN	2.15	0.772	0.552	2.158	0.617	0.561	NaN	NaN	NaN	2.158	0.4	0.516	2.172	0.264	0.565	NaN	NaN	NaN
502	2.51	NaN	NaN	NaN	2.284	0.889	0.365	NaN	NaN	NaN	NaN	NaN	NaN	2.217	0.471	0.201	2.207	0.393	0.183	2.323	0.25	0.158	NaN	NaN	NaN	2.246	-0.005	0.156	NaN	NaN	NaN	2.15	0.772	0.552	2.158	0.617	0.561	NaN	NaN	NaN	2.158	0.4	0.516	2.172	0.264	0.565	NaN	NaN	NaN
503	2.515	NaN	NaN	NaN	2.284	0.89	0.365	NaN	NaN	NaN	NaN	NaN	NaN	2.217	0.471	0.201	2.207	0.393	0.183	2.323	0.25	0.158	NaN	NaN	NaN	2.246	-0.005	0.156	NaN	NaN	NaN	2.149	0.772	0.552	2.157	0.616	0.562	NaN	NaN	NaN	2.158	0.4	0.516	2.171	0.264	0.565	NaN	NaN	NaN
504	2.52	NaN	NaN	NaN	2.284	0.89	0.366	NaN	NaN	NaN	NaN	NaN	NaN	2.216	0.471	0.201	2.206	0.393	0.183	2.323	0.25	0.158	NaN	NaN	NaN	2.246	-0.005	0.156	NaN	NaN	NaN	2.149	0.772	0.552	2.157	0.616	0.562	NaN	NaN	NaN	2.158	0.399	0.516	2.171	0.264	0.565	NaN	NaN	NaN
505	2.525	NaN	NaN	NaN	2.284	0.89	0.366	NaN	NaN	NaN	NaN	NaN	NaN	2.215	0.472	0.2	2.206	0.393	0.183	2.323	0.25	0.158	NaN	NaN	NaN	2.246	-0.005	0.156	NaN	NaN	NaN	2.149	0.772	0.553	2.157	0.616	0.562	NaN	NaN	NaN	2.158	0.399	0.516	2.171	0.263	0.565	NaN	NaN	NaN
506	2.53	NaN	NaN	NaN	2.283	0.89	0.366	NaN	NaN	NaN	NaN	NaN	NaN	2.214	0.472	0.2	2.205	0.393	0.183	2.322	0.25	0.158	NaN	NaN	NaN	2.246	-0.005	0.156	NaN	NaN	NaN	2.15	0.772	0.553	2.157	0.616	0.562	NaN	NaN	NaN	2.157	0.399	0.516	2.171	0.262	0.564	NaN	NaN	NaN
507	2.535	NaN	NaN	NaN	2.283	0.889	0.366	NaN	NaN	NaN	NaN	NaN	NaN	2.213	0.471	0.2	2.205	0.394	0.183	2.322	0.25	0.158	NaN	NaN	NaN	2.246	-0.005	0.156	NaN	NaN	NaN	2.15	0.772	0.554	2.157	0.616	0.562	NaN	NaN	NaN	2.157	0.399	0.516	2.17	0.262	0.563	NaN	NaN	NaN
508	2.54	NaN	NaN	NaN	2.282	0.889	0.367	NaN	NaN	NaN	NaN	NaN	NaN	2.213	0.471	0.2	2.204	0.394	0.183	2.322	0.251	0.158	NaN	NaN	NaN	2.246	-0.005	0.156	NaN	NaN	NaN	2.15	0.772	0.554	2.157	0.616	0.562	NaN	NaN	NaN	2.157	0.399	0.516	2.17	0.262	0.563	NaN	NaN	NaN
509	2.545	NaN	NaN	NaN	2.282	0.889	0.367	NaN	NaN	NaN	NaN	NaN	NaN	2.212	0.472	0.2	2.204	0.394	0.183	2.322	0.251	0.158	NaN	NaN	NaN	2.246	-0.005	0.156	NaN	NaN	NaN	2.15	0.772	0.554	2.157	0.616	0.562	NaN	NaN	NaN	2.157	0.399	0.516	2.17	0.262	0.563	NaN	NaN	NaN
510	2.55	NaN	NaN	NaN	2.282	0.889	0.367	NaN	NaN	NaN	NaN	NaN	NaN	2.211	0.472	0.2	2.203	0.394	0.183	2.322	0.251	0.158	NaN	NaN	NaN	2.246	-0.005	0.156	NaN	NaN	NaN	2.15	0.772	0.554	2.157	0.616	0.562	NaN	NaN	NaN	2.156	0.399	0.516	2.17	0.262	0.564	NaN	NaN	NaN
511	2.555	NaN	NaN	NaN	2.282	0.889	0.368	NaN	NaN	NaN	NaN	NaN	NaN	2.208	0.473	0.2	2.202	0.394	0.183	2.322	0.251	0.158	NaN	NaN	NaN	2.246	-0.005	0.156	NaN	NaN	NaN	2.148	0.77	0.554	2.157	0.616	0.562	NaN	NaN	NaN	2.156	0.399	0.517	2.17	0.262	0.564	NaN	NaN	NaN
512	2.56	NaN	NaN	NaN	2.282	0.889	0.368	NaN	NaN	NaN	NaN	NaN	NaN	2.206	0.474	0.2	2.202	0.395	0.183	2.321	0.251	0.158	NaN	NaN	NaN	2.246	-0.005	0.156	NaN	NaN	NaN	2.144	0.766	0.553	2.156	0.616	0.562	NaN	NaN	NaN	2.156	0.399	0.517	2.169	0.262	0.564	NaN	NaN	NaN
513	2.565	NaN	NaN	NaN	2.282	0.889	0.368	NaN	NaN	NaN	NaN	NaN	NaN	2.204	0.474	0.2	2.201	0.394	0.182	2.32	0.252	0.158	NaN	NaN	NaN	2.246	-0.005	0.156	NaN	NaN	NaN	2.143	0.765	0.553	2.156	0.616	0.563	NaN	NaN	NaN	2.156	0.399	0.517	2.169	0.261	0.564	NaN	NaN	NaN
514	2.57	NaN	NaN	NaN	2.282	0.889	0.369	NaN	NaN	NaN	NaN	NaN	NaN	2.201	0.475	0.2	2.199	0.394	0.18	2.319	0.252	0.158	NaN	NaN	NaN	2.246	-0.005	0.156	NaN	NaN	NaN	2.143	0.765	0.554	2.156	0.616	0.563	NaN	NaN	NaN	2.155	0.399	0.517	2.169	0.261	0.564	NaN	NaN	NaN
515	2.575	NaN	NaN	NaN	2.282	0.889	0.369	NaN	NaN	NaN	NaN	NaN	NaN	2.198	0.476	0.2	2.198	0.394	0.18	2.318	0.253	0.158	NaN	NaN	NaN	2.246	-0.005	0.156	NaN	NaN	NaN	2.143	0.765	0.554	2.156	0.616	0.563	NaN	NaN	NaN	2.155	0.399	0.517	2.169	0.261	0.564	NaN	NaN	NaN
516	2.58	NaN	NaN	NaN	2.282	0.889	0.37	NaN	NaN	NaN	NaN	NaN	NaN	2.196	0.477	0.2	2.198	0.394	0.18	2.317	0.253	0.158	NaN	NaN	NaN	2.246	-0.005	0.156	NaN	NaN	NaN	2.143	0.765	0.554	2.156	0.616	0.564	NaN	NaN	NaN	2.155	0.399	0.517	2.169	0.261	0.564	NaN	NaN	NaN
517	2.585	NaN	NaN	NaN	2.281	0.89	0.37	NaN	NaN	NaN	NaN	NaN	NaN	2.196	0.477	0.2	2.197	0.394	0.18	2.317	0.254	0.158	NaN	NaN	NaN	2.246	-0.005	0.156	NaN	NaN	NaN	2.143	0.765	0.553	2.156	0.615	0.564	NaN	NaN	NaN	2.155	0.399	0.517	2.169	0.262	0.565	NaN	NaN	NaN
518	2.59	NaN	NaN	NaN	2.281	0.889	0.37	NaN	NaN	NaN	NaN	NaN	NaN	2.195	0.477	0.2	2.196	0.394	0.179	2.316	0.254	0.158	NaN	NaN	NaN	2.246	-0.005	0.156	NaN	NaN	NaN	2.142	0.765	0.553	2.156	0.616	0.565	NaN	NaN	NaN	2.155	0.399	0.517	2.17	0.264	0.566	NaN	NaN	NaN
519	2.595	NaN	NaN	NaN	2.281	0.89	0.371	NaN	NaN	NaN	NaN	NaN	NaN	2.195	0.477	0.2	2.196	0.394	0.179	2.315	0.255	0.158	NaN	NaN	NaN	2.246	-0.005	0.156	NaN	NaN	NaN	2.142	0.765	0.553	2.156	0.616	0.565	NaN	NaN	NaN	2.154	0.398	0.517	2.171	0.264	0.567	NaN	NaN	NaN
520	2.6	NaN	NaN	NaN	2.281	0.89	0.371	NaN	NaN	NaN	NaN	NaN	NaN	2.195	0.477	0.2	2.195	0.395	0.179	2.314	0.255	0.158	NaN	NaN	NaN	2.246	-0.005	0.156	NaN	NaN	NaN	2.142	0.765	0.553	2.156	0.616	0.565	NaN	NaN	NaN	2.154	0.398	0.517	2.17	0.264	0.567	NaN	NaN	NaN
521	2.605	NaN	NaN	NaN	2.281	0.89	0.372	NaN	NaN	NaN	NaN	NaN	NaN	2.195	0.477	0.2	2.193	0.395	0.179	2.312	0.256	0.158	NaN	NaN	NaN	2.246	-0.005	0.156	NaN	NaN	NaN	2.143	0.767	0.554	2.155	0.615	0.566	NaN	NaN	NaN	2.152	0.397	0.516	2.17	0.264	0.567	NaN	NaN	NaN
522	2.61	NaN	NaN	NaN	2.281	0.89	0.372	NaN	NaN	NaN	NaN	NaN	NaN	2.195	0.477	0.2	2.192	0.394	0.18	2.311	0.257	0.158	NaN	NaN	NaN	2.246	-0.005	0.156	NaN	NaN	NaN	2.146	0.77	0.558	2.155	0.615	0.566	NaN	NaN	NaN	2.152	0.397	0.516	2.17	0.264	0.567	NaN	NaN	NaN
523	2.615	NaN	NaN	NaN	2.282	0.89	0.373	NaN	NaN	NaN	NaN	NaN	NaN	2.195	0.477	0.2	2.191	0.394	0.18	2.31	0.257	0.158	NaN	NaN	NaN	2.246	-0.005	0.156	NaN	NaN	NaN	2.147	0.771	0.559	2.154	0.615	0.566	NaN	NaN	NaN	2.151	0.397	0.516	2.17	0.264	0.567	NaN	NaN	NaN
524	2.62	NaN	NaN	NaN	2.281	0.89	0.373	NaN	NaN	NaN	NaN	NaN	NaN	2.195	0.477	0.2	2.19	0.394	0.18	2.31	0.257	0.158	NaN	NaN	NaN	2.246	-0.005	0.156	NaN	NaN	NaN	2.147	0.771	0.559	2.154	0.615	0.567	NaN	NaN	NaN	2.151	0.396	0.516	2.17	0.264	0.567	NaN	NaN	NaN
525	2.625	NaN	NaN	NaN	2.281	0.89	0.373	NaN	NaN	NaN	NaN	NaN	NaN	2.195	0.477	0.2	2.188	0.394	0.18	2.309	0.258	0.158	NaN	NaN	NaN	2.246	-0.005	0.156	NaN	NaN	NaN	2.147	0.771	0.56	2.154	0.615	0.567	NaN	NaN	NaN	2.151	0.396	0.516	2.17	0.264	0.567	NaN	NaN	NaN
526	2.63	NaN	NaN	NaN	2.281	0.89	0.374	NaN	NaN	NaN	NaN	NaN	NaN	2.195	0.476	0.2	2.187	0.394	0.18	2.308	0.258	0.158	NaN	NaN	NaN	2.246	-0.005	0.156	NaN	NaN	NaN	2.148	0.772	0.56	2.154	0.615	0.567	NaN	NaN	NaN	2.151	0.396	0.516	2.169	0.264	0.567	NaN	NaN	NaN
527	2.635	NaN	NaN	NaN	2.28	0.89	0.374	NaN	NaN	NaN	NaN	NaN	NaN	NaN	NaN	NaN	2.185	0.395	0.18	2.307	0.259	0.158	NaN	NaN	NaN	2.246	-0.005	0.156	NaN	NaN	NaN	2.147	0.771	0.56	2.154	0.615	0.567	NaN	NaN	NaN	2.151	0.396	0.516	2.169	0.264	0.568	NaN	NaN	NaN
528	2.64	NaN	NaN	NaN	2.28	0.89	0.375	NaN	NaN	NaN	NaN	NaN	NaN	NaN	NaN	NaN	2.184	0.395	0.18	2.306	0.259	0.158	NaN	NaN	NaN	2.246	-0.005	0.156	NaN	NaN	NaN	2.144	0.768	0.56	2.153	0.614	0.567	NaN	NaN	NaN	2.15	0.396	0.517	2.169	0.264	0.568	NaN	NaN	NaN
529	2.645	NaN	NaN	NaN	2.281	0.89	0.375	NaN	NaN	NaN	NaN	NaN	NaN	NaN	NaN	NaN	2.183	0.395	0.18	2.305	0.26	0.158	NaN	NaN	NaN	2.246	-0.005	0.156	NaN	NaN	NaN	2.143	0.767	0.561	2.153	0.614	0.568	NaN	NaN	NaN	2.151	0.396	0.517	2.169	0.263	0.568	NaN	NaN	NaN
530	2.65	NaN	NaN	NaN	2.281	0.89	0.376	NaN	NaN	NaN	NaN	NaN	NaN	NaN	NaN	NaN	2.181	0.396	0.179	2.303	0.261	0.158	NaN	NaN	NaN	2.245	-0.004	0.156	NaN	NaN	NaN	2.143	0.767	0.561	2.153	0.615	0.568	NaN	NaN	NaN	2.152	0.397	0.519	2.169	0.263	0.568	NaN	NaN	NaN
531	2.655	NaN	NaN	NaN	2.281	0.89	0.376	NaN	NaN	NaN	NaN	NaN	NaN	2.179	0.477	0.201	2.179	0.396	0.179	2.299	0.262	0.157	NaN	NaN	NaN	2.244	-0.004	0.156	NaN	NaN	NaN	2.143	0.767	0.561	2.153	0.615	0.569	NaN	NaN	NaN	2.152	0.397	0.519	2.169	0.263	0.568	NaN	NaN	NaN
532	2.66	NaN	NaN	NaN	2.281	0.89	0.377	NaN	NaN	NaN	NaN	NaN	NaN	2.179	0.477	0.201	2.178	0.397	0.179	2.297	0.263	0.157	NaN	NaN	NaN	2.243	-0.003	0.156	NaN	NaN	NaN	2.143	0.767	0.561	2.153	0.615	0.569	NaN	NaN	NaN	2.152	0.397	0.52	2.168	0.263	0.568	NaN	NaN	NaN
533	2.665	NaN	NaN	NaN	2.28	0.89	0.377	NaN	NaN	NaN	NaN	NaN	NaN	2.181	0.476	0.201	2.176	0.397	0.179	2.294	0.264	0.156	NaN	NaN	NaN	2.243	-0.003	0.156	NaN	NaN	NaN	2.142	0.767	0.561	2.153	0.615	0.569	NaN	NaN	NaN	2.152	0.397	0.52	2.168	0.262	0.568	NaN	NaN	NaN
534	2.67	NaN	NaN	NaN	2.28	0.89	0.377	NaN	NaN	NaN	NaN	NaN	NaN	2.181	0.476	0.201	2.174	0.398	0.179	2.292	0.265	0.156	NaN	NaN	NaN	2.242	-0.003	0.156	NaN	NaN	NaN	2.142	0.767	0.562	2.152	0.614	0.569	NaN	NaN	NaN	2.152	0.396	0.521	2.167	0.262	0.568	NaN	NaN	NaN
535	2.675	NaN	NaN	NaN	NaN	NaN	NaN	NaN	NaN	NaN	NaN	NaN	NaN	2.179	0.476	0.201	2.173	0.399	0.181	2.283	0.268	0.155	NaN	NaN	NaN	2.242	-0.003	0.156	NaN	NaN	NaN	2.142	0.767	0.562	2.152	0.614	0.57	NaN	NaN	NaN	2.153	0.396	0.521	2.167	0.262	0.568	NaN	NaN	NaN
536	2.68	NaN	NaN	NaN	NaN	NaN	NaN	NaN	NaN	NaN	NaN	NaN	NaN	2.176	0.477	0.2	2.17	0.398	0.181	2.262	0.276	0.153	NaN	NaN	NaN	2.241	-0.002	0.156	NaN	NaN	NaN	2.141	0.767	0.562	2.152	0.614	0.57	NaN	NaN	NaN	2.153	0.396	0.521	2.167	0.261	0.568	NaN	NaN	NaN
537	2.685	NaN	NaN	NaN	NaN	NaN	NaN	NaN	NaN	NaN	NaN	NaN	NaN	2.174	0.477	0.2	2.167	0.398	0.18	2.256	0.278	0.152	NaN	NaN	NaN	2.24	-0.002	0.156	NaN	NaN	NaN	2.142	0.768	0.563	2.152	0.615	0.57	NaN	NaN	NaN	2.153	0.396	0.521	2.166	0.26	0.568	NaN	NaN	NaN
538	2.69	NaN	NaN	NaN	2.28	0.891	0.38	NaN	NaN	NaN	NaN	NaN	NaN	2.172	0.477	0.2	2.164	0.398	0.179	2.253	0.279	0.151	NaN	NaN	NaN	2.24	-0.001	0.156	NaN	NaN	NaN	2.144	0.77	0.564	2.152	0.615	0.571	NaN	NaN	NaN	2.153	0.396	0.521	2.166	0.26	0.568	NaN	NaN	NaN
539	2.695	NaN	NaN	NaN	2.281	0.891	0.38	NaN	NaN	NaN	NaN	NaN	NaN	NaN	NaN	NaN	2.161	0.398	0.179	2.25	0.28	0.15	NaN	NaN	NaN	2.239	0	0.156	NaN	NaN	NaN	2.144	0.771	0.565	2.152	0.615	0.571	NaN	NaN	NaN	2.153	0.396	0.522	2.166	0.26	0.568	NaN	NaN	NaN
540	2.7	NaN	NaN	NaN	NaN	NaN	NaN	NaN	NaN	NaN	NaN	NaN	NaN	2.161	0.477	0.2	2.159	0.399	0.179	2.247	0.28	0.15	NaN	NaN	NaN	2.237	0.001	0.156	NaN	NaN	NaN	2.144	0.771	0.565	2.151	0.614	0.572	NaN	NaN	NaN	2.153	0.396	0.522	2.166	0.26	0.568	NaN	NaN	NaN
541	2.705	NaN	NaN	NaN	2.281	0.891	0.382	NaN	NaN	NaN	NaN	NaN	NaN	2.161	0.477	0.2	2.157	0.4	0.179	2.244	0.279	0.149	NaN	NaN	NaN	2.235	0.003	0.156	NaN	NaN	NaN	2.142	0.77	0.566	2.151	0.614	0.572	NaN	NaN	NaN	2.153	0.396	0.522	2.166	0.26	0.568	NaN	NaN	NaN
542	2.71	NaN	NaN	NaN	2.281	0.891	0.382	NaN	NaN	NaN	NaN	NaN	NaN	2.16	0.477	0.2	2.155	0.4	0.181	2.242	0.28	0.149	NaN	NaN	NaN	2.234	0.004	0.156	NaN	NaN	NaN	2.141	0.768	0.566	2.151	0.614	0.572	NaN	NaN	NaN	2.153	0.396	0.522	2.166	0.259	0.569	NaN	NaN	NaN
543	2.715	NaN	NaN	NaN	2.281	0.891	0.383	NaN	NaN	NaN	NaN	NaN	NaN	2.157	0.478	0.2	2.151	0.4	0.181	2.239	0.281	0.148	NaN	NaN	NaN	2.234	0.006	0.156	NaN	NaN	NaN	2.14	0.767	0.566	2.151	0.614	0.572	NaN	NaN	NaN	2.153	0.397	0.522	2.166	0.259	0.569	NaN	NaN	NaN
544	2.72	NaN	NaN	NaN	2.28	0.891	0.383	NaN	NaN	NaN	NaN	NaN	NaN	2.154	0.479	0.2	2.147	0.4	0.18	2.235	0.281	0.147	NaN	NaN	NaN	2.234	0.006	0.156	NaN	NaN	NaN	2.14	0.766	0.566	2.151	0.614	0.573	NaN	NaN	NaN	2.152	0.396	0.523	2.166	0.259	0.569	NaN	NaN	NaN
545	2.725	NaN	NaN	NaN	2.28	0.89	0.384	NaN	NaN	NaN	NaN	NaN	NaN	2.151	0.479	0.2	2.144	0.4	0.179	2.233	0.281	0.147	NaN	NaN	NaN	2.235	0.006	0.156	NaN	NaN	NaN	2.139	0.766	0.566	2.151	0.614	0.573	NaN	NaN	NaN	2.152	0.394	0.523	2.167	0.259	0.57	NaN	NaN	NaN
546	2.73	NaN	NaN	NaN	2.28	0.89	0.384	NaN	NaN	NaN	NaN	NaN	NaN	2.14	0.481	0.199	2.141	0.401	0.178	2.23	0.282	0.146	NaN	NaN	NaN	2.235	0.006	0.156	NaN	NaN	NaN	2.139	0.766	0.566	2.151	0.613	0.573	NaN	NaN	NaN	2.152	0.394	0.524	2.168	0.26	0.571	NaN	NaN	NaN
547	2.735	NaN	NaN	NaN	2.28	0.891	0.385	NaN	NaN	NaN	NaN	NaN	NaN	2.122	0.485	0.197	2.138	0.4	0.178	2.227	0.283	0.145	NaN	NaN	NaN	2.237	0.006	0.156	NaN	NaN	NaN	2.139	0.767	0.567	2.15	0.613	0.573	NaN	NaN	NaN	2.152	0.394	0.524	2.168	0.26	0.572	NaN	NaN	NaN
548	2.74	NaN	NaN	NaN	2.281	0.891	0.385	NaN	NaN	NaN	NaN	NaN	NaN	2.116	0.486	0.196	2.135	0.398	0.179	2.224	0.283	0.144	NaN	NaN	NaN	2.239	0.005	0.157	NaN	NaN	NaN	2.14	0.769	0.568	2.15	0.613	0.574	NaN	NaN	NaN	2.153	0.394	0.525	2.169	0.26	0.573	NaN	NaN	NaN
549	2.745	NaN	NaN	NaN	2.281	0.891	0.386	NaN	NaN	NaN	NaN	NaN	NaN	2.115	0.487	0.196	NaN	NaN	NaN	2.221	0.282	0.143	NaN	NaN	NaN	2.24	0.004	0.158	NaN	NaN	NaN	2.14	0.769	0.569	2.15	0.613	0.574	NaN	NaN	NaN	2.154	0.395	0.525	2.169	0.26	0.573	NaN	NaN	NaN
550	2.75	NaN	NaN	NaN	2.281	0.891	0.386	NaN	NaN	NaN	NaN	NaN	NaN	2.113	0.487	0.196	2.126	0.398	0.175	2.219	0.284	0.144	NaN	NaN	NaN	2.238	0.005	0.16	NaN	NaN	NaN	2.14	0.769	0.569	2.15	0.614	0.575	NaN	NaN	NaN	2.154	0.395	0.525	2.169	0.26	0.573	NaN	NaN	NaN
551	2.755	NaN	NaN	NaN	2.281	0.891	0.387	NaN	NaN	NaN	NaN	NaN	NaN	2.11	0.486	0.195	2.125	0.398	0.175	2.217	0.284	0.144	NaN	NaN	NaN	2.236	0.006	0.16	NaN	NaN	NaN	2.139	0.769	0.569	2.15	0.614	0.576	NaN	NaN	NaN	2.155	0.395	0.527	2.169	0.26	0.573	NaN	NaN	NaN
552	2.76	NaN	NaN	NaN	2.281	0.89	0.387	NaN	NaN	NaN	NaN	NaN	NaN	2.109	0.485	0.195	2.124	0.398	0.176	2.215	0.284	0.143	NaN	NaN	NaN	2.228	0.01	0.159	NaN	NaN	NaN	2.137	0.767	0.569	2.15	0.615	0.577	NaN	NaN	NaN	2.156	0.395	0.528	2.169	0.259	0.574	NaN	NaN	NaN
553	2.765	NaN	NaN	NaN	2.28	0.89	0.388	NaN	NaN	NaN	NaN	NaN	NaN	2.107	0.486	0.196	2.122	0.398	0.176	2.213	0.285	0.143	NaN	NaN	NaN	2.21	0.017	0.156	NaN	NaN	NaN	2.133	0.763	0.567	2.15	0.615	0.577	NaN	NaN	NaN	2.157	0.395	0.528	2.169	0.258	0.574	NaN	NaN	NaN
554	2.77	NaN	NaN	NaN	2.28	0.889	0.388	NaN	NaN	NaN	NaN	NaN	NaN	2.105	0.486	0.196	2.121	0.399	0.177	2.21	0.285	0.143	NaN	NaN	NaN	2.205	0.019	0.156	NaN	NaN	NaN	2.132	0.762	0.567	2.149	0.615	0.577	NaN	NaN	NaN	2.157	0.394	0.527	2.17	0.257	0.574	NaN	NaN	NaN
555	2.775	NaN	NaN	NaN	2.28	0.889	0.388	NaN	NaN	NaN	NaN	NaN	NaN	2.103	0.485	0.195	2.119	0.399	0.177	2.209	0.284	0.143	NaN	NaN	NaN	2.209	0.018	0.156	NaN	NaN	NaN	2.131	0.761	0.566	2.149	0.615	0.578	NaN	NaN	NaN	2.157	0.394	0.527	2.17	0.257	0.574	NaN	NaN	NaN
556	2.78	NaN	NaN	NaN	2.28	0.889	0.389	NaN	NaN	NaN	NaN	NaN	NaN	2.102	0.485	0.195	2.118	0.399	0.178	2.207	0.284	0.144	NaN	NaN	NaN	2.218	0.014	0.158	NaN	NaN	NaN	2.131	0.761	0.565	2.149	0.615	0.578	NaN	NaN	NaN	2.159	0.394	0.527	2.171	0.258	0.574	NaN	NaN	NaN
557	2.785	NaN	NaN	NaN	2.28	0.889	0.389	NaN	NaN	NaN	NaN	NaN	NaN	2.1	0.485	0.195	2.116	0.399	0.18	2.206	0.284	0.144	NaN	NaN	NaN	2.212	0.017	0.157	NaN	NaN	NaN	2.13	0.761	0.565	2.149	0.615	0.579	NaN	NaN	NaN	2.161	0.395	0.529	2.172	0.259	0.575	NaN	NaN	NaN
558	2.79	NaN	NaN	NaN	2.28	0.889	0.389	NaN	NaN	NaN	NaN	NaN	NaN	2.099	0.486	0.195	2.114	0.4	0.179	2.204	0.284	0.144	NaN	NaN	NaN	2.2	0.021	0.156	NaN	NaN	NaN	2.13	0.761	0.565	2.149	0.616	0.579	NaN	NaN	NaN	2.162	0.396	0.531	2.173	0.259	0.575	NaN	NaN	NaN
559	2.795	NaN	NaN	NaN	2.28	0.889	0.39	NaN	NaN	NaN	NaN	NaN	NaN	2.098	0.486	0.196	2.112	0.399	0.177	2.202	0.283	0.144	NaN	NaN	NaN	2.193	0.021	0.155	NaN	NaN	NaN	2.129	0.761	0.565	2.149	0.616	0.58	NaN	NaN	NaN	2.163	0.396	0.532	2.174	0.258	0.576	NaN	NaN	NaN
560	2.8	NaN	NaN	NaN	2.28	0.889	0.39	NaN	NaN	NaN	NaN	NaN	NaN	2.098	0.486	0.196	2.11	0.399	0.176	2.201	0.282	0.144	NaN	NaN	NaN	2.192	0.02	0.156	NaN	NaN	NaN	2.129	0.761	0.566	2.15	0.616	0.58	NaN	NaN	NaN	2.164	0.396	0.533	2.175	0.259	0.578	NaN	NaN	NaN
561	2.805	NaN	NaN	NaN	2.28	0.889	0.39	NaN	NaN	NaN	NaN	NaN	NaN	2.097	0.486	0.197	2.109	0.399	0.176	2.199	0.282	0.145	NaN	NaN	NaN	2.18	0.024	0.154	NaN	NaN	NaN	2.129	0.762	0.566	2.15	0.616	0.58	NaN	NaN	NaN	2.165	0.396	0.533	2.176	0.259	0.579	NaN	NaN	NaN
562	2.81	NaN	NaN	NaN	2.279	0.888	0.39	NaN	NaN	NaN	NaN	NaN	NaN	2.098	0.486	0.197	2.108	0.399	0.176	2.197	0.282	0.145	NaN	NaN	NaN	2.181	0.023	0.154	NaN	NaN	NaN	2.129	0.762	0.567	2.15	0.616	0.581	NaN	NaN	NaN	2.166	0.396	0.534	2.176	0.259	0.579	NaN	NaN	NaN
563	2.815	NaN	NaN	NaN	2.279	0.888	0.39	NaN	NaN	NaN	NaN	NaN	NaN	2.098	0.486	0.198	2.108	0.399	0.176	2.195	0.281	0.146	NaN	NaN	NaN	2.187	0.018	0.155	NaN	NaN	NaN	2.128	0.762	0.568	2.15	0.617	0.581	NaN	NaN	NaN	2.168	0.396	0.535	2.177	0.258	0.578	NaN	NaN	NaN
564	2.82	NaN	NaN	NaN	2.278	0.887	0.39	NaN	NaN	NaN	NaN	NaN	NaN	2.098	0.486	0.199	NaN	NaN	NaN	2.193	0.28	0.146	NaN	NaN	NaN	2.185	0.016	0.155	NaN	NaN	NaN	2.128	0.762	0.568	2.15	0.616	0.582	NaN	NaN	NaN	2.169	0.396	0.535	2.179	0.259	0.58	NaN	NaN	NaN
565	2.825	NaN	NaN	NaN	2.278	0.887	0.39	NaN	NaN	NaN	NaN	NaN	NaN	2.096	0.485	0.199	2.104	0.397	0.179	2.19	0.278	0.146	NaN	NaN	NaN	2.181	0.017	0.155	NaN	NaN	NaN	2.128	0.762	0.568	2.15	0.616	0.582	NaN	NaN	NaN	2.17	0.396	0.536	2.18	0.259	0.58	NaN	NaN	NaN
566	2.83	NaN	NaN	NaN	2.277	0.887	0.39	NaN	NaN	NaN	NaN	NaN	NaN	2.093	0.481	0.198	2.104	0.396	0.18	2.189	0.277	0.147	NaN	NaN	NaN	2.169	0.019	0.154	NaN	NaN	NaN	2.127	0.762	0.568	2.151	0.616	0.582	NaN	NaN	NaN	2.171	0.396	0.536	2.18	0.259	0.581	NaN	NaN	NaN
567	2.835	NaN	NaN	NaN	2.277	0.887	0.39	NaN	NaN	NaN	NaN	NaN	NaN	2.094	0.482	0.199	2.104	0.396	0.18	2.188	0.276	0.148	NaN	NaN	NaN	2.161	0.019	0.153	NaN	NaN	NaN	2.127	0.762	0.568	2.151	0.616	0.582	NaN	NaN	NaN	2.172	0.396	0.536	2.181	0.259	0.581	NaN	NaN	NaN
568	2.84	NaN	NaN	NaN	2.277	0.887	0.39	NaN	NaN	NaN	NaN	NaN	NaN	2.097	0.485	0.2	2.103	0.396	0.181	2.185	0.275	0.148	NaN	NaN	NaN	2.169	0.012	0.155	NaN	NaN	NaN	2.127	0.763	0.568	2.151	0.616	0.583	NaN	NaN	NaN	2.174	0.396	0.536	2.181	0.259	0.581	NaN	NaN	NaN
569	2.845	NaN	NaN	NaN	2.277	0.886	0.39	NaN	NaN	NaN	NaN	NaN	NaN	2.097	0.485	0.201	2.103	0.396	0.181	2.183	0.273	0.149	NaN	NaN	NaN	2.161	0.012	0.155	NaN	NaN	NaN	2.128	0.763	0.569	2.151	0.616	0.583	NaN	NaN	NaN	2.176	0.397	0.538	2.181	0.257	0.58	NaN	NaN	NaN
570	2.85	NaN	NaN	NaN	2.277	0.886	0.39	NaN	NaN	NaN	NaN	NaN	NaN	2.097	0.485	0.202	2.104	0.397	0.184	2.181	0.272	0.149	NaN	NaN	NaN	2.155	0.012	0.155	NaN	NaN	NaN	2.128	0.763	0.569	2.151	0.616	0.583	NaN	NaN	NaN	2.177	0.397	0.539	2.182	0.256	0.58	NaN	NaN	NaN
571	2.855	NaN	NaN	NaN	2.276	0.886	0.389	NaN	NaN	NaN	NaN	NaN	NaN	2.097	0.484	0.202	2.103	0.396	0.184	2.179	0.27	0.15	NaN	NaN	NaN	2.154	0.008	0.157	NaN	NaN	NaN	2.127	0.763	0.57	2.152	0.616	0.583	NaN	NaN	NaN	2.177	0.397	0.539	2.182	0.257	0.581	NaN	NaN	NaN
572	2.86	NaN	NaN	NaN	2.276	0.886	0.389	NaN	NaN	NaN	NaN	NaN	NaN	2.096	0.484	0.202	2.101	0.394	0.183	2.178	0.268	0.151	NaN	NaN	NaN	2.154	0.003	0.159	NaN	NaN	NaN	2.127	0.763	0.57	2.152	0.617	0.584	NaN	NaN	NaN	2.178	0.397	0.539	2.183	0.257	0.582	NaN	NaN	NaN
573	2.865	NaN	NaN	NaN	2.276	0.886	0.389	NaN	NaN	NaN	NaN	NaN	NaN	2.095	0.482	0.202	2.101	0.393	0.184	2.176	0.267	0.151	NaN	NaN	NaN	2.153	0	0.16	NaN	NaN	NaN	2.126	0.763	0.57	2.152	0.617	0.584	NaN	NaN	NaN	2.18	0.398	0.541	2.184	0.257	0.582	NaN	NaN	NaN
574	2.87	NaN	NaN	NaN	2.276	0.885	0.389	NaN	NaN	NaN	NaN	NaN	NaN	2.095	0.482	0.202	2.101	0.393	0.185	2.174	0.265	0.153	NaN	NaN	NaN	2.145	0	0.16	NaN	NaN	NaN	2.126	0.763	0.569	2.152	0.617	0.584	NaN	NaN	NaN	2.181	0.398	0.542	2.184	0.257	0.583	NaN	NaN	NaN
575	2.875	NaN	NaN	NaN	2.275	0.885	0.388	NaN	NaN	NaN	NaN	NaN	NaN	2.095	0.481	0.203	2.101	0.392	0.186	2.172	0.263	0.153	NaN	NaN	NaN	2.136	0.002	0.161	NaN	NaN	NaN	2.125	0.763	0.568	2.153	0.617	0.584	NaN	NaN	NaN	2.181	0.398	0.543	2.184	0.257	0.583	NaN	NaN	NaN
576	2.88	NaN	NaN	NaN	2.275	0.885	0.388	NaN	NaN	NaN	NaN	NaN	NaN	NaN	NaN	NaN	2.101	0.392	0.186	2.169	0.261	0.153	NaN	NaN	NaN	2.127	0.003	0.161	NaN	NaN	NaN	2.124	0.763	0.568	2.153	0.617	0.584	NaN	NaN	NaN	2.182	0.398	0.543	2.185	0.257	0.583	NaN	NaN	NaN
577	2.885	NaN	NaN	NaN	2.275	0.885	0.388	NaN	NaN	NaN	NaN	NaN	NaN	NaN	NaN	NaN	2.099	0.391	0.186	2.166	0.259	0.153	NaN	NaN	NaN	2.119	0.005	0.16	NaN	NaN	NaN	2.124	0.762	0.568	2.153	0.617	0.584	NaN	NaN	NaN	2.182	0.398	0.543	2.185	0.257	0.583	NaN	NaN	NaN
578	2.89	NaN	NaN	NaN	2.275	0.884	0.388	NaN	NaN	NaN	NaN	NaN	NaN	2.097	0.48	0.207	2.098	0.39	0.186	2.165	0.257	0.154	NaN	NaN	NaN	2.113	0.006	0.16	NaN	NaN	NaN	2.124	0.762	0.568	2.153	0.618	0.584	NaN	NaN	NaN	2.182	0.398	0.543	2.185	0.257	0.583	NaN	NaN	NaN
579	2.895	NaN	NaN	NaN	2.275	0.884	0.387	NaN	NaN	NaN	NaN	NaN	NaN	2.097	0.479	0.208	2.099	0.389	0.187	2.162	0.255	0.155	NaN	NaN	NaN	2.108	0.008	0.16	NaN	NaN	NaN	2.124	0.762	0.567	2.153	0.617	0.584	NaN	NaN	NaN	2.182	0.398	0.543	2.185	0.257	0.583	NaN	NaN	NaN
580	2.9	NaN	NaN	NaN	2.274	0.884	0.387	NaN	NaN	NaN	NaN	NaN	NaN	2.098	0.478	0.208	2.1	0.388	0.19	2.159	0.253	0.155	NaN	NaN	NaN	2.107	0.007	0.161	NaN	NaN	NaN	2.123	0.762	0.567	2.152	0.617	0.584	NaN	NaN	NaN	2.182	0.398	0.543	2.185	0.257	0.583	NaN	NaN	NaN
581	2.905	NaN	NaN	NaN	2.274	0.884	0.387	NaN	NaN	NaN	NaN	NaN	NaN	2.098	0.478	0.208	2.1	0.388	0.192	2.158	0.252	0.157	NaN	NaN	NaN	2.111	0.006	0.162	NaN	NaN	NaN	2.123	0.762	0.567	2.152	0.617	0.584	NaN	NaN	NaN	2.182	0.398	0.543	2.185	0.257	0.583	NaN	NaN	NaN
582	2.91	NaN	NaN	NaN	2.274	0.884	0.386	NaN	NaN	NaN	NaN	NaN	NaN	2.098	0.476	0.209	2.098	0.388	0.192	2.156	0.252	0.158	NaN	NaN	NaN	2.114	0.005	0.163	NaN	NaN	NaN	2.123	0.763	0.567	2.151	0.617	0.584	NaN	NaN	NaN	2.182	0.398	0.543	2.185	0.257	0.583	NaN	NaN	NaN
583	2.915	NaN	NaN	NaN	2.274	0.884	0.386	NaN	NaN	NaN	NaN	NaN	NaN	2.098	0.475	0.209	2.097	0.388	0.193	2.155	0.252	0.158	NaN	NaN	NaN	2.114	0.005	0.163	NaN	NaN	NaN	2.123	0.763	0.567	2.151	0.617	0.584	NaN	NaN	NaN	2.182	0.398	0.543	2.185	0.257	0.583	NaN	NaN	NaN
584	2.92	NaN	NaN	NaN	2.273	0.884	0.385	NaN	NaN	NaN	NaN	NaN	NaN	2.098	0.475	0.21	2.096	0.388	0.193	2.154	0.253	0.159	NaN	NaN	NaN	2.112	0.006	0.162	NaN	NaN	NaN	2.124	0.764	0.566	2.15	0.617	0.584	NaN	NaN	NaN	2.182	0.398	0.543	2.185	0.257	0.583	NaN	NaN	NaN
585	2.925	NaN	NaN	NaN	2.273	0.884	0.384	NaN	NaN	NaN	NaN	NaN	NaN	2.097	0.474	0.21	2.095	0.388	0.194	2.154	0.254	0.159	NaN	NaN	NaN	2.108	0.008	0.161	NaN	NaN	NaN	2.123	0.764	0.566	2.15	0.617	0.583	NaN	NaN	NaN	2.181	0.397	0.541	2.184	0.257	0.583	NaN	NaN	NaN
586	2.93	NaN	NaN	NaN	2.273	0.884	0.384	NaN	NaN	NaN	NaN	NaN	NaN	2.097	0.473	0.211	2.093	0.389	0.193	2.155	0.255	0.159	NaN	NaN	NaN	2.107	0.008	0.161	NaN	NaN	NaN	2.123	0.763	0.565	2.15	0.618	0.583	NaN	NaN	NaN	2.179	0.396	0.54	2.184	0.258	0.583	NaN	NaN	NaN
587	2.935	NaN	NaN	NaN	2.273	0.884	0.383	NaN	NaN	NaN	NaN	NaN	NaN	2.096	0.474	0.213	2.091	0.389	0.191	2.156	0.255	0.16	NaN	NaN	NaN	2.106	0.008	0.16	NaN	NaN	NaN	2.121	0.762	0.565	2.149	0.618	0.583	NaN	NaN	NaN	2.178	0.397	0.54	2.184	0.258	0.583	NaN	NaN	NaN
588	2.94	NaN	NaN	NaN	2.272	0.884	0.382	NaN	NaN	NaN	NaN	NaN	NaN	2.095	0.474	0.213	2.09	0.389	0.191	2.157	0.256	0.16	NaN	NaN	NaN	2.106	0.008	0.16	NaN	NaN	NaN	2.12	0.761	0.563	2.149	0.618	0.582	NaN	NaN	NaN	2.178	0.397	0.54	2.184	0.258	0.583	NaN	NaN	NaN
589	2.945	NaN	NaN	NaN	2.272	0.884	0.381	NaN	NaN	NaN	NaN	NaN	NaN	2.093	0.474	0.212	2.089	0.388	0.191	2.157	0.255	0.159	NaN	NaN	NaN	2.105	0.008	0.16	NaN	NaN	NaN	2.118	0.759	0.561	2.148	0.618	0.582	NaN	NaN	NaN	2.178	0.397	0.54	2.183	0.258	0.583	NaN	NaN	NaN
590	2.95	NaN	NaN	NaN	2.272	0.884	0.38	NaN	NaN	NaN	NaN	NaN	NaN	2.09	0.474	0.212	2.09	0.388	0.191	2.158	0.254	0.159	NaN	NaN	NaN	2.104	0.008	0.16	NaN	NaN	NaN	2.117	0.758	0.56	2.148	0.618	0.581	NaN	NaN	NaN	2.177	0.397	0.539	2.183	0.257	0.582	NaN	NaN	NaN
591	2.955	NaN	NaN	NaN	NaN	NaN	NaN	NaN	NaN	NaN	NaN	NaN	NaN	2.089	0.475	0.211	2.092	0.389	0.192	2.158	0.253	0.159	NaN	NaN	NaN	2.103	0.008	0.16	NaN	NaN	NaN	2.119	0.76	0.56	2.147	0.618	0.581	NaN	NaN	NaN	2.176	0.397	0.538	2.182	0.258	0.581	NaN	NaN	NaN
592	2.96	NaN	NaN	NaN	NaN	NaN	NaN	NaN	NaN	NaN	NaN	NaN	NaN	2.088	0.475	0.21	2.094	0.388	0.193	2.158	0.252	0.158	NaN	NaN	NaN	2.104	0.007	0.16	NaN	NaN	NaN	2.122	0.765	0.561	2.147	0.618	0.58	NaN	NaN	NaN	2.175	0.396	0.537	2.183	0.259	0.581	NaN	NaN	NaN
593	2.965	NaN	NaN	NaN	NaN	NaN	NaN	NaN	NaN	NaN	NaN	NaN	NaN	2.088	0.475	0.209	2.095	0.388	0.193	2.158	0.252	0.157	NaN	NaN	NaN	2.107	0.005	0.16	NaN	NaN	NaN	2.123	0.767	0.561	2.147	0.618	0.58	NaN	NaN	NaN	2.174	0.396	0.536	2.182	0.26	0.581	NaN	NaN	NaN
594	2.97	NaN	NaN	NaN	NaN	NaN	NaN	NaN	NaN	NaN	NaN	NaN	NaN	2.089	0.475	0.209	2.097	0.387	0.193	2.158	0.252	0.156	NaN	NaN	NaN	2.109	0.003	0.16	NaN	NaN	NaN	2.123	0.767	0.561	2.147	0.618	0.579	NaN	NaN	NaN	2.173	0.396	0.535	2.182	0.26	0.581	NaN	NaN	NaN
595	2.975	NaN	NaN	NaN	2.27	0.885	0.376	NaN	NaN	NaN	NaN	NaN	NaN	2.089	0.476	0.208	2.097	0.387	0.192	2.158	0.252	0.156	NaN	NaN	NaN	2.11	0.002	0.16	NaN	NaN	NaN	2.122	0.766	0.56	2.147	0.618	0.579	NaN	NaN	NaN	2.172	0.396	0.534	2.182	0.26	0.581	NaN	NaN	NaN
596	2.98	NaN	NaN	NaN	2.27	0.885	0.375	NaN	NaN	NaN	NaN	NaN	NaN	2.09	0.476	0.208	2.098	0.387	0.191	2.158	0.252	0.155	NaN	NaN	NaN	2.112	0.001	0.16	NaN	NaN	NaN	2.122	0.766	0.559	2.147	0.618	0.578	NaN	NaN	NaN	2.172	0.395	0.534	2.182	0.261	0.581	NaN	NaN	NaN
597	2.985	NaN	NaN	NaN	2.269	0.885	0.375	NaN	NaN	NaN	NaN	NaN	NaN	2.091	0.476	0.207	2.099	0.387	0.19	2.158	0.251	0.154	NaN	NaN	NaN	2.113	0.001	0.16	NaN	NaN	NaN	2.122	0.767	0.559	2.147	0.618	0.577	NaN	NaN	NaN	2.172	0.396	0.533	2.182	0.261	0.581	NaN	NaN	NaN
598	2.99	NaN	NaN	NaN	2.269	0.885	0.374	NaN	NaN	NaN	NaN	NaN	NaN	2.092	0.476	0.206	2.099	0.387	0.189	2.158	0.251	0.153	NaN	NaN	NaN	2.114	0	0.16	NaN	NaN	NaN	2.122	0.767	0.559	2.147	0.619	0.576	NaN	NaN	NaN	2.171	0.396	0.533	2.181	0.261	0.58	NaN	NaN	NaN
599	2.995	NaN	NaN	NaN	2.268	0.886	0.373	NaN	NaN	NaN	NaN	NaN	NaN	2.093	0.476	0.204	2.099	0.387	0.188	2.158	0.25	0.151	NaN	NaN	NaN	2.115	-0.001	0.16	NaN	NaN	NaN	2.122	0.767	0.558	2.147	0.619	0.576	NaN	NaN	NaN	2.17	0.396	0.532	2.181	0.261	0.58	NaN	NaN	NaN
600	3	NaN	NaN	NaN	2.268	0.886	0.373	NaN	NaN	NaN	NaN	NaN	NaN	2.094	0.476	0.202	2.099	0.387	0.188	2.159	0.249	0.15	NaN	NaN	NaN	2.116	-0.001	0.16	NaN	NaN	NaN	2.122	0.768	0.557	2.146	0.619	0.575	NaN	NaN	NaN	2.17	0.396	0.532	2.18	0.261	0.579	NaN	NaN	NaN
601	3.005	NaN	NaN	NaN	2.268	0.886	0.372	NaN	NaN	NaN	NaN	NaN	NaN	2.096	0.478	0.202	2.102	0.385	0.187	2.159	0.25	0.151	NaN	NaN	NaN	2.117	-0.002	0.16	NaN	NaN	NaN	2.122	0.769	0.556	NaN	NaN	NaN	NaN	NaN	NaN	2.17	0.398	0.531	2.179	0.261	0.578	NaN	NaN	NaN
602	3.01	NaN	NaN	NaN	2.267	0.886	0.372	NaN	NaN	NaN	NaN	NaN	NaN	2.098	0.478	0.202	2.105	0.383	0.187	2.16	0.25	0.151	NaN	NaN	NaN	2.117	-0.002	0.16	NaN	NaN	NaN	2.122	0.77	0.555	2.146	0.619	0.574	NaN	NaN	NaN	2.169	0.399	0.531	2.178	0.26	0.577	NaN	NaN	NaN
603	3.015	NaN	NaN	NaN	NaN	NaN	NaN	NaN	NaN	NaN	NaN	NaN	NaN	2.098	0.477	0.201	2.106	0.383	0.187	2.161	0.25	0.151	NaN	NaN	NaN	2.118	-0.003	0.16	NaN	NaN	NaN	2.122	0.77	0.555	2.146	0.619	0.573	NaN	NaN	NaN	2.168	0.398	0.531	2.178	0.261	0.577	NaN	NaN	NaN
604	3.02	NaN	NaN	NaN	NaN	NaN	NaN	NaN	NaN	NaN	NaN	NaN	NaN	2.098	0.476	0.2	2.108	0.382	0.186	2.161	0.25	0.15	NaN	NaN	NaN	2.118	-0.003	0.16	NaN	NaN	NaN	2.12	0.768	0.553	2.146	0.62	0.572	NaN	NaN	NaN	2.167	0.398	0.53	2.177	0.261	0.576	NaN	NaN	NaN
605	3.025	NaN	NaN	NaN	NaN	NaN	NaN	NaN	NaN	NaN	NaN	NaN	NaN	2.1	0.478	0.2	2.11	0.382	0.186	2.162	0.25	0.15	NaN	NaN	NaN	2.118	-0.003	0.16	NaN	NaN	NaN	2.118	0.766	0.551	2.146	0.62	0.571	NaN	NaN	NaN	2.166	0.397	0.529	2.176	0.261	0.575	NaN	NaN	NaN
606	3.03	NaN	NaN	NaN	2.265	0.888	0.368	NaN	NaN	NaN	NaN	NaN	NaN	2.11	0.475	0.202	2.11	0.383	0.185	2.163	0.25	0.149	NaN	NaN	NaN	2.118	-0.003	0.16	NaN	NaN	NaN	2.117	0.766	0.551	2.145	0.62	0.57	NaN	NaN	NaN	2.165	0.398	0.528	2.176	0.261	0.574	NaN	NaN	NaN
607	3.035	NaN	NaN	NaN	2.265	0.888	0.368	NaN	NaN	NaN	NaN	NaN	NaN	2.121	0.471	0.202	2.106	0.386	0.181	2.163	0.25	0.149	NaN	NaN	NaN	2.118	-0.003	0.16	NaN	NaN	NaN	2.117	0.767	0.551	2.145	0.62	0.569	NaN	NaN	NaN	2.163	0.397	0.526	2.175	0.261	0.573	NaN	NaN	NaN
608	3.04	NaN	NaN	NaN	2.264	0.889	0.367	NaN	NaN	NaN	NaN	NaN	NaN	2.108	0.477	0.199	2.106	0.387	0.18	2.164	0.25	0.149	NaN	NaN	NaN	2.117	-0.003	0.16	NaN	NaN	NaN	2.118	0.768	0.549	2.144	0.62	0.567	NaN	NaN	NaN	2.162	0.398	0.525	2.174	0.261	0.572	NaN	NaN	NaN
609	3.045	NaN	NaN	NaN	2.264	0.889	0.366	NaN	NaN	NaN	NaN	NaN	NaN	2.105	0.478	0.198	2.106	0.387	0.18	2.165	0.25	0.149	NaN	NaN	NaN	2.117	-0.003	0.16	NaN	NaN	NaN	2.116	0.766	0.547	2.144	0.62	0.567	NaN	NaN	NaN	2.161	0.398	0.524	2.173	0.261	0.571	NaN	NaN	NaN
610	3.05	NaN	NaN	NaN	2.263	0.889	0.365	NaN	NaN	NaN	NaN	NaN	NaN	2.105	0.478	0.197	2.107	0.387	0.18	2.166	0.249	0.148	NaN	NaN	NaN	2.117	-0.003	0.16	NaN	NaN	NaN	2.115	0.766	0.546	2.143	0.62	0.566	NaN	NaN	NaN	2.16	0.399	0.524	2.172	0.261	0.57	NaN	NaN	NaN
611	3.055	NaN	NaN	NaN	2.263	0.889	0.364	NaN	NaN	NaN	NaN	NaN	NaN	2.105	0.478	0.197	2.109	0.387	0.181	2.166	0.25	0.148	NaN	NaN	NaN	2.117	-0.003	0.16	NaN	NaN	NaN	2.117	0.768	0.546	2.142	0.62	0.565	NaN	NaN	NaN	2.159	0.399	0.523	2.172	0.262	0.57	NaN	NaN	NaN
612	3.06	NaN	NaN	NaN	2.262	0.889	0.363	NaN	NaN	NaN	NaN	NaN	NaN	2.105	0.477	0.196	2.11	0.387	0.182	2.167	0.25	0.148	NaN	NaN	NaN	2.117	-0.003	0.16	NaN	NaN	NaN	2.117	0.769	0.546	2.142	0.62	0.564	NaN	NaN	NaN	2.158	0.399	0.521	2.172	0.264	0.571	NaN	NaN	NaN
613	3.065	NaN	NaN	NaN	2.262	0.89	0.361	NaN	NaN	NaN	NaN	NaN	NaN	2.105	0.477	0.196	2.111	0.388	0.182	2.167	0.249	0.148	NaN	NaN	NaN	2.117	-0.003	0.16	NaN	NaN	NaN	2.116	0.769	0.545	2.141	0.62	0.563	NaN	NaN	NaN	2.156	0.398	0.519	2.172	0.264	0.57	NaN	NaN	NaN
614	3.07	NaN	NaN	NaN	2.262	0.89	0.36	NaN	NaN	NaN	NaN	NaN	NaN	2.106	0.477	0.195	2.111	0.388	0.181	2.168	0.249	0.148	NaN	NaN	NaN	2.117	-0.003	0.16	NaN	NaN	NaN	2.114	0.768	0.544	2.141	0.62	0.561	NaN	NaN	NaN	2.155	0.397	0.517	2.171	0.265	0.57	NaN	NaN	NaN
615	3.075	NaN	NaN	NaN	2.261	0.89	0.359	NaN	NaN	NaN	NaN	NaN	NaN	2.117	0.473	0.196	2.113	0.388	0.181	2.169	0.249	0.148	NaN	NaN	NaN	2.117	-0.003	0.16	NaN	NaN	NaN	2.116	0.77	0.542	2.14	0.62	0.56	NaN	NaN	NaN	2.153	0.397	0.516	2.17	0.265	0.569	NaN	NaN	NaN
616	3.08	NaN	NaN	NaN	2.261	0.89	0.357	NaN	NaN	NaN	NaN	NaN	NaN	2.141	0.465	0.198	2.113	0.387	0.18	2.169	0.249	0.148	NaN	NaN	NaN	2.116	-0.003	0.16	NaN	NaN	NaN	2.116	0.771	0.541	2.14	0.62	0.559	NaN	NaN	NaN	2.152	0.397	0.516	2.169	0.265	0.568	NaN	NaN	NaN
617	3.085	NaN	NaN	NaN	2.26	0.891	0.356	NaN	NaN	NaN	NaN	NaN	NaN	2.137	0.466	0.196	2.114	0.387	0.18	2.169	0.249	0.148	NaN	NaN	NaN	2.117	-0.003	0.16	NaN	NaN	NaN	2.114	0.768	0.539	2.139	0.62	0.558	NaN	NaN	NaN	2.151	0.399	0.516	2.169	0.266	0.568	NaN	NaN	NaN
618	3.09	NaN	NaN	NaN	2.26	0.891	0.355	NaN	NaN	NaN	2.16	0.58	0.152	2.114	0.475	0.192	2.113	0.387	0.179	2.17	0.249	0.148	NaN	NaN	NaN	2.116	-0.003	0.16	NaN	NaN	NaN	2.113	0.768	0.538	2.138	0.62	0.556	NaN	NaN	NaN	2.149	0.398	0.515	2.167	0.265	0.567	NaN	NaN	NaN
619	3.095	NaN	NaN	NaN	2.259	0.891	0.353	NaN	NaN	NaN	2.16	0.579	0.152	2.109	0.477	0.19	2.113	0.386	0.178	2.17	0.248	0.147	NaN	NaN	NaN	2.116	-0.003	0.16	NaN	NaN	NaN	2.111	0.767	0.538	2.137	0.62	0.555	NaN	NaN	NaN	2.148	0.398	0.515	2.166	0.265	0.565	NaN	NaN	NaN
620	3.1	NaN	NaN	NaN	2.258	0.891	0.352	NaN	NaN	NaN	2.16	0.58	0.152	2.108	0.478	0.189	2.112	0.385	0.176	2.17	0.248	0.147	NaN	NaN	NaN	2.116	-0.003	0.16	NaN	NaN	NaN	2.113	0.769	0.538	2.136	0.62	0.554	NaN	NaN	NaN	2.147	0.399	0.513	2.165	0.265	0.565	NaN	NaN	NaN
621	3.105	NaN	NaN	NaN	2.258	0.891	0.351	NaN	NaN	NaN	2.159	0.579	0.15	2.107	0.478	0.19	2.112	0.385	0.175	2.17	0.248	0.147	NaN	NaN	NaN	2.116	-0.003	0.16	NaN	NaN	NaN	2.115	0.772	0.536	2.135	0.62	0.553	NaN	NaN	NaN	2.146	0.399	0.511	2.163	0.264	0.563	NaN	NaN	NaN
622	3.11	NaN	NaN	NaN	2.258	0.891	0.35	NaN	NaN	NaN	2.159	0.579	0.15	2.107	0.478	0.19	2.113	0.385	0.174	2.17	0.248	0.147	NaN	NaN	NaN	2.116	-0.003	0.16	NaN	NaN	NaN	2.114	0.771	0.534	2.134	0.62	0.551	NaN	NaN	NaN	2.145	0.399	0.51	2.162	0.264	0.561	NaN	NaN	NaN
623	3.115	NaN	NaN	NaN	2.258	0.891	0.348	NaN	NaN	NaN	2.159	0.579	0.149	2.107	0.478	0.19	2.114	0.387	0.175	2.171	0.247	0.146	NaN	NaN	NaN	2.116	-0.003	0.16	NaN	NaN	NaN	2.114	0.77	0.534	2.133	0.619	0.55	NaN	NaN	NaN	2.144	0.399	0.51	2.161	0.264	0.561	NaN	NaN	NaN
624	3.12	NaN	NaN	NaN	2.257	0.892	0.347	NaN	NaN	NaN	2.159	0.58	0.148	2.107	0.478	0.189	2.114	0.387	0.175	2.171	0.247	0.146	NaN	NaN	NaN	2.116	-0.003	0.16	NaN	NaN	NaN	2.113	0.77	0.533	2.132	0.619	0.549	NaN	NaN	NaN	2.143	0.399	0.509	2.161	0.265	0.561	NaN	NaN	NaN
625	3.125	NaN	NaN	NaN	2.257	0.892	0.346	NaN	NaN	NaN	2.159	0.58	0.147	2.106	0.477	0.187	2.114	0.387	0.175	2.171	0.247	0.146	NaN	NaN	NaN	2.116	-0.003	0.16	NaN	NaN	NaN	2.112	0.77	0.532	2.131	0.619	0.548	NaN	NaN	NaN	2.142	0.399	0.508	2.16	0.266	0.561	NaN	NaN	NaN
626	3.13	NaN	NaN	NaN	2.256	0.891	0.345	NaN	NaN	NaN	2.159	0.58	0.147	2.106	0.477	0.186	2.115	0.387	0.175	2.171	0.247	0.146	NaN	NaN	NaN	2.116	-0.003	0.16	NaN	NaN	NaN	2.113	0.772	0.529	2.13	0.619	0.546	NaN	NaN	NaN	2.14	0.4	0.507	2.159	0.266	0.561	NaN	NaN	NaN
627	3.135	NaN	NaN	NaN	2.255	0.891	0.343	NaN	NaN	NaN	2.158	0.579	0.146	2.106	0.477	0.184	2.115	0.387	0.175	2.171	0.247	0.145	NaN	NaN	NaN	2.116	-0.003	0.16	NaN	NaN	NaN	2.111	0.77	0.527	2.129	0.618	0.545	NaN	NaN	NaN	2.138	0.4	0.505	2.159	0.267	0.561	NaN	NaN	NaN
628	3.14	NaN	NaN	NaN	2.255	0.89	0.342	NaN	NaN	NaN	2.157	0.579	0.144	2.106	0.477	0.183	2.115	0.387	0.175	2.17	0.246	0.145	NaN	NaN	NaN	2.116	-0.003	0.16	NaN	NaN	NaN	2.111	0.77	0.527	2.128	0.618	0.544	NaN	NaN	NaN	2.137	0.399	0.504	2.158	0.267	0.56	NaN	NaN	NaN
629	3.145	NaN	NaN	NaN	2.254	0.89	0.341	NaN	NaN	NaN	2.157	0.579	0.144	2.107	0.477	0.184	2.116	0.386	0.174	2.17	0.246	0.144	NaN	NaN	NaN	2.116	-0.003	0.16	NaN	NaN	NaN	2.11	0.769	0.526	2.127	0.618	0.543	NaN	NaN	NaN	2.135	0.398	0.503	2.157	0.267	0.559	NaN	NaN	NaN
630	3.15	NaN	NaN	NaN	2.254	0.891	0.34	NaN	NaN	NaN	NaN	NaN	NaN	2.107	0.477	0.183	2.118	0.382	0.173	2.17	0.246	0.144	NaN	NaN	NaN	2.116	-0.003	0.16	NaN	NaN	NaN	2.109	0.768	0.525	2.127	0.618	0.542	NaN	NaN	NaN	2.133	0.397	0.502	2.155	0.265	0.557	NaN	NaN	NaN
631	3.155	NaN	NaN	NaN	2.253	0.89	0.339	NaN	NaN	NaN	NaN	NaN	NaN	2.107	0.477	0.183	2.118	0.382	0.171	2.17	0.246	0.143	NaN	NaN	NaN	2.116	-0.003	0.16	NaN	NaN	NaN	2.108	0.767	0.522	2.126	0.618	0.541	NaN	NaN	NaN	2.132	0.397	0.502	2.154	0.265	0.557	NaN	NaN	NaN
632	3.16	NaN	NaN	NaN	2.253	0.89	0.338	NaN	NaN	NaN	2.155	0.579	0.14	2.108	0.478	0.183	2.113	0.384	0.168	2.17	0.246	0.143	NaN	NaN	NaN	2.116	-0.003	0.16	NaN	NaN	NaN	2.108	0.768	0.521	2.125	0.618	0.54	NaN	NaN	NaN	2.131	0.397	0.501	2.155	0.267	0.558	NaN	NaN	NaN
633	3.165	NaN	NaN	NaN	2.252	0.89	0.337	NaN	NaN	NaN	2.155	0.579	0.14	2.116	0.474	0.184	2.112	0.383	0.167	2.169	0.246	0.143	NaN	NaN	NaN	2.116	-0.003	0.16	NaN	NaN	NaN	2.11	0.77	0.522	2.124	0.618	0.539	NaN	NaN	NaN	2.129	0.397	0.499	2.153	0.266	0.558	NaN	NaN	NaN
634	3.17	NaN	NaN	NaN	2.251	0.89	0.336	NaN	NaN	NaN	NaN	NaN	NaN	2.136	0.467	0.186	2.112	0.382	0.167	2.169	0.246	0.142	NaN	NaN	NaN	2.116	-0.003	0.16	NaN	NaN	NaN	2.111	0.771	0.522	2.123	0.618	0.537	NaN	NaN	NaN	2.128	0.397	0.498	2.152	0.265	0.556	NaN	NaN	NaN
635	3.175	NaN	NaN	NaN	2.251	0.89	0.335	NaN	NaN	NaN	NaN	NaN	NaN	2.132	0.468	0.185	2.113	0.382	0.167	2.169	0.245	0.142	NaN	NaN	NaN	2.115	-0.003	0.16	NaN	NaN	NaN	2.111	0.771	0.521	2.122	0.618	0.536	NaN	NaN	NaN	2.127	0.397	0.497	2.152	0.267	0.556	NaN	NaN	NaN
636	3.18	NaN	NaN	NaN	2.251	0.89	0.334	NaN	NaN	NaN	NaN	NaN	NaN	2.113	0.475	0.181	2.114	0.383	0.167	2.169	0.245	0.142	NaN	NaN	NaN	2.116	-0.003	0.16	NaN	NaN	NaN	2.11	0.772	0.52	2.121	0.618	0.535	NaN	NaN	NaN	2.127	0.397	0.497	2.152	0.268	0.556	NaN	NaN	NaN
637	3.185	NaN	NaN	NaN	2.25	0.89	0.333	NaN	NaN	NaN	2.151	0.578	0.135	2.109	0.476	0.179	2.116	0.381	0.168	2.169	0.245	0.141	NaN	NaN	NaN	2.116	-0.003	0.16	NaN	NaN	NaN	2.11	0.772	0.518	2.121	0.618	0.534	NaN	NaN	NaN	2.126	0.398	0.496	2.151	0.268	0.555	NaN	NaN	NaN
638	3.19	NaN	NaN	NaN	2.25	0.889	0.332	NaN	NaN	NaN	NaN	NaN	NaN	2.107	0.476	0.178	2.117	0.38	0.169	2.169	0.244	0.141	NaN	NaN	NaN	2.115	-0.003	0.16	NaN	NaN	NaN	2.11	0.772	0.517	2.12	0.618	0.533	NaN	NaN	NaN	2.125	0.398	0.496	2.151	0.269	0.555	NaN	NaN	NaN
639	3.195	NaN	NaN	NaN	2.249	0.889	0.331	NaN	NaN	NaN	NaN	NaN	NaN	2.107	0.476	0.178	2.117	0.38	0.169	2.169	0.244	0.141	NaN	NaN	NaN	2.116	-0.003	0.16	NaN	NaN	NaN	2.108	0.772	0.516	2.119	0.618	0.532	NaN	NaN	NaN	2.124	0.397	0.494	2.15	0.269	0.554	NaN	NaN	NaN
640	3.2	NaN	NaN	NaN	2.248	0.889	0.33	NaN	NaN	NaN	NaN	NaN	NaN	2.106	0.476	0.177	2.118	0.38	0.169	2.169	0.244	0.141	NaN	NaN	NaN	2.115	-0.003	0.16	NaN	NaN	NaN	2.107	0.771	0.515	2.118	0.618	0.532	NaN	NaN	NaN	2.122	0.396	0.493	2.15	0.269	0.554	NaN	NaN	NaN
641	3.205	NaN	NaN	NaN	2.248	0.888	0.329	NaN	NaN	NaN	2.148	0.579	0.131	2.106	0.476	0.177	2.119	0.379	0.168	2.168	0.243	0.14	NaN	NaN	NaN	2.115	-0.003	0.16	NaN	NaN	NaN	2.105	0.771	0.514	2.117	0.618	0.531	NaN	NaN	NaN	2.121	0.396	0.492	2.149	0.269	0.553	NaN	NaN	NaN
642	3.21	NaN	NaN	NaN	2.247	0.888	0.328	NaN	NaN	NaN	NaN	NaN	NaN	2.106	0.476	0.177	2.128	0.376	0.169	2.167	0.243	0.14	NaN	NaN	NaN	2.115	-0.003	0.16	NaN	NaN	NaN	2.106	0.772	0.513	2.116	0.617	0.53	NaN	NaN	NaN	2.121	0.397	0.493	2.148	0.269	0.553	NaN	NaN	NaN
643	3.215	NaN	NaN	NaN	2.247	0.888	0.327	NaN	NaN	NaN	NaN	NaN	NaN	2.106	0.476	0.177	2.148	0.369	0.171	2.167	0.243	0.14	NaN	NaN	NaN	2.115	-0.003	0.16	NaN	NaN	NaN	2.106	0.772	0.512	2.115	0.617	0.529	NaN	NaN	NaN	2.12	0.397	0.493	2.147	0.269	0.552	NaN	NaN	NaN
644	3.22	NaN	NaN	NaN	2.246	0.888	0.326	NaN	NaN	NaN	NaN	NaN	NaN	2.105	0.475	0.176	2.154	0.366	0.172	2.167	0.243	0.139	NaN	NaN	NaN	2.115	-0.003	0.16	NaN	NaN	NaN	2.104	0.771	0.511	2.115	0.618	0.528	NaN	NaN	NaN	2.12	0.396	0.492	2.146	0.269	0.552	NaN	NaN	NaN
645	3.225	NaN	NaN	NaN	2.246	0.888	0.325	NaN	NaN	NaN	NaN	NaN	NaN	2.103	0.474	0.174	2.145	0.368	0.169	2.166	0.243	0.139	NaN	NaN	NaN	2.115	-0.003	0.16	NaN	NaN	NaN	2.1	0.768	0.508	2.115	0.618	0.528	NaN	NaN	NaN	2.118	0.396	0.491	2.146	0.269	0.552	NaN	NaN	NaN
646	3.23	NaN	NaN	NaN	2.245	0.888	0.324	NaN	NaN	NaN	NaN	NaN	NaN	2.103	0.473	0.173	2.122	0.375	0.164	2.165	0.242	0.138	NaN	NaN	NaN	2.116	-0.003	0.16	NaN	NaN	NaN	2.099	0.768	0.508	2.114	0.618	0.527	NaN	NaN	NaN	2.117	0.396	0.49	2.145	0.269	0.552	NaN	NaN	NaN
647	3.235	NaN	NaN	NaN	2.245	0.887	0.323	NaN	NaN	NaN	NaN	NaN	NaN	2.102	0.473	0.172	2.116	0.376	0.163	2.165	0.242	0.137	NaN	NaN	NaN	2.116	-0.003	0.16	NaN	NaN	NaN	2.098	0.767	0.508	2.113	0.618	0.526	NaN	NaN	NaN	2.116	0.396	0.49	2.145	0.27	0.552	NaN	NaN	NaN
648	3.24	NaN	NaN	NaN	2.244	0.887	0.322	NaN	NaN	NaN	NaN	NaN	NaN	2.102	0.473	0.172	2.114	0.377	0.163	2.164	0.242	0.138	NaN	NaN	NaN	2.115	-0.003	0.16	NaN	NaN	NaN	2.096	0.767	0.507	2.113	0.618	0.526	NaN	NaN	NaN	2.115	0.396	0.489	2.145	0.27	0.552	NaN	NaN	NaN
649	3.245	NaN	NaN	NaN	2.244	0.887	0.321	NaN	NaN	NaN	NaN	NaN	NaN	2.101	0.473	0.172	2.113	0.377	0.163	2.164	0.242	0.137	NaN	NaN	NaN	2.115	-0.003	0.16	NaN	NaN	NaN	2.096	0.768	0.507	2.112	0.618	0.525	NaN	NaN	NaN	2.115	0.397	0.489	2.144	0.27	0.552	NaN	NaN	NaN
650	3.25	NaN	NaN	NaN	2.243	0.887	0.32	NaN	NaN	NaN	2.139	0.578	0.123	2.101	0.473	0.172	2.113	0.377	0.163	2.164	0.241	0.137	NaN	NaN	NaN	2.115	-0.003	0.16	NaN	NaN	NaN	2.099	0.771	0.506	2.112	0.619	0.524	NaN	NaN	NaN	2.114	0.397	0.489	2.143	0.27	0.552	NaN	NaN	NaN
651	3.255	NaN	NaN	NaN	2.243	0.887	0.319	NaN	NaN	NaN	2.139	0.578	0.123	2.1	0.473	0.171	2.113	0.377	0.163	2.163	0.241	0.137	NaN	NaN	NaN	2.115	-0.003	0.16	NaN	NaN	NaN	2.099	0.772	0.505	2.111	0.619	0.524	NaN	NaN	NaN	2.113	0.397	0.489	2.143	0.27	0.552	NaN	NaN	NaN
652	3.26	NaN	NaN	NaN	NaN	NaN	NaN	NaN	NaN	NaN	2.138	0.578	0.122	2.1	0.473	0.171	2.112	0.377	0.163	2.163	0.241	0.137	NaN	NaN	NaN	2.115	-0.003	0.16	NaN	NaN	NaN	2.098	0.771	0.504	2.11	0.618	0.523	NaN	NaN	NaN	2.112	0.397	0.488	2.142	0.27	0.551	NaN	NaN	NaN
653	3.265	NaN	NaN	NaN	2.241	0.887	0.317	NaN	NaN	NaN	2.137	0.578	0.121	2.1	0.473	0.171	2.109	0.378	0.163	2.162	0.241	0.136	NaN	NaN	NaN	2.115	-0.002	0.16	NaN	NaN	NaN	2.095	0.769	0.504	2.108	0.618	0.522	NaN	NaN	NaN	2.11	0.396	0.486	2.141	0.27	0.551	NaN	NaN	NaN
654	3.27	NaN	NaN	NaN	2.241	0.887	0.316	NaN	NaN	NaN	2.136	0.577	0.12	2.099	0.473	0.171	2.107	0.378	0.163	2.162	0.241	0.136	NaN	NaN	NaN	2.115	-0.003	0.16	NaN	NaN	NaN	2.096	0.77	0.503	2.107	0.618	0.522	NaN	NaN	NaN	2.109	0.396	0.486	2.14	0.271	0.551	NaN	NaN	NaN
655	3.275	NaN	NaN	NaN	2.241	0.887	0.315	NaN	NaN	NaN	2.135	0.577	0.12	2.098	0.473	0.17	2.105	0.379	0.163	2.161	0.241	0.136	NaN	NaN	NaN	2.115	-0.003	0.16	NaN	NaN	NaN	2.095	0.77	0.502	2.106	0.618	0.521	NaN	NaN	NaN	2.108	0.396	0.485	2.139	0.271	0.55	NaN	NaN	NaN
656	3.28	NaN	NaN	NaN	2.241	0.887	0.314	NaN	NaN	NaN	2.135	0.577	0.119	2.098	0.473	0.169	2.105	0.378	0.162	2.161	0.241	0.136	NaN	NaN	NaN	2.115	-0.002	0.16	NaN	NaN	NaN	2.095	0.771	0.502	2.106	0.619	0.521	NaN	NaN	NaN	2.106	0.396	0.485	2.138	0.27	0.549	NaN	NaN	NaN
657	3.285	NaN	NaN	NaN	2.24	0.887	0.313	NaN	NaN	NaN	2.134	0.577	0.119	2.096	0.472	0.168	2.105	0.377	0.162	2.161	0.241	0.135	NaN	NaN	NaN	2.115	-0.003	0.16	NaN	NaN	NaN	2.095	0.772	0.501	2.105	0.618	0.52	NaN	NaN	NaN	2.105	0.396	0.484	2.137	0.271	0.549	NaN	NaN	NaN
658	3.29	NaN	NaN	NaN	2.24	0.887	0.312	NaN	NaN	NaN	2.134	0.577	0.118	2.096	0.471	0.167	2.106	0.377	0.161	2.161	0.241	0.135	NaN	NaN	NaN	2.115	-0.003	0.16	NaN	NaN	NaN	2.091	0.769	0.499	2.104	0.618	0.519	NaN	NaN	NaN	2.104	0.396	0.485	2.136	0.271	0.549	NaN	NaN	NaN
659	3.295	NaN	NaN	NaN	2.24	0.887	0.311	NaN	NaN	NaN	2.133	0.577	0.117	2.095	0.471	0.166	2.107	0.376	0.161	2.161	0.241	0.135	NaN	NaN	NaN	2.115	-0.002	0.16	NaN	NaN	NaN	2.091	0.769	0.497	2.103	0.618	0.519	NaN	NaN	NaN	2.103	0.397	0.486	2.135	0.271	0.548	NaN	NaN	NaN
660	3.3	NaN	NaN	NaN	2.239	0.887	0.31	NaN	NaN	NaN	2.133	0.577	0.117	2.095	0.471	0.166	2.107	0.376	0.161	2.161	0.241	0.135	NaN	NaN	NaN	2.115	-0.002	0.16	NaN	NaN	NaN	2.091	0.769	0.496	2.102	0.619	0.518	NaN	NaN	NaN	2.102	0.397	0.485	2.134	0.271	0.547	NaN	NaN	NaN
661	3.305	NaN	NaN	NaN	2.239	0.887	0.309	2.041	0.832	0.172	2.133	0.577	0.117	2.094	0.471	0.166	2.107	0.376	0.161	2.161	0.241	0.135	NaN	NaN	NaN	2.115	-0.002	0.16	NaN	NaN	NaN	2.091	0.769	0.496	2.101	0.618	0.518	NaN	NaN	NaN	2.1	0.397	0.485	2.133	0.271	0.547	NaN	NaN	NaN
662	3.31	NaN	NaN	NaN	2.238	0.887	0.308	2.04	0.832	0.172	2.132	0.577	0.116	2.094	0.47	0.165	2.107	0.376	0.161	2.16	0.241	0.135	NaN	NaN	NaN	2.115	-0.002	0.16	NaN	NaN	NaN	2.092	0.771	0.496	2.099	0.618	0.517	NaN	NaN	NaN	2.098	0.397	0.484	2.132	0.271	0.547	NaN	NaN	NaN
663	3.315	NaN	NaN	NaN	2.238	0.887	0.306	2.039	0.832	0.172	2.132	0.577	0.116	2.094	0.47	0.165	2.107	0.376	0.161	2.16	0.24	0.134	NaN	NaN	NaN	2.115	-0.002	0.16	NaN	NaN	NaN	2.095	0.774	0.497	2.098	0.618	0.516	NaN	NaN	NaN	2.097	0.397	0.483	2.132	0.272	0.548	NaN	NaN	NaN
664	3.32	NaN	NaN	NaN	2.238	0.887	0.305	2.039	0.832	0.171	2.131	0.577	0.115	2.094	0.47	0.165	2.107	0.376	0.161	2.16	0.24	0.134	NaN	NaN	NaN	2.115	-0.002	0.16	NaN	NaN	NaN	2.095	0.774	0.496	2.097	0.618	0.516	NaN	NaN	NaN	2.095	0.397	0.483	2.131	0.274	0.549	NaN	NaN	NaN
665	3.325	NaN	NaN	NaN	2.238	0.887	0.304	2.038	0.833	0.171	2.13	0.576	0.114	2.095	0.471	0.165	2.108	0.376	0.161	2.16	0.24	0.134	NaN	NaN	NaN	2.115	-0.002	0.16	NaN	NaN	NaN	2.095	0.774	0.496	2.096	0.619	0.515	NaN	NaN	NaN	2.093	0.397	0.483	2.13	0.275	0.549	NaN	NaN	NaN
666	3.33	NaN	NaN	NaN	2.237	0.887	0.303	2.037	0.833	0.171	2.13	0.576	0.114	2.095	0.471	0.165	2.108	0.376	0.161	2.16	0.24	0.134	NaN	NaN	NaN	2.115	-0.002	0.16	NaN	NaN	NaN	2.095	0.775	0.496	2.094	0.618	0.515	NaN	NaN	NaN	2.091	0.396	0.481	2.129	0.276	0.548	NaN	NaN	NaN
667	3.335	NaN	NaN	NaN	2.237	0.887	0.302	2.037	0.833	0.17	2.129	0.576	0.113	2.095	0.471	0.165	2.108	0.376	0.161	2.16	0.24	0.134	NaN	NaN	NaN	2.115	-0.002	0.16	NaN	NaN	NaN	2.095	0.775	0.496	2.093	0.618	0.514	NaN	NaN	NaN	2.089	0.397	0.481	2.128	0.276	0.548	NaN	NaN	NaN
668	3.34	NaN	NaN	NaN	2.236	0.887	0.301	2.036	0.833	0.17	2.129	0.577	0.113	2.095	0.471	0.165	2.109	0.376	0.16	2.16	0.24	0.134	NaN	NaN	NaN	2.115	-0.002	0.16	NaN	NaN	NaN	2.095	0.776	0.495	2.092	0.618	0.513	NaN	NaN	NaN	2.088	0.397	0.481	2.127	0.276	0.548	NaN	NaN	NaN
669	3.345	NaN	NaN	NaN	2.236	0.887	0.3	2.035	0.833	0.17	2.129	0.577	0.113	2.095	0.471	0.165	2.11	0.375	0.158	2.16	0.24	0.133	NaN	NaN	NaN	2.115	-0.002	0.16	NaN	NaN	NaN	2.094	0.775	0.493	2.09	0.618	0.513	NaN	NaN	NaN	2.086	0.397	0.481	2.126	0.277	0.548	NaN	NaN	NaN
670	3.35	NaN	NaN	NaN	2.236	0.887	0.299	2.035	0.833	0.17	NaN	NaN	NaN	2.095	0.471	0.164	2.11	0.375	0.158	2.16	0.239	0.133	NaN	NaN	NaN	2.115	-0.002	0.16	NaN	NaN	NaN	2.092	0.772	0.49	2.089	0.618	0.512	NaN	NaN	NaN	2.084	0.397	0.481	2.124	0.277	0.547	NaN	NaN	NaN
671	3.355	NaN	NaN	NaN	2.236	0.887	0.298	2.034	0.833	0.169	NaN	NaN	NaN	2.095	0.471	0.164	2.111	0.375	0.158	2.16	0.239	0.133	NaN	NaN	NaN	2.115	-0.002	0.16	NaN	NaN	NaN	2.092	0.773	0.49	2.086	0.617	0.511	NaN	NaN	NaN	2.083	0.397	0.48	2.123	0.278	0.547	NaN	NaN	NaN
672	3.36	NaN	NaN	NaN	NaN	NaN	NaN	2.033	0.833	0.169	NaN	NaN	NaN	2.096	0.471	0.164	2.111	0.375	0.158	2.16	0.239	0.133	NaN	NaN	NaN	2.115	-0.002	0.16	NaN	NaN	NaN	2.095	0.775	0.491	2.085	0.617	0.51	NaN	NaN	NaN	2.08	0.397	0.48	2.122	0.279	0.547	NaN	NaN	NaN
673	3.365	NaN	NaN	NaN	NaN	NaN	NaN	NaN	NaN	NaN	NaN	NaN	NaN	2.096	0.471	0.164	2.112	0.375	0.158	2.16	0.239	0.133	NaN	NaN	NaN	2.115	-0.002	0.16	NaN	NaN	NaN	2.096	0.776	0.491	2.083	0.617	0.51	NaN	NaN	NaN	2.078	0.397	0.479	2.12	0.279	0.546	NaN	NaN	NaN
674	3.37	NaN	NaN	NaN	NaN	NaN	NaN	NaN	NaN	NaN	NaN	NaN	NaN	2.096	0.471	0.164	2.112	0.375	0.158	2.161	0.239	0.132	NaN	NaN	NaN	2.115	-0.002	0.16	NaN	NaN	NaN	2.096	0.776	0.491	2.082	0.618	0.509	NaN	NaN	NaN	2.076	0.398	0.479	2.119	0.28	0.546	NaN	NaN	NaN
675	3.375	NaN	NaN	NaN	2.234	0.888	0.293	NaN	NaN	NaN	NaN	NaN	NaN	2.105	0.469	0.165	2.113	0.375	0.158	2.161	0.239	0.132	NaN	NaN	NaN	2.115	-0.002	0.16	NaN	NaN	NaN	2.096	0.776	0.491	2.08	0.618	0.509	NaN	NaN	NaN	2.074	0.398	0.479	2.117	0.28	0.546	NaN	NaN	NaN
676	3.38	NaN	NaN	NaN	2.234	0.888	0.292	NaN	NaN	NaN	NaN	NaN	NaN	2.125	0.463	0.167	2.113	0.375	0.158	2.162	0.238	0.132	NaN	NaN	NaN	2.115	-0.002	0.16	NaN	NaN	NaN	2.097	0.776	0.49	2.079	0.618	0.508	NaN	NaN	NaN	2.073	0.399	0.479	2.116	0.281	0.546	NaN	NaN	NaN
677	3.385	NaN	NaN	NaN	2.234	0.888	0.291	NaN	NaN	NaN	NaN	NaN	NaN	2.133	0.461	0.168	2.113	0.375	0.157	2.162	0.238	0.132	NaN	NaN	NaN	2.115	-0.002	0.16	NaN	NaN	NaN	2.097	0.776	0.49	2.078	0.619	0.508	NaN	NaN	NaN	2.071	0.399	0.478	2.114	0.281	0.546	NaN	NaN	NaN
678	3.39	NaN	NaN	NaN	NaN	NaN	NaN	NaN	NaN	NaN	NaN	NaN	NaN	2.126	0.463	0.166	2.114	0.375	0.157	2.162	0.238	0.132	NaN	NaN	NaN	2.115	-0.002	0.16	NaN	NaN	NaN	2.097	0.776	0.49	2.076	0.619	0.507	NaN	NaN	NaN	2.069	0.399	0.478	2.112	0.281	0.545	NaN	NaN	NaN
679	3.395	NaN	NaN	NaN	NaN	NaN	NaN	NaN	NaN	NaN	2.128	0.578	0.107	2.105	0.47	0.162	2.114	0.374	0.157	2.162	0.238	0.132	NaN	NaN	NaN	2.115	-0.002	0.16	NaN	NaN	NaN	2.096	0.774	0.489	2.075	0.62	0.507	NaN	NaN	NaN	2.067	0.4	0.478	2.111	0.282	0.545	NaN	NaN	NaN
680	3.4	NaN	NaN	NaN	2.233	0.888	0.287	NaN	NaN	NaN	2.128	0.578	0.107	2.1	0.472	0.161	2.118	0.373	0.158	2.162	0.238	0.131	NaN	NaN	NaN	2.115	-0.002	0.16	NaN	NaN	NaN	2.094	0.771	0.487	2.073	0.62	0.506	NaN	NaN	NaN	2.064	0.399	0.477	2.11	0.283	0.545	NaN	NaN	NaN
681	3.405	NaN	NaN	NaN	2.233	0.888	0.287	2.024	0.832	0.165	2.127	0.578	0.106	2.099	0.473	0.16	2.127	0.371	0.159	2.162	0.238	0.131	NaN	NaN	NaN	2.115	-0.002	0.16	NaN	NaN	NaN	2.095	0.772	0.485	2.072	0.62	0.505	NaN	NaN	NaN	2.061	0.399	0.476	2.108	0.284	0.545	NaN	NaN	NaN
682	3.41	NaN	NaN	NaN	2.232	0.888	0.286	2.024	0.832	0.165	2.127	0.578	0.106	2.099	0.473	0.16	2.129	0.37	0.159	2.163	0.238	0.131	NaN	NaN	NaN	2.115	-0.002	0.16	NaN	NaN	NaN	2.096	0.773	0.485	2.07	0.621	0.505	NaN	NaN	NaN	2.06	0.4	0.477	2.106	0.284	0.544	NaN	NaN	NaN
683	3.415	NaN	NaN	NaN	2.232	0.888	0.285	NaN	NaN	NaN	NaN	NaN	NaN	2.099	0.473	0.16	2.131	0.369	0.159	2.163	0.238	0.131	NaN	NaN	NaN	2.115	-0.002	0.16	NaN	NaN	NaN	2.097	0.773	0.484	2.069	0.621	0.504	NaN	NaN	NaN	2.057	0.401	0.477	2.104	0.285	0.544	NaN	NaN	NaN
684	3.42	NaN	NaN	NaN	2.232	0.889	0.284	NaN	NaN	NaN	NaN	NaN	NaN	2.099	0.473	0.159	2.135	0.367	0.159	2.164	0.238	0.131	NaN	NaN	NaN	2.115	-0.002	0.16	NaN	NaN	NaN	2.098	0.774	0.484	2.068	0.622	0.504	NaN	NaN	NaN	2.055	0.401	0.476	2.103	0.286	0.544	NaN	NaN	NaN
685	3.425	NaN	NaN	NaN	2.232	0.889	0.283	NaN	NaN	NaN	NaN	NaN	NaN	2.1	0.473	0.159	2.142	0.365	0.159	2.164	0.238	0.13	NaN	NaN	NaN	2.115	-0.002	0.16	NaN	NaN	NaN	2.098	0.774	0.483	2.066	0.622	0.503	NaN	NaN	NaN	2.052	0.401	0.476	2.101	0.286	0.544	NaN	NaN	NaN
686	3.43	NaN	NaN	NaN	2.231	0.889	0.282	NaN	NaN	NaN	NaN	NaN	NaN	2.1	0.473	0.159	2.14	0.366	0.158	2.165	0.238	0.13	NaN	NaN	NaN	2.115	-0.002	0.16	NaN	NaN	NaN	2.099	0.774	0.483	2.064	0.622	0.502	NaN	NaN	NaN	2.051	0.402	0.476	2.099	0.287	0.544	NaN	NaN	NaN
687	3.435	NaN	NaN	NaN	2.23	0.889	0.281	NaN	NaN	NaN	2.125	0.578	0.103	2.1	0.472	0.158	2.12	0.374	0.154	2.165	0.238	0.13	NaN	NaN	NaN	2.115	-0.003	0.16	NaN	NaN	NaN	2.1	0.774	0.483	2.062	0.622	0.501	NaN	NaN	NaN	2.05	0.403	0.476	2.097	0.288	0.544	NaN	NaN	NaN
688	3.44	NaN	NaN	NaN	2.23	0.888	0.28	NaN	NaN	NaN	2.125	0.578	0.102	2.1	0.472	0.157	2.115	0.375	0.152	2.165	0.238	0.129	NaN	NaN	NaN	2.115	-0.003	0.16	NaN	NaN	NaN	2.1	0.774	0.482	2.06	0.621	0.5	NaN	NaN	NaN	2.047	0.404	0.476	2.095	0.289	0.544	NaN	NaN	NaN
689	3.445	NaN	NaN	NaN	NaN	NaN	NaN	NaN	NaN	NaN	2.124	0.578	0.101	2.099	0.471	0.156	2.116	0.375	0.15	2.165	0.237	0.129	NaN	NaN	NaN	2.115	-0.003	0.16	NaN	NaN	NaN	2.101	0.774	0.482	2.058	0.621	0.499	NaN	NaN	NaN	2.045	0.405	0.475	2.093	0.29	0.545	NaN	NaN	NaN
690	3.45	NaN	NaN	NaN	NaN	NaN	NaN	NaN	NaN	NaN	2.122	0.579	0.1	2.099	0.471	0.155	2.115	0.375	0.149	2.165	0.237	0.129	NaN	NaN	NaN	2.115	-0.003	0.16	NaN	NaN	NaN	2.101	0.774	0.481	2.057	0.621	0.499	NaN	NaN	NaN	2.043	0.406	0.475	2.091	0.29	0.545	NaN	NaN	NaN
691	3.455	NaN	NaN	NaN	2.229	0.889	0.278	NaN	NaN	NaN	2.121	0.579	0.1	2.1	0.471	0.155	2.115	0.375	0.149	2.166	0.237	0.129	NaN	NaN	NaN	2.116	-0.003	0.16	NaN	NaN	NaN	2.102	0.774	0.481	2.056	0.622	0.498	NaN	NaN	NaN	2.04	0.405	0.475	2.089	0.291	0.545	NaN	NaN	NaN
692	3.46	NaN	NaN	NaN	2.229	0.889	0.277	NaN	NaN	NaN	2.121	0.579	0.099	2.1	0.471	0.155	2.115	0.376	0.149	2.166	0.237	0.129	NaN	NaN	NaN	2.116	-0.003	0.16	NaN	NaN	NaN	2.103	0.774	0.481	2.054	0.622	0.498	NaN	NaN	NaN	2.036	0.404	0.474	2.087	0.292	0.545	NaN	NaN	NaN
693	3.465	NaN	NaN	NaN	2.229	0.889	0.276	NaN	NaN	NaN	2.121	0.579	0.099	2.1	0.471	0.155	2.113	0.376	0.15	2.166	0.237	0.128	NaN	NaN	NaN	2.115	-0.003	0.16	NaN	NaN	NaN	2.103	0.773	0.48	2.053	0.622	0.498	NaN	NaN	NaN	2.033	0.404	0.473	2.085	0.293	0.545	NaN	NaN	NaN
694	3.47	NaN	NaN	NaN	2.228	0.889	0.276	2.07	0.776	0.115	2.121	0.579	0.098	2.1	0.471	0.154	2.113	0.376	0.15	2.166	0.237	0.128	NaN	NaN	NaN	2.115	-0.003	0.16	NaN	NaN	NaN	2.104	0.773	0.48	2.052	0.623	0.497	NaN	NaN	NaN	2.031	0.404	0.473	2.083	0.294	0.545	NaN	NaN	NaN
695	3.475	NaN	NaN	NaN	2.228	0.89	0.275	2.069	0.776	0.115	2.121	0.579	0.098	2.1	0.472	0.155	2.112	0.376	0.15	2.166	0.237	0.128	NaN	NaN	NaN	2.115	-0.003	0.16	NaN	NaN	NaN	2.104	0.773	0.48	2.05	0.623	0.497	NaN	NaN	NaN	2.029	0.405	0.473	2.081	0.295	0.545	NaN	NaN	NaN
696	3.48	NaN	NaN	NaN	2.228	0.89	0.274	2.068	0.777	0.115	2.121	0.579	0.097	2.101	0.472	0.154	2.112	0.377	0.15	2.166	0.237	0.128	NaN	NaN	NaN	2.115	-0.003	0.16	NaN	NaN	NaN	2.104	0.773	0.479	2.049	0.623	0.497	NaN	NaN	NaN	2.027	0.406	0.473	2.08	0.296	0.546	NaN	NaN	NaN
697	3.485	NaN	NaN	NaN	2.227	0.89	0.273	2.068	0.776	0.114	2.121	0.579	0.097	2.101	0.472	0.154	2.112	0.377	0.15	2.166	0.237	0.128	NaN	NaN	NaN	2.116	-0.003	0.16	NaN	NaN	NaN	2.104	0.773	0.478	2.048	0.624	0.496	NaN	NaN	NaN	2.026	0.407	0.474	2.078	0.297	0.547	NaN	NaN	NaN
698	3.49	NaN	NaN	NaN	2.226	0.889	0.273	2.067	0.776	0.114	2.121	0.579	0.097	2.101	0.472	0.154	2.111	0.377	0.15	2.166	0.236	0.128	NaN	NaN	NaN	2.116	-0.003	0.16	NaN	NaN	NaN	2.105	0.772	0.478	2.046	0.624	0.496	NaN	NaN	NaN	2.025	0.409	0.475	2.076	0.298	0.547	NaN	NaN	NaN
699	3.495	NaN	NaN	NaN	2.226	0.889	0.272	2.066	0.777	0.114	2.122	0.579	0.097	2.101	0.472	0.153	2.111	0.377	0.15	2.166	0.236	0.128	NaN	NaN	NaN	2.116	-0.003	0.16	NaN	NaN	NaN	2.105	0.772	0.477	2.045	0.625	0.496	NaN	NaN	NaN	2.023	0.41	0.476	2.073	0.298	0.547	NaN	NaN	NaN
700	3.5	NaN	NaN	NaN	2.226	0.89	0.272	2.064	0.777	0.114	2.121	0.579	0.096	2.101	0.471	0.153	2.111	0.377	0.15	2.166	0.236	0.128	NaN	NaN	NaN	2.116	-0.003	0.16	NaN	NaN	NaN	2.105	0.772	0.477	2.044	0.625	0.495	NaN	NaN	NaN	2.021	0.41	0.476	2.071	0.298	0.547	NaN	NaN	NaN
701	3.505	NaN	NaN	NaN	2.225	0.89	0.271	2.063	0.777	0.114	2.12	0.579	0.096	2.101	0.471	0.153	2.111	0.377	0.15	2.167	0.236	0.128	NaN	NaN	NaN	2.116	-0.003	0.16	NaN	NaN	NaN	2.105	0.771	0.476	2.043	0.625	0.495	NaN	NaN	NaN	2.019	0.411	0.476	2.069	0.299	0.547	NaN	NaN	NaN
702	3.51	NaN	NaN	NaN	2.225	0.89	0.271	2.063	0.777	0.114	2.12	0.579	0.096	2.101	0.471	0.153	2.111	0.377	0.15	2.167	0.236	0.128	NaN	NaN	NaN	2.116	-0.003	0.16	NaN	NaN	NaN	2.105	0.771	0.476	2.042	0.625	0.495	NaN	NaN	NaN	2.016	0.412	0.475	2.068	0.299	0.547	NaN	NaN	NaN
703	3.515	NaN	NaN	NaN	2.224	0.89	0.27	2.062	0.778	0.114	2.12	0.579	0.096	2.101	0.471	0.153	2.111	0.377	0.15	2.167	0.236	0.128	NaN	NaN	NaN	2.116	-0.003	0.16	NaN	NaN	NaN	2.105	0.771	0.475	2.04	0.625	0.495	NaN	NaN	NaN	2.013	0.412	0.474	2.066	0.3	0.548	NaN	NaN	NaN
704	3.52	NaN	NaN	NaN	2.224	0.89	0.27	2.062	0.778	0.115	2.12	0.579	0.096	2.101	0.472	0.153	2.111	0.377	0.15	2.167	0.236	0.128	NaN	NaN	NaN	2.116	-0.004	0.16	NaN	NaN	NaN	2.105	0.77	0.475	2.038	0.624	0.495	NaN	NaN	NaN	2.011	0.411	0.474	2.064	0.3	0.549	NaN	NaN	NaN
705	3.525	NaN	NaN	NaN	2.223	0.89	0.269	2.061	0.778	0.115	2.12	0.579	0.095	2.102	0.472	0.153	2.111	0.377	0.15	2.167	0.236	0.128	NaN	NaN	NaN	2.116	-0.003	0.16	NaN	NaN	NaN	2.105	0.77	0.475	2.037	0.624	0.495	NaN	NaN	NaN	2.01	0.412	0.474	2.063	0.301	0.549	NaN	NaN	NaN
706	3.53	NaN	NaN	NaN	2.223	0.89	0.269	2.061	0.778	0.115	2.12	0.579	0.095	2.102	0.472	0.153	2.111	0.377	0.15	2.167	0.236	0.128	NaN	NaN	NaN	2.116	-0.003	0.16	NaN	NaN	NaN	2.104	0.769	0.475	2.036	0.625	0.495	NaN	NaN	NaN	2.01	0.414	0.476	2.063	0.303	0.551	NaN	NaN	NaN
707	3.535	NaN	NaN	NaN	2.222	0.89	0.269	2.061	0.778	0.115	2.119	0.579	0.095	2.102	0.472	0.153	2.111	0.377	0.15	2.167	0.236	0.128	NaN	NaN	NaN	2.115	-0.003	0.16	NaN	NaN	NaN	2.104	0.769	0.475	2.036	0.626	0.496	NaN	NaN	NaN	2.009	0.414	0.476	2.061	0.304	0.551	NaN	NaN	NaN
708	3.54	NaN	NaN	NaN	2.222	0.89	0.268	2.06	0.778	0.114	2.119	0.579	0.095	2.102	0.472	0.153	2.111	0.377	0.15	2.167	0.236	0.128	NaN	NaN	NaN	2.115	-0.003	0.16	NaN	NaN	NaN	2.104	0.77	0.475	2.037	0.629	0.496	NaN	NaN	NaN	2.007	0.415	0.476	2.06	0.306	0.552	NaN	NaN	NaN
709	3.545	NaN	NaN	NaN	2.221	0.89	0.268	2.059	0.777	0.113	2.119	0.579	0.095	2.102	0.472	0.153	2.111	0.377	0.15	2.167	0.236	0.128	NaN	NaN	NaN	2.116	-0.003	0.16	NaN	NaN	NaN	2.105	0.771	0.474	2.037	0.631	0.496	NaN	NaN	NaN	2.005	0.415	0.477	2.058	0.307	0.552	NaN	NaN	NaN
710	3.55	NaN	NaN	NaN	2.221	0.89	0.268	2.059	0.777	0.113	2.119	0.579	0.095	2.101	0.472	0.153	2.111	0.377	0.15	2.167	0.236	0.128	NaN	NaN	NaN	2.116	-0.003	0.16	NaN	NaN	NaN	2.105	0.772	0.473	2.036	0.631	0.496	NaN	NaN	NaN	2.003	0.415	0.477	2.056	0.307	0.553	NaN	NaN	NaN
711	3.555	NaN	NaN	NaN	2.221	0.891	0.268	2.058	0.777	0.113	2.119	0.579	0.095	2.101	0.472	0.153	2.111	0.377	0.15	2.166	0.236	0.128	NaN	NaN	NaN	2.116	-0.003	0.16	NaN	NaN	NaN	2.104	0.772	0.473	2.035	0.632	0.496	NaN	NaN	NaN	2.001	0.415	0.477	2.054	0.308	0.553	NaN	NaN	NaN
712	3.56	NaN	NaN	NaN	2.22	0.891	0.268	2.058	0.777	0.112	2.119	0.579	0.095	2.1	0.472	0.153	2.111	0.377	0.15	2.166	0.236	0.128	NaN	NaN	NaN	2.116	-0.003	0.16	NaN	NaN	NaN	2.103	0.771	0.474	2.034	0.632	0.495	NaN	NaN	NaN	1.999	0.415	0.477	2.051	0.309	0.554	NaN	NaN	NaN
713	3.565	NaN	NaN	NaN	2.219	0.891	0.268	2.057	0.777	0.112	2.119	0.579	0.095	2.1	0.472	0.153	2.111	0.377	0.15	2.166	0.236	0.128	NaN	NaN	NaN	2.115	-0.003	0.16	NaN	NaN	NaN	2.103	0.772	0.474	2.033	0.632	0.495	NaN	NaN	NaN	1.997	0.416	0.477	2.049	0.308	0.555	NaN	NaN	NaN
714	3.57	NaN	NaN	NaN	2.219	0.891	0.268	2.057	0.777	0.112	2.119	0.579	0.095	2.1	0.472	0.153	2.111	0.377	0.15	2.166	0.236	0.128	NaN	NaN	NaN	2.115	-0.003	0.16	NaN	NaN	NaN	2.103	0.772	0.474	2.033	0.632	0.496	NaN	NaN	NaN	1.995	0.416	0.477	2.046	0.308	0.556	NaN	NaN	NaN
715	3.575	NaN	NaN	NaN	2.218	0.891	0.268	2.056	0.776	0.112	2.118	0.579	0.095	2.1	0.472	0.153	2.111	0.377	0.15	2.166	0.236	0.128	NaN	NaN	NaN	2.115	-0.003	0.16	NaN	NaN	NaN	2.105	0.776	0.474	2.032	0.632	0.496	NaN	NaN	NaN	1.994	0.417	0.478	2.044	0.309	0.556	NaN	NaN	NaN
716	3.58	NaN	NaN	NaN	2.217	0.891	0.268	2.056	0.776	0.112	2.118	0.579	0.095	2.099	0.472	0.153	2.111	0.377	0.15	2.166	0.236	0.128	NaN	NaN	NaN	2.115	-0.003	0.16	NaN	NaN	NaN	2.105	0.776	0.474	2.03	0.632	0.496	NaN	NaN	NaN	1.992	0.418	0.478	2.04	0.309	0.556	NaN	NaN	NaN
717	3.585	NaN	NaN	NaN	2.217	0.891	0.268	2.056	0.776	0.112	2.118	0.579	0.096	2.099	0.472	0.153	2.111	0.377	0.15	2.165	0.236	0.128	NaN	NaN	NaN	2.115	-0.003	0.16	NaN	NaN	NaN	2.104	0.777	0.474	2.029	0.632	0.496	NaN	NaN	NaN	1.991	0.419	0.479	2.037	0.309	0.556	NaN	NaN	NaN
718	3.59	NaN	NaN	NaN	2.216	0.891	0.268	2.056	0.776	0.111	2.118	0.578	0.096	2.099	0.472	0.153	2.111	0.377	0.15	2.165	0.236	0.128	NaN	NaN	NaN	2.115	-0.003	0.16	NaN	NaN	NaN	2.102	0.775	0.474	2.027	0.632	0.496	NaN	NaN	NaN	1.989	0.419	0.48	2.034	0.308	0.556	NaN	NaN	NaN
719	3.595	NaN	NaN	NaN	2.215	0.891	0.268	2.056	0.776	0.111	2.117	0.578	0.096	2.098	0.471	0.153	2.111	0.377	0.15	2.165	0.236	0.128	NaN	NaN	NaN	2.115	-0.003	0.16	NaN	NaN	NaN	2.099	0.772	0.473	2.026	0.631	0.496	NaN	NaN	NaN	1.988	0.42	0.48	2.031	0.309	0.558	NaN	NaN	NaN
720	3.6	NaN	NaN	NaN	2.215	0.891	0.268	2.055	0.776	0.111	2.117	0.578	0.097	2.098	0.471	0.153	2.111	0.377	0.15	2.165	0.236	0.128	NaN	NaN	NaN	2.115	-0.002	0.16	NaN	NaN	NaN	2.097	0.771	0.473	2.025	0.631	0.496	NaN	NaN	NaN	1.986	0.421	0.481	2.029	0.309	0.559	NaN	NaN	NaN
721	3.605	NaN	NaN	NaN	2.214	0.891	0.268	2.055	0.776	0.11	2.117	0.578	0.097	2.097	0.471	0.153	2.111	0.377	0.15	2.165	0.236	0.128	NaN	NaN	NaN	2.115	-0.002	0.16	NaN	NaN	NaN	2.096	0.771	0.472	2.024	0.632	0.496	NaN	NaN	NaN	1.984	0.421	0.481	2.025	0.308	0.558	NaN	NaN	NaN
722	3.61	NaN	NaN	NaN	2.213	0.891	0.268	2.055	0.776	0.11	2.117	0.578	0.097	2.096	0.471	0.153	2.111	0.377	0.15	2.165	0.237	0.128	NaN	NaN	NaN	2.115	-0.002	0.16	NaN	NaN	NaN	2.095	0.77	0.472	2.023	0.632	0.496	NaN	NaN	NaN	1.983	0.422	0.481	2.022	0.308	0.559	NaN	NaN	NaN
723	3.615	NaN	NaN	NaN	2.212	0.891	0.269	2.055	0.776	0.11	2.117	0.577	0.097	2.095	0.47	0.153	2.111	0.377	0.15	2.165	0.237	0.128	NaN	NaN	NaN	2.115	-0.002	0.16	NaN	NaN	NaN	2.094	0.77	0.472	2.022	0.632	0.497	NaN	NaN	NaN	1.981	0.422	0.481	2.019	0.309	0.56	NaN	NaN	NaN
724	3.62	NaN	NaN	NaN	2.212	0.891	0.269	2.054	0.776	0.11	2.117	0.577	0.097	2.095	0.47	0.153	2.111	0.376	0.15	2.164	0.237	0.128	NaN	NaN	NaN	2.115	-0.002	0.16	NaN	NaN	NaN	2.093	0.771	0.472	2.021	0.633	0.497	NaN	NaN	NaN	1.979	0.422	0.481	2.016	0.308	0.56	NaN	NaN	NaN
725	3.625	NaN	NaN	NaN	2.211	0.891	0.269	2.054	0.776	0.11	2.117	0.577	0.097	2.094	0.47	0.154	2.11	0.376	0.15	2.164	0.237	0.129	NaN	NaN	NaN	2.115	-0.002	0.16	NaN	NaN	NaN	2.093	0.771	0.473	2.021	0.634	0.498	NaN	NaN	NaN	1.977	0.422	0.481	2.014	0.308	0.56	NaN	NaN	NaN
726	3.63	NaN	NaN	NaN	2.21	0.892	0.269	2.053	0.776	0.11	2.116	0.577	0.098	2.094	0.47	0.154	2.11	0.376	0.151	2.164	0.237	0.129	NaN	NaN	NaN	2.115	-0.002	0.16	NaN	NaN	NaN	2.093	0.772	0.474	2.02	0.634	0.499	NaN	NaN	NaN	1.975	0.422	0.481	2.012	0.309	0.561	NaN	NaN	NaN
727	3.635	NaN	NaN	NaN	2.209	0.891	0.27	2.053	0.776	0.11	2.115	0.578	0.099	2.094	0.47	0.155	2.11	0.376	0.151	2.164	0.237	0.129	NaN	NaN	NaN	2.115	-0.002	0.16	NaN	NaN	NaN	2.095	0.776	0.476	2.019	0.635	0.499	NaN	NaN	NaN	1.973	0.422	0.481	2.009	0.309	0.561	NaN	NaN	NaN
728	3.64	NaN	NaN	NaN	2.209	0.892	0.27	2.052	0.776	0.11	2.115	0.578	0.099	2.093	0.47	0.155	2.11	0.376	0.151	2.163	0.237	0.129	NaN	NaN	NaN	2.115	-0.002	0.16	NaN	NaN	NaN	2.095	0.777	0.477	2.018	0.635	0.5	NaN	NaN	NaN	1.971	0.421	0.481	2.006	0.308	0.56	NaN	NaN	NaN
729	3.645	NaN	NaN	NaN	2.208	0.892	0.27	2.051	0.776	0.11	2.115	0.578	0.099	2.09	0.47	0.155	2.11	0.375	0.151	2.163	0.237	0.13	NaN	NaN	NaN	2.115	-0.002	0.16	NaN	NaN	NaN	2.094	0.777	0.477	2.017	0.634	0.5	NaN	NaN	NaN	1.97	0.421	0.482	2.003	0.307	0.56	NaN	NaN	NaN
730	3.65	NaN	NaN	NaN	2.207	0.892	0.27	2.051	0.776	0.11	2.115	0.577	0.099	2.087	0.471	0.154	2.109	0.375	0.151	2.163	0.237	0.13	NaN	NaN	NaN	2.115	-0.002	0.16	NaN	NaN	NaN	2.093	0.777	0.478	2.016	0.634	0.5	NaN	NaN	NaN	1.968	0.421	0.482	2.001	0.306	0.56	NaN	NaN	NaN
731	3.655	NaN	NaN	NaN	2.206	0.892	0.271	2.051	0.776	0.11	2.115	0.578	0.1	2.089	0.471	0.154	2.109	0.374	0.151	2.162	0.237	0.13	NaN	NaN	NaN	2.115	-0.002	0.16	NaN	NaN	NaN	2.093	0.777	0.478	2.015	0.634	0.5	NaN	NaN	NaN	1.967	0.421	0.482	2	0.306	0.56	NaN	NaN	NaN
732	3.66	NaN	NaN	NaN	2.205	0.892	0.271	2.05	0.776	0.109	2.114	0.578	0.1	2.095	0.468	0.155	2.108	0.373	0.151	2.162	0.238	0.131	NaN	NaN	NaN	2.115	-0.002	0.16	NaN	NaN	NaN	2.092	0.777	0.478	2.015	0.634	0.501	NaN	NaN	NaN	1.966	0.421	0.482	1.998	0.306	0.56	NaN	NaN	NaN
733	3.665	NaN	NaN	NaN	2.204	0.892	0.271	2.05	0.776	0.11	2.114	0.578	0.101	2.118	0.461	0.16	2.109	0.373	0.152	2.162	0.238	0.131	NaN	NaN	NaN	2.115	-0.002	0.16	NaN	NaN	NaN	2.09	0.776	0.477	2.014	0.634	0.501	NaN	NaN	NaN	1.965	0.421	0.482	1.996	0.306	0.56	NaN	NaN	NaN
734	3.67	NaN	NaN	NaN	2.203	0.892	0.272	2.049	0.776	0.11	2.114	0.577	0.101	2.114	0.462	0.16	2.109	0.372	0.152	2.162	0.238	0.131	NaN	NaN	NaN	2.115	-0.002	0.16	NaN	NaN	NaN	2.087	0.773	0.476	2.014	0.634	0.501	NaN	NaN	NaN	1.964	0.421	0.482	1.994	0.305	0.56	NaN	NaN	NaN
735	3.675	NaN	NaN	NaN	2.202	0.892	0.273	2.048	0.776	0.112	2.113	0.578	0.101	2.096	0.469	0.158	2.109	0.372	0.152	2.162	0.238	0.131	NaN	NaN	NaN	2.115	-0.002	0.16	NaN	NaN	NaN	2.085	0.772	0.476	2.013	0.633	0.502	NaN	NaN	NaN	1.963	0.42	0.482	1.992	0.304	0.559	NaN	NaN	NaN
736	3.68	NaN	NaN	NaN	2.201	0.892	0.273	2.047	0.776	0.112	2.112	0.578	0.102	2.092	0.47	0.158	2.109	0.372	0.152	2.162	0.238	0.132	NaN	NaN	NaN	2.115	-0.002	0.16	NaN	NaN	NaN	2.084	0.772	0.476	2.012	0.632	0.503	NaN	NaN	NaN	1.962	0.419	0.481	1.99	0.302	0.559	NaN	NaN	NaN
737	3.685	NaN	NaN	NaN	2.2	0.892	0.274	2.047	0.776	0.113	2.111	0.578	0.102	2.09	0.471	0.158	2.109	0.372	0.152	2.162	0.238	0.132	NaN	NaN	NaN	2.115	-0.002	0.16	NaN	NaN	NaN	2.083	0.773	0.477	2.011	0.631	0.503	NaN	NaN	NaN	1.962	0.419	0.481	1.987	0.301	0.558	NaN	NaN	NaN
738	3.69	NaN	NaN	NaN	2.199	0.892	0.274	2.046	0.776	0.114	2.111	0.578	0.103	2.089	0.471	0.159	2.109	0.372	0.152	2.162	0.238	0.132	NaN	NaN	NaN	2.115	-0.002	0.16	NaN	NaN	NaN	2.082	0.772	0.477	2.011	0.631	0.504	NaN	NaN	NaN	1.961	0.419	0.481	1.986	0.301	0.558	NaN	NaN	NaN
739	3.695	NaN	NaN	NaN	2.198	0.891	0.275	2.045	0.776	0.115	2.11	0.578	0.103	2.089	0.471	0.159	2.109	0.372	0.152	2.162	0.238	0.132	NaN	NaN	NaN	2.115	-0.002	0.16	NaN	NaN	NaN	2.081	0.772	0.478	2.01	0.631	0.504	NaN	NaN	NaN	1.96	0.418	0.481	1.985	0.3	0.558	NaN	NaN	NaN
740	3.7	NaN	NaN	NaN	2.196	0.891	0.276	2.045	0.777	0.115	2.11	0.577	0.103	2.088	0.471	0.159	2.109	0.372	0.152	2.162	0.238	0.132	NaN	NaN	NaN	2.115	-0.002	0.16	NaN	NaN	NaN	2.08	0.772	0.478	2.01	0.63	0.504	NaN	NaN	NaN	1.959	0.418	0.482	1.982	0.298	0.558	NaN	NaN	NaN
741	3.705	NaN	NaN	NaN	2.195	0.891	0.276	2.052	0.775	0.116	2.109	0.578	0.104	2.087	0.471	0.159	2.109	0.372	0.152	2.161	0.238	0.132	NaN	NaN	NaN	2.115	-0.002	0.16	NaN	NaN	NaN	2.079	0.772	0.479	2.009	0.628	0.504	NaN	NaN	NaN	1.959	0.417	0.481	1.981	0.298	0.557	NaN	NaN	NaN
742	3.71	NaN	NaN	NaN	2.194	0.89	0.277	2.062	0.771	0.119	2.108	0.578	0.104	2.087	0.471	0.159	2.109	0.372	0.152	2.161	0.239	0.133	NaN	NaN	NaN	2.115	-0.002	0.16	NaN	NaN	NaN	2.08	0.774	0.482	2.01	0.628	0.505	NaN	NaN	NaN	1.959	0.417	0.482	1.978	0.296	0.556	NaN	NaN	NaN
743	3.715	NaN	NaN	NaN	2.193	0.89	0.278	2.046	0.774	0.118	2.107	0.578	0.105	2.086	0.471	0.159	2.108	0.372	0.152	2.16	0.239	0.133	NaN	NaN	NaN	2.115	-0.002	0.16	NaN	NaN	NaN	2.079	0.775	0.483	2.009	0.627	0.505	NaN	NaN	NaN	1.957	0.415	0.481	1.976	0.294	0.554	NaN	NaN	NaN
744	3.72	NaN	NaN	NaN	2.191	0.89	0.279	2.041	0.775	0.118	2.107	0.578	0.105	2.086	0.471	0.16	2.107	0.372	0.153	2.16	0.239	0.133	NaN	NaN	NaN	2.115	-0.002	0.16	NaN	NaN	NaN	2.078	0.775	0.483	2.008	0.625	0.505	NaN	NaN	NaN	1.956	0.415	0.48	1.974	0.293	0.554	NaN	NaN	NaN
745	3.725	NaN	NaN	NaN	2.19	0.89	0.28	2.039	0.775	0.118	2.106	0.578	0.106	2.085	0.471	0.16	2.105	0.373	0.155	2.16	0.239	0.133	NaN	NaN	NaN	2.115	-0.002	0.16	NaN	NaN	NaN	2.076	0.774	0.483	2.008	0.624	0.505	NaN	NaN	NaN	1.956	0.414	0.481	1.973	0.293	0.554	NaN	NaN	NaN
746	3.73	NaN	NaN	NaN	2.189	0.89	0.281	2.038	0.775	0.119	2.105	0.578	0.106	2.083	0.471	0.159	2.103	0.373	0.155	2.16	0.239	0.133	NaN	NaN	NaN	2.115	-0.002	0.16	NaN	NaN	NaN	2.072	0.772	0.482	2.008	0.623	0.506	NaN	NaN	NaN	1.955	0.413	0.48	1.971	0.291	0.553	NaN	NaN	NaN
747	3.735	NaN	NaN	NaN	2.188	0.889	0.282	2.037	0.775	0.119	2.104	0.578	0.107	2.079	0.471	0.158	2.101	0.374	0.156	2.16	0.239	0.134	NaN	NaN	NaN	2.115	-0.002	0.16	NaN	NaN	NaN	2.071	0.771	0.482	2.009	0.623	0.506	NaN	NaN	NaN	1.955	0.413	0.48	1.968	0.29	0.552	NaN	NaN	NaN
748	3.74	NaN	NaN	NaN	2.187	0.889	0.283	2.036	0.775	0.119	2.104	0.578	0.107	2.087	0.467	0.16	2.1	0.374	0.156	2.159	0.24	0.134	NaN	NaN	NaN	2.115	-0.002	0.16	NaN	NaN	NaN	2.069	0.771	0.484	2.009	0.622	0.507	NaN	NaN	NaN	1.955	0.413	0.479	1.965	0.288	0.55	NaN	NaN	NaN
749	3.745	NaN	NaN	NaN	2.185	0.889	0.284	2.035	0.775	0.12	2.102	0.578	0.108	2.109	0.459	0.166	2.099	0.375	0.157	2.159	0.24	0.134	NaN	NaN	NaN	2.115	-0.002	0.16	NaN	NaN	NaN	2.067	0.771	0.486	2.009	0.621	0.507	NaN	NaN	NaN	1.955	0.412	0.479	1.963	0.286	0.55	NaN	NaN	NaN
750	3.75	NaN	NaN	NaN	2.183	0.888	0.285	2.043	0.773	0.122	2.101	0.578	0.108	2.114	0.457	0.167	2.099	0.375	0.157	2.159	0.24	0.134	NaN	NaN	NaN	2.115	-0.002	0.16	NaN	NaN	NaN	2.066	0.771	0.486	2.008	0.618	0.508	NaN	NaN	NaN	1.954	0.411	0.478	1.961	0.285	0.548	NaN	NaN	NaN
751	3.755	NaN	NaN	NaN	2.182	0.887	0.286	2.059	0.767	0.127	2.1	0.578	0.109	2.114	0.456	0.167	2.098	0.375	0.157	2.159	0.24	0.134	NaN	NaN	NaN	2.115	-0.002	0.16	NaN	NaN	NaN	2.066	0.773	0.487	2.007	0.616	0.507	1.981	0.505	0.47	1.953	0.41	0.478	1.96	0.284	0.547	NaN	NaN	NaN
752	3.76	NaN	NaN	NaN	2.181	0.887	0.287	2.059	0.767	0.128	2.099	0.578	0.109	2.105	0.459	0.166	2.098	0.375	0.157	2.159	0.24	0.134	NaN	NaN	NaN	2.115	-0.002	0.16	NaN	NaN	NaN	2.065	0.773	0.488	2.007	0.616	0.507	1.979	0.504	0.467	1.951	0.408	0.477	1.959	0.284	0.546	NaN	NaN	NaN
753	3.765	NaN	NaN	NaN	2.18	0.887	0.288	2.056	0.768	0.128	2.098	0.578	0.109	2.084	0.467	0.164	2.098	0.375	0.156	2.159	0.24	0.134	NaN	NaN	NaN	2.115	-0.003	0.16	NaN	NaN	NaN	2.062	0.772	0.488	2.008	0.615	0.507	1.979	0.503	0.467	1.95	0.407	0.476	1.957	0.282	0.545	NaN	NaN	NaN
754	3.77	NaN	NaN	NaN	NaN	NaN	NaN	2.046	0.772	0.126	2.097	0.578	0.11	2.079	0.469	0.164	2.098	0.375	0.156	2.158	0.241	0.134	NaN	NaN	NaN	2.115	-0.003	0.16	NaN	NaN	NaN	2.059	0.769	0.488	2.007	0.614	0.508	1.978	0.503	0.466	1.949	0.406	0.476	1.954	0.28	0.543	NaN	NaN	NaN
755	3.775	NaN	NaN	NaN	2.176	0.885	0.29	2.037	0.774	0.126	2.096	0.578	0.111	2.077	0.469	0.164	2.097	0.375	0.156	2.158	0.241	0.134	NaN	NaN	NaN	2.115	-0.003	0.16	NaN	NaN	NaN	2.057	0.77	0.488	2.007	0.611	0.508	1.977	0.502	0.465	1.947	0.405	0.475	1.951	0.279	0.541	NaN	NaN	NaN
756	3.78	NaN	NaN	NaN	NaN	NaN	NaN	2.044	0.771	0.128	2.095	0.578	0.111	2.076	0.47	0.164	2.096	0.376	0.158	2.157	0.24	0.133	NaN	NaN	NaN	2.115	-0.002	0.16	NaN	NaN	NaN	2.057	0.771	0.491	2.007	0.611	0.509	1.975	0.502	0.463	1.945	0.404	0.474	1.95	0.278	0.54	NaN	NaN	NaN
757	3.785	NaN	NaN	NaN	NaN	NaN	NaN	2.039	0.772	0.128	2.093	0.579	0.111	2.074	0.47	0.165	2.093	0.377	0.16	2.156	0.24	0.133	NaN	NaN	NaN	2.115	-0.002	0.16	NaN	NaN	NaN	2.055	0.77	0.492	2.006	0.61	0.509	1.972	0.501	0.462	1.943	0.404	0.473	1.948	0.278	0.539	NaN	NaN	NaN
758	3.79	NaN	NaN	NaN	2.171	0.885	0.295	2.025	0.774	0.127	2.092	0.579	0.112	2.074	0.47	0.165	2.092	0.377	0.161	2.156	0.24	0.134	NaN	NaN	NaN	2.115	-0.002	0.16	NaN	NaN	NaN	2.054	0.77	0.493	2.005	0.609	0.508	1.971	0.5	0.462	1.942	0.404	0.472	1.946	0.279	0.539	NaN	NaN	NaN
759	3.795	NaN	NaN	NaN	2.171	0.885	0.295	2.027	0.774	0.128	2.091	0.579	0.113	2.073	0.47	0.165	2.091	0.377	0.161	2.156	0.24	0.134	NaN	NaN	NaN	2.115	-0.003	0.16	NaN	NaN	NaN	2.05	0.769	0.493	2.003	0.607	0.508	1.968	0.498	0.461	1.94	0.405	0.471	1.943	0.279	0.539	NaN	NaN	NaN
760	3.8	NaN	NaN	NaN	NaN	NaN	NaN	2.038	0.771	0.132	2.089	0.579	0.113	2.072	0.47	0.166	2.091	0.376	0.162	2.156	0.24	0.134	NaN	NaN	NaN	2.115	-0.002	0.16	NaN	NaN	NaN	2.046	0.766	0.492	2	0.604	0.508	1.965	0.497	0.46	1.938	0.404	0.47	1.941	0.279	0.539	NaN	NaN	NaN
761	3.805	NaN	NaN	NaN	NaN	NaN	NaN	2.038	0.769	0.133	2.088	0.579	0.114	2.07	0.47	0.166	2.09	0.376	0.162	2.155	0.241	0.134	NaN	NaN	NaN	2.115	-0.002	0.16	NaN	NaN	NaN	2.044	0.766	0.493	1.999	0.605	0.508	1.963	0.497	0.459	1.935	0.402	0.468	1.94	0.278	0.538	NaN	NaN	NaN
762	3.81	NaN	NaN	NaN	NaN	NaN	NaN	2.036	0.769	0.134	2.087	0.579	0.114	2.069	0.47	0.167	2.089	0.378	0.162	2.155	0.241	0.135	NaN	NaN	NaN	2.115	-0.003	0.16	NaN	NaN	NaN	2.044	0.768	0.495	1.997	0.605	0.508	1.961	0.496	0.46	1.933	0.401	0.468	1.938	0.277	0.538	NaN	NaN	NaN
763	3.815	NaN	NaN	NaN	NaN	NaN	NaN	2.03	0.77	0.133	2.086	0.579	0.115	2.068	0.47	0.167	2.087	0.379	0.161	2.154	0.242	0.135	NaN	NaN	NaN	2.115	-0.003	0.16	NaN	NaN	NaN	2.042	0.767	0.497	1.995	0.605	0.508	1.959	0.496	0.461	1.931	0.4	0.467	1.937	0.277	0.538	NaN	NaN	NaN
764	3.82	NaN	NaN	NaN	2.162	0.882	0.302	2.017	0.775	0.131	2.084	0.579	0.115	2.074	0.466	0.168	2.086	0.38	0.161	2.154	0.243	0.136	NaN	NaN	NaN	2.116	-0.003	0.16	NaN	NaN	NaN	2.037	0.764	0.497	1.991	0.605	0.509	1.957	0.497	0.461	1.93	0.4	0.468	1.935	0.276	0.538	NaN	NaN	NaN
765	3.825	NaN	NaN	NaN	2.161	0.882	0.303	2.018	0.774	0.133	2.083	0.579	0.116	2.086	0.462	0.171	2.084	0.379	0.161	2.155	0.244	0.138	NaN	NaN	NaN	2.115	-0.003	0.16	NaN	NaN	NaN	2.034	0.762	0.497	1.988	0.605	0.509	1.955	0.498	0.462	1.929	0.401	0.469	1.933	0.275	0.538	NaN	NaN	NaN
766	3.83	NaN	NaN	NaN	NaN	NaN	NaN	2.028	0.77	0.138	2.082	0.579	0.116	2.07	0.467	0.17	2.082	0.379	0.159	2.155	0.245	0.139	NaN	NaN	NaN	2.115	-0.003	0.16	NaN	NaN	NaN	2.033	0.763	0.498	1.985	0.605	0.509	1.953	0.499	0.462	1.927	0.4	0.47	1.932	0.275	0.538	NaN	NaN	NaN
767	3.835	NaN	NaN	NaN	NaN	NaN	NaN	2.023	0.771	0.139	2.08	0.579	0.117	2.064	0.468	0.17	2.08	0.379	0.159	2.154	0.245	0.139	NaN	NaN	NaN	2.115	-0.003	0.16	NaN	NaN	NaN	2.032	0.764	0.499	1.981	0.605	0.51	1.95	0.499	0.464	1.925	0.399	0.47	1.93	0.275	0.538	NaN	NaN	NaN
768	3.84	NaN	NaN	NaN	2.155	0.881	0.307	2.01	0.775	0.137	2.079	0.579	0.117	2.062	0.469	0.17	2.081	0.377	0.16	2.153	0.246	0.14	NaN	NaN	NaN	2.115	-0.003	0.16	NaN	NaN	NaN	2.029	0.763	0.499	1.977	0.603	0.511	1.948	0.499	0.465	1.925	0.399	0.471	1.928	0.273	0.538	NaN	NaN	NaN
769	3.845	NaN	NaN	NaN	2.154	0.881	0.308	2.006	0.776	0.137	2.078	0.579	0.118	2.06	0.469	0.17	2.085	0.374	0.162	2.152	0.246	0.14	NaN	NaN	NaN	2.115	-0.003	0.16	NaN	NaN	NaN	2.024	0.76	0.498	1.975	0.604	0.512	1.945	0.499	0.465	1.924	0.4	0.473	1.927	0.273	0.539	NaN	NaN	NaN
770	3.85	NaN	NaN	NaN	2.152	0.881	0.309	2.003	0.776	0.138	2.076	0.579	0.119	2.058	0.469	0.17	2.083	0.375	0.162	2.152	0.246	0.14	NaN	NaN	NaN	2.115	-0.003	0.16	NaN	NaN	NaN	2.021	0.76	0.499	1.974	0.607	0.513	1.943	0.499	0.465	1.923	0.401	0.473	1.928	0.275	0.541	NaN	NaN	NaN
771	3.855	NaN	NaN	NaN	2.151	0.881	0.31	2.002	0.777	0.138	2.075	0.579	0.119	2.057	0.469	0.171	2.076	0.377	0.161	2.152	0.246	0.14	NaN	NaN	NaN	2.115	-0.002	0.16	NaN	NaN	NaN	2.018	0.76	0.501	1.972	0.607	0.514	1.94	0.498	0.465	1.922	0.4	0.473	1.928	0.275	0.542	NaN	NaN	NaN
772	3.86	NaN	NaN	NaN	2.149	0.881	0.311	1.999	0.777	0.139	2.074	0.579	0.12	2.056	0.469	0.171	2.074	0.378	0.16	2.151	0.247	0.14	NaN	NaN	NaN	2.115	-0.003	0.16	NaN	NaN	NaN	2.017	0.761	0.501	1.969	0.606	0.514	1.938	0.498	0.465	1.92	0.398	0.473	1.928	0.275	0.542	NaN	NaN	NaN
773	3.865	NaN	NaN	NaN	2.147	0.881	0.312	1.997	0.777	0.14	2.073	0.579	0.121	2.055	0.47	0.171	2.072	0.378	0.161	2.15	0.247	0.141	NaN	NaN	NaN	2.115	-0.003	0.16	NaN	NaN	NaN	2.015	0.761	0.5	1.966	0.606	0.515	1.936	0.498	0.465	1.919	0.398	0.473	1.927	0.274	0.542	NaN	NaN	NaN
774	3.87	NaN	NaN	NaN	2.146	0.881	0.312	1.995	0.777	0.141	2.072	0.579	0.121	2.053	0.47	0.172	2.071	0.377	0.161	2.149	0.248	0.141	NaN	NaN	NaN	2.115	-0.002	0.16	NaN	NaN	NaN	2.013	0.762	0.501	1.965	0.607	0.515	1.936	0.498	0.466	1.919	0.398	0.474	1.925	0.273	0.542	NaN	NaN	NaN
775	3.875	NaN	NaN	NaN	2.144	0.881	0.313	1.994	0.778	0.141	2.07	0.579	0.122	2.052	0.47	0.172	2.07	0.378	0.161	2.148	0.249	0.141	NaN	NaN	NaN	2.115	-0.002	0.16	NaN	NaN	NaN	2.013	0.765	0.504	1.964	0.607	0.516	1.937	0.498	0.468	1.919	0.399	0.476	1.924	0.272	0.542	NaN	NaN	NaN
776	3.88	NaN	NaN	NaN	2.142	0.881	0.314	1.993	0.778	0.142	2.069	0.579	0.123	2.049	0.47	0.172	2.068	0.378	0.161	2.148	0.25	0.142	NaN	NaN	NaN	2.115	-0.002	0.16	NaN	NaN	NaN	2.013	0.767	0.506	1.963	0.608	0.517	1.937	0.498	0.469	1.919	0.399	0.476	1.923	0.272	0.542	NaN	NaN	NaN
777	3.885	NaN	NaN	NaN	2.141	0.881	0.315	1.991	0.779	0.143	2.067	0.579	0.123	2.046	0.469	0.172	2.067	0.379	0.162	2.147	0.25	0.142	NaN	NaN	NaN	2.115	-0.003	0.16	NaN	NaN	NaN	2.01	0.766	0.507	1.962	0.609	0.519	1.937	0.497	0.47	1.918	0.399	0.477	1.924	0.273	0.543	NaN	NaN	NaN
778	3.89	NaN	NaN	NaN	2.139	0.881	0.316	1.99	0.779	0.143	2.066	0.58	0.124	2.045	0.469	0.173	2.064	0.379	0.164	2.146	0.251	0.142	NaN	NaN	NaN	2.115	-0.002	0.16	NaN	NaN	NaN	2.008	0.766	0.508	1.961	0.609	0.519	1.939	0.497	0.471	1.918	0.398	0.477	1.924	0.273	0.543	NaN	NaN	NaN
779	3.895	NaN	NaN	NaN	2.137	0.881	0.316	1.988	0.779	0.144	2.065	0.58	0.125	2.043	0.469	0.174	2.062	0.38	0.164	2.145	0.252	0.142	NaN	NaN	NaN	2.115	-0.002	0.16	NaN	NaN	NaN	2.005	0.765	0.508	1.96	0.609	0.52	1.938	0.497	0.472	1.917	0.398	0.478	1.924	0.273	0.544	NaN	NaN	NaN
780	3.9	NaN	NaN	NaN	2.135	0.881	0.317	1.986	0.779	0.145	2.063	0.58	0.125	2.042	0.469	0.174	2.061	0.38	0.165	2.145	0.253	0.143	NaN	NaN	NaN	2.115	-0.002	0.16	NaN	NaN	NaN	2.001	0.764	0.508	1.959	0.609	0.521	1.938	0.497	0.472	1.917	0.397	0.479	1.924	0.272	0.544	NaN	NaN	NaN
781	3.905	NaN	NaN	NaN	2.134	0.881	0.318	1.985	0.78	0.145	2.062	0.581	0.126	2.04	0.469	0.174	2.06	0.381	0.165	2.144	0.254	0.143	NaN	NaN	NaN	2.115	-0.002	0.16	NaN	NaN	NaN	1.997	0.762	0.508	1.958	0.609	0.521	1.938	0.496	0.472	1.916	0.396	0.478	1.923	0.272	0.544	NaN	NaN	NaN
782	3.91	NaN	NaN	NaN	2.132	0.881	0.319	1.983	0.78	0.146	2.06	0.581	0.127	2.038	0.47	0.174	2.058	0.382	0.165	2.142	0.255	0.143	NaN	NaN	NaN	2.115	-0.002	0.16	NaN	NaN	NaN	1.994	0.762	0.509	1.958	0.609	0.521	1.938	0.496	0.473	1.915	0.396	0.479	1.923	0.272	0.545	NaN	NaN	NaN
783	3.915	NaN	NaN	NaN	2.131	0.882	0.32	1.982	0.781	0.146	2.059	0.582	0.127	2.036	0.471	0.175	2.056	0.383	0.164	2.141	0.256	0.144	NaN	NaN	NaN	2.115	-0.002	0.16	NaN	NaN	NaN	1.99	0.762	0.51	1.957	0.609	0.522	1.937	0.496	0.473	1.915	0.397	0.48	1.923	0.271	0.545	NaN	NaN	NaN
784	3.92	NaN	NaN	NaN	2.129	0.882	0.321	1.981	0.781	0.146	2.057	0.582	0.128	2.035	0.471	0.175	2.054	0.384	0.164	2.14	0.257	0.144	NaN	NaN	NaN	2.115	-0.003	0.16	NaN	NaN	NaN	1.989	0.763	0.511	1.956	0.608	0.522	1.935	0.495	0.472	1.914	0.396	0.48	1.922	0.27	0.545	NaN	NaN	NaN
785	3.925	NaN	NaN	NaN	2.128	0.883	0.322	1.98	0.782	0.147	2.055	0.582	0.128	2.032	0.472	0.175	2.052	0.384	0.164	2.138	0.258	0.144	NaN	NaN	NaN	2.115	-0.003	0.16	NaN	NaN	NaN	1.987	0.763	0.511	1.955	0.608	0.522	1.934	0.495	0.472	1.914	0.396	0.48	1.92	0.268	0.543	NaN	NaN	NaN
786	3.93	NaN	NaN	NaN	2.126	0.883	0.323	1.979	0.782	0.148	2.054	0.583	0.129	2.03	0.473	0.175	2.05	0.385	0.164	2.137	0.259	0.144	NaN	NaN	NaN	2.115	-0.003	0.16	NaN	NaN	NaN	1.986	0.764	0.512	1.954	0.607	0.523	1.934	0.495	0.473	1.914	0.396	0.48	1.92	0.268	0.544	NaN	NaN	NaN
787	3.935	NaN	NaN	NaN	2.125	0.884	0.325	1.978	0.784	0.148	2.052	0.584	0.129	2.027	0.473	0.175	2.047	0.386	0.164	2.135	0.26	0.144	NaN	NaN	NaN	2.116	-0.003	0.16	NaN	NaN	NaN	1.985	0.766	0.514	1.953	0.607	0.523	1.933	0.495	0.474	1.914	0.396	0.481	1.92	0.268	0.545	NaN	NaN	NaN
788	3.94	NaN	NaN	NaN	2.123	0.884	0.326	1.976	0.785	0.149	2.05	0.584	0.13	2.024	0.473	0.175	2.044	0.386	0.164	2.133	0.261	0.144	NaN	NaN	NaN	2.116	-0.003	0.16	NaN	NaN	NaN	1.983	0.767	0.515	1.952	0.607	0.524	1.932	0.496	0.475	1.914	0.396	0.481	1.92	0.268	0.545	NaN	NaN	NaN
789	3.945	NaN	NaN	NaN	2.122	0.884	0.327	1.975	0.786	0.15	2.048	0.584	0.13	2.021	0.473	0.175	2.041	0.386	0.165	2.131	0.262	0.144	NaN	NaN	NaN	2.116	-0.003	0.16	NaN	NaN	NaN	1.981	0.767	0.516	1.951	0.607	0.524	1.932	0.496	0.476	1.914	0.396	0.481	1.92	0.268	0.545	NaN	NaN	NaN
790	3.95	NaN	NaN	NaN	2.12	0.885	0.329	1.974	0.786	0.15	2.046	0.584	0.131	2.018	0.473	0.175	2.038	0.386	0.165	2.129	0.263	0.143	NaN	NaN	NaN	2.116	-0.003	0.16	NaN	NaN	NaN	1.978	0.767	0.517	1.951	0.607	0.524	1.931	0.497	0.476	1.914	0.396	0.482	1.919	0.268	0.546	NaN	NaN	NaN
791	3.955	NaN	NaN	NaN	2.119	0.885	0.33	1.981	0.784	0.152	2.043	0.584	0.131	2.015	0.474	0.175	2.035	0.387	0.165	2.126	0.265	0.143	NaN	NaN	NaN	2.117	-0.003	0.16	NaN	NaN	NaN	1.976	0.767	0.518	1.95	0.607	0.525	1.93	0.497	0.476	1.913	0.396	0.482	1.919	0.268	0.546	NaN	NaN	NaN
792	3.96	NaN	NaN	NaN	2.095	0.866	0.304	1.998	0.779	0.156	2.041	0.584	0.131	2.011	0.474	0.175	2.032	0.387	0.164	2.124	0.266	0.143	NaN	NaN	NaN	2.117	-0.003	0.16	NaN	NaN	NaN	1.973	0.766	0.518	1.95	0.608	0.526	1.929	0.497	0.477	1.913	0.396	0.483	1.919	0.268	0.546	NaN	NaN	NaN
793	3.965	NaN	NaN	NaN	2.043	0.824	0.245	1.991	0.781	0.156	2.038	0.584	0.132	2.008	0.475	0.175	2.03	0.389	0.165	2.122	0.268	0.143	NaN	NaN	NaN	2.117	-0.003	0.16	NaN	NaN	NaN	1.968	0.765	0.517	1.95	0.608	0.527	1.929	0.496	0.477	1.913	0.396	0.483	1.919	0.269	0.547	NaN	NaN	NaN
794	3.97	NaN	NaN	NaN	2.029	0.814	0.231	1.974	0.786	0.154	2.035	0.585	0.132	2.004	0.475	0.175	2.027	0.39	0.165	2.119	0.269	0.142	NaN	NaN	NaN	2.118	-0.003	0.16	NaN	NaN	NaN	1.966	0.765	0.517	1.949	0.608	0.528	1.928	0.495	0.477	1.913	0.396	0.484	1.919	0.268	0.547	NaN	NaN	NaN
795	3.975	NaN	NaN	NaN	2.024	0.811	0.227	1.973	0.788	0.154	2.032	0.584	0.132	1.999	0.476	0.175	2.022	0.39	0.164	2.115	0.271	0.142	NaN	NaN	NaN	2.118	-0.003	0.16	NaN	NaN	NaN	1.96	0.766	0.52	1.949	0.609	0.529	1.928	0.496	0.478	1.913	0.396	0.484	1.919	0.268	0.547	NaN	NaN	NaN
796	3.98	NaN	NaN	NaN	2.022	0.811	0.226	1.977	0.788	0.156	2.029	0.584	0.132	1.995	0.476	0.175	2.017	0.39	0.164	2.112	0.273	0.142	NaN	NaN	NaN	2.119	-0.004	0.16	NaN	NaN	NaN	1.953	0.767	0.521	1.948	0.609	0.529	1.929	0.497	0.478	1.913	0.396	0.485	1.919	0.268	0.547	NaN	NaN	NaN
797	3.985	NaN	NaN	NaN	2.02	0.811	0.226	1.968	0.79	0.154	2.025	0.584	0.132	1.991	0.476	0.175	2.013	0.391	0.164	2.108	0.274	0.141	NaN	NaN	NaN	2.12	-0.004	0.16	NaN	NaN	NaN	1.957	0.766	0.52	1.947	0.608	0.53	1.929	0.497	0.479	1.914	0.397	0.486	1.92	0.268	0.548	NaN	NaN	NaN
798	3.99	NaN	NaN	NaN	2.019	0.811	0.227	1.97	0.79	0.155	2.021	0.584	0.132	1.986	0.477	0.175	2.008	0.392	0.163	2.104	0.275	0.14	NaN	NaN	NaN	2.119	-0.003	0.16	NaN	NaN	NaN	1.957	0.767	0.52	1.947	0.608	0.53	1.929	0.497	0.481	1.915	0.398	0.486	1.92	0.268	0.549	NaN	NaN	NaN
799	3.995	NaN	NaN	NaN	NaN	NaN	NaN	1.976	0.789	0.156	2.018	0.584	0.132	1.981	0.477	0.174	2.003	0.393	0.163	2.099	0.275	0.138	NaN	NaN	NaN	2.118	-0.002	0.16	NaN	NaN	NaN	1.956	0.767	0.521	1.946	0.608	0.53	1.929	0.497	0.482	1.915	0.398	0.487	1.921	0.268	0.549	NaN	NaN	NaN
800	4	NaN	NaN	NaN	NaN	NaN	NaN	1.966	0.793	0.155	2.014	0.584	0.132	1.976	0.477	0.174	1.998	0.393	0.163	2.095	0.277	0.138	NaN	NaN	NaN	2.116	-0.001	0.16	NaN	NaN	NaN	1.955	0.768	0.522	1.945	0.609	0.531	1.928	0.497	0.482	1.915	0.398	0.488	1.921	0.267	0.55	NaN	NaN	NaN
801	4.005	NaN	NaN	NaN	2.014	0.813	0.232	1.969	0.792	0.157	2.01	0.584	0.132	1.969	0.477	0.172	1.993	0.393	0.162	2.09	0.279	0.137	NaN	NaN	NaN	2.115	-0.001	0.16	NaN	NaN	NaN	1.953	0.768	0.523	1.944	0.608	0.532	1.927	0.497	0.483	1.915	0.397	0.488	1.92	0.267	0.55	NaN	NaN	NaN
802	4.01	NaN	NaN	NaN	2.013	0.813	0.232	1.981	0.789	0.162	2.006	0.584	0.132	1.966	0.478	0.173	1.988	0.394	0.162	2.085	0.28	0.136	NaN	NaN	NaN	2.113	0	0.16	NaN	NaN	NaN	1.952	0.768	0.525	1.943	0.607	0.533	1.927	0.496	0.483	1.915	0.397	0.49	1.92	0.267	0.551	NaN	NaN	NaN
803	4.015	NaN	NaN	NaN	2.012	0.813	0.232	1.976	0.79	0.162	2.002	0.584	0.132	1.96	0.479	0.172	1.982	0.394	0.161	2.08	0.281	0.135	NaN	NaN	NaN	2.113	0.001	0.16	NaN	NaN	NaN	1.951	0.768	0.526	1.944	0.61	0.534	1.927	0.496	0.483	1.914	0.396	0.49	1.92	0.267	0.552	NaN	NaN	NaN
804	4.02	NaN	NaN	NaN	NaN	NaN	NaN	1.962	0.793	0.159	1.997	0.584	0.131	1.953	0.478	0.171	1.976	0.393	0.16	2.075	0.283	0.134	NaN	NaN	NaN	2.113	0.002	0.16	NaN	NaN	NaN	1.95	0.769	0.526	1.944	0.611	0.535	1.926	0.496	0.484	1.915	0.396	0.491	1.921	0.267	0.552	NaN	NaN	NaN
805	4.025	NaN	NaN	NaN	NaN	NaN	NaN	1.958	0.793	0.159	1.993	0.584	0.131	1.947	0.478	0.171	1.971	0.394	0.159	2.07	0.284	0.133	NaN	NaN	NaN	2.113	0.003	0.16	NaN	NaN	NaN	1.948	0.769	0.528	1.943	0.611	0.536	1.927	0.496	0.485	1.917	0.398	0.492	1.922	0.267	0.553	NaN	NaN	NaN
806	4.03	NaN	NaN	NaN	NaN	NaN	NaN	1.957	0.793	0.159	1.989	0.584	0.131	1.942	0.478	0.17	1.966	0.395	0.159	2.065	0.285	0.132	NaN	NaN	NaN	2.103	0.008	0.159	NaN	NaN	NaN	1.946	0.768	0.529	1.941	0.61	0.536	1.929	0.498	0.487	1.917	0.398	0.493	1.922	0.267	0.553	NaN	NaN	NaN
807	4.035	NaN	NaN	NaN	2.004	0.812	0.234	1.957	0.793	0.16	1.986	0.584	0.131	1.937	0.478	0.17	1.96	0.396	0.159	2.059	0.285	0.13	NaN	NaN	NaN	2.084	0.017	0.157	NaN	NaN	NaN	1.942	0.766	0.528	1.94	0.61	0.537	1.929	0.498	0.488	1.917	0.397	0.493	1.922	0.266	0.554	NaN	NaN	NaN
808	4.04	1.943	0.768	0.532	2.004	0.812	0.234	1.956	0.792	0.161	1.982	0.584	0.13	1.932	0.479	0.169	1.955	0.396	0.159	2.055	0.287	0.13	NaN	NaN	NaN	2.078	0.02	0.157	NaN	NaN	NaN	1.941	0.766	0.528	1.94	0.611	0.538	1.928	0.498	0.489	1.916	0.397	0.494	1.922	0.266	0.555	NaN	NaN	NaN
809	4.045	2.058	0.86	0.394	NaN	NaN	NaN	1.954	0.792	0.162	1.978	0.584	0.13	1.928	0.48	0.17	1.95	0.396	0.158	2.05	0.288	0.129	NaN	NaN	NaN	2.081	0.02	0.158	NaN	NaN	NaN	1.941	0.768	0.531	1.939	0.611	0.539	1.929	0.498	0.49	1.916	0.397	0.495	1.922	0.266	0.555	NaN	NaN	NaN
810	4.05	2.086	0.884	0.36	NaN	NaN	NaN	1.948	0.792	0.163	1.974	0.584	0.13	1.924	0.48	0.17	1.946	0.397	0.159	2.046	0.289	0.129	NaN	NaN	NaN	2.094	0.017	0.16	NaN	NaN	NaN	1.938	0.767	0.531	1.938	0.612	0.54	1.929	0.498	0.491	1.916	0.396	0.496	1.922	0.266	0.556	NaN	NaN	NaN
811	4.055	2.093	0.889	0.352	NaN	NaN	NaN	1.954	0.791	0.165	1.971	0.585	0.13	1.921	0.48	0.17	1.942	0.398	0.159	2.042	0.29	0.128	NaN	NaN	NaN	2.09	0.02	0.159	NaN	NaN	NaN	1.937	0.767	0.532	1.938	0.612	0.541	1.929	0.499	0.493	1.916	0.396	0.496	1.923	0.266	0.557	NaN	NaN	NaN
812	4.06	2.094	0.891	0.35	NaN	NaN	NaN	1.972	0.786	0.168	1.968	0.585	0.129	1.916	0.481	0.169	1.938	0.398	0.158	2.039	0.29	0.127	NaN	NaN	NaN	2.075	0.027	0.157	NaN	NaN	NaN	1.936	0.767	0.533	1.936	0.612	0.542	1.929	0.499	0.494	1.917	0.396	0.497	1.923	0.266	0.558	NaN	NaN	NaN
813	4.065	NaN	NaN	NaN	1.995	0.81	0.235	1.975	0.784	0.169	1.965	0.585	0.129	1.912	0.481	0.169	1.934	0.399	0.157	2.035	0.291	0.126	NaN	NaN	NaN	2.071	0.028	0.157	NaN	NaN	NaN	1.936	0.769	0.535	1.935	0.612	0.543	1.929	0.499	0.495	1.918	0.397	0.499	1.924	0.267	0.559	NaN	NaN	NaN
814	4.07	NaN	NaN	NaN	1.995	0.81	0.236	1.974	0.784	0.169	1.962	0.585	0.129	1.91	0.482	0.169	1.931	0.4	0.157	2.032	0.292	0.126	NaN	NaN	NaN	2.075	0.027	0.157	NaN	NaN	NaN	1.936	0.769	0.536	1.934	0.612	0.543	1.928	0.499	0.495	1.919	0.397	0.5	1.924	0.267	0.559	NaN	NaN	NaN
815	4.075	2.09	0.891	0.352	NaN	NaN	NaN	NaN	NaN	NaN	1.959	0.586	0.129	1.908	0.483	0.17	1.927	0.401	0.157	2.029	0.294	0.127	NaN	NaN	NaN	2.083	0.024	0.157	NaN	NaN	NaN	1.935	0.769	0.537	1.934	0.612	0.543	1.927	0.497	0.496	1.92	0.397	0.501	1.924	0.267	0.56	NaN	NaN	NaN
816	4.08	2.09	0.891	0.353	NaN	NaN	NaN	1.943	0.787	0.165	1.956	0.585	0.13	1.903	0.483	0.17	1.924	0.401	0.157	2.026	0.295	0.127	NaN	NaN	NaN	2.078	0.026	0.155	NaN	NaN	NaN	1.933	0.77	0.538	1.933	0.613	0.544	1.927	0.497	0.496	1.919	0.396	0.501	1.925	0.267	0.56	NaN	NaN	NaN
817	4.085	2.089	0.891	0.354	NaN	NaN	NaN	1.943	0.788	0.166	1.954	0.586	0.13	1.9	0.484	0.169	1.921	0.401	0.157	2.023	0.296	0.128	NaN	NaN	NaN	2.069	0.029	0.153	NaN	NaN	NaN	1.932	0.77	0.538	1.933	0.613	0.546	1.927	0.497	0.497	1.919	0.396	0.502	1.925	0.266	0.561	NaN	NaN	NaN
818	4.09	2.087	0.891	0.354	NaN	NaN	NaN	1.942	0.788	0.166	1.952	0.586	0.13	1.897	0.484	0.169	1.918	0.401	0.158	2.02	0.296	0.128	NaN	NaN	NaN	2.053	0.035	0.151	NaN	NaN	NaN	1.931	0.77	0.538	1.932	0.614	0.547	1.927	0.498	0.498	1.92	0.398	0.504	1.925	0.266	0.562	NaN	NaN	NaN
819	4.095	2.084	0.89	0.354	NaN	NaN	NaN	1.941	0.788	0.167	1.95	0.586	0.131	1.895	0.485	0.17	1.915	0.402	0.159	2.017	0.297	0.128	NaN	NaN	NaN	2.046	0.037	0.15	NaN	NaN	NaN	1.93	0.77	0.539	1.933	0.615	0.547	1.928	0.499	0.499	1.921	0.398	0.505	1.926	0.266	0.562	NaN	NaN	NaN
820	4.1	2.083	0.89	0.354	NaN	NaN	NaN	1.94	0.788	0.167	1.948	0.586	0.131	1.893	0.485	0.17	1.913	0.403	0.159	2.014	0.297	0.128	NaN	NaN	NaN	2.038	0.039	0.149	NaN	NaN	NaN	1.929	0.771	0.54	1.932	0.615	0.548	1.929	0.5	0.5	1.921	0.398	0.505	1.926	0.266	0.563	NaN	NaN	NaN
821	4.105	2.082	0.89	0.354	NaN	NaN	NaN	1.94	0.788	0.167	1.947	0.587	0.132	1.891	0.485	0.17	1.91	0.404	0.159	2.011	0.298	0.128	NaN	NaN	NaN	2.033	0.039	0.148	NaN	NaN	NaN	1.928	0.771	0.541	1.93	0.615	0.548	1.928	0.499	0.5	1.921	0.398	0.506	1.926	0.266	0.563	NaN	NaN	NaN
822	4.11	2.081	0.89	0.355	NaN	NaN	NaN	1.94	0.788	0.167	1.946	0.587	0.132	1.889	0.486	0.17	1.908	0.405	0.159	2.008	0.297	0.128	NaN	NaN	NaN	2.021	0.042	0.146	NaN	NaN	NaN	1.926	0.771	0.541	1.929	0.614	0.549	1.928	0.499	0.501	1.921	0.398	0.506	1.926	0.266	0.563	NaN	NaN	NaN
823	4.115	2.08	0.89	0.355	1.89	0.837	0.21	1.94	0.788	0.167	1.944	0.586	0.133	1.887	0.487	0.17	1.905	0.406	0.16	2.004	0.297	0.128	NaN	NaN	NaN	2.014	0.043	0.145	NaN	NaN	NaN	1.925	0.77	0.542	1.928	0.614	0.549	1.928	0.499	0.501	1.92	0.396	0.506	1.926	0.266	0.563	NaN	NaN	NaN
824	4.12	2.079	0.89	0.356	1.889	0.836	0.21	1.939	0.788	0.167	1.943	0.587	0.133	1.885	0.488	0.17	1.903	0.407	0.16	2.002	0.297	0.129	NaN	NaN	NaN	2.016	0.04	0.145	NaN	NaN	NaN	1.923	0.771	0.542	1.928	0.614	0.549	1.927	0.498	0.501	1.92	0.396	0.506	1.926	0.265	0.564	NaN	NaN	NaN
825	4.125	2.078	0.89	0.356	1.889	0.836	0.21	1.939	0.788	0.167	1.943	0.587	0.134	1.883	0.488	0.171	1.9	0.407	0.161	1.998	0.297	0.129	NaN	NaN	NaN	2.024	0.033	0.146	NaN	NaN	NaN	1.921	0.77	0.542	1.927	0.614	0.549	1.927	0.498	0.502	1.921	0.396	0.507	1.926	0.264	0.564	NaN	NaN	NaN
826	4.13	2.077	0.89	0.356	1.889	0.836	0.211	1.938	0.788	0.167	1.942	0.586	0.135	1.882	0.489	0.171	1.898	0.407	0.16	1.995	0.296	0.129	NaN	NaN	NaN	2.006	0.037	0.143	NaN	NaN	NaN	1.919	0.769	0.541	1.926	0.615	0.549	1.927	0.499	0.503	1.921	0.396	0.507	1.926	0.264	0.564	NaN	NaN	NaN
827	4.135	2.076	0.89	0.356	1.888	0.836	0.21	1.937	0.789	0.167	1.941	0.586	0.136	1.881	0.489	0.172	1.895	0.407	0.16	1.992	0.296	0.129	NaN	NaN	NaN	1.988	0.041	0.141	NaN	NaN	NaN	1.917	0.769	0.541	1.926	0.615	0.549	1.928	0.5	0.505	1.921	0.396	0.507	1.926	0.264	0.565	NaN	NaN	NaN
828	4.14	2.075	0.89	0.356	1.888	0.836	0.21	1.936	0.789	0.167	1.941	0.586	0.136	1.881	0.49	0.174	1.893	0.408	0.16	1.989	0.295	0.129	NaN	NaN	NaN	1.981	0.041	0.14	NaN	NaN	NaN	1.916	0.769	0.541	1.925	0.615	0.549	1.928	0.5	0.505	1.921	0.396	0.508	1.926	0.264	0.565	NaN	NaN	NaN
829	4.145	2.074	0.891	0.356	1.887	0.837	0.21	1.935	0.789	0.167	1.94	0.586	0.137	1.88	0.491	0.174	1.891	0.408	0.16	1.986	0.294	0.13	NaN	NaN	NaN	1.977	0.041	0.14	NaN	NaN	NaN	1.915	0.77	0.541	1.925	0.615	0.549	1.928	0.5	0.506	1.922	0.397	0.509	1.926	0.264	0.565	NaN	NaN	NaN
830	4.15	2.073	0.891	0.356	1.886	0.837	0.21	1.935	0.789	0.166	1.94	0.586	0.138	1.879	0.492	0.175	1.889	0.408	0.16	1.983	0.293	0.13	NaN	NaN	NaN	1.964	0.043	0.138	NaN	NaN	NaN	1.913	0.77	0.541	1.925	0.616	0.55	1.928	0.501	0.506	1.922	0.397	0.51	1.926	0.264	0.566	NaN	NaN	NaN
831	4.155	2.072	0.891	0.356	1.885	0.837	0.21	1.935	0.789	0.166	1.94	0.585	0.139	1.876	0.492	0.175	1.887	0.408	0.161	1.979	0.292	0.131	NaN	NaN	NaN	1.955	0.042	0.137	NaN	NaN	NaN	1.912	0.77	0.541	1.925	0.616	0.55	1.928	0.501	0.506	1.923	0.398	0.51	1.927	0.265	0.566	NaN	NaN	NaN
832	4.16	2.071	0.891	0.356	1.884	0.837	0.209	1.934	0.788	0.165	1.94	0.585	0.14	1.875	0.492	0.175	1.885	0.408	0.161	1.975	0.29	0.13	NaN	NaN	NaN	1.948	0.041	0.137	NaN	NaN	NaN	1.911	0.77	0.542	1.924	0.616	0.55	1.928	0.501	0.506	1.923	0.398	0.511	1.927	0.265	0.566	NaN	NaN	NaN
833	4.165	2.07	0.891	0.356	1.884	0.838	0.209	1.934	0.788	0.165	1.939	0.585	0.14	1.875	0.493	0.175	1.883	0.408	0.162	1.972	0.288	0.13	NaN	NaN	NaN	1.94	0.039	0.137	NaN	NaN	NaN	1.91	0.77	0.542	1.924	0.617	0.551	1.928	0.501	0.506	1.923	0.398	0.511	1.927	0.265	0.566	NaN	NaN	NaN
834	4.17	2.068	0.891	0.356	1.883	0.838	0.209	1.933	0.788	0.165	1.939	0.584	0.141	1.874	0.493	0.176	1.882	0.407	0.161	1.968	0.286	0.131	NaN	NaN	NaN	1.932	0.036	0.138	NaN	NaN	NaN	1.909	0.77	0.542	1.924	0.617	0.552	1.927	0.501	0.506	1.923	0.398	0.511	1.927	0.265	0.566	NaN	NaN	NaN
835	4.175	2.067	0.891	0.356	1.882	0.838	0.209	1.931	0.788	0.164	1.939	0.584	0.142	1.872	0.492	0.176	1.88	0.407	0.161	1.965	0.284	0.131	NaN	NaN	NaN	1.924	0.034	0.138	NaN	NaN	NaN	1.908	0.77	0.542	1.924	0.618	0.551	1.927	0.501	0.506	1.923	0.398	0.511	1.927	0.265	0.566	NaN	NaN	NaN
836	4.18	2.066	0.891	0.356	1.88	0.838	0.209	1.936	0.787	0.165	1.939	0.584	0.142	1.869	0.491	0.175	1.879	0.406	0.161	1.961	0.282	0.13	NaN	NaN	NaN	1.925	0.028	0.14	NaN	NaN	NaN	1.908	0.77	0.542	1.924	0.618	0.551	1.927	0.501	0.506	1.923	0.398	0.511	1.927	0.265	0.566	NaN	NaN	NaN
837	4.185	2.065	0.892	0.356	1.879	0.838	0.209	1.948	0.786	0.168	1.938	0.584	0.143	1.868	0.491	0.175	1.876	0.405	0.161	1.957	0.28	0.13	NaN	NaN	NaN	1.938	0.016	0.144	NaN	NaN	NaN	1.907	0.771	0.542	1.923	0.619	0.551	1.927	0.501	0.506	1.922	0.398	0.511	1.927	0.265	0.566	NaN	NaN	NaN
838	4.19	2.064	0.892	0.356	1.878	0.838	0.209	1.951	0.785	0.169	1.938	0.583	0.143	1.867	0.491	0.175	1.875	0.404	0.162	1.954	0.278	0.13	NaN	NaN	NaN	1.935	0.011	0.145	NaN	NaN	NaN	1.906	0.771	0.542	1.923	0.619	0.551	1.926	0.501	0.506	1.922	0.398	0.511	1.927	0.265	0.566	NaN	NaN	NaN
839	4.195	2.063	0.892	0.356	1.877	0.838	0.208	1.946	0.786	0.168	1.938	0.583	0.143	1.866	0.49	0.176	1.874	0.403	0.162	1.95	0.275	0.13	NaN	NaN	NaN	1.926	0.009	0.145	NaN	NaN	NaN	1.905	0.771	0.542	1.922	0.619	0.551	1.926	0.501	0.506	1.922	0.398	0.511	1.926	0.265	0.566	NaN	NaN	NaN
840	4.2	2.062	0.892	0.356	1.876	0.838	0.208	1.934	0.788	0.165	1.937	0.582	0.143	1.866	0.49	0.176	1.873	0.403	0.162	1.946	0.272	0.13	NaN	NaN	NaN	1.905	0.013	0.144	NaN	NaN	NaN	1.904	0.771	0.541	1.922	0.619	0.551	1.925	0.501	0.506	1.921	0.398	0.511	1.926	0.265	0.566	NaN	NaN	NaN
841	4.205	2.061	0.892	0.355	1.875	0.838	0.207	1.929	0.789	0.166	1.936	0.582	0.143	1.866	0.49	0.177	1.872	0.402	0.163	1.942	0.27	0.13	NaN	NaN	NaN	1.879	0.019	0.142	NaN	NaN	NaN	1.903	0.771	0.541	1.92	0.618	0.551	1.925	0.501	0.506	1.92	0.398	0.511	1.926	0.265	0.566	NaN	NaN	NaN
842	4.21	2.059	0.891	0.355	1.874	0.838	0.206	1.925	0.789	0.165	1.936	0.581	0.143	1.867	0.49	0.179	1.87	0.4	0.164	1.938	0.268	0.13	NaN	NaN	NaN	1.866	0.019	0.142	NaN	NaN	NaN	1.904	0.772	0.541	1.919	0.618	0.551	1.924	0.501	0.506	1.919	0.397	0.51	1.926	0.265	0.566	NaN	NaN	NaN
843	4.215	2.058	0.891	0.355	1.872	0.838	0.206	1.92	0.79	0.164	1.935	0.581	0.143	1.867	0.489	0.179	1.869	0.4	0.165	1.934	0.266	0.129	NaN	NaN	NaN	1.856	0.017	0.143	NaN	NaN	NaN	1.903	0.772	0.54	1.919	0.618	0.551	1.923	0.501	0.506	1.918	0.396	0.509	1.925	0.265	0.566	NaN	NaN	NaN
844	4.22	2.057	0.891	0.354	1.871	0.838	0.205	1.919	0.789	0.163	1.934	0.58	0.143	1.865	0.487	0.179	1.869	0.399	0.164	1.93	0.263	0.129	NaN	NaN	NaN	1.856	0.012	0.144	NaN	NaN	NaN	1.902	0.771	0.54	1.918	0.618	0.551	1.922	0.501	0.506	1.918	0.396	0.51	1.925	0.265	0.566	NaN	NaN	NaN
845	4.225	2.056	0.891	0.354	1.87	0.838	0.204	1.918	0.789	0.162	1.933	0.58	0.142	1.864	0.487	0.179	1.868	0.398	0.164	1.927	0.261	0.129	NaN	NaN	NaN	1.858	0.007	0.146	NaN	NaN	NaN	1.901	0.77	0.539	1.916	0.618	0.55	1.921	0.5	0.506	1.918	0.397	0.51	1.925	0.265	0.566	NaN	NaN	NaN
846	4.23	2.054	0.891	0.353	1.868	0.838	0.204	1.918	0.788	0.161	1.933	0.579	0.142	1.865	0.486	0.18	1.867	0.396	0.165	1.924	0.259	0.129	NaN	NaN	NaN	1.846	0.01	0.145	NaN	NaN	NaN	1.9	0.77	0.538	1.915	0.618	0.55	1.919	0.5	0.506	1.917	0.397	0.51	1.924	0.265	0.565	NaN	NaN	NaN
847	4.235	2.053	0.891	0.353	1.867	0.837	0.204	1.917	0.788	0.16	1.931	0.578	0.142	1.866	0.486	0.18	1.866	0.395	0.166	1.921	0.257	0.13	NaN	NaN	NaN	1.856	0.003	0.148	NaN	NaN	NaN	1.898	0.77	0.537	1.914	0.618	0.549	1.918	0.5	0.505	1.916	0.397	0.509	1.924	0.265	0.565	NaN	NaN	NaN
848	4.24	2.052	0.89	0.352	1.865	0.837	0.204	1.916	0.787	0.159	1.93	0.577	0.141	1.866	0.484	0.18	1.866	0.395	0.166	1.918	0.255	0.13	NaN	NaN	NaN	1.847	0.004	0.148	NaN	NaN	NaN	1.897	0.769	0.537	1.913	0.617	0.548	1.916	0.499	0.504	1.914	0.397	0.508	1.923	0.265	0.565	NaN	NaN	NaN
849	4.245	2.05	0.89	0.351	1.863	0.837	0.203	1.915	0.787	0.159	1.929	0.576	0.141	1.865	0.482	0.181	1.866	0.394	0.167	1.915	0.253	0.131	NaN	NaN	NaN	1.823	0.014	0.145	NaN	NaN	NaN	1.896	0.769	0.536	1.911	0.617	0.548	1.914	0.497	0.503	1.913	0.396	0.508	1.922	0.264	0.565	NaN	NaN	NaN
850	4.25	2.049	0.89	0.35	1.861	0.836	0.203	1.914	0.787	0.159	1.929	0.575	0.141	1.866	0.481	0.181	1.865	0.393	0.167	1.912	0.251	0.131	NaN	NaN	NaN	1.823	0.013	0.146	NaN	NaN	NaN	1.896	0.768	0.535	1.91	0.616	0.547	1.913	0.496	0.502	1.912	0.396	0.508	1.921	0.264	0.564	NaN	NaN	NaN
851	4.255	2.048	0.889	0.349	1.859	0.836	0.203	1.913	0.786	0.158	1.928	0.574	0.141	1.867	0.481	0.181	1.865	0.391	0.166	1.911	0.25	0.132	NaN	NaN	NaN	1.838	0.006	0.149	NaN	NaN	NaN	1.895	0.768	0.534	1.909	0.616	0.547	1.911	0.496	0.501	1.911	0.396	0.507	1.92	0.264	0.564	NaN	NaN	NaN
852	4.26	2.047	0.889	0.348	1.857	0.835	0.202	1.912	0.785	0.156	1.927	0.574	0.14	1.869	0.48	0.182	1.865	0.39	0.167	1.909	0.249	0.132	NaN	NaN	NaN	1.833	0.009	0.149	NaN	NaN	NaN	1.895	0.768	0.533	1.908	0.616	0.546	1.909	0.496	0.5	1.91	0.396	0.506	1.92	0.264	0.564	NaN	NaN	NaN
853	4.265	2.045	0.889	0.347	1.856	0.834	0.201	1.91	0.785	0.155	1.927	0.573	0.14	1.87	0.48	0.182	1.864	0.389	0.167	1.908	0.249	0.132	NaN	NaN	NaN	1.818	0.016	0.147	NaN	NaN	NaN	1.894	0.768	0.532	1.906	0.617	0.546	1.908	0.496	0.499	1.908	0.395	0.505	1.919	0.264	0.563	NaN	NaN	NaN
854	4.27	2.044	0.889	0.345	1.854	0.834	0.2	1.909	0.785	0.155	1.926	0.572	0.14	1.871	0.479	0.183	1.863	0.389	0.167	1.908	0.249	0.132	NaN	NaN	NaN	1.814	0.017	0.146	NaN	NaN	NaN	1.894	0.769	0.532	1.905	0.616	0.545	1.907	0.496	0.499	1.907	0.396	0.505	1.918	0.264	0.563	NaN	NaN	NaN
855	4.275	2.043	0.888	0.344	1.853	0.834	0.2	1.907	0.784	0.155	1.925	0.572	0.139	1.869	0.478	0.182	1.861	0.389	0.168	1.909	0.25	0.132	NaN	NaN	NaN	1.814	0.018	0.146	NaN	NaN	NaN	1.894	0.769	0.532	1.903	0.615	0.543	1.906	0.496	0.499	1.906	0.396	0.504	1.917	0.264	0.562	NaN	NaN	NaN
856	4.28	2.042	0.888	0.343	1.851	0.834	0.199	1.905	0.783	0.154	1.924	0.572	0.138	1.867	0.478	0.182	1.859	0.39	0.167	1.909	0.251	0.132	NaN	NaN	NaN	1.813	0.018	0.146	NaN	NaN	NaN	1.893	0.769	0.53	1.901	0.614	0.542	1.905	0.497	0.498	1.904	0.394	0.503	1.916	0.264	0.561	NaN	NaN	NaN
857	4.285	2.04	0.888	0.341	1.85	0.834	0.199	1.91	0.781	0.155	1.921	0.571	0.139	1.865	0.478	0.181	1.858	0.39	0.167	1.91	0.251	0.132	NaN	NaN	NaN	1.813	0.018	0.146	NaN	NaN	NaN	1.893	0.769	0.529	1.9	0.615	0.541	1.904	0.497	0.497	1.902	0.394	0.502	1.915	0.264	0.56	NaN	NaN	NaN
858	4.29	2.039	0.888	0.34	1.848	0.834	0.198	1.924	0.777	0.156	1.918	0.57	0.138	1.862	0.479	0.181	1.857	0.389	0.167	1.91	0.251	0.132	NaN	NaN	NaN	1.813	0.017	0.146	NaN	NaN	NaN	1.892	0.77	0.528	1.899	0.615	0.54	1.901	0.495	0.495	1.901	0.395	0.501	1.914	0.264	0.56	NaN	NaN	NaN
859	4.295	2.038	0.888	0.338	1.847	0.834	0.197	1.921	0.777	0.155	1.917	0.571	0.138	1.86	0.479	0.181	1.856	0.389	0.166	1.909	0.25	0.131	NaN	NaN	NaN	1.813	0.015	0.146	NaN	NaN	NaN	1.891	0.77	0.527	1.898	0.615	0.54	1.9	0.496	0.494	1.9	0.395	0.5	1.913	0.264	0.559	NaN	NaN	NaN
860	4.3	2.037	0.888	0.337	1.845	0.832	0.197	1.903	0.781	0.151	NaN	NaN	NaN	1.857	0.479	0.18	1.856	0.389	0.166	1.908	0.249	0.13	NaN	NaN	NaN	1.821	0.011	0.147	NaN	NaN	NaN	1.89	0.77	0.526	1.896	0.615	0.539	1.899	0.497	0.493	1.898	0.394	0.499	1.912	0.264	0.559	NaN	NaN	NaN
861	4.305	2.036	0.888	0.335	1.842	0.831	0.196	1.897	0.781	0.15	NaN	NaN	NaN	1.856	0.479	0.179	1.857	0.389	0.165	1.906	0.248	0.129	NaN	NaN	NaN	1.839	0.004	0.149	NaN	NaN	NaN	1.89	0.77	0.525	1.894	0.614	0.537	1.897	0.496	0.492	1.896	0.394	0.498	1.911	0.264	0.558	NaN	NaN	NaN
862	4.31	2.034	0.888	0.334	1.84	0.831	0.196	1.894	0.781	0.149	NaN	NaN	NaN	1.855	0.479	0.179	1.857	0.388	0.165	1.904	0.248	0.128	NaN	NaN	NaN	1.844	0.002	0.15	NaN	NaN	NaN	1.889	0.77	0.524	1.893	0.613	0.536	1.895	0.495	0.491	1.894	0.394	0.497	1.91	0.264	0.557	NaN	NaN	NaN
863	4.315	2.033	0.887	0.332	1.839	0.831	0.195	1.892	0.781	0.149	NaN	NaN	NaN	1.854	0.479	0.178	1.857	0.388	0.164	1.903	0.248	0.126	NaN	NaN	NaN	1.845	0.001	0.15	NaN	NaN	NaN	1.887	0.769	0.522	1.892	0.613	0.535	1.894	0.495	0.49	1.892	0.393	0.495	1.909	0.264	0.556	NaN	NaN	NaN
864	4.32	2.032	0.888	0.331	1.837	0.832	0.195	1.89	0.781	0.148	NaN	NaN	NaN	1.852	0.478	0.176	1.857	0.387	0.164	1.902	0.248	0.126	NaN	NaN	NaN	1.848	-0.001	0.15	NaN	NaN	NaN	1.885	0.768	0.521	1.891	0.613	0.534	1.893	0.496	0.489	1.891	0.393	0.495	1.909	0.265	0.556	NaN	NaN	NaN
865	4.325	2.031	0.888	0.33	1.835	0.832	0.194	1.888	0.781	0.146	NaN	NaN	NaN	1.852	0.478	0.175	1.856	0.387	0.164	1.902	0.248	0.125	NaN	NaN	NaN	1.85	-0.002	0.15	NaN	NaN	NaN	1.884	0.768	0.52	1.89	0.613	0.533	1.891	0.496	0.487	1.889	0.392	0.493	1.908	0.266	0.556	NaN	NaN	NaN
866	4.33	2.03	0.888	0.328	1.834	0.833	0.193	1.886	0.781	0.145	NaN	NaN	NaN	1.851	0.478	0.174	1.855	0.387	0.163	1.902	0.248	0.125	NaN	NaN	NaN	1.851	-0.003	0.15	NaN	NaN	NaN	1.883	0.767	0.518	1.888	0.611	0.531	1.89	0.496	0.486	1.887	0.392	0.492	1.907	0.266	0.555	NaN	NaN	NaN
867	4.335	2.028	0.888	0.327	1.832	0.833	0.192	1.884	0.782	0.144	NaN	NaN	NaN	1.852	0.478	0.173	1.854	0.387	0.163	1.902	0.248	0.124	NaN	NaN	NaN	1.851	-0.003	0.15	NaN	NaN	NaN	1.882	0.767	0.516	1.886	0.61	0.53	1.888	0.495	0.485	1.885	0.392	0.491	1.906	0.266	0.554	NaN	NaN	NaN
868	4.34	2.027	0.888	0.326	1.83	0.834	0.191	1.882	0.782	0.143	NaN	NaN	NaN	1.853	0.479	0.173	1.852	0.387	0.162	1.902	0.248	0.124	NaN	NaN	NaN	1.852	-0.004	0.15	NaN	NaN	NaN	1.881	0.767	0.515	1.885	0.611	0.529	1.885	0.493	0.483	1.884	0.393	0.49	1.905	0.266	0.553	NaN	NaN	NaN
869	4.345	2.026	0.888	0.324	1.829	0.835	0.19	1.88	0.783	0.143	NaN	NaN	NaN	1.852	0.479	0.172	1.851	0.387	0.161	1.902	0.247	0.124	NaN	NaN	NaN	1.852	-0.004	0.15	NaN	NaN	NaN	1.88	0.767	0.515	1.885	0.611	0.528	1.884	0.494	0.481	1.882	0.393	0.489	1.904	0.266	0.552	NaN	NaN	NaN
870	4.35	2.024	0.888	0.323	1.827	0.835	0.189	1.877	0.783	0.143	NaN	NaN	NaN	1.851	0.478	0.171	1.851	0.387	0.161	1.901	0.247	0.124	NaN	NaN	NaN	1.852	-0.004	0.15	NaN	NaN	NaN	1.878	0.767	0.514	1.883	0.611	0.527	1.882	0.494	0.48	1.88	0.392	0.488	1.903	0.266	0.552	NaN	NaN	NaN
871	4.355	2.023	0.888	0.322	1.826	0.836	0.188	1.875	0.783	0.142	NaN	NaN	NaN	1.85	0.478	0.17	1.85	0.387	0.16	1.901	0.246	0.123	NaN	NaN	NaN	1.852	-0.004	0.15	NaN	NaN	NaN	1.88	0.768	0.512	1.881	0.61	0.525	1.881	0.494	0.48	1.878	0.391	0.487	1.902	0.266	0.552	NaN	NaN	NaN
872	4.36	2.022	0.888	0.321	1.824	0.836	0.187	1.872	0.784	0.141	NaN	NaN	NaN	1.85	0.478	0.169	1.85	0.386	0.159	1.9	0.245	0.122	NaN	NaN	NaN	1.853	-0.005	0.15	NaN	NaN	NaN	1.879	0.769	0.511	1.88	0.609	0.524	1.879	0.494	0.479	1.877	0.392	0.486	1.9	0.266	0.551	NaN	NaN	NaN
873	4.365	2.02	0.888	0.32	1.822	0.836	0.186	1.87	0.785	0.14	NaN	NaN	NaN	1.85	0.478	0.169	1.85	0.386	0.158	1.9	0.245	0.121	NaN	NaN	NaN	1.853	-0.005	0.15	NaN	NaN	NaN	1.879	0.768	0.51	1.879	0.609	0.523	1.878	0.494	0.478	1.876	0.392	0.486	1.898	0.265	0.549	NaN	NaN	NaN
874	4.37	2.019	0.888	0.319	1.821	0.836	0.185	1.869	0.786	0.14	1.896	0.581	0.12	1.85	0.477	0.169	1.85	0.385	0.158	1.9	0.245	0.122	NaN	NaN	NaN	1.853	-0.005	0.15	NaN	NaN	NaN	1.878	0.769	0.509	1.878	0.609	0.522	1.876	0.494	0.477	1.875	0.392	0.485	1.897	0.265	0.55	NaN	NaN	NaN
875	4.375	2.018	0.888	0.318	1.819	0.837	0.185	1.867	0.787	0.139	1.896	0.581	0.12	1.85	0.477	0.169	1.851	0.385	0.157	1.9	0.245	0.122	NaN	NaN	NaN	1.853	-0.005	0.15	NaN	NaN	NaN	1.877	0.769	0.508	1.877	0.61	0.521	1.874	0.493	0.475	1.873	0.392	0.484	1.896	0.265	0.549	NaN	NaN	NaN
876	4.38	2.016	0.888	0.317	1.817	0.837	0.184	1.864	0.787	0.138	1.895	0.58	0.119	1.85	0.477	0.168	1.851	0.384	0.157	1.9	0.245	0.121	NaN	NaN	NaN	1.852	-0.005	0.15	NaN	NaN	NaN	1.877	0.769	0.506	1.876	0.61	0.521	1.872	0.493	0.474	1.871	0.392	0.483	1.895	0.266	0.549	NaN	NaN	NaN
877	4.385	2.015	0.888	0.316	1.816	0.837	0.183	1.862	0.788	0.138	1.894	0.58	0.119	1.851	0.476	0.168	1.852	0.384	0.156	1.901	0.245	0.121	NaN	NaN	NaN	1.852	-0.005	0.15	NaN	NaN	NaN	1.876	0.769	0.505	1.875	0.61	0.52	1.871	0.493	0.474	1.87	0.391	0.482	1.895	0.266	0.548	NaN	NaN	NaN
878	4.39	2.014	0.888	0.316	1.814	0.837	0.183	1.86	0.788	0.137	1.894	0.58	0.118	1.851	0.476	0.167	1.851	0.384	0.156	1.901	0.245	0.121	NaN	NaN	NaN	1.852	-0.005	0.15	NaN	NaN	NaN	1.875	0.769	0.505	1.874	0.61	0.519	1.87	0.493	0.473	1.869	0.391	0.481	1.894	0.267	0.548	NaN	NaN	NaN
879	4.395	2.012	0.887	0.315	1.813	0.837	0.182	1.858	0.788	0.136	1.893	0.58	0.117	1.849	0.476	0.166	1.851	0.383	0.156	1.901	0.245	0.121	NaN	NaN	NaN	1.851	-0.005	0.149	NaN	NaN	NaN	1.873	0.768	0.503	1.872	0.61	0.518	1.869	0.493	0.472	1.867	0.391	0.48	1.892	0.267	0.547	NaN	NaN	NaN
880	4.4	2.011	0.888	0.314	1.811	0.838	0.182	1.856	0.787	0.136	1.893	0.58	0.117	1.849	0.475	0.165	1.85	0.383	0.155	1.902	0.244	0.121	NaN	NaN	NaN	1.85	-0.004	0.149	NaN	NaN	NaN	1.871	0.767	0.501	1.87	0.609	0.517	1.867	0.493	0.472	1.867	0.392	0.48	1.891	0.268	0.547	NaN	NaN	NaN
881	4.405	2.01	0.888	0.312	1.81	0.838	0.181	1.855	0.787	0.135	1.893	0.58	0.117	1.848	0.475	0.164	1.85	0.383	0.155	1.901	0.244	0.12	NaN	NaN	NaN	1.841	0	0.148	NaN	NaN	NaN	1.869	0.767	0.499	1.87	0.609	0.517	1.866	0.493	0.471	1.866	0.392	0.48	1.891	0.268	0.546	NaN	NaN	NaN
882	4.41	2.009	0.888	0.311	1.808	0.838	0.18	1.853	0.787	0.133	1.893	0.579	0.116	1.848	0.475	0.163	1.85	0.384	0.154	1.901	0.244	0.12	NaN	NaN	NaN	1.82	0.01	0.145	NaN	NaN	NaN	1.868	0.767	0.498	1.87	0.611	0.516	1.865	0.493	0.471	1.864	0.392	0.479	1.891	0.269	0.546	NaN	NaN	NaN
883	4.415	2.008	0.888	0.31	1.807	0.838	0.179	1.852	0.787	0.132	1.893	0.579	0.115	1.847	0.475	0.163	1.849	0.383	0.154	1.901	0.243	0.12	NaN	NaN	NaN	1.814	0.012	0.144	NaN	NaN	NaN	1.868	0.768	0.498	1.869	0.612	0.515	1.864	0.493	0.47	1.864	0.392	0.479	1.89	0.27	0.546	NaN	NaN	NaN
884	4.42	2.006	0.888	0.309	1.805	0.838	0.179	1.85	0.787	0.132	1.892	0.578	0.115	1.847	0.476	0.162	1.849	0.383	0.153	1.9	0.243	0.119	NaN	NaN	NaN	1.813	0.013	0.144	NaN	NaN	NaN	1.868	0.769	0.498	1.869	0.612	0.513	1.863	0.493	0.469	1.863	0.393	0.479	1.891	0.271	0.546	NaN	NaN	NaN
885	4.425	2.005	0.888	0.308	1.804	0.837	0.178	1.849	0.786	0.13	1.891	0.578	0.114	1.846	0.476	0.162	1.848	0.383	0.153	1.9	0.244	0.119	NaN	NaN	NaN	1.813	0.013	0.144	NaN	NaN	NaN	1.868	0.77	0.498	1.868	0.613	0.513	1.862	0.494	0.469	1.862	0.393	0.478	1.89	0.271	0.546	NaN	NaN	NaN
886	4.43	2.004	0.889	0.306	1.802	0.837	0.177	1.848	0.785	0.129	1.891	0.578	0.114	1.845	0.476	0.161	1.848	0.383	0.153	1.9	0.244	0.12	NaN	NaN	NaN	1.813	0.013	0.144	NaN	NaN	NaN	1.866	0.77	0.497	1.867	0.613	0.512	1.861	0.494	0.468	1.86	0.393	0.477	1.89	0.272	0.545	NaN	NaN	NaN
887	4.435	2.003	0.889	0.305	1.801	0.837	0.176	1.847	0.785	0.128	1.89	0.578	0.113	1.844	0.475	0.16	1.848	0.383	0.153	1.9	0.244	0.12	NaN	NaN	NaN	1.813	0.013	0.144	NaN	NaN	NaN	1.864	0.769	0.496	1.866	0.613	0.511	1.86	0.494	0.468	1.859	0.393	0.476	1.889	0.272	0.545	NaN	NaN	NaN
888	4.44	2.002	0.889	0.303	1.8	0.837	0.175	1.845	0.785	0.128	1.889	0.577	0.112	1.843	0.474	0.16	1.847	0.383	0.152	1.9	0.243	0.119	NaN	NaN	NaN	1.813	0.013	0.144	NaN	NaN	NaN	1.864	0.77	0.495	1.864	0.613	0.511	1.859	0.495	0.467	1.858	0.393	0.476	1.888	0.272	0.545	NaN	NaN	NaN
889	4.445	2.001	0.889	0.302	1.798	0.837	0.175	1.844	0.785	0.128	1.889	0.577	0.111	1.843	0.474	0.159	1.846	0.383	0.152	1.899	0.243	0.119	NaN	NaN	NaN	1.813	0.013	0.144	NaN	NaN	NaN	1.864	0.772	0.494	1.863	0.614	0.51	1.858	0.495	0.467	1.857	0.394	0.476	1.886	0.272	0.545	NaN	NaN	NaN
890	4.45	2	0.889	0.3	1.797	0.837	0.174	1.843	0.785	0.127	1.888	0.577	0.111	1.842	0.474	0.159	1.846	0.382	0.151	1.899	0.243	0.119	NaN	NaN	NaN	1.813	0.013	0.144	NaN	NaN	NaN	1.862	0.772	0.492	1.862	0.614	0.51	1.857	0.496	0.466	1.856	0.394	0.476	1.885	0.273	0.545	NaN	NaN	NaN
891	4.455	1.999	0.89	0.298	1.795	0.837	0.173	1.842	0.784	0.125	1.888	0.577	0.11	1.841	0.474	0.159	1.845	0.382	0.151	1.899	0.243	0.119	NaN	NaN	NaN	1.813	0.013	0.144	NaN	NaN	NaN	1.862	0.773	0.492	1.861	0.615	0.509	1.857	0.497	0.466	1.855	0.394	0.475	1.884	0.273	0.544	NaN	NaN	NaN
892	4.46	1.997	0.89	0.297	1.794	0.837	0.172	1.84	0.784	0.124	1.887	0.577	0.11	1.841	0.474	0.158	1.845	0.382	0.15	1.899	0.243	0.118	NaN	NaN	NaN	1.812	0.012	0.144	NaN	NaN	NaN	1.862	0.774	0.492	1.859	0.615	0.508	1.855	0.497	0.465	1.853	0.395	0.475	1.883	0.274	0.544	NaN	NaN	NaN
893	4.465	1.996	0.89	0.295	1.792	0.836	0.171	1.838	0.784	0.123	1.886	0.577	0.11	1.84	0.474	0.158	1.844	0.382	0.15	1.898	0.243	0.118	NaN	NaN	NaN	1.813	0.013	0.144	NaN	NaN	NaN	1.861	0.775	0.491	1.857	0.614	0.508	1.853	0.496	0.464	1.851	0.395	0.474	1.882	0.274	0.544	NaN	NaN	NaN
894	4.47	1.995	0.89	0.294	1.791	0.836	0.17	1.837	0.784	0.122	1.885	0.577	0.109	1.84	0.474	0.157	1.844	0.382	0.15	1.898	0.243	0.118	NaN	NaN	NaN	1.813	0.013	0.144	NaN	NaN	NaN	1.861	0.775	0.491	1.856	0.615	0.507	1.852	0.497	0.464	1.85	0.395	0.474	1.881	0.275	0.544	NaN	NaN	NaN
895	4.475	1.994	0.891	0.292	1.79	0.836	0.169	1.836	0.784	0.122	1.885	0.577	0.109	1.839	0.474	0.157	1.843	0.381	0.149	1.898	0.242	0.118	NaN	NaN	NaN	1.813	0.013	0.144	NaN	NaN	NaN	1.86	0.776	0.49	1.855	0.615	0.507	1.851	0.498	0.464	1.849	0.396	0.474	1.88	0.275	0.543	NaN	NaN	NaN
896	4.48	1.993	0.891	0.291	1.788	0.836	0.169	1.837	0.783	0.121	1.884	0.577	0.108	1.839	0.473	0.156	1.843	0.381	0.149	1.898	0.242	0.118	NaN	NaN	NaN	1.813	0.013	0.144	NaN	NaN	NaN	1.858	0.776	0.489	1.854	0.617	0.506	1.849	0.499	0.464	1.847	0.397	0.474	1.879	0.276	0.543	NaN	NaN	NaN
897	4.485	1.992	0.891	0.29	1.787	0.836	0.168	1.835	0.783	0.12	1.884	0.577	0.108	1.838	0.473	0.156	1.843	0.381	0.149	1.898	0.242	0.118	NaN	NaN	NaN	1.813	0.013	0.144	NaN	NaN	NaN	1.856	0.775	0.487	1.853	0.618	0.506	1.848	0.499	0.463	1.846	0.397	0.474	1.878	0.276	0.543	NaN	NaN	NaN
898	4.49	1.991	0.891	0.288	1.785	0.836	0.167	1.835	0.782	0.119	1.883	0.577	0.107	1.838	0.473	0.155	1.843	0.381	0.148	1.898	0.242	0.117	NaN	NaN	NaN	1.813	0.013	0.144	NaN	NaN	NaN	1.854	0.775	0.486	1.851	0.618	0.505	1.846	0.5	0.462	1.845	0.398	0.474	1.876	0.277	0.543	NaN	NaN	NaN
899	4.495	1.99	0.891	0.287	1.784	0.836	0.166	1.841	0.78	0.119	1.883	0.577	0.107	1.837	0.473	0.155	1.843	0.381	0.148	1.898	0.242	0.117	NaN	NaN	NaN	1.813	0.013	0.144	NaN	NaN	NaN	1.854	0.776	0.485	1.849	0.619	0.504	1.843	0.499	0.461	1.843	0.398	0.473	1.875	0.277	0.542	NaN	NaN	NaN
900	4.5	1.989	0.891	0.286	1.782	0.836	0.166	1.842	0.779	0.119	1.882	0.577	0.106	1.837	0.473	0.155	1.843	0.381	0.148	1.898	0.242	0.117	NaN	NaN	NaN	1.813	0.013	0.144	NaN	NaN	NaN	1.855	0.777	0.486	1.847	0.619	0.504	1.842	0.5	0.46	1.84	0.397	0.472	1.873	0.277	0.541	NaN	NaN	NaN
901	4.505	1.988	0.891	0.285	1.781	0.836	0.165	1.841	0.78	0.119	1.881	0.577	0.106	1.837	0.473	0.155	1.843	0.381	0.148	1.898	0.242	0.117	NaN	NaN	NaN	1.812	0.013	0.144	NaN	NaN	NaN	1.854	0.778	0.485	1.846	0.62	0.503	1.842	0.501	0.46	1.839	0.398	0.472	1.872	0.277	0.541	NaN	NaN	NaN
902	4.51	1.987	0.892	0.284	1.78	0.836	0.164	1.843	0.779	0.119	1.881	0.578	0.106	1.836	0.473	0.155	1.843	0.382	0.148	1.898	0.242	0.117	NaN	NaN	NaN	1.812	0.012	0.144	NaN	NaN	NaN	1.853	0.778	0.485	1.844	0.62	0.503	1.839	0.501	0.46	1.838	0.399	0.472	1.87	0.278	0.541	NaN	NaN	NaN
903	4.515	1.986	0.892	0.283	1.778	0.836	0.163	1.85	0.777	0.121	1.88	0.577	0.105	1.836	0.473	0.154	1.843	0.382	0.147	1.898	0.242	0.117	NaN	NaN	NaN	1.812	0.012	0.144	NaN	NaN	NaN	1.851	0.777	0.484	1.842	0.621	0.502	1.836	0.5	0.459	1.836	0.399	0.472	1.869	0.278	0.541	NaN	NaN	NaN
904	4.52	1.985	0.893	0.282	1.777	0.836	0.163	1.854	0.776	0.122	1.879	0.577	0.105	1.836	0.473	0.154	1.842	0.382	0.147	1.898	0.242	0.116	NaN	NaN	NaN	1.812	0.012	0.144	NaN	NaN	NaN	1.85	0.777	0.483	1.84	0.622	0.502	1.833	0.5	0.459	1.834	0.399	0.471	1.868	0.279	0.541	NaN	NaN	NaN
905	4.525	1.984	0.893	0.281	1.776	0.835	0.162	1.853	0.776	0.121	1.878	0.578	0.104	1.836	0.473	0.154	1.842	0.381	0.147	1.898	0.242	0.116	NaN	NaN	NaN	1.812	0.012	0.144	NaN	NaN	NaN	1.849	0.777	0.483	1.838	0.622	0.501	1.832	0.501	0.459	1.832	0.4	0.471	1.867	0.281	0.542	NaN	NaN	NaN
906	4.53	1.983	0.893	0.28	1.777	0.834	0.162	1.848	0.778	0.12	1.877	0.578	0.103	1.836	0.473	0.153	1.842	0.381	0.147	1.898	0.242	0.116	NaN	NaN	NaN	1.812	0.012	0.144	NaN	NaN	NaN	1.849	0.778	0.481	1.836	0.622	0.5	1.829	0.501	0.458	1.83	0.401	0.471	1.866	0.282	0.541	NaN	NaN	NaN
907	4.535	1.982	0.893	0.279	1.777	0.834	0.162	1.841	0.78	0.118	1.877	0.578	0.103	1.835	0.472	0.153	1.842	0.381	0.147	1.898	0.242	0.116	NaN	NaN	NaN	1.812	0.012	0.144	NaN	NaN	NaN	1.848	0.778	0.48	1.833	0.621	0.499	1.827	0.501	0.457	1.828	0.401	0.47	1.864	0.282	0.541	NaN	NaN	NaN
908	4.54	1.981	0.893	0.278	NaN	NaN	NaN	1.838	0.78	0.117	1.876	0.578	0.102	1.835	0.472	0.152	1.842	0.381	0.146	1.898	0.241	0.116	NaN	NaN	NaN	1.812	0.012	0.144	NaN	NaN	NaN	1.848	0.778	0.48	1.828	0.619	0.498	1.824	0.5	0.456	1.825	0.4	0.469	1.861	0.281	0.539	NaN	NaN	NaN
909	4.545	1.98	0.893	0.277	NaN	NaN	NaN	1.836	0.779	0.115	1.875	0.578	0.102	1.834	0.472	0.151	1.842	0.381	0.146	1.898	0.241	0.115	NaN	NaN	NaN	1.812	0.012	0.144	NaN	NaN	NaN	1.848	0.778	0.479	1.826	0.619	0.498	1.822	0.5	0.455	1.822	0.4	0.469	1.859	0.282	0.539	NaN	NaN	NaN
910	4.55	1.979	0.893	0.276	NaN	NaN	NaN	1.83	0.78	0.113	1.874	0.578	0.101	1.834	0.472	0.151	1.842	0.38	0.145	1.898	0.241	0.115	NaN	NaN	NaN	1.812	0.012	0.144	NaN	NaN	NaN	1.848	0.779	0.479	1.824	0.619	0.497	1.819	0.501	0.455	1.819	0.4	0.468	1.858	0.283	0.539	NaN	NaN	NaN
911	4.555	1.979	0.894	0.275	NaN	NaN	NaN	1.823	0.781	0.113	1.873	0.578	0.1	1.834	0.472	0.151	1.842	0.38	0.144	1.898	0.241	0.115	NaN	NaN	NaN	1.812	0.012	0.144	NaN	NaN	NaN	1.848	0.779	0.478	1.821	0.619	0.496	1.817	0.501	0.454	1.817	0.4	0.468	1.857	0.284	0.539	NaN	NaN	NaN
912	4.56	1.978	0.894	0.274	NaN	NaN	NaN	1.82	0.781	0.113	1.873	0.579	0.099	1.834	0.472	0.15	1.842	0.38	0.144	1.898	0.241	0.115	NaN	NaN	NaN	1.812	0.012	0.144	NaN	NaN	NaN	1.85	0.781	0.479	1.819	0.62	0.495	1.814	0.501	0.454	1.815	0.401	0.467	1.855	0.284	0.538	NaN	NaN	NaN
913	4.565	1.977	0.894	0.273	1.769	0.835	0.16	1.817	0.781	0.113	1.872	0.579	0.098	1.834	0.472	0.15	1.843	0.38	0.143	1.898	0.241	0.115	NaN	NaN	NaN	1.812	0.012	0.144	NaN	NaN	NaN	1.85	0.781	0.478	1.817	0.62	0.495	1.812	0.501	0.453	1.812	0.401	0.467	1.853	0.285	0.538	NaN	NaN	NaN
914	4.57	1.976	0.894	0.272	1.768	0.835	0.16	1.814	0.781	0.112	1.871	0.579	0.098	1.835	0.473	0.15	1.843	0.38	0.143	1.898	0.241	0.115	NaN	NaN	NaN	1.812	0.012	0.144	NaN	NaN	NaN	1.85	0.782	0.478	1.816	0.622	0.494	1.809	0.502	0.453	1.81	0.402	0.466	1.851	0.286	0.537	NaN	NaN	NaN
915	4.575	1.975	0.894	0.271	1.768	0.834	0.16	1.812	0.78	0.11	1.87	0.579	0.097	1.835	0.473	0.15	1.843	0.38	0.143	1.898	0.24	0.114	NaN	NaN	NaN	1.812	0.012	0.144	NaN	NaN	NaN	1.85	0.782	0.478	1.814	0.622	0.493	1.807	0.503	0.452	1.807	0.402	0.465	1.85	0.286	0.537	NaN	NaN	NaN
916	4.58	1.974	0.894	0.27	1.767	0.834	0.161	1.811	0.78	0.111	1.869	0.579	0.096	1.834	0.472	0.149	1.843	0.38	0.142	1.898	0.239	0.113	NaN	NaN	NaN	1.812	0.012	0.144	NaN	NaN	NaN	1.849	0.781	0.477	1.812	0.623	0.493	1.805	0.504	0.452	1.804	0.402	0.465	1.848	0.287	0.536	NaN	NaN	NaN
917	4.585	1.973	0.894	0.268	NaN	NaN	NaN	1.811	0.781	0.112	1.868	0.579	0.095	1.834	0.473	0.148	1.843	0.379	0.142	1.898	0.239	0.113	NaN	NaN	NaN	1.812	0.012	0.144	NaN	NaN	NaN	1.847	0.78	0.476	1.81	0.623	0.492	1.802	0.504	0.451	1.802	0.402	0.464	1.846	0.288	0.536	NaN	NaN	NaN
918	4.59	1.973	0.894	0.267	NaN	NaN	NaN	1.809	0.781	0.112	1.867	0.579	0.095	1.834	0.473	0.147	1.843	0.379	0.142	1.898	0.239	0.113	NaN	NaN	NaN	1.812	0.012	0.144	NaN	NaN	NaN	1.847	0.78	0.475	1.807	0.623	0.491	1.799	0.504	0.45	1.798	0.402	0.464	1.845	0.289	0.536	NaN	NaN	NaN
919	4.595	1.972	0.894	0.266	NaN	NaN	NaN	1.807	0.781	0.112	1.866	0.579	0.094	1.834	0.473	0.147	1.842	0.379	0.141	1.898	0.238	0.112	NaN	NaN	NaN	1.812	0.012	0.144	NaN	NaN	NaN	1.849	0.781	0.474	1.805	0.623	0.491	1.795	0.503	0.449	1.795	0.402	0.463	1.843	0.29	0.535	NaN	NaN	NaN
920	4.6	1.971	0.894	0.265	NaN	NaN	NaN	1.806	0.781	0.111	1.865	0.579	0.093	1.833	0.473	0.146	1.842	0.38	0.141	1.898	0.238	0.112	NaN	NaN	NaN	1.812	0.012	0.144	NaN	NaN	NaN	1.849	0.781	0.474	1.803	0.623	0.49	1.792	0.503	0.449	1.793	0.403	0.462	1.842	0.291	0.535	NaN	NaN	NaN
921	4.605	1.97	0.894	0.264	1.758	0.833	0.159	1.805	0.78	0.11	1.865	0.579	0.093	1.833	0.472	0.146	1.842	0.379	0.141	1.898	0.238	0.112	NaN	NaN	NaN	1.812	0.012	0.144	NaN	NaN	NaN	1.849	0.781	0.473	1.801	0.623	0.488	1.79	0.505	0.448	1.791	0.404	0.462	1.84	0.292	0.535	NaN	NaN	NaN
922	4.61	1.969	0.894	0.263	NaN	NaN	NaN	1.805	0.779	0.108	1.864	0.579	0.092	1.832	0.472	0.146	1.842	0.379	0.14	1.899	0.239	0.112	NaN	NaN	NaN	1.812	0.012	0.144	NaN	NaN	NaN	1.847	0.78	0.472	1.798	0.623	0.487	1.787	0.504	0.447	1.788	0.404	0.462	1.838	0.293	0.534	NaN	NaN	NaN
923	4.615	1.968	0.894	0.262	NaN	NaN	NaN	1.803	0.779	0.108	1.863	0.579	0.091	1.832	0.472	0.145	1.842	0.379	0.14	1.899	0.239	0.112	NaN	NaN	NaN	1.812	0.012	0.144	NaN	NaN	NaN	1.847	0.779	0.472	1.796	0.623	0.486	1.783	0.503	0.445	1.786	0.405	0.461	1.835	0.293	0.533	NaN	NaN	NaN
924	4.62	1.967	0.894	0.26	NaN	NaN	NaN	1.801	0.78	0.108	1.862	0.579	0.09	1.832	0.472	0.145	1.842	0.379	0.139	1.899	0.238	0.112	NaN	NaN	NaN	1.813	0.012	0.144	NaN	NaN	NaN	1.847	0.779	0.471	1.793	0.622	0.486	1.779	0.503	0.444	1.782	0.405	0.46	1.833	0.293	0.533	NaN	NaN	NaN
925	4.625	1.966	0.894	0.259	NaN	NaN	NaN	1.799	0.78	0.107	1.861	0.579	0.09	1.832	0.472	0.144	1.842	0.379	0.139	1.9	0.238	0.112	NaN	NaN	NaN	1.813	0.012	0.144	NaN	NaN	NaN	1.847	0.779	0.471	1.791	0.622	0.486	1.776	0.503	0.444	1.78	0.405	0.46	1.831	0.294	0.533	NaN	NaN	NaN
926	4.63	1.965	0.894	0.258	NaN	NaN	NaN	1.798	0.78	0.107	1.861	0.579	0.089	1.832	0.472	0.144	1.842	0.379	0.138	1.9	0.238	0.112	NaN	NaN	NaN	1.813	0.012	0.144	NaN	NaN	NaN	1.847	0.778	0.47	1.79	0.623	0.485	1.774	0.504	0.444	1.777	0.405	0.46	1.829	0.295	0.532	NaN	NaN	NaN
927	4.635	1.964	0.894	0.257	1.767	0.827	0.162	1.797	0.779	0.106	1.86	0.579	0.088	1.832	0.472	0.143	1.842	0.379	0.139	1.899	0.238	0.112	NaN	NaN	NaN	1.813	0.012	0.144	NaN	NaN	NaN	1.847	0.778	0.469	1.788	0.624	0.484	1.772	0.505	0.444	1.774	0.404	0.459	1.827	0.295	0.532	NaN	NaN	NaN
928	4.64	1.963	0.894	0.256	1.768	0.827	0.162	1.795	0.779	0.106	1.859	0.579	0.088	1.832	0.472	0.143	1.842	0.379	0.138	1.899	0.238	0.111	NaN	NaN	NaN	1.813	0.011	0.144	NaN	NaN	NaN	1.848	0.778	0.469	1.786	0.624	0.484	1.77	0.506	0.443	1.771	0.405	0.458	1.826	0.296	0.532	NaN	NaN	NaN
929	4.645	1.963	0.894	0.256	1.764	0.827	0.161	1.794	0.778	0.106	1.858	0.579	0.087	1.831	0.472	0.141	1.842	0.379	0.138	1.899	0.238	0.111	NaN	NaN	NaN	1.813	0.011	0.144	NaN	NaN	NaN	1.849	0.779	0.468	1.784	0.623	0.484	1.768	0.506	0.443	1.769	0.406	0.458	1.824	0.298	0.531	NaN	NaN	NaN
930	4.65	1.962	0.894	0.255	1.754	0.828	0.159	1.793	0.778	0.106	1.858	0.579	0.087	1.831	0.472	0.141	1.842	0.379	0.137	1.899	0.237	0.111	NaN	NaN	NaN	1.813	0.011	0.144	NaN	NaN	NaN	1.85	0.779	0.468	1.783	0.624	0.484	1.766	0.507	0.442	1.767	0.406	0.457	1.822	0.299	0.531	NaN	NaN	NaN
931	4.655	1.96	0.893	0.254	1.752	0.828	0.158	1.794	0.778	0.107	1.857	0.579	0.086	1.83	0.471	0.14	1.842	0.378	0.137	1.899	0.237	0.111	NaN	NaN	NaN	1.813	0.011	0.144	NaN	NaN	NaN	1.85	0.779	0.468	1.781	0.624	0.483	1.764	0.507	0.442	1.765	0.407	0.457	1.821	0.299	0.53	NaN	NaN	NaN
932	4.66	1.959	0.893	0.254	NaN	NaN	NaN	1.793	0.778	0.108	1.856	0.579	0.086	1.83	0.471	0.14	1.842	0.378	0.136	1.899	0.237	0.111	NaN	NaN	NaN	1.813	0.011	0.144	NaN	NaN	NaN	1.85	0.779	0.467	1.779	0.624	0.482	1.762	0.507	0.442	1.763	0.407	0.456	1.819	0.3	0.53	NaN	NaN	NaN
933	4.665	1.958	0.893	0.253	1.744	0.828	0.155	1.791	0.779	0.107	1.855	0.579	0.085	1.829	0.471	0.14	1.841	0.378	0.136	1.899	0.237	0.111	NaN	NaN	NaN	1.813	0.011	0.144	NaN	NaN	NaN	1.85	0.779	0.467	1.777	0.623	0.48	1.759	0.508	0.441	1.76	0.407	0.456	1.818	0.301	0.53	NaN	NaN	NaN
934	4.67	1.958	0.893	0.252	1.744	0.827	0.155	1.789	0.779	0.107	1.855	0.578	0.085	1.829	0.471	0.139	1.841	0.377	0.135	1.899	0.237	0.111	NaN	NaN	NaN	1.813	0.011	0.144	NaN	NaN	NaN	1.848	0.778	0.466	1.776	0.624	0.48	1.757	0.508	0.441	1.758	0.408	0.456	1.817	0.302	0.529	NaN	NaN	NaN
935	4.675	1.957	0.893	0.252	1.745	0.827	0.155	1.787	0.779	0.106	1.854	0.578	0.084	1.829	0.471	0.139	1.84	0.377	0.135	1.899	0.237	0.111	NaN	NaN	NaN	1.813	0.011	0.144	NaN	NaN	NaN	1.846	0.776	0.463	1.775	0.624	0.48	1.756	0.508	0.441	1.757	0.408	0.456	1.816	0.303	0.529	NaN	NaN	NaN
936	4.68	1.956	0.893	0.252	1.748	0.826	0.155	1.787	0.779	0.105	1.853	0.578	0.084	1.829	0.471	0.139	1.84	0.377	0.135	1.899	0.237	0.111	NaN	NaN	NaN	1.813	0.012	0.144	NaN	NaN	NaN	1.844	0.775	0.462	1.774	0.624	0.479	1.754	0.508	0.44	1.755	0.409	0.456	1.815	0.304	0.529	NaN	NaN	NaN
937	4.685	1.954	0.893	0.251	1.755	0.825	0.156	1.788	0.778	0.104	1.853	0.578	0.084	1.828	0.471	0.139	1.84	0.377	0.134	1.899	0.237	0.111	NaN	NaN	NaN	1.813	0.012	0.143	NaN	NaN	NaN	1.843	0.774	0.461	1.772	0.625	0.478	1.751	0.507	0.44	1.753	0.41	0.456	1.815	0.305	0.529	NaN	NaN	NaN
938	4.69	1.953	0.893	0.251	1.758	0.824	0.156	1.788	0.777	0.103	1.852	0.578	0.083	1.828	0.471	0.138	1.84	0.377	0.134	1.899	0.237	0.111	NaN	NaN	NaN	1.813	0.012	0.144	NaN	NaN	NaN	1.843	0.775	0.461	1.77	0.624	0.478	1.75	0.508	0.44	1.751	0.411	0.456	1.814	0.307	0.529	NaN	NaN	NaN
939	4.695	1.952	0.893	0.251	1.759	0.823	0.157	1.786	0.777	0.101	1.852	0.578	0.083	1.828	0.471	0.138	1.839	0.377	0.135	1.899	0.237	0.111	NaN	NaN	NaN	1.813	0.012	0.143	NaN	NaN	NaN	1.844	0.776	0.462	1.769	0.624	0.477	1.749	0.509	0.439	1.749	0.412	0.456	1.813	0.309	0.529	NaN	NaN	NaN
940	4.7	1.951	0.893	0.251	1.76	0.823	0.157	1.785	0.778	0.102	1.851	0.578	0.083	1.828	0.471	0.138	1.839	0.378	0.135	1.899	0.237	0.111	NaN	NaN	NaN	1.813	0.012	0.143	NaN	NaN	NaN	1.843	0.776	0.461	1.768	0.624	0.477	1.747	0.508	0.439	1.747	0.413	0.456	1.812	0.31	0.528	NaN	NaN	NaN
941	4.705	1.95	0.893	0.251	1.761	0.823	0.157	1.784	0.778	0.102	1.85	0.578	0.082	1.827	0.471	0.138	1.839	0.378	0.135	1.899	0.237	0.111	NaN	NaN	NaN	1.813	0.012	0.143	NaN	NaN	NaN	1.842	0.776	0.46	1.768	0.625	0.477	1.745	0.508	0.438	1.745	0.413	0.456	1.81	0.311	0.528	NaN	NaN	NaN
942	4.71	1.949	0.893	0.251	NaN	NaN	NaN	1.782	0.778	0.101	1.85	0.578	0.082	1.826	0.471	0.138	1.839	0.378	0.135	1.898	0.237	0.11	NaN	NaN	NaN	1.813	0.012	0.144	NaN	NaN	NaN	1.84	0.776	0.46	1.767	0.625	0.477	1.744	0.509	0.438	1.743	0.414	0.456	1.808	0.311	0.529	NaN	NaN	NaN
943	4.715	1.948	0.893	0.251	NaN	NaN	NaN	1.781	0.778	0.1	1.85	0.578	0.082	1.825	0.471	0.138	1.838	0.378	0.135	1.898	0.237	0.11	NaN	NaN	NaN	1.813	0.012	0.143	NaN	NaN	NaN	1.839	0.776	0.46	1.766	0.625	0.477	1.742	0.509	0.438	1.741	0.414	0.456	1.806	0.312	0.529	NaN	NaN	NaN
944	4.72	1.947	0.893	0.251	NaN	NaN	NaN	1.781	0.778	0.1	1.849	0.578	0.082	1.824	0.471	0.138	1.838	0.378	0.135	1.898	0.237	0.11	NaN	NaN	NaN	1.813	0.011	0.144	NaN	NaN	NaN	1.838	0.776	0.459	1.766	0.625	0.477	1.741	0.509	0.438	1.739	0.415	0.456	1.803	0.313	0.529	NaN	NaN	NaN
945	4.725	1.946	0.893	0.251	NaN	NaN	NaN	1.78	0.778	0.098	1.848	0.578	0.082	1.824	0.47	0.138	1.837	0.377	0.135	1.898	0.237	0.11	NaN	NaN	NaN	1.813	0.011	0.144	NaN	NaN	NaN	1.837	0.776	0.459	1.765	0.626	0.477	1.739	0.51	0.438	1.736	0.416	0.456	1.8	0.314	0.529	NaN	NaN	NaN
946	4.73	1.945	0.893	0.251	1.751	0.826	0.151	1.78	0.777	0.096	1.848	0.578	0.082	1.823	0.47	0.138	1.837	0.377	0.135	1.897	0.237	0.11	NaN	NaN	NaN	1.813	0.011	0.144	NaN	NaN	NaN	1.836	0.776	0.459	1.764	0.626	0.477	1.738	0.51	0.439	1.733	0.416	0.456	1.796	0.314	0.529	NaN	NaN	NaN
947	4.735	1.944	0.893	0.25	1.746	0.827	0.15	1.78	0.777	0.096	1.847	0.578	0.082	1.822	0.47	0.138	1.836	0.377	0.135	1.897	0.237	0.111	NaN	NaN	NaN	1.813	0.011	0.144	NaN	NaN	NaN	1.835	0.776	0.459	1.764	0.626	0.477	1.736	0.511	0.438	1.731	0.417	0.456	1.792	0.314	0.53	NaN	NaN	NaN
948	4.74	1.943	0.893	0.25	1.735	0.83	0.149	1.78	0.777	0.096	1.847	0.578	0.082	1.822	0.47	0.138	1.836	0.377	0.135	1.897	0.237	0.111	NaN	NaN	NaN	1.813	0.012	0.144	NaN	NaN	NaN	1.834	0.776	0.459	1.763	0.627	0.477	1.733	0.511	0.438	1.728	0.417	0.456	1.787	0.313	0.53	NaN	NaN	NaN
949	4.745	1.941	0.893	0.25	1.737	0.829	0.149	1.778	0.777	0.095	1.846	0.578	0.082	1.821	0.47	0.138	1.835	0.377	0.135	1.897	0.237	0.111	NaN	NaN	NaN	1.813	0.011	0.144	NaN	NaN	NaN	1.833	0.777	0.459	1.762	0.628	0.477	1.732	0.511	0.438	1.724	0.417	0.455	1.783	0.313	0.53	NaN	NaN	NaN
950	4.75	1.94	0.894	0.25	1.746	0.827	0.15	1.777	0.777	0.095	1.846	0.578	0.082	1.821	0.469	0.138	1.835	0.377	0.135	1.897	0.238	0.111	NaN	NaN	NaN	1.813	0.011	0.144	NaN	NaN	NaN	1.832	0.777	0.459	1.762	0.629	0.478	1.731	0.513	0.439	1.721	0.417	0.454	1.778	0.312	0.53	NaN	NaN	NaN
951	4.755	1.939	0.894	0.25	NaN	NaN	NaN	1.776	0.778	0.094	1.845	0.578	0.082	1.82	0.469	0.138	1.835	0.377	0.135	1.896	0.238	0.111	NaN	NaN	NaN	1.813	0.011	0.144	NaN	NaN	NaN	1.83	0.777	0.459	1.76	0.629	0.478	1.728	0.513	0.439	1.718	0.417	0.455	1.774	0.311	0.53	NaN	NaN	NaN
952	4.76	1.938	0.894	0.25	NaN	NaN	NaN	1.776	0.777	0.094	1.845	0.578	0.082	1.819	0.469	0.138	1.834	0.377	0.135	1.896	0.238	0.111	NaN	NaN	NaN	1.813	0.012	0.144	NaN	NaN	NaN	1.829	0.777	0.459	1.757	0.628	0.478	1.725	0.513	0.438	1.716	0.417	0.455	1.769	0.31	0.53	NaN	NaN	NaN
953	4.765	1.936	0.894	0.25	NaN	NaN	NaN	1.775	0.777	0.093	1.844	0.578	0.083	1.819	0.469	0.138	1.834	0.377	0.135	1.896	0.238	0.111	NaN	NaN	NaN	1.813	0.011	0.144	NaN	NaN	NaN	1.827	0.777	0.459	1.755	0.628	0.478	1.723	0.513	0.439	1.713	0.417	0.455	1.764	0.309	0.529	NaN	NaN	NaN
954	4.77	1.935	0.894	0.249	NaN	NaN	NaN	1.774	0.777	0.093	1.844	0.578	0.083	1.819	0.469	0.138	1.833	0.377	0.135	1.896	0.238	0.111	NaN	NaN	NaN	1.813	0.011	0.144	NaN	NaN	NaN	1.826	0.777	0.459	1.753	0.628	0.478	1.721	0.514	0.439	1.71	0.417	0.454	1.76	0.309	0.529	NaN	NaN	NaN
955	4.775	1.934	0.894	0.249	1.721	0.83	0.147	1.773	0.777	0.093	1.843	0.578	0.083	1.818	0.47	0.138	1.833	0.377	0.135	1.896	0.238	0.111	NaN	NaN	NaN	1.813	0.011	0.144	NaN	NaN	NaN	1.825	0.777	0.459	1.752	0.628	0.478	1.718	0.514	0.439	1.708	0.418	0.454	1.755	0.308	0.529	NaN	NaN	NaN
956	4.78	1.932	0.894	0.249	1.722	0.83	0.147	1.772	0.776	0.093	1.843	0.578	0.083	1.819	0.47	0.138	1.833	0.377	0.135	1.896	0.238	0.111	NaN	NaN	NaN	1.813	0.011	0.144	NaN	NaN	NaN	1.823	0.777	0.459	1.751	0.63	0.48	1.716	0.515	0.438	1.704	0.417	0.453	1.751	0.306	0.529	NaN	NaN	NaN
957	4.785	1.931	0.894	0.249	1.727	0.828	0.148	1.771	0.776	0.092	1.842	0.578	0.083	1.82	0.471	0.14	1.832	0.377	0.135	1.896	0.238	0.111	NaN	NaN	NaN	1.813	0.011	0.144	NaN	NaN	NaN	1.822	0.778	0.459	1.75	0.63	0.48	1.714	0.515	0.439	1.702	0.418	0.453	1.747	0.306	0.528	NaN	NaN	NaN
958	4.79	1.93	0.894	0.249	1.736	0.826	0.15	1.77	0.776	0.092	1.841	0.578	0.083	1.82	0.471	0.14	1.832	0.377	0.136	1.895	0.238	0.111	NaN	NaN	NaN	1.813	0.011	0.144	NaN	NaN	NaN	1.822	0.779	0.46	1.747	0.63	0.48	1.712	0.515	0.439	1.7	0.418	0.454	1.744	0.305	0.528	NaN	NaN	NaN
959	4.795	1.928	0.894	0.248	1.737	0.826	0.151	1.77	0.776	0.092	1.841	0.578	0.084	1.818	0.471	0.14	1.831	0.377	0.136	1.895	0.238	0.112	NaN	NaN	NaN	1.813	0.011	0.144	NaN	NaN	NaN	1.82	0.778	0.46	1.745	0.63	0.48	1.711	0.516	0.439	1.698	0.418	0.454	1.741	0.305	0.528	NaN	NaN	NaN
960	4.8	1.927	0.894	0.248	1.736	0.826	0.151	1.769	0.776	0.092	1.84	0.578	0.084	1.816	0.47	0.139	1.831	0.377	0.136	1.895	0.238	0.112	NaN	NaN	NaN	1.813	0.011	0.144	NaN	NaN	NaN	1.817	0.777	0.459	1.743	0.629	0.479	1.709	0.517	0.439	1.696	0.419	0.454	1.738	0.304	0.527	NaN	NaN	NaN
961	4.805	1.925	0.894	0.248	1.735	0.826	0.151	1.768	0.776	0.092	1.839	0.578	0.084	1.815	0.47	0.138	1.831	0.378	0.135	1.895	0.239	0.112	NaN	NaN	NaN	1.813	0.011	0.144	NaN	NaN	NaN	1.816	0.777	0.459	1.741	0.63	0.479	1.707	0.516	0.439	1.695	0.419	0.453	1.735	0.304	0.527	NaN	NaN	NaN
962	4.81	1.924	0.894	0.248	1.734	0.826	0.151	1.767	0.776	0.092	1.839	0.578	0.085	1.814	0.47	0.138	1.83	0.378	0.135	1.895	0.239	0.112	NaN	NaN	NaN	1.813	0.011	0.144	NaN	NaN	NaN	1.814	0.777	0.459	1.74	0.63	0.479	1.705	0.516	0.439	1.693	0.419	0.453	1.733	0.304	0.526	NaN	NaN	NaN
963	4.815	1.922	0.894	0.248	NaN	NaN	NaN	1.766	0.776	0.092	1.838	0.578	0.085	1.813	0.469	0.139	1.83	0.378	0.135	1.894	0.239	0.112	NaN	NaN	NaN	1.813	0.011	0.144	NaN	NaN	NaN	1.813	0.777	0.46	1.738	0.63	0.48	1.704	0.516	0.439	1.691	0.418	0.453	1.73	0.302	0.526	NaN	NaN	NaN
964	4.82	1.921	0.894	0.248	NaN	NaN	NaN	1.764	0.776	0.092	1.836	0.578	0.085	1.812	0.469	0.139	1.83	0.378	0.135	1.894	0.239	0.112	NaN	NaN	NaN	1.813	0.012	0.143	NaN	NaN	NaN	1.812	0.778	0.461	1.736	0.63	0.48	1.702	0.516	0.439	1.688	0.417	0.453	1.728	0.302	0.526	NaN	NaN	NaN
965	4.825	1.919	0.894	0.249	1.707	0.828	0.147	1.763	0.776	0.093	1.836	0.578	0.085	1.811	0.469	0.139	1.829	0.378	0.135	1.894	0.239	0.112	NaN	NaN	NaN	1.813	0.012	0.143	NaN	NaN	NaN	1.812	0.779	0.461	1.734	0.63	0.48	1.701	0.516	0.439	1.687	0.417	0.452	1.725	0.301	0.525	NaN	NaN	NaN
966	4.83	1.918	0.894	0.249	1.707	0.828	0.148	1.761	0.776	0.093	1.834	0.578	0.085	1.81	0.469	0.139	1.828	0.378	0.135	1.894	0.239	0.112	NaN	NaN	NaN	1.813	0.012	0.143	NaN	NaN	NaN	1.811	0.78	0.462	1.733	0.63	0.481	1.699	0.516	0.438	1.685	0.417	0.452	1.722	0.299	0.524	NaN	NaN	NaN
967	4.835	1.916	0.893	0.249	1.705	0.828	0.148	1.76	0.775	0.094	1.833	0.578	0.086	1.81	0.469	0.14	1.828	0.378	0.135	1.893	0.239	0.113	NaN	NaN	NaN	1.813	0.011	0.144	NaN	NaN	NaN	1.81	0.78	0.463	1.731	0.63	0.481	1.697	0.515	0.438	1.684	0.417	0.452	1.72	0.298	0.524	NaN	NaN	NaN
968	4.84	1.915	0.893	0.25	1.704	0.828	0.149	1.758	0.775	0.095	1.832	0.578	0.086	1.808	0.469	0.14	1.827	0.378	0.135	1.893	0.239	0.113	NaN	NaN	NaN	1.813	0.011	0.144	NaN	NaN	NaN	1.808	0.78	0.463	1.73	0.629	0.48	1.696	0.514	0.438	1.682	0.416	0.452	1.717	0.297	0.523	NaN	NaN	NaN
969	4.845	1.913	0.893	0.25	1.703	0.828	0.15	1.756	0.774	0.096	1.83	0.578	0.086	1.807	0.469	0.141	1.826	0.378	0.135	1.893	0.239	0.113	NaN	NaN	NaN	1.813	0.012	0.143	NaN	NaN	NaN	1.806	0.779	0.463	1.728	0.629	0.48	1.695	0.514	0.438	1.681	0.415	0.451	1.715	0.296	0.522	NaN	NaN	NaN
970	4.85	1.911	0.893	0.251	1.701	0.828	0.151	1.754	0.774	0.097	1.829	0.578	0.086	1.807	0.469	0.14	1.825	0.378	0.135	1.892	0.24	0.113	NaN	NaN	NaN	1.813	0.012	0.143	NaN	NaN	NaN	1.802	0.778	0.463	1.725	0.627	0.48	1.694	0.514	0.438	1.68	0.415	0.451	1.711	0.294	0.521	NaN	NaN	NaN
971	4.855	1.91	0.893	0.251	1.701	0.827	0.151	1.753	0.774	0.097	1.827	0.578	0.086	1.806	0.469	0.141	1.824	0.378	0.136	1.892	0.24	0.113	NaN	NaN	NaN	1.813	0.011	0.144	NaN	NaN	NaN	1.8	0.777	0.463	1.723	0.627	0.481	1.693	0.513	0.438	1.679	0.415	0.451	1.708	0.293	0.52	NaN	NaN	NaN
972	4.86	1.908	0.892	0.252	1.701	0.827	0.151	1.752	0.774	0.097	1.826	0.578	0.086	1.805	0.469	0.141	1.823	0.377	0.136	1.892	0.24	0.113	NaN	NaN	NaN	1.813	0.011	0.143	NaN	NaN	NaN	1.798	0.777	0.463	1.723	0.627	0.481	1.692	0.513	0.438	1.677	0.415	0.451	1.706	0.292	0.52	NaN	NaN	NaN
973	4.865	1.906	0.892	0.252	NaN	NaN	NaN	1.75	0.774	0.098	1.824	0.578	0.087	1.803	0.468	0.141	1.822	0.377	0.136	1.891	0.24	0.113	NaN	NaN	NaN	1.813	0.012	0.143	NaN	NaN	NaN	1.797	0.777	0.463	1.721	0.626	0.48	1.691	0.512	0.438	1.676	0.414	0.451	1.703	0.291	0.519	NaN	NaN	NaN
974	4.87	1.904	0.892	0.253	1.702	0.824	0.154	1.748	0.774	0.099	1.822	0.578	0.087	1.802	0.468	0.141	1.821	0.377	0.137	1.89	0.239	0.113	NaN	NaN	NaN	1.813	0.012	0.143	NaN	NaN	NaN	1.797	0.778	0.464	1.72	0.625	0.48	1.691	0.512	0.438	1.674	0.413	0.45	1.7	0.289	0.518	NaN	NaN	NaN
975	4.875	1.902	0.891	0.254	1.706	0.824	0.155	1.745	0.774	0.099	1.821	0.578	0.087	1.801	0.468	0.141	1.82	0.376	0.138	1.89	0.24	0.113	NaN	NaN	NaN	1.813	0.012	0.143	NaN	NaN	NaN	1.795	0.779	0.465	1.718	0.623	0.481	1.69	0.511	0.438	1.672	0.412	0.449	1.696	0.288	0.517	NaN	NaN	NaN
976	4.88	1.901	0.891	0.254	NaN	NaN	NaN	1.744	0.774	0.1	1.819	0.577	0.088	1.799	0.468	0.141	1.819	0.376	0.138	1.89	0.24	0.113	NaN	NaN	NaN	1.813	0.012	0.143	NaN	NaN	NaN	1.793	0.778	0.465	1.717	0.622	0.481	1.688	0.509	0.437	1.671	0.412	0.449	1.692	0.286	0.516	NaN	NaN	NaN
977	4.885	1.899	0.891	0.255	1.685	0.826	0.153	1.742	0.774	0.101	1.817	0.577	0.088	1.798	0.468	0.142	1.818	0.376	0.138	1.89	0.242	0.114	NaN	NaN	NaN	1.813	0.011	0.143	NaN	NaN	NaN	1.79	0.777	0.465	1.717	0.622	0.481	1.688	0.508	0.437	1.67	0.411	0.448	1.689	0.285	0.515	NaN	NaN	NaN
978	4.89	1.897	0.89	0.256	1.684	0.827	0.153	1.74	0.774	0.102	1.815	0.577	0.088	1.797	0.468	0.143	1.817	0.376	0.138	1.889	0.242	0.114	NaN	NaN	NaN	1.813	0.011	0.143	NaN	NaN	NaN	1.786	0.775	0.465	1.716	0.621	0.481	1.687	0.508	0.437	1.668	0.411	0.448	1.686	0.284	0.514	NaN	NaN	NaN
979	4.895	1.895	0.89	0.257	1.683	0.827	0.154	1.738	0.773	0.102	1.813	0.577	0.088	1.796	0.468	0.144	1.815	0.376	0.138	1.889	0.243	0.115	NaN	NaN	NaN	1.813	0.011	0.143	NaN	NaN	NaN	1.784	0.775	0.466	1.715	0.62	0.482	1.686	0.506	0.436	1.666	0.409	0.447	1.682	0.282	0.512	NaN	NaN	NaN
980	4.9	1.893	0.889	0.257	1.682	0.826	0.154	1.736	0.773	0.103	1.811	0.577	0.088	1.795	0.468	0.144	1.814	0.376	0.138	1.888	0.243	0.115	NaN	NaN	NaN	1.813	0.011	0.143	NaN	NaN	NaN	1.783	0.775	0.467	1.714	0.619	0.483	1.685	0.505	0.436	1.664	0.408	0.446	1.678	0.28	0.511	NaN	NaN	NaN
981	4.905	1.891	0.889	0.258	1.68	0.826	0.156	1.733	0.773	0.103	1.809	0.577	0.089	1.792	0.467	0.144	1.813	0.376	0.138	1.887	0.243	0.115	NaN	NaN	NaN	1.813	0.011	0.143	NaN	NaN	NaN	1.782	0.775	0.468	1.712	0.617	0.482	1.685	0.505	0.437	1.662	0.407	0.445	1.675	0.279	0.509	NaN	NaN	NaN
982	4.91	1.889	0.888	0.259	1.679	0.826	0.158	1.731	0.772	0.104	1.806	0.577	0.089	1.79	0.467	0.144	1.811	0.376	0.139	1.886	0.243	0.115	NaN	NaN	NaN	1.813	0.011	0.143	NaN	NaN	NaN	1.779	0.774	0.468	1.711	0.615	0.482	1.684	0.503	0.436	1.661	0.406	0.445	1.672	0.278	0.508	NaN	NaN	NaN
983	4.915	1.887	0.888	0.26	1.679	0.825	0.158	1.73	0.773	0.104	1.804	0.576	0.089	1.788	0.467	0.144	1.81	0.376	0.139	1.885	0.243	0.115	NaN	NaN	NaN	1.813	0.011	0.143	NaN	NaN	NaN	1.776	0.773	0.468	1.71	0.614	0.483	1.683	0.502	0.435	1.659	0.406	0.444	1.67	0.278	0.507	NaN	NaN	NaN
984	4.92	1.885	0.887	0.261	1.678	0.825	0.159	1.727	0.773	0.105	1.802	0.576	0.09	1.786	0.466	0.145	1.808	0.375	0.14	1.885	0.243	0.115	NaN	NaN	NaN	1.813	0.011	0.143	NaN	NaN	NaN	1.775	0.774	0.468	1.71	0.613	0.483	1.682	0.501	0.434	1.657	0.405	0.444	1.666	0.277	0.506	NaN	NaN	NaN
985	4.925	1.883	0.887	0.262	1.677	0.825	0.159	1.725	0.772	0.105	1.8	0.576	0.09	1.784	0.466	0.145	1.807	0.376	0.139	1.884	0.244	0.115	NaN	NaN	NaN	1.813	0.011	0.143	NaN	NaN	NaN	1.773	0.774	0.469	1.709	0.612	0.483	1.681	0.499	0.433	1.655	0.404	0.443	1.662	0.275	0.504	NaN	NaN	NaN
986	4.93	1.881	0.886	0.263	1.676	0.825	0.16	1.723	0.772	0.106	1.798	0.576	0.09	1.782	0.466	0.145	1.805	0.376	0.14	1.883	0.244	0.116	NaN	NaN	NaN	1.813	0.011	0.143	NaN	NaN	NaN	1.77	0.772	0.469	1.709	0.61	0.483	1.68	0.499	0.433	1.652	0.404	0.442	1.658	0.275	0.503	NaN	NaN	NaN
987	4.935	1.879	0.885	0.263	NaN	NaN	NaN	1.721	0.772	0.106	1.795	0.576	0.091	1.781	0.466	0.145	1.804	0.376	0.14	1.882	0.244	0.116	NaN	NaN	NaN	1.813	0.011	0.143	NaN	NaN	NaN	1.767	0.77	0.47	1.707	0.609	0.483	1.679	0.498	0.432	1.648	0.404	0.441	1.655	0.275	0.502	NaN	NaN	NaN
988	4.94	1.877	0.884	0.264	1.665	0.825	0.158	1.72	0.772	0.107	1.793	0.575	0.091	1.778	0.464	0.145	1.802	0.376	0.141	1.881	0.245	0.116	NaN	NaN	NaN	1.813	0.011	0.143	NaN	NaN	NaN	1.765	0.771	0.471	1.705	0.606	0.482	1.677	0.498	0.431	1.645	0.403	0.439	1.652	0.275	0.501	NaN	NaN	NaN
989	4.945	1.875	0.884	0.266	1.662	0.825	0.16	1.719	0.772	0.107	1.79	0.575	0.091	1.775	0.464	0.145	1.801	0.376	0.141	1.88	0.245	0.116	NaN	NaN	NaN	1.813	0.011	0.143	NaN	NaN	NaN	1.763	0.77	0.471	1.704	0.605	0.483	1.674	0.497	0.431	1.641	0.403	0.437	1.649	0.275	0.501	NaN	NaN	NaN
990	4.95	1.873	0.884	0.267	1.66	0.825	0.162	1.716	0.771	0.108	1.788	0.575	0.092	1.773	0.464	0.146	1.798	0.375	0.141	1.879	0.245	0.116	NaN	NaN	NaN	1.813	0.011	0.143	NaN	NaN	NaN	1.759	0.768	0.471	1.703	0.604	0.482	1.671	0.497	0.431	1.638	0.402	0.436	1.646	0.274	0.501	NaN	NaN	NaN
991	4.955	1.871	0.883	0.267	1.659	0.825	0.163	1.715	0.771	0.109	1.786	0.575	0.092	1.772	0.464	0.146	1.796	0.374	0.141	1.878	0.246	0.116	NaN	NaN	NaN	1.813	0.011	0.143	NaN	NaN	NaN	1.756	0.767	0.472	1.7	0.603	0.481	1.667	0.496	0.43	1.636	0.401	0.434	1.644	0.272	0.5	NaN	NaN	NaN
992	4.96	1.869	0.882	0.269	1.662	0.824	0.164	1.716	0.771	0.111	1.784	0.575	0.092	1.77	0.465	0.147	1.795	0.374	0.141	1.877	0.246	0.116	NaN	NaN	NaN	1.813	0.011	0.143	NaN	NaN	NaN	1.755	0.768	0.473	1.696	0.601	0.481	1.663	0.496	0.43	1.633	0.4	0.433	1.642	0.272	0.499	NaN	NaN	NaN
993	4.965	1.867	0.881	0.27	1.671	0.822	0.166	1.715	0.771	0.111	1.782	0.574	0.093	1.768	0.465	0.147	1.793	0.374	0.141	1.876	0.247	0.115	NaN	NaN	NaN	1.813	0.011	0.143	NaN	NaN	NaN	1.752	0.767	0.473	1.693	0.601	0.481	1.658	0.496	0.43	1.631	0.399	0.433	1.642	0.272	0.499	NaN	NaN	NaN
994	4.97	1.865	0.881	0.271	1.668	0.821	0.166	1.713	0.771	0.111	1.779	0.574	0.093	1.766	0.465	0.148	1.791	0.374	0.141	1.875	0.247	0.115	NaN	NaN	NaN	1.813	0.011	0.143	NaN	NaN	NaN	1.748	0.765	0.473	1.69	0.601	0.481	1.653	0.496	0.429	1.63	0.399	0.434	1.64	0.271	0.499	NaN	NaN	NaN
995	4.975	1.863	0.881	0.272	1.658	0.822	0.165	1.709	0.771	0.112	1.777	0.574	0.093	1.764	0.464	0.148	1.79	0.374	0.142	1.874	0.248	0.115	NaN	NaN	NaN	1.813	0.011	0.143	NaN	NaN	NaN	1.745	0.764	0.473	1.686	0.601	0.48	1.65	0.496	0.429	1.629	0.398	0.435	1.639	0.271	0.499	NaN	NaN	NaN
996	4.98	1.861	0.88	0.273	1.654	0.822	0.165	1.704	0.771	0.113	1.776	0.575	0.093	1.762	0.464	0.147	1.788	0.375	0.142	1.873	0.248	0.115	NaN	NaN	NaN	1.813	0.011	0.143	NaN	NaN	NaN	1.744	0.765	0.475	1.683	0.601	0.481	1.647	0.497	0.429	1.627	0.398	0.436	1.637	0.27	0.5	NaN	NaN	NaN
997	4.985	1.859	0.88	0.274	1.652	0.822	0.165	1.705	0.771	0.113	1.774	0.575	0.093	1.759	0.464	0.147	1.786	0.376	0.141	1.871	0.249	0.115	NaN	NaN	NaN	1.813	0.011	0.143	NaN	NaN	NaN	1.742	0.765	0.476	1.681	0.602	0.482	1.644	0.498	0.429	1.625	0.397	0.436	1.635	0.27	0.5	NaN	NaN	NaN
998	4.99	1.856	0.879	0.275	1.649	0.823	0.166	1.703	0.771	0.114	1.771	0.575	0.094	1.757	0.463	0.148	1.785	0.377	0.141	1.87	0.249	0.115	NaN	NaN	NaN	1.813	0.011	0.143	NaN	NaN	NaN	1.739	0.764	0.476	1.678	0.602	0.483	1.642	0.498	0.43	1.623	0.396	0.436	1.633	0.27	0.5	NaN	NaN	NaN
999	4.995	1.854	0.879	0.276	1.644	0.824	0.168	1.702	0.771	0.115	1.769	0.573	0.095	1.755	0.464	0.148	1.782	0.376	0.141	1.868	0.249	0.115	NaN	NaN	NaN	1.813	0.011	0.143	NaN	NaN	NaN	1.735	0.763	0.476	1.676	0.602	0.483	1.641	0.497	0.431	1.622	0.396	0.436	1.632	0.27	0.501	NaN	NaN	NaN
1000	5	1.852	0.879	0.277	1.64	0.825	0.168	1.7	0.771	0.116	1.767	0.573	0.095	1.753	0.464	0.149	1.78	0.376	0.14	1.866	0.25	0.114	NaN	NaN	NaN	1.813	0.011	0.143	NaN	NaN	NaN	1.732	0.763	0.476	1.674	0.602	0.484	1.639	0.496	0.432	1.62	0.397	0.437	1.632	0.27	0.502	NaN	NaN	NaN
1001	5.005	1.85	0.879	0.278	1.638	0.826	0.168	1.698	0.772	0.117	1.765	0.575	0.095	1.75	0.464	0.148	1.778	0.376	0.141	1.864	0.251	0.114	NaN	NaN	NaN	1.813	0.011	0.143	NaN	NaN	NaN	1.73	0.764	0.477	1.673	0.603	0.486	1.639	0.495	0.433	1.619	0.396	0.437	1.631	0.269	0.502	NaN	NaN	NaN
1002	5.01	1.847	0.879	0.278	1.636	0.827	0.168	1.695	0.772	0.117	1.763	0.575	0.095	1.747	0.464	0.148	1.775	0.377	0.141	1.863	0.252	0.114	NaN	NaN	NaN	1.813	0.011	0.143	NaN	NaN	NaN	1.728	0.764	0.477	1.671	0.604	0.486	1.638	0.495	0.433	1.618	0.396	0.437	1.63	0.267	0.501	NaN	NaN	NaN
1003	5.015	1.845	0.879	0.279	1.633	0.827	0.169	1.691	0.773	0.117	1.761	0.576	0.095	1.745	0.465	0.148	1.773	0.377	0.141	1.862	0.253	0.114	NaN	NaN	NaN	1.813	0.011	0.143	NaN	NaN	NaN	1.724	0.763	0.477	1.669	0.604	0.486	1.637	0.495	0.434	1.616	0.395	0.437	1.629	0.267	0.501	NaN	NaN	NaN
1004	5.02	1.843	0.879	0.28	1.629	0.828	0.169	1.685	0.775	0.116	1.759	0.576	0.095	1.743	0.466	0.148	1.77	0.378	0.141	1.86	0.255	0.115	NaN	NaN	NaN	1.813	0.011	0.143	NaN	NaN	NaN	1.718	0.761	0.477	1.666	0.603	0.486	1.636	0.495	0.435	1.615	0.395	0.438	1.629	0.267	0.502	NaN	NaN	NaN
1005	5.025	1.841	0.88	0.28	1.627	0.829	0.169	1.682	0.776	0.116	1.756	0.576	0.096	1.741	0.467	0.149	1.768	0.378	0.141	1.859	0.256	0.115	NaN	NaN	NaN	1.813	0.012	0.143	NaN	NaN	NaN	1.715	0.761	0.479	1.664	0.602	0.486	1.635	0.495	0.435	1.615	0.395	0.439	1.628	0.267	0.502	NaN	NaN	NaN
1006	5.03	1.839	0.88	0.281	1.625	0.831	0.169	1.68	0.777	0.116	1.753	0.576	0.096	1.739	0.467	0.149	1.765	0.379	0.141	1.857	0.258	0.115	NaN	NaN	NaN	1.813	0.012	0.143	NaN	NaN	NaN	1.713	0.762	0.479	1.663	0.602	0.487	1.634	0.494	0.435	1.615	0.394	0.439	1.628	0.267	0.502	NaN	NaN	NaN
1007	5.035	1.836	0.88	0.281	1.623	0.832	0.169	1.677	0.778	0.117	1.751	0.576	0.097	1.735	0.467	0.149	1.763	0.38	0.141	1.855	0.259	0.116	NaN	NaN	NaN	1.812	0.012	0.143	NaN	NaN	NaN	1.713	0.764	0.48	1.662	0.603	0.487	1.632	0.493	0.436	1.614	0.394	0.44	1.626	0.266	0.502	NaN	NaN	NaN
1008	5.04	1.834	0.88	0.282	1.621	0.833	0.169	1.675	0.779	0.117	1.748	0.577	0.097	1.731	0.468	0.149	1.76	0.381	0.141	1.853	0.26	0.116	NaN	NaN	NaN	1.812	0.012	0.143	NaN	NaN	NaN	1.71	0.765	0.481	1.662	0.603	0.488	1.632	0.493	0.436	1.614	0.394	0.441	1.626	0.266	0.502	NaN	NaN	NaN
1009	5.045	1.831	0.88	0.283	1.619	0.835	0.169	1.673	0.78	0.117	1.746	0.578	0.097	1.727	0.468	0.148	1.756	0.382	0.141	1.851	0.262	0.116	NaN	NaN	NaN	1.812	0.013	0.143	NaN	NaN	NaN	1.708	0.765	0.481	1.661	0.603	0.488	1.632	0.493	0.437	1.614	0.394	0.441	1.625	0.265	0.503	NaN	NaN	NaN
1010	5.05	1.829	0.881	0.283	1.617	0.836	0.168	1.671	0.781	0.117	1.744	0.579	0.097	1.724	0.469	0.148	1.752	0.382	0.14	1.849	0.264	0.116	NaN	NaN	NaN	1.812	0.013	0.143	NaN	NaN	NaN	1.704	0.765	0.481	1.661	0.604	0.489	1.632	0.493	0.437	1.614	0.394	0.442	1.625	0.265	0.503	NaN	NaN	NaN
1011	5.055	1.827	0.881	0.284	1.614	0.836	0.168	1.669	0.782	0.118	1.74	0.579	0.097	1.72	0.469	0.148	1.748	0.383	0.14	1.846	0.266	0.116	NaN	NaN	NaN	1.812	0.013	0.143	NaN	NaN	NaN	1.699	0.764	0.481	1.66	0.604	0.49	1.632	0.493	0.438	1.614	0.394	0.442	1.625	0.265	0.504	NaN	NaN	NaN
1012	5.06	1.825	0.882	0.284	1.612	0.836	0.169	1.666	0.783	0.119	1.736	0.579	0.098	1.715	0.47	0.148	1.745	0.384	0.14	1.842	0.267	0.115	NaN	NaN	NaN	1.812	0.013	0.143	NaN	NaN	NaN	1.698	0.765	0.483	1.66	0.604	0.491	1.633	0.493	0.438	1.614	0.395	0.443	1.626	0.265	0.504	NaN	NaN	NaN
1013	5.065	1.822	0.882	0.285	1.612	0.836	0.169	1.664	0.784	0.119	1.733	0.579	0.099	1.711	0.47	0.148	1.741	0.385	0.14	1.839	0.269	0.115	NaN	NaN	NaN	1.812	0.013	0.143	NaN	NaN	NaN	1.695	0.766	0.484	1.659	0.605	0.491	1.633	0.493	0.439	1.614	0.395	0.444	1.626	0.266	0.504	NaN	NaN	NaN
1014	5.07	1.82	0.882	0.285	1.611	0.836	0.17	1.662	0.785	0.119	1.73	0.58	0.099	1.707	0.471	0.148	1.736	0.386	0.14	1.836	0.271	0.115	NaN	NaN	NaN	1.812	0.013	0.143	NaN	NaN	NaN	1.692	0.766	0.484	1.658	0.605	0.492	1.634	0.494	0.439	1.614	0.395	0.445	1.625	0.265	0.504	NaN	NaN	NaN
1015	5.075	1.818	0.883	0.286	1.609	0.838	0.17	1.66	0.785	0.119	1.726	0.58	0.099	1.702	0.471	0.148	1.731	0.387	0.14	1.832	0.273	0.115	NaN	NaN	NaN	1.811	0.013	0.144	NaN	NaN	NaN	1.687	0.765	0.483	1.658	0.605	0.492	1.634	0.495	0.44	1.614	0.395	0.445	1.626	0.265	0.505	NaN	NaN	NaN
1016	5.08	1.816	0.883	0.287	1.614	0.838	0.172	1.657	0.786	0.119	1.722	0.58	0.099	1.698	0.472	0.148	1.726	0.387	0.139	1.828	0.275	0.115	NaN	NaN	NaN	1.811	0.013	0.144	NaN	NaN	NaN	1.684	0.765	0.484	1.657	0.604	0.492	1.633	0.495	0.441	1.614	0.394	0.445	1.626	0.265	0.506	NaN	NaN	NaN
1017	5.085	1.814	0.884	0.287	1.621	0.837	0.175	1.655	0.787	0.12	1.718	0.58	0.099	1.691	0.472	0.148	1.721	0.388	0.139	1.823	0.277	0.114	NaN	NaN	NaN	1.811	0.013	0.144	NaN	NaN	NaN	1.682	0.767	0.485	1.656	0.605	0.492	1.632	0.495	0.441	1.614	0.394	0.446	1.626	0.265	0.506	NaN	NaN	NaN
1018	5.09	1.812	0.885	0.288	1.607	0.842	0.174	1.653	0.788	0.12	1.714	0.58	0.099	1.685	0.472	0.147	1.715	0.388	0.138	1.819	0.279	0.114	NaN	NaN	NaN	1.81	0.013	0.143	NaN	NaN	NaN	1.681	0.768	0.486	1.655	0.605	0.493	1.631	0.494	0.441	1.614	0.394	0.446	1.626	0.265	0.506	NaN	NaN	NaN
1019	5.095	1.81	0.885	0.289	1.602	0.843	0.174	1.651	0.789	0.121	1.71	0.58	0.099	1.679	0.472	0.146	1.709	0.389	0.138	1.814	0.28	0.113	NaN	NaN	NaN	1.818	0.01	0.144	NaN	NaN	NaN	1.679	0.769	0.487	1.654	0.605	0.493	1.63	0.494	0.442	1.614	0.394	0.447	1.626	0.265	0.506	NaN	NaN	NaN
1020	5.1	1.808	0.885	0.29	1.599	0.844	0.174	1.649	0.789	0.121	1.705	0.58	0.099	1.673	0.473	0.146	1.703	0.389	0.138	1.808	0.282	0.112	NaN	NaN	NaN	1.828	0.007	0.145	NaN	NaN	NaN	1.676	0.769	0.488	1.654	0.606	0.494	1.629	0.495	0.443	1.614	0.393	0.447	1.626	0.265	0.507	NaN	NaN	NaN
1021	5.105	1.806	0.886	0.291	1.598	0.845	0.174	1.647	0.79	0.122	1.699	0.578	0.099	1.667	0.473	0.146	1.697	0.39	0.137	1.803	0.284	0.112	NaN	NaN	NaN	1.814	0.014	0.142	NaN	NaN	NaN	1.673	0.769	0.489	1.654	0.607	0.495	1.629	0.495	0.444	1.614	0.393	0.447	1.626	0.264	0.507	NaN	NaN	NaN
1022	5.11	1.804	0.887	0.292	1.597	0.844	0.173	1.644	0.791	0.124	1.695	0.579	0.099	1.661	0.474	0.145	1.69	0.391	0.136	1.797	0.285	0.11	NaN	NaN	NaN	1.81	0.016	0.142	NaN	NaN	NaN	1.671	0.77	0.489	1.654	0.608	0.496	1.629	0.495	0.445	1.614	0.393	0.448	1.627	0.264	0.507	NaN	NaN	NaN
1023	5.115	1.802	0.887	0.292	1.596	0.844	0.174	1.642	0.791	0.124	1.69	0.579	0.098	1.654	0.474	0.145	1.684	0.391	0.135	1.79	0.286	0.109	1.843	0.117	0.173	1.809	0.018	0.141	NaN	NaN	NaN	1.668	0.77	0.49	1.653	0.608	0.497	1.629	0.495	0.445	1.615	0.394	0.449	1.627	0.264	0.508	NaN	NaN	NaN
1024	5.12	1.8	0.887	0.293	1.594	0.845	0.175	1.64	0.792	0.124	1.685	0.579	0.098	1.648	0.474	0.144	1.677	0.392	0.135	1.784	0.288	0.108	1.842	0.123	0.171	1.808	0.019	0.142	NaN	NaN	NaN	1.663	0.769	0.489	1.652	0.608	0.498	1.63	0.495	0.446	1.616	0.395	0.45	1.627	0.264	0.508	NaN	NaN	NaN
1025	5.125	1.799	0.888	0.294	1.593	0.845	0.175	1.638	0.792	0.124	1.68	0.579	0.098	1.641	0.474	0.144	1.671	0.392	0.134	1.778	0.289	0.107	1.839	0.126	0.169	1.807	0.02	0.143	NaN	NaN	NaN	1.66	0.769	0.49	1.65	0.608	0.498	1.63	0.496	0.447	1.617	0.395	0.451	1.627	0.263	0.508	NaN	NaN	NaN
1026	5.13	1.797	0.888	0.295	1.597	0.844	0.177	1.636	0.793	0.125	1.675	0.579	0.097	1.634	0.474	0.143	1.664	0.392	0.134	1.772	0.29	0.106	1.836	0.128	0.168	1.806	0.021	0.143	NaN	NaN	NaN	1.658	0.769	0.491	1.649	0.608	0.498	1.629	0.495	0.448	1.618	0.395	0.452	1.627	0.262	0.509	NaN	NaN	NaN
1027	5.135	1.795	0.888	0.296	1.607	0.842	0.181	1.634	0.793	0.126	1.669	0.578	0.097	1.627	0.474	0.142	1.657	0.392	0.133	1.765	0.291	0.104	1.833	0.13	0.166	1.805	0.022	0.143	NaN	NaN	NaN	1.656	0.769	0.492	1.649	0.609	0.499	1.63	0.496	0.449	1.618	0.395	0.453	1.628	0.262	0.51	NaN	NaN	NaN
1028	5.14	1.793	0.888	0.297	1.603	0.843	0.181	1.632	0.794	0.126	1.664	0.578	0.096	1.622	0.474	0.142	1.651	0.392	0.133	1.759	0.291	0.102	1.83	0.132	0.165	1.804	0.025	0.143	NaN	NaN	NaN	1.655	0.771	0.494	1.648	0.61	0.5	1.629	0.496	0.449	1.618	0.394	0.454	1.629	0.263	0.512	NaN	NaN	NaN
1029	5.145	1.791	0.889	0.298	1.591	0.844	0.179	1.63	0.794	0.127	1.66	0.578	0.096	1.616	0.475	0.142	1.645	0.393	0.133	1.753	0.293	0.102	1.827	0.136	0.164	1.802	0.027	0.144	NaN	NaN	NaN	1.653	0.771	0.495	1.647	0.61	0.502	1.63	0.497	0.451	1.619	0.394	0.455	1.63	0.263	0.512	NaN	NaN	NaN
1030	5.15	1.79	0.889	0.299	1.587	0.844	0.179	1.628	0.794	0.128	1.654	0.578	0.096	1.611	0.475	0.142	1.639	0.393	0.133	1.748	0.294	0.101	1.824	0.138	0.163	1.8	0.029	0.144	NaN	NaN	NaN	1.652	0.772	0.495	1.645	0.609	0.503	1.63	0.496	0.452	1.619	0.394	0.456	1.63	0.263	0.513	NaN	NaN	NaN
1031	5.155	1.788	0.889	0.3	1.586	0.844	0.18	1.626	0.794	0.129	1.65	0.578	0.096	1.606	0.475	0.142	1.633	0.393	0.133	1.743	0.295	0.1	1.82	0.14	0.162	1.798	0.031	0.143	NaN	NaN	NaN	1.648	0.771	0.496	1.644	0.609	0.503	1.629	0.495	0.452	1.619	0.394	0.457	1.631	0.263	0.514	NaN	NaN	NaN
1032	5.16	1.786	0.889	0.301	1.585	0.843	0.18	1.624	0.794	0.13	1.647	0.58	0.096	1.602	0.476	0.142	1.628	0.394	0.133	1.737	0.296	0.099	1.817	0.142	0.161	1.794	0.034	0.14	NaN	NaN	NaN	1.645	0.771	0.497	1.642	0.609	0.504	1.629	0.495	0.453	1.62	0.395	0.458	1.631	0.263	0.515	NaN	NaN	NaN
1033	5.165	1.785	0.889	0.301	1.582	0.843	0.18	1.621	0.793	0.13	1.643	0.58	0.096	1.597	0.476	0.142	1.623	0.394	0.133	1.733	0.298	0.099	1.813	0.144	0.16	1.79	0.036	0.138	NaN	NaN	NaN	1.645	0.772	0.498	1.641	0.61	0.505	1.629	0.495	0.454	1.62	0.395	0.459	1.631	0.262	0.515	NaN	NaN	NaN
1034	5.17	1.783	0.889	0.302	1.579	0.843	0.18	1.619	0.792	0.13	1.639	0.58	0.096	1.593	0.477	0.143	1.618	0.395	0.134	1.729	0.299	0.099	1.809	0.146	0.159	1.785	0.039	0.136	NaN	NaN	NaN	1.642	0.771	0.498	1.64	0.61	0.506	1.629	0.496	0.456	1.621	0.395	0.46	1.632	0.263	0.516	NaN	NaN	NaN
1035	5.175	1.781	0.889	0.303	1.576	0.843	0.18	1.617	0.791	0.131	1.635	0.58	0.097	1.59	0.478	0.143	1.614	0.396	0.134	1.724	0.3	0.098	1.805	0.147	0.158	1.78	0.04	0.133	NaN	NaN	NaN	1.639	0.77	0.499	1.639	0.611	0.507	1.63	0.496	0.457	1.621	0.395	0.461	1.632	0.263	0.517	NaN	NaN	NaN
1036	5.18	1.78	0.889	0.303	1.574	0.842	0.181	1.615	0.791	0.131	1.632	0.581	0.096	1.586	0.478	0.143	1.609	0.396	0.134	1.719	0.301	0.098	1.8	0.149	0.157	1.775	0.042	0.13	NaN	NaN	NaN	1.638	0.771	0.5	1.638	0.611	0.507	1.63	0.496	0.457	1.622	0.394	0.462	1.633	0.262	0.517	NaN	NaN	NaN
1037	5.185	1.778	0.889	0.304	1.578	0.84	0.184	1.614	0.79	0.132	1.629	0.582	0.096	1.583	0.479	0.144	1.605	0.398	0.134	1.715	0.302	0.097	1.796	0.149	0.155	1.769	0.045	0.128	NaN	NaN	NaN	1.636	0.771	0.501	1.636	0.611	0.507	1.629	0.496	0.458	1.623	0.394	0.462	1.633	0.262	0.518	NaN	NaN	NaN
1038	5.19	1.777	0.889	0.304	1.591	0.836	0.187	1.614	0.788	0.132	1.626	0.581	0.097	1.579	0.481	0.144	1.601	0.4	0.133	1.71	0.302	0.097	1.791	0.149	0.153	1.762	0.046	0.125	NaN	NaN	NaN	1.634	0.771	0.502	1.635	0.611	0.508	1.629	0.496	0.459	1.624	0.395	0.464	1.634	0.262	0.518	NaN	NaN	NaN
1039	5.195	1.775	0.889	0.305	1.588	0.836	0.186	1.612	0.787	0.134	1.624	0.581	0.098	1.576	0.482	0.144	1.597	0.401	0.133	1.706	0.303	0.097	1.786	0.15	0.152	1.755	0.048	0.122	NaN	NaN	NaN	1.631	0.77	0.502	1.634	0.611	0.508	1.628	0.496	0.459	1.625	0.395	0.464	1.634	0.262	0.519	NaN	NaN	NaN
1040	5.2	1.773	0.889	0.305	1.575	0.838	0.184	1.611	0.788	0.135	1.622	0.581	0.098	1.572	0.482	0.144	1.594	0.402	0.133	1.702	0.304	0.096	1.78	0.149	0.151	1.748	0.05	0.12	NaN	NaN	NaN	1.631	0.772	0.504	1.633	0.612	0.509	1.628	0.496	0.46	1.625	0.395	0.465	1.635	0.262	0.519	NaN	NaN	NaN
1041	5.205	1.772	0.889	0.305	1.57	0.838	0.184	1.608	0.788	0.135	1.62	0.582	0.099	1.569	0.483	0.144	1.59	0.404	0.133	1.698	0.305	0.096	1.775	0.15	0.15	1.741	0.051	0.117	NaN	NaN	NaN	1.63	0.772	0.505	1.633	0.613	0.51	1.63	0.497	0.462	1.625	0.395	0.466	1.635	0.262	0.519	NaN	NaN	NaN
1042	5.21	1.77	0.889	0.305	1.566	0.839	0.183	1.606	0.788	0.135	1.618	0.583	0.1	1.566	0.484	0.145	1.587	0.404	0.133	1.694	0.306	0.096	1.77	0.149	0.15	1.733	0.053	0.114	NaN	NaN	NaN	1.627	0.772	0.505	1.633	0.613	0.511	1.63	0.498	0.462	1.626	0.396	0.466	1.635	0.262	0.519	NaN	NaN	NaN
1043	5.215	1.769	0.889	0.306	1.564	0.838	0.183	1.604	0.787	0.135	1.616	0.583	0.101	1.563	0.485	0.145	1.583	0.405	0.133	1.69	0.306	0.095	1.762	0.147	0.148	1.725	0.054	0.112	NaN	NaN	NaN	1.624	0.771	0.506	1.633	0.614	0.511	1.63	0.498	0.463	1.626	0.396	0.467	1.635	0.262	0.52	NaN	NaN	NaN
1044	5.22	1.767	0.89	0.305	1.562	0.838	0.184	1.603	0.787	0.135	1.615	0.583	0.102	1.56	0.485	0.145	1.579	0.406	0.134	1.686	0.307	0.095	1.755	0.146	0.146	1.717	0.054	0.11	NaN	NaN	NaN	1.622	0.772	0.506	1.633	0.614	0.512	1.63	0.498	0.464	1.625	0.395	0.467	1.636	0.262	0.521	NaN	NaN	NaN
1045	5.225	1.766	0.89	0.305	1.561	0.838	0.184	1.603	0.787	0.135	1.613	0.584	0.102	1.556	0.485	0.145	1.575	0.406	0.134	1.682	0.308	0.096	1.749	0.145	0.145	1.708	0.055	0.107	NaN	NaN	NaN	1.622	0.773	0.508	1.632	0.615	0.512	1.63	0.498	0.464	1.626	0.395	0.467	1.637	0.263	0.521	NaN	NaN	NaN
1046	5.23	1.764	0.89	0.306	1.561	0.838	0.184	1.602	0.788	0.135	1.612	0.584	0.102	1.553	0.486	0.145	1.571	0.407	0.133	1.677	0.308	0.095	1.743	0.144	0.144	1.699	0.055	0.105	NaN	NaN	NaN	1.62	0.773	0.508	1.632	0.615	0.513	1.63	0.498	0.465	1.627	0.396	0.468	1.637	0.263	0.521	NaN	NaN	NaN
1047	5.235	1.763	0.89	0.306	1.56	0.838	0.184	1.6	0.788	0.135	1.61	0.584	0.103	1.55	0.487	0.145	1.568	0.408	0.133	1.673	0.307	0.095	1.736	0.142	0.143	1.69	0.056	0.104	NaN	NaN	NaN	1.618	0.773	0.509	1.632	0.615	0.513	1.63	0.498	0.465	1.628	0.397	0.469	1.637	0.263	0.522	NaN	NaN	NaN
1048	5.24	1.761	0.891	0.306	1.558	0.839	0.184	1.598	0.789	0.134	1.608	0.584	0.103	1.548	0.489	0.146	1.565	0.409	0.133	1.67	0.307	0.095	1.729	0.14	0.141	1.68	0.055	0.102	NaN	NaN	NaN	1.617	0.774	0.51	1.631	0.615	0.513	1.629	0.498	0.466	1.628	0.397	0.469	1.637	0.263	0.522	NaN	NaN	NaN
1049	5.245	1.76	0.891	0.306	1.556	0.84	0.183	1.597	0.789	0.134	1.606	0.584	0.104	1.546	0.489	0.146	1.562	0.409	0.133	1.665	0.307	0.094	1.722	0.138	0.14	1.671	0.054	0.1	NaN	NaN	NaN	1.616	0.775	0.511	1.631	0.615	0.513	1.629	0.498	0.466	1.628	0.397	0.47	1.638	0.263	0.522	NaN	NaN	NaN
1050	5.25	1.758	0.891	0.306	1.553	0.84	0.183	1.596	0.789	0.134	1.604	0.584	0.105	1.543	0.49	0.147	1.558	0.41	0.133	1.66	0.305	0.094	1.714	0.137	0.139	1.662	0.053	0.099	NaN	NaN	NaN	1.615	0.776	0.511	1.631	0.615	0.513	1.629	0.498	0.466	1.628	0.397	0.47	1.638	0.263	0.522	NaN	NaN	NaN
1051	5.255	1.757	0.891	0.306	1.551	0.84	0.182	1.595	0.789	0.134	1.603	0.584	0.106	1.54	0.491	0.147	1.555	0.41	0.133	1.655	0.304	0.093	1.707	0.135	0.138	1.653	0.052	0.098	NaN	NaN	NaN	1.614	0.776	0.512	1.63	0.615	0.513	1.628	0.498	0.467	1.628	0.397	0.47	1.638	0.263	0.522	NaN	NaN	NaN
1052	5.26	1.755	0.891	0.306	1.551	0.839	0.18	1.594	0.79	0.134	1.602	0.585	0.106	1.538	0.491	0.147	1.552	0.41	0.133	1.65	0.302	0.092	1.699	0.132	0.137	1.644	0.05	0.097	NaN	NaN	NaN	1.612	0.776	0.512	1.63	0.615	0.513	1.628	0.498	0.467	1.628	0.397	0.47	1.638	0.263	0.522	NaN	NaN	NaN
1053	5.265	1.754	0.891	0.306	1.551	0.839	0.18	1.592	0.791	0.134	1.6	0.584	0.107	1.535	0.492	0.147	1.549	0.41	0.133	1.644	0.299	0.091	1.691	0.13	0.136	1.634	0.047	0.097	NaN	NaN	NaN	1.611	0.776	0.512	1.629	0.615	0.513	1.628	0.498	0.467	1.628	0.397	0.47	1.638	0.263	0.523	NaN	NaN	NaN
1054	5.27	1.753	0.892	0.306	1.551	0.839	0.18	1.59	0.791	0.134	1.597	0.583	0.108	1.533	0.492	0.147	1.546	0.411	0.133	1.639	0.298	0.091	1.682	0.126	0.136	1.624	0.045	0.097	NaN	NaN	NaN	1.61	0.776	0.512	1.628	0.615	0.513	1.628	0.498	0.467	1.628	0.397	0.47	1.638	0.263	0.523	NaN	NaN	NaN
1055	5.275	1.751	0.892	0.306	1.551	0.839	0.18	1.588	0.792	0.134	1.595	0.583	0.108	1.531	0.492	0.147	1.543	0.41	0.133	1.634	0.296	0.09	1.674	0.122	0.135	1.615	0.043	0.097	NaN	NaN	NaN	1.609	0.776	0.512	1.627	0.615	0.513	1.627	0.498	0.467	1.627	0.397	0.47	1.638	0.263	0.523	NaN	NaN	NaN
1056	5.28	1.75	0.892	0.306	1.548	0.84	0.179	1.588	0.792	0.134	1.594	0.583	0.108	1.529	0.493	0.147	1.54	0.41	0.132	1.628	0.294	0.089	1.666	0.119	0.134	1.604	0.04	0.097	NaN	NaN	NaN	1.607	0.776	0.511	1.626	0.615	0.512	1.626	0.498	0.467	1.625	0.395	0.469	1.637	0.263	0.523	NaN	NaN	NaN
1057	5.285	1.748	0.892	0.307	1.546	0.84	0.179	1.588	0.792	0.134	1.592	0.583	0.108	1.527	0.493	0.147	1.537	0.41	0.132	1.623	0.292	0.088	1.657	0.117	0.133	1.594	0.038	0.097	NaN	NaN	NaN	1.604	0.774	0.51	1.625	0.615	0.512	1.625	0.498	0.467	1.624	0.395	0.469	1.637	0.263	0.523	NaN	NaN	NaN
1058	5.29	1.747	0.892	0.307	1.544	0.84	0.178	1.587	0.793	0.133	1.591	0.584	0.107	1.525	0.493	0.147	1.534	0.41	0.132	1.617	0.29	0.088	1.649	0.114	0.133	1.583	0.035	0.098	NaN	NaN	NaN	1.603	0.774	0.51	1.624	0.615	0.512	1.624	0.497	0.466	1.624	0.395	0.469	1.637	0.263	0.523	NaN	NaN	NaN
1059	5.295	1.745	0.892	0.307	1.543	0.841	0.179	1.585	0.793	0.133	1.589	0.584	0.106	1.523	0.494	0.148	1.532	0.41	0.132	1.612	0.288	0.087	1.64	0.111	0.133	1.573	0.033	0.099	NaN	NaN	NaN	1.601	0.774	0.509	1.623	0.615	0.512	1.623	0.497	0.466	1.623	0.395	0.469	1.636	0.263	0.522	NaN	NaN	NaN
1060	5.3	1.743	0.892	0.307	1.543	0.841	0.179	1.584	0.793	0.132	1.587	0.584	0.106	1.522	0.494	0.148	1.529	0.41	0.131	1.606	0.286	0.087	1.632	0.108	0.132	1.562	0.031	0.099	NaN	NaN	NaN	1.6	0.773	0.509	1.623	0.615	0.512	1.623	0.498	0.466	1.623	0.395	0.469	1.636	0.263	0.522	NaN	NaN	NaN
1061	5.305	1.742	0.892	0.307	1.543	0.84	0.179	1.583	0.793	0.131	1.586	0.584	0.105	1.521	0.494	0.148	1.526	0.409	0.131	1.601	0.283	0.086	1.623	0.105	0.133	1.552	0.029	0.1	NaN	NaN	NaN	1.6	0.774	0.509	1.622	0.616	0.512	1.622	0.498	0.466	1.622	0.395	0.469	1.635	0.263	0.522	NaN	NaN	NaN
1062	5.31	1.741	0.892	0.307	1.542	0.84	0.179	1.586	0.792	0.131	1.584	0.584	0.104	1.519	0.494	0.148	1.524	0.408	0.131	1.595	0.281	0.086	1.614	0.102	0.132	1.541	0.027	0.101	NaN	NaN	NaN	1.6	0.774	0.509	1.621	0.616	0.512	1.621	0.498	0.466	1.621	0.395	0.469	1.635	0.263	0.522	NaN	NaN	NaN
1063	5.315	1.739	0.892	0.307	1.544	0.839	0.179	1.589	0.791	0.131	1.583	0.585	0.103	1.518	0.494	0.148	1.522	0.408	0.131	1.589	0.278	0.085	1.606	0.1	0.132	1.531	0.025	0.102	NaN	NaN	NaN	1.598	0.773	0.507	1.62	0.616	0.512	1.62	0.498	0.465	1.62	0.395	0.468	1.635	0.264	0.522	NaN	NaN	NaN
1064	5.32	1.737	0.892	0.306	1.554	0.837	0.181	1.582	0.792	0.13	1.58	0.586	0.102	1.516	0.493	0.147	1.519	0.407	0.131	1.584	0.276	0.084	1.598	0.097	0.132	1.522	0.023	0.103	NaN	NaN	NaN	1.596	0.772	0.506	1.619	0.616	0.512	1.618	0.497	0.465	1.619	0.395	0.468	1.635	0.264	0.522	NaN	NaN	NaN
1065	5.325	1.736	0.892	0.306	1.551	0.837	0.181	1.578	0.792	0.129	1.578	0.586	0.102	1.514	0.493	0.147	1.517	0.406	0.132	1.579	0.274	0.084	1.59	0.094	0.133	1.512	0.021	0.104	NaN	NaN	NaN	1.595	0.772	0.506	1.619	0.617	0.511	1.617	0.497	0.465	1.618	0.394	0.468	1.635	0.264	0.522	NaN	NaN	NaN
1066	5.33	1.734	0.893	0.306	1.538	0.839	0.179	1.576	0.792	0.129	1.576	0.588	0.101	1.513	0.493	0.147	1.515	0.405	0.132	1.574	0.272	0.084	1.582	0.092	0.133	1.502	0.02	0.105	NaN	NaN	NaN	1.595	0.773	0.505	1.617	0.616	0.511	1.616	0.497	0.464	1.617	0.395	0.468	1.634	0.264	0.522	NaN	NaN	NaN
1067	5.335	1.733	0.892	0.305	1.533	0.84	0.178	1.574	0.792	0.128	1.573	0.587	0.101	1.512	0.493	0.148	1.513	0.405	0.132	1.57	0.27	0.085	1.574	0.09	0.134	1.493	0.018	0.105	NaN	NaN	NaN	1.593	0.771	0.504	1.614	0.615	0.51	1.615	0.497	0.463	1.616	0.395	0.467	1.633	0.263	0.521	NaN	NaN	NaN
1068	5.34	1.731	0.892	0.305	1.529	0.84	0.177	1.573	0.791	0.128	1.569	0.584	0.101	1.511	0.493	0.148	1.511	0.404	0.132	1.566	0.269	0.085	1.567	0.088	0.134	1.484	0.017	0.106	NaN	NaN	NaN	1.591	0.771	0.503	1.612	0.615	0.51	1.614	0.497	0.463	1.615	0.395	0.466	1.631	0.262	0.52	NaN	NaN	NaN
1069	5.345	1.73	0.892	0.304	1.527	0.84	0.177	1.571	0.791	0.126	1.569	0.584	0.1	1.51	0.492	0.149	1.51	0.403	0.132	1.563	0.267	0.085	1.56	0.086	0.135	1.476	0.016	0.108	NaN	NaN	NaN	1.591	0.771	0.502	1.61	0.614	0.509	1.612	0.496	0.461	1.613	0.394	0.465	1.63	0.262	0.52	NaN	NaN	NaN
1070	5.35	1.728	0.892	0.303	1.527	0.839	0.176	1.569	0.791	0.125	1.567	0.584	0.1	1.51	0.491	0.148	1.508	0.402	0.132	1.559	0.265	0.085	1.553	0.084	0.136	1.467	0.015	0.108	NaN	NaN	NaN	1.591	0.771	0.502	1.608	0.614	0.508	1.61	0.496	0.461	1.612	0.394	0.465	1.629	0.262	0.519	NaN	NaN	NaN
1071	5.355	1.727	0.892	0.302	1.526	0.84	0.175	1.567	0.791	0.125	1.565	0.584	0.099	1.51	0.49	0.147	1.507	0.401	0.132	1.556	0.263	0.086	1.546	0.082	0.136	1.459	0.015	0.109	NaN	NaN	NaN	1.589	0.77	0.5	1.607	0.613	0.507	1.608	0.496	0.46	1.61	0.394	0.464	1.628	0.262	0.518	NaN	NaN	NaN
1072	5.36	1.725	0.892	0.301	1.522	0.839	0.174	1.566	0.79	0.124	1.564	0.583	0.099	1.509	0.489	0.147	1.507	0.4	0.132	1.553	0.261	0.086	1.54	0.08	0.137	1.452	0.014	0.11	NaN	NaN	NaN	1.587	0.77	0.499	1.606	0.614	0.506	1.607	0.495	0.459	1.609	0.394	0.463	1.627	0.263	0.518	NaN	NaN	NaN
1073	5.365	1.723	0.891	0.3	1.52	0.838	0.173	1.563	0.79	0.124	1.563	0.583	0.098	1.509	0.488	0.147	1.507	0.4	0.132	1.551	0.259	0.087	1.534	0.079	0.138	1.446	0.015	0.11	NaN	NaN	NaN	1.587	0.77	0.498	1.605	0.614	0.506	1.605	0.495	0.459	1.607	0.394	0.463	1.625	0.262	0.517	NaN	NaN	NaN
1074	5.37	1.722	0.891	0.299	1.519	0.838	0.173	1.561	0.79	0.123	1.563	0.583	0.098	1.509	0.488	0.148	1.506	0.399	0.132	1.549	0.258	0.088	1.528	0.078	0.139	1.441	0.015	0.111	NaN	NaN	NaN	1.587	0.77	0.498	1.603	0.613	0.505	1.603	0.495	0.458	1.605	0.393	0.462	1.624	0.262	0.517	NaN	NaN	NaN
1075	5.375	1.72	0.89	0.297	1.522	0.836	0.174	1.56	0.789	0.123	1.563	0.583	0.098	1.509	0.487	0.147	1.505	0.397	0.132	1.546	0.256	0.089	1.523	0.077	0.14	1.437	0.016	0.112	NaN	NaN	NaN	1.585	0.77	0.497	1.601	0.612	0.504	1.601	0.494	0.456	1.603	0.393	0.461	1.624	0.262	0.517	NaN	NaN	NaN
1076	5.38	1.718	0.89	0.296	1.524	0.835	0.175	1.558	0.789	0.122	1.563	0.582	0.097	1.509	0.486	0.147	1.505	0.397	0.131	1.544	0.254	0.089	1.519	0.076	0.141	1.434	0.016	0.113	NaN	NaN	NaN	1.586	0.77	0.496	1.599	0.612	0.504	1.599	0.494	0.456	1.601	0.392	0.46	1.623	0.262	0.516	NaN	NaN	NaN
1077	5.385	1.717	0.89	0.295	1.514	0.837	0.173	1.556	0.788	0.121	1.562	0.582	0.097	1.509	0.485	0.147	1.505	0.395	0.131	1.542	0.253	0.091	1.515	0.075	0.142	1.432	0.017	0.114	NaN	NaN	NaN	1.584	0.77	0.494	1.597	0.612	0.503	1.598	0.494	0.455	1.599	0.392	0.459	1.622	0.262	0.516	NaN	NaN	NaN
1078	5.39	1.715	0.889	0.293	1.51	0.837	0.172	1.554	0.788	0.12	1.561	0.581	0.096	1.508	0.484	0.147	1.505	0.394	0.131	1.541	0.252	0.091	1.513	0.075	0.142	1.432	0.017	0.115	NaN	NaN	NaN	1.583	0.769	0.493	1.594	0.611	0.501	1.596	0.494	0.454	1.597	0.391	0.458	1.621	0.263	0.515	NaN	NaN	NaN
1079	5.395	1.713	0.889	0.292	1.506	0.836	0.171	1.553	0.787	0.119	1.56	0.581	0.096	1.508	0.483	0.147	1.504	0.394	0.131	1.539	0.252	0.092	1.513	0.075	0.142	1.432	0.017	0.115	NaN	NaN	NaN	1.582	0.769	0.492	1.592	0.61	0.5	1.593	0.493	0.453	1.596	0.391	0.458	1.62	0.263	0.515	NaN	NaN	NaN
1080	5.4	1.711	0.888	0.29	1.505	0.835	0.169	1.551	0.787	0.119	1.559	0.58	0.096	1.507	0.483	0.146	1.502	0.394	0.132	1.538	0.253	0.091	1.514	0.075	0.142	1.432	0.017	0.115	NaN	NaN	NaN	1.58	0.767	0.491	1.591	0.611	0.499	1.591	0.492	0.452	1.594	0.391	0.457	1.618	0.262	0.514	NaN	NaN	NaN
1081	5.405	1.71	0.888	0.289	1.506	0.835	0.169	1.548	0.786	0.118	1.558	0.578	0.096	1.506	0.482	0.146	1.499	0.393	0.132	1.537	0.253	0.091	1.516	0.075	0.142	1.432	0.017	0.115	NaN	NaN	NaN	1.578	0.767	0.489	1.589	0.61	0.498	1.588	0.492	0.451	1.591	0.391	0.456	1.616	0.262	0.514	NaN	NaN	NaN
1082	5.41	1.708	0.888	0.287	1.511	0.834	0.17	1.544	0.786	0.118	1.557	0.577	0.096	1.505	0.482	0.146	1.496	0.394	0.132	1.536	0.253	0.091	1.518	0.075	0.141	1.432	0.016	0.115	NaN	NaN	NaN	1.577	0.767	0.488	1.587	0.61	0.498	1.587	0.492	0.45	1.589	0.39	0.454	1.615	0.263	0.513	NaN	NaN	NaN
1083	5.415	1.706	0.887	0.286	1.508	0.833	0.17	1.542	0.786	0.117	1.556	0.577	0.096	1.503	0.482	0.146	1.494	0.394	0.132	1.535	0.253	0.09	1.518	0.075	0.141	1.432	0.016	0.115	NaN	NaN	NaN	1.576	0.766	0.487	1.586	0.61	0.497	1.585	0.492	0.449	1.588	0.39	0.454	1.614	0.263	0.513	NaN	NaN	NaN
1084	5.42	1.704	0.887	0.284	1.499	0.834	0.168	1.539	0.786	0.116	NaN	NaN	NaN	1.5	0.482	0.146	1.491	0.393	0.132	1.534	0.252	0.089	1.519	0.075	0.141	1.432	0.016	0.115	NaN	NaN	NaN	1.575	0.766	0.486	1.583	0.609	0.495	1.583	0.492	0.448	1.586	0.39	0.453	1.613	0.264	0.512	NaN	NaN	NaN
1085	5.425	1.702	0.886	0.283	1.501	0.832	0.168	1.537	0.786	0.115	1.549	0.576	0.095	1.498	0.481	0.145	1.489	0.392	0.132	1.534	0.252	0.089	1.518	0.074	0.14	1.432	0.015	0.115	NaN	NaN	NaN	1.574	0.766	0.485	1.581	0.608	0.494	1.58	0.491	0.447	1.583	0.389	0.452	1.612	0.263	0.512	NaN	NaN	NaN
1086	5.43	1.701	0.886	0.281	1.511	0.829	0.17	1.536	0.785	0.114	1.548	0.576	0.095	1.495	0.481	0.144	1.488	0.391	0.132	1.532	0.25	0.088	1.517	0.073	0.14	1.431	0.015	0.114	NaN	NaN	NaN	1.575	0.768	0.484	1.579	0.608	0.493	1.578	0.491	0.446	1.581	0.389	0.452	1.61	0.263	0.511	NaN	NaN	NaN
1087	5.435	1.699	0.886	0.28	1.508	0.829	0.168	1.533	0.784	0.113	1.546	0.577	0.094	1.493	0.481	0.144	1.487	0.39	0.131	1.53	0.25	0.087	1.516	0.073	0.14	1.431	0.014	0.114	NaN	NaN	NaN	1.574	0.768	0.483	1.577	0.608	0.492	1.576	0.49	0.445	1.579	0.389	0.451	1.608	0.262	0.511	NaN	NaN	NaN
1088	5.44	1.698	0.886	0.278	1.494	0.832	0.164	1.531	0.784	0.112	1.544	0.577	0.093	1.492	0.481	0.143	1.487	0.39	0.13	1.528	0.25	0.086	1.516	0.073	0.14	1.431	0.014	0.114	NaN	NaN	NaN	1.573	0.768	0.482	1.576	0.608	0.492	1.573	0.49	0.444	1.577	0.388	0.449	1.607	0.263	0.51	NaN	NaN	NaN
1089	5.445	1.696	0.886	0.277	1.49	0.832	0.163	1.529	0.783	0.112	1.543	0.578	0.092	1.49	0.481	0.142	1.486	0.39	0.129	1.526	0.25	0.085	1.516	0.073	0.139	1.431	0.014	0.113	NaN	NaN	NaN	1.572	0.768	0.481	1.575	0.609	0.491	1.571	0.49	0.443	1.575	0.388	0.448	1.607	0.263	0.51	NaN	NaN	NaN
1090	5.45	1.694	0.885	0.275	1.492	0.832	0.164	1.527	0.783	0.111	1.542	0.58	0.09	1.489	0.48	0.141	1.486	0.389	0.128	1.524	0.249	0.084	1.516	0.073	0.138	1.431	0.013	0.113	NaN	NaN	NaN	1.57	0.767	0.48	1.572	0.608	0.489	1.569	0.49	0.442	1.573	0.389	0.448	1.605	0.263	0.509	NaN	NaN	NaN
1091	5.455	1.692	0.885	0.274	1.485	0.833	0.163	1.524	0.782	0.111	1.539	0.579	0.088	1.488	0.48	0.14	1.486	0.389	0.127	1.523	0.249	0.083	1.516	0.073	0.138	1.431	0.013	0.113	NaN	NaN	NaN	1.567	0.765	0.477	1.57	0.607	0.488	1.567	0.489	0.441	1.57	0.388	0.447	1.603	0.262	0.508	NaN	NaN	NaN
1092	5.46	1.69	0.885	0.273	1.485	0.832	0.163	1.524	0.78	0.11	1.537	0.578	0.087	1.487	0.48	0.14	1.484	0.389	0.127	1.522	0.249	0.083	1.516	0.073	0.138	1.431	0.013	0.113	NaN	NaN	NaN	1.565	0.765	0.476	1.568	0.607	0.487	1.565	0.489	0.44	1.568	0.388	0.447	1.601	0.262	0.507	NaN	NaN	NaN
1093	5.465	1.688	0.885	0.272	1.488	0.831	0.163	1.522	0.78	0.11	1.536	0.579	0.086	1.486	0.48	0.139	1.482	0.389	0.126	1.522	0.249	0.082	1.515	0.073	0.138	1.431	0.013	0.112	NaN	NaN	NaN	1.564	0.765	0.475	1.566	0.607	0.486	1.562	0.489	0.439	1.565	0.387	0.446	1.599	0.263	0.507	NaN	NaN	NaN
1094	5.47	1.687	0.885	0.27	1.477	0.834	0.162	1.521	0.78	0.109	1.535	0.58	0.085	1.485	0.48	0.138	1.481	0.389	0.126	1.521	0.248	0.082	1.515	0.072	0.138	1.431	0.013	0.112	NaN	NaN	NaN	1.563	0.765	0.474	1.565	0.607	0.485	1.56	0.489	0.438	1.562	0.387	0.444	1.598	0.263	0.506	NaN	NaN	NaN
1095	5.475	1.685	0.885	0.269	1.474	0.834	0.161	1.519	0.781	0.108	1.533	0.58	0.084	1.484	0.481	0.137	1.479	0.389	0.126	1.521	0.248	0.081	1.515	0.072	0.138	1.431	0.013	0.112	NaN	NaN	NaN	1.564	0.767	0.473	1.564	0.607	0.485	1.558	0.489	0.437	1.56	0.387	0.443	1.596	0.263	0.505	NaN	NaN	NaN
1096	5.48	1.683	0.885	0.268	1.476	0.834	0.161	1.518	0.781	0.107	1.532	0.58	0.084	1.483	0.48	0.136	1.478	0.389	0.125	1.521	0.248	0.081	1.515	0.072	0.138	1.431	0.013	0.112	NaN	NaN	NaN	1.563	0.767	0.472	1.563	0.608	0.484	1.557	0.49	0.436	1.558	0.387	0.443	1.594	0.263	0.504	NaN	NaN	NaN
1097	5.485	1.682	0.885	0.266	1.48	0.833	0.16	1.519	0.781	0.107	1.53	0.579	0.083	1.482	0.48	0.135	1.477	0.388	0.125	1.521	0.248	0.081	1.515	0.072	0.138	1.431	0.013	0.112	NaN	NaN	NaN	1.56	0.766	0.47	1.561	0.608	0.483	1.553	0.489	0.435	1.555	0.388	0.442	1.593	0.264	0.504	NaN	NaN	NaN
1098	5.49	1.68	0.886	0.266	1.47	0.835	0.158	1.521	0.781	0.107	1.528	0.579	0.081	1.481	0.479	0.135	1.476	0.388	0.124	1.521	0.247	0.081	1.515	0.072	0.137	1.431	0.013	0.112	NaN	NaN	NaN	1.558	0.765	0.468	1.557	0.607	0.481	1.551	0.489	0.434	1.552	0.388	0.442	1.591	0.264	0.503	NaN	NaN	NaN
1099	5.495	1.678	0.886	0.265	1.467	0.836	0.157	1.512	0.783	0.105	1.527	0.579	0.08	1.481	0.479	0.134	1.476	0.388	0.123	1.521	0.247	0.081	1.515	0.072	0.137	1.431	0.013	0.112	NaN	NaN	NaN	1.556	0.765	0.467	1.556	0.607	0.48	1.548	0.49	0.434	1.55	0.388	0.442	1.589	0.265	0.503	NaN	NaN	NaN
1100	5.5	1.677	0.886	0.263	1.463	0.837	0.157	1.504	0.786	0.104	1.526	0.579	0.08	1.48	0.479	0.133	1.477	0.387	0.123	1.521	0.247	0.08	1.515	0.072	0.137	1.431	0.013	0.112	NaN	NaN	NaN	1.554	0.765	0.465	1.554	0.608	0.479	1.546	0.49	0.433	1.547	0.389	0.442	1.588	0.266	0.503	NaN	NaN	NaN
1101	5.505	1.675	0.887	0.262	1.46	0.838	0.156	1.501	0.788	0.103	1.526	0.579	0.08	1.48	0.479	0.132	1.477	0.387	0.122	1.521	0.247	0.08	1.515	0.072	0.137	1.431	0.013	0.112	NaN	NaN	NaN	1.554	0.765	0.464	1.551	0.608	0.479	1.542	0.49	0.432	1.544	0.389	0.442	1.586	0.267	0.503	NaN	NaN	NaN
1102	5.51	1.673	0.887	0.261	1.459	0.838	0.156	1.501	0.787	0.102	1.526	0.579	0.079	1.48	0.478	0.132	1.478	0.387	0.121	1.521	0.247	0.08	1.515	0.072	0.137	1.431	0.013	0.112	NaN	NaN	NaN	1.554	0.767	0.463	1.549	0.608	0.478	1.539	0.49	0.431	1.541	0.389	0.441	1.584	0.268	0.503	NaN	NaN	NaN
1103	5.515	1.672	0.887	0.26	1.458	0.838	0.155	1.505	0.785	0.101	1.525	0.579	0.078	1.48	0.478	0.131	1.479	0.387	0.121	1.521	0.247	0.079	1.515	0.071	0.137	1.431	0.013	0.112	NaN	NaN	NaN	1.552	0.767	0.462	1.546	0.608	0.477	1.537	0.49	0.431	1.537	0.389	0.44	1.582	0.269	0.503	NaN	NaN	NaN
1104	5.52	1.67	0.887	0.259	1.458	0.838	0.154	1.506	0.785	0.101	1.523	0.579	0.077	1.48	0.478	0.13	1.479	0.387	0.12	1.521	0.247	0.079	1.515	0.071	0.137	1.431	0.013	0.112	NaN	NaN	NaN	1.55	0.768	0.461	1.543	0.608	0.476	1.534	0.491	0.43	1.534	0.389	0.44	1.58	0.27	0.503	NaN	NaN	NaN
1105	5.525	1.669	0.888	0.258	1.458	0.839	0.153	1.506	0.786	0.101	1.522	0.579	0.076	1.48	0.478	0.13	1.479	0.387	0.12	1.522	0.246	0.079	1.515	0.071	0.137	1.431	0.013	0.112	NaN	NaN	NaN	1.548	0.767	0.459	1.541	0.609	0.476	1.531	0.491	0.43	1.53	0.39	0.44	1.577	0.27	0.502	NaN	NaN	NaN
1106	5.53	1.667	0.888	0.256	1.452	0.84	0.152	1.502	0.785	0.099	1.522	0.578	0.076	1.48	0.479	0.129	1.479	0.387	0.119	1.523	0.246	0.079	1.515	0.071	0.136	1.431	0.013	0.112	NaN	NaN	NaN	1.546	0.767	0.457	1.538	0.608	0.474	1.527	0.491	0.429	1.527	0.39	0.44	1.575	0.271	0.502	NaN	NaN	NaN
1107	5.535	1.666	0.888	0.255	1.45	0.841	0.152	1.5	0.786	0.097	1.522	0.578	0.076	1.479	0.479	0.128	1.478	0.387	0.118	1.523	0.246	0.078	1.515	0.071	0.136	1.431	0.013	0.112	NaN	NaN	NaN	1.545	0.768	0.456	1.535	0.609	0.474	1.524	0.492	0.428	1.523	0.391	0.439	1.572	0.272	0.502	NaN	NaN	NaN
1108	5.54	1.664	0.888	0.254	1.448	0.841	0.151	1.498	0.786	0.096	1.522	0.579	0.075	1.479	0.479	0.127	1.478	0.387	0.117	1.523	0.246	0.077	1.515	0.071	0.136	1.431	0.013	0.112	NaN	NaN	NaN	1.544	0.769	0.456	1.533	0.609	0.473	1.521	0.493	0.428	1.52	0.391	0.439	1.569	0.273	0.502	NaN	NaN	NaN
1109	5.545	1.663	0.889	0.253	1.445	0.842	0.15	1.497	0.786	0.096	1.522	0.581	0.074	1.479	0.479	0.126	1.478	0.387	0.117	1.523	0.246	0.077	1.515	0.072	0.136	1.431	0.013	0.112	NaN	NaN	NaN	1.544	0.77	0.456	1.53	0.61	0.473	1.516	0.493	0.427	1.516	0.391	0.438	1.566	0.274	0.501	NaN	NaN	NaN
1110	5.55	1.661	0.889	0.251	1.445	0.841	0.15	1.495	0.786	0.095	1.522	0.581	0.073	1.479	0.479	0.126	1.478	0.387	0.116	1.523	0.246	0.077	1.515	0.072	0.136	1.431	0.013	0.112	NaN	NaN	NaN	1.544	0.772	0.456	1.527	0.61	0.472	1.512	0.493	0.427	1.511	0.391	0.438	1.563	0.275	0.501	NaN	NaN	NaN
1111	5.555	1.66	0.889	0.25	1.445	0.841	0.148	1.494	0.786	0.094	1.521	0.582	0.072	1.478	0.479	0.125	1.478	0.387	0.116	1.523	0.246	0.076	1.515	0.071	0.136	1.431	0.012	0.112	NaN	NaN	NaN	1.541	0.771	0.453	1.523	0.61	0.472	1.508	0.493	0.427	1.507	0.392	0.437	1.56	0.276	0.5	NaN	NaN	NaN
1112	5.56	1.658	0.889	0.248	1.443	0.841	0.147	1.492	0.786	0.093	1.52	0.582	0.071	1.478	0.479	0.124	1.477	0.386	0.115	1.522	0.245	0.076	1.515	0.071	0.136	1.431	0.012	0.112	NaN	NaN	NaN	1.539	0.771	0.453	1.519	0.61	0.471	1.504	0.494	0.426	1.503	0.392	0.437	1.557	0.277	0.5	NaN	NaN	NaN
1113	5.565	1.657	0.89	0.246	1.445	0.84	0.147	1.491	0.786	0.092	1.519	0.582	0.07	1.478	0.479	0.123	1.477	0.386	0.115	1.522	0.245	0.075	1.515	0.07	0.136	1.431	0.012	0.112	NaN	NaN	NaN	1.538	0.772	0.452	1.516	0.61	0.47	1.499	0.494	0.426	1.498	0.393	0.437	1.554	0.278	0.5	NaN	NaN	NaN
1114	5.57	1.656	0.89	0.245	1.449	0.839	0.147	1.49	0.786	0.091	1.518	0.582	0.07	1.477	0.479	0.123	1.477	0.386	0.114	1.521	0.245	0.075	1.515	0.07	0.136	1.431	0.012	0.112	NaN	NaN	NaN	1.537	0.772	0.451	1.513	0.611	0.47	1.495	0.495	0.425	1.494	0.393	0.437	1.551	0.279	0.499	NaN	NaN	NaN
1115	5.575	1.654	0.89	0.243	1.441	0.841	0.146	1.488	0.786	0.09	1.517	0.582	0.069	1.476	0.479	0.122	1.477	0.386	0.113	1.521	0.244	0.075	1.515	0.07	0.136	1.431	0.012	0.112	NaN	NaN	NaN	1.536	0.772	0.451	1.509	0.611	0.469	1.49	0.495	0.425	1.489	0.393	0.436	1.547	0.28	0.498	NaN	NaN	NaN
1116	5.58	1.652	0.89	0.241	1.442	0.84	0.146	1.484	0.787	0.09	1.516	0.582	0.067	1.476	0.479	0.121	1.476	0.386	0.113	1.521	0.244	0.074	1.515	0.07	0.136	1.431	0.012	0.112	NaN	NaN	NaN	1.534	0.772	0.45	1.505	0.611	0.468	1.485	0.495	0.425	1.485	0.393	0.435	1.544	0.281	0.498	NaN	NaN	NaN
1117	5.585	1.651	0.891	0.24	1.445	0.839	0.147	1.474	0.789	0.091	1.514	0.581	0.066	1.475	0.478	0.121	1.476	0.386	0.112	1.521	0.243	0.074	1.515	0.07	0.136	1.431	0.012	0.112	NaN	NaN	NaN	1.535	0.773	0.45	1.501	0.611	0.468	1.48	0.496	0.424	1.48	0.394	0.435	1.54	0.282	0.497	NaN	NaN	NaN
1118	5.59	1.65	0.891	0.238	1.433	0.842	0.145	1.471	0.79	0.091	1.513	0.581	0.066	1.475	0.478	0.12	1.476	0.386	0.112	1.521	0.243	0.074	1.515	0.069	0.136	1.431	0.012	0.112	NaN	NaN	NaN	1.537	0.776	0.451	1.497	0.611	0.467	1.476	0.497	0.424	1.476	0.394	0.434	1.537	0.284	0.497	NaN	NaN	NaN
1119	5.595	1.649	0.89	0.237	1.43	0.842	0.144	1.47	0.789	0.09	1.512	0.582	0.065	1.474	0.478	0.119	1.476	0.385	0.111	1.521	0.243	0.074	1.515	0.069	0.136	1.431	0.012	0.112	NaN	NaN	NaN	1.535	0.776	0.45	1.494	0.612	0.467	1.471	0.497	0.424	1.472	0.395	0.434	1.534	0.285	0.496	NaN	NaN	NaN
1120	5.6	1.647	0.89	0.235	1.429	0.841	0.143	1.468	0.789	0.089	1.511	0.583	0.064	1.473	0.477	0.118	1.475	0.385	0.11	1.521	0.243	0.073	1.515	0.069	0.136	1.432	0.012	0.112	NaN	NaN	NaN	1.532	0.774	0.448	1.491	0.612	0.466	1.465	0.497	0.423	1.468	0.396	0.435	1.53	0.286	0.496	NaN	NaN	NaN
1121	5.605	1.646	0.891	0.234	1.427	0.841	0.142	1.467	0.789	0.088	1.509	0.583	0.063	1.473	0.477	0.118	1.475	0.384	0.11	1.521	0.242	0.073	1.515	0.069	0.136	1.432	0.012	0.112	NaN	NaN	NaN	1.53	0.773	0.446	1.487	0.613	0.465	1.46	0.497	0.422	1.463	0.397	0.434	1.527	0.287	0.495	NaN	NaN	NaN
1122	5.61	1.645	0.89	0.232	1.429	0.84	0.142	1.466	0.789	0.088	1.508	0.582	0.062	1.472	0.477	0.117	1.475	0.384	0.11	1.521	0.242	0.073	1.515	0.069	0.136	1.432	0.012	0.112	NaN	NaN	NaN	1.528	0.772	0.445	1.483	0.613	0.464	1.456	0.498	0.422	1.46	0.397	0.434	1.524	0.288	0.495	NaN	NaN	NaN
1123	5.615	1.643	0.89	0.231	1.433	0.839	0.142	1.465	0.789	0.087	1.506	0.582	0.062	1.472	0.477	0.117	1.474	0.384	0.109	1.521	0.242	0.073	1.515	0.069	0.136	1.432	0.012	0.112	NaN	NaN	NaN	1.527	0.773	0.445	1.479	0.614	0.463	1.451	0.498	0.421	1.455	0.397	0.433	1.521	0.289	0.494	NaN	NaN	NaN
1124	5.62	1.642	0.89	0.23	1.426	0.84	0.141	1.463	0.788	0.087	1.504	0.581	0.06	1.471	0.477	0.116	1.474	0.384	0.109	1.52	0.241	0.072	1.515	0.069	0.136	1.432	0.012	0.111	NaN	NaN	NaN	1.527	0.773	0.444	1.475	0.613	0.463	1.447	0.499	0.421	1.451	0.398	0.432	1.518	0.29	0.494	NaN	NaN	NaN
1125	5.625	1.641	0.89	0.229	1.422	0.84	0.14	1.461	0.788	0.086	1.502	0.581	0.06	1.47	0.477	0.116	1.473	0.383	0.108	1.52	0.241	0.072	1.515	0.069	0.135	1.432	0.012	0.111	NaN	NaN	NaN	1.527	0.773	0.444	1.472	0.614	0.463	1.443	0.5	0.421	1.447	0.399	0.432	1.515	0.291	0.493	NaN	NaN	NaN
1126	5.63	1.639	0.889	0.228	1.42	0.84	0.14	1.46	0.788	0.086	1.501	0.581	0.059	1.469	0.476	0.115	1.472	0.383	0.108	1.52	0.241	0.072	1.515	0.069	0.136	1.432	0.011	0.111	NaN	NaN	NaN	1.528	0.775	0.445	1.469	0.615	0.462	1.44	0.5	0.421	1.443	0.399	0.432	1.512	0.292	0.493	NaN	NaN	NaN
1127	5.635	1.638	0.889	0.227	1.418	0.839	0.139	1.458	0.787	0.086	1.5	0.582	0.059	1.468	0.476	0.114	1.472	0.383	0.107	1.52	0.241	0.072	1.515	0.069	0.136	1.432	0.011	0.111	NaN	NaN	NaN	1.526	0.774	0.444	1.465	0.614	0.462	1.436	0.5	0.42	1.44	0.4	0.431	1.51	0.294	0.492	NaN	NaN	NaN
1128	5.64	1.637	0.888	0.226	1.418	0.839	0.139	1.457	0.787	0.085	1.498	0.582	0.058	1.467	0.476	0.114	1.471	0.383	0.107	1.52	0.241	0.072	1.515	0.069	0.136	1.432	0.011	0.111	NaN	NaN	NaN	1.523	0.771	0.442	1.462	0.615	0.461	1.432	0.501	0.419	1.437	0.4	0.431	1.507	0.295	0.492	NaN	NaN	NaN
1129	5.645	1.636	0.888	0.226	1.418	0.838	0.138	1.455	0.786	0.085	1.496	0.581	0.057	1.466	0.475	0.113	1.471	0.383	0.107	1.52	0.241	0.072	1.515	0.069	0.136	1.432	0.011	0.111	NaN	NaN	NaN	1.521	0.771	0.441	1.459	0.615	0.46	1.429	0.501	0.418	1.435	0.401	0.43	1.506	0.296	0.491	NaN	NaN	NaN
1130	5.65	1.634	0.888	0.225	1.418	0.837	0.138	1.453	0.786	0.084	1.494	0.581	0.057	1.466	0.475	0.112	1.47	0.383	0.106	1.519	0.24	0.071	1.515	0.068	0.136	1.432	0.011	0.111	NaN	NaN	NaN	1.52	0.77	0.44	1.456	0.616	0.46	1.426	0.501	0.419	1.433	0.403	0.43	1.504	0.298	0.491	NaN	NaN	NaN
1131	5.655	1.633	0.887	0.225	1.42	0.836	0.137	1.452	0.785	0.083	1.493	0.581	0.056	1.465	0.475	0.112	1.469	0.382	0.106	1.518	0.24	0.071	1.515	0.068	0.136	1.432	0.011	0.111	NaN	NaN	NaN	1.519	0.769	0.439	1.454	0.616	0.46	1.423	0.502	0.418	1.43	0.404	0.43	1.503	0.299	0.49	NaN	NaN	NaN
1132	5.66	1.632	0.887	0.224	1.414	0.837	0.136	1.452	0.785	0.083	1.491	0.581	0.055	1.463	0.475	0.112	1.468	0.382	0.106	1.518	0.24	0.071	1.515	0.068	0.136	1.432	0.011	0.111	NaN	NaN	NaN	1.518	0.769	0.439	1.451	0.617	0.459	1.42	0.502	0.418	1.428	0.405	0.43	1.501	0.301	0.49	NaN	NaN	NaN
1133	5.665	1.631	0.887	0.224	1.411	0.837	0.136	1.451	0.784	0.082	1.489	0.58	0.055	1.462	0.475	0.112	1.467	0.382	0.106	1.517	0.24	0.071	1.515	0.069	0.136	1.432	0.011	0.111	NaN	NaN	NaN	1.517	0.769	0.438	1.449	0.617	0.459	1.418	0.503	0.418	1.425	0.405	0.429	1.5	0.303	0.489	NaN	NaN	NaN
1134	5.67	1.629	0.886	0.224	1.408	0.837	0.135	1.449	0.784	0.081	1.488	0.58	0.055	1.461	0.474	0.112	1.466	0.381	0.106	1.517	0.24	0.071	1.514	0.069	0.135	1.432	0.011	0.111	NaN	NaN	NaN	1.516	0.769	0.438	1.448	0.618	0.458	1.416	0.503	0.417	1.422	0.405	0.428	1.499	0.304	0.489	NaN	NaN	NaN
1135	5.675	1.628	0.886	0.224	1.406	0.836	0.135	1.448	0.783	0.081	1.487	0.58	0.055	1.46	0.474	0.112	1.465	0.381	0.106	1.516	0.239	0.071	1.514	0.069	0.135	1.432	0.011	0.111	NaN	NaN	NaN	1.515	0.768	0.437	1.446	0.618	0.458	1.414	0.504	0.417	1.42	0.406	0.429	1.498	0.306	0.489	NaN	NaN	NaN
1136	5.68	1.627	0.886	0.224	1.406	0.836	0.134	1.447	0.783	0.081	1.486	0.58	0.054	1.459	0.473	0.111	1.464	0.381	0.106	1.516	0.239	0.071	1.514	0.069	0.135	1.432	0.011	0.111	NaN	NaN	NaN	1.514	0.768	0.436	1.444	0.619	0.458	1.412	0.504	0.417	1.417	0.407	0.429	1.497	0.308	0.489	NaN	NaN	NaN
1137	5.685	1.625	0.885	0.224	1.406	0.835	0.134	1.447	0.783	0.08	1.484	0.579	0.054	1.458	0.473	0.111	1.463	0.381	0.106	1.515	0.239	0.071	1.514	0.069	0.135	1.432	0.012	0.111	NaN	NaN	NaN	1.512	0.768	0.435	1.443	0.619	0.457	1.411	0.505	0.417	1.415	0.408	0.429	1.495	0.309	0.488	NaN	NaN	NaN
1138	5.69	1.624	0.885	0.224	1.405	0.835	0.134	1.445	0.782	0.08	1.482	0.579	0.053	1.457	0.473	0.111	1.462	0.381	0.106	1.515	0.239	0.071	1.514	0.069	0.136	1.432	0.012	0.111	NaN	NaN	NaN	1.51	0.768	0.435	1.442	0.619	0.457	1.408	0.505	0.416	1.413	0.409	0.429	1.494	0.311	0.489	NaN	NaN	NaN
1139	5.695	1.623	0.884	0.224	1.403	0.835	0.133	1.444	0.782	0.079	1.481	0.579	0.053	1.455	0.473	0.112	1.461	0.381	0.106	1.514	0.239	0.072	1.514	0.069	0.136	1.432	0.012	0.112	NaN	NaN	NaN	1.509	0.768	0.435	1.44	0.619	0.456	1.406	0.505	0.416	1.411	0.41	0.43	1.492	0.312	0.489	NaN	NaN	NaN
1140	5.7	1.621	0.884	0.224	1.4	0.836	0.132	1.442	0.782	0.078	1.48	0.579	0.053	1.454	0.472	0.111	1.461	0.38	0.106	1.513	0.239	0.072	1.514	0.069	0.136	1.432	0.012	0.112	NaN	NaN	NaN	1.508	0.768	0.435	1.439	0.619	0.456	1.405	0.504	0.416	1.409	0.411	0.43	1.49	0.312	0.489	NaN	NaN	NaN
1141	5.705	1.62	0.884	0.224	1.4	0.836	0.131	1.441	0.783	0.078	1.478	0.579	0.053	1.453	0.472	0.112	1.46	0.38	0.106	1.513	0.239	0.072	1.514	0.069	0.136	1.431	0.012	0.112	NaN	NaN	NaN	1.507	0.768	0.435	1.438	0.62	0.456	1.403	0.504	0.416	1.407	0.412	0.431	1.487	0.313	0.489	NaN	NaN	NaN
1142	5.71	1.619	0.884	0.224	1.4	0.836	0.131	1.44	0.783	0.078	1.477	0.579	0.053	1.452	0.472	0.112	1.458	0.38	0.106	1.513	0.239	0.072	1.514	0.069	0.136	1.431	0.012	0.112	NaN	NaN	NaN	1.506	0.768	0.435	1.438	0.62	0.456	1.402	0.505	0.416	1.405	0.413	0.431	1.485	0.313	0.489	NaN	NaN	NaN
1143	5.715	1.618	0.884	0.224	1.399	0.836	0.13	1.44	0.783	0.077	1.476	0.579	0.053	1.451	0.472	0.112	1.457	0.38	0.106	1.512	0.239	0.072	1.514	0.069	0.136	1.431	0.012	0.112	NaN	NaN	NaN	1.504	0.768	0.434	1.436	0.62	0.455	1.401	0.506	0.416	1.402	0.413	0.431	1.481	0.313	0.49	NaN	NaN	NaN
1144	5.72	1.617	0.884	0.224	1.396	0.836	0.13	1.439	0.783	0.076	1.474	0.578	0.052	1.45	0.472	0.112	1.456	0.379	0.106	1.512	0.239	0.072	1.514	0.069	0.136	1.431	0.012	0.112	NaN	NaN	NaN	1.502	0.768	0.434	1.435	0.619	0.455	1.4	0.506	0.416	1.399	0.413	0.431	1.477	0.313	0.491	NaN	NaN	NaN
1145	5.725	1.615	0.884	0.224	1.394	0.837	0.13	1.436	0.783	0.076	1.473	0.578	0.052	1.448	0.471	0.112	1.455	0.379	0.106	1.511	0.239	0.072	1.514	0.069	0.136	1.431	0.012	0.112	NaN	NaN	NaN	1.501	0.768	0.434	1.435	0.619	0.455	1.399	0.506	0.416	1.396	0.414	0.431	1.472	0.313	0.492	NaN	NaN	NaN
1146	5.73	1.614	0.884	0.224	1.393	0.837	0.129	1.435	0.783	0.075	1.472	0.578	0.052	1.448	0.471	0.112	1.455	0.379	0.107	1.511	0.239	0.072	1.514	0.069	0.136	1.431	0.012	0.112	NaN	NaN	NaN	1.5	0.769	0.434	1.434	0.619	0.455	1.397	0.507	0.416	1.393	0.414	0.431	1.467	0.312	0.492	NaN	NaN	NaN
1147	5.735	1.613	0.884	0.224	1.392	0.837	0.129	1.435	0.783	0.075	1.471	0.577	0.053	1.447	0.472	0.112	1.454	0.379	0.107	1.51	0.239	0.072	1.514	0.069	0.137	1.431	0.012	0.112	NaN	NaN	NaN	1.498	0.769	0.434	1.433	0.619	0.455	1.396	0.507	0.416	1.39	0.415	0.431	1.461	0.31	0.493	NaN	NaN	NaN
1148	5.74	1.611	0.884	0.224	1.392	0.837	0.129	1.435	0.783	0.075	1.47	0.577	0.053	1.447	0.471	0.113	1.454	0.379	0.107	1.51	0.239	0.072	1.514	0.069	0.137	1.431	0.012	0.112	NaN	NaN	NaN	1.497	0.769	0.434	1.432	0.62	0.455	1.393	0.507	0.416	1.387	0.414	0.43	1.456	0.309	0.494	NaN	NaN	NaN
1149	5.745	1.61	0.884	0.223	1.391	0.837	0.129	1.437	0.782	0.074	1.469	0.577	0.053	1.446	0.471	0.113	1.453	0.379	0.107	1.509	0.24	0.072	1.514	0.069	0.137	1.431	0.012	0.112	NaN	NaN	NaN	1.496	0.77	0.434	1.431	0.62	0.455	1.391	0.508	0.416	1.384	0.414	0.431	1.45	0.307	0.495	NaN	NaN	NaN
1150	5.75	1.608	0.883	0.223	1.39	0.837	0.129	1.441	0.781	0.073	1.469	0.577	0.053	1.445	0.471	0.113	1.453	0.379	0.107	1.509	0.24	0.072	1.514	0.069	0.137	1.431	0.012	0.112	1.448	0.822	0.389	1.495	0.77	0.434	1.43	0.62	0.455	1.39	0.509	0.416	1.38	0.414	0.431	1.444	0.306	0.495	NaN	NaN	NaN
1151	5.755	1.607	0.883	0.223	1.389	0.838	0.129	1.441	0.78	0.072	1.468	0.577	0.053	1.445	0.471	0.113	1.453	0.379	0.107	1.509	0.24	0.072	1.514	0.069	0.137	1.431	0.012	0.112	1.446	0.823	0.389	1.494	0.77	0.434	1.429	0.621	0.455	1.387	0.509	0.416	1.377	0.413	0.43	1.439	0.304	0.495	NaN	NaN	NaN
1152	5.76	1.605	0.883	0.223	1.388	0.838	0.129	1.44	0.78	0.071	1.468	0.577	0.053	1.444	0.471	0.113	1.452	0.379	0.107	1.509	0.24	0.073	1.514	0.069	0.137	1.431	0.012	0.112	1.443	0.824	0.389	1.493	0.771	0.434	1.427	0.621	0.456	1.385	0.51	0.417	1.374	0.413	0.43	1.433	0.303	0.495	NaN	NaN	NaN
1153	5.765	1.604	0.883	0.222	1.386	0.838	0.129	1.438	0.78	0.071	1.468	0.577	0.053	1.443	0.471	0.113	1.452	0.379	0.107	1.509	0.24	0.073	1.514	0.069	0.137	1.431	0.012	0.112	1.439	0.825	0.389	1.491	0.771	0.434	1.426	0.621	0.456	1.383	0.51	0.417	1.371	0.414	0.431	1.428	0.301	0.496	NaN	NaN	NaN
1154	5.77	1.603	0.883	0.222	1.384	0.839	0.129	1.437	0.78	0.071	1.467	0.577	0.053	1.443	0.471	0.113	1.451	0.379	0.107	1.509	0.24	0.073	1.514	0.069	0.137	1.431	0.012	0.112	1.437	0.826	0.389	1.489	0.77	0.434	1.425	0.621	0.456	1.38	0.511	0.417	1.369	0.414	0.431	1.423	0.3	0.496	NaN	NaN	NaN
1155	5.775	1.601	0.883	0.222	1.382	0.839	0.129	1.433	0.781	0.072	1.467	0.578	0.053	1.442	0.471	0.114	1.451	0.379	0.107	1.508	0.24	0.073	1.514	0.069	0.137	1.431	0.012	0.112	1.436	0.826	0.389	1.488	0.771	0.434	1.423	0.622	0.456	1.378	0.511	0.418	1.367	0.414	0.431	1.419	0.299	0.495	NaN	NaN	NaN
1156	5.78	1.6	0.884	0.221	1.38	0.839	0.129	1.427	0.783	0.073	1.466	0.578	0.053	1.441	0.471	0.114	1.45	0.379	0.107	1.508	0.24	0.073	1.514	0.069	0.137	1.431	0.012	0.112	1.436	0.826	0.39	1.486	0.771	0.434	1.422	0.622	0.456	1.376	0.511	0.418	1.365	0.414	0.431	1.414	0.298	0.495	NaN	NaN	NaN
1157	5.785	1.599	0.884	0.221	1.385	0.837	0.13	1.427	0.782	0.073	1.466	0.579	0.053	1.441	0.471	0.114	1.45	0.379	0.107	1.508	0.24	0.073	1.514	0.069	0.137	1.431	0.012	0.112	1.437	0.825	0.391	1.485	0.771	0.434	1.42	0.622	0.457	1.374	0.511	0.418	1.362	0.414	0.431	1.41	0.297	0.496	NaN	NaN	NaN
1158	5.79	1.597	0.884	0.221	1.39	0.836	0.131	1.431	0.781	0.072	1.465	0.579	0.053	1.44	0.471	0.114	1.45	0.379	0.108	1.508	0.24	0.073	1.514	0.069	0.137	1.431	0.012	0.112	1.44	0.824	0.392	1.484	0.771	0.434	1.418	0.622	0.457	1.373	0.512	0.418	1.36	0.415	0.43	1.406	0.297	0.496	NaN	NaN	NaN
1159	5.795	1.596	0.883	0.221	1.382	0.838	0.13	1.431	0.781	0.072	1.464	0.579	0.053	1.44	0.471	0.114	1.45	0.379	0.108	1.508	0.24	0.073	1.513	0.07	0.137	1.431	0.012	0.112	1.441	0.824	0.393	1.483	0.772	0.434	1.417	0.622	0.457	1.372	0.512	0.418	1.358	0.414	0.431	1.403	0.296	0.496	NaN	NaN	NaN
1160	5.8	1.594	0.883	0.221	1.379	0.838	0.13	1.43	0.781	0.071	1.464	0.58	0.053	1.439	0.471	0.114	1.449	0.379	0.108	1.508	0.24	0.073	1.513	0.07	0.137	1.431	0.012	0.112	1.441	0.824	0.393	1.481	0.772	0.435	1.415	0.623	0.457	1.371	0.513	0.418	1.356	0.414	0.431	1.4	0.296	0.497	NaN	NaN	NaN
1161	5.805	1.593	0.884	0.221	1.377	0.838	0.13	1.426	0.781	0.072	1.463	0.58	0.053	1.439	0.471	0.114	1.449	0.378	0.108	1.508	0.24	0.073	1.513	0.07	0.137	1.431	0.012	0.112	1.44	0.823	0.394	1.48	0.772	0.435	1.413	0.623	0.457	1.368	0.512	0.417	1.354	0.414	0.431	1.397	0.295	0.497	NaN	NaN	NaN
1162	5.81	1.592	0.884	0.221	1.376	0.838	0.13	1.42	0.782	0.073	1.463	0.58	0.053	1.439	0.471	0.114	1.449	0.378	0.108	1.508	0.24	0.073	1.513	0.07	0.137	1.431	0.012	0.112	1.439	0.824	0.394	1.479	0.772	0.435	1.411	0.623	0.458	1.367	0.512	0.417	1.353	0.414	0.432	1.394	0.295	0.497	NaN	NaN	NaN
1163	5.815	1.59	0.884	0.221	1.375	0.837	0.131	1.417	0.783	0.074	1.462	0.58	0.053	1.439	0.471	0.114	1.449	0.378	0.108	1.508	0.24	0.074	1.513	0.07	0.137	1.431	0.012	0.112	1.436	0.824	0.394	1.478	0.773	0.436	1.409	0.623	0.458	1.366	0.512	0.418	1.353	0.415	0.432	1.392	0.294	0.497	NaN	NaN	NaN
1164	5.82	1.589	0.885	0.221	1.374	0.837	0.131	1.415	0.783	0.074	1.461	0.58	0.053	1.439	0.471	0.114	1.448	0.378	0.108	1.508	0.24	0.074	1.513	0.07	0.138	1.431	0.012	0.112	1.432	0.825	0.394	1.477	0.773	0.436	1.407	0.623	0.458	1.365	0.512	0.419	1.352	0.415	0.432	1.389	0.294	0.497	NaN	NaN	NaN
1165	5.825	1.588	0.885	0.221	1.372	0.838	0.131	1.414	0.783	0.075	1.46	0.581	0.053	1.438	0.471	0.114	1.448	0.378	0.108	1.508	0.24	0.074	1.513	0.07	0.138	1.431	0.012	0.112	1.428	0.827	0.394	1.476	0.773	0.436	1.405	0.623	0.458	1.364	0.512	0.419	1.35	0.415	0.432	1.386	0.293	0.497	NaN	NaN	NaN
1166	5.83	1.586	0.885	0.222	1.375	0.837	0.132	1.413	0.783	0.075	1.459	0.581	0.054	1.438	0.471	0.114	1.448	0.378	0.108	1.508	0.24	0.074	1.513	0.07	0.138	1.431	0.012	0.112	1.425	0.828	0.394	1.474	0.773	0.436	1.404	0.623	0.459	1.363	0.512	0.419	1.347	0.413	0.432	1.383	0.292	0.497	NaN	NaN	NaN
1167	5.835	1.585	0.884	0.222	1.384	0.833	0.135	1.412	0.783	0.075	1.458	0.58	0.054	1.438	0.471	0.115	1.448	0.378	0.109	1.508	0.24	0.074	1.513	0.07	0.138	1.431	0.012	0.112	1.424	0.829	0.394	1.472	0.773	0.436	1.402	0.624	0.459	1.362	0.511	0.419	1.346	0.413	0.432	1.38	0.291	0.497	NaN	NaN	NaN
1168	5.84	1.584	0.885	0.223	1.387	0.831	0.137	1.411	0.782	0.076	1.456	0.58	0.054	1.437	0.471	0.115	1.448	0.378	0.109	1.508	0.24	0.074	1.513	0.07	0.138	1.431	0.012	0.112	1.424	0.828	0.395	1.47	0.773	0.436	1.401	0.624	0.46	1.362	0.511	0.419	1.345	0.413	0.433	1.377	0.289	0.497	NaN	NaN	NaN
1169	5.845	1.582	0.885	0.224	1.381	0.833	0.136	1.409	0.782	0.077	1.456	0.58	0.054	1.437	0.472	0.115	1.448	0.378	0.109	1.508	0.24	0.074	1.513	0.07	0.138	1.431	0.012	0.112	1.422	0.829	0.395	1.469	0.773	0.437	1.399	0.624	0.46	1.362	0.512	0.42	1.344	0.413	0.433	1.373	0.289	0.496	NaN	NaN	NaN
1170	5.85	1.581	0.885	0.224	1.367	0.836	0.135	1.408	0.782	0.078	1.455	0.58	0.055	1.436	0.472	0.115	1.447	0.378	0.109	1.508	0.24	0.074	1.513	0.07	0.138	1.431	0.012	0.112	1.423	0.828	0.397	1.467	0.773	0.437	1.397	0.623	0.46	1.361	0.511	0.42	1.343	0.413	0.433	1.37	0.288	0.496	NaN	NaN	NaN
1171	5.855	1.58	0.884	0.225	1.363	0.837	0.134	1.407	0.782	0.078	1.454	0.58	0.055	1.436	0.471	0.115	1.447	0.378	0.109	1.508	0.24	0.075	1.513	0.07	0.138	1.431	0.012	0.112	1.425	0.826	0.398	1.466	0.773	0.437	1.395	0.623	0.461	1.36	0.511	0.42	1.342	0.413	0.433	1.367	0.287	0.496	NaN	NaN	NaN
1172	5.86	1.578	0.884	0.226	1.361	0.837	0.134	1.406	0.782	0.079	1.453	0.581	0.055	1.435	0.471	0.116	1.447	0.378	0.109	1.508	0.24	0.075	1.513	0.07	0.138	1.431	0.012	0.112	1.425	0.825	0.399	1.465	0.774	0.438	1.394	0.623	0.461	1.358	0.51	0.42	1.34	0.413	0.433	1.363	0.285	0.496	NaN	NaN	NaN
1173	5.865	1.576	0.884	0.227	1.359	0.836	0.135	1.406	0.782	0.079	1.452	0.581	0.056	1.434	0.471	0.116	1.447	0.378	0.109	1.508	0.24	0.075	1.513	0.07	0.138	1.431	0.012	0.112	1.422	0.825	0.398	1.463	0.774	0.438	1.393	0.623	0.461	1.358	0.509	0.42	1.339	0.413	0.433	1.36	0.285	0.495	NaN	NaN	NaN
1174	5.87	1.575	0.883	0.228	1.358	0.836	0.135	1.408	0.781	0.079	1.451	0.581	0.056	1.434	0.471	0.116	1.447	0.378	0.109	1.507	0.24	0.075	1.513	0.07	0.138	1.431	0.012	0.112	1.419	0.826	0.398	1.462	0.773	0.439	1.391	0.623	0.461	1.357	0.509	0.42	1.336	0.412	0.432	1.357	0.285	0.495	NaN	NaN	NaN
1175	5.875	1.573	0.883	0.229	1.361	0.835	0.137	1.407	0.781	0.08	1.449	0.581	0.056	1.433	0.471	0.116	1.446	0.378	0.11	1.507	0.24	0.075	1.513	0.07	0.138	1.431	0.012	0.112	1.414	0.827	0.398	1.46	0.773	0.439	1.39	0.622	0.462	1.357	0.508	0.42	1.335	0.411	0.432	1.353	0.284	0.495	NaN	NaN	NaN
1176	5.88	1.572	0.883	0.23	1.366	0.834	0.138	1.406	0.781	0.08	1.448	0.581	0.057	1.433	0.471	0.117	1.446	0.378	0.11	1.507	0.24	0.075	1.514	0.071	0.138	1.431	0.012	0.112	1.41	0.828	0.398	1.458	0.773	0.44	1.389	0.622	0.462	1.356	0.508	0.42	1.334	0.411	0.432	1.35	0.283	0.494	NaN	NaN	NaN
1177	5.885	1.571	0.883	0.231	1.358	0.836	0.137	1.405	0.781	0.081	1.447	0.581	0.057	1.432	0.47	0.117	1.445	0.378	0.11	1.507	0.24	0.076	1.514	0.071	0.138	1.431	0.012	0.112	1.409	0.829	0.399	1.456	0.773	0.44	1.388	0.621	0.462	1.356	0.508	0.42	1.332	0.411	0.432	1.347	0.283	0.494	NaN	NaN	NaN
1178	5.89	1.569	0.883	0.232	1.354	0.837	0.138	1.403	0.78	0.082	1.446	0.581	0.058	1.431	0.471	0.117	1.444	0.378	0.111	1.507	0.24	0.076	1.513	0.07	0.138	1.431	0.012	0.112	1.409	0.829	0.4	1.455	0.773	0.441	1.387	0.621	0.463	1.355	0.507	0.42	1.33	0.411	0.432	1.343	0.282	0.494	NaN	NaN	NaN
1179	5.895	1.568	0.883	0.233	1.352	0.837	0.139	1.401	0.78	0.082	1.445	0.582	0.058	1.43	0.471	0.118	1.444	0.378	0.111	1.506	0.24	0.076	1.513	0.07	0.138	1.431	0.012	0.112	1.408	0.829	0.401	1.454	0.773	0.442	1.386	0.62	0.463	1.354	0.506	0.42	1.328	0.41	0.431	1.341	0.281	0.493	NaN	NaN	NaN
1180	5.9	1.566	0.883	0.234	1.351	0.836	0.139	1.399	0.78	0.083	1.443	0.581	0.059	1.43	0.471	0.118	1.443	0.378	0.111	1.506	0.24	0.076	1.513	0.07	0.138	1.431	0.012	0.112	1.407	0.828	0.403	1.452	0.773	0.443	1.385	0.62	0.464	1.352	0.506	0.42	1.327	0.41	0.431	1.338	0.281	0.493	NaN	NaN	NaN
1181	5.905	1.565	0.882	0.235	1.35	0.836	0.14	1.398	0.78	0.084	1.442	0.582	0.059	1.429	0.471	0.119	1.443	0.378	0.111	1.506	0.24	0.076	1.513	0.07	0.138	1.431	0.012	0.112	1.405	0.828	0.403	1.45	0.773	0.443	1.385	0.62	0.465	1.352	0.505	0.42	1.325	0.41	0.431	1.335	0.281	0.492	NaN	NaN	NaN
1182	5.91	1.563	0.882	0.236	1.348	0.836	0.14	1.396	0.78	0.084	1.441	0.582	0.059	1.428	0.471	0.119	1.443	0.378	0.112	1.506	0.241	0.076	1.513	0.07	0.138	1.431	0.012	0.112	1.403	0.828	0.403	1.449	0.773	0.444	1.383	0.618	0.465	1.351	0.505	0.42	1.323	0.41	0.431	1.332	0.28	0.492	NaN	NaN	NaN
1183	5.915	1.562	0.882	0.237	1.346	0.836	0.14	1.395	0.78	0.085	1.439	0.582	0.06	1.427	0.47	0.12	1.442	0.378	0.112	1.506	0.241	0.076	1.513	0.071	0.139	1.431	0.012	0.112	1.399	0.828	0.403	1.447	0.773	0.445	1.383	0.617	0.465	1.349	0.505	0.42	1.321	0.41	0.43	1.329	0.28	0.491	NaN	NaN	NaN
1184	5.92	1.561	0.882	0.238	1.345	0.836	0.141	1.393	0.78	0.086	1.438	0.582	0.06	1.426	0.47	0.12	1.442	0.378	0.112	1.506	0.241	0.077	1.513	0.071	0.139	1.431	0.012	0.112	1.396	0.828	0.403	1.445	0.773	0.445	1.382	0.617	0.466	1.347	0.505	0.42	1.318	0.41	0.43	1.327	0.28	0.49	NaN	NaN	NaN
1185	5.925	1.559	0.882	0.239	1.344	0.836	0.141	1.391	0.78	0.086	1.437	0.582	0.06	1.426	0.471	0.12	1.441	0.378	0.113	1.505	0.241	0.077	1.513	0.071	0.139	1.431	0.012	0.112	1.398	0.827	0.405	1.443	0.772	0.446	1.381	0.616	0.466	1.345	0.505	0.42	1.315	0.41	0.43	1.325	0.281	0.49	NaN	NaN	NaN
1186	5.93	1.558	0.881	0.24	1.343	0.836	0.142	1.39	0.78	0.087	1.435	0.582	0.061	1.425	0.471	0.121	1.44	0.378	0.113	1.505	0.241	0.077	1.513	0.071	0.139	1.431	0.012	0.112	1.398	0.827	0.406	1.44	0.772	0.446	1.379	0.614	0.466	1.343	0.504	0.419	1.312	0.409	0.428	1.322	0.281	0.49	NaN	NaN	NaN
1187	5.935	1.556	0.881	0.241	1.342	0.835	0.143	1.388	0.78	0.088	1.434	0.582	0.061	1.424	0.471	0.121	1.44	0.378	0.113	1.505	0.241	0.077	1.513	0.071	0.139	1.431	0.012	0.112	1.396	0.827	0.407	1.438	0.772	0.447	1.378	0.613	0.466	1.34	0.504	0.419	1.31	0.41	0.428	1.32	0.28	0.49	NaN	NaN	NaN
1188	5.94	1.555	0.881	0.242	1.34	0.835	0.144	1.387	0.78	0.089	1.432	0.581	0.062	1.423	0.471	0.121	1.439	0.378	0.114	1.505	0.242	0.078	1.513	0.071	0.139	1.431	0.012	0.112	1.39	0.829	0.407	1.436	0.771	0.447	1.376	0.612	0.466	1.338	0.504	0.419	1.308	0.41	0.427	1.319	0.28	0.49	NaN	NaN	NaN
1189	5.945	1.554	0.881	0.243	1.342	0.834	0.145	1.385	0.78	0.09	1.431	0.581	0.063	1.422	0.471	0.122	1.438	0.378	0.114	1.504	0.242	0.078	1.513	0.071	0.139	1.431	0.012	0.112	1.387	0.829	0.408	1.434	0.771	0.448	1.374	0.612	0.466	1.335	0.505	0.419	1.305	0.408	0.426	1.317	0.279	0.49	NaN	NaN	NaN
1190	5.95	1.552	0.881	0.244	1.35	0.832	0.147	1.384	0.78	0.091	1.43	0.581	0.063	1.421	0.47	0.122	1.438	0.378	0.114	1.504	0.242	0.078	1.513	0.071	0.139	1.431	0.012	0.112	1.388	0.829	0.409	1.432	0.771	0.449	1.371	0.61	0.466	1.332	0.505	0.419	1.303	0.408	0.426	1.317	0.279	0.49	NaN	NaN	NaN
1191	5.955	1.55	0.88	0.245	1.347	0.832	0.147	1.382	0.78	0.092	1.429	0.581	0.063	1.421	0.47	0.122	1.437	0.378	0.114	1.504	0.242	0.078	1.513	0.071	0.139	1.432	0.012	0.112	1.388	0.827	0.411	1.43	0.771	0.449	1.369	0.61	0.466	1.328	0.504	0.419	1.302	0.408	0.426	1.316	0.279	0.49	NaN	NaN	NaN
1192	5.96	1.549	0.88	0.247	1.337	0.834	0.147	1.381	0.78	0.093	1.428	0.581	0.064	1.42	0.47	0.123	1.437	0.378	0.114	1.504	0.242	0.078	1.513	0.071	0.139	1.432	0.012	0.112	1.387	0.827	0.412	1.428	0.77	0.45	1.366	0.61	0.467	1.325	0.505	0.419	1.301	0.407	0.427	1.315	0.278	0.49	NaN	NaN	NaN
1193	5.965	1.547	0.88	0.248	1.333	0.835	0.148	1.38	0.78	0.094	1.427	0.581	0.064	1.419	0.47	0.123	1.437	0.378	0.114	1.504	0.242	0.079	1.513	0.071	0.139	1.432	0.012	0.112	1.386	0.827	0.412	1.426	0.77	0.451	1.364	0.61	0.467	1.322	0.505	0.42	1.3	0.407	0.427	1.314	0.277	0.49	NaN	NaN	NaN
1194	5.97	1.546	0.88	0.249	1.331	0.835	0.149	1.378	0.78	0.095	1.426	0.581	0.065	1.418	0.47	0.123	1.437	0.378	0.114	1.503	0.242	0.079	1.513	0.071	0.139	1.432	0.012	0.112	1.383	0.827	0.413	1.425	0.77	0.452	1.362	0.61	0.467	1.321	0.506	0.42	1.299	0.406	0.428	1.313	0.277	0.49	NaN	NaN	NaN
1195	5.975	1.544	0.879	0.25	1.329	0.835	0.149	1.377	0.78	0.096	1.426	0.581	0.065	1.417	0.47	0.124	1.436	0.378	0.114	1.503	0.243	0.079	1.513	0.071	0.139	1.432	0.012	0.112	1.378	0.828	0.414	1.423	0.77	0.452	1.36	0.61	0.468	1.319	0.505	0.42	1.298	0.405	0.429	1.313	0.277	0.491	NaN	NaN	NaN
1196	5.98	1.543	0.88	0.251	1.328	0.835	0.149	1.375	0.78	0.096	1.425	0.581	0.065	1.417	0.47	0.124	1.435	0.379	0.115	1.503	0.243	0.079	1.513	0.071	0.139	1.432	0.012	0.112	1.369	0.83	0.413	1.42	0.77	0.453	1.358	0.61	0.469	1.316	0.505	0.42	1.297	0.405	0.43	1.312	0.277	0.491	NaN	NaN	NaN
1197	5.985	1.541	0.88	0.252	1.326	0.835	0.15	1.374	0.781	0.097	1.425	0.581	0.066	1.416	0.47	0.124	1.434	0.378	0.115	1.503	0.243	0.079	1.513	0.071	0.139	1.432	0.012	0.112	1.359	0.832	0.412	1.418	0.769	0.453	1.356	0.61	0.469	1.315	0.504	0.421	1.297	0.405	0.43	1.312	0.278	0.492	NaN	NaN	NaN
1198	5.99	1.54	0.88	0.253	1.325	0.835	0.15	1.373	0.781	0.097	1.424	0.581	0.066	1.415	0.47	0.125	1.434	0.378	0.115	1.503	0.243	0.08	1.513	0.071	0.139	1.432	0.012	0.112	1.355	0.832	0.413	1.415	0.768	0.454	1.355	0.609	0.47	1.315	0.503	0.422	1.296	0.405	0.431	1.311	0.277	0.493	NaN	NaN	NaN
1199	5.995	1.538	0.879	0.254	1.324	0.835	0.151	1.371	0.781	0.098	1.423	0.581	0.067	1.414	0.47	0.125	1.433	0.378	0.115	1.502	0.244	0.08	1.512	0.071	0.14	1.432	0.012	0.112	1.353	0.833	0.414	1.412	0.768	0.454	1.354	0.609	0.471	1.316	0.503	0.423	1.295	0.404	0.431	1.309	0.277	0.493	NaN	NaN	NaN
1200	6	1.536	0.879	0.255	1.322	0.835	0.151	1.37	0.781	0.099	1.423	0.582	0.067	1.414	0.47	0.126	1.433	0.378	0.116	1.502	0.244	0.08	1.512	0.071	0.14	1.432	0.012	0.112	1.356	0.831	0.415	1.41	0.768	0.455	1.353	0.609	0.472	1.316	0.502	0.423	1.294	0.404	0.432	1.307	0.276	0.494	NaN	NaN	NaN
1201	6.005	1.534	0.879	0.256	1.321	0.835	0.151	1.369	0.782	0.099	1.423	0.582	0.068	1.413	0.47	0.126	1.432	0.378	0.116	1.502	0.244	0.08	1.512	0.072	0.14	1.432	0.012	0.112	1.36	0.83	0.417	1.408	0.768	0.456	1.352	0.609	0.473	1.316	0.501	0.424	1.292	0.404	0.432	1.306	0.275	0.494	NaN	NaN	NaN
1202	6.01	1.533	0.879	0.257	1.321	0.835	0.152	1.368	0.782	0.1	1.423	0.582	0.069	1.412	0.469	0.126	1.431	0.378	0.116	1.501	0.244	0.081	1.512	0.071	0.14	1.432	0.012	0.112	1.349	0.832	0.417	1.406	0.768	0.457	1.351	0.609	0.474	1.316	0.5	0.425	1.291	0.403	0.432	1.305	0.275	0.494	NaN	NaN	NaN
1203	6.015	1.531	0.879	0.259	1.32	0.835	0.152	1.366	0.782	0.1	1.423	0.583	0.07	1.411	0.469	0.126	1.43	0.378	0.117	1.501	0.245	0.081	1.512	0.071	0.141	1.432	0.012	0.112	1.346	0.832	0.417	1.403	0.769	0.458	1.349	0.608	0.474	1.316	0.5	0.425	1.289	0.403	0.432	1.303	0.275	0.494	NaN	NaN	NaN
1204	6.02	1.529	0.879	0.26	1.318	0.835	0.153	1.365	0.782	0.101	1.423	0.583	0.071	1.41	0.469	0.126	1.429	0.379	0.117	1.501	0.245	0.081	1.512	0.072	0.141	1.432	0.012	0.112	1.343	0.832	0.418	1.401	0.768	0.459	1.348	0.608	0.475	1.315	0.499	0.426	1.288	0.402	0.432	1.302	0.274	0.494	NaN	NaN	NaN
1205	6.025	1.528	0.879	0.261	1.316	0.836	0.154	1.363	0.783	0.101	1.422	0.583	0.072	1.409	0.469	0.127	1.428	0.379	0.118	1.501	0.246	0.082	1.512	0.072	0.141	1.432	0.012	0.112	1.341	0.832	0.419	1.398	0.768	0.46	1.347	0.608	0.475	1.314	0.499	0.427	1.287	0.402	0.433	1.3	0.273	0.494	NaN	NaN	NaN
1206	6.03	1.526	0.879	0.262	1.315	0.836	0.154	1.362	0.783	0.102	1.422	0.583	0.073	1.408	0.469	0.128	1.428	0.379	0.119	1.501	0.246	0.082	1.512	0.073	0.141	1.432	0.012	0.112	1.339	0.831	0.42	1.395	0.768	0.461	1.346	0.607	0.476	1.313	0.5	0.427	1.286	0.402	0.433	1.299	0.273	0.493	NaN	NaN	NaN
1207	6.035	1.525	0.879	0.264	1.315	0.836	0.154	1.361	0.783	0.102	1.421	0.583	0.073	1.407	0.468	0.128	1.427	0.379	0.119	1.5	0.246	0.083	1.512	0.073	0.141	1.432	0.012	0.112	1.34	0.831	0.422	1.394	0.768	0.462	1.345	0.607	0.477	1.311	0.499	0.427	1.286	0.402	0.434	1.298	0.273	0.493	NaN	NaN	NaN
1208	6.04	1.523	0.879	0.265	1.314	0.836	0.154	1.36	0.783	0.102	1.42	0.583	0.074	1.406	0.469	0.129	1.426	0.379	0.119	1.499	0.247	0.084	1.512	0.073	0.141	1.432	0.012	0.112	1.344	0.831	0.424	1.391	0.769	0.463	1.344	0.607	0.477	1.309	0.498	0.428	1.285	0.401	0.434	1.296	0.272	0.494	NaN	NaN	NaN
1209	6.045	1.521	0.879	0.266	1.313	0.837	0.155	1.359	0.782	0.101	1.42	0.583	0.075	1.405	0.47	0.13	1.425	0.379	0.12	1.499	0.247	0.084	1.512	0.074	0.141	1.432	0.012	0.112	NaN	NaN	NaN	1.389	0.769	0.464	1.343	0.607	0.478	1.308	0.498	0.428	1.283	0.4	0.434	1.295	0.271	0.494	NaN	NaN	NaN
1210	6.05	1.519	0.879	0.268	1.312	0.837	0.155	1.358	0.782	0.101	1.419	0.583	0.076	1.404	0.47	0.131	1.424	0.38	0.12	1.498	0.248	0.084	1.512	0.074	0.141	1.432	0.012	0.112	1.325	0.833	0.424	1.386	0.769	0.465	1.342	0.607	0.479	1.307	0.499	0.429	1.282	0.4	0.435	1.294	0.27	0.494	NaN	NaN	NaN
1211	6.055	1.517	0.879	0.269	1.311	0.837	0.155	1.357	0.782	0.101	1.419	0.584	0.077	1.403	0.47	0.131	1.423	0.38	0.121	1.498	0.248	0.085	1.511	0.074	0.142	1.432	0.012	0.112	1.319	0.835	0.426	1.384	0.769	0.466	1.341	0.607	0.479	1.306	0.498	0.429	1.281	0.4	0.435	1.293	0.27	0.494	NaN	NaN	NaN
1212	6.06	1.516	0.879	0.271	1.31	0.837	0.155	1.355	0.782	0.102	1.419	0.584	0.079	1.402	0.47	0.132	1.423	0.38	0.121	1.497	0.249	0.085	1.511	0.074	0.142	1.432	0.012	0.112	1.316	0.835	0.428	1.381	0.769	0.467	1.34	0.607	0.48	1.305	0.498	0.429	1.281	0.4	0.435	1.293	0.27	0.494	NaN	NaN	NaN
1213	6.065	1.514	0.879	0.272	1.309	0.837	0.155	1.354	0.782	0.103	1.418	0.583	0.08	1.4	0.47	0.132	1.421	0.38	0.122	1.497	0.249	0.085	1.511	0.075	0.142	1.432	0.012	0.112	1.315	0.834	0.428	1.378	0.769	0.468	1.339	0.608	0.481	1.304	0.497	0.43	1.28	0.4	0.435	1.293	0.27	0.494	NaN	NaN	NaN
1214	6.07	1.512	0.879	0.274	1.308	0.838	0.155	1.353	0.782	0.103	1.417	0.584	0.081	1.399	0.47	0.133	1.42	0.381	0.122	1.496	0.25	0.086	1.511	0.075	0.142	1.432	0.012	0.112	NaN	NaN	NaN	1.376	0.769	0.469	1.338	0.608	0.481	1.302	0.496	0.43	1.28	0.4	0.436	1.293	0.27	0.494	NaN	NaN	NaN
1215	6.075	1.511	0.879	0.275	1.306	0.838	0.156	1.352	0.782	0.104	1.417	0.584	0.082	1.398	0.47	0.134	1.419	0.382	0.122	1.496	0.251	0.086	1.51	0.076	0.143	1.431	0.012	0.112	1.312	0.833	0.43	1.374	0.769	0.47	1.335	0.607	0.482	1.301	0.496	0.43	1.28	0.4	0.436	1.293	0.27	0.495	NaN	NaN	NaN
1216	6.08	1.509	0.879	0.277	1.304	0.839	0.157	1.351	0.783	0.106	1.416	0.584	0.083	1.396	0.471	0.134	1.418	0.382	0.123	1.495	0.252	0.086	1.51	0.076	0.143	1.431	0.012	0.112	1.306	0.835	0.432	1.371	0.769	0.471	1.333	0.607	0.483	1.3	0.497	0.431	1.279	0.4	0.436	1.292	0.27	0.495	NaN	NaN	NaN
1217	6.085	1.507	0.879	0.278	1.303	0.839	0.158	1.35	0.784	0.106	1.415	0.584	0.084	1.395	0.471	0.134	1.416	0.382	0.124	1.494	0.253	0.087	1.51	0.078	0.143	1.431	0.012	0.112	1.307	0.834	0.432	1.369	0.769	0.472	1.332	0.607	0.483	1.3	0.497	0.431	1.279	0.399	0.436	1.292	0.27	0.495	NaN	NaN	NaN
1218	6.09	1.506	0.88	0.28	1.302	0.84	0.159	1.35	0.784	0.106	1.414	0.585	0.085	1.393	0.471	0.135	1.415	0.382	0.124	1.493	0.253	0.087	1.51	0.079	0.143	1.431	0.012	0.112	1.311	0.833	0.43	1.367	0.768	0.473	1.33	0.607	0.484	1.299	0.497	0.432	1.278	0.399	0.437	1.293	0.269	0.495	NaN	NaN	NaN
1219	6.095	1.504	0.88	0.281	1.301	0.84	0.159	1.348	0.784	0.107	1.413	0.585	0.086	1.391	0.471	0.135	1.413	0.382	0.124	1.492	0.254	0.087	1.51	0.08	0.143	1.431	0.012	0.112	1.309	0.832	0.429	1.364	0.768	0.474	1.329	0.607	0.484	1.297	0.497	0.433	1.278	0.399	0.438	1.292	0.269	0.495	NaN	NaN	NaN
1220	6.1	1.503	0.88	0.282	1.3	0.84	0.16	1.346	0.785	0.108	1.411	0.585	0.086	1.389	0.471	0.135	1.411	0.383	0.124	1.491	0.255	0.088	1.509	0.081	0.143	1.431	0.013	0.112	1.306	0.832	0.429	1.362	0.768	0.475	1.327	0.607	0.485	1.297	0.497	0.433	1.278	0.399	0.438	1.292	0.269	0.496	NaN	NaN	NaN
1221	6.105	1.501	0.881	0.284	1.298	0.84	0.16	1.345	0.786	0.11	1.41	0.585	0.087	1.387	0.471	0.135	1.409	0.383	0.125	1.49	0.256	0.088	1.508	0.081	0.144	1.431	0.013	0.112	1.304	0.832	0.43	1.361	0.769	0.477	1.325	0.608	0.486	1.296	0.497	0.434	1.278	0.399	0.439	1.291	0.269	0.496	NaN	NaN	NaN
1222	6.11	1.5	0.881	0.285	1.296	0.841	0.161	1.344	0.786	0.111	1.409	0.586	0.088	1.385	0.472	0.136	1.407	0.384	0.125	1.489	0.257	0.089	1.507	0.082	0.144	1.431	0.013	0.112	1.306	0.831	0.432	1.362	0.771	0.48	1.324	0.608	0.487	1.296	0.497	0.434	1.278	0.399	0.439	1.291	0.268	0.496	NaN	NaN	NaN
1223	6.115	1.498	0.882	0.285	1.295	0.842	0.162	1.343	0.787	0.112	1.408	0.587	0.089	1.384	0.473	0.137	1.405	0.384	0.125	1.488	0.258	0.089	1.507	0.083	0.144	1.431	0.013	0.112	1.31	0.83	0.434	1.361	0.772	0.481	1.323	0.608	0.487	1.295	0.498	0.435	1.278	0.399	0.439	1.29	0.268	0.497	NaN	NaN	NaN
1224	6.12	1.497	0.883	0.287	1.294	0.842	0.163	1.342	0.788	0.112	1.407	0.587	0.09	1.382	0.473	0.137	1.403	0.385	0.126	1.486	0.259	0.089	1.507	0.085	0.144	1.431	0.013	0.112	1.301	0.831	0.433	1.359	0.771	0.481	1.321	0.608	0.488	1.295	0.498	0.435	1.278	0.399	0.44	1.29	0.268	0.497	NaN	NaN	NaN
1225	6.125	1.495	0.883	0.288	1.293	0.843	0.164	1.34	0.788	0.112	1.406	0.588	0.091	1.38	0.474	0.138	1.401	0.385	0.126	1.485	0.26	0.089	1.506	0.086	0.144	1.431	0.013	0.112	1.298	0.832	0.434	1.354	0.769	0.48	1.32	0.608	0.488	1.295	0.498	0.436	1.277	0.398	0.44	1.29	0.267	0.497	NaN	NaN	NaN
1226	6.13	1.494	0.884	0.289	1.291	0.843	0.165	1.338	0.789	0.114	1.404	0.587	0.092	1.377	0.475	0.138	1.398	0.386	0.126	1.483	0.261	0.09	1.505	0.087	0.144	1.431	0.013	0.112	1.295	0.832	0.435	1.352	0.769	0.481	1.319	0.608	0.489	1.295	0.498	0.436	1.277	0.398	0.44	1.29	0.267	0.497	NaN	NaN	NaN
1227	6.135	1.492	0.884	0.29	1.288	0.844	0.166	1.336	0.789	0.115	1.401	0.587	0.093	1.374	0.475	0.138	1.396	0.386	0.126	1.481	0.262	0.09	1.505	0.089	0.144	1.431	0.013	0.112	1.295	0.832	0.436	1.351	0.769	0.482	1.318	0.608	0.49	1.294	0.498	0.437	1.278	0.399	0.441	1.292	0.268	0.498	NaN	NaN	NaN
1228	6.14	1.491	0.884	0.291	1.287	0.845	0.167	1.335	0.79	0.116	1.399	0.587	0.094	1.371	0.475	0.138	1.393	0.387	0.126	1.479	0.263	0.09	1.504	0.09	0.144	1.431	0.013	0.112	1.294	0.832	0.436	1.349	0.769	0.483	1.317	0.608	0.491	1.294	0.498	0.438	1.277	0.398	0.441	1.292	0.268	0.498	NaN	NaN	NaN
1229	6.145	1.489	0.885	0.292	1.285	0.845	0.169	1.334	0.79	0.116	1.398	0.587	0.095	1.368	0.475	0.138	1.391	0.388	0.126	1.477	0.264	0.09	1.503	0.09	0.144	1.431	0.013	0.112	1.291	0.833	0.437	1.348	0.769	0.484	1.317	0.609	0.492	1.294	0.498	0.438	1.278	0.398	0.442	1.292	0.267	0.498	NaN	NaN	NaN
1230	6.15	1.487	0.885	0.293	1.284	0.846	0.169	1.332	0.791	0.117	1.395	0.587	0.095	1.366	0.476	0.139	1.388	0.388	0.126	1.475	0.265	0.09	1.502	0.091	0.144	1.431	0.013	0.112	1.289	0.833	0.438	1.347	0.77	0.485	1.316	0.609	0.492	1.294	0.498	0.439	1.278	0.398	0.443	1.292	0.268	0.499	NaN	NaN	NaN
1231	6.155	1.486	0.886	0.294	1.282	0.846	0.17	1.331	0.792	0.118	1.393	0.588	0.096	1.363	0.477	0.139	1.385	0.389	0.126	1.472	0.266	0.089	1.501	0.092	0.144	1.431	0.013	0.112	1.287	0.834	0.44	1.346	0.77	0.486	1.315	0.609	0.493	1.294	0.497	0.44	1.278	0.398	0.443	1.292	0.268	0.5	NaN	NaN	NaN
1232	6.16	1.485	0.886	0.294	1.281	0.846	0.172	1.329	0.792	0.119	1.39	0.588	0.096	1.36	0.477	0.139	1.382	0.389	0.126	1.47	0.268	0.09	1.5	0.095	0.144	1.43	0.013	0.113	1.288	0.834	0.44	1.345	0.77	0.487	1.315	0.609	0.494	1.294	0.497	0.441	1.278	0.398	0.443	1.292	0.268	0.5	NaN	NaN	NaN
1233	6.165	1.483	0.887	0.295	1.28	0.847	0.173	1.327	0.793	0.12	1.388	0.588	0.097	1.356	0.477	0.139	1.378	0.39	0.126	1.468	0.269	0.09	1.499	0.096	0.144	1.43	0.013	0.113	1.287	0.834	0.441	1.343	0.771	0.488	1.314	0.609	0.495	1.296	0.498	0.442	1.278	0.397	0.444	1.292	0.267	0.5	NaN	NaN	NaN
1234	6.17	1.482	0.888	0.296	1.279	0.847	0.174	1.326	0.793	0.121	1.384	0.588	0.097	1.353	0.478	0.14	1.375	0.39	0.126	1.465	0.271	0.09	1.498	0.096	0.144	1.43	0.014	0.113	1.286	0.834	0.442	1.342	0.771	0.489	1.314	0.61	0.496	1.295	0.498	0.443	1.279	0.397	0.445	1.293	0.267	0.501	NaN	NaN	NaN
1235	6.175	1.481	0.888	0.297	1.278	0.848	0.175	1.326	0.794	0.122	1.381	0.588	0.098	1.35	0.479	0.14	1.371	0.391	0.127	1.463	0.272	0.09	NaN	NaN	NaN	1.43	0.014	0.113	1.284	0.834	0.443	1.341	0.771	0.49	1.314	0.61	0.497	1.296	0.498	0.443	1.28	0.398	0.446	1.293	0.267	0.501	NaN	NaN	NaN
1236	6.18	1.48	0.889	0.298	1.276	0.848	0.177	1.325	0.795	0.124	1.378	0.588	0.098	1.346	0.479	0.14	1.368	0.392	0.127	1.46	0.274	0.09	1.494	0.1	0.145	1.43	0.014	0.113	1.287	0.833	0.445	1.34	0.771	0.491	1.313	0.61	0.498	1.296	0.498	0.444	1.28	0.398	0.447	1.294	0.267	0.502	NaN	NaN	NaN
1237	6.185	1.478	0.889	0.299	1.276	0.848	0.178	1.323	0.795	0.125	1.375	0.588	0.098	1.341	0.479	0.141	1.363	0.392	0.126	1.456	0.275	0.09	1.493	0.102	0.145	1.43	0.014	0.113	1.291	0.832	0.448	1.338	0.772	0.491	1.313	0.61	0.499	1.295	0.498	0.445	1.281	0.398	0.448	1.295	0.266	0.503	NaN	NaN	NaN
1238	6.19	1.477	0.889	0.3	1.275	0.848	0.179	1.321	0.795	0.126	1.371	0.588	0.099	1.337	0.479	0.14	1.359	0.393	0.127	1.453	0.276	0.09	1.491	0.103	0.144	1.429	0.015	0.112	1.283	0.834	0.446	1.337	0.772	0.493	1.313	0.61	0.5	1.295	0.498	0.446	1.28	0.398	0.449	1.295	0.266	0.503	NaN	NaN	NaN
1239	6.195	1.476	0.889	0.301	1.274	0.848	0.18	1.32	0.795	0.126	1.368	0.588	0.099	1.332	0.479	0.14	1.355	0.394	0.127	1.449	0.278	0.09	1.489	0.105	0.145	1.429	0.015	0.112	1.279	0.835	0.447	1.336	0.772	0.493	1.313	0.61	0.501	1.296	0.498	0.447	1.281	0.398	0.449	1.295	0.266	0.504	NaN	NaN	NaN
1240	6.2	1.474	0.89	0.302	1.272	0.849	0.181	1.319	0.795	0.127	1.365	0.588	0.1	1.328	0.479	0.141	1.351	0.394	0.127	1.445	0.279	0.09	1.488	0.107	0.145	1.429	0.015	0.112	1.277	0.835	0.448	1.335	0.772	0.494	1.313	0.61	0.502	1.296	0.498	0.448	1.282	0.399	0.451	1.295	0.266	0.505	NaN	NaN	NaN
1241	6.205	1.473	0.89	0.303	1.269	0.849	0.182	1.317	0.795	0.128	1.361	0.588	0.1	1.323	0.48	0.141	1.346	0.395	0.127	1.441	0.28	0.09	1.486	0.11	0.145	1.429	0.016	0.112	1.276	0.836	0.449	1.334	0.772	0.496	1.313	0.61	0.503	1.296	0.498	0.449	1.283	0.399	0.452	1.295	0.266	0.506	NaN	NaN	NaN
1242	6.21	1.472	0.89	0.305	1.268	0.85	0.184	1.315	0.795	0.129	1.357	0.588	0.1	1.319	0.48	0.141	1.341	0.395	0.127	1.437	0.282	0.09	1.484	0.112	0.145	1.429	0.016	0.113	1.278	0.835	0.451	1.332	0.773	0.497	1.312	0.61	0.504	1.296	0.498	0.45	1.282	0.398	0.453	1.296	0.266	0.506	NaN	NaN	NaN
1243	6.215	1.471	0.891	0.306	1.268	0.849	0.184	1.314	0.796	0.13	1.353	0.588	0.1	1.314	0.481	0.141	1.337	0.396	0.127	1.433	0.283	0.09	1.482	0.114	0.145	1.429	0.017	0.113	1.285	0.833	0.453	1.331	0.773	0.498	1.313	0.61	0.505	1.296	0.498	0.451	1.283	0.398	0.454	1.296	0.266	0.507	NaN	NaN	NaN
1244	6.22	1.47	0.891	0.307	1.267	0.849	0.185	1.313	0.796	0.131	1.349	0.588	0.1	1.309	0.481	0.141	1.332	0.397	0.127	1.429	0.285	0.09	1.48	0.116	0.145	1.429	0.018	0.114	1.281	0.834	0.454	1.33	0.773	0.499	1.312	0.611	0.506	1.295	0.498	0.452	1.283	0.397	0.455	1.296	0.265	0.507	NaN	NaN	NaN
1245	6.225	1.468	0.891	0.308	1.267	0.849	0.186	1.311	0.796	0.132	1.345	0.588	0.1	1.304	0.482	0.141	1.327	0.397	0.128	1.424	0.286	0.09	1.478	0.117	0.145	1.429	0.019	0.114	1.273	0.836	0.452	1.329	0.773	0.5	1.312	0.61	0.507	1.295	0.498	0.452	1.282	0.397	0.455	1.296	0.265	0.508	NaN	NaN	NaN
1246	6.23	1.467	0.891	0.309	1.266	0.849	0.188	1.31	0.796	0.134	1.341	0.588	0.1	1.299	0.482	0.141	1.321	0.397	0.128	1.419	0.287	0.089	1.475	0.119	0.144	1.429	0.02	0.114	1.27	0.836	0.453	1.329	0.774	0.502	1.312	0.61	0.508	1.295	0.498	0.454	1.282	0.397	0.456	1.296	0.265	0.509	NaN	NaN	NaN
1247	6.235	1.466	0.891	0.31	1.265	0.848	0.189	1.309	0.796	0.135	1.337	0.587	0.101	1.294	0.482	0.142	1.316	0.397	0.127	1.415	0.288	0.089	1.472	0.12	0.144	1.428	0.02	0.115	1.267	0.837	0.454	1.328	0.774	0.503	1.311	0.611	0.509	1.295	0.498	0.455	1.282	0.397	0.456	1.296	0.264	0.509	NaN	NaN	NaN
1248	6.24	1.465	0.891	0.312	1.265	0.848	0.189	1.308	0.796	0.136	1.333	0.587	0.101	1.29	0.483	0.142	1.312	0.398	0.128	1.411	0.289	0.089	1.469	0.122	0.144	1.428	0.02	0.115	1.265	0.836	0.454	1.327	0.775	0.504	1.311	0.611	0.509	1.295	0.498	0.456	1.282	0.397	0.457	1.296	0.264	0.509	NaN	NaN	NaN
1249	6.245	1.464	0.891	0.313	1.263	0.848	0.19	1.306	0.796	0.137	1.329	0.588	0.101	1.285	0.483	0.142	1.307	0.398	0.129	1.406	0.29	0.089	1.467	0.123	0.144	1.428	0.021	0.116	1.264	0.836	0.456	1.325	0.774	0.504	1.31	0.611	0.51	1.295	0.498	0.457	1.283	0.397	0.459	1.296	0.264	0.51	NaN	NaN	NaN
1250	6.25	1.463	0.891	0.314	1.263	0.847	0.191	1.304	0.796	0.139	1.326	0.588	0.102	1.28	0.483	0.143	1.302	0.399	0.129	1.402	0.291	0.089	1.465	0.125	0.144	1.427	0.023	0.117	1.264	0.836	0.456	1.322	0.773	0.504	1.31	0.611	0.512	1.295	0.498	0.458	1.283	0.397	0.46	1.295	0.263	0.511	NaN	NaN	NaN
1251	6.255	1.462	0.891	0.315	1.262	0.847	0.192	1.303	0.796	0.14	1.322	0.588	0.102	1.276	0.484	0.143	1.298	0.399	0.129	1.398	0.292	0.09	1.463	0.128	0.145	1.427	0.024	0.117	1.263	0.836	0.457	1.322	0.773	0.506	1.309	0.611	0.513	1.294	0.498	0.459	1.284	0.398	0.461	1.295	0.262	0.511	NaN	NaN	NaN
1252	6.26	1.46	0.89	0.316	1.26	0.847	0.193	1.302	0.796	0.142	1.318	0.588	0.102	1.272	0.484	0.144	1.294	0.4	0.13	1.394	0.293	0.09	1.461	0.13	0.145	1.426	0.025	0.118	1.261	0.836	0.459	1.323	0.775	0.508	1.308	0.611	0.513	1.294	0.498	0.459	1.284	0.398	0.461	1.294	0.261	0.511	NaN	NaN	NaN
1253	6.265	1.459	0.89	0.317	1.258	0.846	0.194	1.301	0.795	0.143	1.314	0.588	0.103	1.269	0.484	0.144	1.29	0.4	0.13	1.391	0.294	0.09	1.459	0.131	0.145	1.425	0.026	0.118	1.259	0.836	0.459	1.321	0.775	0.509	1.307	0.611	0.514	1.293	0.497	0.46	1.283	0.397	0.462	1.294	0.261	0.511	NaN	NaN	NaN
1254	6.27	1.458	0.89	0.318	1.258	0.846	0.194	1.3	0.795	0.143	1.311	0.589	0.104	1.265	0.484	0.144	1.286	0.401	0.131	1.387	0.295	0.09	1.457	0.133	0.146	1.423	0.028	0.118	1.263	0.835	0.461	1.318	0.773	0.509	1.307	0.611	0.515	1.292	0.497	0.46	1.281	0.396	0.462	1.294	0.261	0.512	NaN	NaN	NaN
1255	6.275	1.457	0.89	0.319	1.258	0.845	0.194	1.299	0.794	0.144	1.308	0.589	0.104	1.261	0.485	0.145	1.283	0.401	0.131	1.384	0.296	0.091	1.454	0.134	0.146	1.421	0.03	0.119	1.271	0.833	0.464	1.316	0.773	0.509	1.306	0.611	0.516	1.292	0.497	0.461	1.281	0.395	0.462	1.295	0.261	0.513	NaN	NaN	NaN
1256	6.28	1.456	0.89	0.32	1.257	0.844	0.194	1.298	0.793	0.144	1.305	0.59	0.105	1.258	0.485	0.146	1.28	0.402	0.132	1.381	0.297	0.092	1.452	0.137	0.147	1.418	0.032	0.118	1.271	0.832	0.465	1.317	0.773	0.511	1.305	0.611	0.517	1.293	0.498	0.462	1.281	0.395	0.463	1.295	0.261	0.513	NaN	NaN	NaN
1257	6.285	1.455	0.89	0.321	1.255	0.844	0.195	1.297	0.793	0.145	1.302	0.59	0.105	1.256	0.486	0.147	1.277	0.402	0.133	1.379	0.298	0.093	1.449	0.138	0.147	1.415	0.034	0.117	1.268	0.832	0.466	1.318	0.775	0.513	1.304	0.611	0.517	1.292	0.498	0.463	1.28	0.395	0.463	1.295	0.261	0.514	NaN	NaN	NaN
1258	6.29	1.453	0.89	0.322	1.257	0.842	0.196	1.296	0.793	0.146	1.3	0.59	0.105	1.253	0.487	0.148	1.273	0.403	0.134	1.376	0.299	0.094	1.446	0.138	0.148	1.411	0.036	0.117	1.257	0.834	0.464	1.317	0.775	0.514	1.303	0.611	0.518	1.292	0.498	0.464	1.28	0.395	0.463	1.295	0.261	0.514	NaN	NaN	NaN
1259	6.295	1.452	0.89	0.322	1.263	0.84	0.197	1.295	0.792	0.146	1.297	0.591	0.106	1.25	0.487	0.148	1.27	0.403	0.134	1.373	0.3	0.095	1.442	0.138	0.148	1.407	0.038	0.116	1.253	0.834	0.464	1.314	0.774	0.514	1.302	0.611	0.519	1.291	0.498	0.464	1.281	0.395	0.464	1.295	0.261	0.515	NaN	NaN	NaN
1260	6.3	1.451	0.89	0.323	1.262	0.84	0.197	1.295	0.792	0.146	1.295	0.591	0.107	1.248	0.488	0.149	1.268	0.405	0.135	1.37	0.301	0.096	1.438	0.138	0.149	1.403	0.039	0.115	1.251	0.834	0.464	1.31	0.771	0.513	1.301	0.611	0.519	1.29	0.498	0.465	1.281	0.396	0.466	1.295	0.261	0.515	NaN	NaN	NaN
1261	6.305	1.45	0.89	0.324	1.255	0.841	0.196	1.292	0.791	0.146	1.293	0.591	0.108	1.246	0.489	0.15	1.266	0.406	0.136	1.368	0.302	0.097	1.435	0.139	0.15	1.398	0.041	0.115	1.248	0.835	0.465	1.309	0.772	0.514	1.3	0.611	0.52	1.289	0.498	0.466	1.281	0.396	0.466	1.295	0.261	0.516	NaN	NaN	NaN
1262	6.31	1.449	0.89	0.324	1.252	0.841	0.196	1.291	0.79	0.146	1.291	0.591	0.109	1.243	0.489	0.15	1.262	0.406	0.137	1.365	0.302	0.098	1.43	0.139	0.15	1.392	0.042	0.115	1.251	0.834	0.466	1.31	0.773	0.516	1.298	0.611	0.521	1.289	0.498	0.466	1.28	0.395	0.467	1.295	0.261	0.516	NaN	NaN	NaN
1263	6.315	1.448	0.89	0.325	1.25	0.84	0.197	1.289	0.79	0.146	1.29	0.591	0.11	1.24	0.489	0.151	1.26	0.406	0.138	1.362	0.302	0.099	1.426	0.138	0.15	1.387	0.043	0.114	1.26	0.832	0.469	1.307	0.772	0.516	1.297	0.611	0.521	1.288	0.497	0.467	1.28	0.395	0.467	1.294	0.26	0.517	NaN	NaN	NaN
1264	6.32	1.446	0.89	0.325	1.248	0.841	0.197	1.288	0.79	0.146	1.289	0.592	0.11	1.238	0.489	0.152	1.258	0.407	0.139	1.36	0.303	0.1	1.422	0.138	0.151	1.381	0.043	0.114	1.261	0.831	0.47	1.305	0.772	0.517	1.296	0.611	0.521	1.288	0.497	0.467	1.28	0.395	0.468	1.294	0.26	0.517	NaN	NaN	NaN
1265	6.325	1.445	0.89	0.325	1.247	0.841	0.198	1.287	0.79	0.146	1.288	0.592	0.111	1.236	0.49	0.152	1.255	0.408	0.139	1.357	0.303	0.101	1.417	0.138	0.152	1.375	0.044	0.113	1.254	0.832	0.47	1.304	0.772	0.517	1.295	0.611	0.522	1.288	0.497	0.467	1.28	0.395	0.468	1.294	0.26	0.517	NaN	NaN	NaN
1266	6.33	1.444	0.89	0.326	1.246	0.841	0.198	1.286	0.791	0.147	1.287	0.591	0.112	1.233	0.49	0.153	1.252	0.408	0.14	1.354	0.303	0.102	1.413	0.137	0.153	1.369	0.044	0.113	1.243	0.834	0.468	1.303	0.772	0.518	1.294	0.612	0.522	1.287	0.497	0.468	1.28	0.395	0.468	1.294	0.26	0.517	NaN	NaN	NaN
1267	6.335	1.443	0.89	0.326	1.245	0.841	0.198	1.285	0.791	0.147	1.286	0.591	0.113	1.231	0.491	0.154	1.249	0.409	0.14	1.351	0.304	0.103	1.409	0.136	0.153	1.362	0.044	0.114	1.24	0.834	0.467	1.302	0.772	0.519	1.293	0.612	0.522	1.287	0.497	0.468	1.28	0.395	0.469	1.294	0.26	0.518	NaN	NaN	NaN
1268	6.34	1.441	0.891	0.326	1.243	0.841	0.198	1.285	0.791	0.147	1.285	0.591	0.114	1.23	0.491	0.155	1.247	0.409	0.141	1.348	0.304	0.104	1.403	0.135	0.154	1.356	0.045	0.114	1.243	0.833	0.468	1.303	0.774	0.521	1.292	0.612	0.522	1.286	0.497	0.468	1.279	0.395	0.469	1.294	0.26	0.518	NaN	NaN	NaN
1269	6.345	1.44	0.891	0.327	1.24	0.842	0.199	1.284	0.792	0.147	1.284	0.591	0.115	1.228	0.492	0.155	1.244	0.41	0.142	1.345	0.303	0.105	1.397	0.135	0.154	1.349	0.045	0.114	1.252	0.83	0.471	1.302	0.774	0.521	1.291	0.612	0.523	1.286	0.497	0.469	1.279	0.395	0.47	1.295	0.261	0.518	NaN	NaN	NaN
1270	6.35	1.439	0.891	0.327	1.238	0.842	0.199	1.283	0.792	0.147	1.283	0.591	0.116	1.226	0.492	0.156	1.242	0.41	0.142	1.342	0.303	0.106	1.392	0.133	0.155	1.342	0.045	0.115	1.249	0.83	0.47	1.298	0.772	0.52	1.291	0.612	0.523	1.285	0.497	0.469	1.279	0.395	0.47	1.294	0.26	0.518	NaN	NaN	NaN
1271	6.355	1.438	0.891	0.327	1.236	0.843	0.199	1.282	0.792	0.148	1.282	0.59	0.117	1.224	0.493	0.156	1.24	0.411	0.143	1.339	0.302	0.107	1.387	0.13	0.155	1.335	0.044	0.115	1.239	0.833	0.468	1.296	0.772	0.52	1.29	0.612	0.523	1.284	0.497	0.469	1.278	0.395	0.47	1.294	0.26	0.518	NaN	NaN	NaN
1272	6.36	1.436	0.892	0.327	1.235	0.843	0.199	1.28	0.793	0.149	1.282	0.59	0.118	1.223	0.493	0.157	1.238	0.411	0.144	1.335	0.301	0.107	1.381	0.129	0.156	1.328	0.043	0.115	1.234	0.833	0.468	1.295	0.772	0.52	1.289	0.612	0.524	1.283	0.497	0.469	1.278	0.395	0.471	1.294	0.26	0.518	NaN	NaN	NaN
1273	6.365	1.435	0.892	0.327	1.234	0.844	0.199	1.279	0.793	0.149	1.281	0.59	0.119	1.221	0.493	0.158	1.236	0.412	0.145	1.331	0.299	0.108	1.375	0.128	0.156	1.32	0.043	0.116	1.231	0.834	0.468	1.294	0.772	0.521	1.288	0.612	0.524	1.283	0.497	0.47	1.278	0.395	0.471	1.293	0.26	0.519	NaN	NaN	NaN
1274	6.37	1.434	0.892	0.327	1.233	0.844	0.199	1.278	0.794	0.15	1.281	0.59	0.12	1.219	0.494	0.158	1.234	0.412	0.145	1.328	0.298	0.109	1.369	0.126	0.157	1.313	0.042	0.116	1.23	0.834	0.467	1.293	0.772	0.521	1.287	0.612	0.524	1.282	0.497	0.47	1.278	0.395	0.471	1.293	0.26	0.519	NaN	NaN	NaN
1275	6.375	1.432	0.892	0.328	1.233	0.844	0.199	1.277	0.794	0.15	1.28	0.59	0.121	1.218	0.494	0.159	1.232	0.412	0.146	1.325	0.297	0.109	1.364	0.124	0.158	1.305	0.041	0.116	1.229	0.834	0.467	1.292	0.772	0.521	1.287	0.612	0.524	1.282	0.497	0.47	1.278	0.395	0.471	1.293	0.26	0.519	NaN	NaN	NaN
1276	6.38	1.431	0.892	0.328	1.232	0.844	0.199	1.276	0.795	0.15	1.279	0.59	0.122	1.216	0.494	0.16	1.229	0.411	0.146	1.321	0.296	0.11	1.357	0.121	0.159	1.298	0.04	0.117	1.228	0.834	0.467	1.291	0.772	0.521	1.286	0.612	0.524	1.282	0.497	0.47	1.277	0.395	0.471	1.293	0.26	0.519	NaN	NaN	NaN
1277	6.385	1.43	0.892	0.328	1.232	0.844	0.2	1.274	0.795	0.15	1.279	0.589	0.124	1.214	0.494	0.161	1.226	0.411	0.146	1.317	0.294	0.111	1.351	0.12	0.159	1.291	0.039	0.118	1.227	0.833	0.467	1.289	0.772	0.522	1.286	0.612	0.525	1.281	0.497	0.47	1.277	0.395	0.471	1.293	0.26	0.519	NaN	NaN	NaN
1278	6.39	1.428	0.892	0.329	1.231	0.844	0.2	1.273	0.795	0.15	1.278	0.589	0.124	1.213	0.494	0.161	1.224	0.411	0.147	1.313	0.293	0.111	1.344	0.118	0.16	1.283	0.037	0.119	1.226	0.833	0.467	1.288	0.772	0.522	1.285	0.612	0.525	1.281	0.497	0.471	1.276	0.395	0.471	1.293	0.26	0.519	NaN	NaN	NaN
1279	6.395	1.427	0.892	0.329	1.229	0.845	0.2	1.271	0.796	0.15	1.278	0.589	0.125	1.212	0.494	0.162	1.222	0.411	0.148	1.309	0.291	0.112	1.338	0.115	0.16	1.275	0.036	0.12	1.225	0.833	0.467	1.288	0.772	0.522	1.284	0.613	0.525	1.28	0.497	0.471	1.276	0.395	0.471	1.292	0.26	0.519	NaN	NaN	NaN
1280	6.4	1.425	0.892	0.329	1.227	0.845	0.2	1.27	0.796	0.15	1.277	0.589	0.126	1.21	0.495	0.162	1.22	0.411	0.149	1.305	0.289	0.112	1.331	0.112	0.161	1.267	0.035	0.12	1.222	0.833	0.467	1.287	0.773	0.522	1.283	0.613	0.525	1.279	0.497	0.471	1.275	0.395	0.472	1.292	0.26	0.52	NaN	NaN	NaN
1281	6.405	1.424	0.892	0.329	1.224	0.845	0.2	1.269	0.796	0.149	1.276	0.589	0.126	1.209	0.495	0.163	1.218	0.41	0.15	1.301	0.287	0.112	1.325	0.11	0.162	1.26	0.034	0.122	1.224	0.833	0.468	1.286	0.773	0.522	1.282	0.613	0.525	1.278	0.497	0.471	1.274	0.395	0.472	1.292	0.26	0.52	NaN	NaN	NaN
1282	6.41	1.422	0.892	0.329	1.222	0.846	0.2	1.268	0.796	0.149	1.275	0.589	0.126	1.208	0.495	0.164	1.216	0.41	0.15	1.297	0.286	0.113	1.318	0.108	0.162	1.252	0.032	0.123	1.23	0.831	0.47	1.285	0.773	0.522	1.281	0.613	0.525	1.277	0.497	0.471	1.274	0.395	0.472	1.292	0.26	0.52	NaN	NaN	NaN
1283	6.415	1.421	0.892	0.329	1.221	0.846	0.2	1.267	0.796	0.149	1.274	0.589	0.126	1.206	0.495	0.165	1.214	0.41	0.151	1.292	0.284	0.113	1.311	0.106	0.163	1.244	0.031	0.124	1.232	0.831	0.471	1.285	0.773	0.523	1.28	0.612	0.525	1.277	0.497	0.471	1.274	0.395	0.472	1.292	0.26	0.52	NaN	NaN	NaN
1284	6.42	1.419	0.892	0.329	1.22	0.846	0.2	1.266	0.796	0.149	1.273	0.589	0.127	1.205	0.495	0.165	1.212	0.409	0.151	1.288	0.283	0.114	1.304	0.104	0.163	1.237	0.029	0.125	1.229	0.831	0.47	1.284	0.773	0.523	1.279	0.612	0.525	1.276	0.497	0.471	1.274	0.396	0.472	1.291	0.26	0.52	NaN	NaN	NaN
1285	6.425	1.418	0.893	0.329	1.219	0.846	0.2	1.264	0.796	0.15	1.271	0.588	0.127	1.204	0.495	0.165	1.21	0.409	0.152	1.284	0.281	0.114	1.298	0.102	0.164	1.229	0.028	0.126	1.221	0.832	0.468	1.283	0.773	0.523	1.278	0.612	0.525	1.275	0.497	0.471	1.274	0.396	0.472	1.291	0.259	0.52	NaN	NaN	NaN
1286	6.43	1.417	0.893	0.329	1.219	0.845	0.2	1.261	0.796	0.149	1.27	0.588	0.127	1.202	0.495	0.166	1.208	0.409	0.152	1.28	0.28	0.114	1.291	0.1	0.165	1.22	0.027	0.127	1.219	0.833	0.468	1.283	0.773	0.523	1.277	0.612	0.525	1.275	0.497	0.471	1.274	0.395	0.472	1.291	0.259	0.52	NaN	NaN	NaN
1287	6.435	1.415	0.893	0.329	1.217	0.845	0.2	1.259	0.796	0.149	1.268	0.588	0.127	1.201	0.495	0.166	1.205	0.408	0.153	1.276	0.278	0.114	1.285	0.099	0.165	1.212	0.025	0.128	1.217	0.832	0.468	1.282	0.773	0.522	1.276	0.612	0.525	1.274	0.497	0.471	1.272	0.394	0.472	1.291	0.259	0.52	NaN	NaN	NaN
1288	6.44	1.414	0.893	0.329	1.215	0.845	0.2	1.259	0.796	0.149	1.267	0.588	0.127	1.199	0.495	0.166	1.203	0.408	0.153	1.272	0.277	0.115	1.279	0.097	0.165	1.205	0.025	0.129	1.215	0.832	0.468	1.279	0.773	0.522	1.276	0.613	0.525	1.273	0.496	0.471	1.271	0.394	0.472	1.29	0.259	0.52	NaN	NaN	NaN
1289	6.445	1.412	0.893	0.329	1.212	0.845	0.2	1.259	0.795	0.149	1.265	0.589	0.127	1.198	0.494	0.167	1.201	0.407	0.153	1.268	0.275	0.115	1.272	0.095	0.166	1.198	0.024	0.13	1.212	0.832	0.468	1.278	0.773	0.522	1.275	0.613	0.525	1.272	0.496	0.471	1.271	0.393	0.471	1.29	0.259	0.52	NaN	NaN	NaN
1290	6.45	1.411	0.892	0.329	1.21	0.845	0.2	1.258	0.795	0.149	1.263	0.589	0.126	1.196	0.493	0.167	1.199	0.407	0.154	1.264	0.273	0.116	1.266	0.093	0.166	1.19	0.023	0.131	1.211	0.833	0.468	1.277	0.773	0.521	1.274	0.613	0.525	1.272	0.496	0.471	1.27	0.393	0.471	1.289	0.258	0.52	NaN	NaN	NaN
1291	6.455	1.409	0.892	0.328	1.209	0.845	0.2	1.256	0.795	0.148	1.26	0.588	0.126	1.194	0.493	0.167	1.197	0.406	0.154	1.26	0.272	0.116	1.259	0.092	0.167	1.183	0.022	0.132	1.209	0.833	0.468	1.277	0.773	0.521	1.272	0.612	0.525	1.271	0.496	0.471	1.269	0.393	0.471	1.288	0.258	0.519	NaN	NaN	NaN
1292	6.46	1.408	0.892	0.328	1.208	0.845	0.2	1.253	0.795	0.148	1.258	0.588	0.126	1.193	0.493	0.168	1.195	0.406	0.155	1.256	0.271	0.117	1.254	0.09	0.168	1.176	0.021	0.133	1.213	0.832	0.469	1.276	0.773	0.521	1.27	0.611	0.525	1.27	0.496	0.471	1.268	0.393	0.471	1.288	0.258	0.519	NaN	NaN	NaN
1293	6.465	1.406	0.892	0.327	1.206	0.845	0.2	1.251	0.795	0.148	1.256	0.588	0.126	1.192	0.493	0.168	1.194	0.405	0.155	1.253	0.269	0.117	1.247	0.089	0.168	1.168	0.02	0.133	1.222	0.829	0.471	1.275	0.773	0.521	1.269	0.612	0.525	1.269	0.496	0.471	1.267	0.393	0.471	1.287	0.258	0.519	NaN	NaN	NaN
1294	6.47	1.405	0.892	0.327	1.207	0.844	0.2	1.25	0.795	0.148	1.254	0.587	0.125	1.191	0.492	0.169	1.192	0.405	0.155	1.248	0.267	0.117	1.241	0.088	0.169	1.161	0.02	0.135	1.224	0.829	0.472	1.274	0.773	0.52	1.268	0.612	0.525	1.268	0.495	0.471	1.267	0.393	0.471	1.287	0.258	0.519	NaN	NaN	NaN
1295	6.475	1.404	0.892	0.326	1.211	0.842	0.201	1.249	0.795	0.148	1.252	0.588	0.125	1.19	0.491	0.169	1.19	0.404	0.156	1.245	0.266	0.117	1.235	0.086	0.169	1.154	0.019	0.135	1.218	0.83	0.471	1.272	0.773	0.519	1.267	0.612	0.525	1.267	0.495	0.471	1.266	0.393	0.471	1.287	0.258	0.518	NaN	NaN	NaN
1296	6.48	1.402	0.892	0.326	1.211	0.842	0.201	1.246	0.795	0.147	1.25	0.588	0.125	1.189	0.491	0.17	1.188	0.403	0.156	1.242	0.265	0.118	1.23	0.085	0.169	1.147	0.018	0.136	1.207	0.831	0.468	1.271	0.772	0.519	1.266	0.612	0.525	1.265	0.495	0.471	1.266	0.392	0.47	1.286	0.258	0.518	NaN	NaN	NaN
1297	6.485	1.4	0.892	0.326	1.21	0.842	0.201	1.244	0.795	0.147	1.247	0.587	0.124	1.188	0.491	0.17	1.187	0.402	0.156	1.238	0.264	0.118	1.224	0.084	0.17	1.141	0.018	0.137	1.203	0.832	0.467	1.27	0.772	0.519	1.264	0.612	0.524	1.264	0.495	0.47	1.264	0.391	0.469	1.286	0.258	0.518	NaN	NaN	NaN
1298	6.49	1.399	0.892	0.325	1.206	0.842	0.201	1.242	0.794	0.147	1.245	0.587	0.124	1.187	0.49	0.17	1.185	0.402	0.156	1.235	0.262	0.119	1.219	0.083	0.17	1.135	0.018	0.138	1.201	0.832	0.467	1.269	0.772	0.518	1.263	0.612	0.524	1.263	0.495	0.47	1.263	0.391	0.469	1.286	0.258	0.518	NaN	NaN	NaN
1299	6.495	1.397	0.891	0.324	1.197	0.843	0.199	1.241	0.794	0.147	1.243	0.587	0.124	1.185	0.49	0.17	1.184	0.401	0.157	1.232	0.261	0.119	1.214	0.082	0.171	1.129	0.018	0.138	1.199	0.832	0.467	1.268	0.772	0.518	1.262	0.612	0.524	1.262	0.495	0.469	1.262	0.391	0.469	1.285	0.257	0.518	NaN	NaN	NaN
1300	6.5	1.396	0.891	0.324	1.193	0.843	0.199	1.239	0.794	0.147	1.241	0.587	0.123	1.184	0.489	0.171	1.182	0.401	0.157	1.229	0.26	0.12	1.208	0.081	0.171	1.123	0.018	0.139	1.198	0.832	0.467	1.266	0.772	0.518	1.261	0.612	0.524	1.262	0.495	0.469	1.262	0.391	0.469	1.285	0.257	0.518	NaN	NaN	NaN
1301	6.505	1.394	0.891	0.323	1.191	0.843	0.199	1.236	0.793	0.146	1.239	0.587	0.122	1.183	0.489	0.171	1.181	0.4	0.157	1.226	0.259	0.12	1.202	0.08	0.172	1.118	0.018	0.139	1.198	0.832	0.466	1.265	0.771	0.517	1.26	0.612	0.524	1.261	0.495	0.469	1.261	0.391	0.469	1.285	0.257	0.518	NaN	NaN	NaN
1302	6.51	1.392	0.89	0.323	1.19	0.842	0.199	1.235	0.792	0.146	1.236	0.586	0.122	1.182	0.488	0.171	1.179	0.399	0.157	1.223	0.258	0.12	1.198	0.079	0.172	1.114	0.018	0.14	1.197	0.831	0.466	1.264	0.771	0.517	1.258	0.611	0.524	1.26	0.495	0.469	1.261	0.392	0.469	1.284	0.257	0.518	NaN	NaN	NaN
1303	6.515	1.391	0.89	0.322	1.188	0.842	0.198	1.235	0.792	0.145	1.235	0.586	0.122	1.181	0.488	0.171	1.178	0.399	0.158	1.22	0.257	0.121	1.193	0.079	0.173	1.11	0.018	0.141	1.195	0.831	0.466	1.263	0.771	0.516	1.257	0.611	0.523	1.259	0.495	0.469	1.26	0.392	0.469	1.284	0.258	0.517	NaN	NaN	NaN
1304	6.52	1.389	0.89	0.321	1.186	0.842	0.198	1.238	0.79	0.146	1.233	0.586	0.122	1.18	0.488	0.171	1.176	0.399	0.158	1.217	0.256	0.121	1.19	0.078	0.173	1.106	0.018	0.142	1.193	0.831	0.465	1.261	0.771	0.515	1.255	0.611	0.523	1.258	0.494	0.468	1.259	0.392	0.469	1.284	0.258	0.517	NaN	NaN	NaN
1305	6.525	1.387	0.89	0.32	1.184	0.842	0.198	1.239	0.789	0.147	1.231	0.586	0.121	1.179	0.487	0.171	1.175	0.398	0.158	1.214	0.256	0.121	1.187	0.078	0.173	1.103	0.018	0.142	1.192	0.831	0.465	1.259	0.77	0.515	1.254	0.611	0.523	1.256	0.494	0.468	1.258	0.391	0.469	1.284	0.259	0.517	NaN	NaN	NaN
1306	6.53	1.386	0.89	0.32	1.181	0.841	0.198	1.229	0.791	0.146	1.229	0.585	0.121	1.177	0.487	0.172	1.173	0.398	0.158	1.211	0.255	0.121	1.184	0.078	0.173	1.102	0.018	0.143	1.19	0.83	0.465	1.257	0.77	0.515	1.252	0.611	0.522	1.255	0.494	0.468	1.257	0.391	0.468	1.283	0.258	0.517	NaN	NaN	NaN
1307	6.535	1.384	0.889	0.319	1.183	0.84	0.199	1.226	0.791	0.145	1.227	0.585	0.121	1.175	0.487	0.172	1.171	0.397	0.158	1.208	0.255	0.121	1.182	0.078	0.173	1.1	0.018	0.143	1.19	0.83	0.465	1.256	0.769	0.514	1.251	0.611	0.522	1.254	0.494	0.467	1.256	0.391	0.467	1.282	0.258	0.517	NaN	NaN	NaN
1308	6.54	1.382	0.889	0.318	1.191	0.837	0.2	1.223	0.791	0.145	1.226	0.585	0.121	1.174	0.486	0.172	1.168	0.397	0.158	1.207	0.255	0.121	1.181	0.078	0.173	1.1	0.018	0.143	1.188	0.83	0.465	1.255	0.769	0.514	1.249	0.611	0.522	1.253	0.493	0.467	1.255	0.391	0.467	1.28	0.257	0.516	NaN	NaN	NaN
1309	6.545	1.381	0.889	0.317	1.188	0.838	0.2	1.22	0.791	0.144	1.224	0.584	0.121	1.172	0.486	0.172	1.166	0.397	0.159	1.205	0.255	0.121	1.18	0.078	0.173	1.1	0.019	0.144	1.186	0.83	0.464	1.254	0.769	0.513	1.247	0.611	0.521	1.251	0.493	0.467	1.254	0.391	0.467	1.28	0.257	0.516	NaN	NaN	NaN
1310	6.55	1.379	0.888	0.316	1.177	0.84	0.198	1.219	0.79	0.144	1.222	0.584	0.121	1.17	0.485	0.171	1.163	0.397	0.159	1.203	0.256	0.121	1.181	0.078	0.173	1.1	0.019	0.144	1.189	0.83	0.465	1.252	0.769	0.512	1.246	0.611	0.521	1.25	0.493	0.466	1.254	0.39	0.466	1.279	0.257	0.516	NaN	NaN	NaN
1311	6.555	1.377	0.888	0.315	1.172	0.84	0.197	1.217	0.79	0.144	1.22	0.583	0.121	1.167	0.486	0.172	1.16	0.397	0.159	1.202	0.256	0.12	1.181	0.078	0.173	1.1	0.018	0.143	1.193	0.828	0.466	1.251	0.769	0.511	1.244	0.61	0.52	1.249	0.493	0.466	1.253	0.39	0.466	1.279	0.257	0.516	NaN	NaN	NaN
1312	6.56	1.375	0.888	0.314	1.172	0.84	0.197	1.214	0.79	0.144	1.217	0.583	0.121	1.165	0.486	0.172	1.158	0.397	0.159	1.2	0.256	0.12	1.182	0.078	0.173	1.1	0.018	0.143	1.185	0.83	0.464	1.25	0.769	0.511	1.243	0.61	0.52	1.248	0.493	0.466	1.251	0.39	0.466	1.278	0.256	0.516	NaN	NaN	NaN
1313	6.565	1.374	0.888	0.313	1.177	0.838	0.198	1.211	0.79	0.143	1.215	0.582	0.121	1.162	0.486	0.172	1.155	0.396	0.159	1.199	0.255	0.119	1.182	0.078	0.173	1.1	0.018	0.143	1.181	0.831	0.463	1.248	0.769	0.511	1.241	0.61	0.519	1.247	0.493	0.465	1.25	0.39	0.465	1.278	0.256	0.516	NaN	NaN	NaN
1314	6.57	1.372	0.888	0.312	1.174	0.838	0.198	1.21	0.79	0.142	1.212	0.581	0.121	1.159	0.486	0.172	1.153	0.396	0.159	1.198	0.255	0.119	1.183	0.077	0.173	1.1	0.018	0.143	1.178	0.831	0.462	1.246	0.769	0.51	1.24	0.61	0.519	1.245	0.493	0.464	1.25	0.39	0.465	1.278	0.256	0.515	NaN	NaN	NaN
1315	6.575	1.37	0.888	0.312	1.169	0.838	0.196	1.208	0.79	0.142	1.209	0.581	0.121	1.156	0.485	0.172	1.152	0.395	0.159	1.197	0.254	0.119	1.182	0.077	0.173	1.1	0.018	0.143	1.177	0.83	0.461	1.244	0.769	0.509	1.238	0.61	0.518	1.244	0.493	0.464	1.249	0.39	0.465	1.277	0.256	0.515	NaN	NaN	NaN
1316	6.58	1.368	0.887	0.311	1.171	0.837	0.196	1.204	0.79	0.141	1.206	0.581	0.122	1.154	0.485	0.172	1.151	0.395	0.159	1.196	0.254	0.119	1.182	0.077	0.173	1.1	0.018	0.143	1.176	0.83	0.461	1.243	0.769	0.509	1.237	0.609	0.517	1.243	0.492	0.463	1.248	0.39	0.465	1.277	0.257	0.515	NaN	NaN	NaN
1317	6.585	1.366	0.887	0.31	1.162	0.839	0.194	1.202	0.79	0.141	1.204	0.581	0.122	1.152	0.485	0.173	1.15	0.394	0.158	1.195	0.253	0.118	1.182	0.077	0.173	1.1	0.018	0.143	1.174	0.83	0.46	1.242	0.769	0.508	1.236	0.61	0.517	1.242	0.492	0.463	1.248	0.391	0.465	1.276	0.257	0.514	NaN	NaN	NaN
1318	6.59	1.364	0.887	0.309	1.158	0.839	0.193	1.199	0.79	0.141	1.201	0.581	0.121	1.15	0.484	0.173	1.15	0.394	0.158	1.193	0.252	0.118	1.182	0.076	0.173	1.1	0.017	0.143	1.172	0.83	0.459	1.24	0.769	0.507	1.235	0.61	0.517	1.241	0.492	0.463	1.247	0.39	0.464	1.274	0.256	0.513	NaN	NaN	NaN
1319	6.595	1.362	0.887	0.308	1.16	0.839	0.193	1.196	0.79	0.14	1.199	0.582	0.121	1.148	0.484	0.172	1.149	0.393	0.158	1.193	0.253	0.118	1.182	0.076	0.172	1.1	0.017	0.143	1.17	0.83	0.459	1.239	0.769	0.507	1.234	0.609	0.517	1.239	0.492	0.462	1.245	0.389	0.463	1.273	0.256	0.513	NaN	NaN	NaN
1320	6.6	1.36	0.886	0.307	1.166	0.836	0.195	1.194	0.789	0.14	1.197	0.581	0.12	1.147	0.483	0.171	1.149	0.393	0.158	1.191	0.252	0.117	1.182	0.076	0.172	1.1	0.017	0.143	1.169	0.83	0.458	1.237	0.768	0.506	1.232	0.609	0.516	1.237	0.491	0.462	1.244	0.389	0.463	1.273	0.256	0.512	NaN	NaN	NaN
1321	6.605	1.358	0.886	0.306	1.161	0.837	0.194	1.193	0.789	0.139	1.196	0.581	0.119	1.147	0.483	0.171	1.148	0.392	0.158	1.19	0.252	0.117	1.181	0.076	0.172	1.099	0.017	0.143	1.168	0.83	0.458	1.236	0.769	0.506	1.231	0.609	0.516	1.237	0.492	0.462	1.243	0.388	0.463	1.273	0.256	0.512	NaN	NaN	NaN
1322	6.61	1.356	0.886	0.306	1.152	0.839	0.192	1.19	0.789	0.138	1.195	0.582	0.118	1.147	0.483	0.171	1.148	0.392	0.158	1.189	0.251	0.117	1.181	0.076	0.172	1.099	0.017	0.143	1.165	0.83	0.457	1.234	0.769	0.505	1.229	0.609	0.515	1.236	0.492	0.461	1.242	0.388	0.462	1.273	0.257	0.513	NaN	NaN	NaN
1323	6.615	1.355	0.886	0.305	1.152	0.838	0.192	1.188	0.789	0.138	1.194	0.581	0.117	1.147	0.482	0.17	1.147	0.392	0.157	1.189	0.251	0.117	1.181	0.076	0.172	1.099	0.016	0.143	1.164	0.83	0.456	1.232	0.769	0.504	1.228	0.609	0.515	1.234	0.492	0.461	1.241	0.388	0.462	1.272	0.257	0.513	NaN	NaN	NaN
1324	6.62	1.353	0.886	0.304	1.144	0.839	0.19	1.186	0.789	0.137	1.192	0.581	0.116	1.147	0.482	0.17	1.145	0.392	0.157	1.188	0.251	0.116	1.181	0.075	0.172	1.099	0.016	0.143	1.162	0.83	0.456	1.231	0.769	0.504	1.227	0.609	0.514	1.233	0.491	0.46	1.24	0.388	0.461	1.272	0.257	0.513	NaN	NaN	NaN
1325	6.625	1.351	0.886	0.303	1.145	0.838	0.19	1.182	0.789	0.137	1.191	0.581	0.116	1.146	0.481	0.169	1.144	0.391	0.157	1.188	0.25	0.116	1.18	0.075	0.172	1.099	0.016	0.143	1.161	0.83	0.455	1.23	0.769	0.503	1.226	0.609	0.513	1.232	0.491	0.459	1.238	0.388	0.461	1.271	0.257	0.512	NaN	NaN	NaN
1326	6.63	1.349	0.886	0.302	1.151	0.836	0.19	1.18	0.789	0.136	1.19	0.581	0.116	1.145	0.481	0.168	1.143	0.391	0.157	1.188	0.25	0.116	1.18	0.075	0.171	1.099	0.016	0.143	1.159	0.83	0.454	1.228	0.769	0.503	1.225	0.609	0.512	1.231	0.491	0.459	1.237	0.388	0.46	1.271	0.258	0.512	NaN	NaN	NaN
1327	6.635	1.347	0.886	0.301	1.152	0.836	0.19	1.178	0.789	0.136	1.189	0.581	0.116	1.144	0.481	0.168	1.142	0.391	0.156	1.187	0.25	0.116	1.18	0.075	0.171	1.099	0.016	0.143	1.158	0.83	0.453	1.227	0.769	0.502	1.224	0.609	0.511	1.23	0.491	0.458	1.237	0.389	0.46	1.27	0.258	0.512	NaN	NaN	NaN
1328	6.64	1.345	0.886	0.3	1.147	0.837	0.189	1.176	0.789	0.135	1.188	0.581	0.115	1.143	0.481	0.168	1.141	0.391	0.156	1.187	0.25	0.116	1.18	0.075	0.171	1.099	0.016	0.143	1.158	0.83	0.452	1.225	0.769	0.501	1.223	0.608	0.511	1.229	0.491	0.458	1.236	0.389	0.46	1.27	0.258	0.511	NaN	NaN	NaN
1329	6.645	1.343	0.886	0.299	1.135	0.839	0.188	1.174	0.789	0.134	1.187	0.581	0.115	1.142	0.481	0.168	1.14	0.391	0.156	1.187	0.25	0.116	1.18	0.075	0.171	1.099	0.015	0.142	1.157	0.83	0.452	1.224	0.769	0.501	1.222	0.609	0.51	1.227	0.491	0.457	1.235	0.389	0.46	1.269	0.259	0.511	NaN	NaN	NaN
1330	6.65	1.342	0.886	0.298	1.131	0.839	0.187	1.172	0.788	0.133	1.186	0.58	0.115	1.141	0.481	0.167	1.139	0.39	0.155	1.187	0.25	0.115	1.18	0.075	0.171	1.099	0.015	0.142	1.155	0.83	0.451	1.222	0.77	0.5	1.222	0.609	0.51	1.226	0.491	0.457	1.233	0.388	0.459	1.268	0.258	0.511	NaN	NaN	NaN
1331	6.655	1.34	0.886	0.297	1.128	0.84	0.187	1.171	0.789	0.133	1.185	0.58	0.114	1.14	0.481	0.166	1.138	0.39	0.155	1.187	0.25	0.115	1.18	0.074	0.171	1.099	0.015	0.142	1.153	0.83	0.451	1.221	0.77	0.499	1.221	0.609	0.509	1.225	0.491	0.456	1.231	0.388	0.458	1.268	0.259	0.511	NaN	NaN	NaN
1332	6.66	1.338	0.886	0.296	1.129	0.839	0.187	1.168	0.789	0.132	1.184	0.58	0.114	1.139	0.481	0.165	1.138	0.39	0.154	1.186	0.249	0.115	1.18	0.074	0.171	1.099	0.015	0.142	1.152	0.83	0.45	1.219	0.77	0.499	1.22	0.609	0.509	1.223	0.491	0.456	1.23	0.388	0.458	1.267	0.259	0.51	NaN	NaN	NaN
1333	6.665	1.336	0.886	0.295	1.134	0.838	0.188	1.166	0.79	0.132	1.184	0.58	0.113	1.138	0.481	0.165	1.138	0.39	0.154	1.186	0.249	0.114	1.18	0.074	0.171	1.099	0.015	0.142	1.151	0.829	0.449	1.218	0.77	0.498	1.219	0.609	0.508	1.222	0.491	0.455	1.229	0.387	0.457	1.267	0.259	0.51	NaN	NaN	NaN
1334	6.67	1.334	0.886	0.294	1.131	0.838	0.187	1.163	0.79	0.131	1.183	0.58	0.113	1.138	0.481	0.164	1.138	0.389	0.153	1.186	0.249	0.114	1.18	0.074	0.17	1.099	0.014	0.142	1.149	0.83	0.448	1.217	0.77	0.497	1.218	0.609	0.507	1.22	0.491	0.455	1.228	0.388	0.457	1.266	0.259	0.51	NaN	NaN	NaN
1335	6.675	1.333	0.887	0.293	1.123	0.84	0.185	1.16	0.79	0.131	1.183	0.58	0.112	1.137	0.481	0.164	1.138	0.389	0.152	1.185	0.248	0.114	1.18	0.074	0.17	1.099	0.014	0.142	1.147	0.83	0.448	1.215	0.77	0.497	1.217	0.609	0.506	1.219	0.491	0.454	1.226	0.388	0.457	1.265	0.259	0.51	NaN	NaN	NaN
1336	6.68	1.331	0.887	0.292	1.123	0.839	0.185	1.157	0.79	0.131	1.182	0.58	0.111	1.136	0.48	0.164	1.137	0.389	0.152	1.185	0.248	0.113	1.18	0.073	0.17	1.099	0.014	0.141	1.147	0.83	0.447	1.213	0.77	0.496	1.215	0.609	0.506	1.217	0.491	0.454	1.225	0.387	0.456	1.264	0.26	0.509	NaN	NaN	NaN
1337	6.685	1.33	0.887	0.291	1.127	0.837	0.186	1.156	0.79	0.13	1.181	0.58	0.111	1.136	0.48	0.163	1.136	0.389	0.152	1.184	0.248	0.113	1.18	0.073	0.17	1.099	0.014	0.141	1.146	0.83	0.447	1.212	0.77	0.495	1.214	0.61	0.505	1.216	0.49	0.453	1.223	0.387	0.455	1.263	0.26	0.509	NaN	NaN	NaN
1338	6.69	1.328	0.887	0.29	1.118	0.839	0.184	1.155	0.79	0.13	1.181	0.58	0.111	1.135	0.48	0.163	1.136	0.389	0.151	1.184	0.248	0.112	1.18	0.073	0.17	1.099	0.014	0.141	1.148	0.829	0.447	1.211	0.77	0.495	1.214	0.609	0.505	1.215	0.491	0.453	1.221	0.387	0.455	1.263	0.26	0.509	NaN	NaN	NaN
1339	6.695	1.327	0.888	0.289	1.114	0.839	0.183	1.152	0.79	0.129	1.18	0.58	0.11	1.134	0.48	0.162	1.135	0.388	0.151	1.184	0.248	0.112	1.18	0.073	0.17	1.099	0.014	0.141	1.155	0.827	0.448	1.21	0.771	0.494	1.213	0.609	0.504	1.213	0.491	0.452	1.22	0.387	0.456	1.262	0.26	0.509	NaN	NaN	NaN
1340	6.7	1.325	0.888	0.288	1.115	0.838	0.183	1.151	0.789	0.128	1.179	0.58	0.109	1.134	0.479	0.161	1.134	0.388	0.15	1.184	0.248	0.112	1.18	0.073	0.17	1.099	0.014	0.141	1.156	0.826	0.448	1.208	0.77	0.493	1.212	0.609	0.503	1.212	0.491	0.451	1.219	0.388	0.456	1.261	0.26	0.509	NaN	NaN	NaN
1341	6.705	1.323	0.888	0.287	1.121	0.837	0.184	1.15	0.789	0.128	1.179	0.58	0.109	1.133	0.479	0.161	1.134	0.388	0.15	1.184	0.247	0.111	1.18	0.073	0.17	1.099	0.014	0.141	1.156	0.826	0.447	1.206	0.77	0.492	1.211	0.609	0.503	1.21	0.491	0.451	1.218	0.388	0.455	1.26	0.261	0.508	NaN	NaN	NaN
1342	6.71	1.322	0.888	0.287	1.122	0.836	0.185	1.148	0.789	0.128	1.178	0.58	0.109	1.133	0.479	0.16	1.134	0.388	0.15	1.184	0.247	0.111	1.18	0.073	0.17	1.099	0.014	0.141	1.153	0.827	0.446	1.205	0.77	0.491	1.209	0.61	0.502	1.208	0.491	0.451	1.216	0.388	0.455	1.258	0.261	0.508	NaN	NaN	NaN
1343	6.715	1.321	0.889	0.286	1.118	0.836	0.184	1.145	0.789	0.127	1.178	0.58	0.109	1.132	0.479	0.16	1.134	0.388	0.149	1.184	0.247	0.111	1.18	0.073	0.17	1.099	0.014	0.141	1.151	0.827	0.445	1.205	0.771	0.491	1.207	0.61	0.501	1.207	0.491	0.45	1.215	0.389	0.455	1.257	0.261	0.508	NaN	NaN	NaN
1344	6.72	1.319	0.889	0.285	1.108	0.838	0.182	1.143	0.789	0.127	1.177	0.58	0.108	1.132	0.479	0.159	1.134	0.388	0.149	1.184	0.247	0.111	1.18	0.073	0.17	1.099	0.013	0.141	1.147	0.828	0.444	1.204	0.771	0.49	1.206	0.61	0.501	1.206	0.492	0.45	1.213	0.389	0.455	1.256	0.262	0.508	NaN	NaN	NaN
1345	6.725	1.318	0.889	0.284	1.104	0.839	0.181	1.141	0.789	0.126	1.176	0.58	0.107	1.131	0.479	0.159	1.133	0.388	0.149	1.184	0.247	0.111	1.18	0.073	0.17	1.099	0.013	0.141	1.138	0.83	0.441	1.203	0.771	0.489	1.204	0.61	0.5	1.203	0.492	0.45	1.211	0.389	0.454	1.255	0.262	0.508	NaN	NaN	NaN
1346	6.73	1.316	0.889	0.283	1.102	0.839	0.181	1.14	0.789	0.126	1.174	0.58	0.106	1.131	0.479	0.159	1.133	0.388	0.148	1.184	0.247	0.111	1.18	0.073	0.169	1.099	0.014	0.141	1.136	0.831	0.441	1.201	0.771	0.488	1.202	0.61	0.499	1.201	0.492	0.449	1.209	0.389	0.454	1.254	0.263	0.508	NaN	NaN	NaN
1347	6.735	1.315	0.89	0.282	1.1	0.839	0.181	1.138	0.789	0.125	1.173	0.58	0.106	1.13	0.479	0.159	1.132	0.388	0.148	1.183	0.247	0.111	1.18	0.072	0.169	1.099	0.014	0.141	1.134	0.831	0.44	1.201	0.772	0.487	1.201	0.61	0.499	1.2	0.492	0.449	1.207	0.389	0.454	1.252	0.264	0.508	NaN	NaN	NaN
1348	6.74	1.314	0.89	0.28	1.098	0.839	0.181	1.136	0.789	0.125	1.173	0.58	0.105	1.13	0.479	0.159	1.132	0.387	0.148	1.183	0.247	0.111	1.18	0.072	0.169	1.099	0.013	0.141	1.133	0.832	0.44	1.2	0.772	0.486	1.199	0.611	0.499	1.198	0.493	0.449	1.204	0.389	0.454	1.251	0.264	0.509	NaN	NaN	NaN
1349	6.745	1.312	0.89	0.279	1.096	0.839	0.18	1.135	0.789	0.125	1.172	0.58	0.105	1.129	0.479	0.158	1.131	0.387	0.147	1.183	0.247	0.11	1.18	0.072	0.169	1.099	0.013	0.141	1.131	0.832	0.439	1.199	0.773	0.486	1.197	0.611	0.498	1.196	0.493	0.449	1.203	0.39	0.454	1.25	0.265	0.509	NaN	NaN	NaN
1350	6.75	1.311	0.891	0.278	1.095	0.839	0.18	1.135	0.788	0.124	1.171	0.581	0.105	1.129	0.479	0.158	1.131	0.387	0.147	1.183	0.247	0.11	1.18	0.072	0.169	1.099	0.013	0.141	1.13	0.832	0.438	1.198	0.773	0.485	1.195	0.611	0.497	1.193	0.493	0.448	1.201	0.39	0.454	1.248	0.266	0.509	NaN	NaN	NaN
1351	6.755	1.31	0.891	0.277	1.094	0.839	0.179	1.133	0.788	0.124	1.17	0.581	0.105	1.128	0.479	0.158	1.131	0.387	0.147	1.182	0.246	0.11	1.18	0.072	0.169	1.099	0.013	0.141	1.13	0.832	0.437	1.196	0.773	0.484	1.193	0.611	0.497	1.191	0.493	0.448	1.198	0.39	0.454	1.246	0.266	0.509	NaN	NaN	NaN
1352	6.76	1.308	0.891	0.276	1.093	0.838	0.179	1.132	0.788	0.123	1.169	0.581	0.104	1.128	0.479	0.157	1.13	0.387	0.147	1.182	0.246	0.11	1.18	0.072	0.169	1.099	0.013	0.141	1.129	0.832	0.437	1.195	0.773	0.484	1.191	0.611	0.497	1.189	0.494	0.448	1.196	0.391	0.454	1.245	0.267	0.509	NaN	NaN	NaN
1353	6.765	1.307	0.891	0.275	1.091	0.838	0.178	1.128	0.789	0.123	1.168	0.581	0.104	1.127	0.479	0.157	1.13	0.387	0.147	1.182	0.246	0.11	1.18	0.072	0.169	1.099	0.013	0.141	1.129	0.833	0.437	1.194	0.773	0.484	1.189	0.612	0.497	1.187	0.494	0.447	1.193	0.391	0.453	1.243	0.268	0.509	1.307	0.085	0.465
1354	6.77	1.306	0.892	0.274	1.09	0.838	0.177	1.122	0.791	0.124	1.167	0.581	0.103	1.127	0.478	0.156	1.13	0.387	0.146	1.181	0.246	0.109	1.18	0.072	0.169	1.099	0.013	0.141	1.129	0.833	0.436	1.194	0.774	0.484	1.188	0.612	0.496	1.185	0.495	0.447	1.19	0.391	0.453	1.241	0.269	0.509	1.307	0.085	0.465
1355	6.775	1.305	0.892	0.273	1.089	0.838	0.177	1.12	0.791	0.123	1.166	0.581	0.103	1.126	0.478	0.156	1.13	0.387	0.146	1.181	0.246	0.109	1.18	0.072	0.169	1.099	0.013	0.141	1.128	0.833	0.436	1.193	0.774	0.483	1.186	0.612	0.496	1.182	0.495	0.447	1.187	0.391	0.453	1.239	0.269	0.509	1.307	0.085	0.464
1356	6.78	1.303	0.892	0.272	1.087	0.839	0.177	1.119	0.792	0.123	1.166	0.581	0.103	1.126	0.478	0.155	1.13	0.387	0.146	1.181	0.246	0.109	1.18	0.072	0.169	1.099	0.013	0.141	1.13	0.833	0.437	1.193	0.775	0.483	1.183	0.613	0.495	1.178	0.494	0.447	1.185	0.391	0.453	1.237	0.27	0.509	1.306	0.085	0.464
1357	6.785	1.302	0.892	0.272	1.086	0.839	0.176	1.117	0.792	0.123	1.165	0.581	0.102	1.126	0.478	0.155	1.13	0.387	0.145	1.181	0.246	0.109	1.18	0.072	0.169	1.099	0.013	0.141	1.133	0.832	0.437	1.192	0.775	0.482	1.18	0.613	0.495	1.175	0.494	0.446	1.182	0.392	0.453	1.235	0.271	0.509	1.306	0.085	0.463
1358	6.79	1.301	0.893	0.27	1.084	0.839	0.176	1.115	0.792	0.122	1.163	0.581	0.101	1.125	0.478	0.155	1.129	0.387	0.145	1.181	0.246	0.108	1.18	0.072	0.169	1.099	0.013	0.141	1.125	0.834	0.435	1.192	0.776	0.482	1.177	0.613	0.494	1.172	0.494	0.446	1.18	0.393	0.454	1.233	0.272	0.509	1.305	0.085	0.463
1359	6.795	1.3	0.893	0.269	1.087	0.839	0.176	1.114	0.792	0.121	1.162	0.582	0.101	1.125	0.478	0.155	1.129	0.387	0.145	1.181	0.246	0.108	1.18	0.072	0.169	1.099	0.013	0.141	1.123	0.835	0.434	1.191	0.776	0.482	1.175	0.613	0.494	1.17	0.495	0.446	1.176	0.392	0.453	1.231	0.272	0.509	1.305	0.086	0.463
1360	6.8	1.298	0.893	0.269	1.093	0.837	0.177	1.113	0.792	0.121	1.161	0.582	0.1	1.124	0.478	0.154	1.129	0.387	0.145	1.181	0.246	0.108	1.18	0.072	0.169	1.099	0.013	0.141	1.122	0.835	0.434	1.191	0.777	0.481	1.173	0.613	0.494	1.166	0.495	0.445	1.173	0.392	0.453	1.228	0.273	0.509	1.304	0.088	0.463
1361	6.805	1.297	0.894	0.268	1.09	0.838	0.176	1.112	0.792	0.121	1.161	0.582	0.1	1.124	0.478	0.154	1.129	0.387	0.144	1.181	0.246	0.108	1.18	0.072	0.169	1.099	0.013	0.141	1.122	0.836	0.434	1.19	0.777	0.481	1.17	0.614	0.493	1.162	0.495	0.445	1.17	0.393	0.453	1.226	0.274	0.509	1.303	0.089	0.462
1362	6.81	1.296	0.894	0.267	1.081	0.839	0.175	1.112	0.791	0.12	1.16	0.582	0.099	1.124	0.478	0.154	1.129	0.386	0.144	1.181	0.246	0.108	1.18	0.072	0.169	1.099	0.013	0.141	1.122	0.835	0.433	1.189	0.777	0.48	1.167	0.614	0.493	1.16	0.495	0.445	1.165	0.393	0.452	1.223	0.275	0.509	1.301	0.09	0.462
1363	6.815	1.296	0.895	0.266	1.078	0.839	0.174	1.115	0.789	0.12	1.159	0.582	0.099	1.124	0.478	0.153	1.129	0.386	0.144	1.181	0.245	0.108	1.18	0.072	0.169	1.099	0.013	0.141	1.122	0.835	0.433	1.189	0.777	0.48	1.165	0.614	0.493	1.156	0.495	0.444	1.162	0.393	0.452	1.221	0.277	0.509	1.301	0.091	0.462
1364	6.82	1.294	0.895	0.265	1.076	0.839	0.174	1.117	0.787	0.119	1.158	0.583	0.098	1.124	0.478	0.153	1.129	0.386	0.143	1.181	0.245	0.107	1.18	0.072	0.169	1.099	0.013	0.141	1.122	0.835	0.432	1.189	0.777	0.479	1.162	0.614	0.492	1.152	0.496	0.444	1.158	0.393	0.452	1.218	0.277	0.509	1.3	0.093	0.463
1365	6.825	1.293	0.895	0.264	1.075	0.839	0.173	1.117	0.787	0.119	1.157	0.583	0.097	1.123	0.478	0.153	1.129	0.386	0.143	1.181	0.245	0.107	1.18	0.071	0.169	1.099	0.013	0.141	1.121	0.835	0.431	1.189	0.778	0.479	1.159	0.614	0.491	1.149	0.495	0.444	1.154	0.394	0.452	1.215	0.278	0.509	1.299	0.095	0.463
1366	6.83	1.292	0.895	0.263	1.074	0.838	0.173	1.116	0.787	0.119	1.156	0.582	0.096	1.123	0.478	0.152	1.129	0.386	0.142	1.181	0.245	0.107	1.18	0.071	0.169	1.099	0.013	0.141	1.12	0.835	0.431	1.188	0.778	0.479	1.156	0.614	0.491	1.144	0.495	0.444	1.15	0.394	0.452	1.212	0.279	0.509	1.297	0.096	0.463
1367	6.835	1.291	0.895	0.262	1.073	0.838	0.173	1.114	0.787	0.118	1.155	0.583	0.096	1.122	0.478	0.151	1.129	0.386	0.142	1.181	0.244	0.107	1.18	0.071	0.169	1.099	0.013	0.141	1.119	0.835	0.43	1.188	0.778	0.479	1.154	0.614	0.491	1.14	0.495	0.444	1.147	0.395	0.452	1.209	0.28	0.509	1.296	0.098	0.463
1368	6.84	1.29	0.895	0.262	1.076	0.837	0.173	1.112	0.787	0.118	1.155	0.583	0.096	1.122	0.477	0.151	1.129	0.386	0.142	1.181	0.244	0.106	1.18	0.071	0.169	1.099	0.013	0.141	1.119	0.835	0.43	1.188	0.778	0.478	1.151	0.615	0.491	1.136	0.496	0.444	1.143	0.395	0.452	1.206	0.281	0.509	1.294	0.099	0.464
1369	6.845	1.289	0.896	0.261	1.08	0.836	0.174	1.11	0.786	0.118	1.154	0.583	0.095	1.122	0.477	0.15	1.129	0.385	0.141	1.181	0.244	0.106	1.18	0.071	0.169	1.099	0.013	0.141	1.119	0.835	0.43	1.188	0.778	0.477	1.148	0.615	0.49	1.132	0.496	0.444	1.139	0.396	0.452	1.203	0.282	0.509	1.293	0.1	0.464
1370	6.85	1.288	0.895	0.26	1.072	0.837	0.172	1.108	0.786	0.119	1.153	0.583	0.094	1.122	0.477	0.15	1.129	0.385	0.141	1.181	0.244	0.106	1.18	0.071	0.169	1.099	0.013	0.141	1.118	0.835	0.43	1.188	0.778	0.476	1.145	0.615	0.49	1.128	0.497	0.444	1.136	0.396	0.453	1.2	0.283	0.509	1.292	0.102	0.465
1371	6.855	1.286	0.895	0.26	1.068	0.838	0.172	1.107	0.786	0.118	1.151	0.583	0.094	1.122	0.477	0.149	1.128	0.385	0.14	1.181	0.243	0.106	1.18	0.071	0.169	1.099	0.013	0.141	1.118	0.835	0.43	1.187	0.778	0.476	1.142	0.615	0.489	1.124	0.497	0.444	1.131	0.396	0.453	1.197	0.285	0.509	1.29	0.104	0.465
1372	6.86	1.285	0.895	0.259	1.065	0.838	0.172	1.105	0.786	0.118	1.151	0.583	0.093	1.122	0.477	0.149	1.128	0.385	0.14	1.18	0.243	0.106	1.18	0.071	0.169	1.099	0.013	0.141	1.118	0.835	0.43	1.187	0.777	0.475	1.139	0.615	0.489	1.119	0.498	0.444	1.128	0.397	0.453	1.194	0.286	0.51	1.289	0.106	0.466
1373	6.865	1.284	0.895	0.258	1.063	0.838	0.172	1.107	0.786	0.118	1.15	0.583	0.093	1.121	0.477	0.149	1.128	0.385	0.14	1.18	0.243	0.106	1.18	0.071	0.169	1.099	0.013	0.141	1.117	0.835	0.429	1.187	0.777	0.475	1.136	0.616	0.489	1.115	0.498	0.444	1.124	0.398	0.453	1.191	0.287	0.51	1.287	0.107	0.466
1374	6.87	1.283	0.895	0.257	1.065	0.837	0.173	1.11	0.784	0.118	1.149	0.583	0.093	1.121	0.477	0.148	1.128	0.384	0.14	1.18	0.243	0.106	1.18	0.071	0.169	1.099	0.013	0.141	1.115	0.835	0.429	1.187	0.776	0.474	1.133	0.616	0.489	1.111	0.499	0.444	1.12	0.398	0.453	1.188	0.288	0.51	1.285	0.109	0.467
1375	6.875	1.282	0.896	0.257	1.072	0.834	0.174	1.104	0.785	0.117	1.148	0.582	0.092	1.12	0.476	0.147	1.128	0.384	0.139	1.18	0.243	0.105	1.18	0.071	0.169	1.099	0.013	0.141	1.113	0.835	0.429	1.187	0.776	0.474	1.13	0.616	0.488	1.107	0.499	0.444	1.116	0.398	0.453	1.185	0.289	0.51	1.283	0.11	0.467
1376	6.88	1.281	0.896	0.256	1.071	0.834	0.174	1.102	0.785	0.116	1.147	0.582	0.091	1.119	0.476	0.147	1.127	0.384	0.139	1.18	0.243	0.105	1.18	0.071	0.169	1.099	0.013	0.141	1.111	0.835	0.429	1.187	0.776	0.474	1.127	0.617	0.488	1.103	0.5	0.444	1.112	0.399	0.453	1.183	0.291	0.511	1.281	0.112	0.468
1377	6.885	1.28	0.896	0.255	1.063	0.834	0.173	1.101	0.784	0.116	1.147	0.583	0.091	1.118	0.476	0.147	1.127	0.384	0.139	1.18	0.242	0.105	1.18	0.071	0.169	1.099	0.013	0.141	1.11	0.835	0.429	1.186	0.776	0.473	1.123	0.617	0.488	1.099	0.5	0.444	1.109	0.399	0.453	1.18	0.292	0.511	1.279	0.113	0.469
1378	6.89	1.279	0.896	0.254	1.059	0.834	0.172	1.098	0.784	0.116	1.146	0.583	0.09	1.118	0.475	0.146	1.126	0.384	0.139	1.179	0.242	0.104	1.18	0.071	0.169	1.099	0.013	0.141	1.109	0.834	0.43	1.185	0.776	0.472	1.12	0.617	0.488	1.096	0.501	0.444	1.105	0.4	0.453	1.177	0.293	0.511	1.277	0.114	0.469
1379	6.895	1.277	0.896	0.253	1.057	0.834	0.172	1.095	0.785	0.115	1.145	0.583	0.09	1.118	0.475	0.147	1.126	0.384	0.139	1.178	0.241	0.104	1.18	0.071	0.169	1.099	0.013	0.141	1.109	0.834	0.43	1.184	0.775	0.471	1.118	0.618	0.488	1.093	0.502	0.444	1.102	0.401	0.453	1.175	0.294	0.511	1.276	0.116	0.469
1380	6.9	1.276	0.895	0.253	1.056	0.834	0.172	1.094	0.785	0.115	1.145	0.583	0.09	1.118	0.475	0.146	1.126	0.383	0.138	1.178	0.241	0.104	1.18	0.071	0.169	1.099	0.013	0.141	1.109	0.833	0.429	1.184	0.775	0.471	1.116	0.619	0.488	1.09	0.502	0.444	1.099	0.401	0.453	1.172	0.295	0.512	1.274	0.119	0.471
1381	6.905	1.275	0.895	0.252	1.055	0.834	0.171	1.093	0.784	0.115	1.144	0.582	0.09	1.117	0.475	0.146	1.125	0.383	0.138	1.178	0.241	0.104	1.18	0.071	0.169	1.099	0.013	0.141	1.109	0.833	0.429	1.184	0.775	0.47	1.113	0.619	0.487	1.087	0.502	0.444	1.096	0.402	0.454	1.17	0.297	0.512	1.272	0.12	0.472
1382	6.91	1.274	0.895	0.252	1.054	0.833	0.171	1.093	0.784	0.115	1.143	0.582	0.089	1.117	0.476	0.146	1.125	0.383	0.138	1.178	0.241	0.104	1.18	0.07	0.169	1.099	0.013	0.141	1.109	0.832	0.429	1.183	0.775	0.469	1.11	0.62	0.487	1.083	0.502	0.444	1.093	0.403	0.454	1.168	0.298	0.512	1.269	0.121	0.473
1383	6.915	1.272	0.895	0.251	1.053	0.833	0.171	1.092	0.783	0.115	1.141	0.582	0.089	1.116	0.475	0.145	1.124	0.383	0.138	1.178	0.241	0.104	1.18	0.07	0.169	1.099	0.013	0.141	1.111	0.831	0.43	1.181	0.774	0.468	1.108	0.62	0.487	1.081	0.503	0.445	1.09	0.404	0.455	1.166	0.299	0.513	1.267	0.123	0.474
1384	6.92	1.271	0.895	0.251	1.051	0.833	0.171	1.091	0.783	0.115	1.14	0.581	0.088	1.115	0.475	0.145	1.124	0.382	0.138	1.178	0.241	0.104	1.18	0.07	0.169	1.099	0.013	0.141	1.113	0.83	0.431	1.18	0.774	0.468	1.106	0.621	0.487	1.079	0.503	0.445	1.088	0.404	0.456	1.164	0.3	0.513	1.265	0.125	0.476
1385	6.925	1.27	0.895	0.25	1.049	0.832	0.171	1.089	0.783	0.115	1.139	0.581	0.088	1.114	0.475	0.145	1.124	0.382	0.138	1.178	0.241	0.104	1.18	0.07	0.169	1.099	0.013	0.141	1.105	0.832	0.43	1.179	0.774	0.467	1.104	0.621	0.487	1.077	0.504	0.445	1.085	0.405	0.456	1.162	0.302	0.514	1.262	0.126	0.477
1386	6.93	1.269	0.895	0.25	1.048	0.832	0.171	1.091	0.782	0.115	1.139	0.582	0.089	1.113	0.475	0.145	1.123	0.382	0.137	1.178	0.241	0.104	1.18	0.07	0.169	1.099	0.013	0.141	1.102	0.832	0.429	1.179	0.774	0.467	1.102	0.622	0.487	1.075	0.505	0.446	1.082	0.406	0.457	1.161	0.304	0.515	1.259	0.126	0.479
1387	6.935	1.268	0.895	0.249	1.047	0.832	0.171	1.097	0.78	0.116	1.138	0.582	0.089	1.113	0.475	0.145	1.123	0.382	0.138	1.177	0.241	0.104	1.18	0.07	0.169	1.099	0.013	0.141	1.102	0.831	0.429	1.178	0.774	0.467	1.1	0.623	0.487	1.071	0.504	0.445	1.08	0.407	0.457	1.158	0.305	0.516	1.254	0.126	0.48
1388	6.94	1.266	0.895	0.249	1.046	0.831	0.17	1.095	0.78	0.116	1.137	0.582	0.089	1.112	0.475	0.145	1.122	0.381	0.138	1.177	0.241	0.104	1.18	0.07	0.169	1.099	0.013	0.141	1.101	0.831	0.429	1.177	0.774	0.466	1.098	0.623	0.487	1.07	0.505	0.446	1.077	0.408	0.458	1.156	0.306	0.517	1.25	0.126	0.482
1389	6.945	1.265	0.895	0.249	1.046	0.831	0.17	1.088	0.781	0.114	1.137	0.581	0.088	1.112	0.475	0.145	1.121	0.381	0.138	1.177	0.241	0.104	1.18	0.07	0.169	1.099	0.013	0.141	1.101	0.831	0.429	1.176	0.774	0.466	1.097	0.623	0.488	1.069	0.507	0.447	1.075	0.409	0.459	1.154	0.308	0.518	1.245	0.126	0.484
1390	6.95	1.264	0.895	0.249	1.044	0.831	0.169	1.085	0.781	0.114	1.136	0.581	0.088	1.111	0.475	0.145	1.12	0.381	0.138	1.177	0.241	0.104	1.179	0.07	0.169	1.099	0.013	0.141	1.099	0.831	0.429	1.174	0.774	0.466	1.095	0.623	0.488	1.068	0.508	0.447	1.072	0.41	0.46	1.151	0.309	0.519	1.24	0.126	0.486
1391	6.955	1.263	0.895	0.249	1.043	0.831	0.169	1.083	0.781	0.113	1.136	0.581	0.088	1.111	0.474	0.145	1.119	0.381	0.138	1.176	0.241	0.105	1.179	0.07	0.169	1.099	0.013	0.141	1.096	0.831	0.429	1.173	0.774	0.465	1.093	0.623	0.488	1.066	0.508	0.448	1.069	0.411	0.46	1.148	0.309	0.52	1.235	0.126	0.488
1392	6.96	1.261	0.895	0.249	1.042	0.831	0.168	1.082	0.781	0.113	1.135	0.581	0.089	1.11	0.474	0.145	1.119	0.381	0.138	1.176	0.241	0.105	1.179	0.07	0.169	1.099	0.013	0.141	1.094	0.831	0.428	1.172	0.774	0.466	1.092	0.624	0.488	1.064	0.508	0.448	1.067	0.412	0.461	1.145	0.31	0.521	1.23	0.126	0.49
1393	6.965	1.26	0.895	0.25	1.041	0.831	0.168	1.081	0.781	0.113	1.134	0.581	0.089	1.109	0.474	0.145	1.119	0.381	0.138	1.176	0.241	0.105	1.179	0.071	0.169	1.099	0.013	0.141	1.093	0.831	0.428	1.171	0.774	0.466	1.092	0.624	0.488	1.061	0.508	0.449	1.064	0.413	0.462	1.141	0.311	0.522	1.225	0.126	0.492
1394	6.97	1.259	0.895	0.25	1.04	0.831	0.168	1.081	0.781	0.112	1.133	0.581	0.089	1.108	0.474	0.145	1.119	0.381	0.138	1.175	0.241	0.105	1.179	0.071	0.169	1.099	0.013	0.141	1.092	0.831	0.428	1.17	0.774	0.466	1.09	0.625	0.488	1.059	0.508	0.449	1.061	0.413	0.463	1.137	0.312	0.524	1.219	0.125	0.494
1395	6.975	1.257	0.896	0.25	1.039	0.832	0.167	1.08	0.782	0.112	1.132	0.581	0.088	1.107	0.474	0.145	1.118	0.381	0.138	1.175	0.241	0.105	1.179	0.071	0.169	1.099	0.013	0.141	1.091	0.83	0.428	1.168	0.775	0.467	1.089	0.625	0.489	1.058	0.509	0.449	1.057	0.414	0.463	1.133	0.312	0.525	1.213	0.124	0.497
1396	6.98	1.256	0.896	0.25	1.037	0.832	0.167	1.079	0.782	0.112	1.131	0.58	0.088	1.106	0.474	0.146	1.117	0.381	0.138	1.175	0.241	0.105	1.179	0.071	0.17	1.099	0.013	0.141	1.091	0.83	0.428	1.167	0.775	0.467	1.089	0.625	0.489	1.055	0.509	0.449	1.054	0.414	0.464	1.128	0.312	0.527	1.207	0.123	0.498
1397	6.985	1.255	0.896	0.25	1.036	0.833	0.167	1.078	0.782	0.111	1.13	0.58	0.088	1.105	0.473	0.146	1.116	0.381	0.139	1.174	0.241	0.105	1.179	0.071	0.17	1.099	0.013	0.141	1.088	0.831	0.428	1.166	0.776	0.467	1.088	0.626	0.489	1.053	0.51	0.45	1.051	0.415	0.465	1.123	0.311	0.528	1.201	0.122	0.5
1398	6.99	1.253	0.896	0.251	1.034	0.833	0.167	1.076	0.783	0.111	1.129	0.58	0.088	1.104	0.473	0.146	1.116	0.381	0.139	1.174	0.241	0.105	1.179	0.071	0.17	1.099	0.013	0.141	1.088	0.83	0.429	1.165	0.776	0.467	1.087	0.626	0.49	1.051	0.51	0.45	1.048	0.416	0.465	1.117	0.31	0.53	1.195	0.121	0.502
1399	6.995	1.252	0.896	0.251	1.033	0.833	0.167	1.075	0.783	0.11	1.129	0.58	0.089	1.103	0.473	0.146	1.115	0.381	0.139	1.174	0.241	0.106	1.179	0.071	0.17	1.099	0.013	0.141	1.09	0.829	0.43	1.162	0.776	0.466	1.085	0.626	0.49	1.049	0.511	0.451	1.044	0.416	0.466	1.111	0.309	0.531	1.189	0.12	0.503
1400	7	1.251	0.896	0.251	1.031	0.833	0.167	1.075	0.783	0.11	1.128	0.58	0.089	1.103	0.473	0.146	1.115	0.381	0.139	1.174	0.241	0.106	1.179	0.071	0.17	1.099	0.013	0.141	1.084	0.83	0.429	1.16	0.775	0.466	1.084	0.626	0.491	1.046	0.512	0.451	1.041	0.417	0.467	1.105	0.309	0.532	1.183	0.119	0.505
1401	7.005	1.25	0.896	0.252	1.03	0.833	0.167	1.074	0.783	0.11	1.128	0.58	0.089	1.103	0.473	0.146	1.115	0.381	0.139	1.174	0.241	0.106	1.179	0.071	0.17	1.099	0.013	0.141	1.086	0.83	0.429	1.159	0.775	0.466	1.083	0.626	0.491	1.044	0.512	0.452	1.037	0.417	0.467	1.1	0.308	0.533	1.176	0.118	0.506
1402	7.01	1.248	0.896	0.252	1.029	0.833	0.167	1.073	0.784	0.11	1.127	0.58	0.09	1.102	0.473	0.146	1.114	0.381	0.139	1.173	0.242	0.106	1.179	0.071	0.17	1.099	0.013	0.141	1.089	0.829	0.431	1.158	0.776	0.467	1.082	0.627	0.491	1.042	0.513	0.453	1.033	0.417	0.467	1.095	0.308	0.534	1.17	0.117	0.508
1403	7.015	1.246	0.896	0.252	1.028	0.834	0.167	1.072	0.784	0.11	1.127	0.58	0.09	1.102	0.473	0.146	1.114	0.381	0.14	1.173	0.242	0.106	1.179	0.071	0.17	1.099	0.013	0.141	1.08	0.831	0.43	1.157	0.776	0.467	1.081	0.627	0.492	1.039	0.514	0.453	1.03	0.417	0.468	1.089	0.307	0.535	1.164	0.116	0.509
1404	7.02	1.245	0.897	0.252	1.027	0.834	0.167	1.071	0.783	0.11	1.126	0.58	0.09	1.101	0.473	0.147	1.114	0.381	0.14	1.173	0.242	0.106	1.179	0.071	0.17	1.099	0.013	0.141	1.077	0.831	0.43	1.156	0.776	0.467	1.079	0.627	0.492	1.037	0.515	0.454	1.027	0.417	0.469	1.083	0.306	0.536	1.157	0.114	0.51
1405	7.025	1.243	0.896	0.253	1.026	0.834	0.167	1.07	0.783	0.11	1.125	0.58	0.091	1.1	0.473	0.148	1.113	0.381	0.14	1.173	0.242	0.106	1.179	0.072	0.17	1.099	0.013	0.141	1.074	0.832	0.431	1.154	0.777	0.468	1.078	0.628	0.493	1.034	0.515	0.454	1.024	0.417	0.469	1.079	0.305	0.537	1.151	0.113	0.512
1406	7.03	1.242	0.896	0.253	1.024	0.834	0.168	1.068	0.783	0.11	1.124	0.581	0.092	1.1	0.473	0.148	1.112	0.381	0.141	1.173	0.242	0.107	1.179	0.072	0.17	1.099	0.013	0.141	1.072	0.832	0.431	1.153	0.777	0.468	1.076	0.627	0.494	1.032	0.515	0.455	1.02	0.418	0.469	1.074	0.305	0.538	1.144	0.112	0.513
1407	7.035	1.24	0.896	0.253	1.022	0.834	0.168	1.066	0.783	0.11	1.124	0.581	0.092	1.099	0.473	0.148	1.112	0.381	0.141	1.173	0.242	0.107	1.179	0.072	0.171	1.099	0.013	0.141	1.071	0.832	0.431	1.152	0.777	0.469	1.074	0.627	0.494	1.029	0.516	0.455	1.018	0.418	0.47	1.07	0.304	0.538	1.138	0.11	0.513
1408	7.04	1.238	0.896	0.254	1.021	0.834	0.168	1.065	0.783	0.11	1.123	0.581	0.093	1.098	0.473	0.149	1.111	0.381	0.141	1.173	0.242	0.107	1.179	0.072	0.171	1.099	0.013	0.141	1.07	0.832	0.432	1.151	0.778	0.469	1.072	0.627	0.495	1.027	0.516	0.456	1.015	0.419	0.47	1.065	0.304	0.539	1.131	0.109	0.514
1409	7.045	1.237	0.896	0.254	1.02	0.833	0.169	1.064	0.783	0.111	1.123	0.581	0.093	1.098	0.473	0.149	1.111	0.381	0.141	1.173	0.242	0.107	1.179	0.072	0.171	1.099	0.013	0.141	1.067	0.833	0.432	1.148	0.777	0.469	1.069	0.627	0.495	1.025	0.516	0.456	1.012	0.419	0.471	1.062	0.303	0.539	1.124	0.107	0.515
1410	7.05	1.235	0.896	0.254	1.021	0.833	0.17	1.064	0.783	0.11	1.122	0.581	0.094	1.097	0.473	0.149	1.111	0.381	0.141	1.173	0.243	0.107	1.179	0.072	0.171	1.099	0.013	0.141	1.065	0.833	0.433	1.147	0.777	0.469	1.068	0.627	0.495	1.023	0.516	0.456	1.009	0.419	0.471	1.058	0.303	0.54	1.118	0.106	0.515
1411	7.055	1.233	0.896	0.255	1.023	0.832	0.171	1.064	0.782	0.111	1.121	0.581	0.094	1.097	0.473	0.149	1.11	0.381	0.141	1.173	0.243	0.108	1.179	0.072	0.171	1.099	0.013	0.141	1.064	0.833	0.433	1.145	0.777	0.47	1.066	0.627	0.496	1.022	0.517	0.457	1.007	0.419	0.472	1.054	0.303	0.541	1.111	0.105	0.516
1412	7.06	1.232	0.896	0.255	1.021	0.832	0.171	1.063	0.782	0.111	1.12	0.581	0.094	1.096	0.473	0.149	1.11	0.381	0.142	1.172	0.243	0.108	1.179	0.072	0.171	1.099	0.013	0.141	1.062	0.833	0.434	1.143	0.777	0.47	1.064	0.627	0.497	1.019	0.516	0.457	1.005	0.419	0.472	1.051	0.302	0.541	1.104	0.103	0.515
1413	7.065	1.23	0.896	0.256	1.022	0.832	0.172	1.061	0.782	0.112	1.119	0.581	0.094	1.096	0.473	0.149	1.109	0.381	0.142	1.172	0.243	0.108	1.179	0.072	0.171	1.099	0.013	0.141	1.06	0.833	0.434	1.141	0.777	0.471	1.062	0.627	0.497	1.017	0.516	0.458	1.004	0.419	0.473	1.048	0.301	0.541	1.096	0.1	0.515
1414	7.07	1.228	0.896	0.257	1.014	0.833	0.172	1.059	0.783	0.113	1.118	0.581	0.095	1.095	0.473	0.15	1.108	0.381	0.142	1.172	0.243	0.108	1.179	0.072	0.171	1.099	0.013	0.141	1.057	0.833	0.435	1.139	0.776	0.471	1.06	0.626	0.498	1.015	0.516	0.458	1.001	0.419	0.473	1.044	0.3	0.542	1.09	0.099	0.515
1415	7.075	1.227	0.896	0.257	1.011	0.833	0.172	1.059	0.782	0.113	1.117	0.581	0.095	1.094	0.472	0.15	1.108	0.381	0.143	1.171	0.243	0.109	1.179	0.072	0.171	1.099	0.013	0.141	1.056	0.833	0.436	1.137	0.776	0.472	1.058	0.626	0.499	1.013	0.516	0.459	0.999	0.419	0.474	1.041	0.299	0.542	1.083	0.097	0.515
1416	7.08	1.225	0.896	0.258	1.008	0.833	0.173	1.058	0.782	0.113	1.116	0.581	0.096	1.093	0.472	0.151	1.107	0.381	0.143	1.171	0.243	0.109	1.179	0.072	0.171	1.099	0.013	0.141	1.055	0.833	0.437	1.135	0.777	0.472	1.056	0.626	0.5	1.011	0.516	0.459	0.997	0.418	0.475	1.038	0.298	0.542	1.076	0.095	0.515
1417	7.085	1.223	0.895	0.258	1.006	0.833	0.173	1.056	0.782	0.114	1.115	0.581	0.097	1.091	0.472	0.151	1.107	0.381	0.143	1.171	0.243	0.109	1.179	0.072	0.171	1.099	0.013	0.141	1.053	0.833	0.438	1.134	0.777	0.473	1.055	0.626	0.5	1.009	0.515	0.459	0.995	0.418	0.475	1.034	0.297	0.542	1.069	0.094	0.515
1418	7.09	1.222	0.895	0.259	1.01	0.832	0.175	1.055	0.781	0.115	1.114	0.581	0.097	1.09	0.471	0.151	1.106	0.381	0.144	1.171	0.244	0.109	1.179	0.072	0.171	1.099	0.013	0.141	1.052	0.833	0.438	1.132	0.777	0.474	1.052	0.625	0.501	1.007	0.514	0.46	0.993	0.417	0.475	1.031	0.296	0.542	1.062	0.092	0.514
1419	7.095	1.22	0.895	0.26	1.017	0.829	0.177	1.054	0.78	0.115	1.112	0.581	0.098	1.089	0.472	0.152	1.105	0.381	0.144	1.171	0.244	0.11	1.178	0.072	0.171	1.099	0.013	0.141	1.05	0.833	0.439	1.13	0.777	0.474	1.05	0.625	0.502	1.006	0.514	0.461	0.992	0.417	0.475	1.027	0.295	0.543	1.055	0.09	0.514
1420	7.1	1.218	0.895	0.261	1.012	0.829	0.178	1.051	0.781	0.117	1.11	0.581	0.098	1.088	0.471	0.152	1.104	0.381	0.144	1.17	0.244	0.11	1.178	0.072	0.171	1.099	0.013	0.141	1.048	0.833	0.44	1.128	0.776	0.475	1.048	0.624	0.502	1.005	0.514	0.461	0.99	0.416	0.475	1.023	0.293	0.542	1.048	0.088	0.513
1421	7.105	1.216	0.895	0.262	1.003	0.831	0.177	1.053	0.78	0.118	1.109	0.581	0.099	1.087	0.471	0.153	1.103	0.381	0.145	1.17	0.244	0.11	1.178	0.072	0.171	1.099	0.013	0.141	1.046	0.832	0.44	1.126	0.776	0.476	1.046	0.624	0.502	1.005	0.514	0.461	0.988	0.416	0.476	1.019	0.292	0.542	1.042	0.087	0.512
1422	7.11	1.214	0.894	0.263	0.998	0.832	0.178	1.055	0.779	0.12	1.107	0.581	0.099	1.086	0.471	0.153	1.103	0.381	0.145	1.17	0.244	0.11	1.178	0.072	0.171	1.099	0.013	0.141	1.044	0.832	0.441	1.124	0.776	0.477	1.044	0.623	0.503	1.004	0.513	0.462	0.986	0.415	0.476	1.015	0.29	0.542	1.035	0.085	0.512
1423	7.115	1.212	0.894	0.264	0.995	0.832	0.178	1.046	0.781	0.119	1.106	0.582	0.099	1.085	0.471	0.153	1.102	0.381	0.145	1.169	0.244	0.111	1.178	0.072	0.171	1.099	0.013	0.141	1.042	0.832	0.442	1.121	0.776	0.478	1.043	0.622	0.504	1.003	0.512	0.462	0.985	0.414	0.476	1.012	0.289	0.542	1.029	0.083	0.511
1424	7.12	1.21	0.893	0.265	0.993	0.833	0.179	1.042	0.781	0.12	1.103	0.581	0.1	1.084	0.471	0.154	1.101	0.38	0.146	1.169	0.244	0.111	1.178	0.072	0.171	1.099	0.013	0.141	1.042	0.831	0.444	1.119	0.776	0.479	1.041	0.621	0.504	1.002	0.511	0.463	0.983	0.414	0.476	1.007	0.287	0.541	1.022	0.082	0.51
1425	7.125	1.208	0.893	0.267	0.995	0.832	0.181	1.04	0.781	0.121	1.101	0.581	0.1	1.082	0.471	0.154	1.1	0.38	0.146	1.169	0.244	0.111	1.178	0.072	0.172	1.099	0.013	0.141	1.043	0.83	0.445	1.117	0.775	0.48	1.04	0.621	0.505	1.001	0.51	0.463	0.981	0.413	0.476	1.004	0.286	0.541	1.015	0.08	0.508
1426	7.13	1.206	0.893	0.268	0.997	0.83	0.183	1.043	0.779	0.123	1.1	0.581	0.101	1.081	0.471	0.155	1.098	0.38	0.146	1.169	0.245	0.111	1.178	0.072	0.172	1.099	0.013	0.141	1.034	0.832	0.445	1.114	0.775	0.48	1.039	0.62	0.506	1	0.509	0.463	0.979	0.412	0.476	1	0.284	0.54	1.008	0.078	0.507
1427	7.135	1.204	0.892	0.269	0.991	0.831	0.182	1.049	0.777	0.125	1.098	0.581	0.102	1.079	0.471	0.156	1.097	0.38	0.147	1.168	0.245	0.112	1.178	0.073	0.172	1.099	0.013	0.141	1.031	0.831	0.445	1.111	0.774	0.481	1.037	0.619	0.507	0.999	0.508	0.463	0.977	0.411	0.475	0.996	0.283	0.54	1.002	0.078	0.506
1428	7.14	1.202	0.892	0.27	0.988	0.831	0.183	1.046	0.777	0.126	1.096	0.581	0.103	1.078	0.47	0.156	1.096	0.38	0.147	1.167	0.245	0.112	1.178	0.073	0.172	1.099	0.013	0.141	1.032	0.83	0.447	1.109	0.774	0.482	1.036	0.618	0.507	0.998	0.507	0.463	0.976	0.41	0.475	0.993	0.282	0.539	0.997	0.077	0.506
1429	7.145	1.2	0.891	0.272	0.985	0.831	0.184	1.035	0.779	0.125	1.094	0.581	0.103	1.076	0.47	0.157	1.094	0.38	0.148	1.166	0.246	0.113	1.178	0.073	0.172	1.099	0.013	0.141	1.034	0.829	0.449	1.107	0.774	0.483	1.035	0.616	0.508	0.997	0.506	0.463	0.973	0.409	0.475	0.988	0.281	0.538	0.992	0.076	0.505
1430	7.15	1.198	0.89	0.273	0.983	0.831	0.185	1.031	0.779	0.126	1.092	0.58	0.104	1.074	0.47	0.158	1.093	0.38	0.148	1.166	0.246	0.113	1.177	0.073	0.172	1.099	0.013	0.141	1.026	0.829	0.449	1.104	0.773	0.484	1.034	0.615	0.508	0.997	0.505	0.463	0.971	0.409	0.476	0.985	0.28	0.538	0.988	0.076	0.504
1431	7.155	1.196	0.89	0.275	0.98	0.831	0.186	1.033	0.778	0.128	1.09	0.58	0.104	1.073	0.47	0.158	1.092	0.38	0.149	1.165	0.246	0.113	1.177	0.073	0.172	1.099	0.013	0.141	1.023	0.829	0.449	1.102	0.772	0.486	1.033	0.614	0.509	0.996	0.503	0.463	0.968	0.408	0.475	0.981	0.28	0.537	0.986	0.075	0.504
1432	7.16	1.194	0.889	0.276	0.981	0.83	0.187	1.035	0.777	0.13	1.087	0.58	0.105	1.071	0.469	0.159	1.09	0.379	0.149	1.164	0.246	0.114	1.177	0.073	0.172	1.099	0.013	0.141	1.021	0.828	0.451	1.1	0.772	0.487	1.032	0.612	0.509	0.994	0.502	0.462	0.964	0.408	0.475	0.977	0.281	0.537	0.987	0.075	0.505
1433	7.165	1.192	0.889	0.277	0.982	0.829	0.189	1.027	0.779	0.13	1.085	0.579	0.106	1.069	0.469	0.16	1.089	0.379	0.15	1.163	0.247	0.114	1.177	0.073	0.172	1.099	0.013	0.141	1.019	0.828	0.452	1.097	0.771	0.487	1.031	0.61	0.509	0.992	0.5	0.462	0.96	0.408	0.473	0.974	0.281	0.537	0.989	0.074	0.505
1434	7.17	1.19	0.888	0.279	0.975	0.83	0.189	1.024	0.779	0.131	1.082	0.579	0.106	1.067	0.469	0.16	1.087	0.379	0.15	1.162	0.247	0.114	1.177	0.074	0.172	1.099	0.013	0.141	1.016	0.828	0.452	1.094	0.771	0.488	1.029	0.608	0.509	0.991	0.5	0.462	0.956	0.407	0.472	0.971	0.281	0.537	0.99	0.074	0.505
1435	7.175	1.188	0.887	0.28	0.971	0.83	0.19	1.02	0.779	0.132	1.08	0.579	0.107	1.065	0.468	0.16	1.085	0.379	0.151	1.161	0.247	0.115	1.177	0.074	0.172	1.099	0.013	0.141	1.012	0.827	0.454	1.091	0.77	0.489	1.026	0.605	0.509	0.988	0.5	0.462	0.953	0.407	0.471	0.969	0.28	0.537	0.991	0.074	0.505
1436	7.18	1.186	0.887	0.282	0.97	0.83	0.191	1.019	0.778	0.133	1.078	0.58	0.109	1.062	0.468	0.161	1.084	0.379	0.151	1.161	0.248	0.115	1.177	0.074	0.172	1.099	0.013	0.141	1.011	0.827	0.456	1.088	0.769	0.49	1.024	0.604	0.509	0.984	0.5	0.462	0.951	0.406	0.47	0.967	0.278	0.536	0.991	0.073	0.505
1437	7.185	1.184	0.886	0.284	0.972	0.828	0.193	1.017	0.778	0.134	1.076	0.579	0.109	1.06	0.468	0.162	1.082	0.379	0.152	1.16	0.248	0.115	1.176	0.075	0.172	1.099	0.013	0.141	1.011	0.826	0.457	1.086	0.768	0.491	1.022	0.604	0.509	0.979	0.5	0.462	0.949	0.405	0.47	0.966	0.277	0.535	0.99	0.073	0.505
1438	7.19	1.182	0.886	0.285	0.975	0.826	0.195	1.015	0.778	0.136	1.074	0.579	0.11	1.058	0.468	0.163	1.08	0.379	0.152	1.158	0.249	0.115	1.176	0.075	0.172	1.099	0.013	0.141	1.004	0.826	0.457	1.083	0.768	0.493	1.018	0.604	0.51	0.974	0.499	0.462	0.947	0.403	0.47	0.965	0.277	0.535	0.99	0.073	0.506
1439	7.195	1.18	0.885	0.287	0.965	0.829	0.195	1.012	0.778	0.137	1.071	0.579	0.111	1.056	0.467	0.163	1.079	0.379	0.152	1.158	0.249	0.115	1.176	0.075	0.172	1.099	0.013	0.141	1.004	0.825	0.459	1.08	0.767	0.494	1.016	0.604	0.51	0.97	0.5	0.463	0.945	0.402	0.47	0.963	0.276	0.535	0.99	0.073	0.506
1440	7.2	1.177	0.885	0.288	0.961	0.829	0.196	1.009	0.779	0.138	1.069	0.579	0.112	1.053	0.467	0.163	1.077	0.379	0.153	1.157	0.25	0.116	1.175	0.076	0.172	1.099	0.013	0.141	1.007	0.823	0.462	1.077	0.766	0.495	1.013	0.604	0.511	0.966	0.5	0.463	0.943	0.402	0.471	0.962	0.275	0.536	0.99	0.073	0.506
1441	7.205	1.176	0.884	0.29	0.958	0.83	0.197	1.007	0.779	0.139	1.067	0.578	0.112	1.051	0.467	0.164	1.075	0.379	0.153	1.156	0.25	0.116	1.175	0.077	0.172	1.099	0.013	0.141	0.998	0.824	0.461	1.074	0.766	0.496	1.01	0.604	0.512	0.963	0.5	0.463	0.942	0.401	0.472	0.96	0.275	0.536	0.988	0.072	0.506
1442	7.21	1.174	0.884	0.291	0.956	0.83	0.198	1.004	0.779	0.14	1.064	0.579	0.113	1.049	0.467	0.165	1.073	0.379	0.154	1.154	0.251	0.116	1.175	0.077	0.173	1.099	0.013	0.141	0.994	0.824	0.462	1.071	0.765	0.497	1.008	0.604	0.513	0.961	0.5	0.464	0.941	0.401	0.473	0.957	0.274	0.536	0.987	0.072	0.506
1443	7.215	1.171	0.883	0.293	0.955	0.83	0.199	1.002	0.779	0.141	1.063	0.579	0.114	1.047	0.467	0.165	1.071	0.379	0.154	1.153	0.251	0.117	1.175	0.078	0.173	1.099	0.013	0.141	0.995	0.823	0.464	1.068	0.765	0.497	1.006	0.604	0.514	0.959	0.499	0.464	0.939	0.4	0.473	0.955	0.274	0.537	0.987	0.071	0.506
1444	7.22	1.169	0.883	0.294	0.954	0.83	0.2	1.002	0.778	0.143	1.061	0.579	0.114	1.045	0.467	0.165	1.069	0.379	0.155	1.152	0.252	0.117	1.174	0.079	0.173	1.099	0.013	0.141	0.998	0.821	0.466	1.064	0.765	0.499	1.003	0.604	0.515	0.958	0.499	0.465	0.937	0.4	0.473	0.954	0.274	0.537	0.987	0.071	0.506
1445	7.225	1.167	0.883	0.296	0.951	0.829	0.201	1.003	0.778	0.145	1.059	0.579	0.115	1.042	0.467	0.166	1.066	0.379	0.155	1.15	0.253	0.117	1.174	0.079	0.173	1.099	0.013	0.141	0.987	0.823	0.464	1.061	0.764	0.5	1	0.604	0.516	0.957	0.498	0.466	0.936	0.4	0.474	0.953	0.273	0.537	0.987	0.071	0.506
1446	7.23	1.165	0.883	0.297	0.952	0.829	0.203	1.001	0.778	0.146	1.056	0.579	0.116	1.04	0.467	0.167	1.064	0.38	0.155	1.149	0.254	0.117	1.174	0.08	0.173	1.099	0.013	0.141	0.982	0.823	0.464	1.059	0.764	0.501	0.998	0.604	0.517	0.956	0.498	0.467	0.934	0.4	0.474	0.953	0.273	0.538	0.986	0.071	0.505
1447	7.235	1.163	0.882	0.299	0.955	0.828	0.204	1.008	0.776	0.148	1.054	0.579	0.116	1.038	0.467	0.167	1.062	0.38	0.155	1.147	0.255	0.118	1.173	0.081	0.173	1.099	0.013	0.141	0.979	0.824	0.465	1.055	0.764	0.502	0.996	0.604	0.518	0.954	0.497	0.467	0.932	0.4	0.474	0.953	0.272	0.538	0.986	0.071	0.505
1448	7.24	1.16	0.882	0.3	0.947	0.83	0.204	1.005	0.776	0.149	1.052	0.58	0.117	1.035	0.468	0.167	1.06	0.381	0.156	1.146	0.256	0.118	1.173	0.082	0.173	1.098	0.013	0.141	0.976	0.824	0.466	1.052	0.764	0.503	0.993	0.604	0.519	0.954	0.498	0.468	0.931	0.399	0.475	0.952	0.271	0.538	0.986	0.071	0.505
1449	7.245	1.158	0.882	0.302	0.944	0.83	0.205	0.998	0.778	0.149	1.05	0.58	0.118	1.033	0.468	0.168	1.058	0.381	0.156	1.144	0.257	0.118	1.172	0.083	0.173	1.098	0.013	0.141	0.974	0.824	0.467	1.048	0.764	0.505	0.992	0.605	0.519	0.952	0.497	0.469	0.931	0.399	0.476	0.951	0.27	0.538	0.986	0.071	0.505
1450	7.25	1.156	0.882	0.303	0.942	0.831	0.205	0.988	0.781	0.149	1.048	0.58	0.118	1.03	0.468	0.168	1.056	0.382	0.157	1.143	0.258	0.118	1.171	0.085	0.173	1.098	0.013	0.141	0.971	0.824	0.468	1.045	0.764	0.505	0.99	0.605	0.52	0.95	0.497	0.47	0.929	0.398	0.476	0.95	0.27	0.539	0.986	0.071	0.506
1451	7.255	1.153	0.882	0.304	0.939	0.833	0.206	0.985	0.782	0.149	1.046	0.581	0.119	1.027	0.468	0.168	1.053	0.383	0.157	1.141	0.26	0.119	1.171	0.087	0.173	1.098	0.013	0.141	0.968	0.824	0.468	1.042	0.764	0.506	0.988	0.604	0.521	0.949	0.497	0.47	0.928	0.397	0.476	0.949	0.27	0.539	0.986	0.071	0.506
1452	7.26	1.151	0.883	0.305	0.937	0.834	0.206	0.983	0.782	0.15	1.044	0.582	0.12	1.024	0.469	0.168	1.05	0.383	0.157	1.139	0.261	0.119	1.17	0.089	0.173	1.098	0.013	0.141	0.966	0.824	0.469	1.039	0.764	0.508	0.986	0.604	0.522	0.948	0.496	0.471	0.928	0.397	0.477	0.948	0.269	0.539	0.986	0.071	0.506
1453	7.265	1.149	0.883	0.306	0.934	0.835	0.206	0.981	0.783	0.151	1.042	0.582	0.12	1.022	0.47	0.169	1.048	0.384	0.157	1.137	0.263	0.119	1.169	0.09	0.173	1.098	0.014	0.141	0.962	0.825	0.47	1.037	0.765	0.509	0.984	0.604	0.522	0.946	0.495	0.471	0.927	0.397	0.478	0.947	0.269	0.539	0.986	0.071	0.506
1454	7.27	1.147	0.883	0.308	0.931	0.836	0.206	0.979	0.784	0.152	1.039	0.583	0.121	1.018	0.471	0.169	1.044	0.385	0.157	1.135	0.264	0.12	1.168	0.091	0.174	1.098	0.014	0.141	0.959	0.826	0.47	1.034	0.765	0.51	0.982	0.604	0.523	0.946	0.495	0.472	0.927	0.396	0.479	0.946	0.269	0.54	0.986	0.071	0.506
1455	7.275	1.145	0.883	0.309	0.928	0.837	0.207	0.977	0.785	0.152	1.037	0.583	0.122	1.015	0.471	0.17	1.041	0.385	0.157	1.133	0.266	0.12	1.167	0.092	0.174	1.098	0.014	0.141	0.96	0.826	0.472	1.03	0.765	0.511	0.981	0.604	0.524	0.946	0.495	0.473	0.927	0.396	0.479	0.945	0.268	0.54	0.986	0.071	0.506
1456	7.28	1.142	0.884	0.31	0.926	0.838	0.208	0.975	0.785	0.153	1.035	0.583	0.122	1.012	0.472	0.17	1.038	0.386	0.158	1.131	0.267	0.121	1.165	0.094	0.174	1.098	0.014	0.141	0.965	0.824	0.473	1.027	0.766	0.512	0.98	0.605	0.525	0.946	0.495	0.474	0.926	0.396	0.48	0.945	0.268	0.54	0.986	0.071	0.506
1457	7.285	1.14	0.884	0.311	0.928	0.838	0.209	0.972	0.787	0.153	1.032	0.584	0.123	1.008	0.473	0.17	1.034	0.387	0.158	1.128	0.269	0.121	1.164	0.095	0.174	1.098	0.015	0.141	0.96	0.825	0.473	1.025	0.766	0.514	0.979	0.605	0.526	0.945	0.496	0.475	0.926	0.396	0.48	0.945	0.268	0.54	0.986	0.071	0.506
1458	7.29	1.138	0.885	0.312	0.936	0.837	0.211	0.97	0.788	0.154	1.029	0.585	0.124	1.004	0.474	0.171	1.031	0.388	0.158	1.125	0.271	0.121	1.163	0.098	0.175	1.097	0.015	0.141	0.953	0.827	0.473	1.023	0.766	0.515	0.978	0.606	0.526	0.945	0.496	0.475	0.925	0.396	0.481	0.945	0.268	0.541	0.986	0.071	0.506
1459	7.295	1.136	0.885	0.313	0.936	0.837	0.212	0.967	0.789	0.155	1.027	0.585	0.125	1.001	0.474	0.171	1.026	0.389	0.158	1.122	0.273	0.121	1.161	0.1	0.175	1.097	0.016	0.141	0.948	0.828	0.473	1.02	0.767	0.516	0.976	0.606	0.527	0.944	0.496	0.476	0.925	0.396	0.481	0.945	0.268	0.541	0.986	0.071	0.506
1460	7.3	1.134	0.886	0.314	0.933	0.84	0.212	0.965	0.79	0.155	1.023	0.586	0.126	0.997	0.475	0.172	1.022	0.39	0.158	1.119	0.275	0.122	1.159	0.102	0.175	1.097	0.016	0.141	0.944	0.829	0.473	1.018	0.768	0.517	0.975	0.606	0.528	0.943	0.496	0.476	0.925	0.396	0.482	0.946	0.267	0.542	0.986	0.071	0.506
1461	7.305	1.132	0.886	0.315	0.932	0.84	0.212	0.964	0.791	0.156	1.02	0.586	0.126	0.993	0.476	0.172	1.018	0.391	0.159	1.115	0.277	0.122	1.157	0.104	0.175	1.097	0.016	0.141	0.941	0.829	0.474	1.016	0.768	0.518	0.974	0.606	0.529	0.943	0.496	0.477	0.926	0.396	0.483	0.946	0.267	0.543	0.986	0.071	0.506
1462	7.31	1.13	0.886	0.317	0.928	0.842	0.213	0.965	0.791	0.157	1.017	0.586	0.127	0.988	0.477	0.172	1.014	0.392	0.159	1.111	0.279	0.122	1.155	0.106	0.176	1.097	0.017	0.141	0.939	0.829	0.474	1.013	0.769	0.519	0.974	0.607	0.529	0.942	0.496	0.477	0.926	0.396	0.484	0.946	0.267	0.543	0.985	0.071	0.506
1463	7.315	1.128	0.887	0.318	0.919	0.844	0.212	0.967	0.792	0.158	1.013	0.586	0.127	0.982	0.477	0.173	1.009	0.393	0.159	1.107	0.281	0.123	1.153	0.109	0.177	1.097	0.017	0.141	0.938	0.83	0.474	1.011	0.77	0.52	0.973	0.607	0.53	0.941	0.496	0.478	0.926	0.396	0.484	0.946	0.267	0.543	0.985	0.071	0.506
1464	7.32	1.125	0.887	0.319	0.915	0.846	0.212	0.959	0.794	0.158	1.009	0.586	0.128	0.977	0.478	0.173	1.003	0.394	0.16	1.104	0.283	0.123	1.151	0.112	0.177	1.097	0.018	0.141	0.935	0.83	0.475	1.008	0.77	0.521	0.972	0.607	0.531	0.941	0.496	0.479	0.925	0.397	0.484	0.946	0.267	0.543	0.986	0.071	0.506
1465	7.325	1.124	0.888	0.321	0.912	0.847	0.213	0.955	0.795	0.159	1.005	0.587	0.129	0.972	0.479	0.173	0.998	0.395	0.16	1.099	0.285	0.124	1.149	0.114	0.177	1.096	0.018	0.141	0.933	0.831	0.476	1.005	0.77	0.522	0.971	0.608	0.532	0.941	0.496	0.48	0.925	0.396	0.485	0.946	0.267	0.544	0.986	0.071	0.506
1466	7.33	1.122	0.889	0.322	0.911	0.848	0.214	0.957	0.795	0.16	1.001	0.587	0.129	0.966	0.479	0.173	0.993	0.396	0.16	1.095	0.287	0.124	1.146	0.116	0.177	1.096	0.019	0.142	0.931	0.832	0.477	1.002	0.77	0.522	0.97	0.608	0.533	0.94	0.496	0.481	0.926	0.396	0.485	0.946	0.266	0.544	0.986	0.071	0.506
1467	7.335	1.12	0.889	0.323	0.91	0.848	0.214	0.963	0.794	0.163	0.997	0.587	0.13	0.96	0.479	0.173	0.987	0.397	0.16	1.09	0.289	0.124	1.143	0.119	0.177	1.095	0.02	0.142	0.929	0.832	0.478	0.999	0.771	0.523	0.97	0.609	0.533	0.94	0.496	0.482	0.926	0.396	0.486	0.946	0.266	0.544	0.986	0.07	0.506
1468	7.34	1.118	0.889	0.324	0.908	0.849	0.215	0.964	0.794	0.164	0.993	0.587	0.131	0.953	0.48	0.173	0.981	0.398	0.16	1.085	0.291	0.124	1.14	0.122	0.177	1.095	0.021	0.142	0.927	0.832	0.478	0.997	0.771	0.524	0.969	0.609	0.534	0.94	0.496	0.482	0.926	0.396	0.487	0.948	0.267	0.545	0.986	0.07	0.506
1469	7.345	1.116	0.89	0.326	0.906	0.85	0.216	0.957	0.795	0.164	0.989	0.587	0.131	0.948	0.48	0.173	0.975	0.398	0.161	1.079	0.292	0.124	1.136	0.124	0.177	1.095	0.022	0.142	0.925	0.832	0.478	0.994	0.771	0.525	0.968	0.609	0.535	0.94	0.496	0.483	0.927	0.396	0.488	0.948	0.267	0.546	0.986	0.07	0.506
1470	7.35	1.114	0.89	0.327	0.904	0.85	0.217	0.948	0.798	0.163	0.984	0.587	0.131	0.942	0.481	0.173	0.969	0.399	0.161	1.074	0.294	0.124	1.133	0.126	0.177	1.095	0.023	0.143	0.923	0.832	0.479	0.992	0.772	0.525	0.966	0.608	0.535	0.94	0.496	0.483	0.927	0.396	0.488	0.948	0.266	0.546	0.986	0.07	0.506
1471	7.355	1.112	0.89	0.328	0.904	0.85	0.218	0.944	0.799	0.164	0.98	0.587	0.131	0.936	0.481	0.173	0.963	0.399	0.161	1.068	0.295	0.124	1.131	0.129	0.178	1.094	0.025	0.144	0.921	0.833	0.479	0.989	0.772	0.526	0.964	0.608	0.536	0.939	0.496	0.484	0.927	0.396	0.489	0.948	0.266	0.547	0.986	0.07	0.506
1472	7.36	1.11	0.891	0.329	0.906	0.849	0.219	0.942	0.8	0.165	0.976	0.587	0.132	0.93	0.482	0.173	0.958	0.4	0.161	1.063	0.297	0.123	1.128	0.131	0.178	1.094	0.027	0.144	0.918	0.833	0.48	0.987	0.772	0.527	0.964	0.609	0.537	0.94	0.497	0.485	0.928	0.396	0.49	0.948	0.265	0.547	0.986	0.07	0.506
1473	7.365	1.109	0.891	0.331	0.911	0.848	0.222	0.939	0.8	0.166	0.971	0.587	0.132	0.925	0.483	0.173	0.952	0.4	0.161	1.058	0.298	0.123	1.125	0.134	0.178	1.094	0.029	0.145	0.916	0.833	0.481	0.985	0.773	0.529	0.964	0.609	0.538	0.94	0.497	0.486	0.928	0.396	0.491	0.948	0.265	0.548	0.986	0.07	0.506
1474	7.37	1.107	0.891	0.332	0.911	0.848	0.223	0.938	0.799	0.167	0.967	0.587	0.132	0.92	0.483	0.174	0.946	0.401	0.161	1.052	0.299	0.124	1.122	0.136	0.178	1.093	0.031	0.146	0.917	0.832	0.482	0.984	0.773	0.531	0.964	0.609	0.539	0.941	0.497	0.487	0.927	0.396	0.491	0.948	0.265	0.548	0.986	0.07	0.506
1475	7.375	1.105	0.892	0.333	0.907	0.848	0.223	0.938	0.799	0.168	0.963	0.588	0.132	0.915	0.483	0.174	0.941	0.402	0.161	1.047	0.3	0.123	1.12	0.139	0.178	1.091	0.034	0.147	0.92	0.831	0.484	0.981	0.773	0.532	0.963	0.609	0.54	0.94	0.497	0.488	0.927	0.396	0.492	0.948	0.265	0.548	0.986	0.07	0.507
1476	7.38	1.104	0.892	0.334	0.898	0.849	0.223	0.936	0.798	0.169	0.959	0.588	0.133	0.91	0.484	0.174	0.936	0.402	0.162	1.043	0.302	0.124	1.117	0.141	0.178	1.089	0.036	0.148	0.917	0.832	0.484	0.978	0.773	0.533	0.961	0.61	0.541	0.94	0.497	0.489	0.928	0.395	0.493	0.948	0.265	0.549	0.986	0.069	0.507
1477	7.385	1.101	0.892	0.335	0.894	0.85	0.223	0.934	0.798	0.17	0.955	0.588	0.133	0.906	0.484	0.175	0.931	0.403	0.162	1.039	0.303	0.124	1.114	0.143	0.179	1.086	0.038	0.148	0.911	0.832	0.483	0.976	0.773	0.534	0.96	0.61	0.542	0.939	0.497	0.489	0.928	0.395	0.494	0.948	0.265	0.549	0.986	0.069	0.507
1478	7.39	1.099	0.892	0.336	0.893	0.85	0.224	0.932	0.799	0.171	0.951	0.589	0.133	0.902	0.485	0.175	0.926	0.404	0.162	1.034	0.304	0.125	1.111	0.146	0.179	1.083	0.039	0.148	0.908	0.832	0.484	0.974	0.773	0.535	0.959	0.61	0.543	0.939	0.497	0.49	0.928	0.396	0.495	0.948	0.265	0.55	0.986	0.069	0.507
1479	7.395	1.098	0.892	0.337	0.894	0.849	0.225	0.93	0.798	0.172	0.948	0.589	0.133	0.898	0.486	0.175	0.922	0.404	0.163	1.03	0.305	0.125	1.107	0.147	0.179	1.079	0.042	0.147	0.905	0.832	0.484	0.973	0.773	0.536	0.958	0.611	0.543	0.939	0.497	0.491	0.929	0.396	0.495	0.948	0.265	0.551	0.986	0.069	0.507
1480	7.4	1.097	0.893	0.338	0.896	0.847	0.227	0.928	0.797	0.173	0.945	0.59	0.134	0.894	0.486	0.175	0.918	0.405	0.163	1.026	0.307	0.126	1.103	0.148	0.179	1.074	0.044	0.146	0.904	0.832	0.485	0.971	0.773	0.537	0.956	0.61	0.544	0.938	0.498	0.492	0.928	0.396	0.495	0.948	0.265	0.552	0.986	0.069	0.507
1481	7.405	1.095	0.893	0.338	0.89	0.847	0.227	0.926	0.797	0.174	0.941	0.59	0.134	0.891	0.487	0.176	0.914	0.406	0.164	1.023	0.308	0.127	1.099	0.15	0.179	1.069	0.046	0.146	0.905	0.831	0.486	0.969	0.773	0.538	0.955	0.611	0.545	0.938	0.498	0.493	0.929	0.396	0.496	0.949	0.264	0.552	0.986	0.069	0.507
1482	7.41	1.093	0.893	0.339	0.887	0.847	0.227	0.927	0.796	0.175	0.938	0.591	0.135	0.887	0.488	0.176	0.91	0.407	0.165	1.019	0.309	0.127	1.094	0.15	0.18	1.064	0.048	0.145	0.906	0.83	0.487	0.967	0.773	0.539	0.954	0.611	0.546	0.938	0.498	0.493	0.929	0.396	0.497	0.949	0.264	0.552	0.986	0.069	0.507
1483	7.415	1.091	0.893	0.34	0.884	0.847	0.227	0.929	0.795	0.177	0.935	0.591	0.135	0.883	0.488	0.177	0.907	0.408	0.165	1.015	0.31	0.128	1.089	0.151	0.18	1.058	0.05	0.144	0.899	0.831	0.486	0.965	0.773	0.54	0.953	0.611	0.546	0.938	0.498	0.494	0.929	0.396	0.498	0.949	0.264	0.553	0.986	0.069	0.507
1484	7.42	1.09	0.893	0.34	0.883	0.847	0.227	0.922	0.796	0.176	0.932	0.592	0.136	0.88	0.489	0.178	0.903	0.409	0.166	1.011	0.311	0.129	1.085	0.152	0.18	1.052	0.051	0.144	0.896	0.831	0.486	0.963	0.773	0.541	0.952	0.612	0.547	0.937	0.497	0.495	0.929	0.395	0.499	0.949	0.264	0.553	0.986	0.069	0.507
1485	7.425	1.088	0.893	0.341	0.881	0.846	0.228	0.918	0.796	0.176	0.93	0.592	0.137	0.878	0.491	0.179	0.899	0.41	0.167	1.008	0.312	0.129	1.08	0.152	0.18	1.046	0.053	0.143	0.894	0.831	0.487	0.962	0.773	0.542	0.95	0.612	0.548	0.937	0.497	0.495	0.929	0.395	0.499	0.95	0.264	0.554	0.986	0.069	0.507
1486	7.43	1.087	0.894	0.341	0.879	0.845	0.229	0.916	0.797	0.176	0.927	0.592	0.137	0.875	0.491	0.179	0.895	0.411	0.167	1.004	0.312	0.13	1.075	0.152	0.18	1.039	0.054	0.142	0.892	0.831	0.488	0.96	0.773	0.543	0.949	0.613	0.548	0.937	0.497	0.496	0.929	0.395	0.5	0.95	0.264	0.554	0.986	0.069	0.507
1487	7.435	1.085	0.894	0.342	0.878	0.845	0.229	0.915	0.796	0.177	0.924	0.592	0.138	0.871	0.491	0.18	0.891	0.411	0.168	1	0.313	0.131	1.07	0.152	0.18	1.033	0.055	0.141	0.891	0.831	0.488	0.958	0.773	0.544	0.948	0.613	0.549	0.936	0.497	0.496	0.929	0.395	0.5	0.95	0.264	0.554	0.986	0.069	0.507
1488	7.44	1.084	0.894	0.342	0.877	0.845	0.229	0.915	0.796	0.177	0.922	0.592	0.139	0.867	0.491	0.18	0.888	0.412	0.169	0.995	0.313	0.131	1.064	0.152	0.18	1.026	0.056	0.141	0.891	0.83	0.488	0.957	0.773	0.545	0.947	0.613	0.549	0.936	0.498	0.496	0.929	0.395	0.5	0.95	0.264	0.555	0.986	0.069	0.507
1489	7.445	1.082	0.894	0.342	0.876	0.845	0.23	0.913	0.795	0.178	0.92	0.592	0.14	0.864	0.492	0.181	0.885	0.413	0.17	0.991	0.313	0.131	1.058	0.151	0.18	1.018	0.056	0.14	0.889	0.83	0.489	0.955	0.774	0.547	0.946	0.613	0.55	0.935	0.498	0.497	0.929	0.395	0.501	0.95	0.264	0.555	0.986	0.069	0.507
1490	7.45	1.08	0.894	0.342	0.876	0.844	0.231	0.912	0.795	0.178	0.918	0.592	0.141	0.862	0.493	0.182	0.881	0.414	0.17	0.987	0.313	0.132	1.052	0.15	0.18	1.01	0.057	0.139	0.887	0.83	0.489	0.954	0.774	0.548	0.945	0.614	0.55	0.934	0.498	0.498	0.929	0.395	0.501	0.95	0.264	0.555	0.987	0.069	0.507
1491	7.455	1.079	0.894	0.342	0.882	0.842	0.233	0.91	0.795	0.178	0.916	0.593	0.142	0.859	0.494	0.183	0.877	0.415	0.171	0.983	0.314	0.132	1.047	0.149	0.179	1.002	0.057	0.139	0.885	0.83	0.489	0.953	0.774	0.549	0.944	0.614	0.551	0.934	0.498	0.498	0.928	0.395	0.502	0.95	0.264	0.555	0.987	0.069	0.508
1492	7.46	1.077	0.894	0.342	0.884	0.841	0.233	0.909	0.796	0.178	0.914	0.593	0.143	0.856	0.494	0.183	0.874	0.415	0.172	0.979	0.314	0.133	1.04	0.147	0.179	0.994	0.058	0.138	0.883	0.83	0.489	0.951	0.775	0.55	0.942	0.614	0.551	0.933	0.498	0.499	0.928	0.395	0.502	0.95	0.264	0.555	0.987	0.069	0.508
1493	7.465	1.075	0.894	0.343	0.88	0.842	0.233	0.908	0.796	0.178	0.912	0.593	0.144	0.853	0.495	0.184	0.87	0.416	0.172	0.974	0.313	0.133	1.033	0.146	0.179	0.986	0.058	0.138	0.884	0.83	0.49	0.95	0.775	0.55	0.941	0.614	0.551	0.933	0.498	0.499	0.928	0.395	0.502	0.95	0.264	0.556	0.987	0.069	0.508
1494	7.47	1.074	0.895	0.343	0.87	0.845	0.231	0.906	0.796	0.179	0.91	0.593	0.145	0.851	0.496	0.185	0.867	0.416	0.172	0.97	0.313	0.134	1.027	0.145	0.179	0.978	0.058	0.138	0.885	0.829	0.491	0.948	0.775	0.551	0.941	0.614	0.552	0.932	0.498	0.5	0.928	0.395	0.503	0.95	0.264	0.556	0.987	0.069	0.508
1495	7.475	1.073	0.895	0.343	0.866	0.846	0.231	0.905	0.796	0.179	0.909	0.593	0.146	0.848	0.497	0.186	0.863	0.416	0.173	0.966	0.312	0.134	1.02	0.143	0.179	0.969	0.058	0.137	0.88	0.83	0.491	0.947	0.776	0.552	0.94	0.614	0.552	0.932	0.498	0.5	0.927	0.395	0.503	0.95	0.264	0.556	0.987	0.069	0.508
1496	7.48	1.071	0.895	0.343	0.864	0.847	0.231	0.903	0.797	0.179	0.907	0.593	0.146	0.845	0.498	0.187	0.86	0.416	0.173	0.961	0.311	0.134	1.013	0.141	0.179	0.96	0.058	0.137	0.877	0.831	0.491	0.945	0.776	0.552	0.939	0.614	0.552	0.932	0.498	0.5	0.927	0.396	0.503	0.949	0.264	0.556	0.987	0.069	0.508
1497	7.485	1.07	0.896	0.343	0.863	0.847	0.231	0.901	0.797	0.179	0.905	0.593	0.147	0.843	0.498	0.188	0.856	0.416	0.174	0.956	0.31	0.134	1.006	0.138	0.179	0.952	0.057	0.137	0.876	0.831	0.491	0.944	0.776	0.553	0.938	0.614	0.552	0.932	0.498	0.5	0.927	0.396	0.503	0.949	0.264	0.556	0.987	0.069	0.508
1498	7.49	1.068	0.896	0.344	0.861	0.847	0.232	0.9	0.798	0.18	0.904	0.594	0.148	0.841	0.499	0.188	0.852	0.416	0.174	0.951	0.308	0.134	0.999	0.136	0.179	0.943	0.056	0.137	0.875	0.831	0.491	0.942	0.776	0.554	0.937	0.614	0.553	0.932	0.499	0.501	0.927	0.396	0.504	0.949	0.264	0.557	0.987	0.069	0.508
1499	7.495	1.066	0.895	0.344	0.858	0.848	0.232	0.897	0.799	0.18	0.902	0.594	0.148	0.838	0.499	0.189	0.85	0.417	0.174	0.947	0.307	0.134	0.992	0.134	0.179	0.935	0.055	0.137	0.872	0.831	0.491	0.941	0.776	0.554	0.937	0.614	0.553	0.932	0.499	0.501	0.927	0.396	0.504	0.95	0.264	0.557	0.987	0.069	0.508
1500	7.5	1.065	0.896	0.344	0.856	0.849	0.231	0.896	0.8	0.18	0.901	0.594	0.149	0.836	0.5	0.189	0.848	0.418	0.175	0.942	0.305	0.134	0.985	0.132	0.179	0.926	0.053	0.137	0.87	0.831	0.491	0.939	0.776	0.554	0.938	0.614	0.553	0.932	0.499	0.501	0.927	0.396	0.504	0.95	0.264	0.557	0.987	0.069	0.508
1501	7.505	1.063	0.896	0.344	0.855	0.849	0.231	0.894	0.8	0.18	0.899	0.595	0.15	0.834	0.5	0.19	0.845	0.418	0.175	0.937	0.304	0.134	0.977	0.129	0.179	0.917	0.051	0.137	0.868	0.832	0.491	0.938	0.776	0.555	0.937	0.614	0.553	0.932	0.499	0.501	0.927	0.396	0.504	0.95	0.264	0.557	0.987	0.069	0.508
1502	7.51	1.061	0.896	0.345	0.854	0.849	0.231	0.893	0.8	0.18	0.897	0.595	0.15	0.832	0.501	0.19	0.842	0.418	0.176	0.932	0.302	0.134	0.97	0.127	0.179	0.908	0.049	0.138	0.866	0.832	0.491	0.937	0.776	0.555	0.936	0.614	0.553	0.931	0.499	0.501	0.928	0.396	0.504	0.95	0.264	0.557	0.987	0.069	0.508
[truncated: 1,275 more rows]
[truncated: 3 more columns]
