# Supplementary material for: Associations between lower-limb muscle activation and knee flexion in post-stroke individuals: A study on the stance-to-swing phases of gait
Source: PLoS One. 2017 Sep 8;12(9):e0183865. doi: 10.1371/journal.pone.0183865 (PMC5590852; doi:10.1371/journal.pone.0183865)
Supplement: S1 Dataset — (ZIP) [file pone.0183865.s001.zip › S1_Dataset/Patient group/10/3/emg.csv]

Frame	Time	EMG Signal 1	EMG Signal 2	EMG Signal 3	EMG Signal 4	EMG Signal 5	EMG Signal 6	EMG Signal 7	EMG Signal 8
0	0	51.81	55.502	42.446	41.627	11.425	71.914	41.818	23.077
1	0.001	46.438	62.164	42.89	-10.223	91.484	56.146	32.197	25.206
2	0.002	44.762	49.09	24.574	-45.62	57.61	41.728	33.593	26.958
3	0.003	46.381	42.612	28.907	7.431	46.372	9.713	32.863	42.084
4	0.004	51.871	59.941	32.691	42.49	18.309	4.035	30.394	68.441
5	0.005	52.532	49.39	25.452	114.542	25.055	21.199	39.36	55.338
6	0.006	59.024	39.605	28.115	63.314	60.64	36.642	30.539	56.756
7	0.007	40.973	25.77	24.806	34.741	25.796	31.97	25.202	51.797
8	0.008	36.505	34.215	24.006	24.766	42.612	27.697	34.377	58.28
9	0.009	32.253	22.386	25.545	30.29	35.866	13.374	22.682	28.179
10	0.01	35.196	18.516	35.416	21.908	59.656	28.086	27.457	0.041
11	0.011	37.603	8.48	44.566	14.152	44.819	32.942	27.029	-18.762
12	0.012	39.654	7.779	44.082	17.823	55.929	37.231	22.371	7.759
13	0.013	28.588	4.609	30.478	21.145	28.33	33.994	14.076	32.376
14	0.014	8.461	10.956	14.378	23.912	-10.627	15.124	15.1	47.705
15	0.015	19.144	25.097	-0.92	18.174	-36.999	2.084	11.313	42.94
16	0.016	19.416	20.894	6.068	-2.245	12.152	2.81	5.048	4.361
17	0.017	32.331	29.719	9.008	-7.137	4.406	11.114	9.637	-2.236
18	0.018	24.592	49.229	0.197	0.609	21.44	8.049	9.03	-8.212
19	0.019	20.974	50.204	7.502	41.67	36.769	8.323	14.27	-5.626
20	0.02	14.497	46.004	9.439	22	10.51	17.14	12.181	11.711
21	0.021	5.559	42.044	4.838	15.157	-13.337	17.092	19.822	7.006
22	0.022	7.529	51.111	6.282	8.744	-51.86	14.754	19.754	-3.661
23	0.023	7.039	47.664	18.043	11.867	-27.664	-2.455	4.61	3.321
24	0.024	12.802	26.856	22.496	31.308	-15.156	-5.912	-2.351	14.812
25	0.025	6.455	-2.799	22.936	18.847	-36.814	3.613	-8.683	1.973
26	0.026	0.76	-15.362	4.289	-13.314	3.886	-7.126	-11.293	-1.317
27	0.027	-2.933	-13.343	10.109	-18.537	-13.402	-9.878	-8.05	-0.453
28	0.028	-4.837	-5.257	15.389	-23.32	-9.203	-2.883	10.529	3.719
29	0.029	-1.475	-14.714	12.386	-7.35	-23.496	12.047	35.158	10.647
30	0.03	0.221	-33.599	13.122	19.889	-28.251	17.525	3.316	22.653
31	0.031	-4.398	-23.009	16.821	7.708	-10.147	22.495	-9.896	-1.109
32	0.032	1.86	-21.818	17.275	3.503	-7.475	9.505	-14.356	-5.097
33	0.033	8.167	-12.972	20.112	5.717	-11.123	32.549	-18.386	-14.246
34	0.034	-5.584	-12.012	1.336	19.006	-8.948	21.771	-15.981	-22.629
35	0.035	-4.764	-14.308	13.385	15.701	13.775	11.798	-8.305	-11.878
36	0.036	-4.064	-7.884	10.37	36.051	47.756	19.495	-1.366	-14.81
37	0.037	-6.186	-17.55	-13.686	-1.592	6.123	6.143	-8.897	-9.722
38	0.038	-23.922	-5.176	-55.108	-17.323	22.177	-29.436	-11.546	-5.052
39	0.039	-26.912	-11.11	-50.213	-22.371	-3.291	-34.987	-10.087	-3.904
40	0.04	-21.122	-10.187	-15.44	-26.981	-26.45	-39.918	-15.751	-11.454
41	0.041	-23.61	-12.079	-20.282	-8.716	2.231	22.145	-14.598	-8.198
42	0.042	-22.371	-16.224	0.065	-5.925	5.599	30.648	-9.737	10.186
43	0.043	0.988	-10.636	3.412	-15.656	-39.36	-75.577	-8.708	-8.146
44	0.044	-0.751	-13.721	-0.18	-18.759	-9.232	-148.094	-15.37	-21.197
45	0.045	-11.141	-15.033	-22.357	-11.531	-25.914	-82.589	-16.759	-23.763
46	0.046	-20.701	-20.17	-19.937	-14.141	-0.963	-23.238	-13.866	-26.103
47	0.047	-18.213	-24.682	-12.618	-29.335	-5.662	-12.637	-9.195	-20.494
48	0.048	-10.834	-28.964	-5.837	-23.811	6.519	-22.736	-3.323	5.667
49	0.049	-13.284	-27.206	-16.596	-22.322	2.67	-14.048	-5.748	31.866
50	0.05	1.523	-29.285	-3.153	-11.496	-21.257	-6.103	-2.347	7.988
51	0.051	-11.989	-22.743	-11.856	-12.943	-55.77	1.192	7.741	-1.343
52	0.052	-10.217	-25.274	-12.415	-12.866	-32.919	-5.473	6.409	-15.492
53	0.053	-2.247	-14.623	-29.817	-11.771	-28.824	-11.6	5.286	-12.975
54	0.054	-0.851	7.049	-22.841	-27.423	5.232	-6.325	-3.002	-19.933
55	0.055	-9.704	22.736	-33.467	-12.496	9.64	-11.455	-10.334	-13.529
56	0.056	-20.492	20.021	-35.397	-10.498	5.54	-7.068	0.535	-7.69
57	0.057	-27.598	12.457	-9.056	-12.252	24.3	-3.039	10.637	-12.886
58	0.058	-21.164	-8.658	-5.349	-10.751	-6.694	0.592	-3.635	7.839
59	0.059	-22.277	-5.954	4.745	-15.072	39.11	10.608	-5.513	-0.475
60	0.06	-27.455	-3.444	-17.1	-29.476	-15.91	13.629	-7.226	-18.305
61	0.061	-20.638	-15.05	-25.419	-12.119	-8.582	16.299	-11.841	-25.301
62	0.062	-21.362	-21.429	-27.916	-19.105	11.335	13.757	-21.874	-23.194
63	0.063	-13.967	-15.599	-11.653	-12.752	-19.098	-2.522	-20.701	1.949
64	0.064	-9.118	-24.295	-5.304	4.645	-2.732	-0.412	-17.253	-1.349
65	0.065	-4.897	-19.621	0.436	6.949	-18.004	1.487	-20.349	-16.996
66	0.066	-17.107	-29.619	16.223	-3.718	4.704	-0.311	-5.615	-25.294
67	0.067	-18.84	-20.639	1.266	-21.184	17.064	-14.693	-3.464	-22.79
68	0.068	-20.356	-14.572	-8.446	-9.615	5.795	-24.43	-9.245	-25.111
69	0.069	-10.281	-13.573	-13.722	-7.506	9.04	-15.774	-0.504	-22.978
70	0.07	-9.101	-8.802	-9.124	-17.162	-38.059	-14.249	-14.807	-1.694
71	0.071	-19.914	-14.833	-7.804	-15.44	-31.564	-9.968	-8.977	1.065
72	0.072	-15.656	-22.172	-16.756	-20.115	-13.459	-3.558	6.932	3.619
73	0.073	-14.505	-21.175	-13.32	-30.252	69.658	14.442	-7.929	-7.97
74	0.074	-30.228	-16.868	-12.413	-13.299	9.932	27.188	-13.714	-14.32
75	0.075	-32.407	-19.099	-27.191	-6.382	-0.979	6.044	-15.435	-27.854
76	0.076	-30.51	-23.876	-46.425	-0.062	-30.642	-8.118	-16.966	-54.202
77	0.077	-14.639	-27.181	-28.692	-5.947	-3.924	-31.373	-18.307	-20.161
78	0.078	4.547	-30.128	-12.504	-4.257	-44.574	3.062	-21.951	-15.725
79	0.079	-8.192	-22.248	-18.967	-2.761	-51.97	7.5	-15.905	-11.66
80	0.08	-15.116	-18.759	-20.989	-12.856	-32.05	-21.535	-18.942	-0.435
81	0.081	4.084	-34.751	-12.368	-6.482	-38.093	-17.847	-16.012	9.64
82	0.082	11.653	-65.051	-17.12	4.323	-54.576	-14.532	-13.478	-6.035
83	0.083	0.049	-44.18	-21.497	2.938	-29.422	-17.616	-15.781	36.526
84	0.084	2.173	-17.766	-20.464	-0.769	-23.272	-10.232	-15.182	79.091
85	0.085	-11.428	19.864	-2.605	-1.955	-18.844	-24.35	-9.165	51.386
86	0.086	-27.369	75.28	-5.259	-18.059	-31.307	-26.874	-9.911	5.894
87	0.087	-25.309	112.106	-7.724	-15.762	-12.483	-15.277	-10.455	-85.648
88	0.088	-7.935	65.112	-18.51	-9.418	-50.222	-8.928	-12.366	-151.448
89	0.089	-19.57	22.414	-36.09	-15.24	-4.744	-10.923	-8.278	-91.845
90	0.09	-8.938	-16.265	-38.548	-10.005	37.824	-9.244	-10.769	-15.982
91	0.091	-6.993	-31.289	-19.472	13.772	21.316	-17.225	-4.362	-6.103
92	0.092	-12.211	-35.665	-6.786	-3.32	-3.886	-15.85	-5.114	-14.975
93	0.093	-20.13	-23.203	4.758	-12.655	18.913	-14.659	-15.725	-23.061
94	0.094	-24.356	-11.895	36.617	-38.225	14.784	-15.856	-22.85	-15.705
95	0.095	-28.006	-15.072	40.993	-28.165	11.065	-19.01	-11.002	-9.131
96	0.096	-26.838	-18.051	11.857	6.268	55.723	-8.153	-12.506	9.054
97	0.097	-29.942	-15.17	0.523	19.795	25.338	7.805	-16.711	3.621
98	0.098	-25.111	-17.499	-30.512	15.695	8.893	14.302	-10.284	-1.44
99	0.099	-17.18	-14.997	-9.867	-3.1	-16.274	4.73	-1.933	-14.99
100	0.1	-14.081	0.098	-13.616	-13.187	-11.833	-3.845	-11.591	30.894
101	0.101	-11.166	-17.17	-23.739	-22.475	-24.323	-2.171	-12.741	12.686
102	0.102	-13.674	-42.791	-26.896	-65.039	-66.084	16.707	-18.715	-3.789
103	0.103	-14.442	-32.61	-12.815	-70.99	-38.461	4.003	-11.343	1.183
104	0.104	-16.37	-29.373	-15.381	-32.245	-23.467	-30.983	-0.494	5.612
105	0.105	-15.785	-20.894	-8.468	-17.157	-19.001	-35.961	-1.844	-23.402
106	0.106	-16.368	-18.213	-19.179	-3.6	-14.954	-40.364	-13.657	-19.704
107	0.107	-23.345	-20.39	-25.032	0.468	-26.167	-27.913	-21.591	-16.382
108	0.108	-22.389	-22.397	-23.306	4.156	11.57	-24.163	-17.33	-7.118
109	0.109	-21.615	-24.25	-15.385	21.203	-3.527	-7.057	-0.296	-4.451
110	0.11	-12.711	-29.389	6.271	-7.045	-17.006	-22.656	2.027	-17.249
111	0.111	-16.184	-27.757	-9.441	-41.105	-37.738	-25.324	-0.098	-24.252
112	0.112	-8.82	-31.957	-6.78	-18.242	-3.756	-22.839	9.568	-0.841
113	0.113	5.877	-14.878	10.974	-22.275	0.664	-25.216	35.856	8.474
114	0.114	25.036	-17.14	13.264	-18.575	46.479	-18.901	1.779	-17.029
115	0.115	12.291	-31.971	11.115	-15.233	-8.571	-5.394	-21.077	-20.299
116	0.116	-13.412	-37.679	-10.189	-5.895	-45.626	3.298	-17.03	-17.207
117	0.117	-23.485	-18.228	-24.34	-8.572	-25.74	11.221	-13.366	-25.518
118	0.118	-14.215	20.433	-16.845	-16.092	-7.618	1.162	-16.661	-22.984
119	0.119	-22.511	81.528	-14.559	-18.393	19.959	-18.305	-0.977	-6.708
120	0.12	-30.012	24.701	-25.228	-3.48	4.726	-43.842	-9.295	-34.401
121	0.121	-13.719	-26.939	-15.571	-1.521	-8.968	-33.777	-16.854	-23.152
122	0.122	-3.05	-33.485	-17.307	24.817	-13.078	-11.916	-19.166	-13.06
123	0.123	22.125	-51.719	-2.996	21.146	28.534	2.195	-12.754	-16.134
124	0.124	18.838	-90.543	-1.064	4.121	0.911	19.955	-14.679	9.444
125	0.125	-3.066	-65.56	-6.307	1.045	-24.303	12.923	-12.925	26.511
126	0.126	-40.045	2.936	-27.039	-13.049	-37.927	2.18	-8.272	10.873
127	0.127	-55.144	32.374	-24.352	-30.81	-25.652	-11.487	-18.326	2.577
128	0.128	-50.66	41.258	-16.799	-23.814	8.281	-2.92	-14.645	-10.157
129	0.129	-46.527	-15.616	-14.457	-21.655	-23.786	1.623	-11.175	-7.805
130	0.13	-35.227	-67.255	-16.577	-15.83	5.196	-11.41	-12.156	-14.159
131	0.131	-18.105	-47.286	-3.021	-10.603	8.856	-20.145	-13.127	-23.789
132	0.132	-2.32	-89.842	-1.263	-15.25	-14.961	-18.589	-13.896	-11.533
133	0.133	6.099	-6.627	0.303	-13.899	13.298	-17.222	-11.559	-19.428
134	0.134	29.366	148.665	-9.752	-10.223	-5.489	-10.84	-6.709	-6.375
135	0.135	32.445	127.654	-6.051	-4.236	45.859	-4.881	-8.622	-11.499
136	0.136	18.261	108.417	-9.516	-9.481	-50.551	2.397	-10.341	-19.372
137	0.137	-10.088	90.771	-25.577	-24.232	-37.483	7.121	-7.802	-15.109
138	0.138	-36.513	42.94	-27.905	-47.681	-25.694	0.986	-9.138	-8.788
139	0.139	-39.863	-87.342	-30.029	-56.988	-36.508	4.915	-7.954	-12.362
140	0.14	-43.006	-104.966	-35.81	-14.424	-6.849	-4.717	-9.087	-24.174
141	0.141	-34.705	-89.323	-27.067	28.145	2.086	-13.717	-9.448	-35.136
142	0.142	-32.213	-74.968	-22.373	11.714	-5.991	-19.673	-13.674	-27.901
143	0.143	-25.26	-61.513	-15.157	-13.45	-13.305	-33.461	-15.396	-8.286
144	0.144	-23.15	-73.061	-16.264	-27.017	-6.699	-35.255	-23.319	-10.939
145	0.145	-13.486	-62.09	-3.018	-6.341	-12.646	-19.292	-22.141	-8.362
146	0.146	-8.271	-91.62	2.283	-2.684	-29.035	-21.355	-23.074	-1.343
147	0.147	-6.733	-82.703	-21.486	0.612	-33.996	-27.118	-8.333	13.636
148	0.148	-5.383	-58.374	-18.171	-2.475	-11.151	-25.364	2.324	4.031
149	0.149	-14.292	-51.077	-15.087	0.242	-15.253	-36.383	4.29	-4.621
150	0.15	-13.127	-4.296	-12.353	-12.554	41.445	-20.512	6.06	-3.036
151	0.151	-20.466	26.014	-14.842	-19.563	49.557	-1.338	-4.947	-7.205
152	0.152	-17.551	20.564	-21.795	-43.036	-17.193	16.507	-6.268	7.184
153	0.153	-13.281	5.463	-23.902	-27.452	27.494	23.542	-7.41	-21.806
154	0.154	-12.499	1.043	-6.452	3.604	-45.796	8.678	-10.878	-50.81
155	0.155	-14.432	-2.982	0.541	-0.529	-16.169	2.864	-7.758	-39.565
156	0.156	-15.014	0.743	-10.09	3.115	-42.824	-13.018	-8.698	-36.282
157	0.157	-15.589	4.061	-12.064	-6.914	-18.333	-19.454	-7.903	10.725
158	0.158	-15.976	13.387	-10.342	-9.941	-40.307	-21.419	-20.081	30.659
159	0.159	-15.579	5.11	0.672	-7.139	-60.132	-19.696	-18.321	0.297
160	0.16	-22.152	2.635	-3.596	-9.556	-17.455	4.119	-19.827	-5.123
161	0.161	-13.226	9.636	2.795	-16.519	32.501	48.846	-9.727	-30.288
162	0.162	4.782	7.539	3.936	-22.963	-0.969	42.882	2.103	-43.844
163	0.163	-2.746	-2.115	0.831	-9.39	-6.928	26.481	-8.896	-31.444
164	0.164	-23.804	-17.944	-5.934	-21.598	31.861	-8.723	-1.69	-12.678
165	0.165	-26.474	-32.808	-8.458	-20.073	16.876	-31.54	-5.349	-2.654
166	0.166	1.806	-34.716	3.726	-15.85	-5.912	-35.564	0.659	-18.334
167	0.167	5.486	-61.016	8.928	-22.254	14.811	-54.281	-6.677	-15.615
168	0.168	-32.254	-34.67	-14.882	-6.599	18.521	-105.728	-21.368	-13.094
169	0.169	-37.288	16.852	-24.937	-0.228	42.395	-24.244	-10.722	21.903
170	0.17	-23.778	38.991	-21.842	-17.647	8.059	-13.424	-8.77	-3.322
171	0.171	-19.765	19.059	-35.966	-10.662	-60.595	-3.582	-20.988	-7.83
172	0.172	-8.564	61.589	-23.165	-4.276	-70.401	5.322	-19.502	-3.739
173	0.173	1.489	100.244	-20.829	-10.077	-43.661	29.742	-18.187	-22.512
174	0.174	17.184	115.269	-5.907	-8.357	-2.943	37.142	-19.382	-25.796
175	0.175	-2.528	101.631	-7.825	-16.35	4.411	30.609	-13.409	-28.889
176	0.176	-10.074	39.068	-16.507	-20.637	11.037	24.614	-12.472	-26.18
177	0.177	-26.374	-95.235	-18.064	-14.297	41.37	19.183	-5.717	-2.977
178	0.178	-41.341	-114.374	-13.814	-15.521	13.79	4.059	7.418	6.293
179	0.179	-51.064	-96.934	-7.431	-8.213	-51.732	-27.897	9.343	3.548
180	0.18	-59.811	-81.103	-8.572	-3.41	-42.789	-73.798	-2.852	-4.048
181	0.181	-51.877	-66.857	-7.569	0.809	-34.513	-79.834	-7.505	-15.721
182	0.182	-33.064	-53.748	-12.345	3.095	-41.746	-63.416	-11.768	-9.41
183	0.183	0.472	-89.416	-6.29	-7.768	5.103	-38.299	-10.603	-23.006
184	0.184	41.761	-56.886	-16.892	-6.249	96.751	2.86	-16.603	-17.84
185	0.185	47.254	91.285	-1.005	-4.912	4.716	19.243	-11.372	-19.433
186	0.186	52.355	197.192	5.406	-1.232	40.402	44.333	-12.33	-12.309
187	0.187	47.946	139.505	3.498	-9.548	-13.885	57.827	-8.074	-11.158
188	0.188	10.405	51.97	-15.84	-16.912	-63.196	45.411	-13.69	-10.009
189	0.189	-14.773	-27.699	-39.047	-23.718	-36.369	41.679	-14.276	-9.099
190	0.19	-28.317	-42.245	-35.937	-21.204	4.391	-9.846	-13.699	-8.175
191	0.191	-24.256	-239.834	-27.599	-26.792	-32.456	-120.961	-13.116	-7.448
192	0.192	-35.489	-380.855	-20.031	-20.173	-38.864	-168.587	-6.148	-11.542
193	0.193	-32.196	-252.856	-13.046	-14.171	-8.367	-125.442	-7.11	-6.723
194	0.194	-35.28	-90.179	-23.656	-18.266	-35.851	-59.663	-15.053	-7.295
195	0.195	-32.559	-26.79	-21.702	-13.436	-40.719	-24.073	-18.165	1.572
196	0.196	-25.017	30.788	-16.442	-10.148	-17.706	8.414	-15.29	-12.77
197	0.197	-27.359	83.113	-17.956	-9.594	3.169	37.977	-2.163	-18.623
198	0.198	-16.714	67.12	-7.883	-17.56	22.111	29.031	-11.848	-13.459
199	0.199	-18.631	52.698	-19.677	-9.278	-22.4	20.878	-6.638	-8.88
200	0.2	-23.835	65.757	-21.195	-1.941	-4.033	-1.217	-11.295	-24.794
201	0.201	-19.167	6.093	-14.002	2.888	-31.507	-21.157	-18.473	-26.951
202	0.202	-20.499	-26.439	-17.666	5.448	-16.219	-27.159	-9.601	-17.288
203	0.203	-16.787	-36.335	-11.646	17.665	-38.937	-10.697	-1.294	-5.094
204	0.204	-13.268	-27.497	-8.539	19.459	15.432	4.393	-4.412	-3.572
205	0.205	-10.146	-19.435	6.192	-4.283	-6.539	8.835	-11.229	-5.015
206	0.206	-16.903	2.571	33.884	-48.967	-39.912	37.878	-15.529	6.738
207	0.207	-16.129	-4.065	7.557	-67.167	-21.628	26.666	-13.25	-10.728
208	0.208	-20.193	-10.128	4.242	-72.573	-5.042	16.603	-11.346	-22.331
209	0.209	-15.34	-4.773	1.116	-57.474	-9.967	0.932	-18.73	-3.136
210	0.21	-21.315	0.171	-1.606	2.172	40.443	-18.801	-13.929	-10.701
211	0.211	-12.402	4.506	0.905	26.604	34	-26.326	-7.972	-13.052
212	0.212	-15.869	8.452	-10.683	-25.047	28.148	-28.592	-12.048	-15.218
213	0.213	-21.067	4.659	-17.046	8.395	-10.482	-0.89	-11.482	2.151
214	0.214	-16.223	1.242	-7.342	14.381	-5.357	2.782	-18.859	4.445
215	0.215	-18.753	-1.997	-16.021	19.836	-0.798	-7.321	-23.717	-27.486
216	0.216	-21.099	0.564	-20.633	4.799	3.324	-16.666	-22.972	-31.935
217	0.217	-20.51	7.974	-39.37	0.38	7.057	3.029	-15.639	-27.89
218	0.218	-10.447	10.151	-36.824	-11.983	-9.922	5.506	-2.896	6.143
219	0.219	11.195	3.648	-20.566	-23.15	-25.58	7.788	-4.667	38.021
220	0.22	14.27	1.663	-26.96	-26.37	11.417	-2.81	19.117	0.485
221	0.221	0.137	-3.596	-32.784	-10.674	-13.768	-16.302	36.134	-55.056
222	0.222	-7.421	-5.211	-16.908	-2.304	8.93	-24.938	7.852	-18.085
223	0.223	-19.034	-0.993	-10.509	5.313	-3.577	-23.305	4.156	-24.665
224	0.224	-33.936	-4.681	-8.56	12.343	30.416	-16.044	-5.922	-6.481
225	0.225	-28.128	-8.186	-20.746	-19.487	-29.213	3.612	-2.831	-1.06
226	0.226	-12.279	-9.208	-3.327	-14.95	44.064	0.996	-11.151	-6.068
227	0.227	2.6	-12.236	-1.012	-10.832	-64.574	-1.447	-13.662	-19.587
228	0.228	-3.247	-23.886	1.101	-14.505	-21.408	-3.718	-20.62	-15.491
229	0.229	-1.558	-22.563	-16.323	-17.755	-8.298	2.695	-22.727	-4.233
230	0.23	-19.031	-24.085	-27.937	-8.429	-67.996	-10.854	-16.901	-0.924
231	0.231	-35.345	-20.536	-34.339	-5.692	-35.634	-19.615	-18.635	2.155
232	0.232	-33.251	-33.77	-24.65	-18.428	33.402	-8.643	-23.282	-11.973
233	0.233	-35.203	-28.577	-12.47	-11.433	-29.192	7.207	-16.124	-9.456
234	0.234	-26.47	-23.971	-1.47	-17.796	-21.071	9.37	-17.278	-11.809
235	0.235	-27.963	-16.804	-5.765	-27.429	15.966	7.546	-20.763	-22.472
236	0.236	-20.755	-12.999	-12.164	-29.114	76.436	-8.191	-11.085	-43.751
237	0.237	-11.825	-16.293	-11.024	-21.118	-29.48	-27.225	-8.369	-30.163
238	0.238	-8.351	-13.103	-10.091	-11.012	-72.801	-14.351	-9.521	12.446
239	0.239	-21.951	-23.55	-5.307	-30.505	-59.803	-21.252	-10.68	-5.712
240	0.24	-10.235	-38.32	-7.912	-10.728	-24.312	-40.339	-15.901	-11.103
241	0.241	3.972	-44.769	-2.384	2.082	-56.897	-47.892	-14.921	-26.212
242	0.242	-1.941	-23.669	2.404	9.086	-7.685	-45.647	-19.168	-21.753
243	0.243	-3.782	-26.594	-7.689	11.287	-70.302	-35.102	-6.957	-25.843
244	0.244	-2.309	-13.85	2.351	-17.676	-29.728	-25.45	-5.192	8.211
245	0.245	13.497	7.417	-6.605	-5.246	-37.161	-2.556	5.86	-5.343
246	0.246	19.835	15.982	-7.798	13.604	-30.655	13.178	7.234	15.365
247	0.247	-5.366	29.038	-8.405	11.167	-24.74	4.93	-4.557	26.586
248	0.248	-22.448	27.029	-7.488	7.955	-19.365	-7.758	3.416	9.545
249	0.249	-31.777	25.18	-22.241	-13.837	-4.287	-5.375	-3.699	-18.704
250	0.25	-29.119	11.864	-20.139	-27.874	9.212	-11.719	-4.818	-29.907
251	0.251	-31.689	-14.234	-6.62	-66.274	5.078	-2.037	-5.956	-39.954
252	0.252	-34.053	-25.317	-18.827	-49.711	8.703	-7.275	-21.999	-36.834
253	0.253	-27.71	-15.144	-10.903	-44.574	-15.178	3.752	-15.011	-28.487
254	0.254	-18.066	-24.331	-9.558	-21.636	6.587	-12.084	-0.115	10.054
255	0.255	-12.873	-38.346	-5.901	7.475	14.878	-35.445	-2.058	-6.395
256	0.256	-1.87	-35.709	0.085	26.308	7.283	-38.512	-3.802	-1.361
257	0.257	-6.149	-28.605	7.431	-4.619	-9.019	-24.344	-14.832	-14.885
258	0.258	-20.473	-26.354	4.492	-0.536	1.607	-21.815	-21.98	-27.258
259	0.259	-26.282	-16.56	-8.743	-26.842	3.509	-14.851	-10.162	-8.47
260	0.26	-17.583	-0.575	-22.4	-30.079	-1.751	-8.49	-5.501	-5.134
261	0.261	-16.039	-2.582	-41.84	-8.091	15.657	-10.448	-21.348	-14.378
262	0.262	-14.679	-12.146	-39.375	34.596	31.928	-1.758	-10.663	-6.036
263	0.263	-8.288	-13.771	-41.729	16.468	-0.04	2.861	-12.567	-8.575
264	0.264	-9.468	-12.109	-43.857	-33.387	4.331	1.506	-10.793	-15.533
265	0.265	-4.262	-13.367	-41.931	-39.894	16.614	2.64	-6.12	-9.129
266	0.266	-13.197	-16.934	-29.779	-9.465	-9.754	-3.423	-10.345	-3.33
267	0.267	-9.766	-17.934	-21.897	-3.993	0.195	-10.824	-9.153	5.37
268	0.268	-12.919	-12.51	-14.804	-18.982	15.814	-25.578	-17.45	22.784
269	0.269	-21.863	-27.069	-11.182	-23.367	1.592	-19.248	-14.345	-12.21
270	0.27	-20.709	-29.08	1.972	5.705	9.009	-13.487	-15.302	-27.243
271	0.271	-13.358	-19.414	-24.345	-13.045	43.97	-18.789	-11.009	-31.69
272	0.272	-14.335	-17.809	-13.114	-23.057	18.74	-20.42	-11.744	-19.357
273	0.273	-11.835	-28.983	-9.79	-19.91	-4.123	-19.147	-11.158	-23.036
274	0.274	-11.084	-27.712	5.936	-45.378	-16.556	-25.622	-15.798	-26.333
275	0.275	-13.049	-26.619	3.284	-28.28	17.475	-22.238	-14.065	-35.6
276	0.276	-19.071	-20.69	0.784	0.01	3.879	-12.659	-12.717	-27.236
277	0.277	-15.004	-13.406	3.131	41.648	-50.314	-3.839	-10.405	-9.397
278	0.278	-13.06	-0.7	-3.23	2.969	-28.327	2.134	-12.55	-7.048
279	0.279	-11.125	-5.994	-5.139	8.025	-37.857	2.937	-12.199	-0.638
280	0.28	-8.205	-1.389	0.108	12.498	22.664	19.064	-11.854	16.79
281	0.281	-14.014	-14.394	-23.653	0.138	-50.725	30.719	-7.038	-8.96
282	0.282	-11.704	-19.668	-6.575	3.847	-21.065	15.773	-8.988	-5.668
283	0.283	-22.543	-18.168	9.166	-6.192	-47.665	-5.566	-13.645	10.011
284	0.284	-27.191	-11.049	0.937	-21.849	-55.737	-36.756	-8.227	1.678
285	0.285	-28.537	-7.42	-11.729	-30.148	11.07	-40.871	-4.752	-21.56
286	0.286	-22.132	-13.457	-4.656	-27.617	-15.591	-22.151	-9.412	-37.267
287	0.287	-8.937	-12.528	-2.417	-15.98	25.145	-5.184	-6.514	-23.174
288	0.288	-10.639	-17.421	-4.243	-26.607	-11.858	-2.159	-5.157	-20.649
289	0.289	-2.666	-16.699	8.071	-13.052	-18.524	-21.947	-6.495	-13.613
290	0.29	7.435	-9.404	6.65	-7.833	-24.535	1.219	-10.539	18.346
291	0.291	3.799	-10.445	-14.903	-9.362	3.21	-8.158	-8.003	-4.463
292	0.292	-9.318	-11.295	-24.064	-28.104	-21.867	5.885	-8.369	16.261
293	0.293	-21.477	0.849	-21.217	-15.296	-26.179	3.32	-13.196	-2.496
294	0.294	-26.085	-11.383	-3.288	0.989	-30.155	-3.681	-15.112	-5.78
295	0.295	-27.412	-16.059	-19.418	-22.429	-26.329	19.719	-12.187	-8.84
296	0.296	-20.988	-14.717	-17.175	-19.34	4.728	16.657	-4.235	-17.157
297	0.297	-10.126	-21.103	0.356	-16.628	-15.891	8.382	-15.057	-14.639
298	0.298	-11.479	-27.101	-1.849	-19.126	-27.002	0.858	-25.118	-21.592
299	0.299	-2.582	-15.308	-25.157	-21.431	-30.154	-6.087	-16.211	-27.967
300	0.3	-6.066	-16.888	-21.96	-32.093	4.439	-3.938	-3.06	-29.936
301	0.301	-11.283	-6.875	-24.548	-26.317	-27.373	-9.765	-4.807	-28.228
302	0.302	-10.318	-8.098	-26.93	-17.658	10.256	-21.982	-0.178	-17.25
303	0.303	-16.324	-6.998	-19.847	-9.731	15.382	-39.452	21.48	-10.145
304	0.304	-13.995	-8.019	-9.085	0.33	-7.387	-46.462	12.189	9.376
305	0.305	-14.561	-10.987	-7.039	-6.04	-11.386	-23.108	-1.918	1.057
306	0.306	-24.611	-11.835	-1.713	-14.316	-30.092	-20.088	-9.449	-11.731
307	0.307	-34.652	-11.129	-6.251	-0.331	-26.754	-17.445	-16.408	-18.685
308	0.308	-30.944	-16.025	15.535	9.354	1.554	-19.965	-14.287	-25.07
309	0.309	-17.776	-15.49	31.314	-2.82	-2.052	-17.546	-20.114	-30.887
310	0.31	-22.996	-20.949	0.248	-13.839	8.079	-32.35	-18.388	-32.629
311	0.311	-21.446	-16.13	-28.708	2.039	-26.279	-34.236	-26.337	-8.833
312	0.312	-20.094	-23.517	-47.423	-4.309	5.705	-22.022	-19.202	22.106
313	0.313	-3.064	-28.401	-64.39	5.413	9.814	-20.477	-18.055	1.378
314	0.314	-0.724	-20.522	-36.07	0.193	28.539	1.227	-16.913	-9.863
315	0.315	5.687	-36.624	-9.676	14.46	-16.198	16.949	-20.019	-13.17
316	0.316	15.403	-71.674	0.462	-14.582	38.795	-8.556	-13.247	-10.083
317	0.317	13.696	-86.765	3.631	-60.42	-13.002	1.537	-1.825	-7.38
318	0.318	2.7	-36.425	0.988	-30.029	6.923	4.642	15.595	-14.927
319	0.319	-16.055	-16.483	-22.168	-13.526	25.139	-9.475	3.976	-21.899
320	0.32	-23.59	75.035	-25.181	1.594	-2.534	3.323	-6.664	-7.01
321	0.321	-30.538	140.82	-22.368	-11.952	-17.661	-3.605	-8.598	2.603
322	0.322	-28.38	105.226	-24.809	-7.839	-31.18	-9.941	-10.343	-9.652
323	0.323	-26.425	29.375	-27.068	-26.63	-18.78	-0.217	-14.988	-8.139
324	0.324	-24.667	-0.213	-24.883	-16.65	-7.565	12.009	-13.624	-18.223
325	0.325	-20.004	-9.097	4.185	-13.603	-31.348	16.674	-12.457	-30.077
326	0.326	-24.256	-17.212	8.263	-5.305	-9.476	-4.964	-15.931	-25.485
327	0.327	-17.865	-24.536	4.609	-2.747	-23.572	-51.944	-10.68	-24.139
328	0.328	-16.696	-31.045	1.321	-4.97	-0.369	-85.368	2.116	-15.211
329	0.329	-28.484	-49.171	-7.974	-7.024	15.249	-91.303	3.864	2.834
330	0.33	-20.534	-43.703	-27.728	-5.06	-27.445	-63.567	-7.155	15.64
331	0.331	-19.169	-28.569	-25.238	-10.281	-57.834	12.148	-14.314	-0.578
332	0.332	-18.012	-32.986	-22.973	-14.934	-41.424	23.051	-15.479	-15.476
333	0.333	-12.009	-28.883	-29.402	-4.889	-36.423	13.215	-16.642	-1.965
334	0.334	-11.042	-17.618	-27.503	-13.808	-4.532	22.113	-9.279	-3.749
335	0.335	-15.891	-20.858	-25.809	-12.669	16.146	13.961	-4.418	0.847
336	0.336	-20.152	-17.725	-27.441	-17.934	4.946	6.586	-6.908	-9.238
337	0.337	-16.074	-9.365	-20.359	-3.265	28.794	-0.013	-12.503	-28.741
338	0.338	-12.569	-11.825	-24.132	7.413	38.185	-6.01	-23.346	-42.795
339	0.339	-19.902	-14.104	-20.724	1.655	-4.363	-0.581	-24.946	-19.577
340	0.34	-13.107	-11.915	-15.545	-7.069	-34.714	14.503	-23.622	-22.779
341	0.341	-7.085	-9.911	-14.62	-11.696	-51.171	10.072	-19.96	-20.192
342	0.342	-7.85	-15.082	-17.181	-15.904	-46.179	-10.634	-11.648	-12.719
343	0.343	-15.8	-22.962	-11.61	-14.69	-32.61	-6.935	-8.564	-5.748
344	0.344	-8.487	-18.639	-6.837	-13.46	-36.663	-10.207	-11.488	-7.873
345	0.345	-11.42	-22.256	-3.666	-1.571	12.495	-32.076	-1.83	1.802
346	0.346	-3.495	-30.526	-5.545	-3.087	19.118	-29.351	-5.525	10.484
347	0.347	-8.721	-27.38	-9.131	-24.732	0.992	-16.574	-6.696	-3.857
348	0.348	-15.492	-24.433	-1.874	-27.791	-15.458	-23.552	-5.75	-21.313
349	0.349	-21.488	-16.466	-5.054	-13.634	-10.432	-17.192	-2.878	-5.107
350	0.35	-19.157	-15.456	-17.909	-11.097	12.435	11.805	-8.901	-11.541
351	0.351	-8.326	-24.326	-16.23	-13.404	24.863	15.837	-3.292	1.98
352	0.352	-3.688	-25.452	-8.353	-24.066	6.122	27.02	-12.78	7.196
353	0.353	-7.946	-18.06	-4.168	-14.336	2.868	16.91	-16.454	-10.219
354	0.354	-6.796	-9.103	-0.575	-8.97	12.191	13.767	-22.436	-7.899
355	0.355	-5.642	-5.595	5.343	-13.495	3.85	5.397	-19.345	-10.039
356	0.356	-8.745	-2.487	-2.076	-12.118	1.37	-2.184	-12.591	-31.336
357	0.357	-21.536	-1.505	-6.966	-5.717	-19.685	-37.239	-6.616	-28.637
358	0.358	-12.844	-5.742	-9.553	-14.012	-27.941	-102.865	0.713	-21.112
359	0.359	-14.386	-1.662	-13.666	-25.762	-25.33	-76.173	3.583	-14.18
360	0.36	-4.304	-8.222	-8.877	-17.777	-46.303	-19.276	2.759	-7.824
361	0.361	-3.115	-0.27	-7.015	-22.002	-3.618	2.784	-1.353	-2.005
362	0.362	-6.568	0.723	-7.678	-2.418	2.413	22.731	-3.323	-3.708
363	0.363	-20.468	5.581	-7.358	5.938	41.136	-7.635	-2.763	-11.6
364	0.364	-26.233	-7.561	-12.838	13.518	15.974	-24.062	-9.356	-15.843
365	0.365	-34.912	-21.076	-9.388	-21.482	-34.325	-18.966	-13.624	-16.971
366	0.366	-33.341	-36.935	0.66	-26.483	66.486	-14.414	-19.247	-15.782
367	0.367	-29.083	-43.338	4.918	-3.641	-34.44	-1.979	-15.76	-16.711
368	0.368	-14.765	-18.196	1.247	-49.537	-47.618	-13.158	-12.457	-5.817
369	0.369	-16.695	-1.13	-16.746	-19.152	-35.91	-16.409	-16.496	-27.442
370	0.37	-18.444	-4.181	-29.521	19.581	-3.475	-19.485	-13.015	7.021
371	0.371	-20.011	-18.195	-27.213	-35.926	-33.2	-27.782	-5.691	2.58
372	0.372	-12.892	-10.523	-12.326	15.758	-42.197	-20.217	-8.823	-9.782
373	0.373	-9.234	-22.082	-10.392	62.595	-34.148	-3.955	-15.616	-21.049
374	0.374	-12.724	-11.482	5.489	7.624	-56.297	2.456	-14.862	2.745
375	0.375	-5.362	-1.878	7.662	0.285	-9.536	-7.18	-14.1	-0.368
376	0.376	-10.173	-10.676	-13.539	-33.186	-40.007	-8.884	-23.599	-25.914
377	0.377	-10.92	-34.573	-5.128	-51.366	-23.665	-10.439	-17.232	-35.91
378	0.378	-18.247	-17.628	-12.608	-56.771	31.787	-14.744	-4.072	-45.132
379	0.379	-15.334	-8.41	-14.867	-11.285	68.694	-13.615	-9.28	-25.311
380	0.38	-11.07	-0.167	-8.439	6.911	8.049	4.367	-1.33	-17.663
381	0.381	-5.434	-7.782	-6.469	1.509	-16.428	-13.413	2.925	-10.61
382	0.382	-13.35	-14.797	-11.653	6.537	5.507	-6.361	-3.476	21.387
383	0.383	-16.416	-12.71	-13.164	-7.027	-1.126	4.369	-16.648	25.876
384	0.384	-9.604	-14.66	-17.381	-11.087	-7.149	-1.367	-21.87	13.524
385	0.385	-15.558	-2.474	-3.007	0.124	-1.693	-3.039	-20.309	-28.063
386	0.386	-21.121	-10.424	-8.751	3.4	-36.928	11.325	-16.031	-77.936
387	0.387	-17.611	-23.402	0.02	-43.647	-50.495	1.67	3.514	-71.3
388	0.388	-19.549	-14.702	-23.692	-50.228	-12.946	-7.022	34.668	8.078
389	0.389	-15.48	-25.766	-40.63	16.936	-17.947	-5.457	5.594	83.945
390	0.39	-12.969	-24.459	-43.638	-9.763	13.99	-15.506	-13.201	93.785
391	0.391	-10.628	-12.696	-51.859	-34.15	51.507	-9.09	-16.521	13.087
392	0.392	-4.016	-14.284	-49.233	-41.521	-24.233	-17.372	-13.443	-41.134
393	0.393	4.926	-15.681	-18.736	-34.989	-13.434	-18.317	-10.75	-51.064
394	0.394	-8.228	-22.091	35.551	-29.069	-3.587	-9.412	-13.281	-42.242
395	0.395	-24.114	-16.049	28.282	-1.443	-30.338	-10.6	-10.979	-17.918
396	0.396	-22.005	-12.869	-5.112	3.561	-22.175	-9.673	-13.107	-25.248
397	0.397	-16.211	-11.833	0.967	-0.926	14.83	-8.739	-11.173	-5.132
398	0.398	-17.952	-5.777	-15.411	3.087	8.269	-4.48	-9.428	0.942
399	0.399	-16.404	-6.522	-30.417	6.685	-22.176	-6.813	-7.877	-4.456
400	0.4	-9.262	-1.732	-34.769	3.336	-5.804	-6.221	-15.045	-19.561
401	0.401	-15.65	-1.232	-30.641	31.539	-20.931	-4.235	-16.231	-24.022
402	0.402	-19.132	-10.325	-11.824	-25.218	1.929	-7.087	-19.737	-19.951
403	0.403	-13.901	-24.95	5.267	-82.186	-2.148	-14.958	-18.795	-8.733
404	0.404	-14.874	-3.904	8.413	-45.282	16.683	-8.937	-12.035	8.277
405	0.405	-15.645	-1.454	-5.67	28.622	-34.721	0.721	-12.828	-7.411
406	0.406	-11.582	-9.225	-13.18	18.715	-42.071	-3.016	-13.612	-15.738
407	0.407	-16.436	-16.396	-1.56	9.774	-48.639	-6.578	-15.553	-8.17
408	0.408	-26.518	-18.634	-7.957	-14.655	-42.63	-9.788	-5.504	-1.201
409	0.409	-22.262	-20.568	-2.157	-22.082	-59.092	-18.852	4.557	-7.591
410	0.41	-28.654	-22.254	-10.871	-15.579	-33.96	-22.421	3.389	-36.613
411	0.411	-25.171	-23.79	-18.825	-9.634	7.213	-27.605	-12.296	-32.531
412	0.412	-22.09	-22.445	-31.812	-15.09	34.907	-16.687	-14.429	-13.732
413	0.413	-15.355	-21.327	-30.103	-10.101	40.016	-15.249	-16.373	-10.421
414	0.414	-7.456	-24.873	-15.825	-14.597	17.229	-32.239	-14.644	-32.298
415	0.415	-2.278	-15.282	-6.208	-10.583	4.83	-48.495	-13.11	-23.979
416	0.416	12.384	-11.693	-11.507	-14.337	-51.914	-20.82	-17.389	-26.482
417	0.417	1.711	-10.622	-13.116	-11.134	5.044	-9.587	-16.252	-33.471
418	0.418	-19.594	-9.732	-14.521	-8.067	71.799	-6.296	-15.112	-27.107
419	0.419	-22.299	-6.881	-20.945	-16.454	45.004	-3.201	-5.45	1.928
420	0.42	-14.744	-12.91	-5.329	-13.999	36.806	-0.493	6.344	14.27
421	0.421	1.512	-7.323	0.994	-7.053	-0.157	-3.01	4.778	3.019
422	0.422	-13.384	-10.835	-8.747	-0.757	-20.104	-0.683	-11.109	40.739
423	0.423	-19.188	-7.547	-14.023	-6.625	-1.93	-11.301	-13.251	5.5
424	0.424	-24.413	-12.984	-31.476	-18.814	-7.419	-17.067	-15.194	1.035
425	0.425	-32.354	-8.169	-38.49	-10.941	-12.52	-15.282	-9.963	-19.666
426	0.426	-28.095	-11.464	-32.182	-9.661	19.388	2.166	-8.408	-61.279
427	0.427	-19.188	-20.375	-14.82	-13.402	-9.707	4.522	-18.461	-44.874
428	0.428	-3.517	-29.296	-12.549	-12.315	-20.937	-18.871	-22.11	-39.913
429	0.429	-9.918	-25.819	-1.967	-13.404	-3.834	-15.768	-18.594	-35.549
430	0.43	-15.72	-20.587	-7.829	-24.298	-19.41	-13.079	-11.24	-14.879
431	0.431	-10.482	-17.682	-6.138	-11.367	-5.323	-5.558	-6.445	-11.187
432	0.432	-18.4	-20.196	1.753	-6.15	-43.896	-7.9	-7.235	-1.343
433	0.433	-19.748	-32.388	-2.571	-17.187	-49.374	-10.05	-18.645	8.721
434	0.434	-24.588	-24.838	-9.03	-10.044	-64.557	-11.993	-17.1	11.828
435	0.435	-28.267	-16.128	-10.272	-11.225	-4.976	-3.314	-18.453	-19.416
436	0.436	-10.281	-14.56	-9.372	-10.085	-13.107	1.289	-1.417	-23.566
437	0.437	12.916	-10.286	-24.14	-15.333	-20.492	-5.893	-3.721	-12.433
438	0.438	3.589	4.046	-22.049	-20.226	-40.457	-12.301	19.731	4.506
439	0.439	0.827	9.882	-12.412	-24.528	-46.467	-8.842	-2.072	45.313
440	0.44	-17.033	1.189	-17.668	-22.161	-30.036	-14.091	6.272	6.63
441	0.441	-24.062	-3.447	-22.35	-12.662	5.185	-28.83	-1.27	31.808
442	0.442	-30.503	-7.668	-23.562	8.822	-8.301	-26.712	1.065	45.281
443	0.443	-9.245	-27.156	-7.731	28.37	-4.235	-5.44	-1.058	49.22
444	0.444	10.493	-69.658	2.945	-2.775	14.547	14.281	-2.982	15.052
445	0.445	2.931	-87.767	-2.795	-15.12	-16.452	6.731	-15.158	-53.73
446	0.446	-4.049	-59.99	-4.481	-11.38	-20.57	4.41	-16.698	-162.343
447	0.447	-23.206	-34.729	-6.007	-14.609	-16.918	-14.756	-20.944	-61.372
448	0.448	-25.701	-2.689	-18.954	7.312	34.573	-7.235	-19.763	-21.93
449	0.449	-14.064	59.913	-31.143	-0.965	41.961	-18.86	-8.906	13.643
450	0.45	-24.67	68.871	-10.43	-8.466	8.512	-29.529	-1.722	2.76
451	0.451	-18.825	125.785	3.69	-10.756	-34.028	-27.61	-2.867	-7.16
452	0.452	-20.555	177.458	-9.086	-4.323	-17.587	-32.84	-8.849	1.711
453	0.453	-15.92	90.006	-2.111	-6.269	-73.08	-9.035	-20.635	-6.417
454	0.454	-23.126	78.214	-4.217	-32.629	-65.699	14.769	-15.964	-13.767
455	0.455	-19.545	24.058	-2.27	-21.397	-5.08	30.454	-17.286	-20.316
456	0.456	-11.357	-5.439	6.431	-18.054	-13.208	27.764	-13.585	-50.708
457	0.457	-18.814	-85.959	7.969	-8.697	-20.592	25.265	-2.744	-23.07
458	0.458	-23.707	-161.582	-4.976	5.471	-0.685	22.942	-9.877	-8.045
459	0.459	-19.485	-171.319	-13.644	-2.097	17.494	-9.017	-8.667	-12.58
460	0.46	-17.16	-108.732	-2.55	-13.737	22.888	-59.358	-9.774	-16.69
461	0.461	-6.332	-68.079	-6.738	-28.654	-2.321	-65.96	-19.408	-20.411
462	0.462	4.685	-31.213	-3.003	-7.362	-43.526	-47.8	-15.695	-17.157
463	0.463	-11.209	-11.372	-1.781	-4.645	6.408	-31.375	-12.182	-1.501
464	0.464	-4.857	-5.543	1.392	-2.1	26.364	-6.24	-15.255	-9.832
465	0.465	-10.701	-11.142	8.253	-9.039	8.2	-1.823	-10.381	-22.633
466	0.466	-19.439	-16.231	-4.81	-2.614	-8.197	-5.929	-9.556	7.741
467	0.467	-20.991	-20.678	-18.283	-31.619	-23.321	5.305	-7.172	3.686
468	0.468	-25.246	-16.582	-34.072	-27.541	36.296	-4.699	-9.06	-15.078
469	0.469	-26.421	-20.194	-27.602	-1.202	28.227	-7.738	-12.302	8.739
470	0.47	-18.116	-23.479	-29.458	-11.259	-8.713	-10.423	-3.351	11.88
471	0.471	-23.37	-26.589	-20.663	4.428	-15.273	-17.932	0.381	-7.799
472	0.472	-12.574	-34.909	-19.036	12.77	-9.308	-24.868	-7.885	-20.531
473	0.473	-11.28	-22.124	-29.027	-20.696	40.57	-22.722	-15.198	-27.442
474	0.474	-10.187	-5.838	-9.43	-16.238	20.406	-19.843	-21.936	-25.281
475	0.475	-13.733	-12.162	10.341	-12.176	13.802	-17.935	-17.646	-19.439
476	0.476	-21.144	-13.953	-28.139	-38.498	19.774	-19.697	-21.666	-3.544
477	0.477	-14.425	-15.578	-22.678	-28.45	-18.897	-11.759	-25.11	11.364
478	0.478	-11.938	-7.536	-17.569	18.548	-44.059	-1.675	-15.023	17.19
479	0.479	-24.121	-8.832	-21.939	-1.411	-48.555	17.891	6.669	-9.092
480	0.48	-25.863	0.03	-17.777	-7.427	13.886	26.267	41.142	-43.13
481	0.481	-24.327	-6.099	-21.359	-35.121	4.936	-1.954	9.245	-1.925
482	0.482	-20.086	-9.403	-4.244	-30.092	12.972	1.733	-19.751	-7.319
483	0.483	-13.745	-6.776	-1.087	-25.633	20.242	-8.323	-16.033	-22.338
484	0.484	-10.32	-6.246	1.665	-21.571	-40.42	0.973	-19.293	37.39
485	0.485	-7.273	-11.931	-0.813	-10.338	-48.612	3.691	-16.154	-3.138
486	0.486	-0.532	-13.836	-12.386	-7.044	-41.222	-9.092	-18.829	-25.146
487	0.487	7.377	-14.381	-22.999	-10.142	-34.608	-20.722	-16.269	-5.202
488	0.488	12.588	-18.498	-32.662	-12.862	-16.374	-22.877	-23.203	0.815
489	0.489	11.588	-10.586	-37.878	-30.668	-10.961	-20.95	-12.523	-4.554
490	0.49	10.778	0.252	-20.445	-23.696	-5.95	-19.201	-10.583	-19.551
491	0.491	-1.474	-12.736	-4.185	-21.571	-37.859	-27.132	-15.793	-15.02
492	0.492	-20.89	-28.642	-2.062	-15.79	-41.873	-22.88	-4.757	-10.873
493	0.493	-38.758	-35.083	-31.102	-10.6	-30.619	-16.481	-6.098	-22.016
494	0.494	-36.477	-37.074	-18.719	-21.62	14.145	-19.929	-9.772	-25.269
495	0.495	-42.902	-38.906	-22.405	-14.49	8.21	-20.861	-1.455	-28.398
496	0.496	-44.879	-27.972	-19.138	-10.864	-8.208	-10.01	-4.564	-20.163
497	0.497	-46.686	-26.644	-9.881	-7.412	-13.228	5.863	-9.416	-12.762
498	0.498	-42.125	-7.097	-7.219	-2.226	-36.061	-4.797	-6.931	-10.454
499	0.499	-43.562	18.473	-14.826	-5.145	-48.375	0.994	-9.294	-8.247
500	0.5	-31.828	42.353	1.357	0.822	-29.605	-7.729	-7.395	-13.942
501	0.501	-11.202	39.327	3.422	0.038	1.333	-15.664	-6.836	-26.05
502	0.502	2.856	2.441	9.169	1.988	-27.74	-19.903	-9.76	-40.313
503	0.503	31.055	-2.517	3.868	-5.365	-9.002	-21.035	-11.147	-26.706
504	0.504	57.308	-7.012	8.436	-6.333	-12.359	-19.82	-9.823	-31.888
505	0.505	67.3	-69.611	6.992	6.785	-9.329	-18.778	-3.261	-8.036
506	0.506	26.395	-114.46	0.514	-22.325	16.234	-17.734	11.422	9.044
507	0.507	-23.589	-138.995	-17.575	-9.96	12.969	-4.529	-12.025	37.318
508	0.508	-43.584	-28.105	-35.476	16.359	9.922	12.89	-21.327	41.048
509	0.509	-61.847	19.296	-42.556	13.04	12.695	1.255	-18.641	-3.6
510	0.51	-45.459	62.251	-44.812	3.699	51.25	-0.919	-11.129	-21.746
511	0.511	-30.416	127.948	-31.377	-10.478	12.597	4.817	-18.144	-16.26
512	0.512	-16.918	92.298	-33.227	-18.106	27.696	6.507	-11.813	-11.186
513	0.513	-4.577	124.817	-31.8	-29.779	-4.279	4.935	-6.061	-15.618
514	0.514	-0.968	95.256	-21.868	-27.671	-33.361	0.677	-14.811	-11.535
515	0.515	-11.094	-21.194	-18.332	-29.542	-59.72	-0.452	-22.791	-15.171
516	0.516	-26.843	-68.739	-2.814	-17.324	-22.076	-18.414	-29.991	-25.161
517	0.517	-41.04	-83.004	-9.352	-6.279	-7.026	-46.638	-13	-21.963
518	0.518	-38.594	-96.121	-11.437	-10.533	-11.519	-35.369	-10.714	-13.595
519	0.519	-31.7	-36.478	-9.863	-6.859	-15.583	-4.368	-4.361	-16.095
520	0.52	-12.605	-25.591	-5.355	-10.327	-26.852	-16.721	-6.329	-23.027
521	0.521	5.159	-35.409	1.686	-13.412	-9.881	-13.024	-11.577	-16.608
522	0.522	2.78	-44.246	-4.808	-6.618	-6.819	-2.941	-13.152	-6.94
523	0.523	0.599	-52.309	5.918	-9.096	-4.151	18.923	-8.928	-19.153
524	0.524	-9.146	-74.3	7.154	-11.412	-16.915	10.594	-7.811	-23.823
525	0.525	-17.933	-121.049	0.68	-6.544	-14.575	3.059	-13.848	-25.19
526	0.526	-13.397	-78.401	-2.878	2.193	-37.977	-8.524	-8.65	-26.354
527	0.527	-26.459	-61.891	-19.042	5.671	-22.348	-23.402	-3.85	-10.672
528	0.528	-42.395	-16.345	-21.432	-1.692	8.714	-36.932	-1.373	-12.767
529	0.529	-36.055	63.067	-27.873	-12.464	37.697	-52.786	-5.461	8.576
530	0.53	-26.438	117.29	-29.856	-16.671	3.618	-25.091	-10.304	51.189
531	0.531	-17.791	146.932	-21.209	-20.334	44.851	1.247	-6.995	8.604
532	0.532	-0.431	155.851	-0.599	-23.823	6.155	-2.048	-15.917	-30.133
533	0.533	6.488	82.497	2.056	-22.833	11.199	-5.127	-14.792	-55.315
534	0.534	-8.455	-65.557	-5.557	-23.763	-11.64	-7.816	-20.822	-41.785
535	0.535	-22.046	-129.023	-12.622	-19.462	-40.684	10.025	-13.509	-12.719
536	0.536	-13.38	-109.838	-10.548	-13.802	-37.044	12.383	-10.665	21.342
537	0.537	-11.886	-22.357	-8.634	-10.256	-40.293	6.005	-6.463	16.894
538	0.538	-10.585	-38.214	-6.884	-20.256	-5.848	-15.296	0.859	-3.822
539	0.539	-14.319	-52.528	-8.441	-24.47	7.724	-23.617	1.789	-22.627
540	0.54	-10.888	-39.347	-7.098	-10.123	-12.962	-21.096	-7.915	-39.773
541	0.541	-11.908	-27.503	-5.925	11.206	-9.32	-18.769	-9.09	-24.221
542	0.542	-14.864	-16.656	-7.058	25.37	-6.071	-25.156	-17.425	-21.583
543	0.543	-15.706	-26.528	-8.014	-13.091	-27.992	-23.211	-12.198	6.609
544	0.544	-8.437	-17.65	-3.193	-7.59	-19.662	-11.005	-9.294	25.316
545	0.545	-17.407	-9.546	-5.693	-2.508	-17.106	-3.063	-13.558	15.222
546	0.546	-6.642	-31.623	-7.993	-15.987	-0.79	-1.696	-11.241	5.894
547	0.547	-8.062	-25.06	-4.469	-11.805	5.627	-2.83	-0.402	-8.24
548	0.548	-9.282	-19.074	-9.067	-15.382	-19.52	0.697	7.534	-46.797
549	0.549	-10.479	-24.504	-9.599	-11.979	31.977	-8.956	6.196	-41.417
550	0.55	-9.539	-29.553	-6.072	-33.779	9.931	-23.259	-5.583	-26.356
551	0.551	-14.39	-16.015	-8.335	-47.895	-9.963	-29.043	-10.21	-12.843
552	0.552	-25.8	-11.989	-11.164	-24.689	-3.952	-30.771	-8.863	-8.815
553	0.553	-11.46	-8.379	-10.707	-21.613	-9.373	-26.121	-17.767	-5.152
554	0.554	-13.357	1.61	-9.46	-1.851	5.738	-24.762	-21.251	-15.209
555	0.555	-11.576	-1.561	-12.284	36.654	-17.098	-18.366	-13.898	-18.295
556	0.556	-19.487	-15.807	-13.364	-13.243	-29.544	-2.674	-7.114	-9.975
557	0.557	-18.161	-18.464	-14.455	-19.745	-48.359	20.744	-15.014	-12.457
558	0.558	-11.842	-25.556	-15.181	10.721	-38.276	23.867	-11.896	-5.412
559	0.559	-15.406	6.358	-11.847	16.198	-9.996	9.764	-2.981	-3.277
560	0.56	-20.705	1.926	-18.397	1.143	-21.311	-2.991	3.048	-24.741
561	0.561	-15.929	-2.099	-25.142	14.71	-4.227	-9.948	-0.009	-5.177
562	0.562	-15.212	-5.728	-11.905	10.667	5.103	-7.814	-0.951	12.546
563	0.563	-11.199	-22.783	-6	-23.381	42.079	-9.743	-10.608	14.952
564	0.564	-13.159	-19.711	-0.676	-82.956	26.985	-14.973	-9.42	-16.84
565	0.565	-11.242	-28.104	10.49	-42.281	40.422	-16.554	-10.558	-48.716
566	0.566	-20.16	-20.736	-11.05	-20.182	-22.155	-15.25	-11.506	-44.636
567	0.567	-19.015	-9.335	-20.189	-26.719	-31.067	-18.989	-12.439	-3.03
568	0.568	-15.556	1.107	-11.757	-8.505	-22.939	-20.204	-16.652	2.406
569	0.569	-20.789	-12.626	-24.432	-3.089	-0.866	-17.145	-18.921	-2.583
570	0.57	-29.675	-14.494	-31.302	-8.112	-20.865	-8.231	-18.281	-7
571	0.571	-16.484	-22.542	-24.819	-3.654	-39.066	-11.698	-13.578	5.408
572	0.572	-11.233	-21.316	-15.045	-16.01	-22.652	4.385	-14.115	1.751
573	0.573	-0.194	-12.55	-9.739	-12.316	-27.715	6.734	-9.254	-1.505
574	0.574	4.047	-11.516	-17.563	-22.363	-50.578	-8.132	-16.568	-10.796
575	0.575	18.346	-8.559	-13.194	-13.059	-46.517	-17.799	-17.495	-13.494
576	0.576	-2.956	-1.939	-16.778	1.079	10.146	-12.571	-7.795	-10.961
577	0.577	-22.672	-11.694	-29.842	13.861	18.218	-1.531	-6.628	-27.192
578	0.578	-35.419	-8.049	-28.019	-16.511	-33.455	2.728	-10.099	-42.06
579	0.579	-28.436	9.968	-26.384	-20.577	-40.02	3.879	-11.045	-43.95
580	0.58	-22.016	7.528	-4.625	5.73	-9.552	0.362	-11.98	-21.035
581	0.581	-20.038	5.307	23.715	2.428	-14.932	-9.326	-11.174	26.096
582	0.582	-21.74	11.776	-2.517	-13.265	-9.867	-26.369	-16.765	6.201
583	0.583	-20.134	2.152	7.647	-15.992	3.666	-33.4	-13.27	-12.037
584	0.584	-15.826	-17.262	29.604	-13.47	-25.353	-35.582	-4.552	-17.52
585	0.585	-14.616	-35.273	-12.894	-6.506	0.948	-29.83	13.445	-22.574
586	0.586	-3.745	-19.248	-43.207	-17.143	-43.789	-13.989	5.891	-36.114
587	0.587	-5.059	-25.808	-59.584	-19.071	11.162	-3.34	-10.375	-7.051
588	0.588	-6.172	-23.924	-34.356	-3.198	3.811	-13.022	-8.241	11.734
589	0.589	-16.962	-29.205	-20.748	-1.081	10.419	-11.314	-6.297	63.194
590	0.59	-21.16	-37.219	-16.634	-6.913	53.013	-6.701	-15.021	41.11
591	0.591	-30.009	-21.388	-12.904	-1.69	25.352	-5.364	-16.598	-5.759
592	0.592	-26.482	-23.552	4.169	-9.596	30.423	-9.045	-17.996	-11.773
593	0.593	-16.768	-6.161	7.298	-31.223	-10.793	-5.552	-16.899	-17.2
594	0.594	-20.405	-8.514	-6.82	-9.374	-5.322	-2.453	-10.948	-42.366
595	0.595	-12.056	-14.919	-9.339	-17.709	-30.414	-7.275	-5.777	-28.835
596	0.596	-11.072	-5.242	-16.335	-51.224	-16.793	-11.51	-14.737	-41.254
597	0.597	-10.081	-10.472	-9.967	-28.462	-4.422	-15.558	-15.959	0.319
598	0.598	-17.968	-2.518	-8.015	-32.581	-23.145	-8.966	-23.366	-5.151
599	0.599	-16.939	7.585	-6.275	1.42	-19.785	-4.7	-28.265	-10.291
600	0.6	-13.999	-1.255	-7.843	42.59	-16.553	-15.352	-15.17	-14.842
601	0.601	-14.733	-0.046	-17.933	47.945	26.132	-14.017	6.03	-18.983
602	0.602	-15.469	-16.051	-11.602	32.795	7.986	-7.636	-2.391	-37.808
603	0.603	-17.369	-18.329	-27.396	-17.58	2.628	-6.472	-4.995	-34.527
604	0.604	-12.676	-24.69	-16.914	2.276	7.634	-9.541	-2.763	-31.459
605	0.605	-9.743	-26.584	-18.945	-28.184	48.899	-12.421	-9.213	-0.366
606	0.606	-9.312	-21.318	-13.786	-78.153	32.461	0.761	-18.973	-21.129
607	0.607	-14.699	-25.944	-5.878	-58.28	-33.099	-12.742	-24.271	-39.936
608	0.608	-11.188	-18.782	-10.162	-15.753	-41.933	-3.971	-16.403	11.503
609	0.609	-18.519	-19.95	4.094	-10.34	47.764	-11.86	-23.634	107.82
610	0.61	-3.771	-21.087	9.847	-5.327	-59.505	-10.497	-20.023	68.279
611	0.611	6.921	-9.261	-16.505	-18.916	-73.701	-6.815	-9.269	-15.225
612	0.612	8.897	-7.699	-27.778	-14.899	-34.1	-10.32	0.709	-134.722
613	0.613	-6.906	-14.855	-17.739	-33.737	-45.793	-7.236	-3.056	-150.659
614	0.614	-13.247	-23.768	-33.448	-23.748	30.181	7.462	-6.632	-49.696
615	0.615	-22.869	-24.926	-25.162	-20.746	-19.071	13.823	-7.683	-10.338
616	0.616	-28.041	-19.699	-22.65	-12.451	-27.883	4.127	-20.544	1.331
617	0.617	-23.353	-16.785	3.047	10.773	-19.705	-18.713	-11.92	-9.612
618	0.618	-24.665	-17.54	6.277	20.042	-27.025	-15.63	-16.672	-19.565
619	0.619	-31.009	-6.855	3.126	5.918	33.562	-29.753	-15.427	-10.744
620	0.62	-22.646	-5.467	0.367	-1.604	-23.279	-37.284	-16.704	-2.686
621	0.621	-6.551	3.461	-2.207	-22.687	13.726	-30.315	-8.49	4.616
622	0.622	0.463	6.949	0.072	-8.549	7.201	-23.928	5.37	-2.039
623	0.623	11.15	-0.364	-23.37	-11.052	1.242	-18.143	-8.227	16.076
624	0.624	1.523	2.56	-26.467	-13.354	-26.402	-5.961	-10.014	-0.512
625	0.625	-14.303	-3.407	-18.156	-6.943	8.845	-10.618	-2.132	-5.665
626	0.626	-37.671	-15.576	-25.726	-4.956	4.406	-23.614	10.787	-10.236
627	0.627	-40.743	-27.74	-23.443	-10.092	-24.58	-21.869	2.822	-4.905
628	0.628	-32.416	-29.289	-25.589	-8.469	-13.337	-13.96	-9.429	-17.422
629	0.629	-30.484	-25.986	-23.647	-9.819	-51.117	1.896	-23.829	-28.772
630	0.63	-22.93	-30.236	-21.881	-13.54	-36.092	8.249	-25.807	-25.613
631	0.631	-11.297	-23.846	-13.898	-10.1	-4.182	21.775	-13.648	-10.023
632	0.632	-13.396	-27.325	-12.471	-11.09	-0.107	48.051	-12.122	26.891
633	0.633	-7.55	-11.252	-6.05	-25.838	-18.857	21.661	-10.79	21.782
634	0.634	-19.712	0.353	-9.521	-15.225	-8.73	11.525	-7.128	-1.158
635	0.635	-15.029	-1.802	-12.586	-17.176	-11.829	-4.214	1.194	-5.333
636	0.636	-13.63	-7.653	-13.553	-11.9	-14.527	-35.418	0.235	-9.121
637	0.637	-17.265	-27.017	-12.621	-7.998	-17.09	-31.387	-12.546	-5.914
638	0.638	-16.085	-24.499	-8.42	-3.333	-5.466	-20.161	-14.313	-2.849
639	0.639	-25.749	-3.396	-4.388	3.873	9.426	-23.472	0.004	-17.053
640	0.64	-16.86	-17.52	-10.995	-7.875	-4.166	-26.578	-1.925	-14.576
641	0.641	-8.54	-4.754	-6.746	-22.144	-20.022	-29.275	3.294	-16.931
642	0.642	-7.585	-2.418	-4.441	-31.805	11.903	-36.807	7.944	-19.188
643	0.643	-10.499	-4.521	6.382	-5.499	-38.395	-20.506	-5.017	-1.87
644	0.644	2.662	-6.398	11.038	-9.165	-31.902	-18.327	-3.264	5.007
645	0.645	0.737	-15.071	18.199	7.894	-26.021	-16.364	-7.888	-1.473
646	0.646	-0.987	-22.979	-1.362	23.6	57.094	-11.145	-6.494	-15.056
647	0.647	-24.765	-30.115	-32.513	3.874	-2.572	-9.623	-10.13	-16.826
648	0.648	-34.783	-33.762	-20.073	1.389	-35.135	-5.382	-4.077	3.865
649	0.649	-12.899	-46.898	-8.728	-5.56	-45.074	-1.722	-9.241	1.088
650	0.65	-15.587	-27.536	-5.337	-11.897	-36.237	-2.917	-4.331	-6.586
651	0.651	-18.097	-19.966	10.386	-21.528	4.315	-14.73	-3.478	-18.28
652	0.652	-20.421	-3.675	47.381	1.37	-3.084	-16.276	-14.057	-50.253
653	0.653	-18.283	11.239	62.52	17.114	57.426	-26.332	-18.27	-27.471
654	0.654	-4.743	-2.298	-6.157	19.809	0.46	-14.532	-37.776	-6.794
655	0.655	-16.934	-7.526	-35.723	1.977	7.685	-6.611	-12.165	-18.054
656	0.656	-12.273	-2.904	-62.393	-23.778	-25.849	-13.81	-15.377	-28.092
657	0.657	-7.991	7.151	-54.217	-33.904	-44.194	-14.98	-24.599	-25.008
658	0.658	-1.612	6.001	-17.206	-43.218	-38.933	-6.651	-16.229	-5.314
659	0.659	-19.639	-2.291	-23.768	-29.078	-44.094	5.156	-13.666	-7.774
660	0.66	-27.264	-9.608	-41.944	-21.502	-30.615	-5.846	2.632	-0.684
661	0.661	-15.675	-10.54	-25.484	-9.855	-10.06	7.176	-3.708	5.733
662	0.662	-34.815	-9.719	-30.503	-3.455	1.028	-1.482	-5.577	-7.859
663	0.663	-11.576	-10.468	-16.955	-20.854	17.945	-6.073	-10.728	-20.161
664	0.664	-20.869	-18.403	-12.865	-32.458	2.126	1.142	-15.31	3.559
665	0.665	-18.171	-19.399	-31.607	-38.82	4.796	-5.188	-10.993	-6.476
666	0.666	-15.686	-18.445	-14.534	-32.982	-13.087	-15.963	-12.102	-22.095
667	0.667	-13.411	-15.913	-5.21	-13.596	-1.593	-8.773	5.945	-7.893
668	0.668	-11.303	-28.082	-2.453	-16.056	21.729	-20.599	3.485	-10.349
669	0.669	-13.252	-29.802	-15.182	-27.618	-4.041	-23.917	5.849	-26.55
670	0.67	-11.526	-21.845	-8.188	-16.946	-7.054	-3.238	-0.495	-41.373
671	0.671	-13.08	-8.85	-10.283	-11.134	-26.763	-5.979	-21.729	-12.258
672	0.672	-8.811	-35.134	-16.068	-19.852	1.503	17.21	-35.806	-16.228
673	0.673	-9.958	-8.787	-28.243	-18.297	5.155	1.51	-28.206	25.466
674	0.674	-8.797	-18.802	-20.319	-22.553	-4.898	-12.645	-21.19	-2.12
675	0.675	-11.917	-9.407	-4.476	-31.461	10.766	-5.136	-19.016	-7.099
676	0.676	-12.935	-12.006	6.159	-44.627	19.093	-26.259	-20.911	-29.877
677	0.677	-12.236	0.856	-19.013	-18.311	26.661	4.893	5.454	-0.795
678	0.678	-13.069	-10.7	-29.084	15.741	24.322	-7.477	16.708	-11.962
679	0.679	-12.533	-0.039	-32.183	47.66	35.005	3.774	-14.239	-1.863
680	0.68	-18.561	-5.895	-29.465	51.713	5.964	-13.224	-18.299	-17.491
681	0.681	-22.633	-14.704	-26.945	17.639	-31.587	-3.903	-21.969	-14.722
682	0.682	-29.198	-19.446	-15.32	13.178	-36.576	4.454	-18.659	-12.141
683	0.683	-17.76	-15.26	8.111	0.774	-59.369	1.982	-15.541	-5.099
684	0.684	-19.29	-14.111	-1.162	-10.473	-21.786	-4.984	-18.235	-2.892
685	0.685	-23.55	-8.093	-9.479	-55.181	-16.693	-11.394	-10.669	-4.782
686	0.686	-14.653	-19.873	3.298	-36.985	-3.126	-9.537	-3.672	-31.061
687	0.687	-1.517	-30.887	14.909	-20.526	-15.454	-28.986	-1.517	-42.235
688	0.688	-3.279	-26.629	17.034	-25.536	-11.699	-16.293	-15.061	9.306
689	0.689	4.652	-20.249	18.973	-29.973	12.187	-23.342	-16.81	2.022
690	0.69	-11.229	-11.919	3.113	-25.903	-22.196	-34.078	-8.883	-31.413
691	0.691	-9.108	-12.888	9.496	8.148	-35.743	-32.218	-13.165	11.222
692	0.692	-7.174	-21.793	11.429	21.67	-56.435	-51.637	-9.505	-16.402
693	0.693	-12.396	-32.64	-14.9	-15.904	0.344	-44.16	-8.358	-21.404
694	0.694	-23.429	-13.882	-18.58	-10.868	24.761	-18.435	-7.418	-25.806
695	0.695	-22.071	-11.365	-8.531	-15.312	-12.152	5.428	-16.355	-46.452
696	0.696	-28.458	-4.41	-30.414	-19.34	-32.066	14.762	-19.87	-42.724
697	0.697	-41.618	-15.073	-55.985	-8.069	-25.958	0.689	-22.992	-11.719
698	0.698	-18.8	-5.419	-93.771	1.997	-20.513	3.254	-25.922	25.879
699	0.699	-21.921	6.759	-58.58	-1.13	-15.45	14.919	-26.713	61.18
700	0.7	-7.798	-17.055	-8.282	18.583	7.398	-16.969	-14.542	10.928
701	0.701	-5.282	-27.094	-1.73	-9.686	-4.933	-21.391	11.75	-22.509
702	0.702	-16.89	-17.768	-7.776	-35.992	-8.541	-17.313	15.375	-16.48
703	0.703	-6.242	-15.004	-2.423	-5.003	-11.798	-6.08	12.028	-21.922
704	0.704	-12.04	-7.404	-7.51	15.687	35.311	-2.793	-9.895	-6.819
705	0.705	-24.22	8.864	-3.171	-18.397	-11.51	12.898	-24.086	-29.654
706	0.706	-28.857	-1.783	-7.362	-4.878	43.469	-6.849	-16.565	-8.943
707	0.707	-7.184	-19.197	-3.805	-8.986	-8.203	-30.083	-0.34	9.866
708	0.708	8.496	-26.146	13.127	-5.348	-28.126	-14.428	6.012	-34.784
709	0.709	34.05	-28.264	16.211	-15.453	-9.903	-39.985	4.069	-28.712
710	0.71	-10.666	-22.457	13.482	-18.565	-15.245	-50.048	2.339	-0.993
711	0.711	-41.047	-20.711	-14.809	-10.232	-20.153	-34.381	-8.673	-5.953
712	0.712	-35.617	-3.284	-11.157	-12.7	2.804	-31.656	-10.017	-19.399
713	0.713	-30.579	8.332	-21.255	-14.993	23.654	-24.1	-6.336	-15.261
714	0.714	-26.094	18.974	-30.561	-17.129	-10.262	-12.481	-9.84	-11.512
715	0.715	-13.679	1.548	-27.853	-19.101	-14.632	-14.591	-6.804	-1.366
716	0.716	-2.42	-19.553	-15.088	-13.893	14.41	2.833	-13.594	-10.63
717	0.717	-19.411	-22.269	-8.092	-18.515	3.168	23.907	-12.816	-8.018
718	0.718	-22.457	-19.739	-10.192	-14.232	-48.285	26.554	-5.445	-10.696
719	0.719	-19.702	-12.765	-4.367	-13.044	-85.237	13.73	-6.402	-22.426
720	0.72	-17.151	-19.136	-16.572	-4.721	-65.326	11.37	-17.805	-20.272
721	0.721	-19.418	-21.017	-11.924	-9.915	-10.396	17.741	-9.872	-22.043
722	0.722	-17.234	-15.739	-10.557	-12.78	11.655	11.91	-5.653	-20.081
723	0.723	-3.617	-39.497	-6.873	-11.986	-21.83	13.655	-17.504	-11.989
724	0.724	1.654	-77.171	3.955	-7.895	-15.822	24.676	-15.988	1.092
725	0.725	6.334	-72.084	-6.107	-5.951	0.64	2.976	-8.829	-11.035
726	0.726	7.727	-49.183	-9.754	-9.234	-14.415	-25.291	-9.988	-9.352
727	0.727	-6.556	-20.092	-10.88	-10.952	-0.857	-36.557	-8.814	-10.647
728	0.728	-8.462	14.038	-16.1	-8.348	-29.853	-33.277	-11.874	-1.701
729	0.729	-17.128	64.405	-20.931	-12.66	-3.519	-23.997	-10.874	-17.32
730	0.73	-25.007	84.397	-14.914	-14.272	13.515	-21.274	-13.378	-19.356
731	0.731	-32.12	66.257	-15.662	-13.779	-2.177	-18.768	-14.143	-9.607
732	0.732	-33.24	27.594	-16.19	-8.307	0.437	-16.458	-14.718	2.654
733	0.733	-24.904	-17.844	-15.531	-14.833	-7.143	-10.073	-10.051	-14.701
734	0.734	-15.23	-35.973	-11.391	-19.06	-14.206	-4.284	-11.759	-7.677
735	0.735	-8.83	-41.289	-14.828	-23.107	17.642	22.009	-18.691	-9.76
736	0.736	4.363	-36.091	-13.428	-19.635	-14.33	10.754	-17.684	-19.359
737	0.737	-4.28	-31.477	-11.237	-25.627	-26.751	0.679	-9.705	-24.519
738	0.738	-18.517	-18.932	-15.618	-13.413	-15.583	9.956	-4.435	-26.025
739	0.739	-16.486	-15.075	-19.612	-4.687	8.227	12.656	2.363	-12.967
740	0.74	-11.156	-18.193	-14.704	-3.118	42.733	-5.144	6.643	-18.134
741	0.741	-12.614	-8.779	-14.081	-1.732	10.836	-12.13	-2.223	-10.172
742	0.742	-16.783	-6.088	-9.965	-2.842	-18.169	-10.009	-8.189	5.766
743	0.743	-15.537	-8.689	-10.312	-11.1	-14.544	-39.039	-11.252	-0.566
744	0.744	-11.979	-25.066	-4.883	-16.307	-17.785	-84.9	-6.369	-10.187
745	0.745	-15.019	-18.779	-8.362	-27.114	16.742	-54.465	-14.247	-8.392
746	0.746	-17.862	-16.905	-17.058	-25.714	-6.037	-48.989	-17.3	-9.892
747	0.747	-18.58	-15.121	-18.208	-6.118	6.361	-33.841	-18.228	-19.885
748	0.748	-16.199	-19.646	-17.237	13.672	-19.929	-29.359	-20.711	-23.472
749	0.749	-12.627	-23.793	-16.275	0.923	-2.865	-16.938	-18.362	-15.059
750	0.75	-17.179	-30.056	-6.569	-15.316	-24.701	-5.695	-8.844	-3.136
751	0.751	-19.984	-28.813	13.054	-38.715	-4.872	-2.426	8.243	-1.54
752	0.752	-18.523	-27.772	38.685	-23.045	12.999	0.655	1.349	20.152
753	0.753	-17.069	-16.854	14.962	19.512	1.458	3.381	-4.968	10.886
754	0.754	-10.393	1.98	-0.627	13.531	3.672	-4.14	-6.849	25.024
755	0.755	-15.156	4.57	-8.887	-2.885	-2.017	16.927	-15.538	7.255
756	0.756	-3.675	-2.305	-21.598	-7.916	-14.185	8.519	-10.881	-27.751
757	0.757	-8.238	-12.862	-19.231	-12.39	-28.396	10.894	-12.204	-32.745
758	0.758	-9.5	-10.847	-51.125	-8.355	-30.288	3.761	-23.959	-28.249
759	0.759	-8.247	-12.511	-37.524	-12.044	-56.596	-2.744	-31.85	-7.533
760	0.76	-21.344	-20.347	-25.092	-22.099	-67.776	-8.676	-21.751	-26.308
761	0.761	-16.12	-21.562	-13.84	-37.759	-36.796	-20.967	-18.049	-43.301
762	0.762	-20.789	-15.065	-3.769	-12.186	-40.874	-22.498	-12.039	-27.588
763	0.763	-22.173	-8.955	-6.858	4.83	-29.652	-23.658	4.035	-30.257
764	0.764	-21.017	-7.867	-15.172	20.477	8.141	-24.689	29.793	-17.414
765	0.765	-19.844	-8.698	-17.676	0.733	53.651	-18.607	-7.935	17.655
766	0.766	-18.833	-6.058	-29.26	-22.5	47.69	-2.5	-23.029	93.365
767	0.767	-23.605	-18.162	-18.576	-6.833	9.03	32.568	-18.582	125.912
768	0.768	-15.623	-16.342	-8.857	-9.534	24.163	7.442	-14.514	56.83
769	0.769	-8.229	-17.847	7.047	3.252	19.649	-6.077	-18.179	-77.467
770	0.77	-22.895	-36.597	-3.564	-12.992	15.551	-10.129	-8.108	-173.663
771	0.771	-20.737	-18.74	-13.226	-15.096	-18.56	-6.441	7.57	-156.226
772	0.772	-26.511	-25.624	-11.47	-5.414	-5.001	-16.469	4.867	-76.659
773	0.773	-7.127	-14.871	-3.524	-10.64	-17.349	-19.544	2.36	-4.47
774	0.774	0.458	-12.852	-4.876	0.392	-28.568	-16.82	-13.899	8.693
775	0.775	-6.472	-11.052	-16.673	-3.865	-38.576	-19.337	-11.773	-50.882
776	0.776	-8.566	-9.428	-15.13	-23.402	-10.252	-7.758	-17.582	3.322
777	0.777	-2.724	-7.96	-7.978	-48.947	-28.98	-9.929	-15.843	32.945
778	0.778	-14.906	-1.434	-14.38	-59.02	-18.896	-19.634	-7.913	6.245
779	0.779	-22.826	-4.795	-17.885	-30.783	-9.639	-28.352	-15.082	-18.152
780	0.78	-18.561	-5.629	-16.947	-19.578	-17.918	-17.322	-11.423	-10.817
781	0.781	-12.168	-6.489	-29.741	-9.537	20.676	-7.254	-7.965	-4.228
782	0.782	5.822	-7.207	-34.992	-18.833	-29.206	-10.922	-15.361	1.772
783	0.783	23.619	-19.359	-14.316	-10.508	17.628	-2.583	-18.312	7.21
784	0.784	2.516	-45.691	-0.217	-7.983	35.754	-1.599	-17.569	12.222
785	0.785	-17.238	-79.815	-7.796	-10.302	-2.987	-4.499	-11.965	-19.738
786	0.786	-35.046	-66.345	-14.8	-3.933	2.033	-17.627	-10.042	-23.824
787	0.787	-37.342	-54.041	-16.962	-2.04	6.442	-23.421	-10.633	-5.071
788	0.788	-43.716	-50.421	-18.942	-0.311	-39.46	-11.223	-4.05	-8.397
789	0.789	-41.789	-26.634	-20.74	-4.972	-57.702	-22.247	-3.274	7.26
790	0.79	-36.566	20.385	-12.875	-9.259	-52.305	-3.48	-8.909	4.539
791	0.791	-28.648	121.215	-17.211	-2.906	-37.227	-6.032	-9.522	-3.028
792	0.792	-21.512	135.561	-8.4	-11.298	22.373	-17.682	-7.625	-14.637
793	0.793	-15.152	122.442	-5.019	-6.12	-18.316	-7.062	-15.388	-16.748
794	0.794	-6.865	86.864	-2.036	-12.938	-25.688	-20.656	-22.766	-14.817
795	0.795	-7.877	32.68	-1.182	-26.171	-32.297	-8.532	-16.02	-20.064
796	0.796	-6.955	-56.154	-14.46	-28.188	-1.947	-3.915	-11.794	-24.702
797	0.797	-14.921	-115.743	-16.518	-16.065	-7.393	-2.582	-6.209	-14.615
798	0.798	-18.051	-83.214	-18.37	7.689	-2.389	-8.988	-1.408	4.921
799	0.799	-20.971	-73.343	-7.445	4.349	2.001	6.696	-7.443	-9.239
800	0.8	-14.996	-46.634	-6.182	7.385	-27.033	8.849	-14.834	-1.739
801	0.801	-20.643	-38.523	-12.663	-1.023	-15.849	-0.8	-11.967	-4.107
802	0.802	-22.609	-31.182	-16.242	-8.716	-19.173	-23.601	-12.76	-6.26
803	0.803	-12.583	-11.264	-19.45	-15.794	-28.471	-20.468	-8.711	-0.472
804	0.804	-2.552	-17.276	-4.921	-17.99	-20.165	22.151	-0.8	-12.689
805	0.805	-3.749	-22.693	-7.23	-16.135	18.338	64.731	-6.054	-17.324
806	0.806	-21.781	-27.716	-1.608	10.105	-20.354	70.175	-14.987	-13.067
807	0.807	-14.257	-32.165	-0.037	6.335	-5.248	55.099	-18.494	-9.43
808	0.808	-7.309	-28.118	-8.124	-10.801	8.287	13.883	-11.161	-12.992
809	0.809	20.342	-39.365	-9.656	-32.787	-4.124	-2.563	-10.223	2.992
810	0.81	24.006	-56.438	-6.11	-35.625	14.618	-27.729	-5.996	-13.28
811	0.811	13.924	-22.034	-14.53	-33.251	31.635	-96.463	-6.779	-19.699
812	0.812	17.016	-8.517	-13.643	1.657	28.564	-205.058	-8.712	-29.431
813	0.813	-2.74	-12.597	-20.499	6.603	-13.969	-104.052	-13.353	-45.33
814	0.814	-15.544	-23.837	-26.592	-16.306	-19.936	-38.269	-9.279	-13.471
815	0.815	-31.827	-27.156	-32.299	-12.308	-25.328	-2.681	-2.284	-9.096
816	0.816	-42.513	-11.522	-27.562	-8.721	-10.204	8.142	-5.199	-13.195
817	0.817	-36.737	-3.271	-23.014	-25.841	-14.653	17.998	-11.208	5.659
818	0.818	-28.045	24.91	-19.033	-22.808	31.2	9.102	-13.522	-4.285
819	0.819	-26.514	36.073	-15.638	-20.159	-11.36	0.965	-11.577	4.987
820	0.82	-13.567	-1.728	-10.3	-22.735	27.348	-6.386	-14.86	-20.679
821	0.821	-18.812	-26.956	-9.808	-11.23	12.27	-26.329	-11.956	-24.138
822	0.822	-17.271	-40.56	-9.304	-9.186	-1.346	-20.33	-11.175	-1.799
823	0.823	-15.918	-28.242	-3.939	-11.191	-5.481	-14.918	-10.775	1.283
824	0.824	-16.482	-21.325	-7.454	-9.524	-39.655	0.162	-8.447	-18.418
825	0.825	-17.641	-17.693	-9.405	-17.519	-35.286	4.588	-3.619	-15.855
826	0.826	-23.651	-21.014	-12.326	-13.341	-22.967	-7.827	-8.245	-13.536
827	0.827	-16.305	-17.956	-10.968	-7.046	3.361	-19.067	-6.486	-11.366
828	0.828	-23.082	13.154	-12.314	-1.139	20.414	-22.382	-7.831	6.118
829	0.829	-22.317	17.16	-9.398	-6.43	-26.597	-13.132	-0.506	-5.48
830	0.83	-24.654	20.79	-13.063	-7.41	-46.547	-10.483	0.452	-28.889
831	0.831	-13.832	17.443	-11.693	-20.559	-28.348	-8.028	9.363	-13.176
832	0.832	-12.295	-17.075	-8.754	-23.455	10.382	-10.402	8.222	-21.453
833	0.833	-5.128	-12.684	-12.732	-29.31	45.566	-4.07	-5.701	-3.605
834	0.834	3.794	16.296	-10.072	-24.125	4.357	9.422	-26.989	3.374
835	0.835	-7.045	19.892	-10.303	-6.747	-1.022	-2.837	-24.258	-7.28
836	0.836	-25.842	23.08	-14.262	14.283	-6.079	-1.35	-21.721	-16.945
837	0.837	-23.357	1.153	-6.198	-16.885	-19.617	-8.561	-24.037	-4.744
838	0.838	-16.414	-24.426	-2.615	-4.432	1.093	-4.937	-17.638	-19.028
839	0.839	-18.557	-27.731	0.545	6.831	-10.143	1.054	3.657	-13.203
840	0.84	-5.007	-37.018	7.407	3.576	-0.089	8.396	6.371	-11.473
841	0.841	-3.255	-45.286	10.025	25.443	-40.926	1.628	-1.17	-22.516
842	0.842	-7.871	-52.708	14.181	-5.705	-24.472	-8.043	-22.261	-23.903
843	0.843	-3.584	-41.008	12.358	-18.068	-39.535	-6.9	-19.534	-12.17
844	0.844	2.836	-26.07	6.477	0.743	-25.984	-10.396	-11.972	-7.606
845	0.845	-3.124	-12.544	-0.754	-2.523	3.069	-7.316	-14.289	-29.336
846	0.846	-19.151	-28.486	-7.409	-11.818	-23.242	-0.53	-16.408	-38.664
847	0.847	-16.788	-22.257	-20.44	-14.491	-13.14	10.904	-6.718	-13.144
848	0.848	-27.402	-12.77	-22.219	-6.903	-3.806	-9.782	-8.439	3.895
849	0.849	-17.695	-14.64	-30.781	-13.823	-34.938	-12.486	-3.769	19.573
850	0.85	-12.44	-3.69	-19.621	-7.402	-14.203	-9.949	0.513	16.832
851	0.851	-17.049	-5.088	-9.436	21.654	-2.987	-16.91	-5.86	-6.41
852	0.852	-9.856	-3.966	10.225	0.955	-13.039	-19.041	-16.681	-3.333
853	0.853	-13.51	-0.51	30.068	-10.263	-16.111	-24.857	-15.312	-11.661
854	0.854	-7.497	-5.739	6.946	-13.545	-18.83	-2.03	-11.621	-34.892
855	0.855	-14.86	-16.581	-2.227	-29.204	-36.662	-11.297	-15.095	-38.016
856	0.856	-15.857	-20.832	-21.855	-20.868	-34.362	-19.579	-14.127	-23.917
857	0.857	-23.808	-14.427	-29.298	-13.283	-15.219	-11.989	-15.09	9.539
858	0.858	-20.706	-10.921	-22.233	-1.644	2.556	-18.939	-12.573	13.979
859	0.859	-27.452	0.925	-37.045	0.495	-4.418	-16.817	-11.795	-23.575
860	0.86	-28.17	-6.968	-42.754	2.427	-10.809	-3.261	-16.629	-18.536
861	0.861	-30.441	-19.909	-37.426	-23.893	-8.834	-15.45	-18.534	-5.003
862	0.862	-19.569	-25.076	-23.019	-27.555	-17.537	-20.141	-11.931	-9.077
863	0.863	-5.216	-20.382	-13.256	-24.211	6.223	-16.008	-5.918	24.971
864	0.864	-7.148	-10.278	-14.925	-21.061	32.237	-10.033	-8.234	29.414
865	0.865	5.036	-3.874	-6.921	-18.321	42.187	-8.858	-7.645	8.721
866	0.866	-6.02	14.146	-14.015	-31.059	32.81	-0.54	-17.695	-47.978
867	0.867	-19.015	1.414	-10.269	-33.351	1.527	-1.519	-21.945	-72.362
868	0.868	-10.32	-10.153	2.954	-31.207	-19.248	-16.199	-15.568	-20.673
869	0.869	-5.678	-12.226	4.757	-17.632	-15.609	-35.291	-12.089	-27.234
870	0.87	-15.734	-17.977	0.166	8.725	-32.762	-22.45	1.842	-21.214
871	0.871	-22.104	-12.741	-15.64	-10.022	14.171	-24.713	3.759	-15.798
872	0.872	-25.574	-8.101	-26.221	-13.261	20.622	-22.554	-8.451	-10.767
873	0.873	-22.469	-15.282	-31.978	-10.122	38.681	-12.844	-6.902	2.794
874	0.874	-7.748	-18.961	-37.153	-12.783	-0.183	-0.606	-5.547	-1.246
875	0.875	-5.603	-27.276	-32.482	0.049	-15.43	0.996	-25.105	-4.915
876	0.876	-11.402	-19.912	-36.75	-2.23	-47.474	-3.194	-22.394	-1.619
877	0.877	-13.131	-11.012	-25	-12.826	-59.95	0.561	-9.614	-10.906
878	0.878	-17.757	-2.681	-23.483	-26.34	-33.685	4.102	25.423	3.217
879	0.879	-16.389	-18.701	-16.36	-35.015	3.991	13.824	0.272	-14.59
880	0.88	-9.981	-11.693	-10.002	-33.421	-21.246	17.553	-13.268	-30.853
881	0.881	-8.805	-5.266	-25.711	-14.644	-7.766	11.587	-17.342	-28.754
882	0.882	-13.996	-14.904	-53.427	23.858	4.609	4.249	-13.689	-22.954
883	0.883	-16.872	-30.781	-64.699	18.448	-6.614	5.229	-3.648	3.366
884	0.884	-19.356	-15.881	-47.73	13.426	-23.651	7.763	-19.35	14.601
885	0.885	-13.71	-10.065	-0.777	26.994	-1.86	-4.379	-11.076	-30.087
886	0.886	-17.184	-22.248	-20.792	-18.823	-27.464	-23.682	1.658	-24.077
887	0.887	-16.606	-20.687	9.485	-73.722	-17.509	-21.11	-5.345	-29.485
888	0.888	-20.666	-22.062	37.056	-36.726	-33.244	-42.153	1.022	-14.361
889	0.889	-24.144	-13.208	11.797	-30.128	-30.577	-39.399	-0.932	17.59
890	0.89	-17.75	-24.095	7.263	0.295	-17.876	-31.823	-9.63	5.22
891	0.891	-20.243	-28.4	11.287	-5.102	-1.662	-29.484	-8.071	8.906
892	0.892	-12.875	-16.641	0.014	-20.163	13.217	-14.589	-18.129	25.921
893	0.893	-11.889	-15.138	-3.355	-24.611	-0.37	-8.801	-19.304	22.803
894	0.894	-11.105	-16.518	-6.561	-12.206	-19.803	-14.04	-13.31	-2.759
895	0.895	-11.87	-22.908	-3.972	6.625	-7.105	-25.091	-10.192	-19.836
896	0.896	-16.706	-9.749	-21.912	-24.297	-9.515	-20.849	-9.191	-29.214
897	0.897	-14.791	-4.551	-38.317	-11.914	-20.246	-22.011	-11.696	-43.404
898	0.898	-16.549	-6.109	-23.606	-0.74	-2.898	-11.166	-14.003	-20.131
899	0.899	-16.176	-19.078	1.411	2.52	-5.263	-12.528	-17.477	-4.205
900	0.9	-15.794	-13.844	4.586	5.567	1.06	-0.743	-12.818	-12.377
901	0.901	-15.401	-2.801	1.406	8.274	-8.629	-5.406	-12.245	-14.883
902	0.902	-9.403	-1.437	4.021	0.741	-20.785	-12.572	-10.947	-26.543
903	0.903	3.767	-5.102	1.424	-6.241	3.066	-6.166	-7.687	-20.171
904	0.904	21.188	-8.58	-5.605	-12.682	20.102	-2.676	-1.117	-10.51
905	0.905	23.518	-18.263	-7.823	-6.893	29.474	0.425	-2.095	-12.302
906	0.906	-8.423	-24.672	-2.117	-8.639	-13.038	-14.301	-13.52	-10.795
907	0.907	-21.974	-23.523	-3.939	-7.081	5.18	-16.454	-11.97	-17.972
908	0.908	-34.376	-26.623	-8.672	-8.424	-11.214	-30.013	-7.703	-19.136
909	0.909	-38.064	-25.663	-18.835	-9.573	-26.245	-45.903	-8.844	-20.318
910	0.91	-34.787	-14.251	-22.63	-8.411	-48.924	-43.786	-26.82	-13.02
911	0.911	-31.709	-9.643	-16.736	-13.65	-11.19	-26.363	-19.246	-17.888
912	0.912	-29.023	6.19	-17.819	-18.567	14.07	-0.63	-12.25	-17.081
913	0.913	-21.48	4.03	-13.087	-16.076	27.728	23.163	-10.095	-22.7
914	0.914	-19.141	9.813	-15.668	-15.326	15.52	45.021	-8.136	-11.862
915	0.915	-12.746	1.094	-16.502	-13.418	-10.579	70.565	-9.85	-0.835
916	0.916	-10.797	-6.857	-14.631	-7.466	27.405	60.517	-8.277	-2.197
917	0.917	-12.532	-8.219	-8.683	-8.255	-27.968	13.501	-1.094	-5.909
918	0.918	-10.994	-7.073	-7.941	-13.058	-20.463	-33.326	-7.469	-16.81
919	0.919	-15.257	-10.576	-6.011	-16.321	13.111	-39.326	-8.63	-12.584
920	0.92	-11.586	-11.555	-16.064	-7.353	7.249	-33.919	1.042	-11.431
921	0.921	-12.762	-18.342	-20.327	-19.066	12.792	-18.83	-0.102	-12.594
922	0.922	-7.554	-10.394	-13.966	-11.054	-2.169	-14.369	-15.757	-7.42
923	0.923	-10.476	-13.477	-17.46	-18.149	11.584	-18.446	-13.614	-16.374
924	0.924	-14.738	-14.445	-7.8	-24.472	-17.297	-14.772	-3.911	-15.228
925	0.925	-7.377	-15.22	11.735	-16.096	-36.018	-24.823	-12.596	-10.049
926	0.926	-16.266	-7.874	31.504	-15.049	-32.662	-40.492	-20.521	-5.24
927	0.927	-15.099	-16.777	-1.945	-0.261	-35.714	-26.352	-19.147	0.748
928	0.928	-14.124	-25.092	-6.353	-2.342	-15.912	-13.567	-17.945	6.308
929	0.929	-18.963	-26.051	-18.689	-19.725	-33.59	-11.241	-11.891	-4.581
930	0.93	-12.96	-28.961	-22.285	10.697	-40.422	3.678	-0.063	-3.094
931	0.931	-20.299	-33.22	-18.86	6.68	-55.264	13.373	10.973	-10.303
932	0.932	-13.519	-21.035	-15.63	-12.027	-26.172	8.15	0.915	-19.239
933	0.933	-14.316	-19.314	-12.832	-15.228	2.931	0.204	-10.874	-13.268
934	0.934	-13.589	-11.416	-5.219	-18.258	21.781	-21.467	-6.2	-16.364
935	0.935	-7.059	-15.69	-7.479	-26.519	-1.95	-30.747	-7.544	-19.298
936	0.936	-11.366	-22.081	3.206	-23.933	32.584	-33.464	-6.364	-23.638
937	0.937	-13.725	-13.766	-2.582	-21.578	-17.626	-30.964	-17.167	-26.003
938	0.938	-10.251	-8.542	-11.195	-2.416	-10.902	-19.349	-9.977	-24.105
939	0.939	-14.9	-7.574	-28.458	-15.148	7.351	-4.463	-18.843	-14.055
940	0.94	-17.799	-10.08	-58.703	-8.14	-9.001	5.183	-17.651	-6.907
941	0.941	-12.959	-10.839	-46.187	-10.219	-44.122	10.384	-18.599	4.87
942	0.942	-21.662	-8.898	-19.723	-12.12	-2.818	5.721	-15.68	6.377
943	0.943	-13.326	-9.463	-2.518	-31.458	24.927	-1.429	-14.897	7.704
944	0.944	-12.338	-12.356	-5.443	-44.205	30.007	-2.561	-27.07	27.247
945	0.945	-15.223	-5.373	-2.591	-27.916	52.915	-6.014	-32.276	35.53
946	0.946	-9.215	3.555	0.041	4.061	23.989	-15.683	-8.442	1.996
947	0.947	-11.537	-7.234	21.231	36.012	12.889	-16.842	-5.134	-66.744
948	0.948	-19.476	-8.541	-21.274	15.32	-4.099	-20.321	-2.035	-195.134
949	0.949	-16.399	-20.314	-39.432	19.024	-7.183	-10.602	-4.746	-72.656
950	0.95	-21.288	-15.669	-44.874	-18.685	-26.899	-9.385	13.066	38.622
951	0.951	-17.066	-17.035	-19.701	-13.643	-50.057	-22.492	38.819	52.884
952	0.952	-21.16	-20.727	-15.172	-9.175	-53.105	-38.31	1.101	13.343
953	0.953	-17.685	-14.747	-19.145	11.541	-10.549	-23.37	-13.974	1.497
954	0.954	-17.106	-11.655	-15.388	-22.531	-65.502	-2.023	-9.505	12.309
955	0.955	-9.36	-8.742	-12.053	-36.094	-43.369	6.35	-13.55	2.422
956	0.956	-14.591	-18.416	-33.892	-32.036	3.514	3.884	-17.213	-6.503
957	0.957	-9.786	-19.571	-19.728	-20.824	-2.441	-3.053	-20.501	1.627
958	0.958	-10.604	-13.567	3.501	-10.78	3.028	-0.894	-23.587	8.979
959	0.959	-12.966	-8.354	12.762	-1.513	-72.67	-6.701	-20.862	2.391
960	0.96	-6.417	6.325	4.407	6.79	-83.564	-11.968	-23.359	-15.801
961	0.961	-3.914	-8.603	22.207	35.025	5.21	-10.453	-21.026	-54.499
962	0.962	-11.282	-14.434	24.545	-14.162	-6.595	-9.09	-10.355	-19.295
963	0.963	-20.195	-16.188	-3.124	-7.621	-39.03	-5.392	-4.521	-5.765
964	0.964	-16.71	-17.734	-6.77	-1.646	-48.796	-8.812	-9.736	-9.831
965	0.965	-15.736	-10.574	3.347	14.788	-57.709	-22.67	-8.197	-28.595
966	0.966	-20.568	-9.401	-12.284	-20.45	-0.84	-12.907	-12.47	-38.638
967	0.967	-16.299	-17.71	-20.548	-52.399	-8.185	-11.108	-3.561	-16.76
968	0.968	-13.97	-22.931	-28.052	-31.689	25.239	-15.747	9.622	3.02
969	0.969	-12.019	-27.783	-34.985	-42.896	-5.206	-14.442	11.378	-20.145
970	0.97	-13.944	-25.306	-20.059	-39.606	0.162	-5.59	-2.932	-17.002
971	0.971	-15.677	-37.533	-10.39	-36.536	25.24	-16.472	-8.723	25.603
972	0.972	-14.319	-28.875	-22.588	-22.465	-34.452	5.163	-13.962	19.642
973	0.973	-21.671	-17.869	-11.567	-14.935	22.391	2.029	-21.927	-8.035
974	0.974	-18.576	-16.519	-10.221	-7.906	59.319	-6.319	-17.705	6.94
975	0.975	-23.416	-12.862	-29.743	-18.483	25.748	-3.819	-16.568	-16.005
976	0.976	-20.889	-9.403	-21.395	-20.421	19.614	-15.441	-17.753	-28.479
977	0.977	-21.664	-8.477	-13.824	-1.193	3.048	-13.333	-23.006	-2.129
978	0.978	-16.826	-5.63	-11.523	1.17	-22.243	-7.538	-10.284	1.333
979	0.979	-17.411	-6.46	-26.452	-5.944	0.515	-16.232	-8.594	-7.818
980	0.98	-21.483	-5.739	-55.507	-8.189	37.942	-17.751	-3.991	-27.506
981	0.981	-13.558	0.792	-51.464	-6.316	32.783	-13.457	-8.333	-29.951
982	0.982	4.425	1.546	-17.424	-4.586	19.102	-9.746	-12.057	-22.901
983	0.983	17.187	2.307	5.37	0.053	-1.683	-22.883	-15.575	-24.973
984	0.984	10.208	-4.277	26.016	-7.167	-12.92	-24.621	-10.399	4.114
985	0.985	8.063	-12.201	67.586	-13.638	-9.639	-16.71	-9.469	8.191
986	0.986	-9.365	-17.42	51.079	-17.189	-44.132	-18.08	-13.768	-18.15
987	0.987	-30.483	-18.396	-4.545	-22.453	-57.694	-24.464	-16.133	-21.441
988	0.988	-33.22	-17.629	-41.632	-13.609	4.745	-13.633	-16.759	-24.551
989	0.989	-35.76	-16.862	-48.353	-5.324	-22.035	8.047	-13.507	-4.811
990	0.99	-24.17	-26.354	-42.485	6.45	-13.984	11.142	-11.81	-7.305
991	0.991	-26.328	-17.452	-48.008	7.933	8.009	8.445	-7.015	-0.248
992	0.992	-24.421	-13.978	-73.237	6.523	14.485	-4.315	-7.648	-6.515
993	0.993	-26.211	-8.77	-59.743	-7.873	8.432	-15.929	-14.274	-35.471
994	0.994	-21.593	-15.558	-30.743	-6.037	-30.273	-18.065	-8.315	-23.034
995	0.995	-14.457	-25.241	-4.489	-7.857	-45.366	-4.525	-13.964	-19.293
996	0.996	-10.809	-31.632	-1.273	-12.495	-58.907	4.182	-3.161	-29.292
997	0.997	-7.352	-25.633	7.907	-2.408	3.591	-0.474	4.766	5.223
998	0.998	2.302	-13.828	44.788	-8.782	30.291	-22.167	3.404	-17.665
999	0.999	21.82	0.486	90.161	-14.79	5.906	-31.466	-8.406	-21.835
1000	1	2.057	10.138	35.08	-3.002	-31.062	-17.344	-9.959	19.82
1001	1.001	-5.511	11.881	-31.807	-14.09	-24.525	-19.87	-14.212	14.554
1002	1.002	-21.783	7.228	-40.798	-18.393	18.076	-12.929	-13.022	-10.48
1003	1.003	-19.67	-14.449	-32.743	-9.513	1.633	-23.604	-9.547	-14.821
1004	1.004	-17.74	-30.109	-10.755	-13.004	-43.757	-13.928	-8.597	-10.637
1005	1.005	-16.01	-27.387	-4.236	-18.258	-25.556	-12.161	-7.639	-6.905
1006	1.006	-20.663	-29.899	-10.302	-15.395	-53.207	-7.499	-8.43	-23.958
1007	1.007	-19.318	-22.932	6.066	-9.431	-38.041	-8.843	-14.067	-20.846
1008	1.008	-25.711	-8.034	21.083	-11.765	12.333	8.194	-14.658	-12.484
1009	1.009	-26.887	5.505	7.484	-16.609	18.972	29.295	-17.98	-14.965
1010	1.01	-30.001	7.243	-21.584	-16.03	0.786	20.963	-20.909	-12.612
1011	1.011	-19.174	2.601	-32.861	-10.611	-15.594	-2.28	-23.433	6.542
1012	1.012	-14.939	-4.58	-22.84	-8.657	-60.958	0.805	-16.084	3.995
1013	1.013	-16.132	-24.141	-38.574	-18.75	-66.824	-24.753	-0.011	-12.263
1014	1.014	-17.322	-21.441	-52.798	-23.021	16.514	-28.036	11.619	-10.102
1015	1.015	-12.118	-39.264	-40.123	-19.346	4.831	-31.132	9.507	-12.032
1016	1.016	-15.042	-41.587	-42.519	-13.338	-5.86	-28.442	-11.754	-6.807
1017	1.017	-14.297	-30.957	-23.404	-29.418	4.16	-25.944	-21.789	-33.306
1018	1.018	-19.939	-13.552	-15.92	-41.076	13.155	-9.698	-19.041	-47.575
1019	1.019	-17.832	2.505	-9.036	-21.936	21.405	-7.587	-16.478	-26.254
1020	1.02	-14.362	-4.462	5.781	6.315	28.828	-1.79	-14.118	-6.535
1021	1.021	-11.078	1.938	-3.948	17.531	22.348	6.912	5.069	-14.094
1022	1.022	-8.185	-15.474	1.188	-13.415	-20.204	5.336	2.572	20.953
1023	1.023	-10.699	-31.705	-6.818	-75.897	-25.594	-7.644	4.904	96.631
1024	1.024	-13.994	-16.774	-28.499	-66.944	-0.353	-12.903	-1.476	64.083
1025	1.025	-20.579	-10.938	-19.163	6.449	22.609	-20.878	-11.127	34.465
1026	1.026	-15.758	4.961	-10.794	95.313	10.298	-16.663	-12.84	-64.08
1027	1.027	-14.993	7.126	-6.788	99.809	21.561	-7.819	7.897	-156.234
1028	1.028	-10.94	-2.517	-9.116	64.263	-9.308	-18.73	5.209	-96.617
1029	1.029	-11.519	-4.233	-20.574	10.138	11.502	-25.964	-2.3	-20.711
1030	1.03	-6.881	-8.858	-22.587	-19.419	15.212	-19.65	32.773	-30.532
1031	1.031	-9.803	-30.505	-16.716	-64.076	12.018	-13.716	-2.414	-39.383
1032	1.032	-8.478	-21.19	2.641	-72.165	-9.807	-12.789	-25.213	-14.972
1033	1.033	-10.814	-23.876	15.386	-20.455	-40.91	-6.028	-21.109	-7.666
1034	1.034	-8.675	-26.376	-5.653	-0.485	-28.498	-0.061	-24.751	25.712
1035	1.035	-11.368	-24.048	2.789	-18.647	-17.285	-12.291	-21.426	43.882
1036	1.036	-7.114	-13.42	20.773	-35.08	-20.577	-21.031	-18.294	16.21
1037	1.037	-8.485	-7.641	37.177	-9.907	-11.309	-6.768	-20.968	21.23
1038	1.038	-10.829	-5.918	30.919	-14.336	-2.972	-4.897	-18.424	7.663
1039	1.039	-17.44	-7.471	1.983	-26.681	9.89	7.257	-16.071	-4.732
1040	1.04	-12.64	-17.541	-35.46	7.421	-11.124	-3.753	-13.905	-53.87
1041	1.041	-11.88	-11.166	-40.386	-6.076	-2.784	-7.989	-4.181	-60.424
1042	1.042	-2.98	-5.172	-26.77	6.368	-10.366	-4.316	-5.863	-17.828
1043	1.043	-16.127	-10.406	-30.749	10.102	-36.174	-10.338	-10.446	-1.381
1044	1.044	-17.854	-19.315	-4.313	-13.677	-32.922	-13.459	-17.552	-6.424
1045	1.045	-16.282	-15.839	-0.867	-60.683	-23.725	-20.259	-16.333	-10.9
1046	1.046	-14.894	-14.878	21.167	-40.763	-32.084	-17.758	-17.444	-40.017
1047	1.047	-21.246	-23.79	1.592	-10.401	-39.656	-10.422	-14.294	16.619
1048	1.048	-20.047	-17.802	-16.029	-15.832	-46.574	-17.188	-13.273	-7.79
1049	1.049	-20.976	-10.431	-13.511	-10.793	-31.64	-11.223	-15.738	-15.144
1050	1.05	-23.826	-25.117	-11.194	-6.326	-2.603	-7.218	-11.646	-21.739
1051	1.051	-21.285	-14.45	-13.026	-10.371	-56.821	-3.754	-19.579	-3.496
1052	1.052	-22.033	-20.248	-21.689	-21.581	-19.896	-8.415	-18.624	-31.116
1053	1.053	-23.951	-25.466	-20.098	-18.285	-39.844	-17.301	-17.657	-46.195
1054	1.054	-16.573	-17.539	-24.299	-21.363	2.686	-20.947	-16.877	13.435
1055	1.055	-13.648	-7.491	-15.305	-13.036	19.077	-10.081	-9.509	54.108
1056	1.056	-16.139	-11.165	-14.052	-5.515	13.945	-11.39	-2.706	2.429
1057	1.057	-15.352	-7.676	-4.315	-12.494	18.254	-15.017	-12.35	-17.55
1058	1.058	-10.492	-0.313	-10.629	-6.097	14.093	-13.831	7.229	-11.569
1059	1.059	-11.07	-3.196	-18.903	-4.154	7.309	-6.46	4.54	-16.971
1060	1.06	-12.8	-2.399	-15.815	-2.416	-34.317	-3.331	-8.212	-1.862
1061	1.061	-4.844	-0.043	-14.911	-3.961	4.356	-10.083	-5.899	-6.297
1062	1.062	-5.967	-10.864	-7.023	-5.295	-20.83	-9.35	-8.057	-2.213
1063	1.063	-15.601	-15.507	0.316	-11.652	-25.368	-21.589	-9.993	-20.993
1064	1.064	-16.73	-8.371	-2.621	-15.111	-21.413	-16.408	-11.716	-3.973
1065	1.065	-15.532	-17.27	-15.82	-11.997	-32.666	-8.504	-16.34	-13.251
1066	1.066	-10.267	-6.38	-44.86	-14.877	12.016	-1.374	-17.682	-27.363
1067	1.067	-7.325	-13.424	-24.165	-5.168	42.368	-7.787	-16.521	-34.903
1068	1.068	-13.297	-19.702	-5.398	-3.997	25.916	-4.319	-13.05	-4.53
1069	1.069	-17.333	-23.092	-2.116	-17.154	30.93	-11.677	-7.845	16.17
1070	1.07	-23.866	-26.158	-11.419	-1.262	-1.049	-6.855	-10.756	4.96
1071	1.071	-19.557	-21.369	25.535	-16.126	61.411	1.079	-6.506	1.684
1072	1.072	-25.128	-23.971	0.348	-6.397	-1.134	0.137	-2.43	-7.641
1073	1.073	-20.243	-15.159	-40.906	-18.575	-9.344	6.925	-3.003	0.628
1074	1.074	-15.543	-14.098	-68.611	-7.557	-31.506	0.927	-11.709	-17.188
1075	1.075	-6.59	-11.067	-63.635	-6.201	-25.031	0.144	-10.55	-10.237
1076	1.076	-10.219	-15.956	-104.898	-15.036	-6.899	0.718	-9.594	-20.791
1077	1.077	-9.008	-13.479	-110.361	-16.069	-67.951	10.773	-2.832	-34.276
1078	1.078	-14.188	-7.908	-54.872	-15.007	-76.145	9.409	-7.084	-53.711
1079	1.079	-7.363	-7.369	-17.98	-13.995	5.217	-2.42	-11.16	-56.265
1080	1.08	-1.319	-16.127	15.389	-11.515	-27.435	-10.36	-0.375	-58.468
1081	1.081	9.375	-12.685	70.203	-4.268	2.073	-26.24	-8.334	-26.392
1082	1.082	2.259	-13.696	107.023	-5.403	-24.789	-41.163	-12.648	42.433
1083	1.083	-17.241	-10.8	32.964	-4.765	-16.78	-27.628	-9.037	72.117
1084	1.084	-31.328	-11.579	-16.499	-7.162	5.122	-18.889	-5.604	9.687
1085	1.085	-18.515	-0.931	-43.302	-3.673	-1.606	-14.221	-6.626	-14.594
1086	1.086	-20.793	0.434	-35.266	-5.52	-7.689	7.472	-9.569	-21.821
1087	1.087	-27.14	-8.44	-57.411	-14.395	-35.456	4.37	-5.351	-15.159
1088	1.088	-13.559	-19.257	-37.557	-20.77	-40.594	-9.764	-7.701	-21.075
1089	1.089	-4.819	-14.994	-31.644	-14.732	-45.061	-43.251	-11.199	-26.476
1090	1.09	-12.738	-16.151	-15.33	-15.653	17.426	-38.8	-17.215	-31.521
1091	1.091	-19.89	-12.674	19.692	-24.493	62.087	-18.092	-22.848	-18
1092	1.092	-26.275	-7.471	-3.422	-25.61	70.139	-14.405	-23.431	-5.611
1093	1.093	-22.775	-8.461	-7.714	-9.54	18.426	-17.691	-20.146	-16.828
1094	1.094	-21.797	-14.48	-11.599	-7.202	24.947	-14.592	-16.086	7.06
1095	1.095	-20.818	-20.1	-1.66	16.207	-30.079	-11.878	-13.582	54.163
1096	1.096	-18.286	-18.139	-4.894	13.052	-37.449	-4.333	-9.138	20.732
1097	1.097	-17.493	-9.418	-19.147	4.688	-44.043	-30.074	-7.405	2.559
1098	1.098	-12.643	-22.571	-11.736	-18.526	-13.67	-6.252	-10.883	-36.089
1099	1.099	-15.92	-17.337	4.406	-27.803	-19.044	9.442	-3.524	-20.946
1100	1.1	-11.845	-15.775	10.758	-19.495	-14.022	-10.275	12.536	-43.771
1101	1.101	-19.769	-8.613	1.025	-22.042	-0.424	-12.76	14.872	-47.841
1102	1.102	-20.908	-17.489	-0.822	-15.087	3.569	-28.992	-0.024	-29.062
1103	1.103	-19.913	-20.937	-5.619	-17.171	7.252	-39.624	-5.824	-32.363
1104	1.104	-13.109	-21.87	-18.716	-7.46	-16.553	-22.209	-14.52	-29.242
1105	1.105	-12.299	-28.603	-17.084	11.923	30.534	-29.182	-25.534	7.788
1106	1.106	-4.906	-24.303	0.245	-0.829	37.209	-22.781	-26.86	22.956
1107	1.107	-9.714	-16.913	-6.798	-17.053	6.937	-1.467	-27.991	0.148
1108	1.108	1.732	-13.96	12.317	-14.879	-31.693	12.683	-14.814	-20.579
1109	1.109	-6.174	-9.648	30.097	-9.034	-26.613	5.162	-16.525	-16.909
1110	1.11	-13.32	-21.807	37.006	-14.225	-31.011	-1.776	7.305	-13.62
1111	1.111	-16.988	-13.076	5.031	-22.121	-43.381	25.911	17.382	-4.317
1112	1.112	-15.815	-8.398	-17.805	-26.375	-17.013	22.238	-4.469	9.805
1113	1.113	-8.45	-1.227	-13.723	-25.222	6.864	-1.539	-12.768	-2.973
1114	1.114	-13.29	-20.763	-17.375	-16.919	-2.383	-10.811	-10.235	-19.244
1115	1.115	-12.514	-63.313	-27.435	-15.962	-22.101	-8.079	-12.535	-21.37
1116	1.116	-14.827	-93.673	-24.352	-16.906	-24.64	-5.539	-18.909	-7.843
1117	1.117	-5.322	-54.922	-16.052	-7.215	-40.854	-7.832	-13.086	-9.631
1118	1.118	-11.683	-19.665	-13.531	-6.024	-21.636	-5.673	-4.363	-14.334
1119	1.119	-24.828	39.958	-11.175	-4.858	1.62	4.034	-12.294	-10.088
1120	1.12	-23.082	80.625	-13.268	-1.767	-1.422	-8.138	-10.937	4.242
1121	1.121	-12.061	88.022	-15.18	-12.564	-26.939	-25.531	-14.608	33.299
1122	1.122	-16.338	54.581	-16.868	-8.287	-16.838	-18.549	-15.767	53.985
1123	1.123	-25.259	36.426	-31.153	-22.58	-1.188	-16.398	-12.664	42.72
1124	1.124	-21.777	8.796	-25.333	-12.888	18.562	-10.573	-15.556	-8.804
1125	1.125	-22.735	-6.251	-30.546	-11.12	-9.732	-15.793	-14.784	-119.929
1126	1.126	-17.879	-10.649	-22.567	-12.633	1.493	-7.853	-14.016	-135.833
1127	1.127	-13.618	-14.666	-15.353	-8.358	-15.549	-0.685	-14.591	-34.866
1128	1.128	-15.932	-25.85	-8.884	-14.735	0.063	0.484	-4.512	4.544
1129	1.129	-12.446	-22.519	9.26	0.916	31.192	-17.524	17.178	-55.139
1130	1.13	-14.37	-31.775	27.286	32.84	-6.304	-4.769	7.897	-66.036
1131	1.131	-14.953	-40.069	15.927	46.389	28.935	6.828	-0.412	-36.473
1132	1.132	-16.305	-52.808	5.54	17.42	-21.386	-3.844	-7.967	26.046
1133	1.133	-14	-45.815	-11.642	6.257	-1.499	-32.91	-14.968	17.997
1134	1.134	-13.639	-43.658	-46.559	-45.198	4.493	-20.544	-8.604	10.733
1135	1.135	-19.679	-37.831	-41.54	-111.952	-34.234	-24.226	-14.426	-9.175
1136	1.136	-13.698	-36.072	-37.101	-49.457	-19.217	-7.182	-9.223	-3.195
1137	1.137	-11.387	-21.727	-32.994	-8.848	3.546	2.133	-17.179	-8.699
1138	1.138	-13.335	-8.158	-36.637	-30.956	-59.034	-0.563	-21.45	26.424
1139	1.139	-5.967	-9.88	-19.529	-37.575	-32.413	-3.069	-12.558	30.83
1140	1.14	0.833	-8.321	8.809	-19.401	-24.351	-14.695	-6.575	1.765
1141	1.141	1.623	7.555	65.606	-14.032	12.628	-25.351	-13.947	-17.049
1142	1.142	-9.023	5.463	25.074	21.131	-20.843	-15.646	-12.999	13.867
1143	1.143	-16.181	-4.164	3.094	7.531	-14.849	-17.348	-15.54	-40.355
1144	1.144	-17.339	-19.984	-43.604	3.447	1.546	-18.862	-11.499	-33.029
1145	1.145	-18.492	-39.126	-25.225	14.7	-23.703	-14.57	-10.922	-13.097
1146	1.146	-19.446	-21.313	-19.613	18.093	-19.384	-10.834	-8.978	-7.015
1147	1.147	-16.526	-18.985	-24.462	-3.678	-15.398	-19.071	-15.557	-1.589
1148	1.148	-15.738	-12.593	-47.176	-11.922	-49.516	-19.995	-11.295	-16.686
1149	1.149	-13.382	-10.664	-92.954	11.307	19.116	-17.019	-5.683	6.107
1150	1.15	-13.935	-8.913	-50.325	20.605	-10.561	-17.709	-15.166	10.167
1151	1.151	-19.901	-19.952	-0.316	-4.943	51.883	-10.305	-11.472	6.466
1152	1.152	-22.189	-27.112	33.238	-56.51	11.234	-3.493	-7.978	-3.598
1153	1.153	-22.739	-23.445	15.126	-34.454	3.828	0.796	-11.079	-38.041
1154	1.154	-19.414	-17.459	-1.259	-27.895	-16.153	1.595	-12.071	-24.516
1155	1.155	-18.81	-10.112	-6.234	-9.733	-34.419	-9.219	-14.626	-12.139
1156	1.156	-13.982	-9.14	-10.649	-15.122	-50.902	-17.153	-10.603	-23.341
1157	1.157	-12.085	-17.063	-23.01	-30.21	-15.667	-15.787	-7.162	0.512
1158	1.158	-11.524	-16.079	-34.207	-16.676	-2.162	-14.574	-6.61	-8.757
1159	1.159	-3.571	-3.3	-3.179	-12.613	-14.646	-11.028	-9.528	-17.096
1160	1.16	-4.716	1.925	-7.184	-16.29	-11.041	2.959	-9.932	-19.634
1161	1.161	-5.659	-9.129	-33.449	7.503	-7.842	1.056	-12.249	-8.054
1162	1.162	-10.472	-1.974	-30.145	10.577	-42.428	-18.239	-17.087	-10.183
1163	1.163	-9.684	-5.647	-20.859	7.86	-10.611	-15.662	-12.46	-15.951
1164	1.164	-15.292	-13.961	-1.114	-4.92	9.983	-13.314	-16.544	-17.677
1165	1.165	-20.129	-17.067	6.427	-30.651	36.186	-6.907	-8.632	-6.619
1166	1.166	-26.12	-23.885	-0.564	-20.572	5.058	-8.833	-12.13	3.431
1167	1.167	-25.335	-17.943	1.546	-23.661	0.829	-14.047	-6.907	7.125
1168	1.168	-20.485	-5.766	-4.27	-3.909	-2.982	-12.476	3.94	-10.875
1169	1.169	-14.474	-14.461	-2.543	-6.417	-26.904	-8.201	5.309	-18.436
1170	1.17	-5.575	-25.443	2.106	-32.161	-30.027	-9.339	-3.605	-44.173
1171	1.171	2.738	-15.324	0.759	-22.092	1.086	1.514	-0.141	-6.41
1172	1.172	-4.611	-11.628	-5.616	-18.968	-3.009	-8.552	-5.435	-1.346
1173	1.173	-15.429	-10.524	-11.574	-16.257	-37.129	-4.876	-12.285	3.159
1174	1.174	-19.694	-13.719	-14.641	-13.757	-5.276	-1.403	-8.063	-17.519
1175	1.175	-20.863	-14.826	-19.444	-20.756	-26.022	-6.645	-5.758	-13.908
1176	1.176	-12.548	-14.198	-32.583	-10.163	0.238	-9.571	-15.272	-4.004
1177	1.177	-17.774	-6.964	-30.624	-4.379	3.465	-7.065	-19.008	-1.038
1178	1.178	-16.804	-6.119	-21.921	21.915	-18.558	1.843	-20.209	-3.768
1179	1.179	-19.314	-3.735	-45.781	3.102	-15.909	-4.144	-17.132	-11.311
1180	1.18	-7.107	-7.89	-42.502	-6.952	-13.415	-13.813	-12.303	-13.727
1181	1.181	-8.837	-12.817	-14.268	-47.758	21.55	-10.113	-4.388	-28.797
1182	1.182	-4.188	-8.268	4.473	-42.313	26.54	-6.618	11.656	-38.663
1183	1.183	-14.252	-10.105	28.217	-7.14	-5.448	-5.66	0.019	-37.018
1184	1.184	-10.588	-7.658	75.164	-2.742	15.225	-8.585	-6.398	-35.444
1185	1.185	-16.592	-2.294	41.576	17.884	41.516	-18.269	-4.481	-13.576
1186	1.186	-21.835	-13.171	-1.086	21.392	17.696	-11.879	-9.732	33.573
1187	1.187	-20.868	-21.13	-6.553	17.991	-10.544	-8.379	-14.392	40.255
1188	1.188	-28.798	-25.399	-21.739	2.275	0.763	-15.695	-18.67	-14.644
1189	1.189	-29.774	-13.593	-17.393	-11.897	-16.237	-14.69	-15.009	-21.914
1190	1.19	-24.935	-12.055	-13.375	11.278	-38.068	-4.993	-16.174	-15.323
1191	1.191	-11.785	-33.75	-9.714	8.167	-12.506	-19.309	-15.207	2.849
1192	1.192	-17.609	-36.866	-12.977	-0.166	-15.712	-21.245	-8.442	-2.6
1193	1.193	-12.434	-34.17	-60.019	-17.949	-24.938	-16.025	-5.942	-17.716
1194	1.194	-14.031	-10.96	-93.579	-52.964	0.628	-11.398	-18.157	-22.251
1195	1.195	-15.425	-7.894	-75.527	-88.203	-9.402	-27.276	-23.384	-59.83
1196	1.196	-14.303	-5.232	-59.207	-74.665	-50.208	-37.927	-12.359	-24.627
1197	1.197	-10.856	-2.73	-13.834	-53.973	-55.6	-16.638	-13.711	-29.1
1198	1.198	-22.69	-5.074	16.471	-4.866	-10.01	-19.343	-12.553	-16.73
1199	1.199	-18.078	-15.733	44.12	-11.485	-15.941	-16.814	-9.068	-27.978
1200	1.2	-19.471	-2.187	8.895	6.723	-10.393	-5.172	-14.286	-17.958
1201	1.201	-23.206	-7.405	-4.632	67.717	-45.539	1.232	-13.312	-27.326
1202	1.202	-17.272	-8.956	-16.96	-5.641	-4.155	-4.551	-14.07	-7.666
1203	1.203	-18.309	-10.312	-13.216	4.182	-9.474	-2.789	-3.415	15.469
1204	1.204	-3.667	-16.689	-16.493	13.022	-4.275	11.545	0.845	6.106
1205	1.205	19.703	-27.507	-0.821	-27.697	-8.621	21.225	-5.538	3.326
1206	1.206	35.331	-26.133	13.308	-20.367	-46.095	12.498	-2.053	-14.531
1207	1.207	4.133	-22.433	-4.484	-13.787	-20.827	-11.334	-11.719	-12.305
1208	1.208	-24.958	-11.573	-25.566	-19.817	2.108	-14.647	-10.546	2.538
1209	1.209	-28.693	-7.304	-17.265	-14.439	-10.165	-17.748	-9.372	8.27
1210	1.21	-38.814	-0.902	-19.769	-9.464	8.724	-9.42	-12.447	13.432
1211	1.211	-35.775	-11.721	-17.446	-5.036	39.778	-16.983	-5.652	-10.406
1212	1.212	-21.687	-18.885	-19.578	-17.408	35.848	-28.626	-12.216	-32.52
1213	1.213	-8.982	-20.052	-21.467	-13.721	39.658	-17.996	-14.725	-22.546
1214	1.214	-11.377	-19.872	-12.684	-16.99	22.806	-19.954	-9.105	-38.291
1215	1.215	-18.414	-16.405	-4.659	-20.076	38.69	-7.768	-17.033	-1.393
1216	1.216	-20.62	-13.314	-5.932	-11.796	30.657	-9.318	-26.692	-16.547
1217	1.217	-14.891	-8.487	-7.028	-9.284	-7.675	-19.379	-25.513	-3.043
1218	1.218	-20.182	-5.964	-3.53	-7.003	-2.121	-13.003	-19.494	0.988
1219	1.219	-15.592	-3.617	-19.663	-0.641	-57.552	-11.859	-3.397	-10.28
1220	1.22	-8.491	-3.036	-22.019	-10.365	-35.398	-14.974	3.615	-20.393
1221	1.221	-12.224	2.965	-24.169	-36.739	-55.235	-10.167	35.575	-11.202
1222	1.222	-27.954	15.172	-45.096	-8.297	-12.55	-4.203	31.15	-25.379
1223	1.223	-8.85	13.445	-35.426	-4.602	15.257	4.668	-6.385	-22.915
1224	1.224	-6.394	11.906	-26.731	12.447	-9.804	10.662	-21.488	12.081
1225	1.225	-8.792	-1.05	-12.431	21.733	-14.122	7.569	-7.94	17.061
1226	1.226	-10.982	-27.356	-6.624	-9.46	-1.653	-1.339	12.767	3.48
1227	1.227	-12.958	-23.658	19.692	-5.404	55.121	-12.178	-6.018	-0.608
1228	1.228	-18.214	-20.319	53.757	-1.706	-18.149	-19.341	-16.088	3.013
1229	1.229	-22.872	-42.159	12.551	-32.61	-27.923	-25.728	-12.989	33.937
1230	1.23	-21.544	-39.41	17.963	-28.522	-18.927	-24.566	-15.691	79.781
1231	1.231	-15.184	-26.602	2.864	-24.819	-10.733	-8.506	-23.225	97.96
1232	1.232	-14.053	-24.26	7.352	6.132	-32.695	-1.521	-20.888	36.942
1233	1.233	-4.397	-26.374	3.359	-6.268	-26.06	-12.155	-18.733	-85.239
1234	1.234	-13.344	-24.446	-0.214	-17.489	-20.049	-10.232	-20.657	-207.796
1235	1.235	-9.909	-22.71	-10.169	20.254	-47.681	-18.962	-15.416	-128.297
1236	1.236	-19.652	-24.257	-31.993	25.309	-42.581	-14.347	-16.965	-85.129
1237	1.237	-23.423	-17.097	10.571	-6.614	-65.35	-24.427	-15.615	-45.601
1238	1.238	-15.163	-15.941	16.559	-18.987	-44.65	-25.631	-16.778	-33.76
1239	1.239	-18.299	-7.607	-22.173	-15.314	-10.571	-12.533	-15.635	20.402
1240	1.24	-9.412	-0.205	-27.207	-25.383	21.304	-7.324	-12.557	10.513
1241	1.241	-8.264	4.712	-31.659	-22.279	-7.72	-8.856	-9.677	1.61
1242	1.242	3.543	-8.339	-35.721	-24.996	-11.418	4.115	-1.755	9.745
1243	1.243	-7.49	-17.926	-1.669	-32.553	33.246	9.348	1.345	17.1
1244	1.244	-17.551	-12.634	11.846	-11.473	27.181	-1.67	-13.355	-16.398
1245	1.245	-18.71	-7.926	15.892	-14.22	10.668	-0.298	-6.962	-10.407
1246	1.246	-19.866	-17.965	-2.858	-11.756	15.618	-6.671	-12.757	-5.043
1247	1.247	-22.96	-6.209	-26.608	-4.809	-44.061	-15.009	-10.993	-10.09
1248	1.248	-18.112	-7.828	-73.547	-19.697	-19.75	-20.226	-9.425	-14.519
1249	1.249	-12.122	-17.944	-93.407	-44.794	-12.431	-26.971	-10.762	14.559
1250	1.25	0.067	-21.681	-50.751	-48.024	7.43	-13.785	-14.418	33.374
1251	1.251	-1.669	-18.242	-34.236	-26.083	-23.036	-11.81	-17.887	16.392
1252	1.252	-3.207	-19.231	-19.078	-23.27	-6.694	-6.555	-8.195	7.135
1253	1.253	-7.441	-20.227	3.825	15.258	-62.292	-1.888	-4.512	-29.781
1254	1.254	-21.731	-19.498	-0.165	31.721	-14.15	0.25	-5.657	-14.621
1255	1.255	-19.752	-12.193	-11.301	-3.484	7.873	4.53	-6.609	-19.025
1256	1.256	-21.439	-15.145	-21.265	-26.339	-25.696	3.388	-9.489	10.052
1257	1.257	-3.966	-17.693	-24.261	-5.652	16.747	-2.615	-8.677	-8.677
1258	1.258	-10.907	-7.07	1.365	13.109	11.268	-16.566	-9.411	-5.335
1259	1.259	-8.78	-2.833	-1.856	23.154	-3.916	-22.38	-17.302	-20.967
1260	1.26	-14.587	-6.516	1.29	-11.308	18.842	3.935	-16.289	-40.659
1261	1.261	-30.467	-0.522	-12.823	-24.868	-18.737	7.615	-11.427	-12.368
1262	1.262	-11.304	2.558	-41.059	-20.814	-33.916	-23.341	-5.45	13.975
1263	1.263	-8.765	-0.37	-44.716	-32.05	-38.487	-10.958	-3.132	-9.815
1264	1.264	-15.699	-6.384	-34.615	-28.74	-42.647	-22.185	-5.084	-12.891
1265	1.265	-13.534	-17.039	-18.879	-0.441	-84.402	-18.925	-8.386	-10.157
1266	1.266	-15.439	-15.686	-10.504	-19.155	-12.312	-22.038	-11.296	-17.638
1267	1.267	-20.623	-22.071	28.058	11.905	17.198	-13.737	-8.8	-24.543
1268	1.268	-22.124	-25.543	78.028	7.913	25.954	-6.215	-15.198	-26.573
1269	1.269	-12.032	-11.608	31.199	19.186	17.698	-3.923	-23.126	-20.653
1270	1.27	-10.832	-17.411	12.983	2.158	10.148	2.427	-15.761	5.76
1271	1.271	-9.621	-19.156	7.54	-26.083	16.588	8.197	-12.85	-5.411
1272	1.272	-16.928	-14.523	-17.594	-37.311	-13.948	-7.694	-3.139	-2.144
1273	1.273	-19.789	-10.283	-13.087	-27.22	-8.574	-26.852	3.274	-17.841
1274	1.274	-8.308	-13.989	-8.929	-5.34	-13.652	-29.351	-2.733	-15.151
1275	1.275	-19.283	-17.5	-27.599	14.43	9.086	-22.388	-1.789	-22.693
1276	1.276	-26.399	-20.635	-24.223	-3.36	29.686	-24.531	-0.836	-20.389
1277	1.277	-32.734	-35.398	-21.075	-24.481	10.798	-18.756	-8.772	7.275
1278	1.278	-38.688	-16.265	-18.34	-38.615	-27.004	-13.563	-14.006	-11.527
1279	1.279	-22.573	-23.833	-10.789	-20.826	-22.104	-18.236	-13.057	-28.574
1280	1.28	-10.908	-21.555	-3.887	-27.817	0.638	-19.616	-12.299	-31.651
1281	1.281	-8.724	-10.929	-14.595	-17.173	-11.835	-28.545	-8.247	-0.455
1282	1.282	-14.473	-5.116	-28.236	-3.625	14.387	-15.393	-10.197	3.622
1283	1.283	-2.228	7.102	-40.524	8.565	10.998	3.967	-9.615	-0.167
1284	1.284	2.475	2.475	-19.888	3.912	-10.95	6.486	-18.523	-3.703
1285	1.285	9.683	-4.667	-5.809	-3.249	-25.201	4.156	-4.208	-25.86
1286	1.286	24.052	-13.543	1.669	0.464	-48.517	-2.249	-6.152	-23.246
1287	1.287	-4.944	-14.672	-5.385	-12.665	-7.764	19.023	-11.38	-15.611
1288	1.288	-25.621	-28.579	-3.308	-14.391	-24.309	21.708	-0.336	-8.543
1289	1.289	-36.803	-42.097	-16.928	-22.304	21.111	-16.829	1.041	-14.831
1290	1.29	-26.709	-57.923	-11.818	-15.146	-45.984	-33.282	2.218	-20.494
1291	1.291	-23.578	-81.303	-10.392	-8.75	-1.238	-28.245	-6.084	-11.706
1292	1.292	-20.839	-46.816	-3.367	-14.784	6.874	-23.791	-15.734	-10.126
1293	1.293	-18.276	-14.848	-12.382	-20.074	14.196	-19.724	-16.869	-5.819
1294	1.294	-15.909	5.905	-30.472	-17.245	20.799	-16.042	-22.857	-12.171
1295	1.295	-17.99	32.266	-28.048	-14.728	14.831	-19.34	-23.825	5.814
1296	1.296	-12.148	77	-25.827	-12.379	-23.866	2.51	-20.925	3.302
1297	1.297	-13.866	71.026	-15.328	-11.785	-18.814	-0.208	-16.68	-27.062
1298	1.298	-5.91	32.352	13.539	-12.366	-14.428	-18.018	-12.615	-31.138
1299	1.299	-7.24	17.289	9.31	-16.426	6.235	-11.066	-12.029	-27.469
1300	1.3	-13.591	3.768	-17.129	-15.088	9.886	-13.241	-10.088	-17.391
1301	1.301	-17.033	-25.216	-27.296	-8.693	-0.165	-3.581	-9.498	-8.094
1302	1.302	-20.109	-21.486	-36.688	-0.725	-15.864	-5.319	-2.522	-5.389
1303	1.303	-22.998	-11.367	-34.075	2.41	-30.032	2.624	-5.407	-7.926
1304	1.304	-20.467	-14.395	-41.691	-2.353	-32.659	-4.533	-6.155	-5.679
1305	1.305	-16.387	-22.651	-34.809	-4.797	2.334	-3.364	-18.326	-12.098
1306	1.306	-12.905	-30.124	-24.262	2.601	7.347	0.125	-27.012	-21.845
1307	1.307	-17.587	-32.374	-22.414	-2.218	-33.868	-9.542	-31.639	-23.645
1308	1.308	-13.543	-21.667	-24.252	-1.407	4.85	-18.438	-27.358	-6.3
1309	1.309	-12.199	-31.276	-0.519	-3.682	-20.256	-19.603	-23.669	-8.685
1310	1.31	-5.807	-25.995	23.204	-3.055	-43.009	-16.514	-5.663	-2.365
1311	1.311	-10.06	-24.417	13.848	-6.341	11.232	-23.261	32.871	-12.087
1312	1.312	-12.384	-20.133	5.446	-15.244	18.637	-17.234	5.215	-17.291
1313	1.313	-10.435	-26.484	-12.462	-34.796	-14.796	-5.044	10.252	-9.341
1314	1.314	-15.08	-25.295	-24.18	-48.923	3.392	14.312	5.795	-19.423
1315	1.315	-14.505	-26.245	-13.62	-51.413	-35.342	6.767	-6.597	-23.154
1316	1.316	-22.431	-23.334	-15.619	-62.965	-40.428	4.458	-2.928	-26.698
1317	1.317	-18.937	-25.848	-10.431	-31.005	-26.864	-1.895	-6.222	-42.821
1318	1.318	-7.121	-13.67	13.368	-8.15	-30.879	3.953	-15.507	-45.198
1319	1.319	-11.766	-15.425	16.677	29.41	-4.5	5.727	-7.183	-30.354
1320	1.32	-16.017	-10.764	7.347	4.269	-21.46	-2.168	-4.669	-1.354
1321	1.321	-17.177	-3.569	-35.309	-0.178	-12.144	-12.158	-11.624	61.138
1322	1.322	-20.661	2.86	-65.81	-4.246	-54.655	-26.415	-17.999	34.396
1323	1.323	-21.637	1.749	-71.378	6.964	-24.245	-32.187	-19.911	26.235
1324	1.324	-14.864	-7.874	-56.401	-3.078	3.49	-12.806	-14.653	18.844
1325	1.325	-8.869	-11.513	-24.585	6.267	8.594	-10.259	-9.983	25.396
1326	1.326	-17.793	-14.968	4.318	9.031	22.18	-7.906	-8.607	-5.01
1327	1.327	-14.349	-28.885	30.523	-8.78	9.848	-14.293	-17.497	0.395
1328	1.328	-21.754	-23.066	47.462	-1.837	6.224	-20.098	-14.003	-14.673
1329	1.329	-22.758	-10.838	44.305	-16.749	-24.768	-21.823	-10.91	-28.215
1330	1.33	-20.248	-21.841	24.515	-26.409	-12.36	-13.863	-13.828	-24.177
1331	1.331	-14.627	-23.174	21.955	-17.699	6.465	-15.196	-13.071	-12.973
1332	1.332	-11.131	-29.535	10.321	6.112	-3.547	-21.555	-18.696	24.796
1333	1.333	-11.71	-16.357	-21.625	-3.956	-6.57	-22.67	-7.883	39.918
1334	1.334	-11.125	-11.114	-44.474	-19.62	36.09	-10.801	-6.361	8.028
1335	1.335	-11.518	-12.655	-32.077	-22.292	-6.477	-6.08	0.764	-54.439
1336	1.336	-8.224	-14.009	-28.401	-19.747	-0.984	-4.667	-5.638	-135.123
1337	1.337	-9.379	-2.214	-25.162	-31.351	4.136	-3.478	-16.493	-80.934
1338	1.338	-13.852	-3.766	-9.537	-37.747	-0.199	-2.266	-20.768	-51.329
1339	1.339	-7.319	-10.947	-6.853	-8.71	-62.587	-9.562	-11.887	-42.397
1340	1.34	-6.598	-2.055	-4.38	-21.094	-17.766	-12.468	-10.742	-1.733
1341	1.341	-7.409	-5.562	2.563	20.55	6.667	-11.714	-13.845	20.354
1342	1.342	-18.263	-15.271	-16.591	37.002	14.116	-4.371	-9.018	0.429
1343	1.343	-26.208	-27.072	-9.021	31.957	-5.739	-7.272	2.384	6.388
1344	1.344	-33.378	-16.006	-6.681	-18.388	-23.82	-8.031	-2.264	11.821
1345	1.345	-21.586	-2.995	-4.55	-38.346	-18.295	-0.637	1.991	-3.24
1346	1.346	-10.575	-8.146	9.035	-20.157	-23.237	-15.292	3.152	-16.709
1347	1.347	-11.95	-6.517	0.429	-3.637	8.738	-21.619	-10.002	4.075
1348	1.348	-10.812	-10.733	-23.191	-18.656	12.838	-11.893	-11.74	-7.109
1349	1.349	-16.825	-11.909	-53.995	-14.159	1.653	10.989	-13.285	-10.319
1350	1.35	-15.87	-27.635	-16.361	-26.505	-15.337	-4.648	-17.563	-0.933
1351	1.351	-5.041	-25.576	-1.253	-22.775	-5.986	-18.745	-16.473	-14.954
1352	1.352	-6.412	-23.731	3.092	-19.429	19.586	-16.199	-15.332	-12.384
1353	1.353	-15.325	-29.035	-9.377	-22.479	36.626	-9.215	-18.421	3.773
1354	1.354	-26.161	-21.184	-5.643	-14.175	8.41	-11.321	-15.518	-19.685
1355	1.355	-7.391	-19.894	-8.845	-21.771	4.75	-9.391	-16.285	8.607
1356	1.356	15.825	-18.817	-24.423	-14.794	-39.881	-14.632	-13.969	12.334
1357	1.357	6.532	-10.591	-15.997	-12.684	-9.425	-16.198	-15.917	2.305
1358	1.358	-13.217	-7.567	-18.413	-10.773	-48.078	-14.869	-7.224	-6.95
1359	1.359	-25.995	1.288	-15.973	-9.017	-73.13	-11.221	-8.387	-15.262
1360	1.36	-28.331	12.092	-26.486	-4.397	-22.732	-17.244	-18.051	-38.474
1361	1.361	-30.462	10.694	-24.416	-8.663	-42.622	-16.288	-9.131	-60.322
1362	1.362	-24.645	-3.667	-19.084	0.234	-36.579	-11.45	4.076	-29.1
1363	1.363	-12.443	-5.632	-11.049	-10.57	13.4	-3.505	9.311	-16.653
1364	1.364	-13.974	-7.39	-15.217	-23.496	33.391	-8.721	1.376	9.734
1365	1.365	-24.032	-8.958	-16.287	-25.232	27.446	-11.609	-2.886	13.066
1366	1.366	-25.213	-4.733	-29.349	-10.933	22.005	-24.757	-9.264	3.796
1367	1.367	-26.4	1.632	-27.515	14.162	6.905	-18.953	-15.278	-4.57
1368	1.368	-14.602	-4.415	-22.79	4.086	-6.609	-3.093	-16.288	-2.103
1369	1.369	-13.053	-20.524	-18.446	1.025	-27.278	-9.487	-15.387	-18.378
1370	1.37	-8.792	-36.832	-4.043	-7.224	-0.916	-30.794	-17.948	-7.719
1371	1.371	-9.973	-39.02	17.332	-19.956	-31.855	-16.699	-13.922	-5.739
1372	1.372	-11.154	-37.131	20.096	-12.96	-19.435	-3.978	-15.906	-7.39
1373	1.373	-18.53	-31.942	-3.056	-27.862	-38.204	-11.021	-20.604	-15.288
1374	1.374	-7.689	-20.962	0.113	-33.689	-41.463	-8.956	-17.753	-16.623
1375	1.375	-3.435	-13.857	-2.516	-17.861	5.654	0.683	-15.286	-23.002
1376	1.376	2.955	-7.527	-4.921	14.032	-0.882	23.5	-7.979	-21.832
1377	1.377	6.425	-13.59	-16.444	9.547	-19.012	20.378	-13.255	-31.527
1378	1.378	-9.619	-16.747	-31.288	-11.216	19.802	6.23	-4.415	-22.664
1379	1.379	-21.232	-15.825	-25.441	-14.939	-15.332	-6.555	3.849	-4.725
1380	1.38	-23.349	-7.924	-20.199	-4.931	-19.787	-4.236	2.843	-7.364
1381	1.381	-25.275	-7.001	-37.616	-1.903	-23.799	-14.873	-0.112	-23.714
1382	1.382	-20.03	-2.205	-39.914	12.173	-20.007	-16.796	4.093	-17.411
1383	1.383	-15.382	-1.456	-33.501	-0.634	-30.025	-18.533	1.722	-30.95
1384	1.384	-8.231	-5.548	-23.826	-31.074	17.051	-29.569	-0.246	-29.109
1385	1.385	-17.14	-12.154	2.439	-27.098	-43.434	-16.627	-7.639	-18.084
1386	1.386	-15.981	-12.96	44.037	-8.408	-51.554	-0.775	-10.566	3.504
1387	1.387	-19.088	-20.35	27.56	-5.196	-29.465	-11.438	-14.858	12.671
1388	1.388	-12.319	-15.543	2.382	-20.958	-35.997	-21.122	-5.981	-12.888
1389	1.389	-11.554	-28.742	6.82	-18.324	6.607	-1.789	-12.003	-9.591
1390	1.39	-13.867	-19.109	-5.569	-36.171	11.988	0.7	-21.693	-12.67
1391	1.391	-24.693	-17.418	-24.364	-1.186	6.988	-1.668	-22.87	7.116
1392	1.392	-23.14	-12.839	-27.683	3.818	20.585	-8.087	-21.726	40.628
1393	1.393	-18.895	-14.283	-24.619	8.223	-8.415	-13.899	-29.088	-9.697
1394	1.394	-12.52	-13.207	-16.344	4.081	-4.685	-29.766	-26.187	-29.654
1395	1.395	-9.043	-28.961	-34.171	-14.827	-1.354	-36.164	-21.944	-47.811
1396	1.396	-5.949	-18.381	-69.194	-66.434	8.02	-22.61	-19.634	-42.38
1397	1.397	-6.914	-12.646	-104.411	-59.162	16.39	-17.412	-10.16	-27.309
1398	1.398	-11.168	-10.962	-44.816	-25.767	13.918	-25.395	-6.494	-50.148
1399	1.399	-15.237	-3.096	12.032	-19.863	20.94	-12.456	11.5	-46.108
1400	1.4	-23.18	-4.52	48.907	-25.385	-2.435	-7.231	44.976	-34.933
1401	1.401	-17.947	-10.991	122.805	-20.445	13.261	-2.6	-5.352	16.5
1402	1.402	-20.83	-14.543	73.427	-6.951	10.625	1.647	-25.294	127.524
1403	1.403	-28.734	-2.806	-43.143	38.89	-22.786	-2.029	-19.305	47.926
1404	1.404	-19.052	-20.286	-59.089	44.872	0.143	8.812	-24.722	-24.307
1405	1.405	-10.165	-8.728	-44.821	-16.099	-20.555	10.154	-19.686	-37.501
1406	1.406	-11.313	-2.379	-31.699	8.248	-16.89	6.44	-15.236	-25.696
1407	1.407	-10.32	-19.813	-19.923	0.855	-26.99	0.41	-11.156	-22.451
1408	1.408	-11.279	-26.803	-30.768	-32.629	-36.282	-6.988	-15.205	9.951
1409	1.409	-4.33	-36.708	-20.911	-2.216	-28.034	-11.864	-18.851	-0.038
1410	1.41	-12.32	-17.6	-12.018	-18.66	-4.879	-17.898	-8.777	-9.016
1411	1.411	-26.305	-15.15	-3.917	-23.735	29.552	-28.568	-11.87	-49.786
1412	1.412	-24.399	-17.52	-11.264	-55.716	15.973	-27.234	-9.152	-42.554
1413	1.413	-26.146	-28.224	-17.786	-59.797	-21.602	-15.438	-1.576	-36.026
1414	1.414	-18.199	-18.607	-23.735	-25.769	-6.554	-10.805	-8.517	-17.872
1415	1.415	3.473	-6.47	-18.271	6.126	25.398	-18.002	-27.659	-1.473
1416	1.416	0.373	-11.165	-13.191	35.115	4.744	-11.652	-4.418	43.962
1417	1.417	-13.753	7.58	-1.53	12.845	-13.968	-12.864	11.27	25.744
1418	1.418	-11.233	10.078	2.993	-13.455	-17.25	-11.934	19.592	-1.998
1419	1.419	-18.187	7.724	-0.984	-23.498	-1.551	-5.165	1.782	-17.197
1420	1.42	-3.27	9.799	-19.656	-20.403	-4.266	-4.387	-5.183	-21.724
1421	1.421	-5.196	-3.805	-22.848	-17.736	-6.736	2.944	-3.057	-25.912
1422	1.422	-6.921	-12.552	-44.603	-0.003	-9.022	9.691	-4.985	-14.864
1423	1.423	-27.615	-7.929	-30.384	16.21	-6.867	-3.485	-6.719	-18.288
1424	1.424	-13.483	-15.103	-12.551	14.051	-35.894	-9.308	-5.158	-21.522
1425	1.425	-15.981	-18.777	-10.195	8.25	1.682	-21.508	-3.797	-24.382
1426	1.426	-8.997	-15.296	21.79	-3.878	-13.33	-13.557	-2.625	-27.02
1427	1.427	-32.395	-24.947	44.697	-5.361	-63.625	-20.675	-1.446	-6.021
1428	1.428	-16.7	-28.609	40.701	-12.441	-43.652	-27.045	-4.533	-3.434
1429	1.429	-25.028	-25.123	29.504	-16.09	11.404	-28.225	-17.284	35.029
1430	1.43	-17.495	-22.022	5.729	-10.094	-25.513	-25.155	-8.547	7.33
1431	1.431	-19.824	-21.064	-28.674	-17.441	-58.915	-24.223	-6.963	2.321
1432	1.432	-4.928	-34.214	-42.184	-14.519	-3.871	-18.265	-14.094	-47.996
1433	1.433	0.88	-16.768	-38.075	-8.443	-11.092	-6.127	-17.725	-108.612
1434	1.434	-4.333	-14.418	-3.954	3.802	-17.512	16.664	-11.696	-35.322
1435	1.435	-12.247	-12.268	-26.691	-4.878	13.064	7.336	-19.029	-5.755
1436	1.436	-5.069	-10.306	-5.866	-6.378	-3.289	4.608	-16.132	-14.709
1437	1.437	-13.959	-8.541	-9.421	-7.704	-18.34	-8.166	-27.601	-39.085
1438	1.438	-15.123	-6.969	-6.038	-16.585	-4.726	-1.204	-26.092	-17.01
1439	1.439	-24.809	-11.188	-15.285	-20.062	7.68	-3.355	-21.837	-10.455
1440	1.44	-25.98	-2.252	-1.156	-25.286	-11.049	6.314	-15.472	-4.461
1441	1.441	-19.979	1.283	1.345	-10.581	-7.756	-5.88	-14.336	11.917
1442	1.442	-12.631	8.678	-14.933	4.401	7.912	-23.294	-15.316	16.851
1443	1.443	-17.451	-5.966	-0.057	10.304	-29.026	-30.282	-12.417	21.286
1444	1.444	-21.708	-3.786	-21.319	12.104	-23.988	-15.416	-6.424	-32.959
1445	1.445	-12.799	-9.554	-40.951	-8.548	-46.839	-25.145	-7.199	-25.624
1446	1.446	-9.304	-11.259	-28.071	-28.255	-9.322	-5.836	-10.679	-5.764
1447	1.447	-12.405	-22.232	-21.087	-10.45	15.837	6.915	-18.022	-11.864
1448	1.448	-7.559	-15.009	-6.24	-12.755	2.276	-4.7	-20.906	-6.467
1449	1.449	-10.064	-16.115	7.228	-2.053	-1.055	-13.798	-16.633	8.607
1450	1.45	-22.24	-12.569	-12.101	-19.417	2.969	-15.916	-10.983	4.149
1451	1.451	-23.965	-19.866	-4.493	-40.454	-31.152	-25.596	-7.447	0.094
1452	1.452	-31.881	-14.994	21.389	-48.71	-8.39	-27.332	-4.161	-3.533
1453	1.453	-15.997	-19.227	11.367	-46.138	-20.851	-19.401	-13.082	-6.679
1454	1.454	-5.345	-16.865	-10.58	-34.432	20.657	-6.439	-9.409	-34.92
1455	1.455	-14.992	-24.76	-24.782	-10.918	25.963	12.901	-3.407	-38.689
1456	1.456	-13.207	-36.517	-37.583	-1.587	10.776	0.114	-13.07	-0.998
1457	1.457	-11.618	-19.054	-39.931	-27.067	6.271	7.058	-11.897	34.207
1458	1.458	-7.313	-7.407	-29.329	-44.028	35.18	0.642	-15.363	20.678
1459	1.459	12.271	7.536	-23.596	-15.701	16.248	-1.323	0.706	-25.112
1460	1.46	3.983	17.25	-11.491	25.997	12.844	-13.549	-1.609	5.273
1461	1.461	-13.797	-9.003	-32.307	20.612	9.659	-15.13	0.536	-11.176
1462	1.462	-25.407	-12.61	-57.937	-4.607	12.294	-19.415	-9.146	-36.354
1463	1.463	-27.531	-15.823	-34.16	-0.251	50.755	-10.526	-7.423	-31.965
1464	1.464	-13.966	-18.849	-24.864	-4.392	-10.29	2.635	-8.97	-3.038
1465	1.465	-19.163	-21.488	-22.184	-0.702	-51.02	-2.592	-13.22	-14.375
1466	1.466	-20.665	-34.187	-24.726	-10.719	-58.423	-1.061	-12.057	-38.23
1467	1.467	-19.266	-31.796	-31.736	-19.823	-25.024	-8.212	-6.038	-9.857
1468	1.468	-15.565	-21.077	-29.666	-27.978	-43.323	-22.523	-0.783	16.684
1469	1.469	-16.704	-11.338	-27.79	-10.181	-26.962	-32.193	-5.589	-20.907
1470	1.47	-9.342	-13.022	-11.999	15.554	-42.129	-19.986	-3.066	24.685
1471	1.471	-18.221	-20.914	-9.956	25.674	-46.653	-2.541	-8.677	55.153
1472	1.472	-17.037	-22.25	3.558	3.853	-17.727	-4.825	-8.098	5.273
1473	1.473	-13.922	-15.852	29.835	-15.84	-6.656	-11.192	-14.099	-1.232
1474	1.474	-16.816	-14.674	18.563	-38.993	-23.87	-17.005	-5.209	4.807
1475	1.475	-14.279	-2.862	-5.287	-60.843	-27.163	-29.203	-6.383	-22.869
1476	1.476	-15.028	-20.269	-21.015	-29.699	15.235	-33.86	-7.36	-37.911
1477	1.477	-15.57	-13.282	-23.743	-42.088	-15.296	-17.992	-6.4	-15.011
1478	1.478	-9.552	-2.623	4.479	-8.003	-31.937	-3.107	-10.674	-60.817
1479	1.479	-10.299	-4.544	8.103	14.846	-16.983	-8.918	-13.005	-54.798
1480	1.48	-16.869	11.346	-2.043	10.787	-39.914	-0.205	-22.502	-82.436
1481	1.481	-14.33	-7.785	-5.23	-0.467	-35.983	-4.824	-18.831	-57.219
1482	1.482	-15.072	-20.517	-8.072	-38.226	-62.517	5.279	-29.667	-6.84
1483	1.483	-18.526	-18.15	-10.723	-23.131	-72.746	-3.58	-16.705	-0.276
1484	1.484	-19.08	-15.963	-31.932	-18.68	-51.042	-14.361	-11.476	-6.308
1485	1.485	-20.808	-21.701	-23.696	-22.718	-8.569	-15.638	2.87	10.184
1486	1.486	-13.856	-16.384	-5.985	11.347	33.947	-16.748	31.914	-24.966
1487	1.487	-3.047	-17.787	-8.372	15.787	28.453	-20.184	11.203	-20.436
1488	1.488	4.071	-21.911	6.458	11.72	53.543	-8.346	-15.126	-7.983
1489	1.489	0.368	-20.654	31.553	15.383	49.026	-6.755	-5.064	-19.136
1490	1.49	-12.795	-21.757	21.433	5.308	61.329	-10.983	-8.147	32.388
1491	1.491	-14.528	-7.809	5.723	-35.548	42.488	-17.34	-16.456	54.5
1492	1.492	-28.839	-21.411	2.985	-40.966	4.631	-1.646	-18.961	-6.027
1493	1.493	-7.542	-9.323	-35.559	-5.724	-10.52	4.744	-16.633	-14.117
1494	1.494	-10.249	1.58	-85.513	-10.16	2.941	6.699	-14.487	-51.041
1495	1.495	-12.774	-8.615	-78.984	-6.086	6.983	-1.988	-12.523	-4.218
1496	1.496	-1.157	-15.109	-11.886	-9.765	-19.334	-6.625	-14.231	26.197
1497	1.497	-16.059	-14.033	32.792	-6.5	-9.267	-16.69	-12.656	-23.664
1498	1.498	-21.874	-6.756	89.676	-9.608	0.078	-17.844	-8.372	-30.213
1499	1.499	-27.092	-9.72	22.897	-1.284	-8.226	-16.665	-17.252	-24.175
1500	1.5	-28.631	-9.01	-3.806	-8.816	-15.773	-0.597	-13.737	-18.723
1501	1.501	-21.474	1.58	-44.463	-11.133	0.469	-7.579	-10.614	-13.674
1502	1.502	-17.806	2.894	-22.414	3.77	-10.303	-1.209	-11.547	-27.211
1503	1.503	-14.348	-6.041	-15.835	-5.901	-16.175	-7.022	-15.769	1.854
1504	1.504	-21.719	-19.209	-21.833	-18.094	6.588	1.696	-19.808	28.169
1505	1.505	-24.628	-17.449	-38.293	-22.737	-27.897	-2.893	-20.355	-16.55
1506	1.506	-22.112	-12.791	-23.196	-24.059	-50.752	-4.166	-11.606	-22.545
1507	1.507	-24.43	-17.054	-0.365	-32.927	3.39	-7.78	-12.746	-38.955
1508	1.508	-16.49	-23.429	12.019	-50.904	25.405	-13.726	-5.377	-53.98
1509	1.509	-9.116	-22.257	23.258	-33.082	-8.138	-12.735	-8.261	5.681
1510	1.51	-10.06	-27.463	33.367	1.993	-14.139	-15.624	-7.458	-2.412
1511	1.511	-2.126	-24.547	5.175	67.684	-8.755	-21.609	4.747	-9.715
1512	1.512	-3.116	-28.818	-51.484	58.845	-44.025	-23.909	13.462	37.115
1513	1.513	-13.98	-26.506	-75.833	34.48	-39.629	-20.418	-3.969	67.405
1514	1.514	-15.359	-15.67	-38.806	-17.155	-18.942	-11.697	-15.583	72.782
1515	1.515	-16.525	-11.022	-32.178	-23.702	-30.217	-3.353	-21.973	17.291
1516	1.516	-20.019	-12.364	-13.969	-115.216	-20.261	-19.415	-16.159	-93.772
1517	1.517	-14.798	-8.669	2.543	-102.048	-11.017	-17.087	-14.398	-173.402
1518	1.518	-11.893	-5.153	-2.406	29.176	-25.117	-10.714	-15.923	-101.255
1519	1.519	-5.896	-10.331	2.146	11.767	-22.581	-12.688	-11.641	-61.771
1520	1.52	-11.528	-3.496	-10.134	-35.81	-20.208	-21.43	-12.788	-26.207
1521	1.521	-15.023	-0.929	-51.624	-21.437	3.253	-22.994	-9.289	6.322
1522	1.522	-14.463	-6.526	-46.088	-8.227	37.755	-4.226	-10.268	-3.474
1523	1.523	-19.898	-10.011	-20.817	-20.018	51.417	3.308	-3.55	23.242
1524	1.524	-17.966	-9.405	-7.178	12.485	30.835	-3.671	-4.36	47.627
1525	1.525	-21.25	-14.811	-3.014	22.337	34.624	-5.804	-6.711	-4.029
1526	1.526	-25.315	-19.635	-14.163	-4.395	-9.964	-7.739	-8.685	-10.613
1527	1.527	-21.839	-20.215	2.916	-28.775	-3.814	0.955	-2.72	7.571
1528	1.528	-14.495	-18.456	-0.122	-21.426	-20.163	-10.076	-11.654	35.244
1529	1.529	-4.824	-17.08	2.665	-14.812	-15.052	-14.31	-15.165	30.194
1530	1.53	-11.206	-19.391	-15.069	15.625	-10.502	-23.199	-12.094	-20.131
1531	1.531	-19.529	-25.959	-3.399	-0.782	35.421	-26.649	-15.028	-26.729
1532	1.532	-7.731	-32.74	-5.434	-15.856	29.526	-19.286	-12.555	3.657
1533	1.533	-6.188	-24.817	-11.159	-11.404	13.161	-18.289	-18.21	-12.724
1534	1.534	-4.831	-27.909	-5.89	-23.745	-42.225	-20.797	-26.169	-7.601
1535	1.535	6.968	-42.62	-13.826	-12.491	-49.404	-8.619	-16.504	-11.968
1536	1.536	14.899	-74.568	-18.053	-2.432	-42.624	-10.372	3.044	-24.292
1537	1.537	10.647	-51.733	-11.618	-11.758	-48.387	-8.836	0.355	-27.939
1538	1.538	-8.885	-14.168	-15.056	-9.061	-31.71	-13.111	-2.174	-10.88
1539	1.539	-34.417	11.01	-22.333	-11.555	-6.319	-4.216	-9.173	11.036
1540	1.54	-37.708	42.967	-25.144	-4.604	-28.971	-0.74	-2.812	2.752
1541	1.541	-28.428	80.547	-24.314	-11.019	17.072	-3.869	-0.909	5.32
1542	1.542	-20.112	95.707	-26.61	-16.861	-25.331	-4.878	0.798	3.06
1543	1.543	-17.608	72.921	-15.748	-11.669	-19.73	-18.06	-7.173	-7.597
1544	1.544	-10.625	52.259	-4.752	-10.112	-54.847	-4.528	-14.369	-9.582
1545	1.545	-17.008	10.707	-6.175	-17.26	-68.267	0.697	-18.073	-35.942
1546	1.546	-11.202	-16.93	-12.58	-8.324	-22.323	18.135	-14.61	-47.115
1547	1.547	-9.45	-31.991	-11.381	-4.822	-40.48	11.212	-17.723	-16.098
1548	1.548	-20.48	-36.409	0.495	-16.618	-12.766	-12.176	-12.899	-20.17
1549	1.549	-24.745	-32.311	-4.049	-18.168	2.372	-9.062	-15.416	-8.94
1550	1.55	-21.073	-35.955	-2.652	-19.524	15.961	5.097	-6.521	-5.626
1551	1.551	-15.065	-45.991	1.052	-23.209	78.518	-2.402	-12.534	-8.682
1552	1.552	-5.364	-42.857	4.515	-19.753	33.821	-9.338	-11.579	-34.196
1553	1.553	-1.661	-56.959	-9.421	-3.689	25.736	-15.715	-10.638	-3.206
1554	1.554	-7.645	-64.489	-15.2	7.917	18.396	-40.885	-14.922	-15.53
1555	1.555	-21.57	-52.868	-27.35	-2.739	-1.535	-44.177	-17.264	-26.677
1556	1.556	-23.491	-33.699	-19.386	-0.829	4.445	-34.897	-7.796	-23.364
1557	1.557	-21.725	-26.127	-12.187	-9.558	-0.969	-20.777	-4.129	-26.479
1558	1.558	-29.646	-14.486	-8.47	-14.225	24.241	-2.969	-10.138	-29.242
1559	1.559	-19.589	-12.308	-24.146	-12.902	-44.382	-0.638	-9.169	-42.05
1560	1.56	-10.7	-6.439	-22.023	-19.301	-14.764	-11.265	-2.39	-25.756
1561	1.561	-9.561	-8.149	-16.222	-13.277	-5.847	-17.064	0.124	6.188
1562	1.562	-12.664	-12.75	-14.511	-1.398	2.305	-4.865	2.451	56.486
1563	1.563	-13.661	-19.882	-9.928	-15.674	-5.019	-3.318	-8.399	9.648
1564	1.564	-17.964	-21.017	11.684	-17.607	-24.965	-4.67	-9.981	-45.364
1565	1.565	-15.671	-24.487	33.54	-8.952	5.378	4.236	-22.999	-23.406
1566	1.566	-19.176	-29.717	-9.001	-4.358	-33.335	-4.083	-28.266	50.352
1567	1.567	-21.125	-28.779	-27.088	-14.522	-48.409	3.272	-23.647	20.533
1568	1.568	-12.219	-24.519	-32.387	-13.423	-34.824	10.061	-19.404	-6.272
1569	1.569	-0.421	-23.699	-27.292	-16.869	-30.738	-1.331	-15.747	1.953
1570	1.57	-5.07	-12.798	-22.82	-17.839	-19.479	-5.955	-14.625	-20.046
1571	1.571	-6.437	11.045	-18.832	-14.972	-16.183	-4.594	1.37	-53.424
1572	1.572	-10.131	21.123	-7.772	-7.056	-31.872	-3.415	31.712	-35.107
1573	1.573	-18.478	-0.804	15.91	-3.977	-23.502	-11.702	2.641	-29.639
1574	1.574	-25.873	7.413	-12.438	-10.781	-15.918	-21.335	-1.072	-34.679
1575	1.575	-17.012	9.79	-16.177	-11.563	-13.616	-27.685	2.183	-30.217
1576	1.576	-11.051	2.685	-6.164	-5.964	-7.245	-11.976	-7.128	-26.159
1577	1.577	-10.113	-8.103	-15.513	-4.086	10.104	-9.819	-9.842	-7.393
1578	1.578	-11.107	-6.255	-12.827	-10.17	17.04	-19.47	-17.42	-17.459
1579	1.579	-20.795	-4.567	-10.291	-14.304	10.556	-14.234	-19.796	-8.168
1580	1.58	-19.631	0.025	-12.598	-14.962	27.867	-25.273	-17.723	-5.471
1581	1.581	-11.316	-4.304	-44.537	-10.405	-7.265	-9.399	-4.236	7.259
1582	1.582	-14.421	-10.772	-31.004	-19.431	-2.277	-20.028	-9.515	-9.046
1583	1.583	-21.197	-21.686	-1.975	-36.599	-52.66	-10.322	-14.202	-23.938
1584	1.584	-13.273	-11.705	16.759	-15.628	-32.755	-1.591	-18.496	-21.986
1585	1.585	-14.252	-5.409	-7.066	9.817	-14.646	-6.211	-19.696	4.364
1586	1.586	-17.159	-13.806	-10.193	47.508	-20.171	-4.809	-18.558	0.679
1587	1.587	-16.402	-29.954	-12.947	12.233	-25.31	-3.611	-13.32	3.862
1588	1.588	-14.104	-27.693	-30.78	-29.075	-20.922	-4.735	-16.219	-5.539
1589	1.589	-9.318	-25.598	-28.484	-1.482	-0.243	-5.678	-13.705	-8.301
1590	1.59	-14.026	-31.427	-13.615	-6.599	-3.951	9.075	-9.648	9.473
1591	1.591	-16.987	-40.149	-7.842	-29.532	-27.836	6.979	-13.135	-2.193
1592	1.592	-19.551	-32.211	-13.087	-25.553	-62.297	-2.659	-9.839	4.124
1593	1.593	-24.047	-16.352	7.607	-29.313	-2.736	-7.848	-8.091	21.468
1594	1.594	-15.203	-18.53	4.888	-32.681	-10.959	-22.167	-10.611	-13.657
1595	1.595	-14.084	-12.785	-18.341	-42.06	25.925	-43.458	-13.909	-48.963
1596	1.596	-15.275	-14.658	-9.059	-28.013	32.385	-57.569	-15.083	-26.237
1597	1.597	-18.378	-13.258	-11.778	-15.308	26.312	-39.738	-13.924	-13.949
1598	1.598	-13.548	-9.139	-14.309	-8.412	20.86	-23.506	-19.736	-25.18
1599	1.599	-16.099	-12.946	-30.574	-6.362	5.755	-25.697	-17.41	-28.486
1600	1.6	-23.491	-9.541	-36.966	-8.379	-7.841	-23.809	-6.575	-31.583
1601	1.601	-26.42	-12.7	-19.549	3.742	29.697	-11.657	-5.028	-17.465
1602	1.602	-20.437	-7.911	-12.56	-13.743	-15.768	9	3.675	-17.672
1603	1.603	-8.255	-10.494	-27.401	-16.125	2.393	17.276	-0.578	-25.233
1604	1.604	-9.237	-14.833	-37.054	-18.289	18.741	9.706	-9.455	-22.911
1605	1.605	-14.477	-12.602	-28.333	-8.627	3.568	7.325	-10.58	-12.272
1606	1.606	-19.131	-20.654	-17.307	-10.391	-28.523	0.89	-7.448	16.745
1607	1.607	-9.077	-25.945	-1.426	-11.961	-24.538	-12.697	-8.371	29.151
1608	1.608	10.48	-40.721	30.515	-10.639	-35.804	-17.944	-12.58	2.844
1609	1.609	13.189	-42.93	26.078	-6.999	-4.878	-19.501	-18.14	-14.17
1610	1.61	10.701	-13.97	13.696	-13.033	-17.342	-9.45	-10.168	-4.862
1611	1.611	-5.528	-18.088	2.478	-18.302	-21.058	-10.647	-9.155	9.315
1612	1.612	5.114	-6.913	-12.801	-16.787	-44.84	-2.371	5.596	16.942
1613	1.613	3.146	-3.663	-16.101	-11.974	2.157	-1.466	3.493	47.444
1614	1.614	-16.239	11.973	-19.196	-7.748	35.57	3.309	5.407	59.883
1615	1.615	-23.811	20.279	-44.722	-11.84	-7.103	5.758	-6.824	41.108
1616	1.616	-30.785	27.826	-75.637	-21.343	-23.62	-6.479	-14.774	-10.356
1617	1.617	-37.184	-7.182	-63.252	-17.688	-28.748	-15.216	-19.056	-121.367
1618	1.618	-23.635	-42.397	-14.106	0.284	-24.348	-16.762	-12.685	-168.931
1619	1.619	-21.878	-55.992	19.36	7.813	-28.453	-12.513	5.306	-67.89
1620	1.62	-20.291	-27.088	74.323	-3.816	-2.216	-6.164	23.11	-54.708
1621	1.621	-18.912	-8.431	96.384	-5.961	21.548	-14.53	-2.617	-42.891
1622	1.622	-12.512	36.193	49.563	-0.157	-19.318	-13.607	-5.885	11.284
1623	1.623	-4.175	54.327	31.385	-1.882	-13.934	-16.547	-8.931	60.651
1624	1.624	-5.134	59.691	3.74	-3.419	1.156	-17.36	-11.612	33.98
1625	1.625	-11.91	34.549	-11.362	-2.054	-12.358	-16.602	-24.36	-6.622
1626	1.626	-19.845	21.098	-15.818	4.346	-8.278	-13.122	-35.944	-13.919
1627	1.627	-18.863	-32.945	-36.52	5.526	-34.561	-7.125	-8.25	-7.273
1628	1.628	-23.685	-54.897	-70.586	-4.129	10.164	-4.825	2.993	-1.183
1629	1.629	-27.932	-48.203	-57.047	4.78	16.177	4.617	-0.281	-6.527
1630	1.63	-23.852	-29.897	-44.658	22.789	10.734	-12.449	2.83	-21.557
1631	1.631	-25.765	-24.38	-25.878	25.305	-14.4	-19.464	-5.494	-17.031
1632	1.632	-21.088	-29.342	-35.98	13.712	-9.95	-21.631	-13.032	-37.656
1633	1.633	-13.319	-15.734	-7.781	-1.153	-55.827	-12	-20.001	-48.81
1634	1.634	-14.271	-11.633	-19.034	-30.145	-37.667	-13.774	-17.873	-45.455
1635	1.635	-15.216	-30.375	-15.753	-59.121	-10.027	-21.724	-19.811	-10.937
1636	1.636	-5.514	-33.623	-6.474	-40.278	5.073	-14.576	-31.993	57.863
1637	1.637	-9.164	-24.292	-14.769	-16.414	-26.893	-13.419	-24.046	48.097
1638	1.638	-5.656	-15.938	-17.266	-19.504	-30.965	-7.426	-19.772	3.475
1639	1.639	-12.987	-13.375	-14.924	-16.855	-4.65	-19.221	-18.586	-4.633
1640	1.64	-13.94	-10.989	-12.789	-4.091	19.17	-8.166	-15.074	2.761
1641	1.641	-9.662	-17.314	-18.574	-20.352	-9.056	-18.203	-20.258	9.382
1642	1.642	-5.575	-19.2	-20.313	-22.51	-12.764	-17.034	-17.318	3.482
1643	1.643	5.298	-24.359	-12.381	-20.617	31.877	0.948	-13.034	9.005
1644	1.644	-5.689	-41.689	-8.094	-8.418	-6.042	9.637	-12.243	-6.017
1645	1.645	-21.505	-15.854	-9.261	-19.425	24.369	-8.181	-7.391	-1.537
1646	1.646	-32.111	-19.019	-12.789	-20.742	19.021	-10.547	-10.666	-13.914
1647	1.647	-26.301	-28.187	-7.59	-14.324	-26.424	17.095	-6.58	-55.479
1648	1.648	-10.441	-25.308	-6.646	-15.457	-20.434	20.765	-9.083	-38.979
1649	1.649	-8.308	-48.339	-14.572	-10.185	18.228	3.744	-3.649	-33.937
1650	1.65	-14.141	-45.066	-17.689	-16.916	-17.023	0.656	1.206	-20.381
1651	1.651	-15.899	-42.223	-32.429	-17.647	-3.512	-2.027	-0.702	-16.279
1652	1.652	-14.345	-8.653	-55.856	-16.835	-15.876	-14.763	-8.414	-27.437
1653	1.653	-10.07	4.94	-27.647	-21.66	25.684	-35.802	-22.314	-10.357
1654	1.654	-16.424	17.303	-16.475	-27.633	-13.03	-16.011	-28.095	-13.421
1655	1.655	-27.221	51.32	-6.398	-26.837	32.435	-18.494	-22.853	-10.67
1656	1.656	-22.915	19.328	-9.491	-21.955	-34.768	-11.49	-18.201	-28.441
1657	1.657	-31.768	23.339	-1.16	-15.914	-61.555	-13.585	-16.84	-16.79
1658	1.658	-20.897	34.572	-3.628	-11.824	-37.248	-11.627	-20.515	-14.617
1659	1.659	-30.911	17.601	-5.883	-8.304	-44.7	-9.87	-4.832	-16.52
1660	1.66	-19.09	1.971	-3.705	-3.623	-38.156	-1.92	-6.959	-21.684
1661	1.661	4.703	-6.28	-1.769	-4.167	-68.567	-0.549	-5.014	-20.099
1662	1.662	21.691	-18.971	14.063	-2.78	-7.653	16.496	7.195	-21.423
1663	1.663	12.37	-21.221	3.276	-7.201	16.693	9.546	31.029	-9.585
1664	1.664	-1.771	-36.042	-2.643	-7.767	24.062	3.185	34.334	-1.598
1665	1.665	-14.562	-41.762	-18.587	-6.397	17.528	-14.187	-0.103	5.62
1666	1.666	-12.262	-50.476	-12.283	-0.943	11.506	-35.245	4.339	1.975
1667	1.667	-22.936	-26.741	-14.305	-4.393	-27.247	-49.341	0.265	-6.363
1668	1.668	-24.915	24.59	-9.145	-7.657	-12.205	-31.517	-3.416	-7.425
1669	1.669	-33.65	76.085	-13.782	-9.344	28.979	-15.247	-6.687	-4.639
1670	1.67	-22.651	56.016	-6.617	-6.782	1.306	-13.104	-15.943	-10.662
1671	1.671	-15.496	25.564	-12.965	-14.097	-3.708	-11.173	-13.194	-6.576
1672	1.672	-19.178	-2.088	-6.93	-19.301	-8.127	-16.419	-20.735	-10.01
1673	1.673	-18.016	-27.165	-7.92	-10.399	-20.559	-18.002	-27.709	-14.547
1674	1.674	-10.647	-77.389	-3.126	-13.874	-39.349	-36.813	-25.598	-13.844
1675	1.675	-5.796	-124.097	-9.182	-12.905	-15.586	-39.358	-23.695	-18.645
1676	1.676	-13.726	-142.178	-11.577	-11.949	-24.934	-18.277	-21.987	-16.733
1677	1.677	-14.698	-92.136	-9.718	-11.167	0.536	1.492	-20.469	-19.629
1678	1.678	-11.806	-72.138	-6.508	-3.8	3.776	9.109	-19.123	-11.676
1679	1.679	-21.492	-53.905	-15.521	-8.62	19.468	6.848	-15.435	1.511
1680	1.68	-22.656	-26.18	-19.318	1.059	-17.467	9.03	2.564	-7.192
1681	1.681	-21.492	-0.94	-1.42	-10.757	-22.477	10.994	0.063	-8.804
1682	1.682	-18.4	3.556	21.775	-28.208	-8.943	5.784	2.415	-13.187
1683	1.683	-11.62	15.945	12.466	-30.603	-21.348	1.146	-3.936	-17.011
1684	1.684	-10.834	27.141	-1.68	-20.02	4.967	-8.901	-5.832	-15.955
1685	1.685	-14.891	17.073	-24.939	-14.261	-12.086	-15.277	-14.523	-19.017
1686	1.686	-16.825	7.745	-53.223	12.071	16.181	-18.751	-12.96	-27.731
1687	1.687	-13.53	4.99	-42.025	15.786	-10.095	-15.626	-11.6	-9.535
1688	1.688	-10.626	-2.584	-45.33	32.824	-6.753	-26.438	-18.017	29.096
1689	1.689	-2.68	-9.566	-23.446	4.568	-9.812	-33.563	-16.861	1.487
1690	1.69	-13.515	-7.447	-20.727	-6.646	-23.885	-21.735	-22.078	6.569
1691	1.691	-17.775	2.239	-2.929	-3.342	9.692	-7.37	-19.159	-53.06
1692	1.692	-26.678	-2.998	-5.248	12.296	14.188	2.331	-6.01	-44.935
1693	1.693	-32.673	-7.667	-20.128	-30.295	-6.471	0.611	-0.214	-8
1694	1.694	-27.452	-14.854	1.194	-36.289	-25.15	-13.676	-1.942	-1.467
1695	1.695	-12.767	-31.913	9.537	-41.674	-35.176	3.754	-6.568	-7.533
1696	1.696	10.615	-24.927	-3.219	-16.51	-6.888	-7.862	-13.697	-13.019
1697	1.697	13.674	-56.848	-10.17	-2.935	11.846	-5.703	-4.767	-8.04
1698	1.698	-0.481	-61.3	-37.84	-15.286	21.878	-3.718	-10.742	14.658
1699	1.699	17.325	-40.581	-19.07	-11.606	-12.605	-1.945	-9.751	10.444
1700	1.7	-3.758	1.042	-9.017	-14.879	-17.024	-12.951	-10.693	-15.96
1701	1.701	-23.498	28.746	-12.126	-5.568	-37.723	-11.578	-13.176	-26.085
1702	1.702	-26.013	53.939	19.023	-2.825	-11.37	-12.725	-12.371	-10.421
1703	1.703	-28.324	85.94	6.618	-15.549	-28.388	-9.279	-11.769	-2.101
1704	1.704	-34.692	73.634	-50.046	-13.21	-12.704	-6.236	-12.34	-9.659
1705	1.705	-40.48	62.498	-25.577	-23.809	1.464	-15.201	-5.751	1.91
1706	1.706	-38.73	31.631	-18.154	-21.815	4.099	-18.737	-4.959	8.257
1707	1.707	-14.914	-30.821	-38.025	-9.561	6.491	-17.794	-4.157	-1.47
1708	1.708	-18.208	-75.485	-31.977	-17.436	17.202	-12.971	-12.063	-20.847
1709	1.709	3.653	-51.066	-26.521	-16.007	-11.719	-10.45	-11.071	-54.316
1710	1.71	11.944	-43.708	-1.338	-19.613	-23.971	-3.086	-10.061	-22.376
1711	1.711	14.455	-50.283	12.267	-18.361	-5.081	-4.048	-16.023	-10.004
1712	1.712	2.867	-32.095	74.843	-13.054	-21.947	-3.285	-16.762	-13.722
1713	1.713	-20.523	-37.544	30.204	1.714	-24.867	-12.193	-8.79	-17.063
1714	1.714	-29.815	-32.535	-10.396	-0.381	-27.354	-25.364	-7.775	-26.359
1715	1.715	-27.146	36.144	-17.729	-21.647	-3.992	-16.667	-2.889	-29.073
1716	1.716	-19.648	65.759	-24.294	-24.34	5.419	-21.341	-8.868	-26.585
1717	1.717	-8.067	74.666	-18.264	-11.53	8.259	-14.221	-14.467	-24.29
1718	1.718	-10.219	50.288	-34.696	-23.116	0.813	-7.877	-25.308	-5.167
1719	1.719	-4.417	-1.351	-9.52	-12.445	-29.499	-4.409	-20.673	12.594
1720	1.72	-23.761	-34.781	-13.943	-18.228	-17.032	11.663	-16.45	-8.534
1721	1.721	-21.23	-89.715	-17.957	-6.006	-13.315	14.015	-10.103	-16.893
1722	1.722	-18.894	-97.085	-21.568	11.437	17.757	20.429	-1.813	-24.505
1723	1.723	-25.284	-90.548	-24.794	-4.802	-2.831	14.625	3.381	-12.964
1724	1.724	-23.363	-108.805	-34.047	-2.648	23.575	2.422	10.126	18.915
1725	1.725	-21.618	-103.481	-25.71	3.19	20.332	-11.917	0.431	23.34
1726	1.726	-16.96	-98.557	-18.149	-12.644	29.696	-40.971	-5.962	-14.237
1727	1.727	-9.81	-75.804	-20.454	-18.997	-12.758	-61.67	-2.471	-19.317
1728	1.728	-13.494	-46.782	-5.526	-28.647	-30.864	-42.879	-12.136	-23.823
1729	1.729	-19.498	-27.972	23.548	-9.263	-36.16	-25.833	-8.446	-11.481
1730	1.73	-16.413	-24.618	19.55	8.557	-30.987	-16.541	-19.264	30.095
1731	1.731	-9.642	16.296	-22.016	15.559	-17.351	-8.22	-35.11	68.77
1732	1.732	-13.899	44.059	-27.385	26.225	-4.897	-0.663	-37.227	53.633
1733	1.733	-13.126	69.306	-2.152	-2.785	-38.95	-2.988	-35.287	3.276
1734	1.734	-11.19	37.459	2.35	-31.81	2.331	-0.874	-8.971	-97.598
1735	1.735	-7.891	41.611	-1.677	-80.971	-3.042	-6.704	-5.297	-169.817
1736	1.736	-7.306	38.008	2.016	-61.019	-18.129	-15.444	-2.026	-104.043
1737	1.737	-10.786	21.035	-15.022	-6.054	-40.923	-10.823	32.411	-44.469
1738	1.738	-18.131	11.791	-36.9	1.32	-20.233	-15.107	9.558	-33.655
1739	1.739	-17.152	3.496	-22.764	-5.208	-8.999	-11.463	-2.84	-23.798
1740	1.74	-14.227	-14.292	-4.915	0.811	-26.075	-19.808	-6.53	38.673
1741	1.741	-13.452	-2.662	-16.47	28.493	-4.298	-10.134	10.49	14.246
1742	1.742	-15.796	3.744	-27.056	3.345	-7.008	-6.439	7.388	21.506
1743	1.743	-4.973	-2.041	-25.057	-10.175	-14.548	-5.262	-12.338	28.033
1744	1.744	-3.43	-10.727	-9.14	-22.607	1.684	10.802	-14.841	22.047
1745	1.745	-7.692	-28.139	-6.968	-3.878	20.813	3.811	-21.804	16.623
1746	1.746	-11.355	-21.169	-8.895	-20.926	59.195	-28.134	-19.679	-8.524
1747	1.747	-12.494	-14.778	3.272	-17.813	9.234	-23.709	-13.878	32.723
1748	1.748	-24.281	-20.61	4.814	7.759	15.759	-11.347	-15.614	49.202
1749	1.749	-28.921	-32.83	3.444	-2.313	-14.676	-22.6	-14.071	-6.304
1750	1.75	-21.749	-31.287	-0.224	-11.636	-20.176	-19.328	-18.337	-13.655
1751	1.751	-20.593	-24.082	-11.012	-20.007	-25.267	-16.241	-19.51	-47.163
1752	1.752	-26.617	-25.183	-12.309	-27.569	-11.796	14.912	-16.039	-53.208
1753	1.753	-25.668	-26.28	-31.792	-1.832	17.166	10.84	-15.085	-25.559
1754	1.754	-26.661	-29.312	-51.507	-25.58	-39.614	29.614	-14.124	-0.415
1755	1.755	-20.683	-20.37	-23.267	-28.589	-64.113	12.589	-13.366	-4.872
1756	1.756	-16.656	-21.531	-19.585	-20.265	-56.824	-9.296	-15.715	-8.948
1757	1.757	-7.198	-11.918	-2.525	-12.726	-50.305	-17.661	-13.813	-20.186
1758	1.758	4.597	-8.385	0.578	-19.677	-44.448	-30.478	-10.565	-44.047
1759	1.759	12.509	-5.072	3.282	-13.343	-49.991	-28.209	-13.52	-34.827
1760	1.76	-3.364	-21.25	-24.972	-26.879	-14.921	-17.599	-13.185	-15.188
1761	1.761	-14.001	-19.031	-28.635	-18.149	-56.303	-4.08	-10.911	8
1762	1.762	-12.067	-4.221	-18.527	-0.73	-6.545	-2.35	-6.892	11.08
1763	1.763	-3.376	-10.086	-9.134	10.878	-26.653	-10.292	-7.323	-20.147
1764	1.764	7.617	-15.367	-0.778	13.003	40.328	-17.472	-14.724	-16.143
1765	1.765	0.421	-32.833	-8.355	11.058	31.269	-13.832	-22.12	2.588
1766	1.766	-16.633	-25.853	-15.388	-8.273	6.766	-14.998	-13.278	-7.485
1767	1.767	-28.269	-2.426	-4.849	-5.734	-0.711	-14.034	-5.02	-10.601
1768	1.768	-38.918	6.853	-3.037	-12.664	32.668	-15.002	-4.121	-7.899
1769	1.769	-44.723	9.503	-15.335	-10.495	38.55	-19.259	10.52	-15.413
1770	1.77	-32.532	-8.436	-26.435	-16.294	32.976	-29.902	4.092	-17.671
1771	1.771	-21.518	-6.268	-39.486	-18.071	-32.737	-22.733	-1.731	5.754
1772	1.772	-8.571	-8.578	-27.435	-13.507	-41.737	-3.2	-6.961	2.642
1773	1.773	0.11	-6.801	-3.772	-12.23	-17.419	5.137	-11.613	-17.082
1774	1.774	-10.963	-8.683	13.159	-21.184	4.586	-2.358	-12.99	-34.858
1775	1.775	-18.154	-10.345	3.789	-19.962	-2.052	4.631	-16.691	-27.902
1776	1.776	-6.362	-14.683	-4.563	-16.829	-44.712	-6.023	-22.766	-8.781
1777	1.777	-11.002	-15.904	-12.137	-10.037	5.158	-4.11	-19.747	-6.381
1778	1.778	-12.349	-24.232	-23.804	-10.8	-28.427	-2.407	-14.996	-8.868
1779	1.779	-13.516	-21.097	-43.01	-3.446	-34.525	-0.881	-15.878	-11.184
1780	1.78	-19.524	-10.201	-19.81	-16.227	-18.176	-5.145	-7.059	-20.986
1781	1.781	-18.546	-5.87	-10.534	-14.476	-3.161	-16.947	-3.65	-12.235
1782	1.782	-13.698	-12.163	-18.913	-22.394	47.113	-15.383	-0.638	-16.73
1783	1.783	-11.181	-10.905	-11.429	-6.514	-13.473	-11.099	-3.621	-12.371
1784	1.784	-18.532	-18.186	-13.773	8.358	10.856	-12.246	-7.945	-18.732
1785	1.785	-17.554	-24.956	-11.655	-9.122	18.185	-11.066	-3.906	-22.391
1786	1.786	-16.788	-24.202	-5.867	16.551	-1.758	-16.287	-8.77	-17.363
1787	1.787	-19.139	-21.92	9.979	-7.264	16.4	-9.524	-5.494	-8.52
1788	1.788	-18.584	-17.135	-4.959	-29.088	-11.297	-10.31	-13.227	4.666
1789	1.789	-21.902	-16.606	-14.692	-26.339	23.969	-17.687	-10.145	-4.011
1790	1.79	-13.007	-18.422	-19.928	-23.777	37.601	-20.594	-15.005	-2.405
1791	1.791	1.311	-17.122	-8.834	-21.45	-24.831	-23.121	-14.261	-0.977
1792	1.792	-12.235	-24.486	-18.844	-23.611	-33.64	-14.232	-19.878	-20.5
1793	1.793	-20.957	-29.707	-15.158	5.406	-25.406	-5.903	-15.053	-40.216
1794	1.794	-13.017	-18.885	0.484	1.287	-32.659	1.455	-11.793	-16.971
1795	1.795	-17.263	-26.08	23.785	-17.55	41.39	0.505	-10.078	-32.587
1796	1.796	-10.883	-17.269	26.748	-20.872	-27.572	-1.996	-14.955	-40.859
1797	1.797	-12.07	-9.101	-4.5	-17.804	-0.731	-4.342	-16.742	-32.924
1798	1.798	-17.301	-4.037	-16.931	1.922	-8.783	-2.424	-12.132	-20.113
1799	1.799	-14.781	-3.423	-20.63	19.71	-16.079	-12.516	-9.256	0.996
1800	1.8	-19.605	-16.373	-44.382	22.007	-36.027	-25.509	-7.912	3.656
1801	1.801	-17.072	-18.266	-47.399	-5.745	-30.03	-23.776	-10.249	11.177
1802	1.802	-19.373	-16.824	-27.644	-17.047	-13.517	-19.138	-8.128	4.127
1803	1.803	-11.413	-15.554	-9.849	-68.577	-18.56	-20.482	-14.128	-2.325
1804	1.804	-14.482	-24.548	-16.847	-75.962	22.75	-19.323	-6.188	-15.92
1805	1.805	-1.683	-16.317	-10.492	-2.088	-15.948	-6.162	3.499	-3.754
1806	1.806	-6.874	-0.337	-24.03	7.733	-20.973	13.164	4.679	-2.224
1807	1.807	-2.178	15.85	-14.522	-5.849	38.709	10.596	5.863	19.426
1808	1.808	2.139	9.417	1.425	38.828	14.364	17.509	2.789	10.117
1809	1.809	-4.198	-8.029	-0.633	-18.105	7.116	-1.719	-0.085	12.803
1810	1.81	-15.002	-5.746	1.351	-25.486	0.691	-4.294	-6.056	-15.477
1811	1.811	-13.635	-12.188	-21.475	-5.567	19.028	-20.59	-13.38	-19.193
1812	1.812	-14.793	-18.05	-37.146	0.437	2.652	-22.748	-14.312	18.509
1813	1.813	-15.933	-19.828	-22.984	5.843	-2.244	-16.965	-6.338	3.377
1814	1.814	-21.127	-15.221	-5.139	0.818	-15.658	-8.269	-11.514	-19.515
1815	1.815	-23.994	-19.513	15.976	-40.426	-27.89	-25.711	3.225	-40.225
1816	1.816	-14.29	-10.654	35.725	-35.02	-16.515	-23.384	-3.133	-21.453
1817	1.817	-20.668	-7.208	43.278	-30.015	-33.453	-17.004	-5.035	-24.758
1818	1.818	-26.67	-4.117	8.271	-34.499	-24.077	-11.21	-13.705	-40.468
1819	1.819	-19.318	10.588	-6.783	2.995	-9.809	-9.484	-27.985	-48.84
1820	1.82	-18.35	-0.062	-2.262	28.119	-32.911	-7.963	-37.604	-15.418
1821	1.821	-12.333	-5.884	35.323	60.017	-29.752	4.973	-35.816	-1.921
1822	1.822	-3.398	-11.111	20.243	47.606	-26.999	-21.354	-24.75	-30.988
1823	1.823	2.644	-3.188	-20.952	-1.563	-44.778	-55.412	-8.852	-27.347
1824	1.824	-6.989	-19.074	-37.346	-89.054	-18.993	-32.56	-6.698	24.122
1825	1.825	-18.757	-21.225	-62.435	-53.459	-1.874	-11.856	22.356	31.447
1826	1.826	-26.67	-15.448	-48.836	-42.64	-17.463	-15.534	9.992	51.331
1827	1.827	-22.375	-27.669	-19.774	-32.806	-9.125	-5.477	13.685	69.433
1828	1.828	-13.433	-32.328	-16.087	-23.975	-16.587	3.815	17.003	63.945
1829	1.829	-14.559	-30.983	-19.38	0.358	-4.873	6.528	-4.832	8.343
1830	1.83	-26.337	-37.379	-35.072	-7.026	-6.941	4.013	-18.929	-102.79
1831	1.831	-18.372	-26.541	-26.737	-13.602	-16.486	-2.961	-16.381	-150.435
1832	1.832	-14.083	-22.292	-19.145	-7.505	-25.114	-9.364	-14.027	-107.304
1833	1.833	-15.22	-5.268	-30.69	-1.997	-1.19	-3.571	-16.119	-67.845
1834	1.834	-18.71	6.332	-32.781	3.133	8.938	-8.802	-25.764	39.541
1835	1.835	-2.665	8.459	-26.948	-19.678	-6.745	-4.17	-20.52	25.184
1836	1.836	8.947	2.661	-18.229	-32.076	7.412	0.071	-25.145	-14.335
1837	1.837	-1.674	-13.2	-16.649	-28.367	-10.383	1.21	-20.887	-26.158
1838	1.838	-7.453	-28.091	-9.445	-18.288	-36.118	4.68	-22.046	-15.29
1839	1.839	-23.305	-18.381	-28.986	-27.567	-46.011	-10.247	-23.209	-25.133
1840	1.84	-21.157	-44.652	-65.956	9.426	-35.957	-11.247	-15.858	1.545
1841	1.841	-23.048	-63.356	-50.863	44.697	-20.32	-2.362	-22.638	9.672
1842	1.842	-10.799	-59.989	-9.621	-5.597	-23.093	-18.056	-16.629	2.276
1843	1.843	-18.7	-38.049	29.107	14.339	-15.594	-15.907	-14.3	-4.343
1844	1.844	-22.939	-23.847	94.72	8.353	-13.354	-17.819	-13.717	-46.986
1845	1.845	-11.112	14.753	85.819	-8.05	-2.755	-23.029	-3.654	-41.636
1846	1.846	-0.072	64.754	28.921	-23.107	10.791	-11.996	6.412	-16.52
1847	1.847	-18.827	58.224	-8.056	-27.547	12.448	-10.632	2.744	-21.019
1848	1.848	-31.592	40.078	-28.017	-6.832	26.689	6.398	-3.236	-0.353
1849	1.849	-33.92	34.708	-82.994	-10.476	55.662	-5.208	-12.891	3.341
1850	1.85	-23.289	9.592	-90.373	20.553	34.92	-15.865	-9.189	-20.415
1851	1.851	-21.362	-22.308	-29.845	8.223	-21.879	-13.953	-10.333	7.89
1852	1.852	-23.091	-34.681	-5.496	-18.078	51.372	-8.722	-9.362	-3.299
1853	1.853	-18.436	-23.457	1.826	-14.782	-17.797	-7.166	-10.318	6.731
1854	1.854	-14.161	-20.17	-4.816	-11.719	8.816	-5.852	-11.095	3.574
1855	1.855	-12.988	-17.074	-10.867	-14.455	0.646	-4.732	-13.409	-10.603
1856	1.856	-21.29	-25.385	-16.279	-16.95	-36.454	-3.575	-15.331	-8.097
1857	1.857	-20.323	-32.878	-41.443	-14.61	10.265	-8.788	-9.324	-19.711
1858	1.858	-5.616	-39.732	-27.894	-12.444	-32.364	-3.93	-10.084	-26.119
1859	1.859	5.019	-24.722	-7.175	-14.316	-60.106	-6.437	-9.484	-8.798
1860	1.86	3.072	-18.861	4.052	-30.194	-14.74	-13.8	-8.898	16.876
1861	1.861	-2.171	-13.583	7.338	-32.283	15.532	-10.895	-10.639	20.088
1862	1.862	-16.506	-18.173	-8.337	-3.193	-0.997	-16.904	-9.303	10.763
1863	1.863	-18.454	-19.48	-5.661	-15.527	-16.206	-29.117	-16.687	-3.321
1864	1.864	-16.72	-23.11	12.113	3.284	6.485	-20.417	-4.933	-41.844
1865	1.865	-18.285	-21.89	9.791	-13.733	-14.333	-34.74	-6.537	-25.41
1866	1.866	-14.048	-14.473	3.443	-16.86	4.336	-21.2	-2.286	-20.389
1867	1.867	-10.38	-21.19	-6.192	-8.538	-5.799	-12.497	-3.454	-6.861
1868	1.868	-13.877	-16.872	-22.055	-0.968	-34.166	-7.851	-6.948	5.481
1869	1.869	-12.924	-14.497	-49.813	-12.557	-23.033	-0.662	-12.203	1.722
1870	1.87	-11.961	-19.274	-23.599	-14.645	7.844	-4.329	-11.278	-8.446
1871	1.871	-14.472	-26.575	-6.7	-20.402	-29.81	-15.161	-8.796	-5.414
1872	1.872	-13.687	-15.703	-3.651	-22.106	-14.796	-7.998	-8.04	-13.743
1873	1.873	-11.74	-8.522	-12.009	-14.164	-10.456	-14.389	-8.618	-47.131
1874	1.874	-16.37	-4.821	-14.599	-18.437	-31.284	-6.097	-9.18	-33.469
1875	1.875	-9.798	-1.32	-12.36	-9.569	-35.044	-7.081	-8.585	-4.367
1876	1.876	-15.828	-4.391	-6.036	8.403	-4.2	-11.917	-7.204	37.356
1877	1.877	-21.484	-15.217	3.623	36.69	-24.997	-17.916	-11.65	9.772
1878	1.878	-18.034	-19.472	1.891	10.407	-59.116	-17.121	-12.223	-5.269
1879	1.879	-13.401	-10.562	0.349	-6.565	-17.961	-12.255	-8.738	-18.759
1880	1.88	-18.824	-9.385	-6.807	-40.977	-56.712	-10.291	-5.462	-31.154
1881	1.881	-18.256	0.303	-26.429	-100.651	-1.182	-9.685	-5.093	-27.56
1882	1.882	-8.196	-6.058	-46.191	-76.476	-8.617	-8.314	-11.107	-30.929
1883	1.883	13.471	-2.543	-12.715	-54.513	-15.237	-10.621	-11.887	-21.708
1884	1.884	10.36	-14.291	-8.283	19.407	51.933	-4.034	-6.28	-13.436
1885	1.885	-9.395	-22.167	4.109	29.334	7.206	-1.119	-6.873	-10.823
1886	1.886	-27.199	-14.951	-14.665	2.666	-0.982	-0.312	1.828	-22.336
1887	1.887	-29.525	-11.238	-17.929	-5.491	6.338	-4.347	-1.661	-49.94
1888	1.888	-18.895	-22.042	-2.191	-12.88	-0.3	3.61	-6.893	-31.107
1889	1.889	-20.847	-29.183	-4.862	-19.447	5.606	2.674	-5.922	6.686
1890	1.89	-33.074	-38.071	-12.36	-25.421	21.963	-12.028	-8.424	-18.46
1891	1.891	-31.55	-34.62	-23.925	2.331	-13.399	-9.898	-20.596	13.481
1892	1.892	-21.51	-27.317	-30.207	17.486	-26.996	-31.173	-18.837	-7.214
1893	1.893	-15.135	-24.464	-12.672	21.953	10.512	-22.862	-10.888	4.024
1894	1.894	-11.664	-20.242	-0.939	-15.665	-24.853	-10.097	-6.61	21.087
1895	1.895	-6.455	-8.055	5.568	-20.788	-11.39	-3.133	-10.271	-13.349
1896	1.896	-11.299	14.855	3.701	2.013	0.957	-13.776	-18.559	-8.832
1897	1.897	-7.031	18.067	-15.634	5.997	12.247	-7.957	-25.876	-4.703
1898	1.898	-2.976	9.834	-33.459	-5.302	-18.713	-13.162	-21.009	-38.704
1899	1.899	0.482	7.36	-21.868	-22.418	-39.415	-5.178	-20.21	-43.079
1900	1.9	-9.603	0.426	-15.539	-19.395	2.147	-3.776	-12.839	-38.952
1901	1.901	-25.48	11.05	-17.518	-11.119	7.502	-23.287	-3.919	-20.145
1902	1.902	-23.356	16.822	-1.614	-8.647	2.342	-14.945	-12.222	24.626
1903	1.903	-21.429	11.557	30.36	-6.368	6.725	23.582	-4.854	30.674
1904	1.904	-19.687	-2.781	7.542	-4.238	-14.088	18.165	-9.676	3.049
1905	1.905	-18.128	-8.597	-38.314	13.185	27.351	-7.011	-10.431	-22.061
1906	1.906	-8.057	-34.922	-32.315	10.865	-0.454	-11.477	-8.092	-26.465
1907	1.907	-9.215	-68.992	-26.904	-21.058	-15.651	-23.874	-17.557	2.606
1908	1.908	-5.733	-64.569	-21.892	-16.647	-29.254	-12.663	-23.926	44.246
1909	1.909	-13.081	-27.046	-17.415	-4.329	-0.375	-15.954	-15.59	5.584
1910	1.91	-17.923	-22.011	-13.305	-45.977	-11.742	-25.242	-14.601	-9.439
1911	1.911	-18.72	-26.452	-32.027	-40.603	-28.842	-22.544	-3.743	-41.294
1912	1.912	-19.534	-22.379	-8.169	-25.542	-13.182	-9.776	3.435	-70.237
1913	1.913	-23.06	-18.692	1.136	-12.006	6.541	-12.086	23.001	-28.59
1914	1.914	-17.087	-21.98	-12.948	0.351	-31.981	-9.967	14.682	-34.064
1915	1.915	-13.035	-25.071	-30.698	4.038	-37.402	-15.768	-18.789	-39.111
1916	1.916	-14.966	-10.942	-23.69	-13	-42.399	-10.533	-23.229	-7.115
1917	1.917	-14.373	-13.441	-0.25	-22.299	-10.426	-8.956	-19.144	13.647
1918	1.918	-16.097	-6.463	34.189	-19.585	-14.483	-24.79	-7.899	32.482
1919	1.919	-16.482	-8.575	29.672	-6.817	-3.243	-5.594	-4.587	42.611
1920	1.92	-21.889	-14.347	41.978	-4.496	0.104	-3.049	-13.862	26.988
1921	1.921	-19.943	-5.62	-14.752	10.42	-15.486	3.936	-16.553	-15.539
1922	1.922	-15.298	-0.966	-39.136	4.619	15.682	-10.972	-19.054	-107.032
1923	1.923	-15.878	-2.304	-31.777	-21.708	11.65	-9.026	-16.735	-93.837
1924	1.924	-7.946	-11.178	-25.18	-55.8	0.485	3.187	-10.369	-10.399
1925	1.925	0.375	-17.147	-43.312	-14.625	38.225	1.665	-4.572	-42.866
1926	1.926	3.462	-1.04	-48.729	-42.309	-7.188	-2.561	-2.832	-13.167
1927	1.927	-3.328	-3.334	-33.684	-27.187	-25.266	-14.348	-7.482	13.65
1928	1.928	-16.512	-9.715	-20.167	-31.597	-19.781	-15.877	-6.131	-10.675
1929	1.929	-22.332	-11.638	-16.121	5.981	-24.76	-17.219	-12.505	-3.264
1930	1.93	-20.592	-9.874	40.566	71.601	-47.503	-18.361	-15.972	-9.798
1931	1.931	-19.051	-11.412	-0.093	152.25	6.793	-17.184	-12.878	-15.755
1932	1.932	-11.889	-12.745	-7.487	32.758	-29.961	-20.265	-13.841	34.257
1933	1.933	-8.216	-21.656	-0.95	-46.778	-49.709	-9.398	-13.078	54.257
1934	1.934	-11.685	-18.19	-19.154	-89.893	-6.985	-16.527	-9.074	-0.622
1935	1.935	-14.779	-19.184	-2.729	-76.663	9.703	-28.319	-5.626	-22.591
1936	1.936	-8.043	-12.424	-17.866	-16.975	-5.181	-20.377	-7.598	-29.06
1937	1.937	-12.354	-23.85	-40.775	-6.083	-0.539	-13.213	-1.037	-22.956
1938	1.938	-16.459	-19.202	-11.812	-35.634	12.002	-19.602	-8.992	-6.425
1939	1.939	-12.996	-6.24	-30.618	-44.484	8.511	-8.768	-14.248	18.821
1940	1.94	-17.64	13.114	-40.705	-52.588	53.438	-4.506	-11.372	32.489
1941	1.941	-17.079	15.63	-56.427	-15.614	-13.508	-8.191	-10.622	20.174
1942	1.942	-16.719	17.967	-25.284	-22.131	-22.227	0.125	-3.297	1.481
1943	1.943	-20.016	20.112	-4.601	57.311	67.588	-0.844	-6.237	-22.244
1944	1.944	-17.867	-1.132	21.703	46.534	8.218	-5.647	-3.742	-31.422
1945	1.945	-15.912	-43.652	24.983	-22.538	-24.111	-9.869	-12.657	-56.825
1946	1.946	-21.717	-49.576	3.103	4.187	-93.022	-9.051	-11.517	-25.762
1947	1.947	-19.407	-44.047	0.373	-3.899	-30.31	-13.842	-10.575	-21.599
1948	1.948	-11.477	-28.802	-12.449	18.177	-22.019	-23.849	-13.506	-17.833
1949	1.949	-12.424	-33.114	-10.156	-1.757	29.794	-28.041	-14.306	-7.7
1950	1.95	-13.385	-12.281	-8.031	-7.78	10.041	-21.58	-11.991	-4.55
1951	1.951	-12.63	-23.417	-17.701	-24.252	16.307	-3.527	-12.59	-12.819
1952	1.952	-10.334	-20.097	-5.508	-39.363	11.059	4.05	-9.318	-10.245
1953	1.953	-13.849	-23.258	11.923	-62.199	-13.933	11.051	-11.092	-7.841
1954	1.954	-18.521	-20.691	4.996	-49.801	54.913	21.747	-14.573	-14.139
1955	1.955	-15.646	-18.367	2.885	-38.563	5.687	12.1	-12.253	-23.762
1956	1.956	-17.017	-16.257	0.919	-35.249	-38.86	3.381	-14.404	-15.018
1957	1.957	-11.608	-1.567	-7.815	11.804	-30.623	-1.283	-8.445	-13.445
1958	1.958	-9.693	-7.575	-31.631	31.732	21.144	-11.368	-7.716	-23.455
1959	1.959	0.352	-12.949	-28.369	1.351	1.351	-15.041	-13.378	-29.767
1960	1.96	4.576	-11.453	-25.285	-4.066	-16.66	-9.038	-12.838	-14.058
1961	1.961	5.699	-7.236	-28.03	-9.123	-32.968	-12.117	-10.936	-24.687
1962	1.962	-7.503	-10.938	-10.287	-4.692	-37.905	-26.768	-12.683	4.324
1963	1.963	-23.419	-4.987	-31.422	-0.638	-42.297	-11.812	-4.756	58.464
1964	1.964	-29.853	-10.291	-28.758	-19.432	-21.506	-13.721	-3.582	-8.295
1965	1.965	-39.561	-5.545	-21.252	-16.161	-55.497	-22.399	-8.808	-53.006
1966	1.966	-37.849	-13.556	-14.346	-13.08	-32.598	-20.837	-15.613	-28.626
1967	1.967	-33.251	-12.624	0.498	-15.809	-3.515	-16.562	-16.416	-21.247
1968	1.968	-20.34	-13.621	29.487	-3.071	-22.191	-12.885	-20.505	-14.611
1969	1.969	-25.625	-25.067	17.08	-14.692	-32.143	-4.586	-15.672	-8.553
1970	1.97	-21.041	-14.092	-9.279	-25.329	-22.762	-1.48	-17.607	-13.905
1971	1.971	-13.947	-9.9	-19.37	-15.633	19.851	7.425	-11.034	-8.837
1972	1.972	-12.852	-8.756	-22.553	-3.436	13.902	-5.714	2.124	-4.403
1973	1.973	-9.415	-14.78	-36.783	20.342	-2.438	-17.893	11.793	-16.877
1974	1.974	-14.674	-15.767	-65.103	23.574	32.802	-16.334	-4.074	-13.279
1975	1.975	-3.862	-26.631	-8.455	-4.777	-17.493	-20.569	-10.452	-23.335
1976	1.976	-5.241	-16.615	32.121	-23.585	-24.022	-11.646	-8.503	-14.052
1977	1.977	-4.121	-7.758	9.99	-20.351	6.35	-15.116	-13.716	0.144
1978	1.978	-10.17	-16.12	-10.016	-36.056	0.889	-7.752	-24.738	-12.54
1979	1.979	-17.581	-17.103	-16.13	-27.771	5.887	-8.699	-23.365	-10.164
1980	1.98	-16.682	-8.205	-21.67	5.706	-26.125	-6.166	-3.808	-12.237
1981	1.981	-20.993	-14.208	-16.674	1.322	-55.242	-6.902	-12.108	-33.489
1982	1.982	-8.845	1.821	-21.103	-36.126	-28.953	-17.704	-4.517	-13.732
1983	1.983	-14.114	4.082	-16.96	-31.154	1.947	-19.224	30.548	-16.209
1984	1.984	-12.602	-2.364	-5.684	0.645	-27.166	-0.421	5.434	-13.872
1985	1.985	0.312	-19.835	11.318	-11.899	-38.456	2.101	1.026	-24.561
1986	1.986	-1.477	-17.549	14.367	-15.717	-21.476	-0.253	-11.335	-22.689
1987	1.987	-12.563	-23.953	0.102	-25.842	12.909	-2.425	-15.039	-14.024
1988	1.988	-19.779	-22.042	-17.835	-22.758	-19.114	-0.524	-11.753	0.314
1989	1.989	-34.152	-27.289	-29.458	-3.05	-39.906	-12.758	-14.851	-1.597
1990	1.99	-20.646	-25.747	-14.527	4.489	-13.727	-14.324	-17.564	14.3
1991	1.991	-8.487	-27.081	-43.522	-21.24	-17.119	-13.006	-20.076	20.714
1992	1.992	-16.456	-18.152	-31.121	-38.187	-39.191	-27.38	-8.264	-4.452
1993	1.993	-32.352	-33.82	-19.847	-9.892	-25.254	-40.977	-15.222	-25.776
1994	1.994	-26.198	-34.793	-16.471	-6.132	-2.146	-25.166	-17.343	-39.974
1995	1.995	-7.079	-36.938	-13.288	-9.376	13.349	-23.1	-11.526	-27.284
1996	1.996	-4.599	-46.671	-10.52	-12.515	-1.007	-28.956	-13.267	-20.414
1997	1.997	-11.595	-73.047	-2.904	7.169	32.192	-27.249	-11.703	-9.826
1998	1.998	-30.784	-61.846	-28.565	4.6	18.453	-31.921	-7.427	-15.663
[truncated: 14,855 more rows]
