# Supplementary material for: Associations between lower-limb muscle activation and knee flexion in post-stroke individuals: A study on the stance-to-swing phases of gait
Source: PLoS One. 2017 Sep 8;12(9):e0183865. doi: 10.1371/journal.pone.0183865 (PMC5590852; doi:10.1371/journal.pone.0183865)
Supplement: S1 Dataset — (ZIP) [file pone.0183865.s001.zip › S1_Dataset/Patient group/10/3/point.csv]

Frame	Time	sacrum.X	sacrum.Y	sacrum.Z	r asis.X	r asis.Y	r asis.Z	r thigh.X	r thigh.Y	r thigh.Z	r bar 1.X	r bar 1.Y	r bar 1.Z	r knee 1.X	r knee 1.Y	r knee 1.Z	r knee 2.X	r knee 2.Y	r knee 2.Z	r bar 2.X	r bar 2.Y	r bar 2.Z	r mall.X	r mall.Y	r mall.Z	r met.X	r met.Y	r met.Z	l asis.X	l asis.Y	l asis.Z	l thigh.X	l thigh.Y	l thigh.Z	l bar 1.X	l bar 1.Y	l bar 1.Z	l knee 1.X	l knee 1.Y	l knee 1.Z	l knee 2.X	l knee 2.Y	l knee 2.Z	l bar 2.X	l bar 2.Y	l bar 2.Z	l mall.X	l mall.Y	l mall.Z
0	0	-1.44	0.902	0.521	NaN	NaN	NaN	NaN	NaN	NaN	NaN	NaN	NaN	-1.33	0.395	0.63	-1.315	0.488	0.628	-1.389	0.25	0.646	NaN	NaN	NaN	NaN	NaN	NaN	NaN	NaN	NaN	NaN	NaN	NaN	NaN	NaN	NaN	-1.312	0.515	0.308	-1.304	0.415	0.29	NaN	NaN	NaN	NaN	NaN	NaN
1	0.005	-1.44	0.902	0.521	NaN	NaN	NaN	NaN	NaN	NaN	NaN	NaN	NaN	-1.33	0.395	0.63	-1.315	0.488	0.628	-1.389	0.25	0.646	NaN	NaN	NaN	NaN	NaN	NaN	NaN	NaN	NaN	NaN	NaN	NaN	NaN	NaN	NaN	-1.31	0.513	0.31	-1.304	0.414	0.289	NaN	NaN	NaN	NaN	NaN	NaN
2	0.01	-1.44	0.902	0.521	NaN	NaN	NaN	NaN	NaN	NaN	NaN	NaN	NaN	-1.33	0.395	0.63	-1.315	0.488	0.628	-1.389	0.25	0.646	NaN	NaN	NaN	NaN	NaN	NaN	NaN	NaN	NaN	NaN	NaN	NaN	NaN	NaN	NaN	-1.31	0.513	0.31	-1.304	0.414	0.29	NaN	NaN	NaN	NaN	NaN	NaN
3	0.015	-1.44	0.902	0.521	NaN	NaN	NaN	NaN	NaN	NaN	NaN	NaN	NaN	-1.33	0.395	0.63	-1.315	0.488	0.628	-1.389	0.25	0.646	NaN	NaN	NaN	NaN	NaN	NaN	NaN	NaN	NaN	NaN	NaN	NaN	NaN	NaN	NaN	-1.31	0.513	0.31	-1.306	0.413	0.29	NaN	NaN	NaN	NaN	NaN	NaN
4	0.02	-1.44	0.902	0.521	NaN	NaN	NaN	NaN	NaN	NaN	NaN	NaN	NaN	-1.33	0.395	0.63	-1.315	0.488	0.628	-1.389	0.25	0.646	NaN	NaN	NaN	NaN	NaN	NaN	NaN	NaN	NaN	NaN	NaN	NaN	NaN	NaN	NaN	-1.31	0.513	0.31	-1.306	0.413	0.29	NaN	NaN	NaN	NaN	NaN	NaN
5	0.025	-1.441	0.901	0.521	NaN	NaN	NaN	NaN	NaN	NaN	NaN	NaN	NaN	-1.33	0.395	0.63	-1.315	0.488	0.628	-1.389	0.25	0.646	NaN	NaN	NaN	NaN	NaN	NaN	NaN	NaN	NaN	NaN	NaN	NaN	NaN	NaN	NaN	-1.31	0.513	0.31	-1.305	0.413	0.29	NaN	NaN	NaN	NaN	NaN	NaN
6	0.03	-1.441	0.901	0.521	NaN	NaN	NaN	NaN	NaN	NaN	NaN	NaN	NaN	-1.33	0.395	0.63	-1.315	0.488	0.628	-1.389	0.25	0.646	NaN	NaN	NaN	NaN	NaN	NaN	NaN	NaN	NaN	NaN	NaN	NaN	NaN	NaN	NaN	-1.31	0.513	0.31	-1.305	0.413	0.29	NaN	NaN	NaN	NaN	NaN	NaN
7	0.035	-1.441	0.901	0.521	NaN	NaN	NaN	NaN	NaN	NaN	NaN	NaN	NaN	-1.33	0.395	0.63	-1.315	0.488	0.628	-1.389	0.25	0.646	NaN	NaN	NaN	NaN	NaN	NaN	NaN	NaN	NaN	NaN	NaN	NaN	NaN	NaN	NaN	-1.311	0.513	0.31	-1.305	0.413	0.29	NaN	NaN	NaN	NaN	NaN	NaN
8	0.04	-1.441	0.901	0.521	NaN	NaN	NaN	NaN	NaN	NaN	NaN	NaN	NaN	-1.33	0.395	0.63	-1.315	0.488	0.628	-1.389	0.25	0.646	NaN	NaN	NaN	NaN	NaN	NaN	NaN	NaN	NaN	NaN	NaN	NaN	NaN	NaN	NaN	-1.311	0.513	0.31	-1.305	0.413	0.29	NaN	NaN	NaN	NaN	NaN	NaN
9	0.045	-1.441	0.901	0.521	NaN	NaN	NaN	NaN	NaN	NaN	NaN	NaN	NaN	-1.33	0.395	0.63	-1.315	0.488	0.628	-1.389	0.25	0.646	NaN	NaN	NaN	NaN	NaN	NaN	NaN	NaN	NaN	NaN	NaN	NaN	NaN	NaN	NaN	NaN	NaN	NaN	-1.305	0.413	0.29	NaN	NaN	NaN	NaN	NaN	NaN
10	0.05	-1.441	0.901	0.521	NaN	NaN	NaN	NaN	NaN	NaN	NaN	NaN	NaN	-1.33	0.395	0.63	-1.315	0.488	0.628	-1.389	0.25	0.646	NaN	NaN	NaN	NaN	NaN	NaN	NaN	NaN	NaN	NaN	NaN	NaN	NaN	NaN	NaN	NaN	NaN	NaN	-1.305	0.413	0.29	NaN	NaN	NaN	NaN	NaN	NaN
11	0.055	-1.441	0.901	0.521	NaN	NaN	NaN	NaN	NaN	NaN	-1.338	0.597	0.684	-1.33	0.395	0.63	-1.315	0.488	0.628	-1.389	0.25	0.646	NaN	NaN	NaN	NaN	NaN	NaN	NaN	NaN	NaN	NaN	NaN	NaN	-1.326	0.635	0.278	-1.311	0.513	0.31	-1.305	0.413	0.29	NaN	NaN	NaN	NaN	NaN	NaN
12	0.06	-1.442	0.901	0.521	NaN	NaN	NaN	NaN	NaN	NaN	-1.338	0.597	0.684	-1.33	0.395	0.63	-1.315	0.488	0.628	-1.389	0.25	0.646	NaN	NaN	NaN	NaN	NaN	NaN	NaN	NaN	NaN	NaN	NaN	NaN	-1.326	0.635	0.278	-1.312	0.513	0.31	-1.306	0.412	0.29	NaN	NaN	NaN	NaN	NaN	NaN
13	0.065	-1.442	0.901	0.521	NaN	NaN	NaN	NaN	NaN	NaN	-1.338	0.597	0.684	-1.331	0.395	0.63	-1.316	0.488	0.628	-1.389	0.25	0.646	NaN	NaN	NaN	NaN	NaN	NaN	NaN	NaN	NaN	NaN	NaN	NaN	-1.326	0.635	0.278	-1.312	0.513	0.31	-1.306	0.412	0.29	NaN	NaN	NaN	NaN	NaN	NaN
14	0.07	-1.442	0.901	0.521	NaN	NaN	NaN	NaN	NaN	NaN	-1.338	0.597	0.684	-1.331	0.395	0.63	-1.316	0.488	0.628	-1.389	0.25	0.646	NaN	NaN	NaN	NaN	NaN	NaN	NaN	NaN	NaN	NaN	NaN	NaN	-1.327	0.635	0.278	-1.312	0.513	0.31	-1.307	0.412	0.29	NaN	NaN	NaN	NaN	NaN	NaN
15	0.075	-1.442	0.901	0.521	NaN	NaN	NaN	NaN	NaN	NaN	-1.338	0.597	0.684	-1.331	0.395	0.63	-1.316	0.488	0.628	-1.389	0.25	0.646	NaN	NaN	NaN	NaN	NaN	NaN	NaN	NaN	NaN	NaN	NaN	NaN	-1.327	0.635	0.278	-1.312	0.512	0.31	-1.307	0.412	0.29	NaN	NaN	NaN	NaN	NaN	NaN
16	0.08	-1.442	0.901	0.521	NaN	NaN	NaN	NaN	NaN	NaN	-1.338	0.597	0.684	-1.331	0.395	0.63	-1.316	0.488	0.628	-1.389	0.25	0.646	NaN	NaN	NaN	NaN	NaN	NaN	NaN	NaN	NaN	NaN	NaN	NaN	-1.327	0.635	0.278	-1.312	0.512	0.31	-1.307	0.412	0.29	NaN	NaN	NaN	NaN	NaN	NaN
17	0.085	-1.442	0.901	0.521	NaN	NaN	NaN	NaN	NaN	NaN	-1.338	0.597	0.684	-1.331	0.395	0.63	-1.316	0.488	0.628	-1.389	0.25	0.646	NaN	NaN	NaN	NaN	NaN	NaN	NaN	NaN	NaN	NaN	NaN	NaN	-1.328	0.635	0.278	NaN	NaN	NaN	-1.306	0.412	0.29	NaN	NaN	NaN	NaN	NaN	NaN
18	0.09	-1.442	0.901	0.52	NaN	NaN	NaN	NaN	NaN	NaN	-1.338	0.597	0.684	-1.331	0.395	0.63	-1.316	0.488	0.628	-1.389	0.25	0.646	NaN	NaN	NaN	NaN	NaN	NaN	NaN	NaN	NaN	NaN	NaN	NaN	-1.328	0.635	0.278	NaN	NaN	NaN	-1.306	0.413	0.29	NaN	NaN	NaN	NaN	NaN	NaN
19	0.095	-1.442	0.901	0.52	NaN	NaN	NaN	NaN	NaN	NaN	-1.338	0.597	0.684	-1.331	0.395	0.63	-1.316	0.488	0.628	-1.389	0.25	0.646	NaN	NaN	NaN	NaN	NaN	NaN	NaN	NaN	NaN	NaN	NaN	NaN	-1.328	0.635	0.278	NaN	NaN	NaN	-1.306	0.413	0.29	NaN	NaN	NaN	NaN	NaN	NaN
20	0.1	-1.442	0.901	0.52	NaN	NaN	NaN	NaN	NaN	NaN	-1.338	0.597	0.684	-1.331	0.395	0.63	-1.316	0.488	0.628	-1.39	0.25	0.646	NaN	NaN	NaN	NaN	NaN	NaN	NaN	NaN	NaN	NaN	NaN	NaN	-1.328	0.635	0.278	NaN	NaN	NaN	-1.306	0.413	0.29	NaN	NaN	NaN	NaN	NaN	NaN
21	0.105	-1.442	0.901	0.52	NaN	NaN	NaN	NaN	NaN	NaN	-1.338	0.597	0.684	-1.331	0.395	0.63	-1.316	0.488	0.628	-1.39	0.25	0.646	NaN	NaN	NaN	NaN	NaN	NaN	NaN	NaN	NaN	NaN	NaN	NaN	-1.328	0.634	0.278	NaN	NaN	NaN	-1.306	0.413	0.29	NaN	NaN	NaN	NaN	NaN	NaN
22	0.11	-1.442	0.901	0.52	NaN	NaN	NaN	NaN	NaN	NaN	-1.338	0.597	0.684	-1.331	0.396	0.63	-1.316	0.488	0.628	-1.39	0.25	0.646	NaN	NaN	NaN	NaN	NaN	NaN	NaN	NaN	NaN	NaN	NaN	NaN	-1.328	0.634	0.278	-1.312	0.512	0.31	-1.307	0.413	0.29	NaN	NaN	NaN	NaN	NaN	NaN
23	0.115	-1.442	0.901	0.52	NaN	NaN	NaN	NaN	NaN	NaN	-1.338	0.597	0.684	-1.331	0.396	0.63	-1.316	0.488	0.628	-1.39	0.25	0.646	NaN	NaN	NaN	NaN	NaN	NaN	NaN	NaN	NaN	NaN	NaN	NaN	-1.329	0.634	0.278	-1.312	0.512	0.31	-1.307	0.413	0.289	NaN	NaN	NaN	NaN	NaN	NaN
24	0.12	-1.443	0.901	0.52	NaN	NaN	NaN	NaN	NaN	NaN	-1.338	0.597	0.684	-1.331	0.396	0.63	-1.316	0.489	0.628	-1.39	0.251	0.646	NaN	NaN	NaN	NaN	NaN	NaN	NaN	NaN	NaN	NaN	NaN	NaN	-1.329	0.634	0.278	-1.313	0.512	0.31	-1.307	0.413	0.289	NaN	NaN	NaN	NaN	NaN	NaN
25	0.125	-1.443	0.901	0.52	NaN	NaN	NaN	NaN	NaN	NaN	-1.338	0.597	0.684	-1.331	0.396	0.63	-1.316	0.489	0.628	-1.39	0.251	0.646	NaN	NaN	NaN	NaN	NaN	NaN	NaN	NaN	NaN	NaN	NaN	NaN	-1.329	0.634	0.278	-1.313	0.512	0.31	-1.307	0.413	0.289	NaN	NaN	NaN	NaN	NaN	NaN
26	0.13	-1.443	0.901	0.52	NaN	NaN	NaN	NaN	NaN	NaN	-1.338	0.597	0.684	-1.331	0.396	0.63	-1.316	0.489	0.628	-1.39	0.251	0.646	NaN	NaN	NaN	NaN	NaN	NaN	NaN	NaN	NaN	NaN	NaN	NaN	-1.329	0.634	0.278	-1.313	0.512	0.31	-1.307	0.413	0.289	NaN	NaN	NaN	NaN	NaN	NaN
27	0.135	-1.443	0.901	0.52	NaN	NaN	NaN	NaN	NaN	NaN	-1.338	0.597	0.684	-1.331	0.396	0.63	-1.316	0.489	0.628	-1.39	0.251	0.646	NaN	NaN	NaN	NaN	NaN	NaN	NaN	NaN	NaN	NaN	NaN	NaN	-1.329	0.634	0.278	-1.313	0.512	0.309	-1.307	0.413	0.289	NaN	NaN	NaN	NaN	NaN	NaN
28	0.14	-1.443	0.901	0.52	NaN	NaN	NaN	NaN	NaN	NaN	-1.338	0.597	0.684	-1.331	0.396	0.63	-1.317	0.489	0.628	-1.39	0.251	0.646	NaN	NaN	NaN	NaN	NaN	NaN	NaN	NaN	NaN	NaN	NaN	NaN	-1.329	0.634	0.278	-1.313	0.512	0.309	-1.307	0.413	0.289	NaN	NaN	NaN	NaN	NaN	NaN
29	0.145	-1.443	0.901	0.52	NaN	NaN	NaN	NaN	NaN	NaN	-1.338	0.597	0.684	-1.331	0.396	0.629	-1.317	0.489	0.628	-1.39	0.251	0.646	NaN	NaN	NaN	NaN	NaN	NaN	NaN	NaN	NaN	NaN	NaN	NaN	-1.329	0.634	0.278	-1.313	0.512	0.309	-1.307	0.413	0.289	NaN	NaN	NaN	NaN	NaN	NaN
30	0.15	-1.443	0.901	0.519	NaN	NaN	NaN	NaN	NaN	NaN	-1.338	0.597	0.684	-1.332	0.396	0.629	-1.317	0.489	0.627	-1.39	0.251	0.646	NaN	NaN	NaN	NaN	NaN	NaN	NaN	NaN	NaN	NaN	NaN	NaN	-1.329	0.634	0.278	-1.313	0.512	0.309	-1.308	0.413	0.289	NaN	NaN	NaN	NaN	NaN	NaN
31	0.155	-1.443	0.901	0.519	NaN	NaN	NaN	NaN	NaN	NaN	-1.338	0.597	0.684	-1.332	0.396	0.629	-1.317	0.489	0.627	-1.39	0.251	0.646	NaN	NaN	NaN	NaN	NaN	NaN	NaN	NaN	NaN	NaN	NaN	NaN	-1.329	0.634	0.277	-1.313	0.512	0.309	-1.308	0.413	0.289	NaN	NaN	NaN	NaN	NaN	NaN
32	0.16	-1.443	0.901	0.519	NaN	NaN	NaN	NaN	NaN	NaN	-1.338	0.597	0.684	-1.332	0.396	0.629	-1.317	0.489	0.627	-1.39	0.251	0.646	NaN	NaN	NaN	NaN	NaN	NaN	NaN	NaN	NaN	NaN	NaN	NaN	-1.33	0.634	0.277	-1.313	0.512	0.309	-1.308	0.413	0.289	NaN	NaN	NaN	NaN	NaN	NaN
33	0.165	-1.444	0.901	0.519	NaN	NaN	NaN	NaN	NaN	NaN	-1.338	0.597	0.684	-1.332	0.396	0.629	-1.317	0.489	0.627	-1.39	0.251	0.646	NaN	NaN	NaN	NaN	NaN	NaN	NaN	NaN	NaN	NaN	NaN	NaN	-1.33	0.634	0.277	-1.313	0.512	0.309	-1.308	0.413	0.289	NaN	NaN	NaN	NaN	NaN	NaN
34	0.17	-1.444	0.901	0.519	NaN	NaN	NaN	NaN	NaN	NaN	-1.338	0.597	0.684	-1.332	0.396	0.629	-1.317	0.489	0.627	-1.39	0.251	0.646	NaN	NaN	NaN	NaN	NaN	NaN	NaN	NaN	NaN	NaN	NaN	NaN	-1.33	0.634	0.277	-1.314	0.512	0.309	-1.308	0.413	0.289	NaN	NaN	NaN	NaN	NaN	NaN
35	0.175	-1.444	0.901	0.519	NaN	NaN	NaN	NaN	NaN	NaN	-1.338	0.597	0.684	-1.332	0.396	0.629	-1.317	0.489	0.627	-1.39	0.251	0.646	NaN	NaN	NaN	NaN	NaN	NaN	NaN	NaN	NaN	NaN	NaN	NaN	-1.33	0.634	0.277	-1.314	0.511	0.309	-1.308	0.413	0.289	NaN	NaN	NaN	NaN	NaN	NaN
36	0.18	-1.444	0.901	0.519	NaN	NaN	NaN	NaN	NaN	NaN	-1.338	0.597	0.684	-1.332	0.396	0.629	-1.317	0.489	0.627	-1.39	0.251	0.646	NaN	NaN	NaN	NaN	NaN	NaN	NaN	NaN	NaN	NaN	NaN	NaN	-1.331	0.634	0.277	-1.313	0.511	0.309	-1.307	0.414	0.288	NaN	NaN	NaN	NaN	NaN	NaN
37	0.185	-1.444	0.901	0.519	NaN	NaN	NaN	NaN	NaN	NaN	-1.338	0.597	0.684	-1.332	0.396	0.629	-1.317	0.489	0.627	-1.39	0.251	0.646	NaN	NaN	NaN	NaN	NaN	NaN	NaN	NaN	NaN	NaN	NaN	NaN	-1.331	0.634	0.277	-1.314	0.511	0.309	-1.307	0.414	0.288	NaN	NaN	NaN	NaN	NaN	NaN
38	0.19	-1.444	0.901	0.519	NaN	NaN	NaN	NaN	NaN	NaN	-1.338	0.597	0.684	-1.332	0.396	0.629	-1.317	0.489	0.627	-1.39	0.251	0.646	NaN	NaN	NaN	NaN	NaN	NaN	NaN	NaN	NaN	NaN	NaN	NaN	-1.331	0.634	0.277	-1.314	0.511	0.309	-1.307	0.414	0.288	NaN	NaN	NaN	NaN	NaN	NaN
39	0.195	-1.444	0.901	0.519	NaN	NaN	NaN	NaN	NaN	NaN	-1.339	0.597	0.684	-1.332	0.396	0.629	-1.317	0.489	0.627	-1.39	0.251	0.646	NaN	NaN	NaN	NaN	NaN	NaN	NaN	NaN	NaN	NaN	NaN	NaN	-1.331	0.634	0.277	-1.314	0.511	0.309	-1.307	0.414	0.288	NaN	NaN	NaN	NaN	NaN	NaN
40	0.2	-1.444	0.901	0.519	NaN	NaN	NaN	NaN	NaN	NaN	-1.339	0.597	0.684	-1.332	0.396	0.629	-1.317	0.488	0.627	-1.39	0.251	0.646	NaN	NaN	NaN	NaN	NaN	NaN	NaN	NaN	NaN	NaN	NaN	NaN	-1.331	0.634	0.277	-1.314	0.511	0.309	-1.307	0.414	0.288	NaN	NaN	NaN	NaN	NaN	NaN
41	0.205	-1.444	0.901	0.519	NaN	NaN	NaN	NaN	NaN	NaN	NaN	NaN	NaN	-1.332	0.396	0.629	-1.317	0.488	0.627	-1.39	0.251	0.646	NaN	NaN	NaN	NaN	NaN	NaN	NaN	NaN	NaN	NaN	NaN	NaN	-1.331	0.634	0.277	-1.314	0.511	0.309	-1.307	0.414	0.287	NaN	NaN	NaN	NaN	NaN	NaN
42	0.21	-1.444	0.901	0.519	NaN	NaN	NaN	NaN	NaN	NaN	NaN	NaN	NaN	-1.332	0.396	0.629	-1.317	0.488	0.627	-1.39	0.251	0.646	NaN	NaN	NaN	NaN	NaN	NaN	NaN	NaN	NaN	NaN	NaN	NaN	-1.331	0.634	0.277	-1.314	0.511	0.309	-1.307	0.414	0.287	NaN	NaN	NaN	NaN	NaN	NaN
43	0.215	-1.444	0.901	0.519	NaN	NaN	NaN	NaN	NaN	NaN	NaN	NaN	NaN	-1.332	0.396	0.629	-1.317	0.488	0.627	-1.39	0.251	0.646	NaN	NaN	NaN	NaN	NaN	NaN	NaN	NaN	NaN	NaN	NaN	NaN	-1.331	0.634	0.276	-1.314	0.511	0.309	-1.307	0.414	0.287	NaN	NaN	NaN	NaN	NaN	NaN
44	0.22	-1.444	0.901	0.519	NaN	NaN	NaN	NaN	NaN	NaN	-1.339	0.598	0.684	-1.332	0.396	0.629	-1.317	0.488	0.627	-1.39	0.251	0.646	NaN	NaN	NaN	NaN	NaN	NaN	NaN	NaN	NaN	NaN	NaN	NaN	-1.331	0.634	0.276	-1.314	0.511	0.309	-1.307	0.414	0.287	NaN	NaN	NaN	NaN	NaN	NaN
45	0.225	-1.444	0.901	0.519	NaN	NaN	NaN	NaN	NaN	NaN	-1.339	0.597	0.684	-1.332	0.396	0.629	-1.317	0.488	0.627	-1.39	0.251	0.646	NaN	NaN	NaN	NaN	NaN	NaN	NaN	NaN	NaN	NaN	NaN	NaN	-1.331	0.634	0.276	-1.314	0.511	0.309	-1.307	0.414	0.287	NaN	NaN	NaN	NaN	NaN	NaN
46	0.23	-1.444	0.901	0.519	NaN	NaN	NaN	NaN	NaN	NaN	-1.339	0.597	0.684	-1.332	0.396	0.629	-1.317	0.488	0.627	-1.39	0.251	0.646	NaN	NaN	NaN	NaN	NaN	NaN	NaN	NaN	NaN	NaN	NaN	NaN	-1.331	0.634	0.276	-1.314	0.511	0.309	-1.307	0.414	0.287	NaN	NaN	NaN	NaN	NaN	NaN
47	0.235	-1.444	0.9	0.518	NaN	NaN	NaN	NaN	NaN	NaN	-1.339	0.597	0.684	-1.332	0.396	0.629	-1.317	0.488	0.626	-1.39	0.251	0.646	NaN	NaN	NaN	NaN	NaN	NaN	NaN	NaN	NaN	NaN	NaN	NaN	-1.331	0.634	0.276	-1.314	0.511	0.309	-1.307	0.414	0.287	NaN	NaN	NaN	NaN	NaN	NaN
48	0.24	-1.444	0.9	0.518	NaN	NaN	NaN	NaN	NaN	NaN	-1.339	0.597	0.683	-1.332	0.396	0.629	-1.317	0.488	0.626	-1.39	0.251	0.646	NaN	NaN	NaN	NaN	NaN	NaN	NaN	NaN	NaN	NaN	NaN	NaN	-1.331	0.634	0.276	-1.314	0.511	0.309	-1.307	0.414	0.287	NaN	NaN	NaN	NaN	NaN	NaN
49	0.245	-1.444	0.9	0.518	NaN	NaN	NaN	NaN	NaN	NaN	-1.339	0.597	0.683	-1.332	0.395	0.629	-1.317	0.488	0.626	-1.39	0.251	0.646	NaN	NaN	NaN	NaN	NaN	NaN	NaN	NaN	NaN	NaN	NaN	NaN	-1.332	0.634	0.276	-1.314	0.511	0.309	-1.307	0.414	0.287	NaN	NaN	NaN	NaN	NaN	NaN
50	0.25	-1.444	0.9	0.518	NaN	NaN	NaN	NaN	NaN	NaN	-1.339	0.597	0.683	-1.332	0.395	0.629	-1.317	0.488	0.626	-1.39	0.251	0.646	NaN	NaN	NaN	NaN	NaN	NaN	NaN	NaN	NaN	NaN	NaN	NaN	-1.332	0.634	0.276	-1.314	0.511	0.309	-1.307	0.414	0.287	NaN	NaN	NaN	NaN	NaN	NaN
51	0.255	-1.444	0.9	0.518	NaN	NaN	NaN	NaN	NaN	NaN	-1.34	0.597	0.683	-1.332	0.395	0.629	-1.317	0.488	0.626	-1.39	0.251	0.646	NaN	NaN	NaN	NaN	NaN	NaN	NaN	NaN	NaN	NaN	NaN	NaN	-1.332	0.634	0.276	-1.314	0.511	0.309	-1.307	0.414	0.287	NaN	NaN	NaN	NaN	NaN	NaN
52	0.26	-1.445	0.9	0.518	NaN	NaN	NaN	NaN	NaN	NaN	-1.34	0.597	0.683	-1.332	0.395	0.629	-1.317	0.488	0.626	-1.39	0.251	0.646	NaN	NaN	NaN	NaN	NaN	NaN	NaN	NaN	NaN	NaN	NaN	NaN	-1.332	0.634	0.276	-1.314	0.511	0.309	-1.307	0.414	0.287	NaN	NaN	NaN	NaN	NaN	NaN
53	0.265	-1.445	0.9	0.518	NaN	NaN	NaN	NaN	NaN	NaN	-1.34	0.597	0.683	-1.332	0.395	0.629	-1.317	0.488	0.626	-1.39	0.251	0.646	NaN	NaN	NaN	NaN	NaN	NaN	NaN	NaN	NaN	NaN	NaN	NaN	-1.332	0.634	0.276	-1.313	0.511	0.309	-1.307	0.414	0.287	NaN	NaN	NaN	NaN	NaN	NaN
54	0.27	-1.445	0.9	0.518	NaN	NaN	NaN	NaN	NaN	NaN	-1.34	0.598	0.683	-1.332	0.395	0.629	-1.317	0.488	0.626	-1.39	0.251	0.646	NaN	NaN	NaN	NaN	NaN	NaN	NaN	NaN	NaN	NaN	NaN	NaN	-1.332	0.634	0.276	-1.313	0.511	0.309	-1.307	0.414	0.287	NaN	NaN	NaN	NaN	NaN	NaN
55	0.275	-1.445	0.9	0.517	NaN	NaN	NaN	NaN	NaN	NaN	-1.34	0.598	0.683	-1.332	0.395	0.629	-1.317	0.488	0.626	-1.39	0.251	0.646	NaN	NaN	NaN	NaN	NaN	NaN	NaN	NaN	NaN	NaN	NaN	NaN	-1.332	0.634	0.276	-1.314	0.511	0.309	-1.307	0.414	0.287	NaN	NaN	NaN	NaN	NaN	NaN
56	0.28	-1.445	0.9	0.517	NaN	NaN	NaN	NaN	NaN	NaN	-1.34	0.598	0.683	-1.332	0.395	0.629	-1.317	0.488	0.626	-1.39	0.251	0.646	NaN	NaN	NaN	NaN	NaN	NaN	NaN	NaN	NaN	NaN	NaN	NaN	-1.332	0.634	0.276	-1.314	0.511	0.309	-1.307	0.414	0.287	NaN	NaN	NaN	NaN	NaN	NaN
57	0.285	-1.445	0.9	0.517	NaN	NaN	NaN	NaN	NaN	NaN	-1.34	0.598	0.683	-1.332	0.395	0.628	-1.317	0.488	0.626	-1.39	0.251	0.646	NaN	NaN	NaN	NaN	NaN	NaN	NaN	NaN	NaN	NaN	NaN	NaN	-1.332	0.634	0.276	-1.314	0.511	0.309	-1.307	0.414	0.287	NaN	NaN	NaN	NaN	NaN	NaN
58	0.29	-1.445	0.9	0.517	NaN	NaN	NaN	NaN	NaN	NaN	-1.34	0.598	0.683	-1.331	0.395	0.628	-1.317	0.488	0.626	-1.39	0.251	0.646	NaN	NaN	NaN	NaN	NaN	NaN	NaN	NaN	NaN	NaN	NaN	NaN	-1.332	0.634	0.276	-1.314	0.511	0.309	-1.307	0.414	0.287	NaN	NaN	NaN	NaN	NaN	NaN
59	0.295	-1.445	0.9	0.517	NaN	NaN	NaN	NaN	NaN	NaN	-1.34	0.598	0.683	-1.331	0.395	0.628	-1.317	0.488	0.626	-1.39	0.251	0.646	NaN	NaN	NaN	NaN	NaN	NaN	NaN	NaN	NaN	NaN	NaN	NaN	-1.332	0.634	0.276	-1.314	0.511	0.309	-1.307	0.414	0.287	NaN	NaN	NaN	NaN	NaN	NaN
60	0.3	-1.445	0.9	0.517	NaN	NaN	NaN	NaN	NaN	NaN	-1.34	0.598	0.683	-1.331	0.395	0.628	-1.317	0.488	0.626	-1.39	0.251	0.646	NaN	NaN	NaN	NaN	NaN	NaN	NaN	NaN	NaN	NaN	NaN	NaN	-1.332	0.633	0.276	-1.314	0.511	0.309	-1.307	0.414	0.287	NaN	NaN	NaN	NaN	NaN	NaN
61	0.305	-1.445	0.9	0.517	NaN	NaN	NaN	NaN	NaN	NaN	-1.34	0.598	0.683	-1.331	0.395	0.628	-1.317	0.488	0.626	-1.39	0.251	0.646	NaN	NaN	NaN	NaN	NaN	NaN	NaN	NaN	NaN	NaN	NaN	NaN	-1.332	0.633	0.276	-1.314	0.511	0.308	-1.307	0.414	0.287	NaN	NaN	NaN	NaN	NaN	NaN
62	0.31	-1.445	0.9	0.517	NaN	NaN	NaN	NaN	NaN	NaN	-1.34	0.598	0.683	-1.331	0.395	0.628	-1.316	0.488	0.626	-1.39	0.251	0.646	NaN	NaN	NaN	NaN	NaN	NaN	NaN	NaN	NaN	NaN	NaN	NaN	-1.332	0.633	0.275	-1.314	0.511	0.308	-1.307	0.414	0.287	NaN	NaN	NaN	NaN	NaN	NaN
63	0.315	-1.445	0.9	0.517	NaN	NaN	NaN	NaN	NaN	NaN	-1.34	0.598	0.683	-1.331	0.395	0.628	-1.316	0.488	0.626	-1.39	0.251	0.646	NaN	NaN	NaN	NaN	NaN	NaN	NaN	NaN	NaN	NaN	NaN	NaN	-1.331	0.633	0.275	-1.314	0.511	0.308	-1.307	0.414	0.287	NaN	NaN	NaN	NaN	NaN	NaN
64	0.32	-1.445	0.9	0.517	NaN	NaN	NaN	NaN	NaN	NaN	-1.34	0.598	0.683	-1.331	0.395	0.628	-1.316	0.488	0.626	-1.39	0.251	0.646	NaN	NaN	NaN	NaN	NaN	NaN	NaN	NaN	NaN	NaN	NaN	NaN	-1.331	0.633	0.275	-1.314	0.511	0.308	-1.307	0.414	0.287	NaN	NaN	NaN	NaN	NaN	NaN
65	0.325	-1.445	0.9	0.517	NaN	NaN	NaN	NaN	NaN	NaN	-1.34	0.598	0.683	-1.331	0.395	0.628	-1.316	0.488	0.626	-1.39	0.251	0.646	NaN	NaN	NaN	NaN	NaN	NaN	NaN	NaN	NaN	NaN	NaN	NaN	-1.331	0.633	0.275	-1.314	0.511	0.308	-1.307	0.414	0.287	NaN	NaN	NaN	NaN	NaN	NaN
66	0.33	-1.445	0.9	0.517	NaN	NaN	NaN	NaN	NaN	NaN	-1.341	0.598	0.683	-1.331	0.395	0.628	-1.316	0.488	0.626	-1.39	0.251	0.646	NaN	NaN	NaN	NaN	NaN	NaN	NaN	NaN	NaN	NaN	NaN	NaN	-1.331	0.633	0.275	-1.315	0.511	0.307	-1.307	0.414	0.287	NaN	NaN	NaN	NaN	NaN	NaN
67	0.335	-1.445	0.9	0.516	NaN	NaN	NaN	NaN	NaN	NaN	-1.341	0.597	0.683	-1.331	0.395	0.628	-1.316	0.488	0.626	-1.39	0.251	0.646	NaN	NaN	NaN	NaN	NaN	NaN	NaN	NaN	NaN	NaN	NaN	NaN	-1.331	0.633	0.275	-1.315	0.512	0.306	-1.307	0.414	0.287	NaN	NaN	NaN	NaN	NaN	NaN
68	0.34	-1.445	0.9	0.516	NaN	NaN	NaN	NaN	NaN	NaN	-1.341	0.597	0.683	-1.331	0.395	0.628	-1.316	0.488	0.625	-1.39	0.251	0.646	NaN	NaN	NaN	NaN	NaN	NaN	NaN	NaN	NaN	NaN	NaN	NaN	-1.331	0.633	0.275	-1.315	0.512	0.306	-1.307	0.414	0.287	NaN	NaN	NaN	NaN	NaN	NaN
69	0.345	-1.445	0.9	0.516	NaN	NaN	NaN	NaN	NaN	NaN	-1.341	0.597	0.683	-1.331	0.395	0.628	-1.316	0.488	0.625	-1.39	0.251	0.645	NaN	NaN	NaN	NaN	NaN	NaN	NaN	NaN	NaN	NaN	NaN	NaN	-1.331	0.633	0.275	-1.315	0.512	0.306	-1.307	0.414	0.287	NaN	NaN	NaN	NaN	NaN	NaN
70	0.35	-1.445	0.9	0.516	NaN	NaN	NaN	NaN	NaN	NaN	-1.341	0.597	0.683	-1.331	0.395	0.628	-1.316	0.488	0.625	-1.39	0.251	0.645	NaN	NaN	NaN	NaN	NaN	NaN	NaN	NaN	NaN	NaN	NaN	NaN	-1.331	0.633	0.275	-1.315	0.512	0.306	-1.307	0.414	0.287	NaN	NaN	NaN	NaN	NaN	NaN
71	0.355	-1.445	0.9	0.516	NaN	NaN	NaN	NaN	NaN	NaN	-1.341	0.597	0.682	-1.331	0.395	0.628	-1.316	0.488	0.625	-1.39	0.251	0.645	NaN	NaN	NaN	NaN	NaN	NaN	NaN	NaN	NaN	NaN	NaN	NaN	-1.331	0.633	0.275	-1.315	0.512	0.306	-1.307	0.414	0.287	NaN	NaN	NaN	NaN	NaN	NaN
72	0.36	-1.445	0.9	0.516	NaN	NaN	NaN	NaN	NaN	NaN	-1.341	0.597	0.682	-1.331	0.395	0.628	-1.316	0.488	0.625	-1.39	0.251	0.645	NaN	NaN	NaN	NaN	NaN	NaN	NaN	NaN	NaN	NaN	NaN	NaN	-1.331	0.633	0.275	-1.315	0.512	0.306	-1.307	0.414	0.287	NaN	NaN	NaN	NaN	NaN	NaN
73	0.365	-1.445	0.9	0.516	NaN	NaN	NaN	NaN	NaN	NaN	-1.341	0.597	0.682	-1.331	0.395	0.628	-1.316	0.488	0.625	-1.39	0.25	0.645	NaN	NaN	NaN	NaN	NaN	NaN	NaN	NaN	NaN	NaN	NaN	NaN	-1.331	0.633	0.275	-1.315	0.512	0.306	-1.307	0.414	0.287	NaN	NaN	NaN	NaN	NaN	NaN
74	0.37	-1.445	0.9	0.516	NaN	NaN	NaN	NaN	NaN	NaN	-1.341	0.597	0.682	-1.331	0.395	0.628	-1.316	0.488	0.625	-1.39	0.25	0.645	NaN	NaN	NaN	NaN	NaN	NaN	NaN	NaN	NaN	NaN	NaN	NaN	-1.33	0.633	0.275	-1.315	0.512	0.306	-1.307	0.414	0.287	NaN	NaN	NaN	NaN	NaN	NaN
75	0.375	-1.445	0.9	0.516	NaN	NaN	NaN	NaN	NaN	NaN	-1.341	0.597	0.682	-1.332	0.395	0.628	-1.316	0.488	0.625	-1.39	0.249	0.645	NaN	NaN	NaN	NaN	NaN	NaN	NaN	NaN	NaN	NaN	NaN	NaN	NaN	NaN	NaN	-1.315	0.512	0.306	-1.307	0.414	0.287	NaN	NaN	NaN	NaN	NaN	NaN
76	0.38	-1.445	0.9	0.516	NaN	NaN	NaN	NaN	NaN	NaN	-1.341	0.597	0.682	-1.332	0.395	0.628	-1.316	0.488	0.625	-1.39	0.249	0.645	NaN	NaN	NaN	NaN	NaN	NaN	NaN	NaN	NaN	NaN	NaN	NaN	NaN	NaN	NaN	-1.315	0.512	0.306	-1.307	0.414	0.287	NaN	NaN	NaN	NaN	NaN	NaN
77	0.385	-1.445	0.9	0.516	NaN	NaN	NaN	NaN	NaN	NaN	-1.341	0.597	0.682	-1.332	0.395	0.628	-1.316	0.488	0.625	-1.39	0.249	0.645	NaN	NaN	NaN	NaN	NaN	NaN	NaN	NaN	NaN	NaN	NaN	NaN	NaN	NaN	NaN	-1.315	0.512	0.306	-1.307	0.414	0.287	NaN	NaN	NaN	NaN	NaN	NaN
78	0.39	-1.445	0.9	0.515	NaN	NaN	NaN	NaN	NaN	NaN	-1.341	0.597	0.682	-1.332	0.395	0.628	-1.317	0.488	0.625	-1.39	0.249	0.645	NaN	NaN	NaN	NaN	NaN	NaN	NaN	NaN	NaN	NaN	NaN	NaN	NaN	NaN	NaN	-1.315	0.512	0.306	-1.307	0.414	0.287	NaN	NaN	NaN	NaN	NaN	NaN
79	0.395	-1.445	0.9	0.515	NaN	NaN	NaN	NaN	NaN	NaN	-1.341	0.597	0.682	-1.332	0.395	0.628	-1.317	0.488	0.625	-1.39	0.249	0.645	NaN	NaN	NaN	NaN	NaN	NaN	NaN	NaN	NaN	NaN	NaN	NaN	NaN	NaN	NaN	-1.315	0.512	0.306	-1.307	0.414	0.287	NaN	NaN	NaN	NaN	NaN	NaN
80	0.4	-1.445	0.9	0.515	NaN	NaN	NaN	NaN	NaN	NaN	-1.341	0.597	0.682	-1.332	0.395	0.628	-1.317	0.488	0.625	-1.39	0.249	0.645	NaN	NaN	NaN	NaN	NaN	NaN	NaN	NaN	NaN	NaN	NaN	NaN	NaN	NaN	NaN	-1.315	0.512	0.306	-1.307	0.414	0.287	NaN	NaN	NaN	NaN	NaN	NaN
81	0.405	-1.445	0.9	0.515	NaN	NaN	NaN	NaN	NaN	NaN	-1.341	0.597	0.682	-1.332	0.395	0.628	-1.317	0.488	0.625	-1.39	0.249	0.645	NaN	NaN	NaN	NaN	NaN	NaN	NaN	NaN	NaN	NaN	NaN	NaN	NaN	NaN	NaN	-1.315	0.512	0.306	-1.307	0.414	0.287	NaN	NaN	NaN	NaN	NaN	NaN
82	0.41	-1.445	0.9	0.515	NaN	NaN	NaN	NaN	NaN	NaN	-1.341	0.597	0.682	-1.332	0.395	0.628	-1.317	0.488	0.625	-1.391	0.249	0.645	NaN	NaN	NaN	NaN	NaN	NaN	NaN	NaN	NaN	NaN	NaN	NaN	-1.33	0.633	0.275	-1.315	0.512	0.306	-1.307	0.414	0.287	NaN	NaN	NaN	NaN	NaN	NaN
83	0.415	-1.445	0.9	0.515	NaN	NaN	NaN	NaN	NaN	NaN	-1.341	0.597	0.682	-1.332	0.395	0.628	-1.317	0.488	0.625	-1.391	0.249	0.644	NaN	NaN	NaN	NaN	NaN	NaN	NaN	NaN	NaN	NaN	NaN	NaN	-1.33	0.633	0.275	-1.315	0.512	0.306	-1.307	0.414	0.287	NaN	NaN	NaN	NaN	NaN	NaN
84	0.42	-1.445	0.9	0.515	NaN	NaN	NaN	NaN	NaN	NaN	-1.341	0.597	0.682	-1.332	0.395	0.628	-1.317	0.488	0.625	-1.39	0.249	0.644	NaN	NaN	NaN	NaN	NaN	NaN	NaN	NaN	NaN	NaN	NaN	NaN	-1.33	0.633	0.275	-1.315	0.512	0.306	-1.307	0.414	0.287	NaN	NaN	NaN	NaN	NaN	NaN
85	0.425	-1.445	0.9	0.515	NaN	NaN	NaN	NaN	NaN	NaN	-1.341	0.597	0.681	-1.332	0.395	0.628	-1.317	0.488	0.625	-1.39	0.249	0.644	NaN	NaN	NaN	NaN	NaN	NaN	NaN	NaN	NaN	NaN	NaN	NaN	-1.33	0.633	0.275	-1.315	0.512	0.306	-1.307	0.414	0.287	NaN	NaN	NaN	NaN	NaN	NaN
86	0.43	-1.445	0.9	0.515	NaN	NaN	NaN	NaN	NaN	NaN	-1.341	0.597	0.681	-1.332	0.395	0.628	-1.317	0.488	0.625	-1.39	0.25	0.644	NaN	NaN	NaN	NaN	NaN	NaN	NaN	NaN	NaN	NaN	NaN	NaN	-1.33	0.633	0.275	-1.315	0.512	0.306	-1.307	0.414	0.287	NaN	NaN	NaN	NaN	NaN	NaN
87	0.435	-1.445	0.9	0.514	NaN	NaN	NaN	NaN	NaN	NaN	-1.341	0.597	0.681	-1.332	0.395	0.628	-1.317	0.488	0.625	-1.391	0.25	0.644	NaN	NaN	NaN	NaN	NaN	NaN	NaN	NaN	NaN	NaN	NaN	NaN	-1.33	0.633	0.275	-1.315	0.512	0.306	-1.306	0.414	0.287	NaN	NaN	NaN	NaN	NaN	NaN
88	0.44	-1.445	0.9	0.514	NaN	NaN	NaN	NaN	NaN	NaN	-1.341	0.597	0.681	-1.332	0.395	0.628	-1.317	0.488	0.625	-1.391	0.25	0.643	NaN	NaN	NaN	NaN	NaN	NaN	NaN	NaN	NaN	NaN	NaN	NaN	-1.33	0.633	0.275	-1.314	0.512	0.306	-1.306	0.414	0.287	NaN	NaN	NaN	NaN	NaN	NaN
89	0.445	-1.445	0.9	0.514	NaN	NaN	NaN	NaN	NaN	NaN	-1.341	0.597	0.681	-1.332	0.395	0.628	-1.317	0.488	0.625	-1.391	0.25	0.643	NaN	NaN	NaN	NaN	NaN	NaN	NaN	NaN	NaN	NaN	NaN	NaN	-1.33	0.633	0.275	-1.314	0.512	0.306	-1.307	0.414	0.287	NaN	NaN	NaN	NaN	NaN	NaN
90	0.45	-1.445	0.9	0.514	NaN	NaN	NaN	NaN	NaN	NaN	-1.342	0.597	0.681	-1.332	0.395	0.628	-1.317	0.488	0.625	-1.391	0.25	0.643	NaN	NaN	NaN	NaN	NaN	NaN	NaN	NaN	NaN	NaN	NaN	NaN	-1.33	0.633	0.275	-1.314	0.512	0.306	-1.306	0.414	0.287	NaN	NaN	NaN	NaN	NaN	NaN
91	0.455	-1.445	0.9	0.514	NaN	NaN	NaN	NaN	NaN	NaN	-1.342	0.597	0.681	-1.332	0.395	0.628	-1.317	0.488	0.625	-1.391	0.25	0.643	NaN	NaN	NaN	NaN	NaN	NaN	NaN	NaN	NaN	NaN	NaN	NaN	-1.33	0.633	0.275	-1.314	0.512	0.306	-1.306	0.414	0.287	NaN	NaN	NaN	NaN	NaN	NaN
92	0.46	-1.445	0.9	0.514	NaN	NaN	NaN	NaN	NaN	NaN	-1.342	0.597	0.681	-1.332	0.395	0.628	-1.317	0.488	0.625	-1.391	0.25	0.643	NaN	NaN	NaN	NaN	NaN	NaN	NaN	NaN	NaN	NaN	NaN	NaN	-1.33	0.633	0.275	-1.314	0.511	0.307	-1.306	0.414	0.287	NaN	NaN	NaN	NaN	NaN	NaN
93	0.465	-1.445	0.9	0.514	NaN	NaN	NaN	NaN	NaN	NaN	-1.342	0.597	0.681	-1.332	0.395	0.628	-1.317	0.488	0.625	-1.391	0.25	0.643	NaN	NaN	NaN	NaN	NaN	NaN	NaN	NaN	NaN	NaN	NaN	NaN	-1.33	0.633	0.275	-1.314	0.511	0.307	-1.306	0.414	0.287	NaN	NaN	NaN	NaN	NaN	NaN
94	0.47	-1.445	0.9	0.514	NaN	NaN	NaN	NaN	NaN	NaN	-1.342	0.597	0.681	-1.332	0.395	0.628	-1.317	0.488	0.625	-1.391	0.25	0.643	NaN	NaN	NaN	NaN	NaN	NaN	NaN	NaN	NaN	NaN	NaN	NaN	-1.33	0.633	0.275	-1.314	0.512	0.306	-1.306	0.414	0.287	NaN	NaN	NaN	NaN	NaN	NaN
95	0.475	-1.445	0.9	0.514	NaN	NaN	NaN	NaN	NaN	NaN	NaN	NaN	NaN	-1.332	0.395	0.628	-1.318	0.488	0.625	-1.391	0.25	0.643	NaN	NaN	NaN	NaN	NaN	NaN	NaN	NaN	NaN	NaN	NaN	NaN	-1.33	0.632	0.275	-1.314	0.512	0.306	-1.306	0.414	0.287	NaN	NaN	NaN	NaN	NaN	NaN
96	0.48	-1.445	0.9	0.514	NaN	NaN	NaN	NaN	NaN	NaN	NaN	NaN	NaN	-1.332	0.395	0.628	-1.318	0.488	0.625	-1.391	0.25	0.643	NaN	NaN	NaN	NaN	NaN	NaN	NaN	NaN	NaN	NaN	NaN	NaN	-1.33	0.632	0.275	-1.314	0.512	0.306	-1.306	0.414	0.287	NaN	NaN	NaN	NaN	NaN	NaN
97	0.485	-1.445	0.9	0.514	NaN	NaN	NaN	NaN	NaN	NaN	NaN	NaN	NaN	-1.332	0.395	0.628	-1.318	0.488	0.625	-1.392	0.25	0.643	NaN	NaN	NaN	NaN	NaN	NaN	NaN	NaN	NaN	NaN	NaN	NaN	-1.33	0.632	0.275	-1.314	0.512	0.306	-1.306	0.414	0.287	NaN	NaN	NaN	NaN	NaN	NaN
98	0.49	-1.445	0.9	0.513	NaN	NaN	NaN	NaN	NaN	NaN	NaN	NaN	NaN	-1.333	0.395	0.628	-1.318	0.488	0.625	-1.392	0.25	0.643	NaN	NaN	NaN	NaN	NaN	NaN	NaN	NaN	NaN	NaN	NaN	NaN	-1.33	0.632	0.275	-1.314	0.512	0.306	-1.307	0.413	0.288	NaN	NaN	NaN	NaN	NaN	NaN
99	0.495	-1.445	0.9	0.513	NaN	NaN	NaN	NaN	NaN	NaN	NaN	NaN	NaN	-1.333	0.396	0.628	-1.318	0.488	0.625	-1.392	0.25	0.643	NaN	NaN	NaN	NaN	NaN	NaN	NaN	NaN	NaN	NaN	NaN	NaN	-1.33	0.632	0.275	-1.314	0.512	0.306	-1.307	0.413	0.288	NaN	NaN	NaN	NaN	NaN	NaN
100	0.5	-1.445	0.9	0.513	NaN	NaN	NaN	NaN	NaN	NaN	NaN	NaN	NaN	-1.333	0.396	0.628	-1.318	0.488	0.625	-1.392	0.25	0.643	NaN	NaN	NaN	NaN	NaN	NaN	NaN	NaN	NaN	NaN	NaN	NaN	-1.33	0.632	0.275	-1.314	0.512	0.306	-1.307	0.413	0.288	NaN	NaN	NaN	NaN	NaN	NaN
101	0.505	-1.445	0.899	0.513	NaN	NaN	NaN	NaN	NaN	NaN	NaN	NaN	NaN	-1.333	0.396	0.628	-1.318	0.488	0.625	-1.392	0.25	0.643	NaN	NaN	NaN	NaN	NaN	NaN	NaN	NaN	NaN	NaN	NaN	NaN	-1.33	0.632	0.275	-1.314	0.512	0.306	-1.307	0.413	0.288	NaN	NaN	NaN	NaN	NaN	NaN
102	0.51	-1.445	0.899	0.513	NaN	NaN	NaN	NaN	NaN	NaN	NaN	NaN	NaN	-1.333	0.396	0.628	-1.318	0.488	0.625	-1.392	0.25	0.643	NaN	NaN	NaN	NaN	NaN	NaN	NaN	NaN	NaN	NaN	NaN	NaN	-1.33	0.632	0.275	-1.314	0.512	0.306	-1.307	0.413	0.288	NaN	NaN	NaN	NaN	NaN	NaN
103	0.515	-1.445	0.899	0.513	NaN	NaN	NaN	NaN	NaN	NaN	-1.343	0.597	0.681	-1.333	0.396	0.628	-1.318	0.488	0.625	-1.392	0.25	0.643	NaN	NaN	NaN	NaN	NaN	NaN	NaN	NaN	NaN	NaN	NaN	NaN	-1.33	0.632	0.275	-1.314	0.512	0.306	-1.307	0.413	0.288	NaN	NaN	NaN	NaN	NaN	NaN
104	0.52	-1.445	0.899	0.513	NaN	NaN	NaN	NaN	NaN	NaN	-1.343	0.597	0.681	-1.333	0.396	0.628	-1.318	0.488	0.625	-1.392	0.25	0.643	NaN	NaN	NaN	NaN	NaN	NaN	NaN	NaN	NaN	NaN	NaN	NaN	-1.33	0.632	0.274	-1.314	0.512	0.306	-1.307	0.413	0.288	NaN	NaN	NaN	NaN	NaN	NaN
105	0.525	-1.445	0.899	0.513	NaN	NaN	NaN	NaN	NaN	NaN	-1.343	0.597	0.681	-1.333	0.396	0.628	-1.318	0.488	0.625	-1.392	0.25	0.643	NaN	NaN	NaN	NaN	NaN	NaN	NaN	NaN	NaN	NaN	NaN	NaN	-1.33	0.632	0.274	-1.314	0.512	0.306	-1.307	0.413	0.288	NaN	NaN	NaN	NaN	NaN	NaN
106	0.53	-1.445	0.899	0.513	NaN	NaN	NaN	NaN	NaN	NaN	-1.343	0.597	0.681	-1.333	0.396	0.628	-1.318	0.488	0.625	-1.392	0.25	0.643	NaN	NaN	NaN	NaN	NaN	NaN	NaN	NaN	NaN	NaN	NaN	NaN	-1.33	0.632	0.274	-1.314	0.512	0.306	-1.307	0.413	0.288	NaN	NaN	NaN	NaN	NaN	NaN
107	0.535	-1.445	0.899	0.513	NaN	NaN	NaN	NaN	NaN	NaN	-1.343	0.597	0.681	-1.333	0.396	0.628	-1.318	0.488	0.625	-1.392	0.25	0.643	NaN	NaN	NaN	NaN	NaN	NaN	NaN	NaN	NaN	NaN	NaN	NaN	-1.33	0.632	0.274	-1.314	0.512	0.306	-1.307	0.413	0.288	NaN	NaN	NaN	NaN	NaN	NaN
108	0.54	-1.445	0.899	0.512	NaN	NaN	NaN	NaN	NaN	NaN	-1.343	0.597	0.681	-1.333	0.396	0.628	-1.318	0.489	0.625	-1.392	0.25	0.643	NaN	NaN	NaN	NaN	NaN	NaN	NaN	NaN	NaN	NaN	NaN	NaN	-1.33	0.632	0.274	-1.314	0.512	0.306	-1.307	0.413	0.288	NaN	NaN	NaN	NaN	NaN	NaN
109	0.545	-1.445	0.899	0.512	NaN	NaN	NaN	NaN	NaN	NaN	-1.343	0.597	0.681	-1.333	0.396	0.628	-1.318	0.489	0.625	-1.392	0.25	0.643	NaN	NaN	NaN	NaN	NaN	NaN	NaN	NaN	NaN	NaN	NaN	NaN	-1.33	0.632	0.274	-1.314	0.512	0.306	-1.307	0.413	0.288	NaN	NaN	NaN	NaN	NaN	NaN
110	0.55	-1.445	0.899	0.512	NaN	NaN	NaN	NaN	NaN	NaN	-1.343	0.597	0.681	-1.333	0.396	0.627	-1.318	0.489	0.625	-1.392	0.25	0.643	NaN	NaN	NaN	NaN	NaN	NaN	NaN	NaN	NaN	NaN	NaN	NaN	-1.33	0.632	0.274	-1.314	0.512	0.306	-1.306	0.414	0.287	NaN	NaN	NaN	NaN	NaN	NaN
111	0.555	NaN	NaN	NaN	NaN	NaN	NaN	NaN	NaN	NaN	-1.344	0.597	0.681	-1.333	0.396	0.627	-1.319	0.489	0.625	-1.392	0.25	0.643	NaN	NaN	NaN	NaN	NaN	NaN	NaN	NaN	NaN	NaN	NaN	NaN	-1.33	0.632	0.274	-1.314	0.512	0.306	-1.306	0.414	0.287	NaN	NaN	NaN	NaN	NaN	NaN
112	0.56	-1.445	0.899	0.512	NaN	NaN	NaN	NaN	NaN	NaN	-1.344	0.597	0.681	-1.333	0.396	0.627	-1.319	0.489	0.625	-1.392	0.25	0.643	NaN	NaN	NaN	NaN	NaN	NaN	NaN	NaN	NaN	NaN	NaN	NaN	-1.33	0.632	0.274	-1.314	0.512	0.306	-1.306	0.413	0.287	NaN	NaN	NaN	NaN	NaN	NaN
113	0.565	-1.445	0.899	0.512	NaN	NaN	NaN	NaN	NaN	NaN	-1.344	0.597	0.68	-1.333	0.396	0.627	-1.319	0.489	0.625	-1.392	0.25	0.643	NaN	NaN	NaN	NaN	NaN	NaN	NaN	NaN	NaN	NaN	NaN	NaN	-1.33	0.632	0.274	-1.314	0.512	0.306	-1.306	0.414	0.287	NaN	NaN	NaN	NaN	NaN	NaN
114	0.57	-1.445	0.899	0.512	NaN	NaN	NaN	NaN	NaN	NaN	-1.344	0.597	0.68	-1.333	0.396	0.627	-1.319	0.489	0.625	-1.392	0.25	0.643	NaN	NaN	NaN	NaN	NaN	NaN	NaN	NaN	NaN	NaN	NaN	NaN	-1.33	0.632	0.274	-1.314	0.512	0.306	-1.306	0.414	0.287	NaN	NaN	NaN	NaN	NaN	NaN
115	0.575	-1.445	0.899	0.512	NaN	NaN	NaN	NaN	NaN	NaN	-1.344	0.597	0.68	-1.333	0.396	0.627	-1.319	0.489	0.625	-1.392	0.25	0.643	NaN	NaN	NaN	NaN	NaN	NaN	NaN	NaN	NaN	NaN	NaN	NaN	-1.33	0.632	0.274	-1.314	0.512	0.306	-1.306	0.414	0.287	NaN	NaN	NaN	NaN	NaN	NaN
116	0.58	-1.445	0.899	0.512	NaN	NaN	NaN	NaN	NaN	NaN	-1.344	0.597	0.68	-1.333	0.396	0.627	-1.319	0.489	0.625	-1.392	0.25	0.643	NaN	NaN	NaN	NaN	NaN	NaN	NaN	NaN	NaN	NaN	NaN	NaN	-1.329	0.632	0.274	-1.314	0.512	0.306	-1.306	0.414	0.287	NaN	NaN	NaN	NaN	NaN	NaN
117	0.585	-1.445	0.899	0.512	NaN	NaN	NaN	NaN	NaN	NaN	-1.343	0.598	0.68	-1.333	0.396	0.627	-1.319	0.489	0.625	-1.392	0.25	0.643	NaN	NaN	NaN	NaN	NaN	NaN	NaN	NaN	NaN	NaN	NaN	NaN	-1.329	0.632	0.274	-1.314	0.512	0.306	-1.306	0.414	0.287	NaN	NaN	NaN	NaN	NaN	NaN
118	0.59	-1.445	0.899	0.511	NaN	NaN	NaN	NaN	NaN	NaN	-1.343	0.598	0.68	-1.333	0.396	0.627	-1.319	0.489	0.624	-1.392	0.25	0.643	NaN	NaN	NaN	NaN	NaN	NaN	NaN	NaN	NaN	NaN	NaN	NaN	-1.329	0.632	0.274	-1.314	0.512	0.305	-1.306	0.414	0.286	NaN	NaN	NaN	NaN	NaN	NaN
119	0.595	-1.445	0.899	0.511	NaN	NaN	NaN	NaN	NaN	NaN	-1.343	0.598	0.68	-1.333	0.396	0.627	-1.318	0.489	0.624	-1.392	0.25	0.643	NaN	NaN	NaN	NaN	NaN	NaN	NaN	NaN	NaN	NaN	NaN	NaN	-1.329	0.632	0.273	-1.314	0.512	0.305	-1.306	0.414	0.286	NaN	NaN	NaN	NaN	NaN	NaN
120	0.6	-1.445	0.899	0.511	NaN	NaN	NaN	NaN	NaN	NaN	-1.343	0.598	0.68	-1.333	0.396	0.627	-1.318	0.489	0.624	-1.392	0.25	0.643	NaN	NaN	NaN	NaN	NaN	NaN	NaN	NaN	NaN	NaN	NaN	NaN	-1.329	0.632	0.273	-1.314	0.512	0.305	-1.306	0.414	0.286	NaN	NaN	NaN	NaN	NaN	NaN
121	0.605	-1.445	0.899	0.511	NaN	NaN	NaN	NaN	NaN	NaN	-1.343	0.598	0.68	-1.333	0.396	0.627	-1.318	0.489	0.624	-1.392	0.25	0.643	NaN	NaN	NaN	NaN	NaN	NaN	NaN	NaN	NaN	NaN	NaN	NaN	-1.329	0.632	0.273	-1.314	0.512	0.305	-1.306	0.414	0.286	NaN	NaN	NaN	NaN	NaN	NaN
122	0.61	-1.445	0.899	0.511	NaN	NaN	NaN	NaN	NaN	NaN	-1.343	0.598	0.68	-1.333	0.396	0.627	-1.318	0.489	0.624	-1.392	0.25	0.643	NaN	NaN	NaN	NaN	NaN	NaN	NaN	NaN	NaN	NaN	NaN	NaN	-1.329	0.632	0.273	-1.314	0.512	0.305	-1.306	0.414	0.286	NaN	NaN	NaN	NaN	NaN	NaN
123	0.615	-1.445	0.899	0.511	NaN	NaN	NaN	NaN	NaN	NaN	-1.343	0.598	0.68	-1.333	0.396	0.627	-1.318	0.489	0.624	-1.392	0.25	0.643	NaN	NaN	NaN	NaN	NaN	NaN	NaN	NaN	NaN	NaN	NaN	NaN	-1.329	0.632	0.273	-1.314	0.512	0.305	-1.306	0.414	0.286	NaN	NaN	NaN	NaN	NaN	NaN
124	0.62	-1.445	0.899	0.511	NaN	NaN	NaN	NaN	NaN	NaN	-1.343	0.598	0.68	-1.333	0.396	0.627	-1.318	0.489	0.624	-1.392	0.25	0.643	NaN	NaN	NaN	NaN	NaN	NaN	NaN	NaN	NaN	NaN	NaN	NaN	-1.329	0.632	0.273	-1.314	0.512	0.305	-1.306	0.414	0.286	NaN	NaN	NaN	NaN	NaN	NaN
125	0.625	-1.445	0.899	0.511	NaN	NaN	NaN	NaN	NaN	NaN	-1.343	0.598	0.68	-1.333	0.396	0.627	-1.318	0.489	0.624	-1.392	0.25	0.643	NaN	NaN	NaN	NaN	NaN	NaN	NaN	NaN	NaN	NaN	NaN	NaN	-1.329	0.632	0.273	-1.314	0.512	0.305	-1.307	0.415	0.286	NaN	NaN	NaN	NaN	NaN	NaN
126	0.63	-1.445	0.899	0.511	NaN	NaN	NaN	NaN	NaN	NaN	-1.343	0.598	0.68	-1.333	0.396	0.627	-1.318	0.489	0.624	-1.392	0.25	0.643	NaN	NaN	NaN	NaN	NaN	NaN	NaN	NaN	NaN	NaN	NaN	NaN	-1.329	0.632	0.273	-1.314	0.512	0.305	-1.306	0.414	0.286	NaN	NaN	NaN	NaN	NaN	NaN
127	0.635	-1.445	0.899	0.511	NaN	NaN	NaN	NaN	NaN	NaN	-1.343	0.598	0.68	-1.333	0.395	0.627	-1.318	0.489	0.624	-1.392	0.25	0.643	NaN	NaN	NaN	NaN	NaN	NaN	NaN	NaN	NaN	NaN	NaN	NaN	-1.329	0.632	0.273	-1.314	0.512	0.305	-1.306	0.414	0.286	NaN	NaN	NaN	NaN	NaN	NaN
128	0.64	-1.445	0.899	0.51	NaN	NaN	NaN	NaN	NaN	NaN	-1.343	0.598	0.68	-1.333	0.395	0.627	-1.318	0.489	0.624	-1.392	0.25	0.643	NaN	NaN	NaN	NaN	NaN	NaN	NaN	NaN	NaN	NaN	NaN	NaN	-1.329	0.632	0.273	-1.314	0.512	0.305	-1.306	0.415	0.286	NaN	NaN	NaN	NaN	NaN	NaN
129	0.645	-1.444	0.899	0.51	NaN	NaN	NaN	NaN	NaN	NaN	-1.343	0.598	0.68	-1.333	0.395	0.627	-1.318	0.489	0.624	-1.392	0.25	0.643	NaN	NaN	NaN	NaN	NaN	NaN	NaN	NaN	NaN	NaN	NaN	NaN	-1.329	0.632	0.273	-1.314	0.512	0.305	-1.307	0.416	0.286	NaN	NaN	NaN	NaN	NaN	NaN
130	0.65	-1.444	0.899	0.51	NaN	NaN	NaN	NaN	NaN	NaN	-1.343	0.598	0.679	-1.332	0.395	0.627	-1.318	0.489	0.624	-1.392	0.25	0.643	NaN	NaN	NaN	NaN	NaN	NaN	NaN	NaN	NaN	NaN	NaN	NaN	-1.329	0.632	0.273	-1.314	0.512	0.305	-1.308	0.415	0.286	NaN	NaN	NaN	NaN	NaN	NaN
131	0.655	-1.444	0.899	0.51	NaN	NaN	NaN	NaN	NaN	NaN	-1.343	0.598	0.679	-1.332	0.395	0.627	-1.318	0.489	0.624	-1.392	0.25	0.643	NaN	NaN	NaN	NaN	NaN	NaN	NaN	NaN	NaN	NaN	NaN	NaN	-1.328	0.632	0.273	-1.314	0.512	0.305	-1.308	0.414	0.287	NaN	NaN	NaN	NaN	NaN	NaN
132	0.66	-1.444	0.899	0.51	NaN	NaN	NaN	NaN	NaN	NaN	-1.343	0.598	0.679	-1.332	0.395	0.627	-1.318	0.489	0.624	-1.392	0.25	0.643	NaN	NaN	NaN	NaN	NaN	NaN	NaN	NaN	NaN	NaN	NaN	NaN	-1.328	0.632	0.273	-1.313	0.512	0.305	-1.307	0.415	0.286	NaN	NaN	NaN	NaN	NaN	NaN
133	0.665	-1.444	0.899	0.51	NaN	NaN	NaN	NaN	NaN	NaN	-1.343	0.598	0.679	-1.332	0.395	0.627	-1.318	0.489	0.624	-1.392	0.25	0.643	NaN	NaN	NaN	NaN	NaN	NaN	NaN	NaN	NaN	NaN	NaN	NaN	-1.328	0.632	0.273	-1.313	0.512	0.305	-1.307	0.415	0.286	NaN	NaN	NaN	NaN	NaN	NaN
134	0.67	-1.444	0.899	0.51	NaN	NaN	NaN	NaN	NaN	NaN	-1.343	0.598	0.679	-1.332	0.395	0.627	-1.318	0.489	0.624	-1.392	0.25	0.643	NaN	NaN	NaN	NaN	NaN	NaN	NaN	NaN	NaN	NaN	NaN	NaN	-1.328	0.632	0.273	-1.313	0.512	0.305	-1.307	0.416	0.286	NaN	NaN	NaN	NaN	NaN	NaN
135	0.675	-1.444	0.899	0.51	NaN	NaN	NaN	NaN	NaN	NaN	-1.343	0.598	0.679	-1.332	0.395	0.627	-1.318	0.489	0.623	-1.392	0.25	0.643	NaN	NaN	NaN	NaN	NaN	NaN	NaN	NaN	NaN	NaN	NaN	NaN	-1.328	0.632	0.273	-1.313	0.512	0.305	-1.308	0.417	0.286	NaN	NaN	NaN	NaN	NaN	NaN
136	0.68	-1.444	0.899	0.51	NaN	NaN	NaN	NaN	NaN	NaN	-1.343	0.598	0.679	-1.332	0.395	0.627	-1.318	0.489	0.623	-1.392	0.25	0.643	NaN	NaN	NaN	NaN	NaN	NaN	NaN	NaN	NaN	NaN	NaN	NaN	-1.328	0.632	0.273	-1.313	0.512	0.305	-1.308	0.417	0.285	NaN	NaN	NaN	NaN	NaN	NaN
137	0.685	-1.444	0.899	0.509	NaN	NaN	NaN	NaN	NaN	NaN	-1.343	0.598	0.679	-1.332	0.395	0.627	-1.317	0.488	0.623	-1.392	0.25	0.643	NaN	NaN	NaN	NaN	NaN	NaN	NaN	NaN	NaN	NaN	NaN	NaN	-1.328	0.632	0.272	-1.313	0.512	0.305	-1.308	0.416	0.286	NaN	NaN	NaN	NaN	NaN	NaN
138	0.69	-1.444	0.899	0.509	NaN	NaN	NaN	NaN	NaN	NaN	-1.343	0.598	0.679	-1.332	0.395	0.627	-1.317	0.488	0.623	-1.392	0.25	0.643	NaN	NaN	NaN	NaN	NaN	NaN	NaN	NaN	NaN	NaN	NaN	NaN	-1.328	0.632	0.272	-1.313	0.512	0.305	-1.309	0.416	0.286	NaN	NaN	NaN	NaN	NaN	NaN
139	0.695	-1.444	0.899	0.509	NaN	NaN	NaN	NaN	NaN	NaN	-1.343	0.598	0.679	-1.332	0.395	0.627	-1.317	0.488	0.623	-1.392	0.25	0.643	NaN	NaN	NaN	NaN	NaN	NaN	NaN	NaN	NaN	NaN	NaN	NaN	-1.328	0.632	0.272	-1.313	0.512	0.305	-1.308	0.417	0.286	NaN	NaN	NaN	NaN	NaN	NaN
140	0.7	-1.444	0.899	0.509	NaN	NaN	NaN	NaN	NaN	NaN	-1.343	0.598	0.679	-1.332	0.395	0.627	-1.317	0.488	0.623	-1.392	0.25	0.643	NaN	NaN	NaN	NaN	NaN	NaN	NaN	NaN	NaN	NaN	NaN	NaN	-1.328	0.632	0.272	-1.313	0.512	0.305	-1.308	0.417	0.285	NaN	NaN	NaN	NaN	NaN	NaN
141	0.705	-1.444	0.899	0.509	NaN	NaN	NaN	NaN	NaN	NaN	-1.343	0.598	0.678	-1.332	0.395	0.626	-1.317	0.488	0.623	-1.392	0.25	0.643	NaN	NaN	NaN	NaN	NaN	NaN	NaN	NaN	NaN	NaN	NaN	NaN	-1.328	0.632	0.272	-1.313	0.512	0.304	-1.308	0.417	0.285	NaN	NaN	NaN	NaN	NaN	NaN
142	0.71	-1.444	0.899	0.509	NaN	NaN	NaN	NaN	NaN	NaN	-1.343	0.598	0.678	-1.332	0.395	0.626	-1.317	0.488	0.623	-1.392	0.25	0.643	NaN	NaN	NaN	NaN	NaN	NaN	NaN	NaN	NaN	NaN	NaN	NaN	-1.328	0.632	0.272	-1.313	0.511	0.304	-1.308	0.417	0.285	NaN	NaN	NaN	NaN	NaN	NaN
143	0.715	-1.444	0.899	0.509	NaN	NaN	NaN	NaN	NaN	NaN	-1.343	0.598	0.678	-1.332	0.395	0.626	-1.317	0.488	0.623	-1.392	0.25	0.643	NaN	NaN	NaN	NaN	NaN	NaN	NaN	NaN	NaN	NaN	NaN	NaN	-1.328	0.632	0.272	-1.313	0.511	0.304	-1.308	0.417	0.285	NaN	NaN	NaN	NaN	NaN	NaN
144	0.72	-1.444	0.899	0.509	NaN	NaN	NaN	NaN	NaN	NaN	-1.343	0.598	0.678	-1.332	0.396	0.626	-1.317	0.488	0.623	-1.392	0.25	0.643	NaN	NaN	NaN	NaN	NaN	NaN	NaN	NaN	NaN	NaN	NaN	NaN	-1.328	0.632	0.272	-1.313	0.511	0.304	-1.308	0.417	0.285	NaN	NaN	NaN	NaN	NaN	NaN
145	0.725	-1.444	0.899	0.509	NaN	NaN	NaN	NaN	NaN	NaN	-1.343	0.598	0.678	-1.332	0.396	0.626	-1.317	0.488	0.623	-1.392	0.25	0.643	NaN	NaN	NaN	NaN	NaN	NaN	NaN	NaN	NaN	NaN	NaN	NaN	-1.328	0.632	0.272	-1.313	0.511	0.304	-1.308	0.417	0.285	NaN	NaN	NaN	NaN	NaN	NaN
146	0.73	-1.444	0.899	0.509	NaN	NaN	NaN	NaN	NaN	NaN	-1.343	0.598	0.678	-1.332	0.396	0.626	-1.317	0.488	0.623	-1.392	0.25	0.643	NaN	NaN	NaN	NaN	NaN	NaN	NaN	NaN	NaN	NaN	NaN	NaN	-1.328	0.632	0.272	-1.313	0.511	0.304	-1.308	0.417	0.285	NaN	NaN	NaN	NaN	NaN	NaN
147	0.735	-1.444	0.899	0.509	NaN	NaN	NaN	NaN	NaN	NaN	-1.343	0.598	0.678	-1.332	0.396	0.626	-1.317	0.488	0.623	-1.392	0.25	0.643	NaN	NaN	NaN	NaN	NaN	NaN	NaN	NaN	NaN	NaN	NaN	NaN	-1.328	0.632	0.272	-1.313	0.511	0.304	-1.308	0.417	0.285	NaN	NaN	NaN	NaN	NaN	NaN
148	0.74	-1.444	0.899	0.509	NaN	NaN	NaN	NaN	NaN	NaN	-1.343	0.598	0.678	-1.332	0.396	0.626	-1.316	0.488	0.623	-1.392	0.25	0.642	NaN	NaN	NaN	NaN	NaN	NaN	NaN	NaN	NaN	NaN	NaN	NaN	-1.329	0.632	0.271	-1.313	0.511	0.304	-1.308	0.417	0.285	NaN	NaN	NaN	NaN	NaN	NaN
149	0.745	-1.444	0.899	0.509	NaN	NaN	NaN	NaN	NaN	NaN	-1.343	0.598	0.678	-1.332	0.396	0.626	-1.316	0.488	0.622	-1.392	0.25	0.642	NaN	NaN	NaN	NaN	NaN	NaN	NaN	NaN	NaN	NaN	NaN	NaN	-1.329	0.632	0.271	-1.313	0.511	0.304	-1.309	0.417	0.285	NaN	NaN	NaN	NaN	NaN	NaN
150	0.75	-1.444	0.899	0.509	NaN	NaN	NaN	NaN	NaN	NaN	-1.343	0.598	0.678	-1.332	0.396	0.626	-1.316	0.488	0.622	-1.392	0.25	0.642	NaN	NaN	NaN	NaN	NaN	NaN	NaN	NaN	NaN	NaN	NaN	NaN	-1.329	0.632	0.271	-1.313	0.511	0.304	-1.311	0.416	0.286	NaN	NaN	NaN	NaN	NaN	NaN
151	0.755	-1.444	0.899	0.509	NaN	NaN	NaN	NaN	NaN	NaN	NaN	NaN	NaN	-1.331	0.396	0.626	-1.316	0.488	0.622	-1.392	0.25	0.642	NaN	NaN	NaN	NaN	NaN	NaN	NaN	NaN	NaN	NaN	NaN	NaN	-1.329	0.632	0.271	-1.313	0.511	0.304	-1.311	0.416	0.286	NaN	NaN	NaN	NaN	NaN	NaN
152	0.76	-1.444	0.899	0.509	NaN	NaN	NaN	NaN	NaN	NaN	NaN	NaN	NaN	-1.331	0.396	0.626	-1.316	0.488	0.622	-1.392	0.25	0.642	NaN	NaN	NaN	NaN	NaN	NaN	NaN	NaN	NaN	NaN	NaN	NaN	-1.329	0.632	0.271	-1.313	0.511	0.304	-1.312	0.416	0.286	NaN	NaN	NaN	NaN	NaN	NaN
153	0.765	-1.444	0.899	0.509	NaN	NaN	NaN	NaN	NaN	NaN	NaN	NaN	NaN	-1.331	0.396	0.626	-1.316	0.488	0.622	-1.392	0.25	0.642	NaN	NaN	NaN	NaN	NaN	NaN	NaN	NaN	NaN	NaN	NaN	NaN	-1.329	0.632	0.271	-1.313	0.511	0.304	-1.312	0.416	0.286	NaN	NaN	NaN	NaN	NaN	NaN
154	0.77	-1.444	0.899	0.509	NaN	NaN	NaN	NaN	NaN	NaN	NaN	NaN	NaN	-1.331	0.396	0.626	-1.316	0.488	0.622	-1.392	0.25	0.642	NaN	NaN	NaN	NaN	NaN	NaN	NaN	NaN	NaN	NaN	NaN	NaN	-1.329	0.632	0.271	-1.313	0.511	0.304	-1.312	0.416	0.286	NaN	NaN	NaN	NaN	NaN	NaN
155	0.775	-1.444	0.899	0.509	NaN	NaN	NaN	NaN	NaN	NaN	NaN	NaN	NaN	-1.331	0.396	0.626	-1.316	0.488	0.622	-1.392	0.25	0.642	NaN	NaN	NaN	NaN	NaN	NaN	NaN	NaN	NaN	NaN	NaN	NaN	-1.329	0.632	0.271	-1.313	0.511	0.305	-1.312	0.415	0.286	NaN	NaN	NaN	NaN	NaN	NaN
156	0.78	-1.444	0.899	0.509	NaN	NaN	NaN	NaN	NaN	NaN	NaN	NaN	NaN	-1.331	0.396	0.626	-1.316	0.488	0.622	-1.392	0.25	0.642	NaN	NaN	NaN	NaN	NaN	NaN	NaN	NaN	NaN	NaN	NaN	NaN	-1.329	0.632	0.271	-1.313	0.511	0.305	-1.312	0.415	0.285	NaN	NaN	NaN	NaN	NaN	NaN
157	0.785	-1.444	0.899	0.509	NaN	NaN	NaN	NaN	NaN	NaN	NaN	NaN	NaN	-1.331	0.396	0.626	-1.316	0.488	0.622	-1.392	0.25	0.642	NaN	NaN	NaN	NaN	NaN	NaN	NaN	NaN	NaN	NaN	NaN	NaN	-1.329	0.632	0.271	-1.313	0.511	0.305	-1.312	0.415	0.285	NaN	NaN	NaN	NaN	NaN	NaN
158	0.79	-1.444	0.899	0.509	NaN	NaN	NaN	NaN	NaN	NaN	NaN	NaN	NaN	-1.331	0.396	0.625	-1.316	0.488	0.622	-1.391	0.25	0.641	NaN	NaN	NaN	NaN	NaN	NaN	NaN	NaN	NaN	NaN	NaN	NaN	-1.329	0.632	0.27	NaN	NaN	NaN	-1.312	0.415	0.285	NaN	NaN	NaN	NaN	NaN	NaN
159	0.795	-1.444	0.899	0.509	NaN	NaN	NaN	NaN	NaN	NaN	NaN	NaN	NaN	-1.331	0.395	0.625	-1.316	0.488	0.622	-1.391	0.25	0.641	NaN	NaN	NaN	NaN	NaN	NaN	NaN	NaN	NaN	NaN	NaN	NaN	-1.329	0.632	0.27	NaN	NaN	NaN	-1.312	0.415	0.285	NaN	NaN	NaN	NaN	NaN	NaN
160	0.8	-1.444	0.899	0.508	NaN	NaN	NaN	NaN	NaN	NaN	NaN	NaN	NaN	-1.331	0.395	0.625	-1.316	0.489	0.622	-1.391	0.25	0.641	NaN	NaN	NaN	NaN	NaN	NaN	NaN	NaN	NaN	NaN	NaN	NaN	-1.329	0.632	0.27	-1.313	0.511	0.304	-1.311	0.415	0.285	NaN	NaN	NaN	NaN	NaN	NaN
161	0.805	-1.444	0.899	0.508	NaN	NaN	NaN	NaN	NaN	NaN	NaN	NaN	NaN	-1.331	0.396	0.625	-1.316	0.489	0.622	-1.391	0.25	0.642	NaN	NaN	NaN	NaN	NaN	NaN	NaN	NaN	NaN	NaN	NaN	NaN	-1.329	0.632	0.27	-1.313	0.511	0.304	-1.312	0.415	0.285	NaN	NaN	NaN	NaN	NaN	NaN
162	0.81	-1.444	0.899	0.508	NaN	NaN	NaN	NaN	NaN	NaN	NaN	NaN	NaN	-1.331	0.396	0.625	-1.316	0.489	0.622	-1.391	0.25	0.641	NaN	NaN	NaN	NaN	NaN	NaN	NaN	NaN	NaN	NaN	NaN	NaN	-1.329	0.631	0.27	-1.313	0.511	0.304	-1.311	0.415	0.285	NaN	NaN	NaN	NaN	NaN	NaN
163	0.815	-1.444	0.899	0.508	NaN	NaN	NaN	NaN	NaN	NaN	-1.343	0.598	0.677	-1.331	0.396	0.625	-1.316	0.489	0.622	-1.391	0.25	0.641	NaN	NaN	NaN	NaN	NaN	NaN	NaN	NaN	NaN	NaN	NaN	NaN	-1.329	0.631	0.27	-1.313	0.511	0.304	-1.31	0.415	0.285	NaN	NaN	NaN	NaN	NaN	NaN
164	0.82	-1.444	0.899	0.508	NaN	NaN	NaN	NaN	NaN	NaN	-1.343	0.598	0.677	-1.331	0.396	0.625	-1.316	0.489	0.622	-1.391	0.25	0.641	NaN	NaN	NaN	NaN	NaN	NaN	NaN	NaN	NaN	NaN	NaN	NaN	-1.329	0.631	0.27	-1.314	0.511	0.304	-1.31	0.415	0.285	NaN	NaN	NaN	NaN	NaN	NaN
165	0.825	-1.444	0.899	0.508	NaN	NaN	NaN	NaN	NaN	NaN	-1.343	0.598	0.677	-1.331	0.396	0.625	-1.316	0.489	0.622	-1.391	0.25	0.641	NaN	NaN	NaN	NaN	NaN	NaN	NaN	NaN	NaN	NaN	NaN	NaN	-1.329	0.631	0.27	-1.314	0.511	0.304	-1.31	0.415	0.285	NaN	NaN	NaN	NaN	NaN	NaN
166	0.83	-1.444	0.899	0.508	NaN	NaN	NaN	NaN	NaN	NaN	-1.343	0.598	0.677	-1.331	0.396	0.625	-1.316	0.489	0.622	-1.391	0.25	0.641	NaN	NaN	NaN	NaN	NaN	NaN	NaN	NaN	NaN	NaN	NaN	NaN	-1.329	0.631	0.27	-1.314	0.511	0.304	-1.31	0.415	0.285	NaN	NaN	NaN	NaN	NaN	NaN
167	0.835	-1.444	0.899	0.508	NaN	NaN	NaN	NaN	NaN	NaN	-1.343	0.598	0.677	-1.331	0.396	0.625	-1.316	0.489	0.622	-1.391	0.25	0.641	NaN	NaN	NaN	NaN	NaN	NaN	NaN	NaN	NaN	NaN	NaN	NaN	-1.332	0.633	0.27	-1.314	0.511	0.304	-1.31	0.415	0.285	NaN	NaN	NaN	NaN	NaN	NaN
168	0.84	-1.444	0.899	0.508	NaN	NaN	NaN	NaN	NaN	NaN	-1.343	0.598	0.677	-1.331	0.396	0.625	-1.316	0.489	0.622	-1.391	0.25	0.641	NaN	NaN	NaN	NaN	NaN	NaN	NaN	NaN	NaN	NaN	NaN	NaN	-1.338	0.638	0.269	-1.314	0.511	0.303	-1.31	0.415	0.285	NaN	NaN	NaN	NaN	NaN	NaN
169	0.845	-1.444	0.899	0.507	NaN	NaN	NaN	NaN	NaN	NaN	-1.343	0.598	0.677	-1.331	0.396	0.625	-1.316	0.489	0.622	-1.391	0.25	0.641	NaN	NaN	NaN	NaN	NaN	NaN	NaN	NaN	NaN	NaN	NaN	NaN	-1.339	0.639	0.269	-1.314	0.511	0.303	-1.31	0.415	0.285	NaN	NaN	NaN	NaN	NaN	NaN
170	0.85	-1.444	0.899	0.507	NaN	NaN	NaN	NaN	NaN	NaN	-1.343	0.598	0.676	-1.331	0.396	0.625	-1.316	0.489	0.621	-1.391	0.25	0.641	NaN	NaN	NaN	NaN	NaN	NaN	NaN	NaN	NaN	NaN	NaN	NaN	-1.337	0.637	0.269	-1.314	0.511	0.303	-1.31	0.415	0.285	NaN	NaN	NaN	NaN	NaN	NaN
171	0.855	-1.444	0.899	0.507	NaN	NaN	NaN	NaN	NaN	NaN	-1.342	0.598	0.676	-1.331	0.396	0.625	-1.316	0.489	0.621	-1.391	0.25	0.641	NaN	NaN	NaN	NaN	NaN	NaN	NaN	NaN	NaN	NaN	NaN	NaN	-1.331	0.633	0.27	-1.314	0.511	0.303	-1.31	0.415	0.284	NaN	NaN	NaN	NaN	NaN	NaN
172	0.86	-1.444	0.898	0.507	NaN	NaN	NaN	NaN	NaN	NaN	-1.342	0.598	0.676	-1.331	0.396	0.625	-1.316	0.489	0.621	-1.391	0.25	0.641	NaN	NaN	NaN	NaN	NaN	NaN	NaN	NaN	NaN	NaN	NaN	NaN	-1.329	0.632	0.27	-1.314	0.511	0.303	-1.309	0.414	0.284	NaN	NaN	NaN	NaN	NaN	NaN
173	0.865	-1.444	0.898	0.507	NaN	NaN	NaN	NaN	NaN	NaN	-1.342	0.598	0.676	-1.331	0.396	0.625	-1.316	0.489	0.621	-1.391	0.25	0.641	NaN	NaN	NaN	NaN	NaN	NaN	NaN	NaN	NaN	NaN	NaN	NaN	-1.329	0.632	0.27	-1.314	0.511	0.303	-1.309	0.413	0.284	NaN	NaN	NaN	NaN	NaN	NaN
174	0.87	-1.444	0.898	0.507	NaN	NaN	NaN	NaN	NaN	NaN	-1.342	0.598	0.676	-1.331	0.396	0.625	-1.316	0.489	0.621	-1.391	0.25	0.641	NaN	NaN	NaN	NaN	NaN	NaN	NaN	NaN	NaN	NaN	NaN	NaN	-1.329	0.632	0.269	-1.314	0.511	0.303	-1.308	0.412	0.284	NaN	NaN	NaN	NaN	NaN	NaN
175	0.875	-1.444	0.898	0.507	NaN	NaN	NaN	NaN	NaN	NaN	-1.342	0.598	0.676	-1.331	0.396	0.625	-1.316	0.489	0.621	-1.391	0.25	0.641	NaN	NaN	NaN	NaN	NaN	NaN	NaN	NaN	NaN	NaN	NaN	NaN	-1.329	0.632	0.269	-1.314	0.511	0.303	-1.308	0.412	0.284	NaN	NaN	NaN	NaN	NaN	NaN
176	0.88	-1.444	0.898	0.507	NaN	NaN	NaN	NaN	NaN	NaN	-1.342	0.598	0.676	-1.331	0.396	0.625	-1.316	0.489	0.621	-1.391	0.25	0.641	NaN	NaN	NaN	NaN	NaN	NaN	NaN	NaN	NaN	NaN	NaN	NaN	-1.329	0.632	0.269	-1.314	0.511	0.303	-1.308	0.412	0.284	NaN	NaN	NaN	NaN	NaN	NaN
177	0.885	-1.444	0.898	0.507	NaN	NaN	NaN	NaN	NaN	NaN	-1.342	0.598	0.675	-1.331	0.396	0.625	-1.316	0.489	0.621	-1.391	0.25	0.641	NaN	NaN	NaN	NaN	NaN	NaN	NaN	NaN	NaN	NaN	NaN	NaN	-1.329	0.632	0.269	-1.314	0.511	0.303	-1.308	0.412	0.284	NaN	NaN	NaN	NaN	NaN	NaN
178	0.89	-1.444	0.898	0.507	NaN	NaN	NaN	NaN	NaN	NaN	-1.342	0.598	0.675	-1.331	0.396	0.625	-1.316	0.489	0.621	-1.391	0.25	0.641	NaN	NaN	NaN	NaN	NaN	NaN	NaN	NaN	NaN	NaN	NaN	NaN	-1.329	0.632	0.269	-1.314	0.511	0.303	-1.308	0.412	0.284	NaN	NaN	NaN	NaN	NaN	NaN
179	0.895	-1.444	0.898	0.507	NaN	NaN	NaN	NaN	NaN	NaN	-1.342	0.598	0.675	-1.331	0.396	0.625	-1.316	0.489	0.621	-1.391	0.25	0.641	NaN	NaN	NaN	NaN	NaN	NaN	NaN	NaN	NaN	NaN	NaN	NaN	-1.332	0.634	0.269	-1.314	0.511	0.303	-1.308	0.413	0.283	NaN	NaN	NaN	NaN	NaN	NaN
180	0.9	-1.444	0.898	0.507	NaN	NaN	NaN	NaN	NaN	NaN	-1.342	0.598	0.675	-1.331	0.396	0.625	-1.316	0.489	0.621	-1.391	0.25	0.641	NaN	NaN	NaN	NaN	NaN	NaN	NaN	NaN	NaN	-1.28	0.807	0.317	-1.335	0.636	0.268	-1.314	0.511	0.303	-1.307	0.413	0.283	NaN	NaN	NaN	NaN	NaN	NaN
181	0.905	-1.444	0.899	0.507	NaN	NaN	NaN	NaN	NaN	NaN	-1.342	0.598	0.675	-1.331	0.396	0.625	-1.316	0.489	0.621	-1.391	0.25	0.641	NaN	NaN	NaN	NaN	NaN	NaN	NaN	NaN	NaN	-1.279	0.806	0.317	-1.333	0.635	0.268	-1.314	0.511	0.303	-1.307	0.413	0.283	NaN	NaN	NaN	NaN	NaN	NaN
182	0.91	-1.444	0.899	0.507	NaN	NaN	NaN	NaN	NaN	NaN	-1.342	0.598	0.675	-1.331	0.396	0.624	-1.316	0.489	0.621	-1.391	0.25	0.641	NaN	NaN	NaN	NaN	NaN	NaN	NaN	NaN	NaN	-1.278	0.805	0.317	-1.338	0.638	0.268	-1.314	0.511	0.303	-1.307	0.413	0.283	NaN	NaN	NaN	NaN	NaN	NaN
183	0.915	-1.444	0.899	0.506	NaN	NaN	NaN	NaN	NaN	NaN	-1.342	0.598	0.675	-1.331	0.396	0.624	-1.316	0.489	0.621	-1.391	0.25	0.641	NaN	NaN	NaN	NaN	NaN	NaN	NaN	NaN	NaN	-1.277	0.805	0.317	-1.339	0.639	0.268	-1.314	0.511	0.303	-1.308	0.412	0.283	NaN	NaN	NaN	NaN	NaN	NaN
184	0.92	-1.444	0.899	0.506	NaN	NaN	NaN	NaN	NaN	NaN	-1.342	0.598	0.675	-1.331	0.396	0.624	-1.316	0.489	0.621	-1.391	0.25	0.641	NaN	NaN	NaN	NaN	NaN	NaN	NaN	NaN	NaN	-1.278	0.805	0.317	-1.339	0.639	0.267	-1.314	0.511	0.302	-1.308	0.412	0.283	NaN	NaN	NaN	NaN	NaN	NaN
185	0.925	-1.444	0.899	0.506	NaN	NaN	NaN	NaN	NaN	NaN	-1.342	0.598	0.675	-1.331	0.396	0.624	-1.316	0.489	0.62	-1.391	0.25	0.64	NaN	NaN	NaN	NaN	NaN	NaN	NaN	NaN	NaN	-1.279	0.805	0.315	-1.34	0.64	0.267	-1.314	0.511	0.302	-1.308	0.411	0.283	NaN	NaN	NaN	NaN	NaN	NaN
186	0.93	-1.444	0.899	0.506	NaN	NaN	NaN	NaN	NaN	NaN	-1.342	0.598	0.675	-1.331	0.396	0.624	-1.315	0.488	0.62	-1.391	0.251	0.64	NaN	NaN	NaN	NaN	NaN	NaN	NaN	NaN	NaN	-1.28	0.805	0.314	-1.34	0.64	0.267	-1.314	0.511	0.302	-1.308	0.411	0.283	NaN	NaN	NaN	NaN	NaN	NaN
187	0.935	-1.444	0.899	0.506	NaN	NaN	NaN	NaN	NaN	NaN	-1.342	0.598	0.675	-1.331	0.396	0.624	-1.315	0.488	0.62	-1.391	0.251	0.64	NaN	NaN	NaN	NaN	NaN	NaN	NaN	NaN	NaN	-1.281	0.803	0.312	-1.34	0.64	0.267	-1.314	0.511	0.302	-1.308	0.411	0.283	NaN	NaN	NaN	NaN	NaN	NaN
188	0.94	-1.444	0.899	0.506	NaN	NaN	NaN	NaN	NaN	NaN	-1.342	0.598	0.675	-1.331	0.396	0.624	-1.315	0.488	0.62	-1.391	0.251	0.64	NaN	NaN	NaN	NaN	NaN	NaN	NaN	NaN	NaN	-1.282	0.801	0.31	-1.34	0.64	0.267	-1.314	0.511	0.302	-1.308	0.411	0.283	NaN	NaN	NaN	NaN	NaN	NaN
189	0.945	-1.444	0.899	0.506	NaN	NaN	NaN	NaN	NaN	NaN	-1.342	0.598	0.675	-1.331	0.396	0.624	-1.315	0.488	0.62	-1.391	0.251	0.64	NaN	NaN	NaN	NaN	NaN	NaN	NaN	NaN	NaN	-1.283	0.799	0.308	-1.338	0.638	0.267	-1.314	0.511	0.302	-1.308	0.411	0.283	NaN	NaN	NaN	NaN	NaN	NaN
190	0.95	-1.444	0.899	0.506	NaN	NaN	NaN	NaN	NaN	NaN	-1.342	0.598	0.675	-1.331	0.396	0.624	-1.315	0.488	0.62	-1.391	0.251	0.64	NaN	NaN	NaN	NaN	NaN	NaN	NaN	NaN	NaN	-1.285	0.798	0.305	-1.332	0.634	0.267	-1.314	0.511	0.302	-1.308	0.411	0.283	NaN	NaN	NaN	NaN	NaN	NaN
191	0.955	-1.444	0.899	0.506	NaN	NaN	NaN	NaN	NaN	NaN	-1.342	0.599	0.675	-1.331	0.396	0.624	-1.315	0.488	0.62	-1.391	0.251	0.64	NaN	NaN	NaN	NaN	NaN	NaN	NaN	NaN	NaN	-1.286	0.797	0.303	-1.331	0.633	0.268	-1.314	0.511	0.302	-1.308	0.411	0.283	NaN	NaN	NaN	NaN	NaN	NaN
192	0.96	-1.444	0.899	0.506	NaN	NaN	NaN	NaN	NaN	NaN	-1.342	0.599	0.675	-1.331	0.396	0.624	-1.315	0.488	0.62	-1.391	0.251	0.64	NaN	NaN	NaN	NaN	NaN	NaN	NaN	NaN	NaN	-1.288	0.797	0.301	-1.33	0.632	0.267	-1.314	0.511	0.302	-1.308	0.411	0.283	NaN	NaN	NaN	NaN	NaN	NaN
193	0.965	-1.444	0.899	0.506	NaN	NaN	NaN	NaN	NaN	NaN	-1.342	0.599	0.675	-1.331	0.396	0.624	-1.315	0.488	0.62	-1.391	0.251	0.64	NaN	NaN	NaN	NaN	NaN	NaN	NaN	NaN	NaN	-1.29	0.796	0.299	-1.33	0.632	0.267	-1.314	0.51	0.302	-1.308	0.411	0.283	NaN	NaN	NaN	NaN	NaN	NaN
194	0.97	-1.444	0.899	0.505	NaN	NaN	NaN	NaN	NaN	NaN	-1.342	0.599	0.675	-1.331	0.396	0.624	-1.315	0.488	0.62	-1.391	0.251	0.64	NaN	NaN	NaN	NaN	NaN	NaN	NaN	NaN	NaN	-1.291	0.796	0.297	-1.33	0.632	0.267	-1.314	0.51	0.302	-1.308	0.411	0.283	NaN	NaN	NaN	NaN	NaN	NaN
195	0.975	-1.444	0.899	0.505	NaN	NaN	NaN	NaN	NaN	NaN	-1.342	0.599	0.675	-1.331	0.396	0.624	-1.315	0.488	0.62	-1.391	0.251	0.64	NaN	NaN	NaN	NaN	NaN	NaN	NaN	NaN	NaN	-1.293	0.796	0.296	-1.33	0.632	0.267	-1.314	0.51	0.302	-1.308	0.411	0.283	NaN	NaN	NaN	NaN	NaN	NaN
196	0.98	-1.444	0.899	0.505	NaN	NaN	NaN	NaN	NaN	NaN	-1.342	0.599	0.675	-1.331	0.396	0.624	-1.315	0.488	0.62	-1.391	0.251	0.64	NaN	NaN	NaN	NaN	NaN	NaN	NaN	NaN	NaN	-1.294	0.795	0.295	-1.331	0.632	0.267	-1.314	0.51	0.302	-1.308	0.411	0.283	NaN	NaN	NaN	NaN	NaN	NaN
197	0.985	-1.444	0.899	0.505	NaN	NaN	NaN	NaN	NaN	NaN	-1.342	0.599	0.675	-1.331	0.396	0.624	-1.316	0.489	0.62	-1.391	0.251	0.64	NaN	NaN	NaN	NaN	NaN	NaN	NaN	NaN	NaN	-1.295	0.795	0.294	-1.331	0.632	0.267	-1.314	0.51	0.302	-1.308	0.411	0.283	NaN	NaN	NaN	NaN	NaN	NaN
198	0.99	-1.444	0.899	0.505	NaN	NaN	NaN	NaN	NaN	NaN	-1.342	0.599	0.675	-1.331	0.396	0.624	-1.316	0.489	0.619	-1.391	0.251	0.64	NaN	NaN	NaN	NaN	NaN	NaN	NaN	NaN	NaN	-1.296	0.795	0.293	-1.331	0.632	0.267	-1.315	0.51	0.302	-1.308	0.411	0.283	NaN	NaN	NaN	NaN	NaN	NaN
199	0.995	-1.444	0.899	0.505	NaN	NaN	NaN	NaN	NaN	NaN	-1.342	0.599	0.675	-1.331	0.396	0.624	-1.316	0.489	0.619	-1.391	0.251	0.64	NaN	NaN	NaN	NaN	NaN	NaN	NaN	NaN	NaN	-1.297	0.795	0.293	-1.331	0.632	0.267	-1.315	0.511	0.302	-1.308	0.411	0.283	NaN	NaN	NaN	NaN	NaN	NaN
200	1	-1.444	0.899	0.505	NaN	NaN	NaN	NaN	NaN	NaN	-1.342	0.599	0.674	-1.331	0.396	0.624	-1.316	0.489	0.619	-1.391	0.251	0.64	NaN	NaN	NaN	NaN	NaN	NaN	NaN	NaN	NaN	-1.298	0.795	0.293	-1.331	0.632	0.267	-1.315	0.511	0.302	-1.308	0.411	0.283	NaN	NaN	NaN	NaN	NaN	NaN
201	1.005	-1.444	0.899	0.505	NaN	NaN	NaN	NaN	NaN	NaN	-1.342	0.599	0.674	-1.331	0.396	0.624	-1.316	0.489	0.619	-1.391	0.251	0.64	NaN	NaN	NaN	NaN	NaN	NaN	NaN	NaN	NaN	-1.297	0.794	0.294	-1.331	0.632	0.267	-1.315	0.511	0.302	-1.309	0.411	0.283	NaN	NaN	NaN	NaN	NaN	NaN
202	1.01	-1.444	0.899	0.505	NaN	NaN	NaN	NaN	NaN	NaN	-1.342	0.599	0.674	-1.331	0.396	0.624	-1.316	0.489	0.619	-1.391	0.251	0.64	NaN	NaN	NaN	NaN	NaN	NaN	NaN	NaN	NaN	-1.298	0.794	0.295	-1.331	0.632	0.267	-1.315	0.511	0.301	-1.309	0.411	0.283	NaN	NaN	NaN	NaN	NaN	NaN
203	1.015	-1.444	0.899	0.504	NaN	NaN	NaN	NaN	NaN	NaN	-1.342	0.599	0.674	-1.331	0.396	0.624	-1.316	0.489	0.619	-1.391	0.251	0.64	NaN	NaN	NaN	NaN	NaN	NaN	NaN	NaN	NaN	-1.298	0.794	0.295	-1.332	0.632	0.267	-1.315	0.511	0.301	-1.309	0.411	0.283	NaN	NaN	NaN	NaN	NaN	NaN
204	1.02	-1.444	0.899	0.504	NaN	NaN	NaN	NaN	NaN	NaN	-1.342	0.599	0.674	-1.331	0.396	0.623	-1.316	0.489	0.619	-1.391	0.251	0.64	NaN	NaN	NaN	NaN	NaN	NaN	NaN	NaN	NaN	-1.298	0.793	0.297	-1.332	0.632	0.267	-1.315	0.511	0.301	-1.309	0.411	0.283	NaN	NaN	NaN	NaN	NaN	NaN
205	1.025	-1.444	0.899	0.504	NaN	NaN	NaN	NaN	NaN	NaN	-1.342	0.599	0.674	-1.331	0.396	0.623	-1.316	0.489	0.619	-1.391	0.251	0.64	NaN	NaN	NaN	NaN	NaN	NaN	NaN	NaN	NaN	-1.298	0.793	0.297	-1.332	0.632	0.267	-1.315	0.511	0.301	-1.309	0.411	0.283	NaN	NaN	NaN	NaN	NaN	NaN
206	1.03	-1.444	0.899	0.504	NaN	NaN	NaN	NaN	NaN	NaN	-1.342	0.598	0.674	-1.331	0.396	0.623	-1.316	0.489	0.619	-1.391	0.251	0.64	NaN	NaN	NaN	NaN	NaN	NaN	NaN	NaN	NaN	-1.298	0.794	0.298	-1.332	0.632	0.267	-1.315	0.511	0.301	-1.309	0.412	0.282	NaN	NaN	NaN	NaN	NaN	NaN
207	1.035	-1.444	0.899	0.504	NaN	NaN	NaN	NaN	NaN	NaN	-1.343	0.599	0.674	-1.331	0.396	0.623	-1.316	0.489	0.619	-1.391	0.251	0.64	NaN	NaN	NaN	NaN	NaN	NaN	NaN	NaN	NaN	-1.298	0.794	0.298	-1.332	0.632	0.267	-1.316	0.511	0.301	-1.309	0.412	0.282	NaN	NaN	NaN	NaN	NaN	NaN
208	1.04	-1.444	0.899	0.504	NaN	NaN	NaN	NaN	NaN	NaN	-1.343	0.599	0.674	-1.331	0.396	0.623	-1.316	0.489	0.619	-1.391	0.251	0.64	NaN	NaN	NaN	NaN	NaN	NaN	NaN	NaN	NaN	-1.299	0.794	0.298	-1.332	0.632	0.267	-1.316	0.511	0.301	-1.309	0.412	0.281	NaN	NaN	NaN	NaN	NaN	NaN
209	1.045	-1.444	0.899	0.504	NaN	NaN	NaN	NaN	NaN	NaN	-1.343	0.599	0.674	-1.331	0.396	0.623	-1.316	0.489	0.619	-1.391	0.251	0.64	NaN	NaN	NaN	NaN	NaN	NaN	NaN	NaN	NaN	-1.299	0.794	0.298	-1.332	0.632	0.267	-1.316	0.511	0.301	-1.309	0.412	0.281	NaN	NaN	NaN	NaN	NaN	NaN
210	1.05	-1.444	0.899	0.504	NaN	NaN	NaN	NaN	NaN	NaN	-1.343	0.599	0.673	-1.331	0.396	0.623	-1.316	0.489	0.619	-1.391	0.251	0.64	NaN	NaN	NaN	NaN	NaN	NaN	NaN	NaN	NaN	-1.299	0.794	0.298	-1.332	0.632	0.267	-1.316	0.511	0.301	-1.309	0.412	0.281	NaN	NaN	NaN	NaN	NaN	NaN
211	1.055	-1.444	0.899	0.504	NaN	NaN	NaN	NaN	NaN	NaN	-1.343	0.599	0.673	-1.331	0.396	0.623	-1.316	0.489	0.619	-1.391	0.251	0.64	NaN	NaN	NaN	NaN	NaN	NaN	NaN	NaN	NaN	-1.299	0.794	0.298	-1.332	0.632	0.267	-1.316	0.511	0.301	-1.309	0.412	0.281	NaN	NaN	NaN	NaN	NaN	NaN
212	1.06	-1.444	0.899	0.504	NaN	NaN	NaN	NaN	NaN	NaN	-1.343	0.599	0.673	-1.331	0.396	0.623	-1.316	0.489	0.619	-1.391	0.251	0.64	NaN	NaN	NaN	NaN	NaN	NaN	NaN	NaN	NaN	-1.299	0.794	0.298	-1.333	0.632	0.267	-1.316	0.511	0.301	-1.309	0.413	0.281	NaN	NaN	NaN	NaN	NaN	NaN
213	1.065	-1.444	0.899	0.504	NaN	NaN	NaN	NaN	NaN	NaN	-1.343	0.599	0.673	-1.331	0.396	0.623	-1.316	0.489	0.619	-1.392	0.252	0.639	NaN	NaN	NaN	NaN	NaN	NaN	NaN	NaN	NaN	-1.299	0.794	0.297	-1.332	0.632	0.267	-1.316	0.511	0.301	-1.309	0.413	0.281	NaN	NaN	NaN	NaN	NaN	NaN
214	1.07	-1.444	0.899	0.504	NaN	NaN	NaN	NaN	NaN	NaN	-1.343	0.599	0.673	-1.331	0.396	0.623	-1.316	0.489	0.619	-1.392	0.252	0.639	NaN	NaN	NaN	NaN	NaN	NaN	NaN	NaN	NaN	-1.299	0.793	0.297	-1.332	0.632	0.267	-1.316	0.511	0.301	-1.309	0.413	0.281	NaN	NaN	NaN	NaN	NaN	NaN
215	1.075	-1.444	0.899	0.503	NaN	NaN	NaN	NaN	NaN	NaN	-1.343	0.599	0.673	-1.331	0.396	0.623	-1.316	0.489	0.619	-1.392	0.252	0.639	NaN	NaN	NaN	NaN	NaN	NaN	NaN	NaN	NaN	-1.3	0.793	0.297	-1.332	0.632	0.267	-1.316	0.511	0.3	-1.309	0.413	0.281	NaN	NaN	NaN	NaN	NaN	NaN
216	1.08	-1.444	0.899	0.503	NaN	NaN	NaN	NaN	NaN	NaN	NaN	NaN	NaN	-1.331	0.396	0.623	-1.316	0.489	0.619	-1.392	0.252	0.639	NaN	NaN	NaN	NaN	NaN	NaN	NaN	NaN	NaN	-1.3	0.793	0.297	-1.332	0.632	0.267	-1.316	0.51	0.3	-1.309	0.413	0.28	NaN	NaN	NaN	NaN	NaN	NaN
217	1.085	-1.444	0.899	0.503	NaN	NaN	NaN	NaN	NaN	NaN	NaN	NaN	NaN	-1.331	0.396	0.623	-1.316	0.489	0.619	-1.392	0.252	0.639	NaN	NaN	NaN	NaN	NaN	NaN	NaN	NaN	NaN	-1.3	0.793	0.297	-1.332	0.632	0.267	-1.316	0.51	0.3	-1.309	0.413	0.28	NaN	NaN	NaN	NaN	NaN	NaN
218	1.09	-1.444	0.899	0.503	NaN	NaN	NaN	NaN	NaN	NaN	NaN	NaN	NaN	-1.331	0.396	0.623	-1.316	0.489	0.619	-1.393	0.252	0.639	NaN	NaN	NaN	NaN	NaN	NaN	NaN	NaN	NaN	-1.301	0.793	0.296	-1.332	0.632	0.266	-1.316	0.51	0.3	-1.309	0.413	0.28	NaN	NaN	NaN	NaN	NaN	NaN
219	1.095	-1.444	0.899	0.503	NaN	NaN	NaN	NaN	NaN	NaN	NaN	NaN	NaN	-1.331	0.397	0.623	-1.316	0.489	0.619	-1.393	0.252	0.639	NaN	NaN	NaN	NaN	NaN	NaN	NaN	NaN	NaN	-1.301	0.793	0.296	-1.332	0.632	0.266	-1.316	0.511	0.3	-1.309	0.413	0.28	NaN	NaN	NaN	NaN	NaN	NaN
220	1.1	-1.444	0.899	0.503	NaN	NaN	NaN	NaN	NaN	NaN	NaN	NaN	NaN	-1.331	0.397	0.623	-1.316	0.489	0.619	-1.393	0.252	0.639	NaN	NaN	NaN	NaN	NaN	NaN	NaN	NaN	NaN	-1.301	0.792	0.296	-1.332	0.632	0.266	-1.316	0.511	0.299	-1.309	0.413	0.28	NaN	NaN	NaN	NaN	NaN	NaN
221	1.105	-1.444	0.899	0.503	NaN	NaN	NaN	NaN	NaN	NaN	NaN	NaN	NaN	-1.331	0.397	0.623	-1.316	0.489	0.619	-1.393	0.252	0.639	NaN	NaN	NaN	NaN	NaN	NaN	NaN	NaN	NaN	-1.302	0.792	0.296	-1.331	0.632	0.266	-1.316	0.511	0.299	-1.309	0.413	0.28	NaN	NaN	NaN	NaN	NaN	NaN
222	1.11	-1.444	0.899	0.503	NaN	NaN	NaN	NaN	NaN	NaN	NaN	NaN	NaN	-1.331	0.397	0.623	-1.316	0.489	0.619	-1.393	0.252	0.639	NaN	NaN	NaN	NaN	NaN	NaN	NaN	NaN	NaN	-1.302	0.792	0.295	-1.331	0.632	0.266	-1.316	0.511	0.299	-1.309	0.413	0.28	NaN	NaN	NaN	NaN	NaN	NaN
223	1.115	-1.444	0.899	0.502	NaN	NaN	NaN	NaN	NaN	NaN	NaN	NaN	NaN	-1.331	0.397	0.623	-1.316	0.489	0.619	-1.393	0.252	0.639	NaN	NaN	NaN	NaN	NaN	NaN	NaN	NaN	NaN	-1.303	0.792	0.295	-1.331	0.632	0.266	-1.316	0.511	0.299	-1.309	0.413	0.28	NaN	NaN	NaN	NaN	NaN	NaN
224	1.12	-1.444	0.899	0.502	NaN	NaN	NaN	NaN	NaN	NaN	NaN	NaN	NaN	-1.331	0.397	0.623	-1.316	0.489	0.619	-1.393	0.252	0.639	NaN	NaN	NaN	NaN	NaN	NaN	NaN	NaN	NaN	-1.303	0.792	0.295	-1.331	0.632	0.266	-1.316	0.511	0.299	-1.31	0.413	0.28	NaN	NaN	NaN	NaN	NaN	NaN
225	1.125	-1.444	0.899	0.502	NaN	NaN	NaN	NaN	NaN	NaN	-1.343	0.598	0.672	-1.332	0.397	0.623	-1.316	0.489	0.619	-1.393	0.252	0.639	NaN	NaN	NaN	NaN	NaN	NaN	NaN	NaN	NaN	-1.303	0.792	0.295	-1.331	0.632	0.266	-1.316	0.511	0.298	-1.31	0.413	0.28	NaN	NaN	NaN	NaN	NaN	NaN
226	1.13	-1.444	0.898	0.502	NaN	NaN	NaN	NaN	NaN	NaN	-1.343	0.598	0.672	-1.332	0.397	0.623	-1.316	0.489	0.619	-1.393	0.252	0.639	NaN	NaN	NaN	NaN	NaN	NaN	NaN	NaN	NaN	-1.304	0.792	0.295	-1.331	0.632	0.265	-1.316	0.511	0.299	-1.31	0.413	0.28	NaN	NaN	NaN	NaN	NaN	NaN
227	1.135	-1.444	0.898	0.502	NaN	NaN	NaN	NaN	NaN	NaN	-1.343	0.598	0.672	-1.332	0.397	0.623	-1.316	0.489	0.619	-1.393	0.252	0.639	NaN	NaN	NaN	NaN	NaN	NaN	NaN	NaN	NaN	-1.304	0.792	0.295	-1.331	0.633	0.265	-1.316	0.511	0.299	-1.31	0.413	0.28	NaN	NaN	NaN	NaN	NaN	NaN
228	1.14	-1.443	0.899	0.502	NaN	NaN	NaN	NaN	NaN	NaN	-1.343	0.598	0.672	-1.332	0.397	0.623	-1.316	0.489	0.619	-1.393	0.252	0.639	NaN	NaN	NaN	NaN	NaN	NaN	NaN	NaN	NaN	-1.304	0.792	0.295	-1.332	0.633	0.265	-1.316	0.511	0.299	-1.31	0.413	0.28	NaN	NaN	NaN	NaN	NaN	NaN
229	1.145	-1.443	0.899	0.502	NaN	NaN	NaN	NaN	NaN	NaN	-1.343	0.598	0.672	-1.332	0.397	0.623	-1.316	0.489	0.619	-1.393	0.252	0.639	NaN	NaN	NaN	NaN	NaN	NaN	NaN	NaN	NaN	-1.305	0.791	0.294	-1.332	0.633	0.265	-1.316	0.511	0.299	-1.31	0.413	0.279	NaN	NaN	NaN	NaN	NaN	NaN
230	1.15	-1.443	0.899	0.502	NaN	NaN	NaN	NaN	NaN	NaN	-1.343	0.598	0.672	-1.332	0.397	0.623	-1.316	0.489	0.619	-1.393	0.252	0.639	NaN	NaN	NaN	NaN	NaN	NaN	NaN	NaN	NaN	-1.305	0.791	0.294	-1.331	0.633	0.265	-1.316	0.511	0.299	-1.31	0.413	0.279	NaN	NaN	NaN	NaN	NaN	NaN
231	1.155	-1.443	0.899	0.502	NaN	NaN	NaN	NaN	NaN	NaN	-1.343	0.598	0.672	-1.332	0.397	0.623	-1.316	0.489	0.619	-1.394	0.252	0.639	NaN	NaN	NaN	NaN	NaN	NaN	NaN	NaN	NaN	-1.305	0.791	0.294	-1.331	0.633	0.265	-1.316	0.511	0.298	-1.31	0.413	0.279	NaN	NaN	NaN	NaN	NaN	NaN
232	1.16	-1.443	0.899	0.502	NaN	NaN	NaN	NaN	NaN	NaN	-1.344	0.598	0.672	-1.332	0.397	0.623	-1.316	0.489	0.619	-1.394	0.252	0.639	NaN	NaN	NaN	NaN	NaN	NaN	NaN	NaN	NaN	-1.305	0.79	0.294	-1.331	0.633	0.265	-1.316	0.511	0.299	-1.31	0.413	0.279	NaN	NaN	NaN	NaN	NaN	NaN
233	1.165	-1.443	0.899	0.502	NaN	NaN	NaN	NaN	NaN	NaN	-1.344	0.598	0.672	-1.332	0.397	0.623	-1.316	0.489	0.619	-1.394	0.252	0.639	NaN	NaN	NaN	NaN	NaN	NaN	NaN	NaN	NaN	-1.305	0.79	0.294	-1.331	0.633	0.265	-1.316	0.511	0.299	-1.31	0.414	0.279	NaN	NaN	NaN	NaN	NaN	NaN
234	1.17	-1.443	0.899	0.501	NaN	NaN	NaN	NaN	NaN	NaN	-1.344	0.598	0.672	-1.332	0.397	0.623	-1.316	0.489	0.619	-1.394	0.252	0.639	NaN	NaN	NaN	NaN	NaN	NaN	NaN	NaN	NaN	-1.305	0.79	0.294	-1.331	0.633	0.265	-1.316	0.511	0.299	-1.31	0.413	0.279	NaN	NaN	NaN	NaN	NaN	NaN
235	1.175	-1.443	0.899	0.501	NaN	NaN	NaN	NaN	NaN	NaN	-1.344	0.598	0.672	-1.332	0.397	0.623	-1.316	0.489	0.619	-1.394	0.252	0.639	NaN	NaN	NaN	NaN	NaN	NaN	NaN	NaN	NaN	-1.306	0.79	0.293	-1.331	0.633	0.265	-1.316	0.511	0.299	-1.311	0.413	0.28	NaN	NaN	NaN	NaN	NaN	NaN
236	1.18	-1.443	0.899	0.501	NaN	NaN	NaN	NaN	NaN	NaN	-1.344	0.598	0.672	-1.332	0.397	0.623	-1.316	0.489	0.619	-1.394	0.252	0.639	NaN	NaN	NaN	NaN	NaN	NaN	NaN	NaN	NaN	-1.306	0.79	0.293	-1.331	0.633	0.265	-1.316	0.511	0.299	-1.311	0.414	0.279	NaN	NaN	NaN	NaN	NaN	NaN
237	1.185	-1.443	0.899	0.501	NaN	NaN	NaN	NaN	NaN	NaN	-1.344	0.598	0.672	-1.332	0.397	0.623	-1.316	0.489	0.619	-1.394	0.252	0.639	NaN	NaN	NaN	NaN	NaN	NaN	NaN	NaN	NaN	-1.307	0.79	0.293	-1.331	0.633	0.265	-1.316	0.511	0.299	-1.311	0.414	0.279	NaN	NaN	NaN	NaN	NaN	NaN
238	1.19	-1.443	0.899	0.501	NaN	NaN	NaN	NaN	NaN	NaN	-1.344	0.598	0.672	-1.332	0.397	0.623	-1.316	0.489	0.619	-1.394	0.252	0.639	NaN	NaN	NaN	NaN	NaN	NaN	NaN	NaN	NaN	-1.307	0.79	0.292	-1.331	0.633	0.265	-1.316	0.511	0.299	-1.311	0.414	0.279	NaN	NaN	NaN	NaN	NaN	NaN
239	1.195	-1.443	0.899	0.501	NaN	NaN	NaN	NaN	NaN	NaN	-1.344	0.598	0.672	-1.332	0.397	0.623	-1.316	0.489	0.619	-1.394	0.252	0.639	NaN	NaN	NaN	NaN	NaN	NaN	NaN	NaN	NaN	-1.308	0.791	0.292	-1.331	0.633	0.265	-1.316	0.511	0.299	-1.311	0.414	0.279	NaN	NaN	NaN	NaN	NaN	NaN
240	1.2	-1.443	0.899	0.501	NaN	NaN	NaN	NaN	NaN	NaN	-1.344	0.598	0.672	-1.332	0.397	0.623	-1.316	0.489	0.619	-1.394	0.252	0.639	NaN	NaN	NaN	NaN	NaN	NaN	NaN	NaN	NaN	-1.308	0.791	0.292	-1.331	0.633	0.265	-1.316	0.511	0.299	-1.311	0.414	0.279	NaN	NaN	NaN	NaN	NaN	NaN
241	1.205	-1.443	0.899	0.5	NaN	NaN	NaN	NaN	NaN	NaN	-1.344	0.598	0.672	-1.331	0.397	0.623	-1.316	0.489	0.619	-1.394	0.252	0.639	NaN	NaN	NaN	NaN	NaN	NaN	NaN	NaN	NaN	-1.308	0.79	0.292	-1.331	0.633	0.265	-1.316	0.511	0.299	-1.311	0.414	0.279	NaN	NaN	NaN	NaN	NaN	NaN
242	1.21	-1.443	0.899	0.5	NaN	NaN	NaN	NaN	NaN	NaN	-1.344	0.598	0.672	-1.331	0.397	0.623	-1.316	0.489	0.619	-1.394	0.252	0.639	NaN	NaN	NaN	NaN	NaN	NaN	NaN	NaN	NaN	-1.308	0.79	0.292	-1.331	0.633	0.265	-1.316	0.511	0.299	-1.311	0.413	0.279	NaN	NaN	NaN	NaN	NaN	NaN
243	1.215	-1.443	0.899	0.5	NaN	NaN	NaN	NaN	NaN	NaN	-1.344	0.598	0.672	-1.331	0.397	0.623	-1.316	0.489	0.619	-1.394	0.252	0.639	NaN	NaN	NaN	NaN	NaN	NaN	NaN	NaN	NaN	-1.307	0.79	0.292	-1.331	0.633	0.265	-1.316	0.511	0.299	-1.311	0.414	0.279	NaN	NaN	NaN	NaN	NaN	NaN
244	1.22	-1.443	0.899	0.5	NaN	NaN	NaN	NaN	NaN	NaN	-1.344	0.598	0.672	-1.331	0.397	0.623	-1.316	0.489	0.619	-1.394	0.252	0.639	NaN	NaN	NaN	NaN	NaN	NaN	NaN	NaN	NaN	-1.307	0.79	0.292	-1.33	0.632	0.265	-1.316	0.511	0.299	-1.311	0.414	0.279	NaN	NaN	NaN	NaN	NaN	NaN
245	1.225	-1.443	0.899	0.5	NaN	NaN	NaN	NaN	NaN	NaN	-1.344	0.598	0.672	-1.331	0.397	0.623	-1.316	0.489	0.619	-1.394	0.252	0.639	NaN	NaN	NaN	NaN	NaN	NaN	NaN	NaN	NaN	-1.307	0.79	0.292	-1.33	0.632	0.265	-1.316	0.511	0.298	-1.311	0.414	0.279	NaN	NaN	NaN	NaN	NaN	NaN
246	1.23	-1.443	0.899	0.5	NaN	NaN	NaN	NaN	NaN	NaN	-1.344	0.598	0.672	-1.331	0.397	0.623	-1.315	0.489	0.619	-1.394	0.252	0.639	NaN	NaN	NaN	NaN	NaN	NaN	NaN	NaN	NaN	-1.307	0.79	0.292	NaN	NaN	NaN	-1.316	0.511	0.298	-1.311	0.414	0.279	NaN	NaN	NaN	NaN	NaN	NaN
247	1.235	-1.442	0.899	0.5	NaN	NaN	NaN	NaN	NaN	NaN	-1.344	0.598	0.672	-1.331	0.397	0.623	-1.315	0.489	0.619	-1.394	0.252	0.639	NaN	NaN	NaN	NaN	NaN	NaN	NaN	NaN	NaN	-1.307	0.79	0.292	NaN	NaN	NaN	-1.315	0.511	0.299	-1.311	0.414	0.279	NaN	NaN	NaN	NaN	NaN	NaN
248	1.24	-1.442	0.899	0.5	NaN	NaN	NaN	NaN	NaN	NaN	-1.344	0.598	0.672	-1.331	0.397	0.623	-1.315	0.489	0.619	-1.394	0.252	0.639	NaN	NaN	NaN	NaN	NaN	NaN	NaN	NaN	NaN	-1.307	0.79	0.292	NaN	NaN	NaN	-1.315	0.511	0.298	-1.311	0.413	0.28	NaN	NaN	NaN	NaN	NaN	NaN
249	1.245	-1.442	0.899	0.499	NaN	NaN	NaN	NaN	NaN	NaN	-1.344	0.598	0.672	-1.331	0.397	0.623	-1.315	0.489	0.619	-1.394	0.252	0.639	NaN	NaN	NaN	NaN	NaN	NaN	NaN	NaN	NaN	-1.306	0.79	0.292	NaN	NaN	NaN	-1.315	0.511	0.299	-1.311	0.413	0.28	NaN	NaN	NaN	NaN	NaN	NaN
250	1.25	-1.442	0.899	0.499	NaN	NaN	NaN	NaN	NaN	NaN	-1.344	0.598	0.672	-1.331	0.397	0.623	-1.315	0.489	0.619	-1.394	0.252	0.639	NaN	NaN	NaN	NaN	NaN	NaN	NaN	NaN	NaN	-1.306	0.79	0.292	NaN	NaN	NaN	-1.315	0.511	0.298	-1.31	0.414	0.279	NaN	NaN	NaN	NaN	NaN	NaN
251	1.255	-1.442	0.899	0.499	NaN	NaN	NaN	NaN	NaN	NaN	-1.344	0.598	0.672	-1.331	0.397	0.623	-1.315	0.489	0.619	-1.394	0.252	0.639	NaN	NaN	NaN	NaN	NaN	NaN	NaN	NaN	NaN	-1.306	0.79	0.292	-1.329	0.632	0.265	-1.315	0.511	0.298	-1.31	0.414	0.279	NaN	NaN	NaN	NaN	NaN	NaN
252	1.26	-1.442	0.899	0.499	NaN	NaN	NaN	NaN	NaN	NaN	-1.344	0.598	0.672	-1.331	0.397	0.623	-1.315	0.489	0.619	-1.394	0.252	0.639	NaN	NaN	NaN	NaN	NaN	NaN	NaN	NaN	NaN	-1.306	0.79	0.292	-1.329	0.632	0.265	-1.315	0.511	0.298	-1.31	0.414	0.279	NaN	NaN	NaN	NaN	NaN	NaN
253	1.265	-1.442	0.899	0.499	NaN	NaN	NaN	NaN	NaN	NaN	-1.344	0.598	0.672	-1.331	0.397	0.623	-1.315	0.489	0.619	-1.394	0.252	0.639	NaN	NaN	NaN	NaN	NaN	NaN	NaN	NaN	NaN	-1.305	0.79	0.292	-1.329	0.632	0.265	-1.315	0.511	0.298	-1.31	0.414	0.279	NaN	NaN	NaN	NaN	NaN	NaN
254	1.27	-1.442	0.899	0.499	NaN	NaN	NaN	NaN	NaN	NaN	-1.344	0.598	0.672	-1.331	0.397	0.623	-1.315	0.489	0.619	-1.394	0.252	0.639	NaN	NaN	NaN	NaN	NaN	NaN	NaN	NaN	NaN	-1.305	0.79	0.293	-1.329	0.633	0.265	-1.315	0.511	0.298	-1.31	0.414	0.279	NaN	NaN	NaN	NaN	NaN	NaN
255	1.275	-1.442	0.899	0.499	NaN	NaN	NaN	NaN	NaN	NaN	-1.344	0.598	0.672	-1.331	0.397	0.623	-1.315	0.489	0.619	-1.394	0.252	0.639	NaN	NaN	NaN	NaN	NaN	NaN	NaN	NaN	NaN	-1.305	0.79	0.293	-1.328	0.633	0.265	-1.297	0.518	0.291	-1.309	0.414	0.279	NaN	NaN	NaN	NaN	NaN	NaN
256	1.28	-1.442	0.899	0.499	NaN	NaN	NaN	NaN	NaN	NaN	-1.344	0.598	0.672	-1.331	0.397	0.623	-1.315	0.489	0.619	-1.394	0.252	0.639	NaN	NaN	NaN	NaN	NaN	NaN	NaN	NaN	NaN	-1.305	0.79	0.293	NaN	NaN	NaN	-1.255	0.533	0.276	-1.309	0.414	0.279	NaN	NaN	NaN	NaN	NaN	NaN
257	1.285	-1.442	0.899	0.499	NaN	NaN	NaN	NaN	NaN	NaN	-1.344	0.598	0.672	-1.331	0.397	0.623	-1.315	0.489	0.619	-1.394	0.253	0.639	NaN	NaN	NaN	NaN	NaN	NaN	NaN	NaN	NaN	-1.304	0.789	0.293	NaN	NaN	NaN	-1.244	0.537	0.272	-1.31	0.414	0.279	NaN	NaN	NaN	NaN	NaN	NaN
258	1.29	-1.442	0.899	0.499	NaN	NaN	NaN	NaN	NaN	NaN	-1.344	0.598	0.672	-1.331	0.397	0.623	-1.315	0.489	0.619	-1.395	0.255	0.639	NaN	NaN	NaN	NaN	NaN	NaN	NaN	NaN	NaN	-1.304	0.789	0.294	NaN	NaN	NaN	-1.242	0.538	0.271	-1.309	0.414	0.279	NaN	NaN	NaN	NaN	NaN	NaN
259	1.295	-1.442	0.899	0.499	NaN	NaN	NaN	NaN	NaN	NaN	-1.344	0.598	0.672	-1.331	0.397	0.623	-1.315	0.489	0.619	-1.395	0.254	0.639	NaN	NaN	NaN	NaN	NaN	NaN	NaN	NaN	NaN	-1.304	0.789	0.294	NaN	NaN	NaN	-1.241	0.538	0.271	-1.309	0.414	0.279	NaN	NaN	NaN	NaN	NaN	NaN
260	1.3	-1.442	0.899	0.499	NaN	NaN	NaN	NaN	NaN	NaN	-1.344	0.598	0.672	-1.331	0.397	0.623	-1.315	0.489	0.619	-1.396	0.256	0.64	NaN	NaN	NaN	NaN	NaN	NaN	NaN	NaN	NaN	-1.304	0.789	0.294	NaN	NaN	NaN	-1.241	0.538	0.271	-1.309	0.413	0.279	NaN	NaN	NaN	NaN	NaN	NaN
261	1.305	-1.442	0.899	0.499	NaN	NaN	NaN	NaN	NaN	NaN	-1.344	0.598	0.672	-1.331	0.397	0.623	-1.315	0.489	0.619	-1.395	0.255	0.639	NaN	NaN	NaN	NaN	NaN	NaN	NaN	NaN	NaN	-1.303	0.789	0.294	NaN	NaN	NaN	-1.259	0.531	0.278	-1.309	0.413	0.28	NaN	NaN	NaN	NaN	NaN	NaN
262	1.31	-1.441	0.899	0.499	NaN	NaN	NaN	NaN	NaN	NaN	-1.344	0.598	0.672	-1.331	0.397	0.623	-1.315	0.489	0.619	-1.394	0.253	0.639	NaN	NaN	NaN	NaN	NaN	NaN	NaN	NaN	NaN	-1.303	0.789	0.294	-1.327	0.632	0.265	-1.3	0.516	0.293	-1.31	0.413	0.28	NaN	NaN	NaN	NaN	NaN	NaN
263	1.315	-1.441	0.899	0.499	NaN	NaN	NaN	NaN	NaN	NaN	-1.344	0.598	0.672	-1.331	0.397	0.623	-1.315	0.489	0.619	-1.394	0.253	0.639	NaN	NaN	NaN	NaN	NaN	NaN	NaN	NaN	NaN	-1.303	0.789	0.294	-1.327	0.632	0.265	-1.311	0.513	0.296	-1.31	0.413	0.28	NaN	NaN	NaN	NaN	NaN	NaN
264	1.32	-1.441	0.899	0.499	NaN	NaN	NaN	NaN	NaN	NaN	-1.344	0.598	0.672	-1.331	0.397	0.623	-1.315	0.489	0.619	-1.394	0.253	0.639	NaN	NaN	NaN	NaN	NaN	NaN	NaN	NaN	NaN	-1.303	0.789	0.294	-1.326	0.632	0.265	-1.313	0.512	0.297	-1.31	0.413	0.28	NaN	NaN	NaN	NaN	NaN	NaN
265	1.325	-1.441	0.899	0.499	NaN	NaN	NaN	NaN	NaN	NaN	-1.344	0.598	0.672	-1.331	0.397	0.623	-1.315	0.489	0.619	-1.395	0.255	0.639	NaN	NaN	NaN	NaN	NaN	NaN	NaN	NaN	NaN	-1.303	0.789	0.294	-1.326	0.632	0.265	-1.314	0.511	0.298	-1.309	0.412	0.281	NaN	NaN	NaN	NaN	NaN	NaN
266	1.33	-1.441	0.899	0.499	NaN	NaN	NaN	NaN	NaN	NaN	-1.344	0.598	0.672	-1.331	0.397	0.623	-1.315	0.489	0.619	-1.395	0.254	0.639	NaN	NaN	NaN	NaN	NaN	NaN	NaN	NaN	NaN	-1.303	0.789	0.294	-1.326	0.632	0.265	-1.314	0.511	0.298	-1.309	0.412	0.281	NaN	NaN	NaN	NaN	NaN	NaN
267	1.335	-1.441	0.899	0.499	NaN	NaN	NaN	NaN	NaN	NaN	-1.344	0.598	0.672	-1.331	0.397	0.623	-1.315	0.489	0.619	-1.395	0.255	0.639	NaN	NaN	NaN	NaN	NaN	NaN	NaN	NaN	NaN	-1.303	0.788	0.294	NaN	NaN	NaN	-1.314	0.511	0.298	-1.309	0.413	0.281	NaN	NaN	NaN	NaN	NaN	NaN
268	1.34	-1.441	0.899	0.499	NaN	NaN	NaN	NaN	NaN	NaN	-1.344	0.598	0.672	-1.331	0.397	0.623	-1.315	0.489	0.619	-1.394	0.253	0.639	NaN	NaN	NaN	NaN	NaN	NaN	NaN	NaN	NaN	-1.302	0.788	0.294	-1.325	0.632	0.265	-1.314	0.511	0.298	-1.31	0.414	0.28	NaN	NaN	NaN	NaN	NaN	NaN
269	1.345	-1.441	0.899	0.499	NaN	NaN	NaN	NaN	NaN	NaN	-1.344	0.598	0.672	-1.331	0.397	0.623	-1.315	0.489	0.619	-1.394	0.253	0.639	NaN	NaN	NaN	NaN	NaN	NaN	NaN	NaN	NaN	-1.302	0.788	0.294	-1.325	0.632	0.265	-1.314	0.512	0.298	-1.309	0.413	0.28	NaN	NaN	NaN	NaN	NaN	NaN
270	1.35	-1.441	0.899	0.499	NaN	NaN	NaN	NaN	NaN	NaN	-1.344	0.598	0.672	-1.331	0.397	0.623	-1.315	0.489	0.619	-1.396	0.256	0.64	NaN	NaN	NaN	NaN	NaN	NaN	NaN	NaN	NaN	-1.302	0.788	0.294	-1.325	0.632	0.265	-1.314	0.512	0.298	-1.309	0.413	0.281	NaN	NaN	NaN	NaN	NaN	NaN
271	1.355	-1.441	0.899	0.499	NaN	NaN	NaN	NaN	NaN	NaN	-1.344	0.598	0.672	-1.331	0.397	0.623	-1.315	0.489	0.619	-1.396	0.256	0.64	NaN	NaN	NaN	NaN	NaN	NaN	NaN	NaN	NaN	-1.302	0.788	0.294	-1.325	0.632	0.265	-1.313	0.511	0.298	-1.309	0.413	0.281	NaN	NaN	NaN	NaN	NaN	NaN
272	1.36	-1.441	0.899	0.499	NaN	NaN	NaN	NaN	NaN	NaN	-1.344	0.598	0.672	-1.331	0.397	0.623	-1.315	0.489	0.619	-1.396	0.255	0.639	NaN	NaN	NaN	NaN	NaN	NaN	NaN	NaN	NaN	-1.302	0.788	0.294	-1.325	0.632	0.265	-1.312	0.511	0.299	-1.308	0.412	0.281	NaN	NaN	NaN	NaN	NaN	NaN
273	1.365	-1.441	0.899	0.499	NaN	NaN	NaN	NaN	NaN	NaN	-1.344	0.598	0.672	-1.331	0.397	0.624	-1.315	0.489	0.619	-1.395	0.254	0.639	NaN	NaN	NaN	NaN	NaN	NaN	NaN	NaN	NaN	-1.301	0.788	0.295	-1.325	0.632	0.265	-1.312	0.511	0.3	-1.308	0.412	0.281	NaN	NaN	NaN	NaN	NaN	NaN
274	1.37	-1.441	0.899	0.499	NaN	NaN	NaN	NaN	NaN	NaN	-1.344	0.598	0.672	-1.331	0.397	0.624	-1.315	0.489	0.619	-1.396	0.256	0.64	NaN	NaN	NaN	NaN	NaN	NaN	NaN	NaN	NaN	-1.301	0.788	0.295	-1.325	0.632	0.265	-1.312	0.511	0.3	-1.308	0.412	0.281	NaN	NaN	NaN	NaN	NaN	NaN
275	1.375	-1.441	0.899	0.498	NaN	NaN	NaN	NaN	NaN	NaN	-1.344	0.598	0.672	-1.331	0.397	0.624	-1.315	0.489	0.62	-1.395	0.255	0.639	NaN	NaN	NaN	NaN	NaN	NaN	NaN	NaN	NaN	-1.301	0.789	0.295	-1.325	0.632	0.266	-1.312	0.511	0.3	-1.308	0.412	0.281	NaN	NaN	NaN	NaN	NaN	NaN
276	1.38	-1.44	0.899	0.498	NaN	NaN	NaN	NaN	NaN	NaN	-1.344	0.598	0.672	-1.331	0.397	0.624	-1.315	0.489	0.62	-1.394	0.253	0.639	NaN	NaN	NaN	NaN	NaN	NaN	NaN	NaN	NaN	-1.301	0.789	0.295	-1.324	0.632	0.266	-1.312	0.511	0.3	-1.308	0.412	0.282	NaN	NaN	NaN	NaN	NaN	NaN
277	1.385	-1.44	0.898	0.498	NaN	NaN	NaN	NaN	NaN	NaN	-1.344	0.598	0.672	-1.331	0.397	0.624	-1.315	0.489	0.62	-1.394	0.254	0.639	NaN	NaN	NaN	NaN	NaN	NaN	NaN	NaN	NaN	-1.3	0.789	0.295	-1.324	0.633	0.265	NaN	NaN	NaN	-1.307	0.412	0.282	NaN	NaN	NaN	NaN	NaN	NaN
278	1.39	-1.44	0.898	0.498	NaN	NaN	NaN	NaN	NaN	NaN	-1.344	0.598	0.672	-1.331	0.397	0.624	-1.315	0.489	0.62	-1.396	0.256	0.64	NaN	NaN	NaN	NaN	NaN	NaN	NaN	NaN	NaN	-1.3	0.788	0.295	-1.324	0.633	0.266	NaN	NaN	NaN	-1.307	0.412	0.282	NaN	NaN	NaN	NaN	NaN	NaN
279	1.395	-1.44	0.898	0.498	NaN	NaN	NaN	NaN	NaN	NaN	-1.344	0.598	0.672	-1.331	0.397	0.624	-1.315	0.489	0.62	-1.396	0.256	0.64	NaN	NaN	NaN	NaN	NaN	NaN	NaN	NaN	NaN	-1.3	0.789	0.295	-1.324	0.633	0.266	NaN	NaN	NaN	-1.307	0.411	0.282	NaN	NaN	NaN	NaN	NaN	NaN
280	1.4	-1.44	0.898	0.498	NaN	NaN	NaN	NaN	NaN	NaN	-1.344	0.598	0.673	-1.331	0.397	0.624	-1.315	0.489	0.62	-1.396	0.256	0.64	NaN	NaN	NaN	NaN	NaN	NaN	NaN	NaN	NaN	-1.3	0.789	0.295	-1.324	0.633	0.266	NaN	NaN	NaN	-1.307	0.411	0.282	NaN	NaN	NaN	NaN	NaN	NaN
281	1.405	-1.44	0.898	0.498	NaN	NaN	NaN	NaN	NaN	NaN	-1.344	0.598	0.673	-1.331	0.397	0.624	-1.315	0.489	0.62	-1.396	0.256	0.64	NaN	NaN	NaN	NaN	NaN	NaN	NaN	NaN	NaN	-1.3	0.789	0.295	-1.324	0.633	0.266	NaN	NaN	NaN	-1.307	0.411	0.282	NaN	NaN	NaN	NaN	NaN	NaN
282	1.41	-1.44	0.898	0.498	NaN	NaN	NaN	NaN	NaN	NaN	-1.344	0.598	0.673	-1.331	0.397	0.624	-1.315	0.489	0.62	-1.396	0.256	0.64	NaN	NaN	NaN	NaN	NaN	NaN	NaN	NaN	NaN	-1.3	0.789	0.295	-1.324	0.633	0.266	NaN	NaN	NaN	-1.307	0.411	0.282	NaN	NaN	NaN	NaN	NaN	NaN
283	1.415	-1.44	0.898	0.498	NaN	NaN	NaN	NaN	NaN	NaN	-1.345	0.598	0.673	-1.331	0.397	0.624	-1.315	0.489	0.62	-1.396	0.256	0.64	NaN	NaN	NaN	NaN	NaN	NaN	NaN	NaN	NaN	-1.3	0.789	0.295	-1.324	0.633	0.266	-1.311	0.511	0.3	-1.307	0.411	0.282	NaN	NaN	NaN	NaN	NaN	NaN
284	1.42	-1.44	0.898	0.498	NaN	NaN	NaN	NaN	NaN	NaN	-1.345	0.598	0.673	-1.331	0.397	0.624	-1.315	0.489	0.62	-1.396	0.255	0.64	NaN	NaN	NaN	NaN	NaN	NaN	NaN	NaN	NaN	-1.3	0.789	0.295	-1.324	0.633	0.266	-1.311	0.511	0.301	-1.307	0.411	0.282	NaN	NaN	NaN	NaN	NaN	NaN
285	1.425	-1.44	0.898	0.498	NaN	NaN	NaN	NaN	NaN	NaN	-1.345	0.598	0.673	-1.331	0.397	0.624	-1.315	0.489	0.62	-1.394	0.253	0.639	NaN	NaN	NaN	NaN	NaN	NaN	NaN	NaN	NaN	-1.3	0.789	0.295	-1.324	0.633	0.266	-1.311	0.511	0.301	-1.307	0.411	0.282	NaN	NaN	NaN	NaN	NaN	NaN
286	1.43	-1.44	0.898	0.499	NaN	NaN	NaN	NaN	NaN	NaN	-1.345	0.598	0.673	-1.331	0.397	0.624	-1.315	0.489	0.62	-1.394	0.253	0.639	NaN	NaN	NaN	NaN	NaN	NaN	NaN	NaN	NaN	-1.3	0.789	0.295	-1.323	0.633	0.267	-1.311	0.511	0.301	-1.307	0.412	0.282	NaN	NaN	NaN	NaN	NaN	NaN
287	1.435	-1.44	0.898	0.499	NaN	NaN	NaN	NaN	NaN	NaN	-1.345	0.598	0.673	-1.331	0.397	0.624	-1.315	0.489	0.62	-1.394	0.253	0.639	NaN	NaN	NaN	NaN	NaN	NaN	NaN	NaN	NaN	-1.3	0.789	0.296	-1.323	0.632	0.267	-1.31	0.511	0.301	-1.306	0.412	0.281	NaN	NaN	NaN	NaN	NaN	NaN
288	1.44	-1.44	0.898	0.499	NaN	NaN	NaN	NaN	NaN	NaN	-1.345	0.599	0.674	-1.331	0.397	0.625	-1.315	0.489	0.621	-1.396	0.256	0.64	NaN	NaN	NaN	NaN	NaN	NaN	NaN	NaN	NaN	-1.3	0.789	0.296	-1.323	0.632	0.267	-1.31	0.511	0.301	-1.306	0.412	0.281	NaN	NaN	NaN	NaN	NaN	NaN
289	1.445	-1.44	0.898	0.499	NaN	NaN	NaN	NaN	NaN	NaN	-1.345	0.599	0.674	-1.331	0.397	0.625	-1.316	0.489	0.621	-1.396	0.256	0.64	NaN	NaN	NaN	NaN	NaN	NaN	NaN	NaN	NaN	-1.3	0.789	0.296	-1.323	0.632	0.267	-1.31	0.511	0.301	-1.306	0.412	0.281	NaN	NaN	NaN	NaN	NaN	NaN
290	1.45	-1.44	0.898	0.499	NaN	NaN	NaN	NaN	NaN	NaN	-1.345	0.599	0.674	-1.331	0.397	0.625	-1.316	0.489	0.621	-1.396	0.256	0.64	NaN	NaN	NaN	NaN	NaN	NaN	NaN	NaN	NaN	-1.3	0.789	0.296	-1.323	0.632	0.267	-1.31	0.511	0.301	-1.306	0.412	0.281	NaN	NaN	NaN	NaN	NaN	NaN
291	1.455	-1.44	0.898	0.499	NaN	NaN	NaN	NaN	NaN	NaN	-1.346	0.599	0.674	-1.332	0.397	0.625	-1.316	0.489	0.621	-1.397	0.256	0.64	NaN	NaN	NaN	NaN	NaN	NaN	NaN	NaN	NaN	-1.299	0.789	0.296	-1.323	0.632	0.268	-1.31	0.511	0.301	-1.306	0.412	0.281	NaN	NaN	NaN	NaN	NaN	NaN
292	1.46	-1.44	0.898	0.499	NaN	NaN	NaN	NaN	NaN	NaN	-1.346	0.599	0.674	-1.332	0.397	0.625	-1.316	0.489	0.621	-1.397	0.256	0.64	NaN	NaN	NaN	NaN	NaN	NaN	NaN	NaN	NaN	-1.299	0.788	0.297	-1.323	0.632	0.268	-1.31	0.511	0.301	-1.306	0.412	0.281	NaN	NaN	NaN	NaN	NaN	NaN
293	1.465	-1.44	0.898	0.499	NaN	NaN	NaN	NaN	NaN	NaN	-1.346	0.598	0.674	-1.332	0.397	0.625	-1.316	0.489	0.621	-1.396	0.255	0.639	NaN	NaN	NaN	NaN	NaN	NaN	NaN	NaN	NaN	-1.299	0.788	0.297	-1.323	0.632	0.268	-1.31	0.511	0.301	-1.306	0.412	0.281	NaN	NaN	NaN	NaN	NaN	NaN
294	1.47	-1.44	0.898	0.499	NaN	NaN	NaN	NaN	NaN	NaN	-1.346	0.598	0.674	-1.332	0.397	0.625	-1.316	0.489	0.621	-1.395	0.254	0.639	NaN	NaN	NaN	NaN	NaN	NaN	NaN	NaN	NaN	-1.299	0.788	0.297	-1.323	0.632	0.268	-1.31	0.511	0.301	-1.306	0.412	0.281	NaN	NaN	NaN	NaN	NaN	NaN
295	1.475	-1.44	0.898	0.499	NaN	NaN	NaN	NaN	NaN	NaN	-1.346	0.598	0.674	-1.332	0.397	0.625	-1.316	0.489	0.621	-1.396	0.256	0.64	NaN	NaN	NaN	NaN	NaN	NaN	NaN	NaN	NaN	-1.299	0.788	0.297	-1.323	0.632	0.268	-1.31	0.511	0.302	-1.306	0.412	0.281	NaN	NaN	NaN	NaN	NaN	NaN
296	1.48	-1.44	0.898	0.499	NaN	NaN	NaN	NaN	NaN	NaN	-1.346	0.598	0.674	-1.332	0.397	0.625	-1.316	0.489	0.621	-1.397	0.256	0.64	NaN	NaN	NaN	NaN	NaN	NaN	NaN	NaN	NaN	-1.299	0.788	0.297	-1.323	0.632	0.268	-1.31	0.51	0.302	-1.306	0.412	0.281	NaN	NaN	NaN	NaN	NaN	NaN
297	1.485	-1.44	0.898	0.499	NaN	NaN	NaN	NaN	NaN	NaN	-1.346	0.598	0.674	-1.332	0.397	0.625	-1.316	0.489	0.621	-1.397	0.256	0.64	NaN	NaN	NaN	NaN	NaN	NaN	NaN	NaN	NaN	-1.299	0.788	0.297	-1.323	0.632	0.268	-1.31	0.51	0.302	-1.306	0.412	0.281	NaN	NaN	NaN	NaN	NaN	NaN
298	1.49	-1.44	0.898	0.5	NaN	NaN	NaN	NaN	NaN	NaN	-1.346	0.598	0.674	-1.332	0.397	0.625	-1.316	0.489	0.621	-1.396	0.255	0.64	NaN	NaN	NaN	NaN	NaN	NaN	NaN	NaN	NaN	-1.299	0.788	0.297	-1.323	0.632	0.268	-1.31	0.51	0.302	-1.306	0.412	0.281	NaN	NaN	NaN	NaN	NaN	NaN
299	1.495	-1.44	0.898	0.5	NaN	NaN	NaN	NaN	NaN	NaN	NaN	NaN	NaN	-1.332	0.397	0.625	-1.316	0.489	0.621	-1.395	0.254	0.639	NaN	NaN	NaN	NaN	NaN	NaN	NaN	NaN	NaN	-1.299	0.788	0.297	-1.323	0.632	0.268	-1.31	0.51	0.302	-1.306	0.412	0.281	NaN	NaN	NaN	NaN	NaN	NaN
300	1.5	-1.44	0.898	0.5	NaN	NaN	NaN	NaN	NaN	NaN	NaN	NaN	NaN	-1.332	0.397	0.625	-1.316	0.489	0.621	-1.397	0.256	0.64	NaN	NaN	NaN	NaN	NaN	NaN	NaN	NaN	NaN	-1.299	0.788	0.297	-1.323	0.632	0.268	-1.31	0.51	0.302	-1.306	0.412	0.282	NaN	NaN	NaN	NaN	NaN	NaN
301	1.505	-1.44	0.899	0.5	NaN	NaN	NaN	NaN	NaN	NaN	NaN	NaN	NaN	-1.332	0.397	0.625	-1.316	0.489	0.622	-1.397	0.256	0.64	NaN	NaN	NaN	NaN	NaN	NaN	NaN	NaN	NaN	-1.299	0.788	0.297	-1.323	0.632	0.268	-1.31	0.51	0.302	-1.307	0.412	0.283	NaN	NaN	NaN	NaN	NaN	NaN
302	1.51	-1.44	0.899	0.5	NaN	NaN	NaN	NaN	NaN	NaN	NaN	NaN	NaN	-1.332	0.396	0.625	-1.316	0.489	0.622	-1.397	0.256	0.64	NaN	NaN	NaN	NaN	NaN	NaN	NaN	NaN	NaN	-1.299	0.788	0.297	-1.323	0.632	0.268	-1.31	0.51	0.302	-1.307	0.412	0.283	NaN	NaN	NaN	NaN	NaN	NaN
303	1.515	-1.44	0.899	0.5	NaN	NaN	NaN	NaN	NaN	NaN	NaN	NaN	NaN	-1.332	0.396	0.625	-1.316	0.489	0.622	-1.397	0.256	0.64	NaN	NaN	NaN	NaN	NaN	NaN	NaN	NaN	NaN	-1.3	0.788	0.297	-1.323	0.632	0.268	-1.31	0.511	0.302	-1.307	0.412	0.283	NaN	NaN	NaN	NaN	NaN	NaN
304	1.52	-1.441	0.899	0.5	NaN	NaN	NaN	NaN	NaN	NaN	-1.346	0.597	0.674	-1.332	0.396	0.625	-1.316	0.489	0.622	-1.397	0.256	0.64	NaN	NaN	NaN	NaN	NaN	NaN	NaN	NaN	NaN	-1.3	0.789	0.297	-1.323	0.632	0.268	-1.31	0.511	0.302	-1.307	0.412	0.283	NaN	NaN	NaN	NaN	NaN	NaN
305	1.525	-1.441	0.899	0.5	NaN	NaN	NaN	NaN	NaN	NaN	-1.346	0.597	0.675	-1.332	0.396	0.625	-1.316	0.489	0.622	-1.397	0.256	0.64	NaN	NaN	NaN	NaN	NaN	NaN	NaN	NaN	NaN	-1.3	0.789	0.298	-1.323	0.632	0.268	-1.31	0.511	0.302	-1.307	0.412	0.283	NaN	NaN	NaN	NaN	NaN	NaN
306	1.53	-1.441	0.899	0.5	NaN	NaN	NaN	NaN	NaN	NaN	-1.346	0.597	0.675	-1.331	0.396	0.625	-1.316	0.489	0.622	-1.397	0.256	0.64	NaN	NaN	NaN	NaN	NaN	NaN	NaN	NaN	NaN	-1.3	0.788	0.298	-1.323	0.632	0.268	-1.31	0.511	0.302	-1.307	0.412	0.283	NaN	NaN	NaN	NaN	NaN	NaN
307	1.535	-1.441	0.899	0.5	NaN	NaN	NaN	NaN	NaN	NaN	-1.346	0.597	0.675	-1.331	0.396	0.625	-1.316	0.489	0.622	-1.397	0.256	0.64	NaN	NaN	NaN	NaN	NaN	NaN	NaN	NaN	NaN	-1.3	0.788	0.298	-1.323	0.632	0.268	-1.311	0.511	0.302	-1.307	0.412	0.283	NaN	NaN	NaN	NaN	NaN	NaN
308	1.54	-1.441	0.899	0.5	NaN	NaN	NaN	NaN	NaN	NaN	-1.346	0.597	0.675	-1.331	0.396	0.625	-1.316	0.489	0.622	-1.397	0.256	0.64	NaN	NaN	NaN	NaN	NaN	NaN	NaN	NaN	NaN	-1.3	0.788	0.298	-1.323	0.632	0.268	-1.311	0.511	0.302	-1.307	0.412	0.283	NaN	NaN	NaN	NaN	NaN	NaN
309	1.545	-1.441	0.899	0.5	NaN	NaN	NaN	NaN	NaN	NaN	-1.346	0.597	0.675	-1.331	0.396	0.625	-1.316	0.489	0.622	-1.397	0.256	0.64	NaN	NaN	NaN	NaN	NaN	NaN	NaN	NaN	NaN	-1.3	0.788	0.298	-1.323	0.632	0.268	-1.311	0.511	0.302	-1.307	0.412	0.283	NaN	NaN	NaN	NaN	NaN	NaN
310	1.55	-1.441	0.899	0.5	NaN	NaN	NaN	NaN	NaN	NaN	-1.346	0.597	0.675	-1.331	0.396	0.626	-1.316	0.488	0.622	-1.397	0.256	0.64	NaN	NaN	NaN	NaN	NaN	NaN	NaN	NaN	NaN	-1.3	0.788	0.298	-1.323	0.632	0.269	-1.311	0.511	0.302	-1.307	0.412	0.283	NaN	NaN	NaN	NaN	NaN	NaN
311	1.555	-1.441	0.898	0.5	NaN	NaN	NaN	NaN	NaN	NaN	-1.346	0.597	0.675	-1.331	0.396	0.626	-1.316	0.488	0.622	-1.397	0.256	0.64	NaN	NaN	NaN	NaN	NaN	NaN	NaN	NaN	NaN	-1.3	0.788	0.299	-1.323	0.632	0.269	-1.311	0.511	0.302	-1.307	0.412	0.283	NaN	NaN	NaN	NaN	NaN	NaN
312	1.56	-1.441	0.898	0.501	NaN	NaN	NaN	NaN	NaN	NaN	-1.346	0.597	0.675	-1.331	0.396	0.626	-1.316	0.488	0.622	-1.397	0.256	0.64	NaN	NaN	NaN	NaN	NaN	NaN	NaN	NaN	NaN	-1.3	0.788	0.299	-1.323	0.632	0.269	-1.311	0.511	0.302	-1.307	0.412	0.283	NaN	NaN	NaN	NaN	NaN	NaN
313	1.565	-1.441	0.898	0.501	NaN	NaN	NaN	NaN	NaN	NaN	-1.346	0.597	0.675	-1.331	0.396	0.626	-1.316	0.488	0.622	-1.397	0.256	0.641	NaN	NaN	NaN	NaN	NaN	NaN	NaN	NaN	NaN	-1.3	0.788	0.299	-1.323	0.632	0.269	-1.311	0.511	0.303	-1.307	0.412	0.283	NaN	NaN	NaN	NaN	NaN	NaN
314	1.57	-1.441	0.898	0.501	NaN	NaN	NaN	NaN	NaN	NaN	-1.346	0.598	0.675	-1.332	0.396	0.626	-1.316	0.488	0.622	-1.397	0.256	0.641	NaN	NaN	NaN	NaN	NaN	NaN	NaN	NaN	NaN	-1.3	0.788	0.299	-1.323	0.632	0.269	-1.311	0.511	0.303	-1.307	0.412	0.283	NaN	NaN	NaN	NaN	NaN	NaN
315	1.575	-1.441	0.898	0.501	NaN	NaN	NaN	NaN	NaN	NaN	-1.346	0.598	0.676	-1.332	0.396	0.626	-1.316	0.488	0.622	-1.397	0.256	0.641	NaN	NaN	NaN	NaN	NaN	NaN	NaN	NaN	NaN	-1.3	0.788	0.299	-1.323	0.632	0.27	-1.311	0.511	0.303	-1.307	0.412	0.283	NaN	NaN	NaN	NaN	NaN	NaN
316	1.58	-1.441	0.898	0.501	NaN	NaN	NaN	NaN	NaN	NaN	-1.346	0.598	0.676	-1.332	0.396	0.626	-1.316	0.488	0.622	-1.397	0.256	0.641	NaN	NaN	NaN	NaN	NaN	NaN	NaN	NaN	NaN	-1.3	0.788	0.299	-1.323	0.632	0.27	-1.311	0.511	0.303	-1.308	0.412	0.283	NaN	NaN	NaN	NaN	NaN	NaN
317	1.585	-1.441	0.898	0.501	NaN	NaN	NaN	NaN	NaN	NaN	-1.346	0.598	0.676	-1.332	0.396	0.626	-1.316	0.488	0.622	-1.397	0.256	0.641	NaN	NaN	NaN	NaN	NaN	NaN	NaN	NaN	NaN	-1.3	0.788	0.299	-1.323	0.632	0.27	-1.311	0.511	0.303	-1.308	0.412	0.283	NaN	NaN	NaN	NaN	NaN	NaN
318	1.59	-1.441	0.898	0.501	NaN	NaN	NaN	NaN	NaN	NaN	-1.347	0.598	0.676	-1.332	0.396	0.626	-1.316	0.488	0.622	-1.397	0.256	0.641	NaN	NaN	NaN	NaN	NaN	NaN	NaN	NaN	NaN	-1.3	0.788	0.299	-1.323	0.632	0.27	-1.311	0.511	0.303	-1.308	0.412	0.284	NaN	NaN	NaN	NaN	NaN	NaN
319	1.595	-1.441	0.898	0.501	NaN	NaN	NaN	NaN	NaN	NaN	-1.347	0.598	0.676	-1.332	0.396	0.626	-1.316	0.488	0.622	-1.397	0.256	0.641	NaN	NaN	NaN	NaN	NaN	NaN	NaN	NaN	NaN	-1.3	0.787	0.3	-1.323	0.632	0.27	-1.311	0.511	0.303	-1.308	0.412	0.284	NaN	NaN	NaN	NaN	NaN	NaN
320	1.6	-1.441	0.898	0.501	NaN	NaN	NaN	NaN	NaN	NaN	-1.347	0.598	0.676	-1.332	0.396	0.626	-1.316	0.488	0.622	-1.397	0.256	0.641	NaN	NaN	NaN	NaN	NaN	NaN	NaN	NaN	NaN	-1.3	0.787	0.3	-1.323	0.632	0.27	-1.311	0.511	0.303	-1.308	0.412	0.284	NaN	NaN	NaN	NaN	NaN	NaN
321	1.605	-1.441	0.898	0.501	NaN	NaN	NaN	NaN	NaN	NaN	-1.347	0.598	0.676	-1.332	0.396	0.626	-1.316	0.488	0.623	-1.397	0.256	0.641	NaN	NaN	NaN	NaN	NaN	NaN	NaN	NaN	NaN	-1.3	0.787	0.3	-1.324	0.632	0.27	-1.311	0.511	0.303	-1.308	0.412	0.284	NaN	NaN	NaN	NaN	NaN	NaN
322	1.61	-1.442	0.898	0.502	NaN	NaN	NaN	NaN	NaN	NaN	-1.347	0.598	0.676	-1.332	0.396	0.626	-1.316	0.488	0.623	-1.397	0.256	0.641	NaN	NaN	NaN	NaN	NaN	NaN	NaN	NaN	NaN	-1.3	0.787	0.3	-1.324	0.632	0.27	NaN	NaN	NaN	-1.308	0.412	0.284	NaN	NaN	NaN	NaN	NaN	NaN
323	1.615	-1.442	0.898	0.502	NaN	NaN	NaN	NaN	NaN	NaN	-1.347	0.598	0.676	-1.332	0.396	0.626	-1.316	0.488	0.623	-1.397	0.256	0.641	NaN	NaN	NaN	NaN	NaN	NaN	NaN	NaN	NaN	-1.301	0.787	0.3	-1.324	0.633	0.27	-1.25	0.439	0.308	-1.308	0.412	0.284	NaN	NaN	NaN	NaN	NaN	NaN
324	1.62	-1.442	0.898	0.502	NaN	NaN	NaN	NaN	NaN	NaN	-1.347	0.598	0.676	-1.332	0.396	0.626	-1.317	0.488	0.623	-1.397	0.256	0.641	NaN	NaN	NaN	NaN	NaN	NaN	NaN	NaN	NaN	-1.301	0.787	0.3	-1.325	0.633	0.27	-1.25	0.439	0.308	-1.308	0.412	0.284	NaN	NaN	NaN	NaN	NaN	NaN
325	1.625	-1.442	0.898	0.502	NaN	NaN	NaN	NaN	NaN	NaN	-1.347	0.598	0.676	-1.332	0.396	0.626	-1.317	0.488	0.623	-1.397	0.256	0.641	NaN	NaN	NaN	NaN	NaN	NaN	NaN	NaN	NaN	-1.301	0.787	0.3	-1.325	0.633	0.27	-1.264	0.432	0.302	-1.309	0.437	0.289	NaN	NaN	NaN	NaN	NaN	NaN
326	1.63	-1.442	0.899	0.502	NaN	NaN	NaN	NaN	NaN	NaN	-1.347	0.598	0.676	-1.332	0.396	0.626	-1.317	0.488	0.623	-1.397	0.256	0.641	NaN	NaN	NaN	NaN	NaN	NaN	NaN	NaN	NaN	-1.301	0.788	0.3	-1.325	0.633	0.27	-1.298	0.418	0.289	-1.311	0.493	0.3	NaN	NaN	NaN	NaN	NaN	NaN
327	1.635	-1.442	0.899	0.502	NaN	NaN	NaN	NaN	NaN	NaN	-1.347	0.597	0.676	-1.332	0.396	0.626	-1.317	0.488	0.623	-1.397	0.256	0.642	NaN	NaN	NaN	NaN	NaN	NaN	NaN	NaN	NaN	-1.302	0.788	0.3	-1.325	0.634	0.27	-1.306	0.415	0.285	-1.312	0.507	0.303	NaN	NaN	NaN	NaN	NaN	NaN
328	1.64	-1.442	0.899	0.502	NaN	NaN	NaN	NaN	NaN	NaN	-1.347	0.597	0.676	-1.332	0.396	0.627	-1.317	0.488	0.623	-1.397	0.256	0.642	NaN	NaN	NaN	NaN	NaN	NaN	NaN	NaN	NaN	-1.302	0.788	0.3	-1.325	0.634	0.27	-1.308	0.413	0.285	-1.312	0.51	0.303	NaN	NaN	NaN	NaN	NaN	NaN
329	1.645	-1.442	0.899	0.503	NaN	NaN	NaN	NaN	NaN	NaN	-1.347	0.597	0.676	-1.332	0.396	0.627	-1.317	0.488	0.623	-1.397	0.256	0.642	NaN	NaN	NaN	NaN	NaN	NaN	NaN	NaN	NaN	-1.302	0.788	0.3	-1.325	0.634	0.271	-1.309	0.413	0.284	-1.312	0.511	0.304	NaN	NaN	NaN	NaN	NaN	NaN
330	1.65	-1.442	0.899	0.503	NaN	NaN	NaN	NaN	NaN	NaN	-1.347	0.597	0.676	-1.332	0.396	0.627	-1.317	0.488	0.623	-1.397	0.256	0.642	NaN	NaN	NaN	NaN	NaN	NaN	NaN	NaN	NaN	-1.302	0.788	0.3	-1.325	0.634	0.271	-1.309	0.414	0.284	-1.313	0.512	0.304	NaN	NaN	NaN	NaN	NaN	NaN
331	1.655	-1.442	0.899	0.503	NaN	NaN	NaN	NaN	NaN	NaN	-1.347	0.597	0.676	-1.332	0.396	0.627	-1.317	0.488	0.623	-1.397	0.256	0.642	NaN	NaN	NaN	NaN	NaN	NaN	NaN	NaN	NaN	-1.303	0.788	0.3	-1.326	0.634	0.271	-1.31	0.414	0.284	-1.313	0.512	0.304	NaN	NaN	NaN	NaN	NaN	NaN
332	1.66	-1.442	0.899	0.503	NaN	NaN	NaN	NaN	NaN	NaN	-1.347	0.597	0.676	-1.332	0.396	0.627	-1.317	0.488	0.623	-1.397	0.256	0.642	NaN	NaN	NaN	NaN	NaN	NaN	NaN	NaN	NaN	-1.303	0.789	0.3	-1.326	0.634	0.271	-1.31	0.415	0.285	-1.313	0.512	0.304	NaN	NaN	NaN	NaN	NaN	NaN
333	1.665	-1.442	0.899	0.503	NaN	NaN	NaN	NaN	NaN	NaN	-1.347	0.597	0.677	-1.332	0.396	0.627	-1.317	0.489	0.623	-1.397	0.256	0.642	NaN	NaN	NaN	NaN	NaN	NaN	NaN	NaN	NaN	-1.303	0.789	0.301	-1.326	0.634	0.271	-1.31	0.415	0.285	-1.313	0.512	0.304	NaN	NaN	NaN	NaN	NaN	NaN
334	1.67	-1.442	0.899	0.503	NaN	NaN	NaN	NaN	NaN	NaN	-1.347	0.597	0.677	-1.332	0.396	0.627	-1.317	0.489	0.623	-1.397	0.256	0.642	NaN	NaN	NaN	NaN	NaN	NaN	NaN	NaN	NaN	-1.303	0.789	0.301	-1.326	0.634	0.271	-1.31	0.415	0.285	-1.313	0.511	0.304	NaN	NaN	NaN	NaN	NaN	NaN
335	1.675	-1.442	0.899	0.503	NaN	NaN	NaN	NaN	NaN	NaN	-1.347	0.597	0.677	-1.332	0.396	0.627	-1.317	0.489	0.623	-1.397	0.256	0.642	NaN	NaN	NaN	NaN	NaN	NaN	NaN	NaN	NaN	-1.303	0.789	0.301	-1.326	0.633	0.271	-1.31	0.415	0.285	-1.313	0.511	0.304	NaN	NaN	NaN	NaN	NaN	NaN
336	1.68	-1.442	0.899	0.503	NaN	NaN	NaN	NaN	NaN	NaN	-1.347	0.597	0.677	-1.332	0.396	0.627	-1.317	0.489	0.624	-1.397	0.256	0.642	NaN	NaN	NaN	NaN	NaN	NaN	NaN	NaN	NaN	-1.303	0.788	0.301	-1.325	0.633	0.271	-1.31	0.415	0.285	-1.312	0.511	0.304	NaN	NaN	NaN	NaN	NaN	NaN
337	1.685	-1.443	0.899	0.504	NaN	NaN	NaN	NaN	NaN	NaN	-1.347	0.597	0.677	-1.332	0.396	0.627	-1.317	0.489	0.624	-1.397	0.256	0.642	NaN	NaN	NaN	NaN	NaN	NaN	NaN	NaN	NaN	-1.302	0.788	0.301	-1.325	0.633	0.271	-1.31	0.415	0.285	-1.312	0.511	0.305	NaN	NaN	NaN	NaN	NaN	NaN
338	1.69	-1.443	0.899	0.504	NaN	NaN	NaN	NaN	NaN	NaN	-1.347	0.597	0.677	-1.332	0.396	0.627	-1.317	0.489	0.624	-1.397	0.256	0.642	NaN	NaN	NaN	NaN	NaN	NaN	NaN	NaN	NaN	-1.302	0.788	0.302	-1.325	0.633	0.271	-1.31	0.415	0.285	-1.312	0.511	0.305	NaN	NaN	NaN	NaN	NaN	NaN
339	1.695	-1.443	0.899	0.504	NaN	NaN	NaN	NaN	NaN	NaN	-1.347	0.597	0.677	-1.332	0.396	0.627	-1.317	0.489	0.624	-1.397	0.256	0.642	NaN	NaN	NaN	NaN	NaN	NaN	NaN	NaN	NaN	-1.302	0.788	0.302	-1.325	0.633	0.272	-1.31	0.415	0.285	-1.312	0.511	0.305	NaN	NaN	NaN	NaN	NaN	NaN
340	1.7	-1.443	0.899	0.504	NaN	NaN	NaN	NaN	NaN	NaN	-1.347	0.597	0.677	-1.332	0.396	0.627	-1.317	0.488	0.624	-1.397	0.256	0.642	NaN	NaN	NaN	NaN	NaN	NaN	NaN	NaN	NaN	-1.302	0.788	0.302	-1.325	0.633	0.272	-1.31	0.415	0.285	-1.312	0.511	0.305	NaN	NaN	NaN	NaN	NaN	NaN
341	1.705	-1.443	0.899	0.504	NaN	NaN	NaN	NaN	NaN	NaN	-1.347	0.597	0.677	-1.332	0.396	0.627	-1.317	0.488	0.624	-1.397	0.256	0.643	NaN	NaN	NaN	NaN	NaN	NaN	NaN	NaN	NaN	-1.303	0.788	0.302	-1.325	0.633	0.272	-1.31	0.415	0.285	-1.312	0.511	0.305	NaN	NaN	NaN	NaN	NaN	NaN
342	1.71	-1.443	0.899	0.504	NaN	NaN	NaN	NaN	NaN	NaN	-1.347	0.597	0.677	-1.332	0.396	0.627	-1.317	0.488	0.624	-1.397	0.256	0.643	NaN	NaN	NaN	NaN	NaN	NaN	NaN	NaN	NaN	-1.303	0.788	0.302	-1.325	0.632	0.272	-1.31	0.415	0.285	-1.312	0.511	0.305	NaN	NaN	NaN	NaN	NaN	NaN
343	1.715	-1.443	0.899	0.504	NaN	NaN	NaN	NaN	NaN	NaN	-1.347	0.596	0.677	-1.332	0.396	0.627	-1.317	0.488	0.624	-1.396	0.255	0.643	NaN	NaN	NaN	NaN	NaN	NaN	NaN	NaN	NaN	-1.303	0.788	0.302	-1.325	0.632	0.272	-1.31	0.415	0.285	-1.312	0.511	0.305	NaN	NaN	NaN	NaN	NaN	NaN
344	1.72	-1.443	0.899	0.505	NaN	NaN	NaN	NaN	NaN	NaN	-1.347	0.596	0.677	-1.332	0.396	0.627	-1.317	0.488	0.624	-1.396	0.255	0.643	NaN	NaN	NaN	NaN	NaN	NaN	NaN	NaN	NaN	-1.303	0.788	0.302	-1.325	0.632	0.272	-1.311	0.415	0.285	-1.313	0.511	0.305	NaN	NaN	NaN	NaN	NaN	NaN
345	1.725	-1.443	0.899	0.505	NaN	NaN	NaN	NaN	NaN	NaN	-1.347	0.596	0.678	-1.332	0.396	0.628	-1.317	0.488	0.624	-1.396	0.255	0.643	NaN	NaN	NaN	NaN	NaN	NaN	NaN	NaN	NaN	-1.303	0.788	0.302	-1.326	0.633	0.272	-1.31	0.415	0.285	-1.313	0.511	0.305	NaN	NaN	NaN	NaN	NaN	NaN
346	1.73	-1.443	0.899	0.505	NaN	NaN	NaN	NaN	NaN	NaN	-1.347	0.596	0.678	-1.332	0.396	0.628	-1.317	0.488	0.624	-1.396	0.255	0.643	NaN	NaN	NaN	NaN	NaN	NaN	NaN	NaN	NaN	-1.303	0.788	0.302	-1.326	0.633	0.272	-1.31	0.415	0.285	-1.313	0.511	0.305	NaN	NaN	NaN	NaN	NaN	NaN
347	1.735	-1.443	0.899	0.505	NaN	NaN	NaN	NaN	NaN	NaN	-1.347	0.597	0.678	-1.332	0.396	0.628	-1.317	0.488	0.624	-1.396	0.255	0.643	NaN	NaN	NaN	NaN	NaN	NaN	NaN	NaN	NaN	-1.303	0.788	0.302	-1.326	0.633	0.272	-1.31	0.415	0.285	-1.313	0.511	0.305	NaN	NaN	NaN	NaN	NaN	NaN
348	1.74	-1.443	0.899	0.505	NaN	NaN	NaN	NaN	NaN	NaN	-1.348	0.597	0.678	-1.332	0.396	0.628	-1.317	0.488	0.624	-1.395	0.254	0.643	NaN	NaN	NaN	NaN	NaN	NaN	NaN	NaN	NaN	-1.303	0.788	0.302	-1.326	0.633	0.273	-1.31	0.415	0.285	-1.313	0.511	0.305	NaN	NaN	NaN	NaN	NaN	NaN
349	1.745	-1.443	0.899	0.506	NaN	NaN	NaN	NaN	NaN	NaN	-1.348	0.597	0.678	-1.332	0.396	0.628	-1.317	0.488	0.625	-1.394	0.252	0.643	NaN	NaN	NaN	NaN	NaN	NaN	NaN	NaN	NaN	-1.304	0.789	0.302	-1.326	0.633	0.273	-1.31	0.415	0.285	-1.314	0.511	0.305	NaN	NaN	NaN	NaN	NaN	NaN
350	1.75	-1.443	0.899	0.506	NaN	NaN	NaN	NaN	NaN	NaN	-1.348	0.597	0.678	-1.332	0.396	0.628	-1.318	0.488	0.625	-1.393	0.251	0.643	NaN	NaN	NaN	NaN	NaN	NaN	NaN	NaN	NaN	-1.304	0.789	0.303	-1.327	0.633	0.273	-1.31	0.415	0.286	-1.314	0.511	0.305	NaN	NaN	NaN	NaN	NaN	NaN
351	1.755	-1.443	0.899	0.506	NaN	NaN	NaN	NaN	NaN	NaN	-1.348	0.597	0.678	-1.332	0.396	0.628	-1.318	0.488	0.625	-1.393	0.251	0.643	NaN	NaN	NaN	NaN	NaN	NaN	NaN	NaN	NaN	-1.304	0.789	0.303	-1.327	0.633	0.273	-1.31	0.415	0.286	-1.314	0.511	0.305	NaN	NaN	NaN	NaN	NaN	NaN
352	1.76	-1.443	0.899	0.506	NaN	NaN	NaN	NaN	NaN	NaN	-1.348	0.597	0.678	-1.332	0.396	0.628	-1.318	0.488	0.625	-1.393	0.251	0.643	NaN	NaN	NaN	NaN	NaN	NaN	NaN	NaN	NaN	-1.304	0.789	0.303	-1.327	0.633	0.273	-1.31	0.415	0.286	-1.314	0.511	0.305	NaN	NaN	NaN	NaN	NaN	NaN
353	1.765	-1.443	0.899	0.506	NaN	NaN	NaN	NaN	NaN	NaN	-1.348	0.597	0.679	-1.332	0.396	0.628	-1.318	0.488	0.625	-1.393	0.251	0.643	NaN	NaN	NaN	NaN	NaN	NaN	NaN	NaN	NaN	-1.304	0.789	0.303	-1.327	0.634	0.273	-1.31	0.415	0.286	-1.314	0.512	0.305	NaN	NaN	NaN	NaN	NaN	NaN
354	1.77	-1.443	0.899	0.506	NaN	NaN	NaN	NaN	NaN	NaN	-1.348	0.597	0.679	-1.332	0.396	0.628	-1.318	0.488	0.625	-1.393	0.251	0.643	NaN	NaN	NaN	NaN	NaN	NaN	NaN	NaN	NaN	-1.304	0.789	0.303	-1.327	0.634	0.273	-1.311	0.415	0.286	-1.314	0.512	0.305	NaN	NaN	NaN	NaN	NaN	NaN
355	1.775	-1.443	0.899	0.507	NaN	NaN	NaN	NaN	NaN	NaN	-1.348	0.597	0.679	-1.332	0.396	0.628	-1.318	0.488	0.625	-1.393	0.251	0.643	NaN	NaN	NaN	NaN	NaN	NaN	NaN	NaN	NaN	-1.304	0.789	0.304	-1.327	0.634	0.273	-1.311	0.415	0.286	-1.314	0.511	0.305	NaN	NaN	NaN	NaN	NaN	NaN
356	1.78	-1.443	0.898	0.507	NaN	NaN	NaN	NaN	NaN	NaN	-1.348	0.597	0.679	-1.332	0.396	0.628	-1.318	0.488	0.625	-1.393	0.251	0.643	NaN	NaN	NaN	NaN	NaN	NaN	NaN	NaN	NaN	-1.304	0.789	0.304	-1.327	0.634	0.273	-1.311	0.415	0.286	-1.314	0.511	0.305	NaN	NaN	NaN	NaN	NaN	NaN
357	1.785	-1.443	0.898	0.507	NaN	NaN	NaN	NaN	NaN	NaN	-1.348	0.597	0.679	-1.332	0.396	0.628	-1.318	0.488	0.625	-1.393	0.251	0.643	NaN	NaN	NaN	NaN	NaN	NaN	NaN	NaN	NaN	-1.304	0.789	0.304	-1.327	0.634	0.274	-1.31	0.415	0.286	-1.295	0.518	0.299	NaN	NaN	NaN	NaN	NaN	NaN
358	1.79	-1.443	0.898	0.507	NaN	NaN	NaN	NaN	NaN	NaN	-1.348	0.597	0.679	-1.332	0.396	0.628	-1.317	0.487	0.625	-1.393	0.251	0.643	NaN	NaN	NaN	NaN	NaN	NaN	NaN	NaN	NaN	-1.304	0.789	0.304	NaN	NaN	NaN	-1.31	0.414	0.286	-1.273	0.527	0.291	NaN	NaN	NaN	NaN	NaN	NaN
359	1.795	-1.444	0.898	0.507	NaN	NaN	NaN	NaN	NaN	NaN	-1.348	0.597	0.679	-1.332	0.395	0.628	-1.317	0.487	0.625	-1.393	0.251	0.643	NaN	NaN	NaN	NaN	NaN	NaN	NaN	NaN	NaN	-1.304	0.789	0.304	-1.327	0.634	0.274	-1.311	0.415	0.286	-1.304	0.515	0.301	NaN	NaN	NaN	NaN	NaN	NaN
360	1.8	-1.444	0.899	0.507	NaN	NaN	NaN	NaN	NaN	NaN	-1.347	0.597	0.679	-1.332	0.395	0.628	-1.317	0.487	0.625	-1.393	0.251	0.643	NaN	NaN	NaN	NaN	NaN	NaN	NaN	NaN	NaN	-1.304	0.789	0.304	-1.327	0.634	0.274	-1.31	0.415	0.286	-1.312	0.512	0.304	NaN	NaN	NaN	NaN	NaN	NaN
361	1.805	-1.444	0.899	0.508	NaN	NaN	NaN	NaN	NaN	NaN	-1.347	0.596	0.679	-1.332	0.395	0.628	-1.317	0.487	0.625	-1.393	0.251	0.643	NaN	NaN	NaN	NaN	NaN	NaN	NaN	NaN	NaN	-1.304	0.789	0.305	-1.327	0.633	0.274	-1.31	0.414	0.286	-1.314	0.511	0.305	NaN	NaN	NaN	NaN	NaN	NaN
362	1.81	-1.444	0.899	0.508	NaN	NaN	NaN	NaN	NaN	NaN	-1.347	0.596	0.68	-1.332	0.395	0.628	-1.317	0.487	0.625	-1.393	0.251	0.643	NaN	NaN	NaN	NaN	NaN	NaN	NaN	NaN	NaN	-1.304	0.789	0.305	-1.327	0.633	0.275	-1.31	0.414	0.286	-1.314	0.512	0.305	NaN	NaN	NaN	NaN	NaN	NaN
363	1.815	-1.444	0.899	0.508	NaN	NaN	NaN	NaN	NaN	NaN	-1.347	0.596	0.68	-1.332	0.395	0.628	-1.317	0.487	0.626	-1.393	0.251	0.643	NaN	NaN	NaN	NaN	NaN	NaN	NaN	NaN	NaN	-1.305	0.789	0.305	-1.327	0.633	0.275	-1.31	0.414	0.286	-1.314	0.512	0.305	NaN	NaN	NaN	NaN	NaN	NaN
364	1.82	-1.444	0.899	0.508	NaN	NaN	NaN	NaN	NaN	NaN	-1.347	0.596	0.68	-1.332	0.395	0.628	-1.317	0.487	0.626	-1.393	0.251	0.643	NaN	NaN	NaN	NaN	NaN	NaN	NaN	NaN	NaN	-1.305	0.789	0.305	-1.326	0.633	0.275	-1.31	0.414	0.287	-1.314	0.512	0.306	NaN	NaN	NaN	NaN	NaN	NaN
365	1.825	-1.444	0.899	0.508	NaN	NaN	NaN	NaN	NaN	NaN	-1.347	0.597	0.68	-1.332	0.395	0.629	-1.317	0.487	0.626	-1.393	0.251	0.643	NaN	NaN	NaN	NaN	NaN	NaN	NaN	NaN	NaN	-1.305	0.789	0.305	-1.326	0.633	0.275	-1.31	0.414	0.287	-1.314	0.512	0.306	NaN	NaN	NaN	NaN	NaN	NaN
366	1.83	-1.444	0.899	0.509	NaN	NaN	NaN	NaN	NaN	NaN	-1.347	0.597	0.68	-1.332	0.395	0.629	-1.317	0.487	0.626	-1.393	0.251	0.643	NaN	NaN	NaN	NaN	NaN	NaN	NaN	NaN	NaN	-1.305	0.789	0.305	-1.326	0.633	0.275	-1.31	0.414	0.287	-1.314	0.512	0.306	NaN	NaN	NaN	NaN	NaN	NaN
367	1.835	-1.444	0.899	0.509	NaN	NaN	NaN	NaN	NaN	NaN	-1.347	0.596	0.68	-1.332	0.395	0.629	-1.317	0.488	0.626	-1.393	0.251	0.643	NaN	NaN	NaN	NaN	NaN	NaN	NaN	NaN	NaN	-1.305	0.789	0.305	-1.326	0.633	0.275	-1.31	0.414	0.287	-1.314	0.512	0.306	NaN	NaN	NaN	NaN	NaN	NaN
368	1.84	-1.444	0.899	0.509	NaN	NaN	NaN	NaN	NaN	NaN	-1.346	0.596	0.68	-1.332	0.395	0.629	-1.317	0.488	0.626	-1.393	0.251	0.643	NaN	NaN	NaN	NaN	NaN	NaN	NaN	NaN	NaN	-1.305	0.789	0.306	-1.326	0.633	0.275	-1.31	0.414	0.287	-1.314	0.512	0.306	NaN	NaN	NaN	NaN	NaN	NaN
369	1.845	-1.444	0.899	0.509	NaN	NaN	NaN	NaN	NaN	NaN	-1.346	0.596	0.68	-1.332	0.395	0.629	-1.317	0.488	0.626	-1.393	0.251	0.643	NaN	NaN	NaN	NaN	NaN	NaN	NaN	NaN	NaN	-1.305	0.788	0.306	-1.326	0.633	0.275	-1.31	0.414	0.287	-1.314	0.512	0.306	NaN	NaN	NaN	NaN	NaN	NaN
370	1.85	-1.444	0.899	0.509	NaN	NaN	NaN	NaN	NaN	NaN	-1.346	0.596	0.681	-1.332	0.395	0.629	-1.317	0.488	0.626	-1.393	0.251	0.643	NaN	NaN	NaN	NaN	NaN	NaN	NaN	NaN	NaN	-1.305	0.788	0.306	-1.326	0.633	0.276	-1.31	0.414	0.287	-1.314	0.512	0.306	NaN	NaN	NaN	NaN	NaN	NaN
371	1.855	-1.444	0.899	0.51	NaN	NaN	NaN	NaN	NaN	NaN	-1.346	0.596	0.681	-1.332	0.395	0.629	-1.317	0.488	0.626	-1.393	0.251	0.643	NaN	NaN	NaN	NaN	NaN	NaN	NaN	NaN	NaN	-1.305	0.788	0.306	-1.326	0.633	0.276	-1.31	0.414	0.287	-1.314	0.512	0.306	NaN	NaN	NaN	NaN	NaN	NaN
372	1.86	-1.444	0.899	0.51	NaN	NaN	NaN	NaN	NaN	NaN	-1.346	0.596	0.681	-1.332	0.395	0.629	-1.317	0.488	0.627	-1.393	0.251	0.643	NaN	NaN	NaN	NaN	NaN	NaN	NaN	NaN	NaN	-1.305	0.788	0.306	-1.326	0.633	0.276	-1.309	0.414	0.287	-1.314	0.512	0.307	NaN	NaN	NaN	NaN	NaN	NaN
373	1.865	-1.444	0.899	0.51	NaN	NaN	NaN	NaN	NaN	NaN	-1.346	0.596	0.681	-1.332	0.395	0.629	-1.317	0.487	0.627	-1.393	0.251	0.644	NaN	NaN	NaN	NaN	NaN	NaN	NaN	NaN	NaN	-1.305	0.788	0.307	-1.327	0.633	0.276	-1.309	0.414	0.288	-1.313	0.511	0.308	NaN	NaN	NaN	NaN	NaN	NaN
374	1.87	-1.444	0.899	0.51	NaN	NaN	NaN	NaN	NaN	NaN	-1.346	0.597	0.682	-1.332	0.395	0.629	-1.317	0.487	0.627	-1.393	0.251	0.644	NaN	NaN	NaN	NaN	NaN	NaN	NaN	NaN	NaN	-1.305	0.788	0.307	-1.327	0.633	0.276	-1.309	0.414	0.288	-1.313	0.511	0.308	NaN	NaN	NaN	NaN	NaN	NaN
375	1.875	-1.444	0.899	0.511	NaN	NaN	NaN	NaN	NaN	NaN	-1.346	0.597	0.682	-1.332	0.395	0.629	-1.317	0.487	0.627	-1.393	0.251	0.644	NaN	NaN	NaN	NaN	NaN	NaN	NaN	NaN	NaN	-1.305	0.789	0.307	-1.327	0.633	0.276	-1.309	0.414	0.287	-1.313	0.511	0.308	NaN	NaN	NaN	NaN	NaN	NaN
376	1.88	-1.444	0.898	0.511	NaN	NaN	NaN	NaN	NaN	NaN	-1.346	0.596	0.682	-1.332	0.395	0.63	-1.317	0.487	0.627	-1.393	0.251	0.644	NaN	NaN	NaN	NaN	NaN	NaN	NaN	NaN	NaN	-1.305	0.789	0.307	-1.327	0.633	0.276	-1.308	0.414	0.287	-1.313	0.511	0.308	NaN	NaN	NaN	NaN	NaN	NaN
377	1.885	-1.443	0.898	0.511	NaN	NaN	NaN	NaN	NaN	NaN	-1.346	0.596	0.682	-1.332	0.395	0.63	-1.317	0.487	0.627	-1.393	0.251	0.644	NaN	NaN	NaN	NaN	NaN	NaN	NaN	NaN	NaN	-1.306	0.789	0.307	-1.327	0.633	0.277	-1.308	0.414	0.287	-1.313	0.511	0.309	NaN	NaN	NaN	NaN	NaN	NaN
378	1.89	-1.443	0.898	0.511	NaN	NaN	NaN	NaN	NaN	NaN	-1.345	0.596	0.682	-1.332	0.395	0.63	-1.317	0.487	0.627	-1.393	0.251	0.644	NaN	NaN	NaN	NaN	NaN	NaN	NaN	NaN	NaN	-1.306	0.789	0.307	-1.327	0.633	0.277	-1.308	0.414	0.287	-1.313	0.511	0.309	NaN	NaN	NaN	NaN	NaN	NaN
379	1.895	-1.443	0.898	0.511	NaN	NaN	NaN	NaN	NaN	NaN	-1.345	0.596	0.682	-1.332	0.395	0.63	-1.317	0.487	0.627	-1.393	0.251	0.644	NaN	NaN	NaN	NaN	NaN	NaN	NaN	NaN	NaN	-1.306	0.789	0.307	-1.327	0.633	0.277	-1.308	0.414	0.287	-1.313	0.511	0.309	NaN	NaN	NaN	NaN	NaN	NaN
380	1.9	-1.443	0.898	0.512	NaN	NaN	NaN	NaN	NaN	NaN	-1.345	0.596	0.682	-1.332	0.395	0.63	-1.317	0.488	0.627	-1.393	0.251	0.644	NaN	NaN	NaN	NaN	NaN	NaN	NaN	NaN	NaN	-1.306	0.79	0.307	-1.327	0.633	0.277	-1.308	0.414	0.287	-1.313	0.511	0.309	NaN	NaN	NaN	NaN	NaN	NaN
381	1.905	-1.443	0.898	0.512	NaN	NaN	NaN	NaN	NaN	NaN	-1.345	0.596	0.683	-1.332	0.395	0.63	-1.317	0.488	0.627	-1.393	0.251	0.644	NaN	NaN	NaN	NaN	NaN	NaN	NaN	NaN	NaN	-1.306	0.789	0.308	-1.327	0.633	0.277	-1.308	0.414	0.287	-1.313	0.511	0.309	NaN	NaN	NaN	NaN	NaN	NaN
382	1.91	-1.443	0.898	0.512	NaN	NaN	NaN	NaN	NaN	NaN	NaN	NaN	NaN	-1.332	0.395	0.63	-1.317	0.488	0.628	-1.393	0.251	0.644	NaN	NaN	NaN	NaN	NaN	NaN	NaN	NaN	NaN	-1.305	0.789	0.308	-1.328	0.633	0.278	-1.308	0.414	0.287	-1.313	0.511	0.309	NaN	NaN	NaN	NaN	NaN	NaN
383	1.915	-1.443	0.898	0.512	NaN	NaN	NaN	NaN	NaN	NaN	NaN	NaN	NaN	-1.331	0.395	0.63	-1.317	0.488	0.628	-1.393	0.251	0.644	NaN	NaN	NaN	NaN	NaN	NaN	NaN	NaN	NaN	-1.305	0.789	0.308	-1.328	0.633	0.278	-1.308	0.414	0.287	-1.313	0.511	0.309	NaN	NaN	NaN	NaN	NaN	NaN
384	1.92	-1.443	0.898	0.512	NaN	NaN	NaN	NaN	NaN	NaN	NaN	NaN	NaN	-1.331	0.395	0.63	-1.317	0.488	0.628	-1.393	0.251	0.644	NaN	NaN	NaN	NaN	NaN	NaN	NaN	NaN	NaN	-1.305	0.789	0.308	-1.328	0.633	0.278	-1.308	0.414	0.287	-1.313	0.511	0.309	NaN	NaN	NaN	NaN	NaN	NaN
385	1.925	-1.443	0.898	0.513	NaN	NaN	NaN	NaN	NaN	NaN	NaN	NaN	NaN	-1.331	0.395	0.63	-1.317	0.488	0.628	-1.393	0.251	0.644	NaN	NaN	NaN	NaN	NaN	NaN	NaN	NaN	NaN	-1.306	0.789	0.308	-1.328	0.633	0.278	-1.308	0.414	0.287	-1.313	0.511	0.31	NaN	NaN	NaN	NaN	NaN	NaN
386	1.93	-1.443	0.898	0.513	NaN	NaN	NaN	NaN	NaN	NaN	NaN	NaN	NaN	-1.331	0.395	0.63	-1.316	0.488	0.628	-1.393	0.251	0.644	NaN	NaN	NaN	NaN	NaN	NaN	NaN	NaN	NaN	-1.306	0.789	0.308	-1.328	0.633	0.278	-1.308	0.414	0.287	-1.313	0.511	0.31	NaN	NaN	NaN	NaN	NaN	NaN
387	1.935	-1.443	0.898	0.513	NaN	NaN	NaN	NaN	NaN	NaN	NaN	NaN	NaN	-1.331	0.395	0.63	-1.316	0.487	0.628	-1.393	0.251	0.644	NaN	NaN	NaN	NaN	NaN	NaN	NaN	NaN	NaN	-1.306	0.789	0.309	-1.328	0.633	0.278	-1.308	0.414	0.288	-1.313	0.511	0.31	NaN	NaN	NaN	NaN	NaN	NaN
388	1.94	-1.443	0.898	0.513	NaN	NaN	NaN	NaN	NaN	NaN	NaN	NaN	NaN	-1.331	0.395	0.63	-1.316	0.487	0.628	-1.393	0.251	0.644	NaN	NaN	NaN	NaN	NaN	NaN	NaN	NaN	NaN	-1.305	0.789	0.309	-1.328	0.633	0.278	-1.308	0.414	0.288	-1.313	0.511	0.31	NaN	NaN	NaN	NaN	NaN	NaN
389	1.945	-1.443	0.898	0.514	NaN	NaN	NaN	NaN	NaN	NaN	NaN	NaN	NaN	-1.331	0.395	0.631	-1.316	0.487	0.628	-1.393	0.251	0.644	NaN	NaN	NaN	NaN	NaN	NaN	NaN	NaN	NaN	-1.305	0.789	0.309	-1.328	0.633	0.278	-1.308	0.414	0.288	-1.313	0.511	0.31	NaN	NaN	NaN	NaN	NaN	NaN
390	1.95	-1.443	0.898	0.514	NaN	NaN	NaN	NaN	NaN	NaN	NaN	NaN	NaN	-1.331	0.395	0.631	-1.316	0.487	0.628	-1.393	0.251	0.644	NaN	NaN	NaN	NaN	NaN	NaN	NaN	NaN	NaN	-1.305	0.788	0.31	-1.328	0.633	0.278	-1.308	0.414	0.288	-1.313	0.511	0.31	NaN	NaN	NaN	NaN	NaN	NaN
391	1.955	-1.443	0.898	0.514	NaN	NaN	NaN	NaN	NaN	NaN	NaN	NaN	NaN	-1.331	0.395	0.631	-1.315	0.487	0.628	-1.393	0.251	0.644	NaN	NaN	NaN	NaN	NaN	NaN	NaN	NaN	NaN	-1.305	0.788	0.31	-1.328	0.633	0.279	-1.307	0.414	0.288	-1.313	0.512	0.31	NaN	NaN	NaN	NaN	NaN	NaN
392	1.96	-1.443	0.898	0.514	NaN	NaN	NaN	NaN	NaN	NaN	-1.344	0.595	0.683	-1.331	0.395	0.631	-1.315	0.487	0.628	-1.393	0.251	0.644	NaN	NaN	NaN	NaN	NaN	NaN	NaN	NaN	NaN	-1.305	0.789	0.31	-1.328	0.633	0.279	-1.307	0.414	0.288	-1.313	0.512	0.311	NaN	NaN	NaN	NaN	NaN	NaN
393	1.965	-1.443	0.898	0.514	NaN	NaN	NaN	NaN	NaN	NaN	-1.344	0.595	0.683	-1.331	0.395	0.631	-1.315	0.487	0.628	-1.393	0.251	0.644	NaN	NaN	NaN	NaN	NaN	NaN	NaN	NaN	NaN	-1.306	0.789	0.31	-1.328	0.633	0.279	-1.307	0.414	0.288	-1.313	0.512	0.311	NaN	NaN	NaN	NaN	NaN	NaN
394	1.97	-1.443	0.898	0.515	NaN	NaN	NaN	NaN	NaN	NaN	-1.344	0.595	0.684	-1.331	0.395	0.631	-1.315	0.486	0.629	-1.393	0.251	0.644	NaN	NaN	NaN	NaN	NaN	NaN	NaN	NaN	NaN	-1.306	0.789	0.31	-1.328	0.633	0.279	-1.307	0.413	0.289	-1.313	0.512	0.311	NaN	NaN	NaN	NaN	NaN	NaN
395	1.975	-1.443	0.898	0.515	NaN	NaN	NaN	NaN	NaN	NaN	-1.344	0.595	0.684	-1.331	0.395	0.631	-1.315	0.486	0.629	-1.393	0.251	0.645	NaN	NaN	NaN	NaN	NaN	NaN	NaN	NaN	NaN	-1.306	0.789	0.31	-1.328	0.633	0.279	-1.307	0.413	0.289	-1.313	0.512	0.311	NaN	NaN	NaN	NaN	NaN	NaN
396	1.98	-1.443	0.898	0.515	NaN	NaN	NaN	NaN	NaN	NaN	-1.344	0.595	0.684	-1.331	0.395	0.631	-1.315	0.486	0.629	-1.393	0.251	0.645	NaN	NaN	NaN	NaN	NaN	NaN	NaN	NaN	NaN	-1.306	0.789	0.31	-1.327	0.633	0.28	-1.308	0.413	0.289	NaN	NaN	NaN	NaN	NaN	NaN	NaN	NaN	NaN
397	1.985	-1.443	0.898	0.515	NaN	NaN	NaN	NaN	NaN	NaN	-1.343	0.595	0.684	-1.331	0.395	0.631	-1.315	0.486	0.629	-1.393	0.251	0.645	NaN	NaN	NaN	NaN	NaN	NaN	NaN	NaN	NaN	-1.306	0.789	0.31	-1.327	0.633	0.28	-1.309	0.412	0.29	NaN	NaN	NaN	NaN	NaN	NaN	NaN	NaN	NaN
398	1.99	-1.443	0.898	0.516	NaN	NaN	NaN	NaN	NaN	NaN	-1.343	0.595	0.685	-1.33	0.395	0.631	-1.315	0.487	0.629	-1.393	0.251	0.645	NaN	NaN	NaN	NaN	NaN	NaN	NaN	NaN	NaN	-1.306	0.789	0.311	-1.327	0.633	0.28	-1.308	0.411	0.29	NaN	NaN	NaN	NaN	NaN	NaN	NaN	NaN	NaN
399	1.995	-1.443	0.898	0.516	NaN	NaN	NaN	NaN	NaN	NaN	-1.343	0.596	0.685	-1.33	0.394	0.631	-1.315	0.487	0.629	-1.393	0.251	0.645	NaN	NaN	NaN	NaN	NaN	NaN	NaN	NaN	NaN	-1.306	0.789	0.311	-1.327	0.633	0.28	-1.308	0.413	0.29	-1.311	0.415	0.291	NaN	NaN	NaN	NaN	NaN	NaN
400	2	-1.443	0.898	0.516	NaN	NaN	NaN	NaN	NaN	NaN	-1.343	0.596	0.685	-1.33	0.394	0.631	-1.315	0.487	0.629	-1.393	0.251	0.645	NaN	NaN	NaN	NaN	NaN	NaN	NaN	NaN	NaN	-1.306	0.789	0.311	-1.328	0.634	0.28	-1.312	0.439	0.296	-1.308	0.413	0.29	NaN	NaN	NaN	NaN	NaN	NaN
401	2.005	-1.443	0.898	0.516	NaN	NaN	NaN	NaN	NaN	NaN	-1.343	0.596	0.685	-1.33	0.394	0.631	-1.315	0.487	0.629	-1.393	0.251	0.645	NaN	NaN	NaN	NaN	NaN	NaN	NaN	NaN	NaN	-1.306	0.79	0.311	-1.328	0.634	0.28	-1.312	0.493	0.308	-1.308	0.412	0.29	NaN	NaN	NaN	NaN	NaN	NaN
402	2.01	-1.443	0.898	0.516	NaN	NaN	NaN	NaN	NaN	NaN	-1.343	0.596	0.685	-1.33	0.394	0.631	-1.315	0.487	0.629	-1.393	0.251	0.645	NaN	NaN	NaN	NaN	NaN	NaN	NaN	NaN	NaN	-1.306	0.79	0.311	-1.327	0.634	0.28	-1.312	0.506	0.311	-1.307	0.412	0.29	NaN	NaN	NaN	NaN	NaN	NaN
403	2.015	-1.443	0.898	0.517	NaN	NaN	NaN	NaN	NaN	NaN	-1.343	0.596	0.685	-1.33	0.394	0.631	-1.315	0.487	0.63	-1.393	0.251	0.645	NaN	NaN	NaN	NaN	NaN	NaN	NaN	NaN	NaN	-1.306	0.79	0.312	-1.327	0.634	0.281	-1.312	0.51	0.312	-1.307	0.413	0.29	NaN	NaN	NaN	NaN	NaN	NaN
404	2.02	-1.443	0.898	0.517	NaN	NaN	NaN	NaN	NaN	NaN	-1.343	0.595	0.685	-1.33	0.394	0.632	-1.315	0.487	0.63	-1.393	0.25	0.645	NaN	NaN	NaN	NaN	NaN	NaN	NaN	NaN	NaN	-1.306	0.789	0.312	-1.327	0.634	0.281	-1.312	0.511	0.312	-1.307	0.412	0.291	NaN	NaN	NaN	NaN	NaN	NaN
405	2.025	-1.443	0.898	0.517	NaN	NaN	NaN	NaN	NaN	NaN	-1.343	0.595	0.686	-1.33	0.394	0.632	-1.315	0.487	0.63	-1.393	0.251	0.645	NaN	NaN	NaN	NaN	NaN	NaN	NaN	NaN	NaN	-1.306	0.789	0.312	-1.327	0.634	0.281	-1.312	0.511	0.312	-1.307	0.413	0.291	NaN	NaN	NaN	NaN	NaN	NaN
406	2.03	-1.443	0.898	0.517	NaN	NaN	NaN	NaN	NaN	NaN	-1.343	0.595	0.686	-1.33	0.394	0.632	-1.315	0.487	0.63	-1.393	0.251	0.645	NaN	NaN	NaN	NaN	NaN	NaN	NaN	NaN	NaN	-1.306	0.789	0.312	-1.327	0.634	0.281	-1.312	0.511	0.312	-1.308	0.414	0.291	NaN	NaN	NaN	NaN	NaN	NaN
407	2.035	-1.443	0.898	0.518	NaN	NaN	NaN	NaN	NaN	NaN	-1.343	0.595	0.686	-1.33	0.394	0.632	-1.315	0.487	0.63	-1.393	0.251	0.645	NaN	NaN	NaN	NaN	NaN	NaN	NaN	NaN	NaN	-1.306	0.789	0.312	-1.327	0.634	0.281	-1.312	0.511	0.312	-1.308	0.415	0.291	NaN	NaN	NaN	NaN	NaN	NaN
408	2.04	-1.443	0.898	0.518	NaN	NaN	NaN	NaN	NaN	NaN	-1.343	0.595	0.686	-1.33	0.394	0.632	-1.315	0.487	0.63	-1.393	0.25	0.645	NaN	NaN	NaN	NaN	NaN	NaN	NaN	NaN	NaN	-1.306	0.789	0.312	-1.327	0.634	0.281	-1.312	0.512	0.312	-1.308	0.415	0.291	NaN	NaN	NaN	NaN	NaN	NaN
409	2.045	-1.442	0.898	0.518	NaN	NaN	NaN	NaN	NaN	NaN	-1.343	0.595	0.686	-1.33	0.394	0.632	-1.315	0.487	0.63	-1.393	0.25	0.645	NaN	NaN	NaN	NaN	NaN	NaN	NaN	NaN	NaN	-1.306	0.789	0.312	-1.327	0.634	0.281	-1.312	0.512	0.312	-1.308	0.415	0.291	NaN	NaN	NaN	NaN	NaN	NaN
410	2.05	-1.443	0.898	0.518	NaN	NaN	NaN	NaN	NaN	NaN	-1.343	0.595	0.686	-1.33	0.394	0.632	-1.315	0.487	0.63	-1.393	0.25	0.645	NaN	NaN	NaN	NaN	NaN	NaN	NaN	NaN	NaN	-1.306	0.789	0.312	-1.326	0.634	0.281	-1.312	0.512	0.312	-1.308	0.415	0.291	NaN	NaN	NaN	NaN	NaN	NaN
411	2.055	-1.443	0.898	0.518	NaN	NaN	NaN	NaN	NaN	NaN	-1.343	0.595	0.686	-1.33	0.394	0.632	-1.315	0.486	0.631	-1.393	0.25	0.645	NaN	NaN	NaN	NaN	NaN	NaN	NaN	NaN	NaN	-1.306	0.789	0.313	-1.326	0.634	0.281	-1.312	0.512	0.312	-1.308	0.416	0.291	NaN	NaN	NaN	NaN	NaN	NaN
412	2.06	-1.443	0.898	0.519	NaN	NaN	NaN	NaN	NaN	NaN	-1.343	0.595	0.686	-1.33	0.394	0.632	-1.315	0.486	0.631	-1.393	0.25	0.645	NaN	NaN	NaN	NaN	NaN	NaN	NaN	NaN	NaN	-1.306	0.789	0.313	-1.326	0.634	0.282	-1.313	0.512	0.312	-1.307	0.416	0.291	NaN	NaN	NaN	NaN	NaN	NaN
413	2.065	-1.443	0.898	0.519	NaN	NaN	NaN	NaN	NaN	NaN	-1.343	0.595	0.687	-1.33	0.394	0.632	-1.315	0.486	0.631	-1.393	0.25	0.645	NaN	NaN	NaN	NaN	NaN	NaN	NaN	NaN	NaN	-1.306	0.789	0.313	-1.326	0.634	0.282	-1.313	0.512	0.312	-1.306	0.416	0.291	NaN	NaN	NaN	NaN	NaN	NaN
414	2.07	-1.443	0.898	0.519	NaN	NaN	NaN	NaN	NaN	NaN	-1.343	0.595	0.687	-1.33	0.394	0.632	-1.315	0.486	0.631	-1.393	0.25	0.645	NaN	NaN	NaN	NaN	NaN	NaN	NaN	NaN	NaN	-1.306	0.789	0.313	-1.326	0.634	0.283	-1.312	0.512	0.312	-1.306	0.417	0.291	NaN	NaN	NaN	NaN	NaN	NaN
415	2.075	-1.442	0.898	0.519	NaN	NaN	NaN	NaN	NaN	NaN	-1.343	0.595	0.687	-1.33	0.394	0.633	-1.315	0.486	0.631	-1.393	0.25	0.645	NaN	NaN	NaN	NaN	NaN	NaN	NaN	NaN	NaN	-1.306	0.789	0.314	-1.325	0.634	0.283	-1.311	0.512	0.312	-1.306	0.416	0.291	NaN	NaN	NaN	NaN	NaN	NaN
416	2.08	-1.442	0.898	0.52	NaN	NaN	NaN	NaN	NaN	NaN	-1.342	0.595	0.687	-1.33	0.394	0.633	-1.315	0.486	0.631	-1.393	0.25	0.645	NaN	NaN	NaN	NaN	NaN	NaN	NaN	NaN	NaN	-1.306	0.789	0.314	-1.325	0.634	0.283	-1.311	0.513	0.312	-1.307	0.416	0.291	NaN	NaN	NaN	NaN	NaN	NaN
417	2.085	-1.442	0.898	0.52	NaN	NaN	NaN	NaN	NaN	NaN	-1.342	0.594	0.687	-1.33	0.394	0.633	-1.314	0.486	0.631	-1.393	0.25	0.645	NaN	NaN	NaN	NaN	NaN	NaN	NaN	NaN	NaN	-1.306	0.789	0.314	-1.325	0.634	0.283	-1.311	0.513	0.312	-1.306	0.416	0.291	NaN	NaN	NaN	NaN	NaN	NaN
418	2.09	-1.442	0.898	0.52	NaN	NaN	NaN	NaN	NaN	NaN	-1.342	0.594	0.687	-1.33	0.394	0.633	-1.314	0.486	0.631	-1.393	0.25	0.645	NaN	NaN	NaN	NaN	NaN	NaN	NaN	NaN	NaN	-1.306	0.789	0.314	-1.325	0.634	0.283	-1.311	0.513	0.312	-1.305	0.416	0.291	NaN	NaN	NaN	NaN	NaN	NaN
419	2.095	-1.442	0.897	0.52	NaN	NaN	NaN	NaN	NaN	NaN	-1.342	0.594	0.687	-1.33	0.394	0.633	-1.314	0.486	0.631	-1.393	0.25	0.645	NaN	NaN	NaN	NaN	NaN	NaN	NaN	NaN	NaN	-1.306	0.789	0.314	-1.325	0.634	0.283	-1.311	0.512	0.312	-1.305	0.416	0.291	NaN	NaN	NaN	NaN	NaN	NaN
420	2.1	-1.442	0.897	0.52	NaN	NaN	NaN	NaN	NaN	NaN	-1.342	0.594	0.688	-1.33	0.394	0.633	-1.314	0.486	0.631	-1.393	0.25	0.645	NaN	NaN	NaN	NaN	NaN	NaN	NaN	NaN	NaN	-1.307	0.79	0.315	-1.324	0.634	0.283	-1.31	0.513	0.312	-1.305	0.415	0.292	NaN	NaN	NaN	NaN	NaN	NaN
421	2.105	-1.442	0.897	0.521	NaN	NaN	NaN	NaN	NaN	NaN	-1.342	0.594	0.688	-1.33	0.394	0.633	-1.314	0.486	0.632	-1.393	0.25	0.645	NaN	NaN	NaN	NaN	NaN	NaN	NaN	NaN	NaN	-1.307	0.79	0.315	-1.324	0.634	0.284	-1.31	0.513	0.312	-1.305	0.416	0.292	NaN	NaN	NaN	NaN	NaN	NaN
422	2.11	-1.442	0.898	0.521	NaN	NaN	NaN	NaN	NaN	NaN	-1.342	0.595	0.688	-1.33	0.394	0.633	-1.314	0.486	0.632	-1.393	0.25	0.646	NaN	NaN	NaN	NaN	NaN	NaN	NaN	NaN	NaN	-1.307	0.79	0.315	-1.323	0.634	0.284	-1.309	0.513	0.313	-1.304	0.414	0.293	NaN	NaN	NaN	NaN	NaN	NaN
423	2.115	-1.442	0.898	0.521	NaN	NaN	NaN	NaN	NaN	NaN	-1.342	0.594	0.688	-1.33	0.394	0.634	-1.314	0.486	0.632	-1.393	0.25	0.646	NaN	NaN	NaN	NaN	NaN	NaN	NaN	NaN	NaN	-1.307	0.79	0.315	-1.323	0.634	0.284	-1.307	0.511	0.314	-1.302	0.412	0.294	NaN	NaN	NaN	NaN	NaN	NaN
424	2.12	-1.442	0.898	0.521	NaN	NaN	NaN	NaN	NaN	NaN	-1.342	0.594	0.688	-1.33	0.394	0.634	-1.314	0.486	0.632	-1.393	0.25	0.646	NaN	NaN	NaN	NaN	NaN	NaN	NaN	NaN	NaN	-1.307	0.79	0.315	-1.322	0.634	0.284	-1.307	0.511	0.315	-1.302	0.414	0.294	NaN	NaN	NaN	NaN	NaN	NaN
425	2.125	-1.442	0.898	0.522	NaN	NaN	NaN	NaN	NaN	NaN	-1.342	0.594	0.688	-1.33	0.394	0.634	-1.314	0.486	0.632	-1.393	0.25	0.646	NaN	NaN	NaN	NaN	NaN	NaN	NaN	NaN	NaN	-1.307	0.79	0.315	-1.322	0.634	0.284	-1.306	0.511	0.315	-1.302	0.414	0.294	NaN	NaN	NaN	NaN	NaN	NaN
426	2.13	-1.442	0.898	0.522	NaN	NaN	NaN	NaN	NaN	NaN	-1.342	0.594	0.688	-1.33	0.394	0.634	-1.314	0.486	0.632	-1.393	0.25	0.646	NaN	NaN	NaN	NaN	NaN	NaN	NaN	NaN	NaN	-1.307	0.79	0.316	-1.322	0.634	0.284	-1.306	0.511	0.315	-1.303	0.413	0.295	NaN	NaN	NaN	NaN	NaN	NaN
427	2.135	-1.442	0.898	0.522	NaN	NaN	NaN	NaN	NaN	NaN	-1.342	0.594	0.689	-1.33	0.394	0.634	-1.314	0.486	0.632	-1.393	0.25	0.646	NaN	NaN	NaN	NaN	NaN	NaN	NaN	NaN	NaN	-1.307	0.789	0.316	-1.322	0.634	0.284	-1.306	0.511	0.315	-1.302	0.413	0.295	NaN	NaN	NaN	NaN	NaN	NaN
428	2.14	-1.442	0.898	0.522	NaN	NaN	NaN	NaN	NaN	NaN	-1.342	0.594	0.689	-1.33	0.394	0.634	-1.314	0.486	0.633	-1.393	0.25	0.646	NaN	NaN	NaN	NaN	NaN	NaN	NaN	NaN	NaN	-1.307	0.789	0.316	-1.321	0.633	0.285	-1.305	0.511	0.315	-1.302	0.413	0.295	NaN	NaN	NaN	NaN	NaN	NaN
429	2.145	-1.442	0.898	0.522	NaN	NaN	NaN	NaN	NaN	NaN	-1.342	0.595	0.689	-1.33	0.394	0.634	-1.314	0.486	0.633	-1.393	0.25	0.646	NaN	NaN	NaN	NaN	NaN	NaN	NaN	NaN	NaN	-1.307	0.789	0.316	-1.321	0.633	0.285	-1.305	0.511	0.315	-1.3	0.413	0.294	NaN	NaN	NaN	NaN	NaN	NaN
430	2.15	-1.442	0.898	0.523	NaN	NaN	NaN	NaN	NaN	NaN	-1.342	0.595	0.689	-1.33	0.394	0.634	-1.314	0.486	0.633	-1.393	0.25	0.646	NaN	NaN	NaN	NaN	NaN	NaN	NaN	NaN	NaN	-1.307	0.789	0.316	-1.32	0.634	0.285	-1.305	0.511	0.315	-1.299	0.414	0.294	NaN	NaN	NaN	NaN	NaN	NaN
431	2.155	-1.442	0.898	0.523	NaN	NaN	NaN	NaN	NaN	NaN	-1.342	0.595	0.689	-1.33	0.394	0.634	-1.314	0.486	0.633	-1.393	0.25	0.646	NaN	NaN	NaN	NaN	NaN	NaN	NaN	NaN	NaN	-1.307	0.789	0.317	-1.32	0.633	0.285	-1.304	0.511	0.315	-1.299	0.414	0.294	NaN	NaN	NaN	NaN	NaN	NaN
432	2.16	-1.442	0.898	0.523	NaN	NaN	NaN	NaN	NaN	NaN	-1.342	0.595	0.689	-1.33	0.394	0.634	-1.314	0.486	0.633	-1.393	0.25	0.646	NaN	NaN	NaN	NaN	NaN	NaN	NaN	NaN	NaN	-1.306	0.789	0.317	-1.319	0.633	0.285	-1.304	0.511	0.314	-1.298	0.415	0.293	NaN	NaN	NaN	NaN	NaN	NaN
433	2.165	-1.442	0.898	0.523	NaN	NaN	NaN	NaN	NaN	NaN	-1.342	0.595	0.69	-1.33	0.394	0.635	-1.314	0.486	0.633	-1.393	0.25	0.646	NaN	NaN	NaN	NaN	NaN	NaN	NaN	NaN	NaN	-1.306	0.789	0.317	-1.319	0.633	0.286	-1.304	0.511	0.314	-1.298	0.415	0.294	NaN	NaN	NaN	NaN	NaN	NaN
434	2.17	-1.442	0.898	0.523	NaN	NaN	NaN	NaN	NaN	NaN	-1.342	0.594	0.69	-1.33	0.394	0.635	-1.314	0.486	0.634	-1.393	0.25	0.646	NaN	NaN	NaN	NaN	NaN	NaN	NaN	NaN	NaN	-1.306	0.789	0.317	-1.318	0.633	0.286	-1.303	0.512	0.315	-1.298	0.415	0.294	NaN	NaN	NaN	NaN	NaN	NaN
435	2.175	-1.442	0.897	0.524	NaN	NaN	NaN	NaN	NaN	NaN	-1.342	0.594	0.69	-1.329	0.394	0.635	-1.314	0.486	0.634	-1.393	0.25	0.646	NaN	NaN	NaN	NaN	NaN	NaN	NaN	NaN	NaN	-1.306	0.789	0.317	-1.318	0.633	0.286	-1.302	0.512	0.315	-1.297	0.415	0.294	NaN	NaN	NaN	NaN	NaN	NaN
436	2.18	-1.442	0.897	0.524	NaN	NaN	NaN	NaN	NaN	NaN	-1.341	0.594	0.69	-1.329	0.394	0.635	-1.314	0.486	0.634	-1.393	0.25	0.646	NaN	NaN	NaN	NaN	NaN	NaN	NaN	NaN	NaN	-1.307	0.789	0.317	-1.317	0.633	0.286	-1.301	0.511	0.316	-1.296	0.414	0.295	NaN	NaN	NaN	NaN	NaN	NaN
437	2.185	-1.442	0.897	0.524	NaN	NaN	NaN	NaN	NaN	NaN	-1.341	0.594	0.69	-1.329	0.394	0.635	-1.314	0.486	0.634	-1.393	0.25	0.646	NaN	NaN	NaN	NaN	NaN	NaN	NaN	NaN	NaN	-1.307	0.789	0.317	-1.317	0.633	0.286	-1.301	0.511	0.317	-1.296	0.414	0.295	NaN	NaN	NaN	NaN	NaN	NaN
438	2.19	-1.442	0.897	0.524	NaN	NaN	NaN	NaN	NaN	NaN	-1.341	0.594	0.69	-1.329	0.394	0.635	-1.314	0.486	0.634	-1.393	0.25	0.646	NaN	NaN	NaN	NaN	NaN	NaN	NaN	NaN	NaN	-1.307	0.789	0.317	-1.317	0.633	0.286	-1.3	0.511	0.317	-1.295	0.413	0.296	NaN	NaN	NaN	NaN	NaN	NaN
439	2.195	-1.442	0.897	0.524	NaN	NaN	NaN	NaN	NaN	NaN	-1.341	0.594	0.691	-1.329	0.394	0.635	-1.314	0.486	0.634	-1.393	0.25	0.646	NaN	NaN	NaN	NaN	NaN	NaN	NaN	NaN	NaN	-1.307	0.789	0.318	-1.316	0.633	0.286	-1.299	0.511	0.317	-1.294	0.413	0.296	NaN	NaN	NaN	NaN	NaN	NaN
440	2.2	-1.442	0.897	0.525	NaN	NaN	NaN	NaN	NaN	NaN	-1.341	0.594	0.691	-1.329	0.394	0.635	-1.314	0.486	0.634	-1.393	0.25	0.646	NaN	NaN	NaN	NaN	NaN	NaN	NaN	NaN	NaN	-1.307	0.789	0.318	-1.316	0.633	0.287	-1.299	0.51	0.317	-1.293	0.413	0.296	NaN	NaN	NaN	NaN	NaN	NaN
441	2.205	-1.442	0.897	0.525	NaN	NaN	NaN	NaN	NaN	NaN	-1.341	0.594	0.691	-1.329	0.393	0.635	-1.314	0.486	0.635	-1.393	0.25	0.646	NaN	NaN	NaN	NaN	NaN	NaN	NaN	NaN	NaN	-1.307	0.789	0.318	-1.315	0.633	0.287	-1.298	0.51	0.318	-1.293	0.413	0.296	NaN	NaN	NaN	NaN	NaN	NaN
442	2.21	-1.442	0.897	0.525	NaN	NaN	NaN	NaN	NaN	NaN	-1.341	0.594	0.691	-1.329	0.393	0.635	-1.314	0.486	0.635	-1.393	0.25	0.646	NaN	NaN	NaN	NaN	NaN	NaN	NaN	NaN	NaN	-1.307	0.789	0.318	-1.314	0.633	0.287	-1.298	0.51	0.318	-1.292	0.413	0.296	NaN	NaN	NaN	NaN	NaN	NaN
443	2.215	-1.442	0.897	0.525	NaN	NaN	NaN	NaN	NaN	NaN	-1.341	0.594	0.692	-1.329	0.393	0.635	-1.313	0.485	0.635	-1.393	0.25	0.646	NaN	NaN	NaN	NaN	NaN	NaN	NaN	NaN	NaN	-1.307	0.789	0.318	-1.314	0.633	0.287	-1.297	0.51	0.318	-1.292	0.413	0.296	NaN	NaN	NaN	NaN	NaN	NaN
444	2.22	-1.442	0.897	0.525	NaN	NaN	NaN	NaN	NaN	NaN	-1.341	0.594	0.692	-1.329	0.393	0.635	-1.313	0.485	0.635	-1.393	0.25	0.646	NaN	NaN	NaN	NaN	NaN	NaN	NaN	NaN	NaN	-1.308	0.789	0.319	-1.314	0.633	0.287	-1.297	0.51	0.318	-1.292	0.413	0.297	NaN	NaN	NaN	NaN	NaN	NaN
445	2.225	-1.442	0.897	0.525	NaN	NaN	NaN	NaN	NaN	NaN	-1.341	0.594	0.692	-1.329	0.394	0.635	-1.313	0.485	0.635	-1.393	0.25	0.646	NaN	NaN	NaN	NaN	NaN	NaN	NaN	NaN	NaN	-1.308	0.789	0.319	-1.314	0.633	0.287	-1.297	0.51	0.318	-1.292	0.413	0.297	NaN	NaN	NaN	NaN	NaN	NaN
446	2.23	-1.442	0.897	0.525	NaN	NaN	NaN	NaN	NaN	NaN	-1.341	0.594	0.692	-1.329	0.394	0.636	-1.313	0.485	0.635	-1.393	0.25	0.646	NaN	NaN	NaN	NaN	NaN	NaN	NaN	NaN	NaN	-1.308	0.789	0.319	-1.314	0.633	0.287	-1.297	0.511	0.318	-1.292	0.413	0.297	NaN	NaN	NaN	NaN	NaN	NaN
447	2.235	-1.442	0.897	0.526	NaN	NaN	NaN	NaN	NaN	NaN	NaN	NaN	NaN	-1.329	0.394	0.636	-1.313	0.485	0.635	-1.393	0.25	0.646	NaN	NaN	NaN	NaN	NaN	NaN	NaN	NaN	NaN	-1.308	0.789	0.319	-1.314	0.633	0.287	-1.297	0.511	0.319	-1.292	0.413	0.297	NaN	NaN	NaN	NaN	NaN	NaN
448	2.24	-1.441	0.897	0.526	NaN	NaN	NaN	NaN	NaN	NaN	NaN	NaN	NaN	-1.329	0.394	0.636	-1.313	0.485	0.635	-1.393	0.25	0.646	NaN	NaN	NaN	NaN	NaN	NaN	NaN	NaN	NaN	-1.308	0.789	0.319	-1.314	0.633	0.287	-1.296	0.511	0.319	-1.292	0.413	0.297	NaN	NaN	NaN	NaN	NaN	NaN
449	2.245	-1.441	0.897	0.526	NaN	NaN	NaN	NaN	NaN	NaN	NaN	NaN	NaN	-1.329	0.394	0.636	-1.313	0.485	0.635	-1.393	0.25	0.646	NaN	NaN	NaN	NaN	NaN	NaN	NaN	NaN	NaN	-1.307	0.789	0.32	-1.314	0.633	0.288	-1.296	0.511	0.319	-1.292	0.413	0.297	NaN	NaN	NaN	NaN	NaN	NaN
450	2.25	-1.441	0.897	0.526	NaN	NaN	NaN	NaN	NaN	NaN	NaN	NaN	NaN	-1.329	0.394	0.636	-1.313	0.485	0.635	-1.393	0.25	0.646	NaN	NaN	NaN	NaN	NaN	NaN	NaN	NaN	NaN	-1.307	0.789	0.32	-1.313	0.633	0.288	-1.296	0.511	0.319	-1.292	0.413	0.297	NaN	NaN	NaN	NaN	NaN	NaN
451	2.255	-1.441	0.897	0.526	NaN	NaN	NaN	NaN	NaN	NaN	NaN	NaN	NaN	-1.329	0.393	0.636	-1.313	0.485	0.635	-1.393	0.25	0.646	NaN	NaN	NaN	NaN	NaN	NaN	NaN	NaN	NaN	-1.307	0.789	0.32	-1.313	0.633	0.288	-1.296	0.511	0.319	-1.292	0.413	0.297	NaN	NaN	NaN	NaN	NaN	NaN
452	2.26	-1.441	0.897	0.526	NaN	NaN	NaN	NaN	NaN	NaN	NaN	NaN	NaN	-1.329	0.393	0.636	-1.313	0.485	0.635	-1.393	0.25	0.646	NaN	NaN	NaN	NaN	NaN	NaN	NaN	NaN	NaN	-1.307	0.789	0.32	-1.313	0.633	0.288	-1.296	0.51	0.319	-1.292	0.413	0.297	NaN	NaN	NaN	NaN	NaN	NaN
453	2.265	-1.441	0.897	0.527	NaN	NaN	NaN	NaN	NaN	NaN	NaN	NaN	NaN	-1.328	0.393	0.636	-1.313	0.485	0.635	-1.393	0.25	0.646	NaN	NaN	NaN	NaN	NaN	NaN	NaN	NaN	NaN	-1.307	0.789	0.32	-1.313	0.633	0.288	-1.296	0.51	0.319	-1.292	0.413	0.297	NaN	NaN	NaN	NaN	NaN	NaN
454	2.27	-1.441	0.897	0.527	NaN	NaN	NaN	NaN	NaN	NaN	NaN	NaN	NaN	-1.328	0.393	0.636	-1.313	0.485	0.635	-1.393	0.25	0.647	NaN	NaN	NaN	NaN	NaN	NaN	NaN	NaN	NaN	-1.307	0.789	0.32	-1.313	0.633	0.288	-1.296	0.51	0.32	-1.292	0.413	0.298	NaN	NaN	NaN	NaN	NaN	NaN
455	2.275	-1.441	0.897	0.527	NaN	NaN	NaN	NaN	NaN	NaN	-1.34	0.594	0.693	-1.328	0.393	0.636	-1.312	0.485	0.635	-1.393	0.25	0.647	NaN	NaN	NaN	NaN	NaN	NaN	NaN	NaN	NaN	-1.306	0.789	0.32	-1.313	0.633	0.288	-1.296	0.51	0.32	-1.292	0.413	0.298	NaN	NaN	NaN	NaN	NaN	NaN
456	2.28	-1.441	0.897	0.527	NaN	NaN	NaN	NaN	NaN	NaN	-1.339	0.593	0.693	-1.328	0.393	0.636	-1.312	0.485	0.636	-1.393	0.25	0.647	NaN	NaN	NaN	NaN	NaN	NaN	NaN	NaN	NaN	-1.306	0.789	0.32	-1.313	0.633	0.289	-1.296	0.51	0.32	-1.292	0.413	0.298	NaN	NaN	NaN	NaN	NaN	NaN
457	2.285	-1.441	0.897	0.527	NaN	NaN	NaN	NaN	NaN	NaN	-1.339	0.593	0.693	-1.328	0.393	0.636	-1.312	0.485	0.636	-1.393	0.25	0.647	NaN	NaN	NaN	NaN	NaN	NaN	NaN	NaN	NaN	-1.306	0.789	0.32	-1.313	0.633	0.289	-1.296	0.511	0.32	-1.292	0.414	0.298	NaN	NaN	NaN	NaN	NaN	NaN
458	2.29	-1.441	0.897	0.527	NaN	NaN	NaN	NaN	NaN	NaN	-1.339	0.593	0.693	-1.328	0.393	0.636	-1.312	0.485	0.636	-1.393	0.25	0.647	NaN	NaN	NaN	NaN	NaN	NaN	NaN	NaN	NaN	-1.306	0.789	0.32	-1.313	0.633	0.289	-1.296	0.511	0.32	-1.293	0.415	0.298	NaN	NaN	NaN	NaN	NaN	NaN
459	2.295	-1.44	0.896	0.527	NaN	NaN	NaN	NaN	NaN	NaN	-1.339	0.593	0.693	-1.328	0.393	0.636	-1.312	0.485	0.636	-1.393	0.25	0.647	NaN	NaN	NaN	NaN	NaN	NaN	NaN	NaN	NaN	-1.305	0.789	0.321	-1.313	0.633	0.289	-1.296	0.511	0.32	-1.293	0.415	0.298	NaN	NaN	NaN	NaN	NaN	NaN
460	2.3	-1.44	0.896	0.527	NaN	NaN	NaN	NaN	NaN	NaN	-1.339	0.593	0.693	-1.328	0.393	0.636	-1.312	0.485	0.636	-1.393	0.25	0.647	NaN	NaN	NaN	NaN	NaN	NaN	NaN	NaN	NaN	-1.305	0.789	0.321	-1.313	0.633	0.289	-1.296	0.511	0.32	-1.292	0.414	0.298	NaN	NaN	NaN	NaN	NaN	NaN
461	2.305	-1.44	0.896	0.527	NaN	NaN	NaN	NaN	NaN	NaN	-1.338	0.593	0.693	-1.328	0.393	0.637	-1.312	0.485	0.636	-1.393	0.25	0.647	NaN	NaN	NaN	NaN	NaN	NaN	NaN	NaN	NaN	-1.305	0.789	0.321	-1.313	0.633	0.289	-1.296	0.511	0.32	-1.293	0.415	0.298	NaN	NaN	NaN	NaN	NaN	NaN
462	2.31	-1.44	0.896	0.527	NaN	NaN	NaN	NaN	NaN	NaN	-1.338	0.593	0.693	-1.328	0.393	0.637	-1.312	0.485	0.636	-1.393	0.25	0.647	NaN	NaN	NaN	NaN	NaN	NaN	NaN	NaN	NaN	-1.305	0.789	0.321	-1.313	0.633	0.289	-1.296	0.511	0.32	-1.292	0.414	0.298	NaN	NaN	NaN	NaN	NaN	NaN
463	2.315	-1.44	0.896	0.527	NaN	NaN	NaN	NaN	NaN	NaN	-1.338	0.593	0.693	-1.328	0.393	0.637	-1.312	0.485	0.636	-1.393	0.25	0.647	NaN	NaN	NaN	NaN	NaN	NaN	NaN	NaN	NaN	-1.305	0.789	0.321	-1.313	0.633	0.29	-1.296	0.511	0.32	-1.293	0.415	0.298	NaN	NaN	NaN	NaN	NaN	NaN
464	2.32	-1.44	0.896	0.527	NaN	NaN	NaN	NaN	NaN	NaN	-1.338	0.593	0.693	-1.328	0.393	0.637	-1.312	0.485	0.636	-1.393	0.25	0.647	NaN	NaN	NaN	NaN	NaN	NaN	NaN	NaN	NaN	-1.305	0.789	0.321	-1.313	0.633	0.29	-1.296	0.511	0.32	-1.293	0.415	0.298	NaN	NaN	NaN	NaN	NaN	NaN
465	2.325	-1.44	0.896	0.528	NaN	NaN	NaN	NaN	NaN	NaN	-1.338	0.593	0.693	-1.328	0.393	0.637	-1.312	0.485	0.636	-1.392	0.25	0.647	NaN	NaN	NaN	NaN	NaN	NaN	NaN	NaN	NaN	-1.305	0.789	0.321	-1.313	0.633	0.29	-1.296	0.51	0.32	-1.293	0.415	0.298	NaN	NaN	NaN	NaN	NaN	NaN
466	2.33	-1.44	0.896	0.528	NaN	NaN	NaN	NaN	NaN	NaN	-1.338	0.593	0.693	-1.328	0.393	0.637	-1.312	0.485	0.636	-1.392	0.25	0.647	NaN	NaN	NaN	NaN	NaN	NaN	NaN	NaN	NaN	-1.304	0.789	0.322	-1.313	0.633	0.29	-1.296	0.51	0.321	-1.293	0.415	0.298	NaN	NaN	NaN	NaN	NaN	NaN
467	2.335	-1.44	0.896	0.528	NaN	NaN	NaN	NaN	NaN	NaN	-1.338	0.593	0.693	-1.328	0.393	0.637	-1.312	0.485	0.636	-1.392	0.25	0.647	NaN	NaN	NaN	NaN	NaN	NaN	NaN	NaN	NaN	-1.304	0.789	0.322	-1.313	0.633	0.29	-1.296	0.51	0.321	-1.293	0.415	0.298	NaN	NaN	NaN	NaN	NaN	NaN
468	2.34	-1.44	0.896	0.528	NaN	NaN	NaN	NaN	NaN	NaN	-1.338	0.593	0.693	-1.327	0.393	0.637	-1.311	0.485	0.637	-1.392	0.25	0.647	NaN	NaN	NaN	NaN	NaN	NaN	NaN	NaN	NaN	-1.304	0.789	0.322	-1.313	0.633	0.29	-1.296	0.51	0.321	-1.294	0.415	0.298	NaN	NaN	NaN	NaN	NaN	NaN
469	2.345	-1.44	0.896	0.528	NaN	NaN	NaN	NaN	NaN	NaN	-1.338	0.593	0.693	-1.327	0.393	0.637	-1.311	0.485	0.637	-1.392	0.25	0.647	NaN	NaN	NaN	NaN	NaN	NaN	NaN	NaN	NaN	-1.304	0.789	0.322	-1.313	0.633	0.29	-1.296	0.51	0.321	-1.294	0.415	0.298	NaN	NaN	NaN	NaN	NaN	NaN
470	2.35	-1.44	0.896	0.528	NaN	NaN	NaN	NaN	NaN	NaN	-1.338	0.593	0.693	-1.327	0.393	0.637	-1.311	0.485	0.637	-1.392	0.25	0.647	NaN	NaN	NaN	NaN	NaN	NaN	NaN	NaN	NaN	-1.304	0.789	0.322	-1.313	0.633	0.29	-1.297	0.51	0.321	-1.294	0.415	0.298	NaN	NaN	NaN	NaN	NaN	NaN
471	2.355	-1.44	0.896	0.529	NaN	NaN	NaN	NaN	NaN	NaN	-1.338	0.593	0.694	-1.327	0.393	0.637	-1.311	0.485	0.637	-1.392	0.25	0.647	NaN	NaN	NaN	NaN	NaN	NaN	NaN	NaN	NaN	-1.304	0.789	0.322	-1.313	0.633	0.29	-1.297	0.51	0.321	-1.294	0.415	0.298	NaN	NaN	NaN	NaN	NaN	NaN
472	2.36	-1.44	0.896	0.529	NaN	NaN	NaN	NaN	NaN	NaN	-1.338	0.593	0.694	-1.327	0.393	0.637	-1.311	0.485	0.637	-1.392	0.25	0.647	NaN	NaN	NaN	NaN	NaN	NaN	NaN	NaN	NaN	-1.304	0.789	0.322	-1.313	0.633	0.29	-1.297	0.51	0.321	-1.294	0.415	0.298	NaN	NaN	NaN	NaN	NaN	NaN
473	2.365	-1.439	0.896	0.529	NaN	NaN	NaN	NaN	NaN	NaN	-1.338	0.593	0.694	-1.327	0.393	0.637	-1.311	0.485	0.637	-1.392	0.25	0.647	NaN	NaN	NaN	NaN	NaN	NaN	NaN	NaN	NaN	-1.304	0.789	0.322	-1.313	0.633	0.29	-1.297	0.51	0.321	-1.294	0.415	0.298	NaN	NaN	NaN	NaN	NaN	NaN
474	2.37	-1.439	0.896	0.529	NaN	NaN	NaN	NaN	NaN	NaN	-1.338	0.593	0.694	-1.327	0.393	0.637	-1.311	0.485	0.637	-1.392	0.25	0.647	NaN	NaN	NaN	NaN	NaN	NaN	NaN	NaN	NaN	-1.304	0.789	0.322	-1.313	0.633	0.29	-1.297	0.51	0.321	-1.294	0.415	0.298	NaN	NaN	NaN	NaN	NaN	NaN
475	2.375	-1.439	0.896	0.529	NaN	NaN	NaN	NaN	NaN	NaN	-1.338	0.593	0.694	-1.327	0.393	0.637	-1.311	0.485	0.637	-1.392	0.25	0.647	NaN	NaN	NaN	NaN	NaN	NaN	NaN	NaN	NaN	-1.304	0.789	0.322	-1.313	0.634	0.29	-1.297	0.51	0.321	-1.294	0.415	0.298	NaN	NaN	NaN	NaN	NaN	NaN
476	2.38	-1.439	0.896	0.529	NaN	NaN	NaN	NaN	NaN	NaN	-1.338	0.593	0.694	-1.327	0.393	0.637	-1.31	0.485	0.637	-1.392	0.25	0.647	NaN	NaN	NaN	NaN	NaN	NaN	NaN	NaN	NaN	-1.304	0.789	0.323	-1.313	0.634	0.29	-1.297	0.51	0.321	-1.295	0.415	0.298	NaN	NaN	NaN	NaN	NaN	NaN
477	2.385	-1.439	0.896	0.529	NaN	NaN	NaN	NaN	NaN	NaN	-1.338	0.593	0.694	-1.327	0.393	0.637	-1.31	0.485	0.637	-1.392	0.25	0.647	NaN	NaN	NaN	NaN	NaN	NaN	NaN	NaN	NaN	-1.304	0.789	0.323	-1.313	0.633	0.29	-1.297	0.51	0.321	-1.295	0.415	0.298	NaN	NaN	NaN	NaN	NaN	NaN
478	2.39	-1.439	0.896	0.529	NaN	NaN	NaN	NaN	NaN	NaN	-1.338	0.593	0.694	-1.327	0.393	0.637	-1.31	0.485	0.637	-1.392	0.25	0.647	NaN	NaN	NaN	NaN	NaN	NaN	NaN	NaN	NaN	-1.304	0.789	0.323	-1.313	0.633	0.29	-1.297	0.51	0.321	-1.295	0.415	0.298	NaN	NaN	NaN	NaN	NaN	NaN
479	2.395	-1.439	0.896	0.529	NaN	NaN	NaN	NaN	NaN	NaN	-1.337	0.593	0.694	-1.327	0.393	0.637	-1.31	0.485	0.637	-1.392	0.25	0.647	NaN	NaN	NaN	NaN	NaN	NaN	NaN	NaN	NaN	-1.304	0.789	0.323	-1.313	0.634	0.29	-1.297	0.51	0.321	-1.295	0.415	0.298	NaN	NaN	NaN	NaN	NaN	NaN
480	2.4	-1.439	0.896	0.529	NaN	NaN	NaN	NaN	NaN	NaN	-1.337	0.593	0.694	-1.326	0.393	0.637	-1.31	0.485	0.637	-1.392	0.25	0.647	NaN	NaN	NaN	NaN	NaN	NaN	NaN	NaN	NaN	-1.304	0.789	0.323	-1.313	0.634	0.29	-1.297	0.51	0.321	-1.295	0.415	0.298	NaN	NaN	NaN	NaN	NaN	NaN
481	2.405	-1.439	0.896	0.53	NaN	NaN	NaN	NaN	NaN	NaN	-1.337	0.592	0.694	-1.326	0.393	0.637	-1.31	0.485	0.637	-1.392	0.25	0.647	NaN	NaN	NaN	NaN	NaN	NaN	NaN	NaN	NaN	-1.304	0.789	0.323	-1.313	0.634	0.29	-1.297	0.51	0.321	-1.295	0.415	0.298	NaN	NaN	NaN	NaN	NaN	NaN
482	2.41	-1.439	0.896	0.53	NaN	NaN	NaN	NaN	NaN	NaN	-1.337	0.592	0.694	-1.326	0.393	0.637	-1.31	0.485	0.637	-1.392	0.25	0.647	NaN	NaN	NaN	NaN	NaN	NaN	NaN	NaN	NaN	-1.304	0.789	0.323	-1.313	0.633	0.29	-1.298	0.511	0.321	-1.295	0.415	0.298	NaN	NaN	NaN	NaN	NaN	NaN
483	2.415	-1.439	0.896	0.53	NaN	NaN	NaN	NaN	NaN	NaN	-1.336	0.592	0.694	-1.326	0.393	0.637	-1.31	0.485	0.637	-1.391	0.25	0.647	NaN	NaN	NaN	NaN	NaN	NaN	NaN	NaN	NaN	-1.304	0.789	0.323	-1.313	0.633	0.29	-1.299	0.512	0.32	-1.295	0.415	0.298	NaN	NaN	NaN	NaN	NaN	NaN
484	2.42	-1.439	0.896	0.53	NaN	NaN	NaN	NaN	NaN	NaN	-1.336	0.593	0.695	-1.326	0.393	0.637	-1.31	0.485	0.637	-1.391	0.25	0.647	NaN	NaN	NaN	NaN	NaN	NaN	NaN	NaN	NaN	-1.304	0.789	0.323	-1.313	0.633	0.291	-1.298	0.511	0.321	-1.295	0.415	0.298	NaN	NaN	NaN	NaN	NaN	NaN
485	2.425	-1.439	0.896	0.53	NaN	NaN	NaN	NaN	NaN	NaN	-1.336	0.593	0.695	-1.326	0.393	0.638	-1.31	0.485	0.637	-1.391	0.25	0.647	NaN	NaN	NaN	NaN	NaN	NaN	NaN	NaN	NaN	-1.304	0.789	0.323	-1.313	0.633	0.291	-1.298	0.511	0.321	-1.295	0.415	0.298	NaN	NaN	NaN	NaN	NaN	NaN
486	2.43	-1.439	0.896	0.53	NaN	NaN	NaN	NaN	NaN	NaN	-1.336	0.593	0.695	-1.326	0.393	0.638	-1.31	0.485	0.637	-1.391	0.25	0.647	NaN	NaN	NaN	NaN	NaN	NaN	NaN	NaN	NaN	-1.304	0.789	0.323	-1.313	0.634	0.291	-1.298	0.511	0.321	-1.295	0.415	0.298	NaN	NaN	NaN	NaN	NaN	NaN
487	2.435	-1.439	0.896	0.53	NaN	NaN	NaN	NaN	NaN	NaN	-1.336	0.593	0.695	-1.326	0.393	0.638	-1.31	0.485	0.637	-1.391	0.25	0.648	NaN	NaN	NaN	NaN	NaN	NaN	NaN	NaN	NaN	-1.304	0.789	0.323	-1.314	0.634	0.291	-1.299	0.511	0.321	-1.295	0.415	0.298	NaN	NaN	NaN	NaN	NaN	NaN
488	2.44	-1.439	0.896	0.53	NaN	NaN	NaN	NaN	NaN	NaN	-1.336	0.593	0.695	-1.326	0.393	0.638	-1.309	0.485	0.637	-1.391	0.25	0.648	NaN	NaN	NaN	NaN	NaN	NaN	NaN	NaN	NaN	-1.304	0.789	0.324	-1.314	0.634	0.291	-1.3	0.512	0.32	-1.295	0.415	0.298	NaN	NaN	NaN	NaN	NaN	NaN
489	2.445	-1.438	0.896	0.531	NaN	NaN	NaN	NaN	NaN	NaN	-1.336	0.593	0.695	-1.325	0.393	0.638	-1.309	0.485	0.637	-1.391	0.25	0.648	NaN	NaN	NaN	NaN	NaN	NaN	NaN	NaN	NaN	-1.304	0.789	0.324	-1.314	0.634	0.291	-1.3	0.512	0.32	-1.295	0.415	0.298	NaN	NaN	NaN	NaN	NaN	NaN
490	2.45	-1.438	0.896	0.531	NaN	NaN	NaN	NaN	NaN	NaN	-1.336	0.593	0.695	-1.325	0.393	0.638	-1.309	0.485	0.638	-1.391	0.25	0.648	NaN	NaN	NaN	NaN	NaN	NaN	NaN	NaN	NaN	-1.304	0.789	0.324	-1.314	0.634	0.291	-1.3	0.512	0.32	-1.295	0.415	0.298	NaN	NaN	NaN	NaN	NaN	NaN
491	2.455	-1.438	0.896	0.531	NaN	NaN	NaN	NaN	NaN	NaN	-1.336	0.593	0.695	-1.325	0.393	0.638	-1.309	0.485	0.638	-1.391	0.25	0.648	NaN	NaN	NaN	NaN	NaN	NaN	NaN	NaN	NaN	-1.304	0.789	0.324	-1.314	0.634	0.291	-1.3	0.513	0.32	-1.295	0.415	0.298	NaN	NaN	NaN	NaN	NaN	NaN
492	2.46	-1.438	0.896	0.531	NaN	NaN	NaN	NaN	NaN	NaN	-1.336	0.593	0.695	-1.325	0.393	0.638	-1.309	0.485	0.638	-1.391	0.25	0.648	NaN	NaN	NaN	NaN	NaN	NaN	NaN	NaN	NaN	-1.304	0.789	0.324	-1.314	0.634	0.291	-1.3	0.513	0.32	-1.295	0.415	0.298	NaN	NaN	NaN	NaN	NaN	NaN
493	2.465	-1.438	0.896	0.531	NaN	NaN	NaN	NaN	NaN	NaN	-1.336	0.593	0.695	-1.325	0.393	0.638	-1.309	0.485	0.638	-1.391	0.25	0.648	NaN	NaN	NaN	NaN	NaN	NaN	NaN	NaN	NaN	-1.304	0.789	0.324	-1.314	0.634	0.291	-1.3	0.513	0.32	-1.295	0.415	0.298	NaN	NaN	NaN	NaN	NaN	NaN
494	2.47	-1.438	0.896	0.531	NaN	NaN	NaN	NaN	NaN	NaN	-1.336	0.593	0.695	-1.325	0.393	0.638	-1.309	0.485	0.638	-1.391	0.25	0.648	NaN	NaN	NaN	NaN	NaN	NaN	NaN	NaN	NaN	-1.304	0.789	0.324	-1.314	0.634	0.291	-1.3	0.513	0.32	-1.295	0.415	0.298	NaN	NaN	NaN	NaN	NaN	NaN
495	2.475	-1.438	0.896	0.531	NaN	NaN	NaN	NaN	NaN	NaN	-1.336	0.593	0.695	-1.325	0.393	0.638	-1.309	0.485	0.638	-1.391	0.25	0.648	NaN	NaN	NaN	NaN	NaN	NaN	NaN	NaN	NaN	-1.305	0.79	0.324	-1.314	0.634	0.291	-1.3	0.513	0.32	-1.295	0.415	0.298	NaN	NaN	NaN	NaN	NaN	NaN
496	2.48	-1.438	0.896	0.531	NaN	NaN	NaN	NaN	NaN	NaN	-1.336	0.593	0.695	-1.325	0.393	0.638	-1.309	0.485	0.638	-1.391	0.25	0.648	NaN	NaN	NaN	NaN	NaN	NaN	NaN	NaN	NaN	-1.305	0.79	0.324	-1.315	0.634	0.291	-1.3	0.513	0.32	-1.295	0.415	0.298	NaN	NaN	NaN	NaN	NaN	NaN
497	2.485	-1.438	0.896	0.532	NaN	NaN	NaN	NaN	NaN	NaN	-1.336	0.593	0.696	-1.325	0.393	0.638	-1.309	0.485	0.638	-1.391	0.25	0.648	NaN	NaN	NaN	NaN	NaN	NaN	NaN	NaN	NaN	-1.305	0.79	0.324	-1.315	0.635	0.292	-1.3	0.513	0.32	-1.295	0.415	0.298	NaN	NaN	NaN	NaN	NaN	NaN
498	2.49	-1.438	0.896	0.532	NaN	NaN	NaN	NaN	NaN	NaN	-1.336	0.593	0.696	-1.325	0.393	0.638	-1.309	0.485	0.638	-1.391	0.25	0.648	NaN	NaN	NaN	NaN	NaN	NaN	NaN	NaN	NaN	-1.305	0.79	0.324	-1.315	0.635	0.292	-1.3	0.513	0.32	-1.295	0.415	0.298	NaN	NaN	NaN	NaN	NaN	NaN
499	2.495	-1.438	0.897	0.532	NaN	NaN	NaN	NaN	NaN	NaN	-1.336	0.593	0.696	-1.325	0.393	0.638	-1.309	0.485	0.638	-1.391	0.25	0.648	NaN	NaN	NaN	NaN	NaN	NaN	NaN	NaN	NaN	-1.305	0.79	0.324	-1.315	0.635	0.292	-1.3	0.513	0.32	-1.295	0.415	0.298	NaN	NaN	NaN	NaN	NaN	NaN
500	2.5	-1.438	0.897	0.532	NaN	NaN	NaN	NaN	NaN	NaN	-1.336	0.593	0.696	-1.325	0.393	0.638	-1.309	0.485	0.638	-1.391	0.25	0.648	NaN	NaN	NaN	NaN	NaN	NaN	NaN	NaN	NaN	-1.305	0.791	0.324	-1.315	0.635	0.292	-1.3	0.513	0.32	-1.295	0.414	0.298	NaN	NaN	NaN	NaN	NaN	NaN
501	2.505	-1.438	0.897	0.532	NaN	NaN	NaN	NaN	NaN	NaN	-1.336	0.593	0.696	-1.325	0.393	0.638	-1.309	0.485	0.638	-1.391	0.25	0.648	NaN	NaN	NaN	NaN	NaN	NaN	NaN	NaN	NaN	-1.305	0.791	0.324	-1.314	0.635	0.292	-1.3	0.513	0.32	-1.293	0.414	0.298	NaN	NaN	NaN	NaN	NaN	NaN
502	2.51	-1.438	0.897	0.532	NaN	NaN	NaN	NaN	NaN	NaN	-1.336	0.593	0.696	-1.325	0.393	0.638	-1.309	0.485	0.638	-1.391	0.25	0.648	NaN	NaN	NaN	NaN	NaN	NaN	NaN	NaN	NaN	-1.305	0.791	0.324	-1.314	0.635	0.292	-1.3	0.513	0.32	-1.294	0.414	0.298	NaN	NaN	NaN	NaN	NaN	NaN
503	2.515	-1.438	0.897	0.532	NaN	NaN	NaN	NaN	NaN	NaN	-1.336	0.593	0.696	-1.325	0.393	0.638	-1.309	0.485	0.638	-1.391	0.25	0.648	NaN	NaN	NaN	NaN	NaN	NaN	NaN	NaN	NaN	-1.305	0.791	0.324	-1.314	0.635	0.292	-1.3	0.513	0.32	-1.294	0.414	0.298	NaN	NaN	NaN	NaN	NaN	NaN
504	2.52	-1.438	0.897	0.532	NaN	NaN	NaN	NaN	NaN	NaN	-1.336	0.593	0.696	-1.325	0.393	0.638	-1.309	0.485	0.638	-1.391	0.25	0.648	NaN	NaN	NaN	NaN	NaN	NaN	NaN	NaN	NaN	-1.305	0.791	0.324	-1.314	0.635	0.292	-1.299	0.513	0.32	-1.294	0.414	0.298	NaN	NaN	NaN	NaN	NaN	NaN
505	2.525	-1.438	0.897	0.532	NaN	NaN	NaN	NaN	NaN	NaN	-1.336	0.593	0.696	-1.325	0.393	0.638	-1.309	0.485	0.638	-1.391	0.25	0.648	NaN	NaN	NaN	NaN	NaN	NaN	NaN	NaN	NaN	-1.305	0.791	0.325	-1.313	0.635	0.292	-1.299	0.513	0.32	-1.294	0.415	0.298	NaN	NaN	NaN	NaN	NaN	NaN
506	2.53	-1.438	0.897	0.532	NaN	NaN	NaN	NaN	NaN	NaN	-1.336	0.593	0.696	-1.325	0.393	0.638	-1.309	0.485	0.638	-1.391	0.25	0.648	NaN	NaN	NaN	NaN	NaN	NaN	NaN	NaN	NaN	-1.305	0.791	0.325	-1.313	0.635	0.292	-1.299	0.513	0.32	-1.294	0.415	0.298	NaN	NaN	NaN	NaN	NaN	NaN
507	2.535	-1.438	0.897	0.532	NaN	NaN	NaN	NaN	NaN	NaN	-1.336	0.593	0.696	-1.325	0.393	0.638	-1.309	0.485	0.638	-1.391	0.25	0.648	NaN	NaN	NaN	NaN	NaN	NaN	NaN	NaN	NaN	-1.305	0.791	0.325	-1.312	0.635	0.292	-1.299	0.513	0.32	-1.294	0.415	0.298	NaN	NaN	NaN	NaN	NaN	NaN
508	2.54	-1.438	0.897	0.532	NaN	NaN	NaN	NaN	NaN	NaN	-1.336	0.593	0.696	-1.325	0.393	0.638	-1.309	0.485	0.638	-1.391	0.25	0.648	NaN	NaN	NaN	NaN	NaN	NaN	NaN	NaN	NaN	-1.305	0.791	0.325	-1.312	0.635	0.292	-1.299	0.513	0.32	-1.294	0.415	0.298	NaN	NaN	NaN	NaN	NaN	NaN
509	2.545	-1.438	0.897	0.532	NaN	NaN	NaN	NaN	NaN	NaN	-1.336	0.593	0.696	-1.325	0.393	0.638	-1.309	0.485	0.639	-1.391	0.25	0.648	NaN	NaN	NaN	NaN	NaN	NaN	NaN	NaN	NaN	-1.305	0.791	0.325	-1.312	0.635	0.292	-1.299	0.513	0.32	-1.294	0.416	0.298	NaN	NaN	NaN	NaN	NaN	NaN
510	2.55	-1.438	0.897	0.533	NaN	NaN	NaN	NaN	NaN	NaN	-1.336	0.593	0.696	-1.325	0.393	0.638	-1.309	0.485	0.639	-1.391	0.25	0.648	NaN	NaN	NaN	NaN	NaN	NaN	NaN	NaN	NaN	-1.305	0.791	0.325	-1.312	0.635	0.292	-1.299	0.513	0.32	-1.294	0.416	0.298	NaN	NaN	NaN	NaN	NaN	NaN
511	2.555	-1.438	0.897	0.533	NaN	NaN	NaN	NaN	NaN	NaN	-1.336	0.593	0.696	-1.325	0.393	0.638	-1.309	0.484	0.639	-1.391	0.25	0.648	NaN	NaN	NaN	NaN	NaN	NaN	NaN	NaN	NaN	-1.305	0.791	0.325	-1.312	0.636	0.292	-1.298	0.514	0.32	-1.293	0.416	0.298	NaN	NaN	NaN	NaN	NaN	NaN
512	2.56	-1.438	0.897	0.533	NaN	NaN	NaN	NaN	NaN	NaN	-1.336	0.593	0.696	-1.325	0.393	0.638	-1.309	0.484	0.639	-1.391	0.25	0.648	NaN	NaN	NaN	NaN	NaN	NaN	NaN	NaN	NaN	-1.305	0.791	0.325	-1.311	0.636	0.292	-1.298	0.514	0.32	-1.293	0.416	0.298	NaN	NaN	NaN	NaN	NaN	NaN
513	2.565	-1.438	0.897	0.533	NaN	NaN	NaN	NaN	NaN	NaN	-1.336	0.593	0.696	-1.325	0.393	0.638	-1.309	0.484	0.639	-1.391	0.25	0.648	NaN	NaN	NaN	NaN	NaN	NaN	NaN	NaN	NaN	-1.305	0.791	0.325	-1.311	0.636	0.292	-1.297	0.514	0.32	-1.293	0.416	0.298	NaN	NaN	NaN	NaN	NaN	NaN
514	2.57	-1.438	0.897	0.533	NaN	NaN	NaN	NaN	NaN	NaN	-1.336	0.593	0.696	-1.325	0.393	0.639	-1.309	0.484	0.639	-1.391	0.25	0.648	NaN	NaN	NaN	NaN	NaN	NaN	NaN	NaN	NaN	-1.305	0.791	0.325	-1.31	0.636	0.293	-1.297	0.514	0.32	-1.292	0.416	0.298	NaN	NaN	NaN	NaN	NaN	NaN
515	2.575	-1.438	0.897	0.533	NaN	NaN	NaN	NaN	NaN	NaN	-1.336	0.593	0.696	-1.325	0.392	0.639	-1.309	0.484	0.639	-1.391	0.25	0.648	NaN	NaN	NaN	NaN	NaN	NaN	NaN	NaN	NaN	-1.305	0.791	0.325	-1.31	0.636	0.293	-1.296	0.514	0.32	-1.291	0.416	0.297	NaN	NaN	NaN	NaN	NaN	NaN
516	2.58	-1.438	0.897	0.533	NaN	NaN	NaN	NaN	NaN	NaN	-1.336	0.593	0.696	-1.325	0.392	0.639	-1.309	0.484	0.639	-1.391	0.25	0.648	NaN	NaN	NaN	NaN	NaN	NaN	NaN	NaN	NaN	-1.305	0.791	0.325	-1.31	0.637	0.292	-1.296	0.514	0.32	-1.29	0.416	0.297	NaN	NaN	NaN	NaN	NaN	NaN
517	2.585	-1.438	0.898	0.533	NaN	NaN	NaN	NaN	NaN	NaN	-1.336	0.593	0.696	-1.325	0.392	0.639	-1.309	0.484	0.639	-1.391	0.25	0.648	NaN	NaN	NaN	NaN	NaN	NaN	NaN	NaN	NaN	-1.305	0.792	0.325	-1.309	0.637	0.292	-1.295	0.514	0.32	-1.291	0.416	0.298	NaN	NaN	NaN	NaN	NaN	NaN
518	2.59	-1.438	0.898	0.533	NaN	NaN	NaN	NaN	NaN	NaN	NaN	NaN	NaN	-1.325	0.392	0.639	-1.309	0.484	0.639	-1.391	0.25	0.648	NaN	NaN	NaN	NaN	NaN	NaN	NaN	NaN	NaN	-1.305	0.792	0.325	-1.308	0.637	0.292	-1.293	0.513	0.321	-1.291	0.417	0.298	NaN	NaN	NaN	NaN	NaN	NaN
519	2.595	-1.438	0.898	0.534	NaN	NaN	NaN	NaN	NaN	NaN	NaN	NaN	NaN	-1.325	0.392	0.639	-1.309	0.484	0.639	-1.391	0.25	0.648	NaN	NaN	NaN	NaN	NaN	NaN	NaN	NaN	NaN	-1.305	0.792	0.325	-1.307	0.637	0.292	-1.292	0.513	0.322	-1.29	0.417	0.298	NaN	NaN	NaN	NaN	NaN	NaN
520	2.6	-1.438	0.898	0.534	NaN	NaN	NaN	NaN	NaN	NaN	-1.335	0.593	0.696	-1.325	0.392	0.639	-1.309	0.484	0.639	-1.391	0.25	0.648	NaN	NaN	NaN	NaN	NaN	NaN	NaN	NaN	NaN	-1.305	0.792	0.325	-1.307	0.637	0.292	-1.291	0.513	0.322	-1.289	0.417	0.297	NaN	NaN	NaN	NaN	NaN	NaN
521	2.605	-1.438	0.898	0.534	NaN	NaN	NaN	NaN	NaN	NaN	-1.335	0.593	0.696	-1.325	0.392	0.639	-1.309	0.484	0.639	-1.391	0.25	0.648	NaN	NaN	NaN	NaN	NaN	NaN	NaN	NaN	NaN	-1.305	0.792	0.325	-1.306	0.637	0.292	-1.291	0.513	0.322	-1.289	0.417	0.298	NaN	NaN	NaN	NaN	NaN	NaN
522	2.61	-1.438	0.898	0.534	NaN	NaN	NaN	NaN	NaN	NaN	-1.335	0.593	0.696	-1.325	0.392	0.639	-1.309	0.484	0.639	-1.391	0.25	0.648	NaN	NaN	NaN	NaN	NaN	NaN	NaN	NaN	NaN	-1.306	0.793	0.325	-1.305	0.637	0.292	-1.29	0.513	0.322	-1.288	0.416	0.298	NaN	NaN	NaN	NaN	NaN	NaN
523	2.615	-1.438	0.898	0.534	NaN	NaN	NaN	NaN	NaN	NaN	-1.335	0.593	0.696	-1.325	0.392	0.639	-1.309	0.484	0.639	-1.391	0.25	0.648	NaN	NaN	NaN	NaN	NaN	NaN	NaN	NaN	NaN	-1.306	0.793	0.325	-1.304	0.638	0.292	-1.289	0.513	0.322	-1.286	0.415	0.298	NaN	NaN	NaN	NaN	NaN	NaN
524	2.62	-1.438	0.898	0.534	NaN	NaN	NaN	NaN	NaN	NaN	-1.335	0.593	0.696	-1.325	0.392	0.639	-1.309	0.484	0.639	-1.391	0.25	0.648	NaN	NaN	NaN	NaN	NaN	NaN	NaN	NaN	NaN	-1.306	0.793	0.325	-1.303	0.638	0.292	-1.288	0.513	0.321	-1.285	0.415	0.298	NaN	NaN	NaN	NaN	NaN	NaN
525	2.625	-1.438	0.898	0.534	NaN	NaN	NaN	NaN	NaN	NaN	-1.335	0.593	0.696	-1.325	0.392	0.639	-1.309	0.484	0.639	-1.391	0.25	0.648	NaN	NaN	NaN	NaN	NaN	NaN	NaN	NaN	NaN	-1.306	0.793	0.325	-1.301	0.638	0.292	-1.288	0.514	0.321	-1.284	0.414	0.299	NaN	NaN	NaN	NaN	NaN	NaN
526	2.63	-1.438	0.898	0.534	NaN	NaN	NaN	NaN	NaN	NaN	-1.335	0.592	0.696	-1.325	0.392	0.639	-1.309	0.484	0.639	-1.391	0.25	0.648	NaN	NaN	NaN	NaN	NaN	NaN	NaN	NaN	NaN	-1.307	0.794	0.325	-1.301	0.638	0.292	-1.287	0.514	0.321	-1.282	0.414	0.299	NaN	NaN	NaN	NaN	NaN	NaN
527	2.635	-1.438	0.898	0.534	NaN	NaN	NaN	NaN	NaN	NaN	-1.335	0.592	0.697	-1.326	0.392	0.639	-1.309	0.484	0.639	-1.391	0.25	0.648	NaN	NaN	NaN	NaN	NaN	NaN	NaN	NaN	NaN	-1.307	0.794	0.325	-1.3	0.638	0.292	-1.286	0.514	0.32	-1.281	0.414	0.299	NaN	NaN	NaN	NaN	NaN	NaN
528	2.64	-1.439	0.898	0.535	NaN	NaN	NaN	NaN	NaN	NaN	-1.335	0.592	0.697	-1.326	0.392	0.639	-1.309	0.484	0.639	-1.391	0.25	0.648	NaN	NaN	NaN	NaN	NaN	NaN	NaN	NaN	NaN	-1.307	0.794	0.325	-1.299	0.639	0.292	-1.285	0.515	0.32	-1.28	0.415	0.298	NaN	NaN	NaN	NaN	NaN	NaN
529	2.645	-1.439	0.898	0.535	NaN	NaN	NaN	NaN	NaN	NaN	-1.335	0.592	0.697	-1.326	0.392	0.639	-1.309	0.484	0.639	-1.391	0.25	0.648	NaN	NaN	NaN	NaN	NaN	NaN	NaN	NaN	NaN	-1.307	0.794	0.325	-1.297	0.639	0.292	-1.284	0.515	0.32	-1.279	0.415	0.298	NaN	NaN	NaN	NaN	NaN	NaN
530	2.65	-1.439	0.898	0.535	NaN	NaN	NaN	NaN	NaN	NaN	-1.335	0.593	0.697	-1.326	0.392	0.639	-1.309	0.484	0.639	-1.391	0.25	0.648	NaN	NaN	NaN	NaN	NaN	NaN	NaN	NaN	NaN	-1.307	0.794	0.325	-1.296	0.639	0.292	-1.284	0.515	0.32	-1.278	0.415	0.298	NaN	NaN	NaN	NaN	NaN	NaN
531	2.655	-1.439	0.898	0.535	NaN	NaN	NaN	NaN	NaN	NaN	-1.335	0.593	0.697	-1.326	0.392	0.639	-1.309	0.484	0.639	-1.392	0.25	0.648	NaN	NaN	NaN	NaN	NaN	NaN	NaN	NaN	NaN	-1.307	0.794	0.325	-1.295	0.64	0.292	-1.282	0.515	0.32	-1.277	0.416	0.297	NaN	NaN	NaN	NaN	NaN	NaN
532	2.66	-1.439	0.898	0.535	NaN	NaN	NaN	NaN	NaN	NaN	-1.335	0.593	0.697	-1.326	0.392	0.639	-1.309	0.484	0.639	-1.392	0.25	0.648	NaN	NaN	NaN	NaN	NaN	NaN	NaN	NaN	NaN	-1.307	0.794	0.325	-1.293	0.639	0.292	-1.28	0.514	0.321	-1.276	0.417	0.297	NaN	NaN	NaN	NaN	NaN	NaN
533	2.665	-1.439	0.899	0.535	NaN	NaN	NaN	NaN	NaN	NaN	-1.335	0.593	0.697	-1.326	0.393	0.639	-1.309	0.484	0.639	-1.392	0.25	0.648	NaN	NaN	NaN	NaN	NaN	NaN	NaN	NaN	NaN	-1.307	0.794	0.325	-1.292	0.64	0.292	-1.278	0.514	0.321	-1.276	0.417	0.298	NaN	NaN	NaN	NaN	NaN	NaN
534	2.67	-1.439	0.899	0.536	NaN	NaN	NaN	NaN	NaN	NaN	-1.335	0.593	0.697	-1.326	0.393	0.639	-1.309	0.484	0.64	-1.392	0.25	0.648	NaN	NaN	NaN	NaN	NaN	NaN	NaN	NaN	NaN	-1.307	0.794	0.325	-1.291	0.639	0.292	-1.277	0.514	0.321	-1.275	0.417	0.298	NaN	NaN	NaN	NaN	NaN	NaN
535	2.675	-1.439	0.899	0.536	NaN	NaN	NaN	NaN	NaN	NaN	-1.335	0.593	0.697	-1.326	0.393	0.639	-1.309	0.484	0.64	-1.392	0.25	0.648	NaN	NaN	NaN	NaN	NaN	NaN	NaN	NaN	NaN	-1.307	0.794	0.325	-1.289	0.639	0.292	-1.276	0.514	0.321	-1.273	0.416	0.299	NaN	NaN	NaN	NaN	NaN	NaN
536	2.68	-1.439	0.899	0.536	NaN	NaN	NaN	NaN	NaN	NaN	-1.335	0.593	0.698	-1.326	0.393	0.64	-1.31	0.485	0.64	-1.392	0.25	0.649	NaN	NaN	NaN	NaN	NaN	NaN	NaN	NaN	NaN	-1.307	0.794	0.325	-1.288	0.639	0.292	-1.275	0.515	0.321	-1.27	0.415	0.299	NaN	NaN	NaN	NaN	NaN	NaN
537	2.685	-1.439	0.899	0.536	NaN	NaN	NaN	NaN	NaN	NaN	-1.335	0.593	0.698	-1.326	0.393	0.64	-1.31	0.485	0.64	-1.393	0.251	0.649	NaN	NaN	NaN	NaN	NaN	NaN	NaN	NaN	NaN	-1.308	0.794	0.325	-1.286	0.639	0.292	-1.273	0.515	0.32	-1.269	0.415	0.299	NaN	NaN	NaN	NaN	NaN	NaN
538	2.69	-1.439	0.899	0.536	NaN	NaN	NaN	NaN	NaN	NaN	-1.335	0.593	0.698	-1.326	0.393	0.64	-1.31	0.485	0.64	-1.392	0.25	0.649	NaN	NaN	NaN	NaN	NaN	NaN	NaN	NaN	NaN	-1.308	0.794	0.326	-1.284	0.639	0.292	-1.272	0.516	0.32	-1.268	0.416	0.299	NaN	NaN	NaN	NaN	NaN	NaN
539	2.695	-1.439	0.899	0.536	NaN	NaN	NaN	NaN	NaN	NaN	-1.335	0.593	0.698	-1.326	0.393	0.64	-1.31	0.485	0.641	-1.392	0.249	0.648	NaN	NaN	NaN	NaN	NaN	NaN	NaN	NaN	NaN	-1.308	0.794	0.326	-1.283	0.639	0.292	-1.27	0.515	0.321	-1.266	0.416	0.299	NaN	NaN	NaN	NaN	NaN	NaN
540	2.7	-1.439	0.899	0.536	NaN	NaN	NaN	NaN	NaN	NaN	-1.335	0.593	0.698	-1.327	0.393	0.64	-1.31	0.485	0.641	-1.393	0.25	0.649	NaN	NaN	NaN	NaN	NaN	NaN	NaN	NaN	NaN	-1.308	0.793	0.326	-1.282	0.639	0.292	-1.268	0.515	0.322	-1.265	0.417	0.299	NaN	NaN	NaN	NaN	NaN	NaN
541	2.705	-1.439	0.899	0.536	NaN	NaN	NaN	NaN	NaN	NaN	-1.335	0.593	0.698	-1.327	0.393	0.64	-1.31	0.485	0.641	-1.393	0.251	0.649	NaN	NaN	NaN	NaN	NaN	NaN	NaN	NaN	NaN	-1.308	0.793	0.326	-1.28	0.64	0.292	-1.266	0.515	0.322	-1.263	0.416	0.299	NaN	NaN	NaN	NaN	NaN	NaN
542	2.71	-1.439	0.899	0.536	NaN	NaN	NaN	NaN	NaN	NaN	-1.335	0.593	0.698	-1.327	0.393	0.64	-1.31	0.485	0.641	-1.393	0.25	0.649	NaN	NaN	NaN	NaN	NaN	NaN	NaN	NaN	NaN	-1.309	0.793	0.326	-1.279	0.64	0.292	-1.265	0.515	0.322	-1.261	0.416	0.299	NaN	NaN	NaN	NaN	NaN	NaN
543	2.715	-1.439	0.899	0.536	NaN	NaN	NaN	NaN	NaN	NaN	-1.335	0.593	0.699	-1.327	0.393	0.64	-1.31	0.485	0.641	-1.394	0.251	0.65	NaN	NaN	NaN	NaN	NaN	NaN	NaN	NaN	NaN	-1.309	0.793	0.326	-1.277	0.64	0.293	-1.263	0.515	0.321	-1.259	0.416	0.3	NaN	NaN	NaN	NaN	NaN	NaN
544	2.72	-1.439	0.899	0.536	NaN	NaN	NaN	NaN	NaN	NaN	-1.334	0.593	0.699	-1.327	0.393	0.64	-1.31	0.485	0.641	-1.394	0.251	0.65	NaN	NaN	NaN	NaN	NaN	NaN	NaN	NaN	NaN	-1.31	0.793	0.326	-1.276	0.64	0.293	-1.262	0.515	0.321	-1.259	0.417	0.3	NaN	NaN	NaN	NaN	NaN	NaN
545	2.725	-1.439	0.899	0.537	NaN	NaN	NaN	NaN	NaN	NaN	-1.334	0.593	0.699	-1.327	0.393	0.64	-1.31	0.485	0.641	-1.394	0.251	0.65	NaN	NaN	NaN	NaN	NaN	NaN	NaN	NaN	NaN	-1.31	0.793	0.325	-1.275	0.64	0.293	-1.261	0.516	0.321	-1.257	0.418	0.3	NaN	NaN	NaN	NaN	NaN	NaN
546	2.73	-1.439	0.899	0.537	NaN	NaN	NaN	NaN	NaN	NaN	-1.334	0.593	0.699	-1.327	0.393	0.64	-1.31	0.485	0.641	-1.394	0.251	0.65	NaN	NaN	NaN	NaN	NaN	NaN	NaN	NaN	NaN	-1.31	0.793	0.325	-1.273	0.639	0.293	-1.259	0.516	0.321	-1.256	0.418	0.3	NaN	NaN	NaN	NaN	NaN	NaN
547	2.735	-1.439	0.899	0.537	NaN	NaN	NaN	NaN	NaN	NaN	-1.334	0.593	0.699	-1.327	0.393	0.64	-1.31	0.485	0.641	-1.394	0.251	0.65	NaN	NaN	NaN	NaN	NaN	NaN	NaN	NaN	NaN	-1.31	0.793	0.325	-1.272	0.639	0.293	-1.256	0.515	0.322	-1.255	0.419	0.3	NaN	NaN	NaN	NaN	NaN	NaN
548	2.74	-1.439	0.899	0.537	NaN	NaN	NaN	NaN	NaN	NaN	-1.334	0.593	0.699	-1.327	0.393	0.64	-1.31	0.485	0.641	-1.394	0.251	0.65	NaN	NaN	NaN	NaN	NaN	NaN	NaN	NaN	NaN	-1.31	0.793	0.325	-1.27	0.639	0.293	-1.254	0.515	0.322	-1.253	0.418	0.3	NaN	NaN	NaN	NaN	NaN	NaN
549	2.745	-1.439	0.899	0.537	NaN	NaN	NaN	NaN	NaN	NaN	-1.334	0.593	0.699	-1.327	0.393	0.64	-1.31	0.485	0.641	-1.394	0.251	0.65	NaN	NaN	NaN	NaN	NaN	NaN	NaN	NaN	NaN	-1.31	0.793	0.325	-1.269	0.639	0.293	-1.253	0.515	0.322	-1.25	0.417	0.301	NaN	NaN	NaN	NaN	NaN	NaN
550	2.75	-1.439	0.899	0.537	NaN	NaN	NaN	NaN	NaN	NaN	-1.333	0.593	0.699	-1.327	0.392	0.641	-1.31	0.485	0.641	-1.394	0.251	0.65	NaN	NaN	NaN	NaN	NaN	NaN	NaN	NaN	NaN	-1.31	0.792	0.326	-1.268	0.639	0.293	-1.252	0.515	0.322	-1.249	0.417	0.301	NaN	NaN	NaN	NaN	NaN	NaN
551	2.755	-1.439	0.899	0.537	NaN	NaN	NaN	NaN	NaN	NaN	-1.333	0.594	0.699	-1.327	0.392	0.641	-1.31	0.485	0.641	-1.394	0.251	0.65	NaN	NaN	NaN	NaN	NaN	NaN	NaN	NaN	NaN	-1.31	0.792	0.326	-1.266	0.639	0.293	-1.251	0.516	0.322	-1.248	0.418	0.301	NaN	NaN	NaN	NaN	NaN	NaN
552	2.76	-1.438	0.899	0.537	NaN	NaN	NaN	NaN	NaN	NaN	-1.333	0.594	0.699	-1.327	0.392	0.641	-1.31	0.485	0.641	-1.394	0.251	0.65	NaN	NaN	NaN	NaN	NaN	NaN	NaN	NaN	NaN	-1.31	0.792	0.326	-1.265	0.639	0.293	-1.25	0.516	0.321	-1.247	0.419	0.301	NaN	NaN	NaN	NaN	NaN	NaN
553	2.765	-1.438	0.899	0.537	NaN	NaN	NaN	NaN	NaN	NaN	-1.333	0.594	0.7	-1.327	0.392	0.641	-1.31	0.485	0.641	-1.394	0.251	0.65	NaN	NaN	NaN	NaN	NaN	NaN	NaN	NaN	NaN	-1.31	0.791	0.326	-1.264	0.638	0.294	-1.249	0.516	0.321	-1.246	0.419	0.301	NaN	NaN	NaN	NaN	NaN	NaN
554	2.77	-1.438	0.899	0.537	NaN	NaN	NaN	NaN	NaN	NaN	-1.333	0.594	0.7	-1.327	0.392	0.641	-1.31	0.485	0.641	-1.394	0.251	0.65	NaN	NaN	NaN	NaN	NaN	NaN	NaN	NaN	NaN	-1.31	0.791	0.326	-1.263	0.638	0.294	-1.247	0.516	0.322	-1.245	0.42	0.301	NaN	NaN	NaN	NaN	NaN	NaN
555	2.775	-1.438	0.899	0.537	NaN	NaN	NaN	NaN	NaN	NaN	-1.333	0.594	0.7	-1.327	0.392	0.641	-1.31	0.485	0.641	-1.394	0.251	0.65	NaN	NaN	NaN	NaN	NaN	NaN	NaN	NaN	NaN	-1.31	0.791	0.326	-1.263	0.638	0.293	-1.245	0.515	0.323	-1.244	0.42	0.301	NaN	NaN	NaN	NaN	NaN	NaN
556	2.78	-1.438	0.899	0.537	NaN	NaN	NaN	NaN	NaN	NaN	-1.333	0.594	0.7	-1.327	0.392	0.641	-1.31	0.485	0.641	-1.394	0.251	0.65	NaN	NaN	NaN	NaN	NaN	NaN	NaN	NaN	NaN	-1.311	0.791	0.325	-1.262	0.638	0.293	-1.244	0.515	0.323	-1.242	0.419	0.302	NaN	NaN	NaN	NaN	NaN	NaN
557	2.785	-1.438	0.899	0.537	NaN	NaN	NaN	NaN	NaN	NaN	-1.333	0.594	0.7	-1.327	0.392	0.641	-1.31	0.485	0.641	-1.394	0.251	0.65	NaN	NaN	NaN	NaN	NaN	NaN	NaN	NaN	NaN	-1.311	0.791	0.325	-1.262	0.638	0.293	-1.243	0.515	0.323	-1.24	0.419	0.302	NaN	NaN	NaN	NaN	NaN	NaN
558	2.79	-1.437	0.899	0.537	NaN	NaN	NaN	NaN	NaN	NaN	-1.332	0.594	0.7	-1.327	0.392	0.641	-1.31	0.485	0.641	-1.394	0.251	0.65	NaN	NaN	NaN	NaN	NaN	NaN	NaN	NaN	NaN	-1.311	0.791	0.325	-1.261	0.638	0.293	-1.242	0.515	0.323	-1.239	0.419	0.302	NaN	NaN	NaN	NaN	NaN	NaN
559	2.795	-1.437	0.898	0.537	NaN	NaN	NaN	NaN	NaN	NaN	-1.332	0.593	0.7	-1.327	0.392	0.641	-1.31	0.485	0.641	-1.394	0.251	0.65	NaN	NaN	NaN	NaN	NaN	NaN	NaN	NaN	NaN	-1.311	0.791	0.325	-1.261	0.638	0.293	-1.242	0.515	0.323	-1.238	0.419	0.302	NaN	NaN	NaN	NaN	NaN	NaN
560	2.8	-1.437	0.898	0.536	NaN	NaN	NaN	NaN	NaN	NaN	-1.332	0.593	0.7	-1.327	0.392	0.641	-1.31	0.485	0.641	-1.394	0.251	0.65	NaN	NaN	NaN	NaN	NaN	NaN	NaN	NaN	NaN	-1.311	0.791	0.325	-1.26	0.638	0.293	-1.241	0.515	0.323	-1.237	0.419	0.302	NaN	NaN	NaN	NaN	NaN	NaN
561	2.805	-1.437	0.898	0.536	NaN	NaN	NaN	NaN	NaN	NaN	-1.331	0.593	0.7	-1.327	0.392	0.641	-1.31	0.485	0.641	-1.394	0.251	0.65	NaN	NaN	NaN	NaN	NaN	NaN	NaN	NaN	NaN	-1.311	0.79	0.325	-1.26	0.638	0.293	-1.241	0.516	0.323	-1.236	0.42	0.302	NaN	NaN	NaN	NaN	NaN	NaN
562	2.81	-1.437	0.898	0.536	NaN	NaN	NaN	NaN	NaN	NaN	-1.331	0.593	0.7	-1.326	0.392	0.641	-1.31	0.485	0.641	-1.394	0.251	0.65	NaN	NaN	NaN	NaN	NaN	NaN	NaN	NaN	NaN	-1.311	0.79	0.325	-1.26	0.637	0.293	-1.24	0.516	0.322	-1.236	0.42	0.302	NaN	NaN	NaN	NaN	NaN	NaN
563	2.815	-1.436	0.898	0.536	NaN	NaN	NaN	NaN	NaN	NaN	-1.33	0.593	0.7	-1.326	0.392	0.641	-1.309	0.485	0.641	-1.394	0.251	0.65	NaN	NaN	NaN	NaN	NaN	NaN	NaN	NaN	NaN	-1.31	0.79	0.325	-1.259	0.637	0.293	-1.24	0.516	0.322	-1.234	0.42	0.302	NaN	NaN	NaN	NaN	NaN	NaN
564	2.82	-1.436	0.898	0.536	NaN	NaN	NaN	NaN	NaN	NaN	-1.33	0.593	0.7	-1.326	0.392	0.641	-1.309	0.485	0.641	-1.394	0.251	0.65	NaN	NaN	NaN	NaN	NaN	NaN	NaN	NaN	NaN	-1.31	0.789	0.325	-1.259	0.637	0.293	-1.239	0.516	0.322	-1.233	0.42	0.303	NaN	NaN	NaN	NaN	NaN	NaN
565	2.825	-1.436	0.898	0.535	NaN	NaN	NaN	NaN	NaN	NaN	-1.33	0.594	0.7	-1.326	0.392	0.64	-1.309	0.485	0.641	-1.394	0.251	0.65	NaN	NaN	NaN	NaN	NaN	NaN	NaN	NaN	NaN	-1.309	0.789	0.325	-1.259	0.637	0.293	-1.238	0.516	0.323	-1.231	0.419	0.304	NaN	NaN	NaN	NaN	NaN	NaN
566	2.83	-1.435	0.897	0.535	NaN	NaN	NaN	NaN	NaN	NaN	-1.33	0.594	0.7	-1.326	0.392	0.64	-1.309	0.485	0.641	-1.393	0.251	0.65	NaN	NaN	NaN	NaN	NaN	NaN	NaN	NaN	NaN	-1.309	0.788	0.325	-1.259	0.637	0.293	-1.237	0.515	0.324	-1.229	0.418	0.304	NaN	NaN	NaN	NaN	NaN	NaN
567	2.835	-1.435	0.897	0.535	NaN	NaN	NaN	NaN	NaN	NaN	-1.329	0.594	0.699	-1.326	0.392	0.64	-1.308	0.485	0.641	-1.393	0.251	0.65	NaN	NaN	NaN	NaN	NaN	NaN	NaN	NaN	NaN	-1.309	0.788	0.325	-1.259	0.637	0.293	-1.236	0.515	0.325	-1.228	0.418	0.304	NaN	NaN	NaN	NaN	NaN	NaN
568	2.84	-1.435	0.897	0.535	NaN	NaN	NaN	NaN	NaN	NaN	-1.329	0.594	0.699	-1.325	0.392	0.64	-1.308	0.485	0.641	-1.393	0.252	0.65	NaN	NaN	NaN	NaN	NaN	NaN	NaN	NaN	NaN	-1.308	0.788	0.325	-1.259	0.637	0.293	-1.235	0.514	0.324	-1.227	0.419	0.304	NaN	NaN	NaN	NaN	NaN	NaN
569	2.845	-1.435	0.897	0.535	NaN	NaN	NaN	NaN	NaN	NaN	-1.329	0.594	0.699	-1.325	0.392	0.64	-1.308	0.485	0.641	-1.393	0.252	0.65	NaN	NaN	NaN	NaN	NaN	NaN	NaN	NaN	NaN	-1.308	0.788	0.325	-1.259	0.637	0.293	-1.235	0.514	0.324	-1.226	0.419	0.305	NaN	NaN	NaN	NaN	NaN	NaN
570	2.85	-1.434	0.897	0.535	NaN	NaN	NaN	NaN	NaN	NaN	-1.329	0.593	0.699	-1.325	0.392	0.64	-1.308	0.485	0.641	-1.393	0.252	0.65	NaN	NaN	NaN	NaN	NaN	NaN	NaN	NaN	NaN	-1.308	0.788	0.325	-1.26	0.636	0.293	-1.234	0.514	0.324	-1.224	0.419	0.305	NaN	NaN	NaN	NaN	NaN	NaN
571	2.855	-1.434	0.897	0.534	NaN	NaN	NaN	NaN	NaN	NaN	-1.328	0.593	0.699	-1.324	0.393	0.64	-1.307	0.484	0.641	-1.393	0.252	0.65	NaN	NaN	NaN	NaN	NaN	NaN	NaN	NaN	NaN	-1.308	0.787	0.325	-1.26	0.636	0.293	-1.234	0.514	0.324	-1.222	0.419	0.306	NaN	NaN	NaN	NaN	NaN	NaN
572	2.86	-1.433	0.897	0.534	NaN	NaN	NaN	NaN	NaN	NaN	-1.328	0.593	0.699	-1.324	0.392	0.64	-1.307	0.484	0.64	-1.392	0.252	0.65	NaN	NaN	NaN	NaN	NaN	NaN	NaN	NaN	NaN	-1.308	0.788	0.324	-1.26	0.635	0.293	-1.233	0.515	0.324	-1.221	0.419	0.306	NaN	NaN	NaN	NaN	NaN	NaN
573	2.865	-1.433	0.897	0.534	NaN	NaN	NaN	NaN	NaN	NaN	-1.328	0.593	0.699	-1.324	0.392	0.64	-1.306	0.484	0.64	-1.391	0.25	0.649	NaN	NaN	NaN	NaN	NaN	NaN	NaN	NaN	NaN	-1.308	0.787	0.324	-1.259	0.635	0.293	-1.232	0.515	0.324	-1.22	0.42	0.306	NaN	NaN	NaN	NaN	NaN	NaN
574	2.87	-1.433	0.897	0.534	NaN	NaN	NaN	NaN	NaN	NaN	-1.327	0.593	0.699	-1.324	0.392	0.639	-1.306	0.484	0.64	-1.391	0.25	0.649	NaN	NaN	NaN	NaN	NaN	NaN	NaN	NaN	NaN	-1.307	0.787	0.324	-1.259	0.634	0.293	-1.232	0.515	0.324	-1.219	0.42	0.307	NaN	NaN	NaN	NaN	NaN	NaN
575	2.875	-1.432	0.897	0.534	NaN	NaN	NaN	NaN	NaN	NaN	-1.327	0.593	0.698	-1.324	0.392	0.639	-1.306	0.484	0.639	-1.391	0.25	0.649	NaN	NaN	NaN	NaN	NaN	NaN	NaN	NaN	NaN	-1.307	0.787	0.324	-1.259	0.634	0.294	-1.231	0.515	0.325	-1.217	0.419	0.307	NaN	NaN	NaN	NaN	NaN	NaN
576	2.88	-1.432	0.897	0.533	NaN	NaN	NaN	NaN	NaN	NaN	-1.326	0.593	0.698	-1.323	0.392	0.639	-1.306	0.484	0.639	-1.391	0.25	0.648	NaN	NaN	NaN	NaN	NaN	NaN	NaN	NaN	NaN	-1.306	0.786	0.324	-1.259	0.634	0.294	-1.23	0.514	0.325	-1.215	0.418	0.308	NaN	NaN	NaN	NaN	NaN	NaN
577	2.885	-1.431	0.897	0.533	NaN	NaN	NaN	NaN	NaN	NaN	-1.326	0.594	0.698	-1.323	0.392	0.639	-1.305	0.484	0.639	-1.391	0.25	0.648	NaN	NaN	NaN	NaN	NaN	NaN	NaN	NaN	NaN	-1.306	0.786	0.324	-1.259	0.633	0.294	-1.228	0.513	0.326	-1.213	0.418	0.308	NaN	NaN	NaN	NaN	NaN	NaN
578	2.89	-1.431	0.897	0.533	NaN	NaN	NaN	NaN	NaN	NaN	-1.325	0.594	0.698	-1.323	0.392	0.639	-1.305	0.484	0.639	-1.39	0.25	0.648	NaN	NaN	NaN	NaN	NaN	NaN	NaN	NaN	NaN	-1.306	0.786	0.323	-1.258	0.633	0.294	-1.227	0.513	0.326	-1.212	0.418	0.309	NaN	NaN	NaN	NaN	NaN	NaN
579	2.895	-1.43	0.897	0.532	NaN	NaN	NaN	NaN	NaN	NaN	-1.325	0.594	0.698	-1.323	0.392	0.639	-1.305	0.484	0.639	-1.39	0.25	0.648	NaN	NaN	NaN	NaN	NaN	NaN	NaN	NaN	NaN	-1.306	0.786	0.323	-1.258	0.632	0.294	-1.226	0.513	0.326	-1.211	0.418	0.309	-1.245	0.089	0.266	NaN	NaN	NaN
580	2.9	-1.43	0.897	0.532	NaN	NaN	NaN	NaN	NaN	NaN	-1.325	0.594	0.698	-1.323	0.392	0.639	-1.305	0.484	0.639	-1.39	0.25	0.648	NaN	NaN	NaN	NaN	NaN	NaN	NaN	NaN	NaN	-1.305	0.786	0.323	-1.257	0.632	0.294	-1.226	0.514	0.326	-1.21	0.418	0.309	-1.241	0.089	0.268	NaN	NaN	NaN
581	2.905	-1.429	0.896	0.531	NaN	NaN	NaN	NaN	NaN	NaN	-1.324	0.594	0.697	-1.322	0.392	0.639	-1.304	0.484	0.639	-1.39	0.251	0.648	NaN	NaN	NaN	NaN	NaN	NaN	NaN	NaN	NaN	-1.305	0.786	0.323	-1.257	0.632	0.294	-1.225	0.514	0.326	-1.209	0.419	0.31	-1.238	0.088	0.269	NaN	NaN	NaN
582	2.91	-1.429	0.896	0.531	NaN	NaN	NaN	NaN	NaN	NaN	-1.324	0.594	0.697	-1.322	0.392	0.638	-1.304	0.484	0.639	-1.39	0.251	0.648	NaN	NaN	NaN	NaN	NaN	NaN	NaN	NaN	NaN	-1.305	0.785	0.323	-1.256	0.632	0.294	-1.224	0.514	0.327	-1.208	0.419	0.311	-1.234	0.088	0.27	NaN	NaN	NaN
583	2.915	-1.428	0.896	0.531	NaN	NaN	NaN	NaN	NaN	NaN	-1.324	0.593	0.697	-1.322	0.392	0.638	-1.304	0.485	0.639	-1.39	0.251	0.648	NaN	NaN	NaN	NaN	NaN	NaN	NaN	NaN	NaN	-1.305	0.785	0.323	-1.256	0.632	0.294	-1.223	0.513	0.327	-1.206	0.419	0.311	-1.231	0.088	0.272	NaN	NaN	NaN
584	2.92	-1.427	0.896	0.53	NaN	NaN	NaN	NaN	NaN	NaN	-1.324	0.593	0.697	-1.322	0.392	0.638	-1.304	0.485	0.638	-1.389	0.251	0.648	NaN	NaN	NaN	NaN	NaN	NaN	NaN	NaN	NaN	-1.304	0.784	0.323	-1.255	0.632	0.294	-1.221	0.512	0.328	-1.204	0.418	0.311	-1.229	0.088	0.273	NaN	NaN	NaN
585	2.925	-1.427	0.896	0.53	NaN	NaN	NaN	NaN	NaN	NaN	-1.323	0.594	0.697	-1.321	0.392	0.638	-1.303	0.484	0.638	-1.389	0.251	0.648	NaN	NaN	NaN	NaN	NaN	NaN	NaN	NaN	NaN	-1.303	0.784	0.322	-1.254	0.631	0.294	-1.22	0.512	0.328	-1.201	0.417	0.312	-1.226	0.086	0.275	NaN	NaN	NaN
586	2.93	-1.426	0.896	0.529	NaN	NaN	NaN	NaN	NaN	NaN	-1.323	0.594	0.696	-1.321	0.392	0.638	-1.303	0.484	0.638	-1.389	0.251	0.648	NaN	NaN	NaN	NaN	NaN	NaN	NaN	NaN	NaN	-1.302	0.783	0.322	-1.253	0.63	0.294	-1.219	0.512	0.328	-1.198	0.416	0.312	-1.223	0.086	0.275	NaN	NaN	NaN
587	2.935	-1.426	0.896	0.529	NaN	NaN	NaN	NaN	NaN	NaN	-1.323	0.594	0.696	-1.321	0.393	0.638	-1.302	0.484	0.637	-1.389	0.251	0.648	NaN	NaN	NaN	NaN	NaN	NaN	NaN	NaN	NaN	-1.302	0.783	0.322	-1.251	0.629	0.295	-1.218	0.513	0.328	-1.196	0.416	0.313	-1.22	0.086	0.276	NaN	NaN	NaN
588	2.94	-1.425	0.895	0.528	NaN	NaN	NaN	NaN	NaN	NaN	-1.323	0.595	0.696	-1.321	0.393	0.637	-1.302	0.484	0.637	-1.388	0.251	0.648	NaN	NaN	NaN	NaN	NaN	NaN	NaN	NaN	NaN	-1.301	0.783	0.322	-1.25	0.628	0.295	-1.216	0.513	0.329	-1.194	0.417	0.313	-1.216	0.087	0.276	NaN	NaN	NaN
589	2.945	-1.424	0.895	0.527	NaN	NaN	NaN	NaN	NaN	NaN	-1.322	0.595	0.696	-1.32	0.392	0.637	-1.302	0.484	0.637	-1.388	0.251	0.648	NaN	NaN	NaN	NaN	NaN	NaN	NaN	NaN	NaN	-1.301	0.783	0.321	-1.249	0.628	0.294	-1.214	0.512	0.33	-1.191	0.416	0.314	-1.214	0.087	0.276	NaN	NaN	NaN
590	2.95	-1.424	0.895	0.527	NaN	NaN	NaN	NaN	NaN	NaN	-1.322	0.595	0.696	-1.32	0.392	0.637	-1.302	0.484	0.637	-1.388	0.251	0.648	NaN	NaN	NaN	NaN	NaN	NaN	NaN	NaN	NaN	-1.3	0.783	0.321	-1.247	0.627	0.294	-1.212	0.511	0.33	-1.189	0.416	0.315	-1.212	0.087	0.276	NaN	NaN	NaN
591	2.955	-1.423	0.895	0.526	NaN	NaN	NaN	NaN	NaN	NaN	-1.322	0.595	0.695	-1.32	0.392	0.637	-1.302	0.484	0.637	-1.388	0.251	0.648	NaN	NaN	NaN	NaN	NaN	NaN	NaN	NaN	NaN	-1.299	0.782	0.321	-1.246	0.627	0.295	-1.21	0.512	0.33	-1.187	0.417	0.315	-1.21	0.086	0.277	NaN	NaN	NaN
592	2.96	-1.423	0.895	0.525	NaN	NaN	NaN	NaN	NaN	NaN	-1.322	0.595	0.695	-1.32	0.392	0.637	-1.302	0.484	0.637	-1.388	0.251	0.648	NaN	NaN	NaN	NaN	NaN	NaN	NaN	NaN	NaN	-1.298	0.782	0.321	-1.244	0.626	0.294	-1.208	0.512	0.33	-1.185	0.417	0.316	-1.208	0.086	0.277	NaN	NaN	NaN
593	2.965	-1.422	0.894	0.525	NaN	NaN	NaN	NaN	NaN	NaN	-1.321	0.595	0.695	-1.32	0.392	0.637	-1.301	0.484	0.637	-1.388	0.251	0.648	NaN	NaN	NaN	NaN	NaN	NaN	NaN	NaN	NaN	-1.297	0.781	0.321	-1.242	0.626	0.294	-1.206	0.511	0.331	-1.183	0.417	0.316	-1.207	0.085	0.278	NaN	NaN	NaN
594	2.97	-1.421	0.894	0.524	NaN	NaN	NaN	NaN	NaN	NaN	-1.321	0.594	0.695	-1.319	0.392	0.636	-1.301	0.484	0.636	-1.388	0.251	0.648	NaN	NaN	NaN	NaN	NaN	NaN	NaN	NaN	NaN	-1.296	0.781	0.32	-1.241	0.626	0.294	-1.203	0.511	0.331	-1.181	0.416	0.317	-1.208	0.085	0.278	NaN	NaN	NaN
595	2.975	-1.42	0.894	0.523	NaN	NaN	NaN	NaN	NaN	NaN	-1.32	0.594	0.695	-1.319	0.392	0.636	-1.301	0.484	0.636	-1.387	0.251	0.648	NaN	NaN	NaN	NaN	NaN	NaN	NaN	NaN	NaN	-1.295	0.781	0.32	-1.239	0.625	0.294	-1.202	0.511	0.331	-1.179	0.415	0.317	-1.208	0.084	0.278	NaN	NaN	NaN
596	2.98	-1.42	0.894	0.523	NaN	NaN	NaN	NaN	NaN	NaN	-1.32	0.594	0.694	-1.319	0.392	0.636	-1.3	0.485	0.636	-1.387	0.251	0.648	NaN	NaN	NaN	NaN	NaN	NaN	NaN	NaN	NaN	-1.294	0.781	0.32	-1.237	0.624	0.294	-1.2	0.511	0.331	-1.177	0.414	0.318	-1.208	0.084	0.278	NaN	NaN	NaN
597	2.985	-1.419	0.894	0.522	NaN	NaN	NaN	NaN	NaN	NaN	-1.32	0.594	0.694	-1.319	0.392	0.636	-1.3	0.484	0.636	-1.387	0.251	0.648	NaN	NaN	NaN	NaN	NaN	NaN	NaN	NaN	NaN	-1.293	0.78	0.319	-1.235	0.623	0.294	-1.198	0.511	0.331	-1.175	0.413	0.318	-1.208	0.084	0.278	NaN	NaN	NaN
598	2.99	-1.418	0.893	0.521	NaN	NaN	NaN	NaN	NaN	NaN	-1.32	0.595	0.694	-1.319	0.392	0.636	-1.3	0.484	0.636	-1.387	0.252	0.648	NaN	NaN	NaN	NaN	NaN	NaN	NaN	NaN	NaN	-1.292	0.78	0.319	-1.233	0.622	0.294	-1.196	0.51	0.332	-1.174	0.414	0.318	-1.208	0.084	0.278	NaN	NaN	NaN
599	2.995	-1.417	0.893	0.52	NaN	NaN	NaN	NaN	NaN	NaN	-1.32	0.595	0.694	-1.319	0.393	0.636	-1.3	0.484	0.635	-1.387	0.252	0.648	NaN	NaN	NaN	NaN	NaN	NaN	NaN	NaN	NaN	-1.29	0.779	0.319	-1.231	0.622	0.294	-1.194	0.51	0.332	-1.174	0.414	0.318	-1.208	0.084	0.278	NaN	NaN	NaN
600	3	-1.416	0.892	0.52	NaN	NaN	NaN	NaN	NaN	NaN	-1.319	0.595	0.694	-1.319	0.393	0.636	-1.299	0.484	0.635	-1.387	0.252	0.647	NaN	NaN	NaN	NaN	NaN	NaN	NaN	NaN	NaN	-1.289	0.779	0.319	-1.229	0.621	0.294	-1.194	0.51	0.332	-1.172	0.413	0.319	-1.208	0.084	0.278	NaN	NaN	NaN
601	3.005	-1.415	0.892	0.519	NaN	NaN	NaN	NaN	NaN	NaN	-1.319	0.595	0.693	-1.319	0.392	0.636	-1.299	0.484	0.635	-1.387	0.252	0.647	NaN	NaN	NaN	NaN	NaN	NaN	NaN	NaN	NaN	-1.287	0.778	0.319	-1.227	0.621	0.294	-1.193	0.509	0.332	-1.171	0.412	0.319	-1.208	0.084	0.278	NaN	NaN	NaN
602	3.01	-1.414	0.892	0.518	NaN	NaN	NaN	NaN	NaN	NaN	-1.319	0.595	0.693	-1.318	0.392	0.635	-1.299	0.484	0.635	-1.387	0.252	0.647	NaN	NaN	NaN	NaN	NaN	NaN	NaN	NaN	NaN	-1.286	0.778	0.319	-1.226	0.621	0.293	-1.191	0.507	0.333	-1.171	0.412	0.319	-1.207	0.083	0.277	NaN	NaN	NaN
603	3.015	-1.413	0.892	0.517	NaN	NaN	NaN	NaN	NaN	NaN	-1.319	0.595	0.693	-1.318	0.392	0.635	-1.299	0.484	0.634	-1.387	0.252	0.647	NaN	NaN	NaN	NaN	NaN	NaN	NaN	NaN	NaN	-1.284	0.778	0.318	-1.225	0.621	0.293	-1.19	0.506	0.334	-1.171	0.413	0.319	-1.205	0.083	0.277	NaN	NaN	NaN
604	3.02	-1.412	0.891	0.516	NaN	NaN	NaN	NaN	NaN	NaN	-1.319	0.595	0.693	-1.318	0.392	0.635	-1.299	0.485	0.634	-1.387	0.252	0.647	NaN	NaN	NaN	NaN	NaN	NaN	NaN	NaN	NaN	-1.283	0.778	0.318	-1.224	0.621	0.293	-1.19	0.506	0.334	-1.17	0.412	0.319	-1.205	0.083	0.277	NaN	NaN	NaN
605	3.025	-1.411	0.891	0.515	NaN	NaN	NaN	NaN	NaN	NaN	-1.318	0.595	0.692	-1.318	0.392	0.635	-1.298	0.485	0.634	-1.388	0.253	0.647	NaN	NaN	NaN	NaN	NaN	NaN	NaN	NaN	NaN	-1.281	0.778	0.317	-1.223	0.621	0.292	-1.19	0.506	0.334	-1.169	0.411	0.319	-1.204	0.083	0.277	NaN	NaN	NaN
606	3.03	-1.41	0.891	0.514	NaN	NaN	NaN	NaN	NaN	NaN	-1.318	0.595	0.692	-1.317	0.392	0.634	-1.298	0.485	0.634	-1.389	0.254	0.647	NaN	NaN	NaN	NaN	NaN	NaN	NaN	NaN	NaN	-1.279	0.778	0.317	-1.222	0.621	0.292	-1.19	0.505	0.333	-1.168	0.411	0.319	-1.204	0.083	0.277	NaN	NaN	NaN
607	3.035	-1.409	0.891	0.513	NaN	NaN	NaN	NaN	NaN	NaN	NaN	NaN	NaN	-1.317	0.393	0.634	-1.297	0.484	0.634	-1.388	0.255	0.646	NaN	NaN	NaN	NaN	NaN	NaN	NaN	NaN	NaN	-1.277	0.777	0.317	-1.221	0.62	0.292	-1.189	0.505	0.333	-1.168	0.411	0.319	-1.204	0.083	0.277	NaN	NaN	NaN
608	3.04	-1.408	0.89	0.512	NaN	NaN	NaN	NaN	NaN	NaN	-1.318	0.595	0.691	-1.317	0.393	0.634	-1.296	0.484	0.633	-1.388	0.255	0.646	NaN	NaN	NaN	NaN	NaN	NaN	NaN	NaN	NaN	-1.275	0.777	0.317	-1.22	0.619	0.292	-1.189	0.505	0.333	-1.168	0.411	0.319	-1.204	0.083	0.277	NaN	NaN	NaN
609	3.045	-1.407	0.89	0.511	NaN	NaN	NaN	NaN	NaN	NaN	-1.318	0.595	0.691	-1.316	0.393	0.634	-1.296	0.484	0.633	-1.387	0.255	0.645	NaN	NaN	NaN	NaN	NaN	NaN	NaN	NaN	NaN	-1.273	0.777	0.316	-1.219	0.619	0.292	-1.188	0.505	0.332	-1.167	0.411	0.318	-1.204	0.083	0.277	NaN	NaN	NaN
610	3.05	-1.406	0.89	0.51	NaN	NaN	NaN	NaN	NaN	NaN	-1.317	0.596	0.69	-1.316	0.393	0.634	-1.295	0.484	0.633	-1.386	0.254	0.645	NaN	NaN	NaN	NaN	NaN	NaN	NaN	NaN	NaN	-1.271	0.777	0.316	-1.218	0.619	0.292	-1.187	0.505	0.332	-1.167	0.411	0.318	-1.204	0.083	0.277	NaN	NaN	NaN
611	3.055	-1.405	0.89	0.509	NaN	NaN	NaN	NaN	NaN	NaN	-1.317	0.595	0.69	-1.316	0.393	0.633	-1.295	0.484	0.632	-1.386	0.253	0.645	NaN	NaN	NaN	NaN	NaN	NaN	NaN	NaN	NaN	-1.269	0.777	0.315	-1.217	0.618	0.292	-1.187	0.505	0.332	-1.165	0.411	0.319	-1.203	0.082	0.277	NaN	NaN	NaN
612	3.06	-1.404	0.89	0.507	NaN	NaN	NaN	NaN	NaN	NaN	-1.317	0.595	0.689	-1.315	0.393	0.633	-1.295	0.484	0.632	-1.386	0.253	0.644	NaN	NaN	NaN	NaN	NaN	NaN	NaN	NaN	NaN	-1.266	0.777	0.315	-1.216	0.618	0.292	-1.186	0.505	0.332	-1.164	0.41	0.32	-1.203	0.082	0.278	NaN	NaN	NaN
613	3.065	-1.403	0.89	0.506	NaN	NaN	NaN	NaN	NaN	NaN	-1.316	0.595	0.689	-1.314	0.393	0.633	-1.294	0.484	0.632	-1.385	0.254	0.644	NaN	NaN	NaN	NaN	NaN	NaN	NaN	NaN	NaN	-1.264	0.777	0.314	-1.216	0.618	0.291	-1.185	0.506	0.332	-1.163	0.409	0.32	-1.203	0.082	0.278	NaN	NaN	NaN
614	3.07	-1.402	0.89	0.505	NaN	NaN	NaN	NaN	NaN	NaN	-1.316	0.595	0.689	-1.314	0.393	0.633	-1.294	0.484	0.632	-1.385	0.254	0.644	NaN	NaN	NaN	NaN	NaN	NaN	NaN	NaN	NaN	-1.262	0.777	0.313	-1.216	0.618	0.291	-1.167	0.487	0.334	-1.161	0.408	0.32	-1.202	0.081	0.278	NaN	NaN	NaN
615	3.075	-1.401	0.89	0.504	NaN	NaN	NaN	NaN	NaN	NaN	-1.315	0.595	0.688	-1.313	0.393	0.632	-1.293	0.484	0.631	-1.385	0.254	0.644	NaN	NaN	NaN	NaN	NaN	NaN	NaN	NaN	NaN	-1.26	0.778	0.313	-1.215	0.618	0.291	-1.143	0.463	0.337	-1.16	0.408	0.32	-1.202	0.081	0.278	NaN	NaN	NaN
616	3.08	-1.4	0.89	0.503	NaN	NaN	NaN	NaN	NaN	NaN	-1.315	0.595	0.688	-1.313	0.393	0.632	-1.293	0.484	0.631	-1.385	0.254	0.644	NaN	NaN	NaN	NaN	NaN	NaN	NaN	NaN	NaN	-1.258	0.778	0.312	-1.214	0.618	0.29	-1.171	0.493	0.334	-1.16	0.408	0.32	-1.202	0.081	0.278	NaN	NaN	NaN
617	3.085	-1.399	0.89	0.501	NaN	NaN	NaN	NaN	NaN	NaN	-1.315	0.595	0.687	-1.313	0.393	0.632	-1.292	0.484	0.631	-1.385	0.254	0.644	NaN	NaN	NaN	NaN	NaN	NaN	NaN	NaN	NaN	-1.255	0.778	0.311	-1.214	0.618	0.29	-1.177	0.501	0.333	-1.159	0.408	0.32	-1.201	0.081	0.278	NaN	NaN	NaN
618	3.09	-1.398	0.89	0.5	NaN	NaN	NaN	NaN	NaN	NaN	-1.314	0.595	0.687	-1.312	0.393	0.632	-1.292	0.484	0.63	-1.384	0.254	0.644	NaN	NaN	NaN	NaN	NaN	NaN	NaN	NaN	NaN	-1.253	0.778	0.311	-1.213	0.618	0.29	-1.178	0.503	0.333	-1.159	0.408	0.32	-1.201	0.081	0.278	NaN	NaN	NaN
619	3.095	-1.397	0.89	0.499	NaN	NaN	NaN	NaN	NaN	NaN	-1.314	0.596	0.686	-1.312	0.393	0.632	-1.291	0.484	0.63	-1.384	0.254	0.644	NaN	NaN	NaN	NaN	NaN	NaN	NaN	NaN	NaN	-1.251	0.778	0.31	-1.211	0.617	0.29	-1.178	0.504	0.332	-1.159	0.409	0.319	-1.201	0.081	0.278	NaN	NaN	NaN
620	3.1	-1.396	0.89	0.499	NaN	NaN	NaN	NaN	NaN	NaN	-1.314	0.596	0.686	-1.312	0.393	0.631	-1.291	0.484	0.63	-1.384	0.255	0.644	NaN	NaN	NaN	NaN	NaN	NaN	NaN	NaN	NaN	-1.249	0.778	0.31	-1.21	0.617	0.289	-1.178	0.504	0.332	-1.158	0.408	0.319	-1.201	0.081	0.278	NaN	NaN	NaN
621	3.105	-1.395	0.89	0.498	NaN	NaN	NaN	NaN	NaN	NaN	-1.314	0.596	0.686	-1.312	0.393	0.631	-1.291	0.484	0.63	-1.384	0.255	0.643	NaN	NaN	NaN	NaN	NaN	NaN	NaN	NaN	NaN	-1.246	0.778	0.309	-1.209	0.617	0.289	-1.177	0.504	0.332	-1.158	0.409	0.319	-1.201	0.081	0.278	NaN	NaN	NaN
622	3.11	-1.394	0.89	0.497	NaN	NaN	NaN	NaN	NaN	NaN	-1.313	0.596	0.685	-1.312	0.393	0.631	-1.29	0.484	0.63	-1.384	0.255	0.643	NaN	NaN	NaN	NaN	NaN	NaN	NaN	NaN	NaN	-1.244	0.778	0.309	-1.208	0.616	0.289	-1.177	0.504	0.332	-1.158	0.409	0.319	-1.201	0.081	0.278	NaN	NaN	NaN
623	3.115	-1.393	0.89	0.496	NaN	NaN	NaN	NaN	NaN	NaN	-1.313	0.596	0.684	-1.311	0.393	0.631	-1.29	0.484	0.629	-1.384	0.255	0.642	NaN	NaN	NaN	NaN	NaN	NaN	NaN	NaN	NaN	-1.242	0.778	0.308	-1.207	0.617	0.288	-1.176	0.505	0.331	-1.157	0.409	0.319	-1.201	0.081	0.278	NaN	NaN	NaN
624	3.12	-1.392	0.89	0.496	NaN	NaN	NaN	NaN	NaN	NaN	-1.313	0.596	0.684	-1.311	0.393	0.631	-1.29	0.485	0.629	-1.384	0.255	0.642	NaN	NaN	NaN	NaN	NaN	NaN	NaN	NaN	NaN	-1.24	0.778	0.308	-1.206	0.617	0.288	-1.176	0.505	0.331	-1.157	0.409	0.319	-1.2	0.081	0.278	NaN	NaN	NaN
625	3.125	-1.39	0.889	0.495	NaN	NaN	NaN	NaN	NaN	NaN	-1.313	0.596	0.683	-1.311	0.393	0.63	-1.289	0.484	0.629	-1.384	0.255	0.642	NaN	NaN	NaN	NaN	NaN	NaN	NaN	NaN	NaN	-1.238	0.778	0.307	-1.205	0.617	0.288	-1.175	0.505	0.331	-1.157	0.408	0.319	-1.2	0.081	0.278	NaN	NaN	NaN
626	3.13	-1.387	0.888	0.493	NaN	NaN	NaN	NaN	NaN	NaN	-1.313	0.596	0.683	-1.31	0.394	0.63	-1.288	0.484	0.628	-1.384	0.255	0.641	NaN	NaN	NaN	NaN	NaN	NaN	NaN	NaN	NaN	-1.236	0.778	0.307	-1.204	0.617	0.287	-1.175	0.505	0.331	-1.156	0.408	0.319	-1.2	0.082	0.278	NaN	NaN	NaN
627	3.135	-1.388	0.889	0.494	NaN	NaN	NaN	NaN	NaN	NaN	-1.312	0.596	0.682	-1.31	0.394	0.63	-1.288	0.484	0.628	-1.384	0.256	0.641	NaN	NaN	NaN	NaN	NaN	NaN	NaN	NaN	NaN	-1.234	0.778	0.306	-1.203	0.617	0.287	-1.175	0.504	0.33	-1.156	0.408	0.319	-1.2	0.082	0.278	NaN	NaN	NaN
628	3.14	-1.388	0.89	0.493	NaN	NaN	NaN	NaN	NaN	NaN	-1.312	0.596	0.681	-1.31	0.394	0.63	-1.288	0.484	0.628	-1.384	0.256	0.641	NaN	NaN	NaN	NaN	NaN	NaN	NaN	NaN	NaN	-1.233	0.779	0.306	-1.202	0.617	0.287	-1.174	0.504	0.33	-1.156	0.408	0.318	-1.2	0.082	0.278	NaN	NaN	NaN
629	3.145	-1.387	0.89	0.493	NaN	NaN	NaN	NaN	NaN	NaN	-1.312	0.596	0.681	-1.309	0.394	0.629	-1.288	0.485	0.628	-1.384	0.256	0.641	NaN	NaN	NaN	NaN	NaN	NaN	NaN	NaN	NaN	-1.231	0.778	0.305	-1.202	0.618	0.286	-1.174	0.504	0.33	-1.155	0.408	0.318	-1.2	0.082	0.278	NaN	NaN	NaN
630	3.15	-1.385	0.889	0.492	NaN	NaN	NaN	NaN	NaN	NaN	-1.312	0.597	0.68	-1.309	0.394	0.629	-1.287	0.485	0.627	-1.384	0.256	0.64	NaN	NaN	NaN	NaN	NaN	NaN	NaN	NaN	NaN	-1.229	0.779	0.305	-1.201	0.618	0.285	-1.173	0.504	0.329	-1.155	0.408	0.318	-1.2	0.082	0.278	NaN	NaN	NaN
631	3.155	-1.383	0.889	0.491	NaN	NaN	NaN	NaN	NaN	NaN	-1.312	0.597	0.679	-1.309	0.394	0.629	-1.287	0.485	0.627	-1.383	0.256	0.64	NaN	NaN	NaN	NaN	NaN	NaN	NaN	NaN	NaN	-1.229	0.779	0.304	-1.2	0.618	0.285	-1.173	0.504	0.329	-1.155	0.408	0.318	-1.2	0.082	0.278	NaN	NaN	NaN
632	3.16	-1.384	0.89	0.491	NaN	NaN	NaN	NaN	NaN	NaN	-1.312	0.597	0.679	-1.309	0.394	0.629	-1.286	0.485	0.627	-1.383	0.256	0.64	NaN	NaN	NaN	NaN	NaN	NaN	NaN	NaN	NaN	NaN	NaN	NaN	-1.199	0.618	0.285	-1.172	0.503	0.329	-1.154	0.407	0.318	-1.2	0.082	0.278	NaN	NaN	NaN
633	3.165	-1.384	0.89	0.491	NaN	NaN	NaN	NaN	NaN	NaN	NaN	NaN	NaN	-1.308	0.395	0.629	-1.286	0.485	0.626	-1.384	0.257	0.64	NaN	NaN	NaN	NaN	NaN	NaN	NaN	NaN	NaN	NaN	NaN	NaN	-1.198	0.618	0.285	-1.172	0.503	0.328	-1.154	0.407	0.318	-1.2	0.082	0.278	NaN	NaN	NaN
634	3.17	-1.383	0.891	0.49	NaN	NaN	NaN	NaN	NaN	NaN	-1.312	0.598	0.677	-1.308	0.395	0.628	-1.286	0.485	0.626	-1.385	0.26	0.64	NaN	NaN	NaN	NaN	NaN	NaN	NaN	NaN	NaN	NaN	NaN	NaN	-1.198	0.618	0.284	-1.172	0.503	0.328	-1.154	0.407	0.317	-1.2	0.082	0.278	NaN	NaN	NaN
635	3.175	-1.381	0.89	0.489	NaN	NaN	NaN	NaN	NaN	NaN	-1.311	0.597	0.677	-1.308	0.395	0.628	-1.285	0.485	0.625	-1.385	0.26	0.64	NaN	NaN	NaN	NaN	NaN	NaN	NaN	NaN	NaN	NaN	NaN	NaN	-1.198	0.619	0.284	-1.171	0.503	0.328	-1.154	0.407	0.317	-1.2	0.082	0.278	NaN	NaN	NaN
636	3.18	-1.379	0.889	0.488	NaN	NaN	NaN	NaN	NaN	NaN	-1.311	0.597	0.676	-1.307	0.395	0.628	-1.285	0.486	0.625	-1.385	0.261	0.639	NaN	NaN	NaN	NaN	NaN	NaN	NaN	NaN	NaN	-1.22	0.78	0.302	-1.197	0.619	0.283	-1.171	0.503	0.328	-1.154	0.407	0.316	-1.2	0.082	0.278	NaN	NaN	NaN
637	3.185	-1.378	0.89	0.488	NaN	NaN	NaN	NaN	NaN	NaN	-1.311	0.597	0.675	-1.307	0.395	0.627	-1.285	0.486	0.625	-1.385	0.261	0.639	NaN	NaN	NaN	NaN	NaN	NaN	NaN	NaN	NaN	-1.219	0.78	0.301	-1.196	0.619	0.283	-1.171	0.503	0.327	-1.155	0.407	0.316	-1.2	0.082	0.278	NaN	NaN	NaN
638	3.19	-1.376	0.889	0.486	NaN	NaN	NaN	NaN	NaN	NaN	-1.311	0.598	0.675	-1.307	0.395	0.627	-1.284	0.486	0.624	-1.385	0.261	0.639	NaN	NaN	NaN	NaN	NaN	NaN	NaN	NaN	NaN	-1.217	0.78	0.301	-1.196	0.618	0.283	-1.171	0.503	0.327	-1.155	0.407	0.316	-1.2	0.082	0.278	NaN	NaN	NaN
639	3.195	-1.374	0.889	0.485	NaN	NaN	NaN	NaN	NaN	NaN	-1.311	0.598	0.674	-1.307	0.395	0.627	-1.284	0.486	0.624	-1.385	0.261	0.638	NaN	NaN	NaN	NaN	NaN	NaN	NaN	NaN	NaN	-1.216	0.78	0.301	-1.195	0.618	0.282	-1.17	0.503	0.327	-1.155	0.407	0.315	-1.2	0.082	0.278	NaN	NaN	NaN
640	3.2	-1.375	0.89	0.485	NaN	NaN	NaN	NaN	NaN	NaN	-1.311	0.598	0.673	-1.307	0.396	0.627	-1.284	0.486	0.624	-1.385	0.261	0.638	NaN	NaN	NaN	NaN	NaN	NaN	NaN	NaN	NaN	-1.215	0.78	0.3	-1.195	0.618	0.282	-1.17	0.503	0.327	-1.155	0.407	0.315	-1.2	0.082	0.278	NaN	NaN	NaN
641	3.205	-1.376	0.891	0.486	NaN	NaN	NaN	NaN	NaN	NaN	-1.311	0.598	0.672	-1.307	0.396	0.626	-1.283	0.486	0.623	-1.385	0.262	0.638	NaN	NaN	NaN	NaN	NaN	NaN	NaN	NaN	NaN	-1.214	0.781	0.3	-1.195	0.619	0.282	-1.17	0.503	0.326	-1.155	0.406	0.315	-1.2	0.082	0.278	NaN	NaN	NaN
642	3.21	-1.376	0.892	0.486	NaN	NaN	NaN	NaN	NaN	NaN	-1.311	0.598	0.672	-1.306	0.396	0.626	-1.283	0.486	0.623	-1.385	0.261	0.638	NaN	NaN	NaN	NaN	NaN	NaN	NaN	NaN	NaN	-1.213	0.781	0.299	-1.194	0.619	0.281	-1.17	0.503	0.326	-1.155	0.406	0.315	-1.2	0.082	0.278	NaN	NaN	NaN
643	3.215	-1.374	0.892	0.485	NaN	NaN	NaN	NaN	NaN	NaN	-1.311	0.598	0.672	-1.306	0.396	0.626	-1.283	0.486	0.623	-1.384	0.261	0.638	NaN	NaN	NaN	NaN	NaN	NaN	NaN	NaN	NaN	-1.212	0.781	0.299	-1.194	0.619	0.28	-1.171	0.504	0.326	-1.154	0.406	0.315	-1.2	0.082	0.278	NaN	NaN	NaN
644	3.22	-1.371	0.89	0.483	NaN	NaN	NaN	NaN	NaN	NaN	-1.31	0.599	0.671	-1.306	0.396	0.626	-1.283	0.486	0.622	-1.384	0.261	0.637	NaN	NaN	NaN	NaN	NaN	NaN	NaN	NaN	NaN	-1.211	0.78	0.299	-1.194	0.619	0.28	-1.171	0.504	0.325	-1.154	0.406	0.314	-1.2	0.082	0.278	NaN	NaN	NaN
645	3.225	-1.371	0.891	0.483	NaN	NaN	NaN	NaN	NaN	NaN	-1.31	0.599	0.67	-1.306	0.397	0.625	-1.283	0.487	0.622	-1.384	0.261	0.637	NaN	NaN	NaN	NaN	NaN	NaN	NaN	NaN	NaN	-1.21	0.781	0.298	-1.194	0.619	0.28	-1.172	0.505	0.324	-1.155	0.406	0.314	-1.2	0.081	0.278	NaN	NaN	NaN
646	3.23	-1.372	0.893	0.483	NaN	NaN	NaN	NaN	NaN	NaN	-1.31	0.599	0.67	-1.306	0.397	0.625	-1.282	0.487	0.622	-1.383	0.261	0.637	NaN	NaN	NaN	NaN	NaN	NaN	NaN	NaN	NaN	-1.209	0.781	0.298	-1.194	0.619	0.28	-1.173	0.506	0.323	-1.156	0.407	0.313	-1.2	0.081	0.278	NaN	NaN	NaN
647	3.235	-1.371	0.893	0.483	NaN	NaN	NaN	NaN	NaN	NaN	-1.309	0.599	0.67	-1.306	0.397	0.625	-1.282	0.487	0.621	-1.383	0.261	0.637	NaN	NaN	NaN	NaN	NaN	NaN	NaN	NaN	NaN	-1.209	0.781	0.297	-1.194	0.62	0.279	-1.173	0.506	0.323	-1.157	0.407	0.313	-1.201	0.081	0.278	NaN	NaN	NaN
648	3.24	-1.369	0.892	0.482	NaN	NaN	NaN	NaN	NaN	NaN	-1.309	0.599	0.669	-1.305	0.397	0.625	-1.282	0.487	0.621	-1.383	0.261	0.637	NaN	NaN	NaN	NaN	NaN	NaN	NaN	NaN	NaN	-1.208	0.781	0.297	-1.195	0.62	0.278	-1.173	0.506	0.323	-1.157	0.408	0.312	-1.201	0.081	0.278	NaN	NaN	NaN
649	3.245	-1.37	0.894	0.482	NaN	NaN	NaN	NaN	NaN	NaN	-1.309	0.6	0.669	-1.305	0.397	0.624	-1.282	0.487	0.621	-1.383	0.261	0.636	NaN	NaN	NaN	NaN	NaN	NaN	NaN	NaN	NaN	-1.208	0.781	0.297	-1.195	0.62	0.277	-1.173	0.506	0.323	-1.157	0.408	0.312	-1.201	0.081	0.278	NaN	NaN	NaN
650	3.25	-1.37	0.894	0.482	NaN	NaN	NaN	NaN	NaN	NaN	-1.308	0.6	0.668	-1.305	0.397	0.624	-1.281	0.487	0.62	-1.383	0.261	0.636	NaN	NaN	NaN	NaN	NaN	NaN	NaN	NaN	NaN	-1.207	0.782	0.296	-1.194	0.62	0.277	-1.173	0.506	0.322	-1.158	0.408	0.312	-1.201	0.081	0.278	NaN	NaN	NaN
651	3.255	-1.368	0.894	0.481	NaN	NaN	NaN	NaN	NaN	NaN	-1.308	0.6	0.667	-1.305	0.397	0.624	-1.281	0.487	0.62	-1.383	0.261	0.636	NaN	NaN	NaN	NaN	NaN	NaN	NaN	NaN	NaN	-1.207	0.783	0.295	-1.194	0.619	0.277	-1.173	0.505	0.322	-1.158	0.408	0.312	-1.201	0.081	0.278	NaN	NaN	NaN
652	3.26	-1.366	0.893	0.48	NaN	NaN	NaN	NaN	NaN	NaN	-1.308	0.6	0.667	-1.305	0.397	0.624	-1.281	0.487	0.62	-1.384	0.262	0.636	NaN	NaN	NaN	NaN	NaN	NaN	NaN	NaN	NaN	-1.207	0.783	0.295	-1.193	0.619	0.277	-1.173	0.505	0.322	-1.158	0.408	0.311	-1.201	0.081	0.278	NaN	NaN	NaN
653	3.265	-1.367	0.895	0.48	NaN	NaN	NaN	NaN	NaN	NaN	-1.307	0.6	0.667	-1.305	0.398	0.624	-1.281	0.488	0.62	-1.385	0.264	0.635	NaN	NaN	NaN	NaN	NaN	NaN	NaN	NaN	NaN	-1.206	0.783	0.294	-1.194	0.62	0.276	-1.173	0.505	0.322	-1.158	0.407	0.311	-1.201	0.081	0.278	NaN	NaN	NaN
654	3.27	-1.367	0.895	0.48	NaN	NaN	NaN	NaN	NaN	NaN	-1.307	0.6	0.667	-1.305	0.398	0.623	NaN	NaN	NaN	-1.385	0.265	0.635	NaN	NaN	NaN	NaN	NaN	NaN	NaN	NaN	NaN	-1.206	0.783	0.294	-1.194	0.62	0.275	-1.173	0.505	0.322	-1.158	0.407	0.311	-1.201	0.081	0.278	NaN	NaN	NaN
655	3.275	-1.366	0.895	0.479	NaN	NaN	NaN	NaN	NaN	NaN	-1.307	0.601	0.666	-1.305	0.398	0.623	NaN	NaN	NaN	-1.385	0.266	0.635	NaN	NaN	NaN	NaN	NaN	NaN	NaN	NaN	NaN	-1.206	0.783	0.293	-1.194	0.621	0.275	-1.173	0.505	0.321	-1.159	0.407	0.31	-1.201	0.081	0.278	NaN	NaN	NaN
656	3.28	-1.363	0.894	0.477	NaN	NaN	NaN	NaN	NaN	NaN	-1.306	0.601	0.665	-1.304	0.399	0.623	NaN	NaN	NaN	-1.385	0.266	0.635	NaN	NaN	NaN	NaN	NaN	NaN	NaN	NaN	NaN	-1.206	0.784	0.293	-1.194	0.621	0.274	-1.173	0.505	0.321	-1.159	0.407	0.31	-1.201	0.081	0.278	NaN	NaN	NaN
657	3.285	-1.362	0.894	0.477	NaN	NaN	NaN	NaN	NaN	NaN	-1.306	0.601	0.665	-1.304	0.399	0.623	-1.28	0.488	0.619	-1.385	0.266	0.635	NaN	NaN	NaN	NaN	NaN	NaN	NaN	NaN	NaN	-1.206	0.784	0.292	-1.195	0.621	0.274	-1.173	0.505	0.321	-1.16	0.407	0.31	-1.201	0.081	0.278	NaN	NaN	NaN
658	3.29	-1.364	0.896	0.478	NaN	NaN	NaN	NaN	NaN	NaN	-1.305	0.601	0.665	-1.304	0.399	0.622	NaN	NaN	NaN	-1.385	0.267	0.635	NaN	NaN	NaN	NaN	NaN	NaN	NaN	NaN	NaN	-1.205	0.784	0.292	-1.195	0.621	0.274	-1.174	0.505	0.32	-1.161	0.408	0.309	-1.201	0.081	0.278	NaN	NaN	NaN
659	3.295	-1.363	0.896	0.477	NaN	NaN	NaN	NaN	NaN	NaN	-1.305	0.601	0.665	-1.304	0.399	0.622	NaN	NaN	NaN	-1.385	0.267	0.634	NaN	NaN	NaN	NaN	NaN	NaN	NaN	NaN	NaN	-1.204	0.784	0.291	-1.195	0.621	0.273	-1.175	0.506	0.318	-1.162	0.41	0.308	-1.201	0.081	0.278	NaN	NaN	NaN
660	3.3	-1.36	0.895	0.475	NaN	NaN	NaN	NaN	NaN	NaN	-1.305	0.601	0.664	-1.304	0.399	0.622	NaN	NaN	NaN	-1.385	0.267	0.634	NaN	NaN	NaN	NaN	NaN	NaN	NaN	NaN	NaN	-1.204	0.784	0.291	-1.196	0.621	0.273	-1.175	0.506	0.318	-1.163	0.41	0.308	-1.201	0.081	0.278	NaN	NaN	NaN
661	3.305	-1.36	0.896	0.475	NaN	NaN	NaN	NaN	NaN	NaN	-1.305	0.602	0.664	-1.303	0.399	0.622	NaN	NaN	NaN	-1.385	0.267	0.634	NaN	NaN	NaN	NaN	NaN	NaN	NaN	NaN	NaN	-1.204	0.784	0.29	-1.196	0.621	0.272	-1.176	0.505	0.317	-1.163	0.41	0.307	-1.201	0.081	0.278	NaN	NaN	NaN
662	3.31	-1.36	0.897	0.476	NaN	NaN	NaN	NaN	NaN	NaN	-1.304	0.602	0.663	-1.303	0.399	0.622	-1.279	0.489	0.617	-1.385	0.267	0.634	NaN	NaN	NaN	NaN	NaN	NaN	NaN	NaN	NaN	-1.204	0.785	0.289	-1.196	0.621	0.272	-1.176	0.505	0.317	-1.164	0.41	0.307	-1.201	0.081	0.278	NaN	NaN	NaN
663	3.315	-1.358	0.896	0.474	NaN	NaN	NaN	NaN	NaN	NaN	-1.304	0.602	0.663	-1.303	0.399	0.621	-1.278	0.489	0.617	-1.385	0.268	0.634	NaN	NaN	NaN	NaN	NaN	NaN	NaN	NaN	NaN	-1.204	0.785	0.289	-1.196	0.621	0.271	-1.176	0.506	0.317	-1.165	0.41	0.306	-1.202	0.081	0.278	NaN	NaN	NaN
664	3.32	-1.357	0.896	0.473	NaN	NaN	NaN	NaN	NaN	NaN	-1.303	0.602	0.662	-1.303	0.399	0.621	-1.278	0.489	0.617	-1.385	0.268	0.634	NaN	NaN	NaN	NaN	NaN	NaN	NaN	NaN	NaN	-1.203	0.785	0.288	-1.197	0.621	0.271	-1.176	0.506	0.317	-1.165	0.41	0.306	-1.202	0.081	0.278	NaN	NaN	NaN
665	3.325	-1.358	0.897	0.474	NaN	NaN	NaN	NaN	NaN	NaN	-1.303	0.602	0.662	-1.303	0.4	0.621	NaN	NaN	NaN	-1.385	0.268	0.634	NaN	NaN	NaN	NaN	NaN	NaN	NaN	NaN	NaN	-1.203	0.785	0.288	-1.197	0.621	0.271	-1.177	0.506	0.316	-1.165	0.41	0.306	-1.202	0.081	0.278	NaN	NaN	NaN
666	3.33	-1.359	0.899	0.474	NaN	NaN	NaN	NaN	NaN	NaN	-1.303	0.603	0.662	-1.303	0.4	0.621	NaN	NaN	NaN	-1.385	0.269	0.634	NaN	NaN	NaN	NaN	NaN	NaN	NaN	NaN	NaN	-1.204	0.786	0.287	-1.198	0.622	0.27	-1.179	0.507	0.315	-1.166	0.41	0.306	-1.202	0.081	0.278	NaN	NaN	NaN
667	3.335	-1.358	0.899	0.474	NaN	NaN	NaN	NaN	NaN	NaN	-1.302	0.603	0.662	-1.303	0.4	0.621	-1.277	0.489	0.616	-1.385	0.269	0.634	NaN	NaN	NaN	NaN	NaN	NaN	NaN	NaN	NaN	-1.204	0.786	0.287	-1.198	0.622	0.269	-1.179	0.507	0.314	-1.166	0.41	0.305	-1.202	0.081	0.278	NaN	NaN	NaN
668	3.34	-1.357	0.899	0.473	NaN	NaN	NaN	NaN	NaN	NaN	-1.302	0.603	0.661	-1.303	0.4	0.621	-1.277	0.489	0.616	-1.385	0.269	0.634	NaN	NaN	NaN	NaN	NaN	NaN	NaN	NaN	NaN	-1.204	0.786	0.286	-1.198	0.622	0.269	-1.179	0.507	0.314	-1.166	0.41	0.305	-1.202	0.081	0.278	NaN	NaN	NaN
669	3.345	-1.357	0.899	0.473	NaN	NaN	NaN	NaN	NaN	NaN	-1.301	0.603	0.661	-1.303	0.4	0.62	-1.277	0.49	0.615	-1.385	0.27	0.634	NaN	NaN	NaN	NaN	NaN	NaN	NaN	NaN	NaN	-1.204	0.786	0.286	-1.198	0.621	0.269	-1.179	0.507	0.313	-1.166	0.409	0.304	-1.202	0.081	0.278	NaN	NaN	NaN
670	3.35	-1.355	0.898	0.472	NaN	NaN	NaN	NaN	NaN	NaN	-1.301	0.603	0.66	-1.302	0.401	0.62	-1.277	0.49	0.615	-1.385	0.27	0.634	NaN	NaN	NaN	NaN	NaN	NaN	NaN	NaN	NaN	-1.203	0.786	0.285	-1.198	0.621	0.268	-1.18	0.507	0.313	-1.166	0.409	0.303	-1.202	0.081	0.278	NaN	NaN	NaN
671	3.355	-1.354	0.898	0.471	NaN	NaN	NaN	NaN	NaN	NaN	-1.301	0.603	0.66	-1.302	0.401	0.62	-1.277	0.49	0.615	-1.385	0.27	0.634	NaN	NaN	NaN	NaN	NaN	NaN	NaN	NaN	NaN	-1.203	0.786	0.285	-1.199	0.621	0.268	-1.18	0.507	0.313	-1.167	0.409	0.303	-1.202	0.081	0.277	NaN	NaN	NaN
672	3.36	-1.353	0.898	0.471	NaN	NaN	NaN	NaN	NaN	NaN	NaN	NaN	NaN	-1.302	0.401	0.62	-1.277	0.49	0.615	-1.385	0.27	0.634	NaN	NaN	NaN	NaN	NaN	NaN	NaN	NaN	NaN	-1.203	0.786	0.284	-1.199	0.622	0.267	-1.18	0.507	0.313	-1.167	0.409	0.302	-1.202	0.082	0.277	NaN	NaN	NaN
673	3.365	-1.352	0.899	0.471	NaN	NaN	NaN	NaN	NaN	NaN	-1.3	0.604	0.659	-1.302	0.401	0.62	-1.276	0.49	0.615	-1.385	0.271	0.634	NaN	NaN	NaN	NaN	NaN	NaN	NaN	NaN	NaN	-1.203	0.786	0.284	-1.2	0.623	0.266	-1.18	0.507	0.313	-1.167	0.408	0.302	-1.202	0.081	0.277	NaN	NaN	NaN
674	3.37	-1.352	0.899	0.47	NaN	NaN	NaN	NaN	NaN	NaN	-1.3	0.604	0.659	-1.302	0.401	0.619	-1.276	0.49	0.614	-1.385	0.271	0.634	NaN	NaN	NaN	NaN	NaN	NaN	NaN	NaN	NaN	-1.203	0.786	0.283	-1.2	0.623	0.266	-1.18	0.507	0.313	-1.167	0.408	0.302	-1.203	0.082	0.277	NaN	NaN	NaN
675	3.375	-1.352	0.899	0.47	NaN	NaN	NaN	NaN	NaN	NaN	-1.299	0.604	0.658	-1.302	0.401	0.619	-1.276	0.49	0.614	-1.384	0.271	0.634	NaN	NaN	NaN	NaN	NaN	NaN	NaN	NaN	NaN	-1.203	0.786	0.283	-1.2	0.623	0.266	-1.181	0.508	0.312	-1.168	0.408	0.302	-1.203	0.082	0.277	NaN	NaN	NaN
676	3.38	-1.349	0.898	0.471	NaN	NaN	NaN	NaN	NaN	NaN	-1.299	0.604	0.658	-1.301	0.402	0.619	-1.275	0.49	0.614	-1.384	0.271	0.634	NaN	NaN	NaN	NaN	NaN	NaN	NaN	NaN	NaN	-1.204	0.786	0.282	-1.2	0.623	0.265	-1.182	0.509	0.31	-1.168	0.408	0.301	-1.203	0.082	0.277	NaN	NaN	NaN
677	3.385	-1.347	0.897	0.472	NaN	NaN	NaN	NaN	NaN	NaN	-1.299	0.604	0.658	-1.301	0.402	0.619	-1.275	0.491	0.614	-1.384	0.271	0.633	NaN	NaN	NaN	NaN	NaN	NaN	NaN	NaN	NaN	-1.204	0.786	0.282	-1.2	0.622	0.265	-1.183	0.509	0.31	-1.169	0.409	0.301	-1.203	0.082	0.277	NaN	NaN	NaN
678	3.39	-1.349	0.899	0.47	NaN	NaN	NaN	NaN	NaN	NaN	-1.298	0.604	0.657	-1.301	0.402	0.619	-1.275	0.491	0.613	-1.383	0.271	0.633	NaN	NaN	NaN	NaN	NaN	NaN	NaN	NaN	NaN	-1.203	0.786	0.282	-1.201	0.622	0.264	-1.183	0.509	0.309	-1.169	0.409	0.3	-1.203	0.082	0.277	NaN	NaN	NaN
679	3.395	-1.349	0.9	0.469	NaN	NaN	NaN	NaN	NaN	NaN	-1.298	0.604	0.657	-1.3	0.402	0.618	-1.274	0.491	0.613	-1.383	0.271	0.633	NaN	NaN	NaN	NaN	NaN	NaN	NaN	NaN	NaN	-1.203	0.785	0.281	-1.201	0.623	0.263	-1.183	0.509	0.309	-1.17	0.409	0.3	-1.203	0.082	0.277	NaN	NaN	NaN
680	3.4	-1.349	0.901	0.469	NaN	NaN	NaN	NaN	NaN	NaN	-1.297	0.605	0.657	-1.3	0.402	0.618	-1.274	0.491	0.613	-1.383	0.272	0.633	NaN	NaN	NaN	NaN	NaN	NaN	NaN	NaN	NaN	-1.204	0.786	0.281	-1.201	0.623	0.263	-1.183	0.509	0.309	-1.17	0.409	0.299	-1.203	0.082	0.277	NaN	NaN	NaN
681	3.405	-1.348	0.901	0.469	NaN	NaN	NaN	NaN	NaN	NaN	-1.297	0.605	0.657	-1.3	0.402	0.618	-1.274	0.491	0.612	-1.383	0.272	0.633	NaN	NaN	NaN	NaN	NaN	NaN	NaN	NaN	NaN	-1.204	0.786	0.28	-1.201	0.623	0.263	-1.183	0.508	0.309	-1.171	0.409	0.299	-1.203	0.082	0.277	NaN	NaN	NaN
682	3.41	-1.348	0.901	0.468	NaN	NaN	NaN	NaN	NaN	NaN	-1.297	0.605	0.656	-1.3	0.402	0.618	-1.274	0.491	0.612	-1.382	0.272	0.633	NaN	NaN	NaN	NaN	NaN	NaN	NaN	NaN	NaN	-1.204	0.787	0.279	-1.202	0.623	0.262	-1.182	0.508	0.309	-1.171	0.41	0.299	-1.203	0.082	0.277	NaN	NaN	NaN
683	3.415	-1.348	0.901	0.468	NaN	NaN	NaN	NaN	NaN	NaN	-1.296	0.605	0.656	-1.3	0.403	0.618	-1.273	0.492	0.612	-1.382	0.272	0.633	NaN	NaN	NaN	NaN	NaN	NaN	NaN	NaN	NaN	-1.204	0.786	0.279	-1.202	0.624	0.262	-1.183	0.508	0.308	-1.171	0.41	0.298	-1.203	0.082	0.277	NaN	NaN	NaN
684	3.42	-1.347	0.901	0.468	NaN	NaN	NaN	NaN	NaN	NaN	-1.296	0.605	0.655	-1.299	0.403	0.618	-1.273	0.492	0.612	-1.382	0.272	0.633	NaN	NaN	NaN	NaN	NaN	NaN	NaN	NaN	NaN	-1.203	0.786	0.279	-1.202	0.624	0.262	-1.183	0.508	0.308	-1.172	0.409	0.298	-1.203	0.082	0.277	NaN	NaN	NaN
685	3.425	-1.347	0.902	0.468	NaN	NaN	NaN	NaN	NaN	NaN	-1.295	0.605	0.655	-1.299	0.403	0.618	-1.273	0.492	0.612	-1.382	0.273	0.633	NaN	NaN	NaN	NaN	NaN	NaN	NaN	NaN	NaN	-1.203	0.786	0.279	-1.203	0.624	0.261	-1.183	0.508	0.308	-1.172	0.409	0.298	-1.203	0.082	0.277	NaN	NaN	NaN
686	3.43	-1.346	0.902	0.468	NaN	NaN	NaN	NaN	NaN	NaN	-1.295	0.606	0.655	-1.299	0.404	0.618	-1.272	0.492	0.612	-1.382	0.273	0.633	NaN	NaN	NaN	NaN	NaN	NaN	NaN	NaN	NaN	-1.203	0.785	0.278	-1.202	0.623	0.261	-1.183	0.508	0.307	-1.172	0.409	0.298	-1.203	0.082	0.277	NaN	NaN	NaN
687	3.435	-1.345	0.902	0.468	NaN	NaN	NaN	NaN	NaN	NaN	-1.295	0.607	0.655	-1.299	0.404	0.618	-1.272	0.492	0.611	-1.382	0.273	0.633	NaN	NaN	NaN	NaN	NaN	NaN	NaN	NaN	NaN	-1.204	0.786	0.277	-1.202	0.623	0.26	-1.183	0.508	0.307	-1.172	0.409	0.297	-1.203	0.082	0.277	NaN	NaN	NaN
688	3.44	-1.345	0.902	0.467	NaN	NaN	NaN	NaN	NaN	NaN	-1.295	0.607	0.655	-1.299	0.404	0.617	-1.271	0.492	0.611	-1.382	0.274	0.633	NaN	NaN	NaN	NaN	NaN	NaN	NaN	NaN	NaN	-1.204	0.786	0.276	-1.202	0.623	0.26	-1.184	0.508	0.306	-1.173	0.41	0.297	-1.203	0.082	0.277	NaN	NaN	NaN
689	3.445	-1.344	0.902	0.467	NaN	NaN	NaN	NaN	NaN	NaN	-1.294	0.607	0.654	-1.298	0.404	0.617	-1.271	0.492	0.611	-1.381	0.274	0.633	NaN	NaN	NaN	NaN	NaN	NaN	NaN	NaN	NaN	-1.204	0.786	0.276	-1.203	0.623	0.259	-1.185	0.509	0.305	-1.173	0.41	0.297	-1.203	0.082	0.277	NaN	NaN	NaN
690	3.45	-1.344	0.902	0.467	NaN	NaN	NaN	NaN	NaN	NaN	-1.293	0.607	0.654	-1.298	0.404	0.617	-1.271	0.492	0.61	-1.381	0.274	0.633	NaN	NaN	NaN	NaN	NaN	NaN	NaN	NaN	NaN	-1.204	0.786	0.276	-1.203	0.623	0.259	-1.185	0.509	0.304	-1.173	0.41	0.296	-1.203	0.082	0.277	NaN	NaN	NaN
691	3.455	-1.343	0.903	0.467	NaN	NaN	NaN	NaN	NaN	NaN	-1.292	0.607	0.654	-1.297	0.404	0.617	-1.27	0.492	0.61	-1.381	0.275	0.633	NaN	NaN	NaN	NaN	NaN	NaN	NaN	NaN	NaN	-1.204	0.786	0.276	-1.203	0.623	0.259	-1.185	0.509	0.304	-1.174	0.41	0.296	-1.203	0.082	0.277	NaN	NaN	NaN
692	3.46	-1.343	0.903	0.466	NaN	NaN	NaN	NaN	NaN	NaN	-1.291	0.607	0.653	-1.297	0.404	0.617	-1.27	0.493	0.61	-1.381	0.275	0.633	NaN	NaN	NaN	NaN	NaN	NaN	NaN	NaN	NaN	-1.204	0.786	0.275	-1.203	0.624	0.258	-1.185	0.509	0.304	-1.175	0.411	0.295	-1.204	0.082	0.277	NaN	NaN	NaN
693	3.465	-1.342	0.903	0.466	NaN	NaN	NaN	NaN	NaN	NaN	-1.29	0.607	0.653	-1.297	0.404	0.616	-1.269	0.493	0.61	-1.381	0.276	0.633	NaN	NaN	NaN	NaN	NaN	NaN	NaN	NaN	NaN	-1.205	0.786	0.274	-1.203	0.623	0.258	-1.185	0.509	0.303	-1.175	0.411	0.294	-1.204	0.082	0.277	NaN	NaN	NaN
694	3.47	-1.342	0.904	0.466	NaN	NaN	NaN	NaN	NaN	NaN	-1.29	0.607	0.653	-1.296	0.405	0.616	-1.269	0.493	0.61	-1.38	0.276	0.633	NaN	NaN	NaN	NaN	NaN	NaN	NaN	NaN	NaN	-1.205	0.786	0.274	-1.203	0.623	0.257	-1.185	0.509	0.303	-1.176	0.412	0.294	-1.204	0.082	0.277	NaN	NaN	NaN
695	3.475	-1.341	0.904	0.466	NaN	NaN	NaN	NaN	NaN	NaN	-1.29	0.607	0.653	-1.296	0.405	0.616	-1.268	0.493	0.61	-1.38	0.276	0.633	NaN	NaN	NaN	NaN	NaN	NaN	NaN	NaN	NaN	-1.204	0.786	0.273	-1.203	0.623	0.257	-1.185	0.509	0.303	-1.176	0.411	0.294	-1.204	0.082	0.277	NaN	NaN	NaN
696	3.48	-1.34	0.904	0.466	NaN	NaN	NaN	NaN	NaN	NaN	-1.289	0.608	0.653	-1.295	0.405	0.616	-1.268	0.493	0.609	-1.379	0.276	0.633	NaN	NaN	NaN	NaN	NaN	NaN	NaN	NaN	NaN	-1.204	0.786	0.273	-1.203	0.623	0.257	-1.185	0.509	0.303	-1.176	0.411	0.293	-1.204	0.082	0.277	NaN	NaN	NaN
697	3.485	-1.34	0.904	0.466	NaN	NaN	NaN	NaN	NaN	NaN	-1.288	0.608	0.653	-1.295	0.405	0.616	-1.267	0.493	0.609	-1.379	0.276	0.633	NaN	NaN	NaN	NaN	NaN	NaN	NaN	NaN	NaN	-1.204	0.786	0.273	-1.202	0.623	0.256	-1.185	0.508	0.302	-1.176	0.411	0.293	-1.204	0.082	0.277	NaN	NaN	NaN
698	3.49	-1.339	0.904	0.465	NaN	NaN	NaN	NaN	NaN	NaN	-1.288	0.609	0.653	-1.295	0.406	0.616	-1.267	0.494	0.609	-1.379	0.276	0.633	NaN	NaN	NaN	NaN	NaN	NaN	NaN	NaN	NaN	-1.204	0.786	0.272	-1.203	0.623	0.256	-1.185	0.508	0.302	-1.176	0.411	0.293	-1.204	0.082	0.277	NaN	NaN	NaN
699	3.495	-1.339	0.904	0.465	NaN	NaN	NaN	NaN	NaN	NaN	-1.287	0.609	0.652	-1.294	0.406	0.616	-1.266	0.494	0.609	-1.379	0.277	0.633	NaN	NaN	NaN	NaN	NaN	NaN	NaN	NaN	NaN	-1.204	0.786	0.271	-1.203	0.623	0.255	-1.185	0.508	0.302	-1.176	0.411	0.293	-1.204	0.082	0.277	NaN	NaN	NaN
700	3.5	-1.338	0.905	0.465	NaN	NaN	NaN	NaN	NaN	NaN	-1.286	0.609	0.652	-1.294	0.406	0.616	-1.266	0.494	0.608	-1.378	0.278	0.633	NaN	NaN	NaN	NaN	NaN	NaN	NaN	NaN	NaN	-1.204	0.786	0.271	-1.203	0.623	0.255	-1.185	0.508	0.302	-1.176	0.411	0.293	-1.204	0.082	0.277	NaN	NaN	NaN
701	3.505	-1.337	0.905	0.464	NaN	NaN	NaN	NaN	NaN	NaN	-1.285	0.608	0.652	-1.293	0.407	0.616	-1.264	0.494	0.608	-1.378	0.278	0.633	NaN	NaN	NaN	NaN	NaN	NaN	NaN	NaN	NaN	-1.204	0.786	0.271	-1.203	0.624	0.255	-1.184	0.508	0.302	-1.176	0.411	0.293	-1.204	0.082	0.277	NaN	NaN	NaN
702	3.51	-1.337	0.905	0.464	NaN	NaN	NaN	NaN	NaN	NaN	-1.284	0.609	0.651	-1.293	0.407	0.616	-1.264	0.494	0.608	-1.378	0.279	0.633	NaN	NaN	NaN	NaN	NaN	NaN	NaN	NaN	NaN	-1.203	0.786	0.271	-1.204	0.624	0.254	-1.184	0.508	0.302	-1.176	0.411	0.293	-1.204	0.082	0.277	NaN	NaN	NaN
703	3.515	-1.336	0.905	0.464	NaN	NaN	NaN	NaN	NaN	NaN	-1.283	0.609	0.651	-1.292	0.407	0.616	-1.263	0.495	0.608	-1.377	0.279	0.633	NaN	NaN	NaN	NaN	NaN	NaN	NaN	NaN	NaN	-1.204	0.786	0.27	-1.203	0.624	0.254	-1.184	0.508	0.301	-1.176	0.411	0.292	-1.204	0.082	0.277	NaN	NaN	NaN
704	3.52	-1.335	0.905	0.464	NaN	NaN	NaN	NaN	NaN	NaN	-1.282	0.61	0.651	-1.291	0.407	0.616	-1.263	0.495	0.608	-1.376	0.278	0.634	NaN	NaN	NaN	NaN	NaN	NaN	NaN	NaN	NaN	-1.204	0.786	0.269	-1.203	0.623	0.254	-1.184	0.508	0.301	-1.175	0.41	0.292	-1.204	0.082	0.277	NaN	NaN	NaN
705	3.525	-1.335	0.905	0.464	NaN	NaN	NaN	NaN	NaN	NaN	-1.282	0.61	0.651	-1.291	0.407	0.616	-1.262	0.495	0.608	-1.376	0.279	0.634	NaN	NaN	NaN	NaN	NaN	NaN	NaN	NaN	NaN	-1.204	0.787	0.269	-1.202	0.623	0.253	-1.184	0.508	0.301	-1.174	0.409	0.292	-1.204	0.082	0.277	NaN	NaN	NaN
706	3.53	-1.334	0.905	0.463	NaN	NaN	NaN	NaN	NaN	NaN	-1.281	0.61	0.651	-1.29	0.408	0.616	-1.262	0.495	0.608	-1.376	0.279	0.634	NaN	NaN	NaN	NaN	NaN	NaN	NaN	NaN	NaN	-1.204	0.786	0.268	-1.202	0.623	0.253	-1.184	0.508	0.3	-1.174	0.409	0.292	-1.204	0.082	0.277	NaN	NaN	NaN
707	3.535	-1.333	0.906	0.463	NaN	NaN	NaN	NaN	NaN	NaN	-1.28	0.61	0.651	-1.289	0.408	0.615	-1.261	0.496	0.608	-1.375	0.28	0.634	NaN	NaN	NaN	NaN	NaN	NaN	NaN	NaN	NaN	-1.203	0.786	0.268	-1.202	0.623	0.252	-1.184	0.508	0.3	-1.174	0.409	0.291	-1.204	0.082	0.277	NaN	NaN	NaN
708	3.54	-1.333	0.906	0.463	NaN	NaN	NaN	NaN	NaN	NaN	-1.279	0.61	0.651	-1.289	0.408	0.615	-1.26	0.496	0.608	-1.375	0.28	0.634	NaN	NaN	NaN	NaN	NaN	NaN	NaN	NaN	NaN	-1.202	0.785	0.268	-1.202	0.623	0.252	-1.184	0.508	0.3	-1.173	0.409	0.291	-1.204	0.082	0.277	NaN	NaN	NaN
709	3.545	-1.332	0.906	0.463	NaN	NaN	NaN	NaN	NaN	NaN	-1.278	0.611	0.65	-1.288	0.408	0.615	-1.259	0.496	0.608	-1.374	0.281	0.634	NaN	NaN	NaN	NaN	NaN	NaN	NaN	NaN	NaN	-1.202	0.785	0.267	-1.201	0.623	0.252	-1.183	0.508	0.3	-1.173	0.409	0.291	-1.204	0.082	0.277	NaN	NaN	NaN
710	3.55	-1.331	0.906	0.462	NaN	NaN	NaN	NaN	NaN	NaN	-1.277	0.611	0.65	-1.287	0.408	0.615	-1.258	0.496	0.608	-1.374	0.281	0.634	NaN	NaN	NaN	NaN	NaN	NaN	NaN	NaN	NaN	-1.203	0.786	0.267	-1.202	0.623	0.251	-1.183	0.508	0.299	-1.173	0.409	0.291	-1.204	0.082	0.277	NaN	NaN	NaN
711	3.555	-1.329	0.905	0.463	NaN	NaN	NaN	NaN	NaN	NaN	-1.276	0.611	0.65	-1.286	0.408	0.615	-1.257	0.496	0.607	-1.373	0.281	0.634	NaN	NaN	NaN	NaN	NaN	NaN	NaN	NaN	NaN	-1.197	0.781	0.269	-1.202	0.623	0.251	-1.183	0.508	0.299	-1.173	0.409	0.291	-1.204	0.082	0.277	NaN	NaN	NaN
712	3.56	-1.326	0.903	0.464	NaN	NaN	NaN	NaN	NaN	NaN	-1.274	0.61	0.65	-1.285	0.408	0.615	-1.256	0.496	0.607	-1.372	0.282	0.634	NaN	NaN	NaN	NaN	NaN	NaN	NaN	NaN	NaN	-1.19	0.774	0.272	-1.201	0.623	0.251	-1.183	0.508	0.299	-1.173	0.409	0.291	-1.204	0.082	0.277	NaN	NaN	NaN
713	3.565	-1.328	0.905	0.462	NaN	NaN	NaN	NaN	NaN	NaN	-1.274	0.611	0.65	-1.285	0.409	0.615	-1.255	0.496	0.607	-1.372	0.282	0.634	NaN	NaN	NaN	NaN	NaN	NaN	NaN	NaN	NaN	-1.198	0.783	0.267	-1.201	0.623	0.25	-1.182	0.508	0.298	-1.172	0.409	0.291	-1.204	0.082	0.277	NaN	NaN	NaN
714	3.57	-1.328	0.906	0.461	NaN	NaN	NaN	NaN	NaN	NaN	-1.273	0.612	0.65	-1.284	0.409	0.615	-1.254	0.496	0.607	-1.371	0.283	0.634	NaN	NaN	NaN	NaN	NaN	NaN	NaN	NaN	NaN	-1.2	0.785	0.265	-1.2	0.623	0.25	-1.182	0.508	0.298	-1.172	0.409	0.29	-1.204	0.082	0.277	NaN	NaN	NaN
715	3.575	-1.327	0.906	0.461	NaN	NaN	NaN	NaN	NaN	NaN	-1.272	0.612	0.65	-1.283	0.409	0.615	-1.253	0.496	0.607	-1.371	0.283	0.635	NaN	NaN	NaN	NaN	NaN	NaN	NaN	NaN	NaN	-1.201	0.786	0.265	-1.2	0.623	0.249	-1.182	0.508	0.298	-1.172	0.409	0.29	-1.204	0.082	0.276	NaN	NaN	NaN
716	3.58	-1.327	0.906	0.461	NaN	NaN	NaN	NaN	NaN	NaN	-1.27	0.611	0.65	-1.282	0.41	0.615	-1.252	0.497	0.607	-1.369	0.283	0.635	NaN	NaN	NaN	NaN	NaN	NaN	NaN	NaN	NaN	-1.2	0.786	0.264	-1.199	0.623	0.249	-1.181	0.508	0.297	-1.171	0.409	0.29	-1.203	0.082	0.276	NaN	NaN	NaN
717	3.585	-1.326	0.906	0.46	NaN	NaN	NaN	NaN	NaN	NaN	-1.269	0.611	0.649	-1.281	0.41	0.615	-1.251	0.497	0.607	-1.368	0.282	0.635	NaN	NaN	NaN	NaN	NaN	NaN	NaN	NaN	NaN	-1.199	0.785	0.264	-1.199	0.622	0.249	-1.18	0.508	0.297	-1.171	0.409	0.289	-1.203	0.082	0.276	NaN	NaN	NaN
718	3.59	-1.325	0.906	0.46	NaN	NaN	NaN	NaN	NaN	NaN	-1.268	0.612	0.649	-1.28	0.41	0.615	-1.25	0.497	0.607	-1.367	0.282	0.635	NaN	NaN	NaN	NaN	NaN	NaN	NaN	NaN	NaN	-1.198	0.785	0.263	-1.198	0.622	0.249	-1.18	0.507	0.297	-1.171	0.409	0.289	-1.203	0.082	0.276	NaN	NaN	NaN
719	3.595	-1.324	0.906	0.459	NaN	NaN	NaN	NaN	NaN	NaN	-1.263	0.609	0.65	-1.279	0.41	0.615	-1.249	0.497	0.606	-1.366	0.282	0.635	NaN	NaN	NaN	NaN	NaN	NaN	NaN	NaN	NaN	-1.198	0.785	0.263	-1.197	0.622	0.249	-1.179	0.507	0.297	-1.17	0.409	0.289	-1.203	0.082	0.276	NaN	NaN	NaN
720	3.6	-1.323	0.906	0.459	NaN	NaN	NaN	NaN	NaN	NaN	-1.257	0.606	0.651	-1.278	0.41	0.615	-1.247	0.497	0.606	-1.365	0.282	0.635	NaN	NaN	NaN	NaN	NaN	NaN	NaN	NaN	NaN	-1.198	0.785	0.262	-1.197	0.622	0.248	-1.178	0.507	0.297	-1.17	0.409	0.289	-1.203	0.082	0.276	NaN	NaN	NaN
721	3.605	-1.322	0.906	0.458	NaN	NaN	NaN	NaN	NaN	NaN	-1.262	0.61	0.649	-1.278	0.411	0.615	-1.246	0.497	0.606	-1.364	0.283	0.635	NaN	NaN	NaN	NaN	NaN	NaN	NaN	NaN	NaN	-1.198	0.785	0.262	-1.197	0.622	0.248	-1.179	0.508	0.296	-1.169	0.409	0.288	-1.203	0.082	0.276	NaN	NaN	NaN
722	3.61	-1.322	0.906	0.458	NaN	NaN	NaN	NaN	NaN	NaN	NaN	NaN	NaN	-1.277	0.411	0.615	-1.245	0.497	0.606	-1.364	0.283	0.635	NaN	NaN	NaN	NaN	NaN	NaN	NaN	NaN	NaN	-1.197	0.785	0.261	-1.197	0.623	0.247	NaN	NaN	NaN	-1.169	0.409	0.288	-1.203	0.082	0.276	NaN	NaN	NaN
723	3.615	-1.321	0.906	0.458	NaN	NaN	NaN	NaN	NaN	NaN	-1.247	0.601	0.652	-1.275	0.411	0.615	-1.243	0.497	0.606	-1.363	0.283	0.635	NaN	NaN	NaN	NaN	NaN	NaN	NaN	NaN	NaN	-1.196	0.785	0.261	-1.196	0.622	0.247	NaN	NaN	NaN	-1.169	0.409	0.288	-1.203	0.082	0.276	NaN	NaN	NaN
724	3.62	-1.32	0.906	0.457	NaN	NaN	NaN	NaN	NaN	NaN	NaN	NaN	NaN	-1.274	0.411	0.614	-1.242	0.497	0.605	-1.362	0.284	0.635	NaN	NaN	NaN	NaN	NaN	NaN	NaN	NaN	NaN	-1.195	0.785	0.26	-1.195	0.622	0.247	NaN	NaN	NaN	-1.168	0.408	0.288	-1.203	0.082	0.276	NaN	NaN	NaN
725	3.625	-1.319	0.906	0.457	NaN	NaN	NaN	NaN	NaN	NaN	-1.244	0.602	0.651	-1.273	0.412	0.614	-1.241	0.498	0.605	-1.361	0.284	0.635	NaN	NaN	NaN	NaN	NaN	NaN	NaN	NaN	NaN	-1.194	0.784	0.26	-1.194	0.621	0.247	NaN	NaN	NaN	-1.168	0.408	0.288	-1.203	0.082	0.276	NaN	NaN	NaN
726	3.63	-1.318	0.906	0.457	NaN	NaN	NaN	NaN	NaN	NaN	-1.246	0.605	0.65	-1.272	0.412	0.614	-1.24	0.498	0.605	-1.36	0.285	0.635	NaN	NaN	NaN	NaN	NaN	NaN	NaN	NaN	NaN	-1.194	0.784	0.259	-1.193	0.621	0.246	NaN	NaN	NaN	-1.167	0.408	0.287	-1.203	0.082	0.276	NaN	NaN	NaN
727	3.635	-1.317	0.906	0.456	NaN	NaN	NaN	NaN	NaN	NaN	-1.249	0.608	0.649	-1.271	0.412	0.614	-1.239	0.499	0.605	-1.359	0.285	0.635	NaN	NaN	NaN	NaN	NaN	NaN	NaN	NaN	NaN	-1.194	0.785	0.259	-1.193	0.621	0.246	-1.174	0.507	0.295	-1.167	0.408	0.287	-1.203	0.082	0.276	NaN	NaN	NaN
728	3.64	-1.316	0.906	0.456	NaN	NaN	NaN	NaN	NaN	NaN	-1.245	0.607	0.65	-1.27	0.412	0.614	-1.238	0.499	0.605	-1.359	0.285	0.635	NaN	NaN	NaN	NaN	NaN	NaN	NaN	NaN	NaN	-1.193	0.785	0.258	-1.192	0.621	0.245	-1.174	0.507	0.294	-1.167	0.408	0.287	-1.203	0.082	0.276	NaN	NaN	NaN
729	3.645	-1.315	0.906	0.455	NaN	NaN	NaN	NaN	NaN	NaN	-1.251	0.612	0.648	-1.268	0.412	0.614	-1.236	0.499	0.605	-1.357	0.286	0.635	NaN	NaN	NaN	NaN	NaN	NaN	NaN	NaN	NaN	-1.192	0.784	0.258	-1.192	0.621	0.245	-1.173	0.506	0.294	-1.167	0.409	0.287	-1.203	0.082	0.276	NaN	NaN	NaN
730	3.65	-1.315	0.906	0.455	NaN	NaN	NaN	NaN	NaN	NaN	-1.251	0.613	0.647	-1.267	0.413	0.614	-1.234	0.499	0.605	-1.356	0.286	0.635	NaN	NaN	NaN	NaN	NaN	NaN	NaN	NaN	NaN	-1.191	0.785	0.258	-1.191	0.622	0.244	-1.173	0.506	0.293	-1.166	0.408	0.287	-1.203	0.082	0.276	NaN	NaN	NaN
731	3.655	-1.314	0.906	0.454	NaN	NaN	NaN	NaN	NaN	NaN	-1.249	0.613	0.647	-1.266	0.413	0.614	-1.233	0.498	0.604	-1.355	0.287	0.635	NaN	NaN	NaN	NaN	NaN	NaN	NaN	NaN	NaN	-1.19	0.784	0.257	-1.191	0.621	0.244	-1.173	0.506	0.293	-1.165	0.408	0.286	-1.203	0.082	0.276	NaN	NaN	NaN
732	3.66	-1.313	0.906	0.454	NaN	NaN	NaN	NaN	NaN	NaN	-1.245	0.611	0.647	-1.265	0.413	0.614	-1.231	0.498	0.604	-1.354	0.287	0.635	NaN	NaN	NaN	NaN	NaN	NaN	NaN	NaN	NaN	-1.189	0.784	0.256	-1.19	0.621	0.244	-1.172	0.506	0.292	-1.164	0.407	0.286	-1.203	0.082	0.276	NaN	NaN	NaN
733	3.665	-1.312	0.906	0.453	NaN	NaN	NaN	NaN	NaN	NaN	-1.238	0.607	0.648	-1.263	0.414	0.614	-1.23	0.499	0.604	-1.353	0.287	0.635	NaN	NaN	NaN	NaN	NaN	NaN	NaN	NaN	NaN	-1.188	0.784	0.256	-1.189	0.621	0.244	-1.172	0.506	0.292	-1.164	0.408	0.286	-1.203	0.082	0.276	NaN	NaN	NaN
734	3.67	-1.311	0.906	0.453	NaN	NaN	NaN	NaN	NaN	NaN	-1.239	0.609	0.648	-1.262	0.414	0.614	-1.228	0.498	0.604	-1.352	0.288	0.635	NaN	NaN	NaN	NaN	NaN	NaN	NaN	NaN	NaN	-1.187	0.783	0.256	-1.189	0.621	0.243	-1.171	0.506	0.292	-1.164	0.408	0.286	-1.203	0.082	0.276	NaN	NaN	NaN
735	3.675	-1.31	0.906	0.452	NaN	NaN	NaN	NaN	NaN	NaN	-1.235	0.607	0.648	-1.26	0.414	0.614	-1.225	0.497	0.603	-1.351	0.288	0.635	NaN	NaN	NaN	-1.31	0.029	0.636	NaN	NaN	NaN	-1.186	0.784	0.255	-1.188	0.621	0.242	-1.171	0.506	0.291	-1.163	0.408	0.286	-1.203	0.082	0.276	NaN	NaN	NaN
736	3.68	-1.309	0.906	0.452	NaN	NaN	NaN	NaN	NaN	NaN	-1.24	0.613	0.646	-1.258	0.414	0.614	-1.223	0.497	0.602	-1.349	0.289	0.635	NaN	NaN	NaN	-1.31	0.029	0.636	NaN	NaN	NaN	-1.186	0.784	0.254	-1.188	0.62	0.242	-1.17	0.506	0.291	-1.163	0.408	0.285	-1.203	0.081	0.276	NaN	NaN	NaN
737	3.685	-1.308	0.906	0.451	NaN	NaN	NaN	NaN	NaN	NaN	-1.237	0.611	0.646	-1.257	0.414	0.614	-1.221	0.497	0.602	-1.348	0.289	0.635	NaN	NaN	NaN	-1.31	0.029	0.636	NaN	NaN	NaN	-1.185	0.784	0.254	-1.187	0.62	0.242	-1.17	0.506	0.291	-1.164	0.409	0.284	-1.203	0.081	0.276	NaN	NaN	NaN
738	3.69	-1.307	0.906	0.451	NaN	NaN	NaN	NaN	NaN	NaN	-1.231	0.608	0.647	-1.255	0.415	0.614	-1.219	0.497	0.602	-1.347	0.29	0.635	NaN	NaN	NaN	-1.31	0.03	0.636	NaN	NaN	NaN	-1.184	0.784	0.254	-1.187	0.62	0.241	-1.17	0.506	0.29	-1.164	0.409	0.284	-1.203	0.081	0.276	NaN	NaN	NaN
739	3.695	-1.306	0.906	0.45	NaN	NaN	NaN	NaN	NaN	NaN	-1.231	0.61	0.647	-1.253	0.415	0.614	-1.218	0.498	0.602	-1.345	0.291	0.635	NaN	NaN	NaN	-1.31	0.03	0.636	NaN	NaN	NaN	-1.182	0.783	0.253	-1.186	0.621	0.241	-1.169	0.506	0.29	-1.163	0.409	0.284	-1.203	0.081	0.276	NaN	NaN	NaN
740	3.7	-1.305	0.906	0.449	NaN	NaN	NaN	NaN	NaN	NaN	-1.227	0.608	0.647	-1.251	0.415	0.614	-1.217	0.499	0.603	-1.344	0.291	0.636	NaN	NaN	NaN	-1.31	0.03	0.636	NaN	NaN	NaN	-1.181	0.783	0.252	-1.186	0.621	0.241	-1.169	0.506	0.29	-1.163	0.409	0.283	-1.203	0.081	0.276	NaN	NaN	NaN
741	3.705	-1.304	0.906	0.449	NaN	NaN	NaN	NaN	NaN	NaN	-1.231	0.613	0.646	-1.248	0.415	0.614	-1.215	0.5	0.603	-1.343	0.293	0.636	NaN	NaN	NaN	-1.31	0.03	0.636	NaN	NaN	NaN	-1.181	0.783	0.252	-1.185	0.621	0.24	-1.169	0.506	0.29	-1.163	0.409	0.283	-1.203	0.081	0.276	NaN	NaN	NaN
742	3.71	-1.303	0.906	0.448	NaN	NaN	NaN	NaN	NaN	NaN	-1.23	0.614	0.645	-1.246	0.415	0.614	-1.211	0.499	0.603	-1.342	0.296	0.637	NaN	NaN	NaN	-1.31	0.03	0.636	NaN	NaN	NaN	-1.179	0.783	0.251	-1.185	0.621	0.239	-1.168	0.506	0.289	-1.163	0.409	0.283	-1.203	0.081	0.276	NaN	NaN	NaN
743	3.715	-1.302	0.906	0.448	NaN	NaN	NaN	NaN	NaN	NaN	-1.225	0.611	0.646	-1.244	0.416	0.614	-1.208	0.497	0.602	-1.341	0.297	0.637	NaN	NaN	NaN	-1.309	0.03	0.636	NaN	NaN	NaN	-1.178	0.783	0.251	-1.185	0.621	0.239	-1.167	0.506	0.289	-1.162	0.408	0.282	-1.203	0.081	0.276	NaN	NaN	NaN
744	3.72	-1.301	0.906	0.447	NaN	NaN	NaN	NaN	NaN	NaN	-1.219	0.608	0.646	-1.241	0.416	0.614	-1.205	0.497	0.602	-1.339	0.299	0.637	NaN	NaN	NaN	-1.309	0.03	0.636	NaN	NaN	NaN	-1.178	0.783	0.25	-1.184	0.62	0.239	-1.166	0.506	0.289	-1.161	0.407	0.282	-1.203	0.081	0.275	NaN	NaN	NaN
745	3.725	-1.3	0.906	0.447	NaN	NaN	NaN	NaN	NaN	NaN	-1.219	0.61	0.646	-1.239	0.416	0.615	-1.203	0.498	0.602	-1.337	0.299	0.638	NaN	NaN	NaN	-1.309	0.03	0.636	NaN	NaN	NaN	-1.177	0.784	0.249	-1.183	0.62	0.238	-1.166	0.505	0.288	-1.161	0.406	0.282	-1.203	0.081	0.275	NaN	NaN	NaN
746	3.73	-1.299	0.906	0.446	NaN	NaN	NaN	NaN	NaN	NaN	-1.214	0.607	0.647	-1.236	0.416	0.615	-1.2	0.498	0.602	-1.335	0.3	0.638	NaN	NaN	NaN	-1.309	0.03	0.636	NaN	NaN	NaN	-1.175	0.783	0.249	-1.182	0.62	0.238	-1.166	0.505	0.287	-1.16	0.406	0.282	-1.203	0.081	0.275	NaN	NaN	NaN
747	3.735	-1.298	0.906	0.446	NaN	NaN	NaN	NaN	NaN	NaN	-1.214	0.609	0.646	-1.233	0.416	0.615	-1.198	0.499	0.603	-1.332	0.301	0.638	NaN	NaN	NaN	-1.309	0.03	0.636	NaN	NaN	NaN	-1.174	0.782	0.249	-1.182	0.62	0.237	-1.165	0.505	0.287	-1.16	0.406	0.281	-1.203	0.081	0.275	NaN	NaN	NaN
748	3.74	-1.298	0.906	0.445	NaN	NaN	NaN	NaN	NaN	NaN	-1.205	0.605	0.647	-1.229	0.417	0.615	-1.195	0.499	0.603	-1.33	0.302	0.639	NaN	NaN	NaN	-1.309	0.03	0.636	NaN	NaN	NaN	-1.173	0.783	0.248	-1.181	0.62	0.237	-1.165	0.505	0.286	-1.16	0.406	0.281	-1.203	0.081	0.275	NaN	NaN	NaN
749	3.745	-1.297	0.906	0.444	NaN	NaN	NaN	NaN	NaN	NaN	-1.205	0.606	0.647	-1.226	0.417	0.616	-1.19	0.497	0.602	-1.327	0.302	0.639	NaN	NaN	NaN	-1.309	0.03	0.636	NaN	NaN	NaN	-1.172	0.783	0.247	-1.18	0.62	0.236	-1.165	0.505	0.286	-1.16	0.406	0.28	-1.203	0.081	0.275	NaN	NaN	NaN
750	3.75	-1.296	0.907	0.443	NaN	NaN	NaN	NaN	NaN	NaN	-1.206	0.609	0.646	-1.222	0.417	0.616	-1.187	0.498	0.603	-1.323	0.302	0.639	NaN	NaN	NaN	-1.308	0.03	0.636	NaN	NaN	NaN	-1.171	0.783	0.247	-1.18	0.62	0.236	-1.165	0.505	0.286	-1.16	0.406	0.28	-1.203	0.081	0.275	NaN	NaN	NaN
751	3.755	-1.295	0.906	0.443	NaN	NaN	NaN	NaN	NaN	NaN	-1.197	0.604	0.647	-1.218	0.417	0.616	-1.184	0.499	0.603	-1.32	0.303	0.64	NaN	NaN	NaN	-1.308	0.031	0.637	NaN	NaN	NaN	-1.17	0.783	0.246	-1.18	0.621	0.235	-1.164	0.505	0.285	-1.16	0.406	0.28	-1.203	0.081	0.275	NaN	NaN	NaN
752	3.76	-1.294	0.906	0.442	NaN	NaN	NaN	NaN	NaN	NaN	-1.196	0.605	0.647	-1.211	0.415	0.617	-1.18	0.498	0.603	-1.317	0.306	0.641	NaN	NaN	NaN	-1.308	0.031	0.637	NaN	NaN	NaN	-1.169	0.783	0.246	-1.179	0.62	0.234	-1.164	0.505	0.285	-1.159	0.406	0.279	-1.203	0.081	0.275	NaN	NaN	NaN
753	3.765	-1.293	0.906	0.441	NaN	NaN	NaN	NaN	NaN	NaN	-1.2	0.61	0.645	-1.204	0.412	0.619	-1.175	0.498	0.603	-1.314	0.307	0.642	NaN	NaN	NaN	-1.308	0.032	0.637	NaN	NaN	NaN	-1.168	0.783	0.245	-1.178	0.62	0.234	-1.164	0.505	0.284	-1.159	0.405	0.279	-1.203	0.081	0.275	NaN	NaN	NaN
754	3.77	-1.292	0.906	0.441	NaN	NaN	NaN	NaN	NaN	NaN	-1.195	0.609	0.645	-1.204	0.416	0.618	-1.173	0.499	0.604	-1.31	0.308	0.643	NaN	NaN	NaN	-1.308	0.032	0.637	NaN	NaN	NaN	-1.166	0.782	0.245	-1.177	0.62	0.233	-1.163	0.505	0.283	-1.159	0.405	0.278	-1.203	0.081	0.275	NaN	NaN	NaN
755	3.775	-1.292	0.906	0.44	NaN	NaN	NaN	NaN	NaN	NaN	-1.189	0.606	0.646	-1.201	0.417	0.618	-1.168	0.5	0.605	-1.304	0.308	0.643	NaN	NaN	NaN	-1.307	0.033	0.637	NaN	NaN	NaN	-1.165	0.782	0.244	-1.176	0.62	0.233	-1.163	0.505	0.283	-1.159	0.405	0.278	-1.203	0.081	0.275	NaN	NaN	NaN
756	3.78	-1.291	0.906	0.439	NaN	NaN	NaN	NaN	NaN	NaN	-1.188	0.608	0.646	-1.196	0.417	0.619	-1.164	0.5	0.606	-1.298	0.307	0.644	NaN	NaN	NaN	-1.307	0.034	0.637	NaN	NaN	NaN	-1.164	0.782	0.244	-1.176	0.621	0.232	-1.163	0.505	0.282	-1.159	0.404	0.277	-1.203	0.081	0.275	NaN	NaN	NaN
757	3.785	-1.29	0.906	0.439	NaN	NaN	NaN	NaN	NaN	NaN	-1.178	0.602	0.647	-1.188	0.415	0.62	-1.159	0.499	0.606	-1.293	0.307	0.645	NaN	NaN	NaN	-1.307	0.035	0.637	NaN	NaN	NaN	-1.163	0.782	0.243	-1.176	0.621	0.231	-1.163	0.505	0.281	-1.159	0.404	0.276	-1.203	0.081	0.274	NaN	NaN	NaN
758	3.79	-1.289	0.906	0.438	NaN	NaN	NaN	NaN	NaN	NaN	-1.174	0.601	0.648	-1.179	0.412	0.622	-1.154	0.499	0.607	-1.289	0.309	0.647	NaN	NaN	NaN	-1.306	0.035	0.637	NaN	NaN	NaN	-1.162	0.782	0.242	-1.175	0.621	0.231	-1.163	0.505	0.279	-1.159	0.404	0.276	-1.204	0.081	0.274	NaN	NaN	NaN
759	3.795	-1.288	0.906	0.437	NaN	NaN	NaN	NaN	NaN	NaN	-1.17	0.601	0.648	-1.176	0.413	0.622	-1.149	0.498	0.607	-1.285	0.311	0.649	NaN	NaN	NaN	-1.305	0.037	0.637	NaN	NaN	NaN	-1.161	0.782	0.242	-1.174	0.621	0.23	-1.163	0.505	0.279	-1.159	0.405	0.275	-1.204	0.081	0.274	NaN	NaN	NaN
760	3.8	-1.288	0.905	0.436	NaN	NaN	NaN	NaN	NaN	NaN	-1.166	0.6	0.648	-1.169	0.411	0.623	-1.143	0.498	0.608	-1.28	0.311	0.65	NaN	NaN	NaN	-1.305	0.038	0.637	NaN	NaN	NaN	-1.159	0.781	0.241	-1.173	0.621	0.229	-1.163	0.505	0.278	-1.159	0.405	0.274	-1.204	0.081	0.274	NaN	NaN	NaN
761	3.805	-1.287	0.905	0.435	NaN	NaN	NaN	NaN	NaN	NaN	-1.162	0.6	0.648	-1.168	0.415	0.622	-1.138	0.498	0.608	-1.274	0.31	0.651	NaN	NaN	NaN	-1.304	0.04	0.637	NaN	NaN	NaN	-1.158	0.781	0.241	-1.172	0.621	0.229	-1.162	0.505	0.278	-1.16	0.405	0.274	-1.204	0.081	0.274	NaN	NaN	NaN
762	3.81	-1.286	0.905	0.435	NaN	NaN	NaN	NaN	NaN	NaN	-1.158	0.599	0.649	-1.164	0.416	0.622	-1.132	0.496	0.608	-1.268	0.31	0.652	NaN	NaN	NaN	-1.302	0.042	0.637	NaN	NaN	NaN	-1.157	0.781	0.24	-1.171	0.621	0.228	-1.162	0.505	0.277	-1.16	0.405	0.273	-1.203	0.079	0.273	NaN	NaN	NaN
763	3.815	-1.286	0.905	0.434	NaN	NaN	NaN	NaN	NaN	NaN	-1.155	0.599	0.649	-1.159	0.416	0.623	-1.127	0.496	0.609	-1.262	0.31	0.653	NaN	NaN	NaN	-1.301	0.045	0.637	NaN	NaN	NaN	-1.156	0.781	0.239	-1.17	0.621	0.227	-1.162	0.505	0.277	-1.16	0.405	0.272	-1.203	0.079	0.273	NaN	NaN	NaN
764	3.82	-1.285	0.905	0.433	NaN	NaN	NaN	NaN	NaN	NaN	-1.151	0.599	0.649	-1.151	0.414	0.623	-1.123	0.497	0.609	-1.258	0.311	0.654	NaN	NaN	NaN	-1.299	0.047	0.636	NaN	NaN	NaN	-1.155	0.781	0.239	-1.17	0.621	0.226	-1.162	0.505	0.276	-1.16	0.405	0.271	-1.203	0.078	0.273	NaN	NaN	NaN
765	3.825	-1.284	0.904	0.432	NaN	NaN	NaN	NaN	NaN	NaN	-1.148	0.598	0.649	-1.141	0.41	0.625	-1.117	0.495	0.609	-1.255	0.314	0.655	NaN	NaN	NaN	-1.296	0.048	0.636	NaN	NaN	NaN	-1.153	0.78	0.239	-1.169	0.622	0.226	-1.161	0.505	0.275	-1.16	0.404	0.271	-1.203	0.078	0.273	NaN	NaN	NaN
766	3.83	-1.283	0.904	0.432	NaN	NaN	NaN	NaN	NaN	NaN	-1.147	0.6	0.648	-1.135	0.409	0.626	-1.113	0.496	0.609	-1.251	0.315	0.656	NaN	NaN	NaN	-1.294	0.052	0.638	NaN	NaN	NaN	-1.152	0.78	0.238	-1.168	0.622	0.225	-1.161	0.505	0.275	-1.16	0.404	0.27	-1.203	0.078	0.273	NaN	NaN	NaN
767	3.835	-1.282	0.904	0.431	NaN	NaN	NaN	NaN	NaN	NaN	-1.148	0.603	0.646	-1.132	0.411	0.625	-1.109	0.496	0.609	-1.246	0.315	0.657	NaN	NaN	NaN	-1.29	0.053	0.638	NaN	NaN	NaN	-1.151	0.78	0.237	-1.167	0.623	0.224	-1.161	0.505	0.274	-1.161	0.404	0.27	-1.203	0.078	0.273	NaN	NaN	NaN
768	3.84	-1.281	0.904	0.431	NaN	NaN	NaN	NaN	NaN	NaN	-1.147	0.604	0.645	-1.133	0.415	0.624	-1.105	0.496	0.61	-1.241	0.313	0.657	NaN	NaN	NaN	-1.284	0.053	0.639	NaN	NaN	NaN	-1.149	0.78	0.237	-1.166	0.623	0.224	-1.161	0.506	0.272	-1.161	0.404	0.269	-1.203	0.078	0.273	NaN	NaN	NaN
769	3.845	-1.28	0.903	0.43	NaN	NaN	NaN	NaN	NaN	NaN	-1.145	0.605	0.646	-1.13	0.417	0.624	-1.102	0.496	0.609	-1.237	0.314	0.657	NaN	NaN	NaN	-1.278	0.053	0.639	NaN	NaN	NaN	-1.148	0.78	0.237	-1.165	0.623	0.223	-1.162	0.506	0.271	-1.162	0.404	0.268	-1.203	0.078	0.272	NaN	NaN	NaN
770	3.85	-1.279	0.903	0.429	NaN	NaN	NaN	NaN	NaN	NaN	-1.144	0.607	0.646	-1.125	0.416	0.624	-1.098	0.496	0.609	-1.233	0.315	0.658	NaN	NaN	NaN	-1.272	0.055	0.64	NaN	NaN	NaN	-1.146	0.78	0.236	-1.164	0.623	0.223	-1.162	0.506	0.27	-1.162	0.404	0.267	-1.203	0.078	0.272	NaN	NaN	NaN
771	3.855	-1.278	0.903	0.428	NaN	NaN	NaN	NaN	NaN	NaN	-1.142	0.607	0.646	-1.116	0.412	0.625	-1.095	0.496	0.609	-1.23	0.315	0.658	NaN	NaN	NaN	-1.267	0.057	0.641	NaN	NaN	NaN	-1.145	0.78	0.236	-1.163	0.623	0.222	-1.161	0.506	0.27	-1.164	0.406	0.266	-1.202	0.078	0.271	-1.207	0.08	0.274
772	3.86	-1.278	0.903	0.428	NaN	NaN	NaN	NaN	NaN	NaN	-1.14	0.607	0.646	-1.111	0.411	0.626	-1.092	0.497	0.609	-1.225	0.315	0.658	NaN	NaN	NaN	-1.261	0.058	0.642	NaN	NaN	NaN	-1.144	0.78	0.235	-1.163	0.624	0.221	-1.161	0.506	0.269	-1.165	0.406	0.266	-1.201	0.078	0.27	-1.207	0.08	0.274
773	3.865	-1.277	0.903	0.427	NaN	NaN	NaN	NaN	NaN	NaN	-1.138	0.607	0.646	-1.107	0.411	0.626	-1.09	0.498	0.609	-1.221	0.315	0.658	NaN	NaN	NaN	-1.255	0.059	0.642	NaN	NaN	NaN	-1.142	0.78	0.235	-1.161	0.623	0.221	-1.161	0.506	0.269	-1.165	0.406	0.265	-1.201	0.078	0.27	-1.207	0.08	0.274
774	3.87	-1.275	0.902	0.427	NaN	NaN	NaN	NaN	NaN	NaN	-1.137	0.607	0.646	-1.106	0.414	0.625	-1.087	0.497	0.609	-1.218	0.316	0.658	NaN	NaN	NaN	-1.249	0.06	0.644	NaN	NaN	NaN	-1.141	0.78	0.235	-1.16	0.624	0.22	-1.161	0.506	0.269	-1.165	0.406	0.265	-1.201	0.077	0.27	-1.207	0.08	0.274
775	3.875	-1.274	0.902	0.427	NaN	NaN	NaN	NaN	NaN	NaN	-1.135	0.607	0.646	-1.108	0.417	0.624	-1.084	0.497	0.609	-1.214	0.315	0.659	NaN	NaN	NaN	-1.243	0.062	0.645	NaN	NaN	NaN	-1.139	0.779	0.235	-1.159	0.624	0.22	-1.161	0.506	0.268	-1.166	0.406	0.265	-1.201	0.078	0.27	-1.207	0.08	0.274
776	3.88	-1.273	0.902	0.426	NaN	NaN	NaN	NaN	NaN	NaN	-1.133	0.607	0.645	-1.106	0.419	0.623	-1.081	0.497	0.608	-1.209	0.313	0.658	NaN	NaN	NaN	-1.237	0.064	0.646	NaN	NaN	NaN	-1.137	0.779	0.234	-1.159	0.624	0.22	-1.162	0.506	0.267	-1.166	0.406	0.264	-1.201	0.077	0.27	-1.207	0.08	0.274
777	3.885	-1.273	0.902	0.426	NaN	NaN	NaN	NaN	NaN	NaN	-1.132	0.607	0.645	-1.101	0.418	0.624	-1.079	0.498	0.608	-1.206	0.313	0.658	NaN	NaN	NaN	-1.229	0.063	0.647	NaN	NaN	NaN	-1.136	0.779	0.234	-1.158	0.625	0.219	-1.162	0.506	0.267	-1.167	0.406	0.264	-1.201	0.077	0.27	-1.207	0.08	0.274
778	3.89	-1.272	0.902	0.426	NaN	NaN	NaN	NaN	NaN	NaN	-1.131	0.606	0.645	-1.093	0.414	0.625	-1.077	0.498	0.608	-1.202	0.313	0.659	NaN	NaN	NaN	-1.222	0.063	0.648	NaN	NaN	NaN	-1.134	0.779	0.234	-1.157	0.625	0.219	-1.162	0.506	0.267	-1.168	0.407	0.263	-1.201	0.077	0.27	-1.207	0.08	0.274
779	3.895	-1.271	0.902	0.425	NaN	NaN	NaN	NaN	NaN	NaN	-1.13	0.606	0.644	-1.089	0.413	0.625	-1.076	0.499	0.607	-1.199	0.313	0.659	NaN	NaN	NaN	-1.216	0.064	0.65	NaN	NaN	NaN	-1.133	0.78	0.233	-1.157	0.626	0.219	-1.161	0.506	0.267	-1.169	0.407	0.262	-1.201	0.077	0.27	-1.207	0.08	0.274
780	3.9	-1.27	0.902	0.425	NaN	NaN	NaN	NaN	NaN	NaN	-1.129	0.606	0.644	-1.086	0.412	0.625	-1.074	0.499	0.607	-1.195	0.312	0.659	NaN	NaN	NaN	-1.21	0.064	0.651	NaN	NaN	NaN	-1.132	0.78	0.233	-1.156	0.626	0.219	-1.161	0.506	0.266	-1.169	0.407	0.262	-1.201	0.077	0.27	-1.207	0.08	0.274
781	3.905	-1.269	0.902	0.425	NaN	NaN	NaN	NaN	NaN	NaN	-1.129	0.606	0.643	-1.083	0.413	0.625	-1.072	0.5	0.607	-1.192	0.311	0.659	NaN	NaN	NaN	-1.203	0.064	0.653	NaN	NaN	NaN	-1.13	0.78	0.233	-1.155	0.626	0.219	-1.161	0.506	0.266	-1.168	0.406	0.262	-1.201	0.077	0.27	-1.207	0.08	0.274
782	3.91	-1.268	0.902	0.425	NaN	NaN	NaN	NaN	NaN	NaN	-1.128	0.606	0.643	-1.082	0.414	0.625	-1.069	0.499	0.607	-1.189	0.31	0.658	NaN	NaN	NaN	-1.196	0.062	0.654	NaN	NaN	NaN	-1.129	0.78	0.233	-1.154	0.626	0.219	-1.161	0.507	0.266	-1.168	0.405	0.262	-1.201	0.077	0.27	-1.207	0.08	0.274
783	3.915	-1.267	0.902	0.425	NaN	NaN	NaN	NaN	NaN	NaN	-1.128	0.605	0.642	-1.082	0.416	0.624	-1.068	0.499	0.606	-1.185	0.309	0.658	NaN	NaN	NaN	-1.188	0.06	0.655	NaN	NaN	NaN	-1.127	0.78	0.233	-1.154	0.626	0.219	-1.161	0.507	0.266	-1.168	0.405	0.262	-1.201	0.077	0.27	-1.207	0.08	0.274
784	3.92	-1.265	0.902	0.425	NaN	NaN	NaN	NaN	NaN	NaN	-1.127	0.605	0.641	-1.083	0.419	0.623	-1.066	0.5	0.606	-1.182	0.308	0.658	NaN	NaN	NaN	-1.181	0.059	0.655	NaN	NaN	NaN	-1.126	0.78	0.233	-1.153	0.627	0.219	-1.161	0.507	0.265	-1.168	0.405	0.262	-1.201	0.077	0.27	-1.207	0.08	0.274
785	3.925	-1.265	0.902	0.425	NaN	NaN	NaN	NaN	NaN	NaN	-1.127	0.605	0.641	-1.079	0.417	0.623	-1.065	0.5	0.606	-1.179	0.307	0.658	NaN	NaN	NaN	-1.173	0.058	0.656	NaN	NaN	NaN	-1.124	0.78	0.233	-1.153	0.627	0.219	-1.161	0.507	0.265	-1.168	0.405	0.262	-1.201	0.078	0.27	-1.207	0.08	0.274
786	3.93	-1.263	0.902	0.425	NaN	NaN	NaN	NaN	NaN	NaN	-1.127	0.605	0.64	-1.079	0.419	0.623	-1.064	0.5	0.606	-1.176	0.305	0.658	NaN	NaN	NaN	-1.165	0.056	0.657	NaN	NaN	NaN	-1.123	0.78	0.233	-1.152	0.626	0.219	-1.16	0.507	0.265	-1.168	0.406	0.262	-1.201	0.078	0.27	-1.207	0.08	0.274
787	3.935	-1.262	0.902	0.425	NaN	NaN	NaN	NaN	NaN	NaN	-1.126	0.605	0.64	-1.075	0.417	0.623	-1.063	0.501	0.606	-1.173	0.304	0.657	NaN	NaN	NaN	-1.157	0.055	0.657	NaN	NaN	NaN	-1.121	0.78	0.233	-1.15	0.626	0.219	-1.16	0.507	0.266	-1.169	0.407	0.262	-1.201	0.078	0.27	-1.207	0.08	0.274
788	3.94	-1.261	0.902	0.425	NaN	NaN	NaN	NaN	NaN	NaN	-1.126	0.604	0.639	-1.076	0.419	0.623	-1.062	0.501	0.605	-1.169	0.303	0.657	NaN	NaN	NaN	-1.148	0.052	0.657	NaN	NaN	NaN	-1.12	0.78	0.233	-1.149	0.626	0.219	-1.159	0.507	0.266	-1.169	0.408	0.262	-1.201	0.078	0.27	-1.207	0.08	0.274
789	3.945	-1.26	0.902	0.425	NaN	NaN	NaN	NaN	NaN	NaN	-1.126	0.604	0.639	-1.069	0.415	0.624	-1.061	0.502	0.605	-1.166	0.301	0.657	NaN	NaN	NaN	-1.143	0.051	0.658	NaN	NaN	NaN	-1.118	0.78	0.234	-1.149	0.626	0.22	-1.158	0.507	0.266	-1.168	0.408	0.262	-1.201	0.078	0.27	-1.207	0.08	0.274
790	3.95	-1.259	0.902	0.425	NaN	NaN	NaN	NaN	NaN	NaN	-1.126	0.604	0.638	-1.069	0.416	0.623	-1.061	0.503	0.605	-1.161	0.299	0.657	NaN	NaN	NaN	NaN	NaN	NaN	NaN	NaN	NaN	-1.117	0.78	0.233	-1.148	0.626	0.22	-1.157	0.506	0.267	-1.167	0.408	0.263	-1.201	0.078	0.27	-1.207	0.08	0.274
791	3.955	-1.258	0.902	0.425	NaN	NaN	NaN	NaN	NaN	NaN	-1.125	0.604	0.638	-1.071	0.418	0.622	-1.06	0.504	0.605	-1.158	0.296	0.658	NaN	NaN	NaN	-1.109	0.033	0.651	NaN	NaN	NaN	-1.116	0.78	0.234	-1.147	0.626	0.221	-1.156	0.507	0.267	-1.166	0.407	0.264	-1.201	0.078	0.27	-1.207	0.08	0.274
792	3.96	-1.257	0.902	0.425	NaN	NaN	NaN	NaN	NaN	NaN	-1.125	0.603	0.638	-1.066	0.416	0.621	-1.059	0.504	0.605	-1.154	0.295	0.658	NaN	NaN	NaN	-1.097	0.024	0.646	NaN	NaN	NaN	-1.114	0.779	0.234	-1.145	0.626	0.221	-1.156	0.507	0.267	-1.165	0.407	0.264	-1.201	0.078	0.27	-1.207	0.08	0.274
793	3.965	-1.256	0.902	0.425	NaN	NaN	NaN	NaN	NaN	NaN	-1.124	0.603	0.638	-1.065	0.416	0.621	-1.058	0.504	0.605	-1.149	0.292	0.658	NaN	NaN	NaN	-1.098	0.037	0.655	NaN	NaN	NaN	-1.113	0.779	0.235	-1.144	0.626	0.222	-1.155	0.507	0.267	-1.164	0.407	0.264	-1.202	0.078	0.271	-1.207	0.08	0.274
794	3.97	-1.255	0.902	0.426	NaN	NaN	NaN	NaN	NaN	NaN	-1.123	0.603	0.638	-1.064	0.415	0.62	-1.057	0.504	0.605	-1.144	0.289	0.659	NaN	NaN	NaN	-1.091	0.038	0.657	NaN	NaN	NaN	-1.111	0.779	0.236	-1.143	0.626	0.222	-1.154	0.507	0.268	-1.163	0.407	0.265	-1.203	0.078	0.272	NaN	NaN	NaN
795	3.975	-1.254	0.902	0.426	NaN	NaN	NaN	NaN	NaN	NaN	-1.122	0.603	0.638	-1.064	0.415	0.62	-1.056	0.503	0.604	-1.139	0.287	0.659	NaN	NaN	NaN	-1.081	0.036	0.657	NaN	NaN	NaN	-1.11	0.779	0.236	-1.142	0.626	0.222	-1.152	0.507	0.269	-1.162	0.406	0.265	-1.203	0.078	0.272	NaN	NaN	NaN
796	3.98	-1.253	0.902	0.426	NaN	NaN	NaN	NaN	NaN	NaN	-1.122	0.603	0.639	-1.06	0.414	0.62	-1.055	0.502	0.603	-1.134	0.285	0.66	NaN	NaN	NaN	-1.072	0.035	0.656	NaN	NaN	NaN	-1.11	0.78	0.236	-1.141	0.626	0.223	-1.151	0.506	0.269	-1.161	0.406	0.265	-1.203	0.078	0.272	NaN	NaN	NaN
797	3.985	-1.252	0.902	0.427	NaN	NaN	NaN	NaN	NaN	NaN	-1.12	0.602	0.639	-1.058	0.413	0.62	-1.054	0.501	0.603	-1.129	0.283	0.66	NaN	NaN	NaN	-1.063	0.033	0.656	NaN	NaN	NaN	-1.108	0.779	0.237	-1.14	0.626	0.224	-1.15	0.506	0.27	-1.16	0.406	0.266	-1.203	0.078	0.272	NaN	NaN	NaN
798	3.99	-1.25	0.902	0.427	NaN	NaN	NaN	NaN	NaN	NaN	-1.119	0.602	0.639	-1.056	0.412	0.62	-1.054	0.501	0.603	-1.125	0.281	0.66	NaN	NaN	NaN	-1.053	0.031	0.655	NaN	NaN	NaN	-1.107	0.779	0.238	-1.138	0.626	0.224	-1.149	0.506	0.27	-1.159	0.406	0.267	-1.203	0.078	0.272	NaN	NaN	NaN
799	3.995	-1.249	0.902	0.428	NaN	NaN	NaN	NaN	NaN	NaN	-1.118	0.602	0.64	-1.055	0.412	0.619	-1.053	0.5	0.602	-1.12	0.278	0.66	NaN	NaN	NaN	-1.044	0.03	0.655	NaN	NaN	NaN	-1.105	0.778	0.239	-1.137	0.626	0.225	-1.147	0.506	0.271	-1.158	0.406	0.268	-1.203	0.078	0.273	NaN	NaN	NaN
800	4	-1.248	0.902	0.429	NaN	NaN	NaN	NaN	NaN	NaN	-1.117	0.602	0.64	-1.054	0.411	0.619	-1.052	0.498	0.602	-1.116	0.276	0.661	NaN	NaN	NaN	-1.034	0.028	0.654	NaN	NaN	NaN	-1.105	0.779	0.239	-1.135	0.626	0.226	-1.145	0.505	0.272	-1.156	0.406	0.268	-1.203	0.078	0.273	NaN	NaN	NaN
801	4.005	-1.247	0.902	0.429	NaN	NaN	NaN	NaN	NaN	NaN	-1.116	0.602	0.641	-1.053	0.41	0.619	-1.051	0.498	0.602	-1.111	0.274	0.661	NaN	NaN	NaN	-1.026	0.028	0.654	NaN	NaN	NaN	-1.104	0.779	0.24	-1.134	0.625	0.227	-1.144	0.505	0.272	-1.154	0.405	0.269	-1.203	0.078	0.273	NaN	NaN	NaN
802	4.01	-1.246	0.901	0.43	NaN	NaN	NaN	NaN	NaN	NaN	-1.114	0.602	0.641	-1.051	0.41	0.619	-1.051	0.498	0.602	-1.108	0.272	0.661	NaN	NaN	NaN	-1.019	0.029	0.654	NaN	NaN	NaN	-1.103	0.779	0.241	-1.132	0.625	0.228	-1.143	0.505	0.273	-1.152	0.405	0.27	-1.202	0.079	0.273	NaN	NaN	NaN
803	4.015	-1.244	0.901	0.431	NaN	NaN	NaN	NaN	NaN	NaN	-1.113	0.601	0.642	-1.049	0.409	0.619	-1.052	0.497	0.602	-1.105	0.271	0.661	NaN	NaN	NaN	-1.011	0.028	0.654	NaN	NaN	NaN	-1.101	0.778	0.242	-1.13	0.625	0.228	-1.141	0.505	0.274	-1.15	0.403	0.27	-1.202	0.079	0.273	NaN	NaN	NaN
804	4.02	-1.243	0.901	0.432	NaN	NaN	NaN	NaN	NaN	NaN	-1.112	0.601	0.642	-1.048	0.408	0.619	-1.052	0.497	0.602	-1.101	0.269	0.661	NaN	NaN	NaN	-1.004	0.028	0.654	NaN	NaN	NaN	-1.1	0.778	0.243	-1.129	0.624	0.229	-1.139	0.505	0.276	-1.148	0.403	0.271	-1.202	0.079	0.273	NaN	NaN	NaN
805	4.025	-1.242	0.901	0.433	NaN	NaN	NaN	NaN	NaN	NaN	-1.097	0.575	0.633	-1.046	0.406	0.621	-1.051	0.474	0.605	-1.098	0.268	0.66	NaN	NaN	NaN	-0.999	0.028	0.653	NaN	NaN	NaN	-1.099	0.778	0.243	-1.128	0.624	0.23	-1.137	0.505	0.277	-1.147	0.404	0.272	-1.202	0.079	0.273	NaN	NaN	NaN
806	4.03	-1.241	0.901	0.434	NaN	NaN	NaN	NaN	NaN	NaN	-1.078	0.543	0.62	-1.047	0.428	0.617	-1.049	0.422	0.613	-1.096	0.266	0.66	NaN	NaN	NaN	-0.995	0.028	0.652	NaN	NaN	NaN	-1.098	0.777	0.245	NaN	NaN	NaN	-1.135	0.504	0.278	-1.146	0.404	0.273	-1.202	0.079	0.273	NaN	NaN	NaN
807	4.035	-1.239	0.9	0.436	NaN	NaN	NaN	NaN	NaN	NaN	-1.1	0.586	0.638	-1.052	0.48	0.606	-1.047	0.409	0.617	-1.093	0.265	0.66	NaN	NaN	NaN	-0.992	0.028	0.652	NaN	NaN	NaN	-1.097	0.777	0.245	-1.124	0.623	0.232	-1.133	0.504	0.279	-1.144	0.405	0.274	-1.202	0.079	0.273	NaN	NaN	NaN
808	4.04	-1.238	0.9	0.437	NaN	NaN	NaN	NaN	NaN	NaN	-1.105	0.596	0.644	-1.053	0.493	0.603	-1.046	0.406	0.618	-1.091	0.265	0.66	NaN	NaN	NaN	-0.989	0.028	0.651	NaN	NaN	NaN	-1.096	0.778	0.246	-1.123	0.623	0.233	-1.131	0.503	0.28	-1.141	0.403	0.275	-1.201	0.079	0.273	NaN	NaN	NaN
809	4.045	-1.236	0.899	0.438	NaN	NaN	NaN	NaN	NaN	NaN	-1.105	0.599	0.645	-1.053	0.496	0.603	-1.045	0.405	0.618	-1.089	0.265	0.66	NaN	NaN	NaN	-0.987	0.027	0.65	NaN	NaN	NaN	-1.096	0.778	0.247	-1.122	0.623	0.234	-1.129	0.503	0.281	-1.138	0.402	0.276	-1.201	0.079	0.274	NaN	NaN	NaN
810	4.05	-1.235	0.899	0.44	NaN	NaN	NaN	NaN	NaN	NaN	-1.104	0.599	0.646	-1.052	0.497	0.603	-1.043	0.405	0.619	-1.087	0.265	0.661	-1.064	0.085	0.612	-0.986	0.027	0.649	NaN	NaN	NaN	-1.095	0.778	0.248	-1.12	0.623	0.235	-1.128	0.503	0.282	-1.136	0.402	0.277	-1.201	0.079	0.274	NaN	NaN	NaN
811	4.055	-1.234	0.899	0.441	NaN	NaN	NaN	NaN	NaN	NaN	-1.102	0.599	0.647	-1.05	0.497	0.604	-1.04	0.404	0.619	-1.085	0.266	0.661	-1.064	0.086	0.613	-0.987	0.026	0.649	NaN	NaN	NaN	-1.093	0.777	0.25	-1.118	0.622	0.236	-1.126	0.503	0.283	-1.134	0.403	0.279	-1.201	0.08	0.273	NaN	NaN	NaN
812	4.06	-1.232	0.899	0.442	NaN	NaN	NaN	NaN	NaN	NaN	-1.1	0.599	0.648	-1.047	0.497	0.604	-1.038	0.405	0.619	-1.084	0.266	0.662	-1.064	0.088	0.615	-0.987	0.025	0.649	NaN	NaN	NaN	-1.092	0.777	0.251	-1.117	0.622	0.238	-1.123	0.502	0.285	-1.132	0.403	0.279	-1.2	0.08	0.273	-1.205	0.083	0.276
813	4.065	-1.231	0.898	0.444	NaN	NaN	NaN	NaN	NaN	NaN	-1.098	0.598	0.649	-1.044	0.496	0.605	-1.036	0.405	0.62	-1.083	0.266	0.662	-1.065	0.088	0.616	-0.988	0.026	0.651	NaN	NaN	NaN	-1.091	0.777	0.252	-1.115	0.622	0.239	-1.121	0.502	0.286	-1.129	0.402	0.281	-1.199	0.081	0.273	-1.205	0.083	0.276
814	4.07	-1.23	0.898	0.445	NaN	NaN	NaN	NaN	NaN	NaN	-1.095	0.598	0.649	-1.039	0.495	0.605	-1.034	0.406	0.621	-1.082	0.266	0.664	-1.066	0.088	0.617	-0.989	0.028	0.652	NaN	NaN	NaN	-1.09	0.777	0.253	-1.114	0.621	0.24	-1.118	0.501	0.287	-1.126	0.401	0.282	-1.199	0.081	0.273	-1.205	0.083	0.276
815	4.075	-1.228	0.898	0.447	NaN	NaN	NaN	NaN	NaN	NaN	-1.092	0.598	0.65	-1.037	0.494	0.605	-1.033	0.405	0.621	-1.082	0.265	0.665	-1.066	0.086	0.618	-0.989	0.028	0.652	NaN	NaN	NaN	-1.089	0.777	0.254	-1.112	0.62	0.241	-1.116	0.501	0.289	-1.124	0.401	0.284	-1.199	0.081	0.273	-1.205	0.083	0.276
816	4.08	-1.227	0.897	0.448	NaN	NaN	NaN	NaN	NaN	NaN	-1.089	0.599	0.651	-1.034	0.494	0.606	-1.031	0.403	0.621	-1.081	0.264	0.666	-1.065	0.086	0.619	-0.989	0.028	0.652	NaN	NaN	NaN	-1.088	0.776	0.256	-1.11	0.619	0.242	-1.113	0.5	0.29	-1.121	0.401	0.285	-1.199	0.081	0.273	-1.204	0.083	0.276
817	4.085	-1.225	0.897	0.45	NaN	NaN	NaN	NaN	NaN	NaN	-1.086	0.599	0.653	-1.031	0.494	0.607	-1.031	0.402	0.622	-1.08	0.263	0.667	-1.064	0.084	0.619	-0.988	0.027	0.652	NaN	NaN	NaN	-1.087	0.776	0.257	-1.108	0.619	0.244	-1.11	0.499	0.291	-1.119	0.4	0.286	NaN	NaN	NaN	-1.202	0.083	0.276
818	4.09	-1.224	0.897	0.451	NaN	NaN	NaN	NaN	NaN	NaN	-1.084	0.599	0.654	-1.03	0.494	0.609	-1.032	0.403	0.623	-1.079	0.263	0.668	-1.064	0.084	0.619	-0.988	0.027	0.652	NaN	NaN	NaN	-1.085	0.776	0.258	-1.106	0.618	0.245	-1.107	0.498	0.293	-1.116	0.399	0.287	NaN	NaN	NaN	-1.201	0.083	0.276
819	4.095	-1.222	0.896	0.453	NaN	NaN	NaN	NaN	NaN	NaN	-1.081	0.599	0.656	-1.028	0.493	0.609	-1.033	0.405	0.625	-1.078	0.263	0.669	-1.064	0.084	0.619	-0.988	0.026	0.653	NaN	NaN	NaN	-1.084	0.776	0.259	-1.105	0.617	0.246	-1.105	0.498	0.294	-1.113	0.399	0.288	NaN	NaN	NaN	-1.201	0.083	0.276
820	4.1	-1.22	0.896	0.454	NaN	NaN	NaN	NaN	NaN	NaN	-1.079	0.6	0.657	-1.028	0.493	0.61	-1.034	0.405	0.626	-1.076	0.262	0.67	-1.064	0.084	0.619	-0.988	0.026	0.653	NaN	NaN	NaN	-1.083	0.776	0.261	-1.103	0.616	0.247	-1.102	0.497	0.296	-1.111	0.399	0.289	NaN	NaN	NaN	-1.2	0.083	0.276
821	4.105	-1.219	0.896	0.456	NaN	NaN	NaN	NaN	NaN	NaN	-1.077	0.6	0.659	-1.027	0.492	0.611	-1.033	0.404	0.627	-1.075	0.262	0.67	-1.064	0.084	0.62	-0.988	0.026	0.653	NaN	NaN	NaN	-1.082	0.775	0.262	-1.101	0.616	0.249	-1.1	0.497	0.297	-1.108	0.398	0.29	NaN	NaN	NaN	-1.2	0.082	0.276
822	4.11	-1.217	0.895	0.457	NaN	NaN	NaN	NaN	NaN	NaN	-1.076	0.6	0.66	-1.027	0.491	0.61	-1.031	0.401	0.627	-1.075	0.261	0.671	-1.064	0.084	0.62	-0.988	0.026	0.653	NaN	NaN	NaN	-1.081	0.775	0.264	-1.099	0.615	0.25	-1.098	0.497	0.298	-1.105	0.397	0.292	NaN	NaN	NaN	-1.199	0.083	0.277
823	4.115	-1.216	0.895	0.459	NaN	NaN	NaN	NaN	NaN	NaN	-1.075	0.6	0.661	-1.027	0.491	0.61	-1.03	0.401	0.628	-1.075	0.261	0.671	-1.064	0.084	0.62	-0.988	0.026	0.653	NaN	NaN	NaN	-1.08	0.775	0.265	-1.097	0.615	0.251	-1.095	0.496	0.299	-1.103	0.397	0.293	NaN	NaN	NaN	-1.199	0.083	0.277
824	4.12	-1.214	0.895	0.46	NaN	NaN	NaN	NaN	NaN	NaN	-1.074	0.6	0.662	-1.027	0.49	0.611	-1.029	0.4	0.627	-1.075	0.261	0.671	-1.064	0.084	0.619	-0.988	0.026	0.653	NaN	NaN	NaN	-1.079	0.775	0.266	-1.096	0.614	0.252	-1.094	0.497	0.3	-1.101	0.397	0.293	NaN	NaN	NaN	-1.198	0.083	0.277
825	4.125	-1.213	0.895	0.461	NaN	NaN	NaN	NaN	NaN	NaN	-1.073	0.601	0.663	-1.027	0.49	0.613	-1.027	0.399	0.626	-1.074	0.261	0.671	-1.064	0.084	0.619	-0.988	0.026	0.653	NaN	NaN	NaN	-1.078	0.774	0.268	-1.094	0.614	0.254	-1.092	0.497	0.301	-1.099	0.397	0.294	NaN	NaN	NaN	-1.197	0.084	0.277
826	4.13	-1.211	0.895	0.463	NaN	NaN	NaN	NaN	NaN	NaN	-1.072	0.6	0.664	-1.027	0.49	0.615	-1.026	0.399	0.628	-1.074	0.261	0.671	-1.064	0.084	0.619	-0.988	0.026	0.653	NaN	NaN	NaN	-1.076	0.774	0.269	-1.093	0.614	0.255	-1.09	0.496	0.302	-1.097	0.397	0.295	NaN	NaN	NaN	-1.197	0.084	0.278
827	4.135	-1.21	0.894	0.464	NaN	NaN	NaN	NaN	NaN	NaN	-1.07	0.6	0.665	-1.027	0.49	0.617	-1.025	0.399	0.629	-1.073	0.261	0.671	-1.064	0.084	0.619	-0.988	0.026	0.653	NaN	NaN	NaN	-1.075	0.773	0.271	-1.091	0.614	0.256	-1.088	0.496	0.303	-1.096	0.397	0.296	NaN	NaN	NaN	-1.197	0.084	0.278
828	4.14	-1.208	0.894	0.466	NaN	NaN	NaN	NaN	NaN	NaN	-1.069	0.599	0.666	-1.027	0.49	0.617	-1.024	0.399	0.629	-1.072	0.261	0.671	-1.064	0.084	0.619	-0.988	0.026	0.653	NaN	NaN	NaN	-1.075	0.774	0.272	-1.09	0.614	0.257	-1.087	0.496	0.303	-1.094	0.397	0.297	NaN	NaN	NaN	-1.197	0.085	0.278
829	4.145	-1.207	0.894	0.467	NaN	NaN	NaN	NaN	NaN	NaN	-1.068	0.599	0.667	-1.027	0.49	0.617	-1.024	0.399	0.629	-1.071	0.26	0.671	-1.064	0.083	0.619	-0.988	0.026	0.653	NaN	NaN	NaN	-1.073	0.773	0.273	-1.089	0.614	0.258	-1.084	0.495	0.305	-1.092	0.397	0.298	NaN	NaN	NaN	-1.196	0.085	0.278
830	4.15	-1.205	0.894	0.469	NaN	NaN	NaN	NaN	NaN	NaN	-1.068	0.599	0.668	-1.026	0.49	0.618	-1.024	0.399	0.63	-1.07	0.26	0.672	-1.064	0.083	0.619	-0.988	0.026	0.653	NaN	NaN	NaN	-1.072	0.773	0.275	-1.087	0.614	0.259	-1.082	0.495	0.306	-1.091	0.397	0.299	NaN	NaN	NaN	-1.196	0.085	0.279
831	4.155	-1.204	0.894	0.47	NaN	NaN	NaN	NaN	NaN	NaN	-1.067	0.598	0.668	-1.025	0.489	0.619	-1.024	0.398	0.63	-1.07	0.259	0.672	-1.064	0.084	0.619	-0.988	0.025	0.653	NaN	NaN	NaN	-1.071	0.773	0.276	-1.086	0.614	0.26	-1.082	0.495	0.306	-1.089	0.397	0.299	NaN	NaN	NaN	-1.196	0.086	0.279
832	4.16	-1.202	0.894	0.472	NaN	NaN	NaN	NaN	NaN	NaN	-1.066	0.598	0.669	-1.024	0.489	0.62	-1.024	0.398	0.63	-1.071	0.259	0.673	-1.063	0.083	0.619	-0.988	0.025	0.653	NaN	NaN	NaN	-1.07	0.773	0.278	-1.086	0.615	0.261	-1.08	0.496	0.307	-1.088	0.397	0.3	NaN	NaN	NaN	-1.196	0.087	0.279
833	4.165	-1.201	0.894	0.473	NaN	NaN	NaN	NaN	NaN	NaN	-1.066	0.598	0.67	-1.023	0.489	0.62	-1.024	0.398	0.632	-1.071	0.259	0.673	-1.063	0.083	0.619	-0.988	0.025	0.653	NaN	NaN	NaN	-1.068	0.773	0.279	-1.088	0.618	0.26	-1.078	0.496	0.309	-1.087	0.398	0.3	NaN	NaN	NaN	-1.197	0.088	0.279
834	4.17	-1.199	0.894	0.475	NaN	NaN	NaN	NaN	NaN	NaN	-1.065	0.598	0.671	-1.023	0.489	0.621	-1.024	0.398	0.633	-1.071	0.259	0.673	-1.063	0.083	0.619	-0.988	0.025	0.653	NaN	NaN	NaN	-1.067	0.773	0.28	-1.088	0.619	0.261	-1.077	0.496	0.31	-1.085	0.398	0.3	NaN	NaN	NaN	-1.197	0.088	0.28
835	4.175	-1.197	0.894	0.477	NaN	NaN	NaN	NaN	NaN	NaN	-1.065	0.598	0.671	-1.022	0.489	0.621	-1.023	0.398	0.633	-1.072	0.258	0.674	-1.063	0.083	0.619	-0.988	0.025	0.653	NaN	NaN	NaN	-1.065	0.773	0.281	-1.087	0.619	0.262	-1.076	0.497	0.31	-1.084	0.398	0.3	NaN	NaN	NaN	-1.195	0.089	0.279
836	4.18	-1.196	0.894	0.478	NaN	NaN	NaN	NaN	NaN	NaN	-1.064	0.598	0.672	-1.021	0.489	0.622	-1.022	0.397	0.634	-1.072	0.258	0.674	-1.063	0.084	0.619	-0.988	0.025	0.653	NaN	NaN	NaN	-1.064	0.774	0.282	-1.085	0.62	0.263	-1.075	0.497	0.31	-1.083	0.399	0.301	-1.128	0.277	0.241	-1.194	0.09	0.279
837	4.185	-1.194	0.895	0.479	NaN	NaN	NaN	NaN	NaN	NaN	-1.064	0.598	0.673	-1.02	0.489	0.623	-1.022	0.397	0.634	-1.072	0.258	0.674	-1.063	0.083	0.619	-0.988	0.025	0.653	NaN	NaN	NaN	-1.063	0.775	0.283	-1.084	0.62	0.264	-1.074	0.498	0.31	-1.082	0.399	0.301	-1.127	0.277	0.241	-1.193	0.091	0.279
838	4.19	-1.193	0.895	0.481	NaN	NaN	NaN	NaN	NaN	NaN	-1.063	0.598	0.673	-1.019	0.489	0.624	-1.021	0.398	0.634	-1.072	0.258	0.674	-1.063	0.083	0.619	-0.988	0.025	0.653	NaN	NaN	NaN	-1.061	0.775	0.284	-1.083	0.621	0.265	-1.073	0.499	0.31	-1.081	0.4	0.301	-1.126	0.278	0.241	-1.192	0.091	0.278
839	4.195	-1.191	0.895	0.482	NaN	NaN	NaN	NaN	NaN	NaN	-1.062	0.598	0.674	-1.018	0.488	0.624	-1.021	0.398	0.635	-1.072	0.258	0.674	-1.063	0.084	0.619	-0.988	0.025	0.653	NaN	NaN	NaN	-1.06	0.775	0.285	-1.082	0.622	0.265	-1.072	0.499	0.311	-1.079	0.401	0.302	-1.124	0.279	0.241	-1.192	0.091	0.279
840	4.2	-1.189	0.896	0.484	NaN	NaN	NaN	NaN	NaN	NaN	-1.062	0.598	0.675	-1.018	0.488	0.624	-1.02	0.398	0.635	-1.071	0.258	0.675	-1.063	0.084	0.619	-0.988	0.025	0.653	NaN	NaN	NaN	-1.059	0.776	0.286	-1.081	0.622	0.266	-1.069	0.499	0.313	-1.078	0.401	0.302	-1.123	0.279	0.24	-1.192	0.092	0.279
841	4.205	-1.188	0.896	0.485	NaN	NaN	NaN	NaN	NaN	NaN	-1.061	0.598	0.675	-1.017	0.488	0.625	-1.02	0.398	0.636	-1.071	0.257	0.675	-1.063	0.084	0.619	-0.988	0.025	0.653	NaN	NaN	NaN	-1.057	0.777	0.287	-1.08	0.623	0.267	-1.067	0.499	0.314	-1.077	0.402	0.302	-1.122	0.28	0.24	-1.192	0.093	0.279
842	4.21	-1.186	0.896	0.486	NaN	NaN	NaN	NaN	NaN	NaN	-1.06	0.598	0.676	-1.016	0.488	0.625	-1.02	0.397	0.636	-1.071	0.257	0.675	-1.063	0.084	0.619	-0.988	0.025	0.653	NaN	NaN	NaN	-1.056	0.777	0.288	-1.078	0.623	0.268	-1.067	0.5	0.314	-1.075	0.402	0.303	-1.121	0.28	0.241	-1.192	0.094	0.279
843	4.215	-1.185	0.897	0.488	NaN	NaN	NaN	NaN	NaN	NaN	-1.059	0.597	0.676	-1.016	0.487	0.626	-1.02	0.397	0.636	-1.071	0.257	0.675	-1.063	0.084	0.619	-0.988	0.025	0.653	NaN	NaN	NaN	-1.055	0.778	0.289	-1.077	0.624	0.268	-1.065	0.501	0.314	-1.074	0.401	0.303	-1.12	0.281	0.241	-1.191	0.095	0.279
844	4.22	-1.183	0.897	0.489	NaN	NaN	NaN	NaN	NaN	NaN	-1.056	0.596	0.676	-1.015	0.487	0.627	-1.019	0.397	0.637	-1.071	0.257	0.675	-1.063	0.084	0.619	-0.988	0.025	0.653	NaN	NaN	NaN	-1.054	0.779	0.29	-1.076	0.625	0.269	-1.064	0.502	0.314	-1.072	0.401	0.304	-1.119	0.282	0.242	-1.19	0.095	0.279
845	4.225	-1.182	0.897	0.49	NaN	NaN	NaN	NaN	NaN	NaN	-1.055	0.595	0.677	-1.015	0.487	0.627	-1.019	0.397	0.637	-1.07	0.257	0.675	-1.063	0.084	0.619	-0.988	0.025	0.653	NaN	NaN	NaN	-1.052	0.779	0.291	-1.074	0.625	0.269	-1.063	0.502	0.314	-1.07	0.402	0.304	-1.12	0.283	0.243	-1.189	0.095	0.278
846	4.23	-1.18	0.898	0.491	NaN	NaN	NaN	NaN	NaN	NaN	-1.054	0.595	0.677	-1.014	0.488	0.627	-1.019	0.397	0.637	-1.07	0.257	0.675	-1.063	0.084	0.619	-0.988	0.025	0.653	NaN	NaN	NaN	-1.051	0.78	0.292	-1.073	0.625	0.27	-1.062	0.503	0.314	-1.069	0.402	0.304	-1.119	0.284	0.243	-1.189	0.096	0.278
847	4.235	-1.179	0.898	0.493	NaN	NaN	NaN	NaN	NaN	NaN	-1.052	0.595	0.677	-1.014	0.488	0.628	-1.018	0.396	0.638	-1.07	0.257	0.675	-1.063	0.084	0.619	-0.988	0.025	0.653	NaN	NaN	NaN	-1.05	0.78	0.293	-1.071	0.626	0.271	-1.06	0.503	0.314	-1.067	0.403	0.305	-1.118	0.285	0.243	-1.189	0.098	0.278
848	4.24	-1.177	0.898	0.494	NaN	NaN	NaN	NaN	NaN	NaN	-1.049	0.593	0.679	-1.014	0.488	0.628	-1.018	0.396	0.638	-1.07	0.257	0.675	-1.063	0.084	0.619	-0.988	0.025	0.653	NaN	NaN	NaN	-1.049	0.781	0.293	-1.069	0.627	0.271	-1.058	0.503	0.316	-1.066	0.403	0.305	-1.116	0.285	0.243	-1.188	0.099	0.278
849	4.245	-1.176	0.899	0.495	NaN	NaN	NaN	NaN	NaN	NaN	-1.044	0.59	0.683	-1.013	0.488	0.628	-1.018	0.396	0.638	-1.07	0.257	0.676	-1.063	0.084	0.619	-0.988	0.025	0.653	NaN	NaN	NaN	-1.048	0.782	0.294	-1.068	0.627	0.272	-1.056	0.504	0.316	-1.064	0.403	0.305	-1.115	0.285	0.243	-1.188	0.1	0.278
850	4.25	-1.175	0.899	0.496	NaN	NaN	NaN	NaN	NaN	NaN	-1.045	0.591	0.683	-1.014	0.489	0.629	-1.018	0.396	0.638	-1.07	0.257	0.676	-1.063	0.084	0.619	-0.988	0.025	0.653	NaN	NaN	NaN	-1.047	0.782	0.295	-1.066	0.627	0.272	-1.055	0.504	0.316	-1.063	0.404	0.305	-1.114	0.286	0.242	-1.187	0.1	0.278
851	4.255	-1.173	0.9	0.498	NaN	NaN	NaN	NaN	NaN	NaN	-1.048	0.594	0.681	-1.014	0.489	0.63	-1.017	0.395	0.638	-1.07	0.257	0.676	-1.063	0.084	0.619	-0.988	0.025	0.653	NaN	NaN	NaN	-1.046	0.783	0.296	-1.064	0.628	0.273	-1.054	0.505	0.316	-1.061	0.405	0.306	-1.113	0.287	0.242	-1.187	0.101	0.278
852	4.26	-1.172	0.9	0.499	NaN	NaN	NaN	NaN	NaN	NaN	-1.046	0.593	0.682	-1.013	0.489	0.631	-1.018	0.396	0.638	-1.07	0.257	0.677	-1.063	0.084	0.619	-0.988	0.025	0.653	NaN	NaN	NaN	-1.045	0.784	0.296	-1.061	0.627	0.274	-1.052	0.506	0.317	-1.059	0.405	0.305	-1.111	0.287	0.242	-1.186	0.102	0.278
853	4.265	-1.17	0.9	0.5	NaN	NaN	NaN	NaN	NaN	NaN	-1.043	0.592	0.684	-1.013	0.489	0.631	-1.017	0.395	0.638	-1.07	0.257	0.677	-1.063	0.084	0.619	-0.988	0.025	0.653	NaN	NaN	NaN	-1.043	0.784	0.297	-1.058	0.627	0.275	-1.051	0.506	0.317	-1.058	0.405	0.306	-1.11	0.288	0.242	-1.185	0.102	0.278
854	4.27	-1.169	0.901	0.501	NaN	NaN	NaN	NaN	NaN	NaN	-1.043	0.593	0.683	-1.013	0.489	0.632	-1.017	0.395	0.638	-1.07	0.257	0.677	-1.064	0.084	0.62	-0.988	0.025	0.653	NaN	NaN	NaN	-1.042	0.784	0.298	-1.058	0.628	0.274	-1.048	0.506	0.318	-1.056	0.406	0.306	-1.108	0.288	0.242	-1.184	0.103	0.278
855	4.275	-1.168	0.901	0.503	NaN	NaN	NaN	NaN	NaN	NaN	-1.039	0.591	0.686	-1.012	0.489	0.632	-1.018	0.397	0.639	-1.071	0.257	0.677	-1.064	0.084	0.62	-0.988	0.025	0.653	NaN	NaN	NaN	-1.042	0.785	0.299	-1.057	0.629	0.274	-1.046	0.506	0.318	-1.054	0.406	0.306	-1.107	0.289	0.242	-1.182	0.104	0.277
856	4.28	-1.167	0.901	0.504	NaN	NaN	NaN	NaN	NaN	NaN	-1.04	0.592	0.686	-1.012	0.488	0.632	-1.02	0.399	0.641	-1.071	0.257	0.678	-1.064	0.084	0.62	-0.988	0.025	0.653	NaN	NaN	NaN	-1.041	0.786	0.299	-1.054	0.629	0.275	-1.044	0.506	0.318	-1.052	0.407	0.306	-1.105	0.289	0.242	-1.181	0.105	0.277
857	4.285	-1.166	0.902	0.505	NaN	NaN	NaN	NaN	NaN	NaN	-1.043	0.595	0.684	-1.011	0.488	0.632	-1.018	0.397	0.642	-1.071	0.257	0.678	-1.064	0.084	0.62	-0.988	0.025	0.653	NaN	NaN	NaN	-1.04	0.786	0.3	-1.049	0.628	0.277	-1.042	0.507	0.318	-1.05	0.407	0.306	-1.104	0.29	0.242	-1.18	0.105	0.276
858	4.29	-1.164	0.902	0.507	NaN	NaN	NaN	NaN	NaN	NaN	-1.041	0.594	0.685	-1.011	0.488	0.633	-1.018	0.397	0.642	-1.071	0.257	0.678	-1.065	0.084	0.62	-0.988	0.025	0.653	NaN	NaN	NaN	-1.039	0.787	0.301	-1.045	0.627	0.278	-1.04	0.507	0.318	-1.048	0.407	0.306	-1.105	0.293	0.242	-1.179	0.106	0.275
859	4.295	-1.163	0.902	0.508	NaN	NaN	NaN	NaN	NaN	NaN	-1.035	0.591	0.689	-1.01	0.488	0.633	-1.018	0.396	0.643	-1.071	0.257	0.678	-1.066	0.084	0.621	-0.988	0.025	0.653	NaN	NaN	NaN	-1.038	0.787	0.301	-1.043	0.627	0.279	-1.037	0.507	0.319	-1.045	0.407	0.306	-1.105	0.295	0.242	-1.179	0.108	0.275
860	4.3	-1.162	0.903	0.509	NaN	NaN	NaN	NaN	NaN	NaN	-1.033	0.591	0.69	-1.009	0.487	0.632	-1.017	0.396	0.644	-1.071	0.257	0.679	-1.065	0.083	0.622	-0.988	0.025	0.653	NaN	NaN	NaN	-1.038	0.787	0.302	-1.041	0.627	0.279	-1.034	0.507	0.319	-1.043	0.408	0.305	-1.104	0.296	0.243	-1.179	0.109	0.275
861	4.305	-1.161	0.903	0.51	NaN	NaN	NaN	NaN	NaN	NaN	-1.033	0.591	0.691	-1.009	0.487	0.632	-1.017	0.396	0.644	-1.071	0.257	0.679	-1.061	0.08	0.624	-0.988	0.025	0.653	NaN	NaN	NaN	-1.037	0.788	0.302	-1.039	0.627	0.279	-1.032	0.507	0.319	-1.041	0.408	0.306	-1.103	0.297	0.243	-1.179	0.11	0.276
862	4.31	-1.16	0.903	0.512	NaN	NaN	NaN	NaN	NaN	NaN	-1.031	0.591	0.691	-1.009	0.488	0.634	-1.017	0.396	0.644	-1.071	0.256	0.679	-1.06	0.079	0.624	-0.988	0.025	0.653	NaN	NaN	NaN	-1.036	0.787	0.303	-1.036	0.627	0.28	-1.03	0.508	0.319	-1.038	0.409	0.306	NaN	NaN	NaN	-1.178	0.111	0.276
863	4.315	-1.159	0.903	0.513	NaN	NaN	NaN	NaN	NaN	NaN	-1.029	0.591	0.693	-1.009	0.487	0.635	-1.017	0.396	0.645	-1.07	0.256	0.679	-1.059	0.079	0.624	-0.988	0.025	0.653	NaN	NaN	NaN	-1.033	0.786	0.305	-1.034	0.628	0.28	-1.027	0.507	0.319	-1.036	0.409	0.306	NaN	NaN	NaN	-1.177	0.112	0.277
864	4.32	-1.158	0.903	0.514	NaN	NaN	NaN	NaN	NaN	NaN	-1.029	0.592	0.692	-1.008	0.487	0.636	-1.017	0.396	0.645	-1.07	0.256	0.68	-1.059	0.079	0.625	-0.988	0.025	0.653	NaN	NaN	NaN	-1.033	0.785	0.305	-1.031	0.628	0.281	-1.024	0.507	0.32	-1.033	0.409	0.306	NaN	NaN	NaN	-1.176	0.113	0.277
865	4.325	-1.157	0.904	0.515	NaN	NaN	NaN	NaN	NaN	NaN	-1.031	0.594	0.691	-1.007	0.487	0.637	-1.017	0.396	0.645	-1.07	0.256	0.68	-1.059	0.079	0.625	-0.988	0.025	0.653	NaN	NaN	NaN	-1.033	0.787	0.305	-1.029	0.628	0.281	-1.021	0.508	0.319	-1.03	0.409	0.306	NaN	NaN	NaN	-1.174	0.113	0.278
866	4.33	-1.155	0.904	0.517	NaN	NaN	NaN	NaN	NaN	NaN	-1.026	0.592	0.694	-1.007	0.487	0.637	-1.017	0.396	0.646	-1.07	0.256	0.68	-1.059	0.079	0.625	-0.988	0.025	0.653	NaN	NaN	NaN	-1.035	0.789	0.306	-1.027	0.628	0.282	-1.019	0.508	0.319	-1.027	0.41	0.305	NaN	NaN	NaN	-1.173	0.115	0.278
867	4.335	-1.154	0.903	0.518	NaN	NaN	NaN	NaN	NaN	NaN	-1.024	0.592	0.695	-1.006	0.487	0.638	-1.016	0.396	0.646	-1.07	0.255	0.681	-1.059	0.078	0.625	-0.988	0.025	0.653	NaN	NaN	NaN	-1.034	0.789	0.306	-1.024	0.628	0.282	-1.015	0.508	0.32	-1.024	0.41	0.306	NaN	NaN	NaN	-1.172	0.116	0.277
868	4.34	-1.153	0.904	0.519	NaN	NaN	NaN	NaN	NaN	NaN	-1.024	0.593	0.694	-1.006	0.487	0.638	-1.015	0.396	0.647	-1.069	0.255	0.681	-1.06	0.079	0.624	-0.988	0.025	0.653	NaN	NaN	NaN	-1.033	0.787	0.307	-1.022	0.628	0.283	-1.012	0.508	0.32	-1.021	0.41	0.306	NaN	NaN	NaN	-1.171	0.117	0.277
869	4.345	-1.152	0.904	0.521	NaN	NaN	NaN	NaN	NaN	NaN	-1.027	0.595	0.692	-1.005	0.487	0.638	-1.015	0.395	0.647	-1.069	0.254	0.681	-1.06	0.08	0.624	-0.988	0.025	0.653	NaN	NaN	NaN	-1.033	0.787	0.307	-1.02	0.629	0.283	-1.009	0.509	0.32	-1.018	0.41	0.305	NaN	NaN	NaN	-1.172	0.118	0.276
870	4.35	-1.151	0.904	0.522	NaN	NaN	NaN	NaN	NaN	NaN	-1.026	0.596	0.692	-1.005	0.487	0.638	-1.014	0.395	0.647	-1.069	0.254	0.681	-1.059	0.079	0.624	-0.988	0.025	0.653	NaN	NaN	NaN	-1.033	0.788	0.308	-1.017	0.629	0.283	-1.006	0.508	0.32	-1.015	0.411	0.305	NaN	NaN	NaN	-1.173	0.118	0.276
871	4.355	-1.15	0.904	0.523	NaN	NaN	NaN	NaN	NaN	NaN	-1.025	0.596	0.693	-1.004	0.487	0.639	-1.013	0.395	0.647	-1.068	0.254	0.681	-1.059	0.078	0.625	-0.988	0.025	0.653	NaN	NaN	NaN	-1.033	0.788	0.308	-1.015	0.629	0.284	-1.002	0.509	0.32	-1.012	0.411	0.305	NaN	NaN	NaN	-1.169	0.12	0.277
872	4.36	-1.149	0.904	0.524	NaN	NaN	NaN	NaN	NaN	NaN	-1.023	0.596	0.693	-1.003	0.487	0.639	-1.013	0.395	0.648	-1.068	0.254	0.681	-1.059	0.078	0.625	-0.988	0.025	0.653	NaN	NaN	NaN	-1.033	0.788	0.309	-1.012	0.629	0.284	-0.999	0.509	0.32	-1.009	0.412	0.305	NaN	NaN	NaN	-1.168	0.121	0.277
873	4.365	-1.148	0.904	0.525	NaN	NaN	NaN	NaN	NaN	NaN	-1.022	0.596	0.694	-1.002	0.486	0.64	-1.012	0.394	0.648	-1.068	0.254	0.681	-1.06	0.079	0.624	-0.988	0.025	0.653	NaN	NaN	NaN	-1.033	0.788	0.309	-1.01	0.629	0.284	-0.995	0.51	0.32	-1.006	0.412	0.305	NaN	NaN	NaN	-1.165	0.122	0.277
874	4.37	-1.146	0.903	0.527	NaN	NaN	NaN	NaN	NaN	NaN	-1.021	0.595	0.695	-1.001	0.486	0.64	-1.012	0.394	0.648	-1.068	0.254	0.682	-1.061	0.08	0.623	-0.988	0.025	0.653	NaN	NaN	NaN	-1.033	0.787	0.31	-1.008	0.63	0.285	-0.992	0.509	0.32	-1.002	0.412	0.305	NaN	NaN	NaN	-1.163	0.124	0.276
875	4.375	-1.145	0.903	0.528	NaN	NaN	NaN	NaN	NaN	NaN	-1.019	0.595	0.695	-1.002	0.487	0.641	-1.011	0.394	0.648	-1.068	0.254	0.682	-1.061	0.08	0.622	-0.988	0.025	0.653	NaN	NaN	NaN	-1.032	0.787	0.31	-1.006	0.63	0.285	-0.989	0.51	0.32	-0.999	0.413	0.305	NaN	NaN	NaN	-1.162	0.125	0.276
876	4.38	-1.144	0.903	0.529	NaN	NaN	NaN	NaN	NaN	NaN	-1.018	0.595	0.696	-1.001	0.488	0.642	-1.01	0.394	0.649	-1.067	0.253	0.682	-1.061	0.08	0.622	-0.988	0.025	0.653	NaN	NaN	NaN	-1.032	0.787	0.311	-1.004	0.63	0.285	-0.986	0.51	0.32	-0.996	0.413	0.305	-1.069	0.309	0.243	-1.16	0.126	0.275
877	4.385	-1.144	0.903	0.53	NaN	NaN	NaN	NaN	NaN	NaN	-1.016	0.595	0.696	-0.998	0.486	0.64	-1.009	0.394	0.649	-1.067	0.253	0.682	-1.061	0.08	0.622	-0.988	0.025	0.653	NaN	NaN	NaN	-1.032	0.786	0.312	-1.001	0.63	0.286	-0.982	0.51	0.32	-0.993	0.414	0.305	NaN	NaN	NaN	-1.159	0.127	0.276
878	4.39	-1.142	0.903	0.531	NaN	NaN	NaN	NaN	NaN	NaN	-1.015	0.595	0.697	-0.997	0.485	0.641	-1.009	0.393	0.649	-1.067	0.253	0.682	-1.061	0.08	0.622	-0.988	0.024	0.653	NaN	NaN	NaN	-1.032	0.785	0.312	-0.999	0.63	0.286	-0.979	0.51	0.32	-0.99	0.415	0.305	-1.064	0.31	0.242	-1.158	0.128	0.275
879	4.395	-1.141	0.903	0.532	NaN	NaN	NaN	NaN	NaN	NaN	-1.014	0.594	0.697	-0.996	0.485	0.642	-1.008	0.393	0.649	-1.066	0.253	0.682	-1.061	0.08	0.622	-0.988	0.025	0.653	NaN	NaN	NaN	-1.033	0.785	0.313	-0.997	0.631	0.286	-0.976	0.511	0.32	-0.987	0.415	0.304	NaN	NaN	NaN	-1.156	0.129	0.274
880	4.4	-1.14	0.903	0.533	NaN	NaN	NaN	NaN	NaN	NaN	-1.013	0.594	0.697	-0.995	0.485	0.642	-1.007	0.393	0.649	-1.066	0.253	0.682	-1.061	0.08	0.622	-0.988	0.025	0.653	NaN	NaN	NaN	-1.033	0.785	0.313	-0.995	0.631	0.286	-0.974	0.512	0.32	-0.983	0.415	0.304	NaN	NaN	NaN	-1.155	0.131	0.274
881	4.405	-1.139	0.902	0.534	NaN	NaN	NaN	NaN	NaN	NaN	-1.012	0.594	0.698	-0.995	0.485	0.642	-1.006	0.393	0.65	-1.065	0.253	0.682	-1.061	0.08	0.622	-0.988	0.024	0.653	NaN	NaN	NaN	-1.033	0.785	0.313	-0.993	0.631	0.286	-0.97	0.512	0.32	-0.98	0.415	0.304	-1.052	0.311	0.24	-1.153	0.132	0.273
882	4.41	-1.138	0.902	0.535	NaN	NaN	NaN	NaN	NaN	NaN	-1.011	0.594	0.698	-0.994	0.485	0.642	-1.006	0.393	0.65	-1.065	0.253	0.682	-1.061	0.08	0.622	-0.988	0.024	0.653	NaN	NaN	NaN	-1.033	0.785	0.313	-0.992	0.631	0.286	-0.967	0.512	0.32	-0.978	0.416	0.303	-1.05	0.311	0.24	-1.151	0.135	0.272
883	4.415	-1.137	0.902	0.536	NaN	NaN	NaN	NaN	NaN	NaN	-1.009	0.593	0.698	-0.993	0.485	0.642	-1.005	0.393	0.65	-1.065	0.253	0.682	-1.061	0.08	0.622	-0.988	0.024	0.653	NaN	NaN	NaN	-1.034	0.784	0.314	-0.99	0.631	0.286	-0.965	0.512	0.319	-0.975	0.416	0.303	-1.049	0.313	0.24	-1.151	0.136	0.273
884	4.42	-1.136	0.902	0.537	NaN	NaN	NaN	NaN	NaN	NaN	-1.008	0.593	0.698	-0.992	0.484	0.643	-1.004	0.392	0.65	-1.064	0.253	0.682	-1.061	0.08	0.622	-0.988	0.024	0.653	NaN	NaN	NaN	-1.033	0.783	0.315	-0.989	0.631	0.285	-0.963	0.513	0.319	-0.972	0.417	0.302	-1.047	0.314	0.24	-1.148	0.137	0.273
885	4.425	-1.135	0.902	0.537	NaN	NaN	NaN	NaN	NaN	NaN	-1.007	0.593	0.699	-0.991	0.483	0.643	-1.003	0.392	0.65	-1.063	0.253	0.682	-1.061	0.08	0.622	-0.988	0.024	0.653	NaN	NaN	NaN	-1.033	0.783	0.315	-0.988	0.632	0.285	-0.961	0.514	0.318	-0.97	0.418	0.302	-1.046	0.315	0.239	-1.145	0.137	0.271
886	4.43	-1.133	0.901	0.538	NaN	NaN	NaN	NaN	NaN	NaN	-1.006	0.593	0.699	-0.989	0.483	0.644	-1.002	0.392	0.65	-1.063	0.253	0.682	-1.06	0.08	0.622	-0.988	0.024	0.653	NaN	NaN	NaN	-1.033	0.782	0.316	-0.987	0.632	0.286	-0.959	0.515	0.318	-0.968	0.418	0.302	-1.044	0.316	0.239	-1.142	0.138	0.27
887	4.435	-1.132	0.901	0.538	NaN	NaN	NaN	NaN	NaN	NaN	-1.005	0.592	0.699	-0.989	0.483	0.644	-1.002	0.392	0.651	-1.062	0.252	0.682	-1.06	0.08	0.622	-0.988	0.024	0.653	NaN	NaN	NaN	-1.032	0.782	0.316	-0.985	0.633	0.287	-0.957	0.515	0.318	-0.965	0.419	0.301	-1.042	0.318	0.238	-1.139	0.138	0.271
888	4.44	-1.131	0.901	0.539	NaN	NaN	NaN	NaN	NaN	NaN	-1.004	0.592	0.699	-0.988	0.483	0.644	-1.001	0.392	0.651	-1.062	0.252	0.682	-1.06	0.08	0.621	-0.988	0.024	0.653	NaN	NaN	NaN	-1.032	0.782	0.317	-0.984	0.633	0.287	-0.955	0.515	0.318	-0.962	0.42	0.301	-1.04	0.319	0.238	-1.135	0.138	0.27
889	4.445	-1.13	0.901	0.539	NaN	NaN	NaN	NaN	NaN	NaN	-1.003	0.592	0.699	-0.988	0.483	0.644	-1	0.391	0.65	-1.061	0.252	0.682	-1.06	0.08	0.621	-0.988	0.024	0.653	NaN	NaN	NaN	-1.032	0.782	0.317	-0.983	0.633	0.287	-0.952	0.515	0.318	-0.96	0.421	0.3	-1.038	0.32	0.238	-1.132	0.14	0.269
890	4.45	-1.129	0.901	0.539	NaN	NaN	NaN	NaN	NaN	NaN	-1.002	0.592	0.7	-0.987	0.482	0.643	-1	0.391	0.65	-1.061	0.252	0.682	-1.06	0.08	0.621	-0.988	0.024	0.653	NaN	NaN	NaN	-1.032	0.782	0.317	-0.982	0.633	0.287	-0.95	0.515	0.318	-0.957	0.422	0.3	-1.036	0.321	0.238	-1.129	0.14	0.268
891	4.455	-1.128	0.901	0.539	NaN	NaN	NaN	NaN	NaN	NaN	-1.001	0.592	0.7	-0.986	0.482	0.643	-0.999	0.391	0.65	-1.061	0.252	0.682	-1.06	0.08	0.621	-0.988	0.025	0.653	NaN	NaN	NaN	-1.033	0.782	0.318	-0.981	0.634	0.287	-0.948	0.516	0.318	-0.955	0.423	0.299	-1.033	0.322	0.237	-1.125	0.14	0.267
892	4.46	-1.127	0.901	0.54	NaN	NaN	NaN	NaN	NaN	NaN	-1.001	0.592	0.7	-0.985	0.482	0.643	-0.999	0.391	0.65	-1.06	0.252	0.682	-1.06	0.08	0.621	-0.988	0.024	0.653	NaN	NaN	NaN	-1.032	0.782	0.318	-0.98	0.634	0.287	-0.947	0.516	0.317	-0.954	0.425	0.298	-1.03	0.323	0.237	-1.121	0.141	0.266
893	4.465	-1.126	0.901	0.54	NaN	NaN	NaN	NaN	NaN	NaN	-1	0.592	0.7	-0.985	0.482	0.643	-0.998	0.39	0.65	-1.06	0.252	0.682	-1.06	0.08	0.621	-0.988	0.024	0.653	NaN	NaN	NaN	-1.032	0.781	0.318	-0.979	0.634	0.287	-0.945	0.517	0.317	-0.951	0.425	0.297	-1.027	0.323	0.236	-1.116	0.141	0.264
894	4.47	-1.124	0.901	0.54	NaN	NaN	NaN	NaN	NaN	NaN	-0.999	0.592	0.7	-0.984	0.482	0.644	-0.997	0.39	0.648	-1.06	0.252	0.682	-1.059	0.08	0.621	-0.988	0.024	0.653	NaN	NaN	NaN	-1.031	0.781	0.319	-0.978	0.635	0.287	-0.944	0.518	0.317	-0.948	0.426	0.297	-1.024	0.324	0.235	-1.113	0.141	0.264
895	4.475	-1.123	0.901	0.54	NaN	NaN	NaN	NaN	NaN	NaN	-0.999	0.591	0.7	-0.983	0.481	0.644	-0.997	0.389	0.648	-1.06	0.252	0.682	-1.059	0.08	0.621	-0.988	0.024	0.653	NaN	NaN	NaN	-1.031	0.782	0.319	-0.977	0.635	0.287	-0.942	0.519	0.317	-0.945	0.427	0.297	-1.02	0.325	0.235	-1.108	0.141	0.262
896	4.48	-1.122	0.901	0.54	NaN	NaN	NaN	NaN	NaN	NaN	-0.998	0.591	0.7	-0.982	0.481	0.644	-0.996	0.389	0.648	-1.059	0.252	0.682	-1.059	0.08	0.621	-0.988	0.024	0.653	NaN	NaN	NaN	-1.032	0.783	0.32	-0.976	0.635	0.287	-0.94	0.519	0.317	-0.942	0.427	0.296	-1.016	0.324	0.234	-1.103	0.141	0.261
897	4.485	-1.121	0.901	0.54	NaN	NaN	NaN	NaN	NaN	NaN	-0.997	0.591	0.7	-0.981	0.481	0.644	-0.996	0.389	0.648	-1.059	0.252	0.682	-1.059	0.08	0.621	-0.988	0.024	0.653	NaN	NaN	NaN	-1.031	0.784	0.32	-0.975	0.635	0.287	-0.938	0.519	0.317	-0.938	0.427	0.296	-1.013	0.325	0.233	-1.098	0.14	0.26
898	4.49	-1.12	0.901	0.541	NaN	NaN	NaN	NaN	NaN	NaN	-0.997	0.591	0.7	-0.98	0.481	0.643	-0.995	0.389	0.648	-1.059	0.252	0.682	-1.059	0.08	0.621	-0.988	0.024	0.653	NaN	NaN	NaN	-1.031	0.784	0.32	-0.974	0.635	0.287	-0.936	0.52	0.316	-0.935	0.427	0.296	-1.008	0.325	0.232	-1.092	0.138	0.259
899	4.495	-1.119	0.901	0.541	NaN	NaN	NaN	NaN	NaN	NaN	-0.996	0.591	0.7	-0.98	0.481	0.643	-0.995	0.389	0.648	-1.059	0.252	0.682	-1.059	0.08	0.621	-0.988	0.024	0.653	NaN	NaN	NaN	-1.03	0.784	0.321	-0.972	0.635	0.287	-0.935	0.522	0.316	-0.932	0.428	0.296	-1.004	0.325	0.231	-1.087	0.137	0.258
900	4.5	-1.117	0.901	0.541	NaN	NaN	NaN	NaN	NaN	NaN	-0.996	0.591	0.7	-0.979	0.481	0.643	-0.994	0.389	0.65	-1.058	0.252	0.682	-1.059	0.08	0.621	-0.988	0.024	0.653	NaN	NaN	NaN	-1.028	0.783	0.321	-0.97	0.635	0.287	-0.932	0.521	0.316	-0.929	0.429	0.295	-1	0.324	0.23	-1.082	0.137	0.256
901	4.505	-1.116	0.901	0.541	NaN	NaN	NaN	NaN	NaN	NaN	-0.996	0.591	0.7	-0.979	0.481	0.643	-0.994	0.389	0.65	-1.058	0.252	0.682	-1.059	0.08	0.621	-0.988	0.024	0.653	NaN	NaN	NaN	-1.027	0.783	0.321	-0.969	0.636	0.287	-0.929	0.522	0.315	-0.926	0.429	0.295	-0.995	0.324	0.23	-1.076	0.136	0.255
902	4.51	-1.115	0.901	0.541	NaN	NaN	NaN	NaN	NaN	NaN	-0.995	0.591	0.7	-0.979	0.481	0.643	-0.993	0.389	0.65	-1.058	0.252	0.682	-1.059	0.08	0.621	-0.988	0.024	0.653	NaN	NaN	NaN	-1.026	0.782	0.32	-0.967	0.636	0.287	-0.927	0.523	0.315	-0.923	0.429	0.295	-0.991	0.323	0.229	-1.07	0.135	0.254
903	4.515	-1.114	0.901	0.541	NaN	NaN	NaN	NaN	NaN	NaN	-0.993	0.59	0.701	-0.978	0.481	0.643	-0.992	0.389	0.65	-1.057	0.253	0.682	-1.059	0.08	0.621	-0.988	0.024	0.653	NaN	NaN	NaN	-1.025	0.782	0.32	-0.965	0.636	0.287	-0.925	0.524	0.315	-0.92	0.43	0.294	-0.986	0.323	0.228	-1.064	0.134	0.253
904	4.52	-1.112	0.901	0.541	NaN	NaN	NaN	NaN	NaN	NaN	-0.988	0.586	0.703	-0.978	0.481	0.643	-0.992	0.389	0.65	-1.057	0.253	0.681	-1.059	0.08	0.621	-0.988	0.024	0.653	NaN	NaN	NaN	-1.024	0.783	0.321	-0.964	0.636	0.286	-0.921	0.523	0.315	-0.916	0.43	0.294	-0.981	0.322	0.228	-1.058	0.133	0.252
905	4.525	-1.111	0.901	0.541	NaN	NaN	NaN	NaN	NaN	NaN	-0.988	0.587	0.702	-0.977	0.481	0.643	-0.991	0.389	0.649	-1.058	0.253	0.681	-1.059	0.08	0.621	-0.988	0.024	0.653	NaN	NaN	NaN	-1.023	0.783	0.321	-0.961	0.637	0.286	-0.918	0.523	0.315	-0.912	0.43	0.294	-0.976	0.321	0.227	-1.052	0.131	0.251
906	4.53	-1.11	0.901	0.541	NaN	NaN	NaN	NaN	NaN	NaN	-0.992	0.59	0.7	-0.977	0.481	0.643	-0.991	0.389	0.649	-1.058	0.253	0.681	-1.059	0.08	0.621	-0.988	0.024	0.653	NaN	NaN	NaN	-1.022	0.783	0.321	-0.959	0.637	0.286	-0.916	0.524	0.314	-0.909	0.43	0.294	-0.972	0.321	0.227	-1.046	0.13	0.251
907	4.535	-1.108	0.901	0.541	NaN	NaN	NaN	NaN	NaN	NaN	-0.992	0.591	0.699	-0.976	0.481	0.643	-0.99	0.389	0.649	-1.058	0.253	0.681	-1.059	0.08	0.621	-0.988	0.024	0.653	NaN	NaN	NaN	-1.021	0.783	0.32	-0.957	0.637	0.285	-0.914	0.525	0.314	-0.906	0.43	0.294	-0.968	0.321	0.226	-1.04	0.128	0.25
908	4.54	-1.107	0.901	0.541	NaN	NaN	NaN	NaN	NaN	NaN	-0.992	0.591	0.699	-0.976	0.481	0.643	-0.99	0.389	0.649	-1.058	0.253	0.681	-1.059	0.08	0.621	-0.988	0.024	0.653	NaN	NaN	NaN	-1.019	0.783	0.32	-0.955	0.637	0.285	-0.912	0.526	0.314	-0.903	0.43	0.294	-0.963	0.321	0.226	-1.034	0.127	0.249
909	4.545	-1.106	0.901	0.541	NaN	NaN	NaN	NaN	NaN	NaN	-0.992	0.591	0.698	-0.975	0.481	0.643	-0.99	0.389	0.649	-1.058	0.253	0.681	-1.059	0.08	0.621	-0.988	0.024	0.653	NaN	NaN	NaN	-1.017	0.781	0.32	-0.952	0.637	0.285	-0.909	0.525	0.314	-0.9	0.43	0.294	-0.959	0.32	0.225	-1.027	0.126	0.249
910	4.55	-1.104	0.901	0.541	NaN	NaN	NaN	NaN	NaN	NaN	-0.991	0.591	0.698	-0.974	0.481	0.643	-0.99	0.389	0.649	-1.058	0.253	0.681	-1.059	0.08	0.62	-0.988	0.024	0.653	NaN	NaN	NaN	-1.015	0.781	0.319	-0.949	0.636	0.284	-0.906	0.525	0.314	-0.897	0.43	0.294	-0.954	0.319	0.225	-1.02	0.124	0.248
911	4.555	-1.103	0.901	0.541	NaN	NaN	NaN	NaN	NaN	NaN	-0.99	0.591	0.698	-0.974	0.481	0.642	-0.99	0.389	0.649	-1.058	0.253	0.681	-1.059	0.08	0.62	-0.988	0.024	0.653	NaN	NaN	NaN	-1.014	0.781	0.319	-0.947	0.636	0.283	-0.904	0.526	0.313	-0.895	0.43	0.294	-0.95	0.318	0.225	-1.014	0.122	0.249
912	4.56	-1.101	0.901	0.54	NaN	NaN	NaN	NaN	NaN	NaN	-0.99	0.591	0.697	-0.973	0.481	0.642	-0.99	0.39	0.649	-1.058	0.254	0.681	-1.059	0.08	0.62	-0.988	0.024	0.653	NaN	NaN	NaN	-1.012	0.781	0.319	-0.946	0.637	0.283	-0.902	0.526	0.313	-0.892	0.43	0.294	-0.946	0.318	0.225	-1.007	0.121	0.248
913	4.565	-1.1	0.901	0.54	NaN	NaN	NaN	NaN	NaN	NaN	-0.989	0.591	0.697	-0.973	0.481	0.642	-0.99	0.39	0.649	-1.058	0.254	0.68	-1.059	0.08	0.62	-0.988	0.024	0.653	NaN	NaN	NaN	-1.011	0.782	0.318	-0.944	0.637	0.282	-0.9	0.526	0.313	-0.889	0.43	0.294	-0.942	0.317	0.225	-1.001	0.12	0.249
914	4.57	-1.099	0.901	0.539	NaN	NaN	NaN	NaN	NaN	NaN	-0.988	0.591	0.697	-0.972	0.481	0.641	-0.99	0.39	0.649	-1.058	0.254	0.68	-1.059	0.08	0.62	-0.988	0.024	0.653	NaN	NaN	NaN	-1.01	0.782	0.318	-0.941	0.638	0.282	-0.897	0.525	0.313	-0.886	0.43	0.294	-0.938	0.316	0.225	-0.995	0.118	0.248
915	4.575	-1.097	0.901	0.539	NaN	NaN	NaN	NaN	NaN	NaN	-0.987	0.591	0.696	-0.971	0.481	0.641	-0.99	0.39	0.649	-1.058	0.254	0.68	-1.059	0.081	0.62	-0.988	0.024	0.653	NaN	NaN	NaN	-1.009	0.782	0.317	-0.939	0.637	0.282	-0.894	0.524	0.313	-0.884	0.43	0.294	-0.934	0.315	0.225	-0.988	0.116	0.249
916	4.58	-1.096	0.901	0.538	NaN	NaN	NaN	NaN	NaN	NaN	-0.987	0.591	0.696	-0.971	0.481	0.64	-0.989	0.39	0.648	-1.058	0.254	0.68	-1.059	0.081	0.62	-0.988	0.024	0.653	NaN	NaN	NaN	-1.007	0.782	0.316	-0.936	0.636	0.282	-0.893	0.525	0.313	-0.882	0.43	0.294	-0.93	0.314	0.225	-0.981	0.115	0.249
917	4.585	-1.095	0.901	0.537	NaN	NaN	NaN	NaN	NaN	NaN	-0.986	0.592	0.696	-0.97	0.481	0.64	-0.989	0.39	0.648	-1.058	0.254	0.68	-1.058	0.081	0.621	-0.988	0.024	0.653	NaN	NaN	NaN	-1.005	0.782	0.316	-0.934	0.636	0.282	-0.891	0.525	0.313	-0.879	0.429	0.294	-0.926	0.313	0.225	-0.974	0.113	0.249
918	4.59	-1.093	0.9	0.537	NaN	NaN	NaN	NaN	NaN	NaN	-0.985	0.592	0.695	-0.97	0.482	0.64	-0.989	0.39	0.648	-1.058	0.254	0.68	-1.057	0.08	0.622	-0.988	0.024	0.653	NaN	NaN	NaN	-1.003	0.782	0.315	-0.932	0.636	0.281	-0.89	0.525	0.313	-0.877	0.428	0.294	-0.923	0.312	0.225	-0.968	0.111	0.25
919	4.595	-1.092	0.9	0.536	NaN	NaN	NaN	NaN	NaN	NaN	-0.984	0.592	0.695	-0.97	0.482	0.64	-0.989	0.39	0.648	-1.058	0.254	0.68	-1.057	0.08	0.622	-0.988	0.024	0.653	NaN	NaN	NaN	-1.002	0.782	0.315	-0.93	0.636	0.281	-0.888	0.524	0.313	-0.874	0.428	0.295	-0.92	0.311	0.225	-0.961	0.109	0.25
920	4.6	-1.09	0.9	0.535	NaN	NaN	NaN	NaN	NaN	NaN	-0.981	0.59	0.696	-0.969	0.481	0.64	-0.988	0.39	0.647	-1.058	0.254	0.68	-1.057	0.08	0.622	-0.988	0.024	0.653	NaN	NaN	NaN	-1	0.783	0.315	-0.927	0.634	0.28	-0.886	0.524	0.313	-0.872	0.428	0.295	-0.916	0.31	0.225	-0.954	0.107	0.251
921	4.605	-1.089	0.9	0.534	NaN	NaN	NaN	NaN	NaN	NaN	-0.977	0.589	0.697	-0.969	0.481	0.64	-0.987	0.39	0.647	-1.058	0.254	0.679	-1.058	0.081	0.621	-0.988	0.024	0.653	NaN	NaN	NaN	-0.998	0.782	0.314	-0.925	0.634	0.279	-0.885	0.524	0.313	-0.871	0.428	0.295	-0.912	0.309	0.226	-0.948	0.105	0.252
922	4.61	-1.087	0.899	0.533	NaN	NaN	NaN	NaN	NaN	NaN	-0.977	0.59	0.696	-0.968	0.481	0.64	-0.987	0.391	0.647	-1.058	0.255	0.679	-1.059	0.083	0.62	-0.988	0.024	0.653	NaN	NaN	NaN	-0.995	0.781	0.313	-0.924	0.634	0.279	-0.884	0.524	0.313	-0.869	0.427	0.295	-0.908	0.307	0.226	-0.941	0.104	0.252
923	4.615	-1.086	0.899	0.532	NaN	NaN	NaN	NaN	NaN	NaN	-0.974	0.589	0.697	-0.968	0.481	0.639	-0.987	0.391	0.646	-1.058	0.255	0.678	-1.058	0.081	0.621	-0.988	0.024	0.653	NaN	NaN	NaN	-0.994	0.78	0.313	-0.922	0.633	0.279	-0.882	0.523	0.313	-0.866	0.426	0.296	-0.905	0.306	0.226	-0.934	0.102	0.253
924	4.62	-1.084	0.899	0.531	NaN	NaN	NaN	NaN	NaN	NaN	-0.977	0.591	0.694	-0.966	0.48	0.638	-0.986	0.391	0.646	-1.057	0.255	0.678	-1.057	0.08	0.622	-0.988	0.024	0.653	NaN	NaN	NaN	-0.992	0.78	0.312	-0.92	0.633	0.279	-0.879	0.521	0.314	-0.864	0.426	0.296	-0.901	0.304	0.227	-0.927	0.1	0.254
925	4.625	-1.083	0.899	0.53	NaN	NaN	NaN	NaN	NaN	NaN	-0.974	0.591	0.694	-0.965	0.48	0.638	-0.986	0.391	0.646	-1.057	0.255	0.678	-1.057	0.08	0.622	-0.988	0.024	0.653	NaN	NaN	NaN	-0.99	0.78	0.311	-0.919	0.632	0.279	-0.877	0.52	0.314	-0.862	0.425	0.296	-0.897	0.303	0.228	-0.921	0.098	0.255
926	4.63	-1.081	0.898	0.528	NaN	NaN	NaN	NaN	NaN	NaN	-0.971	0.589	0.695	-0.964	0.48	0.637	-0.985	0.391	0.646	-1.057	0.255	0.677	-1.057	0.08	0.622	-0.988	0.024	0.653	NaN	NaN	NaN	-0.988	0.78	0.31	-0.917	0.63	0.278	-0.876	0.52	0.313	-0.86	0.424	0.297	-0.894	0.302	0.228	-0.914	0.096	0.257
927	4.635	-1.08	0.898	0.527	NaN	NaN	NaN	NaN	NaN	NaN	-0.973	0.591	0.692	-0.964	0.48	0.637	-0.984	0.39	0.646	-1.057	0.255	0.677	-1.057	0.08	0.621	-0.988	0.024	0.654	NaN	NaN	NaN	-0.986	0.78	0.31	-0.916	0.629	0.278	-0.876	0.52	0.313	-0.858	0.423	0.297	-0.89	0.301	0.229	-0.907	0.095	0.258
928	4.64	-1.078	0.897	0.526	NaN	NaN	NaN	NaN	NaN	NaN	-0.972	0.592	0.691	-0.963	0.48	0.636	-0.983	0.39	0.645	-1.056	0.256	0.677	-1.057	0.08	0.621	-0.988	0.024	0.654	NaN	NaN	NaN	-0.983	0.779	0.309	-0.915	0.629	0.277	-0.875	0.52	0.314	-0.856	0.423	0.297	-0.886	0.299	0.23	-0.901	0.093	0.259
929	4.645	-1.077	0.897	0.525	NaN	NaN	NaN	NaN	NaN	NaN	-0.971	0.592	0.691	-0.963	0.48	0.636	-0.983	0.39	0.645	-1.056	0.256	0.676	-1.057	0.08	0.621	-0.988	0.024	0.654	NaN	NaN	NaN	-0.981	0.778	0.308	-0.913	0.627	0.278	-0.873	0.517	0.314	-0.854	0.422	0.298	-0.882	0.298	0.231	-0.894	0.091	0.26
930	4.65	-1.075	0.897	0.523	NaN	NaN	NaN	NaN	NaN	NaN	-0.97	0.592	0.69	-0.962	0.48	0.635	-0.982	0.39	0.644	-1.056	0.256	0.676	-1.057	0.08	0.621	-0.988	0.024	0.654	NaN	NaN	NaN	-0.979	0.778	0.307	-0.911	0.625	0.277	-0.872	0.516	0.314	-0.852	0.421	0.299	-0.878	0.296	0.232	-0.888	0.089	0.262
931	4.655	-1.073	0.896	0.522	NaN	NaN	NaN	NaN	NaN	NaN	-0.968	0.592	0.69	-0.961	0.48	0.635	-0.982	0.39	0.644	-1.056	0.256	0.676	-1.056	0.08	0.621	-0.988	0.024	0.654	NaN	NaN	NaN	-0.976	0.777	0.306	-0.91	0.624	0.277	-0.87	0.515	0.315	-0.851	0.42	0.299	-0.873	0.294	0.233	-0.882	0.088	0.264
932	4.66	-1.071	0.895	0.52	NaN	NaN	NaN	NaN	NaN	NaN	-0.965	0.591	0.69	-0.96	0.48	0.634	-0.982	0.392	0.644	-1.055	0.257	0.676	-1.056	0.08	0.621	-0.988	0.023	0.654	NaN	NaN	NaN	-0.974	0.777	0.305	-0.909	0.624	0.277	-0.869	0.514	0.315	-0.849	0.419	0.3	-0.87	0.293	0.234	-0.876	0.087	0.265
933	4.665	-1.07	0.895	0.519	NaN	NaN	NaN	NaN	NaN	NaN	-0.962	0.589	0.691	-0.959	0.481	0.633	-0.982	0.392	0.644	-1.056	0.257	0.675	-1.056	0.08	0.621	-0.987	0.022	0.654	NaN	NaN	NaN	-0.972	0.776	0.304	-0.908	0.622	0.277	-0.868	0.514	0.315	-0.846	0.417	0.301	-0.866	0.291	0.235	-0.87	0.085	0.267
934	4.67	-1.068	0.894	0.517	NaN	NaN	NaN	NaN	NaN	NaN	-0.963	0.591	0.689	-0.959	0.481	0.633	-0.981	0.392	0.643	-1.056	0.258	0.675	-1.056	0.08	0.621	-0.987	0.023	0.654	NaN	NaN	NaN	-0.969	0.776	0.303	-0.906	0.62	0.277	-0.867	0.513	0.315	-0.844	0.417	0.302	-0.862	0.29	0.236	-0.864	0.084	0.268
935	4.675	-1.067	0.894	0.516	NaN	NaN	NaN	NaN	NaN	NaN	-0.963	0.592	0.687	-0.958	0.481	0.633	-0.98	0.391	0.643	-1.056	0.258	0.675	-1.056	0.08	0.621	-0.986	0.021	0.654	NaN	NaN	NaN	-0.967	0.775	0.303	-0.905	0.619	0.276	-0.866	0.51	0.316	-0.842	0.416	0.302	-0.858	0.289	0.237	-0.859	0.083	0.269
936	4.68	-1.065	0.893	0.514	NaN	NaN	NaN	NaN	NaN	NaN	-0.961	0.592	0.686	-0.957	0.481	0.633	-0.978	0.39	0.642	-1.056	0.259	0.675	-1.056	0.08	0.621	-0.986	0.021	0.654	NaN	NaN	NaN	-0.964	0.774	0.302	-0.905	0.618	0.276	-0.865	0.51	0.316	-0.839	0.415	0.302	-0.854	0.288	0.238	-0.854	0.082	0.27
937	4.685	-1.063	0.892	0.512	NaN	NaN	NaN	NaN	NaN	NaN	-0.96	0.592	0.686	-0.955	0.48	0.633	-0.977	0.39	0.642	-1.055	0.259	0.674	-1.056	0.08	0.621	-0.986	0.02	0.654	NaN	NaN	NaN	-0.961	0.773	0.301	-0.903	0.616	0.276	-0.864	0.509	0.317	-0.836	0.414	0.303	-0.849	0.287	0.239	-0.851	0.082	0.271
938	4.69	-1.061	0.892	0.511	NaN	NaN	NaN	NaN	NaN	NaN	-0.959	0.592	0.685	-0.952	0.478	0.632	-0.977	0.391	0.641	-1.055	0.259	0.674	-1.056	0.08	0.621	-0.986	0.02	0.654	NaN	NaN	NaN	-0.959	0.773	0.3	-0.901	0.614	0.276	-0.863	0.507	0.318	-0.834	0.414	0.304	-0.845	0.287	0.24	-0.849	0.082	0.271
939	4.695	-1.06	0.891	0.509	NaN	NaN	NaN	NaN	NaN	NaN	-0.957	0.592	0.684	-0.951	0.478	0.631	-0.976	0.39	0.64	-1.054	0.259	0.674	NaN	NaN	NaN	-0.986	0.02	0.654	NaN	NaN	NaN	-0.957	0.773	0.299	-0.9	0.613	0.276	-0.861	0.506	0.319	-0.829	0.414	0.305	-0.842	0.288	0.24	-0.849	0.082	0.272
940	4.7	-1.058	0.89	0.507	NaN	NaN	NaN	NaN	NaN	NaN	-0.956	0.592	0.684	-0.95	0.478	0.63	-0.975	0.39	0.64	-1.054	0.259	0.673	NaN	NaN	NaN	-0.986	0.02	0.654	NaN	NaN	NaN	-0.954	0.771	0.298	-0.898	0.611	0.276	-0.858	0.506	0.32	-0.825	0.414	0.306	-0.838	0.288	0.241	-0.849	0.082	0.272
941	4.705	-1.056	0.89	0.505	NaN	NaN	NaN	NaN	NaN	NaN	-0.955	0.592	0.683	-0.949	0.479	0.63	-0.973	0.39	0.64	-1.053	0.259	0.673	NaN	NaN	NaN	-0.986	0.02	0.654	NaN	NaN	NaN	-0.951	0.77	0.297	-0.896	0.609	0.275	-0.855	0.505	0.32	-0.82	0.413	0.308	-0.834	0.288	0.241	-0.85	0.081	0.272
942	4.71	-1.055	0.889	0.503	NaN	NaN	NaN	NaN	NaN	NaN	-0.953	0.592	0.682	-0.948	0.479	0.629	-0.972	0.39	0.64	-1.052	0.26	0.673	NaN	NaN	NaN	-0.986	0.02	0.654	NaN	NaN	NaN	-0.948	0.77	0.296	-0.893	0.608	0.275	-0.851	0.505	0.32	-0.816	0.413	0.31	-0.83	0.287	0.242	-0.85	0.081	0.272
943	4.715	-1.053	0.889	0.502	NaN	NaN	NaN	NaN	NaN	NaN	-0.952	0.592	0.682	-0.947	0.479	0.629	-0.97	0.39	0.64	-1.051	0.26	0.672	NaN	NaN	NaN	-0.986	0.02	0.654	NaN	NaN	NaN	-0.945	0.769	0.295	-0.89	0.607	0.276	-0.846	0.504	0.321	-0.813	0.412	0.311	-0.827	0.286	0.243	-0.85	0.08	0.273
944	4.72	-1.051	0.888	0.5	NaN	NaN	NaN	NaN	NaN	NaN	-0.95	0.592	0.681	-0.946	0.479	0.628	-0.97	0.39	0.639	-1.051	0.26	0.672	NaN	NaN	NaN	-0.986	0.02	0.654	NaN	NaN	NaN	-0.942	0.768	0.294	-0.886	0.606	0.276	-0.842	0.505	0.321	-0.81	0.411	0.312	-0.824	0.285	0.243	-0.849	0.08	0.272
945	4.725	-1.05	0.888	0.498	NaN	NaN	NaN	NaN	NaN	NaN	-0.949	0.592	0.68	-0.944	0.479	0.628	-0.969	0.39	0.638	-1.05	0.26	0.672	NaN	NaN	NaN	-0.986	0.02	0.654	NaN	NaN	NaN	-0.939	0.767	0.293	-0.881	0.606	0.276	-0.837	0.505	0.321	-0.807	0.41	0.312	-0.821	0.283	0.244	-0.849	0.079	0.272
946	4.73	-1.048	0.887	0.496	NaN	NaN	NaN	NaN	NaN	NaN	-0.948	0.592	0.679	-0.943	0.479	0.628	-0.967	0.39	0.638	-1.05	0.261	0.671	NaN	NaN	NaN	-0.986	0.02	0.654	NaN	NaN	NaN	-0.936	0.767	0.292	-0.878	0.605	0.275	-0.832	0.505	0.321	-0.805	0.409	0.312	-0.819	0.282	0.245	-0.848	0.078	0.271
947	4.735	-1.047	0.887	0.494	NaN	NaN	NaN	NaN	NaN	NaN	-0.947	0.592	0.679	-0.941	0.478	0.628	-0.966	0.389	0.638	-1.049	0.261	0.671	NaN	NaN	NaN	-0.986	0.02	0.654	NaN	NaN	NaN	-0.933	0.766	0.291	-0.874	0.606	0.273	-0.827	0.505	0.321	-0.803	0.408	0.311	-0.817	0.282	0.245	-0.848	0.078	0.271
948	4.74	-1.045	0.886	0.493	NaN	NaN	NaN	NaN	NaN	NaN	-0.945	0.591	0.679	-0.939	0.478	0.627	-0.964	0.389	0.638	-1.048	0.261	0.671	NaN	NaN	NaN	-0.986	0.02	0.654	NaN	NaN	NaN	-0.93	0.766	0.29	-0.871	0.606	0.272	-0.823	0.505	0.32	-0.801	0.407	0.311	-0.815	0.282	0.244	-0.847	0.078	0.271
949	4.745	-1.043	0.886	0.491	NaN	NaN	NaN	NaN	NaN	NaN	-0.942	0.589	0.68	-0.938	0.478	0.627	-0.963	0.39	0.637	-1.047	0.262	0.67	NaN	NaN	NaN	-0.986	0.02	0.654	NaN	NaN	NaN	-0.927	0.765	0.289	-0.867	0.606	0.272	-0.819	0.503	0.32	-0.8	0.407	0.31	-0.813	0.281	0.244	-0.847	0.078	0.271
950	4.75	-1.041	0.886	0.489	NaN	NaN	NaN	NaN	NaN	NaN	-0.943	0.591	0.677	-0.937	0.478	0.627	-0.963	0.392	0.637	-1.047	0.262	0.669	NaN	NaN	NaN	-0.986	0.02	0.654	NaN	NaN	NaN	-0.924	0.764	0.289	-0.864	0.606	0.271	-0.817	0.503	0.32	-0.798	0.407	0.31	-0.81	0.28	0.244	-0.847	0.078	0.271
951	4.755	-1.039	0.885	0.488	NaN	NaN	NaN	NaN	NaN	NaN	-0.943	0.592	0.676	-0.935	0.478	0.626	-0.962	0.391	0.636	-1.046	0.263	0.669	NaN	NaN	NaN	-0.986	0.02	0.654	NaN	NaN	NaN	-0.921	0.764	0.288	-0.861	0.606	0.27	-0.815	0.503	0.319	-0.795	0.405	0.309	-0.809	0.279	0.244	-0.846	0.078	0.271
952	4.76	-1.037	0.885	0.486	NaN	NaN	NaN	NaN	NaN	NaN	-0.942	0.592	0.675	-0.934	0.479	0.626	-0.96	0.39	0.634	-1.045	0.264	0.669	NaN	NaN	NaN	-0.986	0.02	0.654	NaN	NaN	NaN	-0.918	0.763	0.287	-0.858	0.606	0.269	-0.815	0.503	0.318	-0.794	0.405	0.309	-0.808	0.279	0.244	-0.846	0.078	0.271
953	4.765	-1.035	0.885	0.485	NaN	NaN	NaN	NaN	NaN	NaN	-0.941	0.592	0.674	-0.933	0.479	0.625	-0.959	0.392	0.635	-1.044	0.265	0.669	NaN	NaN	NaN	-0.986	0.02	0.654	NaN	NaN	NaN	-0.915	0.763	0.286	-0.856	0.606	0.268	-0.814	0.503	0.318	-0.792	0.405	0.309	-0.807	0.279	0.243	-0.845	0.078	0.271
954	4.77	-1.033	0.884	0.483	NaN	NaN	NaN	NaN	NaN	NaN	-0.941	0.593	0.674	-0.931	0.48	0.625	-0.957	0.392	0.635	-1.042	0.265	0.668	NaN	NaN	NaN	-0.986	0.02	0.654	NaN	NaN	NaN	-0.911	0.763	0.285	-0.854	0.606	0.268	-0.813	0.501	0.317	-0.791	0.404	0.309	-0.807	0.279	0.243	-0.845	0.077	0.271
955	4.775	-1.031	0.884	0.482	NaN	NaN	NaN	NaN	NaN	NaN	-0.94	0.593	0.673	-0.929	0.48	0.624	-0.955	0.392	0.635	-1.041	0.266	0.668	NaN	NaN	NaN	-0.986	0.021	0.654	NaN	NaN	NaN	-0.908	0.763	0.284	-0.851	0.606	0.267	-0.811	0.501	0.317	-0.79	0.404	0.309	-0.806	0.278	0.243	-0.845	0.077	0.271
956	4.78	-1.029	0.884	0.481	NaN	NaN	NaN	NaN	NaN	NaN	-0.939	0.593	0.672	-0.927	0.48	0.623	-0.951	0.391	0.635	-1.039	0.266	0.667	NaN	NaN	NaN	-0.988	0.024	0.654	NaN	NaN	NaN	-0.905	0.763	0.283	-0.849	0.605	0.267	-0.81	0.5	0.317	-0.789	0.403	0.309	-0.805	0.277	0.243	-0.845	0.077	0.271
957	4.785	-1.027	0.884	0.479	NaN	NaN	NaN	NaN	NaN	NaN	-0.937	0.594	0.671	-0.925	0.48	0.623	-0.948	0.39	0.635	-1.037	0.267	0.667	NaN	NaN	NaN	-0.988	0.024	0.654	NaN	NaN	NaN	-0.902	0.763	0.282	-0.847	0.605	0.266	-0.808	0.5	0.316	-0.788	0.403	0.309	-0.804	0.276	0.244	-0.845	0.077	0.271
958	4.79	-1.025	0.884	0.478	NaN	NaN	NaN	NaN	NaN	NaN	-0.935	0.593	0.671	-0.922	0.479	0.623	-0.946	0.391	0.636	-1.037	0.269	0.667	-1.05	0.089	0.618	-0.988	0.024	0.654	NaN	NaN	NaN	-0.899	0.763	0.281	-0.845	0.605	0.266	-0.807	0.5	0.316	-0.787	0.402	0.308	-0.803	0.276	0.244	-0.844	0.077	0.271
959	4.795	-1.024	0.884	0.477	NaN	NaN	NaN	NaN	NaN	NaN	-0.932	0.592	0.672	-0.919	0.479	0.623	-0.946	0.393	0.634	-1.037	0.271	0.667	NaN	NaN	NaN	-0.988	0.024	0.653	NaN	NaN	NaN	-0.895	0.763	0.28	-0.844	0.605	0.266	-0.806	0.499	0.316	-0.786	0.402	0.308	-0.802	0.276	0.244	-0.844	0.077	0.271
960	4.8	-1.022	0.884	0.475	NaN	NaN	NaN	NaN	NaN	NaN	-0.931	0.594	0.67	-0.917	0.48	0.622	-0.944	0.394	0.634	-1.035	0.272	0.666	-1.05	0.092	0.617	-0.983	0.018	0.649	NaN	NaN	NaN	-0.892	0.762	0.279	-0.842	0.606	0.265	-0.804	0.498	0.315	-0.786	0.402	0.307	-0.802	0.276	0.244	-0.844	0.077	0.271
961	4.805	-1.02	0.885	0.474	NaN	NaN	NaN	NaN	NaN	NaN	-0.928	0.593	0.67	-0.915	0.481	0.622	-0.942	0.395	0.634	-1.033	0.273	0.666	NaN	NaN	NaN	-0.977	0.009	0.644	NaN	NaN	NaN	-0.889	0.763	0.278	-0.841	0.605	0.264	-0.804	0.497	0.315	-0.786	0.402	0.307	-0.8	0.275	0.243	-0.844	0.077	0.271
962	4.81	-1.018	0.885	0.472	NaN	NaN	NaN	NaN	NaN	NaN	-0.93	0.596	0.668	-0.913	0.482	0.622	-0.94	0.396	0.634	-1.031	0.274	0.665	NaN	NaN	NaN	-0.985	0.021	0.651	NaN	NaN	NaN	-0.885	0.763	0.277	-0.84	0.605	0.263	-0.803	0.497	0.314	-0.785	0.401	0.307	-0.799	0.274	0.243	-0.844	0.077	0.271
963	4.815	-1.016	0.885	0.471	NaN	NaN	NaN	NaN	NaN	NaN	-0.929	0.596	0.666	-0.91	0.482	0.622	-0.939	0.398	0.634	-1.029	0.275	0.665	-1.051	0.1	0.613	-0.99	0.028	0.654	NaN	NaN	NaN	-0.882	0.763	0.276	-0.839	0.605	0.263	-0.804	0.497	0.314	-0.784	0.401	0.307	-0.798	0.273	0.243	-0.843	0.077	0.271
964	4.82	-1.014	0.886	0.469	NaN	NaN	NaN	NaN	NaN	NaN	-0.928	0.597	0.666	-0.907	0.483	0.622	-0.934	0.397	0.634	-1.028	0.277	0.665	NaN	NaN	NaN	-0.993	0.032	0.655	NaN	NaN	NaN	-0.879	0.764	0.275	-0.838	0.606	0.262	-0.805	0.498	0.313	-0.784	0.401	0.307	-0.798	0.273	0.243	-0.843	0.077	0.271
965	4.825	-1.013	0.886	0.468	NaN	NaN	NaN	NaN	NaN	NaN	-0.926	0.598	0.665	-0.905	0.484	0.622	-0.931	0.398	0.634	-1.026	0.278	0.665	NaN	NaN	NaN	-0.987	0.026	0.653	NaN	NaN	NaN	-0.876	0.764	0.274	-0.837	0.606	0.262	-0.804	0.498	0.313	-0.783	0.401	0.306	-0.798	0.273	0.242	-0.843	0.077	0.271
966	4.83	-1.011	0.887	0.466	NaN	NaN	NaN	NaN	NaN	NaN	-0.923	0.598	0.664	-0.901	0.484	0.622	-0.926	0.398	0.634	-1.023	0.28	0.665	NaN	NaN	NaN	-0.986	0.024	0.652	NaN	NaN	NaN	-0.873	0.764	0.273	-0.836	0.606	0.261	-0.804	0.498	0.312	-0.783	0.401	0.306	-0.798	0.273	0.242	-0.843	0.077	0.271
967	4.835	-1.009	0.887	0.464	NaN	NaN	NaN	NaN	NaN	NaN	-0.921	0.598	0.664	-0.896	0.484	0.622	-0.921	0.397	0.636	-1.021	0.281	0.664	-1.053	0.111	0.613	-0.985	0.024	0.652	NaN	NaN	NaN	-0.869	0.765	0.272	-0.834	0.606	0.26	-0.804	0.499	0.312	-0.783	0.402	0.306	-0.798	0.273	0.242	-0.843	0.077	0.271
968	4.84	-1.007	0.888	0.463	NaN	NaN	NaN	NaN	NaN	NaN	-0.919	0.598	0.663	-0.893	0.484	0.622	-0.918	0.398	0.635	-1.017	0.283	0.664	-1.052	0.112	0.612	-0.985	0.024	0.652	NaN	NaN	NaN	-0.866	0.765	0.271	-0.833	0.606	0.26	-0.803	0.499	0.312	-0.783	0.402	0.305	-0.798	0.273	0.242	-0.843	0.077	0.271
969	4.845	-1.006	0.889	0.461	NaN	NaN	NaN	NaN	NaN	NaN	-0.916	0.599	0.663	-0.889	0.485	0.622	-0.913	0.398	0.637	-1.013	0.284	0.664	-1.051	0.114	0.612	-0.985	0.024	0.652	NaN	NaN	NaN	-0.862	0.765	0.27	-0.832	0.607	0.259	-0.803	0.499	0.311	-0.783	0.402	0.305	-0.8	0.274	0.241	-0.843	0.077	0.271
970	4.85	-1.004	0.889	0.459	NaN	NaN	NaN	NaN	NaN	NaN	-0.913	0.599	0.662	-0.885	0.486	0.623	-0.912	0.4	0.635	-1.009	0.285	0.664	-1.049	0.117	0.612	-0.985	0.025	0.652	NaN	NaN	NaN	-0.859	0.766	0.269	-0.831	0.607	0.259	-0.802	0.499	0.311	-0.783	0.402	0.304	-0.8	0.274	0.241	-0.843	0.077	0.271
971	4.855	-1.002	0.89	0.458	NaN	NaN	NaN	NaN	NaN	NaN	-0.91	0.599	0.662	-0.881	0.486	0.623	-0.908	0.402	0.635	-1.007	0.287	0.664	-1.048	0.118	0.612	-0.986	0.026	0.653	NaN	NaN	NaN	-0.856	0.766	0.269	-0.83	0.607	0.258	-0.801	0.5	0.31	-0.784	0.401	0.304	-0.8	0.274	0.241	-0.843	0.077	0.271
972	4.86	-1.001	0.891	0.456	NaN	NaN	NaN	NaN	NaN	NaN	-0.907	0.599	0.661	-0.876	0.487	0.623	-0.904	0.403	0.635	-1.003	0.289	0.664	NaN	NaN	NaN	-0.985	0.027	0.653	NaN	NaN	NaN	-0.853	0.767	0.268	-0.829	0.608	0.257	-0.801	0.5	0.309	-0.784	0.401	0.303	-0.8	0.274	0.24	-0.844	0.077	0.271
973	4.865	-0.999	0.891	0.455	NaN	NaN	NaN	NaN	NaN	NaN	-0.903	0.599	0.661	-0.872	0.487	0.623	-0.9	0.404	0.636	-1	0.291	0.665	-1.043	0.123	0.612	-0.985	0.027	0.653	NaN	NaN	NaN	-0.85	0.768	0.266	-0.828	0.608	0.257	-0.8	0.5	0.308	-0.784	0.401	0.303	-0.8	0.274	0.24	-0.844	0.077	0.271
974	4.87	-0.998	0.892	0.453	NaN	NaN	NaN	NaN	NaN	NaN	-0.9	0.599	0.661	-0.868	0.489	0.623	-0.895	0.404	0.636	-0.998	0.293	0.665	-1.041	0.125	0.612	-0.985	0.027	0.653	NaN	NaN	NaN	-0.848	0.769	0.265	-0.827	0.609	0.256	-0.8	0.499	0.307	-0.785	0.401	0.302	-0.801	0.274	0.24	-0.844	0.077	0.271
975	4.875	-0.996	0.892	0.452	NaN	NaN	NaN	NaN	NaN	NaN	-0.897	0.599	0.661	-0.863	0.489	0.624	-0.89	0.405	0.636	-0.994	0.295	0.665	-1.039	0.127	0.612	-0.984	0.028	0.653	NaN	NaN	NaN	-0.845	0.769	0.264	-0.826	0.609	0.255	-0.8	0.499	0.307	-0.785	0.401	0.301	-0.802	0.274	0.239	-0.844	0.077	0.271
976	4.88	-0.995	0.893	0.45	NaN	NaN	NaN	NaN	NaN	NaN	-0.894	0.599	0.661	-0.857	0.489	0.625	-0.885	0.405	0.637	-0.989	0.296	0.665	-1.036	0.129	0.612	-0.984	0.028	0.653	NaN	NaN	NaN	-0.842	0.77	0.263	-0.826	0.61	0.254	-0.799	0.499	0.306	-0.786	0.401	0.3	-0.802	0.274	0.239	-0.844	0.076	0.271
977	4.885	-0.993	0.894	0.449	NaN	NaN	NaN	NaN	NaN	NaN	-0.89	0.599	0.661	-0.853	0.49	0.626	-0.88	0.406	0.637	-0.984	0.298	0.665	-1.034	0.131	0.613	-0.984	0.029	0.653	NaN	NaN	NaN	-0.839	0.77	0.262	-0.826	0.611	0.253	-0.799	0.499	0.305	-0.786	0.401	0.299	-0.802	0.273	0.238	-0.844	0.076	0.271
978	4.89	-0.992	0.894	0.447	NaN	NaN	NaN	NaN	NaN	NaN	-0.886	0.599	0.661	-0.847	0.49	0.626	-0.874	0.407	0.638	-0.98	0.3	0.666	-1.031	0.133	0.613	-0.985	0.031	0.652	NaN	NaN	NaN	-0.837	0.771	0.261	-0.826	0.611	0.251	-0.8	0.5	0.304	-0.787	0.401	0.298	-0.803	0.273	0.238	-0.844	0.076	0.271
979	4.895	-0.991	0.895	0.446	NaN	NaN	NaN	NaN	NaN	NaN	-0.882	0.599	0.661	-0.841	0.49	0.627	-0.869	0.408	0.638	-0.975	0.301	0.666	-1.028	0.135	0.613	-0.985	0.031	0.651	NaN	NaN	NaN	-0.834	0.772	0.26	-0.825	0.611	0.251	-0.802	0.501	0.303	-0.787	0.401	0.297	-0.803	0.273	0.236	-0.844	0.076	0.271
980	4.9	-0.989	0.895	0.445	NaN	NaN	NaN	NaN	NaN	NaN	-0.878	0.599	0.661	-0.836	0.491	0.627	-0.864	0.408	0.639	-0.97	0.303	0.667	-1.025	0.137	0.614	-0.984	0.031	0.65	NaN	NaN	NaN	-0.832	0.772	0.259	-0.824	0.611	0.25	-0.802	0.501	0.302	-0.787	0.401	0.297	-0.804	0.273	0.236	-0.844	0.076	0.271
981	4.905	-0.988	0.896	0.443	NaN	NaN	NaN	NaN	NaN	NaN	-0.875	0.599	0.661	-0.831	0.492	0.627	-0.859	0.409	0.639	-0.964	0.304	0.668	-1.022	0.139	0.614	-0.983	0.031	0.649	NaN	NaN	NaN	-0.83	0.773	0.258	-0.823	0.611	0.249	-0.802	0.501	0.301	-0.788	0.402	0.296	-0.804	0.273	0.235	-0.844	0.076	0.27
982	4.91	-0.986	0.896	0.442	NaN	NaN	NaN	NaN	NaN	NaN	-0.871	0.599	0.661	-0.827	0.492	0.627	-0.853	0.409	0.64	-0.957	0.304	0.67	-1.02	0.141	0.614	-0.983	0.032	0.649	NaN	NaN	NaN	-0.828	0.773	0.257	-0.822	0.611	0.248	-0.802	0.501	0.3	-0.789	0.402	0.295	-0.805	0.273	0.235	-0.844	0.076	0.27
983	4.915	-0.985	0.896	0.441	NaN	NaN	NaN	NaN	NaN	NaN	-0.867	0.599	0.661	-0.822	0.492	0.627	-0.848	0.41	0.64	-0.953	0.305	0.67	-1.017	0.143	0.614	-0.982	0.034	0.648	NaN	NaN	NaN	-0.826	0.774	0.255	-0.822	0.611	0.247	-0.802	0.5	0.299	-0.79	0.402	0.294	-0.805	0.272	0.234	-0.844	0.076	0.27
984	4.92	-0.984	0.897	0.44	NaN	NaN	NaN	NaN	NaN	NaN	-0.863	0.599	0.661	-0.817	0.493	0.627	-0.844	0.411	0.64	-0.949	0.306	0.67	-1.014	0.145	0.615	-0.981	0.035	0.648	NaN	NaN	NaN	-0.823	0.774	0.254	-0.822	0.612	0.246	-0.802	0.501	0.297	-0.79	0.402	0.292	-0.805	0.272	0.234	-0.844	0.076	0.27
985	4.925	-0.983	0.897	0.439	NaN	NaN	NaN	NaN	NaN	NaN	-0.859	0.6	0.662	-0.813	0.494	0.627	-0.839	0.411	0.64	-0.944	0.307	0.671	-1.011	0.147	0.615	-0.98	0.037	0.648	NaN	NaN	NaN	-0.821	0.774	0.253	-0.822	0.613	0.245	-0.803	0.502	0.297	-0.791	0.402	0.291	-0.805	0.272	0.233	-0.844	0.076	0.27
986	4.93	-0.981	0.897	0.438	NaN	NaN	NaN	NaN	NaN	NaN	-0.856	0.6	0.662	-0.809	0.494	0.627	-0.834	0.412	0.64	-0.94	0.308	0.671	-1.009	0.149	0.615	-0.979	0.039	0.648	NaN	NaN	NaN	-0.819	0.774	0.252	-0.822	0.613	0.244	-0.803	0.502	0.296	-0.791	0.402	0.291	-0.806	0.272	0.232	-0.845	0.075	0.27
987	4.935	-0.98	0.898	0.437	NaN	NaN	NaN	NaN	NaN	NaN	-0.853	0.601	0.661	-0.804	0.494	0.627	-0.83	0.412	0.64	-0.936	0.309	0.671	-1.006	0.151	0.615	-0.977	0.043	0.648	NaN	NaN	NaN	-0.818	0.775	0.251	-0.821	0.614	0.243	-0.802	0.501	0.295	-0.791	0.402	0.29	-0.806	0.272	0.231	-0.845	0.075	0.27
988	4.94	-0.979	0.898	0.436	NaN	NaN	NaN	NaN	NaN	NaN	-0.85	0.602	0.661	-0.8	0.495	0.627	-0.826	0.413	0.64	-0.932	0.309	0.671	-1.003	0.152	0.615	-0.974	0.045	0.648	NaN	NaN	NaN	-0.816	0.775	0.25	-0.82	0.614	0.242	-0.803	0.502	0.294	-0.792	0.402	0.29	-0.806	0.272	0.23	-0.845	0.075	0.27
989	4.945	-0.978	0.898	0.435	NaN	NaN	NaN	NaN	NaN	NaN	-0.847	0.602	0.661	-0.797	0.496	0.627	-0.822	0.414	0.64	-0.928	0.311	0.671	-0.999	0.153	0.615	-0.971	0.047	0.649	NaN	NaN	NaN	-0.815	0.775	0.249	-0.819	0.614	0.242	-0.804	0.503	0.294	-0.792	0.402	0.289	-0.807	0.272	0.23	-0.845	0.075	0.269
990	4.95	-0.977	0.898	0.434	NaN	NaN	NaN	NaN	NaN	NaN	-0.844	0.603	0.661	-0.795	0.497	0.627	-0.818	0.415	0.64	-0.925	0.312	0.671	-0.996	0.154	0.615	-0.967	0.048	0.65	NaN	NaN	NaN	-0.813	0.775	0.247	-0.818	0.613	0.241	-0.804	0.503	0.293	-0.793	0.402	0.288	-0.807	0.272	0.229	-0.845	0.075	0.269
991	4.955	-0.975	0.899	0.433	NaN	NaN	NaN	NaN	NaN	NaN	-0.842	0.603	0.66	-0.792	0.498	0.626	-0.815	0.415	0.639	-0.922	0.313	0.67	-0.993	0.156	0.615	-0.963	0.049	0.651	NaN	NaN	NaN	-0.812	0.775	0.246	-0.818	0.613	0.24	-0.804	0.503	0.292	-0.793	0.402	0.287	-0.808	0.272	0.229	-0.845	0.075	0.269
992	4.96	-0.974	0.899	0.433	NaN	NaN	NaN	NaN	NaN	NaN	-0.839	0.604	0.66	-0.789	0.499	0.626	-0.811	0.416	0.639	-0.918	0.315	0.669	-0.989	0.156	0.616	-0.958	0.051	0.652	NaN	NaN	NaN	-0.81	0.775	0.245	-0.817	0.613	0.239	-0.804	0.502	0.291	-0.793	0.402	0.286	-0.808	0.272	0.229	-0.845	0.075	0.269
993	4.965	-0.973	0.899	0.432	NaN	NaN	NaN	NaN	NaN	NaN	-0.837	0.604	0.659	-0.786	0.5	0.625	-0.808	0.417	0.638	-0.915	0.316	0.669	-0.985	0.157	0.616	-0.952	0.052	0.654	NaN	NaN	NaN	-0.809	0.775	0.244	-0.816	0.613	0.239	-0.804	0.502	0.29	-0.794	0.402	0.285	-0.808	0.271	0.228	-0.845	0.075	0.269
994	4.97	-0.972	0.899	0.432	NaN	NaN	NaN	NaN	NaN	NaN	-0.835	0.604	0.659	-0.784	0.501	0.624	-0.805	0.418	0.638	-0.912	0.316	0.669	-0.981	0.158	0.616	-0.947	0.054	0.656	NaN	NaN	NaN	-0.808	0.775	0.243	-0.815	0.613	0.238	-0.803	0.502	0.29	-0.794	0.402	0.285	-0.808	0.271	0.228	-0.845	0.075	0.269
995	4.975	-0.971	0.899	0.432	NaN	NaN	NaN	NaN	NaN	NaN	-0.832	0.605	0.658	-0.782	0.501	0.624	-0.802	0.419	0.637	-0.909	0.317	0.669	-0.974	0.156	0.617	-0.941	0.055	0.657	NaN	NaN	NaN	-0.808	0.776	0.241	-0.815	0.614	0.238	-0.803	0.502	0.289	-0.794	0.402	0.284	-0.808	0.271	0.228	-0.845	0.075	0.269
996	4.98	-0.97	0.9	0.431	NaN	NaN	NaN	NaN	NaN	NaN	-0.83	0.605	0.657	-0.778	0.501	0.623	-0.799	0.419	0.636	-0.905	0.317	0.668	-0.967	0.154	0.618	-0.935	0.056	0.658	NaN	NaN	NaN	-0.807	0.776	0.24	-0.815	0.614	0.237	-0.802	0.501	0.289	-0.794	0.402	0.284	-0.808	0.27	0.227	-0.845	0.075	0.269
997	4.985	-0.969	0.9	0.431	NaN	NaN	NaN	NaN	NaN	NaN	-0.829	0.605	0.656	-0.774	0.501	0.622	-0.796	0.42	0.636	-0.902	0.318	0.668	-0.966	0.156	0.618	-0.929	0.057	0.659	NaN	NaN	NaN	-0.807	0.777	0.238	-0.814	0.615	0.236	-0.802	0.501	0.288	-0.795	0.402	0.283	-0.809	0.27	0.227	-0.845	0.075	0.269
998	4.99	-0.968	0.9	0.431	NaN	NaN	NaN	NaN	NaN	NaN	-0.827	0.605	0.655	-0.772	0.501	0.622	-0.793	0.421	0.636	-0.898	0.318	0.667	-0.961	0.156	0.619	-0.923	0.058	0.66	NaN	NaN	NaN	-0.806	0.777	0.237	-0.814	0.615	0.236	-0.803	0.502	0.287	-0.795	0.402	0.283	-0.809	0.27	0.226	-0.845	0.075	0.269
999	4.995	-0.967	0.9	0.431	NaN	NaN	NaN	NaN	NaN	NaN	-0.825	0.605	0.654	-0.769	0.502	0.621	-0.79	0.421	0.635	-0.895	0.319	0.667	-0.957	0.155	0.619	-0.916	0.058	0.661	NaN	NaN	NaN	-0.805	0.776	0.236	-0.814	0.616	0.235	-0.803	0.502	0.287	-0.795	0.402	0.282	-0.81	0.271	0.226	-0.845	0.075	0.269
1000	5	-0.965	0.9	0.431	NaN	NaN	NaN	NaN	NaN	NaN	-0.824	0.605	0.654	-0.767	0.502	0.621	-0.787	0.422	0.635	-0.891	0.318	0.667	-0.952	0.155	0.619	-0.909	0.059	0.663	NaN	NaN	NaN	-0.804	0.777	0.235	-0.814	0.616	0.235	-0.803	0.502	0.287	-0.795	0.402	0.281	-0.811	0.271	0.226	-0.845	0.075	0.269
1001	5.005	-0.964	0.901	0.431	NaN	NaN	NaN	NaN	NaN	NaN	-0.822	0.605	0.653	-0.765	0.503	0.62	-0.784	0.423	0.634	-0.888	0.318	0.666	-0.944	0.152	0.62	-0.902	0.059	0.664	NaN	NaN	NaN	-0.804	0.777	0.234	-0.814	0.616	0.234	-0.803	0.502	0.286	-0.795	0.402	0.281	-0.811	0.271	0.225	-0.845	0.075	0.269
1002	5.01	-0.963	0.901	0.431	NaN	NaN	NaN	NaN	NaN	NaN	-0.821	0.605	0.652	-0.763	0.504	0.619	-0.782	0.423	0.634	-0.885	0.318	0.666	-0.933	0.147	0.622	-0.894	0.059	0.665	NaN	NaN	NaN	-0.803	0.777	0.234	-0.814	0.617	0.234	-0.803	0.502	0.286	-0.796	0.402	0.281	-0.811	0.272	0.225	-0.845	0.075	0.269
1003	5.015	-0.962	0.901	0.431	NaN	NaN	NaN	NaN	NaN	NaN	-0.82	0.605	0.651	-0.761	0.504	0.618	-0.779	0.424	0.633	-0.882	0.318	0.665	-0.926	0.144	0.623	-0.886	0.059	0.665	NaN	NaN	NaN	-0.803	0.778	0.233	-0.814	0.617	0.234	-0.803	0.503	0.285	-0.796	0.402	0.28	-0.811	0.271	0.224	-0.845	0.075	0.269
1004	5.02	-0.961	0.901	0.431	NaN	NaN	NaN	NaN	NaN	NaN	-0.819	0.605	0.651	-0.759	0.505	0.618	-0.777	0.424	0.633	-0.878	0.317	0.665	-0.921	0.143	0.623	-0.879	0.058	0.667	NaN	NaN	NaN	-0.802	0.778	0.232	-0.814	0.617	0.234	-0.803	0.503	0.285	-0.796	0.402	0.28	-0.812	0.271	0.224	-0.845	0.075	0.269
1005	5.025	-0.96	0.901	0.431	NaN	NaN	NaN	NaN	NaN	NaN	-0.817	0.605	0.65	-0.757	0.506	0.617	-0.775	0.425	0.632	-0.875	0.316	0.665	-0.916	0.142	0.623	-0.871	0.058	0.667	NaN	NaN	NaN	-0.802	0.778	0.231	-0.814	0.617	0.233	-0.803	0.503	0.284	-0.796	0.403	0.28	-0.812	0.271	0.224	-0.845	0.075	0.269
1006	5.03	-0.959	0.902	0.431	NaN	NaN	NaN	NaN	NaN	NaN	-0.816	0.606	0.649	-0.756	0.506	0.616	-0.773	0.425	0.632	-0.871	0.315	0.665	-0.911	0.141	0.624	-0.864	0.058	0.668	NaN	NaN	NaN	-0.802	0.779	0.23	-0.814	0.617	0.233	-0.803	0.503	0.284	-0.797	0.403	0.28	-0.812	0.271	0.224	-0.845	0.075	0.269
1007	5.035	-0.958	0.902	0.431	NaN	NaN	NaN	-0.798	0.804	0.609	-0.815	0.606	0.648	-0.754	0.507	0.616	-0.77	0.425	0.631	-0.867	0.314	0.665	-0.91	0.142	0.623	-0.856	0.057	0.669	NaN	NaN	NaN	-0.802	0.779	0.23	-0.814	0.617	0.233	-0.803	0.504	0.284	-0.797	0.403	0.279	-0.812	0.271	0.224	-0.845	0.075	0.269
1008	5.04	-0.957	0.902	0.431	NaN	NaN	NaN	-0.798	0.804	0.609	-0.813	0.606	0.648	-0.753	0.508	0.615	-0.768	0.425	0.631	-0.863	0.312	0.665	-0.903	0.14	0.623	-0.848	0.056	0.67	NaN	NaN	NaN	-0.801	0.779	0.229	-0.814	0.617	0.233	-0.803	0.504	0.283	-0.797	0.403	0.279	-0.813	0.271	0.224	-0.845	0.075	0.269
1009	5.045	-0.956	0.902	0.432	NaN	NaN	NaN	-0.797	0.805	0.609	-0.812	0.606	0.647	-0.751	0.508	0.615	-0.766	0.425	0.631	-0.859	0.311	0.666	-0.894	0.136	0.623	-0.84	0.055	0.671	NaN	NaN	NaN	-0.801	0.779	0.229	-0.814	0.617	0.233	-0.803	0.504	0.283	-0.797	0.403	0.279	-0.813	0.271	0.224	-0.845	0.075	0.269
1010	5.05	-0.954	0.902	0.432	NaN	NaN	NaN	-0.796	0.806	0.61	-0.811	0.606	0.647	-0.75	0.508	0.615	-0.763	0.425	0.631	-0.855	0.309	0.666	-0.887	0.133	0.623	-0.833	0.053	0.67	NaN	NaN	NaN	-0.801	0.779	0.229	-0.814	0.617	0.233	-0.803	0.504	0.283	-0.797	0.403	0.279	-0.813	0.271	0.224	-0.846	0.075	0.269
1011	5.055	-0.953	0.903	0.432	NaN	NaN	NaN	-0.795	0.807	0.61	-0.81	0.606	0.646	-0.748	0.508	0.615	-0.762	0.425	0.631	-0.851	0.307	0.666	-0.88	0.131	0.623	-0.825	0.052	0.671	NaN	NaN	NaN	-0.8	0.779	0.229	-0.814	0.617	0.233	-0.803	0.504	0.283	-0.797	0.403	0.279	-0.814	0.271	0.224	-0.846	0.075	0.269
1012	5.06	-0.952	0.903	0.432	NaN	NaN	NaN	-0.794	0.807	0.61	-0.809	0.606	0.646	-0.746	0.508	0.614	-0.759	0.424	0.631	-0.847	0.305	0.667	-0.873	0.128	0.624	-0.817	0.05	0.671	NaN	NaN	NaN	-0.799	0.779	0.229	-0.814	0.617	0.233	-0.803	0.504	0.283	-0.797	0.403	0.279	-0.814	0.271	0.224	-0.846	0.075	0.269
1013	5.065	-0.95	0.903	0.432	NaN	NaN	NaN	-0.794	0.808	0.611	-0.807	0.606	0.646	-0.744	0.508	0.614	-0.757	0.425	0.63	-0.843	0.304	0.667	-0.867	0.126	0.624	-0.809	0.048	0.671	NaN	NaN	NaN	-0.799	0.779	0.229	-0.813	0.617	0.233	-0.803	0.504	0.283	-0.797	0.403	0.279	-0.814	0.271	0.223	-0.846	0.075	0.269
1014	5.07	-0.949	0.903	0.432	NaN	NaN	NaN	-0.793	0.808	0.611	-0.806	0.606	0.646	-0.742	0.508	0.614	-0.755	0.424	0.63	-0.839	0.302	0.668	-0.859	0.122	0.625	-0.801	0.046	0.67	NaN	NaN	NaN	-0.798	0.779	0.23	-0.814	0.617	0.233	-0.803	0.504	0.283	-0.797	0.403	0.279	-0.814	0.271	0.223	-0.846	0.075	0.269
1015	5.075	-0.948	0.903	0.432	NaN	NaN	NaN	-0.791	0.808	0.612	-0.805	0.606	0.646	-0.741	0.509	0.614	-0.753	0.423	0.63	-0.835	0.3	0.668	-0.851	0.119	0.626	-0.793	0.044	0.67	NaN	NaN	NaN	-0.797	0.779	0.23	-0.814	0.618	0.233	-0.803	0.504	0.283	-0.797	0.403	0.279	-0.814	0.271	0.223	-0.846	0.075	0.269
1016	5.08	-0.946	0.903	0.432	NaN	NaN	NaN	-0.79	0.808	0.612	-0.803	0.606	0.647	-0.74	0.509	0.614	-0.75	0.422	0.63	-0.831	0.298	0.668	-0.847	0.119	0.625	-0.785	0.043	0.67	NaN	NaN	NaN	-0.797	0.779	0.23	-0.813	0.618	0.233	-0.803	0.504	0.283	-0.797	0.403	0.279	-0.814	0.271	0.223	-0.846	0.075	0.269
1017	5.085	-0.945	0.903	0.433	NaN	NaN	NaN	-0.788	0.807	0.612	-0.802	0.606	0.647	-0.739	0.508	0.613	-0.749	0.422	0.63	-0.826	0.296	0.669	-0.841	0.117	0.625	-0.776	0.041	0.669	NaN	NaN	NaN	-0.796	0.779	0.231	-0.813	0.618	0.233	-0.803	0.504	0.283	-0.797	0.403	0.279	-0.814	0.271	0.223	-0.846	0.075	0.269
1018	5.09	-0.944	0.903	0.433	NaN	NaN	NaN	-0.787	0.807	0.612	-0.8	0.606	0.647	-0.738	0.507	0.613	-0.747	0.422	0.63	-0.822	0.294	0.669	-0.833	0.115	0.625	-0.767	0.038	0.669	NaN	NaN	NaN	-0.795	0.778	0.231	-0.812	0.618	0.233	-0.803	0.504	0.283	-0.797	0.403	0.279	-0.814	0.271	0.223	-0.846	0.075	0.269
1019	5.095	-0.942	0.903	0.433	NaN	NaN	NaN	-0.786	0.807	0.613	-0.798	0.606	0.648	-0.737	0.507	0.613	-0.745	0.421	0.63	-0.818	0.292	0.67	-0.827	0.112	0.626	-0.759	0.037	0.668	NaN	NaN	NaN	-0.795	0.778	0.232	-0.811	0.618	0.233	-0.802	0.505	0.283	-0.797	0.403	0.279	-0.814	0.271	0.223	-0.846	0.075	0.269
1020	5.1	-0.941	0.903	0.434	NaN	NaN	NaN	-0.784	0.807	0.613	-0.797	0.606	0.648	-0.735	0.506	0.613	-0.743	0.419	0.63	-0.814	0.29	0.67	-0.82	0.109	0.626	-0.751	0.035	0.668	NaN	NaN	NaN	-0.794	0.778	0.232	-0.81	0.618	0.233	-0.801	0.505	0.283	-0.796	0.403	0.279	-0.813	0.271	0.223	-0.846	0.075	0.269
1021	5.105	-0.94	0.903	0.434	NaN	NaN	NaN	-0.782	0.806	0.613	-0.795	0.606	0.649	-0.733	0.506	0.612	-0.741	0.418	0.629	-0.81	0.288	0.67	-0.813	0.107	0.626	-0.742	0.033	0.668	NaN	NaN	NaN	-0.793	0.778	0.233	-0.81	0.618	0.233	-0.801	0.505	0.283	-0.796	0.402	0.279	-0.813	0.271	0.223	-0.846	0.075	0.269
1022	5.11	-0.938	0.903	0.435	NaN	NaN	NaN	-0.782	0.806	0.614	-0.793	0.606	0.649	-0.732	0.505	0.612	-0.74	0.418	0.629	-0.806	0.286	0.67	-0.807	0.104	0.626	-0.734	0.032	0.668	NaN	NaN	NaN	-0.792	0.778	0.234	-0.81	0.618	0.233	-0.8	0.505	0.283	-0.795	0.402	0.279	-0.813	0.271	0.223	-0.846	0.075	0.269
1023	5.115	-0.937	0.902	0.435	NaN	NaN	NaN	-0.78	0.806	0.614	-0.792	0.605	0.65	-0.732	0.505	0.612	-0.738	0.417	0.629	-0.802	0.284	0.67	-0.8	0.102	0.626	-0.726	0.03	0.667	NaN	NaN	NaN	-0.792	0.777	0.234	-0.808	0.617	0.234	-0.799	0.504	0.284	-0.795	0.402	0.279	-0.812	0.271	0.223	-0.846	0.075	0.269
1024	5.12	-0.935	0.902	0.436	NaN	NaN	NaN	-0.778	0.805	0.615	-0.79	0.605	0.65	-0.732	0.505	0.612	-0.737	0.416	0.629	-0.798	0.282	0.67	-0.793	0.1	0.627	-0.718	0.029	0.667	NaN	NaN	NaN	-0.791	0.777	0.235	-0.806	0.617	0.235	-0.797	0.503	0.284	-0.794	0.402	0.279	-0.812	0.271	0.223	-0.846	0.075	0.269
1025	5.125	-0.934	0.902	0.437	NaN	NaN	NaN	-0.776	0.805	0.615	-0.788	0.605	0.651	-0.731	0.504	0.611	-0.735	0.415	0.629	-0.795	0.28	0.67	-0.788	0.098	0.626	-0.71	0.028	0.666	NaN	NaN	NaN	-0.79	0.776	0.236	-0.806	0.618	0.235	-0.797	0.502	0.284	-0.793	0.402	0.279	-0.811	0.271	0.223	-0.846	0.075	0.269
1026	5.13	-0.933	0.902	0.437	NaN	NaN	NaN	-0.775	0.805	0.615	-0.786	0.605	0.651	-0.731	0.503	0.611	-0.734	0.415	0.628	-0.792	0.279	0.67	-0.782	0.097	0.627	-0.703	0.028	0.666	NaN	NaN	NaN	-0.789	0.776	0.237	-0.806	0.618	0.234	-0.796	0.503	0.285	-0.793	0.402	0.279	-0.811	0.271	0.224	-0.846	0.075	0.269
1027	5.135	-0.931	0.902	0.438	NaN	NaN	NaN	-0.773	0.804	0.616	-0.785	0.604	0.652	-0.73	0.502	0.611	-0.733	0.413	0.628	-0.788	0.277	0.67	-0.775	0.095	0.627	-0.696	0.026	0.665	NaN	NaN	NaN	-0.788	0.775	0.238	-0.805	0.618	0.235	-0.795	0.503	0.285	-0.792	0.402	0.28	-0.811	0.271	0.224	-0.846	0.075	0.269
1028	5.14	-0.929	0.902	0.439	NaN	NaN	NaN	-0.771	0.803	0.617	-0.783	0.604	0.652	-0.729	0.501	0.611	-0.732	0.412	0.628	-0.785	0.275	0.67	-0.769	0.093	0.627	-0.688	0.025	0.665	NaN	NaN	NaN	-0.789	0.776	0.239	-0.802	0.618	0.236	-0.795	0.503	0.285	-0.791	0.402	0.28	-0.81	0.271	0.224	-0.846	0.075	0.269
1029	5.145	-0.928	0.901	0.44	NaN	NaN	NaN	-0.771	0.803	0.617	-0.781	0.603	0.652	-0.729	0.5	0.61	-0.731	0.412	0.628	-0.782	0.274	0.67	-0.763	0.092	0.626	-0.681	0.024	0.664	NaN	NaN	NaN	-0.789	0.777	0.24	-0.8	0.617	0.237	-0.793	0.503	0.286	-0.791	0.402	0.28	-0.81	0.271	0.224	-0.846	0.075	0.269
1030	5.15	-0.927	0.901	0.441	NaN	NaN	NaN	-0.769	0.803	0.618	-0.78	0.602	0.652	-0.729	0.5	0.61	-0.731	0.411	0.628	-0.779	0.272	0.669	-0.758	0.091	0.626	-0.675	0.024	0.664	NaN	NaN	NaN	-0.786	0.775	0.241	-0.799	0.617	0.237	-0.793	0.503	0.286	-0.791	0.402	0.28	-0.81	0.271	0.224	-0.846	0.075	0.269
1031	5.155	-0.925	0.901	0.442	NaN	NaN	NaN	-0.767	0.802	0.618	-0.779	0.602	0.653	-0.728	0.499	0.61	-0.73	0.41	0.628	-0.777	0.271	0.669	-0.753	0.089	0.626	-0.669	0.024	0.664	NaN	NaN	NaN	-0.785	0.775	0.242	-0.798	0.618	0.237	-0.792	0.503	0.287	-0.79	0.402	0.28	-0.808	0.27	0.224	-0.846	0.075	0.27
1032	5.16	-0.923	0.9	0.443	NaN	NaN	NaN	-0.765	0.802	0.619	-0.778	0.602	0.654	-0.728	0.498	0.61	-0.728	0.409	0.628	-0.774	0.269	0.669	-0.747	0.088	0.626	-0.664	0.024	0.663	NaN	NaN	NaN	-0.784	0.774	0.243	-0.798	0.618	0.238	-0.792	0.503	0.287	-0.789	0.402	0.281	-0.808	0.27	0.225	-0.846	0.075	0.27
1033	5.165	-0.922	0.9	0.444	NaN	NaN	NaN	NaN	NaN	NaN	-0.777	0.602	0.655	-0.728	0.498	0.61	-0.727	0.408	0.628	-0.772	0.268	0.669	-0.743	0.088	0.625	-0.659	0.023	0.662	NaN	NaN	NaN	-0.783	0.774	0.245	-0.797	0.619	0.238	-0.791	0.503	0.287	-0.788	0.402	0.281	-0.808	0.27	0.225	-0.846	0.075	0.27
1034	5.17	-0.92	0.9	0.445	NaN	NaN	NaN	-0.761	0.8	0.621	-0.776	0.601	0.655	-0.728	0.497	0.61	-0.726	0.407	0.628	-0.769	0.267	0.668	-0.739	0.087	0.625	-0.655	0.024	0.661	NaN	NaN	NaN	-0.782	0.774	0.246	-0.794	0.617	0.239	-0.789	0.503	0.288	-0.787	0.401	0.281	-0.807	0.27	0.225	-0.846	0.075	0.27
1035	5.175	-0.919	0.899	0.446	NaN	NaN	NaN	-0.761	0.801	0.622	-0.775	0.601	0.655	-0.727	0.496	0.61	-0.726	0.407	0.627	-0.766	0.266	0.668	-0.735	0.086	0.625	-0.652	0.024	0.66	NaN	NaN	NaN	-0.781	0.773	0.247	-0.793	0.617	0.24	-0.787	0.502	0.288	-0.785	0.4	0.282	-0.807	0.27	0.225	-0.846	0.075	0.27
1036	5.18	-0.917	0.899	0.447	NaN	NaN	NaN	-0.759	0.801	0.623	-0.774	0.6	0.655	-0.726	0.495	0.61	-0.725	0.406	0.627	-0.764	0.264	0.668	-0.732	0.086	0.625	-0.649	0.023	0.659	NaN	NaN	NaN	-0.78	0.773	0.248	-0.792	0.618	0.24	-0.786	0.501	0.289	-0.784	0.4	0.283	-0.807	0.27	0.226	-0.846	0.075	0.27
1037	5.185	-0.915	0.899	0.449	NaN	NaN	NaN	-0.755	0.799	0.622	-0.773	0.599	0.655	-0.726	0.495	0.611	-0.724	0.406	0.628	-0.761	0.264	0.668	-0.73	0.085	0.625	-0.647	0.023	0.659	NaN	NaN	NaN	-0.779	0.773	0.249	-0.791	0.618	0.241	-0.785	0.501	0.29	-0.784	0.4	0.283	-0.805	0.27	0.226	-0.846	0.075	0.27
1038	5.19	-0.914	0.898	0.45	NaN	NaN	NaN	-0.754	0.799	0.623	-0.772	0.598	0.656	-0.725	0.494	0.611	-0.721	0.404	0.628	-0.759	0.264	0.668	-0.728	0.085	0.625	-0.647	0.023	0.658	NaN	NaN	NaN	-0.779	0.773	0.251	-0.789	0.617	0.242	-0.784	0.501	0.29	-0.783	0.4	0.284	-0.804	0.27	0.227	-0.846	0.075	0.27
1039	5.195	-0.912	0.898	0.451	NaN	NaN	NaN	-0.751	0.799	0.623	-0.771	0.597	0.656	-0.723	0.494	0.611	-0.719	0.404	0.628	-0.757	0.264	0.669	-0.728	0.085	0.625	-0.648	0.023	0.657	NaN	NaN	NaN	-0.778	0.772	0.252	-0.788	0.617	0.243	-0.783	0.5	0.291	-0.783	0.4	0.284	-0.804	0.27	0.227	-0.846	0.075	0.27
1040	5.2	-0.91	0.897	0.453	NaN	NaN	NaN	-0.748	0.798	0.624	-0.771	0.597	0.656	-0.722	0.494	0.611	-0.716	0.404	0.627	-0.755	0.265	0.669	-0.729	0.085	0.625	-0.648	0.024	0.657	NaN	NaN	NaN	-0.777	0.772	0.253	-0.786	0.617	0.243	-0.781	0.5	0.291	-0.781	0.4	0.285	-0.804	0.27	0.228	-0.846	0.075	0.27
1041	5.205	-0.909	0.897	0.454	NaN	NaN	NaN	-0.746	0.797	0.624	-0.769	0.596	0.656	-0.72	0.494	0.611	-0.714	0.404	0.627	-0.753	0.265	0.67	-0.73	0.085	0.625	-0.649	0.023	0.657	NaN	NaN	NaN	-0.776	0.772	0.254	-0.784	0.617	0.244	-0.781	0.501	0.292	-0.78	0.4	0.286	-0.803	0.27	0.229	-0.846	0.076	0.27
1042	5.21	-0.907	0.897	0.456	NaN	NaN	NaN	-0.744	0.797	0.625	-0.768	0.595	0.656	-0.718	0.494	0.611	-0.71	0.404	0.627	-0.751	0.265	0.671	-0.731	0.085	0.625	-0.648	0.023	0.657	NaN	NaN	NaN	-0.776	0.772	0.256	-0.782	0.616	0.245	-0.78	0.501	0.293	-0.78	0.4	0.286	-0.803	0.27	0.229	-0.846	0.076	0.27
1043	5.215	-0.905	0.897	0.457	NaN	NaN	NaN	-0.744	0.797	0.627	-0.766	0.595	0.656	-0.715	0.494	0.611	-0.708	0.404	0.627	-0.75	0.265	0.671	-0.732	0.085	0.625	-0.648	0.023	0.657	NaN	NaN	NaN	-0.775	0.772	0.257	-0.782	0.616	0.246	-0.779	0.501	0.294	-0.779	0.4	0.286	-0.802	0.27	0.229	-0.845	0.076	0.27
1044	5.22	-0.904	0.896	0.459	NaN	NaN	NaN	-0.742	0.797	0.628	-0.763	0.594	0.656	-0.713	0.493	0.611	-0.705	0.404	0.627	-0.748	0.264	0.672	-0.732	0.084	0.625	-0.648	0.023	0.657	NaN	NaN	NaN	-0.774	0.772	0.258	-0.781	0.617	0.246	-0.776	0.5	0.294	-0.778	0.4	0.287	-0.802	0.27	0.229	-0.845	0.076	0.27
1045	5.225	-0.902	0.896	0.46	NaN	NaN	NaN	-0.739	0.797	0.629	-0.761	0.594	0.657	-0.709	0.492	0.612	-0.703	0.403	0.627	-0.747	0.263	0.672	-0.731	0.084	0.625	-0.648	0.022	0.658	NaN	NaN	NaN	-0.774	0.772	0.26	-0.78	0.617	0.247	-0.775	0.499	0.295	-0.777	0.4	0.287	-0.801	0.27	0.23	-0.845	0.076	0.27
1046	5.23	-0.901	0.896	0.462	NaN	NaN	NaN	-0.736	0.797	0.63	-0.758	0.593	0.658	-0.706	0.492	0.612	-0.702	0.402	0.628	-0.745	0.262	0.673	-0.73	0.083	0.625	-0.648	0.022	0.658	NaN	NaN	NaN	-0.772	0.772	0.262	-0.778	0.617	0.248	-0.774	0.5	0.295	-0.775	0.399	0.288	-0.801	0.27	0.23	-0.845	0.076	0.27
1047	5.235	-0.898	0.896	0.463	NaN	NaN	NaN	-0.734	0.797	0.631	-0.755	0.593	0.658	-0.704	0.492	0.612	-0.701	0.402	0.628	-0.744	0.262	0.673	-0.729	0.083	0.625	-0.647	0.022	0.658	NaN	NaN	NaN	-0.772	0.773	0.263	-0.777	0.616	0.249	-0.774	0.5	0.296	-0.774	0.398	0.289	-0.8	0.27	0.23	-0.845	0.076	0.271
1048	5.24	-0.897	0.895	0.465	NaN	NaN	NaN	-0.731	0.796	0.632	-0.753	0.593	0.659	-0.702	0.492	0.613	-0.7	0.401	0.629	-0.742	0.262	0.674	-0.728	0.083	0.626	-0.647	0.022	0.658	NaN	NaN	NaN	-0.769	0.772	0.265	-0.776	0.617	0.25	-0.772	0.5	0.297	-0.774	0.399	0.29	-0.8	0.271	0.23	-0.845	0.076	0.271
1049	5.245	-0.895	0.895	0.467	NaN	NaN	NaN	-0.729	0.796	0.633	-0.75	0.594	0.66	-0.701	0.492	0.614	-0.7	0.401	0.629	-0.741	0.262	0.674	-0.728	0.083	0.626	-0.647	0.022	0.658	NaN	NaN	NaN	-0.768	0.771	0.266	-0.776	0.617	0.25	-0.771	0.5	0.298	-0.774	0.399	0.29	-0.801	0.271	0.23	-0.845	0.077	0.271
1050	5.25	-0.893	0.895	0.468	NaN	NaN	NaN	-0.726	0.796	0.633	-0.748	0.594	0.661	-0.699	0.491	0.615	-0.699	0.401	0.63	-0.74	0.262	0.675	-0.728	0.082	0.627	-0.647	0.022	0.658	NaN	NaN	NaN	-0.767	0.771	0.268	-0.774	0.617	0.251	-0.77	0.5	0.298	-0.774	0.399	0.291	-0.801	0.271	0.23	-0.845	0.077	0.271
1051	5.255	-0.892	0.895	0.47	NaN	NaN	NaN	-0.723	0.796	0.634	-0.746	0.594	0.663	-0.698	0.49	0.616	-0.699	0.401	0.631	-0.739	0.262	0.676	-0.728	0.082	0.627	-0.647	0.022	0.659	NaN	NaN	NaN	-0.766	0.772	0.269	-0.773	0.616	0.252	-0.771	0.5	0.299	-0.773	0.399	0.292	-0.801	0.271	0.231	-0.845	0.077	0.271
1052	5.26	-0.889	0.895	0.471	NaN	NaN	NaN	-0.72	0.796	0.635	-0.743	0.594	0.664	-0.697	0.49	0.616	-0.698	0.401	0.632	-0.738	0.261	0.676	-0.728	0.082	0.627	-0.647	0.022	0.659	NaN	NaN	NaN	-0.765	0.772	0.27	-0.772	0.616	0.253	-0.77	0.5	0.3	-0.772	0.399	0.292	-0.801	0.271	0.232	-0.845	0.077	0.272
1053	5.265	-0.888	0.895	0.473	NaN	NaN	NaN	-0.719	0.796	0.637	-0.741	0.593	0.665	-0.696	0.49	0.617	-0.696	0.4	0.632	-0.738	0.261	0.677	-0.728	0.082	0.628	-0.647	0.022	0.659	NaN	NaN	NaN	-0.764	0.772	0.272	-0.773	0.617	0.254	-0.769	0.5	0.301	-0.771	0.4	0.293	-0.8	0.272	0.233	-0.845	0.078	0.272
1054	5.27	-0.886	0.895	0.474	NaN	NaN	NaN	-0.718	0.796	0.639	-0.74	0.593	0.666	-0.695	0.49	0.617	-0.695	0.399	0.633	-0.738	0.261	0.677	-0.728	0.082	0.628	-0.647	0.022	0.659	NaN	NaN	NaN	-0.763	0.773	0.274	-0.773	0.618	0.255	-0.768	0.5	0.301	-0.77	0.4	0.293	-0.799	0.272	0.233	-0.845	0.078	0.272
1055	5.275	-0.885	0.895	0.475	NaN	NaN	NaN	-0.715	0.796	0.639	-0.738	0.593	0.667	-0.694	0.49	0.618	-0.693	0.399	0.633	-0.738	0.26	0.677	-0.728	0.082	0.628	-0.647	0.022	0.659	NaN	NaN	NaN	-0.763	0.774	0.275	-0.772	0.618	0.256	-0.767	0.5	0.302	-0.77	0.4	0.293	-0.799	0.272	0.233	-0.845	0.078	0.273
1056	5.28	-0.883	0.895	0.477	NaN	NaN	NaN	-0.712	0.796	0.64	-0.737	0.593	0.668	-0.693	0.49	0.619	-0.692	0.399	0.634	-0.737	0.26	0.677	-0.728	0.082	0.628	-0.647	0.021	0.659	NaN	NaN	NaN	-0.762	0.774	0.276	-0.772	0.618	0.257	-0.767	0.501	0.303	-0.77	0.4	0.294	-0.799	0.272	0.234	-0.845	0.078	0.273
1057	5.285	-0.881	0.895	0.478	NaN	NaN	NaN	-0.71	0.796	0.641	-0.735	0.593	0.669	-0.692	0.489	0.619	-0.691	0.399	0.634	-0.737	0.26	0.677	-0.728	0.082	0.628	-0.647	0.021	0.659	NaN	NaN	NaN	-0.76	0.774	0.277	-0.772	0.618	0.257	-0.766	0.501	0.303	-0.769	0.4	0.294	-0.798	0.273	0.234	-0.845	0.078	0.273
1058	5.29	-0.879	0.895	0.479	NaN	NaN	NaN	-0.708	0.796	0.643	-0.734	0.592	0.669	-0.69	0.489	0.621	-0.69	0.399	0.634	-0.737	0.26	0.677	-0.728	0.081	0.628	-0.647	0.021	0.659	NaN	NaN	NaN	-0.757	0.772	0.278	-0.772	0.618	0.258	-0.766	0.501	0.304	-0.768	0.4	0.295	-0.797	0.273	0.235	-0.845	0.079	0.273
1059	5.295	-0.877	0.895	0.481	NaN	NaN	NaN	-0.706	0.796	0.644	-0.732	0.592	0.67	-0.689	0.489	0.621	-0.689	0.398	0.635	-0.736	0.26	0.678	-0.728	0.081	0.628	-0.647	0.021	0.659	NaN	NaN	NaN	-0.755	0.772	0.279	-0.772	0.618	0.259	-0.765	0.501	0.305	-0.767	0.4	0.296	-0.798	0.273	0.235	-0.844	0.079	0.273
1060	5.3	-0.876	0.895	0.482	NaN	NaN	NaN	-0.704	0.796	0.645	-0.731	0.592	0.671	-0.688	0.489	0.622	-0.688	0.397	0.636	-0.735	0.259	0.679	-0.728	0.081	0.628	-0.647	0.021	0.659	NaN	NaN	NaN	-0.754	0.772	0.28	-0.772	0.619	0.26	-0.764	0.501	0.305	-0.766	0.4	0.297	-0.798	0.274	0.235	-0.844	0.079	0.274
1061	5.305	-0.874	0.895	0.483	NaN	NaN	NaN	-0.702	0.796	0.646	-0.73	0.592	0.672	-0.687	0.488	0.622	-0.687	0.397	0.636	-0.734	0.259	0.679	-0.728	0.081	0.629	-0.647	0.021	0.659	NaN	NaN	NaN	-0.752	0.773	0.281	-0.771	0.619	0.261	-0.762	0.5	0.306	-0.766	0.4	0.297	-0.797	0.274	0.235	-0.844	0.079	0.274
1062	5.31	-0.872	0.895	0.485	NaN	NaN	NaN	-0.7	0.796	0.647	-0.729	0.592	0.673	-0.686	0.488	0.623	-0.687	0.397	0.637	-0.734	0.259	0.68	-0.728	0.081	0.629	-0.647	0.021	0.659	NaN	NaN	NaN	-0.751	0.773	0.282	-0.771	0.619	0.262	-0.761	0.5	0.307	-0.766	0.401	0.298	-0.797	0.275	0.235	-0.844	0.079	0.274
1063	5.315	-0.871	0.895	0.486	NaN	NaN	NaN	-0.698	0.796	0.648	-0.728	0.592	0.673	-0.685	0.488	0.623	-0.687	0.397	0.637	-0.733	0.259	0.68	-0.728	0.081	0.629	-0.647	0.021	0.659	NaN	NaN	NaN	-0.75	0.773	0.283	-0.77	0.619	0.263	-0.761	0.501	0.308	-0.765	0.401	0.298	-0.797	0.275	0.236	-0.844	0.08	0.275
1064	5.32	-0.869	0.896	0.488	NaN	NaN	NaN	-0.695	0.796	0.649	-0.727	0.592	0.674	-0.684	0.487	0.624	-0.686	0.397	0.637	-0.733	0.258	0.68	-0.728	0.081	0.629	-0.647	0.021	0.659	NaN	NaN	NaN	-0.749	0.773	0.284	-0.769	0.619	0.264	-0.761	0.501	0.308	-0.764	0.401	0.298	-0.797	0.276	0.236	-0.844	0.08	0.275
1065	5.325	-0.868	0.896	0.489	NaN	NaN	NaN	-0.693	0.795	0.65	-0.726	0.591	0.674	-0.683	0.487	0.625	-0.685	0.397	0.638	-0.733	0.258	0.68	-0.728	0.081	0.629	-0.647	0.021	0.659	NaN	NaN	NaN	-0.747	0.774	0.285	-0.769	0.62	0.265	-0.76	0.502	0.309	-0.764	0.402	0.299	-0.796	0.276	0.237	-0.843	0.08	0.275
1066	5.33	-0.866	0.896	0.491	NaN	NaN	NaN	-0.692	0.796	0.651	-0.725	0.59	0.673	-0.683	0.487	0.626	-0.685	0.397	0.638	-0.733	0.258	0.681	-0.728	0.081	0.629	-0.647	0.021	0.659	NaN	NaN	NaN	-0.746	0.774	0.286	-0.768	0.621	0.266	-0.759	0.502	0.31	-0.763	0.402	0.299	-0.796	0.276	0.238	-0.843	0.081	0.276
1067	5.335	-0.864	0.896	0.492	NaN	NaN	NaN	-0.69	0.795	0.651	-0.724	0.59	0.674	-0.683	0.487	0.627	-0.684	0.397	0.639	-0.733	0.258	0.681	-0.728	0.081	0.629	-0.647	0.021	0.659	NaN	NaN	NaN	-0.745	0.774	0.287	-0.768	0.621	0.267	-0.759	0.502	0.311	-0.761	0.402	0.3	-0.796	0.277	0.238	-0.843	0.081	0.276
1068	5.34	-0.863	0.896	0.494	NaN	NaN	NaN	-0.688	0.795	0.652	-0.723	0.591	0.676	-0.682	0.487	0.627	-0.683	0.397	0.639	-0.732	0.258	0.681	-0.728	0.081	0.629	-0.647	0.021	0.659	NaN	NaN	NaN	-0.744	0.775	0.287	-0.767	0.621	0.268	-0.757	0.502	0.311	-0.76	0.402	0.3	-0.796	0.277	0.239	-0.843	0.082	0.276
1069	5.345	-0.861	0.897	0.495	NaN	NaN	NaN	NaN	NaN	NaN	-0.722	0.591	0.677	-0.681	0.487	0.628	-0.683	0.397	0.64	-0.732	0.257	0.682	-0.728	0.081	0.629	-0.647	0.021	0.659	NaN	NaN	NaN	-0.742	0.775	0.288	-0.765	0.621	0.269	-0.756	0.502	0.312	-0.759	0.402	0.301	-0.796	0.278	0.239	-0.843	0.082	0.276
1070	5.35	-0.86	0.897	0.497	NaN	NaN	NaN	NaN	NaN	NaN	-0.722	0.591	0.678	-0.68	0.487	0.628	-0.682	0.396	0.641	-0.732	0.257	0.682	-0.728	0.081	0.629	-0.647	0.021	0.659	NaN	NaN	NaN	-0.741	0.776	0.289	-0.765	0.622	0.27	-0.755	0.503	0.313	-0.759	0.402	0.302	-0.795	0.278	0.24	-0.843	0.082	0.277
1071	5.355	-0.858	0.897	0.498	NaN	NaN	NaN	-0.684	0.794	0.655	-0.721	0.591	0.678	-0.679	0.487	0.629	-0.681	0.395	0.641	-0.731	0.257	0.682	-0.728	0.081	0.629	-0.647	0.021	0.659	NaN	NaN	NaN	-0.74	0.776	0.291	-0.764	0.622	0.271	-0.755	0.503	0.313	-0.758	0.402	0.302	-0.795	0.279	0.24	-0.843	0.083	0.277
1072	5.36	-0.857	0.897	0.5	NaN	NaN	NaN	-0.682	0.794	0.655	-0.72	0.591	0.679	-0.678	0.487	0.629	-0.68	0.395	0.642	-0.731	0.257	0.682	-0.728	0.081	0.629	-0.647	0.021	0.659	NaN	NaN	NaN	-0.739	0.777	0.292	-0.764	0.623	0.272	-0.754	0.504	0.314	-0.757	0.403	0.303	-0.794	0.279	0.241	-0.843	0.084	0.277
1073	5.365	-0.855	0.898	0.502	NaN	NaN	NaN	-0.679	0.795	0.655	-0.719	0.591	0.679	-0.678	0.487	0.629	-0.68	0.395	0.642	-0.731	0.256	0.683	-0.728	0.081	0.629	-0.647	0.021	0.659	NaN	NaN	NaN	-0.738	0.777	0.292	-0.762	0.623	0.273	-0.753	0.504	0.315	-0.756	0.403	0.303	-0.794	0.28	0.241	-0.843	0.085	0.278
1074	5.37	-0.854	0.898	0.503	NaN	NaN	NaN	-0.676	0.796	0.655	-0.718	0.591	0.68	-0.677	0.487	0.63	-0.68	0.395	0.642	-0.731	0.256	0.683	-0.728	0.081	0.629	-0.647	0.021	0.659	NaN	NaN	NaN	-0.737	0.778	0.293	-0.761	0.623	0.274	-0.752	0.504	0.316	-0.755	0.403	0.304	-0.793	0.28	0.241	-0.843	0.086	0.278
1075	5.375	-0.852	0.898	0.505	NaN	NaN	NaN	NaN	NaN	NaN	-0.716	0.591	0.681	-0.677	0.488	0.631	-0.679	0.395	0.642	-0.731	0.256	0.683	-0.728	0.081	0.629	-0.648	0.021	0.659	NaN	NaN	NaN	-0.736	0.778	0.294	-0.759	0.623	0.275	-0.75	0.505	0.316	-0.753	0.404	0.304	-0.793	0.281	0.241	-0.843	0.086	0.278
1076	5.38	-0.851	0.899	0.506	NaN	NaN	NaN	-0.67	0.795	0.655	-0.715	0.591	0.681	-0.677	0.488	0.632	-0.679	0.395	0.643	-0.73	0.256	0.683	-0.728	0.081	0.629	-0.648	0.021	0.659	NaN	NaN	NaN	-0.735	0.779	0.295	-0.759	0.624	0.275	-0.749	0.505	0.317	-0.752	0.404	0.305	-0.792	0.281	0.242	-0.843	0.087	0.279
1077	5.385	-0.85	0.899	0.508	NaN	NaN	NaN	NaN	NaN	NaN	-0.714	0.591	0.681	-0.675	0.487	0.632	-0.679	0.395	0.643	-0.73	0.256	0.683	-0.727	0.08	0.629	-0.648	0.021	0.659	NaN	NaN	NaN	-0.734	0.779	0.296	-0.758	0.625	0.276	-0.748	0.506	0.317	-0.751	0.405	0.305	-0.791	0.282	0.242	-0.842	0.088	0.279
1078	5.39	-0.849	0.9	0.509	NaN	NaN	NaN	-0.672	0.793	0.659	-0.713	0.591	0.683	-0.674	0.486	0.633	-0.678	0.395	0.644	-0.73	0.256	0.684	-0.727	0.08	0.629	-0.648	0.021	0.659	NaN	NaN	NaN	-0.733	0.78	0.297	-0.757	0.626	0.277	-0.746	0.506	0.318	-0.75	0.405	0.305	-0.79	0.283	0.242	-0.842	0.088	0.279
1079	5.395	-0.847	0.9	0.511	NaN	NaN	NaN	-0.671	0.793	0.66	-0.712	0.591	0.683	-0.673	0.486	0.633	-0.678	0.395	0.644	-0.73	0.256	0.684	-0.727	0.08	0.629	-0.648	0.021	0.659	NaN	NaN	NaN	-0.732	0.78	0.298	-0.755	0.626	0.277	-0.745	0.506	0.318	-0.748	0.406	0.305	-0.79	0.284	0.242	-0.841	0.088	0.279
1080	5.4	-0.846	0.9	0.512	NaN	NaN	NaN	-0.67	0.793	0.66	-0.711	0.591	0.684	-0.673	0.486	0.634	-0.678	0.395	0.645	-0.73	0.256	0.684	-0.727	0.08	0.629	-0.648	0.021	0.659	NaN	NaN	NaN	-0.731	0.781	0.299	-0.753	0.626	0.278	-0.743	0.507	0.319	-0.747	0.406	0.306	-0.789	0.285	0.242	-0.841	0.089	0.279
1081	5.405	-0.844	0.901	0.514	NaN	NaN	NaN	-0.669	0.794	0.66	-0.709	0.591	0.685	-0.672	0.486	0.634	-0.678	0.396	0.646	-0.73	0.256	0.684	-0.727	0.08	0.629	-0.648	0.021	0.659	NaN	NaN	NaN	-0.73	0.781	0.3	-0.752	0.626	0.279	-0.742	0.507	0.319	-0.745	0.406	0.306	-0.787	0.285	0.242	-0.84	0.089	0.278
1082	5.41	-0.843	0.901	0.516	NaN	NaN	NaN	NaN	NaN	NaN	-0.708	0.591	0.686	-0.672	0.486	0.634	-0.678	0.396	0.646	-0.73	0.256	0.685	-0.727	0.08	0.629	-0.648	0.021	0.659	NaN	NaN	NaN	-0.729	0.782	0.301	-0.75	0.627	0.279	-0.741	0.508	0.319	-0.743	0.407	0.306	-0.785	0.285	0.242	-0.839	0.089	0.278
1083	5.415	-0.842	0.901	0.517	NaN	NaN	NaN	-0.659	0.794	0.66	-0.707	0.592	0.686	-0.672	0.486	0.635	-0.678	0.396	0.646	-0.73	0.256	0.685	-0.727	0.08	0.629	-0.648	0.021	0.659	NaN	NaN	NaN	-0.729	0.782	0.302	-0.749	0.627	0.28	-0.738	0.508	0.32	-0.742	0.407	0.306	-0.784	0.286	0.242	-0.839	0.09	0.278
1084	5.42	-0.841	0.902	0.519	NaN	NaN	NaN	-0.657	0.795	0.66	-0.706	0.592	0.687	-0.671	0.486	0.635	-0.677	0.395	0.647	-0.729	0.256	0.685	-0.727	0.08	0.63	-0.648	0.021	0.659	NaN	NaN	NaN	-0.729	0.783	0.303	-0.747	0.627	0.28	-0.735	0.507	0.32	-0.74	0.407	0.306	-0.783	0.287	0.243	-0.838	0.091	0.277
1085	5.425	-0.84	0.902	0.52	NaN	NaN	NaN	-0.654	0.796	0.66	-0.705	0.592	0.688	-0.671	0.486	0.636	-0.677	0.395	0.647	-0.729	0.255	0.685	-0.727	0.08	0.63	-0.648	0.021	0.659	NaN	NaN	NaN	-0.728	0.783	0.304	-0.745	0.628	0.281	-0.733	0.508	0.32	-0.737	0.407	0.307	-0.781	0.287	0.243	-0.837	0.092	0.277
1086	5.43	-0.839	0.903	0.522	NaN	NaN	NaN	NaN	NaN	NaN	-0.703	0.592	0.689	-0.67	0.486	0.637	-0.677	0.395	0.648	-0.729	0.255	0.686	-0.727	0.08	0.63	-0.648	0.021	0.659	NaN	NaN	NaN	-0.727	0.784	0.305	-0.743	0.628	0.281	-0.731	0.508	0.32	-0.735	0.408	0.307	-0.779	0.288	0.243	-0.836	0.094	0.276
1087	5.435	-0.839	0.905	0.525	NaN	NaN	NaN	-0.668	0.789	0.668	-0.702	0.591	0.689	-0.67	0.486	0.637	-0.676	0.394	0.648	-0.729	0.255	0.686	-0.727	0.08	0.63	-0.648	0.021	0.659	NaN	NaN	NaN	-0.727	0.784	0.306	-0.741	0.629	0.282	-0.729	0.51	0.32	-0.733	0.408	0.308	-0.777	0.288	0.242	-0.836	0.096	0.276
1088	5.44	-0.838	0.905	0.526	NaN	NaN	NaN	-0.668	0.789	0.668	-0.7	0.591	0.69	-0.669	0.486	0.638	-0.676	0.394	0.649	-0.729	0.255	0.686	-0.727	0.08	0.63	-0.648	0.021	0.659	NaN	NaN	NaN	-0.726	0.784	0.307	-0.739	0.629	0.282	-0.727	0.51	0.321	-0.731	0.408	0.308	-0.776	0.289	0.243	-0.835	0.097	0.275
1089	5.445	-0.835	0.904	0.527	NaN	NaN	NaN	NaN	NaN	NaN	-0.7	0.592	0.691	-0.668	0.486	0.638	-0.676	0.394	0.649	-0.729	0.255	0.686	-0.727	0.079	0.63	-0.648	0.021	0.659	NaN	NaN	NaN	-0.726	0.785	0.308	-0.737	0.629	0.283	-0.725	0.51	0.321	-0.728	0.409	0.308	-0.774	0.289	0.243	-0.835	0.097	0.275
1090	5.45	-0.833	0.904	0.528	NaN	NaN	NaN	-0.65	0.792	0.665	-0.699	0.592	0.692	-0.668	0.486	0.638	-0.676	0.394	0.65	-0.729	0.255	0.686	-0.727	0.079	0.63	-0.648	0.021	0.659	NaN	NaN	NaN	-0.726	0.786	0.308	-0.735	0.629	0.283	-0.723	0.511	0.322	-0.726	0.409	0.308	-0.772	0.29	0.243	-0.834	0.098	0.275
1091	5.455	-0.832	0.904	0.529	NaN	NaN	NaN	-0.649	0.792	0.665	-0.697	0.592	0.693	-0.667	0.485	0.639	-0.675	0.394	0.65	-0.729	0.255	0.687	-0.727	0.079	0.63	-0.648	0.02	0.659	NaN	NaN	NaN	-0.725	0.786	0.309	-0.733	0.629	0.284	-0.72	0.511	0.322	-0.723	0.41	0.308	-0.771	0.291	0.243	-0.833	0.098	0.275
1092	5.46	-0.831	0.904	0.531	NaN	NaN	NaN	-0.646	0.793	0.665	-0.696	0.593	0.693	-0.666	0.485	0.64	-0.675	0.394	0.65	-0.729	0.254	0.687	-0.727	0.079	0.63	-0.648	0.02	0.659	NaN	NaN	NaN	-0.726	0.787	0.31	-0.731	0.629	0.284	-0.718	0.511	0.322	-0.721	0.41	0.308	-0.769	0.291	0.243	-0.833	0.099	0.275
1093	5.465	-0.829	0.904	0.532	NaN	NaN	NaN	-0.645	0.793	0.665	-0.695	0.593	0.694	-0.666	0.484	0.64	-0.674	0.393	0.651	-0.729	0.254	0.687	-0.726	0.079	0.63	-0.648	0.02	0.659	NaN	NaN	NaN	-0.726	0.788	0.311	-0.728	0.629	0.284	-0.715	0.51	0.323	-0.718	0.41	0.308	-0.767	0.292	0.243	-0.832	0.099	0.275
1094	5.47	-0.828	0.905	0.533	NaN	NaN	NaN	-0.643	0.793	0.665	-0.694	0.593	0.695	-0.665	0.484	0.641	-0.674	0.393	0.651	-0.729	0.254	0.688	-0.726	0.079	0.63	-0.648	0.02	0.659	NaN	NaN	NaN	-0.726	0.788	0.311	-0.726	0.63	0.285	-0.712	0.51	0.323	-0.716	0.41	0.309	-0.766	0.293	0.244	-0.832	0.1	0.275
1095	5.475	-0.827	0.905	0.535	NaN	NaN	NaN	NaN	NaN	NaN	-0.693	0.593	0.696	-0.665	0.484	0.642	-0.674	0.393	0.652	-0.729	0.254	0.688	-0.726	0.079	0.63	-0.648	0.02	0.659	NaN	NaN	NaN	-0.725	0.788	0.312	-0.724	0.63	0.285	-0.709	0.51	0.323	-0.713	0.41	0.309	-0.764	0.293	0.244	-0.831	0.101	0.275
1096	5.48	-0.826	0.905	0.536	NaN	NaN	NaN	NaN	NaN	NaN	-0.691	0.592	0.696	-0.665	0.485	0.642	-0.674	0.393	0.652	-0.729	0.254	0.688	-0.726	0.079	0.63	-0.648	0.02	0.659	NaN	NaN	NaN	-0.725	0.788	0.313	-0.722	0.63	0.286	-0.707	0.51	0.324	-0.71	0.411	0.309	-0.762	0.294	0.244	-0.831	0.102	0.275
1097	5.485	-0.825	0.905	0.537	NaN	NaN	NaN	NaN	NaN	NaN	-0.69	0.591	0.695	-0.665	0.485	0.643	-0.674	0.393	0.652	-0.729	0.253	0.688	-0.726	0.079	0.63	-0.647	0.02	0.659	NaN	NaN	NaN	-0.725	0.789	0.314	-0.719	0.63	0.286	-0.704	0.511	0.324	-0.707	0.411	0.309	-0.76	0.294	0.244	-0.83	0.103	0.275
1098	5.49	-0.824	0.906	0.539	NaN	NaN	NaN	-0.642	0.79	0.671	-0.689	0.591	0.696	-0.665	0.485	0.644	-0.674	0.393	0.653	-0.729	0.253	0.689	-0.725	0.079	0.631	-0.647	0.02	0.66	NaN	NaN	NaN	-0.724	0.789	0.314	-0.717	0.63	0.287	-0.701	0.511	0.324	-0.704	0.411	0.309	-0.758	0.295	0.244	-0.83	0.104	0.275
1099	5.495	-0.823	0.905	0.54	NaN	NaN	NaN	-0.64	0.79	0.671	-0.688	0.592	0.698	-0.665	0.485	0.644	-0.674	0.393	0.654	-0.729	0.253	0.689	-0.725	0.079	0.631	-0.647	0.02	0.66	NaN	NaN	NaN	-0.724	0.789	0.315	-0.715	0.63	0.287	-0.698	0.511	0.325	-0.701	0.411	0.309	-0.755	0.295	0.244	-0.829	0.105	0.276
1100	5.5	-0.821	0.905	0.541	NaN	NaN	NaN	-0.639	0.79	0.671	-0.688	0.593	0.699	-0.664	0.485	0.645	-0.674	0.393	0.654	-0.729	0.253	0.689	-0.725	0.078	0.631	-0.647	0.02	0.66	NaN	NaN	NaN	-0.724	0.789	0.316	-0.712	0.63	0.288	-0.695	0.511	0.325	-0.698	0.411	0.31	-0.754	0.296	0.245	-0.828	0.106	0.277
1101	5.505	-0.82	0.906	0.543	NaN	NaN	NaN	-0.638	0.79	0.671	-0.687	0.593	0.7	-0.664	0.485	0.645	-0.674	0.393	0.654	-0.729	0.253	0.689	-0.725	0.078	0.631	-0.647	0.019	0.66	NaN	NaN	NaN	-0.724	0.789	0.317	-0.709	0.631	0.289	-0.692	0.512	0.325	-0.696	0.411	0.31	-0.752	0.296	0.245	-0.827	0.107	0.277
1102	5.51	-0.819	0.905	0.544	NaN	NaN	NaN	NaN	NaN	NaN	-0.686	0.592	0.701	-0.664	0.485	0.646	-0.674	0.393	0.655	-0.729	0.253	0.69	-0.725	0.078	0.631	-0.647	0.019	0.66	NaN	NaN	NaN	-0.724	0.789	0.318	-0.707	0.631	0.289	-0.689	0.512	0.325	-0.693	0.411	0.31	-0.75	0.297	0.245	-0.826	0.108	0.278
1103	5.515	-0.818	0.905	0.545	NaN	NaN	NaN	-0.63	0.789	0.671	-0.685	0.592	0.701	-0.663	0.485	0.646	-0.674	0.393	0.656	-0.729	0.253	0.69	-0.725	0.078	0.631	-0.646	0.019	0.66	NaN	NaN	NaN	-0.724	0.789	0.318	-0.704	0.631	0.29	-0.686	0.512	0.325	-0.69	0.411	0.31	-0.748	0.298	0.246	-0.825	0.109	0.279
1104	5.52	-0.817	0.905	0.546	NaN	NaN	NaN	-0.629	0.789	0.671	-0.685	0.592	0.702	-0.663	0.485	0.647	-0.674	0.392	0.656	-0.729	0.252	0.69	-0.725	0.078	0.631	-0.646	0.019	0.66	NaN	NaN	NaN	-0.724	0.789	0.319	-0.701	0.631	0.29	-0.682	0.511	0.326	-0.687	0.412	0.31	-0.747	0.299	0.246	-0.824	0.11	0.279
1105	5.525	-0.816	0.905	0.547	NaN	NaN	NaN	-0.628	0.789	0.671	-0.684	0.592	0.703	-0.662	0.484	0.648	-0.673	0.392	0.657	-0.729	0.252	0.69	-0.725	0.078	0.631	-0.646	0.019	0.66	NaN	NaN	NaN	-0.724	0.789	0.32	-0.698	0.631	0.291	-0.679	0.511	0.326	-0.684	0.412	0.31	-0.745	0.3	0.247	-0.823	0.111	0.28
1106	5.53	-0.815	0.905	0.548	NaN	NaN	NaN	-0.625	0.79	0.67	-0.683	0.592	0.703	-0.661	0.484	0.648	-0.673	0.392	0.657	-0.729	0.252	0.69	-0.725	0.078	0.631	-0.646	0.019	0.66	NaN	NaN	NaN	-0.723	0.789	0.321	-0.696	0.631	0.291	-0.676	0.512	0.326	-0.681	0.412	0.31	-0.743	0.3	0.248	-0.823	0.112	0.28
1107	5.535	-0.814	0.905	0.549	NaN	NaN	NaN	-0.623	0.79	0.67	-0.683	0.592	0.704	-0.661	0.483	0.649	-0.673	0.392	0.658	-0.729	0.252	0.691	-0.725	0.078	0.631	-0.646	0.019	0.66	NaN	NaN	NaN	-0.723	0.789	0.321	-0.694	0.631	0.292	-0.674	0.512	0.327	-0.678	0.413	0.311	-0.741	0.301	0.248	-0.822	0.113	0.281
1108	5.54	-0.812	0.905	0.55	NaN	NaN	NaN	NaN	NaN	NaN	-0.682	0.592	0.704	-0.66	0.483	0.649	-0.672	0.392	0.658	-0.729	0.252	0.691	-0.725	0.078	0.631	-0.646	0.018	0.66	NaN	NaN	NaN	-0.723	0.788	0.322	-0.691	0.631	0.292	-0.671	0.513	0.327	-0.676	0.413	0.311	-0.739	0.301	0.249	-0.822	0.115	0.281
1109	5.545	-0.811	0.905	0.551	NaN	NaN	NaN	NaN	NaN	NaN	-0.681	0.591	0.704	-0.66	0.483	0.65	-0.671	0.391	0.659	-0.729	0.252	0.691	-0.725	0.078	0.631	-0.646	0.018	0.66	NaN	NaN	NaN	-0.723	0.788	0.323	-0.688	0.631	0.293	-0.668	0.513	0.327	-0.673	0.413	0.311	-0.738	0.302	0.249	-0.821	0.117	0.282
1110	5.55	-0.81	0.905	0.552	NaN	NaN	NaN	NaN	NaN	NaN	-0.681	0.591	0.704	-0.659	0.483	0.65	-0.671	0.391	0.659	-0.729	0.252	0.691	-0.725	0.078	0.631	-0.646	0.018	0.66	NaN	NaN	NaN	-0.723	0.788	0.324	-0.686	0.631	0.293	-0.664	0.513	0.327	-0.67	0.413	0.311	-0.736	0.303	0.249	-0.82	0.118	0.282
1111	5.555	-0.809	0.905	0.553	NaN	NaN	NaN	-0.623	0.786	0.675	-0.68	0.591	0.704	-0.659	0.483	0.65	-0.67	0.391	0.659	-0.729	0.251	0.692	-0.725	0.078	0.631	-0.646	0.018	0.66	NaN	NaN	NaN	-0.722	0.787	0.325	-0.684	0.631	0.294	-0.662	0.513	0.327	-0.668	0.414	0.312	-0.734	0.304	0.249	-0.819	0.119	0.283
1112	5.56	-0.808	0.904	0.554	NaN	NaN	NaN	-0.623	0.785	0.676	-0.68	0.592	0.706	-0.658	0.483	0.651	-0.67	0.391	0.659	-0.728	0.251	0.692	-0.725	0.078	0.631	-0.646	0.018	0.66	NaN	NaN	NaN	-0.722	0.787	0.325	-0.681	0.631	0.294	-0.659	0.514	0.328	-0.666	0.414	0.312	-0.733	0.305	0.249	-0.819	0.12	0.284
1113	5.565	-0.806	0.904	0.554	NaN	NaN	NaN	-0.623	0.785	0.676	-0.678	0.592	0.707	-0.658	0.483	0.651	-0.669	0.391	0.659	-0.728	0.251	0.692	-0.725	0.078	0.631	-0.646	0.018	0.66	-0.626	0.841	0.373	-0.721	0.787	0.326	-0.679	0.632	0.295	-0.657	0.515	0.328	-0.664	0.415	0.312	-0.732	0.306	0.25	-0.818	0.122	0.284
1114	5.57	-0.805	0.904	0.555	NaN	NaN	NaN	-0.622	0.785	0.676	-0.677	0.591	0.707	-0.657	0.483	0.652	-0.669	0.39	0.66	-0.728	0.251	0.692	-0.725	0.078	0.631	-0.646	0.018	0.66	-0.627	0.841	0.375	-0.721	0.787	0.326	-0.677	0.632	0.295	-0.655	0.516	0.329	-0.661	0.416	0.312	-0.732	0.308	0.251	-0.817	0.123	0.284
1115	5.575	-0.804	0.904	0.556	NaN	NaN	NaN	NaN	NaN	NaN	-0.676	0.59	0.706	-0.656	0.483	0.652	-0.668	0.39	0.66	-0.727	0.251	0.692	-0.725	0.078	0.631	-0.646	0.018	0.66	-0.626	0.841	0.376	-0.721	0.787	0.327	-0.675	0.633	0.295	-0.652	0.515	0.329	-0.659	0.416	0.312	-0.732	0.309	0.251	-0.816	0.125	0.285
1116	5.58	-0.803	0.904	0.556	NaN	NaN	NaN	-0.615	0.784	0.676	-0.676	0.59	0.707	-0.655	0.482	0.653	-0.668	0.39	0.661	-0.727	0.251	0.692	-0.725	0.078	0.631	-0.646	0.018	0.66	-0.625	0.841	0.376	-0.72	0.786	0.328	-0.673	0.633	0.296	-0.65	0.515	0.329	-0.657	0.416	0.312	-0.731	0.31	0.252	-0.814	0.126	0.285
1117	5.585	-0.802	0.904	0.557	NaN	NaN	NaN	-0.614	0.784	0.676	-0.675	0.59	0.709	-0.655	0.482	0.653	-0.667	0.39	0.661	-0.727	0.251	0.692	-0.725	0.078	0.631	-0.646	0.018	0.66	-0.623	0.84	0.375	-0.719	0.785	0.329	-0.671	0.633	0.296	-0.647	0.516	0.329	-0.655	0.417	0.311	-0.73	0.311	0.252	-0.813	0.128	0.286
1118	5.59	-0.801	0.903	0.557	NaN	NaN	NaN	-0.613	0.784	0.676	-0.674	0.59	0.709	-0.654	0.481	0.653	-0.667	0.39	0.661	-0.727	0.251	0.692	-0.725	0.078	0.631	-0.646	0.018	0.66	-0.622	0.84	0.375	-0.718	0.785	0.33	-0.669	0.633	0.297	-0.645	0.516	0.33	-0.653	0.418	0.311	-0.729	0.313	0.253	-0.811	0.129	0.286
1119	5.595	-0.8	0.903	0.558	NaN	NaN	NaN	-0.612	0.785	0.676	-0.673	0.59	0.709	-0.652	0.481	0.654	-0.666	0.389	0.661	-0.726	0.251	0.692	-0.725	0.078	0.631	-0.646	0.018	0.66	-0.621	0.84	0.375	-0.718	0.785	0.33	-0.667	0.633	0.298	-0.643	0.517	0.33	-0.651	0.419	0.311	-0.728	0.315	0.253	-0.808	0.129	0.285
1120	5.6	-0.799	0.903	0.558	NaN	NaN	NaN	-0.609	0.786	0.676	-0.672	0.588	0.708	-0.652	0.481	0.654	-0.666	0.389	0.662	-0.726	0.25	0.692	-0.725	0.078	0.631	-0.646	0.018	0.66	-0.62	0.839	0.376	-0.717	0.785	0.331	-0.665	0.633	0.298	-0.641	0.516	0.33	-0.648	0.419	0.311	-0.726	0.316	0.254	-0.805	0.13	0.285
1121	5.605	-0.798	0.903	0.558	NaN	NaN	NaN	-0.607	0.786	0.676	-0.671	0.588	0.708	-0.651	0.481	0.654	-0.665	0.389	0.662	-0.726	0.25	0.692	-0.725	0.078	0.631	-0.646	0.018	0.66	-0.619	0.839	0.377	-0.717	0.785	0.332	-0.664	0.633	0.298	-0.639	0.516	0.331	-0.646	0.42	0.312	-0.725	0.317	0.254	-0.803	0.13	0.284
1122	5.61	-0.796	0.903	0.559	NaN	NaN	NaN	-0.607	0.786	0.676	-0.67	0.588	0.708	-0.65	0.481	0.654	-0.664	0.389	0.662	-0.725	0.25	0.693	-0.725	0.078	0.631	-0.646	0.018	0.66	-0.617	0.839	0.377	-0.716	0.785	0.332	-0.662	0.633	0.298	-0.637	0.516	0.331	-0.643	0.421	0.312	-0.723	0.319	0.254	-0.8	0.131	0.284
1123	5.615	-0.796	0.903	0.559	NaN	NaN	NaN	NaN	NaN	NaN	-0.669	0.588	0.708	-0.65	0.481	0.654	-0.663	0.389	0.662	-0.725	0.25	0.693	-0.725	0.078	0.631	-0.646	0.018	0.66	-0.616	0.839	0.377	-0.715	0.785	0.333	-0.661	0.634	0.299	-0.634	0.516	0.332	-0.641	0.421	0.312	-0.721	0.32	0.254	-0.796	0.132	0.284
1124	5.62	-0.794	0.903	0.559	NaN	NaN	NaN	NaN	NaN	NaN	-0.668	0.589	0.71	-0.649	0.481	0.655	-0.663	0.389	0.662	-0.725	0.25	0.693	-0.725	0.078	0.631	-0.646	0.018	0.66	-0.616	0.839	0.377	-0.714	0.785	0.333	-0.659	0.634	0.299	-0.632	0.516	0.332	-0.638	0.422	0.312	-0.718	0.32	0.255	-0.793	0.132	0.283
1125	5.625	-0.793	0.902	0.559	NaN	NaN	NaN	NaN	NaN	NaN	-0.667	0.588	0.71	-0.648	0.481	0.655	-0.662	0.389	0.662	-0.724	0.25	0.693	-0.725	0.078	0.631	-0.646	0.018	0.66	-0.615	0.839	0.377	-0.713	0.785	0.333	-0.658	0.634	0.299	-0.629	0.516	0.332	-0.635	0.423	0.312	-0.715	0.321	0.255	-0.79	0.133	0.283
1126	5.63	-0.792	0.902	0.559	NaN	NaN	NaN	-0.609	0.782	0.681	-0.665	0.587	0.709	-0.648	0.481	0.655	-0.661	0.388	0.662	-0.724	0.25	0.693	-0.725	0.078	0.631	-0.646	0.018	0.66	-0.614	0.839	0.377	-0.712	0.785	0.334	-0.656	0.634	0.3	-0.627	0.517	0.332	-0.632	0.423	0.312	-0.712	0.321	0.254	-0.787	0.134	0.283
1127	5.635	-0.791	0.902	0.56	NaN	NaN	NaN	-0.607	0.782	0.681	-0.665	0.587	0.709	-0.647	0.48	0.655	-0.661	0.389	0.662	-0.723	0.25	0.693	-0.725	0.078	0.631	-0.646	0.018	0.66	-0.613	0.839	0.378	-0.71	0.785	0.334	-0.655	0.634	0.3	-0.625	0.517	0.332	-0.629	0.424	0.312	-0.708	0.322	0.254	-0.784	0.134	0.283
1128	5.64	-0.79	0.902	0.56	NaN	NaN	NaN	-0.605	0.783	0.681	-0.664	0.587	0.709	-0.646	0.48	0.656	-0.66	0.389	0.662	-0.723	0.25	0.693	-0.726	0.078	0.631	-0.646	0.018	0.66	-0.612	0.839	0.379	-0.709	0.784	0.334	-0.654	0.634	0.3	-0.623	0.518	0.332	-0.626	0.424	0.312	-0.704	0.322	0.253	-0.78	0.134	0.283
1129	5.645	-0.789	0.902	0.56	NaN	NaN	NaN	-0.603	0.783	0.681	-0.664	0.587	0.709	-0.646	0.48	0.656	-0.66	0.389	0.662	-0.723	0.25	0.693	-0.726	0.078	0.631	-0.646	0.018	0.66	-0.611	0.839	0.379	-0.708	0.784	0.334	-0.652	0.634	0.3	-0.621	0.518	0.332	-0.622	0.424	0.312	-0.7	0.322	0.253	-0.777	0.134	0.282
1130	5.65	-0.787	0.902	0.56	NaN	NaN	NaN	-0.602	0.784	0.681	-0.663	0.588	0.71	-0.645	0.48	0.656	-0.659	0.389	0.662	-0.722	0.25	0.693	-0.726	0.078	0.631	-0.646	0.018	0.66	-0.611	0.839	0.379	-0.707	0.784	0.335	-0.65	0.634	0.3	-0.618	0.518	0.332	-0.619	0.425	0.312	-0.696	0.322	0.253	-0.773	0.134	0.282
1131	5.655	-0.786	0.902	0.56	NaN	NaN	NaN	-0.6	0.784	0.681	-0.662	0.588	0.712	-0.643	0.479	0.656	-0.659	0.389	0.662	-0.722	0.25	0.693	-0.726	0.078	0.631	-0.646	0.018	0.66	-0.61	0.839	0.379	-0.705	0.784	0.335	-0.649	0.634	0.3	-0.615	0.519	0.332	-0.615	0.424	0.312	-0.691	0.321	0.252	-0.769	0.134	0.281
1132	5.66	-0.785	0.901	0.56	NaN	NaN	NaN	-0.597	0.785	0.681	-0.661	0.588	0.712	-0.643	0.479	0.656	-0.658	0.388	0.662	-0.722	0.249	0.693	-0.725	0.078	0.631	-0.646	0.018	0.66	-0.609	0.839	0.379	-0.704	0.784	0.335	-0.647	0.634	0.3	-0.612	0.519	0.332	-0.612	0.425	0.312	-0.687	0.32	0.252	-0.765	0.133	0.281
1133	5.665	-0.784	0.901	0.56	NaN	NaN	NaN	-0.595	0.786	0.681	-0.659	0.586	0.71	-0.642	0.479	0.656	-0.658	0.388	0.662	-0.722	0.25	0.693	-0.725	0.078	0.631	-0.646	0.018	0.66	-0.607	0.839	0.379	-0.703	0.784	0.335	-0.645	0.634	0.3	-0.609	0.519	0.331	-0.609	0.424	0.312	-0.683	0.32	0.252	-0.76	0.133	0.281
1134	5.67	-0.782	0.901	0.56	NaN	NaN	NaN	-0.595	0.785	0.681	-0.659	0.586	0.71	-0.641	0.479	0.656	-0.658	0.388	0.662	-0.722	0.25	0.693	-0.725	0.078	0.631	-0.646	0.018	0.66	-0.604	0.838	0.378	-0.701	0.784	0.335	-0.643	0.634	0.3	-0.607	0.52	0.331	-0.605	0.425	0.312	-0.678	0.32	0.252	-0.756	0.133	0.281
1135	5.675	-0.781	0.901	0.561	NaN	NaN	NaN	NaN	NaN	NaN	-0.658	0.586	0.71	-0.641	0.479	0.656	-0.657	0.388	0.662	-0.721	0.25	0.693	-0.725	0.078	0.63	-0.646	0.018	0.66	-0.603	0.839	0.378	-0.7	0.784	0.335	-0.642	0.634	0.3	-0.604	0.52	0.331	-0.602	0.425	0.312	-0.674	0.319	0.252	-0.752	0.132	0.281
1136	5.68	-0.78	0.901	0.561	NaN	NaN	NaN	NaN	NaN	NaN	-0.658	0.586	0.71	-0.641	0.479	0.656	-0.657	0.388	0.662	-0.721	0.25	0.693	-0.725	0.078	0.63	-0.646	0.018	0.66	-0.602	0.839	0.378	-0.698	0.784	0.335	-0.639	0.634	0.3	-0.601	0.521	0.331	-0.598	0.425	0.312	-0.669	0.318	0.251	-0.747	0.132	0.281
1137	5.685	-0.778	0.901	0.561	NaN	NaN	NaN	NaN	NaN	NaN	-0.657	0.586	0.71	-0.64	0.479	0.656	-0.656	0.387	0.663	-0.721	0.25	0.693	-0.725	0.078	0.63	-0.646	0.018	0.66	-0.601	0.839	0.378	-0.696	0.784	0.335	-0.638	0.634	0.3	-0.599	0.521	0.331	-0.595	0.425	0.312	-0.665	0.317	0.251	-0.743	0.131	0.281
1138	5.69	-0.777	0.901	0.561	NaN	NaN	NaN	-0.596	0.782	0.686	-0.657	0.586	0.71	-0.64	0.479	0.656	-0.655	0.387	0.663	-0.721	0.25	0.693	-0.725	0.078	0.63	-0.646	0.018	0.66	-0.599	0.839	0.378	-0.695	0.784	0.335	-0.635	0.634	0.3	-0.596	0.521	0.331	-0.592	0.425	0.312	-0.661	0.317	0.251	-0.738	0.13	0.281
1139	5.695	-0.776	0.901	0.561	NaN	NaN	NaN	-0.595	0.782	0.686	-0.656	0.587	0.709	-0.64	0.479	0.656	-0.655	0.387	0.663	-0.721	0.25	0.693	-0.724	0.078	0.63	-0.646	0.018	0.66	-0.597	0.838	0.378	-0.694	0.784	0.334	-0.633	0.634	0.3	-0.593	0.521	0.331	-0.589	0.424	0.313	-0.658	0.316	0.251	-0.734	0.129	0.281
1140	5.7	-0.774	0.9	0.561	NaN	NaN	NaN	-0.595	0.782	0.686	-0.656	0.587	0.709	-0.639	0.479	0.656	-0.654	0.387	0.663	-0.721	0.25	0.693	-0.724	0.078	0.63	-0.646	0.018	0.66	-0.595	0.838	0.378	-0.692	0.784	0.334	-0.631	0.634	0.3	-0.591	0.521	0.331	-0.586	0.424	0.313	-0.654	0.316	0.251	-0.729	0.127	0.281
1141	5.705	-0.773	0.9	0.561	NaN	NaN	NaN	-0.594	0.782	0.686	-0.656	0.587	0.709	-0.639	0.479	0.656	-0.654	0.387	0.663	-0.721	0.25	0.693	-0.724	0.078	0.63	-0.646	0.018	0.66	-0.593	0.838	0.377	-0.69	0.783	0.334	-0.629	0.634	0.299	-0.589	0.522	0.331	-0.583	0.424	0.313	-0.651	0.315	0.251	-0.724	0.127	0.281
1142	5.71	-0.771	0.9	0.56	NaN	NaN	NaN	-0.593	0.782	0.686	-0.655	0.587	0.709	-0.638	0.479	0.656	-0.654	0.387	0.663	-0.72	0.25	0.693	-0.724	0.078	0.63	-0.646	0.018	0.66	-0.591	0.837	0.377	-0.688	0.783	0.334	-0.627	0.634	0.299	-0.587	0.522	0.331	-0.581	0.424	0.313	-0.647	0.314	0.251	-0.719	0.126	0.281
1143	5.715	-0.77	0.9	0.56	NaN	NaN	NaN	-0.591	0.783	0.686	-0.655	0.587	0.709	-0.638	0.479	0.656	-0.653	0.387	0.662	-0.72	0.25	0.693	-0.724	0.079	0.63	-0.646	0.017	0.66	-0.59	0.838	0.377	-0.686	0.783	0.334	-0.625	0.634	0.299	-0.584	0.522	0.331	-0.579	0.424	0.313	-0.644	0.314	0.251	-0.713	0.124	0.281
1144	5.72	-0.769	0.9	0.56	NaN	NaN	NaN	-0.589	0.783	0.686	-0.654	0.587	0.71	-0.637	0.479	0.656	-0.653	0.387	0.662	-0.72	0.25	0.693	-0.724	0.079	0.63	-0.646	0.017	0.66	-0.591	0.84	0.377	-0.685	0.783	0.334	-0.623	0.634	0.299	-0.581	0.521	0.331	-0.577	0.424	0.313	-0.641	0.314	0.252	-0.708	0.122	0.282
1145	5.725	-0.767	0.9	0.559	NaN	NaN	NaN	-0.587	0.783	0.686	-0.653	0.588	0.711	-0.637	0.479	0.656	-0.653	0.387	0.662	-0.72	0.25	0.692	-0.724	0.079	0.63	-0.646	0.017	0.66	-0.589	0.84	0.376	-0.684	0.783	0.333	-0.621	0.634	0.299	-0.579	0.521	0.331	-0.574	0.424	0.314	-0.638	0.312	0.252	-0.703	0.121	0.282
1146	5.73	-0.766	0.9	0.559	NaN	NaN	NaN	-0.587	0.782	0.686	-0.652	0.588	0.712	-0.636	0.479	0.656	-0.653	0.387	0.662	-0.72	0.25	0.692	-0.724	0.079	0.63	-0.646	0.017	0.66	-0.585	0.838	0.376	-0.682	0.783	0.333	-0.619	0.634	0.299	-0.577	0.521	0.331	-0.572	0.424	0.313	-0.635	0.312	0.252	-0.697	0.119	0.282
1147	5.735	-0.764	0.9	0.559	NaN	NaN	NaN	-0.587	0.781	0.686	-0.651	0.588	0.711	-0.635	0.479	0.655	-0.652	0.387	0.662	-0.72	0.25	0.692	-0.724	0.079	0.63	-0.646	0.017	0.66	-0.583	0.838	0.376	-0.679	0.783	0.333	-0.617	0.634	0.298	-0.575	0.521	0.331	-0.571	0.424	0.313	-0.633	0.311	0.253	-0.692	0.117	0.282
1148	5.74	-0.763	0.899	0.558	NaN	NaN	NaN	-0.587	0.78	0.686	-0.65	0.587	0.71	-0.635	0.479	0.655	-0.652	0.387	0.662	-0.72	0.25	0.692	-0.724	0.079	0.63	-0.646	0.017	0.66	-0.581	0.838	0.376	-0.677	0.782	0.333	-0.615	0.634	0.298	-0.574	0.521	0.332	-0.569	0.424	0.314	-0.63	0.31	0.253	-0.686	0.115	0.282
1149	5.745	-0.762	0.899	0.557	NaN	NaN	NaN	-0.586	0.78	0.686	-0.648	0.587	0.709	-0.634	0.478	0.655	-0.652	0.387	0.662	-0.72	0.25	0.692	-0.724	0.079	0.63	-0.646	0.017	0.66	-0.579	0.837	0.375	-0.676	0.782	0.333	-0.613	0.633	0.298	-0.572	0.52	0.332	-0.566	0.423	0.314	-0.626	0.309	0.253	-0.68	0.114	0.283
1150	5.75	-0.76	0.899	0.557	NaN	NaN	NaN	-0.583	0.781	0.685	-0.648	0.587	0.709	-0.633	0.478	0.655	-0.652	0.387	0.662	-0.72	0.25	0.692	-0.724	0.079	0.63	-0.646	0.017	0.66	-0.578	0.838	0.375	-0.674	0.782	0.332	-0.611	0.633	0.298	-0.571	0.52	0.332	-0.564	0.423	0.314	-0.623	0.308	0.253	-0.674	0.112	0.283
1151	5.755	-0.758	0.899	0.556	NaN	NaN	NaN	-0.58	0.781	0.684	-0.647	0.587	0.709	-0.632	0.478	0.654	-0.651	0.387	0.662	-0.72	0.251	0.691	-0.724	0.079	0.63	-0.646	0.017	0.66	-0.576	0.837	0.374	-0.672	0.782	0.331	-0.609	0.633	0.298	-0.569	0.52	0.332	-0.563	0.422	0.315	-0.62	0.307	0.254	-0.668	0.109	0.283
1152	5.76	-0.757	0.898	0.556	NaN	NaN	NaN	-0.577	0.782	0.683	-0.646	0.587	0.708	-0.632	0.478	0.654	-0.651	0.387	0.661	-0.72	0.251	0.691	-0.724	0.079	0.629	-0.646	0.017	0.66	-0.574	0.837	0.374	-0.671	0.782	0.331	-0.607	0.632	0.298	-0.568	0.519	0.332	-0.561	0.422	0.315	-0.617	0.305	0.254	-0.661	0.107	0.284
1153	5.765	-0.755	0.898	0.555	NaN	NaN	NaN	-0.574	0.783	0.682	-0.645	0.587	0.708	-0.631	0.478	0.654	-0.65	0.387	0.661	-0.719	0.251	0.691	-0.724	0.079	0.629	-0.646	0.017	0.66	-0.572	0.837	0.374	-0.669	0.782	0.331	-0.605	0.632	0.298	-0.566	0.519	0.332	-0.559	0.422	0.315	-0.613	0.304	0.254	-0.655	0.105	0.284
1154	5.77	-0.754	0.898	0.554	NaN	NaN	NaN	-0.573	0.783	0.681	-0.644	0.588	0.707	-0.631	0.478	0.654	-0.649	0.387	0.661	-0.719	0.251	0.691	-0.724	0.079	0.629	-0.646	0.017	0.66	-0.571	0.837	0.374	-0.667	0.782	0.33	-0.604	0.631	0.298	-0.565	0.517	0.333	-0.557	0.421	0.316	-0.61	0.303	0.255	-0.649	0.103	0.285
1155	5.775	-0.752	0.897	0.553	NaN	NaN	NaN	-0.572	0.783	0.681	-0.643	0.588	0.707	-0.63	0.478	0.653	-0.648	0.386	0.66	-0.719	0.251	0.691	-0.724	0.079	0.629	-0.646	0.017	0.66	-0.569	0.837	0.374	-0.665	0.782	0.33	-0.602	0.631	0.298	-0.563	0.517	0.333	-0.555	0.42	0.316	-0.606	0.301	0.255	-0.643	0.102	0.285
1156	5.78	-0.751	0.897	0.552	NaN	NaN	NaN	-0.571	0.782	0.681	-0.642	0.588	0.707	-0.629	0.478	0.653	-0.648	0.386	0.66	-0.719	0.251	0.69	-0.724	0.079	0.629	-0.646	0.017	0.66	-0.568	0.837	0.374	-0.663	0.781	0.329	-0.6	0.63	0.297	-0.562	0.517	0.333	-0.553	0.419	0.317	-0.602	0.3	0.255	-0.636	0.099	0.285
1157	5.785	-0.749	0.897	0.552	NaN	NaN	NaN	-0.571	0.781	0.681	-0.641	0.588	0.707	-0.629	0.479	0.653	-0.647	0.386	0.66	-0.719	0.251	0.69	-0.724	0.079	0.629	-0.646	0.017	0.66	-0.566	0.837	0.374	-0.661	0.781	0.329	-0.599	0.629	0.297	-0.562	0.516	0.333	-0.552	0.419	0.317	-0.598	0.298	0.256	-0.63	0.097	0.286
1158	5.79	-0.747	0.897	0.551	NaN	NaN	NaN	-0.571	0.78	0.681	-0.639	0.588	0.708	-0.628	0.478	0.653	-0.647	0.386	0.66	-0.718	0.251	0.69	-0.725	0.079	0.629	-0.646	0.017	0.66	-0.563	0.837	0.373	-0.659	0.781	0.328	-0.597	0.628	0.297	-0.56	0.515	0.334	-0.549	0.418	0.317	-0.594	0.296	0.256	-0.623	0.096	0.287
1159	5.795	-0.746	0.896	0.55	NaN	NaN	NaN	-0.57	0.78	0.681	-0.637	0.588	0.708	-0.627	0.478	0.652	-0.646	0.386	0.66	-0.718	0.252	0.69	-0.725	0.079	0.629	-0.645	0.017	0.66	-0.561	0.837	0.373	-0.657	0.781	0.328	-0.596	0.628	0.297	-0.558	0.514	0.334	-0.547	0.417	0.318	-0.59	0.295	0.257	-0.616	0.093	0.288
1160	5.8	-0.745	0.896	0.549	NaN	NaN	NaN	-0.567	0.781	0.679	-0.636	0.588	0.707	-0.626	0.478	0.652	-0.646	0.387	0.659	-0.717	0.252	0.69	-0.725	0.079	0.629	-0.645	0.017	0.66	-0.56	0.837	0.373	-0.654	0.78	0.327	-0.594	0.627	0.297	-0.558	0.514	0.335	-0.545	0.416	0.319	-0.585	0.293	0.257	-0.609	0.091	0.289
1161	5.805	-0.743	0.896	0.548	NaN	NaN	NaN	-0.564	0.782	0.678	-0.635	0.588	0.707	-0.624	0.478	0.651	-0.645	0.387	0.659	-0.717	0.252	0.69	-0.725	0.079	0.629	-0.645	0.017	0.66	-0.559	0.837	0.373	-0.652	0.78	0.326	-0.593	0.626	0.297	-0.557	0.513	0.335	-0.542	0.415	0.319	-0.581	0.292	0.258	-0.602	0.089	0.289
1162	5.81	-0.741	0.895	0.547	NaN	NaN	NaN	-0.562	0.782	0.677	-0.633	0.588	0.706	-0.622	0.477	0.651	-0.644	0.386	0.659	-0.717	0.252	0.69	-0.725	0.079	0.629	-0.645	0.017	0.66	-0.557	0.837	0.372	-0.65	0.78	0.326	-0.591	0.625	0.297	-0.556	0.512	0.335	-0.54	0.415	0.32	-0.577	0.29	0.258	-0.595	0.087	0.29
1163	5.815	-0.74	0.895	0.546	NaN	NaN	NaN	-0.56	0.783	0.676	-0.632	0.588	0.706	-0.621	0.477	0.651	-0.643	0.386	0.659	-0.717	0.253	0.689	-0.725	0.079	0.629	-0.645	0.017	0.66	-0.554	0.837	0.371	-0.649	0.779	0.325	-0.59	0.624	0.297	-0.555	0.511	0.336	-0.538	0.414	0.321	-0.573	0.289	0.259	-0.589	0.086	0.292
1164	5.82	-0.738	0.894	0.545	NaN	NaN	NaN	-0.558	0.783	0.676	-0.631	0.588	0.705	-0.62	0.477	0.651	-0.642	0.385	0.658	-0.717	0.253	0.689	-0.725	0.079	0.629	-0.645	0.017	0.66	-0.55	0.835	0.37	-0.646	0.779	0.324	-0.589	0.623	0.297	-0.554	0.51	0.336	-0.536	0.413	0.322	-0.568	0.288	0.26	-0.582	0.084	0.293
1165	5.825	-0.737	0.894	0.543	NaN	NaN	NaN	-0.557	0.782	0.676	-0.629	0.588	0.705	-0.619	0.477	0.651	-0.641	0.385	0.658	-0.717	0.253	0.689	-0.725	0.079	0.629	-0.646	0.017	0.66	-0.548	0.835	0.37	-0.644	0.778	0.324	-0.587	0.622	0.297	-0.553	0.509	0.337	-0.534	0.412	0.322	-0.564	0.286	0.261	-0.576	0.082	0.294
1166	5.83	-0.735	0.894	0.542	NaN	NaN	NaN	-0.556	0.782	0.676	-0.627	0.588	0.705	-0.619	0.477	0.65	-0.64	0.386	0.657	-0.716	0.253	0.689	-0.724	0.079	0.629	-0.646	0.017	0.66	-0.546	0.835	0.37	-0.641	0.777	0.323	-0.586	0.621	0.297	-0.552	0.508	0.337	-0.532	0.412	0.323	-0.56	0.285	0.262	-0.569	0.081	0.295
1167	5.835	-0.733	0.893	0.541	NaN	NaN	NaN	-0.555	0.781	0.676	-0.626	0.588	0.704	-0.617	0.476	0.65	-0.64	0.386	0.657	-0.715	0.254	0.688	-0.724	0.08	0.629	-0.646	0.017	0.66	-0.544	0.835	0.37	-0.639	0.777	0.323	-0.585	0.62	0.297	-0.551	0.507	0.338	-0.529	0.411	0.323	-0.556	0.284	0.263	-0.563	0.08	0.296
1168	5.84	-0.732	0.893	0.54	NaN	NaN	NaN	-0.553	0.78	0.675	-0.623	0.586	0.702	-0.616	0.476	0.649	-0.639	0.386	0.657	-0.715	0.254	0.688	-0.724	0.08	0.629	-0.646	0.017	0.66	-0.541	0.834	0.368	-0.637	0.777	0.322	-0.583	0.618	0.297	-0.55	0.506	0.338	-0.527	0.411	0.324	-0.551	0.283	0.264	-0.557	0.079	0.297
1169	5.845	-0.73	0.892	0.54	NaN	NaN	NaN	-0.553	0.78	0.675	-0.622	0.586	0.702	-0.614	0.475	0.649	-0.638	0.386	0.657	-0.714	0.254	0.688	-0.724	0.08	0.629	-0.646	0.017	0.66	-0.54	0.833	0.368	-0.635	0.776	0.321	-0.582	0.617	0.296	-0.548	0.505	0.339	-0.524	0.41	0.324	-0.547	0.283	0.264	-0.552	0.079	0.297
1170	5.85	-0.73	0.893	0.539	NaN	NaN	NaN	-0.555	0.779	0.675	-0.621	0.587	0.702	-0.612	0.475	0.648	-0.636	0.386	0.656	-0.714	0.254	0.688	-0.723	0.08	0.629	-0.646	0.016	0.66	NaN	NaN	NaN	-0.632	0.775	0.32	-0.581	0.616	0.296	-0.546	0.505	0.339	-0.52	0.41	0.325	-0.543	0.283	0.265	-0.548	0.079	0.298
1171	5.855	-0.729	0.893	0.538	NaN	NaN	NaN	-0.555	0.779	0.674	-0.62	0.587	0.701	-0.611	0.475	0.648	-0.635	0.386	0.656	-0.713	0.254	0.688	-0.723	0.08	0.629	-0.646	0.016	0.66	-0.542	0.83	0.368	-0.629	0.775	0.319	-0.58	0.615	0.296	-0.544	0.504	0.34	-0.517	0.41	0.326	-0.539	0.283	0.265	-0.547	0.079	0.298
1172	5.86	-0.728	0.892	0.536	NaN	NaN	NaN	-0.554	0.779	0.673	-0.618	0.587	0.701	-0.61	0.475	0.648	-0.634	0.385	0.655	-0.712	0.254	0.687	-0.723	0.08	0.629	-0.646	0.016	0.66	-0.54	0.83	0.369	-0.627	0.774	0.318	-0.578	0.614	0.296	-0.543	0.504	0.341	-0.512	0.41	0.327	-0.534	0.283	0.265	-0.546	0.079	0.298
1173	5.865	-0.727	0.892	0.535	NaN	NaN	NaN	-0.552	0.778	0.672	-0.617	0.587	0.7	-0.609	0.475	0.647	-0.633	0.385	0.655	-0.711	0.255	0.687	-0.723	0.081	0.629	-0.646	0.016	0.66	-0.537	0.83	0.368	-0.625	0.773	0.317	-0.576	0.612	0.296	-0.539	0.503	0.341	-0.508	0.41	0.328	-0.53	0.283	0.265	-0.546	0.079	0.299
1174	5.87	-0.725	0.891	0.534	NaN	NaN	NaN	-0.55	0.778	0.672	-0.615	0.587	0.7	-0.607	0.475	0.647	-0.632	0.385	0.655	-0.71	0.255	0.687	-0.724	0.082	0.628	-0.646	0.016	0.66	-0.535	0.829	0.367	-0.623	0.773	0.316	-0.573	0.611	0.296	-0.535	0.503	0.341	-0.504	0.41	0.329	-0.526	0.283	0.265	-0.547	0.08	0.299
1175	5.875	-0.723	0.891	0.533	NaN	NaN	NaN	-0.547	0.778	0.671	-0.613	0.586	0.7	-0.606	0.475	0.646	-0.63	0.385	0.655	-0.71	0.255	0.687	-0.724	0.082	0.628	-0.646	0.016	0.66	-0.537	0.827	0.368	-0.62	0.772	0.316	-0.57	0.609	0.296	-0.531	0.503	0.341	-0.5	0.409	0.331	-0.523	0.282	0.266	-0.548	0.08	0.299
1176	5.88	-0.721	0.89	0.531	NaN	NaN	NaN	-0.544	0.778	0.67	-0.611	0.585	0.698	-0.605	0.475	0.646	-0.629	0.385	0.654	-0.709	0.255	0.687	-0.724	0.083	0.628	-0.646	0.016	0.661	NaN	NaN	NaN	-0.617	0.771	0.316	-0.566	0.609	0.296	-0.526	0.503	0.341	-0.497	0.408	0.332	-0.521	0.281	0.266	-0.548	0.08	0.298
1177	5.885	-0.718	0.888	0.529	NaN	NaN	NaN	-0.539	0.78	0.669	-0.61	0.585	0.697	-0.603	0.475	0.645	-0.628	0.385	0.654	-0.708	0.255	0.687	-0.724	0.083	0.628	-0.646	0.016	0.661	NaN	NaN	NaN	-0.615	0.771	0.315	-0.562	0.608	0.295	-0.52	0.503	0.341	-0.495	0.408	0.332	-0.519	0.28	0.267	-0.548	0.08	0.298
1178	5.89	-0.716	0.888	0.527	NaN	NaN	NaN	-0.536	0.78	0.668	-0.608	0.585	0.696	-0.601	0.474	0.645	-0.627	0.385	0.654	-0.707	0.255	0.687	-0.724	0.083	0.628	-0.646	0.016	0.661	NaN	NaN	NaN	-0.613	0.771	0.313	-0.558	0.608	0.295	-0.515	0.504	0.34	-0.493	0.407	0.332	-0.518	0.279	0.267	-0.548	0.079	0.298
1179	5.895	-0.714	0.887	0.526	NaN	NaN	NaN	-0.534	0.78	0.667	-0.607	0.585	0.696	-0.599	0.474	0.645	-0.625	0.385	0.654	-0.706	0.255	0.686	-0.724	0.083	0.628	-0.646	0.016	0.661	-0.52	0.828	0.364	-0.611	0.771	0.313	-0.554	0.608	0.294	-0.51	0.505	0.34	-0.491	0.406	0.331	-0.518	0.279	0.267	-0.548	0.079	0.297
1180	5.9	-0.712	0.887	0.524	NaN	NaN	NaN	-0.533	0.781	0.666	-0.606	0.585	0.696	-0.598	0.474	0.644	-0.624	0.385	0.653	-0.706	0.256	0.686	-0.723	0.083	0.628	-0.646	0.016	0.661	-0.514	0.831	0.364	-0.607	0.769	0.312	-0.55	0.609	0.294	-0.505	0.505	0.341	-0.49	0.405	0.33	-0.517	0.279	0.266	-0.547	0.078	0.297
1181	5.905	-0.71	0.887	0.523	NaN	NaN	NaN	-0.532	0.781	0.665	-0.605	0.585	0.695	-0.597	0.474	0.644	-0.623	0.385	0.653	-0.705	0.256	0.686	-0.723	0.083	0.628	-0.646	0.016	0.661	NaN	NaN	NaN	-0.605	0.769	0.312	-0.547	0.609	0.293	-0.502	0.506	0.341	-0.489	0.404	0.33	-0.515	0.279	0.266	-0.547	0.077	0.297
1182	5.91	-0.709	0.886	0.522	NaN	NaN	NaN	-0.533	0.78	0.665	-0.604	0.585	0.695	-0.596	0.474	0.644	-0.622	0.385	0.653	-0.705	0.257	0.686	-0.723	0.084	0.628	-0.646	0.016	0.661	NaN	NaN	NaN	-0.603	0.768	0.311	-0.545	0.609	0.292	-0.499	0.505	0.34	-0.488	0.404	0.329	-0.514	0.278	0.265	-0.547	0.077	0.297
1183	5.915	-0.707	0.886	0.521	NaN	NaN	NaN	-0.534	0.779	0.665	-0.603	0.586	0.695	-0.594	0.474	0.644	-0.62	0.384	0.653	-0.704	0.257	0.686	-0.723	0.084	0.628	-0.646	0.016	0.661	-0.513	0.824	0.359	-0.6	0.767	0.31	-0.542	0.609	0.291	-0.498	0.505	0.34	-0.488	0.403	0.328	-0.512	0.277	0.264	-0.547	0.077	0.296
1184	5.92	-0.705	0.886	0.52	NaN	NaN	NaN	-0.534	0.779	0.665	-0.602	0.586	0.695	-0.593	0.473	0.643	-0.619	0.385	0.652	-0.703	0.258	0.685	-0.723	0.084	0.628	-0.646	0.016	0.661	-0.512	0.825	0.359	-0.597	0.767	0.31	-0.54	0.609	0.29	-0.498	0.504	0.339	-0.487	0.403	0.327	-0.511	0.276	0.264	-0.547	0.077	0.296
1185	5.925	-0.704	0.886	0.519	NaN	NaN	NaN	NaN	NaN	NaN	-0.601	0.586	0.694	-0.591	0.473	0.643	-0.617	0.385	0.652	-0.702	0.258	0.685	-0.722	0.085	0.628	-0.646	0.016	0.661	-0.511	0.825	0.36	-0.594	0.767	0.309	-0.538	0.609	0.29	-0.497	0.502	0.338	-0.486	0.402	0.327	-0.511	0.276	0.264	-0.546	0.077	0.296
1186	5.93	-0.701	0.885	0.518	NaN	NaN	NaN	NaN	NaN	NaN	-0.6	0.585	0.693	-0.589	0.473	0.642	-0.616	0.385	0.652	-0.701	0.259	0.685	-0.722	0.085	0.628	-0.646	0.016	0.661	NaN	NaN	NaN	-0.592	0.767	0.308	-0.537	0.609	0.289	-0.498	0.501	0.337	-0.485	0.402	0.326	-0.511	0.276	0.263	-0.546	0.077	0.296
1187	5.935	-0.699	0.885	0.516	NaN	NaN	NaN	-0.523	0.781	0.66	-0.598	0.585	0.692	-0.588	0.473	0.642	-0.614	0.385	0.651	-0.7	0.26	0.684	-0.721	0.086	0.628	-0.646	0.016	0.661	NaN	NaN	NaN	-0.589	0.767	0.308	-0.535	0.609	0.288	-0.498	0.501	0.336	-0.485	0.402	0.326	-0.51	0.276	0.263	-0.546	0.077	0.296
1188	5.94	-0.698	0.885	0.515	NaN	NaN	NaN	-0.522	0.781	0.66	-0.597	0.586	0.693	-0.587	0.474	0.641	-0.612	0.385	0.651	-0.699	0.26	0.684	-0.72	0.086	0.628	-0.646	0.017	0.661	NaN	NaN	NaN	-0.587	0.767	0.307	-0.534	0.609	0.288	-0.499	0.5	0.335	-0.484	0.402	0.326	-0.51	0.275	0.263	-0.546	0.077	0.296
1189	5.945	-0.696	0.885	0.514	NaN	NaN	NaN	-0.521	0.781	0.66	-0.595	0.586	0.693	-0.585	0.474	0.641	-0.611	0.386	0.65	-0.698	0.261	0.684	-0.72	0.087	0.628	-0.645	0.017	0.66	NaN	NaN	NaN	-0.583	0.766	0.306	-0.533	0.609	0.287	-0.5	0.499	0.335	-0.483	0.402	0.326	-0.509	0.275	0.263	-0.546	0.077	0.296
1190	5.95	-0.694	0.885	0.513	NaN	NaN	NaN	-0.52	0.781	0.66	-0.594	0.586	0.691	-0.583	0.475	0.64	-0.61	0.387	0.65	-0.697	0.262	0.683	-0.719	0.088	0.628	-0.645	0.017	0.66	-0.497	0.824	0.355	-0.581	0.766	0.305	-0.533	0.609	0.286	-0.5	0.499	0.334	-0.482	0.401	0.325	-0.509	0.275	0.263	-0.546	0.077	0.296
1191	5.955	-0.692	0.885	0.512	NaN	NaN	NaN	-0.52	0.781	0.66	-0.592	0.585	0.689	-0.581	0.475	0.64	-0.609	0.387	0.649	-0.695	0.262	0.683	-0.719	0.089	0.627	-0.645	0.017	0.66	-0.496	0.824	0.355	-0.578	0.767	0.304	-0.532	0.609	0.286	-0.501	0.498	0.333	-0.481	0.401	0.325	-0.508	0.275	0.263	-0.546	0.077	0.296
1192	5.96	-0.69	0.885	0.511	NaN	NaN	NaN	-0.519	0.781	0.66	-0.591	0.585	0.688	-0.58	0.475	0.639	-0.607	0.388	0.649	-0.694	0.263	0.683	-0.719	0.09	0.627	-0.646	0.017	0.66	-0.496	0.824	0.355	-0.575	0.767	0.303	-0.531	0.609	0.285	-0.501	0.498	0.333	-0.48	0.4	0.325	-0.508	0.274	0.263	-0.546	0.077	0.296
1193	5.965	-0.688	0.885	0.51	NaN	NaN	NaN	-0.518	0.782	0.66	-0.59	0.586	0.687	-0.578	0.476	0.639	-0.605	0.389	0.649	-0.693	0.264	0.682	-0.717	0.09	0.627	-0.646	0.018	0.66	-0.495	0.824	0.355	-0.573	0.768	0.303	-0.531	0.608	0.285	-0.5	0.498	0.333	-0.48	0.4	0.324	-0.507	0.274	0.263	-0.546	0.077	0.296
1194	5.97	-0.686	0.886	0.509	NaN	NaN	NaN	-0.516	0.783	0.66	-0.588	0.586	0.687	-0.576	0.476	0.639	-0.602	0.388	0.649	-0.692	0.265	0.682	-0.716	0.091	0.627	-0.646	0.018	0.66	-0.495	0.824	0.355	-0.571	0.768	0.302	-0.531	0.608	0.284	-0.5	0.498	0.333	-0.48	0.4	0.324	-0.507	0.274	0.262	-0.546	0.077	0.296
1195	5.975	-0.684	0.886	0.507	NaN	NaN	NaN	-0.514	0.783	0.66	-0.587	0.587	0.686	-0.574	0.477	0.638	-0.6	0.389	0.649	-0.69	0.266	0.682	-0.715	0.092	0.627	-0.646	0.019	0.66	NaN	NaN	NaN	-0.568	0.768	0.301	-0.53	0.608	0.284	-0.499	0.498	0.332	-0.48	0.4	0.323	-0.507	0.273	0.262	-0.546	0.077	0.296
1196	5.98	-0.682	0.886	0.506	NaN	NaN	NaN	-0.512	0.784	0.66	-0.585	0.588	0.685	-0.572	0.477	0.638	-0.599	0.39	0.648	-0.689	0.268	0.681	-0.714	0.092	0.627	-0.646	0.019	0.66	NaN	NaN	NaN	-0.565	0.768	0.3	-0.53	0.608	0.284	-0.498	0.499	0.332	-0.48	0.4	0.323	-0.506	0.273	0.261	-0.546	0.077	0.296
1197	5.985	-0.68	0.887	0.504	NaN	NaN	NaN	-0.511	0.785	0.659	-0.584	0.589	0.685	-0.569	0.478	0.637	-0.597	0.392	0.648	-0.688	0.269	0.681	-0.713	0.094	0.627	-0.647	0.019	0.66	NaN	NaN	NaN	-0.561	0.768	0.299	-0.53	0.608	0.283	-0.498	0.499	0.332	-0.48	0.4	0.323	-0.506	0.273	0.261	-0.546	0.077	0.296
1198	5.99	-0.679	0.888	0.503	NaN	NaN	NaN	-0.51	0.785	0.658	-0.582	0.589	0.685	-0.566	0.478	0.637	-0.595	0.392	0.648	-0.686	0.27	0.681	-0.715	0.097	0.626	-0.647	0.02	0.66	NaN	NaN	NaN	-0.559	0.769	0.298	-0.53	0.608	0.283	-0.497	0.499	0.331	-0.48	0.4	0.322	-0.506	0.273	0.261	-0.546	0.077	0.296
1199	5.995	-0.677	0.888	0.502	NaN	NaN	NaN	NaN	NaN	NaN	-0.581	0.589	0.683	-0.564	0.479	0.637	-0.593	0.393	0.647	-0.685	0.272	0.681	-0.714	0.099	0.626	-0.647	0.02	0.66	-0.479	0.826	0.351	-0.557	0.769	0.297	-0.53	0.608	0.283	-0.497	0.499	0.331	-0.48	0.4	0.322	-0.506	0.273	0.26	-0.546	0.077	0.296
1200	6	-0.675	0.889	0.501	NaN	NaN	NaN	-0.5	0.79	0.654	-0.579	0.59	0.682	-0.562	0.479	0.637	-0.591	0.394	0.647	-0.683	0.273	0.68	-0.714	0.1	0.625	-0.647	0.021	0.66	-0.478	0.827	0.351	-0.554	0.769	0.296	-0.53	0.609	0.282	-0.497	0.499	0.33	-0.48	0.4	0.322	-0.506	0.273	0.26	-0.546	0.077	0.296
1201	6.005	-0.673	0.89	0.5	NaN	NaN	NaN	-0.499	0.791	0.654	-0.577	0.591	0.682	-0.559	0.48	0.636	-0.588	0.395	0.647	-0.681	0.274	0.68	-0.712	0.101	0.626	-0.647	0.021	0.66	-0.475	0.829	0.35	-0.552	0.77	0.295	-0.529	0.609	0.281	-0.496	0.5	0.329	-0.48	0.4	0.321	-0.506	0.273	0.26	-0.546	0.077	0.296
1202	6.01	-0.672	0.89	0.499	NaN	NaN	NaN	-0.499	0.792	0.654	-0.575	0.592	0.681	-0.556	0.481	0.636	-0.585	0.395	0.647	-0.679	0.276	0.68	-0.711	0.103	0.626	-0.647	0.021	0.66	-0.473	0.829	0.35	-0.55	0.771	0.294	-0.529	0.609	0.281	-0.496	0.5	0.329	-0.48	0.4	0.321	-0.506	0.273	0.26	-0.546	0.077	0.296
1203	6.015	-0.67	0.891	0.497	NaN	NaN	NaN	-0.499	0.792	0.654	-0.573	0.593	0.681	-0.553	0.481	0.636	-0.582	0.396	0.647	-0.677	0.278	0.68	-0.711	0.105	0.625	-0.647	0.021	0.66	-0.471	0.83	0.35	-0.548	0.771	0.293	-0.529	0.609	0.28	-0.496	0.5	0.328	-0.48	0.4	0.32	-0.506	0.273	0.259	-0.546	0.077	0.296
1204	6.02	-0.668	0.892	0.496	NaN	NaN	NaN	-0.499	0.792	0.654	-0.57	0.593	0.681	-0.55	0.482	0.635	-0.579	0.397	0.647	-0.675	0.279	0.68	-0.71	0.107	0.625	-0.647	0.022	0.66	NaN	NaN	NaN	-0.545	0.771	0.292	-0.528	0.609	0.28	-0.496	0.501	0.328	-0.48	0.4	0.32	-0.507	0.273	0.259	-0.546	0.076	0.296
1205	6.025	-0.666	0.893	0.495	NaN	NaN	NaN	-0.498	0.793	0.653	-0.567	0.593	0.68	-0.547	0.482	0.635	-0.576	0.397	0.647	-0.672	0.28	0.68	-0.709	0.109	0.625	-0.646	0.022	0.66	-0.467	0.83	0.348	-0.543	0.772	0.291	-0.527	0.61	0.279	-0.495	0.501	0.327	-0.481	0.401	0.319	-0.507	0.273	0.259	-0.546	0.076	0.296
1206	6.03	-0.664	0.893	0.494	NaN	NaN	NaN	-0.496	0.794	0.652	-0.564	0.593	0.679	-0.543	0.483	0.635	-0.572	0.398	0.647	-0.669	0.282	0.68	-0.708	0.111	0.627	-0.646	0.022	0.659	-0.465	0.831	0.347	-0.541	0.772	0.291	-0.527	0.61	0.278	-0.495	0.5	0.326	-0.481	0.401	0.319	-0.508	0.273	0.259	-0.546	0.077	0.295
1207	6.035	-0.663	0.894	0.493	NaN	NaN	NaN	-0.494	0.794	0.651	-0.562	0.593	0.678	-0.539	0.483	0.635	-0.568	0.399	0.647	-0.666	0.283	0.68	-0.703	0.11	0.628	-0.646	0.022	0.659	-0.463	0.831	0.347	-0.538	0.772	0.29	-0.526	0.61	0.278	-0.495	0.5	0.326	-0.482	0.401	0.318	-0.508	0.273	0.258	-0.546	0.076	0.295
1208	6.04	-0.661	0.895	0.492	NaN	NaN	NaN	-0.491	0.795	0.65	-0.559	0.594	0.678	-0.535	0.484	0.634	-0.564	0.4	0.647	-0.662	0.285	0.68	-0.7	0.111	0.628	-0.646	0.022	0.659	-0.463	0.831	0.347	-0.535	0.772	0.289	-0.526	0.611	0.277	-0.495	0.5	0.325	-0.482	0.401	0.317	-0.509	0.273	0.258	-0.546	0.076	0.295
1209	6.045	-0.66	0.896	0.491	NaN	NaN	NaN	-0.489	0.796	0.649	-0.556	0.594	0.677	-0.531	0.484	0.634	-0.559	0.4	0.647	-0.659	0.287	0.68	-0.7	0.115	0.628	-0.646	0.022	0.659	-0.462	0.831	0.347	-0.533	0.773	0.288	-0.525	0.611	0.276	-0.495	0.501	0.324	-0.483	0.401	0.317	-0.51	0.273	0.258	-0.546	0.076	0.295
1210	6.05	-0.658	0.896	0.49	NaN	NaN	NaN	-0.488	0.797	0.648	-0.552	0.594	0.678	-0.526	0.485	0.634	-0.555	0.401	0.647	-0.655	0.288	0.68	-0.702	0.119	0.627	-0.646	0.022	0.659	-0.462	0.831	0.347	-0.531	0.773	0.287	-0.525	0.611	0.275	-0.495	0.501	0.323	-0.484	0.401	0.316	-0.51	0.273	0.257	-0.546	0.076	0.295
1211	6.055	-0.656	0.897	0.49	NaN	NaN	NaN	-0.487	0.797	0.648	-0.549	0.595	0.678	-0.521	0.485	0.634	-0.55	0.402	0.647	-0.651	0.29	0.68	-0.701	0.122	0.627	-0.645	0.022	0.66	NaN	NaN	NaN	-0.529	0.773	0.286	-0.525	0.612	0.275	-0.495	0.501	0.323	-0.484	0.401	0.315	-0.511	0.273	0.256	-0.547	0.076	0.295
1212	6.06	-0.655	0.898	0.489	NaN	NaN	NaN	-0.485	0.798	0.647	-0.545	0.595	0.677	-0.516	0.485	0.634	-0.545	0.402	0.647	-0.647	0.292	0.68	-0.699	0.125	0.627	-0.645	0.023	0.66	-0.454	0.834	0.344	-0.527	0.774	0.285	-0.525	0.612	0.274	-0.496	0.501	0.322	-0.485	0.401	0.315	-0.512	0.273	0.255	-0.547	0.076	0.295
1213	6.065	-0.654	0.898	0.488	NaN	NaN	NaN	-0.482	0.799	0.645	-0.542	0.595	0.677	-0.511	0.485	0.634	-0.54	0.403	0.647	-0.642	0.293	0.68	-0.694	0.126	0.628	-0.644	0.023	0.66	NaN	NaN	NaN	-0.526	0.774	0.284	-0.525	0.613	0.273	-0.497	0.502	0.321	-0.486	0.401	0.314	-0.512	0.273	0.254	-0.547	0.076	0.295
1214	6.07	-0.652	0.899	0.487	NaN	NaN	NaN	-0.48	0.8	0.644	-0.537	0.595	0.677	-0.506	0.486	0.634	-0.534	0.403	0.646	-0.636	0.294	0.681	-0.689	0.126	0.629	-0.644	0.023	0.66	NaN	NaN	NaN	-0.524	0.775	0.283	-0.525	0.613	0.272	-0.498	0.503	0.32	-0.487	0.401	0.313	-0.513	0.273	0.254	-0.547	0.076	0.295
1215	6.075	-0.651	0.899	0.486	NaN	NaN	NaN	-0.479	0.8	0.643	-0.533	0.595	0.676	-0.5	0.486	0.634	-0.528	0.403	0.647	-0.631	0.296	0.681	-0.687	0.129	0.629	-0.644	0.024	0.66	-0.453	0.83	0.342	-0.522	0.775	0.282	-0.525	0.613	0.271	-0.499	0.503	0.319	-0.487	0.401	0.312	-0.514	0.273	0.253	-0.548	0.076	0.294
1216	6.08	-0.65	0.9	0.485	NaN	NaN	NaN	-0.479	0.8	0.643	-0.528	0.594	0.676	-0.495	0.487	0.634	-0.523	0.404	0.646	-0.626	0.297	0.682	-0.682	0.13	0.629	-0.643	0.025	0.66	-0.453	0.83	0.342	-0.521	0.775	0.282	-0.525	0.614	0.27	-0.499	0.503	0.318	-0.489	0.402	0.311	-0.514	0.272	0.253	-0.548	0.076	0.294
1217	6.085	-0.648	0.9	0.484	NaN	NaN	NaN	-0.477	0.8	0.642	-0.524	0.594	0.676	-0.489	0.487	0.634	-0.517	0.404	0.646	-0.62	0.298	0.682	-0.682	0.134	0.629	-0.643	0.026	0.659	NaN	NaN	NaN	-0.519	0.776	0.281	-0.525	0.614	0.269	-0.5	0.503	0.317	-0.49	0.402	0.31	-0.515	0.272	0.252	-0.548	0.076	0.294
1218	6.09	-0.647	0.901	0.483	NaN	NaN	NaN	-0.474	0.801	0.64	-0.52	0.594	0.676	-0.483	0.486	0.634	-0.511	0.405	0.646	-0.614	0.299	0.683	-0.68	0.137	0.629	-0.642	0.027	0.659	NaN	NaN	NaN	-0.518	0.776	0.28	-0.525	0.615	0.268	-0.5	0.503	0.316	-0.491	0.402	0.309	-0.516	0.272	0.251	-0.548	0.075	0.294
1219	6.095	-0.645	0.901	0.483	NaN	NaN	NaN	-0.472	0.802	0.639	-0.515	0.594	0.675	-0.477	0.486	0.633	-0.505	0.405	0.646	-0.609	0.3	0.683	-0.678	0.139	0.63	-0.642	0.028	0.659	-0.445	0.832	0.338	-0.517	0.776	0.278	-0.524	0.615	0.267	-0.5	0.502	0.315	-0.492	0.402	0.308	-0.517	0.272	0.251	-0.547	0.075	0.294
1220	6.1	-0.644	0.901	0.482	NaN	NaN	NaN	-0.472	0.801	0.638	-0.51	0.594	0.676	-0.471	0.487	0.633	-0.499	0.405	0.646	-0.603	0.301	0.683	-0.675	0.14	0.63	-0.642	0.029	0.658	-0.443	0.834	0.338	-0.515	0.776	0.277	-0.524	0.615	0.266	-0.501	0.503	0.314	-0.493	0.402	0.307	-0.518	0.272	0.25	-0.547	0.075	0.293
1221	6.105	-0.643	0.901	0.481	NaN	NaN	NaN	-0.472	0.8	0.638	-0.505	0.593	0.675	-0.466	0.487	0.633	-0.494	0.405	0.646	-0.598	0.302	0.684	-0.672	0.142	0.631	-0.641	0.031	0.657	-0.441	0.835	0.338	-0.514	0.776	0.276	-0.523	0.615	0.265	-0.502	0.503	0.313	-0.494	0.402	0.306	-0.519	0.272	0.249	-0.547	0.075	0.293
1222	6.11	-0.642	0.901	0.48	NaN	NaN	NaN	-0.47	0.8	0.637	-0.501	0.593	0.675	-0.461	0.487	0.632	-0.488	0.406	0.645	-0.593	0.303	0.684	-0.668	0.143	0.631	-0.641	0.033	0.657	NaN	NaN	NaN	-0.513	0.776	0.276	-0.523	0.616	0.264	-0.503	0.503	0.312	-0.495	0.402	0.305	-0.519	0.272	0.248	-0.547	0.074	0.293
1223	6.115	-0.64	0.901	0.479	NaN	NaN	NaN	-0.466	0.8	0.635	-0.497	0.593	0.674	-0.456	0.488	0.632	-0.483	0.406	0.645	-0.588	0.304	0.684	-0.665	0.144	0.631	-0.639	0.036	0.657	-0.439	0.833	0.334	-0.512	0.776	0.274	-0.523	0.616	0.263	-0.504	0.503	0.311	-0.496	0.403	0.304	-0.52	0.271	0.248	-0.547	0.074	0.292
1224	6.12	-0.639	0.901	0.478	NaN	NaN	NaN	-0.464	0.8	0.634	-0.492	0.594	0.675	-0.451	0.488	0.631	-0.478	0.406	0.645	-0.582	0.305	0.685	-0.662	0.148	0.632	-0.638	0.038	0.657	NaN	NaN	NaN	-0.51	0.776	0.273	-0.522	0.617	0.262	-0.505	0.504	0.31	-0.497	0.403	0.303	-0.522	0.271	0.247	-0.547	0.074	0.293
1225	6.125	-0.638	0.902	0.477	NaN	NaN	NaN	-0.464	0.8	0.633	-0.488	0.595	0.675	-0.447	0.488	0.63	-0.473	0.407	0.644	-0.577	0.306	0.685	-0.658	0.148	0.631	-0.635	0.039	0.657	-0.438	0.829	0.333	-0.509	0.776	0.272	-0.522	0.617	0.261	-0.505	0.504	0.309	-0.498	0.403	0.302	-0.522	0.271	0.246	-0.548	0.073	0.293
1226	6.13	-0.637	0.902	0.476	NaN	NaN	NaN	-0.464	0.799	0.633	-0.484	0.595	0.675	-0.443	0.489	0.63	-0.469	0.408	0.643	-0.573	0.307	0.684	-0.654	0.15	0.631	-0.632	0.041	0.657	-0.437	0.83	0.333	-0.508	0.776	0.271	-0.522	0.618	0.26	-0.506	0.504	0.308	-0.499	0.403	0.301	-0.523	0.271	0.246	-0.548	0.073	0.293
1227	6.135	-0.635	0.902	0.475	NaN	NaN	NaN	-0.464	0.798	0.632	-0.48	0.596	0.674	-0.439	0.489	0.629	-0.464	0.409	0.643	-0.569	0.308	0.684	-0.651	0.152	0.631	-0.628	0.043	0.657	-0.434	0.831	0.331	-0.507	0.776	0.27	-0.521	0.618	0.259	-0.506	0.504	0.307	-0.5	0.403	0.3	-0.524	0.271	0.245	-0.548	0.073	0.293
1228	6.14	-0.633	0.901	0.475	NaN	NaN	NaN	-0.46	0.797	0.631	-0.476	0.596	0.674	-0.435	0.49	0.628	-0.46	0.409	0.643	-0.564	0.309	0.683	-0.648	0.154	0.632	-0.623	0.045	0.658	-0.432	0.831	0.33	-0.506	0.776	0.269	-0.521	0.619	0.258	-0.506	0.504	0.306	-0.501	0.403	0.299	-0.525	0.271	0.245	-0.548	0.073	0.293
1229	6.145	-0.632	0.901	0.474	-0.42	0.847	0.576	-0.458	0.797	0.629	-0.472	0.596	0.672	-0.431	0.49	0.628	-0.456	0.41	0.642	-0.56	0.31	0.683	-0.644	0.156	0.632	-0.618	0.046	0.659	-0.431	0.831	0.329	-0.505	0.776	0.268	-0.521	0.619	0.257	-0.506	0.504	0.305	-0.501	0.402	0.298	-0.525	0.272	0.244	-0.548	0.073	0.292
1230	6.15	-0.631	0.901	0.474	-0.417	0.846	0.575	-0.456	0.797	0.628	-0.469	0.596	0.67	-0.428	0.491	0.627	-0.452	0.411	0.641	-0.556	0.311	0.683	-0.642	0.158	0.633	-0.612	0.049	0.661	-0.428	0.833	0.329	-0.504	0.776	0.267	-0.52	0.619	0.256	-0.506	0.505	0.304	-0.502	0.403	0.298	-0.526	0.272	0.243	-0.548	0.073	0.292
1231	6.155	-0.63	0.901	0.473	-0.416	0.845	0.575	-0.455	0.796	0.628	-0.465	0.596	0.67	-0.424	0.492	0.626	-0.448	0.412	0.64	-0.552	0.312	0.682	-0.636	0.158	0.634	-0.606	0.051	0.662	-0.426	0.834	0.329	-0.503	0.776	0.266	-0.52	0.62	0.255	-0.506	0.505	0.303	-0.503	0.403	0.297	-0.527	0.272	0.243	-0.548	0.073	0.292
1232	6.16	-0.629	0.902	0.472	-0.415	0.844	0.575	-0.454	0.796	0.628	-0.462	0.596	0.67	-0.421	0.492	0.625	-0.444	0.412	0.639	-0.548	0.312	0.682	-0.627	0.156	0.634	-0.6	0.053	0.663	NaN	NaN	NaN	-0.502	0.777	0.265	-0.52	0.62	0.254	-0.507	0.505	0.303	-0.504	0.403	0.296	-0.527	0.272	0.242	-0.548	0.073	0.292
1233	6.165	-0.627	0.902	0.472	-0.414	0.844	0.575	-0.452	0.795	0.628	-0.459	0.597	0.67	-0.418	0.493	0.624	-0.44	0.413	0.639	-0.544	0.313	0.682	-0.624	0.158	0.633	-0.593	0.054	0.664	NaN	NaN	NaN	-0.501	0.777	0.264	-0.519	0.62	0.254	-0.507	0.505	0.301	-0.505	0.404	0.295	-0.527	0.272	0.242	-0.548	0.073	0.292
1234	6.17	-0.626	0.902	0.471	-0.413	0.843	0.575	-0.451	0.795	0.628	-0.457	0.597	0.669	-0.414	0.493	0.624	-0.436	0.413	0.638	-0.541	0.313	0.681	-0.619	0.157	0.633	-0.587	0.056	0.665	NaN	NaN	NaN	-0.5	0.777	0.263	-0.519	0.62	0.253	-0.507	0.505	0.301	-0.505	0.404	0.295	-0.527	0.271	0.241	-0.548	0.073	0.292
1235	6.175	-0.624	0.901	0.471	-0.411	0.842	0.575	-0.45	0.795	0.628	-0.455	0.598	0.668	-0.411	0.494	0.623	-0.433	0.414	0.637	-0.537	0.313	0.681	-0.613	0.156	0.634	-0.58	0.056	0.666	NaN	NaN	NaN	-0.498	0.777	0.262	-0.519	0.621	0.253	-0.507	0.505	0.301	-0.505	0.403	0.295	-0.528	0.271	0.241	-0.548	0.073	0.292
1236	6.18	-0.623	0.901	0.471	-0.409	0.843	0.575	-0.449	0.795	0.628	-0.453	0.598	0.668	-0.408	0.494	0.622	-0.429	0.414	0.637	-0.533	0.314	0.68	-0.608	0.156	0.634	-0.572	0.057	0.667	-0.421	0.83	0.325	-0.497	0.777	0.261	-0.518	0.621	0.252	-0.507	0.505	0.3	-0.506	0.403	0.294	-0.528	0.271	0.241	-0.548	0.073	0.292
1237	6.185	-0.622	0.901	0.47	-0.408	0.843	0.575	-0.447	0.795	0.628	-0.45	0.597	0.667	-0.405	0.495	0.622	-0.426	0.415	0.636	-0.529	0.314	0.68	-0.6	0.153	0.635	-0.565	0.058	0.667	-0.42	0.831	0.325	-0.496	0.778	0.26	-0.518	0.621	0.252	-0.508	0.505	0.3	-0.506	0.404	0.294	-0.528	0.271	0.24	-0.548	0.073	0.292
1238	6.19	-0.62	0.902	0.47	-0.407	0.843	0.575	-0.446	0.795	0.628	-0.448	0.597	0.665	-0.402	0.496	0.621	-0.423	0.415	0.636	-0.525	0.314	0.679	-0.596	0.153	0.633	-0.558	0.059	0.668	-0.419	0.83	0.325	-0.495	0.778	0.26	-0.518	0.622	0.252	-0.508	0.505	0.299	-0.507	0.404	0.293	-0.529	0.271	0.24	-0.549	0.073	0.292
1239	6.195	-0.619	0.902	0.47	-0.406	0.843	0.575	-0.445	0.795	0.628	-0.446	0.596	0.664	-0.4	0.496	0.621	-0.419	0.416	0.635	-0.522	0.314	0.678	-0.591	0.152	0.633	-0.55	0.059	0.669	-0.418	0.83	0.325	-0.493	0.778	0.259	-0.517	0.622	0.251	-0.508	0.505	0.299	-0.507	0.404	0.292	-0.529	0.271	0.24	-0.549	0.073	0.292
1240	6.2	-0.617	0.902	0.47	-0.404	0.843	0.575	-0.444	0.795	0.628	-0.444	0.597	0.663	-0.397	0.497	0.62	-0.416	0.417	0.635	-0.518	0.314	0.678	-0.586	0.152	0.633	-0.541	0.059	0.669	-0.417	0.83	0.325	-0.492	0.779	0.258	-0.517	0.622	0.251	-0.507	0.505	0.297	-0.508	0.404	0.292	-0.53	0.271	0.24	-0.549	0.073	0.292
1241	6.205	-0.616	0.902	0.47	-0.402	0.844	0.575	-0.443	0.794	0.628	-0.443	0.597	0.663	-0.394	0.497	0.62	-0.413	0.417	0.634	-0.514	0.314	0.677	-0.579	0.15	0.633	-0.533	0.059	0.67	-0.416	0.831	0.325	-0.491	0.779	0.258	-0.517	0.622	0.251	-0.507	0.505	0.297	-0.508	0.404	0.292	-0.53	0.271	0.239	-0.549	0.073	0.291
1242	6.21	-0.615	0.902	0.469	-0.4	0.844	0.575	-0.443	0.794	0.628	-0.442	0.597	0.663	-0.392	0.498	0.619	-0.41	0.417	0.634	-0.511	0.314	0.677	-0.573	0.148	0.632	-0.525	0.059	0.671	-0.417	0.832	0.325	-0.49	0.78	0.257	-0.516	0.622	0.25	-0.507	0.505	0.297	-0.508	0.404	0.291	-0.53	0.271	0.239	-0.549	0.073	0.291
1243	6.215	-0.613	0.902	0.469	-0.4	0.844	0.575	-0.441	0.795	0.628	-0.44	0.598	0.663	-0.39	0.498	0.619	-0.407	0.418	0.634	-0.507	0.313	0.676	-0.566	0.146	0.632	-0.517	0.058	0.672	NaN	NaN	NaN	-0.489	0.78	0.257	-0.515	0.623	0.25	-0.507	0.505	0.296	-0.508	0.404	0.291	-0.53	0.271	0.239	-0.549	0.073	0.291
1244	6.22	-0.612	0.902	0.469	-0.398	0.844	0.575	-0.438	0.795	0.628	-0.439	0.597	0.662	-0.387	0.498	0.619	-0.404	0.418	0.633	-0.503	0.312	0.676	-0.559	0.144	0.632	-0.509	0.057	0.672	NaN	NaN	NaN	-0.488	0.78	0.256	-0.515	0.623	0.25	-0.506	0.505	0.296	-0.508	0.404	0.291	-0.53	0.271	0.239	-0.549	0.073	0.291
1245	6.225	-0.61	0.902	0.469	-0.397	0.844	0.575	-0.436	0.795	0.628	-0.438	0.597	0.662	-0.385	0.499	0.618	-0.402	0.418	0.633	-0.499	0.31	0.675	-0.552	0.141	0.632	-0.5	0.056	0.672	NaN	NaN	NaN	-0.487	0.781	0.256	-0.514	0.623	0.25	-0.506	0.506	0.296	-0.508	0.404	0.29	-0.53	0.271	0.238	-0.549	0.073	0.291
1246	6.23	-0.609	0.902	0.469	-0.396	0.844	0.576	-0.436	0.795	0.628	-0.436	0.598	0.662	-0.382	0.499	0.618	-0.399	0.418	0.633	-0.495	0.309	0.675	-0.545	0.138	0.632	-0.491	0.055	0.672	-0.408	0.83	0.325	-0.486	0.781	0.256	-0.514	0.623	0.25	-0.507	0.507	0.295	-0.508	0.404	0.29	-0.53	0.271	0.238	-0.549	0.073	0.291
1247	6.235	-0.607	0.902	0.469	-0.395	0.844	0.576	-0.435	0.795	0.628	-0.435	0.598	0.661	-0.381	0.5	0.618	-0.395	0.417	0.633	-0.49	0.307	0.675	-0.538	0.135	0.632	-0.483	0.053	0.672	-0.408	0.831	0.325	-0.484	0.781	0.255	-0.513	0.623	0.25	-0.505	0.506	0.295	-0.508	0.404	0.29	-0.53	0.271	0.238	-0.549	0.073	0.291
1248	6.24	-0.606	0.902	0.469	-0.393	0.844	0.576	-0.435	0.795	0.628	-0.435	0.598	0.661	-0.379	0.5	0.617	-0.393	0.418	0.632	-0.486	0.305	0.675	-0.53	0.133	0.632	-0.474	0.051	0.672	-0.408	0.831	0.326	-0.482	0.78	0.255	-0.512	0.624	0.25	-0.505	0.506	0.295	-0.508	0.404	0.29	-0.53	0.271	0.238	-0.549	0.073	0.291
1249	6.245	-0.604	0.902	0.47	-0.39	0.845	0.576	-0.433	0.796	0.628	-0.434	0.598	0.661	-0.377	0.501	0.617	-0.39	0.417	0.632	-0.481	0.303	0.675	-0.523	0.13	0.631	-0.465	0.048	0.671	-0.408	0.83	0.326	-0.481	0.78	0.256	-0.512	0.624	0.25	-0.504	0.506	0.295	-0.508	0.404	0.29	-0.53	0.271	0.238	-0.549	0.073	0.291
1250	6.25	-0.603	0.902	0.47	-0.389	0.845	0.576	-0.43	0.796	0.628	-0.432	0.598	0.66	-0.375	0.501	0.617	-0.388	0.417	0.632	-0.477	0.301	0.675	-0.515	0.128	0.631	-0.455	0.047	0.671	-0.407	0.83	0.326	-0.479	0.78	0.256	-0.511	0.624	0.25	-0.504	0.506	0.295	-0.508	0.404	0.29	-0.53	0.271	0.238	-0.549	0.073	0.291
1251	6.255	-0.602	0.902	0.47	-0.388	0.845	0.576	-0.428	0.797	0.628	-0.431	0.598	0.66	-0.373	0.501	0.617	-0.385	0.417	0.632	-0.472	0.299	0.675	-0.506	0.124	0.631	-0.445	0.045	0.67	-0.405	0.83	0.326	-0.478	0.78	0.256	-0.51	0.624	0.25	-0.503	0.505	0.295	-0.507	0.404	0.29	-0.53	0.271	0.238	-0.549	0.073	0.291
1252	6.26	-0.6	0.902	0.47	NaN	NaN	NaN	-0.427	0.796	0.628	-0.431	0.598	0.66	-0.371	0.501	0.617	-0.382	0.417	0.632	-0.467	0.297	0.675	-0.498	0.121	0.631	-0.436	0.043	0.67	-0.403	0.83	0.326	-0.477	0.78	0.256	-0.509	0.624	0.25	-0.503	0.506	0.295	-0.507	0.404	0.29	-0.53	0.271	0.238	-0.549	0.074	0.291
1253	6.265	-0.598	0.902	0.47	NaN	NaN	NaN	-0.425	0.796	0.628	-0.429	0.597	0.66	-0.369	0.501	0.617	-0.38	0.417	0.632	-0.462	0.295	0.675	-0.491	0.119	0.63	-0.427	0.04	0.669	-0.401	0.83	0.327	-0.476	0.78	0.256	-0.508	0.624	0.25	-0.502	0.506	0.295	-0.507	0.404	0.29	-0.53	0.271	0.238	-0.549	0.074	0.291
1254	6.27	-0.597	0.902	0.47	NaN	NaN	NaN	-0.423	0.797	0.629	-0.428	0.597	0.66	-0.368	0.501	0.617	-0.377	0.416	0.632	-0.457	0.293	0.675	-0.482	0.115	0.63	-0.417	0.038	0.668	-0.399	0.83	0.327	-0.475	0.78	0.257	-0.507	0.624	0.251	-0.502	0.506	0.296	-0.506	0.404	0.29	-0.53	0.271	0.239	-0.55	0.074	0.291
1255	6.275	-0.595	0.902	0.471	-0.383	0.843	0.579	-0.422	0.796	0.63	-0.426	0.596	0.66	-0.366	0.501	0.617	-0.374	0.415	0.632	-0.452	0.291	0.675	-0.473	0.112	0.63	-0.407	0.036	0.667	-0.397	0.83	0.327	-0.473	0.779	0.257	-0.506	0.625	0.251	-0.502	0.506	0.296	-0.505	0.404	0.29	-0.53	0.271	0.239	-0.55	0.074	0.291
1256	6.28	-0.594	0.902	0.471	-0.382	0.843	0.579	-0.423	0.795	0.631	-0.425	0.596	0.661	-0.364	0.501	0.617	-0.372	0.415	0.632	-0.447	0.289	0.675	-0.465	0.11	0.63	-0.397	0.034	0.666	-0.395	0.83	0.327	-0.472	0.779	0.258	-0.505	0.625	0.251	-0.501	0.506	0.296	-0.504	0.404	0.291	-0.529	0.271	0.239	-0.55	0.074	0.291
1257	6.285	-0.592	0.902	0.472	-0.38	0.843	0.579	-0.422	0.795	0.632	-0.424	0.596	0.661	-0.363	0.501	0.617	-0.37	0.415	0.632	-0.442	0.286	0.676	-0.457	0.108	0.629	-0.387	0.032	0.666	NaN	NaN	NaN	-0.47	0.778	0.258	-0.504	0.625	0.252	-0.5	0.506	0.297	-0.504	0.404	0.291	-0.529	0.271	0.239	-0.55	0.074	0.291
1258	6.29	-0.59	0.902	0.472	-0.378	0.843	0.58	-0.421	0.794	0.633	-0.422	0.595	0.661	-0.362	0.501	0.617	-0.368	0.415	0.632	-0.436	0.284	0.676	-0.449	0.105	0.629	-0.376	0.03	0.665	NaN	NaN	NaN	-0.469	0.778	0.259	-0.502	0.624	0.252	-0.499	0.506	0.297	-0.503	0.404	0.291	-0.528	0.271	0.239	-0.55	0.074	0.291
1259	6.295	-0.589	0.902	0.473	-0.377	0.842	0.58	-0.419	0.794	0.633	-0.42	0.595	0.662	-0.36	0.5	0.618	-0.365	0.413	0.632	-0.431	0.282	0.676	-0.44	0.102	0.629	-0.366	0.029	0.664	-0.392	0.828	0.33	-0.467	0.778	0.259	-0.501	0.624	0.252	-0.498	0.506	0.297	-0.502	0.404	0.291	-0.528	0.271	0.24	-0.549	0.074	0.291
1260	6.3	-0.587	0.901	0.473	-0.375	0.841	0.58	-0.416	0.794	0.633	-0.419	0.595	0.662	-0.358	0.5	0.617	-0.362	0.413	0.632	-0.426	0.28	0.676	-0.432	0.099	0.629	-0.357	0.027	0.663	-0.391	0.827	0.33	-0.466	0.778	0.26	-0.5	0.624	0.253	-0.497	0.506	0.297	-0.501	0.404	0.292	-0.527	0.271	0.24	-0.549	0.074	0.291
1261	6.305	-0.585	0.901	0.474	-0.372	0.841	0.58	-0.413	0.795	0.633	-0.417	0.594	0.663	-0.357	0.5	0.617	-0.36	0.412	0.632	-0.421	0.278	0.676	-0.423	0.097	0.628	-0.347	0.025	0.662	-0.39	0.827	0.331	-0.465	0.777	0.261	-0.498	0.624	0.253	-0.495	0.506	0.298	-0.5	0.404	0.292	-0.527	0.271	0.24	-0.549	0.074	0.291
1262	6.31	-0.583	0.901	0.475	-0.37	0.841	0.58	-0.41	0.795	0.633	-0.415	0.593	0.663	-0.356	0.499	0.617	-0.358	0.411	0.633	-0.417	0.276	0.676	-0.415	0.095	0.628	-0.337	0.024	0.661	-0.388	0.827	0.331	-0.463	0.776	0.262	-0.497	0.624	0.254	-0.494	0.506	0.298	-0.499	0.403	0.292	-0.526	0.271	0.24	-0.549	0.074	0.291
1263	6.315	-0.582	0.901	0.475	-0.368	0.841	0.58	-0.409	0.794	0.635	-0.414	0.593	0.664	-0.354	0.499	0.617	-0.356	0.41	0.633	-0.412	0.274	0.676	-0.407	0.093	0.628	-0.328	0.022	0.661	-0.386	0.828	0.331	-0.462	0.776	0.263	-0.495	0.624	0.254	-0.493	0.506	0.298	-0.498	0.404	0.293	-0.526	0.271	0.24	-0.549	0.074	0.291
1264	6.32	-0.58	0.9	0.476	-0.365	0.841	0.581	-0.407	0.792	0.637	-0.412	0.593	0.665	-0.353	0.498	0.617	-0.353	0.409	0.633	-0.407	0.272	0.676	-0.4	0.091	0.627	-0.319	0.021	0.659	-0.384	0.828	0.331	-0.461	0.776	0.263	-0.494	0.624	0.255	-0.491	0.505	0.299	-0.497	0.404	0.293	-0.525	0.272	0.24	-0.549	0.074	0.291
1265	6.325	-0.578	0.9	0.477	-0.363	0.841	0.581	-0.406	0.792	0.638	-0.411	0.594	0.666	-0.352	0.497	0.617	-0.352	0.408	0.633	-0.403	0.27	0.676	-0.393	0.089	0.627	-0.31	0.02	0.658	-0.382	0.827	0.332	-0.46	0.776	0.264	-0.492	0.624	0.255	-0.49	0.505	0.3	-0.496	0.403	0.294	-0.524	0.272	0.241	-0.549	0.074	0.292
1266	6.33	-0.576	0.9	0.478	-0.362	0.841	0.582	-0.404	0.791	0.639	-0.409	0.593	0.666	-0.352	0.497	0.618	-0.35	0.407	0.633	-0.399	0.268	0.676	-0.385	0.087	0.627	-0.301	0.02	0.658	-0.379	0.826	0.332	-0.458	0.776	0.265	-0.49	0.623	0.256	-0.488	0.504	0.3	-0.495	0.403	0.294	-0.523	0.271	0.241	-0.549	0.074	0.292
1267	6.335	-0.574	0.899	0.479	-0.361	0.84	0.584	-0.402	0.791	0.639	-0.407	0.592	0.667	-0.351	0.495	0.618	-0.348	0.406	0.633	-0.394	0.266	0.675	-0.377	0.086	0.626	-0.293	0.021	0.658	-0.377	0.827	0.332	-0.457	0.776	0.266	-0.489	0.623	0.256	-0.487	0.504	0.301	-0.493	0.403	0.295	-0.522	0.271	0.242	-0.549	0.074	0.292
1268	6.34	-0.572	0.899	0.48	-0.361	0.838	0.585	-0.399	0.791	0.64	-0.405	0.592	0.668	-0.35	0.494	0.618	-0.347	0.405	0.633	-0.39	0.264	0.675	-0.37	0.085	0.626	-0.286	0.021	0.657	-0.376	0.827	0.332	-0.455	0.775	0.268	-0.487	0.623	0.257	-0.485	0.504	0.302	-0.492	0.402	0.296	-0.521	0.271	0.242	-0.549	0.075	0.292
1269	6.345	-0.57	0.899	0.481	-0.358	0.838	0.585	-0.397	0.79	0.641	-0.404	0.592	0.669	-0.349	0.494	0.618	-0.346	0.404	0.633	-0.387	0.262	0.675	-0.363	0.083	0.625	-0.279	0.021	0.657	-0.375	0.826	0.333	-0.454	0.775	0.269	-0.485	0.623	0.258	-0.484	0.504	0.302	-0.491	0.402	0.296	-0.521	0.271	0.242	-0.549	0.075	0.292
1270	6.35	-0.568	0.898	0.482	-0.355	0.838	0.585	-0.396	0.79	0.642	-0.402	0.591	0.669	-0.349	0.493	0.618	-0.344	0.403	0.633	-0.383	0.261	0.674	-0.357	0.082	0.625	-0.273	0.021	0.656	-0.374	0.826	0.334	-0.452	0.775	0.27	-0.483	0.622	0.258	-0.483	0.504	0.302	-0.489	0.402	0.297	-0.519	0.271	0.243	-0.549	0.075	0.292
1271	6.355	-0.566	0.898	0.483	-0.352	0.838	0.586	-0.393	0.79	0.642	-0.4	0.589	0.668	-0.348	0.492	0.618	-0.343	0.402	0.634	-0.38	0.259	0.674	-0.351	0.082	0.625	-0.269	0.021	0.655	-0.372	0.826	0.335	-0.451	0.775	0.271	-0.482	0.622	0.259	-0.481	0.505	0.303	-0.488	0.402	0.298	-0.519	0.272	0.243	-0.548	0.075	0.293
1272	6.36	-0.564	0.897	0.484	-0.349	0.838	0.586	-0.391	0.789	0.643	-0.398	0.589	0.669	-0.347	0.491	0.619	-0.342	0.401	0.634	-0.376	0.258	0.674	-0.347	0.081	0.625	-0.266	0.021	0.654	-0.371	0.825	0.336	-0.45	0.775	0.272	-0.48	0.622	0.26	-0.479	0.504	0.304	-0.486	0.402	0.298	-0.518	0.272	0.244	-0.548	0.075	0.293
1273	6.365	-0.561	0.897	0.485	-0.346	0.837	0.586	-0.389	0.788	0.644	-0.397	0.589	0.67	-0.346	0.49	0.62	-0.34	0.401	0.634	-0.373	0.258	0.675	-0.344	0.081	0.625	-0.263	0.021	0.654	-0.371	0.824	0.337	-0.448	0.774	0.273	-0.478	0.622	0.261	-0.477	0.503	0.306	-0.484	0.401	0.299	-0.517	0.272	0.244	-0.548	0.076	0.293
1274	6.37	-0.559	0.896	0.486	-0.345	0.837	0.588	-0.387	0.788	0.644	-0.395	0.589	0.671	-0.345	0.49	0.62	-0.337	0.4	0.635	-0.371	0.258	0.675	-0.342	0.081	0.625	-0.262	0.021	0.654	-0.369	0.825	0.338	-0.446	0.774	0.274	-0.476	0.621	0.262	-0.475	0.503	0.307	-0.482	0.401	0.3	-0.515	0.272	0.245	-0.548	0.076	0.294
1275	6.375	-0.557	0.896	0.488	-0.342	0.837	0.588	-0.384	0.788	0.645	-0.394	0.589	0.672	-0.343	0.49	0.62	-0.335	0.401	0.635	-0.368	0.259	0.676	-0.341	0.081	0.625	-0.262	0.021	0.653	-0.365	0.826	0.338	-0.445	0.774	0.276	-0.474	0.621	0.263	-0.474	0.503	0.307	-0.481	0.401	0.3	-0.515	0.272	0.246	-0.548	0.076	0.294
1276	6.38	-0.555	0.896	0.489	-0.34	0.837	0.589	-0.382	0.787	0.646	-0.392	0.587	0.671	-0.34	0.49	0.621	-0.331	0.401	0.635	-0.366	0.259	0.677	-0.342	0.081	0.625	-0.262	0.02	0.654	-0.364	0.825	0.339	-0.443	0.774	0.277	-0.472	0.621	0.264	-0.472	0.503	0.308	-0.479	0.401	0.301	-0.513	0.272	0.246	-0.548	0.076	0.294
1277	6.385	-0.553	0.895	0.491	-0.338	0.836	0.59	-0.38	0.787	0.647	-0.39	0.587	0.672	-0.338	0.49	0.621	-0.327	0.4	0.635	-0.364	0.259	0.678	-0.343	0.081	0.626	-0.262	0.02	0.654	-0.362	0.824	0.339	-0.442	0.774	0.278	-0.47	0.621	0.265	-0.469	0.502	0.309	-0.476	0.4	0.302	-0.512	0.272	0.247	-0.548	0.076	0.294
1278	6.39	-0.551	0.895	0.492	-0.336	0.835	0.59	-0.378	0.786	0.649	-0.387	0.587	0.673	-0.334	0.49	0.622	-0.324	0.4	0.635	-0.362	0.259	0.678	-0.344	0.081	0.626	-0.262	0.019	0.655	-0.359	0.824	0.34	-0.441	0.773	0.279	-0.468	0.621	0.266	-0.467	0.501	0.31	-0.475	0.4	0.303	-0.51	0.272	0.247	-0.548	0.077	0.294
1279	6.395	-0.549	0.894	0.494	-0.333	0.835	0.591	-0.375	0.786	0.649	-0.384	0.586	0.672	-0.331	0.49	0.622	-0.32	0.4	0.635	-0.36	0.258	0.679	-0.344	0.081	0.626	-0.263	0.019	0.655	-0.358	0.824	0.341	-0.439	0.773	0.281	-0.466	0.621	0.267	-0.465	0.502	0.311	-0.472	0.4	0.304	-0.508	0.271	0.248	-0.548	0.077	0.295
1280	6.4	-0.547	0.894	0.495	-0.329	0.835	0.591	-0.372	0.786	0.65	-0.379	0.584	0.671	-0.327	0.49	0.622	-0.317	0.4	0.636	-0.359	0.257	0.679	-0.344	0.08	0.626	-0.263	0.018	0.654	-0.356	0.825	0.342	-0.437	0.773	0.282	-0.464	0.62	0.268	-0.463	0.502	0.312	-0.47	0.4	0.304	-0.508	0.272	0.248	-0.547	0.077	0.295
1281	6.405	-0.545	0.894	0.497	-0.326	0.836	0.591	-0.37	0.786	0.65	-0.375	0.583	0.671	-0.324	0.49	0.622	-0.315	0.399	0.636	-0.358	0.256	0.68	-0.343	0.08	0.626	-0.263	0.018	0.654	-0.353	0.825	0.343	-0.435	0.772	0.283	-0.462	0.62	0.269	-0.46	0.501	0.312	-0.468	0.399	0.305	-0.506	0.272	0.249	-0.547	0.077	0.295
1282	6.41	-0.542	0.893	0.498	-0.323	0.836	0.592	-0.366	0.785	0.651	-0.371	0.583	0.672	-0.321	0.489	0.623	-0.314	0.398	0.637	-0.355	0.256	0.68	-0.342	0.079	0.627	-0.263	0.018	0.654	-0.351	0.825	0.343	-0.434	0.772	0.284	-0.46	0.62	0.27	-0.457	0.501	0.313	-0.466	0.399	0.306	-0.505	0.272	0.25	-0.546	0.077	0.295
1283	6.415	-0.54	0.893	0.5	-0.32	0.837	0.594	-0.363	0.785	0.652	-0.369	0.585	0.674	-0.318	0.488	0.623	-0.313	0.397	0.637	-0.353	0.255	0.681	-0.342	0.078	0.627	-0.263	0.017	0.654	-0.349	0.824	0.344	-0.432	0.773	0.286	-0.457	0.619	0.271	-0.455	0.5	0.314	-0.464	0.399	0.307	-0.504	0.273	0.25	-0.546	0.077	0.295
1284	6.42	-0.538	0.893	0.501	-0.318	0.837	0.594	-0.36	0.786	0.652	-0.368	0.586	0.676	-0.316	0.488	0.623	-0.312	0.397	0.638	-0.351	0.255	0.682	-0.342	0.078	0.627	-0.263	0.017	0.654	-0.348	0.824	0.345	-0.43	0.773	0.287	-0.455	0.619	0.272	-0.452	0.5	0.316	-0.461	0.398	0.308	-0.502	0.273	0.251	-0.546	0.078	0.295
1285	6.425	-0.536	0.892	0.503	-0.315	0.836	0.595	-0.357	0.786	0.653	-0.365	0.586	0.676	-0.314	0.488	0.624	-0.312	0.397	0.638	-0.349	0.255	0.682	-0.342	0.078	0.627	-0.262	0.017	0.654	-0.347	0.824	0.347	-0.428	0.772	0.288	-0.453	0.619	0.273	-0.45	0.5	0.317	-0.458	0.398	0.309	-0.501	0.273	0.252	-0.545	0.078	0.296
1286	6.43	-0.533	0.892	0.505	-0.314	0.835	0.596	-0.354	0.785	0.653	-0.362	0.585	0.676	-0.313	0.487	0.625	-0.312	0.396	0.639	-0.348	0.255	0.683	-0.342	0.077	0.627	-0.262	0.017	0.654	-0.345	0.824	0.348	-0.426	0.772	0.29	-0.451	0.618	0.275	-0.448	0.5	0.318	-0.455	0.398	0.31	-0.498	0.273	0.253	-0.545	0.078	0.296
1287	6.435	-0.531	0.892	0.507	-0.312	0.835	0.597	-0.352	0.784	0.654	-0.36	0.585	0.677	-0.312	0.487	0.626	-0.311	0.396	0.639	-0.348	0.255	0.683	-0.342	0.077	0.628	-0.262	0.017	0.654	-0.344	0.825	0.349	-0.424	0.772	0.291	-0.449	0.618	0.276	-0.445	0.499	0.319	-0.452	0.397	0.31	-0.496	0.273	0.253	-0.545	0.079	0.297
1288	6.44	-0.53	0.892	0.508	-0.31	0.835	0.598	-0.35	0.784	0.655	-0.359	0.585	0.679	-0.312	0.486	0.626	-0.309	0.395	0.639	-0.347	0.254	0.683	-0.341	0.077	0.628	-0.262	0.017	0.654	-0.342	0.825	0.349	-0.423	0.772	0.293	-0.447	0.617	0.277	-0.442	0.498	0.32	-0.449	0.397	0.311	-0.495	0.274	0.254	-0.545	0.08	0.297
1289	6.445	-0.527	0.892	0.509	-0.307	0.835	0.599	-0.348	0.783	0.657	-0.358	0.585	0.68	-0.311	0.486	0.627	-0.308	0.395	0.64	-0.347	0.254	0.683	-0.341	0.077	0.628	-0.262	0.017	0.654	-0.339	0.826	0.35	-0.422	0.772	0.294	-0.445	0.617	0.279	-0.439	0.498	0.321	-0.446	0.397	0.312	-0.492	0.274	0.255	-0.544	0.081	0.297
1290	6.45	-0.525	0.892	0.511	-0.305	0.836	0.6	-0.345	0.783	0.657	-0.357	0.585	0.68	-0.311	0.486	0.628	-0.306	0.395	0.64	-0.347	0.254	0.683	-0.341	0.077	0.628	-0.262	0.017	0.654	-0.338	0.826	0.351	-0.42	0.772	0.296	-0.443	0.617	0.28	-0.437	0.498	0.322	-0.443	0.397	0.313	-0.491	0.274	0.255	-0.544	0.082	0.298
1291	6.455	-0.524	0.893	0.513	-0.302	0.836	0.6	-0.34	0.785	0.657	-0.356	0.586	0.683	-0.31	0.485	0.629	-0.305	0.394	0.64	-0.347	0.254	0.683	-0.341	0.077	0.628	-0.262	0.017	0.654	-0.337	0.825	0.353	-0.418	0.772	0.297	-0.44	0.616	0.281	-0.434	0.498	0.323	-0.439	0.396	0.314	-0.489	0.275	0.256	-0.544	0.082	0.298
1292	6.46	-0.522	0.893	0.514	-0.299	0.836	0.6	-0.335	0.786	0.658	-0.355	0.586	0.683	-0.309	0.485	0.629	-0.303	0.395	0.641	-0.348	0.254	0.683	-0.341	0.077	0.628	-0.262	0.017	0.654	-0.335	0.824	0.354	-0.415	0.772	0.299	-0.438	0.616	0.282	-0.43	0.497	0.324	-0.435	0.396	0.315	-0.486	0.275	0.256	-0.543	0.083	0.299
1293	6.465	-0.519	0.893	0.516	-0.296	0.836	0.6	-0.333	0.787	0.658	-0.353	0.585	0.683	-0.309	0.485	0.63	-0.303	0.395	0.641	-0.348	0.253	0.684	-0.341	0.077	0.628	-0.262	0.017	0.654	-0.333	0.825	0.355	-0.413	0.772	0.3	-0.435	0.616	0.283	-0.426	0.497	0.326	-0.432	0.396	0.315	-0.484	0.275	0.257	-0.543	0.085	0.3
1294	6.47	-0.517	0.893	0.517	NaN	NaN	NaN	-0.33	0.787	0.659	-0.352	0.585	0.684	-0.309	0.485	0.631	-0.303	0.395	0.641	-0.347	0.253	0.684	-0.342	0.077	0.628	-0.262	0.016	0.654	-0.332	0.826	0.356	-0.412	0.772	0.301	-0.432	0.616	0.284	-0.422	0.497	0.327	-0.428	0.396	0.316	-0.481	0.275	0.258	-0.542	0.085	0.3
1295	6.475	-0.516	0.893	0.519	-0.294	0.834	0.604	-0.329	0.787	0.66	-0.351	0.585	0.685	-0.308	0.485	0.632	-0.304	0.395	0.642	-0.346	0.252	0.685	-0.342	0.077	0.628	-0.262	0.016	0.654	-0.33	0.827	0.357	-0.41	0.773	0.303	-0.429	0.615	0.285	-0.419	0.497	0.327	-0.424	0.396	0.317	-0.479	0.276	0.259	-0.541	0.086	0.301
1296	6.48	-0.514	0.894	0.52	-0.292	0.835	0.605	-0.326	0.787	0.661	-0.35	0.585	0.685	-0.307	0.485	0.632	-0.304	0.394	0.643	-0.346	0.252	0.685	-0.342	0.077	0.628	-0.262	0.016	0.654	-0.329	0.827	0.358	-0.409	0.773	0.304	-0.427	0.615	0.286	-0.415	0.497	0.328	-0.42	0.396	0.317	-0.476	0.277	0.259	-0.54	0.088	0.301
1297	6.485	-0.512	0.894	0.521	-0.289	0.836	0.605	-0.325	0.786	0.662	-0.349	0.585	0.686	-0.306	0.485	0.633	-0.305	0.394	0.644	-0.346	0.252	0.685	-0.341	0.077	0.628	-0.262	0.016	0.654	-0.328	0.827	0.359	-0.407	0.774	0.305	-0.424	0.615	0.287	-0.411	0.497	0.328	-0.417	0.396	0.317	-0.474	0.278	0.26	-0.54	0.089	0.301
1298	6.49	-0.51	0.894	0.523	-0.286	0.837	0.605	-0.321	0.787	0.662	-0.348	0.586	0.687	-0.306	0.485	0.634	-0.305	0.394	0.644	-0.346	0.252	0.685	-0.341	0.077	0.629	-0.262	0.016	0.654	-0.326	0.828	0.359	-0.406	0.774	0.306	-0.421	0.615	0.287	-0.408	0.497	0.329	-0.413	0.396	0.317	-0.471	0.279	0.26	-0.539	0.091	0.302
1299	6.495	-0.509	0.895	0.524	-0.283	0.838	0.605	-0.318	0.788	0.663	-0.347	0.585	0.688	-0.306	0.485	0.635	-0.304	0.394	0.645	-0.346	0.252	0.686	-0.341	0.077	0.629	-0.262	0.016	0.654	-0.324	0.829	0.36	-0.404	0.775	0.307	-0.418	0.615	0.288	-0.405	0.497	0.329	-0.409	0.396	0.318	-0.469	0.279	0.26	-0.538	0.093	0.302
1300	6.5	-0.509	0.896	0.527	-0.281	0.838	0.606	-0.317	0.787	0.663	-0.347	0.586	0.689	-0.305	0.485	0.636	-0.304	0.393	0.646	-0.346	0.252	0.686	-0.341	0.077	0.629	-0.262	0.016	0.654	-0.323	0.829	0.361	-0.403	0.775	0.309	-0.415	0.615	0.289	-0.4	0.497	0.329	-0.405	0.397	0.318	-0.466	0.28	0.26	-0.537	0.094	0.302
1301	6.505	-0.507	0.897	0.528	-0.279	0.839	0.607	-0.316	0.788	0.664	-0.347	0.587	0.69	-0.304	0.485	0.636	-0.303	0.393	0.647	-0.347	0.252	0.687	-0.341	0.077	0.629	-0.262	0.016	0.654	-0.323	0.829	0.362	-0.401	0.776	0.31	-0.412	0.615	0.29	-0.396	0.498	0.329	-0.401	0.397	0.317	-0.463	0.282	0.26	-0.536	0.096	0.303
1302	6.51	-0.505	0.898	0.53	-0.277	0.84	0.608	-0.314	0.788	0.665	-0.345	0.587	0.691	-0.304	0.485	0.637	-0.303	0.393	0.648	-0.347	0.251	0.688	-0.341	0.077	0.629	-0.262	0.015	0.654	-0.321	0.829	0.363	-0.4	0.777	0.311	-0.408	0.616	0.29	-0.391	0.498	0.329	-0.396	0.398	0.317	-0.46	0.283	0.261	-0.534	0.098	0.303
1303	6.515	-0.504	0.898	0.532	-0.275	0.84	0.609	-0.312	0.788	0.666	-0.344	0.586	0.691	-0.304	0.485	0.638	-0.303	0.393	0.648	-0.347	0.251	0.688	-0.341	0.077	0.63	-0.262	0.015	0.654	-0.32	0.83	0.364	-0.398	0.777	0.312	-0.405	0.616	0.291	-0.387	0.498	0.329	-0.392	0.398	0.318	-0.457	0.284	0.261	-0.533	0.099	0.303
1304	6.52	-0.502	0.898	0.533	-0.273	0.84	0.609	-0.31	0.788	0.667	-0.343	0.587	0.692	-0.303	0.485	0.639	-0.302	0.393	0.649	-0.347	0.251	0.689	-0.341	0.076	0.63	-0.262	0.015	0.654	-0.319	0.83	0.365	-0.397	0.777	0.313	-0.401	0.616	0.291	-0.382	0.499	0.33	-0.387	0.399	0.318	-0.453	0.285	0.261	-0.532	0.102	0.303
1305	6.525	-0.5	0.899	0.535	-0.271	0.84	0.609	-0.308	0.788	0.668	-0.343	0.587	0.694	-0.303	0.485	0.64	-0.302	0.393	0.65	-0.347	0.251	0.689	-0.341	0.076	0.63	-0.262	0.015	0.654	-0.319	0.831	0.365	-0.395	0.778	0.314	-0.397	0.616	0.292	-0.377	0.499	0.33	-0.382	0.399	0.317	-0.45	0.286	0.261	-0.53	0.104	0.304
1306	6.53	-0.498	0.899	0.536	-0.269	0.84	0.61	-0.306	0.789	0.668	-0.342	0.588	0.695	-0.303	0.485	0.641	-0.302	0.393	0.651	-0.346	0.251	0.69	-0.341	0.076	0.63	-0.262	0.015	0.654	-0.318	0.831	0.366	-0.394	0.779	0.315	-0.394	0.617	0.292	-0.371	0.5	0.33	-0.378	0.4	0.317	-0.446	0.288	0.261	-0.528	0.106	0.304
1307	6.535	-0.494	0.898	0.537	-0.267	0.841	0.611	-0.302	0.79	0.668	-0.34	0.588	0.696	-0.302	0.485	0.642	-0.302	0.392	0.652	-0.346	0.25	0.69	-0.341	0.076	0.63	-0.262	0.015	0.654	-0.316	0.831	0.367	-0.393	0.779	0.316	-0.39	0.617	0.292	-0.367	0.5	0.331	-0.373	0.4	0.317	-0.443	0.289	0.261	-0.526	0.108	0.304
1308	6.54	-0.492	0.898	0.539	-0.265	0.842	0.611	-0.299	0.791	0.668	-0.339	0.588	0.696	-0.302	0.485	0.643	-0.302	0.392	0.652	-0.346	0.25	0.691	-0.341	0.076	0.63	-0.262	0.015	0.654	-0.315	0.832	0.368	-0.392	0.78	0.317	-0.386	0.617	0.293	-0.363	0.501	0.33	-0.369	0.401	0.317	-0.439	0.29	0.261	-0.524	0.11	0.304
1309	6.545	-0.49	0.898	0.541	-0.264	0.842	0.612	-0.298	0.79	0.669	-0.338	0.588	0.698	-0.301	0.485	0.644	-0.302	0.392	0.653	-0.346	0.25	0.691	-0.341	0.076	0.63	-0.262	0.015	0.654	-0.313	0.832	0.369	-0.391	0.78	0.318	-0.383	0.618	0.293	-0.359	0.501	0.33	-0.364	0.401	0.317	-0.436	0.292	0.261	-0.522	0.112	0.305
1310	6.55	-0.488	0.899	0.542	-0.262	0.842	0.613	-0.295	0.791	0.67	-0.336	0.588	0.699	-0.301	0.485	0.644	-0.302	0.392	0.654	-0.346	0.25	0.691	-0.341	0.076	0.63	-0.262	0.015	0.654	-0.313	0.833	0.369	-0.39	0.78	0.319	-0.379	0.618	0.293	-0.354	0.502	0.33	-0.359	0.402	0.317	-0.432	0.293	0.262	-0.521	0.114	0.305
1311	6.555	-0.486	0.899	0.544	-0.261	0.842	0.614	-0.295	0.79	0.671	-0.335	0.588	0.699	-0.301	0.485	0.645	-0.302	0.392	0.654	-0.346	0.249	0.692	-0.341	0.076	0.63	-0.262	0.014	0.654	-0.312	0.833	0.37	-0.389	0.781	0.32	-0.375	0.618	0.294	-0.35	0.502	0.33	-0.355	0.403	0.317	-0.429	0.294	0.262	-0.519	0.116	0.306
1312	6.56	-0.484	0.899	0.545	-0.259	0.842	0.614	-0.292	0.79	0.672	-0.334	0.589	0.701	-0.3	0.485	0.646	-0.302	0.392	0.655	-0.347	0.249	0.692	-0.341	0.075	0.63	-0.262	0.014	0.654	-0.31	0.833	0.37	-0.388	0.781	0.321	-0.372	0.619	0.294	-0.345	0.503	0.33	-0.35	0.403	0.317	-0.425	0.295	0.262	-0.517	0.118	0.306
1313	6.565	-0.483	0.899	0.547	-0.258	0.841	0.615	-0.29	0.79	0.672	-0.333	0.589	0.702	-0.299	0.485	0.647	-0.302	0.392	0.655	-0.347	0.249	0.692	-0.341	0.075	0.63	-0.262	0.014	0.654	-0.308	0.834	0.371	-0.387	0.781	0.321	-0.368	0.619	0.295	-0.34	0.503	0.33	-0.346	0.404	0.317	-0.421	0.297	0.262	-0.515	0.12	0.307
1314	6.57	-0.481	0.899	0.548	-0.257	0.84	0.615	-0.287	0.791	0.672	-0.331	0.589	0.702	-0.299	0.485	0.648	-0.302	0.392	0.656	-0.347	0.249	0.692	-0.341	0.075	0.63	-0.262	0.014	0.654	-0.307	0.834	0.372	-0.386	0.782	0.322	-0.364	0.62	0.295	-0.335	0.504	0.33	-0.342	0.405	0.317	-0.417	0.298	0.262	-0.513	0.122	0.307
1315	6.575	-0.48	0.899	0.55	-0.256	0.84	0.616	-0.286	0.791	0.673	-0.33	0.589	0.703	-0.299	0.484	0.648	-0.302	0.391	0.657	-0.347	0.249	0.693	-0.341	0.075	0.63	-0.262	0.014	0.654	-0.305	0.834	0.373	-0.385	0.782	0.323	-0.361	0.62	0.295	-0.331	0.505	0.329	-0.337	0.405	0.317	-0.414	0.299	0.263	-0.511	0.124	0.308
1316	6.58	-0.478	0.899	0.551	-0.255	0.841	0.617	-0.285	0.791	0.673	-0.328	0.589	0.705	-0.298	0.484	0.649	-0.302	0.391	0.657	-0.347	0.248	0.693	-0.341	0.075	0.631	-0.262	0.014	0.654	-0.303	0.835	0.374	-0.384	0.782	0.324	-0.357	0.621	0.296	-0.327	0.505	0.329	-0.333	0.406	0.317	-0.411	0.3	0.264	-0.509	0.126	0.309
1317	6.585	-0.476	0.899	0.553	-0.253	0.84	0.618	-0.282	0.791	0.674	-0.327	0.589	0.706	-0.297	0.484	0.65	-0.302	0.391	0.658	-0.347	0.248	0.693	-0.341	0.075	0.631	-0.262	0.014	0.654	-0.301	0.835	0.374	-0.384	0.782	0.324	-0.355	0.622	0.296	-0.323	0.505	0.329	-0.329	0.407	0.317	-0.408	0.302	0.264	-0.508	0.129	0.309
1318	6.59	-0.474	0.899	0.554	-0.252	0.839	0.619	-0.282	0.79	0.675	-0.326	0.588	0.705	-0.296	0.483	0.65	-0.301	0.391	0.659	-0.348	0.248	0.693	-0.341	0.075	0.631	-0.262	0.014	0.654	-0.3	0.835	0.374	-0.382	0.782	0.325	-0.351	0.622	0.296	-0.318	0.506	0.33	-0.325	0.407	0.317	-0.405	0.303	0.265	-0.507	0.131	0.309
1319	6.595	-0.473	0.899	0.555	-0.249	0.839	0.619	-0.282	0.789	0.676	-0.324	0.588	0.706	-0.296	0.483	0.651	-0.301	0.39	0.659	-0.348	0.248	0.693	-0.341	0.074	0.631	-0.262	0.014	0.654	-0.298	0.835	0.375	-0.38	0.782	0.326	-0.347	0.622	0.297	-0.314	0.507	0.33	-0.322	0.408	0.317	-0.403	0.305	0.265	-0.505	0.133	0.31
1320	6.6	-0.471	0.899	0.555	-0.247	0.839	0.619	-0.28	0.788	0.676	-0.323	0.589	0.707	-0.295	0.483	0.651	-0.301	0.39	0.659	-0.348	0.248	0.693	-0.341	0.074	0.631	-0.262	0.014	0.654	-0.296	0.835	0.375	-0.38	0.782	0.326	-0.344	0.623	0.297	-0.311	0.507	0.33	-0.318	0.409	0.318	-0.4	0.306	0.266	-0.502	0.135	0.31
1321	6.605	-0.47	0.899	0.556	-0.245	0.84	0.62	-0.279	0.788	0.677	-0.321	0.589	0.708	-0.294	0.483	0.652	-0.3	0.39	0.66	-0.348	0.247	0.694	-0.341	0.074	0.631	-0.262	0.014	0.654	NaN	NaN	NaN	-0.379	0.782	0.327	-0.341	0.624	0.297	-0.306	0.508	0.331	-0.315	0.41	0.318	-0.398	0.307	0.266	-0.501	0.137	0.31
1322	6.61	-0.469	0.899	0.557	-0.242	0.84	0.62	-0.277	0.788	0.677	-0.32	0.589	0.709	-0.294	0.483	0.652	-0.299	0.389	0.66	-0.348	0.247	0.694	-0.341	0.074	0.631	-0.262	0.014	0.654	-0.294	0.835	0.377	-0.377	0.781	0.328	-0.339	0.624	0.298	-0.302	0.509	0.331	-0.312	0.41	0.318	-0.396	0.309	0.267	-0.499	0.14	0.311
1323	6.615	-0.467	0.899	0.558	-0.241	0.84	0.621	-0.275	0.788	0.678	-0.319	0.589	0.709	-0.293	0.483	0.653	-0.298	0.389	0.66	-0.348	0.247	0.694	-0.341	0.074	0.63	-0.262	0.014	0.654	-0.292	0.834	0.378	-0.376	0.781	0.328	-0.337	0.625	0.298	-0.299	0.51	0.331	-0.309	0.411	0.318	-0.394	0.312	0.267	-0.497	0.141	0.311
1324	6.62	-0.466	0.899	0.558	-0.239	0.84	0.622	-0.274	0.788	0.679	-0.317	0.589	0.71	-0.293	0.483	0.653	-0.298	0.389	0.661	-0.347	0.247	0.694	-0.341	0.074	0.63	-0.262	0.014	0.654	-0.291	0.834	0.379	-0.375	0.781	0.329	-0.333	0.626	0.299	-0.296	0.51	0.332	-0.306	0.413	0.319	-0.393	0.314	0.268	-0.494	0.143	0.311
1325	6.625	-0.464	0.898	0.558	-0.236	0.84	0.622	-0.273	0.788	0.68	-0.316	0.589	0.711	-0.292	0.482	0.654	-0.297	0.389	0.661	-0.347	0.247	0.694	-0.341	0.074	0.63	-0.262	0.014	0.654	-0.29	0.834	0.379	-0.373	0.781	0.329	-0.329	0.626	0.299	-0.294	0.511	0.332	-0.303	0.414	0.319	-0.391	0.316	0.269	-0.492	0.144	0.312
1326	6.63	-0.463	0.898	0.559	-0.235	0.839	0.623	-0.273	0.786	0.681	-0.315	0.589	0.711	-0.291	0.482	0.654	-0.297	0.389	0.661	-0.347	0.246	0.694	-0.341	0.074	0.63	-0.262	0.014	0.654	-0.288	0.835	0.38	-0.372	0.78	0.33	-0.326	0.627	0.3	-0.292	0.511	0.332	-0.301	0.415	0.319	-0.389	0.318	0.269	-0.488	0.145	0.311
1327	6.635	-0.462	0.898	0.559	-0.234	0.838	0.623	-0.271	0.786	0.681	-0.313	0.588	0.71	-0.29	0.482	0.654	-0.296	0.389	0.661	-0.346	0.246	0.694	-0.341	0.074	0.63	-0.262	0.014	0.654	-0.286	0.835	0.38	-0.371	0.78	0.331	-0.324	0.627	0.3	-0.287	0.512	0.333	-0.298	0.416	0.319	-0.387	0.319	0.27	-0.485	0.146	0.311
1328	6.64	-0.46	0.898	0.559	-0.233	0.838	0.624	-0.269	0.786	0.681	-0.312	0.588	0.711	-0.289	0.482	0.654	-0.296	0.389	0.661	-0.346	0.246	0.694	-0.341	0.074	0.63	-0.262	0.014	0.654	-0.284	0.835	0.38	-0.369	0.78	0.332	-0.322	0.628	0.301	-0.284	0.512	0.333	-0.295	0.417	0.319	-0.386	0.322	0.27	-0.481	0.147	0.311
1329	6.645	-0.458	0.898	0.559	-0.231	0.838	0.625	-0.267	0.787	0.682	-0.311	0.587	0.711	-0.288	0.481	0.655	-0.295	0.389	0.661	-0.346	0.246	0.694	-0.341	0.074	0.63	-0.262	0.014	0.654	-0.281	0.834	0.381	-0.368	0.78	0.333	-0.32	0.629	0.301	-0.282	0.513	0.333	-0.292	0.418	0.319	-0.384	0.324	0.271	-0.478	0.147	0.311
1330	6.65	-0.457	0.897	0.559	-0.23	0.838	0.626	-0.265	0.787	0.682	-0.31	0.587	0.711	-0.287	0.481	0.655	-0.294	0.389	0.661	-0.345	0.246	0.694	-0.341	0.074	0.63	-0.262	0.014	0.654	-0.279	0.834	0.381	-0.366	0.78	0.333	-0.318	0.629	0.302	-0.28	0.514	0.334	-0.289	0.419	0.319	-0.382	0.326	0.271	-0.474	0.149	0.311
1331	6.655	-0.456	0.897	0.558	-0.229	0.838	0.626	-0.264	0.788	0.683	-0.309	0.587	0.711	-0.286	0.481	0.655	-0.293	0.388	0.661	-0.345	0.246	0.694	-0.341	0.074	0.63	-0.262	0.014	0.654	-0.279	0.834	0.382	-0.365	0.78	0.334	-0.316	0.63	0.302	-0.278	0.514	0.334	-0.286	0.42	0.319	-0.379	0.327	0.271	-0.471	0.149	0.31
1332	6.66	-0.454	0.897	0.558	-0.226	0.839	0.627	-0.263	0.788	0.684	-0.307	0.587	0.712	-0.286	0.481	0.655	-0.292	0.388	0.661	-0.345	0.246	0.694	-0.341	0.075	0.63	-0.262	0.014	0.654	-0.278	0.834	0.382	-0.364	0.781	0.334	-0.314	0.63	0.303	-0.276	0.515	0.334	-0.283	0.421	0.319	-0.376	0.328	0.271	-0.467	0.149	0.31
1333	6.665	-0.453	0.897	0.558	-0.225	0.839	0.628	-0.262	0.787	0.684	-0.306	0.587	0.713	-0.285	0.481	0.655	-0.292	0.388	0.662	-0.344	0.246	0.694	-0.341	0.075	0.63	-0.262	0.014	0.654	-0.277	0.834	0.383	-0.361	0.78	0.335	-0.31	0.63	0.303	-0.274	0.515	0.335	-0.28	0.422	0.319	-0.373	0.329	0.271	-0.463	0.15	0.309
1334	6.67	-0.452	0.897	0.558	-0.223	0.839	0.628	-0.261	0.786	0.685	-0.306	0.587	0.713	-0.284	0.481	0.656	-0.291	0.387	0.662	-0.344	0.246	0.694	-0.341	0.075	0.63	-0.262	0.014	0.654	-0.275	0.834	0.383	-0.36	0.78	0.335	-0.308	0.63	0.303	-0.27	0.515	0.335	-0.276	0.423	0.319	-0.369	0.329	0.271	-0.459	0.15	0.309
1335	6.675	-0.45	0.897	0.558	-0.221	0.839	0.629	-0.261	0.786	0.686	-0.305	0.587	0.713	-0.282	0.48	0.656	-0.29	0.387	0.662	-0.344	0.246	0.694	-0.341	0.075	0.63	-0.262	0.014	0.654	-0.274	0.834	0.383	-0.358	0.781	0.335	-0.306	0.63	0.304	-0.269	0.515	0.335	-0.273	0.424	0.319	-0.365	0.33	0.27	-0.454	0.151	0.308
1336	6.68	-0.449	0.897	0.558	-0.22	0.839	0.629	-0.26	0.786	0.686	-0.304	0.586	0.713	-0.281	0.48	0.656	-0.289	0.387	0.662	-0.344	0.246	0.694	-0.341	0.075	0.629	-0.262	0.014	0.654	-0.273	0.834	0.384	-0.357	0.781	0.336	-0.304	0.63	0.304	-0.266	0.516	0.335	-0.27	0.424	0.319	-0.361	0.33	0.27	-0.45	0.15	0.307
1337	6.685	-0.447	0.897	0.558	-0.219	0.839	0.63	-0.259	0.786	0.687	-0.304	0.586	0.712	-0.28	0.48	0.656	-0.288	0.387	0.662	-0.343	0.246	0.694	-0.341	0.075	0.629	-0.262	0.014	0.654	-0.27	0.834	0.385	-0.356	0.782	0.336	-0.303	0.63	0.304	-0.264	0.516	0.335	-0.266	0.425	0.319	-0.357	0.33	0.269	-0.445	0.15	0.306
1338	6.69	-0.446	0.897	0.558	-0.219	0.838	0.631	-0.258	0.786	0.687	-0.303	0.586	0.713	-0.279	0.48	0.656	-0.288	0.387	0.662	-0.343	0.246	0.694	-0.341	0.075	0.629	-0.262	0.014	0.654	-0.268	0.834	0.385	-0.354	0.782	0.336	-0.301	0.631	0.305	-0.261	0.517	0.335	-0.262	0.425	0.319	-0.352	0.329	0.269	-0.441	0.15	0.306
1339	6.695	-0.445	0.897	0.558	-0.218	0.838	0.632	-0.256	0.786	0.688	-0.302	0.586	0.714	-0.278	0.48	0.656	-0.287	0.387	0.662	-0.342	0.246	0.694	-0.341	0.075	0.629	-0.262	0.014	0.654	-0.267	0.834	0.385	-0.353	0.782	0.336	-0.299	0.631	0.306	-0.257	0.518	0.336	-0.258	0.425	0.319	-0.347	0.329	0.268	-0.437	0.149	0.305
1340	6.7	-0.443	0.897	0.558	-0.217	0.838	0.632	-0.255	0.786	0.688	-0.301	0.586	0.714	-0.278	0.48	0.656	-0.287	0.387	0.662	-0.342	0.246	0.694	-0.341	0.075	0.629	-0.262	0.014	0.654	-0.266	0.835	0.386	-0.351	0.782	0.337	-0.296	0.632	0.306	-0.255	0.518	0.335	-0.254	0.425	0.32	-0.342	0.328	0.268	-0.432	0.149	0.304
1341	6.705	-0.442	0.896	0.558	-0.216	0.838	0.633	-0.254	0.787	0.688	-0.301	0.586	0.714	-0.277	0.48	0.656	-0.286	0.387	0.663	-0.342	0.246	0.694	-0.341	0.075	0.629	-0.262	0.014	0.654	-0.264	0.835	0.386	-0.349	0.782	0.337	-0.294	0.632	0.305	-0.252	0.518	0.335	-0.251	0.426	0.32	-0.337	0.327	0.267	-0.427	0.149	0.304
1342	6.71	-0.44	0.896	0.558	-0.214	0.839	0.633	-0.253	0.787	0.689	-0.3	0.586	0.714	-0.276	0.479	0.657	-0.286	0.387	0.663	-0.341	0.246	0.694	-0.341	0.075	0.629	-0.262	0.014	0.654	-0.263	0.835	0.386	-0.347	0.782	0.337	-0.291	0.632	0.306	-0.247	0.519	0.336	-0.247	0.426	0.32	-0.332	0.326	0.267	-0.421	0.148	0.304
1343	6.715	-0.439	0.896	0.559	-0.213	0.839	0.633	-0.252	0.787	0.689	-0.299	0.586	0.714	-0.276	0.479	0.657	-0.285	0.387	0.663	-0.341	0.246	0.694	-0.341	0.075	0.629	-0.262	0.014	0.654	-0.261	0.836	0.386	-0.346	0.783	0.337	-0.289	0.633	0.306	-0.244	0.52	0.336	-0.243	0.426	0.32	-0.327	0.326	0.266	-0.417	0.147	0.303
1344	6.72	-0.438	0.897	0.559	-0.211	0.84	0.633	-0.25	0.788	0.69	-0.299	0.586	0.714	-0.275	0.479	0.657	-0.285	0.386	0.663	-0.341	0.246	0.694	-0.341	0.075	0.629	-0.262	0.014	0.654	-0.259	0.836	0.386	-0.344	0.783	0.337	-0.287	0.633	0.306	-0.241	0.521	0.336	-0.24	0.426	0.32	-0.322	0.325	0.266	-0.412	0.147	0.302
1345	6.725	-0.438	0.897	0.56	-0.21	0.84	0.634	-0.248	0.788	0.691	-0.299	0.586	0.714	-0.275	0.479	0.657	-0.284	0.386	0.663	-0.341	0.246	0.694	-0.341	0.075	0.629	-0.262	0.014	0.654	-0.258	0.836	0.386	-0.343	0.783	0.337	-0.284	0.634	0.306	-0.238	0.522	0.336	-0.237	0.427	0.32	-0.318	0.324	0.266	-0.406	0.146	0.302
1346	6.73	-0.435	0.896	0.56	-0.209	0.84	0.634	-0.249	0.787	0.691	-0.299	0.586	0.715	-0.274	0.479	0.657	-0.284	0.386	0.663	-0.341	0.246	0.694	-0.341	0.075	0.629	-0.262	0.014	0.654	-0.256	0.836	0.386	-0.341	0.783	0.337	-0.281	0.635	0.306	-0.235	0.522	0.337	-0.233	0.427	0.32	-0.313	0.323	0.265	-0.401	0.145	0.301
1347	6.735	-0.433	0.896	0.56	-0.207	0.839	0.634	-0.249	0.786	0.691	-0.298	0.586	0.715	-0.274	0.479	0.657	-0.284	0.386	0.663	-0.341	0.246	0.694	-0.341	0.075	0.629	-0.262	0.014	0.654	-0.254	0.836	0.386	-0.339	0.783	0.337	-0.278	0.635	0.306	-0.232	0.523	0.337	-0.23	0.427	0.32	-0.309	0.323	0.264	-0.397	0.143	0.301
1348	6.74	-0.431	0.896	0.561	-0.206	0.838	0.635	-0.248	0.785	0.692	-0.298	0.586	0.715	-0.273	0.479	0.658	-0.284	0.386	0.663	-0.341	0.246	0.694	-0.341	0.075	0.629	-0.262	0.014	0.654	-0.252	0.836	0.387	-0.337	0.783	0.337	-0.276	0.636	0.306	-0.229	0.523	0.337	-0.227	0.427	0.32	-0.305	0.323	0.264	-0.392	0.142	0.3
1349	6.745	-0.43	0.896	0.561	-0.206	0.838	0.635	-0.247	0.785	0.693	-0.298	0.586	0.715	-0.273	0.479	0.658	-0.284	0.386	0.663	-0.341	0.246	0.694	-0.341	0.075	0.629	-0.262	0.014	0.654	-0.251	0.836	0.387	-0.336	0.783	0.337	-0.273	0.636	0.306	-0.226	0.524	0.337	-0.225	0.427	0.32	-0.301	0.322	0.264	-0.387	0.141	0.299
1350	6.75	-0.428	0.896	0.562	-0.205	0.839	0.636	-0.246	0.785	0.693	-0.298	0.586	0.715	-0.272	0.479	0.658	-0.283	0.386	0.663	-0.341	0.246	0.694	-0.341	0.075	0.628	-0.262	0.014	0.654	-0.25	0.836	0.386	-0.334	0.783	0.337	-0.27	0.636	0.306	-0.224	0.524	0.337	-0.222	0.428	0.32	-0.297	0.322	0.264	-0.381	0.14	0.299
1351	6.755	-0.427	0.896	0.562	-0.204	0.839	0.636	-0.244	0.786	0.693	-0.297	0.586	0.715	-0.272	0.479	0.658	-0.283	0.386	0.663	-0.341	0.246	0.694	-0.341	0.075	0.628	-0.262	0.014	0.654	-0.248	0.837	0.387	-0.332	0.783	0.337	-0.267	0.637	0.306	-0.222	0.525	0.337	-0.219	0.428	0.32	-0.294	0.321	0.264	-0.376	0.138	0.298
1352	6.76	-0.426	0.897	0.562	-0.203	0.839	0.636	-0.242	0.787	0.693	-0.297	0.586	0.714	-0.271	0.479	0.658	-0.283	0.386	0.663	-0.341	0.246	0.694	-0.341	0.076	0.628	-0.262	0.014	0.654	-0.246	0.837	0.387	-0.33	0.783	0.337	-0.264	0.638	0.306	-0.219	0.525	0.337	-0.217	0.429	0.321	-0.29	0.321	0.264	-0.371	0.137	0.298
1353	6.765	-0.425	0.898	0.563	-0.202	0.838	0.636	-0.24	0.788	0.694	-0.297	0.586	0.714	-0.271	0.479	0.658	-0.282	0.386	0.663	-0.341	0.246	0.694	-0.341	0.076	0.628	-0.262	0.014	0.654	-0.244	0.837	0.387	-0.328	0.783	0.337	-0.261	0.638	0.306	-0.216	0.525	0.337	-0.214	0.429	0.321	-0.287	0.321	0.264	-0.365	0.136	0.297
1354	6.77	-0.423	0.897	0.563	-0.199	0.839	0.636	-0.24	0.787	0.694	-0.296	0.586	0.714	-0.271	0.479	0.658	-0.282	0.386	0.664	-0.341	0.246	0.694	-0.341	0.076	0.628	-0.262	0.014	0.654	-0.243	0.837	0.387	-0.327	0.783	0.336	-0.258	0.638	0.306	-0.214	0.525	0.337	-0.212	0.429	0.321	-0.284	0.321	0.264	-0.359	0.135	0.297
1355	6.775	-0.421	0.897	0.563	-0.197	0.839	0.636	-0.238	0.786	0.694	-0.296	0.586	0.714	-0.27	0.479	0.658	-0.282	0.386	0.664	-0.341	0.246	0.694	-0.341	0.076	0.628	-0.262	0.014	0.654	-0.241	0.837	0.387	-0.325	0.784	0.336	-0.255	0.639	0.306	-0.211	0.525	0.337	-0.209	0.429	0.321	-0.281	0.321	0.264	-0.354	0.133	0.297
1356	6.78	-0.419	0.897	0.563	-0.196	0.839	0.635	-0.238	0.786	0.694	-0.295	0.586	0.714	-0.27	0.479	0.658	-0.282	0.386	0.664	-0.341	0.246	0.694	-0.341	0.076	0.628	-0.262	0.014	0.654	-0.24	0.835	0.387	-0.324	0.784	0.336	-0.252	0.639	0.306	-0.21	0.526	0.337	-0.207	0.429	0.321	-0.278	0.32	0.264	-0.349	0.131	0.296
1357	6.785	-0.418	0.897	0.563	-0.195	0.838	0.636	-0.237	0.786	0.694	-0.294	0.586	0.714	-0.27	0.479	0.658	-0.281	0.386	0.664	-0.341	0.246	0.694	-0.341	0.076	0.628	-0.262	0.014	0.654	-0.238	0.836	0.387	-0.322	0.784	0.336	-0.249	0.64	0.306	-0.208	0.526	0.338	-0.205	0.43	0.321	-0.275	0.32	0.263	-0.343	0.13	0.296
1358	6.79	-0.416	0.897	0.562	-0.194	0.838	0.636	-0.236	0.786	0.694	-0.293	0.586	0.714	-0.269	0.479	0.658	-0.281	0.386	0.664	-0.341	0.246	0.694	-0.341	0.076	0.628	-0.262	0.014	0.654	-0.236	0.837	0.387	-0.32	0.784	0.335	-0.247	0.64	0.306	-0.205	0.526	0.338	-0.203	0.43	0.321	-0.272	0.319	0.263	-0.337	0.128	0.295
1359	6.795	-0.415	0.897	0.562	-0.193	0.838	0.636	-0.234	0.786	0.694	-0.293	0.586	0.714	-0.269	0.479	0.658	-0.281	0.386	0.664	-0.34	0.246	0.694	-0.341	0.076	0.628	-0.262	0.014	0.654	-0.235	0.837	0.387	-0.318	0.784	0.336	-0.244	0.64	0.306	-0.203	0.526	0.338	-0.201	0.43	0.321	-0.269	0.319	0.263	-0.332	0.126	0.295
1360	6.8	-0.413	0.897	0.562	-0.191	0.838	0.635	-0.233	0.785	0.694	-0.292	0.586	0.715	-0.268	0.479	0.658	-0.28	0.386	0.664	-0.34	0.246	0.694	-0.341	0.076	0.628	-0.262	0.014	0.654	-0.233	0.838	0.387	-0.316	0.784	0.336	-0.242	0.641	0.305	-0.201	0.526	0.338	-0.198	0.43	0.321	-0.265	0.318	0.263	-0.327	0.125	0.295
1361	6.805	-0.412	0.897	0.562	-0.19	0.839	0.635	-0.231	0.786	0.694	-0.291	0.587	0.715	-0.268	0.479	0.658	-0.28	0.386	0.664	-0.34	0.246	0.693	-0.341	0.076	0.628	-0.262	0.014	0.654	-0.231	0.838	0.387	-0.314	0.784	0.335	-0.24	0.641	0.305	-0.2	0.526	0.338	-0.196	0.43	0.322	-0.262	0.317	0.263	-0.321	0.123	0.295
1362	6.81	-0.413	0.898	0.562	-0.188	0.839	0.634	-0.226	0.788	0.694	-0.29	0.587	0.715	-0.267	0.479	0.658	-0.279	0.386	0.664	-0.34	0.246	0.693	-0.341	0.076	0.628	-0.262	0.014	0.654	-0.229	0.838	0.387	-0.313	0.784	0.335	-0.237	0.641	0.305	-0.197	0.526	0.338	-0.194	0.43	0.322	-0.259	0.316	0.263	-0.315	0.121	0.295
1363	6.815	-0.412	0.898	0.561	-0.187	0.839	0.634	-0.223	0.789	0.693	-0.29	0.587	0.714	-0.267	0.479	0.658	-0.279	0.386	0.664	-0.34	0.246	0.693	-0.341	0.076	0.628	-0.262	0.014	0.654	-0.227	0.837	0.387	-0.311	0.784	0.335	-0.234	0.641	0.305	-0.196	0.526	0.338	-0.192	0.429	0.322	-0.255	0.315	0.263	-0.309	0.12	0.295
1364	6.82	-0.411	0.898	0.561	-0.185	0.839	0.634	-0.221	0.789	0.693	-0.289	0.587	0.714	-0.266	0.478	0.658	-0.279	0.386	0.663	-0.34	0.246	0.693	-0.341	0.076	0.628	-0.262	0.014	0.654	-0.227	0.837	0.387	-0.309	0.784	0.335	-0.233	0.641	0.305	-0.194	0.525	0.338	-0.19	0.429	0.322	-0.252	0.314	0.264	-0.303	0.118	0.295
1365	6.825	-0.409	0.898	0.56	-0.184	0.839	0.634	-0.219	0.789	0.692	-0.288	0.587	0.714	-0.266	0.478	0.658	-0.278	0.386	0.663	-0.34	0.246	0.693	-0.341	0.076	0.628	-0.262	0.014	0.654	-0.225	0.837	0.387	-0.308	0.784	0.335	-0.231	0.641	0.305	-0.193	0.525	0.339	-0.187	0.429	0.322	-0.248	0.313	0.264	-0.296	0.117	0.296
1366	6.83	-0.407	0.898	0.559	-0.183	0.839	0.634	-0.217	0.789	0.692	-0.286	0.587	0.714	-0.265	0.478	0.658	-0.278	0.386	0.663	-0.34	0.246	0.692	-0.341	0.076	0.628	-0.262	0.014	0.654	-0.222	0.837	0.387	-0.305	0.784	0.334	-0.229	0.641	0.305	-0.19	0.525	0.339	-0.185	0.428	0.322	-0.244	0.312	0.264	-0.29	0.115	0.296
1367	6.835	-0.406	0.898	0.559	-0.181	0.839	0.634	-0.216	0.789	0.692	-0.285	0.587	0.713	-0.264	0.478	0.658	-0.277	0.386	0.663	-0.34	0.246	0.692	-0.341	0.076	0.628	-0.261	0.014	0.654	-0.22	0.837	0.386	-0.304	0.784	0.334	-0.226	0.64	0.304	-0.189	0.525	0.339	-0.183	0.428	0.323	-0.241	0.311	0.264	-0.284	0.113	0.296
1368	6.84	-0.404	0.897	0.558	-0.18	0.839	0.634	-0.217	0.788	0.692	-0.284	0.586	0.713	-0.263	0.478	0.657	-0.277	0.386	0.663	-0.34	0.246	0.692	-0.342	0.076	0.628	-0.261	0.014	0.654	-0.219	0.837	0.386	-0.301	0.784	0.334	-0.224	0.64	0.304	-0.188	0.525	0.339	-0.181	0.428	0.323	-0.237	0.31	0.264	-0.278	0.111	0.297
1369	6.845	-0.401	0.897	0.557	-0.178	0.839	0.633	-0.219	0.787	0.692	-0.283	0.586	0.713	-0.263	0.478	0.657	-0.276	0.386	0.663	-0.34	0.246	0.692	-0.342	0.076	0.627	-0.261	0.014	0.654	-0.218	0.837	0.385	-0.299	0.784	0.334	-0.223	0.64	0.304	-0.187	0.524	0.339	-0.179	0.427	0.323	-0.233	0.309	0.265	-0.273	0.11	0.297
1370	6.85	-0.401	0.897	0.556	-0.176	0.839	0.633	-0.213	0.789	0.69	-0.282	0.587	0.713	-0.262	0.478	0.657	-0.276	0.385	0.663	-0.34	0.246	0.691	-0.342	0.076	0.627	-0.261	0.014	0.654	-0.216	0.837	0.385	-0.298	0.784	0.333	-0.222	0.639	0.305	-0.185	0.524	0.34	-0.177	0.427	0.324	-0.23	0.307	0.265	-0.267	0.108	0.298
1371	6.855	-0.4	0.898	0.556	-0.175	0.839	0.633	-0.21	0.789	0.689	-0.281	0.587	0.712	-0.261	0.478	0.657	-0.276	0.386	0.662	-0.34	0.246	0.691	-0.341	0.076	0.627	-0.261	0.014	0.654	-0.213	0.837	0.385	-0.296	0.784	0.333	-0.22	0.638	0.305	-0.183	0.523	0.34	-0.174	0.426	0.324	-0.226	0.306	0.265	-0.261	0.107	0.299
1372	6.86	-0.398	0.897	0.555	-0.174	0.839	0.634	-0.211	0.788	0.689	-0.28	0.587	0.713	-0.261	0.478	0.656	-0.275	0.385	0.662	-0.339	0.246	0.691	-0.341	0.076	0.627	-0.261	0.014	0.654	-0.211	0.837	0.385	-0.294	0.784	0.332	-0.219	0.638	0.304	-0.182	0.523	0.34	-0.172	0.426	0.324	-0.222	0.305	0.266	-0.255	0.105	0.299
1373	6.865	-0.395	0.896	0.553	-0.174	0.839	0.634	-0.215	0.786	0.69	-0.279	0.587	0.713	-0.26	0.478	0.656	-0.275	0.385	0.662	-0.339	0.247	0.691	-0.341	0.076	0.627	-0.261	0.014	0.654	-0.21	0.837	0.385	-0.292	0.784	0.332	-0.218	0.637	0.304	-0.181	0.523	0.34	-0.17	0.426	0.325	-0.219	0.303	0.266	-0.25	0.104	0.3
1374	6.87	-0.393	0.896	0.552	-0.172	0.839	0.634	-0.215	0.785	0.69	-0.277	0.587	0.712	-0.26	0.478	0.656	-0.274	0.385	0.662	-0.339	0.247	0.691	-0.341	0.076	0.627	-0.261	0.014	0.654	-0.208	0.837	0.384	-0.29	0.783	0.331	-0.217	0.637	0.304	-0.179	0.522	0.34	-0.168	0.425	0.325	-0.215	0.302	0.267	-0.244	0.102	0.301
1375	6.875	-0.391	0.895	0.551	-0.17	0.839	0.633	-0.214	0.785	0.69	-0.276	0.587	0.712	-0.259	0.478	0.656	-0.274	0.385	0.662	-0.339	0.247	0.691	-0.341	0.076	0.627	-0.261	0.014	0.654	-0.206	0.837	0.384	-0.288	0.783	0.331	-0.216	0.635	0.304	-0.178	0.521	0.34	-0.166	0.425	0.326	-0.211	0.301	0.267	-0.238	0.101	0.302
1376	6.88	-0.39	0.895	0.551	-0.168	0.839	0.633	-0.213	0.785	0.689	-0.275	0.587	0.712	-0.258	0.478	0.656	-0.273	0.385	0.661	-0.339	0.247	0.691	-0.341	0.076	0.627	-0.261	0.014	0.654	-0.203	0.837	0.384	-0.286	0.783	0.331	-0.215	0.634	0.304	-0.177	0.521	0.341	-0.164	0.424	0.326	-0.208	0.3	0.268	-0.232	0.099	0.303
1377	6.885	-0.388	0.895	0.55	-0.167	0.839	0.633	-0.211	0.784	0.688	-0.274	0.587	0.712	-0.257	0.478	0.655	-0.273	0.385	0.661	-0.339	0.247	0.691	-0.341	0.076	0.627	-0.261	0.014	0.654	-0.201	0.837	0.384	-0.284	0.783	0.33	-0.214	0.634	0.304	-0.175	0.52	0.341	-0.161	0.423	0.326	-0.204	0.299	0.268	-0.227	0.097	0.303
1378	6.89	-0.386	0.895	0.549	-0.166	0.839	0.633	-0.21	0.784	0.688	-0.273	0.587	0.711	-0.256	0.477	0.655	-0.272	0.385	0.661	-0.338	0.247	0.691	-0.341	0.076	0.627	-0.261	0.014	0.654	-0.199	0.837	0.384	-0.282	0.782	0.33	-0.213	0.633	0.304	-0.174	0.519	0.341	-0.159	0.423	0.327	-0.201	0.298	0.269	-0.221	0.096	0.304
1379	6.895	-0.385	0.894	0.548	-0.165	0.839	0.633	-0.21	0.784	0.688	-0.271	0.587	0.711	-0.256	0.477	0.654	-0.272	0.385	0.661	-0.338	0.248	0.69	-0.341	0.076	0.627	-0.261	0.014	0.654	-0.197	0.837	0.383	-0.279	0.782	0.329	-0.212	0.632	0.303	-0.173	0.519	0.342	-0.158	0.422	0.328	-0.197	0.297	0.27	-0.216	0.094	0.305
1380	6.9	-0.383	0.894	0.547	-0.165	0.839	0.633	-0.209	0.784	0.688	-0.27	0.587	0.711	-0.255	0.477	0.654	-0.271	0.385	0.661	-0.338	0.248	0.69	-0.341	0.076	0.627	-0.261	0.014	0.654	-0.195	0.837	0.383	-0.277	0.782	0.329	-0.211	0.63	0.303	-0.171	0.518	0.342	-0.156	0.421	0.329	-0.194	0.296	0.27	-0.211	0.093	0.306
1381	6.905	-0.382	0.894	0.546	-0.164	0.838	0.633	-0.207	0.785	0.687	-0.269	0.587	0.71	-0.255	0.477	0.654	-0.27	0.385	0.661	-0.338	0.248	0.69	-0.341	0.076	0.626	-0.261	0.014	0.654	-0.194	0.836	0.383	-0.276	0.782	0.328	-0.21	0.629	0.303	-0.17	0.517	0.343	-0.154	0.421	0.33	-0.191	0.294	0.271	-0.205	0.092	0.307
1382	6.91	-0.38	0.893	0.545	-0.162	0.838	0.633	-0.206	0.784	0.686	-0.268	0.587	0.71	-0.255	0.477	0.654	-0.27	0.385	0.66	-0.338	0.248	0.69	-0.341	0.076	0.626	-0.261	0.014	0.656	-0.192	0.835	0.382	-0.274	0.782	0.328	-0.21	0.628	0.303	-0.169	0.517	0.343	-0.152	0.42	0.33	-0.187	0.293	0.272	-0.2	0.091	0.308
1383	6.915	-0.379	0.893	0.544	-0.16	0.838	0.632	-0.205	0.784	0.686	-0.267	0.587	0.71	-0.254	0.477	0.654	-0.27	0.385	0.66	-0.338	0.248	0.69	-0.34	0.076	0.626	-0.261	0.015	0.656	-0.19	0.835	0.382	-0.271	0.781	0.327	-0.21	0.628	0.303	-0.167	0.516	0.343	-0.149	0.419	0.331	-0.184	0.292	0.273	-0.196	0.089	0.31
1384	6.92	-0.377	0.893	0.543	-0.159	0.838	0.632	-0.204	0.784	0.686	-0.266	0.587	0.709	-0.253	0.477	0.654	-0.269	0.385	0.66	-0.337	0.248	0.69	-0.34	0.076	0.626	-0.261	0.015	0.656	-0.187	0.835	0.382	-0.269	0.78	0.327	-0.208	0.626	0.303	-0.166	0.515	0.344	-0.147	0.419	0.331	-0.181	0.29	0.274	-0.191	0.088	0.311
1385	6.925	-0.376	0.893	0.542	-0.158	0.837	0.631	-0.204	0.784	0.685	-0.265	0.587	0.709	-0.252	0.477	0.653	-0.269	0.385	0.66	-0.337	0.248	0.69	-0.34	0.076	0.626	-0.261	0.015	0.656	-0.185	0.835	0.381	-0.267	0.78	0.326	-0.207	0.624	0.302	-0.164	0.514	0.344	-0.145	0.418	0.332	-0.178	0.289	0.274	-0.186	0.087	0.312
1386	6.93	-0.374	0.892	0.54	-0.158	0.837	0.631	-0.202	0.784	0.685	-0.263	0.587	0.709	-0.251	0.477	0.653	-0.268	0.385	0.66	-0.337	0.248	0.69	-0.34	0.077	0.626	-0.26	0.015	0.656	-0.183	0.834	0.381	-0.265	0.78	0.326	-0.206	0.623	0.302	-0.163	0.513	0.345	-0.143	0.417	0.333	-0.174	0.288	0.275	-0.181	0.085	0.314
1387	6.935	-0.372	0.892	0.539	-0.156	0.837	0.63	-0.202	0.784	0.684	-0.262	0.587	0.708	-0.249	0.477	0.652	-0.267	0.385	0.66	-0.337	0.248	0.689	-0.34	0.077	0.626	-0.26	0.015	0.656	-0.181	0.834	0.381	-0.263	0.779	0.325	-0.205	0.622	0.302	-0.162	0.513	0.345	-0.142	0.416	0.334	-0.171	0.287	0.276	-0.177	0.084	0.314
1388	6.94	-0.371	0.891	0.538	-0.154	0.837	0.63	-0.201	0.784	0.684	-0.261	0.587	0.708	-0.249	0.477	0.652	-0.267	0.385	0.66	-0.337	0.249	0.689	-0.34	0.077	0.626	-0.26	0.015	0.656	-0.179	0.833	0.381	-0.26	0.778	0.325	-0.204	0.62	0.302	-0.16	0.512	0.345	-0.14	0.415	0.334	-0.169	0.285	0.277	-0.172	0.083	0.316
1389	6.945	-0.369	0.891	0.537	-0.153	0.837	0.629	-0.199	0.784	0.683	-0.26	0.587	0.707	-0.248	0.477	0.652	-0.266	0.384	0.659	-0.337	0.249	0.689	-0.34	0.077	0.626	-0.26	0.015	0.657	-0.177	0.833	0.38	-0.258	0.778	0.324	-0.203	0.619	0.302	-0.159	0.51	0.346	-0.138	0.414	0.335	-0.166	0.284	0.278	-0.168	0.082	0.317
1390	6.95	-0.367	0.891	0.536	-0.151	0.837	0.629	-0.198	0.784	0.683	-0.26	0.587	0.707	-0.247	0.477	0.652	-0.265	0.384	0.659	-0.336	0.249	0.689	-0.34	0.077	0.626	-0.26	0.015	0.657	-0.174	0.833	0.38	-0.256	0.777	0.323	-0.202	0.618	0.302	-0.158	0.51	0.347	-0.137	0.413	0.336	-0.162	0.283	0.279	-0.163	0.081	0.319
1391	6.955	-0.365	0.89	0.534	-0.15	0.837	0.629	-0.196	0.784	0.682	-0.259	0.587	0.707	-0.246	0.477	0.652	-0.264	0.384	0.659	-0.336	0.249	0.688	-0.34	0.077	0.626	-0.26	0.015	0.657	-0.172	0.833	0.379	-0.253	0.777	0.323	-0.2	0.616	0.302	-0.156	0.509	0.347	-0.135	0.412	0.337	-0.159	0.282	0.28	-0.159	0.079	0.32
1392	6.96	-0.364	0.89	0.533	-0.148	0.837	0.628	-0.195	0.784	0.682	-0.258	0.587	0.706	-0.245	0.476	0.651	-0.263	0.384	0.659	-0.335	0.249	0.688	-0.34	0.077	0.626	-0.26	0.015	0.657	-0.169	0.832	0.379	-0.251	0.776	0.322	-0.199	0.615	0.302	-0.155	0.508	0.348	-0.133	0.411	0.338	-0.157	0.281	0.281	-0.155	0.078	0.321
1393	6.965	-0.362	0.889	0.532	-0.146	0.837	0.628	-0.195	0.783	0.681	-0.257	0.587	0.706	-0.244	0.476	0.651	-0.262	0.384	0.658	-0.335	0.249	0.688	-0.34	0.077	0.626	-0.26	0.014	0.657	-0.167	0.832	0.378	-0.249	0.775	0.322	-0.198	0.614	0.303	-0.153	0.507	0.348	-0.13	0.411	0.338	-0.154	0.28	0.282	-0.152	0.078	0.321
1394	6.97	-0.36	0.888	0.53	-0.145	0.837	0.628	-0.193	0.784	0.681	-0.255	0.587	0.705	-0.243	0.475	0.65	-0.261	0.384	0.658	-0.334	0.249	0.687	-0.34	0.077	0.626	-0.26	0.014	0.657	-0.165	0.831	0.378	-0.246	0.775	0.321	-0.196	0.613	0.303	-0.152	0.505	0.349	-0.128	0.41	0.338	-0.151	0.28	0.282	-0.149	0.077	0.322
1395	6.975	-0.359	0.888	0.529	-0.144	0.837	0.627	-0.191	0.784	0.68	-0.255	0.587	0.705	-0.241	0.475	0.65	-0.261	0.384	0.658	-0.334	0.249	0.687	-0.339	0.077	0.626	-0.26	0.014	0.657	-0.162	0.831	0.377	-0.243	0.774	0.32	-0.195	0.612	0.303	-0.151	0.504	0.35	-0.125	0.409	0.339	-0.148	0.279	0.283	-0.148	0.077	0.322
1396	6.98	-0.357	0.888	0.528	-0.143	0.836	0.627	-0.19	0.784	0.68	-0.254	0.587	0.704	-0.24	0.476	0.65	-0.26	0.384	0.657	-0.333	0.25	0.687	-0.339	0.077	0.626	-0.26	0.014	0.657	-0.161	0.83	0.377	-0.241	0.773	0.32	-0.193	0.611	0.303	-0.15	0.504	0.35	-0.123	0.409	0.34	-0.144	0.279	0.283	-0.147	0.077	0.322
1397	6.985	-0.355	0.887	0.526	-0.141	0.836	0.626	-0.189	0.783	0.679	-0.252	0.587	0.704	-0.239	0.476	0.65	-0.259	0.384	0.657	-0.333	0.25	0.687	-0.339	0.077	0.626	-0.26	0.014	0.657	-0.159	0.829	0.377	-0.239	0.773	0.319	-0.191	0.609	0.303	-0.148	0.503	0.351	-0.119	0.409	0.341	-0.141	0.279	0.283	-0.147	0.076	0.322
1398	6.99	-0.354	0.887	0.525	-0.139	0.836	0.625	-0.188	0.784	0.679	-0.251	0.587	0.703	-0.238	0.476	0.649	-0.258	0.385	0.657	-0.332	0.25	0.686	-0.339	0.077	0.626	-0.26	0.014	0.657	-0.156	0.829	0.376	-0.236	0.772	0.318	-0.189	0.608	0.303	-0.146	0.502	0.351	-0.116	0.409	0.342	-0.138	0.279	0.283	-0.148	0.076	0.322
1399	6.995	-0.352	0.886	0.524	-0.138	0.836	0.625	-0.186	0.784	0.678	-0.25	0.587	0.702	-0.236	0.475	0.649	-0.256	0.384	0.656	-0.332	0.25	0.686	-0.339	0.077	0.626	-0.26	0.014	0.657	-0.152	0.829	0.375	-0.233	0.771	0.318	-0.186	0.607	0.303	-0.143	0.502	0.352	-0.112	0.408	0.343	-0.134	0.279	0.284	-0.148	0.076	0.322
1400	7	-0.35	0.886	0.522	-0.136	0.836	0.624	-0.185	0.784	0.678	-0.249	0.587	0.702	-0.235	0.475	0.649	-0.255	0.384	0.656	-0.331	0.251	0.686	-0.339	0.077	0.625	-0.26	0.014	0.657	-0.15	0.829	0.374	-0.231	0.771	0.317	-0.183	0.606	0.303	-0.14	0.501	0.352	-0.11	0.407	0.344	-0.131	0.279	0.284	-0.148	0.075	0.322
1401	7.005	-0.348	0.885	0.521	-0.135	0.836	0.624	-0.183	0.784	0.677	-0.248	0.587	0.702	-0.234	0.475	0.648	-0.254	0.384	0.656	-0.331	0.251	0.686	-0.339	0.078	0.625	-0.26	0.014	0.657	-0.148	0.828	0.374	-0.228	0.77	0.317	-0.18	0.606	0.304	-0.137	0.501	0.352	-0.107	0.407	0.345	-0.128	0.278	0.284	-0.147	0.075	0.322
1402	7.01	-0.346	0.885	0.52	-0.133	0.836	0.623	-0.182	0.784	0.676	-0.247	0.587	0.701	-0.232	0.475	0.648	-0.253	0.384	0.656	-0.33	0.251	0.686	-0.339	0.078	0.625	-0.26	0.014	0.657	-0.145	0.828	0.373	-0.225	0.769	0.316	-0.178	0.606	0.304	-0.133	0.501	0.352	-0.105	0.406	0.345	-0.126	0.277	0.284	-0.146	0.075	0.322
1403	7.015	-0.345	0.884	0.518	-0.132	0.836	0.623	-0.18	0.784	0.676	-0.246	0.587	0.7	-0.231	0.475	0.648	-0.252	0.384	0.656	-0.33	0.252	0.685	-0.339	0.078	0.625	-0.26	0.014	0.657	-0.143	0.828	0.372	-0.222	0.769	0.315	-0.174	0.606	0.303	-0.13	0.501	0.352	-0.103	0.405	0.345	-0.124	0.276	0.285	-0.146	0.074	0.321
1404	7.02	-0.343	0.884	0.517	-0.13	0.836	0.623	-0.179	0.784	0.675	-0.244	0.587	0.7	-0.23	0.475	0.647	-0.251	0.384	0.655	-0.329	0.252	0.685	-0.339	0.078	0.625	-0.26	0.014	0.657	-0.14	0.828	0.371	-0.22	0.768	0.315	-0.171	0.606	0.303	-0.126	0.501	0.352	-0.101	0.405	0.345	-0.123	0.276	0.285	-0.145	0.074	0.321
1405	7.025	-0.341	0.884	0.516	-0.128	0.837	0.622	-0.177	0.784	0.674	-0.243	0.586	0.699	-0.228	0.474	0.647	-0.25	0.384	0.655	-0.329	0.252	0.684	-0.338	0.079	0.625	-0.26	0.014	0.657	-0.137	0.828	0.371	-0.217	0.768	0.314	-0.168	0.607	0.302	-0.123	0.501	0.351	-0.1	0.405	0.345	-0.12	0.275	0.284	-0.144	0.074	0.321
1406	7.03	-0.339	0.884	0.514	-0.126	0.837	0.622	-0.176	0.784	0.674	-0.242	0.586	0.697	-0.227	0.474	0.646	-0.248	0.384	0.655	-0.328	0.253	0.684	-0.338	0.079	0.625	-0.26	0.014	0.657	-0.134	0.827	0.37	-0.214	0.767	0.313	-0.165	0.607	0.301	-0.12	0.502	0.351	-0.099	0.404	0.344	-0.118	0.275	0.284	-0.144	0.074	0.321
1407	7.035	-0.337	0.883	0.513	-0.125	0.837	0.621	-0.174	0.784	0.673	-0.241	0.586	0.697	-0.225	0.474	0.646	-0.247	0.384	0.654	-0.327	0.253	0.684	-0.338	0.08	0.624	-0.26	0.014	0.657	-0.133	0.827	0.37	-0.211	0.767	0.313	-0.162	0.607	0.3	-0.118	0.501	0.35	-0.097	0.404	0.344	-0.116	0.275	0.284	-0.143	0.074	0.321
1408	7.04	-0.335	0.883	0.512	-0.124	0.837	0.62	-0.172	0.785	0.673	-0.24	0.586	0.697	-0.224	0.474	0.645	-0.246	0.385	0.654	-0.326	0.254	0.684	-0.337	0.08	0.624	-0.26	0.015	0.657	-0.131	0.827	0.369	-0.208	0.766	0.312	-0.159	0.607	0.3	-0.117	0.501	0.35	-0.096	0.403	0.343	-0.115	0.274	0.284	-0.143	0.074	0.321
1409	7.045	-0.334	0.883	0.51	-0.123	0.837	0.62	-0.172	0.784	0.672	-0.239	0.586	0.696	-0.223	0.474	0.645	-0.245	0.385	0.654	-0.326	0.254	0.683	-0.337	0.08	0.624	-0.26	0.015	0.657	-0.129	0.827	0.368	-0.206	0.766	0.312	-0.156	0.607	0.299	-0.116	0.501	0.349	-0.095	0.403	0.343	-0.114	0.274	0.283	-0.143	0.074	0.321
1410	7.05	-0.332	0.883	0.509	-0.121	0.837	0.62	-0.171	0.784	0.671	-0.238	0.587	0.696	-0.221	0.474	0.645	-0.244	0.385	0.653	-0.325	0.255	0.683	-0.337	0.08	0.623	-0.26	0.015	0.656	-0.126	0.827	0.368	-0.203	0.766	0.311	-0.154	0.608	0.298	-0.114	0.501	0.349	-0.094	0.403	0.343	-0.113	0.274	0.283	-0.143	0.074	0.321
1411	7.055	-0.33	0.883	0.508	-0.12	0.838	0.619	-0.169	0.785	0.67	-0.237	0.587	0.695	-0.219	0.474	0.644	-0.241	0.384	0.653	-0.324	0.256	0.682	-0.337	0.081	0.623	-0.26	0.015	0.656	-0.123	0.827	0.367	-0.199	0.767	0.31	-0.151	0.608	0.297	-0.112	0.501	0.349	-0.092	0.403	0.343	-0.112	0.273	0.283	-0.143	0.074	0.321
1412	7.06	-0.328	0.883	0.507	-0.117	0.839	0.619	-0.167	0.786	0.669	-0.236	0.587	0.694	-0.218	0.475	0.644	-0.24	0.385	0.652	-0.324	0.256	0.681	-0.337	0.082	0.623	-0.26	0.015	0.656	-0.121	0.827	0.366	-0.197	0.767	0.31	-0.149	0.608	0.297	-0.111	0.501	0.348	-0.091	0.402	0.343	-0.112	0.273	0.283	-0.142	0.074	0.321
1413	7.065	-0.326	0.883	0.506	-0.116	0.839	0.618	-0.167	0.786	0.669	-0.235	0.587	0.693	-0.217	0.475	0.644	-0.239	0.385	0.651	-0.323	0.257	0.681	-0.337	0.083	0.622	-0.26	0.015	0.656	-0.12	0.827	0.366	-0.194	0.767	0.309	-0.146	0.608	0.296	-0.11	0.501	0.348	-0.091	0.402	0.343	-0.112	0.273	0.283	-0.142	0.073	0.321
1414	7.07	-0.324	0.883	0.504	-0.115	0.839	0.618	-0.165	0.787	0.669	-0.234	0.588	0.693	-0.216	0.475	0.643	-0.238	0.386	0.651	-0.322	0.258	0.681	-0.337	0.084	0.621	-0.26	0.016	0.656	-0.117	0.827	0.366	-0.191	0.767	0.308	-0.144	0.608	0.296	-0.109	0.5	0.347	-0.09	0.401	0.342	-0.111	0.272	0.282	-0.142	0.073	0.321
1415	7.075	-0.322	0.883	0.503	-0.114	0.839	0.618	-0.162	0.788	0.668	-0.232	0.588	0.692	-0.214	0.476	0.642	-0.237	0.386	0.651	-0.322	0.259	0.68	-0.337	0.085	0.621	-0.26	0.016	0.656	-0.115	0.828	0.366	-0.188	0.767	0.307	-0.143	0.609	0.295	-0.108	0.5	0.347	-0.089	0.401	0.342	-0.111	0.272	0.282	-0.142	0.073	0.321
1416	7.08	-0.32	0.883	0.502	-0.113	0.839	0.618	-0.16	0.789	0.668	-0.231	0.588	0.691	-0.212	0.476	0.642	-0.235	0.387	0.651	-0.321	0.26	0.68	-0.337	0.086	0.621	-0.261	0.016	0.655	-0.113	0.828	0.365	-0.185	0.767	0.307	-0.142	0.609	0.294	-0.107	0.499	0.346	-0.089	0.401	0.342	-0.111	0.272	0.282	-0.142	0.073	0.321
1417	7.085	-0.318	0.883	0.501	-0.11	0.841	0.617	-0.158	0.789	0.667	-0.23	0.588	0.69	-0.21	0.476	0.641	-0.234	0.388	0.65	-0.32	0.26	0.679	-0.336	0.086	0.621	-0.261	0.016	0.655	-0.111	0.828	0.365	-0.182	0.768	0.306	-0.14	0.609	0.293	-0.107	0.499	0.346	-0.089	0.4	0.341	-0.11	0.272	0.282	-0.142	0.073	0.321
1418	7.09	-0.316	0.884	0.5	-0.108	0.842	0.617	-0.157	0.789	0.667	-0.228	0.589	0.69	-0.209	0.477	0.641	-0.232	0.388	0.65	-0.318	0.261	0.678	-0.335	0.087	0.621	-0.261	0.016	0.655	-0.108	0.829	0.364	-0.18	0.768	0.305	-0.138	0.609	0.293	-0.107	0.499	0.345	-0.089	0.4	0.341	-0.11	0.271	0.282	-0.142	0.073	0.321
1419	7.095	-0.314	0.884	0.499	-0.106	0.843	0.616	-0.158	0.788	0.667	-0.226	0.589	0.689	-0.207	0.477	0.641	-0.23	0.388	0.65	-0.317	0.262	0.678	-0.335	0.088	0.621	-0.261	0.017	0.655	-0.106	0.829	0.364	-0.177	0.769	0.304	-0.137	0.609	0.292	-0.106	0.499	0.345	-0.089	0.4	0.34	-0.11	0.271	0.282	-0.142	0.073	0.321
1420	7.1	-0.312	0.884	0.498	-0.105	0.844	0.616	-0.157	0.788	0.666	-0.225	0.589	0.688	-0.204	0.478	0.64	-0.228	0.389	0.65	-0.316	0.263	0.678	-0.334	0.089	0.621	-0.261	0.017	0.655	-0.103	0.829	0.363	-0.174	0.769	0.303	-0.136	0.609	0.292	-0.107	0.499	0.345	-0.089	0.4	0.34	-0.11	0.271	0.281	-0.142	0.073	0.321
1421	7.105	-0.311	0.885	0.497	-0.104	0.845	0.615	-0.155	0.789	0.665	-0.224	0.59	0.687	-0.202	0.478	0.64	-0.227	0.39	0.649	-0.315	0.265	0.678	-0.334	0.09	0.62	-0.261	0.017	0.655	-0.101	0.83	0.363	-0.171	0.769	0.302	-0.135	0.61	0.292	-0.107	0.499	0.344	-0.09	0.4	0.339	-0.11	0.271	0.281	-0.142	0.073	0.321
1422	7.11	-0.309	0.885	0.495	-0.102	0.846	0.615	-0.154	0.79	0.665	-0.222	0.591	0.687	-0.201	0.478	0.64	-0.225	0.391	0.649	-0.313	0.266	0.678	-0.333	0.091	0.62	-0.261	0.017	0.655	-0.099	0.83	0.363	-0.168	0.77	0.302	-0.135	0.61	0.291	-0.107	0.499	0.344	-0.09	0.4	0.338	-0.11	0.271	0.281	-0.142	0.073	0.321
1423	7.115	-0.307	0.886	0.494	-0.101	0.847	0.614	-0.152	0.791	0.664	-0.22	0.592	0.686	-0.199	0.479	0.64	-0.222	0.391	0.649	-0.312	0.267	0.678	-0.332	0.093	0.62	-0.261	0.017	0.655	-0.098	0.831	0.362	-0.166	0.77	0.301	-0.134	0.611	0.29	-0.107	0.499	0.343	-0.09	0.4	0.338	-0.111	0.271	0.281	-0.142	0.073	0.321
1424	7.12	-0.305	0.886	0.493	-0.099	0.848	0.613	-0.151	0.792	0.664	-0.219	0.592	0.685	-0.197	0.479	0.639	-0.219	0.391	0.649	-0.31	0.268	0.678	-0.331	0.094	0.621	-0.261	0.017	0.655	-0.096	0.831	0.362	-0.164	0.771	0.3	-0.133	0.611	0.289	-0.106	0.499	0.343	-0.09	0.4	0.338	-0.111	0.271	0.28	-0.142	0.073	0.321
1425	7.125	-0.303	0.887	0.492	-0.098	0.848	0.613	-0.149	0.793	0.663	-0.217	0.593	0.685	-0.193	0.48	0.639	-0.216	0.392	0.649	-0.308	0.27	0.678	-0.331	0.095	0.621	-0.261	0.017	0.655	-0.093	0.832	0.361	-0.161	0.771	0.299	-0.132	0.611	0.289	-0.106	0.5	0.342	-0.09	0.4	0.338	-0.111	0.271	0.28	-0.142	0.073	0.321
1426	7.13	-0.301	0.887	0.491	-0.098	0.848	0.613	-0.147	0.793	0.663	-0.215	0.593	0.684	-0.19	0.481	0.639	-0.214	0.392	0.649	-0.306	0.271	0.678	-0.329	0.096	0.621	-0.261	0.018	0.655	-0.092	0.832	0.361	-0.158	0.771	0.298	-0.131	0.611	0.288	-0.106	0.5	0.341	-0.09	0.4	0.337	-0.111	0.271	0.28	-0.142	0.073	0.321
[truncated: 1,488 more rows]
[truncated: 3 more columns]
