# Supplementary material for: Associations between lower-limb muscle activation and knee flexion in post-stroke individuals: A study on the stance-to-swing phases of gait
Source: PLoS One. 2017 Sep 8;12(9):e0183865. doi: 10.1371/journal.pone.0183865 (PMC5590852; doi:10.1371/journal.pone.0183865)
Supplement: S1 Dataset — (ZIP) [file pone.0183865.s001.zip › S1_Dataset/Patient group/10/4/emg.csv]

Frame	Time	EMG Signal 1	EMG Signal 2	EMG Signal 3	EMG Signal 4	EMG Signal 5	EMG Signal 6	EMG Signal 7	EMG Signal 8
0	0	44.169	55.97	-34.158	30.591	54.359	57.316	43.481	55.89
1	0.001	43.421	74.366	-3.644	24.246	51.087	24.645	37.38	123.098
2	0.002	35.914	57.148	4.235	51.291	48.034	10.536	31.652	76.438
3	0.003	31.911	52.128	-24.439	45.575	24.861	20.07	41.206	-47.612
4	0.004	39.545	47.322	63.225	67.392	20.322	35.433	36.28	-66.903
5	0.005	51.454	28.801	49.502	24.693	-12.264	24.483	50.314	74.446
6	0.006	62.604	7.387	-6.582	28.365	15.328	25.532	34.558	53.463
7	0.007	44.345	28.396	1.367	-8.568	-12.43	31.399	20.178	-0.812
8	0.008	39.839	29.312	8.347	-14.778	17.117	27.41	-2.49	44.917
9	0.009	39.394	24.443	47.089	21	19.777	32.171	4.283	173.029
10	0.01	28.322	40.111	81.371	-39.367	14.701	20.941	5.278	83.673
11	0.011	27.532	40.333	72.14	14.468	44.296	17.66	24.872	-29.371
12	0.012	23.894	23.366	36.819	20.116	13.873	11.466	31.719	-161.134
13	0.013	25.342	23.265	29.02	-1.507	16.199	20.011	37.802	29.588
14	0.014	41.163	12.566	43.672	27.221	24.939	19.657	20.1	-48.912
15	0.015	51.796	24.937	16.8	9.18	7.957	28.961	-0.514	19.072
16	0.016	33.462	24.957	-16.827	22.704	3.952	20.32	5.613	80.876
17	0.017	16.528	24.839	10.538	34.722	10.213	4.56	-7.363	21.614
18	0.018	12.612	8.711	42.98	45.612	-21.434	1.229	-19.343	37.532
19	0.019	8.934	12.766	27.85	10.089	23.208	8.556	4.524	-43.407
20	0.02	11.697	33.914	30.333	4.239	28.025	-7.112	20.296	-30.428
21	0.021	5.611	54.141	55.1	65.399	21.48	-21.957	53.52	-44.921
22	0.022	2.679	15.583	91.322	90.793	15.309	-14.504	65.888	-81.816
23	0.023	2.132	29.127	44.424	48.854	9.797	8.098	44.055	57.946
24	0.024	3.587	4.785	0.506	-4.088	21.141	44.681	31.732	229.928
25	0.025	12.848	-17.362	60.207	-52.128	16.428	48.624	13.638	298.365
26	0.026	7.073	-29.958	18.363	38.3	-29.3	24.725	3.325	64.189
27	0.027	-0.771	-14.248	39.225	129.418	-12.091	11.333	-28.812	-277.887
28	0.028	-10.487	12.738	-8.783	92.829	3.428	14.025	-9.046	-142.852
29	0.029	-4.459	22.77	-52.451	-49.229	17.674	-10.701	-28.725	-20.123
30	0.03	-8.616	-2.158	-25.794	-69.383	12.413	-14.682	-19.532	16.447
31	0.031	-9.023	-12.504	-31.815	-17.909	15.708	-7.207	1.515	117.854
32	0.032	-4.534	-10.796	-46.338	-2.927	-3.784	-15.527	-7.571	86.126
33	0.033	5.238	-14.26	-109.787	-18.074	-14.508	-18.582	-15.832	-55.601
34	0.034	-0.406	5.942	-119.583	-32.007	-36.958	-8.633	-14.186	20.438
35	0.035	8.708	-26.076	-96.047	-44.521	-0.528	-15.092	-12.681	43.013
36	0.036	4.138	-22.824	-15.414	30.689	3.986	-3.505	-7.451	21.167
37	0.037	-0.18	2.756	81.519	-78.499	-37.732	-5.645	-13.229	-37.132
38	0.038	-8.305	5.375	146.497	-35.908	-32.747	-4.841	-18.433	-90.144
39	0.039	-9.976	-17.117	110.136	-23.264	-28.141	3.558	-20.325	20.631
40	0.04	-18.539	7.866	55.324	-11.931	3.366	4.264	-24.497	-52.057
41	0.041	-30.903	10.658	5.532	-23.219	7.099	-1.38	-16.613	-65.611
42	0.042	-20.384	13.297	14.093	-13.764	25.592	-10.643	-13.876	-54.081
43	0.043	-19.475	-1.237	38.27	30.57	8.298	-9.834	-23.075	21.465
44	0.044	-10.973	-4.091	1.068	5.881	-7.629	-4.906	-15.02	-67.625
45	0.045	-5.322	-20.637	-73.223	-31.342	-21.971	5.684	-16.236	-32.247
46	0.046	-8.709	-40.047	-83.512	-51.524	-14.602	-1.712	-13.55	-21.686
47	0.047	-11.852	-22.449	-110.565	-45.751	11.019	-13.739	-0.577	7.718
48	0.048	1.116	-10.999	-53.935	37.287	-6.143	6.794	28.271	88.389
49	0.049	10.641	-8.999	-17.153	25.352	15.611	-7.475	-0.906	34.339
50	0.05	-12.319	-22.641	-50.793	-7.247	12.824	-20.369	2.664	-74.258
51	0.051	-21.606	-13.889	-44.885	61.864	-10.398	-4.117	12.726	-2.023
52	0.052	-29.918	-12.284	-50.326	88.597	-13.479	-27.567	15.812	-15.067
53	0.053	-37.445	-19.422	-55.364	31.748	-50.456	-36.876	-9.758	-50.594
54	0.054	-35.097	-25.802	-50.982	-64.614	-45.491	-28.552	0.296	-39.798
55	0.055	-28.667	-17.457	-46.835	-130.39	-22.684	-15.735	-2.816	-49.82
56	0.056	-15.062	-31.37	-5.102	-118.575	-10.342	10.022	-11.141	-22.886
57	0.057	-6.28	-33.281	11.314	-42.747	-14.047	6.716	-23.932	34.129
58	0.058	14.497	-24.509	6.275	-13.216	-10.778	-15.154	-26.277	85.843
59	0.059	17.27	-16.46	29.095	-22.195	-1.521	-52.109	-28.439	39.185
60	0.06	14.823	-17.701	16.731	-14.095	-9.824	-37.005	-22.666	-39.848
61	0.061	-6.204	-16.422	5.585	7.919	23.698	-5.078	-20.94	-50.736
62	0.062	-20.272	-7.999	-4.407	14.547	0.889	-9.139	-6.596	77.272
63	0.063	-27.777	-13.173	17.512	8.666	-3.149	9.652	-0.773	-45.442
64	0.064	-20.778	-10.299	-25.023	-18.935	0.58	40.646	25.576	2.166
65	0.065	-31.393	-4.372	-6.823	-3.763	10.717	11.63	14.376	16.617
66	0.066	-25.562	-11.745	-1.47	-8.181	20.025	0.417	-9.412	-22.702
67	0.067	-23.798	-14.636	-6.549	-4.081	17.367	-9.635	-6.295	-58.155
68	0.068	-15.824	-18.894	-2.078	-0.344	4.641	6.038	-14.626	-90.631
69	0.069	-14.413	-24.488	27.05	-17.362	-6.949	3.355	-12.181	-80.665
70	0.07	-13.2	-16.533	30.809	-20.528	-26.027	-9.372	-9.863	-35.943
71	0.071	-11.987	-9.134	27.53	-12.208	12.548	-11.662	-16.237	-27.756
72	0.072	-15.041	-0.179	-19.537	11.154	-26.085	-22.264	-25.889	38.973
73	0.073	-19.827	5.82	-39.459	20.572	-10.955	-24.17	-13.674	-5.843
74	0.074	-20.54	-3.833	-57.711	0.847	11.93	-40.001	-9.036	34.77
75	0.075	-16.411	-12.729	-52.374	-37.711	24.343	-20.794	-7.703	12.853
76	0.076	-12.848	-6.729	-6.923	-76.487	13.168	-28.32	-11.407	-20.523
77	0.077	-12.202	-1.51	11.203	-41.261	-3.862	-7.221	-7.952	-26.531
78	0.078	-15.049	-16.196	-16.541	0.042	-38.258	-21.336	-2.762	-43.209
79	0.079	-19.843	-22.541	-31.745	49.974	-33.744	-13.739	0.17	32.348
80	0.08	-24.442	-24.43	-9.061	56.431	-29.572	-6.775	-7.752	-87.121
81	0.081	-16.666	-19.188	19.883	13.739	-33.167	-30.221	-19.552	-39.476
82	0.082	-9.282	-11.238	23.533	-2.741	-43.165	-20.931	-24.163	61.701
83	0.083	-12.138	-9.855	20.223	-7.775	-65.002	-12.608	-16.984	48.588
84	0.084	-2.401	9.706	17.082	-21.354	-56.657	-10.117	-23.351	-34.938
85	0.085	1.332	12.449	42.569	-25.465	-28.363	-12.433	-24.469	84.429
86	0.086	0.227	-5.344	32.436	-14.285	-9.55	10.984	-8.344	4.846
87	0.087	-4.946	-16.939	73.243	-17.513	-26.517	7.907	26.747	-9.527
88	0.088	-11.664	-10.503	34.672	-20.645	1.773	-0.387	31.823	-22.762
89	0.089	-24.775	-16.256	-40.855	-17.95	28.129	-7.927	18.317	12.756
90	0.09	-30.538	-24.933	-138.559	-0.168	-23.27	-5.59	-2.381	-41.428
91	0.091	-18.309	-13.831	-151.76	2.07	-30.542	-20.496	-36.463	-90.861
92	0.092	-26.223	-15.108	-187.456	-4.371	-10.525	4.67	-49.989	-10.26
93	0.093	-16.124	-29.356	-89.777	-25.641	7.747	-12.359	-37.577	-21.186
94	0.094	-14.923	-27.386	54.978	-28.264	2.38	-21.674	-18.782	-11.296
95	0.095	-20.875	-18.659	112.663	-4.98	-2.606	-1.942	-15.458	51.168
96	0.096	-19.867	-17.1	60.207	4.34	-25.365	10.833	-12.333	10.521
97	0.097	-18.853	-18.446	12.561	-9.807	12.258	-5.441	7.448	-100.594
98	0.098	-14.547	-12.026	-30.647	-22.553	17.354	-7.605	-0.052	-180.131
99	0.099	-2.307	-8.494	-17.502	-29.447	3.814	-1.778	-11.603	7.86
100	0.1	-4.011	-15.79	-29.326	-35.759	16.214	-10.492	-17.959	33.41
101	0.101	-5.539	-14.79	-40.174	-33.784	-2.519	-8.961	-12.128	10.111
102	0.102	-15.593	-1.572	-30.298	-24.959	14.532	-21.953	-3.389	-10.966
103	0.103	-14.441	4.294	14.431	-1.025	36.415	-23.73	-7.997	8.197
104	0.104	-17.941	-15.012	-42.432	2.279	-0.557	-38.06	-6.64	95.649
105	0.105	-16.982	-22.518	-79.287	-19.684	-5.568	-16.757	-7.79	-111.24
106	0.106	-21.826	-29.439	21.636	22.797	8.043	14.455	-8.949	-26.9
107	0.107	-29.743	-35.792	7.417	28.724	-12.608	2.106	-12.05	-1.394
108	0.108	-22.357	-64.794	20.688	23.284	21.488	-9.123	-13.028	-71.048
109	0.109	-23.272	-52.354	8.973	8.155	-19.701	-5.872	0.135	-92.114
110	0.11	-24.006	-33.504	-23.439	-14.697	-36.092	-2.845	-9.539	119.622
111	0.111	-13.338	-16.392	-33.238	-43.69	-0.857	-11.206	-21.718	203.974
112	0.112	-0.371	11.944	-42.041	-85.148	-23.638	-23.925	-10.667	24.551
113	0.113	8.323	68.725	-33.825	-46.333	-35.993	-21.553	-17.799	1.389
114	0.114	16.233	76.91	3.215	-21.127	-39.609	-6.642	-24.16	-146.935
115	0.115	14.858	25.287	36.693	1.715	-1.825	-0.792	-25.296	-89.263
116	0.116	-4.708	-8.161	-5.945	5.842	-26.907	-9.471	-15.608	-36.788
117	0.117	-30.265	-2.134	-33.751	-12.876	-13.304	-7.895	3.926	10.818
118	0.118	-40.332	-29.768	-69.076	24.897	-9.21	-29.587	46.481	-32.326
119	0.119	-31.036	-24.709	-55.522	50.097	-20.455	-32.686	3.871	-19.187
120	0.12	-22.707	-29.136	7.074	-18.575	-3.487	-24.389	-1.578	-31.062
121	0.121	-15.155	-25.05	51.864	-87.663	-19.213	-31.928	3.409	44.781
122	0.122	-22.11	-13.8	11.328	-60.946	6.338	-6.18	-1.096	74.445
123	0.123	-24.23	-23.828	18.727	-4.062	-10.694	3.86	-5.221	83.469
124	0.124	-22.297	-26.888	-1.169	3.271	11.164	13.1	-8.932	10.102
125	0.125	-24.04	-29.571	-7.176	-3.304	-14.404	21.371	-19.029	19.977
126	0.126	-16.104	-21.998	-12.653	2.697	-4.356	3.539	-22.158	-96.579
127	0.127	-11.844	-24.31	2.423	-13.819	-26.265	-17.595	-30.504	-112.407
128	0.128	-8.174	-17.93	-2.042	1.137	-18.009	-43.146	-53.737	-40.145
129	0.129	-4.691	-15.997	10.312	-3.367	-41.294	-12.182	-38.064	25.656
130	0.13	0.521	-10.796	-16.065	-7.393	-19.466	8.552	-12.529	-33.868
131	0.131	1.469	-15.471	-53.804	-26.177	-5.388	-10.19	-15.84	-66.322
132	0.132	-11.697	-19.755	-48.77	-29.523	7.359	-13.466	-6.574	-16.873
133	0.133	-17.514	-7.95	-44.342	-7.721	5.009	8.426	-9.31	9.895
134	0.134	-19.271	-9.496	-6.864	0.619	-18.429	-11.294	-22.103	1.69
135	0.135	-14.64	-13.75	38.529	-1.903	9.81	-8.762	-29.092	8.992
136	0.136	-18.91	-10.084	56.691	-32.31	-8.943	-15.692	-18.47	-10.692
137	0.137	-25.302	-18.452	-26.455	-19.957	-12.207	-22.038	-4.934	-28.761
138	0.138	-24.151	-19.468	-14.651	6.322	-2.926	-4.63	-3.182	-34.07
139	0.139	-18.945	-16.624	17.733	23.302	-28.443	-6.956	20.632	-18.924
140	0.14	-18.001	-29.83	7.667	70.243	-4.605	3.647	37.648	3.934
141	0.141	-10.11	-31.832	-1.411	23.373	-7.705	-13.798	3.157	16.228
142	0.142	-13.255	-26.663	-25.801	-31.536	0.6	-16.119	-1.365	19.742
143	0.143	-14.256	-6.003	-47.76	-53.572	3.121	7.297	-5.497	-17.996
144	0.144	-15.029	2.274	-81.071	-46.958	-8.476	-8.404	-9.232	-23.028
145	0.145	-7.676	-5.334	-86.846	-41.026	-40.422	-11.142	-5.987	-18.397
146	0.146	-18.52	-12.356	-36.784	-2.426	-26.925	-3.602	-15.317	10.756
147	0.147	-22.77	-14.538	-16.863	-27.578	2.051	-1.284	-12.637	-0.315
148	0.148	-13.86	-16.535	13.518	-4.762	28.295	-33.259	-10.127	-17.363
149	0.149	-5.53	-21.782	41.127	-25.512	24.875	-19.766	-12.447	-14.299
150	0.15	-12.898	-7.458	5.874	-21.895	-9.692	-15.724	-10.325	-22.659
151	0.151	-11.968	-21.004	1.432	-38.925	-14.278	3.024	-12.271	-35.322
152	0.152	-2.355	-19.274	-11.032	-42.013	-10.364	-7.047	-21.001	-28.257
153	0.153	-1.246	-11.366	-14.754	0.537	-14.148	-28.961	-13.09	-21.857
154	0.154	-4.79	-10.081	-59.441	18.69	-24.28	-31.701	-14.49	-16.018
155	0.155	-3.862	-6.445	-29.1	-9.011	-33.727	-44.531	-10.847	10.366
156	0.156	-14.734	-5.319	-1.498	6.006	-14.162	-9.55	-12.07	29.054
157	0.157	-21.925	-0.165	-6.506	28.809	-1.58	15.596	-15.216	12.099
158	0.158	-28.335	-14.957	-2.047	49.493	0.55	20.012	-22.002	15.296
159	0.159	-22.346	-25.699	-6.096	15.397	-18.761	15.901	-17.731	-27.306
160	0.16	-17.134	-27.71	-2.441	-25.8	9.33	4.641	-16.972	-45.54
161	0.161	-18.116	-22.516	-40.268	-97.975	-9.576	-46.873	-17.57	-40.007
162	0.162	-15.61	-14.59	-35.345	-48.706	-12.953	-39.582	-12.943	-14.733
163	0.163	-11.552	-4.525	-12.617	-4.116	-41.325	7.184	-7.545	8.003
164	0.164	-9.646	-0.824	16.311	3.951	-22.68	-11.047	3.232	-21.133
165	0.165	-15.672	9.998	65.427	-33.041	-39.849	-27.514	-4.762	-32.508
166	0.166	-16.48	-0.16	98.89	-26.517	-18.093	-32.547	-6.133	-29.246
167	0.167	-18.46	-17.297	43.878	-8.355	-4.073	-0.659	0.26	-51.164
168	0.168	-20.43	-10.43	-52.554	-13.865	19.06	-4.776	1.42	-20.033
169	0.169	-18.73	-12.639	-92.129	-18.938	34.657	6.391	-1.655	42.486
170	0.17	-15.287	-6.921	-80.414	3.889	3.414	-31.396	7.234	33.673
171	0.171	-21.712	-8.741	-91.303	-0.266	-17.344	-26.396	6.049	-23.267
172	0.172	-20.973	-16.735	-61.741	25.907	-36.163	-3.629	2.935	-30.592
173	0.173	-13.659	-18.134	-52.985	22.523	-12.356	17.022	-11.798	43.46
174	0.174	-14.655	-21.853	-12.496	-24.488	9.516	5.76	-9.707	33.662
175	0.175	-13.902	-27.902	39.008	-44.351	1.216	2.443	-11.682	42.546
176	0.176	-13.148	-11.88	32.246	-1.726	3.718	5.515	-20.439	-63.37
177	0.177	-6.589	-0.309	26.111	81.553	6.054	-8.649	-28.414	-77.939
178	0.178	-16.295	-19.52	9.641	21.967	-21.616	-21.458	-27.083	-12.342
179	0.179	-9.93	-6.792	14.715	-32.259	-25.289	-33.135	-18.211	-24.273
180	0.18	-8.795	-4.494	-17.259	-2.673	-8.243	-26.818	-14.75	-78.555
181	0.181	-14.061	-6.633	-4.983	-11.717	-23.866	-24.926	-19.975	-49.066
182	0.182	-7.332	-24.077	6.121	-20.019	-21.116	-19.73	-15.136	49.416
183	0.183	-9.889	-26.439	23.036	-86.789	-28.588	-8.738	-12.615	115.284
184	0.184	-7.615	-15.816	19.902	-60.073	-12.241	-4.496	-11.847	7.91
185	0.185	-12.505	-10.009	-22.647	-35.688	-14.294	-24.054	-9.902	-150.988
186	0.186	-22.634	-1.278	-114.141	-13.647	-5.889	-11.099	-6.579	-87.509
187	0.187	-24.064	-12.312	-21.956	-7.092	7.708	20.041	-4.787	-68.329
188	0.188	-20.443	-2.261	37.625	-1.077	-8.111	-0.685	-11.693	-15.896
189	0.189	-23.982	-19.335	26.661	26.699	-1.635	18.076	-8.734	31.713
190	0.19	-7.964	-7.791	-42.497	-8.599	-15.111	1.031	-4.409	74.814
191	0.191	3.602	-9.967	-141.143	-77.405	-6.314	-33.435	-5.134	87.934
192	0.192	-15.598	-19.675	-180.748	-47.808	-10.875	-10.641	-8.658	4.446
193	0.193	-33.451	-28.411	-97.374	-56.691	-9.413	-6.617	-1.386	-6.519
194	0.194	-26.536	-11.017	-21.493	32.928	2.545	-10.309	3.412	-134.943
195	0.195	-24.451	-8.724	67.27	68.498	20.101	-13.64	1.05	-30.92
196	0.196	-30.299	-10.878	102.848	-29.275	-0.885	-10.586	-8.642	-83.393
197	0.197	-24.91	-6.251	27.007	-16.171	36.188	3.521	-15.042	-3.883
198	0.198	-19.732	-35.301	36.938	-4.414	61.459	6.022	-28.213	-18.296
199	0.199	4.031	-47.708	10.352	6.457	20.355	-19.744	-26.47	126.41
200	0.2	14.066	-44.062	-30.166	-42.831	25.873	-23.04	-21.836	-8.352
201	0.201	23.319	-27.043	36.717	-33.896	10.846	-32.326	-5.99	-25.862
202	0.202	-2.259	-5.195	10.082	6.764	-21.048	-6.775	0.376	21.611
203	0.203	0.989	25.943	-14.246	28.864	-41.682	-16.82	10.028	7.197
204	0.204	-20.928	-19.934	-6.829	9.005	-0.022	-1.171	-2.176	20.3
205	0.205	-23.705	-25.942	-2.156	27.098	5.453	7.111	15.24	-15.329
206	0.206	-26.282	1.731	-8.644	8.97	20.573	-5.698	-1.008	-69.483
207	0.207	-33.303	6.745	-14.524	-7.395	-2.223	-3.399	-32.926	-59.616
208	0.208	-31.244	2.275	-19.811	-12.354	-14.581	-5.517	-46.447	2.914
209	0.209	-25.507	-1.82	-4.63	-71.929	-33.289	-15.181	-8.886	11.032
210	0.21	-20.335	-20.632	18.224	-63.805	-57.082	-13.396	-13.897	18.306
211	0.211	-15.727	-23.949	22.324	2.975	-53.943	0.956	-18.351	24.747
212	0.212	-11.489	-14.691	11.128	11.823	-34.18	-4.857	-5.983	30.624
213	0.213	5.511	-6.389	7.892	3.726	-21.347	-24.208	20.342	2.926
214	0.214	-1.478	6.38	-20.203	-3.596	-5.05	-26.671	10.304	-52.579
215	0.215	-7.885	13.32	-23.666	29.932	5.644	-33.585	-24.12	-74.58
216	0.216	-17.573	-10.099	-33.498	-0.354	-15.638	-1.615	-28.553	-0.58
217	0.217	-40.417	-13.201	-42.546	27.411	-12.902	2.844	-7.833	9.259
218	0.218	-31.133	-44.385	-22.667	2.336	-15.349	-9.513	-4.132	-53.475
219	0.219	-17.01	-23.686	-4.893	-20.429	-12.937	-13.167	-14.174	-94.24
220	0.22	-9.459	-27.372	6.667	-7.968	-23.499	-16.436	-11.066	16.766
221	0.221	-7.126	-30.659	17.308	-4.154	-29.255	11.859	-13.757	1.065
222	0.222	-9.243	-27.56	46.347	-14.056	-41.441	15.519	-11.23	-70.999
223	0.223	-18.899	-30.268	34.015	-54.797	-43.003	-1.506	-4.262	-31.472
224	0.224	-20.625	-17.479	15.317	-82.472	-32.98	-10.794	-6.424	-19.577
225	0.225	-19.073	-19.796	12.128	-57.289	-13.441	-13.488	-4.527	13.041
226	0.226	-11.925	-9.158	-34.751	-52.816	-21.748	-21.02	-9.78	82.104
227	0.227	-3.062	0.522	-108.573	-23.714	-19.213	-32.61	-24.129	37.288
228	0.228	-11.399	-1.214	-138.075	33.112	-2.962	-17.716	-22.227	29.111
229	0.229	-8.294	-15.554	-39.451	8.786	-17.91	11.266	-6.383	36.51
230	0.23	0.632	-21.357	0.146	90.281	-19.876	-1.154	-4.257	3.092
231	0.231	-2.827	-9.146	-11.606	79.487	6.426	-27.477	-6.193	-88.424
232	0.232	-18.862	-1.189	-0.711	-68.546	-12.388	-17.412	-4.438	-101.527
233	0.233	-16.505	-8.335	-50.035	-47.45	-22.531	-20.507	0.242	-41.733
234	0.234	-14.356	-27.878	-58.953	-28.323	-19.491	-34.621	-21.397	-9.052
235	0.235	-0.791	-42.015	-34.572	-10.873	0.25	-27.06	-37.039	-18.857
236	0.236	0.973	-13.787	-41.951	-26.679	13.024	-20.083	-34.304	-45.628
237	0.237	-19.72	-10.145	-22.104	-40.923	10.676	-17.935	-26.727	-21.31
238	0.238	-16.99	13.627	69.437	-80.326	-12.776	-8.218	-19.742	-28.658
239	0.239	-19.468	29.29	30.014	74.972	-9.742	-6.47	-13.371	32.065
240	0.24	-17.108	-1.896	65.643	96.175	-1.498	1.485	4.043	24.068
241	0.241	-14.926	-14.302	33.058	-38.434	0.928	5.752	39.088	46.288
242	0.242	-12.926	-10.638	-55.922	-90.863	-10.784	2.049	54.2	66.418
243	0.243	-11.14	-0.6	-91.67	-74.983	-42.783	-3.94	3.895	11.566
244	0.244	-19.041	2.48	-15.839	-2.815	-29.294	3.423	-2.685	-10.376
245	0.245	-14.744	-11.629	-25.636	10.441	-16.936	0.531	-20.872	-57.161
246	0.246	-31.745	-24.377	-16.556	46.206	1.842	-12.619	-26.279	-26.681
247	0.247	-15.472	-22.031	-24.523	13.78	18.833	-14.539	-21.256	12.03
248	0.248	-13.33	-19.892	-46.556	-35.486	21.925	-23.21	-25.714	-33.332
249	0.249	-19.099	-14.076	-26.608	-62.155	19.185	-21.628	-13.347	-15.034
250	0.25	-17.28	-19.296	-44.787	-21.52	11.572	-20.268	-2.127	1.617
251	0.251	-18.756	-20.83	-6.137	-14.18	27.767	-5.947	-5.417	26.824
252	0.252	-5.714	-16.547	-1.115	-20.772	-4.237	-23.385	-8.492	-5.062
253	0.253	-3.933	-17.659	-5.619	-14.74	9.212	2.352	-11.18	-25.681
254	0.254	4.039	-18.721	-1.641	-20.115	-3.258	12.419	-18.715	-44.371
255	0.255	-6.01	-21.718	-20.509	-15.083	15.472	3.168	-21.063	-61.317
256	0.256	-20.318	-8.846	-17.311	-19.53	12.153	17.352	-23.189	-14.217
257	0.257	-10.617	-7	-26.697	1.14	21.414	-0.424	-29.003	-47.686
258	0.258	-12.33	-11.547	15.776	35.179	-15.629	-7.393	-20.305	-17.324
259	0.259	-16.937	-10.15	58.279	21.636	9.478	-39.304	-15.665	10.282
260	0.26	-24.05	-19.086	30.546	-24.276	-4.13	-34.808	6.064	45.58
261	0.261	-32.888	-8.314	5.298	-6.133	-8.3	-30.706	15.401	32.395
262	0.262	-17.147	-12.608	-8.383	-22.565	-42.448	-19.479	-4.308	-30.023
263	0.263	-19.219	-18.998	-71.027	12.658	-38.075	-22.787	-17.041	-56.696
264	0.264	-17.212	-0.958	-80.062	-0.897	-25.736	-32.114	-10.01	-81.053
265	0.265	-25.865	-18.701	-55.821	-63.437	0.588	-23.792	-12.102	-73.76
266	0.266	-24.28	-25.612	-48.585	-36.734	-2.721	4.481	-10.159	27.02
267	0.267	-22.88	-19.222	-15.206	-12.381	-30.987	8.187	-15.382	157.305
268	0.268	-19.169	-25.032	51.863	-5.035	-34.654	4.93	-13.81	70.081
269	0.269	-20.283	-23.294	42.888	-11.644	-24.592	8.068	-9.517	54.318
270	0.27	-19.253	-24.808	18.426	-42.091	-27.687	-34.475	-10.645	-162.36
271	0.271	-20.168	-23.416	10.998	-58.603	-7.929	20.511	-9.451	-131.278
272	0.272	-20.893	-24.542	4.345	17.006	-5.392	13.215	-6.328	-46.836
273	0.273	-8.686	-30.503	-1.668	71.124	29.674	19.86	8.419	-21.249
274	0.274	0.022	-18.641	3.745	1.957	4.557	-10.465	10.59	-44.377
275	0.275	11.067	-7.544	-11.432	-7.037	-27.3	-15.81	-2.917	61.573
276	0.276	26.99	-3.233	2.017	-15.225	-31.271	-20.777	-8.103	42.639
277	0.277	3.621	0.479	-18.819	-7.923	-12.382	-7.2	-6.526	-9.567
278	0.278	-24.594	3.976	-45.334	-14.505	-2.233	13.503	-7.868	-25.348
279	0.279	-28.229	-7.809	-42.174	-20.464	-17.748	-5.241	-16.765	-39.654
280	0.28	-24.898	-18.832	-13.889	-15.042	-14.919	-22.199	-13.278	-26.425
281	0.281	-27.928	-23.065	-10.119	0.12	-7.239	-19.031	-25.073	-14.603
282	0.282	-25.157	-24.193	13.767	4.581	23.298	-10.689	-32.985	-47.206
283	0.283	-12.361	-11.01	42.037	-7.909	-5.624	-13.162	-25.79	2.061
284	0.284	-10.025	8.367	7.907	-26.742	-39.582	-10.784	-19.371	-6.843
285	0.285	-16.396	21.145	-14.949	-23.504	-35.029	-21.389	-8.525	1.315
286	0.286	-14.442	23.492	-18.971	-14.228	-5.891	-15.542	-9.909	68.089
287	0.287	-16.163	4.381	-15.256	-11.541	5.507	-13.756	-1.013	23.382
288	0.288	-24.09	-8.347	-25.264	-19.126	8.853	-5.768	16.991	-49.951
289	0.289	-19.829	-10.616	-15.858	-21.507	18.204	-9.969	4.235	-0.591
290	0.29	-18.657	-8.439	3.965	-32.068	9.983	-16.299	-12.009	-9.435
291	0.291	-19.793	-18.084	6.617	-14.597	17.652	-10.236	-14.108	-50.037
292	0.292	-16.665	-12.815	-4.899	20.356	-17.263	-19.856	-12.121	-42.659
293	0.293	-15.652	-23.816	-11.273	35.356	-22.202	-13.429	0.116	-49.234
294	0.294	-11.347	-33.848	-36.439	-5.921	-35.688	-16.86	-4.539	-55.252
295	0.295	0.897	-32.67	-67.369	-44.6	-48.006	-15.838	-14.627	5.679
296	0.296	6.168	-29.178	-46.635	-59.652	-21.616	-14.856	-5.765	46.268
297	0.297	10.841	-13.125	-12.507	-36.756	-24.821	-22.792	-11.798	9.3
298	0.298	-7.897	-29.382	-7.997	9.118	3.501	-17.579	-8.713	2.703
299	0.299	-25.696	-22.99	-37.002	39.454	-7.643	-10.842	-13.564	8.575
300	0.3	-18.74	-17.169	-10.634	0.704	-10.885	-4.861	-11.056	13.947
301	0.301	-20.885	-8.453	-7.295	5.698	-13.949	7.345	-15.134	-1.105
302	0.302	-15.09	-13.068	-4.104	-7.916	-11.186	9.113	-11.675	-5.551
303	0.303	-13.323	-34.664	-1.256	-11.99	-23.96	-5.183	-1.639	-17.917
304	0.304	-11.746	-62.853	6.403	-0.734	-16.973	-22.574	14.21	-14.347
305	0.305	-10.37	-51.578	-0.455	-4.016	-19.073	-29.522	-4.977	-31.561
306	0.306	-19.253	-27.754	-6.743	5.264	-5.502	-14.59	-12.551	-9.796
307	0.307	-22.745	-18.426	-8.604	-25.902	17.358	10.605	-28.83	32.736
308	0.308	-21.792	18.54	-34.864	-46.595	-10.888	-13.204	-30.987	99.809
309	0.309	-20.822	63.962	-31.08	-35.341	-7.264	-35.078	-40.685	-34.539
310	0.31	-26.814	57.923	6.803	-11.526	23.705	-20.977	-31.989	-246.267
311	0.311	-21.21	19.182	32.065	-14.65	19.64	17.513	-14.564	7.493
312	0.312	-10.399	-5.979	9.334	-0.526	30.859	22.931	-12.235	41.556
313	0.313	-15.044	-37.88	-2.98	-8.064	13.767	17.893	-14.381	10.515
314	0.314	-10.775	-41.895	-14.203	-1.055	-14.51	-14.05	-4.729	38.508
315	0.315	-4.374	-30.643	-31.214	-7.412	11.814	-26.433	-6.489	12.873
316	0.316	-20.034	-6.874	-40.42	-13.261	-11.962	-7.66	-1.865	-149.93
317	0.317	-22.147	-3.796	-42.998	-18.532	-21.25	-10.909	-3.231	-128.791
318	0.318	-20.208	-23.51	-25.034	-23.172	-7.161	-26.551	-12.154	-32.482
319	0.319	-18.453	-30.993	-3.764	-10.184	-4.671	-18.188	-15.658	-15.035
320	0.32	-7.407	-28.581	-0.958	-1.455	-20.956	-10.607	-10.451	32.546
321	0.321	-6.039	-22.108	1.612	-3.007	-18.867	-17.601	-7.571	46.666
322	0.322	13.516	-16.242	-33.395	-4.357	-28.545	-23.974	-13.59	7.05
323	0.323	10.817	-28.419	-48.491	-21.34	-19.82	-29.762	-11.289	-4.805
324	0.324	-6.956	-20.528	1.829	-14.3	-27.729	-41.964	-11.876	6.027
325	0.325	-37.317	-10.523	8.417	-7.917	-20.545	-27.724	-9.951	-82.793
326	0.326	-24.897	8.978	2.401	-2.099	-37.632	1.222	-5.917	-47.107
327	0.327	-13.635	23.077	18.842	-17.978	-2.755	21.854	-2.47	28.79
328	0.328	-23.682	5.273	-26.668	-15.856	-48.311	3.039	4.846	58.406
329	0.329	-20.601	-1.679	-57.101	-10.068	-17.975	-13.994	14.484	-4.076
330	0.33	-34.76	-20.839	-62.564	-18.791	-23.429	-23.298	2.641	4.048
331	0.331	-32.275	-18.335	-47.481	-1.39	-18.434	2.185	-11.712	26.083
332	0.332	-11.199	-6.748	21.226	-17.636	4.385	-7.946	-21.424	19.402
333	0.333	-2.89	-17.42	50.843	-24.03	0.337	-17.292	-16.235	1.134
334	0.334	-5.422	-15.485	6.165	-6.633	3.984	-8.992	-11.604	-4.274
335	0.335	-3.13	-34.806	-18.225	-22.906	7.227	-1.432	10.075	0.642
336	0.336	-9.535	-27.221	-10.91	-20.787	-39.874	0.886	-5.58	-12.867
337	0.337	-15.356	-20.21	-4.372	-11.115	47.566	-5.553	-8.274	-8.775
338	0.338	-10.132	-13.811	1.587	-9.373	11.871	-3.666	-10.769	-12.587
339	0.339	-18.072	-8.012	-14.911	-14.037	-20.694	-5.429	-3.77	-16.16
340	0.34	-25.232	-23.897	-40.106	1.782	-30.625	-10.107	-10.145	-19.374
341	0.341	-26.391	-38.837	-35.657	-0.408	-21.796	-5.922	-12.09	-5.111
342	0.342	-32.383	-21.467	-23.273	-10.111	-13.761	-2.303	-10.37	2.624
343	0.343	-29.277	-14.534	-12.073	-11.804	-6.545	-20.366	-11.933	-32.384
344	0.344	-34.105	-3.923	18.855	-19.702	-0.08	-17.927	-7.659	-37.416
345	0.345	-20.935	-9.755	14.768	-23.955	5.818	7.749	-8.804	-42.016
346	0.346	-15.129	-4.526	-11.614	-17.582	0.282	4.39	-14.794	-46.065
347	0.347	-6.422	-9.153	-8.359	-6.767	15.293	7.45	-24.456	-4.396
348	0.348	14.293	-10.474	7.311	3.294	-7.66	15.722	-20.785	45.576
349	0.349	16.975	-14.15	4.581	-10.985	4.631	-2.113	-12.482	-14.982
350	0.35	14.395	-10.653	-8.246	18.083	0.878	-27.852	-0.7	-71.916
351	0.351	2.739	-26.691	-15.241	38.791	-16.204	-24.532	0.833	-20.31
352	0.352	-20.716	-57.084	-47.185	-17.917	-0.595	-33.81	-3.451	-53.745
353	0.353	-23.812	-36.393	-24.358	-42.313	-14.804	-14.087	-12.366	37.755
354	0.354	-15.468	-17.666	-20.293	-20.268	-32.665	-6.559	-11.206	77.165
355	0.355	-23.003	6.072	-23.975	-0.341	-16.463	-27.663	-12.157	-6.271
356	0.356	-11.392	-3.242	-0.195	-6.344	-22.935	-24.935	-13.132	-17.128
357	0.357	-0.764	22.331	2.865	-11.766	-9.472	-7.11	-10.63	-7.314
358	0.358	-18.203	53.332	-11.308	-6.778	9.812	-14.076	-6.593	-16.239
359	0.359	-25.198	24.347	-24.16	-11.289	-23.767	-16.224	-10.093	-24.282
360	0.36	-14.596	5.636	-21.916	-15.399	-28.29	-10.44	-13.402	-46.426
361	0.361	-4.97	-18.124	-45.396	-19.126	-24.235	-19.146	-11.665	-26.857
362	0.362	-13.722	-46.376	-23.568	-36.209	2.05	-4.794	-10.292	-8.788
363	0.363	-24.767	-57.628	-3.911	-33.115	-21.767	-2.836	-13.554	-25.318
364	0.364	-23.407	-19.95	-11.542	-30.448	-24.944	-18.698	-12.369	-10.569
365	0.365	-27.093	15.239	-32.74	-7.261	-22.321	-8.062	-11.184	-24.09
366	0.366	-21.094	-7.632	-52.607	20.95	-4.584	-21.619	-16.968	-19.941
367	0.367	-9.311	-36.675	-39.932	-5.416	6.922	-16.371	-11.341	-16.422
368	0.368	-13.984	-63.018	-9.651	-15.527	-3.785	-27.363	-9.387	-26.629
369	0.369	-15.36	-66.358	27.825	-18.668	5.861	-20.153	-8.794	-4.757
370	0.37	-14.205	-50.766	22.741	-16.001	11.076	-0.556	-5.879	-7.562
371	0.371	-10.72	-19.709	27.123	-23.584	-9.656	2.196	-8.376	-5.091
372	0.372	-13.826	17.753	22.994	-2.532	-23.808	-15.559	-6.037	1.849
373	0.373	-22.731	52.904	4.125	0.12	-11.069	5.558	-10.866	-13.101
374	0.374	-11.906	57.311	-6.051	-2.484	-32.126	31.096	-10.279	-34.42
375	0.375	-19.098	36.59	-3.014	-23.65	10.481	21.021	-7.368	-14.669
376	0.376	-17.996	10.291	-5.762	-9.572	77.709	5.348	-6.973	-7.187
377	0.377	-24.032	-20.632	-8.327	-7.078	15.262	-14.341	-4.637	-28.438
378	0.378	-16.707	-33.003	-10.678	-4.8	-9.041	-32.096	-6.752	-48.234
379	0.379	-3.973	-29.336	-8.616	-11.237	-31.076	-34.408	-12.741	-20.054
380	0.38	-2.269	-26.09	-14.495	-5.494	-24.458	-2.458	-11.951	13.9
381	0.381	-13.34	-16.852	-26.741	-17.762	-31.004	3.18	-14.283	73.298
382	0.382	-14.745	-14.195	-15.739	-3.504	-36.956	-1.218	-12.375	16.295
383	0.383	-3.003	-26.984	-22.87	-5.511	-20.435	-30.218	-19.764	-20.741
384	0.384	4.889	-38.607	-29.207	-21.43	-25.401	-48.971	-22.689	66.581
385	0.385	-13.913	-36.489	-18.354	-19.341	6.637	-31.929	-23.478	-64.782
386	0.386	-16.463	-42.345	-17.001	-13.583	-5.704	15.129	-17.867	-12.328
387	0.387	-28.137	-30.18	-15.839	-15.361	35.911	8.595	-13.051	67.225
388	0.388	-26.074	-22.273	-14.667	-4.349	-2.698	-9.561	-12.499	110.336
389	0.389	-24.196	-15.14	-15.602	17.326	2.379	-4.114	-8.469	-8.298
390	0.39	-22.506	4.377	-30.275	14.227	-2.08	21.044	-3.462	-207.873
391	0.391	-24.098	1.607	-28.131	-5.511	10.28	7.482	4.441	-223.956
392	0.392	-21.223	-7.39	-18.418	-44.02	13.95	3.408	-1.594	-36.274
393	0.393	-19.906	-15.008	-13.133	-27.575	-9.874	14.654	-17.682	-10.901
394	0.394	-16.268	-22.016	-36.856	-32.593	-25.533	-2.345	-20.027	105.421
395	0.395	-3.152	-36.948	-12.915	-37.041	-11.347	0.768	-17.918	-0.47
396	0.396	-4.919	-35.047	-9.696	-24.663	-13.852	-24.742	-12.143	-19.712
397	0.397	-15.971	-29.856	-6.908	-13.468	11.907	-14.638	0.018	-37.277
398	0.398	-5.926	-9.2	5.924	-16.752	8.597	-23.907	11.007	-21.5
399	0.399	8.387	-11.981	8.262	-1.076	-19.671	-38.028	6.72	21.615
400	0.4	-5.177	-14.587	2.874	-7.088	-38.433	-50.801	0.321	34.69
401	0.401	-13.91	15.719	-11.997	-4.367	-21.411	-20.453	3.804	-72.891
402	0.402	-37.756	11.581	-13.904	-11.869	-5.737	0.241	-5.87	-0.783
403	0.403	-47.882	15.146	-22.569	-9.545	-31.296	-11.001	-9.553	12.294
404	0.404	-32.266	11.775	-14.561	-11.732	-21.227	-28.054	-15.563	-23.273
405	0.405	-18.184	-10.132	-7.365	-17.627	6.987	-43.749	-12.478	-34.05
406	0.406	-10.691	-29.878	-6.209	-12.484	10.676	-24.048	-11.522	15.189
407	0.407	-8.415	-27.371	-2.731	-1.491	7.375	9.381	-9.017	6.171
408	0.408	-2.072	-11.087	4.583	-0.172	4.267	4.894	-14.637	-50.85
409	0.409	7.553	-8.934	7.483	0.999	-15.487	-7.507	-12.71	-13.928
410	0.41	5.762	-18.617	15.478	19.007	-43.797	-11.185	-10.78	86.828
411	0.411	1.086	-23.875	1.691	11.455	-25.057	-7.881	-14.846	72.487
412	0.412	-17.708	-19.283	7.65	-23.506	-35.115	-4.768	-19.686	33.02
413	0.413	-35.531	-12.202	-8.101	1.704	5.734	-2.049	-15.043	188.226
414	0.414	-19.293	-29.3	-1.632	-2.694	-10.751	-14.815	-8.476	-129.55
415	0.415	-21.431	-13.064	4.166	-6.724	-5.748	-17.161	-11.027	-174.823
416	0.416	-15.643	-10.925	-22.173	-10.363	7.824	-23.578	-3.684	-51.114
417	0.417	-10.433	-5.14	-10.952	-13.606	-29.718	-33.301	-12.592	-13.51
418	0.418	-15.105	0.036	-21	-16.673	-34.773	-42.063	-13.746	-47.487
419	0.419	-25.215	20.685	-17.875	-8.329	-39.253	-24.682	-14.706	45.437
420	0.42	-21.607	28.968	-3.697	-10.819	-26.891	-8.44	-15.66	17.351
421	0.421	-13.352	11.167	-11.203	-8.488	-15.727	-14.827	-11.382	-8.291
422	0.422	-10.298	-0.402	-8.834	-2.114	-5.728	6.472	-10.594	-31.543
423	0.423	-11.284	-32.231	-2.422	7.583	-46.661	26.227	-7.094	-52.553
424	0.424	-13.793	-45.62	-8.206	-4.589	-30.254	18.71	-9.019	-71.704
425	0.425	-11.459	-57.855	-24.066	-18.889	-45.323	16.43	-9.575	-54.337
426	0.426	-16.298	-54.074	-21.934	-36.293	-31.721	-6.961	-12.057	56.916
427	0.427	-14.343	-23.075	-27.744	-24.648	-10.948	2.304	-11.655	13.743
428	0.428	-12.585	-19.08	-26.007	-13.982	7.761	10.545	-6.822	26.874
429	0.429	-10.059	-0.45	-30.671	-0.416	24.703	-12.751	-10.113	-8.748
430	0.43	-16.42	-10.687	-32.038	1.336	21.488	-22.107	-3.533	67.108
431	0.431	-3.228	-7.75	-25.681	-0.208	13.043	-24.86	-2.752	-21.63
432	0.432	18.069	-27.599	-19.723	-7.379	5.391	-12.109	-3.521	-57.168
433	0.433	-1.665	-35.201	-22.854	-26.922	2.957	-9.779	-10.084	-3.04
434	0.434	-19.445	-28.271	-31.803	-18.587	-29.026	0.881	-10.842	-13.013
435	0.435	-17.09	-4.893	-28.366	-21.073	21.275	-12.705	-10.05	-129.456
436	0.436	-2.169	-14.199	-18.718	-23.356	14.702	-24.92	-6.542	-113.423
437	0.437	-7.958	-5.876	-17.604	-25.484	-3.552	-20.234	-5.925	-41.156
438	0.438	-13.168	-3.315	-28.497	-35.187	1.873	-13.077	-4.138	77.363
439	0.439	-24.175	-0.948	-35.704	-29.982	16.946	6.477	-8.943	93.297
440	0.44	-31.302	9.744	-23.934	-18.937	21.391	9.22	-8.33	50.099
441	0.441	-37.661	23.33	-25.538	-20.284	9.023	1.681	-7.717	63.127
442	0.442	-26.796	11.15	-24.249	-19.153	20.27	-24.078	-13.483	3.393
443	0.443	-16.696	-12.648	-25.468	-30.05	-10.724	-41.11	-15.777	-159.246
444	0.444	-12.975	-15.959	-43.51	-20.006	-39.818	-19.241	-13.815	-89.498
445	0.445	-16.408	-19.067	-30.795	-8.214	1.704	-16.544	-5.078	-25.855
446	0.446	-15.396	-16.368	-9.75	15.572	-14.777	-24.096	-8.53	31.899
447	0.447	-12.486	-8.825	9.926	-8.205	20.436	-7.866	-5.389	14.56
448	0.448	-11.698	2.794	48.39	1.14	-11.482	2.757	-10.173	-1.267
449	0.449	-10.876	9.212	20.67	-1.522	-23.869	-10.813	-16.117	-15.612
450	0.45	-14.28	-4.28	5.521	-4.02	-12.626	1.354	-16.841	24.02
451	0.451	-13.624	-20.131	1.019	-25.142	-29.661	-12.977	-17.386	-11.398
452	0.452	-12.977	-5.196	-28.072	-27.837	-7.772	-11.016	-14.07	-22.136
453	0.453	-15.465	-10.989	-24.464	10.705	-33.28	8.41	-14.641	-51.576
454	0.454	-17.748	-30.315	13.183	49.453	-2.263	5.942	-11.162	-42.678
455	0.455	-12.864	-37.825	38.26	44.474	-31.247	3.612	-10.781	30.832
456	0.456	-10.865	-40.13	42.642	-5.78	-12.396	14.283	-9.608	21.112
457	0.457	-6.735	-50.755	54.974	-12.337	-2.247	8.525	-9.205	30.136
458	0.458	-14.607	-29.441	-1.776	-42.67	7.114	-17.734	-5.704	-43.289
459	0.459	-18.04	-32.111	-58.721	-37.219	9.869	-28.913	-10.53	-13.829
460	0.46	-21.086	-24.505	-110.455	-22.15	-13.345	-32.162	-13.817	-58.498
461	0.461	-20.067	-22.145	-103.937	-72.448	-35.187	-35.208	-9.759	-50.234
462	0.462	-26.021	-11.489	-36.86	-52.505	-21.011	-15.424	-8.416	-13.191
463	0.463	-28.321	-17.282	7.765	-34.331	2.231	-12.859	-1.092	-19.763
464	0.464	-26.371	-19.029	64.587	-6.589	-6.963	-1.194	14.962	-13.56
465	0.465	-16.27	-17.513	42.479	8.508	-43.862	9.478	-6.113	-41.282
466	0.466	-9.064	-10.349	8.937	12.904	-8.577	7.586	-14.406	-36.315
467	0.467	8.017	-3.922	2.853	0.491	14.376	12.827	-16.895	-40.748
468	0.468	15.038	-7.339	8.2	-3.178	2.064	-10.979	-14.544	5.133
469	0.469	25.734	-12.501	3.14	-6.359	-1.548	-21.011	-16.652	60.134
470	0.47	16.092	-23.254	-10.477	9.424	22.339	-17.843	-18.562	97.227
471	0.471	-6.703	-24.54	-22.945	17.74	0.589	-26.118	-13.317	23.385
472	0.472	-28.52	-44.043	-19.325	-0.061	14.857	-38.862	-11.753	-65.375
473	0.473	-48.213	-63.782	-36.387	-2.365	-23.54	-31.839	-10.382	-5.703
474	0.474	-35.41	-56.251	-33.353	-8.746	-84.415	-25.385	-19.269	26.864
475	0.475	-23.776	-35.168	-25.064	-18.423	-59.918	-23.406	-20.419	17.058
476	0.476	-34.398	1.79	-22.56	-20.145	-22.891	2.958	-4.331	8.261
477	0.477	-28.569	57.335	-24.871	-9.044	24.03	29.27	11.964	0.266
478	0.478	-12.667	94.33	-14.198	-7.615	18.175	5.442	1.357	-21.774
479	0.479	-14.757	100.951	-19.965	-6.491	23.734	2.348	-4.41	-1.849
480	0.48	-20.531	70.624	-11.206	-0.481	28.894	5.057	-9.6	-56.759
481	0.481	-8.315	20.732	-9.594	-1.323	6.149	-12.745	-8.004	-4.746
482	0.482	-6.74	-26.039	-8.173	-4.036	10.33	-38.487	-15.123	42.369
483	0.483	-13.864	-44.17	-4.438	-17.023	-23.633	-55.5	-16.265	36.427
484	0.484	-17.534	-38.689	-10.389	-38.195	-46.396	-8.465	-15.141	-46.72
485	0.485	-18.698	-43.656	-15.614	-35.36	-33.962	-1.873	-16.128	-201.975
486	0.486	-15.606	-48.026	-0.929	3.252	15.266	-20.059	-17.104	-53.986
487	0.487	-18.494	-60.338	1.209	19.753	-18.185	7.611	-17.881	3.701
488	0.488	-17.704	-41.478	-8.391	14.804	-24.134	-17.558	-5.679	21.182
489	0.489	-18.466	-31.335	-20.475	-7.948	-29.521	-31.108	-3.922	5.5
490	0.49	-8.972	-9.361	-12.467	-11.928	-44.56	6.461	-2.373	-37.451
491	0.491	-7.799	4.871	-2.303	-0.604	-30.991	11.513	-6.619	2.098
492	0.492	-11.278	-2.589	-3.382	-3.804	14.889	-11.342	-5.446	-33.482
493	0.493	-14.366	9.093	-14.157	-19.377	20.93	-7.347	-16.285	20.632
494	0.494	-15.322	-5.75	-18.378	-21.967	26.35	-11.101	-14.975	10.652
495	0.495	-2.154	-15.358	-6.552	-14.29	-8.886	-14.428	-13.835	-16.046
496	0.496	19.115	-13.537	1.447	-35.255	-22.416	-11.359	-17.319	-24.141
497	0.497	-0.661	-15.011	-14.337	-43.452	-18.332	-3.073	-16.36	-1.988
498	0.498	-23.922	-19.213	-12.09	-30.569	-7.102	-5.604	-11.525	58.638
499	0.499	-39.611	-38.713	-10.008	4.569	-38.133	-7.942	-14.044	-63.411
500	0.5	-42.311	-7.511	-22.085	29.785	-17.484	-18.587	-9.983	-80.731
501	0.501	-34.749	-3.409	-23.557	-11.392	-13.844	-16.623	-2.058	-64.75
502	0.502	-13.621	0.305	-16.338	-27.801	-10.571	-35.94	1.034	-50.434
503	0.503	-21.92	-16.665	-4.51	-32.772	-32.444	-18.141	5.876	94.264
504	0.504	-9.131	-32.292	-6.072	-37.118	-6.924	16.872	-0.12	-79.034
505	0.505	-11.446	-29.54	-13.245	-41.049	-10.229	-18.401	-12.307	-55.912
506	0.506	-9.297	-37.057	-25.055	0.657	-13.364	-14.012	-14.049	7.549
507	0.507	-7.345	-30.041	-26.565	-15.774	-5.049	-1.688	-12.499	142.236
508	0.508	1.376	-23.606	-19.321	-0.668	12.721	1.936	-11.142	124.825
509	0.509	-0.183	-33.207	-7.524	40.563	24.329	-8.162	-2.236	-18.395
510	0.51	-10.267	-17.281	-5.966	1.883	-7.596	-17.439	3.765	-37.476
511	0.511	-13.944	1.905	-7.338	-3.15	-3.127	-9.166	2.792	-20.035
512	0.512	-10.46	4.461	-3.733	-7.694	17.56	-11.737	11.692	-4.197
513	0.513	-15.69	20.797	-19.402	-53.576	-16.533	-14.063	-6.309	-76.37
514	0.514	-18.601	23.024	-34.28	1.451	-3.005	-3.424	-24.113	-89.557
515	0.515	-24.635	1.825	-13.029	38.521	1.043	-16.936	-31.07	-54.009
516	0.516	-22.333	-29.269	-10.373	5.099	-33.073	2.409	-20.439	0.178
517	0.517	-20.4	-41.592	-7.942	-25.299	-19.546	9.901	-26.266	29.817
518	0.518	-22.312	-30.303	-43.053	-97.512	-7.209	-20.519	-17.575	-14.91
519	0.519	-13.389	-33.53	2.378	-67.899	-18.469	-32.951	-19.13	-23.144
520	0.52	-14.531	-17.803	20.538	30.651	-28.559	1.096	-11.971	-15.85
521	0.521	-18.019	-15.067	-7.154	17.534	-31.692	5.512	-5.587	-22.437
522	0.522	-12.831	8.199	-22.266	5.738	-0.558	-6.916	-6.745	-28.337
523	0.523	-2.055	-1.075	9.675	16.534	-4.649	-10.62	-5.774	-22.995
524	0.524	-3.464	-9.375	-19.406	6.64	-8.421	-7.343	-4.803	-28.06
525	0.525	-4.643	-11.858	-38.246	-20.12	22.424	-16.648	-17.964	-32.543
526	0.526	-12.97	-4.833	-41.589	-60.856	10.004	3.078	-27.638	21.53
527	0.527	-20.352	-2.627	-44.714	-38.89	-24.02	15.866	-22.395	58.56
528	0.528	-23.295	-8.331	-36.425	61.814	-10.403	-9.829	-17.728	65.088
529	0.529	-17.313	-9.962	-33.924	18.533	2.034	-26.823	-16.378	-26.547
530	0.53	-15.002	-5.231	-31.647	-73.672	13.236	-29.902	-20.066	-197.496
531	0.531	-11.525	-23.965	-16.773	-109.253	-24.485	-21.557	-14.08	-174.28
532	0.532	-10.933	-31.529	0.62	-76.704	-19.471	-24.076	1.968	16.327
533	0.533	-9.182	-29.253	7.558	-27.431	-5.932	-12.491	36.99	41.908
534	0.534	-14.98	-18.637	39.48	-18.604	-10.089	-10.395	11.825	111.573
535	0.535	-12.648	-12.79	53.016	5.769	1.072	-16.181	-1.718	174.909
536	0.536	-19.235	-14.495	23.966	42.676	18.013	-14.443	-5.775	-37.133
537	0.537	-25.24	-19.154	-32.754	9.161	-22.847	-3.434	-16.985	-9.14
538	0.538	-24.475	-12.019	-57.164	3.144	-6.486	-4.777	-20.261	-34.595
539	0.539	-27.97	-31.619	-20.244	8.523	-21.615	-16.619	-10.944	-57.743
540	0.54	-27.386	-23.415	-26.849	3.435	1.201	-15.08	-19.242	5.785
541	0.541	-18.46	-5.716	-8.673	7.819	-11.21	6.604	-16.707	24.978
542	0.542	-9.548	-8.158	7.784	-4.618	-29.99	22.289	-9.738	42.488
543	0.543	-6.048	-18.967	22.879	-23.467	-19.898	13.958	22.191	-37.087
544	0.544	-2.94	-24.897	18.398	-20.265	-22.947	-3.866	-0.652	-51.481
545	0.545	11.774	-30.252	-10.692	-11.034	-14.627	-10.837	-13.043	-11.976
546	0.546	18.161	-19.362	-14.446	3.063	-27.449	-8.656	-9.38	-23.72
547	0.547	12.358	2.174	-31.557	-9.742	7.557	-14.399	-12.703	-12.932
548	0.548	-13.982	11.338	-34.745	-7.517	32.664	-9.126	-15.836	-42.567
549	0.549	-32.794	8.542	-37.504	24.296	9.786	-32.9	-18.579	-69.25
550	0.55	-36.13	-4.314	-19.698	19.71	-2.721	-42.929	-11.087	-44.917
551	0.551	-45.447	-15.951	-12.681	-1.044	-29.122	-52.205	-13.443	21.817
552	0.552	-31.328	-22.368	-6.234	-19.92	-19.103	-9.617	-15.592	48.519
553	0.553	-23.757	-16.619	22.872	-30.115	-16.02	8.575	-13.673	40.346
554	0.554	-16.781	-21.907	35.304	-33.36	-1.941	25.033	-11.944	47.767
555	0.555	-23.141	-10.949	24.103	-19.36	-4.438	20.012	-7.317	14.192
556	0.556	-17.315	-21.085	-27.352	-1.69	-16.03	15.552	-8.707	-16.238
557	0.557	-12.07	-20.006	-64.346	-4.059	11.615	-5.142	-9.912	-32.647
558	0.558	-1.037	-18.932	-30.933	-23.235	-14.663	-39.175	-8.772	-67.738
559	0.559	0.296	-2.943	-73.559	-25.773	-24.706	-71.085	-11.904	-99.61
560	0.56	-19.299	22.747	-57.145	9.239	-46.492	-8.558	-9.032	-62.135
561	0.561	-16.639	5.702	18.493	44.398	-20.918	0.358	-8.315	3.446
562	0.562	-14.148	-22.549	7.634	-6.003	2.893	-24.001	-7.607	-5.45
563	0.563	-11.831	-41.314	17.477	-52.922	6.028	-16.637	-8.253	18.928
564	0.564	11.576	-31.239	79.933	-59.046	-8.139	-36.574	-8.905	40.851
565	0.565	2.258	-9.375	39.213	-9.201	-0.591	6.029	-8.409	-33.281
566	0.566	-11.898	-6.695	17.104	37.578	-2.942	33.669	-8.883	-43.262
567	0.567	-24.705	-9.267	-2.886	19.28	28.978	8.458	-12.246	1.48
568	0.568	-22.393	-16.301	-33.33	-19.519	-2.911	-5.122	-17.149	91.223
569	0.569	-20.275	-14.198	-49.892	-54.859	-15.246	-34.19	-19.156	55.619
570	0.57	-14.481	-4.508	-65.029	-41.377	3.562	-7.9	-16.318	1.192
571	0.571	-9.254	-20.337	-60.596	-12.392	-27.381	-4.54	-15.025	-147.039
572	0.572	-4.613	-9.678	-64.701	6.295	-14.983	-20.208	-11.769	-41.178
573	0.573	-20.493	-23.228	-15.553	-17.594	11.382	-17.538	-11.424	-21.915
574	0.574	-31.123	-18.041	4.441	-1.996	-5.621	-4.766	-11.86	-4.474
575	0.575	-25.306	-19.642	-1.488	17.656	-40.08	-2.429	-13.078	43.143
576	0.576	-9.411	-12.551	-17.84	10.002	-54.827	-8.214	-13.348	-115.705
577	0.577	5.513	-8.923	-12.738	30.985	-41.311	-18.834	-8.996	-9.731
578	0.578	-4.146	-14.975	-17.141	16.801	-29.004	-32.355	0.98	9.523
579	0.579	-12.858	-20.26	3.546	-21.682	27.684	-16.489	-3.365	-148.037
580	0.58	-20.8	-25.163	-7.72	-104.938	-12.97	-18.66	-7.121	-42.33
581	0.581	-25.069	-27.731	-11.031	-93.293	-5.587	-9.044	-6.027	15.107
582	0.582	-21.402	-35.169	-7.904	4.297	-12.169	-3.817	-17.88	-2.425
583	0.583	-24.891	-49.941	-21.927	-8.923	30.377	-2.27	-16.365	13.548
584	0.584	-25.868	-81.924	-24.35	-68.513	-8.331	-6.506	-20.626	56.777
585	0.585	-11.162	-59.126	-17.271	-14.334	26.892	13.02	-20.07	100.958
586	0.586	-9.029	-4.959	-10.792	-4.461	4.071	10.285	-23.782	8.918
587	0.587	-9.808	4.138	-4.963	-13.346	24.82	-2.489	-17.832	-74.697
588	0.588	-7.872	41.116	0.224	-5.221	-24.343	13.7	-18.848	-42.301
589	0.589	-20.065	88.004	-23.62	-12.59	-30.86	-18.267	-14.05	-32.448
590	0.59	-28.004	69.864	-20.329	-5.977	-24.83	-4.74	-9.826	-41.336
591	0.591	-15.044	64.511	-29.61	-11.873	-19.332	-8.848	-0.96	-49.459
592	0.592	-23.749	69.631	-21.236	4.647	-14.264	-12.531	0.172	31.839
593	0.593	-19.091	19.378	-3.33	-0.337	-27.835	-2.444	-7.204	86.068
594	0.594	-14.813	-0.492	17.857	-23.152	9.668	-18.098	-6.242	-22.548
595	0.595	-2.991	-6.395	31.548	-32.801	14.65	-60.682	-0.264	-65.708
596	0.596	1.677	-11.709	28.935	-36.83	-17.343	-54.707	10.339	26.555
597	0.597	-2.56	-26.726	16.201	19.918	11.636	-27.079	8.929	14.8
598	0.598	-6.239	-58.6	-18.81	44.349	7.953	-12.034	5.181	3.92
599	0.599	-9.752	-62.673	-54.008	66.441	45.715	-16.537	15.958	-25.747
600	0.6	-19.458	-73.949	-85.907	-7.422	20.563	-4.245	-5.765	-34.863
601	0.601	-23.162	-56.991	-73.476	2.513	-11.376	-0.62	-15.077	-26.87
602	0.602	-29.192	-28.81	-62.172	11.451	-32.112	-3.95	-17.793	24.779
603	0.603	-19.512	-32.538	-17.363	19.606	-13.359	5.353	-20.296	18.164
604	0.604	-23.173	-29.249	0.924	-2.423	-44.299	19.507	-22.586	12.134
605	0.605	-19.662	-19.966	-4.416	4.166	-40.214	1.723	-16.174	-4.296
606	0.606	-16.55	-11.667	30.88	-38.401	1.38	-14.56	-10.346	-29.408
607	0.607	-3.753	1.087	53.739	-66.045	-48.537	-16.694	-26.194	-24.961
608	0.608	15.627	-5.881	33.007	-40.853	-14.999	-10.918	-11.271	-12.634
609	0.609	23.211	-29.261	21.813	-17.991	-57.506	-16.161	-9.314	-23.925
610	0.61	6.975	-38.501	11.777	-13.896	-29.821	-17.764	10.054	-61.754
611	0.611	-20.688	-35.737	-3.87	-2.642	-4.652	-19.128	7.559	-56.754
612	0.612	-31.895	-33.174	-1.081	-5.877	-18.166	-7.325	5.262	-24.835
613	0.613	-28.583	-26.181	6.532	-2.765	19.441	0.554	-9.611	37.667
614	0.614	-12.891	-15.529	13.563	5.54	-5.647	-18.254	-11.518	82.39
615	0.615	-15.576	-13.548	-1.245	-2.001	17.242	20.217	-9.743	25.492
616	0.616	-8.017	-11.761	4.589	5.007	-20.284	36.678	-11.253	-56.031
617	0.617	-24.269	-3.775	2.863	-26.855	-45.431	11.538	-18.381	-110.248
618	0.618	-22.154	-22.501	17.155	-40.346	-31.841	-11.285	-4.025	-21.425
619	0.619	-12.488	-45.686	-11.919	-36.249	-19.446	-23.657	-9.799	157.69
620	0.62	-24.691	-42.564	-24.322	20.474	-8.212	-72.828	-8.021	80.989
621	0.621	-20.038	-11.378	-28.006	28.64	1.881	-12.28	-25.404	-81.738
622	0.622	-9.955	17.652	-58.94	6.625	-1.194	12.071	-18.39	-145.416
623	0.623	-24.265	28.88	-79.606	0.065	7.161	-24.941	-11.96	-49.393
624	0.624	-22.322	25.585	-90.783	-5.934	30.423	-31.554	-6.108	-32.058
625	0.625	-34.514	28.707	-100.812	-11.317	58.715	-37.545	-0.842	-47.929
626	0.626	-32.965	8.999	-53.762	-26.337	24.665	-21.094	10.23	-62.2
627	0.627	-28.689	6.521	-20.28	-39.821	29.16	-16.052	3.109	-22.807
628	0.628	-9.116	4.19	46.89	-35.669	-16.652	-11.59	4.307	60.617
629	0.629	-0.764	2.058	55.803	-16.871	-10.605	9.131	-3.966	71.493
630	0.63	1.774	-7.61	31.483	20.834	-38.184	20.38	-15.734	22.034
631	0.631	-0.558	4.595	-5.441	-4.405	-33.089	-24.329	-23.635	-22.658
632	0.632	-6.976	-16.071	-52.273	-27.296	-1.09	-18.332	-22.248	-46.973
633	0.633	-5.079	-18.747	-34.096	-39.644	-13.436	-23.752	-25.896	-9.968
634	0.634	-17.292	-16.221	-28.701	-5.57	-17.017	11.476	-29.34	23.526
635	0.635	-18.842	-23.256	-13.586	-1.146	-20.254	7.034	-28.345	5.27
636	0.636	-14.56	-38.307	9.264	2.938	-29.474	-13.617	-15.541	55.102
637	0.637	-20.91	-44.239	13.341	-15.803	-15.29	43.103	-20.73	-5.549
638	0.638	-14.86	-60.237	2.138	-12.461	-53.757	2.457	-22.228	-95.103
639	0.639	-11.723	-58.194	-1.143	-46.805	-26.055	-19.608	-15.034	-106.793
640	0.64	-6.862	-48.518	-10.452	-97.039	-41.149	0.305	-13.87	-30.918
641	0.641	-9.377	-43.299	-30.206	-50.142	-9.181	-17.874	-12.69	117.17
642	0.642	-11.684	-19.486	-53.432	-31.898	28.372	-34.337	-9.546	-73.384
643	0.643	-16.518	-22.695	-31.521	-15.404	43.521	-39.367	-2.73	-47.769
644	0.644	-14.574	-44.44	-74.018	-10.323	39.113	-25.798	-8.707	-70.916
645	0.645	-12.823	-41.662	-43.555	-5.839	43.26	-13.394	-1.329	-134.419
646	0.646	-14.165	-3.158	6.412	-1.755	16.97	5.397	13.395	-38.253
647	0.647	-6.803	24.474	12.927	-13.002	-0.05	2.109	19.796	49.281
648	0.648	-7.767	69.891	6.743	4.013	-15.688	5.222	6.255	33.419
649	0.649	-18.601	75.846	1.092	-5.276	-24.027	19.37	-5.924	134.476
650	0.65	-17.244	59.361	5.966	-13.575	-21.48	-19.081	-16.945	68.628
651	0.651	-13.579	34.169	-16.987	-6.081	-19.17	-24.456	-27.033	8.92
652	0.652	-24.434	2.228	-29.434	-8.391	-12.828	-29.441	-35.964	19.701
653	0.653	-23.088	-35.283	-3.122	-14.74	-41.94	-24.955	-39.472	-9.843
654	0.654	-24.257	-30.222	6.982	10.432	-21.247	-12.518	-23.427	-54.474
655	0.655	-15.932	-7.355	-8.665	20.483	5.049	13.836	-11.842	-95.112
656	0.656	-16.896	-19.671	-5.992	11.196	-25.913	-17.125	-9.739	-58.154
657	0.657	-15.931	-30.774	11.802	2.796	-38.296	-13.028	-7.825	-11.354
658	0.658	-16.691	-54.45	-4.459	-4.855	-57.103	-39.331	-6.11	-17.371
659	0.659	-6.028	-45.072	-23.652	-7.206	-5.609	-15.52	-1.479	-0.902
660	0.66	-16.063	-30.902	-0.476	16.119	-12.98	0.127	-2.831	-5.883
661	0.661	-17.216	-38.442	8.743	6.764	-6.407	-2.564	-6.5	26.134
662	0.662	-18.39	-36.12	0.381	-7.467	-12.34	20.688	-7.654	5.481
663	0.663	-11.05	-25.48	-2.158	-10.055	-17.734	5.049	-6.685	-5.794
664	0.664	-6.224	-39.032	0.132	-21.735	-12.656	-3.209	-9.608	11.271
665	0.665	-8.742	-16.195	2.191	-6.892	19.274	-15.967	-12.137	-10.54
666	0.666	-16.099	-19.257	-15.347	-5.037	15.233	-8.961	-6.543	-24.635
667	0.667	-9.332	-16.496	0.766	-17.302	3.967	-28.085	-10.061	-6.913
668	0.668	-8.595	-13.83	-9.985	-25.346	0.643	-35.679	-8.153	-42.132
669	0.669	-7.87	-2.022	-35.221	-29.715	-8.684	-24.108	-9.895	-97.678
670	0.67	-18.74	0.335	-38.592	-23.436	-11.382	7.799	-5.064	-45.858
671	0.671	-23.414	6.407	-47.954	-5.465	-24.157	12.219	-12.423	55.031
672	0.672	-13.36	8.333	-39.706	22.753	-17.195	8.199	-5.687	98.127
673	0.673	-22.263	0.413	-1.262	11.461	-2.341	-2.985	-8.236	32.289
674	0.674	-18.795	-21.371	15.118	-12.399	-15.899	-26.782	-4.194	-27.214
675	0.675	-11.456	-24.68	10.032	-34.306	-14.189	-17.503	-6.135	-37.989
676	0.676	-14.374	-22.202	5.538	-31.599	-38.008	-25.858	-5.549	-28.143
677	0.677	-13.603	16.049	-6.831	-39.16	-20.995	-28.398	-2.63	-19.227
678	0.678	-25.776	-0.596	-10.45	-4.144	0.803	-30.746	-8.437	-27.215
679	0.679	-23.996	-15.834	-41.299	10.916	-2.035	-20.097	-6.118	-4.945
680	0.68	-3.256	-20.364	-28.809	-2.675	-9.663	5.095	-8.06	-11.394
681	0.681	10.903	-41.157	-2.44	1.398	-7.442	8.428	-8.653	-17.474
682	0.682	13.438	-30.007	7.618	-2.302	7.369	5.349	-15.246	-12.155
683	0.683	-7.656	-13.089	-1.726	0.921	-13.972	-2.975	-19.508	13.038
684	0.684	-21.779	33.821	-38.725	-8.45	-11.346	-10.541	-10.611	81.804
685	0.685	-29.327	107.649	-23.647	-5.767	-3.881	-36.26	-11.776	91.75
686	0.686	-36.3	97.675	-19.172	-13.284	-15.571	-5.283	-16.996	-24.755
687	0.687	-42.68	70.869	-23.173	-38.973	3.476	-1.217	-19.873	-167.96
688	0.688	-29.139	30.134	-11.916	-69.911	-19.83	2.523	-6.678	-148.822
689	0.689	-20.426	-36.717	-8.66	-49.21	1.984	-7.531	18.531	-26.335
690	0.69	-6.099	-63.489	-11.789	-22.966	-17.823	-23.22	1.558	-42.068
691	0.691	-8.019	-87.924	-25.95	-19.751	10.394	-3.477	-20.25	-56.205
692	0.692	-6.259	-139.624	-49.198	-4.12	-23.66	-16.237	-17.48	9.876
693	0.693	-7.798	-186.457	-58.446	-18.257	-19.171	-23.208	-9.871	21.658
694	0.694	-6.438	-119.309	-38.562	-20.742	-23.218	-25.337	-12.139	10.875
695	0.695	-5.276	-38.633	0.053	-13.758	18.365	-42.751	-5.732	-18.568
696	0.696	-4.111	-6.107	61.116	18.159	1.945	-7.728	-3.837	-9.583
697	0.697	-9.325	3.846	118.128	41.03	-3.087	7.366	-5.577	14.893
698	0.698	-16.093	-22.764	96.123	20.394	28.774	11.82	-19.856	-21.888
699	0.699	-18.626	-14.528	-4.668	-5.868	-0.35	-25.696	-14.031	25.123
700	0.7	-13.081	-7.093	-47.793	-9.101	3.245	-0.528	-5.296	55.753
701	0.701	-11.19	-0.468	-60.915	-56.106	-0.126	-5.014	-9.913	17.173
702	0.702	-19.924	-6.453	-72.654	-62.641	15.479	-0.972	-14.145	-48.37
703	0.703	-11.607	-1.069	-61.774	-32.206	-27.111	-12.208	-17.806	-57.135
704	0.704	-21.297	3.87	-32.116	-26.742	-33.152	4.818	-9.463	-0.086
705	0.705	-17.634	-19.072	12.645	-31.728	-38.623	7.897	-4.191	-7.434
706	0.706	-9.308	-48.21	4.57	9.534	-3.439	-29.066	-5.108	-1.049
707	0.707	-16.652	-37.116	-2.723	14.979	-7.926	-13.995	-11.039	-7.033
708	0.708	-11.807	-6.298	-9.25	-20.214	-20.361	-0.441	-10.206	-23.339
709	0.709	-21.487	14.223	-15.23	48.514	-16.727	20.302	-20.981	-48.37
710	0.71	-22.637	32.835	-9.81	18.927	0.287	-21.27	-12.992	-80.22
711	0.711	-23.787	36.023	-45.011	45.663	-40.524	-26.68	-17.208	-25.943
712	0.712	-24.736	32.829	-49.431	5.015	-12.85	-21.68	-16.018	85.193
713	0.713	-17.954	30.051	-28.71	-2.362	-7.832	-35.24	-10.002	37.575
714	0.714	-11.937	22.472	5.361	-8.949	5.688	-6.258	-15.212	23.194
715	0.715	-12.709	-12.558	28.212	-2.967	-6.684	-2.645	-8.411	-16.259
716	0.716	-6.152	-27.589	40.6	-8.386	12.164	0.623	3.048	19.499
717	0.717	5.23	-96.239	-1.024	-3.359	-11.585	35.106	-7.926	73.839
718	0.718	13.151	-125.796	-17.469	-7.801	4.134	3.219	-17.969	-14.879
719	0.719	0.164	-134.641	-32.559	-3.737	-26.983	-17.432	-14.291	-26.605
720	0.72	-12.044	-126.455	-37.016	-30.061	-6.22	-36.216	-13.123	-37.432
721	0.721	-23.104	-15.317	-24.631	-19.982	-2.513	-39.539	2.968	-47.272
722	0.722	-21.784	127.965	-35.865	-16.864	21.312	-17.666	5.326	-73.868
723	0.723	-18.145	185.728	-25.821	-30.948	-13.108	-14.952	-1.013	-81.873
724	0.724	-14.712	203.247	-22.726	-43.694	9.708	-2.153	-10.642	-15.043
725	0.725	-19.976	155.719	-14.389	-64.782	-2.663	14.13	-15.804	47.464
726	0.726	-22.89	112.636	-11.86	-50.663	-36.698	16.278	-17.305	6.806
727	0.727	-32.553	20.587	-14.161	-43.106	4.513	14.388	-10.124	-59.947
728	0.728	-28.874	-38.926	-16.266	-8.075	9.971	-11.93	-8.942	-51.027
729	0.729	-18.06	-93.042	-14.317	17.129	-25.207	-23.159	-12.403	5.877
730	0.73	-19.446	-83.101	1.528	-5.653	-20.723	-26.452	-13.352	116.99
731	0.731	-13.056	-74.123	12.131	-1.554	-16.622	-35.736	-14.315	69.377
732	0.732	-7.029	-49.678	17.897	17.269	-20.254	-10.202	-13.545	-60.669
733	0.733	-12.238	-42.264	16.145	20.609	-3.179	-0.173	-9.482	-43.247
734	0.734	-17.078	-48.781	5.113	-1.233	-6.249	-9.543	-7.545	-27.354
735	0.735	-12.836	-42.697	-16.604	-43.842	-8.883	-12.347	-9.471	15.863
736	0.736	-18.472	-47.976	-32.308	-49.855	14.401	-20.026	-12.369	29.057
737	0.737	-11.935	-42.828	-6.789	-33.415	-1.181	-31.733	-19.353	-6.639
738	0.738	-14.489	-47.213	30.915	1.811	-43.661	-21.148	-26.142	-61.003
739	0.739	-15.292	-43.093	15.809	33.78	-1.051	-15.314	-20.156	-149.947
740	0.74	-18.802	-31.821	2.245	4.784	-28.671	-13.571	-17.854	-90.356
741	0.741	-23.439	-34.975	-18.465	23.586	-33.675	-30.997	-14.399	-57.872
742	0.742	-16.857	-31.737	-75.181	6.591	-29.172	-19.335	-9.811	50.675
743	0.743	-16.099	-23.403	-115.857	-15.239	-8.432	-17.174	-0.958	7.576
744	0.744	-10.532	-15.993	-78.903	-1.087	10.411	-3.643	18.556	-84.505
745	0.745	-12.497	-37.185	-32.025	22.17	-41.035	12.206	61.09	-24.925
746	0.746	-19.861	-56.966	-1.554	-24.814	-33.637	14.296	18.463	50.948
747	0.747	-9.036	-44.267	37.263	-58.249	13.207	0.736	-20.308	21.306
748	0.748	3.916	-28.033	32.329	-27.807	19.234	-22.07	-15.35	-5.493
749	0.749	30.2	-17.377	18.756	-33.211	2.855	-0.205	-28.979	-13.746
750	0.75	3.844	-15.349	6.266	-8.081	7.899	2.504	-33.127	8.202
751	0.751	-13.216	-17.038	-35.463	-21.653	3.454	-10.268	-29.512	1.401
752	0.752	-35.088	-2.735	-19.127	-25.758	-34.07	-17.247	-19.507	-53.781
753	0.753	-20.968	18.443	-4.147	-22.122	-18.965	-15.163	-16.474	-75.962
754	0.754	-18.456	32.451	-8.686	-5.128	12.938	6.064	-19.258	25.006
755	0.755	-25.417	45.184	-21.12	-2.039	16.959	3.286	-11.781	155.11
756	0.756	-27.535	42.938	-24.823	-4.785	-9.372	-4.348	-23.46	-2.434
757	0.757	-21.699	40.878	-7.833	-17.591	0.711	-25.527	-12.881	-65.936
758	0.758	-12.992	50.51	1.398	-19.949	-8.567	-56.681	-14.899	-46.828
759	0.759	-17.702	31.111	-1.371	-17.887	11.195	-27.71	-6.284	5.575
760	0.76	-25.003	-7.43	-3.965	-8.2	-27.318	6.191	-1.745	-10.368
761	0.761	-28.804	-12.935	-11.006	7.628	0.344	28.724	2.415	32.685
762	0.762	-18.052	-28.196	-8.979	5.479	5.342	15.998	5.994	45.811
763	0.763	-19.46	-42.002	-10.986	-11.985	9.781	19.281	2.407	57.621
764	0.764	-5.164	-63.014	-16.227	-9.723	-19.292	15.591	-13.75	-18.298
765	0.765	8.389	-82.137	-8.293	-11.929	-45.597	-31.801	-25.458	-126.92
766	0.766	6.624	-58.769	-9.642	-6.198	-28.59	-65.542	-31.941	-112.679
767	0.767	-10.806	-43.433	-16.032	-25.607	-25.468	-71.509	-2.991	-46.917
768	0.768	-8.491	-35.481	-24.41	-18.103	-22.743	-65.84	9.302	-35.137
769	0.769	-14.851	-22.98	-27.58	-11.183	-35.501	10.113	-2.033	-2.73
770	0.77	-12.923	-16.007	-24.73	-17.606	-9.788	42.959	-19.164	26.793
771	0.771	-11.199	-26.495	-15.054	-7.99	-7.489	0.584	-28.56	17.856
772	0.772	-3.296	-39.824	4.508	-9.775	-4.2	-9.227	-31.367	9.623
773	0.773	-1.964	-48.279	12.829	-11.382	42.876	-35.924	-28.936	-12.594
774	0.774	-10.889	-37.031	0.026	-12.787	-3.964	-44.03	-36.006	-6.277
775	0.775	-28.887	-23.895	-11.676	-11.686	-9.952	-21.966	-21.202	-0.495
776	0.776	-46.68	-11.63	-26.604	-17.725	6.465	-41.809	-0.025	-17.061
777	0.777	-30.421	-3.74	-36.278	-10.396	-18.728	0.91	-2.843	-12.03
778	0.778	-15.52	-2.543	-27.556	-17.178	-5.201	6.498	-10.492	-7.632
779	0.779	-5.835	-11.636	-13.224	-16.357	-1.179	11.709	-8.271	-11.777
780	0.78	-21.705	-15.323	11.945	-12.22	-12.476	16.266	-0.629	5.79
781	0.781	-32.371	-10.272	22.027	-23.02	-15.794	20.383	1.397	-12.931
782	0.782	-23.895	3.338	-6.186	-24.541	-6.517	24.089	-8.378	-9.638
783	0.783	-25.903	12.163	-24.907	-2.802	-9.196	41.209	-13.697	-12.759
784	0.784	-20.724	15.602	-14.769	31.706	-42.691	32.004	-12.222	-10.058
785	0.785	-16.099	-0.515	-11.604	8.875	-19.865	34.724	-10.951	-7.707
786	0.786	-0.265	-16.815	-8.853	-3.611	-48.898	16.929	0.777	-5.623
787	0.787	-6.688	-14.731	-6.315	-29.995	-30.12	-18.12	-3.955	-16.371
788	0.788	-0.888	-43.798	-17.863	-60.947	7.598	-83.79	0.215	-18.431
789	0.789	0.846	-72.869	-11.377	-23.344	2.474	-57.121	14.462	4.305
790	0.79	-19.88	-129.603	-26.4	3.843	6.91	-49.026	-3.012	1.013
791	0.791	-17.186	-105.225	-24.417	-1.153	2.777	-71.139	-0.735	-13.208
792	0.792	-4.418	5.866	-15.675	3.327	-8.517	-51.298	-7.168	-31.073
793	0.793	11.855	117.152	-30.013	-0.76	-32.352	-8.765	-16.883	-14.712
794	0.794	-7.288	131.504	-47.465	-12.001	2.074	-3.321	-11.704	17.225
795	0.795	-25.064	118.378	-45.125	-15.264	15.63	1.686	-3.805	-42.389
796	0.796	-22.732	130.202	-25.889	0.457	19.69	6.105	3.354	-1.664
797	0.797	-24.848	54.36	2.468	-7.846	-6.614	-22.948	2.149	50.16
798	0.798	-11.266	-14.714	51.76	-0.327	-23.582	3.349	-6.241	30.275
799	0.799	-12.968	-77.211	18.406	6.623	-1.687	-27.638	-3.189	36.215
800	0.8	-14.489	-36.53	0.298	-4.02	1.045	-6.921	-17.945	108.343
801	0.801	-33.282	15.197	-5.048	-21.391	-16.739	-3.233	-24.371	39.225
802	0.802	-30.799	62.107	0.034	-14.388	-0.493	20.571	-22.464	-95.105
803	0.803	-23.881	43.965	-4.317	9.07	-2.643	17.426	-13.77	-268.359
804	0.804	-34.558	-39.203	-8.286	-12.743	7.002	25.649	-12.225	-105.64
805	0.805	-28.781	-146.492	3.014	7.063	-19.31	28.048	-13.576	-42.085
806	0.806	-34.033	-131.991	-0.214	24.924	-15.646	-7.143	-17.225	-22.781
807	0.807	-10.238	-13.393	2.943	13.374	-12.404	-62.888	-8.872	-5.415
808	0.808	41.249	2.573	-5.321	2.792	-28.083	3.617	-1.475	-21.338
809	0.809	78.224	-11.678	2.266	-22.295	-2.539	84.042	-2.407	-7.039
810	0.81	44.752	27.803	-0.036	-12.145	14.47	138.04	-4.867	6.148
811	0.811	2.17	63.343	-2.144	-21.336	-1.279	128.078	-8.885	-5.636
812	0.812	-25.512	95.786	-23.416	-35.372	1.445	136.959	-4.013	26.91
813	0.813	-40.594	85.82	-43.138	-27.754	24.703	96.275	-9.98	17.066
814	0.814	-54.127	76.838	-25.313	-16.09	-22.322	59.241	-12.261	-9.634
815	0.815	-25.073	84.926	-18.305	-13.906	-2.42	-41.678	-8.747	-17.845
816	0.816	-28.702	-26.186	-11.841	-31.239	-32.843	-258.56	-16.063	-25.36
817	0.817	-25.358	-42.043	-5.987	-33.48	-38.269	-351.587	-15.055	-5.502
818	0.818	-47.175	-114.18	-4.227	-27.096	-23.14	-323.72	-7.034	-11.474
819	0.819	-27.398	-285.202	-28.025	-29.027	-9.558	-298.416	-12.161	-27.9
820	0.82	-24.875	-308.418	-58.976	-20.294	2.849	-135.865	-5.303	-63.072
821	0.821	-17.883	-202.684	-46.569	-18.693	-15.878	12.131	-4.468	5.694
822	0.822	-19.982	-106.625	-27.771	0.15	-39.638	69.534	-16.599	35.353
823	0.823	-14.142	-54.232	9.99	-12.556	-17.726	51.855	-7.826	116.093
824	0.824	-26.287	-38.322	55.459	-5.541	-14.938	67.466	-18.787	105.268
825	0.825	-34.182	-23.914	0.475	-24.649	8.275	-4.881	-8.674	36.2
826	0.826	-21.213	15.724	-21.584	-11.839	-13.569	-44.432	-9.77	-98.087
827	0.827	-19.468	27.715	-28.19	-9.493	6.177	-56.38	-8.523	-78.923
828	0.828	-17.893	17.027	-22.229	-24.357	18.932	-67.32	-7.486	-26.47
829	0.829	0.901	7.271	-16.833	-26.251	11.973	1.753	-10.331	-10.588
830	0.83	13.684	16.238	-11.828	-14.013	-19.945	46.44	-6.026	-24.9
831	0.831	25.274	8.126	-25.395	-2.941	-24.406	54.435	-8.289	-38.035
832	0.832	44.429	0.755	-29.482	-21.672	-53.411	17.346	-10.155	-97.63
833	0.833	5.956	-5.838	-48.311	-19.116	3.296	23.738	-20.156	-65.093
834	0.834	-21.651	12.385	-45.095	6.68	-4.811	66.067	-7.118	82.995
835	0.835	-6.466	17.851	-29.477	58.227	-12.161	49.423	-12.272	146.514
836	0.836	-10.823	22.918	-15.403	21.297	-5.566	54.289	-4.278	11.846
837	0.837	-31.438	27.386	-23.002	-25.517	0.447	67.569	-5.573	-5.528
838	0.838	-27.695	31.479	-25.387	-31.518	28.191	38.304	-17.322	-53.111
839	0.839	-17.568	27.753	-14.787	-36.964	-6.961	26.955	-18.819	-9.948
840	0.84	-20.607	17.594	-5.157	-11.814	15.965	30.484	-20.117	-23.091
841	0.841	-28.901	8.176	-6.967	1.764	11.991	40.181	-11.176	-11.282
842	0.842	-36.407	10.785	3.974	22.488	-14.264	-2.108	-9.984	-65.489
843	0.843	-29.383	-2.018	8.141	-3.816	-4.159	-56.897	1.853	-16.162
844	0.844	-31.447	0.353	9.196	-27.611	-19.817	-5.017	3.431	-60.861
845	0.845	-13.987	-1.757	0.734	-24.526	-39.528	1.66	-6.591	-68.948
846	0.846	-20.929	-11.428	-0.363	-32.844	-36.982	-16.475	-10.219	-61.613
847	0.847	-27.289	7.911	-9.346	-4.584	-34.61	-32.873	-16.168	-1.02
848	0.848	-21.459	20.585	-17.68	14.178	-2.677	-47.945	-23.48	55.937
849	0.849	1.425	-0.696	-1.583	-2.828	-16.229	-52.317	-20.548	33.903
850	0.85	10.771	-15.046	-8.564	-18.46	-12.17	-48.129	-18.008	13.986
851	0.851	2.5	-32.986	-19.28	-15.684	6.599	-44.137	-13.935	-4.144
852	0.852	0.022	-2.675	-40.629	-18.183	-10.453	-6.014	-9.096	-20.627
853	0.853	-2.253	1.361	-20.906	-20.527	11.371	29.683	-11.02	-25.782
854	0.854	-4.334	-55.397	-8.178	-14.186	-2.814	43.771	-12.746	-39.528
855	0.855	-10.107	-96.15	-5.931	-4.575	9.891	56.683	-20.661	-18.836
856	0.856	-22.273	-74.266	-8.141	-13.34	12.165	60.825	-24.134	7.538
857	0.857	-26.915	-27.553	5.265	-21.32	-19.801	71.276	-16.764	-30.155
858	0.858	-19.739	-9.357	17.334	-25.636	-24.318	43.365	-7.846	-25.048
859	0.859	-18.531	18.329	18.758	-29.326	4.65	-13.025	-13.823	-20.542
860	0.86	-10.136	33.436	5.696	-25.858	15.853	-69.586	-1.99	-24.546
861	0.861	-9.124	19.947	-3.107	-9.81	-35.662	-106.262	9.067	-5.714
862	0.862	-15.914	24.089	-7.841	1.767	-43.059	-86.135	7.732	-2.375
863	0.863	-16.732	-2.157	-15.09	-0.406	-9.654	-55.521	-6.57	6.99
864	0.864	-14.453	-39.861	-34.737	-2.366	-3.668	-38.91	-8.483	15.359
865	0.865	-25.327	-44.861	-54.539	-28.709	-9.131	-33.772	-17.173	12.843
866	0.866	-33.269	-40.387	-26.323	-17.491	-14.241	-38.206	-15.603	-22.184
867	0.867	-40.449	-44.544	-7.587	33.959	-37.177	24.176	-25.647	-37.256
868	0.868	-20.939	-33.401	-4.325	26.601	-24.87	68.72	-24.466	-14.311
869	0.869	-1.241	17.981	-13.656	6.674	-13.71	76.76	-18.443	-10.134
870	0.87	-14.024	114.144	-16.417	-23.713	-10.454	98.767	-8.759	-6.462
871	0.871	-16.356	74.489	-13.963	-29.122	-7.351	52.024	-9.909	-9.807
872	0.872	-14.215	-8.901	-2.385	-24.057	-4.666	21.743	-8.731	-12.765
873	0.873	-23.886	-84.615	16.775	-10.496	-7.23	-5.842	-5.622	-9.98
874	0.874	-22.134	-94.269	4.042	-14.625	23.094	-81.487	9.106	-12.362
875	0.875	-1.441	-120.726	-30.926	-3.406	-14.477	-114.005	6.989	-9.933
876	0.876	-9.778	-112.327	-15.841	-0.151	10.679	-44.94	1.209	-7.79
877	0.877	-12.295	-60.342	-11.449	-9.423	6.185	-35.883	6.46	-5.962
878	0.878	3.959	-26.571	-15.601	-17.697	-6.249	-92.561	4.936	-7.782
879	0.879	14.592	4.083	-4.465	-20.202	-9.979	-70.391	9.218	-9.321
880	0.88	20.415	32.006	-1.218	-13.213	0.051	30.587	-2.559	-10.617
881	0.881	-5.878	47.344	-4.287	-19.53	-28.27	16.416	-13.549	-14.28
882	0.882	-32.162	34.032	-6.936	-17.51	-2.03	56.004	-17.774	-20.393
883	0.883	-49.145	-11.626	-9.378	-15.695	-19.127	91.729	-26.64	-30.23
884	0.884	-52.244	-29.638	-16.327	-7.732	-22.235	16.041	-23.128	-26.613
885	0.885	-43.958	-34.877	-18.447	-6.324	-8.151	-13.333	-11.269	-10.927
886	0.886	-26.177	-29.675	-20.314	-9.91	-20.951	49.359	-6.578	-21.468
887	0.887	-9.943	-33.955	-11.523	-11.049	-42.067	-7.362	-10.788	-11.651
888	0.888	-7.854	12.075	-35.251	-5.868	-10.932	-118.432	-7.061	4.31
889	0.889	-5.958	30.417	-25.114	8.769	-31.661	-325.429	-8.182	6.409
890	0.89	-0.765	25.123	-15.743	-10.438	-28.014	-353.64	-11.231	8.341
891	0.891	-11.846	30.251	4.08	-7.881	-11.029	-174.405	-6.35	10.126
892	0.892	-16.144	43.878	6.669	-10.094	-1.784	-11.824	-14.235	-0.855
893	0.893	-15.019	23.247	4.436	-12.161	0.814	8.982	-19.405	-10.915
894	0.894	-13.889	12.068	19.428	-6.329	13.548	104.818	-22.25	-19.772
895	0.895	-12.956	-25.648	9.834	-22.201	11.191	121.976	-21.419	-11.475
896	0.896	-10.061	-30.661	-16.419	-11.616	-12.235	105.827	-17.314	-10.546
897	0.897	-9.299	-35.1	-50.416	-9.719	3.435	91.182	-13.789	-15.381
898	0.898	-18.221	-14.367	-54.816	-32.536	-4.909	51.342	-10.459	-14.543
899	0.899	-26.548	-17.993	-42.389	-41.787	7.881	-8.55	-6.359	-10.39
900	0.9	-21.304	-41.772	-8.285	-61.451	0.979	-128.19	-4.96	-13.836
901	0.901	-20.312	-44.857	-21.784	-22.822	-1.1	-144.441	-1.612	-3.72
902	0.902	-21.078	-47.562	-50.773	15.996	24.125	-159.131	-8.131	-19.533
903	0.903	-13.716	-39.981	-24.427	41.243	20.909	-172.525	-5.176	-34.402
904	0.904	-6.939	-42.284	-0.566	27.765	24.091	-112.885	-7.655	-20.834
905	0.905	2.73	-31.682	8.766	23.743	-18.403	-36.955	-2.01	-15.609
906	0.906	14.52	-25.935	45.765	12.494	-24.334	12.32	-9.918	8.229
907	0.907	12.949	-20.714	20.641	2.482	3.36	21.279	-4.671	-8.75
908	0.908	8.651	-9.638	7.137	-44.482	-11.723	94.652	-7.547	-5.64
909	0.909	-10.936	-16.704	-13.514	-51.007	-25.266	104.393	-15.445	-2.914
910	0.91	-30.705	-22.935	-17.139	-32.794	-4.548	130.744	-16.379	-0.369
911	0.911	-17.946	-19.265	-20.396	-16.333	-15.725	138.416	-13.42	-7.305
912	0.912	-15.618	-7.315	-29.673	-11.254	8.067	56.407	-10.833	-13.646
913	0.913	-21.982	0.695	-21.342	-15.664	-32.756	45.162	-16.406	-7.799
914	0.914	-27.777	-18.135	-28.877	-3.257	-38.148	34.959	-14.453	4.44
915	0.915	-22.525	-15.751	-31.199	-14.451	7.379	25.624	-12.509	-6.529
916	0.916	-11.48	0.406	-20.583	-4.363	1.404	17.166	-14.252	-28.14
917	0.917	4.378	-6.056	-18.668	-19.993	-15.052	39.394	-11.745	-75.137
918	0.918	-6.29	-19.698	-2.803	-17.201	-10.034	59.782	-7.308	-68.56
919	0.919	-15.976	6.536	-9.187	-4.409	-23.581	90.548	0.417	22.969
920	0.92	-14.244	25.291	-11.123	-6.739	-44.284	95.911	-0.536	36.116
921	0.921	-25.283	-5.628	-12.85	-21.668	-25.499	151.289	-7.288	-71.302
922	0.922	-21.054	-9.735	-17.488	7.336	-15.389	128.885	-11.523	0.871
923	0.923	-19.902	-13.555	-18.797	53.197	12.912	95.142	-10.72	-12.312
924	0.924	-9.085	-23.82	-9.844	-1.77	-13.349	64.613	-10.098	-24.138
925	0.925	-13.354	-27.086	1.021	5.57	-16.564	-18.536	-13.351	-13.306
926	0.926	-14.495	-35.561	22.692	-27.908	-0.867	-197.359	-12.738	-3.401
927	0.927	-13.323	-17.867	38.397	-46.102	13.263	-222.664	-10.2	5.521
928	0.928	-8.099	-20.232	35.717	-18.438	15.758	-106.22	-9.79	-18.85
929	0.929	-20.855	-18.11	-2.788	-23.47	-14.649	-84.902	-13.85	-40.934
930	0.93	-26.07	-16.153	-52.7	-46.324	-10.614	-65.466	-19.681	-7.451
931	0.931	-30.706	-24.826	-72.625	-42.267	0.587	-47.672	-12.354	84.102
932	0.932	-34.986	-13.769	-66.623	-38.6	-23.251	-95.025	-15.302	70.954
933	0.933	-26.125	-3.713	-16.689	6.106	-20.131	-137.931	-12.858	11.313
934	0.934	-17.847	-0.103	3.247	0.093	-0.405	-150.691	-20.29	43.726
935	0.935	-14.784	-3.659	-27.127	-5.307	-18.244	-114.604	-15.528	-25.41
936	0.936	-19.638	-13.436	-21.684	9.759	-15.958	-103.416	-9.597	-159.692
937	0.937	-15.364	-17.222	-16.634	23.245	-9.574	25.208	-11.977	-101.999
938	0.938	-9.729	-16.151	-12.163	35.587	3.926	77.887	-11.449	-14.537
939	0.939	-6.231	-10.963	-8.1	9.225	-18.922	62.175	-14.788	1.294
940	0.94	3.846	-8.069	-4.425	-42.273	9.272	47.834	-8.251	-41.946
941	0.941	-9.121	-10.617	-1.148	-79.253	-1.998	34.8	-5.779	-28.866
942	0.942	-14.37	-14.744	-10.437	-18.714	28.967	70.77	-9.886	-17.092
943	0.943	-9.758	-5.317	-13.141	-10.644	-25.208	60.461	-5.096	-6.324
944	0.944	-5.552	6.4	-10.644	-3.345	-32.576	11.7	-7.076	23.21
945	0.945	-14.54	-1.654	-8.336	43.432	-52.51	21.266	-4.215	32.006
946	0.946	-15.772	-8.944	-10.49	12.961	-34.317	29.996	-7.738	7.537
947	0.947	-12.716	-12.762	-8.613	-14.8	-6.653	37.84	-11.07	0.115
948	0.948	-17.581	-30.9	-6.965	-19.931	-11.698	-35.699	-9.943	6.61
949	0.949	-21.874	-28.522	0.878	-61.256	-52.96	-65.093	-11.914	12.529
950	0.95	-22.682	-26.32	-12.162	-89.034	-25.319	69.427	-17.756	-26.23
951	0.951	-17.869	-28.581	-13.937	-63.986	-20.301	50.468	-15.469	-41.379
952	0.952	-22.537	-26.75	-12.422	-32.144	-33.903	-36.644	-4.66	-27.861
953	0.953	-20.837	-14.62	-19.624	-11.5	-21.544	-211.23	3.237	-15.52
954	0.954	-13.915	-3.664	-0.104	14.792	-25.294	-187.753	1.858	-4.37
955	0.955	-12.984	-8.038	2.592	66.212	-1.546	-39.384	-1.837	-14.496
956	0.956	-13.785	-22.449	-4.985	-15.34	32.81	-135.56	-0.694	-11.466
957	0.957	-1.615	-20.568	-7.31	-26.283	9.907	-83.103	-1.68	-8.76
958	0.958	3.565	-46.94	-18.01	-16.51	13.9	28.196	-6.529	-6.266
959	0.959	-7.527	-73.305	-20.008	10.056	25.052	158.333	-10.8	-13.288
960	0.96	-14.785	-83.426	-18.344	18.047	-5.949	175.777	-23.016	-15.459
961	0.961	-29.212	-55.229	-10.5	-4.133	6.438	191.851	-28.262	-13.57
962	0.962	-42.827	1.424	-14.836	2.349	-12.394	91.249	-7.582	-11.897
963	0.963	-27.001	74.733	-21.33	8.254	4.605	52.068	-4.894	-13.467
964	0.964	-33.436	84.572	-20.32	-8.3	-11.112	135.608	-2.403	-26.463
965	0.965	-23.801	39.805	-4.378	-23.486	2.934	37.97	-4.744	-31.725
966	0.966	-4.489	15.382	11.817	-28.062	19.952	-335.863	1.624	-27.147
967	0.967	3.031	22.76	5.367	-24.09	7.192	-427.991	-4.196	-5.543
968	0.968	5.346	16.217	-4.344	9.88	4.882	-248.999	-2.469	16.23
969	0.969	11.685	-14.156	-13.099	5.328	7.006	135.459	-23.176	13.435
970	0.97	-5.786	-19.537	-27.477	-7.143	-2.696	190.271	-20.455	5.877
971	0.971	5.777	-4.401	-17.854	-10.911	-29.039	239.979	-22.96	-1.102
972	0.972	-13.435	0.04	-40.729	-21.079	-25.392	103.641	-25.279	0.95
973	0.973	-10.962	-4.049	-31.479	-11.857	-35.457	-20.332	-31.664	-4.821
974	0.974	-17.951	-22.856	-23.179	-9.184	-26.109	-208.327	-18.114	-20.682
975	0.975	-28.61	-32.953	-20.656	-16.83	-11.955	-242.622	-19.666	-49.128
976	0.976	-26.699	-36.086	-32.251	-14.617	16.307	-149.968	-17.932	-29.96
977	0.977	-18.427	-36.721	-25.83	-16.882	19.982	-9.335	-16.39	-22.389
978	0.978	-23.701	-34.054	-8.385	-30.568	2.956	-86.31	-6.325	3.372
979	0.979	-15.819	-36.608	-10.714	-14.815	-0.143	-63.183	13.227	-20.44
980	0.98	-17.246	-34.315	-4.378	-17.038	-2.886	-42.231	-0.896	-29.76
981	0.981	-16.125	-27.974	-6.388	-19.064	-15.707	53.652	1.631	-27.043
982	0.982	-17.317	-22.215	-11.678	-24.369	-41.454	70.62	17.91	6.517
983	0.983	-20.454	-13.526	-13.253	-10.103	-17.615	-41.147	11.539	47.801
984	0.984	-21.453	-21.455	-23.251	-31.407	-1.89	-142.712	9.622	-2.14
985	0.985	-20.698	0.222	-31.453	7.454	6.52	-24.762	7.896	-48.964
986	0.986	-28.056	9.5	-22.415	21.543	-31.964	54.535	-3.127	-43.045
987	0.987	-19.161	-10.267	-13.973	-1.679	-4.23	68.809	-13.181	-4.526
988	0.988	-13.153	-23.082	-10.781	-4.771	-9.254	55.734	-14.326	20.549
989	0.989	-14.1	-39.359	0.156	-18.892	13.618	91.259	-20.306	43.387
990	0.99	-3.238	-28.711	13.221	-36.699	1.171	15.163	-19.321	22.68
991	0.991	1.066	-7.447	8.102	-15.654	-25.216	5.075	-16.399	-26.503
992	0.992	-0.045	-15.784	-2.816	-1.608	-28.476	-3.961	-17.144	-6.571
993	0.993	10.846	-13.265	7.349	-9.179	-6.528	-44.497	-19.448	-12.535
994	0.994	29.668	-1.618	3.762	-6.848	-14.827	-51.509	-19.998	3.935
995	0.995	6.484	-20.7	-4.493	3.819	-22.358	-17.7	-16.687	-11.118
996	0.996	-21.754	-7.815	-1.339	5.812	-29.296	25.244	-7.759	-24.632
997	0.997	-32.996	-5.361	5.494	11.049	-14.344	53.146	-11.417	-12.223
998	0.998	-29.743	9.727	4.793	-6.379	-0.725	118.986	-7.915	-15.881
999	0.999	-32.856	-7.486	2.543	-8.722	-2.429	38.519	-4.802	-32.903
1000	1	-30.135	-9.618	-6.85	-10.889	-26.221	-37.155	-7.693	-29.792
1001	1.001	-27.578	-24.423	-18.565	2.615	4.777	-145.556	-11.953	-38.121
1002	1.002	-11.254	-45.672	-26.398	0.863	-7.599	-102.34	-9.623	-30.579
1003	1.003	-4.825	-14.569	-13.297	-22.913	18.733	16.03	-19.083	-9.461
1004	1.004	-10.594	22.907	-7.941	-19.556	-4.99	159.034	-22.731	-6.715
1005	1.005	-15.77	7.777	3.225	-16.363	-8.024	255.035	-16.714	0.862
1006	1.006	-17.278	-15.114	-6.744	-7.906	-27.731	202.507	-19.798	-34.162
1007	1.007	-7.159	-11.108	5.098	-25.661	0.56	122.597	-18.821	-29.112
1008	1.008	-5.91	-7.474	-9.235	-18.668	-10.69	50.277	-16.3	2.852
1009	1.009	5.044	-4.229	-15.011	-16.516	-41.651	37.146	-10.69	-9.5
1010	1.01	-4.91	-7.345	-6.246	-10.67	-45.724	-141.803	-10.105	-5.788
1011	1.011	-24.369	-10.054	-17.227	-12.349	3.425	-321.057	-0.043	4.307
1012	1.012	-38.423	-12.53	1.59	-10.772	-3.101	-250.986	-4.307	-36.492
1013	1.013	-30.807	-14.763	40.147	-6.493	-21.304	-102.351	-3.133	-20.006
1014	1.014	-33.036	-3.962	1.486	-10.143	17.479	-83.069	-6.602	-4.852
1015	1.015	-22.315	-21.26	-43.954	7.866	-7.589	-65.581	-3.495	8.779
1016	1.016	-20.323	-56.297	-25.719	-15.371	-30.364	-18.053	-8.342	-3.566
1017	1.017	-25.481	-61.373	-42.127	-24.666	-34.374	-4.212	-4.091	-7.234
1018	1.018	-1.62	-38.604	-16.94	-10.532	-8.036	34.869	-13.006	2.841
1019	1.019	-4.884	-34.741	-12.483	-13.012	1.991	70.565	-16.5	5.997
1020	1.02	-7.956	-23.772	-16.552	-10.678	-7.345	81.977	-15.55	3.342
1021	1.021	-10.631	-6.972	-27.787	-8.537	18.147	112.124	-12.651	-19.903
1022	1.022	-13.091	2.212	-24.489	-18.212	1.029	50.027	-11.877	-48.179
1023	1.023	-24.658	4.914	-33.784	-16.472	-27.284	-39.351	-11.095	-29.372
1024	1.024	-18.217	-2.568	-42.1	-11.808	-16.076	-98.731	-3.144	-26.022
1025	1.025	-12.381	-0.194	-34.512	1.173	0.967	-131.095	-2.147	-16.697
1026	1.026	6.992	10.575	-32.157	-0.562	16.686	-180.282	-3.081	-19.418
1027	1.027	4.503	12.771	-17.242	-5.174	14.026	-189.056	-7.306	-11.865
1028	1.028	6.865	4.345	0.199	2.02	11.576	-66.771	-9.605	-4.878
1029	1.029	9.033	-3.346	2.547	-17.494	9.278	20.932	-10.154	1.564
1030	1.03	-19.957	9.831	-8.112	-25.764	19.903	164.419	-16.089	-4.231
1031	1.031	-23.965	1.321	-13.937	-18.195	-9.106	260.879	-16.826	-9.522
1032	1.032	-12.665	-12.794	-22.659	-25.16	-54.978	208.825	-10.218	-23.954
1033	1.033	-9.298	-26.131	-46.479	-18.739	-48.982	193.354	-9.402	-14.415
1034	1.034	-12.309	-20.693	-63.54	-5.158	-54.344	121.388	-10.148	-12.749
1035	1.035	-20.556	-12.561	-79.257	-10.362	-8.798	-49.62	0.723	7.958
1036	1.036	-17.973	-8.067	-42.341	-31.012	-26.933	-165.805	2.29	16.45
1037	1.037	-24.875	1.07	-7.161	-22.631	23.012	-144.62	-7.762	-1.287
1038	1.038	-26.957	-16.749	-2.752	-20.081	3.079	28.599	-8.917	1.092
1039	1.039	-24.986	-29.392	1.256	-31.693	57.974	98.247	-10.07	7.494
1040	1.04	-33.654	-3.521	-2.458	-21.081	65.275	34.729	-6.965	-2.112
1041	1.041	-41.525	-13.446	-5.784	-3.691	-35.574	-61.513	-13.725	-10.793
1042	1.042	-40.121	-28.943	-2.732	3.271	-49.915	-218.959	-9.461	-28.212
1043	1.043	-25.764	-42.893	5.529	-15.845	-36.713	-367.122	-15.06	-7.108
1044	1.044	-12.17	-60.533	23.282	-18.338	-24.821	-309.399	-10.207	-9.798
1045	1.045	0.067	-81.47	25.544	-16.034	-35.552	-256.779	-12.116	-7.257
1046	1.046	23.874	-84.027	14.821	-5.392	-25.553	-81.768	-10.345	-23.49
1047	1.047	33.92	-107.095	1.181	-7.309	-16.483	-58.475	-12.818	-25.569
1048	1.048	5.64	-103.85	-0.656	1.424	8.078	-79.519	-9.486	-12.01
1049	1.049	-20.695	-61.123	-11.766	-6.496	0.863	-21.883	-7.316	-17.235
1050	1.05	-37.735	30.539	-21.9	-5.137	7.573	100.511	-1.276	-25.162
1051	1.051	-47.038	70.139	-28.377	1.252	25.866	147.865	-7.241	-26.507
1052	1.052	-21.493	129.856	-46.482	0.102	9.504	161.81	-12.821	-30.183
1053	1.053	-11.401	119.112	-39.028	-15.944	-35.89	148.406	-14.72	-24.177
1054	1.054	-14.464	69.875	-22.849	-22.913	-17.555	160.05	-8.689	-8.097
1055	1.055	-6.134	61.119	8.999	-25.046	21.243	170.837	-9.435	3.531
1056	1.056	-18.918	36.853	40.837	-19.251	26.354	299.271	-8.822	-7.069
1057	1.057	-35.17	14.884	61.421	-3.372	39.946	106.68	-8.213	-16.749
1058	1.058	-50.05	-4.968	4.622	7.257	2.402	29.699	-7.609	-15.036
1059	1.059	-44.229	-35.297	-19.884	5.332	7.472	52.565	-15.519	-19.672
1060	1.06	-24.853	-40.664	-12.673	-13.98	-24.402	-53.812	-16.642	-15.376
1061	1.061	-17.305	-35.597	-6.203	-6.374	-61.887	-266.216	-11.374	-14.149
1062	1.062	-14.993	-31.134	-12.257	0.645	-16.294	-295.077	-10.355	-12.913
1063	1.063	-17.151	-43.546	-17.672	-5.72	-71.14	-64.992	-9.542	-28.977
1064	1.064	-3.619	-24.777	-12.562	-7.719	-78.45	27.639	-7.176	-50.063
1065	1.065	19.205	26.74	-8.097	0.984	-31.509	55.888	3.7	-7.439
1066	1.066	16.114	19.382	-4.081	-6.938	-13.245	133.109	2.189	22.997
1067	1.067	18.83	25.933	-7.855	-11.216	3.251	63.762	-2.042	28.44
1068	1.068	31.604	105.233	-4.624	-12.399	38.5	-126.587	-5.701	-6.77
1069	1.069	20.027	94.371	-7.72	-1.563	34.097	-203.273	-14.008	-11.186
1070	1.07	-11.867	45.016	-16.054	-14.527	21.732	-133.481	-19.22	34.705
1071	1.071	-25.391	-53.504	-23.59	-9.247	25.41	-27.556	-18.243	16.513
1072	1.072	-29.443	-119.328	-25.921	-13.818	1.58	-8.32	-20.749	-33.422
1073	1.073	-33.122	-154.949	-23.797	-20.892	-32.91	-95.836	-24.81	-53.335
1074	1.074	-16.127	-122.447	-41.24	-14.404	-37.392	-111.868	-18.23	-35.105
1075	1.075	-13.052	-152.074	-29.653	-13.124	-41.424	-69	-18.992	-7.406
1076	1.076	-15.762	-214.612	-18.977	-29.082	-22.604	75.411	-13.365	-2.365
1077	1.077	-18.263	-174.006	-20.848	-26.697	-32.622	132.779	-2.522	-6.809
1078	1.078	-20.59	-92.581	-12.075	-28.768	-10.707	10.037	-4.066	-19.182
1079	1.079	-14.212	-38.444	11.836	-26.791	20.448	-5.936	-19.936	-0.34
1080	1.08	-27.778	-8.891	8.692	-0.449	-17.128	8.384	-9.293	51.228
1081	1.081	-40.008	-0.055	-6.887	10.764	-2.043	-30.997	-3.493	73.359
1082	1.082	-35.391	7.999	-15.12	-20.195	-15.617	-42.701	-8.721	93.314
1083	1.083	-39.663	15.249	-7.452	-7.772	-36.385	11.456	-7.172	38.339
1084	1.084	-25.349	21.696	-9.677	-11.386	-25.19	60.684	-17.225	-72.72
1085	1.085	-15.684	3.364	-11.733	-14.601	-8.158	87.2	-8.319	-215.907
1086	1.086	-17.445	8.64	-9.739	-11.445	1.171	127.453	-11.788	-81.188
1087	1.087	3.233	33.661	-7.894	-14.131	32.344	134.323	-12.746	-28.768
1088	1.088	11.509	56.372	0.176	9.142	69.91	87.078	-11.794	18.869
1089	1.089	-1.31	35.535	-15.567	18.489	54.799	68.644	-12.578	-24.215
1090	1.09	-17.608	31.716	-13.295	-1.197	4.527	-14.764	-11.813	-10.978
1091	1.091	-7.004	7.801	-18.952	-3.648	-15.414	-146.167	-0.987	-22.759
1092	1.092	-5.096	-1.603	-17.069	-33.954	-58.076	-128.926	-5.652	-11.975
1093	1.093	-13.823	6.583	-21.589	-21.491	-63.616	-113.323	-7.017	-21.9
1094	1.094	-9.177	13.988	-20.113	12.628	-68.695	-185.872	-13.427	-12.984
1095	1.095	-1.999	-2.408	-13.604	-0.86	-73.198	-41.397	-9.97	-21.121
1096	1.096	-10.863	-0.395	-2.668	-21.515	-85.665	-22.479	-13.101	-43.213
1097	1.097	-11.976	1.453	-1.235	-25.142	-59.396	-5.039	-14.111	3.554
1098	1.098	-15.023	-0.38	-20.723	-28.389	-7.981	74.506	-9.903	9.482
1099	1.099	-17.913	1.141	-28.986	-19.048	-0.672	31.291	-7.636	-7.011
1100	1.1	-10.003	-5.95	-16.177	-16.282	5.896	70.858	-5.75	-2.018
1101	1.101	-17.409	-12.186	-9.195	-13.705	36.296	82.979	-7.711	2.384
1102	1.102	-28.292	-13.219	-19.823	-20.642	19.864	7.675	-9.467	6.402
1103	1.103	-26.955	-7.91	-17.884	-18.489	-15.36	18.18	-10.85	10.056
1104	1.104	-12.665	-18.751	-5.665	-8.805	7.429	-8.087	-8.557	6.765
1105	1.105	-3.027	-17.514	8.725	-0.083	11.42	-129.909	-5.703	-15.11
1106	1.106	-18.904	-18.837	18.527	-11.098	22.642	-77.336	-4.594	-0.978
1107	1.107	-25.281	-10.702	-0.705	-1.013	67.311	-61.289	-0.374	22.278
1108	1.108	-19.48	5.164	6.947	-15.311	12.327	39.648	-1.77	6.62
1109	1.109	-21.224	-1.976	18.541	-32.694	-24.674	131.644	-9.156	-30.311
1110	1.11	-13.274	-0.055	-4.954	-34.999	-18.155	119.821	-14.421	-45.316
1111	1.111	-17.486	5.543	-52.004	-24.352	-24.264	108.949	-15.424	-40.835
1112	1.112	-8.537	21.235	-71.952	4.696	-29.797	39.642	-11.196	-3.271
1113	1.113	-11.986	-10.843	-90.173	67.215	15.644	-94.922	-15.285	1.814
1114	1.114	-12.916	-42.91	-51.498	4.704	-14.82	-383.695	-15.887	-21.025
1115	1.115	-17.708	-22.3	-16.297	-3.449	-9.425	-424.838	-12.605	-17.098
1116	1.116	-15.134	-26.017	43.286	3.886	-4.366	-237.048	-9.714	-5.955
1117	1.117	-14.31	-9.021	2.637	-2.716	9.201	-134.803	-2.782	-2.678
1118	1.118	-25.117	-12.136	-19.451	-8.745	5.101	20.092	-9.592	-18.315
1119	1.119	-29.727	-26.242	0.451	-14.192	23.892	47.86	-10.444	-9.949
1120	1.12	-19.653	-13.5	-17.773	-49.439	20.572	73.079	-6.45	2.848
1121	1.121	-13.288	-1.973	-1.353	-53.948	42.435	49.625	-7.104	-13.343
1122	1.122	-4.996	-17.063	3.643	-58.053	22.693	70.674	-2.52	-45.255
1123	1.123	11.033	-26.959	17.141	-54.401	-15.824	89.928	-3.165	-31.773
1124	1.124	-0.609	-32.351	13.034	-51.151	-54.633	142.48	-11.169	-11.17
1125	1.125	-15.525	-27.741	-21.068	-22.926	-49.655	158.391	-14.719	7.518
1126	1.126	-17.461	-20.559	-34.645	11.114	-36.162	86.273	-11.675	4.206
1127	1.127	-8.759	-16.805	-13.945	6.631	-40.265	46.996	-14.621	1.045
1128	1.128	-10.306	-29.809	-32.72	18.981	-6.24	35.376	-13.884	-41.596
1129	1.129	-6.067	-34.823	-56.527	15.267	7.301	2.792	-14.691	-47.633
1130	1.13	-14.974	-20.236	-15.68	32.267	-13.381	-7.216	-14.153	-31.183
1131	1.131	-23.327	-25.846	-10.258	16.593	-24.62	1.622	-16.123	4.064
1132	1.132	-22.407	-13.572	-35.451	-14.549	-21.301	9.676	-13.251	17.645
1133	1.133	-23.416	-2.47	-21.973	-26.952	-30.579	16.937	-20.256	-11.35
1134	1.134	-20.934	4.771	-1.3	-23.283	-44.699	-16.564	-15.466	-7.745
1135	1.135	-16.886	6.088	9.891	-13.231	-31.959	13.959	-16.295	2.133
1136	1.136	-6.054	-2.123	6.561	2.426	-20.346	30.491	-14.027	36.342
1137	1.137	1.896	-11.712	3.421	-11.732	7.325	15.446	-3.249	-32.403
1138	1.138	0.565	-23.466	6.09	-14.289	11.036	10.796	-11.264	-61.974
1139	1.139	-3.084	-18.755	-11.741	-16.649	-12.712	-1.878	-12.693	-53.001
1140	1.14	-9.078	-22.966	-23.383	-14.556	15.561	-58.922	-9.084	-12.349
1141	1.141	-20.897	-26.608	-21.28	-12.677	-3.23	-116.146	-7.989	39.319
1142	1.142	-19.37	-15.761	-7.797	-10.999	20.509	-94.341	-13.263	19.363
1143	1.143	-20.754	-14.417	-6.182	-12.649	-26.592	-33.826	-6.567	-23.205
1144	1.144	-21.951	-18.095	-4.758	-14.092	-6.69	23.141	-2.383	-6.76
1145	1.145	-30.305	-36.099	2.305	-7.751	11.496	74.77	-0.139	8.342
1146	1.146	-25.108	-38.646	-1.45	-1.822	-4.939	0.881	4.631	21.897
1147	1.147	-26.112	-27.062	-4.987	-2.873	10.154	30.502	4.005	17.82
1148	1.148	-21.891	-50.538	-12.376	-9.733	5.7	57.281	5.687	-0.903
1149	1.149	-9.733	-72.474	-5.684	-22.98	-31.756	-32.013	-2.294	-10.917
1150	1.15	2.425	-58.409	0.216	-24.982	-46.779	-139.142	-20.351	-7.804
1151	1.151	-5.524	-19.966	-7.232	1.284	-33.144	-297.836	-33.188	-10.474
1152	1.152	-6.897	29.89	-8.281	-2.445	-28.992	-318.758	-21.647	-28.244
1153	1.153	7.394	49.758	-18.027	-5.788	-17.703	-145.431	-19.588	-35.183
1154	1.154	5.439	67.888	-37.596	-15.126	20.039	-29	1.631	-15.99
1155	1.155	-17.409	62.402	-57.34	-17.873	-15.173	76.862	-1.145	-18.48
1156	1.156	-39.281	37.198	-34.105	-15.375	7.68	57.559	-13.972	-48.867
1157	1.157	-30.994	14.302	-18.427	-8.456	-4.708	74.845	-11.699	-36.477
1158	1.158	-33.589	-23.311	24.115	-14.901	-23.489	27.043	-18.134	-40.151
1159	1.159	-31.356	-8.267	42.28	-9.163	0.237	-45.292	-16.25	-77.912
1160	1.16	-33.554	-3.842	-7.638	-14.5	15.758	-84.858	-18.048	-12.34
1161	1.161	-23.921	-16.221	-14.183	-22.524	-1.389	-26.079	-16.548	-3.449
1162	1.162	-11.79	-27.454	-8.188	-12.511	-21.207	57.488	-17.938	-27.828
1163	1.163	-16.474	-30.765	-13.602	-11.377	-13.766	68.489	-19.126	9.181
1164	1.164	-15.165	-33.917	-18.64	1.79	-44.172	38.825	-25.158	96.665
1165	1.165	-14.042	-36.686	-14.194	-3.471	-31.822	47.419	-13.384	61.022
1166	1.166	-17.556	-44.254	-26.515	-11.441	-5.505	71.718	0.919	6.835
1167	1.167	-7.901	-46.63	-15.141	-10.113	45.95	123.568	-4.89	-42.488
1168	1.168	-11.595	-27.503	-11.73	-13.82	8.983	103.903	21.423	-69.178
1169	1.169	-10.443	-9.762	-14.732	-10.377	28.908	86.068	2.626	-44.802
1170	1.17	-11.432	-12.201	-22.938	3.505	-13.68	69.953	0.277	-42.486
1171	1.171	-12.421	6.806	-20.341	-10.088	-19.123	-5.416	-9.81	-20.428
1172	1.172	-8.772	6.852	-8.655	-25.983	-34.263	-102.958	-6.744	13.055
1173	1.173	-11.307	-26.768	-10.709	-15.368	25.313	-142.239	-4.057	31.256
1174	1.174	-8.989	-68.12	-20.297	-17.323	-15.406	-58.648	-1.546	25.877
1175	1.175	-18.494	-84.659	-14.993	-22.577	-8.192	-25.953	-13.193	-9.29
1176	1.176	-14.849	-109.898	-22.883	-20.986	-1.736	-35.676	-15.342	22.684
1177	1.177	-20.898	-78.015	-24.2	-10.865	-7.82	-8.925	-13.425	10.318
1178	1.178	-4.873	-23.858	-15.23	-9.652	-13.324	80.633	-18.683	-23.731
1179	1.179	-11.876	-16.556	-14.012	-10.75	-18.397	92.33	-20.256	-37.302
1180	1.18	-1.271	57.312	-14.351	-18.072	-13.989	16.297	-16.007	-24.917
1181	1.181	4.49	126.371	1.79	-25.379	-34.783	-13.493	-14.864	-28.563
1182	1.182	2.697	99.639	18.145	-18.554	-23.696	-4.737	-13.724	-31.79
1183	1.183	-5.285	58.999	-9.447	-16.027	-27.078	-29.254	-4.07	2.718
1184	1.184	-9.569	-22.475	-13.027	-15.249	19.872	-125.718	-7.781	16.292
1185	1.185	-13.278	-11.631	-9.627	-10.398	-0.149	-60.057	-1.824	-12.679
1186	1.186	-31.309	-1.765	-6.419	-0.311	5.786	-24.552	-2.819	-38.914
1187	1.187	-23.784	24.916	-9.055	3.991	-10.651	138.097	9.942	-48.912
1188	1.188	-26.127	0.498	-16.548	10.421	-15.639	114.732	1.238	-33.242
1189	1.189	-19.763	-21.598	-23.483	4.476	-11.141	93.473	-6.698	-13.545
1190	1.19	-17.871	-28.213	-21.344	-0.715	-23.483	-2.895	-8.034	9.654
1191	1.191	-5.73	-34.243	7.686	-1.663	2.861	-125.607	-16.915	12.746
1192	1.192	-4.247	-28.873	53.576	6.28	-14.155	-205.425	1.113	-6.987
1193	1.193	-8.554	-33.937	35.429	3.196	-35.983	-220.075	-6.409	-4.462
1194	1.194	-12.263	-29.526	7.815	-11.548	-38.694	-101.914	-8.698	-6.814
1195	1.195	-13.469	-25.487	-7.194	-5.208	-36.159	-22.624	-15.048	-13.223
1196	1.196	-16.612	-29.203	-20.645	-11.031	-10.43	20.312	-32.431	-7.438
1197	1.197	-17.614	-5.452	-32.935	-9.253	20.493	-19.357	-16.158	-23.298
1198	1.198	-21.904	-8.579	-6.518	-7.598	-17.107	-150.515	-22.539	-21.165
1199	1.199	-22.709	-16.949	3.66	-14.645	-2.095	-133	-8.971	-7.643
1200	1.2	-30.666	-19.509	6.86	-20.93	-15.758	-21.829	-3.721	-23.555
1201	1.201	-29.706	-21.851	-1.386	-17.362	-3.526	-7.786	-2.152	-17.206
1202	1.202	-22.961	-28.194	-19.142	-18.261	-7.296	-21.291	-6.394	-11.442
1203	1.203	-25.506	-26.177	-49.498	-17.227	9.621	-9.674	-7.526	-16.735
1204	1.204	-18.172	-27.841	-45.444	-16.388	12.613	66.353	-8.653	-15.236
1205	1.205	-19.179	-38.784	-41.793	-25.259	-1.553	96.369	-15.945	-8.087
1206	1.206	-6.067	-22.84	-24.799	-7.223	11.167	123.551	-18.789	-4.394
1207	1.207	22.906	-7.916	-9.126	5.609	27.377	164.526	-14.488	6.417
1208	1.208	26.929	-13.727	-11.786	-1.282	20.927	157.453	-13.67	7.717
1209	1.209	0.573	-40.091	-34.932	22.193	46.004	110.787	-13.038	-11.841
1210	1.21	-16.483	-58.89	-63.089	0.37	8.209	19.323	-20.338	-31.629
1211	1.211	-7.214	-35.123	-44.302	-19.353	-27.049	-178.049	-25.117	-29.148
1212	1.212	-21.352	-13.308	-41.029	-16.874	-4.294	-206.054	-22.529	-26.891
1213	1.213	-18.83	-10.642	-19.21	-9.881	-41.902	-77.852	-15.097	4.928
1214	1.214	-25.8	-23.441	23.314	-28.987	-46.996	-8.126	-12.119	18.42
1215	1.215	-32.186	-30.413	-7.119	-31.445	-60.601	-113.952	-16.305	-10.517
1216	1.216	-34.119	1.536	-34.837	-29.095	-31.622	-94.772	-21.845	-21.593
1217	1.217	-32.367	-2.899	-39.918	-26.929	-35.3	-42.193	-10.938	-11.442
1218	1.218	-40.289	17.823	-26.409	-17.193	-32.012	5.632	0.167	-2.158
1219	1.219	-24.401	44.186	-22.371	-8.416	-16.364	20.102	1.615	0.494
1220	1.22	-13.73	68.047	-3.621	-29.071	-13.652	33.317	0.529	2.997
1221	1.221	-4.033	52.426	13.365	-31.773	9.513	68.911	4.085	-18.124
1222	1.222	-9.252	21.345	10.233	-13.98	-24.98	36.317	-1.065	-37.846
1223	1.223	-13.877	0.719	1.855	-7.054	-11.468	26.287	-15.703	-40.324
1224	1.224	-12.511	-33.295	-0.761	12.069	17.536	17.233	3.519	-28.716
1225	1.225	-16.18	-28.826	1.458	-21.443	13.852	9.063	-9.177	-5.301
1226	1.226	-3.031	-41.19	-0.798	-7.913	-3.175	1.699	-6.795	3.961
1227	1.227	-8.274	-44.852	-6.743	-11.961	-0.083	21.612	3.916	1.241
1228	1.228	-12.924	-27.765	-8.594	-15.585	-8.417	39.801	-1.821	-1.319
1229	1.229	-8.631	-18.354	-10.186	1.505	-0.877	45.271	-13.957	-17.644
1230	1.23	-12.269	-26.562	-0.146	-7.768	15.448	30.208	-2.869	-24.066
1231	1.231	-11.058	-28.891	-14.545	-27.491	43.149	-1.756	-1.449	-22.125
1232	1.232	-11.976	-35.638	-16.556	-14.658	1.586	-14.178	2.292	-13.432
1233	1.233	-26.668	-24.85	-14.894	-12.31	-14.897	-48.248	5.833	-11.908
1234	1.234	-16.04	-22.825	-10.356	-10.146	-9.924	-25.456	13.246	-33.564
1235	1.235	-10.244	-14.102	-9.054	-8.193	-14.346	-29.622	-1.418	-42.836
1236	1.236	-11.999	-6.151	10.446	-13.407	-60.22	-18.461	-12.015	-5.866
1237	1.237	-10.488	-7.48	13.084	-21.302	-54.243	-8.437	-17.773	-0.883
1238	1.238	-14.762	-13.825	20.593	-25.524	-48.882	0.845	-15.969	12.605
1239	1.239	-2.966	-5.488	13.586	-5.947	-53.959	3.488	-30.242	8.521
1240	1.24	-4.507	-10.722	7.149	8.196	-12.758	-14.428	-24.391	19.741
1241	1.241	-3.139	3.974	-14.193	15.752	-18.199	20.4	-26.095	29.81
1242	1.242	-14.924	-2.419	-22.554	8.786	-23.207	85.728	-21.417	-4.646
1243	1.243	-25.913	3.409	-35.342	40.718	-18.687	76.568	-20.027	-9.1
1244	1.244	-12.906	-12.43	-51.626	36.265	-14.541	68.294	-16.34	-5.031
1245	1.245	-14.613	-10.268	-49.549	7.201	19.637	46.274	-12.833	-1.361
1246	1.246	-16.122	3.32	-47.684	-34.429	24.234	-54.293	3.263	-25.167
1247	1.247	-14.736	-5.372	-46.021	-84.373	36.766	-212.819	5.602	-28.279
1248	1.248	-11.016	-3.84	-57.13	-77.807	40.616	-191.506	-9.263	-19.996
1249	1.249	-9.825	-13.908	-35.503	-59.629	30.682	-56.772	-18.915	-12.457
1250	1.25	-15.03	-12.738	-7.291	-31.971	46.479	30.612	-24.119	-14.768
1251	1.251	-8.244	-30.738	3.897	3.232	4.068	14.553	-19.477	-12.635
1252	1.252	-10.732	-28.213	13.92	-1.233	22.411	-57.755	-15.225	-2.95
1253	1.253	-11.471	-21.227	29.54	-5.303	17.204	-149.974	-11.549	-18.828
1254	1.254	-3.499	-31.85	21.151	13.464	-17.816	-209.656	-17.549	-29.513
1255	1.255	-15.25	-37.628	13.558	3.391	-31.251	-155.341	-16.581	-46.95
1256	1.256	-19.83	-21.723	1.933	-12.294	-18.745	-46.421	-9.809	-21.185
1257	1.257	-18.414	-19.546	-29.957	-20.603	-14.981	-2.715	-7.303	16.581
1258	1.258	-19.493	-13.674	-25.431	-7.81	-11.623	37.282	-14.66	-18.617
1259	1.259	-20.583	-11.883	-37.766	3.814	-14.634	49.421	-11.762	-5.061
1260	1.26	-19.572	-0.839	-11.431	18.735	-22.875	60.404	-14.289	32.476
1261	1.261	-16.648	3.438	5.569	47.753	0.384	70.351	-18.374	47.591
1262	1.262	-19.131	-10.842	27.389	-6.447	-27.834	79.214	-18.987	52.053
1263	1.263	-15.045	-20.465	13.281	-28.517	-16.516	71.072	-13.021	14.513
1264	1.264	-15.591	-29.122	0.562	-21.932	-33.501	34.199	-10.725	-61.174
1265	1.265	-16.133	-37.011	-6.369	-3.728	-17.789	27.759	0.084	-137.068
1266	1.266	-22.675	-26.908	-12.736	-20.189	-31.857	-63.744	7.992	-107.476
1267	1.267	-16.636	-15.037	-14.672	-35.301	1.746	-103.173	-4.982	-44.957
1268	1.268	-23.947	-16.523	-23.377	-39.762	-11.714	-67.457	-6.727	-4.282
1269	1.269	-26.813	-12.201	-27.995	-19.029	-24	-13.173	-11.363	-11.603
1270	1.27	-20.754	-10.973	-15.005	22.618	-5.074	16.498	-12.713	8.364
1271	1.271	-8.5	-16.9	-20.199	17.215	-15	7.695	-21.615	-9.847
1272	1.272	-17.14	-22.088	3.655	22.264	-24.174	15.91	-13.299	-4.468
1273	1.273	-12.433	-15.324	27.521	17.851	12.847	8.6	-5.964	30.715
1274	1.274	-8.127	-11.088	11.926	5.526	-32.55	2.038	-16.845	7.836
1275	1.275	-1.697	-10.377	26.15	-13.18	-26.433	7.994	-9.707	-4.574
1276	1.276	4.344	-3.844	18.695	-36.972	-9.859	13.353	-16.119	-0.878
1277	1.277	-11.67	0.354	-11.619	-52.603	-4.748	18.294	-12.655	9.235
1278	1.278	-32.732	-10.34	-57.461	-49.892	-9.114	22.623	-5.326	-0.041
1279	1.279	-35.413	-0.309	-63.427	-11.373	-63.238	18.459	-6.334	-31.197
1280	1.28	-32.865	-19.875	-13.481	-16.771	-11.464	-0.421	-8.91	-43.574
1281	1.281	-25.87	-22.608	-6.862	-52.018	-31.266	-17.589	-6.622	-17.299
1282	1.282	-2.427	-9.844	-0.849	-10.811	48.163	-27.017	-1.798	-7.263
1283	1.283	13.268	-16.822	-6.248	-16.208	59.001	-7.362	0.123	-16.554
1284	1.284	-0.846	-18.948	-51.687	-1.054	9.63	-10.041	4.17	-8.201
1285	1.285	-3.328	-9.273	-45.637	3.43	18.527	24.824	0.68	-20.946
1286	1.286	3.678	-11.015	-17.893	-17.267	26.633	29.697	-6.705	9.449
1287	1.287	-6.929	-9.469	-42.989	-13.574	33.956	89.13	-14.123	13.542
1288	1.288	-12.702	-10.818	-38.512	-10.279	13.99	64.579	-13.253	-5.207
1289	1.289	-17.895	-7.121	-26.113	-7.145	-4.197	42.3	-17.575	-1.91
1290	1.29	-19.411	-5.937	-14.901	-9.788	-9.619	22.061	-13.561	1.201
1291	1.291	-15.133	-11.162	-4.874	-7.22	-24.666	3.501	-15.526	3.965
1292	1.292	-32.139	-23.909	-1.793	-4.87	-65.865	-35.561	-5.48	-19.181
1293	1.293	-29.815	-25.637	-15.902	-11.265	-71.251	-81.355	4.578	-22.258
1294	1.294	-23.436	-17.67	-18.4	2.298	-76.282	-99.82	-12.451	-13.95
1295	1.295	-25.371	-16.281	-11.466	-6.399	-71.84	-183.122	-24.061	-21.548
1296	1.296	-16.656	3.292	-9.352	-17.434	-34.25	-194.965	-17.661	-5.307
1297	1.297	-24.58	40.293	-11.286	-13.224	-29.163	-75.876	-19.565	1.061
1298	1.298	-11.598	15.167	-9.539	-12.149	-15.545	3.147	-10.833	-20.235
1299	1.299	-2.872	-7.644	-4.895	-13.361	5.18	132.766	0.217	-22.951
1300	1.3	-1.313	-3.566	-9.165	-12.411	-36.484	255.172	16.101	-25.461
1301	1.301	-11.38	-14.773	-10.257	-11.428	-8.849	144.084	9.72	-18.482
1302	1.302	-10.227	-24.828	-6.686	-15.643	-54.405	72.023	-3.812	0.705
1303	1.303	-11.402	-21.707	-9.75	-11.543	-24.116	32.596	-9.009	18.568
1304	1.304	-18.769	-24.385	-12.587	-6.688	47.987	-98.637	-13.625	-2.488
1305	1.305	-25.538	-31.909	-22.192	-9.955	18.257	-256.186	-17.858	-33.632
1306	1.306	-12.382	-24.925	-41.684	-14.004	44.794	-362.024	-11.445	-29.606
1307	1.307	-14.332	-27.022	-44.367	-11.491	52.767	-265.779	-14.881	-18.396
1308	1.308	-12.591	-17.316	-16.129	-11.89	15.706	-108.239	-11.725	-8.343
1309	1.309	-14.125	-5.095	2.628	-5.308	22.176	-2.293	-8.764	-11.433
1310	1.31	-9.861	-19.385	26.356	-2.4	16.044	-21.259	-6.154	-42.599
1311	1.311	-13.524	-13.542	54.58	-15.547	-11.779	-38.607	-0.435	-21.871
1312	1.312	-14.664	-8.288	-2.135	-13.577	-37.028	-22.682	0.246	-10.595
1313	1.313	-19.872	-9.824	-10.241	-15.345	-14.305	20.398	-2.974	27.194
1314	1.314	-24.704	-16.988	26.741	-29.726	-2.062	33.532	-2.334	32.232
1315	1.315	-22.192	-15.837	6.783	-4.617	-20.963	45.203	-10.198	-9.054
1316	1.316	-18.133	-17.01	0.729	5.422	-38.143	55.884	-28.135	-36.835
1317	1.317	-14.666	-22.239	-4.722	2.298	-3.907	45.935	-20.543	-41.908
1318	1.318	-11.367	-15.445	-9.78	-17.469	-8.542	72.55	-22.892	-28.331
1319	1.319	-14.268	-11.172	-5.37	-20.006	-37.769	80.85	-20.772	-24.202
1320	1.32	-9.419	-16.761	-1.341	-13.044	-19.161	29.602	-18.823	17.458
1321	1.321	-11.337	-17.306	-12.576	-10.884	11.679	36.704	-13.583	12.099
1322	1.322	-13.063	-12.625	-29.636	-12.784	23.971	19.055	-8.927	-2.974
1323	1.323	-8.217	-21.507	-51.518	-24.951	5.131	14.131	-1.736	1.526
1324	1.324	-6.268	-9.686	-59.828	-17.027	-11.922	39.636	-8.087	-2.46
1325	1.325	-10.317	-14.323	-47.047	1.697	-27.646	26.361	-16.387	-21.186
1326	1.326	-9.924	-7.156	-25.901	-16.192	-7.901	30.668	-17.334	-38.194
1327	1.327	-6.629	-10.815	5.289	14.127	-15.457	49.647	-6.499	-9.963
1328	1.328	-9.549	-7.332	-7.108	1.716	-8.519	18.885	-2.222	-6.284
1329	1.329	-13.259	-10.451	4.032	-1.934	-36.215	6.662	4.23	-23.336
1330	1.33	-14.644	-11.425	-13.154	21.939	-47.453	3.129	-11.368	17.429
1331	1.331	-14.291	-21.131	-4.041	-6.305	3.999	-27.749	-26.189	0.911
1332	1.332	-12.375	-17.485	-12.509	-25.122	26.028	-73.609	-20.313	-14.208
1333	1.333	-18.168	-16.328	-25.391	-49.02	19.468	-18.647	-15.049	-37.057
1334	1.334	-25.515	-9.009	-27.819	-20.816	1.313	3.392	-19.694	-41.131
1335	1.335	-24.559	-4.207	-38.534	-2.066	6.743	-3.26	-9.656	-22.363
1336	1.336	-23.806	0.022	-17.28	-12.167	-18.385	14.889	9.829	-5.379
1337	1.337	-19.767	-12.196	8.214	-9.127	-4.788	9.446	29.499	-2.298
1338	1.338	-21.724	-28.073	11.428	-34.71	-25.427	44.709	1.19	11.778
1339	1.339	-14.415	-21.71	14.435	-38.015	-14.186	95.087	-17.636	-6.091
1340	1.34	-9.621	-8.168	17.044	-16.174	-24.215	101.71	-20.984	-36.492
1341	1.341	-15.654	-20.392	-21.626	3.528	-8.52	83.412	-24.134	-48.926
1342	1.342	-8.334	-15.784	-49.47	16.248	-22.698	55.338	-21.47	-22.596
1343	1.343	-9.34	-28.801	-44.545	4.565	5.524	-20.808	-19.003	1.251
1344	1.344	-6.863	-37.552	-3.462	-10.403	9.212	-184.11	-12.06	29.521
1345	1.345	-15.8	-23.272	-8.996	-24.006	-21.712	-207.912	-14.23	-4.537
1346	1.346	-19.319	-21.375	-14.107	-15.398	-34.046	-17.735	-16.225	-18.087
1347	1.347	-22.45	-23.133	-9.719	-7.53	-45.176	58.83	-7.567	-22.13
1348	1.348	-19.587	-15.194	-5.702	-14.697	-7.325	35.7	-15.557	-10.942
1349	1.349	-15.363	-10.95	20.577	-15.827	27.977	-112.175	-14.25	-14.38
1350	1.35	-8.031	-12.151	-30.962	-14.645	5.259	-246.425	-5.399	-17.644
1351	1.351	-3.22	-13.358	-38.42	-11.595	-7.102	-158.522	-6.631	-26.071
1352	1.352	-4.02	-18.639	8.297	-14.537	11.818	-110.61	-11.926	-38.794
1353	1.353	-9.661	-13.873	-22.183	-4.872	-11.881	-67.317	-7.16	-27.023
1354	1.354	-20.534	-11.414	-38.73	-3.721	-8.655	-54.221	-6.46	-7.748
1355	1.355	-22.125	-4.1	-33.808	-12.128	22.703	5.129	-5.765	25.761
1356	1.356	-15.01	-3.168	-20.422	-11.188	15.308	66.228	-16.68	21.3
1357	1.357	-23.947	-0.659	-8.226	-10.24	-30.404	119.972	-21.4	33.699
1358	1.358	-32.31	1.652	-4.721	-12.777	-12.08	50.583	-22.828	-15.44
1359	1.359	-22.677	-3.201	32.889	-10.482	4.445	-47.904	-42.452	4.555
1360	1.36	-23.883	-5.127	7.652	-12.43	9.568	44.45	-45.232	-1.411
1361	1.361	-25.078	-1.066	-5.878	-19.774	-22.264	32.819	-32.531	-29.085
1362	1.362	-19.887	-4.554	-26.522	-14.961	-18.128	108.755	-2.219	-34.085
1363	1.363	-7.154	-1.266	-37.802	-1.839	15.961	20.09	10.074	-29.584
1364	1.364	-1.975	-3.397	-14.064	-3.811	-6.854	56.015	-1.225	-17.127
1365	1.365	-3.572	-6.091	1.57	-12.555	22.211	45.455	9.93	-14.555
1366	1.366	-2.263	-5.683	-24.026	-20.462	56.298	-82.762	19.916	-18.203
1367	1.367	-18.37	-17.678	-27.357	-24.743	42.766	-65.316	54.273	-14.908
1368	1.368	-17.242	-15.562	-18.096	-23.608	30.413	-208.584	22.26	-11.806
1369	1.369	-23.265	-20.014	-20.846	-15.343	-11.166	-304.742	-6.85	-9.088
1370	1.37	-20.196	-30.074	-28.374	-16.395	-27.617	-287.306	-10.599	-6.531
1371	1.371	-11.317	-31.425	-12.08	-29.222	-52.719	-239.611	-13.939	5.14
1372	1.372	-12.501	-19.613	-9.943	-20.574	-66.212	-138.531	-23.258	-18.244
1373	1.373	-15.618	-11.652	-19.686	0.093	-62.066	6.168	-20.554	-21.321
1374	1.374	-14.664	-4.474	-31.908	14.208	-58.374	63.775	-18.039	-18.591
1375	1.375	-6.741	-8.126	-56.319	21.951	-75.383	81.046	-11.075	-11.029
1376	1.376	-7.732	-16.425	-41.954	-11.515	-34.488	96.708	-0.452	24.002
1377	1.377	-6.8	-4.595	-24.445	-43.462	-6.715	82.178	-17.912	-1.153
1378	1.378	-9.345	0.069	10.71	-64.169	-11.708	95.181	-48.341	3.338
1379	1.379	-11.714	-12.873	66.371	-52.944	-43.605	83.168	-52.45	15.767
1380	1.38	-3.817	-11.093	103.465	-1.441	18.89	93.901	-48.811	4.573
1381	1.381	-11.22	-12.597	56.693	20.653	9.999	123.373	-31.814	-12.401
1382	1.382	-22.107	-25.533	14.172	81.233	18.151	96.405	-3.559	-15.48
1383	1.383	-12.091	-6.148	-2.186	24.335	-3.844	104.277	22.787	-23.807
1384	1.384	-13.289	-8.639	-57.634	2.264	-23.697	111.473	32.871	-21.31
1385	1.385	-12.136	-10.936	-64.88	8.861	-29.656	77.729	42.165	4.423
1386	1.386	-9.028	-17.293	-17.929	2.901	-35.055	34.875	28.059	-5.619
1387	1.387	-23.732	-30.802	-11.786	-13.525	-40.072	-4.099	-0.169	16.279
1388	1.388	-8.816	-18.585	4.837	-28.58	-8.069	-59.952	-3.792	2.175
1389	1.389	-14.613	-29.6	20.105	-15.019	-28.76	-67.522	-7.052	-36.311
1390	1.39	-23.323	-7.907	61.473	-10.939	-9.965	33.295	-10.12	-8.615
1391	1.391	-18.692	-10.973	56.171	0.316	41.524	221.351	-18.403	-54.087
1392	1.392	-22.956	-8.244	-9.341	10.43	4.577	195.864	-10.818	-84.47
1393	1.393	-16.55	-15.769	-0.378	-5.196	-15.37	172.732	-27.027	-45.738
1394	1.394	-13.038	-8.794	-24.672	-7.876	-21.379	151.625	-24.831	-20.546
1395	1.395	-12.043	-10.922	-46.602	15.372	-4.923	-21.719	-15.073	-16.03
1396	1.396	-7.18	-16.705	-53.056	-25.43	0.093	-138.114	-16.738	-20.073
1397	1.397	-9.678	-14.94	-58.948	-64.105	-4.398	-286.287	-12.023	29.066
1398	1.398	-7.343	-25.945	-53.426	-79.147	33.083	-382.372	-13.301	89.625
1399	1.399	-13.9	-21.657	-28.162	-56.289	7.851	-294.799	-4.317	81.491
1400	1.4	-13.095	-12.714	3.917	6.202	49.081	-183.523	13.771	14.707
1401	1.401	-23.708	-11.515	8.102	-2.725	-34.19	-169.275	-3.952	-101.823
1402	1.402	-19.412	-4.126	-10.547	-27.101	-22.452	-77.209	-15.466	-149.492
1403	1.403	-15.699	-10.857	-13.705	-19.716	-11.666	54.014	-17.461	-77.346
1404	1.404	-14.51	-22.23	-4.332	40.905	-21.608	106.516	-15.347	-11.539
1405	1.405	-15.454	-23.748	26.879	-16.001	-12.814	154.242	-16.906	0.293
1406	1.406	-14.467	-33.791	30.983	-23.373	-4.775	111.254	-12.077	-10.495
1407	1.407	-10.171	-21.979	12.29	-16.826	2.52	98.299	-13.231	-0.575
1408	1.408	-9.359	-7.654	-4.572	-10.848	8.953	-32.673	-6.671	-27.228
1409	1.409	-11.268	-17.344	-32.657	-16.302	-9.367	-119.992	-10.001	-2.854
1410	1.41	-17.23	-15.606	-89.297	-31.442	-25.933	-72.361	-6.838	4.465
1411	1.411	-19.508	-7.659	-97.358	-8.636	-21.005	-0.106	-3.936	-2.197
1412	1.412	-14.641	-6.302	-30.637	3.78	1.693	-65.913	9.296	-8.311
1413	1.413	-12.678	-7.481	-21.781	0.144	22.264	-149.356	-11.871	-2.944
1414	1.414	-12.046	-25.493	-13.652	-9.919	10.923	-95.308	-14.428	2.104
1415	1.415	-11.604	-23.002	-20.997	-38.205	0.743	52.656	-11.765	-11.426
1416	1.416	-9.23	-6.78	-27.576	10.867	-2.436	73.757	-9.297	-7.375
1417	1.417	-15.75	3.831	-33.597	4.213	5.805	93.006	-7.029	-3.722
1418	1.418	-20.547	-1.994	-17.146	10.208	-1.829	5.598	-4.932	6.342
1419	1.419	-17.985	-3.757	-52.365	26.743	0.357	-10.324	-6.561	-15.5
1420	1.42	-17.168	-8.432	-47.954	1.657	-31.728	-111.45	-17.505	-1.353
1421	1.421	-19.055	-9.832	-19.003	6.117	-9.01	-71.993	-24.575	6.202
1422	1.422	-19.586	-21.671	37.628	-14.603	-29.846	11.488	-33.392	-0.795
1423	1.423	-21.28	-17.053	-3.071	-40.918	4.051	0.832	-25.012	-2.943
1424	1.424	-19.881	-12.814	4.236	-37.563	-18.907	70.292	-21.877	-4.86
1425	1.425	-12.475	-14	-29.297	-28.202	-56.555	79.631	-7.117	-10.058
1426	1.426	-2.745	-10.564	-35.338	-14.019	-61.635	55.645	12.099	-17.972
1427	1.427	-9.072	-9.632	-29.972	-6.549	-11.377	4.324	19.696	-22.202
1428	1.428	1.836	-12.542	-24.97	-18.212	-4.86	11.124	17.408	-21.062
1429	1.429	-11.066	-25.7	-20.537	-37.42	13.316	-80.291	11.067	-19.918
1430	1.43	-2.298	-27.658	25.329	-24.663	-14.451	-40.794	-6.255	-12.571
1431	1.431	-3.794	-18.987	31.313	-22.297	10.729	42.49	-36.533	2.11
1432	1.432	-5.132	-14.383	-7.494	-24.377	-21.237	9.701	-40.473	4.231
1433	1.433	-16.932	-7.267	-12.685	-22.349	-41.957	-20.396	-21.582	-1.605
1434	1.434	-40.751	-3.615	-17.313	-13.621	-23.198	77.434	-4.435	-10.334
1435	1.435	-44.072	-7.118	-21.595	-15.181	-6.196	63.576	-7.486	-14.974
1436	1.436	-28.402	-14.483	-18.115	-8.024	-21.901	51.187	0.797	-10.688
1437	1.437	-25.673	-13.529	-21.519	-16.943	-53.077	61.849	-12.039	-6.991
1438	1.438	-18.102	-16.069	-18.526	-8.647	-15.597	-7.297	-14.409	-5.841
1439	1.439	-1.807	-10.468	1.109	-5.598	-10.554	-141.404	-20.83	-19.788
1440	1.44	8.854	-11.074	18.801	1.147	-6.069	-237.376	-22.78	-25.634
1441	1.441	-4.694	-11.68	2.464	-3.131	-1.996	-149.915	-14.077	-20.414
1442	1.442	-20.544	-11.141	13.003	-0.822	9.281	-165.702	-12.557	-15.802
1443	1.443	-26.909	-7.694	-4.585	1.121	19.376	-93.552	-19.757	-5.773
1444	1.444	-21.069	-6.368	-7.064	-8.925	-2.469	-54.224	-18.668	-20.064
1445	1.445	-22.779	-12.963	-9.366	-21.881	-10.767	-42.499	-10.447	-14.197
1446	1.446	-14.808	-12.01	0.129	-9.673	2.067	11.596	-3.172	5.222
1447	1.447	-10.516	-14.549	1.702	-20.701	13.738	41.138	-0.334	-2.281
1448	1.448	-14.163	-13.805	-3.096	0.936	41.485	14.267	-8.336	-4.533
1449	1.449	-15.299	-20.419	-24.903	29.136	-15.113	5.944	-11.501	-2.28
1450	1.45	-10.052	-19.674	-40.69	25.426	9.347	13.274	3.147	-0.257
1451	1.451	-12.933	-18.911	-38.06	-5.511	2.117	100.826	-11.79	19.12
1452	1.452	-13.695	-28.412	-9.878	-26.192	-4.447	89.127	-40.876	-9.185
1453	1.453	-11.358	-24.75	1.252	-29.857	-10.418	78.47	-61.654	-35.568
1454	1.454	-14.823	-11.604	11.2	14.866	17.348	29.372	-50.516	-32.251
1455	1.455	-10.157	-2.908	20.376	8.96	12.367	20.761	-40.536	-29.091
1456	1.456	-17.877	1.723	-10.839	14.417	-28.787	12.89	-49.919	-37.362
1457	1.457	-20.945	-2.566	-73.414	-0.644	9.934	-9.004	-18.88	-34.788
1458	1.458	-12.016	3.804	-64.561	3.838	4.949	-15.493	1.694	-18.46
1459	1.459	-10.831	-14.189	41.267	7.904	0.535	14.796	58.262	13.509
1460	1.46	-16.037	-32.005	-1.944	-10.892	-11.858	31.093	98.775	36.403
1461	1.461	-1.321	-20.396	63.77	-62.404	-8.182	56.148	31.895	32.397
1462	1.462	0.814	-9.735	28.122	-55.013	-4.85	88.046	5.073	-24.258
1463	1.463	-12.72	-15.523	-26.005	-8.139	-1.713	67.253	-19.407	-64.844
1464	1.464	-14.451	-10.286	-16.037	10.095	-21.352	17.969	-26.865	-42.733
1465	1.465	-15.988	-8.742	-7.045	37.825	-28.853	-82.904	-20.375	-9.229
1466	1.466	-23.134	-12.992	-15.117	12.691	-12.533	-212.896	-14.462	-3.216
1467	1.467	-19.446	-32.509	-37.158	-46.837	-27.398	-125.367	-19.962	-19.62
1468	1.468	-20.604	-24.161	-30.552	-103.696	-2.184	-77.702	-15	-34.669
1469	1.469	-19.637	-16.617	-0.107	-66.69	-19.152	-34.575	-19.531	-21.097
1470	1.47	-18.666	-9.648	16.367	-6.09	-47.342	-21.502	-23.705	-8.737
1471	1.471	-12.665	-16.042	11.351	2.018	-36.083	-9.915	-20.187	25.309
1472	1.472	-13.442	-10.259	-11.444	-5.327	1.705	0.72	-3.297	-6.628
1473	1.473	-14.023	-12.044	-32.08	-38.813	-13.364	-48.778	12.255	-35.675
1474	1.474	-18.674	-4.124	-35.713	-32.822	-8.856	-75.651	-1.97	-32.025
1475	1.475	-15.77	5.951	-52.645	-16.343	-46.342	-51.378	-4.578	-15
1476	1.476	-21.567	-13.599	-24.206	59.384	9.253	-29.421	2.312	0.69
1477	1.477	-30.458	-27.735	-27.765	5.241	31.381	31.054	-4.159	14.837
1478	1.478	-24.453	-30.252	-17.576	-4.631	-15.369	71.66	-33.267	7.315
1479	1.479	-21.344	-18.651	-8.132	-13.55	27.286	93.71	-62.363	0.358
1480	1.48	-10.507	-3.764	0.327	-21.71	-22.513	154.163	-51.208	2.462
1481	1.481	8.272	-5.693	8.061	-14.351	11.058	210.942	-41.205	-26.618
1482	1.482	5.751	-10.892	5.932	-20.883	-7.107	262.535	-13.014	-5.929
1483	1.483	22.002	-12.431	-0.321	-14.823	-23.64	309.236	-1.84	-17.167
1484	1.484	24.11	-19.573	-6.018	-9.391	-18.617	217.54	42.817	-27.251
1485	1.485	-4.953	-25.943	-18.157	-14.381	-14.112	20.084	85.372	-24.219
1486	1.486	-25.695	-24.782	-41.992	-9.913	-18.088	-346.585	57.707	-21.648
1487	1.487	-36.929	-19.55	-38.717	-13.966	23.563	-396.62	2.182	16.665
1488	1.488	-33.641	-16.613	-22.974	-2.692	-15.158	-532.722	-19.888	0.065
1489	1.489	-17.966	-8.636	-8.761	-5.926	-40.227	-409.196	-39.864	-4.97
1490	1.49	-9.629	5.326	-16.217	-8.983	1.027	-71.554	-45.885	-9.296
1491	1.491	-22.385	11.148	-13.805	-6.275	-4.321	-26.587	-29.457	-13.291
1492	1.492	-24.7	2.444	-11.599	-19.094	-19.384	14.437	-14.369	-16.92
1493	1.493	-26.844	-11.873	-13.424	-35.402	-23.843	51.825	-0.82	-26.967
1494	1.494	-21.061	-17.657	-11.593	-24.794	-19.796	-50.419	19.867	-23.888
1495	1.495	-22.818	-19.362	-9.961	-11.239	-31.047	-143.344	1.073	-21.231
1496	1.496	-18.186	-14.679	-11.267	-27.094	-21.079	-171.38	-15.929	-3.469
1497	1.497	-16.847	-7.469	-12.479	-7.923	-30.467	-94.427	-12.784	3.449
1498	1.498	-13.185	-11.112	-11.326	9.927	-27.792	-24.65	-15.443	-15.749
1499	1.499	-16.687	-9.911	0.49	16.991	-20.298	-3.488	-17.904	-13.231
1500	1.5	-15.744	-17.234	-1.08	10.721	-32.057	54.255	-29.469	-20.197
1501	1.501	-14.793	-10.433	-5.341	-2.758	-0.168	71.764	-27.301	-30.859
1502	1.502	-12.289	-9.649	-1.586	-8.005	4.23	87.769	-21.483	-21.212
1503	1.503	-13.071	-16.981	14.169	-6.495	-33.38	102.136	-9.284	-16.083
1504	1.504	-15.005	-23.703	16.369	-28.162	1.788	62.653	-10.801	7.635
1505	1.505	-15.6	-19.38	-12.59	-25.035	-2.674	74.448	-3.566	17.635
1506	1.506	-19.677	-7.13	-8.475	-22.288	43.172	63.584	16.093	-4.313
1507	1.507	-16.212	-8.836	-34.784	-9.469	12.718	73.415	18.898	-12.725
1508	1.508	-13.908	-16.733	-51.848	16.269	18.082	100.021	16.452	-5.254
1509	1.509	-12.748	-9.523	-36.18	26.298	33.063	75.57	0.208	-7.628
1510	1.51	-9.077	-15.888	-27.779	16.993	10.141	68.108	-14.598	-9.748
1511	1.511	-10.434	-24.197	-40.512	-25.631	-18.991	48.072	-12.552	-11.622
1512	1.512	-12.551	-23.209	-47.374	-19.699	-0.291	29.751	-21.267	-23.8
1513	1.513	-10.615	-18.343	-53.715	-25.15	-38.108	13.104	-29.226	-15.904
1514	1.514	-12.559	-15.803	-24.699	-40.23	-2.965	-2.28	-36.399	2.803
1515	1.515	-15.486	-19.828	4.326	-26.655	-25.856	10.948	-30.033	-4.788
1516	1.516	-12.811	-23.276	30.641	-30.673	-5.271	-1.766	-26.552	-30.552
1517	1.517	-12.47	-13.183	20.561	-4.343	-16.64	-20.88	-29.647	-27.29
1518	1.518	-12.315	2.701	4.856	-7.667	-26.822	-31.005	-14.945	-5.464
1519	1.519	-14.287	-7.929	13.18	7.973	-23.833	-2.677	8.457	14.223
1520	1.52	-11.796	-5.958	25.988	16.31	-15.664	31.649	36.695	6.657
1521	1.521	-10.284	2.762	23.708	-11.876	-8.262	45.602	10.366	-4.956
1522	1.522	-12.241	7.409	25.85	-15.53	-1.419	42.088	-6.664	-7.063
1523	1.523	-9.744	-14.269	4.563	-25.628	-3.596	23.833	-15.928	-5.141
1524	1.524	-14.605	-29.955	-38.027	-41.337	-21.086	0.403	-13.197	-28.018
1525	1.525	-16.575	-15.81	-117.401	-44.058	-32.776	-27.43	-10.692	-43.726
1526	1.526	-13.318	-8.26	-41.571	-15.764	-30.693	-68.564	5.533	-46.473
1527	1.527	-16.255	-15.253	-31.715	25.928	-1.634	-151.305	-0.874	-43.991
1528	1.528	-16.682	-8.911	-40.611	20.528	2.45	-139.044	-18.308	-22.939
1529	1.529	-18.064	-14.751	-16.199	15.49	-31.648	-84.434	-20.657	8.187
1530	1.53	-18.479	-26.955	-23.53	-7.369	-18.13	-34.673	-35.584	28.837
1531	1.531	-12.499	-31.616	-30.098	-36.427	44.341	-7.541	-41.411	2.441
1532	1.532	-16.775	-9.967	-11.927	-40.112	89.039	0.935	-36.21	-7.735
1533	1.533	-12.731	-13.096	4.487	4.601	-0.598	-6.09	-12.411	-10.909
1534	1.534	-16.234	-10.397	39.676	-13.59	-36.254	-25.705	-15.747	14.53
1535	1.535	-11.616	-2.858	89.918	2.832	-47.108	4.917	-37.618	59.13
1536	1.536	-17.095	-14.488	56.312	7.797	-17.505	-33.731	-29.243	89.424
1537	1.537	-17.761	-33.668	-23.173	-33.487	9.153	-69.2	-11.45	28.394
1538	1.538	-11.841	-36.211	-34.13	-28.126	-47.717	-37.472	18.842	-93.738
1539	1.539	-15.997	-15.141	-24.362	-13.066	3.944	-8.6	-1.986	-181.232
1540	1.54	-15.481	-6.842	-15.555	18.805	-29.531	17.792	1.537	-101.713
1541	1.541	-20.182	0.69	-23.795	39.463	0.945	21.484	-1.88	-58.587
1542	1.542	-13.667	-1.665	-45.977	28.198	28.656	6.242	-5.105	-19.164
1543	1.543	-11.218	-16.623	-39.495	4.346	23.622	4.015	8.884	16.383
1544	1.544	-12.041	-26.376	-33.535	-42.754	0.788	17.248	11.269	27.17
1545	1.545	-15.579	-28.189	-5.929	-49.378	38.349	-17.452	-23.873	17.271
1546	1.546	-6.922	-32.892	69.651	-31.209	33.365	-52.427	-29.015	26.164
1547	1.547	-8.128	-17.088	15.391	-58.942	-26.193	-20.249	-24.676	1.792
1548	1.548	-11.268	-19.252	-14.281	-74.097	-1.742	-15.83	-28.818	-35.157
1549	1.549	-8.404	-13.485	-5.454	-60.582	20.363	-26.614	-17.67	-28.608
1550	1.55	-14.446	-8.338	-29.942	-23.068	-53.479	-36.185	-0.709	-10.502
1551	1.551	-21.843	5.885	-81.715	22.353	-47.177	-19.034	8.505	5.895
1552	1.552	-24.784	-11.625	-48.313	16.273	-37.154	22.212	-5.7	31.038
1553	1.553	-29.075	-27.967	-30.216	-22.507	-45.886	27.991	-29	-0.907
1554	1.554	-16.928	-25.928	-24.902	-7.491	-53.915	-17.165	-38.367	-13.334
1555	1.555	-15.224	-12.464	-9.911	-21.134	-46.435	-10.921	-46.798	5.393
1556	1.556	-16.816	3.364	-5.637	-25.288	-26.378	-5.301	-23.65	8.635
1557	1.557	-18.221	-7.306	-9.879	0.929	-7.999	29.97	23.34	-0.706
1558	1.558	-24.651	-16.98	-13.71	24.674	30.89	-1.987	70.133	-9.033
1559	1.559	-18.694	-8.281	-10.494	2.772	-4.151	52.111	15.129	-37.251
1560	1.56	-23.958	-12.949	-19.844	11.006	0.454	44.621	3.639	-63.363
1561	1.561	-24.961	-8.737	-33.993	-6.855	-20.165	64.419	25.608	-29.313
1562	1.562	-15.123	-8.205	-21.219	-18.446	-8.862	106.937	5.584	-24.89
1563	1.563	-19.415	-11.923	-14.25	-16.301	-5.455	123.565	-24.887	-20.837
1564	1.564	-7.266	-20.275	-12.12	-14.372	-33.617	78.146	-19.548	-9.585
1565	1.565	-2.076	-17.168	-6.275	-16.154	23.215	10.918	-24.637	0.537
1566	1.566	-0.568	-16.228	-4.465	-11.538	47.708	-33.873	-20.237	3.69
1567	1.567	-4.858	-15.451	-9.024	-15.812	10.852	-139.859	-16.213	1.009
1568	1.568	-8.569	-6.534	-24.824	-35.336	17.483	-154.348	-5.03	-1.501
1569	1.569	-16.919	-19.688	-26.902	-27.036	35.772	-220.349	-8.348	-17.759
1570	1.57	-7.269	3.146	-21.621	-18.384	8.193	-256.165	-17.656	-19.871
1571	1.571	-16.194	0.069	-7.999	20.093	3.24	-288.86	-20.376	-17.95
1572	1.572	-19.696	2.79	-16.646	47.65	-28.608	-180.472	-27.953	-16.188
1573	1.573	-16.619	0.268	-15.039	12.357	-16.162	-50.585	-16.348	-11.481
1574	1.574	-9.87	-20.86	-2.036	-1.226	-4.851	-68.206	-5.702	-10.087
1575	1.575	-10.669	-6.771	-3.768	-30.282	-49.527	-52.578	4.017	6.897
1576	1.576	-14.749	-4.273	4.136	-19.062	-55.47	-9.719	-8.142	9.203
1577	1.577	-14.185	-1.969	-14.58	-15.755	-27.764	55.777	-19.128	15.588
1578	1.578	-17.501	-12.625	-22.08	-6.416	-12.593	91.028	-29.172	-9.568
1579	1.579	-13.457	-22.297	-10.42	-3.662	10.34	79.835	-38.12	0.528
1580	1.58	-13.855	-10.104	0.314	-6.153	-18.651	69.677	-20.183	9.868
1581	1.581	-6.515	-8.574	21.698	-17.764	-14.914	114.127	-2.426	12.641
1582	1.582	-13.877	-12.832	19.095	-32.673	-4.764	89.501	-0.184	-5.115
1583	1.583	-10.976	-32.366	1.462	-19.118	-1.519	52.31	31.717	6.551
1584	1.584	-13.491	-35.08	22.749	7.207	-15.64	-8.435	8.919	-4.067
1585	1.585	-12.712	-27.521	42.655	25.981	-13.157	-16.621	-28.586	-13.695
1586	1.586	-7.857	-20.534	25.028	15.939	21.848	20.237	-13.465	-25.786
1587	1.587	-16.554	-9.87	8.827	0.314	-13.341	40.001	0.102	-40.014
1588	1.588	-0.864	-11.815	2.426	-13.762	-8.877	9.446	4.181	-45.824
1589	1.589	-11.488	-10.095	0.517	-0.947	-29.683	14.776	15.467	-40.678
1590	1.59	-13.409	-11.636	2.321	-17.136	-55.976	29.817	-8.289	-29.765
1591	1.591	-15.125	-1.558	3.927	-23.485	-4.539	25.333	7.441	-8.09
1592	1.592	-13.552	2.141	-17.678	-25.412	17.538	-3.858	21.631	-4.936
1593	1.593	-26.488	0.986	-64.627	-13.24	11.002	14.616	14.15	-18.965
1594	1.594	-14.26	-10.815	-31.061	-24.325	4.965	24.349	2.608	-26.389
1595	1.595	-15.778	-21.849	-12.8	-28.599	-22.848	20.999	-20.745	-33.235
1596	1.596	-17.11	-11.811	-29.172	-9.067	-7.854	12.507	-30.023	-31
1597	1.597	-15.908	-31.365	-34.098	5.109	-21.515	-15.836	-49.757	-25.104
1598	1.598	-17.038	-28.599	-20.492	-12.677	7.393	-42.024	-42.178	1.285
1599	1.599	-16.048	4.941	8.574	-14.946	-19.047	-79.644	-39.825	42.961
1600	1.6	-15.053	9.423	-2.6	-4.232	-36.195	-64.505	-33.387	4.337
1601	1.601	-17.539	5.365	-26.383	-2.216	-39.454	-4.939	-19.763	-30.822
1602	1.602	-18.277	-5.838	-10.726	-14.383	-42.266	3.214	-10.974	-17.265
1603	1.603	-10.31	-9.125	3.42	-9.788	-3.787	-4.083	0.118	11.727
1604	1.604	-17.633	-18.398	-4.116	-11.231	1.555	-10.589	21.835	22.857
1605	1.605	-12.752	-43.921	26.277	-10.063	-3.552	-4.581	-6.377	19.533
1606	1.606	-10.191	-40.596	22.238	3.163	-26.466	67.557	-25.124	-2.172
1607	1.607	-12.466	-56.22	-19.315	-23.089	-47.251	77.398	-21.783	-44.624
1608	1.608	-11.842	-42.053	-80.232	-26.699	-36.045	86.313	-24.786	-62.749
1609	1.609	-15.089	-18.805	-55.835	18.08	-5.086	45.656	-10.541	-35.03
1610	1.61	-14.454	-3.075	-63.186	-24.496	23.883	-6.002	-2.944	-9.902
1611	1.611	-19.231	-5.766	-69.785	-107.748	5.074	-106.835	-0.582	3.61
1612	1.612	-17.227	-8.258	-51.62	-72.134	-12.05	-294.749	-6.922	-17.084
1613	1.613	-9.418	-10.546	-35.186	-39.614	-15.208	-166.583	-12.689	-35.853
1614	1.614	-16.708	-38.194	-30.15	-10.034	-12.533	-50.235	-24.849	-39.154
1615	1.615	-13.733	-4.115	-25.68	-1.174	-10.026	-29.184	-13.776	-36.009
1616	1.616	-17.92	-26.932	-21.554	-9.346	6.237	-10.115	-12.39	-21.835
1617	1.617	-13.782	-22.845	-17.856	-16.712	38.169	7.203	-5.994	6.456
1618	1.618	-18.554	-4.064	-14.557	16.772	-12.173	22.916	-2.503	25.265
1619	1.619	-17.921	-7.339	-11.473	47.112	-5.651	37.137	4.85	15.175
1620	1.62	-18.463	-22.988	-19.824	19.418	12.45	23.887	9.67	24.432
1621	1.621	-18.031	-8.824	-12.28	54.581	6.966	12.024	-3.485	-18.164
1622	1.622	-16.642	3.965	-9.936	4.214	22.004	-20.514	-32.494	-48.562
1623	1.623	-10.03	6.306	-7.845	-29.3	-10.03	-10.552	-36.533	-20.896
1624	1.624	-12.896	-0.03	-9.804	-35.336	18.907	-1.469	-55.249	34.658
1625	1.625	-18.852	-5.846	-11.543	-40.743	-15.243	23.091	-31.393	-2.296
1626	1.626	-13.197	-0.629	-6.918	-25.716	7.503	1.23	-22.062	-8.84
1627	1.627	-6.585	-11.678	14.754	-21.347	-13.287	8.062	-2.293	-2.822
1628	1.628	-10.804	-18.837	11.601	-25.485	-32.097	38.74	36.222	-8.252
1629	1.629	-16.386	-17.689	-2.608	-14.273	-8.334	33.661	41.632	-3.269
1630	1.63	-11.516	-6.868	-10.24	-10.932	-17.606	38.957	16.458	-7.825
1631	1.631	-10.906	-19.844	-17.284	-20.211	-3.472	34.709	39.292	-20.226
1632	1.632	-17.451	-11.156	-49.279	-22.984	-41.956	14.246	1.756	-31.422
1633	1.633	-14.911	-0.15	-44.862	15.439	-3.224	-42.317	-33.448	-7.633
1634	1.634	-17.219	-13.143	0.962	-1.05	1.839	-131.947	-28.926	-10.813
1635	1.635	-22.055	-14.922	6.898	-6.106	-11.694	-48.673	-24.798	-30.63
1636	1.636	-17.401	-22.846	56.763	-28.877	-32.37	-16.273	-5.999	-17.917
1637	1.637	-16.798	-6.945	36.749	-49.573	1.709	-26.215	11.079	3.138
1638	1.638	-15.434	3.753	-5.884	-23.304	42.915	-52.902	-10.705	-16.582
1639	1.639	-10.96	-5.886	-22.414	-26.617	-29.281	-44.663	-18.954	-14.07
1640	1.64	-18.697	-7.581	-7.43	20.38	0.318	-37.174	-21.395	-21.119
1641	1.641	-17.722	-12.194	-21.102	40.305	-26.398	63.731	-28.309	-19.082
1642	1.642	-14.819	-5.005	-33.63	34.284	-34.494	135.956	-30.382	-17.17
1643	1.643	-15.591	-16.781	-22.561	28.844	17.229	122.775	-20.677	-15.418
1644	1.644	-11.538	-15.206	1.084	-36.794	64.121	39.367	-15.429	-13.876
1645	1.645	-6.695	3.583	10.256	-27.94	33.821	-58.387	2.017	-18.15
1646	1.646	-16.754	-14.22	24.27	-52.372	17.396	-124.214	4.379	-6.335
1647	1.647	-9.595	-49.236	0.937	-30.305	-28.022	-231.656	-10.487	-14.268
1648	1.648	-5.919	-44.201	-8.454	-50.213	-9.768	-159.518	-8.54	-35.924
1649	1.649	-9.41	-12.239	-16.848	-31.995	-4.291	-67.466	-13.751	-32.788
1650	1.65	-16.764	8.52	-9.304	-4.282	-19.394	15.844	-21.684	-1.592
1651	1.651	-23.537	-2.67	-7.012	61.332	-51.327	-16.745	-17.379	44.257
1652	1.652	-17.536	-5.939	-4.95	88.038	-80.343	-6.911	-13.622	74.632
1653	1.653	-15.212	-27.82	12.434	63.594	-31.127	-15.894	-12.373	69.241
1654	1.654	-13.27	-25.14	10.091	-17.946	-24.439	8.376	-13.236	-6.363
1655	1.655	-13.851	-22.642	-0.589	-72.146	-6.144	59.932	1.605	-147.362
1656	1.656	-15.596	-24.983	-29.648	-62.259	10.402	39.903	-0.424	-89.676
1657	1.657	-12.111	-22.849	-25.619	-35.524	-24.752	21.714	-6.192	-37.332
1658	1.658	-15.417	-17.059	-6.895	-27.378	-11.159	16.34	-8.008	-21.491
1659	1.659	-18.33	-32.896	-3.677	9.661	1.312	21.48	-6.488	21.622
1660	1.66	-24.338	-5.171	-0.603	29.635	-17.327	17.026	-10.705	8.47
1661	1.661	-26.863	-8.779	-8.932	-25.368	13.753	12.84	-6.942	-3.283
1662	1.662	-16.237	-18.779	-11.445	-32.771	-6.959	-13.712	-20.021	7.584
1663	1.663	-14.894	-15.623	-27.688	0.705	-25.74	-10.783	-32.187	17.451
1664	1.664	-13.738	-12.882	-38.272	6.75	-56.65	4.7	-27.478	-27.263
1665	1.665	-12.58	-10.37	-67.206	1.378	-19.035	-9.433	-14.442	-19.112
1666	1.666	-17.812	-12.655	-29.574	-23.742	-3.833	-22.117	8.46	-11.729
1667	1.667	-16.851	-2.001	-24.449	-37.277	-17.277	-19.716	11.604	-18.22
1668	1.668	-10.856	-3.91	-19.895	-8.178	11.871	-30.274	19.927	24.414
1669	1.669	-6.799	-23.221	-7.41	-19.312	38.195	-32.12	22.473	7.981
1670	1.67	-8.746	-15.635	-26.119	18.509	-13.276	-19.83	-7.867	-7.073
1671	1.671	-9.334	-4.025	-36.142	23.608	-20.579	-5.448	-20.225	-11.506
1672	1.672	-11.097	-10.383	4.744	10.202	-0.598	23.618	-23.891	-15.58
1673	1.673	-13.632	-39.38	-11.641	-27.286	5.449	52.657	-33.94	-26.806
1674	1.674	-14.995	-1.811	-26.662	-72.786	10.891	33.91	-18.247	-23.497
1675	1.675	-17.134	3.256	-13.042	-17.797	-14.227	16.908	-4.096	-32.747
1676	1.676	-12.695	7.71	-25.34	4.296	-9.741	-4.912	-6.569	-18.611
1677	1.677	-18.12	-13	1.076	-2.322	-13.814	-13.205	5.101	4.626
1678	1.678	-14.647	-9.331	11.245	-44.933	4.912	-51.68	7.316	7.691
1679	1.679	-14.076	-12.639	14.431	-83.653	-26.061	-23.939	5.473	50.268
1680	1.68	-13.511	-9.557	6.171	-38.194	-30.097	-8.784	7.283	-29.056
1681	1.681	-14.879	-1.234	-1.328	16.83	-33.755	-40.683	5.783	-61.551
1682	1.682	-13.539	-3.757	-36.315	24.261	-16.709	-3.149	-7.119	-31.944
1683	1.683	-6.982	-15.351	-41.33	-9.161	-13.621	72.499	-33.394	30.573
1684	1.684	-2.158	-4.679	-9.346	-3.096	-5.231	83.271	-44.612	6.228
1685	1.685	-11.853	-33.711	-5.203	-64.02	-12.694	33.792	-34.535	-15.812
1686	1.686	-20.766	-37.795	-16.377	-23.326	22.414	7.048	-31.417	-35.705
1687	1.687	-17.285	-41.498	-47.25	13.699	17.42	-66.302	-45.512	-78.213
1688	1.688	-18.264	-24.479	-26.486	-19.811	13.005	-155.119	-27.683	-39.415
1689	1.689	-13.434	-27.577	-0.142	-1.594	0.708	-143.299	-20.711	36.286
1690	1.69	-19.434	-13.471	9.932	-29.193	-10.507	-67.393	-18.579	47.103
1691	1.691	-13.83	-5.959	19.285	-14.104	-0.419	-37.733	-8.891	-2.253
1692	1.692	-15.767	-8.319	11.032	-9.659	-3.514	-10.922	17.453	-29.039
1693	1.693	-13.832	-10.485	-12.172	11.021	-17.674	-18.957	6.251	-21.002
1694	1.694	-16.744	-12.449	-9.05	14.682	-40.921	3.087	-10.754	-13.704
1695	1.695	-18.102	-7.271	5.127	11.273	-6.436	-3.714	-32.594	-33.622
1696	1.696	-13.656	-8.834	-7.563	-17.018	-19.958	-10.095	-24.25	-15.288
1697	1.697	-14.252	-13.115	-9.776	-20.64	-24.032	-15.964	-6.441	-20.533
1698	1.698	-10.785	-27.517	-16.054	-30.656	2.258	-11.45	5.164	-15.402
1699	1.699	-17.185	-17.896	-45.001	-33.711	33.249	1.783	20.061	7.518
1700	1.7	-16.43	-5.715	-24.273	3.255	12.546	5.914	-8.963	11.648
1701	1.701	-18.775	-4.149	-5.615	8.3	1.314	17.706	-21.347	-22.307
1702	1.702	-18.215	8.844	-15.774	40.363	-29.707	49.096	-17.649	-35.743
1703	1.703	-16.285	14.069	-12.747	36.341	-33.854	53.545	-20.916	-39.686
1704	1.704	-16.871	-6.65	-4.483	-12.843	-22.644	35	-30.185	-43.278
1705	1.705	-11.074	-20.782	8.225	-32.863	-19.387	11.416	-21.837	8.197
1706	1.706	-15.147	-28.33	1.263	-26.96	-10.108	-29.198	16.679	74.866
1707	1.707	-4.314	-12.079	-17.891	-32.437	-1.814	-67.756	99.887	-23.636
1708	1.708	-12.245	-31.241	-25.418	-67.687	-19.729	-113.099	40.25	-10.404
1709	1.709	-16.501	-23.676	-27.697	0.978	-31.466	-45.853	-14	-22.177
1710	1.71	-15.34	-26.001	-25.555	30.586	0.402	16.754	-43.643	-32.935
1711	1.711	-11.864	-23.861	-19.724	-14.108	69.113	41.196	-34.751	-3.234
1712	1.712	-14.963	-21.922	-0.357	-6.003	39.513	48.564	5.892	5.712
1713	1.713	-15.92	-2.575	-18.167	-13.36	-23.037	42.007	-31.101	-2.415
1714	1.714	-21.916	4.942	-34.447	6.563	-31.187	-12.983	-37.74	-24.552
1715	1.715	-16.298	-6.712	-15.322	12.508	-53.292	-64.704	-19.599	-18.03
1716	1.716	-18.23	-4.617	-12.867	18.008	-33.363	-31.242	-3.188	-48.388
1717	1.717	-16.288	-14.339	-15.199	-37.501	-27.344	-25.29	31.998	1.574
1718	1.718	-16.865	-16.119	-8.821	-30.193	22.564	-19.913	0.022	35.058
1719	1.719	-11.038	-17.698	20.247	-10.441	16.002	-25.01	-12.394	-7.491
1720	1.72	-15.089	1.027	24.384	-28.846	-14.38	-11.507	-1.201	8.97
1721	1.721	-4.244	-16.827	13.199	-67.525	-19.847	-7.502	-4.588	-6.153
1722	1.722	-5.792	-14.559	-3.827	-32.161	-14.857	-11.215	-26.576	-29.006
1723	1.723	-12.962	-12.475	-13.084	9.07	-19.317	-14.506	-23.981	-16.609
1724	1.724	-14.136	-29.938	-15.798	-29.679	-15.32	-11.408	-31.63	2.091
1725	1.725	-17.636	-8.846	-28.63	-24.744	-34.107	-14.109	-20.084	-8.038
1726	1.726	-16.687	-6.135	-31.029	43.985	17.327	-16.66	-22.23	-17.418
1727	1.727	-9.922	-13.684	-24.696	34.193	24.623	-19.106	-28.033	19.448
1728	1.728	-15.942	-11.408	-18.953	7.474	-22.296	-25.607	-12.126	-15.733
1729	1.729	-15.181	-13.539	-10.325	15.568	-28.317	-27.718	-1.466	-29.284
1730	1.73	-13.264	-19.36	-8.838	-51.271	-22.993	-8.497	-15.048	-25.39
1731	1.731	-12.7	-21.114	-10.19	-60.182	-7.95	14.639	-20.351	-14.376
1732	1.732	-12.139	-32.143	-8.989	-35.722	-12.452	-1.114	-34.718	-24.579
1733	1.733	-17.002	-30.766	-27.007	-13.594	-41.504	-3.849	-21.224	-27.797
1734	1.734	-13.73	-13.732	-14.23	-6.991	-45.2	3.687	-16.075	-13.686
1735	1.735	-22.653	-2.111	6.906	-25.165	-41.94	5.961	-14.578	-36.857
1736	1.736	-21.52	-4.278	-7.19	-41.673	-13.788	3.747	-7.421	-39.97
1737	1.737	-13.236	-6.233	-9.715	23.952	12.538	-13.777	6.921	-37.375
1738	1.738	-14.239	-11.474	-21.366	-2.653	-11.28	-25.532	1.157	1.029
1739	1.739	-17.18	-6.833	-19.297	-43.258	-1.999	-27.875	-4.025	39.71
1740	1.74	-16.445	0.308	-48.383	53.081	6.273	-18.357	-11.904	14.567
1741	1.741	-18.806	-6.076	-52.45	39.853	3.686	4.428	-21.943	64.865
1742	1.742	-16.908	-4.898	-10.78	28.014	24.725	32.661	-15.61	58.234
1743	1.743	-9.583	-20.972	-5.309	-4.441	44.395	66.692	-7.36	15.546
1744	1.744	-12.529	-4.739	-10.335	25.189	5.821	126.24	-6.455	-45.472
1745	1.745	-10.059	-19.653	-33.163	-37.39	-21.933	150.608	8.207	-135.112
1746	1.746	-10.877	-25.452	-45.532	-110.806	-10.927	136.475	14.553	-123.344
1747	1.747	-6.056	0.895	-56.745	-61.555	-26.069	114.425	4.841	-47.495
1748	1.748	-9.381	-10.297	-32.931	-52.665	-48.955	13.591	-0.396	-37.7
1749	1.749	-11.153	-20.354	14.102	4.187	-19.955	-203.16	-14.715	-11.007
1750	1.75	-13.696	-29.625	114.914	11.465	-16.284	-482.217	-16.645	-19.149
1751	1.751	-19.142	-43.731	71.764	-49.081	7.491	-294.489	-25.359	2.86
1752	1.752	-24	-20.5	32.299	24.256	16.715	-192.279	-20.719	-3.818
1753	1.753	-19.368	-23.606	20.501	34.126	2.503	-37.228	-16.466	2.036
1754	1.754	-15.318	-20.908	9.669	7.391	20.267	-9.154	-20.123	7.358
1755	1.755	-15.742	-18.394	-59.386	-17.065	8.621	16.383	6.026	-3.728
1756	1.756	-19.077	-11.444	-68.246	-24.511	23.504	39.563	7.228	-18.803
1757	1.757	-22.8	-10.102	-60.091	-17.982	52.544	18.389	12.517	-23.199
1758	1.758	-21.655	-20.744	-52.728	0.103	56.612	37.441	27.351	22.615
1759	1.759	-19.739	-11.074	-19.245	-5.345	-0.137	19.915	-4.528	4.362
1760	1.76	-14.73	-2.369	-25.228	-10.338	-73.556	35.781	-27.365	-23.381
1761	1.761	-18.036	-3.916	-19.794	-23.88	-43.936	50.172	-31.476	1.69
1762	1.762	-18.639	-5.249	-4.701	-36.249	-17.175	10.739	-12.74	33.57
1763	1.763	-11.695	14.303	-0.247	-2.205	-41.584	46.381	4.292	79.421
1764	1.764	-12.683	17.035	3.819	29.653	-34.284	57.234	1.18	12.27
1765	1.765	-11.93	4.29	9.816	-87.88	-27.751	7.821	-1.532	-50.307
1766	1.766	-17.557	6.622	-1.388	-50.384	-33.808	16.633	6.053	-42.356
1767	1.767	-14.091	0.242	1.953	15.16	-6.175	8.441	3.793	-20.538
1768	1.768	-24.171	-13.308	-32.382	131.567	-21.27	15.748	-11.003	-14.089
1769	1.769	-14.116	-15.049	-45.83	115.642	1.61	-4.217	-16.726	-20.067
1770	1.77	-12.963	-7.099	-25.03	-72.288	-2.361	13.963	9.646	-3.482
1771	1.771	-9.494	0.083	1.359	-149.161	-13.511	-2.437	13.365	-18.393
1772	1.772	-6.413	-16.947	4.655	-32.934	-23.506	-17.471	3.301	-41.151
1773	1.773	-7.392	-33.19	13.936	-11.861	23.576	-12.897	-12.41	21.343
1774	1.774	-8.171	-35.298	39.48	7.342	-23.156	-41.827	-26.526	12.457
1775	1.775	-8.951	-33.368	49.542	-45.089	-17.083	-22.992	-49.721	20.572
1776	1.776	-15.546	-28.117	8.692	-60.902	-0.629	28.559	-58.981	27.937
1777	1.777	-9.559	-7.392	25.122	11.366	14.48	6.565	-67.279	-72.928
1778	1.778	-15.178	-38.544	30.108	-1.823	-26.711	26.588	-39.029	-29.75
1779	1.779	-10.346	-26.134	-1.871	9.864	11.951	8.495	2.614	115.005
1780	1.78	-13.638	-22.438	-64.374	-1.009	-23.262	-19.095	30.374	57.313
1781	1.781	-13.051	-25.736	-91.015	-30.668	-18.784	-44.144	-4.76	-30.149
1782	1.782	-9.559	-41.415	-50.332	-21.762	-22.845	-48.496	-9.132	-14.241
1783	1.783	-12.839	-27.278	-57.698	-13.639	-19.229	-10.873	-4.985	-57.395
1784	1.784	-10.702	-19.706	-51.209	-6.23	-2.253	4.309	-23.71	-123.2
1785	1.785	-14.369	1.423	-33.213	13.787	44.721	-18.44	-40.686	-63.58
1786	1.786	-13.978	-12.675	-5.593	-16.541	-29.241	-22.419	-43.737	12.292
1787	1.787	-11.833	-10.139	-0.567	-55.247	-19.348	-33.532	-52.008	-17.298
1788	1.788	-12.196	-3.151	31.344	-20.01	-28.247	-9.621	-23.729	-43.979
1789	1.789	-7.921	7.502	35.365	48.698	-3.831	-12.607	-20.013	-19.555
1790	1.79	-14.865	-2.168	-13.847	38.787	3.625	-20.809	11.004	2.623
1791	1.791	-11.938	-10.878	-60.742	12.117	-2.881	-13.126	73.554	-17.214
1792	1.792	-19.854	6.543	-54.81	-61.215	3.202	12.754	82.485	13.285
1793	1.793	-8.028	8.875	-27.176	-11.872	-13.185	22.944	41.883	-25.334
1794	1.794	-9.543	-6.046	-22.199	50.649	-8.112	-5.216	4.947	-30.392
1795	1.795	-13.773	-19.595	-17.828	26.299	-21.741	-23.891	-14.965	-34.906
1796	1.796	-30.77	-35.482	-21.991	18.887	-9.431	-40.838	-8.949	-30.925
1797	1.797	-14.484	-37.62	-18.381	-55.153	-5.738	-25.114	-14.346	18.203
1798	1.798	-16.583	-20.193	-15.147	-25.576	-2.42	-22.403	-19.368	-28.587
1799	1.799	-22.361	-17.885	-12.052	1.114	-5.519	-19.994	-14.914	-10.356
1800	1.8	-20.586	-11.501	-9.316	-55.745	-8.201	-13.28	-27.283	17.362
1801	1.801	-25.202	-1.826	-1.664	-18.73	9.65	-24.312	-30.934	22.413
1802	1.802	-26.523	14.036	-3.961	-12.153	2.665	-14.732	-20.86	45.332
1803	1.803	-20.107	7.664	-1.879	-6.101	-29.214	-5.983	-36.497	-0.517
1804	1.804	-2.071	-21.358	-19.361	-11.469	-15.638	-13.734	-33.757	-30.874
1805	1.805	5.521	-17.289	-17.129	-6.418	-19.689	-6.36	-31.23	-47.245
1806	1.806	-1.399	-20.954	-10.856	-29.259	-30.895	-4.977	-19.626	-32.184
1807	1.807	-20.515	-17.652	-9.033	16.604	-13.845	1.23	-21.784	-18.719
1808	1.808	-22.99	-20.74	-7.371	-62.741	14.437	-10.406	-19.837	2.029
1809	1.809	-20.624	-12.417	-15.366	-51.87	25.694	-27.634	-14.633	-1.657
1810	1.81	-22.708	-14.94	-8.241	-2.492	-19.052	-34.492	9.059	8.451
1811	1.811	-12.984	-26.552	11.263	-47.164	-13.152	-2.431	12.205	-0.761
1812	1.812	-14.674	-7.391	13.923	-6.509	14.389	2.206	8.974	-26.228
1813	1.813	-16.175	-9.911	-3.941	30.44	-10.816	-1.791	-5.205	-43.161
1814	1.814	-17.483	-12.212	-10.982	23.83	-15.34	17.049	-12.755	4.008
1815	1.815	-16.271	-10.055	-13.186	5.698	-11.293	7.043	-24.372	91.597
1816	1.816	-12.743	-8.117	-34.529	11.095	-0.074	16.336	-26.491	103.399
1817	1.817	-11.73	-9.862	-77.155	-3.976	-23.842	8.022	-36.198	27.445
1818	1.818	-16.522	-14.528	-46.805	-26.733	-20.688	0.473	-37.996	-81.227
1819	1.819	-12.228	-24.635	-19.17	-38.969	-63.241	-15.792	-14.247	-182.384
1820	1.82	-9.852	-15.764	-4.06	-20.122	-57.2	-47.762	2.721	-169.333
1821	1.821	-3.225	-12.282	27.861	-3.186	-40.71	-43.345	30.973	-61.983
1822	1.822	-11.112	-19.647	15.463	-18.989	-15.533	-80.949	34.669	10.216
1823	1.823	-20.745	-22.562	-3.333	-38.676	-47.517	-45.781	-3.072	-2.942
1824	1.824	-19.54	-9.435	-6.639	-36.125	-9.958	-4.643	-18.19	32.726
1825	1.825	-11.184	-19.132	-3.512	-52.325	35.477	-10.178	-4.701	0.238
1826	1.826	-12.115	-10.42	-0.792	-20.349	53.691	-5.244	-0.686	29.868
1827	1.827	-11.125	-8.868	22.394	48.387	26.014	-18.842	18.024	3.157
1828	1.828	-15.354	-21.828	19.275	78.067	41.185	-22.977	-5.839	-5.069
1829	1.829	-16.108	-16.626	-23.321	-2.617	-9.13	-4.223	-40.316	2.254
1830	1.83	-19.567	0.803	-65.958	-35.123	-15.716	-7.55	-44.74	-17.603
1831	1.831	-18.959	-6.149	-38.359	-64.703	14.663	14.238	-32.302	-23.632
1832	1.832	-17.195	-21.016	7.048	-19.989	53.365	11.42	-35.96	3.929
1833	1.833	-16.787	-26.802	49.562	-44.346	18.158	-1.467	8.761	8.902
1834	1.834	-14.445	-18.06	121.649	-51.679	13.739	0.713	2.777	4.374
1835	1.835	-13.27	-7.004	-6.707	-31.716	1.355	-1.683	8.183	-8.122
1836	1.836	-18.482	-5.613	-59.175	10.914	-24.943	-27.193	3.109	-11.85
1837	1.837	-16.53	-11.974	-43.276	38.603	5.996	-30.846	25.916	-8.57
1838	1.838	-10.517	-8.452	-28.916	13.448	-39.899	-34.34	-3.109	7.092
1839	1.839	-16.114	-5.324	-15.697	17.913	-82.549	-31.965	-21.846	-35.503
1840	1.84	-14.16	-0.455	-27.453	13.933	-43.901	-29.646	-18.516	-41.478
1841	1.841	-9.503	-13.598	-16.617	2.764	-48.946	-13.224	-15.35	-24.983
1842	1.842	-10.071	-19.397	-6.77	-0.521	-17.029	10.519	-17.959	-19.938
1843	1.843	-14.903	-7.194	2.128	-41.436	3.662	38.827	-5.114	30.421
1844	1.844	-11.595	-11.828	10.303	-36.012	60.339	42.415	-2.78	10.487
1845	1.845	-15.643	-10.467	2.995	-0.732	19.717	25.303	3.583	-19.884
1846	1.846	-13.116	-19.371	-30.428	3.75	-47.006	3.38	-6.095	-25.274
1847	1.847	-10.799	-15.886	-36.362	-8.65	-55.864	-4.954	-11.299	-10.124
1848	1.848	-12.915	-6.182	-52.757	-5.049	-31.468	-2.297	-12.834	3.533
1849	1.849	-18.135	-23.167	-37.619	-8.345	-24.119	-13.818	-34.493	15.972
1850	1.85	-16.196	-25.455	-42.015	-17.624	-30.75	-20.116	-37.562	19.691
1851	1.851	-20.839	-23.292	-29.568	-14.959	36.361	-29.935	-23.427	-24.961
1852	1.852	-17.939	-17.455	-10.706	-7.462	-26.219	-14.294	-36.239	17.604
1853	1.853	-17.556	-12.18	-13.884	-9.747	-18.192	-3.893	-20.041	1.198
1854	1.854	-17.933	-7.504	-4.459	-11.837	3.767	-13.771	-5.16	-44.262
1855	1.855	-19.066	-11.749	-29.909	-9.896	-16.19	-15.626	23.862	35.074
1856	1.856	-15.364	-8.064	-19.823	-15.102	-10.176	-4.54	27.918	45.92
1857	1.857	-14.97	-6.913	-22.846	-10.444	-4.776	-8.601	-13.694	-62.647
1858	1.858	-13.813	-10.002	-20.052	-23.38	-19.906	-27.979	14.002	9.564
1859	1.859	-11.883	0.847	-7.203	-21.669	-6.337	9.237	49.279	-56.188
1860	1.86	-11.497	-3.409	-4.821	-26.314	-2.237	-15.575	44.872	-91.739
1861	1.861	-16.336	-12.304	5.894	-16.222	54.425	-65.693	24.269	-59.17
1862	1.862	-12.849	-11.137	19.517	3.355	-2.481	-5.022	-32.305	-49.275
1863	1.863	-8.2	-22.921	24.803	34.585	4.835	3.216	-56.587	-58.165
1864	1.864	-14.78	-30.849	16.909	-27.87	-28.65	-4.02	-49.151	-82.541
1865	1.865	-10.522	-20.774	-4.719	-36.734	-22.658	-10.546	-55.713	-15.723
1866	1.866	-16.132	-17.075	-20.354	-28.567	-50.272	-16.508	-13.198	65.079
1867	1.867	-14.192	-8.733	-28.637	-21.118	-35.155	-21.926	3.258	76.029
1868	1.868	-13.609	-3.487	-41.372	-14.451	-12.302	-16.915	-11.802	85.907
1869	1.869	-20.193	-14.32	-76.349	3.777	-8.216	-12.565	-7.318	41.102
1870	1.87	-14.19	-30.189	-20.729	-1.687	-11.902	-8.55	-36.298	0.33
1871	1.871	-13.407	-15.273	1.441	-6.745	-1.844	-4.944	-47.47	-66.509
1872	1.872	-11.461	-24.926	8.17	-47.923	45.183	-21.981	-30.383	-57.565
1873	1.873	-16.108	-12.725	2.29	-9.158	11.771	6.352	-21.029	-49.339
1874	1.874	-10.7	-17.364	-25.312	-14.192	17.801	10.191	4.56	-27.19
1875	1.875	-15.545	-27.417	-10.186	-37.002	-32.056	7.074	-12.417	-20.472
1876	1.876	-10.898	-15.627	-5.757	-24.657	1.514	-2.066	3.361	-2.188
1877	1.877	-13.794	-1.314	-9.803	1.65	-53.377	-10.196	6.207	3.324
1878	1.878	-12.437	0.633	-13.447	25.562	-16.337	-43.544	8.849	-11.703
1879	1.879	-13.797	-15.244	-3.406	28.764	17.22	-39.017	-7.333	-7.197
1880	1.88	-19.601	-13.117	-25.304	-8.186	-13.13	-18.251	-13.724	13.56
1881	1.881	-15.542	-26.649	-22.637	-13.29	-7.691	-6.945	-15.662	9.913
1882	1.882	-13.612	-17.943	15.875	-17.736	-22.745	3.224	-13.974	-21.034
1883	1.883	-15.546	-13.324	43.587	-5.328	-27.144	50.392	-9.365	-25.036
1884	1.884	-11.479	-0.373	8.46	-9.037	10.386	138.06	0.694	-21.294
1885	1.885	-14.959	1.383	4.12	-19.125	15.405	150.07	15.031	-4.248
1886	1.886	-17.281	-6.537	-16.617	-9.83	-7.451	117.665	5.372	17.585
1887	1.887	-14.381	-16.582	-20.357	-23.909	4.847	107.828	-21.016	-8.021
1888	1.888	-17.083	-7.669	-17.117	-0.617	31.129	45.35	-17.385	-18.114
1889	1.889	-17.462	-6.495	-14.09	-16.232	27.828	-76.76	-14.125	-27.348
1890	1.89	-17.264	-7.464	-11.44	-13.422	-13.053	-339.465	-17.258	-24.574
1891	1.891	-15.91	-8.446	-19.032	-0.591	-18.521	-377.161	-8.957	-11.803
1892	1.892	-15.709	-4.215	-16.715	15.685	-13.543	-70.201	-1.387	-14.117
1893	1.893	-16.286	-9.855	-27.309	-16.23	-18.075	53.312	0.94	-7.772
1894	1.894	-17.443	-20.711	-17.524	-20.69	-47.09	15.673	-5.462	-17.517
1895	1.895	-16.472	-22.277	-19.196	-24.735	-65.825	-18.395	-34.524	-26.322
1896	1.896	-13.569	-29.453	-23.799	1.638	-42.022	-49.241	-38.61	-34.281
1897	1.897	-14.723	-41.29	-7.92	-1.614	-7.621	-133.424	-27.409	-38.47
1898	1.898	-9.684	-33.399	2.73	-29.881	5.921	-56.502	-24.112	-21.44
1899	1.899	-12.963	-17.539	-6.964	-18.641	34.958	-33.267	-20.996	4.268
1900	1.9	-10.064	-11.17	-12.208	-8.572	16.182	157.344	-6.882	7.537
1901	1.901	-8.706	-5.389	-29.644	25.884	39.97	182.887	31.646	48.337
1902	1.902	-8.317	-14.107	-45.895	-42.786	43.05	159.579	48.081	-1.662
1903	1.903	-14.889	-9.483	-56.508	-32.848	11.859	95.973	2.552	-21.62
1904	1.904	-17.798	-16.679	-27.442	-6.106	-42.33	-0.344	-3.511	-15.674
1905	1.905	-13.543	-7.806	35.169	-14.171	-64.424	-122.979	1.834	-32.26
1906	1.906	-9.485	3.008	-9.436	-21.477	-31.024	-202.766	6.798	-7.108
1907	1.907	-16.068	-9.979	-17.502	-1.539	-0.686	-130.844	-16.082	-11.535
1908	1.908	-15.296	-15.242	-10.095	-7.575	-28.435	-170.691	-36.806	-15.703
1909	1.909	-16.061	-0.935	-3.485	-13.052	-33.53	-206.704	-18.006	-27.032
1910	1.91	-15.473	-10.602	-9.488	2.041	-1.656	-44.297	-48.955	-17.132
1911	1.911	-12.172	-15.838	-4.111	-29.844	-22.421	71.742	-61.379	-1.654
1912	1.912	-15.071	-14.311	0.868	-25.779	19.148	50.629	-35.169	-10.101
1913	1.913	-12.531	-7.193	-3.586	8.303	-30.908	31.624	-25.243	-12.722
1914	1.914	-14.856	-13.632	-15.961	3.912	-24.414	84.047	21.637	-10.486
1915	1.915	-14.478	-22.044	-12.297	-16.8	-67.07	68.066	68.345	-4.186
1916	1.916	-15.643	-19.041	-22.378	-58.406	-17.207	82.3	1.065	-29.369
1917	1.917	-12.94	-20.059	-38.086	-52.974	-23.869	69.086	-25.74	-12.29
1918	1.918	-12.748	-10.407	-12.519	-17.688	-17.927	104.733	-17.65	3.38
1919	1.919	-16.63	-14.146	-9.232	41.924	-12.522	29.067	-10.321	-16.407
1920	1.92	-19.174	-17.713	-24.954	33.797	2.534	19.317	-3.744	-14.014
1921	1.921	-16.875	-20.917	-39.087	-18.003	16.043	-25.366	2.251	-7.155
1922	1.922	-13.997	-14.249	-26.334	-37.947	-21.542	-98.917	-14.205	-0.932
1923	1.923	-14.409	-11.802	-5.265	4.565	-6.41	-109.027	-29.286	-10.736
1924	1.924	-14.818	-7.784	20.238	-11.896	-10.909	-64.613	-42.847	-33.682
1925	1.925	-16.382	3.015	51.121	33.549	1.462	-40.709	-63.61	-24.477
1926	1.926	-19.695	-1.676	5.188	27.542	12.602	-63.328	-74.869	-10.442
1927	1.927	-15.642	-20.481	-0.881	-33.449	-25.159	-17.044	-43.923	-18.074
1928	1.928	-13.143	-12.967	26.745	-25.344	-20.17	25.082	-14.897	-15.809
1929	1.929	-18.571	-15.337	-8.543	-18.042	-24.646	41.1	26.701	-9.487
1930	1.93	-13.747	-17.536	-22.155	28.747	-12.307	5.386	21.238	-11.482
1931	1.931	-11.825	-11.76	-26.31	-50.68	-8.667	-8.364	66.689	-6.277
1932	1.932	-15.898	-6.573	-22.726	-18.232	1.312	-45.432	36.283	-23.724
1933	1.933	-16.303	-17.631	-46.599	11.305	16.843	-89.96	30.837	-26.107
1934	1.934	-13.992	-33.504	-24.786	2.333	2.571	-83.109	-4.397	5.75
1935	1.935	-11.105	-22.883	-16.567	-5.865	-5.024	0.826	-8.852	28.517
1936	1.936	-13.055	-24.87	-19.191	-13.304	29.947	36.894	45.376	32.535
1937	1.937	-18.888	-23.209	-7.676	-19.965	4.716	26.417	23.357	-1.52
1938	1.938	-14.84	-21.722	19.884	-38.247	-45.672	36.458	-23.458	-61.171
1939	1.939	-15.445	-8.816	16.095	-66.042	-25.832	98.989	-29.432	-85.609
1940	1.94	-10.818	-0.156	-7.828	-30.934	16.635	123.211	-34.857	-18.884
1941	1.941	-14.908	-4.863	-29.811	-8.172	19.055	112.886	-60.031	-10.023
1942	1.942	-13.574	-9.205	-61.049	-12.278	57.695	75.816	-37.245	30.61
1943	1.943	-18.046	-10.438	-90.128	-15.963	-18.071	15.565	-8.228	67.574
1944	1.944	-14.008	-16.502	-40.989	-26.065	-7.323	-73.498	3.01	47.611
1945	1.945	-15.383	-17.51	-21.071	-23.035	-17.266	-180.459	-7.128	-43.951
1946	1.946	-18.694	-10.779	-15.044	-8.975	-26.25	-223.313	-16.519	-109.77
1947	1.947	-15.811	0.621	-9.635	19.205	-50.751	-104.627	-42.122	-26.363
1948	1.948	-21.052	-23.224	5.434	-7.163	-28.727	-24.892	-45.445	6.16
1949	1.949	-11.58	-26.567	19.011	-3.945	-8.773	-10.324	-23.594	-3.685
1950	1.95	-15.274	-17.304	14.971	-13.323	-2.713	-23.254	-39.288	-1.51
1951	1.951	-16.446	-25.658	3.769	-27.597	36.05	36.742	3.306	-10.375
1952	1.952	-17.032	-9.216	-6.292	-45.48	-9.365	69.602	21.54	-18.483
1953	1.953	-5.231	3.521	-15.576	-15.185	-27.537	59.944	38.017	-11.132
1954	1.954	-9.885	-3.499	-58.134	-35.978	11.199	33.335	43.009	22.322
1955	1.955	-8.548	-14.192	-64.071	-17.283	26.254	106.662	38.521	-32.637
1956	1.956	-9.732	-16.141	-14.03	13.552	-5.723	96.701	0.928	-54.665
1957	1.957	-10.909	-3.929	-7.386	42.508	14.915	141.262	-54.619	-21.149
1958	1.958	-20.603	-27.739	10.865	38.809	-11.39	116.811	-62.01	33.825
1959	1.959	-16.947	-37.811	38.606	-12.695	-8.15	65.042	-28.558	26.441
1960	1.96	-20.45	-22.124	53.395	-51.267	-11.246	-35.917	1.811	33.029
1961	1.961	-17.369	-19.411	48.439	0.365	2.924	-252.598	29.469	2.674
1962	1.962	-30.15	-1.582	-1.79	-6.311	15.761	-283.398	4.306	-2.693
1963	1.963	-3.835	-3.907	-21.639	-24.578	-19.186	-86.031	-0.148	-17.771
1964	1.964	-7.502	19.509	-15.55	-19.166	-44.351	-9.116	-4.176	-22.227
1965	1.965	-10.789	22.593	-31.925	-24.179	-39.948	-32.251	-0.475	-18.095
1966	1.966	-13.89	-14.396	-26.834	-19.745	-35.933	-53.355	9.649	-29.226
1967	1.967	-16.586	-29.46	-68.021	-48.849	-32.277	-111.091	-31.207	1.796
1968	1.968	-9.03	2.523	-40.302	7.782	-42.384	-198.69	-47.676	14.256
1969	1.969	-2.05	6.624	-15.071	15.939	-14.109	-87.497	-52.73	17.984
1970	1.97	-4.166	10.333	-1.442	97.491	-17.791	13.447	-57.254	-33.49
1971	1.971	-6.084	13.639	19.339	-21.826	-7.682	184.547	-44.899	-26.104
1972	1.972	-7.817	-27.198	15.726	-6.023	-42.051	161.28	-33.645	-32.643
1973	1.973	-15.734	-32.613	12.499	-20.382	-0.769	182.203	4.109	-26.584
1974	1.974	-17.075	-37.622	15.689	-7.206	-28.404	278.222	49.597	-21.108
1975	1.975	-15.906	-33.149	7.472	-42.826	-3.227	260.662	6.999	-5.946
1976	1.976	-21.901	-29.062	5.077	-10.303	-26	180.871	1.546	-1.401
1977	1.977	-18.804	-17.821	-20.597	-0.384	-38.337	50.466	-13.606	-21.995
1978	1.978	-23.63	-7.745	-10.482	26.295	-12.026	-2.228	-9.206	-25.572
1979	1.979	-19.353	-4.624	-7.326	1.909	25.669	45.12	3.156	-22.213
1980	1.98	-21.658	-35.759	-4.599	-5.439	-9.647	-171.882	-15.61	-37.813
1981	1.981	-21.058	-31.664	-2.082	-25.367	31.538	-637.064	-18.902	-29.416
1982	1.982	-10.968	-27.942	0.247	-19.401	59.24	-836.288	-9.573	-21.741
1983	1.983	-18.106	-37.979	-6.121	-13.998	44.159	-534.18	-17.867	-5.424
1984	1.984	-11.709	-9.719	-4.172	-19.018	-15.447	-259.417	-15.335	-3.343
1985	1.985	-15.163	9.067	-9.339	-14.541	-7.333	-9.639	-41.092	-9.128
1986	1.986	-7.787	19.168	-33.091	-10.381	-14.706	35.555	-44.414	-35.365
1987	1.987	-14.539	-9.055	-16.03	-13.977	-8.101	159.155	-35.13	-8.957
1988	1.988	-10.264	-5.342	-12.89	23.805	22.289	196.737	-26.86	-5.646
1989	1.989	-15.849	-15.364	-4.521	-1.326	16.806	230.764	6.532	-14.955
1990	1.99	-7.884	-6.027	-7.002	-33.215	-28.691	137.758	10.934	-6.666
1991	1.991	-13.075	8.154	-37.372	-45.561	-46.83	53.158	39.885	-19.397
1992	1.992	-12.077	-4.566	-49.748	-56.681	-8.076	-24.072	5.74	-21.65
1993	1.993	-9.528	-16.137	-68.537	-46.494	-13.061	-94.276	-17.152	10.389
1994	1.994	-15.11	-39.523	-44.773	-18.125	-35.977	-31.412	45.308	-3.062
1995	1.995	-13.143	-30.209	-66.63	-14.39	-23.691	64.142	36.385	-7.075
1996	1.996	-12.524	-44.311	-24.015	9.432	32.924	80.914	-4.285	-18.32
1997	1.997	-16.561	-21.045	6.4	-18.802	-7.86	64.602	-11.666	-21.654
1998	1.998	-16.928	0.861	-32.284	-15.01	-44.915	78.917	-18.26	-12.319
[truncated: 15,951 more rows]
