# Supplementary material for: Associations between lower-limb muscle activation and knee flexion in post-stroke individuals: A study on the stance-to-swing phases of gait
Source: PLoS One. 2017 Sep 8;12(9):e0183865. doi: 10.1371/journal.pone.0183865 (PMC5590852; doi:10.1371/journal.pone.0183865)
Supplement: S1 Dataset — (ZIP) [file pone.0183865.s001.zip › S1_Dataset/Patient group/10/4/point.csv]

Frame	Time	sacrum.X	sacrum.Y	sacrum.Z	r asis.X	r asis.Y	r asis.Z	r thigh.X	r thigh.Y	r thigh.Z	r bar 1.X	r bar 1.Y	r bar 1.Z	r knee 1.X	r knee 1.Y	r knee 1.Z	r knee 2.X	r knee 2.Y	r knee 2.Z	r bar 2.X	r bar 2.Y	r bar 2.Z	r mall.X	r mall.Y	r mall.Z	r met.X	r met.Y	r met.Z	l asis.X	l asis.Y	l asis.Z	l thigh.X	l thigh.Y	l thigh.Z	l bar 1.X	l bar 1.Y	l bar 1.Z	l knee 1.X	l knee 1.Y	l knee 1.Z	l knee 2.X	l knee 2.Y	l knee 2.Z	l bar 2.X	l bar 2.Y	l bar 2.Z	l mall.X	l mall.Y	l mall.Z
0	0	NaN	NaN	NaN	NaN	NaN	NaN	NaN	NaN	NaN	NaN	NaN	NaN	NaN	NaN	NaN	2.069	0.378	0.265	2.138	0.239	0.257	NaN	NaN	NaN	NaN	NaN	NaN	NaN	NaN	NaN	NaN	NaN	NaN	2.044	0.634	0.628	2.021	0.511	0.606	NaN	NaN	NaN	2.042	0.3	0.715	2.051	0.089	0.706
1	0.005	NaN	NaN	NaN	NaN	NaN	NaN	NaN	NaN	NaN	NaN	NaN	NaN	NaN	NaN	NaN	2.069	0.379	0.265	2.138	0.24	0.257	NaN	NaN	NaN	NaN	NaN	NaN	NaN	NaN	NaN	NaN	NaN	NaN	2.045	0.634	0.628	2.023	0.511	0.606	NaN	NaN	NaN	2.042	0.3	0.715	2.051	0.09	0.706
2	0.01	NaN	NaN	NaN	NaN	NaN	NaN	NaN	NaN	NaN	NaN	NaN	NaN	NaN	NaN	NaN	2.069	0.379	0.265	2.138	0.24	0.257	NaN	NaN	NaN	NaN	NaN	NaN	NaN	NaN	NaN	NaN	NaN	NaN	2.045	0.634	0.628	2.023	0.511	0.606	NaN	NaN	NaN	2.043	0.301	0.716	2.051	0.09	0.707
3	0.015	NaN	NaN	NaN	NaN	NaN	NaN	NaN	NaN	NaN	NaN	NaN	NaN	NaN	NaN	NaN	2.069	0.379	0.265	2.138	0.24	0.257	NaN	NaN	NaN	NaN	NaN	NaN	NaN	NaN	NaN	NaN	NaN	NaN	2.045	0.634	0.628	2.024	0.511	0.606	NaN	NaN	NaN	2.043	0.301	0.716	2.051	0.091	0.708
4	0.02	2.034	0.759	0.212	NaN	NaN	NaN	NaN	NaN	NaN	NaN	NaN	NaN	NaN	NaN	NaN	2.068	0.379	0.265	2.138	0.24	0.258	NaN	NaN	NaN	NaN	NaN	NaN	NaN	NaN	NaN	NaN	NaN	NaN	2.046	0.635	0.628	2.024	0.511	0.606	NaN	NaN	NaN	2.043	0.301	0.716	2.051	0.091	0.708
5	0.025	2.137	0.852	0.339	NaN	NaN	NaN	NaN	NaN	NaN	NaN	NaN	NaN	NaN	NaN	NaN	2.068	0.379	0.265	2.138	0.24	0.258	NaN	NaN	NaN	NaN	NaN	NaN	NaN	NaN	NaN	NaN	NaN	NaN	2.046	0.635	0.628	2.024	0.511	0.606	NaN	NaN	NaN	2.043	0.301	0.716	2.052	0.091	0.708
6	0.03	2.163	0.875	0.371	NaN	NaN	NaN	NaN	NaN	NaN	NaN	NaN	NaN	NaN	NaN	NaN	2.068	0.379	0.265	2.138	0.24	0.258	NaN	NaN	NaN	NaN	NaN	NaN	NaN	NaN	NaN	NaN	NaN	NaN	2.047	0.635	0.627	2.024	0.511	0.606	NaN	NaN	NaN	2.044	0.301	0.716	2.052	0.092	0.709
7	0.035	2.169	0.881	0.379	NaN	NaN	NaN	NaN	NaN	NaN	NaN	NaN	NaN	NaN	NaN	NaN	2.068	0.379	0.265	2.138	0.24	0.258	NaN	NaN	NaN	NaN	NaN	NaN	NaN	NaN	NaN	NaN	NaN	NaN	2.047	0.635	0.627	2.024	0.511	0.606	NaN	NaN	NaN	2.044	0.301	0.716	2.052	0.092	0.708
8	0.04	2.17	0.882	0.38	NaN	NaN	NaN	NaN	NaN	NaN	NaN	NaN	NaN	NaN	NaN	NaN	2.068	0.379	0.265	2.138	0.24	0.258	NaN	NaN	NaN	NaN	NaN	NaN	NaN	NaN	NaN	NaN	NaN	NaN	2.047	0.635	0.627	2.024	0.511	0.606	NaN	NaN	NaN	2.044	0.301	0.716	2.052	0.092	0.709
9	0.045	NaN	NaN	NaN	NaN	NaN	NaN	NaN	NaN	NaN	NaN	NaN	NaN	NaN	NaN	NaN	2.068	0.379	0.265	2.138	0.241	0.258	NaN	NaN	NaN	NaN	NaN	NaN	NaN	NaN	NaN	NaN	NaN	NaN	2.047	0.635	0.627	2.024	0.511	0.606	NaN	NaN	NaN	2.044	0.301	0.716	2.053	0.093	0.709
10	0.05	2.171	0.883	0.381	NaN	NaN	NaN	NaN	NaN	NaN	NaN	NaN	NaN	NaN	NaN	NaN	2.068	0.379	0.265	2.138	0.241	0.258	NaN	NaN	NaN	NaN	NaN	NaN	NaN	NaN	NaN	NaN	NaN	NaN	2.047	0.635	0.627	2.024	0.511	0.606	NaN	NaN	NaN	2.044	0.301	0.716	2.053	0.093	0.709
11	0.055	NaN	NaN	NaN	NaN	NaN	NaN	NaN	NaN	NaN	NaN	NaN	NaN	NaN	NaN	NaN	2.068	0.379	0.265	2.138	0.241	0.258	NaN	NaN	NaN	NaN	NaN	NaN	NaN	NaN	NaN	NaN	NaN	NaN	2.048	0.635	0.627	2.025	0.511	0.606	NaN	NaN	NaN	2.044	0.301	0.716	2.053	0.093	0.709
12	0.06	NaN	NaN	NaN	NaN	NaN	NaN	NaN	NaN	NaN	NaN	NaN	NaN	NaN	NaN	NaN	2.068	0.379	0.265	2.138	0.241	0.258	NaN	NaN	NaN	NaN	NaN	NaN	NaN	NaN	NaN	NaN	NaN	NaN	2.048	0.635	0.627	2.025	0.511	0.606	NaN	NaN	NaN	2.045	0.301	0.716	2.053	0.093	0.709
13	0.065	NaN	NaN	NaN	NaN	NaN	NaN	NaN	NaN	NaN	NaN	NaN	NaN	NaN	NaN	NaN	2.068	0.379	0.265	2.139	0.241	0.258	NaN	NaN	NaN	NaN	NaN	NaN	NaN	NaN	NaN	NaN	NaN	NaN	2.048	0.635	0.627	2.025	0.511	0.606	NaN	NaN	NaN	2.045	0.301	0.716	2.052	0.093	0.709
14	0.07	NaN	NaN	NaN	NaN	NaN	NaN	NaN	NaN	NaN	NaN	NaN	NaN	NaN	NaN	NaN	2.068	0.379	0.265	2.139	0.241	0.258	NaN	NaN	NaN	NaN	NaN	NaN	NaN	NaN	NaN	NaN	NaN	NaN	2.048	0.635	0.627	2.025	0.511	0.606	NaN	NaN	NaN	2.045	0.3	0.716	2.052	0.093	0.709
15	0.075	NaN	NaN	NaN	NaN	NaN	NaN	NaN	NaN	NaN	NaN	NaN	NaN	NaN	NaN	NaN	2.069	0.379	0.265	2.139	0.241	0.258	NaN	NaN	NaN	NaN	NaN	NaN	NaN	NaN	NaN	NaN	NaN	NaN	2.048	0.635	0.627	2.026	0.511	0.606	NaN	NaN	NaN	2.044	0.3	0.715	2.052	0.093	0.709
16	0.08	NaN	NaN	NaN	NaN	NaN	NaN	NaN	NaN	NaN	NaN	NaN	NaN	NaN	NaN	NaN	2.069	0.379	0.265	2.139	0.241	0.258	NaN	NaN	NaN	NaN	NaN	NaN	NaN	NaN	NaN	NaN	NaN	NaN	2.048	0.635	0.627	2.026	0.511	0.606	NaN	NaN	NaN	2.045	0.301	0.716	2.052	0.093	0.709
17	0.085	NaN	NaN	NaN	NaN	NaN	NaN	NaN	NaN	NaN	NaN	NaN	NaN	NaN	NaN	NaN	2.069	0.379	0.265	2.139	0.241	0.258	NaN	NaN	NaN	NaN	NaN	NaN	NaN	NaN	NaN	NaN	NaN	NaN	2.049	0.635	0.627	2.026	0.511	0.606	NaN	NaN	NaN	2.045	0.301	0.715	2.052	0.094	0.709
18	0.09	NaN	NaN	NaN	NaN	NaN	NaN	NaN	NaN	NaN	NaN	NaN	NaN	NaN	NaN	NaN	2.069	0.379	0.265	2.139	0.241	0.258	NaN	NaN	NaN	NaN	NaN	NaN	NaN	NaN	NaN	NaN	NaN	NaN	2.049	0.635	0.627	2.026	0.511	0.606	NaN	NaN	NaN	2.044	0.3	0.715	2.052	0.094	0.708
19	0.095	NaN	NaN	NaN	NaN	NaN	NaN	NaN	NaN	NaN	NaN	NaN	NaN	NaN	NaN	NaN	2.069	0.38	0.265	2.139	0.241	0.258	NaN	NaN	NaN	NaN	NaN	NaN	NaN	NaN	NaN	NaN	NaN	NaN	2.049	0.635	0.627	2.027	0.511	0.606	NaN	NaN	NaN	2.044	0.3	0.715	2.052	0.094	0.708
20	0.1	NaN	NaN	NaN	NaN	NaN	NaN	NaN	NaN	NaN	NaN	NaN	NaN	NaN	NaN	NaN	2.069	0.38	0.265	2.139	0.242	0.258	NaN	NaN	NaN	NaN	NaN	NaN	NaN	NaN	NaN	NaN	NaN	NaN	2.05	0.635	0.627	2.027	0.511	0.606	NaN	NaN	NaN	2.044	0.3	0.715	2.052	0.094	0.708
21	0.105	2.17	0.885	0.379	NaN	NaN	NaN	NaN	NaN	NaN	NaN	NaN	NaN	NaN	NaN	NaN	2.069	0.38	0.265	2.14	0.242	0.258	NaN	NaN	NaN	NaN	NaN	NaN	NaN	NaN	NaN	NaN	NaN	NaN	2.05	0.635	0.627	2.027	0.511	0.605	NaN	NaN	NaN	2.044	0.3	0.714	2.052	0.094	0.708
22	0.11	2.17	0.885	0.379	NaN	NaN	NaN	NaN	NaN	NaN	NaN	NaN	NaN	NaN	NaN	NaN	2.069	0.38	0.265	2.14	0.242	0.258	NaN	NaN	NaN	NaN	NaN	NaN	NaN	NaN	NaN	NaN	NaN	NaN	2.05	0.635	0.627	2.028	0.512	0.605	NaN	NaN	NaN	2.044	0.299	0.713	2.053	0.094	0.708
23	0.115	2.17	0.885	0.379	NaN	NaN	NaN	NaN	NaN	NaN	NaN	NaN	NaN	NaN	NaN	NaN	2.069	0.38	0.265	2.14	0.242	0.258	NaN	NaN	NaN	NaN	NaN	NaN	NaN	NaN	NaN	NaN	NaN	NaN	2.05	0.635	0.627	2.029	0.513	0.605	NaN	NaN	NaN	2.044	0.299	0.712	2.053	0.094	0.708
24	0.12	2.17	0.885	0.379	NaN	NaN	NaN	NaN	NaN	NaN	NaN	NaN	NaN	NaN	NaN	NaN	2.069	0.379	0.265	2.14	0.242	0.258	NaN	NaN	NaN	NaN	NaN	NaN	NaN	NaN	NaN	NaN	NaN	NaN	2.05	0.635	0.627	2.029	0.514	0.605	NaN	NaN	NaN	2.044	0.299	0.712	2.053	0.094	0.708
25	0.125	2.17	0.885	0.379	NaN	NaN	NaN	NaN	NaN	NaN	NaN	NaN	NaN	NaN	NaN	NaN	2.069	0.379	0.265	2.14	0.242	0.258	NaN	NaN	NaN	NaN	NaN	NaN	NaN	NaN	NaN	NaN	NaN	NaN	2.05	0.635	0.627	2.03	0.514	0.605	NaN	NaN	NaN	2.044	0.299	0.713	2.053	0.094	0.708
26	0.13	2.17	0.885	0.379	NaN	NaN	NaN	NaN	NaN	NaN	NaN	NaN	NaN	NaN	NaN	NaN	2.069	0.379	0.265	2.14	0.242	0.258	NaN	NaN	NaN	NaN	NaN	NaN	NaN	NaN	NaN	NaN	NaN	NaN	2.051	0.636	0.627	2.031	0.515	0.605	NaN	NaN	NaN	2.044	0.299	0.713	2.052	0.094	0.708
27	0.135	2.17	0.885	0.379	NaN	NaN	NaN	NaN	NaN	NaN	NaN	NaN	NaN	NaN	NaN	NaN	2.07	0.38	0.265	2.14	0.242	0.258	NaN	NaN	NaN	NaN	NaN	NaN	NaN	NaN	NaN	NaN	NaN	NaN	2.052	0.636	0.627	2.031	0.515	0.605	NaN	NaN	NaN	2.044	0.3	0.713	2.051	0.092	0.706
28	0.14	2.171	0.885	0.379	NaN	NaN	NaN	NaN	NaN	NaN	NaN	NaN	NaN	NaN	NaN	NaN	2.071	0.38	0.266	2.14	0.242	0.258	NaN	NaN	NaN	NaN	NaN	NaN	NaN	NaN	NaN	NaN	NaN	NaN	2.052	0.636	0.627	2.032	0.516	0.605	NaN	NaN	NaN	2.045	0.3	0.714	2.051	0.092	0.706
29	0.145	2.171	0.885	0.378	NaN	NaN	NaN	NaN	NaN	NaN	NaN	NaN	NaN	NaN	NaN	NaN	2.071	0.381	0.267	2.14	0.242	0.258	NaN	NaN	NaN	NaN	NaN	NaN	NaN	NaN	NaN	NaN	NaN	NaN	2.053	0.636	0.627	2.032	0.516	0.605	NaN	NaN	NaN	2.047	0.302	0.715	2.051	0.092	0.706
30	0.15	2.171	0.886	0.378	NaN	NaN	NaN	NaN	NaN	NaN	NaN	NaN	NaN	NaN	NaN	NaN	2.072	0.381	0.267	2.14	0.242	0.258	NaN	NaN	NaN	NaN	NaN	NaN	NaN	NaN	NaN	NaN	NaN	NaN	2.053	0.637	0.627	2.032	0.516	0.605	NaN	NaN	NaN	2.048	0.303	0.716	2.051	0.092	0.706
31	0.155	2.171	0.886	0.378	NaN	NaN	NaN	NaN	NaN	NaN	NaN	NaN	NaN	NaN	NaN	NaN	2.072	0.381	0.267	2.14	0.242	0.258	NaN	NaN	NaN	NaN	NaN	NaN	NaN	NaN	NaN	NaN	NaN	NaN	2.054	0.637	0.627	2.033	0.516	0.605	NaN	NaN	NaN	2.048	0.304	0.716	2.051	0.092	0.706
32	0.16	2.171	0.886	0.378	NaN	NaN	NaN	NaN	NaN	NaN	NaN	NaN	NaN	NaN	NaN	NaN	2.072	0.38	0.267	2.14	0.242	0.258	NaN	NaN	NaN	NaN	NaN	NaN	NaN	NaN	NaN	NaN	NaN	NaN	2.054	0.637	0.627	2.033	0.516	0.606	NaN	NaN	NaN	2.048	0.304	0.716	2.051	0.092	0.705
33	0.165	2.171	0.886	0.378	NaN	NaN	NaN	NaN	NaN	NaN	NaN	NaN	NaN	NaN	NaN	NaN	2.072	0.38	0.267	2.14	0.242	0.258	NaN	NaN	NaN	NaN	NaN	NaN	NaN	NaN	NaN	NaN	NaN	NaN	2.055	0.637	0.626	2.033	0.516	0.606	NaN	NaN	NaN	2.048	0.304	0.716	2.051	0.092	0.705
34	0.17	2.171	0.886	0.378	NaN	NaN	NaN	NaN	NaN	NaN	NaN	NaN	NaN	NaN	NaN	NaN	2.072	0.38	0.267	2.141	0.242	0.258	NaN	NaN	NaN	NaN	NaN	NaN	NaN	NaN	NaN	NaN	NaN	NaN	2.055	0.637	0.626	2.034	0.516	0.606	NaN	NaN	NaN	2.049	0.304	0.716	2.051	0.092	0.705
35	0.175	2.17	0.886	0.377	NaN	NaN	NaN	NaN	NaN	NaN	NaN	NaN	NaN	NaN	NaN	NaN	2.072	0.38	0.267	2.141	0.242	0.258	NaN	NaN	NaN	NaN	NaN	NaN	NaN	NaN	NaN	NaN	NaN	NaN	2.055	0.637	0.626	2.034	0.516	0.606	NaN	NaN	NaN	2.049	0.304	0.716	2.051	0.092	0.705
36	0.18	2.17	0.886	0.377	NaN	NaN	NaN	NaN	NaN	NaN	NaN	NaN	NaN	NaN	NaN	NaN	2.072	0.38	0.267	2.141	0.242	0.258	NaN	NaN	NaN	NaN	NaN	NaN	NaN	NaN	NaN	NaN	NaN	NaN	2.055	0.637	0.626	2.034	0.516	0.606	NaN	NaN	NaN	2.049	0.304	0.715	2.051	0.092	0.705
37	0.185	2.17	0.886	0.377	NaN	NaN	NaN	NaN	NaN	NaN	NaN	NaN	NaN	NaN	NaN	NaN	2.073	0.38	0.267	2.141	0.242	0.258	NaN	NaN	NaN	NaN	NaN	NaN	NaN	NaN	NaN	NaN	NaN	NaN	2.055	0.637	0.626	2.034	0.516	0.606	NaN	NaN	NaN	2.049	0.304	0.715	2.051	0.092	0.705
38	0.19	2.171	0.886	0.377	NaN	NaN	NaN	NaN	NaN	NaN	NaN	NaN	NaN	NaN	NaN	NaN	2.073	0.38	0.267	2.141	0.242	0.258	NaN	NaN	NaN	NaN	NaN	NaN	NaN	NaN	NaN	NaN	NaN	NaN	2.056	0.637	0.626	2.034	0.516	0.606	NaN	NaN	NaN	2.049	0.304	0.715	2.051	0.092	0.705
39	0.195	2.171	0.886	0.377	NaN	NaN	NaN	NaN	NaN	NaN	NaN	NaN	NaN	NaN	NaN	NaN	2.073	0.38	0.267	2.141	0.242	0.258	NaN	NaN	NaN	NaN	NaN	NaN	NaN	NaN	NaN	NaN	NaN	NaN	2.056	0.637	0.626	2.035	0.517	0.606	NaN	NaN	NaN	2.049	0.304	0.715	2.05	0.092	0.705
40	0.2	2.171	0.886	0.377	NaN	NaN	NaN	NaN	NaN	NaN	NaN	NaN	NaN	NaN	NaN	NaN	2.073	0.38	0.267	2.141	0.242	0.258	NaN	NaN	NaN	NaN	NaN	NaN	NaN	NaN	NaN	NaN	NaN	NaN	2.056	0.637	0.626	2.035	0.517	0.607	NaN	NaN	NaN	2.049	0.304	0.715	2.05	0.093	0.705
41	0.205	2.171	0.887	0.376	NaN	NaN	NaN	NaN	NaN	NaN	NaN	NaN	NaN	NaN	NaN	NaN	2.073	0.38	0.267	2.141	0.242	0.258	NaN	NaN	NaN	NaN	NaN	NaN	NaN	NaN	NaN	NaN	NaN	NaN	2.056	0.637	0.626	2.035	0.517	0.607	NaN	NaN	NaN	2.049	0.304	0.715	2.05	0.093	0.705
42	0.21	2.171	0.887	0.376	NaN	NaN	NaN	NaN	NaN	NaN	NaN	NaN	NaN	NaN	NaN	NaN	2.073	0.38	0.267	2.141	0.242	0.258	NaN	NaN	NaN	NaN	NaN	NaN	NaN	NaN	NaN	NaN	NaN	NaN	2.056	0.637	0.626	2.035	0.516	0.607	NaN	NaN	NaN	2.049	0.304	0.715	2.05	0.093	0.705
43	0.215	2.171	0.887	0.376	NaN	NaN	NaN	NaN	NaN	NaN	NaN	NaN	NaN	NaN	NaN	NaN	2.073	0.38	0.267	2.141	0.242	0.258	NaN	NaN	NaN	NaN	NaN	NaN	NaN	NaN	NaN	NaN	NaN	NaN	2.056	0.637	0.626	2.035	0.516	0.607	NaN	NaN	NaN	2.049	0.304	0.715	2.05	0.093	0.705
44	0.22	2.171	0.887	0.376	NaN	NaN	NaN	NaN	NaN	NaN	NaN	NaN	NaN	NaN	NaN	NaN	2.073	0.38	0.267	2.141	0.242	0.258	NaN	NaN	NaN	NaN	NaN	NaN	NaN	NaN	NaN	NaN	NaN	NaN	2.057	0.637	0.626	2.035	0.516	0.607	NaN	NaN	NaN	2.049	0.304	0.715	2.05	0.093	0.705
45	0.225	2.171	0.887	0.376	NaN	NaN	NaN	NaN	NaN	NaN	NaN	NaN	NaN	NaN	NaN	NaN	2.073	0.38	0.267	2.141	0.242	0.258	NaN	NaN	NaN	NaN	NaN	NaN	NaN	NaN	NaN	NaN	NaN	NaN	2.057	0.637	0.626	2.035	0.516	0.607	NaN	NaN	NaN	2.049	0.304	0.715	2.05	0.093	0.705
46	0.23	2.171	0.887	0.376	NaN	NaN	NaN	NaN	NaN	NaN	NaN	NaN	NaN	NaN	NaN	NaN	2.073	0.38	0.267	2.141	0.242	0.258	NaN	NaN	NaN	NaN	NaN	NaN	NaN	NaN	NaN	NaN	NaN	NaN	2.057	0.637	0.626	2.035	0.516	0.606	NaN	NaN	NaN	2.049	0.304	0.715	2.05	0.093	0.705
47	0.235	2.172	0.887	0.376	NaN	NaN	NaN	NaN	NaN	NaN	NaN	NaN	NaN	NaN	NaN	NaN	2.073	0.38	0.267	2.141	0.242	0.258	NaN	NaN	NaN	NaN	NaN	NaN	NaN	NaN	NaN	NaN	NaN	NaN	2.057	0.637	0.626	2.035	0.515	0.606	NaN	NaN	NaN	2.049	0.304	0.715	2.05	0.093	0.705
48	0.24	2.172	0.887	0.376	NaN	NaN	NaN	NaN	NaN	NaN	NaN	NaN	NaN	NaN	NaN	NaN	2.073	0.38	0.267	2.141	0.242	0.258	NaN	NaN	NaN	NaN	NaN	NaN	NaN	NaN	NaN	NaN	NaN	NaN	2.057	0.637	0.625	2.035	0.515	0.606	NaN	NaN	NaN	2.049	0.304	0.715	2.05	0.093	0.705
49	0.245	2.172	0.887	0.376	NaN	NaN	NaN	NaN	NaN	NaN	NaN	NaN	NaN	NaN	NaN	NaN	2.073	0.38	0.267	2.141	0.242	0.258	NaN	NaN	NaN	NaN	NaN	NaN	NaN	NaN	NaN	NaN	NaN	NaN	2.057	0.637	0.625	2.035	0.515	0.606	NaN	NaN	NaN	2.049	0.304	0.715	2.05	0.093	0.705
50	0.25	2.172	0.887	0.376	NaN	NaN	NaN	NaN	NaN	NaN	NaN	NaN	NaN	NaN	NaN	NaN	2.073	0.38	0.267	2.141	0.242	0.258	NaN	NaN	NaN	NaN	NaN	NaN	NaN	NaN	NaN	NaN	NaN	NaN	2.057	0.637	0.625	2.035	0.516	0.606	NaN	NaN	NaN	2.049	0.304	0.715	2.05	0.093	0.705
51	0.255	2.172	0.887	0.376	NaN	NaN	NaN	NaN	NaN	NaN	NaN	NaN	NaN	NaN	NaN	NaN	2.073	0.38	0.267	2.141	0.242	0.258	NaN	NaN	NaN	NaN	NaN	NaN	NaN	NaN	NaN	NaN	NaN	NaN	2.057	0.637	0.625	2.035	0.515	0.606	NaN	NaN	NaN	2.049	0.304	0.715	2.05	0.093	0.705
52	0.26	2.172	0.887	0.376	NaN	NaN	NaN	NaN	NaN	NaN	NaN	NaN	NaN	NaN	NaN	NaN	2.073	0.38	0.267	2.141	0.242	0.258	NaN	NaN	NaN	NaN	NaN	NaN	NaN	NaN	NaN	NaN	NaN	NaN	2.058	0.637	0.625	2.035	0.515	0.606	NaN	NaN	NaN	2.049	0.304	0.715	2.05	0.093	0.705
53	0.265	2.172	0.887	0.376	NaN	NaN	NaN	NaN	NaN	NaN	NaN	NaN	NaN	NaN	NaN	NaN	2.073	0.38	0.267	2.141	0.242	0.258	NaN	NaN	NaN	NaN	NaN	NaN	NaN	NaN	NaN	NaN	NaN	NaN	2.058	0.637	0.625	2.035	0.515	0.606	NaN	NaN	NaN	2.049	0.304	0.714	2.05	0.093	0.705
54	0.27	2.172	0.887	0.376	NaN	NaN	NaN	NaN	NaN	NaN	NaN	NaN	NaN	NaN	NaN	NaN	2.073	0.38	0.267	2.141	0.242	0.258	NaN	NaN	NaN	NaN	NaN	NaN	NaN	NaN	NaN	NaN	NaN	NaN	2.058	0.637	0.625	2.035	0.515	0.606	NaN	NaN	NaN	2.049	0.304	0.714	2.05	0.093	0.705
55	0.275	2.172	0.887	0.376	NaN	NaN	NaN	NaN	NaN	NaN	NaN	NaN	NaN	NaN	NaN	NaN	2.073	0.38	0.267	2.141	0.242	0.258	NaN	NaN	NaN	NaN	NaN	NaN	NaN	NaN	NaN	NaN	NaN	NaN	2.058	0.637	0.625	2.034	0.515	0.606	NaN	NaN	NaN	2.049	0.304	0.714	2.05	0.093	0.705
56	0.28	2.172	0.887	0.375	NaN	NaN	NaN	NaN	NaN	NaN	NaN	NaN	NaN	NaN	NaN	NaN	2.073	0.38	0.267	2.141	0.242	0.258	NaN	NaN	NaN	NaN	NaN	NaN	NaN	NaN	NaN	NaN	NaN	NaN	2.058	0.637	0.625	2.034	0.515	0.605	NaN	NaN	NaN	2.049	0.304	0.714	2.05	0.093	0.705
57	0.285	2.172	0.887	0.375	NaN	NaN	NaN	NaN	NaN	NaN	NaN	NaN	NaN	NaN	NaN	NaN	2.073	0.38	0.267	2.142	0.242	0.258	NaN	NaN	NaN	NaN	NaN	NaN	NaN	NaN	NaN	NaN	NaN	NaN	2.058	0.637	0.625	2.034	0.515	0.605	NaN	NaN	NaN	2.049	0.304	0.714	2.05	0.093	0.704
58	0.29	2.172	0.887	0.375	NaN	NaN	NaN	NaN	NaN	NaN	NaN	NaN	NaN	NaN	NaN	NaN	2.073	0.38	0.267	2.142	0.242	0.258	NaN	NaN	NaN	NaN	NaN	NaN	NaN	NaN	NaN	NaN	NaN	NaN	2.058	0.637	0.625	2.035	0.516	0.606	NaN	NaN	NaN	2.049	0.304	0.714	2.05	0.093	0.704
59	0.295	2.172	0.887	0.375	NaN	NaN	NaN	NaN	NaN	NaN	NaN	NaN	NaN	NaN	NaN	NaN	2.073	0.38	0.267	2.142	0.242	0.258	NaN	NaN	NaN	NaN	NaN	NaN	NaN	NaN	NaN	NaN	NaN	NaN	2.058	0.637	0.625	2.035	0.516	0.606	NaN	NaN	NaN	2.049	0.304	0.714	2.051	0.094	0.705
60	0.3	2.172	0.887	0.375	NaN	NaN	NaN	NaN	NaN	NaN	NaN	NaN	NaN	NaN	NaN	NaN	2.073	0.38	0.267	2.142	0.242	0.258	NaN	NaN	NaN	NaN	NaN	NaN	NaN	NaN	NaN	NaN	NaN	NaN	2.058	0.637	0.625	2.035	0.516	0.605	NaN	NaN	NaN	2.049	0.304	0.714	2.052	0.096	0.706
61	0.305	2.173	0.887	0.375	NaN	NaN	NaN	NaN	NaN	NaN	NaN	NaN	NaN	NaN	NaN	NaN	2.073	0.38	0.267	2.142	0.241	0.258	NaN	NaN	NaN	NaN	NaN	NaN	NaN	NaN	NaN	NaN	NaN	NaN	2.058	0.637	0.625	2.035	0.516	0.605	NaN	NaN	NaN	2.049	0.304	0.714	2.052	0.096	0.706
62	0.31	2.173	0.887	0.375	NaN	NaN	NaN	NaN	NaN	NaN	NaN	NaN	NaN	NaN	NaN	NaN	2.073	0.38	0.267	2.142	0.241	0.258	NaN	NaN	NaN	NaN	NaN	NaN	NaN	NaN	NaN	NaN	NaN	NaN	2.058	0.637	0.625	2.035	0.516	0.605	NaN	NaN	NaN	2.048	0.304	0.714	2.052	0.096	0.706
63	0.315	2.173	0.887	0.375	NaN	NaN	NaN	NaN	NaN	NaN	NaN	NaN	NaN	NaN	NaN	NaN	2.073	0.38	0.266	2.142	0.241	0.258	NaN	NaN	NaN	NaN	NaN	NaN	NaN	NaN	NaN	NaN	NaN	NaN	2.058	0.637	0.625	2.035	0.516	0.605	NaN	NaN	NaN	2.048	0.304	0.713	2.052	0.096	0.706
64	0.32	2.173	0.887	0.375	NaN	NaN	NaN	NaN	NaN	NaN	NaN	NaN	NaN	NaN	NaN	NaN	2.073	0.38	0.266	2.142	0.241	0.258	NaN	NaN	NaN	NaN	NaN	NaN	NaN	NaN	NaN	NaN	NaN	NaN	2.058	0.637	0.625	2.035	0.516	0.605	NaN	NaN	NaN	2.048	0.304	0.713	2.052	0.096	0.706
65	0.325	2.173	0.887	0.375	NaN	NaN	NaN	NaN	NaN	NaN	NaN	NaN	NaN	NaN	NaN	NaN	2.073	0.38	0.266	2.142	0.241	0.258	NaN	NaN	NaN	NaN	NaN	NaN	NaN	NaN	NaN	NaN	NaN	NaN	2.057	0.637	0.625	2.035	0.516	0.605	NaN	NaN	NaN	2.048	0.304	0.713	2.052	0.096	0.706
66	0.33	2.173	0.887	0.375	NaN	NaN	NaN	NaN	NaN	NaN	NaN	NaN	NaN	NaN	NaN	NaN	2.073	0.38	0.266	2.142	0.241	0.258	NaN	NaN	NaN	NaN	NaN	NaN	NaN	NaN	NaN	NaN	NaN	NaN	2.057	0.637	0.625	2.034	0.515	0.604	NaN	NaN	NaN	2.048	0.304	0.713	2.052	0.096	0.706
67	0.335	2.173	0.886	0.375	NaN	NaN	NaN	NaN	NaN	NaN	NaN	NaN	NaN	NaN	NaN	NaN	2.073	0.38	0.266	2.142	0.241	0.258	NaN	NaN	NaN	NaN	NaN	NaN	NaN	NaN	NaN	NaN	NaN	NaN	2.057	0.637	0.625	2.033	0.514	0.603	NaN	NaN	NaN	2.048	0.304	0.713	2.052	0.096	0.706
68	0.34	2.173	0.886	0.375	NaN	NaN	NaN	NaN	NaN	NaN	NaN	NaN	NaN	NaN	NaN	NaN	2.073	0.38	0.266	2.142	0.241	0.258	NaN	NaN	NaN	NaN	NaN	NaN	NaN	NaN	NaN	NaN	NaN	NaN	2.057	0.637	0.625	2.032	0.514	0.603	NaN	NaN	NaN	2.048	0.304	0.713	2.052	0.096	0.706
69	0.345	2.174	0.886	0.375	NaN	NaN	NaN	NaN	NaN	NaN	NaN	NaN	NaN	NaN	NaN	NaN	2.073	0.38	0.266	2.142	0.241	0.258	NaN	NaN	NaN	NaN	NaN	NaN	NaN	NaN	NaN	NaN	NaN	NaN	2.057	0.637	0.625	2.032	0.514	0.603	NaN	NaN	NaN	2.047	0.304	0.713	2.052	0.097	0.706
70	0.35	2.174	0.886	0.375	NaN	NaN	NaN	NaN	NaN	NaN	NaN	NaN	NaN	NaN	NaN	NaN	2.073	0.38	0.266	2.142	0.241	0.258	NaN	NaN	NaN	NaN	NaN	NaN	NaN	NaN	NaN	NaN	NaN	NaN	2.057	0.637	0.625	2.031	0.514	0.603	NaN	NaN	NaN	2.047	0.304	0.713	2.052	0.097	0.706
71	0.355	2.174	0.886	0.375	NaN	NaN	NaN	NaN	NaN	NaN	NaN	NaN	NaN	NaN	NaN	NaN	2.073	0.38	0.266	2.142	0.241	0.258	NaN	NaN	NaN	NaN	NaN	NaN	NaN	NaN	NaN	NaN	NaN	NaN	2.057	0.637	0.624	2.031	0.514	0.602	NaN	NaN	NaN	2.047	0.304	0.712	2.052	0.097	0.706
72	0.36	2.174	0.886	0.375	NaN	NaN	NaN	NaN	NaN	NaN	NaN	NaN	NaN	NaN	NaN	NaN	2.073	0.38	0.266	2.142	0.241	0.258	NaN	NaN	NaN	NaN	NaN	NaN	NaN	NaN	NaN	NaN	NaN	NaN	2.057	0.637	0.624	2.031	0.514	0.602	NaN	NaN	NaN	2.047	0.304	0.712	2.052	0.097	0.705
73	0.365	2.174	0.886	0.375	NaN	NaN	NaN	NaN	NaN	NaN	NaN	NaN	NaN	NaN	NaN	NaN	2.073	0.38	0.266	2.142	0.241	0.258	NaN	NaN	NaN	NaN	NaN	NaN	NaN	NaN	NaN	NaN	NaN	NaN	2.057	0.637	0.624	2.031	0.514	0.602	NaN	NaN	NaN	2.046	0.304	0.712	2.052	0.097	0.706
74	0.37	2.174	0.886	0.375	NaN	NaN	NaN	NaN	NaN	NaN	NaN	NaN	NaN	NaN	NaN	NaN	2.073	0.38	0.266	2.142	0.241	0.258	NaN	NaN	NaN	NaN	NaN	NaN	NaN	NaN	NaN	NaN	NaN	NaN	2.056	0.637	0.624	2.031	0.514	0.602	NaN	NaN	NaN	2.046	0.304	0.712	2.052	0.097	0.705
75	0.375	2.174	0.886	0.375	NaN	NaN	NaN	NaN	NaN	NaN	NaN	NaN	NaN	NaN	NaN	NaN	2.073	0.38	0.266	2.142	0.241	0.258	NaN	NaN	NaN	NaN	NaN	NaN	NaN	NaN	NaN	NaN	NaN	NaN	2.056	0.637	0.624	2.031	0.514	0.602	NaN	NaN	NaN	2.045	0.304	0.712	2.052	0.097	0.705
76	0.38	2.174	0.886	0.375	NaN	NaN	NaN	NaN	NaN	NaN	NaN	NaN	NaN	NaN	NaN	NaN	2.073	0.38	0.266	2.142	0.241	0.258	NaN	NaN	NaN	NaN	NaN	NaN	NaN	NaN	NaN	NaN	NaN	NaN	2.056	0.637	0.624	2.031	0.514	0.602	NaN	NaN	NaN	2.045	0.304	0.712	2.052	0.097	0.705
77	0.385	2.175	0.886	0.375	NaN	NaN	NaN	NaN	NaN	NaN	NaN	NaN	NaN	NaN	NaN	NaN	2.073	0.379	0.266	2.142	0.241	0.258	NaN	NaN	NaN	NaN	NaN	NaN	NaN	NaN	NaN	NaN	NaN	NaN	2.056	0.637	0.624	2.03	0.514	0.602	NaN	NaN	NaN	2.044	0.304	0.712	2.052	0.097	0.705
78	0.39	2.175	0.886	0.375	NaN	NaN	NaN	NaN	NaN	NaN	NaN	NaN	NaN	NaN	NaN	NaN	2.073	0.379	0.266	2.142	0.241	0.258	NaN	NaN	NaN	NaN	NaN	NaN	NaN	NaN	NaN	NaN	NaN	NaN	2.056	0.637	0.624	2.03	0.514	0.602	NaN	NaN	NaN	2.044	0.304	0.712	2.052	0.097	0.705
79	0.395	2.175	0.886	0.375	NaN	NaN	NaN	NaN	NaN	NaN	NaN	NaN	NaN	NaN	NaN	NaN	2.073	0.379	0.266	2.142	0.241	0.258	NaN	NaN	NaN	NaN	NaN	NaN	NaN	NaN	NaN	NaN	NaN	NaN	2.056	0.637	0.624	2.03	0.514	0.602	NaN	NaN	NaN	2.043	0.304	0.712	2.052	0.097	0.705
80	0.4	2.175	0.886	0.375	NaN	NaN	NaN	NaN	NaN	NaN	NaN	NaN	NaN	NaN	NaN	NaN	2.073	0.379	0.266	2.142	0.241	0.258	NaN	NaN	NaN	NaN	NaN	NaN	NaN	NaN	NaN	NaN	NaN	NaN	2.055	0.637	0.624	2.03	0.514	0.602	NaN	NaN	NaN	2.043	0.304	0.712	2.052	0.097	0.705
81	0.405	2.175	0.886	0.375	NaN	NaN	NaN	NaN	NaN	NaN	NaN	NaN	NaN	NaN	NaN	NaN	2.073	0.379	0.266	2.142	0.241	0.258	NaN	NaN	NaN	NaN	NaN	NaN	NaN	NaN	NaN	NaN	NaN	NaN	2.055	0.637	0.624	2.029	0.514	0.602	NaN	NaN	NaN	2.043	0.304	0.712	2.051	0.097	0.705
82	0.41	2.175	0.886	0.375	NaN	NaN	NaN	NaN	NaN	NaN	NaN	NaN	NaN	NaN	NaN	NaN	2.073	0.379	0.265	2.142	0.241	0.258	NaN	NaN	NaN	NaN	NaN	NaN	NaN	NaN	NaN	NaN	NaN	NaN	2.055	0.637	0.624	2.029	0.514	0.602	NaN	NaN	NaN	2.043	0.304	0.712	2.051	0.097	0.705
83	0.415	2.175	0.886	0.375	NaN	NaN	NaN	NaN	NaN	NaN	NaN	NaN	NaN	NaN	NaN	NaN	2.073	0.379	0.265	2.142	0.241	0.258	NaN	NaN	NaN	NaN	NaN	NaN	NaN	NaN	NaN	NaN	NaN	NaN	2.054	0.637	0.624	2.029	0.514	0.602	NaN	NaN	NaN	2.043	0.304	0.711	2.051	0.097	0.705
84	0.42	2.175	0.886	0.375	NaN	NaN	NaN	NaN	NaN	NaN	NaN	NaN	NaN	NaN	NaN	NaN	2.073	0.379	0.265	2.142	0.241	0.258	NaN	NaN	NaN	NaN	NaN	NaN	NaN	NaN	NaN	NaN	NaN	NaN	2.054	0.637	0.624	2.028	0.514	0.602	NaN	NaN	NaN	2.043	0.304	0.711	2.051	0.097	0.705
85	0.425	2.175	0.886	0.375	NaN	NaN	NaN	NaN	NaN	NaN	NaN	NaN	NaN	NaN	NaN	NaN	2.073	0.379	0.265	2.142	0.241	0.258	NaN	NaN	NaN	NaN	NaN	NaN	NaN	NaN	NaN	NaN	NaN	NaN	2.054	0.638	0.624	2.028	0.514	0.601	NaN	NaN	NaN	2.042	0.304	0.711	2.051	0.097	0.705
86	0.43	2.175	0.886	0.375	NaN	NaN	NaN	NaN	NaN	NaN	NaN	NaN	NaN	NaN	NaN	NaN	2.073	0.379	0.265	2.142	0.241	0.258	NaN	NaN	NaN	NaN	NaN	NaN	NaN	NaN	NaN	NaN	NaN	NaN	2.053	0.638	0.624	2.027	0.514	0.601	NaN	NaN	NaN	2.042	0.304	0.711	2.051	0.098	0.705
87	0.435	2.175	0.885	0.375	NaN	NaN	NaN	NaN	NaN	NaN	NaN	NaN	NaN	NaN	NaN	NaN	2.073	0.379	0.265	2.142	0.241	0.258	NaN	NaN	NaN	NaN	NaN	NaN	NaN	NaN	NaN	NaN	NaN	NaN	2.053	0.638	0.624	2.027	0.514	0.601	NaN	NaN	NaN	2.042	0.304	0.711	2.051	0.098	0.705
88	0.44	2.175	0.885	0.375	NaN	NaN	NaN	NaN	NaN	NaN	NaN	NaN	NaN	NaN	NaN	NaN	2.074	0.38	0.266	2.142	0.241	0.258	NaN	NaN	NaN	NaN	NaN	NaN	NaN	NaN	NaN	NaN	NaN	NaN	2.053	0.638	0.624	2.027	0.515	0.601	NaN	NaN	NaN	2.042	0.304	0.711	2.051	0.098	0.705
89	0.445	2.175	0.885	0.375	NaN	NaN	NaN	NaN	NaN	NaN	NaN	NaN	NaN	NaN	NaN	NaN	2.075	0.381	0.267	2.142	0.24	0.258	NaN	NaN	NaN	NaN	NaN	NaN	NaN	NaN	NaN	NaN	NaN	NaN	2.052	0.638	0.623	2.027	0.516	0.602	NaN	NaN	NaN	2.041	0.304	0.711	2.051	0.098	0.705
90	0.45	2.175	0.885	0.375	NaN	NaN	NaN	NaN	NaN	NaN	NaN	NaN	NaN	NaN	NaN	NaN	2.075	0.381	0.267	2.142	0.24	0.258	NaN	NaN	NaN	NaN	NaN	NaN	NaN	NaN	NaN	NaN	NaN	NaN	2.052	0.638	0.623	2.027	0.515	0.601	NaN	NaN	NaN	2.041	0.304	0.711	2.051	0.098	0.705
91	0.455	2.175	0.885	0.375	NaN	NaN	NaN	NaN	NaN	NaN	NaN	NaN	NaN	NaN	NaN	NaN	2.074	0.38	0.265	2.142	0.24	0.258	NaN	NaN	NaN	NaN	NaN	NaN	NaN	NaN	NaN	NaN	NaN	NaN	2.052	0.638	0.623	2.027	0.516	0.601	NaN	NaN	NaN	2.04	0.304	0.711	2.05	0.098	0.705
92	0.46	2.175	0.885	0.376	NaN	NaN	NaN	NaN	NaN	NaN	NaN	NaN	NaN	NaN	NaN	NaN	2.074	0.379	0.265	2.142	0.24	0.258	NaN	NaN	NaN	NaN	NaN	NaN	NaN	NaN	NaN	NaN	NaN	NaN	2.052	0.638	0.623	2.027	0.516	0.601	NaN	NaN	NaN	2.04	0.305	0.711	2.05	0.097	0.704
93	0.465	2.175	0.885	0.376	NaN	NaN	NaN	NaN	NaN	NaN	NaN	NaN	NaN	NaN	NaN	NaN	2.074	0.379	0.265	2.142	0.24	0.258	NaN	NaN	NaN	NaN	NaN	NaN	NaN	NaN	NaN	NaN	NaN	NaN	2.051	0.638	0.623	2.027	0.516	0.601	NaN	NaN	NaN	2.039	0.305	0.711	2.049	0.096	0.703
94	0.47	2.176	0.885	0.376	NaN	NaN	NaN	NaN	NaN	NaN	NaN	NaN	NaN	NaN	NaN	NaN	2.074	0.379	0.265	2.142	0.24	0.258	NaN	NaN	NaN	NaN	NaN	NaN	NaN	NaN	NaN	NaN	NaN	NaN	2.051	0.638	0.623	2.026	0.516	0.601	NaN	NaN	NaN	2.039	0.305	0.711	2.049	0.095	0.703
95	0.475	2.176	0.885	0.376	NaN	NaN	NaN	NaN	NaN	NaN	NaN	NaN	NaN	NaN	NaN	NaN	2.075	0.38	0.265	2.142	0.24	0.258	NaN	NaN	NaN	NaN	NaN	NaN	NaN	NaN	NaN	NaN	NaN	NaN	2.05	0.638	0.623	2.026	0.516	0.601	NaN	NaN	NaN	2.038	0.304	0.71	2.049	0.095	0.703
96	0.48	2.176	0.885	0.376	NaN	NaN	NaN	NaN	NaN	NaN	NaN	NaN	NaN	NaN	NaN	NaN	2.076	0.381	0.267	2.142	0.24	0.258	NaN	NaN	NaN	NaN	NaN	NaN	NaN	NaN	NaN	NaN	NaN	NaN	2.05	0.638	0.623	2.026	0.516	0.601	NaN	NaN	NaN	2.036	0.303	0.709	2.049	0.095	0.703
97	0.485	2.176	0.885	0.376	NaN	NaN	NaN	NaN	NaN	NaN	NaN	NaN	NaN	NaN	NaN	NaN	2.076	0.381	0.267	2.142	0.239	0.258	NaN	NaN	NaN	NaN	NaN	NaN	NaN	NaN	NaN	NaN	NaN	NaN	2.048	0.637	0.624	2.025	0.517	0.6	NaN	NaN	NaN	2.036	0.302	0.709	2.049	0.095	0.703
98	0.49	2.176	0.885	0.376	NaN	NaN	NaN	NaN	NaN	NaN	NaN	NaN	NaN	NaN	NaN	NaN	2.076	0.381	0.267	2.142	0.239	0.258	NaN	NaN	NaN	NaN	NaN	NaN	NaN	NaN	NaN	NaN	NaN	NaN	2.048	0.637	0.624	2.025	0.517	0.6	NaN	NaN	NaN	2.036	0.302	0.709	2.048	0.096	0.703
99	0.495	2.176	0.885	0.376	NaN	NaN	NaN	NaN	NaN	NaN	NaN	NaN	NaN	NaN	NaN	NaN	2.076	0.381	0.267	2.142	0.239	0.258	NaN	NaN	NaN	NaN	NaN	NaN	NaN	NaN	NaN	NaN	NaN	NaN	2.048	0.637	0.623	2.025	0.517	0.6	NaN	NaN	NaN	2.036	0.303	0.709	2.048	0.096	0.703
100	0.5	2.176	0.885	0.376	NaN	NaN	NaN	NaN	NaN	NaN	NaN	NaN	NaN	NaN	NaN	NaN	2.076	0.381	0.267	2.142	0.239	0.258	NaN	NaN	NaN	NaN	NaN	NaN	NaN	NaN	NaN	NaN	NaN	NaN	2.047	0.637	0.623	2.025	0.517	0.6	NaN	NaN	NaN	2.037	0.304	0.71	2.048	0.096	0.703
101	0.505	2.176	0.885	0.376	NaN	NaN	NaN	NaN	NaN	NaN	NaN	NaN	NaN	NaN	NaN	NaN	2.076	0.381	0.267	2.142	0.239	0.258	NaN	NaN	NaN	NaN	NaN	NaN	NaN	NaN	NaN	NaN	NaN	NaN	2.047	0.637	0.623	2.025	0.517	0.6	NaN	NaN	NaN	2.037	0.305	0.711	2.048	0.096	0.703
102	0.51	2.176	0.885	0.377	NaN	NaN	NaN	NaN	NaN	NaN	NaN	NaN	NaN	NaN	NaN	NaN	2.076	0.381	0.267	2.142	0.239	0.258	NaN	NaN	NaN	NaN	NaN	NaN	NaN	NaN	NaN	NaN	NaN	NaN	2.047	0.637	0.623	2.025	0.517	0.6	NaN	NaN	NaN	2.037	0.305	0.711	2.048	0.096	0.703
103	0.515	2.177	0.885	0.377	NaN	NaN	NaN	NaN	NaN	NaN	NaN	NaN	NaN	NaN	NaN	NaN	2.076	0.381	0.266	2.142	0.239	0.258	NaN	NaN	NaN	NaN	NaN	NaN	NaN	NaN	NaN	NaN	NaN	NaN	2.047	0.637	0.623	2.025	0.517	0.6	NaN	NaN	NaN	2.037	0.305	0.711	2.048	0.096	0.703
104	0.52	2.177	0.885	0.377	NaN	NaN	NaN	NaN	NaN	NaN	NaN	NaN	NaN	NaN	NaN	NaN	2.076	0.38	0.265	2.142	0.239	0.258	NaN	NaN	NaN	NaN	NaN	NaN	NaN	NaN	NaN	NaN	NaN	NaN	2.046	0.637	0.623	2.024	0.517	0.6	NaN	NaN	NaN	2.037	0.305	0.711	2.048	0.096	0.703
105	0.525	2.177	0.885	0.377	NaN	NaN	NaN	NaN	NaN	NaN	NaN	NaN	NaN	NaN	NaN	NaN	2.076	0.38	0.264	2.142	0.239	0.257	NaN	NaN	NaN	NaN	NaN	NaN	NaN	NaN	NaN	NaN	NaN	NaN	2.046	0.637	0.623	2.024	0.517	0.6	NaN	NaN	NaN	2.037	0.305	0.711	2.048	0.096	0.703
106	0.53	2.177	0.885	0.377	NaN	NaN	NaN	NaN	NaN	NaN	NaN	NaN	NaN	NaN	NaN	NaN	2.076	0.379	0.264	2.142	0.239	0.257	NaN	NaN	NaN	NaN	NaN	NaN	NaN	NaN	NaN	NaN	NaN	NaN	2.046	0.637	0.623	2.024	0.517	0.6	NaN	NaN	NaN	2.037	0.305	0.711	2.048	0.096	0.702
107	0.535	2.177	0.885	0.377	NaN	NaN	NaN	NaN	NaN	NaN	NaN	NaN	NaN	NaN	NaN	NaN	2.076	0.38	0.264	2.142	0.239	0.257	NaN	NaN	NaN	NaN	NaN	NaN	NaN	NaN	NaN	NaN	NaN	NaN	2.046	0.637	0.623	2.024	0.517	0.6	NaN	NaN	NaN	2.037	0.305	0.711	2.048	0.096	0.702
108	0.54	2.177	0.885	0.377	NaN	NaN	NaN	NaN	NaN	NaN	NaN	NaN	NaN	NaN	NaN	NaN	2.076	0.38	0.264	2.142	0.239	0.257	NaN	NaN	NaN	NaN	NaN	NaN	NaN	NaN	NaN	NaN	NaN	NaN	2.046	0.637	0.623	2.024	0.516	0.6	NaN	NaN	NaN	2.037	0.305	0.711	2.048	0.096	0.702
109	0.545	2.177	0.885	0.377	NaN	NaN	NaN	NaN	NaN	NaN	NaN	NaN	NaN	NaN	NaN	NaN	2.076	0.38	0.264	2.142	0.239	0.257	NaN	NaN	NaN	NaN	NaN	NaN	NaN	NaN	NaN	NaN	NaN	NaN	2.046	0.637	0.623	2.023	0.516	0.6	NaN	NaN	NaN	2.037	0.305	0.71	2.048	0.096	0.702
110	0.55	2.177	0.885	0.377	NaN	NaN	NaN	NaN	NaN	NaN	NaN	NaN	NaN	NaN	NaN	NaN	2.076	0.38	0.264	2.142	0.239	0.257	NaN	NaN	NaN	NaN	NaN	NaN	NaN	NaN	NaN	NaN	NaN	NaN	2.046	0.637	0.623	2.023	0.516	0.6	NaN	NaN	NaN	2.037	0.305	0.71	2.048	0.096	0.702
111	0.555	2.177	0.885	0.377	NaN	NaN	NaN	NaN	NaN	NaN	NaN	NaN	NaN	NaN	NaN	NaN	2.076	0.38	0.264	2.142	0.239	0.257	NaN	NaN	NaN	NaN	NaN	NaN	NaN	NaN	NaN	NaN	NaN	NaN	2.046	0.637	0.623	2.023	0.515	0.599	NaN	NaN	NaN	2.037	0.305	0.71	2.048	0.096	0.702
112	0.56	2.177	0.884	0.377	NaN	NaN	NaN	NaN	NaN	NaN	NaN	NaN	NaN	NaN	NaN	NaN	2.076	0.38	0.264	2.142	0.239	0.257	NaN	NaN	NaN	NaN	NaN	NaN	NaN	NaN	NaN	NaN	NaN	NaN	2.046	0.637	0.623	2.023	0.515	0.599	NaN	NaN	NaN	2.037	0.305	0.71	2.048	0.096	0.702
113	0.565	2.177	0.884	0.377	NaN	NaN	NaN	NaN	NaN	NaN	NaN	NaN	NaN	NaN	NaN	NaN	2.076	0.38	0.264	2.142	0.239	0.257	NaN	NaN	NaN	NaN	NaN	NaN	NaN	NaN	NaN	NaN	NaN	NaN	2.046	0.637	0.623	2.023	0.515	0.599	NaN	NaN	NaN	2.036	0.304	0.71	2.048	0.096	0.702
114	0.57	2.177	0.884	0.377	NaN	NaN	NaN	NaN	NaN	NaN	NaN	NaN	NaN	NaN	NaN	NaN	2.076	0.38	0.264	2.142	0.239	0.257	NaN	NaN	NaN	NaN	NaN	NaN	NaN	NaN	NaN	NaN	NaN	NaN	2.046	0.637	0.623	2.023	0.515	0.599	NaN	NaN	NaN	2.035	0.303	0.708	2.048	0.096	0.702
115	0.575	2.177	0.884	0.377	NaN	NaN	NaN	NaN	NaN	NaN	NaN	NaN	NaN	NaN	NaN	NaN	2.076	0.38	0.264	2.142	0.239	0.257	NaN	NaN	NaN	NaN	NaN	NaN	NaN	NaN	NaN	NaN	NaN	NaN	2.046	0.637	0.623	2.023	0.515	0.599	NaN	NaN	NaN	2.035	0.302	0.708	2.048	0.096	0.702
116	0.58	2.177	0.884	0.377	NaN	NaN	NaN	NaN	NaN	NaN	NaN	NaN	NaN	NaN	NaN	NaN	2.076	0.38	0.264	2.142	0.239	0.257	NaN	NaN	NaN	NaN	NaN	NaN	NaN	NaN	NaN	NaN	NaN	NaN	2.047	0.637	0.623	2.023	0.515	0.599	NaN	NaN	NaN	2.035	0.302	0.708	2.048	0.096	0.702
117	0.585	2.178	0.884	0.377	NaN	NaN	NaN	NaN	NaN	NaN	NaN	NaN	NaN	NaN	NaN	NaN	2.076	0.38	0.264	2.142	0.239	0.257	NaN	NaN	NaN	NaN	NaN	NaN	NaN	NaN	NaN	NaN	NaN	NaN	2.047	0.637	0.623	2.023	0.514	0.599	NaN	NaN	NaN	2.035	0.302	0.707	2.048	0.096	0.703
118	0.59	NaN	NaN	NaN	NaN	NaN	NaN	NaN	NaN	NaN	NaN	NaN	NaN	NaN	NaN	NaN	2.076	0.38	0.264	2.142	0.239	0.257	NaN	NaN	NaN	NaN	NaN	NaN	NaN	NaN	NaN	NaN	NaN	NaN	2.047	0.637	0.622	2.023	0.514	0.599	NaN	NaN	NaN	2.035	0.302	0.707	2.05	0.098	0.704
119	0.595	2.178	0.883	0.377	NaN	NaN	NaN	NaN	NaN	NaN	NaN	NaN	NaN	NaN	NaN	NaN	2.076	0.38	0.264	2.142	0.239	0.257	NaN	NaN	NaN	NaN	NaN	NaN	NaN	NaN	NaN	NaN	NaN	NaN	2.047	0.637	0.622	2.023	0.514	0.599	NaN	NaN	NaN	2.035	0.302	0.707	2.05	0.099	0.704
120	0.6	NaN	NaN	NaN	NaN	NaN	NaN	NaN	NaN	NaN	NaN	NaN	NaN	NaN	NaN	NaN	2.076	0.379	0.264	2.142	0.239	0.257	NaN	NaN	NaN	NaN	NaN	NaN	NaN	NaN	NaN	NaN	NaN	NaN	2.047	0.637	0.622	2.023	0.514	0.599	NaN	NaN	NaN	2.035	0.302	0.707	2.05	0.099	0.704
121	0.605	2.178	0.884	0.377	NaN	NaN	NaN	NaN	NaN	NaN	NaN	NaN	NaN	NaN	NaN	NaN	2.076	0.379	0.264	2.142	0.239	0.257	NaN	NaN	NaN	NaN	NaN	NaN	NaN	NaN	NaN	NaN	NaN	NaN	2.047	0.637	0.622	2.023	0.514	0.599	NaN	NaN	NaN	2.035	0.302	0.707	2.05	0.099	0.704
122	0.61	2.179	0.884	0.377	NaN	NaN	NaN	NaN	NaN	NaN	NaN	NaN	NaN	NaN	NaN	NaN	2.076	0.379	0.264	2.142	0.239	0.257	NaN	NaN	NaN	NaN	NaN	NaN	NaN	NaN	NaN	NaN	NaN	NaN	2.047	0.637	0.622	2.023	0.514	0.599	NaN	NaN	NaN	2.034	0.302	0.707	2.05	0.099	0.704
123	0.615	2.179	0.884	0.377	NaN	NaN	NaN	NaN	NaN	NaN	NaN	NaN	NaN	NaN	NaN	NaN	2.076	0.379	0.264	2.142	0.239	0.257	NaN	NaN	NaN	NaN	NaN	NaN	NaN	NaN	NaN	NaN	NaN	NaN	2.047	0.636	0.622	2.023	0.514	0.599	NaN	NaN	NaN	2.034	0.302	0.707	2.05	0.099	0.704
124	0.62	2.179	0.884	0.377	NaN	NaN	NaN	NaN	NaN	NaN	NaN	NaN	NaN	NaN	NaN	NaN	2.076	0.379	0.264	2.142	0.239	0.256	NaN	NaN	NaN	NaN	NaN	NaN	NaN	NaN	NaN	NaN	NaN	NaN	2.047	0.636	0.622	2.023	0.514	0.599	NaN	NaN	NaN	2.034	0.302	0.707	2.05	0.099	0.704
125	0.625	2.18	0.884	0.377	NaN	NaN	NaN	NaN	NaN	NaN	NaN	NaN	NaN	NaN	NaN	NaN	2.076	0.379	0.264	2.142	0.239	0.256	NaN	NaN	NaN	NaN	NaN	NaN	NaN	NaN	NaN	NaN	NaN	NaN	2.047	0.636	0.622	2.023	0.514	0.599	NaN	NaN	NaN	2.035	0.302	0.707	2.05	0.099	0.704
126	0.63	2.18	0.884	0.377	NaN	NaN	NaN	NaN	NaN	NaN	NaN	NaN	NaN	NaN	NaN	NaN	2.076	0.379	0.263	2.142	0.239	0.256	NaN	NaN	NaN	NaN	NaN	NaN	NaN	NaN	NaN	NaN	NaN	NaN	2.047	0.636	0.622	2.023	0.514	0.599	NaN	NaN	NaN	2.035	0.302	0.707	2.05	0.099	0.704
127	0.635	2.18	0.884	0.377	NaN	NaN	NaN	NaN	NaN	NaN	NaN	NaN	NaN	NaN	NaN	NaN	2.077	0.379	0.263	2.142	0.239	0.256	NaN	NaN	NaN	NaN	NaN	NaN	NaN	NaN	NaN	NaN	NaN	NaN	2.047	0.636	0.622	2.023	0.514	0.599	NaN	NaN	NaN	2.035	0.302	0.707	2.05	0.099	0.704
128	0.64	NaN	NaN	NaN	NaN	NaN	NaN	NaN	NaN	NaN	NaN	NaN	NaN	NaN	NaN	NaN	2.077	0.379	0.263	2.142	0.239	0.256	NaN	NaN	NaN	NaN	NaN	NaN	NaN	NaN	NaN	NaN	NaN	NaN	2.047	0.636	0.622	2.024	0.514	0.599	NaN	NaN	NaN	2.035	0.302	0.707	2.049	0.098	0.703
129	0.645	2.18	0.884	0.377	NaN	NaN	NaN	NaN	NaN	NaN	NaN	NaN	NaN	NaN	NaN	NaN	2.077	0.379	0.263	2.142	0.239	0.256	NaN	NaN	NaN	NaN	NaN	NaN	NaN	NaN	NaN	NaN	NaN	NaN	2.048	0.636	0.622	2.024	0.514	0.599	NaN	NaN	NaN	2.035	0.303	0.707	2.048	0.096	0.702
130	0.65	2.18	0.884	0.376	NaN	NaN	NaN	NaN	NaN	NaN	NaN	NaN	NaN	NaN	NaN	NaN	2.077	0.379	0.264	2.142	0.239	0.256	NaN	NaN	NaN	NaN	NaN	NaN	NaN	NaN	NaN	NaN	NaN	NaN	2.048	0.637	0.622	2.024	0.514	0.599	NaN	NaN	NaN	2.035	0.303	0.708	2.048	0.097	0.702
131	0.655	2.18	0.884	0.376	NaN	NaN	NaN	NaN	NaN	NaN	NaN	NaN	NaN	NaN	NaN	NaN	2.077	0.379	0.263	2.142	0.239	0.256	NaN	NaN	NaN	NaN	NaN	NaN	NaN	NaN	NaN	NaN	NaN	NaN	2.048	0.637	0.622	2.024	0.514	0.599	NaN	NaN	NaN	2.035	0.303	0.708	2.049	0.097	0.703
132	0.66	2.18	0.884	0.376	NaN	NaN	NaN	NaN	NaN	NaN	NaN	NaN	NaN	NaN	NaN	NaN	2.077	0.379	0.263	2.142	0.239	0.256	NaN	NaN	NaN	NaN	NaN	NaN	NaN	NaN	NaN	NaN	NaN	NaN	2.049	0.637	0.622	2.024	0.514	0.598	NaN	NaN	NaN	2.035	0.303	0.708	2.048	0.097	0.703
133	0.665	NaN	NaN	NaN	NaN	NaN	NaN	NaN	NaN	NaN	NaN	NaN	NaN	NaN	NaN	NaN	2.077	0.379	0.263	2.142	0.239	0.256	NaN	NaN	NaN	NaN	NaN	NaN	NaN	NaN	NaN	NaN	NaN	NaN	2.049	0.637	0.621	2.024	0.514	0.598	NaN	NaN	NaN	2.035	0.303	0.707	2.049	0.098	0.704
134	0.67	NaN	NaN	NaN	NaN	NaN	NaN	NaN	NaN	NaN	NaN	NaN	NaN	NaN	NaN	NaN	2.077	0.379	0.263	2.142	0.238	0.256	NaN	NaN	NaN	NaN	NaN	NaN	NaN	NaN	NaN	NaN	NaN	NaN	2.049	0.637	0.621	2.024	0.514	0.598	NaN	NaN	NaN	2.036	0.303	0.708	2.049	0.098	0.703
135	0.675	NaN	NaN	NaN	NaN	NaN	NaN	NaN	NaN	NaN	NaN	NaN	NaN	NaN	NaN	NaN	2.077	0.379	0.263	2.142	0.238	0.256	NaN	NaN	NaN	NaN	NaN	NaN	NaN	NaN	NaN	NaN	NaN	NaN	2.049	0.638	0.621	2.024	0.514	0.598	NaN	NaN	NaN	2.036	0.304	0.708	2.048	0.096	0.702
136	0.68	NaN	NaN	NaN	NaN	NaN	NaN	NaN	NaN	NaN	NaN	NaN	NaN	NaN	NaN	NaN	2.078	0.379	0.263	2.142	0.238	0.256	NaN	NaN	NaN	NaN	NaN	NaN	NaN	NaN	NaN	NaN	NaN	NaN	2.049	0.638	0.621	2.024	0.514	0.598	NaN	NaN	NaN	2.036	0.304	0.708	2.048	0.096	0.701
137	0.685	NaN	NaN	NaN	NaN	NaN	NaN	NaN	NaN	NaN	NaN	NaN	NaN	NaN	NaN	NaN	2.078	0.379	0.263	2.142	0.238	0.256	NaN	NaN	NaN	NaN	NaN	NaN	NaN	NaN	NaN	NaN	NaN	NaN	2.049	0.638	0.621	2.024	0.514	0.598	NaN	NaN	NaN	2.036	0.304	0.708	2.048	0.096	0.701
138	0.69	2.182	0.884	0.376	NaN	NaN	NaN	NaN	NaN	NaN	NaN	NaN	NaN	NaN	NaN	NaN	2.078	0.379	0.263	2.142	0.238	0.256	NaN	NaN	NaN	NaN	NaN	NaN	NaN	NaN	NaN	NaN	NaN	NaN	2.05	0.638	0.621	2.024	0.514	0.598	NaN	NaN	NaN	2.036	0.304	0.708	2.048	0.096	0.701
139	0.695	2.182	0.884	0.376	NaN	NaN	NaN	NaN	NaN	NaN	NaN	NaN	NaN	NaN	NaN	NaN	2.078	0.379	0.263	2.142	0.238	0.256	NaN	NaN	NaN	NaN	NaN	NaN	NaN	NaN	NaN	NaN	NaN	NaN	2.05	0.638	0.621	2.024	0.514	0.598	NaN	NaN	NaN	2.036	0.304	0.708	2.047	0.096	0.701
140	0.7	2.183	0.884	0.376	NaN	NaN	NaN	NaN	NaN	NaN	NaN	NaN	NaN	NaN	NaN	NaN	2.078	0.379	0.263	2.142	0.238	0.256	NaN	NaN	NaN	NaN	NaN	NaN	NaN	NaN	NaN	NaN	NaN	NaN	2.05	0.638	0.621	2.024	0.514	0.598	NaN	NaN	NaN	2.036	0.304	0.707	2.047	0.096	0.701
141	0.705	2.183	0.884	0.376	NaN	NaN	NaN	NaN	NaN	NaN	NaN	NaN	NaN	NaN	NaN	NaN	2.078	0.379	0.263	2.142	0.238	0.256	NaN	NaN	NaN	NaN	NaN	NaN	NaN	NaN	NaN	NaN	NaN	NaN	2.05	0.638	0.621	2.024	0.514	0.598	NaN	NaN	NaN	2.036	0.304	0.707	2.047	0.096	0.701
142	0.71	2.183	0.884	0.375	NaN	NaN	NaN	NaN	NaN	NaN	NaN	NaN	NaN	NaN	NaN	NaN	2.078	0.379	0.263	2.142	0.238	0.256	NaN	NaN	NaN	NaN	NaN	NaN	NaN	NaN	NaN	NaN	NaN	NaN	2.05	0.638	0.621	2.024	0.514	0.598	NaN	NaN	NaN	2.036	0.304	0.707	2.047	0.096	0.701
143	0.715	2.183	0.884	0.375	NaN	NaN	NaN	NaN	NaN	NaN	NaN	NaN	NaN	NaN	NaN	NaN	2.078	0.379	0.263	2.142	0.238	0.256	NaN	NaN	NaN	NaN	NaN	NaN	NaN	NaN	NaN	NaN	NaN	NaN	2.049	0.638	0.621	2.024	0.514	0.598	NaN	NaN	NaN	2.036	0.303	0.706	2.047	0.097	0.702
144	0.72	2.183	0.884	0.375	NaN	NaN	NaN	NaN	NaN	NaN	NaN	NaN	NaN	NaN	NaN	NaN	2.078	0.379	0.263	2.142	0.238	0.256	NaN	NaN	NaN	NaN	NaN	NaN	NaN	NaN	NaN	NaN	NaN	NaN	2.049	0.638	0.621	2.025	0.514	0.598	NaN	NaN	NaN	2.036	0.303	0.706	2.048	0.097	0.702
145	0.725	2.183	0.884	0.375	NaN	NaN	NaN	NaN	NaN	NaN	NaN	NaN	NaN	NaN	NaN	NaN	2.078	0.379	0.263	2.142	0.238	0.256	NaN	NaN	NaN	NaN	NaN	NaN	NaN	NaN	NaN	NaN	NaN	NaN	2.049	0.638	0.621	2.025	0.514	0.598	NaN	NaN	NaN	2.036	0.304	0.706	2.048	0.097	0.702
146	0.73	2.183	0.884	0.375	NaN	NaN	NaN	NaN	NaN	NaN	NaN	NaN	NaN	NaN	NaN	NaN	2.078	0.379	0.263	2.142	0.238	0.256	NaN	NaN	NaN	NaN	NaN	NaN	NaN	NaN	NaN	NaN	NaN	NaN	2.049	0.638	0.621	2.025	0.515	0.598	NaN	NaN	NaN	2.036	0.304	0.706	2.048	0.097	0.702
147	0.735	2.184	0.884	0.374	NaN	NaN	NaN	NaN	NaN	NaN	NaN	NaN	NaN	NaN	NaN	NaN	2.078	0.379	0.263	2.142	0.238	0.256	NaN	NaN	NaN	NaN	NaN	NaN	NaN	NaN	NaN	NaN	NaN	NaN	2.049	0.638	0.621	2.026	0.517	0.598	NaN	NaN	NaN	2.036	0.303	0.705	2.047	0.097	0.701
148	0.74	2.184	0.884	0.374	NaN	NaN	NaN	NaN	NaN	NaN	NaN	NaN	NaN	NaN	NaN	NaN	2.078	0.379	0.263	2.142	0.238	0.256	NaN	NaN	NaN	NaN	NaN	NaN	NaN	NaN	NaN	NaN	NaN	NaN	2.049	0.638	0.621	2.027	0.518	0.598	NaN	NaN	NaN	2.036	0.303	0.704	2.047	0.097	0.701
149	0.745	2.185	0.884	0.374	NaN	NaN	NaN	NaN	NaN	NaN	NaN	NaN	NaN	NaN	NaN	NaN	2.078	0.379	0.263	2.142	0.238	0.256	NaN	NaN	NaN	NaN	NaN	NaN	NaN	NaN	NaN	NaN	NaN	NaN	2.05	0.638	0.62	2.027	0.518	0.599	NaN	NaN	NaN	2.036	0.303	0.704	2.048	0.098	0.702
150	0.75	2.185	0.884	0.374	NaN	NaN	NaN	NaN	NaN	NaN	NaN	NaN	NaN	NaN	NaN	NaN	2.078	0.379	0.263	2.142	0.238	0.256	NaN	NaN	NaN	NaN	NaN	NaN	NaN	NaN	NaN	NaN	NaN	NaN	2.05	0.638	0.62	2.028	0.518	0.598	NaN	NaN	NaN	2.036	0.303	0.704	2.048	0.098	0.702
151	0.755	2.185	0.884	0.374	NaN	NaN	NaN	NaN	NaN	NaN	NaN	NaN	NaN	NaN	NaN	NaN	2.078	0.379	0.263	2.142	0.238	0.256	NaN	NaN	NaN	NaN	NaN	NaN	NaN	NaN	NaN	NaN	NaN	NaN	2.05	0.638	0.62	2.028	0.518	0.598	NaN	NaN	NaN	2.037	0.304	0.705	2.048	0.098	0.702
152	0.76	2.185	0.884	0.374	NaN	NaN	NaN	NaN	NaN	NaN	NaN	NaN	NaN	NaN	NaN	NaN	2.078	0.379	0.263	2.142	0.238	0.256	NaN	NaN	NaN	NaN	NaN	NaN	NaN	NaN	NaN	NaN	NaN	NaN	2.05	0.638	0.62	2.028	0.518	0.598	NaN	NaN	NaN	2.038	0.306	0.706	2.048	0.098	0.702
153	0.765	2.185	0.884	0.374	NaN	NaN	NaN	NaN	NaN	NaN	NaN	NaN	NaN	NaN	NaN	NaN	2.078	0.379	0.263	2.143	0.238	0.256	NaN	NaN	NaN	NaN	NaN	NaN	NaN	NaN	NaN	NaN	NaN	NaN	2.05	0.638	0.62	2.029	0.519	0.598	NaN	NaN	NaN	2.039	0.306	0.706	2.048	0.098	0.702
154	0.77	2.185	0.884	0.374	NaN	NaN	NaN	NaN	NaN	NaN	NaN	NaN	NaN	NaN	NaN	NaN	2.079	0.378	0.263	2.143	0.238	0.256	NaN	NaN	NaN	NaN	NaN	NaN	NaN	NaN	NaN	NaN	NaN	NaN	2.05	0.638	0.62	2.029	0.519	0.598	NaN	NaN	NaN	2.039	0.306	0.706	2.048	0.098	0.702
155	0.775	2.186	0.884	0.373	NaN	NaN	NaN	NaN	NaN	NaN	NaN	NaN	NaN	NaN	NaN	NaN	2.079	0.378	0.263	2.143	0.238	0.256	NaN	NaN	NaN	NaN	NaN	NaN	NaN	NaN	NaN	NaN	NaN	NaN	2.049	0.638	0.62	2.029	0.519	0.598	NaN	NaN	NaN	2.039	0.306	0.706	2.048	0.098	0.702
156	0.78	2.186	0.884	0.373	NaN	NaN	NaN	NaN	NaN	NaN	NaN	NaN	NaN	NaN	NaN	NaN	2.078	0.378	0.262	2.143	0.238	0.256	NaN	NaN	NaN	NaN	NaN	NaN	NaN	NaN	NaN	NaN	NaN	NaN	2.049	0.638	0.62	2.029	0.519	0.598	NaN	NaN	NaN	2.039	0.306	0.706	2.048	0.099	0.702
157	0.785	2.187	0.884	0.373	NaN	NaN	NaN	NaN	NaN	NaN	NaN	NaN	NaN	NaN	NaN	NaN	2.077	0.377	0.259	2.143	0.238	0.256	NaN	NaN	NaN	NaN	NaN	NaN	NaN	NaN	NaN	NaN	NaN	NaN	2.05	0.638	0.62	2.029	0.519	0.598	NaN	NaN	NaN	2.039	0.306	0.706	2.049	0.099	0.702
158	0.79	2.187	0.884	0.373	NaN	NaN	NaN	NaN	NaN	NaN	NaN	NaN	NaN	NaN	NaN	NaN	2.077	0.377	0.259	2.143	0.238	0.256	NaN	NaN	NaN	NaN	NaN	NaN	NaN	NaN	NaN	NaN	NaN	NaN	2.05	0.638	0.619	2.029	0.519	0.598	NaN	NaN	NaN	2.039	0.306	0.706	2.048	0.099	0.702
159	0.795	2.187	0.884	0.373	NaN	NaN	NaN	NaN	NaN	NaN	NaN	NaN	NaN	NaN	NaN	NaN	2.077	0.377	0.258	2.143	0.238	0.256	NaN	NaN	NaN	NaN	NaN	NaN	NaN	NaN	NaN	NaN	NaN	NaN	2.05	0.638	0.619	2.029	0.519	0.598	NaN	NaN	NaN	2.039	0.306	0.706	2.049	0.099	0.701
160	0.8	2.187	0.884	0.372	NaN	NaN	NaN	NaN	NaN	NaN	NaN	NaN	NaN	NaN	NaN	NaN	2.078	0.377	0.259	2.143	0.238	0.256	NaN	NaN	NaN	NaN	NaN	NaN	NaN	NaN	NaN	NaN	NaN	NaN	2.05	0.638	0.619	2.029	0.519	0.598	NaN	NaN	NaN	2.039	0.306	0.705	2.048	0.099	0.701
161	0.805	2.188	0.884	0.372	NaN	NaN	NaN	NaN	NaN	NaN	NaN	NaN	NaN	NaN	NaN	NaN	2.079	0.378	0.261	2.143	0.238	0.255	NaN	NaN	NaN	NaN	NaN	NaN	NaN	NaN	NaN	NaN	NaN	NaN	2.05	0.638	0.619	2.029	0.519	0.598	NaN	NaN	NaN	2.039	0.306	0.705	2.049	0.1	0.702
162	0.81	2.188	0.884	0.372	NaN	NaN	NaN	NaN	NaN	NaN	NaN	NaN	NaN	NaN	NaN	NaN	2.078	0.377	0.259	2.143	0.238	0.255	NaN	NaN	NaN	NaN	NaN	NaN	NaN	NaN	NaN	NaN	NaN	NaN	2.051	0.639	0.619	2.029	0.519	0.597	NaN	NaN	NaN	2.039	0.306	0.705	2.049	0.1	0.701
163	0.815	2.188	0.884	0.372	NaN	NaN	NaN	NaN	NaN	NaN	NaN	NaN	NaN	NaN	NaN	NaN	2.078	0.377	0.258	2.143	0.238	0.255	NaN	NaN	NaN	NaN	NaN	NaN	NaN	NaN	NaN	NaN	NaN	NaN	2.051	0.639	0.619	2.029	0.519	0.597	NaN	NaN	NaN	2.039	0.306	0.705	2.048	0.099	0.7
164	0.82	2.188	0.884	0.372	NaN	NaN	NaN	NaN	NaN	NaN	NaN	NaN	NaN	NaN	NaN	NaN	2.078	0.377	0.258	2.143	0.238	0.255	NaN	NaN	NaN	NaN	NaN	NaN	NaN	NaN	NaN	NaN	NaN	NaN	2.051	0.639	0.619	2.029	0.519	0.597	NaN	NaN	NaN	2.039	0.306	0.705	2.049	0.1	0.701
165	0.825	2.189	0.884	0.372	NaN	NaN	NaN	NaN	NaN	NaN	NaN	NaN	NaN	NaN	NaN	NaN	2.078	0.377	0.258	2.143	0.238	0.255	NaN	NaN	NaN	NaN	NaN	NaN	NaN	NaN	NaN	NaN	NaN	NaN	2.051	0.639	0.619	2.029	0.519	0.597	NaN	NaN	NaN	2.039	0.306	0.705	2.049	0.1	0.701
166	0.83	2.19	0.885	0.372	NaN	NaN	NaN	NaN	NaN	NaN	NaN	NaN	NaN	NaN	NaN	NaN	2.078	0.377	0.258	2.143	0.238	0.255	NaN	NaN	NaN	NaN	NaN	NaN	NaN	NaN	NaN	NaN	NaN	NaN	2.051	0.639	0.619	2.029	0.519	0.597	NaN	NaN	NaN	2.039	0.306	0.705	2.049	0.101	0.701
167	0.835	2.19	0.885	0.371	NaN	NaN	NaN	NaN	NaN	NaN	NaN	NaN	NaN	NaN	NaN	NaN	2.078	0.377	0.258	2.143	0.238	0.255	NaN	NaN	NaN	NaN	NaN	NaN	NaN	NaN	NaN	NaN	NaN	NaN	2.051	0.64	0.619	2.029	0.519	0.597	NaN	NaN	NaN	2.039	0.306	0.705	2.049	0.101	0.701
168	0.84	2.19	0.885	0.371	NaN	NaN	NaN	NaN	NaN	NaN	NaN	NaN	NaN	NaN	NaN	NaN	2.078	0.377	0.258	2.143	0.237	0.255	NaN	NaN	NaN	NaN	NaN	NaN	NaN	NaN	NaN	NaN	NaN	NaN	2.051	0.64	0.618	2.028	0.519	0.597	NaN	NaN	NaN	2.039	0.306	0.705	2.049	0.101	0.701
169	0.845	2.19	0.884	0.37	NaN	NaN	NaN	NaN	NaN	NaN	NaN	NaN	NaN	NaN	NaN	NaN	2.078	0.377	0.258	2.142	0.237	0.254	NaN	NaN	NaN	NaN	NaN	NaN	NaN	NaN	NaN	NaN	NaN	NaN	2.051	0.64	0.618	2.028	0.519	0.597	NaN	NaN	NaN	2.039	0.306	0.705	2.049	0.101	0.701
170	0.85	2.19	0.884	0.37	NaN	NaN	NaN	NaN	NaN	NaN	NaN	NaN	NaN	NaN	NaN	NaN	2.078	0.377	0.258	2.142	0.237	0.254	NaN	NaN	NaN	NaN	NaN	NaN	NaN	NaN	NaN	NaN	NaN	NaN	2.051	0.64	0.618	2.028	0.519	0.597	NaN	NaN	NaN	2.039	0.307	0.705	2.049	0.1	0.7
171	0.855	2.19	0.884	0.37	NaN	NaN	NaN	NaN	NaN	NaN	NaN	NaN	NaN	NaN	NaN	NaN	2.078	0.377	0.258	2.142	0.237	0.254	NaN	NaN	NaN	NaN	NaN	NaN	NaN	NaN	NaN	NaN	NaN	NaN	2.051	0.64	0.618	2.028	0.518	0.596	NaN	NaN	NaN	2.038	0.307	0.704	2.048	0.099	0.7
172	0.86	2.19	0.884	0.37	NaN	NaN	NaN	NaN	NaN	NaN	NaN	NaN	NaN	NaN	NaN	NaN	2.078	0.377	0.258	2.142	0.237	0.254	NaN	NaN	NaN	NaN	NaN	NaN	NaN	NaN	NaN	NaN	NaN	NaN	2.051	0.64	0.618	2.027	0.518	0.595	NaN	NaN	NaN	2.038	0.307	0.704	2.048	0.099	0.7
173	0.865	2.191	0.884	0.37	NaN	NaN	NaN	NaN	NaN	NaN	NaN	NaN	NaN	NaN	NaN	NaN	2.078	0.377	0.258	2.142	0.237	0.253	NaN	NaN	NaN	NaN	NaN	NaN	NaN	NaN	NaN	NaN	NaN	NaN	2.051	0.64	0.618	2.027	0.518	0.595	NaN	NaN	NaN	2.038	0.307	0.704	2.048	0.099	0.699
174	0.87	2.191	0.885	0.37	NaN	NaN	NaN	NaN	NaN	NaN	NaN	NaN	NaN	NaN	NaN	NaN	2.079	0.377	0.259	2.142	0.236	0.253	NaN	NaN	NaN	NaN	NaN	NaN	NaN	NaN	NaN	NaN	NaN	NaN	2.051	0.64	0.618	2.027	0.518	0.594	NaN	NaN	NaN	2.038	0.307	0.704	2.048	0.099	0.699
175	0.875	2.192	0.885	0.369	NaN	NaN	NaN	NaN	NaN	NaN	NaN	NaN	NaN	NaN	NaN	NaN	2.08	0.378	0.26	2.142	0.236	0.253	NaN	NaN	NaN	NaN	NaN	NaN	NaN	NaN	NaN	NaN	NaN	NaN	2.051	0.64	0.618	2.027	0.518	0.594	NaN	NaN	NaN	2.038	0.307	0.704	2.048	0.1	0.699
176	0.88	2.192	0.885	0.369	NaN	NaN	NaN	NaN	NaN	NaN	NaN	NaN	NaN	NaN	NaN	NaN	2.08	0.378	0.261	2.142	0.236	0.253	NaN	NaN	NaN	NaN	NaN	NaN	NaN	NaN	NaN	NaN	NaN	NaN	2.051	0.64	0.618	2.027	0.518	0.594	NaN	NaN	NaN	2.038	0.308	0.704	2.048	0.1	0.699
177	0.885	2.192	0.885	0.369	NaN	NaN	NaN	NaN	NaN	NaN	NaN	NaN	NaN	NaN	NaN	NaN	2.08	0.378	0.261	2.142	0.236	0.253	NaN	NaN	NaN	NaN	NaN	NaN	NaN	NaN	NaN	NaN	NaN	NaN	2.051	0.64	0.618	2.026	0.518	0.594	NaN	NaN	NaN	2.038	0.308	0.704	2.048	0.1	0.699
178	0.89	2.192	0.885	0.369	NaN	NaN	NaN	NaN	NaN	NaN	NaN	NaN	NaN	NaN	NaN	NaN	2.08	0.378	0.261	2.142	0.236	0.253	NaN	NaN	NaN	NaN	NaN	NaN	NaN	NaN	NaN	NaN	NaN	NaN	2.051	0.64	0.618	2.026	0.517	0.594	NaN	NaN	NaN	2.038	0.308	0.704	2.048	0.1	0.698
179	0.895	2.192	0.884	0.368	NaN	NaN	NaN	NaN	NaN	NaN	NaN	NaN	NaN	NaN	NaN	NaN	2.08	0.378	0.261	2.142	0.236	0.253	NaN	NaN	NaN	NaN	NaN	NaN	NaN	NaN	NaN	NaN	NaN	NaN	2.051	0.64	0.618	2.026	0.517	0.594	NaN	NaN	NaN	2.039	0.308	0.703	2.048	0.1	0.698
180	0.9	2.192	0.884	0.368	NaN	NaN	NaN	NaN	NaN	NaN	NaN	NaN	NaN	NaN	NaN	NaN	2.08	0.378	0.261	2.142	0.236	0.253	NaN	NaN	NaN	NaN	NaN	NaN	NaN	NaN	NaN	NaN	NaN	NaN	2.051	0.64	0.618	2.026	0.517	0.593	NaN	NaN	NaN	2.039	0.308	0.703	2.048	0.1	0.698
181	0.905	2.192	0.884	0.368	NaN	NaN	NaN	NaN	NaN	NaN	NaN	NaN	NaN	NaN	NaN	NaN	2.08	0.378	0.261	2.142	0.236	0.253	NaN	NaN	NaN	NaN	NaN	NaN	NaN	NaN	NaN	NaN	NaN	NaN	2.05	0.64	0.618	2.025	0.517	0.593	NaN	NaN	NaN	2.038	0.308	0.703	2.048	0.1	0.698
182	0.91	2.193	0.884	0.368	NaN	NaN	NaN	NaN	NaN	NaN	NaN	NaN	NaN	NaN	NaN	NaN	2.08	0.378	0.261	2.142	0.236	0.253	NaN	NaN	NaN	NaN	NaN	NaN	NaN	NaN	NaN	NaN	NaN	NaN	2.05	0.64	0.617	2.025	0.517	0.593	NaN	NaN	NaN	2.038	0.308	0.703	2.048	0.1	0.698
183	0.915	2.193	0.885	0.368	NaN	NaN	NaN	NaN	NaN	NaN	NaN	NaN	NaN	NaN	NaN	NaN	2.08	0.378	0.261	2.142	0.236	0.253	NaN	NaN	NaN	NaN	NaN	NaN	NaN	NaN	NaN	NaN	NaN	NaN	2.05	0.64	0.617	2.024	0.516	0.593	NaN	NaN	NaN	2.038	0.308	0.702	2.048	0.1	0.698
184	0.92	2.194	0.885	0.368	NaN	NaN	NaN	NaN	NaN	NaN	NaN	NaN	NaN	NaN	NaN	NaN	2.08	0.378	0.261	2.142	0.236	0.253	NaN	NaN	NaN	NaN	NaN	NaN	NaN	NaN	NaN	NaN	NaN	NaN	2.049	0.639	0.617	2.024	0.517	0.593	NaN	NaN	NaN	2.038	0.308	0.702	2.048	0.101	0.698
185	0.925	2.194	0.885	0.368	NaN	NaN	NaN	NaN	NaN	NaN	NaN	NaN	NaN	NaN	NaN	NaN	2.08	0.378	0.26	2.142	0.236	0.253	NaN	NaN	NaN	NaN	NaN	NaN	NaN	NaN	NaN	NaN	NaN	NaN	2.049	0.639	0.617	2.024	0.517	0.593	NaN	NaN	NaN	2.037	0.308	0.701	2.049	0.102	0.697
186	0.93	2.194	0.885	0.367	NaN	NaN	NaN	NaN	NaN	NaN	NaN	NaN	NaN	NaN	NaN	NaN	2.081	0.378	0.26	2.142	0.236	0.253	NaN	NaN	NaN	NaN	NaN	NaN	NaN	NaN	NaN	NaN	NaN	NaN	2.048	0.639	0.617	2.024	0.517	0.592	NaN	NaN	NaN	2.036	0.308	0.7	2.049	0.102	0.697
187	0.935	2.194	0.885	0.367	NaN	NaN	NaN	NaN	NaN	NaN	NaN	NaN	NaN	NaN	NaN	NaN	2.081	0.378	0.26	2.142	0.236	0.252	NaN	NaN	NaN	NaN	NaN	NaN	NaN	NaN	NaN	NaN	NaN	NaN	2.047	0.638	0.617	2.023	0.517	0.592	NaN	NaN	NaN	2.036	0.307	0.7	2.049	0.102	0.697
188	0.94	2.194	0.885	0.367	NaN	NaN	NaN	NaN	NaN	NaN	NaN	NaN	NaN	NaN	NaN	NaN	2.081	0.378	0.26	2.142	0.236	0.252	NaN	NaN	NaN	NaN	NaN	NaN	NaN	NaN	NaN	NaN	NaN	NaN	2.047	0.638	0.616	2.023	0.517	0.592	NaN	NaN	NaN	2.035	0.307	0.699	2.05	0.102	0.696
189	0.945	2.194	0.885	0.367	NaN	NaN	NaN	NaN	NaN	NaN	NaN	NaN	NaN	NaN	NaN	NaN	2.081	0.378	0.26	2.142	0.236	0.252	NaN	NaN	NaN	NaN	NaN	NaN	NaN	NaN	NaN	NaN	NaN	NaN	2.046	0.639	0.616	2.022	0.517	0.592	NaN	NaN	NaN	2.035	0.307	0.699	2.05	0.102	0.695
190	0.95	2.194	0.885	0.367	NaN	NaN	NaN	NaN	NaN	NaN	NaN	NaN	NaN	NaN	NaN	NaN	2.081	0.378	0.26	2.142	0.236	0.252	NaN	NaN	NaN	NaN	NaN	NaN	NaN	NaN	NaN	NaN	NaN	NaN	2.046	0.639	0.616	2.021	0.517	0.593	NaN	NaN	NaN	2.035	0.307	0.698	2.049	0.1	0.693
191	0.955	2.195	0.884	0.366	NaN	NaN	NaN	NaN	NaN	NaN	NaN	NaN	NaN	NaN	NaN	NaN	2.081	0.378	0.26	2.142	0.235	0.252	NaN	NaN	NaN	NaN	NaN	NaN	NaN	NaN	NaN	NaN	NaN	NaN	2.045	0.638	0.615	2.02	0.517	0.592	NaN	NaN	NaN	2.034	0.307	0.698	2.049	0.1	0.693
192	0.96	2.195	0.884	0.366	NaN	NaN	NaN	NaN	NaN	NaN	NaN	NaN	NaN	NaN	NaN	NaN	2.081	0.377	0.26	2.142	0.235	0.252	NaN	NaN	NaN	NaN	NaN	NaN	NaN	NaN	NaN	NaN	NaN	NaN	2.044	0.638	0.615	2.02	0.517	0.592	NaN	NaN	NaN	2.034	0.306	0.697	2.049	0.1	0.693
193	0.965	2.195	0.884	0.366	NaN	NaN	NaN	NaN	NaN	NaN	NaN	NaN	NaN	NaN	NaN	NaN	2.081	0.377	0.26	2.142	0.235	0.252	NaN	NaN	NaN	NaN	NaN	NaN	NaN	NaN	NaN	NaN	NaN	NaN	2.043	0.638	0.615	2.019	0.517	0.592	NaN	NaN	NaN	2.032	0.304	0.695	2.049	0.101	0.693
194	0.97	2.195	0.884	0.366	NaN	NaN	NaN	NaN	NaN	NaN	NaN	NaN	NaN	NaN	NaN	NaN	2.082	0.377	0.26	2.142	0.235	0.252	NaN	NaN	NaN	NaN	NaN	NaN	NaN	NaN	NaN	NaN	NaN	NaN	2.042	0.638	0.615	2.019	0.517	0.592	NaN	NaN	NaN	2.032	0.304	0.695	2.049	0.101	0.693
195	0.975	2.196	0.884	0.366	NaN	NaN	NaN	NaN	NaN	NaN	NaN	NaN	NaN	NaN	NaN	NaN	2.082	0.377	0.26	2.142	0.235	0.252	NaN	NaN	NaN	NaN	NaN	NaN	NaN	NaN	NaN	NaN	NaN	NaN	2.042	0.638	0.615	2.018	0.517	0.592	NaN	NaN	NaN	2.031	0.304	0.695	2.049	0.1	0.692
196	0.98	2.196	0.884	0.366	NaN	NaN	NaN	NaN	NaN	NaN	NaN	NaN	NaN	NaN	NaN	NaN	2.082	0.377	0.26	2.142	0.235	0.252	NaN	NaN	NaN	NaN	NaN	NaN	NaN	NaN	NaN	NaN	NaN	NaN	2.041	0.638	0.615	2.017	0.517	0.592	NaN	NaN	NaN	2.031	0.305	0.695	2.05	0.101	0.691
197	0.985	2.196	0.884	0.366	NaN	NaN	NaN	NaN	NaN	NaN	NaN	NaN	NaN	NaN	NaN	NaN	2.082	0.377	0.26	2.142	0.235	0.252	NaN	NaN	NaN	NaN	NaN	NaN	NaN	NaN	NaN	NaN	NaN	NaN	2.04	0.638	0.615	2.016	0.517	0.592	NaN	NaN	NaN	2.03	0.305	0.695	2.051	0.102	0.691
198	0.99	2.197	0.884	0.366	NaN	NaN	NaN	NaN	NaN	NaN	NaN	NaN	NaN	NaN	NaN	NaN	2.083	0.377	0.26	2.142	0.235	0.252	NaN	NaN	NaN	NaN	NaN	NaN	NaN	NaN	NaN	NaN	NaN	NaN	2.04	0.638	0.614	2.015	0.517	0.591	NaN	NaN	NaN	2.03	0.305	0.694	2.051	0.103	0.69
199	0.995	2.197	0.884	0.366	NaN	NaN	NaN	NaN	NaN	NaN	NaN	NaN	NaN	NaN	NaN	NaN	2.083	0.377	0.26	2.142	0.235	0.252	NaN	NaN	NaN	NaN	NaN	NaN	NaN	NaN	NaN	NaN	NaN	NaN	2.039	0.638	0.614	2.014	0.517	0.591	NaN	NaN	NaN	2.03	0.305	0.694	2.051	0.102	0.69
200	1	2.197	0.884	0.366	NaN	NaN	NaN	NaN	NaN	NaN	NaN	NaN	NaN	NaN	NaN	NaN	2.083	0.377	0.26	2.142	0.235	0.252	NaN	NaN	NaN	NaN	NaN	NaN	NaN	NaN	NaN	NaN	NaN	NaN	2.038	0.638	0.614	2.013	0.517	0.591	NaN	NaN	NaN	2.03	0.305	0.693	2.051	0.101	0.689
201	1.005	2.197	0.884	0.366	NaN	NaN	NaN	NaN	NaN	NaN	NaN	NaN	NaN	NaN	NaN	NaN	2.083	0.377	0.26	2.142	0.235	0.252	NaN	NaN	NaN	NaN	NaN	NaN	NaN	NaN	NaN	NaN	NaN	NaN	2.037	0.638	0.614	2.012	0.516	0.59	NaN	NaN	NaN	2.031	0.306	0.693	2.051	0.101	0.687
202	1.01	2.197	0.884	0.366	NaN	NaN	NaN	NaN	NaN	NaN	NaN	NaN	NaN	NaN	NaN	NaN	2.083	0.377	0.26	2.142	0.235	0.252	NaN	NaN	NaN	NaN	NaN	NaN	NaN	NaN	NaN	NaN	NaN	NaN	2.036	0.639	0.614	2.011	0.516	0.59	NaN	NaN	NaN	2.03	0.306	0.692	2.052	0.102	0.687
203	1.015	2.197	0.884	0.366	NaN	NaN	NaN	NaN	NaN	NaN	NaN	NaN	NaN	NaN	NaN	NaN	2.083	0.377	0.26	2.142	0.235	0.252	NaN	NaN	NaN	NaN	NaN	NaN	NaN	NaN	NaN	NaN	NaN	NaN	2.035	0.639	0.613	2.009	0.515	0.589	NaN	NaN	NaN	2.028	0.305	0.69	2.052	0.102	0.686
204	1.02	2.197	0.883	0.366	NaN	NaN	NaN	NaN	NaN	NaN	NaN	NaN	NaN	NaN	NaN	NaN	2.083	0.377	0.26	2.142	0.235	0.252	NaN	NaN	NaN	NaN	NaN	NaN	NaN	NaN	NaN	NaN	NaN	NaN	2.033	0.638	0.613	2.008	0.515	0.589	NaN	NaN	NaN	2.027	0.304	0.689	2.052	0.102	0.685
205	1.025	2.197	0.883	0.366	NaN	NaN	NaN	NaN	NaN	NaN	NaN	NaN	NaN	NaN	NaN	NaN	2.083	0.377	0.26	2.142	0.235	0.252	NaN	NaN	NaN	NaN	NaN	NaN	NaN	NaN	NaN	NaN	NaN	NaN	2.032	0.637	0.613	2.007	0.515	0.588	NaN	NaN	NaN	2.026	0.303	0.688	2.052	0.101	0.684
206	1.03	2.197	0.883	0.366	NaN	NaN	NaN	NaN	NaN	NaN	NaN	NaN	NaN	NaN	NaN	NaN	2.083	0.377	0.26	2.142	0.235	0.252	NaN	NaN	NaN	NaN	NaN	NaN	NaN	NaN	NaN	NaN	NaN	NaN	2.031	0.637	0.613	2.006	0.515	0.587	NaN	NaN	NaN	2.026	0.303	0.687	2.052	0.101	0.682
207	1.035	2.197	0.883	0.366	NaN	NaN	NaN	NaN	NaN	NaN	NaN	NaN	NaN	NaN	NaN	NaN	2.083	0.377	0.26	2.142	0.235	0.252	NaN	NaN	NaN	NaN	NaN	NaN	NaN	NaN	NaN	NaN	NaN	NaN	2.029	0.636	0.612	2.005	0.515	0.586	NaN	NaN	NaN	2.027	0.303	0.688	2.053	0.102	0.682
208	1.04	2.197	0.883	0.366	NaN	NaN	NaN	NaN	NaN	NaN	NaN	NaN	NaN	NaN	NaN	NaN	2.083	0.377	0.26	2.143	0.235	0.252	NaN	NaN	NaN	NaN	NaN	NaN	NaN	NaN	NaN	NaN	NaN	NaN	2.027	0.635	0.611	2.004	0.515	0.586	NaN	NaN	NaN	2.029	0.305	0.688	2.054	0.102	0.681
209	1.045	2.197	0.883	0.366	NaN	NaN	NaN	NaN	NaN	NaN	NaN	NaN	NaN	NaN	NaN	NaN	2.083	0.377	0.26	2.143	0.235	0.252	NaN	NaN	NaN	NaN	NaN	NaN	NaN	NaN	NaN	NaN	NaN	NaN	2.026	0.634	0.611	2.004	0.515	0.586	NaN	NaN	NaN	2.029	0.305	0.687	2.054	0.102	0.68
210	1.05	2.197	0.883	0.366	NaN	NaN	NaN	NaN	NaN	NaN	NaN	NaN	NaN	NaN	NaN	NaN	2.083	0.377	0.26	2.143	0.235	0.252	NaN	NaN	NaN	NaN	NaN	NaN	NaN	NaN	NaN	NaN	NaN	NaN	2.025	0.634	0.611	2.003	0.515	0.585	NaN	NaN	NaN	2.028	0.304	0.686	2.054	0.102	0.678
211	1.055	2.197	0.883	0.367	NaN	NaN	NaN	NaN	NaN	NaN	NaN	NaN	NaN	NaN	NaN	NaN	2.083	0.377	0.26	2.143	0.235	0.252	NaN	NaN	NaN	NaN	NaN	NaN	2.082	0.785	0.579	NaN	NaN	NaN	2.024	0.635	0.611	2.001	0.515	0.584	NaN	NaN	NaN	2.027	0.304	0.685	2.054	0.101	0.677
212	1.06	2.197	0.883	0.367	NaN	NaN	NaN	NaN	NaN	NaN	NaN	NaN	NaN	NaN	NaN	NaN	2.083	0.377	0.26	2.143	0.235	0.252	NaN	NaN	NaN	NaN	NaN	NaN	2.081	0.785	0.576	NaN	NaN	NaN	2.023	0.635	0.61	2.001	0.514	0.584	NaN	NaN	NaN	2.026	0.303	0.684	2.054	0.1	0.675
213	1.065	2.198	0.883	0.367	NaN	NaN	NaN	NaN	NaN	NaN	NaN	NaN	NaN	NaN	NaN	NaN	2.083	0.377	0.26	2.143	0.235	0.252	NaN	NaN	NaN	NaN	NaN	NaN	2.08	0.785	0.575	NaN	NaN	NaN	2.023	0.635	0.61	1.999	0.513	0.584	NaN	NaN	NaN	2.025	0.301	0.682	2.055	0.101	0.674
214	1.07	2.198	0.883	0.367	NaN	NaN	NaN	NaN	NaN	NaN	NaN	NaN	NaN	NaN	NaN	NaN	2.083	0.377	0.26	2.143	0.235	0.252	NaN	NaN	NaN	NaN	NaN	NaN	2.08	0.784	0.575	NaN	NaN	NaN	2.022	0.635	0.61	1.997	0.512	0.584	NaN	NaN	NaN	2.024	0.301	0.681	2.055	0.101	0.673
215	1.075	2.198	0.882	0.368	NaN	NaN	NaN	NaN	NaN	NaN	NaN	NaN	NaN	NaN	NaN	NaN	2.083	0.377	0.26	2.143	0.235	0.252	NaN	NaN	NaN	NaN	NaN	NaN	2.079	0.783	0.575	NaN	NaN	NaN	2.021	0.635	0.61	1.996	0.511	0.583	NaN	NaN	NaN	2.024	0.3	0.681	2.055	0.1	0.671
216	1.08	2.197	0.882	0.368	NaN	NaN	NaN	NaN	NaN	NaN	NaN	NaN	NaN	NaN	NaN	NaN	2.083	0.377	0.26	2.143	0.235	0.252	NaN	NaN	NaN	NaN	NaN	NaN	2.077	0.779	0.574	NaN	NaN	NaN	2.02	0.635	0.61	1.995	0.511	0.583	NaN	NaN	NaN	2.024	0.3	0.68	2.054	0.098	0.669
217	1.085	2.196	0.881	0.368	NaN	NaN	NaN	NaN	NaN	NaN	NaN	NaN	NaN	NaN	NaN	NaN	2.083	0.377	0.26	2.143	0.235	0.252	NaN	NaN	NaN	NaN	NaN	NaN	2.076	0.778	0.574	NaN	NaN	NaN	2.02	0.635	0.61	1.994	0.511	0.582	NaN	NaN	NaN	2.025	0.301	0.68	2.053	0.097	0.667
218	1.09	2.196	0.88	0.368	NaN	NaN	NaN	NaN	NaN	NaN	NaN	NaN	NaN	NaN	NaN	NaN	2.083	0.377	0.26	2.142	0.235	0.252	NaN	NaN	NaN	NaN	NaN	NaN	2.074	0.778	0.576	NaN	NaN	NaN	2.019	0.634	0.61	1.993	0.51	0.581	NaN	NaN	NaN	2.025	0.301	0.679	2.053	0.097	0.665
219	1.095	2.196	0.88	0.368	NaN	NaN	NaN	NaN	NaN	NaN	NaN	NaN	NaN	NaN	NaN	NaN	2.082	0.377	0.26	2.142	0.235	0.252	NaN	NaN	NaN	NaN	NaN	NaN	2.074	0.778	0.577	NaN	NaN	NaN	2.016	0.632	0.61	1.992	0.51	0.581	NaN	NaN	NaN	2.024	0.301	0.678	2.053	0.097	0.664
220	1.1	2.196	0.88	0.369	NaN	NaN	NaN	NaN	NaN	NaN	NaN	NaN	NaN	NaN	NaN	NaN	2.082	0.377	0.26	2.142	0.235	0.252	NaN	NaN	NaN	NaN	NaN	NaN	2.074	0.778	0.577	NaN	NaN	NaN	2.013	0.629	0.609	1.991	0.51	0.581	NaN	NaN	NaN	2.023	0.3	0.676	2.053	0.098	0.663
221	1.105	2.196	0.88	0.369	NaN	NaN	NaN	NaN	NaN	NaN	NaN	NaN	NaN	NaN	NaN	NaN	2.082	0.377	0.26	2.142	0.235	0.252	NaN	NaN	NaN	NaN	NaN	NaN	2.075	0.779	0.576	NaN	NaN	NaN	2.013	0.628	0.609	1.991	0.51	0.581	NaN	NaN	NaN	2.02	0.297	0.674	2.052	0.098	0.661
222	1.11	2.196	0.881	0.37	NaN	NaN	NaN	NaN	NaN	NaN	NaN	NaN	NaN	NaN	NaN	NaN	2.081	0.377	0.26	2.142	0.235	0.252	NaN	NaN	NaN	NaN	NaN	NaN	2.075	0.779	0.576	NaN	NaN	NaN	2.013	0.629	0.609	1.989	0.509	0.579	NaN	NaN	NaN	2.019	0.297	0.673	2.051	0.096	0.659
223	1.115	2.196	0.881	0.37	NaN	NaN	NaN	NaN	NaN	NaN	NaN	NaN	NaN	NaN	NaN	NaN	2.081	0.378	0.26	2.142	0.235	0.252	NaN	NaN	NaN	NaN	NaN	NaN	2.075	0.779	0.576	NaN	NaN	NaN	2.013	0.629	0.608	1.988	0.508	0.578	NaN	NaN	NaN	2.017	0.296	0.672	2.05	0.094	0.656
224	1.12	2.196	0.881	0.371	NaN	NaN	NaN	NaN	NaN	NaN	NaN	NaN	NaN	NaN	NaN	NaN	2.081	0.378	0.26	2.142	0.235	0.252	NaN	NaN	NaN	NaN	NaN	NaN	2.075	0.779	0.576	NaN	NaN	NaN	2.013	0.629	0.608	1.987	0.508	0.578	NaN	NaN	NaN	2.016	0.295	0.67	2.049	0.095	0.655
225	1.125	2.196	0.88	0.371	NaN	NaN	NaN	NaN	NaN	NaN	NaN	NaN	NaN	NaN	NaN	NaN	2.081	0.378	0.26	2.142	0.235	0.252	NaN	NaN	NaN	NaN	NaN	NaN	2.074	0.779	0.576	NaN	NaN	NaN	2.013	0.629	0.608	1.987	0.508	0.578	NaN	NaN	NaN	2.015	0.295	0.67	2.049	0.094	0.654
226	1.13	2.195	0.879	0.371	NaN	NaN	NaN	NaN	NaN	NaN	NaN	NaN	NaN	NaN	NaN	NaN	2.081	0.378	0.26	2.142	0.235	0.252	NaN	NaN	NaN	NaN	NaN	NaN	2.074	0.779	0.577	NaN	NaN	NaN	2.013	0.629	0.608	1.987	0.507	0.577	NaN	NaN	NaN	2.015	0.294	0.669	2.047	0.093	0.652
227	1.135	NaN	NaN	NaN	NaN	NaN	NaN	NaN	NaN	NaN	NaN	NaN	NaN	NaN	NaN	NaN	2.08	0.378	0.26	2.142	0.235	0.252	NaN	NaN	NaN	NaN	NaN	NaN	2.073	0.779	0.577	NaN	NaN	NaN	2.013	0.629	0.608	1.987	0.507	0.577	NaN	NaN	NaN	2.013	0.293	0.667	2.047	0.092	0.65
228	1.14	NaN	NaN	NaN	NaN	NaN	NaN	NaN	NaN	NaN	NaN	NaN	NaN	NaN	NaN	NaN	2.08	0.378	0.26	2.142	0.235	0.252	NaN	NaN	NaN	NaN	NaN	NaN	2.073	0.779	0.577	NaN	NaN	NaN	2.013	0.629	0.608	1.988	0.508	0.576	NaN	NaN	NaN	2.013	0.293	0.666	2.045	0.091	0.648
229	1.145	NaN	NaN	NaN	NaN	NaN	NaN	NaN	NaN	NaN	NaN	NaN	NaN	NaN	NaN	NaN	2.08	0.378	0.26	2.142	0.235	0.252	NaN	NaN	NaN	NaN	NaN	NaN	2.074	0.78	0.578	NaN	NaN	NaN	2.013	0.629	0.608	1.987	0.507	0.575	NaN	NaN	NaN	2.012	0.292	0.665	2.044	0.09	0.646
230	1.15	NaN	NaN	NaN	NaN	NaN	NaN	NaN	NaN	NaN	NaN	NaN	NaN	NaN	NaN	NaN	2.08	0.378	0.26	2.142	0.235	0.252	NaN	NaN	NaN	NaN	NaN	NaN	2.074	0.78	0.578	NaN	NaN	NaN	2.013	0.628	0.608	1.985	0.504	0.573	NaN	NaN	NaN	2.011	0.291	0.664	2.042	0.089	0.643
231	1.155	NaN	NaN	NaN	NaN	NaN	NaN	NaN	NaN	NaN	NaN	NaN	NaN	NaN	NaN	NaN	2.08	0.378	0.26	2.142	0.235	0.252	NaN	NaN	NaN	NaN	NaN	NaN	2.072	0.779	0.578	NaN	NaN	NaN	2.011	0.625	0.608	1.985	0.504	0.572	NaN	NaN	NaN	2.01	0.29	0.662	2.042	0.089	0.642
232	1.16	NaN	NaN	NaN	NaN	NaN	NaN	NaN	NaN	NaN	NaN	NaN	NaN	NaN	NaN	NaN	2.08	0.378	0.26	2.142	0.236	0.253	NaN	NaN	NaN	NaN	NaN	NaN	2.068	0.774	0.578	NaN	NaN	NaN	2.009	0.622	0.607	1.986	0.505	0.572	NaN	NaN	NaN	2.009	0.289	0.66	2.041	0.089	0.641
233	1.165	NaN	NaN	NaN	NaN	NaN	NaN	NaN	NaN	NaN	NaN	NaN	NaN	NaN	NaN	NaN	2.08	0.378	0.26	2.142	0.236	0.253	NaN	NaN	NaN	NaN	NaN	NaN	2.067	0.774	0.578	NaN	NaN	NaN	2.009	0.621	0.607	1.986	0.505	0.571	NaN	NaN	NaN	2.008	0.288	0.659	2.039	0.087	0.638
234	1.17	NaN	NaN	NaN	NaN	NaN	NaN	NaN	NaN	NaN	NaN	NaN	NaN	2.033	0.767	0.212	2.08	0.377	0.26	2.142	0.236	0.253	NaN	NaN	NaN	NaN	NaN	NaN	2.067	0.774	0.577	NaN	NaN	NaN	2.009	0.622	0.606	1.986	0.504	0.571	NaN	NaN	NaN	2.009	0.287	0.658	2.038	0.086	0.636
235	1.175	NaN	NaN	NaN	NaN	NaN	NaN	NaN	NaN	NaN	NaN	NaN	NaN	2.033	0.767	0.213	2.079	0.377	0.259	2.142	0.236	0.253	NaN	NaN	NaN	NaN	NaN	NaN	2.066	0.774	0.577	NaN	NaN	NaN	2.01	0.622	0.606	1.986	0.503	0.571	NaN	NaN	NaN	2.009	0.288	0.658	2.037	0.085	0.635
236	1.18	NaN	NaN	NaN	NaN	NaN	NaN	NaN	NaN	NaN	NaN	NaN	NaN	2.033	0.767	0.213	2.078	0.377	0.258	2.142	0.236	0.253	NaN	NaN	NaN	NaN	NaN	NaN	2.066	0.774	0.577	NaN	NaN	NaN	2.01	0.622	0.607	1.986	0.503	0.57	NaN	NaN	NaN	2.01	0.287	0.656	2.036	0.084	0.633
237	1.185	NaN	NaN	NaN	NaN	NaN	NaN	NaN	NaN	NaN	NaN	NaN	NaN	2.032	0.767	0.213	2.078	0.377	0.258	2.142	0.236	0.253	NaN	NaN	NaN	NaN	NaN	NaN	2.065	0.774	0.578	NaN	NaN	NaN	2.01	0.622	0.606	1.986	0.503	0.57	NaN	NaN	NaN	2.009	0.286	0.655	2.035	0.083	0.632
238	1.19	NaN	NaN	NaN	NaN	NaN	NaN	NaN	NaN	NaN	NaN	NaN	NaN	2.032	0.767	0.213	2.077	0.377	0.258	2.141	0.236	0.253	NaN	NaN	NaN	NaN	NaN	NaN	2.064	0.774	0.579	NaN	NaN	NaN	2.01	0.621	0.606	1.986	0.503	0.569	NaN	NaN	NaN	2.009	0.285	0.654	2.034	0.083	0.631
239	1.195	2.191	0.878	0.379	NaN	NaN	NaN	NaN	NaN	NaN	NaN	NaN	NaN	2.033	0.768	0.212	2.077	0.377	0.258	2.141	0.236	0.253	NaN	NaN	NaN	NaN	NaN	NaN	2.064	0.776	0.58	NaN	NaN	NaN	2.01	0.621	0.606	1.986	0.502	0.569	NaN	NaN	NaN	2.009	0.285	0.653	2.034	0.083	0.629
240	1.2	2.191	0.877	0.38	NaN	NaN	NaN	NaN	NaN	NaN	NaN	NaN	NaN	2.033	0.769	0.213	2.076	0.377	0.259	2.141	0.237	0.253	NaN	NaN	NaN	NaN	NaN	NaN	2.066	0.778	0.581	NaN	NaN	NaN	2.01	0.621	0.606	1.986	0.502	0.568	NaN	NaN	NaN	2.01	0.284	0.653	2.035	0.083	0.629
241	1.205	2.19	0.877	0.38	NaN	NaN	NaN	NaN	NaN	NaN	NaN	NaN	NaN	2.032	0.769	0.213	2.077	0.377	0.26	2.141	0.237	0.254	NaN	NaN	NaN	NaN	NaN	NaN	2.066	0.777	0.582	NaN	NaN	NaN	2.009	0.62	0.606	1.985	0.501	0.567	NaN	NaN	NaN	2.01	0.284	0.652	2.034	0.082	0.629
242	1.21	2.19	0.877	0.381	NaN	NaN	NaN	NaN	NaN	NaN	NaN	NaN	NaN	2.032	0.769	0.214	2.078	0.378	0.262	2.141	0.237	0.254	NaN	NaN	NaN	NaN	NaN	NaN	2.066	0.777	0.583	NaN	NaN	NaN	2.009	0.619	0.605	1.984	0.499	0.567	NaN	NaN	NaN	2.01	0.283	0.652	2.035	0.081	0.628
243	1.215	2.189	0.877	0.381	NaN	NaN	NaN	NaN	NaN	NaN	NaN	NaN	NaN	2.032	0.769	0.214	2.079	0.378	0.263	2.141	0.237	0.254	NaN	NaN	NaN	NaN	NaN	NaN	2.065	0.777	0.583	NaN	NaN	NaN	2.009	0.619	0.605	1.984	0.498	0.567	NaN	NaN	NaN	2.01	0.283	0.652	2.035	0.081	0.628
244	1.22	2.188	0.876	0.382	NaN	NaN	NaN	NaN	NaN	NaN	NaN	NaN	NaN	2.031	0.77	0.214	2.079	0.378	0.263	2.14	0.237	0.254	NaN	NaN	NaN	NaN	NaN	NaN	2.064	0.777	0.583	NaN	NaN	NaN	2.009	0.618	0.605	1.984	0.497	0.567	NaN	NaN	NaN	2.011	0.282	0.652	2.035	0.081	0.628
245	1.225	2.188	0.876	0.383	NaN	NaN	NaN	NaN	NaN	NaN	NaN	NaN	NaN	2.031	0.769	0.214	2.079	0.378	0.263	2.14	0.238	0.255	NaN	NaN	NaN	NaN	NaN	NaN	2.063	0.777	0.583	NaN	NaN	NaN	2.009	0.617	0.605	1.984	0.497	0.567	NaN	NaN	NaN	2.011	0.282	0.652	2.036	0.08	0.628
246	1.23	2.188	0.876	0.383	NaN	NaN	NaN	NaN	NaN	NaN	NaN	NaN	NaN	2.03	0.769	0.214	2.079	0.378	0.263	2.141	0.238	0.255	NaN	NaN	NaN	NaN	NaN	NaN	2.062	0.776	0.583	NaN	NaN	NaN	2.008	0.616	0.605	1.984	0.497	0.566	NaN	NaN	NaN	2.012	0.282	0.652	2.036	0.08	0.628
247	1.235	2.187	0.876	0.384	NaN	NaN	NaN	NaN	NaN	NaN	NaN	NaN	NaN	2.029	0.769	0.214	2.078	0.378	0.264	2.141	0.238	0.255	NaN	NaN	NaN	NaN	NaN	NaN	2.061	0.775	0.583	NaN	NaN	NaN	2.006	0.615	0.606	1.985	0.497	0.567	NaN	NaN	NaN	2.013	0.282	0.653	2.036	0.079	0.629
248	1.24	2.187	0.876	0.385	NaN	NaN	NaN	NaN	NaN	NaN	NaN	NaN	NaN	2.029	0.769	0.215	2.078	0.378	0.264	2.141	0.238	0.255	NaN	NaN	NaN	NaN	NaN	NaN	2.059	0.774	0.584	NaN	NaN	NaN	2.007	0.616	0.607	1.985	0.497	0.567	NaN	NaN	NaN	2.013	0.282	0.653	2.036	0.079	0.629
249	1.245	2.186	0.876	0.385	NaN	NaN	NaN	NaN	NaN	NaN	NaN	NaN	NaN	2.028	0.769	0.215	2.078	0.378	0.264	2.141	0.238	0.255	NaN	NaN	NaN	NaN	NaN	NaN	2.058	0.774	0.584	NaN	NaN	NaN	2.006	0.615	0.607	1.985	0.497	0.568	NaN	NaN	NaN	2.012	0.282	0.653	2.036	0.079	0.63
250	1.25	2.186	0.876	0.386	NaN	NaN	NaN	NaN	NaN	NaN	NaN	NaN	NaN	2.028	0.77	0.215	2.077	0.378	0.264	2.141	0.238	0.255	NaN	NaN	NaN	NaN	NaN	NaN	2.057	0.773	0.583	NaN	NaN	NaN	2.006	0.615	0.607	1.985	0.497	0.569	NaN	NaN	NaN	2.011	0.281	0.653	2.036	0.079	0.631
251	1.255	2.186	0.876	0.386	NaN	NaN	NaN	NaN	NaN	NaN	NaN	NaN	NaN	2.027	0.77	0.216	2.076	0.378	0.264	2.141	0.238	0.256	NaN	NaN	NaN	NaN	NaN	NaN	2.056	0.773	0.583	NaN	NaN	NaN	2.007	0.615	0.608	1.986	0.497	0.569	NaN	NaN	NaN	2.011	0.281	0.655	2.036	0.078	0.632
252	1.26	2.185	0.875	0.387	NaN	NaN	NaN	NaN	NaN	NaN	NaN	NaN	NaN	2.027	0.77	0.216	2.076	0.378	0.265	2.14	0.238	0.256	NaN	NaN	NaN	NaN	NaN	NaN	2.059	0.776	0.585	NaN	NaN	NaN	2.008	0.617	0.609	1.987	0.497	0.57	NaN	NaN	NaN	2.01	0.28	0.655	2.035	0.077	0.632
253	1.265	2.184	0.875	0.387	NaN	NaN	NaN	NaN	NaN	NaN	NaN	NaN	NaN	2.026	0.771	0.216	2.075	0.378	0.264	2.14	0.238	0.256	NaN	NaN	NaN	NaN	NaN	NaN	2.059	0.777	0.586	NaN	NaN	NaN	2.008	0.617	0.61	1.988	0.498	0.571	NaN	NaN	NaN	2.009	0.279	0.655	2.035	0.077	0.632
254	1.27	2.184	0.875	0.388	NaN	NaN	NaN	NaN	NaN	NaN	NaN	NaN	NaN	2.026	0.771	0.216	2.073	0.377	0.263	2.14	0.238	0.256	NaN	NaN	NaN	NaN	NaN	NaN	2.058	0.777	0.587	NaN	NaN	NaN	2.009	0.617	0.61	1.988	0.498	0.571	NaN	NaN	NaN	2.01	0.28	0.657	2.036	0.077	0.633
255	1.275	2.184	0.875	0.388	NaN	NaN	NaN	NaN	NaN	NaN	NaN	NaN	NaN	2.026	0.771	0.216	2.074	0.377	0.264	2.139	0.238	0.256	NaN	NaN	NaN	NaN	NaN	NaN	2.056	0.776	0.587	NaN	NaN	NaN	2.009	0.617	0.611	1.988	0.498	0.571	NaN	NaN	NaN	2.01	0.281	0.658	2.037	0.079	0.635
256	1.28	2.183	0.875	0.388	NaN	NaN	NaN	NaN	NaN	NaN	NaN	NaN	NaN	2.026	0.771	0.217	2.073	0.377	0.263	2.139	0.238	0.256	NaN	NaN	NaN	NaN	NaN	NaN	2.055	0.775	0.588	NaN	NaN	NaN	2.009	0.617	0.611	1.988	0.497	0.572	NaN	NaN	NaN	2.009	0.281	0.659	2.037	0.078	0.636
257	1.285	2.182	0.875	0.389	NaN	NaN	NaN	NaN	NaN	NaN	NaN	NaN	NaN	2.026	0.771	0.217	2.072	0.377	0.263	2.138	0.238	0.256	NaN	NaN	NaN	NaN	NaN	NaN	2.054	0.775	0.588	NaN	NaN	NaN	2.009	0.617	0.612	1.988	0.497	0.573	NaN	NaN	NaN	2.009	0.281	0.66	2.036	0.077	0.636
258	1.29	2.182	0.875	0.39	NaN	NaN	NaN	NaN	NaN	NaN	NaN	NaN	NaN	2.026	0.772	0.217	2.071	0.377	0.263	2.138	0.238	0.256	NaN	NaN	NaN	NaN	NaN	NaN	2.053	0.775	0.589	NaN	NaN	NaN	2.009	0.617	0.613	1.989	0.498	0.574	NaN	NaN	NaN	2.009	0.281	0.66	2.036	0.077	0.637
259	1.295	2.182	0.875	0.39	NaN	NaN	NaN	NaN	NaN	NaN	NaN	NaN	NaN	2.025	0.772	0.218	2.071	0.378	0.264	2.138	0.238	0.257	NaN	NaN	NaN	NaN	NaN	NaN	2.052	0.775	0.589	NaN	NaN	NaN	2.01	0.617	0.613	1.99	0.499	0.576	NaN	NaN	NaN	2.009	0.28	0.66	2.036	0.077	0.638
260	1.3	2.181	0.875	0.39	NaN	NaN	NaN	NaN	NaN	NaN	NaN	NaN	NaN	2.025	0.772	0.219	2.071	0.378	0.264	2.138	0.238	0.257	NaN	NaN	NaN	NaN	NaN	NaN	2.051	0.775	0.589	NaN	NaN	NaN	2.01	0.617	0.614	1.99	0.499	0.577	NaN	NaN	NaN	2.008	0.278	0.659	2.035	0.077	0.638
261	1.305	2.181	0.875	0.391	NaN	NaN	NaN	NaN	NaN	NaN	NaN	NaN	NaN	2.025	0.772	0.219	2.071	0.378	0.264	2.138	0.238	0.257	NaN	NaN	NaN	NaN	NaN	NaN	2.051	0.775	0.59	NaN	NaN	NaN	2.011	0.618	0.615	1.991	0.5	0.578	NaN	NaN	NaN	2.008	0.278	0.66	2.036	0.077	0.638
262	1.31	2.181	0.875	0.391	NaN	NaN	NaN	NaN	NaN	NaN	NaN	NaN	NaN	2.024	0.772	0.22	2.071	0.379	0.265	2.137	0.238	0.257	NaN	NaN	NaN	NaN	NaN	NaN	2.051	0.776	0.591	NaN	NaN	NaN	2.012	0.619	0.616	1.991	0.5	0.578	NaN	NaN	NaN	2.009	0.278	0.661	2.036	0.077	0.638
263	1.315	2.18	0.875	0.392	NaN	NaN	NaN	NaN	NaN	NaN	NaN	NaN	NaN	2.024	0.772	0.22	2.07	0.379	0.265	2.137	0.238	0.257	NaN	NaN	NaN	NaN	NaN	NaN	2.051	0.777	0.592	NaN	NaN	NaN	2.013	0.619	0.617	1.991	0.499	0.579	NaN	NaN	NaN	2.01	0.279	0.663	2.036	0.076	0.638
264	1.32	2.18	0.875	0.392	NaN	NaN	NaN	NaN	NaN	NaN	NaN	NaN	NaN	2.024	0.772	0.22	2.069	0.379	0.265	2.136	0.238	0.257	NaN	NaN	NaN	NaN	NaN	NaN	2.049	0.776	0.593	NaN	NaN	NaN	2.014	0.619	0.618	1.99	0.497	0.579	NaN	NaN	NaN	2.011	0.28	0.664	2.036	0.076	0.639
265	1.325	2.179	0.876	0.392	NaN	NaN	NaN	NaN	NaN	NaN	NaN	NaN	NaN	2.023	0.772	0.221	2.068	0.379	0.266	2.136	0.239	0.257	NaN	NaN	NaN	NaN	NaN	NaN	2.049	0.776	0.593	NaN	NaN	NaN	2.015	0.619	0.618	1.991	0.497	0.579	NaN	NaN	NaN	2.012	0.279	0.664	2.036	0.076	0.639
266	1.33	2.179	0.876	0.393	NaN	NaN	NaN	NaN	NaN	NaN	NaN	NaN	NaN	2.022	0.772	0.222	2.068	0.378	0.266	2.135	0.239	0.258	NaN	NaN	NaN	NaN	NaN	NaN	2.048	0.776	0.594	NaN	NaN	NaN	2.015	0.619	0.619	1.991	0.496	0.579	NaN	NaN	NaN	2.013	0.279	0.665	2.036	0.076	0.639
267	1.335	2.179	0.876	0.394	NaN	NaN	NaN	NaN	NaN	NaN	NaN	NaN	NaN	2.022	0.772	0.222	2.068	0.378	0.266	2.135	0.239	0.258	NaN	NaN	NaN	NaN	NaN	NaN	2.048	0.776	0.594	NaN	NaN	NaN	2.015	0.619	0.619	1.992	0.497	0.58	NaN	NaN	NaN	2.013	0.279	0.665	2.036	0.076	0.639
268	1.34	2.178	0.876	0.394	NaN	NaN	NaN	NaN	NaN	NaN	NaN	NaN	NaN	2.022	0.773	0.222	2.075	0.375	0.268	2.135	0.239	0.258	NaN	NaN	NaN	NaN	NaN	NaN	2.047	0.777	0.594	NaN	NaN	NaN	2.016	0.618	0.62	1.994	0.499	0.582	NaN	NaN	NaN	2.014	0.279	0.665	2.037	0.076	0.639
269	1.345	2.178	0.876	0.395	NaN	NaN	NaN	NaN	NaN	NaN	NaN	NaN	NaN	2.022	0.772	0.223	2.092	0.368	0.273	2.135	0.239	0.258	NaN	NaN	NaN	NaN	NaN	NaN	2.047	0.777	0.595	NaN	NaN	NaN	2.016	0.618	0.621	1.995	0.499	0.583	NaN	NaN	NaN	2.014	0.279	0.666	2.037	0.076	0.639
270	1.35	2.178	0.876	0.395	NaN	NaN	NaN	NaN	NaN	NaN	NaN	NaN	NaN	2.021	0.772	0.224	2.095	0.366	0.275	2.135	0.24	0.259	NaN	NaN	NaN	NaN	NaN	NaN	2.046	0.776	0.595	NaN	NaN	NaN	2.017	0.618	0.622	1.995	0.499	0.583	NaN	NaN	NaN	2.015	0.279	0.666	2.037	0.075	0.639
271	1.355	2.177	0.876	0.396	NaN	NaN	NaN	NaN	NaN	NaN	NaN	NaN	NaN	2.021	0.772	0.225	2.088	0.369	0.274	2.135	0.24	0.259	NaN	NaN	NaN	NaN	NaN	NaN	2.043	0.774	0.595	NaN	NaN	NaN	2.018	0.618	0.623	1.995	0.498	0.583	NaN	NaN	NaN	2.015	0.279	0.666	2.037	0.075	0.639
272	1.36	2.177	0.876	0.396	NaN	NaN	NaN	NaN	NaN	NaN	NaN	NaN	NaN	2.021	0.773	0.226	2.071	0.375	0.271	2.135	0.24	0.259	NaN	NaN	NaN	NaN	NaN	NaN	2.042	0.774	0.598	NaN	NaN	NaN	2.018	0.618	0.623	1.996	0.498	0.584	NaN	NaN	NaN	2.016	0.278	0.666	2.037	0.075	0.639
273	1.365	2.177	0.877	0.397	NaN	NaN	NaN	NaN	NaN	NaN	NaN	NaN	NaN	2.02	0.771	0.226	2.067	0.377	0.269	2.135	0.241	0.26	NaN	NaN	NaN	NaN	NaN	NaN	2.043	0.775	0.598	NaN	NaN	NaN	2.019	0.618	0.624	1.996	0.498	0.584	NaN	NaN	NaN	2.016	0.278	0.667	2.037	0.075	0.639
274	1.37	2.177	0.877	0.398	NaN	NaN	NaN	NaN	NaN	NaN	NaN	NaN	NaN	2.019	0.771	0.227	2.066	0.378	0.269	2.135	0.241	0.26	NaN	NaN	NaN	NaN	NaN	NaN	2.043	0.775	0.598	NaN	NaN	NaN	2.02	0.618	0.625	1.997	0.498	0.585	NaN	NaN	NaN	2.017	0.278	0.667	2.038	0.076	0.639
275	1.375	2.176	0.877	0.398	NaN	NaN	NaN	NaN	NaN	NaN	NaN	NaN	NaN	2.019	0.771	0.228	2.066	0.378	0.269	2.135	0.241	0.26	NaN	NaN	NaN	NaN	NaN	NaN	2.043	0.775	0.598	NaN	NaN	NaN	2.021	0.619	0.625	1.998	0.498	0.585	NaN	NaN	NaN	2.016	0.277	0.667	2.038	0.076	0.639
276	1.38	2.176	0.877	0.399	NaN	NaN	NaN	NaN	NaN	NaN	NaN	NaN	NaN	2.019	0.771	0.229	2.066	0.379	0.27	2.135	0.241	0.261	NaN	NaN	NaN	NaN	NaN	NaN	2.043	0.775	0.599	NaN	NaN	NaN	2.022	0.619	0.626	1.999	0.499	0.585	NaN	NaN	NaN	2.016	0.276	0.667	2.038	0.076	0.639
277	1.385	2.175	0.877	0.399	NaN	NaN	NaN	NaN	NaN	NaN	NaN	NaN	NaN	2.019	0.772	0.23	2.066	0.379	0.271	2.135	0.241	0.261	NaN	NaN	NaN	NaN	NaN	NaN	2.042	0.775	0.599	NaN	NaN	NaN	2.023	0.619	0.626	1.999	0.498	0.585	NaN	NaN	NaN	2.017	0.277	0.668	2.038	0.076	0.64
278	1.39	2.176	0.878	0.4	NaN	NaN	NaN	NaN	NaN	NaN	NaN	NaN	NaN	2.019	0.773	0.231	2.067	0.38	0.271	2.135	0.241	0.261	NaN	NaN	NaN	NaN	NaN	NaN	2.043	0.777	0.6	NaN	NaN	NaN	2.023	0.619	0.627	2	0.498	0.586	NaN	NaN	NaN	2.018	0.277	0.669	2.038	0.076	0.64
279	1.395	2.175	0.878	0.401	NaN	NaN	NaN	NaN	NaN	NaN	NaN	NaN	NaN	2.018	0.773	0.231	2.067	0.38	0.272	2.135	0.242	0.261	NaN	NaN	NaN	NaN	NaN	NaN	2.045	0.778	0.602	NaN	NaN	NaN	2.024	0.618	0.627	2.001	0.498	0.588	NaN	NaN	NaN	2.018	0.277	0.669	2.038	0.075	0.64
280	1.4	2.175	0.878	0.401	NaN	NaN	NaN	NaN	NaN	NaN	NaN	NaN	NaN	2.018	0.773	0.232	2.067	0.38	0.272	2.135	0.242	0.261	NaN	NaN	NaN	NaN	NaN	NaN	2.042	0.776	0.603	NaN	NaN	NaN	2.024	0.618	0.628	2.001	0.499	0.589	NaN	NaN	NaN	2.019	0.277	0.67	2.038	0.075	0.64
281	1.405	2.174	0.878	0.401	NaN	NaN	NaN	NaN	NaN	NaN	NaN	NaN	NaN	2.017	0.773	0.233	2.067	0.38	0.272	2.135	0.242	0.261	NaN	NaN	NaN	NaN	NaN	NaN	2.042	0.776	0.604	NaN	NaN	NaN	2.024	0.618	0.628	2.002	0.499	0.589	NaN	NaN	NaN	2.018	0.276	0.67	2.038	0.075	0.64
282	1.41	2.174	0.878	0.402	NaN	NaN	NaN	NaN	NaN	NaN	NaN	NaN	NaN	2.016	0.773	0.233	2.068	0.38	0.274	2.135	0.242	0.262	NaN	NaN	NaN	NaN	NaN	NaN	2.043	0.777	0.604	NaN	NaN	NaN	2.025	0.617	0.629	2.003	0.5	0.59	NaN	NaN	NaN	2.017	0.275	0.669	2.038	0.075	0.641
283	1.415	2.174	0.879	0.402	NaN	NaN	NaN	NaN	NaN	NaN	NaN	NaN	NaN	2.016	0.772	0.234	2.069	0.381	0.276	2.135	0.242	0.262	NaN	NaN	NaN	NaN	NaN	NaN	2.043	0.777	0.604	NaN	NaN	NaN	2.025	0.617	0.629	2.004	0.501	0.591	NaN	NaN	NaN	2.017	0.274	0.669	2.038	0.074	0.641
284	1.42	2.174	0.879	0.403	NaN	NaN	NaN	NaN	NaN	NaN	NaN	NaN	NaN	2.015	0.772	0.234	2.069	0.381	0.276	2.135	0.242	0.262	NaN	NaN	NaN	NaN	NaN	NaN	2.043	0.777	0.604	NaN	NaN	NaN	2.026	0.617	0.63	2.005	0.501	0.591	NaN	NaN	NaN	2.017	0.274	0.669	2.038	0.073	0.641
285	1.425	2.174	0.879	0.403	NaN	NaN	NaN	NaN	NaN	NaN	NaN	NaN	NaN	2.015	0.773	0.235	2.069	0.381	0.277	2.135	0.242	0.262	NaN	NaN	NaN	NaN	NaN	NaN	2.044	0.778	0.605	NaN	NaN	NaN	2.026	0.616	0.63	2.005	0.501	0.591	NaN	NaN	NaN	2.018	0.274	0.669	2.038	0.073	0.641
286	1.43	2.174	0.879	0.403	NaN	NaN	NaN	NaN	NaN	NaN	NaN	NaN	NaN	2.015	0.774	0.236	2.069	0.381	0.277	2.135	0.242	0.262	NaN	NaN	NaN	NaN	NaN	NaN	2.047	0.781	0.606	NaN	NaN	NaN	2.027	0.616	0.63	2.006	0.5	0.592	NaN	NaN	NaN	2.018	0.274	0.67	2.038	0.073	0.641
287	1.435	2.173	0.879	0.404	NaN	NaN	NaN	NaN	NaN	NaN	NaN	NaN	NaN	2.015	0.774	0.236	2.069	0.381	0.277	2.135	0.243	0.263	NaN	NaN	NaN	NaN	NaN	NaN	2.048	0.782	0.607	NaN	NaN	NaN	2.028	0.616	0.631	2.006	0.5	0.592	NaN	NaN	NaN	2.019	0.274	0.671	2.038	0.073	0.641
288	1.44	2.173	0.879	0.405	NaN	NaN	NaN	NaN	NaN	NaN	NaN	NaN	NaN	2.014	0.774	0.237	2.069	0.381	0.277	2.136	0.243	0.263	NaN	NaN	NaN	NaN	NaN	NaN	2.049	0.782	0.608	NaN	NaN	NaN	2.029	0.616	0.632	2.007	0.501	0.593	NaN	NaN	NaN	2.02	0.274	0.672	2.038	0.073	0.641
289	1.445	2.173	0.88	0.405	NaN	NaN	NaN	NaN	NaN	NaN	NaN	NaN	NaN	2.014	0.773	0.24	2.069	0.381	0.277	2.136	0.243	0.264	NaN	NaN	NaN	NaN	NaN	NaN	2.048	0.782	0.609	NaN	NaN	NaN	2.03	0.617	0.633	2.008	0.501	0.594	NaN	NaN	NaN	2.02	0.274	0.672	2.038	0.073	0.641
290	1.45	2.173	0.88	0.405	NaN	NaN	NaN	NaN	NaN	NaN	NaN	NaN	NaN	2.013	0.772	0.24	2.069	0.382	0.277	2.136	0.243	0.264	NaN	NaN	NaN	NaN	NaN	NaN	2.047	0.78	0.609	NaN	NaN	NaN	2.031	0.618	0.634	2.008	0.501	0.595	NaN	NaN	NaN	2.021	0.274	0.672	2.039	0.073	0.642
291	1.455	2.172	0.88	0.405	NaN	NaN	NaN	NaN	NaN	NaN	NaN	NaN	NaN	2.012	0.772	0.241	2.068	0.382	0.277	2.136	0.243	0.264	NaN	NaN	NaN	NaN	NaN	NaN	2.046	0.78	0.609	NaN	NaN	NaN	2.032	0.618	0.634	2.009	0.501	0.595	NaN	NaN	NaN	2.021	0.274	0.673	2.039	0.073	0.642
292	1.46	2.172	0.88	0.406	NaN	NaN	NaN	NaN	NaN	NaN	NaN	NaN	NaN	2.012	0.772	0.241	2.068	0.382	0.277	2.136	0.244	0.264	NaN	NaN	NaN	NaN	NaN	NaN	2.047	0.78	0.61	NaN	NaN	NaN	2.033	0.618	0.635	2.009	0.501	0.595	NaN	NaN	NaN	2.022	0.274	0.673	2.039	0.072	0.642
293	1.465	2.172	0.881	0.406	NaN	NaN	NaN	NaN	NaN	NaN	NaN	NaN	NaN	2.011	0.772	0.242	2.068	0.382	0.278	2.136	0.244	0.265	NaN	NaN	NaN	NaN	NaN	NaN	2.048	0.781	0.611	NaN	NaN	NaN	2.033	0.618	0.635	2.01	0.5	0.596	NaN	NaN	NaN	2.023	0.274	0.674	2.039	0.072	0.642
294	1.47	2.172	0.881	0.407	NaN	NaN	NaN	NaN	NaN	NaN	NaN	NaN	NaN	2.011	0.772	0.242	2.068	0.383	0.278	2.136	0.244	0.265	NaN	NaN	NaN	NaN	NaN	NaN	2.049	0.781	0.612	NaN	NaN	NaN	2.034	0.618	0.635	2.01	0.501	0.596	NaN	NaN	NaN	2.023	0.274	0.674	2.039	0.073	0.642
295	1.475	2.172	0.881	0.407	NaN	NaN	NaN	NaN	NaN	NaN	NaN	NaN	NaN	2.011	0.772	0.243	2.068	0.383	0.278	2.136	0.244	0.265	NaN	NaN	NaN	NaN	NaN	NaN	2.049	0.781	0.612	NaN	NaN	NaN	2.035	0.618	0.636	2.011	0.501	0.596	NaN	NaN	NaN	2.023	0.274	0.674	2.039	0.073	0.642
296	1.48	2.171	0.881	0.407	NaN	NaN	NaN	NaN	NaN	NaN	NaN	NaN	NaN	2.01	0.773	0.243	2.068	0.383	0.278	2.136	0.244	0.265	NaN	NaN	NaN	NaN	NaN	NaN	2.049	0.781	0.613	NaN	NaN	NaN	2.036	0.617	0.636	2.011	0.5	0.597	NaN	NaN	NaN	2.024	0.274	0.674	2.039	0.073	0.642
297	1.485	2.171	0.881	0.407	NaN	NaN	NaN	NaN	NaN	NaN	NaN	NaN	NaN	2.01	0.772	0.243	2.068	0.383	0.279	2.136	0.244	0.265	NaN	NaN	NaN	NaN	NaN	NaN	2.05	0.782	0.613	NaN	NaN	NaN	2.036	0.617	0.636	2.012	0.5	0.597	NaN	NaN	NaN	2.024	0.274	0.674	2.04	0.074	0.642
298	1.49	NaN	NaN	NaN	NaN	NaN	NaN	NaN	NaN	NaN	NaN	NaN	NaN	2.008	0.772	0.245	2.068	0.383	0.279	2.136	0.244	0.265	NaN	NaN	NaN	NaN	NaN	NaN	2.051	0.783	0.614	NaN	NaN	NaN	2.036	0.617	0.636	2.012	0.5	0.597	NaN	NaN	NaN	2.024	0.274	0.675	2.039	0.073	0.643
299	1.495	NaN	NaN	NaN	NaN	NaN	NaN	NaN	NaN	NaN	NaN	NaN	NaN	2.008	0.772	0.245	2.068	0.383	0.279	2.136	0.244	0.265	NaN	NaN	NaN	NaN	NaN	NaN	2.05	0.782	0.615	NaN	NaN	NaN	2.037	0.617	0.637	2.013	0.501	0.597	NaN	NaN	NaN	2.024	0.274	0.675	2.039	0.072	0.642
300	1.5	NaN	NaN	NaN	NaN	NaN	NaN	NaN	NaN	NaN	NaN	NaN	NaN	2.008	0.773	0.246	2.068	0.383	0.279	2.137	0.244	0.265	NaN	NaN	NaN	NaN	NaN	NaN	2.047	0.778	0.615	NaN	NaN	NaN	2.037	0.617	0.637	2.014	0.501	0.597	NaN	NaN	NaN	2.025	0.274	0.675	2.039	0.073	0.642
301	1.505	NaN	NaN	NaN	NaN	NaN	NaN	NaN	NaN	NaN	NaN	NaN	NaN	2.008	0.773	0.247	2.078	0.379	0.282	2.137	0.244	0.265	NaN	NaN	NaN	NaN	NaN	NaN	2.05	0.781	0.616	NaN	NaN	NaN	2.038	0.617	0.637	2.014	0.501	0.598	NaN	NaN	NaN	2.025	0.274	0.675	2.039	0.073	0.643
302	1.51	NaN	NaN	NaN	NaN	NaN	NaN	NaN	NaN	NaN	NaN	NaN	NaN	2.008	0.774	0.247	2.099	0.371	0.286	2.137	0.245	0.265	NaN	NaN	NaN	NaN	NaN	NaN	2.051	0.781	0.617	NaN	NaN	NaN	2.038	0.617	0.638	2.014	0.502	0.598	NaN	NaN	NaN	2.026	0.273	0.676	2.039	0.073	0.643
303	1.515	2.17	0.883	0.409	NaN	NaN	NaN	NaN	NaN	NaN	NaN	NaN	NaN	2.008	0.774	0.248	2.104	0.369	0.287	2.137	0.245	0.266	NaN	NaN	NaN	NaN	NaN	NaN	2.051	0.781	0.617	NaN	NaN	NaN	2.039	0.616	0.638	2.015	0.502	0.598	NaN	NaN	NaN	2.026	0.273	0.676	2.04	0.074	0.643
304	1.52	2.17	0.883	0.41	NaN	NaN	NaN	NaN	NaN	NaN	NaN	NaN	NaN	2.007	0.774	0.249	2.105	0.369	0.288	2.137	0.245	0.266	NaN	NaN	NaN	NaN	NaN	NaN	2.052	0.781	0.617	NaN	NaN	NaN	2.04	0.616	0.638	2.015	0.502	0.599	NaN	NaN	NaN	2.026	0.273	0.677	2.04	0.074	0.643
305	1.525	2.17	0.883	0.41	NaN	NaN	NaN	NaN	NaN	NaN	NaN	NaN	NaN	2.007	0.774	0.249	2.105	0.369	0.288	2.137	0.245	0.266	NaN	NaN	NaN	NaN	NaN	NaN	2.052	0.781	0.618	NaN	NaN	NaN	2.04	0.616	0.638	2.016	0.502	0.599	NaN	NaN	NaN	2.027	0.273	0.677	2.04	0.074	0.643
306	1.53	2.17	0.883	0.41	NaN	NaN	NaN	NaN	NaN	NaN	NaN	NaN	NaN	2.007	0.774	0.249	2.105	0.369	0.288	2.138	0.245	0.266	NaN	NaN	NaN	NaN	NaN	NaN	2.052	0.781	0.618	NaN	NaN	NaN	2.041	0.616	0.638	2.016	0.502	0.599	NaN	NaN	NaN	2.027	0.273	0.677	2.04	0.074	0.643
307	1.535	2.17	0.884	0.41	NaN	NaN	NaN	NaN	NaN	NaN	NaN	NaN	NaN	2.006	0.774	0.249	2.105	0.369	0.288	2.138	0.245	0.266	NaN	NaN	NaN	NaN	NaN	NaN	2.052	0.781	0.618	NaN	NaN	NaN	2.041	0.616	0.638	2.017	0.502	0.6	NaN	NaN	NaN	2.027	0.273	0.677	2.04	0.074	0.643
308	1.54	2.169	0.884	0.41	NaN	NaN	NaN	NaN	NaN	NaN	NaN	NaN	NaN	2.006	0.775	0.25	2.105	0.369	0.288	2.138	0.245	0.267	NaN	NaN	NaN	NaN	NaN	NaN	2.053	0.781	0.618	NaN	NaN	NaN	2.041	0.616	0.639	2.017	0.502	0.6	NaN	NaN	NaN	2.027	0.273	0.677	2.04	0.074	0.643
309	1.545	2.169	0.884	0.41	NaN	NaN	NaN	NaN	NaN	NaN	NaN	NaN	NaN	2.005	0.775	0.25	2.105	0.369	0.288	2.138	0.246	0.267	NaN	NaN	NaN	NaN	NaN	NaN	2.053	0.781	0.618	NaN	NaN	NaN	2.041	0.616	0.639	2.017	0.502	0.6	NaN	NaN	NaN	2.027	0.273	0.676	2.04	0.074	0.643
310	1.55	2.169	0.884	0.41	NaN	NaN	NaN	NaN	NaN	NaN	NaN	NaN	NaN	2.005	0.775	0.251	2.105	0.369	0.288	2.138	0.246	0.267	NaN	NaN	NaN	NaN	NaN	NaN	2.052	0.78	0.618	NaN	NaN	NaN	2.042	0.616	0.639	2.017	0.502	0.601	NaN	NaN	NaN	2.027	0.272	0.676	2.04	0.074	0.643
311	1.555	2.169	0.884	0.41	NaN	NaN	NaN	NaN	NaN	NaN	NaN	NaN	NaN	2.004	0.775	0.252	2.096	0.372	0.286	2.139	0.246	0.267	NaN	NaN	NaN	NaN	NaN	NaN	2.051	0.778	0.617	NaN	NaN	NaN	2.042	0.616	0.639	2.018	0.502	0.602	NaN	NaN	NaN	2.027	0.272	0.676	2.04	0.073	0.644
312	1.56	2.169	0.884	0.411	NaN	NaN	NaN	NaN	NaN	NaN	NaN	NaN	NaN	2.003	0.775	0.252	2.076	0.38	0.283	2.139	0.246	0.267	NaN	NaN	NaN	NaN	NaN	NaN	2.051	0.778	0.618	NaN	NaN	NaN	2.042	0.616	0.64	2.018	0.502	0.602	NaN	NaN	NaN	2.027	0.272	0.676	2.04	0.073	0.644
313	1.565	2.168	0.884	0.411	NaN	NaN	NaN	NaN	NaN	NaN	NaN	NaN	NaN	2.002	0.775	0.253	2.071	0.382	0.282	2.139	0.246	0.267	NaN	NaN	NaN	NaN	NaN	NaN	2.052	0.778	0.618	NaN	NaN	NaN	2.042	0.615	0.64	2.018	0.502	0.602	NaN	NaN	NaN	2.027	0.272	0.676	2.04	0.073	0.644
314	1.57	2.168	0.884	0.411	NaN	NaN	NaN	NaN	NaN	NaN	NaN	NaN	NaN	2.002	0.774	0.254	2.07	0.383	0.282	2.139	0.246	0.267	NaN	NaN	NaN	NaN	NaN	NaN	2.052	0.778	0.618	NaN	NaN	NaN	2.043	0.615	0.64	2.018	0.502	0.602	NaN	NaN	NaN	2.027	0.272	0.676	2.04	0.073	0.644
315	1.575	2.168	0.884	0.411	NaN	NaN	NaN	NaN	NaN	NaN	NaN	NaN	NaN	2.001	0.774	0.254	2.07	0.383	0.282	2.139	0.246	0.268	NaN	NaN	NaN	NaN	NaN	NaN	2.052	0.778	0.618	NaN	NaN	NaN	2.043	0.615	0.64	2.018	0.502	0.602	NaN	NaN	NaN	2.027	0.272	0.676	2.04	0.073	0.644
316	1.58	2.167	0.885	0.411	NaN	NaN	NaN	NaN	NaN	NaN	NaN	NaN	NaN	2	0.774	0.255	2.07	0.383	0.282	2.139	0.246	0.268	NaN	NaN	NaN	NaN	NaN	NaN	2.052	0.777	0.619	NaN	NaN	NaN	2.042	0.615	0.64	2.018	0.502	0.603	NaN	NaN	NaN	2.027	0.272	0.676	2.04	0.073	0.644
317	1.585	2.167	0.885	0.411	NaN	NaN	NaN	NaN	NaN	NaN	NaN	NaN	NaN	2	0.774	0.255	2.07	0.383	0.282	2.139	0.246	0.268	NaN	NaN	NaN	NaN	NaN	NaN	2.052	0.777	0.619	NaN	NaN	NaN	2.042	0.615	0.64	2.018	0.502	0.603	NaN	NaN	NaN	2.027	0.272	0.676	2.04	0.073	0.644
318	1.59	2.167	0.885	0.411	NaN	NaN	NaN	NaN	NaN	NaN	NaN	NaN	NaN	1.999	0.774	0.255	2.07	0.383	0.282	2.139	0.246	0.268	NaN	NaN	NaN	NaN	NaN	NaN	2.053	0.777	0.619	NaN	NaN	NaN	2.042	0.615	0.641	2.017	0.502	0.603	NaN	NaN	NaN	2.027	0.272	0.676	2.04	0.073	0.644
319	1.595	2.167	0.885	0.411	NaN	NaN	NaN	NaN	NaN	NaN	NaN	NaN	NaN	1.999	0.774	0.255	2.07	0.383	0.282	2.139	0.246	0.268	NaN	NaN	NaN	NaN	NaN	NaN	2.053	0.777	0.619	NaN	NaN	NaN	2.042	0.615	0.641	2.017	0.502	0.603	NaN	NaN	NaN	2.028	0.273	0.677	2.041	0.073	0.644
320	1.6	2.167	0.885	0.411	NaN	NaN	NaN	NaN	NaN	NaN	NaN	NaN	NaN	1.999	0.774	0.256	2.07	0.383	0.282	2.14	0.246	0.268	NaN	NaN	NaN	NaN	NaN	NaN	2.053	0.777	0.62	NaN	NaN	NaN	2.042	0.615	0.641	2.017	0.502	0.603	NaN	NaN	NaN	2.029	0.274	0.678	2.04	0.073	0.644
321	1.605	2.166	0.886	0.411	NaN	NaN	NaN	NaN	NaN	NaN	NaN	NaN	NaN	1.998	0.774	0.256	2.07	0.383	0.282	2.14	0.246	0.268	NaN	NaN	NaN	NaN	NaN	NaN	2.052	0.777	0.621	NaN	NaN	NaN	2.042	0.615	0.641	2.017	0.502	0.603	NaN	NaN	NaN	2.029	0.274	0.678	2.04	0.073	0.644
322	1.61	2.166	0.886	0.411	NaN	NaN	NaN	NaN	NaN	NaN	NaN	NaN	NaN	1.997	0.775	0.256	2.07	0.383	0.282	2.14	0.246	0.268	NaN	NaN	NaN	NaN	NaN	NaN	2.052	0.777	0.622	NaN	NaN	NaN	2.042	0.615	0.642	2.016	0.501	0.603	NaN	NaN	NaN	2.028	0.273	0.677	2.041	0.073	0.644
323	1.615	2.166	0.886	0.411	NaN	NaN	NaN	NaN	NaN	NaN	NaN	NaN	NaN	1.997	0.775	0.256	2.07	0.383	0.282	2.14	0.246	0.268	NaN	NaN	NaN	NaN	NaN	NaN	2.052	0.777	0.622	NaN	NaN	NaN	2.042	0.616	0.642	2.015	0.499	0.603	NaN	NaN	NaN	2.03	0.274	0.679	2.041	0.073	0.644
324	1.62	2.166	0.886	0.411	NaN	NaN	NaN	NaN	NaN	NaN	NaN	NaN	NaN	1.996	0.775	0.257	2.07	0.383	0.282	2.14	0.246	0.268	NaN	NaN	NaN	NaN	NaN	NaN	2.053	0.777	0.622	NaN	NaN	NaN	2.042	0.616	0.642	2.014	0.498	0.603	NaN	NaN	NaN	2.03	0.274	0.679	2.041	0.073	0.644
325	1.625	2.166	0.886	0.411	NaN	NaN	NaN	NaN	NaN	NaN	NaN	NaN	NaN	1.995	0.775	0.259	2.07	0.383	0.282	2.14	0.246	0.268	NaN	NaN	NaN	NaN	NaN	NaN	2.053	0.778	0.621	NaN	NaN	NaN	2.043	0.616	0.643	2.014	0.498	0.603	NaN	NaN	NaN	2.03	0.274	0.679	2.041	0.073	0.644
326	1.63	2.165	0.886	0.411	NaN	NaN	NaN	NaN	NaN	NaN	NaN	NaN	NaN	1.995	0.775	0.26	2.07	0.384	0.282	2.14	0.246	0.268	NaN	NaN	NaN	NaN	NaN	NaN	2.054	0.778	0.621	NaN	NaN	NaN	2.043	0.616	0.643	2.013	0.498	0.603	NaN	NaN	NaN	2.03	0.274	0.679	2.041	0.073	0.644
327	1.635	2.165	0.886	0.412	NaN	NaN	NaN	NaN	NaN	NaN	NaN	NaN	NaN	1.994	0.776	0.26	2.07	0.384	0.28	2.14	0.246	0.269	NaN	NaN	NaN	NaN	NaN	NaN	2.054	0.778	0.621	NaN	NaN	NaN	2.043	0.616	0.643	2.013	0.498	0.603	NaN	NaN	NaN	2.029	0.274	0.679	2.041	0.073	0.644
328	1.64	2.164	0.886	0.412	NaN	NaN	NaN	NaN	NaN	NaN	NaN	NaN	NaN	1.994	0.776	0.26	2.07	0.384	0.28	2.14	0.246	0.269	NaN	NaN	NaN	NaN	NaN	NaN	2.054	0.778	0.621	NaN	NaN	NaN	2.043	0.616	0.644	2.013	0.498	0.603	NaN	NaN	NaN	2.029	0.274	0.679	2.041	0.073	0.644
329	1.645	2.164	0.887	0.412	NaN	NaN	NaN	NaN	NaN	NaN	NaN	NaN	NaN	1.993	0.776	0.261	2.07	0.385	0.281	2.14	0.246	0.269	NaN	NaN	NaN	NaN	NaN	NaN	2.054	0.778	0.621	NaN	NaN	NaN	2.042	0.616	0.644	2.013	0.498	0.603	NaN	NaN	NaN	2.029	0.274	0.679	2.041	0.073	0.644
330	1.65	2.164	0.887	0.412	NaN	NaN	NaN	NaN	NaN	NaN	NaN	NaN	NaN	1.993	0.776	0.261	2.07	0.385	0.281	2.141	0.246	0.269	NaN	NaN	NaN	NaN	NaN	NaN	2.054	0.777	0.622	NaN	NaN	NaN	2.042	0.616	0.644	2.013	0.498	0.603	NaN	NaN	NaN	2.029	0.274	0.679	2.041	0.073	0.644
331	1.655	2.164	0.887	0.413	NaN	NaN	NaN	NaN	NaN	NaN	NaN	NaN	NaN	1.993	0.776	0.261	2.07	0.385	0.281	2.141	0.246	0.27	NaN	NaN	NaN	NaN	NaN	NaN	2.054	0.778	0.622	NaN	NaN	NaN	2.042	0.616	0.644	2.013	0.498	0.603	NaN	NaN	NaN	2.029	0.274	0.679	2.041	0.073	0.644
332	1.66	2.164	0.887	0.413	NaN	NaN	NaN	NaN	NaN	NaN	NaN	NaN	NaN	1.992	0.776	0.261	2.071	0.385	0.282	2.141	0.247	0.27	NaN	NaN	NaN	NaN	NaN	NaN	2.056	0.779	0.623	NaN	NaN	NaN	2.042	0.615	0.644	2.013	0.498	0.603	NaN	NaN	NaN	2.029	0.273	0.679	2.041	0.073	0.644
333	1.665	2.163	0.887	0.413	NaN	NaN	NaN	NaN	NaN	NaN	NaN	NaN	NaN	1.992	0.776	0.261	2.071	0.385	0.282	2.141	0.247	0.27	NaN	NaN	NaN	NaN	NaN	NaN	2.056	0.779	0.624	NaN	NaN	NaN	2.041	0.615	0.644	2.013	0.498	0.604	NaN	NaN	NaN	2.028	0.273	0.679	2.04	0.073	0.644
334	1.67	2.162	0.887	0.413	NaN	NaN	NaN	NaN	NaN	NaN	NaN	NaN	NaN	1.992	0.776	0.261	2.071	0.385	0.282	2.142	0.247	0.27	NaN	NaN	NaN	NaN	NaN	NaN	2.056	0.78	0.624	NaN	NaN	NaN	2.041	0.615	0.644	2.013	0.498	0.604	NaN	NaN	NaN	2.028	0.273	0.679	2.04	0.073	0.644
335	1.675	2.162	0.887	0.413	NaN	NaN	NaN	NaN	NaN	NaN	NaN	NaN	NaN	1.992	0.776	0.261	2.071	0.386	0.283	2.142	0.247	0.271	NaN	NaN	NaN	NaN	NaN	NaN	2.056	0.78	0.624	NaN	NaN	NaN	2.041	0.615	0.644	2.012	0.498	0.604	NaN	NaN	NaN	2.028	0.273	0.679	2.04	0.073	0.644
336	1.68	2.162	0.887	0.414	NaN	NaN	NaN	NaN	NaN	NaN	NaN	NaN	NaN	1.992	0.777	0.261	2.071	0.386	0.283	2.142	0.247	0.271	NaN	NaN	NaN	NaN	NaN	NaN	2.055	0.78	0.624	NaN	NaN	NaN	2.04	0.614	0.645	2.012	0.499	0.604	NaN	NaN	NaN	2.028	0.273	0.679	2.04	0.073	0.644
337	1.685	2.162	0.887	0.414	NaN	NaN	NaN	NaN	NaN	NaN	NaN	NaN	NaN	1.992	0.777	0.261	2.071	0.386	0.283	2.142	0.247	0.271	NaN	NaN	NaN	NaN	NaN	NaN	2.055	0.78	0.624	NaN	NaN	NaN	2.04	0.614	0.645	2.012	0.499	0.604	NaN	NaN	NaN	2.028	0.273	0.68	2.04	0.073	0.644
338	1.69	2.161	0.887	0.414	NaN	NaN	NaN	NaN	NaN	NaN	NaN	NaN	NaN	1.992	0.777	0.262	2.071	0.386	0.283	2.142	0.248	0.271	NaN	NaN	NaN	NaN	NaN	NaN	2.056	0.78	0.623	NaN	NaN	NaN	2.04	0.614	0.645	2.012	0.499	0.604	NaN	NaN	NaN	2.028	0.273	0.68	2.04	0.073	0.644
339	1.695	2.161	0.887	0.415	NaN	NaN	NaN	NaN	NaN	NaN	NaN	NaN	NaN	1.992	0.777	0.262	2.071	0.386	0.283	2.142	0.248	0.271	NaN	NaN	NaN	NaN	NaN	NaN	2.055	0.78	0.623	NaN	NaN	NaN	2.04	0.614	0.645	2.011	0.499	0.604	NaN	NaN	NaN	2.028	0.273	0.68	2.04	0.073	0.643
340	1.7	2.16	0.887	0.415	NaN	NaN	NaN	NaN	NaN	NaN	NaN	NaN	NaN	1.992	0.777	0.262	2.07	0.386	0.283	2.142	0.248	0.271	NaN	NaN	NaN	NaN	NaN	NaN	2.055	0.78	0.623	NaN	NaN	NaN	2.04	0.614	0.645	2.011	0.499	0.604	NaN	NaN	NaN	2.027	0.273	0.68	2.04	0.073	0.643
341	1.705	2.16	0.887	0.415	NaN	NaN	NaN	NaN	NaN	NaN	NaN	NaN	NaN	1.991	0.777	0.262	2.07	0.386	0.283	2.142	0.248	0.271	NaN	NaN	NaN	NaN	NaN	NaN	2.053	0.779	0.623	NaN	NaN	NaN	2.04	0.614	0.645	2.011	0.499	0.604	NaN	NaN	NaN	2.027	0.273	0.68	2.04	0.073	0.643
342	1.71	2.16	0.887	0.415	NaN	NaN	NaN	NaN	NaN	NaN	NaN	NaN	NaN	1.991	0.777	0.262	2.07	0.386	0.283	2.142	0.248	0.271	NaN	NaN	NaN	NaN	NaN	NaN	2.05	0.775	0.622	NaN	NaN	NaN	2.04	0.614	0.645	2.011	0.499	0.604	NaN	NaN	NaN	2.027	0.273	0.68	2.04	0.073	0.643
343	1.715	2.159	0.887	0.415	NaN	NaN	NaN	NaN	NaN	NaN	NaN	NaN	NaN	1.991	0.777	0.262	2.07	0.386	0.283	2.142	0.248	0.271	NaN	NaN	NaN	NaN	NaN	NaN	2.048	0.774	0.622	NaN	NaN	NaN	2.04	0.614	0.645	2.011	0.499	0.604	NaN	NaN	NaN	2.027	0.273	0.68	2.04	0.073	0.643
344	1.72	2.159	0.887	0.416	NaN	NaN	NaN	NaN	NaN	NaN	NaN	NaN	NaN	1.991	0.777	0.262	2.069	0.386	0.283	2.142	0.248	0.271	NaN	NaN	NaN	NaN	NaN	NaN	2.048	0.774	0.622	NaN	NaN	NaN	2.039	0.614	0.645	2.011	0.499	0.604	NaN	NaN	NaN	2.027	0.273	0.68	2.04	0.073	0.643
345	1.725	2.158	0.887	0.416	NaN	NaN	NaN	NaN	NaN	NaN	NaN	NaN	NaN	1.99	0.778	0.262	2.069	0.386	0.283	2.142	0.248	0.271	NaN	NaN	NaN	NaN	NaN	NaN	2.047	0.774	0.623	NaN	NaN	NaN	2.039	0.614	0.645	2.011	0.499	0.604	NaN	NaN	NaN	2.027	0.273	0.68	2.04	0.073	0.643
346	1.73	2.158	0.887	0.416	NaN	NaN	NaN	NaN	NaN	NaN	NaN	NaN	NaN	1.99	0.778	0.263	2.069	0.386	0.283	2.142	0.248	0.271	NaN	NaN	NaN	NaN	NaN	NaN	2.047	0.774	0.623	NaN	NaN	NaN	2.039	0.614	0.646	2.011	0.499	0.604	NaN	NaN	NaN	2.027	0.273	0.68	2.04	0.073	0.643
347	1.735	2.157	0.887	0.416	NaN	NaN	NaN	NaN	NaN	NaN	NaN	NaN	NaN	1.99	0.778	0.263	2.069	0.386	0.283	2.142	0.248	0.271	NaN	NaN	NaN	NaN	NaN	NaN	2.046	0.774	0.623	NaN	NaN	NaN	2.038	0.614	0.646	2.01	0.499	0.605	NaN	NaN	NaN	2.027	0.273	0.68	2.04	0.073	0.643
348	1.74	2.157	0.887	0.417	NaN	NaN	NaN	NaN	NaN	NaN	NaN	NaN	NaN	1.99	0.778	0.263	2.068	0.386	0.283	2.142	0.248	0.271	NaN	NaN	NaN	NaN	NaN	NaN	2.046	0.774	0.623	NaN	NaN	NaN	2.038	0.615	0.646	2.01	0.499	0.605	NaN	NaN	NaN	2.027	0.273	0.68	2.04	0.073	0.643
349	1.745	2.157	0.887	0.417	NaN	NaN	NaN	NaN	NaN	NaN	NaN	NaN	NaN	1.99	0.778	0.263	2.068	0.386	0.283	2.142	0.249	0.271	NaN	NaN	NaN	NaN	NaN	NaN	2.045	0.774	0.623	NaN	NaN	NaN	2.039	0.615	0.646	2.01	0.499	0.605	NaN	NaN	NaN	2.027	0.273	0.68	2.04	0.073	0.643
350	1.75	2.157	0.887	0.417	NaN	NaN	NaN	NaN	NaN	NaN	NaN	NaN	NaN	1.99	0.779	0.263	2.068	0.386	0.283	2.142	0.249	0.271	NaN	NaN	NaN	NaN	NaN	NaN	2.045	0.774	0.624	NaN	NaN	NaN	2.039	0.616	0.646	2.01	0.5	0.606	NaN	NaN	NaN	2.027	0.273	0.68	2.04	0.073	0.643
351	1.755	2.156	0.887	0.417	NaN	NaN	NaN	NaN	NaN	NaN	NaN	NaN	NaN	1.989	0.779	0.264	2.068	0.386	0.283	2.142	0.249	0.271	NaN	NaN	NaN	NaN	NaN	NaN	2.044	0.774	0.624	NaN	NaN	NaN	2.038	0.616	0.646	2.01	0.5	0.606	NaN	NaN	NaN	2.027	0.273	0.68	2.04	0.073	0.643
352	1.76	2.155	0.887	0.418	NaN	NaN	NaN	NaN	NaN	NaN	NaN	NaN	NaN	1.989	0.779	0.264	2.068	0.386	0.283	2.142	0.249	0.271	NaN	NaN	NaN	NaN	NaN	NaN	2.044	0.774	0.624	NaN	NaN	NaN	2.038	0.616	0.647	2.009	0.5	0.606	NaN	NaN	NaN	2.027	0.273	0.68	2.04	0.073	0.643
353	1.765	2.155	0.887	0.418	NaN	NaN	NaN	NaN	NaN	NaN	NaN	NaN	NaN	1.988	0.779	0.265	2.068	0.386	0.283	2.141	0.249	0.271	NaN	NaN	NaN	NaN	NaN	NaN	2.043	0.774	0.625	NaN	NaN	NaN	2.038	0.616	0.647	2.009	0.5	0.607	NaN	NaN	NaN	2.027	0.273	0.68	2.04	0.073	0.643
354	1.77	2.155	0.887	0.418	NaN	NaN	NaN	NaN	NaN	NaN	NaN	NaN	NaN	1.987	0.779	0.265	2.067	0.386	0.283	2.141	0.249	0.271	NaN	NaN	NaN	NaN	NaN	NaN	2.042	0.775	0.627	NaN	NaN	NaN	2.038	0.616	0.647	2.008	0.5	0.607	NaN	NaN	NaN	2.027	0.273	0.68	2.04	0.073	0.643
355	1.775	2.154	0.888	0.419	NaN	NaN	NaN	NaN	NaN	NaN	NaN	NaN	NaN	1.987	0.779	0.265	2.067	0.386	0.283	2.141	0.249	0.271	NaN	NaN	NaN	NaN	NaN	NaN	2.041	0.775	0.627	NaN	NaN	NaN	2.038	0.616	0.647	2.008	0.5	0.607	NaN	NaN	NaN	2.027	0.273	0.68	2.04	0.073	0.643
356	1.78	2.154	0.888	0.419	NaN	NaN	NaN	NaN	NaN	NaN	NaN	NaN	NaN	1.986	0.779	0.265	2.067	0.386	0.283	2.141	0.249	0.271	NaN	NaN	NaN	NaN	NaN	NaN	2.041	0.775	0.628	NaN	NaN	NaN	2.037	0.616	0.647	2.008	0.5	0.607	NaN	NaN	NaN	2.027	0.273	0.68	2.04	0.073	0.642
357	1.785	2.153	0.888	0.419	NaN	NaN	NaN	NaN	NaN	NaN	NaN	NaN	NaN	1.986	0.779	0.265	2.067	0.386	0.283	2.141	0.249	0.271	NaN	NaN	NaN	NaN	NaN	NaN	2.041	0.775	0.627	NaN	NaN	NaN	2.037	0.616	0.647	2.008	0.499	0.607	NaN	NaN	NaN	2.027	0.273	0.68	2.04	0.073	0.642
358	1.79	2.153	0.887	0.419	NaN	NaN	NaN	NaN	NaN	NaN	NaN	NaN	NaN	1.986	0.779	0.266	2.067	0.386	0.283	2.141	0.25	0.271	NaN	NaN	NaN	NaN	NaN	NaN	2.041	0.775	0.627	NaN	NaN	NaN	2.037	0.616	0.647	2.007	0.499	0.607	NaN	NaN	NaN	2.027	0.273	0.68	2.04	0.073	0.642
359	1.795	2.152	0.887	0.42	NaN	NaN	NaN	NaN	NaN	NaN	NaN	NaN	NaN	1.986	0.779	0.266	2.067	0.386	0.283	2.141	0.25	0.271	NaN	NaN	NaN	NaN	NaN	NaN	2.041	0.776	0.628	NaN	NaN	NaN	2.037	0.616	0.647	2.007	0.499	0.607	NaN	NaN	NaN	2.027	0.273	0.68	2.04	0.073	0.642
360	1.8	2.152	0.888	0.42	NaN	NaN	NaN	NaN	NaN	NaN	NaN	NaN	NaN	1.985	0.779	0.266	2.067	0.386	0.283	2.141	0.25	0.271	NaN	NaN	NaN	NaN	NaN	NaN	2.042	0.777	0.629	NaN	NaN	NaN	2.036	0.616	0.647	2.007	0.499	0.607	NaN	NaN	NaN	2.027	0.273	0.68	2.04	0.073	0.642
361	1.805	2.152	0.888	0.42	NaN	NaN	NaN	NaN	NaN	NaN	NaN	NaN	NaN	1.985	0.78	0.266	2.066	0.386	0.283	2.141	0.25	0.271	NaN	NaN	NaN	NaN	NaN	NaN	2.042	0.777	0.629	NaN	NaN	NaN	2.036	0.616	0.647	2.007	0.499	0.608	NaN	NaN	NaN	2.027	0.273	0.68	2.04	0.073	0.642
362	1.81	2.152	0.888	0.421	NaN	NaN	NaN	NaN	NaN	NaN	NaN	NaN	NaN	1.985	0.78	0.266	2.066	0.386	0.283	2.141	0.25	0.272	NaN	NaN	NaN	NaN	NaN	NaN	2.041	0.778	0.629	NaN	NaN	NaN	2.035	0.615	0.648	2.007	0.499	0.608	NaN	NaN	NaN	2.027	0.273	0.68	2.04	0.073	0.642
363	1.815	2.151	0.888	0.421	NaN	NaN	NaN	NaN	NaN	NaN	NaN	NaN	NaN	1.984	0.78	0.266	2.065	0.386	0.283	2.141	0.25	0.272	NaN	NaN	NaN	NaN	NaN	NaN	2.041	0.778	0.629	NaN	NaN	NaN	2.035	0.615	0.648	2.007	0.499	0.608	NaN	NaN	NaN	2.026	0.273	0.68	2.04	0.073	0.642
364	1.82	2.15	0.888	0.421	NaN	NaN	NaN	NaN	NaN	NaN	NaN	NaN	NaN	1.983	0.78	0.267	2.065	0.386	0.284	2.141	0.251	0.272	NaN	NaN	NaN	NaN	NaN	NaN	2.041	0.778	0.63	NaN	NaN	NaN	2.034	0.615	0.648	2.007	0.499	0.608	NaN	NaN	NaN	2.025	0.271	0.678	2.04	0.073	0.642
365	1.825	2.15	0.888	0.421	NaN	NaN	NaN	NaN	NaN	NaN	NaN	NaN	NaN	1.983	0.78	0.267	2.064	0.386	0.284	2.141	0.251	0.272	NaN	NaN	NaN	NaN	NaN	NaN	2.041	0.779	0.63	NaN	NaN	NaN	2.034	0.615	0.648	2.007	0.5	0.608	NaN	NaN	NaN	2.025	0.271	0.678	2.039	0.073	0.642
366	1.83	2.15	0.888	0.422	NaN	NaN	NaN	NaN	NaN	NaN	NaN	NaN	NaN	1.983	0.78	0.267	2.064	0.386	0.284	2.141	0.251	0.272	NaN	NaN	NaN	NaN	NaN	NaN	2.041	0.779	0.63	NaN	NaN	NaN	2.033	0.615	0.648	2.008	0.5	0.609	NaN	NaN	NaN	2.025	0.27	0.678	2.039	0.073	0.642
367	1.835	2.15	0.888	0.422	NaN	NaN	NaN	NaN	NaN	NaN	NaN	NaN	NaN	1.983	0.78	0.267	2.064	0.386	0.284	2.141	0.251	0.272	NaN	NaN	NaN	NaN	NaN	NaN	2.039	0.778	0.63	NaN	NaN	NaN	2.032	0.614	0.649	2.008	0.501	0.609	NaN	NaN	NaN	2.025	0.27	0.678	2.04	0.073	0.642
368	1.84	2.15	0.888	0.423	NaN	NaN	NaN	NaN	NaN	NaN	NaN	NaN	NaN	1.982	0.78	0.267	2.064	0.385	0.284	2.14	0.252	0.272	NaN	NaN	NaN	NaN	NaN	NaN	2.035	0.774	0.629	NaN	NaN	NaN	2.032	0.614	0.649	2.008	0.501	0.609	NaN	NaN	NaN	2.025	0.27	0.678	2.039	0.073	0.642
369	1.845	2.149	0.888	0.423	NaN	NaN	NaN	NaN	NaN	NaN	NaN	NaN	NaN	1.982	0.78	0.268	2.064	0.385	0.284	2.14	0.252	0.272	NaN	NaN	NaN	NaN	NaN	NaN	2.034	0.773	0.629	NaN	NaN	NaN	2.032	0.614	0.649	2.008	0.501	0.609	NaN	NaN	NaN	2.025	0.27	0.678	2.039	0.073	0.642
370	1.85	2.148	0.888	0.423	NaN	NaN	NaN	NaN	NaN	NaN	NaN	NaN	NaN	1.982	0.781	0.268	2.063	0.386	0.284	2.14	0.252	0.272	NaN	NaN	NaN	NaN	NaN	NaN	2.033	0.773	0.629	NaN	NaN	NaN	2.032	0.614	0.649	2.008	0.501	0.609	NaN	NaN	NaN	2.025	0.27	0.678	2.039	0.073	0.642
371	1.855	2.148	0.888	0.423	NaN	NaN	NaN	NaN	NaN	NaN	NaN	NaN	NaN	1.982	0.781	0.268	2.063	0.386	0.284	2.14	0.252	0.272	NaN	NaN	NaN	NaN	NaN	NaN	2.034	0.774	0.63	NaN	NaN	NaN	2.032	0.614	0.649	2.008	0.501	0.609	NaN	NaN	NaN	2.025	0.27	0.678	2.039	0.072	0.642
372	1.86	2.148	0.888	0.423	NaN	NaN	NaN	NaN	NaN	NaN	NaN	NaN	NaN	1.981	0.781	0.268	2.063	0.386	0.283	2.14	0.253	0.272	NaN	NaN	NaN	NaN	NaN	NaN	2.037	0.777	0.632	NaN	NaN	NaN	2.032	0.614	0.649	2.008	0.501	0.609	NaN	NaN	NaN	2.025	0.271	0.679	2.039	0.072	0.642
373	1.865	2.147	0.889	0.424	NaN	NaN	NaN	NaN	NaN	NaN	NaN	NaN	NaN	1.981	0.782	0.269	2.062	0.386	0.283	2.14	0.253	0.272	NaN	NaN	NaN	NaN	NaN	NaN	2.037	0.778	0.633	NaN	NaN	NaN	2.032	0.614	0.649	2.008	0.501	0.609	NaN	NaN	NaN	2.025	0.271	0.679	2.04	0.073	0.642
374	1.87	2.147	0.889	0.424	NaN	NaN	NaN	NaN	NaN	NaN	NaN	NaN	NaN	1.981	0.782	0.269	2.062	0.386	0.283	2.14	0.253	0.272	NaN	NaN	NaN	NaN	NaN	NaN	2.037	0.779	0.634	NaN	NaN	NaN	2.031	0.614	0.649	2.008	0.501	0.609	NaN	NaN	NaN	2.025	0.271	0.679	2.04	0.073	0.642
375	1.875	2.147	0.889	0.425	NaN	NaN	NaN	NaN	NaN	NaN	NaN	NaN	NaN	1.98	0.782	0.269	2.062	0.386	0.283	2.14	0.253	0.272	NaN	NaN	NaN	NaN	NaN	NaN	2.037	0.779	0.634	NaN	NaN	NaN	2.031	0.614	0.649	2.008	0.501	0.61	NaN	NaN	NaN	2.025	0.271	0.679	2.039	0.072	0.642
376	1.88	NaN	NaN	NaN	NaN	NaN	NaN	NaN	NaN	NaN	NaN	NaN	NaN	1.98	0.782	0.269	2.062	0.386	0.283	2.139	0.253	0.272	NaN	NaN	NaN	NaN	NaN	NaN	2.036	0.779	0.634	NaN	NaN	NaN	2.031	0.615	0.65	2.008	0.501	0.61	NaN	NaN	NaN	2.026	0.271	0.679	2.039	0.072	0.642
377	1.885	2.146	0.889	0.425	NaN	NaN	NaN	NaN	NaN	NaN	NaN	NaN	NaN	1.98	0.782	0.27	2.062	0.387	0.285	2.139	0.254	0.272	NaN	NaN	NaN	NaN	NaN	NaN	2.035	0.777	0.633	NaN	NaN	NaN	2.031	0.615	0.65	2.008	0.501	0.61	NaN	NaN	NaN	2.026	0.271	0.68	2.039	0.072	0.642
378	1.89	2.146	0.889	0.426	NaN	NaN	NaN	NaN	NaN	NaN	NaN	NaN	NaN	1.979	0.782	0.27	2.064	0.388	0.287	2.139	0.254	0.272	NaN	NaN	NaN	NaN	NaN	NaN	2.032	0.774	0.631	NaN	NaN	NaN	2.031	0.615	0.65	2.008	0.501	0.61	NaN	NaN	NaN	2.026	0.272	0.681	2.039	0.072	0.642
379	1.895	2.146	0.889	0.426	NaN	NaN	NaN	NaN	NaN	NaN	NaN	NaN	NaN	1.979	0.783	0.27	2.064	0.389	0.288	2.139	0.254	0.272	NaN	NaN	NaN	NaN	NaN	NaN	2.03	0.773	0.631	NaN	NaN	NaN	2.031	0.615	0.65	2.008	0.501	0.61	NaN	NaN	NaN	2.027	0.272	0.681	2.039	0.072	0.642
380	1.9	NaN	NaN	NaN	NaN	NaN	NaN	NaN	NaN	NaN	NaN	NaN	NaN	1.979	0.783	0.271	2.064	0.389	0.288	2.139	0.254	0.272	NaN	NaN	NaN	NaN	NaN	NaN	2.03	0.773	0.631	NaN	NaN	NaN	2.031	0.615	0.651	2.008	0.501	0.61	NaN	NaN	NaN	2.027	0.272	0.681	2.039	0.072	0.642
381	1.905	2.144	0.89	0.427	NaN	NaN	NaN	NaN	NaN	NaN	NaN	NaN	NaN	1.979	0.783	0.271	2.064	0.389	0.289	2.139	0.254	0.272	NaN	NaN	NaN	NaN	NaN	NaN	2.03	0.774	0.632	NaN	NaN	NaN	2.031	0.616	0.652	2.008	0.501	0.61	NaN	NaN	NaN	2.027	0.272	0.681	2.039	0.072	0.642
382	1.91	2.144	0.89	0.427	NaN	NaN	NaN	NaN	NaN	NaN	NaN	NaN	NaN	1.979	0.783	0.271	2.063	0.39	0.289	2.139	0.254	0.272	NaN	NaN	NaN	NaN	NaN	NaN	2.033	0.778	0.634	NaN	NaN	NaN	2.032	0.616	0.652	2.008	0.501	0.61	NaN	NaN	NaN	2.027	0.272	0.681	2.039	0.072	0.642
383	1.915	2.144	0.89	0.427	NaN	NaN	NaN	NaN	NaN	NaN	NaN	NaN	NaN	1.979	0.783	0.271	2.063	0.39	0.289	2.139	0.254	0.272	NaN	NaN	NaN	NaN	NaN	NaN	2.034	0.779	0.635	NaN	NaN	NaN	2.032	0.617	0.653	2.009	0.501	0.61	NaN	NaN	NaN	2.027	0.272	0.681	2.039	0.073	0.642
384	1.92	2.144	0.89	0.428	NaN	NaN	NaN	NaN	NaN	NaN	NaN	NaN	NaN	1.979	0.783	0.272	2.063	0.39	0.289	2.139	0.255	0.272	NaN	NaN	NaN	NaN	NaN	NaN	2.034	0.779	0.635	NaN	NaN	NaN	2.033	0.618	0.653	2.009	0.501	0.61	NaN	NaN	NaN	2.027	0.272	0.681	2.04	0.073	0.642
385	1.925	2.144	0.89	0.428	NaN	NaN	NaN	NaN	NaN	NaN	NaN	NaN	NaN	1.979	0.783	0.272	2.063	0.39	0.289	2.139	0.255	0.272	NaN	NaN	NaN	NaN	NaN	NaN	2.034	0.779	0.635	NaN	NaN	NaN	2.033	0.618	0.653	2.009	0.5	0.61	NaN	NaN	NaN	2.027	0.272	0.681	2.039	0.072	0.642
386	1.93	2.143	0.89	0.429	NaN	NaN	NaN	NaN	NaN	NaN	NaN	NaN	NaN	1.979	0.783	0.272	2.063	0.39	0.289	2.139	0.255	0.272	NaN	NaN	NaN	NaN	NaN	NaN	2.034	0.779	0.636	NaN	NaN	NaN	2.033	0.618	0.653	2.009	0.5	0.611	NaN	NaN	NaN	2.028	0.272	0.682	2.04	0.073	0.642
387	1.935	2.143	0.89	0.429	NaN	NaN	NaN	NaN	NaN	NaN	NaN	NaN	NaN	1.979	0.783	0.273	2.063	0.39	0.289	2.139	0.255	0.272	NaN	NaN	NaN	NaN	NaN	NaN	2.033	0.779	0.636	NaN	NaN	NaN	2.033	0.618	0.653	2.01	0.5	0.611	NaN	NaN	NaN	2.028	0.272	0.682	2.04	0.073	0.642
388	1.94	2.142	0.89	0.429	NaN	NaN	NaN	NaN	NaN	NaN	NaN	NaN	NaN	1.978	0.783	0.273	2.063	0.39	0.289	2.139	0.255	0.272	NaN	NaN	NaN	NaN	NaN	NaN	2.033	0.779	0.637	NaN	NaN	NaN	2.033	0.618	0.654	2.01	0.501	0.611	NaN	NaN	NaN	2.028	0.271	0.682	2.04	0.073	0.642
389	1.945	2.142	0.891	0.43	NaN	NaN	NaN	NaN	NaN	NaN	NaN	NaN	NaN	1.978	0.783	0.274	2.063	0.39	0.289	2.139	0.255	0.272	NaN	NaN	NaN	NaN	NaN	NaN	2.032	0.779	0.637	NaN	NaN	NaN	2.033	0.618	0.654	2.01	0.501	0.612	NaN	NaN	NaN	2.028	0.271	0.682	2.04	0.073	0.642
390	1.95	2.142	0.891	0.43	NaN	NaN	NaN	NaN	NaN	NaN	NaN	NaN	NaN	1.978	0.783	0.274	2.063	0.391	0.29	2.138	0.256	0.272	NaN	NaN	NaN	NaN	NaN	NaN	2.033	0.779	0.637	NaN	NaN	NaN	2.033	0.618	0.654	2.01	0.501	0.613	NaN	NaN	NaN	2.028	0.271	0.682	2.04	0.073	0.642
391	1.955	2.142	0.891	0.431	NaN	NaN	NaN	NaN	NaN	NaN	NaN	NaN	NaN	1.977	0.783	0.275	2.063	0.391	0.29	2.138	0.256	0.272	NaN	NaN	NaN	NaN	NaN	NaN	2.033	0.779	0.638	NaN	NaN	NaN	2.034	0.618	0.654	2.011	0.501	0.613	NaN	NaN	NaN	2.028	0.271	0.682	2.04	0.074	0.642
392	1.96	2.142	0.891	0.431	NaN	NaN	NaN	NaN	NaN	NaN	NaN	NaN	NaN	1.977	0.784	0.275	2.063	0.391	0.29	2.138	0.256	0.273	NaN	NaN	NaN	NaN	NaN	NaN	2.032	0.779	0.638	NaN	NaN	NaN	2.034	0.618	0.654	2.011	0.501	0.614	NaN	NaN	NaN	2.028	0.271	0.682	2.04	0.074	0.642
393	1.965	NaN	NaN	NaN	NaN	NaN	NaN	NaN	NaN	NaN	NaN	NaN	NaN	1.977	0.784	0.275	2.063	0.391	0.29	2.138	0.256	0.273	NaN	NaN	NaN	NaN	NaN	NaN	2.031	0.778	0.639	NaN	NaN	NaN	2.034	0.618	0.654	2.011	0.501	0.614	NaN	NaN	NaN	2.029	0.271	0.683	2.041	0.074	0.643
394	1.97	NaN	NaN	NaN	NaN	NaN	NaN	NaN	NaN	NaN	NaN	NaN	NaN	1.977	0.784	0.276	2.063	0.391	0.29	2.138	0.256	0.273	NaN	NaN	NaN	NaN	NaN	NaN	2.028	0.775	0.639	NaN	NaN	NaN	2.034	0.618	0.655	2.011	0.502	0.614	NaN	NaN	NaN	2.029	0.271	0.683	2.041	0.074	0.643
395	1.975	2.141	0.891	0.432	NaN	NaN	NaN	NaN	NaN	NaN	NaN	NaN	NaN	1.977	0.785	0.277	2.062	0.391	0.29	2.138	0.256	0.273	NaN	NaN	NaN	NaN	NaN	NaN	2.026	0.773	0.64	NaN	NaN	NaN	2.034	0.618	0.655	2.012	0.502	0.614	NaN	NaN	NaN	2.029	0.271	0.683	2.041	0.074	0.643
396	1.98	2.141	0.892	0.433	NaN	NaN	NaN	NaN	NaN	NaN	NaN	NaN	NaN	1.977	0.785	0.277	2.062	0.391	0.29	2.138	0.257	0.273	NaN	NaN	NaN	NaN	NaN	NaN	2.025	0.773	0.64	NaN	NaN	NaN	2.034	0.618	0.655	2.012	0.502	0.615	NaN	NaN	NaN	2.029	0.271	0.684	2.041	0.074	0.643
397	1.985	2.141	0.892	0.434	NaN	NaN	NaN	NaN	NaN	NaN	NaN	NaN	NaN	1.977	0.785	0.277	2.061	0.391	0.29	2.138	0.257	0.273	NaN	NaN	NaN	NaN	NaN	NaN	2.025	0.773	0.64	NaN	NaN	NaN	2.034	0.618	0.655	2.012	0.502	0.615	NaN	NaN	NaN	2.029	0.271	0.684	2.041	0.074	0.643
398	1.99	2.141	0.892	0.434	NaN	NaN	NaN	NaN	NaN	NaN	NaN	NaN	NaN	1.977	0.785	0.277	2.061	0.391	0.29	2.138	0.257	0.273	NaN	NaN	NaN	NaN	NaN	NaN	2.025	0.773	0.64	NaN	NaN	NaN	2.033	0.617	0.656	2.012	0.502	0.614	NaN	NaN	NaN	2.029	0.271	0.684	2.041	0.074	0.643
399	1.995	2.141	0.892	0.434	NaN	NaN	NaN	NaN	NaN	NaN	NaN	NaN	NaN	1.977	0.785	0.277	2.061	0.391	0.29	2.138	0.257	0.273	NaN	NaN	NaN	NaN	NaN	NaN	2.025	0.773	0.639	NaN	NaN	NaN	2.033	0.617	0.657	2.013	0.502	0.614	NaN	NaN	NaN	2.029	0.271	0.684	2.041	0.074	0.643
400	2	2.14	0.892	0.435	NaN	NaN	NaN	NaN	NaN	NaN	NaN	NaN	NaN	1.977	0.785	0.277	2.061	0.391	0.29	2.138	0.258	0.274	NaN	NaN	NaN	NaN	NaN	NaN	2.025	0.773	0.639	NaN	NaN	NaN	2.032	0.617	0.658	2.013	0.503	0.615	NaN	NaN	NaN	2.03	0.271	0.684	2.041	0.073	0.643
401	2.005	2.14	0.892	0.435	NaN	NaN	NaN	NaN	NaN	NaN	NaN	NaN	NaN	1.977	0.785	0.277	2.061	0.391	0.29	2.138	0.258	0.274	NaN	NaN	NaN	NaN	NaN	NaN	2.025	0.773	0.639	NaN	NaN	NaN	2.032	0.617	0.658	2.013	0.503	0.615	NaN	NaN	NaN	2.029	0.27	0.684	2.041	0.074	0.643
402	2.01	2.14	0.892	0.436	NaN	NaN	NaN	NaN	NaN	NaN	NaN	NaN	NaN	1.977	0.785	0.277	2.06	0.392	0.29	2.137	0.258	0.274	NaN	NaN	NaN	NaN	NaN	NaN	2.024	0.773	0.64	NaN	NaN	NaN	2.032	0.617	0.658	2.013	0.503	0.615	NaN	NaN	NaN	2.03	0.27	0.684	2.041	0.074	0.643
403	2.015	2.14	0.893	0.436	NaN	NaN	NaN	NaN	NaN	NaN	NaN	NaN	NaN	1.977	0.785	0.278	2.059	0.392	0.29	2.137	0.259	0.274	NaN	NaN	NaN	NaN	NaN	NaN	2.024	0.773	0.641	NaN	NaN	NaN	2.033	0.617	0.658	2.013	0.503	0.615	NaN	NaN	NaN	2.03	0.271	0.684	2.041	0.073	0.643
404	2.02	2.14	0.893	0.436	NaN	NaN	NaN	NaN	NaN	NaN	NaN	NaN	NaN	1.977	0.786	0.278	2.059	0.392	0.29	2.137	0.259	0.274	NaN	NaN	NaN	NaN	NaN	NaN	2.023	0.773	0.643	NaN	NaN	NaN	2.033	0.617	0.659	2.013	0.503	0.616	NaN	NaN	NaN	2.03	0.27	0.684	2.041	0.073	0.643
405	2.025	2.14	0.893	0.437	NaN	NaN	NaN	NaN	NaN	NaN	NaN	NaN	NaN	1.978	0.786	0.279	2.058	0.392	0.29	2.136	0.259	0.274	NaN	NaN	NaN	NaN	NaN	NaN	2.025	0.775	0.643	NaN	NaN	NaN	2.032	0.616	0.659	2.013	0.503	0.616	NaN	NaN	NaN	2.03	0.272	0.685	2.041	0.073	0.643
406	2.03	2.14	0.893	0.437	NaN	NaN	NaN	NaN	NaN	NaN	NaN	NaN	NaN	1.985	0.784	0.281	2.057	0.393	0.29	2.136	0.26	0.274	NaN	NaN	NaN	NaN	NaN	NaN	2.029	0.779	0.644	NaN	NaN	NaN	2.032	0.616	0.66	2.012	0.502	0.616	NaN	NaN	NaN	2.031	0.272	0.685	2.041	0.073	0.643
407	2.035	NaN	NaN	NaN	NaN	NaN	NaN	NaN	NaN	NaN	NaN	NaN	NaN	2.001	0.78	0.285	2.057	0.393	0.29	2.135	0.26	0.274	NaN	NaN	NaN	NaN	NaN	NaN	2.029	0.779	0.644	NaN	NaN	NaN	2.032	0.616	0.66	2.012	0.502	0.617	NaN	NaN	NaN	2.031	0.272	0.685	2.041	0.073	0.643
408	2.04	2.14	0.893	0.439	NaN	NaN	NaN	NaN	NaN	NaN	NaN	NaN	NaN	NaN	NaN	NaN	2.056	0.393	0.29	2.135	0.26	0.274	NaN	NaN	NaN	NaN	NaN	NaN	2.027	0.777	0.645	NaN	NaN	NaN	2.032	0.617	0.66	2.011	0.5	0.617	NaN	NaN	NaN	2.031	0.272	0.685	2.041	0.073	0.643
409	2.045	2.139	0.893	0.439	NaN	NaN	NaN	NaN	NaN	NaN	NaN	NaN	NaN	NaN	NaN	NaN	2.056	0.393	0.29	2.135	0.261	0.274	NaN	NaN	NaN	NaN	NaN	NaN	2.027	0.776	0.645	NaN	NaN	NaN	2.032	0.617	0.661	2.011	0.5	0.617	NaN	NaN	NaN	2.03	0.272	0.685	2.041	0.073	0.644
410	2.05	2.14	0.893	0.44	NaN	NaN	NaN	NaN	NaN	NaN	NaN	NaN	NaN	NaN	NaN	NaN	2.055	0.393	0.29	2.134	0.261	0.274	NaN	NaN	NaN	NaN	NaN	NaN	2.027	0.776	0.646	NaN	NaN	NaN	2.032	0.618	0.661	2.01	0.5	0.617	NaN	NaN	NaN	2.03	0.272	0.686	2.041	0.073	0.644
411	2.055	2.14	0.894	0.441	NaN	NaN	NaN	NaN	NaN	NaN	NaN	NaN	NaN	NaN	NaN	NaN	2.053	0.393	0.289	2.134	0.261	0.274	NaN	NaN	NaN	NaN	NaN	NaN	2.027	0.776	0.646	NaN	NaN	NaN	2.032	0.618	0.661	2.01	0.5	0.617	NaN	NaN	NaN	2.03	0.272	0.686	2.041	0.073	0.644
412	2.06	2.14	0.894	0.441	NaN	NaN	NaN	NaN	NaN	NaN	NaN	NaN	NaN	NaN	NaN	NaN	2.052	0.392	0.288	2.133	0.261	0.274	NaN	NaN	NaN	NaN	NaN	NaN	2.026	0.776	0.646	NaN	NaN	NaN	2.032	0.618	0.662	2.01	0.5	0.618	NaN	NaN	NaN	2.03	0.272	0.686	2.041	0.073	0.644
413	2.065	2.14	0.894	0.441	NaN	NaN	NaN	NaN	NaN	NaN	NaN	NaN	NaN	NaN	NaN	NaN	2.051	0.392	0.287	2.133	0.262	0.274	NaN	NaN	NaN	NaN	NaN	NaN	2.026	0.776	0.646	NaN	NaN	NaN	2.032	0.618	0.662	2.01	0.5	0.619	NaN	NaN	NaN	2.03	0.272	0.686	2.041	0.073	0.644
414	2.07	NaN	NaN	NaN	NaN	NaN	NaN	NaN	NaN	NaN	NaN	NaN	NaN	2.007	0.778	0.292	2.05	0.392	0.287	2.132	0.262	0.274	NaN	NaN	NaN	NaN	NaN	NaN	2.027	0.776	0.647	NaN	NaN	NaN	2.031	0.618	0.662	2.01	0.5	0.619	NaN	NaN	NaN	2.03	0.272	0.686	2.041	0.073	0.644
415	2.075	NaN	NaN	NaN	NaN	NaN	NaN	NaN	NaN	NaN	NaN	NaN	NaN	2.007	0.778	0.292	2.049	0.392	0.287	2.132	0.262	0.274	NaN	NaN	NaN	NaN	NaN	NaN	2.028	0.778	0.648	NaN	NaN	NaN	2.031	0.618	0.662	2.009	0.5	0.62	NaN	NaN	NaN	2.03	0.272	0.686	2.041	0.073	0.644
416	2.08	NaN	NaN	NaN	NaN	NaN	NaN	NaN	NaN	NaN	NaN	NaN	NaN	2.007	0.778	0.292	2.048	0.392	0.287	2.131	0.262	0.274	NaN	NaN	NaN	NaN	NaN	NaN	2.028	0.779	0.649	NaN	NaN	NaN	2.031	0.618	0.663	2.009	0.5	0.62	NaN	NaN	NaN	2.03	0.272	0.686	2.041	0.073	0.644
417	2.085	NaN	NaN	NaN	NaN	NaN	NaN	NaN	NaN	NaN	NaN	NaN	NaN	2.007	0.778	0.292	2.047	0.392	0.287	2.131	0.263	0.274	NaN	NaN	NaN	NaN	NaN	NaN	2.028	0.779	0.649	NaN	NaN	NaN	2.03	0.617	0.663	2.009	0.5	0.62	NaN	NaN	NaN	2.03	0.272	0.686	2.041	0.073	0.644
418	2.09	NaN	NaN	NaN	NaN	NaN	NaN	NaN	NaN	NaN	NaN	NaN	NaN	2.006	0.778	0.292	2.046	0.392	0.287	2.13	0.263	0.274	NaN	NaN	NaN	NaN	NaN	NaN	2.028	0.779	0.649	NaN	NaN	NaN	2.029	0.616	0.664	2.009	0.5	0.62	NaN	NaN	NaN	2.03	0.272	0.686	2.041	0.073	0.644
419	2.095	NaN	NaN	NaN	NaN	NaN	NaN	NaN	NaN	NaN	NaN	NaN	NaN	2.006	0.778	0.293	2.046	0.392	0.287	2.13	0.263	0.274	NaN	NaN	NaN	NaN	NaN	NaN	2.027	0.778	0.65	NaN	NaN	NaN	2.029	0.616	0.664	2.009	0.5	0.62	NaN	NaN	NaN	2.03	0.272	0.686	2.041	0.073	0.644
420	2.1	NaN	NaN	NaN	NaN	NaN	NaN	NaN	NaN	NaN	NaN	NaN	NaN	2.005	0.778	0.293	2.045	0.392	0.287	2.13	0.263	0.274	NaN	NaN	NaN	NaN	NaN	NaN	2.025	0.777	0.65	NaN	NaN	NaN	2.028	0.616	0.664	2.008	0.5	0.62	NaN	NaN	NaN	2.03	0.272	0.687	2.041	0.073	0.644
421	2.105	NaN	NaN	NaN	NaN	NaN	NaN	NaN	NaN	NaN	NaN	NaN	NaN	2.005	0.779	0.293	2.045	0.392	0.287	2.129	0.264	0.273	NaN	NaN	NaN	NaN	NaN	NaN	2.025	0.777	0.651	NaN	NaN	NaN	2.028	0.615	0.665	2.008	0.5	0.62	NaN	NaN	NaN	2.029	0.272	0.687	2.041	0.073	0.644
422	2.11	NaN	NaN	NaN	NaN	NaN	NaN	NaN	NaN	NaN	NaN	NaN	NaN	2.006	0.78	0.294	2.044	0.392	0.287	2.128	0.264	0.273	NaN	NaN	NaN	NaN	NaN	NaN	2.024	0.776	0.651	NaN	NaN	NaN	2.027	0.615	0.665	2.008	0.5	0.621	NaN	NaN	NaN	2.029	0.271	0.687	2.041	0.073	0.644
423	2.115	NaN	NaN	NaN	NaN	NaN	NaN	NaN	NaN	NaN	NaN	NaN	NaN	2.006	0.78	0.294	2.043	0.392	0.287	2.128	0.264	0.273	NaN	NaN	NaN	NaN	NaN	NaN	2.024	0.776	0.652	NaN	NaN	NaN	2.027	0.615	0.665	2.009	0.501	0.621	NaN	NaN	NaN	2.029	0.271	0.687	2.041	0.073	0.644
424	2.12	NaN	NaN	NaN	NaN	NaN	NaN	NaN	NaN	NaN	NaN	NaN	NaN	2.006	0.78	0.295	2.042	0.393	0.287	2.127	0.265	0.273	NaN	NaN	NaN	NaN	NaN	NaN	2.024	0.776	0.652	NaN	NaN	NaN	2.027	0.615	0.665	2.009	0.501	0.621	NaN	NaN	NaN	2.029	0.271	0.687	2.041	0.073	0.644
425	2.125	2.138	0.894	0.45	NaN	NaN	NaN	NaN	NaN	NaN	NaN	NaN	NaN	NaN	NaN	NaN	2.041	0.393	0.287	2.126	0.265	0.273	NaN	NaN	NaN	NaN	NaN	NaN	2.023	0.776	0.652	NaN	NaN	NaN	2.027	0.615	0.665	2.009	0.501	0.621	NaN	NaN	NaN	2.029	0.271	0.688	2.041	0.073	0.644
426	2.13	2.138	0.893	0.45	NaN	NaN	NaN	NaN	NaN	NaN	NaN	NaN	NaN	NaN	NaN	NaN	2.04	0.393	0.287	2.126	0.265	0.273	NaN	NaN	NaN	NaN	NaN	NaN	2.023	0.777	0.653	NaN	NaN	NaN	2.027	0.615	0.666	2.009	0.502	0.621	NaN	NaN	NaN	2.029	0.271	0.688	2.041	0.073	0.644
427	2.135	2.138	0.894	0.451	NaN	NaN	NaN	NaN	NaN	NaN	NaN	NaN	NaN	NaN	NaN	NaN	2.04	0.393	0.286	2.125	0.266	0.273	NaN	NaN	NaN	NaN	NaN	NaN	2.024	0.778	0.654	NaN	NaN	NaN	2.027	0.615	0.666	2.009	0.502	0.622	NaN	NaN	NaN	2.029	0.271	0.688	2.041	0.073	0.644
428	2.14	2.138	0.894	0.452	NaN	NaN	NaN	NaN	NaN	NaN	NaN	NaN	NaN	NaN	NaN	NaN	2.039	0.394	0.286	2.124	0.266	0.273	NaN	NaN	NaN	NaN	NaN	NaN	2.024	0.778	0.654	NaN	NaN	NaN	2.027	0.615	0.667	2.009	0.502	0.622	NaN	NaN	NaN	2.029	0.271	0.688	2.041	0.072	0.644
429	2.145	2.138	0.894	0.453	NaN	NaN	NaN	NaN	NaN	NaN	NaN	NaN	NaN	NaN	NaN	NaN	2.038	0.394	0.286	2.123	0.266	0.273	NaN	NaN	NaN	NaN	NaN	NaN	2.023	0.777	0.656	NaN	NaN	NaN	2.026	0.616	0.668	2.009	0.502	0.623	NaN	NaN	NaN	2.028	0.27	0.688	2.041	0.072	0.644
430	2.15	2.138	0.894	0.453	NaN	NaN	NaN	NaN	NaN	NaN	NaN	NaN	NaN	NaN	NaN	NaN	2.037	0.395	0.286	2.123	0.267	0.272	NaN	NaN	NaN	NaN	NaN	NaN	2.022	0.777	0.656	NaN	NaN	NaN	2.026	0.616	0.668	2.009	0.502	0.623	NaN	NaN	NaN	2.026	0.268	0.687	2.041	0.072	0.644
431	2.155	2.138	0.894	0.454	NaN	NaN	NaN	NaN	NaN	NaN	NaN	NaN	NaN	NaN	NaN	NaN	2.035	0.395	0.286	2.121	0.267	0.272	NaN	NaN	NaN	NaN	NaN	NaN	2.022	0.777	0.656	NaN	NaN	NaN	2.026	0.616	0.669	2.008	0.502	0.624	NaN	NaN	NaN	2.026	0.269	0.688	2.041	0.072	0.644
432	2.16	2.138	0.894	0.455	NaN	NaN	NaN	NaN	NaN	NaN	NaN	NaN	NaN	NaN	NaN	NaN	2.034	0.395	0.287	2.121	0.268	0.272	NaN	NaN	NaN	NaN	NaN	NaN	2.021	0.777	0.657	NaN	NaN	NaN	2.025	0.616	0.669	2.008	0.501	0.624	NaN	NaN	NaN	2.025	0.268	0.688	2.041	0.072	0.644
433	2.165	2.137	0.894	0.455	NaN	NaN	NaN	NaN	NaN	NaN	NaN	NaN	NaN	2.014	0.78	0.299	2.034	0.396	0.288	2.119	0.269	0.272	NaN	NaN	NaN	NaN	NaN	NaN	2.021	0.777	0.657	NaN	NaN	NaN	2.025	0.616	0.669	2.007	0.501	0.626	NaN	NaN	NaN	2.025	0.268	0.688	2.041	0.072	0.644
434	2.17	2.138	0.895	0.456	NaN	NaN	NaN	NaN	NaN	NaN	NaN	NaN	NaN	2.012	0.781	0.299	2.032	0.397	0.289	2.118	0.27	0.271	NaN	NaN	NaN	NaN	NaN	NaN	2.02	0.777	0.657	NaN	NaN	NaN	2.024	0.616	0.67	2.007	0.501	0.626	NaN	NaN	NaN	2.024	0.267	0.687	2.041	0.072	0.644
435	2.175	2.138	0.895	0.457	NaN	NaN	NaN	NaN	NaN	NaN	NaN	NaN	NaN	2.009	0.782	0.298	2.03	0.398	0.289	2.117	0.27	0.271	NaN	NaN	NaN	NaN	NaN	NaN	2.02	0.777	0.658	NaN	NaN	NaN	2.024	0.615	0.67	2.007	0.501	0.626	NaN	NaN	NaN	2.024	0.267	0.687	2.041	0.072	0.644
436	2.18	2.138	0.895	0.457	NaN	NaN	NaN	NaN	NaN	NaN	NaN	NaN	NaN	2.007	0.783	0.298	2.029	0.398	0.289	2.115	0.271	0.271	NaN	NaN	NaN	NaN	NaN	NaN	2.021	0.778	0.658	NaN	NaN	NaN	2.024	0.616	0.671	2.007	0.501	0.626	NaN	NaN	NaN	2.025	0.267	0.688	2.041	0.072	0.644
437	2.185	2.137	0.894	0.458	NaN	NaN	NaN	NaN	NaN	NaN	NaN	NaN	NaN	2.005	0.784	0.298	2.027	0.398	0.289	2.113	0.271	0.27	NaN	NaN	NaN	NaN	NaN	NaN	2.021	0.779	0.659	NaN	NaN	NaN	2.024	0.616	0.671	2.006	0.501	0.627	NaN	NaN	NaN	2.026	0.268	0.689	2.041	0.072	0.644
438	2.19	2.137	0.894	0.459	NaN	NaN	NaN	NaN	NaN	NaN	NaN	NaN	NaN	2.002	0.785	0.298	2.025	0.398	0.289	2.111	0.272	0.27	NaN	NaN	NaN	NaN	NaN	NaN	2.019	0.777	0.659	NaN	NaN	NaN	2.024	0.616	0.671	2.006	0.501	0.627	NaN	NaN	NaN	2.026	0.269	0.69	2.041	0.072	0.644
439	2.195	2.137	0.894	0.46	NaN	NaN	NaN	NaN	NaN	NaN	NaN	NaN	NaN	2	0.786	0.298	2.023	0.398	0.289	2.109	0.272	0.269	NaN	NaN	NaN	NaN	NaN	NaN	2.014	0.772	0.658	NaN	NaN	NaN	2.023	0.616	0.672	2.006	0.501	0.627	NaN	NaN	NaN	2.026	0.269	0.69	2.041	0.072	0.644
440	2.2	2.137	0.894	0.46	NaN	NaN	NaN	NaN	NaN	NaN	NaN	NaN	NaN	1.993	0.788	0.297	2.02	0.398	0.288	2.107	0.273	0.268	NaN	NaN	NaN	NaN	NaN	NaN	2.012	0.771	0.659	NaN	NaN	NaN	2.023	0.616	0.672	2.006	0.5	0.627	NaN	NaN	NaN	2.026	0.269	0.69	2.041	0.072	0.644
441	2.205	2.138	0.895	0.461	NaN	NaN	NaN	NaN	NaN	NaN	NaN	NaN	NaN	1.982	0.791	0.295	2.017	0.398	0.286	2.104	0.274	0.267	NaN	NaN	NaN	NaN	NaN	NaN	2.011	0.771	0.66	NaN	NaN	NaN	2.023	0.616	0.673	2.005	0.5	0.628	NaN	NaN	NaN	2.026	0.269	0.691	2.041	0.072	0.645
442	2.21	2.138	0.895	0.462	NaN	NaN	NaN	NaN	NaN	NaN	NaN	NaN	NaN	1.979	0.792	0.295	2.014	0.398	0.286	2.102	0.275	0.266	NaN	NaN	NaN	NaN	NaN	NaN	2.011	0.771	0.661	NaN	NaN	NaN	2.023	0.616	0.673	2.005	0.5	0.628	NaN	NaN	NaN	2.026	0.268	0.691	2.041	0.072	0.645
443	2.215	2.137	0.895	0.463	NaN	NaN	NaN	NaN	NaN	NaN	NaN	NaN	NaN	1.979	0.792	0.295	2.012	0.399	0.287	2.099	0.275	0.265	NaN	NaN	NaN	NaN	NaN	NaN	2.011	0.772	0.661	NaN	NaN	NaN	2.022	0.616	0.674	2.005	0.499	0.628	NaN	NaN	NaN	2.026	0.268	0.691	2.041	0.072	0.645
444	2.22	2.137	0.895	0.464	NaN	NaN	NaN	NaN	NaN	NaN	NaN	NaN	NaN	1.979	0.792	0.295	2.01	0.399	0.286	2.096	0.276	0.264	NaN	NaN	NaN	NaN	NaN	NaN	2.011	0.772	0.661	NaN	NaN	NaN	2.02	0.615	0.675	2.005	0.499	0.628	NaN	NaN	NaN	2.026	0.268	0.692	2.041	0.072	0.645
445	2.225	2.137	0.895	0.464	NaN	NaN	NaN	NaN	NaN	NaN	NaN	NaN	NaN	1.979	0.791	0.295	2.005	0.399	0.284	2.094	0.277	0.263	NaN	NaN	NaN	NaN	NaN	NaN	2.011	0.772	0.661	NaN	NaN	NaN	2.02	0.615	0.675	2.005	0.499	0.628	NaN	NaN	NaN	2.026	0.268	0.692	2.041	0.072	0.645
446	2.23	2.137	0.895	0.465	NaN	NaN	NaN	NaN	NaN	NaN	NaN	NaN	NaN	1.979	0.791	0.295	2.001	0.399	0.283	2.091	0.277	0.262	NaN	NaN	NaN	2.092	0.004	0.266	2.009	0.772	0.66	NaN	NaN	NaN	2.019	0.614	0.675	2.005	0.499	0.629	NaN	NaN	NaN	2.026	0.268	0.692	2.041	0.071	0.645
447	2.235	2.138	0.895	0.466	NaN	NaN	NaN	NaN	NaN	NaN	NaN	NaN	NaN	1.979	0.791	0.295	1.998	0.398	0.282	2.088	0.278	0.261	NaN	NaN	NaN	2.093	0.003	0.266	2.009	0.772	0.66	NaN	NaN	NaN	2.018	0.614	0.675	2.006	0.5	0.631	NaN	NaN	NaN	2.026	0.268	0.693	2.041	0.071	0.645
448	2.24	2.137	0.895	0.467	NaN	NaN	NaN	NaN	NaN	NaN	NaN	NaN	NaN	1.98	0.791	0.296	1.995	0.398	0.282	2.085	0.278	0.259	NaN	NaN	NaN	2.093	0.004	0.266	2.01	0.774	0.662	NaN	NaN	NaN	2.018	0.615	0.676	2.006	0.5	0.632	NaN	NaN	NaN	2.026	0.268	0.693	2.041	0.071	0.645
449	2.245	2.137	0.894	0.468	NaN	NaN	NaN	NaN	NaN	NaN	NaN	NaN	NaN	1.98	0.79	0.296	1.992	0.399	0.281	2.082	0.279	0.258	NaN	NaN	NaN	2.093	0.004	0.265	2.012	0.776	0.665	NaN	NaN	NaN	2.018	0.616	0.677	2.006	0.5	0.632	NaN	NaN	NaN	2.026	0.268	0.694	2.041	0.071	0.645
450	2.25	2.137	0.894	0.469	NaN	NaN	NaN	NaN	NaN	NaN	NaN	NaN	NaN	1.98	0.79	0.297	1.99	0.399	0.281	2.08	0.279	0.257	NaN	NaN	NaN	2.094	0.003	0.265	2.012	0.776	0.666	NaN	NaN	NaN	2.018	0.616	0.678	2.006	0.5	0.633	NaN	NaN	NaN	2.027	0.267	0.694	2.041	0.071	0.645
451	2.255	2.138	0.894	0.47	NaN	NaN	NaN	NaN	NaN	NaN	NaN	NaN	NaN	1.981	0.789	0.297	1.988	0.4	0.281	2.078	0.28	0.256	NaN	NaN	NaN	2.093	0.004	0.265	2.012	0.777	0.667	NaN	NaN	NaN	2.018	0.617	0.679	2.006	0.501	0.634	NaN	NaN	NaN	2.027	0.267	0.695	2.041	0.071	0.645
452	2.26	2.138	0.894	0.471	NaN	NaN	NaN	NaN	NaN	NaN	NaN	NaN	NaN	1.981	0.789	0.297	1.986	0.4	0.28	2.075	0.28	0.255	NaN	NaN	NaN	2.092	0.005	0.264	2.01	0.775	0.667	NaN	NaN	NaN	2.018	0.618	0.679	2.007	0.501	0.634	NaN	NaN	NaN	2.027	0.266	0.694	2.041	0.071	0.645
453	2.265	2.137	0.893	0.472	NaN	NaN	NaN	NaN	NaN	NaN	NaN	NaN	NaN	1.981	0.789	0.298	1.982	0.399	0.279	2.073	0.281	0.254	NaN	NaN	NaN	2.089	0.006	0.263	2.009	0.775	0.667	NaN	NaN	NaN	2.018	0.618	0.68	2.007	0.501	0.634	NaN	NaN	NaN	2.026	0.265	0.693	2.041	0.07	0.646
454	2.27	2.137	0.893	0.473	NaN	NaN	NaN	NaN	NaN	NaN	NaN	NaN	NaN	1.988	0.787	0.299	1.979	0.399	0.279	2.072	0.281	0.254	NaN	NaN	NaN	2.084	0.008	0.262	2.008	0.775	0.668	NaN	NaN	NaN	2.017	0.617	0.68	2.007	0.5	0.635	NaN	NaN	NaN	2.026	0.264	0.693	2.042	0.07	0.646
455	2.275	2.137	0.893	0.474	NaN	NaN	NaN	NaN	NaN	NaN	NaN	NaN	NaN	2.001	0.784	0.303	1.977	0.399	0.278	2.07	0.281	0.252	NaN	NaN	NaN	2.08	0.01	0.261	2.008	0.775	0.668	NaN	NaN	NaN	2.015	0.617	0.681	2.007	0.5	0.635	NaN	NaN	NaN	2.026	0.263	0.694	2.041	0.07	0.646
456	2.28	2.137	0.892	0.474	NaN	NaN	NaN	NaN	NaN	NaN	NaN	NaN	NaN	2.004	0.783	0.304	1.976	0.399	0.278	2.067	0.28	0.251	NaN	NaN	NaN	2.077	0.011	0.261	2.007	0.775	0.668	NaN	NaN	NaN	2.015	0.617	0.682	2.008	0.5	0.637	NaN	NaN	NaN	2.027	0.264	0.695	2.041	0.068	0.646
457	2.285	2.137	0.892	0.475	NaN	NaN	NaN	NaN	NaN	NaN	NaN	NaN	NaN	2.006	0.782	0.304	1.974	0.399	0.278	2.066	0.279	0.25	NaN	NaN	NaN	2.072	0.012	0.261	2.006	0.775	0.669	NaN	NaN	NaN	2.014	0.617	0.682	2.008	0.5	0.637	NaN	NaN	NaN	2.029	0.265	0.697	2.041	0.068	0.646
458	2.29	2.136	0.892	0.476	NaN	NaN	NaN	NaN	NaN	NaN	NaN	NaN	NaN	2.003	0.782	0.302	1.973	0.399	0.277	2.063	0.278	0.249	NaN	NaN	NaN	2.068	0.012	0.26	2.006	0.776	0.669	NaN	NaN	NaN	2.013	0.617	0.683	2.008	0.5	0.638	NaN	NaN	NaN	2.029	0.265	0.698	2.041	0.068	0.646
459	2.295	2.136	0.892	0.477	NaN	NaN	NaN	NaN	NaN	NaN	NaN	NaN	NaN	1.99	0.784	0.298	1.972	0.399	0.278	2.061	0.278	0.249	NaN	NaN	NaN	2.061	0.013	0.26	2.006	0.777	0.67	NaN	NaN	NaN	2.013	0.618	0.684	2.008	0.5	0.638	NaN	NaN	NaN	2.03	0.266	0.698	2.041	0.068	0.646
460	2.3	2.136	0.892	0.477	NaN	NaN	NaN	NaN	NaN	NaN	NaN	NaN	NaN	1.987	0.784	0.298	1.972	0.399	0.278	2.06	0.278	0.249	NaN	NaN	NaN	2.058	0.014	0.26	2.006	0.777	0.67	NaN	NaN	NaN	2.013	0.619	0.684	2.009	0.501	0.638	NaN	NaN	NaN	2.03	0.266	0.698	2.041	0.068	0.646
461	2.305	2.136	0.891	0.478	NaN	NaN	NaN	NaN	NaN	NaN	NaN	NaN	NaN	1.987	0.783	0.298	1.97	0.399	0.277	2.058	0.278	0.249	NaN	NaN	NaN	2.058	0.012	0.26	2.005	0.778	0.671	NaN	NaN	NaN	2.013	0.619	0.684	2.009	0.501	0.639	NaN	NaN	NaN	2.03	0.266	0.698	2.041	0.068	0.646
462	2.31	2.135	0.891	0.478	NaN	NaN	NaN	NaN	NaN	NaN	NaN	NaN	NaN	1.988	0.783	0.296	1.969	0.398	0.276	2.056	0.277	0.248	NaN	NaN	NaN	2.049	0.013	0.259	2.004	0.778	0.671	NaN	NaN	NaN	2.012	0.62	0.685	2.01	0.501	0.639	NaN	NaN	NaN	2.031	0.265	0.699	2.041	0.067	0.645
463	2.315	2.135	0.891	0.479	NaN	NaN	NaN	NaN	NaN	NaN	NaN	NaN	NaN	1.996	0.78	0.298	1.967	0.397	0.277	2.053	0.276	0.247	NaN	NaN	NaN	2.036	0.016	0.257	2.001	0.776	0.67	NaN	NaN	NaN	2.012	0.62	0.685	2.011	0.502	0.64	NaN	NaN	NaN	2.031	0.265	0.699	2.041	0.067	0.645
464	2.32	2.134	0.89	0.479	NaN	NaN	NaN	NaN	NaN	NaN	NaN	NaN	NaN	2.006	0.777	0.301	1.966	0.395	0.278	2.051	0.274	0.247	NaN	NaN	NaN	2.043	0.011	0.259	2	0.775	0.67	NaN	NaN	NaN	2.011	0.62	0.685	2.012	0.502	0.64	NaN	NaN	NaN	2.032	0.265	0.699	2.041	0.067	0.645
465	2.325	2.134	0.89	0.479	NaN	NaN	NaN	NaN	NaN	NaN	NaN	NaN	NaN	1.993	0.78	0.297	1.965	0.395	0.279	2.049	0.273	0.247	NaN	NaN	NaN	2.04	0.01	0.259	1.998	0.775	0.67	NaN	NaN	NaN	2.011	0.62	0.685	2.012	0.502	0.641	NaN	NaN	NaN	2.032	0.265	0.699	2.041	0.067	0.645
466	2.33	2.134	0.89	0.479	NaN	NaN	NaN	NaN	NaN	NaN	NaN	NaN	NaN	1.991	0.781	0.296	1.965	0.395	0.279	2.046	0.271	0.246	NaN	NaN	NaN	2.037	0.009	0.259	1.997	0.774	0.671	NaN	NaN	NaN	2.01	0.62	0.685	2.012	0.503	0.641	NaN	NaN	NaN	2.032	0.264	0.699	2.041	0.067	0.645
467	2.335	2.134	0.89	0.479	NaN	NaN	NaN	NaN	NaN	NaN	NaN	NaN	NaN	1.99	0.781	0.296	1.965	0.395	0.28	2.044	0.269	0.246	NaN	NaN	NaN	2.036	0.005	0.259	1.996	0.774	0.671	NaN	NaN	NaN	2.01	0.62	0.685	2.013	0.503	0.641	NaN	NaN	NaN	2.033	0.264	0.7	2.041	0.067	0.645
468	2.34	2.133	0.89	0.479	NaN	NaN	NaN	NaN	NaN	NaN	NaN	NaN	NaN	1.99	0.781	0.296	1.965	0.395	0.28	2.042	0.268	0.247	NaN	NaN	NaN	2.032	0.004	0.259	1.995	0.774	0.67	NaN	NaN	NaN	2.01	0.621	0.685	2.013	0.503	0.641	NaN	NaN	NaN	2.033	0.264	0.7	2.041	0.067	0.645
469	2.345	2.133	0.89	0.479	NaN	NaN	NaN	NaN	NaN	NaN	NaN	NaN	NaN	1.99	0.781	0.295	1.965	0.395	0.28	2.041	0.266	0.247	NaN	NaN	NaN	2.014	0.008	0.256	1.994	0.775	0.669	NaN	NaN	NaN	2.01	0.621	0.685	2.013	0.503	0.642	NaN	NaN	NaN	2.034	0.264	0.7	2.041	0.067	0.645
470	2.35	2.133	0.89	0.478	NaN	NaN	NaN	NaN	NaN	NaN	NaN	NaN	NaN	1.996	0.779	0.296	1.965	0.395	0.28	2.04	0.265	0.248	NaN	NaN	NaN	1.995	0.014	0.252	1.992	0.774	0.669	NaN	NaN	NaN	2.01	0.621	0.685	2.014	0.502	0.642	NaN	NaN	NaN	2.034	0.264	0.7	2.041	0.067	0.645
471	2.355	2.132	0.89	0.478	NaN	NaN	NaN	NaN	NaN	NaN	NaN	NaN	NaN	2.012	0.775	0.298	1.965	0.395	0.281	2.039	0.264	0.25	NaN	NaN	NaN	2.009	0.005	0.257	1.99	0.774	0.669	NaN	NaN	NaN	2.009	0.621	0.684	2.015	0.502	0.642	NaN	NaN	NaN	2.035	0.265	0.7	2.041	0.067	0.645
472	2.36	2.132	0.89	0.478	NaN	NaN	NaN	NaN	NaN	NaN	NaN	NaN	NaN	2.018	0.773	0.298	1.966	0.394	0.282	2.038	0.262	0.251	NaN	NaN	NaN	2.012	0.001	0.258	1.989	0.773	0.669	NaN	NaN	NaN	2.009	0.621	0.684	2.015	0.502	0.642	NaN	NaN	NaN	2.036	0.265	0.7	2.041	0.067	0.646
473	2.365	2.132	0.89	0.477	NaN	NaN	NaN	NaN	NaN	NaN	NaN	NaN	NaN	2.02	0.772	0.299	1.965	0.391	0.283	2.038	0.261	0.252	NaN	NaN	NaN	2.01	0	0.258	1.989	0.774	0.67	NaN	NaN	NaN	2.009	0.621	0.684	2.015	0.502	0.642	NaN	NaN	NaN	2.037	0.266	0.701	2.041	0.067	0.646
474	2.37	2.131	0.89	0.477	NaN	NaN	NaN	NaN	NaN	NaN	NaN	NaN	NaN	2.022	0.772	0.299	1.966	0.39	0.284	2.037	0.26	0.253	NaN	NaN	NaN	2.004	0.001	0.258	1.988	0.775	0.67	NaN	NaN	NaN	2.009	0.621	0.684	2.016	0.502	0.642	NaN	NaN	NaN	2.038	0.266	0.701	2.041	0.067	0.646
475	2.375	2.131	0.89	0.476	NaN	NaN	NaN	NaN	NaN	NaN	NaN	NaN	NaN	2.023	0.772	0.299	1.967	0.39	0.284	2.035	0.257	0.255	NaN	NaN	NaN	1.999	0.001	0.258	1.988	0.775	0.669	NaN	NaN	NaN	2.009	0.622	0.684	2.016	0.502	0.642	NaN	NaN	NaN	2.039	0.266	0.701	2.041	0.067	0.646
476	2.38	2.131	0.89	0.476	NaN	NaN	NaN	NaN	NaN	NaN	NaN	NaN	NaN	2.023	0.772	0.299	1.968	0.39	0.284	2.034	0.255	0.256	NaN	NaN	NaN	1.994	0.002	0.258	1.987	0.775	0.669	NaN	NaN	NaN	2.009	0.623	0.684	2.016	0.502	0.642	NaN	NaN	NaN	2.04	0.266	0.702	2.041	0.067	0.646
477	2.385	2.13	0.89	0.475	NaN	NaN	NaN	NaN	NaN	NaN	NaN	NaN	NaN	2.023	0.772	0.299	1.969	0.39	0.286	2.033	0.253	0.256	NaN	NaN	NaN	1.982	0.007	0.257	1.986	0.776	0.669	NaN	NaN	NaN	2.009	0.623	0.684	2.017	0.503	0.642	NaN	NaN	NaN	2.041	0.267	0.702	2.041	0.067	0.646
478	2.39	2.13	0.889	0.475	NaN	NaN	NaN	NaN	NaN	NaN	NaN	NaN	NaN	2.015	0.774	0.296	1.97	0.389	0.286	2.032	0.252	0.258	NaN	NaN	NaN	1.959	0.018	0.254	1.986	0.776	0.667	NaN	NaN	NaN	2.01	0.623	0.683	2.018	0.503	0.641	NaN	NaN	NaN	2.041	0.267	0.702	2.041	0.067	0.646
479	2.395	2.129	0.889	0.474	NaN	NaN	NaN	NaN	NaN	NaN	NaN	NaN	NaN	1.995	0.78	0.291	1.971	0.389	0.287	2.032	0.251	0.259	NaN	NaN	NaN	1.954	0.021	0.254	1.985	0.776	0.667	NaN	NaN	NaN	2.01	0.624	0.682	2.018	0.503	0.641	NaN	NaN	NaN	2.041	0.267	0.702	2.041	0.067	0.646
480	2.4	2.129	0.889	0.473	NaN	NaN	NaN	NaN	NaN	NaN	NaN	NaN	NaN	1.99	0.781	0.289	1.971	0.389	0.287	2.033	0.253	0.261	NaN	NaN	NaN	1.953	0.022	0.254	1.984	0.776	0.667	NaN	NaN	NaN	2.01	0.625	0.681	2.019	0.504	0.641	NaN	NaN	NaN	2.042	0.267	0.701	2.041	0.067	0.646
481	2.405	2.128	0.888	0.473	NaN	NaN	NaN	NaN	NaN	NaN	NaN	NaN	NaN	1.993	0.781	0.29	1.97	0.388	0.288	2.033	0.253	0.262	NaN	NaN	NaN	1.961	0.017	0.254	1.982	0.775	0.666	NaN	NaN	NaN	2.01	0.625	0.681	2.019	0.504	0.64	NaN	NaN	NaN	2.042	0.267	0.701	2.041	0.067	0.646
482	2.41	2.128	0.888	0.472	NaN	NaN	NaN	NaN	NaN	NaN	NaN	NaN	NaN	2.003	0.778	0.292	1.968	0.388	0.288	2.034	0.254	0.262	NaN	NaN	NaN	1.982	0.007	0.257	1.981	0.775	0.665	NaN	NaN	NaN	2.01	0.625	0.68	2.019	0.505	0.64	NaN	NaN	NaN	2.042	0.267	0.7	2.041	0.067	0.646
483	2.415	2.127	0.888	0.471	NaN	NaN	NaN	NaN	NaN	NaN	NaN	NaN	NaN	2.002	0.778	0.291	1.967	0.388	0.288	2.035	0.256	0.262	NaN	NaN	NaN	1.989	0.004	0.258	1.981	0.775	0.665	NaN	NaN	NaN	2.01	0.625	0.68	2.019	0.505	0.639	NaN	NaN	NaN	2.041	0.267	0.7	2.041	0.067	0.646
484	2.42	2.127	0.887	0.47	NaN	NaN	NaN	NaN	NaN	NaN	NaN	NaN	NaN	1.991	0.78	0.287	1.965	0.387	0.287	2.036	0.256	0.262	NaN	NaN	NaN	1.99	0.003	0.258	1.98	0.776	0.664	NaN	NaN	NaN	2.009	0.625	0.679	2.019	0.505	0.639	NaN	NaN	NaN	2.041	0.267	0.699	2.041	0.067	0.646
485	2.425	2.126	0.887	0.469	NaN	NaN	NaN	NaN	NaN	NaN	NaN	NaN	NaN	1.987	0.78	0.285	1.965	0.388	0.286	2.036	0.256	0.261	NaN	NaN	NaN	1.99	0.003	0.258	1.979	0.776	0.663	NaN	NaN	NaN	2.009	0.626	0.679	2.018	0.504	0.64	NaN	NaN	NaN	2.041	0.267	0.699	2.041	0.067	0.646
486	2.43	2.126	0.887	0.469	NaN	NaN	NaN	NaN	NaN	NaN	NaN	NaN	NaN	1.986	0.78	0.284	1.965	0.389	0.286	2.037	0.256	0.26	NaN	NaN	NaN	1.99	0.003	0.258	1.979	0.776	0.663	NaN	NaN	NaN	2.008	0.626	0.678	2.018	0.504	0.639	NaN	NaN	NaN	2.041	0.267	0.699	2.041	0.067	0.646
487	2.435	2.126	0.888	0.468	NaN	NaN	NaN	NaN	NaN	NaN	NaN	NaN	NaN	1.985	0.779	0.283	1.966	0.389	0.286	2.036	0.255	0.259	NaN	NaN	NaN	1.98	0.007	0.256	1.978	0.776	0.662	NaN	NaN	NaN	2.008	0.625	0.678	2.017	0.505	0.639	NaN	NaN	NaN	2.04	0.268	0.699	2.041	0.067	0.645
488	2.44	2.126	0.888	0.467	NaN	NaN	NaN	NaN	NaN	NaN	NaN	NaN	NaN	1.984	0.778	0.283	1.968	0.389	0.285	2.035	0.253	0.257	NaN	NaN	NaN	1.969	0.011	0.253	1.976	0.775	0.66	NaN	NaN	NaN	2.007	0.625	0.677	2.017	0.505	0.639	NaN	NaN	NaN	2.04	0.268	0.699	2.041	0.067	0.645
489	2.445	2.126	0.888	0.466	NaN	NaN	NaN	NaN	NaN	NaN	NaN	NaN	NaN	1.983	0.777	0.284	1.968	0.388	0.283	2.034	0.252	0.255	NaN	NaN	NaN	1.984	0.004	0.256	1.976	0.776	0.659	NaN	NaN	NaN	2.006	0.625	0.676	2.015	0.504	0.638	NaN	NaN	NaN	2.04	0.268	0.698	2.041	0.067	0.645
490	2.45	2.125	0.888	0.465	NaN	NaN	NaN	NaN	NaN	NaN	NaN	NaN	NaN	1.982	0.777	0.282	1.97	0.388	0.283	2.032	0.25	0.253	NaN	NaN	NaN	1.988	0.001	0.257	1.975	0.776	0.658	NaN	NaN	NaN	2.006	0.626	0.676	2.014	0.503	0.636	NaN	NaN	NaN	2.039	0.268	0.698	2.041	0.067	0.645
491	2.455	2.125	0.888	0.464	NaN	NaN	NaN	NaN	NaN	NaN	NaN	NaN	NaN	1.982	0.777	0.28	1.969	0.387	0.282	2.032	0.25	0.252	NaN	NaN	NaN	1.99	0	0.258	1.975	0.776	0.657	NaN	NaN	NaN	2.004	0.625	0.675	2.013	0.504	0.635	NaN	NaN	NaN	2.038	0.268	0.698	2.041	0.067	0.645
492	2.46	2.125	0.888	0.463	NaN	NaN	NaN	NaN	NaN	NaN	NaN	NaN	NaN	1.981	0.776	0.279	1.969	0.387	0.281	2.032	0.25	0.251	NaN	NaN	NaN	1.991	-0.002	0.258	1.974	0.776	0.656	NaN	NaN	NaN	2.003	0.624	0.673	2.012	0.503	0.633	NaN	NaN	NaN	2.038	0.269	0.697	2.041	0.067	0.645
493	2.465	2.124	0.888	0.462	NaN	NaN	NaN	NaN	NaN	NaN	NaN	NaN	NaN	1.98	0.776	0.278	1.969	0.386	0.28	2.032	0.249	0.25	NaN	NaN	NaN	1.993	-0.003	0.258	1.972	0.775	0.655	NaN	NaN	NaN	2.002	0.624	0.673	2.011	0.504	0.633	NaN	NaN	NaN	2.037	0.269	0.697	2.042	0.068	0.645
494	2.47	2.124	0.888	0.461	NaN	NaN	NaN	NaN	NaN	NaN	NaN	NaN	NaN	1.98	0.776	0.277	1.969	0.386	0.278	2.031	0.248	0.249	NaN	NaN	NaN	1.994	-0.004	0.258	1.971	0.774	0.653	NaN	NaN	NaN	2.001	0.624	0.672	2.011	0.504	0.633	NaN	NaN	NaN	2.037	0.269	0.696	2.043	0.07	0.646
495	2.475	2.124	0.888	0.46	NaN	NaN	NaN	NaN	NaN	NaN	NaN	NaN	NaN	1.979	0.777	0.277	1.968	0.386	0.277	2.031	0.248	0.248	NaN	NaN	NaN	1.994	-0.004	0.258	1.97	0.774	0.651	NaN	NaN	NaN	2.001	0.625	0.671	2.01	0.505	0.632	NaN	NaN	NaN	2.036	0.269	0.695	2.043	0.07	0.646
496	2.48	2.124	0.889	0.459	NaN	NaN	NaN	NaN	NaN	NaN	NaN	NaN	NaN	1.979	0.777	0.276	1.968	0.386	0.277	2.031	0.248	0.247	NaN	NaN	NaN	1.995	-0.005	0.258	1.971	0.776	0.651	NaN	NaN	NaN	2	0.625	0.67	2.009	0.505	0.631	NaN	NaN	NaN	2.035	0.27	0.695	2.042	0.071	0.646
497	2.485	2.123	0.889	0.458	NaN	NaN	NaN	NaN	NaN	NaN	NaN	NaN	NaN	1.978	0.777	0.275	1.967	0.386	0.276	2.032	0.249	0.247	NaN	NaN	NaN	1.995	-0.004	0.257	1.971	0.776	0.65	NaN	NaN	NaN	1.999	0.625	0.669	2.007	0.504	0.629	NaN	NaN	NaN	2.034	0.27	0.694	2.042	0.071	0.646
498	2.49	2.123	0.889	0.456	NaN	NaN	NaN	NaN	NaN	NaN	NaN	NaN	NaN	1.977	0.777	0.273	1.968	0.386	0.275	2.033	0.25	0.248	NaN	NaN	NaN	1.993	-0.004	0.257	1.971	0.777	0.649	NaN	NaN	NaN	1.998	0.625	0.668	2.005	0.503	0.628	NaN	NaN	NaN	2.032	0.27	0.692	2.042	0.071	0.646
499	2.495	2.123	0.889	0.455	NaN	NaN	NaN	NaN	NaN	NaN	NaN	NaN	NaN	1.977	0.778	0.272	1.968	0.386	0.274	2.035	0.25	0.248	NaN	NaN	NaN	1.993	-0.004	0.256	1.971	0.777	0.647	NaN	NaN	NaN	1.997	0.625	0.666	2.003	0.502	0.627	NaN	NaN	NaN	2.031	0.269	0.691	2.042	0.072	0.645
500	2.5	2.123	0.889	0.453	NaN	NaN	NaN	NaN	NaN	NaN	NaN	NaN	NaN	1.976	0.778	0.272	1.969	0.386	0.274	2.035	0.25	0.248	NaN	NaN	NaN	1.991	-0.003	0.256	1.97	0.777	0.646	NaN	NaN	NaN	1.997	0.625	0.665	2.002	0.503	0.626	NaN	NaN	NaN	2.029	0.269	0.69	2.042	0.072	0.645
501	2.505	2.122	0.89	0.452	NaN	NaN	NaN	NaN	NaN	NaN	NaN	NaN	NaN	1.975	0.778	0.271	1.97	0.385	0.274	2.036	0.25	0.248	NaN	NaN	NaN	1.99	-0.002	0.256	1.968	0.776	0.644	NaN	NaN	NaN	1.996	0.625	0.663	2.001	0.503	0.625	NaN	NaN	NaN	2.028	0.27	0.69	2.042	0.072	0.645
502	2.51	2.122	0.89	0.451	NaN	NaN	NaN	NaN	NaN	NaN	NaN	NaN	NaN	1.979	0.777	0.272	1.971	0.386	0.274	2.036	0.249	0.247	NaN	NaN	NaN	1.99	-0.002	0.255	1.968	0.775	0.642	NaN	NaN	NaN	1.996	0.625	0.662	2	0.503	0.623	NaN	NaN	NaN	2.028	0.271	0.69	2.042	0.072	0.645
503	2.515	2.121	0.89	0.449	NaN	NaN	NaN	NaN	NaN	NaN	NaN	NaN	NaN	1.985	0.776	0.272	1.973	0.386	0.274	2.037	0.248	0.247	NaN	NaN	NaN	1.99	-0.002	0.255	1.969	0.776	0.641	NaN	NaN	NaN	1.995	0.625	0.661	1.998	0.503	0.621	NaN	NaN	NaN	2.027	0.272	0.69	2.041	0.072	0.644
504	2.52	2.121	0.89	0.447	NaN	NaN	NaN	NaN	NaN	NaN	NaN	NaN	NaN	1.974	0.779	0.268	1.974	0.386	0.274	2.039	0.25	0.248	NaN	NaN	NaN	1.99	-0.002	0.255	1.97	0.777	0.64	NaN	NaN	NaN	1.993	0.624	0.66	1.996	0.502	0.62	NaN	NaN	NaN	2.026	0.272	0.688	2.04	0.07	0.643
505	2.525	2.121	0.891	0.446	NaN	NaN	NaN	NaN	NaN	NaN	NaN	NaN	NaN	1.971	0.78	0.267	1.976	0.386	0.274	2.04	0.25	0.248	NaN	NaN	NaN	1.98	0.002	0.254	1.97	0.777	0.639	NaN	NaN	NaN	1.992	0.623	0.658	1.994	0.502	0.618	NaN	NaN	NaN	2.024	0.272	0.687	2.039	0.07	0.642
506	2.53	2.121	0.891	0.444	NaN	NaN	NaN	NaN	NaN	NaN	NaN	NaN	NaN	1.969	0.781	0.266	1.977	0.386	0.273	2.041	0.25	0.249	NaN	NaN	NaN	1.97	0.007	0.252	1.969	0.776	0.638	NaN	NaN	NaN	1.991	0.623	0.656	1.993	0.502	0.616	NaN	NaN	NaN	2.023	0.272	0.686	2.039	0.07	0.642
507	2.535	2.12	0.89	0.443	NaN	NaN	NaN	NaN	NaN	NaN	NaN	NaN	NaN	1.968	0.782	0.266	1.979	0.386	0.273	2.042	0.25	0.249	NaN	NaN	NaN	1.977	0.004	0.253	1.968	0.775	0.635	NaN	NaN	NaN	1.991	0.623	0.655	1.99	0.501	0.614	NaN	NaN	NaN	2.021	0.272	0.685	2.039	0.07	0.642
508	2.54	2.12	0.891	0.441	NaN	NaN	NaN	NaN	NaN	NaN	NaN	NaN	NaN	1.966	0.782	0.266	1.98	0.386	0.272	2.043	0.249	0.249	NaN	NaN	NaN	1.959	0.012	0.25	1.97	0.776	0.634	NaN	NaN	NaN	1.99	0.623	0.654	1.988	0.501	0.613	1.983	0.398	0.624	2.019	0.272	0.684	2.038	0.071	0.642
509	2.545	2.12	0.891	0.439	NaN	NaN	NaN	NaN	NaN	NaN	NaN	NaN	NaN	1.964	0.784	0.266	1.98	0.386	0.271	2.044	0.249	0.249	NaN	NaN	NaN	1.955	0.014	0.249	1.971	0.777	0.632	NaN	NaN	NaN	1.99	0.623	0.652	1.987	0.501	0.612	1.983	0.398	0.622	2.017	0.271	0.682	2.038	0.071	0.641
510	2.55	2.119	0.891	0.438	NaN	NaN	NaN	NaN	NaN	NaN	NaN	NaN	NaN	1.963	0.786	0.266	1.981	0.386	0.27	2.044	0.249	0.248	NaN	NaN	NaN	1.954	0.014	0.249	1.971	0.778	0.631	NaN	NaN	NaN	1.99	0.623	0.65	1.984	0.5	0.61	1.984	0.4	0.621	2.015	0.27	0.681	2.038	0.071	0.641
511	2.555	2.119	0.891	0.436	NaN	NaN	NaN	NaN	NaN	NaN	NaN	NaN	NaN	1.961	0.787	0.266	1.981	0.386	0.27	2.044	0.248	0.248	NaN	NaN	NaN	1.953	0.014	0.249	1.971	0.777	0.629	NaN	NaN	NaN	1.989	0.622	0.649	1.983	0.501	0.609	1.984	0.401	0.62	2.014	0.271	0.681	2.038	0.071	0.641
512	2.56	2.119	0.891	0.435	NaN	NaN	NaN	NaN	NaN	NaN	NaN	NaN	NaN	1.959	0.787	0.266	1.982	0.386	0.269	2.044	0.247	0.246	NaN	NaN	NaN	1.953	0.015	0.249	1.97	0.776	0.628	NaN	NaN	NaN	1.987	0.621	0.647	1.981	0.501	0.607	1.983	0.401	0.619	2.013	0.272	0.681	2.038	0.072	0.641
513	2.565	2.119	0.891	0.433	NaN	NaN	NaN	NaN	NaN	NaN	NaN	NaN	NaN	1.957	0.787	0.265	1.983	0.386	0.269	2.043	0.245	0.245	NaN	NaN	NaN	1.953	0.015	0.249	1.971	0.776	0.626	NaN	NaN	NaN	1.987	0.62	0.645	1.978	0.499	0.606	1.981	0.401	0.618	2.013	0.273	0.68	2.038	0.072	0.641
514	2.57	2.118	0.891	0.432	NaN	NaN	NaN	NaN	NaN	NaN	NaN	NaN	NaN	1.955	0.788	0.265	1.984	0.386	0.269	2.043	0.244	0.244	NaN	NaN	NaN	1.953	0.015	0.249	1.972	0.777	0.624	NaN	NaN	NaN	1.986	0.62	0.644	1.977	0.499	0.605	1.978	0.4	0.617	2.012	0.274	0.68	2.038	0.072	0.64
515	2.575	2.118	0.89	0.431	NaN	NaN	NaN	NaN	NaN	NaN	NaN	NaN	NaN	1.953	0.788	0.265	1.983	0.386	0.268	2.042	0.244	0.243	NaN	NaN	NaN	1.953	0.015	0.249	1.972	0.776	0.623	NaN	NaN	NaN	1.985	0.62	0.643	1.974	0.499	0.603	1.976	0.399	0.616	2.01	0.274	0.679	2.037	0.073	0.64
516	2.58	2.118	0.89	0.429	NaN	NaN	NaN	NaN	NaN	NaN	NaN	NaN	NaN	1.952	0.788	0.265	1.983	0.385	0.267	2.042	0.244	0.243	NaN	NaN	NaN	1.953	0.014	0.249	1.971	0.775	0.622	NaN	NaN	NaN	1.985	0.62	0.642	1.972	0.499	0.602	1.975	0.4	0.615	2.008	0.274	0.678	2.037	0.073	0.64
517	2.585	2.118	0.891	0.428	NaN	NaN	NaN	NaN	NaN	NaN	NaN	NaN	NaN	1.95	0.789	0.265	1.983	0.385	0.266	2.042	0.244	0.242	NaN	NaN	NaN	1.953	0.014	0.248	1.971	0.774	0.62	NaN	NaN	NaN	1.983	0.62	0.64	1.971	0.499	0.601	1.973	0.4	0.613	2.007	0.274	0.677	2.037	0.073	0.64
518	2.59	2.117	0.89	0.426	NaN	NaN	NaN	NaN	NaN	NaN	NaN	NaN	NaN	1.948	0.789	0.265	1.983	0.384	0.265	2.042	0.244	0.242	NaN	NaN	NaN	1.953	0.014	0.248	1.971	0.774	0.617	NaN	NaN	NaN	1.982	0.618	0.638	1.971	0.5	0.601	1.972	0.401	0.613	2.006	0.275	0.677	2.036	0.073	0.64
519	2.595	2.117	0.89	0.425	NaN	NaN	NaN	NaN	NaN	NaN	NaN	NaN	NaN	1.947	0.789	0.265	1.983	0.384	0.264	2.042	0.244	0.242	NaN	NaN	NaN	1.953	0.014	0.248	1.973	0.776	0.617	NaN	NaN	NaN	1.981	0.618	0.637	1.969	0.5	0.599	1.97	0.401	0.612	2.006	0.276	0.677	2.036	0.074	0.64
520	2.6	2.116	0.89	0.423	NaN	NaN	NaN	NaN	NaN	NaN	NaN	NaN	NaN	1.945	0.79	0.265	1.983	0.384	0.264	2.042	0.244	0.241	NaN	NaN	NaN	1.953	0.014	0.248	1.975	0.777	0.615	NaN	NaN	NaN	1.98	0.618	0.636	1.966	0.498	0.598	1.968	0.4	0.612	2.006	0.276	0.677	2.036	0.074	0.64
521	2.605	2.116	0.89	0.422	NaN	NaN	NaN	NaN	NaN	NaN	NaN	NaN	NaN	1.943	0.79	0.264	1.983	0.384	0.264	2.042	0.244	0.241	NaN	NaN	NaN	1.953	0.014	0.248	1.973	0.775	0.612	NaN	NaN	NaN	1.979	0.618	0.635	1.965	0.498	0.597	1.967	0.4	0.611	2.004	0.277	0.677	2.035	0.075	0.64
522	2.61	2.116	0.89	0.42	NaN	NaN	NaN	NaN	NaN	NaN	NaN	NaN	NaN	1.941	0.79	0.264	1.983	0.384	0.263	2.042	0.243	0.241	NaN	NaN	NaN	1.953	0.014	0.248	1.973	0.774	0.612	NaN	NaN	NaN	1.979	0.619	0.635	1.964	0.498	0.596	1.965	0.399	0.61	2.003	0.277	0.676	2.035	0.076	0.64
523	2.615	2.116	0.889	0.419	NaN	NaN	NaN	NaN	NaN	NaN	NaN	NaN	NaN	1.94	0.79	0.264	1.983	0.383	0.263	2.042	0.243	0.24	NaN	NaN	NaN	1.953	0.014	0.248	1.973	0.774	0.611	NaN	NaN	NaN	1.978	0.619	0.634	1.964	0.5	0.595	1.962	0.398	0.608	2.002	0.277	0.676	2.035	0.077	0.641
524	2.62	2.115	0.889	0.418	NaN	NaN	NaN	NaN	NaN	NaN	NaN	NaN	NaN	1.939	0.791	0.264	1.983	0.383	0.262	2.042	0.243	0.24	NaN	NaN	NaN	1.953	0.014	0.248	1.974	0.774	0.61	NaN	NaN	NaN	1.977	0.619	0.633	1.964	0.5	0.594	1.962	0.399	0.608	2.001	0.278	0.675	2.035	0.079	0.642
525	2.625	2.115	0.889	0.416	NaN	NaN	NaN	NaN	NaN	NaN	NaN	NaN	NaN	1.937	0.791	0.264	1.982	0.382	0.261	2.042	0.242	0.239	NaN	NaN	NaN	1.953	0.014	0.248	1.973	0.774	0.609	NaN	NaN	NaN	1.976	0.619	0.632	1.963	0.5	0.594	1.961	0.401	0.608	2	0.278	0.675	2.035	0.08	0.642
526	2.63	2.115	0.889	0.415	NaN	NaN	NaN	NaN	NaN	NaN	NaN	NaN	NaN	1.936	0.792	0.264	1.982	0.382	0.26	2.041	0.241	0.238	NaN	NaN	NaN	1.953	0.014	0.248	1.972	0.774	0.606	NaN	NaN	NaN	1.975	0.619	0.63	1.961	0.5	0.593	1.96	0.401	0.607	2	0.279	0.674	2.035	0.079	0.642
527	2.635	2.114	0.889	0.413	NaN	NaN	NaN	NaN	NaN	NaN	NaN	NaN	NaN	1.935	0.792	0.264	1.982	0.382	0.26	2.041	0.241	0.238	NaN	NaN	NaN	1.953	0.014	0.248	1.972	0.774	0.604	NaN	NaN	NaN	1.975	0.619	0.629	1.961	0.499	0.592	1.959	0.401	0.607	1.999	0.279	0.674	2.034	0.079	0.641
528	2.64	2.114	0.888	0.412	NaN	NaN	NaN	NaN	NaN	NaN	NaN	NaN	NaN	1.934	0.794	0.264	1.982	0.381	0.259	2.041	0.241	0.237	NaN	NaN	NaN	1.953	0.014	0.248	1.973	0.774	0.604	NaN	NaN	NaN	1.974	0.619	0.628	1.96	0.499	0.591	1.957	0.401	0.606	1.997	0.28	0.674	2.034	0.079	0.642
529	2.645	2.113	0.888	0.411	NaN	NaN	NaN	NaN	NaN	NaN	NaN	NaN	NaN	1.933	0.794	0.264	1.982	0.381	0.259	2.041	0.24	0.237	NaN	NaN	NaN	1.953	0.014	0.248	1.973	0.774	0.604	NaN	NaN	NaN	1.973	0.62	0.627	1.958	0.499	0.59	1.955	0.4	0.605	1.996	0.28	0.674	2.033	0.079	0.641
530	2.65	2.113	0.887	0.41	NaN	NaN	NaN	NaN	NaN	NaN	NaN	NaN	NaN	1.933	0.795	0.264	1.981	0.381	0.258	2.041	0.24	0.237	NaN	NaN	NaN	1.953	0.014	0.248	1.973	0.774	0.603	NaN	NaN	NaN	1.972	0.62	0.626	1.956	0.498	0.588	1.954	0.4	0.605	1.995	0.28	0.673	2.032	0.079	0.641
531	2.655	2.112	0.887	0.408	NaN	NaN	NaN	NaN	NaN	NaN	NaN	NaN	NaN	1.932	0.795	0.263	1.981	0.381	0.258	2.041	0.24	0.237	NaN	NaN	NaN	1.953	0.014	0.248	1.972	0.774	0.602	NaN	NaN	NaN	1.971	0.62	0.626	1.954	0.498	0.588	1.952	0.4	0.604	1.994	0.281	0.673	2.032	0.08	0.642
532	2.66	2.112	0.887	0.407	NaN	NaN	NaN	NaN	NaN	NaN	NaN	NaN	NaN	1.931	0.794	0.261	1.981	0.382	0.258	2.041	0.24	0.237	NaN	NaN	NaN	1.953	0.014	0.248	1.971	0.774	0.601	NaN	NaN	NaN	1.97	0.621	0.625	1.953	0.499	0.587	1.95	0.4	0.603	1.993	0.281	0.673	2.032	0.08	0.642
533	2.665	2.112	0.888	0.406	NaN	NaN	NaN	NaN	NaN	NaN	NaN	NaN	NaN	1.93	0.794	0.26	1.981	0.382	0.258	2.041	0.24	0.237	NaN	NaN	NaN	1.953	0.014	0.248	1.97	0.774	0.6	NaN	NaN	NaN	1.968	0.621	0.624	1.953	0.5	0.587	1.949	0.4	0.603	1.992	0.282	0.672	2.032	0.081	0.642
534	2.67	2.112	0.887	0.405	NaN	NaN	NaN	NaN	NaN	NaN	NaN	NaN	NaN	1.931	0.794	0.259	1.981	0.382	0.257	2.04	0.24	0.237	NaN	NaN	NaN	1.953	0.014	0.248	1.97	0.773	0.599	NaN	NaN	NaN	1.967	0.621	0.624	1.952	0.501	0.587	1.948	0.402	0.603	1.991	0.282	0.672	2.032	0.082	0.642
535	2.675	2.112	0.887	0.405	NaN	NaN	NaN	NaN	NaN	NaN	NaN	NaN	NaN	1.94	0.792	0.26	1.98	0.381	0.256	2.04	0.24	0.236	NaN	NaN	NaN	1.953	0.014	0.248	1.97	0.774	0.598	NaN	NaN	NaN	1.965	0.622	0.623	1.95	0.501	0.586	1.947	0.402	0.603	1.989	0.283	0.671	2.032	0.083	0.643
536	2.68	2.111	0.887	0.404	NaN	NaN	NaN	NaN	NaN	NaN	NaN	NaN	NaN	1.951	0.789	0.259	1.979	0.38	0.255	2.04	0.239	0.236	NaN	NaN	NaN	1.953	0.014	0.248	1.97	0.775	0.598	NaN	NaN	NaN	1.963	0.621	0.622	1.947	0.5	0.585	1.945	0.402	0.602	1.988	0.283	0.671	2.032	0.083	0.644
537	2.685	2.111	0.887	0.403	NaN	NaN	NaN	NaN	NaN	NaN	NaN	NaN	NaN	1.937	0.793	0.254	1.979	0.38	0.255	2.04	0.239	0.236	NaN	NaN	NaN	1.953	0.014	0.248	1.97	0.776	0.597	NaN	NaN	NaN	1.961	0.621	0.621	1.945	0.5	0.585	1.942	0.401	0.601	1.987	0.284	0.671	2.031	0.084	0.644
538	2.69	2.11	0.886	0.402	NaN	NaN	NaN	NaN	NaN	NaN	NaN	NaN	NaN	1.934	0.793	0.253	1.979	0.38	0.255	2.04	0.24	0.236	NaN	NaN	NaN	1.953	0.014	0.248	1.969	0.775	0.596	NaN	NaN	NaN	1.959	0.621	0.62	1.942	0.5	0.584	1.94	0.401	0.601	1.985	0.284	0.67	2.03	0.085	0.644
539	2.695	2.109	0.886	0.401	NaN	NaN	NaN	NaN	NaN	NaN	NaN	NaN	NaN	1.933	0.792	0.251	1.979	0.38	0.255	2.04	0.24	0.236	NaN	NaN	NaN	1.953	0.014	0.248	1.969	0.775	0.594	NaN	NaN	NaN	1.957	0.621	0.618	1.94	0.5	0.583	1.938	0.401	0.6	1.984	0.285	0.67	2.03	0.087	0.644
540	2.7	2.109	0.886	0.4	NaN	NaN	NaN	NaN	NaN	NaN	NaN	NaN	NaN	1.934	0.79	0.25	1.979	0.38	0.254	2.04	0.24	0.236	NaN	NaN	NaN	1.953	0.014	0.248	1.968	0.775	0.594	NaN	NaN	NaN	1.955	0.621	0.618	1.939	0.5	0.583	1.935	0.401	0.599	1.983	0.285	0.669	2.03	0.088	0.644
541	2.705	2.109	0.886	0.4	NaN	NaN	NaN	1.889	0.839	0.273	NaN	NaN	NaN	1.934	0.789	0.248	1.979	0.379	0.255	2.04	0.24	0.236	NaN	NaN	NaN	1.953	0.014	0.248	1.967	0.776	0.593	NaN	NaN	NaN	1.953	0.621	0.617	1.937	0.5	0.582	1.933	0.401	0.598	1.981	0.286	0.669	2.03	0.089	0.644
542	2.71	2.109	0.887	0.4	NaN	NaN	NaN	1.889	0.838	0.272	NaN	NaN	NaN	1.946	0.785	0.248	1.98	0.379	0.255	2.04	0.24	0.236	NaN	NaN	NaN	1.953	0.014	0.248	1.966	0.776	0.592	NaN	NaN	NaN	1.95	0.621	0.617	1.934	0.5	0.581	1.932	0.402	0.598	1.98	0.286	0.669	2.029	0.09	0.644
543	2.715	NaN	NaN	NaN	NaN	NaN	NaN	1.89	0.837	0.27	NaN	NaN	NaN	1.972	0.778	0.251	1.979	0.379	0.254	2.04	0.239	0.236	NaN	NaN	NaN	1.953	0.014	0.248	1.965	0.775	0.591	NaN	NaN	NaN	1.948	0.622	0.616	1.932	0.5	0.579	1.93	0.403	0.598	1.979	0.287	0.668	2.028	0.09	0.643
544	2.72	NaN	NaN	NaN	NaN	NaN	NaN	1.891	0.837	0.267	NaN	NaN	NaN	1.977	0.776	0.25	1.979	0.379	0.253	2.04	0.239	0.235	NaN	NaN	NaN	1.953	0.014	0.248	1.964	0.775	0.591	NaN	NaN	NaN	1.945	0.622	0.615	1.93	0.5	0.579	1.928	0.403	0.597	1.977	0.288	0.668	2.027	0.09	0.643
545	2.725	NaN	NaN	NaN	NaN	NaN	NaN	1.893	0.838	0.264	NaN	NaN	NaN	1.978	0.775	0.247	1.979	0.379	0.253	2.04	0.239	0.235	NaN	NaN	NaN	1.953	0.014	0.248	1.965	0.776	0.591	NaN	NaN	NaN	1.943	0.622	0.615	1.928	0.501	0.578	1.926	0.403	0.597	1.976	0.288	0.667	2.026	0.09	0.642
546	2.73	NaN	NaN	NaN	NaN	NaN	NaN	1.894	0.838	0.261	NaN	NaN	NaN	1.978	0.775	0.247	1.98	0.379	0.253	2.04	0.239	0.235	NaN	NaN	NaN	1.953	0.014	0.248	1.965	0.777	0.59	NaN	NaN	NaN	1.94	0.623	0.614	1.925	0.501	0.578	1.924	0.404	0.596	1.974	0.288	0.667	2.026	0.091	0.642
547	2.735	NaN	NaN	NaN	NaN	NaN	NaN	1.896	0.838	0.258	NaN	NaN	NaN	1.978	0.775	0.245	1.98	0.379	0.252	2.04	0.239	0.234	NaN	NaN	NaN	1.953	0.014	0.248	1.964	0.777	0.59	NaN	NaN	NaN	1.938	0.623	0.614	1.922	0.501	0.577	1.922	0.404	0.595	1.971	0.287	0.665	2.026	0.094	0.643
548	2.74	NaN	NaN	NaN	NaN	NaN	NaN	1.896	0.838	0.257	NaN	NaN	NaN	1.976	0.775	0.242	1.98	0.379	0.252	2.04	0.238	0.234	NaN	NaN	NaN	1.953	0.014	0.248	1.964	0.778	0.589	NaN	NaN	NaN	1.935	0.624	0.613	1.92	0.501	0.577	1.92	0.404	0.595	1.968	0.288	0.664	2.026	0.095	0.643
549	2.745	NaN	NaN	NaN	NaN	NaN	NaN	1.908	0.824	0.25	NaN	NaN	NaN	1.985	0.783	0.252	1.98	0.379	0.252	2.04	0.239	0.234	NaN	NaN	NaN	1.953	0.014	0.248	1.964	0.778	0.588	NaN	NaN	NaN	1.933	0.624	0.612	1.918	0.502	0.577	1.917	0.404	0.594	1.966	0.288	0.663	2.025	0.096	0.643
550	2.75	NaN	NaN	NaN	NaN	NaN	NaN	1.934	0.793	0.235	NaN	NaN	NaN	2.007	0.802	0.276	1.98	0.379	0.252	2.04	0.239	0.234	NaN	NaN	NaN	1.953	0.014	0.248	1.963	0.778	0.587	NaN	NaN	NaN	1.931	0.625	0.611	1.916	0.503	0.576	1.915	0.404	0.594	1.964	0.289	0.663	2.024	0.097	0.643
551	2.755	NaN	NaN	NaN	NaN	NaN	NaN	1.941	0.785	0.23	NaN	NaN	NaN	2.011	0.806	0.281	1.98	0.379	0.252	2.04	0.238	0.233	NaN	NaN	NaN	1.953	0.014	0.248	1.962	0.778	0.586	NaN	NaN	NaN	1.929	0.625	0.611	1.914	0.504	0.576	1.912	0.404	0.592	1.963	0.29	0.663	2.023	0.097	0.643
552	2.76	NaN	NaN	NaN	NaN	NaN	NaN	1.943	0.783	0.228	NaN	NaN	NaN	2.011	0.806	0.281	1.98	0.379	0.251	2.04	0.238	0.233	NaN	NaN	NaN	1.953	0.014	0.248	1.962	0.778	0.586	NaN	NaN	NaN	1.926	0.625	0.61	1.911	0.505	0.576	1.91	0.405	0.592	1.961	0.29	0.663	2.022	0.099	0.643
553	2.765	NaN	NaN	NaN	NaN	NaN	NaN	1.943	0.783	0.226	NaN	NaN	NaN	2.011	0.805	0.28	1.98	0.38	0.251	2.04	0.238	0.232	NaN	NaN	NaN	1.953	0.014	0.248	1.962	0.778	0.585	NaN	NaN	NaN	1.924	0.625	0.609	1.909	0.506	0.575	1.908	0.405	0.592	1.96	0.292	0.663	2.021	0.1	0.643
554	2.77	NaN	NaN	NaN	NaN	NaN	NaN	1.944	0.782	0.224	NaN	NaN	NaN	2.01	0.806	0.28	1.981	0.379	0.251	2.04	0.237	0.232	NaN	NaN	NaN	1.953	0.014	0.248	1.961	0.778	0.585	NaN	NaN	NaN	1.921	0.626	0.608	1.907	0.506	0.575	1.906	0.406	0.592	1.96	0.294	0.665	2.02	0.1	0.643
555	2.775	NaN	NaN	NaN	NaN	NaN	NaN	1.944	0.782	0.223	NaN	NaN	NaN	2.011	0.806	0.279	1.98	0.379	0.251	2.04	0.237	0.232	NaN	NaN	NaN	1.954	0.014	0.248	1.96	0.778	0.585	NaN	NaN	NaN	1.919	0.626	0.607	1.905	0.507	0.574	1.904	0.406	0.591	1.958	0.295	0.665	2.018	0.1	0.643
556	2.78	2.105	0.887	0.387	NaN	NaN	NaN	1.943	0.781	0.222	NaN	NaN	NaN	NaN	NaN	NaN	1.981	0.379	0.251	2.04	0.237	0.232	NaN	NaN	NaN	1.953	0.014	0.248	1.96	0.778	0.584	NaN	NaN	NaN	1.917	0.626	0.606	1.903	0.507	0.574	1.902	0.406	0.59	1.957	0.296	0.664	2.018	0.102	0.643
557	2.785	2.105	0.887	0.387	NaN	NaN	NaN	1.943	0.781	0.221	NaN	NaN	NaN	NaN	NaN	NaN	1.981	0.38	0.251	2.04	0.237	0.232	NaN	NaN	NaN	1.953	0.014	0.248	1.959	0.779	0.584	NaN	NaN	NaN	1.914	0.625	0.605	1.901	0.507	0.573	1.901	0.408	0.59	1.955	0.297	0.664	2.018	0.104	0.643
558	2.79	2.104	0.886	0.386	NaN	NaN	NaN	1.943	0.781	0.22	NaN	NaN	NaN	NaN	NaN	NaN	1.981	0.38	0.25	2.04	0.237	0.232	NaN	NaN	NaN	1.953	0.014	0.248	1.959	0.779	0.584	NaN	NaN	NaN	1.913	0.626	0.604	1.898	0.508	0.571	1.899	0.409	0.59	1.954	0.298	0.663	2.017	0.104	0.644
559	2.795	2.103	0.886	0.386	NaN	NaN	NaN	1.943	0.781	0.219	NaN	NaN	NaN	NaN	NaN	NaN	1.981	0.38	0.25	2.041	0.237	0.232	NaN	NaN	NaN	1.953	0.014	0.248	1.959	0.778	0.583	NaN	NaN	NaN	1.911	0.627	0.604	1.896	0.508	0.57	1.897	0.409	0.59	1.952	0.298	0.663	2.015	0.105	0.643
560	2.8	2.103	0.886	0.385	NaN	NaN	NaN	1.95	0.778	0.219	NaN	NaN	NaN	NaN	NaN	NaN	1.981	0.379	0.251	2.041	0.237	0.232	NaN	NaN	NaN	1.953	0.014	0.248	1.958	0.778	0.582	NaN	NaN	NaN	1.909	0.627	0.603	1.894	0.508	0.57	1.895	0.409	0.589	1.95	0.299	0.663	2.014	0.106	0.643
561	2.805	2.103	0.886	0.385	NaN	NaN	NaN	1.966	0.773	0.221	NaN	NaN	NaN	2.002	0.58	0.201	1.979	0.377	0.251	2.041	0.237	0.232	NaN	NaN	NaN	1.953	0.014	0.248	1.957	0.779	0.582	NaN	NaN	NaN	1.908	0.627	0.603	1.892	0.508	0.57	1.893	0.409	0.589	1.949	0.3	0.662	2.013	0.106	0.644
562	2.81	2.103	0.886	0.384	NaN	NaN	NaN	1.965	0.774	0.219	NaN	NaN	NaN	2.002	0.58	0.2	1.98	0.378	0.25	2.041	0.237	0.232	NaN	NaN	NaN	1.953	0.014	0.248	1.956	0.779	0.581	NaN	NaN	NaN	1.906	0.627	0.603	1.891	0.508	0.569	1.891	0.409	0.588	1.947	0.3	0.662	2.011	0.107	0.644
563	2.815	2.102	0.886	0.384	NaN	NaN	NaN	1.949	0.778	0.215	NaN	NaN	NaN	2.002	0.58	0.2	1.981	0.38	0.248	2.041	0.238	0.233	NaN	NaN	NaN	1.953	0.014	0.248	1.955	0.778	0.58	NaN	NaN	NaN	1.905	0.628	0.603	1.889	0.508	0.569	1.889	0.409	0.588	1.944	0.3	0.661	2.008	0.106	0.644
564	2.82	2.102	0.886	0.383	NaN	NaN	NaN	1.945	0.779	0.213	NaN	NaN	NaN	2.002	0.58	0.2	1.982	0.38	0.248	2.041	0.238	0.232	NaN	NaN	NaN	1.953	0.014	0.248	1.955	0.778	0.58	NaN	NaN	NaN	1.904	0.628	0.603	1.888	0.508	0.569	1.887	0.41	0.587	1.941	0.299	0.66	2.007	0.107	0.644
565	2.825	2.102	0.886	0.383	NaN	NaN	NaN	1.952	0.778	0.213	NaN	NaN	NaN	2.001	0.58	0.199	1.982	0.38	0.247	2.041	0.238	0.233	NaN	NaN	NaN	1.953	0.014	0.248	1.954	0.778	0.58	NaN	NaN	NaN	1.903	0.628	0.603	1.886	0.508	0.568	1.885	0.41	0.587	1.938	0.299	0.659	2.005	0.107	0.644
566	2.83	2.101	0.886	0.383	NaN	NaN	NaN	1.971	0.772	0.215	NaN	NaN	NaN	2.001	0.58	0.199	1.982	0.38	0.247	2.041	0.238	0.233	NaN	NaN	NaN	1.953	0.014	0.248	1.955	0.779	0.58	NaN	NaN	NaN	1.902	0.628	0.603	1.884	0.508	0.568	1.885	0.412	0.587	1.937	0.3	0.66	2.003	0.108	0.644
567	2.835	2.101	0.886	0.382	NaN	NaN	NaN	1.97	0.772	0.213	1.893	0.834	0.252	2	0.58	0.199	1.982	0.38	0.247	2.041	0.238	0.233	NaN	NaN	NaN	1.953	0.014	0.248	1.954	0.779	0.58	NaN	NaN	NaN	1.902	0.629	0.603	1.884	0.509	0.568	1.883	0.412	0.587	1.935	0.3	0.661	2.001	0.108	0.644
568	2.84	2.1	0.886	0.382	NaN	NaN	NaN	1.951	0.778	0.208	1.893	0.834	0.252	2	0.58	0.199	1.981	0.38	0.247	2.041	0.238	0.233	NaN	NaN	NaN	1.953	0.014	0.248	1.954	0.779	0.58	NaN	NaN	NaN	1.901	0.629	0.602	1.882	0.509	0.567	1.88	0.411	0.586	1.932	0.3	0.66	2	0.109	0.644
569	2.845	2.099	0.886	0.382	NaN	NaN	NaN	1.947	0.779	0.207	1.892	0.834	0.252	2	0.58	0.198	1.981	0.38	0.247	2.041	0.238	0.233	NaN	NaN	NaN	1.954	0.014	0.248	1.953	0.78	0.579	NaN	NaN	NaN	1.9	0.629	0.602	1.881	0.509	0.567	1.878	0.412	0.586	1.931	0.3	0.66	1.998	0.11	0.644
570	2.85	2.099	0.886	0.382	NaN	NaN	NaN	1.946	0.78	0.207	1.891	0.834	0.253	1.999	0.58	0.198	1.981	0.38	0.247	2.041	0.238	0.233	NaN	NaN	NaN	1.953	0.014	0.248	1.953	0.78	0.579	NaN	NaN	NaN	1.899	0.629	0.601	1.88	0.509	0.567	1.877	0.412	0.586	1.929	0.3	0.659	1.996	0.11	0.644
571	2.855	2.098	0.886	0.382	NaN	NaN	NaN	1.945	0.779	0.206	1.89	0.833	0.253	1.999	0.58	0.198	1.981	0.38	0.247	2.041	0.238	0.233	NaN	NaN	NaN	1.953	0.014	0.248	1.953	0.78	0.579	NaN	NaN	NaN	1.899	0.629	0.601	1.877	0.508	0.565	1.875	0.412	0.585	1.927	0.301	0.659	1.994	0.111	0.645
572	2.86	2.098	0.885	0.382	NaN	NaN	NaN	1.945	0.779	0.205	1.889	0.833	0.253	1.998	0.58	0.198	1.981	0.38	0.247	2.041	0.238	0.233	NaN	NaN	NaN	1.953	0.014	0.248	1.952	0.78	0.579	NaN	NaN	NaN	1.899	0.629	0.601	1.876	0.508	0.565	1.873	0.413	0.585	1.926	0.302	0.659	1.991	0.11	0.644
573	2.865	2.097	0.885	0.382	NaN	NaN	NaN	1.945	0.778	0.204	1.888	0.833	0.253	1.998	0.58	0.197	1.981	0.38	0.249	2.04	0.238	0.233	NaN	NaN	NaN	1.953	0.014	0.248	1.952	0.78	0.579	NaN	NaN	NaN	1.898	0.629	0.6	1.875	0.509	0.565	1.872	0.413	0.584	1.924	0.302	0.659	1.988	0.109	0.643
574	2.87	2.097	0.885	0.382	NaN	NaN	NaN	1.945	0.778	0.204	1.895	0.831	0.255	1.997	0.58	0.197	1.981	0.38	0.248	2.04	0.238	0.233	NaN	NaN	NaN	1.953	0.014	0.248	1.951	0.78	0.579	NaN	NaN	NaN	1.898	0.629	0.6	1.874	0.509	0.565	1.871	0.414	0.585	1.923	0.304	0.659	1.986	0.109	0.643
575	2.875	2.096	0.885	0.382	NaN	NaN	NaN	1.945	0.778	0.204	1.91	0.827	0.259	1.997	0.58	0.197	1.981	0.38	0.247	2.04	0.238	0.233	NaN	NaN	NaN	1.953	0.014	0.248	1.951	0.78	0.578	NaN	NaN	NaN	1.897	0.629	0.6	1.874	0.51	0.565	1.87	0.415	0.584	1.921	0.304	0.659	1.983	0.11	0.644
576	2.88	2.096	0.885	0.382	NaN	NaN	NaN	1.945	0.778	0.203	NaN	NaN	NaN	1.996	0.58	0.197	1.981	0.379	0.249	2.04	0.238	0.233	NaN	NaN	NaN	1.953	0.014	0.248	1.95	0.78	0.578	NaN	NaN	NaN	1.897	0.629	0.599	1.873	0.51	0.565	1.868	0.415	0.584	1.919	0.303	0.659	1.98	0.109	0.643
577	2.885	2.095	0.885	0.382	NaN	NaN	NaN	1.945	0.778	0.203	NaN	NaN	NaN	1.995	0.581	0.196	1.98	0.379	0.249	2.04	0.238	0.233	NaN	NaN	NaN	1.953	0.014	0.248	1.95	0.78	0.578	NaN	NaN	NaN	1.897	0.629	0.599	1.871	0.51	0.564	1.865	0.414	0.583	1.915	0.302	0.658	1.976	0.108	0.642
578	2.89	2.094	0.885	0.382	NaN	NaN	NaN	1.945	0.778	0.203	1.915	0.825	0.261	1.995	0.581	0.196	1.98	0.379	0.249	2.04	0.237	0.233	NaN	NaN	NaN	1.953	0.014	0.248	1.949	0.78	0.578	NaN	NaN	NaN	1.896	0.629	0.6	1.87	0.51	0.563	1.863	0.414	0.582	1.913	0.302	0.658	1.974	0.108	0.642
579	2.895	2.094	0.885	0.382	NaN	NaN	NaN	1.945	0.778	0.203	1.916	0.825	0.261	1.994	0.58	0.196	1.98	0.379	0.249	2.04	0.237	0.233	NaN	NaN	NaN	1.953	0.014	0.248	1.948	0.78	0.578	NaN	NaN	NaN	1.896	0.629	0.6	1.868	0.51	0.563	1.861	0.414	0.582	1.912	0.303	0.658	1.971	0.109	0.643
580	2.9	2.094	0.885	0.382	NaN	NaN	NaN	1.945	0.778	0.203	1.916	0.825	0.261	1.994	0.58	0.196	1.98	0.379	0.249	2.04	0.237	0.233	NaN	NaN	NaN	1.953	0.014	0.248	1.948	0.78	0.578	NaN	NaN	NaN	1.895	0.629	0.599	1.867	0.51	0.563	1.86	0.415	0.583	1.911	0.303	0.658	1.968	0.107	0.643
581	2.905	2.093	0.885	0.382	NaN	NaN	NaN	1.945	0.778	0.203	NaN	NaN	NaN	1.993	0.58	0.196	1.98	0.379	0.249	2.04	0.237	0.233	NaN	NaN	NaN	1.953	0.014	0.248	1.947	0.779	0.578	NaN	NaN	NaN	1.895	0.629	0.599	1.867	0.511	0.564	1.859	0.415	0.583	NaN	NaN	NaN	1.965	0.108	0.643
582	2.91	2.092	0.885	0.382	NaN	NaN	NaN	1.945	0.778	0.203	NaN	NaN	NaN	1.993	0.58	0.196	1.98	0.379	0.249	2.04	0.237	0.233	NaN	NaN	NaN	1.953	0.014	0.248	1.947	0.779	0.578	NaN	NaN	NaN	1.894	0.629	0.599	1.866	0.511	0.564	1.858	0.415	0.583	NaN	NaN	NaN	1.962	0.108	0.643
583	2.915	2.091	0.885	0.382	NaN	NaN	NaN	1.951	0.776	0.205	NaN	NaN	NaN	1.992	0.581	0.196	1.98	0.379	0.249	2.04	0.237	0.233	NaN	NaN	NaN	1.953	0.014	0.248	1.947	0.779	0.578	NaN	NaN	NaN	1.893	0.629	0.599	1.864	0.511	0.564	1.855	0.415	0.582	NaN	NaN	NaN	1.959	0.107	0.643
584	2.92	NaN	NaN	NaN	NaN	NaN	NaN	1.966	0.772	0.208	NaN	NaN	NaN	1.992	0.581	0.196	1.98	0.379	0.249	2.04	0.237	0.233	NaN	NaN	NaN	1.953	0.014	0.248	1.946	0.779	0.578	NaN	NaN	NaN	1.893	0.629	0.599	1.863	0.511	0.564	1.854	0.415	0.582	NaN	NaN	NaN	1.955	0.106	0.642
585	2.925	NaN	NaN	NaN	NaN	NaN	NaN	1.97	0.772	0.209	NaN	NaN	NaN	1.992	0.581	0.196	1.98	0.379	0.249	2.04	0.237	0.233	NaN	NaN	NaN	1.953	0.014	0.248	1.945	0.779	0.578	NaN	NaN	NaN	1.892	0.629	0.599	1.862	0.511	0.564	1.852	0.415	0.582	1.895	0.3	0.655	1.951	0.104	0.64
586	2.93	NaN	NaN	NaN	NaN	NaN	NaN	1.964	0.773	0.208	NaN	NaN	NaN	1.991	0.581	0.196	1.98	0.379	0.249	2.04	0.237	0.233	NaN	NaN	NaN	1.953	0.014	0.248	1.945	0.779	0.578	NaN	NaN	NaN	1.892	0.629	0.6	1.861	0.511	0.564	1.851	0.415	0.581	1.894	0.301	0.655	1.948	0.104	0.641
587	2.935	2.089	0.886	0.382	NaN	NaN	NaN	1.95	0.777	0.205	NaN	NaN	NaN	1.991	0.581	0.196	1.98	0.379	0.249	2.04	0.237	0.233	NaN	NaN	NaN	1.953	0.014	0.248	1.943	0.779	0.577	NaN	NaN	NaN	1.892	0.629	0.6	1.86	0.511	0.563	1.849	0.415	0.581	1.893	0.302	0.656	1.944	0.104	0.64
588	2.94	2.088	0.886	0.382	NaN	NaN	NaN	1.946	0.778	0.204	NaN	NaN	NaN	1.99	0.581	0.195	1.98	0.379	0.249	2.04	0.237	0.233	NaN	NaN	NaN	1.954	0.014	0.248	1.942	0.778	0.577	NaN	NaN	NaN	1.891	0.629	0.6	1.859	0.511	0.563	1.848	0.415	0.58	1.891	0.301	0.655	1.941	0.104	0.64
589	2.945	2.088	0.886	0.383	NaN	NaN	NaN	1.951	0.776	0.205	NaN	NaN	NaN	1.99	0.581	0.196	1.98	0.379	0.249	2.04	0.237	0.234	NaN	NaN	NaN	1.953	0.014	0.248	1.94	0.777	0.577	NaN	NaN	NaN	1.89	0.629	0.6	1.859	0.511	0.563	1.847	0.416	0.58	1.888	0.3	0.655	1.937	0.102	0.639
590	2.95	2.087	0.886	0.383	NaN	NaN	NaN	1.959	0.774	0.208	NaN	NaN	NaN	1.99	0.581	0.196	1.98	0.38	0.25	2.04	0.237	0.234	NaN	NaN	NaN	1.953	0.014	0.248	1.94	0.778	0.577	NaN	NaN	NaN	1.889	0.628	0.601	1.859	0.512	0.564	1.845	0.415	0.579	1.886	0.3	0.655	1.933	0.1	0.638
591	2.955	2.086	0.886	0.383	NaN	NaN	NaN	1.948	0.777	0.207	NaN	NaN	NaN	1.989	0.581	0.196	1.98	0.38	0.25	2.04	0.237	0.234	NaN	NaN	NaN	1.953	0.014	0.248	1.941	0.778	0.577	NaN	NaN	NaN	1.888	0.628	0.601	1.859	0.512	0.564	1.844	0.415	0.579	1.884	0.299	0.654	1.929	0.099	0.637
592	2.96	2.085	0.886	0.383	NaN	NaN	NaN	1.945	0.778	0.206	NaN	NaN	NaN	1.989	0.581	0.196	1.98	0.38	0.25	2.04	0.237	0.234	NaN	NaN	NaN	1.954	0.014	0.248	1.94	0.778	0.578	NaN	NaN	NaN	1.887	0.628	0.601	1.858	0.512	0.564	1.843	0.414	0.579	1.881	0.297	0.653	1.925	0.098	0.636
593	2.965	2.084	0.886	0.383	NaN	NaN	NaN	1.943	0.778	0.206	NaN	NaN	NaN	1.989	0.581	0.196	1.98	0.38	0.25	2.04	0.237	0.234	NaN	NaN	NaN	1.954	0.014	0.248	1.94	0.778	0.578	NaN	NaN	NaN	1.887	0.628	0.602	1.857	0.512	0.564	1.842	0.414	0.578	1.879	0.297	0.653	1.921	0.097	0.636
594	2.97	2.083	0.885	0.383	NaN	NaN	NaN	1.943	0.778	0.206	NaN	NaN	NaN	1.989	0.581	0.196	1.98	0.38	0.25	2.04	0.237	0.234	NaN	NaN	NaN	1.954	0.014	0.248	1.939	0.778	0.578	NaN	NaN	NaN	1.886	0.627	0.601	1.856	0.511	0.563	1.842	0.415	0.579	1.877	0.297	0.653	1.917	0.095	0.635
595	2.975	2.082	0.885	0.383	NaN	NaN	NaN	1.942	0.778	0.207	NaN	NaN	NaN	1.988	0.582	0.196	1.98	0.38	0.25	2.04	0.237	0.234	NaN	NaN	NaN	1.954	0.014	0.248	1.938	0.778	0.578	NaN	NaN	NaN	1.884	0.626	0.6	1.854	0.51	0.562	1.841	0.415	0.579	1.874	0.296	0.652	1.914	0.095	0.635
596	2.98	2.082	0.885	0.383	NaN	NaN	NaN	1.941	0.778	0.207	NaN	NaN	NaN	1.983	0.555	0.211	1.979	0.379	0.25	2.04	0.237	0.234	NaN	NaN	NaN	1.954	0.014	0.248	1.938	0.778	0.578	NaN	NaN	NaN	1.883	0.626	0.6	1.854	0.511	0.563	1.84	0.415	0.579	1.873	0.296	0.652	1.91	0.093	0.633
597	2.985	2.081	0.886	0.384	NaN	NaN	NaN	1.941	0.778	0.207	1.987	0.582	0.197	1.972	0.494	0.244	1.977	0.378	0.251	2.04	0.238	0.234	NaN	NaN	NaN	1.954	0.014	0.248	1.937	0.779	0.578	NaN	NaN	NaN	1.884	0.627	0.6	1.854	0.511	0.563	1.838	0.414	0.578	1.871	0.295	0.652	1.905	0.092	0.632
598	2.99	2.08	0.885	0.384	NaN	NaN	NaN	1.94	0.778	0.207	1.987	0.582	0.197	1.969	0.479	0.252	1.978	0.379	0.25	2.04	0.238	0.234	NaN	NaN	NaN	1.954	0.014	0.248	1.936	0.779	0.578	NaN	NaN	NaN	1.883	0.627	0.6	1.853	0.511	0.563	1.838	0.414	0.578	1.868	0.293	0.651	1.901	0.091	0.631
599	2.995	2.079	0.885	0.384	NaN	NaN	NaN	1.938	0.778	0.207	1.986	0.582	0.197	1.968	0.475	0.254	1.979	0.379	0.25	2.04	0.238	0.234	NaN	NaN	NaN	1.954	0.014	0.248	1.936	0.778	0.578	NaN	NaN	NaN	1.883	0.626	0.6	1.853	0.51	0.563	1.836	0.413	0.578	1.865	0.292	0.65	1.897	0.089	0.63
600	3	2.078	0.885	0.385	NaN	NaN	NaN	1.945	0.775	0.209	1.986	0.582	0.197	1.968	0.474	0.255	1.978	0.378	0.25	2.04	0.238	0.234	NaN	NaN	NaN	1.954	0.014	0.248	1.935	0.778	0.579	NaN	NaN	NaN	1.882	0.625	0.601	1.853	0.51	0.563	1.835	0.412	0.577	1.864	0.292	0.65	1.893	0.088	0.629
601	3.005	2.077	0.885	0.385	NaN	NaN	NaN	1.961	0.77	0.214	1.985	0.582	0.197	1.968	0.474	0.255	1.978	0.378	0.25	2.04	0.238	0.234	NaN	NaN	NaN	1.954	0.014	0.248	1.933	0.778	0.579	NaN	NaN	NaN	1.881	0.625	0.602	1.853	0.51	0.563	1.835	0.412	0.577	1.862	0.291	0.649	1.889	0.087	0.627
602	3.01	2.076	0.885	0.386	NaN	NaN	NaN	1.964	0.769	0.215	1.985	0.582	0.197	1.967	0.474	0.256	1.978	0.378	0.251	2.04	0.238	0.235	NaN	NaN	NaN	1.954	0.014	0.248	1.931	0.777	0.579	NaN	NaN	NaN	1.88	0.624	0.602	1.852	0.509	0.563	1.835	0.412	0.576	1.859	0.289	0.648	1.886	0.087	0.627
603	3.015	2.074	0.885	0.386	NaN	NaN	NaN	1.962	0.769	0.215	1.984	0.582	0.198	1.967	0.474	0.256	1.978	0.378	0.251	2.039	0.238	0.235	NaN	NaN	NaN	1.954	0.014	0.248	1.93	0.776	0.579	NaN	NaN	NaN	1.88	0.623	0.601	1.852	0.509	0.562	1.834	0.411	0.576	1.857	0.289	0.648	1.881	0.085	0.626
604	3.02	2.071	0.884	0.385	NaN	NaN	NaN	1.96	0.769	0.215	1.984	0.583	0.198	1.967	0.474	0.256	1.978	0.378	0.251	2.039	0.238	0.235	NaN	NaN	NaN	1.954	0.014	0.248	1.928	0.776	0.579	NaN	NaN	NaN	1.879	0.623	0.601	1.852	0.509	0.562	1.833	0.41	0.575	1.854	0.287	0.647	1.877	0.084	0.625
605	3.025	2.07	0.883	0.386	1.868	0.833	0.253	1.959	0.77	0.215	1.983	0.583	0.198	1.966	0.474	0.256	1.977	0.379	0.251	2.039	0.238	0.235	NaN	NaN	NaN	1.954	0.014	0.248	1.927	0.775	0.579	NaN	NaN	NaN	1.879	0.622	0.601	1.852	0.508	0.562	1.832	0.409	0.574	1.852	0.286	0.646	1.873	0.083	0.623
606	3.03	2.069	0.883	0.386	1.868	0.833	0.253	1.957	0.77	0.215	1.983	0.583	0.199	1.966	0.474	0.257	1.977	0.379	0.251	2.039	0.238	0.235	NaN	NaN	NaN	1.954	0.014	0.248	1.926	0.775	0.579	NaN	NaN	NaN	1.879	0.621	0.601	1.852	0.508	0.562	1.831	0.408	0.574	1.85	0.285	0.645	1.87	0.082	0.622
607	3.035	2.068	0.883	0.387	1.867	0.833	0.253	1.948	0.773	0.214	1.982	0.583	0.199	1.964	0.474	0.256	1.977	0.379	0.252	2.039	0.238	0.235	NaN	NaN	NaN	1.954	0.014	0.248	1.924	0.776	0.58	NaN	NaN	NaN	1.879	0.621	0.601	1.852	0.506	0.561	1.831	0.408	0.574	1.849	0.285	0.645	1.865	0.08	0.62
608	3.04	2.067	0.883	0.387	1.866	0.833	0.253	1.933	0.777	0.213	1.981	0.583	0.199	1.963	0.473	0.256	1.977	0.378	0.252	2.039	0.238	0.235	NaN	NaN	NaN	1.954	0.014	0.248	1.923	0.776	0.58	NaN	NaN	NaN	1.879	0.62	0.601	1.851	0.505	0.56	1.83	0.408	0.574	1.846	0.283	0.644	1.861	0.079	0.618
609	3.045	2.066	0.883	0.388	1.865	0.833	0.253	1.929	0.778	0.212	1.981	0.583	0.199	1.963	0.474	0.257	1.976	0.378	0.251	2.039	0.238	0.235	NaN	NaN	NaN	1.954	0.014	0.248	1.922	0.775	0.581	NaN	NaN	NaN	1.879	0.62	0.602	1.851	0.505	0.56	1.83	0.408	0.574	1.844	0.282	0.642	1.858	0.078	0.617
610	3.05	2.064	0.883	0.389	1.864	0.833	0.253	1.927	0.779	0.212	1.98	0.583	0.199	1.963	0.473	0.258	1.975	0.378	0.251	2.039	0.238	0.235	NaN	NaN	NaN	1.954	0.014	0.248	1.922	0.775	0.581	NaN	NaN	NaN	1.879	0.619	0.602	1.851	0.504	0.56	1.829	0.408	0.573	1.842	0.282	0.642	1.855	0.078	0.616
611	3.055	2.063	0.882	0.389	1.863	0.833	0.254	1.926	0.779	0.212	1.979	0.583	0.2	1.963	0.473	0.258	1.975	0.378	0.251	2.039	0.238	0.236	NaN	NaN	NaN	1.954	0.014	0.248	1.92	0.775	0.582	NaN	NaN	NaN	1.879	0.619	0.602	1.85	0.502	0.56	1.829	0.408	0.573	1.839	0.28	0.64	1.851	0.076	0.614
612	3.06	2.062	0.882	0.39	1.862	0.833	0.254	1.925	0.779	0.212	1.978	0.583	0.2	1.962	0.473	0.258	1.975	0.378	0.251	2.039	0.238	0.236	NaN	NaN	NaN	1.954	0.014	0.248	1.919	0.774	0.582	NaN	NaN	NaN	1.878	0.617	0.602	1.851	0.503	0.56	1.828	0.408	0.573	1.837	0.279	0.639	1.847	0.075	0.613
613	3.065	2.061	0.882	0.39	1.86	0.833	0.255	1.923	0.778	0.213	1.978	0.583	0.201	1.961	0.473	0.258	1.975	0.378	0.251	2.038	0.238	0.236	NaN	NaN	NaN	1.954	0.014	0.248	1.918	0.774	0.582	NaN	NaN	NaN	1.876	0.614	0.601	1.851	0.502	0.56	1.826	0.406	0.572	1.836	0.28	0.639	1.845	0.076	0.612
614	3.07	2.059	0.882	0.391	1.859	0.832	0.256	1.922	0.778	0.213	1.977	0.583	0.201	1.961	0.473	0.258	1.974	0.379	0.251	2.038	0.238	0.236	NaN	NaN	NaN	1.954	0.014	0.248	1.916	0.774	0.583	NaN	NaN	NaN	1.876	0.614	0.601	1.851	0.502	0.559	1.824	0.405	0.571	1.834	0.28	0.638	1.845	0.076	0.612
615	3.075	2.058	0.881	0.392	1.858	0.832	0.256	1.927	0.776	0.215	1.976	0.583	0.201	1.96	0.473	0.258	1.975	0.38	0.252	2.038	0.238	0.236	NaN	NaN	NaN	1.954	0.014	0.248	1.915	0.774	0.583	NaN	NaN	NaN	1.876	0.613	0.602	1.85	0.501	0.559	1.822	0.405	0.57	1.83	0.279	0.637	1.843	0.076	0.611
616	3.08	2.057	0.881	0.393	1.857	0.833	0.256	1.94	0.772	0.219	1.975	0.583	0.202	1.959	0.473	0.258	1.975	0.38	0.254	2.038	0.239	0.236	NaN	NaN	NaN	1.954	0.014	0.248	1.914	0.774	0.583	NaN	NaN	NaN	1.876	0.613	0.602	1.849	0.5	0.558	1.821	0.406	0.569	1.828	0.279	0.637	1.842	0.076	0.611
617	3.085	2.056	0.881	0.394	1.856	0.833	0.256	1.936	0.773	0.219	1.975	0.583	0.202	1.959	0.473	0.258	1.975	0.38	0.255	2.038	0.239	0.237	NaN	NaN	NaN	1.954	0.014	0.248	1.912	0.773	0.583	NaN	NaN	NaN	1.876	0.612	0.602	1.847	0.499	0.557	1.818	0.405	0.567	1.826	0.279	0.636	1.842	0.075	0.611
618	3.09	2.054	0.881	0.395	1.855	0.834	0.256	1.922	0.777	0.218	1.974	0.583	0.202	1.958	0.473	0.258	1.974	0.38	0.255	2.037	0.239	0.237	NaN	NaN	NaN	1.954	0.014	0.248	1.91	0.772	0.584	NaN	NaN	NaN	1.875	0.611	0.601	1.846	0.499	0.557	1.815	0.404	0.565	1.823	0.279	0.636	1.842	0.075	0.61
619	3.095	2.053	0.88	0.396	1.854	0.834	0.257	1.917	0.777	0.217	1.973	0.583	0.203	1.955	0.473	0.258	1.974	0.38	0.255	2.037	0.24	0.237	NaN	NaN	NaN	1.954	0.014	0.248	1.909	0.771	0.586	NaN	NaN	NaN	1.872	0.608	0.601	1.845	0.499	0.557	1.813	0.403	0.564	1.821	0.279	0.635	1.842	0.075	0.61
620	3.1	2.052	0.88	0.396	1.853	0.834	0.258	1.915	0.778	0.218	1.973	0.583	0.203	1.954	0.473	0.259	1.974	0.38	0.255	2.037	0.24	0.237	NaN	NaN	NaN	1.954	0.014	0.248	1.907	0.771	0.586	NaN	NaN	NaN	1.871	0.607	0.601	1.842	0.499	0.556	1.812	0.403	0.563	1.819	0.279	0.634	1.842	0.074	0.61
621	3.105	2.051	0.88	0.397	1.851	0.833	0.259	1.914	0.778	0.218	1.972	0.583	0.204	1.955	0.473	0.26	1.973	0.38	0.255	2.037	0.24	0.238	NaN	NaN	NaN	1.954	0.014	0.248	1.906	0.771	0.586	NaN	NaN	NaN	1.87	0.607	0.6	1.838	0.497	0.554	1.81	0.402	0.562	1.816	0.277	0.633	1.843	0.073	0.611
622	3.11	2.049	0.88	0.398	1.85	0.833	0.26	1.913	0.778	0.218	1.971	0.583	0.204	1.954	0.473	0.26	1.97	0.379	0.254	2.037	0.24	0.238	NaN	NaN	NaN	1.954	0.014	0.248	1.905	0.77	0.586	NaN	NaN	NaN	1.868	0.607	0.6	1.835	0.497	0.554	1.809	0.402	0.561	1.815	0.276	0.632	1.843	0.073	0.611
623	3.115	2.048	0.88	0.399	1.849	0.833	0.26	1.912	0.778	0.218	1.97	0.583	0.204	1.954	0.473	0.26	1.969	0.379	0.254	2.037	0.241	0.238	NaN	NaN	NaN	1.954	0.014	0.248	1.903	0.769	0.586	NaN	NaN	NaN	1.865	0.606	0.6	1.831	0.497	0.553	1.807	0.401	0.562	1.815	0.276	0.633	1.842	0.073	0.611
624	3.12	2.047	0.88	0.4	1.848	0.833	0.26	1.91	0.779	0.219	1.97	0.583	0.205	1.953	0.473	0.261	1.969	0.379	0.255	2.037	0.241	0.239	NaN	NaN	NaN	1.954	0.014	0.248	1.901	0.769	0.587	NaN	NaN	NaN	1.862	0.605	0.6	1.829	0.497	0.552	1.807	0.401	0.562	1.814	0.277	0.633	1.841	0.073	0.611
625	3.125	2.045	0.88	0.4	1.847	0.834	0.26	1.909	0.779	0.218	1.969	0.583	0.206	1.953	0.473	0.261	1.97	0.38	0.256	2.037	0.242	0.239	NaN	NaN	NaN	1.954	0.014	0.248	1.899	0.768	0.587	NaN	NaN	NaN	1.859	0.604	0.6	1.829	0.498	0.553	1.806	0.401	0.562	1.814	0.277	0.633	1.841	0.073	0.612
626	3.13	2.044	0.879	0.401	1.846	0.833	0.261	1.916	0.777	0.22	1.969	0.583	0.206	1.952	0.473	0.261	1.969	0.38	0.256	2.037	0.242	0.24	NaN	NaN	NaN	1.954	0.014	0.248	1.898	0.768	0.587	NaN	NaN	NaN	1.857	0.604	0.6	1.826	0.498	0.553	1.805	0.4	0.563	1.813	0.276	0.633	1.84	0.073	0.612
627	3.135	2.043	0.879	0.402	1.844	0.833	0.261	1.93	0.773	0.225	1.968	0.582	0.207	1.951	0.473	0.262	1.967	0.38	0.255	2.037	0.243	0.24	NaN	NaN	NaN	1.954	0.014	0.248	1.897	0.768	0.588	NaN	NaN	NaN	1.855	0.605	0.6	1.824	0.497	0.553	1.803	0.4	0.563	1.812	0.275	0.633	1.839	0.073	0.612
628	3.14	2.041	0.879	0.403	1.843	0.833	0.262	1.928	0.773	0.226	1.967	0.582	0.207	1.95	0.473	0.262	1.966	0.38	0.255	2.036	0.243	0.24	NaN	NaN	NaN	1.954	0.014	0.248	1.896	0.768	0.589	NaN	NaN	NaN	1.853	0.605	0.601	1.824	0.499	0.555	1.803	0.4	0.564	1.811	0.275	0.633	1.839	0.072	0.612
629	3.145	2.04	0.879	0.403	1.842	0.832	0.263	1.924	0.775	0.226	1.967	0.582	0.208	1.95	0.473	0.263	1.965	0.38	0.255	2.036	0.243	0.24	NaN	NaN	NaN	1.954	0.014	0.248	1.894	0.768	0.589	NaN	NaN	NaN	1.851	0.605	0.602	1.823	0.499	0.556	1.803	0.4	0.564	1.811	0.275	0.634	1.839	0.072	0.612
630	3.15	2.038	0.879	0.404	1.841	0.833	0.263	1.917	0.777	0.225	1.966	0.582	0.209	1.948	0.473	0.263	1.965	0.38	0.255	2.036	0.243	0.24	NaN	NaN	NaN	1.954	0.014	0.248	1.893	0.768	0.59	NaN	NaN	NaN	1.85	0.606	0.602	1.821	0.498	0.556	1.802	0.4	0.565	1.81	0.275	0.635	1.839	0.072	0.612
631	3.155	2.037	0.879	0.405	1.84	0.833	0.263	1.906	0.78	0.224	1.965	0.582	0.209	1.947	0.473	0.263	1.964	0.38	0.256	2.036	0.243	0.24	NaN	NaN	NaN	1.954	0.014	0.248	1.891	0.768	0.591	NaN	NaN	NaN	1.849	0.607	0.603	1.82	0.497	0.556	1.8	0.399	0.565	1.81	0.274	0.635	1.839	0.072	0.612
632	3.16	2.035	0.879	0.405	1.839	0.834	0.264	1.902	0.78	0.224	1.965	0.582	0.21	1.946	0.473	0.263	1.963	0.381	0.256	2.035	0.244	0.24	NaN	NaN	NaN	1.954	0.014	0.248	1.888	0.768	0.59	NaN	NaN	NaN	1.848	0.608	0.604	1.819	0.497	0.556	1.8	0.399	0.566	1.81	0.274	0.636	1.839	0.072	0.612
633	3.165	2.034	0.879	0.406	1.838	0.835	0.264	1.9	0.78	0.224	1.964	0.582	0.211	1.945	0.473	0.264	1.962	0.381	0.256	2.034	0.244	0.241	NaN	NaN	NaN	1.954	0.014	0.248	1.884	0.767	0.589	NaN	NaN	NaN	1.847	0.608	0.604	1.818	0.496	0.556	1.799	0.399	0.566	1.809	0.273	0.636	1.838	0.072	0.613
634	3.17	2.032	0.879	0.407	1.837	0.835	0.265	1.907	0.777	0.226	1.963	0.582	0.211	1.943	0.473	0.264	1.961	0.38	0.257	2.034	0.245	0.241	NaN	NaN	NaN	1.954	0.014	0.248	1.882	0.766	0.589	NaN	NaN	NaN	1.845	0.608	0.605	1.817	0.496	0.557	1.798	0.399	0.566	1.808	0.274	0.636	1.838	0.072	0.613
635	3.175	2.031	0.879	0.407	1.835	0.835	0.266	1.925	0.772	0.23	1.962	0.582	0.212	1.942	0.472	0.264	1.959	0.38	0.258	2.034	0.245	0.242	NaN	NaN	NaN	1.954	0.014	0.248	1.88	0.766	0.589	NaN	NaN	NaN	1.844	0.608	0.606	1.817	0.496	0.558	1.798	0.398	0.567	1.808	0.274	0.637	1.838	0.071	0.612
636	3.18	2.029	0.879	0.408	1.834	0.835	0.266	1.919	0.774	0.23	1.961	0.582	0.213	1.94	0.472	0.264	1.958	0.38	0.258	2.034	0.246	0.242	NaN	NaN	NaN	1.954	0.014	0.248	1.878	0.766	0.59	NaN	NaN	NaN	1.843	0.607	0.606	1.817	0.497	0.559	1.797	0.398	0.567	1.807	0.274	0.636	1.838	0.071	0.612
637	3.185	2.028	0.879	0.409	1.833	0.835	0.267	1.9	0.778	0.227	1.961	0.582	0.213	1.939	0.472	0.264	1.957	0.38	0.258	2.033	0.247	0.243	NaN	NaN	NaN	1.954	0.014	0.248	1.877	0.767	0.591	NaN	NaN	NaN	1.842	0.607	0.607	1.817	0.497	0.56	1.796	0.398	0.568	1.805	0.272	0.636	1.839	0.071	0.612
638	3.19	2.027	0.879	0.41	1.832	0.835	0.267	1.894	0.78	0.227	1.96	0.582	0.214	1.938	0.472	0.264	1.956	0.38	0.258	2.033	0.247	0.243	NaN	NaN	NaN	1.954	0.014	0.248	1.876	0.767	0.592	NaN	NaN	NaN	1.841	0.607	0.608	1.817	0.497	0.56	1.795	0.397	0.568	1.805	0.272	0.637	1.84	0.072	0.613
639	3.195	2.025	0.879	0.411	1.831	0.835	0.268	1.892	0.781	0.228	1.959	0.582	0.215	1.937	0.472	0.265	1.954	0.381	0.258	2.032	0.248	0.243	NaN	NaN	NaN	1.954	0.014	0.248	1.874	0.768	0.593	NaN	NaN	NaN	1.839	0.606	0.608	1.817	0.497	0.561	1.794	0.397	0.569	1.804	0.272	0.637	1.84	0.073	0.614
640	3.2	2.023	0.879	0.412	1.83	0.835	0.268	1.891	0.782	0.228	1.958	0.582	0.216	1.935	0.473	0.265	1.954	0.381	0.258	2.031	0.248	0.243	NaN	NaN	NaN	1.954	0.014	0.248	1.871	0.768	0.594	NaN	NaN	NaN	1.838	0.606	0.609	1.816	0.497	0.562	1.795	0.398	0.569	1.803	0.271	0.637	1.84	0.073	0.614
641	3.205	2.022	0.879	0.413	1.829	0.836	0.268	1.89	0.781	0.228	1.957	0.582	0.216	1.934	0.473	0.265	1.954	0.382	0.26	2.03	0.248	0.243	NaN	NaN	NaN	1.954	0.014	0.248	1.869	0.768	0.594	NaN	NaN	NaN	1.837	0.605	0.609	1.816	0.496	0.562	1.795	0.398	0.569	1.803	0.271	0.637	1.84	0.073	0.614
642	3.21	2.021	0.879	0.414	1.828	0.836	0.268	1.888	0.781	0.229	1.956	0.582	0.217	1.932	0.472	0.265	1.953	0.383	0.261	2.03	0.249	0.243	NaN	NaN	NaN	1.954	0.014	0.248	1.866	0.768	0.594	NaN	NaN	NaN	1.836	0.605	0.609	1.815	0.496	0.562	1.794	0.398	0.57	1.804	0.272	0.638	1.84	0.073	0.614
643	3.215	2.019	0.879	0.415	1.827	0.837	0.268	1.895	0.779	0.231	1.955	0.582	0.218	1.929	0.472	0.265	1.951	0.382	0.26	2.029	0.249	0.243	NaN	NaN	NaN	1.954	0.014	0.248	1.862	0.767	0.594	NaN	NaN	NaN	1.836	0.605	0.609	1.815	0.496	0.563	1.793	0.398	0.57	1.804	0.272	0.639	1.84	0.072	0.614
644	3.22	2.018	0.879	0.416	1.826	0.838	0.268	1.904	0.776	0.235	1.954	0.582	0.219	1.927	0.471	0.265	1.948	0.382	0.259	2.028	0.249	0.243	NaN	NaN	NaN	1.954	0.013	0.248	1.86	0.767	0.595	NaN	NaN	NaN	1.836	0.606	0.61	1.814	0.495	0.563	1.791	0.397	0.57	1.803	0.272	0.639	1.84	0.072	0.614
645	3.225	2.016	0.879	0.417	1.825	0.838	0.269	1.889	0.78	0.234	1.952	0.582	0.219	1.925	0.471	0.265	1.946	0.382	0.259	2.027	0.25	0.243	NaN	NaN	NaN	1.954	0.013	0.248	1.857	0.767	0.595	NaN	NaN	NaN	1.835	0.606	0.611	1.813	0.495	0.563	1.791	0.397	0.571	1.803	0.272	0.639	1.84	0.072	0.614
646	3.23	2.015	0.879	0.418	1.824	0.838	0.27	1.885	0.781	0.234	1.951	0.583	0.22	1.924	0.471	0.266	1.945	0.382	0.259	2.026	0.251	0.244	NaN	NaN	NaN	1.954	0.013	0.248	1.856	0.767	0.597	NaN	NaN	NaN	1.835	0.607	0.611	1.811	0.494	0.563	1.791	0.396	0.571	1.802	0.271	0.64	1.84	0.072	0.614
647	3.235	2.013	0.879	0.42	1.822	0.838	0.271	1.883	0.782	0.234	1.95	0.583	0.221	1.923	0.472	0.266	1.943	0.382	0.259	2.026	0.252	0.244	NaN	NaN	NaN	1.954	0.013	0.248	1.855	0.768	0.598	NaN	NaN	NaN	1.835	0.608	0.612	1.81	0.494	0.564	1.791	0.396	0.572	1.802	0.271	0.64	1.84	0.072	0.614
648	3.24	2.012	0.879	0.421	1.821	0.838	0.272	1.882	0.782	0.234	1.949	0.583	0.221	1.922	0.472	0.266	1.941	0.382	0.26	2.025	0.253	0.245	NaN	NaN	NaN	1.954	0.013	0.248	1.854	0.769	0.599	NaN	NaN	NaN	1.834	0.608	0.613	1.809	0.494	0.564	1.79	0.396	0.572	1.8	0.269	0.639	1.84	0.072	0.614
649	3.245	2.01	0.879	0.422	1.82	0.838	0.272	1.88	0.783	0.235	1.948	0.583	0.222	1.92	0.473	0.266	1.94	0.382	0.26	2.025	0.254	0.245	NaN	NaN	NaN	1.954	0.013	0.248	1.851	0.769	0.599	NaN	NaN	NaN	1.833	0.607	0.614	1.808	0.494	0.565	1.79	0.396	0.572	1.8	0.269	0.639	1.84	0.072	0.614
650	3.25	2.009	0.879	0.424	1.819	0.838	0.272	1.879	0.783	0.235	1.946	0.583	0.223	1.918	0.473	0.266	1.938	0.383	0.26	2.024	0.255	0.245	NaN	NaN	NaN	1.954	0.014	0.248	1.849	0.769	0.599	NaN	NaN	NaN	1.831	0.607	0.614	1.807	0.494	0.565	1.79	0.396	0.573	1.8	0.269	0.639	1.84	0.072	0.614
651	3.255	2.007	0.88	0.425	1.818	0.838	0.273	1.878	0.783	0.235	1.945	0.583	0.223	1.916	0.473	0.266	1.937	0.384	0.26	2.023	0.255	0.245	NaN	NaN	NaN	1.954	0.014	0.248	1.846	0.768	0.599	NaN	NaN	NaN	1.83	0.607	0.615	1.807	0.495	0.566	1.791	0.397	0.574	1.8	0.268	0.639	1.84	0.072	0.614
652	3.26	2.006	0.88	0.426	1.818	0.839	0.273	1.877	0.783	0.237	1.944	0.583	0.223	1.915	0.474	0.266	1.935	0.384	0.26	2.021	0.256	0.245	NaN	NaN	NaN	1.954	0.014	0.248	1.845	0.768	0.602	NaN	NaN	NaN	1.829	0.607	0.615	1.807	0.495	0.567	1.79	0.397	0.574	1.8	0.268	0.64	1.84	0.072	0.614
653	3.265	2.005	0.88	0.427	1.817	0.839	0.273	1.876	0.784	0.238	1.942	0.584	0.224	1.912	0.474	0.266	1.933	0.385	0.26	2.02	0.257	0.245	NaN	NaN	NaN	1.954	0.014	0.248	1.842	0.768	0.602	NaN	NaN	NaN	1.829	0.607	0.615	1.806	0.496	0.567	1.789	0.396	0.573	1.799	0.268	0.64	1.84	0.072	0.614
654	3.27	2.003	0.881	0.428	1.816	0.84	0.274	1.875	0.784	0.239	1.941	0.584	0.224	1.908	0.473	0.264	1.932	0.386	0.26	2.019	0.258	0.245	NaN	NaN	NaN	1.954	0.014	0.248	1.838	0.767	0.601	NaN	NaN	NaN	1.828	0.607	0.616	1.806	0.496	0.567	1.788	0.395	0.573	1.8	0.268	0.64	1.84	0.072	0.614
655	3.275	2.002	0.881	0.429	1.815	0.84	0.275	1.874	0.785	0.239	1.939	0.584	0.225	1.906	0.474	0.264	1.93	0.386	0.259	2.017	0.259	0.244	NaN	NaN	NaN	1.953	0.014	0.248	1.836	0.767	0.602	NaN	NaN	NaN	1.826	0.607	0.616	1.806	0.496	0.568	1.788	0.395	0.574	1.8	0.268	0.64	1.84	0.072	0.614
656	3.28	2.001	0.882	0.431	1.814	0.84	0.276	1.873	0.785	0.239	1.937	0.584	0.225	1.904	0.474	0.265	1.927	0.387	0.258	2.015	0.261	0.244	NaN	NaN	NaN	1.953	0.014	0.248	1.834	0.768	0.602	NaN	NaN	NaN	1.825	0.607	0.617	1.805	0.496	0.568	1.789	0.395	0.575	1.8	0.268	0.641	1.84	0.072	0.614
657	3.285	2	0.882	0.432	1.813	0.84	0.277	1.872	0.786	0.239	1.936	0.585	0.225	1.901	0.475	0.265	1.924	0.387	0.257	2.012	0.262	0.243	NaN	NaN	NaN	1.953	0.014	0.247	1.833	0.769	0.604	NaN	NaN	NaN	1.824	0.606	0.617	1.805	0.496	0.569	1.789	0.395	0.576	1.8	0.268	0.642	1.84	0.072	0.614
658	3.29	1.998	0.883	0.433	1.812	0.84	0.278	1.871	0.787	0.24	1.934	0.585	0.226	1.899	0.475	0.265	1.921	0.388	0.257	2.01	0.264	0.243	NaN	NaN	NaN	1.953	0.014	0.247	1.833	0.77	0.606	NaN	NaN	NaN	1.823	0.607	0.618	1.805	0.496	0.57	1.789	0.395	0.576	1.801	0.268	0.643	1.84	0.072	0.614
659	3.295	1.997	0.883	0.434	1.811	0.841	0.278	1.87	0.787	0.24	1.932	0.585	0.226	1.897	0.476	0.265	1.918	0.388	0.256	2.008	0.265	0.242	NaN	NaN	NaN	1.953	0.015	0.247	1.832	0.77	0.607	NaN	NaN	NaN	1.823	0.608	0.619	1.805	0.496	0.571	1.789	0.396	0.576	1.801	0.268	0.643	1.84	0.071	0.614
660	3.3	1.996	0.884	0.435	1.81	0.841	0.279	1.876	0.785	0.242	1.93	0.585	0.226	1.894	0.476	0.264	1.915	0.389	0.256	2.005	0.266	0.242	NaN	NaN	NaN	1.953	0.015	0.247	1.83	0.77	0.607	NaN	NaN	NaN	1.823	0.609	0.62	1.805	0.496	0.571	1.79	0.397	0.578	1.801	0.267	0.643	1.839	0.069	0.613
661	3.305	1.995	0.884	0.436	1.81	0.842	0.279	1.884	0.783	0.245	1.927	0.585	0.226	1.891	0.477	0.264	1.912	0.389	0.255	2.003	0.267	0.241	NaN	NaN	NaN	1.953	0.015	0.247	1.828	0.771	0.608	NaN	NaN	NaN	1.823	0.609	0.621	1.805	0.496	0.572	1.791	0.397	0.578	1.801	0.268	0.643	1.838	0.069	0.613
662	3.31	1.993	0.884	0.436	1.809	0.843	0.28	1.87	0.788	0.243	1.925	0.586	0.226	1.888	0.478	0.263	1.909	0.39	0.255	2	0.268	0.24	NaN	NaN	NaN	1.953	0.015	0.247	1.827	0.771	0.608	NaN	NaN	NaN	1.821	0.608	0.621	1.805	0.497	0.572	1.79	0.396	0.578	1.802	0.268	0.644	1.839	0.07	0.613
663	3.315	1.992	0.885	0.437	1.808	0.844	0.281	1.866	0.789	0.243	1.923	0.586	0.226	1.884	0.478	0.263	1.906	0.391	0.254	1.998	0.269	0.239	NaN	NaN	NaN	1.952	0.015	0.247	1.826	0.771	0.609	NaN	NaN	NaN	1.821	0.608	0.621	1.805	0.496	0.573	1.791	0.396	0.579	1.801	0.267	0.644	1.839	0.07	0.614
664	3.32	1.991	0.885	0.438	1.807	0.844	0.282	1.865	0.79	0.244	1.92	0.586	0.225	1.881	0.479	0.262	1.902	0.392	0.254	1.995	0.271	0.238	NaN	NaN	NaN	1.952	0.015	0.247	1.825	0.772	0.61	NaN	NaN	NaN	1.821	0.609	0.622	1.804	0.496	0.573	1.792	0.397	0.581	1.801	0.267	0.645	1.839	0.07	0.614
665	3.325	1.99	0.886	0.439	1.805	0.843	0.283	1.864	0.791	0.245	1.918	0.587	0.225	1.877	0.479	0.262	1.899	0.393	0.253	1.992	0.272	0.237	NaN	NaN	NaN	1.952	0.016	0.247	1.824	0.772	0.612	NaN	NaN	NaN	1.82	0.61	0.624	1.804	0.496	0.574	1.792	0.397	0.581	1.802	0.267	0.646	1.84	0.07	0.614
666	3.33	1.989	0.886	0.439	1.804	0.843	0.284	1.862	0.792	0.245	1.915	0.587	0.225	1.874	0.479	0.261	1.895	0.394	0.252	1.989	0.274	0.236	NaN	NaN	NaN	1.952	0.016	0.247	1.823	0.772	0.613	NaN	NaN	NaN	1.82	0.611	0.625	1.805	0.496	0.576	1.792	0.397	0.582	1.804	0.269	0.647	1.839	0.069	0.613
667	3.335	1.988	0.887	0.44	1.803	0.844	0.285	1.87	0.79	0.247	1.912	0.587	0.225	1.87	0.48	0.261	1.891	0.394	0.251	1.985	0.276	0.236	NaN	NaN	NaN	1.952	0.016	0.247	1.821	0.772	0.613	NaN	NaN	NaN	1.819	0.611	0.626	1.805	0.497	0.577	1.793	0.397	0.583	1.804	0.269	0.648	1.839	0.07	0.614
668	3.34	1.987	0.887	0.441	1.803	0.844	0.285	1.886	0.785	0.252	1.909	0.587	0.224	1.867	0.48	0.26	1.887	0.394	0.25	1.982	0.277	0.234	NaN	NaN	NaN	1.951	0.016	0.247	1.82	0.772	0.613	NaN	NaN	NaN	1.819	0.611	0.626	1.806	0.497	0.577	1.793	0.397	0.584	1.804	0.269	0.648	1.84	0.071	0.615
669	3.345	1.986	0.888	0.442	1.801	0.844	0.287	1.886	0.786	0.254	1.906	0.587	0.224	1.863	0.481	0.259	1.882	0.394	0.249	1.978	0.278	0.232	NaN	NaN	NaN	1.951	0.017	0.247	1.818	0.772	0.613	NaN	NaN	NaN	1.818	0.611	0.627	1.807	0.498	0.578	1.794	0.397	0.585	1.804	0.267	0.648	1.84	0.071	0.616
670	3.35	1.985	0.888	0.443	1.799	0.843	0.289	1.875	0.789	0.252	1.902	0.588	0.224	1.858	0.482	0.258	1.878	0.395	0.248	1.974	0.279	0.231	NaN	NaN	NaN	1.951	0.017	0.247	1.816	0.771	0.613	NaN	NaN	NaN	1.817	0.611	0.627	1.807	0.498	0.579	1.794	0.397	0.586	1.804	0.267	0.649	1.84	0.071	0.615
671	3.355	1.984	0.888	0.443	1.799	0.843	0.289	1.861	0.793	0.25	1.899	0.588	0.223	1.852	0.482	0.257	1.873	0.396	0.248	1.97	0.281	0.231	NaN	NaN	NaN	1.951	0.018	0.247	1.814	0.771	0.614	NaN	NaN	NaN	1.817	0.611	0.628	1.808	0.499	0.58	1.795	0.397	0.586	1.806	0.268	0.65	1.839	0.07	0.615
672	3.36	1.983	0.888	0.444	1.798	0.843	0.29	1.857	0.794	0.25	1.896	0.588	0.223	1.847	0.482	0.256	1.869	0.397	0.247	1.966	0.282	0.229	NaN	NaN	NaN	1.959	0.015	0.248	1.813	0.771	0.616	NaN	NaN	NaN	1.817	0.612	0.629	1.807	0.498	0.581	1.795	0.397	0.587	1.805	0.267	0.651	1.839	0.07	0.616
673	3.365	1.982	0.889	0.445	1.798	0.844	0.291	1.855	0.794	0.251	1.892	0.588	0.223	1.843	0.483	0.255	1.865	0.398	0.246	1.961	0.283	0.227	NaN	NaN	NaN	1.975	0.009	0.251	1.812	0.771	0.616	NaN	NaN	NaN	1.817	0.613	0.63	1.807	0.498	0.581	1.795	0.397	0.588	1.806	0.267	0.651	1.839	0.07	0.616
674	3.37	1.981	0.889	0.446	1.797	0.845	0.291	1.854	0.794	0.251	1.889	0.588	0.222	1.84	0.484	0.255	1.86	0.399	0.245	1.957	0.284	0.226	NaN	NaN	NaN	1.978	0.008	0.251	1.812	0.772	0.617	NaN	NaN	NaN	1.817	0.614	0.631	1.808	0.499	0.583	1.796	0.397	0.589	1.806	0.267	0.652	1.838	0.069	0.616
675	3.375	1.98	0.889	0.447	1.797	0.845	0.291	1.853	0.794	0.251	1.885	0.588	0.222	1.836	0.484	0.255	1.855	0.399	0.244	1.952	0.285	0.224	NaN	NaN	NaN	1.979	0.009	0.252	1.812	0.772	0.618	NaN	NaN	NaN	1.817	0.614	0.632	1.808	0.499	0.584	1.795	0.396	0.589	1.806	0.267	0.652	1.839	0.069	0.617
676	3.38	1.979	0.889	0.448	1.796	0.846	0.291	1.86	0.793	0.253	1.882	0.589	0.221	1.832	0.485	0.254	1.85	0.4	0.243	1.949	0.287	0.223	NaN	NaN	NaN	1.979	0.009	0.252	1.811	0.772	0.619	NaN	NaN	NaN	1.816	0.613	0.633	1.808	0.499	0.585	1.796	0.396	0.59	1.806	0.267	0.653	1.839	0.069	0.617
677	3.385	1.978	0.889	0.449	1.795	0.846	0.292	1.876	0.788	0.258	1.878	0.589	0.221	1.827	0.485	0.254	1.845	0.4	0.242	1.946	0.288	0.223	NaN	NaN	NaN	1.971	0.013	0.251	1.81	0.772	0.621	NaN	NaN	NaN	1.815	0.613	0.633	1.808	0.499	0.585	1.797	0.397	0.591	1.806	0.267	0.653	1.839	0.069	0.617
678	3.39	1.977	0.889	0.45	1.794	0.846	0.294	1.875	0.789	0.259	1.875	0.589	0.221	1.823	0.486	0.254	1.841	0.401	0.242	1.942	0.289	0.221	NaN	NaN	NaN	1.953	0.021	0.249	1.809	0.772	0.622	NaN	NaN	NaN	1.814	0.613	0.634	1.808	0.499	0.586	1.797	0.396	0.592	1.807	0.266	0.654	1.839	0.069	0.617
679	3.395	1.975	0.889	0.45	1.793	0.845	0.295	1.87	0.79	0.259	1.872	0.589	0.22	1.818	0.486	0.253	1.836	0.401	0.241	1.939	0.29	0.221	NaN	NaN	NaN	1.947	0.024	0.248	1.808	0.772	0.622	NaN	NaN	NaN	1.813	0.613	0.634	1.808	0.498	0.587	1.797	0.396	0.592	1.807	0.266	0.654	1.839	0.068	0.617
680	3.4	1.974	0.889	0.451	1.792	0.844	0.295	1.863	0.791	0.259	1.868	0.589	0.22	1.812	0.486	0.251	1.832	0.4	0.241	1.935	0.291	0.219	NaN	NaN	NaN	1.952	0.024	0.248	1.807	0.772	0.623	NaN	NaN	NaN	1.813	0.613	0.635	1.807	0.497	0.587	1.797	0.396	0.593	1.807	0.266	0.655	1.839	0.068	0.617
681	3.405	1.973	0.89	0.452	1.791	0.845	0.295	1.851	0.793	0.257	1.865	0.59	0.22	1.809	0.487	0.252	1.828	0.401	0.24	1.93	0.292	0.218	NaN	NaN	NaN	1.969	0.017	0.251	1.806	0.772	0.623	NaN	NaN	NaN	1.813	0.613	0.635	1.807	0.498	0.588	1.798	0.396	0.594	1.807	0.265	0.655	1.839	0.068	0.617
682	3.41	1.972	0.89	0.453	1.791	0.845	0.295	1.847	0.794	0.256	1.862	0.59	0.219	1.808	0.488	0.253	1.825	0.402	0.24	1.927	0.293	0.218	NaN	NaN	NaN	1.965	0.018	0.249	1.805	0.772	0.623	NaN	NaN	NaN	1.813	0.614	0.636	1.808	0.499	0.589	1.799	0.397	0.595	1.807	0.265	0.655	1.839	0.068	0.617
683	3.415	1.971	0.889	0.454	1.791	0.845	0.295	1.846	0.793	0.256	1.859	0.59	0.219	1.805	0.488	0.253	1.822	0.403	0.24	1.925	0.294	0.218	NaN	NaN	NaN	1.946	0.026	0.244	1.804	0.772	0.624	NaN	NaN	NaN	1.813	0.615	0.637	1.808	0.499	0.59	1.799	0.397	0.596	1.807	0.265	0.656	1.839	0.068	0.618
684	3.42	1.97	0.889	0.454	1.79	0.844	0.295	1.845	0.793	0.256	1.856	0.591	0.219	1.802	0.489	0.253	1.82	0.404	0.24	1.922	0.294	0.217	NaN	NaN	NaN	1.949	0.025	0.245	1.802	0.772	0.624	NaN	NaN	NaN	1.811	0.615	0.638	1.808	0.5	0.591	1.799	0.397	0.597	1.807	0.265	0.656	1.839	0.068	0.618
685	3.425	1.969	0.889	0.455	1.788	0.842	0.296	1.844	0.793	0.256	1.854	0.591	0.219	1.799	0.489	0.253	1.817	0.405	0.24	1.918	0.294	0.216	NaN	NaN	NaN	1.95	0.024	0.244	1.799	0.771	0.624	NaN	NaN	NaN	1.809	0.613	0.638	1.808	0.5	0.591	1.8	0.398	0.598	1.807	0.264	0.657	1.839	0.068	0.618
686	3.43	1.968	0.889	0.456	1.787	0.841	0.296	1.844	0.793	0.256	1.852	0.592	0.219	1.795	0.489	0.252	1.814	0.405	0.24	1.916	0.295	0.217	NaN	NaN	NaN	1.94	0.027	0.243	1.801	0.772	0.626	NaN	NaN	NaN	1.81	0.614	0.639	1.808	0.5	0.592	1.8	0.398	0.598	1.808	0.265	0.657	1.839	0.068	0.618
687	3.435	1.967	0.889	0.456	1.786	0.841	0.296	1.843	0.793	0.256	1.85	0.592	0.219	1.794	0.49	0.252	1.811	0.404	0.239	1.913	0.295	0.217	NaN	NaN	NaN	1.952	0.022	0.244	1.8	0.773	0.627	NaN	NaN	NaN	1.808	0.614	0.639	1.808	0.499	0.593	1.8	0.398	0.599	1.81	0.266	0.659	1.84	0.068	0.618
688	3.44	1.966	0.889	0.457	1.786	0.84	0.296	1.842	0.792	0.256	1.848	0.592	0.219	1.791	0.49	0.252	1.808	0.405	0.239	1.91	0.296	0.217	NaN	NaN	NaN	1.949	0.023	0.242	1.799	0.773	0.628	NaN	NaN	NaN	1.807	0.614	0.639	1.807	0.499	0.593	1.8	0.398	0.6	1.81	0.267	0.659	1.84	0.069	0.618
689	3.445	1.965	0.889	0.457	1.785	0.84	0.296	1.841	0.792	0.256	1.846	0.592	0.219	1.79	0.491	0.253	1.806	0.406	0.239	1.907	0.296	0.216	NaN	NaN	NaN	1.936	0.028	0.239	1.797	0.773	0.628	NaN	NaN	NaN	1.806	0.614	0.639	1.807	0.499	0.594	1.801	0.397	0.6	1.81	0.267	0.66	1.84	0.068	0.618
690	3.45	1.964	0.889	0.457	1.784	0.84	0.295	1.84	0.791	0.255	1.844	0.591	0.219	1.789	0.492	0.253	1.804	0.406	0.24	1.905	0.296	0.216	NaN	NaN	NaN	1.921	0.032	0.236	1.796	0.773	0.628	NaN	NaN	NaN	1.806	0.614	0.64	1.807	0.499	0.594	1.802	0.398	0.601	1.811	0.267	0.66	1.84	0.068	0.618
691	3.455	1.963	0.889	0.457	1.783	0.84	0.295	1.839	0.791	0.255	1.842	0.592	0.219	1.787	0.492	0.253	1.802	0.407	0.24	1.903	0.296	0.217	NaN	NaN	NaN	1.929	0.027	0.237	1.794	0.772	0.627	NaN	NaN	NaN	1.806	0.615	0.64	1.806	0.499	0.595	1.803	0.398	0.601	1.811	0.266	0.66	1.84	0.068	0.618
692	3.46	1.961	0.889	0.457	1.783	0.841	0.294	1.838	0.791	0.255	1.841	0.592	0.22	1.784	0.492	0.252	1.801	0.408	0.24	1.9	0.296	0.217	NaN	NaN	NaN	1.921	0.028	0.235	1.792	0.772	0.627	NaN	NaN	NaN	1.805	0.615	0.64	1.806	0.499	0.595	1.803	0.398	0.602	1.811	0.266	0.661	1.84	0.069	0.618
693	3.465	1.96	0.889	0.458	1.782	0.841	0.294	1.837	0.791	0.255	1.841	0.592	0.22	1.784	0.493	0.253	1.799	0.408	0.24	1.897	0.295	0.217	NaN	NaN	NaN	1.904	0.033	0.232	1.791	0.772	0.627	NaN	NaN	NaN	1.804	0.615	0.64	1.806	0.499	0.596	1.804	0.399	0.602	1.812	0.266	0.661	1.841	0.069	0.618
694	3.47	1.959	0.889	0.458	1.781	0.841	0.294	1.837	0.791	0.255	1.84	0.592	0.22	1.782	0.493	0.253	1.797	0.408	0.241	1.894	0.295	0.217	NaN	NaN	NaN	1.91	0.028	0.232	1.789	0.772	0.628	NaN	NaN	NaN	1.803	0.615	0.64	1.806	0.499	0.596	1.804	0.398	0.602	1.811	0.266	0.661	1.841	0.069	0.618
695	3.475	1.958	0.889	0.457	1.78	0.841	0.294	1.836	0.79	0.255	1.839	0.592	0.22	1.782	0.493	0.253	1.795	0.409	0.241	1.892	0.294	0.217	NaN	NaN	NaN	1.907	0.027	0.231	1.786	0.771	0.628	NaN	NaN	NaN	1.803	0.616	0.641	1.806	0.499	0.596	1.803	0.397	0.602	1.811	0.265	0.661	1.841	0.069	0.618
696	3.48	1.957	0.89	0.457	1.78	0.841	0.293	1.835	0.79	0.255	1.838	0.592	0.221	1.78	0.494	0.253	1.794	0.409	0.241	1.89	0.293	0.217	NaN	NaN	NaN	1.904	0.025	0.231	1.784	0.77	0.629	NaN	NaN	NaN	1.803	0.617	0.641	1.806	0.499	0.596	1.803	0.397	0.602	1.811	0.265	0.661	1.841	0.069	0.618
697	3.485	1.956	0.89	0.457	1.779	0.841	0.293	1.834	0.791	0.255	1.838	0.592	0.222	1.779	0.494	0.253	1.792	0.409	0.241	1.887	0.292	0.217	NaN	NaN	NaN	1.899	0.024	0.23	1.78	0.768	0.63	NaN	NaN	NaN	1.802	0.617	0.641	1.807	0.5	0.597	1.803	0.397	0.603	1.811	0.265	0.661	1.841	0.069	0.618
698	3.49	1.955	0.89	0.457	1.778	0.842	0.293	1.833	0.791	0.255	1.837	0.592	0.222	1.777	0.494	0.253	1.791	0.409	0.241	1.884	0.292	0.218	NaN	NaN	NaN	1.882	0.028	0.226	1.778	0.768	0.63	NaN	NaN	NaN	1.802	0.618	0.641	1.807	0.5	0.597	1.803	0.398	0.604	1.811	0.264	0.661	1.841	0.069	0.618
699	3.495	1.954	0.89	0.456	1.777	0.843	0.291	1.832	0.791	0.255	1.837	0.591	0.223	1.775	0.494	0.253	1.789	0.409	0.241	1.881	0.29	0.218	NaN	NaN	NaN	1.857	0.036	0.222	1.777	0.767	0.629	NaN	NaN	NaN	1.801	0.618	0.641	1.807	0.501	0.598	1.804	0.398	0.604	1.811	0.264	0.661	1.841	0.069	0.619
700	3.5	1.953	0.89	0.456	1.776	0.843	0.291	1.831	0.792	0.255	1.837	0.591	0.223	1.774	0.493	0.253	1.788	0.409	0.24	1.878	0.288	0.217	NaN	NaN	NaN	1.846	0.037	0.22	NaN	NaN	NaN	NaN	NaN	NaN	1.799	0.617	0.641	1.807	0.501	0.598	1.804	0.398	0.605	1.811	0.264	0.661	1.841	0.069	0.619
701	3.505	1.952	0.89	0.456	1.775	0.843	0.29	1.83	0.792	0.255	1.837	0.591	0.224	1.773	0.493	0.254	1.786	0.408	0.241	1.876	0.287	0.218	NaN	NaN	NaN	1.838	0.036	0.219	1.774	0.767	0.628	NaN	NaN	NaN	1.801	0.619	0.642	1.807	0.501	0.598	1.804	0.398	0.605	1.811	0.265	0.661	1.841	0.07	0.619
702	3.51	1.951	0.89	0.455	1.774	0.844	0.29	1.829	0.792	0.255	1.837	0.59	0.225	1.772	0.493	0.254	1.785	0.408	0.241	1.873	0.286	0.218	NaN	NaN	NaN	1.838	0.03	0.22	NaN	NaN	NaN	NaN	NaN	NaN	1.8	0.62	0.641	1.806	0.501	0.599	1.804	0.398	0.605	1.812	0.265	0.662	1.841	0.07	0.619
703	3.515	1.95	0.89	0.455	1.774	0.844	0.289	1.828	0.792	0.255	1.837	0.59	0.225	1.772	0.492	0.255	1.783	0.407	0.242	1.869	0.283	0.218	NaN	NaN	NaN	1.85	0.02	0.223	NaN	NaN	NaN	NaN	NaN	NaN	1.8	0.62	0.641	1.806	0.501	0.599	1.804	0.398	0.605	1.812	0.265	0.662	1.841	0.07	0.619
704	3.52	1.949	0.89	0.455	1.772	0.844	0.289	1.827	0.792	0.254	1.837	0.589	0.226	1.772	0.492	0.256	1.782	0.407	0.242	1.866	0.281	0.218	NaN	NaN	NaN	1.848	0.015	0.223	NaN	NaN	NaN	NaN	NaN	NaN	1.8	0.62	0.641	1.806	0.501	0.599	1.804	0.398	0.605	1.812	0.265	0.662	1.841	0.07	0.619
705	3.525	1.948	0.89	0.454	1.771	0.843	0.289	1.827	0.792	0.254	1.837	0.589	0.226	1.772	0.492	0.257	1.781	0.406	0.241	1.862	0.279	0.217	NaN	NaN	NaN	1.842	0.013	0.223	NaN	NaN	NaN	NaN	NaN	NaN	1.799	0.621	0.641	1.806	0.501	0.599	1.804	0.398	0.605	1.812	0.265	0.662	1.841	0.07	0.619
706	3.53	1.946	0.889	0.454	1.77	0.843	0.288	1.833	0.79	0.255	1.837	0.588	0.227	1.771	0.492	0.257	1.78	0.405	0.241	1.858	0.276	0.216	NaN	NaN	NaN	1.834	0.011	0.223	NaN	NaN	NaN	NaN	NaN	NaN	1.798	0.621	0.641	1.806	0.501	0.599	1.804	0.398	0.605	1.812	0.265	0.662	1.841	0.07	0.619
707	3.535	1.945	0.889	0.453	1.769	0.842	0.288	1.843	0.787	0.256	1.837	0.587	0.227	1.77	0.492	0.257	1.778	0.404	0.242	1.855	0.274	0.216	NaN	NaN	NaN	1.824	0.009	0.222	NaN	NaN	NaN	NaN	NaN	NaN	1.798	0.621	0.641	1.805	0.501	0.599	1.804	0.398	0.605	1.812	0.265	0.662	1.841	0.07	0.619
708	3.54	1.944	0.889	0.453	1.767	0.842	0.288	1.829	0.792	0.253	1.836	0.587	0.228	1.771	0.492	0.258	1.777	0.403	0.243	1.851	0.272	0.216	NaN	NaN	NaN	1.806	0.012	0.221	NaN	NaN	NaN	NaN	NaN	NaN	1.797	0.621	0.64	1.805	0.501	0.599	1.803	0.398	0.605	1.812	0.265	0.662	1.841	0.07	0.619
709	3.545	1.943	0.889	0.453	1.766	0.842	0.287	1.824	0.793	0.251	1.836	0.586	0.228	1.77	0.491	0.258	1.776	0.402	0.243	1.847	0.27	0.215	NaN	NaN	NaN	1.781	0.018	0.218	1.731	0.822	0.534	NaN	NaN	NaN	1.796	0.621	0.64	1.804	0.501	0.599	1.803	0.398	0.605	1.812	0.265	0.662	1.841	0.07	0.619
710	3.55	1.942	0.889	0.452	1.765	0.842	0.286	1.823	0.793	0.25	1.835	0.585	0.228	1.768	0.49	0.257	1.774	0.401	0.243	1.844	0.268	0.215	NaN	NaN	NaN	1.769	0.017	0.218	1.732	0.821	0.534	NaN	NaN	NaN	1.796	0.621	0.639	1.804	0.502	0.598	1.803	0.398	0.605	1.812	0.265	0.662	1.841	0.07	0.619
711	3.555	1.94	0.889	0.452	1.764	0.842	0.285	1.821	0.793	0.249	1.835	0.585	0.228	1.769	0.489	0.258	1.773	0.4	0.244	1.84	0.265	0.215	NaN	NaN	NaN	1.76	0.016	0.217	1.732	0.821	0.534	NaN	NaN	NaN	1.795	0.621	0.639	1.803	0.502	0.598	1.803	0.398	0.605	1.812	0.265	0.662	1.841	0.07	0.618
712	3.56	1.939	0.889	0.451	1.763	0.842	0.284	1.821	0.792	0.247	1.835	0.584	0.228	1.767	0.489	0.259	1.772	0.399	0.244	1.835	0.262	0.214	NaN	NaN	NaN	1.752	0.015	0.217	NaN	NaN	NaN	NaN	NaN	NaN	1.792	0.62	0.638	1.803	0.502	0.597	1.802	0.398	0.605	1.811	0.265	0.662	1.841	0.07	0.618
713	3.565	1.938	0.888	0.45	1.761	0.842	0.284	1.819	0.792	0.247	1.834	0.583	0.228	1.768	0.488	0.259	1.771	0.398	0.244	1.832	0.26	0.214	NaN	NaN	NaN	1.745	0.016	0.217	NaN	NaN	NaN	NaN	NaN	NaN	1.79	0.618	0.638	1.803	0.502	0.597	1.801	0.397	0.604	1.811	0.264	0.661	1.841	0.07	0.619
714	3.57	1.936	0.888	0.45	1.76	0.842	0.283	1.818	0.791	0.247	1.833	0.583	0.228	1.769	0.487	0.261	1.77	0.397	0.245	1.828	0.258	0.214	NaN	NaN	NaN	1.739	0.016	0.218	NaN	NaN	NaN	NaN	NaN	NaN	1.791	0.62	0.637	1.802	0.502	0.597	1.801	0.398	0.604	1.811	0.264	0.661	1.841	0.07	0.618
715	3.575	1.935	0.888	0.449	1.758	0.842	0.282	1.817	0.791	0.245	1.832	0.582	0.227	1.768	0.486	0.261	1.769	0.396	0.245	1.825	0.256	0.214	NaN	NaN	NaN	1.734	0.015	0.218	NaN	NaN	NaN	NaN	NaN	NaN	1.791	0.62	0.637	1.801	0.502	0.596	1.802	0.399	0.604	1.811	0.264	0.661	1.841	0.07	0.618
716	3.58	1.934	0.887	0.448	1.757	0.841	0.281	1.816	0.79	0.245	1.832	0.581	0.227	1.767	0.485	0.26	1.768	0.394	0.246	1.822	0.254	0.213	NaN	NaN	NaN	1.729	0.016	0.218	NaN	NaN	NaN	NaN	NaN	NaN	1.789	0.62	0.636	1.8	0.502	0.596	1.801	0.399	0.604	1.81	0.265	0.662	1.841	0.07	0.618
717	3.585	1.933	0.887	0.447	1.756	0.84	0.281	1.815	0.79	0.243	1.831	0.581	0.227	1.767	0.483	0.261	1.767	0.393	0.246	1.819	0.252	0.214	NaN	NaN	NaN	1.724	0.016	0.218	NaN	NaN	NaN	NaN	NaN	NaN	1.788	0.62	0.635	1.799	0.501	0.596	1.8	0.399	0.603	1.81	0.265	0.661	1.841	0.07	0.618
718	3.59	1.931	0.887	0.446	1.754	0.839	0.28	1.82	0.787	0.243	1.83	0.58	0.226	1.767	0.482	0.262	1.767	0.393	0.247	1.816	0.25	0.214	NaN	NaN	NaN	1.721	0.016	0.218	NaN	NaN	NaN	NaN	NaN	NaN	1.787	0.62	0.635	1.798	0.5	0.595	1.799	0.398	0.603	1.809	0.265	0.66	1.841	0.07	0.618
719	3.595	1.93	0.887	0.445	1.753	0.84	0.279	1.826	0.784	0.245	1.829	0.579	0.226	1.768	0.481	0.263	1.766	0.392	0.246	1.814	0.25	0.215	NaN	NaN	NaN	1.719	0.017	0.219	1.721	0.819	0.527	NaN	NaN	NaN	1.786	0.62	0.634	1.796	0.499	0.594	1.798	0.397	0.602	1.81	0.266	0.661	1.841	0.07	0.618
720	3.6	1.929	0.886	0.444	1.752	0.84	0.278	1.815	0.786	0.243	1.828	0.578	0.225	1.769	0.481	0.264	1.765	0.392	0.246	1.813	0.249	0.215	NaN	NaN	NaN	1.719	0.016	0.218	1.721	0.819	0.527	NaN	NaN	NaN	1.785	0.62	0.634	1.795	0.499	0.594	1.797	0.397	0.601	1.81	0.267	0.661	1.841	0.07	0.618
721	3.605	1.928	0.886	0.443	1.75	0.839	0.277	1.811	0.786	0.241	1.827	0.578	0.225	1.769	0.48	0.264	1.764	0.391	0.247	1.811	0.249	0.215	NaN	NaN	NaN	1.719	0.016	0.218	NaN	NaN	NaN	NaN	NaN	NaN	1.785	0.621	0.633	1.794	0.499	0.593	1.796	0.396	0.6	1.809	0.267	0.66	1.841	0.07	0.618
722	3.61	1.927	0.886	0.442	1.749	0.838	0.277	1.81	0.786	0.239	1.826	0.577	0.224	1.769	0.48	0.264	1.761	0.39	0.248	1.811	0.25	0.215	NaN	NaN	NaN	1.72	0.016	0.219	NaN	NaN	NaN	NaN	NaN	NaN	1.784	0.621	0.633	1.794	0.5	0.593	1.794	0.396	0.599	1.809	0.267	0.66	1.841	0.07	0.618
723	3.615	1.926	0.885	0.44	1.748	0.837	0.276	1.808	0.785	0.238	1.825	0.577	0.224	1.767	0.479	0.264	1.759	0.39	0.248	1.811	0.25	0.215	NaN	NaN	NaN	1.72	0.016	0.219	NaN	NaN	NaN	NaN	NaN	NaN	1.783	0.621	0.632	1.793	0.5	0.592	1.794	0.396	0.598	1.808	0.266	0.659	1.841	0.07	0.618
724	3.62	1.925	0.885	0.439	1.746	0.838	0.275	1.812	0.783	0.238	1.823	0.577	0.223	1.766	0.479	0.264	1.757	0.39	0.248	1.811	0.251	0.216	NaN	NaN	NaN	1.72	0.016	0.219	NaN	NaN	NaN	NaN	NaN	NaN	1.781	0.621	0.632	1.791	0.5	0.591	1.793	0.396	0.598	1.806	0.265	0.658	1.84	0.07	0.618
725	3.625	1.924	0.885	0.437	1.744	0.838	0.274	1.817	0.781	0.239	1.821	0.576	0.223	1.762	0.479	0.263	1.755	0.39	0.247	1.811	0.251	0.216	NaN	NaN	NaN	1.72	0.016	0.219	1.693	0.823	0.515	NaN	NaN	NaN	1.778	0.62	0.631	1.79	0.499	0.59	1.793	0.397	0.598	1.805	0.265	0.657	1.839	0.069	0.618
726	3.63	1.923	0.885	0.436	1.743	0.836	0.274	1.806	0.783	0.237	1.819	0.576	0.222	1.759	0.479	0.261	1.754	0.389	0.246	1.812	0.25	0.215	NaN	NaN	NaN	1.72	0.016	0.219	1.694	0.823	0.515	NaN	NaN	NaN	1.777	0.619	0.629	1.789	0.499	0.589	1.791	0.397	0.597	1.804	0.265	0.657	1.839	0.069	0.617
727	3.635	1.922	0.885	0.434	1.741	0.836	0.273	1.802	0.783	0.235	1.816	0.576	0.222	1.756	0.479	0.26	1.754	0.389	0.245	1.811	0.249	0.214	NaN	NaN	NaN	1.72	0.015	0.218	1.694	0.822	0.515	1.754	0.771	0.609	1.776	0.619	0.628	1.787	0.499	0.588	1.79	0.397	0.596	1.804	0.266	0.657	1.839	0.069	0.617
728	3.64	1.921	0.884	0.432	1.739	0.836	0.272	1.8	0.783	0.233	1.814	0.576	0.22	1.753	0.479	0.258	1.754	0.389	0.245	1.811	0.249	0.214	NaN	NaN	NaN	1.72	0.015	0.218	1.693	0.822	0.514	1.754	0.77	0.605	1.775	0.619	0.627	1.785	0.498	0.586	1.79	0.397	0.596	1.804	0.266	0.657	1.839	0.069	0.617
729	3.645	1.92	0.884	0.431	1.737	0.835	0.271	1.798	0.783	0.232	1.811	0.577	0.219	1.751	0.479	0.258	1.754	0.388	0.245	1.81	0.248	0.212	NaN	NaN	NaN	1.72	0.015	0.218	1.691	0.823	0.513	1.753	0.77	0.602	1.774	0.619	0.626	1.784	0.498	0.586	1.788	0.396	0.595	1.804	0.267	0.656	1.839	0.069	0.617
730	3.65	1.919	0.884	0.429	1.736	0.835	0.27	1.797	0.783	0.23	1.809	0.578	0.217	1.75	0.479	0.257	1.755	0.388	0.244	1.808	0.247	0.211	NaN	NaN	NaN	1.72	0.014	0.218	1.69	0.823	0.513	1.752	0.77	0.601	1.774	0.62	0.625	1.783	0.498	0.584	1.787	0.396	0.594	1.803	0.267	0.656	1.838	0.07	0.617
731	3.655	1.918	0.884	0.427	1.734	0.836	0.269	1.803	0.78	0.23	1.807	0.578	0.216	1.748	0.478	0.255	1.755	0.387	0.243	1.808	0.247	0.21	NaN	NaN	NaN	1.72	0.014	0.218	NaN	NaN	NaN	1.752	0.77	0.6	1.773	0.62	0.625	1.781	0.498	0.583	1.785	0.396	0.593	1.802	0.268	0.655	1.838	0.07	0.617
732	3.66	1.917	0.884	0.425	1.733	0.835	0.268	1.811	0.777	0.232	1.805	0.579	0.214	1.748	0.478	0.254	1.755	0.387	0.243	1.807	0.247	0.209	NaN	NaN	NaN	1.72	0.014	0.217	NaN	NaN	NaN	1.751	0.77	0.599	1.77	0.618	0.623	1.78	0.497	0.582	1.784	0.396	0.591	1.801	0.267	0.654	1.839	0.071	0.616
733	3.665	1.916	0.884	0.424	1.73	0.835	0.268	1.795	0.781	0.227	1.803	0.579	0.212	1.747	0.478	0.253	1.755	0.387	0.242	1.806	0.247	0.209	NaN	NaN	NaN	1.72	0.014	0.217	1.702	0.821	0.515	1.751	0.771	0.598	1.769	0.617	0.621	1.779	0.497	0.581	1.784	0.397	0.591	1.8	0.267	0.653	1.84	0.072	0.616
734	3.67	1.915	0.885	0.422	1.729	0.835	0.267	1.79	0.782	0.227	1.802	0.58	0.211	1.747	0.478	0.252	1.754	0.387	0.241	1.806	0.247	0.208	NaN	NaN	NaN	1.72	0.014	0.217	1.703	0.82	0.515	1.749	0.771	0.596	1.768	0.618	0.62	1.778	0.497	0.58	1.782	0.397	0.589	1.799	0.268	0.652	1.839	0.072	0.616
735	3.675	1.914	0.885	0.421	1.728	0.836	0.265	1.787	0.782	0.226	1.801	0.58	0.21	1.747	0.478	0.252	1.753	0.387	0.24	1.806	0.247	0.208	NaN	NaN	NaN	1.72	0.014	0.217	1.704	0.82	0.515	1.748	0.771	0.595	1.768	0.618	0.619	1.776	0.497	0.578	1.78	0.396	0.588	1.798	0.267	0.651	1.839	0.071	0.616
736	3.68	1.912	0.885	0.419	1.726	0.835	0.264	1.785	0.783	0.226	1.8	0.58	0.208	1.747	0.479	0.251	1.752	0.387	0.239	1.806	0.247	0.208	NaN	NaN	NaN	1.72	0.013	0.217	1.705	0.819	0.515	1.747	0.77	0.593	1.768	0.618	0.618	1.777	0.498	0.577	1.778	0.395	0.586	1.797	0.268	0.65	1.84	0.072	0.616
737	3.685	1.911	0.885	0.417	1.724	0.835	0.263	1.784	0.783	0.225	1.799	0.58	0.207	1.748	0.478	0.251	1.751	0.387	0.239	1.806	0.247	0.207	NaN	NaN	NaN	1.72	0.013	0.217	1.705	0.819	0.515	1.746	0.77	0.591	1.766	0.616	0.617	1.776	0.499	0.576	1.776	0.394	0.584	1.797	0.268	0.65	1.84	0.072	0.615
738	3.69	1.91	0.885	0.416	1.723	0.836	0.262	1.782	0.784	0.224	1.798	0.581	0.206	1.745	0.476	0.25	1.75	0.388	0.238	1.806	0.247	0.207	NaN	NaN	NaN	1.72	0.013	0.217	NaN	NaN	NaN	1.747	0.771	0.591	1.765	0.616	0.615	1.774	0.498	0.575	1.775	0.395	0.583	1.796	0.268	0.649	1.84	0.073	0.615
739	3.695	1.909	0.885	0.414	1.721	0.837	0.261	1.78	0.784	0.222	1.798	0.581	0.205	1.744	0.476	0.249	1.75	0.388	0.238	1.806	0.246	0.206	NaN	NaN	NaN	1.72	0.013	0.217	1.682	0.825	0.506	1.747	0.771	0.59	1.764	0.616	0.614	1.771	0.496	0.574	1.774	0.395	0.583	1.794	0.268	0.647	1.839	0.073	0.615
740	3.7	1.908	0.886	0.413	1.72	0.838	0.26	1.778	0.785	0.221	1.797	0.58	0.205	1.746	0.476	0.248	1.751	0.387	0.237	1.806	0.246	0.206	NaN	NaN	NaN	1.72	0.013	0.217	1.683	0.825	0.506	1.746	0.771	0.589	1.763	0.616	0.613	1.77	0.496	0.572	1.772	0.395	0.581	1.793	0.268	0.647	1.839	0.073	0.614
741	3.705	1.907	0.886	0.412	1.718	0.837	0.259	1.783	0.784	0.221	1.796	0.58	0.204	1.747	0.477	0.248	1.75	0.386	0.236	1.806	0.246	0.205	NaN	NaN	NaN	1.72	0.013	0.217	1.682	0.825	0.505	1.746	0.772	0.588	1.763	0.616	0.612	1.769	0.497	0.571	1.77	0.394	0.58	1.793	0.269	0.647	1.838	0.074	0.614
742	3.71	1.906	0.886	0.41	1.716	0.838	0.259	1.795	0.78	0.223	1.796	0.58	0.203	1.748	0.477	0.248	1.751	0.386	0.236	1.806	0.245	0.205	NaN	NaN	NaN	1.72	0.013	0.217	1.681	0.826	0.505	1.746	0.772	0.587	1.762	0.615	0.611	1.768	0.497	0.57	1.769	0.394	0.579	1.792	0.27	0.646	1.838	0.073	0.614
743	3.715	1.905	0.886	0.409	1.715	0.839	0.257	1.791	0.781	0.221	1.796	0.58	0.202	1.749	0.477	0.247	1.752	0.386	0.236	1.806	0.245	0.205	NaN	NaN	NaN	1.72	0.013	0.216	1.68	0.826	0.504	1.745	0.772	0.586	1.762	0.616	0.609	1.767	0.498	0.569	1.768	0.395	0.578	1.791	0.27	0.645	1.837	0.073	0.613
744	3.72	1.904	0.886	0.408	1.713	0.839	0.256	1.774	0.786	0.218	1.796	0.58	0.202	1.75	0.477	0.247	1.753	0.386	0.236	1.806	0.245	0.205	NaN	NaN	NaN	1.72	0.013	0.216	1.678	0.826	0.504	1.744	0.772	0.584	1.762	0.616	0.608	1.766	0.498	0.568	1.767	0.396	0.578	1.79	0.27	0.644	1.837	0.073	0.613
745	3.725	1.903	0.886	0.406	1.711	0.839	0.255	1.769	0.787	0.216	1.796	0.58	0.201	1.75	0.477	0.246	1.753	0.386	0.236	1.807	0.245	0.205	NaN	NaN	NaN	1.72	0.013	0.216	NaN	NaN	NaN	1.742	0.771	0.582	1.762	0.617	0.607	1.764	0.498	0.566	1.765	0.396	0.577	1.788	0.269	0.643	1.836	0.074	0.613
746	3.73	1.902	0.887	0.405	1.71	0.838	0.255	1.766	0.788	0.214	1.796	0.58	0.2	1.752	0.478	0.246	1.754	0.386	0.235	1.807	0.245	0.205	NaN	NaN	NaN	1.72	0.013	0.216	NaN	NaN	NaN	1.742	0.771	0.582	1.761	0.617	0.605	1.762	0.497	0.565	1.763	0.395	0.576	1.787	0.269	0.642	1.836	0.074	0.613
747	3.735	1.901	0.887	0.403	1.708	0.839	0.254	1.769	0.786	0.214	1.796	0.58	0.2	1.751	0.477	0.245	1.754	0.386	0.234	1.808	0.245	0.205	NaN	NaN	NaN	1.72	0.013	0.216	1.689	0.825	0.503	1.742	0.772	0.582	1.761	0.617	0.604	1.76	0.497	0.563	1.761	0.395	0.575	1.786	0.27	0.641	1.836	0.075	0.612
748	3.74	1.9	0.887	0.402	1.707	0.839	0.253	1.774	0.784	0.215	1.796	0.58	0.199	1.751	0.477	0.244	1.754	0.386	0.234	1.808	0.244	0.205	NaN	NaN	NaN	1.72	0.013	0.216	1.691	0.824	0.503	1.743	0.773	0.582	1.759	0.616	0.603	1.759	0.497	0.562	1.759	0.395	0.573	1.785	0.27	0.641	1.836	0.075	0.612
749	3.745	1.9	0.888	0.4	1.706	0.839	0.252	1.763	0.786	0.212	1.797	0.58	0.199	1.75	0.477	0.244	1.754	0.386	0.233	1.808	0.244	0.204	NaN	NaN	NaN	1.72	0.013	0.216	1.692	0.824	0.503	1.743	0.773	0.58	1.757	0.615	0.601	1.757	0.497	0.562	1.757	0.394	0.572	1.785	0.271	0.641	1.836	0.076	0.612
750	3.75	1.899	0.888	0.399	1.704	0.839	0.251	1.759	0.787	0.211	1.796	0.58	0.198	1.749	0.477	0.243	1.754	0.386	0.232	1.808	0.244	0.204	NaN	NaN	NaN	1.72	0.013	0.216	1.688	0.825	0.502	1.743	0.773	0.579	1.756	0.615	0.6	1.755	0.496	0.56	1.755	0.395	0.571	1.784	0.272	0.64	1.836	0.077	0.612
751	3.755	1.898	0.888	0.397	1.702	0.839	0.25	1.756	0.787	0.21	1.796	0.58	0.198	1.749	0.477	0.242	1.754	0.386	0.232	1.808	0.244	0.203	NaN	NaN	NaN	1.72	0.013	0.216	1.676	0.828	0.499	1.743	0.773	0.578	1.756	0.615	0.599	1.753	0.497	0.559	1.754	0.395	0.571	1.783	0.272	0.64	1.836	0.078	0.611
752	3.76	1.897	0.888	0.395	1.701	0.839	0.25	1.755	0.787	0.208	1.796	0.58	0.197	1.749	0.477	0.242	1.753	0.385	0.231	1.808	0.244	0.203	NaN	NaN	NaN	1.72	0.013	0.216	1.674	0.828	0.498	1.743	0.774	0.578	1.755	0.616	0.598	1.751	0.497	0.558	1.753	0.396	0.57	1.782	0.273	0.639	1.835	0.079	0.611
753	3.765	1.897	0.889	0.393	1.699	0.84	0.249	1.753	0.787	0.206	1.796	0.58	0.196	1.748	0.477	0.241	1.753	0.385	0.23	1.808	0.244	0.203	NaN	NaN	NaN	1.72	0.013	0.216	1.675	0.828	0.497	1.743	0.774	0.577	1.754	0.617	0.597	1.75	0.497	0.557	1.751	0.396	0.569	1.781	0.273	0.639	1.834	0.078	0.609
754	3.77	1.896	0.889	0.391	1.697	0.838	0.25	1.751	0.786	0.205	1.796	0.58	0.195	1.748	0.477	0.241	1.753	0.385	0.23	1.807	0.244	0.202	NaN	NaN	NaN	1.72	0.013	0.216	1.676	0.827	0.495	1.743	0.775	0.576	1.754	0.617	0.596	1.749	0.497	0.556	1.749	0.396	0.568	1.78	0.274	0.638	1.834	0.078	0.609
755	3.775	1.895	0.889	0.389	1.694	0.836	0.251	1.75	0.786	0.204	1.795	0.58	0.194	1.748	0.477	0.24	1.752	0.384	0.229	1.807	0.243	0.201	NaN	NaN	NaN	1.72	0.013	0.216	1.677	0.827	0.494	1.743	0.775	0.575	1.753	0.618	0.595	1.748	0.497	0.555	1.747	0.396	0.567	1.779	0.275	0.637	1.833	0.079	0.609
756	3.78	1.894	0.89	0.387	1.694	0.838	0.248	1.749	0.786	0.203	1.795	0.58	0.193	1.747	0.477	0.238	1.752	0.384	0.229	1.807	0.243	0.201	NaN	NaN	NaN	1.72	0.013	0.216	1.676	0.827	0.494	1.744	0.775	0.574	1.752	0.619	0.595	1.746	0.498	0.554	1.745	0.396	0.567	1.778	0.276	0.637	1.833	0.081	0.61
757	3.785	1.894	0.89	0.385	1.693	0.839	0.247	1.747	0.785	0.204	1.794	0.579	0.193	1.748	0.477	0.238	1.752	0.385	0.228	1.806	0.243	0.2	NaN	NaN	NaN	1.72	0.013	0.216	1.675	0.827	0.494	1.744	0.775	0.573	1.752	0.619	0.594	1.746	0.499	0.554	1.744	0.397	0.566	1.777	0.277	0.637	1.833	0.081	0.61
758	3.79	1.893	0.89	0.383	NaN	NaN	NaN	1.745	0.785	0.203	1.793	0.58	0.192	1.747	0.477	0.238	1.752	0.385	0.228	1.806	0.243	0.2	NaN	NaN	NaN	1.72	0.013	0.216	1.679	0.827	0.495	1.743	0.776	0.572	1.75	0.619	0.593	1.744	0.5	0.554	1.742	0.398	0.566	1.776	0.278	0.636	1.833	0.082	0.61
759	3.795	1.892	0.89	0.381	NaN	NaN	NaN	1.743	0.785	0.202	1.793	0.58	0.191	1.745	0.476	0.236	1.752	0.385	0.228	1.806	0.243	0.2	NaN	NaN	NaN	1.72	0.013	0.216	1.688	0.825	0.497	1.743	0.775	0.571	1.747	0.618	0.592	1.743	0.5	0.552	1.74	0.398	0.565	1.774	0.278	0.635	1.832	0.083	0.609
760	3.8	1.891	0.891	0.379	1.694	0.834	0.247	1.747	0.784	0.203	1.792	0.58	0.19	1.745	0.476	0.235	1.752	0.384	0.227	1.807	0.243	0.2	NaN	NaN	NaN	1.72	0.013	0.216	1.692	0.824	0.497	1.741	0.775	0.569	1.747	0.619	0.591	1.741	0.5	0.551	1.738	0.399	0.565	1.772	0.278	0.635	1.832	0.085	0.61
761	3.805	1.891	0.891	0.377	1.694	0.834	0.247	1.752	0.782	0.203	1.791	0.58	0.189	1.745	0.476	0.235	1.751	0.384	0.227	1.807	0.243	0.2	NaN	NaN	NaN	1.72	0.013	0.216	1.694	0.824	0.497	1.742	0.776	0.568	1.745	0.619	0.59	1.739	0.501	0.55	1.736	0.399	0.564	1.77	0.279	0.635	1.832	0.086	0.61
762	3.81	1.89	0.891	0.375	NaN	NaN	NaN	1.743	0.784	0.2	1.791	0.58	0.189	1.745	0.477	0.235	1.751	0.384	0.226	1.806	0.243	0.2	NaN	NaN	NaN	1.72	0.013	0.216	NaN	NaN	NaN	1.744	0.777	0.568	1.743	0.619	0.589	1.737	0.501	0.55	1.734	0.4	0.564	1.769	0.281	0.635	1.831	0.087	0.61
763	3.815	1.889	0.892	0.373	NaN	NaN	NaN	1.739	0.784	0.198	1.79	0.58	0.188	1.746	0.477	0.234	1.751	0.384	0.226	1.806	0.243	0.199	NaN	NaN	NaN	1.72	0.013	0.216	1.672	0.831	0.489	1.745	0.778	0.567	1.74	0.619	0.589	1.735	0.501	0.549	1.732	0.4	0.563	1.767	0.282	0.634	1.83	0.088	0.61
764	3.82	1.888	0.892	0.371	1.708	0.832	0.25	1.738	0.785	0.197	1.789	0.58	0.187	1.746	0.477	0.235	1.751	0.384	0.226	1.806	0.243	0.199	NaN	NaN	NaN	1.72	0.013	0.216	1.673	0.831	0.489	1.745	0.778	0.567	1.739	0.619	0.589	1.732	0.5	0.548	1.73	0.4	0.562	1.765	0.283	0.634	1.829	0.088	0.61
765	3.825	1.888	0.892	0.369	NaN	NaN	NaN	1.737	0.785	0.197	1.788	0.58	0.186	1.746	0.476	0.234	1.751	0.383	0.226	1.806	0.242	0.199	NaN	NaN	NaN	1.721	0.013	0.216	1.673	0.831	0.489	1.746	0.779	0.566	1.737	0.62	0.588	1.73	0.501	0.548	1.727	0.4	0.562	1.764	0.283	0.634	1.828	0.089	0.61
766	3.83	1.887	0.892	0.367	NaN	NaN	NaN	1.735	0.784	0.197	1.788	0.58	0.185	1.746	0.476	0.234	1.751	0.383	0.225	1.806	0.242	0.199	NaN	NaN	NaN	1.721	0.013	0.216	1.674	0.831	0.488	1.746	0.78	0.566	1.736	0.62	0.587	1.727	0.501	0.547	1.724	0.4	0.56	1.762	0.284	0.633	1.827	0.09	0.61
767	3.835	1.886	0.892	0.365	NaN	NaN	NaN	1.733	0.784	0.197	1.787	0.58	0.185	1.745	0.476	0.233	1.75	0.383	0.225	1.806	0.242	0.199	NaN	NaN	NaN	1.721	0.013	0.216	1.674	0.831	0.488	1.746	0.781	0.565	1.734	0.621	0.586	1.724	0.501	0.546	1.721	0.4	0.56	1.76	0.285	0.633	1.826	0.091	0.611
768	3.84	1.886	0.893	0.364	NaN	NaN	NaN	1.732	0.783	0.196	1.786	0.58	0.184	1.743	0.475	0.231	1.75	0.383	0.225	1.806	0.242	0.198	NaN	NaN	NaN	1.721	0.013	0.216	1.676	0.831	0.489	1.746	0.781	0.564	1.732	0.621	0.585	1.722	0.501	0.546	1.719	0.401	0.56	1.757	0.286	0.633	1.826	0.091	0.61
769	3.845	1.885	0.893	0.362	1.681	0.836	0.239	1.731	0.784	0.196	1.785	0.58	0.183	1.743	0.475	0.231	1.75	0.383	0.224	1.806	0.242	0.198	NaN	NaN	NaN	1.721	0.013	0.216	1.685	0.83	0.491	1.746	0.781	0.563	1.729	0.621	0.584	1.72	0.502	0.545	1.716	0.401	0.56	1.755	0.285	0.632	1.825	0.092	0.61
770	3.85	1.884	0.893	0.361	1.681	0.835	0.239	1.735	0.782	0.197	1.784	0.58	0.182	1.744	0.476	0.231	1.75	0.383	0.223	1.806	0.242	0.198	NaN	NaN	NaN	1.721	0.013	0.216	1.69	0.829	0.492	1.746	0.781	0.562	1.728	0.622	0.583	1.719	0.503	0.544	1.714	0.402	0.559	1.754	0.285	0.631	1.825	0.095	0.61
771	3.855	1.883	0.893	0.359	1.681	0.836	0.239	1.741	0.78	0.197	1.783	0.58	0.182	1.743	0.476	0.23	1.75	0.383	0.223	1.806	0.242	0.198	NaN	NaN	NaN	1.721	0.013	0.216	1.693	0.829	0.492	1.746	0.781	0.562	1.726	0.623	0.582	1.716	0.504	0.543	1.712	0.402	0.558	1.752	0.286	0.631	1.824	0.096	0.61
772	3.86	1.883	0.893	0.358	NaN	NaN	NaN	1.731	0.783	0.194	1.782	0.58	0.181	1.742	0.476	0.229	1.75	0.383	0.222	1.806	0.241	0.198	NaN	NaN	NaN	1.721	0.013	0.216	NaN	NaN	NaN	1.746	0.782	0.561	1.724	0.623	0.582	1.712	0.503	0.542	1.709	0.402	0.557	1.75	0.286	0.63	1.823	0.097	0.61
773	3.865	1.882	0.893	0.357	NaN	NaN	NaN	1.727	0.783	0.192	1.781	0.58	0.18	1.742	0.476	0.229	1.749	0.383	0.222	1.806	0.241	0.198	NaN	NaN	NaN	1.721	0.013	0.216	NaN	NaN	NaN	1.746	0.782	0.56	1.721	0.623	0.581	1.709	0.503	0.542	1.706	0.403	0.557	1.747	0.287	0.63	1.821	0.097	0.609
774	3.87	1.881	0.893	0.355	1.676	0.835	0.235	1.725	0.782	0.192	1.78	0.58	0.179	1.743	0.476	0.229	1.749	0.383	0.221	1.806	0.241	0.197	NaN	NaN	NaN	1.721	0.013	0.216	NaN	NaN	NaN	1.744	0.78	0.559	1.719	0.623	0.58	1.706	0.503	0.541	1.704	0.405	0.557	1.746	0.288	0.629	1.821	0.098	0.609
775	3.875	1.88	0.892	0.355	1.677	0.835	0.235	1.724	0.782	0.192	1.779	0.58	0.178	1.743	0.475	0.229	1.749	0.382	0.221	1.806	0.241	0.197	NaN	NaN	NaN	1.721	0.013	0.216	NaN	NaN	NaN	1.745	0.781	0.558	1.715	0.622	0.579	1.703	0.504	0.54	1.701	0.405	0.556	1.744	0.289	0.629	1.82	0.099	0.609
776	3.88	1.879	0.892	0.353	1.681	0.833	0.236	1.723	0.782	0.192	1.778	0.58	0.177	1.742	0.475	0.228	1.749	0.382	0.22	1.806	0.241	0.197	NaN	NaN	NaN	1.721	0.013	0.216	NaN	NaN	NaN	1.747	0.782	0.558	1.713	0.623	0.579	1.7	0.504	0.54	1.697	0.404	0.556	1.742	0.29	0.629	1.818	0.1	0.607
777	3.885	1.878	0.892	0.352	1.69	0.831	0.238	1.722	0.781	0.191	1.778	0.58	0.176	1.74	0.475	0.227	1.749	0.382	0.22	1.806	0.24	0.196	NaN	NaN	NaN	1.72	0.013	0.216	NaN	NaN	NaN	1.746	0.782	0.556	1.711	0.623	0.577	1.698	0.505	0.539	1.694	0.405	0.555	1.74	0.292	0.628	1.818	0.101	0.607
778	3.89	1.877	0.892	0.351	1.692	0.83	0.238	1.727	0.78	0.192	1.776	0.579	0.175	1.739	0.475	0.226	1.749	0.382	0.22	1.806	0.24	0.195	NaN	NaN	NaN	1.72	0.012	0.216	NaN	NaN	NaN	1.745	0.781	0.555	1.708	0.623	0.576	1.694	0.504	0.538	1.691	0.405	0.554	1.739	0.293	0.628	1.818	0.104	0.608
779	3.895	1.877	0.893	0.35	1.686	0.831	0.237	1.732	0.777	0.192	1.775	0.579	0.175	1.739	0.474	0.225	1.748	0.382	0.219	1.806	0.24	0.195	NaN	NaN	NaN	1.72	0.012	0.216	1.685	0.83	0.486	1.746	0.782	0.555	1.706	0.623	0.575	1.69	0.504	0.537	1.689	0.406	0.554	1.736	0.293	0.627	1.817	0.105	0.608
780	3.9	1.876	0.893	0.348	1.673	0.833	0.234	1.72	0.78	0.189	1.774	0.579	0.174	1.738	0.474	0.224	1.748	0.381	0.218	1.806	0.24	0.196	NaN	NaN	NaN	1.72	0.012	0.216	1.68	0.831	0.484	1.747	0.782	0.555	1.704	0.624	0.575	1.687	0.505	0.537	1.686	0.406	0.553	1.734	0.293	0.626	1.815	0.104	0.606
781	3.905	1.875	0.893	0.347	1.67	0.834	0.233	1.722	0.779	0.189	1.773	0.579	0.173	1.737	0.474	0.223	1.747	0.381	0.218	1.806	0.24	0.195	NaN	NaN	NaN	1.72	0.012	0.216	1.669	0.832	0.48	1.747	0.782	0.555	1.702	0.625	0.575	1.684	0.505	0.536	1.684	0.407	0.553	1.732	0.294	0.626	1.814	0.105	0.606
782	3.91	1.875	0.893	0.346	NaN	NaN	NaN	1.734	0.775	0.192	1.772	0.579	0.172	1.737	0.474	0.223	1.747	0.381	0.217	1.806	0.24	0.195	NaN	NaN	NaN	1.72	0.012	0.216	1.667	0.833	0.479	1.747	0.782	0.554	1.701	0.626	0.574	1.682	0.506	0.536	1.681	0.407	0.552	1.731	0.296	0.626	1.813	0.107	0.607
783	3.915	1.874	0.892	0.345	NaN	NaN	NaN	1.731	0.775	0.191	1.771	0.579	0.171	1.737	0.474	0.223	1.747	0.381	0.217	1.806	0.24	0.195	NaN	NaN	NaN	1.72	0.012	0.216	1.666	0.833	0.478	1.747	0.782	0.553	1.698	0.626	0.573	1.68	0.508	0.535	1.678	0.407	0.552	1.729	0.297	0.625	1.812	0.108	0.607
784	3.92	1.873	0.892	0.344	NaN	NaN	NaN	1.718	0.778	0.187	1.769	0.578	0.171	1.736	0.473	0.223	1.746	0.38	0.216	1.806	0.24	0.195	NaN	NaN	NaN	1.72	0.012	0.216	1.666	0.833	0.479	1.747	0.782	0.552	1.695	0.625	0.572	1.677	0.508	0.535	1.675	0.408	0.552	1.727	0.297	0.625	1.811	0.109	0.607
785	3.925	1.872	0.892	0.343	NaN	NaN	NaN	1.713	0.778	0.187	1.768	0.578	0.17	1.736	0.473	0.223	1.745	0.38	0.216	1.806	0.239	0.195	NaN	NaN	NaN	1.72	0.012	0.216	1.665	0.833	0.48	1.747	0.782	0.551	1.692	0.626	0.572	1.674	0.509	0.534	1.673	0.408	0.551	1.725	0.298	0.624	1.811	0.111	0.606
786	3.93	1.871	0.892	0.341	NaN	NaN	NaN	1.711	0.779	0.186	1.768	0.578	0.17	1.736	0.473	0.222	1.745	0.38	0.216	1.805	0.239	0.195	NaN	NaN	NaN	1.72	0.012	0.216	1.67	0.831	0.482	1.746	0.781	0.55	1.691	0.626	0.571	1.671	0.509	0.533	1.67	0.409	0.55	1.723	0.299	0.623	1.81	0.112	0.606
787	3.935	1.87	0.891	0.34	1.664	0.829	0.231	1.715	0.777	0.186	1.767	0.578	0.169	1.734	0.473	0.221	1.745	0.38	0.216	1.805	0.238	0.194	NaN	NaN	NaN	1.72	0.012	0.216	1.683	0.827	0.485	1.745	0.78	0.55	1.688	0.627	0.57	1.669	0.509	0.533	1.668	0.409	0.55	1.722	0.301	0.624	1.809	0.112	0.605
788	3.94	1.87	0.891	0.339	1.663	0.829	0.231	1.72	0.775	0.186	1.767	0.578	0.168	1.733	0.472	0.22	1.744	0.38	0.216	1.804	0.238	0.194	NaN	NaN	NaN	1.72	0.012	0.216	NaN	NaN	NaN	1.746	0.781	0.55	1.686	0.628	0.569	1.666	0.51	0.532	1.666	0.41	0.549	1.72	0.301	0.624	1.807	0.113	0.605
789	3.945	1.869	0.891	0.338	1.663	0.828	0.231	1.709	0.776	0.183	1.765	0.578	0.168	1.732	0.472	0.22	1.744	0.38	0.215	1.804	0.238	0.194	NaN	NaN	NaN	1.72	0.012	0.216	1.659	0.832	0.476	1.746	0.781	0.549	1.684	0.628	0.568	1.664	0.51	0.532	1.664	0.41	0.549	1.718	0.302	0.623	1.807	0.115	0.604
790	3.95	1.868	0.891	0.337	NaN	NaN	NaN	1.706	0.776	0.182	1.764	0.577	0.167	1.732	0.472	0.22	1.743	0.38	0.215	1.803	0.237	0.194	NaN	NaN	NaN	1.72	0.012	0.216	1.658	0.833	0.477	1.746	0.781	0.549	1.682	0.628	0.568	1.661	0.51	0.531	1.663	0.412	0.549	1.717	0.302	0.622	1.807	0.117	0.604
791	3.955	1.867	0.891	0.336	1.655	0.83	0.23	1.711	0.774	0.183	1.763	0.577	0.167	1.731	0.472	0.22	1.742	0.38	0.215	1.803	0.237	0.194	NaN	NaN	NaN	1.72	0.012	0.216	1.658	0.833	0.477	1.745	0.781	0.548	1.68	0.628	0.567	1.658	0.51	0.53	1.661	0.412	0.549	1.715	0.303	0.622	1.806	0.117	0.604
792	3.96	1.866	0.89	0.336	1.655	0.83	0.23	1.724	0.77	0.186	1.763	0.577	0.166	1.731	0.472	0.22	1.742	0.379	0.215	1.803	0.237	0.194	NaN	NaN	NaN	1.72	0.012	0.216	1.658	0.833	0.477	1.745	0.782	0.547	1.678	0.628	0.567	1.655	0.509	0.529	1.659	0.413	0.548	1.714	0.303	0.621	1.804	0.117	0.602
793	3.965	1.865	0.89	0.335	1.655	0.829	0.23	1.719	0.771	0.185	1.762	0.577	0.166	1.732	0.472	0.22	1.741	0.379	0.214	1.803	0.237	0.194	NaN	NaN	NaN	1.72	0.012	0.216	1.658	0.833	0.477	1.744	0.781	0.547	1.676	0.628	0.566	1.653	0.509	0.529	1.657	0.413	0.548	1.713	0.304	0.621	1.803	0.119	0.603
794	3.97	1.864	0.89	0.334	1.656	0.829	0.23	1.705	0.774	0.181	1.761	0.577	0.166	1.731	0.472	0.22	1.74	0.378	0.213	1.803	0.238	0.194	NaN	NaN	NaN	1.72	0.012	0.216	1.658	0.833	0.476	1.743	0.781	0.546	1.674	0.629	0.565	1.652	0.51	0.529	1.655	0.414	0.547	1.712	0.305	0.62	1.802	0.119	0.602
795	3.975	1.863	0.89	0.334	1.661	0.827	0.23	1.701	0.774	0.18	1.76	0.577	0.165	1.731	0.472	0.219	1.739	0.378	0.213	1.802	0.237	0.194	NaN	NaN	NaN	1.72	0.012	0.216	1.661	0.832	0.477	1.743	0.781	0.545	1.671	0.628	0.564	1.651	0.512	0.529	1.653	0.414	0.547	1.711	0.305	0.619	1.8	0.121	0.602
796	3.98	1.862	0.89	0.333	1.672	0.824	0.232	1.699	0.775	0.179	1.76	0.577	0.165	1.729	0.472	0.219	1.739	0.378	0.214	1.802	0.237	0.194	NaN	NaN	NaN	1.72	0.012	0.216	1.67	0.83	0.479	1.742	0.781	0.545	1.67	0.628	0.563	1.65	0.512	0.529	1.652	0.414	0.547	1.71	0.306	0.619	1.799	0.122	0.602
797	3.985	1.861	0.89	0.333	1.669	0.823	0.231	1.698	0.775	0.179	1.759	0.576	0.165	1.727	0.471	0.218	1.739	0.378	0.214	1.802	0.237	0.194	NaN	NaN	NaN	1.72	0.012	0.216	1.672	0.829	0.479	1.74	0.781	0.544	1.669	0.628	0.563	1.648	0.513	0.529	1.65	0.415	0.546	1.709	0.307	0.618	1.797	0.122	0.601
798	3.99	1.86	0.89	0.332	1.655	0.826	0.227	1.697	0.775	0.178	1.758	0.576	0.164	1.726	0.471	0.217	1.738	0.378	0.214	1.801	0.237	0.194	NaN	NaN	NaN	1.72	0.012	0.216	1.667	0.829	0.478	1.739	0.78	0.543	1.668	0.629	0.563	1.647	0.513	0.528	1.648	0.415	0.546	1.709	0.308	0.617	1.795	0.123	0.601
799	3.995	1.859	0.889	0.332	1.651	0.827	0.225	1.695	0.774	0.177	1.757	0.576	0.164	1.726	0.471	0.217	1.737	0.378	0.214	1.801	0.237	0.194	NaN	NaN	NaN	1.72	0.012	0.216	1.654	0.832	0.475	1.737	0.779	0.543	1.667	0.629	0.563	1.645	0.513	0.528	1.646	0.416	0.546	1.708	0.309	0.617	1.792	0.123	0.601
800	4	1.858	0.889	0.331	1.651	0.827	0.225	1.694	0.774	0.177	1.757	0.576	0.163	1.725	0.47	0.217	1.737	0.378	0.214	1.801	0.237	0.194	NaN	NaN	NaN	1.72	0.012	0.216	1.651	0.832	0.475	1.736	0.779	0.542	1.666	0.629	0.562	1.643	0.512	0.527	1.644	0.415	0.545	1.707	0.31	0.617	1.79	0.122	0.6
801	4.005	1.857	0.889	0.331	1.651	0.827	0.225	1.693	0.774	0.176	1.755	0.576	0.163	1.724	0.47	0.217	1.736	0.377	0.214	1.801	0.237	0.194	NaN	NaN	NaN	1.72	0.012	0.216	1.65	0.832	0.475	1.736	0.78	0.542	1.666	0.629	0.562	1.642	0.512	0.527	1.642	0.416	0.545	1.706	0.311	0.616	1.787	0.123	0.6
802	4.01	1.856	0.889	0.331	NaN	NaN	NaN	1.693	0.774	0.176	1.755	0.576	0.163	1.724	0.47	0.217	1.735	0.377	0.213	1.801	0.237	0.194	NaN	NaN	NaN	1.72	0.012	0.216	1.65	0.832	0.474	1.734	0.78	0.542	1.665	0.629	0.562	1.64	0.512	0.526	1.641	0.416	0.545	1.705	0.311	0.616	1.784	0.123	0.599
803	4.015	1.855	0.888	0.33	1.643	0.827	0.223	1.693	0.774	0.175	1.754	0.576	0.163	1.723	0.47	0.217	1.735	0.377	0.213	1.8	0.237	0.194	NaN	NaN	NaN	1.72	0.012	0.216	1.649	0.832	0.474	1.732	0.779	0.542	1.664	0.629	0.561	1.639	0.512	0.526	1.639	0.417	0.545	1.703	0.311	0.615	1.781	0.122	0.599
804	4.02	1.853	0.888	0.33	1.642	0.828	0.224	1.693	0.775	0.174	1.753	0.576	0.162	1.722	0.47	0.217	1.734	0.377	0.213	1.8	0.237	0.194	NaN	NaN	NaN	1.72	0.012	0.216	1.647	0.832	0.474	1.732	0.78	0.542	1.663	0.629	0.561	1.637	0.512	0.525	1.637	0.417	0.544	1.702	0.312	0.614	1.777	0.121	0.597
805	4.025	1.852	0.888	0.33	1.642	0.828	0.224	1.691	0.775	0.173	1.752	0.576	0.162	1.721	0.47	0.217	1.734	0.378	0.213	1.8	0.237	0.194	NaN	NaN	NaN	1.72	0.012	0.216	1.645	0.832	0.474	1.732	0.78	0.541	1.662	0.629	0.56	1.636	0.512	0.525	1.635	0.417	0.544	1.7	0.312	0.614	1.774	0.122	0.598
806	4.03	1.851	0.888	0.33	1.642	0.828	0.224	1.69	0.774	0.173	1.752	0.576	0.162	1.722	0.47	0.217	1.734	0.377	0.212	1.799	0.237	0.194	NaN	NaN	NaN	1.72	0.012	0.216	1.643	0.833	0.473	1.731	0.781	0.541	1.662	0.629	0.56	1.635	0.512	0.524	1.634	0.418	0.543	1.698	0.313	0.615	1.77	0.121	0.598
807	4.035	1.85	0.888	0.33	1.646	0.827	0.225	1.688	0.774	0.173	1.751	0.576	0.162	1.721	0.469	0.217	1.732	0.376	0.211	1.799	0.237	0.194	NaN	NaN	NaN	1.72	0.012	0.216	1.642	0.833	0.473	1.729	0.781	0.54	1.661	0.629	0.56	1.634	0.512	0.524	1.632	0.418	0.543	1.695	0.313	0.614	1.767	0.121	0.597
808	4.04	1.849	0.888	0.329	1.655	0.825	0.226	1.687	0.774	0.173	1.75	0.576	0.161	1.72	0.469	0.216	1.732	0.376	0.211	1.799	0.238	0.194	NaN	NaN	NaN	1.72	0.012	0.216	1.641	0.833	0.473	1.727	0.78	0.54	1.661	0.629	0.56	1.633	0.513	0.524	1.63	0.418	0.543	1.692	0.312	0.614	1.763	0.12	0.597
809	4.045	1.848	0.888	0.329	1.657	0.824	0.227	1.687	0.774	0.172	1.749	0.575	0.161	1.719	0.469	0.216	1.732	0.376	0.211	1.799	0.238	0.194	NaN	NaN	NaN	1.72	0.012	0.216	1.641	0.833	0.473	1.728	0.781	0.54	1.661	0.629	0.56	1.632	0.513	0.524	1.628	0.419	0.543	1.689	0.312	0.614	1.76	0.12	0.596
810	4.05	1.847	0.888	0.329	1.658	0.824	0.227	1.686	0.774	0.173	1.748	0.575	0.161	1.718	0.469	0.216	1.731	0.376	0.211	1.799	0.238	0.194	NaN	NaN	NaN	1.72	0.012	0.216	1.641	0.833	0.473	1.727	0.782	0.54	1.66	0.63	0.56	1.631	0.513	0.524	1.626	0.419	0.543	1.686	0.312	0.613	1.756	0.118	0.595
811	4.055	1.846	0.887	0.329	1.658	0.824	0.227	1.686	0.774	0.172	1.748	0.576	0.161	1.718	0.469	0.216	1.731	0.376	0.211	1.799	0.238	0.194	NaN	NaN	NaN	1.72	0.012	0.216	1.641	0.833	0.473	1.726	0.782	0.54	1.659	0.63	0.56	1.629	0.514	0.523	1.624	0.42	0.543	1.683	0.311	0.612	1.751	0.117	0.595
812	4.06	1.845	0.888	0.329	1.658	0.824	0.227	1.684	0.775	0.172	1.747	0.576	0.161	1.717	0.469	0.216	1.73	0.376	0.211	1.798	0.238	0.194	NaN	NaN	NaN	1.72	0.012	0.216	1.641	0.833	0.472	1.725	0.782	0.54	1.658	0.63	0.56	1.627	0.514	0.523	1.621	0.419	0.542	1.679	0.31	0.612	1.747	0.117	0.594
813	4.065	1.844	0.888	0.328	1.652	0.825	0.225	1.682	0.775	0.172	1.747	0.576	0.161	1.717	0.469	0.216	1.73	0.376	0.211	1.798	0.238	0.194	NaN	NaN	NaN	1.72	0.012	0.216	1.645	0.832	0.473	1.724	0.782	0.54	1.658	0.63	0.56	1.626	0.514	0.523	1.619	0.419	0.542	1.676	0.309	0.612	1.743	0.116	0.594
814	4.07	1.842	0.888	0.328	1.638	0.828	0.221	1.681	0.775	0.172	1.746	0.576	0.161	1.716	0.469	0.216	1.73	0.376	0.211	1.798	0.238	0.194	NaN	NaN	NaN	1.72	0.012	0.216	1.656	0.829	0.476	1.723	0.782	0.539	1.656	0.63	0.56	1.625	0.515	0.523	1.617	0.419	0.541	1.672	0.308	0.612	1.739	0.115	0.593
815	4.075	1.841	0.887	0.328	1.635	0.828	0.221	1.681	0.775	0.171	1.745	0.576	0.161	1.716	0.469	0.216	1.73	0.376	0.211	1.798	0.238	0.194	NaN	NaN	NaN	1.72	0.012	0.216	1.652	0.83	0.475	1.721	0.782	0.539	1.655	0.63	0.56	1.622	0.514	0.523	1.614	0.419	0.541	1.668	0.308	0.611	1.734	0.115	0.592
816	4.08	1.839	0.887	0.328	NaN	NaN	NaN	1.68	0.774	0.17	1.745	0.576	0.161	1.716	0.469	0.216	1.73	0.376	0.212	1.798	0.238	0.194	NaN	NaN	NaN	1.72	0.012	0.216	1.639	0.832	0.471	1.72	0.782	0.539	1.654	0.631	0.56	1.621	0.515	0.523	1.611	0.418	0.539	1.664	0.307	0.61	1.729	0.113	0.591
817	4.085	1.838	0.887	0.328	NaN	NaN	NaN	1.68	0.774	0.17	1.744	0.577	0.161	1.716	0.469	0.216	1.729	0.376	0.212	1.798	0.238	0.194	NaN	NaN	NaN	1.72	0.012	0.216	1.634	0.833	0.47	1.718	0.781	0.539	1.653	0.631	0.56	1.619	0.515	0.523	1.609	0.418	0.539	1.661	0.306	0.61	1.725	0.112	0.59
818	4.09	1.837	0.887	0.328	NaN	NaN	NaN	1.678	0.774	0.17	1.743	0.577	0.161	1.716	0.469	0.217	1.729	0.376	0.212	1.798	0.238	0.194	NaN	NaN	NaN	1.72	0.012	0.216	1.632	0.833	0.469	1.715	0.78	0.538	1.651	0.631	0.56	1.617	0.515	0.522	1.606	0.418	0.539	1.658	0.306	0.61	1.72	0.11	0.589
819	4.095	1.835	0.887	0.328	NaN	NaN	NaN	1.678	0.774	0.17	1.742	0.577	0.161	1.716	0.469	0.217	1.729	0.376	0.212	1.798	0.238	0.194	NaN	NaN	NaN	1.72	0.012	0.216	1.631	0.833	0.469	1.713	0.78	0.538	1.649	0.63	0.559	1.616	0.516	0.522	1.604	0.418	0.539	1.655	0.305	0.61	1.716	0.11	0.588
820	4.1	1.834	0.887	0.327	1.647	0.823	0.226	1.681	0.773	0.172	1.742	0.577	0.161	1.716	0.47	0.217	1.729	0.376	0.212	1.798	0.238	0.195	NaN	NaN	NaN	1.72	0.012	0.216	1.63	0.833	0.469	1.712	0.78	0.538	1.647	0.629	0.559	1.614	0.516	0.522	1.602	0.418	0.538	1.651	0.304	0.609	1.711	0.108	0.587
821	4.105	1.833	0.887	0.327	1.645	0.823	0.226	1.69	0.77	0.175	1.741	0.577	0.161	1.716	0.47	0.217	1.729	0.376	0.213	1.798	0.239	0.195	NaN	NaN	NaN	1.72	0.012	0.216	1.629	0.833	0.47	1.71	0.78	0.538	1.645	0.629	0.56	1.612	0.516	0.522	1.601	0.418	0.538	1.647	0.303	0.608	1.706	0.107	0.586
822	4.11	1.832	0.887	0.327	1.643	0.824	0.226	1.692	0.769	0.176	1.74	0.577	0.161	1.715	0.47	0.217	1.729	0.377	0.213	1.798	0.239	0.195	NaN	NaN	NaN	1.72	0.012	0.216	1.628	0.833	0.47	1.709	0.78	0.538	1.644	0.63	0.561	1.61	0.515	0.522	1.599	0.419	0.538	1.644	0.303	0.608	1.7	0.105	0.585
823	4.115	1.831	0.887	0.327	1.642	0.824	0.226	1.686	0.77	0.174	1.739	0.576	0.161	1.715	0.47	0.217	1.729	0.377	0.213	1.798	0.239	0.195	NaN	NaN	NaN	1.72	0.012	0.216	1.627	0.833	0.47	1.709	0.781	0.539	1.642	0.63	0.561	1.608	0.515	0.522	1.598	0.419	0.537	1.641	0.302	0.607	1.696	0.104	0.584
824	4.12	1.829	0.887	0.327	1.641	0.824	0.226	1.674	0.773	0.171	1.738	0.576	0.161	1.714	0.47	0.217	1.728	0.376	0.213	1.798	0.239	0.195	NaN	NaN	NaN	1.72	0.012	0.216	1.625	0.834	0.47	1.708	0.782	0.539	1.641	0.631	0.561	1.606	0.515	0.521	1.595	0.419	0.537	1.638	0.3	0.606	1.691	0.103	0.583
825	4.125	1.828	0.886	0.327	1.64	0.824	0.226	1.67	0.774	0.17	1.737	0.576	0.161	1.714	0.47	0.217	1.728	0.376	0.213	1.798	0.239	0.195	NaN	NaN	NaN	1.72	0.012	0.216	1.622	0.834	0.471	1.707	0.782	0.539	1.64	0.631	0.561	1.605	0.516	0.521	1.593	0.418	0.536	1.635	0.3	0.605	1.685	0.101	0.581
826	4.13	1.826	0.886	0.328	1.639	0.825	0.226	1.668	0.774	0.17	1.736	0.577	0.161	1.713	0.47	0.217	1.728	0.376	0.213	1.798	0.239	0.195	NaN	NaN	NaN	1.721	0.012	0.216	1.619	0.835	0.471	1.706	0.782	0.54	1.638	0.631	0.561	1.604	0.516	0.521	1.591	0.417	0.535	1.633	0.299	0.605	1.68	0.099	0.579
827	4.135	1.825	0.886	0.328	1.632	0.826	0.225	1.667	0.774	0.17	1.735	0.577	0.161	1.711	0.47	0.217	1.728	0.376	0.213	1.798	0.239	0.195	NaN	NaN	NaN	1.721	0.012	0.216	1.617	0.836	0.472	1.705	0.783	0.54	1.635	0.63	0.56	1.601	0.515	0.52	1.589	0.417	0.535	1.63	0.298	0.604	1.675	0.098	0.578
828	4.14	1.823	0.886	0.328	1.62	0.828	0.224	1.665	0.774	0.171	1.734	0.577	0.161	1.711	0.469	0.217	1.727	0.376	0.213	1.798	0.239	0.195	NaN	NaN	NaN	1.721	0.012	0.216	1.615	0.836	0.472	1.703	0.782	0.54	1.633	0.629	0.561	1.6	0.515	0.52	1.588	0.417	0.534	1.627	0.297	0.603	1.67	0.096	0.577
829	4.145	1.822	0.886	0.329	1.616	0.829	0.223	1.664	0.774	0.171	1.734	0.578	0.161	1.71	0.469	0.217	1.727	0.376	0.213	1.798	0.239	0.195	NaN	NaN	NaN	1.721	0.012	0.216	1.614	0.836	0.472	1.701	0.782	0.54	1.631	0.629	0.561	1.599	0.515	0.52	1.586	0.417	0.534	1.624	0.297	0.603	1.664	0.094	0.576
830	4.15	1.821	0.886	0.329	1.614	0.829	0.223	1.663	0.774	0.172	1.733	0.578	0.161	1.709	0.469	0.216	1.727	0.377	0.214	1.798	0.24	0.195	NaN	NaN	NaN	1.721	0.012	0.216	1.613	0.836	0.472	1.7	0.782	0.54	1.629	0.628	0.56	1.598	0.514	0.519	1.584	0.416	0.534	1.622	0.295	0.602	1.659	0.093	0.575
831	4.155	1.82	0.886	0.329	NaN	NaN	NaN	1.666	0.772	0.174	1.732	0.578	0.161	1.708	0.469	0.216	1.726	0.376	0.214	1.798	0.24	0.196	NaN	NaN	NaN	1.721	0.012	0.216	1.613	0.836	0.472	1.698	0.782	0.54	1.628	0.629	0.56	1.595	0.513	0.518	1.583	0.416	0.533	1.619	0.295	0.601	1.654	0.092	0.574
832	4.16	1.818	0.886	0.329	1.606	0.829	0.221	1.676	0.769	0.178	1.731	0.579	0.161	1.708	0.469	0.216	1.726	0.377	0.214	1.797	0.24	0.196	NaN	NaN	NaN	1.721	0.012	0.216	1.612	0.836	0.472	1.696	0.781	0.54	1.628	0.629	0.561	1.594	0.512	0.518	1.581	0.416	0.533	1.616	0.294	0.6	1.648	0.09	0.572
833	4.165	1.817	0.886	0.33	1.606	0.829	0.222	1.678	0.768	0.179	1.73	0.579	0.161	1.707	0.469	0.216	1.726	0.377	0.214	1.797	0.24	0.196	NaN	NaN	NaN	1.721	0.012	0.216	1.614	0.835	0.473	1.693	0.78	0.539	1.625	0.628	0.561	1.593	0.512	0.518	1.58	0.415	0.532	1.613	0.292	0.599	1.643	0.089	0.571
834	4.17	1.815	0.886	0.33	1.605	0.829	0.223	1.678	0.767	0.18	1.729	0.578	0.161	1.708	0.469	0.217	1.726	0.377	0.214	1.797	0.24	0.196	NaN	NaN	NaN	1.721	0.012	0.216	1.62	0.832	0.475	1.692	0.78	0.539	1.623	0.626	0.56	1.592	0.512	0.518	1.578	0.414	0.531	1.61	0.291	0.599	1.638	0.088	0.569
835	4.175	1.814	0.886	0.331	1.604	0.829	0.223	1.672	0.769	0.179	1.728	0.578	0.162	1.708	0.469	0.219	1.725	0.377	0.214	1.797	0.24	0.196	NaN	NaN	NaN	1.721	0.012	0.216	1.62	0.831	0.475	1.691	0.781	0.54	1.621	0.625	0.56	1.591	0.512	0.518	1.576	0.413	0.53	1.607	0.29	0.597	1.632	0.086	0.568
836	4.18	1.812	0.885	0.332	1.604	0.829	0.224	1.664	0.771	0.177	1.726	0.578	0.162	1.708	0.469	0.219	1.725	0.376	0.214	1.797	0.24	0.196	NaN	NaN	NaN	1.721	0.012	0.216	1.619	0.831	0.476	1.69	0.781	0.54	1.619	0.624	0.559	1.59	0.512	0.517	1.575	0.413	0.53	1.604	0.289	0.597	1.625	0.084	0.566
837	4.185	1.811	0.885	0.332	1.603	0.828	0.223	1.667	0.77	0.179	1.725	0.578	0.162	1.708	0.469	0.219	1.725	0.376	0.214	1.797	0.24	0.196	NaN	NaN	NaN	1.721	0.012	0.216	1.617	0.831	0.475	1.687	0.78	0.54	1.618	0.624	0.559	1.588	0.51	0.517	1.573	0.412	0.53	1.601	0.288	0.596	1.619	0.082	0.565
838	4.19	1.809	0.885	0.333	1.603	0.827	0.224	1.655	0.773	0.176	1.724	0.578	0.162	1.708	0.469	0.219	1.725	0.376	0.214	1.797	0.24	0.196	NaN	NaN	NaN	1.721	0.012	0.216	1.614	0.832	0.475	1.684	0.779	0.54	1.616	0.623	0.559	1.588	0.51	0.517	1.572	0.412	0.529	1.598	0.287	0.595	1.614	0.081	0.563
839	4.195	1.807	0.884	0.334	1.603	0.827	0.224	1.65	0.773	0.176	1.723	0.579	0.162	1.707	0.469	0.219	1.724	0.376	0.214	1.797	0.24	0.196	NaN	NaN	NaN	1.721	0.012	0.216	1.611	0.832	0.475	1.682	0.779	0.54	1.615	0.623	0.559	1.587	0.509	0.516	1.57	0.411	0.528	1.595	0.286	0.595	1.609	0.08	0.562
840	4.2	1.806	0.884	0.335	1.603	0.826	0.224	1.652	0.772	0.178	1.722	0.579	0.162	1.707	0.469	0.219	1.724	0.376	0.214	1.797	0.24	0.196	NaN	NaN	NaN	1.721	0.012	0.216	1.606	0.833	0.474	1.681	0.779	0.541	1.614	0.622	0.559	1.586	0.508	0.516	1.568	0.41	0.527	1.591	0.284	0.594	1.603	0.079	0.56
841	4.205	1.804	0.884	0.335	NaN	NaN	NaN	1.655	0.772	0.18	1.721	0.579	0.162	1.706	0.469	0.219	1.723	0.376	0.215	1.797	0.241	0.197	NaN	NaN	NaN	1.721	0.012	0.216	1.599	0.832	0.473	1.68	0.78	0.542	1.613	0.621	0.559	1.586	0.508	0.516	1.566	0.409	0.526	1.587	0.283	0.593	1.596	0.077	0.558
842	4.21	1.802	0.883	0.336	NaN	NaN	NaN	1.652	0.772	0.18	1.72	0.579	0.162	1.705	0.469	0.22	1.723	0.377	0.215	1.797	0.241	0.197	NaN	NaN	NaN	1.721	0.011	0.216	1.595	0.832	0.472	1.678	0.779	0.542	1.613	0.621	0.56	1.585	0.507	0.515	1.565	0.409	0.526	1.584	0.282	0.592	1.591	0.076	0.557
843	4.215	1.801	0.883	0.337	NaN	NaN	NaN	1.66	0.769	0.182	1.719	0.579	0.162	1.703	0.469	0.22	1.722	0.377	0.215	1.797	0.242	0.198	NaN	NaN	NaN	1.721	0.011	0.216	1.591	0.833	0.472	1.675	0.778	0.542	1.61	0.619	0.56	1.584	0.506	0.515	1.565	0.409	0.526	1.581	0.281	0.591	1.585	0.075	0.555
844	4.22	1.799	0.883	0.338	1.59	0.828	0.226	1.658	0.769	0.182	1.718	0.58	0.163	1.701	0.468	0.219	1.722	0.377	0.215	1.796	0.242	0.198	NaN	NaN	NaN	1.721	0.011	0.216	1.587	0.834	0.474	1.673	0.778	0.543	1.61	0.618	0.559	1.584	0.505	0.514	1.563	0.409	0.526	1.577	0.28	0.59	1.581	0.075	0.554
845	4.225	1.798	0.883	0.339	1.589	0.828	0.226	1.651	0.771	0.181	1.717	0.579	0.163	1.7	0.468	0.219	1.722	0.377	0.215	1.796	0.242	0.198	NaN	NaN	NaN	1.721	0.011	0.216	1.591	0.832	0.476	1.671	0.777	0.543	1.609	0.617	0.558	1.582	0.504	0.513	1.561	0.407	0.525	1.574	0.279	0.589	1.576	0.075	0.553
846	4.23	1.796	0.882	0.34	1.589	0.828	0.226	1.658	0.768	0.184	1.715	0.579	0.164	1.699	0.468	0.219	1.721	0.377	0.216	1.796	0.242	0.198	NaN	NaN	NaN	1.721	0.011	0.216	1.599	0.829	0.477	1.668	0.776	0.543	1.61	0.617	0.559	1.582	0.503	0.513	1.558	0.406	0.524	1.569	0.278	0.587	1.57	0.073	0.551
847	4.235	1.794	0.882	0.34	1.588	0.828	0.227	1.659	0.767	0.185	1.714	0.579	0.164	1.699	0.468	0.219	1.72	0.377	0.216	1.796	0.243	0.198	NaN	NaN	NaN	1.721	0.011	0.216	1.593	0.829	0.476	1.666	0.776	0.543	1.609	0.616	0.56	1.581	0.502	0.513	1.556	0.406	0.523	1.565	0.277	0.586	1.566	0.072	0.55
848	4.24	1.793	0.881	0.341	1.587	0.828	0.227	1.655	0.768	0.185	1.712	0.579	0.164	1.699	0.469	0.221	1.72	0.377	0.216	1.796	0.243	0.199	NaN	NaN	NaN	1.721	0.011	0.216	1.599	0.827	0.479	1.662	0.775	0.543	1.608	0.614	0.559	1.58	0.501	0.513	1.553	0.406	0.522	1.562	0.278	0.585	1.564	0.073	0.55
849	4.245	1.791	0.881	0.342	1.586	0.829	0.227	1.648	0.77	0.183	1.711	0.579	0.164	1.698	0.469	0.221	1.719	0.377	0.217	1.795	0.243	0.199	NaN	NaN	NaN	1.721	0.011	0.216	1.597	0.827	0.479	1.661	0.775	0.543	1.607	0.613	0.559	1.579	0.5	0.512	1.55	0.406	0.521	1.558	0.278	0.584	1.562	0.072	0.549
850	4.25	1.789	0.881	0.343	1.585	0.829	0.228	1.657	0.767	0.186	1.71	0.579	0.164	1.697	0.469	0.221	1.718	0.378	0.217	1.795	0.243	0.199	NaN	NaN	NaN	1.721	0.011	0.216	1.596	0.826	0.479	1.659	0.775	0.544	1.606	0.612	0.559	1.578	0.499	0.511	1.547	0.406	0.52	1.555	0.278	0.584	1.562	0.072	0.549
851	4.255	1.788	0.88	0.344	1.584	0.828	0.228	1.652	0.768	0.186	1.708	0.579	0.165	1.694	0.468	0.221	1.717	0.377	0.216	1.794	0.243	0.199	NaN	NaN	NaN	1.721	0.011	0.216	1.594	0.826	0.479	1.657	0.774	0.545	1.605	0.611	0.559	1.576	0.499	0.51	1.544	0.405	0.518	1.551	0.277	0.583	1.562	0.072	0.549
852	4.26	1.786	0.88	0.346	1.587	0.827	0.228	1.638	0.772	0.184	1.707	0.579	0.166	1.692	0.468	0.221	1.715	0.377	0.216	1.793	0.243	0.2	NaN	NaN	NaN	1.721	0.011	0.216	1.587	0.827	0.478	1.655	0.774	0.546	1.604	0.61	0.559	1.573	0.499	0.509	1.54	0.405	0.516	1.546	0.276	0.581	1.562	0.072	0.549
853	4.265	1.784	0.879	0.347	1.592	0.825	0.23	1.633	0.773	0.184	1.705	0.579	0.166	1.691	0.468	0.221	1.714	0.376	0.216	1.793	0.244	0.2	NaN	NaN	NaN	1.721	0.011	0.216	1.576	0.829	0.476	1.652	0.773	0.546	1.601	0.608	0.559	1.57	0.499	0.509	1.537	0.405	0.515	1.543	0.276	0.58	1.562	0.071	0.549
854	4.27	1.783	0.879	0.348	1.589	0.825	0.23	1.631	0.773	0.184	1.703	0.578	0.166	1.689	0.468	0.221	1.713	0.376	0.216	1.792	0.244	0.2	NaN	NaN	NaN	1.721	0.011	0.216	1.578	0.827	0.478	1.649	0.772	0.546	1.599	0.607	0.559	1.567	0.499	0.509	1.535	0.404	0.513	1.542	0.276	0.58	1.562	0.071	0.549
855	4.275	1.781	0.878	0.349	1.586	0.826	0.23	1.629	0.773	0.184	1.702	0.578	0.167	1.688	0.468	0.221	1.712	0.376	0.217	1.791	0.244	0.2	NaN	NaN	NaN	1.721	0.011	0.216	1.579	0.826	0.478	1.647	0.772	0.547	1.596	0.606	0.558	1.563	0.499	0.508	1.533	0.403	0.512	1.54	0.276	0.579	1.562	0.071	0.549
856	4.28	1.779	0.878	0.35	1.582	0.826	0.229	1.628	0.773	0.184	1.701	0.578	0.167	1.687	0.468	0.221	1.71	0.376	0.218	1.791	0.244	0.2	NaN	NaN	NaN	1.721	0.011	0.216	1.58	0.825	0.48	1.645	0.772	0.547	1.592	0.605	0.557	1.558	0.498	0.506	1.532	0.403	0.512	1.538	0.274	0.578	1.562	0.07	0.549
857	4.285	1.777	0.878	0.351	1.575	0.827	0.228	1.626	0.773	0.185	1.699	0.578	0.167	1.685	0.467	0.221	1.709	0.376	0.218	1.79	0.245	0.2	NaN	NaN	NaN	1.721	0.011	0.216	1.574	0.826	0.479	1.642	0.771	0.547	1.589	0.604	0.557	1.553	0.498	0.505	1.531	0.402	0.512	1.536	0.273	0.577	1.562	0.07	0.548
858	4.29	1.775	0.877	0.352	NaN	NaN	NaN	1.625	0.773	0.185	1.698	0.578	0.168	1.683	0.467	0.221	1.708	0.376	0.218	1.789	0.245	0.2	NaN	NaN	NaN	1.721	0.011	0.216	1.562	0.827	0.477	1.639	0.77	0.548	1.586	0.604	0.557	1.55	0.499	0.506	1.529	0.401	0.512	1.535	0.273	0.577	1.561	0.069	0.548
859	4.295	1.774	0.877	0.353	1.578	0.824	0.231	1.623	0.773	0.186	1.697	0.578	0.168	1.681	0.466	0.221	1.707	0.377	0.218	1.789	0.245	0.2	NaN	NaN	NaN	1.721	0.011	0.216	1.556	0.827	0.478	1.638	0.77	0.549	1.583	0.604	0.557	1.548	0.499	0.506	1.527	0.4	0.511	1.535	0.273	0.577	1.56	0.068	0.548
860	4.3	1.772	0.877	0.354	1.589	0.822	0.235	1.622	0.773	0.186	1.695	0.578	0.169	1.68	0.467	0.222	1.705	0.377	0.218	1.788	0.246	0.2	NaN	NaN	NaN	1.721	0.011	0.216	1.553	0.828	0.478	1.636	0.77	0.549	1.581	0.605	0.558	1.546	0.499	0.505	1.526	0.399	0.512	1.535	0.273	0.578	1.559	0.068	0.548
861	4.305	1.77	0.876	0.355	1.59	0.822	0.236	1.62	0.773	0.186	1.694	0.577	0.168	1.679	0.467	0.223	1.704	0.376	0.218	1.787	0.246	0.2	NaN	NaN	NaN	1.721	0.011	0.216	1.551	0.828	0.478	1.633	0.77	0.55	1.579	0.605	0.558	1.544	0.499	0.506	1.525	0.399	0.512	1.534	0.273	0.578	1.559	0.068	0.548
862	4.31	1.768	0.876	0.356	1.59	0.822	0.236	1.619	0.773	0.185	1.692	0.577	0.169	1.677	0.467	0.223	1.702	0.376	0.217	1.785	0.246	0.2	NaN	NaN	NaN	1.721	0.011	0.216	1.554	0.827	0.48	1.63	0.769	0.55	1.577	0.605	0.558	1.543	0.499	0.506	1.524	0.399	0.512	1.534	0.273	0.578	1.559	0.068	0.547
863	4.315	1.766	0.876	0.357	1.582	0.823	0.235	1.618	0.773	0.186	1.691	0.577	0.17	1.675	0.467	0.223	1.7	0.376	0.218	1.784	0.246	0.2	NaN	NaN	NaN	1.721	0.011	0.216	1.559	0.826	0.482	1.628	0.769	0.55	1.575	0.605	0.559	1.541	0.498	0.506	1.523	0.399	0.512	1.532	0.273	0.578	1.559	0.068	0.547
864	4.32	1.765	0.876	0.358	1.568	0.827	0.233	1.616	0.774	0.186	1.689	0.577	0.17	1.673	0.466	0.223	1.699	0.376	0.219	1.783	0.247	0.2	NaN	NaN	NaN	1.721	0.011	0.216	1.558	0.826	0.482	1.624	0.769	0.551	1.572	0.605	0.559	1.541	0.497	0.507	1.522	0.399	0.512	1.531	0.272	0.578	1.559	0.068	0.547
865	4.325	1.763	0.876	0.358	1.564	0.827	0.233	1.615	0.774	0.188	1.688	0.577	0.17	1.671	0.466	0.223	1.697	0.376	0.219	1.783	0.248	0.201	NaN	NaN	NaN	1.721	0.011	0.216	NaN	NaN	NaN	1.621	0.768	0.551	1.57	0.605	0.559	1.542	0.496	0.508	1.521	0.398	0.513	1.53	0.271	0.578	1.558	0.067	0.547
866	4.33	1.761	0.876	0.359	1.563	0.827	0.232	1.613	0.774	0.189	1.686	0.577	0.171	1.67	0.466	0.224	1.696	0.376	0.219	1.782	0.249	0.201	NaN	NaN	NaN	1.721	0.011	0.216	NaN	NaN	NaN	1.619	0.768	0.551	1.568	0.605	0.561	1.542	0.496	0.508	1.52	0.398	0.513	1.529	0.27	0.578	1.558	0.067	0.547
867	4.335	1.759	0.876	0.36	1.562	0.827	0.232	1.612	0.774	0.189	1.685	0.577	0.171	1.668	0.466	0.224	1.694	0.377	0.219	1.782	0.25	0.202	NaN	NaN	NaN	1.721	0.011	0.216	1.556	0.822	0.485	1.616	0.768	0.551	1.567	0.606	0.561	1.542	0.496	0.509	1.519	0.398	0.513	1.529	0.27	0.578	1.558	0.067	0.547
868	4.34	1.757	0.876	0.361	1.561	0.827	0.232	1.61	0.775	0.19	1.683	0.577	0.172	1.667	0.467	0.224	1.692	0.377	0.219	1.78	0.251	0.202	NaN	NaN	NaN	1.721	0.011	0.216	1.556	0.822	0.486	1.612	0.767	0.551	1.566	0.606	0.561	1.541	0.496	0.509	1.517	0.397	0.512	1.529	0.27	0.578	1.558	0.067	0.547
869	4.345	1.755	0.876	0.362	1.559	0.828	0.232	1.609	0.775	0.19	1.683	0.578	0.172	1.665	0.467	0.224	1.691	0.377	0.219	1.779	0.252	0.202	NaN	NaN	NaN	1.721	0.011	0.216	1.556	0.822	0.487	1.609	0.767	0.551	1.565	0.606	0.562	1.539	0.496	0.51	1.516	0.396	0.513	1.528	0.27	0.579	1.558	0.067	0.547
870	4.35	1.753	0.876	0.363	NaN	NaN	NaN	1.608	0.776	0.19	1.682	0.579	0.173	1.663	0.467	0.224	1.689	0.377	0.219	1.778	0.252	0.202	NaN	NaN	NaN	1.721	0.011	0.216	1.555	0.822	0.487	1.607	0.768	0.552	1.564	0.607	0.562	1.537	0.495	0.51	1.516	0.396	0.513	1.528	0.269	0.579	1.558	0.067	0.547
871	4.355	1.751	0.876	0.364	NaN	NaN	NaN	1.606	0.776	0.19	1.68	0.579	0.173	1.661	0.467	0.224	1.687	0.378	0.219	1.777	0.253	0.202	NaN	NaN	NaN	1.722	0.011	0.216	1.551	0.823	0.487	1.606	0.769	0.553	1.563	0.607	0.563	1.536	0.494	0.51	1.516	0.396	0.514	1.527	0.269	0.579	1.558	0.067	0.547
872	4.36	1.75	0.876	0.365	NaN	NaN	NaN	1.61	0.775	0.191	1.678	0.578	0.173	1.659	0.467	0.224	1.685	0.379	0.219	1.776	0.254	0.202	NaN	NaN	NaN	1.722	0.011	0.216	1.547	0.824	0.487	1.603	0.769	0.554	1.561	0.607	0.563	1.535	0.494	0.51	1.515	0.396	0.515	1.526	0.269	0.579	1.558	0.067	0.547
873	4.365	1.748	0.876	0.365	1.549	0.83	0.232	1.623	0.771	0.195	1.676	0.578	0.174	1.657	0.468	0.224	1.683	0.379	0.219	1.774	0.255	0.202	NaN	NaN	NaN	1.721	0.012	0.216	1.544	0.825	0.486	1.601	0.769	0.555	1.56	0.606	0.563	1.533	0.494	0.509	1.514	0.396	0.515	1.526	0.27	0.58	1.557	0.067	0.547
874	4.37	1.746	0.876	0.366	1.548	0.831	0.232	1.626	0.77	0.196	1.675	0.579	0.175	1.654	0.468	0.224	1.681	0.38	0.219	1.773	0.256	0.203	NaN	NaN	NaN	1.721	0.012	0.216	1.537	0.826	0.485	1.599	0.77	0.555	1.557	0.605	0.562	1.533	0.493	0.51	1.514	0.396	0.516	1.525	0.269	0.58	1.557	0.067	0.547
875	4.375	1.744	0.877	0.368	1.548	0.831	0.232	1.619	0.772	0.196	1.673	0.579	0.175	1.652	0.469	0.223	1.679	0.381	0.218	1.772	0.258	0.203	NaN	NaN	NaN	1.72	0.012	0.216	1.525	0.828	0.482	1.596	0.77	0.556	1.556	0.605	0.563	1.532	0.493	0.51	1.513	0.396	0.516	1.524	0.268	0.58	1.557	0.067	0.547
876	4.38	1.742	0.877	0.368	1.546	0.832	0.232	1.603	0.777	0.194	1.672	0.579	0.176	1.649	0.469	0.223	1.677	0.381	0.218	1.77	0.259	0.203	NaN	NaN	NaN	1.72	0.012	0.216	1.52	0.829	0.482	1.594	0.771	0.556	1.555	0.605	0.564	1.532	0.494	0.511	1.513	0.396	0.517	1.524	0.269	0.58	1.557	0.067	0.547
877	4.385	1.74	0.878	0.37	1.544	0.833	0.233	1.598	0.779	0.194	1.67	0.58	0.176	1.647	0.469	0.223	1.674	0.382	0.217	1.769	0.26	0.203	NaN	NaN	NaN	1.72	0.012	0.216	1.517	0.829	0.482	1.59	0.77	0.556	1.554	0.605	0.565	1.531	0.494	0.512	1.513	0.396	0.517	1.524	0.268	0.58	1.557	0.067	0.547
878	4.39	1.739	0.878	0.371	1.543	0.834	0.233	1.596	0.78	0.194	1.669	0.58	0.177	1.644	0.47	0.222	1.672	0.382	0.216	1.766	0.261	0.201	NaN	NaN	NaN	1.72	0.012	0.216	1.515	0.829	0.482	1.586	0.77	0.556	1.554	0.605	0.565	1.531	0.494	0.513	1.513	0.396	0.517	1.523	0.268	0.58	1.557	0.067	0.547
879	4.395	1.737	0.879	0.372	1.542	0.835	0.233	1.594	0.781	0.194	1.667	0.581	0.177	1.641	0.47	0.222	1.669	0.383	0.217	1.764	0.262	0.201	NaN	NaN	NaN	1.72	0.013	0.216	1.513	0.83	0.482	1.584	0.771	0.556	1.553	0.606	0.566	1.531	0.494	0.513	1.513	0.396	0.518	1.523	0.267	0.581	1.557	0.067	0.547
880	4.4	1.735	0.879	0.373	1.541	0.836	0.233	1.593	0.782	0.194	1.666	0.581	0.178	1.638	0.47	0.222	1.666	0.383	0.216	1.762	0.264	0.202	NaN	NaN	NaN	1.72	0.013	0.216	1.511	0.83	0.482	1.582	0.771	0.557	1.553	0.606	0.567	1.531	0.494	0.514	1.512	0.396	0.518	1.523	0.267	0.581	1.557	0.067	0.547
881	4.405	1.733	0.88	0.374	1.545	0.835	0.235	1.592	0.782	0.194	1.664	0.582	0.178	1.635	0.471	0.222	1.662	0.384	0.216	1.759	0.265	0.201	NaN	NaN	NaN	1.72	0.013	0.216	1.509	0.831	0.482	1.58	0.771	0.557	1.551	0.606	0.567	1.531	0.495	0.514	1.512	0.396	0.519	1.523	0.267	0.581	1.557	0.067	0.547
882	4.41	1.732	0.88	0.375	1.555	0.834	0.239	1.59	0.783	0.195	1.662	0.583	0.179	1.631	0.472	0.222	1.659	0.384	0.216	1.757	0.267	0.201	NaN	NaN	NaN	1.72	0.013	0.216	1.507	0.831	0.482	1.576	0.771	0.557	1.551	0.607	0.567	1.531	0.496	0.515	1.512	0.396	0.519	1.523	0.267	0.581	1.557	0.067	0.547
883	4.415	1.73	0.881	0.376	1.556	0.834	0.24	1.589	0.784	0.195	1.66	0.583	0.179	1.628	0.472	0.222	1.655	0.385	0.215	1.754	0.268	0.2	NaN	NaN	NaN	1.72	0.013	0.216	1.505	0.831	0.483	1.574	0.772	0.558	1.55	0.607	0.568	1.53	0.496	0.516	1.513	0.396	0.519	1.523	0.267	0.582	1.557	0.067	0.547
884	4.42	1.728	0.881	0.377	1.554	0.835	0.24	1.588	0.784	0.196	1.656	0.582	0.179	1.625	0.473	0.222	1.651	0.386	0.214	1.752	0.27	0.2	NaN	NaN	NaN	1.719	0.013	0.216	1.508	0.831	0.484	1.572	0.772	0.559	1.549	0.607	0.569	1.529	0.496	0.516	1.513	0.396	0.52	1.523	0.267	0.582	1.557	0.067	0.547
885	4.425	1.727	0.882	0.378	1.549	0.837	0.24	1.586	0.785	0.196	1.653	0.581	0.18	1.62	0.473	0.221	1.647	0.387	0.214	1.748	0.272	0.2	NaN	NaN	NaN	1.719	0.014	0.216	1.515	0.829	0.486	1.569	0.772	0.559	1.547	0.607	0.57	1.528	0.495	0.516	1.513	0.396	0.521	1.523	0.267	0.583	1.557	0.067	0.547
886	4.43	1.725	0.882	0.379	1.542	0.838	0.24	1.585	0.786	0.197	1.65	0.581	0.18	1.616	0.473	0.22	1.642	0.388	0.213	1.744	0.274	0.199	NaN	NaN	NaN	1.719	0.014	0.216	1.515	0.83	0.487	1.567	0.773	0.559	1.547	0.607	0.57	1.528	0.495	0.517	1.513	0.396	0.521	1.523	0.266	0.583	1.557	0.067	0.547
887	4.435	1.723	0.883	0.38	1.534	0.839	0.238	1.584	0.786	0.197	1.647	0.582	0.18	1.611	0.474	0.219	1.638	0.388	0.212	1.74	0.275	0.198	NaN	NaN	NaN	1.718	0.014	0.216	1.514	0.83	0.487	1.566	0.773	0.561	1.547	0.607	0.571	1.527	0.495	0.518	1.513	0.396	0.522	1.524	0.266	0.584	1.557	0.067	0.547
888	4.44	1.722	0.884	0.381	1.531	0.84	0.238	1.582	0.787	0.197	1.644	0.581	0.179	1.605	0.473	0.218	1.632	0.389	0.211	1.736	0.277	0.197	NaN	NaN	NaN	1.718	0.014	0.216	1.515	0.829	0.488	1.564	0.774	0.561	1.546	0.607	0.571	1.527	0.496	0.519	1.514	0.396	0.523	1.524	0.266	0.584	1.558	0.067	0.548
889	4.445	1.72	0.884	0.382	1.534	0.839	0.24	1.581	0.787	0.198	1.641	0.581	0.179	1.6	0.474	0.218	1.627	0.389	0.21	1.731	0.279	0.196	NaN	NaN	NaN	1.718	0.015	0.216	1.512	0.829	0.487	1.561	0.775	0.562	1.546	0.608	0.572	1.527	0.496	0.519	1.514	0.396	0.523	1.524	0.266	0.584	1.558	0.067	0.548
890	4.45	1.719	0.885	0.383	1.545	0.837	0.244	1.579	0.788	0.199	1.637	0.581	0.179	1.595	0.475	0.217	1.622	0.39	0.209	1.726	0.28	0.194	NaN	NaN	NaN	1.718	0.015	0.216	1.497	0.832	0.484	1.559	0.775	0.562	1.545	0.608	0.572	1.527	0.496	0.519	1.514	0.396	0.524	1.525	0.266	0.584	1.558	0.067	0.548
891	4.455	1.717	0.885	0.384	1.546	0.837	0.245	1.578	0.788	0.199	1.632	0.58	0.179	1.589	0.475	0.216	1.616	0.39	0.208	1.72	0.281	0.192	NaN	NaN	NaN	1.718	0.016	0.216	1.491	0.833	0.484	1.556	0.774	0.562	1.544	0.608	0.573	1.529	0.497	0.521	1.515	0.396	0.525	1.526	0.267	0.586	1.558	0.067	0.548
892	4.46	1.716	0.886	0.385	1.544	0.838	0.246	1.577	0.788	0.2	1.628	0.58	0.178	1.583	0.475	0.215	1.61	0.391	0.207	1.715	0.283	0.191	NaN	NaN	NaN	1.719	0.017	0.216	1.488	0.833	0.484	1.554	0.774	0.563	1.544	0.608	0.573	1.529	0.496	0.521	1.515	0.396	0.526	1.526	0.266	0.586	1.558	0.066	0.548
893	4.465	1.715	0.886	0.386	1.539	0.84	0.246	1.575	0.789	0.2	1.624	0.58	0.178	1.578	0.476	0.214	1.604	0.392	0.206	1.71	0.284	0.189	NaN	NaN	NaN	1.718	0.017	0.216	1.486	0.833	0.484	1.552	0.775	0.564	1.544	0.61	0.575	1.528	0.496	0.522	1.516	0.396	0.527	1.526	0.265	0.587	1.558	0.067	0.549
894	4.47	1.713	0.886	0.386	1.533	0.841	0.245	1.574	0.789	0.2	1.619	0.579	0.177	1.574	0.476	0.213	1.598	0.392	0.205	1.704	0.286	0.188	NaN	NaN	NaN	1.716	0.017	0.215	1.485	0.834	0.484	1.551	0.775	0.564	1.544	0.61	0.576	1.529	0.496	0.523	1.516	0.396	0.528	1.526	0.265	0.588	1.559	0.067	0.549
895	4.475	1.712	0.887	0.387	1.524	0.842	0.243	1.573	0.79	0.201	1.615	0.579	0.176	1.567	0.476	0.212	1.592	0.392	0.204	1.698	0.287	0.186	NaN	NaN	NaN	1.715	0.018	0.215	1.483	0.834	0.484	1.548	0.775	0.565	1.543	0.609	0.576	1.529	0.497	0.525	1.517	0.396	0.529	1.526	0.265	0.588	1.559	0.067	0.55
896	4.48	1.711	0.887	0.388	1.521	0.842	0.243	1.572	0.79	0.202	1.61	0.579	0.176	1.562	0.477	0.212	1.586	0.393	0.204	1.692	0.288	0.184	NaN	NaN	NaN	1.714	0.019	0.216	1.485	0.833	0.485	1.546	0.775	0.565	1.542	0.609	0.577	1.53	0.498	0.526	1.517	0.396	0.529	1.526	0.265	0.589	1.559	0.067	0.55
897	4.485	1.709	0.887	0.389	1.525	0.84	0.245	1.571	0.79	0.202	1.606	0.579	0.175	1.555	0.477	0.211	1.58	0.393	0.202	1.687	0.289	0.182	NaN	NaN	NaN	1.714	0.021	0.215	1.491	0.831	0.487	1.544	0.775	0.565	1.542	0.61	0.577	1.53	0.498	0.526	1.517	0.396	0.53	1.526	0.265	0.59	1.559	0.067	0.55
898	4.49	1.708	0.888	0.39	1.536	0.837	0.249	1.57	0.79	0.203	1.601	0.579	0.175	1.55	0.478	0.21	1.574	0.393	0.201	1.681	0.29	0.181	NaN	NaN	NaN	1.713	0.023	0.216	1.491	0.831	0.488	1.541	0.774	0.566	1.541	0.61	0.578	1.529	0.497	0.527	1.519	0.397	0.532	1.527	0.265	0.591	1.559	0.067	0.55
899	4.495	1.707	0.888	0.391	1.538	0.836	0.25	1.569	0.79	0.204	1.597	0.579	0.174	1.544	0.478	0.209	1.568	0.394	0.2	1.676	0.291	0.179	NaN	NaN	NaN	1.712	0.026	0.216	1.49	0.83	0.488	1.54	0.774	0.567	1.54	0.61	0.58	1.529	0.497	0.528	1.52	0.398	0.533	1.527	0.265	0.591	1.559	0.067	0.551
900	4.5	1.705	0.888	0.392	1.537	0.836	0.251	1.567	0.789	0.204	1.593	0.579	0.173	1.539	0.479	0.209	1.563	0.395	0.2	1.672	0.292	0.178	NaN	NaN	NaN	1.711	0.027	0.216	1.485	0.83	0.487	1.538	0.775	0.568	1.539	0.611	0.581	1.529	0.497	0.529	1.52	0.397	0.534	1.528	0.265	0.592	1.559	0.067	0.551
901	4.505	1.704	0.888	0.393	1.536	0.836	0.251	1.566	0.789	0.204	1.589	0.581	0.173	1.535	0.479	0.208	1.558	0.395	0.199	1.667	0.293	0.177	NaN	NaN	NaN	1.708	0.028	0.216	1.477	0.831	0.487	1.536	0.774	0.568	1.539	0.611	0.581	1.529	0.497	0.53	1.519	0.396	0.535	1.528	0.264	0.593	1.559	0.066	0.551
902	4.51	1.703	0.888	0.393	1.534	0.836	0.251	1.565	0.789	0.204	1.585	0.581	0.172	1.53	0.48	0.208	1.553	0.396	0.199	1.663	0.295	0.176	NaN	NaN	NaN	1.706	0.03	0.215	1.473	0.831	0.487	1.536	0.775	0.569	1.538	0.611	0.582	1.53	0.497	0.531	1.519	0.395	0.535	1.529	0.264	0.593	1.559	0.066	0.551
903	4.515	1.701	0.888	0.394	1.531	0.836	0.251	1.564	0.788	0.205	1.58	0.581	0.172	1.526	0.48	0.208	1.549	0.396	0.198	1.659	0.296	0.175	NaN	NaN	NaN	1.704	0.033	0.214	1.471	0.831	0.487	1.535	0.775	0.57	1.537	0.611	0.582	1.531	0.498	0.532	1.519	0.395	0.536	1.529	0.264	0.594	1.56	0.066	0.551
904	4.52	1.7	0.888	0.395	1.526	0.837	0.25	1.563	0.787	0.205	1.577	0.581	0.172	1.523	0.481	0.208	1.545	0.397	0.198	1.655	0.297	0.174	NaN	NaN	NaN	1.7	0.035	0.212	1.475	0.83	0.489	1.533	0.775	0.57	1.535	0.611	0.582	1.531	0.498	0.533	1.52	0.395	0.537	1.529	0.263	0.595	1.56	0.066	0.552
905	4.525	1.699	0.888	0.395	1.517	0.838	0.248	1.562	0.787	0.206	1.573	0.581	0.171	1.519	0.482	0.208	1.542	0.398	0.198	1.651	0.298	0.174	NaN	NaN	NaN	1.695	0.036	0.21	1.484	0.827	0.492	1.531	0.774	0.571	1.535	0.612	0.583	1.531	0.499	0.534	1.521	0.396	0.538	1.53	0.263	0.595	1.56	0.066	0.552
906	4.53	1.697	0.888	0.396	1.518	0.836	0.249	1.561	0.787	0.206	1.57	0.582	0.171	1.516	0.483	0.208	1.538	0.399	0.198	1.647	0.299	0.174	NaN	NaN	NaN	1.691	0.038	0.207	1.48	0.827	0.491	1.528	0.773	0.571	1.535	0.613	0.585	1.531	0.499	0.535	1.521	0.396	0.539	1.531	0.263	0.596	1.56	0.066	0.552
907	4.535	1.696	0.888	0.397	1.524	0.834	0.25	1.56	0.787	0.205	1.568	0.584	0.17	1.513	0.483	0.208	1.535	0.4	0.198	1.644	0.3	0.174	NaN	NaN	NaN	1.686	0.04	0.205	1.471	0.828	0.49	1.527	0.773	0.572	1.534	0.613	0.585	1.531	0.499	0.536	1.522	0.396	0.54	1.53	0.262	0.596	1.56	0.065	0.552
908	4.54	1.695	0.888	0.397	1.525	0.833	0.25	1.559	0.786	0.205	1.566	0.585	0.17	1.51	0.483	0.207	1.532	0.401	0.198	1.641	0.301	0.173	NaN	NaN	NaN	1.681	0.041	0.203	1.468	0.828	0.49	1.526	0.773	0.573	1.533	0.613	0.586	1.53	0.498	0.536	1.522	0.396	0.541	1.53	0.262	0.596	1.559	0.065	0.552
909	4.545	1.693	0.888	0.397	1.524	0.833	0.25	1.557	0.786	0.205	1.563	0.586	0.17	1.507	0.484	0.207	1.528	0.402	0.198	1.637	0.302	0.173	NaN	NaN	NaN	1.675	0.042	0.2	1.466	0.828	0.49	1.524	0.773	0.573	1.533	0.613	0.586	1.53	0.498	0.537	1.523	0.396	0.542	1.531	0.262	0.597	1.559	0.065	0.552
910	4.55	1.692	0.888	0.398	1.52	0.834	0.249	1.556	0.785	0.205	1.561	0.587	0.17	1.505	0.485	0.207	1.525	0.402	0.198	1.634	0.302	0.173	NaN	NaN	NaN	1.669	0.043	0.198	1.464	0.829	0.491	1.523	0.774	0.574	1.532	0.613	0.587	1.53	0.498	0.537	1.523	0.396	0.542	1.532	0.263	0.598	1.559	0.065	0.552
911	4.555	1.691	0.888	0.398	1.51	0.835	0.248	1.554	0.785	0.205	1.558	0.587	0.17	1.504	0.486	0.208	1.522	0.403	0.198	1.63	0.302	0.172	NaN	NaN	NaN	1.664	0.044	0.195	1.462	0.829	0.491	1.522	0.774	0.576	1.532	0.614	0.587	1.53	0.498	0.538	1.523	0.396	0.542	1.532	0.263	0.599	1.559	0.065	0.552
912	4.56	1.69	0.888	0.398	1.508	0.835	0.247	1.553	0.785	0.205	1.556	0.586	0.171	1.502	0.487	0.209	1.519	0.404	0.198	1.627	0.302	0.172	NaN	NaN	NaN	1.657	0.045	0.193	1.466	0.828	0.493	1.521	0.774	0.577	1.532	0.614	0.587	1.531	0.499	0.539	1.524	0.396	0.543	1.532	0.263	0.599	1.559	0.065	0.552
913	4.565	1.688	0.889	0.398	1.511	0.834	0.248	1.552	0.785	0.205	1.553	0.586	0.171	1.5	0.488	0.209	1.517	0.404	0.198	1.624	0.303	0.172	NaN	NaN	NaN	1.65	0.046	0.191	1.477	0.824	0.496	1.521	0.775	0.578	1.531	0.614	0.588	1.53	0.498	0.539	1.525	0.396	0.544	1.533	0.263	0.599	1.559	0.065	0.552
914	4.57	1.687	0.889	0.398	1.52	0.832	0.25	1.551	0.785	0.204	1.552	0.586	0.171	1.497	0.488	0.209	1.514	0.405	0.197	1.621	0.303	0.172	NaN	NaN	NaN	1.643	0.047	0.189	1.478	0.824	0.497	1.52	0.775	0.578	1.531	0.614	0.588	1.53	0.498	0.54	1.525	0.397	0.545	1.533	0.263	0.6	1.559	0.065	0.553
915	4.575	1.686	0.889	0.399	1.521	0.831	0.25	1.55	0.785	0.204	1.55	0.586	0.172	1.494	0.488	0.208	1.511	0.406	0.197	1.617	0.303	0.172	NaN	NaN	NaN	1.635	0.047	0.186	1.473	0.825	0.496	1.519	0.775	0.578	1.53	0.615	0.588	1.53	0.498	0.54	1.525	0.397	0.545	1.534	0.263	0.6	1.559	0.065	0.553
916	4.58	1.685	0.889	0.398	1.521	0.831	0.25	1.549	0.785	0.204	1.549	0.586	0.172	1.491	0.489	0.208	1.509	0.407	0.197	1.614	0.302	0.171	NaN	NaN	NaN	1.628	0.048	0.184	1.461	0.828	0.494	1.519	0.776	0.579	1.53	0.615	0.588	1.53	0.498	0.541	1.525	0.397	0.545	1.534	0.263	0.6	1.559	0.065	0.553
917	4.585	1.684	0.889	0.398	1.515	0.833	0.249	1.548	0.786	0.204	1.548	0.586	0.173	1.489	0.489	0.207	1.507	0.408	0.197	1.611	0.302	0.171	NaN	NaN	NaN	1.62	0.048	0.181	1.458	0.828	0.493	1.518	0.777	0.579	1.53	0.615	0.589	1.53	0.498	0.542	1.526	0.397	0.546	1.533	0.262	0.6	1.559	0.065	0.553
918	4.59	1.682	0.89	0.398	1.501	0.836	0.247	1.546	0.786	0.204	1.546	0.586	0.173	1.487	0.49	0.208	1.504	0.408	0.197	1.608	0.302	0.171	NaN	NaN	NaN	1.611	0.047	0.179	1.456	0.829	0.493	1.517	0.777	0.58	1.529	0.615	0.589	1.53	0.499	0.542	1.527	0.398	0.546	1.533	0.262	0.6	1.559	0.065	0.553
919	4.595	1.681	0.89	0.398	1.498	0.837	0.246	1.545	0.787	0.204	1.545	0.586	0.173	1.486	0.491	0.208	1.502	0.409	0.196	1.605	0.302	0.171	NaN	NaN	NaN	1.603	0.048	0.177	1.455	0.83	0.493	1.515	0.777	0.58	1.529	0.616	0.589	1.53	0.499	0.542	1.527	0.398	0.547	1.533	0.262	0.6	1.559	0.065	0.553
920	4.6	1.68	0.89	0.397	1.496	0.838	0.246	1.544	0.788	0.204	1.544	0.586	0.174	1.485	0.492	0.209	1.499	0.409	0.196	1.601	0.301	0.171	NaN	NaN	NaN	1.596	0.047	0.175	1.453	0.83	0.492	1.513	0.777	0.58	1.529	0.616	0.59	1.529	0.499	0.542	1.527	0.398	0.547	1.534	0.262	0.6	1.559	0.065	0.553
921	4.605	1.679	0.89	0.397	1.495	0.838	0.246	1.543	0.788	0.204	1.544	0.587	0.174	1.482	0.492	0.209	1.497	0.409	0.195	1.598	0.299	0.17	NaN	NaN	NaN	1.588	0.046	0.173	1.452	0.83	0.492	1.511	0.777	0.58	1.529	0.616	0.589	1.529	0.498	0.542	1.528	0.398	0.547	1.534	0.262	0.601	1.559	0.066	0.553
922	4.61	1.678	0.89	0.397	1.494	0.838	0.246	1.542	0.789	0.204	1.543	0.587	0.175	1.481	0.493	0.209	1.495	0.409	0.196	1.594	0.298	0.17	NaN	NaN	NaN	1.58	0.044	0.171	1.451	0.831	0.492	1.51	0.777	0.58	1.528	0.616	0.589	1.529	0.499	0.543	1.528	0.398	0.547	1.534	0.262	0.601	1.559	0.066	0.553
923	4.615	1.676	0.89	0.396	1.493	0.839	0.246	1.541	0.789	0.204	1.543	0.588	0.175	1.479	0.493	0.209	1.493	0.409	0.196	1.59	0.296	0.169	NaN	NaN	NaN	1.572	0.043	0.169	1.45	0.831	0.492	1.51	0.778	0.58	1.528	0.616	0.589	1.53	0.5	0.543	1.528	0.398	0.548	1.534	0.262	0.601	1.56	0.066	0.553
924	4.62	1.675	0.891	0.396	1.49	0.839	0.246	1.54	0.79	0.204	1.542	0.588	0.176	1.478	0.494	0.209	1.491	0.409	0.196	1.586	0.294	0.168	NaN	NaN	NaN	1.563	0.041	0.168	1.449	0.831	0.492	1.51	0.778	0.58	1.528	0.617	0.59	1.53	0.5	0.544	1.528	0.399	0.548	1.535	0.262	0.601	1.56	0.066	0.553
925	4.625	1.674	0.891	0.396	1.486	0.84	0.246	1.539	0.79	0.204	1.542	0.588	0.176	1.476	0.494	0.209	1.489	0.409	0.196	1.581	0.292	0.167	NaN	NaN	NaN	1.554	0.039	0.167	1.449	0.831	0.492	1.509	0.779	0.58	1.527	0.617	0.59	1.53	0.5	0.544	1.528	0.399	0.548	1.535	0.262	0.601	1.56	0.066	0.553
926	4.63	1.673	0.891	0.395	1.484	0.84	0.245	1.537	0.791	0.204	1.541	0.587	0.177	1.475	0.494	0.209	1.487	0.409	0.196	1.577	0.29	0.166	NaN	NaN	NaN	1.545	0.037	0.166	1.448	0.83	0.492	1.508	0.779	0.58	1.527	0.618	0.59	1.53	0.5	0.544	1.528	0.399	0.548	1.535	0.262	0.601	1.56	0.066	0.553
927	4.635	1.672	0.891	0.395	1.484	0.84	0.245	1.536	0.791	0.204	1.54	0.587	0.177	1.473	0.494	0.209	1.486	0.409	0.195	1.572	0.288	0.165	NaN	NaN	NaN	1.536	0.035	0.165	1.446	0.83	0.491	1.507	0.779	0.58	1.527	0.618	0.59	1.529	0.5	0.543	1.528	0.399	0.548	1.535	0.262	0.601	1.56	0.066	0.553
928	4.64	1.67	0.891	0.395	1.484	0.84	0.245	1.535	0.791	0.203	1.539	0.587	0.177	1.472	0.494	0.209	1.484	0.409	0.194	1.568	0.286	0.163	NaN	NaN	NaN	1.527	0.033	0.164	1.445	0.83	0.491	1.506	0.779	0.579	1.526	0.618	0.59	1.528	0.499	0.543	1.528	0.399	0.548	1.535	0.262	0.601	1.56	0.066	0.553
929	4.645	1.669	0.891	0.394	1.483	0.84	0.245	1.534	0.792	0.202	1.538	0.586	0.177	1.471	0.494	0.209	1.481	0.408	0.194	1.563	0.284	0.162	NaN	NaN	NaN	1.517	0.031	0.163	1.443	0.831	0.49	1.505	0.779	0.579	1.526	0.618	0.589	1.527	0.499	0.543	1.527	0.399	0.548	1.535	0.262	0.601	1.56	0.066	0.553
930	4.65	1.668	0.891	0.394	1.482	0.84	0.245	1.533	0.792	0.202	1.538	0.586	0.176	1.47	0.494	0.209	1.479	0.407	0.194	1.559	0.281	0.161	NaN	NaN	NaN	1.507	0.029	0.163	1.442	0.831	0.49	1.504	0.779	0.578	1.525	0.617	0.588	1.527	0.499	0.543	1.527	0.399	0.548	1.535	0.263	0.601	1.56	0.066	0.552
931	4.655	1.666	0.891	0.393	1.482	0.84	0.244	1.532	0.792	0.201	1.537	0.586	0.176	1.469	0.494	0.209	1.477	0.406	0.193	1.554	0.279	0.16	NaN	NaN	NaN	1.498	0.027	0.162	1.441	0.831	0.489	1.503	0.778	0.577	1.523	0.617	0.588	1.527	0.499	0.543	1.527	0.399	0.547	1.535	0.263	0.601	1.56	0.066	0.552
932	4.66	1.665	0.891	0.393	1.487	0.839	0.244	1.531	0.792	0.2	1.536	0.586	0.176	1.468	0.494	0.209	1.475	0.406	0.193	1.55	0.277	0.159	NaN	NaN	NaN	1.488	0.025	0.162	1.441	0.831	0.489	1.502	0.778	0.577	1.522	0.617	0.588	1.526	0.499	0.543	1.526	0.399	0.547	1.535	0.263	0.601	1.56	0.066	0.552
933	4.665	1.663	0.891	0.392	1.485	0.838	0.244	1.529	0.791	0.199	1.535	0.585	0.176	1.468	0.493	0.209	1.473	0.405	0.193	1.545	0.275	0.157	NaN	NaN	NaN	1.478	0.023	0.161	1.443	0.83	0.489	1.502	0.778	0.576	1.523	0.618	0.587	1.526	0.499	0.542	1.525	0.398	0.547	1.535	0.263	0.601	1.56	0.066	0.552
934	4.67	1.662	0.891	0.392	1.478	0.839	0.242	1.528	0.791	0.198	1.534	0.585	0.175	1.466	0.492	0.209	1.472	0.404	0.193	1.539	0.272	0.156	NaN	NaN	NaN	1.469	0.021	0.161	1.445	0.829	0.489	1.501	0.778	0.575	1.522	0.618	0.587	1.524	0.499	0.541	1.524	0.398	0.547	1.534	0.263	0.6	1.561	0.066	0.552
935	4.675	1.661	0.891	0.391	1.474	0.839	0.241	1.527	0.79	0.198	1.533	0.585	0.175	1.464	0.491	0.209	1.47	0.403	0.193	1.534	0.269	0.155	NaN	NaN	NaN	1.459	0.019	0.161	1.438	0.83	0.487	1.5	0.777	0.575	1.522	0.617	0.587	1.524	0.499	0.541	1.524	0.397	0.546	1.534	0.262	0.6	1.561	0.066	0.552
936	4.68	1.66	0.891	0.391	1.471	0.839	0.24	1.525	0.789	0.197	1.532	0.586	0.174	1.464	0.49	0.209	1.468	0.402	0.193	1.53	0.268	0.154	NaN	NaN	NaN	1.45	0.018	0.16	1.435	0.83	0.487	1.499	0.777	0.574	1.521	0.617	0.586	1.524	0.5	0.542	1.523	0.397	0.546	1.534	0.263	0.6	1.561	0.066	0.552
937	4.685	1.658	0.891	0.39	1.471	0.839	0.24	1.524	0.789	0.196	1.531	0.586	0.173	1.463	0.49	0.209	1.467	0.401	0.192	1.525	0.266	0.153	NaN	NaN	NaN	1.442	0.017	0.159	1.434	0.83	0.486	1.498	0.777	0.573	1.52	0.617	0.586	1.522	0.499	0.541	1.521	0.396	0.545	1.535	0.264	0.601	1.561	0.066	0.552
938	4.69	1.657	0.89	0.389	1.47	0.838	0.239	1.523	0.789	0.195	1.529	0.585	0.173	1.463	0.49	0.21	1.465	0.401	0.192	1.521	0.264	0.153	NaN	NaN	NaN	1.434	0.017	0.158	1.433	0.829	0.486	1.496	0.776	0.572	1.519	0.617	0.585	1.521	0.499	0.541	1.52	0.395	0.544	1.534	0.265	0.6	1.561	0.066	0.552
939	4.695	1.655	0.89	0.388	1.468	0.837	0.237	1.521	0.788	0.194	1.527	0.583	0.173	1.463	0.488	0.21	1.463	0.399	0.192	1.518	0.262	0.152	NaN	NaN	NaN	1.426	0.017	0.158	1.432	0.829	0.485	1.494	0.775	0.57	1.517	0.616	0.584	1.52	0.498	0.54	1.519	0.395	0.543	1.533	0.264	0.6	1.561	0.067	0.552
940	4.7	1.654	0.89	0.387	1.466	0.837	0.235	1.52	0.787	0.193	1.525	0.582	0.172	1.463	0.487	0.21	1.462	0.399	0.192	1.514	0.26	0.152	NaN	NaN	NaN	1.419	0.017	0.158	1.43	0.829	0.485	1.494	0.775	0.57	1.516	0.617	0.584	1.519	0.498	0.539	1.518	0.395	0.543	1.532	0.264	0.599	1.561	0.067	0.552
941	4.705	1.653	0.89	0.386	1.466	0.837	0.235	1.518	0.787	0.192	1.524	0.582	0.171	1.463	0.486	0.21	1.461	0.398	0.192	1.51	0.258	0.152	NaN	NaN	NaN	1.412	0.017	0.157	1.429	0.829	0.485	1.494	0.776	0.569	1.516	0.617	0.584	1.518	0.499	0.538	1.517	0.395	0.542	1.531	0.263	0.599	1.561	0.067	0.551
942	4.71	1.651	0.889	0.385	1.468	0.835	0.236	1.516	0.786	0.192	1.523	0.582	0.17	1.463	0.485	0.21	1.461	0.397	0.192	1.507	0.256	0.151	NaN	NaN	NaN	1.407	0.017	0.157	1.432	0.828	0.486	1.494	0.776	0.568	1.515	0.617	0.583	1.518	0.499	0.537	1.516	0.395	0.542	1.53	0.263	0.598	1.561	0.067	0.551
943	4.715	1.65	0.889	0.383	1.475	0.833	0.238	1.514	0.786	0.191	1.522	0.582	0.17	1.463	0.484	0.21	1.46	0.396	0.192	1.505	0.255	0.151	NaN	NaN	NaN	1.404	0.017	0.158	1.442	0.825	0.488	1.494	0.775	0.567	1.514	0.617	0.582	1.516	0.498	0.537	1.515	0.395	0.541	1.529	0.262	0.597	1.561	0.067	0.551
944	4.72	1.649	0.889	0.382	1.472	0.833	0.237	1.513	0.785	0.19	1.521	0.581	0.169	1.462	0.484	0.21	1.46	0.395	0.192	1.502	0.254	0.151	NaN	NaN	NaN	1.402	0.018	0.158	1.439	0.825	0.487	1.493	0.775	0.566	1.513	0.617	0.581	1.514	0.498	0.536	1.514	0.395	0.541	1.528	0.262	0.597	1.561	0.067	0.551
945	4.725	1.647	0.889	0.38	1.461	0.835	0.235	1.511	0.784	0.189	1.519	0.58	0.168	1.463	0.483	0.209	1.459	0.394	0.192	1.501	0.254	0.151	NaN	NaN	NaN	1.402	0.018	0.159	1.429	0.827	0.484	1.492	0.774	0.565	1.511	0.616	0.58	1.512	0.497	0.535	1.512	0.395	0.54	1.528	0.263	0.596	1.56	0.067	0.551
946	4.73	1.646	0.888	0.379	1.462	0.834	0.236	1.509	0.784	0.188	1.518	0.58	0.167	1.463	0.483	0.209	1.457	0.394	0.192	1.499	0.254	0.15	NaN	NaN	NaN	1.402	0.018	0.159	1.425	0.827	0.482	1.49	0.773	0.564	1.51	0.616	0.579	1.511	0.497	0.534	1.511	0.395	0.539	1.527	0.263	0.595	1.56	0.067	0.551
947	4.735	1.645	0.888	0.377	1.472	0.83	0.237	1.507	0.784	0.187	1.518	0.58	0.167	1.463	0.482	0.209	1.455	0.394	0.192	1.497	0.254	0.149	NaN	NaN	NaN	1.403	0.017	0.159	1.422	0.827	0.482	1.489	0.773	0.562	1.508	0.616	0.578	1.51	0.497	0.533	1.509	0.395	0.538	1.526	0.263	0.595	1.56	0.067	0.551
948	4.74	1.643	0.888	0.375	1.474	0.829	0.238	1.505	0.783	0.186	1.517	0.58	0.167	1.462	0.483	0.209	1.452	0.394	0.191	1.497	0.254	0.149	NaN	NaN	NaN	1.403	0.017	0.158	1.421	0.827	0.481	1.488	0.773	0.562	1.506	0.615	0.577	1.508	0.497	0.531	1.509	0.396	0.538	1.526	0.264	0.595	1.56	0.067	0.551
949	4.745	1.642	0.887	0.373	1.467	0.829	0.236	1.504	0.783	0.185	1.515	0.58	0.166	1.458	0.483	0.208	1.45	0.394	0.191	1.497	0.254	0.149	NaN	NaN	NaN	1.403	0.017	0.158	1.42	0.827	0.481	1.488	0.773	0.561	1.505	0.615	0.576	1.507	0.497	0.531	1.508	0.396	0.537	1.525	0.264	0.594	1.56	0.067	0.551
950	4.75	1.641	0.887	0.372	1.451	0.832	0.231	1.501	0.782	0.184	1.513	0.579	0.165	1.455	0.482	0.207	1.448	0.394	0.191	1.498	0.254	0.149	NaN	NaN	NaN	1.403	0.016	0.158	1.42	0.827	0.48	1.488	0.773	0.56	1.504	0.615	0.575	1.505	0.497	0.529	1.505	0.395	0.535	1.523	0.264	0.593	1.56	0.067	0.55
951	4.755	1.639	0.887	0.37	1.445	0.833	0.23	1.499	0.782	0.183	1.51	0.579	0.165	1.452	0.482	0.206	1.446	0.393	0.19	1.498	0.254	0.149	NaN	NaN	NaN	1.403	0.016	0.158	1.419	0.827	0.48	1.488	0.773	0.558	1.502	0.615	0.574	1.503	0.497	0.528	1.504	0.395	0.534	1.523	0.265	0.593	1.56	0.068	0.55
952	4.76	1.638	0.887	0.368	1.443	0.833	0.23	1.497	0.782	0.182	1.507	0.578	0.164	1.449	0.483	0.206	1.445	0.393	0.19	1.498	0.254	0.149	NaN	NaN	NaN	1.403	0.016	0.158	1.418	0.827	0.479	1.489	0.774	0.558	1.501	0.614	0.573	1.502	0.497	0.527	1.502	0.394	0.533	1.521	0.264	0.592	1.559	0.068	0.55
953	4.765	1.636	0.886	0.366	1.441	0.833	0.23	1.494	0.781	0.181	1.504	0.578	0.163	1.446	0.482	0.205	1.445	0.392	0.189	1.497	0.253	0.148	NaN	NaN	NaN	1.403	0.016	0.158	1.416	0.828	0.479	1.488	0.773	0.556	1.5	0.614	0.572	1.5	0.496	0.526	1.5	0.394	0.532	1.52	0.264	0.592	1.559	0.067	0.549
954	4.77	1.635	0.886	0.364	1.443	0.832	0.23	1.491	0.78	0.179	1.501	0.579	0.162	1.444	0.482	0.204	1.445	0.391	0.188	1.495	0.252	0.147	NaN	NaN	NaN	1.403	0.016	0.158	1.415	0.828	0.478	1.487	0.773	0.555	1.498	0.614	0.57	1.497	0.495	0.524	1.499	0.395	0.531	1.519	0.264	0.591	1.559	0.067	0.549
955	4.775	1.634	0.886	0.362	1.446	0.83	0.231	1.489	0.781	0.179	1.499	0.58	0.16	1.442	0.482	0.203	1.446	0.391	0.187	1.494	0.251	0.146	NaN	NaN	NaN	1.403	0.015	0.157	1.414	0.828	0.478	1.487	0.773	0.554	1.497	0.613	0.569	1.495	0.495	0.522	1.497	0.395	0.53	1.518	0.264	0.59	1.558	0.067	0.548
956	4.78	1.632	0.886	0.36	1.437	0.832	0.229	1.486	0.78	0.178	1.498	0.582	0.158	1.441	0.482	0.202	1.446	0.391	0.186	1.492	0.251	0.145	NaN	NaN	NaN	1.403	0.015	0.157	1.417	0.827	0.478	1.488	0.773	0.553	1.496	0.613	0.567	1.494	0.495	0.521	1.495	0.393	0.529	1.516	0.264	0.588	1.558	0.067	0.548
957	4.785	1.631	0.886	0.358	1.432	0.833	0.228	1.483	0.78	0.177	1.496	0.582	0.157	1.441	0.481	0.201	1.446	0.39	0.186	1.492	0.251	0.145	NaN	NaN	NaN	1.403	0.015	0.157	1.424	0.826	0.479	1.487	0.773	0.552	1.494	0.613	0.566	1.492	0.495	0.52	1.493	0.393	0.527	1.515	0.264	0.588	1.558	0.067	0.548
958	4.79	1.629	0.886	0.356	1.429	0.833	0.227	1.48	0.78	0.176	1.494	0.582	0.155	1.44	0.481	0.2	1.446	0.39	0.185	1.491	0.252	0.144	NaN	NaN	NaN	1.403	0.015	0.157	1.421	0.826	0.478	1.486	0.773	0.55	1.493	0.612	0.565	1.49	0.494	0.519	1.49	0.392	0.526	1.514	0.264	0.588	1.557	0.067	0.547
959	4.795	1.628	0.886	0.354	1.427	0.833	0.226	1.478	0.78	0.175	1.492	0.581	0.154	1.441	0.481	0.199	1.445	0.39	0.185	1.491	0.252	0.143	NaN	NaN	NaN	1.403	0.015	0.157	1.413	0.827	0.475	1.486	0.774	0.549	1.491	0.612	0.563	1.488	0.494	0.517	1.487	0.392	0.524	1.513	0.265	0.587	1.557	0.068	0.547
960	4.8	1.627	0.886	0.352	1.428	0.832	0.226	1.475	0.78	0.175	1.492	0.582	0.154	1.441	0.481	0.198	1.443	0.39	0.184	1.49	0.252	0.143	NaN	NaN	NaN	1.403	0.015	0.157	1.41	0.828	0.475	1.486	0.774	0.548	1.49	0.611	0.562	1.485	0.493	0.516	1.485	0.391	0.523	1.512	0.265	0.586	1.557	0.068	0.547
961	4.805	1.625	0.886	0.351	1.431	0.832	0.226	1.473	0.781	0.174	1.491	0.582	0.153	1.441	0.481	0.198	1.441	0.39	0.183	1.49	0.251	0.143	NaN	NaN	NaN	1.403	0.015	0.157	1.414	0.826	0.475	1.485	0.773	0.546	1.489	0.611	0.561	1.483	0.493	0.514	1.483	0.391	0.522	1.511	0.265	0.585	1.557	0.068	0.547
962	4.81	1.623	0.886	0.349	1.423	0.833	0.224	1.47	0.781	0.173	1.49	0.582	0.152	1.441	0.481	0.197	1.44	0.39	0.183	1.49	0.251	0.142	NaN	NaN	NaN	1.403	0.014	0.157	1.425	0.823	0.477	1.483	0.773	0.545	1.488	0.611	0.56	1.482	0.494	0.514	1.481	0.391	0.521	1.509	0.265	0.585	1.557	0.069	0.547
963	4.815	1.622	0.886	0.347	1.425	0.833	0.224	1.468	0.782	0.172	1.488	0.581	0.151	1.44	0.48	0.196	1.438	0.389	0.182	1.489	0.25	0.142	NaN	NaN	NaN	1.403	0.014	0.157	1.423	0.823	0.476	1.482	0.773	0.543	1.488	0.612	0.559	1.481	0.494	0.513	1.479	0.392	0.52	1.508	0.266	0.584	1.556	0.069	0.546
964	4.82	1.62	0.886	0.346	1.433	0.831	0.225	1.465	0.782	0.171	1.487	0.581	0.15	1.44	0.48	0.195	1.437	0.389	0.182	1.489	0.25	0.142	NaN	NaN	NaN	1.403	0.014	0.156	1.411	0.826	0.472	1.482	0.773	0.542	1.486	0.611	0.557	1.478	0.493	0.512	1.478	0.393	0.52	1.507	0.266	0.584	1.557	0.07	0.546
965	4.825	1.619	0.886	0.344	1.429	0.832	0.223	1.463	0.783	0.17	1.487	0.581	0.149	1.439	0.479	0.195	1.437	0.389	0.181	1.489	0.249	0.141	NaN	NaN	NaN	1.403	0.014	0.156	1.406	0.828	0.47	1.483	0.774	0.541	1.484	0.61	0.556	1.476	0.493	0.511	1.477	0.393	0.519	1.506	0.266	0.583	1.557	0.071	0.547
966	4.83	1.618	0.886	0.342	1.418	0.834	0.22	1.46	0.783	0.169	1.486	0.581	0.148	1.439	0.479	0.194	1.437	0.389	0.18	1.488	0.249	0.141	NaN	NaN	NaN	1.403	0.014	0.156	1.405	0.828	0.469	1.483	0.774	0.54	1.482	0.61	0.554	1.474	0.493	0.51	1.475	0.392	0.519	1.504	0.265	0.581	1.557	0.072	0.546
967	4.835	1.616	0.886	0.341	1.418	0.834	0.22	1.457	0.784	0.168	1.484	0.581	0.147	1.439	0.479	0.193	1.438	0.389	0.18	1.488	0.249	0.141	NaN	NaN	NaN	1.403	0.014	0.156	1.403	0.829	0.468	1.482	0.774	0.538	1.48	0.609	0.553	1.472	0.492	0.508	1.471	0.391	0.517	1.503	0.265	0.581	1.556	0.073	0.546
968	4.84	1.615	0.886	0.34	1.421	0.833	0.22	1.455	0.784	0.167	1.484	0.58	0.147	1.438	0.479	0.192	1.438	0.388	0.179	1.488	0.249	0.14	NaN	NaN	NaN	1.403	0.014	0.156	1.401	0.829	0.467	1.48	0.773	0.537	1.479	0.61	0.553	1.47	0.493	0.507	1.469	0.391	0.516	1.501	0.266	0.58	1.556	0.073	0.546
969	4.845	1.613	0.886	0.338	1.411	0.835	0.218	1.453	0.784	0.166	1.483	0.581	0.146	1.438	0.479	0.192	1.439	0.388	0.179	1.489	0.249	0.14	NaN	NaN	NaN	1.403	0.014	0.156	1.4	0.829	0.466	1.478	0.773	0.535	1.477	0.61	0.552	1.468	0.493	0.506	1.467	0.391	0.516	1.5	0.266	0.579	1.556	0.074	0.545
970	4.85	1.612	0.886	0.337	1.407	0.835	0.217	1.45	0.785	0.165	1.483	0.581	0.145	1.437	0.478	0.191	1.439	0.388	0.178	1.489	0.249	0.14	NaN	NaN	NaN	1.403	0.014	0.156	1.4	0.829	0.465	1.477	0.773	0.534	1.475	0.61	0.55	1.466	0.493	0.506	1.466	0.392	0.515	1.5	0.267	0.579	1.556	0.074	0.545
971	4.855	1.611	0.886	0.336	1.404	0.836	0.216	1.448	0.785	0.164	1.482	0.58	0.145	1.436	0.479	0.19	1.438	0.388	0.177	1.489	0.248	0.14	NaN	NaN	NaN	1.403	0.014	0.156	1.398	0.829	0.463	1.476	0.773	0.533	1.474	0.61	0.549	1.464	0.493	0.505	1.463	0.392	0.514	1.499	0.269	0.579	1.555	0.075	0.545
972	4.86	1.61	0.886	0.334	1.402	0.836	0.215	1.445	0.785	0.163	1.481	0.58	0.144	1.436	0.479	0.19	1.438	0.388	0.177	1.489	0.248	0.139	NaN	NaN	NaN	1.403	0.014	0.156	1.398	0.829	0.463	1.476	0.774	0.533	1.473	0.61	0.549	1.462	0.493	0.504	1.46	0.391	0.513	1.498	0.269	0.579	1.555	0.076	0.545
973	4.865	1.609	0.887	0.333	1.401	0.836	0.214	1.443	0.785	0.162	1.481	0.58	0.143	1.435	0.479	0.189	1.437	0.388	0.176	1.489	0.248	0.139	NaN	NaN	NaN	1.403	0.014	0.156	1.398	0.829	0.462	1.475	0.774	0.532	1.47	0.61	0.547	1.46	0.493	0.503	1.458	0.391	0.513	1.496	0.269	0.578	1.555	0.077	0.545
974	4.87	1.607	0.887	0.332	1.4	0.836	0.214	1.441	0.784	0.161	1.48	0.58	0.142	1.434	0.478	0.188	1.437	0.387	0.175	1.489	0.248	0.138	NaN	NaN	NaN	1.403	0.014	0.156	1.401	0.828	0.462	1.472	0.773	0.53	1.469	0.61	0.547	1.459	0.495	0.503	1.457	0.393	0.512	1.494	0.27	0.577	1.555	0.078	0.544
975	4.875	1.606	0.887	0.33	1.403	0.835	0.214	1.439	0.784	0.16	1.48	0.58	0.141	1.433	0.478	0.187	1.437	0.387	0.175	1.489	0.248	0.137	NaN	NaN	NaN	1.403	0.014	0.156	1.408	0.827	0.463	1.472	0.774	0.529	1.467	0.611	0.546	1.457	0.495	0.502	1.454	0.393	0.512	1.493	0.271	0.577	1.554	0.079	0.544
976	4.88	1.605	0.887	0.329	1.408	0.833	0.214	1.437	0.784	0.159	1.48	0.581	0.14	1.433	0.478	0.186	1.436	0.387	0.175	1.488	0.248	0.137	NaN	NaN	NaN	1.403	0.014	0.156	1.404	0.828	0.462	1.472	0.775	0.529	1.466	0.611	0.546	1.454	0.494	0.5	1.452	0.393	0.512	1.491	0.272	0.577	1.553	0.08	0.544
977	4.885	1.603	0.888	0.328	1.399	0.835	0.212	1.435	0.784	0.158	1.479	0.581	0.14	1.432	0.478	0.186	1.436	0.387	0.174	1.488	0.248	0.137	NaN	NaN	NaN	1.403	0.014	0.156	1.395	0.83	0.459	1.471	0.775	0.528	1.464	0.612	0.544	1.451	0.494	0.5	1.451	0.394	0.511	1.49	0.272	0.576	1.553	0.081	0.544
978	4.89	1.602	0.888	0.326	1.396	0.835	0.211	1.433	0.784	0.158	1.479	0.582	0.139	1.431	0.478	0.186	1.436	0.387	0.174	1.488	0.248	0.137	NaN	NaN	NaN	1.403	0.014	0.156	1.392	0.831	0.457	1.469	0.775	0.526	1.462	0.612	0.543	1.449	0.494	0.499	1.448	0.395	0.511	1.488	0.273	0.576	1.552	0.082	0.544
979	4.895	1.601	0.888	0.325	1.396	0.834	0.21	1.431	0.784	0.157	1.478	0.582	0.138	1.431	0.478	0.185	1.435	0.387	0.173	1.488	0.248	0.136	NaN	NaN	NaN	1.403	0.014	0.156	1.392	0.832	0.457	1.467	0.775	0.525	1.459	0.612	0.543	1.447	0.494	0.498	1.445	0.394	0.51	1.487	0.274	0.576	1.551	0.083	0.543
980	4.9	1.6	0.888	0.323	1.398	0.834	0.21	1.429	0.784	0.157	1.476	0.581	0.137	1.43	0.478	0.185	1.435	0.387	0.173	1.488	0.248	0.136	NaN	NaN	NaN	1.403	0.014	0.156	1.391	0.832	0.456	1.467	0.775	0.524	1.457	0.613	0.542	1.444	0.495	0.498	1.442	0.395	0.509	1.485	0.276	0.576	1.551	0.084	0.543
981	4.905	1.598	0.888	0.322	1.391	0.836	0.209	1.428	0.784	0.157	1.475	0.581	0.136	1.43	0.478	0.184	1.434	0.387	0.172	1.488	0.248	0.136	NaN	NaN	NaN	1.403	0.014	0.156	1.394	0.831	0.456	1.466	0.776	0.523	1.455	0.613	0.541	1.442	0.496	0.497	1.44	0.396	0.509	1.483	0.277	0.575	1.55	0.086	0.543
982	4.91	1.597	0.889	0.32	1.388	0.836	0.208	1.427	0.784	0.157	1.475	0.581	0.136	1.43	0.478	0.183	1.434	0.386	0.172	1.488	0.248	0.136	NaN	NaN	NaN	1.403	0.014	0.156	1.402	0.83	0.457	1.465	0.777	0.523	1.452	0.613	0.541	1.439	0.496	0.497	1.436	0.395	0.509	1.481	0.277	0.575	1.55	0.087	0.543
983	4.915	1.596	0.889	0.318	1.385	0.837	0.208	1.425	0.784	0.155	1.474	0.582	0.135	1.429	0.477	0.182	1.434	0.386	0.171	1.488	0.247	0.136	NaN	NaN	NaN	1.403	0.014	0.156	1.403	0.829	0.457	1.466	0.779	0.522	1.45	0.614	0.54	1.436	0.496	0.496	1.433	0.396	0.508	1.478	0.277	0.574	1.549	0.088	0.543
984	4.92	1.595	0.889	0.317	1.381	0.837	0.207	1.424	0.784	0.154	1.473	0.581	0.134	1.428	0.477	0.181	1.433	0.386	0.171	1.488	0.247	0.135	NaN	NaN	NaN	1.403	0.014	0.156	1.4	0.83	0.456	1.466	0.78	0.522	1.448	0.615	0.54	1.433	0.497	0.496	1.43	0.396	0.508	1.476	0.278	0.574	1.548	0.088	0.542
985	4.925	1.593	0.89	0.315	1.381	0.837	0.206	1.423	0.784	0.154	1.472	0.581	0.133	1.428	0.477	0.181	1.433	0.386	0.171	1.487	0.247	0.135	NaN	NaN	NaN	1.403	0.014	0.156	1.39	0.833	0.453	1.465	0.78	0.521	1.446	0.615	0.539	1.43	0.497	0.495	1.428	0.397	0.507	1.474	0.28	0.574	NaN	NaN	NaN
986	4.93	1.592	0.89	0.314	1.381	0.837	0.206	1.421	0.784	0.154	1.471	0.581	0.133	1.428	0.477	0.181	1.433	0.386	0.17	1.487	0.247	0.135	NaN	NaN	NaN	1.403	0.014	0.156	1.387	0.834	0.452	1.463	0.779	0.519	1.443	0.615	0.538	1.427	0.497	0.494	1.425	0.397	0.507	1.471	0.28	0.573	NaN	NaN	NaN
987	4.935	1.591	0.889	0.312	1.384	0.836	0.205	1.419	0.784	0.154	1.47	0.582	0.133	1.427	0.477	0.181	1.433	0.386	0.17	1.487	0.246	0.135	NaN	NaN	NaN	1.403	0.014	0.156	1.386	0.834	0.451	1.462	0.779	0.518	1.44	0.615	0.537	1.423	0.498	0.494	1.42	0.397	0.506	1.468	0.281	0.573	NaN	NaN	NaN
988	4.94	1.59	0.889	0.31	1.39	0.835	0.205	1.418	0.784	0.153	1.47	0.582	0.132	1.427	0.477	0.18	1.433	0.386	0.17	1.487	0.246	0.135	NaN	NaN	NaN	1.403	0.014	0.156	1.385	0.834	0.451	1.461	0.78	0.517	1.437	0.615	0.536	1.42	0.498	0.493	1.418	0.398	0.505	1.466	0.281	0.572	NaN	NaN	NaN
989	4.945	1.589	0.889	0.309	1.387	0.835	0.204	1.416	0.784	0.152	1.469	0.582	0.131	1.426	0.477	0.18	1.433	0.386	0.169	1.487	0.246	0.134	NaN	NaN	NaN	1.403	0.014	0.156	1.384	0.835	0.45	1.462	0.781	0.517	1.435	0.615	0.535	1.417	0.498	0.492	1.414	0.398	0.505	1.463	0.282	0.572	NaN	NaN	NaN
990	4.95	1.588	0.889	0.307	1.379	0.836	0.203	1.416	0.784	0.152	1.468	0.581	0.13	1.426	0.477	0.18	1.433	0.386	0.169	1.487	0.246	0.134	NaN	NaN	NaN	1.403	0.014	0.156	1.383	0.835	0.449	1.462	0.782	0.516	1.432	0.616	0.535	1.413	0.499	0.492	1.41	0.398	0.504	1.46	0.283	0.571	1.541	0.098	0.543
991	4.955	1.586	0.889	0.306	1.376	0.837	0.202	1.415	0.784	0.151	1.466	0.581	0.13	1.426	0.477	0.179	1.432	0.386	0.168	1.487	0.245	0.134	NaN	NaN	NaN	1.403	0.014	0.156	1.383	0.835	0.449	1.462	0.782	0.516	1.43	0.617	0.534	1.409	0.499	0.491	1.406	0.398	0.503	1.458	0.284	0.571	1.54	0.099	0.542
992	4.96	1.585	0.89	0.305	1.378	0.836	0.202	1.414	0.784	0.15	1.465	0.581	0.129	1.425	0.476	0.178	1.432	0.385	0.168	1.487	0.245	0.134	NaN	NaN	NaN	1.403	0.013	0.156	1.383	0.835	0.448	1.461	0.782	0.515	1.426	0.616	0.533	1.405	0.5	0.491	1.403	0.398	0.503	1.455	0.285	0.571	1.539	0.1	0.542
993	4.965	1.584	0.89	0.303	1.382	0.834	0.203	1.413	0.784	0.149	1.464	0.581	0.128	1.425	0.477	0.178	1.432	0.385	0.167	1.487	0.245	0.133	NaN	NaN	NaN	1.403	0.013	0.156	1.383	0.835	0.448	1.461	0.782	0.515	1.423	0.616	0.533	1.402	0.5	0.491	1.4	0.399	0.502	1.453	0.286	0.57	1.538	0.101	0.542
994	4.97	1.583	0.89	0.302	1.372	0.836	0.201	1.412	0.784	0.149	1.463	0.581	0.128	1.425	0.477	0.177	1.432	0.385	0.167	1.487	0.245	0.133	NaN	NaN	NaN	1.403	0.013	0.156	1.383	0.835	0.447	1.46	0.782	0.514	1.42	0.616	0.532	1.398	0.501	0.49	1.397	0.4	0.502	1.451	0.288	0.57	1.536	0.102	0.541
995	4.975	1.582	0.89	0.301	1.369	0.837	0.2	1.411	0.784	0.148	1.462	0.581	0.127	1.424	0.477	0.176	1.432	0.385	0.167	1.487	0.244	0.133	NaN	NaN	NaN	1.403	0.013	0.156	1.382	0.835	0.447	1.459	0.782	0.514	1.417	0.617	0.531	1.395	0.501	0.489	1.394	0.4	0.502	1.449	0.288	0.569	1.535	0.103	0.541
996	4.98	1.581	0.89	0.3	1.367	0.837	0.2	1.41	0.783	0.148	1.461	0.582	0.126	1.424	0.476	0.176	1.431	0.385	0.166	1.487	0.244	0.132	NaN	NaN	NaN	1.403	0.013	0.156	1.383	0.835	0.447	1.459	0.782	0.513	1.415	0.617	0.531	1.391	0.501	0.489	1.39	0.4	0.502	1.446	0.289	0.569	1.534	0.105	0.54
997	4.985	1.58	0.89	0.299	1.369	0.837	0.2	1.409	0.783	0.147	1.46	0.582	0.125	1.424	0.476	0.176	1.431	0.384	0.166	1.487	0.244	0.132	NaN	NaN	NaN	1.403	0.013	0.156	1.389	0.833	0.448	1.458	0.782	0.512	1.412	0.618	0.531	1.387	0.502	0.488	1.388	0.401	0.501	1.444	0.289	0.568	1.534	0.107	0.541
998	4.99	1.579	0.889	0.298	1.375	0.835	0.2	1.408	0.783	0.146	1.459	0.582	0.125	1.423	0.476	0.175	1.43	0.384	0.165	1.487	0.244	0.132	NaN	NaN	NaN	1.403	0.013	0.156	1.387	0.833	0.448	1.458	0.782	0.512	1.409	0.619	0.53	1.384	0.503	0.488	1.386	0.403	0.502	1.442	0.29	0.568	1.533	0.108	0.54
999	4.995	1.578	0.889	0.297	1.372	0.835	0.199	1.407	0.783	0.146	1.457	0.582	0.124	1.423	0.476	0.175	1.43	0.384	0.165	1.486	0.244	0.132	NaN	NaN	NaN	1.403	0.013	0.156	1.379	0.835	0.446	1.457	0.781	0.511	1.406	0.618	0.529	1.381	0.503	0.487	1.383	0.403	0.501	1.44	0.291	0.567	1.53	0.109	0.539
1000	5	1.577	0.889	0.296	1.365	0.836	0.198	1.405	0.782	0.145	1.455	0.581	0.123	1.422	0.476	0.174	1.43	0.384	0.165	1.486	0.244	0.132	NaN	NaN	NaN	1.403	0.013	0.156	1.377	0.835	0.446	1.455	0.779	0.51	1.404	0.618	0.529	1.378	0.503	0.487	1.38	0.402	0.501	1.437	0.292	0.567	1.529	0.109	0.538
1001	5.005	1.576	0.889	0.295	1.362	0.836	0.197	1.404	0.782	0.145	1.454	0.581	0.122	1.421	0.476	0.174	1.43	0.384	0.165	1.486	0.244	0.131	NaN	NaN	NaN	1.403	0.013	0.156	1.376	0.835	0.445	1.454	0.779	0.509	1.401	0.619	0.528	1.375	0.503	0.487	1.376	0.402	0.5	1.436	0.292	0.567	1.529	0.111	0.538
1002	5.01	1.575	0.889	0.295	1.359	0.836	0.197	1.402	0.782	0.145	1.453	0.581	0.122	1.421	0.476	0.174	1.43	0.383	0.164	1.486	0.243	0.131	NaN	NaN	NaN	1.403	0.013	0.156	1.375	0.835	0.445	1.453	0.778	0.509	1.398	0.619	0.528	1.372	0.504	0.486	1.374	0.403	0.5	1.434	0.293	0.566	1.528	0.112	0.539
1003	5.015	1.573	0.889	0.294	1.356	0.835	0.197	1.401	0.782	0.145	1.452	0.581	0.122	1.42	0.476	0.173	1.429	0.383	0.164	1.485	0.243	0.131	NaN	NaN	NaN	1.403	0.013	0.156	1.373	0.835	0.444	1.453	0.778	0.508	1.396	0.619	0.527	1.369	0.503	0.485	1.373	0.404	0.5	1.432	0.294	0.566	1.526	0.112	0.538
1004	5.02	1.572	0.889	0.294	1.355	0.835	0.196	1.4	0.781	0.145	1.45	0.581	0.121	1.419	0.475	0.173	1.428	0.383	0.164	1.485	0.243	0.131	NaN	NaN	NaN	1.403	0.013	0.156	1.371	0.834	0.444	1.453	0.778	0.508	1.394	0.62	0.527	1.367	0.504	0.485	1.37	0.404	0.5	1.431	0.294	0.566	1.525	0.114	0.538
1005	5.025	1.571	0.889	0.293	1.354	0.835	0.196	1.399	0.78	0.145	1.449	0.581	0.12	1.418	0.474	0.172	1.428	0.383	0.163	1.485	0.243	0.131	NaN	NaN	NaN	1.403	0.013	0.156	1.371	0.834	0.443	1.454	0.779	0.508	1.392	0.62	0.526	1.365	0.504	0.485	1.368	0.405	0.499	1.429	0.295	0.565	1.524	0.115	0.538
1006	5.03	1.57	0.889	0.293	1.354	0.834	0.196	1.398	0.78	0.144	1.448	0.581	0.12	1.418	0.474	0.172	1.428	0.383	0.163	1.485	0.243	0.131	NaN	NaN	NaN	1.403	0.013	0.156	1.371	0.834	0.443	1.453	0.779	0.508	1.39	0.621	0.526	1.363	0.505	0.485	1.368	0.406	0.499	1.428	0.296	0.565	1.523	0.116	0.538
1007	5.035	1.569	0.889	0.292	1.357	0.833	0.197	1.398	0.779	0.144	1.447	0.582	0.119	1.417	0.474	0.172	1.427	0.382	0.163	1.485	0.243	0.131	NaN	NaN	NaN	1.403	0.013	0.156	1.37	0.834	0.442	1.452	0.778	0.507	1.389	0.622	0.526	1.362	0.505	0.485	1.366	0.407	0.499	1.428	0.296	0.565	1.521	0.117	0.537
1008	5.04	1.568	0.889	0.292	1.368	0.829	0.199	1.396	0.779	0.144	1.446	0.581	0.119	1.416	0.474	0.172	1.427	0.382	0.163	1.485	0.243	0.131	NaN	NaN	NaN	1.403	0.013	0.156	1.369	0.834	0.442	1.45	0.777	0.506	1.388	0.622	0.526	1.36	0.505	0.485	1.364	0.406	0.499	1.427	0.297	0.564	1.519	0.117	0.537
1009	5.045	1.567	0.889	0.292	1.365	0.829	0.198	1.395	0.779	0.143	1.445	0.581	0.119	1.416	0.474	0.172	1.426	0.382	0.163	1.484	0.243	0.131	NaN	NaN	NaN	1.403	0.013	0.156	1.372	0.833	0.443	1.45	0.777	0.506	1.386	0.622	0.526	1.358	0.505	0.485	1.361	0.405	0.498	1.426	0.298	0.564	1.516	0.116	0.536
1010	5.05	1.565	0.889	0.291	1.352	0.832	0.196	1.394	0.779	0.143	1.443	0.581	0.118	1.415	0.474	0.171	1.425	0.382	0.163	1.484	0.243	0.131	NaN	NaN	NaN	1.403	0.013	0.156	1.376	0.831	0.444	1.449	0.777	0.505	1.384	0.622	0.526	1.357	0.505	0.485	1.359	0.405	0.498	1.426	0.299	0.564	1.513	0.116	0.537
1011	5.055	1.564	0.888	0.291	1.349	0.832	0.195	1.392	0.779	0.143	1.442	0.581	0.118	1.414	0.474	0.171	1.424	0.382	0.163	1.483	0.243	0.131	NaN	NaN	NaN	1.403	0.013	0.156	1.366	0.833	0.441	1.447	0.777	0.505	1.383	0.622	0.525	1.356	0.505	0.485	1.357	0.405	0.498	1.425	0.3	0.564	1.511	0.117	0.538
1012	5.06	1.563	0.888	0.291	1.348	0.832	0.195	1.391	0.779	0.142	1.441	0.581	0.118	1.413	0.474	0.171	1.424	0.382	0.163	1.483	0.242	0.131	NaN	NaN	NaN	1.403	0.013	0.156	1.363	0.834	0.441	1.447	0.777	0.505	1.382	0.622	0.525	1.355	0.506	0.485	1.356	0.406	0.498	1.424	0.301	0.564	1.508	0.116	0.538
1013	5.065	1.562	0.888	0.29	1.346	0.832	0.194	1.39	0.779	0.142	1.44	0.58	0.118	1.413	0.474	0.171	1.423	0.382	0.163	1.483	0.242	0.131	NaN	NaN	NaN	1.403	0.013	0.156	1.361	0.833	0.44	1.447	0.778	0.505	1.382	0.622	0.525	1.354	0.506	0.485	1.356	0.407	0.499	1.424	0.301	0.564	1.504	0.116	0.538
1014	5.07	1.561	0.888	0.29	1.344	0.832	0.194	1.388	0.78	0.141	1.439	0.58	0.118	1.412	0.474	0.171	1.423	0.382	0.163	1.482	0.242	0.131	NaN	NaN	NaN	1.403	0.013	0.156	1.36	0.833	0.44	1.445	0.777	0.504	1.381	0.622	0.525	1.353	0.506	0.485	1.356	0.41	0.5	1.422	0.302	0.564	1.501	0.116	0.539
1015	5.075	1.559	0.887	0.29	1.347	0.831	0.195	1.387	0.78	0.141	1.438	0.58	0.118	1.411	0.473	0.17	1.422	0.382	0.163	1.482	0.242	0.131	NaN	NaN	NaN	1.403	0.013	0.156	1.359	0.833	0.44	1.444	0.777	0.504	1.381	0.622	0.525	1.353	0.506	0.485	1.355	0.41	0.5	1.421	0.302	0.564	1.497	0.115	0.539
1016	5.08	1.558	0.887	0.29	1.355	0.829	0.196	1.385	0.78	0.14	1.437	0.58	0.118	1.411	0.473	0.17	1.422	0.382	0.163	1.481	0.242	0.131	NaN	NaN	NaN	1.403	0.013	0.156	1.359	0.833	0.44	1.443	0.777	0.504	1.38	0.622	0.525	1.353	0.506	0.485	1.353	0.41	0.5	1.419	0.302	0.565	1.493	0.114	0.54
1017	5.085	1.557	0.887	0.29	1.352	0.829	0.195	1.384	0.78	0.14	1.436	0.58	0.117	1.41	0.473	0.17	1.421	0.382	0.163	1.481	0.241	0.131	NaN	NaN	NaN	1.403	0.013	0.156	1.358	0.833	0.44	1.442	0.777	0.504	1.38	0.622	0.525	1.352	0.506	0.485	1.351	0.41	0.501	1.417	0.302	0.565	1.488	0.113	0.541
1018	5.09	1.556	0.887	0.29	1.343	0.831	0.193	1.382	0.78	0.14	1.435	0.58	0.117	1.409	0.473	0.171	1.421	0.382	0.163	1.481	0.241	0.131	NaN	NaN	NaN	1.403	0.013	0.156	1.357	0.833	0.44	1.44	0.777	0.504	1.379	0.622	0.525	1.352	0.506	0.485	1.349	0.41	0.501	1.414	0.302	0.565	1.483	0.111	0.541
1019	5.095	1.554	0.887	0.29	1.34	0.832	0.193	1.381	0.78	0.14	1.434	0.58	0.117	1.408	0.473	0.171	1.42	0.381	0.163	1.48	0.241	0.131	NaN	NaN	NaN	1.403	0.013	0.156	1.36	0.832	0.441	1.439	0.777	0.504	1.379	0.622	0.525	1.351	0.506	0.485	1.347	0.41	0.501	1.411	0.301	0.566	1.478	0.109	0.541
1020	5.1	1.553	0.887	0.29	1.341	0.832	0.193	1.381	0.78	0.14	1.433	0.58	0.117	1.407	0.473	0.171	1.42	0.381	0.163	1.48	0.241	0.131	NaN	NaN	NaN	1.403	0.013	0.156	1.368	0.83	0.443	1.438	0.777	0.503	1.379	0.622	0.524	1.35	0.506	0.485	1.345	0.411	0.501	1.408	0.301	0.567	1.473	0.108	0.542
1021	5.105	1.552	0.887	0.29	1.345	0.831	0.193	1.38	0.78	0.14	1.432	0.58	0.117	1.407	0.473	0.171	1.419	0.381	0.163	1.48	0.241	0.131	NaN	NaN	NaN	1.403	0.013	0.156	1.368	0.83	0.443	1.438	0.778	0.503	1.378	0.622	0.525	1.349	0.506	0.484	1.344	0.411	0.502	1.404	0.3	0.567	1.467	0.107	0.542
1022	5.11	1.551	0.887	0.289	1.346	0.831	0.194	1.378	0.781	0.139	1.432	0.58	0.117	1.406	0.473	0.171	1.418	0.381	0.163	1.48	0.241	0.131	NaN	NaN	NaN	1.403	0.013	0.156	1.366	0.83	0.443	1.439	0.779	0.504	1.378	0.622	0.525	1.347	0.505	0.484	1.343	0.412	0.502	1.4	0.299	0.568	1.462	0.105	0.542
1023	5.115	1.549	0.887	0.29	1.342	0.831	0.193	1.376	0.781	0.139	1.431	0.58	0.117	1.405	0.473	0.171	1.418	0.381	0.163	1.479	0.241	0.131	NaN	NaN	NaN	1.403	0.013	0.156	1.363	0.831	0.443	1.438	0.779	0.504	1.378	0.622	0.525	1.346	0.505	0.485	1.341	0.412	0.502	1.395	0.298	0.568	1.457	0.103	0.542
1024	5.12	1.548	0.887	0.289	1.334	0.833	0.192	1.375	0.781	0.139	1.431	0.581	0.117	1.405	0.473	0.172	1.417	0.381	0.163	1.479	0.241	0.131	NaN	NaN	NaN	1.403	0.013	0.156	1.362	0.83	0.443	1.437	0.78	0.504	1.377	0.622	0.525	1.345	0.505	0.485	1.338	0.41	0.502	1.39	0.297	0.568	1.451	0.101	0.542
1025	5.125	1.546	0.887	0.289	1.331	0.833	0.191	1.374	0.781	0.139	1.43	0.581	0.117	1.404	0.473	0.172	1.417	0.381	0.163	1.479	0.241	0.132	NaN	NaN	NaN	1.403	0.013	0.156	1.358	0.831	0.443	1.436	0.78	0.504	1.377	0.621	0.525	1.344	0.506	0.485	1.336	0.41	0.502	1.386	0.295	0.568	1.445	0.1	0.542
1026	5.13	1.545	0.887	0.289	1.33	0.833	0.191	1.372	0.781	0.139	1.429	0.581	0.118	1.404	0.473	0.172	1.417	0.381	0.163	1.479	0.242	0.132	NaN	NaN	NaN	1.403	0.013	0.156	1.35	0.832	0.442	1.435	0.779	0.504	1.377	0.621	0.525	1.344	0.507	0.486	1.334	0.41	0.502	1.381	0.294	0.568	1.439	0.098	0.542
1027	5.135	1.544	0.887	0.289	1.329	0.834	0.192	1.371	0.781	0.139	1.429	0.58	0.118	1.404	0.473	0.172	1.416	0.381	0.163	1.478	0.242	0.132	NaN	NaN	NaN	1.403	0.013	0.156	1.347	0.833	0.441	1.432	0.778	0.504	1.377	0.621	0.526	1.344	0.508	0.487	1.332	0.41	0.501	1.376	0.292	0.568	1.434	0.096	0.542
1028	5.14	1.542	0.887	0.289	1.331	0.833	0.193	1.37	0.781	0.139	1.428	0.58	0.118	1.403	0.473	0.172	1.416	0.381	0.163	1.478	0.242	0.132	NaN	NaN	NaN	1.403	0.013	0.156	1.346	0.832	0.441	1.431	0.778	0.504	1.376	0.621	0.526	1.343	0.508	0.487	1.33	0.41	0.501	1.372	0.291	0.568	1.428	0.094	0.542
1029	5.145	1.541	0.887	0.289	1.334	0.832	0.193	1.369	0.781	0.139	1.427	0.58	0.118	1.402	0.473	0.172	1.416	0.381	0.164	1.478	0.242	0.132	NaN	NaN	NaN	1.403	0.013	0.156	1.345	0.832	0.442	1.43	0.778	0.504	1.376	0.621	0.526	1.341	0.507	0.487	1.328	0.41	0.502	1.368	0.289	0.568	1.422	0.093	0.542
1030	5.15	1.539	0.887	0.289	1.326	0.833	0.192	1.367	0.781	0.14	1.426	0.58	0.119	1.401	0.473	0.173	1.415	0.381	0.164	1.478	0.242	0.132	NaN	NaN	NaN	1.403	0.013	0.156	1.343	0.832	0.442	1.428	0.778	0.504	1.376	0.621	0.526	1.339	0.507	0.487	1.326	0.409	0.501	1.364	0.288	0.568	1.417	0.091	0.542
1031	5.155	1.538	0.887	0.289	1.323	0.834	0.193	1.366	0.781	0.139	1.426	0.58	0.119	1.401	0.473	0.173	1.415	0.381	0.164	1.478	0.242	0.133	NaN	NaN	NaN	1.403	0.013	0.156	1.345	0.832	0.443	1.427	0.778	0.504	1.375	0.621	0.526	1.338	0.507	0.487	1.324	0.408	0.501	1.361	0.288	0.568	1.41	0.089	0.541
1032	5.16	1.536	0.887	0.289	1.321	0.834	0.194	1.365	0.78	0.14	1.425	0.58	0.119	1.4	0.472	0.173	1.414	0.381	0.164	1.477	0.242	0.133	NaN	NaN	NaN	1.403	0.013	0.156	1.353	0.83	0.446	1.426	0.778	0.504	1.374	0.621	0.527	1.337	0.507	0.487	1.322	0.408	0.501	1.358	0.287	0.568	1.404	0.088	0.541
1033	5.165	1.535	0.888	0.289	1.32	0.834	0.194	1.366	0.779	0.14	1.424	0.581	0.119	1.399	0.472	0.173	1.413	0.381	0.164	1.477	0.242	0.133	NaN	NaN	NaN	1.403	0.013	0.156	1.354	0.829	0.446	1.425	0.778	0.504	1.374	0.621	0.527	1.337	0.507	0.487	1.321	0.408	0.501	1.355	0.287	0.568	1.398	0.086	0.54
1034	5.17	1.534	0.888	0.289	1.318	0.834	0.195	1.366	0.778	0.141	1.424	0.581	0.12	1.398	0.472	0.173	1.413	0.381	0.164	1.477	0.242	0.133	NaN	NaN	NaN	1.403	0.013	0.156	1.349	0.83	0.446	1.423	0.778	0.504	1.373	0.621	0.527	1.336	0.507	0.487	1.32	0.408	0.501	1.352	0.285	0.568	1.392	0.084	0.538
1035	5.175	1.532	0.888	0.29	1.315	0.834	0.195	1.364	0.779	0.141	1.423	0.581	0.12	1.398	0.472	0.173	1.412	0.381	0.165	1.477	0.242	0.134	NaN	NaN	NaN	1.403	0.013	0.156	1.339	0.833	0.444	1.421	0.778	0.504	1.372	0.62	0.527	1.335	0.506	0.487	1.319	0.408	0.501	1.349	0.285	0.567	1.386	0.083	0.538
1036	5.18	1.531	0.887	0.29	1.314	0.834	0.195	1.359	0.781	0.141	1.422	0.581	0.121	1.397	0.472	0.174	1.411	0.38	0.165	1.477	0.242	0.134	NaN	NaN	NaN	1.403	0.013	0.156	1.335	0.833	0.444	1.421	0.778	0.505	1.371	0.62	0.528	1.334	0.506	0.487	1.318	0.408	0.501	1.346	0.284	0.567	1.38	0.081	0.538
1037	5.185	1.529	0.887	0.291	1.317	0.833	0.196	1.357	0.781	0.142	1.421	0.581	0.121	1.396	0.472	0.174	1.411	0.38	0.165	1.477	0.242	0.134	NaN	NaN	NaN	1.403	0.013	0.156	1.332	0.834	0.444	1.421	0.779	0.506	1.37	0.619	0.528	1.333	0.506	0.487	1.316	0.407	0.501	1.344	0.283	0.567	1.375	0.08	0.537
1038	5.19	1.528	0.887	0.291	1.324	0.831	0.198	1.355	0.781	0.142	1.42	0.581	0.121	1.395	0.472	0.174	1.41	0.38	0.166	1.476	0.242	0.134	NaN	NaN	NaN	1.403	0.013	0.156	1.33	0.834	0.445	1.42	0.78	0.507	1.369	0.619	0.528	1.332	0.505	0.487	1.315	0.407	0.5	1.341	0.282	0.566	1.369	0.079	0.536
1039	5.195	1.526	0.887	0.292	1.323	0.831	0.2	1.359	0.779	0.143	1.419	0.581	0.122	1.395	0.472	0.174	1.41	0.38	0.166	1.476	0.242	0.134	NaN	NaN	NaN	1.403	0.013	0.156	1.328	0.834	0.445	1.419	0.78	0.507	1.368	0.619	0.529	1.33	0.504	0.487	1.315	0.407	0.5	1.339	0.281	0.566	1.363	0.077	0.535
1040	5.2	1.525	0.886	0.292	1.319	0.832	0.2	1.365	0.777	0.145	1.417	0.581	0.122	1.394	0.472	0.175	1.409	0.38	0.166	1.476	0.243	0.135	NaN	NaN	NaN	1.403	0.013	0.156	1.326	0.834	0.445	1.417	0.78	0.507	1.366	0.618	0.529	1.33	0.504	0.487	1.315	0.407	0.501	1.337	0.28	0.566	1.357	0.077	0.534
1041	5.205	1.523	0.886	0.293	1.315	0.832	0.2	1.354	0.779	0.144	1.416	0.581	0.122	1.393	0.472	0.175	1.409	0.38	0.166	1.475	0.243	0.135	NaN	NaN	NaN	1.403	0.013	0.156	1.324	0.834	0.446	1.415	0.779	0.508	1.364	0.618	0.529	1.33	0.504	0.487	1.314	0.407	0.501	1.335	0.279	0.565	1.351	0.076	0.533
1042	5.21	1.521	0.886	0.294	1.323	0.829	0.203	1.35	0.78	0.145	1.415	0.581	0.123	1.391	0.471	0.175	1.408	0.38	0.166	1.475	0.243	0.135	NaN	NaN	NaN	1.403	0.013	0.156	1.323	0.834	0.446	1.412	0.778	0.508	1.363	0.617	0.529	1.329	0.503	0.487	1.312	0.406	0.501	1.332	0.279	0.565	1.345	0.074	0.532
1043	5.215	1.52	0.885	0.295	1.322	0.829	0.203	1.348	0.78	0.145	1.414	0.581	0.123	1.39	0.471	0.175	1.407	0.38	0.167	1.475	0.243	0.135	NaN	NaN	NaN	1.403	0.013	0.156	1.322	0.833	0.447	1.41	0.777	0.508	1.361	0.617	0.53	1.329	0.503	0.487	1.31	0.405	0.501	1.33	0.278	0.564	1.341	0.074	0.531
1044	5.22	1.519	0.885	0.296	1.316	0.83	0.203	1.346	0.78	0.146	1.413	0.581	0.123	1.39	0.471	0.175	1.406	0.38	0.167	1.474	0.243	0.135	NaN	NaN	NaN	1.403	0.013	0.156	1.325	0.832	0.448	1.408	0.777	0.509	1.36	0.616	0.53	1.328	0.503	0.487	1.308	0.405	0.501	1.326	0.278	0.564	1.336	0.074	0.531
1045	5.225	1.517	0.885	0.297	1.306	0.832	0.202	1.344	0.779	0.147	1.411	0.581	0.124	1.389	0.471	0.176	1.406	0.38	0.168	1.474	0.243	0.136	NaN	NaN	NaN	1.403	0.013	0.156	1.327	0.831	0.449	1.407	0.777	0.51	1.358	0.616	0.53	1.328	0.502	0.487	1.306	0.405	0.501	1.323	0.277	0.564	1.333	0.074	0.531
1046	5.23	1.516	0.884	0.298	1.303	0.832	0.202	1.342	0.779	0.148	1.41	0.581	0.125	1.386	0.469	0.177	1.405	0.38	0.168	1.474	0.243	0.136	NaN	NaN	NaN	1.403	0.013	0.156	1.318	0.832	0.449	1.406	0.778	0.511	1.357	0.615	0.531	1.327	0.501	0.486	1.303	0.405	0.5	1.32	0.278	0.564	1.332	0.074	0.531
1047	5.235	1.514	0.884	0.299	1.301	0.832	0.202	1.341	0.779	0.148	1.408	0.581	0.126	1.385	0.469	0.177	1.404	0.38	0.168	1.473	0.244	0.136	NaN	NaN	NaN	1.403	0.013	0.156	1.314	0.833	0.449	1.404	0.777	0.511	1.355	0.614	0.532	1.325	0.5	0.486	1.3	0.405	0.5	1.317	0.278	0.564	1.333	0.074	0.531
1048	5.24	1.513	0.884	0.3	1.299	0.832	0.203	1.34	0.779	0.15	1.407	0.581	0.126	1.384	0.47	0.178	1.403	0.38	0.169	1.473	0.244	0.136	NaN	NaN	NaN	1.403	0.013	0.156	1.313	0.832	0.449	1.401	0.776	0.511	1.353	0.612	0.532	1.324	0.5	0.486	1.297	0.405	0.498	1.314	0.278	0.564	1.333	0.074	0.531
1049	5.245	1.511	0.884	0.302	1.297	0.832	0.204	1.338	0.779	0.151	1.405	0.581	0.126	1.384	0.47	0.178	1.402	0.38	0.169	1.472	0.244	0.136	NaN	NaN	NaN	1.403	0.013	0.156	1.311	0.832	0.45	1.399	0.776	0.512	1.351	0.611	0.532	1.322	0.5	0.486	1.293	0.405	0.497	1.311	0.278	0.563	1.334	0.073	0.531
1050	5.25	1.485	0.861	0.33	1.295	0.832	0.204	1.337	0.779	0.152	1.404	0.581	0.126	1.383	0.471	0.179	1.401	0.38	0.169	1.471	0.244	0.137	NaN	NaN	NaN	1.403	0.013	0.156	1.313	0.83	0.452	1.396	0.775	0.512	1.349	0.61	0.532	1.318	0.5	0.486	1.291	0.404	0.496	1.309	0.277	0.563	1.335	0.073	0.531
1051	5.255	1.453	0.833	0.364	1.294	0.832	0.205	1.335	0.779	0.153	1.402	0.58	0.127	1.382	0.471	0.179	1.4	0.38	0.169	1.471	0.245	0.137	NaN	NaN	NaN	1.403	0.013	0.156	1.317	0.829	0.453	1.395	0.775	0.513	1.346	0.609	0.532	1.314	0.5	0.486	1.288	0.404	0.495	1.309	0.277	0.563	1.335	0.073	0.531
1052	5.26	1.493	0.87	0.32	1.292	0.832	0.205	1.333	0.779	0.154	1.401	0.58	0.127	1.381	0.471	0.179	1.399	0.38	0.17	1.471	0.245	0.137	NaN	NaN	NaN	1.403	0.013	0.156	1.31	0.83	0.453	1.393	0.774	0.514	1.342	0.609	0.532	1.31	0.5	0.486	1.286	0.402	0.495	1.307	0.275	0.562	1.336	0.072	0.532
1053	5.265	1.501	0.879	0.31	1.29	0.832	0.206	1.331	0.779	0.155	1.4	0.58	0.128	1.38	0.47	0.18	1.399	0.379	0.17	1.471	0.245	0.137	NaN	NaN	NaN	1.403	0.013	0.156	1.305	0.83	0.454	1.39	0.773	0.514	1.339	0.608	0.533	1.306	0.5	0.487	1.285	0.402	0.495	1.305	0.275	0.562	1.336	0.072	0.532
1054	5.27	1.503	0.881	0.309	1.289	0.831	0.207	1.329	0.779	0.156	1.398	0.58	0.128	1.379	0.47	0.18	1.398	0.379	0.17	1.471	0.246	0.138	NaN	NaN	NaN	1.403	0.013	0.156	1.302	0.831	0.454	1.388	0.773	0.515	1.336	0.609	0.533	1.302	0.501	0.487	1.285	0.401	0.496	1.305	0.275	0.563	1.336	0.072	0.532
1055	5.275	1.502	0.882	0.309	1.288	0.831	0.208	1.33	0.778	0.156	1.397	0.58	0.129	1.378	0.47	0.18	1.397	0.379	0.171	1.47	0.246	0.138	NaN	NaN	NaN	1.403	0.013	0.156	1.299	0.831	0.455	1.386	0.773	0.516	1.334	0.609	0.534	1.299	0.501	0.487	1.284	0.4	0.497	1.303	0.274	0.563	1.336	0.072	0.532
1056	5.28	1.5	0.882	0.31	1.286	0.832	0.208	1.332	0.777	0.156	1.396	0.58	0.13	1.377	0.47	0.18	1.396	0.379	0.171	1.47	0.247	0.138	NaN	NaN	NaN	1.403	0.013	0.156	1.3	0.83	0.457	1.384	0.772	0.516	1.331	0.609	0.535	1.295	0.5	0.487	1.283	0.399	0.498	1.303	0.273	0.563	1.336	0.072	0.532
1057	5.285	1.499	0.881	0.311	1.283	0.832	0.209	1.331	0.777	0.157	1.395	0.58	0.13	1.377	0.471	0.181	1.395	0.38	0.171	1.47	0.247	0.139	NaN	NaN	NaN	1.403	0.013	0.156	1.302	0.829	0.458	1.381	0.771	0.517	1.329	0.609	0.535	1.292	0.499	0.487	1.283	0.398	0.499	1.302	0.273	0.564	1.336	0.072	0.533
1058	5.29	1.497	0.881	0.312	1.282	0.831	0.21	1.329	0.777	0.158	1.394	0.581	0.131	1.376	0.47	0.182	1.395	0.38	0.172	1.47	0.248	0.139	NaN	NaN	NaN	1.403	0.013	0.156	1.296	0.83	0.458	1.378	0.771	0.518	1.328	0.609	0.536	1.292	0.499	0.487	1.283	0.398	0.499	1.301	0.272	0.564	1.336	0.072	0.533
1059	5.295	1.495	0.881	0.314	1.281	0.831	0.21	1.329	0.777	0.159	1.393	0.581	0.132	1.374	0.47	0.182	1.394	0.38	0.172	1.47	0.248	0.139	NaN	NaN	NaN	1.403	0.013	0.156	1.292	0.83	0.459	1.376	0.771	0.518	1.327	0.609	0.536	1.292	0.499	0.489	1.282	0.398	0.5	1.301	0.273	0.564	1.335	0.071	0.532
1060	5.3	1.494	0.881	0.315	1.28	0.831	0.21	1.328	0.777	0.16	1.392	0.581	0.132	1.371	0.468	0.181	1.392	0.38	0.173	1.469	0.248	0.14	NaN	NaN	NaN	1.403	0.013	0.156	1.289	0.83	0.459	1.375	0.772	0.519	1.326	0.608	0.537	1.293	0.498	0.49	1.281	0.398	0.5	1.301	0.273	0.565	1.333	0.07	0.532
1061	5.305	1.492	0.88	0.316	1.279	0.832	0.21	1.327	0.777	0.16	1.391	0.581	0.132	1.37	0.468	0.182	1.392	0.38	0.173	1.469	0.249	0.14	NaN	NaN	NaN	1.403	0.013	0.156	1.286	0.83	0.459	1.372	0.771	0.52	1.325	0.608	0.538	1.294	0.497	0.49	1.28	0.398	0.5	1.301	0.273	0.565	1.333	0.07	0.532
1062	5.31	1.49	0.881	0.317	1.278	0.832	0.211	1.326	0.778	0.161	1.389	0.581	0.133	1.369	0.469	0.182	1.39	0.38	0.173	1.468	0.249	0.14	NaN	NaN	NaN	1.403	0.013	0.156	1.288	0.829	0.461	1.369	0.771	0.521	1.324	0.608	0.538	1.295	0.496	0.49	1.279	0.398	0.5	1.3	0.273	0.565	1.333	0.07	0.532
1063	5.315	1.489	0.88	0.318	1.277	0.832	0.211	1.324	0.778	0.161	1.388	0.581	0.133	1.368	0.469	0.183	1.389	0.38	0.173	1.467	0.25	0.141	NaN	NaN	NaN	1.403	0.013	0.156	1.296	0.827	0.464	1.366	0.77	0.521	1.323	0.607	0.539	1.295	0.495	0.49	1.278	0.397	0.5	1.299	0.272	0.565	1.333	0.07	0.532
1064	5.32	1.487	0.88	0.319	1.275	0.832	0.212	1.323	0.778	0.162	1.387	0.581	0.134	1.367	0.469	0.183	1.388	0.38	0.174	1.467	0.25	0.141	NaN	NaN	NaN	1.403	0.013	0.156	1.296	0.826	0.465	1.364	0.771	0.523	1.323	0.607	0.539	1.295	0.494	0.491	1.277	0.397	0.5	1.298	0.271	0.565	1.333	0.07	0.532
1065	5.325	1.485	0.88	0.32	1.273	0.833	0.212	1.321	0.778	0.162	1.386	0.581	0.135	1.365	0.47	0.184	1.387	0.381	0.174	1.466	0.251	0.141	NaN	NaN	NaN	1.403	0.013	0.156	1.291	0.827	0.465	1.362	0.771	0.524	1.323	0.607	0.54	1.295	0.494	0.491	1.276	0.396	0.499	1.298	0.271	0.565	1.333	0.07	0.532
1066	5.33	1.484	0.88	0.322	1.271	0.834	0.213	1.32	0.779	0.163	1.384	0.581	0.135	1.364	0.47	0.184	1.386	0.381	0.174	1.465	0.251	0.142	NaN	NaN	NaN	1.403	0.013	0.156	1.279	0.829	0.464	1.359	0.771	0.524	1.322	0.607	0.54	1.295	0.494	0.492	1.275	0.396	0.5	1.297	0.27	0.564	1.332	0.07	0.532
1067	5.335	1.482	0.88	0.323	1.27	0.834	0.214	1.319	0.779	0.163	1.383	0.581	0.136	1.363	0.47	0.184	1.384	0.381	0.174	1.465	0.252	0.142	NaN	NaN	NaN	1.403	0.013	0.155	1.274	0.83	0.464	1.356	0.771	0.525	1.321	0.606	0.541	1.294	0.494	0.493	1.275	0.396	0.501	1.296	0.27	0.565	1.332	0.069	0.532
1068	5.34	1.48	0.88	0.324	1.269	0.835	0.214	1.317	0.78	0.164	1.382	0.581	0.137	1.361	0.47	0.185	1.383	0.382	0.174	1.464	0.252	0.142	NaN	NaN	NaN	1.403	0.013	0.155	1.273	0.83	0.464	1.353	0.771	0.526	1.321	0.606	0.541	1.293	0.495	0.493	1.274	0.396	0.501	1.295	0.269	0.565	1.332	0.069	0.532
1069	5.345	1.479	0.88	0.325	1.269	0.835	0.214	1.316	0.78	0.164	1.38	0.581	0.137	1.36	0.47	0.185	1.381	0.382	0.174	1.463	0.253	0.143	NaN	NaN	NaN	1.403	0.013	0.155	1.272	0.83	0.464	1.35	0.771	0.526	1.32	0.606	0.541	1.292	0.495	0.493	1.273	0.395	0.502	1.294	0.268	0.565	1.332	0.069	0.532
1070	5.35	1.477	0.88	0.326	1.268	0.835	0.214	1.315	0.779	0.163	1.379	0.582	0.138	1.358	0.471	0.185	1.38	0.382	0.175	1.462	0.254	0.143	NaN	NaN	NaN	1.403	0.013	0.156	1.27	0.83	0.465	1.347	0.771	0.527	1.32	0.606	0.542	1.291	0.495	0.493	1.273	0.395	0.502	1.293	0.267	0.565	1.332	0.069	0.532
1071	5.355	1.475	0.881	0.328	1.267	0.836	0.214	1.313	0.779	0.163	1.378	0.582	0.138	1.356	0.471	0.185	1.378	0.382	0.175	1.461	0.255	0.143	NaN	NaN	NaN	1.403	0.013	0.156	1.27	0.83	0.466	1.345	0.772	0.528	1.319	0.606	0.542	1.29	0.494	0.494	1.273	0.395	0.503	1.293	0.267	0.566	1.332	0.069	0.532
1072	5.36	1.474	0.881	0.329	1.266	0.836	0.215	1.312	0.779	0.163	1.377	0.583	0.139	1.353	0.471	0.185	1.376	0.383	0.175	1.46	0.256	0.144	NaN	NaN	NaN	1.403	0.014	0.156	1.277	0.828	0.468	1.344	0.773	0.53	1.318	0.606	0.543	1.289	0.494	0.495	1.273	0.395	0.503	1.294	0.268	0.566	1.332	0.069	0.532
1073	5.365	1.472	0.881	0.33	1.265	0.836	0.215	1.311	0.78	0.164	1.376	0.583	0.14	1.351	0.472	0.185	1.374	0.384	0.175	1.459	0.257	0.144	NaN	NaN	NaN	1.403	0.014	0.156	1.274	0.828	0.468	1.342	0.773	0.531	1.318	0.606	0.544	1.289	0.494	0.495	1.273	0.395	0.503	1.294	0.268	0.566	1.332	0.069	0.532
1074	5.37	1.471	0.881	0.331	1.263	0.837	0.216	1.31	0.78	0.164	1.374	0.583	0.141	1.35	0.473	0.186	1.372	0.384	0.175	1.458	0.258	0.144	NaN	NaN	NaN	1.403	0.014	0.156	1.263	0.83	0.466	1.34	0.774	0.532	1.317	0.607	0.544	1.288	0.495	0.496	1.273	0.395	0.504	1.294	0.268	0.567	1.332	0.069	0.532
1075	5.375	1.469	0.882	0.332	1.262	0.838	0.216	1.309	0.781	0.165	1.373	0.584	0.141	1.348	0.473	0.186	1.369	0.385	0.175	1.456	0.26	0.145	NaN	NaN	NaN	1.403	0.014	0.156	1.259	0.831	0.466	1.336	0.773	0.533	1.316	0.607	0.545	1.287	0.495	0.496	1.273	0.395	0.504	1.294	0.268	0.567	1.332	0.069	0.532
1076	5.38	1.468	0.882	0.333	1.261	0.838	0.217	1.308	0.782	0.165	1.371	0.584	0.142	1.345	0.474	0.186	1.367	0.385	0.175	1.455	0.262	0.145	NaN	NaN	NaN	1.403	0.014	0.156	1.257	0.831	0.466	1.332	0.772	0.533	1.315	0.607	0.545	1.287	0.495	0.497	1.272	0.396	0.505	1.294	0.268	0.567	1.332	0.069	0.532
1077	5.385	1.466	0.883	0.335	1.26	0.838	0.217	1.307	0.782	0.166	1.369	0.585	0.142	1.342	0.474	0.186	1.364	0.386	0.175	1.454	0.263	0.145	NaN	NaN	NaN	1.403	0.014	0.156	1.255	0.831	0.466	1.329	0.772	0.533	1.314	0.607	0.546	1.288	0.496	0.498	1.273	0.396	0.505	1.294	0.268	0.568	1.332	0.069	0.532
1078	5.39	1.465	0.883	0.336	1.259	0.839	0.218	1.306	0.783	0.166	1.368	0.585	0.142	1.339	0.474	0.186	1.362	0.387	0.175	1.452	0.265	0.146	NaN	NaN	NaN	1.403	0.014	0.156	1.254	0.832	0.467	1.327	0.772	0.534	1.314	0.608	0.547	1.287	0.496	0.498	1.273	0.396	0.505	1.294	0.268	0.568	1.332	0.069	0.532
1079	5.395	1.464	0.884	0.337	1.258	0.839	0.218	1.305	0.783	0.167	1.365	0.585	0.142	1.336	0.475	0.187	1.359	0.388	0.175	1.449	0.266	0.146	NaN	NaN	NaN	1.403	0.014	0.156	1.252	0.832	0.467	1.324	0.773	0.535	1.312	0.608	0.548	1.285	0.495	0.498	1.273	0.396	0.506	1.294	0.268	0.568	1.332	0.069	0.532
1080	5.4	1.462	0.884	0.338	1.257	0.84	0.219	1.303	0.784	0.167	1.363	0.585	0.143	1.332	0.475	0.186	1.355	0.388	0.175	1.447	0.268	0.146	NaN	NaN	NaN	1.402	0.015	0.156	1.251	0.832	0.467	1.323	0.774	0.536	1.312	0.608	0.548	1.285	0.495	0.499	1.274	0.396	0.507	1.294	0.268	0.568	1.332	0.069	0.532
1081	5.405	1.461	0.885	0.339	1.256	0.84	0.219	1.302	0.785	0.168	1.361	0.585	0.143	1.329	0.476	0.186	1.351	0.389	0.174	1.444	0.269	0.146	NaN	NaN	NaN	1.402	0.015	0.156	1.249	0.833	0.467	1.322	0.775	0.537	1.311	0.609	0.549	1.285	0.495	0.5	1.274	0.396	0.507	1.295	0.268	0.569	1.332	0.069	0.532
1082	5.41	1.459	0.885	0.34	1.257	0.84	0.221	1.3	0.785	0.169	1.359	0.585	0.144	1.325	0.476	0.186	1.347	0.39	0.174	1.441	0.27	0.146	NaN	NaN	NaN	1.402	0.015	0.157	1.246	0.833	0.468	1.32	0.775	0.538	1.31	0.609	0.549	1.285	0.495	0.501	1.274	0.396	0.507	1.296	0.269	0.57	1.332	0.069	0.532
1083	5.415	1.458	0.886	0.341	1.263	0.839	0.222	1.299	0.786	0.17	1.356	0.585	0.144	1.32	0.477	0.186	1.343	0.391	0.174	1.437	0.272	0.146	NaN	NaN	NaN	1.402	0.016	0.157	1.244	0.833	0.468	1.318	0.775	0.539	1.309	0.609	0.55	1.285	0.496	0.501	1.275	0.396	0.508	1.298	0.269	0.57	1.332	0.069	0.532
1084	5.42	1.457	0.886	0.343	1.265	0.839	0.223	1.298	0.787	0.17	1.353	0.585	0.144	1.316	0.478	0.185	1.339	0.392	0.174	1.434	0.274	0.146	NaN	NaN	NaN	1.402	0.016	0.157	1.242	0.834	0.468	1.315	0.775	0.539	1.309	0.61	0.551	1.285	0.496	0.502	1.275	0.396	0.509	1.298	0.269	0.57	1.332	0.069	0.532
1085	5.425	1.455	0.887	0.343	1.266	0.839	0.224	1.297	0.787	0.17	1.349	0.585	0.144	1.311	0.478	0.185	1.334	0.393	0.173	1.43	0.276	0.145	NaN	NaN	NaN	1.402	0.016	0.157	1.242	0.834	0.468	1.312	0.775	0.539	1.308	0.61	0.551	1.285	0.496	0.502	1.276	0.396	0.509	1.298	0.268	0.571	1.332	0.069	0.533
1086	5.43	1.454	0.887	0.345	1.263	0.84	0.225	1.296	0.788	0.171	1.346	0.585	0.145	1.306	0.479	0.185	1.329	0.394	0.173	1.426	0.278	0.145	NaN	NaN	NaN	1.401	0.017	0.157	1.241	0.834	0.468	1.311	0.776	0.541	1.307	0.61	0.552	1.286	0.497	0.503	1.277	0.397	0.51	1.298	0.268	0.571	1.332	0.069	0.533
1087	5.435	1.453	0.888	0.346	1.252	0.843	0.224	1.296	0.789	0.171	1.342	0.585	0.145	1.301	0.479	0.184	1.325	0.394	0.173	1.422	0.28	0.144	NaN	NaN	NaN	1.401	0.017	0.157	1.239	0.834	0.469	1.308	0.776	0.541	1.307	0.611	0.553	1.286	0.497	0.504	1.279	0.398	0.511	1.298	0.268	0.571	1.333	0.069	0.533
1088	5.44	1.452	0.889	0.347	1.249	0.844	0.224	1.3	0.788	0.173	1.339	0.585	0.145	1.296	0.48	0.184	1.319	0.395	0.173	1.418	0.281	0.143	NaN	NaN	NaN	1.401	0.018	0.157	1.237	0.834	0.469	1.306	0.776	0.542	1.307	0.611	0.554	1.287	0.497	0.505	1.28	0.398	0.512	1.299	0.268	0.572	1.333	0.069	0.533
1089	5.445	1.451	0.889	0.347	1.248	0.844	0.224	1.311	0.786	0.178	1.335	0.585	0.145	1.291	0.48	0.183	1.314	0.396	0.172	1.413	0.283	0.143	NaN	NaN	NaN	1.4	0.018	0.157	1.236	0.834	0.47	1.304	0.776	0.542	1.307	0.611	0.554	1.288	0.497	0.505	1.28	0.397	0.513	1.299	0.267	0.572	1.333	0.069	0.533
1090	5.45	1.45	0.89	0.348	1.248	0.844	0.224	1.312	0.786	0.179	1.331	0.585	0.145	1.286	0.481	0.183	1.309	0.397	0.171	1.408	0.284	0.142	NaN	NaN	NaN	1.4	0.019	0.157	1.234	0.834	0.47	1.301	0.776	0.542	1.306	0.611	0.555	1.288	0.497	0.506	1.282	0.398	0.514	1.3	0.267	0.573	1.333	0.069	0.533
1091	5.455	1.449	0.89	0.349	1.248	0.844	0.225	1.31	0.787	0.179	1.327	0.585	0.145	1.28	0.481	0.182	1.303	0.398	0.171	1.403	0.286	0.142	NaN	NaN	NaN	1.4	0.019	0.158	1.233	0.834	0.47	1.299	0.776	0.543	1.306	0.612	0.556	1.289	0.498	0.507	1.282	0.397	0.514	1.3	0.267	0.574	1.333	0.069	0.534
1092	5.46	1.448	0.89	0.35	1.247	0.844	0.225	1.307	0.787	0.18	1.324	0.585	0.144	1.275	0.482	0.182	1.298	0.398	0.17	1.398	0.287	0.141	NaN	NaN	NaN	1.399	0.02	0.158	1.232	0.834	0.471	1.298	0.776	0.544	1.305	0.612	0.556	1.29	0.498	0.508	1.282	0.397	0.515	1.301	0.266	0.575	1.333	0.069	0.534
1093	5.465	1.446	0.89	0.351	1.25	0.843	0.226	1.306	0.787	0.181	1.32	0.585	0.144	1.27	0.482	0.181	1.292	0.399	0.17	1.393	0.288	0.14	NaN	NaN	NaN	1.399	0.021	0.158	1.231	0.834	0.471	1.298	0.777	0.545	1.305	0.612	0.557	1.291	0.498	0.509	1.282	0.397	0.516	1.302	0.266	0.576	1.334	0.069	0.534
1094	5.47	1.445	0.891	0.352	1.254	0.842	0.228	1.306	0.787	0.181	1.316	0.586	0.143	1.265	0.482	0.181	1.287	0.399	0.169	1.388	0.29	0.139	NaN	NaN	NaN	1.398	0.022	0.158	1.23	0.834	0.472	1.297	0.778	0.546	1.304	0.613	0.558	1.292	0.498	0.51	1.284	0.397	0.517	1.302	0.266	0.576	1.334	0.069	0.534
1095	5.475	1.444	0.891	0.353	1.247	0.843	0.227	1.306	0.787	0.182	1.312	0.586	0.143	1.26	0.483	0.181	1.282	0.4	0.169	1.383	0.291	0.138	NaN	NaN	NaN	1.397	0.023	0.159	1.228	0.834	0.473	1.296	0.778	0.547	1.304	0.613	0.559	1.292	0.498	0.511	1.286	0.398	0.518	1.303	0.266	0.577	1.334	0.069	0.534
1096	5.48	1.443	0.891	0.354	1.25	0.842	0.228	1.306	0.787	0.183	1.308	0.586	0.143	1.255	0.483	0.18	1.277	0.401	0.168	1.378	0.292	0.136	NaN	NaN	NaN	1.396	0.025	0.16	1.227	0.834	0.473	1.293	0.777	0.547	1.304	0.613	0.56	1.292	0.499	0.512	1.287	0.398	0.519	1.304	0.266	0.577	1.334	0.069	0.535
1097	5.485	1.442	0.891	0.355	1.26	0.839	0.231	1.304	0.787	0.183	1.305	0.586	0.143	1.252	0.484	0.18	1.272	0.401	0.168	1.373	0.292	0.136	NaN	NaN	NaN	1.396	0.027	0.16	1.225	0.834	0.473	1.291	0.777	0.548	1.304	0.614	0.561	1.293	0.499	0.513	1.288	0.398	0.52	1.304	0.266	0.578	1.334	0.069	0.535
1098	5.49	1.441	0.891	0.356	1.258	0.839	0.231	1.301	0.788	0.184	1.301	0.586	0.143	1.247	0.485	0.18	1.268	0.402	0.168	1.369	0.293	0.135	NaN	NaN	NaN	1.394	0.028	0.16	1.223	0.834	0.473	1.29	0.777	0.549	1.303	0.614	0.562	1.294	0.499	0.514	1.288	0.398	0.52	1.305	0.266	0.579	1.334	0.068	0.535
1099	5.495	1.44	0.891	0.357	1.246	0.842	0.229	1.296	0.788	0.183	1.298	0.587	0.143	1.243	0.485	0.18	1.264	0.403	0.168	1.365	0.294	0.135	NaN	NaN	NaN	1.392	0.03	0.16	1.221	0.834	0.474	1.289	0.777	0.549	1.303	0.615	0.563	1.294	0.499	0.515	1.29	0.398	0.522	1.306	0.266	0.579	1.334	0.068	0.535
1100	5.5	1.439	0.891	0.358	1.243	0.842	0.229	1.288	0.79	0.182	1.295	0.587	0.143	1.24	0.486	0.18	1.259	0.403	0.168	1.361	0.295	0.134	NaN	NaN	NaN	1.389	0.031	0.159	1.223	0.833	0.475	1.286	0.776	0.549	1.302	0.615	0.563	1.295	0.499	0.516	1.291	0.399	0.523	1.307	0.266	0.58	1.334	0.068	0.535
1101	5.505	1.438	0.892	0.358	1.24	0.841	0.229	1.285	0.791	0.181	1.292	0.588	0.142	1.238	0.487	0.181	1.256	0.404	0.168	1.358	0.296	0.134	NaN	NaN	NaN	1.385	0.032	0.158	1.23	0.83	0.477	1.284	0.776	0.55	1.302	0.616	0.564	1.295	0.5	0.517	1.292	0.399	0.524	1.308	0.265	0.58	1.335	0.068	0.535
1102	5.51	1.437	0.892	0.359	1.239	0.841	0.229	1.284	0.79	0.181	1.289	0.588	0.142	1.235	0.487	0.181	1.253	0.405	0.168	1.355	0.297	0.135	NaN	NaN	NaN	1.382	0.035	0.157	1.232	0.829	0.478	1.283	0.776	0.55	1.302	0.617	0.565	1.296	0.5	0.518	1.292	0.398	0.525	1.308	0.265	0.58	1.335	0.068	0.536
1103	5.515	1.435	0.892	0.36	1.239	0.841	0.229	1.283	0.79	0.182	1.287	0.588	0.142	1.231	0.487	0.18	1.249	0.405	0.168	1.352	0.299	0.135	NaN	NaN	NaN	1.377	0.036	0.156	1.228	0.829	0.478	1.283	0.777	0.551	1.302	0.617	0.566	1.297	0.5	0.519	1.293	0.398	0.525	1.308	0.264	0.581	1.335	0.068	0.536
1104	5.52	1.434	0.892	0.36	1.238	0.841	0.229	1.282	0.789	0.182	1.284	0.589	0.143	1.229	0.488	0.181	1.246	0.406	0.168	1.35	0.3	0.136	NaN	NaN	NaN	1.373	0.037	0.155	1.218	0.831	0.477	1.284	0.778	0.553	1.302	0.617	0.566	1.297	0.5	0.52	1.294	0.398	0.526	1.309	0.265	0.581	1.335	0.068	0.536
1105	5.525	1.433	0.892	0.361	1.238	0.841	0.229	1.28	0.789	0.182	1.283	0.589	0.143	1.227	0.49	0.181	1.244	0.408	0.169	1.346	0.301	0.136	NaN	NaN	NaN	1.369	0.038	0.154	1.215	0.832	0.476	1.283	0.778	0.553	1.302	0.617	0.567	1.297	0.5	0.52	1.294	0.398	0.526	1.311	0.266	0.583	1.335	0.068	0.536
1106	5.53	1.432	0.892	0.361	1.24	0.839	0.23	1.279	0.789	0.182	1.281	0.59	0.144	1.225	0.491	0.182	1.241	0.409	0.169	1.343	0.301	0.136	NaN	NaN	NaN	1.364	0.04	0.153	1.213	0.832	0.476	1.281	0.778	0.554	1.301	0.617	0.568	1.297	0.5	0.521	1.295	0.398	0.527	1.312	0.266	0.583	1.335	0.068	0.536
1107	5.535	1.431	0.892	0.362	1.243	0.838	0.231	1.279	0.788	0.182	1.279	0.59	0.144	1.223	0.492	0.182	1.239	0.409	0.17	1.34	0.302	0.137	NaN	NaN	NaN	1.358	0.041	0.152	1.213	0.831	0.476	1.28	0.778	0.555	1.301	0.618	0.569	1.298	0.5	0.522	1.297	0.399	0.528	1.312	0.266	0.584	1.335	0.067	0.536
1108	5.54	1.429	0.892	0.362	1.234	0.839	0.23	1.278	0.788	0.181	1.278	0.59	0.145	1.22	0.492	0.182	1.236	0.41	0.17	1.337	0.302	0.137	NaN	NaN	NaN	1.352	0.042	0.151	1.212	0.831	0.477	1.279	0.778	0.555	1.301	0.618	0.569	1.299	0.5	0.523	1.298	0.399	0.529	1.313	0.266	0.584	1.335	0.067	0.536
1109	5.545	1.428	0.892	0.362	1.231	0.84	0.229	1.276	0.788	0.18	1.276	0.59	0.146	1.218	0.492	0.183	1.234	0.411	0.17	1.334	0.302	0.137	NaN	NaN	NaN	1.346	0.042	0.15	1.211	0.83	0.477	1.278	0.778	0.555	1.301	0.618	0.57	1.299	0.501	0.523	1.299	0.399	0.53	1.314	0.266	0.584	1.336	0.067	0.536
1110	5.55	1.427	0.893	0.362	1.229	0.84	0.229	1.274	0.787	0.18	1.274	0.59	0.146	1.216	0.493	0.183	1.231	0.411	0.171	1.331	0.302	0.138	NaN	NaN	NaN	1.34	0.043	0.149	1.209	0.83	0.477	1.277	0.778	0.555	1.301	0.618	0.57	1.299	0.501	0.524	1.301	0.4	0.531	1.314	0.266	0.585	1.336	0.067	0.536
1111	5.555	1.426	0.893	0.362	1.229	0.84	0.229	1.273	0.787	0.18	1.273	0.59	0.146	1.214	0.494	0.183	1.229	0.412	0.171	1.328	0.302	0.138	NaN	NaN	NaN	1.333	0.043	0.148	1.209	0.83	0.477	1.275	0.778	0.556	1.301	0.619	0.57	1.3	0.5	0.524	1.301	0.4	0.531	1.314	0.266	0.585	1.336	0.067	0.536
1112	5.56	1.425	0.893	0.362	1.228	0.84	0.229	1.272	0.788	0.18	1.272	0.59	0.147	1.212	0.494	0.183	1.226	0.412	0.171	1.325	0.302	0.139	NaN	NaN	NaN	1.327	0.043	0.147	1.208	0.83	0.477	1.273	0.777	0.555	1.302	0.619	0.57	1.3	0.501	0.525	1.301	0.4	0.531	1.315	0.266	0.586	1.336	0.067	0.536
1113	5.565	1.424	0.893	0.362	1.227	0.84	0.229	1.271	0.788	0.18	1.271	0.59	0.147	1.21	0.495	0.184	1.224	0.413	0.171	1.322	0.302	0.139	NaN	NaN	NaN	1.319	0.043	0.146	1.207	0.83	0.477	1.271	0.777	0.556	1.302	0.62	0.571	1.302	0.501	0.526	1.302	0.4	0.532	1.316	0.266	0.586	1.336	0.067	0.536
1114	5.57	1.423	0.893	0.362	1.226	0.84	0.229	1.27	0.788	0.18	1.27	0.59	0.147	1.208	0.495	0.184	1.221	0.413	0.171	1.319	0.302	0.139	NaN	NaN	NaN	1.312	0.043	0.145	1.208	0.83	0.478	1.27	0.777	0.556	1.303	0.621	0.571	1.302	0.501	0.527	1.302	0.4	0.532	1.317	0.266	0.587	1.336	0.067	0.536
1115	5.575	1.422	0.894	0.362	1.229	0.839	0.229	1.269	0.788	0.181	1.269	0.59	0.148	1.206	0.496	0.185	1.219	0.414	0.172	1.315	0.301	0.14	NaN	NaN	NaN	1.304	0.043	0.144	1.211	0.829	0.479	1.27	0.777	0.556	1.302	0.62	0.57	1.303	0.502	0.527	1.302	0.399	0.532	1.317	0.266	0.587	1.336	0.067	0.536
1116	5.58	1.421	0.893	0.362	1.233	0.838	0.231	1.268	0.788	0.181	1.268	0.59	0.148	1.205	0.496	0.185	1.217	0.413	0.172	1.312	0.3	0.14	NaN	NaN	NaN	1.297	0.043	0.143	1.205	0.83	0.477	1.269	0.777	0.556	1.302	0.62	0.571	1.303	0.502	0.527	1.303	0.399	0.533	1.318	0.266	0.587	1.336	0.067	0.536
1117	5.585	1.42	0.893	0.361	1.228	0.839	0.23	1.267	0.789	0.181	1.268	0.59	0.149	1.203	0.497	0.186	1.214	0.414	0.172	1.309	0.299	0.14	NaN	NaN	NaN	1.289	0.042	0.143	1.204	0.83	0.477	1.268	0.777	0.556	1.303	0.621	0.571	1.303	0.502	0.528	1.303	0.399	0.533	1.318	0.266	0.587	1.336	0.067	0.536
1118	5.59	1.418	0.894	0.361	1.233	0.837	0.231	1.266	0.789	0.181	1.267	0.59	0.15	1.202	0.497	0.186	1.213	0.414	0.172	1.305	0.298	0.14	NaN	NaN	NaN	1.281	0.042	0.142	1.203	0.83	0.477	1.268	0.777	0.556	1.303	0.621	0.571	1.303	0.502	0.528	1.303	0.399	0.533	1.318	0.266	0.587	1.336	0.068	0.537
1119	5.595	1.417	0.893	0.361	1.233	0.837	0.232	1.265	0.789	0.181	1.266	0.59	0.151	1.2	0.497	0.186	1.211	0.414	0.173	1.301	0.296	0.14	NaN	NaN	NaN	1.274	0.041	0.142	1.203	0.83	0.476	1.268	0.777	0.556	1.303	0.621	0.571	1.303	0.503	0.528	1.304	0.4	0.534	1.319	0.266	0.587	1.337	0.069	0.537
1120	5.6	1.416	0.894	0.361	1.234	0.836	0.232	1.264	0.789	0.181	1.265	0.589	0.151	1.198	0.497	0.186	1.209	0.414	0.173	1.296	0.293	0.14	NaN	NaN	NaN	1.266	0.04	0.141	1.202	0.829	0.476	1.267	0.777	0.555	1.303	0.622	0.571	1.303	0.503	0.528	1.305	0.401	0.534	1.319	0.266	0.587	1.337	0.069	0.537
1121	5.605	1.415	0.894	0.36	1.229	0.837	0.231	1.263	0.789	0.18	1.264	0.589	0.151	1.195	0.496	0.186	1.206	0.413	0.173	1.293	0.292	0.14	NaN	NaN	NaN	1.258	0.038	0.141	1.201	0.829	0.475	1.267	0.777	0.555	1.302	0.622	0.571	1.303	0.503	0.528	1.306	0.401	0.535	1.319	0.266	0.587	1.337	0.069	0.537
1122	5.61	1.414	0.894	0.36	1.219	0.839	0.229	1.262	0.789	0.18	1.263	0.589	0.152	1.194	0.496	0.186	1.203	0.412	0.173	1.288	0.29	0.14	NaN	NaN	NaN	1.25	0.037	0.141	1.199	0.829	0.475	1.267	0.777	0.555	1.302	0.622	0.571	1.302	0.503	0.528	1.306	0.401	0.535	1.319	0.266	0.587	1.337	0.069	0.537
1123	5.615	1.413	0.894	0.36	1.216	0.839	0.228	1.261	0.79	0.181	1.262	0.589	0.152	1.193	0.497	0.187	1.202	0.412	0.173	1.284	0.288	0.139	NaN	NaN	NaN	1.242	0.035	0.141	1.198	0.829	0.475	1.266	0.777	0.555	1.302	0.622	0.571	1.302	0.503	0.528	1.306	0.401	0.535	1.319	0.266	0.587	1.337	0.069	0.537
1124	5.62	1.412	0.894	0.359	1.215	0.839	0.228	1.259	0.789	0.18	1.262	0.588	0.152	1.192	0.497	0.187	1.2	0.412	0.173	1.28	0.286	0.139	NaN	NaN	NaN	1.234	0.033	0.141	1.197	0.829	0.475	1.267	0.778	0.554	1.302	0.622	0.571	1.302	0.503	0.528	1.305	0.401	0.534	1.319	0.266	0.587	1.337	0.069	0.537
1125	5.625	1.411	0.894	0.359	1.219	0.837	0.228	1.258	0.79	0.179	1.261	0.588	0.152	1.191	0.497	0.187	1.198	0.411	0.173	1.276	0.284	0.139	NaN	NaN	NaN	1.225	0.031	0.141	1.196	0.828	0.474	1.266	0.778	0.554	1.301	0.622	0.571	1.301	0.503	0.528	1.304	0.4	0.534	1.319	0.266	0.587	1.337	0.069	0.537
1126	5.63	1.409	0.894	0.359	1.229	0.834	0.23	1.257	0.79	0.18	1.26	0.588	0.152	1.19	0.497	0.188	1.196	0.411	0.173	1.272	0.283	0.139	NaN	NaN	NaN	1.216	0.03	0.142	1.196	0.828	0.474	1.265	0.777	0.553	1.3	0.622	0.57	1.301	0.503	0.528	1.303	0.4	0.534	1.319	0.266	0.587	1.337	0.069	0.537
1127	5.635	1.408	0.894	0.358	1.225	0.835	0.229	1.256	0.79	0.18	1.259	0.588	0.152	1.189	0.497	0.188	1.194	0.41	0.174	1.268	0.281	0.139	NaN	NaN	NaN	1.207	0.028	0.142	1.194	0.828	0.474	1.263	0.776	0.552	1.299	0.623	0.57	1.3	0.503	0.528	1.303	0.4	0.533	1.319	0.266	0.587	1.337	0.069	0.537
1128	5.64	1.407	0.894	0.358	1.213	0.837	0.227	1.255	0.79	0.179	1.257	0.587	0.152	1.188	0.497	0.188	1.192	0.41	0.174	1.263	0.279	0.139	NaN	NaN	NaN	1.198	0.027	0.143	1.192	0.828	0.473	1.262	0.776	0.551	1.299	0.623	0.57	1.3	0.502	0.528	1.302	0.4	0.533	1.319	0.266	0.587	1.337	0.069	0.536
1129	5.645	1.405	0.893	0.358	1.209	0.838	0.226	1.253	0.789	0.177	1.256	0.587	0.152	1.188	0.497	0.189	1.19	0.409	0.174	1.259	0.277	0.139	NaN	NaN	NaN	1.189	0.025	0.144	1.19	0.828	0.473	1.261	0.775	0.55	1.298	0.623	0.57	1.299	0.502	0.527	1.302	0.4	0.533	1.319	0.266	0.587	1.337	0.069	0.536
1130	5.65	1.404	0.893	0.357	1.206	0.838	0.225	1.252	0.789	0.177	1.255	0.587	0.151	1.188	0.496	0.19	1.189	0.408	0.174	1.255	0.274	0.138	NaN	NaN	NaN	1.179	0.024	0.144	1.19	0.828	0.472	1.26	0.775	0.549	1.298	0.622	0.569	1.299	0.503	0.527	1.302	0.4	0.533	1.319	0.266	0.587	1.337	0.069	0.536
1131	5.655	1.403	0.893	0.357	1.205	0.837	0.224	1.251	0.788	0.176	1.254	0.587	0.151	1.186	0.496	0.189	1.187	0.407	0.174	1.249	0.271	0.138	NaN	NaN	NaN	1.171	0.023	0.145	1.19	0.828	0.472	1.259	0.775	0.548	1.297	0.621	0.569	1.298	0.503	0.527	1.301	0.4	0.532	1.318	0.266	0.587	1.337	0.069	0.536
1132	5.66	1.402	0.893	0.356	1.204	0.837	0.224	1.249	0.787	0.175	1.252	0.587	0.151	1.184	0.495	0.19	1.186	0.406	0.174	1.244	0.269	0.137	NaN	NaN	NaN	1.161	0.021	0.146	1.189	0.827	0.472	1.259	0.775	0.548	1.296	0.622	0.568	1.296	0.502	0.526	1.3	0.4	0.532	1.318	0.266	0.587	1.337	0.069	0.536
1133	5.665	1.4	0.893	0.355	1.207	0.835	0.224	1.248	0.787	0.175	1.251	0.587	0.151	1.183	0.494	0.189	1.184	0.405	0.174	1.24	0.267	0.137	NaN	NaN	NaN	1.152	0.019	0.147	1.188	0.827	0.471	1.258	0.775	0.547	1.294	0.622	0.568	1.295	0.502	0.525	1.299	0.4	0.532	1.317	0.266	0.586	1.337	0.069	0.536
1134	5.67	1.399	0.893	0.354	1.212	0.833	0.225	1.247	0.787	0.175	1.249	0.586	0.15	1.182	0.493	0.19	1.182	0.404	0.174	1.235	0.265	0.137	NaN	NaN	NaN	1.144	0.018	0.148	1.186	0.827	0.47	1.259	0.775	0.547	1.293	0.622	0.567	1.294	0.502	0.525	1.298	0.4	0.531	1.316	0.266	0.586	1.337	0.07	0.536
1135	5.675	1.398	0.893	0.354	1.202	0.835	0.222	1.245	0.786	0.174	1.248	0.585	0.15	1.181	0.492	0.19	1.181	0.403	0.175	1.231	0.263	0.137	NaN	NaN	NaN	1.135	0.017	0.149	1.185	0.827	0.47	1.258	0.775	0.546	1.292	0.622	0.567	1.294	0.503	0.524	1.296	0.399	0.53	1.315	0.266	0.585	1.337	0.069	0.536
1136	5.68	1.396	0.893	0.353	1.198	0.836	0.221	1.243	0.786	0.173	1.246	0.585	0.149	1.181	0.491	0.189	1.179	0.402	0.175	1.227	0.262	0.137	NaN	NaN	NaN	1.127	0.017	0.149	1.185	0.827	0.47	1.257	0.775	0.545	1.29	0.622	0.566	1.292	0.502	0.524	1.296	0.399	0.531	1.316	0.267	0.585	1.336	0.068	0.535
1137	5.685	1.395	0.892	0.352	1.196	0.836	0.22	1.242	0.785	0.171	1.244	0.584	0.148	1.18	0.491	0.19	1.178	0.401	0.175	1.223	0.26	0.137	NaN	NaN	NaN	1.12	0.018	0.149	1.183	0.826	0.469	1.255	0.774	0.543	1.289	0.622	0.565	1.29	0.501	0.523	1.295	0.4	0.53	1.315	0.267	0.584	1.335	0.068	0.535
1138	5.69	1.393	0.892	0.351	1.195	0.835	0.219	1.241	0.785	0.171	1.242	0.584	0.147	1.18	0.49	0.191	1.178	0.401	0.176	1.22	0.258	0.137	NaN	NaN	NaN	1.114	0.018	0.15	1.181	0.826	0.469	1.254	0.773	0.542	1.288	0.621	0.564	1.289	0.501	0.522	1.293	0.399	0.529	1.314	0.267	0.584	1.335	0.068	0.535
1139	5.695	1.392	0.892	0.349	1.198	0.834	0.219	1.239	0.785	0.17	1.241	0.583	0.146	1.18	0.489	0.191	1.177	0.4	0.176	1.218	0.257	0.138	NaN	NaN	NaN	1.108	0.018	0.15	1.178	0.827	0.468	1.253	0.773	0.541	1.286	0.621	0.564	1.288	0.502	0.522	1.291	0.399	0.528	1.313	0.267	0.584	1.336	0.069	0.535
1140	5.7	1.39	0.892	0.348	1.202	0.832	0.219	1.238	0.784	0.17	1.24	0.583	0.146	1.18	0.488	0.191	1.176	0.398	0.176	1.214	0.255	0.138	NaN	NaN	NaN	1.103	0.018	0.151	1.177	0.827	0.468	1.252	0.773	0.54	1.284	0.621	0.563	1.287	0.502	0.521	1.291	0.399	0.527	1.313	0.267	0.584	1.336	0.069	0.535
1141	5.705	1.389	0.891	0.347	1.192	0.834	0.217	1.236	0.784	0.168	1.239	0.583	0.146	1.18	0.487	0.191	1.174	0.397	0.176	1.212	0.254	0.139	NaN	NaN	NaN	1.1	0.018	0.152	1.176	0.827	0.468	1.252	0.772	0.539	1.283	0.621	0.562	1.285	0.501	0.52	1.29	0.398	0.527	1.312	0.267	0.583	1.336	0.069	0.535
1142	5.71	1.387	0.891	0.346	1.187	0.834	0.216	1.234	0.783	0.167	1.237	0.582	0.145	1.18	0.486	0.191	1.174	0.396	0.176	1.21	0.253	0.14	NaN	NaN	NaN	1.098	0.018	0.153	1.175	0.826	0.468	1.251	0.772	0.538	1.281	0.621	0.561	1.283	0.501	0.52	1.289	0.399	0.526	1.312	0.267	0.583	1.336	0.069	0.535
1143	5.715	1.385	0.89	0.344	1.184	0.835	0.216	1.233	0.783	0.166	1.236	0.582	0.145	1.18	0.486	0.191	1.173	0.396	0.176	1.208	0.253	0.14	NaN	NaN	NaN	1.097	0.019	0.153	1.173	0.827	0.467	1.25	0.772	0.537	1.28	0.621	0.56	1.282	0.501	0.519	1.288	0.4	0.526	1.311	0.268	0.582	1.336	0.069	0.535
1144	5.72	1.384	0.89	0.343	1.182	0.834	0.215	1.231	0.783	0.165	1.235	0.582	0.145	1.179	0.484	0.19	1.171	0.396	0.176	1.206	0.253	0.14	NaN	NaN	NaN	1.098	0.019	0.154	1.171	0.827	0.466	1.249	0.772	0.537	1.279	0.621	0.559	1.28	0.501	0.518	1.287	0.399	0.525	1.31	0.268	0.582	1.335	0.069	0.535
1145	5.725	1.382	0.89	0.341	1.181	0.833	0.214	1.228	0.782	0.165	1.233	0.581	0.144	1.177	0.483	0.19	1.168	0.395	0.176	1.205	0.253	0.139	NaN	NaN	NaN	1.098	0.019	0.153	1.171	0.826	0.465	1.248	0.772	0.536	1.277	0.621	0.558	1.278	0.5	0.516	1.284	0.399	0.524	1.309	0.268	0.581	1.335	0.069	0.535
1146	5.73	1.381	0.889	0.34	1.179	0.833	0.213	1.227	0.782	0.164	1.231	0.58	0.143	1.175	0.483	0.19	1.165	0.395	0.176	1.204	0.254	0.139	NaN	NaN	NaN	1.098	0.018	0.153	1.171	0.826	0.465	1.247	0.773	0.534	1.275	0.62	0.557	1.277	0.5	0.516	1.282	0.398	0.523	1.308	0.268	0.58	1.335	0.07	0.534
1147	5.735	1.379	0.889	0.338	1.176	0.833	0.212	1.224	0.781	0.163	1.229	0.579	0.142	1.173	0.484	0.19	1.163	0.396	0.176	1.204	0.254	0.138	NaN	NaN	NaN	1.098	0.018	0.153	1.17	0.826	0.464	1.246	0.773	0.533	1.273	0.62	0.556	1.275	0.501	0.515	1.28	0.398	0.521	1.307	0.268	0.58	1.335	0.07	0.534
1148	5.74	1.377	0.889	0.336	1.174	0.833	0.212	1.222	0.781	0.162	1.227	0.579	0.142	1.17	0.484	0.189	1.161	0.396	0.176	1.204	0.253	0.138	NaN	NaN	NaN	1.098	0.017	0.153	1.168	0.826	0.462	1.246	0.773	0.532	1.271	0.62	0.555	1.273	0.5	0.513	1.279	0.398	0.521	1.305	0.268	0.579	1.335	0.07	0.534
1149	5.745	1.376	0.888	0.335	1.172	0.833	0.212	1.22	0.781	0.161	1.224	0.578	0.142	1.167	0.484	0.189	1.159	0.395	0.175	1.204	0.253	0.138	NaN	NaN	NaN	1.098	0.017	0.153	1.167	0.826	0.462	1.245	0.773	0.531	1.27	0.62	0.554	1.271	0.499	0.512	1.277	0.398	0.519	1.303	0.268	0.578	1.334	0.07	0.534
1150	5.75	1.374	0.888	0.333	1.169	0.833	0.211	1.218	0.781	0.16	1.221	0.578	0.141	1.164	0.484	0.188	1.157	0.394	0.174	1.203	0.252	0.137	NaN	NaN	NaN	1.098	0.017	0.152	1.167	0.826	0.461	1.245	0.773	0.531	1.268	0.62	0.552	1.268	0.499	0.511	1.275	0.397	0.518	1.302	0.268	0.578	1.334	0.07	0.534
1151	5.755	1.372	0.888	0.331	1.167	0.833	0.21	1.216	0.78	0.159	1.218	0.579	0.14	1.162	0.484	0.188	1.156	0.394	0.174	1.202	0.251	0.136	NaN	NaN	NaN	1.098	0.017	0.152	1.168	0.825	0.461	1.242	0.773	0.529	1.267	0.619	0.551	1.267	0.499	0.51	1.273	0.397	0.518	1.301	0.268	0.577	1.334	0.07	0.533
1152	5.76	1.371	0.887	0.329	1.165	0.832	0.209	1.214	0.78	0.158	1.215	0.579	0.139	1.159	0.484	0.187	1.156	0.393	0.173	1.2	0.251	0.135	NaN	NaN	NaN	1.098	0.017	0.152	1.17	0.825	0.461	1.241	0.772	0.528	1.265	0.619	0.55	1.266	0.499	0.509	1.271	0.397	0.517	1.299	0.268	0.576	1.333	0.07	0.532
1153	5.765	1.369	0.887	0.327	1.163	0.832	0.208	1.211	0.78	0.156	1.213	0.58	0.137	1.156	0.484	0.186	1.156	0.393	0.172	1.198	0.251	0.134	NaN	NaN	NaN	1.098	0.016	0.152	1.162	0.826	0.459	1.239	0.772	0.527	1.263	0.618	0.549	1.263	0.499	0.508	1.268	0.397	0.516	1.298	0.268	0.575	1.334	0.07	0.532
1154	5.77	1.367	0.887	0.326	1.161	0.832	0.208	1.208	0.78	0.156	1.211	0.581	0.136	1.155	0.484	0.185	1.155	0.393	0.171	1.196	0.25	0.133	NaN	NaN	NaN	1.098	0.016	0.152	1.16	0.827	0.458	1.237	0.772	0.525	1.261	0.618	0.547	1.26	0.498	0.506	1.267	0.397	0.515	1.297	0.269	0.575	1.335	0.072	0.533
1155	5.775	1.366	0.887	0.324	1.158	0.833	0.207	1.206	0.78	0.155	1.209	0.581	0.135	1.154	0.484	0.184	1.155	0.392	0.17	1.194	0.25	0.132	NaN	NaN	NaN	1.098	0.016	0.152	1.159	0.827	0.457	1.236	0.772	0.525	1.26	0.618	0.546	1.258	0.497	0.504	1.265	0.397	0.514	1.296	0.269	0.574	1.335	0.072	0.532
1156	5.78	1.364	0.887	0.322	1.155	0.833	0.206	1.203	0.78	0.154	1.207	0.581	0.133	1.153	0.484	0.183	1.154	0.392	0.17	1.193	0.25	0.131	NaN	NaN	NaN	1.098	0.016	0.151	1.157	0.826	0.455	1.236	0.773	0.524	1.258	0.618	0.545	1.257	0.498	0.504	1.262	0.396	0.512	1.294	0.269	0.573	1.335	0.073	0.532
1157	5.785	1.362	0.887	0.32	1.154	0.833	0.205	1.2	0.78	0.152	1.205	0.581	0.132	1.152	0.483	0.181	1.152	0.392	0.169	1.192	0.25	0.131	NaN	NaN	NaN	1.098	0.016	0.151	1.157	0.826	0.454	1.236	0.774	0.523	1.257	0.617	0.543	1.255	0.498	0.502	1.26	0.396	0.511	1.293	0.269	0.571	1.335	0.074	0.532
1158	5.79	1.361	0.887	0.319	1.152	0.832	0.204	1.197	0.78	0.151	1.204	0.581	0.131	1.152	0.483	0.18	1.151	0.392	0.168	1.191	0.25	0.131	NaN	NaN	NaN	1.098	0.016	0.151	1.155	0.827	0.454	1.234	0.774	0.521	1.255	0.617	0.542	1.252	0.497	0.501	1.258	0.396	0.51	1.291	0.269	0.57	1.334	0.074	0.532
1159	5.795	1.359	0.887	0.317	1.151	0.832	0.203	1.194	0.78	0.151	1.202	0.581	0.13	1.151	0.483	0.18	1.148	0.392	0.168	1.191	0.25	0.13	NaN	NaN	NaN	1.098	0.016	0.151	1.152	0.828	0.452	1.232	0.774	0.52	1.253	0.617	0.54	1.25	0.497	0.499	1.256	0.396	0.508	1.289	0.269	0.569	1.334	0.074	0.531
1160	5.8	1.357	0.887	0.315	1.148	0.832	0.202	1.192	0.78	0.15	1.201	0.581	0.129	1.15	0.483	0.179	1.147	0.392	0.167	1.191	0.249	0.13	NaN	NaN	NaN	1.098	0.016	0.151	1.151	0.828	0.451	1.231	0.774	0.519	1.251	0.616	0.539	1.247	0.497	0.498	1.253	0.395	0.507	1.288	0.27	0.569	1.333	0.074	0.531
1161	5.805	1.356	0.887	0.314	1.15	0.832	0.202	1.19	0.781	0.15	1.2	0.58	0.127	1.149	0.483	0.178	1.146	0.392	0.167	1.19	0.249	0.13	NaN	NaN	NaN	1.098	0.016	0.151	1.151	0.828	0.451	1.229	0.773	0.517	1.25	0.616	0.537	1.246	0.497	0.497	1.25	0.395	0.506	1.286	0.27	0.569	1.332	0.074	0.531
1162	5.81	1.354	0.887	0.312	1.153	0.831	0.202	1.187	0.781	0.148	1.199	0.58	0.126	1.148	0.482	0.177	1.144	0.391	0.166	1.19	0.249	0.129	NaN	NaN	NaN	1.098	0.016	0.151	1.149	0.828	0.449	1.227	0.773	0.516	1.248	0.616	0.536	1.244	0.497	0.496	1.248	0.395	0.505	1.285	0.27	0.568	1.332	0.075	0.53
1163	5.815	1.353	0.887	0.31	1.147	0.833	0.2	1.185	0.782	0.148	1.198	0.58	0.126	1.148	0.482	0.176	1.144	0.391	0.166	1.19	0.248	0.129	NaN	NaN	NaN	1.099	0.016	0.151	1.148	0.828	0.448	1.225	0.773	0.514	1.246	0.616	0.534	1.241	0.497	0.494	1.246	0.395	0.504	1.283	0.271	0.567	1.331	0.075	0.53
1164	5.82	1.351	0.887	0.309	1.146	0.833	0.199	1.183	0.782	0.146	1.197	0.58	0.125	1.147	0.481	0.176	1.143	0.391	0.165	1.189	0.248	0.128	NaN	NaN	NaN	1.099	0.016	0.151	1.147	0.828	0.447	1.224	0.773	0.513	1.245	0.615	0.533	1.24	0.497	0.493	1.244	0.395	0.503	1.282	0.271	0.566	1.33	0.076	0.53
1165	5.825	1.349	0.887	0.307	1.139	0.835	0.197	1.18	0.782	0.144	1.196	0.579	0.124	1.146	0.481	0.175	1.143	0.39	0.164	1.189	0.248	0.128	NaN	NaN	NaN	1.099	0.016	0.151	1.147	0.828	0.445	1.223	0.773	0.512	1.243	0.616	0.532	1.238	0.497	0.492	1.241	0.395	0.503	1.28	0.272	0.566	1.33	0.076	0.529
1166	5.83	1.348	0.887	0.305	1.136	0.835	0.196	1.178	0.783	0.144	1.195	0.579	0.124	1.146	0.48	0.174	1.144	0.39	0.164	1.189	0.248	0.128	NaN	NaN	NaN	1.099	0.016	0.151	1.145	0.829	0.444	1.223	0.774	0.511	1.241	0.616	0.53	1.235	0.497	0.491	1.239	0.396	0.501	1.279	0.272	0.565	1.329	0.077	0.529
1167	5.835	1.346	0.887	0.304	1.134	0.835	0.195	1.174	0.784	0.143	1.194	0.579	0.123	1.146	0.48	0.173	1.144	0.39	0.163	1.188	0.248	0.127	NaN	NaN	NaN	1.099	0.016	0.151	1.144	0.829	0.443	1.222	0.775	0.509	1.24	0.616	0.529	1.233	0.498	0.49	1.237	0.396	0.501	1.277	0.273	0.564	1.329	0.077	0.528
1168	5.84	1.345	0.887	0.302	1.133	0.835	0.193	1.172	0.784	0.141	1.193	0.579	0.122	1.145	0.48	0.172	1.144	0.389	0.163	1.189	0.248	0.127	NaN	NaN	NaN	1.099	0.016	0.151	1.143	0.829	0.442	1.22	0.775	0.508	1.238	0.616	0.528	1.23	0.497	0.488	1.234	0.396	0.5	1.275	0.274	0.563	1.329	0.079	0.527
1169	5.845	1.343	0.888	0.301	1.131	0.835	0.192	1.17	0.784	0.141	1.192	0.578	0.121	1.144	0.48	0.172	1.144	0.389	0.162	1.189	0.247	0.127	NaN	NaN	NaN	1.099	0.016	0.151	1.144	0.829	0.442	1.218	0.774	0.506	1.236	0.617	0.527	1.227	0.497	0.487	1.231	0.396	0.499	1.274	0.275	0.563	1.329	0.08	0.528
1170	5.85	1.342	0.888	0.299	1.129	0.835	0.192	1.167	0.785	0.14	1.192	0.578	0.12	1.144	0.48	0.171	1.143	0.389	0.162	1.188	0.247	0.127	NaN	NaN	NaN	1.099	0.016	0.151	1.146	0.829	0.442	1.216	0.774	0.504	1.234	0.617	0.525	1.225	0.498	0.486	1.229	0.397	0.499	1.272	0.276	0.562	1.329	0.081	0.527
1171	5.855	1.34	0.888	0.297	1.127	0.836	0.191	1.165	0.786	0.138	1.192	0.578	0.12	1.143	0.479	0.171	1.142	0.389	0.161	1.188	0.247	0.127	NaN	NaN	NaN	1.099	0.016	0.151	1.14	0.83	0.439	1.216	0.775	0.503	1.232	0.617	0.524	1.222	0.498	0.485	1.226	0.397	0.498	1.271	0.276	0.562	1.328	0.082	0.527
1172	5.86	1.339	0.888	0.295	1.124	0.836	0.19	1.162	0.786	0.137	1.192	0.579	0.119	1.142	0.48	0.17	1.141	0.389	0.16	1.188	0.247	0.126	NaN	NaN	NaN	1.099	0.016	0.151	1.138	0.83	0.437	1.215	0.776	0.502	1.23	0.617	0.523	1.22	0.498	0.484	1.223	0.397	0.497	1.268	0.277	0.561	1.327	0.083	0.527
1173	5.865	1.337	0.888	0.293	1.123	0.837	0.189	1.161	0.786	0.136	1.191	0.578	0.118	1.141	0.48	0.169	1.14	0.389	0.16	1.188	0.246	0.126	NaN	NaN	NaN	1.099	0.016	0.151	1.136	0.831	0.436	1.214	0.777	0.501	1.228	0.617	0.522	1.217	0.499	0.483	1.221	0.397	0.497	1.266	0.277	0.56	1.327	0.084	0.527
1174	5.87	1.336	0.889	0.292	1.121	0.837	0.187	1.159	0.786	0.135	1.19	0.578	0.116	1.141	0.48	0.168	1.14	0.389	0.159	1.187	0.246	0.126	NaN	NaN	NaN	1.099	0.016	0.151	1.135	0.832	0.435	1.213	0.777	0.5	1.225	0.618	0.521	1.214	0.499	0.483	1.218	0.398	0.496	1.264	0.278	0.56	1.325	0.086	0.527
1175	5.875	1.334	0.889	0.29	1.119	0.837	0.186	1.156	0.787	0.134	1.189	0.578	0.115	1.14	0.48	0.167	1.14	0.389	0.159	1.187	0.246	0.125	NaN	NaN	NaN	1.099	0.016	0.151	1.136	0.832	0.433	1.21	0.777	0.498	1.223	0.618	0.52	1.211	0.499	0.482	1.215	0.398	0.495	1.262	0.279	0.56	1.325	0.087	0.527
1176	5.88	1.333	0.889	0.288	1.117	0.838	0.185	1.155	0.786	0.133	1.189	0.579	0.115	1.14	0.48	0.167	1.14	0.389	0.158	1.186	0.245	0.125	NaN	NaN	NaN	1.099	0.016	0.151	1.134	0.833	0.432	1.208	0.778	0.496	1.221	0.618	0.519	1.209	0.5	0.481	1.212	0.399	0.495	1.26	0.28	0.56	1.324	0.088	0.527
1177	5.885	1.331	0.889	0.286	1.116	0.838	0.184	1.154	0.786	0.131	1.188	0.579	0.114	1.139	0.48	0.166	1.139	0.388	0.157	1.186	0.245	0.124	NaN	NaN	NaN	1.099	0.016	0.151	1.131	0.834	0.431	1.207	0.778	0.495	1.218	0.618	0.518	1.206	0.5	0.48	1.209	0.399	0.494	1.258	0.281	0.559	1.324	0.089	0.527
1178	5.89	1.33	0.89	0.284	1.118	0.837	0.183	1.152	0.786	0.13	1.187	0.579	0.113	1.139	0.48	0.165	1.138	0.388	0.157	1.186	0.245	0.123	NaN	NaN	NaN	1.099	0.015	0.151	1.13	0.834	0.43	1.207	0.779	0.494	1.216	0.619	0.517	1.203	0.5	0.48	1.205	0.399	0.493	1.256	0.282	0.559	1.322	0.09	0.527
1179	5.895	1.328	0.89	0.282	1.125	0.835	0.184	1.149	0.786	0.129	1.186	0.579	0.112	1.138	0.48	0.164	1.138	0.387	0.156	1.186	0.245	0.123	NaN	NaN	NaN	1.099	0.015	0.151	1.129	0.835	0.429	1.206	0.78	0.493	1.214	0.62	0.516	1.199	0.5	0.479	1.202	0.4	0.493	1.253	0.283	0.559	1.321	0.092	0.527
1180	5.9	1.327	0.889	0.28	1.122	0.836	0.182	1.143	0.788	0.129	1.184	0.579	0.111	1.138	0.48	0.163	1.138	0.387	0.155	1.185	0.245	0.122	NaN	NaN	NaN	1.099	0.015	0.151	1.129	0.835	0.428	1.204	0.78	0.491	1.21	0.619	0.515	1.196	0.501	0.478	1.199	0.4	0.493	1.251	0.284	0.558	1.32	0.093	0.527
1181	5.905	1.325	0.889	0.278	1.116	0.837	0.18	1.141	0.789	0.127	1.183	0.579	0.11	1.137	0.48	0.163	1.137	0.387	0.155	1.185	0.245	0.122	NaN	NaN	NaN	1.099	0.015	0.151	1.127	0.836	0.427	1.203	0.781	0.49	1.208	0.62	0.515	1.193	0.501	0.477	1.195	0.4	0.492	1.248	0.285	0.558	1.319	0.094	0.527
1182	5.91	1.324	0.89	0.276	1.118	0.837	0.18	1.14	0.789	0.126	1.182	0.579	0.108	1.136	0.479	0.162	1.137	0.387	0.154	1.185	0.244	0.121	NaN	NaN	NaN	1.099	0.015	0.151	1.127	0.836	0.426	1.202	0.781	0.489	1.205	0.62	0.514	1.19	0.501	0.477	1.192	0.401	0.492	1.245	0.285	0.557	1.318	0.096	0.528
1183	5.915	1.323	0.89	0.274	1.11	0.839	0.177	1.138	0.789	0.125	1.181	0.579	0.108	1.136	0.479	0.161	1.137	0.387	0.154	1.184	0.243	0.121	NaN	NaN	NaN	1.099	0.015	0.151	1.127	0.837	0.425	1.201	0.782	0.488	1.202	0.62	0.513	1.186	0.502	0.476	1.188	0.401	0.491	1.242	0.287	0.557	1.317	0.097	0.527
1184	5.92	1.321	0.89	0.272	1.106	0.839	0.176	1.137	0.789	0.123	1.18	0.58	0.106	1.135	0.479	0.16	1.137	0.387	0.153	1.184	0.243	0.12	NaN	NaN	NaN	1.099	0.015	0.151	1.127	0.837	0.423	1.201	0.783	0.487	1.199	0.62	0.513	1.182	0.502	0.476	1.185	0.402	0.491	1.24	0.287	0.557	1.316	0.099	0.527
1185	5.925	1.32	0.89	0.27	1.104	0.84	0.175	1.136	0.79	0.122	1.179	0.58	0.105	1.134	0.479	0.159	1.136	0.386	0.152	1.184	0.243	0.12	NaN	NaN	NaN	1.099	0.015	0.151	1.126	0.837	0.422	1.2	0.783	0.486	1.197	0.621	0.512	1.179	0.502	0.475	1.181	0.402	0.491	1.237	0.288	0.556	1.315	0.1	0.527
1186	5.93	1.319	0.89	0.269	1.102	0.84	0.174	1.135	0.789	0.121	1.177	0.58	0.104	1.134	0.478	0.159	1.136	0.386	0.152	1.184	0.243	0.12	NaN	NaN	NaN	1.099	0.015	0.151	1.124	0.837	0.421	1.198	0.783	0.485	1.194	0.621	0.511	1.175	0.502	0.474	1.177	0.402	0.49	1.233	0.289	0.556	1.314	0.102	0.527
1187	5.935	1.317	0.89	0.267	1.101	0.84	0.173	1.133	0.789	0.12	1.176	0.58	0.103	1.133	0.478	0.158	1.135	0.386	0.151	1.184	0.243	0.12	NaN	NaN	NaN	1.099	0.015	0.151	1.123	0.838	0.42	1.197	0.783	0.483	1.19	0.621	0.51	1.171	0.503	0.474	1.173	0.402	0.49	1.231	0.29	0.555	1.312	0.103	0.526
1188	5.94	1.316	0.891	0.265	1.099	0.841	0.172	1.133	0.789	0.119	1.175	0.581	0.102	1.133	0.478	0.157	1.135	0.386	0.15	1.185	0.243	0.119	NaN	NaN	NaN	1.099	0.015	0.151	1.122	0.838	0.42	1.196	0.783	0.482	1.187	0.621	0.509	1.167	0.503	0.473	1.169	0.402	0.489	1.228	0.291	0.555	1.311	0.105	0.526
1189	5.945	1.315	0.89	0.263	1.098	0.84	0.171	1.132	0.789	0.118	1.173	0.581	0.101	1.133	0.478	0.156	1.136	0.386	0.15	1.184	0.242	0.119	NaN	NaN	NaN	1.099	0.015	0.151	1.124	0.838	0.42	1.196	0.784	0.481	1.183	0.621	0.508	1.163	0.503	0.473	1.165	0.403	0.489	1.225	0.291	0.554	1.309	0.106	0.525
1190	5.95	1.314	0.89	0.262	1.097	0.84	0.17	1.131	0.789	0.117	1.172	0.581	0.1	1.132	0.478	0.155	1.136	0.386	0.149	1.184	0.242	0.119	NaN	NaN	NaN	1.099	0.015	0.151	1.127	0.837	0.419	1.196	0.784	0.48	1.18	0.621	0.507	1.159	0.503	0.473	1.162	0.404	0.489	1.222	0.292	0.554	1.308	0.107	0.525
1191	5.955	1.312	0.89	0.26	1.099	0.839	0.17	1.13	0.788	0.116	1.171	0.581	0.099	1.132	0.477	0.155	1.136	0.386	0.148	1.184	0.242	0.119	NaN	NaN	NaN	1.098	0.014	0.151	1.121	0.838	0.417	1.195	0.784	0.479	1.177	0.621	0.507	1.155	0.504	0.472	1.158	0.403	0.488	1.22	0.294	0.553	1.306	0.109	0.524
1192	5.96	1.311	0.891	0.259	1.106	0.837	0.17	1.132	0.787	0.115	1.169	0.581	0.098	1.131	0.477	0.153	1.136	0.385	0.148	1.184	0.242	0.118	NaN	NaN	NaN	1.098	0.014	0.151	1.12	0.839	0.415	1.194	0.784	0.478	1.174	0.622	0.507	1.151	0.504	0.471	1.154	0.403	0.487	1.218	0.295	0.553	1.305	0.111	0.524
1193	5.965	1.31	0.891	0.257	1.102	0.838	0.169	1.131	0.786	0.115	1.168	0.581	0.096	1.13	0.477	0.153	1.135	0.385	0.147	1.184	0.241	0.117	NaN	NaN	NaN	1.098	0.014	0.151	1.118	0.839	0.414	1.195	0.785	0.478	1.171	0.622	0.506	1.147	0.504	0.471	1.151	0.404	0.487	1.214	0.296	0.553	1.304	0.113	0.524
1194	5.97	1.309	0.891	0.256	1.093	0.839	0.167	1.129	0.786	0.114	1.166	0.581	0.095	1.131	0.477	0.152	1.135	0.384	0.146	1.184	0.241	0.117	NaN	NaN	NaN	1.098	0.014	0.151	1.117	0.839	0.413	1.195	0.785	0.477	1.168	0.622	0.505	1.143	0.504	0.47	1.148	0.405	0.487	1.211	0.296	0.552	1.304	0.115	0.524
1195	5.975	1.308	0.89	0.255	1.09	0.839	0.166	1.128	0.785	0.113	1.165	0.581	0.095	1.13	0.477	0.151	1.134	0.384	0.145	1.184	0.241	0.117	NaN	NaN	NaN	1.098	0.014	0.15	1.117	0.838	0.412	1.194	0.785	0.476	1.165	0.623	0.504	1.139	0.505	0.47	1.144	0.405	0.487	1.209	0.297	0.552	1.302	0.116	0.524
1196	5.98	1.307	0.89	0.254	1.093	0.838	0.166	1.127	0.785	0.112	1.163	0.581	0.094	1.13	0.477	0.151	1.134	0.384	0.145	1.184	0.24	0.116	NaN	NaN	NaN	1.098	0.014	0.15	1.116	0.838	0.411	1.194	0.785	0.475	1.162	0.623	0.503	1.136	0.505	0.469	1.14	0.405	0.486	1.206	0.298	0.551	1.3	0.117	0.523
1197	5.985	1.306	0.89	0.253	1.1	0.835	0.166	1.126	0.785	0.112	1.162	0.581	0.092	1.129	0.476	0.15	1.134	0.384	0.145	1.184	0.24	0.116	NaN	NaN	NaN	1.098	0.014	0.15	1.114	0.839	0.41	1.192	0.784	0.474	1.159	0.623	0.503	1.131	0.505	0.469	1.136	0.405	0.485	1.204	0.299	0.551	1.299	0.118	0.522
1198	5.99	1.305	0.89	0.251	1.1	0.835	0.166	1.123	0.785	0.111	1.16	0.581	0.091	1.128	0.476	0.149	1.133	0.384	0.144	1.183	0.239	0.115	NaN	NaN	NaN	1.098	0.014	0.15	1.112	0.839	0.41	1.189	0.782	0.472	1.156	0.624	0.502	1.128	0.505	0.468	1.134	0.406	0.485	1.201	0.3	0.55	1.298	0.12	0.522
1199	5.995	1.304	0.889	0.251	1.094	0.836	0.164	1.123	0.784	0.11	1.159	0.581	0.09	1.127	0.476	0.149	1.133	0.383	0.144	1.183	0.239	0.115	NaN	NaN	NaN	1.098	0.014	0.15	1.112	0.838	0.409	1.189	0.782	0.472	1.154	0.624	0.501	1.125	0.506	0.467	1.132	0.407	0.485	1.199	0.301	0.55	1.297	0.122	0.521
1200	6	1.303	0.889	0.25	1.085	0.837	0.162	1.122	0.783	0.109	1.158	0.581	0.09	1.126	0.476	0.148	1.132	0.383	0.143	1.183	0.239	0.115	NaN	NaN	NaN	1.098	0.014	0.15	1.112	0.837	0.408	1.188	0.782	0.471	1.151	0.625	0.5	1.122	0.506	0.467	1.129	0.408	0.485	1.197	0.302	0.549	1.296	0.124	0.521
1201	6.005	1.302	0.889	0.249	1.082	0.837	0.161	1.12	0.783	0.109	1.156	0.581	0.089	1.126	0.476	0.148	1.131	0.383	0.143	1.183	0.238	0.115	NaN	NaN	NaN	1.098	0.014	0.15	1.111	0.838	0.407	1.187	0.782	0.47	1.148	0.625	0.5	1.119	0.507	0.467	1.126	0.408	0.484	1.195	0.303	0.549	1.294	0.125	0.52
1202	6.01	1.301	0.889	0.248	1.08	0.837	0.16	1.118	0.783	0.108	1.155	0.58	0.088	1.125	0.475	0.147	1.131	0.383	0.142	1.183	0.238	0.115	NaN	NaN	NaN	1.098	0.014	0.15	1.109	0.837	0.406	1.187	0.782	0.469	1.146	0.625	0.499	1.117	0.508	0.466	1.123	0.409	0.484	1.194	0.304	0.548	1.293	0.127	0.519
1203	6.015	1.3	0.888	0.247	1.078	0.837	0.159	1.117	0.782	0.108	1.153	0.58	0.087	1.125	0.475	0.146	1.13	0.382	0.142	1.183	0.239	0.115	NaN	NaN	NaN	1.098	0.014	0.15	1.108	0.837	0.405	1.186	0.782	0.468	1.143	0.625	0.498	1.114	0.508	0.466	1.121	0.409	0.483	1.193	0.305	0.547	1.292	0.128	0.518
1204	6.02	1.299	0.888	0.246	1.081	0.836	0.159	1.118	0.782	0.107	1.152	0.58	0.086	1.124	0.475	0.145	1.13	0.382	0.141	1.183	0.239	0.115	NaN	NaN	NaN	1.098	0.014	0.15	1.107	0.837	0.405	1.185	0.781	0.467	1.141	0.626	0.497	1.112	0.509	0.465	1.119	0.41	0.482	1.192	0.307	0.546	1.29	0.13	0.518
1205	6.025	1.298	0.888	0.246	1.084	0.835	0.159	1.118	0.781	0.106	1.151	0.58	0.086	1.123	0.475	0.145	1.129	0.382	0.141	1.182	0.238	0.115	NaN	NaN	NaN	1.098	0.014	0.15	1.105	0.837	0.404	1.185	0.781	0.466	1.139	0.626	0.497	1.11	0.51	0.465	1.117	0.411	0.482	1.192	0.309	0.546	1.289	0.131	0.517
1206	6.03	1.297	0.888	0.245	1.077	0.835	0.157	1.116	0.781	0.105	1.15	0.58	0.085	1.122	0.474	0.145	1.129	0.382	0.141	1.182	0.238	0.115	NaN	NaN	NaN	1.098	0.014	0.15	1.103	0.837	0.403	1.184	0.781	0.465	1.137	0.627	0.496	1.108	0.51	0.464	1.114	0.412	0.482	1.19	0.31	0.545	1.288	0.132	0.517
1207	6.035	1.296	0.887	0.244	1.074	0.835	0.156	1.114	0.78	0.104	1.148	0.58	0.084	1.121	0.474	0.144	1.128	0.382	0.14	1.182	0.238	0.115	NaN	NaN	NaN	1.098	0.014	0.15	1.103	0.837	0.402	1.184	0.781	0.464	1.135	0.627	0.495	1.106	0.511	0.463	1.112	0.413	0.481	1.189	0.311	0.544	1.286	0.133	0.517
1208	6.04	1.294	0.887	0.244	1.073	0.835	0.156	1.114	0.78	0.104	1.147	0.579	0.084	1.12	0.474	0.144	1.128	0.381	0.14	1.181	0.238	0.115	NaN	NaN	NaN	1.098	0.014	0.15	1.102	0.836	0.402	1.182	0.781	0.464	1.133	0.628	0.494	1.104	0.511	0.463	1.111	0.414	0.481	1.188	0.312	0.543	1.285	0.134	0.517
1209	6.045	1.293	0.887	0.243	1.071	0.835	0.155	1.113	0.78	0.104	1.146	0.579	0.084	1.119	0.474	0.144	1.127	0.381	0.14	1.181	0.238	0.115	NaN	NaN	NaN	1.098	0.014	0.15	1.101	0.836	0.401	1.181	0.781	0.463	1.132	0.628	0.494	1.102	0.511	0.462	1.108	0.414	0.481	1.187	0.314	0.543	1.282	0.135	0.517
1210	6.05	1.292	0.887	0.243	1.071	0.835	0.154	1.111	0.78	0.103	1.146	0.579	0.083	1.119	0.474	0.143	1.126	0.381	0.139	1.181	0.238	0.115	NaN	NaN	NaN	1.098	0.014	0.15	1.099	0.837	0.4	1.179	0.781	0.462	1.13	0.629	0.493	1.1	0.512	0.462	1.106	0.415	0.48	1.187	0.317	0.543	1.279	0.136	0.516
1211	6.055	1.292	0.887	0.242	1.074	0.834	0.154	1.111	0.78	0.102	1.144	0.578	0.083	1.118	0.474	0.143	1.126	0.381	0.139	1.18	0.238	0.114	NaN	NaN	NaN	1.098	0.014	0.15	1.098	0.837	0.399	1.179	0.781	0.461	1.129	0.629	0.492	1.099	0.512	0.462	1.105	0.416	0.48	1.186	0.318	0.542	1.276	0.137	0.516
1212	6.06	1.291	0.887	0.241	1.081	0.832	0.154	1.111	0.779	0.101	1.143	0.578	0.082	1.117	0.473	0.142	1.125	0.38	0.139	1.18	0.237	0.114	NaN	NaN	NaN	1.098	0.014	0.15	1.098	0.836	0.399	1.178	0.781	0.46	1.128	0.63	0.491	1.097	0.513	0.461	1.103	0.417	0.48	1.185	0.32	0.542	1.274	0.137	0.517
1213	6.065	1.29	0.887	0.24	1.083	0.831	0.154	1.11	0.779	0.1	1.142	0.578	0.081	1.117	0.473	0.141	1.125	0.38	0.139	1.18	0.237	0.114	NaN	NaN	NaN	1.098	0.014	0.15	1.097	0.836	0.398	1.178	0.781	0.46	1.127	0.63	0.491	1.095	0.513	0.46	1.101	0.418	0.48	1.184	0.321	0.541	1.271	0.138	0.517
1214	6.07	1.289	0.887	0.24	1.083	0.831	0.153	1.109	0.78	0.099	1.141	0.578	0.081	1.116	0.473	0.141	1.124	0.38	0.138	1.179	0.237	0.114	NaN	NaN	NaN	1.098	0.014	0.15	1.095	0.837	0.398	1.176	0.781	0.459	1.125	0.631	0.49	1.093	0.513	0.46	1.099	0.419	0.48	1.183	0.322	0.54	1.268	0.138	0.517
1215	6.075	1.288	0.886	0.239	1.083	0.831	0.152	1.107	0.781	0.099	1.141	0.578	0.08	1.115	0.472	0.14	1.124	0.38	0.138	1.179	0.237	0.114	NaN	NaN	NaN	1.098	0.014	0.15	1.093	0.837	0.397	1.174	0.781	0.458	1.125	0.631	0.49	1.092	0.514	0.459	1.097	0.42	0.479	1.18	0.323	0.54	1.264	0.138	0.517
1216	6.08	1.287	0.886	0.239	1.083	0.831	0.151	1.106	0.781	0.098	1.141	0.578	0.08	1.115	0.473	0.14	1.123	0.38	0.138	1.179	0.237	0.113	NaN	NaN	NaN	1.098	0.014	0.15	1.093	0.837	0.396	1.174	0.781	0.458	1.123	0.631	0.489	1.09	0.514	0.459	1.094	0.421	0.479	1.178	0.324	0.54	1.261	0.138	0.517
1217	6.085	1.286	0.887	0.238	1.082	0.832	0.151	1.106	0.781	0.097	1.14	0.578	0.08	1.115	0.473	0.14	1.123	0.38	0.138	1.179	0.237	0.113	NaN	NaN	NaN	1.098	0.014	0.15	1.093	0.837	0.395	1.173	0.781	0.457	1.122	0.632	0.489	1.089	0.515	0.459	1.092	0.422	0.479	1.175	0.324	0.54	1.257	0.139	0.518
1218	6.09	1.285	0.887	0.237	1.076	0.833	0.149	1.106	0.781	0.096	1.14	0.578	0.079	1.114	0.473	0.14	1.122	0.38	0.137	1.179	0.237	0.113	NaN	NaN	NaN	1.098	0.014	0.15	1.092	0.837	0.394	1.173	0.782	0.457	1.122	0.633	0.488	1.088	0.516	0.458	1.09	0.423	0.478	1.172	0.325	0.54	1.253	0.138	0.518
1219	6.095	1.284	0.886	0.237	1.067	0.835	0.147	1.105	0.781	0.095	1.138	0.577	0.078	1.114	0.473	0.139	1.122	0.38	0.137	1.179	0.237	0.113	NaN	NaN	NaN	1.098	0.014	0.15	1.091	0.837	0.394	1.171	0.782	0.456	1.121	0.633	0.488	1.086	0.516	0.458	1.087	0.423	0.478	1.169	0.325	0.54	1.249	0.138	0.517
1220	6.1	1.283	0.886	0.236	1.064	0.836	0.146	1.105	0.78	0.094	1.137	0.577	0.078	1.113	0.472	0.139	1.122	0.38	0.136	1.178	0.237	0.113	NaN	NaN	NaN	1.098	0.014	0.15	1.089	0.838	0.393	1.171	0.782	0.455	1.12	0.634	0.487	1.084	0.517	0.458	1.084	0.423	0.478	1.165	0.325	0.54	1.246	0.139	0.518
1221	6.105	1.282	0.886	0.235	1.063	0.836	0.145	1.105	0.78	0.094	1.137	0.577	0.078	1.113	0.472	0.139	1.121	0.38	0.136	1.178	0.237	0.113	NaN	NaN	NaN	1.098	0.014	0.15	1.088	0.838	0.393	1.172	0.783	0.455	1.119	0.634	0.487	1.082	0.518	0.458	1.081	0.424	0.478	1.161	0.324	0.54	1.243	0.138	0.518
1222	6.11	1.281	0.886	0.235	1.062	0.835	0.144	1.104	0.78	0.093	1.138	0.577	0.078	1.112	0.472	0.138	1.121	0.38	0.136	1.178	0.237	0.113	NaN	NaN	NaN	1.098	0.014	0.15	1.088	0.837	0.392	1.171	0.783	0.454	1.118	0.634	0.486	1.08	0.518	0.457	1.078	0.424	0.477	1.158	0.324	0.541	1.239	0.138	0.518
1223	6.115	1.279	0.886	0.234	1.061	0.835	0.143	1.103	0.78	0.092	1.138	0.577	0.078	1.112	0.472	0.138	1.121	0.38	0.136	1.178	0.237	0.112	NaN	NaN	NaN	1.098	0.014	0.15	1.088	0.837	0.392	1.169	0.783	0.454	1.116	0.634	0.486	1.077	0.518	0.457	1.076	0.424	0.477	1.154	0.324	0.541	1.235	0.138	0.519
1224	6.12	1.278	0.886	0.234	1.06	0.835	0.142	1.102	0.78	0.091	1.138	0.577	0.077	1.112	0.472	0.138	1.121	0.38	0.136	1.178	0.237	0.112	NaN	NaN	NaN	1.098	0.014	0.15	1.087	0.838	0.391	1.167	0.783	0.453	1.114	0.635	0.485	1.075	0.519	0.456	1.073	0.425	0.477	1.149	0.323	0.541	1.231	0.137	0.519
1225	6.125	1.278	0.886	0.233	1.059	0.836	0.142	1.101	0.78	0.091	1.138	0.577	0.076	1.111	0.472	0.138	1.121	0.379	0.135	1.178	0.237	0.112	NaN	NaN	NaN	1.098	0.014	0.15	1.085	0.838	0.391	1.166	0.783	0.453	1.113	0.635	0.485	1.072	0.519	0.456	1.07	0.425	0.477	1.145	0.323	0.541	1.227	0.137	0.519
1226	6.13	1.277	0.886	0.233	1.058	0.836	0.142	1.1	0.78	0.09	1.138	0.577	0.076	1.111	0.471	0.137	1.121	0.379	0.135	1.178	0.237	0.112	NaN	NaN	NaN	1.098	0.014	0.15	1.083	0.838	0.39	1.165	0.783	0.452	1.112	0.636	0.485	1.07	0.52	0.456	1.067	0.425	0.476	1.141	0.323	0.542	1.222	0.136	0.519
1227	6.135	1.275	0.886	0.232	1.057	0.836	0.141	1.099	0.78	0.089	1.138	0.577	0.076	1.111	0.472	0.137	1.121	0.379	0.135	1.179	0.237	0.112	NaN	NaN	NaN	1.098	0.014	0.15	1.082	0.839	0.39	1.164	0.783	0.452	1.11	0.636	0.484	1.067	0.52	0.456	1.065	0.425	0.476	1.138	0.322	0.542	1.218	0.136	0.519
1228	6.14	1.275	0.887	0.231	1.056	0.836	0.141	1.099	0.78	0.089	1.138	0.577	0.075	1.112	0.472	0.137	1.121	0.379	0.135	1.179	0.237	0.112	NaN	NaN	NaN	1.098	0.014	0.15	1.082	0.839	0.389	1.163	0.784	0.452	1.109	0.637	0.484	1.065	0.521	0.455	1.062	0.426	0.476	1.134	0.321	0.542	1.215	0.135	0.52
1229	6.145	1.274	0.887	0.231	1.055	0.837	0.141	1.099	0.78	0.088	1.139	0.578	0.075	1.112	0.472	0.137	1.121	0.379	0.135	1.179	0.237	0.112	NaN	NaN	NaN	1.098	0.014	0.15	1.081	0.839	0.389	1.162	0.784	0.451	1.107	0.637	0.484	1.063	0.521	0.455	1.06	0.426	0.476	1.13	0.321	0.542	1.21	0.134	0.519
1230	6.15	1.273	0.887	0.23	1.054	0.837	0.14	1.098	0.78	0.088	1.139	0.578	0.075	1.112	0.472	0.137	1.121	0.379	0.134	1.179	0.237	0.112	NaN	NaN	NaN	1.098	0.014	0.15	1.08	0.839	0.389	1.161	0.784	0.451	1.106	0.638	0.484	1.062	0.522	0.455	1.058	0.426	0.475	1.127	0.321	0.542	1.205	0.133	0.519
1231	6.155	1.272	0.887	0.23	1.053	0.837	0.14	1.097	0.78	0.087	1.139	0.578	0.075	1.112	0.472	0.136	1.121	0.379	0.134	1.179	0.237	0.112	NaN	NaN	NaN	1.098	0.014	0.15	1.078	0.84	0.388	1.16	0.784	0.45	1.103	0.639	0.483	1.06	0.523	0.455	1.055	0.426	0.475	1.124	0.321	0.542	1.202	0.133	0.52
1232	6.16	1.271	0.887	0.229	1.055	0.836	0.14	1.096	0.78	0.086	1.139	0.578	0.074	1.111	0.472	0.136	1.121	0.379	0.134	1.179	0.237	0.112	NaN	NaN	NaN	1.098	0.014	0.15	1.08	0.839	0.389	1.159	0.784	0.45	1.1	0.638	0.483	1.058	0.523	0.455	1.053	0.427	0.475	1.121	0.321	0.542	1.198	0.132	0.52
1233	6.165	1.27	0.887	0.229	1.061	0.835	0.141	1.095	0.78	0.086	1.14	0.578	0.074	1.111	0.472	0.135	1.121	0.379	0.134	1.179	0.237	0.112	NaN	NaN	NaN	1.098	0.014	0.15	1.083	0.838	0.389	1.157	0.784	0.449	1.098	0.639	0.483	1.057	0.524	0.454	1.051	0.427	0.474	1.118	0.321	0.541	1.193	0.131	0.52
1234	6.17	1.269	0.887	0.229	1.063	0.834	0.141	1.094	0.781	0.086	1.139	0.578	0.074	1.111	0.472	0.135	1.12	0.379	0.134	1.179	0.237	0.111	NaN	NaN	NaN	1.098	0.014	0.15	1.076	0.84	0.388	1.155	0.784	0.449	1.096	0.639	0.483	1.054	0.523	0.453	1.049	0.428	0.474	1.116	0.321	0.541	1.189	0.131	0.52
1235	6.175	1.268	0.887	0.228	1.063	0.834	0.141	1.094	0.781	0.085	1.139	0.578	0.073	1.11	0.471	0.134	1.12	0.379	0.134	1.179	0.237	0.111	NaN	NaN	NaN	1.098	0.014	0.15	1.074	0.84	0.387	1.154	0.784	0.449	1.094	0.64	0.482	1.051	0.523	0.453	1.047	0.428	0.474	1.112	0.32	0.541	1.184	0.13	0.52
1236	6.18	1.267	0.887	0.228	1.06	0.834	0.14	1.094	0.78	0.085	1.139	0.578	0.073	1.11	0.472	0.134	1.12	0.379	0.133	1.179	0.237	0.111	NaN	NaN	NaN	1.098	0.014	0.15	1.073	0.841	0.387	1.153	0.785	0.449	1.092	0.64	0.482	1.05	0.524	0.453	1.045	0.428	0.474	1.11	0.32	0.541	1.18	0.129	0.52
1237	6.185	1.266	0.888	0.227	1.051	0.836	0.138	1.092	0.78	0.085	1.139	0.579	0.073	1.11	0.472	0.134	1.12	0.379	0.133	1.18	0.237	0.111	NaN	NaN	NaN	1.098	0.014	0.15	1.072	0.841	0.386	1.152	0.785	0.448	1.09	0.641	0.482	1.048	0.524	0.453	1.044	0.429	0.474	1.108	0.32	0.541	1.175	0.128	0.52
1238	6.19	1.265	0.888	0.227	1.048	0.836	0.138	1.091	0.78	0.085	1.139	0.579	0.073	1.11	0.472	0.134	1.12	0.379	0.133	1.18	0.236	0.111	NaN	NaN	NaN	1.098	0.014	0.15	1.07	0.841	0.386	1.152	0.785	0.448	1.088	0.641	0.481	1.046	0.525	0.453	1.042	0.429	0.473	1.105	0.32	0.54	1.171	0.127	0.521
1239	6.195	1.264	0.888	0.227	1.047	0.836	0.138	1.09	0.78	0.085	1.138	0.579	0.073	1.11	0.472	0.134	1.12	0.379	0.133	1.18	0.236	0.111	NaN	NaN	NaN	1.098	0.014	0.15	1.068	0.842	0.385	1.15	0.785	0.448	1.086	0.642	0.481	1.045	0.525	0.452	1.039	0.429	0.473	1.102	0.32	0.54	1.166	0.126	0.521
1240	6.2	1.263	0.888	0.227	1.046	0.836	0.137	1.089	0.779	0.085	1.138	0.579	0.073	1.11	0.472	0.134	1.12	0.379	0.133	1.18	0.236	0.111	NaN	NaN	NaN	1.098	0.014	0.15	1.066	0.842	0.385	1.149	0.786	0.448	1.083	0.642	0.481	1.043	0.525	0.452	1.038	0.43	0.473	1.1	0.32	0.54	1.161	0.125	0.52
1241	6.205	1.262	0.888	0.227	1.045	0.836	0.137	1.088	0.78	0.084	1.137	0.578	0.072	1.11	0.472	0.134	1.12	0.379	0.133	1.18	0.236	0.111	NaN	NaN	NaN	1.098	0.014	0.15	1.066	0.842	0.385	1.148	0.786	0.448	1.081	0.643	0.481	1.042	0.526	0.452	1.037	0.431	0.472	1.099	0.321	0.54	1.156	0.123	0.52
1242	6.21	1.261	0.888	0.227	1.044	0.836	0.137	1.087	0.78	0.084	1.137	0.578	0.071	1.11	0.472	0.134	1.12	0.379	0.133	1.18	0.236	0.111	NaN	NaN	NaN	1.098	0.014	0.15	1.066	0.841	0.385	1.148	0.787	0.448	1.079	0.643	0.48	1.041	0.526	0.451	1.035	0.431	0.472	1.096	0.32	0.54	1.152	0.123	0.52
1243	6.215	1.26	0.888	0.227	1.043	0.836	0.137	1.087	0.78	0.084	1.136	0.578	0.071	1.11	0.472	0.134	1.12	0.379	0.133	1.18	0.236	0.111	NaN	NaN	NaN	1.098	0.014	0.15	1.066	0.841	0.384	1.148	0.788	0.448	1.078	0.644	0.48	1.04	0.527	0.451	1.033	0.431	0.472	1.094	0.32	0.54	1.147	0.122	0.52
1244	6.22	1.259	0.888	0.227	1.042	0.836	0.137	1.086	0.78	0.084	1.136	0.578	0.071	1.11	0.472	0.134	1.12	0.379	0.132	1.18	0.236	0.111	NaN	NaN	NaN	1.098	0.014	0.15	1.065	0.841	0.384	1.147	0.788	0.447	1.075	0.644	0.48	1.039	0.527	0.451	1.031	0.431	0.471	1.091	0.319	0.54	1.143	0.121	0.52
1245	6.225	1.259	0.888	0.227	1.041	0.836	0.136	1.085	0.78	0.085	1.135	0.578	0.071	1.111	0.472	0.134	1.12	0.379	0.132	1.18	0.236	0.111	NaN	NaN	NaN	1.098	0.014	0.15	1.063	0.841	0.384	1.145	0.788	0.447	1.073	0.644	0.479	1.037	0.527	0.45	1.03	0.431	0.471	1.088	0.319	0.539	1.138	0.12	0.52
1246	6.23	1.257	0.888	0.227	1.04	0.836	0.136	1.085	0.78	0.085	1.135	0.579	0.071	1.111	0.472	0.134	1.121	0.379	0.132	1.18	0.236	0.111	NaN	NaN	NaN	1.098	0.014	0.15	1.061	0.842	0.383	1.145	0.789	0.447	1.071	0.645	0.479	1.036	0.527	0.45	1.028	0.431	0.471	1.085	0.318	0.539	1.133	0.119	0.52
1247	6.235	1.256	0.888	0.227	1.042	0.836	0.136	1.087	0.779	0.085	1.135	0.579	0.071	1.111	0.472	0.134	1.121	0.379	0.132	1.18	0.236	0.111	NaN	NaN	NaN	1.098	0.014	0.15	1.06	0.842	0.383	1.144	0.789	0.448	1.07	0.645	0.479	1.033	0.527	0.45	1.026	0.431	0.471	1.082	0.318	0.539	1.129	0.119	0.52
1248	6.24	1.255	0.888	0.228	1.048	0.834	0.137	1.094	0.777	0.087	1.134	0.579	0.071	1.11	0.472	0.134	1.121	0.379	0.132	1.181	0.236	0.112	NaN	NaN	NaN	1.098	0.013	0.15	1.06	0.842	0.383	1.142	0.789	0.447	1.068	0.645	0.479	1.032	0.527	0.449	1.024	0.431	0.47	1.08	0.317	0.539	1.124	0.118	0.519
1249	6.245	1.255	0.888	0.228	1.048	0.834	0.137	1.095	0.777	0.087	1.134	0.579	0.071	1.11	0.472	0.134	1.121	0.379	0.132	1.181	0.236	0.112	NaN	NaN	NaN	1.098	0.013	0.15	1.059	0.842	0.383	1.141	0.788	0.447	1.066	0.645	0.478	1.03	0.527	0.449	1.022	0.431	0.47	1.076	0.316	0.538	1.119	0.116	0.519
1250	6.25	1.254	0.889	0.228	1.048	0.834	0.137	1.095	0.777	0.087	1.133	0.579	0.071	1.11	0.473	0.133	1.121	0.379	0.132	1.181	0.236	0.112	NaN	NaN	NaN	1.098	0.013	0.15	1.059	0.842	0.383	1.138	0.788	0.447	1.064	0.645	0.478	1.029	0.527	0.449	1.021	0.431	0.469	1.074	0.316	0.539	1.113	0.115	0.518
1251	6.255	1.253	0.889	0.228	1.047	0.834	0.137	1.095	0.776	0.087	1.132	0.579	0.071	1.11	0.473	0.133	1.121	0.379	0.132	1.181	0.236	0.112	NaN	NaN	NaN	1.098	0.013	0.15	1.057	0.842	0.382	1.135	0.787	0.447	1.063	0.645	0.478	1.028	0.527	0.449	1.019	0.432	0.469	1.071	0.316	0.538	1.109	0.114	0.518
1252	6.26	1.252	0.888	0.228	1.044	0.834	0.136	1.091	0.777	0.087	1.132	0.579	0.071	1.11	0.473	0.133	1.12	0.379	0.132	1.181	0.236	0.112	NaN	NaN	NaN	1.098	0.013	0.15	1.053	0.842	0.382	1.134	0.787	0.447	1.061	0.645	0.478	1.027	0.527	0.448	1.017	0.431	0.469	1.067	0.315	0.537	1.105	0.114	0.518
1253	6.265	1.251	0.888	0.228	1.037	0.836	0.135	1.082	0.779	0.086	1.132	0.579	0.071	1.11	0.473	0.133	1.12	0.379	0.131	1.181	0.237	0.112	NaN	NaN	NaN	1.098	0.013	0.15	1.051	0.842	0.382	1.133	0.787	0.446	1.059	0.645	0.477	1.025	0.527	0.448	1.015	0.431	0.469	1.065	0.315	0.537	1.1	0.113	0.517
1254	6.27	1.25	0.888	0.228	1.035	0.836	0.134	1.08	0.779	0.085	1.131	0.579	0.071	1.109	0.473	0.133	1.12	0.379	0.131	1.182	0.237	0.112	NaN	NaN	NaN	1.098	0.013	0.15	1.05	0.842	0.382	1.132	0.787	0.447	1.058	0.645	0.477	1.023	0.526	0.447	1.014	0.432	0.468	1.061	0.314	0.537	1.095	0.112	0.517
1255	6.275	1.249	0.888	0.229	1.034	0.835	0.134	1.078	0.779	0.085	1.131	0.579	0.071	1.109	0.473	0.133	1.12	0.379	0.131	1.182	0.237	0.112	NaN	NaN	NaN	1.098	0.013	0.15	1.05	0.842	0.382	1.131	0.787	0.447	1.056	0.645	0.477	1.021	0.526	0.447	1.011	0.431	0.468	1.058	0.314	0.537	1.091	0.112	0.517
1256	6.28	1.248	0.888	0.229	1.034	0.835	0.133	1.077	0.78	0.085	1.13	0.58	0.071	1.109	0.473	0.133	1.12	0.379	0.131	1.182	0.237	0.112	NaN	NaN	NaN	1.098	0.013	0.15	1.05	0.841	0.382	1.129	0.787	0.447	1.054	0.645	0.477	1.02	0.526	0.447	1.009	0.431	0.468	1.055	0.313	0.537	1.085	0.11	0.516
1257	6.285	1.247	0.888	0.23	1.033	0.835	0.133	1.075	0.78	0.084	1.13	0.58	0.071	1.108	0.472	0.133	1.12	0.379	0.131	1.182	0.237	0.112	NaN	NaN	NaN	1.098	0.013	0.15	1.049	0.841	0.381	1.128	0.788	0.447	1.053	0.645	0.477	1.019	0.526	0.447	1.007	0.431	0.467	1.052	0.312	0.536	1.081	0.109	0.515
1258	6.29	1.246	0.888	0.23	1.033	0.835	0.133	1.073	0.78	0.084	1.129	0.579	0.071	1.107	0.472	0.132	1.12	0.379	0.131	1.182	0.237	0.112	NaN	NaN	NaN	1.098	0.013	0.15	1.048	0.841	0.381	1.127	0.788	0.447	1.053	0.646	0.477	1.018	0.526	0.447	1.005	0.431	0.466	1.049	0.312	0.535	1.076	0.108	0.515
1259	6.295	1.246	0.889	0.23	1.033	0.835	0.132	1.072	0.78	0.084	1.128	0.579	0.07	1.107	0.472	0.132	1.119	0.379	0.131	1.182	0.237	0.112	NaN	NaN	NaN	1.098	0.013	0.15	1.046	0.842	0.381	1.125	0.788	0.447	1.052	0.646	0.477	1.016	0.526	0.447	1.004	0.431	0.466	1.046	0.311	0.535	1.071	0.107	0.514
1260	6.3	1.245	0.889	0.231	1.032	0.835	0.132	1.072	0.779	0.084	1.127	0.579	0.071	1.107	0.472	0.133	1.119	0.379	0.131	1.182	0.237	0.112	NaN	NaN	NaN	1.098	0.013	0.15	1.044	0.842	0.38	1.123	0.787	0.447	1.051	0.646	0.477	1.015	0.526	0.446	1.002	0.431	0.466	1.042	0.31	0.535	1.067	0.107	0.514
1261	6.305	1.243	0.889	0.231	1.035	0.834	0.133	1.073	0.779	0.084	1.127	0.58	0.071	1.107	0.472	0.133	1.119	0.379	0.131	1.182	0.237	0.112	NaN	NaN	NaN	1.098	0.013	0.15	1.043	0.842	0.381	1.122	0.787	0.447	1.049	0.645	0.477	1.014	0.527	0.446	0.999	0.431	0.465	1.039	0.31	0.534	1.062	0.106	0.513
1262	6.31	1.242	0.889	0.232	1.042	0.832	0.134	1.073	0.779	0.084	1.126	0.58	0.071	1.107	0.472	0.133	1.119	0.379	0.131	1.182	0.237	0.112	NaN	NaN	NaN	1.098	0.013	0.15	1.041	0.841	0.381	1.121	0.787	0.447	1.047	0.644	0.476	1.013	0.526	0.446	0.997	0.43	0.465	1.036	0.31	0.534	1.058	0.105	0.512
1263	6.315	1.241	0.888	0.232	1.039	0.832	0.134	1.077	0.777	0.085	1.126	0.58	0.071	1.106	0.472	0.133	1.118	0.379	0.131	1.182	0.237	0.112	NaN	NaN	NaN	1.098	0.013	0.15	1.04	0.841	0.381	1.12	0.788	0.448	1.046	0.644	0.476	1.011	0.526	0.446	0.996	0.43	0.464	1.034	0.309	0.533	1.054	0.104	0.511
1264	6.32	1.24	0.888	0.233	1.03	0.834	0.133	1.087	0.774	0.086	1.125	0.58	0.071	1.106	0.472	0.133	1.118	0.379	0.131	1.182	0.237	0.112	NaN	NaN	NaN	1.098	0.013	0.15	1.039	0.841	0.381	1.119	0.788	0.448	1.044	0.644	0.476	1.009	0.526	0.446	0.994	0.43	0.464	1.031	0.309	0.533	1.049	0.104	0.511
1265	6.325	1.239	0.888	0.233	1.027	0.835	0.133	1.09	0.773	0.087	1.125	0.58	0.071	1.105	0.472	0.133	1.118	0.378	0.131	1.182	0.237	0.112	NaN	NaN	NaN	1.098	0.013	0.15	1.038	0.841	0.381	1.117	0.787	0.448	1.044	0.644	0.476	1.008	0.526	0.445	0.992	0.43	0.464	1.028	0.308	0.532	1.045	0.103	0.51
1266	6.33	1.238	0.888	0.233	1.025	0.834	0.133	1.091	0.773	0.087	1.125	0.58	0.071	1.105	0.472	0.133	1.117	0.378	0.131	1.182	0.238	0.113	NaN	NaN	NaN	1.098	0.013	0.15	1.037	0.841	0.381	1.116	0.787	0.448	1.043	0.643	0.476	1.006	0.525	0.445	0.99	0.43	0.463	1.025	0.308	0.531	1.041	0.102	0.509
1267	6.335	1.237	0.888	0.234	1.024	0.834	0.132	1.091	0.773	0.087	1.124	0.58	0.072	1.105	0.472	0.133	1.117	0.378	0.131	1.182	0.238	0.113	NaN	NaN	NaN	1.098	0.013	0.15	1.035	0.841	0.38	1.115	0.787	0.449	1.042	0.643	0.476	1.005	0.525	0.445	0.988	0.43	0.462	1.023	0.308	0.531	1.037	0.102	0.508
1268	6.34	1.236	0.888	0.235	1.023	0.834	0.132	1.091	0.773	0.087	1.124	0.58	0.072	1.104	0.471	0.133	1.117	0.378	0.131	1.181	0.238	0.113	NaN	NaN	NaN	1.098	0.013	0.15	1.034	0.841	0.38	1.114	0.788	0.449	1.04	0.642	0.476	1.004	0.525	0.444	0.987	0.43	0.462	1.02	0.307	0.53	1.033	0.102	0.507
1269	6.345	1.235	0.888	0.235	1.022	0.834	0.132	1.09	0.773	0.087	1.123	0.58	0.072	1.104	0.471	0.133	1.117	0.378	0.131	1.181	0.238	0.113	NaN	NaN	NaN	1.098	0.013	0.15	1.033	0.841	0.381	1.113	0.788	0.449	1.039	0.641	0.476	1.002	0.524	0.443	0.986	0.43	0.461	1.017	0.306	0.529	1.029	0.101	0.505
1270	6.35	1.235	0.888	0.235	1.022	0.834	0.132	1.089	0.773	0.087	1.123	0.58	0.072	1.104	0.471	0.133	1.116	0.378	0.131	1.181	0.238	0.113	NaN	NaN	NaN	1.098	0.013	0.15	1.032	0.841	0.381	1.111	0.787	0.449	1.037	0.641	0.476	1.001	0.525	0.443	0.983	0.43	0.461	1.014	0.306	0.528	1.025	0.1	0.504
1271	6.355	1.234	0.888	0.236	1.022	0.834	0.132	1.088	0.773	0.087	1.122	0.58	0.072	1.103	0.471	0.133	1.116	0.378	0.131	1.181	0.238	0.113	NaN	NaN	NaN	1.099	0.013	0.15	1.031	0.84	0.381	1.109	0.786	0.449	1.036	0.641	0.476	0.999	0.524	0.443	0.98	0.429	0.46	1.011	0.305	0.528	1.021	0.1	0.504
1272	6.36	1.232	0.888	0.236	1.022	0.834	0.132	1.086	0.773	0.087	1.121	0.58	0.072	1.103	0.471	0.133	1.116	0.378	0.131	1.181	0.238	0.113	NaN	NaN	NaN	1.099	0.013	0.15	1.03	0.84	0.381	1.107	0.786	0.449	1.036	0.641	0.476	0.998	0.524	0.443	0.978	0.428	0.459	1.009	0.304	0.527	1.017	0.099	0.503
1273	6.365	1.231	0.888	0.237	1.021	0.834	0.132	1.084	0.773	0.087	1.121	0.58	0.071	1.103	0.471	0.133	1.116	0.378	0.131	1.181	0.238	0.113	NaN	NaN	NaN	1.099	0.013	0.15	1.028	0.84	0.381	1.106	0.786	0.449	1.035	0.641	0.476	0.997	0.524	0.442	0.976	0.428	0.459	1.006	0.304	0.526	1.014	0.099	0.501
1274	6.37	1.231	0.888	0.237	1.023	0.833	0.133	1.082	0.773	0.087	1.121	0.58	0.072	1.102	0.472	0.133	1.115	0.378	0.131	1.181	0.238	0.114	NaN	NaN	NaN	1.099	0.013	0.15	1.026	0.84	0.381	1.105	0.786	0.449	1.034	0.64	0.476	0.996	0.524	0.442	0.975	0.428	0.458	1.003	0.303	0.525	1.01	0.098	0.5
1275	6.375	1.229	0.888	0.238	1.029	0.831	0.135	1.08	0.773	0.087	1.12	0.58	0.072	1.102	0.472	0.133	1.115	0.378	0.131	1.181	0.238	0.114	NaN	NaN	NaN	1.099	0.013	0.15	1.024	0.84	0.381	1.104	0.786	0.45	1.032	0.639	0.476	0.995	0.524	0.442	0.973	0.428	0.457	1.001	0.303	0.525	1.007	0.098	0.499
1276	6.38	1.228	0.888	0.239	1.029	0.831	0.135	1.08	0.773	0.087	1.12	0.58	0.072	1.102	0.472	0.133	1.115	0.378	0.131	1.181	0.238	0.114	NaN	NaN	NaN	1.099	0.013	0.15	1.022	0.841	0.381	1.104	0.786	0.45	1.03	0.639	0.476	0.993	0.523	0.441	0.971	0.428	0.457	0.998	0.303	0.524	1.003	0.097	0.498
1277	6.385	1.227	0.888	0.239	1.025	0.831	0.135	1.079	0.773	0.087	1.12	0.58	0.072	1.101	0.472	0.133	1.115	0.378	0.131	1.181	0.238	0.114	NaN	NaN	NaN	1.099	0.013	0.15	1.02	0.841	0.382	1.101	0.785	0.45	1.03	0.639	0.476	0.991	0.523	0.441	0.969	0.428	0.457	0.996	0.302	0.523	1	0.097	0.496
1278	6.39	1.226	0.888	0.24	1.018	0.833	0.134	1.079	0.773	0.087	1.12	0.58	0.072	1.101	0.472	0.133	1.114	0.378	0.131	1.181	0.238	0.114	NaN	NaN	NaN	1.099	0.013	0.15	1.02	0.84	0.382	1.099	0.785	0.45	1.029	0.638	0.476	0.99	0.522	0.44	0.967	0.427	0.456	0.994	0.302	0.522	0.997	0.096	0.495
1279	6.395	1.225	0.888	0.24	1.016	0.833	0.134	1.079	0.773	0.087	1.12	0.58	0.073	1.101	0.472	0.133	1.114	0.378	0.131	1.181	0.239	0.114	NaN	NaN	NaN	1.099	0.013	0.15	1.02	0.84	0.382	1.099	0.785	0.451	1.027	0.637	0.476	0.988	0.522	0.44	0.965	0.427	0.455	0.991	0.301	0.521	0.993	0.095	0.493
1280	6.4	1.224	0.888	0.241	1.018	0.832	0.134	1.079	0.773	0.087	1.12	0.58	0.074	1.1	0.472	0.133	1.114	0.378	0.131	1.181	0.239	0.114	NaN	NaN	NaN	1.099	0.013	0.15	1.019	0.839	0.383	1.098	0.786	0.451	1.026	0.637	0.476	0.987	0.522	0.439	0.964	0.427	0.454	0.989	0.301	0.521	0.99	0.095	0.492
1281	6.405	1.223	0.887	0.241	1.022	0.83	0.135	1.078	0.773	0.088	1.12	0.581	0.074	1.1	0.472	0.133	1.115	0.379	0.132	1.181	0.239	0.114	NaN	NaN	NaN	1.099	0.013	0.15	1.017	0.839	0.383	1.097	0.785	0.451	1.025	0.636	0.476	0.985	0.522	0.439	0.962	0.427	0.454	0.987	0.3	0.52	0.988	0.094	0.491
1282	6.41	1.221	0.887	0.242	1.015	0.832	0.134	1.077	0.773	0.088	1.119	0.581	0.074	1.099	0.472	0.134	1.115	0.38	0.132	1.181	0.239	0.115	NaN	NaN	NaN	1.099	0.013	0.15	1.015	0.839	0.384	1.094	0.784	0.452	1.023	0.636	0.476	0.984	0.521	0.439	0.961	0.426	0.453	0.984	0.299	0.519	0.985	0.094	0.49
1283	6.415	1.22	0.887	0.242	1.013	0.832	0.134	1.077	0.773	0.089	1.119	0.581	0.074	1.099	0.472	0.134	1.115	0.38	0.132	1.181	0.239	0.115	NaN	NaN	NaN	1.099	0.013	0.15	1.014	0.839	0.384	1.093	0.784	0.452	1.022	0.635	0.476	0.982	0.521	0.438	0.959	0.425	0.452	0.982	0.299	0.518	0.982	0.094	0.488
1284	6.42	1.219	0.887	0.243	1.01	0.832	0.134	1.077	0.772	0.09	1.119	0.581	0.075	1.099	0.472	0.134	1.114	0.38	0.132	1.181	0.239	0.115	NaN	NaN	NaN	1.099	0.012	0.15	1.012	0.839	0.383	1.091	0.784	0.452	1.021	0.635	0.476	0.98	0.52	0.437	0.957	0.425	0.452	0.98	0.298	0.517	0.979	0.093	0.487
1285	6.425	1.218	0.887	0.244	1.009	0.833	0.135	1.078	0.772	0.09	1.119	0.581	0.075	1.099	0.472	0.134	1.114	0.379	0.132	1.181	0.239	0.115	NaN	NaN	NaN	1.099	0.012	0.15	1.01	0.839	0.384	1.09	0.784	0.452	1.019	0.634	0.476	0.978	0.52	0.437	0.955	0.425	0.451	0.978	0.298	0.516	0.977	0.093	0.486
1286	6.43	1.217	0.887	0.245	1.007	0.833	0.135	1.078	0.771	0.09	1.118	0.581	0.075	1.098	0.472	0.134	1.112	0.378	0.132	1.181	0.239	0.115	NaN	NaN	NaN	1.099	0.013	0.15	1.008	0.839	0.384	1.088	0.784	0.452	1.018	0.633	0.477	0.977	0.52	0.437	0.954	0.425	0.451	0.976	0.297	0.515	0.974	0.092	0.484
1287	6.435	1.215	0.887	0.245	1.007	0.833	0.135	1.079	0.771	0.091	1.118	0.581	0.076	1.098	0.472	0.134	1.112	0.378	0.132	1.181	0.239	0.115	NaN	NaN	NaN	1.099	0.012	0.149	1.007	0.839	0.384	1.086	0.783	0.453	1.017	0.633	0.477	0.975	0.519	0.436	0.952	0.424	0.45	0.974	0.297	0.514	0.971	0.092	0.483
1288	6.44	1.214	0.887	0.246	1.006	0.833	0.135	1.078	0.771	0.091	1.118	0.581	0.076	1.097	0.472	0.134	1.113	0.379	0.133	1.18	0.239	0.115	NaN	NaN	NaN	1.099	0.012	0.15	1.006	0.838	0.384	1.086	0.783	0.453	1.015	0.632	0.476	0.974	0.519	0.436	0.95	0.424	0.449	0.972	0.296	0.513	0.969	0.091	0.482
1289	6.445	1.213	0.887	0.246	1.006	0.833	0.135	1.075	0.771	0.091	1.117	0.581	0.076	1.097	0.472	0.135	1.113	0.379	0.133	1.18	0.239	0.115	NaN	NaN	NaN	1.099	0.012	0.149	1.006	0.838	0.385	1.085	0.783	0.454	1.013	0.631	0.476	0.973	0.519	0.436	0.949	0.423	0.449	0.969	0.295	0.513	0.967	0.09	0.48
1290	6.45	1.211	0.887	0.247	1.005	0.833	0.135	1.072	0.772	0.091	1.117	0.581	0.077	1.096	0.472	0.135	1.112	0.379	0.133	1.18	0.24	0.115	NaN	NaN	NaN	1.099	0.012	0.149	1.004	0.837	0.386	1.083	0.783	0.454	1.011	0.63	0.476	0.971	0.519	0.435	0.947	0.423	0.448	0.967	0.294	0.512	0.964	0.09	0.479
1291	6.455	1.21	0.886	0.248	1.003	0.833	0.135	1.07	0.772	0.091	1.116	0.581	0.077	1.095	0.472	0.135	1.111	0.379	0.133	1.18	0.24	0.115	NaN	NaN	NaN	1.099	0.012	0.149	1.002	0.837	0.386	1.08	0.782	0.453	1.01	0.629	0.476	0.969	0.518	0.435	0.946	0.422	0.447	0.966	0.294	0.511	0.962	0.089	0.478
1292	6.46	1.209	0.886	0.249	1.001	0.833	0.136	1.069	0.772	0.092	1.116	0.581	0.077	1.095	0.472	0.135	1.111	0.379	0.134	1.18	0.24	0.116	NaN	NaN	NaN	1.099	0.012	0.149	1.001	0.837	0.386	1.078	0.781	0.454	1.009	0.629	0.476	0.968	0.517	0.434	0.944	0.422	0.447	0.964	0.293	0.51	0.96	0.088	0.476
1293	6.465	1.208	0.886	0.249	1	0.833	0.136	1.067	0.772	0.092	1.115	0.581	0.078	1.094	0.472	0.135	1.11	0.379	0.134	1.179	0.24	0.116	NaN	NaN	NaN	1.099	0.012	0.149	0.999	0.837	0.387	1.077	0.781	0.454	1.007	0.628	0.476	0.966	0.517	0.434	0.943	0.421	0.446	0.962	0.292	0.509	0.957	0.088	0.475
1294	6.47	1.206	0.886	0.25	0.999	0.832	0.136	1.065	0.773	0.092	1.115	0.581	0.078	1.093	0.471	0.135	1.109	0.379	0.134	1.179	0.24	0.116	NaN	NaN	NaN	1.099	0.012	0.149	0.995	0.837	0.387	1.077	0.781	0.455	1.006	0.628	0.476	0.966	0.517	0.434	0.942	0.42	0.445	0.959	0.291	0.508	0.955	0.087	0.474
1295	6.475	1.205	0.886	0.251	0.999	0.832	0.136	1.063	0.774	0.092	1.114	0.581	0.079	1.092	0.471	0.136	1.109	0.379	0.134	1.179	0.241	0.116	NaN	NaN	NaN	1.099	0.012	0.149	0.994	0.836	0.387	1.075	0.781	0.455	1.005	0.627	0.476	0.965	0.516	0.434	0.94	0.419	0.445	0.958	0.29	0.508	0.952	0.086	0.473
1296	6.48	1.203	0.885	0.251	0.998	0.832	0.136	1.061	0.775	0.092	1.114	0.581	0.079	1.092	0.471	0.136	1.108	0.379	0.134	1.179	0.241	0.116	NaN	NaN	NaN	1.099	0.012	0.149	0.993	0.836	0.387	1.073	0.781	0.456	1.004	0.627	0.476	0.963	0.515	0.433	0.939	0.418	0.444	0.956	0.29	0.507	0.95	0.085	0.472
1297	6.485	1.201	0.885	0.252	1	0.831	0.137	1.06	0.775	0.092	1.113	0.581	0.079	1.091	0.471	0.136	1.108	0.379	0.134	1.178	0.241	0.116	NaN	NaN	NaN	1.099	0.012	0.149	0.992	0.836	0.388	1.07	0.78	0.456	1.002	0.625	0.476	0.961	0.514	0.433	0.938	0.418	0.444	0.954	0.289	0.506	0.948	0.084	0.471
1298	6.49	1.2	0.884	0.253	1.003	0.83	0.138	1.059	0.774	0.092	1.112	0.581	0.079	1.09	0.471	0.136	1.108	0.379	0.134	1.178	0.241	0.116	NaN	NaN	NaN	1.099	0.012	0.149	0.99	0.836	0.388	1.068	0.779	0.456	1	0.625	0.476	0.961	0.514	0.433	0.937	0.417	0.443	0.952	0.288	0.505	0.946	0.084	0.47
1299	6.495	1.198	0.884	0.254	1	0.83	0.138	1.057	0.775	0.093	1.112	0.581	0.08	1.089	0.47	0.136	1.107	0.379	0.135	1.178	0.241	0.117	NaN	NaN	NaN	1.099	0.012	0.149	0.989	0.835	0.389	1.066	0.779	0.456	0.999	0.624	0.476	0.96	0.513	0.432	0.935	0.416	0.442	0.95	0.287	0.504	0.944	0.083	0.469
1300	6.5	1.197	0.884	0.255	1.006	0.828	0.14	1.054	0.775	0.093	1.111	0.581	0.08	1.088	0.471	0.136	1.106	0.379	0.135	1.178	0.241	0.117	NaN	NaN	NaN	1.099	0.012	0.149	0.987	0.835	0.389	1.064	0.779	0.456	0.998	0.623	0.476	0.959	0.512	0.432	0.934	0.416	0.442	0.949	0.286	0.503	0.941	0.082	0.468
1301	6.505	1.196	0.884	0.256	1.004	0.828	0.14	1.054	0.775	0.094	1.11	0.581	0.081	1.088	0.471	0.137	1.105	0.379	0.135	1.177	0.242	0.117	NaN	NaN	NaN	1.099	0.012	0.149	0.984	0.835	0.39	1.063	0.779	0.457	0.996	0.622	0.476	0.958	0.511	0.432	0.934	0.415	0.441	0.947	0.285	0.503	0.939	0.081	0.467
1302	6.51	1.194	0.884	0.257	0.993	0.831	0.139	1.055	0.774	0.094	1.109	0.581	0.081	1.087	0.471	0.138	1.105	0.379	0.135	1.177	0.242	0.117	NaN	NaN	NaN	1.099	0.012	0.149	0.982	0.835	0.39	1.061	0.778	0.457	0.996	0.621	0.477	0.958	0.51	0.432	0.932	0.414	0.441	0.945	0.284	0.502	0.937	0.081	0.467
1303	6.515	1.192	0.883	0.258	0.989	0.832	0.139	1.058	0.772	0.095	1.108	0.58	0.081	1.086	0.471	0.138	1.104	0.379	0.136	1.177	0.242	0.118	NaN	NaN	NaN	1.099	0.012	0.149	0.98	0.835	0.39	1.059	0.778	0.458	0.995	0.62	0.477	0.957	0.509	0.431	0.931	0.413	0.44	0.942	0.283	0.501	0.935	0.079	0.467
1304	6.52	1.19	0.883	0.258	0.987	0.832	0.139	1.057	0.772	0.096	1.107	0.58	0.081	1.085	0.471	0.138	1.103	0.378	0.136	1.177	0.242	0.118	NaN	NaN	NaN	1.099	0.012	0.149	0.978	0.835	0.391	1.057	0.778	0.458	0.993	0.619	0.476	0.956	0.508	0.431	0.929	0.411	0.439	0.94	0.283	0.501	0.933	0.078	0.467
1305	6.525	1.189	0.882	0.259	0.985	0.832	0.139	1.054	0.772	0.096	1.106	0.58	0.082	1.084	0.47	0.138	1.102	0.378	0.136	1.176	0.242	0.118	NaN	NaN	NaN	1.099	0.012	0.149	0.976	0.835	0.391	1.054	0.776	0.458	0.992	0.617	0.476	0.955	0.507	0.43	0.928	0.411	0.439	0.938	0.282	0.5	0.932	0.078	0.467
1306	6.53	1.187	0.882	0.26	0.983	0.833	0.14	1.052	0.772	0.097	1.105	0.58	0.083	1.082	0.47	0.138	1.101	0.379	0.136	1.176	0.242	0.118	NaN	NaN	NaN	1.099	0.012	0.149	0.975	0.834	0.391	1.051	0.776	0.459	0.991	0.616	0.476	0.955	0.506	0.43	0.927	0.411	0.439	0.936	0.282	0.5	0.931	0.077	0.467
1307	6.535	1.185	0.881	0.261	0.982	0.833	0.14	1.051	0.772	0.097	1.104	0.58	0.084	1.081	0.47	0.139	1.101	0.379	0.136	1.175	0.243	0.118	NaN	NaN	NaN	1.099	0.012	0.149	0.972	0.834	0.392	1.051	0.777	0.46	0.99	0.615	0.476	0.955	0.505	0.429	0.925	0.41	0.438	0.934	0.281	0.5	0.93	0.077	0.467
1308	6.54	1.183	0.881	0.262	0.98	0.833	0.14	1.051	0.773	0.097	1.102	0.58	0.084	1.08	0.47	0.139	1.1	0.378	0.136	1.175	0.243	0.118	NaN	NaN	NaN	1.099	0.012	0.149	0.97	0.834	0.392	1.049	0.776	0.46	0.99	0.615	0.477	0.953	0.504	0.429	0.924	0.41	0.437	0.932	0.281	0.5	0.929	0.076	0.467
1309	6.545	1.182	0.88	0.264	0.978	0.834	0.141	1.049	0.773	0.097	1.101	0.58	0.084	1.079	0.47	0.139	1.099	0.378	0.137	1.174	0.243	0.118	NaN	NaN	NaN	1.099	0.012	0.149	0.968	0.833	0.392	1.046	0.775	0.461	0.989	0.613	0.476	0.953	0.503	0.428	0.922	0.409	0.437	0.929	0.281	0.499	0.928	0.075	0.467
1310	6.55	1.18	0.88	0.265	0.976	0.834	0.142	1.046	0.773	0.097	1.099	0.58	0.085	1.078	0.47	0.139	1.098	0.378	0.137	1.174	0.244	0.119	NaN	NaN	NaN	1.099	0.012	0.149	0.966	0.833	0.393	1.043	0.775	0.461	0.988	0.612	0.476	0.952	0.503	0.428	0.921	0.408	0.436	0.927	0.28	0.499	0.927	0.075	0.466
1311	6.555	1.178	0.88	0.266	0.975	0.834	0.142	1.044	0.773	0.098	1.098	0.58	0.085	1.077	0.47	0.14	1.096	0.378	0.137	1.173	0.244	0.119	NaN	NaN	NaN	1.099	0.012	0.149	0.964	0.833	0.394	1.039	0.774	0.461	0.986	0.611	0.476	0.95	0.502	0.428	0.919	0.407	0.436	0.924	0.279	0.498	0.926	0.074	0.466
1312	6.56	1.176	0.879	0.267	0.974	0.834	0.142	1.044	0.772	0.098	1.097	0.58	0.085	1.076	0.47	0.14	1.095	0.378	0.138	1.173	0.244	0.119	NaN	NaN	NaN	1.099	0.012	0.149	0.962	0.833	0.394	1.038	0.773	0.462	0.985	0.611	0.476	0.949	0.502	0.428	0.917	0.406	0.435	0.922	0.279	0.498	0.925	0.074	0.466
1313	6.565	1.174	0.879	0.268	0.972	0.833	0.143	1.043	0.772	0.1	1.095	0.58	0.085	1.074	0.47	0.141	1.094	0.378	0.138	1.172	0.244	0.119	NaN	NaN	NaN	1.099	0.012	0.149	0.96	0.833	0.394	1.036	0.773	0.463	0.984	0.611	0.477	0.948	0.502	0.428	0.916	0.407	0.435	0.92	0.279	0.498	0.925	0.074	0.466
1314	6.57	1.173	0.879	0.269	0.971	0.833	0.144	1.042	0.772	0.101	1.093	0.58	0.086	1.073	0.47	0.141	1.094	0.378	0.138	1.171	0.245	0.12	NaN	NaN	NaN	1.099	0.012	0.149	0.957	0.832	0.394	1.032	0.772	0.463	0.983	0.611	0.477	0.947	0.502	0.428	0.915	0.407	0.436	0.918	0.278	0.498	0.925	0.074	0.467
1315	6.575	1.171	0.879	0.27	0.97	0.833	0.144	1.039	0.773	0.101	1.092	0.58	0.086	1.071	0.47	0.142	1.092	0.378	0.138	1.171	0.245	0.12	NaN	NaN	NaN	1.099	0.012	0.149	0.955	0.832	0.395	1.03	0.772	0.463	0.982	0.611	0.478	0.945	0.501	0.428	0.914	0.407	0.436	0.916	0.278	0.499	0.924	0.074	0.467
1316	6.58	1.17	0.878	0.271	0.972	0.832	0.145	1.035	0.774	0.101	1.091	0.58	0.088	1.07	0.47	0.142	1.091	0.379	0.139	1.17	0.245	0.12	NaN	NaN	NaN	1.099	0.012	0.149	0.953	0.832	0.395	1.028	0.772	0.464	0.98	0.61	0.478	0.943	0.501	0.429	0.912	0.406	0.436	0.915	0.278	0.499	0.924	0.074	0.467
1317	6.585	1.168	0.878	0.272	0.977	0.831	0.147	1.033	0.775	0.102	1.09	0.58	0.088	1.069	0.47	0.142	1.09	0.379	0.139	1.169	0.246	0.121	NaN	NaN	NaN	1.099	0.012	0.149	0.952	0.831	0.395	1.026	0.772	0.465	0.977	0.61	0.478	0.94	0.501	0.429	0.911	0.406	0.436	0.914	0.278	0.499	0.924	0.074	0.468
1318	6.59	1.166	0.878	0.273	0.977	0.831	0.148	1.032	0.775	0.102	1.088	0.58	0.089	1.068	0.47	0.143	1.089	0.379	0.139	1.169	0.246	0.121	NaN	NaN	NaN	1.099	0.012	0.149	0.95	0.831	0.396	1.024	0.772	0.466	0.975	0.611	0.479	0.938	0.501	0.429	0.91	0.406	0.436	0.914	0.278	0.5	0.924	0.074	0.468
1319	6.595	1.165	0.878	0.275	0.976	0.831	0.149	1.029	0.775	0.102	1.086	0.58	0.089	1.066	0.47	0.143	1.087	0.379	0.14	1.168	0.247	0.121	NaN	NaN	NaN	1.099	0.012	0.149	0.947	0.832	0.396	1.021	0.772	0.466	0.973	0.611	0.48	0.935	0.502	0.429	0.909	0.406	0.437	0.913	0.278	0.5	0.924	0.074	0.468
1320	6.6	1.163	0.878	0.275	0.973	0.832	0.149	1.029	0.775	0.103	1.085	0.58	0.089	1.065	0.47	0.144	1.086	0.379	0.14	1.168	0.247	0.121	NaN	NaN	NaN	1.099	0.012	0.149	0.944	0.832	0.397	1.02	0.772	0.467	0.971	0.612	0.48	0.933	0.502	0.43	0.907	0.405	0.437	0.911	0.277	0.5	0.923	0.074	0.468
1321	6.605	1.162	0.878	0.276	0.973	0.832	0.15	1.031	0.774	0.105	1.084	0.581	0.09	1.064	0.47	0.144	1.085	0.379	0.14	1.167	0.248	0.121	NaN	NaN	NaN	1.099	0.012	0.15	0.942	0.832	0.397	1.017	0.772	0.467	0.967	0.612	0.481	0.931	0.503	0.431	0.906	0.404	0.437	0.911	0.277	0.5	0.923	0.073	0.468
1322	6.61	1.16	0.878	0.277	0.974	0.831	0.15	1.029	0.775	0.106	1.082	0.581	0.09	1.062	0.47	0.144	1.084	0.38	0.14	1.166	0.248	0.121	NaN	NaN	NaN	1.099	0.013	0.15	0.94	0.832	0.397	1.013	0.772	0.468	0.965	0.612	0.481	0.93	0.503	0.432	0.905	0.404	0.438	0.911	0.277	0.501	0.923	0.073	0.468
1323	6.615	1.158	0.879	0.278	0.974	0.831	0.151	1.026	0.776	0.106	1.08	0.581	0.091	1.061	0.47	0.144	1.083	0.38	0.141	1.166	0.249	0.122	NaN	NaN	NaN	1.099	0.013	0.15	0.937	0.832	0.398	1.011	0.772	0.468	0.963	0.613	0.482	0.928	0.504	0.432	0.905	0.405	0.439	0.911	0.276	0.501	0.923	0.073	0.469
1324	6.62	1.157	0.879	0.279	0.971	0.832	0.151	1.024	0.777	0.106	1.079	0.581	0.091	1.059	0.47	0.145	1.082	0.38	0.141	1.165	0.25	0.122	NaN	NaN	NaN	1.099	0.013	0.15	0.936	0.832	0.398	1.009	0.772	0.469	0.961	0.613	0.483	0.927	0.504	0.433	0.905	0.405	0.439	0.911	0.276	0.502	0.923	0.073	0.469
1325	6.625	1.155	0.879	0.28	0.968	0.833	0.151	1.02	0.777	0.107	1.077	0.581	0.091	1.057	0.47	0.145	1.081	0.38	0.142	1.165	0.25	0.122	NaN	NaN	NaN	1.099	0.013	0.15	0.935	0.832	0.398	1.006	0.772	0.47	0.959	0.614	0.483	0.926	0.504	0.434	0.904	0.405	0.44	0.911	0.276	0.503	0.922	0.073	0.469
1326	6.63	1.153	0.879	0.28	0.966	0.834	0.152	1.018	0.777	0.107	1.076	0.581	0.092	1.056	0.47	0.146	1.08	0.38	0.142	1.164	0.251	0.123	NaN	NaN	NaN	1.099	0.013	0.15	0.934	0.833	0.399	1.004	0.773	0.47	0.957	0.614	0.484	0.926	0.503	0.434	0.904	0.405	0.441	0.91	0.276	0.503	0.922	0.073	0.469
1327	6.635	1.152	0.879	0.281	0.963	0.835	0.152	1.018	0.777	0.108	1.074	0.582	0.093	1.055	0.471	0.146	1.078	0.381	0.142	1.163	0.252	0.123	NaN	NaN	NaN	1.099	0.013	0.15	0.932	0.833	0.4	1.002	0.773	0.471	0.956	0.615	0.485	0.926	0.503	0.435	0.904	0.404	0.441	0.91	0.275	0.503	0.922	0.073	0.469
1328	6.64	1.15	0.879	0.282	0.962	0.835	0.153	1.018	0.777	0.108	1.073	0.582	0.093	1.053	0.471	0.147	1.077	0.381	0.143	1.162	0.252	0.123	NaN	NaN	NaN	1.099	0.013	0.15	0.93	0.834	0.401	1	0.773	0.471	0.954	0.615	0.485	0.927	0.504	0.436	0.904	0.404	0.442	0.91	0.275	0.504	0.922	0.073	0.469
1329	6.645	1.148	0.879	0.282	0.963	0.835	0.153	1.016	0.777	0.109	1.072	0.583	0.094	1.052	0.472	0.147	1.076	0.382	0.143	1.161	0.253	0.123	NaN	NaN	NaN	1.099	0.013	0.15	0.928	0.834	0.401	0.998	0.774	0.472	0.953	0.615	0.486	0.927	0.503	0.436	0.904	0.404	0.443	0.91	0.275	0.504	0.922	0.073	0.469
1330	6.65	1.146	0.88	0.283	0.963	0.835	0.153	1.015	0.778	0.11	1.07	0.583	0.095	1.05	0.472	0.147	1.075	0.383	0.142	1.16	0.254	0.123	NaN	NaN	NaN	1.099	0.013	0.15	0.927	0.835	0.402	0.996	0.774	0.473	0.951	0.615	0.487	0.926	0.503	0.436	0.903	0.404	0.443	0.909	0.274	0.504	0.922	0.073	0.469
1331	6.655	1.145	0.88	0.283	0.961	0.836	0.154	1.011	0.779	0.111	1.069	0.584	0.095	1.049	0.473	0.147	1.073	0.383	0.143	1.159	0.254	0.123	NaN	NaN	NaN	1.099	0.013	0.15	0.926	0.835	0.402	0.995	0.775	0.474	0.95	0.615	0.487	0.925	0.502	0.437	0.903	0.404	0.444	0.909	0.274	0.504	0.922	0.073	0.469
1332	6.66	1.143	0.88	0.284	0.955	0.838	0.154	1.009	0.779	0.111	1.068	0.584	0.096	1.048	0.473	0.148	1.072	0.383	0.143	1.158	0.255	0.123	NaN	NaN	NaN	1.098	0.013	0.15	0.924	0.835	0.402	0.994	0.776	0.475	0.949	0.615	0.488	0.925	0.502	0.438	0.903	0.404	0.444	0.909	0.274	0.504	0.922	0.073	0.469
1333	6.665	1.141	0.881	0.284	0.945	0.841	0.153	1.009	0.779	0.111	1.066	0.585	0.097	1.046	0.474	0.148	1.071	0.384	0.143	1.157	0.256	0.123	NaN	NaN	NaN	1.098	0.013	0.15	0.922	0.835	0.403	0.992	0.776	0.475	0.949	0.615	0.489	0.926	0.502	0.439	0.904	0.404	0.444	0.909	0.274	0.504	0.922	0.073	0.469
1334	6.67	1.14	0.881	0.285	0.941	0.842	0.153	1.008	0.78	0.112	1.065	0.585	0.097	1.045	0.474	0.148	1.069	0.384	0.143	1.156	0.257	0.123	NaN	NaN	NaN	1.098	0.013	0.15	0.92	0.836	0.403	0.99	0.776	0.476	0.947	0.615	0.49	0.926	0.502	0.439	0.904	0.404	0.445	0.909	0.274	0.504	0.922	0.073	0.469
1335	6.675	1.138	0.881	0.285	0.939	0.843	0.154	1.002	0.782	0.111	1.063	0.585	0.098	1.043	0.475	0.148	1.067	0.385	0.143	1.156	0.258	0.123	NaN	NaN	NaN	1.098	0.013	0.15	0.918	0.837	0.404	0.988	0.776	0.476	0.947	0.615	0.49	0.926	0.502	0.44	0.904	0.404	0.445	0.91	0.274	0.505	0.922	0.073	0.469
1336	6.68	1.136	0.881	0.286	0.938	0.843	0.154	0.996	0.784	0.111	1.062	0.586	0.099	1.041	0.475	0.148	1.066	0.385	0.144	1.155	0.259	0.123	NaN	NaN	NaN	1.098	0.014	0.15	0.917	0.837	0.405	0.986	0.776	0.477	0.947	0.615	0.49	0.926	0.502	0.44	0.904	0.404	0.445	0.91	0.274	0.505	0.923	0.073	0.469
1337	6.685	1.134	0.882	0.286	0.936	0.844	0.155	1	0.783	0.114	1.061	0.586	0.099	1.04	0.475	0.149	1.064	0.386	0.144	1.153	0.26	0.123	NaN	NaN	NaN	1.098	0.014	0.15	0.916	0.837	0.406	0.983	0.776	0.478	0.947	0.615	0.491	0.926	0.503	0.44	0.904	0.404	0.446	0.91	0.274	0.505	0.923	0.073	0.468
1338	6.69	1.133	0.882	0.287	0.934	0.845	0.156	1.001	0.782	0.115	1.06	0.587	0.1	1.038	0.476	0.149	1.063	0.387	0.144	1.152	0.261	0.123	NaN	NaN	NaN	1.098	0.014	0.15	0.914	0.838	0.406	0.981	0.776	0.478	0.946	0.615	0.491	0.926	0.503	0.441	0.904	0.404	0.446	0.911	0.274	0.505	0.923	0.073	0.468
1339	6.695	1.131	0.882	0.288	0.932	0.846	0.157	1.002	0.782	0.116	1.058	0.588	0.1	1.035	0.476	0.149	1.061	0.387	0.144	1.151	0.262	0.123	NaN	NaN	NaN	1.098	0.014	0.15	0.913	0.838	0.406	0.979	0.777	0.478	0.946	0.615	0.492	0.925	0.503	0.441	0.904	0.404	0.447	0.911	0.274	0.506	0.923	0.073	0.468
1340	6.7	1.129	0.883	0.289	0.93	0.846	0.157	1	0.782	0.116	1.057	0.588	0.101	1.034	0.476	0.149	1.06	0.388	0.144	1.15	0.263	0.123	NaN	NaN	NaN	1.098	0.014	0.15	0.911	0.838	0.407	0.978	0.777	0.479	0.946	0.615	0.492	0.925	0.503	0.441	0.903	0.404	0.447	0.911	0.274	0.506	0.923	0.073	0.468
1341	6.705	1.128	0.883	0.29	0.929	0.847	0.158	0.992	0.785	0.116	1.055	0.588	0.102	1.032	0.477	0.15	1.058	0.388	0.144	1.149	0.263	0.122	NaN	NaN	NaN	1.098	0.014	0.15	0.909	0.839	0.407	0.976	0.778	0.48	0.947	0.615	0.493	0.925	0.503	0.442	0.903	0.404	0.447	0.911	0.274	0.507	0.923	0.073	0.468
1342	6.71	1.126	0.883	0.291	0.927	0.848	0.159	0.983	0.788	0.114	1.054	0.589	0.102	1.03	0.477	0.15	1.057	0.389	0.144	1.147	0.264	0.122	NaN	NaN	NaN	1.098	0.014	0.15	0.907	0.839	0.408	0.974	0.778	0.481	0.947	0.615	0.494	0.925	0.503	0.443	0.903	0.404	0.448	0.911	0.274	0.507	0.923	0.073	0.468
1343	6.715	1.124	0.884	0.291	0.926	0.848	0.16	0.982	0.789	0.116	1.052	0.589	0.103	1.028	0.478	0.15	1.055	0.389	0.144	1.146	0.265	0.122	NaN	NaN	NaN	1.098	0.014	0.15	0.905	0.84	0.409	0.973	0.779	0.482	0.947	0.615	0.495	0.924	0.503	0.443	0.903	0.404	0.449	0.911	0.274	0.507	0.923	0.073	0.468
1344	6.72	1.123	0.884	0.292	0.924	0.849	0.161	0.988	0.787	0.118	1.051	0.59	0.103	1.027	0.478	0.15	1.053	0.39	0.144	1.145	0.266	0.122	NaN	NaN	NaN	1.098	0.014	0.15	0.903	0.84	0.409	0.972	0.779	0.482	0.947	0.616	0.495	0.924	0.503	0.444	0.904	0.404	0.449	0.91	0.274	0.508	0.923	0.073	0.468
1345	6.725	1.122	0.885	0.293	0.922	0.849	0.162	0.992	0.785	0.12	1.05	0.591	0.104	1.025	0.479	0.151	1.052	0.39	0.144	1.144	0.267	0.122	NaN	NaN	NaN	1.098	0.014	0.15	0.903	0.84	0.41	0.97	0.779	0.483	0.947	0.615	0.496	0.924	0.503	0.445	0.904	0.404	0.45	0.91	0.274	0.508	0.923	0.073	0.468
1346	6.73	1.12	0.885	0.294	0.921	0.85	0.162	0.991	0.786	0.121	1.048	0.591	0.104	1.023	0.479	0.151	1.05	0.391	0.144	1.142	0.268	0.121	NaN	NaN	NaN	1.098	0.014	0.15	0.902	0.84	0.41	0.968	0.779	0.484	0.947	0.615	0.496	0.924	0.503	0.445	0.904	0.404	0.451	0.91	0.273	0.508	0.923	0.073	0.469
1347	6.735	1.118	0.885	0.295	0.919	0.85	0.163	0.983	0.788	0.12	1.046	0.591	0.104	1.021	0.479	0.15	1.048	0.391	0.144	1.141	0.269	0.121	NaN	NaN	NaN	1.098	0.014	0.15	0.9	0.841	0.411	0.967	0.78	0.485	0.947	0.615	0.497	0.924	0.503	0.446	0.904	0.404	0.451	0.909	0.272	0.508	0.923	0.073	0.469
1348	6.74	1.117	0.886	0.296	0.917	0.851	0.164	0.973	0.792	0.119	1.043	0.591	0.104	1.02	0.48	0.15	1.047	0.392	0.144	1.14	0.269	0.121	NaN	NaN	NaN	1.098	0.014	0.15	0.898	0.841	0.412	0.967	0.781	0.486	0.946	0.615	0.498	0.923	0.503	0.447	0.904	0.404	0.452	0.91	0.273	0.509	0.923	0.073	0.469
1349	6.745	1.115	0.886	0.297	0.915	0.851	0.165	0.969	0.793	0.119	1.041	0.591	0.105	1.018	0.48	0.151	1.045	0.392	0.144	1.138	0.27	0.121	NaN	NaN	NaN	1.098	0.014	0.15	0.896	0.842	0.413	0.966	0.781	0.487	0.946	0.615	0.499	0.923	0.503	0.448	0.904	0.404	0.452	0.91	0.273	0.51	0.923	0.072	0.469
1350	6.75	1.114	0.886	0.299	0.915	0.851	0.166	0.972	0.792	0.121	1.039	0.591	0.105	1.016	0.48	0.151	1.043	0.393	0.144	1.137	0.271	0.121	NaN	NaN	NaN	1.098	0.014	0.15	0.895	0.842	0.413	0.964	0.781	0.488	0.946	0.615	0.499	0.923	0.503	0.448	0.904	0.404	0.453	0.909	0.272	0.509	0.923	0.072	0.469
1351	6.755	1.112	0.887	0.299	0.913	0.852	0.167	0.981	0.789	0.124	1.038	0.592	0.106	1.014	0.481	0.152	1.042	0.393	0.144	1.136	0.272	0.121	NaN	NaN	NaN	1.098	0.014	0.15	0.894	0.842	0.414	0.963	0.781	0.489	0.946	0.615	0.5	0.923	0.503	0.449	0.904	0.404	0.453	0.909	0.272	0.51	0.923	0.072	0.469
1352	6.76	1.11	0.887	0.3	0.911	0.852	0.168	0.979	0.789	0.126	1.036	0.593	0.107	1.012	0.481	0.152	1.04	0.394	0.145	1.134	0.273	0.121	NaN	NaN	NaN	1.098	0.014	0.149	0.893	0.842	0.414	0.96	0.781	0.49	0.946	0.615	0.501	0.922	0.503	0.449	0.903	0.404	0.454	0.909	0.272	0.51	0.923	0.072	0.469
1353	6.765	1.109	0.887	0.302	0.909	0.852	0.169	0.972	0.792	0.125	1.035	0.593	0.107	1.01	0.481	0.152	1.038	0.394	0.145	1.133	0.273	0.121	NaN	NaN	NaN	1.098	0.014	0.15	0.891	0.843	0.415	0.958	0.781	0.49	0.946	0.615	0.501	0.921	0.503	0.45	0.903	0.404	0.454	0.91	0.272	0.511	0.923	0.072	0.469
1354	6.77	1.108	0.888	0.302	0.908	0.852	0.17	0.963	0.795	0.124	1.033	0.594	0.108	1.008	0.482	0.152	1.037	0.394	0.145	1.132	0.274	0.12	NaN	NaN	NaN	1.098	0.014	0.149	0.889	0.844	0.416	0.956	0.781	0.49	0.946	0.616	0.502	0.921	0.503	0.45	0.904	0.404	0.455	0.91	0.272	0.511	0.923	0.072	0.469
1355	6.775	1.106	0.888	0.303	0.907	0.852	0.171	0.963	0.795	0.125	1.03	0.594	0.108	1.006	0.482	0.153	1.034	0.395	0.145	1.13	0.275	0.12	NaN	NaN	NaN	1.098	0.014	0.149	0.887	0.844	0.417	0.955	0.781	0.491	0.945	0.616	0.503	0.92	0.503	0.451	0.904	0.404	0.456	0.911	0.272	0.512	0.923	0.072	0.469
1356	6.78	1.105	0.888	0.304	0.905	0.852	0.172	0.964	0.794	0.126	1.028	0.594	0.108	1.004	0.482	0.153	1.033	0.395	0.145	1.128	0.276	0.12	NaN	NaN	NaN	1.098	0.014	0.149	0.885	0.844	0.418	0.954	0.781	0.492	0.945	0.616	0.503	0.92	0.504	0.452	0.904	0.404	0.456	0.911	0.272	0.512	0.923	0.072	0.469
1357	6.785	1.103	0.889	0.305	0.903	0.853	0.173	0.96	0.794	0.126	1.026	0.594	0.108	1.002	0.483	0.153	1.031	0.396	0.145	1.127	0.277	0.12	NaN	NaN	NaN	1.098	0.014	0.149	0.884	0.844	0.418	0.953	0.781	0.493	0.944	0.616	0.504	0.92	0.504	0.453	0.904	0.404	0.457	0.911	0.272	0.512	0.923	0.072	0.469
1358	6.79	1.102	0.889	0.305	0.901	0.853	0.174	0.966	0.792	0.129	1.024	0.595	0.109	1	0.483	0.153	1.028	0.396	0.145	1.125	0.277	0.12	NaN	NaN	NaN	1.097	0.014	0.149	0.885	0.843	0.419	0.951	0.781	0.494	0.944	0.616	0.505	0.92	0.504	0.453	0.904	0.404	0.458	0.912	0.272	0.513	0.923	0.072	0.469
1359	6.795	1.1	0.889	0.306	0.9	0.854	0.174	0.965	0.793	0.131	1.022	0.595	0.109	0.998	0.484	0.154	1.026	0.396	0.145	1.123	0.278	0.119	NaN	NaN	NaN	1.097	0.014	0.149	0.883	0.843	0.42	0.951	0.782	0.495	0.943	0.616	0.505	0.92	0.504	0.454	0.904	0.404	0.458	0.911	0.271	0.513	0.923	0.072	0.469
1360	6.8	1.099	0.889	0.306	0.898	0.854	0.176	0.959	0.794	0.131	1.02	0.595	0.109	0.995	0.484	0.154	1.024	0.397	0.145	1.121	0.279	0.119	NaN	NaN	NaN	1.097	0.014	0.149	0.881	0.843	0.422	0.951	0.782	0.496	0.942	0.616	0.506	0.92	0.504	0.454	0.904	0.404	0.458	0.911	0.271	0.513	0.923	0.072	0.469
1361	6.805	1.097	0.89	0.307	0.897	0.854	0.176	0.953	0.796	0.13	1.017	0.595	0.11	0.992	0.484	0.154	1.021	0.397	0.145	1.119	0.28	0.119	NaN	NaN	NaN	1.097	0.015	0.149	0.879	0.844	0.422	0.95	0.782	0.496	0.941	0.615	0.506	0.92	0.503	0.455	0.904	0.404	0.459	0.911	0.271	0.514	0.923	0.072	0.469
1362	6.81	1.096	0.89	0.308	0.896	0.854	0.177	0.959	0.793	0.133	1.015	0.595	0.11	0.99	0.484	0.154	1.019	0.397	0.145	1.117	0.281	0.119	NaN	NaN	NaN	1.097	0.015	0.149	0.878	0.844	0.423	0.948	0.781	0.497	0.94	0.615	0.506	0.92	0.503	0.456	0.903	0.404	0.459	0.91	0.271	0.514	0.923	0.072	0.469
1363	6.815	1.095	0.89	0.308	0.893	0.855	0.178	0.961	0.792	0.135	1.012	0.595	0.11	0.987	0.484	0.155	1.016	0.398	0.145	1.115	0.282	0.118	NaN	NaN	NaN	1.097	0.015	0.149	0.877	0.844	0.424	0.946	0.781	0.498	0.94	0.615	0.508	0.918	0.503	0.456	0.903	0.403	0.46	0.91	0.27	0.514	0.923	0.072	0.469
1364	6.82	1.093	0.89	0.308	0.894	0.854	0.18	0.957	0.793	0.135	1.01	0.596	0.111	0.984	0.484	0.155	1.013	0.398	0.145	1.112	0.283	0.118	NaN	NaN	NaN	1.097	0.015	0.149	0.876	0.844	0.426	0.945	0.781	0.499	0.94	0.616	0.509	0.918	0.503	0.457	0.903	0.403	0.46	0.91	0.27	0.515	0.923	0.071	0.469
1365	6.825	1.092	0.89	0.309	0.897	0.853	0.182	0.952	0.795	0.135	1.007	0.596	0.111	0.981	0.484	0.155	1.009	0.398	0.145	1.11	0.284	0.118	NaN	NaN	NaN	1.096	0.015	0.149	0.876	0.843	0.427	0.944	0.781	0.499	0.94	0.616	0.51	0.918	0.503	0.457	0.903	0.403	0.461	0.91	0.27	0.515	0.923	0.071	0.47
1366	6.83	1.091	0.89	0.309	0.891	0.853	0.182	0.946	0.797	0.135	1.004	0.596	0.111	0.977	0.485	0.156	1.006	0.398	0.145	1.107	0.284	0.118	NaN	NaN	NaN	1.096	0.015	0.149	0.875	0.843	0.428	0.943	0.781	0.5	0.94	0.616	0.51	0.918	0.503	0.458	0.902	0.403	0.462	0.909	0.27	0.515	0.923	0.071	0.47
1367	6.835	1.09	0.891	0.31	0.888	0.854	0.183	0.943	0.798	0.135	1.001	0.595	0.111	0.974	0.485	0.156	1.003	0.399	0.145	1.103	0.285	0.117	NaN	NaN	NaN	1.096	0.015	0.149	0.874	0.843	0.429	0.942	0.781	0.5	0.939	0.616	0.511	0.917	0.503	0.458	0.902	0.403	0.462	0.909	0.27	0.516	0.923	0.071	0.47
1368	6.84	1.089	0.891	0.311	0.886	0.854	0.184	0.948	0.795	0.138	0.998	0.595	0.112	0.97	0.485	0.156	0.999	0.399	0.145	1.1	0.286	0.117	NaN	NaN	NaN	1.096	0.016	0.149	0.873	0.844	0.431	0.941	0.781	0.502	0.938	0.616	0.512	0.916	0.503	0.459	0.902	0.403	0.463	0.909	0.27	0.516	0.923	0.071	0.47
1369	6.845	1.087	0.891	0.311	0.884	0.854	0.185	0.95	0.794	0.139	0.994	0.595	0.112	0.967	0.484	0.156	0.996	0.399	0.145	1.097	0.287	0.117	NaN	NaN	NaN	1.095	0.016	0.149	0.872	0.844	0.431	0.941	0.781	0.503	0.937	0.615	0.513	0.916	0.503	0.46	0.902	0.403	0.463	0.909	0.27	0.517	0.923	0.071	0.47
1370	6.85	1.086	0.891	0.312	0.882	0.855	0.186	0.948	0.795	0.14	0.99	0.594	0.112	0.963	0.485	0.156	0.992	0.399	0.145	1.094	0.288	0.116	NaN	NaN	NaN	1.095	0.016	0.149	0.87	0.844	0.432	0.94	0.781	0.503	0.936	0.615	0.513	0.915	0.503	0.461	0.901	0.403	0.464	0.909	0.27	0.517	0.923	0.071	0.47
1371	6.855	1.084	0.891	0.312	0.881	0.855	0.187	0.943	0.796	0.141	0.986	0.594	0.112	0.958	0.485	0.156	0.987	0.399	0.145	1.09	0.289	0.116	NaN	NaN	NaN	1.095	0.016	0.149	0.868	0.844	0.433	0.939	0.781	0.504	0.935	0.615	0.514	0.915	0.503	0.462	0.901	0.403	0.465	0.909	0.269	0.518	0.923	0.071	0.47
1372	6.86	1.083	0.891	0.313	0.883	0.854	0.189	0.94	0.796	0.141	0.983	0.594	0.112	0.954	0.485	0.156	0.983	0.399	0.144	1.086	0.29	0.116	NaN	NaN	NaN	1.095	0.016	0.149	0.868	0.843	0.435	0.939	0.781	0.505	0.935	0.615	0.514	0.915	0.503	0.462	0.901	0.403	0.465	0.909	0.269	0.518	0.924	0.071	0.47
1373	6.865	1.082	0.892	0.314	0.889	0.851	0.192	0.938	0.797	0.142	0.979	0.593	0.112	0.95	0.485	0.156	0.978	0.4	0.144	1.082	0.291	0.115	NaN	NaN	NaN	1.095	0.017	0.149	0.867	0.843	0.436	0.937	0.78	0.505	0.934	0.615	0.515	0.914	0.503	0.463	0.901	0.402	0.466	0.909	0.269	0.519	0.923	0.07	0.469
1374	6.87	1.081	0.892	0.314	0.887	0.851	0.192	0.94	0.795	0.144	0.975	0.593	0.112	0.945	0.485	0.156	0.974	0.399	0.144	1.077	0.291	0.114	NaN	NaN	NaN	1.094	0.017	0.149	0.865	0.843	0.437	0.936	0.78	0.506	0.933	0.615	0.516	0.914	0.503	0.464	0.9	0.402	0.467	0.908	0.269	0.519	0.923	0.07	0.469
1375	6.875	1.08	0.892	0.315	0.878	0.853	0.192	0.937	0.795	0.145	0.971	0.593	0.113	0.94	0.484	0.156	0.969	0.399	0.144	1.073	0.292	0.113	NaN	NaN	NaN	1.094	0.017	0.149	0.864	0.843	0.438	0.936	0.78	0.507	0.932	0.615	0.517	0.913	0.502	0.465	0.899	0.402	0.467	0.908	0.268	0.519	0.922	0.07	0.469
1376	6.88	1.079	0.892	0.316	0.874	0.854	0.193	0.934	0.796	0.145	0.967	0.593	0.113	0.935	0.484	0.156	0.964	0.4	0.144	1.068	0.293	0.113	NaN	NaN	NaN	1.093	0.018	0.149	0.864	0.843	0.439	0.936	0.78	0.508	0.932	0.616	0.518	0.913	0.502	0.465	0.899	0.401	0.468	0.907	0.268	0.52	0.922	0.07	0.469
1377	6.885	1.077	0.892	0.316	0.872	0.854	0.194	0.929	0.797	0.144	0.962	0.592	0.113	0.93	0.484	0.156	0.959	0.399	0.144	1.063	0.293	0.112	NaN	NaN	NaN	1.093	0.018	0.149	0.863	0.843	0.44	0.935	0.78	0.509	0.931	0.616	0.518	0.912	0.502	0.466	0.899	0.401	0.468	0.908	0.268	0.52	0.922	0.07	0.469
1378	6.89	1.076	0.892	0.317	0.874	0.853	0.196	0.919	0.799	0.142	0.958	0.592	0.113	0.925	0.484	0.156	0.953	0.399	0.144	1.058	0.294	0.111	NaN	NaN	NaN	1.093	0.019	0.149	0.861	0.842	0.442	0.933	0.779	0.51	0.93	0.615	0.519	0.912	0.503	0.467	0.899	0.401	0.469	0.908	0.268	0.521	0.922	0.069	0.469
1379	6.895	1.076	0.892	0.318	0.88	0.851	0.198	0.913	0.801	0.144	0.953	0.591	0.113	0.92	0.484	0.156	0.948	0.399	0.144	1.053	0.295	0.111	NaN	NaN	NaN	1.092	0.02	0.149	0.861	0.842	0.443	0.932	0.779	0.51	0.929	0.615	0.52	0.911	0.502	0.468	0.899	0.401	0.47	0.908	0.268	0.522	0.922	0.069	0.47
1380	6.9	1.075	0.892	0.319	0.883	0.849	0.2	0.911	0.802	0.145	0.949	0.591	0.113	0.915	0.484	0.156	0.943	0.399	0.144	1.047	0.295	0.11	NaN	NaN	NaN	1.092	0.021	0.149	0.86	0.841	0.444	0.931	0.779	0.511	0.928	0.615	0.521	0.91	0.502	0.468	0.898	0.401	0.47	0.908	0.267	0.522	0.923	0.069	0.47
1381	6.905	1.073	0.892	0.32	0.879	0.849	0.201	0.911	0.8	0.147	0.944	0.59	0.113	0.91	0.484	0.156	0.937	0.399	0.144	1.042	0.296	0.11	NaN	NaN	NaN	1.091	0.023	0.149	0.858	0.842	0.445	0.93	0.779	0.512	0.928	0.615	0.521	0.911	0.503	0.469	0.898	0.401	0.471	0.908	0.267	0.523	0.923	0.07	0.471
1382	6.91	1.072	0.891	0.32	0.869	0.851	0.2	0.91	0.8	0.148	0.94	0.59	0.113	0.905	0.484	0.156	0.932	0.399	0.144	1.038	0.297	0.109	NaN	NaN	NaN	1.09	0.024	0.149	0.857	0.842	0.446	0.93	0.779	0.513	0.926	0.615	0.522	0.911	0.503	0.47	0.897	0.401	0.472	0.907	0.266	0.523	0.923	0.069	0.471
1383	6.915	1.071	0.891	0.321	0.867	0.851	0.2	0.909	0.8	0.149	0.936	0.59	0.113	0.899	0.483	0.156	0.926	0.399	0.144	1.033	0.298	0.108	NaN	NaN	NaN	1.089	0.026	0.15	0.859	0.841	0.448	0.93	0.779	0.514	0.926	0.616	0.523	0.91	0.503	0.471	0.897	0.4	0.473	0.907	0.266	0.524	0.923	0.069	0.471
1384	6.92	1.069	0.891	0.322	0.869	0.849	0.202	0.908	0.8	0.15	0.932	0.59	0.114	0.895	0.483	0.157	0.921	0.399	0.144	1.028	0.299	0.108	NaN	NaN	NaN	1.089	0.028	0.149	0.864	0.838	0.451	0.928	0.778	0.514	0.925	0.616	0.524	0.908	0.502	0.471	0.898	0.4	0.473	0.906	0.265	0.524	0.924	0.069	0.472
1385	6.925	1.068	0.89	0.322	0.876	0.847	0.205	0.907	0.799	0.151	0.928	0.59	0.114	0.89	0.484	0.157	0.917	0.399	0.145	1.024	0.3	0.107	NaN	NaN	NaN	1.088	0.03	0.149	0.862	0.838	0.451	0.927	0.777	0.515	0.924	0.616	0.525	0.908	0.502	0.472	0.898	0.401	0.474	0.906	0.265	0.525	0.924	0.069	0.472
1386	6.93	1.067	0.891	0.323	0.872	0.847	0.205	0.906	0.799	0.151	0.924	0.59	0.114	0.885	0.484	0.158	0.912	0.399	0.145	1.02	0.301	0.107	NaN	NaN	NaN	1.086	0.032	0.149	0.855	0.84	0.451	0.926	0.777	0.516	0.923	0.616	0.526	0.908	0.502	0.473	0.899	0.401	0.475	0.907	0.265	0.525	0.924	0.069	0.472
1387	6.935	1.066	0.891	0.324	0.864	0.849	0.204	0.905	0.798	0.152	0.92	0.59	0.114	0.881	0.484	0.158	0.908	0.4	0.145	1.015	0.302	0.107	NaN	NaN	NaN	1.084	0.034	0.149	0.852	0.84	0.451	0.925	0.777	0.516	0.922	0.616	0.527	0.908	0.502	0.474	0.898	0.4	0.476	0.907	0.265	0.525	0.924	0.068	0.472
1388	6.94	1.065	0.891	0.325	0.861	0.849	0.204	0.904	0.797	0.152	0.917	0.59	0.115	0.878	0.484	0.159	0.903	0.4	0.145	1.011	0.303	0.107	NaN	NaN	NaN	1.082	0.036	0.149	0.851	0.84	0.452	0.925	0.777	0.517	0.921	0.617	0.527	0.908	0.502	0.475	0.898	0.4	0.477	0.907	0.265	0.526	0.924	0.068	0.473
1389	6.945	1.064	0.891	0.326	0.863	0.847	0.205	0.902	0.797	0.153	0.913	0.591	0.115	0.874	0.484	0.159	0.9	0.4	0.146	1.008	0.304	0.107	NaN	NaN	NaN	1.078	0.038	0.147	0.85	0.84	0.453	0.923	0.777	0.518	0.92	0.617	0.528	0.907	0.503	0.476	0.897	0.4	0.477	0.907	0.265	0.526	0.924	0.068	0.473
1390	6.95	1.063	0.89	0.326	0.868	0.845	0.207	0.902	0.796	0.154	0.91	0.591	0.115	0.871	0.485	0.16	0.895	0.401	0.146	1.004	0.305	0.107	NaN	NaN	NaN	1.075	0.04	0.146	0.85	0.839	0.454	0.922	0.777	0.518	0.919	0.617	0.529	0.908	0.503	0.477	0.898	0.4	0.478	0.907	0.264	0.527	0.924	0.068	0.473
1391	6.955	1.061	0.89	0.327	0.867	0.845	0.208	0.901	0.796	0.154	0.907	0.591	0.116	0.867	0.485	0.16	0.891	0.401	0.147	1.001	0.306	0.107	NaN	NaN	NaN	1.07	0.042	0.144	0.848	0.839	0.454	0.922	0.777	0.519	0.918	0.617	0.53	0.908	0.503	0.478	0.899	0.4	0.479	0.907	0.264	0.528	0.924	0.068	0.473
1392	6.96	1.06	0.89	0.327	0.859	0.846	0.207	0.899	0.795	0.155	0.905	0.591	0.116	0.864	0.485	0.161	0.888	0.401	0.147	0.998	0.307	0.107	NaN	NaN	NaN	1.066	0.045	0.143	0.85	0.838	0.456	0.921	0.777	0.52	0.917	0.617	0.53	0.908	0.503	0.479	0.899	0.4	0.48	0.908	0.264	0.528	0.924	0.068	0.473
1393	6.965	1.059	0.89	0.327	0.857	0.846	0.207	0.897	0.795	0.155	0.902	0.591	0.117	0.861	0.486	0.161	0.885	0.403	0.148	0.995	0.308	0.108	NaN	NaN	NaN	1.061	0.047	0.14	0.857	0.836	0.459	0.92	0.777	0.521	0.917	0.617	0.531	0.907	0.502	0.479	0.9	0.4	0.481	0.908	0.264	0.529	0.924	0.068	0.473
1394	6.97	1.058	0.89	0.328	0.856	0.846	0.207	0.896	0.795	0.155	0.9	0.592	0.117	0.858	0.486	0.162	0.882	0.404	0.148	0.992	0.308	0.108	NaN	NaN	NaN	1.055	0.049	0.138	0.859	0.835	0.46	0.92	0.777	0.521	0.916	0.618	0.531	0.907	0.502	0.48	0.9	0.4	0.482	0.908	0.264	0.529	0.924	0.068	0.473
1395	6.975	1.057	0.89	0.328	0.855	0.846	0.207	0.895	0.795	0.155	0.898	0.592	0.118	0.856	0.487	0.162	0.878	0.404	0.148	0.989	0.309	0.109	NaN	NaN	NaN	1.05	0.051	0.137	0.854	0.836	0.459	0.919	0.778	0.522	0.914	0.618	0.532	0.907	0.502	0.481	0.9	0.4	0.482	0.908	0.264	0.53	0.924	0.068	0.473
1396	6.98	1.056	0.89	0.329	0.854	0.845	0.207	0.895	0.793	0.153	0.897	0.592	0.118	0.853	0.488	0.163	0.876	0.405	0.149	0.986	0.31	0.11	NaN	NaN	NaN	1.044	0.053	0.135	0.845	0.838	0.457	0.918	0.778	0.522	0.913	0.618	0.533	0.907	0.502	0.482	0.901	0.4	0.483	0.909	0.264	0.53	0.924	0.068	0.473
1397	6.985	1.055	0.891	0.329	0.853	0.845	0.207	0.893	0.793	0.154	0.895	0.593	0.119	0.851	0.488	0.163	0.873	0.405	0.15	0.983	0.31	0.111	NaN	NaN	NaN	1.038	0.055	0.133	0.841	0.839	0.457	0.916	0.778	0.523	0.913	0.618	0.534	0.907	0.503	0.483	0.901	0.4	0.483	0.909	0.263	0.531	0.924	0.068	0.473
1398	6.99	1.054	0.891	0.33	0.852	0.845	0.207	0.892	0.793	0.155	0.894	0.593	0.12	0.848	0.488	0.163	0.871	0.407	0.15	0.981	0.311	0.111	NaN	NaN	NaN	1.032	0.056	0.132	0.84	0.839	0.457	0.916	0.778	0.523	0.913	0.618	0.534	0.906	0.502	0.483	0.902	0.4	0.484	0.909	0.263	0.531	0.924	0.068	0.473
1399	6.995	1.052	0.891	0.33	0.854	0.845	0.208	0.891	0.793	0.156	0.893	0.592	0.121	0.845	0.489	0.164	0.868	0.407	0.151	0.978	0.312	0.112	NaN	NaN	NaN	1.026	0.057	0.13	0.84	0.839	0.457	0.915	0.779	0.524	0.913	0.619	0.535	0.907	0.503	0.483	0.902	0.4	0.485	0.91	0.264	0.532	0.924	0.068	0.473
1400	7	1.051	0.891	0.33	0.86	0.843	0.21	0.891	0.793	0.157	0.893	0.592	0.121	0.844	0.49	0.165	0.866	0.408	0.151	0.976	0.313	0.112	NaN	NaN	NaN	1.019	0.058	0.128	0.839	0.839	0.457	0.913	0.779	0.525	0.913	0.619	0.535	0.908	0.503	0.484	0.902	0.4	0.485	0.911	0.264	0.533	0.924	0.068	0.474
1401	7.005	1.05	0.891	0.33	0.861	0.842	0.21	0.89	0.793	0.157	0.892	0.592	0.122	0.842	0.49	0.165	0.864	0.409	0.152	0.973	0.313	0.113	NaN	NaN	NaN	1.011	0.059	0.127	0.837	0.839	0.457	0.912	0.78	0.525	0.913	0.619	0.536	0.907	0.503	0.484	0.902	0.4	0.486	0.91	0.263	0.533	0.924	0.068	0.474
1402	7.01	1.049	0.892	0.33	0.861	0.842	0.21	0.89	0.794	0.157	0.891	0.592	0.123	0.841	0.491	0.165	0.862	0.41	0.152	0.97	0.313	0.114	NaN	NaN	NaN	1.004	0.059	0.126	0.836	0.839	0.457	0.911	0.78	0.525	0.912	0.619	0.536	0.908	0.503	0.485	0.902	0.4	0.486	0.91	0.263	0.533	0.924	0.068	0.474
1403	7.015	1.048	0.892	0.331	0.86	0.842	0.21	0.889	0.794	0.156	0.891	0.591	0.124	0.839	0.492	0.166	0.86	0.411	0.153	0.967	0.313	0.115	NaN	NaN	NaN	0.998	0.06	0.125	0.835	0.839	0.458	0.91	0.78	0.526	0.912	0.62	0.537	0.908	0.503	0.486	0.902	0.4	0.486	0.91	0.263	0.534	0.924	0.068	0.474
1404	7.02	1.047	0.892	0.331	0.859	0.843	0.21	0.888	0.794	0.155	0.891	0.591	0.126	0.837	0.492	0.167	0.857	0.412	0.153	0.965	0.313	0.116	NaN	NaN	NaN	0.991	0.06	0.124	0.834	0.839	0.458	0.908	0.78	0.526	0.911	0.62	0.537	0.908	0.503	0.487	0.903	0.4	0.487	0.91	0.263	0.534	0.924	0.068	0.474
1405	7.025	1.046	0.892	0.331	0.854	0.844	0.21	0.887	0.794	0.154	0.891	0.591	0.127	0.836	0.493	0.168	0.855	0.412	0.154	0.962	0.313	0.116	NaN	NaN	NaN	0.983	0.061	0.124	0.833	0.838	0.458	0.906	0.78	0.526	0.911	0.62	0.538	0.908	0.503	0.487	0.905	0.401	0.488	0.91	0.263	0.534	0.924	0.068	0.474
1406	7.03	1.045	0.892	0.332	0.846	0.846	0.208	0.886	0.794	0.154	0.891	0.591	0.128	0.834	0.494	0.168	0.852	0.413	0.154	0.958	0.312	0.117	NaN	NaN	NaN	0.976	0.06	0.123	0.832	0.839	0.458	0.905	0.78	0.526	0.91	0.62	0.538	0.908	0.504	0.487	0.906	0.401	0.488	0.911	0.263	0.534	0.924	0.068	0.474
1407	7.035	1.044	0.892	0.332	0.844	0.847	0.208	0.884	0.795	0.155	0.891	0.591	0.129	0.832	0.494	0.168	0.85	0.413	0.154	0.955	0.312	0.117	NaN	NaN	NaN	0.968	0.059	0.123	0.831	0.839	0.458	0.903	0.78	0.527	0.91	0.62	0.538	0.908	0.504	0.488	0.906	0.402	0.489	0.911	0.263	0.535	0.925	0.068	0.474
1408	7.04	1.042	0.893	0.332	0.842	0.847	0.208	0.882	0.796	0.156	0.891	0.591	0.131	0.831	0.495	0.169	0.848	0.414	0.155	0.952	0.311	0.117	NaN	NaN	NaN	0.961	0.058	0.123	0.83	0.839	0.457	0.902	0.78	0.527	0.91	0.62	0.538	0.907	0.504	0.488	0.906	0.401	0.489	0.911	0.263	0.535	0.925	0.068	0.474
1409	7.045	1.041	0.893	0.333	0.84	0.847	0.208	0.882	0.796	0.155	0.891	0.59	0.132	0.829	0.495	0.169	0.845	0.414	0.155	0.948	0.31	0.117	NaN	NaN	NaN	0.953	0.057	0.123	0.828	0.839	0.457	0.9	0.781	0.527	0.909	0.62	0.539	0.907	0.504	0.488	0.906	0.401	0.489	0.911	0.262	0.535	0.925	0.068	0.474
1410	7.05	1.04	0.893	0.333	0.839	0.847	0.208	0.881	0.796	0.155	0.891	0.59	0.132	0.828	0.496	0.17	0.843	0.414	0.156	0.944	0.308	0.117	NaN	NaN	NaN	0.945	0.055	0.123	0.827	0.839	0.457	0.899	0.781	0.527	0.909	0.62	0.539	0.907	0.504	0.489	0.906	0.401	0.489	0.911	0.262	0.535	0.925	0.068	0.474
1411	7.055	1.04	0.894	0.334	0.839	0.847	0.208	0.881	0.796	0.155	0.89	0.59	0.133	0.826	0.496	0.17	0.84	0.415	0.156	0.94	0.307	0.117	NaN	NaN	NaN	0.937	0.054	0.123	0.827	0.838	0.457	0.898	0.781	0.528	0.908	0.62	0.539	0.906	0.504	0.489	0.906	0.401	0.489	0.911	0.262	0.535	0.925	0.068	0.474
1412	7.06	1.039	0.894	0.334	0.838	0.846	0.207	0.88	0.796	0.155	0.89	0.591	0.134	0.825	0.497	0.171	0.837	0.415	0.156	0.935	0.305	0.117	NaN	NaN	NaN	0.928	0.052	0.123	0.825	0.838	0.456	0.899	0.782	0.528	0.908	0.62	0.539	0.907	0.504	0.489	0.905	0.401	0.49	0.911	0.262	0.535	0.925	0.068	0.474
1413	7.065	1.037	0.894	0.334	0.837	0.846	0.207	0.879	0.796	0.155	0.89	0.591	0.135	0.823	0.497	0.171	0.834	0.414	0.156	0.93	0.303	0.117	NaN	NaN	NaN	0.92	0.05	0.124	0.823	0.838	0.456	0.897	0.781	0.528	0.907	0.62	0.539	0.906	0.504	0.489	0.904	0.4	0.49	0.911	0.262	0.535	0.925	0.068	0.474
1414	7.07	1.036	0.894	0.335	0.836	0.846	0.207	0.879	0.796	0.155	0.889	0.59	0.136	0.822	0.497	0.172	0.832	0.414	0.157	0.925	0.301	0.117	NaN	NaN	NaN	0.911	0.048	0.124	0.824	0.838	0.456	0.893	0.781	0.527	0.907	0.62	0.539	0.906	0.504	0.489	0.904	0.4	0.49	0.911	0.263	0.535	0.925	0.068	0.474
1415	7.075	1.035	0.894	0.335	0.839	0.845	0.208	0.878	0.796	0.154	0.888	0.59	0.136	0.82	0.498	0.172	0.829	0.414	0.157	0.921	0.3	0.116	NaN	NaN	NaN	0.902	0.046	0.125	0.825	0.838	0.457	0.891	0.78	0.527	0.906	0.62	0.539	0.905	0.504	0.489	0.903	0.4	0.49	0.911	0.263	0.535	0.925	0.068	0.474
1416	7.08	1.034	0.894	0.335	0.846	0.843	0.209	0.877	0.796	0.154	0.887	0.591	0.136	0.819	0.498	0.173	0.827	0.414	0.157	0.916	0.298	0.116	NaN	NaN	NaN	0.894	0.044	0.126	0.823	0.838	0.456	0.889	0.78	0.527	0.904	0.62	0.538	0.904	0.503	0.489	0.903	0.4	0.49	0.911	0.263	0.535	0.925	0.068	0.474
1417	7.085	1.033	0.894	0.335	0.847	0.842	0.209	0.876	0.796	0.154	0.886	0.591	0.136	0.817	0.498	0.173	0.824	0.414	0.158	0.911	0.296	0.116	NaN	NaN	NaN	0.885	0.043	0.127	0.823	0.838	0.456	0.888	0.78	0.527	0.903	0.62	0.538	0.903	0.503	0.489	0.902	0.4	0.49	0.911	0.263	0.535	0.925	0.068	0.474
1418	7.09	1.031	0.894	0.335	0.846	0.842	0.209	0.875	0.796	0.153	0.884	0.591	0.135	0.815	0.498	0.173	0.822	0.414	0.158	0.906	0.294	0.115	NaN	NaN	NaN	0.876	0.041	0.128	0.817	0.838	0.454	0.887	0.78	0.527	0.903	0.62	0.538	0.902	0.503	0.489	0.901	0.4	0.489	0.91	0.263	0.535	0.925	0.068	0.474
1419	7.095	1.03	0.895	0.336	0.842	0.843	0.208	0.874	0.795	0.153	0.883	0.591	0.135	0.812	0.498	0.173	0.82	0.414	0.158	0.901	0.292	0.115	NaN	NaN	NaN	0.867	0.039	0.128	0.815	0.838	0.453	0.886	0.781	0.527	0.902	0.62	0.538	0.901	0.503	0.489	0.9	0.4	0.489	0.91	0.263	0.535	0.925	0.068	0.474
1420	7.1	1.029	0.895	0.335	0.833	0.845	0.206	0.873	0.795	0.153	0.881	0.591	0.135	0.811	0.498	0.173	0.817	0.414	0.158	0.896	0.29	0.115	NaN	NaN	NaN	0.858	0.037	0.129	0.815	0.838	0.453	0.885	0.781	0.527	0.901	0.62	0.538	0.901	0.503	0.489	0.899	0.4	0.489	0.909	0.263	0.535	0.925	0.068	0.474
1421	7.105	1.028	0.895	0.335	0.83	0.845	0.205	0.872	0.795	0.153	0.879	0.591	0.135	0.809	0.498	0.174	0.815	0.413	0.159	0.892	0.289	0.115	NaN	NaN	NaN	0.85	0.036	0.13	0.816	0.837	0.453	0.883	0.78	0.526	0.9	0.62	0.538	0.9	0.504	0.489	0.899	0.4	0.488	0.909	0.263	0.535	0.924	0.068	0.474
1422	7.11	1.027	0.895	0.335	0.831	0.845	0.205	0.871	0.796	0.152	0.877	0.591	0.134	0.808	0.498	0.174	0.813	0.413	0.159	0.887	0.287	0.115	NaN	NaN	NaN	0.842	0.034	0.13	0.819	0.836	0.453	0.881	0.78	0.526	0.899	0.62	0.538	0.899	0.503	0.488	0.898	0.4	0.488	0.91	0.264	0.535	0.924	0.068	0.474
1423	7.115	1.026	0.895	0.335	0.835	0.844	0.205	0.871	0.796	0.152	0.875	0.591	0.133	0.807	0.499	0.174	0.81	0.413	0.159	0.883	0.285	0.115	NaN	NaN	NaN	0.833	0.033	0.131	0.817	0.836	0.452	0.88	0.78	0.526	0.897	0.62	0.538	0.898	0.503	0.488	0.898	0.4	0.488	0.909	0.264	0.535	0.924	0.068	0.474
1424	7.12	1.024	0.895	0.335	0.836	0.843	0.205	0.87	0.795	0.152	0.873	0.591	0.133	0.806	0.498	0.174	0.808	0.412	0.159	0.879	0.283	0.116	NaN	NaN	NaN	0.824	0.032	0.131	0.811	0.837	0.451	0.878	0.78	0.525	0.896	0.62	0.537	0.897	0.503	0.488	0.897	0.4	0.488	0.908	0.264	0.534	0.924	0.068	0.474
1425	7.125	1.023	0.894	0.335	0.837	0.842	0.205	0.869	0.795	0.152	0.87	0.592	0.132	0.804	0.498	0.174	0.806	0.412	0.16	0.875	0.281	0.116	NaN	NaN	NaN	0.816	0.03	0.132	0.808	0.837	0.451	0.877	0.78	0.525	0.895	0.62	0.537	0.896	0.503	0.488	0.896	0.4	0.488	0.906	0.263	0.534	0.924	0.068	0.474
1426	7.13	1.022	0.895	0.335	0.837	0.841	0.205	0.867	0.795	0.151	0.868	0.592	0.132	0.802	0.498	0.174	0.804	0.412	0.16	0.871	0.28	0.116	NaN	NaN	NaN	0.809	0.03	0.133	0.806	0.837	0.45	0.875	0.78	0.524	0.894	0.62	0.537	0.894	0.502	0.487	0.895	0.4	0.487	0.905	0.263	0.534	0.924	0.068	0.474
1427	7.135	1.021	0.895	0.334	0.833	0.842	0.204	0.867	0.795	0.15	0.866	0.592	0.131	0.801	0.498	0.174	0.803	0.411	0.16	0.868	0.278	0.117	NaN	NaN	NaN	0.802	0.029	0.133	0.805	0.837	0.45	0.874	0.78	0.524	0.893	0.62	0.537	0.893	0.502	0.486	0.893	0.399	0.486	0.905	0.263	0.534	0.924	0.068	0.474
1428	7.14	1.02	0.895	0.334	0.824	0.843	0.202	0.866	0.794	0.15	0.864	0.592	0.131	0.8	0.498	0.174	0.801	0.411	0.16	0.864	0.277	0.117	NaN	NaN	NaN	0.794	0.029	0.134	0.804	0.837	0.45	0.873	0.78	0.523	0.892	0.62	0.536	0.892	0.502	0.486	0.893	0.399	0.486	0.904	0.263	0.534	0.924	0.068	0.474
1429	7.145	1.019	0.895	0.334	0.821	0.844	0.201	0.865	0.794	0.149	0.862	0.592	0.13	0.799	0.497	0.174	0.8	0.41	0.16	0.861	0.275	0.118	NaN	NaN	NaN	0.787	0.028	0.134	0.803	0.837	0.45	0.871	0.78	0.523	0.89	0.62	0.536	0.891	0.502	0.486	0.892	0.399	0.486	0.904	0.263	0.533	0.924	0.068	0.474
1430	7.15	1.017	0.894	0.334	0.821	0.844	0.201	0.863	0.794	0.149	0.859	0.592	0.129	0.798	0.497	0.174	0.799	0.409	0.16	0.858	0.274	0.118	NaN	NaN	NaN	0.779	0.027	0.134	0.804	0.836	0.45	0.87	0.78	0.522	0.889	0.62	0.535	0.891	0.502	0.486	0.891	0.399	0.486	0.903	0.263	0.533	0.924	0.068	0.473
1431	7.155	1.016	0.894	0.333	0.824	0.843	0.201	0.862	0.794	0.149	0.857	0.592	0.129	0.797	0.497	0.175	0.798	0.409	0.16	0.856	0.272	0.119	NaN	NaN	NaN	0.772	0.026	0.134	0.809	0.835	0.451	0.869	0.779	0.522	0.888	0.619	0.535	0.889	0.502	0.485	0.89	0.399	0.486	0.902	0.262	0.533	0.924	0.068	0.473
1432	7.16	1.014	0.894	0.333	0.825	0.842	0.2	0.861	0.794	0.149	0.855	0.592	0.128	0.796	0.496	0.174	0.797	0.408	0.16	0.853	0.271	0.119	NaN	NaN	NaN	0.766	0.026	0.134	0.807	0.835	0.451	0.868	0.779	0.521	0.887	0.619	0.534	0.888	0.502	0.485	0.889	0.399	0.485	0.902	0.263	0.533	0.924	0.068	0.473
1433	7.165	1.013	0.894	0.332	0.826	0.841	0.2	0.86	0.794	0.149	0.853	0.592	0.127	0.795	0.495	0.174	0.796	0.408	0.16	0.851	0.27	0.12	NaN	NaN	NaN	0.759	0.025	0.135	0.8	0.836	0.449	0.867	0.779	0.521	0.886	0.619	0.534	0.887	0.502	0.484	0.888	0.399	0.485	0.901	0.263	0.532	0.924	0.068	0.473
1434	7.17	1.012	0.894	0.331	0.826	0.84	0.2	0.859	0.794	0.148	0.852	0.592	0.127	0.795	0.495	0.174	0.795	0.407	0.16	0.848	0.268	0.12	NaN	NaN	NaN	0.753	0.024	0.136	0.797	0.836	0.448	0.865	0.779	0.52	0.884	0.619	0.533	0.886	0.502	0.484	0.887	0.399	0.484	0.9	0.263	0.532	0.923	0.068	0.473
1435	7.175	1.01	0.894	0.331	0.822	0.841	0.199	0.857	0.793	0.146	0.85	0.592	0.127	0.795	0.495	0.174	0.794	0.406	0.16	0.845	0.266	0.121	NaN	NaN	NaN	0.746	0.023	0.136	0.795	0.836	0.448	0.864	0.779	0.519	0.882	0.619	0.532	0.884	0.502	0.483	0.886	0.399	0.484	0.9	0.263	0.532	0.923	0.068	0.473
1436	7.18	1.009	0.894	0.33	0.813	0.842	0.197	0.856	0.793	0.146	0.849	0.592	0.126	0.794	0.494	0.174	0.793	0.406	0.159	0.843	0.265	0.121	NaN	NaN	NaN	0.74	0.023	0.137	0.793	0.836	0.447	0.863	0.779	0.519	0.881	0.619	0.532	0.883	0.502	0.483	0.885	0.399	0.483	0.899	0.263	0.531	0.923	0.068	0.473
1437	7.185	1.007	0.893	0.329	0.812	0.843	0.196	0.855	0.793	0.146	0.848	0.592	0.126	0.793	0.493	0.173	0.793	0.405	0.159	0.841	0.263	0.121	NaN	NaN	NaN	0.734	0.022	0.137	0.793	0.836	0.447	0.862	0.779	0.518	0.88	0.619	0.532	0.881	0.501	0.482	0.884	0.399	0.483	0.899	0.263	0.531	0.923	0.068	0.473
1438	7.19	1.006	0.893	0.329	0.814	0.842	0.196	0.853	0.793	0.145	0.847	0.592	0.125	0.792	0.493	0.173	0.792	0.404	0.159	0.838	0.262	0.122	NaN	NaN	NaN	0.729	0.022	0.137	0.791	0.836	0.446	0.861	0.778	0.517	0.879	0.619	0.531	0.88	0.501	0.482	0.882	0.398	0.482	0.899	0.263	0.531	0.923	0.068	0.473
1439	7.195	1.004	0.892	0.328	0.813	0.842	0.196	0.852	0.793	0.145	0.846	0.591	0.125	0.792	0.492	0.173	0.791	0.403	0.159	0.835	0.261	0.122	NaN	NaN	NaN	0.724	0.021	0.138	0.79	0.836	0.446	0.86	0.778	0.516	0.878	0.619	0.53	0.879	0.502	0.481	0.881	0.398	0.482	0.898	0.263	0.53	0.923	0.068	0.473
1440	7.2	1.002	0.892	0.327	0.813	0.842	0.196	0.851	0.793	0.144	0.845	0.591	0.125	0.791	0.492	0.173	0.79	0.402	0.158	0.833	0.259	0.122	NaN	NaN	NaN	0.721	0.021	0.139	0.788	0.836	0.445	0.859	0.778	0.516	0.876	0.619	0.53	0.879	0.502	0.481	0.881	0.398	0.481	0.897	0.263	0.53	0.923	0.068	0.473
1441	7.205	1.001	0.892	0.326	0.81	0.841	0.195	0.85	0.793	0.143	0.844	0.59	0.124	0.791	0.492	0.172	0.789	0.401	0.158	0.83	0.258	0.122	NaN	NaN	NaN	0.717	0.02	0.14	0.786	0.836	0.445	0.858	0.778	0.515	0.875	0.619	0.529	0.878	0.502	0.48	0.88	0.398	0.481	0.896	0.263	0.529	0.923	0.068	0.473
1442	7.21	0.999	0.892	0.325	0.801	0.843	0.193	0.848	0.792	0.141	0.843	0.59	0.124	0.79	0.491	0.172	0.789	0.401	0.158	0.828	0.258	0.122	NaN	NaN	NaN	0.715	0.02	0.141	0.784	0.836	0.444	0.857	0.778	0.515	0.873	0.619	0.528	0.876	0.502	0.479	0.879	0.398	0.481	0.895	0.263	0.529	0.923	0.068	0.473
1443	7.215	0.997	0.891	0.324	0.798	0.843	0.192	0.846	0.793	0.141	0.843	0.589	0.124	0.79	0.49	0.172	0.787	0.4	0.158	0.825	0.258	0.121	NaN	NaN	NaN	0.714	0.019	0.141	0.782	0.836	0.443	0.856	0.779	0.514	0.871	0.619	0.528	0.874	0.502	0.479	0.877	0.398	0.48	0.894	0.263	0.528	0.923	0.068	0.473
1444	7.22	0.995	0.891	0.323	0.798	0.843	0.192	0.844	0.792	0.141	0.842	0.589	0.124	0.789	0.49	0.171	0.785	0.4	0.158	0.823	0.257	0.121	NaN	NaN	NaN	0.713	0.019	0.141	0.781	0.836	0.443	0.854	0.778	0.513	0.87	0.619	0.527	0.873	0.501	0.478	0.876	0.398	0.479	0.894	0.263	0.528	0.923	0.068	0.473
1445	7.225	0.994	0.891	0.322	0.8	0.842	0.192	0.842	0.792	0.14	0.841	0.588	0.123	0.788	0.489	0.171	0.783	0.4	0.157	0.821	0.258	0.12	NaN	NaN	NaN	0.713	0.019	0.141	0.779	0.836	0.442	0.854	0.778	0.512	0.868	0.619	0.526	0.871	0.501	0.477	0.875	0.398	0.479	0.894	0.263	0.528	0.923	0.068	0.473
1446	7.23	0.992	0.89	0.321	0.793	0.843	0.19	0.841	0.792	0.14	0.84	0.587	0.123	0.786	0.489	0.17	0.78	0.399	0.157	0.819	0.258	0.119	NaN	NaN	NaN	0.713	0.019	0.141	0.778	0.836	0.442	0.853	0.779	0.511	0.867	0.619	0.526	0.87	0.501	0.476	0.874	0.398	0.478	0.893	0.263	0.528	0.923	0.069	0.473
1447	7.235	0.99	0.89	0.32	0.789	0.843	0.189	0.839	0.791	0.139	0.838	0.586	0.123	0.785	0.489	0.17	0.777	0.4	0.157	0.818	0.258	0.119	NaN	NaN	NaN	0.713	0.019	0.141	0.776	0.836	0.441	0.851	0.779	0.511	0.865	0.619	0.525	0.869	0.501	0.476	0.873	0.398	0.477	0.893	0.263	0.528	0.923	0.069	0.473
1448	7.24	0.988	0.889	0.319	0.787	0.843	0.189	0.836	0.791	0.138	0.836	0.585	0.123	0.783	0.488	0.17	0.774	0.399	0.157	0.816	0.258	0.118	NaN	NaN	NaN	0.713	0.018	0.141	0.775	0.836	0.44	0.85	0.779	0.51	0.863	0.619	0.524	0.867	0.501	0.475	0.871	0.398	0.477	0.892	0.263	0.528	0.923	0.069	0.473
1449	7.245	0.987	0.889	0.318	0.788	0.842	0.189	0.834	0.791	0.137	0.835	0.585	0.122	0.78	0.488	0.169	0.772	0.399	0.157	0.815	0.257	0.117	NaN	NaN	NaN	0.713	0.017	0.141	0.773	0.836	0.439	0.848	0.778	0.508	0.862	0.619	0.524	0.865	0.501	0.475	0.87	0.398	0.476	0.891	0.263	0.527	0.923	0.069	0.473
1450	7.25	0.985	0.889	0.317	0.793	0.84	0.19	0.832	0.79	0.135	0.833	0.584	0.122	0.778	0.488	0.169	0.77	0.398	0.157	0.814	0.256	0.117	NaN	NaN	NaN	0.713	0.017	0.141	0.771	0.836	0.438	0.847	0.778	0.507	0.86	0.619	0.523	0.864	0.501	0.474	0.869	0.398	0.476	0.89	0.263	0.527	0.923	0.069	0.472
1451	7.255	0.983	0.889	0.315	0.79	0.84	0.189	0.83	0.79	0.135	0.83	0.584	0.121	0.775	0.488	0.169	0.769	0.398	0.156	0.813	0.255	0.116	NaN	NaN	NaN	0.713	0.017	0.14	0.769	0.836	0.438	0.845	0.778	0.506	0.859	0.619	0.522	0.862	0.5	0.473	0.869	0.398	0.475	0.889	0.263	0.526	0.923	0.069	0.472
1452	7.26	0.981	0.889	0.314	0.783	0.841	0.187	0.828	0.79	0.134	0.828	0.584	0.121	0.773	0.487	0.169	0.768	0.398	0.156	0.812	0.254	0.116	NaN	NaN	NaN	0.713	0.017	0.141	0.771	0.835	0.438	0.844	0.779	0.506	0.856	0.618	0.521	0.86	0.5	0.472	0.866	0.398	0.474	0.889	0.264	0.526	0.922	0.069	0.472
1453	7.265	0.979	0.888	0.313	0.784	0.841	0.187	0.825	0.789	0.134	0.826	0.584	0.12	0.771	0.487	0.168	0.768	0.397	0.156	0.81	0.254	0.116	NaN	NaN	NaN	0.713	0.017	0.141	0.774	0.834	0.438	0.842	0.779	0.505	0.855	0.618	0.52	0.859	0.5	0.471	0.864	0.397	0.474	0.888	0.264	0.526	0.922	0.069	0.472
1454	7.27	0.978	0.888	0.311	0.782	0.841	0.186	0.823	0.789	0.132	0.824	0.584	0.119	0.769	0.486	0.168	0.767	0.396	0.155	0.809	0.254	0.115	NaN	NaN	NaN	0.712	0.016	0.141	0.767	0.835	0.435	0.839	0.778	0.504	0.853	0.618	0.52	0.858	0.5	0.47	0.863	0.397	0.473	0.887	0.264	0.525	0.922	0.07	0.472
1455	7.275	0.976	0.887	0.31	0.781	0.841	0.186	0.82	0.788	0.131	0.822	0.584	0.118	0.768	0.485	0.166	0.767	0.395	0.155	0.808	0.254	0.115	NaN	NaN	NaN	0.712	0.016	0.14	0.764	0.836	0.434	0.837	0.778	0.503	0.851	0.618	0.519	0.856	0.5	0.469	0.861	0.397	0.472	0.886	0.264	0.524	0.922	0.07	0.471
1456	7.28	0.974	0.887	0.309	0.778	0.841	0.185	0.818	0.788	0.131	0.82	0.584	0.117	0.767	0.485	0.166	0.766	0.395	0.154	0.806	0.254	0.114	NaN	NaN	NaN	0.712	0.016	0.14	0.762	0.836	0.433	0.835	0.777	0.502	0.849	0.618	0.518	0.854	0.5	0.469	0.86	0.397	0.471	0.886	0.265	0.523	0.921	0.07	0.471
1457	7.285	0.972	0.887	0.308	0.77	0.842	0.183	0.816	0.788	0.13	0.818	0.584	0.116	0.767	0.485	0.166	0.765	0.394	0.154	0.805	0.253	0.114	NaN	NaN	NaN	0.712	0.016	0.14	0.759	0.836	0.432	0.833	0.777	0.501	0.848	0.618	0.517	0.853	0.5	0.468	0.859	0.397	0.47	0.885	0.265	0.523	0.921	0.071	0.471
1458	7.29	0.97	0.887	0.306	0.766	0.842	0.182	0.814	0.788	0.128	0.817	0.584	0.115	0.766	0.485	0.165	0.764	0.394	0.153	0.804	0.253	0.113	NaN	NaN	NaN	0.712	0.015	0.14	0.757	0.837	0.431	0.832	0.778	0.5	0.846	0.617	0.516	0.851	0.499	0.466	0.856	0.396	0.469	0.884	0.265	0.522	0.921	0.071	0.471
[truncated: 1,707 more rows]
[truncated: 3 more columns]
