# Supplementary material for: Associations between lower-limb muscle activation and knee flexion in post-stroke individuals: A study on the stance-to-swing phases of gait
Source: PLoS One. 2017 Sep 8;12(9):e0183865. doi: 10.1371/journal.pone.0183865 (PMC5590852; doi:10.1371/journal.pone.0183865)
Supplement: S1 Dataset — (ZIP) [file pone.0183865.s001.zip › S1_Dataset/Patient group/2/1/emg.csv]

Frame	Time	EMG Signal 1	EMG Signal 2	EMG Signal 3	EMG Signal 4	EMG Signal 5	EMG Signal 6	EMG Signal 7	EMG Signal 8
0	0	58.073	55.868	61.239	40.934	38.285	28.494	32.514	-49.982
1	0.001	51.97	48.753	57.283	46.917	32.173	34.711	47.046	82.399
2	0.002	46.056	48.999	50.012	37.804	32.442	34.353	51.714	99.641
3	0.003	42.666	49.058	27.268	32.184	28.437	28.967	67.417	80.315
4	0.004	45.083	51.642	33.558	33.735	19.586	26.106	54.091	62.516
5	0.005	45.194	49.984	34.04	43.62	23.335	29.636	41.724	-40.395
6	0.006	37.187	44.863	38.972	46.357	24.793	28.922	22.588	-55.422
7	0.007	36.753	39.18	30.593	25.706	34.779	26.474	13.95	-21.668
8	0.008	34.975	38.363	15.096	31.392	44.384	27.123	35.734	8.995
9	0.009	36.727	34.085	21.876	31.879	38.719	24.901	24.843	36.778
10	0.01	35.791	27.511	24.624	36.452	41.025	29.281	9.14	61.696
11	0.011	33.142	28.325	18.504	36.598	36.187	25.359	5.076	100.573
12	0.012	30.536	23.762	20.351	15.487	23.046	23.2	19.807	135.796
13	0.013	23.902	23.1	36.527	11.228	10.701	22.237	20.425	60.177
14	0.014	23.508	22.286	32.224	11.845	2.241	16.663	9.277	28.906
15	0.015	21.024	21.51	14.219	8.046	2.125	15.562	6.095	-17.421
16	0.016	20.326	17.685	6.131	16.094	11.71	9.666	6.23	5.384
17	0.017	17.159	17.968	6.398	16.248	14.749	11.159	23.622	11.199
18	0.018	15.587	18.884	9.994	13.158	17.241	13.271	9.535	-10.234
19	0.019	16.399	15.976	13.053	13.016	-1.9	14.251	1.303	-5.702
20	0.02	10.293	9.44	33.19	5.175	-5.512	13.319	10.716	-1.7
21	0.021	13.918	11.275	53.568	14.6	-4.257	10.11	-0.165	1.952
22	0.022	10.244	10.268	20.965	6.083	13.873	13.14	-3.074	5.075
23	0.023	11.849	4.665	7.179	5.937	5.339	9.442	-5.738	-0.27
24	0.024	9.655	6.671	2.152	5.847	16.004	0.948	-11.065	9.724
25	0.025	9.449	6.601	-2.435	1.54	8.7	2.95	2.22	11.837
26	0.026	8.341	2.335	-6.78	11.223	-1.856	2.861	3.141	7.611
27	0.027	5.743	3.733	-5.269	5.865	-7.931	2.631	7.403	9.248
28	0.028	3.209	-0.225	-3.903	3.657	-10.286	-0.657	17.537	5.705
29	0.029	3.833	-1.221	-7.328	3.815	-9.7	-2.159	20.946	2.403
30	0.03	0.461	0.356	-6.249	-4.491	9.113	1.613	39.695	3.602
31	0.031	-5.182	-6.518	-1.438	-12.168	11.127	-0.965	41.641	0.786
32	0.032	-5.727	-5.211	-21.723	-7.021	2.926	-4.27	28.144	-1.782
33	0.033	-10.853	-2.674	-9.822	1.093	-9.299	-1.72	11.216	-4.101
34	0.034	-8.364	-6.857	-3.68	8.689	-12.012	-2.811	-21.325	5.239
35	0.035	-11.623	-9.435	1.937	0.653	-10.636	-5.413	-26.348	5.725
36	0.036	-5.922	-12.724	-0.721	-6.761	-9.405	-4.101	-14.482	3.937
37	0.037	-13.509	-6.092	-3.137	-4.842	-17.805	-5.45	-11.272	-4.002
38	0.038	-8.265	-9.851	-11.699	-4.604	-13.967	-4.05	-14.991	-7.445
39	0.039	-8.182	-7.557	-13.631	-8.571	-10.672	-8.8	6.486	-10.458
40	0.04	-9.4	-10.628	-10.478	-9.599	-7.542	-6.347	3.427	-21.545
41	0.041	-17.328	-13.451	-14.444	-2.256	-8.838	-4.243	-20.101	-20.593
42	0.042	-11.078	-9.064	-17.97	-5.702	-2.358	-4.23	-23.466	-9.148
43	0.043	-14.064	-7.527	-13.519	-3.103	-8.621	-11.138	-9.573	-11.02
44	0.044	-10.422	-13.296	-13.077	0.896	-4.789	-16.27	-7.266	-21.362
45	0.045	-15.628	-13.022	-15.696	-8.229	-5.563	-10.522	-19.047	-17.93
46	0.046	-17.887	-12.699	-17.892	-11.889	-13.08	-18.09	-21.314	-21.616
47	0.047	-11.576	-13.501	-21.408	-15.121	-19.977	-15.367	-15.617	-20.817
48	0.048	-11.018	-12.324	-24.493	-24.121	-17.558	-9.523	-17.437	-10.114
49	0.049	-15.267	-16.914	-16.707	-15.866	-12.022	-15.257	-22.131	-3.056
50	0.05	-20.244	-12.95	-3.657	-14.932	-11.49	-11.869	-14.997	-20.163
51	0.051	-12.894	-14.273	15.707	-10.021	-2.752	-12.458	-13.769	-22.524
52	0.052	-13.869	-12.894	8.155	-12.454	12.936	-10.714	-10.206	-20.305
53	0.053	-7.88	-11.704	5.816	-13.15	19.323	-12.056	-2.768	4.939
54	0.054	-10.21	-12.839	12.165	-12.488	5.773	-7.599	12.03	-18.803
55	0.055	-6.732	-14.747	17.941	-10.47	-13.597	-9.324	14.222	-21.861
56	0.056	-12.744	-13.948	-8.398	-19.287	-11.095	-4.458	-14.779	-13.586
57	0.057	-3.862	-16.635	-27.184	-15.521	-4.134	5.637	-27.152	-0.86
58	0.058	-21.888	-13.129	-23.896	-16.601	-6.248	-7.307	-30.817	-3.179
59	0.059	-14.359	-10.978	-26.966	-13.415	-19.77	-9.023	-27.474	-13.767
60	0.06	-12.047	-13.673	-29.658	-10.424	-14.522	-7.444	-24.349	-11.752
61	0.061	-18.44	-18.692	-27.128	-11.107	-9.855	-6.063	-16.008	-6.455
62	0.062	-16.506	-12.677	-6.023	1.178	-8.479	-12.423	-3.217	-20.695
63	0.063	-21.74	-14.99	-8.706	-3.974	0.43	-15.882	-10.15	-14.819
64	0.064	-17.107	-11.49	-11.189	-5.452	1.594	-8.499	-7.986	-16.587
65	0.065	-15.767	-14.765	-18.125	-9.633	2.564	-17.381	-2.156	-18.187
66	0.066	-14.619	-13.008	-11.73	-10.71	-4.206	-16.201	-0.386	-16.89
67	0.067	-13.469	-16.481	-9.801	-14.107	-6.706	-17.141	-24.163	-13.188
68	0.068	-20.831	-14.154	-11.533	-14.991	-15.598	-10.343	-27.42	-4.824
69	0.069	-15.995	-12.017	-13.067	-12.019	-23.913	1.092	-18.104	-10.072
70	0.07	-15.228	-10.074	-14.409	-9.43	-16.577	-6.826	-3.946	-3.338
71	0.071	-14.465	-15.871	-13.233	-16.708	-17.547	-11.072	-1.392	-9.415
72	0.072	-10.991	-10.251	-9.719	-15.65	-20.062	-14.733	-8.338	-8.781
73	0.073	-21.063	-15.078	-10.674	-19.829	-19.263	-13.557	-10.454	-10.916
74	0.074	-13.908	-11.789	-13.555	-10.848	-11.308	-14.509	-0.771	-14.357
75	0.075	-17.595	-14.687	-11.014	-14.256	-10.312	-9.677	15.103	-11.494
76	0.076	-14.121	-8.876	-10.207	-15.15	-3.516	-15.672	4.48	-17.315
77	0.077	-15.092	-12.939	-8.241	-16.021	-7.765	-10.058	-12.906	-11.694
78	0.078	-14.134	-13.52	-4.922	-8.004	-6.987	-9.465	-15.167	-8.169
79	0.079	-18.406	-11.586	-6.656	-6.977	-5.055	-12.739	-17.203	-8.775
80	0.08	-7.783	-15.649	-10.169	-5.959	-5.63	-4.981	-7.414	-8.317
81	0.081	-12.06	-10.811	-17.53	-5.133	-8.5	-8.054	-2.068	-11.983
82	0.082	-13.244	-18.168	-22.715	-15.73	-9.822	-10.931	-9.905	-15.572
83	0.083	-16.75	-13.331	-15.88	-22.834	-2.442	-4.903	-22.819	-13.011
84	0.084	-13.675	-12.559	-18.323	-13.869	4.931	-0.815	-14.141	-12.869
85	0.085	-10.786	-16.623	-12.658	-5.484	-5.889	-2.721	-18.903	-12.416
86	0.086	-15.063	-11.793	-10.677	-2.336	-13.029	-8.695	-23.261	-7.224
87	0.087	-14.298	-15.091	-8.714	-13.128	-19.396	-6.352	-16.955	-6.465
88	0.088	-17.8	-14.514	-10.449	-14.432	-18.222	-8.274	-11.023	-5.772
89	0.089	-14.52	-13.162	-13.943	-5.478	-10.848	-10.194	-12.037	-13.407
90	0.09	-19.946	-15.484	-9.503	-8.907	-4.042	-8.443	-14.952	-10.277
91	0.091	-15.111	-14.326	-14.934	-11.963	-6.527	-8.047	-10.704	-11.246
92	0.092	-14.539	-16.264	-13.007	-12.9	-4.178	-14.424	-8.404	-6.964
93	0.093	-11.64	-15.107	-20.368	-13.651	-6.081	-11.897	-0.488	-12.517
94	0.094	-15.125	-12.981	-13.597	-9.556	-13.408	-15.96	-5.738	-7.637
95	0.095	-11.835	-15.7	-9.342	-14.359	-12.415	-16.539	-4.792	-13.622
96	0.096	-18.42	-9.903	-7.017	-14.913	-20.32	-15.953	-4.083	-11.302
97	0.097	-23.265	-12.235	-11.845	-14.314	-17.205	-8.214	-4.916	-11.912
98	0.098	-11.843	-12.821	-9.895	-10.814	-10.414	-11.318	-6.887	-11.358
99	0.099	-16.481	-13.412	-12.779	-10.422	-12.909	-8.409	-3.593	-8.471
100	0.1	-15.124	-15.17	-11.398	-10.017	-5.53	-7.636	-7.65	-10.973
101	0.101	-13.958	-13.829	-4.012	-12.711	3.4	-9.959	-8.976	-14.211
102	0.102	-12.784	-15.198	-0.876	-11.532	9.432	-14.802	-12.221	-11.217
103	0.103	-13.739	-12.313	0.117	-14.998	6.379	-10.167	-11.787	-17.183
104	0.104	-10.817	-11.937	-0.636	-11.696	9.319	-16.761	-5.738	-16.411
105	0.105	-4.805	-12.34	-7.972	-5.108	6.822	-19.289	7.483	-14.158
106	0.106	-4.023	-13.899	-8.914	-7.998	-2.08	-18.526	1.699	-6.343
107	0.107	0.813	-17.195	-22.069	-15.917	-12.915	-9.05	-3.543	-7.477
108	0.108	-9.248	-16.818	-47.228	-14.929	-17.169	-10.216	-20.974	-22.313
109	0.109	-13.513	-11.595	-23.411	-12.008	-20.844	-13.717	-9.408	-20.241
110	0.11	-17.189	-13.534	-14.113	-11.206	-19.687	-6.383	-11.588	-2.852
111	0.111	-20.667	-14.12	-11.407	-13.502	-22.778	-9.298	-9.667	-0.511
112	0.112	-15.44	-10.062	-18.982	-11.542	-17.934	-8.545	-11.399	5.862
113	0.113	-16.404	-15.869	-12.027	-8.226	-20.439	-12.628	-12.94	7.708
114	0.114	-12.139	-13.555	-14.154	-11.117	-18.101	-7.795	-11.574	-4.585
115	0.115	-14.448	-12.975	-8.347	-15.944	-13.254	-7.224	-15.216	-28.512
116	0.116	-15.012	-11.051	0.39	-9.947	-12.66	-16.14	-11.684	-66.305
117	0.117	-18.278	-6.99	-10.622	-7.621	-3.753	-9.764	-6.428	-61.267
118	0.118	-21.158	-9.517	-9.258	0.307	-0.079	-1.453	-13.211	-10.851
119	0.119	-15.335	-12.808	-5.571	-4.926	5.907	-2.432	-21.188	9.195
120	0.12	-14.538	-16.877	2.756	-13.819	-8.047	-1.47	-18.138	39.627
121	0.121	-12.576	-13.39	-4.592	-17.288	-6.12	-9.417	-11.415	78.359
122	0.122	-15.83	-16.688	-19.29	-14.182	-11.361	-6.336	-5.456	103.528
123	0.123	-16.384	-10.109	-34.175	-13.209	-12.919	-11.191	-3.169	34.864
124	0.124	-13.851	-13.021	-32.241	-10.698	-11.578	0.209	-5.115	-53.949
125	0.125	-14.212	-13.8	-33.987	-13.011	-12.742	-7.746	-9.721	-65.765
126	0.126	-19.994	-13.034	-26.055	-23.833	-6.743	-6.411	-18.548	-76.608
127	0.127	-15.907	-11.105	-15.997	-15.889	-5.769	-15.334	-38.048	-86.484
128	0.128	-12.405	-13.044	3.543	-0.02	1.008	-18.833	-52.156	-23.984
129	0.129	-7.745	-15.955	29.094	2.13	-4.991	-17.877	-59.707	49.363
130	0.13	-13.15	-12.483	5.326	-7.53	-13.891	-18.862	-48.102	78.975
131	0.131	-12.545	-15.79	-29.104	-9.267	-12.736	-19.657	-28.937	141.48
132	0.132	-13.105	-14.639	-51.939	-13.904	-13.707	-22.003	-5.703	133.327
133	0.133	-14.834	-11.947	-39.557	-12.562	-14.693	-14.108	41.342	22.213
134	0.134	-18.319	-16.215	-13.241	-11.42	-12.183	-17.244	74.832	-216.412
135	0.135	-12.902	-11.38	-3.182	-10.256	-9.862	-14.375	44.449	-386.92
136	0.136	-16.383	-13.321	6.1	-13.333	-6.379	-8.415	27.981	-169.993
137	0.137	-13.098	-11.585	14.434	-16.225	-5.82	-4.393	12.838	-85.639
138	0.138	-14.842	-15.074	16.973	-16.998	-6.43	-6.378	-10.022	-60.099
139	0.139	-16.192	-16.429	10.016	-21.054	-12.26	-5.851	-22.411	9.587
140	0.14	-19.474	-15.271	7.893	-10.212	-8.208	-5.326	-26.041	30.676
141	0.141	-18.31	-16.439	-1.78	0.822	-6.299	-5.766	-29.297	11.502
142	0.142	-15.591	-11.406	-6.992	-0.533	-6.921	-9.108	-26.162	-5.94
143	0.143	-17.524	-13.341	-8.528	-9.433	-8.708	-7.026	-6.383	9.872
144	0.144	-15.387	-11.596	-9.882	-12.914	-5.259	-10.759	-8.889	24.106
145	0.145	-14.033	-12.945	-16.262	-13.881	-10.708	-8.487	16.842	37.18
146	0.146	-12.681	-12.562	-22.258	-10.98	-7.239	-8.147	6.759	48.931
147	0.147	-15.982	-15.459	-25.376	-11.756	-10.538	-2.195	-8.933	38.088
148	0.148	-17.151	-11.008	-26.348	-7.691	-8.803	-10.165	-40.097	28.216
149	0.149	-15.99	-10.427	-22.031	-11.167	-7.46	-9.23	-36.039	1.5
150	0.15	-18.698	-10.042	-17.941	-9.218	-9.801	-8.305	-39.705	-39.125
151	0.151	-17.929	-11.4	-14.434	-8.632	-9.433	-5.832	-42.976	-61.178
152	0.152	-17.147	-8.502	-13.83	-12.116	-10.612	-3.56	-33.65	-0.6
153	0.153	-17.335	-14.504	-16.729	-8.834	-7.921	-4.192	-25.297	40.04
154	0.154	-13.648	-11.98	-14.223	-5.935	-8.721	-4.808	-22.76	62.097
155	0.155	-8.804	-17.59	-21.579	-11.158	-8.552	-10.267	7.644	82.031
156	0.156	-6.859	-19.522	-24.693	-19.084	-8.78	-12.242	11.726	100.22
157	0.157	-6.277	-16.232	-27.604	-18.113	-5.148	-10.35	0.489	50.286
158	0.158	-13.244	-19.139	-28.385	-15.21	-7.708	-13.287	24.227	-23.652
159	0.159	-12.286	-15.654	-19.505	-19.462	-11.029	-12.937	27.222	-53.28
160	0.16	-14.829	-16.039	-6.341	-15.391	-13.185	-18.399	-4.009	-80.002
161	0.161	-15.647	-17.201	16.508	-13.453	-9.526	-10.491	-16.476	-39.367
162	0.162	-13.767	-15.266	13.417	-8.807	-11.883	-17.873	-5.294	12.297
163	0.163	-18.461	-11.008	-6.327	-4.732	-10.764	-28.737	-15.432	18.872
164	0.164	-17.914	-14.492	-8.855	-8.201	-7.129	-15.806	-31.183	24.874
165	0.165	-17.554	-9.074	-34.607	-2.78	-12.592	-17.586	-33.976	-36.096
166	0.166	-20.876	-13.909	-17.587	-10.723	-12.037	-16.079	-16.26	-76.766
167	0.167	-18.003	-10.618	-8.305	-5.495	-7.416	-14.778	-0.08	-128.48
168	0.168	-16.092	-16.028	-11.033	-6.456	-5.684	-8.448	23.257	-108.571
169	0.169	-15.73	-11.186	-8.517	-17.86	-5.307	-7.331	26.268	-41.386
170	0.17	-17.882	-17.183	-10.812	-19.403	-7.635	-10.458	28.894	-14.636
171	0.171	-22.356	-11.574	-12.932	-18.059	-1.081	-11.447	11.013	-6.452
172	0.172	-12.315	-13.509	-14.839	-11.681	-7.875	-12.243	-5.315	-28.437
173	0.173	-10.982	-10.225	-2.641	-5.685	-3.642	-9.936	-28.797	-8.434
174	0.174	-13.129	-11.968	-4.199	-10.908	-6.956	-8.215	-57.118	9.741
175	0.175	-14.306	-11.391	-5.557	-17.678	-9.299	-6.29	-68.409	4.233
176	0.176	-10.839	-10.046	-4.402	-11.67	-11.252	-9.589	-44.679	-0.871
177	0.177	-9.896	-15.464	-5.542	-4.325	-13.203	-10.174	-29.076	3.517
178	0.178	-7.009	-11.983	-15.18	-17.11	-10.316	-13.666	-7.677	-5.045
179	0.179	-11.276	-8.689	-40.28	-12.451	-11.68	-10.394	-5.034	-9.091
180	0.18	-13.606	-8.101	-23.178	-3.731	-7.243	-3.821	-7.606	-5.339
181	0.181	-15.548	-11.574	-11.526	-8.37	-12.68	-6.735	-9.962	4.814
182	0.182	-10.904	-10.216	-9.41	-1.203	-1.86	2.937	-20.622	1.829
183	0.183	-4.326	-13.11	-3.663	-2.364	-9.808	1.771	-18.669	-17.843
184	0.184	-5.105	-18.329	-5.434	-13.204	-11.175	-4.227	-2.751	-10.339
185	0.185	-9.177	-17.743	-0.78	-20.364	-20.082	-5.192	7.933	-3.591
186	0.186	-9.756	-13.092	-16.639	-11.464	-6.928	-10.026	25.296	2.516
187	0.187	-13.051	-14.832	-22.994	-12.62	-5.197	-4.022	4.128	-14.92
188	0.188	-21.956	-18.306	-13.282	-17.848	-6.75	-4.794	-10.12	-31.094
189	0.189	-20.801	-13.848	-11.52	-7.007	-11.006	-6.733	-48.813	-16.072
190	0.19	-19.641	-12.097	-6.873	-11.264	3.314	-8.67	-32.535	-6.206
191	0.191	-20.611	-16.923	-19.843	-10.096	9.117	-10.413	-27.652	-0.795
192	0.192	-13.838	-16.338	-14.635	-13.558	7.375	-18.348	-23.311	23.163
193	0.193	-18.093	-16.907	-10.014	-12.578	-6.952	-7.521	5.628	33.352
194	0.194	-14.022	-15.542	-8.671	-7.738	-16.633	-14.687	9.265	24.185
195	0.195	-12.084	-10.109	-5.013	-10.255	-25.338	-15.857	12.522	-12.645
196	0.196	-11.498	-13.587	12.965	-9.483	-29.985	-12.378	3.243	-47.74
197	0.197	-16.906	-11.644	-10.285	-11.42	-22.818	-15.487	-10.874	-43.199
198	0.198	-14.966	-12.217	-57.333	-13.352	-11.01	-18.407	-13.4	-30.764
199	0.199	-19.596	-11.823	-23.872	-17.42	-6.354	-7.021	-25.057	-41.974
200	0.2	-14.167	-11.424	-17.878	-10.465	-2.089	-8.595	-31.479	-31.942
201	0.201	-23.642	-10.249	-12.46	-7.564	-0.918	-4.364	-41.197	-22.683
202	0.202	-19.954	-12.944	2.637	-1.572	-2.072	-8.065	-32.554	-14.38
203	0.203	-23.424	-18.743	7.098	-8.922	-3.025	-16.403	-18.278	-11.814
204	0.204	-18.178	-13.125	-5.283	-11.818	-7.848	-15.452	-12.49	-14.038
205	0.205	-17.19	-15.058	-1.594	-12.586	-5.32	-14.494	-3.791	-7.527
206	0.206	-12.907	-13.124	-11.652	-11.822	-6.082	-8.508	10.549	-1.611
207	0.207	-12.102	-11.387	-20.933	-13.785	-14.004	-7.746	39.608	0.211
208	0.208	-14.013	-14.868	-18.216	-15.731	-23.67	-8.34	43.683	-4.428
209	0.209	-3.927	-11.58	-15.695	-13.99	-22.492	-5.064	17.401	-3.137
210	0.21	3.26	-11.191	-13.359	-9.163	-21.299	-13.98	14.149	0.46
211	0.211	6.952	-12.351	-6.945	-9.753	-5.196	-15.147	-20.284	-0.782
212	0.212	0.972	-11.181	-4.976	-16.332	6.454	-13.989	2.548	-3.903
213	0.213	-15.071	-14.659	3.767	-15.549	4.371	-8.768	-1.517	-12.782
214	0.214	-17.387	-12.324	-0.851	-8.189	6.358	-3.939	2.154	-13.917
215	0.215	-15.249	-15.22	-2.174	-3.349	-5.791	-3.17	-1.149	-10.804
216	0.216	-17.168	-12.502	-3.332	-9.335	-7.298	-0.856	-10.422	-17.615
217	0.217	-22.385	-16.758	-6.8	-11.648	-11.516	3.979	-7.66	-13.412
218	0.218	-20.814	-15.399	-22.817	-13.578	-10.338	-3.372	-10.109	-14.253
219	0.219	-16.535	-15.792	-39.035	-11.648	-11.53	-18.076	-17.013	-12.342
220	0.22	-15.351	-12.891	-15.567	-6.249	-6.348	-24.466	-19.082	-8.997
221	0.221	-14.169	-13.284	-37.383	-9.751	-9.278	-26.404	-17.083	-14.337
222	0.222	-17.248	-10.575	-23.207	-11.705	-10.033	-24.671	-18.772	-12.314
223	0.223	-18.19	-9.806	-15.616	-13.465	-9.223	-20.031	-17.179	-7.596
224	0.224	-17.385	-11.738	-13.247	-13.092	-9.763	-18.667	-18.496	-9.254
225	0.225	-16.581	-7.487	-6.834	-17.558	-11.66	-22.328	-14.778	-16.134
226	0.226	-11.711	-16.394	-20.377	-8.673	-7.568	-21.153	-20.707	-13.151
227	0.227	-16.323	-12.72	-22.145	0.222	-7.156	-20.174	-19.636	-13.866
228	0.228	-16.873	-18.727	-23.711	-12.946	-8.489	-9.331	-32.274	-9.738
229	0.229	-15.491	-21.83	-19.477	-11.213	-10.595	-13.582	-30.368	-9.102
230	0.23	-19.92	-18.936	-15.856	-15.868	-11.731	-7.185	-25.575	-15.053
231	0.231	-21.645	-14.687	2.124	-17.23	-8.22	-10.663	-18.302	-14.232
232	0.232	-19.123	-17.024	25.368	-13.563	-11.091	-7.554	-24.588	-14.777
233	0.233	-16.797	-12.2	9.716	-10.086	-10.664	-4.626	-21.033	-18.048
234	0.234	-13.888	-14.157	-4.401	-11.065	-11.793	-7.126	-4.91	-17.476
235	0.235	-16.605	-11.273	-1.875	-8.183	-6.929	-4.798	30.163	-14.986
236	0.236	-12.363	-9.937	-18.122	-16.14	-2.066	-1.31	15.107	-7.663
237	0.237	-11.025	-15.365	-20.26	-10.924	-6.674	0.63	28.722	-4.574
238	0.238	-9.684	-14.794	-10.604	-13.839	-13.217	0.053	49.497	-7.456
239	0.239	-14.531	-16.749	-8.868	-13.08	-12.402	-3.428	23.243	-15.379
240	0.24	-13.969	-16.184	-10.42	-9.019	-6.749	-5.75	-0.516	-8.008
241	0.241	-12.241	-10.385	-9.068	-13.863	-7.268	-8.647	-28.719	-8.964
242	0.242	-12.639	-12.72	-10.25	-10.583	-3.926	-4.185	-32.352	-6.441
243	0.243	-15.933	-13.309	-21.079	-10.011	-6.788	-8.24	-49.307	-2.353
244	0.244	-10.134	-15.258	-13.899	-10.402	-10.262	-7.831	-46.112	-13.182
245	0.245	-10.904	-9.851	-15.046	-9.043	-8.915	-11.095	-54.362	-11.644
246	0.246	-15.741	-11.796	-11.546	-8.659	-11.842	-4.484	-51.786	9.992
247	0.247	-11.1	-13.741	-14.605	-13.11	-9.939	0.393	-35.463	13.035
248	0.248	-20.01	-10.852	-11.697	-4.214	-14.224	2.952	-16.233	15.687
249	0.249	-13.635	-15.706	-15.976	-3.06	-8.426	-4.365	-8.61	18.165
250	0.25	-12.483	-16.301	-13.639	-11.393	-10.752	-5.287	3.067	-16.904
251	0.251	-13.456	-18.056	-11.686	-8.295	-7.268	-7.758	26.544	-32.026
252	0.252	-14.433	-10.137	-16.324	-19.133	-13.259	-13.327	17.312	-36.492
253	0.253	-18.699	-13.647	-12.253	-17.777	-9.188	-15.238	3.252	-48.88
254	0.254	-14.649	-10.579	-14.767	-14.11	-7.263	-19.879	0.814	-60.109
255	0.255	-15.229	-11.57	-12.449	-5.802	-6.704	-19.278	-1.432	-43.088
256	0.256	-19.875	-9.074	-13.614	1.543	-7.298	-18.844	-12.001	-21.213
257	0.257	-14.458	-13.156	-11.699	-11.232	-3.822	-14.305	-6.112	-12.889
258	0.258	-17.941	-11.248	-7.479	-16.471	-10.227	-13.646	-14.739	-10.389
259	0.259	-19.88	-11.868	-6.158	-8.551	-23.397	-12.226	-16.218	-8.07
260	0.26	-12.133	-11.324	-9.476	-7.211	-25.343	-18.547	-20.441	-10.205
261	0.261	-15.223	-19.293	-4.66	-13.598	-16.65	-12.484	-8.616	-12.143
262	0.262	-14.256	-13.333	-14.745	-17.089	-21.295	-14.744	-0.696	-10.404
263	0.263	-6.326	-16.47	-24.826	-11.881	-19.941	-14.094	-2.045	-11.96
264	0.264	-9.445	-15.536	-28.504	-12.869	-8.15	-3.957	-3.202	-4.811
265	0.265	-14.304	-13.048	-17.678	-18.881	-9.725	-2.526	-21.209	-3.657
266	0.266	-10.064	-12.315	-10.519	-19.68	-5.517	-6.133	-28.776	-7.136
267	0.267	-18.985	-12.934	-27.54	-13.132	13.98	-9.543	-21.836	-10.245
268	0.268	-15.522	-9.686	-20.581	-5.221	45.086	-6.376	-2.702	-5.421
269	0.269	-16.505	-11.458	-26.971	-4.269	40.983	-1.471	-5.254	-7.953
270	0.27	-15.546	-12.847	-25.079	-5.253	14.635	-5.675	-12.256	-5.625
271	0.271	-14.784	-14.237	-19.948	-4.509	-23.13	-3.297	-18.675	-10.454
272	0.272	-14.019	-13.126	-15.442	-2.221	-38.247	-8.081	-20.64	-13.739
273	0.273	-18.877	-18.396	-8.309	-4.181	-33.826	-18.081	-22.406	-8.316
274	0.274	-19.473	-11.859	3.496	-10.208	-29.803	-19.37	-30.361	-3.463
275	0.275	-21.224	-14.422	14.493	-12.552	-18.616	-15.628	-40.439	-9.434
276	0.276	-18.716	-16.783	30.344	-16.057	-15.376	-14.398	-28.643	-2.055
277	0.277	-17.364	-16.264	11.143	-10.079	-12.326	-9.102	-30.202	-8.8
278	0.278	-13.301	-14.378	3.541	-18.996	-9.653	-11.932	-28.86	-13.026
279	0.279	-14.664	-11.529	10.44	-13.024	-12.198	-11.077	-9.329	-12.232
280	0.28	-12.345	-14.108	-8.779	-9.951	-9.904	-3.654	16.205	-10.304
281	0.281	-7.514	-12.819	-32.04	-12.87	-16.317	-12.481	19.487	-0.304
282	0.282	-4.229	-13.263	-28.975	-12.125	-14.397	-15.895	28.766	3.891
283	0.283	-5.973	-10.62	-14.86	-11.365	-12.657	-10.604	31.47	4.924
284	0.284	-1.133	-16.476	-17.381	-11.964	-8.011	-7.629	44.237	17.947
285	0.285	-3.062	-15.748	-15.088	-13.914	-12.274	-8.342	37.277	16.064
286	0.286	-7.118	-19.274	-12.989	-16.84	-11.106	-10.603	9.618	-7.814
287	0.287	-15.042	-18.744	-7.219	-13.387	-9.934	-5.712	-16.713	-45.513
288	0.288	-23.359	-12.214	-12.479	-13.797	-15.154	-6.243	-26.789	-40.431
289	0.289	-13.672	-13.036	-14.067	-14.201	-16.115	-6.78	-29.876	-26.908
290	0.29	-14.83	-18.699	-12.754	-15.382	-22.102	-11.574	-15.759	-14.563
291	0.291	-18.31	-16.817	-9.155	-9.596	-11.431	-14.829	-3.008	-10.822
292	0.292	-17.345	-18.788	-27.244	-13.678	-7.152	-15.382	-24.147	-14.068
293	0.293	-18.312	-13.409	-29.842	-15.634	4.675	-14.007	-21.464	-4.802
294	0.294	-22.57	-14.028	-22.952	-17.587	9.343	-18.432	-3.707	-7.551
295	0.295	-18.499	-12.131	-20.889	-12.185	13.621	-18.978	-1.43	-15.166
296	0.296	-15.017	-16.235	-26.759	-14.13	14.805	-17.601	-20.629	-22.236
297	0.297	-15.602	-11.436	-18.113	-9.505	13.669	-17.964	-33.429	-7.448
298	0.298	-11.539	-12.059	-22.809	-10.104	1.897	-11.36	-35.736	-9.559
299	0.299	-16.387	-13.838	-18.6	-8.77	-2.715	-6.513	-29.302	-11.491
300	0.3	-15.816	-15.242	-14.977	-13.238	-6.936	-7.276	-23.444	-10.072
301	0.301	-17.562	-12.959	-1.87	-10.366	-15.797	-3.206	-21.646	-11.529
302	0.302	-14.082	-8.163	3.305	-9.04	-16.915	7.622	-16.941	-15.317
303	0.303	-11.761	-11.475	1.708	-6.744	-5.063	15.546	-12.655	-11.769
304	0.304	-18.344	-12.074	-8.4	-6.376	-3.464	-0.331	-8.959	-10.711
305	0.305	-15.434	-16.927	-9.606	-11.609	-10.572	-19.51	-5.472	-19.539
306	0.306	-12.914	-16.367	-6.156	-16.454	-16.898	-42.752	-8.568	-13.425
307	0.307	-15.235	-8.643	-0.956	-6.394	-13.353	-27.09	0.327	-1.54
308	0.308	-13.288	-3.435	-3.882	-7.763	-22.97	-12.965	-3.156	-18.877
309	0.309	-16.572	-6.352	-8.163	-6.621	-16.526	-10.462	-6.244	-16.482
310	0.31	-14.824	-10.625	-12.252	-14.952	-8.155	-12.794	-5.228	-18.523
311	0.311	-11.328	-9.862	-10.344	-9.729	-9.077	-10.681	-5.947	-20.382
312	0.312	-16.739	-9.299	-15.013	-6.827	-4.184	-12.622	-8.215	-18.598
313	0.313	-14.795	-19.367	-23.937	-4.32	0.116	-10.883	-13.024	-20.1
314	0.314	-16.714	-20.728	-20.288	-6.646	4.221	-9.344	-2.952	-21.388
315	0.315	-16.123	-11.824	-28.642	2.832	7.767	-5.093	-1.594	-25.002
316	0.316	-15.729	-12.984	-36.01	-0.857	1.838	-8.778	-5.277	-11.804
317	0.317	-15.335	-13.942	-21.291	-11.706	-2.143	-5.307	-6.444	-6.559
318	0.318	-15.732	-20.708	-31.946	-18.856	-12.887	-10.547	-1.221	-5.011
319	0.319	-16.889	-16.439	-2.925	-15.17	-20.711	-9.603	-7.974	-20.872
320	0.32	-11.082	-14.106	51.264	-2.008	-16.368	-12.137	-10.46	-18.761
321	0.321	-13.401	-3.249	58.62	-3.754	-19.998	-8.089	-9.669	-16.814
322	0.322	-6.818	-7.87	-28.851	-14.787	-11.675	-11.587	-13.151	-11.568
323	0.323	-11.066	-12.095	-40.643	-13.427	-2.009	-6.969	-13.718	-16.24
324	0.324	-15.129	-10.914	-8.108	-17.103	-5.708	-5.262	-15.428	-26.312
325	0.325	-14.545	-16.885	-17.948	-18.263	2.59	-10.128	-15.021	-22.64
326	0.326	-15.131	-5.046	-9.014	-10.91	-0.519	-9.58	-14.621	-19.155
327	0.327	-19.197	-12.956	-0.847	-11.879	-9.408	-9.018	-8.803	-18.186
328	0.328	-11.262	-14.28	6.513	-12.65	-15.387	-9.443	-12.86	-3.471
329	0.329	-14.735	-7.867	-0.067	-13.434	-14.42	-4.081	-9.362	15.674
330	0.33	-13.765	-4.351	-18.252	-21.369	-15.385	-8.978	-6.055	49.119
331	0.331	-14.734	-9.548	-12.858	-9.573	-17.911	-8.424	1.73	35.548
332	0.332	-13.949	-4.683	-17.93	-17.521	-26.838	-6.729	-7.924	73.088
333	0.333	-14.716	-16.074	-40.798	-10.378	-23.374	-13.735	-4.224	57.969
334	0.334	-15.299	-20.679	-28.421	-14.054	-13.709	-8.924	-5.388	44.382
335	0.335	-18.593	-19.292	-24.735	-5.738	-17.407	-11.46	4.253	-18.17
336	0.336	-16.864	-12.866	-28.024	-6.718	-13.948	-5.869	3.026	-98.932
337	0.337	-11.087	-16.315	-24.924	-9.622	-10.881	-7.828	1.794	-88.184
338	0.338	-16.734	-17.244	-10.77	-15.625	-13.821	-8.43	-14.37	-19.21
339	0.339	-13.291	-14.3	-8.221	-11.57	-13.09	-15.028	-26.075	-10.409
340	0.34	-13.897	-11.746	17.534	-9.639	-17.192	-12.531	-32.574	-83.847
341	0.341	-8.507	-20.608	20.839	-14.291	-10.663	-10.232	-26.848	-54.307
342	0.342	-13.374	-17.086	5.178	-8.867	-6.461	-5.415	-32.144	8.137
343	0.343	-13.985	-18.011	-8.962	-10.818	-8.852	-15.496	-14.804	16.201
344	0.344	-16.928	-16.997	-11.489	-12.766	-6.984	-22.664	-3.277	23.519
345	0.345	-11.159	-10.95	-13.805	-16.852	-6.474	-13.772	-5.478	43.396
346	0.346	-13.507	-13.22	-11.669	-8.927	-8.28	-12.612	-3.614	49.326
347	0.347	-12.948	-11.245	-21.348	-12.416	-10.87	-11.649	-19.546	76.941
348	0.348	-12.383	-13.142	-19.584	-5.069	-10.57	-2.752	-25.985	61.793
349	0.349	-8.34	-6.522	-14.945	-9.915	-7.763	-13.593	-20.247	-6.976
350	0.35	-14.179	-14.419	-13.586	-5.669	-10.573	-12.236	-15.079	-56.403
351	0.351	-14.996	-11.293	-12.412	-6.465	-7.976	-3.327	-7.195	-47.569
352	0.352	-18.522	-20.161	-15.877	-15.969	-12.93	-9.318	2.838	-169.74
353	0.353	-17.984	-23.608	-14.88	-17.151	-11.104	-12.401	-6.11	-152.4
354	0.354	-22.099	-20.476	-13.906	-20.668	-9.265	-5.603	-0.144	-104.857
355	0.355	-18.668	-13.67	-19.898	-13.349	-14.787	-6.369	-3.267	-90.602
356	0.356	-18.336	-14.418	-23.968	-12.424	-12.967	-8.702	-6.168	-24.873
357	0.357	-20.519	-15.164	-20.495	-13.255	-8.453	-15.314	-8.689	-13.138
358	0.358	-17.856	-14.549	-14.499	-10.971	-11.477	-5.645	-20.885	-2.356
359	0.359	-17.51	-12.579	-12.191	-12.946	-10.247	-9.317	-47.196	-12.296
360	0.36	-15.428	-14.3	-11.638	-16.262	-4.95	-8.147	-43.535	-3.457
361	0.361	-14.701	-11.76	-11.09	-20.378	-4.476	-13.373	-26.532	20.851
362	0.362	-15.522	-16.195	-18.856	-12.518	2.771	-16.27	1.688	13.428
363	0.363	-16.15	-13.274	-15.792	-11.415	3.629	-10.278	12.895	-6.569
364	0.364	-15.613	-16.747	-9.06	-10.51	-7.891	-6.218	9.599	-0.62
365	0.365	-16.241	-12.291	-13.356	-7.668	-15.928	-8.149	0.294	15.784
366	0.366	-13.382	-16.337	-24.035	-6.954	-23.187	-10.085	-2.434	20.781
367	0.367	-7.43	-12.841	-13.995	-19.216	-19.618	-11.83	0.049	25.213
368	0.368	-17.154	-12.447	-7.606	-10.597	-18.567	-3.891	-6.948	12.814
369	0.369	-14.875	-12.049	-15.925	-6.044	-12.288	-8.723	-17.616	24.027
370	0.37	-16.085	-18.617	-10.672	-4.773	-9.3	-14.718	-11.848	-6.97
371	0.371	-14.96	-19.571	-5.746	-8.519	-0.492	-15.689	-3.174	-19.378
372	0.372	-20.225	-22.064	-9.952	-14.589	0.567	-8.917	-14.248	14.689
373	0.373	-15.419	-11.404	-12.326	-13.695	14.409	-9.703	-25.906	-2.126
374	0.374	-16.227	-12.75	-11.047	-17.634	16.264	-13.772	-15.891	-6.558
375	0.375	-10.652	-16.415	-10.521	-14.801	10.964	-5.833	-12.266	-18.889
376	0.376	-11.274	-8.091	-12.53	-15.643	-12.899	-15.519	0.849	-15.185
377	0.377	-13.244	-11.177	-6	-13.374	-16.248	4.015	2.55	-25.259
378	0.378	-18.704	-6.341	-12.03	-8.598	-0.636	12.332	-2.128	-9.604
379	0.379	-13.892	-8.858	-14.383	-10.603	-9.016	9.82	4.996	4.5
380	0.38	-10.636	-8.072	-4.943	-1.776	-1.517	-15.923	-6.837	-8.332
381	0.381	-19.573	-6.13	-6.157	-2.999	0.763	-5.879	1.083	-20.011
382	0.382	-15.924	-8.06	-7.384	-1.888	-5.659	-15.179	-6.069	-5.162
383	0.383	-12.468	-16.957	-12.679	-17.995	-15.365	-17.887	2.822	0.716
384	0.384	-11.527	-13.284	-25.536	-11.075	-6.678	-20.414	20.803	2.533
385	0.385	-10.581	-16.775	-13.401	-8.991	-11.325	-18.102	18.253	4.053
386	0.386	-4.608	-13.678	-11.901	-18.705	-9.967	-15.985	-12.179	2.627
387	0.387	-8.693	-14.638	-24.911	-13.516	-6.277	-14.059	-8.149	-3.891
388	0.388	-10.639	-12.124	-30.174	-8.909	-9.736	-15.813	-19.395	-7.477
389	0.389	-16.651	-9.796	-12.771	-13.209	-17.062	-14.271	-2.382	-4.419
390	0.39	-14.337	-16.37	-10.458	-12.097	-10.246	-12.936	-18.056	-13.36
391	0.391	-17.834	-12.101	-8.322	-18.133	-2.273	-14.108	-15.318	-14.642
392	0.392	-14.549	-16.159	1.365	-4.226	5.133	-15.26	-22.818	-19.934
393	0.393	-7.985	-14.217	-0.38	-10.057	2.29	-18.346	-11.176	-34.61
394	0.394	-13.991	-16.141	-8.332	-4.856	-1.904	-15.45	-9.032	-19.579
395	0.395	-19.614	-17.864	-6.996	-12.812	-14.026	-17.978	-10.951	-13.713
396	0.396	-19.039	-10.876	-3.338	-17.083	-12.207	-10.621	-30.302	-25.845
397	0.397	-23.683	-7.954	-16.515	-13.411	-10.581	-7.716	-37.867	-17.804
398	0.398	-15.937	-12.19	2.822	-14.579	-17.659	-3.448	-16.801	-10.506
399	0.399	-10.707	-12.943	-4.73	-11.48	-18.736	-5.757	-14.112	-4.024
400	0.4	-3.918	-8.082	-11.695	-8.575	-12.648	-10.604	-11.587	-12.312
401	0.401	-8.169	-12.705	-9.561	-9.342	-15.658	-10.035	-23.198	-24.157
402	0.402	-7.389	-12.101	-19.235	-10.113	-18.467	-8.304	-4.041	-6.789
403	0.403	-2.541	-16.928	-7.052	-2.179	-19.151	-16.251	-11.561	-13.948
404	0.404	-9.875	-14.981	-18.097	-5.269	-11.703	-15.094	-13.868	-11.98
405	0.405	-6.961	-13.215	-10.947	-6.223	-6.763	-11.987	-33.003	-13.981
406	0.406	-9.457	-15.704	-7.277	-0.202	1.273	-5.215	-25.426	-8.76
407	0.407	-18.339	-15.288	-13.265	-12.367	-3.85	-7.738	-18.419	-13.276
408	0.408	-21.798	-14.875	-10.134	-14.087	-6.643	-5.42	-29.038	-14.454
409	0.409	-18.674	-8.849	-7.146	-25.09	-2.28	-7.342	-7.747	-15.391
410	0.41	-15.735	-16.761	-7.812	-9.186	-7.78	-1.333	0.558	-4.359
411	0.411	-14.925	-11.513	-15.1	10.004	-8.248	-6.932	3.075	-11.315
412	0.412	-18.956	-14.39	-12.134	-7.763	-2.131	1.014	-13.161	-12.279
413	0.413	-19.5	-15.145	-11.294	-5.392	-7.624	-2.084	-23.741	-20.435
414	0.414	-16.168	-11.055	-10.439	-11.728	-5.561	-8.858	-6.271	-19.352
415	0.415	-17.86	-15.873	-16.945	-9.742	-8.737	-4.613	-3.909	-26.062
416	0.416	-14.335	-12.557	-26.568	-7.946	-5.729	-6.95	2.496	-23.498
417	0.417	-13.898	-10.792	-30.208	-3.241	-6.989	-11.788	-3.281	-21.148
418	0.418	-16.748	-17.727	-31.322	-7.436	-13.269	-17.784	-4.979	-19.217
419	0.419	-13.03	-14.79	-26.036	-11.044	-12.385	-13.717	-0.302	-10.559
420	0.42	-18.397	-13.992	-40.69	-14.455	-14.591	-8.884	-4.547	-14.052
421	0.421	-16.418	-16.288	-17.212	-15.348	-3.643	-8.307	1.845	-30.031
422	0.422	-18.306	-14.331	-1.451	-20.115	-1.977	-4.243	0.687	-32.275
423	0.423	-18.839	-13.73	12.763	-19.275	-3.221	-7.717	1.661	-25.815
424	0.424	-17.437	-15.438	15.35	-18.424	-9.494	-15.069	2.662	-50.926
425	0.425	-12.942	-11.919	17.742	-16.413	-12.872	-7.72	-3.269	-13.155
426	0.426	-16.963	-11.507	-1.35	-19.623	-11.805	-6.737	-5.521	22.053
427	0.427	-13.428	-8.571	-14.057	-10.639	-10.773	-12.729	-7.388	26.501
428	0.428	-17.832	-12.221	-11.659	-4.162	-13.231	-20.056	-7.925	30.563
429	0.429	-12.367	-17.614	-9.46	-0.585	-12.385	-9.192	-10.803	56.864
430	0.43	-10.38	-12.756	-15.197	-16.565	-11.739	-2.013	-18.73	60.163
431	0.431	-16.324	-16.025	0.761	-14.154	-11.093	-10.929	-29.59	13.136
432	0.432	-13.952	-13.101	-1.288	-20.455	-13.942	-19.25	-16.629	-74.369
433	0.433	-14.484	-14.439	-3.154	-10.684	-8.108	-11.904	-7.917	-86.177
434	0.434	-16.367	-13.081	-11.797	-12.349	-10.414	-9.011	3.124	-10.32
435	0.435	-12.248	-15.973	-13.285	-10.717	-10.959	-9.793	16.093	-20.228
436	0.436	-13.551	-15.576	-14.57	-11.987	-10.339	-9.034	-3.242	-11.399
437	0.437	-16.785	-9.758	-13.34	-10.746	-10.885	-8.453	-16.019	-3.361
438	0.438	-16.353	-15.356	-19.281	-9.508	-11.246	-14.447	-27.652	3.902
439	0.439	-15.918	-11.857	-20.196	0.254	-15.666	-7.085	-42.616	10.412
440	0.44	-10.073	-15.135	-17.226	-8.569	-9.067	-11.904	-52.386	28.547
441	0.441	-12.358	-14.551	-21.418	-16.82	-9.813	-25.046	-47.261	11.996
442	0.442	-7.483	-11.06	-23.678	-11.526	-9.01	-19.234	-23.515	-23.379
443	0.443	-14.799	-14.347	-20.122	-10.468	-10.909	-10.518	7.38	-92.26
444	0.444	-11.851	-18.404	-16.765	-12.907	-10.3	-8.959	11.414	-23.393
445	0.445	-11.044	-13.56	-14.971	-16.882	-13.182	-13.202	15.117	-14.766
446	0.446	-16.625	-14.138	-11.438	-14.882	-9.692	-9.504	25.228	-55.619
447	0.447	-17.175	-13.545	-15.845	-11.54	-12.007	-15.481	15.96	-63.036
448	0.448	-15.209	-14.886	-17.553	-12.047	-9.097	-10.232	1.85	-43.059
449	0.449	-19.235	-11.583	-14.979	-12.363	-7.937	-1.307	-15.93	-36.985
450	0.45	-14.358	-16.411	-12.613	-11.911	-5.231	-0.123	-4.292	1.784
451	0.451	-12.378	-14.467	-6.002	-7.005	-7.36	2.987	2.087	26.975
452	0.452	-16.408	-10.398	0.797	-8.875	-6.006	-3.774	-19.219	68.224
453	0.453	-19.862	-10.778	5.077	-11.721	-5.231	-13.439	-16.504	73.658
454	0.454	-12.48	-16.194	2.77	-14.176	-8.906	-19.823	-19.022	38.437
455	0.455	-13.425	-12.71	-5.147	-11.795	-10.254	-8.977	-25.992	6.499
456	0.456	-12.437	-14.637	-19.069	-11.352	-6.959	-7.613	-32.387	-47.685
457	0.457	-14.934	-11.738	-28.733	-5.297	-8.111	-13.985	-18.846	-69.706
458	0.458	-12.6	-12.123	-55.04	-7.773	-6.955	-19.975	-6.639	-89.583
459	0.459	-17.429	-7.67	-58.705	-11.798	-10.443	-16.865	-5.07	-59.139
460	0.46	-14.124	-10.561	-13.986	-8.29	-6.383	-17.827	-9.298	-53.686
461	0.461	-10.042	-11.914	-7.978	-12.894	-11.244	-17.045	-8.088	-28.502
462	0.462	-13.501	-10.553	-13.396	-12.265	-9.336	-6.402	-23.685	-14.946
463	0.463	-16.776	-13.455	-18.434	-10.883	-17.101	-2.14	-8.705	5.759
464	0.464	-20.831	-12.295	-4.885	-9.501	-14.032	6.759	-6.699	39.801
465	0.465	-12.878	-13.453	7.493	-8.313	-11.154	3.266	-1.373	44.223
466	0.466	-16.343	-14.228	11.157	-12.745	-5.19	-12.799	-15.591	40.129
467	0.467	-15.356	-18.671	7.842	-20.463	-10.835	-15.127	-25.156	43.785
468	0.468	-12.425	-19.243	-1.466	-15.213	-10.29	-8.756	-19.821	47.063
469	0.469	-18.397	-10.344	-4.192	-12.293	-10.907	-6.829	-8.677	0.045
470	0.47	-11.013	-16.726	-6.712	-13.054	-5.525	-12.056	1.495	-100.721
471	0.471	-13.896	-13.238	-22.982	-12.269	-7.5	-13.604	5.25	-86.335
472	0.472	-16.388	-12.273	-25.1	-10.327	-5.587	-14.957	-7.836	-46.818
473	0.473	-12.307	-15.173	-11.535	-16.317	-5.036	-8.573	-34.092	-34.984
474	0.474	-10.357	-17.691	-9.77	-13.981	-5.45	-5.099	-45.277	-24.111
475	0.475	-7.055	-12.081	-8.213	-13.384	-11.871	-16.917	-35.2	5.513
476	0.476	-15.948	-14.012	-9.564	-12.788	-3.974	-15.373	-19.57	-3.335
477	0.477	-14.789	-12.082	-13.26	-15.683	-3.049	-16.722	0.114	-11.403
478	0.478	-18.275	-10.337	-14.46	-13.164	-5.987	-13.047	7.615	10.715
479	0.479	-17.324	-10.726	-13.534	-5.79	-10.278	-11.889	19.187	-9.144
480	0.48	-18.3	-12.086	-22.482	-6.722	-7.987	-4.523	25.556	-15.038
481	0.481	-19.077	-14.22	-16.525	-7.672	-1.437	-9.346	8.138	1.506
482	0.482	-15.017	-13.066	-9.178	-15.598	8.212	-8.565	-8.116	-13.538
483	0.483	-15.601	-10.358	-12.112	-12.492	4.496	-6.242	-10.24	-9.105
484	0.484	-17.538	-13.852	-14.673	-11.518	-8.691	-8.171	3.312	11.577
485	0.485	-14.633	-15.206	-12.376	-10.742	-17.431	0.544	-19.516	30.352
486	0.486	-15.991	-14.819	-11.803	-13.063	-12.807	-10.289	-22.597	26.963
487	0.487	-12.705	-16.758	-11.241	-6.478	-5.669	-11.639	-2.846	11.089
488	0.488	-17.554	-15.595	-8.353	-10.733	-14.592	-12.794	20.393	-14.731
489	0.489	-14.274	-12.118	-7.978	-9.952	-11.132	-18.798	48.674	-25.083
490	0.49	-12.542	-10.769	-8.385	-3.363	-14.261	-13.566	29.927	2.955
491	0.491	-13.899	-11.932	-7.235	-7.621	-11.387	-4.661	-7.796	37.045
492	0.492	-13.517	-12.326	-13.248	-16.531	-15.669	-5.834	-2.726	41.806
493	0.493	-15.652	-13.494	-14.026	-10.528	-14.913	-11.054	-25.518	54.47
494	0.494	-11.985	-14.278	-11.697	-17.874	-14.34	-10.059	-63.012	88.755
495	0.495	-14.311	-12.931	-11.11	-5.097	-12.407	-16.04	-68.004	20.16
496	0.496	-13.158	-15.453	-7.812	0.136	-11.833	-10.421	-45.102	-108.197
497	0.497	-15.875	-15.258	-11.861	-17.278	-10.477	-9.821	-32.623	-160.723
498	0.498	-16.279	-19.133	-19.801	-14.967	-9.129	-7.874	-13.763	-144.928
499	0.499	-12.822	-15.655	-16.324	-8.584	-7.002	-11.94	-10.422	-101.815
500	0.5	-16.127	-12.382	-13.222	-10.531	-6.621	-8.443	17.852	-62.362
501	0.501	-13.236	-13.557	-8.371	-12.28	-9.328	-8.038	14.207	-50.457
502	0.502	-11.313	-14.729	-14.364	-7.642	-11.456	-7.636	4.2	-17.919
503	0.503	-10.166	-14.341	-2.165	-8.999	-12.231	-7.236	1.125	-8.036
504	0.504	-15.022	-11.446	-14.364	-12.673	-9.721	-9.95	-1.56	0.889
505	0.505	-13.099	-15.909	-6.446	-13.854	-6.83	-9.753	-9.081	-7.228
506	0.506	-15.054	-8.18	-7.817	-12.91	-7.997	-8.961	-2.122	-29.273
507	0.507	-16.809	-13.415	-14.231	-10.026	-4.515	-9.147	-12.852	-35.876
508	0.508	-15.47	-12.46	-13.108	-12.543	-9.357	-12.827	-22.652	-29.924
509	0.509	-16.831	-16.734	-14.122	-8.486	-8.769	-8.001	-10.525	-2.319
510	0.51	-15.682	-14.424	-13.171	-10.428	-1.025	-8.591	-21.605	12.741
511	0.511	-20.918	-13.851	-12.366	-7.127	-0.047	-8.007	-43.312	17.161
512	0.512	-14.34	-11.927	-6.723	-8.857	-2.948	-8.39	-46.377	21.253
513	0.513	-10.099	-11.361	-14.634	-10.221	-7.201	-7.993	-38.031	24.993
514	0.514	-15.723	-12.731	-7.286	-15.668	-9.529	-10.111	-40.516	28.337
515	0.515	-16.311	-13.133	-10.171	-9.104	-4.701	-12.797	-33.501	19.113
516	0.516	-14.374	-17.222	-7.628	-13.375	-6.638	-12.398	-31.318	10.828
517	0.517	-22.117	-16.853	-13.214	-12.612	-7.211	-8.139	-29.325	3.297
518	0.518	-21.153	-11.452	-12.613	-12.048	-10.697	-17.047	-27.515	-12.937
519	0.519	-20.19	-14.95	-15.896	-12.646	-9.334	-15.892	-16.417	-44.871
520	0.52	-14.198	-14.374	-15.315	-13.242	-8.166	-12.405	5.312	-40.528
521	0.521	-16.522	-10.318	-14.943	-9.769	-14.16	-13.391	8.433	-20.044
522	0.522	-11.701	-13.803	-12.649	-15.199	-8.163	-6.633	11.142	-9.02
523	0.523	-11.138	-9.354	-12.288	-15.784	-12.24	-5.879	23.929	-5.825
524	0.524	-8.256	-11.103	-6.298	-15.211	-10.328	-8.216	35.549	-2.778
525	0.525	-5.762	-14.601	-10.556	-12.321	-9.771	-10.167	63.237	-5.493
526	0.526	-2.486	-8.221	-11.33	-7.489	-3.216	-17.559	52.066	7.367
527	0.527	-2.882	-14.227	-6.496	1.219	-9.227	-12.779	28.33	0.462
528	0.528	-0.187	-13.456	-4.565	-11.948	-11.55	-15.368	12.731	-22.945
529	0.529	-6.007	-15.396	-2.818	-24.14	-9.618	-16.212	-12.736	-38.6
530	0.53	-13.369	-10.749	-10.733	-19.491	-10.207	-14.345	-29.731	-35.911
531	0.531	-18.219	-12.497	-28.715	-9.417	-9.633	-12.467	-32.799	-38.476
532	0.532	-17.455	-15.02	-10.892	-13.085	-1.698	-11.93	-18.73	-31.548
533	0.533	-19.776	-9.612	-3.899	-4.771	-7.691	-8.471	-11.272	-12.433
534	0.534	-23.267	-17.547	-27.285	-3.804	-6.727	-7.125	-9.028	26.101
535	0.535	-15.915	-18.518	-36.551	-4.765	-13.525	-6.744	-11.208	87.084
536	0.536	-16.884	-13.684	-22.411	-10.751	-11.039	-7.146	-24.806	143.992
537	0.537	-14.373	-14.47	-19.89	-8.43	-10.286	-9.101	-33.55	166.058
538	0.538	-15.149	-12.151	-22.22	-13.267	-8.36	-4.294	-41.502	132.54
539	0.539	-15.734	-11.578	-11.604	-9.977	-2.38	-9.16	-37.239	40.944
540	0.54	-17.669	-16.224	-13.568	-10.555	-1.617	-9.772	-22.907	-156.513
541	0.541	-18.242	-12.161	-11.85	-11.898	-6.476	-5.734	-24.876	-353.753
542	0.542	-14.758	-10.808	-16.52	-15.17	-11.127	-13.693	-5.606	-276.929
543	0.543	-18.044	-11.195	-17.901	-18.067	-18.877	-22.039	7.1	-207.268
544	0.544	-20.939	-16.034	-11.534	-15.353	-19.853	-12.384	9.33	-16.649
545	0.545	-15.71	-12.75	-10.391	-18.835	-15.022	-6.021	-18.454	111.456
546	0.546	-20.547	-19.33	-11.371	-12.25	-15.798	-14.372	-37.326	88.148
547	0.547	-11.834	-13.33	1.389	2.467	-8.446	-11.296	-40.676	66.866
548	0.548	-3.512	-14.107	-0.367	-8.177	-9.415	3.394	-18.836	47.505
549	0.549	-17.447	-3.273	-8.323	-2.372	-5.151	-7.275	-4.729	29.936
550	0.55	-15.507	-11.206	-12.596	-7.587	-10.764	-13.104	-7.268	-49.669
551	0.551	-13.758	-12.559	-3.705	-6.03	-10.194	-11.383	-23.533	22.519
552	0.552	-15.303	-18.943	-2.554	-13.182	-8.284	-16.042	-8.653	35.693
553	0.553	-13.936	-12.937	4.786	-19.557	-4.247	-8.9	-6.769	0.141
554	0.554	-12.767	-13.9	3.809	-1.552	-2.908	-17.823	-8.573	-32.311
555	0.555	-9.273	-10.995	-7.619	0.966	-8.335	-19.01	15.152	-61.858
556	0.556	-14.489	-15.256	-9.163	-6.001	-10.27	-9.351	66.557	-52.903
557	0.557	-15.453	-11.188	-4.902	-16.65	-8.332	-5.692	88.546	-28.481
558	0.558	-19.716	-9.252	-11.286	-14.72	-16.07	-2.224	27.899	-6.377
559	0.559	-17.398	-11.187	-26.958	-16.459	-12.973	-3.211	3.445	0.242
560	0.56	-15.465	-18.926	-24.832	-27.485	-13.928	-14.063	-18.674	6.277
561	0.561	-18.753	-15.824	-19.047	-26.121	-9.647	-12.724	-65.576	-21.376
562	0.562	-9.851	-12.914	-17.33	-6.566	-8.852	-9.057	-59.651	-36.469
563	0.563	-16.23	-13.682	3.363	7.582	-5.345	-10.236	-43.266	-13.634
564	0.564	-20.474	-14.262	-10.777	-5.169	1.443	-16.444	-48.348	-9.574
565	0.565	-19.307	-6.915	-13.289	-7.486	-4.546	-13.369	-43.951	1.671
566	0.566	-18.333	-13.689	-15.624	-13.885	-8.6	-16.29	-48.053	-1.53
567	0.567	-13.486	-16.213	-17.762	-11.969	-5.12	-10.31	-51.767	-17.142
568	0.568	-10.972	-16.988	-15.844	-6.757	-12.489	-6.257	-34.777	-8.612
569	0.569	-13.292	-17.564	-14.317	-6.953	-11.529	-14.206	-11.012	33.958
570	0.57	-12.71	-18.14	-5.629	-11.608	-5.53	-0.281	17.212	52.116
571	0.571	-2.639	-18.719	-7.191	-10.268	-3.201	-6.091	28.419	46.685
572	0.572	-6.889	-16.197	-8.553	-13.953	4.732	-4.36	-2.565	-8.836
573	0.573	-3.207	-13.87	-12.236	-15.123	7.841	-5.905	-14.972	-30.868
574	0.574	-4.356	-8.055	-18.224	-7.771	3.025	-4.554	-18.657	-50.772
575	0.575	-11.7	-12.116	-17.237	-12.607	-2.944	1.829	-35.669	-93.334
576	0.576	-22.521	-12.693	-14.335	-15.123	-10.269	14.994	-26.364	-65.655
577	0.577	-15.336	-14.623	-16.865	-11.059	-19.127	20.221	-18.081	-20.218
578	0.578	-16.478	-11.716	-22.475	-14.533	-17.927	12.297	-15.619	-14.253
579	0.579	-19.944	-17.52	-30.409	-12.612	-14.798	5.135	19.335	2.152
580	0.58	-14.712	-11.906	-27.325	-18.058	-13.796	-3.762	14.198	17.207
581	0.581	-15.681	-12.482	-20.574	-17.493	-14.544	-21.757	55.302	12.721
582	0.582	-19.949	-9.182	-18.072	-7.425	-13.765	-34.52	49.769	0.316
583	0.583	-12.606	-15.758	-22.118	-11.684	-10.306	-41.463	24.516	-48.841
584	0.584	-17.459	-14.974	-15.526	-15.356	-4.332	-39.309	1.603	-28.891
585	0.585	-14.964	-14.204	-4.122	-18.851	-5.124	-21.871	-19.179	-10.649
586	0.586	-12.662	-7.618	0.499	-7.068	-8.621	-24.166	-30.478	-15.978
587	0.587	-13.268	-15.539	7.653	-5.534	-11.898	-13.495	-27.264	-0.778
588	0.588	-13.866	-10.3	19.452	-9.795	-8.974	-15.404	-30.44	-5.135
589	0.589	-15.615	-13.192	11.511	-10.965	-11.466	-13.634	-22.19	-9.162
590	0.59	-19.104	-12.406	1.45	-14.455	-5.051	-12.069	-9.47	-5.53
591	0.591	-14.662	-13.176	-2.23	-21.823	-12.956	-7.797	-2.533	-9.011
592	0.592	-16.408	-15.101	-8.226	-15.065	-11.969	-8.952	-13.204	-12.402
593	0.593	-19.891	-14.507	-15.586	-9.082	-9.052	-14.944	-7.392	-15.247
594	0.594	-13.503	-10.43	-14.621	-9.877	-8.265	-11.831	-12.596	-2.495
595	0.595	-12.725	-13.909	-18.877	-5.059	-9.025	-8.896	-10.999	-4.668
596	0.596	-15.043	-16.228	-16.563	-7.013	-8.421	-11.396	-15.238	-2.314
597	0.597	-13.112	-11.386	-17.15	-12.446	-7.822	-12.166	-24.134	3.649
598	0.598	-12.526	-13.307	-16.573	-8.966	-11.862	-4.225	-13.299	5.499
599	0.599	-15.422	-13.879	-15.999	-13.623	-4.869	-9.417	-9.03	-8.749
600	0.6	-17.942	-11.344	-16.412	-13.05	1.944	-8.429	-5.329	-18.39
601	0.601	-12.519	-13.653	-13.15	-12.675	7.977	-12.673	-6.478	-9.749
602	0.602	-19.096	-16.548	-15.301	-12.289	3.943	-8.602	3.211	-17.647
603	0.603	-14.84	-13.836	-10.879	-9.392	-6.857	-6.656	2.079	-13.347
604	0.604	-18.901	-10.348	-19.8	-8.241	-11.459	-4.699	8.108	-12.148
605	0.605	-16.965	-9.181	-23.482	-7.864	-15.681	-11.261	-7.935	-13.307
606	0.606	-12.315	-11.109	-22.357	-3.035	-16.818	-8.723	-5.579	-16.36
607	0.607	-6.902	-13.815	-23.373	-3.623	-13.307	-11.009	-16.163	-19.16
608	0.608	-7.49	-12.258	-20.51	-12.361	-14.253	-9.049	-21.915	-9.297
609	0.609	-12.143	-16.695	-12.624	-11.226	-21.028	-8.441	-20.208	10.404
610	0.61	-13.886	-16.108	1.251	-16.473	-21.81	-7.839	-15.616	18.859
611	0.611	-15.247	-16.679	3.135	-13.588	-17.762	-11.302	-19.935	21.524
612	0.612	-16.597	-13.192	-5.608	-23.27	-19.706	-4.901	-18.844	10.032
613	0.613	-17.745	-9.895	-13.575	-22.104	-13.712	-7.401	-15.383	-0.542
614	0.614	-15.039	-5.829	-20.756	-11.25	-9.648	-3.325	-7.985	-29.476
615	0.615	-16.206	-12.79	-8.986	7.531	-4.803	-8.164	-10.832	-91.886
616	0.616	-16.015	-9.872	-10.578	5.018	2.549	-6.218	-6.512	-65.069
617	0.617	-11.566	-15.866	-9.262	-1.957	9.318	-9.109	-0.844	-24.322
618	0.618	-13.501	-15.091	-5.632	-12.605	-2.102	-11.6	-0.204	-16.873
619	0.619	-11.752	-17.014	-9.145	-6.794	-6.759	-11.961	-0.708	-10.187
620	0.62	-13.106	-13.715	-14.364	-5.05	-11.032	-10.78	-2.352	-16.063
621	0.621	-14.461	-14.288	-17.248	-9.688	-7.366	-5.526	-7.077	-21.366
622	0.622	-10.386	-15.634	-14.71	-13.941	-13.376	-12.093	-10.254	-16.248
623	0.623	-17.351	-16.005	-26.893	-17.618	-20.736	-6.077	-19.072	-11.749
624	0.624	-14.442	-13.086	-25.186	-18.772	-21.714	-8.384	-38.535	0.691
625	0.625	-20.437	-15.781	-10.953	-13.537	-15.725	-16.304	-24.329	4.411
626	0.626	-24.511	-12.285	-1.35	-10.623	-21.358	-15.323	-1.026	42.137
627	0.627	-21.04	-16.338	-13.578	-14.873	-17.898	-16.267	-16.603	16.975
628	0.628	-19.114	-12.853	-12.073	-5.955	-10.577	-6.57	-13.791	3.445
629	0.629	-16.224	-14.204	-2.04	-4.775	-9.634	-10.243	-6.146	-8.951
630	0.63	-14.879	-13.041	-3.197	-9.973	-1.721	-6.768	-3.7	-5.232
631	0.631	-10.435	-18.258	-21.169	-18.85	14.317	-9.877	-1.471	-15.21
632	0.632	-8.706	-13.417	-28.707	-15.345	35.387	-18.798	-3.306	-18.175
633	0.633	-8.326	-15.34	-17.093	-14.361	21.239	-15.347	-8.472	-15.355
634	0.634	-5.031	-8.757	-10.702	-3.509	8.445	-10.161	-6.886	-17.81
635	0.635	-0.966	-16.695	-4.879	0.771	-3.186	-15.024	-5.522	-20.068
636	0.636	-1.354	-17.656	-6.596	-13.531	-22.368	-14.248	-9.202	-17.863
637	0.637	-8.706	-16.678	-5.026	-19.306	-24.904	-13.461	-5.722	-27.474
638	0.638	-18.374	-12.418	-6.354	-17.531	-22.605	-11.509	-8.801	-32.638
639	0.639	-19.538	-13.179	-7.487	-15.963	-20.496	-6.845	-11.687	-40.503
640	0.64	-16.057	-9.686	-6.31	-8.777	-18.571	-5.082	-12.438	-36.185
641	0.641	-19.155	-12.961	-11.539	-9.921	-13.34	1.907	-10.074	-21.799
642	0.642	-20.12	-13.537	-8.64	-11.058	-11.794	-6.962	-19.506	-15.944
643	0.643	-20.899	-14.889	-12.898	-7.939	-13.15	-17.772	-20.632	-3.705
644	0.644	-21.666	-10.429	-12.114	-6.941	-11.992	-19.113	-38.587	13.746
645	0.645	-16.819	-7.52	-5.524	-9.429	-13.169	-2.06	-25.78	20.745
646	0.646	-12.166	-13.323	-9.781	-8.623	-7.972	0.297	-18.781	22.906
647	0.647	-13.896	-15.642	-7.469	-9.173	-7.049	-1.806	-3.858	17.13
648	0.648	-11.373	-12.157	-10.948	-11.08	-9.629	-15.328	5.833	8.453
649	0.649	-14.649	-14.089	-4.932	-12.799	-18.602	-13.557	4.127	10.024
650	0.65	-18.7	-15.825	-8.985	-13.167	-15.177	-11.996	8.812	28.802
651	0.651	-15.206	-12.337	-9.552	-20.499	-12.114	-4.815	-4.11	-9.708
652	0.652	-13.834	-11.949	-7.612	-19.506	-15.039	-11.186	-5.808	-15.106
653	0.653	-15.954	-9.041	-15.35	-16.577	-15.85	-14.659	-4.215	-40.247
654	0.654	-13.237	-11.747	-29.271	-3.399	-10.282	-15.618	0.083	-26.689
655	0.655	-15.938	-11.354	-11.851	-5.314	-5.492	-16.576	1.291	-64.235
656	0.656	-11.088	-12.128	-4.876	-14.01	-10.179	-19.092	2.484	-79.355
657	0.657	-10.482	-13.487	-11.232	-2.962	-4.796	-6.897	1.565	-102.224
658	0.658	-13.745	-17.751	-9.263	-4.298	6.013	-8.64	12.453	-39.747
659	0.659	-16.628	-12.336	-10.978	-7.969	10.632	-7.092	2.426	-13.086
660	0.66	-10.804	-18.919	-12.494	-16.285	11.962	-14.252	-6.446	-21.254
661	0.661	-21.441	-10.993	-19.612	-19.381	3.038	-7.862	-22.088	-13.973
662	0.662	-20.075	-11.966	-15.884	-10.48	-2.976	-6.693	-36.974	19.452
663	0.663	-11.154	-9.064	-12.359	-11.648	-8.206	-5.707	-58.249	13.38
664	0.664	-12.297	-13.313	-11.358	-16.883	-11.104	-0.859	-49.934	7.926
665	0.665	-13.247	-15.629	-6.49	-12.038	-11.867	-8.783	-32.121	2.881
666	0.666	-12.262	-13.694	-12.445	-7.757	-14.171	-11.875	-15.86	-1.651
667	0.667	-11.467	-11.753	-6.795	-8.522	-13.567	-16.705	-9.46	-5.775
668	0.668	-15.511	-19.497	-17.594	-12.009	-11.606	-14.18	-3.631	-9.495
669	0.669	-13.564	-16.402	-41.355	-10.084	-7.519	-14.948	-1.858	0.534
670	0.67	-12.967	-13.505	-38.025	-15.511	-8.86	-11.454	-0.274	3.629
671	0.671	-15.856	-14.278	-34.904	-12.045	-10.211	-5.448	-1.603	6.33
672	0.672	-14.487	-16.604	-20.76	-8.772	-10.603	-9.502	-7.972	-11.488
673	0.673	-16.794	-14.669	12.728	-14.2	-9.453	-10.08	-16.289	-27.754
674	0.674	-17.94	-10.029	44.654	-9.378	-15.258	-10.652	-11.06	-21.382
675	0.675	-11.925	-12.926	23.947	-12.687	-12.92	-7.742	-19.972	7.643
676	0.676	-16.177	-12.54	-10.089	-10.966	-14.816	-10.256	-21.122	28.341
677	0.677	-12.1	-7.108	-5.586	-12.327	-11.491	-10.632	-13.738	39.585
678	0.678	-10.152	-9.044	-17.908	-15.624	-13.2	-8.494	-6.953	49.632
679	0.679	-14.783	-12.328	-44.172	-18.53	-11.804	-7.318	-7.719	2.585
680	0.68	-11.864	-14.068	-47.42	-16.594	-6.341	-12.333	-0.35	-30.93
681	0.681	-8.358	-10.582	-19.124	-10.795	-6.884	-16.958	14.363	-73.536
682	0.682	-15.69	-16.968	-7.877	1.384	-8.78	-8.043	20.757	-57.126
683	0.683	-18.76	-14.452	-11.14	-3.856	-5.842	-1.651	3.34	-42.063
684	0.684	-17.774	-8.835	-14.204	-11.806	-4.469	-5.119	1.027	-19.258
685	0.685	-13.501	-16.761	-11.449	-10.456	-4.851	-10.328	-5.355	-15.217
686	0.686	-14.251	-15.79	-8.894	-11.622	-9.703	-17.094	-11.155	-11.565
687	0.687	-19.075	-14.823	-11.177	-12.802	-9.136	-9.158	-19.863	-1.531
688	0.688	-10.361	-19.077	-9.011	-5.468	-9.718	-12.244	-15.215	-17.24
689	0.689	-11.522	-18.302	-10.914	-12.258	-17.646	-11.272	-10.96	-14.559
690	0.69	-14.62	-20.231	-5.66	-8.017	-23.636	-10.49	-14.641	-17.102
691	0.691	-13.651	-11.514	-10.282	-16.922	-18.386	-16.098	-18.132	-10.145
692	0.692	-9.383	-12.671	-17.428	-8.611	-15.452	-11.257	-12.914	-12.259
693	0.693	-20.014	-15.764	-26.314	-11.714	-9.418	-5.279	-13.898	-6.43
694	0.694	-15.751	-10.927	-20.304	-10.75	1.258	-10.932	-11.393	-1.174
695	0.695	-14.577	-11.694	-10.605	-11.527	8.452	-17.538	-7.35	-9.066
696	0.696	-18.048	-14.01	1.227	-13.858	17.392	-11.511	-3.876	-10.388
697	0.697	-12.814	-9.175	-9.783	-15.807	25.755	-10.697	-4.452	-14.031
698	0.698	-17.649	-12.47	-16.93	-8.466	20.575	-10.088	-13.339	-10.512
699	0.699	-18.423	-15.374	-8.025	-9.45	7.855	-1.37	-14.482	-11.462
700	0.7	-16.106	-12.858	-9.17	-11.977	-11.457	-9.689	-15.637	-16.288
701	0.701	-16.702	-11.504	0.519	-14.311	-18.968	-8.72	-16.598	-24.202
702	0.702	-13.432	-16.341	-0.63	-13.753	-11.964	-3.865	-11.773	-25.189
703	0.703	-9.392	-13.051	-6.621	-6.421	-14.05	-3.083	-12.559	-14.374
704	0.704	-12.899	-12.469	-3.527	-9.332	-12.083	-5.406	-16.633	-4.349
705	0.705	-14.261	-8.991	-10.313	-5.068	-17.269	-4.825	-17.23	9.953
706	0.706	-20.854	-8.608	-23.468	-9.131	-18.781	-6.761	-27.31	7.99
707	0.707	-17.957	-9.775	-21.523	-12.62	-17.394	-7.334	-31.583	2.739
708	0.708	-13.708	-11.715	-9.33	-10.685	-16.198	-7.714	-17.282	13.757
709	0.709	-16.05	-15.985	-7.777	-10.101	-17.312	-10.032	-7.621	12.467
710	0.71	-9.482	-10.183	-9.13	-9.716	-14.168	-12.16	-5.911	29.583
711	0.711	-13.749	-12.515	-18.032	-7.403	-13.151	-18.159	5.078	-0.726
712	0.712	-19.378	-14.449	-16.878	-8.574	-17.357	-20.657	6.38	-4.712
713	0.713	-18.815	-19.099	-15.913	-5.868	-16.532	-15.022	20.643	-46.222
714	0.714	-14.173	-15.041	-14.945	-11.681	-14.544	-13.069	7.028	-73.81
715	0.715	-14.759	-14.659	-17.459	-14.014	-15.079	-11.117	1.757	-38.519
716	0.716	-16.125	-17.96	-11.84	-10.535	-13.308	-14.025	-6.199	-15.626
717	0.717	-12.852	-13.902	-12.417	-8.596	-10.78	-15.397	-13.362	5.138
718	0.718	-8.807	-14.293	-14.345	-12.654	-18.134	-13.111	-22.265	1.528
719	0.719	-12.322	-11.022	-13.77	-11.293	-10.807	-16.05	-25.741	-22.181
720	0.72	-12.739	-13.933	-5.858	-3.939	-4.055	-10.102	-18.393	-18.983
721	0.721	-13.939	-11.231	-2.382	-11.304	5.603	-9.379	-15.5	-16.175
722	0.722	-13.593	-13.941	4.965	-20.207	4.428	-8.661	-7.564	-13.596
723	0.723	-17.887	-10.465	4.002	-14.195	-8.743	-9.297	-12.805	-6.649
724	0.724	-15.415	-16.861	-1.975	-11.097	-17.445	-9.929	-11.863	-8.884
725	0.725	-11.013	-12.608	-12.588	-6.259	-25.377	-10.564	-12.672	-7.071
726	0.726	-18.795	-21.511	-28.456	-15.94	-18.212	-15.453	-11.94	-12.406
727	0.727	-13.621	-10.675	-43.38	-17.103	-9.319	-12.219	-8.498	-10.895
728	0.728	-12.697	-14.928	-29.824	-13.619	-8.171	-9.366	-5.239	-20.913
729	0.729	-13.515	-11.262	-10.491	-16.727	-9.144	-12.88	-6.993	-17.218
730	0.73	-17.624	-12.429	-13.046	-13.824	1.694	-13.3	-0.041	-16.114
731	0.731	-14.177	-13.401	-10.765	-13.039	5.949	-8.494	-6.839	-13.111
732	0.732	-18.852	-10.508	-17.166	-8.965	12.331	-9.117	-6.083	-16.106
733	0.733	-13.471	-14.78	-11.365	-7.009	4.02	-13.215	-18.302	-11.93
734	0.734	-11.583	-14.011	-16.599	-8.934	-1.162	-8.399	-13.124	-16.058
735	0.735	-18.978	-15.948	-8.68	-9.507	1.761	-5.139	-14.725	-11.254
736	0.736	-14.174	-11.311	-12.95	-9.893	-11.4	-1.096	-13.419	-3.936
737	0.737	-14.981	-14.226	-11.801	-11.24	-17.228	-8.087	-12.311	-4.933
738	0.738	-17.338	-9.396	-10.657	-10.848	-15.516	-3.26	-11.205	-7.457
739	0.739	-15.431	-15.41	-11.639	-8.902	-10.94	-5.783	-12.225	-8.228
740	0.74	-14.884	-14.647	-6.82	-14.701	-18.21	-3.462	-9.371	-11.667
741	0.741	-23.818	-14.075	-7.607	-9.08	-14.653	-2.884	-8.655	-16.294
742	0.742	-22.687	-13.5	-8.402	-13.912	-13.585	5.825	-7.941	-15.71
743	0.743	-14.392	-11.757	-9.008	-13.323	-10.571	9.309	-11.472	-12.239
744	0.744	-19.655	-15.243	-17.751	-12.735	-9.674	-6.748	-10.936	-12.652
745	0.745	-14.857	-13.888	-16.611	-10.213	-12.226	-37.14	-8.077	-6.097
746	0.746	-8.901	-11.767	-15.663	-6.912	-9.937	-41.226	-12.952	-12.89
747	0.747	-8.16	-11.393	-8.895	-8.064	-13.438	-30.001	-11.056	-22.58
748	0.748	-7.613	-13.332	-4.66	-7.669	-19.459	-19.932	-10.514	-16.198
749	0.749	-7.068	-15.471	-13.58	-12.689	-12.132	-10.646	-7.08	-12.732
750	0.75	-5.356	-14.714	-14.764	-12.106	-5.414	-7.937	-9.454	-9.657
751	0.751	-1.904	-14.535	-15.76	-6.691	-2.971	-15.496	-6.596	-8.689
752	0.752	-1.548	-13.011	-10.919	-4.747	-10.401	-13.188	-11.092	-6.204
753	0.753	-8.151	-13.228	-8.396	-13.447	-1.565	-6.816	-12.868	-7.029
754	0.754	-20.945	-10.934	-9.176	-14.608	-5.121	-8.774	-7.091	-6.514
755	0.755	-19.225	-12.893	-9.761	-13.633	-2.104	-7.066	-9.452	-16.651
756	0.756	-20.792	-13.104	-10.352	-12.659	-5.092	-15.033	-12.965	-12.482
757	0.757	-19.457	-14.67	-9.798	-10.152	-5.946	-4.991	-11.069	-18.938
758	0.758	-13.089	-11.208	-12.35	-14.231	-11.626	-6.181	-11.686	-22.451
759	0.759	-22.969	-14.136	-11.997	-13.666	-14.402	-4.465	-8.222	-15.122
760	0.76	-19.5	-13.788	-13.206	-11.744	-17.949	-10.489	-8.614	-12.24
761	0.761	-20.476	-16.729	-10.559	-11.179	-28.065	-20.183	-9.787	-9.761
762	0.762	-17.59	-12.322	-11.787	-8.688	-29.475	-21.36	-10.95	-9.061
763	0.763	-21.864	-10.622	-12.056	-7.354	-30.695	-15.377	-8.632	-11.07
764	0.764	-21.105	-15.505	-12.318	-7.769	-22.425	-12.278	-11.344	-7.694
765	0.765	-16.276	-12.244	-14.304	-8.969	-6.418	-1.425	-11.167	-8.353
766	0.766	-11.643	-15.179	-16.847	-13.464	5.138	2.845	-12.552	-14.942
767	0.767	-12.234	-14.82	-15.317	-15.239	11.465	11.756	-8.909	-28.094
768	0.768	-6.435	-8.464	-12.624	-16.624	28.835	8.28	-14.369	-49.388
769	0.769	-8.764	-14.49	-11.489	-9.317	17.178	15.641	-3.57	-41.074
770	0.77	-3.939	-13.737	-16.39	-4.142	6.495	10.805	-5.163	-33.585
771	0.771	-7.239	-18.603	-8.536	-10.954	-3.219	11.601	-18.155	-3.273
772	0.772	-12.664	-13.992	-7.634	-18.914	-8.481	0.972	-9.468	42.572
773	0.773	-9.183	-11.126	-2.843	-11.609	-22.842	-6.181	-7.927	85.142
774	0.774	-7.249	-12.509	-0.367	-6.834	-20.948	-7.334	2.125	79.749
775	0.775	-11.318	-18.939	-6.022	-7.635	-19.247	-10.812	-1.555	64.667
776	0.776	-8.806	-16.456	-16.913	-8.446	-8.263	-9.834	-2.706	-4.034
777	0.777	-14.233	-18.819	-37.696	-11.97	-4.047	-16.604	-7.91	-73.119
778	0.778	-13.655	-8.009	-18.035	-4.66	-12.989	-29.75	-18.725	-46.417
779	0.779	-18.298	-15.979	-15.576	-15.541	-16.494	-23.926	-17.345	-22.068
780	0.78	-21.201	-17.361	-8.662	-19.863	-11.264	-25.649	-5.521	-14.737
781	0.781	-24.689	-11.005	-6.598	-13.54	-12.227	-17.696	-7.054	-34.683
782	0.782	-21.395	-12.19	-8.572	-14.759	-25.379	-16.323	-2.79	-16.505
783	0.783	-14.815	-17.442	-10.309	-11.711	-46.667	-19.989	-6.462	-11.131
784	0.784	-17.712	-16.506	-8.793	-16.6	-21.133	-16.499	-7.627	-16.231
785	0.785	-18.478	-15.765	-10.204	-8.731	-4.113	-26.164	-17.305	-11.882
786	0.786	-19.245	-11.73	-11.413	-16.15	5.168	-22.47	-16.147	-16.022
787	0.787	-19.818	-13.689	-10.312	-13.314	7.854	-23.614	-17.311	-27.244
788	0.788	-16.517	-10.426	-13.468	-12.614	31.077	-24.574	-12.078	-44.203
789	0.789	-13.604	-13.35	-12.547	-15.015	46.768	-23.589	-11.093	-66.078
790	0.79	-17.072	-14.729	-15.115	-13.162	38.471	-17.575	-5.078	-34.965
791	0.791	-15.703	-11.458	-12.854	-16.541	10.248	-19.882	-5.824	-14.204
792	0.792	-16.08	-18.051	-14.854	-11.197	-0.949	-13.29	-10.628	-2.808
793	0.793	-13.359	-17.095	-12.984	-13.202	-10.989	-10.765	-12.527	7.354
794	0.794	-7.53	-14.591	-15.954	-11.335	-32.823	-3.4	-9.59	4.329
795	0.795	-5.189	-10.538	-11.176	-15.477	-30.072	3.37	-12.069	-9.735
796	0.796	-16.006	-8.612	-15.874	-15.179	-37.596	-9.814	-8.732	-17.224
797	0.797	-11.335	-14.617	-13.022	-13.917	-30.612	-11.767	-9.857	-24.151
798	0.798	-12.666	-12.302	-21.005	-11.877	-32.736	-3.06	-7.122	-9.209
799	0.799	-16.318	-10.368	-10.219	-5.956	-19.19	-1.497	-5.931	-7.216
800	0.8	-12.814	-10.952	-8.922	-5.276	-17.438	-0.112	-10.736	-26.516
801	0.801	-11.822	-4.375	-28.522	-17.558	-15.859	1.073	-8.779	-3.231
802	0.802	-16.631	-10.373	-31.288	-15.906	-14.464	2.23	-13.398	12.499
803	0.803	-14.093	-6.308	-23.784	-4.962	-8.026	5.305	-15.118	26.687
804	0.804	-16.394	-11.144	-21.499	-15.124	0.362	8.19	-8.141	29.254
805	0.805	-18.323	-15.782	-19.404	-11.531	1.389	2.17	-12.978	36.286
806	0.806	-18.885	-16.356	-13.645	-5.622	-3.39	-10.033	-8.725	4.405
807	0.807	-15.958	-14.992	-1.497	-4.745	-9.339	-4.799	-9.501	-36.773
808	0.808	-17.285	-13.63	3.086	-5.798	-6.967	-9.388	-8.917	-31.331
809	0.809	-13.955	-7.039	10.181	-10.12	-7.499	-10.673	-13.555	-36.365
810	0.81	-13.541	-6.057	13.806	-9.433	-10.74	-16.987	-6.947	-13.566
811	0.811	-9.833	-5.274	5.433	-2.934	-6.613	-18.112	-9.41	-9.535
812	0.812	-14.254	-10.879	8.497	-10.938	-4.032	-15	-10.107	-13.24
813	0.813	-12.481	-11.441	-0.427	-5.773	-7.245	-21.762	-6.542	-9.938
814	0.814	-12.84	-21.491	-16.136	-4.858	-1.358	-25.999	-9.739	-38.176
815	0.815	-10.493	-17.213	-35.333	-5.689	-0.493	-17.07	-4.244	-49.373
816	0.816	-13.372	-20.87	-32.857	-13.101	3.092	-13.549	-9.016	-32.269
817	0.817	-12.967	-14.851	-30.568	-16.07	-5.499	-10.417	-7.022	-3.983
818	0.818	-11.016	-17.92	-19.955	-6.451	-11.367	-7.469	-12.376	-7.668
819	0.819	-8.859	-18.85	9.039	-5.351	-8.125	-4.9	-5.743	16.13
820	0.82	-13.285	-14.567	21.407	-13.716	-5.085	-15.494	-11.689	25.445
821	0.821	-16.541	-8.93	2.601	-29.819	-0.708	-8.293	-9.326	-17.084
822	0.822	-18.254	-9.484	-14.442	-13.606	-2.925	-1.886	-14.137	-23.009
823	0.823	-19.584	-14.098	-23.726	1.256	-12.32	-5.377	-12.17	-39.356
824	0.824	-13.168	-7.479	-26.41	-27.806	-15.946	-4.436	-15.034	-24.165
825	0.825	-10.622	-13.445	-23.865	-15.451	-9.948	-9.314	-22.936	-10.582
826	0.826	-12.923	-12.643	-12.228	-19.161	-4.732	-6.867	-26.393	-14.684
827	0.827	-13.486	-14.545	-14.337	-15.89	0.122	-12.579	-19.003	-3.601
828	0.828	-15.407	-11.22	-16.278	-12.809	-12.988	-13.24	-16.083	13.253
829	0.829	-13.645	-15.242	-4.08	1.312	-30.361	-15.179	-10.09	3.851
830	0.83	-13.243	-13.855	0.561	-1.203	-18.701	-13.403	-2.738	-4.527
831	0.831	-15.552	-18.275	-21.096	-8.186	-16.532	-8.572	-1.766	-2.041
832	0.832	-15.146	-14.167	-55.522	-14.587	-6.807	-5.286	-0.993	18.998
833	0.833	-14.738	-11.611	-14.284	-12.663	-5.029	-4.715	-3.304	33.07
834	0.834	-15.098	-10.221	2.201	-3.953	-9.653	-7.234	0.203	45.813
835	0.835	-18.552	-14.249	-2.778	-8.596	-8.254	-10.515	-0.338	15.406
836	0.836	-13.101	-14.597	1.72	-9.924	-4.524	-10.129	0.268	-47.145
837	0.837	-16.551	-13.201	-2.313	-6.229	-22.46	-8.968	-7.652	-91.93
838	0.838	-15.933	-13.555	-13.507	-5.04	-24.912	-14.755	-13.652	-18.692
839	0.839	-17.636	-15.451	-10.192	-4.039	-22.512	-13.963	-10.552	10.809
840	0.84	-14.114	-16.577	-0.88	-4.97	-24.569	-13.353	-17.322	-70.006
841	0.841	-16.407	-18.676	-3.564	-14.607	-10.97	-11.383	-19.825	-145.927
842	0.842	-13.473	-17.293	-6.054	-20.954	-2.245	-5.925	-17.489	-57.1
843	0.843	-15.381	-14.176	-8.342	-19.75	-6.89	-9.378	-15.543	-21.49
844	0.844	-14.959	-16.089	-18.927	-10.031	-8.261	-11.267	-14.948	-10.64
845	0.845	-12.794	-14.127	-20.789	-1.074	6.023	-11.803	-18.993	-0.77
846	0.846	-12.951	-13.907	-18.987	0.133	11.797	-13.114	-11.045	8.068
847	0.847	-13.123	-11.945	-14.279	-7.169	16.993	-10.746	-0.2	-0.205
848	0.848	-14.652	-16.178	-9.948	-16.017	15.43	-13.58	-4.46	-7.689
849	0.849	-12.118	-14.414	-11.052	-7.635	8.261	-17.176	-5.621	-1.181
850	0.85	-15.581	-13.038	-14.47	-10.661	-6.06	-9.748	0.379	-7.262
851	0.851	-18.855	-13.407	-11.311	-7.693	-11.863	6.387	-2.718	-1.841
852	0.852	-14.769	-11.254	-16.092	-10.148	-24.05	18.065	-5.623	-6.668
853	0.853	-19.596	-11.624	-18.56	-7.762	-25.598	11.728	2.293	-2.091
854	0.854	-14.935	-13.541	-19.276	-18.526	-18.428	5.957	9.63	-14.454
855	0.855	-20.352	-12.751	-8.38	-10.523	-14.736	-6.222	6.712	-10.713
856	0.856	-22.281	-14.096	-9.864	-9.098	-8.726	-26.932	-1.246	-0.502
857	0.857	-20.339	-12.156	3.187	-10.177	-7.763	-52.502	-6.491	8.856
858	0.858	-22.076	-12.345	1.552	-28.096	-10.672	-55.844	-11.341	22.94
859	0.859	-16.27	-15.437	-9.366	-4.79	-9.907	-46.622	-24.513	46.16
860	0.86	-13.943	-9.431	-10.604	-7.817	-20.554	-15.526	-41.957	30.472
861	0.861	-12.004	-10.197	-22.318	-16.058	-21.921	-3.195	-53.606	16.284
862	0.862	-10.067	-14.255	-26.943	-18.493	-23.093	0.441	-47.278	-22.223
863	0.863	-10.645	-9.417	-13.949	-20.747	-19.617	-2.889	-45.42	-27.544
864	0.864	-5.795	-16.772	-8.697	-14.294	-14.405	-6.028	-26.164	-32.492
865	0.865	-3.848	-13.876	-7.133	-12.281	-9.578	-8.776	-13.485	-64.361
866	0.866	1.578	-13.107	-11.386	-6.984	-15.588	-6.288	-6.576	-26.797
867	0.867	-1.9	-18.722	-10.218	-11.56	-24.496	-13.284	-8.719	-1.628
868	0.868	-11.967	-19.298	-4.192	-7.232	-25.674	-23.942	-2.893	-15.105
869	0.869	-13.312	-13.295	-15.954	-13.54	-28.79	-18.144	2.36	-27.402
870	0.87	-19.692	-10.968	-4.858	-9.979	-22.038	-16.404	7.049	-30.992
871	0.871	-18.53	-14.447	-14.859	-10.879	-16.058	-2.102	5.716	-27.624
872	0.872	-19.501	-13.859	-26.614	-15.664	-3.886	7.574	4.583	-24.499
873	0.873	-20.468	-16.754	-34.504	-11.34	15.438	12.799	-3.726	-4.81
874	0.874	-19.696	-13.273	-30.223	-7.198	53.906	17.43	3.651	12.922
875	0.875	-15.626	-11.913	-26.523	-5.212	48.445	30.383	0.764	33.932
876	0.876	-10.779	-13.079	-23.013	-15.214	23.256	46.247	-12.385	48.005
877	0.877	-14.069	-15.79	-9.036	-16.509	-8.692	14.31	-2.697	19.757
878	0.878	-18.128	-12.315	0.68	-15.28	-12.769	-54.405	6.021	-6.446
879	0.879	-15.611	-11.153	9.429	-23.531	-16.482	-64.272	1.381	-30.136
880	0.88	-14.257	-10.767	-4.847	-7.391	-6.474	-19.558	0.035	-39.366
881	0.881	-19.098	-16.574	-6.738	-0.35	-15.799	-11.43	-1.119	-25.218
882	0.882	-15.816	-14.254	-4.98	-2.421	-13.118	-4.067	-11.95	-7.366
883	0.883	-15.236	-13.671	-19.307	-8.172	-10.618	-10.646	-24.918	-23.549
884	0.884	-17.755	-13.085	-28.958	-9.86	-8.314	-16.639	-37.127	-29.878
885	0.885	-19.108	-14.819	-20.213	-20.825	-6.21	-11.217	-26.12	-8.526
886	0.886	-18.72	-14.43	-5.868	-13.614	-12.043	-6.184	-13.179	17.123
887	0.887	-20.647	-9.014	-3.912	-14.722	-17.295	-19.721	-1.023	27.229
888	0.888	-16.388	-13.856	-2.162	-15.84	-18.876	-15.649	-2.62	11.49
889	0.889	-15.032	-13.277	-0.607	-14.828	-14.649	-19.322	-4.02	3.187
890	0.89	-9.609	-10.374	-4.827	-11.881	-15.838	-16.029	-10.422	-14.569
891	0.891	-11.535	-9.023	-3.57	-11.068	-14.697	-19.119	-13.916	-40.318
892	0.892	-9.597	-8.634	-11.863	-6.984	-11.605	-4.981	-14.9	-30.316
893	0.893	-15.01	-10.762	-27.913	-6.384	-6.769	-17.738	-17.822	-33.365
894	0.894	-13.063	-12.689	-34.863	-13.71	-4.261	-10.755	-18.607	-24.971
895	0.895	-14.99	-12.299	-15.688	-6.909	-1.947	-8.606	-14.548	13.624
896	0.896	-12.079	-13.064	-18.21	-9.393	-6.781	-22.139	-7.949	63.644
897	0.897	-8.584	-16.35	-20.532	-8.591	-8.704	-37.995	-1.911	30.233
898	0.898	-10.89	-14.212	-9.892	-10.502	-11.597	-35.85	-5.922	-12.291
899	0.899	-15.717	-13.047	-7.956	-13.778	-6.748	-26.152	-7.81	-6.841
900	0.9	-11.057	-12.656	-6.235	-8.341	-7.321	-20.907	-11.078	-82.481
901	0.901	-16.47	-15.559	-14.216	-13.158	-9.061	-16.234	-9.332	-201.878
902	0.902	-11.631	-15.167	-4.203	-11.197	-4.22	-3.228	-1.4	-90.576
903	0.903	-14.919	-15.549	-5.408	-10.59	-10.228	5.526	-4.885	10.447
904	0.904	-6.017	-18.447	-4.294	-13.087	-11.021	16.598	-3.926	-29.053
905	0.905	-12.394	-15.734	-7.439	-10.755	-10.475	15.268	-2.961	-88.699
906	0.906	-13.546	-12.248	-20.246	-15.585	-5.879	16.441	-5.497	-34.55
907	0.907	-10.443	-11.088	-28.996	-12.293	-11.353	34.432	-14.446	34.529
908	0.908	-9.467	-11.473	-30.578	-16.355	-7.92	31.896	-13.331	7.827
909	0.909	-11.978	-10.312	-29.262	-8.436	-15.314	15.643	-6.012	15.994
910	0.91	-12.736	-13.217	-9.763	-16.749	-10.499	0.758	4.798	67.711
911	0.911	-10.795	-14.381	32.771	-11.517	-9.73	-12.752	14.837	7.13
912	0.912	-16.789	-13.996	14.534	-8.615	-12.04	-10.949	21.216	-66.256
913	0.913	-22.403	-14.784	-1.953	-4.358	-10.105	-12.465	29.549	-36.733
914	0.914	-22.989	-16.148	-7.011	-15	-9.525	-16.725	13.508	-27.909
915	0.915	-16.995	-13.078	-11.481	-10.74	-12.444	-15.571	-16.833	12.651
916	0.916	-17.779	-15.805	-7.451	-14.422	-14.988	-12.091	-54.338	34.618
917	0.917	-11.201	-16.982	-18.713	-15.584	-12.736	-21.76	-69.419	1.091
918	0.918	-20.888	-16.809	-22.032	-14.621	-13.985	-22.881	-64.953	-17.143
919	0.919	-17.231	-16.064	-18.961	-13.663	-8.827	-23.995	-60.875	-0.762
920	0.92	-16.088	-12.404	-16.288	-11.151	-8.309	-16.627	-34.554	4.191
921	0.921	-15.145	-12.022	-23.86	-8.836	-6.42	-23.392	-31.259	8.557
922	0.922	-18.07	-14.173	-30.878	-6.912	-3.55	-19.1	-15.592	62.659
923	0.923	-15.573	-10.522	-16.005	-8.862	-0.069	-10.186	-18.3	55.236
924	0.924	-16.367	-12.876	-14.126	-8.298	-3.341	-11.35	-10.782	61.764
925	0.925	-16.968	-9.978	-12.421	-6.955	-9.875	-21.053	-8.484	31.343
926	0.926	-12.336	-12.699	-17.097	-9.286	-16.625	-17.458	-6.392	-29.646
927	0.927	-16.413	-10.005	-15.766	-13.38	-14.129	-14.146	3.229	-103.014
928	0.928	-15.078	-14.864	-16.933	-13.017	-5.289	-24.046	8.412	-73.464
929	0.929	-11.806	-16.82	-13.441	-11.684	0.645	-25.399	6.807	-28.833
930	0.93	-10.66	-14.909	-12.472	-14.619	-4.642	-12.377	8.102	-4.551
931	0.931	-9.512	-15.513	-7.651	-8.638	-7.6	-14.248	4.359	-26.722
932	0.932	-15.342	-15.928	-10.198	-12.91	-10.186	-6.423	5.452	-33.393
933	0.933	-13.043	-15.569	-2.873	-10.601	-7.925	-10.798	10.597	-15.258
934	0.934	-16.545	-16.763	-5.817	-17.208	-6.051	-9.752	11.457	-20.753
935	0.935	-17.141	-14.855	-5.098	-9.304	-4.167	-11.021	5.322	-76.373
936	0.936	-18.898	-10.627	-5.912	-14.574	-3.633	-16.276	7.526	-54.361
937	0.937	-14.063	-9.303	-5.356	-5.711	-11.621	-11.361	5.486	19.55
938	0.938	-13.49	-12.622	-15.449	-9.24	-10.517	-10.535	-4.659	9.67
939	0.939	-16.407	-14.777	-37.152	-12.379	-7.464	-8.173	-26.398	0.726
940	0.94	-16.803	-12.098	-71.616	-11.458	-12.332	-8.741	-29.548	-7.447
941	0.941	-13.521	-17.152	-12.027	-5.499	-13.126	-9.318	-21.27	-0.155
942	0.942	-13.143	-13.893	-3.914	-9.594	-9.077	-9.899	-13.751	-6.812
943	0.943	-19.161	-16.827	-11.297	-16.203	-8.506	-12.379	-16.101	-0.872
944	0.944	-14.926	-13.375	-17.924	-8.304	-10.445	-14.675	-18.267	-6.339
945	0.945	-14.178	-16.696	0.204	-9.306	-12.197	-8.835	-35.732	-11.394
946	0.946	-16.147	-11.89	-5.277	-10.304	-18.018	-7.953	-38.115	2.169
947	0.947	-20.832	-15.212	-0.294	-14.593	-15.72	-8.424	-36.048	-1.851
948	0.948	-15.453	-13.498	-4.796	-13.855	-20.579	-12.989	-30.285	1.83
949	0.949	-17.423	-12.175	7.539	-11.956	-23.885	-11.199	-7.503	-1.498
950	0.95	-11.463	-9.879	18.721	-17.994	-26.797	-11.573	8.116	1.58
951	0.951	-10.714	-13.965	15.383	-18.801	-25.453	-10.206	5.337	-12.624
952	0.952	-8.814	-13.603	-0.33	-20.775	-18.108	-10.627	-2.308	-5.222
953	0.953	-10.776	-14.983	-3.052	-13.457	-4.172	-16.679	4.569	6.369
954	0.954	-15.832	-14.811	-5.575	-12.522	15.37	-10.114	-1.888	4.311
955	0.955	-18.754	-13.672	-12.522	-6.563	25.046	-9.34	3.842	-1.441
956	0.956	-15.292	-12.526	-10.385	-2.528	26.789	-7.043	12.478	-24.245
957	0.957	-14.936	-13.698	-12.354	-7.399	15.764	-7.712	1.381	-33.432
958	0.958	-12.067	-13.52	-14.206	-5.491	-0.1	-17.885	-12.246	-54.39
959	0.959	-16.546	-14.306	-18.172	-9.977	-14.993	-10.833	-25.286	-46.018
960	0.96	-7.681	-10.059	-22.892	-12.9	-32.41	-2.073	-30.589	-22.78
961	0.961	-8.873	-12.967	-27.188	-13.318	-39.372	-15.465	-38.588	-13.5
962	0.962	-5.412	-8.142	-30.852	-13.729	-20.202	7.139	-34.389	-5.254
963	0.963	-6.41	-10.086	-24.867	-16.658	-12.638	22.573	-28.048	-12.874
964	0.964	-7.413	-3.512	-25.872	-10.68	3.642	14.026	-22.089	-10.48
965	0.965	-8.214	-11.448	-11.211	-4.708	14.318	1.095	-8.197	-12.574
966	0.966	-15.591	-12.415	-13.384	-7.056	35.636	-10.629	13.024	-18.291
967	0.967	-14.65	-13.386	-19.233	-10.566	32.957	-42.661	4.609	-2.325
968	0.968	-17.183	-7.384	-17.538	-4.595	9.78	-47.209	1.99	4.118
969	0.969	-19.526	-12.997	-16.008	-16.814	0.545	-9.768	8.875	2.238
970	0.97	-17.609	-22.476	-17.368	-11.615	-7.699	-4.833	-1.835	4.048
971	0.971	-18.2	-10.662	-3.044	-10.091	-15.155	-18.463	0.078	5.682
972	0.972	-18.79	-9.107	-28.192	-11.462	-31.318	2.16	-15.798	-7.228
973	0.973	-17.445	-7.74	-4.377	-7.799	-33.348	5.761	-0.879	-8.885
974	0.974	-15.121	-27.272	-13.667	-11.299	-35.179	15.769	-6.667	-13.476
975	0.975	-18.026	-18.942	-10.992	-14.415	-29.86	50.155	-4.904	-14.797
976	0.976	-14.345	-16.415	-13.528	-5.533	-18.762	100.388	-3.33	-21.198
977	0.977	-12.986	-14.075	-15.856	-11.555	-8.69	80.431	-10.454	-17.791
978	0.978	-17.049	-11.927	-22.258	-12.543	-7.597	-11.055	1.407	-25.269
979	0.979	-16.66	-9.975	-12.609	-9.652	-11.165	-50.423	-6.461	-12.576
980	0.98	-17.035	-11.7	-10.888	-8.891	-8.141	-14.695	-7.755	-7.375
981	0.981	-12.187	-13.23	-2.944	-11.222	-1.402	-25.386	-11.365	-5.827
982	0.982	-10.241	-11.859	-7.206	-16.069	-5.644	-15.347	-10.146	-18.817
983	0.983	-14.303	-8.16	-8.319	-10.075	-3.292	-24.102	1.713	-10.129
984	0.984	-19.134	-14.142	-2.23	-10.844	-9.839	-32.079	16.083	-8.585
985	0.985	-18.555	-13.146	-7.432	-6.01	-10.577	-83.687	6.456	-12.854
986	0.986	-25.136	-12.153	-10.302	-6.583	-8.218	-144.428	1.27	-21.805
987	0.987	-20.873	-11.348	-7.763	-3.68	-6.257	-104.115	-13.018	-22.987
988	0.988	-10.223	-16.93	-10.054	-8.51	-14.95	-67.195	-30.406	-11.132
989	0.989	-14.469	-13.414	-20.858	-5.211	-18.411	-33.511	-37.358	-15.743
990	0.99	-13.3	-18.033	-22.406	-9.267	-21.492	-15.288	-43.741	-11.46
991	0.991	-14.455	-10.264	-21.049	-17.194	-18.575	-9.963	-49.54	-10.296
992	0.992	-7.089	-11.213	-14.601	-16.019	-16.054	-25.143	-40.812	-9.121
993	0.993	-9.976	-14.092	-8.539	-10.777	-13.709	-20.696	-26.455	-12.218
994	0.994	-7.451	-14.849	3.337	-17.543	-5.753	-16.665	-12.875	-19.001
995	0.995	-5.115	-14.049	14.432	-15.008	-0.5	-65.832	3.013	-19.804
996	0.996	-1.615	-13.447	-1.342	-15.774	2.44	-59.229	5.165	-14.215
997	0.997	-3.537	-18.065	-3.375	-10.928	-3.527	-28.79	-8.341	-14.813
998	0.998	-12.435	-12.624	2.533	-12.858	-7.542	10.007	-3.065	-11.553
999	0.999	-13.583	-14.539	-6.059	-12.252	-8.078	45.278	-4.551	-18.15
1000	1	-21.889	-16.451	-4.42	-12.621	-6.105	40.903	2.679	-12.183
1001	1.001	-16.642	-14.683	-20.188	-11.259	-7.824	70.004	22.299	-6.596
1002	1.002	-19.525	-13.309	-30.747	-10.858	-11.291	73.689	14.031	2.85
1003	1.003	-22.019	-14.645	-32.629	-12.772	-8.946	28.969	-9.147	3.978
1004	1.004	-19.681	-14.243	-48.476	-7.711	-10.075	10.829	-5.983	-14.047
1005	1.005	-21.601	-15.384	-33.569	-15.035	-8.892	16.39	-8.629	-26.846
1006	1.006	-12.883	-14.979	-4.547	-14.028	-7.707	51.729	-16.107	-29.207
1007	1.007	-9.387	-10.125	49.642	-13.214	-9.814	56.304	-9.061	-10.108
1008	1.008	-14.598	-13.594	27.577	-9.115	-7.863	27.386	-11.13	28.336
1009	1.009	-9.744	-12.997	7.642	-13.917	-4.755	23.796	-1.416	44.719
1010	1.01	-15.737	-18.401	-10.524	-10.595	-3.596	68.618	-6.611	69.842
1011	1.011	-19.779	-10.447	-26.932	-9.982	-6.317	38.394	-8.138	47.006
1012	1.012	-16.269	-13.533	-21.881	-7.44	-11.167	33.153	-18.205	-15.501
1013	1.013	-14.31	-14.49	-17.412	-8.762	-13.104	8.204	-19.384	-96.193
1014	1.014	-17.187	-16.994	-13.325	-11.641	-16.387	-51.201	-30.237	-41.995
1015	1.015	-14.652	-14.655	-16.963	-7.927	-13.461	-75.401	-25.981	-51.863
1016	1.016	-10.183	-11.167	-13.616	-10.211	-12.074	-67.859	-17.051	-42.951
1017	1.017	-13.074	-15.813	-16.616	-8.045	-19.387	-61.088	-3.814	-34.823
1018	1.018	-15.583	-10.395	-36.247	-8.397	-22.454	-42.714	-1.956	-42.155
1019	1.019	-13.256	-12.33	-33.611	-6.42	-31.354	-37.097	-0.276	-35.553
1020	1.02	-17.326	-12.913	-31.176	-7.163	-34.855	-31.789	-7.288	-41.537
1021	1.021	-15.981	-11.184	-33.207	-11.586	-27.525	-27.059	-10.826	-13.854
1022	1.022	-15.611	-16.022	-27.316	-12.146	-24.647	-22.745	-14.214	-8.832
1023	1.023	-21.435	-14.091	-0.981	-11.542	-22.169	-26.213	-13.187	-4.401
1024	1.024	-15.829	-10.031	25.415	-8.019	-13.293	-16.086	-8.272	-0.353
1025	1.025	-19.307	-11.403	8.455	-7.606	4.692	-0.446	-8.984	3.317
1026	1.026	-14.656	-17.803	-7.129	-7.964	43.209	-43.047	-16.284	6.607
1027	1.027	-14.065	-15.295	1.291	-12.383	93.163	-85.598	-23.002	3.51
1028	1.028	-12.703	-16.073	8.912	-16.42	86.623	-113.31	-27.21	6.225
1029	1.029	-18.124	-15.495	2.008	-12.909	56.291	-88.19	-21.546	-1.313
1030	1.03	-14.647	-13.557	-21.336	-16.17	6.407	-74.726	-24.993	-3.597
1031	1.031	-14.076	-11.815	-5.601	-9.562	-40.378	-70.637	-18.961	-1.415
1032	1.032	-12.329	-15.304	-48.114	-14.375	-46.335	-28.904	-13.318	-7.178
1033	1.033	-13.682	-9.885	-66.25	-18.614	-40.903	-23.42	-6.713	-5.408
1034	1.034	-8.268	-19.368	-5.237	-12.971	-35.878	52.306	-9.202	-3.829
1035	1.035	-10.211	-12.992	-13.287	-14.883	-31.454	215.191	-6.848	-8.052
1036	1.036	-14.864	-14.164	-5.843	-10.207	-19.087	285.041	-1.994	-4.334
1037	1.037	-11.975	-13.206	-12.345	-9.596	-15.428	9.811	-2.568	-10.301
1038	1.038	-15.462	-18.052	-18.264	-13.042	-18.746	-177.74	0.33	-13.363
1039	1.039	-14.101	-12.062	-1.746	-12.626	-9.506	-7.043	-3.17	-18.152
1040	1.04	-11.967	-12.846	-16.818	-10.462	-12.256	86.123	-2.799	-8.426
1041	1.041	-14.67	-8.024	-12.375	-10.053	-4.752	58.449	-2.416	-14.745
1042	1.042	-17.378	-11.325	-8.317	-15.089	-16.413	-17.974	-7.643	-11.183
1043	1.043	-14.466	-8.429	-19.524	-10.431	-14.334	5.553	-4.139	-3.75
1044	1.044	-14.848	-13.277	-16.228	-12.157	-20.171	-15.378	5.954	3.096
1045	1.045	-16.009	-12.703	-25.495	-4.216	-25.409	-34.503	-6.974	-10
1046	1.046	-13.877	-13.292	-28.168	-5.367	-20.764	-52	-15.638	-7.998
1047	1.047	-10.586	-12.912	-25.615	-6.32	-27.929	-67.984	-14.053	-6.18
1048	1.048	-12.719	-10.6	-37.177	-21.008	-21.557	-24.933	-12.679	-17.141
1049	1.049	-16.408	-13.503	-5.149	-10.349	-13.267	-38.188	-0.845	-9.907
1050	1.05	-16.805	-14.666	-9.492	-4.522	0.631	-26.406	0.73	-16.226
1051	1.051	-15.658	-13.508	-5.371	-9.727	6.418	27.81	7.932	-17.315
1052	1.052	-16.052	-13.318	5.833	-14.358	4.66	37.722	1.601	-14.144
1053	1.053	-13.349	-11.962	22.815	-12.99	3.097	-24.659	-16.371	-13.11
1054	1.054	-17.611	-15.644	25.859	-11.818	16.042	-81.443	-18.897	-17.306
1055	1.055	-13.55	-14.295	23.055	-15.284	7.311	-44.475	-21.24	-13.205
1056	1.056	-13.175	-12.168	10.249	-12.173	-3.737	-37.9	-23.378	-9.69
1057	1.057	-14.533	-13.338	7.938	-13.133	-13.81	-19.704	-17.578	-5.017
1058	1.058	-14.92	-15.269	1.621	-12.352	-25.635	-3.274	-8.864	-13.871
1059	1.059	-10.468	-15.076	-23.492	-13.115	-21.023	-18.438	-10.405	-22.7
1060	1.06	-18.21	-15.849	-33.547	-13.686	-19.711	-41.346	-3.219	-26.112
1061	1.061	-23.438	-12.171	-11.723	-7.67	-16.084	-53.784	13.829	-16.352
1062	1.062	-18.611	-10.809	-9.082	-13.266	-5.291	-50.192	25.451	-15.155
1063	1.063	-21.134	-15.645	-6.63	-6.67	-6.687	-26.508	23.322	-18.656
1064	1.064	-17.068	-16.222	-18.3	-12.656	-10.411	-17.373	9.771	-9.056
1065	1.065	-17.638	-13.316	-20.463	-10.326	-13.939	-25.903	-9.597	-15.444
1066	1.066	-17.042	-10.8	-49.475	-12.255	-13.016	-28.627	-37.878	-9.457
1067	1.067	-11.609	-13.114	-53.512	-12.84	-14.025	-31.137	-71.983	-14.692
1068	1.068	-12.183	-10.979	-49.831	-14.583	-13.295	-29.17	-76.482	-11.787
1069	1.069	-4.831	-14.644	-32.811	-13.224	-5.991	-50.587	-72.471	-9.269
1070	1.07	-1.929	-12.316	-17.184	-6.84	-7.013	-36.554	-61.274	-5.181
1071	1.071	0.581	-13.471	2.513	-0.854	-9.569	-13.366	-16.558	5.706
1072	1.072	-1.752	-11.529	35.965	-6.475	-5.52	33.656	1.645	1.133
1073	1.073	-12.603	-11.91	-5.285	-17.32	-10.356	134.489	-3.763	-5.962
1074	1.074	-20.553	-14.807	-10.699	-9.389	-14.988	177.651	1.316	-14.788
1075	1.075	-21.909	-10.344	-25.781	-13.644	-17.863	138.152	5.808	-18.19
1076	1.076	-20.752	-13.236	-30.266	-9.967	-18.213	78.509	1.76	-17.143
1077	1.077	-17.27	-14.589	-9.62	-11.132	-21.441	67.553	-1.934	-14.168
1078	1.078	-12.036	-14.967	-5.986	-12.109	-26.2	-21.438	1.318	-18.383
1079	1.079	-9.13	-17.861	-9.272	-11.15	-20.151	-9.79	4.38	-25.731
1080	1.08	-8.355	-17.462	0.011	-10.377	-16.1	-64.159	1.64	-28.653
1081	1.081	-18.997	-13.194	-2.748	-11.162	-5.368	-133.406	-0.892	-15.539
1082	1.082	-14.734	-16.666	-5.293	-9.226	11.87	-52.822	1.433	-9.774
1083	1.083	-13.568	-14.335	-7.681	-13.875	23.297	-42.029	3.594	-4.576
1084	1.084	-14.723	-11.42	-26.894	-9.82	25.283	-91.385	1.682	-6.158
1085	1.085	-13.751	-10.252	-39.668	-13.313	11.639	-135.97	-0.051	-13.346
1086	1.086	-12.774	-12.177	-28.084	-13.706	6.355	-111.374	-1.602	-9.699
1087	1.087	-17.025	-12.944	-25.977	-18.552	10.962	-44.386	-5.87	-8.563
1088	1.088	-17.794	-15.645	-16.323	-15.271	15.191	-17.792	-7.045	-9.564
1089	1.089	-19.728	-11.383	9.967	-17.018	0.851	-42.508	-8.216	-12.5
1090	1.09	-19.143	-10.015	28.718	-10.052	-1.089	-109.52	-15.571	-20.466
1091	1.091	-16.238	-9.615	18.62	4.655	4.128	-100.839	-12.637	-25.712
1092	1.092	-17.596	-14.437	-3.286	-10.235	2.58	-11.404	-16.86	-20.901
1093	1.093	-17.208	-13.847	5.027	-8.303	-13.307	95.931	-9.495	-14.921
1094	1.094	-13.14	-16.74	-7.781	-6.562	-23.955	167.985	-6.593	-10.866
1095	1.095	-15.657	-13.255	-19.421	-8.114	-29.776	180.897	-5.83	-10.302
1096	1.096	-14.301	-13.635	-34.36	-12.371	-24.563	168.877	-3.54	-12.285
1097	1.097	-13.903	-14.019	-44.063	-13.531	-19.924	136.197	-5.523	-6.915
1098	1.098	-15.824	-16.72	-70.387	-10.046	-9.856	106.449	-12.911	-7.53
1099	1.099	-16.972	-15.554	-74.065	-15.282	-8.688	25.602	-15.825	-6.969
1100	1.1	-17.158	-14.78	-22.55	-14.316	-21.824	-50.358	-23.76	-7.552
1101	1.101	-17.343	-12.839	29.154	-8.315	-23.522	-60.308	-24.742	-6.223
1102	1.102	-18.108	-14.194	35.763	-9.094	-25.023	-141.046	-11.994	1.104
1103	1.103	-17.908	-10.516	29.778	-9.685	-14.916	-151.926	-3.325	0.112
1104	1.104	-14.415	-10.133	46.244	-12.985	-13.711	-63.221	4.561	1.034
1105	1.105	-8.03	-13.423	0.759	-14.734	-17.134	-51.57	-11.34	-5.046
1106	1.106	-8.81	-7.618	-17.465	-8.935	-20.19	-40.797	-17.729	-2.801
1107	1.107	-11.147	-14.969	-33.96	-8.162	-11.263	-30.856	-19.673	-7.726
1108	1.108	-16.021	-14.003	-39.042	-10.101	-0.421	-21.872	-21.423	-7.203
1109	1.109	-11.411	-14.781	-25.551	-13.391	6.745	-29.95	-26.089	-9.019
1110	1.11	-14.342	-17.1	3.405	-16.29	7.928	-22.616	-21.86	-17.05
1111	1.111	-10.893	-15.165	7.015	-14.932	-2.88	-29.225	-15.488	-11.099
1112	1.112	-10.542	-13.227	3.666	-13.572	-10.001	-11.057	-12.038	-18.477
1113	1.113	-17.153	-13.799	0.522	-13.186	-6.266	-5.659	-6.849	-15.568
1114	1.114	-23.957	-15.156	-19.232	-10.469	-9.696	-0.635	-3.983	-21.591
1115	1.115	-23.2	-9.74	-57.735	-8.539	-6.552	-5.116	9.132	-10.976
1116	1.116	-17.618	-14.579	-52.329	-3.704	-7.488	-1.111	26.512	-0.942
1117	1.117	-14.165	-15.164	-27.232	-7.189	-9.962	-4.83	28.752	-2.122
1118	1.118	-8.191	-15.748	-22.84	-13.193	-4.325	-8.128	22.245	-5.649
1119	1.119	-8.968	-12.261	14.591	-7.584	-4.867	-23.768	-6.893	-15.372
1120	1.12	-9.56	-12.651	9.495	-2.75	-13.534	-54.849	-44.533	-34.971
1121	1.121	-4.924	-13.039	-4.086	-11.451	-21.812	-58.729	-39.575	-26.683
1122	1.122	-5.511	-14.985	-0.024	-12.595	-27.008	-47.324	-35.132	-19.166
1123	1.123	-9.001	-13.05	-11.237	-15.681	-26.004	-37.066	-55.86	-26.165
1124	1.124	-16.377	-14.602	-7.964	-16.65	-26.726	-2.297	-37.12	-28.349
1125	1.125	-15.437	-15.385	7.687	-14.137	-17.756	20.814	-13.346	-26.469
1126	1.126	-14.51	-11.13	10.367	-11.835	-16.523	50.073	8.489	-21.29
1127	1.127	-22.47	-15.202	-7.449	-11.257	-11.215	53.999	16.772	-3.902
1128	1.128	-15.14	-14.824	-42.475	-13.199	-12.099	37.13	9.179	17.197
1129	1.129	-18.064	-15.221	-37.438	-14.942	1.118	77.863	6.818	19.875
1130	1.13	-15.566	-12.328	-14.615	-7.98	30.18	61.045	-8.107	27.394
1131	1.131	-17.906	-12.72	-18.684	-12.822	50.903	25.292	-17.822	11.097
1132	1.132	-16.005	-12.336	-15.019	-12.054	47.218	-7.15	-33.74	-12.343
1133	1.133	-17.967	-12.536	-25.093	-9.735	16.262	-36.578	-18.892	-9.27
1134	1.134	-13.925	-13.895	-15.808	-4.897	-12.749	-86.089	-9.266	-17.592
1135	1.135	-19.753	-12.546	-1.691	-9.539	-31.494	-66.455	-0.632	-20.128
1136	1.136	-20.551	-10.998	-4.224	-5.473	-28.189	-72.667	3.939	-22.474
1137	1.137	-17.091	-11.587	-11.161	-5.854	-25.077	-22.862	-0.389	-20.358
1138	1.138	-15.175	-12.558	-8.96	-13.213	-27.772	37.702	-6.857	-22.295
1139	1.139	-16.945	-15.466	-6.97	-14.184	-25.249	94.625	-20.107	-24.033
1140	1.14	-13.481	-15.087	-8.551	-13.214	-18.293	101.994	-43.022	-22.482
1141	1.141	-12.144	-15.473	-3.745	-21.14	-16.193	1.118	-40.002	-21.12
1142	1.142	-16.994	-13.344	-25.349	-11.448	-6.543	-128.949	-20.335	-22.275
1143	1.143	-16.422	-12.576	-9.712	-10.287	-11.804	-41.338	-7.639	-23.416
1144	1.144	-12.366	-10.069	-12.489	-9.124	-3.929	38.386	3.901	-13.715
1145	1.145	-15.854	-14.911	-10.03	-8.15	-5.34	-4.618	5.967	0.623
1146	1.146	-21.274	-12.978	-17.017	-11.055	-4.237	-43.917	7.86	-1.282
1147	1.147	-20.695	-16.275	-27.713	-13.58	-12.605	-55.578	-4.379	-13.449
1148	1.148	-20.113	-12.215	-29.715	-12.812	-5.267	-1.29	-21.878	-30.826
1149	1.149	-17.408	-11.835	-31.536	-10.877	-10.877	-41.922	-19.653	-33.11
1150	1.15	-16.828	-16.68	-26.958	-10.298	-15.709	-32.14	-9.098	-13.925
1151	1.151	-15.475	-10.681	-19.801	-9.718	-14.941	-23.356	0.471	-11.388
1152	1.152	-13.145	-13.002	-2.722	-8.359	-14.178	-15.353	2.129	-9.028
1153	1.153	-14.292	-8.166	-0.346	-7.965	-16.131	6.467	-6.618	8.804
1154	1.154	-8.28	-15.523	7.453	-9.705	-20.782	-0.371	-20.957	27.991
1155	1.155	-3.999	-12.621	13.934	-12.605	-11.889	-30.916	-38.383	20.459
1156	1.156	0.088	-15.148	4.369	-13.001	-8.227	-114.282	-26.79	22.786
1157	1.157	10.948	-12.828	-0.768	-11.075	2.593	-78.704	-16.181	-4.882
1158	1.158	3.019	-12.254	-5.387	-13.2	-4.575	-24.509	1.203	-1.208
1159	1.159	-4.137	-18.261	-9.562	-15.901	-10.966	24.855	3.515	8.852
1160	1.16	-7.817	-14.204	-15.84	-13.96	-12.122	15.984	-7.125	-31.991
1161	1.161	-11.316	-13.633	-2.654	-10.478	-13.093	7.92	14.182	-37.421
1162	1.162	-12.3	-18.285	-11.371	-10.095	-17.952	15.338	11.495	-52.512
1163	1.163	-15.219	-12.872	-35.226	-12.232	-13.728	21.982	-1.248	-20.583
1164	1.164	-23.168	-12.295	-52.265	-7.012	-9.694	40.235	-12.828	-8.189
1165	1.165	-11.376	-11.724	-24.005	-7.597	1.114	45.711	-31.958	-11.872
1166	1.166	-12.921	-8.821	2.284	-10.879	-6.844	20.609	-8.703	-15.163
1167	1.167	-14.266	-12.311	5.526	-9.126	6.098	-11.258	7.005	0.521
1168	1.168	-33.799	-17.739	52.515	-10.475	-6.126	-40.206	4.333	3.234
1169	1.169	-19.657	-14.261	19.035	-9.121	-4.595	-74.178	6.875	5.751
1170	1.17	-22.16	-13.686	0.846	-13.958	-8.869	-124.414	4.566	-10.505
1171	1.171	-24.472	-8.269	-15.615	-18.598	0.008	-77.514	-14.596	-8.372
1172	1.172	-26.597	-16.206	-10.612	-16.86	-6.018	-47.061	3.202	-14.147
1173	1.173	-20.78	-13.106	-24.174	-13.379	-22.109	-85.698	0.868	-1.919
1174	1.174	-19.022	-12.137	-20.122	-6.018	-33.743	-40.154	-5.546	-9.829
1175	1.175	-7.987	-14.647	-23.751	3.67	-31.635	-58.267	-7.51	-16.959
1176	1.176	-18.044	-12.324	-33.761	-10.641	-33.573	-119.122	-12.741	-25.819
1177	1.177	-14.353	-12.901	-24.458	-8.697	-28.356	-45.61	-14.286	-43.778
1178	1.178	-13.185	-12.318	-21.783	-13.924	-4.56	102.603	-21.423	-10.254
1179	1.179	-14.14	-14.056	-9.061	-9.267	19.243	293.335	-33.2	-14.658
1180	1.18	-15.097	-16.572	-11.418	-10.606	28.542	319.022	-22.136	-2.237
1181	1.181	-9.084	-14.247	-9.279	-9.432	42.703	202.792	-17.859	-5.879
1182	1.182	-11.392	-13.074	-15.069	-10.582	24.936	139.334	-14.163	-2.567
1183	1.183	-14.854	-13.452	-20.326	-15.791	8.699	81.65	-17.629	-18.227
1184	1.184	-15.417	-10.735	-24.993	-14.818	-10.481	-5.89	-1.517	-4.079
1185	1.185	-12.486	-15.569	-20.742	-15.608	-18.07	-85.491	-8.398	-6.578
1186	1.186	-12.079	-10.72	-40.225	-16.39	-25.093	-99.83	-14.658	-13.536
1187	1.187	-17.475	-15.351	-59.916	-9.81	-23.017	-113.02	-8.706	-19.926
1188	1.188	-9.513	-15.925	-26.38	-7.291	-17.252	-101.21	-3.286	-21.872
1189	1.189	-16.834	-10.108	-85.911	-12.916	-15.54	-90.325	-14.106	-20.157
1190	1.19	-15.841	-17.454	-61.48	-12.353	-4.542	-60.661	-18.186	-24.852
1191	1.191	-16.59	-16.478	5.339	-9.073	-5.926	-51.718	-14.388	-20.66
1192	1.192	-17.338	-13.953	67.892	-9.667	-4.785	-92.408	-10.826	-21.866
1193	1.193	-16.736	-11.621	76.041	-11.027	1.21	-55.588	-7.648	-15.849
1194	1.194	-14.783	-16.449	39.125	-13.353	-8.462	-8.792	-12.388	-6.174
1195	1.195	-17.661	-14.506	-7.65	-8.519	-7.292	-63.73	-25.47	-15.112
1196	1.196	-15.122	-10.439	10.598	-6.585	-10.774	-71.095	-15.73	-11.622
1197	1.197	-16.466	-13.914	16.098	-10.651	-26.83	-77.708	10.68	-19.026
1198	1.198	-11.611	-12.553	11.124	-12.013	-29.153	-35.162	14.433	-16.286
1199	1.199	-14.877	-11.38	6.685	-14.329	-27.017	-18.681	4.444	-5.114
1200	1.2	-13.109	-15.046	-5.686	-12.191	-21.209	-33.781	13.796	-3.797
1201	1.201	-18.894	-15.424	-16.835	-12.576	-12.499	-10.924	-5.935	-16.917
1202	1.202	-21.195	-12.506	-26.799	-14.52	-4.563	51.628	-29.203	-4.781
1203	1.203	-17.691	-9.789	-42.331	-10.273	-5.912	78.377	-32.354	-9.423
1204	1.204	-20.959	-12.488	-61.935	-13.18	-2.226	70.315	-29.688	-2.208
1205	1.205	-15.511	-7.647	-100.33	-5.253	-1.065	63.018	-27.188	-0.942
1206	1.206	-14.905	-12.479	-72.62	-1.784	-2.015	-24.424	-10.877	-4.334
1207	1.207	-4.814	-14.415	-17.111	-13.599	-4.893	-36.249	-8.606	-3.362
1208	1.208	-9.048	-12.67	-54.067	-18.252	-2.338	-25.384	-21.958	-4.364
1209	1.209	-0.132	-13.057	-47.486	-16.91	-9.659	-35.168	-26.983	-3.633
1210	1.21	3.36	-11.702	44.014	-10.539	-6.727	-43.937	-25.268	-7.749
1211	1.211	2.396	-12.858	57.123	-7.067	-4.18	-35.706	-15.089	-15.762
1212	1.212	-2.441	-11.689	68.896	-3.975	-1.828	-13.563	-13.857	-12.693
1213	1.213	-10.371	-14.393	14.665	-6.882	-3.737	-6.932	-7.867	-17.56
1214	1.214	-15.592	-10.899	-14.996	-6.115	-8.358	-0.875	-2.643	-7.907
1215	1.215	-24.498	-14.185	-6.148	-16.752	-11.252	-6.206	2.201	-4.251
1216	1.216	-23.33	-13.015	18.206	-15.387	-11.634	-11.095	8.202	-7.726
1217	1.217	-20.228	-11.849	25.554	-14.223	-7.184	-24.433	-3.943	-8.677
1218	1.218	-17.321	-13.783	-7.934	-13.069	-14.916	-28.356	-5.599	-11.548
1219	1.219	-16.56	-11.655	10.288	-9.987	-15.892	-24.683	-16.557	-17.526
1220	1.22	-15.778	-15.522	4.849	-10.966	-12.995	-21.575	-20.743	-29.757
1221	1.221	-9.199	-15.137	-0.216	-11.747	-13.776	-12.515	-1.137	-35.105
1222	1.222	-17.137	-19.583	-13.835	-12.521	-11.44	7.174	13.01	-27.37
1223	1.223	-24.492	-15.522	-26.267	-20.459	-10.856	19.989	15.529	-17.53
1224	1.224	-17.723	-19.001	-67.914	-21.43	-7.573	26.963	31.746	-18.923
1225	1.225	-16.951	-13.578	-51.492	-14.66	-13	7.879	25.286	-22.642
1226	1.226	-20.998	-12.993	-16.283	-10.395	-5.064	-30.577	23.227	-13.155
1227	1.227	-17.509	-14.927	6.542	-3.04	-1.959	-35.99	0.223	-4.291
1228	1.228	-15.563	-14.347	-5.84	-15.816	-8.711	-10.735	-15.62	-0.8
1229	1.229	-13.815	-10.854	-9.496	-17.567	-9.436	-24.084	-24.091	0.27
1230	1.23	-14.197	-12.209	-26.511	-9.635	-13.441	-3.067	-21.676	-6.417
1231	1.231	-15.557	-18.793	-29.611	-11	-12.799	8.385	-24.021	-16.016
1232	1.232	-18.459	-15.891	12.951	-14.685	-12.163	5.135	-26.073	-27.742
1233	1.233	-14.785	-13.377	-5.275	-3.855	-9.247	26.946	-31.712	-26.137
1234	1.234	-19.24	-12.608	-10.735	12.001	-12.755	-4.339	-47.41	-24.769
1235	1.235	-15.183	-16.094	-56.245	-2.914	-8.367	-8.617	-62.175	-15.829
1236	1.236	-16.537	-16.68	-38.087	-8.735	-1.866	9.887	-64.018	-4.964
1237	1.237	-16.155	-11.267	-43.559	-13.97	-4.497	19.686	-90.275	2.208
1238	1.238	-17.316	-16.12	-48.627	-6.042	-10.196	16.361	-86.559	11.108
1239	1.239	-12.857	-14.193	-16.654	-4.702	-0.764	24.511	-48.81	24.269
1240	1.24	-9.953	-13.623	-20.742	-11.11	2.879	6.582	-3.336	29.489
1241	1.241	-11.303	-13.269	-9.525	-12.309	-3.128	-9.743	39.243	5.68
1242	1.242	-11.682	-12.913	-6.122	-11.372	-8.36	-11.908	44.682	-45.795
1243	1.243	-9.544	-11.786	-15.221	-12.365	-17.273	-17.776	29.613	-23.715
1244	1.244	-13.216	-9.098	-23.36	-11.609	-13.802	-12.555	43.193	9.786
1245	1.245	-14.563	-10.288	-15.658	-13.947	-8.594	-20.446	39.109	-20.575
1246	1.246	-8.753	-13.81	-36.66	-15.909	-11.517	-24.706	4.928	18.139
1247	1.247	-12.806	-13.453	-16.868	-12.658	-10.767	-23.526	0.368	83.762
1248	1.248	-17.638	-14.638	21.556	-21.586	-10.024	-26.983	-12.081	110.483
1249	1.249	-17.048	-14.286	16.023	-20.461	-9.472	-21.686	-0.893	69.841
1250	1.25	-11.628	-15.479	-29.594	-12.196	-10.077	-26.438	43.782	3.075
1251	1.251	-12.199	-15.707	-35.694	-4.9	-7.188	-30.609	74.177	-77.61
1252	1.252	-11.613	-11.295	-52.248	-3.982	-9.709	-19.857	57.722	-110.096
1253	1.253	-14.512	-11.902	-37.256	-11.983	-11.061	-23.968	22.445	-119.951
1254	1.254	-17.994	-11.346	-14.522	-11.074	-4.487	-22.664	-18.856	-128.896
1255	1.255	-13.55	-12.728	47.89	-8.238	-11.263	-21.391	-79.918	-104.6
1256	1.256	-16.445	-9.465	74.457	-12.551	-13.783	-22.26	-120.641	-23.246
1257	1.257	-10.627	-12.401	17.449	-11.826	-17.857	-13.35	-128.012	-12.531
1258	1.258	-14.672	-9.729	10.04	-9.945	-17.288	-14.516	-94.533	-2.732
1259	1.259	-18.138	-14.796	29.891	-10.583	-16.721	-21.869	-51.926	6.242
1260	1.26	-17.544	-15.412	23.824	-11.217	-16.156	-11.056	-13.191	-1.762
1261	1.261	-18.114	-17.187	7.409	-14.749	-13.649	-6.834	32.354	-38.702
1262	1.262	-20.62	-16.831	2.422	-14.402	-11.329	12.691	75.039	-32.078
1263	1.263	-21.01	-16.482	-11.12	-14.062	-4.758	-1.461	36.48	-1.681
1264	1.264	-16.951	-11.673	-15.257	-20.11	8.01	-24.714	11.46	3.679
1265	1.265	-14.446	-14.992	-11.664	-22.671	13.222	-71.767	-1.982	-21.558
1266	1.266	-14.846	-12.122	-15.025	-17.112	5.275	-132.357	-22.616	-26.068
1267	1.267	-14.469	-12.543	-18.162	-7.681	1.007	-75.428	-41.338	-22.046
1268	1.268	-11.761	-14.9	-26.511	-4.042	-0.153	35.698	-31.265	-10.838
1269	1.269	-15.243	-16.093	-19.042	-7.561	-3.651	147.008	-28.181	33.861
1270	1.27	-8.66	-10.901	-26.122	-14.949	-8.887	132.712	-19.872	76.473
1271	1.271	-7.691	-14.423	-7.086	-21.775	-19.729	14.3	-2.061	115.216
1272	1.272	-10.197	-13.886	-25.008	-13.905	-15.476	-33.275	19.059	100.086
1273	1.273	-2.841	-17.991	-36.745	-10.875	-16.635	-18.912	38.855	86.5
1274	1.274	-5.745	-16.67	-34.744	-6.091	-17.79	-32.022	46.475	57.444
1275	1.275	-15.413	-18.057	-40.696	-12.138	-16.811	-20.115	67.632	0.698
1276	1.276	-14.246	-14.021	-39.056	-17.787	-17.77	-9.149	75.977	-121.444
1277	1.277	-15.409	-13.664	-34.458	-12.981	-18.523	-18.947	52.738	-138.84
1278	1.278	-12.322	-21.046	-38.723	-11.09	-20.827	-10.025	18.244	-154.62
1279	1.279	-13.3	-13.717	-19.184	-12.892	-14.227	-18.136	-32.133	-111.429
1280	1.28	-7.296	-12.771	-5.076	-8.111	-16.725	-10.726	-79.07	-71.944
1281	1.281	-11.359	-13.57	2.433	-10.108	-11.097	-4.089	-134.212	-60.119
1282	1.282	-11.938	-12.82	9.34	-11.896	-0.243	-10.115	-171.356	-27.585
1283	1.283	-15.228	-10.898	7.16	-11.538	10.803	-15.481	-138.015	2.036
1284	1.284	-13.48	-12.84	-6.443	-9.216	20.886	-10.279	-70.988	-6.867
1285	1.285	-18.32	-14.592	-1.261	-8.814	22.072	-5.676	-26.369	1.28
1286	1.286	-13.667	-11.123	0.227	-13.264	40.102	6.703	-1.978	8.659
1287	1.287	-22.565	-8.81	-21.474	-10.368	11.882	-4.763	20.189	15.269
1288	1.288	-21.395	-15.393	-49.78	-4.566	-14.405	-15.045	40.233	9.333
1289	1.289	-20.228	-10.564	-23.504	-5.338	-24.437	-18.34	34.354	14.803
1290	1.29	-21.191	0.855	-6.471	5.496	-33.684	-21.206	18.087	9.801
1291	1.291	-22.156	-3.792	-53.51	-2.442	-30.928	-23.848	3.199	5.373
1292	1.292	-21.384	-2.434	-73.459	-9.599	-23.339	-12.357	-1.086	-7.025
1293	1.293	-15.769	-14.235	-67.508	-18.501	-16.329	-14.584	-5.1	-3.392
1294	1.294	-16.345	-12.681	-72.985	-19.662	-18.417	-12.757	28.887	-0.091
1295	1.295	-14.403	-5.51	-47.874	-7.846	-12.565	-7.638	88.405	3.077
1296	1.296	-17.3	-11.887	2.417	0.097	-10.771	-15.694	63.949	-5.198
1297	1.297	-13.801	-20.202	103.232	-15.761	-12.268	-11.572	26.88	-7.64
1298	1.298	-13.408	-10.52	88.913	-9.358	-10.857	-7.96	-6.666	4.067
1299	1.299	-10.497	-14.187	75.777	4.204	-7.124	-6.86	-24.922	6.278
1300	1.3	-15.716	-15.332	16.175	2.486	-8.239	-16.632	-52.625	-11.116
1301	1.301	-16.296	-12.226	5.309	-8.499	-7.226	-15.577	-47.59	-27.408
1302	1.302	-14.367	-21.118	-4.582	1.626	-8.139	-12.193	-15.631	-8.343
1303	1.303	-10.325	-19.949	-13.516	-4.703	-3.834	-9.191	5.06	30.074
1304	1.304	-5.51	-18.97	-21.645	-3.507	-6.113	-12.214	23.774	57.681
1305	1.305	-14.236	-16.051	0.436	-10.83	-5.481	-23.75	6.639	62.64
1306	1.306	-17.739	-15.264	7.061	-15.654	-4.855	-15.881	-34.312	39.781
1307	1.307	-16.792	-12.926	1.096	-19.891	-6.555	-8.77	-39.826	-14.339
1308	1.308	-19.722	-13.496	-4.347	-19.075	-3.987	-2.449	-65.079	-125.354
1309	1.309	-11.821	-14.066	-9.416	-18.452	-9.362	13.154	-51.624	-141.149
1310	1.31	-10.877	-14.649	-32.266	-16.481	-11.247	15.233	-64.099	-40.046
1311	1.311	-15.753	-17.169	-44.654	-20.507	-14.483	9.378	-75.402	-53.132
1312	1.312	-11.535	-9.829	-18.378	-12.545	-6.689	21.513	-85.583	-17.483
1313	1.313	-17.186	-19.511	-8.352	-13.702	-11.857	19.933	-57.434	36.764
1314	1.314	-15.305	-15.835	-24.082	-16.78	-6.96	9.818	-15.942	46.706
1315	1.315	-17.291	-14.682	-26.842	-15.826	-9.406	-9.787	11.579	20.037
1316	1.316	-15.592	-11.585	-34.445	-13.315	-8.567	-52.439	26.468	-4.392
1317	1.317	-18.148	-10.612	-41.482	-22.193	-13.367	-58.526	39.732	-26.565
1318	1.318	-15.866	-14.866	-22.388	-18.673	-4.627	-42.06	43.541	-33.2
1319	1.319	-14.726	-10.796	16.09	-15.534	-5.758	-26.839	24.636	-63.584
1320	1.32	-12.808	-10.209	10.67	-0.789	-6.702	-22.215	0.738	-58.059
1321	1.321	-14.754	-5.566	-4.404	5.615	-5.713	-18.041	-2.464	7.639
1322	1.322	-14.582	-10.987	-8.788	3.698	-8.23	-14.374	-22.216	16.651
1323	1.323	-15.386	-12.926	-12.8	-12.146	-8.997	-17.705	-34.875	8.539
1324	1.324	-16.184	-14.874	-16.459	-14.237	-9.568	-58.572	-18.481	15.874
1325	1.325	-12.541	-13.138	-26.499	-16.152	-10.144	-86.279	0.763	-4.145
1326	1.326	-9.111	-11.79	-35.777	-14.39	-11.875	-51.072	18.619	-34.671
1327	1.327	-1.81	-13.15	-44.095	-0.062	-8.379	-0.753	16.292	-73.527
1328	1.328	-2.833	-15.286	-46.636	1.883	-12.815	19.173	9.833	-18.057
1329	1.329	-15.66	-14.14	-30.43	-3.322	-9.899	-23.398	34.881	3.887
1330	1.33	-13.976	-12.205	-19.807	4.621	-8.521	-6.944	86.211	-16.126
1331	1.331	-15.57	-17.064	1.487	-11.248	-7.153	58.664	63.995	-22.191
1332	1.332	-16.966	-20.571	21.232	-26.149	-4.23	-22.038	16.998	-16.861
1333	1.333	-18.173	-21.17	3.445	-35.837	-5.366	-97.894	-1.337	-1.774
1334	1.334	-14.739	-15.763	-12.809	-34.096	-11.144	-88.018	-40.105	-15.359
1335	1.335	-20.008	-13.844	-23.442	-29.446	-11.897	46.291	-105.678	-11.439
1336	1.336	-17.147	-15.804	-25.35	-22.279	-9.95	219.495	-150.31	-7.834
1337	1.337	-19.709	-16.411	0.984	-23.448	-9.358	149.841	-125.824	-31.622
1338	1.338	-17.438	-12.957	-2.706	-17.458	-12.289	86.378	-88.764	-15.909
1339	1.339	-13.997	-18.416	-12.831	-10.101	-12.728	28.7	-82.109	3.786
1340	1.34	-12.096	-13.622	-3.553	-13.012	-13.18	-23.764	-51.7	1.185
1341	1.341	-11.544	-16.946	4.769	-15.526	-13.629	-39.638	9.233	3.507
1342	1.342	-17.38	-16.401	28.006	-8.167	-16.399	-53.939	82.526	-7.031
1343	1.343	-18.177	-15.086	18.804	-7.195	-16.834	-40.744	131.81	-28.147
1344	1.344	-23.226	-16.496	-0.937	-13.222	-13.966	-32.005	105.049	-47.721
1345	1.345	-22.661	-16.16	-13.763	-9.225	-13.224	-20.188	48.174	-40.088
1346	1.346	-24.607	-15.035	-34.843	-9.826	-11.316	-9.328	26.182	-28.362
1347	1.347	-19.202	-13.148	-26.486	-9.256	-12.694	-58.654	-20.638	-9.155
1348	1.348	-22.7	-15.907	-18.833	-11.05	-9.039	-49.721	-31.758	-2.323
1349	1.349	-19.419	-18.852	-14.317	-12.829	-1.131	-9.043	-50.103	-4.758
1350	1.35	-10.52	-12.893	-21.277	-20.779	-2.316	-1.64	-44.842	-11.672
1351	1.351	-6.851	-12.16	-23.463	-24.287	-7.573	-8.186	-49.994	-9.52
1352	1.352	1.469	-8.137	-17.725	-16.972	-4.702	-2.146	-36.503	-7.568
1353	1.353	-3.752	-11.667	-23.022	-2.285	-2.228	14.348	-32.377	-9.268
1354	1.354	-12.652	-15.002	-18.448	-0.18	-6.333	9.37	-20.996	14.611
1355	1.355	-9.166	-13.305	-2.659	13.343	-6.961	-31.806	-37.857	11.386
1356	1.356	-12.269	-13.728	3.648	1.126	-6.432	-37.198	-53.399	2.099
1357	1.357	-5.498	-12.403	-6.103	-16.327	-15.384	-12.012	-22.15	4.709
1358	1.358	-6.267	-11.274	-7.936	-14.03	-6.534	-7.517	23.798	2.074
1359	1.359	-18.456	-5.298	-19.062	-7.666	-10.07	-28.188	54.237	-5.063
1360	1.36	-6.251	-6.099	-37.931	-9.616	-11.086	-16.916	59.724	-11.564
1361	1.361	-7.778	-0.515	-14.825	-4.42	-8.226	-6.814	94.984	-9.663
1362	1.362	-12.014	-10.022	-24.223	12.964	-10.777	-16.073	72.169	-18.481
1363	1.363	-0.184	-13.727	-15.97	-3.318	-8.478	-13.329	17.94	-7.535
1364	1.364	-4.806	-5.44	-18.542	15.811	-11.992	-20.863	10.548	14.148
1365	1.365	-11.935	-17.266	-6.993	3.015	-8.722	-27.831	30.459	48.641
1366	1.366	-15.576	-18.826	3.588	-18.088	0.159	-34.23	60.812	80.58
1367	1.367	-16.7	-17.479	-2.272	-20.797	-3.539	-47.807	10.873	18.13
1368	1.368	-30.6	-21.16	-28.65	-23.324	-7.05	-46.085	-76.553	-26.54
1369	1.369	-32.494	-20.006	-39.914	-21.001	-8.035	-22.289	-88.292	-83.446
1370	1.37	-30.715	-10.331	-49.982	-10.337	-10.954	-12.213	-55.748	-46.528
1371	1.371	-19.653	-14.008	-59.292	-16.101	-1.297	-15.288	-105.064	-53.159
1372	1.372	-15.371	-12.842	-45.202	-14.313	-4.993	-17.969	-167.411	-10.588
1373	1.373	-16.503	-9.748	-11.753	-22.205	-8.494	-5.175	-142.716	-16.028
1374	1.374	-12.99	-14.587	-7.314	-6.298	-5.419	-7.486	-75.586	-0.987
1375	1.375	-5.595	-15.363	5.052	-12.657	-10.288	-5.378	-30.529	-5.522
1376	1.376	-6.521	-13.03	16.243	-6.857	-11.089	-7.345	10.438	-68.133
1377	1.377	-7.258	-13.604	39.998	-8.602	-13.442	-2.109	32.806	-94.917
1378	1.378	-7.992	-11.657	49.236	-16.528	-11.535	-3.592	26.482	-21.639
1379	1.379	-7.367	-19.377	29.454	-9.344	-14.849	-4.873	20.661	7.926
1380	1.38	-14.688	-3.294	6.21	-2.937	-8.288	4.064	4.379	34.611
1381	1.381	-21.414	-5.59	3.115	-8.913	-10.818	10.131	-0.469	59.055
1382	1.382	-17.111	-11.953	-10.993	-3.682	-10.059	-1.548	-4.773	7.478
1383	1.383	-14.741	-17.743	-8.426	-14.528	-9.498	-3.057	-8.762	41.022
1384	1.384	-16.626	-15.98	-29.465	-18.789	-4.869	6.975	-12.366	96.039
1385	1.385	-19.867	-11.31	-37.761	-19.946	-6.627	10.648	-2.261	14.599
1386	1.386	-10.92	-9.925	-24.96	-11.604	-4.129	-2.406	-5.365	-61.25
1387	1.387	-12.029	-8.732	-17.941	-10.614	-3.758	-10.911	8.747	-71.242
1388	1.388	-15.461	-7.536	5.57	-17.359	-5.907	0.224	26.572	-8.889
1389	1.389	-18.51	-4.401	-16.204	-11.329	-2.25	7.421	42.891	15.34
1390	1.39	-19.434	-9.198	-13.411	-15.336	-7.686	-4.41	53.631	-66.193
1391	1.391	-15.131	-15.149	-51.855	-26.124	-2.867	-21.905	44.075	-142.023
1392	1.392	-17.425	-14.327	-101.715	-27.609	-6.178	-19.67	35.49	-171.567
1393	1.393	-15.47	-12.341	-0.765	-5.858	-10.265	-13.377	11.795	-126.817
1394	1.394	-14.852	-14.224	42.47	22.49	-13.778	3.966	-32.831	-37.222
1395	1.395	-15.396	-21.911	3.043	-11.495	-11.483	-3.06	-38.868	-49.068
1396	1.396	-13.999	-16.63	14.893	-15.886	-13.633	-9.494	-22.567	5.12
1397	1.397	-9.501	-19.473	4.038	4.85	-14.822	-11.469	22.741	-4.768
1398	1.398	-13.512	-16.899	-5.84	-6.336	-9.817	-13.277	40.802	-13.743
1399	1.399	-14.817	-19.169	3.072	-16.371	-10.416	-21.241	24.358	10.49
1400	1.4	-14.377	-17.186	-5.031	-13.257	-6.364	-14.071	-21.069	17.641
1401	1.401	-17.219	-13.841	-12.352	-10.522	-6.774	-15.221	-51.362	10.789
1402	1.402	-18.325	-14.361	-18.893	-18.028	-2.349	-14.06	-101.204	4.504
1403	1.403	-13.235	-11.784	-24.841	-20.3	-2.955	-19.283	-134.591	-1.148
1404	1.404	-9.903	-9.398	-19.374	-18.11	-2.594	-12.502	-104.15	13.89
1405	1.405	-9.302	-14.183	-4.228	-19.983	-2.24	-4.575	-65.405	46.122
1406	1.406	-14.116	-16.07	-8.611	-11.191	-6.341	0.611	-40.254	83.938
1407	1.407	-17.384	-11.955	-4.469	-19.05	-6.769	-10.26	-17.433	38.684
1408	1.408	-14.448	-17.706	-8.086	-14.748	-8.172	-3.102	3.309	8.479
1409	1.409	-14.801	-13.578	-11.302	-15.877	-14.788	-6.779	14.606	-19.144
1410	1.41	-20.206	-11.575	-8.121	-0.162	-19.67	-5.638	38.483	5.972
1411	1.411	-20.764	-14.805	-16.373	1.977	-23.974	-10.878	47.831	56.193
1412	1.412	-17.459	-5.849	-23.833	0.051	-23.237	-11.841	90.451	49.512
1413	1.413	-18.027	-6.963	-21.431	1.82	-18.443	-3.911	96.434	-5.519
1414	1.414	-20.524	-15.246	-23.466	-6.107	-20.42	-7.012	90.924	-42.494
1415	1.415	-20.895	-18.293	-17.571	-16.148	-17.567	-13.782	85.777	-35.854
1416	1.416	-17.983	-17.295	-22.697	-17.303	-14.133	-23.461	44.453	-90.802
1417	1.417	-14.297	-18.034	-14.65	-11.32	-10.891	-22.307	-16.562	-68.795
1418	1.418	-15.635	-15.68	-10.286	-14.428	-11.344	-9.148	-41.045	-22.119
1419	1.419	-10.794	-15.069	-11.346	-23.335	-11.801	-10.866	-33.864	-4.138
1420	1.42	-3.448	-14.458	-7.767	-26.822	-9.168	-12.349	-53.978	12.142
1421	1.421	-2.493	-14.997	-6.707	-23.698	-8.476	-13.638	-145.67	17.066
1422	1.422	-6.764	-11.482	-15.536	-20.782	-10.483	-4.672	-237.945	21.455
1423	1.423	-9.104	-12.798	-28.601	-25.024	-6.296	-1.134	-226.304	25.523
1424	1.424	-18.604	-11.597	-19.772	-12.827	0.205	-2.039	-150.549	36.711
1425	1.425	-14.937	-17.565	-8.604	13.514	-4.126	-2.946	-81.498	19.634
1426	1.426	-8.941	-11.543	1.599	9.854	-1.881	-3.662	-36.787	-27.41
1427	1.427	-9.902	-15.582	2.893	6.581	-2.535	-12.501	3.875	-47.363
1428	1.428	-16.672	-20.396	-0.446	-9.083	-8.6	-13.604	55.598	-16.994
1429	1.429	-17.45	-15.722	-1.281	-11.782	-9.434	-16.645	62.267	-22.391
1430	1.43	-24.811	-16.283	-10.087	-9.265	-11.431	-31.307	56.328	-98.067
1431	1.431	-21.923	-14.892	-8.858	-6.938	-9.543	-37.646	39.916	-108.876
1432	1.432	-21.178	-7.515	-24.866	-4.8	-4.172	-27.924	44.962	-59.589
1433	1.433	-21.974	-10.589	-41.103	-10.584	-9.056	-12.027	22.142	-33.071
1434	1.434	-15.413	-7.673	-21.943	-8.839	-12.377	-9.879	18.097	-25.114
1435	1.435	-14.643	-10.18	-24.476	-13.481	-9.501	-4.042	21.781	-3.151
1436	1.436	-16.975	-10.952	-36.117	-6.328	-9.139	1.211	18.502	97.505
1437	1.437	-16.402	-12.878	-42.511	-10.006	-4.709	-16.187	27.795	83.08
1438	1.438	-10.417	-12.285	-36.693	-6.533	-7.634	-32.447	30.514	69.831
1439	1.439	-6.374	-16.331	-27.92	-22.597	-9.013	-30.308	12.728	-13.669
1440	1.44	-8.333	-16.704	-4.022	-15.613	-6.713	-20.608	15.069	-89.585
1441	1.441	1.695	-16.315	-0.684	-26.246	-6.354	-11.901	42.752	-99.436
1442	1.442	0.312	-15.927	-28.926	-28.178	-5.214	-3.987	69.064	-72.904
1443	1.443	-16.768	-14.769	-2.627	-36.878	-0.977	0.262	72.292	-32.454
1444	1.444	-19.146	-15.155	0.761	-22.53	-1.386	1.443	87.887	-10.496
1445	1.445	-21.31	-14.97	-2.227	-5.071	-6.819	4.956	85.061	-30.425
1446	1.446	-23.256	-15.75	34.767	16.019	-1.985	5.944	46.423	-0.106
1447	1.447	-21.534	-12.657	29.743	1.892	-5.272	-2.938	-36.899	49.839
1448	1.448	-20.017	-8.982	16.19	4.43	-10.675	-13.766	-144.359	96.776
1449	1.449	-18.691	-8.598	3.78	6.762	-12.578	-9.513	-158.684	102.869
1450	1.45	-19.879	-9.761	-7.419	-8.14	-6.538	-5.843	-145.525	119.483
1451	1.451	-13.899	-15.759	-10.652	-21.694	-10.542	-2.361	-109.955	94.522
1452	1.452	-14.887	-13.236	-13.746	-19.959	-9.896	-1.395	-77.518	26.064
1453	1.453	-10.076	-18.847	-11.064	-18.427	-10.401	1.513	-28.265	-121.684
1454	1.454	-4.094	-12.256	-8.577	-19.783	-8.574	4.027	-1.645	-354.486
1455	1.455	-8.183	-7.991	-10.891	-28.684	-8.096	-1.58	22.713	-261.457
1456	1.456	-13.049	-12.056	-17.26	-32.167	-6.647	-5.061	15.385	-176.879
1457	1.457	-19.079	-15.544	-11.456	-16.118	-6.933	-8.341	-4.496	-99.78
1458	1.458	-23.169	-21.544	-23.634	-4.516	-11.274	-6.598	-10.425	16.743
1459	1.459	-15.245	-20.773	-34.668	-6.648	-8.261	-4.075	-4.924	80.375
1460	1.46	-14.282	-15.935	-27.511	10.782	-6.786	0.372	-9.869	99.636
1461	1.461	-13.32	-9.937	-18.613	8.505	-13.049	-8.528	3.769	82.33
1462	1.462	-15.852	-14.004	-15.145	-2.104	-8.662	-7.373	7.914	34.833
1463	1.463	-15.092	-10.52	-18.253	-4.015	-9.297	-6.223	11.692	-8.291
1464	1.464	-19.954	-15.163	-13.435	-9.219	-5.656	-15.909	15.062	-47.824
1465	1.465	-19.398	-9.745	-14.228	-10.754	-3.558	-12.257	5.816	11.684
1466	1.466	-21.143	-14.589	-18.308	-9.398	-1.639	-8.8	-25.324	65.839
1467	1.467	-25.986	-9.952	-20.267	-13.093	5.511	-16.175	-29.427	75.705
1468	1.468	-20.002	-11.702	-30.343	-16.606	2.804	-25.095	-18.299	66.873
1469	1.469	-9.363	-11.32	-26.098	-13.552	3.78	-33.423	-1.371	-6.348
1470	1.47	-2.187	-13.641	-19.724	-28.315	3.206	-21.624	14.229	-15.996
1471	1.471	4.217	-10.744	-1.736	-17.711	-1.423	-20.079	-5.581	-42.487
1472	1.472	5.39	-16.747	-4.247	-15.809	-7.211	-12.925	-13.248	-50.408
1473	1.473	-1.958	-15.969	-1.927	-10.573	-4.67	-11.761	-6.431	-13.25
1474	1.474	-8.729	-13.651	-16.848	-12.085	-6.381	-12.926	4.14	6.859
1475	1.475	-13.007	-8.81	-14.934	-13.407	-8.082	-11.967	2.242	-23.377
1476	1.476	-25.216	-10.746	-9.732	-9.678	-9.587	-18.754	11.082	-50.938
1477	1.477	-23.478	-12.482	-14.422	-8.483	-15.154	-12.775	-12.544	-45.816
1478	1.478	-18.828	-15.971	-13.104	-13.686	-14.136	-13.572	-57.05	-4.508
1479	1.479	-17.472	-14.623	-11.983	-0.911	-11.966	-8.763	-38.633	34.332
1480	1.48	-16.31	-17.529	-13.166	-2.655	-15.022	-8.21	-33.005	9.296
1481	1.481	-10.304	-11.53	-10.1	-13.678	-13.052	-7.675	-17.741	78.059
1482	1.482	-13.403	-17.535	4.576	-20.837	-10.311	-6.387	-22.059	107.746
1483	1.483	-14.373	-13.482	15.192	-11.924	-17.445	-5.078	-26.014	81.178
1484	1.484	-27.537	-10.01	9.348	-13.072	-14.142	-11.674	-14.716	24.439
1485	1.485	-21.719	-4.008	11.075	-3.385	-12.963	-10.724	-11.372	2.541
1486	1.486	-16.494	-11.356	0.009	-4.554	-10.238	-16.736	-8.227	-98.135
1487	1.487	-11.853	-16.192	-12.983	1.448	-7.725	-4.558	-5.475	-83.583
1488	1.488	-10.492	-20.446	-39.346	-12.494	-4.066	-9.815	-7.928	-17.589
1489	1.489	-11.641	-16.388	-73.454	-22.173	-1.954	-17.796	-5.561	-29.246
1490	1.49	-3.315	-11.555	-23.176	-16.965	-0.04	-7.773	-3.414	-126.921
1491	1.491	-8.532	-16.201	-16.601	-15.413	-0.25	-4.124	-9.2	17.829
1492	1.492	4.26	-12.143	-10.597	-16.77	-2.372	-10.144	17.144	36.976
1493	1.493	6.024	-14.658	-27.06	-13.102	-0.997	-26.226	5.944	19.574
1494	1.494	-14.675	-9.238	-11.958	-9.623	-6.028	-19.274	2.666	3.742
1495	1.495	-34.412	-15.825	10.854	-2.252	-7.797	-17.166	11.956	46.942
1496	1.496	-21.638	-13.312	23.182	-11.123	-9.601	-19.138	9.219	7.474
1497	1.497	-10.023	-15.633	11.921	-14.57	-13.553	-10.491	-3.628	-75.914
1498	1.498	-16.4	-12.143	8.569	-13.577	-16.962	0.461	-34.162	-65.036
1499	1.499	-18.322	-14.065	-32.351	-12.592	-17.317	-3.901	-46.764	-94.603
1500	1.5	-23.541	-14.64	-60.102	-4.642	-22.147	-2.835	-35.739	-103.51
1501	1.501	-21.991	-17.159	-14.642	-3.668	-18.874	-4.084	-12.071	-127.945
1502	1.502	-14.841	-11.745	3.515	-2.71	-17.158	-9.382	-9.034	-150.112
1503	1.503	-18.547	-18.329	-1.973	-15.885	-19.675	-6.546	-11.739	-49.474
1504	1.504	-10.261	-14.08	-27.172	-13.968	-17.32	-7.386	-9.168	22.406
1505	1.505	-9.318	-11.752	-22.73	-12.246	-13.227	-1.836	-6.775	-17.512
1506	1.506	-12.24	-9.805	-10.361	5.16	-15.744	-8.478	-0.29	-53.404
1507	1.507	-18.248	-11.74	-21.605	-6.448	-16.155	-11.054	1.704	-42.718
1508	1.508	-25.625	-13.48	-11.552	-8.538	-9.606	-11.875	3.474	-13.16
1509	1.509	-26.634	-13.096	-14.665	-22.032	-16.438	-7.068	-1.15	13.59
1510	1.51	-25.895	-11.746	-11.975	-34.177	-12.252	-13.101	0.232	21.789
1511	1.511	-13.739	-12.912	-9.499	-23.103	-11.567	-10.813	-0.908	43.897
1512	1.512	-12.031	-10.969	-16.535	-15.956	-9.743	-7.365	-6.885	77.37
1513	1.513	-4.126	-14.448	-5.936	-14.8	-13.17	-5.46	-9.963	83.291
1514	1.514	-5.501	-18.506	-7.879	-13.62	-10.416	1.086	-7.049	77.73
1515	1.515	-22.553	-15.023	-6.177	-10.513	-14.037	-4.947	-11.295	22.02
1516	1.516	-15.609	-11.734	-4.67	4.211	-9.709	-15.607	-7.239	-29.775
1517	1.517	-4.978	-11.354	-8.96	14.863	-13.891	-14.258	-5.343	-49.797
1518	1.518	-14.668	-11.747	-7.829	16.799	-13.647	-13.092	-10.033	-43.894
1519	1.519	-26.872	-16.786	-11.336	15.044	-8.393	-14.229	-14.123	-93.963
1520	1.52	-22.225	-9.437	-12.32	-2.403	-12.081	-17.258	-19.946	-60.684
1521	1.521	-17.968	-12.34	-25.109	-4.756	-10.403	-14.182	-17.636	-42.704
1522	1.522	-16.804	-16.585	-23.368	-36.691	-14.777	-14.651	-12.837	-26.472
1523	1.523	-15.638	-10.968	-15.419	-50.23	-14.722	-8.747	-13.465	-11.583
1524	1.524	-3.832	-15.803	-5.325	-29.503	-17.373	-7.951	-9.441	11.099
1525	1.525	-5.389	-16.379	1.07	-25.812	-20.664	-7.317	-16.439	15.046
1526	1.526	-12.569	-16.955	19.097	-15.74	-19.122	-5.711	-15.512	-3.847
1527	1.527	-21.498	-9.986	1.362	-12.629	-23.017	-11.707	-9.557	-7.257
1528	1.528	-20.37	-12.892	-5.562	-9.909	-16.853	-6.287	-10.397	-16.622
1529	1.529	-17.306	-10.383	-24.706	-7.392	-16.295	-11.535	-15.339	-8.322
1530	1.53	-24.105	-14.445	-22.19	-14.34	-12.41	-4.536	-8.065	-0.762
1531	1.531	-10.954	-7.869	-19.895	-7.939	-8.713	10.04	-11.032	-3.1
1532	1.532	-9.017	-1.87	-30.564	-13.735	-4.252	-0.527	-5.084	-5.187
1533	1.533	-7.267	-7.486	-24.765	-18.959	-1.341	-14.135	-7.466	0.657
1534	1.534	-15.199	-18.322	-23.01	-14.303	-10.64	-12.549	-6.947	-1.101
1535	1.535	-5.13	-22.961	-5.583	-1.323	-9.86	-14.37	-10.288	16.238
1536	1.536	-6.282	-18.696	-17.18	-6.522	0.612	-13.296	-18.085	-0.094
1537	1.537	-14.597	-19.854	-2.271	-1.863	7.377	-12.48	-34.203	-10.872
1538	1.538	-15.563	-11.538	7.394	-6.122	-4.84	-11.67	-22.649	-9.015
1539	1.539	-8.577	-14.253	5.623	-4.972	-8.53	-11.484	-20.585	-7.272
1540	1.54	-15.325	-17.35	-8.747	-15.805	-16.855	-12.468	-22.585	-2.612
1541	1.541	-19.563	-10.57	-18.422	-14.432	-38.937	-13.27	-13.94	4.51
1542	1.542	-25.167	-16.566	-23.622	-5.508	-48.635	-10.479	-9.36	8.296
1543	1.543	-24.576	-14.237	-18.946	-11.496	-29.297	-14.276	-13.28	16.151
1544	1.544	-18.577	-7.659	3.712	-13.993	-11.902	-12.166	-11.996	15.1
1545	1.545	-16.257	-11.915	19.618	-13.02	3.929	-2.154	-8.401	12.099
1546	1.546	-16.861	-15.982	13.291	-6.249	9.87	10.627	-11.957	11.265
1547	1.547	-17.425	-16.552	11.413	-12.238	22.99	8.545	-6.812	8.851
1548	1.548	-16.814	-18.479	6.228	-8.144	34.775	12.871	-5.939	6.579
1549	1.549	-9.814	-13.047	-17.538	-8.705	32.829	2.578	7.106	10.171
1550	1.55	-6.887	-8.205	-69.02	-14.706	36.739	-6.668	-2.682	17.657
1551	1.551	4.552	-11.494	-46.97	-9.078	19.395	-20.198	-11.482	5.057
1552	1.552	12.506	-10.913	-13.454	-2.493	-15.932	-25.521	-19.484	0.024
1553	1.553	13.886	-10.513	-31.602	1.774	-51.395	-23.724	-15.295	-7.698
1554	1.554	-0.42	-17.866	-48.012	-0.554	-47.115	-25.176	-8.977	-17.448
1555	1.555	-13.948	-18.828	-32.892	-11.394	-26.519	-29.372	-19.877	-13.401
1556	1.556	-26.132	-12.04	-28.413	-22.417	-15.303	-30.869	-1.169	-19.078
1557	1.557	-18.188	-16.286	-24.311	-32.466	-18.522	-38.147	1.287	-24.003
1558	1.558	-5.201	-13.959	-20.603	-31.305	-9.124	-42.775	-1.093	-20.781
1559	1.559	-6.922	-10.474	-17.284	-25.311	-6.243	-31.108	-7.534	-22.959
1560	1.56	-8.458	-7.176	10.995	-9.264	-3.462	-22.786	-9.531	-20.301
1561	1.561	-12.707	-13.748	37.338	25.741	-0.811	-23.886	-4.372	-21.921
1562	1.562	-19.083	-14.511	13.538	0.567	10.222	-22.709	-5.978	-19.683
1563	1.563	-25.065	-13.73	-20.905	-22.269	4.873	-14.426	-4.689	-10.481
1564	1.564	-26.005	-11.789	11.067	-18.181	-14	-17.487	-11.136	-19.102
1565	1.565	-21.136	-8.496	7.053	-21.843	-31.353	-22.199	-7.705	-15.372
1566	1.566	-27.111	-9.067	-4.135	-11.758	-37.819	-22.812	-6.797	-18.295
1567	1.567	-26.303	-7.701	-7.391	-8.636	-18.148	-28.38	-3.947	-24.936
1568	1.568	-19.692	-10.009	-16.66	-0.282	-10.07	-39.202	-9.997	-15.132
1569	1.569	-22.182	-12.895	-13.923	12.524	11.554	-62.897	-7.722	-23.896
1570	1.57	-16.55	-18.888	-6.365	0.955	37.646	-114.199	-7.188	-17.798
1571	1.571	-17.11	-24.875	-8.682	-13.927	55.292	-180.856	-5.299	-22.901
1572	1.572	-21.736	-20.797	-23.585	-19.728	46.715	-118.085	-7.083	-23.734
1573	1.573	-24.624	-15.958	-33.262	-21.505	27.736	-28.126	-10.599	-27.857
1574	1.574	-21.128	-15.377	-21.062	-16.884	56.739	103.375	-13.917	-36.625
1575	1.575	-13.745	-11.316	-32.077	-12.633	38.692	226.141	-11.036	-44.811
1576	1.576	-14.691	-11.7	-53.735	-13.801	36.121	210.587	-7.381	-43.721
1577	1.577	-5.773	-10.337	-25.453	-10.333	21.183	167.725	-10.689	-52.539
1578	1.578	-2.274	-9.931	0.867	-7.241	7.793	286.355	-7.791	-46.472
1579	1.579	-7.482	-15.915	10.918	-13.993	-24.943	175.24	-6.629	-36.75
1580	1.58	-20.227	-11.635	26.572	-13.198	-28.644	-41.548	-11.659	-24.899
1581	1.581	-21.946	-10.848	18.234	-17.243	-15.536	-196.636	-9.706	-23.301
1582	1.582	-26.549	-12.769	5.448	-12.381	-11.157	-55.724	-6.788	-10.284
1583	1.583	-19.355	-13.332	-10.825	-12.951	-0.424	21.107	-7.153	1.934
1584	1.584	-25.725	-15.059	-17.217	-14.689	-9.072	90.507	-8.479	6.592
1585	1.585	-19.718	-12.54	-23.028	-17.195	-16.788	69.092	-4.379	-6.376
1586	1.586	-10.032	-15.828	-24.765	-9.829	12.034	87.762	-6.864	-8.116
1587	1.587	-3.638	-11.763	-16.827	4.11	23.797	69.778	-6.447	-9.699
1588	1.588	-16.789	-13.113	-15.457	-1.686	14.242	-73.749	-6.809	-5.502
1589	1.589	-22.004	-13.482	-11.756	-21.031	5.395	-208.429	-7.925	-9.244
1590	1.59	-10.95	-15.596	-8.265	-23.531	19.91	-295.867	-11.356	-8.144
1591	1.591	-6.671	-15.198	-20.078	-21.199	17.714	-311.851	-16.136	-2.986
1592	1.592	-2.976	-14.023	-18.547	-10.546	10.98	-240.26	-14.134	5.847
1593	1.593	0.509	-9.176	-14.307	-12.477	17.54	-122.453	-9.994	-5.072
1594	1.594	-15.567	-9.752	-17.999	-0.297	27.37	84.246	-7.407	-0.901
1595	1.595	-8.609	-11.672	-21.472	7.631	39.662	168.698	-12.75	0.145
1596	1.596	-27.793	-19.408	-16.233	-14.046	22.28	245.497	-13.251	-3.473
1597	1.597	-25.305	-18.44	-15.279	-29.723	5.989	175.665	-12.591	-6.725
1598	1.598	-27.642	-17.465	-19.564	-15.599	3.786	69.694	-14.241	-21.614
1599	1.599	-17.006	-11.455	-12.232	2.218	-25.353	127.423	-16.669	-32.443
1600	1.6	-15.062	-9.115	-15.159	-9.377	-37.911	110.152	-15.223	-38.446
1601	1.601	-9.826	-11.035	-14.447	-2.975	-26.93	-128.218	-13.992	-33.418
1602	1.602	-8.266	-17.028	-8.865	-8.747	-51.08	-366.699	-8.695	-25.706
1603	1.603	-3.993	-11.406	-12.34	-6.982	-79.781	-25.759	-10.559	-10.06
1604	1.604	-2.838	-11.977	-16.991	-8.527	-91.52	291.983	-12.414	-3.89
1605	1.605	3.129	-16.611	-11.585	-15.713	-129.776	85.733	-8.272	1.679
1606	1.606	-4.268	-13.703	-9.645	-9.343	-145.375	-252.074	-8.595	-3.798
1607	1.607	-19.029	-10.214	-11.568	-8.197	-123.023	-297.308	-10.842	-5.585
1608	1.608	-21.197	-9.821	-2.649	-7.238	-119.465	-256.049	-12.892	-1.543
1609	1.609	-11.546	-14.653	-3.793	-8.226	-146.323	-293.569	-10.098	10.069
1610	1.61	-6.342	-14.065	-2.613	-7.49	-136.857	-123.19	-5.742	14.529
1611	1.611	-1.717	-16.958	9.238	-3.42	-128.237	93.753	-13.587	18.614
1612	1.612	-8.899	-12.122	-1.735	-11.318	-126.198	121.939	-10.01	14.765
1613	1.613	-15.309	-14.07	-23.387	-27.386	-93.386	45.205	-13.045	1.438
1614	1.614	-21.33	-13.493	-32.684	-15.823	-25.386	-24.525	-13.952	-3.951
1615	1.615	-26.571	-14.852	-18.535	-17.99	-35.999	-45.784	-7.889	-5.668
1616	1.616	-25.619	-14.468	-16.009	-12.21	-10.007	50.288	-7.047	-15.893
1617	1.617	-15.952	-15.617	-9.04	-13.958	-2.552	67.588	-6.395	-22.438
1618	1.618	-19.632	-18.324	-15.427	-18.614	18.836	-12.078	-9.616	-21.44
1619	1.619	-20.788	-12.524	-5.76	-31.589	24.75	-55.337	-8.97	-16.355
1620	1.62	-15.559	-11.758	-4.021	-22.877	-18.485	10.355	-8.503	-3.725
1621	1.621	-10.705	-15.253	-8.663	-11.858	-69.114	-97.179	-5.132	-2.114
1622	1.622	-8.182	-7.911	-7.31	1.089	-76.436	-140.474	-5.445	2.406
1623	1.623	-7.392	-5.022	-8.483	-11.13	-34.657	-48.391	-6.533	0.932
1624	1.624	-15.306	-7.537	-9.659	-3.22	3.191	-12.735	-6.074	-0.359
1625	1.625	-14.311	-13.153	-10.629	1.019	17.409	-45.115	-7.54	-6.488
1626	1.626	-17.191	-16.641	-11.606	12.807	12.038	-15.315	-6.077	-5.639
1627	1.627	-21.425	-19.936	-9.108	1.743	15.182	65.517	-9.637	-8.647
1628	1.628	-20.646	-18.197	-6.77	-19.956	17.945	76.402	-10.9	-9.517
1629	1.629	-25.475	-20.721	-14.669	-16.865	13.734	204.787	-12.021	-15.208
1630	1.63	-22.191	-15.317	-13.665	-19.581	34.662	187.273	-14.784	-24.744
1631	1.631	-26.263	-11.846	-12.659	-17.094	42.068	75.69	-11.381	-36.579
1632	1.632	-18.335	-12.442	-15.15	-10.166	53.955	60.94	-10.239	-25.572
1633	1.633	-5.197	-15.361	-15.917	-8.065	55.43	231.772	-13.885	-21.323
1634	1.634	-6.954	-14.016	-12.435	-10.015	52.484	208.402	-17.11	-20.15
1635	1.635	-5.403	-13.638	-9.149	-4.771	57.487	271.777	-10.484	-23.618
1636	1.636	-9.646	-8.818	-16.894	-6.289	54.975	252.434	-11.425	-16.252
1637	1.637	-18.526	-12.132	-15.933	-10.524	49.625	-10.437	-12.186	-13.321
1638	1.638	-19.668	-16.211	-18.829	-14.188	56.12	-273.496	-12.943	-15.795
1639	1.639	-24.901	-14.872	-10.884	-20.193	59.161	-239.726	-10.999	-24.642
1640	1.64	-25.875	-13.531	-11.837	-21.166	66.893	-85.026	-12.937	-23.431
1641	1.641	-23.351	-11.421	-10.858	-16.348	78.165	281.213	-8.887	-22.424
1642	1.642	-11.135	-12.595	-11.629	-6.697	76.119	231.097	-11.432	-19.523
1643	1.643	1.072	-7.578	-9.294	-0.318	59.775	-177.565	-9.146	-18.76
1644	1.644	-0.473	-13.588	-15.844	-8.662	65.728	-342.243	-9.586	-6.534
1645	1.645	9.574	-9.534	-11.56	-11.763	71.147	-192.04	-9.272	-4.742
1646	1.646	5.883	-10.127	-0.897	-8.854	69.065	-55.506	-11.304	-0.064
1647	1.647	-9.83	-16.146	0.481	-11.38	44.953	-96.25	-16.25	7.119
1648	1.648	-16.234	-18.482	-13.817	-22.038	20.868	-208.58	-11.577	-1.717
1649	1.649	-25.925	-19.081	-27.344	-23.397	11.346	-242.446	-7.093	1.926
1650	1.65	-24.174	-14.449	-22.096	-24.563	13.858	-273.17	-0.61	-3.255
1651	1.651	-19.51	-10.398	-17.43	-30.585	26.488	-132.066	-10.32	-0.363
1652	1.652	-20.845	-13.898	-18.755	-14.542	28.744	47.37	-14.002	-8.364
1653	1.653	-9.022	-14.297	-15.043	1.71	13.821	24.057	-15.174	-20.139
1654	1.654	-4.369	-20.106	-13.853	16.608	-15.179	-39.131	-7.864	-8.934
1655	1.655	-8.627	-14.491	-10.726	-4.72	-44.111	-57.752	-5.028	7.161
1656	1.656	-9.788	-9.652	-9.729	-13.07	-78.021	-4.985	-2.585	-7.432
1657	1.657	-13.276	-14.293	-8.921	-20.619	-82.242	10.946	-8.267	-24.544
1658	1.658	-16.383	-12.548	-4.822	-4.333	-69.522	25.378	-17.831	-31.317
1659	1.659	-21.23	-12.163	-5.361	14.856	-42.783	144.064	-32.242	-28.929
1660	1.66	-21.998	-13.528	-11.322	-13.377	-11.342	33.089	-22.653	-26.693
1661	1.661	-22.769	-9.468	-12.059	-17.035	-39.805	-67.426	-20.994	-17.711
1662	1.662	-22.184	-3.671	-10.084	-6.955	-57.926	-27.249	2.714	-12.829
1663	1.663	-22.777	-12.572	-11.997	8.725	-53.917	104.647	-0.66	-2.55
1664	1.664	-22.221	-11.416	-13.739	0.406	-50.016	157.679	-10.032	-1.205
1665	1.665	-14.308	-12.385	-12.385	-12.357	-91.685	78.657	-12.832	0.095
1666	1.666	-20.323	-25.157	-14.692	-19.316	-121.136	64.844	-15.432	-0.721
1667	1.667	-19.365	-16.453	-15.832	-12.913	-92.48	52.269	-13.195	4.26
1668	1.668	-16.468	-11.819	-13.093	-10.972	-86.442	17.233	-15.399	-3.55
1669	1.669	-15.702	-13.176	-14.236	-16.201	-71.864	6.883	-25.165	-2.47
1670	1.67	-18.032	-14.332	-12.668	-14.65	-24.958	-2.533	-23.516	-1.295
1671	1.671	-10.091	-15.49	-10.713	-18.884	6.436	-10.924	-15.672	-5.134
1672	1.672	-19.739	-10.264	-10.897	-15.177	23.87	-18.635	-17.121	-2.414
1673	1.673	-20.878	-17.026	-11.473	-13.983	39.966	-10.892	-18.374	8.744
1674	1.674	-19.703	-12.757	-7.98	-12.995	54.563	-3.829	-26.789	7.503
1675	1.675	-10.022	-10.427	-7.581	-10.064	51.574	-9.324	-40.815	0.673
1676	1.676	-11.166	-11.004	-9.697	1.392	33.872	-25.311	-38.958	-0.136
1677	1.677	6.849	-14.301	-10.077	-6.493	11.114	-29.875	-16.193	-3.267
1678	1.678	-0.697	-10.241	-8.904	-19.425	9.044	-15.821	24.577	-1.923
1679	1.679	1.613	-10.625	-8.118	-21.155	12.759	-2.967	85.478	-6.464
1680	1.68	-9.044	-10.233	-6.76	-0.446	6.182	1.231	77.3	-10.567
1681	1.681	-10.98	-9.061	-11.019	2.26	9.463	25.471	10.491	-8.118
1682	1.682	-2.269	-11.756	-10.436	-5.268	-0.254	10.075	-34.244	-8.568
1683	1.683	-3.793	-17.546	-17.404	-16.86	2.579	-9.44	-58.66	-14.319
1684	1.684	-22.529	-18.31	-16.438	-40.259	5.184	-1.592	-36.624	-14.678
1685	1.685	-25.015	-8.82	-17.206	-43.339	-1.944	33.629	-16.715	-17.769
1686	1.686	-22.674	-7.648	-11.586	-23.586	-8.339	79.278	-10.728	-27.512
1687	1.687	-16.266	-13.633	-13.518	-5.78	-8.788	36.759	-16.164	-31.457
1688	1.688	-6.567	-14.591	-14.095	1.174	-14.131	-24.423	-11.156	-29.967
1689	1.689	-11.771	-15.549	-13.507	-13.723	-25.325	-49.209	-6.735	-21.326
1690	1.69	-16.409	-13.016	-7.692	-0.176	-26.309	-42.12	-2.705	-4.966
1691	1.691	-26.474	-17.066	-10.006	5.04	-21.542	-62.075	0.932	30.37
1692	1.692	-17.56	-13.559	-14.84	-2.903	-9.278	-129.002	4.183	35.72
1693	1.693	-9.212	-14.116	-22.197	4.275	-4.242	-84.225	13.422	-14.287
1694	1.694	-8.201	-15.823	-19.292	-4.596	-2.559	-76.405	21.703	-20.57
1695	1.695	-7.213	-14.442	-11.354	-12.916	-1.118	-84.149	24.184	-2.087
1696	1.696	-4.673	-14.024	-10.37	-16.018	-6.88	-50.867	21.852	3.587
1697	1.697	-16.85	-16.131	-9.387	-18.935	-3.598	4.018	53.836	-31.404
1698	1.698	-18.601	-10.111	-8.598	-12.95	-4.437	-3.446	31.091	-99.9
1699	1.699	-26.556	-10.858	-6.277	-0.771	-8.623	-10.221	-31.303	8.847
1700	1.7	-30.837	-10.059	-8.218	0.958	-12.652	-16.404	-75.938	52.165
1701	1.701	-24.467	-9.451	-14.215	-0.607	-16.117	-21.995	-84.033	91.771
1702	1.702	-20.998	-18.129	-14.982	-19.408	-18.054	-16.974	-61.961	8.468
1703	1.703	-11.337	-19.261	-13.039	-16.904	-20.987	-21.288	-28.439	-89.226
1704	1.704	-7.662	-22.329	-16.322	8.846	-22.411	-17.159	-10.225	-102.394
1705	1.705	-8.831	-21.346	-10.892	-8.166	-25.814	-20.857	-4.773	-138.049
1706	1.706	-14.062	-18.804	-14.366	-23.849	-28.861	-17.619	-9.742	-105.554
1707	1.707	-18.916	-14.709	-16.288	-43.602	-27.877	-14.551	-5.261	2.889
1708	1.708	-19.699	-9.846	-15.697	-36.074	-30.759	-22.917	-1.214	-40.46
1709	1.709	-22.022	-7.886	-15.296	-24.453	-32.463	-25.488	-4.961	-53.752
1710	1.71	-15.449	-11.941	-15.671	-18.068	-33.953	-18.503	-8.314	-18.333
1711	1.711	-14.683	-9.411	-11.606	-12.329	-37.164	-16.484	-5.256	13.924
1712	1.712	-7.34	-13.836	-10.253	-7.141	-34.606	-14.76	-13.589	23.519
1713	1.713	-4.451	-9.731	-6.966	-15.088	-32.063	-13.18	-16.051	32.188
1714	1.714	-10.46	-12.225	-9.874	-7.912	-33.766	-14.807	-9.034	56.315
1715	1.715	-17.82	-14.536	-11.044	-6.752	-37.207	-16.257	-11.109	33.943
1716	1.716	-16.851	-8.725	-12.207	-7.987	-35.26	-15.305	-9.097	27.045
1717	1.717	-10.851	-4.661	-14.341	-0.766	-34.289	-12.084	-17.721	32.767
1718	1.718	-11.623	-14.124	-9.892	2.013	-28.634	-11.408	-6.652	37.84
1719	1.719	-12.189	-15.271	-5.25	-11.233	-26.448	-12.714	-5.325	-38.198
1720	1.72	-18.171	-11.772	-8.148	-17.1	-27.135	-13.853	-6.528	-179.584
1721	1.721	-30.342	-12.71	-5.625	-11.85	-25.27	-10.164	-3.046	-122.311
1722	1.722	-21.614	-15.588	-4.268	-7.149	-23.588	-1.07	-6.132	-35.244
1723	1.723	-13.677	-14.791	-10.846	-8.485	-20.17	-2.643	-7.111	-19.831
1724	1.724	-12.33	-14.001	-15.676	-9.605	-12.892	-1.879	-7.954	-34.613
1725	1.725	-21.238	-14.561	-16.442	-17.911	-7.764	-1.293	-18.67	-48.247
1726	1.726	-20.068	-7.195	-12.376	-21.006	-4.98	5.095	-20.028	-36.948
1727	1.727	-8.259	-12.025	-14.317	-18.115	-0.88	5.481	-23.494	-48.318
1728	1.728	2.793	-14.542	-13.74	-13.915	-0.29	7.408	-22.072	20.196
1729	1.729	-1.47	-15.304	-13.158	-1.788	6.086	3.55	-24.904	118.127
1730	1.73	-10.377	-14.714	-7.357	-0.104	6.667	-4.154	-25.612	104.426
1731	1.731	-13.861	-14.124	-11.423	-17.528	8.765	-1.574	-24.657	68.251
1732	1.732	-23.555	-15.864	-9.496	-10.526	7.973	2.409	-15.702	-30.069
1733	1.733	-22.405	-12.39	-10.088	-8.333	3.122	14.322	-16.912	-149.086
1734	1.734	-19.318	-8.55	-14.168	-10.218	11.248	16.927	-13.818	-102.054
1735	1.735	-11.051	-11.86	-12.815	-4.947	11.636	11.41	-12.872	-30.456
1736	1.736	-18.477	-12.252	-14.176	-0.287	14.925	15.781	-4.966	-17.89
1737	1.737	-23.387	-11.876	-13.008	3.992	18.019	16.901	2.356	-30.299
1738	1.738	-20.935	-14.586	-16.691	-15.513	18.211	2.313	6.999	-25.277
1739	1.739	-10.344	-18.101	-11.47	-14.122	18.413	-27.025	11.885	-15.029
1740	1.74	-3.232	-13.691	-11.859	-5.796	24.039	-73.195	12.723	-25.503
1741	1.741	-12.186	-19.134	-8.961	-3.306	26.194	-30.893	11.997	-34.995
1742	1.742	-15.736	-18.586	-5.295	-19.564	30.882	-3.489	16.878	-27.438
1743	1.743	-23.141	-23.258	-9.765	-25.935	23.401	1.252	6.823	-20.667
1744	1.744	-8.48	-19.233	-15.201	-8.529	22.315	5.494	-0.402	-14.714
1745	1.745	-10.655	-17.919	-21.8	-6.249	16.207	9.386	-20.029	2.872
1746	1.746	-12.65	-11.578	-13.879	0.089	13.791	20.458	-62.707	7.756
1747	1.747	-7.473	-14.14	-14.872	-5.75	4.217	17.065	-80.982	12.378
1748	1.748	-5.991	-19.809	-11.99	-14.473	2.977	20.119	-75.592	7.46
1749	1.749	-10.31	-15.021	-16.257	-12.921	-0.578	17.369	-20.068	2.902
1750	1.75	-14.054	-13.137	-15.497	-8.652	-7.99	19.843	16.886	6.161
1751	1.751	-10.646	-12.601	-13.578	-2.249	-7.074	8.187	23.422	2.483
1752	1.752	-11.69	-14.015	-13.02	-5.723	-6.349	-2.503	-7.052	30.405
1753	1.753	-14.664	-13.685	-8.984	-15.405	-8.708	3.268	9.292	33.672
1754	1.754	-10.478	-7.17	-12.498	-16.556	-10.67	1.49	4.23	43.245
1755	1.755	-17.91	-12.083	-9.244	-15.382	-13.974	-3.177	-18.576	2.002
1756	1.756	-13.146	-12.929	-12.184	-16.401	-12.231	-4.547	10.472	51.559
1757	1.757	-21.138	-12.231	-11.064	-15.514	-15.702	-8.23	36.771	57.824
1758	1.758	-28.56	-11.714	-13.039	-25.267	-17.031	-16.549	60.545	-21.694
1759	1.759	-23.778	-1.713	-12.889	-5.765	-15.83	-32.616	32.235	10.621
1760	1.76	-19.576	-8.942	-9.651	19.737	-19.455	-44.224	13.395	40.048
1761	1.761	-15.572	-17.914	-9.312	-11.273	-17.072	-42.072	-10.486	31.024
1762	1.762	-12.155	-26.296	-8.203	-23.693	-19.9	-51.708	-44.998	-25.945
1763	1.763	-15.51	-16.68	-9.419	-34.971	-25.035	-42.962	-40.576	-18.646
1764	1.764	-16.148	-7.843	-8.691	-24.966	-24.352	-31.89	-44.621	1.247
1765	1.765	-16.601	-6.754	-13.204	21.988	-23.656	-30.49	-55.786	-16.979
1766	1.766	-19.971	-12.075	-12.678	55.372	-24.118	-21.539	-52.431	-66.966
1767	1.767	-19.664	-21.07	-15.638	37.074	-20.513	-24.962	-5.341	-20.174
1768	1.768	-25.729	-12.836	-12.222	-1.714	-20	-23.931	41.526	-26.192
1769	1.769	-25.04	-16.03	-18.679	-26.892	-26.446	-14.965	35.561	-87.132
1770	1.77	-27.445	-26.966	-17.974	-86.529	-21.466	-16.072	-3.104	-13.821
1771	1.771	-19.591	-22.796	-12.433	-94.761	-17.065	-10.804	-8.106	-23.82
1772	1.772	-12.318	-16.498	-13.071	-43.228	-14.595	2.015	5.415	2.893
1773	1.773	-5.615	-15.432	-17.787	-49.95	-12.52	-3.168	42.876	-5.102
1774	1.774	-8.193	-16.487	-16.122	-19.732	-6.368	-11.081	27.708	-12.285
1775	1.775	-15.617	-9.799	-10.411	-3.443	-11.833	-9.696	-41.064	-5.513
1776	1.776	-14.727	-9.11	-8.174	11.511	-9.748	-13.331	-189.184	0.685
1777	1.777	-19.058	-6.863	-11.739	34.251	-14.25	-2.424	-168.138	17.377
1778	1.778	-8.488	-17.783	-16.47	21.788	-5.21	-3.703	-110.53	2.54
1779	1.779	-12.824	-16.306	-9.971	10.453	-16.893	-10.02	-58.143	-38.339
1780	1.78	-27.224	-17.727	-14.324	-20.605	0.645	-23.121	-10.592	-21.475
1781	1.781	-13.755	-11.413	-12.094	-49.697	-10.855	-38.955	32.564	-6.02
1782	1.782	-15.573	-8.003	-10.257	-68.554	-21.394	-36.793	72.067	-19.266
1783	1.783	-20.294	1.604	-12.289	-51.619	-23.238	-23.21	12.498	-23.124
1784	1.784	1.317	-10.269	-21.29	-48.61	-17.936	-10.971	45.041	-11.726
1785	1.785	10.548	-18.264	-14.995	-11.745	-16.316	3.398	54.982	-8.167
1786	1.786	7.789	-14.071	-21.097	3.236	-11.998	-2.367	46.172	-4.659
1787	1.787	0.186	-28.443	-11.516	-1.356	-5.567	-11.044	5.641	-12.482
1788	1.788	-6.836	-3.327	-12.776	2.542	-9.017	-9.482	-31.216	-4.501
1789	1.789	-17.52	-0.082	-14.039	13.525	-9.97	-10.855	-37.741	16.983
1790	1.79	-19.487	-15.801	-8.913	37.023	-7.074	-7.231	-19.508	14.635
1791	1.791	-14.285	-13.128	-8.045	8.483	-6.333	-1.343	-14.018	17.501
1792	1.792	-18.962	-15.684	-7.361	-18.112	-5.621	-2.368	11.231	20.306
1793	1.793	-17.637	-8.749	-13.058	5.478	-0.859	-3.328	61.652	14.498
1794	1.794	-18.833	-10.911	-9.649	14.703	-1.553	-2.495	55.141	-2.393
1795	1.795	-10.527	-8.998	-9.162	6.393	-5.75	-0.107	49.212	-36.929
1796	1.796	-20.216	-10.752	-1.521	-11.439	-4.557	3.448	10.56	-112.108
1797	1.797	-16.545	-6.102	-8.969	-27.707	-3.389	0.23	-24.644	-57.422
1798	1.798	-20.03	-10.367	-19.879	-34.07	-2.424	-3.805	-56.559	-47.046
1799	1.799	-19.056	-14.047	-15.683	-28.284	-7.858	-3.432	-94.073	-1.833
1800	1.8	-12.271	-20.041	-16.917	-30.061	-6.151	-0.181	-68.819	6.828
1801	1.801	-6.256	-10.357	-15.825	-25.473	-0.391	1.936	-9.079	-14.685
1802	1.802	-8.56	-19.247	-12.788	-24.198	-2.959	2.332	31.688	-7.543
1803	1.803	-5.059	-13.239	-9.94	-30.685	-2.623	3.546	-5.181	11.249
1804	1.804	-1.763	-7.998	-9.216	-12.78	-4.804	-1.283	-38.549	-26.843
1805	1.805	-10.672	-10.879	-6.946	20.642	-7.947	-4.674	-20.251	-31.268
1806	1.806	-30.236	-6.606	-8.934	25.048	-7.806	-4.979	7.516	-7.888
1807	1.807	-21.917	-15.489	-12.271	4.284	-7.663	-6.31	12.664	-19.729
1808	1.808	-29.457	-14.301	-10.579	-14.556	-10.022	-2.611	26.339	-8.001
1809	1.809	-27.115	-11.173	-4.819	-4.564	-9.888	-5.934	22.409	-4.335
1810	1.81	-16.449	-15.967	-10.469	-1.509	-7.39	-12.562	18.829	-7.076
1811	1.811	-10.614	-21.925	-7.014	-9.831	-12.415	-19.266	1.884	-9.456
1812	1.812	-8.837	-24.212	-7.625	2.926	-11.979	-11.222	-32.481	-6.688
1813	1.813	-16.73	-16.245	-15.389	-4.045	-11.528	-10.37	-64.338	-4.218
1814	1.814	-15.337	-13.101	-8.063	6.573	-14.57	-13.329	-76.622	10.786
1815	1.815	-8.911	1.669	-16.992	16.232	-12.172	-14.203	-65.299	12.788
1816	1.816	-10.028	-0.393	-15.851	11.013	-6.841	-19.974	-48.185	0.59
1817	1.817	-17.331	-6.14	-10.642	-12.77	-5.006	-16.618	-19.821	-7.414
1818	1.818	-2.575	-7.83	-7.754	-64.281	-4.523	-14.782	-8.415	-26.219
1819	1.819	-8.914	-9.324	-8.533	-56.999	-8.694	-8.26	-11.532	-13.499
1820	1.82	-14.66	-16.427	-12.602	3.514	-10.175	-0.153	-2.141	2.647
1821	1.821	-19.826	-15.212	-23.435	27.816	-11.681	-2.999	40.534	-16.561
1822	1.822	-18.204	-11.665	-12.393	20.407	-5.269	2.237	71.046	-24.168
1823	1.823	-16.765	-16.815	-13.729	26.995	-16.289	10.425	43.52	-21.891
1824	1.824	-10.293	-15.772	-4.809	8.817	-9.333	-3.455	28.585	-28.332
1825	1.825	-9.049	-14.925	-13.105	-18.824	-13.207	-17.067	15.181	-18.713
1826	1.826	-12.07	-17.163	-14.041	-54.009	-12.237	-36.504	-5.445	-23.972
1827	1.827	-3.089	-13.601	-11.095	-58.439	-13.365	-39.128	5.742	-22.429
1828	1.828	2.986	-22.223	-15.306	-20.879	-8.694	-32.448	2.449	-26.66
1829	1.829	-6.606	-23.312	-3.075	-25.913	-13.155	-26.488	-0.565	-20.244
1830	1.83	-15.427	-13.56	-4.762	-48.756	-15.729	-13.415	-43.015	-2.22
1831	1.831	-18.84	-9.813	-6.26	-36.391	-17.934	-12.003	-48.879	5.394
1832	1.832	-21.853	-13.219	-7.557	-17.641	-17.662	-13.609	-43.302	12.453
1833	1.833	-24.674	-10.045	-8.663	-20.918	-17.426	-17.663	-28.056	-19.391
1834	1.834	-22.078	-12.862	-16.924	-11.57	-17.389	-21.059	-50.837	-23.749
1835	1.835	-19.659	-10.282	-7.192	2.614	-18.095	-22.005	-54.862	-61.187
1836	1.836	-17.626	-19.126	-13.506	20.522	-13.567	-14.462	-51.198	-96.288
1837	1.837	-16.955	-22.545	-9.952	32.245	-14.433	-3.435	-34.251	-27.456
1838	1.838	-22.3	-17.269	-8.901	64.276	-10.625	6.711	12.623	22.02
1839	1.839	-17.394	-16.231	-7.848	96.305	-6.01	10.404	19.008	48.871
1840	1.84	-17.917	-15.382	-8.536	58.866	3.839	28.38	-11.572	40.9
1841	1.841	-14.948	-11.261	-14.056	33.819	10.813	15.664	-28.222	-70.041
1842	1.842	-17.398	-14.684	-15.899	-34.794	6.949	-19.249	-33.51	-117.517
1843	1.843	-14.052	-11.342	-25.873	-143.293	12.779	-54.488	-10.894	-45.204
1844	1.844	-16.122	-13.024	-9.917	-157.53	9.535	-50.134	-15.149	-5.637
1845	1.845	-17.229	-15.487	-7.7	-91.651	12.292	-46.184	-11.686	6.212
1846	1.846	-21.428	-21.82	-5.668	-79.784	14.652	-35.088	-1.853	-4.645
1847	1.847	-17.889	-8.61	-21.441	-90.578	2.313	-4.238	0.998	-14.608
1848	1.848	-20.152	-14.37	-23.476	-41.18	0.417	24.719	9.09	-23.555
1849	1.849	-24.162	-12.585	-13.718	-14.424	4.899	28.375	1.293	-47.975
1850	1.85	-24.495	-11.008	-11.887	10.007	0.462	-2.611	-5.928	-55.349
1851	1.851	-19.018	-12.326	-16.443	32.093	-0.885	-31.601	-4.067	-61.971
1852	1.852	-15.478	-8.606	-14.998	38.701	-7.067	-65.573	-6.321	-68.046
1853	1.853	-5.359	-12.053	-13.74	20.547	-12.481	-15.196	-11.88	-73.563
1854	1.854	7.666	-11.061	-12.482	-7.087	-19.447	-75.73	-13.82	-58.583
1855	1.855	9.466	-8.132	-7.154	-12.057	-17.143	-197.821	-18.49	-35.904
1856	1.856	-1.519	-10.623	-11.895	1.555	-18.147	-250.245	-17.664	-7.04
1857	1.857	-14.445	-14.664	-7.539	14.005	-29.224	-43.34	-14.467	11.589
1858	1.858	-23.108	-16.579	-9.77	10.399	-8.766	153.885	-15.69	42.4
1859	1.859	-15.133	-17.134	-13.164	0.408	-40.168	128.333	-16.873	62.948
1860	1.86	-13.728	-18.848	-15.005	-15.173	-52.81	11.986	-25.052	74.003
1861	1.861	-12.504	-16.313	-10.855	-23.436	-71.845	-9.134	-37.134	90.848
1862	1.862	-13.605	-14.937	-13.28	-30.926	-68.838	164.065	-42.085	99.914
1863	1.863	-12.581	-16.073	-7.776	-9.748	-47.277	94.412	-43.799	107.998
1864	1.864	-11.571	-17.973	-7.124	-1.35	-50.335	115.549	-27.15	110.276
1865	1.865	-14.051	-19.874	-13.04	11.505	-58.26	134.761	-11.257	112.372
1866	1.866	-19.615	-14.996	-12.197	9.233	-32.899	82.385	-17.967	92.983
1867	1.867	-12.989	-13.026	-11.546	24.164	-23.212	34.872	-35.696	64.473
1868	1.868	-13.726	-7.003	-13.408	18.389	-7.907	-8.169	-0.951	45.407
1869	1.869	-19.295	-11.055	-13.916	-7.939	5.845	-179.11	33.999	28.054
1870	1.87	-15.783	-12.981	-15.201	-19.162	28.677	-202.17	-7.519	12.083
1871	1.871	-19.048	-13.554	-11.839	-22.385	37.55	-265.463	-35.506	-7.894
1872	1.872	-19.604	-16.444	-14.687	-19.181	39.828	-92.039	-40.834	-20.921
1873	1.873	-16.091	-13.919	-12.687	-16.34	46.96	70.956	-27.578	-37.396
1874	1.874	-15.677	-11.6	-13.784	-3.485	30.28	134.701	-31.955	-52.464
1875	1.875	-16.037	-15.666	-11.588	3.485	10.741	115.827	-28.553	-73.846
1876	1.876	-16.401	-10.844	-15.987	18.373	-17.865	98.72	-11.683	-93.609
1877	1.877	-15.227	-16.857	-17.866	24.141	-14.518	210.316	10.097	-106.344
1878	1.878	-15.409	-12.786	-10.065	11.933	16.117	253.809	1.712	-113.177
1879	1.879	-16.181	-13.344	-15.235	-2.339	36.491	214.685	9.23	-123.609
1880	1.88	-16.001	-10.024	-12.279	-15.779	47.351	36.044	25.491	-121.452
1881	1.881	-15.449	-11.738	-13.006	-27.897	50.256	-194.258	14.881	-112.56
1882	1.882	-15.284	-11.335	-7.341	-51.659	52.96	-348.879	16.922	-101.355
1883	1.883	-16.282	-14.612	-12.138	-54.918	38.46	-320.418	22.319	-88.18
1884	1.884	-15.347	-8.012	-10.169	-32.995	4.601	-191.897	30.473	-75.739
1885	1.885	-14.79	-10.9	-16.725	-35.623	-9.33	-121.817	43.641	-70.798
1886	1.886	-16.955	-13.417	-14.181	-27.95	-30.411	-100.331	56.047	-63.358
1887	1.887	-12.734	-11.095	-14.93	-20.809	-49.526	-3.761	48.295	-54.186
1888	1.888	-15.295	-10.52	-14.323	-18.496	-73.638	49.05	32.634	-52.701
1889	1.889	-15.738	-16.53	-13.719	-20.245	-70.774	65.29	13.757	-40.577
1890	1.89	-21.6	-14.227	-13.115	-14.834	-79.188	-6.53	16.556	-29.285
1891	1.891	-16.042	-16.172	-11.752	-22.652	-66.285	-45.635	47.195	-16.128
1892	1.892	-11.254	-11.534	-9.439	-23.903	-68.314	62.098	9.932	-10.844
1893	1.893	-13.239	-14.445	-10.612	-14.979	-69.981	105.522	-4.861	12.962
1894	1.894	-9.237	-13.095	-9.472	-6.701	-59.688	92.575	-18.098	30.007
1895	1.895	-9.68	-13.497	-15.291	-3.642	-43.016	80.987	-30.137	51.862
1896	1.896	-15.156	-14.682	-9.688	-2.649	-39.909	48.677	-56.071	60.115
1897	1.897	-15.795	-10.266	-14.538	-15.774	-25.174	-0.483	-86.588	62.492
1898	1.898	-13.919	-14.352	-11.289	-13.788	-11.608	-44.994	-73.705	55.347
1899	1.899	-13.4	-7.415	-11.912	-1.482	0.979	-36.685	-69.567	61.513
1900	1.9	-13.059	-18.279	-11.56	16.069	9.848	-73.529	-17.655	63.184
1901	1.901	-9.838	-16.944	-11.216	13.882	10.537	-93.41	64.241	54.196
1902	1.902	-15.706	-18.133	-14.159	3.375	13.691	-50.846	75.524	58.568
1903	1.903	-18.087	-4.994	-12.271	-2.32	16.789	-23.224	66.065	62.57
1904	1.904	-18.692	-6.765	-16.585	-7.465	29.879	-8.159	39.737	47.971
1905	1.905	-16.78	-11.439	-11.806	6.895	39.372	-3.821	-16.812	37.99
1906	1.906	-25.724	-10.117	-15.145	-2.751	42.94	-0.002	-38.562	21.757
1907	1.907	-19.392	-16.536	-12.3	-29.024	46.545	3.395	-58.16	10.734
1908	1.908	-18.307	-20.057	-10.999	-40.187	37.22	27.101	-76.009	12.333
1909	1.909	-21.483	-19.135	-12.424	-43.456	44.374	42.797	-48.021	10.338
1910	1.91	-22.516	-16.274	-12.111	-8.996	48.206	22.979	-22.562	8.543
1911	1.911	-16.581	-20.577	-14.906	-13.458	57.081	4.937	-8.762	24.163
1912	1.912	-14.311	-22.941	-13.051	-25.876	70.407	-6.97	12.196	21.811
1913	1.913	-10.873	-22.399	-8.303	-22.231	94.565	-22.077	16.117	8.085
1914	1.914	-7.631	-17.79	-14.966	-18.955	100.123	-24.35	6.334	-4.254
1915	1.915	-16.573	-14.928	-10.786	9.283	88.409	-29.945	-2.641	-12.331
1916	1.916	-17.775	-15.354	-11.662	12.937	77.973	-41.38	11.79	-11.113
1917	1.917	-16.654	-14.032	-12.34	-10.912	63.968	-40.53	14.575	5.681
1918	1.918	-13.587	-7.485	-11.857	-7.854	59.709	-42.263	12.498	7.731
1919	1.919	-10.719	-10.419	-12.53	0.436	63.658	-44.074	27.636	-11.666
1920	1.92	-15.012	-14.71	-19.566	-7.174	74.209	-41.778	41.423	-50.366
1921	1.921	-19.102	-17.068	-12.878	-28.349	77.381	-55.334	43.359	-45.114
1922	1.922	-21.061	-12.271	-13.74	-53.992	59.928	-54.412	38.873	-70.456
1923	1.923	-17.792	-6.31	-14.598	-9.374	53.228	-59.707	17.345	-93.522
1924	1.924	-13.74	-8.666	-14.103	33.114	23.219	-67.399	-29.556	-131.288
1925	1.925	-13.363	0.779	-10.897	16.577	2.542	-76.821	-116.946	-146.594
1926	1.926	-10.079	-5.64	-16.399	11.467	-1.569	-69.052	-152.492	-160.323
1927	1.927	-7.96	-21.348	-18.422	-2.167	7.409	-59.954	-119.934	-189.4
1928	1.928	-1.96	-36.289	-17.923	-22.964	21.135	-48.654	-110.065	-200.594
1929	1.929	-4.279	-35.547	-10.259	-64.67	46.443	-38.936	-101.183	-149.128
1930	1.93	-3.504	-22.033	-11.303	-37.129	57.655	-25.237	-109.332	-67.636
1931	1.931	-9.107	-9.867	-20.28	8.204	57.09	-24.102	-116.713	-35.07
1932	1.932	-11.035	-11.449	-14.353	26.243	37.748	-19.822	-110.168	-44.823
1933	1.933	-11.604	-15.745	-11.322	-1.601	40.99	-19.245	-86.598	-78.898
1934	1.934	-17.012	-14.63	-11.778	-18.599	43.504	-18.716	-44.092	-87.451
1935	1.935	-6.158	-1.505	-10.876	-43.885	31.486	0.201	-16.486	-62.724
1936	1.936	-7.685	-10.258	-15.203	-66.835	10.711	8.032	38.978	-40.29
1937	1.937	-3.409	-8.758	-16.044	-62.883	-13.762	25.43	46.229	-6.518
1938	1.938	-2.223	-1.646	-14.165	-44.21	-59.782	13.539	26.148	36.374
1939	1.939	-3.362	1.985	-16.15	-34.249	-142.542	6.934	31.931	86.753
1940	1.94	-8.561	-8.894	-7.296	-18.663	-265.278	-2.934	37.017	107.119
1941	1.941	-13.373	-10.261	-0.957	-32.86	-316.17	12.728	11.414	113.652
1942	1.942	-17.597	-13.94	-4.48	-9.721	-362.472	18.902	6.495	119.654
1943	1.943	-6.912	-15.093	-5.484	-12.892	-378.676	28.5	26.69	145.441
1944	1.944	-16.939	-9.867	-4.549	6.788	-417.204	19.758	-0.071	159.625
1945	1.945	-18.055	-6.965	-10.577	24.534	-430.805	24.368	-17.471	164.319
1946	1.946	-19.172	-4.453	-11.377	31.447	-462.999	28.583	-46.004	161.258
1947	1.947	-16.037	-8.534	-1.912	16.488	-474.264	24.861	-65.042	138.037
1948	1.948	-16.967	-9.123	-5.603	2.882	-468.305	28.293	-13.84	122.9
1949	1.949	-30.08	-13.772	-6.772	1.082	-433.362	44.316	7.972	103.658
1950	1.95	-8.745	-19.193	-3.675	5.685	-401.749	42.024	14.314	80.889
1951	1.951	-11.412	-14.387	-12.57	1.395	-373.078	44.222	-4.073	46.855
1952	1.952	-13.88	-19.056	-9.078	7.743	-347.003	30.795	23.47	15.276
1953	1.953	-34.941	-15.016	-3.843	-0.626	-313.292	25.78	38.406	19.651
1954	1.954	-26.577	-16.393	-4.795	0.286	-255.082	27.602	51.701	38.717
1955	1.955	-13.76	-13.127	-14.456	-4.608	-199.459	43.796	63.795	76.71
1956	1.956	-16.035	-16.047	-13.273	-16.068	-133.821	46.276	29.389	71.889
1957	1.957	-9.6	-15.674	-16.731	-27.148	-90.1	36.955	15.517	12.445
1958	1.958	-11.488	-11.426	-7.017	-5.537	-34.014	25.177	27.585	-60.794
1959	1.959	-16.66	-13.952	-10.656	-14.885	16.998	14.635	23.605	-70.605
1960	1.96	-15.064	-12.603	-4.61	-12.222	36.426	7.993	40.365	-79.47
1961	1.961	-22.172	-13.767	-9.789	-4.679	54.279	7.333	18.244	-103.831
1962	1.962	-25.797	-15.709	-6.838	-11.646	81.791	6.652	9.681	-140.788
1963	1.963	-19.746	-17.641	-11.042	-13.78	116.99	4.048	-29.061	-160.738
1964	1.964	-22.78	-14.719	-18.332	-11.839	139.959	-6.299	-45.734	-154.776
1965	1.965	-19.817	-15.86	-3.56	-6.601	169.298	-15.85	-30.865	-149.425
1966	1.966	-20.545	-16.229	-9.878	-1.919	211.414	-14.159	-17.546	-73.846
1967	1.967	-19.728	-14.66	-11.739	-9.042	250.886	-21.933	-21.828	-63.133
1968	1.968	-13.102	-13.867	-16.888	-28.569	266.981	-5.313	-3.232	-92.898
1969	1.969	-13.83	-14.61	-34.23	-25.838	309.417	2.227	-6.665	-119.759
1970	1.97	-16.109	-15.162	-17.895	-18.257	371.76	0.681	-22.481	-111.775
1971	1.971	-15.494	-11.65	-11.426	-6.615	462.958	22.554	-25.327	-74.892
1972	1.972	-14.877	-14.911	-17.147	-12.986	643.736	25.848	-28.023	-14.384
1973	1.973	-15.427	-16.025	-11.835	-11.045	773.805	23.934	-11.967	-6.359
1974	1.974	-12.886	-11.53	-13.293	-5.77	752.733	12.924	2.713	0.81
1975	1.975	-14.22	-18.072	-11.844	-13.62	818.465	-18.389	4.415	-6.033
1976	1.976	-9.362	-13.768	-10.58	-3.488	994.045	-40.614	9.429	-85.702
1977	1.977	-13.982	-11.409	-13.966	-7.102	1299.199	-52.387	33.061	-96.801
1978	1.978	-13.376	-14.88	-10.769	-17.896	1342.991	-40.544	9.114	-8.189
1979	1.979	-9.865	-12.948	-13.569	-2.003	1157.901	-43.217	-12.889	3.53
1980	1.98	-14.295	-15.847	-10.95	-4.148	853.394	-39.522	-21.319	14.361
1981	1.981	-10.219	-10.987	-11.627	-6.1	484.414	-47.276	-44.616	4.542
1982	1.982	-11.568	-7.665	-12.103	-4.322	237.156	-49.265	-53.866	-4.317
1983	1.983	-10.216	-4.73	-11.421	-5.829	103.659	-46.425	-39.581	-93.907
1984	1.984	-11.389	-10.507	-10.741	-10.064	-100.119	-35.288	-52.155	-34.354
1985	1.985	-14.109	-6.417	-10.255	-18.909	-210.278	-44.504	-49.568	-23.666
1986	1.986	-11.405	-6.957	-7.841	-7.953	-310.043	-52.795	-38.679	64.906
1987	1.987	-12.194	-4.985	-14.324	-12.136	-338.628	-53.971	-28.74	52.762
1988	1.988	-10.268	-9.007	-15.198	-5.668	-420.706	-49.369	-2.113	-45.349
1989	1.989	-13.961	-16.89	-12.589	-16.397	-495.324	-50.235	54.929	-6.136
1990	1.99	-14.366	-34.834	-10.178	-26.34	-516.491	-67.979	112.201	-65.679
1991	1.991	-14.776	-37.311	-12.013	-14.412	-578.069	-54.995	105.211	-76.471
1992	1.992	-15.971	-34.951	-11.334	-18.942	-595.407	-57.129	72.035	-86.423
1993	1.993	-13.29	-24.27	-11.83	-20.166	-611.07	-50.594	-19.233	-59.694
1994	1.994	-16.8	-18.429	-12.137	-13.643	-625.271	-48.562	-84.765	-35.371
1995	1.995	-15.478	-13.171	-14.379	-14.659	-638.026	-36.327	-144.152	-13.345
1996	1.996	-15.132	-2.11	-13.925	-11.408	-676.049	-37.863	-133.13	6.452
1997	1.997	-13.235	-6.344	-15.024	-18.031	-662.915	-36.551	-103.359	24.394
1998	1.998	-18.299	-12.714	-14.57	-13.643	-607.476	-35.512	-76.492	29.529
[truncated: 10,465 more rows]
