# Supplementary material for: Associations between lower-limb muscle activation and knee flexion in post-stroke individuals: A study on the stance-to-swing phases of gait
Source: PLoS One. 2017 Sep 8;12(9):e0183865. doi: 10.1371/journal.pone.0183865 (PMC5590852; doi:10.1371/journal.pone.0183865)
Supplement: S1 Dataset — (ZIP) [file pone.0183865.s001.zip › S1_Dataset/Patient group/2/1/point.csv]

Frame	Time	sacrum.X	sacrum.Y	sacrum.Z	r asis.X	r asis.Y	r asis.Z	r thigh.X	r thigh.Y	r thigh.Z	r bar 1.X	r bar 1.Y	r bar 1.Z	r knee 1.X	r knee 1.Y	r knee 1.Z	r knee 2.X	r knee 2.Y	r knee 2.Z	r bar 2.X	r bar 2.Y	r bar 2.Z	r mall.X	r mall.Y	r mall.Z	r met.X	r met.Y	r met.Z	l asis.X	l asis.Y	l asis.Z	l thigh.X	l thigh.Y	l thigh.Z	l bar 1.X	l bar 1.Y	l bar 1.Z	l knee 1.X	l knee 1.Y	l knee 1.Z	l knee 2.X	l knee 2.Y	l knee 2.Z	l bar 2.X	l bar 2.Y	l bar 2.Z	l mall.X	l mall.Y	l mall.Z
0	0	NaN	NaN	NaN	NaN	NaN	NaN	NaN	NaN	NaN	2.117	0.674	0.245	2.131	0.543	0.285	NaN	NaN	NaN	2.18	0.292	0.216	2.153	0.088	0.27	2.027	0.02	0.218	NaN	NaN	NaN	NaN	NaN	NaN	NaN	NaN	NaN	NaN	NaN	NaN	NaN	NaN	NaN	NaN	NaN	NaN	NaN	NaN	NaN
1	0.005	NaN	NaN	NaN	NaN	NaN	NaN	NaN	NaN	NaN	2.117	0.674	0.245	2.13	0.543	0.285	NaN	NaN	NaN	2.179	0.291	0.215	2.154	0.088	0.269	2.028	0.02	0.218	NaN	NaN	NaN	NaN	NaN	NaN	NaN	NaN	NaN	NaN	NaN	NaN	NaN	NaN	NaN	NaN	NaN	NaN	NaN	NaN	NaN
2	0.01	NaN	NaN	NaN	NaN	NaN	NaN	NaN	NaN	NaN	2.116	0.674	0.245	2.13	0.543	0.285	NaN	NaN	NaN	2.179	0.291	0.215	2.154	0.088	0.269	2.028	0.019	0.218	NaN	NaN	NaN	NaN	NaN	NaN	NaN	NaN	NaN	NaN	NaN	NaN	NaN	NaN	NaN	NaN	NaN	NaN	NaN	NaN	NaN
3	0.015	NaN	NaN	NaN	NaN	NaN	NaN	NaN	NaN	NaN	2.116	0.673	0.245	2.13	0.543	0.285	NaN	NaN	NaN	2.179	0.291	0.215	2.154	0.088	0.269	2.028	0.019	0.218	NaN	NaN	NaN	NaN	NaN	NaN	NaN	NaN	NaN	NaN	NaN	NaN	NaN	NaN	NaN	NaN	NaN	NaN	NaN	NaN	NaN
4	0.02	NaN	NaN	NaN	NaN	NaN	NaN	NaN	NaN	NaN	2.116	0.673	0.244	2.13	0.543	0.285	NaN	NaN	NaN	2.179	0.291	0.215	2.154	0.088	0.269	2.028	0.019	0.218	NaN	NaN	NaN	NaN	NaN	NaN	NaN	NaN	NaN	NaN	NaN	NaN	NaN	NaN	NaN	NaN	NaN	NaN	NaN	NaN	NaN
5	0.025	NaN	NaN	NaN	NaN	NaN	NaN	NaN	NaN	NaN	2.116	0.673	0.244	2.13	0.543	0.285	NaN	NaN	NaN	2.179	0.291	0.215	2.154	0.088	0.269	2.028	0.019	0.218	NaN	NaN	NaN	NaN	NaN	NaN	NaN	NaN	NaN	NaN	NaN	NaN	NaN	NaN	NaN	NaN	NaN	NaN	NaN	NaN	NaN
6	0.03	NaN	NaN	NaN	NaN	NaN	NaN	NaN	NaN	NaN	2.116	0.673	0.244	2.13	0.543	0.285	NaN	NaN	NaN	2.179	0.291	0.215	2.154	0.088	0.269	2.028	0.019	0.218	NaN	NaN	NaN	NaN	NaN	NaN	NaN	NaN	NaN	NaN	NaN	NaN	NaN	NaN	NaN	NaN	NaN	NaN	NaN	NaN	NaN
7	0.035	NaN	NaN	NaN	NaN	NaN	NaN	NaN	NaN	NaN	2.116	0.673	0.245	2.13	0.543	0.285	NaN	NaN	NaN	2.179	0.291	0.215	2.154	0.088	0.269	2.028	0.019	0.218	NaN	NaN	NaN	NaN	NaN	NaN	NaN	NaN	NaN	NaN	NaN	NaN	NaN	NaN	NaN	NaN	NaN	NaN	NaN	NaN	NaN
8	0.04	NaN	NaN	NaN	NaN	NaN	NaN	NaN	NaN	NaN	2.116	0.673	0.245	2.13	0.543	0.285	NaN	NaN	NaN	2.179	0.291	0.215	2.154	0.088	0.269	2.028	0.019	0.218	NaN	NaN	NaN	NaN	NaN	NaN	NaN	NaN	NaN	NaN	NaN	NaN	NaN	NaN	NaN	NaN	NaN	NaN	NaN	NaN	NaN
9	0.045	NaN	NaN	NaN	NaN	NaN	NaN	NaN	NaN	NaN	2.116	0.673	0.245	2.131	0.543	0.285	NaN	NaN	NaN	2.179	0.291	0.215	2.154	0.088	0.269	2.028	0.019	0.218	NaN	NaN	NaN	NaN	NaN	NaN	NaN	NaN	NaN	NaN	NaN	NaN	NaN	NaN	NaN	NaN	NaN	NaN	NaN	NaN	NaN
10	0.05	NaN	NaN	NaN	NaN	NaN	NaN	NaN	NaN	NaN	2.116	0.673	0.245	2.13	0.543	0.285	NaN	NaN	NaN	2.179	0.291	0.215	2.154	0.088	0.269	2.029	0.019	0.218	NaN	NaN	NaN	NaN	NaN	NaN	NaN	NaN	NaN	NaN	NaN	NaN	NaN	NaN	NaN	NaN	NaN	NaN	NaN	NaN	NaN
11	0.055	NaN	NaN	NaN	NaN	NaN	NaN	NaN	NaN	NaN	2.116	0.673	0.245	2.131	0.543	0.285	NaN	NaN	NaN	2.179	0.291	0.215	2.154	0.088	0.269	2.028	0.019	0.218	NaN	NaN	NaN	NaN	NaN	NaN	NaN	NaN	NaN	NaN	NaN	NaN	NaN	NaN	NaN	NaN	NaN	NaN	NaN	NaN	NaN
12	0.06	NaN	NaN	NaN	NaN	NaN	NaN	NaN	NaN	NaN	2.116	0.673	0.245	2.131	0.543	0.285	NaN	NaN	NaN	2.179	0.291	0.215	2.154	0.088	0.269	2.028	0.019	0.218	NaN	NaN	NaN	NaN	NaN	NaN	NaN	NaN	NaN	NaN	NaN	NaN	NaN	NaN	NaN	NaN	NaN	NaN	NaN	NaN	NaN
13	0.065	NaN	NaN	NaN	NaN	NaN	NaN	NaN	NaN	NaN	2.116	0.673	0.245	2.131	0.543	0.285	NaN	NaN	NaN	2.179	0.291	0.215	2.154	0.088	0.269	2.028	0.019	0.218	NaN	NaN	NaN	NaN	NaN	NaN	NaN	NaN	NaN	NaN	NaN	NaN	NaN	NaN	NaN	NaN	NaN	NaN	NaN	NaN	NaN
14	0.07	NaN	NaN	NaN	NaN	NaN	NaN	NaN	NaN	NaN	2.116	0.673	0.245	2.131	0.543	0.285	NaN	NaN	NaN	2.179	0.291	0.215	2.154	0.088	0.269	2.028	0.019	0.218	NaN	NaN	NaN	NaN	NaN	NaN	NaN	NaN	NaN	NaN	NaN	NaN	NaN	NaN	NaN	NaN	NaN	NaN	NaN	NaN	NaN
15	0.075	NaN	NaN	NaN	NaN	NaN	NaN	NaN	NaN	NaN	2.116	0.673	0.245	2.13	0.543	0.285	NaN	NaN	NaN	2.179	0.291	0.215	2.154	0.088	0.269	2.028	0.019	0.218	NaN	NaN	NaN	NaN	NaN	NaN	NaN	NaN	NaN	NaN	NaN	NaN	NaN	NaN	NaN	NaN	NaN	NaN	NaN	NaN	NaN
16	0.08	NaN	NaN	NaN	NaN	NaN	NaN	NaN	NaN	NaN	2.116	0.673	0.245	2.13	0.543	0.285	NaN	NaN	NaN	2.179	0.291	0.215	2.154	0.088	0.269	2.028	0.019	0.218	NaN	NaN	NaN	NaN	NaN	NaN	NaN	NaN	NaN	NaN	NaN	NaN	NaN	NaN	NaN	NaN	NaN	NaN	NaN	NaN	NaN
17	0.085	NaN	NaN	NaN	NaN	NaN	NaN	NaN	NaN	NaN	2.116	0.673	0.245	2.13	0.543	0.285	NaN	NaN	NaN	2.179	0.291	0.215	2.154	0.088	0.269	2.028	0.019	0.218	NaN	NaN	NaN	NaN	NaN	NaN	NaN	NaN	NaN	NaN	NaN	NaN	NaN	NaN	NaN	NaN	NaN	NaN	NaN	NaN	NaN
18	0.09	NaN	NaN	NaN	NaN	NaN	NaN	NaN	NaN	NaN	2.116	0.673	0.245	2.131	0.543	0.285	NaN	NaN	NaN	2.179	0.291	0.215	2.154	0.088	0.269	2.028	0.019	0.218	NaN	NaN	NaN	NaN	NaN	NaN	NaN	NaN	NaN	NaN	NaN	NaN	NaN	NaN	NaN	NaN	NaN	NaN	NaN	NaN	NaN
19	0.095	NaN	NaN	NaN	NaN	NaN	NaN	NaN	NaN	NaN	2.116	0.673	0.245	2.13	0.543	0.285	NaN	NaN	NaN	2.179	0.291	0.215	2.154	0.088	0.269	2.028	0.019	0.218	NaN	NaN	NaN	NaN	NaN	NaN	NaN	NaN	NaN	NaN	NaN	NaN	NaN	NaN	NaN	NaN	NaN	NaN	NaN	NaN	NaN
20	0.1	NaN	NaN	NaN	NaN	NaN	NaN	NaN	NaN	NaN	2.116	0.673	0.245	2.13	0.543	0.285	NaN	NaN	NaN	2.179	0.291	0.215	2.154	0.088	0.269	2.028	0.019	0.218	NaN	NaN	NaN	NaN	NaN	NaN	NaN	NaN	NaN	NaN	NaN	NaN	NaN	NaN	NaN	NaN	NaN	NaN	NaN	NaN	NaN
21	0.105	NaN	NaN	NaN	NaN	NaN	NaN	NaN	NaN	NaN	2.116	0.673	0.245	2.131	0.543	0.285	NaN	NaN	NaN	2.179	0.291	0.215	2.154	0.088	0.269	2.028	0.019	0.218	NaN	NaN	NaN	NaN	NaN	NaN	NaN	NaN	NaN	NaN	NaN	NaN	NaN	NaN	NaN	NaN	NaN	NaN	NaN	NaN	NaN
22	0.11	NaN	NaN	NaN	NaN	NaN	NaN	NaN	NaN	NaN	2.116	0.673	0.245	2.13	0.543	0.285	NaN	NaN	NaN	2.179	0.291	0.215	2.154	0.088	0.269	2.029	0.019	0.218	NaN	NaN	NaN	NaN	NaN	NaN	NaN	NaN	NaN	NaN	NaN	NaN	NaN	NaN	NaN	NaN	NaN	NaN	NaN	NaN	NaN
23	0.115	NaN	NaN	NaN	NaN	NaN	NaN	NaN	NaN	NaN	2.116	0.673	0.245	2.13	0.543	0.285	NaN	NaN	NaN	2.179	0.291	0.215	2.154	0.088	0.269	2.028	0.019	0.218	NaN	NaN	NaN	NaN	NaN	NaN	NaN	NaN	NaN	NaN	NaN	NaN	NaN	NaN	NaN	NaN	NaN	NaN	NaN	NaN	NaN
24	0.12	NaN	NaN	NaN	NaN	NaN	NaN	NaN	NaN	NaN	2.116	0.673	0.245	2.131	0.543	0.285	NaN	NaN	NaN	2.179	0.291	0.215	2.154	0.088	0.269	2.028	0.019	0.218	NaN	NaN	NaN	NaN	NaN	NaN	NaN	NaN	NaN	NaN	NaN	NaN	NaN	NaN	NaN	NaN	NaN	NaN	NaN	NaN	NaN
25	0.125	NaN	NaN	NaN	NaN	NaN	NaN	NaN	NaN	NaN	2.116	0.673	0.245	2.13	0.543	0.285	NaN	NaN	NaN	2.179	0.291	0.215	2.154	0.088	0.269	2.028	0.019	0.218	NaN	NaN	NaN	NaN	NaN	NaN	NaN	NaN	NaN	NaN	NaN	NaN	NaN	NaN	NaN	NaN	NaN	NaN	NaN	NaN	NaN
26	0.13	NaN	NaN	NaN	NaN	NaN	NaN	NaN	NaN	NaN	2.116	0.673	0.245	2.13	0.543	0.285	NaN	NaN	NaN	2.179	0.291	0.215	2.154	0.088	0.269	2.028	0.019	0.218	NaN	NaN	NaN	NaN	NaN	NaN	NaN	NaN	NaN	NaN	NaN	NaN	NaN	NaN	NaN	NaN	NaN	NaN	NaN	NaN	NaN
27	0.135	NaN	NaN	NaN	NaN	NaN	NaN	NaN	NaN	NaN	2.116	0.673	0.245	2.13	0.542	0.284	NaN	NaN	NaN	2.179	0.291	0.215	2.154	0.088	0.269	2.028	0.019	0.218	NaN	NaN	NaN	NaN	NaN	NaN	NaN	NaN	NaN	NaN	NaN	NaN	NaN	NaN	NaN	NaN	NaN	NaN	NaN	NaN	NaN
28	0.14	NaN	NaN	NaN	NaN	NaN	NaN	NaN	NaN	NaN	2.116	0.673	0.245	2.13	0.542	0.284	NaN	NaN	NaN	2.179	0.291	0.215	2.154	0.088	0.269	2.028	0.019	0.218	NaN	NaN	NaN	NaN	NaN	NaN	NaN	NaN	NaN	NaN	NaN	NaN	NaN	NaN	NaN	NaN	NaN	NaN	NaN	NaN	NaN
29	0.145	NaN	NaN	NaN	NaN	NaN	NaN	NaN	NaN	NaN	2.116	0.673	0.245	2.13	0.542	0.284	NaN	NaN	NaN	2.179	0.291	0.215	2.154	0.088	0.269	2.028	0.019	0.218	NaN	NaN	NaN	NaN	NaN	NaN	NaN	NaN	NaN	NaN	NaN	NaN	NaN	NaN	NaN	NaN	NaN	NaN	NaN	NaN	NaN
30	0.15	NaN	NaN	NaN	NaN	NaN	NaN	NaN	NaN	NaN	2.116	0.673	0.245	2.13	0.542	0.284	NaN	NaN	NaN	2.179	0.291	0.215	2.154	0.088	0.269	2.028	0.019	0.218	NaN	NaN	NaN	NaN	NaN	NaN	NaN	NaN	NaN	NaN	NaN	NaN	NaN	NaN	NaN	NaN	NaN	NaN	NaN	NaN	NaN
31	0.155	NaN	NaN	NaN	NaN	NaN	NaN	NaN	NaN	NaN	2.116	0.673	0.245	2.13	0.542	0.284	NaN	NaN	NaN	2.179	0.291	0.215	2.154	0.088	0.269	2.029	0.019	0.218	NaN	NaN	NaN	NaN	NaN	NaN	NaN	NaN	NaN	NaN	NaN	NaN	NaN	NaN	NaN	NaN	NaN	NaN	NaN	NaN	NaN
32	0.16	NaN	NaN	NaN	NaN	NaN	NaN	NaN	NaN	NaN	2.116	0.673	0.245	2.13	0.542	0.284	NaN	NaN	NaN	2.179	0.291	0.215	2.154	0.088	0.269	2.028	0.019	0.218	NaN	NaN	NaN	NaN	NaN	NaN	NaN	NaN	NaN	NaN	NaN	NaN	NaN	NaN	NaN	NaN	NaN	NaN	NaN	NaN	NaN
33	0.165	NaN	NaN	NaN	NaN	NaN	NaN	NaN	NaN	NaN	2.116	0.673	0.245	2.13	0.542	0.284	NaN	NaN	NaN	2.179	0.291	0.215	2.154	0.088	0.269	2.028	0.019	0.218	NaN	NaN	NaN	NaN	NaN	NaN	NaN	NaN	NaN	NaN	NaN	NaN	NaN	NaN	NaN	NaN	NaN	NaN	NaN	NaN	NaN
34	0.17	NaN	NaN	NaN	NaN	NaN	NaN	NaN	NaN	NaN	2.116	0.673	0.245	2.13	0.542	0.284	NaN	NaN	NaN	2.179	0.291	0.215	2.154	0.088	0.269	2.028	0.019	0.218	NaN	NaN	NaN	NaN	NaN	NaN	NaN	NaN	NaN	NaN	NaN	NaN	NaN	NaN	NaN	NaN	NaN	NaN	NaN	NaN	NaN
35	0.175	NaN	NaN	NaN	NaN	NaN	NaN	NaN	NaN	NaN	2.116	0.673	0.245	2.13	0.543	0.285	NaN	NaN	NaN	2.179	0.291	0.215	2.154	0.088	0.269	2.028	0.019	0.218	NaN	NaN	NaN	NaN	NaN	NaN	NaN	NaN	NaN	NaN	NaN	NaN	NaN	NaN	NaN	NaN	NaN	NaN	NaN	NaN	NaN
36	0.18	NaN	NaN	NaN	NaN	NaN	NaN	NaN	NaN	NaN	2.116	0.673	0.245	2.131	0.543	0.285	NaN	NaN	NaN	2.179	0.291	0.215	2.154	0.088	0.269	2.028	0.019	0.218	NaN	NaN	NaN	NaN	NaN	NaN	NaN	NaN	NaN	NaN	NaN	NaN	NaN	NaN	NaN	NaN	NaN	NaN	NaN	NaN	NaN
37	0.185	NaN	NaN	NaN	NaN	NaN	NaN	NaN	NaN	NaN	2.116	0.673	0.245	2.13	0.542	0.285	NaN	NaN	NaN	2.179	0.291	0.215	2.154	0.088	0.269	2.028	0.019	0.218	NaN	NaN	NaN	NaN	NaN	NaN	NaN	NaN	NaN	NaN	NaN	NaN	NaN	NaN	NaN	NaN	NaN	NaN	NaN	NaN	NaN
38	0.19	NaN	NaN	NaN	NaN	NaN	NaN	NaN	NaN	NaN	2.116	0.673	0.245	2.131	0.543	0.285	NaN	NaN	NaN	2.179	0.291	0.215	2.154	0.088	0.269	2.028	0.019	0.218	NaN	NaN	NaN	NaN	NaN	NaN	NaN	NaN	NaN	NaN	NaN	NaN	NaN	NaN	NaN	NaN	NaN	NaN	NaN	NaN	NaN
39	0.195	NaN	NaN	NaN	NaN	NaN	NaN	NaN	NaN	NaN	2.117	0.674	0.245	2.131	0.543	0.285	NaN	NaN	NaN	2.179	0.291	0.215	2.154	0.088	0.269	2.029	0.019	0.218	NaN	NaN	NaN	NaN	NaN	NaN	NaN	NaN	NaN	NaN	NaN	NaN	NaN	NaN	NaN	NaN	NaN	NaN	NaN	NaN	NaN
40	0.2	NaN	NaN	NaN	NaN	NaN	NaN	NaN	NaN	NaN	2.118	0.675	0.246	2.13	0.542	0.285	NaN	NaN	NaN	2.179	0.291	0.215	2.154	0.088	0.269	2.028	0.019	0.218	NaN	NaN	NaN	NaN	NaN	NaN	NaN	NaN	NaN	NaN	NaN	NaN	NaN	NaN	NaN	NaN	NaN	NaN	NaN	NaN	NaN
41	0.205	NaN	NaN	NaN	NaN	NaN	NaN	NaN	NaN	NaN	2.117	0.674	0.245	2.13	0.542	0.285	NaN	NaN	NaN	2.179	0.291	0.215	2.154	0.088	0.269	2.029	0.019	0.218	NaN	NaN	NaN	NaN	NaN	NaN	NaN	NaN	NaN	NaN	NaN	NaN	NaN	NaN	NaN	NaN	NaN	NaN	NaN	NaN	NaN
42	0.21	NaN	NaN	NaN	NaN	NaN	NaN	NaN	NaN	NaN	2.117	0.673	0.245	2.13	0.542	0.285	NaN	NaN	NaN	2.179	0.291	0.215	2.154	0.088	0.269	2.028	0.019	0.218	NaN	NaN	NaN	NaN	NaN	NaN	NaN	NaN	NaN	NaN	NaN	NaN	NaN	NaN	NaN	NaN	NaN	NaN	NaN	NaN	NaN
43	0.215	NaN	NaN	NaN	NaN	NaN	NaN	NaN	NaN	NaN	2.117	0.673	0.245	2.13	0.542	0.285	NaN	NaN	NaN	2.179	0.291	0.215	2.154	0.088	0.269	2.029	0.019	0.218	NaN	NaN	NaN	NaN	NaN	NaN	NaN	NaN	NaN	NaN	NaN	NaN	NaN	NaN	NaN	NaN	NaN	NaN	NaN	NaN	NaN
44	0.22	NaN	NaN	NaN	NaN	NaN	NaN	NaN	NaN	NaN	2.117	0.674	0.245	2.13	0.542	0.285	NaN	NaN	NaN	2.179	0.291	0.215	2.154	0.088	0.269	2.029	0.019	0.218	NaN	NaN	NaN	NaN	NaN	NaN	NaN	NaN	NaN	NaN	NaN	NaN	NaN	NaN	NaN	NaN	NaN	NaN	NaN	NaN	NaN
45	0.225	NaN	NaN	NaN	NaN	NaN	NaN	NaN	NaN	NaN	2.118	0.675	0.246	2.13	0.542	0.285	NaN	NaN	NaN	2.179	0.291	0.215	2.154	0.088	0.269	2.029	0.019	0.218	NaN	NaN	NaN	NaN	NaN	NaN	NaN	NaN	NaN	NaN	NaN	NaN	NaN	NaN	NaN	NaN	NaN	NaN	NaN	NaN	NaN
46	0.23	NaN	NaN	NaN	NaN	NaN	NaN	NaN	NaN	NaN	2.117	0.674	0.245	2.13	0.542	0.285	NaN	NaN	NaN	2.179	0.291	0.215	2.154	0.088	0.269	2.029	0.019	0.218	NaN	NaN	NaN	NaN	NaN	NaN	NaN	NaN	NaN	NaN	NaN	NaN	NaN	NaN	NaN	NaN	NaN	NaN	NaN	NaN	NaN
47	0.235	NaN	NaN	NaN	NaN	NaN	NaN	NaN	NaN	NaN	2.117	0.673	0.245	2.13	0.542	0.285	NaN	NaN	NaN	2.179	0.291	0.215	2.154	0.088	0.269	2.028	0.019	0.218	NaN	NaN	NaN	NaN	NaN	NaN	NaN	NaN	NaN	NaN	NaN	NaN	NaN	NaN	NaN	NaN	NaN	NaN	NaN	NaN	NaN
48	0.24	NaN	NaN	NaN	NaN	NaN	NaN	NaN	NaN	NaN	2.117	0.673	0.245	2.13	0.542	0.285	NaN	NaN	NaN	2.179	0.291	0.215	2.154	0.088	0.269	2.028	0.019	0.218	NaN	NaN	NaN	NaN	NaN	NaN	NaN	NaN	NaN	NaN	NaN	NaN	NaN	NaN	NaN	NaN	NaN	NaN	NaN	NaN	NaN
49	0.245	NaN	NaN	NaN	NaN	NaN	NaN	NaN	NaN	NaN	2.117	0.673	0.245	2.13	0.542	0.285	NaN	NaN	NaN	2.179	0.291	0.215	2.154	0.088	0.269	2.029	0.019	0.218	NaN	NaN	NaN	NaN	NaN	NaN	NaN	NaN	NaN	NaN	NaN	NaN	NaN	NaN	NaN	NaN	NaN	NaN	NaN	NaN	NaN
50	0.25	NaN	NaN	NaN	NaN	NaN	NaN	NaN	NaN	NaN	2.117	0.673	0.245	2.13	0.542	0.285	NaN	NaN	NaN	2.179	0.291	0.215	2.154	0.088	0.269	2.029	0.019	0.218	NaN	NaN	NaN	NaN	NaN	NaN	NaN	NaN	NaN	NaN	NaN	NaN	NaN	NaN	NaN	NaN	NaN	NaN	NaN	NaN	NaN
51	0.255	NaN	NaN	NaN	NaN	NaN	NaN	NaN	NaN	NaN	2.117	0.673	0.245	2.13	0.542	0.285	NaN	NaN	NaN	2.179	0.291	0.215	2.154	0.088	0.269	2.029	0.019	0.218	NaN	NaN	NaN	NaN	NaN	NaN	NaN	NaN	NaN	NaN	NaN	NaN	NaN	NaN	NaN	NaN	NaN	NaN	NaN	NaN	NaN
52	0.26	NaN	NaN	NaN	NaN	NaN	NaN	NaN	NaN	NaN	2.118	0.674	0.246	2.13	0.542	0.285	NaN	NaN	NaN	2.179	0.291	0.215	2.154	0.088	0.269	2.029	0.019	0.218	NaN	NaN	NaN	NaN	NaN	NaN	NaN	NaN	NaN	NaN	NaN	NaN	NaN	NaN	NaN	NaN	NaN	NaN	NaN	NaN	NaN
53	0.265	NaN	NaN	NaN	NaN	NaN	NaN	NaN	NaN	NaN	2.119	0.675	0.247	2.13	0.542	0.285	NaN	NaN	NaN	2.18	0.292	0.216	2.154	0.088	0.269	2.029	0.019	0.218	NaN	NaN	NaN	NaN	NaN	NaN	NaN	NaN	NaN	NaN	NaN	NaN	NaN	NaN	NaN	NaN	NaN	NaN	NaN	NaN	NaN
54	0.27	NaN	NaN	NaN	NaN	NaN	NaN	NaN	NaN	NaN	2.119	0.675	0.246	2.13	0.542	0.285	NaN	NaN	NaN	2.18	0.293	0.216	2.154	0.088	0.269	2.029	0.019	0.218	NaN	NaN	NaN	NaN	NaN	NaN	NaN	NaN	NaN	NaN	NaN	NaN	NaN	NaN	NaN	NaN	NaN	NaN	NaN	NaN	NaN
55	0.275	NaN	NaN	NaN	NaN	NaN	NaN	NaN	NaN	NaN	2.118	0.674	0.246	2.13	0.542	0.285	NaN	NaN	NaN	2.179	0.292	0.215	2.154	0.088	0.269	2.029	0.019	0.218	NaN	NaN	NaN	NaN	NaN	NaN	NaN	NaN	NaN	NaN	NaN	NaN	NaN	NaN	NaN	NaN	NaN	NaN	NaN	NaN	NaN
56	0.28	NaN	NaN	NaN	NaN	NaN	NaN	NaN	NaN	NaN	2.118	0.675	0.246	2.13	0.542	0.285	NaN	NaN	NaN	2.18	0.292	0.215	2.154	0.088	0.269	2.029	0.019	0.218	NaN	NaN	NaN	NaN	NaN	NaN	NaN	NaN	NaN	NaN	NaN	NaN	NaN	NaN	NaN	NaN	NaN	NaN	NaN	NaN	NaN
57	0.285	NaN	NaN	NaN	NaN	NaN	NaN	NaN	NaN	NaN	2.118	0.674	0.246	2.131	0.542	0.285	NaN	NaN	NaN	2.18	0.293	0.217	2.154	0.088	0.269	2.029	0.019	0.218	NaN	NaN	NaN	NaN	NaN	NaN	NaN	NaN	NaN	NaN	NaN	NaN	NaN	NaN	NaN	NaN	NaN	NaN	NaN	NaN	NaN
58	0.29	NaN	NaN	NaN	NaN	NaN	NaN	NaN	NaN	NaN	2.119	0.675	0.247	2.131	0.542	0.285	NaN	NaN	NaN	2.181	0.294	0.217	2.154	0.088	0.269	2.029	0.019	0.218	NaN	NaN	NaN	NaN	NaN	NaN	NaN	NaN	NaN	NaN	NaN	NaN	NaN	NaN	NaN	NaN	NaN	NaN	NaN	NaN	NaN
59	0.295	NaN	NaN	NaN	NaN	NaN	NaN	NaN	NaN	NaN	2.119	0.676	0.247	2.13	0.542	0.285	NaN	NaN	NaN	2.181	0.294	0.218	2.154	0.088	0.269	2.029	0.019	0.218	NaN	NaN	NaN	NaN	NaN	NaN	NaN	NaN	NaN	NaN	NaN	NaN	NaN	NaN	NaN	NaN	NaN	NaN	NaN	NaN	NaN
60	0.3	NaN	NaN	NaN	NaN	NaN	NaN	NaN	NaN	NaN	2.119	0.676	0.247	2.13	0.542	0.285	NaN	NaN	NaN	2.181	0.294	0.218	2.154	0.088	0.269	2.028	0.019	0.218	NaN	NaN	NaN	NaN	NaN	NaN	NaN	NaN	NaN	NaN	NaN	NaN	NaN	NaN	NaN	NaN	NaN	NaN	NaN	NaN	NaN
61	0.305	NaN	NaN	NaN	NaN	NaN	NaN	NaN	NaN	NaN	2.119	0.676	0.247	2.13	0.542	0.285	NaN	NaN	NaN	2.181	0.294	0.218	2.154	0.088	0.269	2.029	0.019	0.218	NaN	NaN	NaN	NaN	NaN	NaN	NaN	NaN	NaN	NaN	NaN	NaN	NaN	NaN	NaN	NaN	NaN	NaN	NaN	NaN	NaN
62	0.31	NaN	NaN	NaN	NaN	NaN	NaN	NaN	NaN	NaN	2.119	0.676	0.247	2.13	0.542	0.285	NaN	NaN	NaN	2.181	0.294	0.218	2.154	0.088	0.269	2.029	0.019	0.218	NaN	NaN	NaN	NaN	NaN	NaN	NaN	NaN	NaN	NaN	NaN	NaN	NaN	NaN	NaN	NaN	NaN	NaN	NaN	NaN	NaN
63	0.315	NaN	NaN	NaN	NaN	NaN	NaN	NaN	NaN	NaN	2.119	0.676	0.247	2.131	0.542	0.285	NaN	NaN	NaN	2.181	0.294	0.218	2.154	0.088	0.269	2.029	0.019	0.218	NaN	NaN	NaN	NaN	NaN	NaN	NaN	NaN	NaN	NaN	NaN	NaN	NaN	NaN	NaN	NaN	NaN	NaN	NaN	NaN	NaN
64	0.32	NaN	NaN	NaN	NaN	NaN	NaN	NaN	NaN	NaN	2.119	0.676	0.247	2.131	0.542	0.285	NaN	NaN	NaN	2.181	0.294	0.218	2.154	0.088	0.269	2.029	0.019	0.218	NaN	NaN	NaN	NaN	NaN	NaN	NaN	NaN	NaN	NaN	NaN	NaN	NaN	NaN	NaN	NaN	NaN	NaN	NaN	NaN	NaN
65	0.325	NaN	NaN	NaN	NaN	NaN	NaN	NaN	NaN	NaN	2.119	0.676	0.247	2.131	0.542	0.285	NaN	NaN	NaN	2.181	0.294	0.218	2.154	0.088	0.269	2.028	0.019	0.218	NaN	NaN	NaN	NaN	NaN	NaN	NaN	NaN	NaN	NaN	NaN	NaN	NaN	NaN	NaN	NaN	NaN	NaN	NaN	NaN	NaN
66	0.33	NaN	NaN	NaN	NaN	NaN	NaN	NaN	NaN	NaN	2.119	0.675	0.247	2.131	0.542	0.286	NaN	NaN	NaN	2.181	0.294	0.218	2.154	0.088	0.269	2.028	0.019	0.218	NaN	NaN	NaN	NaN	NaN	NaN	NaN	NaN	NaN	NaN	NaN	NaN	NaN	NaN	NaN	NaN	NaN	NaN	NaN	NaN	NaN
67	0.335	NaN	NaN	NaN	NaN	NaN	NaN	NaN	NaN	NaN	2.119	0.675	0.247	2.131	0.542	0.286	NaN	NaN	NaN	2.181	0.294	0.218	2.154	0.088	0.269	2.029	0.019	0.218	NaN	NaN	NaN	NaN	NaN	NaN	NaN	NaN	NaN	NaN	NaN	NaN	NaN	NaN	NaN	NaN	NaN	NaN	NaN	NaN	NaN
68	0.34	NaN	NaN	NaN	NaN	NaN	NaN	NaN	NaN	NaN	2.119	0.675	0.247	2.131	0.542	0.286	NaN	NaN	NaN	2.181	0.294	0.218	2.154	0.088	0.269	2.028	0.019	0.218	NaN	NaN	NaN	NaN	NaN	NaN	NaN	NaN	NaN	NaN	NaN	NaN	NaN	NaN	NaN	NaN	NaN	NaN	NaN	NaN	NaN
69	0.345	NaN	NaN	NaN	NaN	NaN	NaN	NaN	NaN	NaN	2.12	0.675	0.247	2.131	0.542	0.286	NaN	NaN	NaN	2.181	0.294	0.218	2.154	0.088	0.269	2.028	0.019	0.218	NaN	NaN	NaN	NaN	NaN	NaN	NaN	NaN	NaN	NaN	NaN	NaN	NaN	NaN	NaN	NaN	NaN	NaN	NaN	NaN	NaN
70	0.35	NaN	NaN	NaN	NaN	NaN	NaN	NaN	NaN	NaN	2.119	0.675	0.247	2.131	0.542	0.286	NaN	NaN	NaN	2.181	0.294	0.218	2.154	0.088	0.269	2.028	0.019	0.218	NaN	NaN	NaN	NaN	NaN	NaN	NaN	NaN	NaN	NaN	NaN	NaN	NaN	NaN	NaN	NaN	NaN	NaN	NaN	NaN	NaN
71	0.355	NaN	NaN	NaN	NaN	NaN	NaN	NaN	NaN	NaN	2.119	0.675	0.247	2.132	0.543	0.287	NaN	NaN	NaN	2.181	0.294	0.218	2.154	0.088	0.269	2.029	0.019	0.218	NaN	NaN	NaN	NaN	NaN	NaN	NaN	NaN	NaN	NaN	NaN	NaN	NaN	NaN	NaN	NaN	NaN	NaN	NaN	NaN	NaN
72	0.36	NaN	NaN	NaN	NaN	NaN	NaN	NaN	NaN	NaN	2.119	0.675	0.247	2.131	0.542	0.286	NaN	NaN	NaN	2.181	0.294	0.218	2.154	0.088	0.269	2.029	0.019	0.218	NaN	NaN	NaN	NaN	NaN	NaN	NaN	NaN	NaN	NaN	NaN	NaN	NaN	NaN	NaN	NaN	NaN	NaN	NaN	NaN	NaN
73	0.365	NaN	NaN	NaN	NaN	NaN	NaN	NaN	NaN	NaN	2.119	0.675	0.247	2.131	0.542	0.286	NaN	NaN	NaN	2.182	0.294	0.218	2.154	0.088	0.269	2.029	0.019	0.218	NaN	NaN	NaN	NaN	NaN	NaN	NaN	NaN	NaN	NaN	NaN	NaN	NaN	NaN	NaN	NaN	NaN	NaN	NaN	NaN	NaN
74	0.37	NaN	NaN	NaN	NaN	NaN	NaN	NaN	NaN	NaN	2.12	0.675	0.247	2.131	0.542	0.286	NaN	NaN	NaN	2.182	0.294	0.218	2.154	0.088	0.269	2.029	0.019	0.218	NaN	NaN	NaN	NaN	NaN	NaN	NaN	NaN	NaN	NaN	NaN	NaN	NaN	NaN	NaN	NaN	NaN	NaN	NaN	NaN	NaN
75	0.375	NaN	NaN	NaN	NaN	NaN	NaN	NaN	NaN	NaN	2.12	0.675	0.248	2.131	0.542	0.286	NaN	NaN	NaN	2.182	0.294	0.218	2.154	0.088	0.269	2.029	0.019	0.218	NaN	NaN	NaN	NaN	NaN	NaN	NaN	NaN	NaN	NaN	NaN	NaN	NaN	NaN	NaN	NaN	NaN	NaN	NaN	NaN	NaN
76	0.38	NaN	NaN	NaN	NaN	NaN	NaN	NaN	NaN	NaN	2.12	0.675	0.248	2.131	0.542	0.286	NaN	NaN	NaN	2.182	0.294	0.218	2.154	0.088	0.269	2.029	0.019	0.218	NaN	NaN	NaN	NaN	NaN	NaN	NaN	NaN	NaN	NaN	NaN	NaN	NaN	NaN	NaN	NaN	NaN	NaN	NaN	NaN	NaN
77	0.385	NaN	NaN	NaN	NaN	NaN	NaN	NaN	NaN	NaN	2.12	0.675	0.248	2.131	0.542	0.286	NaN	NaN	NaN	2.182	0.294	0.218	2.154	0.088	0.269	2.029	0.019	0.218	NaN	NaN	NaN	NaN	NaN	NaN	NaN	NaN	NaN	NaN	NaN	NaN	NaN	NaN	NaN	NaN	NaN	NaN	NaN	NaN	NaN
78	0.39	NaN	NaN	NaN	NaN	NaN	NaN	NaN	NaN	NaN	2.12	0.675	0.248	2.131	0.542	0.286	NaN	NaN	NaN	2.182	0.294	0.218	2.154	0.088	0.269	2.029	0.019	0.218	NaN	NaN	NaN	NaN	NaN	NaN	NaN	NaN	NaN	NaN	NaN	NaN	NaN	NaN	NaN	NaN	NaN	NaN	NaN	NaN	NaN
79	0.395	NaN	NaN	NaN	NaN	NaN	NaN	NaN	NaN	NaN	2.12	0.675	0.248	2.131	0.542	0.286	NaN	NaN	NaN	2.182	0.294	0.218	2.154	0.088	0.269	2.028	0.019	0.218	NaN	NaN	NaN	NaN	NaN	NaN	NaN	NaN	NaN	NaN	NaN	NaN	NaN	NaN	NaN	NaN	NaN	NaN	NaN	NaN	NaN
80	0.4	NaN	NaN	NaN	NaN	NaN	NaN	NaN	NaN	NaN	2.12	0.675	0.248	2.131	0.542	0.286	NaN	NaN	NaN	2.182	0.294	0.218	2.154	0.088	0.269	2.029	0.019	0.218	NaN	NaN	NaN	NaN	NaN	NaN	NaN	NaN	NaN	NaN	NaN	NaN	NaN	NaN	NaN	NaN	NaN	NaN	NaN	NaN	NaN
81	0.405	NaN	NaN	NaN	NaN	NaN	NaN	NaN	NaN	NaN	2.12	0.675	0.248	2.131	0.542	0.286	NaN	NaN	NaN	2.182	0.294	0.218	2.154	0.088	0.269	2.029	0.019	0.218	NaN	NaN	NaN	NaN	NaN	NaN	NaN	NaN	NaN	NaN	NaN	NaN	NaN	NaN	NaN	NaN	NaN	NaN	NaN	NaN	NaN
82	0.41	NaN	NaN	NaN	NaN	NaN	NaN	NaN	NaN	NaN	2.12	0.675	0.248	2.131	0.542	0.286	NaN	NaN	NaN	2.182	0.294	0.218	2.154	0.088	0.269	2.029	0.019	0.218	NaN	NaN	NaN	NaN	NaN	NaN	NaN	NaN	NaN	NaN	NaN	NaN	NaN	NaN	NaN	NaN	NaN	NaN	NaN	NaN	NaN
83	0.415	NaN	NaN	NaN	NaN	NaN	NaN	NaN	NaN	NaN	2.12	0.675	0.248	2.131	0.542	0.286	NaN	NaN	NaN	2.182	0.294	0.218	2.154	0.088	0.269	2.028	0.019	0.218	NaN	NaN	NaN	NaN	NaN	NaN	NaN	NaN	NaN	NaN	NaN	NaN	NaN	NaN	NaN	NaN	NaN	NaN	NaN	NaN	NaN
84	0.42	NaN	NaN	NaN	NaN	NaN	NaN	NaN	NaN	NaN	2.12	0.675	0.248	2.131	0.542	0.287	NaN	NaN	NaN	2.182	0.294	0.218	2.154	0.088	0.269	2.029	0.019	0.218	NaN	NaN	NaN	NaN	NaN	NaN	NaN	NaN	NaN	NaN	NaN	NaN	NaN	NaN	NaN	NaN	NaN	NaN	NaN	NaN	NaN
85	0.425	NaN	NaN	NaN	NaN	NaN	NaN	NaN	NaN	NaN	2.12	0.675	0.248	2.131	0.542	0.287	NaN	NaN	NaN	2.182	0.294	0.218	2.154	0.088	0.269	2.029	0.019	0.218	NaN	NaN	NaN	NaN	NaN	NaN	NaN	NaN	NaN	NaN	NaN	NaN	NaN	NaN	NaN	NaN	NaN	NaN	NaN	NaN	NaN
86	0.43	NaN	NaN	NaN	NaN	NaN	NaN	NaN	NaN	NaN	2.12	0.675	0.248	2.131	0.542	0.287	NaN	NaN	NaN	2.182	0.294	0.218	2.154	0.088	0.269	2.029	0.019	0.218	NaN	NaN	NaN	NaN	NaN	NaN	NaN	NaN	NaN	NaN	NaN	NaN	NaN	NaN	NaN	NaN	NaN	NaN	NaN	NaN	NaN
87	0.435	NaN	NaN	NaN	NaN	NaN	NaN	NaN	NaN	NaN	2.12	0.675	0.248	2.131	0.542	0.287	NaN	NaN	NaN	2.182	0.294	0.218	2.154	0.088	0.269	2.029	0.019	0.218	NaN	NaN	NaN	NaN	NaN	NaN	NaN	NaN	NaN	NaN	NaN	NaN	NaN	NaN	NaN	NaN	NaN	NaN	NaN	NaN	NaN
88	0.44	NaN	NaN	NaN	NaN	NaN	NaN	NaN	NaN	NaN	2.12	0.675	0.248	2.131	0.542	0.287	NaN	NaN	NaN	2.182	0.293	0.218	2.154	0.088	0.269	2.028	0.019	0.218	NaN	NaN	NaN	NaN	NaN	NaN	NaN	NaN	NaN	NaN	NaN	NaN	NaN	NaN	NaN	NaN	NaN	NaN	NaN	NaN	NaN
89	0.445	NaN	NaN	NaN	NaN	NaN	NaN	NaN	NaN	NaN	2.12	0.675	0.248	2.131	0.542	0.287	NaN	NaN	NaN	2.182	0.293	0.218	2.154	0.088	0.269	2.029	0.019	0.218	NaN	NaN	NaN	NaN	NaN	NaN	NaN	NaN	NaN	NaN	NaN	NaN	NaN	NaN	NaN	NaN	NaN	NaN	NaN	NaN	NaN
90	0.45	NaN	NaN	NaN	NaN	NaN	NaN	NaN	NaN	NaN	2.12	0.675	0.248	2.131	0.542	0.287	NaN	NaN	NaN	2.182	0.293	0.218	2.154	0.088	0.269	2.029	0.019	0.218	NaN	NaN	NaN	NaN	NaN	NaN	NaN	NaN	NaN	NaN	NaN	NaN	NaN	NaN	NaN	NaN	NaN	NaN	NaN	NaN	NaN
91	0.455	NaN	NaN	NaN	NaN	NaN	NaN	NaN	NaN	NaN	2.12	0.675	0.248	2.131	0.542	0.287	NaN	NaN	NaN	2.182	0.293	0.218	2.154	0.088	0.269	2.029	0.019	0.218	NaN	NaN	NaN	NaN	NaN	NaN	NaN	NaN	NaN	NaN	NaN	NaN	NaN	NaN	NaN	NaN	NaN	NaN	NaN	NaN	NaN
92	0.46	NaN	NaN	NaN	NaN	NaN	NaN	NaN	NaN	NaN	2.12	0.675	0.248	2.131	0.542	0.287	NaN	NaN	NaN	2.182	0.293	0.218	2.154	0.088	0.269	2.029	0.019	0.218	NaN	NaN	NaN	NaN	NaN	NaN	NaN	NaN	NaN	NaN	NaN	NaN	NaN	NaN	NaN	NaN	NaN	NaN	NaN	NaN	NaN
93	0.465	NaN	NaN	NaN	NaN	NaN	NaN	NaN	NaN	NaN	2.12	0.675	0.248	2.131	0.542	0.287	NaN	NaN	NaN	2.182	0.293	0.218	2.154	0.088	0.269	2.029	0.019	0.218	NaN	NaN	NaN	NaN	NaN	NaN	NaN	NaN	NaN	NaN	NaN	NaN	NaN	NaN	NaN	NaN	NaN	NaN	NaN	NaN	NaN
94	0.47	NaN	NaN	NaN	NaN	NaN	NaN	NaN	NaN	NaN	2.12	0.675	0.248	2.131	0.542	0.287	NaN	NaN	NaN	2.182	0.293	0.218	2.154	0.088	0.269	2.029	0.019	0.218	NaN	NaN	NaN	NaN	NaN	NaN	NaN	NaN	NaN	NaN	NaN	NaN	NaN	NaN	NaN	NaN	NaN	NaN	NaN	NaN	NaN
95	0.475	NaN	NaN	NaN	NaN	NaN	NaN	NaN	NaN	NaN	2.12	0.675	0.248	2.131	0.542	0.287	NaN	NaN	NaN	2.182	0.293	0.218	2.154	0.088	0.269	2.029	0.019	0.218	NaN	NaN	NaN	NaN	NaN	NaN	NaN	NaN	NaN	NaN	NaN	NaN	NaN	NaN	NaN	NaN	NaN	NaN	NaN	NaN	NaN
96	0.48	NaN	NaN	NaN	NaN	NaN	NaN	NaN	NaN	NaN	2.12	0.674	0.248	2.131	0.542	0.287	NaN	NaN	NaN	2.182	0.293	0.218	2.154	0.088	0.269	2.029	0.019	0.218	NaN	NaN	NaN	NaN	NaN	NaN	NaN	NaN	NaN	NaN	NaN	NaN	NaN	NaN	NaN	NaN	NaN	NaN	NaN	NaN	NaN
97	0.485	NaN	NaN	NaN	NaN	NaN	NaN	NaN	NaN	NaN	2.12	0.674	0.248	2.131	0.542	0.287	NaN	NaN	NaN	2.182	0.293	0.218	2.154	0.088	0.269	2.029	0.019	0.218	NaN	NaN	NaN	NaN	NaN	NaN	NaN	NaN	NaN	NaN	NaN	NaN	NaN	NaN	NaN	NaN	NaN	NaN	NaN	NaN	NaN
98	0.49	NaN	NaN	NaN	NaN	NaN	NaN	NaN	NaN	NaN	2.12	0.674	0.248	2.132	0.542	0.287	NaN	NaN	NaN	2.182	0.293	0.218	2.154	0.088	0.269	2.028	0.019	0.218	NaN	NaN	NaN	NaN	NaN	NaN	NaN	NaN	NaN	NaN	NaN	NaN	NaN	NaN	NaN	NaN	NaN	NaN	NaN	NaN	NaN
99	0.495	NaN	NaN	NaN	NaN	NaN	NaN	NaN	NaN	NaN	2.12	0.674	0.248	2.132	0.542	0.287	NaN	NaN	NaN	2.182	0.293	0.218	2.154	0.088	0.269	2.029	0.019	0.218	NaN	NaN	NaN	NaN	NaN	NaN	NaN	NaN	NaN	NaN	NaN	NaN	NaN	NaN	NaN	NaN	NaN	NaN	NaN	NaN	NaN
100	0.5	NaN	NaN	NaN	NaN	NaN	NaN	NaN	NaN	NaN	2.12	0.674	0.248	2.132	0.542	0.287	NaN	NaN	NaN	2.182	0.293	0.218	2.154	0.088	0.269	2.029	0.019	0.218	NaN	NaN	NaN	NaN	NaN	NaN	NaN	NaN	NaN	NaN	NaN	NaN	NaN	NaN	NaN	NaN	NaN	NaN	NaN	NaN	NaN
101	0.505	NaN	NaN	NaN	NaN	NaN	NaN	NaN	NaN	NaN	2.12	0.674	0.249	2.132	0.542	0.287	NaN	NaN	NaN	2.182	0.293	0.218	2.154	0.088	0.269	2.028	0.019	0.218	NaN	NaN	NaN	NaN	NaN	NaN	NaN	NaN	NaN	NaN	NaN	NaN	NaN	NaN	NaN	NaN	NaN	NaN	NaN	NaN	NaN
102	0.51	NaN	NaN	NaN	NaN	NaN	NaN	NaN	NaN	NaN	2.12	0.674	0.249	2.132	0.542	0.287	NaN	NaN	NaN	2.182	0.293	0.218	2.154	0.088	0.269	2.029	0.019	0.218	NaN	NaN	NaN	NaN	NaN	NaN	NaN	NaN	NaN	NaN	NaN	NaN	NaN	NaN	NaN	NaN	NaN	NaN	NaN	NaN	NaN
103	0.515	NaN	NaN	NaN	NaN	NaN	NaN	NaN	NaN	NaN	2.12	0.674	0.249	2.132	0.542	0.287	NaN	NaN	NaN	2.182	0.293	0.218	2.154	0.088	0.269	2.029	0.019	0.218	NaN	NaN	NaN	NaN	NaN	NaN	NaN	NaN	NaN	NaN	NaN	NaN	NaN	NaN	NaN	NaN	NaN	NaN	NaN	NaN	NaN
104	0.52	NaN	NaN	NaN	NaN	NaN	NaN	NaN	NaN	NaN	2.12	0.674	0.249	2.132	0.542	0.287	NaN	NaN	NaN	2.182	0.293	0.218	2.154	0.088	0.269	2.029	0.019	0.218	NaN	NaN	NaN	NaN	NaN	NaN	NaN	NaN	NaN	NaN	NaN	NaN	NaN	NaN	NaN	NaN	NaN	NaN	NaN	NaN	NaN
105	0.525	NaN	NaN	NaN	NaN	NaN	NaN	NaN	NaN	NaN	2.12	0.674	0.249	2.132	0.542	0.287	NaN	NaN	NaN	2.182	0.293	0.218	2.154	0.088	0.269	2.029	0.019	0.218	NaN	NaN	NaN	NaN	NaN	NaN	NaN	NaN	NaN	NaN	NaN	NaN	NaN	NaN	NaN	NaN	NaN	NaN	NaN	NaN	NaN
106	0.53	NaN	NaN	NaN	NaN	NaN	NaN	NaN	NaN	NaN	2.12	0.674	0.249	2.132	0.543	0.287	NaN	NaN	NaN	2.182	0.293	0.218	2.154	0.088	0.269	2.029	0.019	0.218	NaN	NaN	NaN	NaN	NaN	NaN	NaN	NaN	NaN	NaN	NaN	NaN	NaN	NaN	NaN	NaN	NaN	NaN	NaN	NaN	NaN
107	0.535	NaN	NaN	NaN	NaN	NaN	NaN	NaN	NaN	NaN	2.12	0.674	0.249	2.132	0.543	0.287	NaN	NaN	NaN	2.182	0.293	0.218	2.154	0.088	0.269	2.029	0.019	0.218	NaN	NaN	NaN	NaN	NaN	NaN	NaN	NaN	NaN	NaN	NaN	NaN	NaN	NaN	NaN	NaN	NaN	NaN	NaN	NaN	NaN
108	0.54	NaN	NaN	NaN	NaN	NaN	NaN	NaN	NaN	NaN	2.12	0.674	0.249	2.132	0.543	0.287	NaN	NaN	NaN	2.182	0.294	0.219	2.154	0.088	0.269	2.029	0.019	0.218	NaN	NaN	NaN	NaN	NaN	NaN	NaN	NaN	NaN	NaN	NaN	NaN	NaN	NaN	NaN	NaN	NaN	NaN	NaN	NaN	NaN
109	0.545	NaN	NaN	NaN	NaN	NaN	NaN	NaN	NaN	NaN	2.12	0.674	0.249	2.131	0.543	0.287	NaN	NaN	NaN	2.182	0.294	0.219	2.154	0.088	0.269	2.029	0.019	0.218	NaN	NaN	NaN	NaN	NaN	NaN	NaN	NaN	NaN	NaN	NaN	NaN	NaN	NaN	NaN	NaN	NaN	NaN	NaN	NaN	NaN
110	0.55	NaN	NaN	NaN	NaN	NaN	NaN	NaN	NaN	NaN	2.12	0.674	0.249	2.132	0.543	0.288	NaN	NaN	NaN	2.182	0.294	0.219	2.154	0.088	0.269	2.029	0.019	0.218	NaN	NaN	NaN	NaN	NaN	NaN	NaN	NaN	NaN	NaN	NaN	NaN	NaN	NaN	NaN	NaN	NaN	NaN	NaN	NaN	NaN
111	0.555	NaN	NaN	NaN	NaN	NaN	NaN	NaN	NaN	NaN	2.12	0.674	0.249	2.132	0.543	0.289	NaN	NaN	NaN	2.182	0.294	0.219	2.154	0.088	0.269	2.029	0.019	0.218	NaN	NaN	NaN	NaN	NaN	NaN	NaN	NaN	NaN	NaN	NaN	NaN	NaN	NaN	NaN	NaN	NaN	NaN	NaN	NaN	NaN
112	0.56	NaN	NaN	NaN	NaN	NaN	NaN	NaN	NaN	NaN	2.12	0.674	0.249	2.132	0.543	0.289	NaN	NaN	NaN	2.182	0.294	0.219	2.154	0.088	0.269	2.029	0.019	0.218	NaN	NaN	NaN	NaN	NaN	NaN	NaN	NaN	NaN	NaN	NaN	NaN	NaN	NaN	NaN	NaN	NaN	NaN	NaN	NaN	NaN
113	0.565	NaN	NaN	NaN	NaN	NaN	NaN	NaN	NaN	NaN	2.12	0.674	0.249	2.132	0.543	0.289	NaN	NaN	NaN	2.182	0.294	0.219	2.154	0.088	0.269	2.029	0.019	0.218	NaN	NaN	NaN	NaN	NaN	NaN	NaN	NaN	NaN	NaN	NaN	NaN	NaN	NaN	NaN	NaN	NaN	NaN	NaN	NaN	NaN
114	0.57	NaN	NaN	NaN	NaN	NaN	NaN	NaN	NaN	NaN	2.119	0.674	0.249	2.132	0.543	0.289	NaN	NaN	NaN	2.182	0.294	0.219	2.154	0.088	0.269	2.029	0.019	0.218	NaN	NaN	NaN	NaN	NaN	NaN	NaN	NaN	NaN	NaN	NaN	NaN	NaN	NaN	NaN	NaN	NaN	NaN	NaN	NaN	NaN
115	0.575	NaN	NaN	NaN	NaN	NaN	NaN	NaN	NaN	NaN	2.119	0.674	0.249	2.132	0.543	0.289	NaN	NaN	NaN	2.181	0.294	0.219	2.154	0.088	0.269	2.029	0.019	0.218	NaN	NaN	NaN	NaN	NaN	NaN	NaN	NaN	NaN	NaN	NaN	NaN	NaN	NaN	NaN	NaN	NaN	NaN	NaN	NaN	NaN
116	0.58	NaN	NaN	NaN	NaN	NaN	NaN	NaN	NaN	NaN	2.119	0.674	0.249	2.132	0.543	0.29	NaN	NaN	NaN	2.181	0.294	0.219	2.154	0.088	0.269	2.029	0.019	0.218	NaN	NaN	NaN	NaN	NaN	NaN	NaN	NaN	NaN	NaN	NaN	NaN	NaN	NaN	NaN	NaN	NaN	NaN	NaN	NaN	NaN
117	0.585	NaN	NaN	NaN	NaN	NaN	NaN	NaN	NaN	NaN	2.119	0.674	0.249	2.132	0.543	0.29	NaN	NaN	NaN	2.181	0.294	0.219	2.154	0.088	0.269	2.029	0.019	0.218	NaN	NaN	NaN	NaN	NaN	NaN	NaN	NaN	NaN	NaN	NaN	NaN	NaN	NaN	NaN	NaN	NaN	NaN	NaN	NaN	NaN
118	0.59	NaN	NaN	NaN	NaN	NaN	NaN	NaN	NaN	NaN	2.119	0.674	0.249	2.132	0.543	0.29	NaN	NaN	NaN	2.181	0.294	0.219	2.154	0.088	0.269	2.029	0.019	0.218	NaN	NaN	NaN	NaN	NaN	NaN	NaN	NaN	NaN	NaN	NaN	NaN	NaN	NaN	NaN	NaN	NaN	NaN	NaN	NaN	NaN
119	0.595	NaN	NaN	NaN	NaN	NaN	NaN	NaN	NaN	NaN	2.119	0.674	0.249	2.132	0.543	0.29	NaN	NaN	NaN	2.181	0.294	0.219	2.154	0.088	0.269	2.029	0.019	0.218	NaN	NaN	NaN	NaN	NaN	NaN	NaN	NaN	NaN	NaN	NaN	NaN	NaN	NaN	NaN	NaN	NaN	NaN	NaN	NaN	NaN
120	0.6	NaN	NaN	NaN	NaN	NaN	NaN	NaN	NaN	NaN	2.119	0.674	0.249	2.132	0.543	0.29	NaN	NaN	NaN	2.181	0.294	0.219	2.154	0.088	0.269	2.029	0.019	0.218	NaN	NaN	NaN	NaN	NaN	NaN	NaN	NaN	NaN	NaN	NaN	NaN	NaN	NaN	NaN	NaN	NaN	NaN	NaN	NaN	NaN
121	0.605	NaN	NaN	NaN	NaN	NaN	NaN	NaN	NaN	NaN	2.119	0.674	0.249	2.132	0.543	0.29	NaN	NaN	NaN	2.181	0.294	0.219	2.154	0.089	0.269	2.029	0.019	0.218	NaN	NaN	NaN	NaN	NaN	NaN	NaN	NaN	NaN	NaN	NaN	NaN	NaN	NaN	NaN	NaN	NaN	NaN	NaN	NaN	NaN
122	0.61	NaN	NaN	NaN	NaN	NaN	NaN	NaN	NaN	NaN	2.119	0.674	0.249	2.132	0.543	0.29	NaN	NaN	NaN	2.181	0.294	0.219	2.154	0.089	0.269	2.029	0.019	0.218	NaN	NaN	NaN	NaN	NaN	NaN	NaN	NaN	NaN	NaN	NaN	NaN	NaN	NaN	NaN	NaN	NaN	NaN	NaN	NaN	NaN
123	0.615	NaN	NaN	NaN	NaN	NaN	NaN	NaN	NaN	NaN	2.119	0.674	0.249	2.132	0.543	0.29	NaN	NaN	NaN	2.181	0.294	0.219	2.154	0.089	0.269	2.029	0.019	0.218	NaN	NaN	NaN	NaN	NaN	NaN	NaN	NaN	NaN	NaN	NaN	NaN	NaN	NaN	NaN	NaN	NaN	NaN	NaN	NaN	NaN
124	0.62	NaN	NaN	NaN	NaN	NaN	NaN	NaN	NaN	NaN	2.119	0.674	0.249	2.132	0.543	0.29	NaN	NaN	NaN	2.181	0.294	0.219	2.154	0.089	0.269	2.029	0.019	0.218	NaN	NaN	NaN	NaN	NaN	NaN	NaN	NaN	NaN	NaN	NaN	NaN	NaN	NaN	NaN	NaN	NaN	NaN	NaN	NaN	NaN
125	0.625	NaN	NaN	NaN	NaN	NaN	NaN	NaN	NaN	NaN	2.119	0.674	0.249	2.132	0.543	0.29	NaN	NaN	NaN	2.181	0.294	0.219	2.154	0.089	0.269	2.029	0.019	0.218	NaN	NaN	NaN	NaN	NaN	NaN	NaN	NaN	NaN	NaN	NaN	NaN	NaN	NaN	NaN	NaN	NaN	NaN	NaN	NaN	NaN
126	0.63	NaN	NaN	NaN	NaN	NaN	NaN	NaN	NaN	NaN	2.119	0.674	0.249	2.132	0.543	0.29	NaN	NaN	NaN	2.181	0.294	0.219	2.154	0.089	0.27	2.029	0.019	0.218	NaN	NaN	NaN	NaN	NaN	NaN	NaN	NaN	NaN	NaN	NaN	NaN	NaN	NaN	NaN	NaN	NaN	NaN	NaN	NaN	NaN
127	0.635	NaN	NaN	NaN	NaN	NaN	NaN	NaN	NaN	NaN	2.119	0.674	0.249	2.132	0.543	0.29	NaN	NaN	NaN	2.181	0.294	0.219	2.154	0.089	0.269	2.029	0.019	0.218	NaN	NaN	NaN	NaN	NaN	NaN	NaN	NaN	NaN	NaN	NaN	NaN	NaN	NaN	NaN	NaN	NaN	NaN	NaN	NaN	NaN
128	0.64	NaN	NaN	NaN	NaN	NaN	NaN	NaN	NaN	NaN	2.119	0.674	0.249	2.132	0.543	0.29	NaN	NaN	NaN	2.181	0.294	0.219	2.154	0.089	0.269	2.029	0.019	0.218	NaN	NaN	NaN	NaN	NaN	NaN	NaN	NaN	NaN	NaN	NaN	NaN	NaN	NaN	NaN	NaN	NaN	NaN	NaN	NaN	NaN
129	0.645	NaN	NaN	NaN	NaN	NaN	NaN	NaN	NaN	NaN	2.119	0.674	0.249	2.132	0.544	0.29	NaN	NaN	NaN	2.181	0.294	0.219	2.153	0.089	0.27	2.029	0.019	0.218	NaN	NaN	NaN	NaN	NaN	NaN	NaN	NaN	NaN	NaN	NaN	NaN	NaN	NaN	NaN	NaN	NaN	NaN	NaN	NaN	NaN
130	0.65	NaN	NaN	NaN	NaN	NaN	NaN	NaN	NaN	NaN	2.119	0.674	0.249	2.132	0.543	0.29	NaN	NaN	NaN	2.181	0.294	0.219	2.154	0.089	0.27	2.029	0.019	0.218	NaN	NaN	NaN	NaN	NaN	NaN	NaN	NaN	NaN	NaN	NaN	NaN	NaN	NaN	NaN	NaN	NaN	NaN	NaN	NaN	NaN
131	0.655	NaN	NaN	NaN	NaN	NaN	NaN	NaN	NaN	NaN	2.119	0.674	0.249	2.132	0.543	0.29	NaN	NaN	NaN	2.181	0.294	0.219	2.154	0.089	0.27	2.029	0.019	0.218	NaN	NaN	NaN	NaN	NaN	NaN	NaN	NaN	NaN	NaN	NaN	NaN	NaN	NaN	NaN	NaN	NaN	NaN	NaN	NaN	NaN
132	0.66	NaN	NaN	NaN	NaN	NaN	NaN	NaN	NaN	NaN	2.119	0.674	0.25	2.132	0.543	0.29	NaN	NaN	NaN	2.181	0.294	0.219	2.154	0.089	0.27	2.029	0.019	0.218	NaN	NaN	NaN	NaN	NaN	NaN	NaN	NaN	NaN	NaN	NaN	NaN	NaN	NaN	NaN	NaN	NaN	NaN	NaN	NaN	NaN
133	0.665	NaN	NaN	NaN	NaN	NaN	NaN	NaN	NaN	NaN	2.119	0.674	0.25	2.132	0.543	0.29	NaN	NaN	NaN	2.181	0.294	0.219	2.154	0.089	0.27	2.029	0.019	0.218	NaN	NaN	NaN	NaN	NaN	NaN	NaN	NaN	NaN	NaN	NaN	NaN	NaN	NaN	NaN	NaN	NaN	NaN	NaN	NaN	NaN
134	0.67	NaN	NaN	NaN	NaN	NaN	NaN	NaN	NaN	NaN	2.119	0.674	0.25	2.132	0.543	0.29	NaN	NaN	NaN	2.181	0.294	0.219	2.154	0.089	0.27	2.029	0.019	0.218	NaN	NaN	NaN	NaN	NaN	NaN	NaN	NaN	NaN	NaN	NaN	NaN	NaN	NaN	NaN	NaN	NaN	NaN	NaN	NaN	NaN
135	0.675	NaN	NaN	NaN	NaN	NaN	NaN	NaN	NaN	NaN	2.119	0.674	0.25	2.132	0.543	0.29	NaN	NaN	NaN	2.181	0.294	0.219	2.153	0.089	0.27	2.029	0.019	0.218	NaN	NaN	NaN	NaN	NaN	NaN	NaN	NaN	NaN	NaN	NaN	NaN	NaN	NaN	NaN	NaN	NaN	NaN	NaN	NaN	NaN
136	0.68	NaN	NaN	NaN	NaN	NaN	NaN	NaN	NaN	NaN	2.119	0.674	0.25	2.132	0.543	0.29	NaN	NaN	NaN	2.181	0.294	0.219	2.153	0.089	0.27	2.029	0.019	0.218	NaN	NaN	NaN	NaN	NaN	NaN	NaN	NaN	NaN	NaN	NaN	NaN	NaN	NaN	NaN	NaN	NaN	NaN	NaN	NaN	NaN
137	0.685	NaN	NaN	NaN	NaN	NaN	NaN	NaN	NaN	NaN	2.119	0.674	0.25	2.132	0.544	0.29	NaN	NaN	NaN	2.181	0.294	0.219	2.153	0.089	0.27	2.029	0.019	0.218	NaN	NaN	NaN	NaN	NaN	NaN	NaN	NaN	NaN	NaN	NaN	NaN	NaN	NaN	NaN	NaN	NaN	NaN	NaN	NaN	NaN
138	0.69	NaN	NaN	NaN	NaN	NaN	NaN	NaN	NaN	NaN	2.119	0.674	0.25	2.132	0.544	0.29	NaN	NaN	NaN	2.181	0.294	0.219	2.153	0.089	0.27	2.029	0.019	0.218	NaN	NaN	NaN	NaN	NaN	NaN	NaN	NaN	NaN	NaN	NaN	NaN	NaN	NaN	NaN	NaN	NaN	NaN	NaN	NaN	NaN
139	0.695	NaN	NaN	NaN	NaN	NaN	NaN	NaN	NaN	NaN	2.119	0.674	0.25	2.132	0.544	0.29	NaN	NaN	NaN	2.181	0.294	0.219	2.153	0.089	0.27	2.029	0.019	0.218	NaN	NaN	NaN	NaN	NaN	NaN	NaN	NaN	NaN	NaN	NaN	NaN	NaN	NaN	NaN	NaN	NaN	NaN	NaN	NaN	NaN
140	0.7	NaN	NaN	NaN	NaN	NaN	NaN	NaN	NaN	NaN	2.119	0.674	0.25	2.132	0.544	0.29	NaN	NaN	NaN	2.181	0.294	0.219	2.153	0.089	0.27	2.029	0.019	0.218	NaN	NaN	NaN	NaN	NaN	NaN	NaN	NaN	NaN	NaN	NaN	NaN	NaN	NaN	NaN	NaN	NaN	NaN	NaN	NaN	NaN
141	0.705	NaN	NaN	NaN	NaN	NaN	NaN	NaN	NaN	NaN	2.119	0.675	0.25	2.132	0.544	0.29	NaN	NaN	NaN	2.18	0.294	0.219	2.153	0.089	0.27	2.029	0.019	0.218	NaN	NaN	NaN	NaN	NaN	NaN	NaN	NaN	NaN	NaN	NaN	NaN	NaN	NaN	NaN	NaN	NaN	NaN	NaN	NaN	NaN
142	0.71	NaN	NaN	NaN	NaN	NaN	NaN	NaN	NaN	NaN	2.119	0.675	0.25	2.132	0.544	0.29	NaN	NaN	NaN	2.18	0.294	0.219	2.153	0.089	0.27	2.029	0.019	0.218	NaN	NaN	NaN	NaN	NaN	NaN	NaN	NaN	NaN	NaN	NaN	NaN	NaN	NaN	NaN	NaN	NaN	NaN	NaN	NaN	NaN
143	0.715	NaN	NaN	NaN	NaN	NaN	NaN	NaN	NaN	NaN	2.119	0.675	0.251	2.132	0.544	0.29	NaN	NaN	NaN	2.18	0.294	0.219	2.153	0.089	0.27	2.029	0.019	0.218	NaN	NaN	NaN	NaN	NaN	NaN	NaN	NaN	NaN	NaN	NaN	NaN	NaN	NaN	NaN	NaN	NaN	NaN	NaN	NaN	NaN
144	0.72	NaN	NaN	NaN	NaN	NaN	NaN	NaN	NaN	NaN	2.119	0.675	0.251	2.132	0.544	0.29	NaN	NaN	NaN	2.18	0.294	0.219	2.153	0.089	0.27	2.029	0.019	0.218	NaN	NaN	NaN	NaN	NaN	NaN	NaN	NaN	NaN	NaN	NaN	NaN	NaN	NaN	NaN	NaN	NaN	NaN	NaN	NaN	NaN
145	0.725	NaN	NaN	NaN	NaN	NaN	NaN	NaN	NaN	NaN	2.119	0.675	0.251	2.132	0.544	0.29	NaN	NaN	NaN	2.18	0.294	0.219	2.153	0.089	0.27	2.029	0.019	0.218	NaN	NaN	NaN	NaN	NaN	NaN	NaN	NaN	NaN	NaN	NaN	NaN	NaN	NaN	NaN	NaN	NaN	NaN	NaN	NaN	NaN
146	0.73	NaN	NaN	NaN	NaN	NaN	NaN	NaN	NaN	NaN	2.119	0.675	0.251	2.132	0.544	0.29	NaN	NaN	NaN	2.18	0.294	0.219	2.153	0.089	0.27	2.029	0.019	0.218	NaN	NaN	NaN	NaN	NaN	NaN	NaN	NaN	NaN	NaN	NaN	NaN	NaN	NaN	NaN	NaN	NaN	NaN	NaN	NaN	NaN
147	0.735	NaN	NaN	NaN	NaN	NaN	NaN	NaN	NaN	NaN	2.119	0.675	0.251	2.132	0.544	0.29	NaN	NaN	NaN	2.18	0.294	0.219	2.153	0.089	0.27	2.029	0.019	0.218	NaN	NaN	NaN	NaN	NaN	NaN	NaN	NaN	NaN	NaN	NaN	NaN	NaN	NaN	NaN	NaN	NaN	NaN	NaN	NaN	NaN
148	0.74	NaN	NaN	NaN	NaN	NaN	NaN	NaN	NaN	NaN	2.119	0.675	0.251	2.132	0.544	0.29	NaN	NaN	NaN	2.18	0.294	0.219	2.153	0.089	0.27	2.029	0.019	0.218	NaN	NaN	NaN	NaN	NaN	NaN	NaN	NaN	NaN	NaN	NaN	NaN	NaN	NaN	NaN	NaN	NaN	NaN	NaN	NaN	NaN
149	0.745	NaN	NaN	NaN	NaN	NaN	NaN	NaN	NaN	NaN	2.119	0.675	0.251	2.132	0.544	0.29	NaN	NaN	NaN	2.18	0.294	0.219	2.153	0.089	0.27	2.029	0.019	0.218	NaN	NaN	NaN	NaN	NaN	NaN	NaN	NaN	NaN	NaN	NaN	NaN	NaN	NaN	NaN	NaN	NaN	NaN	NaN	NaN	NaN
150	0.75	NaN	NaN	NaN	NaN	NaN	NaN	NaN	NaN	NaN	2.119	0.675	0.251	2.132	0.544	0.29	NaN	NaN	NaN	2.18	0.294	0.219	2.153	0.089	0.27	2.029	0.019	0.218	NaN	NaN	NaN	NaN	NaN	NaN	NaN	NaN	NaN	NaN	NaN	NaN	NaN	NaN	NaN	NaN	NaN	NaN	NaN	NaN	NaN
151	0.755	NaN	NaN	NaN	NaN	NaN	NaN	NaN	NaN	NaN	2.119	0.675	0.251	2.132	0.544	0.29	NaN	NaN	NaN	2.18	0.294	0.219	2.153	0.089	0.27	2.029	0.019	0.218	NaN	NaN	NaN	NaN	NaN	NaN	NaN	NaN	NaN	NaN	NaN	NaN	NaN	NaN	NaN	NaN	NaN	NaN	NaN	NaN	NaN
152	0.76	NaN	NaN	NaN	NaN	NaN	NaN	NaN	NaN	NaN	2.119	0.676	0.251	2.132	0.544	0.29	NaN	NaN	NaN	2.18	0.294	0.219	2.153	0.089	0.27	2.029	0.02	0.218	NaN	NaN	NaN	NaN	NaN	NaN	NaN	NaN	NaN	NaN	NaN	NaN	NaN	NaN	NaN	NaN	NaN	NaN	NaN	NaN	NaN
153	0.765	NaN	NaN	NaN	NaN	NaN	NaN	NaN	NaN	NaN	2.119	0.676	0.251	2.132	0.544	0.29	NaN	NaN	NaN	2.18	0.294	0.219	2.153	0.089	0.27	2.029	0.02	0.218	NaN	NaN	NaN	NaN	NaN	NaN	NaN	NaN	NaN	NaN	NaN	NaN	NaN	NaN	NaN	NaN	NaN	NaN	NaN	NaN	NaN
154	0.77	NaN	NaN	NaN	NaN	NaN	NaN	NaN	NaN	NaN	2.119	0.676	0.251	2.132	0.544	0.29	NaN	NaN	NaN	2.18	0.294	0.219	2.153	0.089	0.27	2.029	0.019	0.218	NaN	NaN	NaN	NaN	NaN	NaN	NaN	NaN	NaN	NaN	NaN	NaN	NaN	NaN	NaN	NaN	NaN	NaN	NaN	NaN	NaN
155	0.775	NaN	NaN	NaN	NaN	NaN	NaN	NaN	NaN	NaN	2.119	0.676	0.251	2.132	0.544	0.29	NaN	NaN	NaN	2.18	0.294	0.219	2.153	0.089	0.27	2.029	0.02	0.218	NaN	NaN	NaN	NaN	NaN	NaN	NaN	NaN	NaN	NaN	NaN	NaN	NaN	NaN	NaN	NaN	NaN	NaN	NaN	NaN	NaN
156	0.78	NaN	NaN	NaN	NaN	NaN	NaN	NaN	NaN	NaN	2.119	0.676	0.251	2.132	0.544	0.291	NaN	NaN	NaN	2.18	0.294	0.219	2.153	0.089	0.27	2.029	0.02	0.218	NaN	NaN	NaN	NaN	NaN	NaN	NaN	NaN	NaN	NaN	NaN	NaN	NaN	NaN	NaN	NaN	NaN	NaN	NaN	NaN	NaN
157	0.785	NaN	NaN	NaN	NaN	NaN	NaN	NaN	NaN	NaN	2.119	0.676	0.252	2.132	0.544	0.291	NaN	NaN	NaN	2.18	0.294	0.219	2.153	0.089	0.27	2.029	0.019	0.218	NaN	NaN	NaN	NaN	NaN	NaN	NaN	NaN	NaN	NaN	NaN	NaN	NaN	NaN	NaN	NaN	NaN	NaN	NaN	NaN	NaN
158	0.79	NaN	NaN	NaN	NaN	NaN	NaN	NaN	NaN	NaN	2.119	0.676	0.252	2.132	0.544	0.291	NaN	NaN	NaN	2.18	0.294	0.219	2.153	0.089	0.27	2.029	0.019	0.218	NaN	NaN	NaN	NaN	NaN	NaN	NaN	NaN	NaN	NaN	NaN	NaN	NaN	NaN	NaN	NaN	NaN	NaN	NaN	NaN	NaN
159	0.795	NaN	NaN	NaN	NaN	NaN	NaN	NaN	NaN	NaN	2.119	0.676	0.252	2.132	0.544	0.291	NaN	NaN	NaN	2.18	0.294	0.219	2.153	0.089	0.27	2.029	0.019	0.218	NaN	NaN	NaN	NaN	NaN	NaN	NaN	NaN	NaN	NaN	NaN	NaN	NaN	NaN	NaN	NaN	NaN	NaN	NaN	NaN	NaN
160	0.8	NaN	NaN	NaN	NaN	NaN	NaN	NaN	NaN	NaN	2.119	0.676	0.252	2.132	0.544	0.291	NaN	NaN	NaN	2.18	0.294	0.219	2.153	0.089	0.27	2.029	0.019	0.218	NaN	NaN	NaN	NaN	NaN	NaN	NaN	NaN	NaN	NaN	NaN	NaN	NaN	NaN	NaN	NaN	NaN	NaN	NaN	NaN	NaN
161	0.805	NaN	NaN	NaN	NaN	NaN	NaN	NaN	NaN	NaN	2.119	0.676	0.252	2.132	0.544	0.291	NaN	NaN	NaN	2.18	0.294	0.219	2.153	0.089	0.27	2.029	0.019	0.218	NaN	NaN	NaN	NaN	NaN	NaN	NaN	NaN	NaN	NaN	NaN	NaN	NaN	NaN	NaN	NaN	NaN	NaN	NaN	NaN	NaN
162	0.81	NaN	NaN	NaN	NaN	NaN	NaN	NaN	NaN	NaN	2.119	0.676	0.252	2.132	0.544	0.291	NaN	NaN	NaN	2.18	0.294	0.219	2.153	0.089	0.27	2.029	0.019	0.218	NaN	NaN	NaN	NaN	NaN	NaN	NaN	NaN	NaN	NaN	NaN	NaN	NaN	NaN	NaN	NaN	NaN	NaN	NaN	NaN	NaN
163	0.815	NaN	NaN	NaN	NaN	NaN	NaN	NaN	NaN	NaN	2.119	0.676	0.252	2.132	0.544	0.291	NaN	NaN	NaN	2.18	0.294	0.219	2.153	0.089	0.27	2.029	0.02	0.218	NaN	NaN	NaN	NaN	NaN	NaN	NaN	NaN	NaN	NaN	NaN	NaN	NaN	NaN	NaN	NaN	NaN	NaN	NaN	NaN	NaN
164	0.82	NaN	NaN	NaN	NaN	NaN	NaN	NaN	NaN	NaN	2.119	0.676	0.252	2.132	0.544	0.291	NaN	NaN	NaN	2.18	0.294	0.219	2.153	0.089	0.27	2.029	0.02	0.218	NaN	NaN	NaN	NaN	NaN	NaN	NaN	NaN	NaN	NaN	NaN	NaN	NaN	NaN	NaN	NaN	NaN	NaN	NaN	NaN	NaN
165	0.825	NaN	NaN	NaN	NaN	NaN	NaN	NaN	NaN	NaN	2.119	0.676	0.252	2.132	0.544	0.291	NaN	NaN	NaN	2.18	0.294	0.219	2.153	0.089	0.27	2.029	0.02	0.218	NaN	NaN	NaN	NaN	NaN	NaN	NaN	NaN	NaN	NaN	NaN	NaN	NaN	NaN	NaN	NaN	NaN	NaN	NaN	NaN	NaN
166	0.83	NaN	NaN	NaN	NaN	NaN	NaN	NaN	NaN	NaN	2.119	0.677	0.252	2.132	0.544	0.291	NaN	NaN	NaN	2.18	0.295	0.219	2.153	0.089	0.27	2.029	0.02	0.218	NaN	NaN	NaN	NaN	NaN	NaN	NaN	NaN	NaN	NaN	NaN	NaN	NaN	NaN	NaN	NaN	NaN	NaN	NaN	NaN	NaN
167	0.835	NaN	NaN	NaN	NaN	NaN	NaN	NaN	NaN	NaN	2.119	0.676	0.252	2.132	0.544	0.291	NaN	NaN	NaN	2.18	0.295	0.219	2.153	0.089	0.27	2.029	0.02	0.218	NaN	NaN	NaN	NaN	NaN	NaN	NaN	NaN	NaN	NaN	NaN	NaN	NaN	NaN	NaN	NaN	NaN	NaN	NaN	NaN	NaN
168	0.84	NaN	NaN	NaN	NaN	NaN	NaN	NaN	NaN	NaN	2.119	0.676	0.252	2.132	0.544	0.291	NaN	NaN	NaN	2.18	0.295	0.219	2.153	0.089	0.27	2.029	0.02	0.218	NaN	NaN	NaN	NaN	NaN	NaN	NaN	NaN	NaN	NaN	NaN	NaN	NaN	NaN	NaN	NaN	NaN	NaN	NaN	NaN	NaN
169	0.845	NaN	NaN	NaN	NaN	NaN	NaN	NaN	NaN	NaN	2.119	0.677	0.252	2.132	0.544	0.291	NaN	NaN	NaN	2.18	0.295	0.219	2.153	0.089	0.27	2.029	0.02	0.218	NaN	NaN	NaN	NaN	NaN	NaN	NaN	NaN	NaN	NaN	NaN	NaN	NaN	NaN	NaN	NaN	NaN	NaN	NaN	NaN	NaN
170	0.85	NaN	NaN	NaN	NaN	NaN	NaN	NaN	NaN	NaN	2.119	0.677	0.252	2.132	0.544	0.291	NaN	NaN	NaN	2.18	0.295	0.219	2.153	0.089	0.27	2.029	0.02	0.218	NaN	NaN	NaN	NaN	NaN	NaN	NaN	NaN	NaN	NaN	NaN	NaN	NaN	NaN	NaN	NaN	NaN	NaN	NaN	NaN	NaN
171	0.855	NaN	NaN	NaN	NaN	NaN	NaN	NaN	NaN	NaN	2.119	0.677	0.252	2.132	0.544	0.291	NaN	NaN	NaN	2.18	0.295	0.219	2.153	0.089	0.27	2.029	0.02	0.218	NaN	NaN	NaN	NaN	NaN	NaN	NaN	NaN	NaN	NaN	NaN	NaN	NaN	NaN	NaN	NaN	NaN	NaN	NaN	NaN	NaN
172	0.86	NaN	NaN	NaN	NaN	NaN	NaN	NaN	NaN	NaN	2.119	0.677	0.252	2.132	0.544	0.291	NaN	NaN	NaN	2.18	0.295	0.219	2.153	0.089	0.27	2.029	0.02	0.218	NaN	NaN	NaN	NaN	NaN	NaN	NaN	NaN	NaN	NaN	NaN	NaN	NaN	NaN	NaN	NaN	NaN	NaN	NaN	NaN	NaN
173	0.865	NaN	NaN	NaN	NaN	NaN	NaN	NaN	NaN	NaN	2.119	0.677	0.252	2.132	0.544	0.291	NaN	NaN	NaN	2.18	0.295	0.219	2.153	0.09	0.27	2.029	0.02	0.218	NaN	NaN	NaN	NaN	NaN	NaN	NaN	NaN	NaN	NaN	NaN	NaN	NaN	NaN	NaN	NaN	NaN	NaN	NaN	NaN	NaN
174	0.87	NaN	NaN	NaN	NaN	NaN	NaN	NaN	NaN	NaN	2.119	0.677	0.252	2.131	0.544	0.291	NaN	NaN	NaN	2.18	0.295	0.219	2.153	0.09	0.27	2.029	0.02	0.218	NaN	NaN	NaN	NaN	NaN	NaN	NaN	NaN	NaN	NaN	NaN	NaN	NaN	NaN	NaN	NaN	NaN	NaN	NaN	NaN	NaN
175	0.875	NaN	NaN	NaN	NaN	NaN	NaN	NaN	NaN	NaN	2.119	0.677	0.252	2.131	0.544	0.291	NaN	NaN	NaN	2.18	0.295	0.219	2.153	0.09	0.27	2.029	0.02	0.218	NaN	NaN	NaN	NaN	NaN	NaN	NaN	NaN	NaN	NaN	NaN	NaN	NaN	NaN	NaN	NaN	NaN	NaN	NaN	NaN	NaN
176	0.88	NaN	NaN	NaN	NaN	NaN	NaN	NaN	NaN	NaN	2.119	0.677	0.252	2.131	0.544	0.291	NaN	NaN	NaN	2.18	0.295	0.219	2.153	0.09	0.27	2.029	0.02	0.218	NaN	NaN	NaN	NaN	NaN	NaN	NaN	NaN	NaN	NaN	NaN	NaN	NaN	NaN	NaN	NaN	NaN	NaN	NaN	NaN	NaN
177	0.885	NaN	NaN	NaN	NaN	NaN	NaN	NaN	NaN	NaN	2.119	0.677	0.252	2.131	0.544	0.291	NaN	NaN	NaN	2.18	0.295	0.219	2.152	0.09	0.27	2.029	0.02	0.218	NaN	NaN	NaN	NaN	NaN	NaN	NaN	NaN	NaN	NaN	NaN	NaN	NaN	NaN	NaN	NaN	NaN	NaN	NaN	NaN	NaN
178	0.89	NaN	NaN	NaN	NaN	NaN	NaN	NaN	NaN	NaN	2.119	0.677	0.252	2.131	0.544	0.29	NaN	NaN	NaN	2.18	0.295	0.219	2.153	0.09	0.27	2.029	0.02	0.218	NaN	NaN	NaN	NaN	NaN	NaN	NaN	NaN	NaN	NaN	NaN	NaN	NaN	NaN	NaN	NaN	NaN	NaN	NaN	NaN	NaN
179	0.895	NaN	NaN	NaN	NaN	NaN	NaN	NaN	NaN	NaN	2.119	0.677	0.252	2.131	0.544	0.29	NaN	NaN	NaN	2.18	0.295	0.219	2.152	0.09	0.27	2.029	0.02	0.218	NaN	NaN	NaN	NaN	NaN	NaN	NaN	NaN	NaN	NaN	NaN	NaN	NaN	NaN	NaN	NaN	NaN	NaN	NaN	NaN	NaN
180	0.9	NaN	NaN	NaN	NaN	NaN	NaN	NaN	NaN	NaN	2.119	0.677	0.252	2.131	0.544	0.29	NaN	NaN	NaN	2.18	0.295	0.219	2.152	0.09	0.27	2.029	0.02	0.218	NaN	NaN	NaN	NaN	NaN	NaN	NaN	NaN	NaN	NaN	NaN	NaN	NaN	NaN	NaN	NaN	NaN	NaN	NaN	NaN	NaN
181	0.905	NaN	NaN	NaN	NaN	NaN	NaN	NaN	NaN	NaN	2.119	0.677	0.252	2.131	0.544	0.29	NaN	NaN	NaN	2.18	0.295	0.219	2.152	0.09	0.27	2.029	0.02	0.218	NaN	NaN	NaN	NaN	NaN	NaN	NaN	NaN	NaN	NaN	NaN	NaN	NaN	NaN	NaN	NaN	NaN	NaN	NaN	NaN	NaN
182	0.91	NaN	NaN	NaN	NaN	NaN	NaN	NaN	NaN	NaN	2.119	0.677	0.252	2.131	0.544	0.29	NaN	NaN	NaN	2.18	0.295	0.219	2.152	0.09	0.27	2.029	0.02	0.218	NaN	NaN	NaN	NaN	NaN	NaN	NaN	NaN	NaN	NaN	NaN	NaN	NaN	NaN	NaN	NaN	NaN	NaN	NaN	NaN	NaN
183	0.915	NaN	NaN	NaN	NaN	NaN	NaN	NaN	NaN	NaN	2.119	0.677	0.252	2.131	0.544	0.29	NaN	NaN	NaN	2.18	0.295	0.219	2.152	0.09	0.27	2.029	0.02	0.218	NaN	NaN	NaN	NaN	NaN	NaN	NaN	NaN	NaN	NaN	NaN	NaN	NaN	NaN	NaN	NaN	NaN	NaN	NaN	NaN	NaN
184	0.92	NaN	NaN	NaN	NaN	NaN	NaN	NaN	NaN	NaN	2.119	0.677	0.252	2.131	0.544	0.29	NaN	NaN	NaN	2.18	0.295	0.219	2.152	0.09	0.27	2.029	0.02	0.218	NaN	NaN	NaN	NaN	NaN	NaN	NaN	NaN	NaN	NaN	NaN	NaN	NaN	NaN	NaN	NaN	NaN	NaN	NaN	NaN	NaN
185	0.925	NaN	NaN	NaN	NaN	NaN	NaN	NaN	NaN	NaN	2.119	0.677	0.251	2.131	0.545	0.29	NaN	NaN	NaN	2.18	0.295	0.219	2.152	0.09	0.27	2.029	0.02	0.218	NaN	NaN	NaN	NaN	NaN	NaN	NaN	NaN	NaN	NaN	NaN	NaN	NaN	NaN	NaN	NaN	NaN	NaN	NaN	NaN	NaN
186	0.93	NaN	NaN	NaN	NaN	NaN	NaN	NaN	NaN	NaN	2.119	0.677	0.251	2.131	0.545	0.29	NaN	NaN	NaN	2.18	0.295	0.219	2.152	0.09	0.27	2.029	0.02	0.218	NaN	NaN	NaN	NaN	NaN	NaN	NaN	NaN	NaN	NaN	NaN	NaN	NaN	NaN	NaN	NaN	NaN	NaN	NaN	NaN	NaN
187	0.935	NaN	NaN	NaN	NaN	NaN	NaN	NaN	NaN	NaN	2.119	0.677	0.251	2.131	0.545	0.29	NaN	NaN	NaN	2.18	0.295	0.219	2.152	0.09	0.27	2.029	0.02	0.218	NaN	NaN	NaN	NaN	NaN	NaN	NaN	NaN	NaN	NaN	NaN	NaN	NaN	NaN	NaN	NaN	NaN	NaN	NaN	NaN	NaN
188	0.94	NaN	NaN	NaN	NaN	NaN	NaN	NaN	NaN	NaN	2.119	0.677	0.251	2.131	0.545	0.29	NaN	NaN	NaN	2.18	0.295	0.219	2.152	0.09	0.27	2.029	0.02	0.218	NaN	NaN	NaN	NaN	NaN	NaN	NaN	NaN	NaN	NaN	NaN	NaN	NaN	NaN	NaN	NaN	NaN	NaN	NaN	NaN	NaN
189	0.945	NaN	NaN	NaN	NaN	NaN	NaN	NaN	NaN	NaN	2.119	0.677	0.251	2.131	0.545	0.29	NaN	NaN	NaN	2.18	0.295	0.219	2.152	0.09	0.27	2.029	0.02	0.218	NaN	NaN	NaN	NaN	NaN	NaN	NaN	NaN	NaN	NaN	NaN	NaN	NaN	NaN	NaN	NaN	NaN	NaN	NaN	NaN	NaN
190	0.95	NaN	NaN	NaN	NaN	NaN	NaN	NaN	NaN	NaN	2.118	0.676	0.251	2.131	0.545	0.29	NaN	NaN	NaN	2.18	0.295	0.219	2.152	0.09	0.27	2.029	0.02	0.218	NaN	NaN	NaN	NaN	NaN	NaN	NaN	NaN	NaN	NaN	NaN	NaN	NaN	NaN	NaN	NaN	NaN	NaN	NaN	NaN	NaN
191	0.955	NaN	NaN	NaN	NaN	NaN	NaN	NaN	NaN	NaN	2.118	0.675	0.25	2.131	0.545	0.29	NaN	NaN	NaN	2.18	0.295	0.219	2.152	0.09	0.27	2.029	0.02	0.218	NaN	NaN	NaN	NaN	NaN	NaN	NaN	NaN	NaN	NaN	NaN	NaN	NaN	NaN	NaN	NaN	NaN	NaN	NaN	NaN	NaN
192	0.96	NaN	NaN	NaN	NaN	NaN	NaN	NaN	NaN	NaN	2.118	0.675	0.25	2.131	0.545	0.29	NaN	NaN	NaN	2.18	0.295	0.219	2.152	0.09	0.27	2.029	0.02	0.218	NaN	NaN	NaN	NaN	NaN	NaN	NaN	NaN	NaN	NaN	NaN	NaN	NaN	NaN	NaN	NaN	NaN	NaN	NaN	NaN	NaN
193	0.965	NaN	NaN	NaN	NaN	NaN	NaN	NaN	NaN	NaN	2.118	0.675	0.249	2.131	0.545	0.29	NaN	NaN	NaN	2.18	0.295	0.219	2.152	0.09	0.27	2.029	0.02	0.218	NaN	NaN	NaN	NaN	NaN	NaN	NaN	NaN	NaN	NaN	NaN	NaN	NaN	NaN	NaN	NaN	NaN	NaN	NaN	NaN	NaN
194	0.97	NaN	NaN	NaN	NaN	NaN	NaN	NaN	NaN	NaN	2.118	0.675	0.249	2.131	0.545	0.29	NaN	NaN	NaN	2.18	0.295	0.219	2.152	0.09	0.27	2.029	0.02	0.218	NaN	NaN	NaN	NaN	NaN	NaN	NaN	NaN	NaN	NaN	NaN	NaN	NaN	NaN	NaN	NaN	NaN	NaN	NaN	NaN	NaN
195	0.975	NaN	NaN	NaN	NaN	NaN	NaN	NaN	NaN	NaN	2.118	0.675	0.249	2.131	0.545	0.29	NaN	NaN	NaN	2.18	0.295	0.219	2.152	0.09	0.27	2.029	0.02	0.218	NaN	NaN	NaN	NaN	NaN	NaN	NaN	NaN	NaN	NaN	NaN	NaN	NaN	NaN	NaN	NaN	NaN	NaN	NaN	NaN	NaN
196	0.98	NaN	NaN	NaN	NaN	NaN	NaN	NaN	NaN	NaN	2.118	0.675	0.249	2.131	0.544	0.29	NaN	NaN	NaN	2.18	0.295	0.219	2.152	0.09	0.27	2.029	0.02	0.218	NaN	NaN	NaN	NaN	NaN	NaN	NaN	NaN	NaN	NaN	NaN	NaN	NaN	NaN	NaN	NaN	NaN	NaN	NaN	NaN	NaN
197	0.985	NaN	NaN	NaN	NaN	NaN	NaN	NaN	NaN	NaN	2.118	0.676	0.249	2.131	0.544	0.29	NaN	NaN	NaN	2.18	0.295	0.219	2.152	0.09	0.27	2.029	0.02	0.218	NaN	NaN	NaN	NaN	NaN	NaN	NaN	NaN	NaN	NaN	NaN	NaN	NaN	NaN	NaN	NaN	NaN	NaN	NaN	NaN	NaN
198	0.99	NaN	NaN	NaN	NaN	NaN	NaN	NaN	NaN	NaN	2.118	0.676	0.249	2.131	0.544	0.29	NaN	NaN	NaN	2.18	0.295	0.219	2.152	0.09	0.27	2.029	0.02	0.218	NaN	NaN	NaN	NaN	NaN	NaN	NaN	NaN	NaN	NaN	NaN	NaN	NaN	NaN	NaN	NaN	NaN	NaN	NaN	NaN	NaN
199	0.995	NaN	NaN	NaN	NaN	NaN	NaN	NaN	NaN	NaN	2.118	0.676	0.249	2.131	0.544	0.29	NaN	NaN	NaN	2.18	0.295	0.219	2.152	0.09	0.27	2.029	0.02	0.218	NaN	NaN	NaN	NaN	NaN	NaN	NaN	NaN	NaN	NaN	NaN	NaN	NaN	NaN	NaN	NaN	NaN	NaN	NaN	NaN	NaN
200	1	NaN	NaN	NaN	NaN	NaN	NaN	NaN	NaN	NaN	2.118	0.676	0.249	2.131	0.544	0.289	NaN	NaN	NaN	2.18	0.295	0.219	2.152	0.09	0.27	2.029	0.02	0.218	NaN	NaN	NaN	NaN	NaN	NaN	NaN	NaN	NaN	NaN	NaN	NaN	NaN	NaN	NaN	NaN	NaN	NaN	NaN	NaN	NaN
201	1.005	NaN	NaN	NaN	NaN	NaN	NaN	NaN	NaN	NaN	2.118	0.676	0.249	2.131	0.544	0.289	NaN	NaN	NaN	2.18	0.295	0.219	2.152	0.09	0.27	2.029	0.02	0.218	NaN	NaN	NaN	NaN	NaN	NaN	NaN	NaN	NaN	NaN	NaN	NaN	NaN	NaN	NaN	NaN	NaN	NaN	NaN	NaN	NaN
202	1.01	NaN	NaN	NaN	NaN	NaN	NaN	NaN	NaN	NaN	2.118	0.676	0.248	2.13	0.544	0.289	NaN	NaN	NaN	2.18	0.295	0.219	2.152	0.09	0.27	2.029	0.02	0.218	NaN	NaN	NaN	NaN	NaN	NaN	NaN	NaN	NaN	NaN	NaN	NaN	NaN	NaN	NaN	NaN	NaN	NaN	NaN	NaN	NaN
203	1.015	NaN	NaN	NaN	NaN	NaN	NaN	NaN	NaN	NaN	2.118	0.676	0.248	2.13	0.544	0.288	NaN	NaN	NaN	2.18	0.295	0.219	2.151	0.089	0.269	2.029	0.02	0.218	NaN	NaN	NaN	NaN	NaN	NaN	NaN	NaN	NaN	NaN	NaN	NaN	NaN	NaN	NaN	NaN	NaN	NaN	NaN	NaN	NaN
204	1.02	NaN	NaN	NaN	NaN	NaN	NaN	NaN	NaN	NaN	2.118	0.676	0.248	2.129	0.544	0.287	NaN	NaN	NaN	2.18	0.295	0.219	2.151	0.089	0.269	2.029	0.02	0.218	NaN	NaN	NaN	NaN	NaN	NaN	NaN	NaN	NaN	NaN	NaN	NaN	NaN	NaN	NaN	NaN	NaN	NaN	NaN	NaN	NaN
205	1.025	NaN	NaN	NaN	NaN	NaN	NaN	NaN	NaN	NaN	2.118	0.676	0.248	2.129	0.544	0.287	NaN	NaN	NaN	2.18	0.295	0.219	2.151	0.089	0.269	2.029	0.02	0.218	NaN	NaN	NaN	NaN	NaN	NaN	NaN	NaN	NaN	NaN	NaN	NaN	NaN	NaN	NaN	NaN	NaN	NaN	NaN	NaN	NaN
206	1.03	NaN	NaN	NaN	NaN	NaN	NaN	NaN	NaN	NaN	2.118	0.676	0.248	2.129	0.544	0.287	NaN	NaN	NaN	2.18	0.295	0.219	2.151	0.089	0.269	2.029	0.02	0.218	NaN	NaN	NaN	NaN	NaN	NaN	NaN	NaN	NaN	NaN	NaN	NaN	NaN	NaN	NaN	NaN	NaN	NaN	NaN	NaN	NaN
207	1.035	NaN	NaN	NaN	NaN	NaN	NaN	NaN	NaN	NaN	2.119	0.676	0.247	2.129	0.544	0.287	NaN	NaN	NaN	2.18	0.295	0.219	2.151	0.089	0.269	2.029	0.02	0.218	NaN	NaN	NaN	NaN	NaN	NaN	NaN	NaN	NaN	NaN	NaN	NaN	NaN	NaN	NaN	NaN	NaN	NaN	NaN	NaN	NaN
208	1.04	NaN	NaN	NaN	NaN	NaN	NaN	NaN	NaN	NaN	2.119	0.677	0.247	2.129	0.544	0.287	NaN	NaN	NaN	2.18	0.295	0.219	2.151	0.089	0.269	2.029	0.02	0.218	NaN	NaN	NaN	NaN	NaN	NaN	NaN	NaN	NaN	NaN	NaN	NaN	NaN	NaN	NaN	NaN	NaN	NaN	NaN	NaN	NaN
209	1.045	NaN	NaN	NaN	NaN	NaN	NaN	NaN	NaN	NaN	2.12	0.677	0.247	2.129	0.544	0.287	NaN	NaN	NaN	2.179	0.295	0.219	2.151	0.089	0.269	2.028	0.02	0.218	NaN	NaN	NaN	NaN	NaN	NaN	NaN	NaN	NaN	NaN	NaN	NaN	NaN	NaN	NaN	NaN	NaN	NaN	NaN	NaN	NaN
210	1.05	NaN	NaN	NaN	NaN	NaN	NaN	NaN	NaN	NaN	2.12	0.678	0.246	2.129	0.544	0.287	NaN	NaN	NaN	2.179	0.295	0.218	2.152	0.089	0.27	2.028	0.021	0.218	NaN	NaN	NaN	NaN	NaN	NaN	NaN	NaN	NaN	NaN	NaN	NaN	NaN	NaN	NaN	NaN	NaN	NaN	NaN	NaN	NaN
211	1.055	NaN	NaN	NaN	NaN	NaN	NaN	NaN	NaN	NaN	2.12	0.678	0.246	2.13	0.545	0.288	NaN	NaN	NaN	2.179	0.295	0.218	2.152	0.09	0.271	2.028	0.021	0.218	NaN	NaN	NaN	NaN	NaN	NaN	NaN	NaN	NaN	NaN	NaN	NaN	NaN	NaN	NaN	NaN	NaN	NaN	NaN	NaN	NaN
212	1.06	NaN	NaN	NaN	NaN	NaN	NaN	NaN	NaN	NaN	2.119	0.678	0.246	2.13	0.545	0.287	NaN	NaN	NaN	2.179	0.295	0.218	2.153	0.09	0.272	2.028	0.021	0.218	NaN	NaN	NaN	NaN	NaN	NaN	NaN	NaN	NaN	NaN	NaN	NaN	NaN	NaN	NaN	NaN	NaN	NaN	NaN	NaN	NaN
213	1.065	NaN	NaN	NaN	NaN	NaN	NaN	NaN	NaN	NaN	2.119	0.678	0.246	2.13	0.545	0.287	NaN	NaN	NaN	2.179	0.295	0.218	2.153	0.09	0.272	2.029	0.021	0.218	NaN	NaN	NaN	NaN	NaN	NaN	NaN	NaN	NaN	NaN	NaN	NaN	NaN	NaN	NaN	NaN	NaN	NaN	NaN	NaN	NaN
214	1.07	NaN	NaN	NaN	NaN	NaN	NaN	NaN	NaN	NaN	2.119	0.678	0.246	2.13	0.545	0.287	NaN	NaN	NaN	2.179	0.295	0.218	2.153	0.09	0.272	2.028	0.021	0.218	NaN	NaN	NaN	NaN	NaN	NaN	NaN	NaN	NaN	NaN	NaN	NaN	NaN	NaN	NaN	NaN	NaN	NaN	NaN	NaN	NaN
215	1.075	NaN	NaN	NaN	NaN	NaN	NaN	NaN	NaN	NaN	2.12	0.678	0.246	2.13	0.545	0.286	NaN	NaN	NaN	2.179	0.295	0.218	2.153	0.09	0.272	2.028	0.021	0.219	NaN	NaN	NaN	NaN	NaN	NaN	NaN	NaN	NaN	NaN	NaN	NaN	NaN	NaN	NaN	NaN	NaN	NaN	NaN	NaN	NaN
216	1.08	NaN	NaN	NaN	NaN	NaN	NaN	NaN	NaN	NaN	2.12	0.678	0.245	2.13	0.545	0.286	NaN	NaN	NaN	2.178	0.295	0.218	2.153	0.09	0.272	2.028	0.021	0.218	NaN	NaN	NaN	NaN	NaN	NaN	NaN	NaN	NaN	NaN	NaN	NaN	NaN	NaN	NaN	NaN	NaN	NaN	NaN	NaN	NaN
217	1.085	NaN	NaN	NaN	NaN	NaN	NaN	NaN	NaN	NaN	2.12	0.678	0.245	2.13	0.545	0.285	NaN	NaN	NaN	2.178	0.295	0.218	2.153	0.09	0.272	2.028	0.021	0.219	NaN	NaN	NaN	NaN	NaN	NaN	NaN	NaN	NaN	NaN	NaN	NaN	NaN	NaN	NaN	NaN	NaN	NaN	NaN	NaN	NaN
218	1.09	NaN	NaN	NaN	NaN	NaN	NaN	NaN	NaN	NaN	2.12	0.678	0.245	2.13	0.545	0.285	NaN	NaN	NaN	2.178	0.294	0.218	2.153	0.09	0.272	2.028	0.021	0.219	NaN	NaN	NaN	NaN	NaN	NaN	NaN	NaN	NaN	NaN	NaN	NaN	NaN	NaN	NaN	NaN	NaN	NaN	NaN	NaN	NaN
219	1.095	NaN	NaN	NaN	NaN	NaN	NaN	NaN	NaN	NaN	2.12	0.678	0.245	2.13	0.545	0.285	NaN	NaN	NaN	2.178	0.294	0.217	2.153	0.09	0.272	2.028	0.021	0.219	NaN	NaN	NaN	NaN	NaN	NaN	NaN	NaN	NaN	NaN	NaN	NaN	NaN	NaN	NaN	NaN	NaN	NaN	NaN	NaN	NaN
220	1.1	NaN	NaN	NaN	NaN	NaN	NaN	NaN	NaN	NaN	2.12	0.678	0.245	2.13	0.545	0.285	NaN	NaN	NaN	2.178	0.294	0.217	2.153	0.09	0.272	2.028	0.021	0.219	NaN	NaN	NaN	NaN	NaN	NaN	NaN	NaN	NaN	NaN	NaN	NaN	NaN	NaN	NaN	NaN	NaN	NaN	NaN	NaN	NaN
221	1.105	NaN	NaN	NaN	NaN	NaN	NaN	NaN	NaN	NaN	2.12	0.678	0.244	2.13	0.545	0.285	NaN	NaN	NaN	2.178	0.294	0.217	2.153	0.09	0.273	2.028	0.021	0.219	NaN	NaN	NaN	NaN	NaN	NaN	NaN	NaN	NaN	NaN	NaN	NaN	NaN	NaN	NaN	NaN	NaN	NaN	NaN	NaN	NaN
222	1.11	NaN	NaN	NaN	NaN	NaN	NaN	NaN	NaN	NaN	2.12	0.678	0.244	2.13	0.545	0.284	NaN	NaN	NaN	2.178	0.294	0.217	2.153	0.09	0.273	2.028	0.021	0.219	NaN	NaN	NaN	NaN	NaN	NaN	NaN	NaN	NaN	NaN	NaN	NaN	NaN	NaN	NaN	NaN	NaN	NaN	NaN	NaN	NaN
223	1.115	NaN	NaN	NaN	NaN	NaN	NaN	NaN	NaN	NaN	2.12	0.678	0.244	2.13	0.545	0.284	NaN	NaN	NaN	2.177	0.294	0.217	2.153	0.091	0.273	2.027	0.021	0.219	NaN	NaN	NaN	NaN	NaN	NaN	NaN	NaN	NaN	NaN	NaN	NaN	NaN	NaN	NaN	NaN	NaN	NaN	NaN	NaN	NaN
224	1.12	NaN	NaN	NaN	NaN	NaN	NaN	NaN	NaN	NaN	2.12	0.678	0.244	2.13	0.545	0.284	NaN	NaN	NaN	2.177	0.294	0.217	2.153	0.091	0.273	2.027	0.021	0.219	NaN	NaN	NaN	NaN	NaN	NaN	NaN	NaN	NaN	NaN	NaN	NaN	NaN	NaN	NaN	NaN	NaN	NaN	NaN	NaN	NaN
225	1.125	NaN	NaN	NaN	NaN	NaN	NaN	NaN	NaN	NaN	2.12	0.678	0.244	2.13	0.545	0.284	NaN	NaN	NaN	2.177	0.294	0.217	2.153	0.091	0.273	2.027	0.021	0.219	NaN	NaN	NaN	NaN	NaN	NaN	NaN	NaN	NaN	NaN	NaN	NaN	NaN	NaN	NaN	NaN	NaN	NaN	NaN	NaN	NaN
226	1.13	NaN	NaN	NaN	NaN	NaN	NaN	NaN	NaN	NaN	2.12	0.678	0.243	2.13	0.545	0.284	NaN	NaN	NaN	2.177	0.294	0.217	2.153	0.09	0.273	2.027	0.022	0.219	NaN	NaN	NaN	NaN	NaN	NaN	NaN	NaN	NaN	NaN	NaN	NaN	NaN	NaN	NaN	NaN	NaN	NaN	NaN	NaN	NaN
227	1.135	NaN	NaN	NaN	NaN	NaN	NaN	NaN	NaN	NaN	2.12	0.678	0.243	2.13	0.545	0.284	NaN	NaN	NaN	2.177	0.294	0.217	2.153	0.09	0.273	2.027	0.022	0.219	NaN	NaN	NaN	NaN	NaN	NaN	NaN	NaN	NaN	NaN	NaN	NaN	NaN	NaN	NaN	NaN	NaN	NaN	NaN	NaN	NaN
228	1.14	NaN	NaN	NaN	NaN	NaN	NaN	NaN	NaN	NaN	2.119	0.677	0.241	2.13	0.545	0.283	NaN	NaN	NaN	2.177	0.294	0.217	2.153	0.09	0.273	2.027	0.022	0.219	NaN	NaN	NaN	NaN	NaN	NaN	NaN	NaN	NaN	NaN	NaN	NaN	NaN	NaN	NaN	NaN	NaN	NaN	NaN	NaN	NaN
229	1.145	NaN	NaN	NaN	NaN	NaN	NaN	NaN	NaN	NaN	2.118	0.676	0.241	2.13	0.545	0.283	NaN	NaN	NaN	2.177	0.294	0.217	2.153	0.09	0.273	2.027	0.022	0.219	NaN	NaN	NaN	NaN	NaN	NaN	NaN	NaN	NaN	NaN	NaN	NaN	NaN	NaN	NaN	NaN	NaN	NaN	NaN	NaN	NaN
230	1.15	NaN	NaN	NaN	NaN	NaN	NaN	NaN	NaN	NaN	2.118	0.676	0.24	2.137	0.543	0.283	NaN	NaN	NaN	2.178	0.294	0.217	2.153	0.09	0.273	2.027	0.022	0.219	NaN	NaN	NaN	NaN	NaN	NaN	NaN	NaN	NaN	NaN	NaN	NaN	NaN	NaN	NaN	NaN	NaN	NaN	NaN	NaN	NaN
231	1.155	NaN	NaN	NaN	NaN	NaN	NaN	NaN	NaN	NaN	2.118	0.676	0.24	2.152	0.538	0.286	NaN	NaN	NaN	2.178	0.294	0.216	2.153	0.09	0.272	2.027	0.022	0.219	NaN	NaN	NaN	NaN	NaN	NaN	NaN	NaN	NaN	NaN	NaN	NaN	NaN	NaN	NaN	NaN	NaN	NaN	NaN	NaN	NaN
232	1.16	NaN	NaN	NaN	NaN	NaN	NaN	NaN	NaN	NaN	2.118	0.676	0.239	2.15	0.539	0.286	NaN	NaN	NaN	2.178	0.294	0.216	2.153	0.09	0.272	2.027	0.022	0.219	NaN	NaN	NaN	NaN	NaN	NaN	NaN	NaN	NaN	NaN	NaN	NaN	NaN	NaN	NaN	NaN	NaN	NaN	NaN	NaN	NaN
233	1.165	NaN	NaN	NaN	NaN	NaN	NaN	NaN	NaN	NaN	2.119	0.676	0.239	2.135	0.544	0.283	NaN	NaN	NaN	2.178	0.294	0.216	2.153	0.09	0.272	2.027	0.022	0.219	NaN	NaN	NaN	NaN	NaN	NaN	NaN	NaN	NaN	NaN	NaN	NaN	NaN	NaN	NaN	NaN	NaN	NaN	NaN	NaN	NaN
234	1.17	NaN	NaN	NaN	NaN	NaN	NaN	NaN	NaN	NaN	2.12	0.677	0.238	2.132	0.545	0.282	NaN	NaN	NaN	2.178	0.294	0.216	2.153	0.09	0.272	2.027	0.022	0.219	NaN	NaN	NaN	NaN	NaN	NaN	NaN	NaN	NaN	NaN	NaN	NaN	NaN	NaN	NaN	NaN	NaN	NaN	NaN	NaN	NaN
235	1.175	NaN	NaN	NaN	NaN	NaN	NaN	NaN	NaN	NaN	2.12	0.678	0.238	2.131	0.545	0.281	NaN	NaN	NaN	2.178	0.293	0.215	2.153	0.09	0.272	2.027	0.021	0.219	NaN	NaN	NaN	NaN	NaN	NaN	NaN	NaN	NaN	NaN	NaN	NaN	NaN	NaN	NaN	NaN	NaN	NaN	NaN	NaN	NaN
236	1.18	NaN	NaN	NaN	NaN	NaN	NaN	NaN	NaN	NaN	2.12	0.678	0.238	2.13	0.545	0.28	NaN	NaN	NaN	2.178	0.293	0.214	2.152	0.09	0.271	2.027	0.021	0.219	NaN	NaN	NaN	NaN	NaN	NaN	NaN	NaN	NaN	NaN	NaN	NaN	NaN	NaN	NaN	NaN	NaN	NaN	NaN	NaN	NaN
237	1.185	NaN	NaN	NaN	NaN	NaN	NaN	NaN	NaN	NaN	2.12	0.678	0.237	2.13	0.545	0.28	NaN	NaN	NaN	2.178	0.293	0.214	2.151	0.09	0.27	2.027	0.022	0.219	NaN	NaN	NaN	NaN	NaN	NaN	NaN	NaN	NaN	NaN	NaN	NaN	NaN	NaN	NaN	NaN	NaN	NaN	NaN	NaN	NaN
238	1.19	NaN	NaN	NaN	NaN	NaN	NaN	NaN	NaN	NaN	2.12	0.678	0.237	2.13	0.545	0.28	NaN	NaN	NaN	2.178	0.293	0.214	2.151	0.089	0.269	2.027	0.022	0.219	NaN	NaN	NaN	NaN	NaN	NaN	NaN	NaN	NaN	NaN	NaN	NaN	NaN	NaN	NaN	NaN	NaN	NaN	NaN	NaN	NaN
239	1.195	NaN	NaN	NaN	NaN	NaN	NaN	NaN	NaN	NaN	2.12	0.678	0.237	2.13	0.545	0.279	NaN	NaN	NaN	2.178	0.293	0.214	2.151	0.089	0.269	2.027	0.021	0.219	NaN	NaN	NaN	NaN	NaN	NaN	NaN	NaN	NaN	NaN	NaN	NaN	NaN	NaN	NaN	NaN	NaN	NaN	NaN	NaN	NaN
240	1.2	NaN	NaN	NaN	NaN	NaN	NaN	NaN	NaN	NaN	2.12	0.678	0.237	2.131	0.545	0.279	NaN	NaN	NaN	2.179	0.293	0.214	2.151	0.089	0.269	2.028	0.021	0.219	NaN	NaN	NaN	NaN	NaN	NaN	NaN	NaN	NaN	NaN	NaN	NaN	NaN	NaN	NaN	NaN	NaN	NaN	NaN	NaN	NaN
241	1.205	NaN	NaN	NaN	NaN	NaN	NaN	NaN	NaN	NaN	2.12	0.678	0.236	2.131	0.545	0.279	NaN	NaN	NaN	2.179	0.293	0.214	2.151	0.089	0.269	2.027	0.021	0.219	NaN	NaN	NaN	NaN	NaN	NaN	NaN	NaN	NaN	NaN	NaN	NaN	NaN	NaN	NaN	NaN	NaN	NaN	NaN	NaN	NaN
242	1.21	NaN	NaN	NaN	NaN	NaN	NaN	NaN	NaN	NaN	2.12	0.678	0.236	2.131	0.545	0.278	NaN	NaN	NaN	2.18	0.294	0.214	2.151	0.089	0.269	2.027	0.021	0.219	NaN	NaN	NaN	NaN	NaN	NaN	NaN	NaN	NaN	NaN	NaN	NaN	NaN	NaN	NaN	NaN	NaN	NaN	NaN	NaN	NaN
243	1.215	NaN	NaN	NaN	NaN	NaN	NaN	NaN	NaN	NaN	2.12	0.678	0.236	2.131	0.545	0.278	NaN	NaN	NaN	2.18	0.293	0.214	2.151	0.089	0.269	2.027	0.021	0.219	NaN	NaN	NaN	NaN	NaN	NaN	NaN	NaN	NaN	NaN	NaN	NaN	NaN	NaN	NaN	NaN	NaN	NaN	NaN	NaN	NaN
244	1.22	NaN	NaN	NaN	NaN	NaN	NaN	NaN	NaN	NaN	2.12	0.678	0.236	2.131	0.545	0.277	NaN	NaN	NaN	2.18	0.293	0.214	2.152	0.09	0.27	2.028	0.021	0.219	NaN	NaN	NaN	NaN	NaN	NaN	NaN	NaN	NaN	NaN	NaN	NaN	NaN	NaN	NaN	NaN	NaN	NaN	NaN	NaN	NaN
245	1.225	NaN	NaN	NaN	NaN	NaN	NaN	NaN	NaN	NaN	2.12	0.678	0.235	2.132	0.545	0.277	NaN	NaN	NaN	2.18	0.293	0.214	2.152	0.09	0.27	2.028	0.021	0.219	NaN	NaN	NaN	NaN	NaN	NaN	NaN	NaN	NaN	NaN	NaN	NaN	NaN	NaN	NaN	NaN	NaN	NaN	NaN	NaN	NaN
246	1.23	NaN	NaN	NaN	NaN	NaN	NaN	NaN	NaN	NaN	2.119	0.677	0.234	2.132	0.545	0.277	NaN	NaN	NaN	2.18	0.293	0.214	2.152	0.09	0.27	2.028	0.021	0.219	NaN	NaN	NaN	NaN	NaN	NaN	NaN	NaN	NaN	NaN	NaN	NaN	NaN	NaN	NaN	NaN	NaN	NaN	NaN	NaN	NaN
247	1.235	NaN	NaN	NaN	NaN	NaN	NaN	NaN	NaN	NaN	2.118	0.676	0.233	2.131	0.544	0.277	NaN	NaN	NaN	2.18	0.293	0.213	2.152	0.09	0.27	2.028	0.021	0.219	NaN	NaN	NaN	NaN	NaN	NaN	NaN	NaN	NaN	NaN	NaN	NaN	NaN	NaN	NaN	NaN	NaN	NaN	NaN	NaN	NaN
248	1.24	NaN	NaN	NaN	NaN	NaN	NaN	NaN	NaN	NaN	2.118	0.675	0.232	2.131	0.544	0.275	NaN	NaN	NaN	2.18	0.293	0.213	2.152	0.09	0.27	2.028	0.021	0.219	NaN	NaN	NaN	NaN	NaN	NaN	NaN	NaN	NaN	NaN	NaN	NaN	NaN	NaN	NaN	NaN	NaN	NaN	NaN	NaN	NaN
249	1.245	NaN	NaN	NaN	NaN	NaN	NaN	NaN	NaN	NaN	2.118	0.675	0.232	2.131	0.544	0.274	NaN	NaN	NaN	2.18	0.293	0.213	2.152	0.09	0.27	2.028	0.021	0.219	NaN	NaN	NaN	NaN	NaN	NaN	NaN	NaN	NaN	NaN	NaN	NaN	NaN	NaN	NaN	NaN	NaN	NaN	NaN	NaN	NaN
250	1.25	NaN	NaN	NaN	NaN	NaN	NaN	NaN	NaN	NaN	2.118	0.676	0.231	2.131	0.544	0.275	NaN	NaN	NaN	2.181	0.293	0.213	2.152	0.09	0.27	2.028	0.021	0.219	NaN	NaN	NaN	NaN	NaN	NaN	NaN	NaN	NaN	NaN	NaN	NaN	NaN	NaN	NaN	NaN	NaN	NaN	NaN	NaN	NaN
251	1.255	NaN	NaN	NaN	NaN	NaN	NaN	NaN	NaN	NaN	2.118	0.676	0.231	2.132	0.545	0.275	NaN	NaN	NaN	2.181	0.292	0.213	2.152	0.09	0.27	2.028	0.021	0.218	NaN	NaN	NaN	NaN	NaN	NaN	NaN	NaN	NaN	NaN	NaN	NaN	NaN	NaN	NaN	NaN	NaN	NaN	NaN	NaN	NaN
252	1.26	NaN	NaN	NaN	NaN	NaN	NaN	NaN	NaN	NaN	2.119	0.677	0.23	2.132	0.545	0.275	NaN	NaN	NaN	2.181	0.292	0.212	2.152	0.09	0.27	2.028	0.021	0.218	NaN	NaN	NaN	NaN	NaN	NaN	NaN	NaN	NaN	NaN	NaN	NaN	NaN	NaN	NaN	NaN	NaN	NaN	NaN	NaN	NaN
253	1.265	NaN	NaN	NaN	NaN	NaN	NaN	NaN	NaN	NaN	2.119	0.677	0.23	2.132	0.545	0.274	NaN	NaN	NaN	2.181	0.292	0.212	2.152	0.09	0.27	2.029	0.021	0.218	NaN	NaN	NaN	NaN	NaN	NaN	NaN	NaN	NaN	NaN	NaN	NaN	NaN	NaN	NaN	NaN	NaN	NaN	NaN	NaN	NaN
254	1.27	NaN	NaN	NaN	NaN	NaN	NaN	NaN	NaN	NaN	2.119	0.677	0.23	2.132	0.545	0.273	NaN	NaN	NaN	2.181	0.292	0.212	2.152	0.09	0.27	2.028	0.021	0.218	NaN	NaN	NaN	NaN	NaN	NaN	NaN	NaN	NaN	NaN	NaN	NaN	NaN	NaN	NaN	NaN	NaN	NaN	NaN	NaN	NaN
255	1.275	NaN	NaN	NaN	NaN	NaN	NaN	NaN	NaN	NaN	2.119	0.678	0.229	2.132	0.545	0.273	NaN	NaN	NaN	2.181	0.292	0.212	2.152	0.09	0.269	2.029	0.021	0.218	NaN	NaN	NaN	NaN	NaN	NaN	NaN	NaN	NaN	NaN	NaN	NaN	NaN	NaN	NaN	NaN	NaN	NaN	NaN	NaN	NaN
256	1.28	NaN	NaN	NaN	NaN	NaN	NaN	NaN	NaN	NaN	2.119	0.678	0.229	2.132	0.545	0.272	NaN	NaN	NaN	2.181	0.291	0.212	2.153	0.089	0.269	2.029	0.021	0.218	NaN	NaN	NaN	NaN	NaN	NaN	NaN	NaN	NaN	NaN	NaN	NaN	NaN	NaN	NaN	NaN	NaN	NaN	NaN	NaN	NaN
257	1.285	NaN	NaN	NaN	NaN	NaN	NaN	NaN	NaN	NaN	2.119	0.678	0.229	2.132	0.545	0.272	NaN	NaN	NaN	2.182	0.291	0.211	2.153	0.089	0.269	2.029	0.02	0.218	NaN	NaN	NaN	NaN	NaN	NaN	NaN	NaN	NaN	NaN	NaN	NaN	NaN	NaN	NaN	NaN	NaN	NaN	NaN	NaN	NaN
258	1.29	NaN	NaN	NaN	NaN	NaN	NaN	NaN	NaN	NaN	2.119	0.678	0.228	2.132	0.544	0.272	NaN	NaN	NaN	2.181	0.291	0.211	2.154	0.089	0.269	2.029	0.02	0.218	NaN	NaN	NaN	NaN	NaN	NaN	NaN	NaN	NaN	NaN	NaN	NaN	NaN	NaN	NaN	NaN	NaN	NaN	NaN	NaN	NaN
259	1.295	NaN	NaN	NaN	NaN	NaN	NaN	NaN	NaN	NaN	2.119	0.677	0.227	2.132	0.544	0.272	NaN	NaN	NaN	2.181	0.291	0.21	2.154	0.089	0.269	2.029	0.02	0.218	NaN	NaN	NaN	NaN	NaN	NaN	NaN	NaN	NaN	NaN	NaN	NaN	NaN	NaN	NaN	NaN	NaN	NaN	NaN	NaN	NaN
260	1.3	NaN	NaN	NaN	NaN	NaN	NaN	NaN	NaN	NaN	2.117	0.676	0.226	2.132	0.544	0.272	NaN	NaN	NaN	2.18	0.29	0.209	2.154	0.089	0.269	2.029	0.02	0.218	NaN	NaN	NaN	NaN	NaN	NaN	NaN	NaN	NaN	NaN	NaN	NaN	NaN	NaN	NaN	NaN	NaN	NaN	NaN	NaN	NaN
261	1.305	NaN	NaN	NaN	NaN	NaN	NaN	NaN	NaN	NaN	2.116	0.675	0.225	2.132	0.544	0.271	NaN	NaN	NaN	2.18	0.29	0.208	2.154	0.088	0.269	2.029	0.02	0.218	NaN	NaN	NaN	NaN	NaN	NaN	NaN	NaN	NaN	NaN	NaN	NaN	NaN	NaN	NaN	NaN	NaN	NaN	NaN	NaN	NaN
262	1.31	NaN	NaN	NaN	NaN	NaN	NaN	NaN	NaN	NaN	2.116	0.675	0.225	2.131	0.543	0.269	NaN	NaN	NaN	2.18	0.29	0.208	2.155	0.088	0.269	2.029	0.02	0.218	NaN	NaN	NaN	NaN	NaN	NaN	NaN	NaN	NaN	NaN	NaN	NaN	NaN	NaN	NaN	NaN	NaN	NaN	NaN	NaN	NaN
263	1.315	NaN	NaN	NaN	NaN	NaN	NaN	NaN	NaN	NaN	2.116	0.675	0.224	2.131	0.543	0.268	NaN	NaN	NaN	2.18	0.29	0.208	2.155	0.088	0.269	2.029	0.02	0.218	NaN	NaN	NaN	NaN	NaN	NaN	NaN	NaN	NaN	NaN	NaN	NaN	NaN	NaN	NaN	NaN	NaN	NaN	NaN	NaN	NaN
264	1.32	NaN	NaN	NaN	NaN	NaN	NaN	NaN	NaN	NaN	2.116	0.675	0.224	2.131	0.543	0.268	NaN	NaN	NaN	2.18	0.29	0.208	2.155	0.088	0.269	2.029	0.02	0.218	NaN	NaN	NaN	NaN	NaN	NaN	NaN	NaN	NaN	NaN	NaN	NaN	NaN	NaN	NaN	NaN	NaN	NaN	NaN	NaN	NaN
265	1.325	NaN	NaN	NaN	NaN	NaN	NaN	NaN	NaN	NaN	2.116	0.675	0.223	2.131	0.543	0.267	NaN	NaN	NaN	2.18	0.29	0.207	2.155	0.088	0.269	2.029	0.02	0.218	NaN	NaN	NaN	NaN	NaN	NaN	NaN	NaN	NaN	NaN	NaN	NaN	NaN	NaN	NaN	NaN	NaN	NaN	NaN	NaN	NaN
266	1.33	NaN	NaN	NaN	NaN	NaN	NaN	NaN	NaN	NaN	2.115	0.675	0.223	2.131	0.543	0.267	NaN	NaN	NaN	2.18	0.29	0.207	2.155	0.088	0.269	2.029	0.02	0.218	NaN	NaN	NaN	NaN	NaN	NaN	NaN	NaN	NaN	NaN	NaN	NaN	NaN	NaN	NaN	NaN	NaN	NaN	NaN	NaN	NaN
267	1.335	NaN	NaN	NaN	NaN	NaN	NaN	NaN	NaN	NaN	2.115	0.675	0.223	2.131	0.543	0.267	NaN	NaN	NaN	2.18	0.289	0.207	2.155	0.088	0.269	2.029	0.02	0.218	NaN	NaN	NaN	NaN	NaN	NaN	NaN	NaN	NaN	NaN	NaN	NaN	NaN	NaN	NaN	NaN	NaN	NaN	NaN	NaN	NaN
268	1.34	NaN	NaN	NaN	NaN	NaN	NaN	NaN	NaN	NaN	2.115	0.675	0.222	2.131	0.543	0.267	NaN	NaN	NaN	2.18	0.289	0.207	2.155	0.088	0.269	2.029	0.02	0.218	NaN	NaN	NaN	NaN	NaN	NaN	NaN	NaN	NaN	NaN	NaN	NaN	NaN	NaN	NaN	NaN	NaN	NaN	NaN	NaN	NaN
269	1.345	NaN	NaN	NaN	NaN	NaN	NaN	NaN	NaN	NaN	2.115	0.675	0.222	2.131	0.543	0.267	NaN	NaN	NaN	2.18	0.289	0.206	2.155	0.087	0.269	2.029	0.02	0.218	NaN	NaN	NaN	NaN	NaN	NaN	NaN	NaN	NaN	NaN	NaN	NaN	NaN	NaN	NaN	NaN	NaN	NaN	NaN	NaN	NaN
270	1.35	NaN	NaN	NaN	NaN	NaN	NaN	NaN	NaN	NaN	2.114	0.674	0.221	2.131	0.543	0.267	NaN	NaN	NaN	2.181	0.289	0.207	2.155	0.087	0.269	2.029	0.02	0.218	NaN	NaN	NaN	NaN	NaN	NaN	NaN	NaN	NaN	NaN	NaN	NaN	NaN	NaN	NaN	NaN	NaN	NaN	NaN	NaN	NaN
271	1.355	NaN	NaN	NaN	NaN	NaN	NaN	NaN	NaN	NaN	2.113	0.673	0.22	2.131	0.542	0.266	NaN	NaN	NaN	2.181	0.289	0.206	2.155	0.087	0.269	2.029	0.02	0.218	NaN	NaN	NaN	NaN	NaN	NaN	NaN	NaN	NaN	NaN	NaN	NaN	NaN	NaN	NaN	NaN	NaN	NaN	NaN	NaN	NaN
272	1.36	NaN	NaN	NaN	NaN	NaN	NaN	NaN	NaN	NaN	2.113	0.673	0.219	2.13	0.542	0.266	NaN	NaN	NaN	2.181	0.289	0.206	2.155	0.087	0.269	2.029	0.02	0.218	NaN	NaN	NaN	NaN	NaN	NaN	NaN	NaN	NaN	NaN	NaN	NaN	NaN	NaN	NaN	NaN	NaN	NaN	NaN	NaN	NaN
273	1.365	NaN	NaN	NaN	NaN	NaN	NaN	NaN	NaN	NaN	2.112	0.673	0.218	2.13	0.542	0.265	NaN	NaN	NaN	2.181	0.288	0.206	2.155	0.087	0.269	2.029	0.02	0.218	NaN	NaN	NaN	NaN	NaN	NaN	NaN	NaN	NaN	NaN	NaN	NaN	NaN	NaN	NaN	NaN	NaN	NaN	NaN	NaN	NaN
274	1.37	NaN	NaN	NaN	NaN	NaN	NaN	NaN	NaN	NaN	2.112	0.673	0.218	2.136	0.539	0.266	NaN	NaN	NaN	2.181	0.288	0.206	2.154	0.087	0.269	2.029	0.02	0.218	NaN	NaN	NaN	NaN	NaN	NaN	NaN	NaN	NaN	NaN	NaN	NaN	NaN	NaN	NaN	NaN	NaN	NaN	NaN	NaN	NaN
275	1.375	NaN	NaN	NaN	NaN	NaN	NaN	NaN	NaN	NaN	2.112	0.673	0.218	2.15	0.534	0.268	NaN	NaN	NaN	2.181	0.288	0.206	2.154	0.086	0.269	2.026	0.021	0.218	NaN	NaN	NaN	NaN	NaN	NaN	NaN	NaN	NaN	NaN	NaN	NaN	NaN	NaN	NaN	NaN	NaN	NaN	NaN	NaN	NaN
276	1.38	NaN	NaN	NaN	NaN	NaN	NaN	NaN	NaN	NaN	2.111	0.673	0.218	2.155	0.532	0.269	NaN	NaN	NaN	2.181	0.288	0.206	2.154	0.086	0.268	2.02	0.024	0.218	NaN	NaN	NaN	NaN	NaN	NaN	NaN	NaN	NaN	NaN	NaN	NaN	NaN	NaN	NaN	NaN	NaN	NaN	NaN	NaN	NaN
277	1.385	NaN	NaN	NaN	NaN	NaN	NaN	NaN	NaN	NaN	2.111	0.673	0.217	2.156	0.531	0.269	NaN	NaN	NaN	2.181	0.288	0.206	2.154	0.086	0.268	2.019	0.025	0.218	NaN	NaN	NaN	NaN	NaN	NaN	NaN	NaN	NaN	NaN	NaN	NaN	NaN	NaN	NaN	NaN	NaN	NaN	2.149	0.08	0.619
278	1.39	NaN	NaN	NaN	NaN	NaN	NaN	NaN	NaN	NaN	2.111	0.673	0.217	2.156	0.531	0.269	NaN	NaN	NaN	2.181	0.288	0.205	2.154	0.086	0.268	2.018	0.025	0.218	NaN	NaN	NaN	NaN	NaN	NaN	NaN	NaN	NaN	NaN	NaN	NaN	NaN	NaN	NaN	NaN	NaN	NaN	2.149	0.08	0.619
279	1.395	NaN	NaN	NaN	NaN	NaN	NaN	NaN	NaN	NaN	2.111	0.673	0.217	2.149	0.534	0.267	NaN	NaN	NaN	2.181	0.288	0.205	2.154	0.086	0.268	2.018	0.025	0.218	NaN	NaN	NaN	NaN	NaN	NaN	NaN	NaN	NaN	NaN	NaN	NaN	NaN	NaN	NaN	NaN	NaN	NaN	2.148	0.08	0.619
280	1.4	NaN	NaN	NaN	NaN	NaN	NaN	NaN	NaN	NaN	2.109	0.672	0.216	2.133	0.539	0.264	NaN	NaN	NaN	2.18	0.288	0.204	2.153	0.085	0.268	2.018	0.025	0.218	NaN	NaN	NaN	NaN	NaN	NaN	NaN	NaN	NaN	NaN	NaN	NaN	NaN	NaN	NaN	NaN	NaN	NaN	2.148	0.08	0.619
281	1.405	NaN	NaN	NaN	NaN	NaN	NaN	NaN	NaN	NaN	2.108	0.671	0.214	2.13	0.541	0.262	NaN	NaN	NaN	2.18	0.288	0.204	2.153	0.085	0.268	2.018	0.025	0.218	NaN	NaN	NaN	NaN	NaN	NaN	NaN	NaN	NaN	NaN	NaN	NaN	NaN	NaN	NaN	NaN	NaN	NaN	2.148	0.08	0.619
282	1.41	NaN	NaN	NaN	NaN	NaN	NaN	NaN	NaN	NaN	2.109	0.67	0.214	2.128	0.541	0.261	NaN	NaN	NaN	2.179	0.288	0.204	2.153	0.085	0.268	2.018	0.024	0.218	NaN	NaN	NaN	NaN	NaN	NaN	NaN	NaN	NaN	NaN	NaN	NaN	NaN	NaN	NaN	NaN	NaN	NaN	2.148	0.081	0.619
283	1.415	NaN	NaN	NaN	NaN	NaN	NaN	NaN	NaN	NaN	2.108	0.67	0.213	2.128	0.541	0.261	NaN	NaN	NaN	2.179	0.287	0.204	2.153	0.085	0.268	2.021	0.023	0.218	NaN	NaN	NaN	NaN	NaN	NaN	NaN	NaN	NaN	NaN	NaN	NaN	NaN	NaN	NaN	NaN	NaN	NaN	2.148	0.081	0.619
284	1.42	NaN	NaN	NaN	NaN	NaN	NaN	NaN	NaN	NaN	2.107	0.671	0.213	2.128	0.541	0.26	NaN	NaN	NaN	2.179	0.287	0.203	2.153	0.085	0.267	2.027	0.02	0.218	NaN	NaN	NaN	NaN	NaN	NaN	NaN	NaN	NaN	NaN	NaN	NaN	NaN	NaN	NaN	NaN	NaN	NaN	2.148	0.081	0.619
285	1.425	NaN	NaN	NaN	NaN	NaN	NaN	NaN	NaN	NaN	2.108	0.672	0.214	2.128	0.541	0.26	NaN	NaN	NaN	2.179	0.286	0.202	2.153	0.085	0.267	2.028	0.019	0.219	NaN	NaN	NaN	NaN	NaN	NaN	NaN	NaN	NaN	NaN	NaN	NaN	NaN	NaN	NaN	NaN	NaN	NaN	2.147	0.081	0.619
286	1.43	NaN	NaN	NaN	NaN	NaN	NaN	2.11	0.855	0.253	2.107	0.672	0.214	2.128	0.541	0.26	NaN	NaN	NaN	2.179	0.286	0.201	2.153	0.085	0.267	2.028	0.019	0.219	NaN	NaN	NaN	NaN	NaN	NaN	NaN	NaN	NaN	NaN	NaN	NaN	NaN	NaN	NaN	NaN	NaN	NaN	2.147	0.081	0.619
287	1.435	NaN	NaN	NaN	NaN	NaN	NaN	2.109	0.854	0.252	2.107	0.672	0.213	2.127	0.541	0.259	NaN	NaN	NaN	2.179	0.286	0.201	2.153	0.085	0.267	2.029	0.019	0.219	NaN	NaN	NaN	NaN	NaN	NaN	NaN	NaN	NaN	NaN	NaN	NaN	NaN	NaN	NaN	NaN	NaN	NaN	2.147	0.082	0.619
288	1.44	NaN	NaN	NaN	NaN	NaN	NaN	2.109	0.854	0.252	2.106	0.671	0.212	2.127	0.541	0.259	NaN	NaN	NaN	2.179	0.285	0.201	2.153	0.085	0.267	2.029	0.019	0.219	NaN	NaN	NaN	NaN	NaN	NaN	NaN	NaN	NaN	NaN	NaN	NaN	NaN	NaN	NaN	NaN	NaN	NaN	2.147	0.082	0.619
289	1.445	NaN	NaN	NaN	NaN	NaN	NaN	2.108	0.854	0.251	2.106	0.671	0.212	2.127	0.541	0.259	NaN	NaN	NaN	2.179	0.285	0.201	2.153	0.085	0.267	2.029	0.019	0.219	NaN	NaN	NaN	NaN	NaN	NaN	NaN	NaN	NaN	NaN	NaN	NaN	NaN	NaN	NaN	NaN	NaN	NaN	2.146	0.082	0.618
290	1.45	NaN	NaN	NaN	NaN	NaN	NaN	2.108	0.854	0.25	2.105	0.67	0.211	2.127	0.541	0.259	NaN	NaN	NaN	2.179	0.285	0.2	2.153	0.085	0.267	2.029	0.019	0.219	NaN	NaN	NaN	NaN	NaN	NaN	NaN	NaN	NaN	2.092	0.551	0.636	NaN	NaN	NaN	NaN	NaN	NaN	2.145	0.082	0.618
291	1.455	NaN	NaN	NaN	NaN	NaN	NaN	2.107	0.853	0.25	2.105	0.67	0.211	2.134	0.538	0.26	NaN	NaN	NaN	2.179	0.285	0.2	2.153	0.084	0.267	2.029	0.019	0.219	NaN	NaN	NaN	NaN	NaN	NaN	NaN	NaN	NaN	2.091	0.552	0.636	NaN	NaN	NaN	NaN	NaN	NaN	2.145	0.082	0.618
292	1.46	NaN	NaN	NaN	NaN	NaN	NaN	2.106	0.853	0.249	2.104	0.669	0.21	2.142	0.534	0.26	NaN	NaN	NaN	2.179	0.286	0.2	2.161	0.081	0.268	2.028	0.019	0.219	NaN	NaN	NaN	NaN	NaN	NaN	NaN	NaN	NaN	2.09	0.552	0.636	NaN	NaN	NaN	NaN	NaN	NaN	2.144	0.082	0.618
293	1.465	NaN	NaN	NaN	NaN	NaN	NaN	2.105	0.853	0.249	2.103	0.669	0.209	2.129	0.538	0.257	NaN	NaN	NaN	2.18	0.286	0.2	2.179	0.073	0.271	2.028	0.019	0.219	NaN	NaN	NaN	NaN	NaN	NaN	NaN	NaN	NaN	2.088	0.552	0.635	NaN	NaN	NaN	NaN	NaN	NaN	2.144	0.083	0.618
294	1.47	NaN	NaN	NaN	NaN	NaN	NaN	2.104	0.852	0.248	2.102	0.668	0.208	2.126	0.539	0.256	NaN	NaN	NaN	2.18	0.286	0.2	2.183	0.071	0.272	2.028	0.019	0.219	NaN	NaN	NaN	NaN	NaN	NaN	NaN	NaN	NaN	2.085	0.552	0.635	NaN	NaN	NaN	NaN	NaN	NaN	2.145	0.085	0.619
295	1.475	NaN	NaN	NaN	NaN	NaN	NaN	2.104	0.852	0.248	2.101	0.668	0.208	2.125	0.539	0.255	NaN	NaN	NaN	2.179	0.285	0.2	2.177	0.073	0.271	2.028	0.019	0.219	NaN	NaN	NaN	NaN	NaN	NaN	NaN	NaN	NaN	2.083	0.552	0.635	NaN	NaN	NaN	NaN	NaN	NaN	2.145	0.086	0.619
296	1.48	NaN	NaN	NaN	NaN	NaN	NaN	2.103	0.852	0.248	2.101	0.668	0.208	2.125	0.539	0.255	NaN	NaN	NaN	2.179	0.285	0.2	2.161	0.081	0.268	2.028	0.018	0.219	NaN	NaN	NaN	NaN	NaN	NaN	NaN	NaN	NaN	2.081	0.552	0.635	NaN	NaN	NaN	NaN	NaN	NaN	2.145	0.088	0.619
297	1.485	NaN	NaN	NaN	NaN	NaN	NaN	2.102	0.851	0.247	2.1	0.668	0.207	2.125	0.539	0.255	NaN	NaN	NaN	2.179	0.285	0.2	2.157	0.082	0.267	2.028	0.018	0.219	NaN	NaN	NaN	NaN	NaN	NaN	NaN	NaN	NaN	2.078	0.552	0.634	NaN	NaN	NaN	NaN	NaN	NaN	2.145	0.088	0.618
298	1.49	NaN	NaN	NaN	NaN	NaN	NaN	2.101	0.851	0.246	2.098	0.668	0.206	2.124	0.539	0.254	NaN	NaN	NaN	2.179	0.285	0.2	2.156	0.083	0.267	2.028	0.018	0.218	NaN	NaN	NaN	NaN	NaN	NaN	NaN	NaN	NaN	2.075	0.552	0.634	NaN	NaN	NaN	NaN	NaN	NaN	2.144	0.089	0.618
299	1.495	NaN	NaN	NaN	NaN	NaN	NaN	2.101	0.85	0.245	2.098	0.668	0.207	2.124	0.539	0.254	NaN	NaN	NaN	2.179	0.285	0.2	2.156	0.083	0.266	2.028	0.018	0.218	NaN	NaN	NaN	NaN	NaN	NaN	NaN	NaN	NaN	2.072	0.552	0.634	NaN	NaN	NaN	NaN	NaN	NaN	2.143	0.089	0.618
300	1.5	NaN	NaN	NaN	NaN	NaN	NaN	2.1	0.85	0.244	2.1	0.669	0.208	2.124	0.538	0.253	NaN	NaN	NaN	2.179	0.285	0.199	2.156	0.083	0.266	2.027	0.019	0.218	NaN	NaN	NaN	NaN	NaN	NaN	NaN	NaN	NaN	2.068	0.551	0.634	NaN	NaN	NaN	NaN	NaN	NaN	2.138	0.09	0.617
301	1.505	NaN	NaN	NaN	NaN	NaN	NaN	2.099	0.85	0.244	2.1	0.669	0.208	2.124	0.538	0.253	NaN	NaN	NaN	2.179	0.284	0.199	2.156	0.083	0.266	2.027	0.018	0.218	NaN	NaN	NaN	NaN	NaN	NaN	NaN	NaN	NaN	2.064	0.55	0.634	NaN	NaN	NaN	NaN	NaN	NaN	2.133	0.091	0.617
302	1.51	NaN	NaN	NaN	NaN	NaN	NaN	2.098	0.849	0.243	2.1	0.669	0.208	2.125	0.538	0.254	NaN	NaN	NaN	2.179	0.284	0.199	2.156	0.083	0.266	2.027	0.018	0.218	NaN	NaN	NaN	NaN	NaN	NaN	NaN	NaN	NaN	2.061	0.55	0.634	NaN	NaN	NaN	NaN	NaN	NaN	2.138	0.089	0.614
303	1.515	NaN	NaN	NaN	NaN	NaN	NaN	2.097	0.848	0.243	2.099	0.669	0.207	2.125	0.538	0.254	NaN	NaN	NaN	2.179	0.283	0.198	2.156	0.083	0.266	2.027	0.018	0.218	NaN	NaN	NaN	NaN	NaN	NaN	NaN	NaN	NaN	2.059	0.551	0.635	NaN	NaN	NaN	NaN	NaN	NaN	2.138	0.089	0.614
304	1.52	NaN	NaN	NaN	NaN	NaN	NaN	2.096	0.848	0.243	2.097	0.668	0.205	2.125	0.538	0.254	NaN	NaN	NaN	2.179	0.283	0.198	2.156	0.082	0.266	2.028	0.017	0.218	NaN	NaN	NaN	NaN	NaN	NaN	NaN	NaN	NaN	2.056	0.552	0.635	NaN	NaN	NaN	NaN	NaN	NaN	NaN	NaN	NaN
305	1.525	NaN	NaN	NaN	NaN	NaN	NaN	2.096	0.848	0.242	2.096	0.667	0.204	2.125	0.538	0.253	NaN	NaN	NaN	2.179	0.282	0.197	2.155	0.082	0.265	2.028	0.017	0.218	NaN	NaN	NaN	NaN	NaN	NaN	NaN	NaN	NaN	2.053	0.552	0.635	NaN	NaN	NaN	NaN	NaN	NaN	NaN	NaN	NaN
306	1.53	NaN	NaN	NaN	NaN	NaN	NaN	2.095	0.848	0.242	2.095	0.666	0.203	2.126	0.538	0.253	NaN	NaN	NaN	2.18	0.282	0.197	2.155	0.082	0.263	2.027	0.018	0.218	NaN	NaN	NaN	NaN	NaN	NaN	NaN	NaN	NaN	2.05	0.553	0.636	NaN	NaN	NaN	NaN	NaN	NaN	2.137	0.094	0.612
307	1.535	NaN	NaN	NaN	NaN	NaN	NaN	2.094	0.848	0.241	2.095	0.666	0.203	2.126	0.538	0.253	NaN	NaN	NaN	2.18	0.282	0.197	2.157	0.081	0.264	2.027	0.018	0.218	NaN	NaN	NaN	NaN	NaN	NaN	NaN	NaN	NaN	2.046	0.553	0.636	NaN	NaN	NaN	NaN	NaN	NaN	2.136	0.096	0.612
308	1.54	NaN	NaN	NaN	NaN	NaN	NaN	2.093	0.847	0.24	2.095	0.666	0.202	2.134	0.535	0.253	NaN	NaN	NaN	2.18	0.281	0.197	2.163	0.079	0.265	2.026	0.018	0.218	NaN	NaN	NaN	NaN	NaN	NaN	NaN	NaN	NaN	2.043	0.553	0.637	NaN	NaN	NaN	NaN	NaN	NaN	2.136	0.096	0.613
309	1.545	NaN	NaN	NaN	NaN	NaN	NaN	2.092	0.846	0.239	2.096	0.666	0.202	2.15	0.529	0.256	NaN	NaN	NaN	2.181	0.281	0.197	2.165	0.078	0.265	2.026	0.017	0.218	NaN	NaN	NaN	NaN	NaN	NaN	NaN	NaN	NaN	2.039	0.554	0.637	NaN	NaN	NaN	NaN	NaN	NaN	2.136	0.097	0.613
310	1.55	NaN	NaN	NaN	NaN	NaN	NaN	2.091	0.846	0.238	2.096	0.666	0.201	2.147	0.53	0.255	NaN	NaN	NaN	2.182	0.281	0.196	2.167	0.077	0.265	2.026	0.017	0.218	NaN	NaN	NaN	NaN	NaN	NaN	NaN	NaN	NaN	2.035	0.554	0.638	NaN	NaN	NaN	NaN	NaN	NaN	2.133	0.099	0.612
311	1.555	NaN	NaN	NaN	NaN	NaN	NaN	2.091	0.846	0.238	2.095	0.666	0.2	2.132	0.535	0.25	NaN	NaN	NaN	2.182	0.28	0.195	2.169	0.076	0.265	2.026	0.017	0.218	NaN	NaN	NaN	NaN	NaN	NaN	NaN	NaN	NaN	2.031	0.555	0.639	NaN	NaN	NaN	NaN	NaN	NaN	2.131	0.102	0.612
312	1.56	NaN	NaN	NaN	NaN	NaN	NaN	2.086	0.841	0.236	2.095	0.667	0.2	2.128	0.537	0.249	NaN	NaN	NaN	2.182	0.28	0.194	2.17	0.075	0.265	2.026	0.017	0.218	NaN	NaN	NaN	NaN	NaN	NaN	NaN	NaN	NaN	2.028	0.555	0.64	NaN	NaN	NaN	NaN	NaN	NaN	2.126	0.105	0.613
313	1.565	NaN	NaN	NaN	NaN	NaN	NaN	2.08	0.835	0.235	2.095	0.667	0.2	2.127	0.537	0.249	NaN	NaN	NaN	2.183	0.28	0.194	2.168	0.076	0.265	2.026	0.017	0.218	NaN	NaN	NaN	NaN	NaN	NaN	NaN	NaN	NaN	2.024	0.557	0.641	NaN	NaN	NaN	NaN	NaN	NaN	2.118	0.11	0.616
314	1.57	NaN	NaN	NaN	NaN	NaN	NaN	2.086	0.842	0.236	2.095	0.667	0.199	2.128	0.538	0.248	NaN	NaN	NaN	2.183	0.28	0.194	2.161	0.079	0.263	2.026	0.017	0.218	NaN	NaN	NaN	NaN	NaN	NaN	NaN	NaN	NaN	2.02	0.558	0.642	NaN	NaN	NaN	NaN	NaN	NaN	NaN	NaN	NaN
315	1.575	NaN	NaN	NaN	NaN	NaN	NaN	2.086	0.844	0.236	2.094	0.667	0.198	2.129	0.538	0.248	NaN	NaN	NaN	2.184	0.28	0.194	2.159	0.08	0.263	2.026	0.017	0.218	NaN	NaN	NaN	NaN	NaN	NaN	NaN	NaN	NaN	2.016	0.558	0.643	NaN	NaN	NaN	NaN	NaN	NaN	2.124	0.114	0.615
316	1.58	NaN	NaN	NaN	NaN	NaN	NaN	2.086	0.844	0.236	2.094	0.666	0.198	2.129	0.538	0.247	NaN	NaN	NaN	2.184	0.28	0.194	2.158	0.08	0.263	2.026	0.017	0.218	NaN	NaN	NaN	NaN	NaN	NaN	NaN	NaN	NaN	2.011	0.559	0.644	NaN	NaN	NaN	NaN	NaN	NaN	2.123	0.116	0.616
317	1.585	NaN	NaN	NaN	NaN	NaN	NaN	2.085	0.844	0.235	2.093	0.665	0.197	2.129	0.538	0.247	NaN	NaN	NaN	2.185	0.28	0.194	2.158	0.08	0.263	2.026	0.017	0.218	NaN	NaN	NaN	NaN	NaN	NaN	NaN	NaN	NaN	2.007	0.56	0.645	NaN	NaN	NaN	NaN	NaN	NaN	2.122	0.117	0.617
318	1.59	NaN	NaN	NaN	NaN	NaN	NaN	2.084	0.844	0.234	2.093	0.665	0.196	2.129	0.537	0.247	NaN	NaN	NaN	2.186	0.28	0.194	2.158	0.08	0.263	2.026	0.017	0.218	NaN	NaN	NaN	NaN	NaN	NaN	NaN	NaN	NaN	2.003	0.562	0.646	NaN	NaN	NaN	NaN	NaN	NaN	2.121	0.118	0.617
319	1.595	NaN	NaN	NaN	NaN	NaN	NaN	2.083	0.843	0.233	2.093	0.665	0.196	2.129	0.537	0.247	NaN	NaN	NaN	2.186	0.28	0.194	2.158	0.08	0.263	2.026	0.017	0.218	NaN	NaN	NaN	NaN	NaN	NaN	NaN	NaN	NaN	1.999	0.563	0.647	NaN	NaN	NaN	NaN	NaN	NaN	2.117	0.122	0.617
320	1.6	NaN	NaN	NaN	NaN	NaN	NaN	2.082	0.843	0.232	2.093	0.665	0.195	2.13	0.537	0.247	NaN	NaN	NaN	2.186	0.28	0.193	2.163	0.078	0.263	2.026	0.017	0.218	NaN	NaN	NaN	NaN	NaN	NaN	NaN	NaN	NaN	1.995	0.564	0.648	NaN	NaN	NaN	NaN	NaN	NaN	2.115	0.126	0.619
321	1.605	NaN	NaN	NaN	NaN	NaN	NaN	2.081	0.842	0.232	2.093	0.665	0.195	2.135	0.535	0.248	NaN	NaN	NaN	2.187	0.28	0.193	2.173	0.073	0.265	2.026	0.017	0.218	NaN	NaN	NaN	NaN	NaN	NaN	NaN	NaN	NaN	1.991	0.565	0.649	2.021	0.469	0.658	NaN	NaN	NaN	2.112	0.129	0.62
322	1.61	NaN	NaN	NaN	NaN	NaN	NaN	2.08	0.842	0.231	2.093	0.665	0.194	2.146	0.531	0.25	NaN	NaN	NaN	2.187	0.28	0.193	2.177	0.071	0.265	2.025	0.017	0.218	NaN	NaN	NaN	NaN	NaN	NaN	NaN	NaN	NaN	1.987	0.567	0.65	2.017	0.47	0.659	NaN	NaN	NaN	2.112	0.134	0.621
323	1.615	NaN	NaN	NaN	NaN	NaN	NaN	2.079	0.842	0.231	2.093	0.665	0.194	2.144	0.531	0.248	NaN	NaN	NaN	2.187	0.279	0.193	2.179	0.071	0.266	2.025	0.017	0.218	NaN	NaN	NaN	NaN	NaN	NaN	NaN	NaN	NaN	1.983	0.568	0.651	2.012	0.472	0.661	NaN	NaN	NaN	2.109	0.136	0.622
324	1.62	NaN	NaN	NaN	NaN	NaN	NaN	2.078	0.842	0.231	2.092	0.665	0.193	2.132	0.535	0.244	NaN	NaN	NaN	2.187	0.279	0.192	2.18	0.07	0.266	2.025	0.017	0.218	NaN	NaN	NaN	NaN	NaN	NaN	NaN	NaN	NaN	1.979	0.57	0.652	2.007	0.474	0.662	NaN	NaN	NaN	2.106	0.138	0.622
325	1.625	NaN	NaN	NaN	NaN	NaN	NaN	2.077	0.842	0.231	2.091	0.665	0.192	2.129	0.535	0.243	NaN	NaN	NaN	2.187	0.279	0.192	2.181	0.069	0.266	2.025	0.017	0.218	NaN	NaN	NaN	NaN	NaN	NaN	NaN	NaN	NaN	1.976	0.571	0.653	2.003	0.475	0.663	NaN	NaN	NaN	2.103	0.139	0.622
326	1.63	NaN	NaN	NaN	NaN	NaN	NaN	2.076	0.842	0.23	2.091	0.665	0.192	2.129	0.536	0.242	NaN	NaN	NaN	2.188	0.279	0.192	2.183	0.068	0.266	2.026	0.017	0.218	NaN	NaN	NaN	NaN	NaN	NaN	NaN	NaN	NaN	1.973	0.573	0.653	1.999	0.477	0.665	NaN	NaN	NaN	2.101	0.141	0.623
327	1.635	NaN	NaN	NaN	NaN	NaN	NaN	2.075	0.842	0.23	2.09	0.665	0.191	2.128	0.536	0.242	NaN	NaN	NaN	2.188	0.279	0.192	2.184	0.067	0.266	2.026	0.017	0.218	NaN	NaN	NaN	NaN	NaN	NaN	NaN	NaN	NaN	1.97	0.574	0.654	1.995	0.478	0.666	NaN	NaN	NaN	2.1	0.145	0.624
328	1.64	NaN	NaN	NaN	NaN	NaN	NaN	2.074	0.842	0.229	2.089	0.664	0.191	2.128	0.536	0.241	NaN	NaN	NaN	2.188	0.279	0.192	2.185	0.067	0.266	2.026	0.017	0.218	NaN	NaN	NaN	NaN	NaN	NaN	NaN	NaN	NaN	1.966	0.575	0.654	1.991	0.48	0.666	NaN	NaN	NaN	2.096	0.146	0.624
329	1.645	NaN	NaN	NaN	NaN	NaN	NaN	2.073	0.842	0.228	2.089	0.663	0.191	2.128	0.537	0.241	NaN	NaN	NaN	2.188	0.279	0.192	2.185	0.067	0.266	2.026	0.017	0.218	NaN	NaN	NaN	NaN	NaN	NaN	NaN	NaN	NaN	1.964	0.576	0.655	1.987	0.481	0.667	NaN	NaN	NaN	2.095	0.149	0.624
330	1.65	NaN	NaN	NaN	NaN	NaN	NaN	2.072	0.842	0.227	2.088	0.663	0.19	2.128	0.537	0.242	NaN	NaN	NaN	2.188	0.278	0.192	2.186	0.066	0.266	2.026	0.017	0.217	NaN	NaN	NaN	NaN	NaN	NaN	NaN	NaN	NaN	1.962	0.577	0.655	1.984	0.482	0.668	NaN	NaN	NaN	2.092	0.15	0.625
331	1.655	NaN	NaN	NaN	NaN	NaN	NaN	2.071	0.842	0.227	2.088	0.663	0.19	2.128	0.537	0.242	NaN	NaN	NaN	2.188	0.278	0.19	2.186	0.066	0.266	2.026	0.017	0.217	NaN	NaN	NaN	NaN	NaN	NaN	NaN	NaN	NaN	1.96	0.578	0.655	1.981	0.483	0.668	NaN	NaN	NaN	2.089	0.151	0.624
332	1.66	NaN	NaN	NaN	NaN	NaN	NaN	2.07	0.842	0.227	2.088	0.663	0.19	2.127	0.537	0.241	NaN	NaN	NaN	2.186	0.278	0.188	2.186	0.066	0.266	2.026	0.017	0.217	NaN	NaN	NaN	NaN	NaN	NaN	NaN	NaN	NaN	1.957	0.579	0.655	1.978	0.484	0.668	NaN	NaN	NaN	2.086	0.152	0.624
333	1.665	NaN	NaN	NaN	NaN	NaN	NaN	2.069	0.842	0.226	2.087	0.664	0.19	2.127	0.537	0.241	NaN	NaN	NaN	2.186	0.277	0.188	2.187	0.066	0.266	2.026	0.017	0.217	NaN	NaN	NaN	NaN	NaN	NaN	NaN	NaN	NaN	1.955	0.58	0.655	1.975	0.485	0.668	NaN	NaN	NaN	2.082	0.152	0.624
334	1.67	NaN	NaN	NaN	NaN	NaN	NaN	2.068	0.842	0.226	2.086	0.664	0.189	2.126	0.537	0.241	NaN	NaN	NaN	2.186	0.277	0.188	2.187	0.066	0.266	2.026	0.016	0.217	NaN	NaN	NaN	NaN	NaN	NaN	NaN	NaN	NaN	1.953	0.58	0.655	1.973	0.486	0.668	NaN	NaN	NaN	2.078	0.153	0.624
335	1.675	NaN	NaN	NaN	NaN	NaN	NaN	2.067	0.842	0.225	2.085	0.664	0.188	2.126	0.537	0.241	NaN	NaN	NaN	2.185	0.277	0.187	2.187	0.066	0.266	2.026	0.016	0.217	NaN	NaN	NaN	NaN	NaN	NaN	NaN	NaN	NaN	1.952	0.581	0.655	1.971	0.486	0.668	NaN	NaN	NaN	2.075	0.153	0.624
336	1.68	NaN	NaN	NaN	NaN	NaN	NaN	2.066	0.842	0.225	2.084	0.665	0.187	2.125	0.537	0.241	NaN	NaN	NaN	2.185	0.277	0.187	2.187	0.066	0.266	2.026	0.016	0.217	NaN	NaN	NaN	NaN	NaN	NaN	NaN	NaN	NaN	1.951	0.581	0.655	1.969	0.486	0.667	NaN	NaN	NaN	2.072	0.154	0.624
337	1.685	NaN	NaN	NaN	NaN	NaN	NaN	2.065	0.842	0.224	2.083	0.664	0.187	2.125	0.538	0.24	NaN	NaN	NaN	2.185	0.278	0.188	2.187	0.066	0.266	2.026	0.017	0.217	NaN	NaN	NaN	NaN	NaN	NaN	NaN	NaN	NaN	1.949	0.581	0.654	1.967	0.487	0.667	NaN	NaN	NaN	2.067	0.153	0.623
338	1.69	NaN	NaN	NaN	NaN	NaN	NaN	2.064	0.842	0.224	2.082	0.663	0.187	2.124	0.538	0.239	NaN	NaN	NaN	2.185	0.278	0.188	2.188	0.066	0.266	2.026	0.017	0.217	NaN	NaN	NaN	NaN	NaN	NaN	NaN	NaN	NaN	1.948	0.582	0.654	1.965	0.487	0.666	NaN	NaN	NaN	2.062	0.151	0.622
339	1.695	NaN	NaN	NaN	NaN	NaN	NaN	2.063	0.842	0.224	2.082	0.663	0.187	2.124	0.538	0.238	NaN	NaN	NaN	2.184	0.279	0.188	2.188	0.066	0.266	2.026	0.017	0.217	NaN	NaN	NaN	NaN	NaN	NaN	NaN	NaN	NaN	1.947	0.581	0.653	1.963	0.486	0.665	NaN	NaN	NaN	2.057	0.15	0.621
340	1.7	NaN	NaN	NaN	NaN	NaN	NaN	2.062	0.843	0.224	2.081	0.663	0.186	2.123	0.539	0.238	NaN	NaN	NaN	2.184	0.279	0.188	2.188	0.066	0.266	2.026	0.016	0.217	NaN	NaN	NaN	NaN	NaN	NaN	NaN	NaN	NaN	1.946	0.581	0.653	1.962	0.486	0.664	NaN	NaN	NaN	2.052	0.149	0.621
341	1.705	NaN	NaN	NaN	NaN	NaN	NaN	2.061	0.843	0.224	2.08	0.663	0.186	2.122	0.539	0.238	NaN	NaN	NaN	2.184	0.279	0.188	2.188	0.066	0.266	2.026	0.016	0.217	NaN	NaN	NaN	NaN	NaN	NaN	NaN	NaN	NaN	1.945	0.581	0.652	1.961	0.485	0.663	NaN	NaN	NaN	2.048	0.148	0.621
342	1.71	NaN	NaN	NaN	NaN	NaN	NaN	2.06	0.843	0.223	2.079	0.664	0.186	2.122	0.538	0.237	NaN	NaN	NaN	2.183	0.279	0.188	2.188	0.066	0.266	2.026	0.017	0.217	NaN	NaN	NaN	NaN	NaN	NaN	NaN	NaN	NaN	1.944	0.581	0.652	1.96	0.485	0.662	NaN	NaN	NaN	2.039	0.146	0.62
343	1.715	NaN	NaN	NaN	NaN	NaN	NaN	2.059	0.843	0.223	2.078	0.664	0.186	2.121	0.538	0.237	NaN	NaN	NaN	2.183	0.279	0.188	2.189	0.066	0.266	2.026	0.017	0.217	NaN	NaN	NaN	NaN	NaN	NaN	NaN	NaN	NaN	1.943	0.581	0.651	1.959	0.485	0.661	NaN	NaN	NaN	2.03	0.143	0.619
344	1.72	NaN	NaN	NaN	NaN	NaN	NaN	2.057	0.843	0.223	2.078	0.664	0.186	2.127	0.536	0.238	NaN	NaN	NaN	2.183	0.279	0.188	2.189	0.066	0.266	2.026	0.017	0.217	NaN	NaN	NaN	NaN	NaN	NaN	NaN	NaN	NaN	1.943	0.58	0.65	1.958	0.483	0.66	NaN	NaN	NaN	2.028	0.14	0.617
345	1.725	NaN	NaN	NaN	NaN	NaN	NaN	2.056	0.844	0.223	2.077	0.664	0.185	2.135	0.533	0.241	NaN	NaN	NaN	2.183	0.279	0.188	2.189	0.066	0.266	2.026	0.017	0.217	NaN	NaN	NaN	NaN	NaN	NaN	NaN	NaN	NaN	1.942	0.58	0.649	1.957	0.482	0.659	NaN	NaN	NaN	2.024	0.138	0.617
346	1.73	NaN	NaN	NaN	NaN	NaN	NaN	2.055	0.844	0.222	2.076	0.664	0.185	2.123	0.537	0.238	NaN	NaN	NaN	2.183	0.279	0.188	2.189	0.066	0.266	2.026	0.017	0.217	NaN	NaN	NaN	NaN	NaN	NaN	NaN	NaN	NaN	1.942	0.58	0.648	1.956	0.48	0.658	NaN	NaN	NaN	2.017	0.134	0.615
347	1.735	NaN	NaN	NaN	NaN	NaN	NaN	2.054	0.844	0.222	2.074	0.662	0.185	2.119	0.538	0.237	NaN	NaN	NaN	2.183	0.279	0.188	2.19	0.066	0.266	2.026	0.016	0.217	NaN	NaN	NaN	NaN	NaN	NaN	NaN	NaN	NaN	1.942	0.579	0.647	1.956	0.479	0.656	NaN	NaN	NaN	2.011	0.13	0.613
348	1.74	NaN	NaN	NaN	NaN	NaN	NaN	2.052	0.844	0.221	2.073	0.662	0.185	2.117	0.538	0.236	NaN	NaN	NaN	2.183	0.279	0.188	2.19	0.066	0.266	2.027	0.016	0.217	NaN	NaN	NaN	NaN	NaN	NaN	NaN	NaN	NaN	1.942	0.579	0.646	1.955	0.477	0.655	NaN	NaN	NaN	2.005	0.128	0.612
349	1.745	NaN	NaN	NaN	NaN	NaN	NaN	2.051	0.844	0.22	2.072	0.663	0.184	2.117	0.538	0.236	NaN	NaN	NaN	2.182	0.279	0.188	2.19	0.066	0.266	2.027	0.016	0.217	NaN	NaN	NaN	NaN	NaN	NaN	NaN	NaN	NaN	1.942	0.577	0.645	1.955	0.476	0.654	NaN	NaN	NaN	1.999	0.126	0.611
350	1.75	NaN	NaN	NaN	NaN	NaN	NaN	2.05	0.844	0.22	2.071	0.663	0.184	2.116	0.539	0.236	NaN	NaN	NaN	2.182	0.279	0.188	2.19	0.066	0.266	2.026	0.016	0.217	NaN	NaN	NaN	NaN	NaN	NaN	NaN	NaN	NaN	1.941	0.576	0.644	1.954	0.474	0.653	NaN	NaN	NaN	1.993	0.125	0.611
351	1.755	NaN	NaN	NaN	NaN	NaN	NaN	2.048	0.844	0.219	2.07	0.663	0.184	2.115	0.539	0.236	NaN	NaN	NaN	2.182	0.28	0.188	2.191	0.066	0.266	2.026	0.016	0.217	NaN	NaN	NaN	NaN	NaN	NaN	NaN	NaN	NaN	1.942	0.575	0.643	1.953	0.472	0.652	NaN	NaN	NaN	1.988	0.123	0.61
352	1.76	NaN	NaN	NaN	NaN	NaN	NaN	2.047	0.845	0.219	2.069	0.663	0.184	2.114	0.539	0.235	NaN	NaN	NaN	2.181	0.28	0.188	2.191	0.066	0.266	2.027	0.016	0.217	NaN	NaN	NaN	NaN	NaN	NaN	NaN	NaN	NaN	1.942	0.574	0.642	1.953	0.47	0.651	NaN	NaN	NaN	1.981	0.119	0.609
353	1.765	NaN	NaN	NaN	NaN	NaN	NaN	2.045	0.845	0.219	2.068	0.663	0.184	2.114	0.539	0.235	NaN	NaN	NaN	2.181	0.28	0.187	2.191	0.065	0.266	2.026	0.016	0.217	NaN	NaN	NaN	NaN	NaN	NaN	NaN	NaN	NaN	1.943	0.572	0.64	1.952	0.468	0.649	NaN	NaN	NaN	1.974	0.116	0.608
354	1.77	NaN	NaN	NaN	NaN	NaN	NaN	2.044	0.845	0.219	2.066	0.662	0.183	2.113	0.539	0.235	NaN	NaN	NaN	2.18	0.28	0.187	2.191	0.065	0.266	2.026	0.016	0.217	NaN	NaN	NaN	NaN	NaN	NaN	NaN	NaN	NaN	1.943	0.571	0.639	1.951	0.465	0.648	NaN	NaN	NaN	1.967	0.113	0.607
355	1.775	NaN	NaN	NaN	NaN	NaN	NaN	2.042	0.845	0.219	2.065	0.662	0.183	2.112	0.539	0.235	NaN	NaN	NaN	2.18	0.28	0.187	2.191	0.065	0.266	2.026	0.016	0.217	NaN	NaN	NaN	NaN	NaN	NaN	NaN	NaN	NaN	1.943	0.569	0.637	1.949	0.46	0.646	NaN	NaN	NaN	1.961	0.111	0.606
356	1.78	NaN	NaN	NaN	NaN	NaN	NaN	2.041	0.845	0.219	2.064	0.662	0.183	2.111	0.539	0.235	NaN	NaN	NaN	2.179	0.28	0.187	2.191	0.065	0.266	2.026	0.016	0.217	NaN	NaN	NaN	NaN	NaN	NaN	NaN	NaN	NaN	1.944	0.567	0.635	1.95	0.458	0.645	NaN	NaN	NaN	1.956	0.109	0.605
357	1.785	NaN	NaN	NaN	NaN	NaN	NaN	2.039	0.845	0.218	2.063	0.662	0.183	2.109	0.538	0.234	NaN	NaN	NaN	2.178	0.28	0.187	2.191	0.065	0.266	2.026	0.016	0.217	NaN	NaN	NaN	NaN	NaN	NaN	NaN	NaN	NaN	1.944	0.565	0.634	1.951	0.458	0.643	NaN	NaN	NaN	1.949	0.105	0.603
358	1.79	NaN	NaN	NaN	NaN	NaN	NaN	2.038	0.845	0.218	2.062	0.662	0.183	2.109	0.538	0.234	NaN	NaN	NaN	2.178	0.28	0.186	2.192	0.065	0.266	2.027	0.016	0.217	NaN	NaN	NaN	NaN	NaN	NaN	NaN	NaN	NaN	1.945	0.563	0.632	1.951	0.457	0.641	NaN	NaN	NaN	1.944	0.102	0.6
359	1.795	NaN	NaN	NaN	NaN	NaN	NaN	2.036	0.845	0.218	2.061	0.663	0.183	2.108	0.538	0.234	NaN	NaN	NaN	2.177	0.279	0.186	2.192	0.065	0.266	2.027	0.016	0.217	NaN	NaN	NaN	NaN	NaN	NaN	NaN	NaN	NaN	1.945	0.561	0.631	1.951	0.454	0.639	NaN	NaN	NaN	1.939	0.101	0.599
360	1.8	NaN	NaN	NaN	NaN	NaN	NaN	2.034	0.845	0.218	2.06	0.663	0.183	2.107	0.538	0.234	NaN	NaN	NaN	2.176	0.278	0.184	2.192	0.065	0.266	2.027	0.016	0.217	NaN	NaN	NaN	NaN	NaN	NaN	NaN	NaN	NaN	1.946	0.559	0.629	1.949	0.449	0.637	NaN	NaN	NaN	1.931	0.099	0.598
361	1.805	NaN	NaN	NaN	NaN	NaN	NaN	2.032	0.845	0.218	2.059	0.664	0.183	2.106	0.538	0.234	NaN	NaN	NaN	2.176	0.278	0.184	2.192	0.065	0.266	2.027	0.016	0.217	NaN	NaN	NaN	NaN	NaN	NaN	NaN	NaN	NaN	1.946	0.557	0.627	1.949	0.446	0.634	NaN	NaN	NaN	1.922	0.098	0.597
362	1.81	NaN	NaN	NaN	NaN	NaN	NaN	2.031	0.845	0.218	2.057	0.663	0.183	2.105	0.538	0.234	NaN	NaN	NaN	2.176	0.278	0.184	2.192	0.065	0.266	2.027	0.016	0.217	NaN	NaN	NaN	NaN	NaN	NaN	NaN	NaN	NaN	1.947	0.555	0.625	1.949	0.444	0.632	NaN	NaN	NaN	1.921	0.093	0.592
363	1.815	NaN	NaN	NaN	NaN	NaN	NaN	2.029	0.845	0.218	2.055	0.662	0.182	2.104	0.538	0.234	NaN	NaN	NaN	2.176	0.279	0.185	2.192	0.065	0.266	2.027	0.016	0.217	NaN	NaN	NaN	NaN	NaN	NaN	NaN	NaN	NaN	1.947	0.553	0.624	1.95	0.443	0.63	NaN	NaN	NaN	1.915	0.092	0.59
364	1.82	NaN	NaN	NaN	NaN	NaN	NaN	2.027	0.845	0.218	2.053	0.662	0.182	2.103	0.538	0.234	NaN	NaN	NaN	2.175	0.279	0.185	NaN	NaN	NaN	2.027	0.016	0.217	NaN	NaN	NaN	NaN	NaN	NaN	NaN	NaN	NaN	1.948	0.551	0.622	1.952	0.443	0.628	NaN	NaN	NaN	1.907	0.092	0.589
365	1.825	NaN	NaN	NaN	NaN	NaN	NaN	2.026	0.845	0.218	2.051	0.662	0.182	2.102	0.539	0.234	NaN	NaN	NaN	2.174	0.28	0.185	NaN	NaN	NaN	2.027	0.016	0.217	NaN	NaN	NaN	NaN	NaN	NaN	NaN	NaN	NaN	1.948	0.549	0.62	1.952	0.441	0.626	NaN	NaN	NaN	1.908	0.088	0.586
366	1.83	NaN	NaN	NaN	NaN	NaN	NaN	2.024	0.845	0.218	2.049	0.661	0.183	2.101	0.539	0.234	NaN	NaN	NaN	2.174	0.28	0.185	NaN	NaN	NaN	2.027	0.016	0.217	NaN	NaN	NaN	NaN	NaN	NaN	NaN	NaN	NaN	1.949	0.547	0.619	1.952	0.438	0.624	NaN	NaN	NaN	1.903	0.087	0.583
367	1.835	NaN	NaN	NaN	NaN	NaN	NaN	2.022	0.845	0.218	2.047	0.66	0.183	2.1	0.539	0.234	NaN	NaN	NaN	2.173	0.28	0.185	NaN	NaN	NaN	2.027	0.016	0.217	NaN	NaN	NaN	NaN	NaN	NaN	NaN	NaN	NaN	1.949	0.545	0.617	1.951	0.434	0.621	NaN	NaN	NaN	1.906	0.085	0.579
368	1.84	NaN	NaN	NaN	NaN	NaN	NaN	2.02	0.844	0.219	2.045	0.66	0.183	2.098	0.539	0.234	NaN	NaN	NaN	2.172	0.28	0.185	NaN	NaN	NaN	2.027	0.016	0.217	NaN	NaN	NaN	NaN	NaN	NaN	NaN	NaN	NaN	1.948	0.542	0.615	1.951	0.433	0.618	NaN	NaN	NaN	1.904	0.081	0.577
369	1.845	NaN	NaN	NaN	NaN	NaN	NaN	2.018	0.844	0.219	2.043	0.66	0.184	2.097	0.539	0.234	NaN	NaN	NaN	2.172	0.28	0.185	NaN	NaN	NaN	2.027	0.016	0.217	NaN	NaN	NaN	NaN	NaN	NaN	NaN	NaN	NaN	1.948	0.54	0.613	1.95	0.429	0.615	NaN	NaN	NaN	1.902	0.079	0.574
370	1.85	NaN	NaN	NaN	NaN	NaN	NaN	2.016	0.844	0.219	2.041	0.66	0.184	2.096	0.54	0.234	NaN	NaN	NaN	2.172	0.28	0.185	NaN	NaN	NaN	2.026	0.016	0.217	NaN	NaN	NaN	NaN	NaN	NaN	NaN	NaN	NaN	1.948	0.538	0.61	1.949	0.426	0.612	NaN	NaN	NaN	1.901	0.078	0.572
371	1.855	NaN	NaN	NaN	NaN	NaN	NaN	2.014	0.844	0.22	2.039	0.66	0.184	2.094	0.54	0.234	NaN	NaN	NaN	2.171	0.28	0.185	NaN	NaN	NaN	2.026	0.016	0.218	NaN	NaN	NaN	NaN	NaN	NaN	NaN	NaN	NaN	1.947	0.536	0.608	1.949	0.426	0.61	NaN	NaN	NaN	1.901	0.078	0.572
372	1.86	NaN	NaN	NaN	NaN	NaN	NaN	2.012	0.844	0.221	2.037	0.66	0.184	2.092	0.539	0.234	NaN	NaN	NaN	2.169	0.28	0.185	NaN	NaN	NaN	2.026	0.016	0.218	NaN	NaN	NaN	NaN	NaN	NaN	NaN	NaN	NaN	1.946	0.535	0.606	1.948	0.425	0.608	NaN	NaN	NaN	1.902	0.079	0.574
373	1.865	NaN	NaN	NaN	NaN	NaN	NaN	2.01	0.844	0.221	2.035	0.66	0.184	2.09	0.539	0.234	NaN	NaN	NaN	2.168	0.28	0.184	NaN	NaN	NaN	2.026	0.016	0.218	NaN	NaN	NaN	NaN	NaN	NaN	NaN	NaN	NaN	1.944	0.534	0.604	1.945	0.424	0.607	NaN	NaN	NaN	1.903	0.079	0.575
374	1.87	NaN	NaN	NaN	NaN	NaN	NaN	2.008	0.844	0.221	2.032	0.66	0.184	2.088	0.538	0.234	NaN	NaN	NaN	2.167	0.28	0.184	NaN	NaN	NaN	2.026	0.016	0.218	NaN	NaN	NaN	NaN	NaN	NaN	NaN	NaN	NaN	1.942	0.534	0.602	1.943	0.425	0.607	NaN	NaN	NaN	1.904	0.079	0.576
375	1.875	NaN	NaN	NaN	NaN	NaN	NaN	2.006	0.844	0.221	2.031	0.66	0.184	2.086	0.539	0.234	NaN	NaN	NaN	2.165	0.28	0.183	NaN	NaN	NaN	2.026	0.016	0.218	NaN	NaN	NaN	NaN	NaN	NaN	NaN	NaN	NaN	1.94	0.535	0.601	1.94	0.426	0.607	NaN	NaN	NaN	1.905	0.08	0.576
376	1.88	NaN	NaN	NaN	NaN	NaN	NaN	2.004	0.844	0.221	2.029	0.661	0.184	2.085	0.539	0.234	NaN	NaN	NaN	2.163	0.279	0.182	NaN	NaN	NaN	2.026	0.016	0.218	NaN	NaN	NaN	NaN	NaN	NaN	NaN	NaN	NaN	1.937	0.536	0.602	1.937	0.427	0.608	NaN	NaN	NaN	1.904	0.08	0.576
377	1.885	NaN	NaN	NaN	NaN	NaN	NaN	2.002	0.844	0.222	2.027	0.661	0.185	2.083	0.539	0.234	NaN	NaN	NaN	2.162	0.279	0.182	NaN	NaN	NaN	2.026	0.016	0.218	NaN	NaN	NaN	NaN	NaN	NaN	NaN	NaN	NaN	1.933	0.537	0.603	1.934	0.428	0.608	NaN	NaN	NaN	1.904	0.081	0.576
378	1.89	NaN	NaN	NaN	2.139	1.02	0.394	2	0.844	0.222	2.025	0.661	0.186	2.081	0.539	0.234	NaN	NaN	NaN	2.16	0.28	0.182	2.193	0.065	0.266	2.026	0.016	0.218	NaN	NaN	NaN	NaN	NaN	NaN	NaN	NaN	NaN	1.929	0.539	0.604	1.931	0.429	0.609	NaN	NaN	NaN	1.903	0.082	0.576
379	1.895	NaN	NaN	NaN	2.139	1.022	0.395	1.998	0.844	0.222	2.022	0.66	0.185	2.08	0.539	0.234	NaN	NaN	NaN	2.159	0.28	0.182	2.192	0.065	0.266	2.026	0.016	0.218	NaN	NaN	NaN	NaN	NaN	NaN	NaN	NaN	NaN	1.924	0.54	0.605	1.928	0.431	0.61	NaN	NaN	NaN	1.902	0.083	0.576
380	1.9	NaN	NaN	NaN	2.137	1.022	0.395	1.995	0.844	0.222	2.019	0.659	0.185	2.078	0.539	0.234	NaN	NaN	NaN	2.158	0.28	0.183	2.192	0.065	0.266	2.026	0.016	0.218	NaN	NaN	NaN	NaN	NaN	NaN	NaN	NaN	NaN	1.919	0.541	0.606	1.924	0.432	0.611	NaN	NaN	NaN	1.902	0.083	0.576
381	1.905	NaN	NaN	NaN	2.136	1.023	0.395	1.993	0.843	0.222	2.016	0.658	0.186	2.076	0.539	0.234	NaN	NaN	NaN	2.158	0.281	0.183	2.192	0.065	0.266	2.026	0.016	0.218	NaN	NaN	NaN	NaN	NaN	NaN	NaN	NaN	NaN	1.915	0.542	0.607	1.921	0.433	0.613	NaN	NaN	NaN	1.902	0.083	0.576
382	1.91	NaN	NaN	NaN	2.134	1.023	0.395	1.991	0.844	0.222	2.014	0.659	0.187	2.074	0.539	0.234	NaN	NaN	NaN	2.157	0.281	0.183	2.192	0.065	0.266	2.026	0.016	0.218	NaN	NaN	NaN	NaN	NaN	NaN	NaN	NaN	NaN	1.911	0.543	0.608	1.918	0.434	0.614	NaN	NaN	NaN	1.902	0.084	0.577
383	1.915	NaN	NaN	NaN	2.132	1.023	0.395	1.989	0.844	0.222	2.013	0.659	0.187	2.073	0.539	0.234	NaN	NaN	NaN	2.156	0.282	0.184	2.192	0.065	0.266	2.026	0.016	0.218	NaN	NaN	NaN	NaN	NaN	NaN	NaN	NaN	NaN	1.907	0.545	0.609	1.915	0.435	0.616	NaN	NaN	NaN	1.901	0.083	0.577
384	1.92	NaN	NaN	NaN	2.13	1.023	0.396	1.987	0.844	0.222	2.011	0.66	0.188	2.071	0.539	0.234	NaN	NaN	NaN	2.156	0.283	0.185	2.191	0.066	0.266	2.026	0.016	0.218	NaN	NaN	NaN	NaN	NaN	NaN	NaN	NaN	NaN	1.904	0.545	0.611	1.912	0.435	0.618	NaN	NaN	NaN	1.901	0.083	0.578
385	1.925	NaN	NaN	NaN	2.128	1.023	0.396	1.985	0.844	0.223	2.01	0.66	0.188	2.069	0.539	0.234	NaN	NaN	NaN	2.156	0.283	0.185	2.19	0.066	0.266	2.026	0.016	0.218	NaN	NaN	NaN	NaN	NaN	NaN	NaN	NaN	NaN	1.901	0.546	0.612	1.908	0.433	0.62	NaN	NaN	NaN	1.9	0.082	0.578
386	1.93	NaN	NaN	NaN	2.126	1.023	0.397	1.983	0.845	0.223	2.008	0.661	0.188	2.072	0.537	0.236	NaN	NaN	NaN	2.155	0.284	0.185	2.189	0.067	0.266	2.026	0.016	0.218	NaN	NaN	NaN	NaN	NaN	NaN	NaN	NaN	NaN	1.899	0.545	0.612	1.906	0.434	0.622	NaN	NaN	NaN	1.9	0.082	0.579
387	1.935	NaN	NaN	NaN	2.124	1.023	0.397	1.981	0.845	0.222	2.006	0.661	0.188	2.084	0.532	0.24	NaN	NaN	NaN	2.154	0.284	0.185	2.188	0.068	0.266	2.026	0.016	0.218	NaN	NaN	NaN	NaN	NaN	NaN	NaN	NaN	NaN	1.896	0.545	0.613	1.904	0.434	0.623	NaN	NaN	NaN	1.899	0.082	0.581
388	1.94	NaN	NaN	NaN	2.122	1.023	0.398	1.979	0.846	0.222	2.005	0.661	0.189	2.08	0.533	0.24	NaN	NaN	NaN	2.152	0.284	0.185	2.186	0.068	0.266	2.026	0.016	0.218	NaN	NaN	NaN	NaN	NaN	NaN	NaN	NaN	NaN	1.894	0.544	0.613	1.9	0.431	0.624	NaN	NaN	NaN	1.899	0.081	0.581
389	1.945	NaN	NaN	NaN	2.12	1.022	0.399	1.977	0.846	0.223	2.002	0.66	0.189	2.065	0.537	0.236	NaN	NaN	NaN	2.152	0.285	0.186	2.185	0.069	0.266	2.026	0.016	0.218	NaN	NaN	NaN	NaN	NaN	NaN	NaN	NaN	NaN	1.894	0.544	0.614	1.898	0.431	0.625	NaN	NaN	NaN	1.899	0.081	0.581
390	1.95	NaN	NaN	NaN	2.117	1.022	0.4	1.975	0.846	0.224	2.001	0.66	0.189	2.06	0.538	0.236	NaN	NaN	NaN	2.15	0.285	0.186	2.183	0.07	0.266	2.026	0.016	0.218	NaN	NaN	NaN	NaN	NaN	NaN	NaN	NaN	NaN	1.893	0.543	0.614	1.897	0.431	0.626	NaN	NaN	NaN	1.899	0.081	0.581
391	1.955	NaN	NaN	NaN	2.116	1.021	0.401	1.973	0.845	0.225	1.999	0.661	0.189	2.057	0.539	0.236	NaN	NaN	NaN	2.149	0.286	0.186	2.182	0.072	0.266	2.026	0.016	0.218	NaN	NaN	NaN	NaN	NaN	NaN	NaN	NaN	NaN	1.892	0.543	0.614	1.896	0.431	0.627	NaN	NaN	NaN	1.899	0.081	0.582
392	1.96	NaN	NaN	NaN	2.113	1.021	0.402	1.971	0.845	0.226	1.997	0.661	0.19	2.055	0.539	0.237	NaN	NaN	NaN	2.148	0.287	0.187	2.179	0.073	0.265	2.026	0.016	0.218	NaN	NaN	NaN	NaN	NaN	NaN	NaN	NaN	NaN	1.891	0.542	0.614	1.896	0.432	0.627	NaN	NaN	NaN	1.899	0.08	0.581
393	1.965	NaN	NaN	NaN	2.112	1.021	0.404	1.968	0.846	0.227	1.995	0.661	0.19	2.054	0.54	0.239	NaN	NaN	NaN	2.147	0.288	0.187	2.177	0.074	0.265	2.027	0.016	0.218	NaN	NaN	NaN	NaN	NaN	NaN	NaN	NaN	NaN	1.891	0.542	0.615	1.897	0.432	0.627	NaN	NaN	NaN	1.899	0.079	0.58
394	1.97	NaN	NaN	NaN	2.11	1.021	0.405	1.966	0.846	0.227	1.994	0.662	0.191	2.051	0.54	0.239	NaN	NaN	NaN	2.146	0.288	0.188	2.175	0.075	0.265	2.027	0.016	0.218	NaN	NaN	NaN	NaN	NaN	NaN	NaN	NaN	NaN	1.89	0.541	0.615	1.897	0.431	0.625	NaN	NaN	NaN	1.899	0.079	0.581
395	1.975	NaN	NaN	NaN	2.108	1.02	0.407	1.965	0.846	0.227	1.992	0.662	0.192	2.049	0.541	0.239	NaN	NaN	NaN	2.144	0.289	0.188	2.176	0.076	0.265	2.027	0.016	0.218	NaN	NaN	NaN	NaN	NaN	NaN	NaN	NaN	NaN	1.889	0.54	0.615	1.898	0.431	0.624	NaN	NaN	NaN	1.899	0.079	0.582
396	1.98	NaN	NaN	NaN	2.106	1.02	0.408	1.963	0.846	0.229	1.99	0.663	0.193	2.047	0.541	0.24	NaN	NaN	NaN	2.143	0.29	0.189	2.177	0.076	0.266	2.027	0.016	0.218	NaN	NaN	NaN	NaN	NaN	NaN	NaN	NaN	NaN	1.888	0.54	0.615	1.899	0.43	0.624	NaN	NaN	NaN	1.899	0.079	0.582
397	1.985	NaN	NaN	NaN	2.104	1.02	0.41	1.96	0.846	0.231	1.989	0.664	0.194	2.044	0.541	0.242	NaN	NaN	NaN	2.141	0.291	0.19	2.177	0.077	0.266	2.027	0.016	0.218	NaN	NaN	NaN	NaN	NaN	NaN	NaN	NaN	NaN	1.887	0.539	0.615	1.898	0.429	0.623	NaN	NaN	NaN	1.898	0.078	0.582
398	1.99	NaN	NaN	NaN	2.102	1.02	0.411	1.958	0.846	0.232	1.987	0.664	0.194	2.042	0.541	0.243	NaN	NaN	NaN	2.14	0.292	0.19	2.17	0.082	0.265	2.027	0.016	0.218	NaN	NaN	NaN	NaN	NaN	NaN	NaN	NaN	NaN	1.886	0.539	0.616	1.896	0.425	0.622	NaN	NaN	NaN	1.898	0.078	0.582
399	1.995	NaN	NaN	NaN	2.1	1.02	0.413	1.956	0.847	0.233	1.986	0.665	0.196	2.04	0.541	0.244	NaN	NaN	NaN	2.138	0.293	0.191	2.155	0.089	0.262	2.027	0.016	0.218	NaN	NaN	NaN	NaN	NaN	NaN	NaN	NaN	NaN	1.885	0.538	0.616	1.895	0.424	0.622	NaN	NaN	NaN	1.898	0.078	0.582
400	2	NaN	NaN	NaN	2.099	1.02	0.415	1.954	0.847	0.234	1.984	0.666	0.198	2.037	0.542	0.244	NaN	NaN	NaN	2.136	0.294	0.192	2.151	0.092	0.262	2.027	0.017	0.218	NaN	NaN	NaN	NaN	NaN	NaN	NaN	NaN	NaN	1.884	0.538	0.616	1.895	0.424	0.622	NaN	NaN	NaN	1.898	0.078	0.582
401	2.005	NaN	NaN	NaN	NaN	NaN	NaN	1.953	0.848	0.235	1.981	0.667	0.198	2.035	0.542	0.245	2.096	0.428	0.246	2.135	0.295	0.192	2.149	0.093	0.262	2.027	0.017	0.219	NaN	NaN	NaN	NaN	NaN	NaN	NaN	NaN	NaN	1.883	0.538	0.617	1.894	0.424	0.622	NaN	NaN	NaN	1.898	0.078	0.582
402	2.01	NaN	NaN	NaN	NaN	NaN	NaN	1.951	0.849	0.235	1.979	0.667	0.199	2.032	0.543	0.245	2.075	0.436	0.243	2.133	0.297	0.192	2.147	0.094	0.262	2.027	0.018	0.219	NaN	NaN	NaN	NaN	NaN	NaN	NaN	NaN	NaN	1.881	0.539	0.617	1.893	0.424	0.623	NaN	NaN	NaN	1.898	0.078	0.582
403	2.015	NaN	NaN	NaN	NaN	NaN	NaN	1.949	0.849	0.237	1.977	0.668	0.2	2.03	0.543	0.246	2.083	0.456	0.246	2.132	0.297	0.193	2.146	0.095	0.262	2.028	0.018	0.219	NaN	NaN	NaN	NaN	NaN	NaN	NaN	NaN	NaN	1.88	0.539	0.617	1.893	0.424	0.623	NaN	NaN	NaN	1.898	0.078	0.582
404	2.02	NaN	NaN	NaN	NaN	NaN	NaN	1.947	0.85	0.238	1.975	0.668	0.201	2.028	0.544	0.247	2.098	0.48	0.249	2.13	0.298	0.193	2.146	0.096	0.263	2.028	0.018	0.219	NaN	NaN	NaN	NaN	NaN	NaN	NaN	NaN	NaN	1.879	0.539	0.618	1.893	0.426	0.624	NaN	NaN	NaN	1.898	0.078	0.582
405	2.025	NaN	NaN	NaN	NaN	NaN	NaN	1.946	0.851	0.239	1.972	0.669	0.203	2.025	0.545	0.248	2.074	0.451	0.245	2.129	0.299	0.193	2.146	0.098	0.263	2.028	0.018	0.219	NaN	NaN	NaN	NaN	NaN	NaN	NaN	NaN	NaN	1.878	0.54	0.619	1.895	0.429	0.625	NaN	NaN	NaN	1.898	0.077	0.582
406	2.03	NaN	NaN	NaN	NaN	NaN	NaN	1.945	0.852	0.239	1.969	0.669	0.204	2.023	0.546	0.249	2.066	0.443	0.245	2.127	0.3	0.194	2.144	0.1	0.263	2.028	0.019	0.219	NaN	NaN	NaN	NaN	NaN	NaN	NaN	NaN	NaN	1.877	0.54	0.619	1.894	0.429	0.626	NaN	NaN	NaN	1.898	0.077	0.583
407	2.035	NaN	NaN	NaN	NaN	NaN	NaN	1.943	0.853	0.24	1.967	0.67	0.204	2.02	0.546	0.249	2.062	0.441	0.245	2.126	0.301	0.195	2.143	0.101	0.264	2.028	0.019	0.219	NaN	NaN	NaN	NaN	NaN	NaN	NaN	NaN	NaN	1.877	0.541	0.62	1.893	0.428	0.627	NaN	NaN	NaN	1.897	0.077	0.583
408	2.04	NaN	NaN	NaN	NaN	NaN	NaN	1.942	0.855	0.242	1.965	0.671	0.205	2.018	0.547	0.25	2.059	0.441	0.245	2.125	0.302	0.197	2.143	0.101	0.265	2.028	0.019	0.219	NaN	NaN	NaN	NaN	NaN	NaN	NaN	NaN	NaN	1.876	0.54	0.621	1.892	0.427	0.628	NaN	NaN	NaN	1.897	0.077	0.583
409	2.045	NaN	NaN	NaN	NaN	NaN	NaN	1.941	0.856	0.243	1.963	0.672	0.206	2.015	0.548	0.251	2.057	0.441	0.246	2.123	0.303	0.197	2.142	0.102	0.266	2.028	0.019	0.219	NaN	NaN	NaN	NaN	NaN	NaN	NaN	NaN	NaN	1.875	0.54	0.622	1.891	0.427	0.628	NaN	NaN	NaN	1.897	0.077	0.583
410	2.05	NaN	NaN	NaN	NaN	NaN	NaN	1.939	0.857	0.243	1.961	0.673	0.206	2.013	0.549	0.251	2.055	0.443	0.247	2.122	0.305	0.198	2.141	0.104	0.266	2.028	0.019	0.219	NaN	NaN	NaN	NaN	NaN	NaN	NaN	NaN	NaN	1.874	0.54	0.622	1.891	0.427	0.629	NaN	NaN	NaN	1.897	0.076	0.583
411	2.055	NaN	NaN	NaN	NaN	NaN	NaN	1.938	0.858	0.244	1.959	0.673	0.207	2.01	0.549	0.251	2.053	0.444	0.248	2.12	0.306	0.198	2.14	0.104	0.267	2.028	0.02	0.219	NaN	NaN	NaN	NaN	NaN	NaN	NaN	NaN	NaN	1.873	0.54	0.623	1.891	0.427	0.629	NaN	NaN	NaN	1.896	0.076	0.583
412	2.06	NaN	NaN	NaN	NaN	NaN	NaN	1.936	0.86	0.244	1.957	0.674	0.208	2.007	0.55	0.252	2.051	0.446	0.248	2.119	0.308	0.199	2.14	0.106	0.267	2.027	0.02	0.219	NaN	NaN	NaN	NaN	NaN	NaN	NaN	NaN	NaN	1.873	0.54	0.623	1.891	0.427	0.63	NaN	NaN	NaN	1.896	0.076	0.583
413	2.065	NaN	NaN	NaN	NaN	NaN	NaN	1.935	0.861	0.245	1.955	0.675	0.208	2.005	0.55	0.252	2.049	0.447	0.248	2.117	0.31	0.199	2.139	0.108	0.267	2.026	0.021	0.219	NaN	NaN	NaN	NaN	NaN	NaN	NaN	NaN	NaN	1.872	0.54	0.624	1.891	0.428	0.63	NaN	NaN	NaN	1.896	0.076	0.584
414	2.07	NaN	NaN	NaN	NaN	NaN	NaN	1.933	0.862	0.246	1.953	0.676	0.209	2.002	0.551	0.253	2.046	0.447	0.248	2.115	0.311	0.199	2.138	0.11	0.267	2.025	0.021	0.219	NaN	NaN	NaN	NaN	NaN	NaN	NaN	NaN	NaN	1.872	0.54	0.624	1.892	0.43	0.631	NaN	NaN	NaN	1.896	0.076	0.584
415	2.075	NaN	NaN	NaN	NaN	NaN	NaN	1.932	0.863	0.247	1.951	0.678	0.21	1.999	0.552	0.254	2.041	0.448	0.248	2.113	0.312	0.199	2.137	0.111	0.267	2.025	0.022	0.219	NaN	NaN	NaN	NaN	NaN	NaN	NaN	NaN	NaN	1.872	0.54	0.624	1.893	0.43	0.632	NaN	NaN	NaN	1.897	0.075	0.585
416	2.08	NaN	NaN	NaN	NaN	NaN	NaN	1.93	0.865	0.248	1.949	0.678	0.211	1.997	0.554	0.255	2.039	0.448	0.248	2.111	0.314	0.199	2.136	0.112	0.267	2.025	0.022	0.22	NaN	NaN	NaN	NaN	NaN	NaN	NaN	NaN	NaN	1.872	0.541	0.625	1.893	0.43	0.632	NaN	NaN	NaN	1.897	0.075	0.585
417	2.085	NaN	NaN	NaN	NaN	NaN	NaN	1.928	0.865	0.249	1.946	0.679	0.211	1.994	0.555	0.255	2.036	0.449	0.248	2.108	0.315	0.199	2.135	0.113	0.267	2.025	0.022	0.22	NaN	NaN	NaN	NaN	NaN	NaN	NaN	NaN	NaN	1.874	0.543	0.626	1.893	0.43	0.633	NaN	NaN	NaN	1.897	0.075	0.585
418	2.09	NaN	NaN	NaN	NaN	NaN	NaN	1.927	0.867	0.25	1.944	0.68	0.212	1.99	0.555	0.256	2.032	0.45	0.248	2.106	0.316	0.198	2.134	0.114	0.267	2.024	0.022	0.22	NaN	NaN	NaN	NaN	NaN	NaN	NaN	NaN	NaN	1.874	0.543	0.626	1.893	0.43	0.633	NaN	NaN	NaN	1.897	0.075	0.585
419	2.095	NaN	NaN	NaN	1.811	0.881	0.301	1.925	0.868	0.251	1.942	0.681	0.213	1.987	0.556	0.255	2.03	0.452	0.248	2.104	0.317	0.199	2.133	0.116	0.267	2.024	0.023	0.22	NaN	NaN	NaN	NaN	NaN	NaN	NaN	NaN	NaN	1.874	0.543	0.627	1.894	0.431	0.633	NaN	NaN	NaN	1.897	0.075	0.585
420	2.1	NaN	NaN	NaN	1.811	0.881	0.302	1.923	0.869	0.252	1.939	0.682	0.214	1.983	0.556	0.256	2.028	0.453	0.248	2.102	0.319	0.199	2.132	0.118	0.267	2.024	0.023	0.22	NaN	NaN	NaN	NaN	NaN	NaN	NaN	NaN	NaN	1.874	0.543	0.627	1.895	0.431	0.633	NaN	NaN	NaN	1.893	0.076	0.586
421	2.105	NaN	NaN	NaN	NaN	NaN	NaN	1.922	0.87	0.253	1.937	0.683	0.215	1.98	0.557	0.256	2.026	0.454	0.248	2.1	0.32	0.199	2.131	0.12	0.266	2.024	0.023	0.22	NaN	NaN	NaN	NaN	NaN	NaN	NaN	NaN	NaN	1.874	0.543	0.627	1.895	0.43	0.633	NaN	NaN	NaN	1.888	0.078	0.587
422	2.11	NaN	NaN	NaN	NaN	NaN	NaN	1.92	0.871	0.254	1.935	0.684	0.215	1.976	0.557	0.256	2.022	0.456	0.249	2.097	0.321	0.199	2.129	0.121	0.266	2.024	0.023	0.22	NaN	NaN	NaN	NaN	NaN	NaN	NaN	NaN	NaN	1.874	0.542	0.628	1.895	0.429	0.633	NaN	NaN	NaN	1.894	0.074	0.584
423	2.115	NaN	NaN	NaN	NaN	NaN	NaN	1.918	0.872	0.254	1.932	0.685	0.216	1.972	0.558	0.256	2.018	0.457	0.249	2.094	0.323	0.199	2.128	0.123	0.266	2.024	0.023	0.22	NaN	NaN	NaN	NaN	NaN	NaN	NaN	NaN	NaN	1.874	0.542	0.628	1.896	0.429	0.633	NaN	NaN	NaN	1.896	0.072	0.583
424	2.12	NaN	NaN	NaN	NaN	NaN	NaN	1.916	0.873	0.255	1.93	0.686	0.216	1.968	0.559	0.257	2.014	0.457	0.249	2.091	0.324	0.199	2.126	0.124	0.265	2.023	0.023	0.22	NaN	NaN	NaN	NaN	NaN	NaN	NaN	NaN	NaN	1.874	0.542	0.628	1.896	0.429	0.633	NaN	NaN	NaN	1.896	0.072	0.583
425	2.125	NaN	NaN	NaN	NaN	NaN	NaN	1.915	0.874	0.256	1.927	0.687	0.217	1.965	0.559	0.257	2.01	0.457	0.248	2.088	0.325	0.199	2.124	0.125	0.264	2.023	0.023	0.22	NaN	NaN	NaN	NaN	NaN	NaN	NaN	NaN	NaN	1.874	0.542	0.628	1.897	0.428	0.632	NaN	NaN	NaN	1.896	0.072	0.583
426	2.13	NaN	NaN	NaN	1.792	0.891	0.306	1.913	0.876	0.257	1.924	0.689	0.216	1.961	0.56	0.257	2.005	0.457	0.247	2.085	0.326	0.198	2.123	0.127	0.264	2.023	0.024	0.22	NaN	NaN	NaN	NaN	NaN	NaN	NaN	NaN	NaN	1.874	0.542	0.628	1.897	0.428	0.632	NaN	NaN	NaN	1.896	0.072	0.583
427	2.135	NaN	NaN	NaN	1.792	0.891	0.306	1.912	0.877	0.257	1.922	0.689	0.217	1.958	0.561	0.257	2.001	0.458	0.247	2.082	0.328	0.198	2.122	0.13	0.265	2.022	0.024	0.22	NaN	NaN	NaN	NaN	NaN	NaN	NaN	NaN	NaN	1.874	0.542	0.628	1.898	0.428	0.632	NaN	NaN	NaN	1.896	0.072	0.583
428	2.14	NaN	NaN	NaN	1.792	0.891	0.306	1.91	0.878	0.258	1.918	0.69	0.217	1.954	0.562	0.258	1.997	0.459	0.247	2.079	0.329	0.198	2.121	0.131	0.265	2.022	0.025	0.22	NaN	NaN	NaN	NaN	NaN	NaN	NaN	NaN	NaN	1.874	0.542	0.628	1.898	0.428	0.632	NaN	NaN	NaN	1.897	0.073	0.584
429	2.145	NaN	NaN	NaN	1.791	0.891	0.307	1.908	0.879	0.259	1.915	0.691	0.217	1.949	0.562	0.258	1.993	0.46	0.247	2.076	0.33	0.198	2.119	0.132	0.265	2.021	0.025	0.22	NaN	NaN	NaN	NaN	NaN	NaN	NaN	NaN	NaN	1.873	0.542	0.628	1.898	0.428	0.632	NaN	NaN	NaN	1.897	0.073	0.584
430	2.15	NaN	NaN	NaN	NaN	NaN	NaN	1.907	0.881	0.26	1.912	0.691	0.217	1.945	0.562	0.258	1.991	0.46	0.247	2.073	0.332	0.198	2.117	0.134	0.264	2.02	0.026	0.22	NaN	NaN	NaN	NaN	NaN	NaN	NaN	NaN	NaN	1.874	0.543	0.629	1.9	0.429	0.633	NaN	NaN	NaN	1.897	0.073	0.584
431	2.155	NaN	NaN	NaN	NaN	NaN	NaN	1.906	0.882	0.26	1.909	0.692	0.217	1.941	0.563	0.258	1.987	0.461	0.247	2.069	0.333	0.197	2.116	0.136	0.264	2.02	0.026	0.22	NaN	NaN	NaN	NaN	NaN	NaN	NaN	NaN	NaN	1.876	0.545	0.629	1.902	0.432	0.633	NaN	NaN	NaN	1.897	0.073	0.584
432	2.16	NaN	NaN	NaN	NaN	NaN	NaN	1.904	0.883	0.261	1.906	0.693	0.217	1.938	0.564	0.257	1.984	0.462	0.247	2.066	0.334	0.197	2.114	0.137	0.263	2.019	0.026	0.22	NaN	NaN	NaN	NaN	NaN	NaN	NaN	NaN	NaN	1.876	0.546	0.63	1.903	0.433	0.633	NaN	NaN	NaN	1.898	0.074	0.585
433	2.165	NaN	NaN	NaN	1.784	0.898	0.307	1.903	0.884	0.262	1.902	0.694	0.217	1.933	0.564	0.256	1.98	0.463	0.246	2.063	0.335	0.197	2.112	0.139	0.263	2.019	0.027	0.22	NaN	NaN	NaN	NaN	NaN	NaN	NaN	NaN	NaN	1.877	0.547	0.63	1.903	0.434	0.634	NaN	NaN	NaN	1.898	0.074	0.586
434	2.17	NaN	NaN	NaN	NaN	NaN	NaN	1.901	0.885	0.262	1.899	0.695	0.217	1.929	0.565	0.256	1.976	0.464	0.246	2.06	0.336	0.197	2.111	0.142	0.264	2.019	0.027	0.22	NaN	NaN	NaN	NaN	NaN	NaN	NaN	NaN	NaN	1.877	0.547	0.631	1.903	0.434	0.634	NaN	NaN	NaN	1.898	0.074	0.586
435	2.175	NaN	NaN	NaN	NaN	NaN	NaN	1.9	0.886	0.263	1.896	0.696	0.217	1.925	0.565	0.255	1.971	0.464	0.245	2.056	0.337	0.197	2.109	0.144	0.265	2.02	0.026	0.22	NaN	NaN	NaN	NaN	NaN	NaN	NaN	NaN	NaN	1.877	0.547	0.631	1.904	0.434	0.635	NaN	NaN	NaN	1.899	0.075	0.587
436	2.18	NaN	NaN	NaN	NaN	NaN	NaN	1.898	0.888	0.263	1.892	0.696	0.217	1.92	0.566	0.255	1.965	0.463	0.244	2.053	0.339	0.196	2.108	0.145	0.265	2.02	0.026	0.22	NaN	NaN	NaN	NaN	NaN	NaN	NaN	NaN	NaN	1.877	0.548	0.631	1.905	0.435	0.635	NaN	NaN	NaN	1.899	0.076	0.588
437	2.185	NaN	NaN	NaN	NaN	NaN	NaN	1.897	0.888	0.264	1.887	0.697	0.217	1.916	0.567	0.255	1.961	0.464	0.243	2.05	0.34	0.196	2.105	0.146	0.265	2.02	0.026	0.22	NaN	NaN	NaN	NaN	NaN	NaN	NaN	NaN	NaN	1.877	0.548	0.632	1.905	0.435	0.635	NaN	NaN	NaN	1.899	0.076	0.588
438	2.19	NaN	NaN	NaN	NaN	NaN	NaN	1.895	0.889	0.265	1.883	0.697	0.217	1.912	0.567	0.255	1.957	0.465	0.242	2.047	0.341	0.196	2.103	0.148	0.264	2.02	0.027	0.22	NaN	NaN	NaN	NaN	NaN	NaN	NaN	NaN	NaN	1.878	0.548	0.632	1.906	0.435	0.635	NaN	NaN	NaN	1.899	0.076	0.588
439	2.195	NaN	NaN	NaN	NaN	NaN	NaN	1.894	0.89	0.265	1.88	0.698	0.217	1.908	0.568	0.255	1.953	0.466	0.242	2.044	0.342	0.196	2.102	0.151	0.265	2.02	0.027	0.219	NaN	NaN	NaN	NaN	NaN	NaN	NaN	NaN	NaN	1.877	0.548	0.633	1.906	0.435	0.636	NaN	NaN	NaN	1.899	0.076	0.588
440	2.2	NaN	NaN	NaN	NaN	NaN	NaN	1.892	0.891	0.266	1.876	0.699	0.217	1.904	0.569	0.254	1.95	0.467	0.241	2.04	0.344	0.195	2.1	0.153	0.265	2.019	0.028	0.219	NaN	NaN	NaN	NaN	NaN	NaN	NaN	NaN	NaN	1.877	0.548	0.633	1.907	0.435	0.636	NaN	NaN	NaN	1.899	0.076	0.588
441	2.205	NaN	NaN	NaN	NaN	NaN	NaN	1.891	0.891	0.266	1.873	0.7	0.217	1.9	0.569	0.254	1.946	0.467	0.241	2.036	0.345	0.194	2.098	0.155	0.265	NaN	NaN	NaN	NaN	NaN	NaN	NaN	NaN	NaN	NaN	NaN	NaN	1.877	0.549	0.633	1.907	0.435	0.636	NaN	NaN	NaN	1.899	0.076	0.589
442	2.21	NaN	NaN	NaN	NaN	NaN	NaN	1.889	0.892	0.267	1.869	0.701	0.217	1.896	0.569	0.253	1.941	0.467	0.241	2.033	0.346	0.194	2.096	0.156	0.265	NaN	NaN	NaN	NaN	NaN	NaN	NaN	NaN	NaN	NaN	NaN	NaN	1.877	0.548	0.633	1.908	0.435	0.636	NaN	NaN	NaN	1.9	0.076	0.589
443	2.215	NaN	NaN	NaN	NaN	NaN	NaN	1.888	0.893	0.267	1.865	0.701	0.217	1.891	0.569	0.253	1.938	0.468	0.241	2.03	0.347	0.194	2.094	0.158	0.265	NaN	NaN	NaN	NaN	NaN	NaN	NaN	NaN	NaN	NaN	NaN	NaN	1.878	0.549	0.634	1.909	0.435	0.636	NaN	NaN	NaN	1.9	0.076	0.589
444	2.22	NaN	NaN	NaN	NaN	NaN	NaN	1.886	0.893	0.268	1.862	0.702	0.218	1.887	0.57	0.252	1.934	0.469	0.24	2.027	0.348	0.195	2.092	0.159	0.266	NaN	NaN	NaN	NaN	NaN	NaN	NaN	NaN	NaN	NaN	NaN	NaN	1.878	0.55	0.634	1.909	0.436	0.636	NaN	NaN	NaN	1.9	0.076	0.589
445	2.225	NaN	NaN	NaN	NaN	NaN	NaN	1.885	0.894	0.269	1.859	0.704	0.217	1.883	0.571	0.252	1.931	0.47	0.24	2.026	0.35	0.196	2.089	0.161	0.266	NaN	NaN	NaN	NaN	NaN	NaN	NaN	NaN	NaN	NaN	NaN	NaN	1.878	0.55	0.635	1.91	0.436	0.636	NaN	NaN	NaN	1.9	0.076	0.589
446	2.23	NaN	NaN	NaN	NaN	NaN	NaN	1.883	0.894	0.269	1.856	0.705	0.217	1.88	0.572	0.252	1.927	0.471	0.239	2.023	0.351	0.196	2.087	0.163	0.267	2.014	0.036	0.221	NaN	NaN	NaN	NaN	NaN	NaN	NaN	NaN	NaN	1.879	0.55	0.635	1.911	0.436	0.636	NaN	NaN	NaN	1.9	0.076	0.589
447	2.235	NaN	NaN	NaN	NaN	NaN	NaN	1.882	0.894	0.27	1.853	0.706	0.217	1.876	0.572	0.252	1.923	0.472	0.239	2.019	0.352	0.195	2.085	0.164	0.267	2.014	0.037	0.219	NaN	NaN	NaN	NaN	NaN	NaN	NaN	NaN	NaN	1.879	0.55	0.635	1.912	0.436	0.636	NaN	NaN	NaN	1.9	0.077	0.589
448	2.24	NaN	NaN	NaN	NaN	NaN	NaN	1.88	0.895	0.27	1.849	0.706	0.217	1.872	0.572	0.251	1.919	0.472	0.239	2.015	0.353	0.195	2.082	0.165	0.267	1.999	0.044	0.215	NaN	NaN	NaN	NaN	NaN	NaN	NaN	NaN	NaN	1.879	0.551	0.636	1.912	0.437	0.636	NaN	NaN	NaN	1.901	0.077	0.589
449	2.245	NaN	NaN	NaN	1.766	0.907	0.32	1.879	0.895	0.271	1.846	0.707	0.217	1.868	0.573	0.251	1.915	0.472	0.239	2.012	0.354	0.195	2.079	0.166	0.267	1.995	0.046	0.214	NaN	NaN	NaN	NaN	NaN	NaN	NaN	NaN	NaN	1.879	0.551	0.636	1.912	0.436	0.636	NaN	NaN	NaN	1.9	0.076	0.589
450	2.25	NaN	NaN	NaN	1.765	0.906	0.32	1.877	0.896	0.271	1.843	0.708	0.218	1.864	0.573	0.251	1.912	0.472	0.239	2.009	0.355	0.195	2.076	0.167	0.267	1.992	0.046	0.215	NaN	NaN	NaN	NaN	NaN	NaN	NaN	NaN	NaN	1.879	0.551	0.636	1.912	0.435	0.637	NaN	NaN	NaN	1.9	0.076	0.589
451	2.255	NaN	NaN	NaN	1.763	0.907	0.321	1.876	0.896	0.272	1.84	0.708	0.218	1.861	0.574	0.251	1.909	0.473	0.239	2.007	0.356	0.196	2.072	0.168	0.267	1.989	0.046	0.215	NaN	NaN	NaN	NaN	NaN	NaN	NaN	NaN	NaN	1.879	0.551	0.636	1.912	0.435	0.637	NaN	NaN	NaN	1.9	0.076	0.589
452	2.26	NaN	NaN	NaN	1.762	0.907	0.321	1.874	0.896	0.272	1.837	0.709	0.218	1.858	0.574	0.25	1.905	0.474	0.238	2.004	0.357	0.196	2.068	0.169	0.267	1.985	0.045	0.214	NaN	NaN	NaN	NaN	NaN	NaN	NaN	NaN	NaN	1.879	0.551	0.636	1.912	0.434	0.637	NaN	NaN	NaN	1.9	0.076	0.589
453	2.265	NaN	NaN	NaN	NaN	NaN	NaN	1.873	0.897	0.273	1.835	0.709	0.217	1.855	0.575	0.25	1.902	0.475	0.239	2	0.357	0.196	2.065	0.17	0.267	1.982	0.047	0.212	NaN	NaN	NaN	NaN	NaN	NaN	NaN	NaN	NaN	1.879	0.551	0.636	1.912	0.434	0.637	NaN	NaN	NaN	1.901	0.077	0.589
454	2.27	NaN	NaN	NaN	NaN	NaN	NaN	1.871	0.897	0.273	1.832	0.709	0.217	1.852	0.576	0.25	1.899	0.475	0.239	1.997	0.358	0.196	2.061	0.17	0.267	1.979	0.048	0.21	NaN	NaN	NaN	NaN	NaN	NaN	NaN	NaN	NaN	1.879	0.551	0.637	1.912	0.434	0.637	NaN	NaN	NaN	1.9	0.077	0.589
455	2.275	NaN	NaN	NaN	NaN	NaN	NaN	1.87	0.897	0.273	1.83	0.71	0.217	1.849	0.576	0.25	1.895	0.475	0.238	1.994	0.359	0.196	2.057	0.17	0.267	1.975	0.05	0.208	NaN	NaN	NaN	NaN	NaN	NaN	NaN	NaN	NaN	1.879	0.551	0.637	1.912	0.434	0.637	NaN	NaN	NaN	1.901	0.078	0.59
456	2.28	NaN	NaN	NaN	NaN	NaN	NaN	1.868	0.898	0.274	1.828	0.711	0.217	1.846	0.576	0.25	1.891	0.476	0.238	1.991	0.359	0.196	2.053	0.17	0.267	1.971	0.052	0.207	NaN	NaN	NaN	NaN	NaN	NaN	NaN	NaN	NaN	1.879	0.551	0.637	1.912	0.434	0.637	NaN	NaN	NaN	1.901	0.078	0.59
457	2.285	NaN	NaN	NaN	NaN	NaN	NaN	1.867	0.898	0.274	1.826	0.712	0.217	1.843	0.577	0.25	1.888	0.477	0.237	1.987	0.36	0.196	2.049	0.17	0.266	1.966	0.053	0.206	NaN	NaN	NaN	NaN	NaN	NaN	NaN	NaN	NaN	1.879	0.551	0.637	1.912	0.435	0.637	NaN	NaN	NaN	1.901	0.078	0.59
458	2.29	NaN	NaN	NaN	NaN	NaN	NaN	1.866	0.898	0.274	1.825	0.713	0.217	1.84	0.577	0.249	1.885	0.477	0.237	1.984	0.36	0.196	2.044	0.17	0.266	1.96	0.054	0.206	NaN	NaN	NaN	NaN	NaN	NaN	NaN	NaN	NaN	1.879	0.551	0.637	1.912	0.435	0.637	NaN	NaN	NaN	1.902	0.078	0.59
459	2.295	NaN	NaN	NaN	NaN	NaN	NaN	1.864	0.899	0.274	1.824	0.715	0.217	1.838	0.578	0.249	1.882	0.478	0.237	1.98	0.36	0.196	2.04	0.17	0.266	1.955	0.053	0.204	NaN	NaN	NaN	NaN	NaN	NaN	NaN	NaN	NaN	1.879	0.551	0.637	1.912	0.435	0.637	NaN	NaN	NaN	1.902	0.079	0.59
460	2.3	NaN	NaN	NaN	NaN	NaN	NaN	1.863	0.899	0.275	1.824	0.717	0.218	1.835	0.578	0.249	1.878	0.478	0.237	1.977	0.36	0.196	2.035	0.169	0.266	1.95	0.054	0.202	NaN	NaN	NaN	NaN	NaN	NaN	NaN	NaN	NaN	1.878	0.551	0.637	1.912	0.435	0.637	NaN	NaN	NaN	1.901	0.078	0.59
461	2.305	NaN	NaN	NaN	NaN	NaN	NaN	1.861	0.9	0.275	1.822	0.718	0.218	1.833	0.579	0.249	1.875	0.477	0.236	1.973	0.361	0.196	2.029	0.168	0.266	1.945	0.055	0.2	NaN	NaN	NaN	NaN	NaN	NaN	NaN	NaN	NaN	1.878	0.551	0.637	1.912	0.435	0.637	NaN	NaN	NaN	1.901	0.079	0.59
462	2.31	NaN	NaN	NaN	NaN	NaN	NaN	1.86	0.9	0.275	1.818	0.717	0.217	1.83	0.579	0.249	1.872	0.478	0.237	1.97	0.36	0.196	2.024	0.168	0.265	1.939	0.056	0.199	NaN	NaN	NaN	NaN	NaN	NaN	NaN	NaN	NaN	1.877	0.552	0.638	1.912	0.435	0.637	NaN	NaN	NaN	1.901	0.078	0.59
463	2.315	NaN	NaN	NaN	NaN	NaN	NaN	1.859	0.901	0.275	1.816	0.717	0.217	1.828	0.58	0.249	1.871	0.479	0.237	1.966	0.36	0.196	2.018	0.167	0.265	1.933	0.055	0.197	NaN	NaN	NaN	NaN	NaN	NaN	NaN	NaN	NaN	1.877	0.552	0.638	1.911	0.435	0.637	NaN	NaN	NaN	1.901	0.077	0.589
464	2.32	NaN	NaN	NaN	1.742	0.914	0.321	1.857	0.901	0.275	1.814	0.717	0.217	1.826	0.58	0.249	1.868	0.479	0.237	1.963	0.36	0.196	2.013	0.165	0.264	1.927	0.055	0.195	NaN	NaN	NaN	NaN	NaN	NaN	NaN	NaN	NaN	1.876	0.552	0.638	1.911	0.435	0.637	NaN	NaN	NaN	1.901	0.078	0.59
465	2.325	NaN	NaN	NaN	1.741	0.914	0.321	1.856	0.901	0.276	1.812	0.717	0.217	1.824	0.581	0.249	1.864	0.48	0.236	1.959	0.359	0.196	2.007	0.164	0.264	1.92	0.055	0.193	NaN	NaN	NaN	NaN	NaN	NaN	NaN	NaN	NaN	1.876	0.552	0.638	1.911	0.435	0.637	NaN	NaN	NaN	1.901	0.079	0.59
466	2.33	NaN	NaN	NaN	1.74	0.914	0.321	1.855	0.902	0.276	1.81	0.717	0.217	1.822	0.581	0.249	1.861	0.479	0.236	1.955	0.358	0.196	2.001	0.163	0.263	1.914	0.055	0.192	NaN	NaN	NaN	NaN	NaN	NaN	NaN	NaN	NaN	1.876	0.552	0.638	1.911	0.435	0.637	NaN	NaN	NaN	1.901	0.078	0.59
467	2.335	NaN	NaN	NaN	1.74	0.914	0.322	1.853	0.902	0.276	1.809	0.718	0.217	1.82	0.582	0.249	1.858	0.479	0.236	1.952	0.358	0.195	1.993	0.161	0.261	1.907	0.055	0.192	NaN	NaN	NaN	NaN	NaN	NaN	NaN	NaN	NaN	1.875	0.552	0.638	1.911	0.437	0.637	NaN	NaN	NaN	1.9	0.077	0.589
468	2.34	NaN	NaN	NaN	1.739	0.915	0.322	1.852	0.902	0.276	1.808	0.718	0.217	1.818	0.582	0.249	1.855	0.479	0.235	1.948	0.357	0.195	1.986	0.159	0.26	1.9	0.055	0.19	NaN	NaN	NaN	NaN	NaN	NaN	NaN	NaN	NaN	1.875	0.552	0.638	1.912	0.44	0.637	NaN	NaN	NaN	1.9	0.077	0.589
469	2.345	NaN	NaN	NaN	NaN	NaN	NaN	1.851	0.902	0.276	1.806	0.718	0.217	1.817	0.583	0.249	1.853	0.481	0.235	1.944	0.356	0.195	1.98	0.158	0.259	1.892	0.054	0.189	NaN	NaN	NaN	NaN	NaN	NaN	NaN	NaN	NaN	1.874	0.552	0.638	1.912	0.44	0.637	NaN	NaN	NaN	1.9	0.077	0.589
470	2.35	NaN	NaN	NaN	1.736	0.917	0.323	1.85	0.903	0.276	1.805	0.719	0.217	1.815	0.583	0.249	1.851	0.481	0.235	1.94	0.355	0.195	1.973	0.156	0.259	1.885	0.054	0.187	NaN	NaN	NaN	NaN	NaN	NaN	NaN	NaN	NaN	1.873	0.552	0.639	1.912	0.44	0.637	NaN	NaN	NaN	1.9	0.077	0.589
471	2.355	NaN	NaN	NaN	1.735	0.917	0.323	1.849	0.903	0.276	1.804	0.719	0.217	1.813	0.583	0.249	1.848	0.481	0.235	1.936	0.354	0.195	1.967	0.155	0.258	1.878	0.053	0.186	NaN	NaN	NaN	NaN	NaN	NaN	NaN	NaN	NaN	1.873	0.553	0.638	1.912	0.441	0.637	NaN	NaN	NaN	1.9	0.077	0.589
472	2.36	NaN	NaN	NaN	1.734	0.917	0.324	1.847	0.903	0.276	1.803	0.72	0.217	1.811	0.583	0.249	1.845	0.48	0.235	1.932	0.353	0.194	1.96	0.153	0.258	1.87	0.052	0.185	NaN	NaN	NaN	NaN	NaN	NaN	NaN	NaN	NaN	1.873	0.553	0.639	1.911	0.441	0.637	NaN	NaN	NaN	1.9	0.077	0.589
473	2.365	NaN	NaN	NaN	NaN	NaN	NaN	1.846	0.903	0.277	1.801	0.72	0.217	1.809	0.583	0.249	1.843	0.48	0.235	1.928	0.352	0.194	1.953	0.151	0.257	1.862	0.052	0.184	NaN	NaN	NaN	NaN	NaN	NaN	NaN	NaN	NaN	1.872	0.553	0.639	1.91	0.441	0.637	NaN	NaN	NaN	1.9	0.077	0.589
474	2.37	NaN	NaN	NaN	NaN	NaN	NaN	1.845	0.903	0.277	1.8	0.72	0.217	1.808	0.583	0.25	1.84	0.48	0.235	1.923	0.35	0.194	1.946	0.149	0.256	1.853	0.051	0.182	NaN	NaN	NaN	NaN	NaN	NaN	NaN	NaN	NaN	1.871	0.553	0.639	1.909	0.441	0.637	NaN	NaN	NaN	1.899	0.077	0.589
475	2.375	NaN	NaN	NaN	NaN	NaN	NaN	1.843	0.903	0.277	1.798	0.72	0.217	1.806	0.584	0.25	1.838	0.48	0.235	1.919	0.349	0.194	1.939	0.147	0.256	1.845	0.049	0.182	NaN	NaN	NaN	NaN	NaN	NaN	NaN	NaN	NaN	1.87	0.553	0.639	1.909	0.441	0.637	NaN	NaN	NaN	1.899	0.077	0.589
476	2.38	NaN	NaN	NaN	NaN	NaN	NaN	1.842	0.903	0.277	1.796	0.72	0.217	1.805	0.584	0.249	1.835	0.48	0.236	1.915	0.348	0.194	1.931	0.146	0.255	1.836	0.049	0.181	NaN	NaN	NaN	NaN	NaN	NaN	NaN	NaN	NaN	1.869	0.553	0.639	1.908	0.441	0.637	NaN	NaN	NaN	1.899	0.077	0.589
477	2.385	NaN	NaN	NaN	NaN	NaN	NaN	1.841	0.903	0.277	1.795	0.719	0.217	1.804	0.584	0.25	1.832	0.48	0.236	1.91	0.347	0.194	1.924	0.144	0.255	1.828	0.048	0.179	NaN	NaN	NaN	NaN	NaN	NaN	NaN	NaN	NaN	1.869	0.553	0.638	1.908	0.441	0.637	NaN	NaN	NaN	1.899	0.077	0.589
478	2.39	NaN	NaN	NaN	NaN	NaN	NaN	1.84	0.904	0.277	1.793	0.719	0.218	1.802	0.584	0.25	1.83	0.479	0.236	1.906	0.345	0.193	1.916	0.141	0.254	1.82	0.048	0.179	NaN	NaN	NaN	NaN	NaN	NaN	NaN	NaN	NaN	1.868	0.554	0.638	1.907	0.442	0.637	NaN	NaN	NaN	1.899	0.078	0.589
479	2.395	NaN	NaN	NaN	NaN	NaN	NaN	1.838	0.904	0.277	1.792	0.72	0.218	1.801	0.584	0.25	1.827	0.479	0.236	1.901	0.344	0.193	1.908	0.139	0.253	1.81	0.047	0.178	NaN	NaN	NaN	NaN	NaN	NaN	NaN	NaN	NaN	1.867	0.553	0.638	1.906	0.442	0.636	NaN	NaN	NaN	1.899	0.078	0.589
480	2.4	NaN	NaN	NaN	1.72	0.918	0.323	1.837	0.904	0.277	1.791	0.72	0.218	1.799	0.584	0.251	1.825	0.479	0.236	1.897	0.342	0.193	1.9	0.138	0.252	1.802	0.047	0.177	NaN	NaN	NaN	NaN	NaN	NaN	NaN	NaN	NaN	1.866	0.553	0.638	1.905	0.442	0.636	NaN	NaN	NaN	1.899	0.078	0.589
481	2.405	NaN	NaN	NaN	1.72	0.918	0.323	1.836	0.904	0.277	1.79	0.721	0.218	1.797	0.584	0.251	1.822	0.478	0.236	1.892	0.341	0.193	1.892	0.136	0.252	1.793	0.047	0.176	NaN	NaN	NaN	NaN	NaN	NaN	NaN	NaN	NaN	1.864	0.553	0.638	1.905	0.442	0.636	NaN	NaN	NaN	1.899	0.078	0.589
482	2.41	NaN	NaN	NaN	1.719	0.918	0.324	1.835	0.904	0.277	1.789	0.721	0.218	1.796	0.584	0.251	1.82	0.478	0.236	1.888	0.34	0.193	1.885	0.135	0.252	1.784	0.046	0.176	NaN	NaN	NaN	NaN	NaN	NaN	NaN	NaN	NaN	1.862	0.551	0.638	1.904	0.441	0.636	NaN	NaN	NaN	1.899	0.078	0.589
483	2.415	NaN	NaN	NaN	1.719	0.918	0.324	1.833	0.904	0.277	1.788	0.721	0.218	1.795	0.584	0.251	1.817	0.478	0.236	1.883	0.338	0.193	1.876	0.133	0.25	1.774	0.045	0.176	NaN	NaN	NaN	NaN	NaN	NaN	NaN	NaN	NaN	1.861	0.551	0.637	1.903	0.441	0.636	NaN	NaN	NaN	1.899	0.078	0.589
484	2.42	NaN	NaN	NaN	1.718	0.918	0.324	1.832	0.904	0.277	1.786	0.722	0.218	1.793	0.584	0.251	1.814	0.478	0.237	1.878	0.337	0.193	1.869	0.131	0.25	1.766	0.044	0.176	NaN	NaN	NaN	NaN	NaN	NaN	NaN	NaN	NaN	1.861	0.551	0.637	1.902	0.441	0.635	NaN	NaN	NaN	1.899	0.078	0.589
485	2.425	NaN	NaN	NaN	1.718	0.918	0.324	1.831	0.904	0.277	1.785	0.721	0.218	1.792	0.584	0.252	1.811	0.477	0.237	1.873	0.336	0.193	1.861	0.13	0.249	1.757	0.045	0.175	NaN	NaN	NaN	NaN	NaN	NaN	NaN	NaN	NaN	1.86	0.551	0.637	1.902	0.442	0.635	NaN	NaN	NaN	1.899	0.078	0.589
486	2.43	NaN	NaN	NaN	1.718	0.918	0.324	1.829	0.904	0.277	1.782	0.72	0.218	1.79	0.584	0.252	1.809	0.477	0.237	1.868	0.334	0.193	1.853	0.129	0.249	1.747	0.044	0.175	NaN	NaN	NaN	NaN	NaN	NaN	NaN	NaN	NaN	1.859	0.551	0.637	1.901	0.442	0.635	NaN	NaN	NaN	1.899	0.079	0.589
487	2.435	NaN	NaN	NaN	NaN	NaN	NaN	1.828	0.904	0.276	1.78	0.719	0.219	1.788	0.583	0.253	1.806	0.476	0.237	1.864	0.333	0.193	1.844	0.128	0.249	1.738	0.043	0.175	NaN	NaN	NaN	NaN	NaN	NaN	NaN	NaN	NaN	1.858	0.551	0.637	1.901	0.442	0.635	NaN	NaN	NaN	1.899	0.079	0.589
488	2.44	NaN	NaN	NaN	NaN	NaN	NaN	1.827	0.904	0.276	1.778	0.718	0.219	1.786	0.583	0.253	1.803	0.475	0.238	1.859	0.332	0.193	1.836	0.126	0.249	1.729	0.044	0.175	NaN	NaN	NaN	NaN	NaN	NaN	NaN	NaN	NaN	1.858	0.552	0.637	1.899	0.441	0.634	NaN	NaN	NaN	1.899	0.079	0.589
489	2.445	NaN	NaN	NaN	NaN	NaN	NaN	1.825	0.904	0.276	1.777	0.719	0.219	1.785	0.583	0.253	1.801	0.475	0.239	1.854	0.33	0.194	1.828	0.125	0.248	1.719	0.044	0.175	NaN	NaN	NaN	NaN	NaN	NaN	NaN	NaN	NaN	1.857	0.552	0.636	1.897	0.441	0.634	NaN	NaN	NaN	1.899	0.079	0.588
490	2.45	NaN	NaN	NaN	1.707	0.919	0.323	1.824	0.904	0.276	1.776	0.719	0.219	1.784	0.583	0.253	1.798	0.474	0.239	1.849	0.329	0.194	1.82	0.124	0.248	1.71	0.043	0.175	NaN	NaN	NaN	NaN	NaN	NaN	NaN	NaN	NaN	1.854	0.55	0.635	1.897	0.441	0.634	NaN	NaN	NaN	1.899	0.079	0.588
491	2.455	NaN	NaN	NaN	1.706	0.919	0.323	1.823	0.904	0.276	1.775	0.719	0.219	1.782	0.582	0.253	1.795	0.473	0.24	1.844	0.328	0.194	1.812	0.123	0.248	1.701	0.043	0.176	NaN	NaN	NaN	NaN	NaN	NaN	NaN	NaN	NaN	1.853	0.55	0.635	1.895	0.44	0.633	NaN	NaN	NaN	1.899	0.079	0.588
492	2.46	NaN	NaN	NaN	1.706	0.919	0.323	1.821	0.904	0.276	1.773	0.719	0.219	1.78	0.582	0.254	1.793	0.473	0.24	1.839	0.326	0.193	1.804	0.122	0.248	1.692	0.044	0.176	NaN	NaN	NaN	NaN	NaN	NaN	NaN	NaN	NaN	1.852	0.55	0.635	1.894	0.44	0.633	NaN	NaN	NaN	1.898	0.079	0.588
493	2.465	NaN	NaN	NaN	1.706	0.919	0.323	1.82	0.904	0.275	1.771	0.719	0.218	1.778	0.581	0.254	1.79	0.473	0.24	1.834	0.325	0.193	1.797	0.121	0.248	1.682	0.043	0.176	NaN	NaN	NaN	NaN	NaN	NaN	NaN	NaN	NaN	1.852	0.55	0.635	1.894	0.44	0.633	NaN	NaN	NaN	1.898	0.08	0.588
494	2.47	NaN	NaN	NaN	NaN	NaN	NaN	1.819	0.904	0.275	1.769	0.718	0.218	1.777	0.581	0.254	1.787	0.472	0.24	1.829	0.324	0.194	1.789	0.12	0.248	1.673	0.044	0.177	NaN	NaN	NaN	NaN	NaN	NaN	NaN	NaN	NaN	1.851	0.55	0.635	1.893	0.44	0.633	NaN	NaN	NaN	1.898	0.08	0.588
495	2.475	NaN	NaN	NaN	NaN	NaN	NaN	1.817	0.903	0.275	1.767	0.718	0.218	1.775	0.581	0.254	1.784	0.471	0.24	1.824	0.323	0.194	1.781	0.12	0.248	1.665	0.044	0.177	NaN	NaN	NaN	NaN	NaN	NaN	NaN	NaN	NaN	1.851	0.55	0.635	1.892	0.44	0.632	NaN	NaN	NaN	1.898	0.08	0.588
496	2.48	NaN	NaN	NaN	NaN	NaN	NaN	1.816	0.903	0.275	1.766	0.718	0.218	1.773	0.581	0.254	1.781	0.471	0.241	1.82	0.322	0.195	1.773	0.12	0.248	1.655	0.044	0.177	NaN	NaN	NaN	NaN	NaN	NaN	NaN	NaN	NaN	1.85	0.55	0.635	1.891	0.439	0.632	NaN	NaN	NaN	1.898	0.08	0.588
497	2.485	NaN	NaN	NaN	1.696	0.919	0.321	1.814	0.903	0.274	1.764	0.718	0.218	1.771	0.58	0.255	1.778	0.47	0.242	1.814	0.321	0.195	1.765	0.119	0.248	1.647	0.045	0.178	NaN	NaN	NaN	NaN	NaN	NaN	NaN	NaN	NaN	1.849	0.55	0.634	1.889	0.438	0.632	NaN	NaN	NaN	1.898	0.08	0.588
498	2.49	NaN	NaN	NaN	1.696	0.919	0.321	1.813	0.902	0.274	1.763	0.719	0.218	1.769	0.579	0.255	1.775	0.469	0.244	1.809	0.319	0.196	1.758	0.118	0.248	1.638	0.045	0.179	NaN	NaN	NaN	NaN	NaN	NaN	NaN	NaN	NaN	1.847	0.55	0.634	1.888	0.438	0.632	NaN	NaN	NaN	1.897	0.08	0.587
499	2.495	NaN	NaN	NaN	NaN	NaN	NaN	1.811	0.902	0.274	1.762	0.718	0.218	1.767	0.579	0.255	1.773	0.469	0.244	1.805	0.319	0.196	1.75	0.118	0.248	1.629	0.045	0.179	NaN	NaN	NaN	NaN	NaN	NaN	NaN	NaN	NaN	1.846	0.55	0.633	1.888	0.438	0.632	NaN	NaN	NaN	1.897	0.08	0.587
500	2.5	NaN	NaN	NaN	NaN	NaN	NaN	1.81	0.902	0.274	1.759	0.717	0.218	1.765	0.578	0.256	1.77	0.468	0.244	1.8	0.318	0.196	1.742	0.118	0.248	1.621	0.045	0.18	NaN	NaN	NaN	NaN	NaN	NaN	NaN	NaN	NaN	1.845	0.549	0.632	1.887	0.438	0.632	NaN	NaN	NaN	1.897	0.08	0.587
501	2.505	NaN	NaN	NaN	NaN	NaN	NaN	1.809	0.902	0.273	1.756	0.715	0.218	1.763	0.578	0.256	1.766	0.468	0.244	1.795	0.317	0.197	1.735	0.118	0.248	1.612	0.046	0.181	NaN	NaN	NaN	NaN	NaN	NaN	NaN	NaN	NaN	1.844	0.549	0.632	1.887	0.438	0.631	NaN	NaN	NaN	1.897	0.08	0.587
502	2.51	NaN	NaN	NaN	NaN	NaN	NaN	1.807	0.901	0.273	1.755	0.715	0.218	1.76	0.577	0.256	1.763	0.468	0.245	1.79	0.316	0.197	1.728	0.118	0.248	1.604	0.047	0.181	NaN	NaN	NaN	NaN	NaN	NaN	NaN	NaN	NaN	1.843	0.549	0.632	1.886	0.439	0.63	NaN	NaN	NaN	1.897	0.08	0.587
503	2.515	NaN	NaN	NaN	1.691	0.915	0.319	1.805	0.901	0.272	1.753	0.715	0.218	1.758	0.577	0.257	1.76	0.467	0.245	1.785	0.315	0.197	1.721	0.118	0.248	1.595	0.047	0.182	NaN	NaN	NaN	NaN	NaN	NaN	NaN	NaN	NaN	1.842	0.55	0.632	1.885	0.439	0.63	NaN	NaN	NaN	1.897	0.08	0.587
504	2.52	NaN	NaN	NaN	1.691	0.914	0.319	1.804	0.901	0.272	1.752	0.715	0.217	1.756	0.576	0.257	1.757	0.467	0.245	1.78	0.314	0.197	1.713	0.117	0.248	1.587	0.048	0.183	NaN	NaN	NaN	NaN	NaN	NaN	NaN	NaN	NaN	1.842	0.55	0.632	1.884	0.439	0.63	NaN	NaN	NaN	1.896	0.08	0.587
505	2.525	NaN	NaN	NaN	NaN	NaN	NaN	1.803	0.9	0.272	1.749	0.713	0.217	1.753	0.575	0.258	1.753	0.466	0.246	1.775	0.313	0.197	1.706	0.117	0.248	1.579	0.049	0.184	NaN	NaN	NaN	NaN	NaN	NaN	NaN	NaN	NaN	1.84	0.55	0.632	1.883	0.439	0.63	NaN	NaN	NaN	1.896	0.08	0.587
506	2.53	NaN	NaN	NaN	NaN	NaN	NaN	1.801	0.9	0.271	1.747	0.713	0.217	1.751	0.575	0.258	1.75	0.465	0.247	1.77	0.312	0.198	1.699	0.117	0.248	1.571	0.049	0.185	NaN	NaN	NaN	NaN	NaN	NaN	NaN	NaN	NaN	1.839	0.549	0.631	1.882	0.439	0.63	NaN	NaN	NaN	1.896	0.08	0.586
507	2.535	NaN	NaN	NaN	NaN	NaN	NaN	1.799	0.899	0.271	1.745	0.713	0.217	1.749	0.574	0.258	1.747	0.465	0.247	1.765	0.312	0.198	1.693	0.116	0.248	1.564	0.05	0.186	NaN	NaN	NaN	NaN	NaN	NaN	NaN	NaN	NaN	1.838	0.549	0.631	1.882	0.439	0.63	NaN	NaN	NaN	1.896	0.08	0.586
508	2.54	NaN	NaN	NaN	NaN	NaN	NaN	1.798	0.898	0.27	1.744	0.713	0.216	1.746	0.574	0.258	1.743	0.463	0.248	1.76	0.311	0.199	1.686	0.116	0.248	1.556	0.051	0.187	NaN	NaN	NaN	NaN	NaN	NaN	NaN	NaN	NaN	1.837	0.549	0.63	1.881	0.439	0.63	NaN	NaN	NaN	1.896	0.08	0.586
509	2.545	NaN	NaN	NaN	NaN	NaN	NaN	1.796	0.898	0.27	1.741	0.711	0.216	1.743	0.573	0.258	1.739	0.463	0.248	1.755	0.31	0.199	1.679	0.116	0.249	1.549	0.051	0.188	NaN	NaN	NaN	NaN	NaN	NaN	NaN	NaN	NaN	1.836	0.549	0.63	1.88	0.438	0.63	NaN	NaN	NaN	1.896	0.08	0.586
510	2.55	NaN	NaN	NaN	NaN	NaN	NaN	1.795	0.898	0.27	1.738	0.709	0.216	1.741	0.572	0.259	1.736	0.462	0.249	1.75	0.31	0.199	1.674	0.117	0.25	1.542	0.051	0.189	NaN	NaN	NaN	NaN	NaN	NaN	NaN	NaN	NaN	1.835	0.549	0.63	1.879	0.438	0.63	NaN	NaN	NaN	1.896	0.08	0.586
511	2.555	NaN	NaN	NaN	1.678	0.912	0.314	1.794	0.897	0.269	1.736	0.708	0.216	1.738	0.572	0.259	1.732	0.462	0.249	1.745	0.309	0.199	1.667	0.117	0.25	1.535	0.052	0.19	NaN	NaN	NaN	NaN	NaN	NaN	NaN	NaN	NaN	1.834	0.549	0.63	1.879	0.438	0.63	NaN	NaN	NaN	1.896	0.08	0.586
512	2.56	NaN	NaN	NaN	1.677	0.912	0.314	1.792	0.896	0.269	1.734	0.708	0.216	1.735	0.571	0.259	1.729	0.462	0.249	1.741	0.309	0.199	1.661	0.116	0.251	1.528	0.052	0.191	NaN	NaN	NaN	NaN	NaN	NaN	NaN	NaN	NaN	1.834	0.549	0.63	1.878	0.438	0.63	NaN	NaN	NaN	1.896	0.08	0.586
513	2.565	NaN	NaN	NaN	1.676	0.912	0.314	1.791	0.896	0.268	1.732	0.708	0.216	1.733	0.57	0.259	1.726	0.461	0.249	1.736	0.308	0.199	1.656	0.116	0.251	1.522	0.052	0.192	NaN	NaN	NaN	NaN	NaN	NaN	NaN	NaN	NaN	1.833	0.55	0.63	1.877	0.438	0.629	NaN	NaN	NaN	1.895	0.08	0.585
514	2.57	NaN	NaN	NaN	1.673	0.912	0.314	1.789	0.895	0.267	1.729	0.706	0.216	1.73	0.569	0.259	1.722	0.46	0.249	1.731	0.307	0.199	1.65	0.116	0.251	1.516	0.052	0.193	NaN	NaN	NaN	NaN	NaN	NaN	NaN	NaN	NaN	1.832	0.55	0.63	1.877	0.439	0.629	NaN	NaN	NaN	1.895	0.079	0.584
515	2.575	NaN	NaN	NaN	1.67	0.911	0.312	1.788	0.894	0.267	1.726	0.705	0.216	1.726	0.569	0.259	1.718	0.46	0.25	1.727	0.307	0.199	1.645	0.116	0.252	1.51	0.052	0.195	NaN	NaN	NaN	NaN	NaN	NaN	NaN	NaN	NaN	1.831	0.55	0.631	1.876	0.439	0.629	NaN	NaN	NaN	1.895	0.079	0.584
516	2.58	NaN	NaN	NaN	1.671	0.909	0.311	1.786	0.893	0.266	1.724	0.705	0.216	1.723	0.568	0.259	1.715	0.459	0.25	1.722	0.306	0.199	1.64	0.115	0.252	1.505	0.052	0.196	NaN	NaN	NaN	NaN	NaN	NaN	NaN	NaN	NaN	1.831	0.55	0.631	1.876	0.439	0.629	NaN	NaN	NaN	1.895	0.078	0.583
517	2.585	NaN	NaN	NaN	1.672	0.907	0.312	1.784	0.893	0.266	1.721	0.704	0.215	1.72	0.568	0.259	1.711	0.458	0.25	1.718	0.306	0.199	1.635	0.115	0.254	1.5	0.052	0.197	NaN	NaN	NaN	NaN	NaN	NaN	NaN	NaN	NaN	1.83	0.55	0.63	1.875	0.439	0.629	NaN	NaN	NaN	1.895	0.078	0.583
518	2.59	NaN	NaN	NaN	1.672	0.906	0.312	1.782	0.891	0.267	1.719	0.703	0.215	1.717	0.567	0.259	1.708	0.458	0.25	1.714	0.305	0.2	1.631	0.115	0.254	1.495	0.052	0.198	NaN	NaN	NaN	NaN	NaN	NaN	NaN	NaN	NaN	1.83	0.55	0.63	1.874	0.439	0.629	NaN	NaN	NaN	1.895	0.078	0.583
519	2.595	NaN	NaN	NaN	NaN	NaN	NaN	1.78	0.89	0.267	1.716	0.702	0.215	1.714	0.567	0.259	1.704	0.458	0.25	1.71	0.304	0.2	1.626	0.114	0.255	1.49	0.052	0.2	NaN	NaN	NaN	NaN	NaN	NaN	NaN	NaN	NaN	1.828	0.55	0.63	1.874	0.439	0.629	NaN	NaN	NaN	1.895	0.078	0.583
520	2.6	NaN	NaN	NaN	NaN	NaN	NaN	1.778	0.889	0.266	1.714	0.703	0.215	1.711	0.566	0.259	1.701	0.457	0.25	1.706	0.303	0.2	1.622	0.114	0.255	1.486	0.051	0.201	NaN	NaN	NaN	NaN	NaN	NaN	NaN	NaN	NaN	1.825	0.548	0.629	1.873	0.439	0.628	NaN	NaN	NaN	1.895	0.079	0.583
521	2.605	NaN	NaN	NaN	1.663	0.904	0.309	1.776	0.888	0.266	1.711	0.702	0.215	1.708	0.566	0.259	1.697	0.456	0.251	1.702	0.303	0.201	1.619	0.114	0.256	1.481	0.051	0.202	NaN	NaN	NaN	NaN	NaN	NaN	NaN	NaN	NaN	1.824	0.547	0.629	1.872	0.439	0.628	NaN	NaN	NaN	1.895	0.079	0.583
522	2.61	NaN	NaN	NaN	1.661	0.904	0.308	1.775	0.888	0.265	1.708	0.7	0.215	1.704	0.565	0.259	1.694	0.456	0.251	1.699	0.302	0.201	1.615	0.113	0.257	1.478	0.05	0.204	NaN	NaN	NaN	NaN	NaN	NaN	NaN	NaN	NaN	1.823	0.547	0.629	1.872	0.438	0.628	NaN	NaN	NaN	1.895	0.079	0.583
523	2.615	NaN	NaN	NaN	1.658	0.904	0.307	1.773	0.887	0.264	1.705	0.699	0.215	1.701	0.564	0.259	1.69	0.455	0.252	1.695	0.302	0.201	1.611	0.112	0.258	1.474	0.049	0.205	NaN	NaN	NaN	NaN	NaN	NaN	NaN	NaN	NaN	1.822	0.547	0.629	1.871	0.438	0.628	NaN	NaN	NaN	1.895	0.079	0.583
524	2.62	NaN	NaN	NaN	1.657	0.904	0.307	1.771	0.886	0.264	1.702	0.698	0.214	1.698	0.564	0.259	1.687	0.454	0.252	1.692	0.301	0.201	1.609	0.111	0.259	1.471	0.048	0.206	NaN	NaN	NaN	NaN	NaN	NaN	NaN	NaN	NaN	1.821	0.547	0.628	1.87	0.438	0.627	NaN	NaN	NaN	1.895	0.079	0.583
525	2.625	NaN	NaN	NaN	NaN	NaN	NaN	1.769	0.885	0.263	1.699	0.697	0.215	1.695	0.563	0.259	1.684	0.454	0.252	1.689	0.3	0.202	1.606	0.111	0.259	1.468	0.047	0.208	NaN	NaN	NaN	NaN	NaN	NaN	NaN	NaN	NaN	1.82	0.546	0.628	1.869	0.438	0.627	NaN	NaN	NaN	1.896	0.079	0.583
526	2.63	NaN	NaN	NaN	1.649	0.9	0.306	1.767	0.884	0.263	1.697	0.696	0.215	1.692	0.562	0.259	1.681	0.453	0.252	1.686	0.299	0.202	1.603	0.11	0.26	1.465	0.046	0.209	NaN	NaN	NaN	NaN	NaN	NaN	NaN	NaN	NaN	1.819	0.546	0.628	1.868	0.438	0.627	NaN	NaN	NaN	1.896	0.079	0.583
527	2.635	NaN	NaN	NaN	1.651	0.899	0.306	1.764	0.882	0.263	1.694	0.696	0.214	1.689	0.562	0.259	1.678	0.452	0.252	1.683	0.299	0.202	1.601	0.11	0.261	1.463	0.045	0.211	NaN	NaN	NaN	NaN	NaN	NaN	NaN	NaN	NaN	1.817	0.546	0.627	1.867	0.437	0.627	NaN	NaN	NaN	1.896	0.079	0.583
528	2.64	NaN	NaN	NaN	1.65	0.898	0.305	1.762	0.882	0.262	1.691	0.695	0.214	1.686	0.561	0.259	1.675	0.451	0.252	1.681	0.298	0.203	1.598	0.108	0.262	1.461	0.043	0.212	NaN	NaN	NaN	NaN	NaN	NaN	NaN	NaN	NaN	1.816	0.545	0.627	1.866	0.437	0.626	NaN	NaN	NaN	1.896	0.079	0.583
529	2.645	NaN	NaN	NaN	1.645	0.898	0.305	1.76	0.88	0.261	1.689	0.693	0.214	1.683	0.56	0.259	1.673	0.45	0.252	1.678	0.297	0.203	1.597	0.107	0.263	1.459	0.041	0.214	NaN	NaN	NaN	NaN	NaN	NaN	NaN	NaN	NaN	1.814	0.545	0.627	1.864	0.436	0.626	NaN	NaN	NaN	1.896	0.079	0.583
530	2.65	NaN	NaN	NaN	1.642	0.898	0.304	1.757	0.879	0.261	1.687	0.693	0.214	1.681	0.559	0.259	1.67	0.45	0.252	1.676	0.296	0.203	1.595	0.106	0.264	1.458	0.04	0.215	NaN	NaN	NaN	NaN	NaN	NaN	NaN	NaN	NaN	1.813	0.545	0.627	1.863	0.436	0.626	NaN	NaN	NaN	1.896	0.079	0.583
531	2.655	NaN	NaN	NaN	1.641	0.898	0.304	1.755	0.878	0.26	1.684	0.692	0.214	1.678	0.558	0.259	1.668	0.448	0.252	1.674	0.295	0.204	1.594	0.105	0.265	1.456	0.038	0.217	NaN	NaN	NaN	NaN	NaN	NaN	NaN	NaN	NaN	1.812	0.545	0.627	1.86	0.434	0.626	NaN	NaN	NaN	1.896	0.079	0.583
532	2.66	NaN	NaN	NaN	NaN	NaN	NaN	1.753	0.877	0.259	1.681	0.69	0.214	1.675	0.557	0.259	1.665	0.447	0.252	1.672	0.293	0.204	1.593	0.104	0.265	1.456	0.036	0.218	NaN	NaN	NaN	NaN	NaN	NaN	NaN	NaN	NaN	1.809	0.544	0.627	1.859	0.435	0.626	NaN	NaN	NaN	1.897	0.079	0.583
533	2.665	NaN	NaN	NaN	1.636	0.893	0.302	1.751	0.876	0.259	1.679	0.689	0.214	1.673	0.556	0.259	1.663	0.446	0.253	1.67	0.292	0.205	1.592	0.103	0.266	1.455	0.033	0.219	NaN	NaN	NaN	NaN	NaN	NaN	NaN	NaN	NaN	1.806	0.542	0.626	1.857	0.435	0.626	NaN	NaN	NaN	1.897	0.078	0.583
534	2.67	NaN	NaN	NaN	1.634	0.893	0.302	1.748	0.875	0.259	1.678	0.688	0.213	1.67	0.555	0.259	1.661	0.445	0.253	1.668	0.291	0.206	1.591	0.101	0.267	1.454	0.031	0.22	NaN	NaN	NaN	NaN	NaN	NaN	NaN	NaN	NaN	1.804	0.542	0.626	1.855	0.434	0.626	NaN	NaN	NaN	1.897	0.078	0.582
535	2.675	NaN	NaN	NaN	1.63	0.893	0.302	1.745	0.873	0.258	1.675	0.686	0.213	1.668	0.554	0.259	1.659	0.444	0.253	1.667	0.29	0.206	1.59	0.099	0.269	1.454	0.028	0.221	NaN	NaN	NaN	NaN	NaN	NaN	NaN	NaN	NaN	1.802	0.542	0.626	1.853	0.434	0.626	NaN	NaN	NaN	1.896	0.078	0.583
536	2.68	NaN	NaN	NaN	1.628	0.891	0.301	1.742	0.872	0.257	1.673	0.685	0.213	1.666	0.552	0.259	1.657	0.443	0.253	1.665	0.289	0.206	1.59	0.098	0.269	1.453	0.026	0.223	NaN	NaN	NaN	NaN	NaN	NaN	NaN	NaN	NaN	1.8	0.542	0.626	1.851	0.434	0.626	NaN	NaN	NaN	1.896	0.079	0.583
537	2.685	NaN	NaN	NaN	1.627	0.889	0.3	1.74	0.871	0.257	1.671	0.684	0.213	1.664	0.551	0.26	1.655	0.441	0.253	1.664	0.287	0.207	1.59	0.096	0.27	1.453	0.024	0.224	NaN	NaN	NaN	NaN	NaN	NaN	NaN	NaN	NaN	1.797	0.541	0.625	1.849	0.433	0.626	NaN	NaN	NaN	1.896	0.079	0.582
538	2.69	NaN	NaN	NaN	1.624	0.888	0.3	1.736	0.869	0.257	1.669	0.681	0.213	1.662	0.55	0.26	1.653	0.44	0.253	1.663	0.286	0.207	1.59	0.095	0.271	1.453	0.023	0.225	NaN	NaN	NaN	NaN	NaN	NaN	NaN	NaN	NaN	1.795	0.541	0.625	1.847	0.433	0.626	NaN	NaN	NaN	1.896	0.079	0.582
539	2.695	NaN	NaN	NaN	NaN	NaN	NaN	1.734	0.868	0.256	1.667	0.679	0.212	1.66	0.548	0.26	1.652	0.438	0.254	1.662	0.284	0.208	1.589	0.093	0.272	1.452	0.024	0.226	NaN	NaN	NaN	NaN	NaN	NaN	NaN	NaN	NaN	1.793	0.54	0.625	1.845	0.433	0.626	NaN	NaN	NaN	1.896	0.079	0.582
540	2.7	NaN	NaN	NaN	1.615	0.887	0.301	1.731	0.867	0.256	1.666	0.678	0.212	1.659	0.547	0.26	1.65	0.437	0.255	1.661	0.283	0.208	1.589	0.091	0.273	1.452	0.024	0.227	NaN	NaN	NaN	NaN	NaN	NaN	NaN	NaN	NaN	1.791	0.54	0.625	1.843	0.433	0.626	NaN	NaN	NaN	1.896	0.079	0.582
541	2.705	NaN	NaN	NaN	1.612	0.886	0.3	1.728	0.865	0.255	1.665	0.676	0.212	1.657	0.545	0.26	1.649	0.435	0.255	1.66	0.281	0.208	1.59	0.09	0.275	1.451	0.025	0.228	NaN	NaN	NaN	NaN	NaN	NaN	NaN	NaN	NaN	1.788	0.539	0.625	1.841	0.433	0.626	NaN	NaN	NaN	1.896	0.079	0.582
542	2.71	NaN	NaN	NaN	1.61	0.884	0.299	1.726	0.863	0.255	1.663	0.673	0.212	1.656	0.543	0.26	1.648	0.433	0.256	1.66	0.279	0.209	1.59	0.088	0.275	1.451	0.026	0.229	NaN	NaN	NaN	NaN	NaN	NaN	NaN	NaN	NaN	1.785	0.538	0.625	1.839	0.433	0.626	NaN	NaN	NaN	1.896	0.079	0.582
543	2.715	NaN	NaN	NaN	1.609	0.883	0.3	1.724	0.861	0.255	1.661	0.672	0.212	1.655	0.541	0.261	1.647	0.432	0.256	1.659	0.277	0.21	1.59	0.087	0.276	1.451	0.026	0.23	NaN	NaN	NaN	NaN	NaN	NaN	NaN	NaN	NaN	1.783	0.538	0.624	1.838	0.433	0.625	NaN	NaN	NaN	1.896	0.079	0.583
544	2.72	NaN	NaN	NaN	1.604	0.882	0.3	1.721	0.859	0.255	1.661	0.67	0.212	1.654	0.54	0.261	1.646	0.43	0.257	1.658	0.275	0.211	1.589	0.085	0.278	1.451	0.027	0.23	NaN	NaN	NaN	NaN	NaN	NaN	NaN	NaN	NaN	1.782	0.538	0.624	1.836	0.433	0.625	NaN	NaN	NaN	1.895	0.079	0.583
545	2.725	NaN	NaN	NaN	1.599	0.882	0.301	1.717	0.858	0.254	1.659	0.668	0.212	1.653	0.538	0.262	1.646	0.428	0.257	1.657	0.273	0.211	1.589	0.083	0.279	1.451	0.027	0.23	NaN	NaN	NaN	NaN	NaN	NaN	NaN	NaN	NaN	1.78	0.538	0.624	1.835	0.433	0.625	NaN	NaN	NaN	1.895	0.079	0.583
546	2.73	NaN	NaN	NaN	1.598	0.882	0.3	1.711	0.857	0.253	1.659	0.666	0.212	1.652	0.536	0.262	1.645	0.427	0.257	1.657	0.271	0.212	1.589	0.082	0.28	1.451	0.026	0.23	NaN	NaN	NaN	NaN	NaN	NaN	NaN	NaN	NaN	1.779	0.538	0.623	1.834	0.433	0.625	NaN	NaN	NaN	1.895	0.079	0.583
547	2.735	NaN	NaN	NaN	NaN	NaN	NaN	1.707	0.856	0.252	1.657	0.664	0.211	1.652	0.534	0.262	1.645	0.425	0.258	1.656	0.27	0.212	1.588	0.081	0.281	1.451	0.026	0.229	NaN	NaN	NaN	NaN	NaN	NaN	NaN	NaN	NaN	1.777	0.538	0.623	1.832	0.433	0.624	NaN	NaN	NaN	1.895	0.079	0.583
548	2.74	NaN	NaN	NaN	1.59	0.877	0.299	1.704	0.855	0.252	1.655	0.662	0.211	1.652	0.532	0.263	1.644	0.423	0.258	1.656	0.268	0.213	1.587	0.079	0.281	1.45	0.025	0.228	NaN	NaN	NaN	NaN	NaN	NaN	NaN	NaN	NaN	1.775	0.538	0.622	1.831	0.433	0.624	NaN	NaN	NaN	1.895	0.079	0.583
549	2.745	NaN	NaN	NaN	1.588	0.877	0.299	1.7	0.853	0.251	1.655	0.661	0.211	1.652	0.531	0.263	1.644	0.422	0.258	1.655	0.267	0.213	1.586	0.079	0.281	1.45	0.025	0.228	NaN	NaN	NaN	NaN	NaN	NaN	NaN	NaN	NaN	1.774	0.538	0.622	1.83	0.433	0.623	NaN	NaN	NaN	1.895	0.079	0.583
550	2.75	NaN	NaN	NaN	1.584	0.876	0.299	1.696	0.851	0.251	1.654	0.66	0.21	1.652	0.53	0.263	1.644	0.421	0.258	1.655	0.266	0.214	1.585	0.078	0.281	1.45	0.024	0.227	NaN	NaN	NaN	NaN	NaN	NaN	NaN	NaN	NaN	1.772	0.538	0.622	1.829	0.434	0.623	NaN	NaN	NaN	1.895	0.079	0.583
551	2.755	NaN	NaN	NaN	1.58	0.875	0.299	1.692	0.851	0.25	1.653	0.66	0.21	1.652	0.529	0.263	1.644	0.421	0.258	1.654	0.266	0.214	1.584	0.078	0.281	1.45	0.024	0.227	NaN	NaN	NaN	NaN	NaN	NaN	NaN	NaN	NaN	1.77	0.538	0.621	1.827	0.434	0.622	NaN	NaN	NaN	1.895	0.08	0.583
552	2.76	NaN	NaN	NaN	1.578	0.874	0.3	1.689	0.85	0.249	1.652	0.66	0.21	1.652	0.529	0.263	1.644	0.421	0.258	1.654	0.265	0.213	1.584	0.077	0.281	1.45	0.024	0.227	NaN	NaN	NaN	NaN	NaN	NaN	NaN	NaN	NaN	1.769	0.538	0.62	1.826	0.434	0.621	NaN	NaN	NaN	1.895	0.08	0.583
553	2.765	NaN	NaN	NaN	1.575	0.874	0.301	1.685	0.849	0.248	1.651	0.659	0.209	1.652	0.529	0.263	1.644	0.421	0.257	1.654	0.265	0.213	1.584	0.077	0.281	1.45	0.024	0.227	NaN	NaN	NaN	NaN	NaN	NaN	NaN	NaN	NaN	1.767	0.538	0.62	1.824	0.434	0.62	NaN	NaN	NaN	1.894	0.08	0.583
554	2.77	NaN	NaN	NaN	1.57	0.874	0.3	1.681	0.848	0.247	1.649	0.66	0.209	1.652	0.529	0.262	1.644	0.421	0.257	1.653	0.265	0.212	1.584	0.077	0.281	1.45	0.024	0.227	NaN	NaN	NaN	NaN	NaN	NaN	NaN	NaN	NaN	1.766	0.539	0.62	1.822	0.434	0.62	NaN	NaN	NaN	1.894	0.081	0.582
555	2.775	NaN	NaN	NaN	1.566	0.874	0.3	1.678	0.848	0.246	1.647	0.66	0.208	1.651	0.53	0.262	1.644	0.421	0.257	1.652	0.265	0.212	1.585	0.077	0.281	1.45	0.024	0.227	NaN	NaN	NaN	NaN	NaN	NaN	NaN	NaN	NaN	1.764	0.539	0.619	1.82	0.435	0.619	NaN	NaN	NaN	1.894	0.081	0.582
556	2.78	NaN	NaN	NaN	1.564	0.874	0.3	1.674	0.848	0.246	1.646	0.66	0.208	1.65	0.531	0.261	1.643	0.421	0.256	1.652	0.265	0.211	1.585	0.077	0.28	1.45	0.024	0.227	NaN	NaN	NaN	NaN	NaN	NaN	NaN	NaN	NaN	1.762	0.539	0.618	1.819	0.435	0.618	NaN	NaN	NaN	1.894	0.082	0.582
557	2.785	NaN	NaN	NaN	1.562	0.874	0.3	1.672	0.849	0.245	1.644	0.661	0.208	1.649	0.531	0.261	1.643	0.421	0.256	1.652	0.265	0.21	1.585	0.077	0.28	1.45	0.024	0.227	NaN	NaN	NaN	NaN	NaN	NaN	NaN	NaN	NaN	1.76	0.538	0.617	1.817	0.435	0.617	NaN	NaN	NaN	1.894	0.083	0.582
558	2.79	NaN	NaN	NaN	1.559	0.875	0.299	1.669	0.849	0.244	1.641	0.662	0.207	1.647	0.532	0.26	1.642	0.422	0.255	1.652	0.265	0.209	1.585	0.077	0.28	1.45	0.024	0.227	NaN	NaN	NaN	NaN	NaN	NaN	NaN	NaN	NaN	1.757	0.537	0.616	1.814	0.435	0.617	NaN	NaN	NaN	1.893	0.083	0.582
559	2.795	NaN	NaN	NaN	1.557	0.875	0.299	1.667	0.85	0.244	1.638	0.663	0.207	1.645	0.532	0.258	1.642	0.422	0.255	1.652	0.266	0.208	1.585	0.077	0.279	1.45	0.024	0.227	NaN	NaN	NaN	NaN	NaN	NaN	NaN	NaN	NaN	1.755	0.537	0.615	1.812	0.435	0.616	NaN	NaN	NaN	1.893	0.084	0.581
560	2.8	NaN	NaN	NaN	NaN	NaN	NaN	1.664	0.851	0.243	1.636	0.663	0.207	1.643	0.532	0.258	1.641	0.422	0.254	1.651	0.266	0.207	1.585	0.077	0.279	1.45	0.024	0.227	NaN	NaN	NaN	NaN	NaN	NaN	NaN	NaN	NaN	1.752	0.537	0.614	1.809	0.436	0.616	NaN	NaN	NaN	1.892	0.085	0.581
561	2.805	NaN	NaN	NaN	NaN	NaN	NaN	1.662	0.852	0.243	1.633	0.664	0.206	1.641	0.532	0.257	1.64	0.422	0.253	1.65	0.267	0.206	1.585	0.077	0.278	1.45	0.024	0.227	NaN	NaN	NaN	NaN	NaN	NaN	NaN	NaN	NaN	1.749	0.536	0.614	1.807	0.436	0.615	NaN	NaN	NaN	1.891	0.085	0.581
562	2.81	NaN	NaN	NaN	1.548	0.879	0.295	1.661	0.853	0.242	1.629	0.665	0.206	1.64	0.533	0.256	1.64	0.423	0.252	1.649	0.267	0.206	1.585	0.077	0.278	1.45	0.024	0.227	NaN	NaN	NaN	NaN	NaN	NaN	NaN	NaN	NaN	1.747	0.536	0.613	1.804	0.436	0.615	NaN	NaN	NaN	1.89	0.086	0.581
563	2.815	NaN	NaN	NaN	1.547	0.879	0.295	1.659	0.854	0.242	1.626	0.665	0.205	1.638	0.533	0.255	1.639	0.423	0.252	1.648	0.268	0.204	1.586	0.077	0.277	1.45	0.023	0.226	NaN	NaN	NaN	NaN	NaN	NaN	NaN	NaN	NaN	1.743	0.535	0.613	1.801	0.436	0.614	NaN	NaN	NaN	1.889	0.086	0.58
564	2.82	NaN	NaN	NaN	1.546	0.879	0.294	1.658	0.855	0.242	1.622	0.666	0.205	1.636	0.533	0.254	1.638	0.423	0.251	1.647	0.268	0.203	1.586	0.077	0.277	1.45	0.023	0.226	NaN	NaN	NaN	NaN	NaN	NaN	NaN	NaN	NaN	1.74	0.535	0.612	1.798	0.437	0.614	NaN	NaN	NaN	1.889	0.085	0.578
565	2.825	NaN	NaN	NaN	1.545	0.879	0.293	1.656	0.856	0.242	1.619	0.666	0.204	1.635	0.534	0.254	1.636	0.423	0.25	1.646	0.268	0.202	1.586	0.078	0.276	1.45	0.023	0.226	NaN	NaN	NaN	NaN	NaN	NaN	NaN	NaN	NaN	1.737	0.535	0.612	1.795	0.437	0.613	NaN	NaN	NaN	1.888	0.087	0.578
566	2.83	NaN	NaN	NaN	1.543	0.879	0.291	1.655	0.856	0.241	1.616	0.666	0.203	1.633	0.535	0.253	1.635	0.424	0.25	1.644	0.268	0.202	1.586	0.078	0.276	1.45	0.023	0.226	NaN	NaN	NaN	NaN	NaN	NaN	NaN	NaN	NaN	1.734	0.535	0.612	1.792	0.437	0.613	NaN	NaN	NaN	1.888	0.089	0.579
567	2.835	NaN	NaN	NaN	1.542	0.88	0.29	1.653	0.856	0.24	1.614	0.667	0.203	1.631	0.535	0.252	1.633	0.424	0.249	1.643	0.268	0.201	1.586	0.078	0.276	1.45	0.023	0.226	NaN	NaN	NaN	NaN	NaN	NaN	NaN	NaN	NaN	1.731	0.535	0.611	1.789	0.437	0.613	NaN	NaN	NaN	1.888	0.091	0.58
568	2.84	NaN	NaN	NaN	1.539	0.881	0.288	1.651	0.856	0.239	1.612	0.667	0.203	1.629	0.535	0.251	1.632	0.424	0.249	1.643	0.269	0.201	1.586	0.078	0.276	1.45	0.023	0.226	NaN	NaN	NaN	NaN	NaN	NaN	NaN	NaN	NaN	1.728	0.535	0.611	1.786	0.438	0.613	NaN	NaN	NaN	1.887	0.092	0.579
569	2.845	NaN	NaN	NaN	1.536	0.882	0.287	1.649	0.856	0.238	1.61	0.668	0.202	1.628	0.536	0.251	1.63	0.424	0.248	1.642	0.269	0.2	1.586	0.078	0.276	1.45	0.023	0.226	NaN	NaN	NaN	NaN	NaN	NaN	NaN	NaN	NaN	1.725	0.535	0.611	1.783	0.438	0.613	NaN	NaN	NaN	1.886	0.093	0.579
570	2.85	NaN	NaN	NaN	1.535	0.882	0.286	1.648	0.857	0.237	1.608	0.668	0.201	1.626	0.536	0.251	1.629	0.424	0.248	1.641	0.27	0.2	1.585	0.078	0.276	1.45	0.023	0.226	NaN	NaN	NaN	NaN	NaN	NaN	NaN	NaN	NaN	1.722	0.535	0.611	1.78	0.438	0.613	NaN	NaN	NaN	1.885	0.094	0.579
571	2.855	NaN	NaN	NaN	1.533	0.882	0.284	1.646	0.857	0.236	1.607	0.668	0.201	1.624	0.536	0.25	1.627	0.424	0.247	1.64	0.27	0.2	1.585	0.078	0.276	1.45	0.023	0.226	NaN	NaN	NaN	NaN	NaN	NaN	NaN	NaN	NaN	1.719	0.535	0.611	1.777	0.439	0.613	NaN	NaN	NaN	1.884	0.095	0.578
572	2.86	NaN	NaN	NaN	1.53	0.883	0.284	1.644	0.857	0.235	1.606	0.668	0.2	1.623	0.536	0.249	1.626	0.424	0.246	1.639	0.269	0.2	1.585	0.078	0.276	1.45	0.023	0.226	NaN	NaN	NaN	NaN	NaN	NaN	NaN	NaN	NaN	1.716	0.536	0.61	1.774	0.439	0.613	NaN	NaN	NaN	1.884	0.096	0.578
573	2.865	NaN	NaN	NaN	1.529	0.882	0.282	1.643	0.858	0.234	1.604	0.668	0.199	1.621	0.536	0.248	1.625	0.424	0.246	1.639	0.269	0.2	1.585	0.077	0.276	1.45	0.023	0.226	NaN	NaN	NaN	NaN	NaN	NaN	NaN	NaN	NaN	1.713	0.536	0.61	1.771	0.44	0.613	NaN	NaN	NaN	1.883	0.098	0.579
574	2.87	NaN	NaN	NaN	1.528	0.882	0.279	1.642	0.858	0.234	1.603	0.668	0.198	1.62	0.536	0.248	1.624	0.425	0.245	1.638	0.269	0.2	1.585	0.077	0.277	1.45	0.023	0.226	NaN	NaN	NaN	NaN	NaN	NaN	NaN	NaN	NaN	1.709	0.537	0.61	1.767	0.441	0.613	NaN	NaN	NaN	1.882	0.1	0.578
575	2.875	NaN	NaN	NaN	1.526	0.882	0.277	1.643	0.857	0.233	1.603	0.668	0.197	1.619	0.536	0.248	1.623	0.425	0.245	1.638	0.268	0.2	1.584	0.077	0.277	1.45	0.023	0.226	NaN	NaN	NaN	NaN	NaN	NaN	NaN	NaN	NaN	1.706	0.537	0.61	1.764	0.441	0.613	NaN	NaN	NaN	1.88	0.1	0.577
576	2.88	NaN	NaN	NaN	1.523	0.882	0.276	1.641	0.856	0.232	1.603	0.668	0.196	1.618	0.536	0.248	1.622	0.425	0.245	1.638	0.268	0.2	1.584	0.077	0.277	1.45	0.023	0.226	NaN	NaN	NaN	NaN	NaN	NaN	NaN	NaN	NaN	1.702	0.537	0.61	1.761	0.442	0.613	NaN	NaN	NaN	1.88	0.101	0.578
577	2.885	NaN	NaN	NaN	1.522	0.881	0.274	1.638	0.856	0.23	1.602	0.668	0.195	1.617	0.536	0.248	1.621	0.425	0.245	1.637	0.268	0.2	1.584	0.077	0.277	1.45	0.023	0.226	NaN	NaN	NaN	NaN	NaN	NaN	NaN	NaN	NaN	1.698	0.537	0.61	1.758	0.443	0.614	NaN	NaN	NaN	1.879	0.104	0.579
578	2.89	NaN	NaN	NaN	1.52	0.881	0.273	1.635	0.856	0.229	1.601	0.667	0.194	1.615	0.536	0.247	1.621	0.425	0.244	1.637	0.268	0.2	1.584	0.078	0.277	1.45	0.023	0.226	NaN	NaN	NaN	NaN	NaN	NaN	NaN	NaN	NaN	1.695	0.538	0.611	1.754	0.443	0.614	1.813	0.316	0.665	1.878	0.106	0.58
579	2.895	NaN	NaN	NaN	1.517	0.881	0.272	1.633	0.856	0.228	1.6	0.666	0.193	1.614	0.536	0.246	1.62	0.425	0.244	1.637	0.268	0.2	1.584	0.077	0.277	1.45	0.023	0.226	NaN	NaN	NaN	NaN	NaN	NaN	NaN	NaN	NaN	1.691	0.538	0.611	1.751	0.444	0.614	1.811	0.317	0.665	1.877	0.107	0.58
580	2.9	NaN	NaN	NaN	1.516	0.88	0.269	1.631	0.856	0.227	1.6	0.666	0.192	1.614	0.536	0.246	1.619	0.425	0.244	1.637	0.268	0.2	1.585	0.077	0.277	1.45	0.023	0.226	NaN	NaN	NaN	NaN	NaN	NaN	NaN	NaN	NaN	1.687	0.538	0.611	1.747	0.445	0.615	1.81	0.32	0.664	1.876	0.109	0.581
581	2.905	NaN	NaN	NaN	1.514	0.88	0.267	1.629	0.856	0.225	1.6	0.666	0.191	1.614	0.536	0.246	1.619	0.424	0.244	1.637	0.268	0.2	1.585	0.077	0.277	1.45	0.023	0.226	NaN	NaN	NaN	NaN	NaN	NaN	NaN	NaN	NaN	1.683	0.538	0.612	1.744	0.446	0.615	1.807	0.321	0.665	1.875	0.111	0.581
582	2.91	NaN	NaN	NaN	1.512	0.88	0.266	1.627	0.856	0.224	1.601	0.666	0.19	1.613	0.536	0.246	1.618	0.424	0.243	1.637	0.268	0.2	1.585	0.077	0.277	1.45	0.023	0.226	NaN	NaN	NaN	NaN	NaN	NaN	NaN	NaN	NaN	1.679	0.539	0.612	1.74	0.446	0.616	1.804	0.322	0.665	1.874	0.113	0.582
583	2.915	NaN	NaN	NaN	1.508	0.88	0.265	1.625	0.855	0.224	1.601	0.667	0.19	1.613	0.536	0.245	1.618	0.424	0.243	1.636	0.268	0.2	1.585	0.077	0.277	1.45	0.023	0.226	NaN	NaN	NaN	NaN	NaN	NaN	NaN	NaN	NaN	1.676	0.539	0.613	1.735	0.447	0.617	1.801	0.323	0.666	1.872	0.114	0.583
584	2.92	NaN	NaN	NaN	1.508	0.879	0.263	1.623	0.855	0.223	1.6	0.667	0.19	1.613	0.537	0.244	1.617	0.424	0.243	1.636	0.268	0.2	1.585	0.077	0.277	1.45	0.023	0.226	NaN	NaN	NaN	NaN	NaN	NaN	NaN	NaN	NaN	1.672	0.54	0.613	1.731	0.447	0.618	1.797	0.324	0.667	1.871	0.116	0.584
585	2.925	NaN	NaN	NaN	1.506	0.879	0.261	1.622	0.854	0.222	1.6	0.667	0.189	1.613	0.537	0.244	1.617	0.424	0.242	1.636	0.268	0.2	1.585	0.077	0.277	1.45	0.023	0.226	NaN	NaN	NaN	NaN	NaN	NaN	NaN	NaN	NaN	1.668	0.54	0.614	1.727	0.448	0.619	1.795	0.326	0.667	1.869	0.118	0.585
586	2.93	NaN	NaN	NaN	1.503	0.879	0.26	1.62	0.854	0.221	1.6	0.666	0.188	1.612	0.537	0.243	1.617	0.425	0.241	1.636	0.268	0.199	1.585	0.077	0.276	1.45	0.023	0.226	NaN	NaN	NaN	NaN	NaN	NaN	NaN	NaN	NaN	1.663	0.539	0.614	1.723	0.448	0.62	1.791	0.327	0.668	1.868	0.12	0.585
587	2.935	NaN	NaN	NaN	1.5	0.879	0.26	1.618	0.854	0.22	1.599	0.666	0.187	1.612	0.537	0.242	1.617	0.425	0.24	1.636	0.267	0.199	1.585	0.077	0.276	1.45	0.023	0.226	NaN	NaN	NaN	NaN	NaN	NaN	NaN	NaN	NaN	1.658	0.539	0.615	1.718	0.449	0.62	1.788	0.328	0.669	1.866	0.122	0.585
588	2.94	NaN	NaN	NaN	1.497	0.879	0.26	1.617	0.853	0.219	1.599	0.666	0.187	1.612	0.537	0.242	1.617	0.424	0.24	1.636	0.267	0.199	1.585	0.076	0.276	1.45	0.022	0.226	NaN	NaN	NaN	NaN	NaN	NaN	NaN	NaN	NaN	1.654	0.539	0.615	1.714	0.45	0.621	1.784	0.329	0.67	1.864	0.124	0.585
589	2.945	NaN	NaN	NaN	1.496	0.878	0.258	1.615	0.853	0.218	1.598	0.666	0.186	1.611	0.536	0.241	1.617	0.424	0.239	1.637	0.267	0.198	1.586	0.076	0.276	1.45	0.022	0.226	NaN	NaN	NaN	NaN	NaN	NaN	NaN	NaN	NaN	1.651	0.54	0.616	1.71	0.45	0.622	1.78	0.33	0.671	1.862	0.126	0.585
590	2.95	NaN	NaN	NaN	1.496	0.877	0.257	1.613	0.853	0.218	1.598	0.666	0.185	1.611	0.536	0.24	1.617	0.424	0.239	1.637	0.267	0.198	1.586	0.076	0.276	1.45	0.022	0.226	NaN	NaN	NaN	NaN	NaN	NaN	NaN	NaN	NaN	1.647	0.54	0.617	1.705	0.45	0.623	1.778	0.332	0.671	1.86	0.128	0.586
591	2.955	NaN	NaN	NaN	1.494	0.876	0.256	1.611	0.853	0.217	1.598	0.666	0.184	1.611	0.536	0.24	1.617	0.424	0.239	1.638	0.267	0.197	1.586	0.076	0.275	1.45	0.022	0.226	NaN	NaN	NaN	NaN	NaN	NaN	NaN	NaN	NaN	1.643	0.541	0.617	1.701	0.451	0.624	1.775	0.333	0.672	1.857	0.13	0.587
592	2.96	NaN	NaN	NaN	1.49	0.876	0.255	1.609	0.853	0.216	1.597	0.666	0.183	1.611	0.536	0.239	1.617	0.424	0.238	1.638	0.267	0.197	1.586	0.076	0.275	1.45	0.022	0.226	NaN	NaN	NaN	NaN	NaN	NaN	NaN	NaN	NaN	1.638	0.54	0.618	1.696	0.452	0.625	1.771	0.335	0.672	1.855	0.133	0.589
593	2.965	NaN	NaN	NaN	1.488	0.876	0.256	1.607	0.853	0.215	1.596	0.666	0.182	1.61	0.536	0.239	1.617	0.424	0.238	1.638	0.267	0.196	1.587	0.075	0.275	1.45	0.022	0.226	NaN	NaN	NaN	NaN	NaN	NaN	NaN	NaN	NaN	1.633	0.54	0.619	1.691	0.452	0.626	1.767	0.336	0.673	1.854	0.135	0.589
594	2.97	NaN	NaN	NaN	1.487	0.875	0.256	1.606	0.853	0.214	1.594	0.666	0.181	1.61	0.536	0.238	1.617	0.424	0.238	1.638	0.267	0.196	1.587	0.075	0.275	1.45	0.022	0.226	NaN	NaN	NaN	NaN	NaN	NaN	NaN	NaN	NaN	1.629	0.54	0.62	1.687	0.453	0.626	1.764	0.338	0.674	1.852	0.137	0.589
595	2.975	NaN	NaN	NaN	1.486	0.875	0.256	1.604	0.853	0.213	1.594	0.666	0.181	1.609	0.536	0.238	1.617	0.423	0.237	1.638	0.267	0.196	1.587	0.075	0.275	1.45	0.022	0.226	NaN	NaN	NaN	NaN	NaN	NaN	NaN	NaN	NaN	1.625	0.541	0.621	1.682	0.454	0.627	1.76	0.34	0.675	1.849	0.14	0.59
596	2.98	NaN	NaN	NaN	1.485	0.874	0.255	1.602	0.853	0.213	1.593	0.666	0.18	1.609	0.537	0.237	1.617	0.423	0.237	1.639	0.267	0.196	1.587	0.075	0.275	1.45	0.022	0.226	NaN	NaN	NaN	NaN	NaN	NaN	NaN	NaN	NaN	1.62	0.541	0.621	1.676	0.454	0.629	1.756	0.341	0.675	1.846	0.142	0.59
597	2.985	NaN	NaN	NaN	1.484	0.873	0.254	1.6	0.853	0.212	1.591	0.666	0.179	1.609	0.537	0.236	1.617	0.423	0.236	1.639	0.266	0.195	1.587	0.075	0.275	1.45	0.022	0.226	NaN	NaN	NaN	NaN	NaN	NaN	NaN	NaN	NaN	1.615	0.541	0.622	1.671	0.455	0.63	1.752	0.342	0.676	1.844	0.145	0.59
598	2.99	NaN	NaN	NaN	1.482	0.873	0.254	1.598	0.853	0.212	1.59	0.666	0.179	1.608	0.536	0.236	1.617	0.423	0.235	1.639	0.266	0.195	1.587	0.075	0.274	1.45	0.022	0.226	NaN	NaN	NaN	NaN	NaN	NaN	NaN	NaN	NaN	1.61	0.541	0.623	1.666	0.456	0.631	1.747	0.344	0.677	1.84	0.147	0.591
599	2.995	NaN	NaN	NaN	1.48	0.872	0.254	1.596	0.852	0.211	1.589	0.666	0.178	1.608	0.536	0.235	1.617	0.424	0.234	1.639	0.266	0.195	1.587	0.075	0.274	1.45	0.022	0.226	NaN	NaN	NaN	NaN	NaN	NaN	NaN	NaN	NaN	1.606	0.541	0.624	1.661	0.457	0.632	1.742	0.346	0.678	1.837	0.15	0.592
600	3	NaN	NaN	NaN	1.48	0.872	0.255	1.594	0.853	0.21	1.588	0.666	0.177	1.608	0.536	0.234	1.617	0.424	0.234	1.639	0.266	0.194	1.588	0.075	0.274	1.45	0.022	0.226	NaN	NaN	NaN	NaN	NaN	NaN	NaN	NaN	NaN	1.601	0.542	0.625	1.655	0.458	0.633	1.737	0.347	0.679	1.834	0.152	0.592
601	3.005	NaN	NaN	NaN	1.48	0.871	0.254	1.592	0.853	0.209	1.586	0.666	0.177	1.608	0.536	0.233	1.617	0.423	0.233	1.639	0.266	0.194	1.588	0.074	0.274	1.45	0.022	0.226	NaN	NaN	NaN	NaN	NaN	NaN	NaN	NaN	NaN	1.596	0.543	0.626	1.649	0.459	0.635	1.731	0.349	0.68	1.83	0.156	0.592
602	3.01	NaN	NaN	NaN	1.479	0.871	0.254	1.591	0.853	0.208	1.585	0.665	0.176	1.607	0.536	0.233	1.617	0.423	0.233	1.639	0.266	0.194	1.588	0.074	0.274	1.45	0.022	0.226	NaN	NaN	NaN	NaN	NaN	NaN	NaN	NaN	NaN	1.591	0.543	0.627	1.642	0.459	0.636	1.726	0.35	0.681	1.827	0.16	0.593
603	3.015	NaN	NaN	NaN	1.477	0.871	0.254	1.589	0.852	0.207	1.583	0.665	0.175	1.607	0.536	0.232	1.617	0.423	0.232	1.639	0.266	0.193	1.588	0.074	0.274	1.45	0.022	0.226	NaN	NaN	NaN	NaN	NaN	NaN	NaN	NaN	NaN	1.585	0.543	0.628	1.636	0.46	0.638	1.72	0.352	0.681	1.823	0.162	0.594
604	3.02	NaN	NaN	NaN	1.475	0.87	0.253	1.587	0.852	0.206	1.582	0.665	0.175	1.606	0.536	0.232	1.617	0.423	0.232	1.639	0.265	0.193	1.588	0.074	0.274	1.451	0.022	0.226	NaN	NaN	NaN	NaN	NaN	NaN	NaN	NaN	NaN	1.579	0.544	0.629	1.63	0.462	0.639	1.714	0.353	0.682	1.818	0.165	0.595
605	3.025	NaN	NaN	NaN	1.471	0.87	0.254	1.586	0.852	0.206	1.58	0.665	0.174	1.606	0.536	0.231	1.616	0.423	0.232	1.639	0.265	0.192	1.588	0.074	0.274	1.451	0.022	0.226	NaN	NaN	NaN	NaN	NaN	NaN	NaN	NaN	NaN	1.574	0.544	0.63	1.624	0.463	0.641	1.708	0.356	0.683	1.814	0.168	0.596
606	3.03	NaN	NaN	NaN	1.47	0.87	0.255	1.584	0.852	0.205	1.578	0.665	0.173	1.605	0.536	0.231	1.616	0.423	0.231	1.638	0.265	0.192	1.588	0.074	0.274	1.451	0.022	0.226	NaN	NaN	NaN	NaN	NaN	NaN	NaN	NaN	NaN	1.568	0.545	0.631	1.617	0.464	0.642	1.702	0.358	0.684	1.809	0.171	0.596
607	3.035	NaN	NaN	NaN	1.469	0.87	0.255	1.582	0.852	0.204	1.577	0.665	0.173	1.605	0.536	0.23	1.616	0.422	0.231	1.638	0.265	0.191	1.588	0.073	0.273	1.451	0.022	0.226	NaN	NaN	NaN	NaN	NaN	NaN	NaN	NaN	NaN	1.562	0.546	0.632	1.61	0.465	0.643	1.696	0.359	0.685	1.805	0.175	0.597
608	3.04	NaN	NaN	NaN	1.472	0.869	0.255	1.58	0.852	0.203	1.576	0.665	0.172	1.604	0.536	0.229	1.616	0.422	0.23	1.638	0.265	0.191	1.588	0.073	0.273	1.451	0.022	0.226	NaN	NaN	NaN	NaN	NaN	NaN	NaN	NaN	NaN	1.556	0.547	0.632	1.603	0.466	0.645	1.69	0.361	0.687	1.8	0.178	0.598
609	3.045	NaN	NaN	NaN	1.476	0.867	0.255	1.579	0.852	0.203	1.574	0.665	0.172	1.603	0.536	0.229	1.615	0.422	0.229	1.638	0.265	0.19	1.588	0.073	0.273	1.451	0.022	0.226	NaN	NaN	NaN	NaN	NaN	NaN	NaN	NaN	NaN	1.551	0.548	0.634	1.596	0.467	0.647	1.684	0.363	0.688	1.795	0.181	0.599
610	3.05	NaN	NaN	NaN	1.468	0.868	0.252	1.577	0.852	0.202	1.573	0.665	0.171	1.603	0.536	0.228	1.615	0.422	0.229	1.637	0.265	0.19	1.588	0.073	0.273	1.451	0.022	0.226	NaN	NaN	NaN	NaN	NaN	NaN	NaN	NaN	NaN	1.545	0.549	0.634	1.59	0.469	0.648	1.677	0.365	0.689	1.79	0.183	0.6
611	3.055	NaN	NaN	NaN	1.465	0.868	0.25	1.576	0.851	0.201	1.571	0.664	0.17	1.602	0.536	0.227	1.614	0.422	0.228	1.637	0.265	0.19	1.588	0.073	0.273	1.451	0.022	0.226	NaN	NaN	NaN	NaN	NaN	NaN	NaN	NaN	NaN	1.538	0.549	0.635	1.584	0.471	0.65	1.67	0.366	0.689	1.784	0.186	0.601
612	3.06	NaN	NaN	NaN	1.463	0.868	0.25	1.575	0.851	0.201	1.57	0.664	0.169	1.601	0.536	0.227	1.614	0.422	0.228	1.637	0.265	0.189	1.588	0.073	0.273	1.451	0.022	0.226	NaN	NaN	NaN	NaN	NaN	NaN	NaN	NaN	NaN	1.533	0.551	0.636	1.577	0.472	0.651	1.664	0.368	0.69	1.778	0.189	0.602
613	3.065	NaN	NaN	NaN	1.46	0.868	0.249	1.573	0.851	0.2	1.569	0.665	0.169	1.6	0.536	0.226	1.614	0.422	0.227	1.637	0.265	0.189	1.589	0.073	0.273	1.451	0.021	0.226	NaN	NaN	NaN	NaN	NaN	NaN	NaN	NaN	NaN	1.528	0.552	0.637	1.57	0.474	0.652	1.657	0.37	0.692	1.773	0.191	0.603
614	3.07	NaN	NaN	NaN	1.458	0.868	0.249	1.572	0.851	0.2	1.568	0.664	0.168	1.6	0.536	0.225	1.613	0.422	0.227	1.636	0.264	0.189	1.589	0.073	0.272	1.451	0.021	0.226	NaN	NaN	NaN	NaN	NaN	NaN	NaN	NaN	NaN	1.522	0.553	0.638	1.563	0.475	0.653	1.651	0.373	0.693	1.767	0.194	0.604
615	3.075	NaN	NaN	NaN	1.457	0.868	0.247	1.571	0.851	0.199	1.566	0.664	0.167	1.599	0.536	0.225	1.612	0.422	0.227	1.636	0.264	0.189	1.589	0.073	0.272	1.451	0.021	0.226	NaN	NaN	NaN	NaN	NaN	NaN	NaN	NaN	NaN	1.516	0.554	0.638	1.557	0.477	0.655	1.644	0.375	0.694	1.761	0.197	0.606
616	3.08	NaN	NaN	NaN	1.456	0.867	0.245	1.569	0.85	0.198	1.565	0.664	0.166	1.598	0.536	0.224	1.612	0.422	0.226	1.635	0.264	0.188	1.589	0.073	0.272	1.451	0.021	0.226	NaN	NaN	NaN	NaN	NaN	NaN	NaN	NaN	NaN	1.511	0.556	0.638	1.551	0.479	0.656	1.637	0.376	0.695	1.755	0.2	0.606
617	3.085	NaN	NaN	NaN	1.455	0.867	0.244	1.568	0.851	0.198	1.564	0.664	0.166	1.597	0.537	0.224	1.611	0.422	0.226	1.635	0.264	0.188	1.589	0.073	0.272	1.451	0.021	0.226	NaN	NaN	NaN	NaN	NaN	NaN	NaN	NaN	NaN	1.505	0.557	0.639	1.544	0.481	0.656	1.63	0.378	0.696	1.749	0.202	0.607
618	3.09	NaN	NaN	NaN	1.452	0.867	0.243	1.566	0.851	0.197	1.563	0.664	0.166	1.596	0.537	0.223	1.61	0.422	0.226	1.635	0.264	0.187	1.589	0.073	0.272	1.451	0.021	0.226	NaN	NaN	NaN	NaN	NaN	NaN	NaN	NaN	NaN	1.5	0.559	0.64	1.538	0.482	0.658	1.623	0.379	0.697	1.742	0.204	0.608
619	3.095	NaN	NaN	NaN	1.449	0.867	0.243	1.565	0.851	0.196	1.562	0.665	0.166	1.596	0.537	0.223	1.61	0.422	0.225	1.634	0.264	0.187	1.589	0.073	0.272	1.451	0.021	0.226	NaN	NaN	NaN	NaN	NaN	NaN	NaN	NaN	NaN	1.494	0.56	0.64	1.531	0.484	0.658	1.617	0.381	0.698	1.735	0.206	0.609
620	3.1	NaN	NaN	NaN	1.448	0.867	0.242	1.564	0.85	0.196	1.562	0.665	0.165	1.595	0.536	0.222	1.609	0.422	0.224	1.634	0.264	0.187	1.589	0.073	0.272	1.451	0.021	0.226	NaN	NaN	NaN	NaN	NaN	NaN	NaN	NaN	NaN	1.489	0.561	0.64	1.525	0.486	0.659	1.61	0.382	0.698	1.729	0.209	0.61
621	3.105	NaN	NaN	NaN	1.447	0.867	0.242	1.562	0.851	0.195	1.56	0.664	0.165	1.593	0.536	0.222	1.608	0.422	0.224	1.633	0.264	0.187	1.589	0.073	0.272	1.451	0.021	0.226	NaN	NaN	NaN	NaN	NaN	NaN	NaN	NaN	NaN	1.483	0.563	0.641	1.519	0.488	0.66	1.604	0.383	0.699	1.722	0.211	0.611
622	3.11	NaN	NaN	NaN	1.445	0.868	0.241	1.561	0.851	0.195	1.559	0.664	0.164	1.592	0.536	0.221	1.607	0.422	0.223	1.633	0.264	0.186	1.589	0.073	0.272	1.451	0.021	0.226	NaN	NaN	NaN	NaN	NaN	NaN	NaN	NaN	NaN	1.479	0.565	0.641	1.513	0.49	0.661	1.597	0.385	0.7	1.715	0.213	0.611
623	3.115	NaN	NaN	NaN	1.443	0.868	0.24	1.56	0.851	0.194	1.558	0.664	0.163	1.591	0.536	0.221	1.607	0.422	0.223	1.633	0.264	0.186	1.589	0.073	0.272	1.451	0.021	0.226	NaN	NaN	NaN	NaN	NaN	NaN	NaN	NaN	NaN	1.474	0.568	0.642	1.507	0.492	0.661	1.591	0.387	0.7	1.709	0.215	0.612
624	3.12	NaN	NaN	NaN	1.441	0.868	0.24	1.559	0.851	0.193	1.557	0.664	0.162	1.59	0.536	0.22	1.606	0.422	0.222	1.632	0.264	0.186	1.589	0.073	0.272	1.451	0.021	0.226	NaN	NaN	NaN	NaN	NaN	NaN	NaN	NaN	NaN	1.468	0.569	0.642	1.501	0.493	0.662	1.585	0.388	0.701	1.704	0.216	0.613
625	3.125	1.703	1.025	0.368	1.439	0.869	0.239	1.557	0.851	0.193	1.556	0.664	0.162	1.589	0.537	0.22	1.605	0.423	0.222	1.631	0.264	0.186	1.589	0.073	0.272	1.451	0.021	0.226	NaN	NaN	NaN	NaN	NaN	NaN	NaN	NaN	NaN	1.463	0.571	0.642	1.496	0.495	0.663	1.578	0.39	0.701	1.698	0.218	0.613
626	3.13	1.702	1.025	0.368	1.438	0.869	0.239	1.556	0.852	0.192	1.556	0.664	0.162	1.588	0.537	0.22	1.604	0.423	0.222	1.631	0.264	0.185	1.589	0.073	0.272	1.451	0.021	0.226	NaN	NaN	NaN	NaN	NaN	NaN	NaN	NaN	NaN	1.458	0.573	0.642	1.49	0.496	0.663	1.573	0.392	0.702	1.692	0.219	0.614
627	3.135	1.7	1.025	0.368	1.436	0.869	0.239	1.554	0.852	0.192	1.555	0.665	0.162	1.587	0.537	0.219	1.603	0.422	0.221	1.63	0.264	0.185	1.589	0.073	0.272	1.451	0.021	0.226	NaN	NaN	NaN	NaN	NaN	NaN	NaN	NaN	NaN	1.454	0.575	0.642	1.485	0.498	0.663	1.567	0.394	0.702	1.686	0.219	0.614
628	3.14	1.699	1.025	0.368	1.435	0.869	0.239	1.552	0.852	0.191	1.553	0.665	0.161	1.586	0.537	0.219	1.603	0.423	0.221	1.629	0.264	0.185	1.589	0.073	0.272	1.451	0.021	0.226	NaN	NaN	NaN	NaN	NaN	NaN	NaN	NaN	NaN	1.448	0.576	0.642	1.479	0.499	0.663	1.562	0.396	0.702	1.679	0.22	0.614
629	3.145	1.697	1.024	0.367	1.433	0.869	0.24	1.551	0.852	0.191	1.552	0.665	0.161	1.585	0.537	0.218	1.601	0.423	0.221	1.629	0.264	0.185	1.589	0.073	0.272	1.451	0.021	0.226	NaN	NaN	NaN	NaN	NaN	NaN	NaN	NaN	NaN	1.443	0.577	0.642	1.474	0.501	0.663	1.556	0.397	0.702	1.673	0.22	0.614
630	3.15	1.695	1.024	0.367	1.432	0.868	0.24	1.549	0.851	0.191	1.551	0.665	0.16	1.584	0.537	0.218	1.601	0.423	0.221	1.628	0.264	0.185	1.589	0.073	0.272	1.451	0.021	0.226	NaN	NaN	NaN	NaN	NaN	NaN	NaN	NaN	NaN	1.439	0.579	0.642	1.469	0.503	0.662	1.551	0.398	0.702	1.666	0.22	0.614
631	3.155	1.694	1.024	0.367	1.431	0.868	0.24	1.547	0.851	0.19	1.549	0.665	0.16	1.582	0.537	0.218	1.6	0.423	0.22	1.628	0.265	0.184	1.589	0.073	0.272	1.451	0.021	0.226	NaN	NaN	NaN	NaN	NaN	NaN	NaN	NaN	NaN	1.435	0.581	0.642	1.464	0.504	0.662	1.546	0.399	0.702	1.659	0.219	0.614
632	3.16	1.693	1.024	0.366	1.429	0.868	0.24	1.546	0.851	0.19	1.548	0.665	0.16	1.581	0.537	0.218	1.598	0.423	0.22	1.627	0.265	0.184	1.588	0.073	0.272	1.451	0.021	0.226	NaN	NaN	NaN	NaN	NaN	NaN	NaN	NaN	NaN	1.431	0.582	0.642	1.46	0.505	0.662	1.54	0.4	0.701	1.652	0.219	0.615
633	3.165	1.69	1.023	0.366	1.428	0.868	0.241	1.544	0.852	0.189	1.547	0.665	0.16	1.58	0.537	0.218	1.597	0.423	0.22	1.627	0.265	0.184	1.588	0.073	0.272	1.451	0.021	0.226	NaN	NaN	NaN	NaN	NaN	NaN	NaN	NaN	NaN	1.426	0.583	0.642	1.455	0.506	0.662	1.535	0.4	0.701	1.645	0.219	0.614
634	3.17	1.689	1.023	0.366	1.426	0.868	0.242	1.543	0.852	0.189	1.545	0.664	0.159	1.579	0.537	0.217	1.596	0.423	0.22	1.626	0.265	0.184	1.588	0.073	0.272	1.451	0.021	0.226	NaN	NaN	NaN	NaN	NaN	NaN	NaN	NaN	NaN	1.422	0.585	0.642	1.45	0.507	0.661	1.529	0.4	0.701	1.637	0.217	0.614
635	3.175	1.687	1.023	0.365	1.425	0.869	0.242	1.541	0.852	0.189	1.543	0.664	0.158	1.577	0.537	0.217	1.595	0.423	0.22	1.625	0.266	0.184	1.588	0.073	0.272	1.451	0.021	0.226	NaN	NaN	NaN	NaN	NaN	NaN	NaN	NaN	NaN	1.419	0.587	0.642	1.446	0.508	0.661	1.524	0.4	0.701	1.63	0.216	0.613
636	3.18	1.685	1.023	0.365	1.423	0.869	0.242	1.54	0.852	0.188	1.541	0.664	0.158	1.576	0.538	0.217	1.594	0.423	0.22	1.625	0.266	0.184	1.588	0.073	0.272	1.451	0.021	0.226	NaN	NaN	NaN	NaN	NaN	NaN	NaN	NaN	NaN	1.415	0.588	0.642	1.441	0.508	0.661	1.518	0.4	0.7	1.623	0.215	0.612
637	3.185	1.684	1.023	0.365	1.421	0.869	0.242	1.538	0.853	0.188	1.54	0.665	0.158	1.574	0.538	0.217	1.592	0.423	0.22	1.624	0.266	0.184	1.588	0.073	0.272	1.451	0.021	0.226	NaN	NaN	NaN	NaN	NaN	NaN	NaN	NaN	NaN	1.411	0.589	0.641	1.438	0.509	0.66	1.512	0.399	0.701	1.615	0.213	0.611
638	3.19	1.683	1.023	0.365	1.42	0.87	0.242	1.536	0.853	0.188	1.539	0.665	0.158	1.573	0.538	0.216	1.591	0.423	0.22	1.623	0.266	0.184	1.588	0.073	0.272	1.451	0.021	0.226	NaN	NaN	NaN	NaN	NaN	NaN	NaN	NaN	NaN	1.407	0.59	0.641	1.433	0.509	0.659	1.506	0.398	0.7	1.606	0.211	0.61
639	3.195	1.681	1.023	0.364	1.418	0.87	0.241	1.535	0.853	0.187	1.537	0.664	0.158	1.571	0.538	0.216	1.59	0.423	0.22	1.622	0.266	0.184	1.588	0.074	0.272	1.451	0.021	0.226	NaN	NaN	NaN	NaN	NaN	NaN	NaN	NaN	NaN	1.405	0.591	0.641	1.428	0.509	0.659	1.5	0.397	0.7	1.598	0.209	0.61
640	3.2	1.68	1.023	0.364	1.416	0.87	0.241	1.532	0.853	0.187	1.535	0.664	0.158	1.57	0.538	0.216	1.589	0.423	0.219	1.621	0.266	0.184	1.588	0.074	0.272	1.451	0.021	0.226	NaN	NaN	NaN	NaN	NaN	NaN	NaN	NaN	NaN	1.402	0.591	0.64	1.424	0.51	0.659	1.494	0.395	0.7	1.59	0.207	0.61
641	3.205	1.679	1.023	0.364	1.415	0.87	0.24	1.53	0.852	0.187	1.533	0.664	0.157	1.568	0.538	0.216	1.587	0.423	0.219	1.62	0.266	0.184	1.588	0.074	0.272	1.451	0.021	0.226	NaN	NaN	NaN	NaN	NaN	NaN	NaN	NaN	NaN	1.398	0.592	0.64	1.42	0.51	0.658	1.488	0.394	0.7	1.582	0.205	0.609
642	3.21	1.677	1.024	0.364	1.413	0.87	0.24	1.528	0.852	0.187	1.531	0.664	0.157	1.567	0.538	0.216	1.586	0.423	0.219	1.619	0.267	0.184	1.587	0.074	0.272	1.451	0.021	0.226	NaN	NaN	NaN	NaN	NaN	NaN	NaN	NaN	NaN	1.394	0.593	0.639	1.416	0.51	0.658	1.483	0.392	0.699	1.574	0.203	0.608
643	3.215	1.676	1.023	0.364	1.411	0.871	0.24	1.527	0.852	0.186	1.529	0.664	0.157	1.565	0.538	0.216	1.585	0.423	0.219	1.618	0.267	0.183	1.587	0.074	0.272	1.451	0.021	0.226	NaN	NaN	NaN	NaN	NaN	NaN	NaN	NaN	NaN	1.392	0.594	0.639	1.412	0.509	0.657	1.477	0.39	0.698	1.566	0.2	0.607
644	3.22	1.674	1.023	0.364	1.409	0.871	0.239	1.525	0.853	0.186	1.528	0.665	0.158	1.563	0.537	0.216	1.584	0.424	0.219	1.617	0.267	0.183	1.587	0.074	0.272	1.451	0.021	0.226	NaN	NaN	NaN	NaN	NaN	NaN	NaN	NaN	NaN	1.39	0.594	0.638	1.408	0.508	0.656	1.472	0.389	0.698	1.558	0.198	0.606
645	3.225	1.672	1.023	0.364	1.407	0.871	0.24	1.523	0.853	0.186	1.526	0.665	0.158	1.562	0.538	0.216	1.583	0.424	0.219	1.616	0.267	0.183	1.587	0.074	0.272	1.451	0.021	0.226	NaN	NaN	NaN	NaN	NaN	NaN	NaN	NaN	NaN	1.386	0.594	0.638	1.405	0.507	0.655	1.466	0.387	0.697	1.549	0.195	0.605
646	3.23	1.67	1.023	0.364	1.404	0.871	0.24	1.521	0.853	0.186	1.524	0.665	0.158	1.561	0.538	0.216	1.581	0.424	0.219	1.615	0.267	0.183	1.587	0.074	0.272	1.451	0.021	0.226	NaN	NaN	NaN	NaN	NaN	NaN	NaN	NaN	NaN	1.383	0.595	0.637	1.401	0.506	0.655	1.462	0.386	0.696	1.54	0.192	0.604
647	3.235	1.669	1.023	0.364	1.402	0.871	0.24	1.52	0.853	0.186	1.522	0.665	0.158	1.559	0.538	0.215	1.58	0.424	0.219	1.614	0.267	0.183	1.586	0.074	0.272	1.451	0.022	0.226	NaN	NaN	NaN	NaN	NaN	NaN	NaN	NaN	NaN	1.382	0.595	0.637	1.398	0.505	0.654	1.456	0.384	0.696	1.531	0.188	0.603
648	3.24	1.667	1.023	0.364	1.401	0.871	0.239	1.518	0.853	0.186	1.521	0.665	0.158	1.558	0.538	0.215	1.579	0.424	0.219	1.613	0.267	0.183	1.586	0.074	0.272	1.451	0.022	0.226	NaN	NaN	NaN	NaN	NaN	NaN	NaN	NaN	NaN	1.379	0.595	0.637	1.395	0.504	0.653	1.451	0.381	0.694	1.523	0.186	0.602
649	3.245	1.665	1.023	0.363	1.399	0.871	0.239	1.516	0.853	0.186	1.519	0.665	0.158	1.556	0.538	0.215	1.578	0.424	0.219	1.612	0.267	0.183	1.586	0.074	0.272	1.451	0.022	0.226	NaN	NaN	NaN	NaN	NaN	NaN	NaN	NaN	NaN	1.376	0.595	0.636	1.392	0.503	0.652	1.446	0.38	0.694	1.514	0.183	0.602
650	3.25	1.663	1.023	0.363	1.398	0.871	0.239	1.513	0.853	0.186	1.517	0.664	0.157	1.555	0.538	0.215	1.577	0.424	0.219	1.612	0.267	0.183	1.586	0.074	0.272	1.451	0.022	0.226	NaN	NaN	NaN	NaN	NaN	NaN	NaN	NaN	NaN	1.374	0.595	0.635	1.389	0.502	0.651	1.441	0.378	0.693	1.505	0.18	0.601
651	3.255	1.662	1.023	0.363	1.395	0.871	0.239	1.511	0.852	0.186	1.515	0.664	0.157	1.554	0.538	0.215	1.576	0.424	0.219	1.611	0.267	0.183	1.586	0.074	0.272	1.451	0.022	0.226	NaN	NaN	NaN	NaN	NaN	NaN	NaN	NaN	NaN	1.372	0.595	0.635	1.386	0.501	0.65	1.437	0.376	0.692	1.495	0.176	0.6
652	3.26	1.66	1.023	0.363	1.393	0.871	0.239	1.509	0.852	0.186	1.514	0.664	0.158	1.552	0.538	0.215	1.575	0.424	0.219	1.61	0.267	0.183	1.586	0.074	0.272	1.451	0.022	0.226	NaN	NaN	NaN	NaN	NaN	NaN	NaN	NaN	NaN	1.37	0.594	0.634	1.383	0.5	0.649	1.432	0.375	0.691	1.486	0.173	0.599
653	3.265	1.658	1.023	0.363	1.391	0.87	0.24	1.508	0.852	0.187	1.513	0.665	0.159	1.551	0.537	0.216	1.573	0.424	0.219	1.609	0.268	0.183	1.586	0.074	0.272	1.451	0.022	0.226	NaN	NaN	NaN	NaN	NaN	NaN	NaN	NaN	NaN	1.368	0.594	0.634	1.38	0.499	0.648	1.427	0.373	0.69	1.476	0.169	0.599
654	3.27	1.656	1.023	0.364	1.389	0.87	0.24	1.506	0.853	0.187	1.511	0.665	0.159	1.549	0.538	0.216	1.573	0.424	0.219	1.609	0.268	0.183	1.585	0.074	0.272	1.451	0.022	0.226	NaN	NaN	NaN	NaN	NaN	NaN	NaN	NaN	NaN	1.367	0.594	0.633	1.377	0.498	0.647	1.423	0.371	0.689	1.467	0.166	0.599
655	3.275	1.654	1.023	0.363	1.387	0.871	0.24	1.504	0.853	0.187	1.509	0.665	0.159	1.548	0.538	0.216	1.572	0.424	0.219	1.608	0.268	0.183	1.585	0.074	0.272	1.451	0.022	0.226	NaN	NaN	NaN	NaN	NaN	NaN	NaN	NaN	NaN	1.366	0.594	0.633	1.374	0.496	0.646	1.418	0.368	0.688	1.458	0.163	0.598
656	3.28	1.652	1.023	0.364	1.386	0.871	0.24	1.502	0.853	0.187	1.508	0.665	0.159	1.547	0.538	0.216	1.571	0.424	0.219	1.608	0.268	0.183	1.585	0.074	0.272	1.451	0.022	0.226	NaN	NaN	NaN	NaN	NaN	NaN	NaN	NaN	NaN	1.364	0.593	0.632	1.372	0.495	0.645	1.413	0.367	0.687	1.448	0.16	0.598
657	3.285	1.65	1.023	0.364	1.384	0.87	0.24	1.501	0.853	0.187	1.506	0.665	0.159	1.546	0.538	0.216	1.57	0.424	0.219	1.607	0.268	0.183	1.585	0.074	0.272	1.451	0.022	0.226	NaN	NaN	NaN	NaN	NaN	NaN	NaN	NaN	NaN	1.361	0.591	0.631	1.37	0.494	0.644	1.409	0.364	0.686	1.438	0.156	0.597
658	3.29	1.648	1.023	0.364	1.382	0.869	0.24	1.498	0.852	0.188	1.505	0.664	0.159	1.545	0.538	0.216	1.569	0.424	0.219	1.607	0.269	0.183	1.585	0.074	0.273	1.451	0.022	0.226	NaN	NaN	NaN	NaN	NaN	NaN	1.447	0.697	0.648	1.36	0.591	0.631	1.367	0.493	0.643	1.405	0.363	0.686	1.429	0.153	0.597
659	3.295	1.646	1.023	0.364	1.379	0.869	0.24	1.496	0.852	0.188	1.504	0.664	0.159	1.544	0.538	0.216	1.568	0.424	0.219	1.606	0.269	0.183	1.585	0.074	0.273	1.451	0.022	0.226	NaN	NaN	NaN	NaN	NaN	NaN	1.449	0.697	0.648	1.359	0.59	0.63	1.365	0.491	0.642	1.4	0.361	0.685	1.419	0.149	0.597
660	3.3	1.644	1.023	0.364	1.378	0.869	0.24	1.494	0.852	0.188	1.502	0.665	0.159	1.543	0.538	0.216	1.567	0.424	0.219	1.606	0.269	0.183	1.585	0.074	0.273	1.451	0.022	0.226	NaN	NaN	NaN	NaN	NaN	NaN	1.448	0.696	0.649	1.357	0.588	0.629	1.362	0.489	0.641	1.397	0.359	0.684	1.409	0.146	0.596
661	3.305	1.642	1.023	0.364	1.376	0.869	0.241	1.493	0.852	0.188	1.501	0.665	0.159	1.542	0.538	0.216	1.566	0.424	0.219	1.605	0.269	0.183	1.585	0.074	0.273	1.451	0.022	0.226	NaN	NaN	NaN	NaN	NaN	NaN	1.447	0.695	0.648	1.356	0.588	0.629	1.361	0.488	0.639	1.392	0.357	0.684	1.399	0.143	0.596
662	3.31	1.64	1.023	0.365	1.375	0.868	0.241	1.491	0.852	0.188	1.5	0.664	0.16	1.54	0.538	0.216	1.565	0.424	0.219	1.604	0.269	0.183	1.585	0.075	0.273	1.451	0.022	0.226	NaN	NaN	NaN	NaN	NaN	NaN	1.447	0.695	0.648	1.356	0.587	0.628	1.359	0.486	0.638	1.387	0.353	0.683	1.391	0.141	0.595
663	3.315	1.638	1.023	0.365	1.373	0.868	0.241	1.49	0.852	0.188	1.498	0.664	0.16	1.538	0.537	0.216	1.564	0.424	0.219	1.604	0.269	0.183	1.585	0.075	0.273	1.451	0.022	0.226	NaN	NaN	NaN	NaN	NaN	NaN	1.446	0.693	0.648	1.355	0.586	0.628	1.357	0.484	0.637	1.382	0.35	0.682	1.38	0.137	0.595
664	3.32	1.636	1.022	0.365	1.372	0.868	0.241	1.488	0.852	0.188	1.497	0.664	0.16	1.537	0.538	0.217	1.563	0.424	0.219	1.603	0.269	0.183	1.585	0.075	0.273	1.451	0.022	0.226	NaN	NaN	NaN	NaN	NaN	NaN	1.444	0.691	0.647	1.352	0.583	0.627	1.356	0.482	0.636	1.378	0.347	0.681	1.37	0.134	0.594
665	3.325	1.634	1.022	0.366	1.37	0.868	0.242	1.486	0.852	0.189	1.495	0.664	0.16	1.536	0.538	0.217	1.562	0.425	0.22	1.603	0.27	0.183	1.585	0.075	0.273	1.451	0.022	0.226	NaN	NaN	NaN	NaN	NaN	NaN	1.443	0.69	0.647	1.351	0.582	0.626	1.354	0.479	0.635	1.373	0.345	0.68	1.361	0.131	0.594
666	3.33	1.632	1.022	0.366	1.368	0.867	0.243	1.484	0.852	0.189	1.494	0.664	0.16	1.535	0.538	0.217	1.562	0.425	0.22	1.603	0.27	0.183	1.585	0.075	0.273	1.451	0.022	0.226	NaN	NaN	NaN	NaN	NaN	NaN	1.441	0.688	0.647	1.35	0.58	0.624	1.352	0.477	0.634	1.369	0.342	0.68	1.351	0.128	0.593
667	3.335	1.63	1.022	0.367	1.366	0.867	0.244	1.482	0.852	0.189	1.493	0.664	0.161	1.534	0.538	0.217	1.561	0.425	0.22	1.602	0.27	0.183	1.585	0.075	0.273	1.451	0.022	0.226	NaN	NaN	NaN	NaN	NaN	NaN	1.44	0.687	0.646	1.349	0.578	0.624	1.35	0.475	0.633	1.364	0.339	0.679	1.342	0.125	0.593
668	3.34	1.628	1.022	0.368	1.364	0.867	0.244	1.48	0.852	0.19	1.492	0.664	0.161	1.533	0.538	0.217	1.56	0.425	0.22	1.602	0.27	0.183	1.585	0.075	0.273	1.451	0.022	0.226	NaN	NaN	NaN	NaN	NaN	NaN	1.439	0.685	0.646	1.348	0.577	0.623	1.348	0.472	0.631	1.359	0.337	0.678	1.333	0.123	0.592
669	3.345	1.626	1.022	0.368	1.363	0.867	0.244	1.479	0.852	0.19	1.49	0.664	0.161	1.532	0.538	0.217	1.559	0.425	0.22	1.601	0.27	0.183	1.585	0.075	0.273	1.451	0.022	0.226	NaN	NaN	NaN	NaN	NaN	NaN	1.438	0.683	0.646	1.347	0.575	0.621	1.346	0.47	0.631	1.355	0.334	0.678	1.324	0.12	0.592
670	3.35	1.623	1.021	0.369	1.361	0.866	0.244	1.477	0.852	0.19	1.488	0.664	0.162	1.531	0.538	0.218	1.559	0.425	0.22	1.6	0.27	0.184	1.585	0.075	0.273	1.451	0.021	0.226	NaN	NaN	NaN	NaN	NaN	NaN	1.437	0.681	0.646	1.346	0.573	0.62	1.344	0.467	0.63	1.35	0.332	0.677	1.315	0.118	0.591
671	3.355	1.621	1.021	0.37	1.359	0.866	0.245	1.475	0.852	0.19	1.487	0.663	0.162	1.53	0.538	0.218	1.558	0.425	0.22	1.6	0.27	0.184	1.585	0.075	0.273	1.451	0.021	0.226	NaN	NaN	NaN	NaN	NaN	NaN	1.435	0.68	0.645	1.345	0.57	0.619	1.342	0.465	0.628	1.346	0.329	0.676	1.307	0.115	0.591
672	3.36	1.619	1.021	0.371	1.357	0.865	0.245	1.474	0.852	0.191	1.485	0.663	0.162	1.528	0.538	0.218	1.557	0.425	0.22	1.599	0.271	0.184	1.585	0.075	0.273	1.451	0.021	0.226	NaN	NaN	NaN	NaN	NaN	NaN	1.434	0.678	0.645	1.344	0.568	0.618	1.34	0.463	0.628	1.34	0.326	0.675	1.299	0.113	0.59
673	3.365	1.616	1.02	0.371	1.355	0.865	0.245	1.472	0.852	0.192	1.484	0.664	0.163	1.527	0.538	0.219	1.556	0.425	0.22	1.599	0.271	0.184	1.585	0.075	0.274	1.451	0.021	0.226	NaN	NaN	NaN	NaN	NaN	NaN	1.433	0.676	0.645	1.343	0.567	0.617	1.338	0.461	0.627	1.336	0.324	0.674	1.291	0.111	0.588
674	3.37	1.614	1.02	0.372	1.353	0.865	0.245	1.47	0.851	0.192	1.483	0.664	0.163	1.526	0.538	0.219	1.555	0.425	0.221	1.598	0.271	0.184	1.585	0.075	0.274	1.451	0.021	0.226	NaN	NaN	NaN	NaN	NaN	NaN	1.433	0.675	0.644	1.342	0.564	0.616	1.336	0.458	0.626	1.332	0.322	0.673	1.283	0.108	0.587
675	3.375	1.611	1.02	0.373	1.351	0.865	0.246	1.468	0.851	0.193	1.481	0.664	0.164	1.525	0.539	0.219	1.554	0.425	0.221	1.598	0.271	0.185	1.585	0.075	0.274	1.451	0.021	0.226	NaN	NaN	NaN	NaN	NaN	NaN	1.432	0.673	0.644	1.341	0.562	0.615	1.334	0.456	0.624	1.328	0.32	0.672	1.276	0.106	0.586
676	3.38	1.609	1.019	0.374	1.349	0.866	0.246	1.465	0.85	0.193	1.48	0.664	0.164	1.524	0.538	0.219	1.552	0.425	0.222	1.597	0.272	0.185	1.585	0.075	0.274	1.451	0.021	0.226	NaN	NaN	NaN	NaN	NaN	NaN	1.43	0.67	0.644	1.34	0.56	0.614	1.332	0.454	0.623	1.324	0.317	0.671	1.271	0.105	0.585
677	3.385	1.607	1.019	0.375	1.348	0.866	0.246	1.464	0.85	0.194	1.478	0.664	0.164	1.522	0.538	0.22	1.551	0.425	0.222	1.597	0.272	0.185	1.585	0.075	0.274	1.451	0.021	0.226	NaN	NaN	NaN	NaN	NaN	NaN	1.429	0.669	0.643	1.339	0.558	0.613	1.33	0.452	0.622	1.321	0.315	0.67	1.264	0.103	0.584
678	3.39	1.605	1.019	0.376	1.345	0.864	0.246	1.462	0.851	0.194	1.477	0.664	0.165	1.52	0.538	0.221	1.551	0.425	0.222	1.597	0.272	0.185	1.585	0.076	0.274	1.451	0.021	0.226	NaN	NaN	NaN	NaN	NaN	NaN	1.428	0.667	0.643	1.339	0.556	0.612	1.328	0.45	0.621	1.318	0.313	0.668	1.257	0.101	0.582
679	3.395	1.602	1.019	0.377	1.343	0.864	0.247	1.46	0.851	0.195	1.475	0.664	0.165	1.519	0.538	0.221	1.55	0.425	0.223	1.596	0.273	0.186	1.585	0.076	0.274	1.451	0.021	0.226	NaN	NaN	NaN	NaN	NaN	NaN	1.426	0.664	0.643	1.338	0.555	0.611	1.327	0.448	0.619	1.315	0.311	0.667	1.252	0.1	0.581
680	3.4	1.6	1.018	0.378	1.34	0.864	0.248	1.458	0.851	0.196	1.473	0.664	0.166	1.518	0.539	0.221	1.548	0.426	0.224	1.595	0.273	0.186	1.585	0.076	0.274	1.451	0.021	0.226	NaN	NaN	NaN	NaN	NaN	NaN	1.425	0.662	0.642	1.337	0.552	0.609	1.326	0.446	0.617	1.313	0.309	0.665	1.247	0.098	0.58
681	3.405	1.597	1.018	0.379	1.338	0.864	0.248	1.456	0.85	0.196	1.471	0.664	0.167	1.517	0.539	0.222	1.547	0.425	0.224	1.595	0.273	0.186	1.585	0.076	0.274	1.451	0.021	0.226	NaN	NaN	NaN	NaN	NaN	NaN	1.423	0.66	0.642	1.337	0.551	0.608	1.324	0.443	0.615	1.31	0.307	0.663	1.243	0.097	0.579
682	3.41	1.595	1.018	0.381	1.336	0.864	0.247	1.454	0.85	0.197	1.47	0.664	0.167	1.515	0.539	0.222	1.546	0.425	0.224	1.594	0.273	0.187	1.585	0.076	0.274	1.451	0.021	0.226	NaN	NaN	NaN	NaN	NaN	NaN	1.422	0.658	0.642	1.336	0.549	0.607	1.323	0.441	0.613	1.309	0.304	0.661	1.239	0.095	0.577
683	3.415	1.592	1.017	0.382	1.334	0.863	0.248	1.451	0.849	0.198	1.468	0.664	0.168	1.513	0.538	0.223	1.544	0.425	0.225	1.593	0.274	0.187	1.584	0.076	0.274	1.451	0.021	0.226	NaN	NaN	NaN	NaN	NaN	NaN	1.42	0.655	0.641	1.334	0.547	0.605	1.322	0.439	0.611	1.307	0.302	0.659	1.235	0.093	0.576
684	3.42	1.588	1.017	0.383	1.331	0.863	0.248	1.449	0.849	0.199	1.466	0.663	0.169	1.511	0.538	0.223	1.543	0.426	0.225	1.593	0.274	0.187	1.584	0.076	0.274	1.451	0.021	0.226	NaN	NaN	NaN	NaN	NaN	NaN	1.418	0.653	0.641	1.333	0.545	0.603	1.321	0.437	0.609	1.306	0.3	0.656	1.233	0.092	0.574
685	3.425	1.586	1.016	0.385	1.328	0.863	0.249	1.448	0.849	0.199	1.464	0.663	0.169	1.51	0.538	0.224	1.542	0.426	0.225	1.592	0.274	0.188	1.584	0.076	0.274	1.451	0.021	0.226	NaN	NaN	NaN	NaN	NaN	NaN	1.416	0.651	0.64	1.331	0.542	0.601	1.32	0.435	0.606	1.305	0.298	0.654	1.231	0.09	0.572
686	3.43	1.584	1.016	0.386	1.326	0.863	0.249	1.446	0.849	0.2	1.462	0.663	0.17	1.508	0.538	0.224	1.54	0.426	0.226	1.591	0.275	0.188	1.584	0.077	0.274	1.451	0.021	0.226	NaN	NaN	NaN	NaN	NaN	NaN	1.414	0.649	0.64	1.33	0.541	0.6	1.319	0.432	0.604	1.304	0.295	0.651	1.229	0.089	0.57
687	3.435	1.581	1.016	0.387	1.324	0.863	0.249	1.443	0.849	0.201	1.46	0.663	0.171	1.506	0.538	0.225	1.539	0.426	0.226	1.59	0.275	0.188	1.584	0.077	0.275	1.451	0.021	0.226	NaN	NaN	NaN	NaN	NaN	NaN	1.412	0.647	0.639	1.328	0.539	0.598	1.318	0.43	0.602	1.303	0.294	0.649	1.228	0.087	0.568
688	3.44	1.578	1.015	0.389	1.321	0.863	0.249	1.441	0.849	0.202	1.458	0.663	0.171	1.504	0.538	0.226	1.537	0.426	0.227	1.589	0.275	0.189	1.584	0.077	0.275	1.451	0.021	0.226	NaN	NaN	NaN	NaN	NaN	NaN	1.41	0.645	0.639	1.326	0.537	0.596	1.317	0.427	0.6	1.303	0.292	0.647	1.227	0.085	0.566
689	3.445	1.575	1.014	0.391	1.319	0.863	0.249	1.438	0.848	0.203	1.455	0.663	0.172	1.502	0.538	0.226	1.535	0.426	0.228	1.588	0.275	0.189	1.583	0.078	0.275	1.451	0.021	0.226	NaN	NaN	NaN	NaN	NaN	NaN	1.408	0.644	0.638	1.325	0.536	0.594	1.314	0.425	0.597	1.303	0.289	0.644	1.226	0.084	0.565
690	3.45	1.572	1.014	0.392	1.316	0.863	0.25	1.436	0.848	0.204	1.453	0.662	0.172	1.5	0.538	0.227	1.534	0.426	0.228	1.587	0.276	0.19	1.583	0.078	0.275	1.451	0.021	0.226	NaN	NaN	NaN	NaN	NaN	NaN	1.405	0.642	0.637	1.323	0.534	0.592	1.313	0.423	0.596	1.302	0.287	0.642	1.226	0.084	0.565
691	3.455	1.569	1.013	0.393	1.313	0.863	0.251	1.434	0.848	0.205	1.451	0.663	0.174	1.498	0.538	0.227	1.532	0.426	0.229	1.586	0.276	0.19	1.583	0.078	0.275	1.451	0.021	0.226	NaN	NaN	NaN	NaN	NaN	NaN	1.401	0.64	0.636	1.321	0.532	0.591	1.311	0.422	0.595	1.301	0.286	0.639	1.226	0.083	0.564
692	3.46	1.567	1.013	0.395	1.31	0.863	0.251	1.431	0.848	0.206	1.449	0.663	0.175	1.496	0.538	0.228	1.53	0.426	0.229	1.585	0.277	0.19	1.583	0.078	0.275	1.451	0.021	0.226	NaN	NaN	NaN	NaN	NaN	NaN	1.398	0.639	0.636	1.318	0.531	0.59	1.308	0.421	0.594	1.301	0.285	0.637	1.225	0.082	0.565
693	3.465	1.564	1.013	0.397	1.308	0.863	0.252	1.429	0.848	0.207	1.446	0.663	0.175	1.493	0.538	0.229	1.528	0.426	0.23	1.584	0.277	0.191	1.582	0.078	0.275	1.451	0.021	0.226	NaN	NaN	NaN	NaN	NaN	NaN	1.395	0.639	0.635	1.315	0.53	0.588	1.306	0.422	0.593	1.3	0.285	0.636	1.223	0.082	0.565
694	3.47	1.562	1.013	0.398	1.306	0.863	0.252	1.426	0.847	0.208	1.444	0.662	0.176	1.491	0.538	0.23	1.527	0.427	0.23	1.583	0.278	0.191	1.582	0.078	0.276	1.451	0.021	0.226	NaN	NaN	NaN	NaN	NaN	NaN	1.391	0.639	0.635	1.311	0.529	0.588	1.303	0.422	0.594	1.298	0.287	0.637	1.222	0.082	0.566
695	3.475	1.559	1.013	0.399	1.303	0.863	0.253	1.423	0.847	0.208	1.441	0.662	0.177	1.489	0.538	0.231	1.525	0.427	0.231	1.581	0.278	0.192	1.582	0.079	0.276	1.451	0.021	0.226	NaN	NaN	NaN	NaN	NaN	NaN	1.387	0.64	0.635	1.308	0.53	0.588	1.3	0.423	0.595	1.294	0.288	0.639	1.22	0.082	0.567
696	3.48	1.557	1.013	0.401	1.301	0.863	0.253	1.421	0.847	0.209	1.439	0.662	0.178	1.487	0.538	0.231	1.523	0.427	0.232	1.58	0.278	0.192	1.582	0.079	0.276	1.451	0.021	0.226	NaN	NaN	NaN	NaN	NaN	NaN	1.383	0.641	0.635	1.305	0.532	0.589	1.297	0.424	0.596	1.289	0.289	0.641	1.219	0.082	0.568
697	3.485	1.554	1.013	0.402	1.298	0.862	0.254	1.419	0.847	0.21	1.436	0.662	0.179	1.485	0.538	0.232	1.521	0.427	0.233	1.578	0.278	0.193	1.582	0.079	0.276	1.451	0.022	0.226	NaN	NaN	NaN	NaN	NaN	NaN	1.379	0.642	0.636	1.301	0.534	0.59	1.294	0.425	0.597	1.285	0.29	0.643	1.218	0.083	0.568
698	3.49	1.551	1.013	0.403	1.296	0.862	0.255	1.416	0.847	0.211	1.433	0.661	0.18	1.482	0.538	0.232	1.519	0.427	0.233	1.576	0.278	0.193	1.581	0.08	0.276	1.451	0.022	0.226	NaN	NaN	NaN	NaN	NaN	NaN	1.374	0.644	0.636	1.297	0.535	0.592	1.29	0.427	0.599	1.28	0.291	0.645	1.217	0.083	0.569
699	3.495	1.548	1.014	0.404	1.294	0.863	0.256	1.413	0.846	0.212	1.431	0.661	0.18	1.479	0.537	0.233	1.517	0.427	0.234	1.575	0.278	0.193	1.581	0.081	0.277	1.451	0.022	0.226	NaN	NaN	NaN	NaN	NaN	NaN	1.368	0.646	0.637	1.292	0.537	0.593	1.286	0.428	0.601	1.275	0.292	0.648	1.216	0.083	0.57
700	3.5	1.546	1.015	0.405	1.292	0.863	0.257	1.41	0.846	0.212	1.428	0.661	0.181	1.477	0.537	0.234	1.514	0.427	0.235	1.573	0.278	0.194	1.581	0.081	0.277	1.451	0.022	0.226	NaN	NaN	NaN	NaN	NaN	NaN	1.362	0.648	0.638	1.286	0.539	0.595	1.282	0.428	0.603	1.269	0.292	0.65	1.214	0.082	0.57
701	3.505	1.543	1.015	0.405	1.29	0.862	0.258	1.408	0.846	0.213	1.426	0.661	0.182	1.475	0.537	0.234	1.513	0.427	0.235	1.572	0.279	0.194	1.581	0.081	0.277	1.45	0.022	0.226	NaN	NaN	NaN	NaN	NaN	NaN	1.356	0.65	0.64	1.281	0.541	0.596	1.277	0.429	0.605	1.264	0.292	0.653	1.214	0.082	0.57
702	3.51	1.54	1.015	0.406	1.288	0.862	0.258	1.405	0.846	0.213	1.423	0.661	0.183	1.472	0.537	0.235	1.511	0.427	0.236	1.571	0.28	0.195	1.58	0.082	0.277	1.45	0.022	0.226	NaN	NaN	NaN	NaN	NaN	NaN	1.349	0.653	0.641	1.276	0.543	0.597	1.273	0.431	0.608	1.259	0.293	0.655	1.215	0.084	0.572
703	3.515	1.537	1.014	0.407	1.286	0.862	0.259	1.403	0.846	0.214	1.421	0.661	0.184	1.47	0.537	0.236	1.508	0.427	0.237	1.57	0.281	0.196	1.58	0.082	0.278	1.45	0.022	0.226	NaN	NaN	NaN	NaN	NaN	NaN	1.343	0.655	0.643	1.271	0.544	0.599	1.269	0.432	0.61	1.254	0.293	0.657	1.216	0.085	0.573
704	3.52	1.534	1.015	0.407	1.283	0.862	0.261	1.399	0.845	0.215	1.418	0.661	0.184	1.468	0.537	0.237	1.506	0.428	0.238	1.568	0.281	0.197	1.579	0.083	0.278	1.45	0.022	0.226	NaN	NaN	NaN	NaN	NaN	NaN	1.337	0.658	0.645	1.266	0.545	0.6	1.267	0.433	0.612	1.25	0.293	0.659	1.215	0.084	0.573
705	3.525	1.531	1.015	0.408	1.28	0.862	0.262	1.396	0.845	0.217	1.416	0.661	0.185	1.465	0.537	0.238	1.504	0.428	0.239	1.567	0.282	0.198	1.579	0.084	0.279	1.45	0.022	0.226	NaN	NaN	NaN	NaN	NaN	NaN	1.331	0.661	0.647	1.262	0.546	0.602	1.263	0.434	0.614	1.247	0.294	0.66	1.213	0.083	0.574
706	3.53	1.529	1.015	0.409	1.277	0.863	0.262	1.394	0.845	0.217	1.414	0.661	0.186	1.462	0.537	0.238	1.502	0.428	0.239	1.565	0.282	0.198	1.578	0.084	0.279	1.45	0.022	0.226	NaN	NaN	NaN	NaN	NaN	NaN	1.326	0.663	0.649	1.258	0.547	0.603	1.259	0.434	0.616	1.245	0.294	0.662	1.212	0.082	0.574
707	3.535	1.526	1.015	0.41	1.274	0.863	0.263	1.392	0.845	0.218	1.411	0.661	0.187	1.46	0.537	0.239	1.5	0.428	0.24	1.563	0.283	0.198	1.578	0.085	0.28	1.45	0.022	0.226	NaN	NaN	NaN	NaN	NaN	NaN	1.321	0.665	0.65	1.256	0.548	0.604	1.257	0.435	0.617	1.244	0.294	0.663	1.211	0.082	0.575
708	3.54	1.523	1.015	0.411	1.271	0.863	0.264	1.389	0.845	0.219	1.409	0.661	0.188	1.457	0.537	0.24	1.497	0.428	0.241	1.562	0.284	0.199	1.578	0.086	0.28	1.45	0.022	0.226	NaN	NaN	NaN	NaN	NaN	NaN	1.317	0.666	0.652	1.253	0.548	0.605	1.254	0.435	0.618	1.243	0.294	0.664	1.211	0.081	0.576
709	3.545	1.52	1.016	0.413	1.268	0.864	0.265	1.387	0.846	0.22	1.406	0.662	0.189	1.455	0.538	0.241	1.495	0.428	0.241	1.561	0.286	0.2	1.577	0.086	0.28	1.45	0.022	0.226	NaN	NaN	NaN	NaN	NaN	NaN	1.314	0.667	0.654	1.252	0.548	0.606	1.252	0.435	0.619	1.242	0.295	0.664	1.211	0.081	0.577
710	3.55	1.517	1.016	0.414	1.266	0.864	0.267	1.384	0.846	0.221	1.404	0.662	0.19	1.452	0.538	0.242	1.492	0.429	0.243	1.559	0.286	0.201	1.576	0.087	0.28	1.45	0.022	0.226	NaN	NaN	NaN	NaN	NaN	NaN	1.311	0.668	0.655	1.251	0.548	0.608	1.251	0.435	0.62	1.24	0.295	0.665	1.21	0.08	0.577
711	3.555	1.514	1.016	0.416	1.263	0.864	0.268	1.381	0.845	0.222	1.401	0.662	0.191	1.449	0.537	0.243	1.49	0.429	0.243	1.557	0.287	0.202	1.576	0.088	0.281	1.45	0.023	0.226	NaN	NaN	NaN	NaN	NaN	NaN	1.309	0.668	0.656	1.251	0.548	0.608	1.249	0.435	0.62	1.239	0.294	0.665	1.211	0.08	0.577
712	3.56	1.512	1.016	0.417	1.26	0.864	0.269	1.378	0.845	0.223	1.399	0.662	0.192	1.446	0.537	0.244	1.487	0.43	0.244	1.555	0.287	0.203	1.575	0.089	0.281	1.45	0.023	0.227	NaN	NaN	NaN	NaN	NaN	NaN	1.308	0.668	0.657	1.249	0.546	0.608	1.249	0.434	0.62	1.239	0.293	0.665	1.211	0.08	0.577
713	3.565	1.509	1.017	0.419	1.258	0.865	0.27	1.376	0.846	0.225	1.397	0.662	0.193	1.444	0.538	0.245	1.485	0.43	0.245	1.553	0.288	0.203	1.574	0.09	0.282	1.45	0.023	0.227	NaN	NaN	NaN	NaN	NaN	NaN	1.306	0.667	0.658	1.248	0.546	0.609	1.249	0.433	0.621	1.239	0.292	0.665	1.211	0.079	0.577
714	3.57	1.506	1.017	0.421	1.256	0.865	0.271	1.374	0.846	0.226	1.394	0.663	0.194	1.44	0.538	0.246	1.482	0.43	0.246	1.552	0.289	0.204	1.574	0.091	0.283	1.45	0.023	0.227	NaN	NaN	NaN	NaN	NaN	NaN	1.305	0.666	0.659	1.247	0.545	0.609	1.249	0.432	0.62	1.24	0.291	0.664	1.212	0.079	0.577
715	3.575	1.503	1.018	0.423	1.254	0.865	0.272	1.372	0.846	0.227	1.392	0.663	0.195	1.438	0.538	0.246	1.479	0.431	0.247	1.55	0.29	0.205	1.573	0.092	0.283	1.45	0.024	0.227	NaN	NaN	NaN	NaN	NaN	NaN	1.305	0.665	0.66	1.247	0.545	0.609	1.249	0.431	0.62	1.241	0.29	0.663	1.212	0.079	0.577
716	3.58	1.501	1.018	0.424	1.251	0.866	0.273	1.37	0.847	0.228	1.389	0.664	0.196	1.435	0.538	0.247	1.476	0.431	0.247	1.549	0.291	0.206	1.572	0.094	0.284	1.45	0.024	0.228	NaN	NaN	NaN	NaN	NaN	NaN	1.304	0.664	0.66	1.246	0.544	0.609	1.25	0.43	0.62	1.242	0.289	0.662	1.211	0.078	0.577
717	3.585	1.498	1.019	0.427	1.25	0.866	0.274	1.367	0.848	0.23	1.387	0.664	0.197	1.431	0.538	0.249	1.473	0.431	0.248	1.547	0.293	0.207	1.571	0.095	0.285	1.45	0.024	0.228	NaN	NaN	NaN	NaN	NaN	NaN	1.303	0.664	0.661	1.246	0.543	0.609	1.25	0.429	0.62	1.243	0.289	0.662	1.211	0.078	0.576
718	3.59	1.495	1.02	0.429	1.248	0.867	0.275	1.365	0.848	0.231	1.384	0.664	0.198	1.428	0.539	0.249	1.47	0.432	0.249	1.544	0.294	0.207	1.571	0.096	0.285	1.45	0.025	0.228	NaN	NaN	NaN	NaN	NaN	NaN	1.302	0.662	0.661	1.245	0.543	0.61	1.25	0.428	0.62	1.244	0.289	0.663	1.211	0.077	0.576
719	3.595	1.492	1.02	0.43	1.245	0.868	0.276	1.363	0.849	0.232	1.382	0.665	0.199	1.425	0.539	0.25	1.468	0.433	0.249	1.542	0.295	0.208	1.57	0.097	0.286	1.45	0.025	0.228	NaN	NaN	NaN	NaN	NaN	NaN	1.302	0.662	0.661	1.245	0.542	0.611	1.25	0.427	0.62	1.245	0.289	0.663	1.211	0.077	0.577
720	3.6	1.49	1.02	0.432	1.243	0.868	0.277	1.361	0.849	0.234	1.379	0.666	0.2	1.421	0.54	0.251	1.465	0.433	0.25	1.54	0.295	0.209	1.569	0.099	0.286	1.449	0.025	0.229	NaN	NaN	NaN	NaN	NaN	NaN	1.302	0.662	0.662	1.244	0.541	0.612	1.25	0.427	0.62	1.245	0.289	0.663	1.211	0.077	0.577
721	3.605	1.487	1.021	0.434	1.241	0.869	0.278	1.358	0.85	0.235	1.376	0.667	0.201	1.418	0.54	0.252	1.462	0.434	0.25	1.538	0.296	0.209	1.568	0.1	0.287	1.449	0.025	0.229	NaN	NaN	NaN	NaN	NaN	NaN	1.301	0.662	0.662	1.243	0.541	0.612	1.25	0.427	0.62	1.246	0.289	0.664	1.211	0.077	0.577
722	3.61	1.485	1.021	0.436	1.239	0.87	0.279	1.356	0.851	0.237	1.373	0.667	0.202	1.415	0.54	0.252	1.459	0.435	0.251	1.536	0.297	0.21	1.567	0.102	0.287	1.449	0.026	0.229	NaN	NaN	NaN	NaN	NaN	NaN	1.301	0.662	0.663	1.243	0.542	0.613	1.25	0.427	0.62	1.246	0.288	0.664	1.211	0.077	0.577
723	3.615	1.483	1.022	0.437	1.236	0.871	0.28	1.354	0.852	0.238	1.37	0.667	0.203	1.411	0.54	0.253	1.455	0.435	0.251	1.535	0.3	0.211	1.566	0.103	0.287	1.449	0.026	0.229	NaN	NaN	NaN	NaN	NaN	NaN	1.3	0.662	0.664	1.242	0.542	0.614	1.25	0.427	0.621	1.246	0.288	0.665	1.211	0.077	0.577
724	3.62	1.481	1.024	0.439	1.234	0.871	0.281	1.352	0.852	0.239	1.368	0.668	0.204	1.408	0.541	0.254	1.452	0.436	0.252	1.533	0.301	0.211	1.565	0.105	0.287	1.449	0.026	0.229	NaN	NaN	NaN	NaN	NaN	NaN	1.299	0.662	0.665	1.241	0.542	0.615	1.249	0.427	0.621	1.247	0.289	0.666	1.211	0.077	0.578
725	3.625	1.478	1.025	0.441	1.232	0.872	0.282	1.35	0.853	0.241	1.365	0.669	0.206	1.404	0.542	0.255	1.449	0.436	0.252	1.531	0.303	0.212	1.564	0.106	0.288	1.449	0.026	0.229	NaN	NaN	NaN	NaN	NaN	NaN	1.298	0.662	0.665	1.24	0.543	0.616	1.249	0.428	0.622	1.247	0.289	0.666	1.211	0.077	0.578
726	3.63	1.475	1.026	0.442	1.23	0.873	0.283	1.348	0.854	0.242	1.362	0.669	0.206	1.401	0.543	0.255	1.446	0.437	0.252	1.529	0.304	0.212	1.563	0.108	0.288	1.449	0.026	0.229	NaN	NaN	NaN	NaN	NaN	NaN	1.297	0.663	0.666	1.24	0.543	0.617	1.248	0.428	0.624	1.247	0.288	0.667	1.211	0.076	0.579
727	3.635	1.473	1.027	0.444	1.228	0.874	0.284	1.346	0.855	0.243	1.359	0.67	0.207	1.397	0.543	0.255	1.442	0.438	0.251	1.526	0.305	0.212	1.562	0.109	0.288	1.449	0.026	0.229	NaN	NaN	NaN	NaN	NaN	NaN	1.296	0.663	0.667	1.239	0.544	0.618	1.248	0.429	0.624	1.246	0.288	0.668	1.212	0.076	0.579
728	3.64	1.47	1.028	0.445	1.226	0.875	0.285	1.344	0.856	0.244	1.355	0.67	0.208	1.393	0.543	0.256	1.439	0.439	0.251	1.524	0.306	0.212	1.561	0.111	0.288	1.449	0.027	0.23	NaN	NaN	NaN	NaN	NaN	NaN	1.294	0.664	0.668	1.239	0.544	0.618	1.248	0.429	0.625	1.246	0.288	0.669	1.212	0.076	0.58
729	3.645	1.467	1.029	0.447	1.224	0.876	0.286	1.341	0.856	0.245	1.352	0.671	0.209	1.389	0.543	0.256	1.436	0.44	0.251	1.521	0.308	0.213	1.56	0.112	0.288	1.449	0.027	0.23	NaN	NaN	NaN	NaN	NaN	NaN	1.292	0.665	0.669	1.238	0.544	0.62	1.248	0.429	0.627	1.245	0.288	0.671	1.212	0.075	0.58
730	3.65	1.466	1.03	0.448	1.221	0.877	0.287	1.339	0.856	0.246	1.349	0.672	0.21	1.385	0.544	0.256	1.432	0.44	0.251	1.518	0.309	0.213	1.559	0.115	0.288	1.449	0.027	0.23	NaN	NaN	NaN	NaN	NaN	NaN	1.291	0.666	0.671	1.238	0.544	0.621	1.248	0.429	0.628	1.245	0.288	0.672	1.212	0.075	0.58
731	3.655	1.463	1.031	0.449	1.22	0.878	0.287	1.337	0.857	0.247	1.346	0.672	0.211	1.382	0.545	0.257	1.428	0.441	0.251	1.515	0.31	0.213	1.558	0.116	0.288	1.449	0.027	0.23	NaN	NaN	NaN	NaN	NaN	NaN	1.29	0.667	0.672	1.237	0.545	0.622	1.248	0.429	0.629	1.244	0.288	0.673	1.212	0.075	0.581
732	3.66	1.462	1.032	0.451	1.218	0.878	0.288	1.335	0.859	0.248	1.342	0.673	0.211	1.377	0.545	0.257	1.425	0.442	0.251	1.513	0.311	0.213	1.557	0.118	0.288	1.449	0.027	0.23	NaN	NaN	NaN	NaN	NaN	NaN	1.289	0.668	0.673	1.236	0.545	0.623	1.248	0.429	0.63	1.244	0.287	0.673	1.212	0.074	0.581
733	3.665	1.459	1.032	0.452	1.215	0.879	0.289	1.333	0.86	0.248	1.339	0.674	0.212	1.373	0.545	0.257	1.421	0.442	0.251	1.51	0.313	0.212	1.555	0.119	0.288	1.449	0.027	0.23	NaN	NaN	NaN	NaN	NaN	NaN	1.288	0.668	0.674	1.236	0.545	0.623	1.248	0.429	0.631	1.243	0.287	0.674	1.212	0.074	0.581
734	3.67	1.457	1.033	0.453	1.213	0.88	0.289	1.332	0.861	0.249	1.336	0.674	0.212	1.369	0.546	0.257	1.417	0.443	0.25	1.507	0.314	0.212	1.553	0.121	0.288	1.449	0.027	0.231	NaN	NaN	NaN	NaN	NaN	NaN	1.287	0.669	0.675	1.236	0.545	0.624	1.248	0.429	0.631	1.243	0.287	0.675	1.212	0.074	0.582
735	3.675	1.455	1.034	0.454	1.21	0.881	0.29	1.33	0.862	0.25	1.332	0.675	0.212	1.365	0.547	0.257	1.413	0.444	0.25	1.503	0.316	0.212	1.552	0.123	0.288	1.449	0.028	0.231	NaN	NaN	NaN	NaN	NaN	NaN	1.285	0.67	0.676	1.236	0.545	0.625	1.248	0.429	0.632	1.244	0.287	0.676	1.212	0.074	0.582
736	3.68	1.453	1.035	0.455	1.209	0.882	0.291	1.328	0.863	0.251	1.328	0.675	0.212	1.361	0.547	0.257	1.409	0.445	0.249	1.5	0.317	0.211	1.55	0.125	0.287	1.449	0.028	0.231	NaN	NaN	NaN	NaN	NaN	NaN	1.284	0.671	0.677	1.236	0.546	0.626	1.248	0.429	0.632	1.244	0.288	0.676	1.212	0.074	0.582
737	3.685	1.45	1.035	0.457	1.207	0.883	0.291	1.326	0.864	0.252	1.325	0.676	0.213	1.357	0.548	0.256	1.405	0.445	0.249	1.497	0.318	0.211	1.549	0.127	0.288	1.448	0.028	0.231	NaN	NaN	NaN	NaN	NaN	NaN	1.284	0.672	0.678	1.236	0.546	0.627	1.249	0.429	0.633	1.245	0.288	0.677	1.213	0.074	0.583
738	3.69	1.448	1.036	0.458	1.206	0.883	0.292	1.324	0.865	0.253	1.322	0.677	0.213	1.352	0.548	0.257	1.4	0.446	0.249	1.494	0.32	0.211	1.547	0.128	0.288	1.448	0.028	0.231	NaN	NaN	NaN	NaN	NaN	NaN	1.283	0.672	0.679	1.236	0.546	0.627	1.249	0.429	0.633	1.246	0.288	0.677	1.213	0.074	0.583
739	3.695	1.446	1.037	0.459	1.204	0.884	0.293	1.322	0.866	0.253	1.318	0.678	0.214	1.348	0.548	0.256	1.396	0.446	0.249	1.49	0.321	0.211	1.545	0.13	0.287	1.448	0.029	0.231	NaN	NaN	NaN	NaN	NaN	NaN	1.282	0.672	0.68	1.236	0.546	0.628	1.25	0.429	0.633	1.247	0.288	0.678	1.213	0.074	0.583
740	3.7	1.445	1.038	0.46	1.201	0.885	0.294	1.32	0.866	0.254	1.315	0.678	0.214	1.344	0.549	0.256	1.392	0.446	0.249	1.487	0.323	0.21	1.544	0.133	0.287	1.447	0.029	0.231	NaN	NaN	NaN	NaN	NaN	NaN	1.281	0.673	0.68	1.236	0.546	0.629	1.25	0.429	0.634	1.248	0.288	0.678	1.213	0.074	0.583
741	3.705	1.443	1.039	0.461	1.199	0.886	0.295	1.318	0.868	0.255	1.311	0.679	0.214	1.339	0.55	0.256	1.387	0.447	0.249	1.483	0.324	0.21	1.542	0.135	0.287	1.447	0.03	0.231	NaN	NaN	NaN	NaN	NaN	NaN	1.281	0.673	0.681	1.236	0.546	0.629	1.251	0.429	0.634	1.249	0.288	0.678	1.213	0.074	0.583
742	3.71	1.441	1.039	0.463	1.198	0.886	0.295	1.316	0.869	0.256	1.308	0.68	0.214	1.335	0.55	0.256	1.383	0.448	0.248	1.479	0.325	0.21	1.54	0.137	0.287	1.446	0.03	0.231	NaN	NaN	NaN	NaN	NaN	NaN	1.28	0.673	0.681	1.236	0.546	0.63	1.251	0.429	0.634	1.251	0.287	0.678	1.213	0.074	0.584
743	3.715	1.439	1.04	0.464	1.197	0.887	0.296	1.314	0.869	0.256	1.304	0.68	0.215	1.331	0.55	0.256	1.379	0.448	0.248	1.475	0.326	0.209	1.538	0.139	0.287	1.446	0.031	0.231	NaN	NaN	NaN	NaN	NaN	NaN	1.279	0.674	0.682	1.237	0.546	0.63	1.253	0.429	0.634	1.252	0.287	0.678	1.213	0.074	0.584
744	3.72	1.437	1.04	0.465	1.195	0.888	0.297	1.312	0.87	0.257	1.3	0.681	0.214	1.326	0.551	0.255	1.374	0.449	0.247	1.472	0.327	0.209	1.536	0.141	0.287	1.446	0.031	0.232	NaN	NaN	NaN	NaN	NaN	NaN	1.279	0.674	0.683	1.237	0.547	0.63	1.254	0.429	0.634	1.254	0.287	0.678	1.213	0.074	0.584
745	3.725	1.435	1.041	0.466	1.193	0.888	0.298	1.31	0.871	0.258	1.297	0.682	0.215	1.322	0.551	0.255	1.37	0.449	0.247	1.469	0.329	0.209	1.533	0.143	0.288	1.445	0.032	0.232	NaN	NaN	NaN	NaN	NaN	NaN	1.279	0.674	0.683	1.238	0.547	0.631	1.255	0.43	0.634	1.255	0.287	0.678	1.214	0.074	0.584
746	3.73	1.434	1.042	0.467	1.191	0.889	0.299	1.308	0.872	0.259	1.294	0.683	0.215	1.318	0.552	0.255	1.366	0.45	0.247	1.466	0.33	0.209	1.531	0.145	0.288	1.445	0.033	0.232	NaN	NaN	NaN	NaN	NaN	NaN	1.278	0.674	0.683	1.239	0.547	0.631	1.256	0.43	0.634	1.256	0.287	0.678	1.214	0.074	0.584
747	3.735	1.432	1.043	0.468	1.19	0.889	0.299	1.306	0.873	0.259	1.29	0.683	0.215	1.313	0.552	0.255	1.361	0.45	0.247	1.462	0.332	0.209	1.529	0.147	0.288	1.444	0.034	0.232	NaN	NaN	NaN	NaN	NaN	NaN	1.278	0.674	0.683	1.239	0.547	0.631	1.257	0.43	0.634	1.257	0.287	0.678	1.214	0.074	0.584
748	3.74	1.43	1.044	0.469	1.188	0.89	0.3	1.304	0.874	0.26	1.286	0.684	0.215	1.309	0.553	0.254	1.357	0.451	0.247	1.459	0.333	0.209	1.527	0.149	0.288	1.443	0.035	0.232	NaN	NaN	NaN	NaN	NaN	NaN	1.278	0.674	0.683	1.239	0.547	0.631	1.257	0.43	0.634	1.258	0.287	0.678	1.215	0.073	0.584
749	3.745	1.429	1.044	0.471	1.187	0.891	0.3	1.302	0.874	0.261	1.283	0.685	0.215	1.305	0.553	0.254	1.353	0.452	0.246	1.456	0.334	0.21	1.525	0.151	0.289	1.443	0.036	0.232	1.291	0.853	0.663	NaN	NaN	NaN	1.278	0.675	0.684	1.24	0.547	0.632	1.258	0.43	0.634	1.259	0.287	0.678	1.215	0.073	0.584
750	3.75	1.426	1.045	0.471	1.186	0.892	0.301	1.3	0.875	0.261	1.28	0.686	0.215	1.301	0.554	0.254	1.349	0.453	0.246	1.453	0.336	0.21	1.522	0.153	0.289	1.442	0.037	0.232	1.292	0.854	0.664	1.338	0.835	0.645	1.277	0.675	0.684	1.24	0.547	0.632	1.259	0.43	0.634	1.259	0.287	0.678	1.215	0.073	0.584
751	3.755	1.425	1.045	0.472	1.184	0.894	0.301	1.299	0.876	0.262	1.276	0.687	0.215	1.297	0.554	0.254	1.346	0.453	0.246	1.45	0.337	0.21	1.52	0.155	0.289	1.441	0.038	0.232	1.267	0.861	0.655	1.325	0.84	0.65	1.277	0.675	0.684	1.24	0.547	0.632	1.259	0.43	0.634	1.259	0.287	0.678	1.216	0.073	0.584
752	3.76	1.423	1.046	0.473	1.183	0.894	0.302	1.298	0.877	0.262	1.273	0.688	0.215	1.293	0.555	0.253	1.342	0.454	0.246	1.447	0.339	0.21	1.517	0.156	0.29	1.44	0.039	0.232	1.21	0.878	0.635	1.297	0.85	0.661	1.277	0.675	0.684	1.24	0.547	0.632	1.26	0.43	0.634	1.259	0.287	0.678	1.216	0.073	0.584
753	3.765	1.421	1.046	0.474	1.181	0.895	0.302	1.296	0.878	0.262	1.269	0.689	0.215	1.289	0.555	0.253	1.338	0.454	0.246	1.444	0.34	0.21	1.514	0.158	0.291	1.438	0.041	0.232	1.194	0.883	0.63	1.289	0.853	0.664	1.277	0.676	0.685	1.241	0.547	0.632	1.26	0.43	0.634	1.259	0.287	0.678	1.216	0.073	0.584
754	3.77	1.42	1.047	0.475	1.179	0.896	0.303	1.295	0.88	0.263	1.267	0.689	0.215	1.285	0.556	0.253	1.334	0.455	0.246	1.441	0.342	0.211	1.512	0.16	0.291	1.436	0.042	0.231	1.189	0.884	0.629	1.286	0.854	0.665	1.276	0.676	0.685	1.241	0.547	0.633	1.26	0.43	0.634	1.259	0.287	0.678	1.216	0.073	0.584
755	3.775	1.419	1.048	0.476	1.177	0.896	0.303	1.294	0.88	0.263	1.263	0.69	0.215	1.282	0.557	0.252	1.331	0.456	0.245	1.438	0.343	0.211	1.509	0.161	0.292	1.433	0.043	0.231	1.186	0.885	0.629	1.284	0.854	0.666	1.276	0.677	0.685	1.241	0.547	0.633	1.26	0.43	0.634	1.259	0.287	0.678	1.216	0.073	0.584
756	3.78	1.417	1.048	0.476	1.175	0.897	0.304	1.292	0.881	0.264	1.26	0.691	0.215	1.279	0.558	0.252	1.328	0.458	0.245	1.435	0.344	0.212	1.506	0.163	0.292	1.431	0.045	0.23	1.184	0.885	0.629	1.283	0.854	0.666	1.276	0.677	0.686	1.24	0.547	0.633	1.26	0.43	0.634	1.259	0.286	0.678	1.216	0.073	0.584
757	3.785	1.415	1.049	0.477	1.174	0.898	0.304	1.291	0.882	0.264	1.257	0.692	0.215	1.275	0.559	0.252	1.324	0.459	0.245	1.432	0.345	0.212	1.503	0.164	0.293	1.429	0.046	0.229	1.184	0.885	0.629	1.282	0.854	0.667	1.276	0.677	0.686	1.24	0.547	0.634	1.261	0.43	0.634	1.26	0.286	0.677	1.216	0.073	0.584
758	3.79	1.414	1.049	0.478	1.173	0.898	0.305	1.288	0.882	0.265	1.255	0.693	0.215	1.271	0.559	0.251	1.321	0.46	0.245	1.429	0.347	0.213	1.499	0.165	0.293	1.426	0.047	0.228	1.186	0.884	0.628	1.281	0.854	0.667	1.276	0.677	0.686	1.24	0.548	0.634	1.261	0.431	0.634	1.26	0.287	0.678	1.217	0.073	0.585
759	3.795	1.412	1.05	0.478	1.172	0.899	0.305	1.287	0.882	0.265	1.252	0.694	0.215	1.268	0.56	0.251	1.318	0.46	0.245	1.427	0.348	0.213	1.496	0.166	0.294	1.423	0.049	0.227	1.185	0.884	0.628	1.279	0.853	0.667	1.276	0.677	0.687	1.24	0.548	0.634	1.261	0.431	0.635	1.262	0.288	0.678	1.218	0.073	0.585
760	3.8	1.41	1.05	0.478	1.171	0.899	0.305	1.285	0.883	0.266	1.249	0.694	0.214	1.265	0.56	0.25	1.315	0.461	0.245	1.424	0.348	0.214	1.492	0.166	0.294	1.419	0.05	0.227	1.183	0.884	0.629	1.278	0.853	0.667	1.275	0.678	0.687	1.24	0.548	0.635	1.261	0.431	0.635	1.263	0.288	0.678	1.218	0.073	0.585
761	3.805	1.409	1.051	0.479	1.169	0.9	0.306	1.283	0.884	0.266	1.246	0.696	0.214	1.262	0.561	0.25	1.312	0.461	0.245	1.421	0.349	0.214	1.488	0.166	0.295	1.416	0.051	0.226	1.182	0.884	0.629	1.277	0.853	0.668	1.274	0.678	0.687	1.24	0.548	0.635	1.262	0.431	0.635	1.263	0.287	0.678	1.218	0.073	0.585
762	3.81	1.408	1.052	0.48	1.168	0.9	0.307	1.281	0.884	0.267	1.244	0.697	0.214	1.26	0.562	0.249	1.309	0.462	0.244	1.418	0.35	0.215	1.484	0.166	0.295	1.411	0.052	0.225	1.18	0.884	0.63	1.277	0.853	0.668	1.273	0.678	0.687	1.24	0.548	0.635	1.262	0.431	0.635	1.263	0.287	0.678	1.218	0.073	0.585
763	3.815	1.407	1.052	0.48	1.166	0.9	0.307	1.28	0.884	0.267	1.242	0.698	0.214	1.257	0.563	0.249	1.306	0.463	0.243	1.415	0.35	0.215	1.48	0.166	0.295	1.407	0.052	0.224	1.179	0.884	0.631	1.276	0.854	0.668	1.273	0.678	0.687	1.24	0.548	0.635	1.262	0.431	0.635	1.264	0.287	0.678	1.218	0.073	0.585
764	3.82	1.405	1.052	0.481	1.164	0.901	0.308	1.278	0.885	0.268	1.24	0.699	0.214	1.255	0.564	0.249	1.303	0.464	0.243	1.412	0.35	0.215	1.476	0.166	0.295	1.403	0.053	0.223	1.177	0.884	0.631	1.275	0.854	0.668	1.273	0.679	0.687	1.241	0.549	0.635	1.263	0.431	0.634	1.265	0.287	0.678	1.219	0.073	0.585
765	3.825	1.403	1.051	0.481	1.163	0.901	0.308	1.277	0.886	0.267	1.238	0.699	0.213	1.253	0.565	0.248	1.301	0.465	0.243	1.409	0.351	0.216	1.471	0.166	0.295	1.398	0.054	0.222	1.176	0.884	0.632	1.274	0.854	0.669	1.272	0.679	0.687	1.241	0.549	0.635	1.263	0.431	0.634	1.265	0.287	0.678	1.219	0.073	0.585
766	3.83	1.401	1.052	0.481	1.162	0.902	0.309	1.276	0.887	0.267	1.237	0.7	0.213	1.251	0.565	0.248	1.298	0.465	0.243	1.407	0.351	0.216	1.466	0.165	0.295	1.393	0.055	0.221	1.176	0.884	0.632	1.272	0.854	0.669	1.272	0.679	0.687	1.241	0.549	0.635	1.263	0.431	0.634	1.266	0.288	0.677	1.219	0.073	0.585
767	3.835	1.399	1.051	0.482	1.161	0.902	0.309	1.275	0.888	0.267	1.235	0.701	0.213	1.249	0.566	0.248	1.296	0.466	0.243	1.403	0.351	0.216	1.461	0.164	0.295	1.388	0.055	0.219	1.175	0.885	0.633	1.271	0.854	0.67	1.272	0.679	0.687	1.241	0.549	0.636	1.263	0.431	0.634	1.266	0.288	0.677	1.219	0.073	0.585
768	3.84	1.398	1.052	0.482	1.159	0.903	0.309	1.274	0.888	0.267	1.233	0.702	0.213	1.247	0.567	0.248	1.294	0.467	0.243	1.4	0.351	0.216	1.456	0.163	0.295	1.383	0.055	0.218	1.173	0.884	0.634	1.27	0.854	0.67	1.272	0.679	0.688	1.241	0.549	0.636	1.263	0.431	0.634	1.267	0.288	0.677	1.219	0.073	0.585
769	3.845	1.397	1.053	0.483	1.157	0.903	0.31	1.272	0.889	0.267	1.232	0.703	0.213	1.245	0.568	0.247	1.291	0.467	0.242	1.397	0.35	0.217	1.451	0.162	0.295	1.377	0.055	0.217	1.171	0.884	0.634	1.268	0.854	0.671	1.271	0.68	0.688	1.241	0.549	0.636	1.263	0.431	0.634	1.267	0.288	0.677	1.219	0.073	0.585
770	3.85	1.395	1.053	0.483	1.155	0.903	0.31	1.27	0.889	0.268	1.23	0.704	0.213	1.243	0.568	0.247	1.289	0.467	0.242	1.394	0.35	0.217	1.445	0.161	0.295	1.371	0.055	0.216	1.17	0.884	0.635	1.267	0.854	0.671	1.271	0.68	0.688	1.241	0.549	0.636	1.264	0.431	0.634	1.268	0.289	0.677	1.219	0.073	0.585
771	3.855	1.394	1.054	0.484	1.154	0.904	0.31	1.269	0.89	0.268	1.229	0.705	0.212	1.242	0.569	0.247	1.286	0.467	0.242	1.391	0.349	0.217	1.44	0.16	0.295	1.365	0.055	0.215	1.169	0.885	0.635	1.265	0.854	0.671	1.27	0.681	0.688	1.24	0.549	0.636	1.264	0.431	0.634	1.268	0.289	0.677	1.219	0.073	0.585
772	3.86	1.393	1.055	0.484	1.152	0.904	0.311	1.267	0.891	0.268	1.228	0.705	0.212	1.24	0.57	0.247	1.283	0.467	0.242	1.388	0.348	0.216	1.434	0.158	0.294	1.359	0.054	0.214	1.168	0.885	0.635	1.264	0.854	0.671	1.269	0.681	0.688	1.24	0.549	0.636	1.264	0.432	0.634	1.268	0.289	0.677	1.219	0.073	0.585
773	3.865	1.391	1.055	0.485	1.151	0.905	0.311	1.266	0.891	0.268	1.227	0.706	0.212	1.239	0.57	0.247	1.281	0.468	0.242	1.384	0.348	0.217	1.428	0.156	0.294	1.352	0.054	0.212	1.166	0.884	0.636	1.262	0.854	0.671	1.269	0.681	0.688	1.24	0.55	0.636	1.264	0.432	0.634	1.268	0.289	0.677	1.219	0.074	0.585
774	3.87	1.389	1.055	0.485	1.15	0.905	0.311	1.264	0.892	0.269	1.226	0.706	0.212	1.237	0.571	0.247	1.279	0.468	0.242	1.381	0.347	0.217	1.422	0.154	0.294	1.345	0.053	0.211	1.165	0.884	0.636	1.261	0.854	0.671	1.268	0.681	0.688	1.24	0.55	0.636	1.264	0.432	0.634	1.268	0.289	0.677	1.219	0.074	0.585
775	3.875	1.388	1.054	0.485	1.148	0.906	0.311	1.263	0.892	0.269	1.225	0.707	0.212	1.236	0.571	0.247	1.278	0.469	0.242	1.378	0.346	0.217	1.416	0.153	0.293	1.338	0.053	0.21	1.164	0.884	0.637	1.26	0.854	0.672	1.267	0.681	0.688	1.239	0.55	0.636	1.264	0.432	0.633	1.268	0.289	0.677	1.219	0.074	0.585
776	3.88	1.386	1.055	0.485	1.147	0.906	0.311	1.261	0.893	0.269	1.224	0.707	0.212	1.235	0.572	0.247	1.276	0.469	0.242	1.374	0.345	0.217	1.41	0.151	0.293	1.331	0.052	0.208	1.162	0.884	0.637	1.258	0.854	0.672	1.266	0.681	0.688	1.239	0.55	0.636	1.264	0.432	0.633	1.268	0.289	0.677	1.219	0.074	0.585
777	3.885	1.385	1.054	0.485	1.146	0.907	0.311	1.26	0.893	0.269	1.223	0.708	0.212	1.234	0.572	0.247	1.273	0.469	0.242	1.371	0.344	0.217	1.404	0.149	0.292	1.324	0.051	0.207	1.161	0.885	0.637	1.257	0.854	0.672	1.266	0.681	0.688	1.239	0.55	0.636	1.263	0.432	0.633	1.268	0.289	0.676	1.219	0.074	0.585
778	3.89	1.383	1.054	0.486	1.144	0.907	0.312	1.258	0.894	0.27	1.222	0.708	0.212	1.233	0.573	0.247	1.271	0.469	0.242	1.367	0.342	0.217	1.397	0.147	0.292	1.317	0.05	0.206	1.159	0.885	0.637	1.257	0.855	0.673	1.265	0.681	0.688	1.239	0.55	0.636	1.263	0.433	0.633	1.267	0.289	0.676	1.219	0.074	0.585
779	3.895	1.382	1.054	0.486	1.142	0.908	0.312	1.257	0.894	0.27	1.221	0.709	0.212	1.232	0.573	0.247	1.269	0.469	0.242	1.364	0.341	0.217	1.391	0.145	0.291	1.309	0.05	0.204	1.157	0.885	0.637	1.257	0.855	0.674	1.264	0.682	0.688	1.238	0.55	0.635	1.263	0.433	0.633	1.267	0.289	0.676	1.219	0.074	0.585
780	3.9	1.38	1.055	0.486	1.139	0.909	0.312	1.255	0.895	0.27	1.22	0.71	0.212	1.232	0.574	0.246	1.267	0.469	0.242	1.36	0.34	0.216	1.384	0.143	0.29	1.302	0.049	0.203	1.155	0.884	0.636	1.256	0.855	0.674	1.263	0.682	0.687	1.237	0.55	0.635	1.262	0.433	0.633	1.267	0.289	0.676	1.219	0.074	0.584
781	3.905	1.379	1.055	0.487	1.137	0.91	0.312	1.254	0.896	0.27	1.22	0.71	0.213	1.231	0.574	0.246	1.266	0.469	0.242	1.356	0.339	0.216	1.377	0.14	0.289	1.294	0.048	0.202	1.153	0.884	0.636	1.255	0.856	0.674	1.262	0.682	0.687	1.236	0.55	0.635	1.262	0.433	0.632	1.266	0.289	0.675	1.219	0.074	0.584
782	3.91	1.378	1.056	0.487	1.135	0.91	0.312	1.252	0.896	0.27	1.219	0.711	0.213	1.23	0.575	0.246	1.264	0.469	0.242	1.353	0.337	0.216	1.37	0.138	0.288	1.286	0.047	0.2	1.152	0.884	0.636	1.253	0.856	0.674	1.261	0.682	0.687	1.235	0.55	0.635	1.261	0.433	0.632	1.265	0.289	0.675	1.219	0.074	0.584
783	3.915	1.377	1.057	0.488	1.134	0.911	0.313	1.251	0.896	0.27	1.219	0.712	0.213	1.229	0.575	0.247	1.262	0.469	0.242	1.349	0.336	0.216	1.363	0.137	0.287	1.278	0.046	0.199	1.152	0.884	0.637	1.251	0.855	0.674	1.26	0.682	0.687	1.234	0.55	0.635	1.261	0.433	0.632	1.265	0.289	0.675	1.219	0.074	0.584
784	3.92	1.376	1.057	0.488	1.133	0.911	0.313	1.249	0.897	0.271	1.218	0.712	0.213	1.228	0.575	0.247	1.26	0.469	0.243	1.345	0.335	0.216	1.357	0.135	0.285	1.27	0.045	0.198	1.153	0.886	0.638	1.249	0.855	0.674	1.259	0.683	0.687	1.234	0.55	0.635	1.261	0.433	0.632	1.264	0.289	0.674	1.219	0.074	0.584
785	3.925	1.374	1.057	0.488	1.133	0.911	0.313	1.248	0.897	0.271	1.217	0.713	0.213	1.227	0.576	0.248	1.258	0.469	0.243	1.342	0.334	0.216	1.35	0.134	0.284	1.261	0.044	0.197	1.153	0.887	0.639	1.247	0.855	0.674	1.257	0.683	0.687	1.233	0.55	0.635	1.26	0.433	0.632	1.264	0.289	0.674	1.219	0.074	0.584
786	3.93	1.373	1.057	0.488	1.131	0.912	0.314	1.247	0.898	0.271	1.216	0.713	0.213	1.226	0.576	0.248	1.256	0.469	0.243	1.338	0.332	0.216	1.342	0.131	0.284	1.252	0.044	0.196	1.152	0.887	0.639	1.245	0.854	0.674	1.256	0.683	0.687	1.233	0.55	0.634	1.26	0.433	0.632	1.264	0.289	0.674	1.218	0.074	0.584
787	3.935	1.372	1.057	0.489	1.13	0.912	0.314	1.246	0.898	0.271	1.216	0.713	0.213	1.225	0.576	0.249	1.254	0.469	0.244	1.334	0.331	0.216	1.334	0.129	0.283	1.243	0.043	0.194	1.151	0.886	0.638	1.244	0.854	0.673	1.254	0.683	0.687	1.232	0.55	0.634	1.259	0.433	0.631	1.263	0.289	0.674	1.218	0.074	0.584
788	3.94	1.371	1.057	0.489	1.128	0.913	0.314	1.244	0.898	0.271	1.215	0.714	0.214	1.224	0.577	0.249	1.252	0.469	0.244	1.33	0.33	0.216	1.327	0.128	0.282	1.235	0.042	0.193	1.148	0.886	0.638	1.242	0.854	0.673	1.253	0.683	0.687	1.231	0.551	0.635	1.258	0.434	0.631	1.263	0.289	0.674	1.218	0.074	0.584
789	3.945	1.37	1.057	0.489	1.127	0.913	0.315	1.243	0.899	0.272	1.214	0.714	0.214	1.224	0.577	0.25	1.251	0.469	0.244	1.326	0.329	0.216	1.32	0.126	0.281	1.226	0.042	0.192	1.145	0.886	0.638	1.241	0.854	0.673	1.251	0.684	0.687	1.229	0.551	0.635	1.257	0.434	0.631	1.263	0.289	0.674	1.218	0.074	0.584
790	3.95	1.368	1.057	0.489	1.125	0.914	0.315	1.241	0.899	0.271	1.213	0.714	0.214	1.223	0.577	0.25	1.249	0.469	0.245	1.323	0.328	0.216	1.313	0.125	0.28	1.218	0.042	0.19	1.143	0.886	0.638	1.24	0.855	0.674	1.249	0.684	0.687	1.229	0.551	0.635	1.257	0.434	0.631	1.262	0.29	0.675	1.218	0.074	0.583
791	3.955	1.367	1.057	0.489	1.124	0.914	0.316	1.24	0.9	0.272	1.212	0.715	0.214	1.222	0.577	0.251	1.247	0.468	0.245	1.319	0.327	0.216	1.305	0.123	0.279	1.21	0.042	0.189	1.14	0.886	0.638	1.239	0.855	0.674	1.248	0.684	0.687	1.228	0.551	0.635	1.256	0.434	0.631	1.262	0.29	0.675	1.218	0.074	0.583
792	3.96	1.365	1.056	0.489	1.123	0.914	0.316	1.239	0.9	0.272	1.211	0.715	0.214	1.22	0.577	0.251	1.244	0.468	0.246	1.315	0.326	0.216	1.298	0.122	0.278	1.202	0.042	0.187	1.139	0.885	0.637	1.238	0.855	0.674	1.247	0.684	0.687	1.227	0.551	0.634	1.255	0.434	0.631	1.261	0.29	0.675	1.218	0.074	0.583
793	3.965	1.364	1.056	0.489	1.122	0.915	0.316	1.238	0.9	0.272	1.21	0.715	0.215	1.219	0.577	0.252	1.242	0.468	0.246	1.311	0.325	0.216	1.29	0.121	0.276	1.193	0.041	0.186	1.138	0.885	0.637	1.237	0.855	0.674	1.245	0.685	0.687	1.225	0.551	0.634	1.254	0.434	0.631	1.26	0.29	0.675	1.218	0.074	0.583
794	3.97	1.363	1.056	0.489	1.121	0.915	0.316	1.237	0.901	0.272	1.209	0.715	0.215	1.218	0.577	0.252	1.24	0.468	0.247	1.306	0.324	0.216	1.282	0.12	0.275	1.185	0.042	0.184	1.139	0.887	0.638	1.235	0.854	0.673	1.243	0.685	0.687	1.224	0.551	0.634	1.253	0.434	0.631	1.259	0.29	0.675	1.218	0.074	0.583
795	3.975	1.361	1.056	0.489	1.121	0.915	0.316	1.236	0.901	0.272	1.208	0.715	0.215	1.216	0.577	0.253	1.238	0.468	0.247	1.302	0.323	0.216	1.275	0.119	0.273	1.177	0.042	0.183	1.136	0.886	0.639	1.232	0.854	0.673	1.242	0.684	0.687	1.222	0.551	0.634	1.252	0.434	0.631	1.258	0.29	0.675	1.218	0.074	0.583
796	3.98	1.36	1.056	0.489	1.119	0.916	0.316	1.235	0.901	0.272	1.206	0.715	0.215	1.215	0.577	0.254	1.235	0.468	0.247	1.298	0.322	0.215	1.268	0.118	0.272	1.169	0.042	0.182	1.135	0.886	0.639	1.231	0.854	0.673	1.24	0.684	0.687	1.221	0.551	0.634	1.251	0.434	0.631	1.258	0.29	0.674	1.217	0.074	0.583
797	3.985	1.359	1.056	0.489	1.118	0.916	0.316	1.233	0.901	0.272	1.205	0.715	0.215	1.213	0.578	0.254	1.232	0.468	0.248	1.293	0.322	0.215	1.26	0.117	0.271	1.161	0.042	0.181	1.134	0.886	0.639	1.229	0.854	0.673	1.239	0.684	0.687	1.221	0.551	0.634	1.25	0.434	0.631	1.257	0.29	0.674	1.218	0.074	0.582
798	3.99	1.358	1.056	0.49	1.117	0.916	0.316	1.232	0.902	0.272	1.204	0.716	0.215	1.211	0.578	0.254	1.229	0.467	0.248	1.288	0.321	0.215	1.253	0.117	0.27	1.152	0.042	0.18	1.133	0.886	0.639	1.228	0.854	0.673	1.237	0.684	0.687	1.219	0.551	0.634	1.248	0.434	0.631	1.256	0.29	0.674	1.218	0.075	0.582
799	3.995	1.357	1.056	0.49	1.115	0.917	0.316	1.231	0.902	0.272	1.202	0.716	0.215	1.21	0.578	0.255	1.227	0.467	0.249	1.284	0.32	0.215	1.246	0.116	0.269	1.144	0.042	0.179	1.131	0.886	0.64	1.227	0.854	0.673	1.236	0.684	0.687	1.218	0.551	0.634	1.247	0.434	0.631	1.255	0.291	0.674	1.217	0.074	0.582
800	4	1.355	1.057	0.49	1.114	0.917	0.316	1.23	0.902	0.272	1.201	0.716	0.215	1.208	0.578	0.255	1.224	0.468	0.249	1.28	0.32	0.215	1.239	0.116	0.268	1.136	0.043	0.178	1.131	0.886	0.64	1.227	0.854	0.673	1.235	0.685	0.686	1.217	0.551	0.634	1.246	0.433	0.631	1.255	0.291	0.674	1.217	0.074	0.582
801	4.005	1.355	1.057	0.491	1.113	0.917	0.316	1.228	0.902	0.272	1.199	0.716	0.215	1.206	0.578	0.255	1.221	0.467	0.249	1.275	0.319	0.214	1.232	0.116	0.267	1.128	0.043	0.177	1.13	0.886	0.639	1.227	0.855	0.673	1.234	0.685	0.686	1.216	0.551	0.633	1.245	0.433	0.631	1.254	0.291	0.674	1.216	0.073	0.581
802	4.01	1.354	1.057	0.491	1.112	0.917	0.316	1.227	0.903	0.272	1.197	0.716	0.215	1.203	0.578	0.256	1.217	0.467	0.249	1.27	0.319	0.214	1.225	0.115	0.266	1.12	0.043	0.176	1.129	0.886	0.639	1.226	0.855	0.673	1.232	0.685	0.687	1.214	0.551	0.633	1.244	0.433	0.631	1.253	0.291	0.674	1.216	0.073	0.581
803	4.015	1.352	1.056	0.49	1.111	0.917	0.316	1.227	0.903	0.271	1.195	0.716	0.215	1.201	0.578	0.256	1.214	0.467	0.249	1.265	0.318	0.213	1.218	0.115	0.264	1.112	0.044	0.176	1.126	0.886	0.639	1.225	0.855	0.672	1.23	0.684	0.687	1.213	0.551	0.633	1.243	0.433	0.631	1.253	0.291	0.674	1.216	0.073	0.581
804	4.02	1.351	1.057	0.491	1.11	0.917	0.316	1.225	0.903	0.271	1.193	0.716	0.215	1.199	0.578	0.256	1.211	0.467	0.25	1.26	0.317	0.213	1.211	0.115	0.264	1.104	0.045	0.176	1.125	0.886	0.639	1.224	0.854	0.672	1.229	0.684	0.686	1.212	0.551	0.633	1.242	0.434	0.63	1.252	0.291	0.674	1.216	0.073	0.581
805	4.025	1.35	1.057	0.491	1.109	0.917	0.316	1.224	0.903	0.271	1.191	0.716	0.215	1.196	0.578	0.256	1.207	0.467	0.25	1.255	0.317	0.212	1.204	0.115	0.263	1.096	0.045	0.175	1.125	0.886	0.639	1.222	0.854	0.672	1.227	0.684	0.686	1.211	0.551	0.633	1.241	0.434	0.63	1.251	0.291	0.674	1.215	0.073	0.581
806	4.03	1.35	1.057	0.491	1.108	0.918	0.316	1.223	0.904	0.271	1.188	0.716	0.215	1.193	0.578	0.256	1.204	0.467	0.249	1.25	0.317	0.211	1.197	0.115	0.262	1.089	0.045	0.175	1.124	0.887	0.639	1.219	0.853	0.672	1.226	0.684	0.686	1.21	0.55	0.632	1.241	0.434	0.63	1.25	0.291	0.673	1.215	0.073	0.58
807	4.035	1.349	1.057	0.491	1.107	0.918	0.315	1.222	0.904	0.271	1.186	0.716	0.215	1.191	0.578	0.257	1.201	0.467	0.249	1.245	0.316	0.211	1.19	0.115	0.261	1.081	0.046	0.175	1.122	0.887	0.639	1.217	0.852	0.671	1.225	0.684	0.686	1.209	0.551	0.632	1.24	0.434	0.63	1.249	0.291	0.673	1.215	0.073	0.58
808	4.04	1.347	1.057	0.491	1.105	0.918	0.315	1.221	0.904	0.271	1.183	0.716	0.215	1.188	0.578	0.257	1.197	0.467	0.249	1.24	0.316	0.21	1.184	0.115	0.26	1.074	0.047	0.175	1.121	0.887	0.639	1.217	0.853	0.671	1.224	0.684	0.686	1.209	0.551	0.632	1.239	0.434	0.63	1.248	0.29	0.673	1.215	0.073	0.58
809	4.045	1.346	1.057	0.491	1.104	0.918	0.315	1.219	0.904	0.271	1.181	0.716	0.215	1.185	0.579	0.256	1.193	0.467	0.249	1.234	0.316	0.209	1.177	0.115	0.26	1.066	0.047	0.175	1.119	0.886	0.639	1.216	0.853	0.671	1.223	0.684	0.686	1.208	0.55	0.632	1.238	0.434	0.629	1.247	0.29	0.673	1.214	0.073	0.58
810	4.05	1.345	1.057	0.491	1.104	0.918	0.314	1.218	0.904	0.271	1.178	0.716	0.215	1.183	0.579	0.256	1.19	0.467	0.249	1.229	0.316	0.209	1.171	0.115	0.259	1.059	0.048	0.175	1.118	0.886	0.639	1.216	0.854	0.672	1.222	0.684	0.686	1.206	0.55	0.631	1.238	0.434	0.629	1.247	0.29	0.673	1.214	0.073	0.58
811	4.055	1.344	1.057	0.491	1.103	0.918	0.314	1.217	0.904	0.27	1.175	0.716	0.215	1.18	0.579	0.256	1.186	0.467	0.249	1.224	0.315	0.208	1.164	0.115	0.258	1.051	0.048	0.175	1.116	0.885	0.639	1.214	0.853	0.672	1.221	0.684	0.685	1.205	0.55	0.631	1.237	0.433	0.629	1.246	0.29	0.672	1.214	0.074	0.579
812	4.06	1.343	1.057	0.491	1.102	0.918	0.314	1.215	0.904	0.27	1.172	0.716	0.215	1.177	0.579	0.256	1.182	0.467	0.248	1.219	0.315	0.207	1.158	0.115	0.258	1.044	0.049	0.175	1.115	0.885	0.638	1.211	0.852	0.671	1.22	0.684	0.685	1.205	0.549	0.631	1.236	0.433	0.629	1.246	0.29	0.672	1.214	0.074	0.579
813	4.065	1.341	1.056	0.491	1.1	0.918	0.313	1.214	0.904	0.27	1.17	0.717	0.215	1.174	0.579	0.256	1.178	0.467	0.248	1.214	0.315	0.207	1.152	0.116	0.258	1.037	0.049	0.175	1.114	0.885	0.638	1.21	0.852	0.671	1.218	0.684	0.685	1.204	0.55	0.631	1.236	0.433	0.629	1.245	0.29	0.672	1.215	0.074	0.579
814	4.07	1.34	1.056	0.491	1.098	0.918	0.313	1.213	0.904	0.27	1.167	0.717	0.215	1.17	0.578	0.256	1.174	0.467	0.248	1.209	0.315	0.206	1.146	0.116	0.257	1.03	0.05	0.175	1.112	0.885	0.638	1.208	0.852	0.671	1.217	0.684	0.685	1.203	0.55	0.631	1.235	0.433	0.629	1.245	0.29	0.672	1.215	0.074	0.579
815	4.075	1.339	1.056	0.491	1.097	0.918	0.312	1.211	0.903	0.27	1.164	0.717	0.215	1.167	0.579	0.256	1.171	0.468	0.248	1.204	0.315	0.205	1.14	0.116	0.256	1.023	0.051	0.176	1.11	0.885	0.638	1.207	0.853	0.672	1.216	0.684	0.685	1.202	0.55	0.631	1.235	0.433	0.629	1.245	0.29	0.672	1.215	0.074	0.579
816	4.08	1.338	1.056	0.491	1.096	0.918	0.312	1.21	0.903	0.269	1.161	0.717	0.215	1.163	0.579	0.256	1.167	0.468	0.247	1.199	0.315	0.205	1.134	0.116	0.256	1.016	0.052	0.176	1.109	0.886	0.638	1.206	0.853	0.672	1.215	0.684	0.685	1.202	0.55	0.631	1.234	0.433	0.629	1.244	0.29	0.672	1.215	0.074	0.579
817	4.085	1.337	1.056	0.491	1.095	0.918	0.312	1.209	0.903	0.269	1.158	0.717	0.215	1.16	0.579	0.256	1.163	0.468	0.247	1.194	0.315	0.204	1.128	0.117	0.255	1.009	0.052	0.177	1.109	0.886	0.637	1.205	0.853	0.672	1.214	0.684	0.685	1.201	0.55	0.631	1.234	0.433	0.629	1.244	0.29	0.672	1.215	0.074	0.579
818	4.09	1.335	1.056	0.49	1.093	0.918	0.312	1.207	0.903	0.269	1.155	0.717	0.215	1.157	0.579	0.255	1.159	0.468	0.247	1.189	0.315	0.203	1.122	0.117	0.255	1.002	0.052	0.178	1.108	0.886	0.636	1.203	0.852	0.672	1.213	0.684	0.685	1.2	0.55	0.631	1.234	0.433	0.628	1.244	0.29	0.672	1.215	0.074	0.579
819	4.095	1.334	1.055	0.49	1.09	0.918	0.311	1.206	0.903	0.269	1.151	0.718	0.215	1.153	0.579	0.255	1.155	0.468	0.246	1.184	0.315	0.203	1.117	0.118	0.254	0.996	0.053	0.178	1.108	0.887	0.636	1.202	0.853	0.671	1.212	0.684	0.685	1.2	0.55	0.631	1.233	0.433	0.628	1.243	0.29	0.672	1.215	0.074	0.579
820	4.1	1.333	1.055	0.49	1.089	0.918	0.311	1.204	0.902	0.269	1.148	0.718	0.215	1.15	0.579	0.255	1.151	0.468	0.246	1.179	0.315	0.202	1.111	0.118	0.254	0.989	0.054	0.179	1.107	0.887	0.636	1.2	0.853	0.671	1.211	0.685	0.685	1.199	0.55	0.631	1.233	0.434	0.628	1.243	0.29	0.672	1.215	0.074	0.579
821	4.105	1.332	1.055	0.49	1.088	0.918	0.31	1.203	0.902	0.269	1.145	0.718	0.215	1.146	0.579	0.255	1.147	0.468	0.246	1.174	0.315	0.201	1.105	0.118	0.253	0.982	0.054	0.179	1.106	0.887	0.636	1.199	0.853	0.671	1.209	0.685	0.684	1.199	0.55	0.631	1.232	0.434	0.628	1.243	0.29	0.672	1.215	0.074	0.579
822	4.11	1.33	1.055	0.49	1.087	0.918	0.31	1.202	0.902	0.268	1.141	0.718	0.215	1.143	0.579	0.254	1.143	0.468	0.245	1.169	0.315	0.201	1.1	0.118	0.253	0.977	0.055	0.18	1.105	0.886	0.635	1.198	0.853	0.671	1.208	0.685	0.684	1.197	0.55	0.63	1.231	0.434	0.628	1.243	0.29	0.672	1.215	0.074	0.579
823	4.115	1.329	1.055	0.49	1.086	0.918	0.31	1.201	0.902	0.268	1.138	0.718	0.215	1.139	0.58	0.254	1.139	0.469	0.245	1.164	0.316	0.2	1.095	0.119	0.253	0.971	0.056	0.181	1.102	0.886	0.635	1.197	0.853	0.671	1.207	0.685	0.684	1.196	0.55	0.63	1.231	0.434	0.628	1.242	0.29	0.672	1.215	0.074	0.579
824	4.12	1.328	1.055	0.489	1.085	0.918	0.309	1.199	0.902	0.268	1.135	0.719	0.215	1.136	0.58	0.254	1.135	0.469	0.245	1.159	0.316	0.2	1.089	0.119	0.252	0.964	0.056	0.182	1.099	0.886	0.635	1.196	0.854	0.671	1.206	0.685	0.684	1.195	0.55	0.63	1.23	0.434	0.628	1.242	0.291	0.672	1.215	0.074	0.579
825	4.125	1.327	1.055	0.489	1.084	0.917	0.309	1.198	0.902	0.268	1.131	0.719	0.215	1.132	0.58	0.254	1.131	0.469	0.244	1.154	0.316	0.199	1.085	0.12	0.253	0.959	0.057	0.182	1.097	0.886	0.635	1.195	0.854	0.671	1.205	0.685	0.684	1.194	0.55	0.63	1.23	0.434	0.628	1.241	0.291	0.672	1.215	0.074	0.579
826	4.13	1.326	1.055	0.488	1.082	0.917	0.308	1.196	0.901	0.268	1.128	0.718	0.215	1.129	0.58	0.254	1.127	0.469	0.244	1.149	0.316	0.198	1.08	0.121	0.252	0.953	0.057	0.182	1.096	0.886	0.634	1.193	0.854	0.671	1.204	0.685	0.684	1.194	0.55	0.63	1.229	0.434	0.628	1.24	0.291	0.672	1.215	0.074	0.579
827	4.135	1.325	1.055	0.488	1.081	0.917	0.308	1.194	0.901	0.267	1.124	0.718	0.215	1.125	0.58	0.253	1.123	0.47	0.244	1.145	0.316	0.198	1.074	0.121	0.252	0.947	0.058	0.183	1.095	0.886	0.634	1.192	0.854	0.671	1.203	0.685	0.684	1.193	0.55	0.63	1.228	0.434	0.628	1.24	0.291	0.672	1.215	0.074	0.579
828	4.14	1.323	1.055	0.487	1.079	0.917	0.308	1.193	0.9	0.267	1.121	0.719	0.215	1.122	0.58	0.253	1.119	0.47	0.244	1.14	0.316	0.197	1.07	0.121	0.252	0.942	0.058	0.184	1.094	0.887	0.634	1.191	0.854	0.67	1.201	0.685	0.684	1.192	0.55	0.63	1.227	0.434	0.628	1.239	0.291	0.671	1.215	0.074	0.579
829	4.145	1.321	1.055	0.487	1.076	0.917	0.307	1.191	0.9	0.267	1.118	0.719	0.215	1.118	0.58	0.253	1.115	0.47	0.243	1.135	0.317	0.196	1.065	0.121	0.251	0.937	0.059	0.185	1.093	0.887	0.634	1.19	0.854	0.67	1.2	0.684	0.684	1.191	0.55	0.63	1.227	0.434	0.628	1.239	0.291	0.671	1.215	0.074	0.579
830	4.15	1.32	1.055	0.487	1.075	0.917	0.307	1.189	0.9	0.267	1.115	0.719	0.215	1.115	0.58	0.253	1.112	0.47	0.243	1.13	0.317	0.196	1.06	0.121	0.251	0.931	0.059	0.185	1.092	0.887	0.634	1.188	0.855	0.67	1.198	0.684	0.684	1.191	0.55	0.63	1.226	0.434	0.628	1.238	0.291	0.671	1.215	0.074	0.579
831	4.155	1.319	1.055	0.486	1.074	0.917	0.307	1.188	0.899	0.267	1.112	0.719	0.215	1.111	0.581	0.252	1.108	0.471	0.243	1.125	0.317	0.195	1.056	0.122	0.251	0.927	0.06	0.186	1.092	0.888	0.635	1.187	0.855	0.67	1.197	0.684	0.684	1.19	0.55	0.63	1.225	0.434	0.628	1.238	0.292	0.671	1.215	0.074	0.579
832	4.16	1.318	1.055	0.486	1.072	0.917	0.306	1.186	0.899	0.266	1.109	0.719	0.215	1.108	0.581	0.252	1.103	0.471	0.242	1.121	0.317	0.195	1.051	0.122	0.251	0.921	0.06	0.186	1.092	0.889	0.634	1.187	0.855	0.67	1.197	0.685	0.684	1.189	0.55	0.63	1.224	0.434	0.628	1.238	0.292	0.671	1.215	0.074	0.579
833	4.165	1.316	1.054	0.485	1.069	0.917	0.306	1.185	0.899	0.266	1.106	0.719	0.215	1.105	0.58	0.252	1.1	0.471	0.242	1.116	0.317	0.194	1.046	0.123	0.251	0.917	0.06	0.187	1.09	0.889	0.634	1.186	0.855	0.669	1.196	0.685	0.683	1.187	0.55	0.63	1.223	0.434	0.627	1.237	0.292	0.671	1.215	0.074	0.579
834	4.17	1.315	1.054	0.484	1.068	0.917	0.305	1.183	0.899	0.266	1.103	0.719	0.215	1.101	0.58	0.252	1.096	0.471	0.242	1.111	0.317	0.194	1.042	0.123	0.251	0.912	0.06	0.188	1.089	0.889	0.634	1.185	0.855	0.669	1.195	0.685	0.683	1.186	0.55	0.629	1.222	0.434	0.627	1.237	0.292	0.671	1.215	0.074	0.578
835	4.175	1.314	1.054	0.484	1.067	0.917	0.305	1.181	0.898	0.266	1.1	0.72	0.215	1.098	0.581	0.252	1.092	0.471	0.241	1.107	0.317	0.193	1.037	0.123	0.251	0.907	0.06	0.189	1.087	0.889	0.634	1.183	0.855	0.669	1.194	0.685	0.683	1.185	0.55	0.629	1.221	0.435	0.627	1.235	0.291	0.67	1.214	0.074	0.578
836	4.18	1.312	1.054	0.484	1.064	0.917	0.304	1.179	0.898	0.265	1.097	0.72	0.215	1.095	0.581	0.252	1.089	0.471	0.241	1.103	0.317	0.193	1.033	0.124	0.25	0.903	0.061	0.189	1.084	0.888	0.633	1.181	0.855	0.668	1.193	0.685	0.683	1.184	0.55	0.629	1.22	0.435	0.627	1.234	0.291	0.67	1.214	0.075	0.578
837	4.185	1.31	1.054	0.483	1.062	0.917	0.304	1.177	0.898	0.265	1.094	0.72	0.215	1.091	0.581	0.252	1.085	0.471	0.241	1.098	0.318	0.192	1.029	0.124	0.25	0.898	0.061	0.19	1.082	0.888	0.633	1.18	0.855	0.668	1.191	0.685	0.682	1.184	0.55	0.628	1.219	0.435	0.627	1.234	0.291	0.67	1.214	0.075	0.578
838	4.19	1.308	1.053	0.482	1.06	0.917	0.304	1.175	0.897	0.264	1.092	0.72	0.214	1.088	0.58	0.251	1.082	0.471	0.241	1.094	0.318	0.192	1.025	0.124	0.25	0.894	0.061	0.19	1.081	0.887	0.632	1.178	0.855	0.668	1.19	0.685	0.682	1.183	0.55	0.628	1.218	0.434	0.627	1.233	0.291	0.671	1.214	0.075	0.578
839	4.195	1.307	1.053	0.481	1.059	0.916	0.303	1.174	0.897	0.264	1.089	0.72	0.214	1.086	0.581	0.251	1.078	0.471	0.241	1.09	0.318	0.192	1.02	0.124	0.25	0.889	0.061	0.191	1.079	0.887	0.632	1.178	0.855	0.667	1.188	0.684	0.682	1.181	0.55	0.628	1.217	0.434	0.626	1.232	0.291	0.671	1.214	0.075	0.577
840	4.2	1.306	1.053	0.481	1.058	0.916	0.303	1.172	0.897	0.264	1.086	0.719	0.214	1.083	0.581	0.251	1.075	0.471	0.24	1.086	0.318	0.191	1.016	0.124	0.25	0.885	0.061	0.191	1.079	0.888	0.631	1.177	0.855	0.666	1.186	0.684	0.682	1.18	0.55	0.628	1.215	0.434	0.626	1.231	0.292	0.671	1.214	0.075	0.577
841	4.205	1.305	1.053	0.48	1.056	0.916	0.302	1.17	0.897	0.263	1.084	0.719	0.214	1.08	0.58	0.251	1.072	0.472	0.24	1.082	0.318	0.191	1.012	0.125	0.25	0.88	0.061	0.192	1.078	0.888	0.631	1.176	0.855	0.666	1.185	0.684	0.682	1.178	0.55	0.627	1.214	0.434	0.626	1.23	0.292	0.67	1.213	0.075	0.577
842	4.21	1.304	1.053	0.479	1.054	0.916	0.302	1.168	0.896	0.263	1.081	0.719	0.214	1.077	0.58	0.251	1.069	0.472	0.24	1.078	0.318	0.19	1.008	0.125	0.25	0.876	0.061	0.193	1.077	0.888	0.63	1.175	0.854	0.666	1.183	0.684	0.681	1.177	0.549	0.627	1.213	0.434	0.626	1.229	0.292	0.67	1.213	0.075	0.577
843	4.215	1.302	1.052	0.478	1.052	0.916	0.302	1.166	0.896	0.262	1.079	0.719	0.214	1.074	0.58	0.251	1.065	0.472	0.24	1.075	0.318	0.19	1.005	0.125	0.25	0.872	0.061	0.193	1.077	0.889	0.63	1.173	0.854	0.665	1.182	0.684	0.681	1.175	0.549	0.627	1.212	0.434	0.626	1.228	0.292	0.67	1.213	0.075	0.577
844	4.22	1.3	1.052	0.478	1.049	0.915	0.302	1.164	0.895	0.262	1.076	0.718	0.214	1.072	0.58	0.251	1.063	0.471	0.24	1.071	0.318	0.19	1.001	0.125	0.249	0.868	0.061	0.194	1.076	0.89	0.63	1.171	0.854	0.665	1.18	0.684	0.681	1.174	0.549	0.627	1.21	0.434	0.625	1.226	0.292	0.67	1.213	0.075	0.576
845	4.225	1.299	1.052	0.477	1.046	0.915	0.301	1.162	0.895	0.262	1.074	0.718	0.214	1.069	0.58	0.251	1.06	0.471	0.24	1.067	0.318	0.19	0.997	0.125	0.249	0.864	0.06	0.195	1.075	0.89	0.63	1.17	0.855	0.665	1.178	0.684	0.68	1.172	0.549	0.627	1.208	0.434	0.625	1.224	0.292	0.669	1.212	0.075	0.576
846	4.23	1.297	1.052	0.476	1.045	0.915	0.301	1.16	0.895	0.261	1.071	0.717	0.213	1.066	0.579	0.25	1.057	0.471	0.24	1.064	0.318	0.189	0.994	0.125	0.249	0.859	0.06	0.196	1.074	0.89	0.63	1.169	0.855	0.665	1.176	0.684	0.68	1.169	0.548	0.626	1.206	0.434	0.625	1.223	0.291	0.669	1.212	0.076	0.576
847	4.235	1.295	1.051	0.475	1.045	0.914	0.301	1.158	0.894	0.261	1.069	0.717	0.213	1.064	0.579	0.25	1.053	0.47	0.24	1.061	0.318	0.189	0.99	0.125	0.25	0.856	0.06	0.197	1.073	0.89	0.63	1.167	0.855	0.665	1.173	0.684	0.68	1.168	0.548	0.626	1.205	0.434	0.625	1.222	0.292	0.669	1.212	0.076	0.576
848	4.24	1.293	1.051	0.474	1.043	0.913	0.301	1.156	0.893	0.26	1.067	0.716	0.213	1.061	0.578	0.25	1.051	0.47	0.24	1.057	0.317	0.188	0.987	0.124	0.25	0.852	0.06	0.197	1.071	0.889	0.63	1.166	0.855	0.664	1.171	0.684	0.68	1.166	0.548	0.626	1.203	0.434	0.625	1.22	0.292	0.669	1.212	0.076	0.575
849	4.245	1.292	1.051	0.474	1.04	0.913	0.3	1.155	0.893	0.26	1.065	0.715	0.213	1.059	0.578	0.25	1.048	0.469	0.24	1.054	0.317	0.188	0.983	0.124	0.25	0.848	0.059	0.198	1.068	0.888	0.629	1.165	0.855	0.664	1.169	0.684	0.68	1.164	0.548	0.626	1.201	0.434	0.625	1.219	0.292	0.669	1.212	0.076	0.575
850	4.25	1.29	1.051	0.473	1.039	0.912	0.3	1.153	0.892	0.259	1.063	0.715	0.213	1.056	0.577	0.25	1.046	0.469	0.24	1.051	0.317	0.188	0.98	0.124	0.249	0.845	0.059	0.199	1.067	0.888	0.628	1.164	0.855	0.663	1.167	0.684	0.679	1.162	0.548	0.625	1.2	0.434	0.624	1.218	0.292	0.669	1.212	0.076	0.575
851	4.255	1.289	1.05	0.471	1.038	0.912	0.3	1.151	0.892	0.259	1.061	0.714	0.213	1.054	0.577	0.25	1.043	0.469	0.24	1.048	0.316	0.188	0.977	0.123	0.249	0.842	0.058	0.199	1.064	0.888	0.627	1.162	0.856	0.663	1.165	0.683	0.679	1.16	0.548	0.625	1.198	0.434	0.624	1.216	0.292	0.668	1.212	0.076	0.575
852	4.26	1.287	1.049	0.47	1.036	0.911	0.3	1.148	0.891	0.259	1.059	0.713	0.213	1.052	0.576	0.25	1.041	0.468	0.24	1.045	0.316	0.188	0.973	0.123	0.25	0.838	0.057	0.2	1.062	0.888	0.627	1.16	0.856	0.663	1.162	0.683	0.679	1.159	0.548	0.625	1.196	0.434	0.624	1.215	0.292	0.668	1.212	0.076	0.575
853	4.265	1.285	1.048	0.469	1.032	0.911	0.299	1.147	0.89	0.258	1.057	0.713	0.212	1.05	0.575	0.25	1.039	0.468	0.24	1.042	0.315	0.188	0.971	0.123	0.25	0.835	0.056	0.201	1.061	0.888	0.627	1.159	0.855	0.662	1.16	0.683	0.679	1.157	0.548	0.625	1.194	0.434	0.624	1.214	0.293	0.668	1.211	0.076	0.575
854	4.27	1.284	1.048	0.468	1.029	0.911	0.299	1.145	0.89	0.257	1.055	0.711	0.212	1.048	0.575	0.25	1.036	0.467	0.24	1.04	0.314	0.188	0.968	0.122	0.25	0.832	0.055	0.202	1.06	0.888	0.627	1.157	0.855	0.662	1.159	0.683	0.678	1.155	0.548	0.624	1.193	0.434	0.624	1.212	0.293	0.668	1.211	0.076	0.575
855	4.275	1.282	1.048	0.467	1.029	0.91	0.299	1.143	0.889	0.257	1.053	0.71	0.212	1.046	0.574	0.25	1.034	0.466	0.24	1.037	0.314	0.188	0.965	0.122	0.251	0.829	0.055	0.202	1.06	0.888	0.627	1.156	0.855	0.661	1.157	0.683	0.678	1.153	0.547	0.624	1.192	0.434	0.624	1.212	0.293	0.668	1.211	0.076	0.575
856	4.28	1.28	1.047	0.466	1.027	0.909	0.299	1.14	0.888	0.256	1.051	0.709	0.212	1.044	0.573	0.25	1.032	0.465	0.24	1.035	0.313	0.188	0.962	0.121	0.251	0.826	0.054	0.203	1.059	0.888	0.626	1.155	0.855	0.661	1.155	0.683	0.678	1.151	0.547	0.623	1.19	0.434	0.624	1.211	0.293	0.668	1.211	0.076	0.575
857	4.285	1.279	1.047	0.465	1.024	0.908	0.299	1.138	0.887	0.256	1.05	0.709	0.212	1.042	0.572	0.25	1.03	0.464	0.24	1.032	0.312	0.188	0.96	0.12	0.251	0.823	0.053	0.204	1.059	0.889	0.626	1.153	0.854	0.659	1.152	0.682	0.678	1.149	0.547	0.623	1.188	0.434	0.624	1.209	0.293	0.668	1.211	0.076	0.574
858	4.29	1.277	1.046	0.463	1.023	0.907	0.299	1.136	0.886	0.255	1.048	0.707	0.211	1.041	0.571	0.25	1.028	0.463	0.241	1.03	0.311	0.188	0.957	0.12	0.251	0.821	0.052	0.205	1.058	0.888	0.625	1.151	0.854	0.659	1.151	0.682	0.677	1.148	0.546	0.623	1.187	0.433	0.624	1.208	0.292	0.668	1.211	0.076	0.574
859	4.295	1.275	1.046	0.463	1.022	0.907	0.298	1.134	0.885	0.255	1.047	0.706	0.211	1.039	0.57	0.25	1.027	0.463	0.241	1.028	0.31	0.189	0.955	0.119	0.251	0.819	0.051	0.206	1.055	0.887	0.625	1.149	0.855	0.658	1.149	0.682	0.677	1.147	0.546	0.623	1.185	0.433	0.624	1.207	0.292	0.668	1.211	0.076	0.574
860	4.3	1.272	1.045	0.462	1.019	0.906	0.298	1.132	0.885	0.255	1.045	0.705	0.211	1.037	0.569	0.25	1.025	0.461	0.241	1.026	0.309	0.189	0.953	0.118	0.252	0.816	0.049	0.206	1.054	0.887	0.625	1.148	0.854	0.658	1.148	0.682	0.677	1.145	0.546	0.623	1.184	0.433	0.624	1.206	0.292	0.668	1.21	0.076	0.574
861	4.305	1.27	1.045	0.46	1.017	0.905	0.299	1.129	0.884	0.255	1.044	0.704	0.211	1.036	0.568	0.25	1.023	0.461	0.241	1.025	0.308	0.189	0.951	0.117	0.252	0.814	0.048	0.207	1.052	0.887	0.624	1.147	0.854	0.657	1.146	0.682	0.677	1.143	0.546	0.622	1.183	0.433	0.624	1.205	0.293	0.668	1.21	0.076	0.574
862	4.31	1.268	1.045	0.459	1.015	0.904	0.298	1.127	0.883	0.254	1.042	0.703	0.21	1.035	0.567	0.25	1.022	0.46	0.241	1.023	0.307	0.19	0.948	0.116	0.253	0.812	0.047	0.207	1.05	0.887	0.623	1.145	0.854	0.656	1.145	0.682	0.676	1.141	0.545	0.622	1.181	0.433	0.623	1.204	0.293	0.668	1.21	0.076	0.574
863	4.315	1.267	1.044	0.458	1.013	0.903	0.298	1.125	0.882	0.254	1.041	0.701	0.21	1.033	0.566	0.25	1.02	0.458	0.241	1.021	0.306	0.19	0.947	0.115	0.253	0.81	0.045	0.208	1.049	0.887	0.623	1.143	0.853	0.656	1.142	0.682	0.676	1.14	0.545	0.622	1.18	0.433	0.623	1.203	0.293	0.668	1.21	0.076	0.574
864	4.32	1.265	1.044	0.457	1.01	0.902	0.298	1.123	0.881	0.252	1.039	0.7	0.21	1.032	0.565	0.25	1.019	0.457	0.242	1.02	0.304	0.19	0.945	0.114	0.254	0.809	0.044	0.209	1.048	0.887	0.623	1.141	0.853	0.655	1.14	0.681	0.676	1.14	0.546	0.622	1.18	0.433	0.623	1.203	0.293	0.668	1.21	0.077	0.574
865	4.325	1.263	1.043	0.456	1.008	0.901	0.298	1.12	0.88	0.252	1.038	0.698	0.209	1.031	0.563	0.25	1.018	0.456	0.242	1.019	0.303	0.191	0.943	0.113	0.255	0.807	0.042	0.21	1.046	0.887	0.623	1.14	0.854	0.655	1.139	0.681	0.675	1.139	0.546	0.622	1.179	0.433	0.623	1.202	0.293	0.668	1.21	0.077	0.574
866	4.33	1.261	1.043	0.455	1.007	0.9	0.297	1.118	0.879	0.252	1.037	0.697	0.209	1.03	0.562	0.25	1.017	0.455	0.242	1.018	0.302	0.191	0.942	0.111	0.255	0.806	0.041	0.211	1.043	0.886	0.622	1.138	0.854	0.655	1.137	0.681	0.675	1.137	0.546	0.622	1.177	0.433	0.623	1.202	0.293	0.668	1.21	0.077	0.574
867	4.335	1.259	1.042	0.453	1.003	0.9	0.298	1.116	0.878	0.251	1.035	0.695	0.209	1.029	0.56	0.25	1.016	0.453	0.243	1.017	0.301	0.192	0.94	0.11	0.256	0.804	0.039	0.211	1.041	0.886	0.622	1.136	0.854	0.654	1.136	0.682	0.675	1.135	0.545	0.621	1.176	0.434	0.623	1.201	0.293	0.668	1.21	0.077	0.574
868	4.34	1.256	1.042	0.451	1	0.899	0.297	1.113	0.877	0.251	1.034	0.693	0.208	1.028	0.559	0.25	1.015	0.452	0.243	1.016	0.299	0.192	0.939	0.109	0.256	0.804	0.037	0.212	1.04	0.886	0.621	1.135	0.854	0.653	1.135	0.682	0.675	1.134	0.545	0.621	1.175	0.434	0.623	1.2	0.293	0.668	1.21	0.077	0.574
869	4.345	1.254	1.041	0.45	0.999	0.898	0.297	1.111	0.876	0.251	1.033	0.692	0.208	1.026	0.558	0.25	1.014	0.45	0.243	1.015	0.297	0.193	0.939	0.108	0.257	0.803	0.035	0.212	1.039	0.886	0.621	1.133	0.854	0.653	1.133	0.682	0.675	1.133	0.545	0.621	1.174	0.433	0.623	1.2	0.293	0.668	1.21	0.077	0.574
870	4.35	1.252	1.04	0.449	0.997	0.896	0.297	1.108	0.874	0.251	1.032	0.691	0.208	1.025	0.556	0.25	1.013	0.449	0.244	1.015	0.296	0.194	0.938	0.106	0.258	0.803	0.033	0.213	1.037	0.886	0.62	1.131	0.854	0.652	1.13	0.681	0.674	1.132	0.546	0.621	1.173	0.433	0.622	1.199	0.293	0.668	1.21	0.077	0.574
871	4.355	1.25	1.04	0.448	0.995	0.895	0.297	1.105	0.873	0.25	1.031	0.689	0.207	1.024	0.555	0.251	1.012	0.448	0.244	1.014	0.295	0.195	0.937	0.105	0.259	0.802	0.031	0.214	1.035	0.887	0.619	1.129	0.854	0.652	1.128	0.681	0.674	1.131	0.546	0.621	1.172	0.433	0.622	1.198	0.293	0.667	1.209	0.077	0.574
872	4.36	1.248	1.04	0.446	0.993	0.894	0.297	1.103	0.872	0.249	1.03	0.688	0.207	1.024	0.553	0.251	1.012	0.447	0.244	1.014	0.293	0.196	0.937	0.103	0.26	0.802	0.029	0.215	1.033	0.887	0.619	1.127	0.854	0.651	1.126	0.681	0.674	1.129	0.545	0.62	1.171	0.433	0.621	1.197	0.293	0.667	1.209	0.077	0.574
873	4.365	1.245	1.039	0.445	0.989	0.894	0.297	1.1	0.871	0.249	1.029	0.687	0.206	1.023	0.552	0.251	1.011	0.445	0.244	1.014	0.291	0.197	0.937	0.102	0.261	0.802	0.028	0.215	1.031	0.887	0.618	1.125	0.854	0.651	1.124	0.681	0.673	1.127	0.545	0.62	1.17	0.433	0.621	1.197	0.293	0.667	1.209	0.077	0.574
874	4.37	1.243	1.038	0.443	0.986	0.893	0.297	1.097	0.87	0.248	1.028	0.685	0.206	1.022	0.55	0.251	1.011	0.444	0.244	1.014	0.29	0.197	0.936	0.1	0.262	0.801	0.028	0.215	1.029	0.886	0.618	1.124	0.854	0.651	1.123	0.681	0.673	1.125	0.544	0.62	1.169	0.433	0.621	1.196	0.294	0.667	1.209	0.077	0.574
875	4.375	1.24	1.037	0.442	0.984	0.891	0.297	1.094	0.869	0.248	1.026	0.683	0.206	1.021	0.549	0.251	1.01	0.442	0.245	1.014	0.288	0.198	0.936	0.098	0.263	0.801	0.028	0.216	1.027	0.886	0.617	1.121	0.854	0.65	1.121	0.681	0.673	1.124	0.544	0.619	1.167	0.433	0.621	1.195	0.295	0.667	1.209	0.077	0.574
876	4.38	1.238	1.037	0.44	0.981	0.891	0.296	1.091	0.868	0.248	1.025	0.682	0.205	1.02	0.547	0.251	1.009	0.44	0.246	1.014	0.286	0.2	0.937	0.097	0.264	0.801	0.029	0.216	1.025	0.886	0.617	1.119	0.855	0.649	1.119	0.68	0.672	1.122	0.544	0.619	1.166	0.434	0.621	1.194	0.294	0.667	1.209	0.077	0.574
877	4.385	1.236	1.037	0.439	0.979	0.89	0.296	1.088	0.866	0.248	1.024	0.681	0.205	1.02	0.546	0.252	1.009	0.439	0.246	1.014	0.284	0.2	0.937	0.096	0.265	0.801	0.029	0.217	1.022	0.887	0.616	1.117	0.855	0.649	1.117	0.68	0.672	1.121	0.543	0.619	1.165	0.433	0.621	1.192	0.293	0.667	1.209	0.077	0.574
878	4.39	1.234	1.036	0.437	0.975	0.889	0.296	1.086	0.865	0.247	1.023	0.679	0.204	1.019	0.545	0.252	1.008	0.438	0.247	1.014	0.282	0.201	0.937	0.094	0.266	0.801	0.03	0.217	1.02	0.887	0.616	1.115	0.855	0.649	1.115	0.68	0.671	1.119	0.543	0.618	1.163	0.433	0.621	1.191	0.293	0.667	1.209	0.077	0.574
879	4.395	1.231	1.035	0.436	0.972	0.888	0.296	1.082	0.864	0.247	1.022	0.677	0.204	1.018	0.543	0.252	1.008	0.436	0.248	1.014	0.28	0.203	0.937	0.092	0.267	0.801	0.03	0.218	1.018	0.887	0.616	1.113	0.855	0.649	1.114	0.68	0.671	1.117	0.543	0.618	1.162	0.434	0.621	1.19	0.293	0.667	1.208	0.078	0.574
880	4.4	1.228	1.035	0.434	0.969	0.887	0.296	1.079	0.863	0.246	1.021	0.676	0.204	1.017	0.541	0.252	1.007	0.434	0.248	1.015	0.278	0.204	0.938	0.091	0.269	0.801	0.031	0.218	1.017	0.887	0.615	1.111	0.855	0.647	1.112	0.68	0.671	1.115	0.543	0.618	1.161	0.434	0.621	1.189	0.294	0.667	1.208	0.078	0.574
881	4.405	1.226	1.034	0.432	0.966	0.886	0.295	1.076	0.862	0.246	1.021	0.674	0.203	1.017	0.54	0.253	1.007	0.433	0.249	1.015	0.276	0.205	0.938	0.09	0.27	0.801	0.031	0.218	1.015	0.887	0.615	1.109	0.855	0.647	1.11	0.68	0.67	1.115	0.543	0.618	1.159	0.434	0.62	1.189	0.294	0.667	1.208	0.078	0.574
882	4.41	1.223	1.033	0.431	0.963	0.885	0.295	1.073	0.861	0.245	1.019	0.672	0.203	1.016	0.538	0.253	1.006	0.431	0.249	1.015	0.275	0.206	0.938	0.088	0.271	0.801	0.031	0.218	1.011	0.887	0.614	1.108	0.855	0.646	1.108	0.679	0.67	1.113	0.543	0.617	1.158	0.434	0.62	1.188	0.294	0.666	1.208	0.078	0.574
883	4.415	1.22	1.033	0.429	0.96	0.885	0.294	1.07	0.86	0.244	1.018	0.671	0.203	1.015	0.537	0.254	1.006	0.43	0.25	1.015	0.273	0.207	0.938	0.087	0.272	0.802	0.031	0.218	1.01	0.887	0.614	1.106	0.855	0.645	1.106	0.679	0.67	1.111	0.543	0.616	1.156	0.434	0.62	1.186	0.294	0.666	1.208	0.078	0.574
884	4.42	1.218	1.032	0.427	0.956	0.884	0.294	1.067	0.859	0.244	1.018	0.67	0.203	1.015	0.536	0.254	1.005	0.429	0.251	1.015	0.272	0.208	0.938	0.086	0.273	0.801	0.031	0.218	1.009	0.887	0.613	1.104	0.856	0.645	1.104	0.678	0.669	1.109	0.543	0.616	1.155	0.434	0.619	1.185	0.295	0.665	1.208	0.078	0.574
885	4.425	1.215	1.032	0.425	0.953	0.883	0.294	1.064	0.858	0.243	1.016	0.668	0.202	1.014	0.534	0.255	1.004	0.428	0.251	1.014	0.271	0.209	0.937	0.085	0.273	0.801	0.031	0.217	1.008	0.888	0.613	1.101	0.856	0.644	1.103	0.678	0.669	1.108	0.543	0.617	1.153	0.433	0.619	1.185	0.296	0.666	1.208	0.078	0.574
886	4.43	1.213	1.031	0.424	0.95	0.882	0.293	1.06	0.856	0.242	1.015	0.667	0.202	1.013	0.533	0.255	1.004	0.426	0.252	1.014	0.27	0.21	0.936	0.084	0.273	0.801	0.03	0.217	1.012	0.887	0.614	1.099	0.856	0.643	1.102	0.678	0.668	1.107	0.543	0.617	1.152	0.433	0.619	1.184	0.295	0.665	1.208	0.078	0.574
887	4.435	1.21	1.031	0.422	0.947	0.881	0.293	1.057	0.855	0.242	1.013	0.666	0.202	1.013	0.532	0.256	1.003	0.426	0.252	1.014	0.269	0.21	0.935	0.084	0.273	0.801	0.03	0.217	1.015	0.885	0.615	1.097	0.856	0.642	1.1	0.678	0.667	1.106	0.543	0.616	1.15	0.433	0.619	1.183	0.295	0.664	1.208	0.079	0.574
888	4.44	1.208	1.03	0.42	0.943	0.881	0.292	1.053	0.854	0.242	1.013	0.665	0.202	1.012	0.532	0.256	1.003	0.426	0.252	1.013	0.269	0.21	0.934	0.083	0.273	0.8	0.029	0.216	1.005	0.887	0.612	1.095	0.856	0.641	1.097	0.678	0.667	1.104	0.543	0.615	1.149	0.433	0.618	1.182	0.295	0.664	1.208	0.079	0.574
889	4.445	1.205	1.029	0.419	0.939	0.881	0.292	1.05	0.853	0.241	1.012	0.665	0.202	1.012	0.531	0.256	1.003	0.425	0.252	1.012	0.269	0.21	0.933	0.083	0.273	0.8	0.029	0.216	0.999	0.887	0.611	1.093	0.856	0.641	1.095	0.677	0.667	1.103	0.542	0.614	1.148	0.433	0.617	1.181	0.295	0.664	1.207	0.079	0.573
890	4.45	1.203	1.029	0.417	0.936	0.88	0.292	1.047	0.853	0.241	1.011	0.665	0.202	1.012	0.531	0.256	1.002	0.425	0.251	1.011	0.269	0.209	0.933	0.083	0.273	0.8	0.029	0.216	0.996	0.888	0.61	1.09	0.856	0.64	1.094	0.677	0.666	1.101	0.542	0.613	1.146	0.433	0.616	1.18	0.296	0.664	1.207	0.08	0.573
891	4.455	1.201	1.029	0.416	0.934	0.879	0.291	1.043	0.852	0.24	1.01	0.664	0.202	1.012	0.532	0.256	1.001	0.425	0.25	1.009	0.269	0.208	0.933	0.082	0.273	0.8	0.029	0.216	0.993	0.889	0.61	1.088	0.856	0.639	1.092	0.677	0.666	1.099	0.542	0.613	1.145	0.433	0.615	1.18	0.296	0.663	1.207	0.08	0.573
892	4.46	1.199	1.029	0.416	0.932	0.878	0.291	1.04	0.852	0.24	1.009	0.665	0.202	1.012	0.532	0.255	1.001	0.425	0.25	1.008	0.269	0.206	0.933	0.082	0.273	0.8	0.029	0.216	0.991	0.889	0.609	1.087	0.856	0.639	1.091	0.677	0.665	1.097	0.542	0.612	1.144	0.434	0.615	1.179	0.296	0.663	1.207	0.08	0.573
893	4.465	1.196	1.029	0.414	0.929	0.878	0.29	1.037	0.852	0.239	1.008	0.665	0.202	1.011	0.532	0.255	1	0.426	0.249	1.007	0.27	0.205	0.933	0.082	0.273	0.8	0.029	0.216	0.992	0.889	0.609	1.085	0.857	0.638	1.09	0.677	0.665	1.096	0.542	0.611	1.143	0.434	0.614	1.178	0.297	0.663	1.207	0.081	0.573
894	4.47	1.194	1.029	0.414	0.927	0.877	0.289	1.035	0.852	0.238	1.006	0.665	0.201	1.009	0.533	0.254	0.998	0.426	0.248	1.005	0.269	0.204	0.933	0.082	0.273	0.8	0.029	0.216	0.984	0.891	0.607	1.082	0.857	0.638	1.089	0.676	0.664	1.095	0.541	0.611	1.142	0.435	0.614	1.177	0.298	0.662	1.207	0.081	0.572
895	4.475	1.192	1.029	0.413	0.924	0.878	0.289	1.032	0.852	0.238	1.005	0.665	0.201	1.007	0.534	0.253	0.997	0.426	0.248	1.004	0.269	0.203	0.933	0.082	0.273	0.8	0.029	0.216	0.98	0.892	0.606	1.08	0.857	0.638	1.087	0.676	0.663	1.093	0.541	0.61	1.141	0.435	0.613	1.177	0.298	0.661	1.207	0.082	0.572
896	4.48	1.19	1.029	0.413	0.921	0.878	0.288	1.03	0.852	0.237	1.003	0.666	0.201	1.005	0.535	0.252	0.996	0.427	0.247	1.003	0.27	0.202	0.933	0.082	0.272	0.8	0.029	0.216	0.978	0.893	0.605	1.078	0.857	0.637	1.085	0.676	0.663	1.091	0.541	0.61	1.139	0.435	0.612	1.176	0.298	0.661	1.207	0.082	0.572
897	4.485	1.187	1.03	0.412	0.92	0.878	0.288	1.028	0.853	0.236	1.001	0.667	0.2	1.003	0.536	0.251	0.994	0.427	0.246	1.001	0.271	0.201	0.933	0.083	0.272	0.8	0.028	0.216	0.976	0.893	0.604	1.076	0.857	0.637	1.084	0.676	0.662	1.09	0.541	0.609	1.138	0.435	0.612	1.175	0.299	0.66	1.206	0.082	0.572
898	4.49	1.185	1.03	0.411	0.917	0.879	0.287	1.026	0.854	0.235	0.998	0.667	0.199	1	0.536	0.25	0.992	0.427	0.246	1	0.271	0.2	0.933	0.083	0.271	0.8	0.028	0.216	0.973	0.893	0.603	1.073	0.857	0.636	1.083	0.676	0.661	1.089	0.541	0.609	1.136	0.435	0.611	1.174	0.3	0.66	1.206	0.082	0.572
899	4.495	1.183	1.03	0.411	0.914	0.88	0.286	1.024	0.854	0.235	0.995	0.668	0.198	0.997	0.537	0.249	0.99	0.427	0.245	0.998	0.272	0.199	0.933	0.083	0.27	0.799	0.028	0.216	0.97	0.894	0.602	1.071	0.857	0.636	1.081	0.676	0.661	1.087	0.541	0.608	1.135	0.435	0.61	1.174	0.3	0.66	1.205	0.083	0.572
900	4.5	1.18	1.03	0.41	0.912	0.881	0.285	1.022	0.855	0.234	0.992	0.669	0.197	0.995	0.537	0.248	0.989	0.428	0.245	0.996	0.273	0.198	0.933	0.083	0.27	0.799	0.028	0.216	0.968	0.894	0.601	1.069	0.858	0.636	1.08	0.676	0.66	1.084	0.54	0.608	1.133	0.435	0.61	1.173	0.3	0.659	1.205	0.083	0.572
901	4.505	1.178	1.031	0.41	0.91	0.881	0.284	1.021	0.856	0.233	0.988	0.67	0.196	0.992	0.538	0.247	0.987	0.428	0.244	0.994	0.273	0.197	0.933	0.083	0.27	0.799	0.028	0.216	0.967	0.894	0.6	1.067	0.858	0.635	1.079	0.676	0.66	1.083	0.54	0.607	1.131	0.436	0.609	1.171	0.301	0.659	1.204	0.083	0.571
902	4.51	1.176	1.031	0.409	0.908	0.881	0.283	1.02	0.856	0.232	0.985	0.67	0.196	0.99	0.538	0.246	0.985	0.428	0.243	0.993	0.274	0.196	0.933	0.083	0.27	0.799	0.028	0.216	0.968	0.892	0.599	1.065	0.858	0.634	1.077	0.676	0.659	1.081	0.54	0.607	1.129	0.436	0.609	1.17	0.301	0.658	1.204	0.083	0.571
903	4.515	1.173	1.031	0.408	0.908	0.881	0.282	1.018	0.857	0.232	0.981	0.671	0.195	0.987	0.538	0.245	0.984	0.429	0.242	0.991	0.274	0.195	0.932	0.083	0.27	0.799	0.028	0.216	0.965	0.893	0.598	1.062	0.859	0.634	1.076	0.675	0.658	1.08	0.54	0.606	1.128	0.436	0.609	1.17	0.303	0.658	1.204	0.084	0.571
904	4.52	1.171	1.032	0.408	0.907	0.881	0.281	1.017	0.857	0.231	0.977	0.672	0.194	0.985	0.538	0.244	0.982	0.429	0.242	0.989	0.273	0.194	0.932	0.083	0.269	0.799	0.028	0.216	0.962	0.894	0.597	1.06	0.859	0.633	1.074	0.675	0.657	1.077	0.54	0.606	1.126	0.436	0.608	1.168	0.304	0.658	1.203	0.084	0.571
905	4.525	1.169	1.032	0.407	0.905	0.881	0.279	1.016	0.858	0.23	0.974	0.672	0.194	0.982	0.539	0.244	0.981	0.429	0.241	0.989	0.273	0.194	0.932	0.083	0.269	0.799	0.028	0.216	0.96	0.895	0.597	1.058	0.859	0.632	1.073	0.675	0.656	1.075	0.54	0.605	1.123	0.437	0.608	1.167	0.304	0.658	1.203	0.085	0.571
906	4.53	1.167	1.033	0.407	0.904	0.881	0.279	1.015	0.858	0.229	0.97	0.672	0.193	0.98	0.539	0.243	0.979	0.429	0.241	0.988	0.273	0.193	0.932	0.083	0.269	0.799	0.028	0.216	0.958	0.895	0.595	1.056	0.86	0.631	1.072	0.675	0.655	1.073	0.54	0.605	1.121	0.437	0.607	1.164	0.303	0.658	1.202	0.086	0.571
907	4.535	1.165	1.033	0.406	0.903	0.881	0.278	1.014	0.859	0.228	0.967	0.673	0.193	0.978	0.54	0.242	0.978	0.43	0.24	0.987	0.274	0.193	0.932	0.083	0.269	0.799	0.028	0.216	0.956	0.895	0.594	1.053	0.86	0.63	1.07	0.675	0.654	1.071	0.54	0.604	1.119	0.437	0.607	1.163	0.303	0.658	1.202	0.086	0.571
908	4.54	1.163	1.033	0.405	0.9	0.882	0.277	1.012	0.859	0.227	0.964	0.673	0.192	0.976	0.54	0.242	0.976	0.429	0.239	0.986	0.274	0.193	0.932	0.083	0.269	0.799	0.028	0.216	0.954	0.896	0.594	1.051	0.861	0.629	1.069	0.675	0.654	1.069	0.54	0.603	1.117	0.437	0.607	1.161	0.304	0.657	1.202	0.087	0.57
909	4.545	1.162	1.034	0.404	0.898	0.883	0.277	1.011	0.86	0.226	0.962	0.674	0.192	0.974	0.54	0.241	0.975	0.429	0.239	0.985	0.274	0.192	0.931	0.083	0.269	0.799	0.028	0.216	0.956	0.895	0.594	1.049	0.861	0.628	1.068	0.676	0.653	1.067	0.54	0.603	1.115	0.437	0.607	1.159	0.304	0.657	1.201	0.088	0.57
910	4.55	1.16	1.034	0.403	0.897	0.883	0.276	1.01	0.86	0.225	0.959	0.674	0.192	0.972	0.54	0.241	0.974	0.429	0.238	0.985	0.274	0.192	0.931	0.083	0.269	0.799	0.028	0.216	0.962	0.893	0.595	1.047	0.862	0.628	1.067	0.676	0.652	1.065	0.54	0.603	1.113	0.438	0.606	1.158	0.305	0.657	1.201	0.089	0.57
911	4.555	1.158	1.035	0.402	0.896	0.883	0.275	1.008	0.86	0.224	0.957	0.674	0.191	0.97	0.54	0.24	0.973	0.429	0.238	0.984	0.274	0.192	0.931	0.083	0.269	0.799	0.028	0.216	0.958	0.894	0.594	1.045	0.862	0.626	1.065	0.676	0.651	1.062	0.54	0.602	1.111	0.438	0.606	1.157	0.305	0.657	1.2	0.089	0.57
912	4.56	1.156	1.035	0.401	0.895	0.883	0.274	1.007	0.86	0.223	0.956	0.674	0.191	0.969	0.54	0.24	0.972	0.429	0.238	0.984	0.273	0.192	0.931	0.083	0.269	0.799	0.028	0.216	0.948	0.896	0.59	1.044	0.863	0.625	1.064	0.675	0.65	1.06	0.54	0.602	1.109	0.438	0.606	1.155	0.306	0.656	1.199	0.09	0.57
913	4.565	1.154	1.035	0.4	0.893	0.883	0.273	1.005	0.86	0.222	0.954	0.673	0.19	0.968	0.54	0.24	0.972	0.429	0.237	0.984	0.273	0.192	0.931	0.082	0.269	0.799	0.028	0.216	0.944	0.897	0.589	1.042	0.863	0.624	1.062	0.676	0.65	1.059	0.54	0.602	1.107	0.438	0.606	1.154	0.307	0.656	1.198	0.09	0.57
914	4.57	1.152	1.035	0.399	0.891	0.883	0.273	1.003	0.86	0.221	0.953	0.673	0.19	0.968	0.541	0.239	0.971	0.429	0.237	0.984	0.273	0.192	0.931	0.082	0.269	0.799	0.028	0.216	0.942	0.897	0.588	1.04	0.863	0.623	1.06	0.676	0.649	1.057	0.54	0.602	1.105	0.439	0.605	1.153	0.307	0.656	1.198	0.091	0.57
915	4.575	1.15	1.036	0.398	0.888	0.883	0.272	1.002	0.86	0.22	0.952	0.673	0.189	0.967	0.541	0.239	0.97	0.429	0.236	0.984	0.272	0.192	0.931	0.082	0.269	0.799	0.028	0.216	0.94	0.897	0.587	1.038	0.863	0.622	1.058	0.675	0.649	1.055	0.54	0.601	1.104	0.439	0.605	1.152	0.308	0.656	1.199	0.092	0.57
916	4.58	1.149	1.036	0.397	0.886	0.883	0.27	0.999	0.86	0.219	0.952	0.672	0.188	0.966	0.54	0.237	0.97	0.428	0.236	0.984	0.272	0.191	0.931	0.082	0.269	0.799	0.028	0.216	0.938	0.897	0.586	1.037	0.863	0.62	1.057	0.676	0.648	1.053	0.54	0.6	1.102	0.44	0.605	1.151	0.308	0.655	1.198	0.093	0.57
917	4.585	1.147	1.036	0.396	0.884	0.882	0.269	0.997	0.859	0.218	0.952	0.672	0.187	0.966	0.54	0.237	0.97	0.428	0.235	0.984	0.272	0.191	0.931	0.082	0.269	0.799	0.028	0.216	0.934	0.897	0.586	1.032	0.864	0.62	1.055	0.676	0.647	1.052	0.541	0.6	1.101	0.44	0.605	1.151	0.309	0.655	1.197	0.093	0.569
918	4.59	1.145	1.036	0.395	0.882	0.881	0.268	0.996	0.859	0.217	0.952	0.672	0.186	0.966	0.54	0.237	0.97	0.428	0.235	0.984	0.272	0.191	0.931	0.082	0.269	0.799	0.028	0.216	0.93	0.897	0.585	1.027	0.865	0.62	1.054	0.676	0.647	1.051	0.541	0.6	1.099	0.44	0.604	1.15	0.31	0.654	1.197	0.094	0.569
919	4.595	1.142	1.036	0.394	0.88	0.881	0.266	0.994	0.859	0.216	0.952	0.672	0.185	0.966	0.54	0.236	0.97	0.428	0.234	0.984	0.272	0.19	0.931	0.082	0.269	0.799	0.028	0.216	0.931	0.896	0.583	1.03	0.863	0.618	1.052	0.676	0.646	1.05	0.541	0.6	1.098	0.441	0.604	1.15	0.31	0.654	1.197	0.095	0.569
920	4.6	1.141	1.036	0.393	0.878	0.88	0.264	0.992	0.859	0.215	0.952	0.672	0.184	0.967	0.54	0.236	0.97	0.428	0.234	0.983	0.271	0.19	0.931	0.081	0.269	0.799	0.028	0.216	0.931	0.896	0.582	1.03	0.863	0.617	1.05	0.676	0.646	1.048	0.541	0.6	1.097	0.441	0.604	1.149	0.311	0.654	1.196	0.095	0.569
921	4.605	1.139	1.036	0.392	0.875	0.88	0.263	0.989	0.858	0.214	0.953	0.671	0.183	0.968	0.54	0.235	0.97	0.428	0.234	0.983	0.271	0.189	0.932	0.081	0.269	0.799	0.028	0.215	0.928	0.896	0.582	1.028	0.863	0.617	1.048	0.677	0.645	1.046	0.541	0.599	1.096	0.441	0.603	1.149	0.312	0.653	1.196	0.096	0.569
922	4.61	1.137	1.036	0.391	0.873	0.88	0.262	0.987	0.857	0.214	0.953	0.671	0.181	0.969	0.54	0.235	0.971	0.428	0.233	0.984	0.271	0.189	0.932	0.081	0.269	0.799	0.028	0.215	0.924	0.897	0.581	1.026	0.863	0.617	1.047	0.677	0.645	1.044	0.541	0.598	1.094	0.442	0.603	1.148	0.313	0.653	1.195	0.097	0.568
923	4.615	1.135	1.036	0.389	0.871	0.879	0.26	0.985	0.857	0.213	0.953	0.67	0.18	0.969	0.54	0.235	0.971	0.428	0.233	0.984	0.271	0.189	0.932	0.081	0.269	0.799	0.028	0.215	0.921	0.897	0.581	1.024	0.863	0.616	1.045	0.678	0.644	1.043	0.542	0.598	1.093	0.442	0.603	1.147	0.314	0.652	1.196	0.098	0.568
924	4.62	1.134	1.036	0.388	0.869	0.879	0.258	0.984	0.857	0.211	0.954	0.67	0.18	0.97	0.54	0.234	0.972	0.428	0.233	0.985	0.271	0.189	0.932	0.081	0.269	0.799	0.028	0.215	0.921	0.896	0.579	1.023	0.863	0.614	1.043	0.678	0.644	1.041	0.542	0.598	1.092	0.443	0.603	1.147	0.315	0.652	1.195	0.099	0.568
925	4.625	1.132	1.037	0.387	0.867	0.879	0.257	0.982	0.856	0.21	0.955	0.671	0.179	0.97	0.54	0.234	0.972	0.428	0.232	0.985	0.271	0.189	0.933	0.081	0.269	0.8	0.028	0.215	0.923	0.896	0.577	1.022	0.863	0.613	1.042	0.679	0.643	1.04	0.543	0.598	1.09	0.443	0.603	1.146	0.315	0.652	1.194	0.099	0.568
926	4.63	1.13	1.037	0.386	0.865	0.879	0.256	0.98	0.856	0.21	0.955	0.67	0.179	0.97	0.54	0.233	0.973	0.428	0.232	0.986	0.271	0.189	0.933	0.08	0.269	0.8	0.027	0.215	0.921	0.896	0.576	1.021	0.863	0.612	1.04	0.679	0.642	1.039	0.543	0.598	1.089	0.444	0.602	1.145	0.316	0.652	1.194	0.1	0.568
927	4.635	1.128	1.037	0.385	0.863	0.879	0.254	0.978	0.856	0.209	0.955	0.67	0.178	0.97	0.539	0.233	0.973	0.428	0.232	0.987	0.271	0.188	0.933	0.08	0.269	0.8	0.027	0.215	0.917	0.896	0.576	1.019	0.863	0.612	1.039	0.68	0.642	1.036	0.543	0.598	1.087	0.445	0.602	1.145	0.318	0.652	1.194	0.102	0.568
928	4.64	1.127	1.037	0.384	0.861	0.878	0.253	0.977	0.855	0.208	0.955	0.67	0.177	0.971	0.539	0.232	0.974	0.427	0.231	0.987	0.27	0.188	0.933	0.08	0.269	0.8	0.027	0.215	0.914	0.897	0.575	1.018	0.863	0.611	1.037	0.68	0.641	1.034	0.543	0.597	1.086	0.445	0.602	1.144	0.319	0.652	1.193	0.102	0.568
929	4.645	1.125	1.037	0.383	0.859	0.878	0.252	0.976	0.855	0.207	0.955	0.67	0.176	0.971	0.54	0.231	0.974	0.427	0.231	0.988	0.27	0.188	0.934	0.08	0.269	0.8	0.027	0.215	0.915	0.896	0.573	1.016	0.864	0.61	1.035	0.68	0.641	1.032	0.544	0.597	1.084	0.446	0.602	1.142	0.319	0.652	1.192	0.103	0.568
930	4.65	1.123	1.038	0.382	0.858	0.878	0.252	0.974	0.855	0.206	0.955	0.669	0.176	0.971	0.54	0.231	0.975	0.427	0.23	0.989	0.27	0.188	0.934	0.08	0.268	0.8	0.027	0.215	0.917	0.896	0.572	1.015	0.864	0.609	1.034	0.681	0.641	1.03	0.544	0.598	1.082	0.446	0.602	1.141	0.32	0.652	1.192	0.104	0.568
931	4.655	1.121	1.038	0.381	0.856	0.878	0.251	0.974	0.856	0.205	0.955	0.669	0.175	0.971	0.54	0.23	0.975	0.427	0.23	0.989	0.27	0.188	0.934	0.08	0.268	0.8	0.027	0.215	NaN	NaN	NaN	1.014	0.864	0.608	1.032	0.681	0.64	1.028	0.545	0.598	1.08	0.447	0.602	1.14	0.321	0.652	1.191	0.105	0.568
932	4.66	1.12	1.038	0.38	0.855	0.878	0.251	0.972	0.856	0.205	0.954	0.669	0.175	0.971	0.54	0.23	0.976	0.428	0.229	0.99	0.27	0.188	0.934	0.08	0.268	0.8	0.027	0.215	NaN	NaN	NaN	1.013	0.865	0.607	1.03	0.682	0.64	1.026	0.545	0.598	1.077	0.447	0.602	1.138	0.322	0.652	1.191	0.107	0.568
933	4.665	1.118	1.039	0.379	0.853	0.877	0.25	0.971	0.856	0.205	0.954	0.669	0.174	0.971	0.54	0.23	0.976	0.428	0.229	0.99	0.27	0.188	0.934	0.08	0.268	0.8	0.027	0.215	0.908	0.898	0.569	1.012	0.865	0.606	1.028	0.682	0.64	1.023	0.545	0.598	1.075	0.448	0.603	1.136	0.323	0.652	1.19	0.107	0.568
934	4.67	1.116	1.039	0.378	0.852	0.877	0.25	0.97	0.856	0.204	0.953	0.669	0.173	0.971	0.54	0.229	0.976	0.428	0.228	0.991	0.27	0.187	0.935	0.08	0.268	0.8	0.027	0.215	0.908	0.898	0.567	1.01	0.865	0.605	1.027	0.682	0.639	1.021	0.545	0.598	1.073	0.449	0.603	1.135	0.324	0.652	1.189	0.109	0.568
935	4.675	1.115	1.04	0.377	0.851	0.877	0.249	0.969	0.856	0.203	0.953	0.669	0.172	0.97	0.54	0.229	0.976	0.428	0.228	0.991	0.27	0.187	0.935	0.08	0.267	0.8	0.027	0.215	0.907	0.899	0.566	1.009	0.866	0.605	1.025	0.682	0.638	1.018	0.546	0.598	1.07	0.449	0.603	1.133	0.325	0.652	1.188	0.11	0.569
936	4.68	1.114	1.04	0.376	0.85	0.876	0.249	0.968	0.856	0.203	0.952	0.669	0.171	0.97	0.54	0.228	0.976	0.428	0.228	0.991	0.27	0.186	0.935	0.08	0.267	0.8	0.027	0.215	0.906	0.899	0.566	1.007	0.866	0.604	1.023	0.683	0.638	1.016	0.546	0.598	1.067	0.45	0.604	1.131	0.326	0.653	1.187	0.111	0.569
937	4.685	1.112	1.04	0.375	0.849	0.876	0.249	0.967	0.856	0.201	0.952	0.669	0.171	0.969	0.54	0.227	0.975	0.428	0.227	0.991	0.27	0.186	0.935	0.08	0.267	0.8	0.027	0.215	0.905	0.899	0.566	1.006	0.866	0.603	1.021	0.683	0.638	1.013	0.546	0.599	1.065	0.451	0.604	1.129	0.327	0.653	1.186	0.112	0.57
938	4.69	1.111	1.041	0.374	0.849	0.876	0.248	0.966	0.856	0.201	0.951	0.669	0.17	0.969	0.54	0.226	0.975	0.428	0.227	0.991	0.27	0.186	0.935	0.08	0.267	0.8	0.027	0.215	NaN	NaN	NaN	1.004	0.867	0.602	1.019	0.684	0.637	1.01	0.546	0.599	1.061	0.451	0.605	1.126	0.328	0.654	1.185	0.114	0.57
939	4.695	1.109	1.041	0.373	0.848	0.876	0.248	0.965	0.856	0.2	0.95	0.669	0.17	0.968	0.54	0.226	0.975	0.428	0.226	0.991	0.27	0.185	0.936	0.079	0.267	0.8	0.027	0.215	NaN	NaN	NaN	1.003	0.868	0.601	1.017	0.684	0.637	1.006	0.546	0.599	1.058	0.452	0.605	1.124	0.329	0.654	1.184	0.116	0.571
940	4.7	1.108	1.042	0.372	0.848	0.875	0.248	0.964	0.856	0.199	0.949	0.669	0.169	0.968	0.54	0.225	0.974	0.427	0.226	0.991	0.27	0.185	0.936	0.079	0.267	0.8	0.027	0.215	NaN	NaN	NaN	1.001	0.868	0.6	1.015	0.684	0.637	1.003	0.547	0.599	1.055	0.453	0.606	1.121	0.33	0.655	1.184	0.118	0.571
941	4.705	1.106	1.042	0.371	0.847	0.875	0.248	0.963	0.857	0.198	0.948	0.669	0.168	0.967	0.54	0.225	0.973	0.427	0.225	0.991	0.27	0.184	0.936	0.079	0.267	0.8	0.027	0.215	NaN	NaN	NaN	1	0.869	0.6	1.013	0.684	0.637	1.001	0.547	0.6	1.052	0.454	0.607	1.118	0.331	0.655	1.183	0.12	0.571
942	4.71	1.105	1.042	0.37	0.847	0.875	0.248	0.962	0.857	0.197	0.947	0.669	0.167	0.966	0.54	0.224	0.973	0.427	0.225	0.99	0.27	0.184	0.936	0.079	0.267	0.8	0.027	0.215	0.895	0.902	0.563	0.998	0.869	0.599	1.011	0.685	0.637	0.998	0.548	0.601	1.049	0.455	0.607	1.115	0.332	0.656	1.181	0.121	0.572
943	4.715	1.104	1.043	0.369	0.846	0.875	0.248	0.961	0.857	0.196	0.946	0.669	0.166	0.966	0.54	0.223	0.972	0.427	0.224	0.99	0.27	0.184	0.936	0.079	0.267	0.8	0.027	0.215	0.895	0.902	0.563	0.997	0.869	0.598	1.009	0.685	0.636	0.995	0.549	0.601	1.045	0.455	0.608	1.112	0.333	0.657	1.179	0.123	0.573
944	4.72	1.102	1.043	0.368	0.845	0.874	0.247	0.96	0.857	0.195	0.945	0.669	0.166	0.965	0.54	0.222	0.972	0.427	0.224	0.99	0.27	0.183	0.936	0.079	0.266	0.8	0.027	0.215	0.894	0.902	0.562	0.995	0.87	0.597	1.007	0.686	0.636	0.991	0.549	0.601	1.041	0.456	0.609	1.109	0.335	0.657	1.177	0.124	0.573
945	4.725	1.101	1.043	0.367	0.844	0.874	0.246	0.959	0.857	0.195	0.944	0.669	0.165	0.964	0.54	0.222	0.971	0.427	0.223	0.99	0.27	0.183	0.936	0.079	0.266	0.8	0.027	0.215	0.893	0.902	0.561	0.994	0.87	0.597	1.005	0.687	0.636	0.988	0.55	0.602	1.037	0.457	0.61	1.106	0.336	0.658	1.176	0.126	0.573
946	4.73	1.099	1.043	0.366	0.843	0.874	0.245	0.958	0.857	0.194	0.943	0.669	0.164	0.963	0.54	0.221	0.97	0.427	0.223	0.989	0.27	0.183	0.936	0.079	0.266	0.8	0.027	0.215	0.892	0.903	0.56	0.992	0.871	0.596	1.002	0.687	0.636	0.984	0.55	0.603	1.033	0.457	0.611	1.103	0.337	0.659	1.175	0.129	0.574
947	4.735	1.098	1.044	0.365	0.842	0.874	0.244	0.956	0.857	0.193	0.942	0.669	0.164	0.962	0.54	0.221	0.97	0.427	0.222	0.989	0.27	0.183	0.936	0.079	0.266	0.8	0.027	0.215	0.892	0.902	0.56	0.991	0.871	0.595	0.999	0.687	0.636	0.98	0.55	0.604	1.029	0.458	0.612	1.099	0.339	0.66	1.173	0.131	0.574
948	4.74	1.097	1.044	0.364	0.841	0.874	0.243	0.955	0.857	0.192	0.941	0.669	0.163	0.962	0.54	0.22	0.969	0.427	0.222	0.988	0.27	0.182	0.936	0.079	0.266	0.8	0.027	0.215	0.894	0.902	0.558	0.991	0.872	0.594	0.997	0.688	0.636	0.976	0.551	0.605	1.025	0.459	0.613	1.096	0.34	0.661	1.17	0.133	0.575
949	4.745	1.095	1.044	0.363	0.839	0.873	0.242	0.954	0.856	0.191	0.939	0.669	0.162	0.961	0.54	0.22	0.969	0.427	0.222	0.988	0.269	0.182	0.936	0.079	0.266	0.8	0.027	0.215	0.892	0.902	0.557	0.99	0.873	0.593	0.994	0.688	0.636	0.972	0.552	0.606	1.021	0.46	0.614	1.092	0.342	0.662	1.168	0.134	0.575
950	4.75	1.094	1.044	0.362	0.838	0.873	0.241	0.952	0.856	0.191	0.939	0.668	0.161	0.961	0.54	0.219	0.969	0.427	0.221	0.987	0.269	0.182	0.936	0.079	0.266	0.8	0.026	0.215	0.89	0.902	0.557	0.988	0.873	0.592	0.991	0.688	0.636	0.968	0.552	0.606	1.017	0.462	0.615	1.089	0.343	0.663	1.166	0.137	0.576
951	4.755	1.093	1.045	0.36	0.837	0.873	0.239	0.951	0.856	0.19	0.938	0.668	0.161	0.96	0.54	0.219	0.968	0.427	0.22	0.987	0.269	0.181	0.936	0.079	0.266	0.8	0.026	0.215	0.888	0.903	0.557	0.986	0.873	0.592	0.988	0.689	0.637	0.964	0.553	0.607	1.013	0.463	0.617	1.085	0.345	0.663	1.164	0.14	0.577
952	4.76	1.092	1.045	0.359	0.835	0.873	0.238	0.95	0.856	0.189	0.936	0.668	0.16	0.96	0.54	0.218	0.968	0.426	0.22	0.987	0.269	0.181	0.936	0.079	0.266	0.8	0.026	0.215	0.889	0.902	0.556	0.986	0.873	0.591	0.986	0.69	0.637	0.961	0.554	0.608	1.008	0.464	0.618	1.081	0.347	0.664	1.162	0.143	0.578
953	4.765	1.091	1.045	0.358	0.833	0.873	0.237	0.949	0.856	0.188	0.935	0.668	0.16	0.959	0.54	0.217	0.968	0.426	0.219	0.987	0.269	0.18	0.936	0.079	0.266	0.8	0.026	0.215	0.888	0.902	0.555	0.985	0.873	0.59	0.983	0.69	0.637	0.956	0.555	0.609	1.003	0.465	0.619	1.077	0.349	0.665	1.159	0.145	0.579
954	4.77	1.089	1.045	0.357	0.832	0.872	0.235	0.948	0.856	0.187	0.934	0.668	0.159	0.958	0.54	0.217	0.967	0.426	0.218	0.986	0.269	0.18	0.936	0.079	0.265	0.8	0.026	0.215	0.888	0.902	0.554	0.984	0.874	0.589	0.979	0.691	0.637	0.952	0.555	0.61	0.998	0.466	0.62	1.073	0.35	0.666	1.156	0.148	0.58
955	4.775	1.088	1.045	0.356	0.83	0.872	0.234	0.946	0.855	0.186	0.933	0.668	0.159	0.958	0.54	0.216	0.967	0.426	0.218	0.986	0.268	0.18	0.936	0.078	0.265	0.8	0.026	0.215	0.887	0.902	0.553	0.982	0.873	0.588	0.977	0.692	0.637	0.947	0.556	0.611	0.993	0.467	0.622	1.069	0.352	0.667	1.154	0.151	0.58
956	4.78	1.086	1.045	0.355	0.829	0.872	0.233	0.945	0.854	0.186	0.932	0.668	0.158	0.957	0.54	0.216	0.967	0.426	0.218	0.986	0.268	0.179	0.936	0.078	0.265	0.8	0.026	0.215	0.887	0.902	0.554	0.981	0.873	0.588	0.974	0.692	0.638	0.942	0.557	0.612	0.988	0.468	0.623	1.065	0.354	0.668	1.151	0.154	0.581
957	4.785	1.086	1.045	0.354	0.827	0.871	0.231	0.944	0.854	0.185	0.931	0.668	0.157	0.956	0.54	0.215	0.967	0.426	0.218	0.986	0.268	0.179	0.936	0.078	0.265	0.801	0.026	0.215	0.896	0.899	0.555	0.981	0.874	0.587	0.971	0.693	0.638	0.937	0.558	0.613	0.983	0.47	0.625	1.061	0.356	0.669	1.147	0.156	0.582
958	4.79	1.085	1.045	0.353	0.826	0.871	0.229	0.943	0.854	0.184	0.93	0.667	0.156	0.956	0.539	0.215	0.966	0.426	0.217	0.986	0.268	0.179	0.936	0.078	0.265	0.801	0.026	0.215	0.894	0.899	0.553	0.98	0.874	0.586	0.968	0.693	0.639	0.933	0.559	0.615	0.978	0.472	0.626	1.057	0.358	0.67	1.144	0.159	0.583
959	4.795	1.083	1.045	0.352	0.824	0.871	0.228	0.942	0.854	0.183	0.93	0.667	0.156	0.956	0.539	0.214	0.966	0.426	0.217	0.986	0.268	0.178	0.936	0.078	0.265	0.801	0.026	0.215	0.887	0.901	0.55	0.979	0.874	0.586	0.965	0.694	0.639	0.929	0.561	0.616	0.973	0.474	0.627	1.052	0.361	0.671	1.141	0.162	0.584
960	4.8	1.082	1.045	0.351	0.822	0.871	0.227	0.941	0.854	0.183	0.929	0.667	0.155	0.955	0.539	0.214	0.965	0.426	0.216	0.985	0.267	0.178	0.936	0.078	0.265	0.801	0.026	0.215	0.885	0.901	0.548	0.978	0.874	0.585	0.962	0.695	0.639	0.925	0.562	0.617	0.969	0.475	0.629	1.047	0.363	0.672	1.137	0.165	0.585
961	4.805	1.081	1.045	0.35	0.821	0.87	0.226	0.939	0.853	0.182	0.929	0.667	0.155	0.955	0.539	0.213	0.965	0.426	0.215	0.985	0.267	0.178	0.936	0.078	0.265	0.801	0.026	0.215	0.884	0.9	0.547	0.977	0.874	0.584	0.958	0.696	0.64	0.919	0.563	0.619	0.963	0.477	0.63	1.043	0.365	0.673	1.133	0.168	0.586
962	4.81	1.079	1.045	0.349	0.82	0.87	0.225	0.938	0.853	0.181	0.928	0.667	0.154	0.954	0.539	0.212	0.965	0.426	0.215	0.985	0.267	0.177	0.936	0.078	0.265	0.801	0.026	0.215	0.883	0.9	0.547	0.977	0.874	0.583	0.956	0.697	0.64	0.915	0.564	0.62	0.958	0.479	0.631	1.038	0.368	0.674	1.129	0.171	0.587
963	4.815	1.078	1.044	0.348	0.819	0.869	0.224	0.936	0.853	0.18	0.927	0.667	0.153	0.954	0.539	0.212	0.965	0.426	0.214	0.985	0.267	0.177	0.936	0.077	0.265	0.801	0.026	0.215	0.883	0.9	0.546	0.976	0.874	0.583	0.953	0.697	0.641	0.909	0.565	0.621	0.952	0.481	0.633	1.033	0.37	0.676	1.124	0.173	0.589
964	4.82	1.077	1.044	0.347	0.818	0.869	0.224	0.935	0.853	0.18	0.927	0.666	0.152	0.954	0.539	0.211	0.965	0.425	0.214	0.985	0.267	0.177	0.936	0.077	0.265	0.801	0.026	0.215	0.883	0.899	0.544	0.975	0.874	0.582	0.95	0.698	0.641	0.904	0.566	0.622	0.947	0.482	0.634	1.028	0.372	0.677	1.12	0.176	0.59
965	4.825	1.076	1.044	0.346	0.816	0.869	0.224	0.934	0.853	0.179	0.926	0.666	0.152	0.953	0.539	0.211	0.964	0.425	0.213	0.985	0.267	0.176	0.936	0.077	0.265	0.801	0.026	0.215	0.885	0.898	0.544	0.974	0.873	0.582	0.947	0.699	0.642	0.9	0.568	0.623	0.942	0.484	0.636	1.022	0.374	0.678	1.116	0.179	0.592
966	4.83	1.075	1.044	0.345	0.815	0.869	0.224	0.933	0.853	0.178	0.925	0.666	0.151	0.953	0.539	0.21	0.964	0.425	0.213	0.985	0.267	0.176	0.936	0.077	0.265	0.801	0.026	0.215	0.89	0.897	0.545	0.973	0.873	0.581	0.944	0.7	0.642	0.895	0.569	0.624	0.936	0.486	0.637	1.017	0.377	0.68	1.111	0.182	0.593
967	4.835	1.074	1.044	0.344	0.813	0.868	0.223	0.932	0.853	0.177	0.925	0.666	0.15	0.952	0.539	0.21	0.963	0.425	0.212	0.985	0.267	0.175	0.936	0.077	0.265	0.801	0.026	0.215	0.889	0.896	0.544	0.972	0.873	0.581	0.941	0.7	0.643	0.891	0.571	0.625	0.93	0.488	0.639	1.011	0.379	0.681	1.107	0.186	0.594
968	4.84	1.072	1.044	0.343	0.812	0.868	0.223	0.931	0.853	0.176	0.924	0.666	0.15	0.952	0.539	0.209	0.963	0.425	0.212	0.985	0.267	0.175	0.936	0.077	0.265	0.801	0.026	0.214	0.883	0.897	0.542	0.971	0.873	0.58	0.938	0.701	0.643	0.886	0.572	0.626	0.924	0.489	0.64	1.006	0.381	0.682	1.102	0.189	0.596
969	4.845	1.071	1.044	0.342	0.811	0.868	0.223	0.93	0.853	0.176	0.923	0.666	0.149	0.951	0.539	0.209	0.963	0.425	0.211	0.985	0.267	0.175	0.936	0.077	0.264	0.801	0.026	0.214	0.881	0.897	0.541	0.97	0.873	0.579	0.935	0.702	0.643	0.881	0.574	0.627	0.919	0.491	0.642	1	0.383	0.683	1.097	0.191	0.597
970	4.85	1.07	1.043	0.341	0.81	0.868	0.223	0.928	0.853	0.175	0.922	0.666	0.148	0.951	0.539	0.208	0.963	0.425	0.211	0.985	0.267	0.174	0.936	0.077	0.264	0.801	0.026	0.214	0.882	0.897	0.541	0.969	0.873	0.579	0.933	0.703	0.643	0.877	0.575	0.628	0.914	0.493	0.643	0.995	0.385	0.685	1.092	0.194	0.598
971	4.855	1.069	1.043	0.341	0.81	0.868	0.223	0.927	0.853	0.174	0.922	0.666	0.148	0.95	0.539	0.207	0.963	0.425	0.21	0.985	0.266	0.174	0.937	0.077	0.264	0.801	0.026	0.214	0.885	0.895	0.542	0.968	0.872	0.578	0.93	0.703	0.643	0.872	0.577	0.629	0.908	0.495	0.644	0.99	0.387	0.686	1.087	0.196	0.6
972	4.86	1.068	1.043	0.34	0.809	0.867	0.223	0.925	0.853	0.173	0.921	0.666	0.147	0.95	0.539	0.206	0.963	0.425	0.21	0.985	0.266	0.174	0.937	0.077	0.264	0.801	0.026	0.214	0.878	0.897	0.541	0.967	0.872	0.578	0.927	0.705	0.643	0.868	0.579	0.63	0.903	0.497	0.646	0.984	0.389	0.687	1.082	0.199	0.601
973	4.865	1.066	1.043	0.339	0.809	0.867	0.223	0.924	0.853	0.173	0.92	0.666	0.146	0.95	0.539	0.206	0.962	0.425	0.209	0.985	0.266	0.174	0.937	0.077	0.264	0.801	0.026	0.214	0.876	0.897	0.54	0.966	0.872	0.577	0.925	0.705	0.643	0.864	0.581	0.631	0.897	0.499	0.647	0.978	0.391	0.689	1.077	0.201	0.602
974	4.87	1.065	1.042	0.339	0.808	0.867	0.223	0.923	0.853	0.172	0.919	0.666	0.145	0.949	0.539	0.205	0.962	0.425	0.209	0.985	0.266	0.174	0.937	0.077	0.264	0.801	0.026	0.214	0.875	0.897	0.541	0.965	0.872	0.576	0.922	0.706	0.643	0.86	0.582	0.631	0.892	0.501	0.649	0.973	0.393	0.69	1.071	0.204	0.603
975	4.875	1.064	1.042	0.338	0.807	0.867	0.223	0.922	0.853	0.171	0.918	0.666	0.145	0.949	0.539	0.205	0.962	0.425	0.208	0.984	0.266	0.173	0.937	0.077	0.264	0.801	0.026	0.214	0.874	0.897	0.541	0.964	0.872	0.575	0.919	0.707	0.643	0.856	0.584	0.631	0.887	0.503	0.65	0.967	0.394	0.691	1.065	0.206	0.604
976	4.88	1.063	1.042	0.337	0.805	0.866	0.222	0.92	0.853	0.17	0.917	0.666	0.144	0.948	0.539	0.204	0.962	0.425	0.208	0.984	0.266	0.173	0.937	0.077	0.264	0.801	0.026	0.214	0.873	0.897	0.541	0.962	0.872	0.575	0.917	0.708	0.643	0.852	0.586	0.632	0.882	0.505	0.651	0.961	0.395	0.691	1.06	0.208	0.604
977	4.885	1.062	1.042	0.337	0.804	0.866	0.222	0.919	0.854	0.17	0.916	0.666	0.143	0.947	0.539	0.204	0.961	0.425	0.207	0.984	0.266	0.173	0.937	0.077	0.264	0.801	0.026	0.214	0.871	0.897	0.541	0.961	0.871	0.574	0.915	0.709	0.643	0.847	0.588	0.633	0.877	0.507	0.652	0.955	0.397	0.693	1.055	0.211	0.605
978	4.89	1.061	1.042	0.336	0.803	0.866	0.222	0.918	0.854	0.169	0.915	0.666	0.142	0.947	0.539	0.203	0.961	0.425	0.207	0.983	0.266	0.172	0.938	0.077	0.263	0.801	0.026	0.214	0.869	0.898	0.54	0.96	0.871	0.574	0.912	0.71	0.642	0.843	0.59	0.633	0.872	0.509	0.653	0.95	0.399	0.693	1.05	0.214	0.605
979	4.895	1.06	1.042	0.336	0.802	0.866	0.222	0.917	0.854	0.169	0.914	0.666	0.142	0.946	0.539	0.202	0.96	0.425	0.206	0.983	0.266	0.172	0.938	0.076	0.263	0.801	0.026	0.214	0.867	0.898	0.54	0.959	0.871	0.573	0.909	0.711	0.642	0.838	0.591	0.634	0.867	0.51	0.654	0.945	0.4	0.694	1.046	0.216	0.606
980	4.9	1.059	1.041	0.335	0.801	0.866	0.222	0.916	0.853	0.168	0.913	0.666	0.141	0.945	0.539	0.202	0.96	0.425	0.206	0.983	0.266	0.172	0.938	0.076	0.263	0.801	0.026	0.214	0.865	0.898	0.54	0.958	0.871	0.572	0.907	0.712	0.642	0.833	0.593	0.634	0.863	0.512	0.655	0.941	0.402	0.695	1.042	0.219	0.606
981	4.905	1.058	1.041	0.334	0.8	0.867	0.222	0.914	0.854	0.168	0.912	0.666	0.14	0.945	0.539	0.201	0.96	0.425	0.206	0.983	0.266	0.172	0.938	0.076	0.263	0.801	0.026	0.214	0.864	0.897	0.54	0.956	0.871	0.572	0.904	0.713	0.642	0.83	0.594	0.635	0.858	0.514	0.656	0.936	0.404	0.695	1.037	0.221	0.606
982	4.91	1.056	1.041	0.334	0.798	0.867	0.221	0.913	0.854	0.167	0.911	0.666	0.14	0.944	0.539	0.201	0.959	0.425	0.205	0.983	0.266	0.172	0.938	0.076	0.263	0.801	0.026	0.214	0.863	0.897	0.54	0.954	0.871	0.571	0.902	0.714	0.642	0.826	0.596	0.635	0.854	0.516	0.656	0.93	0.406	0.696	1.032	0.222	0.605
983	4.915	1.055	1.041	0.333	0.797	0.867	0.221	0.912	0.854	0.166	0.91	0.666	0.139	0.943	0.539	0.2	0.959	0.425	0.205	0.982	0.266	0.171	0.938	0.076	0.263	0.801	0.026	0.214	0.863	0.897	0.54	0.953	0.871	0.571	0.899	0.715	0.641	0.822	0.598	0.635	0.849	0.518	0.657	0.926	0.408	0.696	1.027	0.223	0.605
984	4.92	1.054	1.041	0.333	0.796	0.867	0.22	0.91	0.853	0.166	0.909	0.666	0.139	0.942	0.539	0.2	0.958	0.425	0.205	0.982	0.266	0.171	0.938	0.076	0.262	0.801	0.026	0.214	0.862	0.897	0.54	0.952	0.871	0.57	0.896	0.715	0.641	0.818	0.6	0.635	0.845	0.52	0.657	0.922	0.41	0.695	1.022	0.225	0.605
985	4.925	1.053	1.041	0.333	0.795	0.867	0.22	0.909	0.853	0.165	0.908	0.666	0.138	0.941	0.539	0.2	0.957	0.425	0.204	0.982	0.266	0.171	0.938	0.076	0.262	0.801	0.026	0.214	0.861	0.897	0.54	0.95	0.871	0.57	0.893	0.716	0.641	0.814	0.602	0.635	0.841	0.521	0.657	0.918	0.411	0.695	1.017	0.226	0.604
986	4.93	1.051	1.04	0.332	0.793	0.867	0.219	0.907	0.853	0.165	0.907	0.666	0.138	0.941	0.539	0.2	0.956	0.425	0.204	0.982	0.266	0.171	0.938	0.076	0.262	0.801	0.026	0.214	0.859	0.897	0.54	0.949	0.871	0.569	0.891	0.717	0.641	0.811	0.603	0.636	0.836	0.523	0.657	0.914	0.413	0.695	1.011	0.226	0.604
987	4.935	1.05	1.04	0.332	0.791	0.867	0.218	0.906	0.854	0.164	0.906	0.666	0.138	0.94	0.54	0.199	0.956	0.425	0.204	0.982	0.266	0.17	0.938	0.076	0.262	0.801	0.026	0.214	0.857	0.897	0.54	0.947	0.871	0.569	0.888	0.718	0.641	0.808	0.605	0.636	0.832	0.524	0.657	0.91	0.414	0.694	1.005	0.226	0.604
988	4.94	1.049	1.04	0.332	0.79	0.867	0.218	0.905	0.854	0.164	0.904	0.665	0.137	0.939	0.54	0.199	0.955	0.425	0.203	0.981	0.266	0.17	0.938	0.076	0.262	0.801	0.026	0.214	0.856	0.896	0.539	0.946	0.871	0.568	0.885	0.719	0.64	0.804	0.606	0.636	0.829	0.526	0.657	0.906	0.415	0.694	0.999	0.226	0.603
989	4.945	1.048	1.04	0.331	0.789	0.867	0.218	0.904	0.854	0.163	0.903	0.665	0.137	0.938	0.54	0.199	0.954	0.425	0.203	0.981	0.266	0.17	0.938	0.076	0.262	0.801	0.026	0.214	0.854	0.896	0.539	0.944	0.871	0.568	0.883	0.72	0.64	0.8	0.607	0.636	0.825	0.527	0.657	0.902	0.416	0.693	0.994	0.227	0.603
990	4.95	1.047	1.04	0.331	0.788	0.867	0.217	0.902	0.854	0.163	0.902	0.666	0.137	0.937	0.539	0.198	0.953	0.425	0.203	0.98	0.266	0.17	0.938	0.076	0.262	0.801	0.026	0.214	0.853	0.896	0.539	0.942	0.872	0.568	0.88	0.721	0.64	0.797	0.608	0.636	0.82	0.528	0.656	0.897	0.416	0.693	0.988	0.226	0.602
991	4.955	1.045	1.04	0.331	0.786	0.867	0.216	0.901	0.854	0.163	0.901	0.666	0.137	0.936	0.539	0.198	0.953	0.425	0.202	0.98	0.266	0.169	0.938	0.076	0.262	0.801	0.026	0.214	0.852	0.896	0.538	0.941	0.872	0.567	0.877	0.722	0.64	0.794	0.61	0.636	0.817	0.529	0.656	0.892	0.417	0.693	0.981	0.226	0.602
992	4.96	1.044	1.04	0.331	0.785	0.867	0.216	0.9	0.854	0.162	0.9	0.665	0.136	0.935	0.54	0.197	0.952	0.425	0.202	0.979	0.266	0.169	0.938	0.076	0.262	0.801	0.026	0.214	0.851	0.896	0.538	0.939	0.872	0.567	0.875	0.722	0.639	0.791	0.611	0.636	0.813	0.529	0.655	0.887	0.417	0.692	0.975	0.226	0.602
993	4.965	1.042	1.04	0.33	0.784	0.867	0.216	0.898	0.854	0.162	0.898	0.665	0.136	0.934	0.54	0.197	0.951	0.425	0.202	0.979	0.266	0.169	0.938	0.076	0.262	0.801	0.026	0.214	0.85	0.895	0.537	0.938	0.872	0.566	0.872	0.723	0.639	0.787	0.612	0.635	0.809	0.53	0.655	0.882	0.417	0.692	0.969	0.225	0.602
994	4.97	1.041	1.039	0.33	0.782	0.867	0.215	0.897	0.854	0.161	0.897	0.665	0.135	0.933	0.54	0.197	0.95	0.425	0.202	0.978	0.266	0.169	0.938	0.076	0.262	0.801	0.026	0.214	0.849	0.895	0.537	0.936	0.872	0.566	0.87	0.723	0.639	0.785	0.613	0.635	0.806	0.531	0.655	0.878	0.417	0.692	0.963	0.224	0.601
995	4.975	1.04	1.039	0.33	0.781	0.867	0.215	0.895	0.854	0.161	0.896	0.665	0.135	0.932	0.54	0.196	0.949	0.425	0.202	0.977	0.266	0.169	0.938	0.076	0.262	0.801	0.026	0.214	0.848	0.895	0.536	0.935	0.872	0.565	0.868	0.724	0.639	0.782	0.614	0.634	0.802	0.531	0.654	0.873	0.416	0.692	0.956	0.223	0.6
996	4.98	1.039	1.039	0.329	0.779	0.867	0.214	0.893	0.854	0.161	0.895	0.666	0.135	0.931	0.54	0.196	0.948	0.425	0.202	0.977	0.266	0.169	0.938	0.076	0.262	0.801	0.026	0.214	0.846	0.895	0.535	0.933	0.873	0.565	0.866	0.725	0.638	0.779	0.615	0.634	0.799	0.532	0.653	0.868	0.416	0.692	0.95	0.222	0.6
997	4.985	1.037	1.039	0.329	0.778	0.868	0.214	0.892	0.854	0.16	0.894	0.666	0.135	0.93	0.54	0.195	0.947	0.425	0.201	0.976	0.266	0.168	0.938	0.076	0.262	0.801	0.026	0.214	0.845	0.894	0.535	0.931	0.873	0.564	0.863	0.725	0.638	0.777	0.615	0.633	0.796	0.532	0.652	0.863	0.415	0.691	0.943	0.221	0.599
998	4.99	1.036	1.038	0.329	0.776	0.868	0.213	0.891	0.855	0.16	0.893	0.666	0.134	0.928	0.54	0.195	0.946	0.426	0.201	0.976	0.266	0.168	0.937	0.076	0.262	0.801	0.026	0.214	0.844	0.894	0.535	0.93	0.873	0.564	0.861	0.725	0.637	0.774	0.616	0.633	0.792	0.532	0.652	0.859	0.414	0.691	0.936	0.219	0.599
999	4.995	1.034	1.038	0.329	0.775	0.868	0.213	0.89	0.855	0.16	0.891	0.665	0.134	0.927	0.54	0.195	0.946	0.426	0.201	0.975	0.266	0.168	0.937	0.076	0.262	0.801	0.026	0.214	0.843	0.894	0.534	0.928	0.873	0.564	0.859	0.725	0.637	0.77	0.617	0.632	0.789	0.532	0.651	0.854	0.413	0.69	0.93	0.218	0.598
1000	5	1.033	1.038	0.329	0.773	0.868	0.213	0.889	0.855	0.16	0.89	0.665	0.134	0.927	0.54	0.195	0.945	0.426	0.201	0.975	0.267	0.168	0.937	0.076	0.262	0.801	0.026	0.214	0.843	0.894	0.534	0.927	0.873	0.564	0.856	0.725	0.637	0.768	0.617	0.632	0.786	0.532	0.65	0.85	0.412	0.69	0.924	0.217	0.598
1001	5.005	1.032	1.038	0.328	0.772	0.868	0.212	0.887	0.855	0.159	0.888	0.665	0.133	0.926	0.54	0.195	0.944	0.426	0.201	0.974	0.267	0.168	0.937	0.076	0.262	0.801	0.025	0.214	0.848	0.892	0.536	0.925	0.873	0.563	0.854	0.725	0.636	0.765	0.618	0.631	0.783	0.531	0.649	0.845	0.412	0.69	0.917	0.215	0.598
1002	5.01	1.031	1.038	0.328	0.77	0.869	0.212	0.886	0.855	0.159	0.888	0.666	0.133	0.924	0.54	0.195	0.943	0.426	0.2	0.974	0.267	0.168	0.937	0.076	0.262	0.801	0.026	0.214	0.846	0.892	0.535	0.924	0.872	0.563	0.852	0.726	0.636	0.762	0.618	0.631	0.779	0.53	0.648	0.841	0.411	0.689	0.91	0.213	0.598
1003	5.015	1.029	1.038	0.328	0.769	0.869	0.212	0.884	0.855	0.159	0.887	0.666	0.133	0.923	0.54	0.194	0.942	0.426	0.2	0.973	0.267	0.168	0.937	0.076	0.262	0.801	0.026	0.214	0.84	0.893	0.533	0.922	0.872	0.563	0.85	0.726	0.636	0.76	0.618	0.63	0.776	0.53	0.647	0.836	0.41	0.688	0.902	0.211	0.598
1004	5.02	1.028	1.038	0.328	0.768	0.869	0.211	0.883	0.855	0.158	0.885	0.666	0.133	0.922	0.54	0.194	0.942	0.426	0.2	0.973	0.267	0.168	0.937	0.076	0.262	0.801	0.025	0.214	0.837	0.893	0.532	0.921	0.872	0.562	0.848	0.726	0.635	0.758	0.619	0.629	0.773	0.529	0.647	0.832	0.409	0.688	0.895	0.209	0.597
1005	5.025	1.026	1.038	0.328	0.766	0.869	0.211	0.881	0.855	0.158	0.884	0.665	0.133	0.921	0.54	0.194	0.941	0.426	0.2	0.972	0.267	0.168	0.937	0.076	0.262	0.801	0.025	0.214	0.834	0.893	0.532	0.919	0.872	0.562	0.847	0.726	0.635	0.755	0.619	0.628	0.77	0.529	0.646	0.828	0.408	0.687	0.888	0.207	0.597
1006	5.03	1.025	1.038	0.328	0.764	0.869	0.211	0.88	0.855	0.158	0.882	0.665	0.133	0.92	0.54	0.194	0.94	0.426	0.2	0.972	0.267	0.168	0.937	0.076	0.262	0.801	0.025	0.214	0.833	0.893	0.532	0.918	0.872	0.562	0.845	0.725	0.635	0.753	0.619	0.628	0.767	0.529	0.645	0.823	0.407	0.686	0.88	0.205	0.596
1007	5.035	1.023	1.038	0.328	0.763	0.869	0.211	0.878	0.855	0.158	0.881	0.665	0.133	0.919	0.54	0.194	0.939	0.426	0.199	0.971	0.267	0.167	0.937	0.077	0.262	0.801	0.025	0.214	0.832	0.892	0.532	0.916	0.871	0.562	0.843	0.725	0.634	0.75	0.619	0.628	0.764	0.528	0.644	0.819	0.405	0.686	0.872	0.202	0.596
1008	5.04	1.022	1.037	0.328	0.761	0.869	0.211	0.877	0.855	0.158	0.88	0.665	0.133	0.918	0.54	0.194	0.939	0.426	0.199	0.971	0.267	0.167	0.937	0.077	0.262	0.801	0.025	0.214	0.831	0.892	0.531	0.914	0.871	0.561	0.841	0.725	0.634	0.748	0.619	0.627	0.761	0.527	0.643	0.815	0.404	0.685	0.865	0.2	0.596
1009	5.045	1.02	1.037	0.328	0.76	0.869	0.211	0.876	0.855	0.157	0.879	0.665	0.132	0.917	0.54	0.194	0.938	0.426	0.199	0.971	0.267	0.167	0.937	0.077	0.262	0.801	0.025	0.214	0.829	0.892	0.531	0.913	0.87	0.561	0.839	0.726	0.634	0.746	0.619	0.627	0.758	0.526	0.642	0.81	0.403	0.685	0.857	0.198	0.596
1010	5.05	1.019	1.037	0.328	0.758	0.869	0.21	0.874	0.856	0.157	0.878	0.665	0.132	0.917	0.541	0.194	0.938	0.426	0.199	0.97	0.267	0.167	0.937	0.077	0.262	0.801	0.025	0.214	0.827	0.892	0.531	0.912	0.87	0.561	0.837	0.726	0.633	0.744	0.619	0.626	0.755	0.526	0.642	0.806	0.402	0.684	0.85	0.195	0.596
1011	5.055	1.017	1.037	0.328	0.757	0.869	0.21	0.873	0.856	0.157	0.877	0.665	0.132	0.916	0.541	0.194	0.937	0.426	0.199	0.97	0.267	0.167	0.937	0.077	0.262	0.801	0.025	0.214	0.825	0.892	0.531	0.91	0.87	0.561	0.835	0.725	0.633	0.742	0.619	0.625	0.753	0.525	0.641	0.802	0.401	0.683	0.842	0.193	0.595
1012	5.06	1.016	1.037	0.328	0.756	0.869	0.21	0.872	0.856	0.157	0.876	0.665	0.133	0.915	0.541	0.194	0.936	0.426	0.199	0.97	0.268	0.167	0.937	0.077	0.262	0.801	0.025	0.214	0.824	0.891	0.531	0.908	0.87	0.56	0.834	0.724	0.633	0.739	0.619	0.625	0.75	0.524	0.64	0.798	0.399	0.682	0.834	0.19	0.595
1013	5.065	1.014	1.037	0.328	0.754	0.869	0.21	0.87	0.856	0.157	0.875	0.665	0.132	0.915	0.541	0.193	0.936	0.427	0.199	0.969	0.268	0.167	0.937	0.077	0.262	0.801	0.025	0.214	0.823	0.891	0.531	0.907	0.869	0.56	0.832	0.724	0.632	0.737	0.618	0.624	0.747	0.523	0.639	0.794	0.398	0.682	0.826	0.187	0.595
1014	5.07	1.012	1.037	0.328	0.753	0.868	0.211	0.869	0.856	0.157	0.874	0.665	0.132	0.914	0.541	0.193	0.935	0.427	0.199	0.969	0.268	0.167	0.937	0.077	0.262	0.801	0.025	0.214	0.822	0.891	0.531	0.905	0.869	0.56	0.83	0.724	0.632	0.735	0.618	0.624	0.745	0.523	0.638	0.79	0.396	0.681	0.818	0.184	0.595
1015	5.075	1.011	1.037	0.328	0.752	0.868	0.21	0.867	0.856	0.157	0.873	0.664	0.132	0.913	0.541	0.193	0.934	0.426	0.199	0.968	0.268	0.167	0.937	0.077	0.262	0.801	0.025	0.214	0.82	0.89	0.531	0.904	0.869	0.56	0.828	0.723	0.632	0.733	0.617	0.623	0.742	0.522	0.638	0.786	0.394	0.681	0.81	0.182	0.595
1016	5.08	1.009	1.037	0.328	0.75	0.868	0.21	0.866	0.855	0.157	0.872	0.664	0.132	0.912	0.541	0.193	0.934	0.426	0.199	0.968	0.268	0.167	0.937	0.077	0.262	0.801	0.025	0.214	0.817	0.89	0.53	0.902	0.868	0.56	0.827	0.722	0.631	0.732	0.616	0.623	0.74	0.521	0.636	0.782	0.392	0.68	0.802	0.18	0.595
1017	5.085	1.008	1.037	0.328	0.748	0.868	0.21	0.864	0.855	0.156	0.871	0.664	0.132	0.911	0.541	0.193	0.933	0.426	0.199	0.968	0.268	0.167	0.937	0.077	0.262	0.801	0.025	0.214	0.815	0.89	0.531	0.9	0.868	0.56	0.825	0.722	0.631	0.73	0.616	0.622	0.737	0.519	0.636	0.778	0.39	0.679	0.794	0.177	0.595
1018	5.09	1.006	1.036	0.328	0.747	0.868	0.21	0.863	0.855	0.156	0.869	0.665	0.132	0.91	0.541	0.193	0.933	0.427	0.199	0.967	0.268	0.167	0.937	0.077	0.262	0.801	0.025	0.214	0.815	0.889	0.531	0.898	0.867	0.56	0.823	0.721	0.631	0.729	0.615	0.621	0.735	0.518	0.635	0.773	0.388	0.679	0.786	0.174	0.594
1019	5.095	1.004	1.036	0.329	0.746	0.868	0.211	0.862	0.855	0.156	0.869	0.665	0.132	0.909	0.541	0.193	0.932	0.427	0.199	0.967	0.268	0.167	0.937	0.077	0.262	0.801	0.025	0.214	0.814	0.889	0.53	0.897	0.867	0.56	0.822	0.72	0.63	0.728	0.614	0.621	0.733	0.516	0.634	0.769	0.386	0.679	0.778	0.172	0.594
1020	5.1	1.003	1.036	0.329	0.745	0.868	0.211	0.86	0.856	0.157	0.868	0.665	0.132	0.908	0.541	0.193	0.931	0.427	0.199	0.966	0.268	0.167	0.937	0.077	0.262	0.801	0.025	0.214	0.812	0.889	0.53	0.895	0.867	0.56	0.82	0.719	0.63	0.726	0.613	0.62	0.731	0.515	0.633	0.765	0.384	0.678	0.77	0.169	0.594
1021	5.105	1.001	1.036	0.33	0.743	0.868	0.211	0.859	0.856	0.157	0.867	0.665	0.132	0.907	0.541	0.193	0.93	0.427	0.199	0.966	0.268	0.167	0.937	0.077	0.262	0.801	0.025	0.214	0.809	0.888	0.53	0.894	0.866	0.56	0.819	0.718	0.63	0.724	0.612	0.619	0.728	0.513	0.632	0.76	0.382	0.678	0.762	0.166	0.594
1022	5.11	0.999	1.036	0.33	0.742	0.868	0.211	0.858	0.856	0.157	0.865	0.665	0.132	0.907	0.541	0.193	0.93	0.427	0.199	0.966	0.268	0.167	0.938	0.077	0.262	0.801	0.025	0.214	0.807	0.888	0.53	0.891	0.866	0.56	0.817	0.717	0.629	0.723	0.611	0.618	0.726	0.511	0.631	0.756	0.379	0.677	0.754	0.163	0.594
1023	5.115	0.998	1.036	0.33	0.74	0.868	0.211	0.857	0.855	0.157	0.864	0.665	0.132	0.906	0.541	0.193	0.929	0.427	0.199	0.965	0.268	0.167	0.938	0.077	0.262	0.801	0.025	0.214	0.807	0.887	0.53	0.89	0.865	0.56	0.816	0.716	0.629	0.721	0.61	0.617	0.724	0.51	0.63	0.751	0.377	0.677	0.746	0.161	0.593
1024	5.12	0.996	1.036	0.331	0.739	0.868	0.211	0.855	0.855	0.157	0.863	0.665	0.132	0.904	0.541	0.194	0.929	0.427	0.199	0.965	0.268	0.167	0.937	0.077	0.262	0.801	0.025	0.214	0.805	0.887	0.53	0.889	0.865	0.56	0.814	0.715	0.628	0.72	0.609	0.617	0.722	0.508	0.629	0.747	0.375	0.676	0.738	0.158	0.593
1025	5.125	0.995	1.036	0.331	0.737	0.868	0.211	0.853	0.855	0.157	0.862	0.665	0.132	0.903	0.541	0.194	0.928	0.427	0.199	0.964	0.268	0.167	0.937	0.077	0.262	0.801	0.025	0.214	0.801	0.887	0.53	0.887	0.864	0.56	0.813	0.714	0.628	0.719	0.607	0.616	0.72	0.506	0.628	0.743	0.372	0.676	0.73	0.156	0.593
1026	5.13	0.993	1.036	0.332	0.736	0.868	0.211	0.852	0.855	0.157	0.861	0.665	0.132	0.903	0.541	0.194	0.926	0.427	0.199	0.964	0.269	0.167	0.937	0.077	0.262	0.801	0.025	0.214	0.799	0.887	0.53	0.884	0.864	0.56	0.811	0.713	0.627	0.717	0.606	0.615	0.718	0.504	0.627	0.738	0.369	0.675	0.722	0.154	0.593
1027	5.135	0.991	1.036	0.332	0.735	0.868	0.211	0.851	0.855	0.157	0.86	0.665	0.132	0.902	0.541	0.194	0.926	0.427	0.2	0.964	0.269	0.167	0.937	0.078	0.262	0.801	0.025	0.214	0.798	0.887	0.53	0.882	0.864	0.56	0.81	0.712	0.627	0.716	0.605	0.614	0.716	0.502	0.626	0.734	0.367	0.675	0.714	0.151	0.592
1028	5.14	0.989	1.035	0.333	0.733	0.868	0.211	0.85	0.855	0.158	0.859	0.665	0.133	0.901	0.542	0.194	0.925	0.427	0.2	0.963	0.269	0.168	0.937	0.078	0.262	0.801	0.025	0.214	0.796	0.886	0.53	0.88	0.863	0.56	0.808	0.71	0.626	0.715	0.603	0.613	0.714	0.499	0.625	0.729	0.364	0.674	0.706	0.148	0.592
1029	5.145	0.987	1.035	0.333	0.731	0.867	0.211	0.848	0.855	0.158	0.858	0.665	0.133	0.9	0.542	0.194	0.924	0.427	0.2	0.963	0.269	0.168	0.937	0.078	0.262	0.801	0.025	0.214	0.794	0.885	0.53	0.879	0.862	0.561	0.807	0.709	0.626	0.714	0.601	0.612	0.712	0.497	0.625	0.725	0.362	0.674	0.698	0.146	0.592
1030	5.15	0.985	1.035	0.334	0.73	0.867	0.211	0.847	0.855	0.158	0.857	0.665	0.133	0.899	0.542	0.194	0.924	0.427	0.2	0.962	0.269	0.168	0.937	0.078	0.262	0.801	0.025	0.214	0.792	0.885	0.53	0.877	0.862	0.561	0.806	0.707	0.626	0.713	0.599	0.61	0.71	0.495	0.624	0.72	0.36	0.673	0.69	0.144	0.592
1031	5.155	0.983	1.034	0.335	0.728	0.867	0.211	0.845	0.856	0.159	0.856	0.665	0.134	0.898	0.542	0.194	0.923	0.428	0.2	0.962	0.27	0.168	0.937	0.078	0.263	0.801	0.025	0.214	0.79	0.884	0.531	0.875	0.861	0.561	0.805	0.706	0.625	0.712	0.598	0.609	0.708	0.493	0.623	0.716	0.357	0.672	0.683	0.142	0.592
1032	5.16	0.981	1.034	0.336	0.727	0.867	0.211	0.844	0.856	0.159	0.854	0.665	0.134	0.897	0.542	0.194	0.922	0.428	0.2	0.962	0.27	0.168	0.937	0.078	0.263	0.801	0.025	0.214	0.788	0.884	0.531	0.872	0.86	0.561	0.803	0.704	0.625	0.71	0.596	0.609	0.706	0.491	0.622	0.712	0.355	0.672	0.676	0.139	0.591
1033	5.165	0.979	1.034	0.336	0.726	0.867	0.211	0.842	0.856	0.159	0.853	0.665	0.134	0.895	0.542	0.195	0.921	0.428	0.2	0.961	0.27	0.169	0.937	0.078	0.263	0.801	0.025	0.214	0.785	0.884	0.531	0.87	0.86	0.562	0.802	0.702	0.624	0.709	0.594	0.607	0.704	0.489	0.621	0.708	0.353	0.671	0.668	0.137	0.591
1034	5.17	0.977	1.034	0.337	0.724	0.867	0.211	0.841	0.855	0.16	0.851	0.665	0.134	0.894	0.542	0.195	0.921	0.428	0.201	0.961	0.271	0.169	0.937	0.078	0.263	0.801	0.025	0.214	0.782	0.884	0.531	0.868	0.859	0.562	0.801	0.701	0.624	0.709	0.592	0.606	0.702	0.487	0.62	0.704	0.35	0.671	0.661	0.135	0.591
1035	5.175	0.976	1.034	0.338	0.722	0.867	0.211	0.839	0.855	0.16	0.85	0.665	0.134	0.893	0.542	0.195	0.92	0.428	0.201	0.961	0.271	0.169	0.937	0.078	0.263	0.801	0.025	0.214	0.78	0.883	0.531	0.866	0.858	0.562	0.799	0.699	0.623	0.708	0.59	0.605	0.7	0.485	0.618	0.7	0.348	0.67	0.654	0.133	0.591
1036	5.18	0.974	1.034	0.339	0.72	0.867	0.211	0.838	0.855	0.16	0.849	0.665	0.135	0.892	0.542	0.196	0.919	0.428	0.201	0.961	0.272	0.169	0.937	0.078	0.263	0.801	0.025	0.214	0.779	0.882	0.532	0.864	0.858	0.563	0.798	0.698	0.623	0.706	0.588	0.603	0.699	0.483	0.617	0.697	0.346	0.669	0.648	0.131	0.59
1037	5.185	0.972	1.034	0.34	0.719	0.867	0.211	0.836	0.855	0.16	0.848	0.665	0.135	0.89	0.542	0.196	0.917	0.428	0.202	0.96	0.272	0.17	0.937	0.078	0.263	0.801	0.025	0.214	0.776	0.882	0.532	0.862	0.857	0.563	0.797	0.696	0.622	0.705	0.586	0.602	0.697	0.48	0.616	0.693	0.344	0.668	0.641	0.129	0.59
1038	5.19	0.97	1.034	0.341	0.717	0.867	0.211	0.835	0.855	0.161	0.846	0.665	0.136	0.889	0.542	0.197	0.916	0.428	0.202	0.96	0.272	0.17	0.937	0.078	0.263	0.801	0.025	0.214	0.773	0.882	0.531	0.86	0.856	0.564	0.795	0.694	0.621	0.705	0.584	0.601	0.696	0.478	0.614	0.69	0.342	0.667	0.635	0.127	0.59
1039	5.195	0.968	1.034	0.341	0.716	0.867	0.211	0.833	0.855	0.161	0.845	0.665	0.136	0.888	0.542	0.197	0.915	0.428	0.202	0.959	0.272	0.17	0.937	0.078	0.263	0.801	0.025	0.214	0.77	0.882	0.532	0.857	0.856	0.564	0.794	0.693	0.621	0.703	0.582	0.599	0.694	0.476	0.613	0.687	0.34	0.666	0.629	0.125	0.59
1040	5.2	0.966	1.033	0.342	0.714	0.867	0.211	0.831	0.855	0.162	0.844	0.665	0.137	0.887	0.542	0.197	0.914	0.428	0.202	0.959	0.273	0.171	0.937	0.078	0.263	0.801	0.025	0.214	0.768	0.881	0.532	0.855	0.855	0.565	0.792	0.691	0.62	0.702	0.58	0.598	0.692	0.473	0.611	0.685	0.338	0.665	0.623	0.123	0.589
1041	5.205	0.964	1.033	0.343	0.712	0.867	0.211	0.83	0.855	0.163	0.843	0.665	0.137	0.885	0.542	0.197	0.914	0.428	0.202	0.958	0.273	0.171	0.937	0.078	0.264	0.801	0.025	0.214	0.765	0.881	0.533	0.852	0.855	0.565	0.79	0.689	0.62	0.7	0.578	0.597	0.691	0.471	0.61	0.682	0.336	0.663	0.618	0.121	0.589
1042	5.21	0.961	1.032	0.344	0.71	0.867	0.211	0.828	0.855	0.163	0.842	0.665	0.138	0.884	0.542	0.198	0.912	0.428	0.203	0.958	0.273	0.171	0.936	0.078	0.264	0.801	0.025	0.214	0.762	0.88	0.533	0.85	0.854	0.566	0.788	0.688	0.62	0.7	0.576	0.595	0.69	0.469	0.608	0.68	0.334	0.662	0.613	0.119	0.588
1043	5.215	0.959	1.032	0.345	0.708	0.867	0.211	0.826	0.855	0.164	0.84	0.665	0.138	0.882	0.542	0.198	0.911	0.428	0.204	0.957	0.273	0.172	0.936	0.078	0.264	0.801	0.025	0.214	0.757	0.88	0.534	0.847	0.853	0.566	0.787	0.686	0.619	0.699	0.574	0.594	0.688	0.466	0.606	0.678	0.332	0.661	0.608	0.118	0.587
1044	5.22	0.957	1.031	0.347	0.706	0.866	0.211	0.825	0.855	0.164	0.839	0.665	0.139	0.881	0.542	0.198	0.909	0.428	0.204	0.956	0.273	0.172	0.936	0.078	0.264	0.801	0.025	0.214	0.754	0.88	0.535	0.844	0.852	0.567	0.785	0.684	0.619	0.697	0.572	0.593	0.686	0.464	0.605	0.675	0.33	0.66	0.604	0.116	0.586
1045	5.225	0.955	1.031	0.348	0.705	0.866	0.212	0.823	0.855	0.165	0.837	0.665	0.139	0.88	0.542	0.199	0.909	0.428	0.204	0.955	0.273	0.172	0.936	0.078	0.264	0.801	0.025	0.214	0.752	0.879	0.535	0.842	0.851	0.568	0.783	0.682	0.619	0.696	0.57	0.591	0.685	0.462	0.603	0.673	0.327	0.658	0.599	0.114	0.586
1046	5.23	0.952	1.031	0.349	0.702	0.866	0.212	0.822	0.855	0.165	0.836	0.665	0.139	0.879	0.542	0.199	0.908	0.428	0.205	0.955	0.273	0.172	0.936	0.078	0.264	0.801	0.025	0.214	0.748	0.879	0.535	0.838	0.85	0.568	0.781	0.68	0.618	0.695	0.567	0.59	0.684	0.46	0.601	0.671	0.326	0.656	0.595	0.113	0.585
1047	5.235	0.95	1.031	0.35	0.701	0.866	0.212	0.82	0.855	0.166	0.834	0.665	0.139	0.877	0.542	0.2	0.907	0.429	0.205	0.954	0.274	0.173	0.936	0.078	0.264	0.801	0.025	0.214	0.745	0.878	0.536	0.836	0.85	0.569	0.778	0.679	0.618	0.693	0.565	0.589	0.682	0.457	0.6	0.669	0.324	0.655	0.592	0.111	0.583
1048	5.24	0.948	1.03	0.351	0.699	0.866	0.212	0.818	0.854	0.167	0.833	0.665	0.14	0.876	0.542	0.201	0.906	0.429	0.205	0.954	0.274	0.173	0.936	0.078	0.264	0.801	0.025	0.214	0.74	0.879	0.537	0.832	0.849	0.57	0.777	0.677	0.618	0.692	0.563	0.587	0.681	0.455	0.598	0.667	0.321	0.653	0.589	0.109	0.582
1049	5.245	0.945	1.03	0.352	0.697	0.866	0.213	0.816	0.854	0.167	0.832	0.665	0.141	0.874	0.542	0.201	0.904	0.429	0.206	0.953	0.274	0.173	0.936	0.079	0.264	0.801	0.025	0.214	0.737	0.878	0.537	0.829	0.848	0.57	0.775	0.675	0.618	0.691	0.561	0.586	0.681	0.453	0.596	0.665	0.319	0.651	0.586	0.107	0.58
1050	5.25	0.943	1.029	0.354	0.694	0.866	0.213	0.814	0.854	0.168	0.83	0.665	0.142	0.873	0.542	0.201	0.903	0.429	0.206	0.953	0.275	0.174	0.936	0.079	0.264	0.801	0.025	0.214	0.734	0.877	0.538	0.826	0.847	0.571	0.772	0.674	0.617	0.689	0.558	0.585	0.679	0.451	0.595	0.663	0.317	0.65	0.583	0.105	0.579
1051	5.255	0.94	1.028	0.355	0.692	0.866	0.213	0.813	0.854	0.168	0.828	0.665	0.142	0.871	0.542	0.202	0.902	0.429	0.207	0.952	0.275	0.174	0.936	0.079	0.264	0.801	0.025	0.214	0.732	0.876	0.538	0.823	0.846	0.572	0.77	0.672	0.617	0.689	0.557	0.584	0.677	0.448	0.593	0.661	0.315	0.648	0.581	0.103	0.577
1052	5.26	0.938	1.028	0.357	0.691	0.866	0.213	0.811	0.854	0.169	0.827	0.665	0.143	0.87	0.542	0.202	0.901	0.429	0.207	0.952	0.276	0.174	0.936	0.079	0.264	0.801	0.025	0.214	0.73	0.876	0.538	0.819	0.846	0.573	0.768	0.67	0.617	0.687	0.554	0.582	0.676	0.446	0.591	0.659	0.313	0.646	0.579	0.101	0.575
1053	5.265	0.936	1.028	0.358	0.689	0.866	0.214	0.809	0.854	0.17	0.825	0.665	0.144	0.868	0.542	0.203	0.9	0.429	0.208	0.951	0.276	0.175	0.936	0.079	0.265	0.801	0.025	0.214	0.725	0.876	0.539	0.816	0.845	0.573	0.765	0.668	0.616	0.685	0.552	0.581	0.675	0.444	0.59	0.658	0.31	0.644	0.578	0.099	0.572
1054	5.27	0.933	1.028	0.359	0.686	0.866	0.214	0.806	0.854	0.171	0.824	0.665	0.144	0.867	0.542	0.203	0.898	0.429	0.208	0.951	0.276	0.175	0.936	0.079	0.265	0.801	0.025	0.214	0.721	0.875	0.539	0.813	0.844	0.574	0.763	0.667	0.616	0.684	0.55	0.58	0.673	0.442	0.588	0.656	0.308	0.643	0.577	0.097	0.569
1055	5.275	0.93	1.027	0.361	0.684	0.866	0.214	0.804	0.853	0.172	0.823	0.666	0.145	0.865	0.542	0.204	0.897	0.429	0.209	0.95	0.276	0.176	0.935	0.08	0.265	0.801	0.025	0.214	0.718	0.875	0.54	0.81	0.843	0.575	0.761	0.665	0.616	0.683	0.548	0.579	0.672	0.44	0.587	0.654	0.306	0.641	0.576	0.095	0.567
1056	5.28	0.928	1.026	0.362	0.682	0.866	0.214	0.803	0.853	0.173	0.821	0.666	0.145	0.864	0.542	0.204	0.896	0.43	0.209	0.949	0.277	0.176	0.935	0.08	0.265	0.801	0.025	0.214	0.714	0.875	0.54	0.806	0.843	0.576	0.759	0.663	0.615	0.681	0.546	0.578	0.671	0.438	0.585	0.653	0.304	0.639	0.575	0.093	0.564
1057	5.285	0.924	1.026	0.364	0.68	0.865	0.215	0.801	0.853	0.173	0.819	0.666	0.146	0.862	0.542	0.205	0.895	0.43	0.21	0.948	0.277	0.177	0.935	0.08	0.265	0.801	0.025	0.214	0.711	0.874	0.54	0.802	0.842	0.576	0.756	0.661	0.615	0.68	0.545	0.576	0.67	0.436	0.583	0.652	0.301	0.636	0.574	0.091	0.561
1058	5.29	0.922	1.025	0.365	0.677	0.865	0.216	0.798	0.853	0.174	0.817	0.666	0.147	0.861	0.542	0.206	0.894	0.43	0.21	0.947	0.277	0.177	0.935	0.08	0.265	0.801	0.025	0.214	0.708	0.873	0.54	0.799	0.841	0.577	0.754	0.659	0.615	0.678	0.543	0.575	0.668	0.434	0.582	0.651	0.299	0.634	0.574	0.09	0.559
1059	5.295	0.92	1.025	0.367	0.674	0.865	0.216	0.796	0.853	0.175	0.815	0.666	0.148	0.859	0.542	0.206	0.892	0.43	0.21	0.947	0.278	0.177	0.935	0.081	0.265	0.801	0.025	0.214	0.704	0.873	0.54	0.795	0.841	0.578	0.751	0.658	0.614	0.676	0.54	0.574	0.667	0.432	0.58	0.65	0.297	0.632	0.574	0.088	0.557
1060	5.3	0.917	1.025	0.368	0.671	0.865	0.217	0.793	0.853	0.176	0.814	0.666	0.149	0.857	0.542	0.207	0.891	0.43	0.211	0.946	0.278	0.177	0.934	0.081	0.265	0.801	0.025	0.214	0.699	0.873	0.541	0.792	0.84	0.578	0.749	0.656	0.614	0.675	0.538	0.573	0.666	0.43	0.578	0.65	0.294	0.629	0.574	0.087	0.556
1061	5.305	0.914	1.024	0.37	0.669	0.866	0.217	0.791	0.853	0.177	0.811	0.666	0.149	0.856	0.542	0.207	0.889	0.43	0.211	0.945	0.278	0.178	0.934	0.081	0.266	0.801	0.025	0.214	0.695	0.872	0.542	0.788	0.839	0.579	0.746	0.654	0.614	0.674	0.537	0.571	0.665	0.428	0.576	0.649	0.292	0.627	0.573	0.087	0.555
1062	5.31	0.911	1.024	0.371	0.667	0.866	0.217	0.789	0.853	0.178	0.81	0.666	0.15	0.854	0.542	0.208	0.888	0.43	0.212	0.944	0.279	0.178	0.934	0.081	0.266	0.801	0.025	0.214	0.693	0.871	0.542	0.784	0.838	0.58	0.744	0.653	0.613	0.672	0.536	0.57	0.663	0.426	0.575	0.65	0.29	0.624	0.571	0.086	0.555
1063	5.315	0.909	1.023	0.373	0.664	0.865	0.218	0.787	0.852	0.179	0.808	0.666	0.151	0.852	0.542	0.209	0.886	0.431	0.212	0.943	0.279	0.178	0.934	0.082	0.266	0.801	0.025	0.214	0.69	0.87	0.542	0.781	0.838	0.581	0.741	0.652	0.613	0.67	0.534	0.568	0.661	0.425	0.574	0.65	0.289	0.622	0.568	0.086	0.556
1064	5.32	0.905	1.023	0.374	0.662	0.865	0.218	0.784	0.852	0.18	0.806	0.666	0.152	0.85	0.542	0.209	0.885	0.431	0.213	0.943	0.28	0.179	0.934	0.082	0.266	0.801	0.025	0.214	0.688	0.87	0.542	0.777	0.837	0.582	0.738	0.652	0.613	0.668	0.533	0.567	0.66	0.424	0.573	0.649	0.289	0.62	0.566	0.086	0.557
1065	5.325	0.903	1.023	0.375	0.659	0.865	0.219	0.781	0.852	0.181	0.804	0.666	0.153	0.848	0.542	0.21	0.884	0.431	0.213	0.941	0.28	0.179	0.934	0.082	0.266	0.801	0.025	0.214	0.683	0.87	0.542	0.773	0.837	0.582	0.736	0.651	0.613	0.666	0.533	0.566	0.657	0.424	0.572	0.647	0.29	0.62	0.564	0.085	0.558
1066	5.33	0.901	1.023	0.377	0.657	0.865	0.22	0.779	0.852	0.181	0.802	0.666	0.153	0.847	0.542	0.21	0.882	0.431	0.214	0.94	0.281	0.18	0.934	0.082	0.267	0.801	0.025	0.214	0.679	0.87	0.543	0.77	0.837	0.583	0.733	0.651	0.613	0.664	0.534	0.566	0.655	0.425	0.573	0.643	0.292	0.621	0.563	0.085	0.559
1067	5.335	0.898	1.023	0.378	0.654	0.865	0.22	0.777	0.852	0.182	0.8	0.666	0.154	0.845	0.542	0.211	0.881	0.432	0.215	0.939	0.281	0.18	0.934	0.082	0.267	0.801	0.025	0.214	0.675	0.87	0.544	0.766	0.837	0.584	0.73	0.651	0.613	0.661	0.534	0.566	0.652	0.426	0.574	0.639	0.293	0.623	0.562	0.085	0.559
1068	5.34	0.895	1.023	0.379	0.652	0.865	0.221	0.774	0.851	0.183	0.797	0.665	0.155	0.843	0.542	0.212	0.879	0.431	0.215	0.938	0.281	0.181	0.933	0.082	0.267	0.801	0.025	0.214	0.672	0.869	0.544	0.763	0.837	0.584	0.728	0.651	0.613	0.658	0.535	0.567	0.649	0.428	0.575	0.635	0.294	0.625	0.561	0.085	0.56
1069	5.345	0.893	1.023	0.379	0.649	0.865	0.221	0.771	0.851	0.184	0.795	0.665	0.155	0.841	0.542	0.212	0.877	0.432	0.216	0.937	0.282	0.181	0.933	0.083	0.267	0.801	0.025	0.214	0.669	0.869	0.544	0.76	0.837	0.585	0.724	0.652	0.614	0.654	0.537	0.568	0.645	0.429	0.577	0.631	0.295	0.628	0.56	0.086	0.56
1070	5.35	0.89	1.024	0.38	0.647	0.865	0.222	0.768	0.851	0.185	0.793	0.665	0.156	0.839	0.542	0.213	0.875	0.432	0.217	0.935	0.282	0.182	0.932	0.083	0.267	0.801	0.025	0.214	0.667	0.869	0.544	0.756	0.837	0.585	0.721	0.653	0.614	0.649	0.539	0.569	0.641	0.431	0.58	0.627	0.296	0.63	0.559	0.086	0.561
1071	5.355	0.888	1.024	0.38	0.644	0.865	0.223	0.766	0.851	0.185	0.79	0.665	0.157	0.837	0.542	0.214	0.873	0.432	0.217	0.934	0.283	0.182	0.932	0.083	0.267	0.801	0.025	0.214	0.664	0.87	0.545	0.753	0.838	0.586	0.717	0.654	0.615	0.644	0.541	0.571	0.637	0.432	0.582	0.622	0.296	0.633	0.559	0.086	0.561
1072	5.36	0.885	1.024	0.381	0.641	0.865	0.224	0.763	0.85	0.186	0.788	0.665	0.158	0.835	0.542	0.214	0.871	0.431	0.218	0.933	0.283	0.182	0.932	0.083	0.268	0.801	0.025	0.214	0.66	0.87	0.546	0.75	0.839	0.586	0.713	0.655	0.616	0.64	0.543	0.573	0.633	0.433	0.585	0.618	0.297	0.635	0.559	0.086	0.561
1073	5.365	0.882	1.025	0.381	0.639	0.865	0.225	0.76	0.851	0.186	0.785	0.665	0.158	0.832	0.542	0.215	0.869	0.431	0.219	0.932	0.284	0.183	0.931	0.084	0.268	0.801	0.025	0.214	0.659	0.87	0.547	0.747	0.841	0.587	0.708	0.657	0.617	0.635	0.545	0.574	0.63	0.435	0.587	0.613	0.298	0.637	0.559	0.086	0.561
1074	5.37	0.88	1.025	0.381	0.637	0.865	0.226	0.758	0.851	0.187	0.783	0.664	0.159	0.83	0.542	0.215	0.867	0.432	0.219	0.93	0.285	0.183	0.931	0.084	0.268	0.801	0.025	0.214	0.659	0.87	0.548	0.744	0.842	0.589	0.703	0.659	0.618	0.629	0.546	0.575	0.626	0.436	0.589	0.609	0.299	0.639	0.559	0.086	0.561
1075	5.375	0.877	1.025	0.382	0.635	0.864	0.226	0.755	0.85	0.188	0.78	0.664	0.16	0.828	0.542	0.216	0.866	0.432	0.22	0.929	0.285	0.183	0.931	0.085	0.268	0.801	0.025	0.214	0.657	0.87	0.549	0.742	0.844	0.589	0.697	0.661	0.62	0.624	0.548	0.576	0.623	0.437	0.59	0.606	0.299	0.641	0.56	0.086	0.561
1076	5.38	0.874	1.025	0.383	0.632	0.865	0.227	0.751	0.85	0.189	0.777	0.664	0.161	0.826	0.542	0.217	0.864	0.432	0.221	0.928	0.286	0.184	0.93	0.086	0.269	0.801	0.025	0.214	0.655	0.871	0.55	0.739	0.845	0.59	0.691	0.664	0.621	0.619	0.55	0.578	0.619	0.438	0.592	0.604	0.3	0.642	0.56	0.087	0.562
1077	5.385	0.871	1.026	0.383	0.629	0.865	0.228	0.749	0.85	0.19	0.775	0.664	0.162	0.823	0.542	0.218	0.861	0.433	0.222	0.926	0.286	0.185	0.93	0.087	0.269	0.801	0.025	0.214	0.653	0.871	0.552	0.737	0.847	0.59	0.685	0.666	0.622	0.616	0.551	0.579	0.616	0.438	0.593	0.602	0.3	0.643	0.56	0.087	0.563
1078	5.39	0.868	1.026	0.384	0.626	0.866	0.229	0.746	0.85	0.191	0.772	0.664	0.163	0.821	0.542	0.219	0.859	0.433	0.222	0.925	0.287	0.186	0.93	0.087	0.269	0.801	0.026	0.215	0.65	0.872	0.554	0.734	0.848	0.592	0.678	0.669	0.624	0.612	0.553	0.58	0.613	0.439	0.594	0.6	0.301	0.644	0.559	0.087	0.564
1079	5.395	0.865	1.026	0.385	0.623	0.866	0.23	0.743	0.85	0.192	0.77	0.664	0.164	0.818	0.542	0.22	0.857	0.433	0.223	0.924	0.288	0.186	0.93	0.088	0.269	0.801	0.026	0.215	0.647	0.873	0.555	0.731	0.848	0.593	0.673	0.671	0.625	0.609	0.553	0.582	0.61	0.44	0.595	0.598	0.302	0.645	0.558	0.086	0.565
1080	5.4	0.862	1.026	0.386	0.621	0.866	0.231	0.741	0.85	0.193	0.767	0.664	0.165	0.816	0.542	0.22	0.855	0.433	0.223	0.922	0.288	0.187	0.929	0.088	0.269	0.801	0.026	0.215	0.645	0.873	0.557	0.729	0.849	0.595	0.668	0.673	0.627	0.606	0.554	0.583	0.608	0.44	0.596	0.595	0.302	0.647	0.558	0.086	0.565
1081	5.405	0.859	1.026	0.387	0.618	0.866	0.232	0.738	0.85	0.193	0.764	0.664	0.165	0.814	0.542	0.221	0.853	0.434	0.224	0.921	0.289	0.187	0.929	0.089	0.27	0.801	0.026	0.215	0.642	0.874	0.559	0.726	0.85	0.596	0.663	0.674	0.628	0.603	0.554	0.583	0.606	0.44	0.597	0.592	0.303	0.647	0.558	0.086	0.566
1082	5.41	0.857	1.026	0.388	0.614	0.866	0.233	0.735	0.85	0.194	0.762	0.664	0.166	0.811	0.542	0.222	0.851	0.434	0.225	0.919	0.29	0.188	0.928	0.089	0.27	0.801	0.026	0.215	0.639	0.875	0.561	0.722	0.85	0.597	0.659	0.675	0.63	0.601	0.554	0.584	0.603	0.441	0.597	0.589	0.303	0.648	0.558	0.085	0.566
1083	5.415	0.853	1.026	0.389	0.611	0.866	0.234	0.733	0.85	0.196	0.759	0.665	0.167	0.809	0.543	0.223	0.849	0.434	0.226	0.918	0.29	0.188	0.927	0.09	0.27	0.801	0.026	0.215	0.636	0.876	0.563	0.719	0.85	0.598	0.656	0.675	0.631	0.599	0.554	0.585	0.602	0.441	0.598	0.587	0.303	0.648	0.558	0.085	0.566
1084	5.42	0.851	1.026	0.39	0.608	0.867	0.236	0.73	0.85	0.197	0.757	0.665	0.169	0.807	0.543	0.223	0.847	0.435	0.227	0.916	0.291	0.189	0.927	0.091	0.27	0.801	0.026	0.215	0.633	0.876	0.565	0.716	0.85	0.599	0.653	0.676	0.632	0.597	0.554	0.585	0.6	0.44	0.598	0.585	0.302	0.648	0.558	0.085	0.566
1085	5.425	0.848	1.026	0.392	0.606	0.867	0.237	0.728	0.85	0.198	0.755	0.665	0.17	0.804	0.543	0.224	0.845	0.435	0.228	0.915	0.292	0.19	0.927	0.092	0.271	0.8	0.026	0.215	0.628	0.877	0.567	0.712	0.851	0.6	0.651	0.675	0.633	0.596	0.554	0.586	0.598	0.44	0.598	0.584	0.301	0.648	0.557	0.085	0.565
1086	5.43	0.845	1.026	0.393	0.604	0.866	0.238	0.725	0.85	0.199	0.752	0.665	0.171	0.802	0.543	0.225	0.843	0.435	0.229	0.913	0.293	0.191	0.926	0.093	0.271	0.8	0.026	0.215	0.624	0.878	0.569	0.707	0.851	0.602	0.649	0.675	0.633	0.594	0.553	0.586	0.596	0.439	0.599	0.583	0.3	0.648	0.557	0.085	0.565
1087	5.435	0.842	1.026	0.395	0.601	0.866	0.239	0.723	0.85	0.201	0.75	0.665	0.172	0.799	0.543	0.227	0.84	0.435	0.23	0.911	0.294	0.191	0.925	0.093	0.272	0.8	0.027	0.215	0.621	0.879	0.571	0.704	0.851	0.603	0.647	0.674	0.634	0.592	0.552	0.586	0.595	0.439	0.599	0.581	0.299	0.647	0.557	0.085	0.565
1088	5.44	0.84	1.026	0.396	0.599	0.867	0.241	0.72	0.85	0.202	0.747	0.666	0.173	0.797	0.544	0.228	0.838	0.436	0.231	0.91	0.295	0.192	0.925	0.094	0.272	0.8	0.027	0.215	0.617	0.88	0.572	0.699	0.852	0.604	0.646	0.673	0.635	0.59	0.551	0.586	0.593	0.438	0.599	0.58	0.298	0.647	0.556	0.085	0.565
1089	5.445	0.837	1.026	0.398	0.597	0.867	0.242	0.717	0.85	0.203	0.745	0.666	0.174	0.794	0.544	0.229	0.836	0.437	0.232	0.908	0.296	0.193	0.924	0.095	0.273	0.8	0.027	0.216	0.614	0.88	0.574	0.696	0.852	0.605	0.645	0.671	0.635	0.588	0.551	0.586	0.591	0.437	0.599	0.579	0.298	0.647	0.556	0.084	0.565
1090	5.45	0.835	1.027	0.399	0.594	0.867	0.243	0.715	0.85	0.205	0.742	0.667	0.175	0.791	0.544	0.23	0.834	0.438	0.233	0.907	0.297	0.194	0.924	0.097	0.273	0.8	0.027	0.216	0.609	0.88	0.576	0.691	0.852	0.606	0.643	0.67	0.636	0.587	0.55	0.586	0.589	0.436	0.599	0.578	0.298	0.647	0.556	0.084	0.564
1091	5.455	0.832	1.027	0.401	0.591	0.868	0.244	0.712	0.851	0.206	0.74	0.667	0.176	0.789	0.544	0.231	0.831	0.438	0.233	0.905	0.298	0.195	0.923	0.098	0.274	0.8	0.027	0.216	0.606	0.881	0.577	0.687	0.852	0.608	0.641	0.669	0.637	0.585	0.55	0.586	0.588	0.436	0.599	0.577	0.298	0.647	0.555	0.084	0.565
1092	5.46	0.829	1.027	0.403	0.588	0.868	0.245	0.709	0.851	0.207	0.737	0.667	0.178	0.787	0.545	0.232	0.829	0.438	0.235	0.904	0.298	0.196	0.922	0.099	0.274	0.8	0.028	0.216	0.602	0.881	0.578	0.684	0.853	0.609	0.64	0.668	0.637	0.583	0.549	0.587	0.586	0.436	0.599	0.577	0.298	0.647	0.555	0.084	0.565
1093	5.465	0.826	1.027	0.405	0.586	0.868	0.247	0.707	0.851	0.209	0.734	0.667	0.179	0.784	0.545	0.233	0.827	0.439	0.235	0.902	0.299	0.196	0.922	0.099	0.275	0.8	0.028	0.216	0.598	0.882	0.579	0.681	0.853	0.611	0.638	0.667	0.638	0.581	0.548	0.587	0.584	0.436	0.6	0.576	0.297	0.647	0.555	0.084	0.565
1094	5.47	0.824	1.027	0.407	0.583	0.868	0.248	0.704	0.851	0.21	0.732	0.668	0.18	0.781	0.545	0.234	0.825	0.439	0.236	0.901	0.3	0.197	0.921	0.1	0.275	0.8	0.028	0.216	0.596	0.882	0.58	0.678	0.852	0.612	0.636	0.667	0.639	0.579	0.548	0.587	0.583	0.436	0.6	0.575	0.297	0.647	0.555	0.084	0.565
1095	5.475	0.821	1.028	0.408	0.58	0.869	0.25	0.702	0.852	0.211	0.729	0.668	0.181	0.779	0.546	0.235	0.822	0.44	0.237	0.899	0.301	0.198	0.92	0.101	0.276	0.8	0.028	0.217	0.591	0.882	0.581	0.675	0.852	0.614	0.633	0.667	0.639	0.576	0.548	0.588	0.581	0.436	0.6	0.574	0.297	0.647	0.555	0.084	0.565
1096	5.48	0.818	1.028	0.41	0.577	0.869	0.251	0.699	0.852	0.212	0.727	0.669	0.182	0.776	0.546	0.236	0.82	0.441	0.237	0.897	0.302	0.199	0.919	0.102	0.276	0.8	0.028	0.217	0.588	0.882	0.582	0.672	0.852	0.615	0.631	0.667	0.64	0.574	0.548	0.589	0.58	0.436	0.601	0.574	0.296	0.647	0.555	0.083	0.565
1097	5.485	0.816	1.028	0.412	0.576	0.869	0.253	0.697	0.852	0.214	0.724	0.669	0.183	0.773	0.546	0.236	0.818	0.441	0.238	0.896	0.303	0.2	0.918	0.103	0.277	0.8	0.028	0.217	0.586	0.882	0.582	0.67	0.852	0.617	0.629	0.667	0.641	0.572	0.548	0.59	0.579	0.436	0.601	0.574	0.296	0.647	0.554	0.083	0.565
1098	5.49	0.813	1.029	0.413	0.573	0.87	0.254	0.695	0.853	0.215	0.722	0.67	0.184	0.77	0.547	0.237	0.815	0.442	0.239	0.894	0.304	0.2	0.918	0.105	0.277	0.8	0.029	0.217	0.583	0.882	0.583	0.667	0.852	0.618	0.626	0.667	0.642	0.569	0.549	0.591	0.577	0.436	0.601	0.573	0.296	0.647	0.554	0.083	0.565
1099	5.495	0.811	1.029	0.415	0.571	0.871	0.256	0.692	0.853	0.216	0.719	0.67	0.185	0.767	0.547	0.238	0.813	0.442	0.24	0.893	0.305	0.201	0.918	0.106	0.277	0.8	0.029	0.217	0.579	0.882	0.584	0.665	0.852	0.619	0.623	0.668	0.643	0.567	0.549	0.592	0.576	0.435	0.602	0.573	0.296	0.647	0.554	0.083	0.565
1100	5.5	0.808	1.03	0.417	0.569	0.871	0.257	0.69	0.854	0.217	0.717	0.671	0.186	0.764	0.548	0.239	0.81	0.443	0.24	0.891	0.306	0.201	0.917	0.107	0.278	0.8	0.029	0.217	0.576	0.883	0.585	0.662	0.852	0.62	0.621	0.668	0.644	0.565	0.549	0.593	0.574	0.435	0.602	0.572	0.296	0.648	0.554	0.083	0.565
1101	5.505	0.806	1.03	0.418	0.567	0.872	0.259	0.688	0.854	0.219	0.714	0.671	0.187	0.761	0.548	0.24	0.808	0.443	0.24	0.889	0.308	0.202	0.916	0.108	0.278	0.799	0.029	0.217	0.574	0.883	0.585	0.66	0.852	0.622	0.618	0.669	0.645	0.563	0.549	0.594	0.573	0.435	0.603	0.57	0.296	0.649	0.554	0.083	0.565
1102	5.51	0.803	1.03	0.42	0.565	0.872	0.26	0.686	0.855	0.22	0.712	0.672	0.188	0.758	0.548	0.24	0.804	0.444	0.24	0.887	0.309	0.202	0.915	0.109	0.278	0.799	0.029	0.218	0.572	0.882	0.586	0.658	0.851	0.623	0.616	0.669	0.646	0.562	0.549	0.594	0.572	0.435	0.604	0.569	0.296	0.649	0.554	0.083	0.565
1103	5.515	0.801	1.031	0.421	0.563	0.873	0.262	0.684	0.856	0.221	0.709	0.672	0.189	0.755	0.549	0.241	0.802	0.444	0.241	0.886	0.31	0.202	0.914	0.11	0.278	0.799	0.029	0.218	0.569	0.883	0.587	0.656	0.852	0.624	0.613	0.669	0.647	0.56	0.549	0.595	0.571	0.435	0.605	0.567	0.295	0.65	0.554	0.083	0.565
1104	5.52	0.798	1.031	0.423	0.561	0.874	0.263	0.682	0.856	0.222	0.707	0.673	0.19	0.752	0.549	0.241	0.799	0.445	0.241	0.883	0.311	0.203	0.913	0.111	0.278	0.799	0.029	0.218	0.566	0.883	0.588	0.653	0.852	0.625	0.61	0.67	0.648	0.558	0.549	0.596	0.569	0.435	0.606	0.565	0.295	0.651	0.554	0.083	0.565
1105	5.525	0.796	1.032	0.424	0.559	0.874	0.264	0.679	0.857	0.223	0.704	0.673	0.191	0.748	0.549	0.241	0.796	0.446	0.241	0.882	0.312	0.203	0.912	0.113	0.278	0.799	0.029	0.218	0.564	0.883	0.589	0.651	0.852	0.626	0.608	0.671	0.649	0.557	0.549	0.596	0.568	0.435	0.606	0.563	0.295	0.652	0.554	0.082	0.565
1106	5.53	0.793	1.032	0.425	0.557	0.874	0.266	0.677	0.858	0.225	0.702	0.674	0.192	0.745	0.55	0.242	0.793	0.446	0.241	0.879	0.314	0.203	0.912	0.114	0.278	0.799	0.029	0.218	0.561	0.883	0.589	0.648	0.853	0.627	0.606	0.671	0.65	0.556	0.549	0.597	0.566	0.435	0.607	0.561	0.294	0.652	0.554	0.082	0.565
1107	5.535	0.791	1.033	0.427	0.556	0.875	0.267	0.675	0.858	0.226	0.699	0.674	0.193	0.742	0.55	0.243	0.79	0.447	0.241	0.877	0.315	0.202	0.911	0.116	0.278	0.799	0.029	0.218	0.558	0.884	0.591	0.645	0.853	0.628	0.603	0.671	0.651	0.554	0.549	0.598	0.565	0.435	0.608	0.56	0.294	0.653	0.554	0.082	0.565
1108	5.54	0.789	1.033	0.428	0.553	0.875	0.268	0.673	0.859	0.227	0.696	0.675	0.194	0.738	0.55	0.243	0.787	0.448	0.241	0.875	0.316	0.202	0.91	0.118	0.278	0.799	0.029	0.218	0.555	0.884	0.592	0.642	0.853	0.629	0.601	0.672	0.653	0.553	0.549	0.599	0.563	0.435	0.609	0.558	0.294	0.653	0.553	0.082	0.565
1109	5.545	0.786	1.033	0.43	0.551	0.876	0.269	0.67	0.86	0.228	0.693	0.676	0.195	0.735	0.551	0.244	0.783	0.448	0.241	0.872	0.317	0.202	0.909	0.119	0.277	0.799	0.03	0.218	0.554	0.884	0.593	0.64	0.853	0.63	0.6	0.672	0.654	0.552	0.549	0.6	0.562	0.435	0.61	0.557	0.294	0.654	0.553	0.082	0.565
1110	5.55	0.784	1.034	0.431	0.549	0.876	0.269	0.668	0.86	0.229	0.691	0.676	0.195	0.731	0.552	0.244	0.78	0.449	0.24	0.87	0.318	0.202	0.907	0.12	0.277	0.799	0.03	0.218	0.553	0.883	0.594	0.638	0.854	0.63	0.598	0.672	0.655	0.55	0.549	0.601	0.562	0.435	0.611	0.556	0.293	0.654	0.553	0.082	0.566
1111	5.555	0.782	1.034	0.433	0.546	0.877	0.27	0.666	0.861	0.23	0.688	0.677	0.196	0.727	0.552	0.244	0.776	0.45	0.24	0.867	0.32	0.201	0.906	0.121	0.276	0.799	0.03	0.218	0.548	0.885	0.595	0.634	0.855	0.631	0.596	0.672	0.656	0.549	0.549	0.602	0.56	0.435	0.612	0.555	0.293	0.655	0.553	0.081	0.566
1112	5.56	0.779	1.034	0.434	0.543	0.878	0.271	0.664	0.862	0.231	0.685	0.678	0.196	0.724	0.552	0.244	0.773	0.45	0.24	0.864	0.321	0.201	0.905	0.123	0.276	0.798	0.03	0.218	0.545	0.885	0.596	0.631	0.855	0.632	0.594	0.673	0.656	0.548	0.549	0.603	0.559	0.435	0.612	0.555	0.293	0.655	0.553	0.081	0.566
1113	5.565	0.777	1.035	0.436	0.541	0.879	0.272	0.662	0.862	0.232	0.682	0.679	0.197	0.72	0.553	0.244	0.769	0.45	0.24	0.861	0.322	0.201	0.904	0.125	0.275	0.798	0.03	0.218	0.543	0.885	0.597	0.628	0.855	0.633	0.593	0.673	0.657	0.547	0.549	0.603	0.558	0.435	0.613	0.555	0.293	0.656	0.553	0.081	0.566
1114	5.57	0.775	1.036	0.437	0.538	0.88	0.273	0.659	0.863	0.233	0.679	0.679	0.198	0.716	0.554	0.244	0.765	0.451	0.239	0.858	0.324	0.2	0.903	0.127	0.275	0.798	0.03	0.218	0.542	0.885	0.597	0.627	0.856	0.634	0.592	0.673	0.658	0.546	0.549	0.604	0.558	0.435	0.613	0.554	0.293	0.656	0.553	0.081	0.566
1115	5.575	0.772	1.036	0.439	0.536	0.881	0.273	0.657	0.864	0.234	0.676	0.68	0.198	0.712	0.554	0.244	0.761	0.452	0.239	0.855	0.325	0.2	0.901	0.129	0.274	0.798	0.03	0.218	0.539	0.885	0.598	0.625	0.856	0.635	0.591	0.673	0.659	0.546	0.549	0.604	0.557	0.434	0.614	0.555	0.292	0.656	0.553	0.081	0.566
1116	5.58	0.77	1.037	0.44	0.534	0.882	0.274	0.655	0.865	0.235	0.673	0.681	0.199	0.708	0.554	0.244	0.757	0.453	0.238	0.852	0.327	0.199	0.9	0.13	0.274	0.798	0.03	0.218	0.536	0.886	0.6	0.622	0.856	0.637	0.589	0.673	0.66	0.545	0.549	0.605	0.557	0.434	0.614	0.555	0.292	0.657	0.553	0.081	0.566
1117	5.585	0.768	1.037	0.442	0.532	0.882	0.274	0.653	0.865	0.236	0.67	0.682	0.199	0.704	0.555	0.243	0.753	0.453	0.238	0.848	0.328	0.199	0.898	0.132	0.273	0.798	0.03	0.218	0.534	0.886	0.601	0.619	0.856	0.638	0.588	0.673	0.66	0.544	0.549	0.606	0.558	0.434	0.615	0.556	0.292	0.657	0.553	0.081	0.566
1118	5.59	0.766	1.038	0.444	0.53	0.883	0.275	0.65	0.866	0.237	0.666	0.682	0.199	0.699	0.556	0.243	0.749	0.454	0.237	0.845	0.33	0.198	0.896	0.134	0.273	0.798	0.03	0.218	0.532	0.887	0.602	0.616	0.856	0.638	0.587	0.673	0.661	0.544	0.549	0.607	0.558	0.434	0.615	0.556	0.292	0.657	0.553	0.081	0.566
1119	5.595	0.764	1.039	0.445	0.528	0.884	0.276	0.648	0.867	0.238	0.663	0.683	0.2	0.695	0.556	0.243	0.745	0.455	0.237	0.842	0.331	0.197	0.895	0.136	0.273	0.797	0.031	0.218	0.53	0.887	0.602	0.614	0.856	0.639	0.586	0.673	0.661	0.544	0.549	0.607	0.558	0.434	0.615	0.556	0.292	0.657	0.553	0.081	0.566
1120	5.6	0.761	1.039	0.447	0.525	0.885	0.277	0.647	0.868	0.239	0.659	0.684	0.2	0.691	0.557	0.243	0.74	0.455	0.236	0.838	0.332	0.197	0.893	0.138	0.272	0.797	0.031	0.219	0.527	0.887	0.603	0.613	0.856	0.641	0.585	0.674	0.662	0.543	0.549	0.608	0.558	0.434	0.615	0.557	0.292	0.658	0.553	0.081	0.566
1121	5.605	0.759	1.04	0.448	0.523	0.886	0.277	0.645	0.869	0.24	0.656	0.685	0.2	0.686	0.557	0.242	0.736	0.456	0.235	0.834	0.334	0.196	0.892	0.14	0.271	0.797	0.031	0.219	0.524	0.888	0.604	0.611	0.856	0.642	0.584	0.674	0.663	0.543	0.549	0.608	0.558	0.434	0.616	0.557	0.292	0.658	0.553	0.081	0.566
1122	5.61	0.757	1.04	0.45	0.522	0.888	0.277	0.642	0.87	0.241	0.652	0.686	0.2	0.682	0.557	0.242	0.731	0.457	0.234	0.83	0.335	0.195	0.89	0.142	0.271	0.796	0.031	0.219	0.523	0.888	0.605	0.611	0.857	0.644	0.583	0.674	0.663	0.542	0.549	0.608	0.558	0.434	0.616	0.557	0.292	0.658	0.553	0.081	0.566
1123	5.615	0.755	1.041	0.452	0.52	0.889	0.278	0.64	0.871	0.241	0.648	0.686	0.2	0.677	0.558	0.242	0.727	0.457	0.234	0.827	0.336	0.195	0.888	0.144	0.27	0.796	0.032	0.219	0.52	0.888	0.605	0.609	0.857	0.645	0.582	0.675	0.664	0.541	0.549	0.609	0.559	0.434	0.616	0.558	0.292	0.659	0.553	0.081	0.566
1124	5.62	0.753	1.042	0.453	0.519	0.89	0.278	0.639	0.872	0.242	0.644	0.687	0.2	0.672	0.558	0.241	0.722	0.458	0.233	0.823	0.338	0.194	0.885	0.146	0.27	0.796	0.033	0.219	0.519	0.888	0.606	0.606	0.857	0.645	0.581	0.675	0.665	0.541	0.549	0.61	0.559	0.434	0.616	0.558	0.292	0.659	0.553	0.081	0.566
1125	5.625	0.751	1.042	0.455	0.517	0.891	0.279	0.637	0.873	0.243	0.64	0.688	0.2	0.668	0.559	0.241	0.718	0.458	0.233	0.819	0.339	0.193	0.883	0.148	0.27	0.795	0.034	0.219	0.517	0.889	0.607	0.605	0.857	0.646	0.58	0.675	0.665	0.54	0.549	0.61	0.558	0.434	0.617	0.558	0.292	0.659	0.553	0.081	0.566
1126	5.63	0.749	1.043	0.456	0.515	0.892	0.28	0.635	0.874	0.244	0.636	0.689	0.2	0.663	0.559	0.24	0.713	0.459	0.232	0.815	0.34	0.193	0.882	0.151	0.269	0.795	0.035	0.218	0.516	0.889	0.608	0.603	0.857	0.647	0.579	0.675	0.666	0.54	0.549	0.611	0.558	0.434	0.617	0.558	0.292	0.66	0.553	0.081	0.566
1127	5.635	0.747	1.043	0.457	0.513	0.893	0.281	0.633	0.875	0.245	0.632	0.689	0.2	0.658	0.56	0.239	0.709	0.459	0.231	0.811	0.342	0.192	0.879	0.153	0.269	0.794	0.036	0.218	0.514	0.889	0.608	0.601	0.858	0.648	0.579	0.676	0.666	0.54	0.55	0.611	0.558	0.435	0.618	0.558	0.292	0.66	0.553	0.081	0.566
1128	5.64	0.746	1.044	0.458	0.511	0.894	0.281	0.632	0.876	0.246	0.628	0.69	0.2	0.654	0.56	0.239	0.704	0.46	0.231	0.807	0.343	0.192	0.877	0.155	0.269	0.794	0.036	0.218	0.511	0.89	0.608	0.599	0.858	0.649	0.578	0.676	0.667	0.539	0.55	0.612	0.558	0.435	0.619	0.558	0.292	0.66	0.553	0.081	0.567
1129	5.645	0.744	1.045	0.46	0.51	0.896	0.282	0.63	0.877	0.246	0.624	0.691	0.199	0.649	0.561	0.238	0.699	0.461	0.23	0.803	0.345	0.191	0.874	0.157	0.268	0.794	0.037	0.218	0.508	0.891	0.609	0.597	0.859	0.649	0.576	0.677	0.668	0.539	0.55	0.612	0.558	0.435	0.619	0.558	0.292	0.66	0.553	0.081	0.567
1130	5.65	0.742	1.045	0.461	0.508	0.896	0.282	0.627	0.878	0.247	0.62	0.692	0.199	0.644	0.561	0.237	0.695	0.461	0.229	0.799	0.346	0.19	0.872	0.16	0.268	0.793	0.038	0.218	0.507	0.891	0.609	0.596	0.859	0.65	0.575	0.677	0.668	0.539	0.55	0.613	0.558	0.435	0.62	0.557	0.292	0.661	0.552	0.081	0.567
1131	5.655	0.74	1.046	0.462	0.507	0.897	0.283	0.627	0.879	0.248	0.615	0.693	0.199	0.639	0.562	0.237	0.69	0.462	0.229	0.796	0.348	0.19	0.87	0.162	0.268	0.792	0.039	0.218	0.505	0.891	0.61	0.594	0.859	0.651	0.574	0.677	0.668	0.539	0.551	0.614	0.559	0.435	0.62	0.557	0.292	0.661	0.552	0.081	0.567
1132	5.66	0.738	1.046	0.463	0.505	0.898	0.284	0.626	0.881	0.248	0.611	0.694	0.199	0.634	0.562	0.236	0.685	0.463	0.228	0.792	0.349	0.19	0.867	0.165	0.268	0.792	0.04	0.218	0.503	0.892	0.611	0.593	0.86	0.652	0.574	0.678	0.669	0.539	0.551	0.614	0.559	0.435	0.621	0.557	0.292	0.662	0.552	0.081	0.567
1133	5.665	0.736	1.047	0.464	0.503	0.899	0.285	0.624	0.881	0.248	0.607	0.695	0.199	0.63	0.563	0.236	0.681	0.463	0.227	0.788	0.351	0.189	0.865	0.167	0.268	0.791	0.041	0.218	0.502	0.892	0.611	0.591	0.86	0.653	0.573	0.678	0.67	0.539	0.551	0.615	0.559	0.436	0.621	0.557	0.292	0.662	0.552	0.081	0.567
1134	5.67	0.734	1.047	0.465	0.502	0.899	0.286	0.622	0.882	0.249	0.603	0.695	0.199	0.625	0.563	0.235	0.677	0.464	0.227	0.784	0.352	0.189	0.862	0.169	0.267	0.79	0.043	0.218	0.5	0.892	0.612	0.589	0.86	0.654	0.572	0.679	0.67	0.539	0.551	0.615	0.559	0.436	0.622	0.558	0.292	0.662	0.552	0.081	0.567
1135	5.675	0.732	1.048	0.466	0.5	0.9	0.287	0.62	0.883	0.25	0.599	0.696	0.199	0.62	0.564	0.235	0.672	0.465	0.226	0.78	0.354	0.188	0.859	0.171	0.267	0.789	0.044	0.218	0.498	0.893	0.613	0.587	0.86	0.654	0.571	0.679	0.671	0.539	0.551	0.615	0.559	0.436	0.622	0.558	0.292	0.663	0.552	0.081	0.568
1136	5.68	0.73	1.048	0.467	0.498	0.901	0.288	0.619	0.884	0.25	0.595	0.697	0.199	0.615	0.565	0.235	0.667	0.466	0.226	0.776	0.355	0.188	0.856	0.174	0.267	0.788	0.046	0.218	0.496	0.893	0.614	0.585	0.861	0.655	0.57	0.68	0.671	0.539	0.551	0.616	0.559	0.436	0.622	0.559	0.292	0.663	0.552	0.081	0.568
1137	5.685	0.729	1.049	0.468	0.495	0.902	0.288	0.617	0.884	0.251	0.591	0.698	0.199	0.611	0.566	0.234	0.663	0.467	0.225	0.772	0.357	0.188	0.853	0.176	0.267	0.786	0.047	0.217	0.494	0.893	0.614	0.583	0.861	0.655	0.569	0.68	0.672	0.539	0.551	0.616	0.559	0.436	0.622	0.56	0.292	0.663	0.552	0.081	0.568
1138	5.69	0.727	1.049	0.469	0.494	0.903	0.289	0.615	0.885	0.252	0.587	0.699	0.199	0.607	0.566	0.234	0.659	0.468	0.225	0.768	0.358	0.188	0.851	0.178	0.267	0.785	0.048	0.217	0.492	0.894	0.615	0.581	0.861	0.655	0.569	0.68	0.672	0.539	0.551	0.617	0.56	0.436	0.622	0.561	0.292	0.663	0.552	0.081	0.568
1139	5.695	0.725	1.05	0.47	0.492	0.903	0.289	0.613	0.886	0.252	0.584	0.7	0.199	0.602	0.567	0.233	0.654	0.469	0.225	0.765	0.36	0.188	0.848	0.18	0.267	0.783	0.05	0.217	0.489	0.895	0.616	0.58	0.861	0.656	0.568	0.681	0.673	0.539	0.552	0.617	0.561	0.436	0.623	0.562	0.292	0.663	0.552	0.081	0.568
1140	5.7	0.723	1.051	0.471	0.49	0.904	0.29	0.611	0.886	0.253	0.58	0.701	0.199	0.598	0.568	0.233	0.65	0.47	0.224	0.762	0.361	0.188	0.845	0.183	0.268	0.781	0.052	0.216	0.487	0.896	0.617	0.579	0.862	0.657	0.568	0.681	0.673	0.539	0.552	0.618	0.562	0.436	0.623	0.562	0.292	0.664	0.552	0.081	0.568
1141	5.705	0.722	1.051	0.471	0.488	0.904	0.291	0.609	0.887	0.253	0.577	0.702	0.199	0.594	0.569	0.232	0.646	0.471	0.224	0.758	0.363	0.188	0.842	0.185	0.268	0.778	0.054	0.215	0.486	0.896	0.617	0.579	0.863	0.657	0.567	0.681	0.673	0.539	0.552	0.618	0.563	0.436	0.623	0.563	0.292	0.664	0.552	0.081	0.568
1142	5.71	0.72	1.052	0.472	0.486	0.905	0.291	0.606	0.888	0.254	0.573	0.703	0.199	0.59	0.569	0.232	0.642	0.472	0.223	0.754	0.365	0.188	0.839	0.186	0.268	0.775	0.055	0.215	0.484	0.896	0.618	0.578	0.863	0.658	0.567	0.682	0.674	0.54	0.552	0.619	0.564	0.436	0.623	0.564	0.292	0.664	0.553	0.081	0.568
1143	5.715	0.718	1.052	0.473	0.485	0.905	0.292	0.605	0.889	0.255	0.57	0.704	0.199	0.586	0.57	0.231	0.638	0.473	0.223	0.751	0.366	0.188	0.835	0.188	0.268	0.772	0.057	0.214	0.483	0.896	0.618	0.576	0.864	0.658	0.566	0.682	0.674	0.54	0.552	0.619	0.564	0.436	0.623	0.565	0.292	0.664	0.553	0.081	0.568
1144	5.72	0.717	1.053	0.474	0.484	0.906	0.292	0.604	0.889	0.255	0.567	0.706	0.199	0.583	0.571	0.231	0.634	0.474	0.223	0.748	0.368	0.188	0.831	0.189	0.268	0.768	0.058	0.213	0.481	0.896	0.619	0.576	0.864	0.659	0.566	0.682	0.675	0.54	0.552	0.619	0.565	0.436	0.623	0.565	0.292	0.665	0.553	0.08	0.568
1145	5.725	0.715	1.053	0.475	0.481	0.906	0.293	0.601	0.89	0.255	0.564	0.707	0.199	0.579	0.572	0.231	0.63	0.475	0.223	0.745	0.37	0.188	0.827	0.19	0.268	0.765	0.06	0.211	0.479	0.896	0.619	0.574	0.864	0.659	0.565	0.682	0.675	0.541	0.552	0.619	0.565	0.436	0.623	0.566	0.292	0.665	0.553	0.08	0.568
1146	5.73	0.713	1.053	0.475	0.48	0.907	0.293	0.599	0.89	0.256	0.561	0.708	0.199	0.575	0.573	0.23	0.627	0.476	0.222	0.741	0.371	0.189	0.823	0.191	0.268	0.76	0.061	0.21	0.477	0.897	0.62	0.573	0.865	0.66	0.565	0.683	0.675	0.541	0.552	0.619	0.566	0.436	0.623	0.566	0.292	0.665	0.553	0.08	0.568
1147	5.735	0.711	1.054	0.476	0.478	0.907	0.293	0.596	0.891	0.257	0.559	0.709	0.199	0.572	0.574	0.23	0.623	0.477	0.222	0.738	0.372	0.189	0.819	0.192	0.268	0.756	0.063	0.209	0.476	0.897	0.621	0.571	0.865	0.661	0.565	0.683	0.675	0.542	0.552	0.62	0.566	0.436	0.623	0.567	0.292	0.665	0.553	0.08	0.568
1148	5.74	0.71	1.054	0.477	0.476	0.908	0.293	0.595	0.892	0.257	0.556	0.71	0.199	0.569	0.576	0.23	0.619	0.478	0.222	0.734	0.373	0.189	0.815	0.193	0.267	0.752	0.065	0.207	0.474	0.897	0.621	0.57	0.865	0.661	0.564	0.683	0.675	0.542	0.553	0.62	0.567	0.436	0.623	0.568	0.292	0.665	0.554	0.08	0.568
1149	5.745	0.708	1.055	0.477	0.474	0.908	0.294	0.592	0.892	0.258	0.553	0.711	0.199	0.566	0.576	0.229	0.615	0.479	0.221	0.731	0.374	0.189	0.81	0.193	0.267	0.747	0.066	0.206	0.473	0.898	0.622	0.569	0.865	0.661	0.564	0.684	0.676	0.543	0.553	0.62	0.568	0.436	0.623	0.569	0.292	0.665	0.554	0.08	0.568
1150	5.75	0.707	1.055	0.478	0.472	0.909	0.294	0.59	0.893	0.258	0.55	0.712	0.199	0.563	0.578	0.229	0.612	0.48	0.221	0.727	0.375	0.189	0.806	0.193	0.267	0.742	0.068	0.204	0.472	0.898	0.622	0.567	0.864	0.662	0.564	0.684	0.676	0.543	0.553	0.62	0.569	0.436	0.623	0.569	0.292	0.665	0.554	0.08	0.568
1151	5.755	0.705	1.056	0.478	0.47	0.91	0.295	0.588	0.894	0.259	0.548	0.713	0.199	0.56	0.579	0.229	0.609	0.481	0.221	0.724	0.375	0.189	0.801	0.193	0.267	0.737	0.069	0.202	0.471	0.898	0.622	0.566	0.864	0.662	0.564	0.684	0.676	0.543	0.553	0.62	0.57	0.437	0.624	0.57	0.292	0.665	0.554	0.08	0.568
1152	5.76	0.703	1.056	0.478	0.468	0.91	0.295	0.586	0.894	0.259	0.546	0.714	0.199	0.557	0.58	0.229	0.605	0.482	0.22	0.72	0.376	0.189	0.796	0.193	0.267	0.732	0.07	0.201	0.469	0.898	0.623	0.565	0.865	0.663	0.564	0.685	0.676	0.544	0.553	0.621	0.571	0.437	0.624	0.571	0.293	0.665	0.554	0.08	0.568
1153	5.765	0.701	1.057	0.479	0.466	0.911	0.295	0.584	0.895	0.26	0.543	0.715	0.199	0.555	0.58	0.228	0.602	0.482	0.22	0.716	0.376	0.19	0.791	0.192	0.267	0.726	0.07	0.199	0.468	0.898	0.623	0.564	0.865	0.663	0.563	0.685	0.676	0.545	0.553	0.621	0.571	0.437	0.624	0.572	0.293	0.665	0.554	0.08	0.568
1154	5.77	0.7	1.057	0.48	0.464	0.912	0.295	0.582	0.895	0.26	0.541	0.716	0.199	0.552	0.581	0.228	0.599	0.483	0.22	0.713	0.376	0.19	0.785	0.191	0.267	0.721	0.071	0.197	0.467	0.898	0.624	0.563	0.865	0.664	0.563	0.685	0.676	0.545	0.553	0.621	0.572	0.437	0.624	0.572	0.293	0.665	0.554	0.08	0.568
1155	5.775	0.699	1.058	0.48	0.462	0.913	0.296	0.58	0.896	0.261	0.539	0.717	0.199	0.549	0.582	0.228	0.596	0.484	0.22	0.709	0.376	0.19	0.78	0.191	0.266	0.715	0.071	0.195	0.467	0.898	0.624	0.562	0.866	0.664	0.563	0.686	0.676	0.545	0.554	0.621	0.572	0.438	0.624	0.573	0.293	0.665	0.554	0.08	0.569
1156	5.78	0.697	1.058	0.481	0.461	0.914	0.296	0.578	0.897	0.261	0.537	0.718	0.199	0.546	0.583	0.228	0.592	0.484	0.22	0.705	0.376	0.19	0.775	0.19	0.266	0.708	0.072	0.193	0.465	0.898	0.624	0.561	0.866	0.664	0.563	0.686	0.676	0.545	0.554	0.621	0.573	0.438	0.623	0.573	0.293	0.665	0.554	0.08	0.569
1157	5.785	0.695	1.058	0.481	0.459	0.915	0.296	0.576	0.897	0.261	0.534	0.719	0.199	0.544	0.583	0.228	0.589	0.485	0.22	0.702	0.375	0.19	0.769	0.188	0.266	0.702	0.072	0.191	0.462	0.899	0.624	0.56	0.866	0.665	0.562	0.686	0.676	0.546	0.554	0.621	0.574	0.438	0.623	0.574	0.293	0.665	0.554	0.08	0.569
1158	5.79	0.694	1.058	0.481	0.457	0.915	0.297	0.574	0.898	0.262	0.532	0.719	0.199	0.541	0.584	0.228	0.587	0.485	0.22	0.698	0.375	0.19	0.763	0.187	0.265	0.695	0.072	0.189	0.461	0.899	0.624	0.559	0.866	0.665	0.562	0.687	0.676	0.546	0.554	0.621	0.574	0.438	0.623	0.575	0.293	0.665	0.555	0.08	0.569
1159	5.795	0.692	1.058	0.481	0.456	0.916	0.297	0.572	0.899	0.262	0.53	0.72	0.199	0.539	0.585	0.228	0.584	0.486	0.22	0.694	0.374	0.19	0.756	0.185	0.265	0.689	0.072	0.188	0.462	0.898	0.624	0.558	0.866	0.665	0.562	0.687	0.676	0.546	0.554	0.621	0.575	0.438	0.623	0.576	0.293	0.665	0.555	0.081	0.569
1160	5.8	0.691	1.059	0.482	0.454	0.916	0.297	0.57	0.899	0.262	0.529	0.721	0.199	0.536	0.586	0.228	0.581	0.486	0.22	0.69	0.374	0.19	0.75	0.184	0.264	0.682	0.072	0.186	0.461	0.898	0.624	0.557	0.867	0.665	0.561	0.687	0.676	0.546	0.554	0.621	0.575	0.438	0.623	0.577	0.294	0.664	0.555	0.081	0.569
1161	5.805	0.689	1.059	0.482	0.451	0.917	0.298	0.568	0.9	0.263	0.527	0.721	0.2	0.534	0.586	0.228	0.578	0.486	0.22	0.686	0.373	0.19	0.744	0.182	0.263	0.675	0.071	0.185	0.461	0.898	0.625	0.557	0.867	0.665	0.56	0.688	0.676	0.546	0.554	0.621	0.575	0.438	0.623	0.577	0.294	0.664	0.555	0.081	0.569
1162	5.81	0.688	1.06	0.482	0.45	0.917	0.298	0.566	0.9	0.263	0.525	0.722	0.2	0.533	0.587	0.229	0.575	0.487	0.22	0.682	0.372	0.19	0.737	0.18	0.263	0.667	0.07	0.183	0.46	0.898	0.625	0.555	0.867	0.666	0.56	0.688	0.676	0.546	0.554	0.621	0.575	0.438	0.623	0.578	0.294	0.664	0.555	0.081	0.569
1163	5.815	0.687	1.06	0.482	0.449	0.917	0.299	0.564	0.9	0.263	0.523	0.723	0.2	0.53	0.587	0.229	0.572	0.487	0.22	0.678	0.371	0.19	0.73	0.178	0.262	0.66	0.07	0.182	0.459	0.898	0.625	0.554	0.866	0.666	0.559	0.688	0.676	0.546	0.555	0.622	0.575	0.439	0.623	0.578	0.294	0.664	0.555	0.081	0.569
1164	5.82	0.685	1.06	0.483	0.448	0.918	0.299	0.562	0.9	0.263	0.521	0.723	0.2	0.528	0.588	0.229	0.569	0.487	0.22	0.674	0.37	0.19	0.723	0.176	0.262	0.652	0.069	0.18	0.457	0.898	0.625	0.552	0.866	0.666	0.559	0.688	0.676	0.546	0.555	0.622	0.576	0.439	0.623	0.579	0.294	0.664	0.555	0.081	0.569
1165	5.825	0.684	1.061	0.483	0.445	0.919	0.3	0.561	0.901	0.262	0.519	0.723	0.2	0.526	0.588	0.229	0.566	0.487	0.22	0.669	0.368	0.19	0.716	0.173	0.261	0.643	0.068	0.179	0.456	0.898	0.625	0.551	0.866	0.666	0.558	0.688	0.676	0.546	0.555	0.622	0.576	0.439	0.623	0.579	0.294	0.664	0.555	0.081	0.569
1166	5.83	0.683	1.061	0.483	0.443	0.919	0.3	0.56	0.901	0.262	0.518	0.724	0.2	0.524	0.589	0.23	0.563	0.487	0.22	0.665	0.367	0.19	0.709	0.171	0.26	0.635	0.066	0.178	0.455	0.899	0.626	0.549	0.866	0.666	0.557	0.688	0.676	0.545	0.555	0.621	0.576	0.439	0.623	0.579	0.294	0.664	0.555	0.081	0.569
1167	5.835	0.681	1.061	0.483	0.443	0.919	0.301	0.559	0.902	0.262	0.516	0.724	0.2	0.522	0.589	0.23	0.56	0.487	0.22	0.66	0.366	0.189	0.701	0.169	0.259	0.626	0.065	0.177	0.453	0.899	0.626	0.548	0.867	0.666	0.556	0.688	0.676	0.545	0.555	0.621	0.576	0.439	0.622	0.579	0.294	0.664	0.555	0.081	0.569
1168	5.84	0.679	1.061	0.483	0.442	0.919	0.301	0.557	0.902	0.262	0.514	0.725	0.2	0.52	0.589	0.23	0.557	0.487	0.221	0.656	0.364	0.189	0.694	0.166	0.258	0.617	0.064	0.176	0.45	0.9	0.627	0.547	0.867	0.666	0.555	0.689	0.676	0.545	0.555	0.621	0.576	0.44	0.622	0.579	0.294	0.664	0.555	0.081	0.569
1169	5.845	0.678	1.061	0.483	0.439	0.919	0.302	0.555	0.902	0.262	0.512	0.725	0.201	0.518	0.589	0.23	0.554	0.486	0.221	0.651	0.363	0.189	0.687	0.164	0.258	0.608	0.062	0.175	0.449	0.9	0.627	0.546	0.867	0.666	0.554	0.689	0.676	0.544	0.555	0.621	0.575	0.44	0.622	0.579	0.294	0.664	0.555	0.081	0.569
1170	5.85	0.677	1.061	0.483	0.438	0.92	0.302	0.553	0.902	0.263	0.51	0.725	0.201	0.516	0.589	0.23	0.551	0.486	0.221	0.647	0.361	0.189	0.679	0.162	0.257	0.599	0.061	0.174	0.448	0.9	0.627	0.545	0.867	0.666	0.554	0.689	0.676	0.544	0.556	0.621	0.575	0.44	0.622	0.579	0.294	0.664	0.555	0.081	0.569
1171	5.855	0.675	1.061	0.483	0.436	0.92	0.302	0.552	0.902	0.263	0.509	0.725	0.201	0.514	0.589	0.231	0.548	0.486	0.221	0.642	0.359	0.189	0.67	0.159	0.256	0.59	0.059	0.173	0.446	0.9	0.627	0.544	0.867	0.666	0.553	0.689	0.676	0.544	0.556	0.621	0.575	0.44	0.622	0.579	0.294	0.664	0.555	0.081	0.569
1172	5.86	0.673	1.061	0.483	0.436	0.92	0.303	0.551	0.903	0.263	0.507	0.726	0.201	0.512	0.589	0.231	0.545	0.485	0.221	0.637	0.358	0.188	0.662	0.156	0.256	0.58	0.057	0.172	0.444	0.9	0.628	0.543	0.866	0.666	0.552	0.689	0.676	0.543	0.555	0.622	0.574	0.439	0.622	0.578	0.294	0.664	0.555	0.081	0.568
1173	5.865	0.672	1.061	0.483	0.434	0.92	0.303	0.549	0.903	0.263	0.505	0.726	0.201	0.51	0.59	0.231	0.542	0.485	0.222	0.632	0.356	0.188	0.654	0.154	0.255	0.57	0.056	0.172	0.443	0.9	0.629	0.542	0.866	0.666	0.552	0.689	0.676	0.542	0.555	0.622	0.573	0.44	0.622	0.578	0.294	0.664	0.555	0.081	0.568
1174	5.87	0.671	1.061	0.484	0.432	0.921	0.303	0.547	0.903	0.263	0.504	0.726	0.201	0.508	0.59	0.231	0.539	0.485	0.222	0.626	0.354	0.188	0.645	0.152	0.254	0.56	0.055	0.171	0.442	0.899	0.629	0.54	0.866	0.666	0.55	0.689	0.676	0.541	0.555	0.622	0.573	0.44	0.622	0.578	0.294	0.664	0.555	0.081	0.568
1175	5.875	0.669	1.061	0.484	0.43	0.921	0.303	0.546	0.903	0.263	0.502	0.726	0.201	0.506	0.59	0.232	0.536	0.484	0.222	0.621	0.352	0.187	0.637	0.15	0.254	0.55	0.053	0.171	0.441	0.899	0.629	0.539	0.866	0.666	0.549	0.689	0.676	0.54	0.555	0.621	0.572	0.44	0.622	0.577	0.294	0.664	0.555	0.081	0.568
1176	5.88	0.668	1.061	0.484	0.429	0.921	0.303	0.544	0.903	0.263	0.5	0.726	0.201	0.504	0.59	0.232	0.533	0.484	0.222	0.616	0.351	0.187	0.628	0.147	0.253	0.54	0.052	0.17	0.438	0.9	0.63	0.538	0.866	0.666	0.548	0.689	0.676	0.539	0.555	0.621	0.571	0.44	0.622	0.576	0.294	0.664	0.555	0.081	0.568
1177	5.885	0.666	1.061	0.484	0.429	0.92	0.303	0.542	0.903	0.264	0.498	0.726	0.202	0.503	0.59	0.232	0.53	0.483	0.223	0.611	0.349	0.187	0.62	0.145	0.252	0.529	0.051	0.17	0.437	0.9	0.63	0.537	0.866	0.666	0.547	0.689	0.676	0.538	0.555	0.621	0.57	0.439	0.622	0.576	0.294	0.664	0.555	0.081	0.568
1178	5.89	0.665	1.061	0.484	0.428	0.92	0.303	0.541	0.903	0.264	0.496	0.726	0.202	0.5	0.589	0.232	0.527	0.483	0.223	0.606	0.347	0.187	0.611	0.143	0.252	0.519	0.05	0.17	0.436	0.899	0.63	0.536	0.866	0.666	0.545	0.689	0.676	0.537	0.555	0.621	0.569	0.439	0.621	0.575	0.294	0.664	0.555	0.081	0.568
1179	5.895	0.664	1.061	0.484	0.427	0.92	0.303	0.539	0.903	0.263	0.494	0.726	0.202	0.498	0.589	0.233	0.524	0.482	0.223	0.6	0.345	0.187	0.602	0.141	0.251	0.509	0.049	0.17	0.435	0.899	0.63	0.534	0.865	0.665	0.544	0.688	0.676	0.536	0.555	0.621	0.568	0.44	0.621	0.574	0.294	0.663	0.555	0.081	0.567
1180	5.9	0.662	1.061	0.484	0.425	0.92	0.303	0.538	0.904	0.263	0.492	0.726	0.202	0.497	0.589	0.233	0.521	0.481	0.224	0.595	0.343	0.187	0.594	0.139	0.25	0.498	0.048	0.169	0.433	0.899	0.63	0.532	0.865	0.665	0.543	0.688	0.676	0.535	0.554	0.621	0.567	0.44	0.621	0.574	0.294	0.663	0.555	0.081	0.567
1181	5.905	0.661	1.06	0.484	0.422	0.921	0.303	0.537	0.903	0.263	0.49	0.726	0.202	0.495	0.589	0.234	0.518	0.481	0.224	0.59	0.341	0.187	0.585	0.137	0.25	0.487	0.047	0.169	0.431	0.899	0.631	0.531	0.864	0.665	0.542	0.688	0.676	0.534	0.554	0.621	0.567	0.44	0.621	0.573	0.295	0.663	0.555	0.081	0.567
1182	5.91	0.659	1.06	0.484	0.421	0.921	0.303	0.536	0.903	0.263	0.488	0.726	0.202	0.493	0.589	0.234	0.515	0.48	0.224	0.585	0.34	0.187	0.576	0.135	0.249	0.477	0.046	0.169	0.429	0.899	0.631	0.529	0.864	0.665	0.54	0.688	0.676	0.532	0.554	0.621	0.566	0.44	0.621	0.572	0.295	0.663	0.554	0.081	0.567
1183	5.915	0.658	1.06	0.484	0.42	0.921	0.303	0.534	0.903	0.263	0.486	0.726	0.202	0.491	0.589	0.234	0.512	0.48	0.225	0.579	0.338	0.187	0.567	0.133	0.249	0.466	0.045	0.169	0.428	0.899	0.63	0.528	0.865	0.665	0.538	0.688	0.676	0.531	0.554	0.62	0.564	0.439	0.621	0.571	0.295	0.663	0.554	0.081	0.567
1184	5.92	0.657	1.06	0.484	0.419	0.921	0.303	0.532	0.903	0.263	0.484	0.726	0.203	0.489	0.588	0.235	0.509	0.479	0.225	0.574	0.336	0.187	0.558	0.131	0.248	0.456	0.045	0.169	0.427	0.898	0.63	0.527	0.865	0.666	0.537	0.688	0.675	0.529	0.554	0.62	0.563	0.439	0.621	0.571	0.295	0.663	0.554	0.08	0.567
1185	5.925	0.655	1.06	0.484	0.418	0.92	0.303	0.531	0.903	0.263	0.482	0.726	0.203	0.487	0.588	0.236	0.506	0.479	0.226	0.568	0.335	0.187	0.549	0.13	0.248	0.445	0.044	0.169	0.426	0.898	0.63	0.525	0.864	0.666	0.536	0.688	0.675	0.528	0.554	0.62	0.562	0.439	0.621	0.57	0.295	0.663	0.554	0.08	0.567
1186	5.93	0.653	1.059	0.484	0.416	0.92	0.303	0.53	0.903	0.262	0.481	0.725	0.203	0.485	0.588	0.236	0.503	0.478	0.226	0.563	0.333	0.187	0.541	0.128	0.248	0.435	0.044	0.169	0.425	0.898	0.63	0.523	0.864	0.666	0.534	0.688	0.675	0.527	0.554	0.62	0.561	0.439	0.621	0.57	0.295	0.663	0.554	0.081	0.566
1187	5.935	0.652	1.06	0.483	0.414	0.92	0.303	0.528	0.903	0.262	0.479	0.725	0.203	0.484	0.587	0.236	0.5	0.477	0.227	0.557	0.331	0.188	0.532	0.127	0.247	0.423	0.044	0.17	0.424	0.897	0.63	0.522	0.863	0.665	0.533	0.688	0.675	0.526	0.554	0.62	0.56	0.439	0.621	0.569	0.295	0.663	0.554	0.081	0.566
1188	5.94	0.65	1.059	0.483	0.413	0.92	0.303	0.527	0.902	0.262	0.477	0.725	0.203	0.482	0.587	0.237	0.497	0.477	0.228	0.552	0.33	0.188	0.524	0.126	0.247	0.413	0.043	0.17	0.422	0.897	0.63	0.521	0.863	0.665	0.531	0.688	0.675	0.525	0.554	0.62	0.559	0.439	0.621	0.568	0.295	0.662	0.554	0.081	0.566
1189	5.945	0.649	1.059	0.483	0.412	0.92	0.302	0.526	0.902	0.262	0.475	0.725	0.203	0.48	0.586	0.238	0.494	0.476	0.228	0.547	0.329	0.188	0.515	0.125	0.246	0.403	0.043	0.17	0.42	0.897	0.63	0.52	0.864	0.665	0.529	0.688	0.674	0.523	0.554	0.619	0.558	0.439	0.62	0.567	0.294	0.662	0.554	0.081	0.566
1190	5.95	0.648	1.059	0.483	0.411	0.92	0.302	0.524	0.902	0.262	0.473	0.724	0.203	0.478	0.586	0.238	0.491	0.476	0.229	0.541	0.327	0.189	0.506	0.124	0.246	0.393	0.043	0.17	0.418	0.897	0.629	0.518	0.863	0.665	0.528	0.688	0.674	0.522	0.554	0.619	0.557	0.439	0.62	0.566	0.294	0.662	0.554	0.081	0.566
1191	5.955	0.646	1.059	0.483	0.409	0.92	0.301	0.522	0.901	0.262	0.471	0.724	0.203	0.476	0.585	0.239	0.487	0.475	0.229	0.536	0.326	0.189	0.496	0.123	0.246	0.383	0.044	0.17	0.417	0.897	0.629	0.515	0.863	0.665	0.526	0.688	0.674	0.521	0.554	0.619	0.556	0.439	0.62	0.565	0.294	0.662	0.554	0.081	0.566
1192	5.96	0.644	1.058	0.483	0.408	0.92	0.301	0.521	0.901	0.262	0.469	0.724	0.203	0.474	0.585	0.239	0.485	0.474	0.23	0.53	0.325	0.189	0.488	0.122	0.246	0.373	0.044	0.171	0.416	0.896	0.629	0.513	0.863	0.664	0.524	0.688	0.674	0.519	0.553	0.619	0.554	0.439	0.62	0.564	0.294	0.662	0.554	0.081	0.566
1193	5.965	0.643	1.059	0.482	0.406	0.919	0.301	0.519	0.901	0.262	0.468	0.723	0.203	0.472	0.584	0.24	0.481	0.474	0.231	0.525	0.323	0.19	0.479	0.121	0.246	0.362	0.044	0.171	0.414	0.896	0.628	0.512	0.862	0.664	0.523	0.687	0.674	0.518	0.553	0.619	0.553	0.439	0.62	0.564	0.294	0.662	0.554	0.081	0.566
1194	5.97	0.642	1.059	0.482	0.405	0.919	0.301	0.518	0.901	0.261	0.466	0.723	0.203	0.47	0.584	0.24	0.478	0.473	0.231	0.52	0.322	0.19	0.47	0.121	0.245	0.353	0.044	0.171	0.412	0.896	0.627	0.511	0.863	0.664	0.521	0.687	0.674	0.517	0.553	0.619	0.552	0.439	0.62	0.563	0.294	0.662	0.554	0.081	0.566
1195	5.975	0.641	1.059	0.481	0.403	0.919	0.3	0.517	0.901	0.261	0.464	0.723	0.204	0.468	0.583	0.241	0.475	0.473	0.232	0.515	0.321	0.191	0.462	0.121	0.245	0.344	0.044	0.172	0.411	0.896	0.627	0.51	0.863	0.664	0.519	0.687	0.674	0.515	0.553	0.619	0.551	0.439	0.619	0.562	0.294	0.662	0.554	0.081	0.566
1196	5.98	0.639	1.058	0.481	0.402	0.919	0.3	0.516	0.901	0.261	0.462	0.722	0.204	0.466	0.583	0.242	0.471	0.472	0.233	0.509	0.32	0.191	0.454	0.12	0.244	0.334	0.045	0.172	0.413	0.895	0.627	0.508	0.862	0.664	0.518	0.687	0.673	0.514	0.553	0.619	0.55	0.439	0.619	0.561	0.294	0.661	0.554	0.081	0.566
1197	5.985	0.637	1.057	0.481	0.4	0.919	0.3	0.514	0.901	0.26	0.46	0.722	0.204	0.463	0.583	0.242	0.468	0.472	0.234	0.504	0.319	0.192	0.446	0.119	0.244	0.325	0.046	0.173	0.415	0.893	0.627	0.505	0.862	0.663	0.516	0.687	0.673	0.512	0.552	0.619	0.549	0.438	0.619	0.56	0.294	0.661	0.554	0.081	0.566
1198	5.99	0.635	1.057	0.481	0.398	0.919	0.3	0.513	0.9	0.26	0.459	0.721	0.204	0.461	0.582	0.243	0.465	0.471	0.234	0.498	0.318	0.192	0.437	0.119	0.244	0.316	0.046	0.173	0.41	0.894	0.626	0.503	0.862	0.663	0.514	0.687	0.673	0.511	0.552	0.618	0.547	0.438	0.619	0.559	0.294	0.661	0.554	0.081	0.566
1199	5.995	0.633	1.058	0.481	0.396	0.918	0.3	0.511	0.899	0.26	0.457	0.72	0.204	0.459	0.582	0.243	0.461	0.471	0.235	0.493	0.318	0.192	0.428	0.119	0.244	0.306	0.048	0.173	0.407	0.894	0.625	0.502	0.862	0.663	0.513	0.687	0.673	0.51	0.552	0.618	0.546	0.438	0.619	0.558	0.294	0.661	0.554	0.081	0.566
1200	6	0.633	1.059	0.481	0.395	0.918	0.299	0.509	0.899	0.26	0.455	0.72	0.204	0.457	0.581	0.244	0.458	0.47	0.236	0.487	0.317	0.192	0.42	0.119	0.243	0.297	0.048	0.173	0.405	0.894	0.624	0.501	0.862	0.663	0.511	0.687	0.673	0.508	0.552	0.618	0.545	0.438	0.619	0.557	0.294	0.661	0.554	0.081	0.566
1201	6.005	0.631	1.058	0.48	0.394	0.918	0.299	0.507	0.899	0.26	0.453	0.719	0.204	0.454	0.581	0.245	0.454	0.47	0.236	0.482	0.316	0.193	0.412	0.119	0.243	0.288	0.049	0.173	0.404	0.894	0.624	0.499	0.862	0.663	0.509	0.686	0.673	0.507	0.552	0.618	0.544	0.438	0.619	0.557	0.294	0.661	0.554	0.081	0.565
1202	6.01	0.63	1.058	0.48	0.392	0.918	0.298	0.505	0.899	0.259	0.451	0.719	0.204	0.452	0.58	0.245	0.451	0.469	0.237	0.476	0.316	0.193	0.404	0.119	0.243	0.279	0.05	0.174	0.402	0.894	0.623	0.496	0.861	0.662	0.507	0.686	0.673	0.506	0.552	0.618	0.543	0.439	0.619	0.556	0.294	0.661	0.554	0.081	0.565
1203	6.015	0.628	1.057	0.48	0.391	0.918	0.298	0.504	0.899	0.259	0.449	0.718	0.205	0.449	0.58	0.246	0.448	0.469	0.238	0.471	0.315	0.193	0.396	0.119	0.244	0.27	0.052	0.174	0.401	0.894	0.622	0.494	0.861	0.662	0.506	0.686	0.672	0.504	0.552	0.618	0.542	0.439	0.619	0.555	0.294	0.662	0.554	0.081	0.565
1204	6.02	0.625	1.056	0.48	0.389	0.917	0.298	0.503	0.899	0.259	0.447	0.717	0.205	0.447	0.579	0.246	0.444	0.468	0.239	0.466	0.314	0.194	0.389	0.119	0.244	0.262	0.053	0.175	0.4	0.893	0.622	0.493	0.861	0.662	0.504	0.686	0.672	0.503	0.552	0.618	0.541	0.439	0.619	0.554	0.294	0.661	0.554	0.081	0.565
1205	6.025	0.624	1.057	0.48	0.387	0.917	0.298	0.501	0.898	0.258	0.444	0.717	0.205	0.444	0.579	0.247	0.441	0.468	0.239	0.461	0.313	0.194	0.382	0.12	0.244	0.253	0.054	0.175	0.398	0.893	0.621	0.492	0.861	0.662	0.502	0.686	0.672	0.501	0.552	0.618	0.539	0.439	0.619	0.553	0.294	0.661	0.553	0.081	0.565
1206	6.03	0.622	1.056	0.479	0.386	0.917	0.297	0.5	0.898	0.258	0.442	0.716	0.205	0.442	0.578	0.247	0.437	0.467	0.24	0.455	0.313	0.194	0.374	0.12	0.244	0.246	0.055	0.176	0.396	0.893	0.621	0.49	0.862	0.661	0.501	0.686	0.672	0.5	0.552	0.618	0.538	0.438	0.618	0.553	0.294	0.661	0.553	0.081	0.565
1207	6.035	0.62	1.056	0.478	0.384	0.916	0.297	0.498	0.897	0.258	0.44	0.716	0.205	0.439	0.577	0.248	0.434	0.467	0.24	0.45	0.313	0.194	0.367	0.12	0.245	0.238	0.056	0.176	0.394	0.894	0.62	0.488	0.862	0.661	0.499	0.686	0.672	0.499	0.552	0.618	0.537	0.438	0.618	0.551	0.294	0.661	0.553	0.081	0.565
1208	6.04	0.619	1.056	0.478	0.381	0.916	0.297	0.496	0.896	0.257	0.437	0.715	0.205	0.436	0.577	0.248	0.43	0.467	0.241	0.445	0.312	0.195	0.361	0.12	0.245	0.231	0.057	0.177	0.392	0.894	0.62	0.485	0.861	0.66	0.497	0.686	0.672	0.498	0.551	0.617	0.536	0.438	0.618	0.55	0.294	0.662	0.553	0.081	0.565
1209	6.045	0.618	1.056	0.477	0.38	0.916	0.296	0.494	0.896	0.257	0.435	0.714	0.205	0.434	0.576	0.249	0.426	0.466	0.241	0.44	0.312	0.195	0.354	0.12	0.245	0.223	0.058	0.178	0.39	0.894	0.619	0.483	0.861	0.66	0.495	0.686	0.672	0.496	0.551	0.617	0.535	0.438	0.618	0.55	0.294	0.662	0.553	0.081	0.565
1210	6.05	0.616	1.055	0.477	0.378	0.915	0.296	0.493	0.896	0.257	0.433	0.714	0.205	0.43	0.576	0.249	0.423	0.466	0.242	0.435	0.311	0.195	0.347	0.121	0.245	0.216	0.059	0.179	0.388	0.894	0.619	0.482	0.861	0.66	0.494	0.686	0.672	0.495	0.551	0.617	0.534	0.438	0.618	0.549	0.294	0.662	0.553	0.081	0.565
1211	6.055	0.614	1.055	0.476	0.376	0.915	0.295	0.492	0.896	0.256	0.43	0.713	0.205	0.428	0.575	0.249	0.42	0.466	0.242	0.43	0.311	0.195	0.341	0.121	0.245	0.209	0.059	0.18	0.386	0.893	0.619	0.481	0.862	0.66	0.492	0.686	0.672	0.494	0.551	0.617	0.533	0.438	0.618	0.548	0.294	0.662	0.553	0.081	0.565
1212	6.06	0.611	1.055	0.476	0.375	0.915	0.295	0.49	0.896	0.256	0.427	0.713	0.206	0.425	0.575	0.25	0.416	0.465	0.243	0.425	0.311	0.195	0.335	0.121	0.246	0.202	0.06	0.181	0.385	0.894	0.618	0.479	0.862	0.659	0.491	0.686	0.671	0.493	0.551	0.617	0.532	0.438	0.618	0.548	0.295	0.662	0.553	0.081	0.565
1213	6.065	0.609	1.055	0.476	0.373	0.914	0.294	0.488	0.895	0.256	0.424	0.712	0.206	0.421	0.575	0.25	0.412	0.465	0.243	0.42	0.31	0.196	0.329	0.121	0.247	0.195	0.061	0.182	0.382	0.894	0.618	0.478	0.862	0.659	0.489	0.686	0.671	0.492	0.551	0.617	0.531	0.438	0.618	0.547	0.295	0.661	0.553	0.081	0.565
1214	6.07	0.607	1.054	0.475	0.371	0.914	0.294	0.485	0.894	0.255	0.422	0.711	0.206	0.418	0.574	0.25	0.408	0.465	0.243	0.416	0.31	0.196	0.323	0.121	0.247	0.189	0.061	0.183	0.38	0.894	0.618	0.476	0.862	0.659	0.487	0.686	0.671	0.49	0.551	0.617	0.53	0.438	0.617	0.546	0.295	0.661	0.553	0.081	0.565
1215	6.075	0.605	1.053	0.475	0.369	0.914	0.293	0.483	0.893	0.255	0.419	0.711	0.206	0.415	0.574	0.25	0.404	0.465	0.243	0.411	0.31	0.196	0.318	0.121	0.247	0.184	0.062	0.184	0.379	0.894	0.617	0.473	0.862	0.658	0.485	0.686	0.671	0.489	0.551	0.617	0.529	0.438	0.617	0.545	0.295	0.661	0.553	0.081	0.565
1216	6.08	NaN	NaN	NaN	0.367	0.913	0.293	0.481	0.893	0.255	0.416	0.71	0.207	0.412	0.573	0.25	0.401	0.464	0.244	0.406	0.31	0.196	0.313	0.121	0.248	0.178	0.062	0.185	0.377	0.894	0.617	0.471	0.862	0.658	0.484	0.686	0.671	0.487	0.551	0.617	0.528	0.439	0.617	0.545	0.295	0.661	0.553	0.081	0.565
1217	6.085	0.602	1.053	0.473	0.365	0.913	0.292	0.479	0.893	0.255	0.413	0.709	0.207	0.408	0.573	0.251	0.397	0.464	0.244	0.401	0.309	0.197	0.308	0.122	0.248	0.172	0.062	0.186	0.374	0.894	0.616	0.469	0.862	0.658	0.482	0.685	0.671	0.486	0.55	0.617	0.527	0.439	0.617	0.544	0.295	0.661	0.553	0.081	0.565
1218	6.09	0.601	1.053	0.472	0.363	0.912	0.292	0.478	0.893	0.254	0.409	0.709	0.207	0.405	0.573	0.251	0.393	0.463	0.244	0.397	0.308	0.197	0.303	0.121	0.249	0.168	0.062	0.188	0.373	0.894	0.616	0.469	0.862	0.658	0.48	0.685	0.671	0.484	0.55	0.616	0.526	0.438	0.617	0.543	0.295	0.661	0.553	0.081	0.565
1219	6.095	0.597	1.052	0.472	0.361	0.912	0.291	0.476	0.892	0.254	0.406	0.708	0.207	0.401	0.572	0.251	0.389	0.463	0.244	0.393	0.308	0.197	0.299	0.121	0.25	0.163	0.062	0.189	0.372	0.894	0.616	0.468	0.862	0.658	0.478	0.685	0.671	0.483	0.55	0.616	0.524	0.438	0.617	0.542	0.295	0.661	0.553	0.081	0.565
1220	6.1	0.596	1.052	0.471	0.358	0.911	0.291	0.473	0.891	0.253	0.403	0.707	0.207	0.398	0.572	0.251	0.385	0.463	0.244	0.389	0.308	0.197	0.295	0.121	0.251	0.159	0.061	0.191	0.369	0.895	0.615	0.466	0.863	0.658	0.476	0.685	0.671	0.482	0.55	0.616	0.522	0.438	0.618	0.541	0.295	0.661	0.553	0.081	0.565
1221	6.105	0.594	1.052	0.47	0.356	0.911	0.291	0.47	0.89	0.253	0.399	0.707	0.207	0.394	0.571	0.25	0.382	0.463	0.245	0.385	0.308	0.197	0.291	0.12	0.251	0.154	0.061	0.192	0.367	0.895	0.615	0.464	0.863	0.657	0.475	0.685	0.671	0.48	0.55	0.616	0.521	0.438	0.618	0.54	0.295	0.661	0.552	0.081	0.565
1222	6.11	0.594	1.052	0.469	0.354	0.91	0.29	0.468	0.889	0.253	0.396	0.706	0.207	0.391	0.571	0.25	0.378	0.462	0.245	0.381	0.307	0.197	0.287	0.12	0.252	0.15	0.06	0.194	0.366	0.894	0.615	0.462	0.862	0.657	0.473	0.685	0.671	0.478	0.55	0.616	0.521	0.438	0.618	0.54	0.295	0.661	0.552	0.081	0.565
1223	6.115	NaN	NaN	NaN	0.352	0.91	0.29	0.466	0.889	0.253	0.393	0.706	0.207	0.387	0.571	0.25	0.374	0.462	0.245	0.377	0.307	0.198	0.283	0.12	0.253	0.146	0.059	0.195	0.364	0.894	0.614	0.46	0.862	0.657	0.471	0.685	0.671	0.477	0.55	0.616	0.52	0.438	0.618	0.539	0.295	0.661	0.552	0.081	0.565
1224	6.12	0.588	1.05	0.467	0.349	0.909	0.289	0.464	0.888	0.252	0.389	0.705	0.206	0.383	0.57	0.25	0.37	0.462	0.244	0.373	0.307	0.198	0.28	0.119	0.254	0.143	0.059	0.197	0.362	0.895	0.614	0.459	0.862	0.656	0.469	0.685	0.671	0.476	0.55	0.615	0.518	0.438	0.618	0.538	0.295	0.661	0.552	0.081	0.565
1225	6.125	0.587	1.05	0.466	0.347	0.908	0.289	0.461	0.887	0.252	0.386	0.705	0.206	0.38	0.57	0.25	0.366	0.461	0.244	0.369	0.306	0.198	0.277	0.119	0.255	0.14	0.058	0.198	0.361	0.894	0.613	0.458	0.862	0.656	0.467	0.684	0.67	0.474	0.549	0.615	0.517	0.438	0.618	0.537	0.295	0.661	0.552	0.081	0.565
1226	6.13	0.585	1.05	0.465	0.344	0.908	0.289	0.459	0.886	0.251	0.382	0.705	0.206	0.376	0.57	0.25	0.363	0.461	0.244	0.366	0.306	0.198	0.274	0.118	0.256	0.137	0.057	0.2	0.36	0.894	0.613	0.456	0.863	0.656	0.466	0.684	0.67	0.473	0.549	0.615	0.515	0.438	0.618	0.536	0.295	0.661	0.552	0.081	0.565
1227	6.135	0.582	1.049	0.464	0.342	0.907	0.289	0.456	0.886	0.252	0.379	0.704	0.206	0.373	0.569	0.25	0.359	0.461	0.244	0.362	0.305	0.199	0.271	0.118	0.257	0.134	0.056	0.201	0.358	0.894	0.613	0.455	0.863	0.655	0.464	0.684	0.67	0.471	0.549	0.615	0.514	0.438	0.617	0.536	0.295	0.661	0.552	0.081	0.564
1228	6.14	0.581	1.049	0.463	0.34	0.906	0.288	0.453	0.885	0.252	0.375	0.704	0.206	0.369	0.569	0.25	0.355	0.46	0.244	0.359	0.305	0.199	0.268	0.117	0.258	0.132	0.054	0.203	0.356	0.894	0.613	0.453	0.862	0.655	0.462	0.684	0.67	0.47	0.549	0.615	0.513	0.438	0.617	0.535	0.295	0.661	0.552	0.081	0.564
1229	6.145	0.578	1.049	0.463	0.337	0.906	0.288	0.451	0.885	0.252	0.372	0.703	0.206	0.365	0.568	0.25	0.352	0.46	0.244	0.355	0.304	0.2	0.266	0.116	0.258	0.129	0.053	0.205	0.355	0.893	0.612	0.451	0.862	0.654	0.461	0.684	0.67	0.469	0.548	0.615	0.512	0.438	0.617	0.535	0.295	0.66	0.552	0.082	0.564
1230	6.15	0.577	1.049	0.462	0.334	0.905	0.288	0.448	0.884	0.251	0.368	0.703	0.205	0.362	0.568	0.25	0.348	0.459	0.244	0.352	0.304	0.2	0.264	0.116	0.259	0.127	0.051	0.206	0.354	0.893	0.612	0.449	0.862	0.654	0.459	0.684	0.669	0.467	0.548	0.615	0.512	0.439	0.617	0.534	0.295	0.66	0.552	0.082	0.564
1231	6.155	0.574	1.048	0.46	0.332	0.905	0.287	0.446	0.883	0.251	0.365	0.702	0.205	0.358	0.567	0.25	0.345	0.458	0.245	0.349	0.303	0.2	0.262	0.115	0.26	0.125	0.05	0.208	0.352	0.892	0.612	0.448	0.862	0.654	0.457	0.684	0.669	0.466	0.548	0.614	0.511	0.439	0.617	0.534	0.295	0.66	0.552	0.082	0.564
1232	6.16	0.572	1.047	0.46	0.329	0.904	0.287	0.444	0.883	0.25	0.362	0.701	0.205	0.355	0.567	0.25	0.341	0.458	0.245	0.346	0.302	0.2	0.26	0.115	0.261	0.123	0.048	0.21	0.35	0.893	0.612	0.447	0.862	0.653	0.456	0.684	0.669	0.465	0.548	0.614	0.509	0.438	0.617	0.533	0.295	0.66	0.552	0.082	0.564
1233	6.165	0.57	1.046	0.458	0.327	0.903	0.287	0.441	0.882	0.249	0.359	0.701	0.205	0.352	0.566	0.249	0.338	0.457	0.245	0.343	0.302	0.2	0.258	0.114	0.262	0.122	0.046	0.212	0.348	0.893	0.612	0.445	0.861	0.653	0.454	0.684	0.668	0.464	0.548	0.614	0.508	0.438	0.616	0.533	0.296	0.66	0.552	0.082	0.564
1234	6.17	0.568	1.046	0.457	0.323	0.903	0.287	0.438	0.881	0.249	0.355	0.7	0.204	0.348	0.565	0.249	0.335	0.456	0.245	0.34	0.301	0.2	0.256	0.113	0.263	0.121	0.044	0.213	0.344	0.893	0.612	0.442	0.861	0.652	0.452	0.683	0.668	0.462	0.547	0.614	0.507	0.438	0.616	0.533	0.296	0.66	0.552	0.082	0.564
1235	6.175	0.565	1.045	0.455	0.321	0.902	0.286	0.436	0.881	0.248	0.352	0.699	0.204	0.345	0.565	0.249	0.332	0.456	0.245	0.338	0.301	0.201	0.255	0.112	0.264	0.119	0.042	0.215	0.342	0.893	0.612	0.441	0.861	0.652	0.451	0.683	0.668	0.461	0.547	0.614	0.507	0.438	0.615	0.532	0.296	0.66	0.552	0.082	0.564
1236	6.18	0.562	1.045	0.454	0.318	0.902	0.286	0.433	0.88	0.247	0.35	0.698	0.204	0.342	0.564	0.25	0.329	0.455	0.245	0.335	0.3	0.201	0.254	0.11	0.265	0.118	0.04	0.217	0.341	0.893	0.612	0.439	0.861	0.651	0.449	0.683	0.668	0.46	0.547	0.613	0.505	0.438	0.615	0.532	0.296	0.66	0.552	0.082	0.564
1237	6.185	0.561	1.045	0.453	0.315	0.901	0.286	0.43	0.879	0.247	0.347	0.697	0.204	0.339	0.563	0.25	0.327	0.454	0.245	0.333	0.299	0.202	0.252	0.109	0.266	0.117	0.038	0.219	0.339	0.893	0.611	0.438	0.861	0.651	0.447	0.683	0.667	0.458	0.547	0.613	0.504	0.438	0.615	0.532	0.296	0.66	0.552	0.082	0.564
1238	6.19	0.558	1.044	0.452	0.312	0.9	0.286	0.427	0.878	0.246	0.344	0.696	0.204	0.336	0.562	0.25	0.324	0.453	0.245	0.33	0.298	0.202	0.251	0.109	0.267	0.116	0.036	0.22	0.339	0.892	0.611	0.435	0.861	0.65	0.445	0.683	0.667	0.457	0.548	0.613	0.504	0.438	0.615	0.531	0.297	0.66	0.552	0.082	0.564
1239	6.195	0.557	1.044	0.45	0.309	0.9	0.286	0.423	0.877	0.246	0.341	0.695	0.203	0.333	0.561	0.25	0.321	0.452	0.245	0.328	0.297	0.202	0.25	0.107	0.268	0.115	0.034	0.222	0.335	0.892	0.611	0.433	0.861	0.65	0.443	0.683	0.666	0.455	0.547	0.613	0.502	0.438	0.614	0.53	0.297	0.659	0.551	0.082	0.564
1240	6.2	0.555	1.044	0.449	0.306	0.899	0.286	0.42	0.876	0.245	0.339	0.694	0.203	0.33	0.56	0.25	0.319	0.452	0.246	0.326	0.296	0.202	0.249	0.106	0.269	0.114	0.032	0.224	0.332	0.893	0.611	0.431	0.861	0.649	0.441	0.683	0.666	0.454	0.547	0.613	0.501	0.438	0.614	0.529	0.297	0.659	0.551	0.082	0.564
1241	6.205	0.552	1.043	0.447	0.303	0.898	0.285	0.417	0.876	0.245	0.336	0.692	0.203	0.328	0.559	0.25	0.317	0.45	0.246	0.324	0.295	0.202	0.248	0.105	0.27	0.113	0.03	0.225	0.33	0.893	0.611	0.43	0.86	0.649	0.44	0.683	0.666	0.452	0.547	0.612	0.5	0.439	0.614	0.529	0.297	0.659	0.551	0.082	0.564
1242	6.21	0.549	1.043	0.446	0.3	0.898	0.285	0.413	0.875	0.244	0.333	0.691	0.202	0.326	0.558	0.25	0.314	0.449	0.246	0.322	0.294	0.203	0.246	0.104	0.271	0.113	0.029	0.226	0.328	0.893	0.61	0.428	0.86	0.648	0.438	0.682	0.665	0.451	0.547	0.612	0.499	0.439	0.613	0.528	0.297	0.659	0.551	0.082	0.564
1243	6.215	0.547	1.042	0.445	0.297	0.897	0.285	0.41	0.874	0.243	0.331	0.69	0.202	0.323	0.557	0.25	0.312	0.448	0.246	0.32	0.293	0.203	0.246	0.103	0.272	0.112	0.029	0.227	0.326	0.893	0.61	0.425	0.86	0.647	0.436	0.682	0.665	0.45	0.546	0.612	0.498	0.438	0.613	0.528	0.297	0.659	0.551	0.082	0.564
1244	6.22	0.544	1.041	0.443	0.293	0.897	0.285	0.407	0.873	0.243	0.329	0.689	0.202	0.321	0.556	0.25	0.31	0.447	0.246	0.318	0.292	0.203	0.246	0.102	0.273	0.112	0.029	0.228	0.324	0.893	0.61	0.423	0.86	0.646	0.434	0.682	0.664	0.448	0.546	0.611	0.497	0.438	0.613	0.527	0.298	0.658	0.551	0.083	0.564
1245	6.225	0.541	1.04	0.441	0.29	0.896	0.285	0.404	0.872	0.242	0.326	0.687	0.201	0.319	0.555	0.25	0.308	0.446	0.247	0.316	0.29	0.203	0.245	0.1	0.274	0.111	0.03	0.229	0.322	0.894	0.61	0.421	0.86	0.646	0.432	0.682	0.664	0.447	0.546	0.611	0.496	0.438	0.612	0.526	0.298	0.658	0.551	0.083	0.564
1246	6.23	0.538	1.039	0.44	0.287	0.895	0.284	0.4	0.871	0.241	0.324	0.686	0.201	0.317	0.554	0.25	0.307	0.444	0.247	0.315	0.289	0.204	0.245	0.099	0.275	0.11	0.031	0.229	0.318	0.893	0.609	0.419	0.86	0.645	0.43	0.682	0.664	0.445	0.546	0.61	0.495	0.438	0.612	0.526	0.298	0.658	0.551	0.083	0.564
1247	6.235	0.535	1.038	0.438	0.283	0.894	0.284	0.397	0.87	0.24	0.322	0.684	0.201	0.315	0.552	0.25	0.306	0.443	0.247	0.313	0.287	0.204	0.244	0.098	0.275	0.11	0.031	0.23	0.316	0.893	0.608	0.417	0.86	0.644	0.428	0.682	0.663	0.444	0.546	0.61	0.494	0.439	0.612	0.525	0.298	0.658	0.551	0.083	0.564
1248	6.24	0.532	1.037	0.437	0.28	0.894	0.284	0.393	0.869	0.24	0.32	0.683	0.2	0.313	0.551	0.251	0.304	0.442	0.248	0.311	0.286	0.204	0.243	0.097	0.277	0.11	0.032	0.23	0.314	0.893	0.608	0.414	0.86	0.643	0.426	0.681	0.662	0.442	0.545	0.609	0.492	0.438	0.611	0.525	0.298	0.658	0.551	0.083	0.564
1249	6.245	0.53	1.037	0.435	0.276	0.893	0.284	0.39	0.868	0.239	0.318	0.681	0.2	0.312	0.549	0.251	0.302	0.44	0.248	0.31	0.284	0.205	0.243	0.095	0.278	0.11	0.032	0.231	0.312	0.893	0.607	0.412	0.859	0.643	0.424	0.681	0.662	0.441	0.545	0.609	0.491	0.438	0.611	0.524	0.299	0.657	0.551	0.083	0.564
1250	6.25	0.527	1.036	0.434	0.272	0.893	0.284	0.386	0.867	0.238	0.316	0.679	0.2	0.31	0.548	0.252	0.3	0.439	0.249	0.309	0.283	0.205	0.243	0.093	0.279	0.11	0.033	0.231	0.309	0.893	0.607	0.41	0.859	0.642	0.422	0.681	0.661	0.439	0.546	0.609	0.49	0.438	0.611	0.524	0.299	0.657	0.551	0.083	0.564
1251	6.255	0.523	1.035	0.432	0.269	0.892	0.283	0.383	0.866	0.238	0.314	0.678	0.2	0.308	0.547	0.252	0.298	0.438	0.249	0.307	0.281	0.205	0.244	0.092	0.28	0.11	0.033	0.231	0.307	0.893	0.606	0.408	0.859	0.641	0.42	0.681	0.661	0.437	0.545	0.608	0.488	0.439	0.61	0.523	0.299	0.657	0.551	0.083	0.563
1252	6.26	0.52	1.034	0.43	0.265	0.891	0.283	0.379	0.865	0.237	0.312	0.676	0.199	0.307	0.545	0.252	0.297	0.436	0.249	0.306	0.279	0.206	0.244	0.09	0.28	0.11	0.033	0.23	0.304	0.893	0.605	0.404	0.859	0.64	0.417	0.681	0.66	0.436	0.545	0.608	0.487	0.439	0.61	0.522	0.3	0.656	0.551	0.084	0.563
1253	6.265	0.519	1.034	0.429	0.262	0.891	0.283	0.375	0.864	0.236	0.31	0.675	0.199	0.305	0.543	0.252	0.297	0.435	0.249	0.306	0.278	0.206	0.244	0.089	0.281	0.11	0.032	0.23	0.301	0.893	0.605	0.403	0.859	0.639	0.415	0.681	0.66	0.434	0.545	0.607	0.486	0.439	0.61	0.522	0.3	0.656	0.551	0.084	0.563
1254	6.27	0.516	1.033	0.427	0.258	0.89	0.282	0.371	0.863	0.235	0.308	0.673	0.199	0.304	0.542	0.253	0.296	0.433	0.25	0.305	0.276	0.207	0.244	0.088	0.281	0.11	0.032	0.23	0.299	0.893	0.604	0.401	0.859	0.638	0.413	0.68	0.659	0.433	0.545	0.607	0.484	0.439	0.609	0.521	0.3	0.655	0.551	0.084	0.563
1255	6.275	0.513	1.032	0.426	0.254	0.89	0.282	0.367	0.862	0.234	0.306	0.672	0.199	0.303	0.541	0.253	0.295	0.432	0.25	0.305	0.275	0.207	0.243	0.087	0.281	0.11	0.032	0.23	0.296	0.893	0.603	0.397	0.859	0.637	0.41	0.68	0.659	0.431	0.545	0.606	0.483	0.439	0.609	0.52	0.3	0.655	0.551	0.084	0.563
1256	6.28	NaN	NaN	NaN	0.251	0.889	0.282	0.363	0.861	0.233	0.305	0.67	0.198	0.302	0.54	0.252	0.294	0.431	0.249	0.305	0.274	0.208	0.242	0.086	0.281	0.11	0.031	0.229	0.294	0.893	0.602	0.395	0.858	0.637	0.408	0.68	0.658	0.429	0.544	0.605	0.482	0.439	0.608	0.52	0.301	0.655	0.551	0.084	0.563
1257	6.285	0.507	1.031	0.421	0.247	0.888	0.281	0.36	0.861	0.233	0.303	0.67	0.198	0.302	0.539	0.252	0.294	0.43	0.249	0.304	0.274	0.207	0.241	0.086	0.281	0.109	0.031	0.229	0.291	0.893	0.601	0.392	0.858	0.636	0.406	0.679	0.657	0.427	0.544	0.605	0.481	0.44	0.607	0.519	0.301	0.654	0.551	0.085	0.563
1258	6.29	0.504	1.031	0.42	0.243	0.888	0.281	0.356	0.86	0.232	0.301	0.669	0.198	0.302	0.539	0.251	0.293	0.43	0.249	0.304	0.273	0.207	0.241	0.085	0.281	0.109	0.031	0.229	0.288	0.893	0.6	0.389	0.858	0.635	0.403	0.679	0.657	0.425	0.544	0.604	0.479	0.44	0.606	0.518	0.302	0.654	0.551	0.085	0.563
1259	6.295	0.501	1.03	0.418	0.239	0.887	0.281	0.352	0.859	0.231	0.299	0.669	0.198	0.301	0.538	0.251	0.293	0.43	0.248	0.303	0.273	0.206	0.241	0.085	0.281	0.109	0.031	0.229	0.286	0.892	0.599	0.386	0.858	0.634	0.401	0.679	0.656	0.423	0.544	0.604	0.478	0.44	0.606	0.517	0.302	0.654	0.55	0.085	0.563
1260	6.3	0.497	1.029	0.417	0.236	0.887	0.28	0.348	0.858	0.23	0.297	0.669	0.197	0.3	0.539	0.25	0.293	0.43	0.248	0.302	0.273	0.205	0.241	0.085	0.281	0.109	0.031	0.229	0.283	0.892	0.598	0.384	0.858	0.634	0.399	0.679	0.656	0.421	0.544	0.603	0.476	0.44	0.605	0.516	0.303	0.653	0.55	0.085	0.563
1261	6.305	0.495	1.028	0.417	0.232	0.886	0.28	0.344	0.858	0.229	0.295	0.669	0.197	0.3	0.539	0.25	0.292	0.43	0.247	0.301	0.273	0.205	0.241	0.085	0.281	0.109	0.031	0.229	0.28	0.892	0.597	0.382	0.858	0.633	0.397	0.678	0.655	0.419	0.544	0.602	0.474	0.441	0.605	0.515	0.304	0.653	0.55	0.086	0.563
1262	6.31	NaN	NaN	NaN	0.229	0.886	0.28	0.34	0.858	0.228	0.293	0.67	0.196	0.299	0.539	0.249	0.291	0.43	0.246	0.3	0.273	0.204	0.241	0.085	0.281	0.109	0.031	0.229	0.277	0.892	0.596	0.378	0.857	0.632	0.394	0.678	0.654	0.417	0.543	0.602	0.473	0.441	0.604	0.514	0.304	0.652	0.55	0.086	0.563
1263	6.315	0.49	1.029	0.413	0.225	0.886	0.279	0.337	0.858	0.228	0.291	0.67	0.196	0.298	0.54	0.249	0.291	0.43	0.246	0.299	0.273	0.203	0.241	0.085	0.28	0.109	0.031	0.228	0.275	0.893	0.595	0.376	0.857	0.631	0.393	0.678	0.653	0.415	0.543	0.601	0.471	0.441	0.603	0.513	0.305	0.652	0.549	0.086	0.563
1264	6.32	0.488	1.028	0.413	0.222	0.886	0.279	0.334	0.858	0.227	0.289	0.671	0.195	0.297	0.54	0.248	0.29	0.43	0.245	0.298	0.273	0.201	0.241	0.085	0.28	0.109	0.031	0.228	0.272	0.892	0.594	0.373	0.857	0.63	0.391	0.678	0.652	0.413	0.544	0.601	0.468	0.441	0.602	0.512	0.306	0.651	0.549	0.087	0.562
1265	6.325	NaN	NaN	NaN	0.219	0.886	0.278	0.331	0.859	0.226	0.287	0.671	0.194	0.295	0.541	0.247	0.289	0.43	0.245	0.297	0.273	0.201	0.241	0.085	0.28	0.109	0.031	0.228	0.271	0.892	0.593	0.369	0.856	0.628	0.389	0.677	0.652	0.411	0.544	0.601	0.466	0.441	0.601	0.511	0.306	0.65	0.548	0.088	0.562
1266	6.33	NaN	NaN	NaN	0.217	0.887	0.277	0.329	0.86	0.225	0.284	0.672	0.194	0.294	0.541	0.246	0.289	0.431	0.244	0.297	0.273	0.2	0.241	0.085	0.28	0.109	0.031	0.228	0.268	0.892	0.592	0.365	0.856	0.627	0.387	0.677	0.651	0.409	0.543	0.599	0.464	0.442	0.6	0.51	0.307	0.65	0.548	0.089	0.562
1267	6.335	NaN	NaN	NaN	0.214	0.887	0.276	0.326	0.861	0.225	0.282	0.673	0.193	0.292	0.542	0.245	0.288	0.431	0.244	0.296	0.274	0.199	0.241	0.085	0.279	0.109	0.03	0.228	0.266	0.892	0.59	0.363	0.856	0.627	0.385	0.677	0.65	0.406	0.543	0.598	0.462	0.442	0.599	0.509	0.308	0.649	0.548	0.089	0.561
1268	6.34	NaN	NaN	NaN	0.211	0.888	0.275	0.324	0.862	0.224	0.279	0.673	0.192	0.291	0.542	0.244	0.288	0.431	0.243	0.295	0.274	0.198	0.242	0.084	0.278	0.109	0.03	0.228	0.263	0.892	0.589	0.361	0.856	0.626	0.384	0.677	0.649	0.404	0.543	0.598	0.46	0.442	0.599	0.507	0.308	0.648	0.547	0.09	0.561
1269	6.345	NaN	NaN	NaN	0.208	0.889	0.274	0.322	0.863	0.223	0.276	0.673	0.191	0.289	0.543	0.244	0.287	0.431	0.242	0.294	0.274	0.197	0.242	0.084	0.278	0.109	0.03	0.228	0.26	0.892	0.588	0.358	0.856	0.625	0.382	0.677	0.648	0.402	0.543	0.597	0.457	0.443	0.598	0.506	0.309	0.648	0.546	0.091	0.561
1270	6.35	NaN	NaN	NaN	0.206	0.89	0.273	0.32	0.864	0.223	0.273	0.674	0.191	0.288	0.543	0.243	0.287	0.431	0.242	0.293	0.274	0.196	0.242	0.085	0.277	0.109	0.03	0.228	0.257	0.893	0.587	0.356	0.856	0.624	0.381	0.677	0.647	0.399	0.542	0.596	0.454	0.443	0.598	0.504	0.31	0.647	0.546	0.092	0.56
1271	6.355	NaN	NaN	NaN	0.204	0.89	0.272	0.318	0.865	0.222	0.27	0.674	0.19	0.286	0.543	0.242	0.287	0.431	0.241	0.293	0.274	0.196	0.242	0.084	0.277	0.109	0.03	0.228	0.254	0.893	0.585	0.353	0.856	0.623	0.379	0.677	0.646	0.396	0.542	0.595	0.452	0.443	0.597	0.503	0.311	0.647	0.546	0.093	0.56
1272	6.36	NaN	NaN	NaN	0.202	0.89	0.271	0.316	0.865	0.221	0.268	0.675	0.19	0.285	0.543	0.242	0.287	0.431	0.24	0.293	0.274	0.195	0.242	0.084	0.277	0.109	0.03	0.228	0.252	0.894	0.584	0.351	0.856	0.622	0.377	0.677	0.644	0.393	0.542	0.595	0.449	0.443	0.596	0.501	0.312	0.646	0.545	0.094	0.559
1273	6.365	NaN	NaN	NaN	0.2	0.891	0.27	0.314	0.866	0.22	0.265	0.675	0.189	0.284	0.543	0.241	0.286	0.431	0.24	0.293	0.274	0.195	0.242	0.085	0.277	0.109	0.03	0.228	0.249	0.895	0.583	0.348	0.856	0.621	0.376	0.678	0.643	0.39	0.542	0.595	0.446	0.444	0.596	0.499	0.312	0.646	0.544	0.095	0.559
1274	6.37	NaN	NaN	NaN	0.198	0.891	0.268	0.312	0.866	0.219	0.263	0.675	0.189	0.283	0.544	0.24	0.285	0.431	0.239	0.293	0.274	0.194	0.242	0.085	0.277	0.109	0.03	0.228	0.246	0.895	0.582	0.346	0.857	0.62	0.374	0.678	0.643	0.387	0.542	0.594	0.443	0.444	0.596	0.497	0.313	0.646	0.543	0.096	0.559
1275	6.375	NaN	NaN	NaN	0.197	0.892	0.267	0.31	0.866	0.218	0.261	0.675	0.188	0.282	0.544	0.239	0.284	0.431	0.238	0.293	0.274	0.194	0.242	0.085	0.276	0.109	0.03	0.228	0.244	0.895	0.581	0.343	0.857	0.618	0.373	0.678	0.641	0.384	0.543	0.594	0.44	0.444	0.595	0.495	0.314	0.645	0.543	0.097	0.558
1276	6.38	NaN	NaN	NaN	0.195	0.892	0.266	0.308	0.866	0.217	0.259	0.675	0.188	0.281	0.544	0.238	0.284	0.431	0.238	0.293	0.274	0.194	0.242	0.085	0.276	0.109	0.03	0.228	0.241	0.896	0.58	0.341	0.858	0.617	0.371	0.678	0.64	0.381	0.543	0.593	0.437	0.445	0.595	0.493	0.315	0.645	0.542	0.099	0.558
1277	6.385	NaN	NaN	NaN	0.193	0.892	0.265	0.307	0.867	0.216	0.258	0.675	0.187	0.281	0.544	0.238	0.283	0.431	0.237	0.293	0.274	0.193	0.242	0.085	0.276	0.109	0.03	0.228	0.239	0.897	0.579	0.339	0.858	0.616	0.369	0.679	0.639	0.378	0.543	0.593	0.434	0.446	0.595	0.491	0.316	0.645	0.541	0.1	0.557
1278	6.39	NaN	NaN	NaN	0.191	0.892	0.264	0.305	0.867	0.215	0.256	0.675	0.186	0.28	0.544	0.237	0.283	0.431	0.236	0.293	0.274	0.193	0.242	0.084	0.276	0.109	0.03	0.228	0.237	0.897	0.578	0.337	0.859	0.615	0.367	0.679	0.639	0.375	0.543	0.593	0.43	0.446	0.595	0.489	0.317	0.644	0.54	0.102	0.557
1279	6.395	NaN	NaN	NaN	0.189	0.892	0.263	0.303	0.867	0.213	0.255	0.675	0.186	0.28	0.544	0.237	0.282	0.431	0.236	0.293	0.274	0.193	0.242	0.084	0.276	0.109	0.03	0.228	0.234	0.898	0.577	0.335	0.86	0.614	0.364	0.679	0.638	0.371	0.543	0.593	0.427	0.447	0.595	0.487	0.318	0.644	0.539	0.103	0.557
1280	6.4	NaN	NaN	NaN	0.188	0.892	0.262	0.301	0.867	0.212	0.255	0.675	0.185	0.279	0.544	0.236	0.282	0.431	0.235	0.293	0.274	0.193	0.242	0.084	0.276	0.109	0.03	0.228	0.232	0.898	0.576	0.333	0.86	0.613	0.362	0.679	0.637	0.367	0.543	0.593	0.424	0.447	0.595	0.485	0.32	0.644	0.538	0.105	0.557
1281	6.405	NaN	NaN	NaN	0.185	0.892	0.261	0.298	0.867	0.211	0.255	0.675	0.183	0.278	0.544	0.235	0.282	0.431	0.235	0.293	0.274	0.192	0.242	0.084	0.276	0.109	0.03	0.228	0.23	0.898	0.575	0.332	0.861	0.612	0.36	0.68	0.637	0.364	0.543	0.593	0.42	0.448	0.595	0.483	0.321	0.644	0.537	0.106	0.557
1282	6.41	NaN	NaN	NaN	0.183	0.892	0.26	0.297	0.867	0.21	0.254	0.674	0.182	0.277	0.544	0.234	0.282	0.431	0.235	0.294	0.273	0.192	0.242	0.084	0.276	0.109	0.03	0.228	0.229	0.898	0.574	0.329	0.862	0.61	0.357	0.68	0.636	0.361	0.544	0.593	0.417	0.448	0.596	0.48	0.323	0.644	0.537	0.108	0.557
1283	6.415	NaN	NaN	NaN	0.181	0.892	0.259	0.295	0.867	0.208	0.254	0.674	0.181	0.277	0.544	0.234	0.281	0.431	0.234	0.294	0.273	0.192	0.242	0.084	0.276	0.109	0.03	0.228	0.227	0.898	0.574	0.328	0.862	0.609	0.354	0.68	0.636	0.357	0.544	0.593	0.413	0.449	0.596	0.478	0.324	0.644	0.535	0.11	0.558
1284	6.42	NaN	NaN	NaN	0.178	0.891	0.257	0.293	0.867	0.207	0.254	0.674	0.18	0.276	0.543	0.233	0.281	0.431	0.234	0.294	0.273	0.192	0.242	0.084	0.276	0.109	0.03	0.228	0.225	0.899	0.573	0.326	0.863	0.608	0.352	0.68	0.635	0.353	0.544	0.593	0.409	0.45	0.596	0.475	0.325	0.644	0.534	0.112	0.558
1285	6.425	NaN	NaN	NaN	0.175	0.891	0.256	0.29	0.867	0.206	0.254	0.673	0.178	0.276	0.543	0.233	0.281	0.431	0.233	0.294	0.273	0.191	0.242	0.084	0.276	0.109	0.03	0.228	0.224	0.899	0.572	0.325	0.864	0.607	0.349	0.681	0.635	0.349	0.544	0.593	0.405	0.451	0.597	0.472	0.327	0.645	0.533	0.114	0.558
1286	6.43	NaN	NaN	NaN	0.173	0.891	0.254	0.288	0.867	0.205	0.255	0.673	0.177	0.276	0.543	0.232	0.281	0.43	0.232	0.294	0.273	0.191	0.242	0.083	0.275	0.109	0.03	0.228	0.223	0.899	0.571	0.324	0.864	0.606	0.346	0.681	0.634	0.345	0.544	0.594	0.401	0.452	0.597	0.469	0.328	0.645	0.531	0.116	0.558
1287	6.435	NaN	NaN	NaN	0.17	0.891	0.253	0.286	0.866	0.203	0.255	0.673	0.176	0.275	0.543	0.231	0.281	0.43	0.231	0.294	0.272	0.191	0.242	0.083	0.275	0.109	0.03	0.227	0.222	0.899	0.571	0.322	0.865	0.605	0.343	0.681	0.634	0.341	0.544	0.594	0.397	0.453	0.598	0.466	0.33	0.646	0.53	0.118	0.559
1288	6.44	NaN	NaN	NaN	0.168	0.891	0.252	0.283	0.866	0.202	0.255	0.672	0.174	0.275	0.543	0.23	0.281	0.43	0.231	0.294	0.272	0.19	0.242	0.083	0.275	0.109	0.03	0.227	0.22	0.899	0.57	0.321	0.865	0.604	0.34	0.682	0.634	0.337	0.545	0.595	0.392	0.453	0.599	0.463	0.331	0.646	0.529	0.12	0.559
1289	6.445	NaN	NaN	NaN	0.165	0.891	0.25	0.281	0.866	0.201	0.255	0.672	0.173	0.275	0.543	0.23	0.28	0.43	0.231	0.294	0.272	0.19	0.243	0.083	0.275	0.109	0.03	0.227	0.221	0.899	0.57	0.319	0.865	0.602	0.337	0.682	0.634	0.332	0.545	0.596	0.388	0.454	0.6	0.459	0.333	0.647	0.527	0.122	0.56
1290	6.45	NaN	NaN	NaN	0.163	0.89	0.249	0.279	0.866	0.2	0.255	0.672	0.172	0.275	0.543	0.229	0.28	0.43	0.23	0.294	0.272	0.19	0.243	0.083	0.275	0.109	0.03	0.227	0.222	0.898	0.57	0.318	0.866	0.601	0.334	0.683	0.634	0.328	0.545	0.596	0.383	0.455	0.601	0.455	0.334	0.648	0.525	0.124	0.56
1291	6.455	NaN	NaN	NaN	0.161	0.89	0.248	0.278	0.866	0.199	0.255	0.672	0.171	0.275	0.543	0.228	0.28	0.43	0.23	0.294	0.272	0.189	0.243	0.082	0.275	0.109	0.03	0.227	0.218	0.899	0.567	0.317	0.866	0.6	0.331	0.683	0.634	0.323	0.546	0.597	0.378	0.455	0.602	0.451	0.336	0.649	0.523	0.127	0.561
1292	6.46	NaN	NaN	NaN	0.159	0.89	0.247	0.276	0.866	0.198	0.255	0.672	0.17	0.275	0.543	0.228	0.28	0.43	0.229	0.294	0.272	0.189	0.243	0.082	0.275	0.11	0.029	0.227	0.216	0.9	0.566	0.316	0.866	0.599	0.328	0.683	0.634	0.318	0.546	0.598	0.373	0.456	0.603	0.447	0.337	0.65	0.522	0.13	0.562
1293	6.465	NaN	NaN	NaN	0.157	0.89	0.245	0.274	0.866	0.197	0.255	0.672	0.169	0.275	0.543	0.227	0.28	0.43	0.228	0.294	0.272	0.189	0.244	0.082	0.275	0.11	0.029	0.227	0.214	0.9	0.564	0.315	0.866	0.598	0.324	0.683	0.635	0.314	0.546	0.599	0.368	0.456	0.604	0.443	0.339	0.651	0.52	0.132	0.563
1294	6.47	NaN	NaN	NaN	0.155	0.889	0.244	0.272	0.866	0.196	0.254	0.671	0.168	0.274	0.543	0.226	0.28	0.43	0.227	0.295	0.272	0.188	0.244	0.081	0.275	0.11	0.029	0.227	0.213	0.9	0.564	0.314	0.866	0.596	0.321	0.683	0.635	0.309	0.546	0.6	0.363	0.458	0.606	0.439	0.34	0.652	0.517	0.134	0.564
1295	6.475	NaN	NaN	NaN	0.153	0.889	0.243	0.271	0.866	0.195	0.254	0.671	0.167	0.274	0.543	0.225	0.28	0.43	0.227	0.295	0.271	0.188	0.244	0.082	0.274	0.11	0.029	0.227	0.211	0.901	0.563	0.313	0.866	0.595	0.317	0.684	0.635	0.304	0.547	0.601	0.357	0.458	0.607	0.435	0.342	0.653	0.515	0.137	0.565
1296	6.48	NaN	NaN	NaN	0.151	0.888	0.242	0.269	0.865	0.194	0.253	0.671	0.166	0.274	0.543	0.224	0.28	0.43	0.226	0.296	0.271	0.187	0.244	0.082	0.274	0.11	0.029	0.227	0.21	0.901	0.561	0.312	0.866	0.594	0.314	0.684	0.635	0.299	0.547	0.603	0.352	0.458	0.609	0.43	0.343	0.655	0.512	0.139	0.566
1297	6.485	NaN	NaN	NaN	0.149	0.888	0.241	0.267	0.865	0.193	0.253	0.671	0.165	0.274	0.543	0.223	0.28	0.43	0.226	0.296	0.271	0.186	0.245	0.081	0.274	0.11	0.029	0.227	0.208	0.9	0.56	0.31	0.866	0.593	0.31	0.684	0.636	0.294	0.547	0.604	0.347	0.459	0.61	0.426	0.345	0.656	0.509	0.142	0.566
1298	6.49	NaN	NaN	NaN	0.147	0.887	0.24	0.265	0.865	0.193	0.252	0.671	0.164	0.273	0.543	0.222	0.28	0.43	0.224	0.296	0.271	0.185	0.245	0.081	0.273	0.11	0.029	0.227	0.207	0.9	0.559	0.308	0.865	0.592	0.307	0.684	0.636	0.289	0.547	0.605	0.341	0.46	0.612	0.421	0.346	0.657	0.506	0.145	0.567
1299	6.495	NaN	NaN	NaN	0.145	0.887	0.24	0.263	0.865	0.192	0.251	0.671	0.163	0.272	0.543	0.222	0.279	0.429	0.223	0.296	0.271	0.185	0.245	0.081	0.273	0.11	0.028	0.227	0.206	0.899	0.558	0.307	0.865	0.592	0.304	0.685	0.636	0.283	0.548	0.606	0.335	0.461	0.614	0.416	0.348	0.658	0.503	0.147	0.568
1300	6.5	NaN	NaN	NaN	0.144	0.886	0.239	0.262	0.865	0.191	0.25	0.671	0.162	0.271	0.543	0.221	0.279	0.429	0.222	0.296	0.27	0.185	0.245	0.081	0.273	0.11	0.028	0.227	0.205	0.899	0.557	0.306	0.865	0.591	0.3	0.685	0.637	0.278	0.548	0.607	0.329	0.462	0.616	0.412	0.35	0.659	0.501	0.15	0.568
1301	6.505	NaN	NaN	NaN	0.142	0.885	0.239	0.26	0.865	0.19	0.248	0.671	0.161	0.271	0.543	0.22	0.279	0.429	0.222	0.296	0.27	0.184	0.245	0.081	0.273	0.11	0.028	0.227	0.204	0.899	0.556	0.304	0.864	0.59	0.297	0.685	0.637	0.273	0.548	0.609	0.324	0.463	0.617	0.407	0.351	0.66	0.498	0.153	0.57
1302	6.51	NaN	NaN	NaN	0.14	0.885	0.239	0.257	0.865	0.189	0.247	0.67	0.16	0.27	0.543	0.219	0.279	0.429	0.222	0.296	0.27	0.184	0.245	0.08	0.272	0.11	0.028	0.227	0.202	0.899	0.555	0.302	0.863	0.589	0.293	0.686	0.637	0.267	0.549	0.61	0.318	0.463	0.619	0.402	0.353	0.662	0.494	0.156	0.571
1303	6.515	NaN	NaN	NaN	0.139	0.884	0.238	0.255	0.865	0.188	0.246	0.671	0.159	0.269	0.543	0.218	0.278	0.429	0.221	0.295	0.27	0.183	0.245	0.08	0.272	0.11	0.028	0.227	0.201	0.898	0.554	0.301	0.863	0.589	0.29	0.686	0.637	0.262	0.549	0.611	0.312	0.464	0.62	0.396	0.355	0.663	0.491	0.159	0.572
1304	6.52	NaN	NaN	NaN	0.137	0.884	0.238	0.254	0.865	0.187	0.244	0.671	0.158	0.268	0.543	0.217	0.278	0.429	0.22	0.296	0.27	0.183	0.245	0.08	0.272	0.11	0.028	0.227	0.2	0.898	0.553	0.3	0.862	0.588	0.287	0.686	0.637	0.257	0.55	0.612	0.306	0.466	0.622	0.391	0.356	0.664	0.487	0.162	0.573
1305	6.525	NaN	NaN	NaN	0.136	0.883	0.237	0.252	0.864	0.186	0.243	0.671	0.158	0.268	0.543	0.216	0.277	0.429	0.219	0.295	0.27	0.182	0.246	0.08	0.272	0.11	0.028	0.226	0.199	0.897	0.552	0.298	0.862	0.587	0.283	0.686	0.638	0.252	0.551	0.613	0.3	0.467	0.624	0.385	0.358	0.666	0.483	0.165	0.574
1306	6.53	NaN	NaN	NaN	0.135	0.883	0.237	0.25	0.864	0.185	0.241	0.671	0.157	0.267	0.543	0.216	0.277	0.428	0.218	0.294	0.269	0.181	0.246	0.08	0.271	0.11	0.028	0.226	0.197	0.897	0.551	0.297	0.861	0.587	0.28	0.686	0.638	0.247	0.551	0.614	0.294	0.468	0.626	0.38	0.36	0.667	0.479	0.169	0.575
1307	6.535	NaN	NaN	NaN	0.134	0.882	0.236	0.248	0.864	0.184	0.239	0.67	0.156	0.266	0.543	0.215	0.277	0.428	0.218	0.294	0.269	0.181	0.246	0.08	0.271	0.11	0.028	0.226	0.196	0.896	0.551	0.295	0.861	0.586	0.277	0.686	0.638	0.241	0.552	0.615	0.288	0.469	0.627	0.374	0.362	0.668	0.475	0.172	0.576
1308	6.54	NaN	NaN	NaN	0.132	0.881	0.236	0.247	0.864	0.183	0.237	0.67	0.155	0.266	0.542	0.214	0.276	0.428	0.217	0.294	0.269	0.18	0.247	0.079	0.271	0.11	0.028	0.226	0.194	0.896	0.55	0.294	0.86	0.585	0.273	0.687	0.639	0.235	0.553	0.617	0.282	0.47	0.629	0.368	0.364	0.669	0.471	0.175	0.577
1309	6.545	NaN	NaN	NaN	0.13	0.881	0.235	0.245	0.864	0.182	0.236	0.67	0.154	0.265	0.542	0.213	0.275	0.428	0.216	0.294	0.269	0.18	0.247	0.08	0.271	0.11	0.028	0.226	0.193	0.896	0.549	0.292	0.86	0.584	0.27	0.687	0.639	0.229	0.554	0.618	0.276	0.471	0.63	0.363	0.366	0.67	0.466	0.178	0.578
1310	6.55	NaN	NaN	NaN	0.128	0.881	0.235	0.243	0.863	0.181	0.234	0.67	0.154	0.264	0.542	0.212	0.274	0.428	0.216	0.293	0.269	0.179	0.247	0.08	0.27	0.11	0.028	0.226	0.193	0.895	0.549	0.29	0.86	0.584	0.267	0.687	0.639	0.224	0.555	0.619	0.27	0.473	0.632	0.357	0.367	0.671	0.462	0.181	0.579
1311	6.555	NaN	NaN	NaN	0.128	0.88	0.234	0.241	0.863	0.18	0.232	0.67	0.153	0.262	0.542	0.212	0.274	0.428	0.215	0.292	0.269	0.179	0.247	0.079	0.271	0.11	0.028	0.226	0.191	0.894	0.548	0.288	0.859	0.583	0.264	0.687	0.639	0.219	0.555	0.62	0.264	0.474	0.633	0.351	0.369	0.672	0.457	0.184	0.58
1312	6.56	NaN	NaN	NaN	0.128	0.879	0.235	0.24	0.863	0.179	0.23	0.67	0.152	0.262	0.542	0.211	0.274	0.428	0.214	0.292	0.269	0.178	0.248	0.079	0.271	0.11	0.028	0.226	0.189	0.893	0.548	0.286	0.859	0.582	0.261	0.688	0.639	0.214	0.557	0.621	0.258	0.476	0.635	0.345	0.371	0.673	0.452	0.187	0.58
1313	6.565	NaN	NaN	NaN	0.126	0.879	0.234	0.238	0.863	0.178	0.229	0.67	0.152	0.261	0.542	0.21	0.273	0.428	0.214	0.292	0.269	0.178	0.248	0.079	0.271	0.11	0.028	0.226	0.188	0.893	0.547	0.285	0.859	0.582	0.258	0.688	0.64	0.209	0.558	0.622	0.252	0.477	0.636	0.339	0.373	0.674	0.447	0.19	0.581
1314	6.57	NaN	NaN	NaN	0.124	0.879	0.233	0.236	0.862	0.177	0.227	0.67	0.151	0.26	0.542	0.21	0.273	0.428	0.213	0.292	0.268	0.177	0.247	0.079	0.27	0.11	0.028	0.226	0.186	0.893	0.547	0.283	0.859	0.58	0.255	0.688	0.639	0.204	0.559	0.622	0.246	0.479	0.638	0.333	0.374	0.675	0.442	0.193	0.581
1315	6.575	NaN	NaN	NaN	0.123	0.878	0.232	0.234	0.862	0.177	0.225	0.67	0.15	0.259	0.542	0.209	0.272	0.428	0.213	0.291	0.268	0.177	0.247	0.079	0.271	0.11	0.028	0.226	0.185	0.893	0.546	0.282	0.858	0.58	0.252	0.689	0.639	0.2	0.56	0.623	0.24	0.48	0.639	0.327	0.376	0.676	0.436	0.195	0.581
1316	6.58	NaN	NaN	NaN	0.121	0.878	0.232	0.232	0.862	0.176	0.224	0.67	0.149	0.259	0.542	0.208	0.271	0.428	0.212	0.291	0.268	0.177	0.248	0.079	0.271	0.11	0.028	0.226	0.184	0.893	0.546	0.281	0.858	0.579	0.249	0.689	0.639	0.195	0.561	0.624	0.234	0.482	0.641	0.322	0.378	0.677	0.431	0.198	0.582
1317	6.585	NaN	NaN	NaN	0.12	0.878	0.231	0.231	0.862	0.175	0.222	0.669	0.149	0.258	0.542	0.208	0.271	0.428	0.212	0.291	0.268	0.176	0.247	0.079	0.27	0.11	0.028	0.226	0.182	0.892	0.546	0.279	0.858	0.578	0.246	0.689	0.639	0.189	0.563	0.625	0.228	0.483	0.642	0.315	0.379	0.678	0.425	0.2	0.582
1318	6.59	NaN	NaN	NaN	0.117	0.878	0.229	0.23	0.862	0.174	0.221	0.669	0.148	0.256	0.542	0.207	0.27	0.427	0.211	0.29	0.268	0.176	0.247	0.079	0.27	0.11	0.028	0.226	0.18	0.892	0.545	0.278	0.857	0.578	0.243	0.69	0.639	0.184	0.564	0.626	0.223	0.485	0.643	0.31	0.381	0.678	0.42	0.203	0.582
1319	6.595	NaN	NaN	NaN	0.115	0.878	0.227	0.228	0.861	0.173	0.219	0.669	0.148	0.255	0.542	0.206	0.269	0.427	0.211	0.29	0.268	0.175	0.247	0.079	0.27	0.11	0.028	0.226	0.179	0.891	0.545	0.277	0.857	0.577	0.239	0.691	0.639	0.18	0.565	0.626	0.217	0.487	0.644	0.304	0.382	0.679	0.414	0.206	0.582
1320	6.6	NaN	NaN	NaN	0.113	0.878	0.227	0.227	0.861	0.173	0.217	0.669	0.147	0.254	0.542	0.206	0.269	0.427	0.21	0.29	0.268	0.175	0.247	0.079	0.27	0.11	0.028	0.226	0.161	0.898	0.534	0.275	0.856	0.576	0.236	0.691	0.638	0.175	0.567	0.626	0.211	0.489	0.645	0.298	0.384	0.68	0.409	0.208	0.582
1321	6.605	NaN	NaN	NaN	0.11	0.879	0.226	0.226	0.861	0.172	0.216	0.669	0.146	0.253	0.542	0.205	0.268	0.427	0.21	0.29	0.268	0.175	0.247	0.079	0.27	0.11	0.028	0.226	0.138	0.908	0.521	0.273	0.856	0.575	0.234	0.692	0.638	0.17	0.568	0.627	0.206	0.491	0.646	0.292	0.385	0.68	0.403	0.211	0.582
1322	6.61	NaN	NaN	NaN	0.109	0.878	0.225	0.224	0.861	0.171	0.215	0.669	0.146	0.252	0.543	0.204	0.267	0.427	0.209	0.289	0.267	0.174	0.247	0.079	0.27	0.11	0.028	0.226	0.166	0.895	0.538	0.271	0.856	0.575	0.23	0.693	0.638	0.165	0.57	0.628	0.201	0.492	0.646	0.287	0.386	0.68	0.398	0.213	0.582
1323	6.615	NaN	NaN	NaN	0.108	0.878	0.224	0.223	0.861	0.171	0.213	0.669	0.145	0.251	0.543	0.204	0.266	0.428	0.208	0.288	0.267	0.174	0.247	0.079	0.27	0.11	0.028	0.226	0.171	0.891	0.542	0.269	0.856	0.574	0.227	0.694	0.637	0.16	0.571	0.628	0.196	0.494	0.647	0.282	0.388	0.68	0.392	0.215	0.581
1324	6.62	NaN	NaN	NaN	0.106	0.878	0.223	0.221	0.861	0.17	0.212	0.669	0.145	0.25	0.543	0.204	0.265	0.428	0.208	0.288	0.267	0.174	0.247	0.079	0.269	0.11	0.028	0.226	0.171	0.89	0.542	0.268	0.856	0.573	0.224	0.695	0.637	0.156	0.573	0.629	0.19	0.496	0.648	0.276	0.39	0.681	0.386	0.217	0.58
1325	6.625	NaN	NaN	NaN	0.105	0.878	0.222	0.219	0.861	0.17	0.211	0.67	0.144	0.249	0.543	0.203	0.264	0.428	0.208	0.287	0.268	0.174	0.248	0.079	0.269	0.11	0.028	0.226	0.17	0.89	0.542	0.266	0.855	0.572	0.22	0.696	0.637	0.151	0.575	0.629	0.185	0.497	0.648	0.271	0.391	0.68	0.381	0.219	0.58
1326	6.63	NaN	NaN	NaN	0.103	0.878	0.222	0.218	0.861	0.169	0.21	0.67	0.143	0.248	0.543	0.202	0.264	0.428	0.207	0.287	0.268	0.174	0.247	0.078	0.269	0.11	0.028	0.226	0.169	0.89	0.541	0.265	0.855	0.572	0.217	0.697	0.637	0.146	0.576	0.629	0.181	0.499	0.648	0.266	0.393	0.68	0.376	0.22	0.579
1327	6.635	NaN	NaN	NaN	0.101	0.878	0.221	0.217	0.861	0.168	0.209	0.669	0.143	0.246	0.543	0.202	0.263	0.428	0.207	0.286	0.268	0.173	0.247	0.078	0.269	0.11	0.028	0.226	0.167	0.89	0.541	0.262	0.855	0.571	0.214	0.698	0.636	0.142	0.578	0.629	0.176	0.501	0.648	0.261	0.395	0.68	0.37	0.222	0.578
1328	6.64	NaN	NaN	NaN	0.101	0.878	0.221	0.215	0.862	0.167	0.208	0.669	0.142	0.245	0.543	0.202	0.263	0.428	0.206	0.286	0.268	0.173	0.247	0.079	0.269	0.11	0.028	0.226	0.165	0.889	0.54	0.26	0.856	0.571	0.21	0.699	0.636	0.138	0.58	0.629	0.171	0.502	0.648	0.257	0.396	0.679	0.365	0.223	0.577
1329	6.645	NaN	NaN	NaN	0.1	0.878	0.222	0.214	0.862	0.167	0.207	0.669	0.142	0.244	0.543	0.201	0.261	0.428	0.206	0.284	0.268	0.172	0.247	0.079	0.269	0.11	0.028	0.226	0.164	0.889	0.54	0.259	0.856	0.571	0.206	0.7	0.636	0.134	0.581	0.63	0.166	0.504	0.648	0.252	0.398	0.679	0.358	0.224	0.576
1330	6.65	NaN	NaN	NaN	0.099	0.878	0.221	0.213	0.862	0.166	0.206	0.67	0.142	0.243	0.543	0.201	0.26	0.428	0.206	0.284	0.268	0.172	0.247	0.079	0.269	0.11	0.028	0.226	0.162	0.889	0.54	0.257	0.855	0.57	0.203	0.701	0.636	0.13	0.583	0.63	0.161	0.505	0.648	0.247	0.399	0.678	0.352	0.224	0.576
1331	6.655	NaN	NaN	NaN	0.098	0.878	0.221	0.211	0.862	0.166	0.205	0.67	0.141	0.243	0.543	0.2	0.258	0.428	0.205	0.284	0.268	0.172	0.247	0.079	0.269	0.11	0.028	0.226	0.16	0.889	0.539	0.255	0.855	0.57	0.2	0.701	0.636	0.125	0.585	0.63	0.157	0.506	0.648	0.242	0.4	0.677	0.345	0.224	0.575
1332	6.66	NaN	NaN	NaN	0.097	0.878	0.22	0.209	0.861	0.165	0.204	0.67	0.141	0.242	0.543	0.2	0.258	0.428	0.205	0.284	0.269	0.172	0.247	0.079	0.269	0.11	0.027	0.226	0.159	0.889	0.539	0.254	0.855	0.569	0.196	0.702	0.636	0.121	0.586	0.63	0.152	0.508	0.647	0.237	0.401	0.676	0.338	0.224	0.574
1333	6.665	NaN	NaN	NaN	0.095	0.878	0.22	0.208	0.862	0.164	0.203	0.67	0.14	0.24	0.543	0.199	0.257	0.428	0.205	0.283	0.269	0.172	0.247	0.079	0.269	0.11	0.027	0.226	0.157	0.889	0.539	0.252	0.855	0.568	0.194	0.704	0.636	0.117	0.588	0.63	0.147	0.509	0.647	0.232	0.402	0.675	0.331	0.224	0.573
1334	6.67	NaN	NaN	NaN	0.094	0.878	0.219	0.206	0.862	0.164	0.202	0.67	0.14	0.239	0.544	0.199	0.256	0.428	0.205	0.283	0.269	0.172	0.247	0.079	0.269	0.11	0.027	0.226	0.156	0.889	0.539	0.25	0.856	0.568	0.191	0.705	0.636	0.113	0.589	0.63	0.143	0.51	0.646	0.227	0.403	0.675	0.324	0.224	0.572
1335	6.675	NaN	NaN	NaN	0.093	0.878	0.219	0.205	0.862	0.163	0.201	0.67	0.139	0.238	0.544	0.199	0.255	0.429	0.204	0.282	0.269	0.172	0.247	0.079	0.269	0.11	0.028	0.226	0.154	0.889	0.539	0.247	0.856	0.567	0.187	0.705	0.635	0.109	0.591	0.63	0.139	0.511	0.646	0.222	0.404	0.674	0.316	0.223	0.572
1336	6.68	NaN	NaN	NaN	0.091	0.878	0.218	0.203	0.862	0.163	0.2	0.67	0.139	0.237	0.543	0.198	0.255	0.429	0.204	0.281	0.269	0.171	0.247	0.079	0.269	0.11	0.028	0.226	0.152	0.888	0.539	0.245	0.856	0.567	0.185	0.706	0.635	0.105	0.592	0.63	0.134	0.512	0.646	0.217	0.404	0.673	0.309	0.222	0.571
1337	6.685	NaN	NaN	NaN	0.089	0.878	0.218	0.202	0.862	0.163	0.199	0.67	0.138	0.235	0.543	0.198	0.254	0.429	0.204	0.281	0.269	0.171	0.247	0.079	0.269	0.11	0.028	0.226	0.152	0.888	0.539	0.242	0.857	0.566	0.182	0.707	0.635	0.102	0.593	0.63	0.13	0.512	0.645	0.212	0.404	0.672	0.302	0.221	0.57
1338	6.69	NaN	NaN	NaN	0.087	0.878	0.218	0.2	0.862	0.162	0.198	0.669	0.138	0.234	0.544	0.198	0.253	0.429	0.204	0.28	0.269	0.171	0.247	0.079	0.269	0.11	0.027	0.226	0.15	0.888	0.539	0.241	0.856	0.566	0.178	0.708	0.635	0.098	0.594	0.63	0.126	0.513	0.644	0.206	0.404	0.672	0.294	0.219	0.569
1339	6.695	NaN	NaN	NaN	0.085	0.879	0.218	0.198	0.862	0.162	0.196	0.67	0.138	0.233	0.544	0.198	0.252	0.429	0.203	0.28	0.269	0.171	0.247	0.079	0.269	0.11	0.028	0.226	0.148	0.888	0.539	0.24	0.857	0.566	0.176	0.709	0.635	0.095	0.595	0.629	0.122	0.514	0.643	0.201	0.404	0.671	0.286	0.218	0.569
1340	6.7	NaN	NaN	NaN	0.083	0.879	0.217	0.196	0.862	0.161	0.194	0.67	0.137	0.233	0.544	0.197	0.25	0.429	0.203	0.279	0.27	0.171	0.247	0.079	0.269	0.11	0.028	0.226	0.146	0.888	0.539	0.237	0.858	0.565	0.174	0.71	0.634	0.091	0.596	0.629	0.118	0.514	0.642	0.195	0.404	0.671	0.279	0.217	0.568
1341	6.705	NaN	NaN	NaN	0.082	0.879	0.217	0.195	0.863	0.161	0.193	0.67	0.137	0.231	0.544	0.197	0.249	0.429	0.203	0.279	0.27	0.171	0.247	0.079	0.269	0.11	0.027	0.226	0.145	0.888	0.539	0.234	0.858	0.565	0.171	0.71	0.634	0.088	0.597	0.628	0.113	0.514	0.642	0.19	0.403	0.67	0.271	0.215	0.568
1342	6.71	NaN	NaN	NaN	0.08	0.879	0.216	0.194	0.863	0.161	0.191	0.67	0.137	0.23	0.544	0.197	0.248	0.429	0.203	0.278	0.27	0.171	0.247	0.079	0.269	0.11	0.027	0.226	0.143	0.888	0.538	0.232	0.858	0.565	0.168	0.711	0.634	0.084	0.598	0.628	0.109	0.514	0.641	0.185	0.402	0.67	0.264	0.213	0.567
1343	6.715	NaN	NaN	NaN	0.078	0.879	0.216	0.192	0.863	0.16	0.19	0.669	0.137	0.228	0.544	0.197	0.247	0.429	0.203	0.278	0.27	0.171	0.247	0.079	0.269	0.11	0.027	0.226	0.141	0.889	0.538	0.23	0.859	0.564	0.165	0.711	0.634	0.081	0.599	0.627	0.105	0.515	0.64	0.179	0.401	0.67	0.255	0.211	0.567
1344	6.72	NaN	NaN	NaN	0.077	0.879	0.215	0.19	0.862	0.16	0.189	0.669	0.137	0.227	0.544	0.197	0.247	0.429	0.203	0.277	0.27	0.17	0.247	0.079	0.269	0.11	0.028	0.226	0.14	0.889	0.538	0.229	0.859	0.564	0.162	0.712	0.633	0.078	0.6	0.626	0.101	0.514	0.639	0.174	0.4	0.669	0.247	0.209	0.566
1345	6.725	NaN	NaN	NaN	0.075	0.879	0.215	0.188	0.862	0.16	0.187	0.669	0.137	0.225	0.544	0.196	0.246	0.429	0.202	0.277	0.27	0.17	0.247	0.079	0.269	0.11	0.028	0.226	0.138	0.888	0.538	0.227	0.859	0.564	0.16	0.712	0.633	0.074	0.601	0.626	0.097	0.514	0.638	0.168	0.399	0.668	0.24	0.207	0.566
1346	6.73	NaN	NaN	NaN	0.073	0.879	0.215	0.187	0.863	0.16	0.185	0.669	0.137	0.224	0.544	0.196	0.245	0.429	0.202	0.276	0.27	0.17	0.247	0.079	0.269	0.11	0.028	0.226	0.136	0.888	0.537	0.225	0.859	0.563	0.156	0.712	0.633	0.071	0.602	0.626	0.093	0.514	0.637	0.162	0.398	0.668	0.232	0.206	0.566
1347	6.735	NaN	NaN	NaN	0.072	0.879	0.215	0.185	0.863	0.16	0.183	0.67	0.137	0.223	0.544	0.196	0.244	0.429	0.202	0.276	0.27	0.17	0.247	0.079	0.269	0.11	0.028	0.226	0.135	0.889	0.537	0.223	0.859	0.563	0.154	0.712	0.632	0.068	0.602	0.625	0.089	0.514	0.637	0.157	0.397	0.668	0.224	0.203	0.566
1348	6.74	NaN	NaN	NaN	0.07	0.879	0.214	0.183	0.862	0.16	0.182	0.669	0.137	0.222	0.544	0.196	0.243	0.429	0.202	0.275	0.271	0.17	0.247	0.079	0.269	0.11	0.028	0.226	0.133	0.889	0.537	0.221	0.86	0.563	0.152	0.712	0.632	0.065	0.603	0.624	0.085	0.513	0.636	0.151	0.395	0.667	0.215	0.201	0.566
1349	6.745	NaN	NaN	NaN	0.068	0.879	0.214	0.181	0.862	0.159	0.181	0.669	0.137	0.221	0.544	0.196	0.241	0.429	0.202	0.274	0.271	0.17	0.247	0.079	0.269	0.11	0.028	0.226	0.131	0.889	0.536	0.219	0.86	0.562	0.149	0.713	0.631	0.062	0.603	0.623	0.081	0.513	0.635	0.145	0.394	0.667	0.207	0.199	0.566
1350	6.75	NaN	NaN	NaN	0.066	0.879	0.214	0.179	0.862	0.159	0.179	0.669	0.137	0.219	0.544	0.196	0.24	0.429	0.202	0.272	0.271	0.17	0.247	0.079	0.269	0.11	0.028	0.226	0.129	0.889	0.536	0.218	0.86	0.562	0.146	0.712	0.631	0.058	0.603	0.623	0.077	0.512	0.635	0.14	0.393	0.667	0.199	0.197	0.566
1351	6.755	NaN	NaN	NaN	0.064	0.879	0.214	0.178	0.862	0.159	0.178	0.669	0.137	0.218	0.544	0.196	0.239	0.429	0.202	0.272	0.271	0.17	0.247	0.08	0.269	0.11	0.028	0.226	0.127	0.889	0.536	0.216	0.859	0.562	0.144	0.712	0.631	0.055	0.603	0.622	0.073	0.512	0.633	0.135	0.392	0.666	0.191	0.195	0.566
1352	6.76	NaN	NaN	NaN	0.062	0.879	0.214	0.177	0.862	0.159	0.176	0.669	0.137	0.217	0.544	0.196	0.239	0.429	0.203	0.271	0.271	0.17	0.247	0.08	0.269	0.11	0.028	0.226	0.126	0.889	0.536	0.214	0.86	0.562	0.142	0.712	0.63	0.053	0.603	0.621	0.069	0.512	0.633	0.13	0.391	0.666	0.182	0.192	0.567
1353	6.765	NaN	NaN	NaN	0.06	0.879	0.214	0.175	0.862	0.159	0.174	0.669	0.137	0.216	0.544	0.196	0.238	0.429	0.203	0.271	0.271	0.17	0.247	0.08	0.269	0.11	0.028	0.226	0.124	0.889	0.535	0.212	0.86	0.562	0.139	0.712	0.63	0.05	0.604	0.62	0.066	0.511	0.632	0.125	0.39	0.666	0.174	0.19	0.567
1354	6.77	NaN	NaN	NaN	0.058	0.879	0.214	0.172	0.862	0.159	0.173	0.669	0.137	0.215	0.544	0.196	0.238	0.429	0.203	0.27	0.271	0.171	0.247	0.08	0.269	0.11	0.028	0.226	0.122	0.889	0.535	0.21	0.86	0.562	0.137	0.712	0.629	0.047	0.603	0.62	0.062	0.511	0.631	0.119	0.388	0.665	0.165	0.187	0.567
1355	6.775	NaN	NaN	NaN	0.056	0.879	0.214	0.171	0.862	0.159	0.172	0.669	0.137	0.214	0.544	0.196	0.237	0.43	0.202	0.27	0.271	0.171	0.246	0.08	0.269	0.11	0.028	0.226	0.12	0.889	0.535	0.209	0.859	0.562	0.134	0.711	0.629	0.044	0.604	0.619	0.057	0.51	0.631	0.113	0.387	0.665	0.157	0.185	0.568
1356	6.78	NaN	NaN	NaN	0.054	0.879	0.214	0.17	0.862	0.16	0.171	0.669	0.137	0.213	0.544	0.196	0.236	0.43	0.202	0.27	0.271	0.171	0.247	0.08	0.269	0.11	0.028	0.226	0.118	0.889	0.535	0.207	0.859	0.562	0.132	0.711	0.629	0.041	0.604	0.619	0.054	0.509	0.63	0.108	0.385	0.664	0.149	0.182	0.568
1357	6.785	NaN	NaN	NaN	0.053	0.878	0.214	0.169	0.862	0.16	0.17	0.669	0.137	0.211	0.544	0.197	0.235	0.43	0.202	0.27	0.272	0.171	0.246	0.08	0.269	0.11	0.028	0.226	0.116	0.889	0.535	0.204	0.859	0.563	0.129	0.71	0.629	0.038	0.604	0.618	0.05	0.509	0.628	0.102	0.384	0.664	0.141	0.18	0.569
1358	6.79	NaN	NaN	NaN	0.052	0.878	0.214	0.166	0.862	0.16	0.169	0.669	0.137	0.21	0.544	0.197	0.234	0.43	0.203	0.27	0.272	0.171	0.246	0.08	0.269	0.111	0.028	0.226	0.114	0.889	0.535	0.202	0.859	0.563	0.127	0.71	0.628	0.036	0.603	0.617	0.047	0.508	0.627	0.097	0.382	0.664	0.132	0.178	0.569
1359	6.795	NaN	NaN	NaN	0.05	0.878	0.215	0.164	0.861	0.16	0.167	0.669	0.137	0.209	0.544	0.197	0.233	0.429	0.203	0.269	0.272	0.171	0.247	0.08	0.269	0.11	0.028	0.226	0.113	0.889	0.536	0.2	0.858	0.563	0.124	0.71	0.628	0.033	0.603	0.616	0.043	0.508	0.627	0.091	0.381	0.664	0.124	0.175	0.569
1360	6.8	NaN	NaN	NaN	0.048	0.878	0.215	0.163	0.861	0.16	0.166	0.669	0.137	0.209	0.544	0.197	0.232	0.429	0.203	0.269	0.272	0.171	0.247	0.08	0.269	0.111	0.028	0.226	0.111	0.888	0.536	0.198	0.858	0.563	0.122	0.709	0.628	0.03	0.603	0.615	0.04	0.507	0.626	0.086	0.379	0.664	0.115	0.173	0.57
1361	6.805	NaN	NaN	NaN	0.046	0.877	0.215	0.162	0.861	0.16	0.165	0.669	0.137	0.209	0.544	0.197	0.232	0.429	0.203	0.269	0.272	0.171	0.246	0.08	0.27	0.111	0.028	0.226	0.108	0.889	0.536	0.196	0.859	0.563	0.119	0.709	0.628	0.028	0.603	0.615	0.036	0.506	0.625	0.08	0.377	0.664	0.107	0.17	0.57
1362	6.81	NaN	NaN	NaN	0.044	0.877	0.215	0.161	0.861	0.161	0.164	0.669	0.137	0.208	0.544	0.197	0.231	0.43	0.203	0.268	0.272	0.171	0.246	0.08	0.27	0.111	0.028	0.226	0.106	0.889	0.536	0.194	0.858	0.564	0.117	0.708	0.628	0.025	0.602	0.614	0.032	0.505	0.625	0.075	0.376	0.664	0.098	0.168	0.571
1363	6.815	NaN	NaN	NaN	0.042	0.878	0.215	0.159	0.861	0.161	0.164	0.669	0.137	0.207	0.544	0.197	0.231	0.43	0.203	0.268	0.273	0.172	0.246	0.08	0.27	0.111	0.028	0.226	0.104	0.888	0.536	0.192	0.858	0.564	0.115	0.708	0.627	0.022	0.602	0.613	0.029	0.504	0.624	0.07	0.374	0.664	0.09	0.166	0.571
1364	6.82	NaN	NaN	NaN	0.041	0.877	0.215	0.157	0.861	0.161	0.163	0.669	0.137	0.206	0.544	0.197	0.231	0.43	0.203	0.267	0.273	0.172	0.246	0.08	0.27	0.111	0.028	0.226	0.102	0.888	0.537	0.189	0.858	0.564	0.112	0.707	0.627	0.02	0.601	0.612	0.027	0.503	0.623	0.064	0.372	0.663	0.081	0.163	0.571
1365	6.825	NaN	NaN	NaN	0.04	0.877	0.216	0.155	0.861	0.161	0.162	0.668	0.137	0.204	0.544	0.197	0.23	0.43	0.203	0.267	0.273	0.172	0.246	0.08	0.27	0.111	0.028	0.226	0.099	0.888	0.537	0.186	0.858	0.564	0.11	0.707	0.627	0.018	0.601	0.612	0.024	0.502	0.622	0.059	0.37	0.663	0.072	0.161	0.571
1366	6.83	NaN	NaN	NaN	0.038	0.876	0.216	0.154	0.861	0.162	0.161	0.668	0.137	0.204	0.544	0.198	0.23	0.43	0.204	0.267	0.273	0.172	0.246	0.08	0.27	0.111	0.028	0.226	0.097	0.888	0.537	0.184	0.857	0.565	0.108	0.706	0.626	0.015	0.6	0.611	0.02	0.5	0.622	0.053	0.368	0.663	0.064	0.158	0.571
1367	6.835	NaN	NaN	NaN	0.037	0.876	0.216	0.153	0.861	0.162	0.16	0.668	0.138	0.203	0.544	0.198	0.228	0.43	0.204	0.267	0.273	0.172	0.246	0.08	0.27	0.111	0.027	0.226	0.095	0.887	0.538	0.182	0.857	0.565	0.105	0.706	0.626	0.012	0.599	0.611	0.018	0.499	0.621	0.048	0.366	0.662	0.055	0.156	0.571
1368	6.84	NaN	NaN	NaN	0.035	0.876	0.216	0.152	0.861	0.162	0.159	0.668	0.138	0.202	0.544	0.198	0.227	0.431	0.204	0.266	0.273	0.172	0.246	0.08	0.27	0.111	0.027	0.226	0.093	0.887	0.538	0.179	0.857	0.565	0.103	0.705	0.626	0.01	0.599	0.61	0.015	0.498	0.62	0.043	0.364	0.662	0.047	0.154	0.571
1369	6.845	NaN	NaN	NaN	0.033	0.876	0.217	0.15	0.861	0.162	0.158	0.668	0.138	0.201	0.544	0.198	0.227	0.431	0.205	0.266	0.274	0.173	0.246	0.08	0.27	0.111	0.027	0.226	0.091	0.887	0.538	0.177	0.857	0.565	0.101	0.704	0.625	0.008	0.598	0.609	0.012	0.496	0.619	0.038	0.362	0.662	0.038	0.151	0.571
1370	6.85	NaN	NaN	NaN	0.032	0.875	0.217	0.148	0.861	0.162	0.158	0.668	0.138	0.2	0.544	0.199	0.226	0.431	0.205	0.266	0.274	0.173	0.246	0.08	0.27	0.111	0.027	0.226	0.089	0.886	0.538	0.174	0.857	0.565	0.098	0.704	0.625	0.006	0.597	0.608	0.009	0.495	0.618	0.033	0.36	0.661	0.029	0.149	0.571
1371	6.855	NaN	NaN	NaN	0.031	0.875	0.217	0.146	0.86	0.162	0.157	0.668	0.139	0.199	0.544	0.199	0.226	0.431	0.205	0.266	0.274	0.173	0.246	0.08	0.27	0.111	0.027	0.226	0.086	0.886	0.538	0.171	0.856	0.565	0.096	0.703	0.625	0.004	0.596	0.608	0.006	0.494	0.618	0.028	0.358	0.661	0.02	0.147	0.571
1372	6.86	NaN	NaN	NaN	0.029	0.875	0.218	0.145	0.86	0.163	0.156	0.668	0.139	0.199	0.544	0.199	0.225	0.431	0.205	0.265	0.274	0.174	0.246	0.08	0.27	0.111	0.027	0.226	0.083	0.886	0.538	0.169	0.856	0.566	0.094	0.702	0.625	0.002	0.595	0.607	0.003	0.492	0.617	0.022	0.356	0.661	0.011	0.145	0.571
1373	6.865	NaN	NaN	NaN	0.027	0.875	0.218	0.144	0.86	0.163	0.155	0.668	0.139	0.198	0.545	0.2	0.224	0.431	0.206	0.265	0.274	0.174	0.246	0.08	0.27	0.111	0.027	0.226	0.081	0.886	0.538	0.167	0.856	0.566	0.092	0.701	0.625	0	0.594	0.607	0	0.49	0.616	0.017	0.354	0.66	0.003	0.143	0.571
1374	6.87	NaN	NaN	NaN	0.026	0.874	0.218	0.143	0.86	0.164	0.154	0.668	0.139	0.197	0.545	0.2	0.224	0.431	0.206	0.265	0.274	0.174	0.246	0.08	0.27	0.111	0.027	0.226	0.078	0.886	0.538	0.164	0.856	0.567	0.09	0.7	0.625	-0.002	0.593	0.606	-0.003	0.489	0.616	0.013	0.351	0.66	-0.005	0.14	0.571
1375	6.875	NaN	NaN	NaN	0.024	0.874	0.218	0.141	0.86	0.164	0.152	0.669	0.14	0.195	0.545	0.2	0.223	0.431	0.206	0.265	0.274	0.175	0.246	0.081	0.27	0.111	0.027	0.226	0.076	0.886	0.538	0.161	0.855	0.567	0.088	0.699	0.625	-0.004	0.592	0.605	-0.005	0.487	0.615	0.008	0.349	0.659	-0.013	0.138	0.571
1376	6.88	NaN	NaN	NaN	0.022	0.874	0.218	0.138	0.86	0.164	0.151	0.668	0.14	0.194	0.545	0.201	0.222	0.431	0.206	0.265	0.275	0.175	0.246	0.081	0.27	0.111	0.027	0.226	0.073	0.885	0.538	0.158	0.855	0.567	0.085	0.699	0.624	-0.006	0.591	0.604	-0.008	0.485	0.614	0.003	0.348	0.658	-0.021	0.136	0.57
1377	6.885	NaN	NaN	NaN	0.02	0.874	0.218	0.137	0.86	0.165	0.15	0.668	0.14	0.193	0.545	0.201	0.221	0.431	0.207	0.264	0.275	0.175	0.246	0.081	0.27	0.111	0.027	0.226	0.07	0.885	0.538	0.156	0.855	0.568	0.083	0.698	0.624	-0.008	0.589	0.603	-0.011	0.483	0.614	-0.002	0.346	0.658	-0.029	0.133	0.57
1378	6.89	NaN	NaN	NaN	0.018	0.874	0.218	0.136	0.86	0.165	0.148	0.668	0.141	0.192	0.545	0.201	0.22	0.431	0.207	0.263	0.275	0.176	0.246	0.081	0.271	0.111	0.027	0.226	0.068	0.885	0.538	0.153	0.855	0.568	0.081	0.697	0.624	-0.009	0.588	0.603	-0.014	0.482	0.613	-0.006	0.344	0.657	-0.037	0.131	0.57
1379	6.895	NaN	NaN	NaN	0.016	0.874	0.217	0.134	0.86	0.165	0.147	0.669	0.142	0.191	0.545	0.202	0.219	0.431	0.207	0.263	0.276	0.176	0.246	0.081	0.271	0.111	0.027	0.226	0.064	0.884	0.538	0.151	0.854	0.569	0.079	0.696	0.624	-0.011	0.586	0.602	-0.016	0.48	0.612	-0.01	0.342	0.656	-0.045	0.129	0.57
1380	6.9	NaN	NaN	NaN	0.014	0.874	0.217	0.132	0.859	0.166	0.146	0.669	0.142	0.19	0.545	0.202	0.218	0.431	0.208	0.263	0.276	0.176	0.246	0.081	0.271	0.111	0.027	0.226	0.062	0.884	0.538	0.148	0.854	0.569	0.077	0.695	0.624	-0.013	0.585	0.601	-0.018	0.478	0.61	-0.015	0.34	0.656	-0.052	0.127	0.569
1381	6.905	NaN	NaN	NaN	0.012	0.874	0.217	0.13	0.859	0.167	0.145	0.668	0.143	0.189	0.545	0.203	0.217	0.431	0.208	0.262	0.276	0.176	0.245	0.081	0.271	0.111	0.027	0.226	0.059	0.884	0.538	0.145	0.854	0.569	0.075	0.693	0.624	-0.014	0.582	0.6	-0.021	0.477	0.61	-0.019	0.338	0.655	-0.06	0.125	0.569
1382	6.91	NaN	NaN	NaN	0.009	0.874	0.216	0.129	0.859	0.167	0.143	0.668	0.143	0.187	0.545	0.203	0.216	0.431	0.209	0.262	0.276	0.176	0.245	0.081	0.271	0.111	0.027	0.226	0.056	0.883	0.538	0.142	0.853	0.57	0.073	0.692	0.624	-0.015	0.581	0.599	-0.022	0.474	0.609	-0.023	0.335	0.654	-0.067	0.124	0.568
1383	6.915	NaN	NaN	NaN	0.006	0.874	0.216	0.127	0.859	0.168	0.141	0.669	0.144	0.185	0.545	0.203	0.215	0.432	0.209	0.261	0.277	0.177	0.245	0.081	0.271	0.111	0.027	0.226	0.053	0.883	0.539	0.139	0.853	0.57	0.071	0.691	0.624	-0.017	0.58	0.598	-0.024	0.472	0.607	-0.027	0.333	0.653	-0.074	0.122	0.568
1384	6.92	NaN	NaN	NaN	0.004	0.874	0.216	0.125	0.859	0.168	0.14	0.668	0.144	0.183	0.545	0.204	0.214	0.432	0.21	0.26	0.277	0.177	0.245	0.081	0.271	0.111	0.027	0.226	0.05	0.883	0.539	0.136	0.852	0.571	0.068	0.689	0.624	-0.019	0.578	0.597	-0.026	0.47	0.606	-0.03	0.331	0.652	-0.081	0.12	0.567
1385	6.925	NaN	NaN	NaN	0.002	0.874	0.216	0.123	0.858	0.169	0.138	0.668	0.145	0.182	0.545	0.204	0.212	0.431	0.21	0.26	0.277	0.178	0.245	0.081	0.271	0.111	0.027	0.226	0.047	0.883	0.539	0.134	0.852	0.572	0.066	0.688	0.623	-0.02	0.575	0.595	-0.028	0.468	0.604	-0.033	0.329	0.651	-0.088	0.118	0.567
1386	6.93	NaN	NaN	NaN	0	0.873	0.216	0.121	0.858	0.169	0.137	0.668	0.145	0.181	0.545	0.205	0.211	0.432	0.21	0.259	0.278	0.178	0.245	0.082	0.272	0.111	0.027	0.226	0.044	0.882	0.539	0.131	0.852	0.572	0.064	0.686	0.623	-0.022	0.573	0.595	-0.03	0.466	0.602	-0.036	0.328	0.65	-0.093	0.117	0.566
1387	6.935	NaN	NaN	NaN	-0.003	0.874	0.216	0.119	0.858	0.17	0.135	0.668	0.145	0.18	0.544	0.205	0.209	0.433	0.211	0.258	0.278	0.179	0.245	0.082	0.272	0.111	0.027	0.226	0.041	0.882	0.54	0.128	0.851	0.573	0.062	0.685	0.623	-0.023	0.571	0.593	-0.032	0.464	0.601	-0.039	0.326	0.649	-0.099	0.115	0.566
1388	6.94	NaN	NaN	NaN	-0.005	0.874	0.217	0.117	0.858	0.171	0.133	0.668	0.146	0.178	0.545	0.206	0.208	0.433	0.211	0.257	0.279	0.179	0.245	0.082	0.272	0.111	0.027	0.226	0.038	0.882	0.54	0.125	0.851	0.573	0.06	0.683	0.623	-0.024	0.57	0.592	-0.034	0.461	0.599	-0.042	0.324	0.647	-0.105	0.113	0.565
1389	6.945	NaN	NaN	NaN	-0.007	0.873	0.217	0.115	0.858	0.172	0.132	0.667	0.146	0.176	0.545	0.206	0.207	0.432	0.212	0.257	0.279	0.179	0.245	0.083	0.272	0.111	0.027	0.226	0.035	0.882	0.54	0.122	0.85	0.574	0.058	0.681	0.622	-0.026	0.567	0.59	-0.035	0.459	0.597	-0.046	0.322	0.646	-0.11	0.111	0.564
1390	6.95	NaN	NaN	NaN	-0.009	0.873	0.217	0.113	0.858	0.172	0.13	0.667	0.147	0.174	0.545	0.207	0.206	0.432	0.213	0.256	0.279	0.18	0.245	0.083	0.272	0.111	0.027	0.226	0.032	0.881	0.541	0.119	0.85	0.575	0.056	0.679	0.622	-0.028	0.565	0.589	-0.037	0.457	0.596	-0.048	0.32	0.644	-0.115	0.11	0.563
1391	6.955	NaN	NaN	NaN	-0.011	0.873	0.217	0.11	0.857	0.173	0.128	0.667	0.148	0.173	0.545	0.207	0.205	0.433	0.213	0.255	0.279	0.18	0.245	0.083	0.272	0.111	0.027	0.226	0.029	0.881	0.541	0.115	0.849	0.576	0.054	0.677	0.622	-0.029	0.563	0.588	-0.039	0.455	0.594	-0.05	0.318	0.643	-0.119	0.108	0.562
1392	6.96	NaN	NaN	NaN	-0.014	0.873	0.217	0.108	0.857	0.174	0.125	0.667	0.148	0.171	0.545	0.208	0.203	0.433	0.213	0.255	0.279	0.181	0.245	0.083	0.272	0.111	0.027	0.226	0.026	0.88	0.541	0.112	0.849	0.576	0.052	0.675	0.622	-0.03	0.561	0.586	-0.04	0.453	0.592	-0.053	0.316	0.641	-0.123	0.107	0.56
1393	6.965	NaN	NaN	NaN	-0.016	0.872	0.218	0.106	0.857	0.175	0.123	0.667	0.149	0.17	0.545	0.209	0.201	0.433	0.214	0.254	0.28	0.181	0.245	0.083	0.273	0.111	0.027	0.226	0.023	0.88	0.541	0.109	0.848	0.577	0.05	0.673	0.621	-0.032	0.559	0.585	-0.042	0.452	0.59	-0.056	0.314	0.64	-0.127	0.105	0.559
1394	6.97	NaN	NaN	NaN	-0.018	0.872	0.218	0.104	0.856	0.176	0.122	0.667	0.15	0.168	0.545	0.209	0.2	0.433	0.214	0.253	0.28	0.182	0.245	0.083	0.272	0.111	0.027	0.226	0.019	0.88	0.542	0.106	0.848	0.578	0.048	0.67	0.621	-0.034	0.557	0.583	-0.044	0.45	0.589	-0.059	0.312	0.638	-0.13	0.104	0.557
1395	6.975	NaN	NaN	NaN	-0.021	0.872	0.218	0.101	0.856	0.176	0.119	0.667	0.151	0.165	0.545	0.21	0.199	0.433	0.215	0.252	0.281	0.182	0.245	0.084	0.272	0.111	0.027	0.226	0.016	0.879	0.543	0.102	0.847	0.579	0.046	0.668	0.621	-0.036	0.554	0.582	-0.045	0.447	0.586	-0.061	0.311	0.636	-0.133	0.102	0.555
1396	6.98	NaN	NaN	NaN	-0.023	0.872	0.219	0.099	0.856	0.177	0.117	0.667	0.152	0.164	0.545	0.21	0.198	0.433	0.216	0.251	0.281	0.183	0.245	0.084	0.273	0.111	0.027	0.226	0.012	0.879	0.543	0.099	0.846	0.58	0.044	0.666	0.62	-0.037	0.552	0.58	-0.047	0.445	0.585	-0.063	0.309	0.635	-0.136	0.1	0.553
1397	6.985	NaN	NaN	NaN	-0.026	0.871	0.219	0.096	0.856	0.178	0.116	0.667	0.152	0.163	0.545	0.211	0.196	0.433	0.216	0.25	0.281	0.183	0.245	0.084	0.273	0.111	0.027	0.226	0.009	0.879	0.543	0.095	0.846	0.581	0.042	0.664	0.62	-0.038	0.551	0.578	-0.049	0.443	0.583	-0.066	0.306	0.633	-0.139	0.099	0.551
1398	6.99	NaN	NaN	NaN	-0.028	0.871	0.22	0.093	0.855	0.179	0.113	0.667	0.153	0.16	0.545	0.212	0.194	0.434	0.217	0.249	0.282	0.183	0.244	0.084	0.273	0.111	0.027	0.226	0.005	0.878	0.544	0.091	0.845	0.582	0.04	0.662	0.619	-0.04	0.549	0.577	-0.051	0.441	0.582	-0.068	0.304	0.631	-0.14	0.097	0.549
1399	6.995	NaN	NaN	NaN	-0.031	0.871	0.22	0.091	0.855	0.18	0.111	0.667	0.154	0.159	0.545	0.212	0.193	0.434	0.217	0.248	0.282	0.184	0.244	0.084	0.273	0.111	0.027	0.226	0.001	0.878	0.545	0.088	0.845	0.582	0.037	0.66	0.619	-0.043	0.548	0.576	-0.053	0.439	0.58	-0.07	0.303	0.629	-0.142	0.095	0.546
1400	7	NaN	NaN	NaN	-0.034	0.871	0.22	0.089	0.855	0.18	0.109	0.667	0.154	0.156	0.545	0.213	0.191	0.434	0.218	0.247	0.283	0.184	0.244	0.085	0.273	0.111	0.027	0.226	-0.002	0.878	0.545	0.084	0.844	0.583	0.035	0.658	0.618	-0.045	0.546	0.574	-0.055	0.437	0.579	-0.072	0.3	0.627	-0.143	0.094	0.544
1401	7.005	NaN	NaN	NaN	-0.037	0.871	0.221	0.086	0.855	0.181	0.107	0.667	0.155	0.154	0.545	0.213	0.189	0.434	0.219	0.246	0.283	0.184	0.243	0.085	0.274	0.111	0.027	0.226	-0.006	0.877	0.546	0.081	0.843	0.584	0.032	0.656	0.618	-0.047	0.545	0.573	-0.057	0.436	0.577	-0.074	0.298	0.625	-0.144	0.092	0.542
1402	7.01	NaN	NaN	NaN	-0.039	0.87	0.222	0.083	0.854	0.182	0.105	0.666	0.156	0.152	0.545	0.214	0.188	0.434	0.219	0.246	0.284	0.185	0.243	0.085	0.274	0.111	0.027	0.226	-0.01	0.877	0.546	0.077	0.843	0.585	0.03	0.654	0.617	-0.049	0.543	0.571	-0.058	0.434	0.575	-0.075	0.296	0.622	-0.143	0.091	0.54
1403	7.015	NaN	NaN	NaN	-0.042	0.87	0.222	0.08	0.854	0.183	0.102	0.666	0.156	0.15	0.545	0.215	0.187	0.434	0.219	0.246	0.284	0.185	0.243	0.086	0.274	0.111	0.027	0.226	-0.014	0.877	0.547	0.073	0.842	0.586	0.027	0.652	0.617	-0.05	0.541	0.569	-0.061	0.432	0.574	-0.077	0.294	0.62	-0.144	0.09	0.539
1404	7.02	NaN	NaN	NaN	-0.045	0.87	0.223	0.078	0.854	0.184	0.1	0.666	0.157	0.148	0.545	0.215	0.185	0.434	0.22	0.245	0.285	0.186	0.242	0.086	0.275	0.111	0.027	0.226	-0.017	0.876	0.548	0.068	0.842	0.586	0.024	0.651	0.616	-0.052	0.54	0.568	-0.063	0.43	0.572	-0.078	0.292	0.618	-0.145	0.089	0.539
1405	7.025	NaN	NaN	NaN	-0.048	0.87	0.224	0.076	0.853	0.185	0.098	0.666	0.158	0.146	0.545	0.216	0.183	0.434	0.22	0.243	0.285	0.186	0.242	0.086	0.275	0.111	0.027	0.226	-0.021	0.875	0.548	0.065	0.841	0.587	0.02	0.65	0.616	-0.056	0.539	0.566	-0.064	0.429	0.571	-0.078	0.291	0.616	-0.147	0.088	0.539
1406	7.03	NaN	NaN	NaN	-0.051	0.869	0.224	0.073	0.853	0.186	0.095	0.666	0.158	0.144	0.545	0.216	0.181	0.434	0.221	0.242	0.285	0.187	0.242	0.087	0.275	0.111	0.027	0.226	-0.025	0.875	0.549	0.061	0.84	0.588	0.018	0.649	0.615	-0.058	0.538	0.565	-0.067	0.428	0.57	-0.078	0.291	0.614	-0.15	0.088	0.54
1407	7.035	NaN	NaN	NaN	-0.054	0.869	0.225	0.069	0.853	0.186	0.093	0.665	0.159	0.142	0.545	0.217	0.18	0.434	0.222	0.241	0.286	0.187	0.242	0.087	0.275	0.111	0.027	0.226	-0.029	0.874	0.549	0.056	0.84	0.589	0.014	0.649	0.615	-0.06	0.537	0.564	-0.07	0.428	0.57	-0.079	0.291	0.613	-0.152	0.088	0.54
1408	7.04	NaN	NaN	NaN	-0.058	0.869	0.226	0.066	0.853	0.187	0.09	0.665	0.16	0.14	0.545	0.218	0.178	0.434	0.222	0.24	0.286	0.187	0.242	0.087	0.275	0.111	0.027	0.226	-0.033	0.874	0.55	0.052	0.839	0.59	0.01	0.649	0.615	-0.063	0.537	0.563	-0.073	0.428	0.57	-0.082	0.292	0.613	-0.154	0.087	0.541
1409	7.045	NaN	NaN	NaN	-0.06	0.869	0.227	0.063	0.852	0.188	0.087	0.665	0.161	0.138	0.545	0.219	0.176	0.434	0.223	0.239	0.286	0.188	0.242	0.087	0.275	0.111	0.027	0.226	-0.036	0.873	0.55	0.048	0.838	0.59	0.006	0.649	0.615	-0.066	0.537	0.563	-0.076	0.429	0.57	-0.086	0.294	0.615	-0.155	0.086	0.541
1410	7.05	NaN	NaN	NaN	-0.063	0.868	0.228	0.061	0.851	0.189	0.085	0.664	0.161	0.135	0.545	0.219	0.174	0.434	0.223	0.237	0.287	0.188	0.242	0.088	0.275	0.111	0.027	0.226	-0.039	0.873	0.551	0.045	0.838	0.591	0.002	0.65	0.615	-0.069	0.539	0.564	-0.079	0.431	0.572	-0.091	0.295	0.616	-0.156	0.086	0.542
1411	7.055	NaN	NaN	NaN	-0.066	0.868	0.229	0.058	0.851	0.19	0.083	0.664	0.162	0.133	0.544	0.219	0.172	0.434	0.224	0.235	0.287	0.188	0.242	0.088	0.275	0.111	0.028	0.227	-0.043	0.873	0.551	0.041	0.838	0.592	-0.003	0.651	0.616	-0.075	0.541	0.566	-0.083	0.432	0.573	-0.095	0.296	0.619	-0.157	0.087	0.543
1412	7.06	NaN	NaN	NaN	-0.069	0.867	0.229	0.055	0.851	0.19	0.08	0.664	0.163	0.131	0.544	0.22	0.171	0.435	0.225	0.234	0.287	0.189	0.241	0.089	0.275	0.111	0.028	0.227	-0.047	0.872	0.552	0.038	0.839	0.592	-0.008	0.653	0.617	-0.077	0.542	0.567	-0.087	0.433	0.575	-0.1	0.297	0.621	-0.157	0.087	0.543
1413	7.065	NaN	NaN	NaN	-0.072	0.867	0.23	0.051	0.85	0.191	0.077	0.664	0.163	0.128	0.544	0.221	0.169	0.435	0.225	0.233	0.288	0.189	0.241	0.089	0.275	0.111	0.028	0.227	-0.05	0.872	0.553	0.035	0.839	0.593	-0.013	0.655	0.618	NaN	NaN	NaN	-0.091	0.435	0.578	-0.105	0.297	0.623	-0.157	0.088	0.543
1414	7.07	NaN	NaN	NaN	-0.075	0.867	0.231	0.048	0.85	0.192	0.074	0.664	0.164	0.126	0.544	0.221	0.167	0.435	0.226	0.232	0.289	0.19	0.241	0.089	0.275	0.111	0.028	0.227	-0.053	0.872	0.554	0.031	0.84	0.594	-0.018	0.656	0.618	NaN	NaN	NaN	-0.095	0.436	0.58	-0.11	0.298	0.626	-0.157	0.088	0.543
1415	7.075	NaN	NaN	NaN	-0.078	0.867	0.232	0.045	0.849	0.192	0.072	0.663	0.165	0.124	0.544	0.222	0.165	0.435	0.226	0.23	0.289	0.19	0.24	0.09	0.275	0.111	0.028	0.227	-0.056	0.873	0.555	0.029	0.841	0.594	-0.025	0.659	0.619	-0.095	0.546	0.571	-0.099	0.438	0.582	-0.115	0.298	0.628	-0.156	0.088	0.544
1416	7.08	NaN	NaN	NaN	-0.081	0.867	0.233	0.042	0.849	0.193	0.069	0.664	0.165	0.121	0.544	0.223	0.163	0.435	0.227	0.229	0.29	0.191	0.239	0.09	0.276	0.111	0.028	0.227	-0.059	0.873	0.556	0.025	0.843	0.595	-0.031	0.661	0.621	NaN	NaN	NaN	-0.103	0.439	0.584	-0.119	0.298	0.63	-0.155	0.088	0.544
1417	7.085	NaN	NaN	NaN	-0.085	0.867	0.234	0.04	0.848	0.193	0.066	0.663	0.166	0.119	0.544	0.223	0.161	0.436	0.228	0.228	0.29	0.191	0.239	0.091	0.276	0.111	0.028	0.227	-0.062	0.873	0.557	0.022	0.845	0.596	-0.038	0.664	0.622	-0.107	0.552	0.575	-0.107	0.44	0.586	-0.123	0.298	0.632	-0.156	0.088	0.544
1418	7.09	NaN	NaN	NaN	-0.088	0.867	0.235	0.036	0.848	0.194	0.064	0.663	0.167	0.117	0.544	0.224	0.159	0.436	0.228	0.227	0.291	0.192	0.239	0.092	0.276	0.11	0.028	0.227	-0.064	0.874	0.559	0.019	0.846	0.597	-0.044	0.666	0.623	NaN	NaN	NaN	-0.111	0.44	0.587	-0.126	0.299	0.633	-0.156	0.089	0.545
1419	7.095	NaN	NaN	NaN	-0.09	0.867	0.236	0.033	0.848	0.195	0.061	0.663	0.168	0.115	0.544	0.225	0.156	0.436	0.229	0.225	0.292	0.192	0.238	0.093	0.277	0.11	0.028	0.227	-0.067	0.875	0.56	0.016	0.847	0.597	-0.05	0.669	0.625	-0.12	0.556	0.581	-0.115	0.44	0.588	-0.128	0.299	0.634	-0.157	0.089	0.546
1420	7.1	NaN	NaN	NaN	-0.094	0.867	0.237	0.029	0.848	0.196	0.059	0.663	0.169	0.112	0.544	0.226	0.154	0.436	0.23	0.224	0.293	0.193	0.238	0.093	0.277	0.11	0.028	0.227	-0.07	0.875	0.562	0.013	0.848	0.598	-0.055	0.671	0.627	-0.122	0.556	0.581	-0.119	0.441	0.59	-0.13	0.299	0.635	-0.158	0.088	0.547
1421	7.105	NaN	NaN	NaN	-0.097	0.867	0.238	0.027	0.848	0.197	0.056	0.663	0.17	0.109	0.544	0.226	0.153	0.437	0.231	0.222	0.293	0.193	0.238	0.094	0.277	0.11	0.028	0.227	-0.073	0.876	0.564	0.01	0.848	0.599	-0.06	0.673	0.628	-0.125	0.556	0.582	-0.121	0.442	0.591	-0.131	0.299	0.636	-0.159	0.088	0.547
1422	7.11	NaN	NaN	NaN	-0.1	0.867	0.239	0.024	0.848	0.197	0.054	0.664	0.171	0.107	0.544	0.227	0.151	0.437	0.232	0.221	0.294	0.194	0.237	0.095	0.277	0.11	0.028	0.227	-0.076	0.876	0.565	0.006	0.849	0.6	-0.065	0.674	0.63	-0.129	0.557	0.584	-0.124	0.442	0.592	-0.134	0.3	0.636	-0.159	0.087	0.548
1423	7.115	NaN	NaN	NaN	-0.102	0.867	0.24	0.02	0.848	0.199	0.051	0.664	0.172	0.104	0.545	0.228	0.148	0.437	0.232	0.219	0.295	0.195	0.237	0.096	0.278	0.11	0.029	0.227	-0.079	0.877	0.567	0.003	0.849	0.601	-0.068	0.675	0.631	-0.131	0.557	0.584	-0.126	0.442	0.592	-0.137	0.3	0.637	-0.159	0.087	0.548
1424	7.12	NaN	NaN	NaN	-0.106	0.867	0.241	0.018	0.848	0.199	0.048	0.664	0.173	0.101	0.545	0.229	0.146	0.437	0.233	0.217	0.296	0.196	0.236	0.097	0.279	0.11	0.029	0.227	-0.082	0.877	0.569	-0.001	0.849	0.601	-0.071	0.675	0.632	-0.13	0.556	0.585	-0.128	0.442	0.592	-0.139	0.3	0.637	-0.159	0.087	0.548
1425	7.125	NaN	NaN	NaN	-0.109	0.867	0.242	0.015	0.848	0.2	0.046	0.664	0.174	0.099	0.545	0.23	0.143	0.438	0.234	0.216	0.297	0.197	0.235	0.098	0.279	0.11	0.029	0.228	-0.086	0.878	0.57	-0.005	0.85	0.602	-0.073	0.675	0.633	-0.131	0.554	0.584	-0.13	0.442	0.593	-0.141	0.3	0.636	-0.159	0.087	0.547
1426	7.13	NaN	NaN	NaN	-0.112	0.868	0.243	0.012	0.848	0.202	0.043	0.665	0.175	0.096	0.545	0.231	0.141	0.438	0.235	0.214	0.298	0.197	0.235	0.099	0.279	0.11	0.029	0.228	-0.089	0.878	0.572	-0.009	0.85	0.603	-0.075	0.674	0.634	-0.132	0.554	0.583	-0.131	0.441	0.592	-0.142	0.299	0.636	-0.159	0.087	0.547
1427	7.135	NaN	NaN	NaN	-0.115	0.868	0.244	0.009	0.849	0.203	0.04	0.665	0.176	0.092	0.545	0.232	0.139	0.439	0.236	0.213	0.299	0.198	0.234	0.1	0.279	0.11	0.029	0.228	-0.092	0.878	0.573	-0.013	0.851	0.604	-0.076	0.673	0.634	NaN	NaN	NaN	-0.132	0.44	0.592	-0.142	0.298	0.636	-0.16	0.087	0.547
1428	7.14	NaN	NaN	NaN	-0.118	0.868	0.245	0.007	0.849	0.204	0.037	0.666	0.177	0.09	0.546	0.233	0.135	0.44	0.237	0.211	0.3	0.199	0.233	0.102	0.28	0.109	0.03	0.228	-0.096	0.879	0.574	-0.016	0.851	0.605	-0.077	0.671	0.635	NaN	NaN	NaN	-0.133	0.439	0.592	-0.143	0.297	0.636	-0.16	0.087	0.547
1429	7.145	NaN	NaN	NaN	-0.121	0.868	0.246	0.004	0.85	0.205	0.034	0.666	0.178	0.086	0.546	0.234	0.132	0.44	0.238	0.209	0.301	0.2	0.232	0.102	0.281	0.109	0.03	0.228	-0.099	0.879	0.575	-0.02	0.851	0.606	-0.079	0.67	0.635	NaN	NaN	NaN	-0.133	0.438	0.592	-0.144	0.296	0.635	-0.161	0.087	0.547
1430	7.15	NaN	NaN	NaN	-0.123	0.869	0.248	0.001	0.85	0.207	0.031	0.667	0.179	0.083	0.547	0.235	0.13	0.441	0.238	0.207	0.302	0.201	0.232	0.103	0.281	0.109	0.03	0.229	-0.103	0.88	0.575	-0.023	0.851	0.607	-0.079	0.668	0.635	NaN	NaN	NaN	-0.134	0.437	0.592	-0.145	0.296	0.635	-0.161	0.086	0.546
1431	7.155	NaN	NaN	NaN	-0.126	0.869	0.249	-0.001	0.85	0.208	0.028	0.667	0.181	0.08	0.547	0.235	0.127	0.442	0.239	0.205	0.304	0.201	0.231	0.105	0.282	0.109	0.03	0.229	-0.106	0.88	0.576	-0.027	0.851	0.608	-0.08	0.667	0.636	NaN	NaN	NaN	-0.135	0.436	0.591	-0.146	0.296	0.635	-0.162	0.086	0.546
1432	7.16	NaN	NaN	NaN	-0.128	0.87	0.249	-0.004	0.851	0.21	0.025	0.668	0.182	0.076	0.547	0.236	0.124	0.442	0.24	0.203	0.305	0.202	0.229	0.107	0.283	0.109	0.03	0.229	-0.11	0.88	0.577	-0.03	0.851	0.609	-0.081	0.665	0.636	NaN	NaN	NaN	-0.136	0.435	0.591	-0.147	0.296	0.635	-0.162	0.086	0.546
1433	7.165	NaN	NaN	NaN	-0.131	0.871	0.25	-0.007	0.852	0.211	0.022	0.669	0.183	0.073	0.548	0.237	0.121	0.443	0.241	0.201	0.306	0.203	0.229	0.108	0.283	0.109	0.03	0.229	-0.113	0.88	0.577	-0.033	0.851	0.611	-0.082	0.664	0.636	NaN	NaN	NaN	-0.138	0.435	0.592	-0.148	0.296	0.635	-0.163	0.086	0.546
1434	7.17	NaN	NaN	NaN	-0.134	0.872	0.252	-0.009	0.852	0.212	0.019	0.669	0.184	0.069	0.548	0.238	0.118	0.443	0.241	0.198	0.307	0.204	0.228	0.109	0.283	0.109	0.031	0.229	-0.116	0.88	0.578	-0.036	0.851	0.613	-0.084	0.664	0.636	NaN	NaN	NaN	-0.14	0.436	0.592	-0.149	0.297	0.636	-0.163	0.086	0.546
1435	7.175	NaN	NaN	NaN	-0.136	0.872	0.252	-0.012	0.853	0.214	0.016	0.67	0.185	0.066	0.549	0.239	0.114	0.444	0.242	0.196	0.309	0.204	0.227	0.11	0.283	0.109	0.031	0.229	-0.119	0.881	0.578	-0.039	0.851	0.614	-0.085	0.664	0.637	NaN	NaN	NaN	-0.141	0.436	0.592	-0.15	0.297	0.636	-0.163	0.086	0.546
1436	7.18	NaN	NaN	NaN	-0.138	0.873	0.254	-0.014	0.854	0.215	0.013	0.67	0.186	0.062	0.549	0.24	0.111	0.445	0.242	0.194	0.31	0.205	0.226	0.112	0.284	0.109	0.032	0.229	-0.122	0.881	0.579	-0.042	0.851	0.616	-0.087	0.664	0.638	NaN	NaN	NaN	-0.143	0.436	0.592	-0.15	0.297	0.636	-0.163	0.086	0.546
1437	7.185	NaN	NaN	NaN	-0.141	0.874	0.255	-0.016	0.855	0.216	0.01	0.671	0.187	0.058	0.549	0.24	0.108	0.445	0.243	0.192	0.311	0.205	0.225	0.114	0.284	0.109	0.032	0.229	-0.126	0.881	0.579	-0.045	0.851	0.617	-0.089	0.664	0.638	NaN	NaN	NaN	-0.144	0.436	0.593	-0.151	0.296	0.637	-0.163	0.086	0.546
1438	7.19	NaN	NaN	NaN	-0.144	0.875	0.255	-0.019	0.855	0.217	0.007	0.671	0.188	0.054	0.55	0.241	0.105	0.446	0.243	0.19	0.313	0.206	0.224	0.115	0.283	0.109	0.032	0.23	-0.128	0.881	0.58	-0.047	0.851	0.618	-0.091	0.664	0.639	NaN	NaN	NaN	-0.145	0.437	0.594	-0.152	0.296	0.637	-0.163	0.086	0.546
1439	7.195	NaN	NaN	NaN	-0.146	0.876	0.256	-0.022	0.856	0.218	0.003	0.672	0.189	0.05	0.55	0.241	0.102	0.446	0.243	0.188	0.314	0.206	0.223	0.117	0.283	0.109	0.032	0.23	-0.131	0.881	0.58	-0.05	0.851	0.62	-0.093	0.665	0.64	NaN	NaN	NaN	-0.147	0.437	0.595	-0.153	0.296	0.637	-0.163	0.085	0.546
1440	7.2	NaN	NaN	NaN	-0.148	0.877	0.258	-0.024	0.857	0.219	0	0.672	0.19	0.046	0.551	0.242	0.098	0.447	0.243	0.185	0.316	0.206	0.222	0.119	0.284	0.109	0.032	0.23	-0.134	0.882	0.581	-0.052	0.851	0.621	-0.096	0.666	0.641	NaN	NaN	NaN	-0.148	0.437	0.595	-0.154	0.296	0.638	-0.164	0.085	0.546
1441	7.205	NaN	NaN	NaN	-0.15	0.878	0.259	-0.026	0.858	0.22	-0.004	0.673	0.191	0.042	0.551	0.242	0.094	0.448	0.243	0.182	0.317	0.206	0.22	0.12	0.284	0.109	0.032	0.231	-0.137	0.882	0.582	-0.054	0.852	0.622	-0.098	0.667	0.642	NaN	NaN	NaN	-0.149	0.437	0.596	-0.155	0.295	0.638	-0.164	0.085	0.546
1442	7.21	NaN	NaN	NaN	-0.153	0.878	0.26	-0.029	0.859	0.221	-0.008	0.674	0.192	0.038	0.551	0.242	0.09	0.449	0.243	0.179	0.318	0.206	0.219	0.121	0.284	0.108	0.032	0.231	-0.14	0.883	0.583	-0.056	0.852	0.623	-0.101	0.668	0.643	NaN	NaN	NaN	-0.15	0.437	0.597	-0.156	0.295	0.639	-0.164	0.085	0.547
1443	7.215	NaN	NaN	NaN	-0.155	0.879	0.261	-0.032	0.86	0.223	-0.01	0.674	0.192	0.034	0.552	0.242	0.086	0.449	0.243	0.176	0.32	0.206	0.218	0.123	0.284	0.108	0.032	0.231	-0.143	0.883	0.584	-0.058	0.852	0.624	-0.103	0.669	0.644	NaN	NaN	NaN	-0.15	0.437	0.598	-0.157	0.295	0.64	-0.164	0.085	0.547
1444	7.22	NaN	NaN	NaN	-0.157	0.88	0.262	-0.034	0.861	0.224	-0.013	0.675	0.192	0.03	0.552	0.243	0.082	0.45	0.242	0.173	0.321	0.206	0.217	0.125	0.283	0.108	0.032	0.231	-0.146	0.884	0.586	-0.06	0.853	0.625	-0.105	0.67	0.645	NaN	NaN	NaN	-0.151	0.437	0.599	-0.158	0.295	0.641	-0.164	0.085	0.547
1445	7.225	NaN	NaN	NaN	-0.159	0.881	0.263	-0.036	0.862	0.225	-0.017	0.676	0.193	0.025	0.553	0.243	0.078	0.451	0.242	0.17	0.323	0.205	0.216	0.127	0.283	0.108	0.033	0.231	-0.15	0.885	0.588	-0.062	0.854	0.626	-0.108	0.67	0.646	NaN	NaN	NaN	-0.151	0.437	0.6	-0.158	0.295	0.641	-0.164	0.084	0.547
1446	7.23	NaN	NaN	NaN	-0.161	0.882	0.264	-0.039	0.863	0.226	-0.02	0.677	0.194	0.021	0.553	0.243	0.074	0.451	0.241	0.167	0.324	0.205	0.214	0.129	0.283	0.108	0.033	0.231	-0.153	0.886	0.589	-0.065	0.854	0.627	-0.11	0.671	0.647	NaN	NaN	NaN	-0.152	0.437	0.6	-0.159	0.294	0.642	-0.164	0.084	0.548
1447	7.235	NaN	NaN	NaN	-0.164	0.883	0.265	-0.041	0.864	0.227	-0.023	0.678	0.194	0.016	0.554	0.242	0.069	0.452	0.241	0.164	0.326	0.205	0.212	0.131	0.282	0.108	0.033	0.231	-0.156	0.887	0.59	-0.068	0.855	0.627	-0.111	0.672	0.648	NaN	NaN	NaN	-0.152	0.437	0.601	-0.159	0.294	0.642	-0.164	0.084	0.548
1448	7.24	NaN	NaN	NaN	-0.167	0.884	0.266	-0.043	0.865	0.228	-0.027	0.679	0.194	0.012	0.554	0.242	0.065	0.453	0.24	0.161	0.327	0.204	0.21	0.132	0.282	0.108	0.033	0.231	-0.159	0.887	0.592	-0.071	0.856	0.628	-0.113	0.672	0.649	NaN	NaN	NaN	-0.152	0.437	0.601	-0.159	0.294	0.643	-0.163	0.084	0.548
1449	7.245	NaN	NaN	NaN	-0.169	0.885	0.267	-0.046	0.865	0.229	-0.03	0.68	0.195	0.007	0.555	0.242	0.06	0.454	0.239	0.157	0.329	0.203	0.209	0.134	0.281	0.108	0.033	0.231	-0.162	0.888	0.593	-0.074	0.857	0.628	-0.114	0.673	0.65	NaN	NaN	NaN	-0.152	0.437	0.602	-0.159	0.294	0.643	-0.163	0.084	0.549
1450	7.25	NaN	NaN	NaN	-0.171	0.885	0.268	-0.048	0.866	0.23	-0.033	0.681	0.195	0.003	0.555	0.242	0.056	0.454	0.239	0.153	0.331	0.202	0.207	0.136	0.28	0.108	0.033	0.231	-0.165	0.889	0.594	-0.076	0.858	0.629	-0.116	0.674	0.651	NaN	NaN	NaN	-0.153	0.437	0.602	-0.158	0.294	0.644	-0.163	0.084	0.549
1451	7.255	NaN	NaN	NaN	-0.173	0.886	0.269	-0.05	0.867	0.231	-0.037	0.682	0.195	-0.002	0.556	0.241	0.051	0.455	0.238	0.149	0.332	0.201	0.204	0.139	0.28	0.108	0.033	0.231	-0.167	0.89	0.596	-0.079	0.859	0.63	-0.117	0.674	0.652	NaN	NaN	NaN	-0.153	0.437	0.603	-0.158	0.294	0.644	-0.163	0.084	0.549
1452	7.26	NaN	NaN	NaN	-0.175	0.887	0.27	-0.053	0.868	0.231	-0.04	0.682	0.195	-0.006	0.557	0.241	0.046	0.456	0.237	0.145	0.334	0.2	0.202	0.141	0.279	0.108	0.033	0.231	-0.17	0.89	0.597	-0.081	0.859	0.631	-0.118	0.674	0.652	NaN	NaN	NaN	-0.152	0.437	0.604	-0.158	0.294	0.644	-0.163	0.084	0.549
1453	7.265	NaN	NaN	NaN	-0.178	0.888	0.271	-0.056	0.869	0.232	-0.043	0.683	0.195	-0.011	0.557	0.24	0.041	0.456	0.236	0.141	0.335	0.199	0.201	0.143	0.278	0.107	0.033	0.231	-0.172	0.891	0.598	-0.084	0.86	0.632	-0.119	0.675	0.653	NaN	NaN	NaN	-0.152	0.437	0.604	-0.158	0.294	0.644	-0.163	0.084	0.549
1454	7.27	NaN	NaN	NaN	-0.18	0.889	0.271	-0.058	0.87	0.233	-0.047	0.684	0.195	-0.016	0.558	0.24	0.036	0.457	0.235	0.137	0.337	0.198	0.199	0.145	0.277	0.106	0.033	0.231	-0.175	0.892	0.599	-0.087	0.861	0.632	-0.12	0.675	0.653	NaN	NaN	NaN	-0.152	0.437	0.604	-0.158	0.294	0.644	-0.163	0.084	0.549
1455	7.275	NaN	NaN	NaN	-0.182	0.89	0.272	-0.06	0.871	0.234	-0.05	0.685	0.195	-0.021	0.558	0.239	0.031	0.458	0.234	0.132	0.338	0.198	0.196	0.147	0.277	0.106	0.034	0.231	-0.177	0.892	0.599	-0.09	0.861	0.634	-0.121	0.675	0.654	NaN	NaN	NaN	-0.152	0.437	0.604	-0.157	0.294	0.644	-0.163	0.084	0.549
1456	7.28	NaN	NaN	NaN	-0.184	0.891	0.273	-0.063	0.872	0.235	-0.054	0.686	0.195	-0.025	0.559	0.239	0.026	0.458	0.233	0.128	0.34	0.197	0.194	0.15	0.276	0.105	0.034	0.231	-0.18	0.893	0.6	-0.092	0.861	0.635	-0.122	0.675	0.655	NaN	NaN	NaN	-0.151	0.437	0.605	-0.156	0.294	0.645	-0.163	0.084	0.549
1457	7.285	NaN	NaN	NaN	-0.187	0.892	0.274	-0.065	0.872	0.236	-0.058	0.687	0.195	-0.03	0.559	0.238	0.021	0.459	0.232	0.124	0.341	0.196	0.192	0.152	0.275	0.105	0.035	0.23	-0.182	0.894	0.6	-0.095	0.862	0.636	-0.123	0.676	0.655	NaN	NaN	NaN	-0.151	0.437	0.605	-0.155	0.293	0.645	-0.163	0.084	0.549
1458	7.29	NaN	NaN	NaN	-0.189	0.893	0.274	-0.067	0.874	0.236	-0.062	0.688	0.195	-0.035	0.56	0.237	0.016	0.46	0.231	0.119	0.342	0.195	0.189	0.155	0.274	0.105	0.035	0.23	-0.184	0.894	0.601	-0.097	0.862	0.637	-0.124	0.676	0.655	NaN	NaN	NaN	-0.151	0.437	0.605	-0.155	0.293	0.645	-0.163	0.083	0.549
1459	7.295	NaN	NaN	NaN	-0.191	0.894	0.275	-0.07	0.875	0.237	-0.066	0.689	0.195	-0.04	0.56	0.237	0.011	0.461	0.23	0.115	0.344	0.194	0.186	0.158	0.273	0.104	0.036	0.23	-0.186	0.894	0.601	-0.099	0.862	0.639	-0.125	0.676	0.656	NaN	NaN	NaN	-0.151	0.437	0.605	-0.154	0.293	0.646	-0.163	0.083	0.549
[truncated: 611 more rows]
[truncated: 3 more columns]
