# Supplementary material for: Associations between lower-limb muscle activation and knee flexion in post-stroke individuals: A study on the stance-to-swing phases of gait
Source: PLoS One. 2017 Sep 8;12(9):e0183865. doi: 10.1371/journal.pone.0183865 (PMC5590852; doi:10.1371/journal.pone.0183865)
Supplement: S1 Dataset — (ZIP) [file pone.0183865.s001.zip › S1_Dataset/Patient group/2/2/emg.csv]

Frame	Time	EMG Signal 1	EMG Signal 2	EMG Signal 3	EMG Signal 4	EMG Signal 5	EMG Signal 6	EMG Signal 7	EMG Signal 8
0	0	54.206	52.355	62.112	46.355	24.207	31.119	37.894	49.976
1	0.001	55.846	47.184	57.966	43.335	28.515	33.064	40.28	43.833
2	0.002	55.357	42.405	61.76	36.256	34.365	28.073	36.67	45.628
3	0.003	51.002	43.435	54.526	35.374	26.093	35.653	35.576	42.591
4	0.004	46.854	40.805	54.087	32.765	32.551	31.225	32.17	45.954
5	0.005	44.84	40.511	42.079	31.708	28.001	32.028	33.997	31.328
6	0.006	37.04	37.135	25.839	31.834	25.592	28.007	24.999	31.238
7	0.007	39.521	37.069	22.008	33.32	30.16	19.926	24.339	27.874
8	0.008	40.479	36.829	11.415	26.115	31.058	24.043	21.756	24.722
9	0.009	35.263	37.2	14.205	30.927	31.582	27.586	20.937	24.105
10	0.01	31.627	35.855	11.023	16.024	28.244	27.481	20.139	33.189
11	0.011	28.025	31.833	18.102	23.979	17.951	27.213	18.012	30.099
12	0.012	26.973	30.562	24.579	20.538	4.783	24.448	21.136	22.007
13	0.013	23.631	27.387	30.112	23.518	8.101	19.412	17.898	14.341
14	0.014	21.883	25.602	19.44	23.237	2.538	14.853	22.238	20.066
15	0.015	19.988	24.629	14.233	17.962	4.938	12.496	18.475	13.627
16	0.016	19.879	24.86	9.454	17.567	7.175	8.582	16.485	16.322
17	0.017	15.362	18.753	12.643	17.02	13.314	7.975	17.039	15.562
18	0.018	12.643	11.535	11.794	20.371	18.911	1.77	15.121	12.134
19	0.019	15.208	10.363	12.541	10.983	20.29	2.382	13.43	10.107
20	0.02	18.029	11.95	9.09	10.541	16.869	5.153	10.813	9.276
21	0.021	16.833	8.555	4.339	8.207	19.279	6.419	5.527	9.267
22	0.022	15.501	4.44	-3.648	6.115	13.575	1.924	10.148	13.368
23	0.023	14.216	9.275	-9.262	2.518	4.821	-5.814	4.932	7.266
24	0.024	7.77	3.523	-17.923	6.119	9.072	-21.696	-2.75	7.974
25	0.025	8.152	2.855	-4.436	0.292	1.354	-54.78	-1.298	5.063
26	0.026	8.399	0.892	13.504	-6.26	-0.338	-60.377	-0.009	10.907
27	0.027	-0.974	4.217	30.097	-3.858	-3.54	-15.56	0.941	3.064
28	0.028	-3.516	5.852	54.671	-0.258	-3.787	1.712	1.935	1.27
29	0.029	-1.742	-0.188	50.263	0.487	-3.984	28.541	0.463	-3.773
30	0.03	-5.92	-0.75	2.177	-0.848	-13.62	2.547	2.136	-9.524
31	0.031	-2.866	1.066	-32.289	-4.071	-15.467	6.206	-4.085	-8.464
32	0.032	-6.312	0.428	-15.024	-2.027	-24.441	17.842	-0.015	-8.717
33	0.033	-5.444	-4.99	-10.484	-8.834	-15.383	58.676	-6.735	-8.135
34	0.034	-7.028	-2.995	-16.32	-7.073	-9.587	118.863	-3.348	-16.199
35	0.035	-9.708	-7.325	-12.612	-2.17	5.523	126.301	-4.567	-2.946
36	0.036	-16.393	-11.41	-9.243	6.651	15.642	133.107	-0.517	-1.67
37	0.037	-6.572	-16.208	-13.564	12.423	9.354	72.001	-1.649	-4.034
38	0.038	-5.976	-13.401	-10.894	5.857	3.666	-18.123	-2.543	-9.244
39	0.039	-7.836	-13.636	-14.561	-10.73	7.891	-78.222	-10.366	-8.399
40	0.04	-7.314	-9.367	-12.372	-18.184	0.352	-111.2	-16.018	-5.186
41	0.041	-10.991	-9.305	-10.383	-12.245	-6.37	-62.272	-13.5	-2.108
42	0.042	-8.602	-11.515	-3.933	-10.707	-7.829	-35.925	-11.332	-1.484
43	0.043	-11.582	-9.419	-10.805	-12.8	-17.768	-28.126	-9.329	1.099
44	0.044	-14.319	-11.142	-13.134	-14.659	-9.091	-21.057	-10.189	-7.125
45	0.045	-15.259	-17.278	-8.236	-7.773	-5.789	-27.891	-8.501	-6.43
46	0.046	-17.506	-13.498	-13.189	-11.682	-11.168	-22.106	-9.289	-13.459
47	0.047	-17.193	-14.323	-12.113	-10.721	-16.122	-16.839	-5.983	-17.918
48	0.048	-16.063	-12.585	-3.449	-11.856	-10.216	-21.977	-10.573	-17.317
49	0.049	-18.568	-9.843	-2.474	-12.953	-7.957	-17.589	-14.741	-7.997
50	0.05	-17.548	-9.581	2.607	-12.279	-0.045	-21.671	-6.883	-14.513
51	0.051	-13.878	-11.902	-2.253	-14.606	5.232	-40.357	-8.027	-13.359
52	0.052	-11.566	-8.991	-3.056	-11.125	0.443	-23.203	-4.912	-12.414
53	0.053	-13.693	-14.214	-15.284	-17.134	-12.66	-7.396	-7.797	-15.338
54	0.054	-7.69	-14.784	-38.154	-9.78	-22.295	-4.572	-7.006	-12.844
55	0.055	-11.939	-12.843	-41.273	-16.557	-20.508	-7.023	-7.771	-16.934
56	0.056	-14.265	-13.412	-38.586	-6.882	-15.843	-0.034	-9.701	-15.042
57	0.057	-16.202	-12.047	-25.849	-8.046	-8.684	6.296	-6.412	-13.143
58	0.058	-10.204	-15.324	-28.212	-6.879	-5.013	11.969	-10.478	-11.442
59	0.059	-12.517	-14.15	-26.134	-9.966	0.991	-0.313	-10.87	-11.101
60	0.06	-14.446	-14.535	-4.899	-7.051	4.105	-8.304	-13.196	-5.718
61	0.061	-13.862	-20.334	32.016	-4.541	-2.644	-4.106	-12.806	-7.674
62	0.062	-9.794	-16.266	26.955	-10.154	-14.028	-23.698	-10.862	-15.046
63	0.063	-14.632	-12.781	4.113	-9.572	-9.354	-66.304	-12.785	-17.982
64	0.064	-17.918	-10.843	-8.268	-12.855	-10.673	-84.595	-7.937	-12.032
65	0.065	-16.168	-11.426	-11.949	-18.269	-11.793	-34.774	-8.503	-12.852
66	0.066	-12.676	-14.915	-8.671	-20.2	-12.901	-14.858	-5.202	-6.342
67	0.067	-18.079	-17.24	0.606	-10.133	-18.076	3.4	-14.099	-8.929
68	0.068	-22.907	-15.121	-7.738	-5.874	-20.922	-2.013	-10.413	-13.064
69	0.069	-27.544	-13.196	-20.523	-9.55	-21.638	2.994	-13.886	-8.298
70	0.07	-18.632	-12.818	-27.499	-10.728	-10.931	-1.466	-14.845	-11.67
71	0.071	-17.453	-13.012	-29.632	-13.836	4.977	-5.501	-11.933	-13.473
72	0.072	-9.116	-8.569	-27.703	-12.882	-5.651	-9.127	-5.931	-19.329
73	0.073	-14.328	-10.502	-25.972	-6.891	-7.594	35.648	-13.28	-10.479
74	0.074	-9.486	-8.758	-49.787	-14.256	-2.363	41.707	-10.377	-18.859
75	0.075	-8.705	-11.27	-5.091	-15.231	5.582	58.186	-0.711	-15.843
76	0.076	-6.379	-15.718	25.294	-17.759	1.329	2.654	-7.096	-18.835
77	0.077	-4.44	-10.295	19.899	-7.127	-10.47	-64.061	-8.251	-18.165
78	0.078	-3.859	-16.87	14.899	-8.487	-18.404	-72.816	-13.466	-10.918
79	0.079	5.04	-16.095	1.408	-9.645	-19.757	-32.017	-16.356	-23.788
80	0.08	-6.762	-13.774	-19.248	-8.48	-23.424	-24.515	-12.085	-11.691
81	0.081	-21.09	-15.712	-22.932	-5.378	-15.095	-17.887	-4.715	-7.134
82	0.082	-15.276	-15.137	-19.681	-8.277	-9.866	37.001	-9.54	-17.292
83	0.083	-17.009	-14.56	-35.382	-12.532	-0.965	58.995	-8.755	-26.275
84	0.084	-18.55	-18.051	-38.1	-11.771	7.365	12.228	-6.43	-8.335
85	0.085	-17.198	-11.673	-30.563	-11.193	2.128	-67.082	-8.36	9.425
86	0.086	-13.522	-15.935	-28.233	-13.131	-4.65	-34.556	-10.282	11.704
87	0.087	-17.013	-16.721	-4.799	-13.708	6.798	-4.988	-12.008	-3.238
88	0.088	-17.986	-16.15	-7.887	-11.185	-1.131	3.707	-9.475	-12.985
89	0.089	-18.96	-14.222	-10.58	-6.748	-8.292	11.554	-11.796	-14.8
90	0.09	-19.743	-13.651	27.933	-5.042	-14.684	3.899	-13.926	-25.884
91	0.091	-27.113	-12.297	44.401	-13.013	-15.858	-16.314	-11.235	-38.93
92	0.092	-22.293	-11.912	39.385	-16.524	-16.85	-10.5	-5.449	-19.637
93	0.093	-18.057	-14.042	-10.914	-15.586	-17.846	-16.074	-9.529	-12.131
94	0.094	-20.401	-8.044	-30.842	-12.712	-25.816	-11.156	-7.615	4.086
95	0.095	-18.489	-10.563	-12.647	-17.009	-20.621	-15.696	-12.281	14.683
96	0.096	-15.214	-8.252	-7.2	-12.987	-23.541	-36.489	-10.549	-6.661
97	0.097	-13.496	-13.091	-12.208	-11.099	-15.625	-40.227	-16.374	-4.015
98	0.098	-12.156	-11.16	-25.736	-14.43	-16.626	-43.565	-18.715	8.686
99	0.099	-12.571	-10.58	-29.777	-12.733	-25.559	-46.716	-15.255	1.655
100	0.1	-13.761	-11.935	-26.105	-4.838	-19.594	-49.48	-15.863	-13.307
101	0.101	-7.796	-19.298	-22.835	-8.344	-9.948	-62.292	-11.824	-7.563
102	0.102	-17.509	-14.083	-13.548	-7.399	-8.826	-55.371	-12.257	-9.376
103	0.103	-18.714	-17	-21.872	-14.179	-0.551	-23.467	-10.956	-14.072
104	0.104	-22.245	-12.762	-29.43	-9.935	0.366	17.735	-5.203	-9.862
105	0.105	-10.486	-15.102	-31.773	-10.738	15.005	45.396	-1.184	-8.699
106	0.106	-15.189	-15.692	-25.404	-8.851	25.584	90.867	-3.152	-14.717
107	0.107	-10.999	-15.125	-15.736	-13.516	23.6	121.262	-2.58	-13.809
108	0.108	-17.452	-13.396	-7.017	-18.96	7.693	60.322	-1.969	-10.988
109	0.109	-16.356	-5.484	0.916	-15.516	-7.233	19.705	-3.293	-18.972
110	0.11	-13.328	-11.496	-0.453	-9.561	-16.939	12.367	-8.692	-24.196
111	0.111	-14.363	-12.474	-9.39	-5.539	-29.155	-7.539	-13.518	-27.09
112	0.112	-10.169	-11.523	-20.231	-10.411	-27.638	-25.705	-12.934	-19.182
113	0.113	-14.303	-14.045	-21.611	-12.376	-23.419	24.231	-11.192	-9.523
114	0.114	-16.319	-11.735	-17.986	-10.666	-24.62	17.63	-12.555	-8.361
115	0.115	-15.822	-9.808	-12.068	-13.219	-25.822	-61.727	-11.207	4.808
116	0.116	-18.813	-13.108	-11.198	-11.901	-16.175	-115.865	-8.313	3.111
117	0.117	-15.403	-11.39	1.483	-10.769	-15.044	-46.71	-11.026	-1.467
118	0.118	-13.151	-14.895	-7.294	-8.08	-11.589	-19.924	-13.763	-5.663
119	0.119	-11.095	-15.312	-8.93	-2.289	-14.712	-27.986	-13.011	-1.964
120	0.12	-17.168	-18.235	-13.28	-7.916	-0.017	-49.971	-13.822	-19.971
121	0.121	-14.715	-13.04	-12.218	-8.517	14.88	-56.484	-10.769	-27.569
122	0.122	-15.553	-22.546	-11.142	-13.194	20.701	-62.425	-8.876	-20.676
123	0.123	-9.036	-16.172	-10.266	-12.658	-2.136	-45.927	-9.299	-18.659
124	0.124	-17.04	-19.673	-13.286	-12.301	-5.24	-20.685	-4.493	-1.317
125	0.125	-14.008	-16.595	-7.413	-11.934	-7.944	-16.156	-12.434	1.012
126	0.126	-15.038	-17.587	-13.111	-14.077	-10.455	-36.793	-13.386	11.81
127	0.127	-17.619	-13.357	-12.591	-15.259	-8.129	-63.097	-14.346	2.241
128	0.128	-15.359	-10.478	-22.686	-17.977	-8.137	-45.707	-15.138	-9.865
129	0.129	-17.742	-12.833	-29.834	-15.859	-14.538	-14.754	-14.397	-14.388
130	0.13	-11.225	-12.284	-18.042	-17.232	-16.483	39.477	-15.006	-21.459
131	0.131	-20.972	-9.018	-10.107	-16.478	-11.268	121.008	-15.595	-12.434
132	0.132	-22.206	-11.946	-2.951	-12.821	-9.716	88.554	-9.382	-20.072
133	0.133	-18.79	-13.323	-11.712	-4.331	-8.355	-19.911	-7.589	-33.144
134	0.134	-11.503	-11.015	-10.761	-12.289	11.211	23.354	-7.139	-41.778
135	0.135	-14.468	-16.835	-19.262	-8.813	8.53	10.241	-14.453	-24.279
136	0.136	-13.747	-12.779	-20.36	-9.786	-19.704	22.033	-13.456	-21.844
137	0.137	-8.186	-16.281	-13.703	-12.697	-8.454	76.247	-14.408	1.647
138	0.138	-10.173	-13.008	-16.304	-4.77	-11.705	46.684	-2.988	-1.383
139	0.139	-12.157	-11.278	-4.189	-1.678	-8.581	20.03	-7.644	-15.44
140	0.14	-9.298	-14.777	-16.475	-6.512	-11.26	-4.303	2.41	7.838
141	0.141	-11.864	-13.438	-11.91	-9.014	-8.711	-26.325	3.57	-7.817
142	0.142	-9.588	-15.58	-10.628	-6.684	-6.356	-19.729	0.102	-21.918
143	0.143	-14.461	-13.657	-6.994	-8.616	-8.46	-37.895	3.233	-19.379
144	0.144	-16.423	-14.062	-8.266	-2.613	-6.498	-43.288	-1.578	-17.033
145	0.145	-23.028	-11.941	-24.44	1.456	-15.186	-38.231	-11.228	-6.36
146	0.146	-17.049	-16.402	-22.208	-0.484	-16.726	-42.658	-4.828	-4.384
147	0.147	-22.671	-13.112	-15.894	-7.842	-6.694	-38.583	-5.983	0.866
148	0.148	-11.827	-16.023	-14.032	-6.865	-5.565	-27.335	-6.955	-3.725
149	0.149	-13.366	-13.515	5.251	-12.858	-2.133	-17.239	-7.931	0.593
150	0.15	-9.095	-8.101	12.744	-25.041	-3.153	-26.498	-5.421	-3.033
151	0.151	-7.924	-10.046	-13.026	-23.278	1.665	-23.751	6.747	5.325
152	0.152	-4.428	-8.119	-16.358	-31.19	-0.84	-16.163	8.466	-10.685
153	0.153	-7.514	-8.706	-19.476	-24.011	-9.725	-9.137	0.516	-12.971
154	0.154	-8.475	-11.23	-22.204	-4.452	-1.366	-11.179	-9.555	-44.866
155	0.155	-5.959	-17.616	-19.729	3.886	-2.304	-16.864	-21.359	-21.99
156	0.156	-5.179	-13.368	-17.479	-13.891	-11.169	-25.441	-38.768	15.585
157	0.157	-10.028	-14.155	-19.665	-11.534	-14.627	-26.849	-59.837	30.703
158	0.158	-10.623	-9.33	-10.019	-0.846	-21.965	-22.475	-51.487	-1.209
159	0.159	-13.535	-16.687	2.159	-2.73	-13.058	-23.612	-33.663	-38.738
160	0.16	-17.013	-17.651	25.951	-4.425	-16.548	-31.99	-22.053	-33.698
161	0.161	-20.287	-15.142	8.907	-12.34	-15.596	-20.291	-11.438	-1.782
162	0.162	-13.688	-19.217	5.785	-19.468	-14.661	-12.517	-5.654	-14.195
163	0.163	-10.761	-11.296	-2.568	-15.751	-8.708	-8.447	-0.463	-25.453
164	0.164	-11.508	-14.411	4.957	-12.225	-7.98	-12.246	1.029	-22.192
165	0.165	-9.156	-13.461	7.287	-15.277	-15.948	-11.139	-0.381	-44.103
166	0.166	-19.966	-5.543	-3.332	-18.147	-12.886	-3.88	-4.106	-46.848
167	0.167	-24.59	-10.784	-20.724	-15.601	-13.875	-3.076	6.69	-34.127
168	0.168	-23.204	-4.014	-13.723	-16.349	-13.121	-0.586	2.4	0.837
169	0.169	-22.002	-11.974	-20.079	-16.902	-18.74	-7.871	8.773	25.926
170	0.17	-20.796	-4.639	-18.12	-12.226	-13.906	-4.939	9.929	48.686
171	0.171	-17.656	-13.566	-26.805	-3.299	-17.182	-2.417	6.823	52.657
172	0.172	-12.771	-19.559	-15.744	5.627	-10.584	1.66	1.968	63.796
173	0.173	-11.943	-16.483	5.962	-5.191	-6.307	-1.804	-9.466	26.015
174	0.174	-14.198	-15.519	-3.281	-18.14	-11.924	-5.05	-26.896	-49.66
175	0.175	-16.079	-13.016	-5.943	-19.872	-7.095	-0.93	-33.855	-147.41
176	0.176	-12.732	-13.797	-13.421	-11.92	-10.398	-5.723	-27.461	-81.64
177	0.177	-15.574	-13.217	-48.383	-13.265	-7.512	-10.348	-6.181	-46.07
178	0.178	-18.034	-11.282	-83.534	-12.092	-6.173	-14.417	2.117	-56.984
179	0.179	-11.589	-11.858	-60.633	-6.079	-6.582	-15.756	-5.464	-27.474
180	0.18	-15.789	-15.342	-72.946	-5.094	-5.438	-15.334	-17.115	-36.468
181	0.181	-21.336	-15.733	-54.078	-4.107	-7.393	-8.686	-32.055	-12.165
182	0.182	-17.798	-16.893	-2.504	-3.311	-4.695	-11.473	-53.377	-4.917
183	0.183	-15.811	-21.353	108.682	-8.898	-9.535	-12.201	-50.67	1.558
184	0.184	-17.493	-20.778	61.176	-19.704	-11.474	-4.923	-22.383	7.504
185	0.185	-19.95	-19.429	18.12	-18.133	-10.879	-7.875	-11.119	-8.961
186	0.186	-14.476	-13.058	5.039	-13.848	-18.615	-7.163	-1.043	16.165
187	0.187	-15.002	-13.84	-6.659	-12.665	-19.598	-1.604	8.253	2.544
188	0.188	-14.36	-16.167	-17.352	-11.493	-14.763	-5.107	16.578	-9.842
189	0.189	-14.884	-11.329	-7.352	-14.592	-19.021	-3.235	9.048	1.391
190	0.19	-7.858	-10.741	1.723	-19.416	-21.339	-5.071	-2.561	18.419
191	0.191	-12.643	-12.481	-6.174	-16.885	-14.751	-1.712	-13.206	2.747
192	0.192	-13.366	-12.863	-42.933	-12.816	-5.067	-7.266	-22.881	16.86
193	0.193	-14.088	-10.539	-22.893	-9.324	-3.898	-10.871	-17.655	14.327
194	0.194	-13.459	-15.38	-28.845	-7.382	-2.728	-7.709	-13.012	12.001
195	0.195	-12.831	-14.795	-23.393	-1.966	13.352	-9.567	-5.85	-2.899
196	0.196	-16.855	-21.369	-28.416	-0.023	39.102	-11.021	0.525	-12.571
197	0.197	-24.74	-17.111	-23.937	-10.092	35.821	-17.503	4.015	-35.413
198	0.198	-21.209	-14.789	-27.949	-8.745	38.927	-20.11	3.04	-32.323
199	0.199	-22.125	-16.722	-31.59	-9.905	24.798	-12.819	2.074	-29.638
200	0.2	-15.305	-12.078	-34.813	-13.398	-3.449	-13.835	13.482	-27.152
201	0.201	-12.747	-17.489	-12.873	-16.519	-22.213	-16.401	8.816	-34.152
202	0.202	-15.02	-13.994	-15.534	-11.713	-25.485	-17.222	-1.256	-19.288
203	0.203	-10.136	-12.053	-18.011	-10.953	-34.748	-13.773	-10.184	-21.263
204	0.204	-5.451	-16.114	3.113	-10.177	-26.409	-17.094	-13.697	-19.524
205	0.205	-1.343	-8.171	28.689	-18.099	-23.861	-18.854	-18.959	-11.578
206	0.206	6.634	-7.012	18.662	-21.181	-12.227	-14.041	-33.697	-10.194
207	0.207	7.829	-6.04	3.029	-27.955	-14.348	-4	-31.598	-8.985
208	0.208	-3.946	-14.933	-5.255	-30.475	-20.158	0.237	-21.948	-5.458
209	0.209	-14.951	-13.765	-2.684	-18.283	-21.904	19.773	-6.084	-6.411
210	0.21	-19.186	-10.668	-4.917	8.037	-17.243	39.508	8.856	8.302
211	0.211	-20.324	-9.697	-2.727	-3.193	-7.158	52.279	-4.644	10.446
212	0.212	-19.14	-7.166	-4.62	-13.282	7.19	45.327	4.104	16.299
213	0.213	-22.21	-6.384	-9.82	-16.401	9.163	13.419	18.475	11.075
214	0.214	-23.156	-6.947	-27.22	-13.704	-2.986	-55.257	8.844	12.527
215	0.215	-17.137	-8.87	-29.498	-6.161	-1.395	-65.103	0.158	5.215
216	0.216	-11.503	-12.917	-23.078	-3.847	-5.612	-20.373	-7.753	6.229
217	0.217	-16.327	-20.833	-17.253	-1.737	-6.729	-60.987	-17.792	2.591
218	0.218	-20.96	-5.143	-18.978	-3.69	-15.009	-97.927	-32.096	-4.86
219	0.219	-20.366	-11.509	-11.023	-5.435	-18.055	-51.066	-34.035	-3.845
220	0.22	-20.739	-9.569	-12.381	-6.985	-20.917	-32.86	-25.327	-7.934
221	0.221	-19.366	-28.909	-13.535	-8.33	-16.609	-27.423	-14.297	-19.861
222	0.222	-22.25	-11.094	-10.041	-9.473	-18.883	-22.373	-12.949	-45.948
223	0.223	-26.676	-18.06	-19.7	-8.289	-16.895	-17.913	-16.629	-64.496
224	0.224	-17.748	-11.663	-18.473	-3.052	-14.902	-5.526	-27.47	-33.286
225	0.225	-16.567	-13.587	-26.7	-9.836	-13.104	5.697	-28.839	-20.774
226	0.226	-17.705	-18.794	-23.536	-7.333	-9.567	8.995	-11.82	-9.554
227	0.227	-14.596	-14.13	-20.57	-9.659	-8.164	12.103	-0.213	7.523
228	0.228	-13.615	-15.463	-16.289	-13.141	-4.053	9.401	6.173	10.711
229	0.229	-12.83	-14.28	-20.349	-13.719	-10.978	11.927	8.118	-3.325
230	0.23	-15.139	-10.777	-22.254	-15.457	-8.037	9.622	2.885	-15.972
231	0.231	-11.649	-13.859	-12.157	-15.844	-8.778	-1	-1.775	9.906
232	0.232	-9.706	-9.001	-10.75	-15.453	-14.36	0.963	-23.457	-0.021
233	0.233	-12.596	-13.243	-17.068	-15.066	-9.485	6.213	-45.333	-46.965
234	0.234	-7.745	-12.457	-13.461	-13.913	-11.394	7.79	-42.61	-66.828
235	0.235	-8.309	-8.95	0.525	-15.876	-8.476	-2.245	-19.318	-24.176
236	0.236	-10.037	-12.208	-20.755	-12.985	-10.969	-8.605	-9.948	14.586
237	0.237	-13.504	-17.59	-40.494	-6.983	-9.612	-12.062	-7.154	-30.791
238	0.238	-13.1	-16.973	-22.692	6.193	-11.73	-13.005	-9.606	-36.705
239	0.239	-17.147	-21.596	-43.795	-11.211	-11.329	-13.954	-2.572	-31.202
240	0.24	-12.293	-17.499	-86.375	-18.177	-12.477	-7.931	3.84	-16.001
241	0.241	-14.205	-17.084	-43.802	-11.801	-8.216	-11.979	-1.964	-11.434
242	0.242	-14.774	-15.7	39.407	-13.74	-5.303	-11.384	-7.197	-15.388
243	0.243	-16.119	-9.096	74.975	-15.476	-6.643	-10.796	-5.648	-18.965
244	0.244	-16.5	-15.846	64.123	-4.437	-11.085	-14.858	-12.784	-15.604
245	0.245	-14.366	-15.05	54.236	-14.489	-9.345	-13.498	-9.058	-6.271
246	0.246	-17.069	-12.703	27.537	-8.094	-5.854	-9.038	-17.35	2.064
247	0.247	-18.222	-9.203	3.166	-14.089	1.524	-2.448	-5.517	4.582
248	0.248	-13.387	-13.824	10.525	-19.33	8.887	-10.371	-13.447	11.534
249	0.249	-11.452	-9.738	-9.41	-14.498	-0.03	-11.331	-3.401	13.658
250	0.25	-8.156	-13.196	-15.41	-8.512	-3.553	-12.271	5.48	7.851
251	0.251	-17.044	-17.619	-20.835	0.383	-8.848	-7.987	-0.54	13.077
252	0.252	-13.352	-12.176	-15.788	-17.62	-17.832	-8.732	9.113	-1.229
253	0.253	-14.504	-11.565	-11.323	-20.131	-14.43	-6.768	0.18	-30.21
254	0.254	-19.722	-17.542	-15.373	-13.158	-17.606	-16.796	-3.338	-50.879
255	0.255	-18.745	-11.903	-19.013	-11.036	-8.766	-12.507	-15.164	-32.088
256	0.256	-12.737	-13.809	-22.253	-12.98	-2.824	-16.15	-19.853	-15.064
257	0.257	-15.052	-17.068	-19.127	-7.762	4.473	-12.623	-24.182	-5.828
258	0.258	-14.47	-10.463	-27.442	-6.215	-0.427	-13.542	-20.57	-8.606
259	0.259	-13.9	-11.226	-45.255	-10.473	-8.429	-14.461	-31.468	-21.421
260	0.26	-16.828	-13.535	-10.232	-9.302	-13.717	-16.922	-21.443	-14.454
261	0.261	-18.208	-18.356	-15.277	-0.962	-12.795	-16.096	-4.419	-12.275
262	0.262	-14.939	-13.694	-10.829	-8.309	-18.83	-15.464	-11.388	16.807
263	0.263	-10.125	-15.418	-14.906	-13.146	-14.78	-13.499	-5.007	79.348
264	0.264	-10.727	-11.924	-33.707	-15.657	-12.86	-11.768	8.531	106.041
265	0.265	-13.651	-14.24	-23.686	-13.328	-14.816	-11.439	-0.198	65.363
266	0.266	-15.005	-11.338	-20.615	-5.387	-11.947	-8.212	-8.17	57.95
267	0.267	-14.619	-11.726	-28.948	-4.413	-9.482	-7.054	1.863	11.042
268	0.268	-13.458	-12.892	-21.397	-17.181	-14.957	-9.799	8.226	-80.567
269	0.269	-12.308	-8.042	-5.138	-15.436	-8.441	-5.59	2.214	-146.452
270	0.27	-14.243	-9.977	-11.503	-20.079	-11.016	-9.059	-5.156	-182.165
271	0.271	-12.695	-15.976	-17.3	-18.719	-10.289	-7.663	-8.071	-128.082
272	0.272	-14.63	-10.377	-12.086	-17.541	-8.391	-1.021	-17.747	-98.579
273	0.273	-16.574	-15.215	-35.903	-16.356	-10.37	-1.922	-24.143	-125.411
274	0.274	-12.904	-13.285	-59.727	-6.669	-13.301	-4.37	-22.99	-52.227
275	0.275	-18.714	-16.181	-31.458	-5.535	-8.481	-11.643	-22.039	16.741
276	0.276	-8.073	-15.793	-27.764	-6.722	-7.917	-18.332	-15.29	43.398
277	0.277	-12.331	-17.151	-10.716	-11.958	-6.191	-15.75	-2.142	35.264
278	0.278	-13.492	-14.25	-7.613	-11	-3.686	-18.019	-7.953	27.881
279	0.279	-12.327	-13.092	0.713	-8.486	-4.092	-21.462	-2.739	21.264
280	0.28	-11.359	-10.394	-1.821	-6.167	-3.734	-19.49	-7.404	3.013
281	0.281	-16.203	-15.241	5.161	-11.01	-5.693	-15.411	-20.421	19.387
282	0.282	-16.984	-11.772	24.363	-9.075	-11.544	-14.07	-25.702	54.509
283	0.283	-16.218	-9.845	31.945	-7.332	-9.28	-14.481	-27.317	49.928
284	0.284	-19.715	-17.603	20.342	-0.358	-2.752	-7.923	-40.355	29.025
285	0.285	-17.789	-20.722	5.385	-11.205	-10.729	-8.931	-35.169	17.542
286	0.286	-16.054	-17.855	-8.198	-18.365	-1.078	-8.206	-27.223	-13.622
287	0.287	-17.416	-17.107	-16.935	-24.741	-9.993	-4.197	-5.522	-17.796
288	0.288	-17.041	-6.502	-18.533	-18.738	-8.845	-3.668	-8.599	-29.054
289	0.289	-16.661	-13.697	-14.304	-9.058	-11.948	-8.355	11.151	-39.169
290	0.29	-17.839	-10.052	-10.69	-2.687	-5.182	-4.335	13.663	-36.11
291	0.291	-13.597	-13.564	-14.274	-6.189	-7.698	-3.025	6.672	-44.45
292	0.292	-13.999	-10.505	-11.252	-11.427	-6.908	-3.47	-8.289	-26.659
293	0.293	-11.691	-9.57	-14.17	-10.478	-6.314	-3.142	-21.882	-10.442
294	0.294	-12.865	-13.853	-13.361	-13.013	-1.65	-4.358	-34.088	0.174
295	0.295	-14.035	-14.664	-25.56	-7.416	-5.703	-10.225	-10.294	5.935
296	0.296	-18.298	-12.759	-27.332	-6.852	-11.486	-11.048	-7.029	0.68
297	0.297	-13.465	-14.724	-13.011	-0.856	-13.786	-14.572	8.612	-3.997
298	0.298	-12.894	-11.847	-7.243	-9.758	-4.286	-11.321	16.92	-8.282
299	0.299	-16.961	-16.722	-9.048	-6.29	-5.435	-19.12	9.35	-9.475
300	0.3	-17.349	-14.824	-4.519	-13.668	-6.599	-16.086	7.006	-8.357
301	0.301	-16.963	-16.605	-6.006	-16.604	-9.707	-17.107	-3.653	-24.489
302	0.302	-14.069	-18.004	-9.792	-19.14	-8.744	-14.652	-9.496	-36.172
303	0.303	-10.398	-10.683	-13.371	-16.844	-11.259	-15.483	-14.759	-25.632
304	0.304	-11.762	-18.071	-18.698	-6.044	-13.578	-12.046	-25.85	-8.33
305	0.305	-12.158	-15.213	-17.785	-10.718	-11.636	-14.028	-7.118	12.634
306	0.306	-11.007	-17.771	-17.035	-12.103	-1.55	-15.826	5.577	38.068
307	0.307	-10.622	-13.751	-14.737	-18.527	-0.181	-12.411	3.182	34.66
308	0.308	-14.111	-10.311	-11.254	-15.077	-1.336	-11.115	5.232	0.12
309	0.309	-11.795	-12.284	-13.182	-12.013	-4.846	-8.259	-4.536	-41.189
310	0.31	-13.925	-15.222	-11.459	-3.155	-14.55	-2.277	-23.995	-68.944
311	0.311	-16.644	-15.641	-19.432	-6.682	-13.404	-6.563	-36.861	-63.984
312	0.312	-10.851	-15.295	-13.51	-11.954	-21.722	-8.916	-25.317	-41.211
313	0.313	-14.919	-11.27	-6.171	-16.855	-20.748	-7.01	-14.736	-12.222
314	0.314	-14.337	-11.698	-7.125	-14.404	-23.643	-13.037	-16.719	-0.989
315	0.315	-24.396	-9.404	-18.524	-8.857	-10.467	-4.162	-11.546	2.298
316	0.316	-17.23	-14.282	-20.037	-10.853	-0.769	-12.502	-22.64	5.339
317	0.317	-20.901	-16.247	-24.281	-10.338	1.002	-7.28	-29.873	-8.854
318	0.318	-12.572	-18.025	-20.613	-13.316	-0.512	-8.247	-38.839	-6.454
319	0.319	-19.911	-14.584	-26.635	-14.759	-4.746	-12.504	-25.765	4.983
320	0.32	-16.997	-14.997	-14.863	-19.311	-13.614	-14.827	-13.676	-1.615
321	0.321	-14.467	-15.417	-0.582	-27.141	-14.74	-22.764	-12.242	-11.476
322	0.322	-8.841	-12.742	1.329	-30.289	-7.352	-19.67	-2.298	-9.817
323	0.323	-11.348	-13.743	-3.907	-15.637	-15.058	-15.99	-6.083	13.976
324	0.324	-7.86	-18.804	-27.729	16.242	-17.925	-18.891	-5.009	3.891
325	0.325	-8.435	-15.537	-31.051	2.649	-13.633	-16.375	2.307	-43.083
326	0.326	-12.496	-14.983	-21.769	-9.785	-9.53	-5.737	3.232	-62.907
327	0.327	-12.097	-12.491	-7.613	-13.513	-11.436	-1.492	1.048	-26.253
328	0.328	-15.373	-12.906	-3.309	-21.33	-1.347	-2.657	3.51	-20.264
329	0.329	-12.461	-6.345	9.503	-18.12	0.039	-6.133	4.235	-14.867
330	0.33	-10.518	-9.26	-20.84	-15.099	-3.613	1.239	15.055	-9.812
331	0.331	-9.349	-8.496	-33.188	-17.875	12.073	8.031	7.102	22.131
332	0.332	-10.114	-12.572	-21.925	-15.427	14.214	8.819	-2.994	26.268
333	0.333	-9.916	-10.65	-4.844	-17.818	8.432	1.48	-11.906	37.588
334	0.334	-13.005	-7.371	42.238	-2.984	-3.724	8.27	-27.571	68.666
335	0.335	-16.681	1.518	22.351	-12.717	-14.716	-1.375	-42.469	39.688
336	0.336	-18.997	-12.814	-8.001	-18.011	-24.758	-5.027	-40.538	-17.02
337	0.337	-17.827	-7.015	-2.578	-7.046	-18.345	-13.322	-28.347	-106.639
338	0.338	-20.524	-12.251	-7.617	-2.857	-21.813	-20.655	-20.376	-71.024
339	0.339	-14.708	-16.894	5.926	-4.087	-16.56	-17.737	-4.455	-60.182
340	0.34	-12.372	-15.533	9.999	-7.639	-19.44	-13.469	10.523	-50.323
341	0.341	-14.299	-9.144	21.228	-8.654	-25.414	-6.109	24.134	-41.43
342	0.342	-16.222	-12.626	17.968	-5.792	-16.483	-7.071	1.347	-17.05
343	0.343	-16.783	-15.712	-22.802	-8.362	-19.936	-11.325	-26.893	-24.382
344	0.344	-19.279	-12.808	-17.338	-6.084	-12.553	-9.006	-30.576	-4.401
345	0.345	-19.654	-17.055	-22.321	-14.072	-17.351	-18.492	-13.564	-10.351
346	0.346	-19.253	-16.272	-72.604	-19.343	-11.319	-19.668	-10.456	-4.879
347	0.347	-14.798	-18.197	-52.634	-26.155	-2.394	-16.193	-18.753	-9.888
348	0.348	-15.37	-12.186	-22.206	-13.029	3.631	-6.517	-16.172	-5.421
349	0.349	-16.719	-11.397	5.525	-3.397	4.63	-5.345	-9.121	-1.317
350	0.35	-13.424	-13.324	10.604	5.272	5.622	-13.66	-11.172	9.972
351	0.351	-14.586	-12.729	-12.178	-5.803	-5.769	-3.972	-1.419	6.762
352	0.352	-13.42	-18.127	-16.191	-15.907	-13.678	-10.344	0.386	16.132
353	0.353	-11.477	-16.165	-4.923	-7.037	-9.391	-16.327	5.076	2.054
354	0.354	-14.959	-11.49	-42.616	-10.537	-10.522	-21.54	-16.558	4.623
355	0.355	-11.668	-10.885	-57.672	-9.584	-13.982	-6.813	5.34	6.972
356	0.356	-14.572	-11.251	-44.069	-6.696	-2.168	-0.416	-2.944	21.887
357	0.357	-12.637	-14.517	-48.046	-9.226	5.792	-6.21	-0.38	0.622
358	0.358	-12.246	-14.093	-44.274	-11.557	21.676	-14.9	11.279	-7.637
359	0.359	-15.725	-16.77	-20.367	-8.067	11.039	-35.599	13.449	-20.292
360	0.36	-10.307	-20.223	26.766	-9.982	-6.379	-21.462	7.687	-17.872
361	0.361	-8.372	-14.396	46.794	-4.54	-17.999	-13.906	-4.465	-19.968
362	0.362	-14.38	-12.052	-8.118	-2.588	-20.129	-11.587	-15.473	-17.983
363	0.363	-15.148	-11.439	-30.158	-7.213	-14.339	-9.463	-22.588	-23.116
364	0.364	-18.635	-18.766	-36.711	-10.097	-16.111	-7.535	-10.722	-15.063
365	0.365	-20.579	-9.836	-30.676	-12.585	-17.689	-12.773	-12.202	-19.2
366	0.366	-20.019	-15.81	-2.969	-5.197	-19.061	-20.717	-10.773	-25.474
367	0.367	-18.68	-10.56	12.157	-2.076	-17.903	-19.377	-11.876	-19.371
368	0.368	-21.981	-7.629	25.733	-3.016	-9.573	-18.222	6.175	-22.4
369	0.369	-17.147	-17.286	38.154	4.957	-12.658	-12.221	8.746	-7.627
370	0.37	-19.097	-13.576	26.984	-11.066	-13.62	-11.255	6.493	-13.943
371	0.371	-16.205	-14.701	3.261	-36.762	-11.101	-8.351	4.45	-19.683
372	0.372	-13.697	-11.569	-5.916	-26.669	-8.771	-9.129	-12.886	-28.343
373	0.373	-10.403	-16.376	-14.103	-23.536	-10.707	-8.358	-29.057	-10.883
374	0.374	-9.241	-18.859	-11.471	-20.774	-10.125	-8.932	-56.651	-3.841
375	0.375	-11.176	-14.766	-4.445	-18.165	-9.562	-8.341	-37.798	-1.639
376	0.376	-12.342	-14.147	-27.893	-15.765	-1.653	-5.429	-13.915	27.414
377	0.377	-16.613	-10.819	-24.851	-0.802	-0.509	-7.934	-4.547	64.974
378	0.378	-13.716	-13.685	-16.566	1.192	-5.746	-15.273	-12.803	39.877
379	0.379	-12.376	-17.13	-14.077	-3.97	-2.844	-20.496	-30.544	-19.654
380	0.38	-11.999	-15.735	-16.409	-11.836	5.073	-13.726	-28.167	-27.685
381	0.381	-16.858	-14.539	-14.303	-13.121	-2.298	-4.048	-17.457	-64.543
382	0.382	-12.25	-10.828	-16.263	-11.888	-17.005	-2.882	-30.948	-57.837
383	0.383	-14.031	-10.414	-21.467	-10.654	-23.386	-4.042	-36.134	-75.9
384	0.384	-10.582	-13.289	-29.402	-15.804	-17.583	-11.406	-25.076	-37.086
385	0.385	-12.941	-14.427	-28.034	-12.805	-8.897	-6.581	-3.394	-1.765
386	0.386	-14.133	-12.467	-13.722	-16.977	-7.386	-7.374	5.9	-15.288
387	0.387	-16.877	-7.613	-7.956	-14.56	-6.07	-1.778	-8.217	-27.727
388	0.388	-13.424	-11.08	-9.722	-6.518	-14.995	0.14	-20.975	-24.155
389	0.389	-16.357	-18.421	-14.369	0.928	-11.529	-1.811	-23.273	-7.155
390	0.39	-12.698	-11.64	-7.203	-13.718	-8.443	1.078	-12.589	2.13
391	0.391	-13.099	-12.404	-26.773	-20.037	-13.289	-1.44	-6.737	-0.589
392	0.392	-18.92	-16.446	-46.53	-10.296	-14.079	-3.752	9.194	-3.114
393	0.393	-18.159	-8.494	-23.337	-15.461	-11.754	-1.612	15.633	-10.056
394	0.394	-13.331	-18.154	-20.306	-7.466	-16.59	-5.269	17.589	-3.627
395	0.395	-15.278	-14.458	-12.035	-8.746	-13.291	-2.924	8.892	-5.5
396	0.396	-11.218	-13.283	-9.566	-12.365	-9.224	-9.491	-2.112	10.409
397	0.397	-12.576	-14.236	-2.678	-11.148	-10.57	-18.387	-23.767	8.304
398	0.398	-11.226	-13.26	-9.106	-7.997	-9.199	-21.86	-33.048	-16.853
399	0.399	-14.13	-10.724	-3.33	-8.903	-5.116	-20.867	-30.325	-33.864
400	0.4	-10.453	-13.031	-8.581	-8.054	-8.586	-17.935	-27.787	-36.948
401	0.401	-15.868	-17.857	-7.052	-10.307	-10.9	-18.685	-20.806	-39.657
402	0.402	-15.285	-19.782	-5.735	-13.731	-11.289	-14.598	-5.895	-11.41
403	0.403	-10.646	-15.718	-9.466	-19.688	-13.241	-11.117	-3.959	-0.2
404	0.404	-12.37	-14.367	-8.348	-8.988	-7.447	-13.057	1.271	30.732
405	0.405	-13.723	-7.981	-18.097	-10.29	4.744	-7.635	9.192	43.067
406	0.406	-15.071	-12.235	-37.718	-9.078	-3.975	-9.543	4.939	31.793
407	0.407	-19.127	-17.844	-35.062	-15.019	0.673	-12.799	-1.455	-19.737
408	0.408	-21.629	-11.263	-32.61	-18.073	2.027	-3.862	2.008	-86.575
409	0.409	-15.229	-12.032	-30.332	-22.895	0.87	-4.994	-9.828	-77.755
410	0.41	-17.735	-6.422	-15.45	-13.192	-2.616	-3.809	-17.803	-20.95
411	0.411	-13.657	-8.359	13.606	-9.488	-7.866	-0.667	-4.877	-13.687
412	0.412	-20.221	-17.071	34.35	-12.936	-1.121	-5.458	-10.144	-20.362
413	0.413	-15.944	-8.744	23.108	-11.94	10.268	-4.635	-11.732	-14.442
414	0.414	-11.867	-11.841	6.037	-12.89	5.607	-6.905	-16.009	-9.073
415	0.415	-8.377	-8.946	-3.292	-10.357	1.335	-6.263	-14.832	-4.077
416	0.416	-8.947	-13.204	-6.035	-2.991	-7.581	-9.501	-6.484	0.31
417	0.417	-14.343	-17.273	-8.578	-3.943	-18.424	-13.536	-5.499	12.598
418	0.418	-14.905	-10.692	-10.942	-13.594	-22.686	-20.465	-8.38	8.828
419	0.419	-11.596	-18.633	-30.142	-12.408	-21.522	-19.453	-7.571	5.451
420	0.42	-13.322	-19.614	-37.712	-13.548	-22.679	-20.175	-11.604	-3.934
421	0.421	-13.695	-18.659	-49.341	-3.864	-23.639	-17.809	-8.104	-1.318
422	0.422	-21.032	-12.671	-60.021	-7.55	-8.909	-12.924	-6.158	1.139
423	0.423	-20.037	-15.004	-42.67	-6.388	-15.268	-16.174	-10.237	-15.168
424	0.424	-17.108	-14.431	-7.717	-18.2	-1.679	-17.875	-11.619	-25.865
425	0.425	-14.571	-19.095	57.808	-16.668	7.063	-12.027	-8.371	-16.251
426	0.426	-12.228	-17.366	66.636	-12.403	-0.839	-6.376	-13.215	-14.505
427	0.427	-18.787	-14.858	42.161	-11.242	-7.964	-9.824	-8.548	-19.222
428	0.428	-12.766	-16.216	20.028	-17.23	-11.608	-2.433	-10.257	-23.589
429	0.429	-15.071	-14.101	0.035	-14.13	-0.759	-3.361	-7.723	-35.419
430	0.43	-5.565	-12.954	-18.196	-11.231	-7.922	-5.839	-15.067	-33.92
431	0.431	3.357	-14.129	-23.645	-12.012	-14.326	-8.118	-18.153	-29.642
432	0.432	-0.109	-12.009	-48.851	-9.701	-20.363	-8.65	-13.292	-33.302
433	0.433	-7.45	-12.788	-16.976	-11.649	-19.453	-9.177	-10.755	-15.28
434	0.434	-10.337	-9.12	-4.641	-17.66	-12.727	-3.708	-5.11	-2.501
435	0.435	-18.255	-7.772	-15.904	-15.35	-6.737	-10.254	-9.897	18.646
436	0.436	-15.144	-14.362	-19.236	-23.292	-10.786	-14.47	-7.903	27.05
437	0.437	-16.101	-11.467	-28.513	-22.328	-14.259	-16.759	-0.109	9.311
438	0.438	-16.865	-13.986	-48.231	-7.625	-16.177	-18.664	-3.17	-11.733
439	0.439	-20.917	-13.22	-40.67	11.532	-13.269	-12.64	-7.98	-14.408
440	0.44	-20.329	-13.812	-14.929	-1.24	-14.634	-14.936	-8.73	3.433
441	0.441	-19.743	-18.467	-18.247	-3.58	-7.293	-16.86	-19.344	10.427
442	0.442	-20.315	-17.899	-15.186	-1.463	-12.547	-16.293	-32.281	-4.459
443	0.443	-20.698	-17.525	-17.913	-7.278	-11.611	-21.743	-23.527	-25.729
444	0.444	-18.371	-17.137	-20.412	-19.485	-9.123	-18.294	-12.453	-28.44
445	0.445	-21.265	-15.023	-22.711	-11.555	-6.822	-12.332	-11.071	-15.658
446	0.446	-18.552	-13.873	-20.565	-12.915	-6.251	-3.447	-4.674	-4.051
447	0.447	-12.741	-10.395	-22.486	-14.085	-6.838	-2.293	-3.519	2.353
448	0.448	-15.06	-15.243	-3.119	-10.61	-7.435	-7.531	-6.646	-15.053
449	0.449	-15.641	-11.96	9.65	-15.841	-6.093	-8.499	-9.585	-12.736
450	0.45	-15.058	-11.385	-1.96	-9.078	-5.725	-9.245	-7.103	-2.11
451	0.451	-14.479	-11.001	-8.358	-13.345	-6.912	-1.867	0.227	-7.928
452	0.452	-6.538	-6.561	1.314	-7.753	-0.934	12.847	1.19	-6.19
453	0.453	-24.527	-4.826	-3.924	-14.363	-3.462	6.447	-4.784	-10.803
454	0.454	-11.737	-6.182	-5.468	-15.16	-12.368	-3.253	-8.821	-0.7
455	0.455	-14.054	-11.602	-6.827	-14.388	-6.365	-11.998	-10.738	-9.555
456	0.456	-16.185	-13.529	-8.009	-19.232	-9.446	-13.616	-10.154	-6.037
457	0.457	-18.129	-14.108	2.801	-9.171	-2.673	-17.92	-1.268	-13.381
458	0.458	-16.397	-18.178	-7.288	6.694	-1.895	-16.73	7.619	-12.456
459	0.459	-14.867	-13.336	-8.453	-3.955	-10.798	-20.129	6.442	-13.323
460	0.46	-13.535	-15.27	-19.262	-9.766	-7.321	-21.046	-5.393	-11.062
461	0.461	-14.723	-9.845	-23.485	-14.997	-10.438	-12.113	-16.456	-9.133
462	0.462	-20.758	-16.419	-24.6	-10.355	-7.565	-10.944	-23.621	-19.196
463	0.463	-13.451	-12.17	-18.528	-8.996	-11.847	-11.919	-37.95	-40.887
464	0.464	-10.581	-11.392	-17.508	-12.667	-11.087	-16.763	-47.629	-37.802
465	0.465	-13.128	-13.322	-12.641	-11.504	-10.518	-10.768	-45.89	-12.261
466	0.466	-20.516	-13.902	0.546	-10.536	-13.831	1.425	-28.482	11.543
467	0.467	-13.779	-15.645	14.112	-19.436	-10.981	-3.82	-26.154	8.453
468	0.468	-14.59	-9.837	8.883	-20.585	-8.545	-8.486	-19.772	0.153
469	0.469	-7.266	-12.158	-11.879	-13.227	-10.949	-9.863	-13.979	12.968
470	0.47	-8.261	-10.221	-31.682	-16.136	-13.134	-3.492	-5.297	1.372
471	0.471	-9.07	-13.504	-34.242	-16.928	-19.184	-6.985	-3.775	-30.569
472	0.472	-16.454	-12.917	-13.181	-12.868	-19.996	-3.883	3.372	-35.038
473	0.473	-13.588	-18.707	-10.497	-2.032	-28.916	-6.781	4.53	-14.35
474	0.474	-11.102	-9.793	-2.944	5.899	-15.784	-11.038	3.371	-3.154
475	0.475	-13.464	-13.258	-5.212	-12.885	-14.053	-8.729	-3.979	-54.679
476	0.476	-15.422	-16.342	-7.232	-5.328	-9.429	-6.817	-6.883	26.766
477	0.477	-18.749	-17.299	-16.825	-7.644	-8.101	-12.831	-7.676	59.247
478	0.478	-13.368	-11.282	-15.072	-5.514	3.669	-20.223	-2.079	-49.348
479	0.479	-16.89	-13.587	-26.141	-7.446	11.569	-19.302	-5.591	-63.703
480	0.48	-14.979	-12.988	-27.553	-12.677	21.604	-16.841	-0.95	-103.215
481	0.481	-16.743	-16.261	-8.073	-11.12	22.732	-14.575	-2.719	-91.442
482	0.482	-10.944	-15.666	0.195	-9.766	19.217	-19.457	-8.553	-58.942
483	0.483	-15.024	-13.131	-7.41	-10.93	3.112	-17.559	-15.94	-29.356
484	0.484	-14.474	-17.565	-19.037	-14.422	-22.657	-11.014	-16.922	-20.458
485	0.485	-15.084	-14.648	-8.397	-15.402	-32.743	-13.556	-7.247	-12.325
486	0.486	-14.535	-15.019	-37.429	-20.252	-23.471	-9.525	-0.887	-4.941
487	0.487	-15.914	-15.4	-33.368	-14.28	-26.197	-6.069	-2.061	1.669
488	0.488	-14.587	-14.228	-22.142	-11.978	-18.665	-4.156	-7.302	19.875
489	0.489	-14.227	-15.382	-12.106	-11.401	-2.434	-10.748	-4.418	25.287
490	0.49	-10.577	-11.11	16.117	-8.103	-0.331	-1.066	-3.676	30.306
491	0.491	-16.025	-10.712	4.859	-17.023	5.441	10.744	-2.95	25.855
492	0.492	-15.465	-13.025	-18.971	-10.663	3.668	15.395	-9.584	13.478
493	0.493	-16.067	-17.851	-22.1	-9.542	-1.007	11.137	-10.41	17.151
494	0.494	-15.502	-11.842	-19.44	-12.675	-11.096	2.227	-4.843	7.071
495	0.495	-14.157	-11.065	-6.712	-13.686	-17.505	-15.775	-5.466	10.144
496	0.496	-13.781	-14.538	-4.408	-12.965	-16.353	-28.557	-6.086	-4.001
497	0.497	-14.951	-11.242	-2.262	-12.233	-9	-26.249	-3.217	-6.527
498	0.498	-12.241	-12.972	3.557	-11.686	-11.897	-32.654	-4.595	-13.511
499	0.499	-18.055	-11.612	-1.635	-9.784	-5.903	-46.232	-2.3	-11.406
500	0.5	-13.997	-16.051	-0.067	-10.397	-5.134	-30.402	-7.186	-13.358
501	0.501	-23.479	-11.974	-7.233	-4.621	-11.71	-11.279	-17.296	-15.103
502	0.502	-24.641	-14.479	-3.569	-0.59	-19.642	6.505	-30.317	-19.742
503	0.503	-25.788	-14.854	-21.594	-11.455	-24.864	13.461	-28.636	-18.361
504	0.504	-16.118	-12.715	-14.122	-19.423	-23.908	15.57	-17.672	-9.46
505	0.505	-12.432	-16.387	-7.234	-15.194	-23.149	36.818	-4.77	-3.475
506	0.506	-8.946	-13.101	-13.691	-16.386	-15.807	5.612	0.392	-4.466
507	0.507	-12.038	-10.974	-7.943	-17.583	-16.792	-56.937	-10.7	-5.455
508	0.508	-7.201	-13.689	-20.185	-16.642	-12.548	-83.676	-12.109	-2.959
509	0.509	-1.2	-12.534	-37.666	-15.692	-10.241	-43.06	-10.99	-8.555
510	0.51	-3.517	-12.338	-26.15	-6.043	-3.676	-21.017	-14.509	-6.563
511	0.511	3.071	-15.045	-15.583	-7.232	-1.17	-1.1	-26.36	-8.411
512	0.512	2.307	-9.232	-29.193	-15.594	-3.497	4.893	-24.872	-1.742
513	0.513	-9.882	-13.301	-27.496	-14.665	-6.972	-0.527	-26.29	-4.205
514	0.514	-11.609	-16.783	-22.891	-11.812	-15.684	-5.56	-25.196	-9.791
515	0.515	-10.046	-10.782	-27.19	-7.604	-9.682	-10.008	-14.432	-14.62
516	0.516	-11.389	-13.102	-20.847	-6.874	6.385	2.38	-18.744	-19.21
517	0.517	-17.766	-16.589	-2.878	-17.747	17.996	-1.295	-9.881	-28.009
518	0.518	-23.554	-10.98	30.542	-16.236	12.772	-5.167	-6.435	-47.45
519	0.519	-22.376	-15.625	16.922	-6.206	-6.393	-8.464	3.215	-27.644
520	0.52	-17.126	-18.533	-3.861	0.158	-8.926	-11.567	-3.202	-14.803
521	0.521	-21.94	-13.696	-15.162	-5.871	-15.91	-19.898	-11.56	-7.815
522	0.522	-19.396	-16.988	-18.541	-13.248	-18.061	-12.371	-18.763	-8.638
523	0.523	-21.703	-12.921	-22.477	-11.916	-12.291	-10.066	-24.023	-15.121
524	0.524	-10.848	-17.766	-31.82	-12.893	-14.059	0.561	-23.089	-5.558
525	0.525	-21.854	-14.482	-34.573	-26.059	-3.038	10.226	-13.449	-10.886
526	0.526	-8.867	-10.421	-21.853	-16.403	-7.298	1.519	-1.68	-9.436
527	0.527	-14.079	-12.941	3.854	-11.194	-6.133	12.546	-3.246	-16.621
528	0.528	-9.419	-14.3	13.925	-15.865	-9.614	16.798	3.91	-10.209
529	0.529	-22.37	-12.17	4.667	-5.831	-6.508	13.113	-15.64	-16.173
530	0.53	-17.133	-11.019	-3.605	-14.766	-9.398	4.789	-1.521	-8.737
531	0.531	-25.055	-10.634	-16.328	-8.805	-13.629	-11.27	-4.044	-17.576
532	0.532	-20.785	-13.539	-23.273	-5.748	-6.247	-18.227	2.904	-6.651
533	0.533	-14.383	-13.151	-25.508	-4.809	-12.994	-20.345	-12.02	-7.93
534	0.534	-17.851	-8.889	-23.662	-7.348	-10.464	-22.267	-17.857	-9.011
535	0.535	-18.8	-11.406	-28.917	-6.592	-9.696	-20.5	-2.017	-19.758
536	0.536	-19.746	-10.05	-24.306	-0.025	-11.649	-25.117	-12.679	-20.997
537	0.537	-15.468	-12.952	-28.608	-6.04	-13.6	-26.446	-6.887	-24.563
538	0.538	-13.123	-11.793	-9.081	-10.103	-4.729	-30.102	-8.646	-20.989
539	0.539	-15.036	-17.6	5.033	-10.66	-1.081	-33.567	-4.011	-15.679
540	0.54	-9.018	-15.278	22.802	-4.634	2.372	-28.32	6.043	-12.689
541	0.541	-14.612	-15.851	6.554	-3.855	3.289	-25.395	-0.349	-16.869
542	0.542	-11.112	-16.43	8.736	2.708	-3.547	-13.948	-8.678	-17.599
543	0.543	-14.388	-12.368	14.58	-8.695	-7.861	-9.296	-5.601	-18.166
544	0.544	-14.95	-7.537	2.446	-13.318	-8.674	-7.961	-0.772	-8.097
545	0.545	-13.57	-13.535	-21.298	-0.331	-18.194	0.917	-5.032	-0.945
546	0.546	-11.228	-9.473	-45.05	-12.515	-21.904	6.899	-7.356	0.205
547	0.547	-14.117	-12.96	-35.709	-20.433	-25.417	5.882	-18.185	6.181
548	0.548	-8.1	-12.378	-32.95	-16.164	-13.632	6.766	-16.626	-3.516
549	0.549	-10.598	-16.441	-15.088	-19.822	-12.106	7.488	-3.642	-7.216
550	0.55	-14.651	-16.828	-8.056	-16.311	-19.299	0.167	-5.372	-10.708
551	0.551	-12.697	-15.477	-10.104	-15.316	-15.65	-10.583	2.567	-20.396
552	0.552	-18.682	-14.319	3.521	-16.253	-12.185	-11.869	1.202	-32.207
553	0.553	-13.052	-13.932	29.932	-15.443	-2.534	-12.973	-2.483	-8.405
554	0.554	-14.97	-12.765	18.767	-17.74	-6.226	-6.924	-10.804	8.615
555	0.555	-11.652	-10.633	1.756	-12.869	-5.069	-7.858	-13.877	5.491
556	0.556	-13.362	-15.082	-13.927	-12.25	-4.095	-14.568	-14.807	2.749
557	0.557	-9.845	-11.786	-16.644	-10.466	-3.107	-20.515	-13.984	-4.838
558	0.558	-10.208	-14.679	-14.136	-10.041	-3.865	-19.751	-19.558	-30.628
559	0.559	-13.088	-17.19	7.013	-12.321	-11.2	-21.704	-26.106	-54.48
560	0.56	-13.448	-17.571	-18.469	-16.34	-12.145	-18.384	-25.309	-63.83
561	0.561	-16.143	-16.4	-28.451	-9.318	-16.375	-16.602	-16.385	-49.761
562	0.562	-12.648	-11.942	-37.628	-6.359	-21.949	-16.94	-15.2	-16.33
563	0.563	-17.094	-13.678	-29.218	1.621	-12.429	-14.576	-14.181	-2.827
564	0.564	-14.195	-14.061	-21.579	-3.552	-13.55	-18.604	-7.316	17.852
565	0.565	-13.815	-15.415	-14.517	-8.322	-12.353	-10.591	-13.218	-0.951
566	0.566	-17.112	-11.346	-16.557	-14.254	-9.215	-2.166	-5.756	-24.792
567	0.567	-16.736	-12.702	12.562	-16.508	-6.261	-5.183	-2.756	-27.922
568	0.568	-15.592	-11.344	8.607	-17.043	-0.217	-6.118	-6.914	-2.414
569	0.569	-17.542	-10.171	-10.023	-16.424	5.409	-6.889	0.528	0.85
570	0.57	-18.322	-12.876	-19.95	-10.951	1.91	-1.293	7.391	22.734
571	0.571	-21.04	-15.578	-4.161	-14.372	1.313	3.49	6.7	48.307
572	0.572	-15.244	-17.696	-6.782	-9.679	10.199	-1.29	-0.579	72.131
573	0.573	-14.472	-13.238	-14.246	-12.534	-4.13	-5.477	-7.282	81.434
574	0.574	-17.959	-7.226	-16.484	-12.099	-6.055	-13.457	-9.723	55.885
575	0.575	-16.016	-12.83	-10.021	-13.4	-11.27	-19.307	-17.005	4.432
576	0.576	-10.598	-14.753	-27.357	-10.456	-12.792	-11.73	-31.628	-2.908
577	0.577	-14.071	-14.154	-57.638	-4.4	-11.417	-12.551	-37.926	-36.364
578	0.578	-10.78	-13.562	-61.576	-1.814	-10.241	-13.169	-28.164	-115.674
579	0.579	-10.189	-6.588	-65.133	-2.507	-11.407	-12.276	-22.857	-126.47
580	0.58	-10.587	-13.355	-47.998	-1.843	-21.087	-12.756	-18.155	-96.836
581	0.581	-11.947	-15.869	-0.882	-1.205	-24.75	-12.161	-8.02	-70.094
582	0.582	-10.788	-16.637	100.003	-10.054	-28.212	-13.961	-9.109	-13.175
583	0.583	-15.233	-16.049	56.903	-13.673	-29.143	-10.603	-5.551	8.92
584	0.584	-16.962	-14.112	-8.837	-17.091	-24.271	-13.194	-4.527	2.371
585	0.585	-19.468	-13.52	3.03	-18.003	-12.824	-15.609	-5.455	-15.782
586	0.586	-16.174	-12.164	-7.751	-15.048	-1.767	-9.801	-4.631	-10.34
587	0.587	-19.069	-10.805	-17.56	-19.25	11.227	-3.996	-3.816	4.789
588	0.588	-16.351	-10.421	-8.595	-31.402	12.997	-3.344	-13.266	9.283
589	0.589	-13.629	-13.131	15.863	-26.144	20.98	-11.285	-9.561	-3.066
590	0.59	-11.497	-15.847	-6.12	-2.304	28.192	-6.077	-10.69	-6.69
591	0.591	-14.203	-11.006	-52.872	7.792	29.407	-7.097	-7.558	3.419
592	0.592	-13.039	-10.424	-46.819	-14.047	11.463	5.986	-2.694	6.551
593	0.593	-15.937	-11.002	-52.193	-16.722	-11.709	15.585	-8.674	3.86
594	0.594	-21.157	-12.733	-37.05	-14.186	-20.953	3.304	-9.435	-3.676
595	0.595	-14.574	-11.369	-14.185	-2.56	-23.615	-17.491	-8.859	-5.96
596	0.596	-10.314	-12.722	-10.116	-8.93	-21.053	2.185	-14.868	-12.294
597	0.597	-14.375	-14.844	-6.453	-3.116	-18.686	30.4	-12.558	-18.066
598	0.598	-13.792	-15.232	-9.748	-8.338	-16.51	-3.695	-16.054	-19.785
599	0.599	-13.202	-14.073	-19.03	-12.967	-2.905	-72.445	-7.338	-27.706
600	0.6	-16.091	-13.305	-27.323	-11.605	-8.07	-82.366	-3.834	-23.436
601	0.601	-18.596	-11.375	-24.775	-10.43	-19.05	-37.733	1.413	-24.583
602	0.602	-18.969	-15.637	-27.082	-11.571	-14.734	-13.435	-5.335	-25.726
603	0.603	-16.053	-19.7	-7.897	-10.575	-21.054	-6.162	-4.546	-13.92
604	0.604	-17.2	-14.862	30.637	-19.447	-22.133	0.334	-11.879	6.812
605	0.605	-16.801	-15.448	47.096	-15.935	-23.023	-17.932	-10.907	9.553
606	0.606	-16.988	-16.03	31.985	-16.869	-21.975	-34.446	-15.169	7.062
607	0.607	-13.118	-16.425	27.504	-10.064	-13.96	-19.418	-12.842	9.401
608	0.608	-10.608	-14.102	-35.049	-10.813	-10.782	-15.035	-6.256	3.024
609	0.609	-12.945	-13.717	-43.991	-10.024	-9.731	-11.029	1.674	4.963
610	0.61	-8.907	-16.422	-35.882	-10.579	-8.884	0.142	0.695	-0.277
611	0.611	-6.426	-15.265	-43.281	-12.489	-16.177	3.387	-8.218	-11.311
612	0.612	-8.783	-10.432	-23.394	-8.395	-15.172	6.441	-23.898	-12.636
613	0.613	-12.865	-12.362	-17.447	-13.207	-17.667	-1.914	-47.317	-26.897
614	0.614	-13.271	-11.783	-12.077	-20.558	-16.851	-40.453	-38.032	-24.91
615	0.615	-13.668	-11.2	-7.087	-15.721	-13.315	-56.925	-29.71	-19.598
616	0.616	-11.545	-8.678	-2.666	-14.941	-8.605	-21.72	-16.939	-21.062
617	0.617	-12.717	-15.05	-6.763	-2.74	0.36	10.207	-9.975	-16.744
618	0.618	-16.21	-17.56	-17.992	2.493	14.747	22.582	0.667	-31.04
619	0.619	-20.278	-13.489	-28.075	-5.441	16.753	26.25	2.594	-36.809
620	0.62	-12.349	-16.967	-25.026	-9.703	11.596	43.263	-2.629	-28.054
621	0.621	-13.511	-15.028	-10.948	-6.022	3.713	84.085	-4.174	-13.682
622	0.622	-16.612	-13.288	-8.46	-12.023	-3.408	56.399	-5.529	-7.807
623	0.623	-15.638	-14.641	-10.813	-11.052	-12.278	-19.288	-11.929	0.984
624	0.624	-16.41	-13.283	-8.725	-15.887	-11.111	-160.378	-5.948	-16.361
625	0.625	-17.184	-14.439	-10.693	-11.624	-14.205	-179.545	-9.063	-9.385
626	0.626	-15.249	-15.598	-15.936	-15.687	-11.3	-92.074	-6.177	-15.814
627	0.627	-13.306	-12.115	-17.525	-20.527	-5.304	-76.189	-8.722	-25.553
628	0.628	-17.364	-9.986	-10.411	-30.59	6.887	-33.013	-4.693	-20.426
629	0.629	-9.418	-8.829	-11.609	-20.522	5.139	-19.835	-2.773	-6.234
630	0.63	-10.571	-6.889	-8.174	-6.209	-12.291	39.792	-7.428	-8.283
631	0.631	-17.917	-11.726	3.596	-0.412	-19.27	72.336	-12.847	-3.116
632	0.632	-18.881	-15.205	-4.327	-5.652	-21.385	101.996	-13.415	-4.67
633	0.633	-18.109	-10.558	-8.465	-13.601	-19.434	182.748	-11.474	-5.94
634	0.634	-17.337	-15.971	-9.572	-9.359	-10.704	150.291	-2.565	-12.206
635	0.635	-12.498	-11.13	-8.413	-8.211	-6.023	41.781	-3.714	-6.125
636	0.636	-15.781	-13.06	-9.372	-9.385	-7.344	27.515	-7.199	-13.418
637	0.637	-12.875	-10.152	-14.212	-4.163	-8.488	-38.219	0.163	-18.204
638	0.638	-15.385	-12.664	-9.979	-5.14	-16.782	-121.557	-2.742	-6.721
639	0.639	-9.957	-12.274	-10.794	-9.417	-15.804	-88.972	-7.016	-14.584
640	0.64	-8.006	-17.111	-10.226	-5.362	-14.851	-39.564	-7.816	-4.487
641	0.641	-13.996	-15.174	-8.324	-5.937	-14.098	-12.788	-9.767	-0.795
642	0.642	-14.767	-15.754	-8.978	-9.208	-16.44	-4.598	-14.411	10.07
643	0.643	-16.693	-18.271	-14.875	-9.798	-12.986	2.831	-7.82	11.444
644	0.644	-16.106	-13.823	-14.21	-8.458	-12.454	-3.672	3.601	-8.097
645	0.645	-14.36	-13.247	-14.862	-5.168	-14.254	-21.795	-1.046	-16.423
646	0.646	-14.734	-14.607	-12.955	-9.227	-10.856	-38.192	-5.309	-3.667
647	0.647	-16.078	-11.321	-8.909	-10.58	-10.575	-43.147	-14.234	3.264
648	0.648	-18.971	-10.169	-14.733	-16.976	-7.758	-29.507	-27.411	-3.159
649	0.649	-23.419	-11.337	-18.823	-10.989	-6.667	-25.392	-25.68	-8.995
650	0.65	-21.673	-11.721	-18.27	-13.331	-4.001	-14.177	-27.218	-14.248
651	0.651	-22.052	-10.947	-8.235	-16.837	-5.594	-10.87	-22.944	-22.194
652	0.652	-22.434	-15.39	-12.515	-21.499	-8.931	-13.888	-16.542	-12.155
653	0.653	-16.62	-13.46	-0.733	-20.928	-14.78	-11.071	-24.862	-13.367
654	0.654	-15.836	-9.406	-11.78	-17.464	-14.052	-13.485	-15.167	-9.926
655	0.655	-9.249	-11.936	-10.413	-17.113	-14.672	-20.335	-8.798	-13.024
656	0.656	-6.718	-10.595	-14.06	-14.234	-14.134	-18.096	-14.821	-12.048
657	0.657	-2.642	-16.418	-5.705	-8.26	-14.769	-16.056	-13.879	-14.557
658	0.658	0.855	-15.662	-8.775	-2.28	-16.169	-17.668	-7.114	-25.195
659	0.659	2.812	-20.518	-13.588	-14.49	-11.752	-16	-4.596	-18.046
660	0.66	5.729	-13.173	-12.82	-16.247	-2.886	-14.518	-2.263	-21.737
661	0.661	-2.193	-10.283	-16.902	-14.716	11.411	-10.719	-1.675	-25.283
662	0.662	-15.333	-16.295	-13.494	-10.473	17.201	-14.097	-3.604	-20.134
663	0.663	-17.059	-12.241	-6.198	9.061	1.324	-13.026	-1.87	-5.504
664	0.664	-21.696	-15.738	-7.191	0.722	-9.331	-13.933	-3.25	-24.751
665	0.665	-23.044	-19.048	-11.453	-12.073	-19.02	-7.936	-7.718	-37.615
666	0.666	-19.365	-20.811	-12.223	-19.059	-13.811	-10.257	-3.648	-30.708
667	0.667	-18.201	-15.029	-17.047	-16.945	-15.368	-6.694	-6.137	1.163
668	0.668	-21.297	-14.278	-13.762	-11.145	-16.743	-7.058	-6.489	5.572
669	0.669	-18.394	-12.368	-7.191	-5.93	-13.102	-0.216	-13.029	-6.859
670	0.67	-20.919	-14.331	-13.201	-10.6	-7.168	-0.775	-12.036	-3.225
671	0.671	-16.849	-11.474	-18.819	-9.27	-2.003	0.191	-12.792	-13.317
672	0.672	-20.337	-15.001	-19.372	-10.459	2.783	-0.234	-10.456	-22.614
673	0.673	-14.343	-12.718	-14.669	-13.971	7.006	-10.25	-12.373	-25.321
674	0.674	-15.127	-11.604	-20.024	-14.968	1.347	-11.719	-12.952	-7.532
675	0.675	-13.208	-13.576	-24.791	-12.103	-5.269	-13.086	-17.01	-9.877
676	0.676	-15.164	-13.216	-14.645	-7.881	-4.525	-16.781	-12.181	0.749
677	0.677	-16.932	-13.444	-21.746	-8.699	-6.887	-13.704	-6.191	6.521
678	0.678	-18.313	-9.604	-18.052	-12.233	-4.999	-8.746	-10.278	-9.382
679	0.679	-15.052	-13.119	-0.055	-6.289	-3.102	-6.116	-6.82	-3.024
680	0.68	-16.249	-16.443	7.428	-8.652	-12.042	-11.717	-10.138	-4.983
681	0.681	-13.564	-19.383	0.434	-6.741	-31.653	-21.218	-13.067	-13.719
682	0.682	-9.342	-16.719	-31.405	-15.457	-29.012	-17.576	-8.26	-37.552
683	0.683	-12.864	-17.155	-26.906	-16.636	-26.568	-14.206	-8.872	-47.669
684	0.684	-16.188	-12.362	-31.002	-17.629	-28.953	-15.272	-12.962	-19.481
685	0.685	-21.065	-14.338	-27.356	-16.685	-14.095	-8.68	-5.051	-15.878
686	0.686	-13.743	-13.796	-24.12	-19.234	3.297	-9.68	-13.399	-5.871
687	0.687	-16.677	-12.094	-8.501	-13.651	-3.693	-9.055	-6.071	-9.035
688	0.688	-15.941	-12.521	11.199	-11.739	2.664	-7.315	-3.19	-17.419
689	0.689	-18.313	-13.914	-1.623	-11.186	16.182	-1.551	4.718	0.336
690	0.69	-11.777	-15.114	-3.993	-7.155	10.918	-5.782	-7.12	7.234
691	0.691	-9.312	-11.471	-1.924	-14.157	-3.442	-1.062	-18.185	-3.475
692	0.692	-14.981	-11.121	23.177	-9.362	-17.024	-4.419	-22.48	-1.608
693	0.693	-14.455	-10.762	33.169	-6.892	-18.797	-5.068	-18.84	0.084
694	0.694	-15.101	-12.728	11.236	-15.835	-14.167	-9.966	-12.871	-4.587
695	0.695	-16.912	-11.589	-8.552	-12.391	7.498	-11.979	-9.79	-0.409
696	0.696	-12.135	-15.092	-16.16	-15.517	23.168	-14.974	-0.915	5.906
697	0.697	-15.476	-11.823	-13.902	-2.773	3.431	-11.591	-4.433	-2.468
698	0.698	-10.109	-14.746	-11.84	-8.03	-9.342	-6.268	-11.824	-9.853
699	0.699	-12.103	-20.756	-17.725	-6.516	-20.958	0.234	-20.777	-16.655
700	0.7	-16.799	-16.517	-19.548	-5.189	-23.09	-12.972	-21.985	-22.682
701	0.701	-16.274	-20.599	-18.066	-8.89	-25.03	-18.8	-16.802	-10.529
702	0.702	-17.684	-12.683	-16.777	-17.239	-19.826	-20.569	-10.059	8.762
703	0.703	-15.422	-11.737	-7.953	-7.588	-18.301	-9.566	-23.238	6.188
704	0.704	-14.308	-4.986	-11.506	-1.214	-19.691	-19.66	1.896	-19.594
705	0.705	-20.36	-7.517	-25.522	-9.544	-13.349	-26.083	5.165	-29.701
706	0.706	-16.149	-6.751	-46.898	-8.594	-0.234	-27.292	2.052	-32.854
707	0.707	-15.425	-8.695	-44.277	-9.589	-2.008	-30.431	-12.093	-30.188
708	0.708	-20.316	-8.127	-77.828	-12.115	-9.982	-15.785	-14.623	-22.683
709	0.709	-17.079	-17.035	-36.688	-14.446	-8.669	-18.019	-16.951	-20.391
710	0.71	-13.073	-15.887	-9.097	-13.889	-17.608	-8.476	-14.831	11.524
711	0.711	-20.101	-14.722	36.293	-15.844	-25.953	0.096	-20.643	7.053
712	0.712	-19.199	-13.749	30.198	-15.28	-26.934	-4.68	-15.425	2.983
713	0.713	-15.801	-14.521	2.436	-13.93	-20.948	15.303	-10.793	-0.714
714	0.714	-15.111	-9.673	-12.74	-14.305	-14.205	31.047	-3.641	2.558
715	0.715	-12.873	-10.439	-17.274	-11.41	-6.309	11.819	-12.557	-19.345
716	0.716	-13.533	-9.663	-21.427	-13.362	-9.453	-26.649	-16.054	-16.664
717	0.717	-14.188	-16.238	-10.288	-12.237	3.293	-109.83	-16.25	-25.783
718	0.718	-16.005	-15.447	-14.629	-8.194	19.141	-121.583	-13.158	-28.284
719	0.719	-11.234	-11.367	-17.999	-6.071	29.764	-67.353	-4.262	-25.953
720	0.72	-18.642	-0.506	-14.975	-10.527	8.463	-37.709	-5.431	-23.837
721	0.721	-11.925	-5.132	-29.18	-7.238	-11.294	7.01	-6.399	-25.781
722	0.722	-14.484	-9.376	-47.059	-12.65	-29.121	47.658	-13.168	-27.52
723	0.723	-10.466	-5.679	-44.816	-10.714	-22.18	99.344	-5.223	-6.79
724	0.724	-8.567	-16.493	-42.773	-7.427	-24.348	65.851	-6.184	-15.099
725	0.725	-6.664	-23.634	-44.798	-6.843	-26.329	71.853	0.605	-12.572
726	0.726	-4.943	-17.222	-22.027	-4.32	-10.52	-11.364	-0.159	-5.595
727	0.727	-6.312	-18.353	12.366	-2.962	0.059	-94.77	3.921	-11.961
728	0.728	-10.782	-15.229	25.896	-5.083	-1.936	-40.565	4.526	-9.976
729	0.729	-3.061	-14.234	63.437	-7.791	-7.206	48.294	1.259	-4.692
730	0.73	-17.008	-11.69	18.003	-12.818	0.688	83.942	-7.612	-6.154
731	0.731	-15.084	-10.886	-73.474	-22.875	-0.698	73.139	-8.749	-4.749
732	0.732	-13.354	-10.28	-33.951	-18.61	2.953	102.772	-9.889	9.572
733	0.733	-18.004	-12.182	25.633	-17.448	-3.056	76.086	-12.953	11.477
734	0.734	-13.764	-18.719	14.701	-13.952	-10.402	51.739	-10.019	6.24
735	0.735	-17.465	-16.153	24.512	-6.584	-19.297	-29.698	-10.757	-8.06
736	0.736	-20.978	-15.337	15.561	-11.401	-20.433	-105.521	-14.785	-6.087
737	0.737	-13.64	-13.358	-8.863	-13.896	-13.046	-95.61	-14.166	-14.77
738	0.738	-8.817	-16.606	-1.498	-11.557	-15.928	-86.667	-13.54	-16.321
739	0.739	-13.076	-14.817	-8.055	-10.956	-4.484	-78.497	-12.913	-6.231
740	0.74	-9.006	-20.589	-2.039	-7.642	-2.918	-56.387	-12.48	-5.034
741	0.741	-12.478	-13.198	-7.41	-3.547	-4.277	-62.937	-10.124	-3.83
742	0.742	-15.751	-19.938	-2.345	-6.029	-7.987	-44.712	-13.01	-15.62
743	0.743	-10.325	-15.642	-15.853	-11.413	-16.349	-39.27	-12.607	-36.303
744	0.744	-8.372	-17.918	-28.193	-10.797	-17.338	-24.152	-17.608	-5.132
745	0.745	-15.708	-17.293	-16.943	-16.764	-18.311	-19.685	-11.57	-17.511
746	0.746	-24.595	-13.964	-13.622	-19.045	-19.085	-15.599	-9.203	-21.191
747	0.747	-23.411	-12.185	-10.473	-15.53	-13.442	-11.904	-12.641	-31.256
748	0.748	-18.163	-17.951	-7.701	-14.911	-6.859	-8.585	-7.949	-34.353
749	0.749	-24.91	-10.56	-10.165	-13.141	-7.643	-24.224	-5.001	-31.655
750	0.75	-16.948	-11.497	-21.73	-15.63	-5.327	-26.893	-6.315	-18.895
751	0.751	-15.949	-8.945	-15.295	-13.272	4.148	-14.093	-9.57	-2.66
752	0.752	-11.082	-9.687	-9.418	-13.632	0.472	-11.756	-12.433	3.719
753	0.753	-17.05	-7.709	-11.066	-18.841	3.965	-5.366	-9.677	-9.814
754	0.754	-12.945	-9.602	-12.49	-15.326	9.199	0.468	-3.838	-4.557
755	0.755	-13.485	-17.293	-8.067	-5.232	6.321	5.696	-4.557	3.384
756	0.756	-11.513	-14.15	-11.619	4.855	-6.808	4.126	-7.978	-6.669
757	0.757	-9.729	-13.142	-19.866	-6.93	-0.953	19.983	-9.857	-7.807
758	0.758	-11.037	-15.626	-14.599	-5.356	-2.658	47.67	-11.557	-20.946
759	0.759	-10.606	-9.98	-15.572	-3.975	-4.184	58.97	-8.036	-19.167
760	0.76	-10.944	-16.536	-9.544	-7.628	-11.328	49.023	-10.325	-14.497
761	0.761	-16.111	-13.993	-8.693	-8.762	-12.488	33.441	-9.904	-21.609
762	0.762	-9.474	-13.198	-12.042	-13.965	-13.642	30.792	-8.721	-2.028
763	0.763	-11.935	-15.114	-12.474	-14.904	-14.582	7.588	-12.176	6.311
764	0.764	-12.648	-14.509	-12.938	-6.939	-15.504	-39.423	-9.243	3.804
765	0.765	-14.515	-9.07	-10.329	-10.008	-12.927	-113.317	-12.884	-7.802
766	0.766	-13.865	-10.984	-13.539	0.86	-21.756	-83.7	-17.304	-1.415
767	0.767	-9.726	-14.255	-16.367	-9.179	-22.843	-74.834	-15.532	-11.079
768	0.768	-16.619	-11.338	-14.339	-15.541	-19.638	-50.551	-12.989	-5.85
769	0.769	-21.384	-14.809	-13.856	-12.032	-18.529	-28.567	-14.312	-1.203
770	0.77	-17.052	-11.506	-12.208	-17.234	-8.722	-8.638	-15.434	-5.445
771	0.771	-21.051	-5.676	-15.4	-20.124	-2.25	-2.58	-16.555	-22.441
772	0.772	-17.49	-13.021	-8.734	-14.112	1.291	-7.885	-16.138	-38.643
773	0.773	-18.005	-13.983	2.183	-11.788	8.666	7.41	-11.29	-23.701
774	0.774	-18.519	-9.718	0.92	-15.268	3.819	-5.888	-14.771	-6.225
775	0.775	-23.286	-15.336	-18.536	-13.319	6.3	-1.571	-10.13	-8.503
776	0.776	-25.155	-17.284	-15.735	-6.719	7.06	-4.997	-8.389	-10.585
777	0.777	-18.509	-13.995	-43.88	-10.975	-2.416	-8.144	-9.748	-31.809
778	0.778	-14.188	-11.093	-40.073	-8.659	-14.193	-11.247	-10.141	-45.883
779	0.779	-14.906	-14.577	-56.961	-6.724	-15.707	-13.952	-13.057	-53.377
780	0.78	-14.268	-16.899	-53.677	-10.017	-25.732	-11.303	-7.861	-18.308
781	0.781	-9.578	-12.826	-33.744	-10.594	-34.578	-4.235	-5.97	16.951
782	0.782	-11.273	-16.305	4.853	-10.207	-33.349	2.076	-10.654	21.437
783	0.783	-4.255	-21.725	65.92	-17.563	-34.255	-7.738	-8.943	0.781
784	0.784	-1.305	-21.142	25.38	-16.6	-23.367	-6.087	-13.786	-2.848
785	0.785	-0.489	-13.798	18.101	-17.569	-19.064	-1.685	-6.414	-12.88
786	0.786	-6.061	-14.772	11.617	-15.057	-10.131	-3.272	-13.157	2.807
787	0.787	-9.508	-12.264	-18.698	-6.155	-6.624	-2.255	-12.364	16.955
788	0.788	-18.177	-16.329	-13.257	-7.321	-5.625	-3.518	-10.033	-16.519
789	0.789	-21.617	-6.855	-18.316	-10.419	5.236	-4.621	-5.195	-12.062
790	0.79	-18.481	-10.539	-41.202	-13.306	12.426	4.126	-5.79	-16.112
791	0.791	-19.403	-7.064	-20.531	-19.296	18.828	0.527	-0.365	-4.87
792	0.792	-13.368	-12.286	-9.287	-13.697	10.517	1.443	-0.945	-14.92
793	0.793	-18.947	-19.056	-12.539	-13.156	-5.538	-1.465	-8.298	-5.617
794	0.794	-16.976	-18.274	-15.612	-15.112	-12.493	-2.255	-9.271	-8.319
795	0.795	-13.651	-12.659	-29.743	-18.031	-1.812	-9.616	-11.8	-0.736
796	0.796	-14.209	-14.596	-42.514	-10.114	-19.19	-8.641	-6.202	-3.034
797	0.797	-14.576	-14.01	-35.535	-6.643	-12.184	-14.604	-12.794	-13.663
798	0.798	-13.198	-13.424	-16.394	-5.692	-10.016	-16.887	-15.338	-11.718
799	0.799	-14.322	-13.035	-8.889	-4.743	-15.777	-16.268	-14.594	-13.433
800	0.8	-18.749	-12.647	-6.585	-12.669	-10.502	-14.322	-8.049	-8.747
801	0.801	-13.3	-13.034	-17.244	-9.564	-12.01	-7.736	-7.317	-10.05
802	0.802	-15.206	-15.743	-26.931	-6.655	-10.62	0.221	-8.126	-16.355
803	0.803	-18.46	-14.588	-35.658	-12.649	-4.203	-13.695	-6.201	-34.271
804	0.804	-14.365	-18.079	-59.488	-8.589	-15.016	-0.116	-8.136	-26.663
805	0.805	-14.722	-17.704	-21.798	-10.53	-10.757	12.1	-14.715	-28.922
806	0.806	-13.346	-13.654	13.362	-8.601	-14.45	1.101	-15.49	-30.999
807	0.807	-15.453	-11.148	45.256	-14.022	-6.143	-20.557	-14.721	-17.409
808	0.808	-15.044	-13.483	57.641	-15.967	-0.916	-54.968	-11.248	-19.101
809	0.809	-14.641	-12.33	53.997	-14.041	3.93	-77.756	-9.332	-4.73
810	0.81	-17.533	-14.271	23.096	-14.636	8.193	-40.166	-7.608	-2.712
811	0.811	-19.453	-9.251	-5.879	-11.17	-2.456	-4.924	-2.792	-0.868
812	0.812	-14.415	-8.685	-32.165	-14.482	-15.432	17.915	-4.757	3.853
813	0.813	-16.337	-14.114	-28.878	-13.35	-20.673	21.962	-5.363	2.533
814	0.814	-19.232	-9.283	-19.63	-10.661	-22.232	3.148	-8.868	1.389
815	0.815	-17.871	-12.582	-11.368	-11.067	-23.595	-0.217	-12.174	-11.816
816	0.816	-21.156	-11.999	-8.894	-8.962	-22.425	2.755	-15.101	-17.103
817	0.817	-19.989	-14.514	-15.902	-8.2	-38.103	5.389	-11.451	-12.488
818	0.818	-18.053	-12.202	-22.319	-7.437	-48.756	-2.209	-12.834	-8.201
819	0.819	-15.345	-11.047	-24.274	-7.249	-31.343	-9.187	-14.02	-14.533
820	0.82	-12.448	-14.735	-19.075	-5.131	-10.243	-32.576	-17.722	-22.816
821	0.821	-16.907	-10.286	-17.566	-4.367	-1.892	-41.821	-11.353	-32.516
822	0.822	-10.33	-12.036	-18.982	-2.832	15.947	-84.351	-1.694	-15.492
823	0.823	-9.555	-13.4	-20.201	-6.323	41.723	-90.289	4.677	-13.161
824	0.824	-13.627	-12.059	-11.915	-13.676	51.816	-117.89	3.509	-6.72
825	0.825	-11.699	-10.905	-10.964	-18.905	23.575	-102.739	-1.733	-8.556
826	0.826	-12.285	-14.593	-8.082	-4.198	12.374	-61.472	-4.651	-17.237
827	0.827	-14.035	-14.994	-7.289	-2.061	-4.62	21.781	-7.179	-12.678
828	0.828	-12.681	-12.875	-19.501	-11.736	-13.876	57.428	-6.414	-11.528
829	0.829	-11.327	-13.272	-42.39	-13.474	-22.17	3.292	-1.587	0.032
830	0.83	-13.453	-18.314	-83.32	-21.411	-29.684	32.949	-1.016	-1.697
831	0.831	-13.068	-15.031	-44.678	-22.765	-36.627	131.505	-8.762	-3.147
832	0.832	-16.544	-10.965	-19.549	-13.859	-25.967	144.724	-18.441	-12.084
833	0.833	-15.379	-15.809	21.678	-10.366	-20.134	37.377	-37.988	-13.248
834	0.834	-9.37	-11.172	16.305	-9.396	-18.364	109.621	-46.301	-7.984
835	0.835	-11.874	-11.754	-8.858	-4.556	-10.387	17.554	-48.817	-5.013
836	0.836	-11.098	-10.394	-4.417	-12.492	-3.181	-89.796	-32.56	-12.903
837	0.837	-10.524	-15.813	7.944	-11.515	-4.293	-75.428	-17.661	-7.625
838	0.838	-12.472	-10.969	41.951	-12.468	-0.766	-9.592	-7.987	-8.554
839	0.839	-14.229	-12.902	37.491	-25.61	0.243	26.043	4.193	-7.798
840	0.84	-17.737	-14.634	16.758	-15.917	7.052	15.226	-13.225	-11.881
841	0.841	-13.301	-18.111	-40.023	3.448	4.557	-34.09	-6.264	-9.973
842	0.842	-15.057	-21.396	-48.181	16.231	-1.045	-42.974	-8.396	-17.361
843	0.843	-14.687	-19.269	-40.848	-9.492	-11.892	-18.566	-2.598	-22.252
844	0.844	-14.318	-15.591	-20.934	-12.763	-29.328	-11.192	-0.877	-18.025
845	0.845	-11.43	-11.14	-14.951	-15.846	-26.999	-17.757	3.754	-15.741
846	0.846	-15.89	-14.042	-20.395	-18.548	-20.538	-35.936	-0.514	-9.194
847	0.847	-16.48	-13.65	4.74	-10.982	-14.676	-30.502	8.383	-8.431
848	0.848	-22.295	-14.999	18.294	-8.643	-12.89	-25.46	7.214	-20.604
849	0.849	-14.952	-9.189	-10.686	-27.78	-17.501	-11.898	8.172	-22.342
850	0.85	-13.995	-11.504	-21.869	-25.228	-7.412	-7.812	7.197	-17.692
851	0.851	-13.232	-10.92	-18.486	-18.247	-1.04	-11.474	-5.963	-27.751
852	0.852	-17.302	-8.981	-9.143	-16.099	-4.568	-8.181	-27.249	-24.064
853	0.853	-17.89	-8.393	-6.425	-10.27	-1.514	-17.469	-29.962	-15.779
854	0.854	-14.61	-8.77	6.299	-5.029	13.159	-9.159	-22.418	-14.874
855	0.855	-10.549	-14.185	13.168	-0.37	15.237	-16.698	-20.104	-2.129
856	0.856	-11.908	-14.76	-14.545	-1.706	-2.222	-9.724	-17.99	-7.376
857	0.857	-13.265	-11.462	-48.593	-8.073	-13.866	-20.373	-12.198	-15.315
858	0.858	-12.109	-16.872	-62.102	-9.215	-20.262	-18.447	-6.98	-22.467
859	0.859	-10.951	-14.936	-74.455	-6.102	-18.339	-20.199	-5.435	-42.007
860	0.86	-16.764	-14.346	-48.13	-8.987	-13.114	-18.67	-4.083	-44.739
861	0.861	-14.449	-10.276	-24.352	-6.453	-8.454	-22.902	-0.405	-21.555
862	0.862	-16.395	-13.751	3.852	-5.655	-4.178	-13.957	-3.878	25.395
863	0.863	-15.818	-17.034	30.107	-13.568	-7.841	-12.754	-11.217	31.895
864	0.864	-16.401	-14.127	33.332	-8.319	-8.983	-13.694	-12.177	62.22
865	0.865	-16.025	-18.585	11.397	-7.328	-18.642	-6.92	-7.913	45.716
866	0.866	-17.392	-19.172	3.024	-11.564	-12.233	-2.658	-7.141	10.501
867	0.867	-11.612	-11.245	-9.821	-18.895	-3.904	-0.322	-5.202	-49.01
868	0.868	-15.702	-12.419	-16.85	-25.653	-2.954	-3.769	-5.782	-57.069
869	0.869	-15.146	-11.462	-10.528	-14.222	-9.771	-13.834	-6.378	-34.94
870	0.87	-10.525	-16.309	-0.879	-15.763	-19.452	-9.572	-13.354	11.962
871	0.871	-17.119	-8.39	11.317	-11.505	-18.263	-8.418	-12.401	-18.396
872	0.872	-16.362	-13.626	6.65	-10.35	-17.097	-24.11	-11.638	-34.829
873	0.873	-10.755	-10.733	-9.245	-13.847	-7.456	-22.028	-13.947	-49.895
874	0.874	-11.345	-13.262	-28.431	-10.765	-3.805	-16.265	-7.375	-63.406
875	0.875	-16.003	-14.047	-35.975	-9.818	-12.17	-4.121	-6.607	-0.861
876	0.876	-14.275	-12.126	-57.063	-12.351	-24.038	-2.611	-8.943	79.866
877	0.877	-13.904	-12.722	-31.516	-10.051	-25.651	-6.888	-12.436	134.056
878	0.878	-12.565	-9.84	6.216	-9.496	-24.391	-21.161	-11.881	124.188
879	0.879	-16.63	-13.338	31.36	-4.883	-23.352	-15.271	-13.652	43.486
880	0.88	-13.139	-16.655	8.493	-10.325	-15.16	-13.497	-14.07	-10.697
881	0.881	-18.556	-18.816	-3.949	-12.265	-7.929	-14.986	-13.702	-40.305
882	0.882	-17.974	-14.398	-7.623	-15.598	-8.998	-13.518	-18.573	-67.036
883	0.883	-18.566	-13.852	-10.906	-12.726	-4.795	-17.142	-21.897	-107.701
884	0.884	-20.313	-16.402	-13.96	-10.248	-4.015	-11.199	-15.367	-115.071
885	0.885	-14.507	-15.084	-22.265	-5.833	-2.077	-12.165	-9.421	-81.596
886	0.886	-13.743	-11.06	-19.752	-12.445	-0.151	-5.506	-11.786	-63.383
887	0.887	-13.178	-14.589	-17.397	-9.976	3.929	2.233	-9.876	-35.678
888	0.888	-17.841	-14.253	-45.011	-14.086	1.449	5.164	-1.174	-10.464
889	0.889	-10.126	-13.143	-26.152	-14.711	8.797	4.103	-9.492	-5.983
890	0.89	-15.388	-15.129	4.877	-11.494	13.958	-5.638	-6.387	-1.954
891	0.891	-14.461	-11.693	-15.751	-13.3	14.888	0.671	-7.361	9.189
892	0.892	-8.491	-11.356	-12.06	-11.997	12.371	-7.762	-6.585	12.424
893	0.893	-12.58	-17.41	-15.319	-12.427	0.183	-8.824	-4.265	-3.299
894	0.894	-13.206	-14.95	-18.368	-9.599	-26.14	-7.92	-10.847	-0.622
895	0.895	-15.17	-10.935	-15.631	-5.992	-67.76	-12.242	-15.106	-3.157
896	0.896	-15.773	-15.817	-18.228	-9.36	-51.293	-13.08	-14.335	-24.271
897	0.897	-15.414	-15.286	-29.909	-7.306	-26.092	-11.217	-14.927	-49.836
898	0.898	-13.118	-13.59	-40.578	-13.371	-12.511	-15.918	-13.001	-26.046
899	0.899	-14.309	-16.156	-23.18	-24.849	-8.421	-16.546	-12.436	-22.969
900	0.9	-17.041	-12.913	-58.232	-10.612	25.654	-8.647	-12.837	-14.676
901	0.901	-15.897	-13.346	-23.009	-12.609	39.204	4.496	-13.254	-17.249
902	0.902	-16.111	-18.62	8.906	-14.416	26.79	6.222	-8.459	17.711
903	0.903	-14.777	-18.091	46.452	-12.929	15.545	1.574	-7.935	22.684
904	0.904	-17.309	-14.859	61.543	-8.729	12.25	-8.472	-6.266	-0.257
905	0.905	-15.197	-14.336	29.636	-15.192	2.99	-4.806	-5.935	-4.436
906	0.906	-16.557	-14.01	0.618	-14.103	-11.112	-8.339	-7.351	-15.692
907	0.907	-14.636	-12.718	-10.628	-17.277	-23.859	-20.153	-10.309	-12.421
908	0.908	-15.613	-9.871	-13.969	-14.469	-18.22	-33.869	-10.745	-9.38
909	0.909	-11.942	-16.507	-10.929	-13.784	-25.175	-25.879	-9.618	21.73
910	0.91	-14.464	-15.591	-19.301	-13.085	-35.79	-21.592	-11.784	25.707
911	0.911	-12.162	-14.869	-21.837	-15.106	-41.529	-7.27	-16.263	44.421
912	0.912	-14.307	-14.14	-24.137	-15.773	-39.699	2.406	-21.121	32.383
913	0.913	-16.257	-16.121	-14.425	-14.517	-38.068	4.14	-13.793	1.41
914	0.914	-10.459	-6.101	-3.7	-12.876	-27.937	2.574	-14.795	-10.999
915	0.915	-9.692	-10.399	-9.442	-12.588	-24.204	-10.377	-8.827	-67.724
916	0.916	-1.756	-11.597	6.435	-13.07	-6.148	-19.093	-14.462	-124.673
917	0.917	-2.732	-10.475	-8.478	-8.321	6.697	-36.445	-7.908	-73.099
918	0.918	-5.632	-11.471	-10.426	-7.84	23.038	-10.508	3.486	-53.319
919	0.919	-6.411	-14.403	-36.767	-6.19	3.957	-20.547	-4.469	-47.457
920	0.92	-15.31	-11.921	-48.009	-2.795	-8.742	-23.778	-3.132	-8.855
921	0.921	-16.461	-14.269	-17.018	-2.491	12.421	-15.551	-1.99	-3.881
922	0.922	-21.688	-17.779	-12.919	-1.415	43.66	-8.052	-17.686	0.483
923	0.923	-18.783	-15.868	-9.285	-7.489	31.35	-1.135	1.459	-3.679
924	0.924	-18	-16.475	-26.418	-10.061	27.753	0.963	-6.102	-0.1
925	0.925	-17.214	-13.988	-23.408	-17.48	4.036	18.374	-8.43	3.088
926	0.926	-16.634	-16.329	-15.136	-2.826	-11.558	34.654	-14.819	12.342
927	0.927	-18.559	-12.286	-7.651	-5.014	-3.168	23.996	-5.143	9.649
928	0.928	-27.448	-17.144	-10.011	-10.871	9.674	-5.07	-3.407	7.168
929	0.929	-31.112	-7.09	-7.84	-19.629	7.416	-17.521	-1.86	4.837
930	0.93	-25.096	-8.458	-5.87	-37.087	-3.16	-28.78	-14.825	-1.634
931	0.931	-21.986	-7.311	-14.585	-2.112	-20.507	-25.533	-9.597	11.774
932	0.932	-13.075	-6.161	2.806	-7.196	-41.533	-3.721	-14.237	-0.559
933	0.933	-16.539	-11.391	-4.206	-2.801	-72.64	-17.901	-9.977	-11.735
934	0.934	-15.554	-8.484	2.133	-6.909	-51.886	-30.725	-6.292	-16.157
935	0.935	-10.704	-9.25	-7.593	-10.617	-25.527	-14.496	-9.757	-35.832
936	0.936	-6.424	-6.915	-33.973	-7.346	-35.557	-16.657	-6.636	-44.254
937	0.937	-7.178	-8.84	-45.246	-10.461	-44.835	-10.882	-9.514	-51.875
938	0.938	-3.673	-6.889	-42.004	-13.187	-2.243	-12.655	-12.005	-26.149
939	0.939	-0.363	-12.293	-32.784	-0.43	40.348	-14.251	-11.191	25.353
940	0.94	-2.078	-17.112	-58.376	-2.772	12.696	-15.667	-13.098	47.429
941	0.941	-9.996	-16.515	-34.591	-4.907	-22.515	-19.417	-16.354	14.003
942	0.942	-15.98	-14.754	-37.734	-10.716	-26.971	-27.81	-14.588	-4.147
943	0.943	0.106	-11.249	-29.452	-8.969	-22.936	-24.799	-12.045	-20.621
944	0.944	-16.129	-14.519	9.021	-16.897	-19.313	-12.108	-14.338	-25.646
945	0.945	-18.241	-16.621	92.207	-12.627	-29.466	-13.92	-11.416	-21.162
946	0.946	-16.285	-13.878	56.558	-16.288	-32.691	-12.451	-11.775	-16.994
947	0.947	-18.011	-17.331	24.015	-17.435	-13.058	-13.873	-10.579	-20.552
948	0.948	-16.437	-14.398	14.122	-20.514	-0.36	-10.264	-10.341	-23.784
949	0.949	-15.059	-13.98	-12.614	-11.591	6.565	-6.848	-14.74	-14.446
950	0.95	-18.714	-16.653	-37.003	-24.741	21.452	-16.586	-5.978	11.125
951	0.951	-15.211	-14.488	-14.985	-12.512	42.764	-17.798	-7.089	7.836
952	0.952	-16.158	-11.741	-21.552	-14.036	23.052	-21.317	-10.137	-1.461
953	0.953	-19.048	-8.215	-15.513	-12.647	5.246	-37.416	4.623	35.541
954	0.954	-14.776	-11.076	-31.93	4.417	-15.885	-2.41	-1.713	30.628
955	0.955	-20.371	-12.961	-16.842	-2.506	-13.262	22.73	4.142	-37.85
956	0.956	-13.77	-11.749	-12.435	-4.596	-26.192	-9.221	-1.036	-47.472
957	0.957	-18.004	-14.604	-8.437	1.259	-28.752	-38.267	-2.543	-20.557
958	0.958	-18.758	-17.266	-4.868	-7.396	-14.134	-49.514	-12.569	-28.54
959	0.959	-16.804	-16.829	-8.266	-18.372	-20.189	-18.589	-8.855	-6.336
960	0.96	-9.427	-14.655	-5.249	-11.163	-39.773	10.391	-17.138	-26.094
961	0.961	-10.38	-17.325	-19.457	-9.934	-42.528	6.645	-20.201	-19.931
962	0.962	-12.882	-16.893	-11.992	-1.545	-26.509	16.64	-17.265	-14.352
963	0.963	-16.933	-18.394	-37.793	-6.701	-11.838	19.683	-12.975	-9.178
964	0.964	-16.342	-16.416	-27.778	-5.663	-2.362	-11.534	-15.253	-4.625
965	0.965	-20.978	-19.454	-5.946	-9.844	-7.748	9.106	-15.798	-8.579
966	0.966	-12.067	-13.404	-3.284	-17.118	-12.535	-47.666	-11.113	-4.824
967	0.967	-15.725	-15.871	-16.078	-10.26	-14.003	-137.326	-10.502	-1.481
968	0.968	-12.222	-13.499	-13.784	-18.112	-7.723	17.819	-13.946	-10.681
969	0.969	-17.435	-8.616	-11.701	-8.361	-8.973	123.641	-14.291	-13.289
970	0.97	-18.398	-17.281	-40.773	-11.963	-10.052	65.947	-15.417	-15.68
971	0.971	-12.398	-8.916	-36.747	-5.887	-15.021	13.477	-10.158	-13.222
972	0.972	-13.182	-14.1	19.922	-13.168	-7.208	-2.409	-12.064	-11.001
973	0.973	-15.127	-9.229	44.239	-27.808	-4.201	-16.729	-11.475	-12.804
974	0.974	-17.066	-8.417	7.203	-12.835	-9.148	-29.876	-10.869	-7.399
975	0.975	-9.318	-15.736	-26.319	-18.576	-11.783	-41.689	-11.243	-11.916
976	0.976	-16.667	-10.855	-20.3	-13.287	-7.854	-9.184	-12.586	-7.517
977	0.977	-17.629	-11.586	-14.845	-14.762	-7.417	0.721	-7.748	-11.059
978	0.978	-15.113	-15.612	-50.004	-13.342	-1.543	9.685	-9.672	-12.118
979	0.979	-19.174	-13.639	-27.076	-14.442	-3.984	-14.646	-10.242	-23.843
980	0.98	-12.595	-13.018	-14.583	-6.065	-2.184	-7.224	-8.881	-15.84
981	0.981	-11.814	-13.562	-10.838	-6.992	-0.384	-0.598	-7.528	-22.946
982	0.982	-19.152	-13.145	-0.734	-4.005	7.229	-6.525	-6.368	-19.212
983	0.983	-14.3	-17.565	-3.813	-9.93	6.137	-11.849	-10.819	-6.013
984	0.984	-10.032	-19.284	-6.504	-15.468	3.12	-26.906	-10.239	-11.221
985	0.985	-14.09	-17.905	-3.99	-18.881	0.527	-22.492	-8.873	12.586
986	0.986	-12.147	-10.528	-10.952	-19.394	9.396	-18.42	-10.217	15.862
987	0.987	-12.714	-15.735	-8.858	-13.904	-1.472	-14.655	-7.306	-6.016
988	0.988	-14.443	-12.818	-6.962	-13.26	-11.559	-4.474	-13.301	-14.341
989	0.989	-14.815	-13.581	-8.701	-7.208	-20.425	-1.322	-9.046	-1.556
990	0.99	-10.359	-11.25	-10.204	-12.761	-14.341	-3.99	-11.379	-31.894
991	0.991	-9.774	-9.312	-5.913	-12.126	-9.052	-6.479	-3.46	-11.144
992	0.992	-13.264	-11.242	-9.517	-14.012	-2.226	-4.1	-6.591	38.009
993	0.993	-15.595	-12.978	-12.928	-12.234	0.344	-10.412	-7.603	-8.834
994	0.994	-12.695	-14.324	-20.204	-10.839	4.472	-19.995	-5.135	-27.008
995	0.995	-17.16	-15.674	-9.302	-9.448	8.033	-14.675	-14.071	-76.895
996	0.996	-13.112	-14.51	-19.25	-8.247	4.831	-22.53	-15.234	-83.434
997	0.997	-21.063	-11.798	-28.06	-7.824	-3.974	-18.22	-20.452	-28.484
998	0.998	-15.071	-10.635	-22.026	-12.049	-23.393	-19.306	-21.408	8.391
999	0.999	-16.044	-15.47	-22.963	-7.183	-42.998	-20.328	-17.151	28.186
1000	1	-15.077	-11.984	-8.236	-14.495	-50.401	-19.233	-13.116	46.177
1001	1.001	-14.307	-12.565	-23.134	-3.631	-47.925	-22.018	-9.671	40.528
1002	1.002	-8.695	-19.141	-21.201	-10.747	-37.117	-19.386	-9.128	15.146
1003	1.003	-10.631	-14.878	1.604	-7.029	-19.563	-31.467	-7.43	-53.749
1004	1.004	-15.281	-17.191	23.476	-10.481	10.939	-36.594	-7.078	-142.711
1005	1.005	-15.862	-16.606	9.366	-9.462	48.588	-25.438	-6.699	-130.938
1006	1.006	-19.35	-11.956	-3.382	-14.253	83.925	-23.949	-4.499	-76.799
1007	1.007	-13.923	-11.377	17.8	-16.725	88.489	-20.171	-5.584	-7.767
1008	1.008	-14.491	-11.768	9.561	-11.074	42.745	-6.938	-5.902	1.068
1009	1.009	-15.062	-13.128	-13.601	-4.467	12.501	12.486	-7.995	-7.156
1010	1.01	-12.147	-8.283	-16.644	-17.624	7.218	30.402	-6.035	0.116
1011	1.011	-10.777	-11.572	-13.884	-15.677	2.316	32.86	-9.711	6.649
1012	1.012	-13.082	-14.472	-26.623	-13.918	-2.004	18.075	-11.073	0.615
1013	1.013	-13.461	-10.987	-24.247	-12.346	-22.569	16.257	-13.213	5.994
1014	1.014	-9.779	-18.336	-22.094	-13.687	-41.198	14.617	-7.211	-9.123
1015	1.015	-11.127	-15.234	-16.285	-14.838	-44.338	0.369	-7.972	-13.604
1016	1.016	-17.713	-16.195	-24.977	-15.992	-47.28	-13.099	-5.631	-9.576
1017	1.017	-20.623	-15.407	-26.454	-10.766	-38.808	-11.327	-10.455	16.708
1018	1.018	-18.127	-13.073	-10.511	-3.985	-41.156	-9.809	-7.155	26.734
1019	1.019	-14.082	-14.998	-25.338	-6.492	-34.005	-25.557	-11.224	11.017
1020	1.02	-17.582	-13.05	-23.327	-7.247	-23.188	-18.987	-11.612	25.1
1021	1.021	-10.24	-13.624	3.098	-6.646	-13.337	-13.08	-10.247	48.275
1022	1.022	-13.143	-10.126	29.482	-6.04	-21.894	-18.268	-5.387	1.201
1023	1.023	-15.658	-13.41	26.331	-14.931	-20.188	-19.801	-8.654	-45.687
1024	1.024	-21.269	-11.273	-14.358	-11.262	-15.778	-1.019	-6.893	-3.154
1025	1.025	-17.79	-16.485	-52.965	-14.743	-19.307	6.511	-10.35	-19.648
1026	1.026	-15.854	-18.418	-47.854	-11.648	-15.707	-23.894	-5.88	-14.669
1027	1.027	-12.959	-11.056	-52.255	-8.729	-16.568	-52.898	-9.937	-1.165
1028	1.028	-18.765	-15.891	-64.674	-11.235	-7.555	-56.574	-11.284	2.869
1029	1.029	-14.705	-11.634	-61.021	-11.999	5.725	-59.895	-8.96	-0.827
1030	1.03	-14.122	-12.4	-16.292	-8.509	0.608	-31.727	-13.02	-4.128
1031	1.031	-17.412	-8.912	1.94	-18.559	-10.328	-35.487	-9.537	-7.222
1032	1.032	-9.668	-12.198	29.645	-14.305	-14.501	-25.471	-13.98	-9.953
1033	1.033	-10.639	-11.616	14.589	-13.145	-23.322	15.392	-9.91	-7.477
1034	1.034	-7.733	-12.966	28.185	-14.31	-14.923	65.302	-17.86	-5.165
1035	1.035	-8.499	-14.318	7.517	-15.282	-15.821	31.783	-19.046	-7.306
1036	1.036	-14.112	-11.408	18.785	-16.255	-10.922	-35.392	-13.839	-17.021
1037	1.037	-16.043	-11.787	15.516	-12.004	-8.348	-44.296	-12.889	-22.341
1038	1.038	-17.976	-9.843	-12.717	-6.387	-15.663	12.603	-8.641	-14.541
1039	1.039	-10.234	-14.675	-31.472	-5.802	-22.417	19.948	-3.037	-13.273
1040	1.04	-15.46	-12.732	-28.167	-7.723	-21.633	26.512	-1.107	-12.203
1041	1.041	-14.485	-14.657	-31.256	-8.295	-27.223	-3.901	8.968	-13.495
1042	1.042	-16.993	-14.067	-22.917	-4.8	-16.357	-20.382	13.257	-29.596
1043	1.043	-11.376	-13.675	-15.36	-9.249	-8.389	-25.441	12.108	-59.938
1044	1.044	-16.215	-14.057	19.665	-12.138	-6.994	-11.916	-5.89	-72.221
1045	1.045	-14.272	-12.895	14.635	-11.742	-10.62	0.431	-29.116	-53.162
1046	1.046	-12.528	-12.509	-17.293	-12.11	-9.411	19.19	-32.203	-1.454
1047	1.047	-19.492	-13.67	-4.928	-9.198	-8.407	-4.612	-29.458	50.385
1048	1.048	-18.529	-12.895	-16.157	-8.028	-1.618	-51.624	-16.636	70.484
1049	1.049	-19.298	-12.117	-26.212	-13.827	-2.416	-31.68	4.505	101.055
1050	1.05	-16.972	-12.891	-23.119	-9.757	-0.161	-25.703	12.86	106.655
1051	1.051	-16.386	-14.052	2.433	-14.597	0.34	-20.312	5.332	61.369
1052	1.052	-15.8	-14.631	19.451	-14.003	2.198	-15.299	3.02	6.567
1053	1.053	-12.884	-15.993	-8.808	-6.26	1.548	-10.84	0.866	-30.284
1054	1.054	-13.262	-13.865	-27.565	-13.606	0.149	-6.748	-28.219	-117.699
1055	1.055	-12.874	-16.961	-17.465	-18.45	-2.193	-2.995	-82.458	-129.493
1056	1.056	-17.716	-10.959	-58.295	-19.227	-5.095	-6.129	-75.128	-96.933
1057	1.057	-22.367	-11.725	-41.836	-11.872	-6.244	-2.86	-55.194	-47.478
1058	1.058	-18.3	-12.492	-16.641	-10.9	-5.095	-5.448	-24.804	-20.598
1059	1.059	-16.938	-20.424	-12.178	-1.208	-3.031	-13.011	-8.341	-12.297
1060	1.06	-13.644	-13.068	-8.154	-4.871	-5.077	-15.431	6.775	-49.089
1061	1.061	-16.538	-15.967	-4.528	-10.875	-1.501	-9.165	11.233	-42.335
1062	1.062	-11.308	-13.46	-14.623	-11.838	5.743	-11.152	15.299	-23.989
1063	1.063	-11.898	-15.81	-5.362	-10.861	12.984	-5.97	4.073	-29.277
1064	1.064	-12.491	-13.885	20.153	-8.333	8.026	-10.541	-6.014	-14.066
1065	1.065	-5.933	-15.84	16.865	-10.655	-5.265	-6.245	-9.147	-9.531
1066	1.066	0.043	-16.436	-30.135	-11.232	-7.323	-7.546	-0.858	-5.384
1067	1.067	2.338	-15.1	-36.721	-11.814	-23.308	-6.539	1.591	-1.647
1068	1.068	0.37	-12.8	-30.719	-17.234	-29.787	-11.831	8.477	-4.852
1069	1.069	-8.369	-11.659	-25.275	-16.658	-20.193	-8.931	2.004	-1.663
1070	1.07	-14.403	-13.606	-60.501	-19.957	-21.991	-11.461	-7.73	1.108
1071	1.071	-19.666	-14.006	-10.204	-18.214	-7.726	-10.693	-12.983	3.679
1072	1.072	-20.664	-11.896	-30.139	-11.262	-9.709	-8.789	-14.534	10.682
1073	1.073	-21.474	-11.138	-24.154	-4.51	-8.019	-16.19	-10.26	-0.013
1074	1.074	-17.45	-15.414	-18.738	-2.03	-12.7	-1.516	-13.906	5.691
1075	1.075	-15.552	-12.532	-23.802	-4.366	6.039	-3.673	-7.873	7.397
1076	1.076	-15.004	-13.92	8.058	-15.229	8.519	-17.257	-0.495	2.69
1077	1.077	-20.448	-10.662	70.53	-10.605	-3.118	5.537	0.491	-10.356
1078	1.078	-15.632	-11.852	25.777	-9.261	-13.784	27.341	-0.28	-15.648
1079	1.079	-21.655	-16.345	1.292	-8.116	-11.862	41.42	-4.361	-23.611
1080	1.08	-14.322	-13.478	-6.169	-9.294	-6.639	28.616	-2.457	-19.391
1081	1.081	-17.248	-13.128	0.366	0.343	-5.096	-6.413	-11.201	0.098
1082	1.082	-16.495	-10.841	-5.67	-3.385	-6.472	-72.021	-10.054	19.749
1083	1.083	-17.287	-17.462	-22.135	-9.444	-12.871	-27.3	1.736	1.851
1084	1.084	-19.239	-14.6	-17.154	-12.592	-16.362	-19.109	6.367	-0.547
1085	1.085	-14.617	-15.413	-21.647	-13.603	-17.315	-26.372	-3.709	31.313
1086	1.086	-17.547	-11.388	-9.304	-11.111	-14.392	-32.886	-7.384	63.174
1087	1.087	-16.231	-16.261	-12.992	-15.215	-13.593	-26.856	-13.378	59.029
1088	1.088	-15.881	-11.659	-9.715	-14.673	-9.503	-10.372	-18.595	2.237
1089	1.089	-15.536	-14.602	-12.871	-18.001	-10.075	-5.258	-17.621	10.288
1090	1.09	-18.275	-14.262	-10.241	-16.298	-17.452	-0.737	-30.796	17.567
1091	1.091	-18.702	-13.916	-17.88	-17.695	-20.403	-4.766	-36.627	-43.086
1092	1.092	-17.954	-12.79	-15.603	-10.386	-21.265	-8.431	-20.769	-67.563
1093	1.093	-14.693	-13.983	-9.207	-17.781	-26.989	-18.556	-10.133	-134.42
1094	1.094	-19.557	-12.846	-18.855	-12.972	-33.653	-9.468	-8.217	-251.026
1095	1.095	-16.295	-12.105	-13.62	-19.023	-29.432	-23.775	-24.115	-171.583
1096	1.096	-13.418	-12.327	-2.68	-10.176	-23.838	-36.642	-39.048	-70.622
1097	1.097	-13.054	-11.582	-21.558	-11.391	-14.36	-34.398	-44.858	-4.841
1098	1.098	-15.398	-15.289	-24.148	-12.415	2.681	-23.85	-32.665	6.971
1099	1.099	-15.028	-15.703	-12.772	-9.571	23.792	5.127	-11.941	17.815
1100	1.1	-14.665	-12.441	-10.82	-8.853	26.507	9.303	2.203	7.946
1101	1.101	-14.3	-15.369	-9.012	-14.516	23.965	-1.703	9.761	16.822
1102	1.102	-17.222	-12.689	-14.293	-11.077	21.597	-18.549	30.849	24.861
1103	1.103	-15.888	-15.043	-15.894	-14.416	6.838	-36.903	44.972	17.363
1104	1.104	-13.201	-17.009	-23.115	-5.57	0.403	-65.272	27.164	10.618
1105	1.105	-9.74	-16.846	-14.315	-9.301	-5.449	-99.461	-3.244	16.399
1106	1.106	-10.932	-17.647	-30.068	-15.356	-10.717	-86.103	-24.007	21.628
1107	1.107	-14.652	-16.896	-36.564	-18.518	-12.301	-23.768	-27.336	14.154
1108	1.108	-17.99	-13.62	-24.503	-20.892	-19.493	92.665	-31.021	9.065
1109	1.109	-15.897	-14.798	0.552	-14.159	-10.619	140.283	-34.29	-4.497
1110	1.11	-17.858	-13.661	3.742	-8.198	-23.808	126.066	-18.584	-8.561
1111	1.111	-13.618	-7.879	-11.97	-13.857	-18.621	34.133	-15.839	2.645
1112	1.112	-5.695	2.748	-20.397	-14.497	-17.103	-1.323	-13.292	5.921
1113	1.113	-6.866	-13.137	-12.984	-15.145	-21.386	-99.027	2.988	9.026
1114	1.114	0.478	-11.016	-34.188	-6.298	-15.025	-59.624	13.625	11.737
1115	1.115	-4.366	-12.959	-42.581	-10.021	-11.578	71.536	3.913	-1.025
1116	1.116	-8.622	-11.227	-14.365	-6.566	-8.523	54.105	26.703	10.601
1117	1.117	-7.841	-9.693	-18.091	-5.633	-11.469	-25.439	23.557	-4.278
1118	1.118	-9.772	-11.051	-21.43	-0.842	-10.743	-68.587	20.805	-17.804
1119	1.119	-5.126	-19.956	-5.809	-3.403	-18.141	-55.432	-12.701	-16.039
1120	1.12	-8.038	-16.473	8.275	-15.631	-3.457	-43.619	-35.53	-11.377
1121	1.121	-11.531	-13.379	5.694	-3.47	-1.343	-11.086	-47.914	1.608
1122	1.122	-11.935	-14.351	21.991	-1.956	-3.283	-1.2	-51.6	20.967
1123	1.123	-12.342	-15.121	-5.648	-0.628	-11.994	-10.11	-54.897	18.451
1124	1.124	-18.357	-12.8	-16.83	-17.666	-7.341	-1.973	-45.617	-11.945
1125	1.125	-19.138	-7.964	-6.733	-10.707	-5.97	5.411	-31.495	-7.884
1126	1.126	-23.208	-11.257	-22.408	-12.844	-9.616	-14.473	-18.706	3.333
1127	1.127	-22.629	-9.514	-8.324	-18.668	-10.747	-8.433	-7.063	-6.744
1128	1.128	-23.213	-4.668	30.193	-16.945	-9.755	-13.812	7.867	-41.218
1129	1.129	-21.466	-9.305	35.59	-15.404	-10.714	-18.786	17.554	-36.804
1130	1.13	-18.943	-11.043	10.436	3.358	-13.219	-14.28	12.324	-24.463
1131	1.131	-21.248	-12.387	5.999	0.836	-7.601	-10.178	-5.108	-5.715
1132	1.132	-18.328	-11.983	-6.39	7.798	-15.546	-13.854	-7.461	-9.001
1133	1.133	-19.47	-12.354	-2.7	-2.857	-20.79	-23.966	-5.345	-24.67
1134	1.134	-13.641	-16.796	-12.759	-12.546	-25.635	-20.817	-11.163	-27.39
1135	1.135	-12.845	-16.197	-34.632	-28.425	-24.861	-34.808	-19.861	-29.926
1136	1.136	-9.334	-18.69	-54.388	-13.531	-19.242	-47.542	-15.223	-27.602
1137	1.137	-12.598	-11.313	-51.855	-11.597	-14.389	-40.591	-13.89	-21.194
1138	1.138	-9.663	-14.39	-30.737	-9.855	-4.299	-29.981	-7.514	-23.114
1139	1.139	-15.436	-11.46	-22.401	-11.39	17.408	-16.487	10.49	-21.412
1140	1.14	-11.342	-15.702	-4.536	-12.729	33.118	9.827	13.025	-16.801
1141	1.141	-20.802	-21.298	-39.51	-11.547	52.887	-1.329	1.404	-6.788
1142	1.142	-19.618	-20.695	-64.605	-15.006	65.696	43.373	-5.01	-18.697
1143	1.143	-16.112	-23.961	-60.072	-26.783	30.712	134.827	-3.084	-20.336
1144	1.144	-17.058	-15.033	-14.092	-9.341	-14.722	95.255	-11.841	-19.102
1145	1.145	-16.069	-16.167	53.188	-6.987	-32.871	11.799	-22.928	-20.404
1146	1.146	-16.823	-14.982	26.589	-9.087	-38.236	0.935	-35.916	-14.436
1147	1.147	-20.859	-13.992	2.272	-7.108	-43.204	-8.919	-27.212	-7.029
1148	1.148	-20.251	-14.936	113.29	-5.333	-38.68	-71.371	-22.556	-11.756
1149	1.149	-12.868	-12.398	33.76	-13.217	-26.203	-160.911	-6.657	-7.405
1150	1.15	-11.877	-14.704	-9.341	-14.513	0.22	-196.465	-0.232	-8.042
1151	1.151	-12.626	-11.195	-48.777	-20.847	10.378	-120.551	1.758	-9.865
1152	1.152	-10.28	-9.233	-36.919	-14.824	7.367	27.531	-6.898	-10.313
1153	1.153	-8.32	-10.951	-47.697	-2.985	-0.887	133.403	-11.474	-14.265
1154	1.154	-8.874	-8.415	-17.998	-10.877	-8.388	114.237	-12.738	-11.672
1155	1.155	-3.429	-12.843	-26.798	-12.177	-15.319	131.643	-13.811	-12.94
1156	1.156	0.075	-11.077	-18.539	-3.225	-21.674	84.016	-5.396	-16.953
1157	1.157	-0.482	-18.026	18.535	-9.187	-23.586	-17.001	-4.353	-14.4
1158	1.158	-9.367	-15.097	12.04	-16.511	-21.821	-82.742	-1.372	-21.752
1159	1.159	-15.739	-12.545	6.096	-11.639	-17.152	-142.21	-0.528	-20.792
1160	1.16	-19.209	-6.901	-43.774	-9.072	-9.967	-174.583	0.305	-23.776
1161	1.161	-24.428	-13.448	16.891	-3.398	-13.627	-105.41	-1.572	-10.744
1162	1.162	-19.578	-12.642	25.108	0.143	-12.441	11.07	-2.106	-8.853
1163	1.163	-18.783	-18.214	3.156	-9.87	-9.313	90.546	5.676	-3.543
1164	1.164	-21.086	-14.703	-16.637	-14.066	-6.389	47.257	13.08	1.196
1165	1.165	-21.647	-12.746	-46.898	-28.312	-12.36	7.724	12.181	-0.054
1166	1.166	-22.217	-8.664	-63.264	-18.576	-10.01	-4	11.472	-6.37
1167	1.167	-18.148	-15.617	-48.076	-6.332	-13.46	-14.798	-0.639	-5.154
1168	1.168	-19.499	-12.692	-25.196	-10.927	-12.845	-4.966	-16.45	-10.32
1169	1.169	-16.209	-13.448	-21.174	-15.137	-14.552	-13.94	-48.33	-5.412
1170	1.17	-19.117	-12.664	-17.534	-16.252	-17.037	-22.139	-43.884	-7.869
1171	1.171	-13.123	-10.716	-55.289	-7.897	-9.649	-14.86	-31.528	1.08
1172	1.172	-8.879	-15.35	-50.267	-8.824	-10.585	5.056	-27.885	4.614
1173	1.173	-11.214	-9.911	-36.688	-17.69	-15.396	-13.144	-17.846	-0.543
1174	1.174	-13.159	-11.827	-15.888	-14.167	-19.642	-18.603	-20.966	-7.249
1175	1.175	-11.229	-8.523	10.523	-15.107	-15.572	-33.789	-29.297	-6.44
1176	1.176	-12.976	-13.922	62.109	-12.17	-12.105	-29.464	-31.797	-8.738
1177	1.177	-13.373	-15.845	40.103	-6.133	-14.072	-8.872	-24.788	-8.122
1178	1.178	-15.696	-15.255	6.669	-13.45	-6.371	-12.558	-9.834	-2.104
1179	1.179	-18.597	-14.658	-35.826	-8.578	-3.318	-9.187	-0.089	-1.351
1180	1.18	-18.21	-16.007	-41.179	-11.065	5.546	-12.359	5.204	-12.207
1181	1.181	-17.82	-19.288	-15.992	-5.41	16.346	-9.755	9.885	-20.133
1182	1.182	-16.267	-15.224	-29.448	-4.808	17.681	-7.333	-5.969	-10.044
1183	1.183	-18.199	-13.866	-25.219	-8.069	0.627	-42.448	0.434	-13.695
1184	1.184	-16.27	-16.186	-6.236	-10.945	-6.367	-88.006	-16.98	-7.68
1185	1.185	-14.732	-19.091	3.977	-10.534	-8.524	3.477	-10.016	-8.634
1186	1.186	-15.331	-14.639	-11.557	-10.912	-10.493	42.911	0.605	-13.453
1187	1.187	-17.278	-14.057	-14.215	-13.02	-15.748	54.66	-12.968	-24.845
1188	1.188	-16.119	-15.407	-1.556	-19.01	-14.233	65.446	-25.197	-23.26
1189	1.189	-12.631	-8.049	-36.698	-18.213	-12.91	16.072	-26.785	-18.972
1190	1.19	-8.184	-9.017	-21.73	-15.875	-11.78	-46.477	-5.152	-1.896
1191	1.191	-8.764	-13.855	-26.202	-15.29	-15.306	10.386	10.47	0.478
1192	1.192	-9.155	-13.079	-30.31	-9.313	-18.455	62.011	7.697	-14.368
1193	1.193	-6.84	-15.396	-41.552	-10.11	-15.608	42.078	41.118	-12.393
1194	1.194	-10.899	-14.809	-44.854	-9.54	-11.433	-0.438	36.599	-31.704
1195	1.195	-8.381	-11.504	-16.606	-10.118	-12.323	-28.113	-9.369	-13.862
1196	1.196	-14.763	-10.911	24.996	-13.016	-10.512	-63.388	-27.674	11.906
1197	1.197	-13.982	-12.254	108.179	-5.064	-10.05	-76.936	-33.232	8.648
1198	1.198	-18.042	-13.594	24.721	-18.223	-13.072	-56.27	-28.325	17.971
1199	1.199	-13.197	-8.745	-7.795	-19.963	-12.79	-22.355	-14.874	-24.57
1200	1.2	-15.11	-14.731	2.006	-12.032	-11.519	-18.108	-18.986	-18.523
1201	1.201	-14.512	-17.042	-7.002	6.741	-13.707	-14.229	-15.333	-34.938
1202	1.202	-17.981	-12.193	-15.312	-0.809	-7.769	-10.61	-18.6	-19.82
1203	1.203	-17.587	-11.605	-37.539	-12.417	-7.056	-7.233	-34.265	-6.274
1204	1.204	-15.444	-14.5	-44.299	-14.536	-6.344	-16.363	-48.384	-26.992
1205	1.205	-10.982	-14.877	-50.441	-12.599	-8.344	-18.975	-66.195	-0.686
1206	1.206	-16.388	-9.456	-34.14	-7.368	-5.122	-11.345	-49.97	2.598
1207	1.207	-14.438	-16.037	-9.138	-2.716	-6.938	-4.353	-39.374	11.872
1208	1.208	-15.011	-20.304	22.661	-6.97	-10.488	-2.276	-21.988	3.54
1209	1.209	-13.273	-16.249	26.622	-15.885	-4.158	-4.283	-5.736	42.022
1210	1.21	-9.793	-16.835	-7.54	-19.376	-6.718	-6.113	9.175	58.443
1211	1.211	-13.09	-12.189	-21.202	-18.414	-7.527	-7.732	18.865	-17.262
1212	1.212	-17.164	-13.942	-41.963	-11.645	-11.047	-6.35	20.617	-115.012
1213	1.213	-18.523	-17.426	-53.224	-19.585	-3.726	-12.589	15.974	-101.857
1214	1.214	-16.2	-11.038	-43.193	-22.691	-6.661	-30.389	0.079	-90.058
1215	1.215	-15.037	-10.261	-8.788	-11.867	-4.166	-43.027	-10.608	-57.564
1216	1.216	-16.19	-7.933	4.693	-4.729	-9.807	-31.354	-12.597	-27.997
1217	1.217	-15.796	-14.511	33.672	-5.899	-13.308	-24.975	-3.949	-36.972
1218	1.218	-15.013	-13.742	82.864	-4.74	-13.91	-15.339	-8.665	-45.181
1219	1.219	-10.552	-12.967	62.964	-9.986	-15.664	7.478	10.044	-23.241
1220	1.22	-13.831	-12.392	32.611	-9.04	-7.74	23.119	12.5	-3.44
1221	1.221	-12.073	-9.106	4.934	-8.285	-8.902	-2.453	10.143	2.439
1222	1.222	-13.412	-18.007	-30.375	-7.523	-9.868	-5.754	3.736	-3.039
1223	1.223	-16.678	-16.855	-99.157	-12.385	-6.956	9.943	5.648	-8.134
1224	1.224	-23.246	-10.856	-89.302	-15.692	-0.948	46.916	3.865	-3.74
1225	1.225	-20.331	-13.958	-80.32	-15.089	11.256	62.008	-4.105	8.612
1226	1.226	-16.055	-11.062	-39.615	-18.536	13.021	20.777	-17.126	4.867
1227	1.227	-20.093	-10.298	-17.48	-19.862	11.504	-62.437	-18.923	8.086
1228	1.228	-19.486	-14.379	-24.02	-13.246	7.278	-122.012	-23.603	17.323
1229	1.229	-13.462	-10.914	-18.027	-8.391	-4.485	19.1	-22.225	20.017
1230	1.23	-12.669	-15.568	-12.647	-7.604	-9.081	38.299	-7.793	7.21
1231	1.231	-14.594	-10.158	-68.219	1.306	-21.997	20.893	-9.641	4.872
1232	1.232	-9.935	-13.644	-119.887	-6.994	-23.675	5.046	-14.774	-1.542
1233	1.233	-4.502	-14.225	-126.423	-16.65	-22.065	-9.21	-6.76	-3.515
1234	1.234	0.342	-12.478	-59.235	-20.312	-20.668	-22.284	-8.028	-1.816
1235	1.235	3.638	-14.99	-50.28	-16.807	-11.729	-34.003	-1.593	-6.5
1236	1.236	-5.271	-15.378	23.124	-11.572	-10.53	-22.974	1.953	-7.892
1237	1.237	-17.084	-12.473	151.5	-2.664	-5.264	-12.881	5.085	-9.084
1238	1.238	-21.734	-14.408	134.15	-13.498	-2.321	-21.605	6.012	-5.649
1239	1.239	-17.469	-10.151	118.345	-9.24	3.723	2.861	10.194	-15.366
1240	1.24	-18.619	-13.63	17.352	-2.853	9.392	10.212	7.809	-16.553
1241	1.241	-19.777	-18.079	4.242	15.152	12.938	3.523	-3.056	-13.084
1242	1.242	-14.545	-17.498	-31.361	7.608	2.937	-14.762	-17.343	-9.997
1243	1.243	-21.316	-17.89	-20.507	-13.469	-15.769	-20.265	-11.482	-12.923
1244	1.244	-17.057	-16.539	9.114	-10.748	-23.244	-25.421	4.48	-8.68
1245	1.245	-17.833	-14.413	35.806	-13.248	-20.843	-48.401	2.433	-4.631
1246	1.246	-18.413	-13.249	11.493	-24.848	-18.635	-86.064	12.139	-6.546
1247	1.247	-17.84	-14.408	-10.434	-9.94	-12.744	-40.68	3.439	-7.103
1248	1.248	-17.262	-12.862	9.668	-11.86	-10.922	14.255	-17.268	-16.04
1249	1.249	-22.109	-12.666	-20.647	-13.601	-12.388	21.627	-42.788	-25.038
1250	1.25	-17.471	-14.021	-26.035	-18.243	-10.942	15.089	-52.809	-16.855
1251	1.251	-14.572	-11.703	9.234	-16.871	-4.463	-3.083	-81.016	-11.761
1252	1.252	-8.768	-9.007	4.805	-15.682	-10.369	-8.491	-62.204	2.796
1253	1.253	-14.388	-13.27	8.879	-12.194	-15.49	-13.504	-52.105	0.637
1254	1.254	-13.814	-13.652	-2.337	-13.173	-16.345	-9.007	-30.208	-1.227
1255	1.255	-13.247	-12.303	-5.618	-16.083	-13.706	-13.041	-4.63	-13.301
1256	1.256	-15.002	-9.405	3.652	-11.83	-7.959	-24.242	12.433	-11.659
1257	1.257	-12.511	-9.022	1.002	-14.153	-9.761	-34.27	-3.175	-15.864
1258	1.258	-12.149	-7.871	-37.411	-6.213	-10.198	-43.476	-22.821	-6.91
1259	1.259	-16.246	-10.01	-42.692	-7.178	-11.797	-34.997	-30.269	-10.38
1260	1.26	-14.914	-14.47	-57.682	-8.166	-9.147	-27.277	-27.842	-9.368
1261	1.261	-12.609	-9.835	-53.153	-7.414	-7.686	-20.121	-21.364	-16.109
1262	1.262	-13.028	-18.747	-57.176	-6.663	-6.477	-22.125	-11.602	-27.566
1263	1.263	-14.223	-22.435	-68.426	-13.269	-2.036	-16.344	14.772	-23.036
1264	1.264	-15.413	-18.973	-58.369	-12.525	-8.669	-11.246	26.02	-13.02
1265	1.265	-18.328	-18.02	-42.658	-11.784	-4.46	12.387	22.729	-1.208
1266	1.266	-15.619	-13.195	-45.307	-13.744	-8.536	49.922	19.634	9.886
1267	1.267	-12.158	-12.44	-78.726	-9.115	-5.073	54.834	11.311	8.631
1268	1.268	-13.339	-14.787	-37.464	-0.241	-9.728	31.824	-6.49	28.266
1269	1.269	-12.207	-11.319	-20.984	-3.963	-7.968	27.684	-22.75	25.65
1270	1.27	-17.257	-11.924	14.258	-7.492	-12.79	9.09	-24.881	2.544
1271	1.271	-12.637	-16.005	55.483	-8.511	-5.427	-0.907	-15.218	-44.371
1272	1.272	-16.729	-10.215	50.069	-1.792	-10.263	-16.622	-3.07	-37.678
1273	1.273	-10.952	-14.301	4.582	-15.002	-9.495	-19.466	20.676	-43.576
1274	1.274	-13.296	-12.393	-50.406	-40.213	-10.272	-12.096	10.539	-59.942
1275	1.275	-18.16	-10.474	-13.486	-43.558	-12.213	-14.536	19.751	-24.634
1276	1.276	-24.181	-12.237	6.342	-27.937	-11.63	-16.698	16.953	-20.097
1277	1.277	-23.424	-8.778	0.324	-25.279	-9.902	-22.559	4.07	-32.413
1278	1.278	-21.507	-8.421	5.727	-12.567	-10.316	-20.909	-31.076	-51.129
1279	1.279	-16.881	-15.046	0.673	-5.656	-11.703	-25.669	-86.748	-27.281
1280	1.28	-9.15	-16.049	-3.795	-3.595	-6.904	-3.97	-49.916	-42.929
1281	1.281	-12.256	-22.09	-7.873	-13.319	-12.971	-13.255	-43.462	-28.79
1282	1.282	-11.3	-18.065	-41.928	-11.598	-12.275	-44.442	-37.593	-5.553
1283	1.283	-7.053	-20.044	-19.128	-10.093	-10.421	-73.527	-32.321	-2.449
1284	1.284	-7.834	-18.165	-15.096	-17.305	-8.544	-77.281	-7.299	0.262
1285	1.285	0.091	-15.311	-11.399	-5.57	-9.18	-74.07	-11.887	-2.257
1286	1.286	-3.008	-14.028	-28.462	-4.093	-10.588	-64.87	17.011	-9.229
1287	1.287	-9.798	-11.76	-25.354	-5.519	-9.289	-22.375	58.482	1.404
1288	1.288	-19.506	-12.196	-11.106	-6.73	-8.184	44.754	63.749	-0.549
1289	1.289	-20.697	-11.868	-3.478	-5.59	-13.468	53.69	38.417	-5.788
1290	1.29	-12.408	-13.08	-5.795	-8.71	-14.114	78.159	15.393	-1.171
1291	1.291	-17.665	-15.279	26.02	-5.835	-12.245	85.59	-30.681	-5.457
1292	1.292	-16.736	-10.899	12.338	-13.815	-14.07	79.065	-49.084	-4.318
1293	1.293	-15.993	-14.278	8.109	-10.793	-11.663	60.86	-54.691	-7.823
1294	1.294	-18.343	-13.771	26.749	-13.787	-11.397	22.062	-49.752	-15.203
1295	1.295	-18.944	-16.363	-24.823	-11.36	-10.349	-23.6	-36.15	-24.129
1296	1.296	-17.028	-16.054	-46.961	-9.115	-11.612	-54.084	-23.617	-6.161
1297	1.297	-19.939	-13.999	-27.136	-12.699	-6.678	-92.817	-12.266	32.32
1298	1.298	-17.619	-18.124	-21.282	-10.844	-9.475	-81.99	-22.323	70.98
1299	1.299	-15.103	-12.973	-15.974	-12.662	-15.56	-56.744	-19.334	55.835
1300	1.3	-18.392	-14.996	-21.106	-17.566	-13.328	-24.729	-22.198	42.229
1301	1.301	-19.547	-9.075	-7.582	-14.347	-13.996	-12.331	-9.65	38.109
1302	1.302	-15.863	-13.218	-3.471	-5.513	-17.362	-16.034	-6.512	-51.153
1303	1.303	-15.471	-21.227	-15.824	-4.011	-21.508	-33.247	-9.129	-107.9
1304	1.304	-8.896	-13.952	-12.111	-10.446	-27.395	-24.208	-15.709	-132.335
1305	1.305	-7.936	-14.998	11.717	-11.655	-34.824	-16.06	-17.776	-65.628
1306	1.306	-5.437	-12.568	-35.364	-12.671	-25.992	-18.662	-23.098	-20.993
1307	1.307	-6.242	-13.428	-42.061	-15.616	-32.057	-49.035	-27.842	-12.927
1308	1.308	-2.797	-15.448	-48.142	-18.192	-29.026	-94.772	-14.984	9.079
1309	1.309	-12.89	-13.6	-20.598	-6.043	-14.381	-88.771	-9.895	2.452
1310	1.31	-17.173	-13.108	-25.795	-7.827	4.717	-83.4	4.256	8.398
1311	1.311	-8.284	-10.679	-3.117	-6.328	43.168	-17.861	2.104	2.93
1312	1.312	-11.776	-12.117	34.282	-2.118	70.782	98.593	14.076	7.909
1313	1.313	-17.007	-8.136	9.011	-5.838	85.818	146.162	18.498	-14.978
1314	1.314	-27.85	-10.738	-13.903	-7.061	53.832	131.784	11.177	-27.403
1315	1.315	-32.113	-14.098	-9.909	-8.078	7.905	118.546	-8.476	-31.105
1316	1.316	-12.58	-10.109	-6.273	-12.965	1.853	35.075	-11.183	-27.84
1317	1.317	-15.299	-12.689	17.499	-7.003	-14.652	67.55	-13.589	-18.567
1318	1.318	-7.754	-20.107	33.13	1.88	-39.855	-21.303	-15.828	-21.308
1319	1.319	-14.721	-12.811	-3.842	-6.449	-35.444	-200.341	-9.37	-18.816
1320	1.32	-12.59	-19.642	-28.946	-5.509	-23.097	-72.282	-7.397	-2.592
1321	1.321	-10.663	-18.913	-51.684	-6.528	-19.457	-2.679	4.807	-4.771
1322	1.322	-12.395	-19.74	-55.625	-12.582	-16.196	60.718	0.189	-6.787
1323	1.323	-20.329	-13.201	-66.746	-16.687	-19.317	79.797	4.414	-1.628
1324	1.324	-18.969	-19.25	-15.263	-16.161	-16.634	27.272	-4.524	-6.326
1325	1.325	-17.803	-16.971	51.393	-15.643	-19.162	-52.338	-8.042	-5.021
1326	1.326	-16.636	-13.525	6.657	-19.76	-12.216	-66.717	-4.956	-3.864
1327	1.327	-17.602	-10.275	14.786	-11.848	-10.102	-79.951	-2.066	-0.374
1328	1.328	-14.697	-3.729	7.43	-10.7	-15.916	-68.216	0.492	4.855
1329	1.329	-17.207	-11.701	0.882	-1.022	-21.145	-57.436	1.343	5.818
1330	1.33	-16.431	-12.706	-5.103	-20.568	-3.725	-27.876	0.843	-2.086
1331	1.331	-15.832	-11.764	-55.037	-34.699	-6.03	-18.994	-2.336	-13.857
1332	1.332	-13.884	-12.569	-35.125	-21.936	-3.886	-10.874	1.83	-18.458
1333	1.333	-14.447	-5.232	-16.997	-19.622	-21.289	-3.531	-5.999	-17.042
1334	1.334	-11.917	-12.012	-0.602	-4.718	-18.949	-10.13	-11.893	-15.819
1335	1.335	-18.296	1.147	44.837	-2.777	-12.536	-4.122	-14.856	-19.247
1336	1.336	-15.764	-16.264	38.847	-1.024	-10.58	1.33	-11.82	-16.096
1337	1.337	-11.697	-18.574	0.154	-15.333	-8.814	-33.847	-3.718	-13.146
1338	1.338	-15.177	-12.174	-24.983	-44.35	-7.234	-74.995	6.162	-15.606
1339	1.339	-7.83	-17.963	-11.422	-31.949	-2.936	-80.31	10.028	-11.488
1340	1.34	-8.805	-5.748	-7.355	-20.703	-4.05	-55.08	13.662	-12.016
1341	1.341	-4.539	-10.367	-11.04	3.118	4.33	-32.217	-0.144	-15.249
1342	1.342	-8.595	2.625	-14.315	12.427	9.624	13.595	-29.084	-13.454
1343	1.343	-15.16	-13.214	-29.962	4.117	0.802	68.448	-91.515	-12.048
1344	1.344	-15.927	-11.055	-38.304	1.625	-9.936	120.02	-172.121	-11.614
1345	1.345	-16.7	-9.083	-35.81	-9.966	-14.086	19.153	-204.525	-6.729
1346	1.346	-23.275	-14.268	-28.89	0.699	-12.822	-53.078	-135.295	-9.978
1347	1.347	-24.025	-25.255	-14.112	-5.099	-13.894	-13.622	-18.636	-1.015
1348	1.348	-21.678	-12.236	-27.691	-10.323	-12.84	-49.28	61.059	-7.32
1349	1.349	-22.23	-3.474	-50.579	-18.248	-7.941	-38.499	75.51	-6.069
1350	1.35	-20.265	-14.445	-97.645	-13.964	-8.696	10.849	115.102	-2.905
1351	1.351	-16.17	-13.031	-104.276	-12.778	-12.766	19.824	174.806	-9.632
1352	1.352	-10.341	-16.64	-73.926	-25.914	-10.851	125.774	120.717	-3.601
1353	1.353	-7.998	-15.408	-57.487	-17.182	-12.789	140.202	31.998	-4.41
1354	1.354	-6.047	-16.312	-42.432	-15.608	-14.54	48.215	-3.489	-2.537
1355	1.355	-1.385	-9.458	26.228	-14.225	-12.013	-35.011	-14.174	-5.875
1356	1.356	5.209	-8.606	75.555	-13.027	-9.662	-110.673	-4.141	-12.431
1357	1.357	7.734	-10.845	30.78	0.167	-8.461	-179.612	-12.9	-18.377
1358	1.358	-4.455	-10.187	38.823	-8.502	-9.586	-45.258	-4.669	-17.548
1359	1.359	-13.154	-12.041	60.81	-9.998	-9.151	12.382	17.449	-13.996
1360	1.36	-21.08	-16.022	40.832	-5.673	-5.613	29.865	50.989	-15.857
1361	1.361	-22.425	-14.579	34.787	-6.777	-4.199	14.279	45.07	-15.212
1362	1.362	-23.577	-19.913	7.08	-10.226	-4.508	0.262	39.765	-20.969
1363	1.363	-22.408	-14.992	-18.068	-0.544	-5.597	13.704	-5.549	-20.148
1364	1.364	-21.438	-22.26	-4.544	-9.418	-4.383	25.711	-47.908	-19.548
1365	1.365	-14.669	-13.275	-8.663	-8.207	-7.283	15.1	-130.904	-9.471
1366	1.366	-15.448	-16.677	-12.398	-17.836	-6.961	5.346	-190.341	-10.792
1367	1.367	-17.763	-13.497	-15.756	-24.213	-11.293	-21.339	-136.04	-4.371
1368	1.368	-19.699	-18.259	-6.496	-25.34	-13.889	-45.459	-106.367	-3.161
1369	1.369	-20.271	-13.929	-43.51	-9.233	-10.701	-23.273	-61.654	-6.206
1370	1.37	-13.681	-21.202	-48.625	7.055	-11.961	-29.8	-20.988	-12.925
1371	1.371	-23.341	-14.349	-44.262	4.968	-10.107	-23.649	-13.618	-15.375
1372	1.372	-16.94	-16.776	-40.291	-4.661	-12.895	-28.964	46.97	-11.25
1373	1.373	-15.77	-11.08	1.245	-2.878	-8.127	-23.873	55.126	-16.043
1374	1.374	-16.736	-11.576	51.134	-10.778	-16.13	-19.471	33.111	-17.937
1375	1.375	-19.633	-13.426	4.309	-12.092	-6.52	-23.799	13.209	-17.335
1376	1.376	-17.105	-10.435	-13.845	-18.427	-7.744	-5.316	7.224	-17.698
1377	1.377	-13.034	-11.698	-19.266	-17.219	-8.966	-8.738	-42.691	-17.304
1378	1.378	-13.597	-7.163	-44.438	-16.2	-9.993	-11.938	-76.16	-13.241
1379	1.379	-6.225	-11.133	-30.95	-9.369	-12.958	-14.747	-82.104	-16.721
1380	1.38	-15.113	-16.861	-18.655	-6.791	-17.28	-17.275	-43.274	-22.147
1381	1.381	-13.933	-12.714	-7.527	-9.07	-15.008	-28.918	-7.948	-11.338
1382	1.382	-17.013	-16.119	2.412	-8.449	-10.22	-35.31	5.677	-6.737
1383	1.383	-12.146	-20.688	11.611	-15.746	-8.332	-29.45	18.103	-8.13
1384	1.384	-9.612	-17.707	-2.58	-20.524	-11.303	-31.136	14.423	-4.491
1385	1.385	-13.661	-16.29	-41.122	-14.443	-5.561	-26.419	11.099	-8.022
1386	1.386	-8.822	-16.617	-46.548	-13.596	-7.952	-10.525	1.785	-9.045
1387	1.387	-16.169	-12.51	-41.526	-14.108	-11.5	4.389	-6.553	-10.059
1388	1.388	-13.25	-12.853	-18.702	-17.334	-14.84	17.904	-4.023	-12.608
1389	1.389	-12.467	-14.158	-6.293	-19.046	-20.309	30.063	-1.637	-16.689
1390	1.39	-18.057	-15.28	-2.558	-15.508	-23.847	53.857	-3.676	-16.143
1391	1.391	-19.98	-12.521	-5.806	-14.113	-25.832	84.842	-1.693	-15.588
1392	1.392	-21.907	-10.538	-34.05	-11.921	-28.774	80.819	3.562	-13.864
1393	1.393	-13	-11.257	-0.059	-17.848	-35.78	24.187	-1.082	-12.518
1394	1.394	-9.327	-13.158	4.238	-13.531	-32.918	-65.323	3.096	-15.813
1395	1.395	-12.825	-15.063	-16.622	-9.406	-21.549	-77.017	-3.41	-13.682
1396	1.396	-24.644	-14.451	32.497	1.466	-7.269	-87.842	-2.34	-14.842
1397	1.397	-23.102	-15.971	-28.08	3.066	-1.498	-58.291	7.328	-9.041
1398	1.398	-21.75	-15.764	-3.687	-4.062	14.342	-13.614	16.316	-3.427
1399	1.399	-18.071	-13.995	-11.052	-18.344	37.74	-21.802	27.307	-12.912
1400	1.4	-19.216	-12.418	-4.505	-16.376	47.024	-43.924	28.807	-16.593
1401	1.401	-11.846	-14.337	-10.525	-11.12	44.31	-37.383	25.269	-15.442
1402	1.402	-6.995	-16.641	-26.938	-3.157	16.045	-43.429	7.384	-20.678
1403	1.403	-4.463	-13.917	-11.753	-7.398	12.359	-59.864	-10.436	-17.774
1404	1.404	-3.67	-18.161	-7.18	-13.758	-11.447	-74.978	-40.945	-17
1405	1.405	-5.577	-14.666	-11.116	-19.727	-27.117	-61.565	-45.169	-4.814
1406	1.406	-3.624	-15.037	-7.271	-14.468	-24.395	-7.575	-26.562	7.347
1407	1.407	-4.184	-9.217	2.961	-19.268	-21.858	58.954	4.271	8.812
1408	1.408	-12.1	-13.272	-6.244	-25.218	-24.162	85.416	41.699	4.47
1409	1.409	-20.413	-12.688	-8.904	-24.412	-17.748	11.982	26.497	-12.614
1410	1.41	-21.386	-14.617	-11.359	-14.893	-11.903	-136.079	3.579	-5.672
1411	1.411	-14.622	-10.547	-8.989	4.684	-10.111	-72.599	-34.012	-3.55
1412	1.412	-17.153	-10.157	-23.842	24.445	-5.406	23.566	-69.333	-5.488
1413	1.413	-14.854	-10.548	-21.884	-3.793	-3.989	75.975	-101.412	-3.771
1414	1.414	-15.466	-10.932	-13.18	-22.546	-7.595	-3.594	-97.55	-8.427
1415	1.415	-14.902	-13.643	-8.478	-19.243	3.317	39.534	-56.175	-24.272
1416	1.416	-9.488	-11.701	-1.269	9.028	-0.864	26.343	-6.528	-17.845
1417	1.417	-6.005	-9.573	-20.765	-9.738	-9.681	-152.713	26.702	-19.763
1418	1.418	-12.014	-11.506	-0.962	-13.023	-6.107	-75.95	56.963	-21.485
1419	1.419	-19.375	-13.444	-8.411	-9.927	-0.781	-99.255	29.249	-19.942
1420	1.42	-22.282	-16.156	-19.987	-18.233	-3.57	-35.832	24.225	-18.593
1421	1.421	-18.012	-21.966	-22.133	-20.721	-2.681	60.301	19.838	-17.424
1422	1.422	-15.68	-16.357	-27.896	-18.384	-8.171	112.715	-9.142	-9.051
1423	1.423	-15.089	-11.521	-43.716	-11.987	-9.984	160.295	-27.823	-5.869
1424	1.424	-15.667	-17.52	-33.019	-13.903	-9.282	232.46	-24.469	0.988
1425	1.425	-19.724	-16.75	-11.624	-19.129	-12.075	140.327	-15.151	-6.874
1426	1.426	-12.755	-17.33	-19.844	-14.497	-8.479	-14.888	-17.903	2.844
1427	1.427	-21.66	-9.977	-7.012	-10.246	-7.98	-35.975	-15.458	4.007
1428	1.428	-18.181	-16.749	18.768	-13.921	-10.773	-16.808	-50.607	-4.297
1429	1.429	-17.211	-12.484	28.857	-10.444	-10.278	-69.241	-96.158	-3.374
1430	1.43	-18.167	-18.092	19.647	-9.473	-9	-21.605	-65.75	1.421
1431	1.431	-15.641	-14.613	5.651	-12.366	-11.789	-35.891	-37.929	-1.046
1432	1.432	-22.989	-15.198	-1.695	-13.139	-12.832	-75.329	-2.516	-11.637
1433	1.433	-14.077	-13.467	-8.447	-10.827	-7.682	-63.482	20.444	-10.263
1434	1.434	-10.586	-8.636	-23.17	-17.432	-6.974	-74.278	32.89	-3.852
1435	1.435	-5.357	-2.636	-13.382	-9.522	2.049	-24.889	14.117	-2.654
1436	1.436	-10.189	-6.704	-25.521	-8.558	-1.5	-15.924	4.01	-9.942
1437	1.437	-16.184	-11.541	-49.285	-15.321	-12.204	-7.708	-17.886	-18.86
1438	1.438	-12.11	-13.476	-80.228	-3.899	-10.729	-29.675	-49.003	-32.085
1439	1.439	-20.037	-10.567	-76.099	-11.824	-4.231	-36.147	-61.349	-12.811
1440	1.44	-12.677	-13.082	-41.958	9.869	-10.117	-30.04	-19.683	-20.429
1441	1.441	-9.773	-17.529	-9.977	0.601	-13.104	-24.51	-14.171	-27.397
1442	1.442	-12.285	-18.108	52.557	-7.715	-10.096	-19.374	-9.056	-29.444
1443	1.443	-11.511	-14.62	97.243	-10.235	-15.996	-14.85	22.917	-27.468
1444	1.444	-4.919	-11.33	72.903	-17.2	-13.582	-18.905	18.877	-29.241
1445	1.445	-7.423	-14.23	-23.399	-6.537	-18.323	-30.186	7.641	-21.338
1446	1.446	-18.056	-16.166	-36.401	-16.192	-16.283	-20.168	17.63	-17.088
1447	1.447	-19.42	-11.91	-24.387	-7.45	-15.594	-10.911	26.827	-15.946
1448	1.448	-18.265	-14.432	-13.465	-18.45	-16.841	-8.182	7.058	-17.032
1449	1.449	-26.587	-12.111	-3.514	-17.078	-19.057	4.661	-5.669	-13.912
1450	1.45	-21.376	-12.507	-30.185	-10.681	-14.887	16.325	-3.23	-7.212
1451	1.451	-14.61	-14.449	-54.552	-9.521	-7.833	14.231	16.076	-11.649
1452	1.452	-13.829	-14.844	-47.192	-8.555	-2.94	12.343	34.021	-17.491
1453	1.453	-16.144	-13.315	-40.622	-9.518	-7.189	10.658	27.144	-15.763
1454	1.454	-22.717	-13.14	-22.411	-12.033	-9.522	9.161	16.551	-8.507
1455	1.455	-13.043	-13.354	-5.892	-14.366	-8.994	-3.76	6.906	6.321
1456	1.456	-14.21	-13.175	9.294	-16.313	-8.483	-8.919	-15.892	38.351
1457	1.457	-15.362	-13.385	22.916	-16.891	-3.133	-19.845	-31.539	24.97
1458	1.458	-18.461	-10.307	35.406	-11.481	-8.035	-23.957	-28.784	-3.923
1459	1.459	-13.631	-15.17	16.68	-16.344	-12.751	-38.142	-31.214	-22.603
1460	1.46	-14.425	-18.49	-7.107	-10.369	-14.557	-36.153	-38.103	-32.672
1461	1.461	-8.839	-14.457	-22.782	-6.322	-18.114	-31.005	-6.097	-29.6
1462	1.462	-2.286	-11.97	-25.481	-8.253	-13.736	-23.073	16.765	-9.881
1463	1.463	3.698	-15.293	-17.914	-6.303	-17.873	-18.729	20.815	-17.563
1464	1.464	-8.527	-14.943	-52.891	-10.389	-14.454	-12.241	17.07	-38.812
1465	1.465	-13.791	-14.59	-37.705	-13.906	-14.153	-20.531	13.719	-36.258
1466	1.466	-18.487	-11.918	-33.151	-12.575	-15.4	-15.25	-20.772	-13.063
1467	1.467	-11.382	-12.735	-37.153	-13.743	-16.655	-8.428	-43.644	-9.949
1468	1.468	-15.104	-12.967	-48.391	-7.782	-20.22	-4.274	-56.005	9.81
1469	1.469	-16.317	-9.916	-10.641	-10.345	-20.688	-0.214	-37.223	2.24
1470	1.47	-23.723	-14.414	34.797	-11.166	-16.334	-2.16	-40.553	-14.048
1471	1.471	-24.745	-10.398	-7.866	-7.74	-14.688	-6.749	-18.715	-46.057
1472	1.472	-18.793	-13.932	-2.53	-15.145	-11.304	-6.04	-16.02	-59.733
1473	1.473	-9.922	-12.619	22.552	-21.974	-4.058	-3.407	-3.242	-47.506
1474	1.474	-15.963	-11.491	-0.331	-10.607	1.063	-1.947	-5.578	-28.882
1475	1.475	-12.899	-16.751	-37.913	-2.732	5.798	-7.654	26.354	1.951
1476	1.476	-8.115	-14.852	-12.803	-12.863	3.18	-2.077	30.819	30.736
1477	1.477	-5.641	-18.174	0.673	-16.597	2.301	-2.843	26.764	11.655
1478	1.478	-14.601	-19.94	-3.467	-8.33	1.61	-9.007	-29.942	56.124
1479	1.479	-18.151	-19.588	-29.863	-11.485	-8.577	-18.037	-86.891	37.621
1480	1.48	-23.445	-16.332	-53.763	-16.373	-7.345	-19.369	-123.944	-46.01
1481	1.481	-18.66	-12.31	-88.29	-10.427	-8.631	-24.681	-104.082	-34.757
1482	1.482	-22.97	-10.988	-74.743	-3.14	-5.263	-18.016	-24.789	-2.715
1483	1.483	-15.672	-15.481	-28.936	1.642	-12.732	-4.999	29.401	-12.78
1484	1.484	-12.813	-18.425	13.567	-4.405	-9.94	0.698	59.081	-21.605
1485	1.485	-18.861	-12.662	29.924	-16.649	-12.574	-11.573	68.084	-45.848
1486	1.486	-14.837	-16.767	34.864	-25.425	-20.039	-16.249	27.508	21.044
1487	1.487	-24.36	-11.976	48.32	-17.564	-11.255	-12.007	-39.232	47.769
1488	1.488	-18.013	-18.028	19.162	-21.896	-7.903	-15.701	-30.337	39.657
1489	1.489	-16.888	-14.019	7.799	-25.66	-13.265	-12.261	-38.523	17.548
1490	1.49	-15.962	-17.548	24.704	-22.271	-12.434	-9.189	-60.664	-43.069
1491	1.491	-18.907	-12.946	27.746	-6.271	-8.32	-0.277	-40.807	-100.032
1492	1.492	-14.685	-14.737	30.428	0.618	-6.147	0.928	1.674	-48.408
1493	1.493	-17.631	-12.462	-8.07	-10.116	-4.936	-1.13	6.991	12.144
1494	1.494	-15.345	-15.991	-35.722	-19.893	-7.018	-8.406	32.013	3.99
1495	1.495	-18.865	-14.678	-111.412	-18.262	-6.573	-7.36	63.75	-18.14
1496	1.496	-8.836	-13.555	-100.683	-19.912	-4.96	-8.055	59.491	-11.612
1497	1.497	-10.224	-10.882	-31.699	-18.657	-8.558	-12.036	-0.422	-80.16
1498	1.498	-13.934	-14.398	-9.765	-14.299	-6.341	-13.881	-57.194	-25.154
1499	1.499	-0.811	-7.85	16.791	-18.073	-4.309	-3.725	-97.874	41.64
1500	1.5	-9.561	-10.786	24.78	-5.004	-2.462	-2.293	-105.266	104.139
1501	1.501	-17.526	-11.584	17.291	-3.345	1.714	-3.381	-85.378	112.121
1502	1.502	-16.188	-6.002	10.576	-4.978	1.252	-11.666	-42.825	59.97
1503	1.503	-17.371	-6.613	-7.717	-9.315	1.572	-10.689	-15.177	-41.66
1504	1.504	-11.401	-9.924	-46.515	-5.717	8.091	-5.861	-10.233	-201.397
1505	1.505	-14.539	-12.851	-61.689	-9.283	5.131	-5.101	-5.985	-138.736
1506	1.506	-27.338	-12.482	-38.918	-16.718	0.824	0.492	22.818	-158.341
1507	1.507	-18.644	-9.208	-51.364	-10.034	-4.828	-0.08	26.311	-105.716
1508	1.508	-20.211	-9.615	-9.794	-0.445	-4.285	-0.584	9.141	-57.724
1509	1.509	-15.972	-6.915	6.609	-1.686	-8.961	-5.915	-6.603	14.92
1510	1.51	-9.596	-10.4	11.566	-2.934	-2.405	0.703	-20.743	28.488
1511	1.511	-6.118	-11.563	-2.062	-10.36	-8.426	1.488	-2.941	17.155
1512	1.512	-17.926	-10.406	-22.859	-13.322	-10.758	-7.404	13.321	93.45
1513	1.513	-3.607	-10.018	-41.71	-10.873	-21.595	-3.9	45.257	84.165
1514	1.514	-1.67	-14.849	-58.821	-14.996	-10.562	-19.924	49.71	57.996
1515	1.515	3.545	-15.424	-55.829	-18.539	-9.193	-17.564	62.067	-63.654
1516	1.516	5.082	-10.774	-13.333	-13.952	-12.845	-32.434	73.229	-80.594
1517	1.517	-7.9	-14.824	29.18	-5.111	-30.818	-22.727	21.656	-64.297
1518	1.518	-9.658	-12.293	12.677	-4.013	-28.269	-24.45	28.894	-20.677
1519	1.519	-17.598	-13.626	37.78	-5.22	-11.976	-19.797	22.212	-7.058
1520	1.52	-16.249	-14.767	51.317	-4.285	-18.325	-18.438	-8.252	28.973
1521	1.521	-17.412	-16.681	30.644	-13.221	-16.337	-17.284	-35.983	61.86
1522	1.522	-28.247	-17.811	11.865	-7.252	-14.53	0.69	-71.221	72.044
1523	1.523	-18.175	-20.689	-25.885	-8.254	-19.102	3.169	-57.69	45.646
1524	1.524	-24.55	-21.819	-20.838	-5.388	-17.663	5.451	-53.626	21.625
1525	1.525	-8.875	-18.309	2.008	-4.623	-18.734	-0.976	-49.96	88.75
1526	1.526	-15.245	-19.443	6.066	-11.982	-12.637	-6.826	-39.885	115.838
1527	1.527	-9.41	-19.804	9.795	-12.959	-7.321	-29.708	-24.214	26.574
1528	1.528	-0.666	-14.746	13.16	-13.729	-0.459	-32.847	-4.487	62.432
1529	1.529	-2.182	-12.788	16.318	-19.329	-1.144	-18.757	3.017	116.843
1530	1.53	-18.015	-9.854	-20.643	-15.844	-0.294	-36.606	19.22	186.107
1531	1.531	-15.846	-14.655	-96.355	-8.514	-11.048	-15.564	21.308	69.761
1532	1.532	-17.735	-7.25	-42.215	-19.371	-9.42	-1.5	-7.743	-168.689
1533	1.533	-19.435	-8.167	-32.339	-23.615	-7.981	-4.087	-53.586	-338.989
1534	1.534	-14.737	-5.601	-23.375	-22.438	-1.514	-20.407	-71.705	-307.795
1535	1.535	-18.942	-6.32	-15.146	-4.419	-2.582	-9.825	-55.139	-223.264
1536	1.536	-22.576	-8.198	-22.391	-1.89	-1.523	-11.823	-29.837	-95.092
1537	1.537	-26.015	-8.728	-2.359	-8.859	1.465	-3.173	-16.17	-71.782
1538	1.538	-22.888	-9.249	-8.259	6.06	5.817	4.719	4.574	-8.221
1539	1.539	-21.891	-15.001	-2.769	0.275	8.238	-11.219	15.819	11.053
1540	1.54	-13.944	-19.007	-27.831	-15.563	7.747	-26.184	39.636	28.676
1541	1.541	-17.029	-14.118	-23.287	-13.393	8.416	-39.788	42.776	13.032
1542	1.542	-12.163	-14.644	-19.152	-11.404	4.442	-45.074	34.549	-1.141
1543	1.543	-18.106	-11.691	-15.405	-6.102	3.18	-37.207	62.932	12.144
1544	1.544	-12.437	-12.029	-18.656	-4.472	-4.081	-30.113	74.267	47.885
1545	1.545	-17.223	-16.426	-21.725	-5.765	-9.215	-29.033	36.683	37.208
1546	1.546	-23.184	-16.942	-24.458	-14.612	-13.957	-15.958	-38.78	27.506
1547	1.547	-20.809	-15.526	9.038	-13.366	-16.376	-10.827	-71.098	-34.835
1548	1.548	-12.818	-15.084	31.964	-16.386	-17.05	-9.37	-100.564	-10.356
1549	1.549	-11.802	-12.131	19.693	-17.294	-18.892	9.315	-91.547	26.667
1550	1.55	-14.657	-18.073	-6.499	-16.45	-14.156	11.757	-67.072	127.521
1551	1.551	-17.132	-12.022	-16.437	-12.308	-10.002	27.943	-59.618	344.274
1552	1.552	-11.479	-11.196	-25.62	-15.713	-10.297	34.249	-39.553	499.268
1553	1.553	-6.59	-15.987	-17.207	-15.056	-14.663	32.23	3.193	414.785
1554	1.554	-0.536	-11.293	-9.579	-12.097	-15.17	19.958	75.57	286.466
1555	1.555	-7.833	-15.316	-7.19	-12.421	-15.484	5.559	65.886	-62.953
1556	1.556	-16.677	-14.888	-4.998	-4.988	-16.779	-23.548	3.559	-512.911
1557	1.557	-13.148	-9.432	-18.461	-5.876	-10.163	-77.82	-36.894	-573.458
1558	1.558	-14.067	-15.97	-9.673	-6.74	-14.97	-70.562	-73.678	-518.591
1559	1.559	-14.99	-21.93	-8.015	-4.11	-17.458	-23.825	-93.455	-368.847
1560	1.56	-17.454	-19.57	-20.871	-11.363	-13.375	6.47	-75.13	-323.51
1561	1.561	-15.067	-11.599	-19.014	-16.115	-18.188	11.817	-36.316	-199.741
1562	1.562	-11.531	-12.535	-20.441	-10.055	-14.88	6.719	-11.038	-237.276
1563	1.563	-13.433	-17.342	-7.358	-14.055	-11.955	-6.903	-6.469	-135.101
1564	1.564	-12.803	-13.055	-5.467	-14.56	-12.332	-2.918	14.373	-42.304
1565	1.565	-15.278	-10.712	-3.775	-13.889	-14.618	-6.682	33.252	-14.461
1566	1.566	-12.915	-14.181	-7.894	-7.219	-8.742	-3.463	30.059	62.069
1567	1.567	-6.289	-13.575	-11.424	-4.623	-10.981	5.771	33.24	38.616
1568	1.568	-17.094	-17.624	-7.824	-13.463	-9.011	8.455	19.134	59.524
1569	1.569	-15.709	-11.803	-12.941	-21.721	-4.34	5.927	21.66	78.515
1570	1.57	-19.361	-14.112	-19.586	-16.431	-8.392	3.616	5.403	95.783
1571	1.571	-18.184	-17.578	-18.7	-13.455	-13.229	5.803	-5.278	111.519
1572	1.572	-15.062	-12.92	-7.981	-10.872	-11.285	7.799	0.473	97.051
1573	1.573	-10.206	-14.644	-15.103	-10.019	-13.043	2.655	-1.348	57.414
1574	1.574	-4.189	-8.826	-26.907	-19.421	-11.724	-5.191	6.538	69.01
1575	1.575	-16.371	-12.88	-31.544	-12.955	-13.093	-12.254	5.15	57.912
1576	1.576	-21.558	-8.028	-47.388	-14.041	-10.206	-11.007	11.516	87.303
1577	1.577	-23.084	-9.946	-45.236	-21.326	-8.283	-19.253	5.506	113.787
1578	1.578	-24.408	-7.028	-27.829	-16.414	-8.686	-28.872	-10.552	121.598
1579	1.579	-25.539	-11.85	7.171	-6.654	-5.174	-27.643	-26.792	99.245
1580	1.58	-26.678	-12.411	32.282	12.97	-8.399	-19.235	-33.16	25.037
1581	1.581	-21.443	-20.136	18.643	10.337	-4.253	-11.804	-4.117	14.911
1582	1.582	-16.589	-17.029	-2.19	-12.812	-5.525	-2.81	24.913	5.632
1583	1.583	-17.348	-17.985	-5.869	-9.651	-5.817	-3.866	13.649	-35.576
1584	1.584	-13.257	-20.497	-9.091	-17.915	-12.308	-6.866	-17.384	15.467
1585	1.585	-8.386	-16.432	-12.16	-15.342	-9.321	-19.55	-46.491	61.808
1586	1.586	-6.429	-12.947	-9.419	-3.65	-6.76	-24.676	-57.77	55.479
1587	1.587	-2.359	-14.883	-11.915	-9.963	-5.996	-32.512	-26.84	38.861
1588	1.588	2.486	-14.309	-18.852	-11.836	-6.649	-10.722	2.166	-26.848
1589	1.589	12.565	-13.93	-46.513	-16.994	-3.44	-13.693	5.821	-125.401
1590	1.59	8.324	-9.49	-27.733	-15.395	-1.779	-16.287	-25.166	-164.916
1591	1.591	-11.209	-10.078	-10.716	-11.106	-2.285	-8.636	-37.573	-105.332
1592	1.592	-30.928	-8.721	-13.826	-22.872	-4.73	-6.206	-26.39	-29.503
1593	1.593	-28.369	-8.33	-16.553	-30.759	-6.977	-12.487	-9.434	0.057
1594	1.594	-21.357	-14.91	-19.083	-14.837	-8.268	-6.561	-31.366	-44.686
1595	1.595	-10.675	-21.678	-12.132	-4.139	-14.219	-4.688	-56.984	-69.068
1596	1.596	-16.444	-17.42	-10.029	-25.385	-13.625	0.099	-53.821	-61.714
1597	1.597	-21.637	-10.073	-8.119	-11.216	-18.703	-6.908	-50.921	-41.783
1598	1.598	-16.963	-11.045	-9.854	6.622	-11.596	-10.438	-48.423	25.328
1599	1.599	-9.775	-13.565	-5.197	-4.956	-10.855	-13.784	-30.831	70.019
1600	1.6	-13.431	-12.798	-6.566	-2.795	-10.324	-14.604	-14.762	78.175
1601	1.601	-19.421	-14.741	-5.448	-4.699	-12.919	-7.69	-4.258	41.32
1602	1.602	-24.661	-8.738	-4.35	-6.407	-11.275	-10.072	5.292	21.626
1603	1.603	-25.641	-14.355	-11.782	4.651	-5.591	-10.724	6.936	3.707
1604	1.604	-21.385	-12.428	-22.667	-2.475	-6.688	-7.131	8.422	-23.887
1605	1.605	-23.693	-15.72	-18.429	-19.469	-5.102	-6.466	7.05	-29.018
1606	1.606	-18.856	-12.822	-9.556	-21.753	4.626	2.507	10.674	-42.969
1607	1.607	-12.866	-15.34	-8.437	-32.338	-2.828	8.94	4.555	-39.588
1608	1.608	-10.549	-14.953	-1.136	-30.34	-4.223	5.48	-0.829	-36.45
1609	1.609	-14.033	-13.796	1.72	-18.104	-5.6	-6.258	-1.966	-67.727
1610	1.61	-20.027	-16.51	-8.011	-7.067	-8.914	-14.055	3.868	-105.311
1611	1.611	-9.376	-13.801	-27.623	5.885	-12.042	-15.246	1.416	-39.601
1612	1.612	-5.109	-14.564	-36.01	-2.821	-18.307	-11.401	3.269	5.386
1613	1.613	-11.494	-13.205	-64.319	-10.747	-16.289	-2.907	-4.146	30.09
1614	1.614	-8.015	-11.262	-53.133	-23.706	-27.422	-3.697	2.567	67.511
1615	1.615	-8.982	-7.575	-29.36	-21.955	-51.503	-10.275	-3.478	21.212
1616	1.616	-17.888	-14.528	-1.148	-7.615	-55.04	-23.248	-7.584	-45.394
1617	1.617	-19.041	-9.686	40.406	9.826	-20.797	-28.815	-9.576	-53.708
1618	1.618	-18.063	-10.451	12.673	2.876	-7.399	-26.816	-4.998	-28.78
1619	1.619	-19.026	-11.214	-2.474	-3.509	13.204	-31.22	-11.667	-35.62
1620	1.62	-9.354	-16.038	1.919	-13.186	9.452	-52.617	-9.236	-28.548
1621	1.621	-18.27	-14.087	-2.217	-14.913	-0.689	-36.712	-11.669	-9.884
1622	1.622	-17.12	-18.147	1.385	-19.543	14.927	-28.293	-8.308	-14.85
1623	1.623	-7.446	-13.297	-1.957	-20.884	17.603	-25.766	-11.708	-9.419
1624	1.624	-6.28	-12.709	-5.108	-17.195	-5.61	-23.537	-13.552	4.458
1625	1.625	-19.421	-12.115	-7.872	-13.702	-8.678	-13.068	-13.264	0.702
1626	1.626	-10.718	-15.591	-10.434	-14.66	-11.343	-3.651	-8.908	-2.686
1627	1.627	-15.374	-14.22	10.622	-17.539	-8.771	1.207	-9.573	-5.695
1628	1.628	-11.117	-11.305	13.334	-23.528	-43.715	-0.615	-8.307	-8.523
1629	1.629	-9.966	-13.992	15.855	-19.445	-68.754	0.807	-11.694	5.839
1630	1.63	-13.461	-10.502	13.569	-12.835	-73.049	2.037	-5.208	3.497
1631	1.631	-16.57	-11.667	-9.807	-6.794	-68.789	10.329	-6.264	-3.403
1632	1.632	-15.604	-9.742	-56.818	-7.552	-64.895	7.079	-3.792	3.02
1633	1.633	-25.272	-7.797	-90.302	-4.076	-47.593	9.767	-12.717	1.089
1634	1.634	-24.092	-7.997	-35.344	-2.151	-31.565	3.626	-9.263	-4.154
1635	1.635	-15.747	-11.87	-27.992	-11.097	0.006	2.799	-8.353	-8.801
1636	1.636	-3.931	-14.382	-21.416	-7.46	38.061	0.908	-5.519	-7.409
1637	1.637	-8.569	-12.048	-15.426	-6.352	73.894	-6.506	-8.095	-21.72
1638	1.638	-12.811	-13.203	-10.024	-5.413	61.045	-11.27	-2.493	-8.19
1639	1.639	-11.637	-15.126	-5.007	-2.524	41.109	-13.688	-5.96	-3.041
1640	1.64	-5.634	-20.15	-9.486	-1.758	53.181	-11.401	-5.353	-4.727
1641	1.641	-15.33	-22.091	-5.423	-9.118	37.067	-16.561	-4.768	-9.111
1642	1.642	-29.674	-21.511	-1.722	-15.893	16.159	-11.063	-1.278	-5.474
1643	1.643	-31.642	-15.705	-4.995	-16.679	14.475	-10.86	-8.602	-4.28
1644	1.644	-19.484	-19.774	-8.078	-17.473	13.072	-10.549	-13.775	-16.01
1645	1.645	-21.066	-16.314	-5.359	-10.914	30.463	-15.299	-12.763	-23.889
1646	1.646	-19.744	-10.338	-7.853	-16.927	63.523	-13.777	-11.948	-28.078
1647	1.647	-13.403	-11.12	-14.798	-9.604	51.09	-6.614	-11.114	-26.845
1648	1.648	-7.459	-11.716	-12.639	-12.508	23.144	-1.54	-12.973	-18.464
1649	1.649	-4.406	-7.086	-10.68	-11.691	27.89	-4.183	-8.244	-19.375
1650	1.65	-1.54	-12.526	-12.41	-9.342	45.971	-6.95	-13.555	-22.213
1651	1.651	11.589	-16.027	-4.467	-9.899	50.095	-2.585	-9.96	-17.923
1652	1.652	5.747	-10.047	-0.216	-7.987	53.819	-3.454	-11.79	-20.255
1653	1.653	-6.484	-10.832	-19.762	-14.647	42.071	-10.204	-11.105	-12.387
1654	1.654	-20.841	-12.797	-33.898	-13.897	50.066	-9.459	-9.644	-17.701
1655	1.655	-15.052	-13.406	-21.145	-16.246	27.661	-16.752	-9.915	-16.854
1656	1.656	-16.809	-15.187	-9.539	-27.134	-12.16	-19.568	-10.952	-14.456
1657	1.657	-18.37	-12.712	-11.652	-28.726	-49.91	-29.064	-7.156	-21.917
1658	1.658	-22.635	-14.104	-9.714	-12.899	-54.057	-40.65	-14.402	-19.108
1659	1.659	-26.32	-16.27	-4.481	14.736	-39.656	-51.484	-13.323	-16.69
1660	1.66	-27.489	-15.924	-6.022	18.393	-18.145	-44.21	-12.269	-14.505
1661	1.661	-24.402	-17.919	-4.675	-5.446	16.599	-43.071	-12.96	-9.836
1662	1.662	-15.507	-13.128	-13.604	-8.561	49.131	-49.05	-10.566	-19.994
1663	1.663	-12.035	-18.015	-14.773	-11.282	37.31	-56.222	-8.556	-21.41
1664	1.664	-17.271	-16.134	-20.026	-13.84	19.077	-59.052	-11.785	-7.154
1665	1.665	-16.312	-16.775	-9.196	-20.866	-4.237	-45.918	-8.823	-5.275
1666	1.666	-22.33	-11.042	-4.909	-18.791	-25.725	-75.093	-10.127	-3.639
1667	1.667	-20.042	-15.18	-6.026	-13.032	-56.536	-71.152	-8.74	-11.741
1668	1.668	-22.021	-18.732	-9.451	-7.854	-68.612	-44.767	-8.322	1.069
1669	1.669	-12.006	-15.519	-8.459	-12.547	-64.733	-68.199	-14.287	-0.795
1670	1.67	-7.813	-17.342	-1.69	-19.747	-40.857	-20.823	-8.263	-8.856
1671	1.671	-9.021	-10.461	0.822	-16.135	-37.84	80.167	-5.91	-19.03
1672	1.672	-15.06	-13.452	-11.383	-12.729	-35.386	123.359	-10.721	-20.291
1673	1.673	-18.187	-11.021	-13.142	-11.857	-48.532	162.77	-15.338	-19.239
1674	1.674	-24.979	-13.426	-17.804	-16.809	-37.414	174.482	-11.261	-16.265
1675	1.675	-13.576	-11.571	-22.076	-10.912	-27.375	185.248	-13.77	-31.078
1676	1.676	-12.06	-17.646	-28.477	-23.191	-14.53	214.907	-16.086	-24.811
1677	1.677	-19.231	-15.404	-46.491	-14.574	-17.043	80.707	-14.921	-23.033
1678	1.678	-10.333	-22.058	-23.273	-16.216	-25.847	-207.937	-13.751	-21.457
1679	1.679	-9.167	-12.457	-20.201	-17.664	-31.087	-166.598	-18.767	-16.978
1680	1.68	-8.199	-6.15	-11.895	-16.592	-41.031	-54.001	-15.48	-1.266
1681	1.681	-13.032	-7.385	-9.41	-3.499	-31.263	47.964	-20.899	4.956
1682	1.682	-17.291	-21.392	-11.791	-5.304	-51.131	78.625	-14.314	14.448
1683	1.683	-24.635	-7.923	-14.009	-3.828	-85.749	-6.124	-15.1	-1.619
1684	1.684	-23.676	-13.228	-16.037	14.858	-100.465	-83.355	-9.498	17.332
1685	1.685	-10.545	-14.852	-14.32	7.201	-130.67	-153.487	-8.923	-0.675
1686	1.686	-8.632	-19.188	-6.4	18.693	-158.174	-48.091	-8.349	-3.208
1687	1.687	-17.33	-15.595	-2.158	-13.331	-169.428	-144.709	-13.776	-9.804
1688	1.688	-14.239	-19.149	-8.54	-26.973	-166.795	-118.68	-7.207	-11.959
1689	1.689	-6.325	-15.745	-12.02	-31.136	-165.045	3.191	-11.47	-17.38
1690	1.69	0.84	-4.019	-12.985	-27.574	-158.184	209.51	-10.715	-22.217
1691	1.691	-16.191	-12.028	-17.825	-24.421	-136.465	293.384	-10.158	-21.046
1692	1.692	-18.525	-13.452	-11.831	-21.468	-134.944	267.464	-11.729	-15.033
1693	1.693	-12.164	-12.352	-10.277	-15.991	-150.722	-35.537	-11.172	-29.525
1694	1.694	-6.372	-4.083	-7.948	-1.993	-113.927	-159.507	-12.936	-43.234
1695	1.695	-1.149	-11.491	-11.416	-4.635	-65.75	-47	-16.451	-55.607
1696	1.696	0.395	-20.441	-10.823	-7.088	-20.657	-354.129	-13.187	-35.1
1697	1.697	1.754	-9.64	-16.233	-22.122	20.209	-313.007	-12.055	-4.145
1698	1.698	-7.139	-13.936	-11.39	-43.531	46.154	24.668	-6.075	33.203
1699	1.699	-10.608	-12.814	-1.317	-35.336	59.47	251.437	-5.332	27.997
1700	1.7	-20.257	-16.33	-2.664	-27.904	71.246	209.822	3.544	23.381
1701	1.701	-19.076	-17.333	6.248	7.023	65.45	21.65	11.849	2.517
1702	1.702	-17.896	-20.269	-4.57	42.138	44.992	-81.038	10.862	13.602
1703	1.703	-18.852	-10.613	-5.901	-8.28	33.29	-174.372	-0.011	3.413
1704	1.704	-27.759	-11.796	-4.744	-14.962	28.547	-202.796	-13.029	0.22
1705	1.705	-26.612	-8.335	-13.073	-9.062	12.811	-177.591	-25.307	-8.189
1706	1.706	-21.388	-7.388	-22.732	-14.579	44.693	-201.137	-20.74	-26.07
1707	1.707	-20.422	-14.175	-10.892	-19.715	65.939	-180.36	-19.416	-28.46
1708	1.708	-17.907	-14.957	-12.412	-15.36	51.986	-122.907	-25.801	-17.899
1709	1.709	-20.235	-12.63	-13.738	-19.505	54.182	-35.604	-7.789	-4.455
1710	1.71	-20.818	-1.792	-10.044	-0.789	104.27	75.445	-5.263	4.173
1711	1.711	-14.811	-12.817	-8.856	-10.908	110.338	32.082	-2.939	-6.922
1712	1.712	-10.728	-14.162	-24.889	-26.662	75.703	-86.404	-9.313	-8.335
1713	1.713	-17.275	-10.466	-17.898	-7	44.299	24.864	-7.371	-4.729
1714	1.714	-16.47	-6.97	-15.752	-4.567	26.907	97.076	-5.613	-8.284
1715	1.715	-10.836	0.407	-21.533	-6.968	51.183	162.883	-7.148	-20.149
1716	1.716	-5.977	-8.468	-12.796	-4.908	27.517	103.347	0.021	-21.755
1717	1.717	0.026	-11.915	-4.83	0.839	30.871	-59.331	-3.644	-28.979
1718	1.718	0.801	-8.779	-9.064	-11.405	64.328	-268.804	-7.111	-32.721
1719	1.719	10.305	-9.711	-2.648	-25.767	105.07	-184.392	-6.15	-29.296
1720	1.72	-3.967	-10.443	-6.099	-12.247	132.4	-5.166	-12.929	-32.442
1721	1.721	-17.462	-9.629	-7.025	-3.569	167.418	110.884	-12.147	-25.734
1722	1.722	-22.647	-16.159	-6.003	4.341	162.898	174.214	-11.36	-21.551
1723	1.723	-24.163	-15.336	-11.972	14.385	150.552	155.092	-4.77	-9.436
1724	1.724	-25.49	-16.055	-19.288	2.578	116.629	102.953	-3.98	-18.206
1725	1.725	-19.077	-20.847	-20.22	-11.742	94.048	-7.799	-6.285	-13.588
1726	1.726	-27.367	-17.506	-19.41	-9.797	56.865	-50.318	-4.342	8.049
1727	1.727	-32.565	-20.357	-13.762	-11.552	52.282	-36.698	-11.682	4.939
1728	1.728	-31.593	-16.813	-2.883	-16.197	39.296	-48.316	-18.443	-3.385
1729	1.729	-23.659	-14.436	-13.858	-14.848	2.399	70.974	-7.003	-5.873
1730	1.73	-26.762	-16.5	-9.552	-26.657	-32.079	182.328	-8.528	-8.125
1731	1.731	-19.98	-17.587	-5.833	-25.105	-54.079	196.795	-15.652	-1.64
1732	1.732	-24.226	-11.711	-9.255	-17.899	-57.201	183.901	-3.827	8.139
1733	1.733	-12.029	-9.33	-14.407	-6.049	-59.851	148.597	-14.843	6.504
1734	1.734	7.32	-14.094	-17.239	8.326	-82.562	137.93	-16.192	-7.742
1735	1.735	4.796	-14.609	-14.648	2.604	-90.675	88.595	-15.043	-5.698
1736	1.736	-16.296	-10.476	-5.669	-20.186	-97.747	26.027	-13.898	-7.35
1737	1.737	-7.96	-18.35	-16.427	-17.042	-78.622	34.358	-14.868	-8.808
1738	1.738	-0.395	-9.959	-12.118	-14.312	-46.832	115.955	-15.863	-15.879
1739	1.739	-21.478	-10.856	-8.407	-1.536	-16.298	18.376	-9.878	-14.615
1740	1.74	-13.144	-15.615	-9.535	10.082	-18.387	-47.143	-7.541	-20.479
1741	1.741	-10.59	-16.298	-6.395	3.726	-13.436	-154.117	-10.942	-23.421
1742	1.742	-8.246	-18.54	-15.249	-9.773	-2.403	-167.997	-8.93	-22.282
1743	1.743	-14.621	-16.527	-18.68	-14.922	19.131	-154.487	-17.764	-24.65
1744	1.744	-12.69	-14.519	-25.984	-16.362	18.438	-261.856	-11.319	-12.334
1745	1.745	-10.956	-13.856	-19.167	-6.168	-5.423	-304.993	-14.758	3.695
1746	1.746	-15.609	-16.305	-16.611	-9.706	-27.311	-159.973	-9.495	5.988
1747	1.747	-14.257	-12.947	-15.805	-13.067	-34.658	-25.21	-16.222	4.246
1748	1.748	-15.436	-10.747	-16.352	-9.857	-18.606	-7.576	-6.511	-4.231
1749	1.749	-23.789	-11.847	-10.315	-16.52	-19.24	104.244	-7.631	-8.617
1750	1.75	-16.475	-12.952	-12.595	-24.339	-33.654	119.265	-18.426	-12.639
1751	1.751	-9.756	-13.672	-14.497	-16.852	-55.268	132.984	-11.223	-16.077
1752	1.752	-14.047	-16.327	-13.885	-17.631	-69.214	49.942	0.622	-21.852
1753	1.753	-11.735	-13.558	-4.966	-18.191	-42.049	-25.594	11.687	-31.291
1754	1.754	-13.693	-11.946	-8.625	-15.715	-37.219	-35.177	33.371	-32.254
1755	1.755	-18.381	-11.104	-14.601	-13.666	-26.426	-43.763	17.695	-28.566
1756	1.756	-16.664	-15.302	-17.684	-11.635	-16.672	-35.254	-24.893	-23.131
1757	1.757	-16.288	-14.666	-10.902	-12.088	-7.716	-101.577	-43.094	-8.233
1758	1.758	-13.002	-21.597	-10.112	-9.466	-18	-109.992	-48.512	15.382
1759	1.759	-15.133	-14.777	2.098	-9.752	-14.652	-36.104	-33.422	-0.077
1760	1.76	-19.593	-15.501	-10.082	-11.773	-19.319	-25.657	-19.854	-8.172
1761	1.761	-22.501	-14.665	-11.615	-11.243	-37.581	-123.61	-23.902	-5.441
1762	1.762	-22.895	-15.2	-12.962	-10.717	-59.82	-110.113	-12.666	1.732
1763	1.763	-17.475	-10.515	-6.582	-6.327	-62.067	-98.135	-15.95	4.068
1764	1.764	-12.628	-13.387	-14.904	-7.932	-47.214	-43.604	-12.838	6.232
1765	1.765	-10.694	-14.708	-7.54	-15.739	-28.788	-52.998	-4.52	4.733
1766	1.766	-1.801	-14.288	-8.499	-14.46	-53.976	-43.564	-7.08	9.656
1767	1.767	-0.656	-17.169	-4.23	-11.253	-63.593	-35.045	-9.497	2.874
1768	1.768	-18.661	-12.699	-13.116	-12.101	-66.32	76.287	9.489	6.905
1769	1.769	-31.444	-12.09	-14.266	-21.676	-63.306	219.587	1.776	-3.587
1770	1.77	-29.119	-9.561	-17.348	-15.195	-55.51	277.439	-5.34	3.914
1771	1.771	-18.484	-10.905	-24.109	-11.607	-62.313	190.319	-7.59	5.417
1772	1.772	-16.568	-11.285	-12.683	-8.424	-47.327	15.76	-9.547	9.217
1773	1.773	-14.849	-13.22	-17.323	-17.229	-37.676	-193.46	-14.671	-2.337
1774	1.774	-16.429	-7.413	-15.964	-15.954	-29.114	-334.057	-9.912	-22.758
1775	1.775	-12.198	-9.735	-14.807	-12.768	-18.355	-359.404	-2.635	-14.098
1776	1.776	-8.524	-13.214	-13.652	2.008	2.952	-149.745	-8.952	-21.287
1777	1.777	2.307	-16.497	-23.334	-0.06	-13.192	-8.85	-5.433	-18.63
1778	1.778	6.556	-13.58	-11.524	5.808	-11.013	67.987	-10.634	-33.234
1779	1.779	5.402	-13.176	-0.471	4.128	-14.12	-1.709	-13.522	-50.354
1780	1.78	-12.576	-16.452	6.699	-0.45	-17.113	61.806	-17.762	-47.766
1781	1.781	-20.109	-13.538	-10.32	-22.061	-19.972	42.724	-5.548	-36.803
1782	1.782	-17.762	-13.91	-21.91	-18.902	-26.545	25.323	3.159	-26.755
1783	1.783	-15.623	-15.053	-19.774	-21.541	-25.581	72.852	7.79	-7.004
1784	1.784	-9.804	-12.911	-21.708	-28.994	-21.726	144.86	20.75	-19.272
1785	1.785	-11.528	-14.844	-19.968	-3.16	-21.178	157.795	15.527	-11.84
1786	1.786	-22.546	-10.585	-15.333	0.213	-15.6	26.282	-1.889	-9.327
1787	1.787	-29.706	-14.645	6.348	-2.823	-12.924	43.326	9.735	-7.052
1788	1.788	-20.795	-17.161	9.449	5.565	-14.671	58.826	-0.92	-12.015
1789	1.789	-17.294	-19.481	1.126	3.118	-12.516	44.198	-29.974	-32.48
1790	1.79	-33.356	-19.869	-11.647	-8.435	-5.307	30.645	-75.88	-34.916
1791	1.791	-31.019	-17.159	-18.616	-14.77	-7	18.402	-57.736	-32.191
1792	1.792	-20.363	-15.999	-16.488	-28.281	-4.822	7.082	-41.356	2.976
1793	1.793	-2.932	-11.165	-14.561	-40.441	-3.024	16.51	-26.335	18.233
1794	1.794	-0.598	-14.647	-9.341	-38.878	5.181	-28.572	-12.854	-13.451
1795	1.795	-2.724	-9.997	-10.901	-40.209	17.644	-102.316	-8.792	-9.206
1796	1.796	-12.39	-16.571	-6.643	-20.629	18.679	-92.792	-12.439	-5.4
1797	1.797	-3.68	-12.318	-13.021	-17.89	35.386	-84.051	-2.348	-8.581
1798	1.798	-5.218	-8.253	-14.173	-20.365	46.306	-59.694	-5.464	-5.423
1799	1.799	-3.855	-6.319	-13.2	-8.707	35.01	-52.355	-8.247	2.929
1800	1.8	-2.699	-9.617	-10.285	-10.791	20.827	-18.817	-5.864	-9.86
1801	1.801	-18.359	-11.37	-7.762	-28.176	18.469	-24.783	-3.673	-12.298
1802	1.802	-33.237	-17.182	-8.532	-25.829	35.29	-52.451	-5.844	-14.669
1803	1.803	-19.67	-14.871	-13.366	-15.178	32.402	-47.52	0.065	10.107
1804	1.804	-7.464	-19.716	-19.351	13.862	-0.035	-43.235	-5.033	-0.386
1805	1.805	-18.482	-12.362	-17.02	26.274	-4.95	-31.013	-3.329	-10.058
1806	1.806	-22.732	-11.393	-17.592	-7.761	-17.756	-57.483	-1.854	-1.898
1807	1.807	-23.891	-3.457	-12.949	5.81	0.63	-33.804	-8.174	-4.518
1808	1.808	-20.392	-15.255	-17	9.897	10.353	-12.095	-7	-7.082
1809	1.809	-15.142	-16.801	-12.155	-1.316	6.946	18.943	-14.368	-5.288
1810	1.81	-16.093	-21.051	-12.723	-18.33	3.961	81.429	-9.518	7.95
1811	1.811	-10.092	-17.363	-7.297	-21.403	11.264	162.13	-6.954	2.57
1812	1.812	-14.157	-13.869	-7.874	-24.095	13.367	151.218	-9.237	-2.179
1813	1.813	-24.974	-6.51	-7.3	-11.3	15.305	42.622	-17.144	-18.263
1814	1.814	-13.91	-9.404	-13.873	-4.31	17.089	-58.387	-1.071	-29.179
1815	1.815	-3.822	-8.623	-16.399	-2.158	18.734	-97.798	24.665	-58.546
1816	1.816	-0.121	-10.943	-10.785	-0.215	14.055	-62.115	55.66	-121.436
1817	1.817	-8.413	-12.879	-11.365	-8.921	9.779	-72.856	93.241	-77.151
1818	1.818	-9.36	-20.229	-11.935	-7.385	13.479	-62.872	58.038	-53.237
1819	1.819	-18.266	-9.383	-12.516	-11.643	7.546	-35.963	26.155	-31.688
1820	1.82	-21.763	-10.73	-15.039	-10.463	8.633	-43.814	-11.347	-25.656
1821	1.821	-20.813	-9.566	-12.723	5.234	5.892	-21.507	-87.031	4.164
1822	1.822	-17.92	-10.731	-11.575	-5.373	0.087	-14.827	-162.93	53.491
1823	1.823	-8.263	-11.707	-15.253	-18.892	2.663	-20.892	-133.322	19.402
1824	1.824	-11.947	-12.691	-12.935	-13.676	2.366	-26.538	-106.603	-36.198
1825	1.825	-22.788	-18.695	-10.034	-9.031	-3.315	-21.782	-49.691	-44.233
1826	1.826	-21.422	-16.374	-8.867	-4.762	-7.041	-8.436	-12.67	-11.438
1827	1.827	-17.746	-22.965	-13.121	-11.129	-7.256	-4.345	-6.016	6.052
1828	1.828	-23.731	-20.459	-18.93	-14.604	-11.545	7.027	0.07	-11.085
1829	1.829	-22.752	-14.854	-16.607	-17.69	-8.267	17.323	5.603	3.301
1830	1.83	-15.969	-14.282	-14.672	-22.533	-9.242	14.426	0.699	-47.745
1831	1.831	-16.752	-17.578	-19.31	-16.547	-10.214	11.948	14.356	-81.953
1832	1.832	-6.121	-14.677	-10.415	-15.792	-14.663	19.677	26.806	-88.68
1833	1.833	-1.877	-11.195	-9.275	-26.636	-13.695	22.178	8.027	-161.573
1834	1.834	1.774	-7.909	-8.134	-18.714	-18.706	7.541	-2.021	-112.915
1835	1.835	-4.241	-8.302	-0.796	-17.397	-18.866	2.056	1.076	-32.907
1836	1.836	-13.924	-10.249	-9.713	-16.246	-17.853	0.604	-7.237	-1.063
1837	1.837	-15.108	-13.737	-15.716	-17.41	-20.304	-3.93	10.598	47.648
1838	1.838	-18.634	-9.683	-8.351	-16.454	-20.235	-11.089	17.618	38.13
1839	1.839	-19.626	-10.077	-7.38	-1.765	-19.407	-20.169	28.291	-3.13
1840	1.84	-22.553	-16.475	-8.161	4.61	-23.83	-19.294	26.337	33.2
1841	1.841	-16.577	-13.96	-8.956	2.655	-21.469	-24.757	31.508	66.076
1842	1.842	-17.372	-13.202	-9.564	-9.572	-20.472	-20.157	26.85	22.923
1843	1.843	-19.311	-15.146	-14.225	-1.699	-23.568	-17.869	5.197	-60.8
1844	1.844	-10.598	-17.095	-11.336	-11.826	-25.522	-22.066	-41.814	-1.68
1845	1.845	-16.589	-16.499	-13.876	-13.047	-29.229	-21.632	-61.693	30.35
1846	1.846	-11.369	-9.524	-17.197	-14.249	-27.525	-11.756	-43.463	20.023
1847	1.847	-18.171	-12.435	-14.323	-26.051	-29.501	-4.746	-4.769	28.494
1848	1.848	-15.677	-9.922	-11.643	-24.472	-28.786	-3.721	40.675	19.95
1849	1.849	-10.086	-7.603	-12.839	-25.816	-22.477	-0.322	70.994	26.942
1850	1.85	-19.608	-8.178	-10.75	-16.907	-24.721	-1.34	43.215	73.464
1851	1.851	-20.801	-14.185	-10.012	-3.722	-26.815	-2.307	-32.563	128.142
1852	1.852	-19.675	-11.876	-9.857	8.476	-26.027	1.965	-130.405	179.559
1853	1.853	-12.369	-13.829	-13.573	0.552	-21.19	-2.095	-117.323	145.855
1854	1.854	-13.366	-18.492	-13.234	-12.429	-19.266	-2.673	-105.576	54.139
1855	1.855	-12.612	-17.932	-16.575	-10.706	-16.6	-10.044	-73.121	-143.403
1856	1.856	-7.034	-20.453	-10.045	-9.163	-10.084	-12.973	-43.559	-171.585
1857	1.857	-17.894	-22.794	-16.869	-10.533	-14.248	-13.795	1.118	-43.539
1858	1.858	-22.559	-19.902	-10.908	-1.632	-18.226	-24.478	25.473	26.098
1859	1.859	-15.408	-17.217	-10.179	-10.013	-14.68	-28.765	18.084	-37.397
1860	1.86	-6.512	-18.414	-16.798	-17.459	-12.713	-29.962	-1.896	-172.101
1861	1.861	-7.691	-16.322	-14.33	-12.719	-13.293	-19.1	4.032	-189.499
1862	1.862	-23.765	-11.905	-7.029	-17.051	-14.673	-20.338	20.412	-78.179
1863	1.863	-26.112	-11.344	-15.989	-14.746	-7.373	-19.135	25.348	-34.964
1864	1.864	-15.51	-13.125	-7.73	-16.621	-4.364	-10.932	29.725	4.589
1865	1.865	-13.598	-10.654	-13.023	-10.578	-9.325	-14.201	0.64	16.489
1866	1.866	-15.353	-8.379	-14.056	-4.936	-6.965	-17.277	-10.652	27.436
1867	1.867	-10.721	-15	-20.114	5.888	-11.215	-19.85	-0.672	37.415
1868	1.868	-6.493	-14.072	-16.11	-8.464	-10.841	-19.097	-16.45	46.516
1869	1.869	-7.681	-13.337	-11.338	-29.782	-14.337	-14.251	-19.345	38.644
1870	1.87	-1.717	-9.307	-13.337	-21.49	-9.133	-8.221	18.965	31.596
1871	1.871	-2.711	-7.405	-10.504	-29.043	-8.772	-7.397	24.158	38.509
1872	1.872	2.107	-5.51	-11.924	-17.434	-15	-18.141	-11.352	20.681
1873	1.873	-11.071	-3.811	-12.373	5.949	-6.328	-10.093	-25.217	15.662
1874	1.874	-16.881	-11.799	-12.054	-3.394	-7.713	-5.7	-21.384	21.064
1875	1.875	-25.599	-17.847	-17.347	-11.756	1.733	-4.344	-47.841	16.936
1876	1.876	-14.585	-12.669	-13.925	-9.264	5.173	13.868	-57.968	13.204
1877	1.877	-21.769	-15.619	-14.559	-6.959	8.415	21.591	-54.901	-5.201
1878	1.878	-20.619	-14.906	-8.034	-9.121	2.941	-13.374	-69.06	-1.514
1879	1.879	-24.112	-14.184	-3.837	-3.341	3.666	-48.627	-66.573	1.985
1880	1.88	-23.147	-17.696	-9.507	-5.123	5.929	-35.167	-40.87	5.107
1881	1.881	-22.181	-18.314	-14.399	-16.196	3.338	-22.807	10.562	13.031
1882	1.882	-17.934	-17.773	-11.167	-20.49	5.008	-41.523	62.191	1.778
1883	1.883	-6.905	-15.679	-9.479	-14.136	-5.711	-83.366	28.687	0.024
1884	1.884	-12.518	-13.192	-13.02	3.843	-9.269	-86.868	34.612	-9.324
1885	1.885	-22.003	-9.93	-12.683	-3.7	-14.959	-71.499	6.845	-21.142
1886	1.886	-15.623	-14.023	-16.794	-10.656	-23.168	-29.175	-28.454	-38.092
1887	1.887	-2.482	-12.707	-15.489	-8.532	-22.463	62.153	-36.669	-45.161
1888	1.888	-11.211	-17.197	-12.64	-1.772	-11.872	180.227	-23.186	-33.04
1889	1.889	-9.68	-13.16	-15.018	-15.347	6.663	195.658	-2.541	-21.924
1890	1.89	-19.759	-21.126	-13.909	-17.092	-6.338	94.314	1.07	-31.176
1891	1.891	-16.095	-5.486	-13.573	-9.159	-8.883	54.714	-9.047	-32.475
1892	1.892	-19.58	-11.907	-19.428	3.791	5.815	18.993	-18.373	-46.344
1893	1.893	-14.362	-6.131	-17.157	-1.467	7.564	-56.862	1.341	-36.277
1894	1.894	-19.204	-32.482	-6.373	0.024	5.65	-66.594	-21.918	-44.68
1895	1.895	-13.2	-21.292	-4.874	-13.017	0.841	-57.585	-6.31	-39.683
1896	1.896	-4.294	-11.253	-6.268	-28.925	-15.175	-49.468	24.785	-35.059
1897	1.897	-7.772	-14.365	-12.693	-43.859	-8.926	-27.464	37.139	-28.343
1898	1.898	-13.001	-11.678	-9.239	-22.591	-11.005	-34.122	40.828	-46.017
1899	1.899	-2.154	-19.253	-6.174	-8.497	-12.871	-40.306	50.942	-53.269
1900	1.9	-12.206	-12.298	-9.109	-26.373	-8.326	-45.959	35.327	-55.314
1901	1.901	-21.106	-10.187	-8.357	-19.481	-12.671	-51.315	21.212	-48.626
1902	1.902	-17.61	-12.134	-10.701	-17.422	-9.067	-47.2	-17.36	-42.522
1903	1.903	-18.562	-10.404	-8.779	11.547	-24.803	-26.857	-33.939	-33.5
1904	1.904	-17.582	-11.963	-10.725	23.891	-35.489	-0.986	-39.032	-41.176
1905	1.905	-13.303	-19.143	-10.158	5.092	-29.735	15.662	-43.454	-33.864
1906	1.906	-23.92	-7.348	-9.782	-18.743	-17.598	12.392	-55.725	-37.516
1907	1.907	-22.535	-12.001	-17.132	-21.885	-9.739	20.468	-51.881	-36.271
1908	1.908	-23.673	-10.641	-14.034	20.642	0.181	17.625	-41.62	-19.939
1909	1.909	-20.169	-4.244	-14.993	26.616	3.618	28.864	-32.144	1.538
1910	1.91	-10.47	-7.709	-8.974	10.139	6.815	-3.431	-6.432	10.209
1911	1.911	-11.598	-8.657	-3.355	-15.061	11.702	-54.142	-9.566	7.944
1912	1.912	-5.567	-17.537	-3.915	-56.319	14.274	-34.583	6.297	10.524
1913	1.913	-0.325	0.484	-4.47	-95.068	18.228	-4.565	-19.028	8.75
1914	1.914	-9.206	-2.003	-7.356	-59.883	21.873	-32.59	-22.099	7.175
1915	1.915	-12.659	-4.295	-12.161	-37.1	23.302	-37.95	-0.01	2.281
1916	1.916	-13.599	-14.906	-14.067	0.359	18.097	-79.456	19.925	-2.088
1917	1.917	-8.743	-16.807	-13.453	5.272	8.588	-85.132	32.886	-3.234
1918	1.918	-12.979	-22.002	-9.936	0.721	-9.103	-70.336	44.699	-1.939
1919	1.919	-13.727	-17.321	-13.184	-3.414	-21.386	-47.691	12.956	-3.031
1920	1.92	-20.284	-18.635	-10.237	-22.221	-28.421	-51.711	-0.397	-2.066
1921	1.921	-21.029	-12.21	-12.901	-12.118	-30.982	-55.003	3.879	6.78
1922	1.922	-18.678	-13.334	-14.785	3.615	-40.272	-51.353	0.384	12.685
1923	1.923	-20.581	-5.942	-11.25	6.371	-45.432	-60.337	-16.508	9.451
1924	1.924	-18.631	-12.673	-10.807	-1.117	-41.597	-91.359	-44.627	14.154
1925	1.925	-16.879	-16.902	-13.656	-12.7	-40.761	-79.193	-40.808	13.281
1926	1.926	-8.937	-14.554	-19.605	-14.832	-37.47	-23.135	-30.61	15.526
1927	1.927	-14.919	-6.583	-18.769	-5.165	-30.164	65.808	-21.169	4.644
1928	1.928	-18.01	-11.771	-16.388	-13.872	-34.946	125.074	-18.273	-9.722
1929	1.929	-18.981	-24.504	-14.393	-2.832	-21.642	135.928	-10.556	-3.964
1930	1.93	-12.972	-15.755	-13.746	-4.167	-7.854	47.216	-8.095	-5.721
1931	1.931	-5.602	-14.163	-11.944	-2.992	-12.695	-35.819	-5.843	-1.036
1932	1.932	-8.492	-15.473	-8.402	-6.478	-10.601	40.425	-19.264	-2.312
1933	1.933	-9.248	-16.593	-5.051	-22.561	-8.568	149.339	3.693	6.701
1934	1.934	-9.993	-15.39	-11.569	-29.552	-6.631	163.94	6.826	24.891
1935	1.935	-13.454	-14.372	-10.54	-27.413	0.259	72.061	-7.266	7.279
1936	1.936	-11.508	-9.487	-14.734	-9.993	-6.132	12.591	-4.756	9.825
1937	1.937	-12.066	-11.957	-13.895	-3.027	-14.009	110.518	-11.759	-0.575
1938	1.938	-15.512	-17.522	-5.894	7.626	-14.082	124.06	-9.641	-2.233
1939	1.939	-15.1	-13.995	-8.916	-5.901	-11.962	-6.431	-3.82	-10.625
1940	1.94	-17.201	-13.366	-9.815	-7.635	-9.755	-162.965	-19.664	-14.935
1941	1.941	-19.113	-11.581	-12.256	-2.977	-14.472	-140.955	-30.282	-21.786
1942	1.942	-13.285	-14.045	-9.857	-1.604	-15.517	-197.842	-39.967	-22.661
1943	1.943	-15.588	-12.652	-10.371	17.977	-17.714	-249.643	-38.238	-18.908
1944	1.944	-16.145	-9.708	-9.72	15.3	-11.818	-169.55	-30.279	-17.669
1945	1.945	-18.058	-15.685	-17.384	-18.151	-14.664	-38.892	-26.038	-20.31
1946	1.946	-15.121	-16.423	-16.339	-22.578	-6.525	14.191	-17.183	-14.056
1947	1.947	-11.598	-12.306	-17.232	-34.948	9.274	30.683	-13.72	-21.178
1948	1.948	-18.919	-5.684	-11.168	-16.168	3.921	103.506	-10.647	-19.997
1949	1.949	-15.799	-17.057	-8.783	14.83	-0.915	117.257	-5.865	-15.57
1950	1.95	-14.804	-12.375	-13.556	18.944	-1.748	153.268	3.735	-22.782
1951	1.951	-20.788	-19.498	-11.565	15.302	-2.428	121.121	10.071	-13.779
1952	1.952	-18.458	-15.783	-15.568	5.276	-0.297	111.624	16.14	-31.708
1953	1.953	-10.516	-14.586	-16.869	-22.944	-0.76	138.682	0.17	-49.475
1954	1.954	-17.858	-9.325	-11.399	-41.654	17.835	49.349	-34.708	-47.141
1955	1.955	-20.75	-14.129	-11.923	-31.531	25.889	-129.299	-49.641	-66.339
1956	1.956	-18.219	-13.331	-16.512	-15.826	47.412	-52.114	-45.048	-84.209
1957	1.957	-18.987	-22.199	-14.716	-13.108	90.332	17.844	-24.233	-100.556
1958	1.958	-17.05	-18.691	-13.317	-25.872	145.527	39.291	2.142	-119.832
1959	1.959	-12.41	-19.63	-17.722	-28.142	153.007	20.583	5.49	-112.416
1960	1.96	-14.153	-16.698	-8.786	-17.434	159.588	38.408	-3.723	-82.164
1961	1.961	-15.487	-14.161	-15.133	-15.442	116.887	22.86	-23.396	-44.765
1962	1.962	-13.138	-10.077	-11.612	-10.171	66.709	8.82	-36.111	-9.71
1963	1.963	-16.012	-13.543	-8.474	-11.712	140.268	-4.058	-29.051	22.031
1964	1.964	-14.039	-15.454	-13.278	1.243	169.357	-15.558	-26.85	59.357
1965	1.965	-9.752	-13.694	-12.474	27.596	159.798	-47.771	-24.889	84.276
1966	1.966	-4.891	-12.337	-13.225	46.426	150.894	-57.337	-19.603	106.848
1967	1.967	-6.809	-13.701	-13.791	22.682	142.635	-12.366	-17.977	127.291
1968	1.968	-10.855	-14.872	-13.192	-18.123	108.138	-85.45	-13.667	130.704
1969	1.969	-11.233	-16.815	-9.111	-56.82	52.047	-233.237	-12.496	127.119
1970	1.97	-14.508	-11.006	-10.451	-92.037	13.858	-423.565	0.591	111.127
1971	1.971	-17.398	-8.68	-11.79	-87.611	-34.262	-295.175	19.814	96.667
1972	1.972	-19.322	-9.246	-11.395	-50.085	-90.584	-178.595	22.156	73.107
1973	1.973	-15.043	-13.878	-13.323	-34.968	-143.691	12.301	10.339	31.925
1974	1.974	-14.644	-8.446	-9.821	-12.076	-192.023	294.505	7.96	-18.352
1975	1.975	-15.989	-10.372	-9.418	8.64	-248.535	557.517	-2.021	-52.165
1976	1.976	-14.825	-13.661	-14.632	12.329	-301.806	455.519	-14.534	-82.878
1977	1.977	-8.814	-15.401	-9.791	2.25	-310.019	114.718	-29.169	-88.608
1978	1.978	-0.879	-15.007	-6.496	-7.056	-305.669	-202.799	-12.067	-73.816
1979	1.979	-14.812	-13.654	-10.558	-9.818	-301.935	-243.751	22.64	-87.648
1980	1.98	-16.75	-16.566	-10.163	-7.354	-328.778	-356.156	47.463	-116.923
1981	1.981	-11.521	-16.174	-11.514	-0.455	-362.364	-253.857	60.659	-120.803
1982	1.982	-13.064	-11.14	-11.123	10.125	-359.883	-160.92	64.386	-131.051
1983	1.983	-14.414	-9.207	-10.733	15.901	-335.07	-76.454	67.725	-165.665
1984	1.984	-15.574	-14.624	-12.665	-3.443	-319.496	0.52	36.466	-133.846
1985	1.985	-12.091	-9.785	-14.225	-5.967	-273.887	116.935	23.797	-129.835
1986	1.986	-17.315	-13.078	-15.588	-8.309	-228.422	95.819	4.758	-118.648
1987	1.987	-20.222	-13.656	-14.832	-14.71	-187.122	-0.464	-26.457	-108.582
1988	1.988	-17.714	-13.273	-17.171	-16.659	-149.585	-193.064	-39.099	-92.883
1989	1.989	-18.504	-14.633	-13.32	-14.939	-135.487	-372.538	-35.684	-67.301
1990	1.99	-22.007	-15.031	-16.825	-16.525	-113.472	-303.073	-39.214	-29.533
1991	1.991	-16.028	-10.585	-16.468	-12.321	-51.592	-155.172	-23.791	5.714
1992	1.992	-15.277	-7.683	-11.661	-16.038	-7.315	-20.809	-32.375	19.265
1993	1.993	-14.726	-9.04	-12.271	-17.245	49.393	31.261	-50.436	31.588
1994	1.994	-16.686	-12.341	-10.563	-14.181	86.37	14.975	-34.412	35.118
1995	1.995	-20.774	-13.513	-11.953	-17.135	120.081	28.929	-2.714	44.977
1996	1.996	-19.437	-19.535	-13.348	-16.469	163.085	68.13	-16.512	60.399
1997	1.997	-17.135	-13.558	-11.255	-12.511	191.418	79.656	-20.814	68.422
1998	1.998	-14.25	-15.888	-8.585	-10.68	207.49	111.902	-9.821	75.626
[truncated: 11,004 more rows]
