# Supplementary material for: Associations between lower-limb muscle activation and knee flexion in post-stroke individuals: A study on the stance-to-swing phases of gait
Source: PLoS One. 2017 Sep 8;12(9):e0183865. doi: 10.1371/journal.pone.0183865 (PMC5590852; doi:10.1371/journal.pone.0183865)
Supplement: S1 Dataset — (ZIP) [file pone.0183865.s001.zip › S1_Dataset/Patient group/2/2/point.csv]

Frame	Time	sacrum.X	sacrum.Y	sacrum.Z	r asis.X	r asis.Y	r asis.Z	r thigh.X	r thigh.Y	r thigh.Z	r bar 1.X	r bar 1.Y	r bar 1.Z	r knee 1.X	r knee 1.Y	r knee 1.Z	r knee 2.X	r knee 2.Y	r knee 2.Z	r bar 2.X	r bar 2.Y	r bar 2.Z	r mall.X	r mall.Y	r mall.Z	r met.X	r met.Y	r met.Z	l asis.X	l asis.Y	l asis.Z	l thigh.X	l thigh.Y	l thigh.Z	l bar 1.X	l bar 1.Y	l bar 1.Z	l knee 1.X	l knee 1.Y	l knee 1.Z	l knee 2.X	l knee 2.Y	l knee 2.Z	l bar 2.X	l bar 2.Y	l bar 2.Z	l mall.X	l mall.Y	l mall.Z
0	0	NaN	NaN	NaN	NaN	NaN	NaN	NaN	NaN	NaN	NaN	NaN	NaN	-1.587	0.566	0.522	-1.594	0.459	0.536	NaN	NaN	NaN	NaN	NaN	NaN	NaN	NaN	NaN	NaN	NaN	NaN	NaN	NaN	NaN	NaN	NaN	NaN	NaN	NaN	NaN	NaN	NaN	NaN	NaN	NaN	NaN	NaN	NaN	NaN
1	0.005	NaN	NaN	NaN	NaN	NaN	NaN	NaN	NaN	NaN	NaN	NaN	NaN	-1.587	0.565	0.522	-1.594	0.459	0.536	NaN	NaN	NaN	NaN	NaN	NaN	NaN	NaN	NaN	NaN	NaN	NaN	NaN	NaN	NaN	NaN	NaN	NaN	NaN	NaN	NaN	NaN	NaN	NaN	NaN	NaN	NaN	NaN	NaN	NaN
2	0.01	NaN	NaN	NaN	NaN	NaN	NaN	NaN	NaN	NaN	NaN	NaN	NaN	-1.587	0.565	0.522	-1.594	0.459	0.536	NaN	NaN	NaN	NaN	NaN	NaN	NaN	NaN	NaN	NaN	NaN	NaN	NaN	NaN	NaN	NaN	NaN	NaN	NaN	NaN	NaN	NaN	NaN	NaN	NaN	NaN	NaN	NaN	NaN	NaN
3	0.015	NaN	NaN	NaN	NaN	NaN	NaN	NaN	NaN	NaN	NaN	NaN	NaN	-1.587	0.565	0.522	-1.594	0.458	0.536	NaN	NaN	NaN	NaN	NaN	NaN	NaN	NaN	NaN	NaN	NaN	NaN	NaN	NaN	NaN	NaN	NaN	NaN	NaN	NaN	NaN	NaN	NaN	NaN	NaN	NaN	NaN	NaN	NaN	NaN
4	0.02	NaN	NaN	NaN	NaN	NaN	NaN	NaN	NaN	NaN	NaN	NaN	NaN	-1.587	0.565	0.522	-1.594	0.458	0.536	NaN	NaN	NaN	NaN	NaN	NaN	NaN	NaN	NaN	NaN	NaN	NaN	NaN	NaN	NaN	NaN	NaN	NaN	NaN	NaN	NaN	NaN	NaN	NaN	NaN	NaN	NaN	NaN	NaN	NaN
5	0.025	NaN	NaN	NaN	NaN	NaN	NaN	NaN	NaN	NaN	NaN	NaN	NaN	-1.587	0.565	0.522	-1.594	0.458	0.536	NaN	NaN	NaN	NaN	NaN	NaN	NaN	NaN	NaN	NaN	NaN	NaN	NaN	NaN	NaN	NaN	NaN	NaN	NaN	NaN	NaN	NaN	NaN	NaN	NaN	NaN	NaN	NaN	NaN	NaN
6	0.03	NaN	NaN	NaN	NaN	NaN	NaN	NaN	NaN	NaN	NaN	NaN	NaN	-1.587	0.565	0.522	-1.594	0.458	0.536	NaN	NaN	NaN	NaN	NaN	NaN	NaN	NaN	NaN	NaN	NaN	NaN	NaN	NaN	NaN	NaN	NaN	NaN	NaN	NaN	NaN	NaN	NaN	NaN	NaN	NaN	NaN	NaN	NaN	NaN
7	0.035	NaN	NaN	NaN	NaN	NaN	NaN	NaN	NaN	NaN	NaN	NaN	NaN	-1.587	0.565	0.522	-1.594	0.458	0.536	NaN	NaN	NaN	NaN	NaN	NaN	NaN	NaN	NaN	NaN	NaN	NaN	NaN	NaN	NaN	NaN	NaN	NaN	NaN	NaN	NaN	NaN	NaN	NaN	NaN	NaN	NaN	NaN	NaN	NaN
8	0.04	NaN	NaN	NaN	NaN	NaN	NaN	NaN	NaN	NaN	NaN	NaN	NaN	-1.587	0.565	0.522	-1.594	0.458	0.536	NaN	NaN	NaN	NaN	NaN	NaN	NaN	NaN	NaN	NaN	NaN	NaN	NaN	NaN	NaN	NaN	NaN	NaN	NaN	NaN	NaN	NaN	NaN	NaN	NaN	NaN	NaN	NaN	NaN	NaN
9	0.045	NaN	NaN	NaN	NaN	NaN	NaN	NaN	NaN	NaN	NaN	NaN	NaN	-1.587	0.565	0.522	-1.594	0.458	0.536	NaN	NaN	NaN	NaN	NaN	NaN	NaN	NaN	NaN	NaN	NaN	NaN	NaN	NaN	NaN	NaN	NaN	NaN	NaN	NaN	NaN	NaN	NaN	NaN	NaN	NaN	NaN	NaN	NaN	NaN
10	0.05	NaN	NaN	NaN	NaN	NaN	NaN	NaN	NaN	NaN	NaN	NaN	NaN	-1.587	0.565	0.522	-1.594	0.458	0.536	NaN	NaN	NaN	NaN	NaN	NaN	NaN	NaN	NaN	NaN	NaN	NaN	NaN	NaN	NaN	NaN	NaN	NaN	NaN	NaN	NaN	NaN	NaN	NaN	NaN	NaN	NaN	NaN	NaN	NaN
11	0.055	NaN	NaN	NaN	NaN	NaN	NaN	NaN	NaN	NaN	NaN	NaN	NaN	-1.587	0.565	0.522	-1.594	0.458	0.536	NaN	NaN	NaN	NaN	NaN	NaN	NaN	NaN	NaN	NaN	NaN	NaN	NaN	NaN	NaN	NaN	NaN	NaN	NaN	NaN	NaN	NaN	NaN	NaN	NaN	NaN	NaN	NaN	NaN	NaN
12	0.06	NaN	NaN	NaN	NaN	NaN	NaN	NaN	NaN	NaN	NaN	NaN	NaN	-1.587	0.565	0.522	-1.594	0.458	0.536	NaN	NaN	NaN	NaN	NaN	NaN	NaN	NaN	NaN	NaN	NaN	NaN	NaN	NaN	NaN	NaN	NaN	NaN	NaN	NaN	NaN	NaN	NaN	NaN	NaN	NaN	NaN	NaN	NaN	NaN
13	0.065	NaN	NaN	NaN	NaN	NaN	NaN	NaN	NaN	NaN	NaN	NaN	NaN	-1.587	0.565	0.522	-1.594	0.458	0.536	NaN	NaN	NaN	NaN	NaN	NaN	NaN	NaN	NaN	NaN	NaN	NaN	NaN	NaN	NaN	NaN	NaN	NaN	NaN	NaN	NaN	NaN	NaN	NaN	NaN	NaN	NaN	NaN	NaN	NaN
14	0.07	NaN	NaN	NaN	NaN	NaN	NaN	NaN	NaN	NaN	NaN	NaN	NaN	-1.587	0.565	0.522	-1.594	0.458	0.536	NaN	NaN	NaN	NaN	NaN	NaN	NaN	NaN	NaN	NaN	NaN	NaN	NaN	NaN	NaN	NaN	NaN	NaN	NaN	NaN	NaN	NaN	NaN	NaN	NaN	NaN	NaN	NaN	NaN	NaN
15	0.075	NaN	NaN	NaN	NaN	NaN	NaN	NaN	NaN	NaN	NaN	NaN	NaN	-1.587	0.565	0.522	-1.594	0.458	0.536	NaN	NaN	NaN	NaN	NaN	NaN	NaN	NaN	NaN	NaN	NaN	NaN	NaN	NaN	NaN	NaN	NaN	NaN	NaN	NaN	NaN	NaN	NaN	NaN	NaN	NaN	NaN	NaN	NaN	NaN
16	0.08	NaN	NaN	NaN	NaN	NaN	NaN	NaN	NaN	NaN	NaN	NaN	NaN	-1.587	0.565	0.522	-1.594	0.458	0.536	NaN	NaN	NaN	NaN	NaN	NaN	NaN	NaN	NaN	NaN	NaN	NaN	NaN	NaN	NaN	NaN	NaN	NaN	NaN	NaN	NaN	NaN	NaN	NaN	NaN	NaN	NaN	NaN	NaN	NaN
17	0.085	NaN	NaN	NaN	NaN	NaN	NaN	NaN	NaN	NaN	NaN	NaN	NaN	-1.587	0.565	0.522	-1.594	0.458	0.536	NaN	NaN	NaN	NaN	NaN	NaN	NaN	NaN	NaN	NaN	NaN	NaN	NaN	NaN	NaN	NaN	NaN	NaN	NaN	NaN	NaN	NaN	NaN	NaN	NaN	NaN	NaN	NaN	NaN	NaN
18	0.09	NaN	NaN	NaN	NaN	NaN	NaN	NaN	NaN	NaN	NaN	NaN	NaN	-1.587	0.565	0.522	-1.594	0.458	0.536	NaN	NaN	NaN	NaN	NaN	NaN	NaN	NaN	NaN	NaN	NaN	NaN	NaN	NaN	NaN	NaN	NaN	NaN	NaN	NaN	NaN	NaN	NaN	NaN	NaN	NaN	NaN	NaN	NaN	NaN
19	0.095	NaN	NaN	NaN	NaN	NaN	NaN	NaN	NaN	NaN	NaN	NaN	NaN	-1.587	0.565	0.522	-1.594	0.458	0.536	NaN	NaN	NaN	NaN	NaN	NaN	NaN	NaN	NaN	NaN	NaN	NaN	NaN	NaN	NaN	NaN	NaN	NaN	NaN	NaN	NaN	NaN	NaN	NaN	NaN	NaN	NaN	NaN	NaN	NaN
20	0.1	NaN	NaN	NaN	NaN	NaN	NaN	NaN	NaN	NaN	NaN	NaN	NaN	-1.587	0.565	0.522	-1.594	0.458	0.536	NaN	NaN	NaN	NaN	NaN	NaN	NaN	NaN	NaN	NaN	NaN	NaN	NaN	NaN	NaN	NaN	NaN	NaN	NaN	NaN	NaN	NaN	NaN	NaN	NaN	NaN	NaN	NaN	NaN	NaN
21	0.105	NaN	NaN	NaN	NaN	NaN	NaN	NaN	NaN	NaN	NaN	NaN	NaN	-1.587	0.565	0.522	-1.594	0.458	0.536	NaN	NaN	NaN	NaN	NaN	NaN	NaN	NaN	NaN	NaN	NaN	NaN	NaN	NaN	NaN	NaN	NaN	NaN	NaN	NaN	NaN	NaN	NaN	NaN	NaN	NaN	NaN	NaN	NaN	NaN
22	0.11	NaN	NaN	NaN	NaN	NaN	NaN	NaN	NaN	NaN	NaN	NaN	NaN	-1.587	0.565	0.522	-1.594	0.458	0.536	NaN	NaN	NaN	NaN	NaN	NaN	NaN	NaN	NaN	NaN	NaN	NaN	NaN	NaN	NaN	NaN	NaN	NaN	NaN	NaN	NaN	NaN	NaN	NaN	NaN	NaN	NaN	NaN	NaN	NaN
23	0.115	NaN	NaN	NaN	NaN	NaN	NaN	NaN	NaN	NaN	NaN	NaN	NaN	-1.587	0.565	0.522	-1.594	0.458	0.536	NaN	NaN	NaN	NaN	NaN	NaN	NaN	NaN	NaN	NaN	NaN	NaN	NaN	NaN	NaN	NaN	NaN	NaN	NaN	NaN	NaN	NaN	NaN	NaN	NaN	NaN	NaN	NaN	NaN	NaN
24	0.12	NaN	NaN	NaN	NaN	NaN	NaN	NaN	NaN	NaN	NaN	NaN	NaN	-1.588	0.565	0.522	-1.594	0.458	0.536	NaN	NaN	NaN	NaN	NaN	NaN	NaN	NaN	NaN	NaN	NaN	NaN	NaN	NaN	NaN	NaN	NaN	NaN	NaN	NaN	NaN	NaN	NaN	NaN	NaN	NaN	NaN	NaN	NaN	NaN
25	0.125	NaN	NaN	NaN	NaN	NaN	NaN	NaN	NaN	NaN	NaN	NaN	NaN	-1.588	0.565	0.522	-1.594	0.458	0.536	NaN	NaN	NaN	NaN	NaN	NaN	NaN	NaN	NaN	NaN	NaN	NaN	NaN	NaN	NaN	NaN	NaN	NaN	NaN	NaN	NaN	NaN	NaN	NaN	NaN	NaN	NaN	NaN	NaN	NaN
26	0.13	NaN	NaN	NaN	NaN	NaN	NaN	NaN	NaN	NaN	NaN	NaN	NaN	-1.588	0.565	0.522	-1.594	0.458	0.536	NaN	NaN	NaN	NaN	NaN	NaN	NaN	NaN	NaN	NaN	NaN	NaN	NaN	NaN	NaN	NaN	NaN	NaN	NaN	NaN	NaN	NaN	NaN	NaN	NaN	NaN	NaN	NaN	NaN	NaN
27	0.135	NaN	NaN	NaN	NaN	NaN	NaN	NaN	NaN	NaN	NaN	NaN	NaN	-1.588	0.565	0.522	-1.594	0.458	0.536	NaN	NaN	NaN	NaN	NaN	NaN	NaN	NaN	NaN	NaN	NaN	NaN	NaN	NaN	NaN	NaN	NaN	NaN	NaN	NaN	NaN	NaN	NaN	NaN	NaN	NaN	NaN	NaN	NaN	NaN
28	0.14	NaN	NaN	NaN	NaN	NaN	NaN	NaN	NaN	NaN	NaN	NaN	NaN	-1.588	0.565	0.522	-1.594	0.458	0.536	NaN	NaN	NaN	NaN	NaN	NaN	NaN	NaN	NaN	NaN	NaN	NaN	NaN	NaN	NaN	NaN	NaN	NaN	NaN	NaN	NaN	NaN	NaN	NaN	NaN	NaN	NaN	NaN	NaN	NaN
29	0.145	NaN	NaN	NaN	NaN	NaN	NaN	NaN	NaN	NaN	NaN	NaN	NaN	-1.588	0.565	0.522	-1.594	0.458	0.536	NaN	NaN	NaN	NaN	NaN	NaN	NaN	NaN	NaN	NaN	NaN	NaN	NaN	NaN	NaN	NaN	NaN	NaN	NaN	NaN	NaN	NaN	NaN	NaN	NaN	NaN	NaN	NaN	NaN	NaN
30	0.15	NaN	NaN	NaN	NaN	NaN	NaN	NaN	NaN	NaN	NaN	NaN	NaN	-1.588	0.565	0.522	-1.594	0.458	0.536	NaN	NaN	NaN	NaN	NaN	NaN	NaN	NaN	NaN	NaN	NaN	NaN	NaN	NaN	NaN	NaN	NaN	NaN	NaN	NaN	NaN	NaN	NaN	NaN	NaN	NaN	NaN	NaN	NaN	NaN
31	0.155	NaN	NaN	NaN	NaN	NaN	NaN	NaN	NaN	NaN	NaN	NaN	NaN	-1.588	0.565	0.522	-1.594	0.458	0.536	NaN	NaN	NaN	NaN	NaN	NaN	NaN	NaN	NaN	NaN	NaN	NaN	NaN	NaN	NaN	NaN	NaN	NaN	NaN	NaN	NaN	NaN	NaN	NaN	NaN	NaN	NaN	NaN	NaN	NaN
32	0.16	NaN	NaN	NaN	NaN	NaN	NaN	NaN	NaN	NaN	NaN	NaN	NaN	-1.588	0.565	0.522	-1.594	0.458	0.536	NaN	NaN	NaN	NaN	NaN	NaN	NaN	NaN	NaN	NaN	NaN	NaN	NaN	NaN	NaN	NaN	NaN	NaN	NaN	NaN	NaN	NaN	NaN	NaN	NaN	NaN	NaN	NaN	NaN	NaN
33	0.165	NaN	NaN	NaN	NaN	NaN	NaN	NaN	NaN	NaN	NaN	NaN	NaN	-1.588	0.565	0.522	-1.594	0.458	0.536	NaN	NaN	NaN	NaN	NaN	NaN	NaN	NaN	NaN	NaN	NaN	NaN	NaN	NaN	NaN	NaN	NaN	NaN	NaN	NaN	NaN	NaN	NaN	NaN	NaN	NaN	NaN	NaN	NaN	NaN
34	0.17	NaN	NaN	NaN	NaN	NaN	NaN	NaN	NaN	NaN	NaN	NaN	NaN	-1.588	0.565	0.522	-1.594	0.458	0.536	NaN	NaN	NaN	NaN	NaN	NaN	NaN	NaN	NaN	NaN	NaN	NaN	NaN	NaN	NaN	NaN	NaN	NaN	NaN	NaN	NaN	NaN	NaN	NaN	NaN	NaN	NaN	NaN	NaN	NaN
35	0.175	NaN	NaN	NaN	NaN	NaN	NaN	NaN	NaN	NaN	NaN	NaN	NaN	-1.588	0.565	0.522	-1.594	0.458	0.536	NaN	NaN	NaN	NaN	NaN	NaN	NaN	NaN	NaN	NaN	NaN	NaN	NaN	NaN	NaN	NaN	NaN	NaN	NaN	NaN	NaN	NaN	NaN	NaN	NaN	NaN	NaN	NaN	NaN	NaN
36	0.18	NaN	NaN	NaN	NaN	NaN	NaN	NaN	NaN	NaN	NaN	NaN	NaN	-1.588	0.565	0.523	-1.594	0.458	0.536	NaN	NaN	NaN	NaN	NaN	NaN	NaN	NaN	NaN	NaN	NaN	NaN	NaN	NaN	NaN	NaN	NaN	NaN	NaN	NaN	NaN	NaN	NaN	NaN	NaN	NaN	NaN	NaN	NaN	NaN
37	0.185	NaN	NaN	NaN	NaN	NaN	NaN	NaN	NaN	NaN	NaN	NaN	NaN	-1.588	0.565	0.523	-1.594	0.458	0.536	NaN	NaN	NaN	NaN	NaN	NaN	NaN	NaN	NaN	NaN	NaN	NaN	NaN	NaN	NaN	NaN	NaN	NaN	NaN	NaN	NaN	NaN	NaN	NaN	NaN	NaN	NaN	NaN	NaN	NaN
38	0.19	NaN	NaN	NaN	NaN	NaN	NaN	NaN	NaN	NaN	NaN	NaN	NaN	-1.588	0.565	0.523	-1.594	0.458	0.536	NaN	NaN	NaN	NaN	NaN	NaN	NaN	NaN	NaN	NaN	NaN	NaN	NaN	NaN	NaN	NaN	NaN	NaN	NaN	NaN	NaN	NaN	NaN	NaN	NaN	NaN	NaN	NaN	NaN	NaN
39	0.195	NaN	NaN	NaN	NaN	NaN	NaN	NaN	NaN	NaN	NaN	NaN	NaN	-1.588	0.565	0.523	-1.594	0.458	0.536	NaN	NaN	NaN	NaN	NaN	NaN	NaN	NaN	NaN	NaN	NaN	NaN	NaN	NaN	NaN	NaN	NaN	NaN	NaN	NaN	NaN	NaN	NaN	NaN	NaN	NaN	NaN	NaN	NaN	NaN
40	0.2	NaN	NaN	NaN	NaN	NaN	NaN	NaN	NaN	NaN	NaN	NaN	NaN	-1.588	0.565	0.523	-1.594	0.458	0.536	NaN	NaN	NaN	NaN	NaN	NaN	NaN	NaN	NaN	NaN	NaN	NaN	NaN	NaN	NaN	NaN	NaN	NaN	NaN	NaN	NaN	NaN	NaN	NaN	NaN	NaN	NaN	NaN	NaN	NaN
41	0.205	NaN	NaN	NaN	NaN	NaN	NaN	NaN	NaN	NaN	NaN	NaN	NaN	-1.589	0.565	0.523	-1.594	0.458	0.536	NaN	NaN	NaN	NaN	NaN	NaN	NaN	NaN	NaN	NaN	NaN	NaN	NaN	NaN	NaN	NaN	NaN	NaN	NaN	NaN	NaN	NaN	NaN	NaN	NaN	NaN	NaN	NaN	NaN	NaN
42	0.21	NaN	NaN	NaN	NaN	NaN	NaN	NaN	NaN	NaN	NaN	NaN	NaN	-1.589	0.565	0.523	-1.594	0.458	0.536	NaN	NaN	NaN	NaN	NaN	NaN	NaN	NaN	NaN	NaN	NaN	NaN	NaN	NaN	NaN	NaN	NaN	NaN	NaN	NaN	NaN	NaN	NaN	NaN	NaN	NaN	NaN	NaN	NaN	NaN
43	0.215	NaN	NaN	NaN	NaN	NaN	NaN	NaN	NaN	NaN	NaN	NaN	NaN	-1.589	0.565	0.523	-1.594	0.458	0.536	NaN	NaN	NaN	NaN	NaN	NaN	NaN	NaN	NaN	NaN	NaN	NaN	NaN	NaN	NaN	NaN	NaN	NaN	NaN	NaN	NaN	NaN	NaN	NaN	NaN	NaN	NaN	NaN	NaN	NaN
44	0.22	NaN	NaN	NaN	NaN	NaN	NaN	NaN	NaN	NaN	NaN	NaN	NaN	-1.589	0.565	0.523	-1.594	0.458	0.536	NaN	NaN	NaN	NaN	NaN	NaN	NaN	NaN	NaN	NaN	NaN	NaN	NaN	NaN	NaN	NaN	NaN	NaN	NaN	NaN	NaN	NaN	NaN	NaN	NaN	NaN	NaN	NaN	NaN	NaN
45	0.225	NaN	NaN	NaN	NaN	NaN	NaN	NaN	NaN	NaN	NaN	NaN	NaN	-1.589	0.565	0.523	-1.594	0.458	0.536	NaN	NaN	NaN	NaN	NaN	NaN	NaN	NaN	NaN	NaN	NaN	NaN	NaN	NaN	NaN	NaN	NaN	NaN	NaN	NaN	NaN	NaN	NaN	NaN	NaN	NaN	NaN	NaN	NaN	NaN
46	0.23	NaN	NaN	NaN	NaN	NaN	NaN	NaN	NaN	NaN	NaN	NaN	NaN	-1.589	0.565	0.523	-1.595	0.458	0.536	NaN	NaN	NaN	NaN	NaN	NaN	NaN	NaN	NaN	NaN	NaN	NaN	NaN	NaN	NaN	NaN	NaN	NaN	NaN	NaN	NaN	NaN	NaN	NaN	NaN	NaN	NaN	NaN	NaN	NaN
47	0.235	NaN	NaN	NaN	NaN	NaN	NaN	NaN	NaN	NaN	NaN	NaN	NaN	-1.589	0.565	0.523	-1.595	0.458	0.536	NaN	NaN	NaN	NaN	NaN	NaN	NaN	NaN	NaN	NaN	NaN	NaN	NaN	NaN	NaN	NaN	NaN	NaN	NaN	NaN	NaN	NaN	NaN	NaN	NaN	NaN	NaN	NaN	NaN	NaN
48	0.24	NaN	NaN	NaN	NaN	NaN	NaN	NaN	NaN	NaN	NaN	NaN	NaN	-1.589	0.565	0.523	-1.595	0.458	0.536	NaN	NaN	NaN	NaN	NaN	NaN	NaN	NaN	NaN	NaN	NaN	NaN	NaN	NaN	NaN	NaN	NaN	NaN	NaN	NaN	NaN	NaN	NaN	NaN	NaN	NaN	NaN	NaN	NaN	NaN
49	0.245	NaN	NaN	NaN	NaN	NaN	NaN	NaN	NaN	NaN	NaN	NaN	NaN	-1.589	0.565	0.523	-1.595	0.458	0.536	NaN	NaN	NaN	NaN	NaN	NaN	NaN	NaN	NaN	NaN	NaN	NaN	NaN	NaN	NaN	NaN	NaN	NaN	NaN	NaN	NaN	NaN	NaN	NaN	NaN	NaN	NaN	NaN	NaN	NaN
50	0.25	NaN	NaN	NaN	NaN	NaN	NaN	NaN	NaN	NaN	NaN	NaN	NaN	-1.589	0.565	0.523	-1.595	0.458	0.536	NaN	NaN	NaN	NaN	NaN	NaN	NaN	NaN	NaN	NaN	NaN	NaN	NaN	NaN	NaN	NaN	NaN	NaN	NaN	NaN	NaN	NaN	NaN	NaN	NaN	NaN	NaN	NaN	NaN	NaN
51	0.255	NaN	NaN	NaN	NaN	NaN	NaN	NaN	NaN	NaN	NaN	NaN	NaN	-1.589	0.565	0.523	-1.595	0.458	0.536	NaN	NaN	NaN	NaN	NaN	NaN	NaN	NaN	NaN	NaN	NaN	NaN	NaN	NaN	NaN	NaN	NaN	NaN	NaN	NaN	NaN	NaN	NaN	NaN	NaN	NaN	NaN	NaN	NaN	NaN
52	0.26	NaN	NaN	NaN	NaN	NaN	NaN	NaN	NaN	NaN	NaN	NaN	NaN	-1.589	0.565	0.523	-1.595	0.458	0.536	NaN	NaN	NaN	NaN	NaN	NaN	NaN	NaN	NaN	NaN	NaN	NaN	NaN	NaN	NaN	NaN	NaN	NaN	NaN	NaN	NaN	NaN	NaN	NaN	NaN	NaN	NaN	NaN	NaN	NaN
53	0.265	NaN	NaN	NaN	NaN	NaN	NaN	NaN	NaN	NaN	NaN	NaN	NaN	-1.589	0.565	0.522	-1.595	0.458	0.536	NaN	NaN	NaN	NaN	NaN	NaN	NaN	NaN	NaN	NaN	NaN	NaN	NaN	NaN	NaN	NaN	NaN	NaN	NaN	NaN	NaN	NaN	NaN	NaN	NaN	NaN	NaN	NaN	NaN	NaN
54	0.27	NaN	NaN	NaN	NaN	NaN	NaN	NaN	NaN	NaN	NaN	NaN	NaN	-1.589	0.565	0.522	-1.595	0.458	0.536	NaN	NaN	NaN	NaN	NaN	NaN	NaN	NaN	NaN	NaN	NaN	NaN	NaN	NaN	NaN	NaN	NaN	NaN	NaN	NaN	NaN	NaN	NaN	NaN	NaN	NaN	NaN	NaN	NaN	NaN
55	0.275	NaN	NaN	NaN	NaN	NaN	NaN	NaN	NaN	NaN	NaN	NaN	NaN	-1.59	0.565	0.522	-1.595	0.458	0.536	NaN	NaN	NaN	NaN	NaN	NaN	NaN	NaN	NaN	NaN	NaN	NaN	NaN	NaN	NaN	NaN	NaN	NaN	NaN	NaN	NaN	NaN	NaN	NaN	NaN	NaN	NaN	NaN	NaN	NaN
56	0.28	NaN	NaN	NaN	NaN	NaN	NaN	NaN	NaN	NaN	NaN	NaN	NaN	-1.59	0.565	0.522	-1.595	0.458	0.536	NaN	NaN	NaN	NaN	NaN	NaN	NaN	NaN	NaN	NaN	NaN	NaN	NaN	NaN	NaN	NaN	NaN	NaN	NaN	NaN	NaN	NaN	NaN	NaN	NaN	NaN	NaN	NaN	NaN	NaN
57	0.285	NaN	NaN	NaN	NaN	NaN	NaN	NaN	NaN	NaN	NaN	NaN	NaN	-1.59	0.565	0.522	-1.595	0.458	0.536	NaN	NaN	NaN	NaN	NaN	NaN	NaN	NaN	NaN	NaN	NaN	NaN	NaN	NaN	NaN	NaN	NaN	NaN	NaN	NaN	NaN	NaN	NaN	NaN	NaN	NaN	NaN	NaN	NaN	NaN
58	0.29	NaN	NaN	NaN	NaN	NaN	NaN	NaN	NaN	NaN	NaN	NaN	NaN	-1.589	0.565	0.522	-1.595	0.458	0.536	NaN	NaN	NaN	NaN	NaN	NaN	NaN	NaN	NaN	NaN	NaN	NaN	NaN	NaN	NaN	NaN	NaN	NaN	NaN	NaN	NaN	NaN	NaN	NaN	NaN	NaN	NaN	NaN	NaN	NaN
59	0.295	NaN	NaN	NaN	NaN	NaN	NaN	NaN	NaN	NaN	NaN	NaN	NaN	-1.589	0.565	0.522	-1.595	0.458	0.536	NaN	NaN	NaN	NaN	NaN	NaN	NaN	NaN	NaN	NaN	NaN	NaN	NaN	NaN	NaN	NaN	NaN	NaN	NaN	NaN	NaN	NaN	NaN	NaN	NaN	NaN	NaN	NaN	NaN	NaN
60	0.3	NaN	NaN	NaN	NaN	NaN	NaN	NaN	NaN	NaN	NaN	NaN	NaN	-1.589	0.565	0.522	-1.595	0.458	0.536	NaN	NaN	NaN	NaN	NaN	NaN	NaN	NaN	NaN	NaN	NaN	NaN	NaN	NaN	NaN	NaN	NaN	NaN	NaN	NaN	NaN	NaN	NaN	NaN	NaN	NaN	NaN	NaN	NaN	NaN
61	0.305	NaN	NaN	NaN	NaN	NaN	NaN	NaN	NaN	NaN	NaN	NaN	NaN	-1.589	0.565	0.522	-1.595	0.458	0.536	NaN	NaN	NaN	NaN	NaN	NaN	NaN	NaN	NaN	NaN	NaN	NaN	NaN	NaN	NaN	NaN	NaN	NaN	NaN	NaN	NaN	NaN	NaN	NaN	NaN	NaN	NaN	NaN	NaN	NaN
62	0.31	NaN	NaN	NaN	NaN	NaN	NaN	NaN	NaN	NaN	NaN	NaN	NaN	-1.589	0.565	0.522	-1.594	0.458	0.536	NaN	NaN	NaN	NaN	NaN	NaN	NaN	NaN	NaN	NaN	NaN	NaN	NaN	NaN	NaN	NaN	NaN	NaN	NaN	NaN	NaN	NaN	NaN	NaN	NaN	NaN	NaN	NaN	NaN	NaN
63	0.315	NaN	NaN	NaN	NaN	NaN	NaN	NaN	NaN	NaN	NaN	NaN	NaN	-1.589	0.565	0.522	-1.594	0.458	0.536	NaN	NaN	NaN	NaN	NaN	NaN	NaN	NaN	NaN	NaN	NaN	NaN	NaN	NaN	NaN	NaN	NaN	NaN	NaN	NaN	NaN	NaN	NaN	NaN	NaN	NaN	NaN	NaN	NaN	NaN
64	0.32	NaN	NaN	NaN	NaN	NaN	NaN	NaN	NaN	NaN	NaN	NaN	NaN	-1.589	0.565	0.522	-1.594	0.458	0.536	NaN	NaN	NaN	NaN	NaN	NaN	NaN	NaN	NaN	NaN	NaN	NaN	NaN	NaN	NaN	NaN	NaN	NaN	NaN	NaN	NaN	NaN	NaN	NaN	NaN	NaN	NaN	NaN	NaN	NaN
65	0.325	NaN	NaN	NaN	NaN	NaN	NaN	NaN	NaN	NaN	NaN	NaN	NaN	-1.589	0.565	0.522	-1.594	0.458	0.536	NaN	NaN	NaN	NaN	NaN	NaN	NaN	NaN	NaN	NaN	NaN	NaN	NaN	NaN	NaN	NaN	NaN	NaN	NaN	NaN	NaN	NaN	NaN	NaN	NaN	NaN	NaN	NaN	NaN	NaN
66	0.33	NaN	NaN	NaN	NaN	NaN	NaN	NaN	NaN	NaN	NaN	NaN	NaN	-1.589	0.565	0.522	-1.594	0.458	0.536	NaN	NaN	NaN	NaN	NaN	NaN	NaN	NaN	NaN	NaN	NaN	NaN	NaN	NaN	NaN	NaN	NaN	NaN	NaN	NaN	NaN	NaN	NaN	NaN	NaN	NaN	NaN	NaN	NaN	NaN
67	0.335	NaN	NaN	NaN	NaN	NaN	NaN	NaN	NaN	NaN	NaN	NaN	NaN	-1.589	0.565	0.522	-1.594	0.458	0.536	NaN	NaN	NaN	NaN	NaN	NaN	NaN	NaN	NaN	NaN	NaN	NaN	NaN	NaN	NaN	NaN	NaN	NaN	NaN	NaN	NaN	NaN	NaN	NaN	NaN	NaN	NaN	NaN	NaN	NaN
68	0.34	NaN	NaN	NaN	NaN	NaN	NaN	NaN	NaN	NaN	NaN	NaN	NaN	-1.589	0.565	0.522	-1.594	0.458	0.536	NaN	NaN	NaN	NaN	NaN	NaN	NaN	NaN	NaN	NaN	NaN	NaN	NaN	NaN	NaN	NaN	NaN	NaN	NaN	NaN	NaN	NaN	NaN	NaN	NaN	NaN	NaN	NaN	NaN	NaN
69	0.345	NaN	NaN	NaN	NaN	NaN	NaN	NaN	NaN	NaN	NaN	NaN	NaN	-1.589	0.565	0.522	-1.594	0.458	0.536	NaN	NaN	NaN	NaN	NaN	NaN	NaN	NaN	NaN	NaN	NaN	NaN	NaN	NaN	NaN	NaN	NaN	NaN	NaN	NaN	NaN	NaN	NaN	NaN	NaN	NaN	NaN	NaN	NaN	NaN
70	0.35	NaN	NaN	NaN	NaN	NaN	NaN	NaN	NaN	NaN	NaN	NaN	NaN	-1.589	0.565	0.522	-1.594	0.458	0.536	NaN	NaN	NaN	NaN	NaN	NaN	NaN	NaN	NaN	NaN	NaN	NaN	NaN	NaN	NaN	NaN	NaN	NaN	NaN	NaN	NaN	NaN	NaN	NaN	NaN	NaN	NaN	NaN	NaN	NaN
71	0.355	NaN	NaN	NaN	NaN	NaN	NaN	NaN	NaN	NaN	NaN	NaN	NaN	-1.589	0.565	0.522	-1.594	0.459	0.536	NaN	NaN	NaN	NaN	NaN	NaN	NaN	NaN	NaN	NaN	NaN	NaN	NaN	NaN	NaN	NaN	NaN	NaN	NaN	NaN	NaN	NaN	NaN	NaN	NaN	NaN	NaN	NaN	NaN	NaN
72	0.36	NaN	NaN	NaN	NaN	NaN	NaN	NaN	NaN	NaN	NaN	NaN	NaN	-1.589	0.565	0.522	-1.594	0.459	0.536	NaN	NaN	NaN	NaN	NaN	NaN	NaN	NaN	NaN	NaN	NaN	NaN	NaN	NaN	NaN	NaN	NaN	NaN	NaN	NaN	NaN	NaN	NaN	NaN	NaN	NaN	NaN	NaN	NaN	NaN
73	0.365	NaN	NaN	NaN	NaN	NaN	NaN	NaN	NaN	NaN	NaN	NaN	NaN	-1.589	0.565	0.522	-1.594	0.459	0.536	NaN	NaN	NaN	NaN	NaN	NaN	NaN	NaN	NaN	NaN	NaN	NaN	NaN	NaN	NaN	NaN	NaN	NaN	NaN	NaN	NaN	NaN	NaN	NaN	NaN	NaN	NaN	NaN	NaN	NaN
74	0.37	NaN	NaN	NaN	NaN	NaN	NaN	NaN	NaN	NaN	NaN	NaN	NaN	-1.589	0.565	0.522	-1.594	0.459	0.536	NaN	NaN	NaN	NaN	NaN	NaN	NaN	NaN	NaN	NaN	NaN	NaN	NaN	NaN	NaN	NaN	NaN	NaN	NaN	NaN	NaN	NaN	NaN	NaN	NaN	NaN	NaN	NaN	NaN	NaN
75	0.375	NaN	NaN	NaN	NaN	NaN	NaN	NaN	NaN	NaN	NaN	NaN	NaN	-1.589	0.565	0.522	-1.594	0.459	0.536	NaN	NaN	NaN	NaN	NaN	NaN	NaN	NaN	NaN	NaN	NaN	NaN	NaN	NaN	NaN	NaN	NaN	NaN	NaN	NaN	NaN	NaN	NaN	NaN	NaN	NaN	NaN	NaN	NaN	NaN
76	0.38	NaN	NaN	NaN	NaN	NaN	NaN	NaN	NaN	NaN	NaN	NaN	NaN	-1.589	0.565	0.521	-1.594	0.459	0.536	NaN	NaN	NaN	NaN	NaN	NaN	NaN	NaN	NaN	NaN	NaN	NaN	NaN	NaN	NaN	NaN	NaN	NaN	NaN	NaN	NaN	NaN	NaN	NaN	NaN	NaN	NaN	NaN	NaN	NaN
77	0.385	NaN	NaN	NaN	NaN	NaN	NaN	NaN	NaN	NaN	NaN	NaN	NaN	-1.589	0.565	0.521	-1.594	0.459	0.536	NaN	NaN	NaN	NaN	NaN	NaN	NaN	NaN	NaN	NaN	NaN	NaN	NaN	NaN	NaN	NaN	NaN	NaN	NaN	NaN	NaN	NaN	NaN	NaN	NaN	NaN	NaN	NaN	NaN	NaN
78	0.39	NaN	NaN	NaN	NaN	NaN	NaN	NaN	NaN	NaN	NaN	NaN	NaN	-1.589	0.565	0.521	-1.594	0.459	0.536	NaN	NaN	NaN	NaN	NaN	NaN	NaN	NaN	NaN	NaN	NaN	NaN	NaN	NaN	NaN	NaN	NaN	NaN	NaN	NaN	NaN	NaN	NaN	NaN	NaN	NaN	NaN	NaN	NaN	NaN
79	0.395	NaN	NaN	NaN	NaN	NaN	NaN	NaN	NaN	NaN	NaN	NaN	NaN	-1.59	0.565	0.521	-1.594	0.459	0.536	NaN	NaN	NaN	NaN	NaN	NaN	NaN	NaN	NaN	NaN	NaN	NaN	NaN	NaN	NaN	NaN	NaN	NaN	NaN	NaN	NaN	NaN	NaN	NaN	NaN	NaN	NaN	NaN	NaN	NaN
80	0.4	NaN	NaN	NaN	NaN	NaN	NaN	NaN	NaN	NaN	NaN	NaN	NaN	-1.59	0.565	0.521	-1.594	0.459	0.536	NaN	NaN	NaN	NaN	NaN	NaN	NaN	NaN	NaN	NaN	NaN	NaN	NaN	NaN	NaN	NaN	NaN	NaN	NaN	NaN	NaN	NaN	NaN	NaN	NaN	NaN	NaN	NaN	NaN	NaN
81	0.405	NaN	NaN	NaN	NaN	NaN	NaN	NaN	NaN	NaN	NaN	NaN	NaN	-1.59	0.565	0.521	-1.594	0.459	0.536	NaN	NaN	NaN	NaN	NaN	NaN	NaN	NaN	NaN	NaN	NaN	NaN	NaN	NaN	NaN	NaN	NaN	NaN	NaN	NaN	NaN	NaN	NaN	NaN	NaN	NaN	NaN	NaN	NaN	NaN
82	0.41	NaN	NaN	NaN	NaN	NaN	NaN	NaN	NaN	NaN	NaN	NaN	NaN	-1.59	0.565	0.521	-1.595	0.459	0.536	NaN	NaN	NaN	NaN	NaN	NaN	NaN	NaN	NaN	NaN	NaN	NaN	NaN	NaN	NaN	NaN	NaN	NaN	NaN	NaN	NaN	NaN	NaN	NaN	NaN	NaN	NaN	NaN	NaN	NaN
83	0.415	NaN	NaN	NaN	NaN	NaN	NaN	NaN	NaN	NaN	NaN	NaN	NaN	-1.59	0.565	0.521	-1.595	0.459	0.536	NaN	NaN	NaN	NaN	NaN	NaN	NaN	NaN	NaN	NaN	NaN	NaN	NaN	NaN	NaN	NaN	NaN	NaN	NaN	NaN	NaN	NaN	NaN	NaN	NaN	NaN	NaN	NaN	NaN	NaN
84	0.42	NaN	NaN	NaN	NaN	NaN	NaN	NaN	NaN	NaN	NaN	NaN	NaN	-1.59	0.565	0.521	-1.595	0.459	0.536	NaN	NaN	NaN	NaN	NaN	NaN	NaN	NaN	NaN	NaN	NaN	NaN	NaN	NaN	NaN	NaN	NaN	NaN	NaN	NaN	NaN	NaN	NaN	NaN	NaN	NaN	NaN	NaN	NaN	NaN
85	0.425	NaN	NaN	NaN	NaN	NaN	NaN	NaN	NaN	NaN	NaN	NaN	NaN	-1.59	0.565	0.521	-1.595	0.458	0.536	NaN	NaN	NaN	NaN	NaN	NaN	NaN	NaN	NaN	NaN	NaN	NaN	NaN	NaN	NaN	NaN	NaN	NaN	NaN	NaN	NaN	NaN	NaN	NaN	NaN	NaN	NaN	NaN	NaN	NaN
86	0.43	NaN	NaN	NaN	NaN	NaN	NaN	NaN	NaN	NaN	NaN	NaN	NaN	-1.59	0.565	0.521	-1.595	0.458	0.536	NaN	NaN	NaN	NaN	NaN	NaN	NaN	NaN	NaN	NaN	NaN	NaN	NaN	NaN	NaN	NaN	NaN	NaN	NaN	NaN	NaN	NaN	NaN	NaN	NaN	NaN	NaN	NaN	NaN	NaN
87	0.435	NaN	NaN	NaN	NaN	NaN	NaN	NaN	NaN	NaN	NaN	NaN	NaN	-1.59	0.565	0.521	-1.595	0.458	0.536	NaN	NaN	NaN	NaN	NaN	NaN	NaN	NaN	NaN	NaN	NaN	NaN	NaN	NaN	NaN	NaN	NaN	NaN	NaN	NaN	NaN	NaN	NaN	NaN	NaN	NaN	NaN	NaN	NaN	NaN
88	0.44	NaN	NaN	NaN	NaN	NaN	NaN	NaN	NaN	NaN	NaN	NaN	NaN	-1.59	0.565	0.521	-1.595	0.458	0.536	NaN	NaN	NaN	NaN	NaN	NaN	NaN	NaN	NaN	NaN	NaN	NaN	NaN	NaN	NaN	NaN	NaN	NaN	NaN	NaN	NaN	NaN	NaN	NaN	NaN	NaN	NaN	NaN	NaN	NaN
89	0.445	NaN	NaN	NaN	NaN	NaN	NaN	NaN	NaN	NaN	NaN	NaN	NaN	-1.59	0.565	0.521	-1.595	0.459	0.536	NaN	NaN	NaN	NaN	NaN	NaN	NaN	NaN	NaN	NaN	NaN	NaN	NaN	NaN	NaN	NaN	NaN	NaN	NaN	NaN	NaN	NaN	NaN	NaN	NaN	NaN	NaN	NaN	NaN	NaN
90	0.45	NaN	NaN	NaN	NaN	NaN	NaN	NaN	NaN	NaN	NaN	NaN	NaN	-1.59	0.565	0.521	-1.595	0.459	0.536	NaN	NaN	NaN	NaN	NaN	NaN	NaN	NaN	NaN	NaN	NaN	NaN	NaN	NaN	NaN	NaN	NaN	NaN	NaN	NaN	NaN	NaN	NaN	NaN	NaN	NaN	NaN	NaN	NaN	NaN
91	0.455	NaN	NaN	NaN	NaN	NaN	NaN	NaN	NaN	NaN	NaN	NaN	NaN	-1.59	0.565	0.521	-1.595	0.459	0.536	NaN	NaN	NaN	NaN	NaN	NaN	NaN	NaN	NaN	NaN	NaN	NaN	NaN	NaN	NaN	NaN	NaN	NaN	NaN	NaN	NaN	NaN	NaN	NaN	NaN	NaN	NaN	NaN	NaN	NaN
92	0.46	NaN	NaN	NaN	NaN	NaN	NaN	NaN	NaN	NaN	NaN	NaN	NaN	-1.59	0.565	0.521	-1.595	0.459	0.536	NaN	NaN	NaN	NaN	NaN	NaN	NaN	NaN	NaN	NaN	NaN	NaN	NaN	NaN	NaN	NaN	NaN	NaN	NaN	NaN	NaN	NaN	NaN	NaN	NaN	NaN	NaN	NaN	NaN	NaN
93	0.465	NaN	NaN	NaN	NaN	NaN	NaN	NaN	NaN	NaN	NaN	NaN	NaN	-1.59	0.565	0.521	-1.595	0.459	0.536	NaN	NaN	NaN	NaN	NaN	NaN	NaN	NaN	NaN	NaN	NaN	NaN	NaN	NaN	NaN	NaN	NaN	NaN	NaN	NaN	NaN	NaN	NaN	NaN	NaN	NaN	NaN	NaN	NaN	NaN
94	0.47	NaN	NaN	NaN	NaN	NaN	NaN	NaN	NaN	NaN	NaN	NaN	NaN	-1.59	0.565	0.521	-1.595	0.459	0.536	NaN	NaN	NaN	NaN	NaN	NaN	NaN	NaN	NaN	NaN	NaN	NaN	NaN	NaN	NaN	NaN	NaN	NaN	NaN	NaN	NaN	NaN	NaN	NaN	NaN	NaN	NaN	NaN	NaN	NaN
95	0.475	NaN	NaN	NaN	NaN	NaN	NaN	NaN	NaN	NaN	NaN	NaN	NaN	-1.59	0.565	0.521	-1.595	0.459	0.536	NaN	NaN	NaN	NaN	NaN	NaN	NaN	NaN	NaN	NaN	NaN	NaN	NaN	NaN	NaN	NaN	NaN	NaN	NaN	NaN	NaN	NaN	NaN	NaN	NaN	NaN	NaN	NaN	NaN	NaN
96	0.48	NaN	NaN	NaN	NaN	NaN	NaN	NaN	NaN	NaN	NaN	NaN	NaN	-1.59	0.565	0.521	-1.595	0.459	0.536	NaN	NaN	NaN	NaN	NaN	NaN	NaN	NaN	NaN	NaN	NaN	NaN	NaN	NaN	NaN	NaN	NaN	NaN	NaN	NaN	NaN	NaN	NaN	NaN	NaN	NaN	NaN	NaN	NaN	NaN
97	0.485	NaN	NaN	NaN	NaN	NaN	NaN	NaN	NaN	NaN	NaN	NaN	NaN	-1.59	0.565	0.521	-1.595	0.459	0.536	NaN	NaN	NaN	NaN	NaN	NaN	NaN	NaN	NaN	NaN	NaN	NaN	NaN	NaN	NaN	NaN	NaN	NaN	NaN	NaN	NaN	NaN	NaN	NaN	NaN	NaN	NaN	NaN	NaN	NaN
98	0.49	NaN	NaN	NaN	NaN	NaN	NaN	NaN	NaN	NaN	NaN	NaN	NaN	-1.59	0.565	0.521	-1.595	0.459	0.536	NaN	NaN	NaN	NaN	NaN	NaN	NaN	NaN	NaN	NaN	NaN	NaN	NaN	NaN	NaN	NaN	NaN	NaN	NaN	NaN	NaN	NaN	NaN	NaN	NaN	NaN	NaN	NaN	NaN	NaN
99	0.495	NaN	NaN	NaN	NaN	NaN	NaN	NaN	NaN	NaN	NaN	NaN	NaN	-1.59	0.565	0.521	-1.595	0.459	0.536	NaN	NaN	NaN	NaN	NaN	NaN	NaN	NaN	NaN	NaN	NaN	NaN	NaN	NaN	NaN	NaN	NaN	NaN	NaN	NaN	NaN	NaN	NaN	NaN	NaN	NaN	NaN	NaN	NaN	NaN
100	0.5	NaN	NaN	NaN	NaN	NaN	NaN	NaN	NaN	NaN	NaN	NaN	NaN	-1.59	0.565	0.521	-1.595	0.459	0.536	NaN	NaN	NaN	NaN	NaN	NaN	NaN	NaN	NaN	NaN	NaN	NaN	NaN	NaN	NaN	NaN	NaN	NaN	NaN	NaN	NaN	NaN	NaN	NaN	NaN	NaN	NaN	NaN	NaN	NaN
101	0.505	NaN	NaN	NaN	NaN	NaN	NaN	NaN	NaN	NaN	NaN	NaN	NaN	-1.59	0.565	0.521	-1.595	0.459	0.536	NaN	NaN	NaN	NaN	NaN	NaN	NaN	NaN	NaN	NaN	NaN	NaN	NaN	NaN	NaN	NaN	NaN	NaN	NaN	NaN	NaN	NaN	NaN	NaN	NaN	NaN	NaN	NaN	NaN	NaN
102	0.51	NaN	NaN	NaN	NaN	NaN	NaN	NaN	NaN	NaN	NaN	NaN	NaN	-1.59	0.565	0.521	-1.595	0.459	0.536	NaN	NaN	NaN	NaN	NaN	NaN	NaN	NaN	NaN	NaN	NaN	NaN	NaN	NaN	NaN	NaN	NaN	NaN	NaN	NaN	NaN	NaN	NaN	NaN	NaN	NaN	NaN	NaN	NaN	NaN
103	0.515	NaN	NaN	NaN	NaN	NaN	NaN	NaN	NaN	NaN	NaN	NaN	NaN	-1.59	0.565	0.521	-1.595	0.459	0.536	NaN	NaN	NaN	NaN	NaN	NaN	NaN	NaN	NaN	NaN	NaN	NaN	NaN	NaN	NaN	NaN	NaN	NaN	NaN	NaN	NaN	NaN	NaN	NaN	NaN	NaN	NaN	NaN	NaN	NaN
104	0.52	NaN	NaN	NaN	NaN	NaN	NaN	NaN	NaN	NaN	NaN	NaN	NaN	-1.59	0.565	0.521	-1.595	0.459	0.536	NaN	NaN	NaN	NaN	NaN	NaN	NaN	NaN	NaN	NaN	NaN	NaN	NaN	NaN	NaN	NaN	NaN	NaN	NaN	NaN	NaN	NaN	NaN	NaN	NaN	NaN	NaN	NaN	NaN	NaN
105	0.525	NaN	NaN	NaN	NaN	NaN	NaN	NaN	NaN	NaN	NaN	NaN	NaN	-1.59	0.565	0.521	-1.595	0.459	0.536	NaN	NaN	NaN	NaN	NaN	NaN	NaN	NaN	NaN	NaN	NaN	NaN	NaN	NaN	NaN	NaN	NaN	NaN	NaN	NaN	NaN	NaN	NaN	NaN	NaN	NaN	NaN	NaN	NaN	NaN
106	0.53	NaN	NaN	NaN	NaN	NaN	NaN	NaN	NaN	NaN	NaN	NaN	NaN	-1.589	0.565	0.521	-1.595	0.459	0.536	NaN	NaN	NaN	NaN	NaN	NaN	NaN	NaN	NaN	NaN	NaN	NaN	NaN	NaN	NaN	NaN	NaN	NaN	NaN	NaN	NaN	NaN	NaN	NaN	NaN	NaN	NaN	NaN	NaN	NaN
107	0.535	NaN	NaN	NaN	NaN	NaN	NaN	NaN	NaN	NaN	NaN	NaN	NaN	-1.589	0.565	0.521	-1.595	0.459	0.536	NaN	NaN	NaN	NaN	NaN	NaN	NaN	NaN	NaN	NaN	NaN	NaN	NaN	NaN	NaN	NaN	NaN	NaN	NaN	NaN	NaN	NaN	NaN	NaN	NaN	NaN	NaN	NaN	NaN	NaN
108	0.54	NaN	NaN	NaN	NaN	NaN	NaN	NaN	NaN	NaN	NaN	NaN	NaN	-1.589	0.565	0.521	-1.595	0.459	0.536	NaN	NaN	NaN	NaN	NaN	NaN	NaN	NaN	NaN	NaN	NaN	NaN	NaN	NaN	NaN	NaN	NaN	NaN	NaN	NaN	NaN	NaN	NaN	NaN	NaN	NaN	NaN	NaN	NaN	NaN
109	0.545	NaN	NaN	NaN	NaN	NaN	NaN	NaN	NaN	NaN	NaN	NaN	NaN	-1.589	0.565	0.521	-1.595	0.459	0.536	NaN	NaN	NaN	NaN	NaN	NaN	NaN	NaN	NaN	NaN	NaN	NaN	NaN	NaN	NaN	NaN	NaN	NaN	NaN	NaN	NaN	NaN	NaN	NaN	NaN	NaN	NaN	NaN	NaN	NaN
110	0.55	NaN	NaN	NaN	NaN	NaN	NaN	NaN	NaN	NaN	NaN	NaN	NaN	-1.589	0.565	0.521	-1.595	0.459	0.536	NaN	NaN	NaN	NaN	NaN	NaN	NaN	NaN	NaN	NaN	NaN	NaN	NaN	NaN	NaN	NaN	NaN	NaN	NaN	NaN	NaN	NaN	NaN	NaN	NaN	NaN	NaN	NaN	NaN	NaN
111	0.555	NaN	NaN	NaN	NaN	NaN	NaN	NaN	NaN	NaN	NaN	NaN	NaN	-1.589	0.565	0.521	-1.595	0.459	0.536	NaN	NaN	NaN	NaN	NaN	NaN	NaN	NaN	NaN	NaN	NaN	NaN	NaN	NaN	NaN	NaN	NaN	NaN	NaN	NaN	NaN	NaN	NaN	NaN	NaN	NaN	NaN	NaN	NaN	NaN
112	0.56	NaN	NaN	NaN	NaN	NaN	NaN	NaN	NaN	NaN	NaN	NaN	NaN	-1.589	0.565	0.521	-1.595	0.459	0.536	NaN	NaN	NaN	NaN	NaN	NaN	NaN	NaN	NaN	NaN	NaN	NaN	NaN	NaN	NaN	NaN	NaN	NaN	NaN	NaN	NaN	NaN	NaN	NaN	NaN	NaN	NaN	NaN	NaN	NaN
113	0.565	NaN	NaN	NaN	NaN	NaN	NaN	NaN	NaN	NaN	NaN	NaN	NaN	-1.589	0.565	0.521	-1.594	0.459	0.536	NaN	NaN	NaN	NaN	NaN	NaN	NaN	NaN	NaN	NaN	NaN	NaN	NaN	NaN	NaN	NaN	NaN	NaN	NaN	NaN	NaN	NaN	NaN	NaN	NaN	NaN	NaN	NaN	NaN	NaN
114	0.57	NaN	NaN	NaN	NaN	NaN	NaN	NaN	NaN	NaN	NaN	NaN	NaN	-1.589	0.565	0.521	-1.594	0.459	0.536	NaN	NaN	NaN	NaN	NaN	NaN	NaN	NaN	NaN	NaN	NaN	NaN	NaN	NaN	NaN	NaN	NaN	NaN	NaN	NaN	NaN	NaN	NaN	NaN	NaN	NaN	NaN	NaN	NaN	NaN
115	0.575	NaN	NaN	NaN	NaN	NaN	NaN	NaN	NaN	NaN	NaN	NaN	NaN	-1.589	0.565	0.521	-1.594	0.459	0.536	NaN	NaN	NaN	NaN	NaN	NaN	NaN	NaN	NaN	NaN	NaN	NaN	NaN	NaN	NaN	NaN	NaN	NaN	NaN	NaN	NaN	NaN	NaN	NaN	NaN	NaN	NaN	NaN	NaN	NaN
116	0.58	NaN	NaN	NaN	NaN	NaN	NaN	NaN	NaN	NaN	NaN	NaN	NaN	-1.589	0.565	0.521	-1.594	0.459	0.536	NaN	NaN	NaN	NaN	NaN	NaN	NaN	NaN	NaN	NaN	NaN	NaN	NaN	NaN	NaN	NaN	NaN	NaN	NaN	NaN	NaN	NaN	NaN	NaN	NaN	NaN	NaN	NaN	NaN	NaN
117	0.585	NaN	NaN	NaN	NaN	NaN	NaN	NaN	NaN	NaN	NaN	NaN	NaN	-1.589	0.565	0.521	-1.594	0.459	0.536	NaN	NaN	NaN	NaN	NaN	NaN	NaN	NaN	NaN	NaN	NaN	NaN	NaN	NaN	NaN	NaN	NaN	NaN	NaN	NaN	NaN	NaN	NaN	NaN	NaN	NaN	NaN	NaN	NaN	NaN
118	0.59	NaN	NaN	NaN	NaN	NaN	NaN	NaN	NaN	NaN	NaN	NaN	NaN	-1.589	0.565	0.521	-1.594	0.459	0.536	NaN	NaN	NaN	NaN	NaN	NaN	NaN	NaN	NaN	NaN	NaN	NaN	NaN	NaN	NaN	NaN	NaN	NaN	NaN	NaN	NaN	NaN	NaN	NaN	NaN	NaN	NaN	NaN	NaN	NaN
119	0.595	NaN	NaN	NaN	NaN	NaN	NaN	NaN	NaN	NaN	NaN	NaN	NaN	-1.589	0.565	0.521	-1.594	0.459	0.536	NaN	NaN	NaN	NaN	NaN	NaN	NaN	NaN	NaN	NaN	NaN	NaN	NaN	NaN	NaN	NaN	NaN	NaN	NaN	NaN	NaN	NaN	NaN	NaN	NaN	NaN	NaN	NaN	NaN	NaN
120	0.6	NaN	NaN	NaN	NaN	NaN	NaN	NaN	NaN	NaN	NaN	NaN	NaN	-1.589	0.565	0.521	-1.594	0.459	0.536	NaN	NaN	NaN	NaN	NaN	NaN	NaN	NaN	NaN	NaN	NaN	NaN	NaN	NaN	NaN	NaN	NaN	NaN	NaN	NaN	NaN	NaN	NaN	NaN	NaN	NaN	NaN	NaN	NaN	NaN
121	0.605	NaN	NaN	NaN	NaN	NaN	NaN	NaN	NaN	NaN	NaN	NaN	NaN	-1.589	0.565	0.521	-1.594	0.459	0.536	NaN	NaN	NaN	NaN	NaN	NaN	NaN	NaN	NaN	NaN	NaN	NaN	NaN	NaN	NaN	NaN	NaN	NaN	NaN	NaN	NaN	NaN	NaN	NaN	NaN	NaN	NaN	NaN	NaN	NaN
122	0.61	NaN	NaN	NaN	NaN	NaN	NaN	NaN	NaN	NaN	NaN	NaN	NaN	-1.589	0.566	0.521	-1.594	0.459	0.536	NaN	NaN	NaN	NaN	NaN	NaN	NaN	NaN	NaN	NaN	NaN	NaN	NaN	NaN	NaN	NaN	NaN	NaN	NaN	NaN	NaN	NaN	NaN	NaN	NaN	NaN	NaN	NaN	NaN	NaN
123	0.615	NaN	NaN	NaN	NaN	NaN	NaN	NaN	NaN	NaN	NaN	NaN	NaN	-1.589	0.566	0.521	-1.594	0.459	0.536	NaN	NaN	NaN	NaN	NaN	NaN	NaN	NaN	NaN	NaN	NaN	NaN	NaN	NaN	NaN	NaN	NaN	NaN	NaN	NaN	NaN	NaN	NaN	NaN	NaN	NaN	NaN	NaN	NaN	NaN
124	0.62	NaN	NaN	NaN	NaN	NaN	NaN	NaN	NaN	NaN	NaN	NaN	NaN	-1.589	0.566	0.521	-1.594	0.459	0.536	NaN	NaN	NaN	NaN	NaN	NaN	NaN	NaN	NaN	NaN	NaN	NaN	NaN	NaN	NaN	NaN	NaN	NaN	NaN	NaN	NaN	NaN	NaN	NaN	NaN	NaN	NaN	NaN	NaN	NaN
125	0.625	NaN	NaN	NaN	NaN	NaN	NaN	NaN	NaN	NaN	NaN	NaN	NaN	-1.589	0.566	0.521	-1.594	0.459	0.536	NaN	NaN	NaN	NaN	NaN	NaN	NaN	NaN	NaN	NaN	NaN	NaN	NaN	NaN	NaN	NaN	NaN	NaN	NaN	NaN	NaN	NaN	NaN	NaN	NaN	NaN	NaN	NaN	NaN	NaN
126	0.63	NaN	NaN	NaN	NaN	NaN	NaN	NaN	NaN	NaN	NaN	NaN	NaN	-1.589	0.566	0.521	-1.594	0.459	0.536	NaN	NaN	NaN	NaN	NaN	NaN	NaN	NaN	NaN	NaN	NaN	NaN	NaN	NaN	NaN	NaN	NaN	NaN	NaN	NaN	NaN	NaN	NaN	NaN	NaN	NaN	NaN	NaN	NaN	NaN
127	0.635	NaN	NaN	NaN	NaN	NaN	NaN	NaN	NaN	NaN	NaN	NaN	NaN	-1.589	0.566	0.521	-1.594	0.459	0.536	NaN	NaN	NaN	NaN	NaN	NaN	NaN	NaN	NaN	NaN	NaN	NaN	NaN	NaN	NaN	NaN	NaN	NaN	NaN	NaN	NaN	NaN	NaN	NaN	NaN	NaN	NaN	NaN	NaN	NaN
128	0.64	NaN	NaN	NaN	NaN	NaN	NaN	NaN	NaN	NaN	NaN	NaN	NaN	-1.589	0.566	0.521	-1.594	0.459	0.535	NaN	NaN	NaN	NaN	NaN	NaN	NaN	NaN	NaN	NaN	NaN	NaN	NaN	NaN	NaN	NaN	NaN	NaN	NaN	NaN	NaN	NaN	NaN	NaN	NaN	NaN	NaN	NaN	NaN	NaN
129	0.645	NaN	NaN	NaN	NaN	NaN	NaN	NaN	NaN	NaN	NaN	NaN	NaN	-1.589	0.566	0.521	-1.594	0.459	0.535	NaN	NaN	NaN	NaN	NaN	NaN	NaN	NaN	NaN	NaN	NaN	NaN	NaN	NaN	NaN	NaN	NaN	NaN	NaN	NaN	NaN	NaN	NaN	NaN	NaN	NaN	NaN	NaN	NaN	NaN
130	0.65	NaN	NaN	NaN	NaN	NaN	NaN	NaN	NaN	NaN	NaN	NaN	NaN	-1.589	0.566	0.521	-1.594	0.459	0.535	NaN	NaN	NaN	NaN	NaN	NaN	NaN	NaN	NaN	NaN	NaN	NaN	NaN	NaN	NaN	NaN	NaN	NaN	NaN	NaN	NaN	NaN	NaN	NaN	NaN	NaN	NaN	NaN	NaN	NaN
131	0.655	NaN	NaN	NaN	NaN	NaN	NaN	NaN	NaN	NaN	NaN	NaN	NaN	-1.589	0.566	0.521	-1.594	0.459	0.535	NaN	NaN	NaN	NaN	NaN	NaN	NaN	NaN	NaN	NaN	NaN	NaN	NaN	NaN	NaN	NaN	NaN	NaN	NaN	NaN	NaN	NaN	NaN	NaN	NaN	NaN	NaN	NaN	NaN	NaN
132	0.66	NaN	NaN	NaN	NaN	NaN	NaN	NaN	NaN	NaN	NaN	NaN	NaN	-1.589	0.566	0.521	-1.594	0.459	0.535	NaN	NaN	NaN	NaN	NaN	NaN	NaN	NaN	NaN	NaN	NaN	NaN	NaN	NaN	NaN	NaN	NaN	NaN	NaN	NaN	NaN	NaN	NaN	NaN	NaN	NaN	NaN	NaN	NaN	NaN
133	0.665	NaN	NaN	NaN	NaN	NaN	NaN	NaN	NaN	NaN	NaN	NaN	NaN	-1.589	0.566	0.521	-1.594	0.459	0.535	NaN	NaN	NaN	NaN	NaN	NaN	NaN	NaN	NaN	NaN	NaN	NaN	NaN	NaN	NaN	NaN	NaN	NaN	NaN	NaN	NaN	NaN	NaN	NaN	NaN	NaN	NaN	NaN	NaN	NaN
134	0.67	NaN	NaN	NaN	NaN	NaN	NaN	NaN	NaN	NaN	NaN	NaN	NaN	-1.589	0.566	0.521	-1.594	0.459	0.535	NaN	NaN	NaN	NaN	NaN	NaN	NaN	NaN	NaN	NaN	NaN	NaN	NaN	NaN	NaN	NaN	NaN	NaN	NaN	NaN	NaN	NaN	NaN	NaN	NaN	NaN	NaN	NaN	NaN	NaN
135	0.675	NaN	NaN	NaN	NaN	NaN	NaN	NaN	NaN	NaN	NaN	NaN	NaN	-1.589	0.566	0.521	-1.594	0.459	0.535	NaN	NaN	NaN	NaN	NaN	NaN	NaN	NaN	NaN	NaN	NaN	NaN	NaN	NaN	NaN	NaN	NaN	NaN	NaN	NaN	NaN	NaN	NaN	NaN	NaN	NaN	NaN	NaN	NaN	NaN
136	0.68	NaN	NaN	NaN	NaN	NaN	NaN	NaN	NaN	NaN	NaN	NaN	NaN	-1.589	0.566	0.521	-1.594	0.459	0.535	NaN	NaN	NaN	NaN	NaN	NaN	NaN	NaN	NaN	NaN	NaN	NaN	NaN	NaN	NaN	NaN	NaN	NaN	NaN	NaN	NaN	NaN	NaN	NaN	NaN	NaN	NaN	NaN	NaN	NaN
137	0.685	NaN	NaN	NaN	NaN	NaN	NaN	NaN	NaN	NaN	NaN	NaN	NaN	-1.589	0.566	0.521	-1.594	0.459	0.535	NaN	NaN	NaN	NaN	NaN	NaN	NaN	NaN	NaN	NaN	NaN	NaN	NaN	NaN	NaN	NaN	NaN	NaN	NaN	NaN	NaN	NaN	NaN	NaN	NaN	NaN	NaN	NaN	NaN	NaN
138	0.69	NaN	NaN	NaN	NaN	NaN	NaN	NaN	NaN	NaN	NaN	NaN	NaN	-1.589	0.566	0.521	-1.594	0.459	0.535	NaN	NaN	NaN	NaN	NaN	NaN	NaN	NaN	NaN	NaN	NaN	NaN	NaN	NaN	NaN	NaN	NaN	NaN	NaN	NaN	NaN	NaN	NaN	NaN	NaN	NaN	NaN	NaN	NaN	NaN
139	0.695	NaN	NaN	NaN	NaN	NaN	NaN	NaN	NaN	NaN	NaN	NaN	NaN	-1.589	0.566	0.521	-1.594	0.459	0.535	NaN	NaN	NaN	NaN	NaN	NaN	NaN	NaN	NaN	NaN	NaN	NaN	NaN	NaN	NaN	NaN	NaN	NaN	NaN	NaN	NaN	NaN	NaN	NaN	NaN	NaN	NaN	NaN	NaN	NaN
140	0.7	NaN	NaN	NaN	NaN	NaN	NaN	NaN	NaN	NaN	NaN	NaN	NaN	-1.589	0.566	0.521	-1.594	0.459	0.535	NaN	NaN	NaN	NaN	NaN	NaN	NaN	NaN	NaN	NaN	NaN	NaN	NaN	NaN	NaN	NaN	NaN	NaN	NaN	NaN	NaN	NaN	NaN	NaN	NaN	NaN	NaN	NaN	NaN	NaN
141	0.705	NaN	NaN	NaN	NaN	NaN	NaN	NaN	NaN	NaN	NaN	NaN	NaN	-1.589	0.566	0.521	-1.594	0.459	0.535	NaN	NaN	NaN	NaN	NaN	NaN	NaN	NaN	NaN	NaN	NaN	NaN	NaN	NaN	NaN	NaN	NaN	NaN	NaN	NaN	NaN	NaN	NaN	NaN	NaN	NaN	NaN	NaN	NaN	NaN
142	0.71	NaN	NaN	NaN	NaN	NaN	NaN	NaN	NaN	NaN	NaN	NaN	NaN	-1.589	0.566	0.521	-1.594	0.459	0.535	NaN	NaN	NaN	NaN	NaN	NaN	NaN	NaN	NaN	NaN	NaN	NaN	NaN	NaN	NaN	NaN	NaN	NaN	NaN	NaN	NaN	NaN	NaN	NaN	NaN	NaN	NaN	NaN	NaN	NaN
143	0.715	NaN	NaN	NaN	NaN	NaN	NaN	NaN	NaN	NaN	NaN	NaN	NaN	-1.589	0.566	0.521	-1.594	0.459	0.535	NaN	NaN	NaN	NaN	NaN	NaN	NaN	NaN	NaN	NaN	NaN	NaN	NaN	NaN	NaN	NaN	NaN	NaN	NaN	NaN	NaN	NaN	NaN	NaN	NaN	NaN	NaN	NaN	NaN	NaN
144	0.72	NaN	NaN	NaN	NaN	NaN	NaN	NaN	NaN	NaN	NaN	NaN	NaN	-1.589	0.566	0.521	-1.594	0.459	0.535	NaN	NaN	NaN	NaN	NaN	NaN	NaN	NaN	NaN	NaN	NaN	NaN	NaN	NaN	NaN	NaN	NaN	NaN	NaN	NaN	NaN	NaN	NaN	NaN	NaN	NaN	NaN	NaN	NaN	NaN
145	0.725	NaN	NaN	NaN	NaN	NaN	NaN	NaN	NaN	NaN	NaN	NaN	NaN	-1.589	0.566	0.521	-1.594	0.459	0.535	NaN	NaN	NaN	NaN	NaN	NaN	NaN	NaN	NaN	NaN	NaN	NaN	NaN	NaN	NaN	NaN	NaN	NaN	NaN	NaN	NaN	NaN	NaN	NaN	NaN	NaN	NaN	NaN	NaN	NaN
146	0.73	NaN	NaN	NaN	NaN	NaN	NaN	NaN	NaN	NaN	NaN	NaN	NaN	-1.589	0.566	0.521	-1.594	0.459	0.535	NaN	NaN	NaN	NaN	NaN	NaN	NaN	NaN	NaN	NaN	NaN	NaN	NaN	NaN	NaN	NaN	NaN	NaN	NaN	NaN	NaN	NaN	NaN	NaN	NaN	NaN	NaN	NaN	NaN	NaN
147	0.735	NaN	NaN	NaN	NaN	NaN	NaN	NaN	NaN	NaN	NaN	NaN	NaN	-1.589	0.566	0.521	-1.594	0.459	0.535	NaN	NaN	NaN	NaN	NaN	NaN	NaN	NaN	NaN	NaN	NaN	NaN	NaN	NaN	NaN	NaN	NaN	NaN	NaN	NaN	NaN	NaN	NaN	NaN	NaN	NaN	NaN	NaN	NaN	NaN
148	0.74	NaN	NaN	NaN	NaN	NaN	NaN	NaN	NaN	NaN	NaN	NaN	NaN	-1.589	0.566	0.521	-1.594	0.459	0.536	NaN	NaN	NaN	NaN	NaN	NaN	NaN	NaN	NaN	NaN	NaN	NaN	NaN	NaN	NaN	NaN	NaN	NaN	NaN	NaN	NaN	NaN	NaN	NaN	NaN	NaN	NaN	NaN	NaN	NaN
149	0.745	NaN	NaN	NaN	NaN	NaN	NaN	NaN	NaN	NaN	NaN	NaN	NaN	-1.589	0.566	0.521	-1.594	0.459	0.536	NaN	NaN	NaN	NaN	NaN	NaN	NaN	NaN	NaN	NaN	NaN	NaN	NaN	NaN	NaN	NaN	NaN	NaN	NaN	NaN	NaN	NaN	NaN	NaN	NaN	NaN	NaN	NaN	NaN	NaN
150	0.75	NaN	NaN	NaN	NaN	NaN	NaN	NaN	NaN	NaN	NaN	NaN	NaN	-1.589	0.566	0.521	-1.594	0.459	0.535	NaN	NaN	NaN	NaN	NaN	NaN	NaN	NaN	NaN	NaN	NaN	NaN	NaN	NaN	NaN	NaN	NaN	NaN	NaN	NaN	NaN	NaN	NaN	NaN	NaN	NaN	NaN	NaN	NaN	NaN
151	0.755	NaN	NaN	NaN	NaN	NaN	NaN	NaN	NaN	NaN	NaN	NaN	NaN	-1.589	0.566	0.521	-1.594	0.459	0.536	NaN	NaN	NaN	NaN	NaN	NaN	NaN	NaN	NaN	NaN	NaN	NaN	NaN	NaN	NaN	NaN	NaN	NaN	NaN	NaN	NaN	NaN	NaN	NaN	NaN	NaN	NaN	NaN	NaN	NaN
152	0.76	NaN	NaN	NaN	NaN	NaN	NaN	NaN	NaN	NaN	NaN	NaN	NaN	-1.589	0.566	0.521	-1.594	0.459	0.536	NaN	NaN	NaN	NaN	NaN	NaN	NaN	NaN	NaN	NaN	NaN	NaN	NaN	NaN	NaN	NaN	NaN	NaN	NaN	NaN	NaN	NaN	NaN	NaN	NaN	NaN	NaN	NaN	NaN	NaN
153	0.765	NaN	NaN	NaN	NaN	NaN	NaN	NaN	NaN	NaN	NaN	NaN	NaN	-1.589	0.566	0.521	-1.594	0.459	0.536	NaN	NaN	NaN	NaN	NaN	NaN	NaN	NaN	NaN	NaN	NaN	NaN	NaN	NaN	NaN	NaN	NaN	NaN	NaN	NaN	NaN	NaN	NaN	NaN	NaN	NaN	NaN	NaN	NaN	NaN
154	0.77	NaN	NaN	NaN	NaN	NaN	NaN	NaN	NaN	NaN	NaN	NaN	NaN	-1.589	0.566	0.521	-1.594	0.459	0.536	NaN	NaN	NaN	NaN	NaN	NaN	NaN	NaN	NaN	NaN	NaN	NaN	NaN	NaN	NaN	NaN	NaN	NaN	NaN	NaN	NaN	NaN	NaN	NaN	NaN	NaN	NaN	NaN	NaN	NaN
155	0.775	NaN	NaN	NaN	NaN	NaN	NaN	NaN	NaN	NaN	NaN	NaN	NaN	-1.589	0.566	0.521	-1.594	0.459	0.536	NaN	NaN	NaN	NaN	NaN	NaN	NaN	NaN	NaN	NaN	NaN	NaN	NaN	NaN	NaN	NaN	NaN	NaN	NaN	NaN	NaN	NaN	NaN	NaN	NaN	NaN	NaN	NaN	NaN	NaN
156	0.78	NaN	NaN	NaN	NaN	NaN	NaN	NaN	NaN	NaN	NaN	NaN	NaN	-1.589	0.566	0.521	-1.594	0.459	0.536	NaN	NaN	NaN	NaN	NaN	NaN	NaN	NaN	NaN	NaN	NaN	NaN	NaN	NaN	NaN	NaN	NaN	NaN	NaN	NaN	NaN	NaN	NaN	NaN	NaN	NaN	NaN	NaN	NaN	NaN
157	0.785	NaN	NaN	NaN	NaN	NaN	NaN	NaN	NaN	NaN	NaN	NaN	NaN	-1.589	0.566	0.521	-1.594	0.459	0.536	NaN	NaN	NaN	NaN	NaN	NaN	NaN	NaN	NaN	NaN	NaN	NaN	NaN	NaN	NaN	NaN	NaN	NaN	NaN	NaN	NaN	NaN	NaN	NaN	NaN	NaN	NaN	NaN	NaN	NaN
158	0.79	NaN	NaN	NaN	NaN	NaN	NaN	NaN	NaN	NaN	NaN	NaN	NaN	-1.589	0.566	0.521	-1.594	0.459	0.536	NaN	NaN	NaN	NaN	NaN	NaN	NaN	NaN	NaN	NaN	NaN	NaN	NaN	NaN	NaN	NaN	NaN	NaN	NaN	NaN	NaN	NaN	NaN	NaN	NaN	NaN	NaN	NaN	NaN	NaN
159	0.795	NaN	NaN	NaN	NaN	NaN	NaN	NaN	NaN	NaN	NaN	NaN	NaN	-1.589	0.566	0.521	-1.594	0.459	0.536	NaN	NaN	NaN	NaN	NaN	NaN	NaN	NaN	NaN	NaN	NaN	NaN	NaN	NaN	NaN	NaN	NaN	NaN	NaN	NaN	NaN	NaN	NaN	NaN	NaN	NaN	NaN	NaN	NaN	NaN
160	0.8	NaN	NaN	NaN	NaN	NaN	NaN	NaN	NaN	NaN	NaN	NaN	NaN	-1.589	0.566	0.521	-1.594	0.459	0.536	NaN	NaN	NaN	NaN	NaN	NaN	NaN	NaN	NaN	NaN	NaN	NaN	NaN	NaN	NaN	NaN	NaN	NaN	NaN	NaN	NaN	NaN	NaN	NaN	NaN	NaN	NaN	NaN	NaN	NaN
161	0.805	NaN	NaN	NaN	NaN	NaN	NaN	NaN	NaN	NaN	NaN	NaN	NaN	-1.589	0.566	0.521	-1.594	0.459	0.535	NaN	NaN	NaN	NaN	NaN	NaN	NaN	NaN	NaN	NaN	NaN	NaN	NaN	NaN	NaN	NaN	NaN	NaN	NaN	NaN	NaN	NaN	NaN	NaN	NaN	NaN	NaN	NaN	NaN	NaN
162	0.81	NaN	NaN	NaN	NaN	NaN	NaN	NaN	NaN	NaN	NaN	NaN	NaN	-1.589	0.566	0.521	-1.594	0.459	0.535	NaN	NaN	NaN	NaN	NaN	NaN	NaN	NaN	NaN	NaN	NaN	NaN	NaN	NaN	NaN	NaN	NaN	NaN	NaN	NaN	NaN	NaN	NaN	NaN	NaN	NaN	NaN	NaN	NaN	NaN
163	0.815	NaN	NaN	NaN	NaN	NaN	NaN	NaN	NaN	NaN	NaN	NaN	NaN	-1.589	0.566	0.521	-1.594	0.459	0.535	NaN	NaN	NaN	NaN	NaN	NaN	NaN	NaN	NaN	NaN	NaN	NaN	NaN	NaN	NaN	NaN	NaN	NaN	NaN	NaN	NaN	NaN	NaN	NaN	NaN	NaN	NaN	NaN	NaN	NaN
164	0.82	NaN	NaN	NaN	NaN	NaN	NaN	NaN	NaN	NaN	NaN	NaN	NaN	-1.589	0.566	0.521	-1.594	0.459	0.535	NaN	NaN	NaN	NaN	NaN	NaN	NaN	NaN	NaN	NaN	NaN	NaN	NaN	NaN	NaN	NaN	NaN	NaN	NaN	NaN	NaN	NaN	NaN	NaN	NaN	NaN	NaN	NaN	NaN	NaN
165	0.825	NaN	NaN	NaN	NaN	NaN	NaN	NaN	NaN	NaN	NaN	NaN	NaN	-1.589	0.566	0.521	-1.594	0.459	0.535	NaN	NaN	NaN	NaN	NaN	NaN	NaN	NaN	NaN	NaN	NaN	NaN	NaN	NaN	NaN	NaN	NaN	NaN	NaN	NaN	NaN	NaN	NaN	NaN	NaN	NaN	NaN	NaN	NaN	NaN
166	0.83	NaN	NaN	NaN	NaN	NaN	NaN	NaN	NaN	NaN	NaN	NaN	NaN	-1.589	0.566	0.521	-1.594	0.459	0.535	NaN	NaN	NaN	NaN	NaN	NaN	NaN	NaN	NaN	NaN	NaN	NaN	NaN	NaN	NaN	NaN	NaN	NaN	NaN	NaN	NaN	NaN	NaN	NaN	NaN	NaN	NaN	NaN	NaN	NaN
167	0.835	NaN	NaN	NaN	NaN	NaN	NaN	NaN	NaN	NaN	NaN	NaN	NaN	-1.589	0.566	0.521	-1.594	0.459	0.535	NaN	NaN	NaN	NaN	NaN	NaN	NaN	NaN	NaN	NaN	NaN	NaN	NaN	NaN	NaN	NaN	NaN	NaN	NaN	NaN	NaN	NaN	NaN	NaN	NaN	NaN	NaN	NaN	NaN	NaN
168	0.84	NaN	NaN	NaN	NaN	NaN	NaN	NaN	NaN	NaN	NaN	NaN	NaN	-1.589	0.566	0.521	-1.594	0.459	0.535	NaN	NaN	NaN	NaN	NaN	NaN	NaN	NaN	NaN	NaN	NaN	NaN	NaN	NaN	NaN	NaN	NaN	NaN	NaN	NaN	NaN	NaN	NaN	NaN	NaN	NaN	NaN	NaN	NaN	NaN
169	0.845	NaN	NaN	NaN	NaN	NaN	NaN	NaN	NaN	NaN	NaN	NaN	NaN	-1.589	0.566	0.521	-1.594	0.459	0.535	NaN	NaN	NaN	NaN	NaN	NaN	NaN	NaN	NaN	NaN	NaN	NaN	NaN	NaN	NaN	NaN	NaN	NaN	NaN	NaN	NaN	NaN	NaN	NaN	NaN	NaN	NaN	NaN	NaN	NaN
170	0.85	NaN	NaN	NaN	NaN	NaN	NaN	NaN	NaN	NaN	NaN	NaN	NaN	-1.589	0.566	0.521	-1.594	0.459	0.535	NaN	NaN	NaN	NaN	NaN	NaN	NaN	NaN	NaN	NaN	NaN	NaN	NaN	NaN	NaN	NaN	NaN	NaN	NaN	NaN	NaN	NaN	NaN	NaN	NaN	NaN	NaN	NaN	NaN	NaN
171	0.855	NaN	NaN	NaN	NaN	NaN	NaN	NaN	NaN	NaN	NaN	NaN	NaN	-1.589	0.566	0.521	-1.594	0.459	0.535	NaN	NaN	NaN	NaN	NaN	NaN	NaN	NaN	NaN	NaN	NaN	NaN	NaN	NaN	NaN	NaN	NaN	NaN	NaN	NaN	NaN	NaN	NaN	NaN	NaN	NaN	NaN	NaN	NaN	NaN
172	0.86	NaN	NaN	NaN	NaN	NaN	NaN	NaN	NaN	NaN	NaN	NaN	NaN	-1.589	0.566	0.521	-1.594	0.458	0.535	NaN	NaN	NaN	NaN	NaN	NaN	NaN	NaN	NaN	NaN	NaN	NaN	NaN	NaN	NaN	NaN	NaN	NaN	NaN	NaN	NaN	NaN	NaN	NaN	NaN	NaN	NaN	NaN	NaN	NaN
173	0.865	NaN	NaN	NaN	NaN	NaN	NaN	NaN	NaN	NaN	NaN	NaN	NaN	-1.589	0.566	0.521	-1.594	0.458	0.535	NaN	NaN	NaN	NaN	NaN	NaN	NaN	NaN	NaN	NaN	NaN	NaN	NaN	NaN	NaN	NaN	NaN	NaN	NaN	NaN	NaN	NaN	NaN	NaN	NaN	NaN	NaN	NaN	NaN	NaN
174	0.87	NaN	NaN	NaN	NaN	NaN	NaN	NaN	NaN	NaN	NaN	NaN	NaN	-1.589	0.566	0.521	-1.594	0.458	0.535	NaN	NaN	NaN	NaN	NaN	NaN	NaN	NaN	NaN	NaN	NaN	NaN	NaN	NaN	NaN	NaN	NaN	NaN	NaN	NaN	NaN	NaN	NaN	NaN	NaN	NaN	NaN	NaN	NaN	NaN
175	0.875	NaN	NaN	NaN	NaN	NaN	NaN	NaN	NaN	NaN	NaN	NaN	NaN	-1.589	0.566	0.521	-1.594	0.458	0.535	NaN	NaN	NaN	NaN	NaN	NaN	NaN	NaN	NaN	NaN	NaN	NaN	NaN	NaN	NaN	NaN	NaN	NaN	NaN	NaN	NaN	NaN	NaN	NaN	NaN	NaN	NaN	NaN	NaN	NaN
176	0.88	NaN	NaN	NaN	NaN	NaN	NaN	NaN	NaN	NaN	NaN	NaN	NaN	-1.589	0.566	0.521	-1.594	0.458	0.535	NaN	NaN	NaN	NaN	NaN	NaN	NaN	NaN	NaN	NaN	NaN	NaN	NaN	NaN	NaN	NaN	NaN	NaN	NaN	NaN	NaN	NaN	NaN	NaN	NaN	NaN	NaN	NaN	NaN	NaN
177	0.885	NaN	NaN	NaN	NaN	NaN	NaN	NaN	NaN	NaN	NaN	NaN	NaN	-1.589	0.566	0.52	-1.594	0.458	0.535	NaN	NaN	NaN	NaN	NaN	NaN	NaN	NaN	NaN	NaN	NaN	NaN	NaN	NaN	NaN	NaN	NaN	NaN	NaN	NaN	NaN	NaN	NaN	NaN	NaN	NaN	NaN	NaN	NaN	NaN
178	0.89	NaN	NaN	NaN	NaN	NaN	NaN	NaN	NaN	NaN	NaN	NaN	NaN	-1.589	0.566	0.52	-1.594	0.458	0.535	NaN	NaN	NaN	NaN	NaN	NaN	NaN	NaN	NaN	NaN	NaN	NaN	NaN	NaN	NaN	NaN	NaN	NaN	NaN	NaN	NaN	NaN	NaN	NaN	NaN	NaN	NaN	NaN	NaN	NaN
179	0.895	NaN	NaN	NaN	NaN	NaN	NaN	NaN	NaN	NaN	NaN	NaN	NaN	-1.589	0.566	0.52	-1.594	0.458	0.535	NaN	NaN	NaN	NaN	NaN	NaN	NaN	NaN	NaN	NaN	NaN	NaN	NaN	NaN	NaN	NaN	NaN	NaN	NaN	NaN	NaN	NaN	NaN	NaN	NaN	NaN	NaN	NaN	NaN	NaN
180	0.9	NaN	NaN	NaN	NaN	NaN	NaN	NaN	NaN	NaN	NaN	NaN	NaN	-1.589	0.566	0.52	-1.594	0.458	0.535	NaN	NaN	NaN	NaN	NaN	NaN	NaN	NaN	NaN	NaN	NaN	NaN	NaN	NaN	NaN	NaN	NaN	NaN	NaN	NaN	NaN	NaN	NaN	NaN	NaN	NaN	NaN	NaN	NaN	NaN
181	0.905	NaN	NaN	NaN	NaN	NaN	NaN	NaN	NaN	NaN	NaN	NaN	NaN	-1.589	0.565	0.52	-1.594	0.458	0.535	NaN	NaN	NaN	NaN	NaN	NaN	NaN	NaN	NaN	NaN	NaN	NaN	NaN	NaN	NaN	NaN	NaN	NaN	NaN	NaN	NaN	NaN	NaN	NaN	NaN	NaN	NaN	NaN	NaN	NaN
182	0.91	NaN	NaN	NaN	NaN	NaN	NaN	NaN	NaN	NaN	NaN	NaN	NaN	-1.589	0.565	0.52	-1.594	0.458	0.534	NaN	NaN	NaN	NaN	NaN	NaN	NaN	NaN	NaN	NaN	NaN	NaN	NaN	NaN	NaN	NaN	NaN	NaN	NaN	NaN	NaN	NaN	NaN	NaN	NaN	NaN	NaN	NaN	NaN	NaN
183	0.915	NaN	NaN	NaN	NaN	NaN	NaN	NaN	NaN	NaN	NaN	NaN	NaN	-1.589	0.565	0.52	-1.594	0.458	0.534	NaN	NaN	NaN	NaN	NaN	NaN	NaN	NaN	NaN	NaN	NaN	NaN	NaN	NaN	NaN	NaN	NaN	NaN	NaN	NaN	NaN	NaN	NaN	NaN	NaN	NaN	NaN	NaN	NaN	NaN
184	0.92	NaN	NaN	NaN	NaN	NaN	NaN	NaN	NaN	NaN	NaN	NaN	NaN	-1.589	0.565	0.52	-1.594	0.458	0.534	NaN	NaN	NaN	NaN	NaN	NaN	NaN	NaN	NaN	NaN	NaN	NaN	NaN	NaN	NaN	NaN	NaN	NaN	NaN	NaN	NaN	NaN	NaN	NaN	NaN	NaN	NaN	NaN	NaN	NaN
185	0.925	NaN	NaN	NaN	NaN	NaN	NaN	NaN	NaN	NaN	NaN	NaN	NaN	-1.589	0.565	0.52	-1.594	0.458	0.534	NaN	NaN	NaN	NaN	NaN	NaN	NaN	NaN	NaN	NaN	NaN	NaN	NaN	NaN	NaN	NaN	NaN	NaN	NaN	NaN	NaN	NaN	NaN	NaN	NaN	NaN	NaN	NaN	NaN	NaN
186	0.93	NaN	NaN	NaN	NaN	NaN	NaN	NaN	NaN	NaN	NaN	NaN	NaN	-1.589	0.565	0.52	-1.594	0.458	0.534	NaN	NaN	NaN	NaN	NaN	NaN	NaN	NaN	NaN	NaN	NaN	NaN	NaN	NaN	NaN	NaN	NaN	NaN	NaN	NaN	NaN	NaN	NaN	NaN	NaN	NaN	NaN	NaN	NaN	NaN
187	0.935	NaN	NaN	NaN	NaN	NaN	NaN	NaN	NaN	NaN	NaN	NaN	NaN	-1.589	0.565	0.52	-1.594	0.458	0.534	NaN	NaN	NaN	NaN	NaN	NaN	NaN	NaN	NaN	NaN	NaN	NaN	NaN	NaN	NaN	NaN	NaN	NaN	NaN	NaN	NaN	NaN	NaN	NaN	NaN	NaN	NaN	NaN	NaN	NaN
188	0.94	NaN	NaN	NaN	NaN	NaN	NaN	NaN	NaN	NaN	NaN	NaN	NaN	-1.589	0.565	0.52	-1.594	0.458	0.534	NaN	NaN	NaN	NaN	NaN	NaN	NaN	NaN	NaN	NaN	NaN	NaN	NaN	NaN	NaN	NaN	NaN	NaN	NaN	NaN	NaN	NaN	NaN	NaN	NaN	NaN	NaN	NaN	NaN	NaN
189	0.945	NaN	NaN	NaN	NaN	NaN	NaN	NaN	NaN	NaN	NaN	NaN	NaN	-1.589	0.565	0.52	-1.594	0.459	0.534	NaN	NaN	NaN	NaN	NaN	NaN	NaN	NaN	NaN	NaN	NaN	NaN	NaN	NaN	NaN	NaN	NaN	NaN	NaN	NaN	NaN	NaN	NaN	NaN	NaN	NaN	NaN	NaN	NaN	NaN
190	0.95	NaN	NaN	NaN	NaN	NaN	NaN	NaN	NaN	NaN	NaN	NaN	NaN	-1.589	0.566	0.52	-1.594	0.459	0.534	NaN	NaN	NaN	NaN	NaN	NaN	NaN	NaN	NaN	NaN	NaN	NaN	NaN	NaN	NaN	NaN	NaN	NaN	NaN	NaN	NaN	NaN	NaN	NaN	NaN	NaN	NaN	NaN	NaN	NaN
191	0.955	NaN	NaN	NaN	NaN	NaN	NaN	NaN	NaN	NaN	NaN	NaN	NaN	-1.589	0.566	0.52	-1.594	0.459	0.534	NaN	NaN	NaN	NaN	NaN	NaN	NaN	NaN	NaN	NaN	NaN	NaN	NaN	NaN	NaN	NaN	NaN	NaN	NaN	NaN	NaN	NaN	NaN	NaN	NaN	NaN	NaN	NaN	NaN	NaN
192	0.96	NaN	NaN	NaN	NaN	NaN	NaN	NaN	NaN	NaN	NaN	NaN	NaN	-1.589	0.566	0.52	-1.595	0.459	0.534	NaN	NaN	NaN	NaN	NaN	NaN	NaN	NaN	NaN	NaN	NaN	NaN	NaN	NaN	NaN	NaN	NaN	NaN	NaN	NaN	NaN	NaN	NaN	NaN	NaN	NaN	NaN	NaN	NaN	NaN
193	0.965	NaN	NaN	NaN	NaN	NaN	NaN	NaN	NaN	NaN	NaN	NaN	NaN	-1.589	0.566	0.52	-1.595	0.459	0.534	NaN	NaN	NaN	NaN	NaN	NaN	NaN	NaN	NaN	NaN	NaN	NaN	NaN	NaN	NaN	NaN	NaN	NaN	NaN	NaN	NaN	NaN	NaN	NaN	NaN	NaN	NaN	NaN	NaN	NaN
194	0.97	NaN	NaN	NaN	NaN	NaN	NaN	NaN	NaN	NaN	NaN	NaN	NaN	-1.589	0.566	0.52	-1.595	0.459	0.534	NaN	NaN	NaN	NaN	NaN	NaN	NaN	NaN	NaN	NaN	NaN	NaN	NaN	NaN	NaN	NaN	NaN	NaN	NaN	NaN	NaN	NaN	NaN	NaN	NaN	NaN	NaN	NaN	NaN	NaN
195	0.975	NaN	NaN	NaN	NaN	NaN	NaN	NaN	NaN	NaN	NaN	NaN	NaN	-1.589	0.566	0.52	-1.595	0.459	0.534	NaN	NaN	NaN	NaN	NaN	NaN	NaN	NaN	NaN	NaN	NaN	NaN	NaN	NaN	NaN	NaN	NaN	NaN	NaN	NaN	NaN	NaN	NaN	NaN	NaN	NaN	NaN	NaN	NaN	NaN
196	0.98	NaN	NaN	NaN	NaN	NaN	NaN	NaN	NaN	NaN	NaN	NaN	NaN	-1.589	0.566	0.52	-1.595	0.459	0.534	NaN	NaN	NaN	NaN	NaN	NaN	NaN	NaN	NaN	NaN	NaN	NaN	NaN	NaN	NaN	NaN	NaN	NaN	NaN	NaN	NaN	NaN	NaN	NaN	NaN	NaN	NaN	NaN	NaN	NaN
197	0.985	NaN	NaN	NaN	NaN	NaN	NaN	NaN	NaN	NaN	NaN	NaN	NaN	-1.589	0.567	0.52	-1.595	0.459	0.534	NaN	NaN	NaN	NaN	NaN	NaN	NaN	NaN	NaN	NaN	NaN	NaN	NaN	NaN	NaN	NaN	NaN	NaN	NaN	NaN	NaN	NaN	NaN	NaN	NaN	NaN	NaN	NaN	NaN	NaN
198	0.99	NaN	NaN	NaN	NaN	NaN	NaN	NaN	NaN	NaN	NaN	NaN	NaN	-1.589	0.567	0.52	-1.595	0.459	0.534	NaN	NaN	NaN	NaN	NaN	NaN	NaN	NaN	NaN	NaN	NaN	NaN	NaN	NaN	NaN	NaN	NaN	NaN	NaN	NaN	NaN	NaN	NaN	NaN	NaN	NaN	NaN	NaN	NaN	NaN
199	0.995	NaN	NaN	NaN	NaN	NaN	NaN	NaN	NaN	NaN	NaN	NaN	NaN	-1.589	0.567	0.52	-1.595	0.459	0.534	NaN	NaN	NaN	NaN	NaN	NaN	NaN	NaN	NaN	NaN	NaN	NaN	NaN	NaN	NaN	NaN	NaN	NaN	NaN	NaN	NaN	NaN	NaN	NaN	NaN	NaN	NaN	NaN	NaN	NaN
200	1	NaN	NaN	NaN	NaN	NaN	NaN	NaN	NaN	NaN	NaN	NaN	NaN	-1.589	0.567	0.52	-1.595	0.46	0.534	NaN	NaN	NaN	NaN	NaN	NaN	NaN	NaN	NaN	NaN	NaN	NaN	NaN	NaN	NaN	NaN	NaN	NaN	NaN	NaN	NaN	NaN	NaN	NaN	NaN	NaN	NaN	NaN	NaN	NaN
201	1.005	NaN	NaN	NaN	NaN	NaN	NaN	NaN	NaN	NaN	NaN	NaN	NaN	-1.589	0.567	0.521	-1.595	0.46	0.534	NaN	NaN	NaN	NaN	NaN	NaN	NaN	NaN	NaN	NaN	NaN	NaN	NaN	NaN	NaN	NaN	NaN	NaN	NaN	NaN	NaN	NaN	NaN	NaN	NaN	NaN	NaN	NaN	NaN	NaN
202	1.01	NaN	NaN	NaN	NaN	NaN	NaN	NaN	NaN	NaN	NaN	NaN	NaN	-1.589	0.567	0.521	-1.595	0.46	0.534	NaN	NaN	NaN	NaN	NaN	NaN	NaN	NaN	NaN	NaN	NaN	NaN	NaN	NaN	NaN	NaN	NaN	NaN	NaN	NaN	NaN	NaN	NaN	NaN	NaN	NaN	NaN	NaN	NaN	NaN
203	1.015	NaN	NaN	NaN	NaN	NaN	NaN	NaN	NaN	NaN	NaN	NaN	NaN	-1.589	0.567	0.521	-1.595	0.46	0.534	NaN	NaN	NaN	NaN	NaN	NaN	NaN	NaN	NaN	NaN	NaN	NaN	NaN	NaN	NaN	NaN	NaN	NaN	NaN	NaN	NaN	NaN	NaN	NaN	NaN	NaN	NaN	NaN	NaN	NaN
204	1.02	NaN	NaN	NaN	NaN	NaN	NaN	NaN	NaN	NaN	NaN	NaN	NaN	-1.589	0.567	0.521	-1.595	0.46	0.534	NaN	NaN	NaN	NaN	NaN	NaN	NaN	NaN	NaN	NaN	NaN	NaN	NaN	NaN	NaN	NaN	NaN	NaN	NaN	NaN	NaN	NaN	NaN	NaN	NaN	NaN	NaN	NaN	NaN	NaN
205	1.025	NaN	NaN	NaN	NaN	NaN	NaN	NaN	NaN	NaN	NaN	NaN	NaN	-1.589	0.567	0.521	-1.595	0.46	0.534	NaN	NaN	NaN	NaN	NaN	NaN	NaN	NaN	NaN	NaN	NaN	NaN	NaN	NaN	NaN	NaN	NaN	NaN	NaN	NaN	NaN	NaN	NaN	NaN	NaN	NaN	NaN	NaN	NaN	NaN
206	1.03	NaN	NaN	NaN	NaN	NaN	NaN	NaN	NaN	NaN	NaN	NaN	NaN	-1.589	0.567	0.521	-1.595	0.46	0.535	NaN	NaN	NaN	NaN	NaN	NaN	NaN	NaN	NaN	NaN	NaN	NaN	NaN	NaN	NaN	NaN	NaN	NaN	NaN	NaN	NaN	NaN	NaN	NaN	NaN	NaN	NaN	NaN	NaN	NaN
207	1.035	NaN	NaN	NaN	NaN	NaN	NaN	NaN	NaN	NaN	NaN	NaN	NaN	-1.589	0.567	0.521	-1.595	0.461	0.535	NaN	NaN	NaN	NaN	NaN	NaN	NaN	NaN	NaN	NaN	NaN	NaN	NaN	NaN	NaN	NaN	NaN	NaN	NaN	NaN	NaN	NaN	NaN	NaN	NaN	NaN	NaN	NaN	NaN	NaN
208	1.04	NaN	NaN	NaN	NaN	NaN	NaN	NaN	NaN	NaN	NaN	NaN	NaN	-1.589	0.567	0.521	-1.595	0.461	0.535	NaN	NaN	NaN	NaN	NaN	NaN	NaN	NaN	NaN	NaN	NaN	NaN	NaN	NaN	NaN	NaN	NaN	NaN	NaN	NaN	NaN	NaN	NaN	NaN	NaN	NaN	NaN	NaN	NaN	NaN
209	1.045	NaN	NaN	NaN	NaN	NaN	NaN	NaN	NaN	NaN	NaN	NaN	NaN	-1.588	0.568	0.521	-1.595	0.461	0.535	NaN	NaN	NaN	NaN	NaN	NaN	NaN	NaN	NaN	NaN	NaN	NaN	NaN	NaN	NaN	NaN	NaN	NaN	NaN	NaN	NaN	NaN	NaN	NaN	NaN	NaN	NaN	NaN	NaN	NaN
210	1.05	NaN	NaN	NaN	NaN	NaN	NaN	NaN	NaN	NaN	NaN	NaN	NaN	-1.588	0.568	0.521	-1.594	0.461	0.535	NaN	NaN	NaN	NaN	NaN	NaN	NaN	NaN	NaN	NaN	NaN	NaN	NaN	NaN	NaN	NaN	NaN	NaN	NaN	NaN	NaN	NaN	NaN	NaN	NaN	NaN	NaN	NaN	NaN	NaN
211	1.055	NaN	NaN	NaN	NaN	NaN	NaN	NaN	NaN	NaN	NaN	NaN	NaN	-1.588	0.568	0.521	-1.594	0.461	0.535	NaN	NaN	NaN	NaN	NaN	NaN	NaN	NaN	NaN	NaN	NaN	NaN	NaN	NaN	NaN	NaN	NaN	NaN	NaN	NaN	NaN	NaN	NaN	NaN	NaN	NaN	NaN	NaN	NaN	NaN
212	1.06	NaN	NaN	NaN	NaN	NaN	NaN	NaN	NaN	NaN	NaN	NaN	NaN	-1.588	0.567	0.521	-1.594	0.461	0.535	NaN	NaN	NaN	NaN	NaN	NaN	NaN	NaN	NaN	NaN	NaN	NaN	NaN	NaN	NaN	NaN	NaN	NaN	NaN	NaN	NaN	NaN	NaN	NaN	NaN	NaN	NaN	NaN	NaN	NaN
213	1.065	NaN	NaN	NaN	NaN	NaN	NaN	NaN	NaN	NaN	NaN	NaN	NaN	-1.587	0.568	0.521	-1.594	0.461	0.535	NaN	NaN	NaN	NaN	NaN	NaN	NaN	NaN	NaN	NaN	NaN	NaN	NaN	NaN	NaN	NaN	NaN	NaN	NaN	NaN	NaN	NaN	NaN	NaN	NaN	NaN	NaN	NaN	NaN	NaN
214	1.07	NaN	NaN	NaN	NaN	NaN	NaN	NaN	NaN	NaN	NaN	NaN	NaN	-1.587	0.568	0.522	-1.594	0.461	0.535	NaN	NaN	NaN	NaN	NaN	NaN	NaN	NaN	NaN	NaN	NaN	NaN	NaN	NaN	NaN	NaN	NaN	NaN	NaN	NaN	NaN	NaN	NaN	NaN	NaN	NaN	NaN	NaN	NaN	NaN
215	1.075	NaN	NaN	NaN	NaN	NaN	NaN	NaN	NaN	NaN	NaN	NaN	NaN	-1.587	0.568	0.522	-1.594	0.462	0.536	NaN	NaN	NaN	NaN	NaN	NaN	NaN	NaN	NaN	NaN	NaN	NaN	NaN	NaN	NaN	NaN	NaN	NaN	NaN	NaN	NaN	NaN	NaN	NaN	NaN	NaN	NaN	NaN	NaN	NaN
216	1.08	NaN	NaN	NaN	NaN	NaN	NaN	NaN	NaN	NaN	-1.576	0.696	0.561	-1.587	0.568	0.522	-1.594	0.462	0.536	NaN	NaN	NaN	NaN	NaN	NaN	NaN	NaN	NaN	NaN	NaN	NaN	NaN	NaN	NaN	NaN	NaN	NaN	NaN	NaN	NaN	NaN	NaN	NaN	NaN	NaN	NaN	NaN	NaN	NaN
217	1.085	NaN	NaN	NaN	NaN	NaN	NaN	NaN	NaN	NaN	-1.577	0.697	0.561	-1.587	0.568	0.522	-1.593	0.462	0.536	NaN	NaN	NaN	NaN	NaN	NaN	NaN	NaN	NaN	NaN	NaN	NaN	NaN	NaN	NaN	NaN	NaN	NaN	NaN	NaN	NaN	NaN	NaN	NaN	NaN	NaN	NaN	NaN	NaN	NaN
218	1.09	NaN	NaN	NaN	NaN	NaN	NaN	NaN	NaN	NaN	-1.577	0.697	0.561	-1.587	0.569	0.523	-1.593	0.461	0.536	NaN	NaN	NaN	NaN	NaN	NaN	NaN	NaN	NaN	NaN	NaN	NaN	NaN	NaN	NaN	NaN	NaN	NaN	NaN	NaN	NaN	NaN	NaN	NaN	NaN	NaN	NaN	NaN	NaN	NaN
219	1.095	NaN	NaN	NaN	NaN	NaN	NaN	NaN	NaN	NaN	-1.578	0.698	0.562	-1.587	0.569	0.523	-1.593	0.461	0.536	NaN	NaN	NaN	NaN	NaN	NaN	NaN	NaN	NaN	NaN	NaN	NaN	NaN	NaN	NaN	NaN	NaN	NaN	NaN	NaN	NaN	NaN	NaN	NaN	NaN	NaN	NaN	NaN	NaN	NaN
220	1.1	NaN	NaN	NaN	NaN	NaN	NaN	NaN	NaN	NaN	-1.578	0.698	0.562	-1.587	0.569	0.523	-1.593	0.461	0.536	NaN	NaN	NaN	NaN	NaN	NaN	NaN	NaN	NaN	NaN	NaN	NaN	NaN	NaN	NaN	NaN	NaN	NaN	NaN	NaN	NaN	NaN	NaN	NaN	NaN	NaN	NaN	NaN	NaN	NaN
221	1.105	NaN	NaN	NaN	NaN	NaN	NaN	NaN	NaN	NaN	-1.578	0.699	0.562	-1.586	0.569	0.523	-1.593	0.461	0.536	NaN	NaN	NaN	NaN	NaN	NaN	NaN	NaN	NaN	NaN	NaN	NaN	NaN	NaN	NaN	NaN	NaN	NaN	NaN	NaN	NaN	NaN	NaN	NaN	NaN	NaN	NaN	NaN	NaN	NaN
222	1.11	NaN	NaN	NaN	NaN	NaN	NaN	NaN	NaN	NaN	-1.578	0.699	0.562	-1.586	0.568	0.524	-1.592	0.461	0.536	NaN	NaN	NaN	NaN	NaN	NaN	NaN	NaN	NaN	NaN	NaN	NaN	NaN	NaN	NaN	NaN	NaN	NaN	NaN	NaN	NaN	NaN	NaN	NaN	NaN	NaN	NaN	NaN	NaN	NaN
223	1.115	NaN	NaN	NaN	NaN	NaN	NaN	NaN	NaN	NaN	-1.578	0.699	0.562	-1.586	0.568	0.524	-1.592	0.461	0.536	NaN	NaN	NaN	NaN	NaN	NaN	NaN	NaN	NaN	NaN	NaN	NaN	NaN	NaN	NaN	NaN	NaN	NaN	NaN	NaN	NaN	NaN	NaN	NaN	NaN	NaN	NaN	NaN	NaN	NaN
224	1.12	NaN	NaN	NaN	NaN	NaN	NaN	NaN	NaN	NaN	-1.578	0.699	0.562	-1.586	0.568	0.524	-1.592	0.461	0.537	NaN	NaN	NaN	NaN	NaN	NaN	NaN	NaN	NaN	NaN	NaN	NaN	NaN	NaN	NaN	NaN	NaN	NaN	NaN	NaN	NaN	NaN	NaN	NaN	NaN	NaN	NaN	NaN	NaN	NaN
225	1.125	NaN	NaN	NaN	NaN	NaN	NaN	NaN	NaN	NaN	-1.578	0.7	0.563	-1.586	0.568	0.524	-1.592	0.461	0.537	NaN	NaN	NaN	NaN	NaN	NaN	NaN	NaN	NaN	NaN	NaN	NaN	NaN	NaN	NaN	NaN	NaN	NaN	NaN	NaN	NaN	NaN	NaN	NaN	NaN	NaN	NaN	NaN	NaN	NaN
226	1.13	NaN	NaN	NaN	NaN	NaN	NaN	NaN	NaN	NaN	-1.578	0.7	0.563	-1.585	0.568	0.524	-1.592	0.461	0.537	NaN	NaN	NaN	NaN	NaN	NaN	NaN	NaN	NaN	NaN	NaN	NaN	NaN	NaN	NaN	NaN	NaN	NaN	NaN	NaN	NaN	NaN	NaN	NaN	NaN	NaN	NaN	NaN	NaN	NaN
227	1.135	NaN	NaN	NaN	NaN	NaN	NaN	NaN	NaN	NaN	-1.578	0.7	0.564	-1.585	0.568	0.525	-1.592	0.461	0.537	NaN	NaN	NaN	NaN	NaN	NaN	NaN	NaN	NaN	NaN	NaN	NaN	NaN	NaN	NaN	NaN	NaN	NaN	NaN	NaN	NaN	NaN	NaN	NaN	NaN	NaN	NaN	NaN	NaN	NaN
228	1.14	NaN	NaN	NaN	NaN	NaN	NaN	NaN	NaN	NaN	-1.578	0.7	0.564	-1.585	0.569	0.525	-1.592	0.461	0.538	NaN	NaN	NaN	NaN	NaN	NaN	NaN	NaN	NaN	NaN	NaN	NaN	NaN	NaN	NaN	NaN	NaN	NaN	NaN	NaN	NaN	NaN	NaN	NaN	NaN	NaN	NaN	NaN	NaN	NaN
229	1.145	NaN	NaN	NaN	NaN	NaN	NaN	NaN	NaN	NaN	-1.578	0.7	0.564	-1.585	0.569	0.525	-1.592	0.461	0.538	NaN	NaN	NaN	NaN	NaN	NaN	NaN	NaN	NaN	NaN	NaN	NaN	NaN	NaN	NaN	NaN	NaN	NaN	NaN	NaN	NaN	NaN	NaN	NaN	NaN	NaN	NaN	NaN	NaN	NaN
230	1.15	NaN	NaN	NaN	NaN	NaN	NaN	NaN	NaN	NaN	-1.578	0.7	0.564	-1.585	0.569	0.526	-1.592	0.461	0.538	NaN	NaN	NaN	NaN	NaN	NaN	NaN	NaN	NaN	NaN	NaN	NaN	NaN	NaN	NaN	NaN	NaN	NaN	NaN	NaN	NaN	NaN	NaN	NaN	NaN	NaN	NaN	NaN	NaN	NaN
231	1.155	NaN	NaN	NaN	NaN	NaN	NaN	NaN	NaN	NaN	-1.578	0.7	0.565	-1.585	0.569	0.526	-1.592	0.461	0.538	NaN	NaN	NaN	NaN	NaN	NaN	NaN	NaN	NaN	NaN	NaN	NaN	NaN	NaN	NaN	NaN	NaN	NaN	NaN	NaN	NaN	NaN	NaN	NaN	NaN	NaN	NaN	NaN	NaN	NaN
232	1.16	NaN	NaN	NaN	NaN	NaN	NaN	NaN	NaN	NaN	-1.577	0.7	0.565	-1.585	0.569	0.526	-1.592	0.461	0.538	NaN	NaN	NaN	NaN	NaN	NaN	NaN	NaN	NaN	NaN	NaN	NaN	NaN	NaN	NaN	NaN	NaN	NaN	NaN	NaN	NaN	NaN	NaN	NaN	NaN	NaN	NaN	NaN	NaN	NaN
233	1.165	NaN	NaN	NaN	NaN	NaN	NaN	NaN	NaN	NaN	-1.577	0.7	0.565	-1.585	0.569	0.527	-1.592	0.461	0.539	NaN	NaN	NaN	NaN	NaN	NaN	NaN	NaN	NaN	NaN	NaN	NaN	NaN	NaN	NaN	NaN	NaN	NaN	NaN	NaN	NaN	NaN	NaN	NaN	NaN	NaN	NaN	NaN	NaN	NaN
234	1.17	NaN	NaN	NaN	NaN	NaN	NaN	NaN	NaN	NaN	-1.577	0.7	0.566	-1.584	0.568	0.527	-1.592	0.461	0.539	NaN	NaN	NaN	NaN	NaN	NaN	NaN	NaN	NaN	NaN	NaN	NaN	NaN	NaN	NaN	NaN	NaN	NaN	NaN	NaN	NaN	NaN	NaN	NaN	NaN	NaN	NaN	NaN	NaN	NaN
235	1.175	NaN	NaN	NaN	NaN	NaN	NaN	NaN	NaN	NaN	-1.577	0.7	0.566	-1.584	0.568	0.527	-1.592	0.461	0.539	NaN	NaN	NaN	NaN	NaN	NaN	NaN	NaN	NaN	NaN	NaN	NaN	NaN	NaN	NaN	NaN	NaN	NaN	NaN	NaN	NaN	NaN	NaN	NaN	NaN	NaN	NaN	NaN	NaN	NaN
236	1.18	NaN	NaN	NaN	NaN	NaN	NaN	NaN	NaN	NaN	-1.577	0.7	0.567	-1.584	0.568	0.527	-1.591	0.461	0.539	NaN	NaN	NaN	NaN	NaN	NaN	NaN	NaN	NaN	NaN	NaN	NaN	NaN	NaN	NaN	NaN	NaN	NaN	NaN	NaN	NaN	NaN	NaN	NaN	NaN	NaN	NaN	NaN	NaN	NaN
237	1.185	NaN	NaN	NaN	NaN	NaN	NaN	NaN	NaN	NaN	-1.577	0.7	0.567	-1.584	0.568	0.527	-1.591	0.461	0.539	NaN	NaN	NaN	NaN	NaN	NaN	NaN	NaN	NaN	NaN	NaN	NaN	NaN	NaN	NaN	NaN	NaN	NaN	NaN	NaN	NaN	NaN	NaN	NaN	NaN	NaN	NaN	NaN	NaN	NaN
238	1.19	NaN	NaN	NaN	NaN	NaN	NaN	NaN	NaN	NaN	-1.577	0.7	0.567	-1.585	0.568	0.528	-1.591	0.46	0.54	NaN	NaN	NaN	NaN	NaN	NaN	NaN	NaN	NaN	NaN	NaN	NaN	NaN	NaN	NaN	NaN	NaN	NaN	NaN	NaN	NaN	NaN	NaN	NaN	NaN	NaN	NaN	NaN	NaN	NaN
239	1.195	NaN	NaN	NaN	NaN	NaN	NaN	NaN	NaN	NaN	-1.577	0.7	0.567	-1.585	0.569	0.528	-1.591	0.46	0.54	NaN	NaN	NaN	NaN	NaN	NaN	NaN	NaN	NaN	NaN	NaN	NaN	NaN	NaN	NaN	NaN	NaN	NaN	NaN	NaN	NaN	NaN	NaN	NaN	NaN	NaN	NaN	NaN	NaN	NaN
240	1.2	NaN	NaN	NaN	NaN	NaN	NaN	NaN	NaN	NaN	-1.576	0.699	0.568	-1.585	0.569	0.529	-1.592	0.461	0.54	NaN	NaN	NaN	NaN	NaN	NaN	NaN	NaN	NaN	NaN	NaN	NaN	NaN	NaN	NaN	NaN	NaN	NaN	NaN	NaN	NaN	NaN	NaN	NaN	NaN	NaN	NaN	NaN	NaN	NaN
241	1.205	NaN	NaN	NaN	NaN	NaN	NaN	NaN	NaN	NaN	-1.576	0.699	0.568	-1.585	0.568	0.529	-1.592	0.461	0.541	NaN	NaN	NaN	NaN	NaN	NaN	NaN	NaN	NaN	NaN	NaN	NaN	NaN	NaN	NaN	NaN	NaN	NaN	NaN	NaN	NaN	NaN	NaN	NaN	NaN	NaN	NaN	NaN	NaN	NaN
242	1.21	NaN	NaN	NaN	NaN	NaN	NaN	NaN	NaN	NaN	-1.576	0.699	0.569	-1.585	0.568	0.529	-1.592	0.461	0.541	NaN	NaN	NaN	NaN	NaN	NaN	NaN	NaN	NaN	NaN	NaN	NaN	NaN	NaN	NaN	NaN	NaN	NaN	NaN	NaN	NaN	NaN	NaN	NaN	NaN	NaN	NaN	NaN	NaN	NaN
243	1.215	NaN	NaN	NaN	NaN	NaN	NaN	NaN	NaN	NaN	-1.576	0.699	0.569	-1.585	0.568	0.529	-1.592	0.46	0.541	NaN	NaN	NaN	NaN	NaN	NaN	NaN	NaN	NaN	NaN	NaN	NaN	NaN	NaN	NaN	NaN	NaN	NaN	NaN	NaN	NaN	NaN	NaN	NaN	NaN	NaN	NaN	NaN	NaN	NaN
244	1.22	NaN	NaN	NaN	NaN	NaN	NaN	NaN	NaN	NaN	-1.576	0.7	0.57	-1.585	0.568	0.529	-1.592	0.46	0.541	NaN	NaN	NaN	NaN	NaN	NaN	NaN	NaN	NaN	NaN	NaN	NaN	NaN	NaN	NaN	NaN	NaN	NaN	NaN	NaN	NaN	NaN	NaN	NaN	NaN	NaN	NaN	NaN	NaN	NaN
245	1.225	NaN	NaN	NaN	NaN	NaN	NaN	NaN	NaN	NaN	-1.576	0.7	0.57	-1.585	0.568	0.53	-1.592	0.46	0.542	NaN	NaN	NaN	NaN	NaN	NaN	NaN	NaN	NaN	NaN	NaN	NaN	NaN	NaN	NaN	NaN	NaN	NaN	NaN	NaN	NaN	NaN	NaN	NaN	NaN	NaN	NaN	NaN	NaN	NaN
246	1.23	NaN	NaN	NaN	NaN	NaN	NaN	NaN	NaN	NaN	-1.576	0.699	0.57	-1.585	0.568	0.53	-1.592	0.46	0.542	NaN	NaN	NaN	NaN	NaN	NaN	NaN	NaN	NaN	NaN	NaN	NaN	NaN	NaN	NaN	NaN	NaN	NaN	NaN	NaN	NaN	NaN	NaN	NaN	NaN	NaN	NaN	NaN	NaN	NaN
247	1.235	NaN	NaN	NaN	NaN	NaN	NaN	NaN	NaN	NaN	-1.575	0.699	0.571	-1.585	0.568	0.531	-1.592	0.46	0.542	NaN	NaN	NaN	NaN	NaN	NaN	NaN	NaN	NaN	NaN	NaN	NaN	NaN	NaN	NaN	NaN	NaN	NaN	NaN	NaN	NaN	NaN	NaN	NaN	NaN	NaN	NaN	NaN	NaN	NaN
248	1.24	NaN	NaN	NaN	NaN	NaN	NaN	NaN	NaN	NaN	-1.575	0.699	0.571	-1.585	0.568	0.531	-1.592	0.459	0.542	NaN	NaN	NaN	NaN	NaN	NaN	NaN	NaN	NaN	NaN	NaN	NaN	NaN	NaN	NaN	NaN	NaN	NaN	NaN	NaN	NaN	NaN	NaN	NaN	NaN	NaN	NaN	NaN	NaN	NaN
249	1.245	NaN	NaN	NaN	NaN	NaN	NaN	NaN	NaN	NaN	-1.575	0.699	0.571	-1.585	0.568	0.532	-1.592	0.459	0.542	NaN	NaN	NaN	NaN	NaN	NaN	NaN	NaN	NaN	NaN	NaN	NaN	NaN	NaN	NaN	NaN	NaN	NaN	NaN	NaN	NaN	NaN	NaN	NaN	NaN	NaN	NaN	NaN	NaN	NaN
250	1.25	NaN	NaN	NaN	NaN	NaN	NaN	NaN	NaN	NaN	-1.575	0.699	0.572	-1.585	0.567	0.532	-1.592	0.46	0.543	NaN	NaN	NaN	NaN	NaN	NaN	NaN	NaN	NaN	NaN	NaN	NaN	NaN	NaN	NaN	NaN	NaN	NaN	NaN	NaN	NaN	NaN	NaN	NaN	NaN	NaN	NaN	NaN	NaN	NaN
251	1.255	NaN	NaN	NaN	NaN	NaN	NaN	NaN	NaN	NaN	-1.575	0.699	0.573	-1.585	0.567	0.532	-1.593	0.46	0.543	NaN	NaN	NaN	NaN	NaN	NaN	NaN	NaN	NaN	NaN	NaN	NaN	NaN	NaN	NaN	NaN	NaN	NaN	NaN	NaN	NaN	NaN	NaN	NaN	NaN	NaN	NaN	NaN	NaN	NaN
252	1.26	NaN	NaN	NaN	NaN	NaN	NaN	NaN	NaN	NaN	-1.575	0.698	0.573	-1.585	0.567	0.532	-1.593	0.46	0.544	NaN	NaN	NaN	NaN	NaN	NaN	NaN	NaN	NaN	NaN	NaN	NaN	NaN	NaN	NaN	NaN	NaN	NaN	NaN	NaN	NaN	NaN	NaN	NaN	NaN	NaN	NaN	NaN	NaN	NaN
253	1.265	NaN	NaN	NaN	NaN	NaN	NaN	NaN	NaN	NaN	-1.575	0.698	0.573	-1.585	0.567	0.533	-1.593	0.46	0.544	NaN	NaN	NaN	NaN	NaN	NaN	NaN	NaN	NaN	NaN	NaN	NaN	NaN	NaN	NaN	NaN	NaN	NaN	NaN	NaN	NaN	NaN	NaN	NaN	NaN	NaN	NaN	NaN	NaN	NaN
254	1.27	NaN	NaN	NaN	NaN	NaN	NaN	NaN	NaN	NaN	-1.574	0.698	0.573	-1.585	0.567	0.533	-1.593	0.46	0.544	NaN	NaN	NaN	NaN	NaN	NaN	NaN	NaN	NaN	NaN	NaN	NaN	NaN	NaN	NaN	NaN	NaN	NaN	NaN	NaN	NaN	NaN	NaN	NaN	NaN	NaN	NaN	NaN	NaN	NaN
255	1.275	NaN	NaN	NaN	NaN	NaN	NaN	NaN	NaN	NaN	-1.574	0.698	0.574	-1.585	0.567	0.534	-1.593	0.459	0.544	NaN	NaN	NaN	NaN	NaN	NaN	NaN	NaN	NaN	NaN	NaN	NaN	NaN	NaN	NaN	NaN	NaN	NaN	NaN	NaN	NaN	NaN	NaN	NaN	NaN	NaN	NaN	NaN	NaN	NaN
256	1.28	NaN	NaN	NaN	NaN	NaN	NaN	NaN	NaN	NaN	-1.574	0.698	0.574	-1.585	0.567	0.534	-1.593	0.459	0.544	NaN	NaN	NaN	NaN	NaN	NaN	NaN	NaN	NaN	NaN	NaN	NaN	NaN	NaN	NaN	NaN	NaN	NaN	NaN	NaN	NaN	NaN	NaN	NaN	NaN	NaN	NaN	NaN	NaN	NaN
257	1.285	NaN	NaN	NaN	NaN	NaN	NaN	NaN	NaN	NaN	-1.574	0.698	0.575	-1.585	0.567	0.534	-1.593	0.459	0.545	NaN	NaN	NaN	NaN	NaN	NaN	NaN	NaN	NaN	NaN	NaN	NaN	NaN	NaN	NaN	NaN	NaN	NaN	NaN	NaN	NaN	NaN	NaN	NaN	NaN	NaN	NaN	NaN	NaN	NaN
258	1.29	NaN	NaN	NaN	NaN	NaN	NaN	NaN	NaN	NaN	-1.574	0.698	0.575	-1.585	0.567	0.535	-1.593	0.459	0.545	NaN	NaN	NaN	NaN	NaN	NaN	NaN	NaN	NaN	NaN	NaN	NaN	NaN	NaN	NaN	NaN	NaN	NaN	NaN	NaN	NaN	NaN	NaN	NaN	NaN	NaN	NaN	NaN	NaN	NaN
259	1.295	NaN	NaN	NaN	NaN	NaN	NaN	NaN	NaN	NaN	-1.574	0.698	0.576	-1.585	0.567	0.535	-1.593	0.459	0.545	NaN	NaN	NaN	NaN	NaN	NaN	NaN	NaN	NaN	NaN	NaN	NaN	NaN	NaN	NaN	NaN	NaN	NaN	NaN	NaN	NaN	NaN	NaN	NaN	NaN	NaN	NaN	NaN	NaN	NaN
260	1.3	NaN	NaN	NaN	NaN	NaN	NaN	NaN	NaN	NaN	-1.574	0.697	0.576	-1.586	0.566	0.535	-1.594	0.459	0.546	NaN	NaN	NaN	NaN	NaN	NaN	NaN	NaN	NaN	NaN	NaN	NaN	NaN	NaN	NaN	NaN	NaN	NaN	NaN	NaN	NaN	NaN	NaN	NaN	NaN	NaN	NaN	NaN	NaN	NaN
261	1.305	NaN	NaN	NaN	NaN	NaN	NaN	NaN	NaN	NaN	-1.574	0.697	0.576	-1.586	0.567	0.536	-1.594	0.459	0.546	NaN	NaN	NaN	NaN	NaN	NaN	NaN	NaN	NaN	NaN	NaN	NaN	NaN	NaN	NaN	NaN	NaN	NaN	NaN	NaN	NaN	NaN	NaN	NaN	NaN	NaN	NaN	NaN	NaN	NaN
262	1.31	NaN	NaN	NaN	NaN	NaN	NaN	NaN	NaN	NaN	-1.574	0.698	0.577	-1.586	0.567	0.536	-1.594	0.459	0.546	NaN	NaN	NaN	NaN	NaN	NaN	NaN	NaN	NaN	NaN	NaN	NaN	NaN	NaN	NaN	NaN	NaN	NaN	NaN	NaN	NaN	NaN	NaN	NaN	NaN	NaN	NaN	NaN	NaN	NaN
263	1.315	NaN	NaN	NaN	NaN	NaN	NaN	NaN	NaN	NaN	-1.574	0.698	0.578	-1.586	0.566	0.537	-1.594	0.459	0.547	NaN	NaN	NaN	NaN	NaN	NaN	NaN	NaN	NaN	NaN	NaN	NaN	NaN	NaN	NaN	NaN	NaN	NaN	NaN	NaN	NaN	NaN	NaN	NaN	NaN	NaN	NaN	NaN	NaN	NaN
264	1.32	NaN	NaN	NaN	NaN	NaN	NaN	NaN	NaN	NaN	-1.573	0.697	0.578	-1.586	0.566	0.537	-1.595	0.459	0.547	NaN	NaN	NaN	NaN	NaN	NaN	NaN	NaN	NaN	NaN	NaN	NaN	NaN	NaN	NaN	NaN	NaN	NaN	NaN	NaN	NaN	NaN	NaN	NaN	NaN	NaN	NaN	NaN	NaN	NaN
265	1.325	NaN	NaN	NaN	NaN	NaN	NaN	NaN	NaN	NaN	-1.573	0.697	0.578	-1.586	0.566	0.537	-1.595	0.458	0.547	NaN	NaN	NaN	NaN	NaN	NaN	NaN	NaN	NaN	NaN	NaN	NaN	NaN	NaN	NaN	NaN	NaN	NaN	NaN	NaN	NaN	NaN	NaN	NaN	NaN	NaN	NaN	NaN	NaN	NaN
266	1.33	NaN	NaN	NaN	NaN	NaN	NaN	NaN	NaN	NaN	-1.573	0.697	0.579	-1.586	0.566	0.537	-1.595	0.458	0.547	NaN	NaN	NaN	NaN	NaN	NaN	NaN	NaN	NaN	NaN	NaN	NaN	NaN	NaN	NaN	NaN	NaN	NaN	NaN	NaN	NaN	NaN	NaN	NaN	NaN	NaN	NaN	NaN	NaN	NaN
267	1.335	NaN	NaN	NaN	NaN	NaN	NaN	NaN	NaN	NaN	-1.572	0.697	0.579	-1.586	0.566	0.538	-1.595	0.458	0.547	NaN	NaN	NaN	NaN	NaN	NaN	NaN	NaN	NaN	NaN	NaN	NaN	NaN	NaN	NaN	NaN	NaN	NaN	NaN	NaN	NaN	NaN	NaN	NaN	NaN	NaN	NaN	NaN	NaN	NaN
268	1.34	NaN	NaN	NaN	NaN	NaN	NaN	NaN	NaN	NaN	NaN	NaN	NaN	-1.586	0.566	0.539	-1.595	0.458	0.548	NaN	NaN	NaN	NaN	NaN	NaN	NaN	NaN	NaN	NaN	NaN	NaN	NaN	NaN	NaN	NaN	NaN	NaN	NaN	NaN	NaN	NaN	NaN	NaN	NaN	NaN	NaN	NaN	NaN	NaN
269	1.345	NaN	NaN	NaN	NaN	NaN	NaN	NaN	NaN	NaN	NaN	NaN	NaN	-1.586	0.566	0.539	-1.595	0.458	0.548	NaN	NaN	NaN	NaN	NaN	NaN	NaN	NaN	NaN	NaN	NaN	NaN	NaN	NaN	NaN	NaN	NaN	NaN	NaN	NaN	NaN	NaN	NaN	NaN	NaN	NaN	NaN	NaN	NaN	NaN
270	1.35	NaN	NaN	NaN	NaN	NaN	NaN	NaN	NaN	NaN	NaN	NaN	NaN	-1.586	0.566	0.539	-1.596	0.458	0.549	NaN	NaN	NaN	NaN	NaN	NaN	NaN	NaN	NaN	NaN	NaN	NaN	NaN	NaN	NaN	NaN	NaN	NaN	NaN	NaN	NaN	NaN	NaN	NaN	NaN	NaN	NaN	NaN	NaN	NaN
271	1.355	NaN	NaN	NaN	NaN	NaN	NaN	NaN	NaN	NaN	NaN	NaN	NaN	-1.586	0.566	0.54	-1.596	0.458	0.549	NaN	NaN	NaN	NaN	NaN	NaN	NaN	NaN	NaN	NaN	NaN	NaN	NaN	NaN	NaN	NaN	NaN	NaN	NaN	NaN	NaN	NaN	NaN	NaN	NaN	NaN	NaN	NaN	NaN	NaN
272	1.36	NaN	NaN	NaN	NaN	NaN	NaN	NaN	NaN	NaN	NaN	NaN	NaN	-1.586	0.565	0.54	-1.596	0.458	0.549	NaN	NaN	NaN	NaN	NaN	NaN	NaN	NaN	NaN	NaN	NaN	NaN	NaN	NaN	NaN	NaN	NaN	NaN	NaN	NaN	NaN	NaN	NaN	NaN	NaN	NaN	NaN	NaN	NaN	NaN
273	1.365	NaN	NaN	NaN	NaN	NaN	NaN	NaN	NaN	NaN	-1.574	0.696	0.583	-1.586	0.565	0.54	-1.595	0.458	0.549	NaN	NaN	NaN	NaN	NaN	NaN	NaN	NaN	NaN	NaN	NaN	NaN	NaN	NaN	NaN	NaN	NaN	NaN	NaN	NaN	NaN	NaN	NaN	NaN	NaN	NaN	NaN	NaN	NaN	NaN
274	1.37	NaN	NaN	NaN	NaN	NaN	NaN	NaN	NaN	NaN	-1.573	0.696	0.583	-1.586	0.565	0.541	-1.595	0.457	0.55	NaN	NaN	NaN	NaN	NaN	NaN	NaN	NaN	NaN	NaN	NaN	NaN	NaN	NaN	NaN	NaN	NaN	NaN	NaN	NaN	NaN	NaN	NaN	NaN	NaN	NaN	NaN	NaN	NaN	NaN
275	1.375	NaN	NaN	NaN	NaN	NaN	NaN	NaN	NaN	NaN	-1.572	0.696	0.583	-1.587	0.566	0.541	-1.595	0.457	0.55	NaN	NaN	NaN	NaN	NaN	NaN	NaN	NaN	NaN	NaN	NaN	NaN	NaN	NaN	NaN	NaN	NaN	NaN	NaN	NaN	NaN	NaN	NaN	NaN	NaN	NaN	NaN	NaN	NaN	NaN
276	1.38	NaN	NaN	NaN	NaN	NaN	NaN	NaN	NaN	NaN	-1.572	0.696	0.584	-1.587	0.566	0.542	-1.595	0.457	0.55	NaN	NaN	NaN	NaN	NaN	NaN	NaN	NaN	NaN	NaN	NaN	NaN	NaN	NaN	NaN	NaN	NaN	NaN	NaN	NaN	NaN	NaN	NaN	NaN	NaN	NaN	NaN	NaN	NaN	NaN
277	1.385	NaN	NaN	NaN	NaN	NaN	NaN	NaN	NaN	NaN	-1.572	0.695	0.584	-1.587	0.565	0.542	-1.596	0.457	0.551	NaN	NaN	NaN	NaN	NaN	NaN	NaN	NaN	NaN	NaN	NaN	NaN	NaN	NaN	NaN	NaN	NaN	NaN	NaN	NaN	NaN	NaN	NaN	NaN	NaN	NaN	NaN	NaN	NaN	NaN
278	1.39	NaN	NaN	NaN	NaN	NaN	NaN	NaN	NaN	NaN	-1.572	0.695	0.585	-1.587	0.565	0.542	-1.596	0.457	0.551	NaN	NaN	NaN	NaN	NaN	NaN	NaN	NaN	NaN	NaN	NaN	NaN	NaN	NaN	NaN	NaN	NaN	NaN	NaN	NaN	NaN	NaN	NaN	NaN	NaN	NaN	NaN	NaN	NaN	NaN
279	1.395	NaN	NaN	NaN	NaN	NaN	NaN	NaN	NaN	NaN	-1.571	0.695	0.585	-1.587	0.565	0.542	-1.596	0.457	0.552	NaN	NaN	NaN	NaN	NaN	NaN	NaN	NaN	NaN	NaN	NaN	NaN	NaN	NaN	NaN	NaN	NaN	NaN	NaN	NaN	NaN	NaN	NaN	NaN	NaN	NaN	NaN	NaN	NaN	NaN
280	1.4	NaN	NaN	NaN	NaN	NaN	NaN	NaN	NaN	NaN	-1.571	0.695	0.586	-1.586	0.565	0.543	-1.596	0.457	0.552	NaN	NaN	NaN	NaN	NaN	NaN	NaN	NaN	NaN	NaN	NaN	NaN	NaN	NaN	NaN	NaN	NaN	NaN	NaN	NaN	NaN	NaN	NaN	NaN	NaN	NaN	NaN	NaN	NaN	NaN
281	1.405	NaN	NaN	NaN	NaN	NaN	NaN	NaN	NaN	NaN	-1.571	0.695	0.586	-1.586	0.565	0.543	-1.595	0.457	0.552	NaN	NaN	NaN	NaN	NaN	NaN	NaN	NaN	NaN	NaN	NaN	NaN	NaN	NaN	NaN	NaN	NaN	NaN	NaN	NaN	NaN	NaN	NaN	NaN	NaN	NaN	NaN	NaN	NaN	NaN
282	1.41	NaN	NaN	NaN	NaN	NaN	NaN	NaN	NaN	NaN	-1.571	0.695	0.587	-1.586	0.565	0.544	-1.595	0.457	0.552	NaN	NaN	NaN	NaN	NaN	NaN	NaN	NaN	NaN	NaN	NaN	NaN	NaN	NaN	NaN	NaN	NaN	NaN	NaN	NaN	NaN	NaN	NaN	NaN	NaN	NaN	NaN	NaN	NaN	NaN
283	1.415	NaN	NaN	NaN	NaN	NaN	NaN	NaN	NaN	NaN	-1.571	0.695	0.587	-1.586	0.564	0.545	-1.595	0.456	0.553	NaN	NaN	NaN	NaN	NaN	NaN	NaN	NaN	NaN	NaN	NaN	NaN	NaN	NaN	NaN	NaN	NaN	NaN	NaN	NaN	NaN	NaN	NaN	NaN	NaN	NaN	NaN	NaN	NaN	NaN
284	1.42	NaN	NaN	NaN	NaN	NaN	NaN	NaN	NaN	NaN	-1.57	0.694	0.587	-1.586	0.564	0.545	-1.595	0.456	0.553	NaN	NaN	NaN	NaN	NaN	NaN	NaN	NaN	NaN	NaN	NaN	NaN	NaN	NaN	NaN	NaN	NaN	NaN	NaN	NaN	NaN	NaN	NaN	NaN	NaN	NaN	NaN	NaN	NaN	NaN
285	1.425	NaN	NaN	NaN	NaN	NaN	NaN	NaN	NaN	NaN	-1.57	0.694	0.588	-1.586	0.564	0.545	-1.595	0.456	0.553	NaN	NaN	NaN	NaN	NaN	NaN	NaN	NaN	NaN	NaN	NaN	NaN	NaN	NaN	NaN	NaN	NaN	NaN	NaN	NaN	NaN	NaN	NaN	NaN	NaN	NaN	NaN	NaN	NaN	NaN
286	1.43	NaN	NaN	NaN	NaN	NaN	NaN	NaN	NaN	NaN	-1.57	0.694	0.589	-1.586	0.564	0.545	-1.596	0.456	0.554	NaN	NaN	NaN	NaN	NaN	NaN	NaN	NaN	NaN	NaN	NaN	NaN	NaN	NaN	NaN	NaN	NaN	NaN	NaN	NaN	NaN	NaN	NaN	NaN	NaN	NaN	NaN	NaN	NaN	NaN
287	1.435	NaN	NaN	NaN	NaN	NaN	NaN	NaN	NaN	NaN	-1.57	0.694	0.589	-1.586	0.564	0.546	-1.596	0.456	0.554	NaN	NaN	NaN	NaN	NaN	NaN	NaN	NaN	NaN	NaN	NaN	NaN	NaN	NaN	NaN	NaN	NaN	NaN	NaN	NaN	NaN	NaN	NaN	NaN	NaN	NaN	NaN	NaN	NaN	NaN
288	1.44	NaN	NaN	NaN	NaN	NaN	NaN	NaN	NaN	NaN	-1.569	0.694	0.589	-1.586	0.564	0.546	-1.596	0.456	0.554	NaN	NaN	NaN	NaN	NaN	NaN	NaN	NaN	NaN	NaN	NaN	NaN	NaN	NaN	NaN	NaN	NaN	NaN	NaN	NaN	NaN	NaN	NaN	NaN	NaN	NaN	NaN	NaN	NaN	NaN
289	1.445	NaN	NaN	NaN	NaN	NaN	NaN	NaN	NaN	NaN	-1.569	0.694	0.59	-1.586	0.564	0.547	-1.596	0.456	0.555	NaN	NaN	NaN	NaN	NaN	NaN	NaN	NaN	NaN	NaN	NaN	NaN	NaN	NaN	NaN	NaN	NaN	NaN	NaN	NaN	NaN	NaN	NaN	NaN	NaN	NaN	NaN	NaN	NaN	NaN
290	1.45	NaN	NaN	NaN	NaN	NaN	NaN	NaN	NaN	NaN	-1.568	0.693	0.59	-1.586	0.564	0.547	-1.596	0.456	0.555	NaN	NaN	NaN	NaN	NaN	NaN	NaN	NaN	NaN	NaN	NaN	NaN	NaN	NaN	NaN	NaN	NaN	NaN	NaN	NaN	NaN	NaN	NaN	NaN	NaN	NaN	NaN	NaN	NaN	NaN
291	1.455	NaN	NaN	NaN	NaN	NaN	NaN	NaN	NaN	NaN	-1.568	0.693	0.591	-1.585	0.564	0.547	-1.596	0.456	0.555	NaN	NaN	NaN	NaN	NaN	NaN	NaN	NaN	NaN	NaN	NaN	NaN	NaN	NaN	NaN	NaN	NaN	NaN	NaN	NaN	NaN	NaN	NaN	NaN	NaN	NaN	NaN	NaN	NaN	NaN
292	1.46	NaN	NaN	NaN	NaN	NaN	NaN	NaN	NaN	NaN	-1.568	0.693	0.591	-1.585	0.563	0.548	-1.595	0.455	0.556	NaN	NaN	NaN	NaN	NaN	NaN	NaN	NaN	NaN	NaN	NaN	NaN	NaN	NaN	NaN	NaN	NaN	NaN	NaN	NaN	NaN	NaN	NaN	NaN	NaN	NaN	NaN	NaN	NaN	NaN
293	1.465	NaN	NaN	NaN	NaN	NaN	NaN	NaN	NaN	NaN	-1.568	0.693	0.592	-1.585	0.563	0.548	-1.595	0.455	0.556	NaN	NaN	NaN	NaN	NaN	NaN	NaN	NaN	NaN	NaN	NaN	NaN	NaN	NaN	NaN	NaN	NaN	NaN	NaN	NaN	NaN	NaN	NaN	NaN	NaN	NaN	NaN	NaN	NaN	NaN
294	1.47	NaN	NaN	NaN	NaN	NaN	NaN	NaN	NaN	NaN	-1.567	0.693	0.592	-1.585	0.563	0.548	-1.595	0.455	0.556	NaN	NaN	NaN	NaN	NaN	NaN	NaN	NaN	NaN	NaN	NaN	NaN	NaN	NaN	NaN	NaN	NaN	NaN	NaN	NaN	NaN	NaN	NaN	NaN	NaN	NaN	NaN	NaN	NaN	NaN
295	1.475	NaN	NaN	NaN	NaN	NaN	NaN	NaN	NaN	NaN	-1.567	0.693	0.593	-1.585	0.563	0.549	-1.595	0.455	0.557	NaN	NaN	NaN	NaN	NaN	NaN	NaN	NaN	NaN	NaN	NaN	NaN	NaN	NaN	NaN	NaN	NaN	NaN	NaN	NaN	NaN	NaN	NaN	NaN	NaN	NaN	NaN	NaN	NaN	NaN
296	1.48	NaN	NaN	NaN	NaN	NaN	NaN	NaN	NaN	NaN	-1.566	0.693	0.593	-1.585	0.564	0.549	-1.596	0.455	0.557	NaN	NaN	NaN	NaN	NaN	NaN	NaN	NaN	NaN	NaN	NaN	NaN	NaN	NaN	NaN	NaN	NaN	NaN	NaN	NaN	NaN	NaN	NaN	NaN	NaN	NaN	NaN	NaN	NaN	NaN
297	1.485	NaN	NaN	NaN	NaN	NaN	NaN	NaN	NaN	NaN	-1.566	0.693	0.593	-1.585	0.563	0.55	-1.595	0.455	0.557	NaN	NaN	NaN	NaN	NaN	NaN	NaN	NaN	NaN	NaN	NaN	NaN	NaN	NaN	NaN	NaN	NaN	NaN	NaN	NaN	NaN	NaN	NaN	NaN	NaN	NaN	NaN	NaN	NaN	NaN
298	1.49	NaN	NaN	NaN	NaN	NaN	NaN	NaN	NaN	NaN	-1.565	0.692	0.594	-1.585	0.563	0.55	-1.595	0.455	0.558	NaN	NaN	NaN	NaN	NaN	NaN	NaN	NaN	NaN	NaN	NaN	NaN	NaN	NaN	NaN	NaN	NaN	NaN	NaN	NaN	NaN	NaN	NaN	NaN	NaN	NaN	NaN	NaN	NaN	NaN
299	1.495	NaN	NaN	NaN	NaN	NaN	NaN	NaN	NaN	NaN	-1.565	0.692	0.594	-1.584	0.563	0.551	-1.596	0.455	0.558	NaN	NaN	NaN	NaN	NaN	NaN	NaN	NaN	NaN	NaN	NaN	NaN	NaN	NaN	NaN	NaN	NaN	NaN	NaN	NaN	NaN	NaN	NaN	NaN	NaN	NaN	NaN	NaN	NaN	NaN
300	1.5	NaN	NaN	NaN	NaN	NaN	NaN	NaN	NaN	NaN	-1.565	0.692	0.595	-1.584	0.562	0.551	-1.596	0.454	0.558	NaN	NaN	NaN	NaN	NaN	NaN	NaN	NaN	NaN	NaN	NaN	NaN	NaN	NaN	NaN	NaN	NaN	NaN	NaN	NaN	NaN	NaN	NaN	NaN	NaN	NaN	NaN	NaN	NaN	NaN
301	1.505	NaN	NaN	NaN	NaN	NaN	NaN	NaN	NaN	NaN	-1.565	0.692	0.595	-1.584	0.562	0.551	-1.595	0.454	0.558	NaN	NaN	NaN	NaN	NaN	NaN	NaN	NaN	NaN	NaN	NaN	NaN	NaN	NaN	NaN	NaN	NaN	NaN	NaN	NaN	NaN	NaN	NaN	NaN	NaN	NaN	NaN	NaN	NaN	NaN
302	1.51	NaN	NaN	NaN	NaN	NaN	NaN	NaN	NaN	NaN	-1.564	0.692	0.596	-1.584	0.562	0.552	-1.596	0.454	0.559	NaN	NaN	NaN	NaN	NaN	NaN	NaN	NaN	NaN	NaN	NaN	NaN	NaN	NaN	NaN	NaN	NaN	NaN	NaN	NaN	NaN	NaN	NaN	NaN	NaN	NaN	NaN	NaN	NaN	NaN
303	1.515	NaN	NaN	NaN	NaN	NaN	NaN	NaN	NaN	NaN	-1.564	0.692	0.596	-1.584	0.562	0.552	-1.596	0.454	0.559	NaN	NaN	NaN	NaN	NaN	NaN	NaN	NaN	NaN	NaN	NaN	NaN	NaN	NaN	NaN	NaN	NaN	NaN	NaN	NaN	NaN	NaN	NaN	NaN	NaN	NaN	NaN	NaN	NaN	NaN
304	1.52	NaN	NaN	NaN	NaN	NaN	NaN	NaN	NaN	NaN	-1.563	0.691	0.596	-1.585	0.563	0.553	-1.596	0.454	0.56	NaN	NaN	NaN	NaN	NaN	NaN	NaN	NaN	NaN	NaN	NaN	NaN	NaN	NaN	NaN	NaN	NaN	NaN	NaN	NaN	NaN	NaN	NaN	NaN	NaN	NaN	NaN	NaN	NaN	NaN
305	1.525	NaN	NaN	NaN	NaN	NaN	NaN	NaN	NaN	NaN	-1.563	0.691	0.597	-1.585	0.563	0.553	-1.596	0.454	0.56	NaN	NaN	NaN	NaN	NaN	NaN	NaN	NaN	NaN	NaN	NaN	NaN	NaN	NaN	NaN	NaN	NaN	NaN	NaN	NaN	NaN	NaN	NaN	NaN	NaN	NaN	NaN	NaN	NaN	NaN
306	1.53	NaN	NaN	NaN	NaN	NaN	NaN	NaN	NaN	NaN	-1.563	0.691	0.597	-1.584	0.563	0.553	-1.596	0.453	0.56	NaN	NaN	NaN	NaN	NaN	NaN	NaN	NaN	NaN	NaN	NaN	NaN	NaN	NaN	NaN	NaN	NaN	NaN	NaN	NaN	NaN	NaN	NaN	NaN	NaN	NaN	NaN	NaN	NaN	NaN
307	1.535	NaN	NaN	NaN	NaN	NaN	NaN	NaN	NaN	NaN	-1.563	0.691	0.598	-1.584	0.562	0.553	-1.596	0.453	0.561	NaN	NaN	NaN	NaN	NaN	NaN	NaN	NaN	NaN	NaN	NaN	NaN	NaN	NaN	NaN	NaN	NaN	NaN	NaN	NaN	NaN	NaN	NaN	NaN	NaN	NaN	NaN	NaN	NaN	NaN
308	1.54	NaN	NaN	NaN	NaN	NaN	NaN	NaN	NaN	NaN	-1.563	0.691	0.598	-1.584	0.562	0.554	-1.596	0.453	0.561	NaN	NaN	NaN	NaN	NaN	NaN	NaN	NaN	NaN	NaN	NaN	NaN	NaN	NaN	NaN	NaN	NaN	NaN	NaN	NaN	NaN	NaN	NaN	NaN	NaN	NaN	NaN	NaN	NaN	NaN
309	1.545	NaN	NaN	NaN	NaN	NaN	NaN	NaN	NaN	NaN	-1.563	0.691	0.599	-1.584	0.562	0.554	-1.596	0.453	0.561	NaN	NaN	NaN	NaN	NaN	NaN	NaN	NaN	NaN	NaN	NaN	NaN	NaN	NaN	NaN	NaN	NaN	NaN	NaN	NaN	NaN	NaN	NaN	NaN	NaN	NaN	NaN	NaN	NaN	NaN
310	1.55	NaN	NaN	NaN	NaN	NaN	NaN	NaN	NaN	NaN	-1.562	0.691	0.599	-1.584	0.562	0.555	-1.596	0.453	0.562	NaN	NaN	NaN	NaN	NaN	NaN	NaN	NaN	NaN	NaN	NaN	NaN	NaN	NaN	NaN	NaN	NaN	NaN	NaN	NaN	NaN	NaN	NaN	NaN	NaN	NaN	NaN	NaN	NaN	NaN
311	1.555	NaN	NaN	NaN	NaN	NaN	NaN	NaN	NaN	NaN	-1.562	0.69	0.6	-1.585	0.562	0.555	-1.597	0.453	0.562	NaN	NaN	NaN	NaN	NaN	NaN	NaN	NaN	NaN	NaN	NaN	NaN	NaN	NaN	NaN	NaN	NaN	NaN	NaN	NaN	NaN	NaN	NaN	NaN	NaN	NaN	NaN	NaN	NaN	NaN
312	1.56	NaN	NaN	NaN	NaN	NaN	NaN	NaN	NaN	NaN	-1.562	0.69	0.6	-1.584	0.562	0.556	-1.597	0.453	0.563	NaN	NaN	NaN	NaN	NaN	NaN	NaN	NaN	NaN	NaN	NaN	NaN	NaN	NaN	NaN	NaN	NaN	NaN	NaN	NaN	NaN	NaN	NaN	NaN	NaN	NaN	NaN	NaN	NaN	NaN
313	1.565	NaN	NaN	NaN	NaN	NaN	NaN	NaN	NaN	NaN	-1.562	0.69	0.601	-1.584	0.562	0.556	-1.597	0.453	0.563	NaN	NaN	NaN	NaN	NaN	NaN	NaN	NaN	NaN	NaN	NaN	NaN	NaN	NaN	NaN	NaN	NaN	NaN	NaN	NaN	NaN	NaN	NaN	NaN	NaN	NaN	NaN	NaN	NaN	NaN
314	1.57	NaN	NaN	NaN	NaN	NaN	NaN	NaN	NaN	NaN	-1.562	0.69	0.601	-1.585	0.561	0.556	-1.598	0.453	0.563	NaN	NaN	NaN	NaN	NaN	NaN	NaN	NaN	NaN	NaN	NaN	NaN	NaN	NaN	NaN	NaN	NaN	NaN	NaN	NaN	NaN	NaN	NaN	NaN	NaN	NaN	NaN	NaN	NaN	NaN
315	1.575	NaN	NaN	NaN	NaN	NaN	NaN	NaN	NaN	NaN	-1.562	0.69	0.602	-1.585	0.561	0.557	-1.598	0.452	0.564	NaN	NaN	NaN	NaN	NaN	NaN	NaN	NaN	NaN	NaN	NaN	NaN	NaN	NaN	NaN	NaN	NaN	NaN	NaN	NaN	NaN	NaN	NaN	NaN	NaN	NaN	NaN	NaN	NaN	NaN
316	1.58	NaN	NaN	NaN	NaN	NaN	NaN	NaN	NaN	NaN	-1.561	0.69	0.602	-1.585	0.561	0.557	-1.599	0.452	0.564	NaN	NaN	NaN	NaN	NaN	NaN	NaN	NaN	NaN	NaN	NaN	NaN	NaN	NaN	NaN	NaN	NaN	NaN	NaN	NaN	NaN	NaN	NaN	NaN	NaN	NaN	NaN	NaN	NaN	NaN
317	1.585	NaN	NaN	NaN	NaN	NaN	NaN	NaN	NaN	NaN	-1.561	0.69	0.603	-1.586	0.561	0.558	-1.599	0.452	0.565	NaN	NaN	NaN	NaN	NaN	NaN	NaN	NaN	NaN	NaN	NaN	NaN	NaN	NaN	NaN	NaN	NaN	NaN	NaN	NaN	NaN	NaN	NaN	NaN	NaN	NaN	NaN	NaN	NaN	NaN
318	1.59	NaN	NaN	NaN	NaN	NaN	NaN	NaN	NaN	NaN	-1.561	0.69	0.603	-1.586	0.561	0.558	-1.6	0.452	0.565	NaN	NaN	NaN	NaN	NaN	NaN	NaN	NaN	NaN	NaN	NaN	NaN	NaN	NaN	NaN	NaN	NaN	NaN	NaN	NaN	NaN	NaN	NaN	NaN	NaN	NaN	NaN	NaN	NaN	NaN
319	1.595	NaN	NaN	NaN	NaN	NaN	NaN	NaN	NaN	NaN	-1.561	0.69	0.604	-1.586	0.561	0.558	-1.6	0.452	0.565	NaN	NaN	NaN	NaN	NaN	NaN	NaN	NaN	NaN	NaN	NaN	NaN	NaN	NaN	NaN	NaN	NaN	NaN	NaN	NaN	NaN	NaN	NaN	NaN	NaN	NaN	NaN	NaN	NaN	NaN
320	1.6	NaN	NaN	NaN	NaN	NaN	NaN	NaN	NaN	NaN	-1.561	0.689	0.604	-1.587	0.561	0.559	-1.6	0.452	0.566	NaN	NaN	NaN	NaN	NaN	NaN	NaN	NaN	NaN	NaN	NaN	NaN	NaN	NaN	NaN	NaN	NaN	NaN	NaN	NaN	NaN	NaN	NaN	NaN	NaN	NaN	NaN	NaN	NaN	NaN
321	1.605	NaN	NaN	NaN	NaN	NaN	NaN	NaN	NaN	NaN	-1.561	0.689	0.605	-1.587	0.561	0.559	-1.601	0.451	0.566	NaN	NaN	NaN	NaN	NaN	NaN	NaN	NaN	NaN	NaN	NaN	NaN	NaN	NaN	NaN	NaN	NaN	NaN	NaN	NaN	NaN	NaN	NaN	NaN	NaN	NaN	NaN	NaN	NaN	NaN
322	1.61	NaN	NaN	NaN	NaN	NaN	NaN	NaN	NaN	NaN	-1.56	0.689	0.605	-1.588	0.561	0.56	-1.602	0.451	0.566	NaN	NaN	NaN	NaN	NaN	NaN	NaN	NaN	NaN	NaN	NaN	NaN	NaN	NaN	NaN	NaN	NaN	NaN	NaN	NaN	NaN	NaN	NaN	NaN	NaN	NaN	NaN	NaN	NaN	NaN
323	1.615	NaN	NaN	NaN	NaN	NaN	NaN	NaN	NaN	NaN	-1.56	0.689	0.605	-1.588	0.561	0.56	-1.602	0.451	0.567	NaN	NaN	NaN	NaN	NaN	NaN	NaN	NaN	NaN	NaN	NaN	NaN	NaN	NaN	NaN	NaN	NaN	NaN	NaN	NaN	NaN	NaN	NaN	NaN	NaN	NaN	NaN	NaN	NaN	NaN
324	1.62	NaN	NaN	NaN	NaN	NaN	NaN	NaN	NaN	NaN	-1.56	0.689	0.606	-1.589	0.561	0.56	-1.603	0.451	0.567	NaN	NaN	NaN	NaN	NaN	NaN	NaN	NaN	NaN	NaN	NaN	NaN	NaN	NaN	NaN	NaN	NaN	NaN	NaN	NaN	NaN	NaN	NaN	NaN	NaN	NaN	NaN	NaN	NaN	NaN
325	1.625	NaN	NaN	NaN	NaN	NaN	NaN	NaN	NaN	NaN	-1.56	0.689	0.607	-1.589	0.561	0.561	-1.603	0.451	0.568	NaN	NaN	NaN	NaN	NaN	NaN	NaN	NaN	NaN	NaN	NaN	NaN	NaN	NaN	NaN	NaN	NaN	NaN	NaN	NaN	NaN	NaN	NaN	NaN	NaN	NaN	NaN	NaN	NaN	NaN
326	1.63	NaN	NaN	NaN	NaN	NaN	NaN	NaN	NaN	NaN	-1.56	0.689	0.607	-1.589	0.561	0.561	-1.603	0.451	0.568	NaN	NaN	NaN	NaN	NaN	NaN	NaN	NaN	NaN	NaN	NaN	NaN	NaN	NaN	NaN	NaN	NaN	NaN	NaN	NaN	NaN	NaN	NaN	NaN	NaN	NaN	NaN	NaN	NaN	NaN
327	1.635	NaN	NaN	NaN	NaN	NaN	NaN	NaN	NaN	NaN	-1.56	0.689	0.608	-1.59	0.561	0.562	-1.604	0.451	0.568	NaN	NaN	NaN	NaN	NaN	NaN	NaN	NaN	NaN	NaN	NaN	NaN	NaN	NaN	NaN	NaN	NaN	NaN	NaN	NaN	NaN	NaN	NaN	NaN	NaN	NaN	NaN	NaN	NaN	NaN
328	1.64	NaN	NaN	NaN	NaN	NaN	NaN	NaN	NaN	NaN	-1.56	0.688	0.608	-1.59	0.561	0.562	-1.604	0.45	0.569	NaN	NaN	NaN	NaN	NaN	NaN	NaN	NaN	NaN	NaN	NaN	NaN	NaN	NaN	NaN	NaN	NaN	NaN	NaN	NaN	NaN	NaN	NaN	NaN	NaN	NaN	NaN	NaN	NaN	NaN
329	1.645	NaN	NaN	NaN	NaN	NaN	NaN	NaN	NaN	NaN	-1.56	0.688	0.608	-1.59	0.561	0.562	-1.605	0.451	0.569	NaN	NaN	NaN	NaN	NaN	NaN	NaN	NaN	NaN	NaN	NaN	NaN	NaN	NaN	NaN	NaN	NaN	NaN	NaN	NaN	NaN	NaN	NaN	NaN	NaN	NaN	NaN	NaN	NaN	NaN
330	1.65	NaN	NaN	NaN	NaN	NaN	NaN	NaN	NaN	NaN	-1.559	0.688	0.609	-1.591	0.561	0.563	-1.605	0.451	0.569	NaN	NaN	NaN	NaN	NaN	NaN	NaN	NaN	NaN	NaN	NaN	NaN	NaN	NaN	NaN	NaN	NaN	NaN	NaN	NaN	NaN	NaN	NaN	NaN	NaN	NaN	NaN	NaN	NaN	NaN
331	1.655	NaN	NaN	NaN	NaN	NaN	NaN	NaN	NaN	NaN	-1.559	0.688	0.61	-1.591	0.561	0.563	-1.606	0.451	0.57	NaN	NaN	NaN	NaN	NaN	NaN	NaN	NaN	NaN	NaN	NaN	NaN	NaN	NaN	NaN	NaN	NaN	NaN	NaN	NaN	NaN	NaN	NaN	NaN	NaN	NaN	NaN	NaN	NaN	NaN
332	1.66	NaN	NaN	NaN	NaN	NaN	NaN	NaN	NaN	NaN	-1.559	0.688	0.61	-1.591	0.561	0.563	-1.606	0.45	0.57	NaN	NaN	NaN	NaN	NaN	NaN	NaN	NaN	NaN	NaN	NaN	NaN	NaN	NaN	NaN	NaN	NaN	NaN	NaN	NaN	NaN	NaN	NaN	NaN	NaN	NaN	NaN	NaN	NaN	NaN
333	1.665	NaN	NaN	NaN	NaN	NaN	NaN	NaN	NaN	NaN	-1.559	0.688	0.61	-1.591	0.561	0.564	-1.606	0.45	0.57	NaN	NaN	NaN	NaN	NaN	NaN	NaN	NaN	NaN	NaN	NaN	NaN	NaN	NaN	NaN	NaN	NaN	NaN	NaN	NaN	NaN	-1.526	0.702	0.121	NaN	NaN	NaN	NaN	NaN	NaN
334	1.67	NaN	NaN	NaN	NaN	NaN	NaN	NaN	NaN	NaN	-1.559	0.688	0.611	-1.591	0.561	0.564	-1.606	0.45	0.57	NaN	NaN	NaN	NaN	NaN	NaN	NaN	NaN	NaN	NaN	NaN	NaN	NaN	NaN	NaN	NaN	NaN	NaN	NaN	NaN	NaN	-1.494	0.583	0.144	NaN	NaN	NaN	NaN	NaN	NaN
335	1.675	NaN	NaN	NaN	NaN	NaN	NaN	NaN	NaN	NaN	-1.558	0.688	0.611	-1.591	0.561	0.565	-1.606	0.45	0.571	NaN	NaN	NaN	NaN	NaN	NaN	NaN	NaN	NaN	NaN	NaN	NaN	NaN	NaN	NaN	NaN	NaN	NaN	NaN	NaN	NaN	-1.501	0.509	0.145	NaN	NaN	NaN	NaN	NaN	NaN
336	1.68	NaN	NaN	NaN	NaN	NaN	NaN	NaN	NaN	NaN	-1.557	0.688	0.611	-1.59	0.561	0.565	-1.606	0.45	0.571	NaN	NaN	NaN	NaN	NaN	NaN	NaN	NaN	NaN	NaN	NaN	NaN	NaN	NaN	NaN	NaN	NaN	NaN	NaN	NaN	NaN	-1.499	0.493	0.144	NaN	NaN	NaN	NaN	NaN	NaN
337	1.685	NaN	NaN	NaN	NaN	NaN	NaN	NaN	NaN	NaN	-1.557	0.688	0.612	-1.59	0.561	0.565	-1.606	0.45	0.572	NaN	NaN	NaN	NaN	NaN	NaN	NaN	NaN	NaN	NaN	NaN	NaN	NaN	NaN	NaN	NaN	NaN	NaN	NaN	NaN	NaN	-1.495	0.49	0.142	NaN	NaN	NaN	NaN	NaN	NaN
338	1.69	NaN	NaN	NaN	NaN	NaN	NaN	NaN	NaN	NaN	-1.557	0.688	0.612	-1.59	0.561	0.566	-1.606	0.45	0.572	NaN	NaN	NaN	NaN	NaN	NaN	NaN	NaN	NaN	NaN	NaN	NaN	NaN	NaN	NaN	NaN	NaN	NaN	NaN	NaN	NaN	-1.491	0.491	0.14	NaN	NaN	NaN	NaN	NaN	NaN
339	1.695	NaN	NaN	NaN	NaN	NaN	NaN	NaN	NaN	NaN	-1.556	0.688	0.613	-1.59	0.561	0.566	-1.606	0.45	0.572	NaN	NaN	NaN	NaN	NaN	NaN	NaN	NaN	NaN	NaN	NaN	NaN	NaN	NaN	NaN	NaN	NaN	NaN	NaN	NaN	NaN	-1.486	0.493	0.138	NaN	NaN	NaN	NaN	NaN	NaN
340	1.7	NaN	NaN	NaN	NaN	NaN	NaN	NaN	NaN	NaN	-1.555	0.688	0.613	-1.589	0.561	0.566	-1.606	0.45	0.573	NaN	NaN	NaN	NaN	NaN	NaN	NaN	NaN	NaN	NaN	NaN	NaN	NaN	NaN	NaN	NaN	NaN	NaN	NaN	NaN	NaN	-1.482	0.495	0.137	NaN	NaN	NaN	NaN	NaN	NaN
341	1.705	NaN	NaN	NaN	NaN	NaN	NaN	NaN	NaN	NaN	-1.555	0.688	0.613	-1.589	0.561	0.566	-1.605	0.45	0.573	NaN	NaN	NaN	NaN	NaN	NaN	NaN	NaN	NaN	NaN	NaN	NaN	NaN	NaN	NaN	NaN	NaN	NaN	NaN	NaN	NaN	-1.477	0.497	0.135	NaN	NaN	NaN	NaN	NaN	NaN
342	1.71	NaN	NaN	NaN	NaN	NaN	NaN	NaN	NaN	NaN	-1.554	0.688	0.614	-1.588	0.561	0.567	-1.605	0.45	0.573	NaN	NaN	NaN	NaN	NaN	NaN	NaN	NaN	NaN	NaN	NaN	NaN	NaN	NaN	NaN	NaN	NaN	NaN	-1.443	0.588	0.145	-1.473	0.499	0.133	NaN	NaN	NaN	NaN	NaN	NaN
343	1.715	NaN	NaN	NaN	NaN	NaN	NaN	NaN	NaN	NaN	-1.553	0.688	0.614	-1.588	0.561	0.567	-1.605	0.45	0.573	NaN	NaN	NaN	NaN	NaN	NaN	NaN	NaN	NaN	NaN	NaN	NaN	NaN	NaN	NaN	NaN	NaN	NaN	-1.439	0.59	0.144	-1.469	0.501	0.132	NaN	NaN	NaN	NaN	NaN	NaN
344	1.72	NaN	NaN	NaN	NaN	NaN	NaN	NaN	NaN	NaN	-1.552	0.688	0.614	-1.588	0.561	0.567	-1.604	0.45	0.573	NaN	NaN	NaN	NaN	NaN	NaN	NaN	NaN	NaN	NaN	NaN	NaN	NaN	NaN	NaN	NaN	NaN	NaN	-1.436	0.592	0.143	-1.465	0.502	0.13	NaN	NaN	NaN	NaN	NaN	NaN
345	1.725	NaN	NaN	NaN	NaN	NaN	NaN	NaN	NaN	NaN	-1.552	0.688	0.614	-1.587	0.561	0.568	-1.603	0.45	0.573	NaN	NaN	NaN	NaN	NaN	NaN	NaN	NaN	NaN	NaN	NaN	NaN	NaN	NaN	NaN	NaN	NaN	NaN	-1.433	0.593	0.142	-1.46	0.502	0.129	NaN	NaN	NaN	NaN	NaN	NaN
346	1.73	NaN	NaN	NaN	NaN	NaN	NaN	NaN	NaN	NaN	-1.551	0.688	0.615	-1.586	0.561	0.568	-1.603	0.45	0.573	NaN	NaN	NaN	NaN	NaN	NaN	NaN	NaN	NaN	NaN	NaN	NaN	NaN	NaN	NaN	NaN	NaN	NaN	-1.43	0.595	0.142	-1.454	0.502	0.128	NaN	NaN	NaN	NaN	NaN	NaN
347	1.735	NaN	NaN	NaN	NaN	NaN	NaN	NaN	NaN	NaN	-1.55	0.688	0.615	-1.586	0.561	0.568	-1.602	0.449	0.573	NaN	NaN	NaN	NaN	NaN	NaN	NaN	NaN	NaN	NaN	NaN	NaN	NaN	NaN	NaN	NaN	NaN	NaN	-1.427	0.596	0.141	-1.454	0.505	0.127	NaN	NaN	NaN	NaN	NaN	NaN
348	1.74	NaN	NaN	NaN	NaN	NaN	NaN	NaN	NaN	NaN	-1.549	0.688	0.615	-1.585	0.561	0.568	-1.602	0.45	0.573	NaN	NaN	NaN	NaN	NaN	NaN	NaN	NaN	NaN	NaN	NaN	NaN	NaN	NaN	NaN	NaN	NaN	NaN	-1.425	0.597	0.141	NaN	NaN	NaN	NaN	NaN	NaN	NaN	NaN	NaN
349	1.745	NaN	NaN	NaN	NaN	NaN	NaN	NaN	NaN	NaN	-1.548	0.688	0.615	-1.585	0.561	0.568	-1.602	0.45	0.574	NaN	NaN	NaN	NaN	NaN	NaN	NaN	NaN	NaN	NaN	NaN	NaN	NaN	NaN	NaN	NaN	NaN	NaN	-1.423	0.599	0.141	-1.44	0.507	0.124	NaN	NaN	NaN	NaN	NaN	NaN
350	1.75	NaN	NaN	NaN	NaN	NaN	NaN	NaN	NaN	NaN	-1.547	0.688	0.615	-1.584	0.561	0.568	-1.601	0.45	0.574	NaN	NaN	NaN	NaN	NaN	NaN	NaN	NaN	NaN	NaN	NaN	NaN	NaN	NaN	NaN	NaN	NaN	NaN	-1.42	0.6	0.14	-1.439	0.507	0.124	NaN	NaN	NaN	NaN	NaN	NaN
351	1.755	NaN	NaN	NaN	NaN	NaN	NaN	NaN	NaN	NaN	-1.546	0.688	0.615	-1.583	0.561	0.569	-1.601	0.45	0.574	NaN	NaN	NaN	NaN	NaN	NaN	NaN	NaN	NaN	NaN	NaN	NaN	NaN	NaN	NaN	NaN	NaN	NaN	-1.418	0.601	0.14	NaN	NaN	NaN	NaN	NaN	NaN	NaN	NaN	NaN
352	1.76	NaN	NaN	NaN	NaN	NaN	NaN	NaN	NaN	NaN	-1.546	0.688	0.615	-1.582	0.561	0.569	-1.6	0.45	0.574	NaN	NaN	NaN	NaN	NaN	NaN	NaN	NaN	NaN	NaN	NaN	NaN	NaN	NaN	NaN	NaN	NaN	NaN	-1.416	0.602	0.139	-1.433	0.509	0.123	NaN	NaN	NaN	NaN	NaN	NaN
353	1.765	NaN	NaN	NaN	NaN	NaN	NaN	NaN	NaN	NaN	-1.544	0.688	0.615	-1.582	0.561	0.569	-1.6	0.45	0.574	NaN	NaN	NaN	NaN	NaN	NaN	NaN	NaN	NaN	NaN	NaN	NaN	NaN	NaN	NaN	NaN	NaN	NaN	-1.414	0.603	0.139	NaN	NaN	NaN	NaN	NaN	NaN	NaN	NaN	NaN
354	1.77	NaN	NaN	NaN	NaN	NaN	NaN	NaN	NaN	NaN	-1.544	0.688	0.615	-1.581	0.562	0.569	-1.599	0.45	0.574	NaN	NaN	NaN	NaN	NaN	NaN	NaN	NaN	NaN	NaN	NaN	NaN	NaN	NaN	NaN	NaN	NaN	NaN	-1.413	0.603	0.139	-1.428	0.512	0.122	NaN	NaN	NaN	NaN	NaN	NaN
355	1.775	NaN	NaN	NaN	NaN	NaN	NaN	NaN	NaN	NaN	-1.543	0.687	0.615	-1.581	0.562	0.569	-1.599	0.45	0.574	NaN	NaN	NaN	NaN	NaN	NaN	NaN	NaN	NaN	NaN	NaN	NaN	NaN	NaN	NaN	NaN	NaN	NaN	-1.411	0.604	0.139	-1.426	0.513	0.123	NaN	NaN	NaN	NaN	NaN	NaN
356	1.78	NaN	NaN	NaN	NaN	NaN	NaN	NaN	NaN	NaN	-1.541	0.687	0.615	-1.58	0.562	0.569	-1.598	0.45	0.574	NaN	NaN	NaN	NaN	NaN	NaN	NaN	NaN	NaN	NaN	NaN	NaN	NaN	NaN	NaN	NaN	NaN	NaN	-1.409	0.605	0.139	-1.425	0.513	0.123	NaN	NaN	NaN	NaN	NaN	NaN
357	1.785	NaN	NaN	NaN	NaN	NaN	NaN	NaN	NaN	NaN	-1.54	0.687	0.615	-1.579	0.562	0.569	-1.598	0.45	0.574	NaN	NaN	NaN	NaN	NaN	NaN	NaN	NaN	NaN	NaN	NaN	NaN	NaN	NaN	NaN	NaN	NaN	NaN	-1.408	0.605	0.139	NaN	NaN	NaN	NaN	NaN	NaN	NaN	NaN	NaN
358	1.79	NaN	NaN	NaN	NaN	NaN	NaN	NaN	NaN	NaN	-1.54	0.687	0.615	-1.579	0.562	0.569	-1.597	0.45	0.574	NaN	NaN	NaN	NaN	NaN	NaN	NaN	NaN	NaN	NaN	NaN	NaN	NaN	NaN	NaN	NaN	NaN	NaN	-1.406	0.605	0.139	-1.42	0.513	0.124	NaN	NaN	NaN	NaN	NaN	NaN
359	1.795	NaN	NaN	NaN	NaN	NaN	NaN	NaN	NaN	NaN	-1.539	0.687	0.615	-1.578	0.562	0.569	-1.597	0.45	0.574	NaN	NaN	NaN	NaN	NaN	NaN	NaN	NaN	NaN	NaN	NaN	NaN	NaN	NaN	NaN	NaN	NaN	NaN	-1.405	0.606	0.139	-1.419	0.513	0.124	NaN	NaN	NaN	NaN	NaN	NaN
360	1.8	NaN	NaN	NaN	NaN	NaN	NaN	NaN	NaN	NaN	-1.538	0.687	0.615	-1.578	0.562	0.569	-1.597	0.45	0.574	NaN	NaN	NaN	NaN	NaN	NaN	NaN	NaN	NaN	NaN	NaN	NaN	NaN	NaN	NaN	NaN	NaN	NaN	-1.404	0.606	0.14	-1.418	0.513	0.125	NaN	NaN	NaN	NaN	NaN	NaN
361	1.805	NaN	NaN	NaN	NaN	NaN	NaN	NaN	NaN	NaN	-1.537	0.687	0.615	-1.577	0.562	0.569	-1.596	0.45	0.574	NaN	NaN	NaN	NaN	NaN	NaN	NaN	NaN	NaN	NaN	NaN	NaN	NaN	NaN	NaN	NaN	NaN	NaN	-1.403	0.606	0.14	-1.417	0.513	0.125	NaN	NaN	NaN	NaN	NaN	NaN
362	1.81	NaN	NaN	NaN	NaN	NaN	NaN	NaN	NaN	NaN	-1.536	0.687	0.615	-1.576	0.561	0.569	-1.596	0.45	0.574	NaN	NaN	NaN	NaN	NaN	NaN	NaN	NaN	NaN	NaN	NaN	NaN	NaN	NaN	NaN	NaN	NaN	NaN	-1.403	0.606	0.14	-1.416	0.513	0.125	NaN	NaN	NaN	NaN	NaN	NaN
363	1.815	NaN	NaN	NaN	NaN	NaN	NaN	NaN	NaN	NaN	-1.536	0.687	0.615	-1.576	0.561	0.569	-1.595	0.45	0.574	NaN	NaN	NaN	NaN	NaN	NaN	NaN	NaN	NaN	NaN	NaN	NaN	NaN	NaN	NaN	NaN	NaN	NaN	-1.402	0.607	0.14	NaN	NaN	NaN	NaN	NaN	NaN	NaN	NaN	NaN
364	1.82	NaN	NaN	NaN	NaN	NaN	NaN	NaN	NaN	NaN	-1.535	0.687	0.615	-1.575	0.562	0.569	-1.595	0.45	0.574	NaN	NaN	NaN	NaN	NaN	NaN	NaN	NaN	NaN	NaN	NaN	NaN	NaN	NaN	NaN	NaN	NaN	NaN	-1.401	0.606	0.14	-1.413	0.51	0.128	NaN	NaN	NaN	NaN	NaN	NaN
365	1.825	NaN	NaN	NaN	NaN	NaN	NaN	NaN	NaN	NaN	-1.534	0.687	0.615	-1.575	0.562	0.569	-1.594	0.451	0.574	NaN	NaN	NaN	NaN	NaN	NaN	NaN	NaN	NaN	NaN	NaN	NaN	NaN	NaN	NaN	NaN	NaN	NaN	-1.401	0.606	0.141	-1.413	0.509	0.128	NaN	NaN	NaN	NaN	NaN	NaN
366	1.83	NaN	NaN	NaN	NaN	NaN	NaN	NaN	NaN	NaN	-1.533	0.688	0.615	-1.574	0.562	0.569	-1.594	0.451	0.575	NaN	NaN	NaN	NaN	NaN	NaN	NaN	NaN	NaN	NaN	NaN	NaN	NaN	NaN	NaN	NaN	NaN	NaN	-1.4	0.605	0.141	-1.412	0.508	0.129	NaN	NaN	NaN	NaN	NaN	NaN
367	1.835	NaN	NaN	NaN	NaN	NaN	NaN	NaN	NaN	NaN	-1.533	0.688	0.615	-1.573	0.562	0.569	-1.594	0.451	0.575	NaN	NaN	NaN	NaN	NaN	NaN	NaN	NaN	NaN	NaN	NaN	NaN	NaN	NaN	NaN	NaN	NaN	NaN	-1.399	0.604	0.142	-1.412	0.506	0.13	NaN	NaN	NaN	NaN	NaN	NaN
368	1.84	NaN	NaN	NaN	NaN	NaN	NaN	NaN	NaN	NaN	-1.532	0.687	0.615	-1.573	0.562	0.569	-1.594	0.451	0.575	NaN	NaN	NaN	NaN	NaN	NaN	NaN	NaN	NaN	NaN	NaN	NaN	NaN	NaN	NaN	NaN	NaN	NaN	-1.399	0.604	0.142	-1.412	0.505	0.131	NaN	NaN	NaN	NaN	NaN	NaN
369	1.845	NaN	NaN	NaN	NaN	NaN	NaN	NaN	NaN	NaN	-1.531	0.687	0.615	-1.573	0.562	0.569	-1.593	0.451	0.575	NaN	NaN	NaN	NaN	NaN	NaN	NaN	NaN	NaN	NaN	NaN	NaN	NaN	NaN	NaN	NaN	NaN	NaN	-1.399	0.603	0.143	-1.411	0.502	0.131	NaN	NaN	NaN	NaN	NaN	NaN
370	1.85	NaN	NaN	NaN	NaN	NaN	NaN	NaN	NaN	NaN	-1.53	0.687	0.615	-1.572	0.562	0.569	-1.593	0.451	0.575	NaN	NaN	NaN	NaN	NaN	NaN	NaN	NaN	NaN	NaN	NaN	NaN	NaN	NaN	NaN	NaN	NaN	NaN	-1.399	0.601	0.144	-1.411	0.5	0.132	NaN	NaN	NaN	NaN	NaN	NaN
371	1.855	NaN	NaN	NaN	NaN	NaN	NaN	NaN	NaN	NaN	-1.529	0.687	0.615	-1.571	0.562	0.569	-1.592	0.451	0.575	NaN	NaN	NaN	NaN	NaN	NaN	NaN	NaN	NaN	NaN	NaN	NaN	NaN	NaN	NaN	NaN	NaN	NaN	-1.399	0.599	0.145	-1.411	0.499	0.133	NaN	NaN	NaN	NaN	NaN	NaN
372	1.86	NaN	NaN	NaN	NaN	NaN	NaN	NaN	NaN	NaN	-1.527	0.687	0.615	-1.57	0.562	0.569	-1.592	0.451	0.575	NaN	NaN	NaN	NaN	NaN	NaN	NaN	NaN	NaN	NaN	NaN	NaN	NaN	NaN	NaN	NaN	NaN	NaN	-1.399	0.598	0.145	-1.41	0.498	0.134	NaN	NaN	NaN	NaN	NaN	NaN
373	1.865	NaN	NaN	NaN	NaN	NaN	NaN	NaN	NaN	NaN	-1.526	0.687	0.615	-1.57	0.562	0.569	-1.591	0.451	0.575	NaN	NaN	NaN	NaN	NaN	NaN	NaN	NaN	NaN	NaN	NaN	NaN	NaN	NaN	NaN	NaN	NaN	NaN	-1.4	0.596	0.146	NaN	NaN	NaN	NaN	NaN	NaN	NaN	NaN	NaN
374	1.87	NaN	NaN	NaN	NaN	NaN	NaN	NaN	NaN	NaN	-1.525	0.687	0.615	-1.569	0.562	0.569	-1.591	0.451	0.575	NaN	NaN	NaN	NaN	NaN	NaN	NaN	NaN	NaN	NaN	NaN	NaN	NaN	NaN	NaN	NaN	NaN	NaN	-1.4	0.595	0.147	-1.411	0.492	0.136	NaN	NaN	NaN	NaN	NaN	NaN
375	1.875	NaN	NaN	NaN	NaN	NaN	NaN	NaN	NaN	NaN	-1.524	0.687	0.615	-1.568	0.562	0.569	-1.591	0.451	0.575	NaN	NaN	NaN	NaN	NaN	NaN	NaN	NaN	NaN	NaN	NaN	NaN	NaN	NaN	NaN	NaN	NaN	NaN	-1.401	0.593	0.148	NaN	NaN	NaN	NaN	NaN	NaN	NaN	NaN	NaN
376	1.88	NaN	NaN	NaN	NaN	NaN	NaN	NaN	NaN	NaN	-1.523	0.687	0.615	-1.568	0.562	0.569	-1.59	0.451	0.575	NaN	NaN	NaN	NaN	NaN	NaN	NaN	NaN	NaN	NaN	NaN	NaN	NaN	NaN	NaN	NaN	NaN	NaN	-1.401	0.591	0.15	-1.411	0.486	0.139	NaN	NaN	NaN	NaN	NaN	NaN
377	1.885	NaN	NaN	NaN	NaN	NaN	NaN	NaN	NaN	NaN	-1.522	0.687	0.615	-1.567	0.563	0.569	-1.589	0.451	0.575	NaN	NaN	NaN	NaN	NaN	NaN	NaN	NaN	NaN	NaN	NaN	NaN	NaN	NaN	NaN	NaN	NaN	NaN	-1.403	0.589	0.151	-1.412	0.484	0.141	NaN	NaN	NaN	NaN	NaN	NaN
378	1.89	NaN	NaN	NaN	NaN	NaN	NaN	NaN	NaN	NaN	-1.521	0.687	0.615	-1.566	0.563	0.569	-1.589	0.451	0.575	NaN	NaN	NaN	NaN	NaN	NaN	NaN	NaN	NaN	NaN	NaN	NaN	NaN	NaN	NaN	NaN	NaN	NaN	-1.404	0.587	0.152	-1.414	0.483	0.142	NaN	NaN	NaN	NaN	NaN	NaN
379	1.895	NaN	NaN	NaN	NaN	NaN	NaN	NaN	NaN	NaN	-1.52	0.687	0.615	NaN	NaN	NaN	-1.588	0.451	0.575	NaN	NaN	NaN	NaN	NaN	NaN	NaN	NaN	NaN	NaN	NaN	NaN	NaN	NaN	NaN	NaN	NaN	NaN	-1.405	0.585	0.153	-1.416	0.481	0.143	NaN	NaN	NaN	NaN	NaN	NaN
380	1.9	NaN	NaN	NaN	NaN	NaN	NaN	NaN	NaN	NaN	-1.518	0.687	0.615	-1.564	0.563	0.569	-1.588	0.451	0.575	NaN	NaN	NaN	NaN	NaN	NaN	NaN	NaN	NaN	NaN	NaN	NaN	NaN	NaN	NaN	NaN	NaN	NaN	-1.405	0.582	0.155	-1.416	0.478	0.145	NaN	NaN	NaN	NaN	NaN	NaN
381	1.905	NaN	NaN	NaN	NaN	NaN	NaN	NaN	NaN	NaN	-1.517	0.687	0.615	-1.563	0.563	0.569	-1.587	0.451	0.575	NaN	NaN	NaN	NaN	NaN	NaN	NaN	NaN	NaN	NaN	NaN	NaN	NaN	NaN	NaN	NaN	NaN	NaN	-1.406	0.579	0.156	-1.416	0.475	0.146	NaN	NaN	NaN	NaN	NaN	NaN
382	1.91	NaN	NaN	NaN	NaN	NaN	NaN	NaN	NaN	NaN	-1.515	0.687	0.615	-1.562	0.563	0.569	-1.586	0.451	0.575	NaN	NaN	NaN	NaN	NaN	NaN	NaN	NaN	NaN	NaN	NaN	NaN	NaN	NaN	NaN	NaN	NaN	NaN	-1.407	0.577	0.158	-1.418	0.473	0.148	NaN	NaN	NaN	NaN	NaN	NaN
383	1.915	NaN	NaN	NaN	NaN	NaN	NaN	NaN	NaN	NaN	-1.514	0.687	0.614	-1.561	0.562	0.569	-1.585	0.451	0.575	NaN	NaN	NaN	NaN	NaN	NaN	NaN	NaN	NaN	NaN	NaN	NaN	NaN	NaN	NaN	NaN	NaN	NaN	-1.408	0.574	0.159	-1.419	0.472	0.151	NaN	NaN	NaN	NaN	NaN	NaN
384	1.92	NaN	NaN	NaN	NaN	NaN	NaN	NaN	NaN	NaN	-1.512	0.687	0.614	-1.56	0.562	0.569	-1.584	0.451	0.575	NaN	NaN	NaN	NaN	NaN	NaN	NaN	NaN	NaN	NaN	NaN	NaN	NaN	NaN	NaN	NaN	NaN	NaN	-1.409	0.571	0.161	-1.42	0.469	0.152	NaN	NaN	NaN	NaN	NaN	NaN
385	1.925	NaN	NaN	NaN	NaN	NaN	NaN	NaN	NaN	NaN	-1.51	0.687	0.614	-1.559	0.563	0.569	-1.583	0.451	0.574	NaN	NaN	NaN	NaN	NaN	NaN	NaN	NaN	NaN	NaN	NaN	NaN	NaN	NaN	NaN	NaN	NaN	NaN	-1.41	0.569	0.163	-1.42	0.466	0.154	NaN	NaN	NaN	NaN	NaN	NaN
386	1.93	NaN	NaN	NaN	NaN	NaN	NaN	NaN	NaN	NaN	-1.508	0.687	0.614	-1.557	0.563	0.569	-1.583	0.451	0.574	NaN	NaN	NaN	NaN	NaN	NaN	NaN	NaN	NaN	NaN	NaN	NaN	NaN	NaN	NaN	NaN	NaN	NaN	-1.411	0.567	0.164	-1.422	0.464	0.156	NaN	NaN	NaN	NaN	NaN	NaN
387	1.935	NaN	NaN	NaN	NaN	NaN	NaN	NaN	NaN	NaN	-1.507	0.687	0.613	-1.556	0.563	0.569	-1.582	0.451	0.574	NaN	NaN	NaN	NaN	NaN	NaN	NaN	NaN	NaN	NaN	NaN	NaN	NaN	NaN	NaN	NaN	NaN	NaN	-1.411	0.564	0.166	-1.421	0.461	0.158	NaN	NaN	NaN	NaN	NaN	NaN
388	1.94	NaN	NaN	NaN	NaN	NaN	NaN	NaN	NaN	NaN	-1.505	0.687	0.613	-1.555	0.563	0.568	-1.581	0.451	0.574	NaN	NaN	NaN	NaN	NaN	NaN	NaN	NaN	NaN	NaN	NaN	NaN	NaN	NaN	NaN	NaN	NaN	NaN	-1.412	0.561	0.168	-1.42	0.457	0.159	NaN	NaN	NaN	NaN	NaN	NaN
389	1.945	NaN	NaN	NaN	NaN	NaN	NaN	NaN	NaN	NaN	-1.503	0.687	0.613	-1.553	0.562	0.568	-1.58	0.451	0.574	NaN	NaN	NaN	NaN	NaN	NaN	NaN	NaN	NaN	NaN	NaN	NaN	NaN	NaN	NaN	NaN	NaN	NaN	-1.412	0.558	0.169	-1.421	0.454	0.162	NaN	NaN	NaN	NaN	NaN	NaN
390	1.95	NaN	NaN	NaN	NaN	NaN	NaN	NaN	NaN	NaN	-1.501	0.687	0.612	-1.552	0.563	0.568	-1.578	0.451	0.574	NaN	NaN	NaN	NaN	NaN	NaN	NaN	NaN	NaN	NaN	NaN	NaN	NaN	NaN	NaN	NaN	NaN	NaN	-1.413	0.556	0.171	-1.422	0.453	0.164	NaN	NaN	NaN	NaN	NaN	NaN
391	1.955	NaN	NaN	NaN	NaN	NaN	NaN	NaN	NaN	NaN	-1.499	0.687	0.612	-1.55	0.562	0.568	-1.577	0.451	0.574	NaN	NaN	NaN	NaN	NaN	NaN	NaN	NaN	NaN	NaN	NaN	NaN	NaN	NaN	NaN	NaN	NaN	NaN	-1.413	0.553	0.173	-1.423	0.45	0.167	NaN	NaN	NaN	NaN	NaN	NaN
392	1.96	NaN	NaN	NaN	NaN	NaN	NaN	NaN	NaN	NaN	-1.496	0.686	0.611	-1.548	0.562	0.567	-1.576	0.451	0.574	NaN	NaN	NaN	NaN	NaN	NaN	NaN	NaN	NaN	NaN	NaN	NaN	NaN	NaN	NaN	NaN	NaN	NaN	-1.414	0.55	0.176	-1.423	0.448	0.169	NaN	NaN	NaN	NaN	NaN	NaN
393	1.965	NaN	NaN	NaN	NaN	NaN	NaN	NaN	NaN	NaN	-1.494	0.686	0.611	-1.547	0.562	0.567	-1.574	0.451	0.573	NaN	NaN	NaN	NaN	NaN	NaN	NaN	NaN	NaN	NaN	NaN	NaN	NaN	NaN	NaN	NaN	NaN	NaN	-1.414	0.548	0.179	-1.423	0.445	0.172	NaN	NaN	NaN	NaN	NaN	NaN
394	1.97	NaN	NaN	NaN	NaN	NaN	NaN	NaN	NaN	NaN	-1.492	0.686	0.61	-1.545	0.563	0.567	-1.573	0.451	0.573	NaN	NaN	NaN	NaN	NaN	NaN	NaN	NaN	NaN	NaN	NaN	NaN	NaN	NaN	NaN	NaN	NaN	NaN	-1.414	0.546	0.181	-1.422	0.443	0.173	NaN	NaN	NaN	NaN	NaN	NaN
395	1.975	NaN	NaN	NaN	NaN	NaN	NaN	NaN	NaN	NaN	-1.489	0.686	0.61	-1.543	0.562	0.567	-1.571	0.451	0.573	NaN	NaN	NaN	-1.463	0.039	0.573	NaN	NaN	NaN	NaN	NaN	NaN	NaN	NaN	NaN	NaN	NaN	NaN	-1.413	0.545	0.183	-1.42	0.443	0.174	NaN	NaN	NaN	NaN	NaN	NaN
396	1.98	NaN	NaN	NaN	NaN	NaN	NaN	NaN	NaN	NaN	-1.487	0.686	0.609	-1.541	0.562	0.566	-1.569	0.451	0.573	NaN	NaN	NaN	-1.463	0.039	0.573	NaN	NaN	NaN	NaN	NaN	NaN	NaN	NaN	NaN	NaN	NaN	NaN	-1.411	0.545	0.184	-1.419	0.444	0.175	NaN	NaN	NaN	NaN	NaN	NaN
397	1.985	NaN	NaN	NaN	NaN	NaN	NaN	NaN	NaN	NaN	-1.484	0.686	0.609	-1.539	0.563	0.566	-1.568	0.451	0.573	NaN	NaN	NaN	-1.463	0.039	0.573	NaN	NaN	NaN	NaN	NaN	NaN	NaN	NaN	NaN	NaN	NaN	NaN	-1.409	0.546	0.184	-1.417	0.445	0.175	NaN	NaN	NaN	NaN	NaN	NaN
398	1.99	NaN	NaN	NaN	NaN	NaN	NaN	NaN	NaN	NaN	-1.482	0.686	0.608	-1.537	0.563	0.566	-1.566	0.451	0.572	NaN	NaN	NaN	-1.463	0.039	0.573	NaN	NaN	NaN	NaN	NaN	NaN	NaN	NaN	NaN	NaN	NaN	NaN	-1.405	0.547	0.183	-1.415	0.447	0.175	NaN	NaN	NaN	NaN	NaN	NaN
399	1.995	NaN	NaN	NaN	NaN	NaN	NaN	NaN	NaN	NaN	-1.479	0.686	0.607	-1.535	0.562	0.566	-1.564	0.451	0.572	NaN	NaN	NaN	-1.463	0.039	0.573	NaN	NaN	NaN	NaN	NaN	NaN	NaN	NaN	NaN	NaN	NaN	NaN	-1.401	0.549	0.182	-1.413	0.449	0.174	NaN	NaN	NaN	NaN	NaN	NaN
400	2	NaN	NaN	NaN	NaN	NaN	NaN	NaN	NaN	NaN	-1.476	0.685	0.607	-1.533	0.562	0.565	-1.562	0.451	0.572	NaN	NaN	NaN	-1.463	0.039	0.573	NaN	NaN	NaN	NaN	NaN	NaN	NaN	NaN	NaN	NaN	NaN	NaN	-1.397	0.55	0.18	-1.409	0.45	0.173	NaN	NaN	NaN	NaN	NaN	NaN
401	2.005	NaN	NaN	NaN	NaN	NaN	NaN	NaN	NaN	NaN	-1.474	0.685	0.606	-1.53	0.562	0.565	-1.561	0.452	0.571	NaN	NaN	NaN	-1.463	0.039	0.574	NaN	NaN	NaN	NaN	NaN	NaN	NaN	NaN	NaN	NaN	NaN	NaN	-1.392	0.552	0.178	-1.405	0.45	0.171	NaN	NaN	NaN	NaN	NaN	NaN
402	2.01	NaN	NaN	NaN	NaN	NaN	NaN	NaN	NaN	NaN	-1.471	0.685	0.606	-1.529	0.562	0.565	-1.559	0.452	0.571	NaN	NaN	NaN	-1.463	0.039	0.574	NaN	NaN	NaN	NaN	NaN	NaN	NaN	NaN	NaN	NaN	NaN	NaN	-1.388	0.554	0.176	-1.402	0.452	0.169	NaN	NaN	NaN	NaN	NaN	NaN
403	2.015	NaN	NaN	NaN	NaN	NaN	NaN	NaN	NaN	NaN	-1.469	0.685	0.605	-1.526	0.562	0.564	-1.557	0.451	0.571	NaN	NaN	NaN	-1.463	0.039	0.574	NaN	NaN	NaN	NaN	NaN	NaN	NaN	NaN	NaN	NaN	NaN	NaN	-1.384	0.556	0.175	-1.399	0.453	0.168	NaN	NaN	NaN	NaN	NaN	NaN
404	2.02	NaN	NaN	NaN	NaN	NaN	NaN	NaN	NaN	NaN	-1.466	0.685	0.604	-1.524	0.562	0.564	-1.555	0.452	0.57	NaN	NaN	NaN	-1.463	0.039	0.574	NaN	NaN	NaN	NaN	NaN	NaN	NaN	NaN	NaN	NaN	NaN	NaN	-1.381	0.557	0.174	-1.396	0.453	0.166	NaN	NaN	NaN	NaN	NaN	NaN
405	2.025	NaN	NaN	NaN	NaN	NaN	NaN	NaN	NaN	NaN	-1.464	0.685	0.604	-1.522	0.562	0.564	-1.554	0.452	0.57	NaN	NaN	NaN	-1.463	0.039	0.574	NaN	NaN	NaN	NaN	NaN	NaN	NaN	NaN	NaN	NaN	NaN	NaN	-1.378	0.558	0.172	-1.394	0.453	0.164	NaN	NaN	NaN	NaN	NaN	NaN
406	2.03	NaN	NaN	NaN	NaN	NaN	NaN	NaN	NaN	NaN	-1.462	0.685	0.604	-1.521	0.563	0.563	-1.552	0.452	0.57	NaN	NaN	NaN	-1.463	0.039	0.574	NaN	NaN	NaN	NaN	NaN	NaN	NaN	NaN	NaN	NaN	NaN	NaN	-1.375	0.558	0.171	-1.392	0.454	0.163	NaN	NaN	NaN	NaN	NaN	NaN
407	2.035	NaN	NaN	NaN	NaN	NaN	NaN	NaN	NaN	NaN	-1.46	0.685	0.603	-1.519	0.562	0.563	-1.55	0.452	0.569	NaN	NaN	NaN	-1.463	0.039	0.574	NaN	NaN	NaN	NaN	NaN	NaN	NaN	NaN	NaN	NaN	NaN	NaN	-1.373	0.559	0.17	-1.39	0.454	0.161	NaN	NaN	NaN	NaN	NaN	NaN
408	2.04	NaN	NaN	NaN	NaN	NaN	NaN	NaN	NaN	NaN	-1.458	0.685	0.602	-1.517	0.562	0.562	-1.549	0.452	0.568	NaN	NaN	NaN	-1.463	0.039	0.574	NaN	NaN	NaN	NaN	NaN	NaN	NaN	NaN	NaN	NaN	NaN	NaN	-1.373	0.559	0.17	-1.388	0.453	0.16	NaN	NaN	NaN	NaN	NaN	NaN
409	2.045	NaN	NaN	NaN	NaN	NaN	NaN	NaN	NaN	NaN	-1.456	0.685	0.602	-1.515	0.563	0.562	-1.547	0.453	0.568	NaN	NaN	NaN	-1.463	0.04	0.574	NaN	NaN	NaN	NaN	NaN	NaN	NaN	NaN	NaN	NaN	NaN	NaN	-1.372	0.558	0.169	-1.387	0.452	0.158	NaN	NaN	NaN	NaN	NaN	NaN
410	2.05	NaN	NaN	NaN	NaN	NaN	NaN	NaN	NaN	NaN	-1.454	0.685	0.601	-1.513	0.563	0.561	-1.546	0.453	0.567	NaN	NaN	NaN	-1.464	0.04	0.575	NaN	NaN	NaN	NaN	NaN	NaN	NaN	NaN	NaN	NaN	NaN	NaN	-1.372	0.557	0.169	-1.386	0.452	0.157	NaN	NaN	NaN	NaN	NaN	NaN
411	2.055	NaN	NaN	NaN	NaN	NaN	NaN	NaN	NaN	NaN	-1.452	0.686	0.601	-1.511	0.563	0.56	-1.545	0.453	0.567	NaN	NaN	NaN	-1.464	0.04	0.575	NaN	NaN	NaN	NaN	NaN	NaN	NaN	NaN	NaN	NaN	NaN	NaN	-1.372	0.556	0.169	-1.385	0.452	0.157	NaN	NaN	NaN	NaN	NaN	NaN
412	2.06	NaN	NaN	NaN	NaN	NaN	NaN	NaN	NaN	NaN	-1.45	0.686	0.6	-1.509	0.563	0.56	NaN	NaN	NaN	NaN	NaN	NaN	-1.464	0.04	0.575	NaN	NaN	NaN	NaN	NaN	NaN	NaN	NaN	NaN	NaN	NaN	NaN	-1.372	0.555	0.169	-1.385	0.451	0.156	NaN	NaN	NaN	NaN	NaN	NaN
413	2.065	NaN	NaN	NaN	NaN	NaN	NaN	NaN	NaN	NaN	-1.449	0.686	0.599	-1.507	0.563	0.559	NaN	NaN	NaN	NaN	NaN	NaN	-1.464	0.04	0.575	NaN	NaN	NaN	NaN	NaN	NaN	NaN	NaN	NaN	NaN	NaN	NaN	-1.371	0.554	0.169	-1.385	0.451	0.156	NaN	NaN	NaN	NaN	NaN	NaN
414	2.07	NaN	NaN	NaN	NaN	NaN	NaN	NaN	NaN	NaN	-1.447	0.687	0.599	-1.505	0.564	0.558	NaN	NaN	NaN	NaN	NaN	NaN	-1.464	0.04	0.575	NaN	NaN	NaN	NaN	NaN	NaN	NaN	NaN	NaN	NaN	NaN	NaN	-1.371	0.554	0.169	-1.385	0.45	0.156	NaN	NaN	NaN	NaN	NaN	NaN
415	2.075	NaN	NaN	NaN	NaN	NaN	NaN	NaN	NaN	NaN	-1.445	0.687	0.598	-1.502	0.564	0.557	-1.536	0.455	0.564	-1.588	0.31	0.619	-1.464	0.041	0.575	NaN	NaN	NaN	NaN	NaN	NaN	NaN	NaN	NaN	NaN	NaN	NaN	-1.371	0.554	0.168	-1.385	0.45	0.157	NaN	NaN	NaN	NaN	NaN	NaN
416	2.08	NaN	NaN	NaN	NaN	NaN	NaN	NaN	NaN	NaN	-1.443	0.687	0.597	-1.5	0.564	0.556	-1.534	0.455	0.563	-1.586	0.311	0.618	-1.464	0.041	0.575	NaN	NaN	NaN	NaN	NaN	NaN	NaN	NaN	NaN	NaN	NaN	NaN	-1.37	0.553	0.168	-1.385	0.448	0.157	NaN	NaN	NaN	NaN	NaN	NaN
417	2.085	NaN	NaN	NaN	NaN	NaN	NaN	NaN	NaN	NaN	-1.441	0.687	0.596	-1.498	0.564	0.555	-1.532	0.455	0.562	-1.585	0.312	0.617	-1.464	0.041	0.575	NaN	NaN	NaN	NaN	NaN	NaN	NaN	NaN	NaN	NaN	NaN	NaN	-1.37	0.552	0.167	-1.386	0.447	0.157	NaN	NaN	NaN	NaN	NaN	NaN
418	2.09	NaN	NaN	NaN	NaN	NaN	NaN	NaN	NaN	NaN	-1.44	0.688	0.595	-1.495	0.564	0.554	-1.53	0.456	0.561	-1.583	0.312	0.617	-1.464	0.041	0.575	NaN	NaN	NaN	NaN	NaN	NaN	NaN	NaN	NaN	NaN	NaN	NaN	-1.369	0.552	0.167	-1.385	0.446	0.157	NaN	NaN	NaN	NaN	NaN	NaN
419	2.095	NaN	NaN	NaN	NaN	NaN	NaN	NaN	NaN	NaN	-1.438	0.688	0.594	-1.493	0.565	0.553	-1.528	0.456	0.56	-1.582	0.313	0.616	-1.464	0.041	0.575	NaN	NaN	NaN	NaN	NaN	NaN	NaN	NaN	NaN	NaN	NaN	NaN	-1.368	0.551	0.166	-1.384	0.444	0.156	NaN	NaN	NaN	NaN	NaN	NaN
420	2.1	NaN	NaN	NaN	NaN	NaN	NaN	NaN	NaN	NaN	-1.436	0.688	0.593	-1.491	0.565	0.552	-1.526	0.456	0.559	-1.58	0.314	0.615	-1.464	0.041	0.575	NaN	NaN	NaN	NaN	NaN	NaN	NaN	NaN	NaN	NaN	NaN	NaN	-1.368	0.551	0.166	-1.383	0.444	0.156	NaN	NaN	NaN	NaN	NaN	NaN
421	2.105	NaN	NaN	NaN	NaN	NaN	NaN	NaN	NaN	NaN	-1.434	0.689	0.592	-1.489	0.565	0.551	-1.524	0.457	0.559	-1.579	0.315	0.614	-1.464	0.041	0.575	NaN	NaN	NaN	NaN	NaN	NaN	NaN	NaN	NaN	NaN	NaN	NaN	-1.367	0.551	0.165	-1.383	0.444	0.156	NaN	NaN	NaN	NaN	NaN	NaN
422	2.11	NaN	NaN	NaN	NaN	NaN	NaN	NaN	NaN	NaN	-1.432	0.689	0.591	-1.486	0.566	0.55	-1.521	0.457	0.558	-1.577	0.316	0.614	-1.464	0.042	0.575	NaN	NaN	NaN	NaN	NaN	NaN	NaN	NaN	NaN	NaN	NaN	NaN	-1.366	0.55	0.165	-1.383	0.444	0.156	NaN	NaN	NaN	NaN	NaN	NaN
423	2.115	NaN	NaN	NaN	NaN	NaN	NaN	NaN	NaN	NaN	-1.43	0.69	0.59	-1.484	0.566	0.549	-1.519	0.458	0.557	-1.576	0.317	0.613	-1.464	0.042	0.575	NaN	NaN	NaN	NaN	NaN	NaN	NaN	NaN	NaN	NaN	NaN	NaN	-1.365	0.551	0.164	-1.383	0.444	0.156	NaN	NaN	NaN	NaN	NaN	NaN
424	2.12	NaN	NaN	NaN	NaN	NaN	NaN	NaN	NaN	NaN	-1.428	0.69	0.589	-1.482	0.566	0.548	-1.517	0.458	0.556	-1.575	0.317	0.612	-1.464	0.042	0.575	NaN	NaN	NaN	NaN	NaN	NaN	NaN	NaN	NaN	NaN	NaN	NaN	-1.364	0.551	0.164	-1.383	0.444	0.155	NaN	NaN	NaN	NaN	NaN	NaN
425	2.125	NaN	NaN	NaN	NaN	NaN	NaN	NaN	NaN	NaN	-1.426	0.691	0.587	-1.479	0.567	0.547	-1.515	0.459	0.555	-1.573	0.318	0.612	-1.464	0.042	0.575	NaN	NaN	NaN	NaN	NaN	NaN	NaN	NaN	NaN	NaN	NaN	NaN	-1.364	0.551	0.163	-1.383	0.444	0.155	NaN	NaN	NaN	NaN	NaN	NaN
426	2.13	NaN	NaN	NaN	NaN	NaN	NaN	NaN	NaN	NaN	-1.423	0.691	0.586	-1.477	0.567	0.546	-1.513	0.459	0.555	-1.572	0.319	0.611	-1.464	0.042	0.575	NaN	NaN	NaN	NaN	NaN	NaN	NaN	NaN	NaN	NaN	NaN	NaN	-1.364	0.552	0.162	-1.384	0.444	0.154	NaN	NaN	NaN	NaN	NaN	NaN
427	2.135	NaN	NaN	NaN	NaN	NaN	NaN	NaN	NaN	NaN	-1.421	0.692	0.585	-1.474	0.567	0.545	-1.511	0.459	0.554	-1.57	0.32	0.61	-1.464	0.042	0.575	NaN	NaN	NaN	NaN	NaN	NaN	NaN	NaN	NaN	NaN	NaN	NaN	-1.363	0.552	0.162	-1.384	0.445	0.154	NaN	NaN	NaN	NaN	NaN	NaN
428	2.14	NaN	NaN	NaN	NaN	NaN	NaN	NaN	NaN	NaN	-1.419	0.692	0.584	-1.472	0.568	0.544	NaN	NaN	NaN	-1.569	0.321	0.61	-1.464	0.042	0.575	NaN	NaN	NaN	NaN	NaN	NaN	NaN	NaN	NaN	NaN	NaN	NaN	-1.363	0.553	0.161	-1.384	0.445	0.153	NaN	NaN	NaN	NaN	NaN	NaN
429	2.145	NaN	NaN	NaN	NaN	NaN	NaN	NaN	NaN	NaN	-1.417	0.693	0.583	-1.47	0.568	0.544	-1.506	0.461	0.552	-1.567	0.322	0.609	-1.464	0.042	0.575	NaN	NaN	NaN	NaN	NaN	NaN	NaN	NaN	NaN	NaN	NaN	NaN	-1.363	0.553	0.16	-1.384	0.445	0.153	NaN	NaN	NaN	NaN	NaN	NaN
430	2.15	NaN	NaN	NaN	NaN	NaN	NaN	NaN	NaN	NaN	-1.415	0.693	0.582	-1.467	0.569	0.543	-1.504	0.461	0.552	-1.565	0.322	0.607	-1.464	0.043	0.575	NaN	NaN	NaN	NaN	NaN	NaN	NaN	NaN	NaN	NaN	NaN	NaN	-1.363	0.553	0.159	-1.384	0.445	0.152	NaN	NaN	NaN	NaN	NaN	NaN
431	2.155	NaN	NaN	NaN	NaN	NaN	NaN	NaN	NaN	NaN	-1.413	0.694	0.581	-1.464	0.569	0.542	-1.502	0.462	0.551	-1.564	0.323	0.607	-1.464	0.043	0.575	NaN	NaN	NaN	NaN	NaN	NaN	NaN	NaN	NaN	NaN	NaN	NaN	-1.362	0.553	0.158	-1.384	0.445	0.151	NaN	NaN	NaN	NaN	NaN	NaN
432	2.16	NaN	NaN	NaN	NaN	NaN	NaN	NaN	NaN	NaN	-1.411	0.695	0.579	-1.462	0.569	0.541	-1.499	0.462	0.551	-1.562	0.323	0.606	-1.464	0.043	0.575	NaN	NaN	NaN	NaN	NaN	NaN	NaN	NaN	NaN	NaN	NaN	NaN	-1.362	0.553	0.157	-1.384	0.445	0.151	NaN	NaN	NaN	NaN	NaN	NaN
433	2.165	NaN	NaN	NaN	NaN	NaN	NaN	NaN	NaN	NaN	-1.408	0.695	0.578	-1.459	0.57	0.54	-1.497	0.463	0.55	-1.56	0.324	0.605	-1.464	0.043	0.575	NaN	NaN	NaN	NaN	NaN	NaN	NaN	NaN	NaN	NaN	NaN	NaN	-1.363	0.554	0.157	-1.385	0.445	0.15	NaN	NaN	NaN	NaN	NaN	NaN
434	2.17	NaN	NaN	NaN	NaN	NaN	NaN	NaN	NaN	NaN	-1.407	0.696	0.577	-1.456	0.571	0.539	-1.494	0.464	0.55	-1.558	0.325	0.605	-1.464	0.043	0.576	NaN	NaN	NaN	NaN	NaN	NaN	NaN	NaN	NaN	NaN	NaN	NaN	-1.363	0.554	0.156	-1.386	0.445	0.15	NaN	NaN	NaN	NaN	NaN	NaN
435	2.175	NaN	NaN	NaN	NaN	NaN	NaN	NaN	NaN	NaN	-1.405	0.697	0.576	-1.453	0.571	0.538	-1.491	0.464	0.549	-1.556	0.326	0.604	-1.463	0.043	0.575	NaN	NaN	NaN	NaN	NaN	NaN	NaN	NaN	NaN	NaN	NaN	NaN	-1.363	0.554	0.155	-1.387	0.446	0.149	NaN	NaN	NaN	NaN	NaN	NaN
436	2.18	NaN	NaN	NaN	NaN	NaN	NaN	NaN	NaN	NaN	-1.402	0.698	0.575	-1.45	0.571	0.538	-1.489	0.465	0.549	-1.554	0.327	0.603	-1.463	0.044	0.576	NaN	NaN	NaN	NaN	NaN	NaN	NaN	NaN	NaN	NaN	NaN	NaN	-1.363	0.554	0.154	-1.387	0.446	0.148	NaN	NaN	NaN	NaN	NaN	NaN
437	2.185	NaN	NaN	NaN	NaN	NaN	NaN	NaN	NaN	NaN	-1.4	0.698	0.574	-1.447	0.572	0.537	-1.486	0.466	0.548	-1.552	0.327	0.602	-1.463	0.044	0.576	NaN	NaN	NaN	NaN	NaN	NaN	NaN	NaN	NaN	NaN	NaN	NaN	-1.363	0.554	0.153	-1.386	0.445	0.146	NaN	NaN	NaN	NaN	NaN	NaN
438	2.19	NaN	NaN	NaN	NaN	NaN	NaN	NaN	NaN	NaN	-1.398	0.699	0.573	-1.444	0.573	0.536	-1.483	0.466	0.548	-1.55	0.329	0.602	-1.463	0.044	0.576	NaN	NaN	NaN	NaN	NaN	NaN	NaN	NaN	NaN	NaN	NaN	NaN	-1.364	0.555	0.153	-1.386	0.445	0.145	NaN	NaN	NaN	NaN	NaN	NaN
439	2.195	NaN	NaN	NaN	NaN	NaN	NaN	NaN	NaN	NaN	-1.396	0.7	0.572	-1.441	0.573	0.535	-1.48	0.467	0.547	-1.549	0.332	0.603	-1.463	0.044	0.576	NaN	NaN	NaN	NaN	NaN	NaN	NaN	NaN	NaN	NaN	NaN	NaN	-1.364	0.555	0.152	-1.386	0.445	0.145	NaN	NaN	NaN	NaN	NaN	NaN
440	2.2	NaN	NaN	NaN	NaN	NaN	NaN	NaN	NaN	NaN	-1.393	0.7	0.571	-1.438	0.574	0.535	-1.477	0.468	0.547	-1.547	0.333	0.603	-1.463	0.044	0.575	NaN	NaN	NaN	NaN	NaN	NaN	NaN	NaN	NaN	NaN	NaN	NaN	-1.364	0.555	0.151	-1.387	0.445	0.145	NaN	NaN	NaN	NaN	NaN	NaN
441	2.205	NaN	NaN	NaN	NaN	NaN	NaN	NaN	NaN	NaN	-1.391	0.701	0.57	-1.434	0.574	0.534	-1.474	0.469	0.547	-1.544	0.334	0.602	-1.463	0.044	0.575	NaN	NaN	NaN	NaN	NaN	NaN	NaN	NaN	NaN	NaN	NaN	NaN	-1.364	0.555	0.151	-1.389	0.447	0.145	NaN	NaN	NaN	NaN	NaN	NaN
442	2.21	NaN	NaN	NaN	NaN	NaN	NaN	NaN	NaN	NaN	-1.389	0.702	0.57	-1.431	0.575	0.533	-1.47	0.469	0.546	-1.541	0.335	0.602	-1.463	0.044	0.575	NaN	NaN	NaN	NaN	NaN	NaN	NaN	NaN	NaN	NaN	NaN	NaN	-1.364	0.555	0.15	-1.39	0.447	0.145	NaN	NaN	NaN	NaN	NaN	NaN
443	2.215	NaN	NaN	NaN	NaN	NaN	NaN	NaN	NaN	NaN	-1.386	0.702	0.569	-1.428	0.575	0.532	-1.467	0.469	0.546	-1.538	0.335	0.602	-1.463	0.044	0.575	NaN	NaN	NaN	NaN	NaN	NaN	NaN	NaN	NaN	NaN	NaN	NaN	-1.364	0.555	0.149	-1.389	0.446	0.144	NaN	NaN	NaN	NaN	NaN	NaN
444	2.22	NaN	NaN	NaN	NaN	NaN	NaN	NaN	NaN	NaN	-1.384	0.703	0.568	-1.424	0.576	0.532	-1.463	0.47	0.546	-1.535	0.336	0.602	-1.463	0.044	0.575	NaN	NaN	NaN	NaN	NaN	NaN	NaN	NaN	NaN	NaN	NaN	NaN	-1.364	0.556	0.149	-1.39	0.446	0.144	NaN	NaN	NaN	NaN	NaN	NaN
445	2.225	NaN	NaN	NaN	NaN	NaN	NaN	NaN	NaN	NaN	-1.381	0.704	0.567	-1.42	0.576	0.531	-1.46	0.471	0.546	-1.532	0.336	0.601	-1.463	0.044	0.575	NaN	NaN	NaN	NaN	NaN	NaN	NaN	NaN	NaN	NaN	NaN	NaN	-1.365	0.556	0.149	-1.39	0.446	0.143	NaN	NaN	NaN	NaN	NaN	NaN
446	2.23	NaN	NaN	NaN	NaN	NaN	NaN	NaN	NaN	NaN	-1.378	0.704	0.567	-1.417	0.577	0.53	-1.456	0.471	0.545	-1.529	0.337	0.601	-1.463	0.044	0.575	NaN	NaN	NaN	NaN	NaN	NaN	NaN	NaN	NaN	NaN	NaN	NaN	-1.365	0.556	0.148	-1.391	0.446	0.143	NaN	NaN	NaN	NaN	NaN	NaN
447	2.235	NaN	NaN	NaN	NaN	NaN	NaN	NaN	NaN	NaN	-1.376	0.705	0.566	-1.413	0.577	0.53	-1.453	0.472	0.545	-1.527	0.339	0.601	-1.463	0.044	0.575	NaN	NaN	NaN	NaN	NaN	NaN	NaN	NaN	NaN	NaN	NaN	NaN	-1.365	0.556	0.148	-1.392	0.446	0.143	NaN	NaN	NaN	NaN	NaN	NaN
448	2.24	NaN	NaN	NaN	NaN	NaN	NaN	NaN	NaN	NaN	-1.373	0.706	0.565	-1.409	0.578	0.529	-1.449	0.473	0.545	-1.524	0.341	0.601	-1.462	0.045	0.575	NaN	NaN	NaN	NaN	NaN	NaN	NaN	NaN	NaN	NaN	NaN	NaN	-1.366	0.557	0.147	-1.394	0.447	0.144	NaN	NaN	NaN	NaN	NaN	NaN
449	2.245	NaN	NaN	NaN	NaN	NaN	NaN	NaN	NaN	NaN	-1.371	0.706	0.565	-1.406	0.578	0.529	-1.445	0.473	0.545	-1.522	0.343	0.601	-1.462	0.045	0.575	NaN	NaN	NaN	NaN	NaN	NaN	NaN	NaN	NaN	NaN	NaN	NaN	-1.366	0.557	0.147	-1.394	0.446	0.143	NaN	NaN	NaN	NaN	NaN	NaN
450	2.25	NaN	NaN	NaN	NaN	NaN	NaN	NaN	NaN	NaN	-1.368	0.707	0.564	-1.402	0.578	0.528	-1.441	0.473	0.544	-1.519	0.344	0.601	-1.462	0.045	0.574	NaN	NaN	NaN	NaN	NaN	NaN	NaN	NaN	NaN	NaN	NaN	NaN	-1.366	0.557	0.147	-1.394	0.446	0.143	NaN	NaN	NaN	NaN	NaN	NaN
451	2.255	NaN	NaN	NaN	NaN	NaN	NaN	NaN	NaN	NaN	-1.365	0.708	0.564	-1.398	0.579	0.528	-1.437	0.472	0.544	-1.516	0.345	0.601	-1.461	0.045	0.574	NaN	NaN	NaN	NaN	NaN	NaN	NaN	NaN	NaN	NaN	NaN	NaN	-1.366	0.557	0.146	-1.395	0.447	0.142	NaN	NaN	NaN	NaN	NaN	NaN
452	2.26	NaN	NaN	NaN	NaN	NaN	NaN	NaN	NaN	NaN	-1.362	0.709	0.563	-1.394	0.579	0.528	-1.434	0.474	0.544	-1.512	0.345	0.601	-1.46	0.045	0.574	NaN	NaN	NaN	NaN	NaN	NaN	NaN	NaN	NaN	NaN	NaN	NaN	-1.367	0.557	0.146	-1.396	0.447	0.142	NaN	NaN	NaN	NaN	NaN	NaN
453	2.265	NaN	NaN	NaN	NaN	NaN	NaN	NaN	NaN	NaN	-1.359	0.709	0.563	-1.391	0.58	0.528	-1.43	0.474	0.544	-1.509	0.346	0.6	-1.46	0.046	0.574	NaN	NaN	NaN	NaN	NaN	NaN	NaN	NaN	NaN	NaN	NaN	NaN	-1.367	0.557	0.145	-1.396	0.447	0.142	NaN	NaN	NaN	NaN	NaN	NaN
454	2.27	NaN	NaN	NaN	NaN	NaN	NaN	NaN	NaN	NaN	-1.356	0.71	0.563	-1.387	0.581	0.528	-1.425	0.473	0.543	-1.506	0.347	0.6	-1.459	0.046	0.574	NaN	NaN	NaN	NaN	NaN	NaN	NaN	NaN	NaN	NaN	NaN	NaN	-1.368	0.558	0.145	-1.397	0.447	0.142	NaN	NaN	NaN	NaN	NaN	NaN
455	2.275	NaN	NaN	NaN	NaN	NaN	NaN	NaN	NaN	NaN	-1.353	0.711	0.562	-1.383	0.581	0.527	-1.421	0.474	0.543	-1.503	0.348	0.6	NaN	NaN	NaN	NaN	NaN	NaN	NaN	NaN	NaN	NaN	NaN	NaN	NaN	NaN	NaN	-1.368	0.558	0.144	-1.398	0.448	0.142	NaN	NaN	NaN	NaN	NaN	NaN
456	2.28	NaN	NaN	NaN	NaN	NaN	NaN	NaN	NaN	NaN	-1.35	0.712	0.562	-1.379	0.582	0.527	-1.419	0.477	0.544	-1.5	0.349	0.599	NaN	NaN	NaN	NaN	NaN	NaN	NaN	NaN	NaN	NaN	NaN	NaN	NaN	NaN	NaN	-1.369	0.559	0.144	-1.4	0.449	0.143	NaN	NaN	NaN	NaN	NaN	NaN
457	2.285	NaN	NaN	NaN	NaN	NaN	NaN	NaN	NaN	NaN	-1.347	0.713	0.561	-1.376	0.582	0.527	-1.415	0.477	0.544	-1.497	0.351	0.599	NaN	NaN	NaN	NaN	NaN	NaN	NaN	NaN	NaN	NaN	NaN	NaN	NaN	NaN	NaN	-1.369	0.559	0.144	-1.401	0.45	0.143	NaN	NaN	NaN	NaN	NaN	NaN
458	2.29	NaN	NaN	NaN	NaN	NaN	NaN	NaN	NaN	NaN	-1.343	0.714	0.561	-1.372	0.583	0.527	-1.41	0.475	0.543	-1.495	0.353	0.599	NaN	NaN	NaN	NaN	NaN	NaN	NaN	NaN	NaN	NaN	NaN	NaN	NaN	NaN	NaN	-1.37	0.559	0.144	-1.401	0.45	0.142	NaN	NaN	NaN	NaN	NaN	NaN
459	2.295	NaN	NaN	NaN	NaN	NaN	NaN	NaN	NaN	NaN	-1.34	0.714	0.561	-1.368	0.583	0.527	-1.407	0.476	0.543	-1.493	0.355	0.599	NaN	NaN	NaN	NaN	NaN	NaN	NaN	NaN	NaN	NaN	NaN	NaN	NaN	NaN	NaN	-1.37	0.559	0.143	-1.4	0.449	0.142	NaN	NaN	NaN	NaN	NaN	NaN
460	2.3	NaN	NaN	NaN	NaN	NaN	NaN	NaN	NaN	NaN	-1.337	0.715	0.561	-1.365	0.584	0.527	-1.405	0.479	0.544	-1.49	0.355	0.599	NaN	NaN	NaN	NaN	NaN	NaN	NaN	NaN	NaN	NaN	NaN	NaN	NaN	NaN	NaN	-1.371	0.56	0.143	-1.401	0.449	0.141	NaN	NaN	NaN	NaN	NaN	NaN
461	2.305	NaN	NaN	NaN	NaN	NaN	NaN	NaN	NaN	NaN	-1.334	0.716	0.56	-1.361	0.585	0.527	-1.402	0.481	0.544	-1.487	0.356	0.599	NaN	NaN	NaN	NaN	NaN	NaN	NaN	NaN	NaN	NaN	NaN	NaN	NaN	NaN	NaN	-1.371	0.56	0.143	-1.401	0.449	0.141	NaN	NaN	NaN	NaN	NaN	NaN
462	2.31	NaN	NaN	NaN	NaN	NaN	NaN	NaN	NaN	NaN	-1.331	0.717	0.56	-1.358	0.586	0.527	-1.399	0.482	0.544	-1.484	0.357	0.598	NaN	NaN	NaN	NaN	NaN	NaN	NaN	NaN	NaN	NaN	NaN	NaN	NaN	NaN	NaN	-1.371	0.56	0.143	-1.402	0.45	0.141	NaN	NaN	NaN	NaN	NaN	NaN
463	2.315	NaN	NaN	NaN	NaN	NaN	NaN	NaN	NaN	NaN	-1.328	0.718	0.56	-1.354	0.586	0.527	-1.395	0.483	0.544	-1.481	0.358	0.598	NaN	NaN	NaN	NaN	NaN	NaN	NaN	NaN	NaN	NaN	NaN	NaN	NaN	NaN	NaN	-1.372	0.561	0.143	-1.404	0.45	0.142	NaN	NaN	NaN	NaN	NaN	NaN
464	2.32	NaN	NaN	NaN	NaN	NaN	NaN	NaN	NaN	NaN	-1.325	0.719	0.56	-1.351	0.587	0.528	-1.392	0.483	0.544	-1.478	0.358	0.597	NaN	NaN	NaN	NaN	NaN	NaN	NaN	NaN	NaN	NaN	NaN	NaN	NaN	NaN	NaN	-1.372	0.561	0.142	-1.405	0.451	0.142	NaN	NaN	NaN	NaN	NaN	NaN
465	2.325	NaN	NaN	NaN	NaN	NaN	NaN	NaN	NaN	NaN	-1.322	0.72	0.559	-1.348	0.588	0.528	-1.389	0.484	0.544	-1.476	0.359	0.597	NaN	NaN	NaN	NaN	NaN	NaN	NaN	NaN	NaN	NaN	NaN	NaN	NaN	NaN	NaN	-1.372	0.561	0.142	-1.405	0.451	0.142	NaN	NaN	NaN	NaN	NaN	NaN
466	2.33	NaN	NaN	NaN	NaN	NaN	NaN	NaN	NaN	NaN	-1.319	0.721	0.559	-1.344	0.588	0.528	-1.386	0.485	0.544	-1.474	0.36	0.596	NaN	NaN	NaN	NaN	NaN	NaN	NaN	NaN	NaN	NaN	NaN	NaN	NaN	NaN	NaN	-1.372	0.561	0.142	-1.404	0.45	0.141	NaN	NaN	NaN	NaN	NaN	NaN
467	2.335	NaN	NaN	NaN	NaN	NaN	NaN	NaN	NaN	NaN	-1.317	0.722	0.559	-1.341	0.589	0.528	-1.383	0.486	0.544	-1.471	0.362	0.596	NaN	NaN	NaN	NaN	NaN	NaN	NaN	NaN	NaN	NaN	NaN	NaN	NaN	NaN	NaN	-1.372	0.561	0.142	-1.405	0.45	0.141	NaN	NaN	NaN	NaN	NaN	NaN
468	2.34	NaN	NaN	NaN	NaN	NaN	NaN	NaN	NaN	NaN	-1.314	0.722	0.559	-1.338	0.59	0.528	-1.38	0.486	0.544	-1.469	0.363	0.596	NaN	NaN	NaN	NaN	NaN	NaN	NaN	NaN	NaN	NaN	NaN	NaN	NaN	NaN	NaN	-1.373	0.561	0.142	-1.405	0.45	0.141	NaN	NaN	NaN	NaN	NaN	NaN
469	2.345	NaN	NaN	NaN	NaN	NaN	NaN	NaN	NaN	NaN	-1.312	0.723	0.559	-1.335	0.59	0.528	-1.377	0.487	0.544	-1.467	0.365	0.595	-1.533	0.177	0.53	NaN	NaN	NaN	NaN	NaN	NaN	NaN	NaN	NaN	NaN	NaN	NaN	-1.373	0.561	0.142	-1.405	0.45	0.141	NaN	NaN	NaN	NaN	NaN	NaN
470	2.35	NaN	NaN	NaN	NaN	NaN	NaN	NaN	NaN	NaN	-1.309	0.724	0.559	-1.332	0.591	0.528	-1.374	0.488	0.544	-1.465	0.366	0.595	-1.531	0.177	0.53	NaN	NaN	NaN	NaN	NaN	NaN	NaN	NaN	NaN	NaN	NaN	NaN	-1.373	0.561	0.142	-1.406	0.45	0.141	NaN	NaN	NaN	NaN	NaN	NaN
471	2.355	NaN	NaN	NaN	NaN	NaN	NaN	NaN	NaN	NaN	-1.307	0.725	0.559	-1.33	0.592	0.529	-1.372	0.488	0.544	-1.463	0.367	0.594	-1.529	0.178	0.53	NaN	NaN	NaN	NaN	NaN	NaN	NaN	NaN	NaN	NaN	NaN	NaN	-1.373	0.562	0.141	-1.407	0.451	0.141	NaN	NaN	NaN	NaN	NaN	NaN
472	2.36	NaN	NaN	NaN	NaN	NaN	NaN	NaN	NaN	NaN	-1.305	0.726	0.559	-1.327	0.593	0.529	-1.369	0.489	0.544	-1.46	0.368	0.594	NaN	NaN	NaN	NaN	NaN	NaN	NaN	NaN	NaN	NaN	NaN	NaN	NaN	NaN	NaN	-1.373	0.562	0.141	-1.407	0.451	0.141	NaN	NaN	NaN	NaN	NaN	NaN
473	2.365	NaN	NaN	NaN	NaN	NaN	NaN	NaN	NaN	NaN	-1.303	0.727	0.559	-1.325	0.594	0.529	-1.366	0.489	0.544	-1.458	0.369	0.593	NaN	NaN	NaN	NaN	NaN	NaN	NaN	NaN	NaN	NaN	NaN	NaN	NaN	NaN	NaN	-1.374	0.562	0.141	-1.407	0.451	0.141	NaN	NaN	NaN	NaN	NaN	NaN
474	2.37	NaN	NaN	NaN	NaN	NaN	NaN	NaN	NaN	NaN	-1.302	0.728	0.559	-1.323	0.594	0.529	-1.364	0.49	0.544	-1.456	0.37	0.593	-1.517	0.178	0.529	NaN	NaN	NaN	NaN	NaN	NaN	NaN	NaN	NaN	NaN	NaN	NaN	-1.374	0.562	0.141	-1.408	0.451	0.141	NaN	NaN	NaN	NaN	NaN	NaN
475	2.375	NaN	NaN	NaN	NaN	NaN	NaN	NaN	NaN	NaN	-1.3	0.728	0.559	-1.32	0.594	0.529	-1.361	0.49	0.544	-1.453	0.369	0.593	-1.515	0.178	0.53	NaN	NaN	NaN	NaN	NaN	NaN	NaN	NaN	NaN	NaN	NaN	NaN	-1.374	0.562	0.141	-1.408	0.451	0.141	NaN	NaN	NaN	NaN	NaN	NaN
476	2.38	NaN	NaN	NaN	NaN	NaN	NaN	NaN	NaN	NaN	-1.299	0.729	0.559	-1.318	0.595	0.529	-1.359	0.491	0.544	-1.45	0.368	0.593	NaN	NaN	NaN	NaN	NaN	NaN	NaN	NaN	NaN	NaN	NaN	NaN	NaN	NaN	NaN	-1.374	0.562	0.141	-1.408	0.451	0.141	NaN	NaN	NaN	NaN	NaN	NaN
477	2.385	NaN	NaN	NaN	NaN	NaN	NaN	NaN	NaN	NaN	-1.297	0.73	0.559	-1.316	0.595	0.529	-1.356	0.491	0.544	-1.447	0.368	0.592	NaN	NaN	NaN	-1.418	0.068	0.582	NaN	NaN	NaN	NaN	NaN	NaN	NaN	NaN	NaN	-1.374	0.562	0.141	-1.409	0.451	0.141	NaN	NaN	NaN	NaN	NaN	NaN
478	2.39	NaN	NaN	NaN	NaN	NaN	NaN	NaN	NaN	NaN	-1.296	0.73	0.559	-1.315	0.596	0.53	-1.354	0.492	0.544	-1.444	0.369	0.592	NaN	NaN	NaN	-1.413	0.068	0.583	NaN	NaN	NaN	NaN	NaN	NaN	NaN	NaN	NaN	-1.374	0.562	0.141	-1.409	0.451	0.142	NaN	NaN	NaN	NaN	NaN	NaN
479	2.395	NaN	NaN	NaN	NaN	NaN	NaN	NaN	NaN	NaN	-1.295	0.731	0.559	-1.313	0.597	0.53	-1.352	0.492	0.544	-1.441	0.368	0.591	-1.497	0.176	0.527	-1.408	0.068	0.584	NaN	NaN	NaN	NaN	NaN	NaN	NaN	NaN	NaN	-1.374	0.562	0.141	-1.409	0.451	0.142	NaN	NaN	NaN	NaN	NaN	NaN
480	2.4	NaN	NaN	NaN	NaN	NaN	NaN	NaN	NaN	NaN	-1.294	0.732	0.56	-1.311	0.597	0.53	-1.349	0.493	0.544	-1.438	0.367	0.591	NaN	NaN	NaN	-1.402	0.067	0.584	NaN	NaN	NaN	NaN	NaN	NaN	NaN	NaN	NaN	-1.374	0.562	0.141	-1.409	0.452	0.142	NaN	NaN	NaN	NaN	NaN	NaN
481	2.405	NaN	NaN	NaN	NaN	NaN	NaN	NaN	NaN	NaN	-1.293	0.733	0.56	-1.309	0.598	0.53	-1.347	0.493	0.544	-1.435	0.367	0.591	-1.485	0.176	0.528	-1.395	0.066	0.584	NaN	NaN	NaN	NaN	NaN	NaN	NaN	NaN	NaN	-1.374	0.562	0.141	-1.41	0.452	0.142	NaN	NaN	NaN	NaN	NaN	NaN
482	2.41	NaN	NaN	NaN	NaN	NaN	NaN	NaN	NaN	NaN	-1.292	0.733	0.56	-1.308	0.598	0.53	-1.345	0.493	0.544	-1.433	0.367	0.59	-1.482	0.175	0.527	-1.39	0.068	0.586	NaN	NaN	NaN	NaN	NaN	NaN	NaN	NaN	NaN	-1.374	0.562	0.141	-1.41	0.452	0.142	NaN	NaN	NaN	NaN	NaN	NaN
483	2.415	NaN	NaN	NaN	NaN	NaN	NaN	NaN	NaN	NaN	-1.291	0.734	0.56	-1.307	0.599	0.53	-1.343	0.493	0.544	-1.431	0.368	0.59	-1.477	0.173	0.527	-1.385	0.068	0.587	NaN	NaN	NaN	NaN	NaN	NaN	NaN	NaN	NaN	-1.374	0.563	0.141	-1.41	0.452	0.143	NaN	NaN	NaN	NaN	NaN	NaN
484	2.42	NaN	NaN	NaN	NaN	NaN	NaN	NaN	NaN	NaN	-1.291	0.734	0.56	-1.306	0.599	0.53	-1.341	0.493	0.544	-1.429	0.369	0.591	-1.472	0.173	0.527	-1.379	0.068	0.588	NaN	NaN	NaN	NaN	NaN	NaN	NaN	NaN	NaN	-1.373	0.563	0.141	-1.41	0.452	0.143	NaN	NaN	NaN	NaN	NaN	NaN
485	2.425	NaN	NaN	NaN	NaN	NaN	NaN	NaN	NaN	NaN	-1.29	0.735	0.56	-1.304	0.599	0.53	-1.339	0.494	0.544	-1.426	0.369	0.59	-1.466	0.171	0.527	-1.372	0.068	0.589	NaN	NaN	NaN	NaN	NaN	NaN	NaN	NaN	NaN	-1.373	0.563	0.141	-1.41	0.452	0.143	NaN	NaN	NaN	NaN	NaN	NaN
486	2.43	NaN	NaN	NaN	NaN	NaN	NaN	NaN	NaN	NaN	-1.29	0.736	0.56	-1.303	0.6	0.53	-1.337	0.494	0.544	-1.423	0.368	0.59	-1.46	0.169	0.527	-1.365	0.067	0.589	NaN	NaN	NaN	NaN	NaN	NaN	NaN	NaN	NaN	-1.373	0.563	0.141	-1.41	0.452	0.143	NaN	NaN	NaN	NaN	NaN	NaN
487	2.435	NaN	NaN	NaN	NaN	NaN	NaN	NaN	NaN	NaN	-1.289	0.736	0.56	-1.302	0.6	0.53	-1.335	0.494	0.544	-1.42	0.367	0.59	-1.454	0.168	0.527	-1.357	0.064	0.589	NaN	NaN	NaN	NaN	NaN	NaN	NaN	NaN	NaN	-1.373	0.563	0.141	-1.41	0.453	0.143	NaN	NaN	NaN	NaN	NaN	NaN
488	2.44	NaN	NaN	NaN	NaN	NaN	NaN	NaN	NaN	NaN	-1.288	0.736	0.56	-1.301	0.6	0.53	-1.333	0.494	0.544	-1.417	0.366	0.59	-1.448	0.166	0.527	-1.35	0.064	0.59	NaN	NaN	NaN	NaN	NaN	NaN	NaN	NaN	NaN	-1.372	0.563	0.141	-1.41	0.453	0.144	NaN	NaN	NaN	NaN	NaN	NaN
489	2.445	NaN	NaN	NaN	NaN	NaN	NaN	NaN	NaN	NaN	-1.288	0.737	0.56	-1.3	0.6	0.53	-1.332	0.494	0.544	-1.414	0.365	0.589	-1.442	0.164	0.527	-1.344	0.065	0.591	NaN	NaN	NaN	NaN	NaN	NaN	NaN	NaN	NaN	NaN	NaN	NaN	-1.411	0.454	0.145	NaN	NaN	NaN	NaN	NaN	NaN
490	2.45	NaN	NaN	NaN	NaN	NaN	NaN	NaN	NaN	NaN	-1.287	0.737	0.561	-1.299	0.6	0.53	-1.33	0.494	0.544	-1.41	0.364	0.589	-1.436	0.163	0.526	-1.336	0.063	0.591	NaN	NaN	NaN	NaN	NaN	NaN	NaN	NaN	NaN	-1.371	0.562	0.141	-1.411	0.454	0.145	NaN	NaN	NaN	NaN	NaN	NaN
491	2.455	NaN	NaN	NaN	NaN	NaN	NaN	NaN	NaN	NaN	-1.287	0.738	0.561	-1.298	0.601	0.53	-1.328	0.494	0.543	-1.407	0.363	0.589	-1.429	0.161	0.526	-1.329	0.063	0.592	NaN	NaN	NaN	NaN	NaN	NaN	NaN	NaN	NaN	-1.37	0.563	0.141	-1.41	0.454	0.144	NaN	NaN	NaN	NaN	NaN	NaN
492	2.46	NaN	NaN	NaN	NaN	NaN	NaN	NaN	NaN	NaN	-1.286	0.738	0.561	-1.297	0.601	0.53	-1.326	0.494	0.543	-1.404	0.361	0.588	-1.423	0.16	0.526	-1.321	0.062	0.593	NaN	NaN	NaN	NaN	NaN	NaN	NaN	NaN	NaN	-1.37	0.563	0.141	-1.408	0.452	0.144	NaN	NaN	NaN	NaN	NaN	NaN
493	2.465	NaN	NaN	NaN	NaN	NaN	NaN	NaN	NaN	NaN	-1.286	0.738	0.561	-1.296	0.601	0.53	-1.325	0.494	0.543	-1.401	0.36	0.588	-1.416	0.158	0.526	-1.314	0.063	0.595	NaN	NaN	NaN	NaN	NaN	NaN	NaN	NaN	NaN	-1.369	0.562	0.141	-1.407	0.452	0.144	NaN	NaN	NaN	NaN	NaN	NaN
494	2.47	NaN	NaN	NaN	NaN	NaN	NaN	NaN	NaN	NaN	-1.285	0.738	0.561	-1.296	0.601	0.53	-1.323	0.494	0.543	-1.397	0.359	0.588	-1.409	0.156	0.526	-1.307	0.064	0.596	NaN	NaN	NaN	NaN	NaN	NaN	NaN	NaN	NaN	-1.368	0.562	0.141	-1.406	0.452	0.144	NaN	NaN	NaN	NaN	NaN	NaN
495	2.475	NaN	NaN	NaN	NaN	NaN	NaN	NaN	NaN	NaN	-1.284	0.738	0.561	-1.295	0.601	0.529	-1.321	0.494	0.543	-1.394	0.358	0.587	-1.402	0.154	0.526	-1.299	0.064	0.596	NaN	NaN	NaN	NaN	NaN	NaN	NaN	NaN	NaN	-1.367	0.563	0.141	-1.406	0.452	0.144	NaN	NaN	NaN	NaN	NaN	NaN
496	2.48	NaN	NaN	NaN	NaN	NaN	NaN	NaN	NaN	NaN	-1.284	0.738	0.561	-1.294	0.602	0.53	-1.319	0.493	0.542	-1.39	0.356	0.587	-1.395	0.153	0.526	-1.292	0.064	0.597	NaN	NaN	NaN	NaN	NaN	NaN	NaN	NaN	NaN	-1.366	0.563	0.141	-1.406	0.453	0.144	NaN	NaN	NaN	NaN	NaN	NaN
497	2.485	NaN	NaN	NaN	NaN	NaN	NaN	NaN	NaN	NaN	-1.283	0.738	0.561	-1.294	0.602	0.53	-1.318	0.493	0.542	-1.387	0.355	0.586	-1.388	0.151	0.526	-1.284	0.064	0.598	NaN	NaN	NaN	NaN	NaN	NaN	NaN	NaN	NaN	-1.365	0.562	0.141	-1.404	0.452	0.144	NaN	NaN	NaN	NaN	NaN	NaN
498	2.49	NaN	NaN	NaN	NaN	NaN	NaN	NaN	NaN	NaN	-1.283	0.739	0.561	-1.293	0.602	0.529	-1.316	0.492	0.542	-1.383	0.354	0.586	-1.381	0.149	0.526	-1.276	0.064	0.598	NaN	NaN	NaN	NaN	NaN	NaN	NaN	NaN	NaN	-1.364	0.562	0.141	-1.403	0.452	0.144	NaN	NaN	NaN	NaN	NaN	NaN
499	2.495	NaN	NaN	NaN	NaN	NaN	NaN	NaN	NaN	NaN	-1.282	0.739	0.561	-1.292	0.601	0.529	-1.314	0.492	0.541	-1.379	0.352	0.585	-1.374	0.148	0.526	-1.268	0.063	0.598	NaN	NaN	NaN	NaN	NaN	NaN	NaN	NaN	NaN	-1.362	0.562	0.141	-1.403	0.453	0.144	NaN	NaN	NaN	NaN	NaN	NaN
500	2.5	NaN	NaN	NaN	NaN	NaN	NaN	NaN	NaN	NaN	-1.282	0.739	0.561	-1.291	0.601	0.528	-1.313	0.492	0.541	-1.376	0.351	0.585	-1.366	0.146	0.526	-1.26	0.063	0.599	NaN	NaN	NaN	NaN	NaN	NaN	NaN	NaN	NaN	-1.361	0.562	0.141	-1.403	0.453	0.144	NaN	NaN	NaN	NaN	NaN	NaN
501	2.505	NaN	NaN	NaN	NaN	NaN	NaN	NaN	NaN	NaN	-1.281	0.739	0.561	-1.291	0.601	0.528	-1.311	0.492	0.54	-1.372	0.35	0.584	-1.36	0.145	0.526	-1.252	0.063	0.6	NaN	NaN	NaN	NaN	NaN	NaN	NaN	NaN	NaN	-1.36	0.562	0.141	-1.402	0.453	0.144	NaN	NaN	NaN	NaN	NaN	NaN
502	2.51	NaN	NaN	NaN	NaN	NaN	NaN	NaN	NaN	NaN	-1.28	0.739	0.561	-1.29	0.601	0.528	-1.309	0.491	0.54	-1.368	0.348	0.584	-1.352	0.144	0.526	-1.244	0.063	0.6	NaN	NaN	NaN	NaN	NaN	NaN	NaN	NaN	NaN	-1.359	0.562	0.141	-1.402	0.454	0.145	NaN	NaN	NaN	NaN	NaN	NaN
503	2.515	NaN	NaN	NaN	NaN	NaN	NaN	NaN	NaN	NaN	-1.28	0.739	0.561	-1.289	0.601	0.528	-1.307	0.491	0.54	-1.365	0.347	0.583	-1.345	0.143	0.525	-1.235	0.061	0.6	NaN	NaN	NaN	NaN	NaN	NaN	NaN	NaN	NaN	-1.358	0.562	0.141	-1.401	0.454	0.145	NaN	NaN	NaN	NaN	NaN	NaN
504	2.52	NaN	NaN	NaN	NaN	NaN	NaN	NaN	NaN	NaN	-1.279	0.739	0.561	-1.288	0.601	0.528	-1.305	0.49	0.539	-1.361	0.346	0.583	-1.337	0.141	0.525	-1.228	0.063	0.601	NaN	NaN	NaN	NaN	NaN	NaN	NaN	NaN	NaN	-1.357	0.562	0.141	-1.4	0.454	0.144	NaN	NaN	NaN	NaN	NaN	NaN
505	2.525	NaN	NaN	NaN	NaN	NaN	NaN	NaN	NaN	NaN	-1.278	0.738	0.561	-1.287	0.6	0.527	-1.303	0.49	0.538	-1.357	0.345	0.582	-1.33	0.14	0.525	-1.22	0.064	0.601	NaN	NaN	NaN	NaN	NaN	NaN	NaN	NaN	NaN	-1.355	0.562	0.141	-1.398	0.453	0.144	NaN	NaN	NaN	NaN	NaN	NaN
506	2.53	NaN	NaN	NaN	NaN	NaN	NaN	NaN	NaN	NaN	-1.278	0.738	0.561	-1.286	0.6	0.527	-1.302	0.489	0.538	-1.353	0.343	0.581	-1.323	0.139	0.525	-1.212	0.064	0.601	NaN	NaN	NaN	NaN	NaN	NaN	NaN	NaN	NaN	-1.355	0.562	0.141	-1.398	0.454	0.144	NaN	NaN	NaN	NaN	NaN	NaN
507	2.535	NaN	NaN	NaN	NaN	NaN	NaN	NaN	NaN	NaN	-1.277	0.738	0.561	-1.286	0.599	0.526	-1.299	0.489	0.537	-1.349	0.342	0.581	-1.316	0.138	0.525	-1.204	0.064	0.602	NaN	NaN	NaN	NaN	NaN	NaN	NaN	NaN	NaN	-1.354	0.562	0.141	-1.397	0.454	0.144	NaN	NaN	NaN	NaN	NaN	NaN
508	2.54	NaN	NaN	NaN	NaN	NaN	NaN	NaN	NaN	NaN	-1.276	0.738	0.56	-1.285	0.599	0.526	-1.297	0.488	0.536	-1.345	0.341	0.58	-1.308	0.137	0.525	-1.196	0.065	0.602	NaN	NaN	NaN	NaN	NaN	NaN	NaN	NaN	NaN	-1.352	0.561	0.142	-1.395	0.453	0.143	NaN	NaN	NaN	NaN	NaN	NaN
509	2.545	NaN	NaN	NaN	NaN	NaN	NaN	NaN	NaN	NaN	-1.275	0.737	0.56	-1.284	0.599	0.525	-1.295	0.488	0.536	-1.342	0.34	0.579	-1.301	0.137	0.525	-1.188	0.064	0.602	NaN	NaN	NaN	NaN	NaN	NaN	NaN	NaN	NaN	-1.352	0.561	0.142	-1.394	0.452	0.143	NaN	NaN	NaN	NaN	NaN	NaN
510	2.55	NaN	NaN	NaN	NaN	NaN	NaN	NaN	NaN	NaN	-1.275	0.737	0.56	-1.282	0.598	0.525	-1.293	0.487	0.535	-1.338	0.339	0.579	-1.294	0.136	0.525	-1.18	0.064	0.602	NaN	NaN	NaN	NaN	NaN	NaN	NaN	NaN	NaN	-1.351	0.562	0.142	-1.393	0.452	0.143	NaN	NaN	NaN	NaN	NaN	NaN
511	2.555	NaN	NaN	NaN	NaN	NaN	NaN	NaN	NaN	NaN	-1.274	0.737	0.56	-1.281	0.598	0.524	-1.291	0.487	0.534	-1.333	0.338	0.578	-1.286	0.135	0.525	-1.172	0.065	0.603	NaN	NaN	NaN	NaN	NaN	NaN	NaN	NaN	NaN	-1.35	0.561	0.142	-1.393	0.452	0.143	NaN	NaN	NaN	NaN	NaN	NaN
512	2.56	NaN	NaN	NaN	NaN	NaN	NaN	NaN	NaN	NaN	-1.273	0.736	0.56	-1.28	0.598	0.524	-1.289	0.486	0.534	-1.329	0.337	0.577	-1.279	0.135	0.525	-1.164	0.065	0.603	NaN	NaN	NaN	NaN	NaN	NaN	NaN	NaN	NaN	-1.349	0.561	0.142	-1.393	0.453	0.143	NaN	NaN	NaN	NaN	NaN	NaN
513	2.565	NaN	NaN	NaN	NaN	NaN	NaN	NaN	NaN	NaN	-1.272	0.736	0.56	-1.279	0.597	0.523	-1.286	0.486	0.533	-1.325	0.336	0.577	-1.272	0.135	0.525	-1.156	0.065	0.603	NaN	NaN	NaN	NaN	NaN	NaN	NaN	NaN	NaN	-1.349	0.562	0.142	-1.392	0.453	0.144	NaN	NaN	NaN	NaN	NaN	NaN
514	2.57	NaN	NaN	NaN	NaN	NaN	NaN	NaN	NaN	NaN	-1.271	0.736	0.56	-1.277	0.597	0.522	-1.284	0.485	0.532	-1.321	0.335	0.576	-1.265	0.134	0.525	-1.149	0.066	0.603	NaN	NaN	NaN	NaN	NaN	NaN	NaN	NaN	NaN	-1.348	0.562	0.142	-1.392	0.453	0.144	NaN	NaN	NaN	NaN	NaN	NaN
515	2.575	NaN	NaN	NaN	NaN	NaN	NaN	NaN	NaN	NaN	-1.269	0.735	0.56	-1.276	0.597	0.522	-1.281	0.485	0.531	-1.316	0.334	0.575	-1.258	0.134	0.525	-1.141	0.066	0.603	NaN	NaN	NaN	NaN	NaN	NaN	NaN	NaN	NaN	-1.348	0.563	0.142	-1.393	0.454	0.144	NaN	NaN	NaN	NaN	NaN	NaN
516	2.58	NaN	NaN	NaN	NaN	NaN	NaN	NaN	NaN	NaN	-1.268	0.735	0.56	-1.274	0.596	0.521	-1.279	0.484	0.531	-1.312	0.333	0.575	-1.251	0.134	0.525	-1.133	0.067	0.603	NaN	NaN	NaN	NaN	NaN	NaN	NaN	NaN	NaN	-1.348	0.563	0.142	-1.394	0.455	0.145	NaN	NaN	NaN	NaN	NaN	NaN
517	2.585	NaN	NaN	NaN	NaN	NaN	NaN	NaN	NaN	NaN	-1.267	0.734	0.56	-1.272	0.596	0.521	-1.276	0.484	0.53	-1.308	0.333	0.574	-1.244	0.134	0.525	-1.126	0.068	0.603	NaN	NaN	NaN	NaN	NaN	NaN	NaN	NaN	NaN	-1.347	0.563	0.142	-1.394	0.455	0.146	NaN	NaN	NaN	NaN	NaN	NaN
518	2.59	NaN	NaN	NaN	NaN	NaN	NaN	NaN	NaN	NaN	-1.266	0.734	0.56	-1.271	0.595	0.52	-1.273	0.484	0.529	-1.303	0.332	0.574	-1.237	0.133	0.525	-1.118	0.067	0.602	NaN	NaN	NaN	NaN	NaN	NaN	NaN	NaN	NaN	NaN	NaN	NaN	-1.393	0.454	0.145	NaN	NaN	NaN	NaN	NaN	NaN
519	2.595	NaN	NaN	NaN	NaN	NaN	NaN	NaN	NaN	NaN	-1.264	0.733	0.56	-1.269	0.595	0.52	-1.27	0.483	0.529	-1.299	0.331	0.574	-1.231	0.134	0.526	-1.11	0.067	0.602	NaN	NaN	NaN	NaN	NaN	NaN	NaN	NaN	NaN	-1.346	0.563	0.142	-1.391	0.454	0.145	NaN	NaN	NaN	NaN	NaN	NaN
520	2.6	NaN	NaN	NaN	NaN	NaN	NaN	NaN	NaN	NaN	-1.263	0.733	0.56	-1.267	0.594	0.519	-1.267	0.483	0.528	-1.294	0.331	0.573	-1.224	0.134	0.526	-1.103	0.069	0.602	NaN	NaN	NaN	NaN	NaN	NaN	NaN	NaN	NaN	-1.345	0.563	0.143	-1.391	0.453	0.145	NaN	NaN	NaN	NaN	NaN	NaN
521	2.605	NaN	NaN	NaN	NaN	NaN	NaN	NaN	NaN	NaN	-1.261	0.732	0.56	-1.264	0.594	0.519	-1.262	0.481	0.528	-1.29	0.33	0.573	-1.217	0.133	0.526	-1.095	0.068	0.601	NaN	NaN	NaN	NaN	NaN	NaN	NaN	NaN	NaN	-1.345	0.562	0.143	-1.39	0.454	0.145	NaN	NaN	NaN	NaN	NaN	NaN
522	2.61	NaN	NaN	NaN	NaN	NaN	NaN	NaN	NaN	NaN	-1.259	0.732	0.56	-1.262	0.593	0.518	-1.258	0.48	0.528	-1.285	0.33	0.573	-1.211	0.134	0.526	-1.088	0.07	0.601	NaN	NaN	NaN	NaN	NaN	NaN	NaN	NaN	NaN	-1.344	0.562	0.143	-1.39	0.454	0.145	NaN	NaN	NaN	NaN	NaN	NaN
523	2.615	NaN	NaN	NaN	NaN	NaN	NaN	NaN	NaN	NaN	-1.257	0.731	0.56	-1.26	0.593	0.518	-1.257	0.481	0.527	-1.281	0.329	0.573	-1.205	0.134	0.526	-1.08	0.069	0.601	NaN	NaN	NaN	NaN	NaN	NaN	NaN	NaN	NaN	-1.343	0.562	0.143	-1.391	0.455	0.146	NaN	NaN	NaN	NaN	NaN	NaN
524	2.62	NaN	NaN	NaN	NaN	NaN	NaN	NaN	NaN	NaN	-1.255	0.73	0.56	-1.257	0.592	0.518	-1.254	0.481	0.526	-1.276	0.328	0.573	-1.198	0.134	0.525	-1.073	0.07	0.6	NaN	NaN	NaN	NaN	NaN	NaN	NaN	NaN	NaN	-1.342	0.562	0.143	-1.39	0.454	0.146	NaN	NaN	NaN	NaN	NaN	NaN
525	2.625	NaN	NaN	NaN	NaN	NaN	NaN	NaN	NaN	NaN	-1.253	0.73	0.56	-1.255	0.592	0.517	-1.25	0.48	0.526	-1.271	0.328	0.573	-1.192	0.134	0.525	-1.066	0.07	0.6	NaN	NaN	NaN	NaN	NaN	NaN	NaN	NaN	NaN	-1.341	0.562	0.144	-1.388	0.453	0.145	NaN	NaN	NaN	NaN	NaN	NaN
526	2.63	NaN	NaN	NaN	NaN	NaN	NaN	NaN	NaN	NaN	-1.251	0.729	0.56	-1.252	0.591	0.517	-1.247	0.48	0.526	-1.266	0.327	0.573	-1.186	0.134	0.525	-1.059	0.071	0.599	NaN	NaN	NaN	NaN	NaN	NaN	NaN	NaN	NaN	-1.341	0.562	0.144	-1.387	0.453	0.145	NaN	NaN	NaN	NaN	NaN	NaN
527	2.635	NaN	NaN	NaN	NaN	NaN	NaN	NaN	NaN	NaN	-1.249	0.728	0.56	-1.249	0.591	0.517	-1.244	0.48	0.525	-1.261	0.327	0.573	-1.181	0.134	0.525	-1.053	0.071	0.598	NaN	NaN	NaN	NaN	NaN	NaN	NaN	NaN	NaN	-1.339	0.562	0.144	-1.386	0.453	0.145	NaN	NaN	NaN	NaN	NaN	NaN
528	2.64	NaN	NaN	NaN	NaN	NaN	NaN	NaN	NaN	NaN	-1.246	0.728	0.56	-1.247	0.59	0.516	-1.24	0.48	0.525	-1.257	0.327	0.573	-1.175	0.134	0.525	-1.046	0.072	0.596	NaN	NaN	NaN	NaN	NaN	NaN	NaN	NaN	NaN	-1.338	0.562	0.144	-1.385	0.452	0.145	NaN	NaN	NaN	NaN	NaN	NaN
529	2.645	NaN	NaN	NaN	NaN	NaN	NaN	NaN	NaN	NaN	-1.244	0.727	0.56	-1.244	0.59	0.516	-1.237	0.479	0.525	-1.251	0.325	0.573	-1.169	0.134	0.525	-1.041	0.073	0.596	NaN	NaN	NaN	NaN	NaN	NaN	NaN	NaN	NaN	-1.337	0.562	0.144	-1.384	0.452	0.145	NaN	NaN	NaN	NaN	NaN	NaN
530	2.65	NaN	NaN	NaN	NaN	NaN	NaN	NaN	NaN	NaN	-1.241	0.727	0.559	-1.242	0.59	0.517	-1.233	0.479	0.525	-1.246	0.323	0.573	-1.164	0.134	0.525	-1.036	0.074	0.595	NaN	NaN	NaN	NaN	NaN	NaN	NaN	NaN	NaN	-1.336	0.561	0.144	-1.383	0.452	0.145	NaN	NaN	NaN	NaN	NaN	NaN
531	2.655	NaN	NaN	NaN	NaN	NaN	NaN	NaN	NaN	NaN	-1.239	0.726	0.559	-1.238	0.589	0.516	-1.23	0.479	0.525	-1.242	0.325	0.574	-1.156	0.132	0.525	-1.029	0.074	0.594	NaN	NaN	NaN	NaN	NaN	NaN	NaN	NaN	NaN	-1.334	0.561	0.144	-1.382	0.452	0.145	NaN	NaN	NaN	NaN	NaN	NaN
532	2.66	NaN	NaN	NaN	NaN	NaN	NaN	NaN	NaN	NaN	-1.236	0.725	0.559	-1.235	0.588	0.516	-1.227	0.478	0.525	-1.238	0.325	0.574	-1.147	0.128	0.525	-1.024	0.074	0.592	NaN	NaN	NaN	NaN	NaN	NaN	NaN	NaN	NaN	-1.333	0.561	0.144	-1.382	0.452	0.145	NaN	NaN	NaN	NaN	NaN	NaN
533	2.665	NaN	NaN	NaN	NaN	NaN	NaN	NaN	NaN	NaN	-1.233	0.725	0.559	-1.232	0.588	0.516	-1.224	0.478	0.525	-1.233	0.325	0.574	-1.143	0.129	0.525	-1.017	0.073	0.591	NaN	NaN	NaN	NaN	NaN	NaN	NaN	NaN	NaN	-1.332	0.561	0.144	-1.381	0.452	0.146	NaN	NaN	NaN	NaN	NaN	NaN
534	2.67	NaN	NaN	NaN	NaN	NaN	NaN	NaN	NaN	NaN	-1.231	0.724	0.559	-1.229	0.587	0.516	-1.22	0.478	0.525	-1.229	0.324	0.574	-1.14	0.131	0.524	-1.011	0.072	0.59	NaN	NaN	NaN	NaN	NaN	NaN	NaN	NaN	NaN	-1.33	0.561	0.144	-1.379	0.452	0.145	NaN	NaN	NaN	NaN	NaN	NaN
535	2.675	NaN	NaN	NaN	NaN	NaN	NaN	NaN	NaN	NaN	-1.228	0.723	0.559	-1.224	0.584	0.516	-1.217	0.477	0.525	-1.225	0.324	0.574	-1.133	0.128	0.524	-1.006	0.072	0.588	NaN	NaN	NaN	NaN	NaN	NaN	NaN	NaN	NaN	-1.329	0.561	0.144	-1.378	0.452	0.145	NaN	NaN	NaN	NaN	NaN	NaN
536	2.68	NaN	NaN	NaN	NaN	NaN	NaN	NaN	NaN	NaN	-1.225	0.722	0.559	-1.221	0.584	0.516	-1.213	0.477	0.524	-1.22	0.322	0.574	-1.13	0.129	0.524	-1.001	0.072	0.586	NaN	NaN	NaN	NaN	NaN	NaN	NaN	NaN	NaN	-1.328	0.56	0.144	-1.377	0.452	0.144	NaN	NaN	NaN	NaN	NaN	NaN
537	2.685	NaN	NaN	NaN	NaN	NaN	NaN	NaN	NaN	NaN	-1.222	0.722	0.559	-1.219	0.586	0.516	-1.21	0.477	0.524	-1.215	0.32	0.573	-1.129	0.132	0.522	-0.996	0.072	0.585	NaN	NaN	NaN	NaN	NaN	NaN	NaN	NaN	NaN	-1.326	0.56	0.144	-1.376	0.452	0.144	NaN	NaN	NaN	NaN	NaN	NaN
538	2.69	NaN	NaN	NaN	NaN	NaN	NaN	NaN	NaN	NaN	-1.219	0.721	0.559	-1.216	0.584	0.516	-1.206	0.476	0.525	-1.211	0.321	0.574	-1.126	0.133	0.522	-0.992	0.072	0.584	NaN	NaN	NaN	NaN	NaN	NaN	NaN	NaN	NaN	-1.325	0.56	0.144	-1.375	0.452	0.144	NaN	NaN	NaN	NaN	NaN	NaN
539	2.695	NaN	NaN	NaN	NaN	NaN	NaN	NaN	NaN	NaN	-1.216	0.721	0.559	-1.211	0.582	0.516	-1.203	0.476	0.524	-1.206	0.319	0.573	-1.122	0.132	0.521	-0.988	0.072	0.582	NaN	NaN	NaN	NaN	NaN	NaN	NaN	NaN	NaN	-1.324	0.56	0.144	-1.374	0.452	0.144	NaN	NaN	NaN	NaN	NaN	NaN
540	2.7	NaN	NaN	NaN	NaN	NaN	NaN	NaN	NaN	NaN	-1.213	0.72	0.559	-1.208	0.583	0.516	-1.199	0.475	0.525	-1.203	0.319	0.574	-1.119	0.132	0.521	-0.982	0.069	0.58	NaN	NaN	NaN	NaN	NaN	NaN	NaN	NaN	NaN	-1.322	0.56	0.145	-1.373	0.452	0.144	NaN	NaN	NaN	NaN	NaN	NaN
541	2.705	NaN	NaN	NaN	NaN	NaN	NaN	NaN	NaN	NaN	-1.21	0.72	0.559	-1.207	0.584	0.517	-1.196	0.475	0.525	-1.201	0.32	0.574	-1.115	0.132	0.52	-0.979	0.068	0.579	NaN	NaN	NaN	NaN	NaN	NaN	NaN	NaN	NaN	-1.321	0.56	0.145	-1.372	0.452	0.145	NaN	NaN	NaN	NaN	NaN	NaN
542	2.71	NaN	NaN	NaN	NaN	NaN	NaN	NaN	NaN	NaN	-1.207	0.719	0.559	-1.203	0.583	0.517	-1.193	0.475	0.525	-1.196	0.318	0.574	-1.112	0.131	0.52	-0.975	0.067	0.577	NaN	NaN	NaN	NaN	NaN	NaN	NaN	NaN	NaN	-1.32	0.559	0.145	-1.372	0.453	0.146	NaN	NaN	NaN	NaN	NaN	NaN
543	2.715	NaN	NaN	NaN	NaN	NaN	NaN	NaN	NaN	NaN	-1.203	0.718	0.559	-1.198	0.581	0.517	-1.19	0.474	0.525	-1.193	0.319	0.574	-1.109	0.131	0.519	-0.972	0.067	0.575	NaN	NaN	NaN	NaN	NaN	NaN	NaN	NaN	NaN	-1.318	0.559	0.145	-1.37	0.452	0.145	NaN	NaN	NaN	NaN	NaN	NaN
544	2.72	NaN	NaN	NaN	NaN	NaN	NaN	NaN	NaN	NaN	-1.2	0.717	0.559	-1.196	0.581	0.517	-1.186	0.473	0.525	-1.19	0.318	0.574	-1.106	0.13	0.518	-0.97	0.067	0.574	NaN	NaN	NaN	NaN	NaN	NaN	NaN	NaN	NaN	-1.317	0.559	0.146	-1.368	0.452	0.145	NaN	NaN	NaN	NaN	NaN	NaN
545	2.725	NaN	NaN	NaN	NaN	NaN	NaN	NaN	NaN	NaN	-1.197	0.717	0.559	-1.193	0.581	0.517	-1.183	0.473	0.525	-1.184	0.315	0.574	-1.103	0.129	0.518	-0.968	0.067	0.572	NaN	NaN	NaN	NaN	NaN	NaN	NaN	NaN	NaN	-1.316	0.559	0.146	-1.367	0.452	0.145	NaN	NaN	NaN	NaN	NaN	NaN
546	2.73	NaN	NaN	NaN	NaN	NaN	NaN	NaN	NaN	NaN	-1.194	0.716	0.559	-1.188	0.578	0.517	-1.18	0.472	0.525	-1.177	0.312	0.575	-1.101	0.129	0.517	-0.964	0.064	0.571	NaN	NaN	NaN	NaN	NaN	NaN	NaN	NaN	NaN	-1.314	0.559	0.146	-1.366	0.452	0.145	NaN	NaN	NaN	NaN	NaN	NaN
547	2.735	NaN	NaN	NaN	NaN	NaN	NaN	NaN	NaN	NaN	-1.191	0.715	0.559	-1.186	0.579	0.517	-1.177	0.472	0.525	-1.176	0.313	0.573	-1.098	0.128	0.517	-0.961	0.062	0.57	NaN	NaN	NaN	NaN	NaN	NaN	NaN	NaN	NaN	-1.313	0.559	0.146	-1.365	0.452	0.145	NaN	NaN	NaN	NaN	NaN	NaN
548	2.74	NaN	NaN	NaN	NaN	NaN	NaN	NaN	NaN	NaN	-1.188	0.714	0.559	-1.185	0.58	0.518	-1.174	0.471	0.525	-1.176	0.313	0.573	-1.096	0.127	0.516	-0.959	0.06	0.568	NaN	NaN	NaN	NaN	NaN	NaN	NaN	NaN	NaN	-1.311	0.558	0.146	-1.364	0.452	0.145	NaN	NaN	NaN	NaN	NaN	NaN
549	2.745	NaN	NaN	NaN	NaN	NaN	NaN	NaN	NaN	NaN	-1.186	0.714	0.56	-1.181	0.579	0.517	-1.171	0.47	0.525	-1.175	0.314	0.573	-1.094	0.126	0.516	-0.958	0.06	0.567	NaN	NaN	NaN	NaN	NaN	NaN	NaN	NaN	NaN	-1.31	0.558	0.147	-1.363	0.452	0.146	NaN	NaN	NaN	NaN	NaN	NaN
550	2.75	NaN	NaN	NaN	NaN	NaN	NaN	NaN	NaN	NaN	-1.183	0.713	0.56	-1.177	0.577	0.517	-1.168	0.469	0.524	-1.173	0.315	0.573	-1.092	0.125	0.515	-0.957	0.06	0.566	NaN	NaN	NaN	NaN	NaN	NaN	NaN	NaN	NaN	-1.308	0.558	0.147	-1.362	0.452	0.146	NaN	NaN	NaN	NaN	NaN	NaN
551	2.755	NaN	NaN	NaN	NaN	NaN	NaN	NaN	NaN	NaN	-1.18	0.712	0.56	-1.176	0.578	0.518	-1.165	0.469	0.525	-1.171	0.314	0.573	-1.091	0.124	0.514	-0.954	0.056	0.565	NaN	NaN	NaN	NaN	NaN	NaN	NaN	NaN	NaN	-1.307	0.558	0.147	-1.361	0.452	0.146	NaN	NaN	NaN	NaN	NaN	NaN
552	2.76	NaN	NaN	NaN	NaN	NaN	NaN	NaN	NaN	NaN	-1.178	0.711	0.56	-1.173	0.577	0.518	-1.163	0.468	0.524	-1.168	0.312	0.572	-1.089	0.123	0.513	-0.953	0.055	0.563	NaN	NaN	NaN	NaN	NaN	NaN	NaN	NaN	NaN	-1.306	0.557	0.147	-1.36	0.452	0.146	NaN	NaN	NaN	NaN	NaN	NaN
553	2.765	NaN	NaN	NaN	NaN	NaN	NaN	NaN	NaN	NaN	-1.175	0.71	0.561	-1.17	0.576	0.517	-1.16	0.467	0.524	-1.165	0.312	0.573	-1.088	0.122	0.513	-0.953	0.054	0.562	NaN	NaN	NaN	NaN	NaN	NaN	NaN	NaN	NaN	-1.304	0.557	0.147	-1.358	0.452	0.146	NaN	NaN	NaN	NaN	NaN	NaN
554	2.77	NaN	NaN	NaN	NaN	NaN	NaN	NaN	NaN	NaN	-1.173	0.709	0.561	-1.167	0.574	0.517	-1.158	0.466	0.524	-1.161	0.309	0.572	-1.087	0.121	0.512	-0.951	0.051	0.56	NaN	NaN	NaN	NaN	NaN	NaN	NaN	NaN	NaN	-1.303	0.558	0.147	-1.357	0.452	0.146	NaN	NaN	NaN	NaN	NaN	NaN
555	2.775	NaN	NaN	NaN	NaN	NaN	NaN	NaN	NaN	NaN	-1.171	0.708	0.561	-1.166	0.574	0.518	-1.156	0.465	0.524	-1.16	0.308	0.572	-1.085	0.12	0.511	-0.95	0.048	0.559	NaN	NaN	NaN	NaN	NaN	NaN	NaN	NaN	NaN	-1.301	0.558	0.147	-1.356	0.452	0.146	NaN	NaN	NaN	NaN	NaN	NaN
556	2.78	NaN	NaN	NaN	NaN	NaN	NaN	NaN	NaN	NaN	-1.168	0.706	0.561	-1.163	0.573	0.517	-1.153	0.464	0.524	-1.157	0.306	0.572	-1.085	0.119	0.511	-0.949	0.045	0.557	NaN	NaN	NaN	NaN	NaN	NaN	NaN	NaN	NaN	-1.3	0.558	0.147	-1.355	0.452	0.146	NaN	NaN	NaN	NaN	NaN	NaN
557	2.785	NaN	NaN	NaN	NaN	NaN	NaN	NaN	NaN	NaN	-1.166	0.705	0.562	-1.159	0.57	0.517	-1.151	0.463	0.524	-1.152	0.302	0.573	-1.084	0.117	0.51	-0.948	0.043	0.556	NaN	NaN	NaN	NaN	NaN	NaN	NaN	NaN	NaN	-1.299	0.558	0.147	-1.353	0.452	0.147	NaN	NaN	NaN	NaN	NaN	NaN
558	2.79	NaN	NaN	NaN	NaN	NaN	NaN	NaN	NaN	NaN	-1.164	0.704	0.562	-1.157	0.569	0.517	-1.149	0.462	0.524	-1.152	0.303	0.571	-1.084	0.116	0.509	-0.949	0.042	0.555	NaN	NaN	NaN	NaN	NaN	NaN	NaN	NaN	NaN	-1.297	0.558	0.147	-1.352	0.452	0.147	NaN	NaN	NaN	NaN	NaN	NaN
559	2.795	NaN	NaN	NaN	NaN	NaN	NaN	NaN	NaN	NaN	-1.162	0.703	0.563	-1.154	0.566	0.515	-1.148	0.461	0.523	-1.153	0.303	0.571	-1.083	0.115	0.509	-0.949	0.041	0.554	NaN	NaN	NaN	NaN	NaN	NaN	NaN	NaN	NaN	-1.295	0.558	0.147	-1.351	0.452	0.147	NaN	NaN	NaN	NaN	NaN	NaN
560	2.8	NaN	NaN	NaN	NaN	NaN	NaN	NaN	NaN	NaN	-1.16	0.701	0.563	-1.152	0.565	0.515	-1.146	0.46	0.523	-1.153	0.303	0.57	-1.083	0.114	0.508	-0.948	0.037	0.553	NaN	NaN	NaN	NaN	NaN	NaN	NaN	NaN	NaN	-1.293	0.558	0.148	-1.349	0.452	0.147	NaN	NaN	NaN	NaN	NaN	NaN
561	2.805	NaN	NaN	NaN	NaN	NaN	NaN	NaN	NaN	NaN	-1.158	0.7	0.563	-1.15	0.564	0.515	-1.144	0.458	0.523	-1.152	0.302	0.57	-1.083	0.113	0.507	-0.948	0.037	0.552	NaN	NaN	NaN	NaN	NaN	NaN	NaN	NaN	NaN	-1.291	0.557	0.148	-1.348	0.452	0.148	NaN	NaN	NaN	NaN	NaN	NaN
562	2.81	NaN	NaN	NaN	NaN	NaN	NaN	NaN	NaN	NaN	-1.157	0.698	0.563	-1.148	0.562	0.515	-1.143	0.457	0.523	-1.151	0.301	0.57	-1.082	0.112	0.506	-0.947	0.037	0.552	NaN	NaN	NaN	NaN	NaN	NaN	NaN	NaN	NaN	-1.289	0.557	0.148	-1.346	0.452	0.148	NaN	NaN	NaN	NaN	NaN	NaN
563	2.815	NaN	NaN	NaN	NaN	NaN	NaN	NaN	NaN	NaN	-1.155	0.697	0.564	-1.147	0.561	0.515	-1.141	0.455	0.522	-1.149	0.298	0.569	-1.082	0.11	0.505	-0.947	0.038	0.551	NaN	NaN	NaN	NaN	NaN	NaN	NaN	NaN	NaN	-1.287	0.556	0.149	-1.344	0.452	0.148	NaN	NaN	NaN	NaN	NaN	NaN
564	2.82	NaN	NaN	NaN	NaN	NaN	NaN	NaN	NaN	NaN	-1.154	0.695	0.564	-1.146	0.56	0.515	-1.14	0.454	0.522	-1.148	0.297	0.569	-1.081	0.108	0.504	-0.946	0.038	0.55	NaN	NaN	NaN	NaN	NaN	NaN	NaN	NaN	NaN	-1.285	0.556	0.149	-1.342	0.452	0.149	NaN	NaN	NaN	NaN	NaN	NaN
565	2.825	NaN	NaN	NaN	NaN	NaN	NaN	NaN	NaN	NaN	-1.152	0.694	0.564	-1.144	0.558	0.515	-1.139	0.453	0.522	-1.147	0.295	0.568	-1.081	0.107	0.504	-0.946	0.038	0.549	NaN	NaN	NaN	NaN	NaN	NaN	NaN	NaN	NaN	-1.282	0.555	0.15	-1.34	0.452	0.149	NaN	NaN	NaN	NaN	NaN	NaN
566	2.83	NaN	NaN	NaN	NaN	NaN	NaN	NaN	NaN	NaN	-1.151	0.692	0.564	-1.143	0.557	0.515	-1.138	0.451	0.521	-1.146	0.294	0.567	-1.081	0.105	0.503	-0.946	0.038	0.549	NaN	NaN	NaN	NaN	NaN	NaN	NaN	NaN	NaN	-1.279	0.555	0.15	-1.338	0.451	0.149	NaN	NaN	NaN	NaN	NaN	NaN
567	2.835	NaN	NaN	NaN	NaN	NaN	NaN	NaN	NaN	NaN	-1.15	0.69	0.565	-1.143	0.557	0.515	-1.137	0.45	0.521	-1.144	0.291	0.568	-1.081	0.104	0.502	-0.946	0.039	0.549	NaN	NaN	NaN	NaN	NaN	NaN	NaN	NaN	NaN	-1.276	0.554	0.151	-1.335	0.451	0.149	NaN	NaN	NaN	NaN	NaN	NaN
568	2.84	NaN	NaN	NaN	NaN	NaN	NaN	NaN	NaN	NaN	-1.148	0.689	0.565	-1.143	0.556	0.515	-1.136	0.448	0.52	-1.139	0.286	0.569	-1.081	0.102	0.501	-0.946	0.039	0.549	NaN	NaN	NaN	NaN	NaN	NaN	NaN	NaN	NaN	-1.274	0.554	0.151	-1.333	0.451	0.15	NaN	NaN	NaN	NaN	NaN	NaN
569	2.845	NaN	NaN	NaN	NaN	NaN	NaN	NaN	NaN	NaN	-1.147	0.687	0.565	-1.14	0.553	0.514	-1.136	0.447	0.52	-1.141	0.287	0.567	-1.081	0.101	0.5	-0.946	0.039	0.549	NaN	NaN	NaN	NaN	NaN	NaN	NaN	NaN	NaN	-1.271	0.554	0.151	-1.33	0.451	0.15	NaN	NaN	NaN	NaN	NaN	NaN
570	2.85	NaN	NaN	NaN	NaN	NaN	NaN	NaN	NaN	NaN	-1.146	0.685	0.565	-1.14	0.552	0.514	-1.135	0.445	0.519	-1.142	0.286	0.566	-1.081	0.099	0.5	-0.946	0.039	0.55	NaN	NaN	NaN	NaN	NaN	NaN	NaN	NaN	NaN	-1.268	0.554	0.151	-1.328	0.451	0.15	-1.355	0.308	0.106	NaN	NaN	NaN
571	2.855	NaN	NaN	NaN	NaN	NaN	NaN	NaN	NaN	NaN	-1.145	0.683	0.565	-1.141	0.552	0.514	-1.134	0.443	0.519	-1.143	0.285	0.565	-1.081	0.098	0.499	-0.946	0.039	0.55	NaN	NaN	NaN	NaN	NaN	NaN	NaN	NaN	NaN	-1.265	0.553	0.152	-1.325	0.451	0.15	-1.355	0.308	0.105	NaN	NaN	NaN
572	2.86	NaN	NaN	NaN	NaN	NaN	NaN	NaN	NaN	NaN	-1.143	0.682	0.565	-1.14	0.55	0.513	-1.134	0.442	0.519	-1.143	0.284	0.565	-1.08	0.096	0.499	-0.946	0.039	0.55	NaN	NaN	NaN	NaN	NaN	NaN	NaN	NaN	NaN	-1.262	0.553	0.152	-1.322	0.451	0.15	-1.355	0.309	0.105	NaN	NaN	NaN
573	2.865	NaN	NaN	NaN	NaN	NaN	NaN	NaN	NaN	NaN	-1.142	0.681	0.565	-1.137	0.546	0.511	-1.134	0.442	0.519	-1.143	0.283	0.564	-1.08	0.096	0.499	-0.945	0.038	0.55	NaN	NaN	NaN	NaN	NaN	NaN	NaN	NaN	NaN	-1.259	0.553	0.152	-1.319	0.451	0.15	-1.353	0.309	0.105	NaN	NaN	NaN
574	2.87	NaN	NaN	NaN	NaN	NaN	NaN	NaN	NaN	NaN	-1.141	0.68	0.565	-1.137	0.545	0.511	-1.134	0.441	0.519	-1.143	0.282	0.564	-1.079	0.095	0.499	-0.945	0.038	0.55	NaN	NaN	NaN	NaN	NaN	NaN	NaN	NaN	NaN	-1.256	0.552	0.153	-1.317	0.451	0.151	-1.353	0.31	0.104	NaN	NaN	NaN
575	2.875	NaN	NaN	NaN	NaN	NaN	NaN	NaN	NaN	NaN	-1.14	0.679	0.565	-1.138	0.546	0.512	-1.134	0.44	0.519	-1.143	0.283	0.565	-1.078	0.095	0.499	-0.945	0.038	0.55	NaN	NaN	NaN	NaN	NaN	NaN	NaN	NaN	NaN	-1.253	0.551	0.153	-1.314	0.451	0.151	-1.351	0.311	0.104	NaN	NaN	NaN
576	2.88	NaN	NaN	NaN	NaN	NaN	NaN	NaN	NaN	NaN	-1.139	0.678	0.565	-1.139	0.547	0.514	-1.133	0.439	0.519	-1.143	0.283	0.566	-1.078	0.095	0.499	-0.945	0.037	0.551	NaN	NaN	NaN	NaN	NaN	NaN	NaN	NaN	NaN	-1.249	0.551	0.154	-1.311	0.451	0.151	-1.349	0.312	0.104	NaN	NaN	NaN
577	2.885	NaN	NaN	NaN	NaN	NaN	NaN	NaN	NaN	NaN	-1.137	0.678	0.566	-1.14	0.548	0.514	-1.133	0.439	0.52	-1.141	0.281	0.566	-1.079	0.095	0.499	-0.945	0.037	0.552	NaN	NaN	NaN	NaN	NaN	NaN	NaN	NaN	NaN	-1.246	0.55	0.154	-1.308	0.451	0.152	-1.347	0.312	0.104	NaN	NaN	NaN
578	2.89	NaN	NaN	NaN	NaN	NaN	NaN	NaN	NaN	NaN	-1.136	0.678	0.566	-1.139	0.548	0.515	-1.133	0.439	0.52	-1.141	0.28	0.566	-1.079	0.095	0.499	-0.946	0.037	0.552	NaN	NaN	NaN	NaN	NaN	NaN	NaN	NaN	NaN	-1.243	0.55	0.155	-1.306	0.451	0.152	-1.346	0.312	0.105	-1.38	0.096	0.194
579	2.895	NaN	NaN	NaN	NaN	NaN	NaN	NaN	NaN	NaN	-1.134	0.678	0.566	-1.137	0.547	0.515	-1.133	0.439	0.521	-1.14	0.28	0.567	-1.079	0.094	0.5	-0.946	0.037	0.552	NaN	NaN	NaN	NaN	NaN	NaN	NaN	NaN	NaN	-1.24	0.55	0.155	-1.303	0.451	0.153	-1.343	0.312	0.105	-1.379	0.096	0.194
580	2.9	NaN	NaN	NaN	NaN	NaN	NaN	NaN	NaN	NaN	-1.132	0.679	0.567	-1.136	0.547	0.515	-1.133	0.44	0.522	-1.14	0.28	0.567	-1.079	0.094	0.5	-0.945	0.037	0.552	NaN	NaN	NaN	NaN	NaN	NaN	NaN	NaN	NaN	-1.237	0.549	0.155	-1.3	0.451	0.153	-1.341	0.313	0.105	-1.379	0.096	0.194
581	2.905	NaN	NaN	NaN	NaN	NaN	NaN	NaN	NaN	NaN	-1.13	0.679	0.567	-1.134	0.547	0.516	-1.133	0.44	0.522	-1.141	0.281	0.568	-1.079	0.094	0.5	-0.945	0.036	0.552	NaN	NaN	NaN	NaN	NaN	NaN	NaN	NaN	NaN	-1.235	0.549	0.156	-1.298	0.451	0.154	-1.34	0.313	0.106	-1.378	0.097	0.194
582	2.91	NaN	NaN	NaN	NaN	NaN	NaN	NaN	NaN	NaN	-1.127	0.68	0.568	-1.133	0.547	0.516	-1.132	0.44	0.523	-1.141	0.281	0.569	-1.079	0.094	0.501	-0.945	0.036	0.552	NaN	NaN	NaN	NaN	NaN	NaN	NaN	NaN	NaN	-1.231	0.549	0.156	-1.295	0.451	0.154	-1.339	0.314	0.106	-1.376	0.097	0.195
583	2.915	NaN	NaN	NaN	NaN	NaN	NaN	NaN	NaN	NaN	-1.125	0.681	0.569	-1.132	0.549	0.518	-1.132	0.44	0.524	-1.141	0.282	0.57	-1.08	0.094	0.501	-0.945	0.036	0.553	NaN	NaN	NaN	NaN	NaN	NaN	NaN	NaN	NaN	-1.228	0.549	0.157	-1.292	0.452	0.155	-1.337	0.316	0.107	-1.378	0.1	0.195
584	2.92	NaN	NaN	NaN	NaN	NaN	NaN	NaN	NaN	NaN	-1.122	0.681	0.569	-1.133	0.551	0.52	-1.132	0.441	0.524	-1.14	0.282	0.571	-1.08	0.094	0.502	-0.945	0.036	0.553	NaN	NaN	NaN	NaN	NaN	NaN	NaN	NaN	NaN	-1.224	0.548	0.158	-1.289	0.452	0.155	-1.336	0.317	0.107	-1.38	0.105	0.197
585	2.925	NaN	NaN	NaN	NaN	NaN	NaN	NaN	NaN	NaN	-1.119	0.682	0.57	-1.131	0.551	0.521	-1.131	0.441	0.525	-1.138	0.282	0.572	-1.08	0.094	0.502	-0.946	0.036	0.553	NaN	NaN	NaN	NaN	NaN	NaN	NaN	NaN	NaN	-1.221	0.548	0.158	-1.286	0.452	0.156	-1.334	0.318	0.108	-1.379	0.106	0.197
586	2.93	NaN	NaN	NaN	NaN	NaN	NaN	NaN	NaN	NaN	-1.115	0.683	0.571	-1.129	0.551	0.521	-1.13	0.441	0.526	-1.135	0.282	0.573	-1.08	0.094	0.503	-0.946	0.036	0.553	NaN	NaN	NaN	NaN	NaN	NaN	NaN	NaN	NaN	-1.219	0.548	0.159	-1.282	0.452	0.156	-1.332	0.318	0.108	-1.376	0.103	0.197
587	2.935	NaN	NaN	NaN	NaN	NaN	NaN	NaN	NaN	NaN	-1.112	0.683	0.572	-1.128	0.552	0.523	-1.129	0.441	0.527	-1.135	0.282	0.574	-1.08	0.094	0.503	-0.946	0.036	0.553	NaN	NaN	NaN	NaN	NaN	NaN	NaN	NaN	NaN	-1.215	0.548	0.159	-1.279	0.453	0.157	-1.33	0.318	0.108	-1.374	0.103	0.197
588	2.94	NaN	NaN	NaN	NaN	NaN	NaN	NaN	NaN	NaN	-1.109	0.684	0.573	-1.127	0.553	0.524	-1.129	0.442	0.528	-1.136	0.283	0.575	-1.08	0.094	0.503	-0.946	0.035	0.553	NaN	NaN	NaN	NaN	NaN	NaN	NaN	NaN	NaN	-1.212	0.548	0.159	-1.276	0.453	0.157	-1.327	0.319	0.109	-1.374	0.103	0.196
589	2.945	NaN	NaN	NaN	NaN	NaN	NaN	NaN	NaN	NaN	-1.106	0.684	0.574	-1.125	0.552	0.524	-1.127	0.442	0.528	-1.136	0.283	0.575	-1.08	0.093	0.504	-0.946	0.035	0.553	NaN	NaN	NaN	NaN	NaN	NaN	NaN	NaN	NaN	-1.209	0.548	0.16	-1.273	0.453	0.157	-1.325	0.32	0.109	-1.372	0.104	0.196
590	2.95	NaN	NaN	NaN	NaN	NaN	NaN	NaN	NaN	NaN	-1.103	0.684	0.574	-1.122	0.551	0.525	-1.126	0.442	0.529	-1.136	0.284	0.576	-1.078	0.093	0.503	-0.946	0.035	0.553	NaN	NaN	NaN	NaN	NaN	NaN	NaN	NaN	NaN	-1.206	0.548	0.16	-1.269	0.454	0.157	-1.323	0.321	0.109	-1.373	0.107	0.197
591	2.955	NaN	NaN	NaN	NaN	NaN	NaN	NaN	NaN	NaN	-1.1	0.685	0.575	-1.122	0.553	0.526	-1.125	0.442	0.53	-1.133	0.283	0.578	-1.078	0.092	0.504	-0.946	0.035	0.553	NaN	NaN	NaN	NaN	NaN	NaN	NaN	NaN	NaN	-1.202	0.548	0.16	-1.266	0.454	0.157	-1.32	0.322	0.11	-1.375	0.112	0.198
592	2.96	NaN	NaN	NaN	NaN	NaN	NaN	NaN	NaN	NaN	-1.098	0.685	0.576	-1.121	0.554	0.527	-1.124	0.442	0.53	-1.129	0.28	0.579	-1.078	0.092	0.504	-0.946	0.035	0.553	NaN	NaN	NaN	NaN	NaN	NaN	NaN	NaN	NaN	-1.199	0.548	0.16	-1.262	0.455	0.157	-1.318	0.324	0.11	-1.371	0.11	0.198
593	2.965	NaN	NaN	NaN	NaN	NaN	NaN	NaN	NaN	NaN	-1.095	0.685	0.576	-1.118	0.554	0.527	-1.122	0.442	0.531	-1.132	0.283	0.578	-1.078	0.092	0.504	-0.946	0.035	0.553	NaN	NaN	NaN	NaN	NaN	NaN	NaN	NaN	NaN	-1.195	0.548	0.161	-1.258	0.455	0.157	-1.316	0.325	0.11	-1.37	0.111	0.197
594	2.97	NaN	NaN	NaN	NaN	NaN	NaN	NaN	NaN	NaN	-1.093	0.685	0.577	-1.114	0.551	0.527	-1.121	0.442	0.531	-1.131	0.283	0.578	-1.079	0.093	0.504	-0.946	0.035	0.553	NaN	NaN	NaN	NaN	NaN	NaN	NaN	NaN	NaN	-1.192	0.548	0.161	-1.254	0.456	0.157	-1.313	0.326	0.11	-1.37	0.114	0.197
595	2.975	NaN	NaN	NaN	NaN	NaN	NaN	NaN	NaN	NaN	-1.092	0.685	0.578	-1.112	0.551	0.528	-1.119	0.442	0.532	-1.131	0.284	0.578	-1.078	0.092	0.504	-0.945	0.035	0.553	NaN	NaN	NaN	NaN	NaN	NaN	NaN	NaN	NaN	-1.188	0.548	0.161	-1.251	0.456	0.157	-1.311	0.328	0.111	-1.371	0.119	0.199
596	2.98	NaN	NaN	NaN	NaN	NaN	NaN	NaN	NaN	NaN	-1.091	0.685	0.579	-1.111	0.551	0.528	-1.118	0.442	0.532	-1.13	0.284	0.578	-1.077	0.092	0.504	-0.945	0.035	0.553	NaN	NaN	NaN	NaN	NaN	NaN	NaN	NaN	NaN	-1.183	0.548	0.161	-1.246	0.457	0.157	-1.309	0.331	0.11	-1.368	0.119	0.198
597	2.985	NaN	NaN	NaN	NaN	NaN	NaN	NaN	NaN	NaN	-1.09	0.685	0.58	-1.11	0.551	0.528	-1.117	0.442	0.533	-1.13	0.284	0.578	-1.077	0.092	0.503	-0.945	0.035	0.553	NaN	NaN	NaN	NaN	NaN	NaN	NaN	NaN	NaN	-1.179	0.548	0.161	-1.242	0.458	0.157	-1.306	0.331	0.11	-1.366	0.119	0.197
598	2.99	NaN	NaN	NaN	NaN	NaN	NaN	NaN	NaN	NaN	-1.089	0.685	0.581	-1.109	0.552	0.529	-1.116	0.442	0.533	-1.129	0.284	0.578	-1.077	0.092	0.503	-0.945	0.035	0.553	NaN	NaN	NaN	NaN	NaN	NaN	NaN	NaN	NaN	-1.174	0.548	0.161	-1.238	0.459	0.157	-1.303	0.333	0.111	-1.364	0.121	0.197
599	2.995	NaN	NaN	NaN	NaN	NaN	NaN	NaN	NaN	NaN	-1.089	0.685	0.582	-1.109	0.554	0.53	-1.115	0.443	0.534	-1.129	0.284	0.578	-1.077	0.092	0.503	-0.945	0.035	0.553	NaN	NaN	NaN	NaN	NaN	NaN	NaN	NaN	NaN	-1.169	0.548	0.161	-1.233	0.459	0.156	-1.299	0.334	0.111	-1.362	0.122	0.197
600	3	NaN	NaN	NaN	NaN	NaN	NaN	NaN	NaN	NaN	-1.088	0.685	0.583	-1.109	0.555	0.531	-1.114	0.443	0.534	-1.129	0.284	0.578	-1.076	0.092	0.503	-0.945	0.035	0.553	NaN	NaN	NaN	NaN	NaN	NaN	NaN	NaN	NaN	-1.165	0.548	0.16	-1.228	0.46	0.156	-1.295	0.335	0.111	-1.361	0.125	0.197
601	3.005	NaN	NaN	NaN	NaN	NaN	NaN	NaN	NaN	NaN	-1.087	0.684	0.584	-1.108	0.555	0.532	-1.113	0.442	0.534	-1.129	0.284	0.578	-1.076	0.092	0.503	-0.945	0.035	0.553	NaN	NaN	NaN	NaN	NaN	NaN	NaN	NaN	NaN	-1.16	0.549	0.16	-1.223	0.461	0.155	-1.291	0.337	0.11	-1.359	0.127	0.196
602	3.01	NaN	NaN	NaN	NaN	NaN	NaN	NaN	NaN	NaN	-1.087	0.684	0.585	-1.107	0.555	0.532	-1.112	0.442	0.535	-1.128	0.284	0.578	-1.076	0.092	0.503	-0.945	0.035	0.553	NaN	NaN	NaN	NaN	NaN	NaN	NaN	NaN	NaN	-1.155	0.548	0.159	-1.218	0.462	0.155	-1.288	0.338	0.109	-1.357	0.13	0.196
603	3.015	NaN	NaN	NaN	NaN	NaN	NaN	NaN	NaN	NaN	-1.087	0.684	0.586	-1.106	0.555	0.533	-1.112	0.443	0.535	-1.128	0.284	0.579	-1.076	0.091	0.503	-0.945	0.035	0.553	NaN	NaN	NaN	NaN	NaN	NaN	NaN	NaN	NaN	-1.15	0.549	0.159	-1.212	0.462	0.154	-1.284	0.34	0.109	-1.355	0.132	0.195
604	3.02	NaN	NaN	NaN	NaN	NaN	NaN	NaN	NaN	NaN	-1.087	0.684	0.586	-1.104	0.554	0.533	-1.111	0.443	0.536	-1.128	0.284	0.579	-1.076	0.091	0.503	-0.945	0.035	0.553	NaN	NaN	NaN	NaN	NaN	NaN	NaN	NaN	NaN	-1.145	0.549	0.158	-1.207	0.463	0.153	-1.279	0.342	0.108	-1.354	0.136	0.195
605	3.025	NaN	NaN	NaN	NaN	NaN	NaN	NaN	NaN	NaN	-1.087	0.684	0.587	-1.101	0.551	0.533	-1.11	0.442	0.536	-1.128	0.284	0.579	-1.074	0.089	0.504	-0.945	0.035	0.553	NaN	NaN	NaN	NaN	NaN	NaN	NaN	NaN	NaN	-1.139	0.549	0.157	-1.201	0.464	0.152	-1.275	0.344	0.107	-1.351	0.138	0.195
606	3.03	NaN	NaN	NaN	NaN	NaN	NaN	NaN	NaN	NaN	-1.087	0.684	0.588	-1.1	0.551	0.533	-1.11	0.442	0.537	-1.127	0.283	0.579	-1.073	0.088	0.505	-0.945	0.035	0.553	NaN	NaN	NaN	NaN	NaN	NaN	NaN	NaN	NaN	-1.134	0.549	0.156	-1.195	0.465	0.151	-1.27	0.345	0.106	-1.348	0.14	0.193
607	3.035	NaN	NaN	NaN	NaN	NaN	NaN	NaN	NaN	NaN	-1.086	0.683	0.589	-1.099	0.551	0.534	-1.11	0.442	0.537	-1.127	0.283	0.58	-1.073	0.088	0.505	-0.945	0.035	0.553	NaN	NaN	NaN	NaN	NaN	NaN	NaN	NaN	NaN	-1.128	0.55	0.155	-1.189	0.465	0.15	-1.265	0.347	0.105	-1.345	0.143	0.193
608	3.04	NaN	NaN	NaN	NaN	NaN	NaN	-1.104	0.878	0.556	-1.085	0.683	0.59	-1.099	0.551	0.534	-1.109	0.442	0.538	-1.127	0.283	0.58	-1.075	0.089	0.505	-0.945	0.035	0.553	NaN	NaN	NaN	NaN	NaN	NaN	NaN	NaN	NaN	-1.122	0.549	0.154	-1.182	0.466	0.149	-1.259	0.348	0.105	-1.342	0.146	0.192
609	3.045	NaN	NaN	NaN	NaN	NaN	NaN	-1.102	0.878	0.557	-1.085	0.683	0.591	-1.098	0.551	0.535	-1.108	0.442	0.538	-1.126	0.282	0.58	-1.079	0.092	0.504	-0.945	0.035	0.553	NaN	NaN	NaN	NaN	NaN	NaN	NaN	NaN	NaN	-1.116	0.549	0.153	-1.176	0.467	0.148	-1.253	0.35	0.104	-1.34	0.15	0.191
610	3.05	NaN	NaN	NaN	NaN	NaN	NaN	-1.099	0.877	0.558	-1.085	0.683	0.592	-1.098	0.552	0.536	-1.108	0.442	0.539	-1.126	0.282	0.58	-1.079	0.092	0.504	-0.945	0.035	0.553	NaN	NaN	NaN	NaN	NaN	NaN	NaN	NaN	NaN	-1.11	0.55	0.152	-1.17	0.468	0.147	-1.248	0.352	0.103	-1.337	0.153	0.19
611	3.055	NaN	NaN	NaN	NaN	NaN	NaN	-1.097	0.877	0.559	-1.084	0.683	0.593	-1.1	0.554	0.538	-1.107	0.442	0.539	-1.126	0.282	0.581	-1.078	0.091	0.503	-0.945	0.035	0.553	NaN	NaN	NaN	NaN	NaN	NaN	NaN	NaN	NaN	-1.104	0.551	0.151	-1.163	0.468	0.145	-1.242	0.354	0.101	-1.333	0.155	0.189
612	3.06	NaN	NaN	NaN	NaN	NaN	NaN	-1.095	0.877	0.56	-1.083	0.683	0.593	-1.1	0.555	0.539	-1.107	0.442	0.54	-1.126	0.282	0.581	-1.078	0.09	0.503	-0.945	0.035	0.553	NaN	NaN	NaN	NaN	NaN	NaN	NaN	NaN	NaN	-1.097	0.551	0.15	-1.156	0.469	0.144	-1.237	0.355	0.1	-1.329	0.158	0.187
613	3.065	NaN	NaN	NaN	NaN	NaN	NaN	-1.093	0.876	0.561	-1.081	0.682	0.594	-1.099	0.554	0.539	-1.107	0.442	0.541	-1.126	0.282	0.581	-1.078	0.09	0.504	-0.945	0.034	0.553	NaN	NaN	NaN	NaN	NaN	NaN	NaN	NaN	NaN	-1.091	0.552	0.149	-1.15	0.47	0.142	-1.23	0.357	0.099	-1.325	0.161	0.186
614	3.07	NaN	NaN	NaN	NaN	NaN	NaN	-1.09	0.876	0.562	-1.079	0.681	0.594	-1.097	0.553	0.54	-1.107	0.442	0.541	-1.126	0.282	0.582	-1.078	0.09	0.504	-0.945	0.034	0.553	NaN	NaN	NaN	NaN	NaN	NaN	NaN	NaN	NaN	-1.085	0.552	0.148	-1.143	0.471	0.14	-1.225	0.359	0.098	-1.322	0.165	0.185
615	3.075	NaN	NaN	NaN	NaN	NaN	NaN	-1.088	0.876	0.563	-1.077	0.68	0.595	-1.098	0.554	0.541	-1.106	0.442	0.542	-1.126	0.282	0.582	-1.079	0.091	0.504	-0.945	0.034	0.553	NaN	NaN	NaN	NaN	NaN	NaN	NaN	NaN	NaN	-1.079	0.553	0.146	-1.137	0.473	0.139	-1.219	0.361	0.096	-1.319	0.168	0.184
616	3.08	NaN	NaN	NaN	NaN	NaN	NaN	-1.086	0.876	0.564	-1.075	0.679	0.595	-1.097	0.555	0.542	-1.106	0.442	0.542	-1.126	0.282	0.583	-1.078	0.09	0.505	-0.945	0.034	0.553	NaN	NaN	NaN	NaN	NaN	NaN	NaN	NaN	NaN	-1.073	0.553	0.146	-1.13	0.474	0.137	-1.213	0.362	0.095	-1.315	0.171	0.182
617	3.085	NaN	NaN	NaN	NaN	NaN	NaN	-1.084	0.876	0.565	-1.074	0.68	0.596	-1.096	0.555	0.543	-1.106	0.442	0.543	-1.126	0.283	0.584	-1.075	0.087	0.506	-0.945	0.034	0.553	NaN	NaN	NaN	NaN	NaN	NaN	NaN	NaN	NaN	-1.067	0.554	0.145	-1.124	0.475	0.136	-1.207	0.364	0.094	-1.31	0.174	0.181
618	3.09	NaN	NaN	NaN	NaN	NaN	NaN	-1.082	0.876	0.565	-1.072	0.68	0.597	-1.096	0.555	0.543	-1.105	0.441	0.544	-1.126	0.284	0.584	-1.074	0.086	0.506	-0.945	0.034	0.553	NaN	NaN	NaN	NaN	NaN	NaN	NaN	NaN	NaN	-1.062	0.556	0.144	-1.117	0.476	0.134	-1.201	0.366	0.093	-1.304	0.177	0.179
619	3.095	NaN	NaN	NaN	NaN	NaN	NaN	-1.079	0.876	0.567	-1.07	0.68	0.598	-1.095	0.555	0.544	-1.104	0.441	0.544	-1.125	0.282	0.584	-1.076	0.088	0.506	-0.945	0.034	0.553	NaN	NaN	NaN	NaN	NaN	NaN	NaN	NaN	NaN	-1.056	0.556	0.143	-1.111	0.477	0.133	-1.195	0.369	0.091	-1.301	0.18	0.178
620	3.1	NaN	NaN	NaN	NaN	NaN	NaN	-1.078	0.876	0.568	-1.069	0.68	0.599	-1.094	0.555	0.545	-1.104	0.442	0.545	-1.123	0.281	0.585	-1.08	0.091	0.506	-0.945	0.034	0.553	NaN	NaN	NaN	NaN	NaN	NaN	NaN	NaN	NaN	-1.051	0.558	0.142	-1.104	0.479	0.132	-1.189	0.371	0.09	-1.297	0.184	0.177
621	3.105	NaN	NaN	NaN	NaN	NaN	NaN	-1.076	0.876	0.568	-1.067	0.68	0.6	-1.093	0.555	0.545	-1.104	0.441	0.545	-1.121	0.28	0.585	-1.081	0.091	0.506	-0.945	0.034	0.553	NaN	NaN	NaN	NaN	NaN	NaN	NaN	NaN	NaN	-1.045	0.558	0.142	-1.098	0.48	0.131	-1.183	0.373	0.089	-1.293	0.188	0.176
622	3.11	NaN	NaN	NaN	NaN	NaN	NaN	-1.073	0.876	0.569	-1.065	0.68	0.6	-1.092	0.554	0.545	-1.103	0.441	0.546	-1.121	0.28	0.585	-1.081	0.091	0.506	-0.945	0.034	0.553	NaN	NaN	NaN	NaN	NaN	NaN	NaN	NaN	NaN	-1.039	0.559	0.141	-1.091	0.481	0.129	-1.176	0.374	0.088	-1.287	0.191	0.174
623	3.115	NaN	NaN	NaN	NaN	NaN	NaN	-1.071	0.876	0.57	-1.064	0.68	0.601	-1.088	0.551	0.545	-1.103	0.441	0.546	-1.123	0.281	0.586	-1.081	0.091	0.506	-0.945	0.034	0.553	NaN	NaN	NaN	NaN	NaN	NaN	NaN	NaN	NaN	-1.034	0.56	0.141	-1.084	0.483	0.128	-1.169	0.376	0.086	-1.28	0.193	0.173
624	3.12	-1.206	1.053	0.389	NaN	NaN	NaN	-1.068	0.876	0.571	-1.062	0.679	0.601	-1.087	0.551	0.546	-1.102	0.441	0.547	-1.123	0.281	0.586	-1.081	0.091	0.506	-0.945	0.034	0.553	NaN	NaN	NaN	NaN	NaN	NaN	NaN	NaN	NaN	-1.028	0.561	0.14	-1.077	0.484	0.127	-1.163	0.378	0.085	-1.275	0.196	0.172
625	3.125	-1.205	1.053	0.39	NaN	NaN	NaN	-1.066	0.876	0.571	-1.06	0.679	0.602	-1.086	0.551	0.546	-1.102	0.441	0.547	-1.123	0.281	0.587	-1.081	0.091	0.506	-0.945	0.034	0.553	NaN	NaN	NaN	NaN	NaN	NaN	NaN	NaN	NaN	-1.022	0.562	0.14	-1.071	0.485	0.126	-1.157	0.38	0.084	-1.271	0.2	0.17
626	3.13	-1.203	1.053	0.391	NaN	NaN	NaN	-1.064	0.875	0.572	-1.058	0.679	0.602	-1.086	0.551	0.546	-1.102	0.441	0.547	-1.123	0.281	0.587	-1.081	0.091	0.506	-0.945	0.034	0.553	NaN	NaN	NaN	NaN	NaN	NaN	NaN	NaN	NaN	-1.016	0.563	0.139	-1.064	0.486	0.125	-1.149	0.381	0.084	-1.267	0.203	0.17
627	3.135	-1.201	1.052	0.391	NaN	NaN	NaN	-1.062	0.875	0.573	-1.056	0.678	0.603	-1.085	0.551	0.546	-1.101	0.441	0.548	-1.123	0.281	0.587	-1.081	0.091	0.506	-0.946	0.034	0.553	NaN	NaN	NaN	NaN	NaN	NaN	NaN	NaN	NaN	-1.01	0.564	0.139	-1.057	0.488	0.123	-1.141	0.382	0.083	-1.262	0.206	0.169
628	3.14	-1.199	1.052	0.392	NaN	NaN	NaN	-1.06	0.875	0.573	-1.054	0.678	0.603	-1.085	0.552	0.547	-1.101	0.441	0.548	-1.123	0.281	0.587	-1.081	0.091	0.506	-0.946	0.034	0.553	NaN	NaN	NaN	NaN	NaN	NaN	NaN	NaN	NaN	-1.004	0.565	0.138	-1.05	0.489	0.123	-1.136	0.385	0.081	-1.255	0.209	0.168
629	3.145	-1.196	1.051	0.393	NaN	NaN	NaN	-1.058	0.875	0.574	-1.052	0.677	0.603	-1.086	0.554	0.549	-1.1	0.441	0.549	-1.123	0.282	0.588	-1.081	0.09	0.506	-0.946	0.034	0.554	NaN	NaN	NaN	NaN	NaN	NaN	NaN	NaN	NaN	-0.998	0.566	0.138	-1.043	0.49	0.122	-1.129	0.386	0.08	-1.248	0.211	0.168
630	3.15	-1.194	1.051	0.394	NaN	NaN	NaN	-1.055	0.875	0.575	-1.05	0.677	0.604	-1.086	0.555	0.55	-1.099	0.441	0.549	-1.123	0.282	0.588	-1.08	0.089	0.506	-0.946	0.033	0.554	NaN	NaN	NaN	NaN	NaN	NaN	NaN	NaN	NaN	-0.992	0.567	0.138	-1.037	0.492	0.121	-1.122	0.387	0.08	-1.244	0.214	0.167
631	3.155	-1.193	1.052	0.394	NaN	NaN	NaN	-1.053	0.875	0.575	-1.048	0.677	0.604	-1.085	0.555	0.55	-1.099	0.441	0.549	-1.123	0.282	0.588	-1.079	0.089	0.506	-0.946	0.033	0.554	NaN	NaN	NaN	NaN	NaN	NaN	NaN	NaN	NaN	-0.987	0.568	0.137	-1.03	0.493	0.12	-1.114	0.388	0.079	-1.238	0.217	0.167
632	3.16	-1.191	1.051	0.395	NaN	NaN	NaN	-1.051	0.874	0.576	-1.047	0.677	0.604	-1.084	0.555	0.551	-1.098	0.441	0.55	-1.122	0.282	0.588	-1.079	0.089	0.506	-0.946	0.033	0.554	NaN	NaN	NaN	NaN	NaN	NaN	NaN	NaN	NaN	-0.981	0.57	0.137	-1.023	0.494	0.119	-1.106	0.388	0.079	-1.231	0.219	0.166
633	3.165	-1.189	1.051	0.395	NaN	NaN	NaN	-1.049	0.874	0.576	-1.045	0.677	0.605	-1.083	0.555	0.551	-1.098	0.441	0.551	-1.122	0.282	0.589	-1.079	0.089	0.506	-0.946	0.033	0.554	NaN	NaN	NaN	NaN	NaN	NaN	NaN	NaN	NaN	-0.975	0.57	0.137	-1.016	0.496	0.118	-1.1	0.39	0.078	-1.225	0.222	0.166
634	3.17	-1.187	1.051	0.396	NaN	NaN	NaN	-1.047	0.874	0.577	-1.043	0.676	0.606	-1.082	0.555	0.552	-1.097	0.441	0.551	-1.121	0.282	0.589	-1.079	0.089	0.506	-0.946	0.033	0.554	NaN	NaN	NaN	NaN	NaN	NaN	NaN	NaN	NaN	-0.969	0.572	0.137	-1.009	0.497	0.117	-1.093	0.391	0.078	-1.218	0.224	0.166
635	3.175	-1.185	1.05	0.396	NaN	NaN	NaN	-1.045	0.873	0.577	-1.041	0.676	0.606	-1.079	0.554	0.552	-1.097	0.441	0.551	-1.12	0.281	0.59	-1.079	0.088	0.506	-0.946	0.033	0.554	NaN	NaN	NaN	NaN	NaN	NaN	NaN	NaN	NaN	-0.964	0.573	0.137	-1.002	0.498	0.117	-1.086	0.392	0.078	-1.212	0.226	0.167
636	3.18	-1.183	1.05	0.397	NaN	NaN	NaN	-1.043	0.873	0.578	-1.04	0.676	0.606	-1.076	0.551	0.552	-1.096	0.441	0.552	-1.12	0.281	0.59	-1.079	0.088	0.506	-0.946	0.033	0.554	NaN	NaN	NaN	NaN	NaN	NaN	NaN	NaN	NaN	-0.958	0.574	0.137	-0.996	0.5	0.116	-1.079	0.393	0.077	-1.206	0.229	0.167
637	3.185	-1.181	1.05	0.397	NaN	NaN	NaN	-1.041	0.873	0.578	-1.039	0.677	0.606	-1.074	0.55	0.552	-1.094	0.441	0.552	-1.119	0.281	0.59	-1.079	0.088	0.506	-0.946	0.033	0.554	NaN	NaN	NaN	NaN	NaN	NaN	NaN	NaN	NaN	-0.952	0.575	0.137	-0.989	0.501	0.116	-1.072	0.394	0.077	-1.199	0.231	0.168
638	3.19	-1.179	1.05	0.398	NaN	NaN	NaN	-1.039	0.873	0.579	-1.038	0.678	0.607	-1.073	0.55	0.552	-1.094	0.441	0.552	-1.119	0.281	0.591	-1.08	0.088	0.506	-0.945	0.033	0.554	NaN	NaN	NaN	NaN	NaN	NaN	NaN	NaN	NaN	-0.946	0.576	0.137	-0.983	0.503	0.116	-1.065	0.395	0.078	-1.194	0.233	0.168
639	3.195	-1.177	1.049	0.398	NaN	NaN	NaN	-1.038	0.873	0.579	-1.036	0.678	0.609	-1.072	0.551	0.552	-1.093	0.441	0.553	-1.118	0.281	0.591	-1.08	0.088	0.506	-0.945	0.033	0.554	NaN	NaN	NaN	NaN	NaN	NaN	NaN	NaN	NaN	-0.941	0.578	0.137	-0.977	0.504	0.116	-1.059	0.396	0.078	-1.189	0.235	0.169
640	3.2	-1.175	1.049	0.399	NaN	NaN	NaN	-1.036	0.872	0.579	-1.034	0.677	0.609	-1.071	0.551	0.552	-1.092	0.441	0.553	-1.118	0.281	0.591	-1.08	0.088	0.506	-0.945	0.033	0.554	NaN	NaN	NaN	NaN	NaN	NaN	NaN	NaN	NaN	-0.936	0.58	0.137	-0.971	0.505	0.116	-1.053	0.398	0.078	-1.183	0.236	0.17
641	3.205	-1.173	1.049	0.399	NaN	NaN	NaN	-1.034	0.872	0.58	-1.033	0.678	0.61	-1.07	0.551	0.553	-1.091	0.441	0.553	-1.117	0.281	0.591	-1.08	0.088	0.506	-0.945	0.033	0.554	NaN	NaN	NaN	NaN	NaN	NaN	NaN	NaN	NaN	-0.93	0.581	0.138	-0.965	0.507	0.116	-1.047	0.399	0.079	-1.177	0.237	0.171
642	3.21	-1.171	1.049	0.399	NaN	NaN	NaN	-1.032	0.872	0.58	-1.032	0.678	0.61	-1.069	0.552	0.553	-1.09	0.441	0.554	-1.117	0.282	0.591	-1.08	0.088	0.506	-0.945	0.033	0.554	NaN	NaN	NaN	NaN	NaN	NaN	NaN	NaN	NaN	-0.925	0.582	0.138	-0.959	0.508	0.117	-1.042	0.4	0.08	-1.169	0.238	0.173
643	3.215	-1.169	1.048	0.4	NaN	NaN	NaN	-1.03	0.872	0.581	-1.03	0.678	0.61	-1.07	0.554	0.555	-1.089	0.441	0.554	-1.116	0.282	0.591	-1.08	0.088	0.506	-0.945	0.033	0.554	NaN	NaN	NaN	NaN	NaN	NaN	NaN	NaN	NaN	-0.921	0.583	0.139	-0.954	0.509	0.117	-1.036	0.401	0.081	-1.162	0.238	0.174
644	3.22	-1.167	1.048	0.4	NaN	NaN	NaN	-1.028	0.872	0.581	-1.028	0.678	0.611	-1.07	0.555	0.555	-1.088	0.441	0.554	-1.116	0.282	0.591	-1.079	0.089	0.506	-0.945	0.032	0.554	NaN	NaN	NaN	NaN	NaN	NaN	NaN	NaN	NaN	-0.915	0.584	0.139	-0.948	0.51	0.118	-1.03	0.402	0.082	-1.156	0.238	0.176
645	3.225	-1.165	1.048	0.401	NaN	NaN	NaN	-1.026	0.872	0.582	-1.026	0.678	0.611	-1.068	0.555	0.556	-1.087	0.441	0.554	-1.115	0.281	0.591	-1.079	0.089	0.506	-0.945	0.032	0.554	NaN	NaN	NaN	NaN	NaN	NaN	NaN	NaN	NaN	-0.911	0.585	0.139	-0.943	0.511	0.119	-1.025	0.402	0.083	-1.15	0.239	0.176
646	3.23	-1.163	1.048	0.401	NaN	NaN	NaN	-1.025	0.872	0.582	-1.025	0.678	0.611	-1.067	0.556	0.556	-1.086	0.441	0.554	-1.114	0.281	0.591	-1.079	0.089	0.506	-0.945	0.032	0.554	NaN	NaN	NaN	NaN	NaN	NaN	NaN	NaN	NaN	-0.906	0.587	0.14	-0.937	0.512	0.12	-1.019	0.403	0.085	-1.142	0.238	0.178
647	3.235	-1.161	1.048	0.401	NaN	NaN	NaN	-1.022	0.872	0.583	-1.024	0.678	0.612	-1.066	0.556	0.557	-1.085	0.441	0.555	-1.113	0.281	0.592	-1.079	0.089	0.506	-0.945	0.032	0.554	NaN	NaN	NaN	NaN	NaN	NaN	NaN	NaN	NaN	-0.902	0.588	0.14	-0.932	0.513	0.121	-1.014	0.404	0.086	-1.135	0.237	0.18
648	3.24	-1.159	1.047	0.402	NaN	NaN	NaN	-1.021	0.872	0.583	-1.023	0.678	0.612	-1.065	0.556	0.557	-1.084	0.441	0.555	-1.113	0.281	0.592	-1.079	0.089	0.506	-0.945	0.032	0.554	NaN	NaN	NaN	NaN	NaN	NaN	NaN	NaN	NaN	-0.897	0.589	0.141	-0.928	0.513	0.122	-1.008	0.404	0.087	-1.128	0.236	0.181
649	3.245	-1.156	1.047	0.402	NaN	NaN	NaN	-1.019	0.872	0.584	-1.021	0.678	0.613	-1.064	0.556	0.557	-1.083	0.441	0.555	-1.111	0.281	0.592	-1.079	0.089	0.507	-0.945	0.032	0.554	NaN	NaN	NaN	NaN	NaN	NaN	NaN	NaN	NaN	-0.893	0.59	0.141	-0.923	0.514	0.123	-1.003	0.404	0.089	-1.12	0.235	0.183
650	3.25	-1.155	1.047	0.403	NaN	NaN	NaN	-1.016	0.872	0.584	-1.019	0.677	0.613	-1.063	0.556	0.558	-1.082	0.442	0.555	-1.11	0.281	0.592	-1.079	0.089	0.507	-0.945	0.032	0.553	NaN	NaN	NaN	NaN	NaN	NaN	NaN	NaN	NaN	-0.888	0.59	0.142	-0.918	0.514	0.125	-0.997	0.404	0.09	-1.113	0.233	0.185
651	3.255	-1.152	1.047	0.403	NaN	NaN	NaN	-1.014	0.872	0.585	-1.018	0.677	0.614	-1.061	0.556	0.558	-1.081	0.442	0.556	-1.109	0.281	0.592	-1.079	0.089	0.507	-0.945	0.032	0.553	NaN	NaN	NaN	NaN	NaN	NaN	NaN	NaN	NaN	-0.884	0.591	0.143	-0.913	0.514	0.126	-0.992	0.404	0.091	-1.105	0.232	0.187
652	3.26	-1.15	1.047	0.404	NaN	NaN	NaN	-1.012	0.872	0.585	-1.017	0.678	0.614	-1.059	0.555	0.558	-1.08	0.442	0.556	-1.11	0.282	0.593	-1.079	0.089	0.507	-0.945	0.032	0.553	NaN	NaN	NaN	NaN	NaN	NaN	NaN	NaN	NaN	-0.881	0.592	0.143	-0.909	0.515	0.127	-0.986	0.404	0.092	-1.096	0.23	0.189
653	3.265	-1.149	1.047	0.404	NaN	NaN	NaN	-1.01	0.872	0.586	-1.015	0.678	0.614	-1.055	0.553	0.558	-1.079	0.442	0.556	-1.11	0.282	0.593	-1.079	0.089	0.507	-0.945	0.032	0.553	NaN	NaN	NaN	NaN	NaN	NaN	NaN	NaN	NaN	-0.877	0.593	0.144	-0.904	0.515	0.129	-0.981	0.403	0.093	-1.088	0.227	0.191
654	3.27	-1.146	1.047	0.405	NaN	NaN	NaN	-1.008	0.872	0.586	-1.013	0.678	0.615	-1.054	0.552	0.558	-1.078	0.442	0.557	-1.109	0.283	0.593	-1.079	0.089	0.507	-0.945	0.032	0.553	NaN	NaN	NaN	NaN	NaN	NaN	NaN	NaN	NaN	-0.873	0.594	0.145	-0.9	0.515	0.13	-0.975	0.402	0.095	-1.079	0.225	0.193
655	3.275	-1.144	1.047	0.405	NaN	NaN	NaN	-1.006	0.872	0.587	-1.011	0.677	0.615	-1.052	0.553	0.558	-1.077	0.442	0.557	-1.109	0.283	0.593	-1.079	0.089	0.507	-0.945	0.032	0.553	NaN	NaN	NaN	NaN	NaN	NaN	NaN	NaN	NaN	-0.869	0.595	0.146	-0.896	0.515	0.131	-0.97	0.401	0.096	-1.071	0.222	0.195
656	3.28	-1.142	1.048	0.405	NaN	NaN	NaN	-1.003	0.872	0.587	-1.009	0.677	0.615	-1.052	0.554	0.559	-1.076	0.442	0.557	-1.109	0.284	0.593	-1.079	0.089	0.507	-0.945	0.032	0.553	NaN	NaN	NaN	NaN	NaN	NaN	NaN	NaN	NaN	-0.865	0.595	0.147	-0.892	0.515	0.133	-0.964	0.399	0.098	-1.062	0.22	0.197
657	3.285	-1.14	1.048	0.406	NaN	NaN	NaN	-1.001	0.872	0.588	-1.008	0.677	0.614	-1.052	0.556	0.56	-1.075	0.442	0.558	-1.108	0.284	0.594	-1.079	0.089	0.507	-0.945	0.032	0.553	NaN	NaN	NaN	NaN	NaN	NaN	NaN	NaN	NaN	-0.862	0.596	0.147	-0.888	0.514	0.134	-0.959	0.397	0.099	-1.054	0.217	0.198
658	3.29	-1.136	1.046	0.406	NaN	NaN	NaN	-0.999	0.872	0.588	-1.006	0.677	0.615	-1.051	0.557	0.56	-1.074	0.443	0.558	-1.107	0.284	0.594	-1.078	0.089	0.507	-0.945	0.032	0.553	NaN	NaN	NaN	NaN	NaN	NaN	NaN	NaN	NaN	-0.859	0.597	0.148	-0.885	0.514	0.136	-0.953	0.396	0.101	-1.046	0.214	0.2
659	3.295	-1.132	1.045	0.405	NaN	NaN	NaN	-0.997	0.873	0.589	-1.004	0.678	0.616	-1.05	0.557	0.561	-1.073	0.443	0.558	-1.107	0.285	0.594	-1.078	0.089	0.507	-0.945	0.032	0.553	NaN	NaN	NaN	NaN	NaN	NaN	NaN	NaN	NaN	-0.855	0.597	0.149	-0.881	0.513	0.137	-0.948	0.394	0.103	-1.036	0.211	0.202
660	3.3	-1.129	1.044	0.404	NaN	NaN	NaN	-0.994	0.873	0.589	-1.002	0.677	0.616	-1.049	0.557	0.561	-1.071	0.443	0.559	-1.106	0.285	0.594	-1.078	0.089	0.507	-0.945	0.032	0.553	NaN	NaN	NaN	NaN	NaN	NaN	NaN	NaN	NaN	-0.852	0.597	0.15	-0.877	0.512	0.139	-0.943	0.393	0.104	-1.026	0.207	0.204
661	3.305	-1.127	1.044	0.404	NaN	NaN	NaN	-0.992	0.873	0.589	-1	0.677	0.616	-1.047	0.557	0.561	-1.07	0.443	0.559	-1.104	0.285	0.594	-1.078	0.089	0.507	-0.945	0.032	0.553	NaN	NaN	NaN	NaN	NaN	NaN	NaN	NaN	NaN	-0.849	0.597	0.15	-0.873	0.511	0.141	-0.937	0.391	0.106	-1.018	0.203	0.206
662	3.31	-1.124	1.044	0.405	NaN	NaN	NaN	-0.99	0.873	0.589	-0.999	0.678	0.617	-1.045	0.557	0.562	-1.069	0.443	0.559	-1.103	0.285	0.594	-1.078	0.089	0.507	-0.945	0.032	0.553	NaN	NaN	NaN	NaN	NaN	NaN	NaN	NaN	NaN	-0.846	0.597	0.151	-0.87	0.51	0.142	-0.932	0.389	0.107	-1.008	0.2	0.208
663	3.315	-1.122	1.045	0.405	NaN	NaN	NaN	-0.988	0.873	0.59	-0.997	0.678	0.618	-1.044	0.557	0.562	-1.068	0.443	0.559	-1.102	0.285	0.595	-1.078	0.089	0.507	-0.945	0.032	0.553	NaN	NaN	NaN	NaN	NaN	NaN	NaN	NaN	NaN	-0.843	0.597	0.152	-0.866	0.509	0.143	-0.926	0.386	0.109	-0.999	0.196	0.209
664	3.32	-1.12	1.045	0.406	NaN	NaN	NaN	-0.985	0.873	0.59	-0.994	0.677	0.618	-1.042	0.557	0.562	-1.067	0.443	0.559	-1.102	0.285	0.595	-1.078	0.089	0.507	-0.945	0.032	0.553	NaN	NaN	NaN	NaN	NaN	NaN	NaN	NaN	NaN	-0.84	0.597	0.154	-0.863	0.508	0.145	-0.92	0.384	0.11	-0.988	0.192	0.211
665	3.325	-1.117	1.045	0.406	NaN	NaN	NaN	-0.983	0.873	0.59	-0.993	0.678	0.618	-1.041	0.557	0.562	-1.066	0.443	0.56	-1.101	0.285	0.596	-1.078	0.089	0.507	-0.945	0.032	0.553	NaN	NaN	NaN	NaN	NaN	NaN	NaN	NaN	NaN	-0.838	0.597	0.154	-0.859	0.506	0.146	-0.915	0.382	0.112	-0.978	0.188	0.213
666	3.33	-1.115	1.045	0.406	NaN	NaN	NaN	-0.981	0.873	0.59	-0.991	0.678	0.618	-1.04	0.557	0.562	-1.065	0.443	0.56	-1.101	0.285	0.596	-1.078	0.089	0.507	-0.945	0.032	0.553	NaN	NaN	NaN	NaN	NaN	NaN	NaN	NaN	NaN	-0.836	0.597	0.155	-0.856	0.505	0.148	-0.91	0.379	0.113	-0.967	0.184	0.214
667	3.335	-1.112	1.045	0.406	NaN	NaN	NaN	-0.978	0.872	0.591	-0.989	0.678	0.618	-1.038	0.557	0.563	-1.064	0.444	0.56	-1.1	0.285	0.596	-1.078	0.09	0.507	-0.945	0.032	0.553	NaN	NaN	NaN	NaN	NaN	NaN	NaN	NaN	NaN	-0.833	0.596	0.156	-0.853	0.504	0.149	-0.904	0.376	0.115	-0.957	0.18	0.216
668	3.34	-1.11	1.044	0.406	NaN	NaN	NaN	-0.976	0.872	0.591	-0.987	0.678	0.619	-1.037	0.557	0.563	-1.063	0.444	0.56	-1.099	0.285	0.596	-1.078	0.09	0.507	-0.945	0.032	0.553	NaN	NaN	NaN	NaN	NaN	NaN	NaN	NaN	NaN	-0.831	0.595	0.157	-0.85	0.502	0.15	-0.899	0.374	0.116	-0.948	0.176	0.217
669	3.345	-1.107	1.044	0.407	NaN	NaN	NaN	-0.974	0.872	0.591	-0.985	0.677	0.619	-1.035	0.557	0.563	-1.062	0.444	0.56	-1.099	0.286	0.596	-1.078	0.09	0.508	-0.945	0.032	0.553	NaN	NaN	NaN	NaN	NaN	NaN	NaN	NaN	NaN	-0.828	0.595	0.158	-0.845	0.5	0.152	-0.893	0.371	0.117	-0.936	0.172	0.219
670	3.35	-1.105	1.044	0.407	NaN	NaN	NaN	-0.972	0.872	0.591	-0.983	0.677	0.618	-1.034	0.557	0.563	-1.06	0.444	0.56	-1.098	0.286	0.596	-1.078	0.09	0.508	-0.945	0.032	0.553	NaN	NaN	NaN	NaN	NaN	NaN	NaN	NaN	NaN	-0.826	0.593	0.159	-0.841	0.497	0.152	-0.888	0.369	0.118	-0.926	0.168	0.22
671	3.355	-1.102	1.044	0.407	NaN	NaN	NaN	-0.969	0.872	0.591	-0.982	0.677	0.619	-1.033	0.557	0.563	-1.059	0.444	0.56	-1.098	0.286	0.596	-1.078	0.09	0.508	-0.945	0.032	0.553	NaN	NaN	NaN	NaN	NaN	NaN	NaN	NaN	NaN	-0.823	0.592	0.16	-0.837	0.495	0.154	-0.883	0.367	0.119	-0.915	0.164	0.221
672	3.36	-1.1	1.044	0.407	NaN	NaN	NaN	-0.967	0.872	0.591	-0.981	0.678	0.619	-1.032	0.557	0.564	-1.058	0.444	0.56	-1.097	0.286	0.595	-1.078	0.09	0.508	-0.945	0.032	0.553	NaN	NaN	NaN	NaN	NaN	NaN	NaN	NaN	NaN	-0.821	0.592	0.161	-0.835	0.494	0.156	-0.877	0.363	0.121	-0.905	0.16	0.222
673	3.365	-1.098	1.045	0.407	NaN	NaN	NaN	-0.965	0.872	0.591	-0.978	0.677	0.619	-1.03	0.558	0.564	-1.057	0.443	0.56	-1.096	0.286	0.595	-1.078	0.091	0.508	-0.945	0.032	0.553	NaN	NaN	NaN	NaN	NaN	NaN	NaN	NaN	NaN	-0.82	0.591	0.162	-0.831	0.492	0.157	-0.871	0.36	0.122	-0.895	0.156	0.223
674	3.37	-1.097	1.046	0.408	NaN	NaN	NaN	-0.963	0.872	0.591	-0.977	0.676	0.619	-1.029	0.558	0.564	-1.056	0.443	0.56	-1.095	0.286	0.595	-1.08	0.092	0.508	-0.945	0.032	0.553	NaN	NaN	NaN	NaN	NaN	NaN	-0.9	0.697	0.138	-0.818	0.589	0.164	-0.829	0.49	0.158	-0.865	0.357	0.123	-0.883	0.152	0.225
675	3.375	-1.093	1.044	0.407	NaN	NaN	NaN	-0.96	0.872	0.592	-0.975	0.676	0.619	-1.028	0.558	0.564	-1.055	0.444	0.56	-1.095	0.286	0.595	-1.08	0.092	0.509	-0.945	0.032	0.553	NaN	NaN	NaN	NaN	NaN	NaN	-0.9	0.696	0.138	-0.817	0.588	0.165	-0.826	0.489	0.159	-0.859	0.354	0.124	-0.872	0.148	0.226
676	3.38	-1.09	1.044	0.407	NaN	NaN	NaN	-0.958	0.871	0.592	-0.974	0.676	0.619	-1.026	0.557	0.563	-1.055	0.444	0.56	-1.095	0.286	0.595	-1.08	0.092	0.509	-0.945	0.032	0.553	NaN	NaN	NaN	NaN	NaN	NaN	-0.899	0.694	0.138	-0.815	0.587	0.166	-0.823	0.486	0.161	-0.853	0.351	0.126	-0.861	0.145	0.227
677	3.385	-1.087	1.044	0.407	NaN	NaN	NaN	-0.956	0.871	0.591	-0.973	0.677	0.619	-1.024	0.557	0.563	-1.053	0.444	0.56	-1.095	0.286	0.595	-1.08	0.092	0.509	-0.945	0.032	0.553	NaN	NaN	NaN	NaN	NaN	NaN	-0.897	0.693	0.139	-0.814	0.586	0.167	-0.819	0.483	0.162	-0.847	0.347	0.127	-0.851	0.141	0.229
678	3.39	-1.086	1.045	0.407	NaN	NaN	NaN	-0.954	0.871	0.592	-0.971	0.677	0.619	-1.023	0.557	0.563	-1.052	0.443	0.56	-1.094	0.287	0.595	-1.08	0.092	0.509	-0.945	0.032	0.553	NaN	NaN	NaN	NaN	NaN	NaN	-0.895	0.691	0.14	-0.811	0.584	0.168	-0.817	0.481	0.164	-0.841	0.344	0.128	-0.84	0.138	0.229
679	3.395	-1.083	1.044	0.407	NaN	NaN	NaN	-0.952	0.871	0.592	-0.968	0.676	0.619	-1.022	0.557	0.563	-1.051	0.443	0.56	-1.093	0.287	0.595	-1.08	0.093	0.509	-0.945	0.032	0.553	NaN	NaN	NaN	NaN	NaN	NaN	-0.893	0.69	0.14	-0.809	0.581	0.17	-0.815	0.479	0.165	-0.836	0.341	0.129	-0.83	0.134	0.23
680	3.4	-1.081	1.044	0.406	NaN	NaN	NaN	-0.949	0.871	0.591	-0.967	0.675	0.619	-1.02	0.557	0.563	-1.05	0.444	0.56	-1.093	0.287	0.595	-1.08	0.093	0.509	-0.945	0.032	0.553	NaN	NaN	NaN	NaN	NaN	NaN	-0.892	0.688	0.141	-0.808	0.58	0.171	-0.812	0.476	0.167	-0.83	0.338	0.13	-0.819	0.131	0.231
681	3.405	-1.077	1.043	0.405	NaN	NaN	NaN	-0.947	0.871	0.591	-0.965	0.675	0.619	-1.019	0.557	0.563	-1.049	0.444	0.56	-1.092	0.287	0.595	-1.08	0.093	0.509	-0.945	0.032	0.553	NaN	NaN	NaN	NaN	NaN	NaN	-0.891	0.687	0.141	-0.806	0.578	0.173	-0.809	0.474	0.168	-0.824	0.335	0.131	-0.809	0.127	0.232
682	3.41	-1.074	1.043	0.405	NaN	NaN	NaN	-0.945	0.87	0.591	-0.964	0.675	0.618	-1.018	0.557	0.563	-1.048	0.444	0.56	-1.092	0.287	0.595	-1.078	0.092	0.509	-0.945	0.032	0.553	NaN	NaN	NaN	NaN	NaN	NaN	-0.889	0.684	0.142	-0.805	0.576	0.175	-0.807	0.471	0.17	-0.819	0.332	0.132	-0.799	0.124	0.233
683	3.415	-1.073	1.043	0.405	NaN	NaN	NaN	-0.943	0.87	0.591	-0.963	0.675	0.618	-1.016	0.557	0.563	-1.047	0.444	0.56	-1.091	0.287	0.595	-1.076	0.09	0.509	-0.945	0.032	0.553	NaN	NaN	NaN	NaN	NaN	NaN	-0.887	0.682	0.143	-0.804	0.574	0.176	-0.805	0.469	0.172	-0.814	0.33	0.133	-0.789	0.121	0.234
684	3.42	-1.071	1.044	0.405	NaN	NaN	NaN	-0.941	0.87	0.591	-0.961	0.675	0.617	-1.015	0.557	0.563	-1.046	0.445	0.56	-1.091	0.287	0.595	-1.079	0.092	0.509	-0.945	0.032	0.553	NaN	NaN	NaN	NaN	NaN	NaN	-0.886	0.68	0.144	-0.802	0.572	0.178	-0.802	0.467	0.173	-0.809	0.328	0.134	-0.779	0.119	0.235
685	3.425	-1.068	1.043	0.405	NaN	NaN	NaN	-0.938	0.87	0.591	-0.959	0.675	0.617	-1.013	0.557	0.563	-1.045	0.444	0.559	-1.09	0.288	0.595	-1.08	0.093	0.509	-0.945	0.032	0.553	NaN	NaN	NaN	NaN	NaN	NaN	-0.884	0.678	0.145	-0.8	0.569	0.18	-0.8	0.464	0.175	-0.803	0.325	0.136	-0.769	0.116	0.235
686	3.43	-1.065	1.043	0.404	NaN	NaN	NaN	-0.936	0.87	0.59	-0.957	0.675	0.618	-1.012	0.557	0.562	-1.044	0.444	0.559	-1.089	0.288	0.594	-1.08	0.093	0.508	-0.945	0.032	0.553	NaN	NaN	NaN	NaN	NaN	NaN	-0.883	0.676	0.146	-0.8	0.568	0.181	-0.797	0.461	0.177	-0.798	0.322	0.137	-0.76	0.113	0.236
687	3.435	-1.061	1.041	0.403	NaN	NaN	NaN	-0.934	0.869	0.59	-0.955	0.675	0.618	-1.01	0.557	0.562	-1.042	0.444	0.559	-1.088	0.288	0.594	-1.08	0.093	0.508	-0.945	0.032	0.553	NaN	NaN	NaN	NaN	NaN	NaN	-0.881	0.674	0.147	-0.799	0.566	0.183	-0.795	0.459	0.179	-0.794	0.319	0.139	-0.751	0.11	0.237
688	3.44	-1.059	1.041	0.402	NaN	NaN	NaN	-0.931	0.869	0.59	-0.954	0.675	0.617	-1.009	0.557	0.562	-1.041	0.444	0.559	-1.086	0.288	0.594	-1.08	0.093	0.508	-0.945	0.032	0.553	NaN	NaN	NaN	NaN	NaN	NaN	-0.879	0.672	0.148	-0.797	0.563	0.185	-0.793	0.456	0.18	-0.789	0.317	0.14	-0.742	0.108	0.238
689	3.445	-1.054	1.039	0.4	NaN	NaN	NaN	-0.929	0.869	0.589	-0.952	0.675	0.617	-1.007	0.557	0.562	-1.04	0.445	0.558	-1.087	0.288	0.594	-1.08	0.094	0.508	-0.945	0.032	0.553	NaN	NaN	NaN	NaN	NaN	NaN	-0.876	0.669	0.149	-0.795	0.561	0.187	-0.791	0.454	0.183	-0.785	0.315	0.142	-0.735	0.106	0.239
690	3.45	-1.051	1.038	0.399	NaN	NaN	NaN	-0.927	0.868	0.589	-0.951	0.675	0.616	-1.005	0.557	0.561	-1.039	0.445	0.558	-1.085	0.288	0.594	-1.079	0.093	0.507	-0.945	0.032	0.553	NaN	NaN	NaN	NaN	NaN	NaN	-0.875	0.667	0.149	-0.793	0.558	0.19	-0.788	0.451	0.185	-0.782	0.312	0.144	-0.727	0.104	0.239
691	3.455	-1.048	1.037	0.398	NaN	NaN	NaN	-0.924	0.868	0.589	-0.948	0.675	0.616	-1.003	0.557	0.561	-1.037	0.445	0.558	-1.083	0.288	0.593	-1.078	0.093	0.507	-0.945	0.032	0.553	NaN	NaN	NaN	NaN	NaN	NaN	-0.873	0.665	0.15	-0.791	0.556	0.192	-0.786	0.449	0.187	-0.778	0.31	0.146	-0.72	0.102	0.24
692	3.46	-1.044	1.037	0.398	NaN	NaN	NaN	-0.922	0.868	0.588	-0.946	0.674	0.616	-1.001	0.556	0.56	-1.036	0.444	0.557	-1.082	0.289	0.593	-1.077	0.093	0.506	-0.945	0.032	0.553	NaN	NaN	NaN	NaN	NaN	NaN	-0.871	0.663	0.151	-0.79	0.554	0.194	-0.784	0.447	0.189	-0.775	0.309	0.148	-0.714	0.101	0.241
693	3.465	-1.041	1.036	0.397	NaN	NaN	NaN	-0.919	0.867	0.588	-0.943	0.674	0.615	-0.999	0.556	0.56	-1.034	0.444	0.557	-1.082	0.289	0.592	-1.077	0.093	0.506	-0.945	0.032	0.553	NaN	NaN	NaN	NaN	NaN	NaN	-0.868	0.661	0.151	-0.788	0.552	0.196	-0.782	0.445	0.191	-0.771	0.307	0.149	-0.708	0.099	0.243
694	3.47	-1.038	1.035	0.396	NaN	NaN	NaN	-0.916	0.867	0.587	-0.941	0.674	0.615	-0.997	0.557	0.56	-1.032	0.444	0.557	-1.081	0.289	0.592	-1.077	0.093	0.506	-0.945	0.032	0.553	NaN	NaN	NaN	NaN	NaN	NaN	-0.866	0.659	0.152	-0.786	0.55	0.197	-0.78	0.442	0.193	-0.768	0.305	0.151	-0.703	0.098	0.244
695	3.475	-1.035	1.035	0.395	NaN	NaN	NaN	-0.914	0.866	0.587	-0.939	0.674	0.613	-0.995	0.556	0.559	-1.031	0.444	0.556	-1.079	0.29	0.592	-1.077	0.093	0.506	-0.945	0.032	0.553	NaN	NaN	NaN	NaN	NaN	NaN	-0.863	0.656	0.152	-0.784	0.547	0.199	-0.778	0.44	0.196	-0.765	0.303	0.154	-0.699	0.096	0.246
696	3.48	-1.032	1.034	0.394	NaN	NaN	NaN	-0.911	0.866	0.586	-0.936	0.673	0.612	-0.993	0.556	0.559	-1.029	0.445	0.556	-1.079	0.29	0.592	-1.077	0.093	0.506	-0.945	0.032	0.553	NaN	NaN	NaN	NaN	NaN	NaN	-0.86	0.654	0.153	-0.782	0.546	0.201	-0.776	0.438	0.198	-0.762	0.301	0.156	-0.695	0.094	0.247
697	3.485	-1.029	1.033	0.393	NaN	NaN	NaN	-0.908	0.865	0.586	-0.933	0.673	0.613	-0.99	0.556	0.559	-1.027	0.444	0.555	-1.077	0.289	0.592	-1.077	0.094	0.506	-0.945	0.032	0.553	NaN	NaN	NaN	NaN	NaN	NaN	-0.857	0.651	0.154	-0.78	0.544	0.203	-0.773	0.435	0.201	-0.76	0.298	0.158	-0.692	0.093	0.249
698	3.49	-1.025	1.033	0.391	NaN	NaN	NaN	-0.905	0.865	0.585	-0.931	0.673	0.612	-0.988	0.556	0.558	-1.025	0.444	0.555	-1.076	0.289	0.593	-1.077	0.094	0.506	-0.945	0.032	0.553	NaN	NaN	NaN	NaN	NaN	NaN	-0.854	0.65	0.154	-0.776	0.541	0.205	-0.771	0.433	0.203	-0.758	0.297	0.16	-0.69	0.091	0.25
699	3.495	-1.022	1.032	0.39	NaN	NaN	NaN	-0.902	0.865	0.584	-0.928	0.673	0.612	-0.985	0.556	0.558	-1.023	0.445	0.555	-1.079	0.294	0.592	-1.077	0.094	0.506	-0.945	0.032	0.553	NaN	NaN	NaN	NaN	NaN	NaN	-0.85	0.648	0.155	-0.774	0.54	0.207	-0.768	0.43	0.205	-0.756	0.294	0.162	-0.688	0.089	0.251
700	3.5	-1.019	1.031	0.389	NaN	NaN	NaN	-0.899	0.864	0.584	-0.926	0.673	0.611	-0.983	0.556	0.557	-1.021	0.445	0.554	-1.076	0.293	0.592	-1.076	0.094	0.506	-0.945	0.032	0.553	NaN	NaN	NaN	NaN	NaN	NaN	-0.847	0.646	0.156	-0.773	0.54	0.208	-0.766	0.429	0.207	-0.753	0.292	0.164	-0.687	0.088	0.252
701	3.505	-1.016	1.03	0.388	NaN	NaN	NaN	-0.896	0.864	0.583	-0.922	0.673	0.611	-0.98	0.555	0.557	-1.019	0.445	0.554	-1.069	0.288	0.594	-1.075	0.094	0.506	-0.945	0.032	0.553	NaN	NaN	NaN	NaN	NaN	NaN	-0.842	0.644	0.157	-0.77	0.538	0.21	-0.763	0.428	0.208	-0.752	0.291	0.166	-0.687	0.088	0.252
702	3.51	-1.013	1.03	0.386	NaN	NaN	NaN	-0.893	0.864	0.582	-0.919	0.672	0.61	-0.977	0.555	0.556	-1.016	0.444	0.553	-1.068	0.289	0.592	-1.075	0.094	0.506	-0.945	0.032	0.553	NaN	NaN	NaN	NaN	NaN	NaN	-0.838	0.643	0.158	-0.766	0.537	0.212	-0.759	0.427	0.209	-0.75	0.291	0.167	-0.687	0.087	0.251
703	3.515	-1.01	1.029	0.385	NaN	NaN	NaN	-0.889	0.863	0.582	-0.916	0.672	0.61	-0.974	0.555	0.556	-1.014	0.445	0.553	-1.07	0.293	0.59	-1.075	0.095	0.506	-0.945	0.032	0.553	NaN	NaN	NaN	NaN	NaN	NaN	-0.833	0.643	0.159	-0.763	0.537	0.212	-0.756	0.428	0.209	-0.749	0.291	0.168	-0.686	0.087	0.251
704	3.52	-1.007	1.029	0.384	NaN	NaN	NaN	-0.886	0.863	0.581	-0.913	0.672	0.609	-0.972	0.555	0.555	-1.012	0.444	0.553	-1.07	0.295	0.589	-1.074	0.095	0.506	-0.945	0.032	0.553	NaN	NaN	NaN	NaN	NaN	NaN	-0.828	0.644	0.159	-0.759	0.537	0.213	-0.752	0.429	0.208	-0.747	0.293	0.168	-0.686	0.086	0.251
705	3.525	-1.004	1.028	0.383	NaN	NaN	NaN	-0.883	0.862	0.581	-0.909	0.671	0.608	-0.968	0.555	0.555	-1.009	0.444	0.552	-1.07	0.296	0.589	-1.074	0.095	0.505	-0.945	0.032	0.553	NaN	NaN	NaN	NaN	NaN	NaN	-0.823	0.646	0.16	-0.754	0.538	0.213	-0.748	0.43	0.207	-0.744	0.294	0.167	-0.685	0.087	0.25
706	3.53	-1	1.028	0.382	NaN	NaN	NaN	-0.88	0.862	0.58	-0.906	0.671	0.607	-0.965	0.554	0.554	-1.006	0.444	0.551	-1.068	0.297	0.589	-1.073	0.096	0.505	-0.945	0.032	0.553	NaN	NaN	NaN	NaN	NaN	NaN	-0.817	0.647	0.16	-0.749	0.54	0.212	-0.743	0.432	0.206	-0.739	0.296	0.165	-0.684	0.087	0.249
707	3.535	-0.997	1.028	0.381	NaN	NaN	NaN	-0.877	0.861	0.58	-0.903	0.671	0.607	-0.962	0.555	0.554	-1.004	0.445	0.551	-1.066	0.297	0.588	-1.073	0.097	0.504	-0.945	0.032	0.553	NaN	NaN	NaN	NaN	NaN	NaN	-0.81	0.649	0.16	-0.743	0.542	0.21	-0.739	0.434	0.205	-0.733	0.298	0.162	-0.684	0.088	0.249
708	3.54	-0.994	1.029	0.38	NaN	NaN	NaN	-0.873	0.861	0.579	-0.899	0.671	0.606	-0.959	0.554	0.553	-1.001	0.445	0.55	-1.064	0.297	0.588	-1.073	0.099	0.504	-0.945	0.032	0.553	NaN	NaN	NaN	NaN	NaN	NaN	-0.803	0.652	0.159	-0.736	0.544	0.209	-0.735	0.435	0.203	-0.727	0.299	0.16	-0.683	0.089	0.248
709	3.545	-0.991	1.029	0.379	NaN	NaN	NaN	-0.87	0.861	0.579	-0.896	0.67	0.606	-0.956	0.554	0.553	-0.998	0.445	0.549	-1.062	0.298	0.588	-1.073	0.1	0.504	-0.945	0.033	0.553	NaN	NaN	NaN	NaN	NaN	NaN	-0.796	0.655	0.158	-0.729	0.547	0.208	-0.73	0.437	0.202	-0.72	0.3	0.157	-0.682	0.089	0.247
710	3.55	-0.988	1.029	0.379	NaN	NaN	NaN	-0.867	0.86	0.579	-0.892	0.67	0.605	-0.953	0.554	0.552	-0.996	0.445	0.549	-1.06	0.299	0.587	-1.073	0.101	0.504	-0.945	0.033	0.553	NaN	NaN	NaN	NaN	NaN	NaN	-0.789	0.658	0.157	-0.723	0.549	0.207	-0.725	0.438	0.2	-0.714	0.301	0.155	-0.682	0.089	0.246
711	3.555	-0.984	1.03	0.379	NaN	NaN	NaN	-0.864	0.86	0.578	-0.889	0.67	0.605	-0.949	0.554	0.552	-0.993	0.446	0.549	-1.058	0.299	0.586	-1.072	0.101	0.504	-0.945	0.033	0.553	NaN	NaN	NaN	NaN	NaN	NaN	-0.782	0.661	0.156	-0.718	0.552	0.205	-0.72	0.439	0.198	-0.708	0.301	0.153	-0.681	0.089	0.246
712	3.56	-0.98	1.03	0.378	NaN	NaN	NaN	-0.861	0.86	0.578	-0.886	0.67	0.604	-0.946	0.554	0.551	-0.989	0.445	0.548	-1.057	0.301	0.585	-1.071	0.102	0.504	-0.944	0.033	0.553	NaN	NaN	NaN	NaN	NaN	NaN	-0.775	0.664	0.155	-0.712	0.553	0.204	-0.715	0.44	0.197	-0.702	0.301	0.151	-0.681	0.09	0.244
713	3.565	-0.977	1.03	0.378	NaN	NaN	NaN	-0.857	0.86	0.577	-0.882	0.67	0.603	-0.941	0.553	0.55	-0.987	0.446	0.547	-1.053	0.301	0.584	-1.07	0.102	0.502	-0.944	0.033	0.552	NaN	NaN	NaN	NaN	NaN	NaN	-0.769	0.666	0.153	-0.707	0.554	0.203	-0.711	0.441	0.195	-0.698	0.301	0.15	-0.68	0.09	0.243
714	3.57	-0.973	1.031	0.378	NaN	NaN	NaN	-0.854	0.86	0.577	-0.879	0.67	0.603	-0.937	0.552	0.55	-0.983	0.446	0.547	-1.051	0.302	0.583	-1.068	0.103	0.502	-0.944	0.034	0.552	NaN	NaN	NaN	NaN	NaN	NaN	-0.763	0.669	0.151	-0.703	0.554	0.202	-0.706	0.442	0.193	-0.695	0.302	0.15	-0.68	0.09	0.243
715	3.575	-0.97	1.031	0.378	NaN	NaN	NaN	-0.851	0.861	0.577	-0.876	0.67	0.602	-0.935	0.553	0.549	-0.981	0.446	0.546	-1.05	0.303	0.583	-1.068	0.104	0.501	-0.944	0.034	0.552	NaN	NaN	NaN	NaN	NaN	NaN	-0.759	0.67	0.15	-0.7	0.555	0.201	-0.702	0.443	0.192	-0.692	0.301	0.149	-0.679	0.089	0.243
716	3.58	-0.966	1.031	0.377	NaN	NaN	NaN	-0.848	0.861	0.576	-0.873	0.67	0.602	-0.932	0.554	0.549	NaN	NaN	NaN	-1.048	0.304	0.582	-1.068	0.106	0.501	-0.944	0.034	0.552	NaN	NaN	NaN	NaN	NaN	NaN	-0.755	0.671	0.149	-0.698	0.555	0.2	-0.698	0.443	0.191	-0.69	0.301	0.15	-0.678	0.089	0.242
717	3.585	-0.963	1.032	0.376	NaN	NaN	NaN	-0.844	0.861	0.575	-0.869	0.67	0.601	-0.928	0.554	0.549	NaN	NaN	NaN	-1.046	0.305	0.582	-1.066	0.107	0.5	-0.944	0.034	0.552	NaN	NaN	NaN	NaN	NaN	NaN	-0.752	0.672	0.147	-0.696	0.555	0.2	-0.695	0.443	0.191	-0.689	0.301	0.15	-0.678	0.089	0.242
718	3.59	-0.959	1.032	0.375	NaN	NaN	NaN	-0.841	0.862	0.575	-0.866	0.671	0.601	-0.924	0.554	0.548	-0.97	0.448	0.544	-1.045	0.307	0.581	-1.064	0.108	0.5	-0.944	0.034	0.551	NaN	NaN	NaN	NaN	NaN	NaN	-0.749	0.673	0.147	-0.695	0.555	0.199	-0.693	0.443	0.191	-0.689	0.301	0.15	-0.678	0.089	0.243
719	3.595	-0.956	1.032	0.374	NaN	NaN	NaN	-0.838	0.862	0.574	-0.863	0.672	0.6	-0.921	0.555	0.548	-0.968	0.449	0.544	-1.041	0.307	0.582	-1.064	0.109	0.499	-0.944	0.034	0.551	NaN	NaN	NaN	NaN	NaN	NaN	-0.747	0.672	0.146	-0.694	0.555	0.2	-0.692	0.442	0.191	-0.689	0.301	0.15	-0.678	0.089	0.243
720	3.6	-0.953	1.032	0.372	NaN	NaN	NaN	-0.835	0.863	0.573	-0.861	0.673	0.599	-0.917	0.555	0.547	-0.964	0.449	0.543	-1.035	0.304	0.581	-1.064	0.112	0.498	-0.944	0.035	0.551	NaN	NaN	NaN	NaN	NaN	NaN	-0.745	0.672	0.146	-0.692	0.554	0.2	-0.692	0.442	0.191	-0.689	0.301	0.151	-0.678	0.089	0.244
721	3.605	-0.949	1.033	0.371	NaN	NaN	NaN	-0.832	0.863	0.572	-0.857	0.673	0.599	-0.913	0.555	0.546	-0.961	0.449	0.542	-1.035	0.308	0.578	-1.064	0.113	0.499	-0.944	0.035	0.551	NaN	NaN	NaN	NaN	NaN	NaN	-0.744	0.671	0.146	-0.691	0.553	0.2	-0.693	0.441	0.191	-0.688	0.3	0.151	-0.677	0.089	0.244
722	3.61	-0.946	1.033	0.37	NaN	NaN	NaN	-0.83	0.863	0.572	-0.854	0.674	0.598	-0.909	0.556	0.546	-0.958	0.45	0.542	-1.034	0.311	0.577	-1.062	0.114	0.498	-0.944	0.035	0.551	NaN	NaN	NaN	NaN	NaN	NaN	-0.742	0.67	0.146	-0.69	0.553	0.201	-0.694	0.44	0.192	-0.688	0.299	0.152	-0.677	0.089	0.245
723	3.615	-0.942	1.033	0.368	NaN	NaN	NaN	NaN	NaN	NaN	-0.85	0.674	0.598	-0.905	0.556	0.545	-0.954	0.45	0.542	-1.032	0.313	0.577	-1.06	0.116	0.498	-0.944	0.036	0.55	NaN	NaN	NaN	NaN	NaN	NaN	-0.741	0.669	0.146	-0.689	0.552	0.201	-0.694	0.439	0.193	-0.688	0.298	0.153	-0.677	0.089	0.245
724	3.62	-0.939	1.034	0.367	NaN	NaN	NaN	NaN	NaN	NaN	-0.847	0.675	0.597	-0.901	0.557	0.545	-0.949	0.451	0.541	-1.03	0.314	0.577	-1.059	0.118	0.497	-0.944	0.037	0.549	NaN	NaN	NaN	NaN	NaN	NaN	-0.739	0.667	0.146	-0.687	0.551	0.202	-0.694	0.438	0.194	-0.688	0.298	0.153	-0.676	0.089	0.245
725	3.625	-0.936	1.035	0.365	NaN	NaN	NaN	NaN	NaN	NaN	-0.844	0.676	0.596	-0.897	0.558	0.544	-0.945	0.452	0.541	-1.028	0.316	0.577	-1.059	0.12	0.497	-0.944	0.037	0.549	NaN	NaN	NaN	NaN	NaN	NaN	-0.738	0.666	0.147	-0.687	0.55	0.202	-0.695	0.437	0.195	-0.687	0.297	0.154	-0.676	0.089	0.245
726	3.63	-0.933	1.035	0.364	NaN	NaN	NaN	NaN	NaN	NaN	-0.841	0.678	0.595	-0.892	0.558	0.544	-0.941	0.453	0.541	-1.025	0.318	0.576	-1.058	0.122	0.497	-0.944	0.037	0.549	NaN	NaN	NaN	NaN	NaN	NaN	-0.737	0.666	0.146	-0.686	0.549	0.202	-0.694	0.436	0.195	-0.686	0.298	0.154	-0.676	0.089	0.246
727	3.635	-0.93	1.036	0.362	NaN	NaN	NaN	NaN	NaN	NaN	-0.838	0.679	0.594	-0.888	0.559	0.543	-0.937	0.454	0.541	-1.022	0.32	0.576	-1.056	0.123	0.497	-0.944	0.037	0.549	NaN	NaN	NaN	NaN	NaN	NaN	-0.736	0.665	0.147	-0.685	0.548	0.202	-0.693	0.436	0.196	-0.686	0.298	0.153	-0.676	0.089	0.246
728	3.64	-0.926	1.036	0.361	NaN	NaN	NaN	NaN	NaN	NaN	-0.834	0.679	0.594	-0.883	0.559	0.543	-0.932	0.455	0.541	-1.019	0.322	0.576	-1.055	0.125	0.498	-0.944	0.037	0.548	NaN	NaN	NaN	NaN	NaN	NaN	-0.735	0.664	0.147	-0.683	0.548	0.202	-0.691	0.437	0.196	-0.685	0.298	0.153	-0.675	0.089	0.246
729	3.645	-0.923	1.037	0.359	NaN	NaN	NaN	NaN	NaN	NaN	-0.83	0.68	0.593	-0.878	0.559	0.542	-0.927	0.455	0.541	-1.016	0.323	0.576	-1.054	0.128	0.497	-0.943	0.037	0.548	NaN	NaN	NaN	NaN	NaN	NaN	-0.733	0.664	0.147	-0.681	0.549	0.202	-0.69	0.438	0.195	-0.684	0.299	0.153	-0.675	0.089	0.245
730	3.65	-0.92	1.038	0.358	NaN	NaN	NaN	NaN	NaN	NaN	-0.825	0.681	0.592	-0.872	0.559	0.541	-0.923	0.456	0.541	-1.013	0.325	0.576	-1.052	0.129	0.497	-0.943	0.037	0.548	NaN	NaN	NaN	NaN	NaN	NaN	-0.731	0.664	0.147	-0.679	0.55	0.201	-0.688	0.438	0.195	-0.683	0.299	0.153	-0.675	0.089	0.245
731	3.655	-0.917	1.039	0.356	NaN	NaN	NaN	NaN	NaN	NaN	-0.821	0.681	0.592	-0.869	0.561	0.543	-0.919	0.457	0.542	-1.01	0.326	0.577	-1.05	0.131	0.497	-0.943	0.038	0.548	NaN	NaN	NaN	NaN	NaN	NaN	-0.729	0.665	0.146	-0.676	0.55	0.201	-0.686	0.439	0.194	-0.681	0.299	0.153	-0.675	0.089	0.245
732	3.66	-0.914	1.04	0.355	NaN	NaN	NaN	NaN	NaN	NaN	-0.817	0.682	0.591	-0.863	0.561	0.542	-0.915	0.457	0.543	-1.007	0.327	0.577	-1.048	0.132	0.498	-0.943	0.038	0.548	NaN	NaN	NaN	NaN	NaN	NaN	-0.727	0.666	0.146	-0.674	0.551	0.2	-0.684	0.44	0.193	-0.679	0.299	0.152	-0.674	0.089	0.245
733	3.665	-0.911	1.041	0.354	NaN	NaN	NaN	-0.764	0.854	0.567	-0.813	0.682	0.591	-0.855	0.559	0.541	-0.91	0.458	0.543	-1.003	0.329	0.577	-1.047	0.134	0.498	-0.943	0.038	0.548	NaN	NaN	NaN	NaN	NaN	NaN	-0.726	0.668	0.145	-0.672	0.552	0.199	-0.683	0.44	0.192	-0.677	0.298	0.152	-0.674	0.089	0.245
734	3.67	-0.908	1.042	0.353	NaN	NaN	NaN	-0.763	0.854	0.566	-0.809	0.683	0.591	-0.851	0.56	0.542	-0.905	0.459	0.544	-0.999	0.331	0.578	-1.045	0.137	0.499	-0.942	0.038	0.548	NaN	NaN	NaN	NaN	NaN	NaN	-0.724	0.67	0.144	-0.67	0.552	0.199	-0.681	0.44	0.191	-0.675	0.298	0.151	-0.674	0.089	0.245
735	3.675	-0.905	1.044	0.352	NaN	NaN	NaN	NaN	NaN	NaN	-0.804	0.684	0.591	-0.847	0.561	0.543	-0.9	0.459	0.545	-0.995	0.332	0.579	-1.044	0.139	0.499	-0.942	0.038	0.548	NaN	NaN	NaN	NaN	NaN	NaN	-0.72	0.669	0.143	-0.668	0.553	0.198	-0.68	0.44	0.19	-0.674	0.298	0.151	-0.674	0.089	0.244
736	3.68	-0.902	1.044	0.351	NaN	NaN	NaN	-0.788	0.878	0.559	-0.8	0.685	0.59	-0.841	0.561	0.543	-0.895	0.46	0.545	-0.991	0.333	0.58	-1.041	0.141	0.5	-0.942	0.038	0.548	NaN	NaN	NaN	-0.752	0.854	0.159	-0.717	0.67	0.142	-0.667	0.553	0.197	-0.678	0.44	0.189	-0.673	0.298	0.15	-0.674	0.089	0.244
737	3.685	-0.899	1.045	0.349	NaN	NaN	NaN	-0.785	0.878	0.558	-0.796	0.685	0.59	-0.837	0.563	0.544	-0.889	0.459	0.546	-0.986	0.334	0.58	-1.039	0.143	0.501	-0.942	0.038	0.548	NaN	NaN	NaN	-0.751	0.855	0.158	-0.714	0.671	0.141	-0.665	0.553	0.196	-0.677	0.44	0.189	-0.672	0.298	0.149	-0.674	0.089	0.244
738	3.69	-0.896	1.046	0.348	NaN	NaN	NaN	-0.783	0.879	0.557	-0.791	0.686	0.59	-0.831	0.563	0.545	-0.884	0.46	0.547	-0.981	0.336	0.581	-1.036	0.145	0.502	-0.941	0.039	0.548	NaN	NaN	NaN	-0.749	0.856	0.158	-0.711	0.672	0.14	-0.664	0.553	0.196	-0.676	0.44	0.188	-0.671	0.298	0.149	-0.673	0.089	0.244
739	3.695	-0.893	1.047	0.347	NaN	NaN	NaN	-0.78	0.88	0.556	-0.786	0.686	0.591	-0.824	0.562	0.545	-0.879	0.461	0.548	-0.977	0.337	0.582	-1.034	0.147	0.502	-0.941	0.039	0.548	NaN	NaN	NaN	-0.746	0.857	0.157	-0.709	0.673	0.139	-0.663	0.553	0.195	-0.676	0.44	0.188	-0.671	0.298	0.149	-0.673	0.089	0.244
740	3.7	-0.891	1.047	0.346	NaN	NaN	NaN	-0.777	0.881	0.556	-0.781	0.687	0.591	-0.819	0.563	0.546	-0.873	0.461	0.549	-0.973	0.339	0.583	-1.033	0.151	0.503	-0.941	0.039	0.548	NaN	NaN	NaN	-0.743	0.858	0.157	-0.707	0.674	0.138	-0.663	0.554	0.195	-0.675	0.44	0.187	-0.671	0.298	0.149	-0.673	0.089	0.243
741	3.705	-0.888	1.048	0.345	NaN	NaN	NaN	-0.775	0.882	0.555	-0.777	0.688	0.591	-0.812	0.561	0.546	-0.869	0.462	0.551	-0.968	0.34	0.584	-1.03	0.153	0.504	-0.941	0.04	0.548	NaN	NaN	NaN	-0.74	0.859	0.156	-0.705	0.675	0.137	-0.662	0.554	0.194	-0.675	0.44	0.187	-0.671	0.298	0.148	-0.673	0.089	0.243
742	3.71	-0.885	1.048	0.344	NaN	NaN	NaN	-0.772	0.882	0.554	-0.772	0.688	0.592	-0.805	0.561	0.547	-0.862	0.463	0.552	-0.964	0.342	0.585	-1.028	0.155	0.505	-0.94	0.041	0.549	NaN	NaN	NaN	-0.738	0.86	0.155	-0.703	0.675	0.137	-0.662	0.554	0.194	-0.676	0.44	0.186	-0.672	0.298	0.148	-0.673	0.089	0.243
743	3.715	-0.882	1.049	0.343	NaN	NaN	NaN	-0.769	0.883	0.554	-0.768	0.689	0.592	-0.801	0.563	0.548	-0.855	0.463	0.553	-0.96	0.344	0.587	-1.025	0.157	0.506	-0.94	0.041	0.549	NaN	NaN	NaN	-0.734	0.859	0.155	-0.701	0.675	0.136	-0.661	0.554	0.193	-0.676	0.44	0.186	-0.672	0.298	0.148	-0.673	0.089	0.243
744	3.72	-0.879	1.05	0.342	NaN	NaN	NaN	-0.766	0.884	0.553	-0.763	0.69	0.593	-0.797	0.565	0.55	-0.85	0.464	0.554	-0.954	0.345	0.587	-1.023	0.16	0.506	-0.939	0.041	0.549	NaN	NaN	NaN	-0.727	0.857	0.156	-0.7	0.676	0.136	-0.661	0.554	0.193	-0.676	0.44	0.186	-0.673	0.298	0.147	-0.673	0.089	0.243
745	3.725	-0.877	1.05	0.341	NaN	NaN	NaN	-0.763	0.884	0.552	-0.758	0.69	0.593	-0.792	0.566	0.551	-0.844	0.464	0.555	-0.949	0.346	0.588	-1.02	0.163	0.507	-0.938	0.042	0.549	NaN	NaN	NaN	-0.724	0.857	0.155	-0.698	0.676	0.135	-0.661	0.554	0.192	-0.677	0.44	0.186	-0.674	0.297	0.147	-0.673	0.089	0.243
746	3.73	-0.874	1.051	0.34	NaN	NaN	NaN	-0.76	0.885	0.552	-0.753	0.691	0.593	-0.785	0.565	0.552	-0.837	0.464	0.556	-0.943	0.347	0.59	-1.017	0.165	0.508	-0.938	0.043	0.549	NaN	NaN	NaN	-0.721	0.858	0.154	-0.697	0.676	0.134	-0.66	0.554	0.192	-0.678	0.44	0.186	-0.675	0.297	0.147	-0.673	0.089	0.243
747	3.735	-0.872	1.052	0.339	NaN	NaN	NaN	-0.758	0.886	0.551	-0.749	0.692	0.594	-0.777	0.563	0.552	-0.832	0.465	0.557	-0.938	0.349	0.591	-1.013	0.168	0.509	-0.938	0.046	0.55	NaN	NaN	NaN	-0.718	0.858	0.153	-0.696	0.677	0.134	-0.66	0.555	0.191	-0.678	0.44	0.186	-0.675	0.297	0.147	-0.674	0.089	0.243
748	3.74	-0.869	1.052	0.338	NaN	NaN	NaN	-0.755	0.886	0.551	-0.744	0.693	0.594	-0.771	0.564	0.553	-0.826	0.465	0.558	-0.933	0.35	0.592	-1.01	0.17	0.51	-0.937	0.046	0.55	NaN	NaN	NaN	-0.716	0.859	0.152	-0.695	0.677	0.134	-0.66	0.555	0.191	-0.678	0.44	0.185	-0.675	0.297	0.146	-0.674	0.089	0.242
749	3.745	-0.866	1.053	0.337	NaN	NaN	NaN	-0.752	0.887	0.551	-0.74	0.693	0.595	-0.765	0.563	0.553	-0.821	0.466	0.559	-0.928	0.352	0.593	-1.007	0.173	0.51	-0.936	0.047	0.55	NaN	NaN	NaN	-0.714	0.86	0.151	-0.694	0.678	0.133	-0.659	0.555	0.19	-0.678	0.44	0.185	-0.676	0.297	0.146	-0.674	0.088	0.242
750	3.75	-0.864	1.053	0.336	NaN	NaN	NaN	-0.749	0.887	0.55	-0.736	0.694	0.595	-0.759	0.564	0.554	-0.816	0.467	0.561	-0.924	0.354	0.594	-1.004	0.176	0.511	-0.934	0.047	0.55	-0.629	0.891	0.186	-0.711	0.86	0.15	-0.694	0.679	0.132	-0.659	0.555	0.19	-0.679	0.44	0.185	-0.676	0.297	0.145	-0.674	0.088	0.242
751	3.755	-0.861	1.054	0.335	NaN	NaN	NaN	-0.747	0.888	0.55	-0.731	0.695	0.595	-0.754	0.564	0.556	-0.81	0.468	0.563	-0.919	0.356	0.596	-1.001	0.178	0.512	-0.933	0.048	0.55	-0.625	0.891	0.185	-0.709	0.86	0.15	-0.694	0.681	0.131	-0.658	0.555	0.19	-0.679	0.44	0.184	-0.676	0.297	0.145	-0.674	0.088	0.242
752	3.76	-0.859	1.054	0.334	NaN	NaN	NaN	-0.736	0.884	0.55	-0.727	0.696	0.596	-0.748	0.565	0.557	-0.803	0.468	0.563	-0.914	0.357	0.597	-0.997	0.181	0.513	-0.932	0.05	0.551	-0.622	0.892	0.184	-0.707	0.861	0.148	-0.693	0.681	0.131	-0.657	0.555	0.189	-0.679	0.44	0.184	-0.675	0.297	0.144	-0.674	0.088	0.242
753	3.765	-0.856	1.054	0.333	NaN	NaN	NaN	-0.724	0.878	0.552	-0.722	0.697	0.596	-0.743	0.565	0.558	-0.798	0.469	0.565	-0.908	0.359	0.598	-0.994	0.184	0.514	-0.931	0.052	0.552	-0.62	0.893	0.184	-0.704	0.861	0.148	-0.69	0.679	0.131	-0.657	0.555	0.188	-0.678	0.44	0.183	-0.675	0.297	0.144	-0.674	0.088	0.242
754	3.77	-0.854	1.055	0.332	NaN	NaN	NaN	-0.735	0.887	0.549	-0.718	0.698	0.596	-0.738	0.566	0.558	-0.792	0.47	0.566	-0.903	0.36	0.599	-0.991	0.187	0.515	-0.93	0.053	0.552	-0.617	0.893	0.183	-0.702	0.862	0.147	-0.688	0.679	0.13	-0.656	0.556	0.188	-0.678	0.44	0.183	-0.675	0.298	0.144	-0.674	0.089	0.241
755	3.775	-0.851	1.056	0.331	NaN	NaN	NaN	-0.736	0.89	0.548	-0.714	0.698	0.597	-0.733	0.567	0.559	-0.786	0.47	0.567	-0.898	0.362	0.6	-0.987	0.189	0.516	-0.927	0.054	0.553	-0.615	0.893	0.182	-0.7	0.862	0.146	-0.687	0.68	0.13	-0.656	0.556	0.187	-0.677	0.441	0.182	-0.675	0.298	0.144	-0.675	0.088	0.241
756	3.78	-0.849	1.056	0.33	NaN	NaN	NaN	-0.734	0.891	0.547	-0.709	0.699	0.597	-0.727	0.567	0.56	-0.781	0.471	0.568	-0.894	0.363	0.601	-0.983	0.191	0.516	-0.925	0.055	0.553	-0.612	0.893	0.182	-0.698	0.863	0.146	-0.686	0.68	0.129	-0.655	0.556	0.187	-0.677	0.441	0.182	-0.675	0.297	0.144	-0.675	0.088	0.241
757	3.785	-0.847	1.057	0.329	NaN	NaN	NaN	-0.732	0.892	0.547	-0.705	0.7	0.597	-0.723	0.568	0.562	-0.775	0.471	0.57	-0.889	0.365	0.602	-0.98	0.194	0.517	-0.923	0.057	0.554	-0.61	0.893	0.182	-0.696	0.863	0.145	-0.684	0.681	0.128	-0.655	0.556	0.186	-0.676	0.441	0.182	-0.675	0.297	0.143	-0.675	0.088	0.241
758	3.79	-0.845	1.057	0.328	NaN	NaN	NaN	-0.73	0.892	0.546	-0.701	0.701	0.597	-0.717	0.569	0.563	-0.77	0.472	0.57	-0.884	0.367	0.603	-0.976	0.196	0.518	-0.922	0.059	0.555	-0.608	0.893	0.182	-0.693	0.863	0.144	-0.684	0.682	0.128	-0.655	0.556	0.186	-0.676	0.441	0.181	-0.675	0.297	0.143	-0.675	0.088	0.241
759	3.795	-0.842	1.058	0.327	NaN	NaN	NaN	-0.728	0.893	0.546	-0.697	0.702	0.598	-0.711	0.569	0.564	-0.765	0.473	0.571	-0.879	0.368	0.604	-0.973	0.199	0.519	-0.92	0.06	0.555	-0.606	0.893	0.181	-0.691	0.863	0.144	-0.683	0.682	0.127	-0.654	0.556	0.185	-0.676	0.441	0.181	-0.675	0.297	0.143	-0.675	0.088	0.241
760	3.8	-0.84	1.058	0.327	NaN	NaN	NaN	-0.726	0.893	0.545	-0.693	0.703	0.599	-0.706	0.57	0.564	-0.76	0.475	0.573	-0.875	0.37	0.605	-0.969	0.202	0.519	-0.918	0.062	0.556	-0.604	0.893	0.181	-0.689	0.863	0.143	-0.682	0.683	0.127	-0.653	0.556	0.185	-0.676	0.441	0.181	-0.675	0.297	0.143	-0.674	0.088	0.241
761	3.805	-0.838	1.058	0.325	NaN	NaN	NaN	-0.724	0.894	0.545	-0.689	0.704	0.599	-0.702	0.571	0.565	-0.755	0.476	0.574	-0.871	0.372	0.606	-0.966	0.204	0.52	-0.916	0.064	0.557	-0.602	0.894	0.18	-0.686	0.863	0.143	-0.681	0.683	0.126	-0.653	0.556	0.185	-0.676	0.441	0.181	-0.675	0.297	0.143	-0.674	0.088	0.241
762	3.81	-0.836	1.059	0.325	NaN	NaN	NaN	-0.722	0.895	0.545	-0.685	0.705	0.599	-0.698	0.572	0.566	-0.749	0.476	0.574	-0.866	0.374	0.607	-0.962	0.206	0.521	-0.913	0.065	0.557	-0.6	0.894	0.18	-0.685	0.863	0.142	-0.68	0.684	0.126	-0.653	0.556	0.184	-0.676	0.441	0.18	-0.675	0.297	0.143	-0.674	0.088	0.241
763	3.815	-0.834	1.059	0.324	NaN	NaN	NaN	-0.719	0.895	0.544	-0.681	0.706	0.6	-0.693	0.573	0.568	-0.744	0.478	0.575	-0.862	0.376	0.608	-0.958	0.208	0.522	-0.91	0.066	0.558	-0.598	0.894	0.18	-0.684	0.864	0.142	-0.678	0.684	0.126	-0.652	0.556	0.184	-0.676	0.441	0.18	-0.675	0.297	0.143	-0.674	0.088	0.241
764	3.82	-0.832	1.059	0.323	NaN	NaN	NaN	-0.717	0.895	0.543	-0.677	0.707	0.6	-0.687	0.574	0.568	-0.74	0.479	0.576	-0.857	0.378	0.609	-0.953	0.21	0.523	-0.907	0.068	0.559	-0.596	0.894	0.18	-0.685	0.866	0.141	-0.677	0.684	0.125	-0.652	0.556	0.184	-0.676	0.441	0.18	-0.675	0.297	0.143	-0.674	0.088	0.241
765	3.825	-0.829	1.059	0.323	NaN	NaN	NaN	-0.715	0.896	0.543	-0.674	0.708	0.6	-0.683	0.575	0.569	-0.735	0.481	0.577	-0.853	0.38	0.609	-0.949	0.212	0.525	-0.903	0.069	0.56	-0.593	0.895	0.179	-0.684	0.867	0.14	-0.676	0.684	0.125	-0.651	0.556	0.184	-0.676	0.441	0.18	-0.676	0.297	0.143	-0.674	0.088	0.241
766	3.83	-0.828	1.06	0.321	NaN	NaN	NaN	-0.713	0.897	0.543	-0.67	0.709	0.601	-0.679	0.576	0.569	-0.731	0.483	0.579	-0.849	0.381	0.61	-0.945	0.213	0.526	-0.899	0.07	0.562	-0.591	0.895	0.179	-0.682	0.867	0.139	-0.675	0.684	0.125	-0.651	0.556	0.184	-0.676	0.441	0.18	-0.676	0.297	0.143	-0.675	0.088	0.241
767	3.835	-0.826	1.06	0.321	NaN	NaN	NaN	-0.711	0.897	0.542	-0.666	0.71	0.601	-0.675	0.577	0.57	-0.727	0.483	0.58	-0.844	0.383	0.611	-0.941	0.215	0.527	-0.893	0.071	0.564	-0.589	0.895	0.178	-0.681	0.867	0.139	-0.674	0.685	0.125	-0.651	0.556	0.183	-0.677	0.441	0.18	-0.677	0.297	0.143	-0.675	0.088	0.241
768	3.84	-0.823	1.061	0.321	NaN	NaN	NaN	-0.709	0.898	0.542	-0.663	0.711	0.602	-0.671	0.578	0.571	-0.721	0.483	0.58	-0.84	0.384	0.611	-0.936	0.216	0.527	-0.889	0.072	0.566	-0.587	0.896	0.178	-0.679	0.867	0.139	-0.673	0.685	0.125	-0.651	0.556	0.183	-0.677	0.441	0.18	-0.677	0.297	0.142	-0.675	0.088	0.241
769	3.845	-0.822	1.061	0.32	NaN	NaN	NaN	-0.707	0.898	0.541	-0.659	0.712	0.602	-0.666	0.579	0.571	-0.716	0.484	0.581	-0.835	0.386	0.612	-0.931	0.216	0.528	-0.883	0.074	0.569	-0.585	0.896	0.177	-0.677	0.867	0.138	-0.672	0.685	0.124	-0.651	0.556	0.183	-0.677	0.441	0.18	-0.678	0.298	0.142	-0.675	0.088	0.241
770	3.85	-0.82	1.062	0.32	NaN	NaN	NaN	-0.705	0.898	0.541	-0.656	0.714	0.602	-0.662	0.58	0.572	-0.712	0.486	0.581	-0.831	0.387	0.613	-0.926	0.216	0.53	-0.877	0.075	0.571	-0.583	0.896	0.177	-0.675	0.867	0.138	-0.671	0.685	0.124	-0.65	0.557	0.183	-0.678	0.441	0.18	-0.678	0.298	0.142	-0.675	0.088	0.241
771	3.855	-0.817	1.062	0.32	NaN	NaN	NaN	-0.703	0.899	0.541	-0.653	0.715	0.602	-0.658	0.581	0.573	-0.708	0.487	0.582	-0.827	0.388	0.613	-0.921	0.216	0.531	-0.87	0.076	0.575	-0.581	0.896	0.176	-0.673	0.867	0.138	-0.67	0.686	0.124	-0.65	0.557	0.183	-0.678	0.441	0.18	-0.678	0.298	0.142	-0.675	0.088	0.241
772	3.86	-0.816	1.062	0.319	NaN	NaN	NaN	-0.701	0.9	0.541	-0.65	0.716	0.603	-0.654	0.582	0.573	-0.703	0.487	0.582	-0.823	0.389	0.614	-0.915	0.216	0.532	-0.864	0.077	0.578	-0.579	0.897	0.176	-0.671	0.867	0.138	-0.669	0.686	0.124	-0.65	0.557	0.182	-0.678	0.442	0.18	-0.678	0.298	0.142	-0.675	0.088	0.241
773	3.865	-0.814	1.062	0.319	NaN	NaN	NaN	-0.698	0.9	0.54	-0.647	0.717	0.603	-0.651	0.583	0.574	-0.698	0.488	0.583	-0.818	0.389	0.615	-0.909	0.215	0.534	-0.856	0.078	0.582	-0.577	0.897	0.175	-0.67	0.868	0.137	-0.668	0.686	0.124	-0.649	0.557	0.182	-0.678	0.442	0.18	-0.678	0.298	0.142	-0.675	0.088	0.241
774	3.87	-0.812	1.063	0.318	NaN	NaN	NaN	-0.696	0.901	0.54	-0.643	0.718	0.603	-0.647	0.584	0.574	-0.695	0.489	0.584	-0.813	0.389	0.616	-0.903	0.214	0.535	-0.848	0.078	0.585	-0.575	0.898	0.174	-0.669	0.868	0.137	-0.668	0.686	0.124	-0.649	0.557	0.182	-0.678	0.442	0.18	-0.678	0.298	0.142	-0.675	0.088	0.241
775	3.875	-0.81	1.063	0.318	NaN	NaN	NaN	-0.693	0.901	0.54	-0.641	0.72	0.603	-0.644	0.586	0.575	-0.691	0.49	0.585	-0.809	0.389	0.616	-0.897	0.213	0.536	-0.841	0.079	0.589	-0.573	0.898	0.174	-0.668	0.869	0.137	-0.667	0.687	0.124	-0.649	0.558	0.182	-0.678	0.442	0.18	-0.679	0.298	0.142	-0.675	0.088	0.241
776	3.88	-0.808	1.064	0.318	NaN	NaN	NaN	-0.692	0.902	0.54	-0.638	0.721	0.603	-0.642	0.587	0.575	-0.687	0.491	0.585	-0.804	0.389	0.618	-0.89	0.211	0.538	-0.834	0.08	0.593	-0.571	0.898	0.173	-0.667	0.869	0.136	-0.666	0.687	0.124	-0.649	0.558	0.181	-0.678	0.443	0.18	-0.679	0.298	0.142	-0.675	0.089	0.242
777	3.885	-0.807	1.064	0.317	NaN	NaN	NaN	-0.69	0.903	0.539	-0.636	0.722	0.604	-0.639	0.588	0.575	-0.683	0.492	0.586	-0.799	0.388	0.619	-0.883	0.209	0.54	-0.826	0.08	0.597	-0.569	0.898	0.173	-0.665	0.869	0.136	-0.665	0.687	0.124	-0.648	0.558	0.181	-0.678	0.443	0.18	-0.679	0.298	0.142	-0.675	0.089	0.242
778	3.89	-0.805	1.064	0.316	NaN	NaN	NaN	-0.687	0.903	0.539	-0.633	0.722	0.604	-0.635	0.588	0.575	-0.68	0.492	0.587	-0.795	0.387	0.619	-0.876	0.208	0.541	-0.817	0.08	0.601	-0.567	0.898	0.172	-0.663	0.869	0.136	-0.664	0.687	0.124	-0.648	0.558	0.182	-0.678	0.443	0.181	-0.679	0.299	0.142	-0.675	0.089	0.242
779	3.895	-0.803	1.065	0.316	NaN	NaN	NaN	-0.685	0.904	0.538	-0.63	0.723	0.604	-0.632	0.589	0.576	-0.676	0.493	0.587	-0.79	0.386	0.62	-0.869	0.205	0.542	-0.809	0.081	0.605	-0.566	0.898	0.172	-0.661	0.869	0.136	-0.663	0.687	0.124	-0.648	0.558	0.182	-0.678	0.443	0.181	-0.679	0.299	0.142	-0.675	0.089	0.242
780	3.9	-0.801	1.065	0.316	NaN	NaN	NaN	-0.683	0.905	0.538	-0.628	0.724	0.604	-0.629	0.59	0.576	-0.673	0.493	0.587	-0.785	0.385	0.621	-0.862	0.203	0.545	-0.799	0.081	0.609	-0.564	0.899	0.171	-0.66	0.869	0.136	-0.662	0.688	0.124	-0.647	0.558	0.182	-0.678	0.444	0.181	-0.679	0.299	0.142	-0.675	0.089	0.242
781	3.905	-0.799	1.065	0.316	NaN	NaN	NaN	-0.681	0.906	0.538	-0.626	0.725	0.604	-0.626	0.59	0.576	-0.67	0.494	0.587	-0.78	0.384	0.622	-0.854	0.2	0.547	-0.789	0.08	0.613	-0.563	0.899	0.171	-0.658	0.869	0.136	-0.661	0.688	0.124	-0.647	0.558	0.182	-0.678	0.444	0.181	-0.679	0.299	0.143	-0.675	0.089	0.242
782	3.91	-0.798	1.065	0.315	NaN	NaN	NaN	-0.67	0.901	0.54	-0.624	0.726	0.603	-0.624	0.591	0.576	-0.666	0.494	0.587	-0.775	0.383	0.623	-0.847	0.198	0.548	-0.78	0.08	0.617	-0.561	0.899	0.171	-0.657	0.869	0.136	-0.661	0.688	0.124	-0.647	0.558	0.182	-0.677	0.444	0.181	-0.679	0.299	0.143	-0.675	0.089	0.242
783	3.915	-0.796	1.066	0.315	NaN	NaN	NaN	-0.649	0.89	0.543	-0.621	0.727	0.603	-0.621	0.592	0.576	-0.663	0.495	0.587	-0.77	0.382	0.624	-0.84	0.196	0.55	-0.77	0.08	0.62	-0.56	0.899	0.17	-0.655	0.869	0.135	-0.66	0.688	0.124	-0.646	0.558	0.182	-0.677	0.444	0.181	-0.679	0.299	0.143	-0.675	0.089	0.242
784	3.92	-0.794	1.066	0.315	NaN	NaN	NaN	-0.651	0.893	0.542	-0.619	0.727	0.604	-0.619	0.592	0.576	-0.66	0.495	0.588	-0.765	0.381	0.625	-0.832	0.193	0.552	-0.76	0.079	0.624	-0.558	0.899	0.17	-0.654	0.869	0.135	-0.659	0.688	0.124	-0.646	0.558	0.182	-0.677	0.443	0.181	-0.679	0.299	0.143	-0.675	0.089	0.242
785	3.925	-0.792	1.066	0.315	NaN	NaN	NaN	-0.668	0.905	0.539	-0.617	0.728	0.604	-0.616	0.592	0.575	-0.656	0.495	0.588	-0.76	0.38	0.626	-0.823	0.19	0.554	-0.75	0.078	0.627	-0.557	0.9	0.171	-0.653	0.869	0.135	-0.658	0.688	0.124	-0.645	0.558	0.182	-0.677	0.444	0.182	-0.679	0.299	0.143	-0.675	0.089	0.242
786	3.93	-0.791	1.067	0.315	NaN	NaN	NaN	-0.67	0.908	0.539	-0.615	0.728	0.603	-0.614	0.593	0.575	-0.653	0.495	0.588	-0.755	0.378	0.626	-0.816	0.187	0.557	-0.74	0.078	0.631	-0.555	0.9	0.171	-0.651	0.869	0.135	-0.657	0.689	0.124	-0.644	0.558	0.182	-0.676	0.444	0.182	-0.679	0.3	0.144	-0.675	0.089	0.242
787	3.935	-0.789	1.067	0.314	NaN	NaN	NaN	-0.669	0.909	0.538	-0.613	0.729	0.603	-0.612	0.594	0.575	-0.65	0.495	0.588	-0.75	0.377	0.627	-0.807	0.184	0.559	-0.73	0.077	0.635	-0.553	0.9	0.171	-0.65	0.869	0.135	-0.656	0.689	0.124	-0.644	0.558	0.182	-0.676	0.443	0.182	-0.679	0.3	0.144	-0.674	0.089	0.242
788	3.94	-0.788	1.067	0.314	NaN	NaN	NaN	-0.668	0.91	0.538	-0.611	0.73	0.603	-0.61	0.594	0.575	-0.646	0.495	0.588	-0.745	0.376	0.628	-0.798	0.181	0.561	-0.719	0.076	0.638	-0.552	0.9	0.171	-0.648	0.869	0.136	-0.654	0.688	0.124	-0.643	0.558	0.182	-0.675	0.443	0.182	-0.679	0.3	0.144	-0.674	0.089	0.243
789	3.945	-0.786	1.067	0.315	NaN	NaN	NaN	-0.666	0.911	0.538	-0.609	0.73	0.603	-0.609	0.595	0.575	-0.643	0.495	0.588	-0.74	0.374	0.629	-0.789	0.177	0.563	-0.708	0.075	0.64	-0.551	0.9	0.171	-0.646	0.868	0.136	-0.653	0.688	0.124	-0.643	0.559	0.182	-0.675	0.443	0.182	-0.678	0.3	0.144	-0.674	0.089	0.243
790	3.95	-0.784	1.067	0.314	NaN	NaN	NaN	-0.665	0.911	0.538	-0.607	0.73	0.603	-0.606	0.595	0.575	-0.64	0.495	0.588	-0.735	0.372	0.63	-0.78	0.174	0.565	-0.697	0.074	0.642	-0.55	0.9	0.171	-0.645	0.869	0.136	-0.651	0.689	0.124	-0.642	0.559	0.183	-0.674	0.444	0.182	-0.677	0.299	0.144	-0.674	0.089	0.243
791	3.955	-0.783	1.067	0.314	NaN	NaN	NaN	-0.663	0.911	0.538	-0.605	0.73	0.603	-0.604	0.595	0.574	-0.636	0.495	0.588	-0.729	0.371	0.631	-0.77	0.171	0.567	-0.686	0.073	0.645	-0.548	0.9	0.171	-0.644	0.869	0.136	-0.65	0.689	0.124	-0.641	0.559	0.183	-0.674	0.444	0.182	-0.676	0.299	0.144	-0.674	0.089	0.243
792	3.96	-0.781	1.067	0.314	NaN	NaN	NaN	-0.661	0.911	0.539	-0.603	0.73	0.602	-0.602	0.596	0.574	-0.633	0.495	0.589	-0.724	0.369	0.631	-0.76	0.168	0.57	-0.674	0.071	0.647	-0.547	0.9	0.172	-0.643	0.869	0.136	-0.649	0.689	0.124	-0.64	0.559	0.183	-0.673	0.444	0.182	-0.676	0.299	0.145	-0.674	0.089	0.243
793	3.965	-0.779	1.068	0.314	NaN	NaN	NaN	-0.66	0.912	0.539	-0.602	0.731	0.602	-0.6	0.596	0.574	-0.63	0.495	0.589	-0.718	0.368	0.632	-0.751	0.166	0.572	-0.662	0.07	0.649	-0.545	0.9	0.172	-0.641	0.869	0.136	-0.647	0.689	0.125	-0.639	0.559	0.183	-0.672	0.444	0.183	-0.676	0.299	0.145	-0.674	0.09	0.243
794	3.97	-0.778	1.068	0.314	NaN	NaN	NaN	-0.658	0.912	0.539	-0.6	0.731	0.602	-0.598	0.596	0.574	-0.627	0.495	0.589	-0.712	0.366	0.633	-0.741	0.163	0.573	-0.65	0.069	0.65	-0.544	0.9	0.172	-0.64	0.869	0.136	-0.646	0.689	0.125	-0.638	0.559	0.184	-0.672	0.444	0.183	-0.676	0.299	0.145	-0.674	0.09	0.243
795	3.975	-0.776	1.068	0.314	NaN	NaN	NaN	-0.657	0.912	0.539	-0.598	0.731	0.602	-0.596	0.596	0.574	-0.623	0.494	0.589	-0.707	0.364	0.634	-0.732	0.16	0.576	-0.639	0.067	0.652	-0.542	0.9	0.172	-0.639	0.869	0.137	-0.644	0.689	0.125	-0.638	0.558	0.184	-0.671	0.444	0.183	-0.676	0.3	0.145	-0.674	0.09	0.243
796	3.98	-0.775	1.068	0.314	NaN	NaN	NaN	-0.656	0.913	0.539	-0.596	0.731	0.602	-0.594	0.596	0.573	-0.62	0.493	0.589	-0.701	0.362	0.635	-0.722	0.157	0.578	-0.627	0.066	0.653	-0.541	0.9	0.173	-0.638	0.869	0.137	-0.643	0.689	0.125	-0.637	0.558	0.184	-0.671	0.444	0.183	-0.675	0.3	0.145	-0.674	0.09	0.243
797	3.985	-0.773	1.068	0.314	NaN	NaN	NaN	-0.654	0.913	0.539	-0.593	0.731	0.602	-0.592	0.596	0.573	-0.617	0.494	0.589	-0.695	0.36	0.636	-0.713	0.155	0.58	-0.614	0.065	0.654	-0.54	0.9	0.173	-0.637	0.869	0.137	-0.642	0.689	0.125	-0.636	0.558	0.184	-0.67	0.444	0.184	-0.675	0.3	0.145	-0.674	0.09	0.243
798	3.99	-0.772	1.068	0.314	NaN	NaN	NaN	-0.652	0.913	0.539	-0.591	0.732	0.602	-0.59	0.596	0.573	-0.614	0.494	0.59	-0.689	0.359	0.637	-0.703	0.154	0.581	-0.602	0.064	0.655	-0.538	0.899	0.173	-0.635	0.869	0.137	-0.641	0.69	0.126	-0.635	0.558	0.184	-0.669	0.444	0.184	-0.674	0.3	0.145	-0.674	0.09	0.243
799	3.995	-0.77	1.068	0.314	NaN	NaN	NaN	-0.651	0.913	0.54	-0.589	0.732	0.602	-0.588	0.596	0.573	-0.61	0.493	0.59	-0.682	0.357	0.638	-0.692	0.152	0.582	-0.59	0.064	0.656	-0.537	0.899	0.173	-0.634	0.869	0.137	-0.642	0.692	0.126	-0.634	0.558	0.185	-0.668	0.443	0.184	-0.674	0.3	0.145	-0.674	0.089	0.243
800	4	-0.769	1.068	0.314	NaN	NaN	NaN	-0.65	0.913	0.54	-0.587	0.732	0.602	-0.586	0.596	0.573	-0.607	0.493	0.59	-0.676	0.355	0.639	-0.682	0.149	0.583	-0.578	0.063	0.656	-0.536	0.899	0.174	-0.632	0.869	0.137	-0.641	0.692	0.127	-0.634	0.558	0.185	-0.668	0.443	0.184	-0.674	0.3	0.146	-0.674	0.089	0.243
801	4.005	-0.767	1.068	0.315	NaN	NaN	NaN	-0.648	0.913	0.54	-0.585	0.732	0.602	-0.583	0.596	0.573	-0.603	0.492	0.59	-0.669	0.354	0.64	-0.672	0.147	0.585	-0.566	0.061	0.656	-0.534	0.899	0.174	-0.631	0.869	0.138	-0.64	0.692	0.127	-0.633	0.558	0.185	-0.668	0.444	0.184	-0.673	0.3	0.146	-0.674	0.089	0.244
802	4.01	-0.766	1.068	0.315	NaN	NaN	NaN	-0.647	0.913	0.54	-0.583	0.732	0.602	-0.581	0.596	0.573	-0.599	0.491	0.59	-0.663	0.352	0.641	-0.662	0.145	0.587	-0.554	0.061	0.655	-0.533	0.899	0.174	-0.629	0.868	0.138	-0.639	0.692	0.127	-0.632	0.558	0.185	-0.667	0.444	0.184	-0.673	0.3	0.146	-0.674	0.089	0.244
803	4.015	-0.764	1.068	0.315	NaN	NaN	NaN	-0.645	0.913	0.541	-0.58	0.732	0.602	-0.579	0.596	0.573	-0.596	0.492	0.591	-0.656	0.35	0.642	-0.652	0.144	0.587	-0.542	0.06	0.655	-0.532	0.899	0.174	-0.627	0.868	0.139	-0.638	0.692	0.128	-0.632	0.558	0.185	-0.667	0.444	0.185	-0.673	0.299	0.146	-0.674	0.089	0.244
804	4.02	-0.761	1.068	0.316	NaN	NaN	NaN	-0.644	0.913	0.541	-0.578	0.732	0.602	-0.577	0.596	0.573	-0.593	0.492	0.591	-0.649	0.349	0.643	-0.643	0.143	0.588	-0.529	0.059	0.654	-0.53	0.898	0.174	-0.625	0.867	0.139	-0.637	0.692	0.128	-0.631	0.558	0.186	-0.667	0.444	0.185	-0.673	0.299	0.146	-0.674	0.089	0.244
805	4.025	-0.758	1.067	0.317	NaN	NaN	NaN	-0.643	0.912	0.541	-0.576	0.732	0.602	-0.575	0.596	0.573	-0.589	0.491	0.591	-0.643	0.348	0.643	-0.633	0.141	0.589	-0.517	0.059	0.653	-0.529	0.898	0.174	-0.624	0.867	0.14	-0.636	0.692	0.128	-0.63	0.558	0.186	-0.666	0.444	0.185	-0.672	0.299	0.147	-0.675	0.089	0.244
806	4.03	-0.758	1.067	0.317	NaN	NaN	NaN	-0.641	0.912	0.542	-0.574	0.732	0.602	-0.572	0.596	0.574	-0.586	0.491	0.592	-0.636	0.346	0.644	-0.623	0.14	0.589	-0.505	0.058	0.652	-0.527	0.898	0.175	-0.622	0.867	0.14	-0.635	0.692	0.128	-0.63	0.558	0.186	-0.666	0.444	0.185	-0.672	0.299	0.147	-0.675	0.089	0.244
807	4.035	-0.754	1.067	0.318	NaN	NaN	NaN	-0.64	0.912	0.542	-0.572	0.732	0.602	-0.57	0.595	0.574	-0.582	0.49	0.592	-0.629	0.345	0.645	-0.613	0.139	0.59	-0.494	0.058	0.651	-0.526	0.898	0.175	-0.621	0.867	0.14	-0.634	0.692	0.129	-0.629	0.558	0.186	-0.666	0.444	0.186	-0.672	0.299	0.147	-0.675	0.089	0.244
808	4.04	-0.753	1.067	0.318	NaN	NaN	NaN	-0.639	0.912	0.542	-0.57	0.732	0.603	-0.568	0.595	0.574	-0.578	0.49	0.592	-0.622	0.343	0.645	-0.604	0.138	0.591	-0.483	0.058	0.65	-0.525	0.897	0.175	-0.619	0.867	0.14	-0.634	0.692	0.129	-0.629	0.558	0.187	-0.666	0.444	0.186	-0.672	0.299	0.148	-0.675	0.089	0.244
809	4.045	-0.753	1.067	0.317	NaN	NaN	NaN	-0.637	0.912	0.543	-0.568	0.732	0.603	-0.565	0.595	0.574	-0.574	0.49	0.592	-0.616	0.342	0.646	-0.594	0.137	0.591	-0.472	0.058	0.649	-0.523	0.897	0.175	-0.618	0.867	0.14	-0.633	0.692	0.129	-0.628	0.558	0.187	-0.665	0.444	0.186	-0.672	0.299	0.148	-0.675	0.089	0.244
810	4.05	-0.75	1.067	0.319	NaN	NaN	NaN	-0.636	0.911	0.543	-0.566	0.731	0.603	-0.563	0.594	0.574	-0.571	0.489	0.592	-0.61	0.342	0.646	-0.585	0.136	0.591	-0.461	0.058	0.647	-0.521	0.897	0.176	-0.617	0.867	0.14	-0.631	0.692	0.129	-0.628	0.558	0.187	-0.665	0.443	0.187	-0.672	0.298	0.148	-0.675	0.089	0.245
811	4.055	-0.748	1.067	0.318	NaN	NaN	NaN	-0.635	0.911	0.543	-0.564	0.731	0.603	-0.56	0.594	0.574	-0.567	0.488	0.592	-0.604	0.341	0.646	-0.575	0.135	0.592	-0.45	0.057	0.646	-0.52	0.896	0.176	-0.616	0.867	0.14	-0.63	0.692	0.129	-0.627	0.557	0.187	-0.665	0.443	0.187	-0.672	0.298	0.149	-0.675	0.088	0.245
812	4.06	-0.748	1.067	0.318	NaN	NaN	NaN	-0.634	0.911	0.544	-0.562	0.731	0.604	-0.558	0.594	0.573	-0.562	0.487	0.591	-0.598	0.339	0.646	-0.566	0.135	0.592	-0.439	0.057	0.644	-0.518	0.896	0.176	-0.614	0.867	0.14	-0.629	0.692	0.13	-0.627	0.557	0.188	-0.664	0.443	0.188	-0.672	0.298	0.149	-0.675	0.088	0.245
813	4.065	-0.745	1.067	0.319	NaN	NaN	NaN	-0.633	0.91	0.544	-0.56	0.731	0.604	-0.555	0.593	0.573	-0.558	0.487	0.591	-0.592	0.339	0.646	-0.557	0.134	0.592	-0.428	0.057	0.642	-0.517	0.896	0.177	-0.612	0.866	0.141	-0.628	0.692	0.13	-0.626	0.557	0.188	-0.664	0.443	0.188	-0.672	0.298	0.149	-0.675	0.088	0.245
814	4.07	-0.743	1.066	0.32	NaN	NaN	NaN	-0.632	0.91	0.545	-0.557	0.73	0.604	-0.553	0.593	0.573	-0.556	0.487	0.591	-0.586	0.338	0.646	-0.548	0.133	0.592	-0.418	0.057	0.641	-0.516	0.896	0.177	-0.611	0.867	0.141	-0.627	0.691	0.13	-0.625	0.557	0.188	-0.664	0.443	0.188	-0.671	0.298	0.149	-0.676	0.088	0.245
815	4.075	-0.741	1.066	0.321	NaN	NaN	NaN	-0.63	0.91	0.545	-0.555	0.73	0.605	-0.55	0.592	0.573	-0.552	0.487	0.59	-0.58	0.337	0.646	-0.539	0.132	0.593	-0.408	0.057	0.64	-0.514	0.896	0.178	-0.61	0.867	0.141	-0.626	0.691	0.13	-0.625	0.557	0.188	-0.663	0.443	0.188	-0.671	0.298	0.149	-0.676	0.088	0.245
816	4.08	-0.741	1.066	0.32	NaN	NaN	NaN	-0.629	0.909	0.546	-0.553	0.729	0.605	-0.548	0.592	0.573	-0.549	0.487	0.59	-0.575	0.336	0.645	-0.531	0.132	0.593	-0.399	0.057	0.638	-0.512	0.895	0.178	-0.608	0.866	0.142	-0.625	0.691	0.13	-0.624	0.557	0.188	-0.663	0.443	0.188	-0.671	0.298	0.149	-0.676	0.088	0.245
817	4.085	-0.741	1.066	0.32	NaN	NaN	NaN	-0.627	0.908	0.546	-0.551	0.729	0.605	-0.546	0.591	0.572	-0.545	0.486	0.589	-0.57	0.335	0.645	-0.523	0.133	0.592	-0.389	0.057	0.637	-0.51	0.895	0.179	-0.606	0.866	0.142	-0.623	0.691	0.13	-0.624	0.557	0.189	-0.663	0.443	0.188	-0.671	0.298	0.149	-0.676	0.088	0.245
818	4.09	-0.737	1.066	0.322	NaN	NaN	NaN	-0.626	0.908	0.546	-0.549	0.728	0.605	-0.543	0.591	0.572	-0.542	0.485	0.588	-0.565	0.335	0.645	-0.515	0.132	0.592	-0.38	0.057	0.636	-0.509	0.895	0.18	-0.604	0.865	0.143	-0.622	0.691	0.131	-0.623	0.556	0.189	-0.662	0.443	0.188	-0.67	0.298	0.149	-0.676	0.088	0.245
819	4.095	-0.734	1.065	0.323	NaN	NaN	NaN	-0.624	0.907	0.547	-0.547	0.728	0.605	-0.54	0.591	0.571	-0.539	0.485	0.588	-0.56	0.335	0.644	-0.508	0.132	0.592	-0.373	0.058	0.635	-0.508	0.895	0.18	-0.603	0.865	0.143	-0.62	0.691	0.131	-0.621	0.556	0.189	-0.661	0.443	0.188	-0.67	0.298	0.149	-0.676	0.088	0.245
820	4.1	-0.734	1.065	0.323	NaN	NaN	NaN	-0.622	0.907	0.547	-0.545	0.727	0.605	-0.538	0.59	0.571	-0.535	0.484	0.587	-0.555	0.334	0.644	-0.5	0.132	0.591	-0.364	0.059	0.634	-0.505	0.894	0.181	-0.601	0.865	0.144	-0.619	0.691	0.131	-0.62	0.556	0.189	-0.66	0.443	0.188	-0.67	0.299	0.149	-0.676	0.088	0.245
821	4.105	-0.735	1.065	0.322	NaN	NaN	NaN	-0.621	0.906	0.547	-0.543	0.726	0.606	-0.536	0.589	0.571	-0.532	0.483	0.586	-0.55	0.333	0.642	-0.493	0.132	0.59	-0.356	0.059	0.634	-0.504	0.894	0.181	-0.6	0.865	0.144	-0.618	0.691	0.131	-0.619	0.556	0.189	-0.659	0.442	0.188	-0.669	0.299	0.149	-0.676	0.088	0.245
822	4.11	-0.732	1.065	0.323	NaN	NaN	NaN	-0.619	0.906	0.548	-0.541	0.725	0.606	-0.533	0.589	0.57	-0.529	0.483	0.586	-0.546	0.332	0.641	-0.486	0.132	0.589	-0.349	0.06	0.633	-0.502	0.894	0.181	-0.599	0.865	0.144	-0.616	0.691	0.132	-0.618	0.556	0.189	-0.658	0.442	0.189	-0.669	0.299	0.149	-0.676	0.088	0.245
823	4.115	-0.728	1.064	0.325	NaN	NaN	NaN	-0.618	0.905	0.548	-0.538	0.724	0.606	-0.531	0.588	0.57	-0.526	0.482	0.585	-0.541	0.331	0.641	-0.48	0.132	0.589	-0.342	0.061	0.632	-0.501	0.894	0.182	-0.598	0.866	0.144	-0.614	0.69	0.132	-0.617	0.556	0.189	-0.657	0.442	0.189	-0.668	0.299	0.149	-0.676	0.088	0.245
824	4.12	-0.727	1.064	0.326	NaN	NaN	NaN	-0.607	0.899	0.55	-0.536	0.724	0.606	-0.529	0.588	0.569	-0.524	0.482	0.584	-0.537	0.33	0.64	-0.473	0.131	0.588	-0.335	0.062	0.632	-0.499	0.894	0.183	-0.597	0.865	0.145	-0.613	0.69	0.132	-0.616	0.556	0.189	-0.656	0.442	0.189	-0.667	0.299	0.149	-0.675	0.088	0.245
825	4.125	-0.728	1.064	0.325	NaN	NaN	NaN	-0.585	0.886	0.554	-0.534	0.723	0.606	-0.526	0.587	0.569	-0.521	0.482	0.583	-0.533	0.329	0.639	-0.467	0.13	0.586	-0.329	0.062	0.632	-0.498	0.894	0.183	-0.594	0.865	0.146	-0.612	0.69	0.132	-0.615	0.556	0.19	-0.656	0.443	0.189	-0.667	0.299	0.149	-0.675	0.088	0.245
826	4.13	-0.726	1.064	0.326	NaN	NaN	NaN	-0.578	0.882	0.555	-0.532	0.722	0.606	-0.523	0.587	0.568	-0.518	0.481	0.583	-0.529	0.328	0.638	-0.462	0.13	0.585	-0.324	0.063	0.631	-0.496	0.894	0.183	-0.592	0.865	0.146	-0.61	0.69	0.133	-0.614	0.556	0.19	-0.655	0.443	0.189	-0.666	0.299	0.149	-0.675	0.088	0.245
827	4.135	-0.721	1.063	0.328	NaN	NaN	NaN	-0.574	0.881	0.556	-0.53	0.721	0.606	-0.521	0.586	0.568	-0.514	0.479	0.582	-0.525	0.327	0.636	-0.456	0.13	0.583	-0.318	0.063	0.631	-0.495	0.894	0.184	-0.591	0.865	0.147	-0.608	0.69	0.133	-0.613	0.556	0.19	-0.655	0.443	0.189	-0.666	0.299	0.15	-0.675	0.088	0.245
828	4.14	-0.719	1.063	0.33	NaN	NaN	NaN	-0.572	0.88	0.556	-0.528	0.721	0.606	-0.519	0.585	0.568	-0.511	0.478	0.581	-0.522	0.326	0.635	-0.452	0.13	0.582	-0.314	0.063	0.63	-0.493	0.893	0.184	-0.59	0.865	0.147	-0.607	0.69	0.133	-0.612	0.556	0.19	-0.654	0.443	0.189	-0.665	0.299	0.15	-0.675	0.088	0.245
829	4.145	-0.717	1.063	0.331	NaN	NaN	NaN	-0.569	0.88	0.557	-0.526	0.72	0.606	-0.517	0.585	0.567	-0.509	0.478	0.58	-0.519	0.325	0.634	-0.447	0.13	0.58	-0.309	0.063	0.63	-0.492	0.893	0.185	-0.589	0.865	0.147	-0.605	0.69	0.133	-0.611	0.556	0.19	-0.653	0.443	0.19	-0.664	0.299	0.15	-0.675	0.088	0.245
830	4.15	-0.717	1.063	0.331	NaN	NaN	NaN	-0.567	0.879	0.557	-0.523	0.719	0.606	-0.515	0.584	0.567	-0.506	0.477	0.579	-0.516	0.324	0.632	-0.443	0.129	0.579	-0.305	0.063	0.629	-0.49	0.893	0.185	-0.588	0.865	0.147	-0.603	0.69	0.133	-0.61	0.556	0.19	-0.652	0.443	0.19	-0.664	0.299	0.15	-0.676	0.088	0.245
831	4.155	-0.716	1.062	0.331	NaN	NaN	NaN	-0.565	0.879	0.558	-0.521	0.719	0.606	-0.512	0.583	0.567	-0.504	0.477	0.578	-0.513	0.323	0.631	-0.438	0.128	0.577	-0.301	0.063	0.628	-0.489	0.893	0.185	-0.586	0.865	0.148	-0.602	0.69	0.134	-0.608	0.556	0.191	-0.651	0.443	0.19	-0.664	0.299	0.15	-0.675	0.088	0.245
832	4.16	-0.712	1.061	0.334	NaN	NaN	NaN	-0.563	0.878	0.558	-0.519	0.718	0.606	-0.51	0.582	0.566	-0.501	0.475	0.578	-0.511	0.322	0.629	-0.435	0.127	0.575	-0.298	0.062	0.627	-0.488	0.893	0.185	-0.585	0.865	0.148	-0.601	0.69	0.134	-0.607	0.555	0.191	-0.65	0.443	0.19	-0.663	0.299	0.15	-0.675	0.088	0.245
833	4.165	-0.709	1.061	0.335	NaN	NaN	NaN	-0.561	0.877	0.559	-0.517	0.717	0.606	-0.508	0.582	0.566	-0.498	0.473	0.577	-0.509	0.321	0.627	-0.431	0.126	0.573	-0.295	0.062	0.627	-0.486	0.893	0.186	-0.583	0.865	0.149	-0.599	0.69	0.134	-0.606	0.555	0.192	-0.649	0.442	0.191	-0.663	0.299	0.15	-0.675	0.088	0.245
834	4.17	-0.708	1.06	0.335	NaN	NaN	NaN	-0.559	0.876	0.56	-0.516	0.716	0.606	-0.506	0.581	0.565	-0.496	0.473	0.576	-0.506	0.32	0.626	-0.428	0.126	0.571	-0.291	0.061	0.625	-0.484	0.893	0.186	-0.581	0.865	0.15	-0.597	0.69	0.134	-0.605	0.555	0.192	-0.648	0.443	0.191	-0.662	0.3	0.15	-0.675	0.088	0.245
835	4.175	-0.709	1.061	0.335	NaN	NaN	NaN	-0.557	0.876	0.56	-0.514	0.715	0.606	-0.503	0.58	0.565	-0.493	0.472	0.575	-0.504	0.318	0.624	-0.426	0.126	0.569	-0.289	0.06	0.624	-0.483	0.893	0.186	-0.579	0.865	0.15	-0.596	0.69	0.135	-0.604	0.555	0.192	-0.648	0.443	0.191	-0.662	0.3	0.15	-0.675	0.088	0.246
836	4.18	-0.706	1.061	0.337	NaN	NaN	NaN	-0.554	0.875	0.561	-0.512	0.713	0.606	-0.501	0.579	0.565	-0.492	0.472	0.574	-0.502	0.317	0.623	-0.423	0.125	0.568	-0.287	0.059	0.623	-0.481	0.893	0.187	-0.578	0.865	0.151	-0.595	0.69	0.135	-0.603	0.555	0.192	-0.647	0.444	0.191	-0.661	0.3	0.151	-0.675	0.088	0.246
837	4.185	-0.705	1.06	0.339	NaN	NaN	NaN	-0.552	0.875	0.561	-0.51	0.713	0.606	-0.499	0.578	0.564	-0.49	0.47	0.573	-0.5	0.316	0.621	-0.421	0.124	0.565	-0.285	0.058	0.622	-0.479	0.893	0.187	-0.576	0.865	0.151	-0.593	0.69	0.136	-0.602	0.555	0.193	-0.647	0.444	0.192	-0.661	0.3	0.151	-0.676	0.088	0.246
838	4.19	-0.701	1.059	0.34	NaN	NaN	NaN	-0.55	0.874	0.562	-0.508	0.711	0.606	-0.497	0.578	0.564	-0.486	0.468	0.573	-0.498	0.315	0.619	-0.419	0.123	0.563	-0.283	0.057	0.62	-0.477	0.893	0.187	-0.575	0.865	0.151	-0.591	0.69	0.136	-0.6	0.555	0.193	-0.646	0.444	0.192	-0.661	0.3	0.151	-0.676	0.088	0.246
839	4.195	-0.698	1.059	0.341	NaN	NaN	NaN	-0.548	0.873	0.562	-0.506	0.71	0.606	-0.495	0.577	0.563	-0.484	0.467	0.572	-0.497	0.314	0.617	-0.417	0.122	0.561	-0.282	0.055	0.619	-0.476	0.893	0.188	-0.574	0.865	0.151	-0.59	0.69	0.136	-0.599	0.555	0.193	-0.645	0.443	0.193	-0.661	0.3	0.151	-0.676	0.088	0.246
840	4.2	-0.697	1.058	0.342	NaN	NaN	NaN	-0.545	0.872	0.562	-0.504	0.709	0.606	-0.493	0.576	0.563	-0.483	0.467	0.571	-0.496	0.312	0.616	-0.415	0.12	0.559	-0.281	0.053	0.617	-0.474	0.893	0.188	-0.572	0.866	0.152	-0.588	0.69	0.137	-0.598	0.555	0.193	-0.644	0.443	0.193	-0.66	0.3	0.151	-0.676	0.088	0.246
841	4.205	-0.697	1.059	0.342	NaN	NaN	NaN	-0.542	0.872	0.563	-0.502	0.707	0.607	-0.49	0.575	0.563	-0.48	0.466	0.57	-0.494	0.311	0.614	-0.414	0.119	0.557	-0.281	0.051	0.615	-0.472	0.893	0.188	-0.57	0.865	0.152	-0.586	0.69	0.137	-0.597	0.555	0.194	-0.643	0.443	0.193	-0.66	0.3	0.151	-0.676	0.088	0.246
842	4.21	-0.695	1.058	0.343	NaN	NaN	NaN	-0.54	0.871	0.564	-0.501	0.706	0.607	-0.488	0.574	0.562	-0.479	0.465	0.569	-0.493	0.31	0.613	-0.413	0.118	0.555	-0.28	0.049	0.613	-0.47	0.893	0.189	-0.567	0.865	0.153	-0.585	0.69	0.137	-0.596	0.555	0.194	-0.642	0.443	0.193	-0.659	0.3	0.152	-0.676	0.088	0.246
843	4.215	-0.691	1.057	0.345	NaN	NaN	NaN	-0.545	0.874	0.562	-0.499	0.705	0.607	-0.486	0.573	0.561	-0.477	0.463	0.569	-0.491	0.308	0.611	-0.412	0.117	0.554	-0.279	0.047	0.611	-0.468	0.894	0.189	-0.565	0.865	0.154	-0.583	0.69	0.138	-0.595	0.555	0.194	-0.641	0.443	0.193	-0.659	0.3	0.152	-0.676	0.088	0.246
844	4.22	-0.687	1.056	0.347	NaN	NaN	NaN	-0.558	0.882	0.559	-0.497	0.704	0.607	-0.484	0.572	0.561	-0.474	0.462	0.568	-0.49	0.307	0.61	-0.411	0.115	0.552	-0.279	0.045	0.609	-0.466	0.894	0.19	-0.564	0.865	0.154	-0.582	0.69	0.138	-0.594	0.554	0.194	-0.641	0.444	0.193	-0.659	0.301	0.152	-0.676	0.088	0.246
845	4.225	-0.688	1.056	0.347	NaN	NaN	NaN	-0.56	0.884	0.559	-0.495	0.702	0.607	-0.481	0.571	0.561	-0.473	0.461	0.567	-0.489	0.306	0.609	-0.41	0.114	0.55	-0.279	0.042	0.607	-0.463	0.894	0.19	-0.562	0.865	0.154	-0.58	0.69	0.139	-0.592	0.554	0.195	-0.64	0.444	0.194	-0.658	0.301	0.152	-0.676	0.088	0.246
846	4.23	-0.686	1.056	0.348	NaN	NaN	NaN	-0.558	0.884	0.559	-0.493	0.701	0.607	-0.479	0.57	0.56	-0.472	0.46	0.566	-0.488	0.304	0.607	-0.409	0.113	0.548	-0.279	0.04	0.604	-0.461	0.894	0.19	-0.56	0.865	0.155	-0.578	0.689	0.139	-0.591	0.554	0.195	-0.639	0.444	0.194	-0.658	0.302	0.152	-0.676	0.088	0.246
847	4.235	-0.684	1.055	0.35	NaN	NaN	NaN	-0.555	0.882	0.559	-0.491	0.699	0.608	-0.477	0.568	0.56	-0.47	0.459	0.565	-0.487	0.304	0.606	-0.409	0.112	0.546	-0.279	0.037	0.602	-0.459	0.894	0.191	-0.557	0.865	0.155	-0.576	0.689	0.139	-0.59	0.554	0.195	-0.638	0.444	0.194	-0.658	0.302	0.152	-0.676	0.088	0.246
848	4.24	-0.681	1.054	0.351	NaN	NaN	NaN	-0.553	0.882	0.56	-0.489	0.698	0.608	-0.475	0.567	0.56	-0.469	0.458	0.565	-0.486	0.303	0.605	-0.409	0.11	0.544	-0.279	0.034	0.599	-0.457	0.894	0.191	-0.555	0.865	0.156	-0.574	0.689	0.14	-0.589	0.554	0.196	-0.637	0.444	0.194	-0.658	0.302	0.152	-0.676	0.089	0.246
849	4.245	-0.677	1.053	0.353	NaN	NaN	NaN	-0.55	0.881	0.56	-0.487	0.696	0.608	-0.473	0.565	0.559	-0.467	0.456	0.565	-0.484	0.301	0.604	-0.409	0.109	0.542	-0.279	0.032	0.597	-0.455	0.894	0.192	-0.553	0.865	0.157	-0.573	0.689	0.14	-0.588	0.554	0.196	-0.636	0.444	0.194	-0.658	0.302	0.152	-0.676	0.089	0.246
850	4.25	-0.676	1.053	0.354	NaN	NaN	NaN	-0.547	0.88	0.561	-0.486	0.695	0.608	-0.472	0.564	0.559	-0.465	0.454	0.564	-0.482	0.298	0.603	-0.409	0.107	0.54	-0.278	0.03	0.595	-0.453	0.894	0.192	-0.551	0.865	0.158	-0.571	0.689	0.141	-0.586	0.554	0.196	-0.635	0.444	0.195	-0.657	0.302	0.152	-0.676	0.089	0.245
851	4.255	-0.674	1.052	0.355	NaN	NaN	NaN	-0.544	0.878	0.562	-0.484	0.693	0.609	-0.47	0.563	0.559	-0.464	0.454	0.563	-0.481	0.297	0.602	-0.409	0.106	0.539	-0.278	0.03	0.594	-0.45	0.894	0.193	-0.549	0.864	0.158	-0.569	0.689	0.141	-0.585	0.554	0.197	-0.634	0.444	0.195	-0.657	0.302	0.152	-0.676	0.089	0.245
852	4.26	-0.671	1.051	0.356	NaN	NaN	NaN	-0.541	0.877	0.562	-0.482	0.691	0.609	-0.468	0.561	0.558	-0.463	0.452	0.562	-0.481	0.296	0.601	-0.408	0.104	0.538	-0.278	0.032	0.593	-0.448	0.894	0.193	-0.546	0.864	0.159	-0.567	0.689	0.141	-0.584	0.554	0.196	-0.634	0.444	0.195	-0.657	0.303	0.152	-0.676	0.089	0.245
853	4.265	-0.669	1.05	0.358	NaN	NaN	NaN	-0.538	0.876	0.563	-0.48	0.689	0.609	-0.467	0.559	0.558	-0.461	0.449	0.562	-0.48	0.294	0.601	-0.408	0.102	0.536	-0.277	0.033	0.592	-0.445	0.894	0.194	-0.544	0.865	0.159	-0.565	0.689	0.141	-0.583	0.554	0.197	-0.633	0.445	0.195	-0.656	0.303	0.152	-0.676	0.089	0.245
854	4.27	-0.665	1.05	0.36	NaN	NaN	NaN	-0.534	0.875	0.564	-0.479	0.688	0.609	-0.465	0.558	0.558	-0.46	0.448	0.561	-0.479	0.293	0.6	-0.407	0.101	0.535	-0.277	0.033	0.59	-0.443	0.894	0.195	-0.542	0.865	0.16	-0.563	0.689	0.142	-0.581	0.554	0.197	-0.632	0.445	0.196	-0.656	0.304	0.152	-0.676	0.089	0.245
855	4.275	-0.661	1.048	0.362	NaN	NaN	NaN	-0.531	0.874	0.565	-0.477	0.685	0.609	-0.464	0.556	0.557	-0.458	0.446	0.56	-0.477	0.291	0.599	-0.407	0.099	0.534	-0.276	0.034	0.589	-0.44	0.894	0.196	-0.539	0.865	0.161	-0.561	0.689	0.142	-0.58	0.554	0.197	-0.631	0.445	0.196	-0.655	0.304	0.152	-0.676	0.09	0.245
856	4.28	-0.661	1.049	0.363	NaN	NaN	NaN	-0.528	0.872	0.565	-0.475	0.684	0.609	-0.463	0.554	0.556	-0.457	0.444	0.56	-0.476	0.289	0.599	-0.407	0.098	0.533	-0.276	0.034	0.589	-0.438	0.894	0.197	-0.537	0.865	0.162	-0.559	0.688	0.143	-0.578	0.554	0.198	-0.63	0.445	0.196	-0.655	0.304	0.152	-0.676	0.09	0.245
857	4.285	-0.659	1.048	0.364	NaN	NaN	NaN	-0.524	0.871	0.566	-0.474	0.682	0.609	-0.462	0.552	0.556	-0.456	0.443	0.559	-0.475	0.287	0.599	-0.407	0.096	0.532	-0.276	0.034	0.589	-0.435	0.894	0.198	-0.535	0.865	0.162	-0.557	0.688	0.143	-0.576	0.554	0.198	-0.628	0.445	0.197	-0.654	0.304	0.152	-0.676	0.09	0.245
858	4.29	-0.656	1.046	0.366	NaN	NaN	NaN	-0.521	0.87	0.567	-0.472	0.68	0.609	-0.461	0.551	0.555	-0.456	0.442	0.558	-0.474	0.286	0.599	-0.408	0.095	0.531	-0.276	0.034	0.589	-0.433	0.895	0.198	-0.532	0.865	0.163	-0.555	0.688	0.144	-0.575	0.554	0.198	-0.627	0.445	0.197	-0.654	0.305	0.152	-0.676	0.09	0.245
859	4.295	-0.653	1.046	0.368	NaN	NaN	NaN	-0.517	0.868	0.567	-0.47	0.678	0.608	-0.46	0.548	0.554	-0.455	0.44	0.558	-0.472	0.284	0.599	-0.407	0.093	0.53	-0.277	0.034	0.589	-0.43	0.894	0.199	-0.529	0.865	0.164	-0.553	0.688	0.144	-0.573	0.553	0.198	-0.625	0.446	0.197	-0.653	0.305	0.152	-0.676	0.09	0.245
860	4.3	-0.65	1.045	0.37	NaN	NaN	NaN	-0.513	0.867	0.567	-0.469	0.676	0.608	-0.459	0.546	0.554	-0.453	0.437	0.557	-0.47	0.282	0.599	-0.407	0.091	0.53	-0.277	0.033	0.59	-0.428	0.894	0.2	-0.527	0.864	0.165	-0.551	0.688	0.145	-0.571	0.553	0.199	-0.624	0.446	0.198	-0.652	0.305	0.153	-0.676	0.09	0.245
861	4.305	-0.647	1.044	0.372	NaN	NaN	NaN	-0.509	0.866	0.568	-0.467	0.674	0.607	-0.458	0.545	0.553	-0.452	0.436	0.557	-0.47	0.28	0.599	-0.407	0.09	0.53	-0.277	0.033	0.59	-0.426	0.894	0.201	-0.524	0.864	0.165	-0.549	0.687	0.145	-0.569	0.553	0.199	-0.622	0.446	0.198	-0.651	0.305	0.153	-0.677	0.091	0.245
862	4.31	-0.645	1.044	0.375	NaN	NaN	NaN	-0.506	0.865	0.569	-0.465	0.672	0.607	-0.458	0.543	0.553	-0.453	0.435	0.557	-0.469	0.279	0.599	-0.406	0.089	0.53	-0.277	0.033	0.591	-0.423	0.895	0.202	-0.52	0.864	0.166	-0.546	0.686	0.146	-0.567	0.553	0.2	-0.62	0.445	0.199	-0.65	0.306	0.153	-0.677	0.091	0.245
863	4.315	-0.642	1.043	0.377	NaN	NaN	NaN	-0.502	0.863	0.57	-0.463	0.671	0.607	-0.457	0.542	0.553	-0.453	0.435	0.557	-0.469	0.278	0.599	-0.405	0.088	0.531	-0.276	0.033	0.591	-0.421	0.895	0.203	-0.518	0.864	0.167	-0.543	0.685	0.146	-0.564	0.552	0.201	-0.618	0.446	0.199	-0.649	0.306	0.153	-0.676	0.091	0.245
864	4.32	-0.639	1.042	0.379	NaN	NaN	NaN	-0.498	0.862	0.571	-0.461	0.67	0.606	-0.457	0.541	0.553	-0.453	0.434	0.558	-0.468	0.277	0.599	-0.404	0.087	0.531	-0.276	0.032	0.591	-0.418	0.895	0.204	-0.516	0.864	0.168	-0.541	0.684	0.147	-0.562	0.552	0.201	-0.617	0.446	0.2	-0.648	0.306	0.153	-0.676	0.092	0.245
865	4.325	-0.636	1.041	0.381	NaN	NaN	NaN	-0.494	0.861	0.571	-0.459	0.669	0.605	-0.457	0.54	0.553	-0.452	0.433	0.558	-0.467	0.276	0.6	-0.403	0.086	0.531	-0.277	0.032	0.592	-0.416	0.895	0.205	-0.515	0.865	0.168	-0.538	0.684	0.147	-0.56	0.552	0.202	-0.614	0.446	0.2	-0.646	0.306	0.154	-0.676	0.092	0.245
866	4.33	-0.633	1.04	0.383	NaN	NaN	NaN	-0.49	0.859	0.572	-0.457	0.669	0.606	-0.456	0.54	0.553	-0.451	0.432	0.559	-0.466	0.276	0.601	-0.403	0.085	0.531	-0.277	0.032	0.592	-0.414	0.895	0.206	-0.513	0.865	0.169	-0.536	0.684	0.148	-0.558	0.552	0.202	-0.612	0.446	0.201	-0.645	0.306	0.154	-0.676	0.092	0.245
867	4.335	-0.631	1.04	0.385	NaN	NaN	NaN	-0.486	0.858	0.572	-0.455	0.669	0.606	-0.456	0.54	0.554	-0.451	0.432	0.559	-0.465	0.276	0.602	-0.404	0.085	0.532	-0.277	0.032	0.592	-0.411	0.895	0.207	-0.511	0.865	0.169	-0.534	0.683	0.148	-0.555	0.551	0.202	-0.61	0.446	0.201	-0.643	0.307	0.155	-0.676	0.092	0.245
868	4.34	-0.628	1.039	0.386	NaN	NaN	NaN	-0.482	0.857	0.572	-0.454	0.67	0.606	-0.455	0.541	0.555	-0.45	0.432	0.56	-0.464	0.276	0.603	-0.404	0.085	0.532	-0.277	0.032	0.592	-0.409	0.895	0.208	-0.509	0.865	0.17	-0.532	0.683	0.149	-0.552	0.551	0.203	-0.607	0.446	0.202	-0.642	0.307	0.155	-0.675	0.092	0.246
869	4.345	-0.626	1.039	0.387	NaN	NaN	NaN	-0.479	0.856	0.573	-0.451	0.67	0.607	-0.454	0.541	0.556	-0.45	0.432	0.56	-0.464	0.276	0.604	-0.405	0.086	0.532	-0.277	0.032	0.592	-0.407	0.895	0.209	-0.507	0.865	0.171	-0.53	0.683	0.149	-0.55	0.55	0.204	-0.605	0.446	0.203	-0.641	0.308	0.156	-0.675	0.093	0.246
870	4.35	-0.624	1.039	0.388	NaN	NaN	NaN	-0.475	0.856	0.574	-0.449	0.671	0.607	-0.453	0.542	0.556	-0.449	0.432	0.561	-0.463	0.275	0.604	-0.405	0.086	0.532	-0.277	0.032	0.592	-0.404	0.895	0.209	-0.505	0.865	0.172	-0.528	0.682	0.15	-0.547	0.55	0.204	-0.602	0.446	0.203	-0.64	0.308	0.156	-0.675	0.093	0.246
871	4.355	-0.621	1.038	0.389	NaN	NaN	NaN	-0.472	0.856	0.575	-0.447	0.672	0.608	-0.451	0.542	0.557	-0.449	0.432	0.561	-0.464	0.276	0.605	-0.405	0.086	0.533	-0.277	0.032	0.592	-0.402	0.895	0.21	-0.502	0.865	0.173	-0.526	0.682	0.151	-0.545	0.55	0.205	-0.6	0.446	0.204	-0.638	0.309	0.157	-0.674	0.093	0.246
872	4.36	-0.619	1.038	0.39	NaN	NaN	NaN	-0.469	0.856	0.575	-0.444	0.673	0.609	-0.45	0.543	0.558	-0.449	0.432	0.562	-0.464	0.277	0.606	-0.405	0.086	0.533	-0.277	0.032	0.592	-0.4	0.895	0.211	-0.5	0.865	0.174	-0.524	0.682	0.151	-0.542	0.549	0.206	-0.597	0.446	0.205	-0.636	0.309	0.157	-0.674	0.094	0.246
873	4.365	-0.616	1.039	0.39	NaN	NaN	NaN	-0.467	0.857	0.576	-0.441	0.674	0.61	-0.449	0.543	0.558	-0.449	0.433	0.562	-0.464	0.277	0.606	-0.405	0.086	0.533	-0.277	0.032	0.592	-0.398	0.895	0.212	-0.497	0.864	0.174	-0.522	0.682	0.152	-0.539	0.549	0.206	-0.594	0.445	0.205	-0.635	0.31	0.157	-0.674	0.094	0.246
874	4.37	-0.614	1.039	0.391	NaN	NaN	NaN	-0.465	0.859	0.576	-0.437	0.675	0.611	-0.448	0.544	0.559	-0.449	0.434	0.563	-0.463	0.277	0.607	-0.406	0.086	0.533	-0.277	0.032	0.592	-0.396	0.896	0.214	-0.495	0.864	0.175	-0.52	0.681	0.153	-0.536	0.548	0.207	-0.591	0.445	0.206	-0.633	0.31	0.158	-0.673	0.094	0.247
875	4.375	-0.612	1.039	0.391	NaN	NaN	NaN	-0.464	0.86	0.577	-0.433	0.674	0.612	-0.446	0.544	0.56	-0.451	0.435	0.564	-0.463	0.278	0.608	-0.406	0.087	0.534	-0.277	0.032	0.592	-0.394	0.896	0.214	-0.492	0.864	0.176	-0.518	0.68	0.154	-0.533	0.548	0.207	-0.588	0.445	0.207	-0.631	0.311	0.158	-0.673	0.095	0.247
876	4.38	-0.609	1.039	0.392	NaN	NaN	NaN	-0.463	0.862	0.578	-0.43	0.675	0.612	-0.445	0.544	0.561	-0.451	0.435	0.565	-0.462	0.278	0.608	-0.406	0.086	0.534	-0.277	0.031	0.593	-0.392	0.898	0.215	-0.49	0.864	0.176	-0.516	0.68	0.155	-0.529	0.547	0.207	-0.584	0.445	0.207	-0.629	0.31	0.159	-0.672	0.096	0.248
877	4.385	-0.607	1.039	0.392	NaN	NaN	NaN	-0.461	0.863	0.578	-0.427	0.675	0.613	-0.444	0.544	0.562	-0.449	0.434	0.565	-0.462	0.278	0.609	-0.405	0.086	0.535	-0.276	0.031	0.593	-0.39	0.898	0.216	-0.488	0.864	0.176	-0.514	0.679	0.156	-0.525	0.546	0.208	-0.581	0.445	0.207	-0.626	0.31	0.159	-0.672	0.096	0.248
878	4.39	-0.604	1.039	0.393	NaN	NaN	NaN	-0.46	0.864	0.579	-0.424	0.676	0.613	-0.443	0.545	0.563	-0.448	0.434	0.565	-0.462	0.277	0.61	-0.405	0.086	0.535	-0.276	0.031	0.593	-0.387	0.898	0.217	-0.485	0.863	0.177	-0.512	0.678	0.156	-0.522	0.545	0.208	-0.577	0.444	0.208	-0.624	0.311	0.159	-0.671	0.097	0.249
879	4.395	-0.602	1.039	0.394	NaN	NaN	NaN	-0.458	0.865	0.58	-0.421	0.676	0.614	-0.442	0.545	0.564	-0.447	0.434	0.566	-0.462	0.277	0.61	-0.405	0.085	0.535	-0.276	0.031	0.593	-0.382	0.897	0.218	-0.482	0.863	0.177	-0.51	0.678	0.157	-0.518	0.545	0.209	-0.573	0.444	0.208	-0.621	0.311	0.159	-0.67	0.097	0.249
880	4.4	-0.6	1.04	0.395	NaN	NaN	NaN	-0.457	0.866	0.58	-0.419	0.676	0.615	-0.441	0.545	0.564	-0.447	0.434	0.567	-0.462	0.277	0.61	-0.405	0.085	0.536	-0.276	0.031	0.593	-0.379	0.897	0.219	-0.479	0.863	0.178	-0.508	0.677	0.158	-0.514	0.544	0.209	-0.569	0.443	0.208	-0.619	0.312	0.159	-0.669	0.098	0.249
881	4.405	-0.598	1.04	0.395	NaN	NaN	NaN	-0.456	0.866	0.581	-0.417	0.676	0.616	-0.44	0.545	0.565	-0.447	0.435	0.567	-0.462	0.277	0.61	-0.406	0.085	0.536	-0.276	0.031	0.593	-0.377	0.897	0.221	-0.476	0.863	0.179	-0.505	0.676	0.159	-0.511	0.543	0.21	-0.565	0.443	0.208	-0.616	0.312	0.16	-0.668	0.099	0.25
882	4.41	-0.596	1.04	0.396	NaN	NaN	NaN	-0.454	0.866	0.582	-0.416	0.677	0.617	-0.439	0.546	0.566	-0.448	0.435	0.569	-0.462	0.277	0.611	-0.406	0.085	0.536	-0.276	0.03	0.593	-0.375	0.897	0.222	-0.473	0.862	0.18	-0.503	0.675	0.159	-0.506	0.542	0.21	-0.561	0.443	0.208	-0.613	0.312	0.16	-0.668	0.1	0.25
883	4.415	-0.594	1.041	0.396	NaN	NaN	NaN	-0.452	0.866	0.583	-0.415	0.677	0.617	-0.438	0.546	0.566	-0.446	0.435	0.569	-0.461	0.277	0.611	-0.405	0.085	0.536	-0.276	0.03	0.593	-0.374	0.897	0.223	-0.47	0.862	0.181	-0.5	0.675	0.16	-0.502	0.541	0.21	-0.557	0.443	0.207	-0.61	0.312	0.16	-0.667	0.102	0.251
884	4.42	-0.592	1.041	0.398	NaN	NaN	NaN	-0.45	0.866	0.584	-0.414	0.677	0.618	-0.437	0.546	0.567	-0.443	0.433	0.569	-0.461	0.277	0.612	-0.405	0.085	0.536	-0.276	0.03	0.593	NaN	NaN	NaN	-0.467	0.862	0.182	-0.497	0.675	0.161	-0.498	0.54	0.21	-0.552	0.443	0.207	-0.607	0.313	0.16	-0.666	0.103	0.251
885	4.425	-0.591	1.041	0.399	NaN	NaN	NaN	-0.448	0.866	0.585	-0.414	0.676	0.62	-0.436	0.545	0.568	-0.442	0.433	0.57	-0.461	0.277	0.612	-0.405	0.084	0.536	-0.276	0.03	0.593	NaN	NaN	NaN	-0.465	0.862	0.184	-0.495	0.675	0.162	-0.494	0.54	0.21	-0.548	0.443	0.207	-0.605	0.314	0.161	-0.665	0.105	0.251
886	4.43	-0.589	1.041	0.4	NaN	NaN	NaN	-0.446	0.866	0.587	-0.414	0.676	0.621	-0.435	0.545	0.568	-0.442	0.432	0.57	-0.461	0.276	0.612	-0.405	0.084	0.537	-0.276	0.03	0.593	-0.365	0.897	0.225	-0.463	0.862	0.184	-0.492	0.674	0.162	-0.49	0.54	0.21	-0.544	0.444	0.207	-0.603	0.316	0.161	-0.664	0.106	0.251
887	4.435	-0.587	1.041	0.401	NaN	NaN	NaN	-0.445	0.866	0.588	-0.414	0.676	0.622	-0.434	0.545	0.569	-0.441	0.432	0.571	-0.461	0.276	0.613	-0.406	0.084	0.537	-0.276	0.03	0.593	-0.364	0.898	0.226	-0.46	0.862	0.186	-0.489	0.674	0.163	-0.485	0.54	0.21	-0.54	0.444	0.207	-0.601	0.317	0.161	-0.663	0.108	0.252
888	4.44	-0.585	1.041	0.402	NaN	NaN	NaN	-0.444	0.866	0.589	-0.414	0.676	0.623	-0.434	0.545	0.57	-0.44	0.432	0.571	-0.461	0.276	0.613	-0.406	0.084	0.537	-0.276	0.03	0.593	-0.362	0.898	0.227	-0.458	0.862	0.187	-0.486	0.674	0.163	-0.481	0.54	0.21	-0.536	0.445	0.206	-0.598	0.319	0.161	-0.662	0.11	0.252
889	4.445	-0.583	1.041	0.403	NaN	NaN	NaN	-0.442	0.866	0.591	-0.414	0.676	0.624	-0.433	0.545	0.57	-0.441	0.432	0.572	-0.46	0.276	0.614	-0.406	0.084	0.537	-0.276	0.03	0.593	NaN	NaN	NaN	-0.456	0.862	0.189	-0.483	0.674	0.163	-0.477	0.54	0.21	-0.532	0.445	0.206	-0.595	0.319	0.161	-0.662	0.112	0.251
890	4.45	-0.581	1.041	0.405	NaN	NaN	NaN	-0.44	0.865	0.592	-0.415	0.676	0.626	-0.433	0.545	0.571	-0.441	0.433	0.573	-0.46	0.276	0.614	-0.406	0.084	0.537	-0.276	0.03	0.593	NaN	NaN	NaN	-0.455	0.862	0.19	-0.48	0.674	0.164	-0.473	0.54	0.21	-0.527	0.446	0.206	-0.591	0.321	0.16	-0.66	0.114	0.251
891	4.455	-0.579	1.041	0.406	NaN	NaN	NaN	-0.438	0.865	0.593	-0.416	0.675	0.627	-0.432	0.545	0.572	-0.441	0.433	0.574	-0.46	0.276	0.614	-0.406	0.084	0.537	-0.276	0.03	0.593	NaN	NaN	NaN	-0.453	0.863	0.192	-0.476	0.674	0.164	-0.468	0.54	0.209	-0.523	0.447	0.205	-0.588	0.322	0.16	-0.658	0.116	0.251
892	4.46	-0.578	1.041	0.407	NaN	NaN	NaN	-0.436	0.865	0.594	-0.416	0.675	0.627	-0.432	0.545	0.572	-0.443	0.435	0.575	-0.461	0.276	0.615	-0.406	0.084	0.537	-0.276	0.03	0.593	NaN	NaN	NaN	-0.451	0.862	0.193	-0.473	0.674	0.164	-0.464	0.54	0.209	-0.518	0.448	0.205	-0.584	0.323	0.159	-0.657	0.119	0.251
893	4.465	-0.576	1.041	0.409	NaN	NaN	NaN	-0.434	0.865	0.596	-0.416	0.675	0.628	-0.432	0.545	0.573	-0.442	0.434	0.575	-0.46	0.275	0.615	-0.406	0.084	0.537	-0.276	0.03	0.593	NaN	NaN	NaN	-0.449	0.863	0.194	-0.469	0.674	0.165	-0.459	0.54	0.208	-0.514	0.448	0.204	-0.581	0.325	0.159	-0.656	0.121	0.251
894	4.47	-0.574	1.041	0.411	NaN	NaN	NaN	-0.432	0.865	0.597	-0.416	0.675	0.63	-0.432	0.544	0.574	-0.44	0.433	0.576	-0.46	0.275	0.615	-0.407	0.084	0.537	-0.276	0.03	0.593	-0.354	0.896	0.232	-0.448	0.863	0.195	-0.466	0.674	0.165	-0.454	0.54	0.207	-0.509	0.449	0.204	-0.577	0.327	0.158	-0.653	0.123	0.25
895	4.475	-0.573	1.042	0.412	NaN	NaN	NaN	-0.43	0.864	0.598	-0.416	0.674	0.631	-0.432	0.544	0.575	-0.44	0.433	0.576	-0.46	0.275	0.616	-0.407	0.083	0.537	-0.276	0.03	0.593	-0.353	0.896	0.233	-0.446	0.863	0.197	-0.462	0.674	0.165	-0.45	0.541	0.207	-0.504	0.45	0.203	-0.574	0.329	0.158	-0.652	0.126	0.249
896	4.48	-0.57	1.041	0.413	NaN	NaN	NaN	-0.429	0.864	0.599	-0.416	0.674	0.632	-0.431	0.545	0.575	-0.44	0.433	0.577	-0.46	0.275	0.616	-0.407	0.083	0.537	-0.276	0.03	0.593	-0.352	0.896	0.233	-0.445	0.863	0.198	-0.459	0.674	0.165	-0.445	0.541	0.206	-0.499	0.451	0.202	-0.57	0.33	0.157	-0.65	0.129	0.248
897	4.485	-0.568	1.041	0.415	-0.31	0.882	0.55	-0.427	0.864	0.6	-0.417	0.674	0.633	-0.431	0.545	0.576	-0.44	0.433	0.577	-0.46	0.275	0.617	-0.408	0.083	0.537	-0.276	0.03	0.593	-0.351	0.896	0.233	-0.444	0.863	0.199	-0.456	0.674	0.164	-0.44	0.541	0.205	-0.493	0.451	0.201	-0.565	0.332	0.156	-0.648	0.132	0.247
898	4.49	-0.567	1.041	0.416	-0.308	0.882	0.552	-0.425	0.863	0.602	-0.417	0.674	0.634	-0.431	0.545	0.577	-0.44	0.432	0.578	-0.46	0.274	0.617	-0.408	0.083	0.537	-0.276	0.03	0.593	-0.348	0.895	0.234	-0.444	0.863	0.2	-0.452	0.674	0.164	-0.436	0.541	0.203	-0.487	0.452	0.199	-0.561	0.334	0.155	-0.646	0.134	0.246
899	4.495	-0.565	1.041	0.417	-0.304	0.882	0.553	-0.423	0.864	0.602	-0.416	0.674	0.634	-0.431	0.545	0.578	-0.44	0.432	0.578	-0.46	0.274	0.617	-0.408	0.083	0.537	-0.276	0.029	0.594	-0.347	0.895	0.234	-0.442	0.863	0.201	-0.448	0.675	0.164	-0.431	0.542	0.202	-0.482	0.453	0.198	-0.556	0.335	0.153	-0.643	0.137	0.245
900	4.5	-0.563	1.041	0.419	-0.302	0.882	0.555	-0.422	0.864	0.603	-0.416	0.674	0.635	-0.431	0.545	0.578	-0.44	0.433	0.579	-0.461	0.274	0.618	-0.409	0.082	0.538	-0.276	0.029	0.594	-0.346	0.895	0.234	-0.441	0.863	0.201	-0.445	0.675	0.163	-0.426	0.542	0.201	-0.476	0.454	0.196	-0.552	0.337	0.152	-0.64	0.139	0.244
901	4.505	-0.562	1.041	0.42	-0.299	0.883	0.557	-0.421	0.864	0.605	-0.415	0.674	0.636	-0.431	0.545	0.579	-0.442	0.434	0.58	-0.461	0.274	0.618	-0.409	0.082	0.538	-0.276	0.029	0.594	NaN	NaN	NaN	-0.441	0.862	0.203	-0.441	0.675	0.163	-0.42	0.543	0.2	-0.47	0.454	0.195	-0.547	0.338	0.151	-0.638	0.142	0.242
902	4.51	-0.56	1.041	0.421	-0.297	0.883	0.558	-0.419	0.864	0.606	-0.414	0.674	0.637	-0.43	0.546	0.58	-0.441	0.434	0.581	-0.461	0.274	0.618	-0.409	0.082	0.538	-0.276	0.029	0.594	-0.345	0.894	0.238	-0.44	0.862	0.204	-0.438	0.676	0.163	-0.415	0.543	0.199	-0.465	0.455	0.193	-0.541	0.34	0.149	-0.635	0.145	0.241
903	4.515	-0.558	1.041	0.422	-0.295	0.883	0.56	-0.417	0.864	0.607	-0.413	0.675	0.637	-0.43	0.545	0.581	-0.441	0.433	0.581	-0.462	0.274	0.619	-0.409	0.082	0.538	-0.276	0.029	0.594	-0.344	0.894	0.239	-0.438	0.861	0.205	-0.435	0.676	0.162	-0.411	0.543	0.198	-0.459	0.456	0.192	-0.536	0.341	0.148	-0.632	0.147	0.24
904	4.52	-0.557	1.041	0.423	-0.292	0.882	0.561	-0.415	0.863	0.608	-0.412	0.675	0.638	-0.429	0.545	0.581	-0.44	0.433	0.582	-0.462	0.274	0.619	-0.409	0.082	0.539	-0.276	0.029	0.594	-0.342	0.894	0.239	-0.437	0.861	0.206	-0.431	0.676	0.162	-0.405	0.544	0.197	-0.453	0.457	0.19	-0.531	0.342	0.147	-0.629	0.15	0.238
905	4.525	-0.555	1.04	0.424	-0.29	0.883	0.563	-0.413	0.863	0.609	-0.41	0.675	0.64	-0.428	0.545	0.582	-0.44	0.432	0.582	-0.462	0.274	0.62	-0.409	0.082	0.539	-0.276	0.029	0.594	NaN	NaN	NaN	-0.436	0.86	0.207	-0.427	0.677	0.162	-0.399	0.544	0.197	-0.448	0.457	0.189	-0.527	0.344	0.146	-0.626	0.152	0.237
906	4.53	-0.553	1.04	0.425	-0.288	0.883	0.564	-0.411	0.863	0.61	-0.409	0.675	0.641	-0.427	0.545	0.583	-0.439	0.433	0.583	-0.462	0.274	0.62	-0.409	0.082	0.539	-0.276	0.029	0.594	NaN	NaN	NaN	-0.434	0.86	0.208	-0.423	0.677	0.162	-0.394	0.545	0.196	-0.442	0.458	0.187	-0.522	0.345	0.144	-0.624	0.155	0.236
907	4.535	-0.552	1.04	0.426	-0.286	0.882	0.565	-0.409	0.863	0.61	-0.407	0.674	0.642	-0.426	0.545	0.584	-0.439	0.433	0.584	-0.462	0.274	0.62	-0.409	0.082	0.539	-0.276	0.029	0.594	-0.34	0.892	0.245	-0.432	0.86	0.209	-0.42	0.677	0.162	-0.39	0.545	0.196	-0.437	0.459	0.186	-0.517	0.347	0.143	-0.62	0.157	0.234
908	4.54	-0.55	1.039	0.427	-0.284	0.883	0.565	-0.408	0.864	0.611	-0.405	0.674	0.642	-0.425	0.545	0.585	-0.44	0.434	0.584	-0.462	0.274	0.621	-0.41	0.082	0.539	-0.276	0.029	0.594	-0.339	0.892	0.245	-0.43	0.859	0.21	-0.416	0.677	0.162	-0.386	0.546	0.195	-0.432	0.46	0.184	-0.512	0.348	0.142	-0.618	0.16	0.232
909	4.545	-0.548	1.039	0.428	-0.283	0.882	0.566	-0.406	0.864	0.612	-0.403	0.674	0.643	-0.424	0.545	0.585	-0.44	0.434	0.585	-0.461	0.274	0.621	-0.41	0.082	0.539	-0.276	0.029	0.594	-0.34	0.891	0.246	-0.429	0.859	0.21	-0.413	0.678	0.162	-0.38	0.546	0.195	-0.427	0.461	0.183	-0.507	0.349	0.141	-0.615	0.163	0.231
910	4.55	-0.547	1.039	0.429	-0.281	0.882	0.566	-0.405	0.864	0.613	-0.402	0.674	0.644	-0.423	0.545	0.586	-0.438	0.433	0.586	-0.461	0.274	0.621	-0.41	0.082	0.539	-0.276	0.029	0.594	NaN	NaN	NaN	-0.428	0.858	0.211	-0.409	0.678	0.162	-0.376	0.547	0.194	-0.422	0.462	0.182	-0.503	0.351	0.14	-0.612	0.166	0.23
911	4.555	-0.545	1.039	0.43	-0.28	0.881	0.567	-0.403	0.864	0.614	-0.4	0.675	0.644	-0.422	0.545	0.587	-0.436	0.432	0.586	-0.461	0.274	0.622	-0.41	0.082	0.539	-0.276	0.029	0.594	-0.339	0.888	0.25	-0.426	0.858	0.211	-0.406	0.679	0.162	-0.372	0.547	0.193	-0.416	0.463	0.181	-0.498	0.353	0.139	-0.609	0.169	0.228
912	4.56	-0.544	1.038	0.43	-0.279	0.881	0.567	-0.402	0.864	0.615	-0.398	0.675	0.645	-0.421	0.545	0.587	-0.435	0.431	0.587	-0.46	0.274	0.623	-0.41	0.082	0.539	-0.276	0.029	0.594	-0.337	0.889	0.25	-0.424	0.857	0.212	-0.404	0.68	0.162	-0.368	0.548	0.192	-0.411	0.464	0.18	-0.494	0.354	0.138	-0.605	0.171	0.227
913	4.565	-0.542	1.038	0.431	-0.277	0.881	0.567	-0.4	0.864	0.616	-0.395	0.674	0.646	-0.42	0.545	0.588	-0.433	0.431	0.587	-0.459	0.274	0.623	-0.41	0.082	0.539	-0.276	0.029	0.594	-0.335	0.889	0.251	-0.422	0.857	0.212	-0.401	0.68	0.163	-0.363	0.549	0.192	-0.406	0.466	0.179	-0.489	0.356	0.136	-0.601	0.174	0.226
914	4.57	-0.54	1.038	0.432	-0.276	0.88	0.567	-0.398	0.863	0.616	-0.393	0.674	0.647	-0.419	0.545	0.589	-0.432	0.431	0.587	-0.458	0.274	0.624	-0.41	0.082	0.54	-0.276	0.029	0.594	-0.334	0.889	0.252	-0.421	0.856	0.213	-0.396	0.679	0.163	-0.358	0.549	0.191	-0.401	0.467	0.178	-0.484	0.358	0.135	-0.597	0.176	0.224
915	4.575	-0.538	1.037	0.432	-0.275	0.879	0.567	-0.396	0.863	0.617	-0.392	0.674	0.647	-0.418	0.545	0.59	-0.432	0.431	0.588	-0.457	0.273	0.625	-0.41	0.082	0.54	-0.276	0.029	0.594	-0.332	0.889	0.253	-0.419	0.856	0.213	-0.393	0.68	0.163	-0.353	0.55	0.191	-0.396	0.469	0.177	-0.479	0.36	0.135	-0.593	0.179	0.223
916	4.58	-0.537	1.037	0.433	-0.274	0.879	0.567	-0.394	0.863	0.618	-0.39	0.674	0.648	-0.417	0.545	0.59	-0.431	0.431	0.588	-0.457	0.273	0.625	-0.41	0.082	0.54	-0.276	0.029	0.594	-0.33	0.89	0.253	-0.417	0.856	0.214	-0.391	0.681	0.164	-0.348	0.551	0.19	-0.391	0.47	0.176	-0.474	0.362	0.133	-0.589	0.182	0.222
917	4.585	-0.535	1.036	0.434	-0.273	0.878	0.567	-0.392	0.863	0.618	-0.388	0.674	0.648	-0.416	0.545	0.591	-0.43	0.432	0.589	-0.456	0.273	0.625	-0.41	0.082	0.539	-0.276	0.029	0.594	NaN	NaN	NaN	-0.415	0.855	0.214	-0.389	0.682	0.164	-0.344	0.552	0.189	-0.385	0.472	0.175	-0.469	0.365	0.132	-0.585	0.185	0.221
918	4.59	-0.534	1.036	0.434	-0.272	0.878	0.567	-0.39	0.863	0.619	-0.387	0.674	0.649	-0.414	0.545	0.591	-0.43	0.432	0.589	-0.455	0.273	0.626	-0.41	0.082	0.54	-0.276	0.029	0.594	NaN	NaN	NaN	-0.414	0.855	0.215	-0.385	0.683	0.164	-0.339	0.553	0.188	-0.38	0.473	0.174	-0.464	0.367	0.132	-0.581	0.187	0.22
919	4.595	-0.533	1.036	0.435	-0.271	0.877	0.568	-0.389	0.862	0.62	-0.385	0.674	0.649	-0.413	0.545	0.592	-0.43	0.432	0.59	-0.455	0.273	0.626	-0.411	0.081	0.54	-0.276	0.029	0.594	NaN	NaN	NaN	-0.413	0.855	0.216	-0.381	0.682	0.164	-0.334	0.554	0.188	-0.374	0.475	0.173	-0.459	0.369	0.131	-0.576	0.19	0.219
920	4.6	-0.531	1.036	0.436	-0.269	0.877	0.568	-0.387	0.862	0.62	-0.384	0.674	0.65	-0.412	0.545	0.592	-0.429	0.432	0.59	-0.455	0.273	0.627	-0.411	0.081	0.54	-0.276	0.028	0.594	NaN	NaN	NaN	-0.411	0.855	0.217	-0.378	0.682	0.164	-0.329	0.556	0.187	-0.369	0.476	0.172	-0.454	0.371	0.13	-0.572	0.192	0.218
921	4.605	-0.53	1.036	0.437	-0.269	0.877	0.569	-0.385	0.862	0.621	-0.382	0.674	0.65	-0.411	0.545	0.593	-0.428	0.432	0.591	-0.454	0.273	0.627	-0.411	0.081	0.54	-0.276	0.028	0.594	NaN	NaN	NaN	-0.409	0.855	0.218	-0.376	0.684	0.164	-0.324	0.557	0.186	-0.364	0.478	0.171	-0.449	0.373	0.129	-0.567	0.195	0.217
922	4.61	-0.528	1.036	0.437	-0.269	0.877	0.57	-0.384	0.861	0.622	-0.38	0.673	0.651	-0.411	0.545	0.593	-0.428	0.432	0.592	-0.454	0.273	0.627	-0.411	0.081	0.54	-0.276	0.028	0.594	-0.318	0.888	0.255	-0.408	0.856	0.219	-0.372	0.685	0.165	-0.32	0.558	0.186	-0.358	0.479	0.17	-0.443	0.374	0.128	-0.562	0.197	0.216
923	4.615	-0.527	1.035	0.438	-0.265	0.876	0.57	-0.382	0.861	0.622	-0.379	0.673	0.652	-0.41	0.545	0.594	-0.426	0.43	0.592	-0.454	0.273	0.627	-0.411	0.081	0.54	-0.276	0.028	0.594	-0.318	0.888	0.256	-0.407	0.856	0.219	-0.368	0.685	0.164	-0.314	0.56	0.185	-0.353	0.481	0.168	-0.437	0.376	0.127	-0.558	0.2	0.215
924	4.62	-0.525	1.035	0.439	-0.263	0.876	0.57	-0.38	0.861	0.623	-0.377	0.673	0.652	-0.409	0.545	0.594	-0.425	0.43	0.592	-0.454	0.273	0.627	-0.411	0.081	0.54	-0.276	0.028	0.594	-0.317	0.888	0.256	-0.405	0.856	0.22	-0.365	0.686	0.164	-0.31	0.561	0.184	-0.347	0.482	0.167	-0.431	0.378	0.126	-0.553	0.202	0.215
925	4.625	-0.524	1.035	0.439	-0.261	0.876	0.571	-0.379	0.861	0.623	-0.376	0.673	0.653	-0.408	0.545	0.595	-0.424	0.43	0.593	-0.454	0.273	0.628	-0.411	0.081	0.54	-0.277	0.028	0.594	NaN	NaN	NaN	-0.402	0.856	0.22	-0.362	0.687	0.164	-0.305	0.563	0.183	-0.342	0.484	0.167	-0.426	0.379	0.126	-0.548	0.205	0.215
926	4.63	-0.522	1.035	0.44	-0.26	0.876	0.572	-0.377	0.861	0.624	-0.374	0.673	0.653	-0.407	0.545	0.595	-0.424	0.43	0.593	-0.453	0.273	0.628	-0.411	0.08	0.54	-0.277	0.028	0.594	-0.31	0.888	0.255	-0.4	0.855	0.22	-0.358	0.688	0.164	-0.301	0.565	0.183	-0.337	0.486	0.166	-0.421	0.381	0.125	-0.543	0.208	0.214
927	4.635	-0.52	1.035	0.441	-0.258	0.876	0.573	-0.376	0.86	0.625	-0.373	0.673	0.653	-0.407	0.545	0.596	-0.423	0.43	0.593	-0.453	0.273	0.628	-0.411	0.08	0.54	-0.277	0.028	0.594	-0.309	0.888	0.255	-0.398	0.855	0.221	-0.355	0.689	0.164	-0.296	0.566	0.182	-0.331	0.487	0.165	-0.416	0.383	0.125	-0.538	0.21	0.214
928	4.64	-0.519	1.034	0.441	-0.256	0.876	0.574	-0.374	0.861	0.625	-0.373	0.673	0.654	-0.406	0.545	0.596	-0.423	0.43	0.593	-0.453	0.273	0.629	-0.411	0.08	0.54	-0.277	0.028	0.594	-0.307	0.888	0.256	-0.397	0.855	0.221	-0.351	0.69	0.164	-0.292	0.568	0.182	-0.326	0.489	0.164	-0.41	0.384	0.124	-0.532	0.213	0.214
929	4.645	-0.517	1.034	0.442	-0.254	0.876	0.575	-0.373	0.861	0.626	-0.372	0.673	0.655	-0.405	0.545	0.597	-0.422	0.43	0.594	-0.452	0.273	0.629	-0.411	0.08	0.541	-0.277	0.028	0.594	-0.307	0.888	0.256	-0.396	0.855	0.222	-0.348	0.691	0.164	-0.287	0.57	0.181	-0.321	0.491	0.163	-0.404	0.385	0.124	-0.527	0.215	0.214
930	4.65	-0.516	1.034	0.443	-0.252	0.876	0.576	-0.372	0.861	0.627	-0.371	0.673	0.655	-0.404	0.545	0.597	-0.422	0.43	0.594	-0.452	0.273	0.629	-0.411	0.08	0.541	-0.277	0.028	0.594	-0.306	0.887	0.257	-0.395	0.855	0.223	-0.345	0.692	0.164	-0.282	0.571	0.18	-0.316	0.492	0.162	-0.4	0.386	0.124	-0.522	0.217	0.214
931	4.655	-0.514	1.034	0.443	-0.251	0.876	0.576	-0.371	0.861	0.627	-0.37	0.673	0.656	-0.403	0.545	0.598	-0.422	0.431	0.595	-0.452	0.273	0.629	-0.411	0.08	0.541	-0.277	0.028	0.594	-0.306	0.886	0.257	-0.393	0.855	0.223	-0.341	0.693	0.164	-0.277	0.572	0.18	-0.311	0.494	0.161	-0.395	0.388	0.123	-0.516	0.219	0.215
932	4.66	-0.512	1.033	0.443	-0.249	0.876	0.577	-0.369	0.861	0.628	-0.369	0.673	0.657	-0.402	0.545	0.598	-0.421	0.431	0.595	-0.451	0.273	0.63	-0.411	0.08	0.541	-0.277	0.028	0.594	-0.304	0.886	0.257	-0.391	0.855	0.224	-0.338	0.694	0.164	-0.273	0.574	0.179	-0.306	0.495	0.16	-0.39	0.39	0.123	-0.512	0.221	0.215
933	4.665	-0.511	1.033	0.444	-0.247	0.876	0.578	-0.367	0.861	0.628	-0.369	0.673	0.657	-0.401	0.545	0.599	-0.42	0.431	0.595	-0.451	0.273	0.63	-0.41	0.08	0.541	-0.277	0.028	0.594	-0.304	0.886	0.258	-0.39	0.855	0.224	-0.335	0.695	0.163	-0.269	0.576	0.179	-0.301	0.497	0.16	-0.385	0.391	0.123	-0.507	0.223	0.216
934	4.67	-0.51	1.033	0.444	-0.246	0.876	0.578	-0.366	0.861	0.629	-0.368	0.673	0.658	-0.4	0.545	0.599	-0.419	0.431	0.596	-0.45	0.273	0.63	-0.41	0.08	0.541	-0.277	0.028	0.594	-0.302	0.885	0.258	-0.387	0.855	0.224	-0.331	0.696	0.163	-0.265	0.577	0.178	-0.296	0.498	0.159	-0.38	0.392	0.123	-0.503	0.225	0.217
935	4.675	-0.508	1.033	0.444	-0.244	0.876	0.579	-0.365	0.861	0.629	-0.367	0.673	0.658	-0.399	0.545	0.599	-0.419	0.432	0.596	-0.45	0.273	0.63	-0.41	0.08	0.541	-0.277	0.028	0.594	-0.3	0.885	0.258	-0.385	0.855	0.225	-0.328	0.697	0.163	-0.26	0.579	0.178	-0.292	0.5	0.159	-0.376	0.394	0.123	-0.498	0.227	0.218
936	4.68	-0.507	1.033	0.444	-0.243	0.877	0.58	-0.363	0.861	0.63	-0.366	0.673	0.658	-0.398	0.545	0.6	-0.418	0.432	0.596	-0.449	0.273	0.631	-0.41	0.08	0.541	-0.277	0.028	0.594	-0.297	0.885	0.258	-0.384	0.855	0.225	-0.325	0.698	0.163	-0.256	0.58	0.178	-0.287	0.501	0.159	-0.371	0.395	0.124	-0.493	0.228	0.219
937	4.685	-0.505	1.033	0.445	-0.241	0.877	0.58	-0.362	0.861	0.63	-0.364	0.673	0.658	-0.397	0.545	0.6	-0.417	0.431	0.597	-0.448	0.273	0.631	-0.41	0.08	0.541	-0.277	0.028	0.594	-0.296	0.885	0.258	-0.382	0.855	0.225	-0.322	0.699	0.163	-0.253	0.582	0.177	-0.283	0.502	0.159	-0.367	0.397	0.124	-0.488	0.229	0.22
938	4.69	-0.504	1.033	0.445	-0.24	0.876	0.58	-0.361	0.861	0.63	-0.363	0.673	0.659	-0.396	0.546	0.6	-0.416	0.431	0.597	-0.448	0.273	0.631	-0.41	0.08	0.541	-0.277	0.028	0.594	-0.295	0.885	0.258	-0.379	0.855	0.226	-0.319	0.7	0.162	-0.249	0.583	0.177	-0.279	0.504	0.159	-0.363	0.398	0.124	-0.482	0.23	0.22
939	4.695	-0.503	1.032	0.445	-0.239	0.876	0.58	-0.36	0.862	0.631	-0.362	0.672	0.659	-0.396	0.546	0.601	-0.414	0.431	0.597	-0.448	0.273	0.631	-0.41	0.08	0.541	-0.277	0.028	0.594	-0.294	0.885	0.258	-0.377	0.855	0.226	-0.317	0.702	0.163	-0.244	0.585	0.177	-0.276	0.505	0.159	-0.359	0.4	0.125	-0.477	0.23	0.221
940	4.7	-0.501	1.032	0.445	-0.238	0.877	0.58	-0.359	0.862	0.631	-0.361	0.672	0.659	-0.395	0.546	0.601	-0.413	0.43	0.598	-0.447	0.273	0.631	-0.41	0.08	0.541	-0.277	0.028	0.594	-0.293	0.885	0.259	-0.375	0.855	0.226	-0.315	0.703	0.163	-0.241	0.586	0.177	-0.272	0.507	0.159	-0.355	0.401	0.126	-0.471	0.23	0.222
941	4.705	-0.5	1.032	0.445	-0.237	0.877	0.581	-0.357	0.862	0.632	-0.36	0.673	0.66	-0.393	0.546	0.601	-0.413	0.431	0.598	-0.447	0.273	0.631	-0.41	0.08	0.541	-0.277	0.028	0.594	-0.292	0.882	0.259	-0.373	0.855	0.227	-0.312	0.704	0.163	-0.238	0.587	0.176	-0.268	0.508	0.159	-0.351	0.401	0.127	-0.465	0.23	0.224
942	4.71	-0.498	1.032	0.445	-0.236	0.877	0.581	-0.356	0.862	0.632	-0.359	0.673	0.66	-0.392	0.546	0.602	-0.412	0.431	0.598	-0.446	0.273	0.632	-0.41	0.08	0.541	-0.277	0.028	0.594	-0.292	0.881	0.259	-0.371	0.856	0.227	-0.309	0.705	0.163	-0.235	0.589	0.176	-0.264	0.509	0.159	-0.347	0.402	0.128	-0.458	0.23	0.225
943	4.715	-0.497	1.032	0.445	-0.235	0.877	0.582	-0.354	0.862	0.633	-0.358	0.673	0.66	-0.391	0.546	0.602	-0.411	0.431	0.598	-0.445	0.273	0.632	-0.41	0.08	0.541	-0.277	0.028	0.594	-0.289	0.882	0.259	-0.369	0.856	0.227	-0.307	0.705	0.163	-0.232	0.59	0.176	-0.26	0.51	0.159	-0.343	0.403	0.128	-0.452	0.23	0.226
944	4.72	-0.495	1.032	0.446	-0.236	0.877	0.583	-0.353	0.862	0.633	-0.357	0.673	0.661	-0.389	0.546	0.602	-0.41	0.431	0.599	-0.444	0.273	0.632	-0.41	0.08	0.541	-0.277	0.028	0.594	-0.286	0.883	0.259	-0.368	0.856	0.228	-0.304	0.706	0.163	-0.228	0.591	0.176	-0.256	0.511	0.16	-0.338	0.404	0.129	-0.446	0.229	0.226
945	4.725	-0.494	1.032	0.446	-0.236	0.877	0.583	-0.352	0.862	0.633	-0.356	0.673	0.661	-0.388	0.546	0.603	-0.41	0.431	0.599	-0.444	0.273	0.632	-0.41	0.08	0.541	-0.277	0.028	0.594	-0.284	0.883	0.259	-0.365	0.856	0.228	-0.302	0.706	0.163	-0.225	0.593	0.176	-0.253	0.511	0.16	-0.334	0.404	0.129	-0.44	0.229	0.227
946	4.73	-0.492	1.032	0.446	-0.235	0.877	0.584	-0.351	0.862	0.634	-0.354	0.673	0.662	-0.387	0.546	0.603	-0.409	0.431	0.599	-0.443	0.273	0.632	-0.41	0.08	0.541	-0.277	0.028	0.594	-0.284	0.883	0.259	-0.363	0.856	0.228	-0.3	0.707	0.164	-0.222	0.593	0.176	-0.249	0.513	0.161	-0.33	0.404	0.129	-0.433	0.228	0.229
947	4.735	-0.49	1.032	0.446	-0.234	0.877	0.584	-0.349	0.862	0.634	-0.353	0.673	0.662	-0.386	0.546	0.603	-0.408	0.431	0.599	-0.443	0.273	0.632	-0.41	0.08	0.541	-0.277	0.028	0.594	-0.282	0.882	0.259	-0.36	0.857	0.228	-0.298	0.707	0.164	-0.218	0.594	0.176	-0.246	0.513	0.161	-0.325	0.404	0.13	-0.427	0.227	0.23
948	4.74	-0.489	1.032	0.446	-0.233	0.877	0.584	-0.348	0.862	0.634	-0.351	0.673	0.662	-0.385	0.546	0.603	-0.407	0.432	0.6	-0.442	0.273	0.632	-0.409	0.08	0.541	-0.277	0.028	0.594	-0.28	0.882	0.26	-0.357	0.858	0.227	-0.295	0.708	0.164	-0.215	0.595	0.176	-0.242	0.514	0.161	-0.32	0.404	0.13	-0.42	0.226	0.231
949	4.745	-0.487	1.032	0.446	-0.23	0.877	0.584	-0.346	0.862	0.634	-0.35	0.673	0.662	-0.384	0.546	0.603	-0.406	0.432	0.6	-0.442	0.274	0.632	-0.409	0.08	0.541	-0.277	0.028	0.594	-0.279	0.881	0.26	-0.356	0.858	0.228	-0.293	0.708	0.164	-0.213	0.596	0.176	-0.239	0.514	0.162	-0.316	0.404	0.131	-0.413	0.225	0.231
950	4.75	-0.486	1.032	0.446	-0.226	0.876	0.582	-0.345	0.862	0.635	-0.349	0.673	0.662	-0.383	0.546	0.603	-0.405	0.431	0.6	-0.441	0.274	0.632	-0.409	0.08	0.541	-0.277	0.028	0.594	-0.277	0.881	0.26	-0.355	0.858	0.228	-0.291	0.708	0.164	-0.21	0.597	0.176	-0.235	0.514	0.163	-0.311	0.403	0.131	-0.407	0.223	0.232
951	4.755	-0.484	1.032	0.446	-0.224	0.876	0.582	-0.343	0.862	0.635	-0.348	0.673	0.662	-0.382	0.546	0.603	-0.403	0.431	0.599	-0.441	0.274	0.632	-0.409	0.081	0.541	-0.277	0.028	0.594	-0.275	0.882	0.26	-0.355	0.857	0.229	-0.289	0.708	0.164	-0.207	0.598	0.176	-0.232	0.515	0.163	-0.307	0.403	0.132	-0.4	0.221	0.233
952	4.76	-0.482	1.032	0.446	-0.222	0.876	0.582	-0.342	0.862	0.635	-0.346	0.673	0.662	-0.381	0.546	0.604	-0.402	0.43	0.599	-0.44	0.274	0.632	-0.409	0.081	0.541	-0.277	0.028	0.594	-0.272	0.883	0.261	-0.354	0.857	0.229	-0.288	0.709	0.165	-0.204	0.599	0.177	-0.228	0.515	0.164	-0.303	0.402	0.132	-0.393	0.22	0.234
953	4.765	-0.481	1.032	0.447	-0.22	0.876	0.582	-0.34	0.862	0.635	-0.345	0.673	0.662	-0.379	0.546	0.604	-0.401	0.431	0.599	-0.44	0.274	0.632	-0.409	0.081	0.541	-0.277	0.028	0.594	-0.27	0.883	0.261	-0.353	0.857	0.23	-0.286	0.709	0.165	-0.202	0.599	0.177	-0.225	0.515	0.165	-0.298	0.401	0.133	-0.385	0.217	0.234
954	4.77	-0.479	1.032	0.447	-0.218	0.876	0.583	-0.338	0.862	0.635	-0.344	0.673	0.662	-0.378	0.546	0.604	-0.401	0.431	0.599	-0.439	0.274	0.632	-0.409	0.081	0.541	-0.277	0.028	0.594	-0.269	0.883	0.261	-0.352	0.857	0.23	-0.285	0.709	0.165	-0.199	0.6	0.177	-0.222	0.515	0.165	-0.293	0.4	0.133	-0.378	0.215	0.235
955	4.775	-0.477	1.032	0.447	-0.217	0.876	0.583	-0.337	0.861	0.635	-0.342	0.673	0.662	-0.377	0.546	0.604	-0.4	0.431	0.599	-0.439	0.275	0.632	-0.409	0.081	0.541	-0.277	0.028	0.594	-0.267	0.883	0.262	-0.352	0.856	0.231	-0.282	0.709	0.165	-0.196	0.6	0.177	-0.218	0.514	0.166	-0.288	0.399	0.134	-0.37	0.213	0.236
956	4.78	-0.475	1.032	0.447	-0.215	0.876	0.583	-0.335	0.862	0.635	-0.341	0.672	0.662	-0.376	0.546	0.604	-0.399	0.431	0.599	-0.438	0.275	0.632	-0.409	0.081	0.541	-0.277	0.028	0.594	-0.266	0.883	0.263	-0.35	0.856	0.231	-0.28	0.709	0.165	-0.194	0.601	0.177	-0.215	0.514	0.166	-0.284	0.398	0.134	-0.363	0.211	0.236
957	4.785	-0.474	1.032	0.447	-0.213	0.876	0.584	-0.334	0.862	0.635	-0.339	0.672	0.662	-0.375	0.546	0.604	-0.399	0.432	0.599	-0.438	0.275	0.632	-0.409	0.081	0.541	-0.277	0.028	0.594	-0.265	0.883	0.263	-0.349	0.856	0.231	-0.278	0.709	0.165	-0.191	0.601	0.178	-0.212	0.514	0.167	-0.279	0.397	0.135	-0.355	0.208	0.236
958	4.79	-0.472	1.032	0.447	-0.212	0.876	0.584	-0.332	0.862	0.635	-0.338	0.672	0.662	-0.374	0.546	0.603	-0.398	0.432	0.599	-0.437	0.275	0.632	-0.409	0.081	0.541	-0.277	0.028	0.594	-0.263	0.883	0.263	-0.347	0.856	0.231	-0.276	0.709	0.166	-0.188	0.601	0.178	-0.208	0.513	0.168	-0.275	0.396	0.136	-0.347	0.205	0.237
959	4.795	-0.47	1.032	0.447	-0.21	0.876	0.584	-0.331	0.862	0.635	-0.336	0.672	0.662	-0.373	0.546	0.603	-0.398	0.432	0.599	-0.437	0.275	0.632	-0.409	0.081	0.541	-0.277	0.028	0.594	-0.26	0.883	0.262	-0.345	0.856	0.23	-0.275	0.709	0.166	-0.186	0.602	0.179	-0.205	0.513	0.169	-0.27	0.394	0.136	-0.339	0.203	0.237
960	4.8	-0.468	1.032	0.447	-0.209	0.876	0.585	-0.329	0.862	0.635	-0.335	0.672	0.662	-0.372	0.546	0.603	-0.397	0.432	0.599	-0.436	0.275	0.632	-0.409	0.081	0.541	-0.277	0.028	0.594	-0.258	0.883	0.262	-0.344	0.856	0.231	-0.273	0.708	0.166	-0.183	0.601	0.179	-0.202	0.512	0.169	-0.265	0.393	0.136	-0.33	0.2	0.237
961	4.805	-0.467	1.032	0.446	-0.209	0.876	0.586	-0.327	0.862	0.635	-0.334	0.672	0.662	-0.371	0.546	0.603	-0.396	0.432	0.599	-0.435	0.275	0.632	-0.409	0.081	0.541	-0.277	0.028	0.594	-0.257	0.883	0.262	-0.342	0.856	0.231	-0.271	0.708	0.166	-0.181	0.602	0.18	-0.198	0.512	0.17	-0.26	0.391	0.137	-0.323	0.197	0.236
962	4.81	-0.465	1.033	0.446	-0.208	0.877	0.586	-0.325	0.861	0.635	-0.333	0.672	0.661	-0.37	0.546	0.603	-0.395	0.432	0.599	-0.435	0.275	0.632	-0.409	0.082	0.541	-0.277	0.028	0.594	-0.257	0.882	0.262	-0.341	0.856	0.231	-0.268	0.708	0.167	-0.179	0.602	0.18	-0.195	0.511	0.171	-0.255	0.39	0.137	-0.314	0.194	0.236
963	4.815	-0.463	1.033	0.446	-0.207	0.876	0.587	-0.324	0.861	0.635	-0.331	0.672	0.661	-0.369	0.546	0.604	-0.395	0.432	0.599	-0.434	0.275	0.632	-0.409	0.082	0.541	-0.277	0.028	0.594	-0.257	0.881	0.262	-0.339	0.856	0.231	-0.267	0.708	0.167	-0.176	0.602	0.181	-0.192	0.51	0.171	-0.25	0.388	0.137	-0.305	0.191	0.236
964	4.82	-0.462	1.033	0.446	-0.206	0.877	0.587	-0.323	0.861	0.635	-0.33	0.672	0.661	-0.368	0.546	0.604	-0.394	0.432	0.599	-0.434	0.276	0.632	-0.409	0.082	0.541	-0.277	0.028	0.594	-0.255	0.881	0.262	-0.337	0.856	0.23	-0.265	0.707	0.167	-0.174	0.601	0.181	-0.188	0.51	0.172	-0.245	0.386	0.137	-0.297	0.188	0.236
965	4.825	-0.46	1.033	0.446	-0.203	0.877	0.586	-0.321	0.861	0.634	-0.328	0.672	0.661	-0.366	0.546	0.604	-0.392	0.432	0.599	-0.433	0.276	0.632	-0.409	0.082	0.541	-0.277	0.028	0.594	-0.252	0.882	0.261	-0.335	0.856	0.23	-0.263	0.707	0.167	-0.171	0.601	0.182	-0.185	0.509	0.173	-0.24	0.384	0.138	-0.288	0.184	0.235
966	4.83	-0.458	1.033	0.446	-0.199	0.875	0.584	-0.319	0.861	0.634	-0.327	0.672	0.661	-0.365	0.546	0.603	-0.39	0.432	0.599	-0.433	0.276	0.632	-0.409	0.082	0.541	-0.277	0.028	0.594	-0.25	0.882	0.261	-0.334	0.855	0.23	-0.261	0.707	0.167	-0.169	0.601	0.183	-0.182	0.507	0.173	-0.235	0.382	0.138	-0.28	0.181	0.234
967	4.835	-0.456	1.032	0.446	-0.197	0.875	0.584	-0.317	0.861	0.634	-0.326	0.672	0.661	-0.364	0.546	0.603	-0.389	0.432	0.599	-0.432	0.276	0.632	-0.409	0.082	0.541	-0.277	0.028	0.594	-0.248	0.881	0.261	-0.332	0.855	0.23	-0.259	0.706	0.167	-0.167	0.6	0.184	-0.179	0.507	0.174	-0.229	0.38	0.138	-0.271	0.179	0.234
968	4.84	-0.454	1.032	0.445	-0.197	0.875	0.584	-0.316	0.861	0.633	-0.325	0.672	0.661	-0.363	0.546	0.603	-0.389	0.432	0.599	-0.432	0.276	0.632	-0.409	0.082	0.541	-0.277	0.028	0.593	-0.247	0.881	0.26	-0.33	0.855	0.23	-0.257	0.705	0.168	-0.165	0.6	0.184	-0.176	0.505	0.175	-0.225	0.378	0.138	-0.262	0.175	0.234
969	4.845	-0.452	1.032	0.445	-0.197	0.876	0.585	-0.315	0.861	0.633	-0.324	0.672	0.66	-0.362	0.546	0.602	-0.388	0.432	0.599	-0.431	0.276	0.631	-0.409	0.082	0.54	-0.277	0.028	0.593	-0.245	0.881	0.26	-0.329	0.855	0.23	-0.255	0.704	0.168	-0.163	0.6	0.185	-0.173	0.504	0.175	-0.219	0.376	0.138	-0.254	0.171	0.234
970	4.85	-0.45	1.032	0.445	-0.193	0.874	0.583	-0.313	0.861	0.633	-0.322	0.672	0.66	-0.36	0.546	0.602	-0.387	0.432	0.599	-0.431	0.276	0.631	-0.409	0.082	0.54	-0.277	0.028	0.593	-0.243	0.881	0.259	-0.326	0.855	0.229	-0.253	0.704	0.168	-0.16	0.599	0.185	-0.17	0.503	0.176	-0.214	0.374	0.138	-0.245	0.168	0.233
971	4.855	-0.448	1.032	0.444	-0.192	0.874	0.583	-0.311	0.861	0.633	-0.321	0.672	0.66	-0.36	0.546	0.602	-0.387	0.432	0.598	-0.43	0.277	0.631	-0.409	0.082	0.541	-0.277	0.028	0.593	-0.241	0.88	0.259	-0.324	0.854	0.229	-0.251	0.703	0.168	-0.158	0.598	0.186	-0.167	0.501	0.177	-0.209	0.371	0.138	-0.236	0.165	0.232
972	4.86	-0.447	1.033	0.444	-0.192	0.873	0.583	-0.31	0.86	0.632	-0.32	0.672	0.659	-0.359	0.546	0.602	-0.387	0.433	0.598	-0.43	0.277	0.631	-0.409	0.082	0.541	-0.277	0.028	0.593	-0.239	0.88	0.259	-0.322	0.854	0.228	-0.249	0.703	0.168	-0.157	0.598	0.187	-0.164	0.5	0.178	-0.203	0.369	0.138	-0.227	0.161	0.232
973	4.865	-0.445	1.033	0.443	-0.192	0.873	0.583	-0.308	0.86	0.632	-0.318	0.672	0.659	-0.358	0.546	0.602	-0.386	0.433	0.598	-0.43	0.277	0.631	-0.409	0.082	0.541	-0.277	0.028	0.593	-0.237	0.88	0.259	-0.321	0.854	0.228	-0.247	0.702	0.168	-0.155	0.597	0.187	-0.162	0.498	0.178	-0.198	0.367	0.138	-0.218	0.158	0.232
974	4.87	-0.443	1.032	0.443	-0.19	0.872	0.582	-0.307	0.86	0.632	-0.317	0.672	0.659	-0.357	0.546	0.601	-0.385	0.433	0.598	-0.429	0.277	0.631	-0.408	0.082	0.541	-0.277	0.028	0.594	-0.236	0.879	0.258	-0.319	0.854	0.227	-0.245	0.701	0.168	-0.153	0.596	0.188	-0.159	0.497	0.179	-0.193	0.364	0.138	-0.209	0.155	0.231
975	4.875	-0.441	1.032	0.442	-0.188	0.872	0.582	-0.305	0.86	0.631	-0.316	0.671	0.659	-0.355	0.546	0.601	-0.384	0.433	0.598	-0.428	0.277	0.631	-0.408	0.082	0.54	-0.277	0.028	0.593	-0.234	0.878	0.258	-0.316	0.853	0.227	-0.243	0.7	0.167	-0.152	0.595	0.189	-0.157	0.495	0.179	-0.187	0.362	0.138	-0.2	0.151	0.231
976	4.88	-0.438	1.032	0.442	-0.186	0.871	0.581	-0.303	0.86	0.631	-0.315	0.672	0.659	-0.354	0.546	0.601	-0.384	0.433	0.598	-0.428	0.277	0.63	-0.408	0.082	0.54	-0.277	0.028	0.593	-0.232	0.878	0.258	-0.313	0.853	0.226	-0.241	0.699	0.167	-0.15	0.593	0.19	-0.154	0.493	0.18	-0.181	0.359	0.138	-0.191	0.148	0.231
977	4.885	-0.436	1.032	0.442	-0.183	0.871	0.58	-0.302	0.86	0.631	-0.314	0.672	0.658	-0.353	0.546	0.6	-0.383	0.433	0.598	-0.427	0.277	0.63	-0.408	0.082	0.54	-0.277	0.028	0.593	NaN	NaN	NaN	-0.312	0.853	0.226	-0.239	0.698	0.168	-0.148	0.592	0.19	-0.152	0.491	0.181	-0.176	0.356	0.137	-0.182	0.145	0.231
978	4.89	-0.434	1.032	0.441	-0.182	0.871	0.58	-0.3	0.86	0.63	-0.313	0.672	0.658	-0.352	0.546	0.6	-0.382	0.433	0.597	-0.427	0.277	0.63	-0.408	0.082	0.54	-0.277	0.028	0.593	-0.226	0.877	0.257	-0.31	0.852	0.225	-0.237	0.697	0.168	-0.146	0.591	0.191	-0.149	0.49	0.181	-0.171	0.353	0.137	-0.174	0.142	0.23
979	4.895	-0.432	1.032	0.44	-0.181	0.871	0.58	-0.299	0.86	0.63	-0.312	0.672	0.657	-0.351	0.546	0.6	-0.382	0.434	0.597	-0.427	0.277	0.629	-0.408	0.082	0.54	-0.277	0.028	0.594	-0.225	0.876	0.257	-0.307	0.852	0.224	-0.235	0.695	0.167	-0.145	0.589	0.192	-0.147	0.487	0.182	-0.165	0.351	0.138	-0.165	0.139	0.23
980	4.9	-0.43	1.032	0.439	-0.18	0.871	0.58	-0.297	0.86	0.63	-0.311	0.672	0.657	-0.35	0.546	0.6	-0.381	0.434	0.597	-0.427	0.278	0.629	-0.408	0.082	0.54	-0.277	0.028	0.594	-0.223	0.876	0.257	-0.304	0.852	0.224	-0.234	0.694	0.168	-0.143	0.588	0.192	-0.144	0.486	0.182	-0.16	0.349	0.138	-0.157	0.136	0.23
981	4.905	-0.428	1.032	0.439	-0.18	0.872	0.581	-0.295	0.859	0.629	-0.31	0.672	0.657	-0.349	0.546	0.599	-0.38	0.434	0.596	-0.426	0.278	0.629	-0.408	0.082	0.54	-0.277	0.028	0.594	-0.221	0.876	0.256	-0.302	0.851	0.223	-0.232	0.693	0.168	-0.142	0.586	0.193	-0.142	0.483	0.183	-0.155	0.346	0.138	-0.149	0.133	0.23
982	4.91	-0.426	1.032	0.438	-0.178	0.872	0.581	-0.293	0.859	0.628	-0.309	0.671	0.656	-0.348	0.546	0.599	-0.379	0.434	0.596	-0.426	0.279	0.628	-0.408	0.082	0.54	-0.277	0.028	0.594	-0.219	0.875	0.256	-0.3	0.851	0.222	-0.23	0.692	0.168	-0.141	0.584	0.194	-0.139	0.481	0.183	-0.15	0.343	0.138	-0.14	0.13	0.23
983	4.915	-0.424	1.032	0.437	-0.173	0.87	0.579	-0.292	0.859	0.628	-0.307	0.671	0.656	-0.347	0.546	0.598	-0.378	0.434	0.595	-0.425	0.279	0.628	-0.408	0.082	0.54	-0.277	0.028	0.594	-0.216	0.875	0.256	-0.298	0.851	0.222	-0.229	0.69	0.168	-0.139	0.583	0.194	-0.137	0.479	0.183	-0.146	0.341	0.139	-0.132	0.128	0.23
984	4.92	-0.422	1.031	0.436	-0.171	0.869	0.578	-0.29	0.859	0.627	-0.306	0.671	0.655	-0.346	0.546	0.598	-0.377	0.434	0.595	-0.425	0.279	0.628	-0.408	0.082	0.54	-0.277	0.028	0.594	-0.214	0.874	0.256	-0.295	0.85	0.221	-0.227	0.689	0.168	-0.138	0.581	0.195	-0.135	0.476	0.184	-0.141	0.338	0.139	-0.125	0.125	0.231
985	4.925	-0.419	1.031	0.435	-0.171	0.869	0.579	-0.289	0.859	0.626	-0.305	0.671	0.654	-0.345	0.546	0.597	-0.376	0.434	0.594	-0.425	0.28	0.628	-0.408	0.082	0.54	-0.277	0.028	0.594	-0.213	0.874	0.256	-0.292	0.85	0.221	-0.225	0.687	0.168	-0.138	0.579	0.196	-0.134	0.474	0.185	-0.137	0.336	0.14	-0.117	0.122	0.231
986	4.93	-0.417	1.031	0.434	-0.169	0.869	0.579	-0.287	0.859	0.626	-0.303	0.671	0.654	-0.344	0.546	0.597	-0.375	0.434	0.594	-0.424	0.28	0.627	-0.408	0.082	0.539	-0.277	0.028	0.594	-0.21	0.873	0.256	-0.29	0.849	0.22	-0.224	0.686	0.169	-0.136	0.577	0.197	-0.131	0.472	0.186	-0.133	0.333	0.141	-0.11	0.12	0.232
987	4.935	-0.414	1.031	0.433	-0.167	0.869	0.578	-0.285	0.859	0.625	-0.302	0.671	0.654	-0.342	0.546	0.596	-0.374	0.434	0.593	-0.424	0.28	0.627	-0.408	0.082	0.539	-0.277	0.028	0.594	-0.206	0.873	0.254	-0.287	0.849	0.219	-0.222	0.684	0.169	-0.135	0.575	0.198	-0.129	0.47	0.187	-0.13	0.331	0.142	-0.102	0.117	0.233
988	4.94	-0.412	1.03	0.432	-0.164	0.869	0.578	-0.283	0.859	0.625	-0.301	0.672	0.653	-0.341	0.546	0.596	-0.373	0.434	0.593	-0.423	0.281	0.627	-0.408	0.082	0.539	-0.277	0.028	0.594	-0.203	0.873	0.253	-0.285	0.848	0.219	-0.221	0.682	0.169	-0.134	0.573	0.199	-0.128	0.467	0.188	-0.126	0.329	0.143	-0.095	0.115	0.233
989	4.945	-0.409	1.03	0.431	-0.163	0.869	0.578	-0.282	0.858	0.624	-0.3	0.672	0.652	-0.339	0.546	0.595	-0.372	0.434	0.593	-0.423	0.281	0.626	-0.407	0.082	0.539	-0.277	0.028	0.594	-0.2	0.873	0.253	-0.282	0.847	0.218	-0.219	0.68	0.169	-0.134	0.57	0.2	-0.126	0.465	0.19	-0.123	0.327	0.144	-0.089	0.113	0.234
990	4.95	-0.407	1.03	0.43	-0.161	0.869	0.578	-0.28	0.858	0.623	-0.299	0.672	0.652	-0.338	0.546	0.595	-0.371	0.434	0.592	-0.422	0.281	0.626	-0.407	0.083	0.539	-0.277	0.028	0.594	-0.197	0.872	0.253	-0.28	0.847	0.218	-0.218	0.678	0.17	-0.133	0.568	0.201	-0.125	0.462	0.191	-0.12	0.324	0.145	-0.083	0.11	0.235
991	4.955	-0.404	1.029	0.429	-0.159	0.869	0.577	-0.277	0.858	0.622	-0.297	0.672	0.651	-0.337	0.547	0.595	-0.37	0.434	0.592	-0.422	0.281	0.626	-0.407	0.083	0.539	-0.277	0.028	0.594	-0.196	0.872	0.253	-0.277	0.846	0.217	-0.217	0.676	0.17	-0.132	0.565	0.202	-0.124	0.46	0.193	-0.118	0.322	0.147	-0.077	0.108	0.236
992	4.96	-0.402	1.029	0.428	-0.156	0.869	0.577	-0.276	0.858	0.621	-0.295	0.672	0.65	-0.336	0.546	0.594	-0.369	0.434	0.591	-0.421	0.282	0.625	-0.407	0.083	0.539	-0.277	0.028	0.594	-0.192	0.871	0.253	-0.275	0.846	0.216	-0.216	0.674	0.171	-0.131	0.563	0.203	-0.123	0.457	0.195	-0.116	0.319	0.148	-0.072	0.107	0.238
993	4.965	-0.399	1.029	0.427	-0.152	0.868	0.576	-0.274	0.858	0.621	-0.293	0.672	0.649	-0.334	0.547	0.593	-0.368	0.435	0.59	-0.42	0.282	0.625	-0.407	0.083	0.539	-0.277	0.028	0.594	-0.188	0.871	0.252	-0.272	0.845	0.215	-0.214	0.672	0.171	-0.131	0.561	0.205	-0.122	0.455	0.197	-0.114	0.317	0.15	-0.066	0.104	0.24
994	4.97	-0.396	1.029	0.425	-0.151	0.868	0.576	-0.272	0.857	0.62	-0.292	0.672	0.649	-0.333	0.547	0.593	-0.367	0.435	0.59	-0.42	0.282	0.625	-0.407	0.083	0.538	-0.277	0.028	0.594	-0.185	0.871	0.251	-0.269	0.844	0.215	-0.213	0.669	0.171	-0.13	0.558	0.206	-0.122	0.452	0.199	-0.113	0.314	0.152	-0.061	0.102	0.242
995	4.975	-0.394	1.028	0.424	-0.149	0.869	0.576	-0.269	0.857	0.619	-0.29	0.672	0.648	-0.332	0.547	0.592	-0.366	0.435	0.589	-0.419	0.283	0.624	-0.407	0.084	0.538	-0.277	0.028	0.594	-0.182	0.871	0.251	-0.266	0.843	0.215	-0.212	0.667	0.172	-0.129	0.556	0.208	-0.121	0.45	0.201	-0.111	0.312	0.154	-0.057	0.1	0.244
996	4.98	-0.391	1.028	0.423	-0.147	0.869	0.576	-0.267	0.857	0.618	-0.288	0.671	0.647	-0.331	0.547	0.592	-0.365	0.435	0.589	-0.419	0.283	0.624	-0.407	0.084	0.538	-0.277	0.028	0.594	-0.179	0.87	0.25	-0.263	0.842	0.214	-0.211	0.665	0.172	-0.128	0.553	0.209	-0.12	0.448	0.203	-0.11	0.309	0.156	-0.053	0.098	0.246
997	4.985	-0.388	1.028	0.421	-0.146	0.87	0.576	-0.265	0.857	0.617	-0.287	0.672	0.647	-0.329	0.547	0.591	-0.363	0.435	0.588	-0.418	0.284	0.623	-0.407	0.084	0.538	-0.277	0.028	0.594	-0.177	0.869	0.25	-0.26	0.842	0.213	-0.21	0.663	0.173	-0.128	0.551	0.21	-0.119	0.445	0.205	-0.11	0.307	0.159	-0.049	0.096	0.248
998	4.99	-0.386	1.027	0.42	-0.143	0.869	0.575	-0.263	0.857	0.616	-0.285	0.672	0.646	-0.328	0.547	0.591	-0.362	0.435	0.588	-0.418	0.284	0.623	-0.406	0.084	0.538	-0.277	0.028	0.594	-0.172	0.869	0.25	-0.257	0.841	0.212	-0.208	0.661	0.174	-0.127	0.549	0.212	-0.118	0.442	0.207	-0.108	0.304	0.161	-0.046	0.094	0.251
999	4.995	-0.383	1.027	0.419	-0.139	0.867	0.573	-0.261	0.856	0.615	-0.283	0.672	0.645	-0.326	0.547	0.59	-0.361	0.435	0.587	-0.417	0.284	0.622	-0.406	0.085	0.538	-0.277	0.028	0.594	-0.169	0.868	0.249	-0.254	0.84	0.212	-0.207	0.659	0.174	-0.126	0.547	0.213	-0.118	0.44	0.209	-0.108	0.302	0.164	-0.043	0.092	0.253
1000	5	-0.379	1.026	0.417	-0.137	0.867	0.574	-0.258	0.856	0.614	-0.281	0.672	0.644	-0.325	0.547	0.59	-0.359	0.435	0.587	-0.416	0.284	0.622	-0.406	0.085	0.538	-0.277	0.028	0.594	-0.165	0.869	0.248	-0.251	0.839	0.211	-0.205	0.656	0.174	-0.124	0.545	0.215	-0.116	0.437	0.211	-0.107	0.299	0.167	-0.041	0.091	0.255
1001	5.005	-0.376	1.026	0.416	-0.134	0.866	0.573	-0.256	0.856	0.613	-0.279	0.672	0.644	-0.323	0.547	0.589	-0.358	0.435	0.586	-0.415	0.285	0.621	-0.406	0.085	0.538	-0.277	0.028	0.594	-0.162	0.868	0.248	-0.247	0.839	0.21	-0.203	0.654	0.175	-0.123	0.543	0.216	-0.116	0.435	0.213	-0.106	0.297	0.169	-0.039	0.09	0.257
1002	5.01	-0.373	1.025	0.415	-0.132	0.866	0.572	-0.253	0.855	0.612	-0.277	0.671	0.643	-0.321	0.547	0.588	-0.356	0.435	0.585	-0.414	0.285	0.621	-0.406	0.085	0.537	-0.277	0.028	0.594	-0.159	0.867	0.248	-0.243	0.838	0.209	-0.201	0.652	0.175	-0.122	0.541	0.218	-0.115	0.433	0.215	-0.106	0.295	0.172	-0.038	0.088	0.259
1003	5.015	-0.371	1.025	0.413	-0.129	0.866	0.572	-0.251	0.855	0.611	-0.275	0.671	0.642	-0.319	0.547	0.587	-0.355	0.435	0.585	-0.413	0.285	0.621	-0.406	0.085	0.537	-0.277	0.028	0.594	-0.155	0.867	0.247	-0.24	0.837	0.208	-0.199	0.65	0.175	-0.121	0.539	0.219	-0.114	0.431	0.217	-0.105	0.293	0.174	-0.038	0.087	0.26
1004	5.02	-0.368	1.024	0.412	-0.127	0.866	0.572	-0.248	0.855	0.61	-0.273	0.671	0.641	-0.317	0.547	0.587	-0.354	0.436	0.584	-0.413	0.286	0.62	-0.406	0.085	0.537	-0.277	0.028	0.594	-0.152	0.866	0.247	-0.236	0.836	0.207	-0.197	0.649	0.176	-0.119	0.538	0.221	-0.112	0.43	0.219	-0.105	0.291	0.177	-0.038	0.087	0.26
1005	5.025	-0.365	1.024	0.41	-0.125	0.865	0.571	-0.245	0.855	0.609	-0.271	0.671	0.64	-0.315	0.547	0.586	-0.352	0.436	0.584	-0.412	0.287	0.62	-0.405	0.085	0.537	-0.277	0.028	0.594	-0.148	0.866	0.246	-0.233	0.836	0.207	-0.195	0.647	0.176	-0.117	0.537	0.222	-0.111	0.429	0.22	-0.105	0.289	0.179	-0.036	0.086	0.259
1006	5.03	-0.362	1.024	0.409	-0.121	0.865	0.57	-0.243	0.854	0.608	-0.268	0.671	0.639	-0.313	0.547	0.585	-0.351	0.436	0.583	-0.411	0.287	0.619	-0.405	0.086	0.537	-0.277	0.028	0.594	-0.145	0.865	0.245	-0.229	0.835	0.205	-0.192	0.646	0.176	-0.114	0.536	0.223	-0.108	0.428	0.221	-0.105	0.289	0.181	-0.035	0.086	0.258
1007	5.035	-0.359	1.023	0.408	-0.118	0.865	0.569	-0.24	0.854	0.607	-0.266	0.671	0.639	-0.311	0.547	0.584	-0.349	0.436	0.583	-0.41	0.287	0.619	-0.405	0.086	0.537	-0.277	0.028	0.594	-0.141	0.865	0.245	-0.225	0.834	0.205	-0.189	0.645	0.176	-0.111	0.536	0.224	-0.106	0.428	0.221	-0.104	0.29	0.182	-0.033	0.085	0.258
1008	5.04	-0.357	1.023	0.406	-0.114	0.864	0.568	-0.237	0.854	0.606	-0.263	0.671	0.638	-0.31	0.547	0.584	-0.347	0.436	0.582	-0.409	0.288	0.619	-0.405	0.086	0.537	-0.277	0.028	0.594	-0.137	0.865	0.244	-0.222	0.834	0.204	-0.186	0.644	0.176	-0.108	0.536	0.225	-0.102	0.429	0.221	-0.102	0.291	0.181	-0.032	0.085	0.257
1009	5.045	-0.354	1.023	0.405	-0.112	0.864	0.567	-0.235	0.853	0.605	-0.261	0.671	0.637	-0.307	0.547	0.583	-0.345	0.436	0.581	-0.407	0.288	0.618	-0.405	0.087	0.537	-0.277	0.028	0.594	-0.134	0.864	0.244	-0.218	0.834	0.203	-0.182	0.644	0.176	-0.105	0.537	0.225	-0.099	0.43	0.221	-0.097	0.293	0.18	-0.031	0.085	0.257
1010	5.05	-0.351	1.023	0.404	-0.11	0.864	0.567	-0.232	0.853	0.605	-0.258	0.671	0.636	-0.305	0.547	0.582	-0.343	0.436	0.58	-0.406	0.289	0.618	-0.405	0.087	0.537	-0.277	0.028	0.594	-0.131	0.864	0.243	-0.215	0.833	0.202	-0.178	0.645	0.176	-0.1	0.538	0.225	-0.095	0.431	0.219	-0.092	0.294	0.177	-0.031	0.085	0.256
1011	5.055	-0.348	1.023	0.403	-0.107	0.864	0.566	-0.229	0.853	0.604	-0.255	0.67	0.635	-0.303	0.547	0.581	-0.341	0.436	0.58	-0.404	0.289	0.617	-0.404	0.088	0.536	-0.277	0.028	0.594	-0.128	0.864	0.242	-0.211	0.833	0.201	-0.173	0.646	0.176	-0.096	0.539	0.224	-0.091	0.433	0.218	-0.085	0.295	0.174	-0.03	0.086	0.256
1012	5.06	-0.346	1.023	0.402	-0.102	0.863	0.564	-0.226	0.852	0.603	-0.253	0.67	0.634	-0.3	0.547	0.581	-0.339	0.437	0.579	-0.403	0.29	0.617	-0.404	0.088	0.536	-0.277	0.028	0.594	-0.124	0.864	0.242	-0.208	0.834	0.2	-0.168	0.647	0.175	-0.091	0.541	0.223	-0.087	0.434	0.216	-0.079	0.297	0.171	-0.03	0.086	0.256
1013	5.065	-0.343	1.023	0.401	-0.1	0.863	0.563	-0.223	0.852	0.602	-0.251	0.67	0.633	-0.298	0.546	0.58	-0.337	0.437	0.579	-0.402	0.29	0.616	-0.404	0.089	0.536	-0.277	0.028	0.594	-0.122	0.863	0.241	-0.205	0.835	0.2	-0.162	0.649	0.174	-0.085	0.543	0.221	-0.082	0.435	0.214	-0.073	0.298	0.168	-0.029	0.087	0.256
1014	5.07	-0.34	1.024	0.401	-0.098	0.864	0.563	-0.22	0.851	0.602	-0.248	0.67	0.632	-0.296	0.546	0.579	-0.336	0.437	0.578	-0.4	0.291	0.616	-0.403	0.089	0.536	-0.277	0.028	0.593	-0.118	0.863	0.239	-0.201	0.836	0.199	-0.155	0.652	0.173	-0.079	0.545	0.22	-0.077	0.436	0.212	-0.067	0.299	0.166	-0.029	0.087	0.255
1015	5.075	-0.338	1.024	0.4	-0.097	0.865	0.563	-0.217	0.851	0.601	-0.245	0.67	0.632	-0.293	0.546	0.579	-0.333	0.437	0.577	-0.399	0.291	0.615	-0.403	0.089	0.535	-0.277	0.028	0.593	-0.116	0.863	0.238	-0.197	0.837	0.198	-0.149	0.654	0.172	-0.073	0.547	0.218	-0.072	0.437	0.21	-0.062	0.299	0.164	-0.029	0.088	0.254
1016	5.08	-0.334	1.024	0.4	-0.093	0.864	0.56	-0.215	0.851	0.6	-0.242	0.67	0.631	-0.291	0.546	0.578	-0.332	0.437	0.576	-0.397	0.292	0.615	-0.403	0.09	0.535	-0.277	0.028	0.593	-0.112	0.863	0.236	-0.193	0.839	0.197	-0.142	0.657	0.171	-0.067	0.549	0.218	-0.067	0.439	0.209	-0.056	0.299	0.162	-0.028	0.088	0.253
1017	5.085	-0.331	1.024	0.399	-0.089	0.863	0.559	-0.212	0.851	0.599	-0.24	0.67	0.63	-0.289	0.546	0.577	-0.329	0.437	0.575	-0.396	0.292	0.614	-0.402	0.091	0.535	-0.277	0.028	0.593	-0.108	0.864	0.234	-0.19	0.841	0.196	-0.136	0.659	0.17	-0.062	0.55	0.217	-0.062	0.439	0.207	-0.052	0.3	0.161	-0.028	0.087	0.252
1018	5.09	-0.328	1.024	0.398	-0.086	0.863	0.558	-0.209	0.851	0.598	-0.237	0.67	0.629	-0.286	0.546	0.576	-0.327	0.437	0.575	-0.395	0.293	0.614	-0.402	0.091	0.534	-0.277	0.029	0.593	-0.106	0.865	0.232	-0.186	0.842	0.194	-0.129	0.661	0.168	-0.057	0.551	0.216	-0.057	0.44	0.206	-0.047	0.3	0.16	-0.028	0.087	0.252
1019	5.095	-0.325	1.024	0.397	-0.083	0.863	0.556	-0.206	0.851	0.597	-0.234	0.67	0.628	-0.283	0.546	0.576	-0.325	0.438	0.574	-0.393	0.294	0.613	-0.402	0.092	0.534	-0.277	0.029	0.593	-0.104	0.865	0.23	-0.183	0.843	0.193	-0.121	0.664	0.167	-0.053	0.552	0.215	-0.053	0.44	0.205	-0.044	0.3	0.16	-0.026	0.087	0.251
1020	5.1	-0.322	1.025	0.396	-0.081	0.863	0.555	-0.204	0.851	0.596	-0.231	0.67	0.628	-0.281	0.546	0.575	-0.323	0.438	0.573	-0.392	0.295	0.612	-0.401	0.093	0.533	-0.277	0.029	0.593	-0.101	0.866	0.228	-0.181	0.844	0.193	-0.116	0.666	0.166	-0.049	0.553	0.214	-0.049	0.441	0.203	-0.041	0.3	0.159	-0.026	0.087	0.251
1021	5.105	-0.32	1.025	0.395	-0.079	0.864	0.554	-0.201	0.851	0.595	-0.229	0.67	0.626	-0.278	0.546	0.574	-0.32	0.438	0.572	-0.39	0.295	0.611	-0.4	0.094	0.533	-0.277	0.029	0.593	-0.098	0.867	0.225	-0.179	0.844	0.193	-0.111	0.667	0.165	-0.045	0.553	0.213	-0.045	0.441	0.202	-0.038	0.3	0.159	-0.025	0.086	0.251
1022	5.11	-0.316	1.025	0.393	-0.075	0.863	0.552	-0.198	0.851	0.593	-0.227	0.67	0.625	-0.276	0.546	0.573	-0.318	0.439	0.571	-0.389	0.296	0.61	-0.4	0.094	0.533	-0.277	0.029	0.593	-0.095	0.867	0.223	-0.175	0.844	0.192	-0.106	0.668	0.164	-0.043	0.553	0.213	-0.042	0.441	0.202	-0.035	0.3	0.158	-0.024	0.085	0.25
1023	5.115	-0.313	1.025	0.392	-0.073	0.864	0.551	-0.196	0.851	0.593	-0.225	0.67	0.624	-0.273	0.547	0.572	-0.316	0.439	0.57	-0.387	0.297	0.61	-0.399	0.095	0.533	-0.276	0.029	0.593	-0.092	0.868	0.221	-0.17	0.844	0.191	-0.103	0.669	0.163	-0.041	0.553	0.213	-0.04	0.441	0.202	-0.034	0.299	0.158	-0.024	0.085	0.25
1024	5.12	-0.31	1.025	0.39	-0.071	0.864	0.551	-0.193	0.851	0.591	-0.222	0.671	0.623	-0.271	0.547	0.571	-0.313	0.439	0.569	-0.385	0.298	0.609	-0.398	0.096	0.533	-0.276	0.03	0.593	-0.088	0.869	0.219	-0.166	0.844	0.19	-0.1	0.669	0.162	-0.039	0.552	0.212	-0.038	0.441	0.202	-0.033	0.299	0.158	-0.024	0.085	0.25
1025	5.125	-0.308	1.025	0.388	-0.068	0.864	0.549	-0.191	0.852	0.59	-0.22	0.671	0.622	-0.268	0.547	0.57	-0.311	0.44	0.569	-0.384	0.299	0.608	-0.398	0.097	0.532	-0.276	0.03	0.593	-0.084	0.869	0.217	-0.162	0.844	0.19	-0.097	0.67	0.161	-0.037	0.552	0.212	-0.036	0.441	0.202	-0.032	0.299	0.158	-0.024	0.085	0.25
1026	5.13	-0.305	1.025	0.386	-0.065	0.865	0.548	-0.188	0.852	0.589	-0.217	0.671	0.621	-0.265	0.547	0.569	-0.308	0.441	0.568	-0.382	0.3	0.607	-0.397	0.099	0.531	-0.276	0.03	0.593	-0.08	0.87	0.216	-0.158	0.844	0.189	-0.094	0.669	0.16	-0.036	0.551	0.212	-0.036	0.44	0.202	-0.032	0.298	0.159	-0.024	0.085	0.25
1027	5.135	-0.302	1.026	0.384	-0.063	0.866	0.547	-0.186	0.853	0.588	-0.215	0.672	0.621	-0.262	0.548	0.568	-0.306	0.441	0.567	-0.38	0.301	0.606	-0.397	0.1	0.531	-0.276	0.03	0.593	-0.076	0.87	0.215	-0.153	0.845	0.188	-0.092	0.669	0.16	-0.035	0.551	0.212	-0.035	0.439	0.202	-0.033	0.297	0.159	-0.024	0.085	0.251
1028	5.14	-0.299	1.026	0.382	-0.061	0.868	0.547	-0.184	0.853	0.587	-0.212	0.672	0.619	-0.26	0.548	0.567	-0.304	0.442	0.566	-0.378	0.302	0.605	-0.396	0.101	0.53	-0.277	0.031	0.592	-0.073	0.871	0.214	-0.149	0.845	0.187	-0.091	0.668	0.159	-0.034	0.55	0.212	-0.035	0.437	0.202	-0.033	0.296	0.16	-0.024	0.085	0.251
1029	5.145	-0.296	1.026	0.381	-0.059	0.868	0.546	-0.181	0.854	0.586	-0.21	0.673	0.618	-0.257	0.548	0.566	-0.301	0.443	0.565	-0.376	0.303	0.605	-0.395	0.102	0.529	-0.277	0.031	0.592	-0.069	0.871	0.213	-0.145	0.845	0.186	-0.09	0.667	0.159	-0.033	0.549	0.212	-0.036	0.436	0.203	-0.034	0.296	0.16	-0.024	0.084	0.251
1030	5.15	-0.293	1.027	0.379	-0.057	0.868	0.544	-0.179	0.854	0.584	-0.207	0.673	0.617	-0.254	0.549	0.566	-0.298	0.443	0.564	-0.375	0.304	0.604	-0.394	0.104	0.529	-0.277	0.031	0.592	-0.066	0.871	0.212	-0.141	0.846	0.185	-0.089	0.666	0.158	-0.032	0.548	0.212	-0.037	0.435	0.203	-0.035	0.295	0.16	-0.024	0.084	0.251
1031	5.155	-0.29	1.027	0.377	-0.054	0.868	0.543	-0.177	0.855	0.583	-0.205	0.674	0.616	-0.251	0.549	0.565	-0.296	0.444	0.564	-0.373	0.306	0.603	-0.393	0.105	0.528	-0.277	0.032	0.592	-0.062	0.871	0.212	-0.138	0.846	0.184	-0.087	0.665	0.157	-0.032	0.547	0.211	-0.038	0.434	0.203	-0.036	0.295	0.16	-0.023	0.084	0.25
1032	5.16	-0.287	1.028	0.374	-0.052	0.869	0.542	-0.175	0.856	0.582	-0.203	0.675	0.615	-0.248	0.55	0.564	-0.293	0.445	0.563	-0.371	0.307	0.602	-0.392	0.106	0.528	-0.277	0.032	0.591	-0.058	0.872	0.211	-0.135	0.846	0.183	-0.086	0.665	0.157	-0.031	0.547	0.211	-0.038	0.433	0.203	-0.036	0.294	0.159	-0.023	0.084	0.25
1033	5.165	-0.285	1.029	0.372	-0.05	0.871	0.541	-0.172	0.857	0.581	-0.201	0.676	0.614	-0.245	0.55	0.563	-0.29	0.445	0.563	-0.369	0.308	0.601	-0.391	0.107	0.527	-0.276	0.032	0.591	-0.055	0.872	0.211	-0.131	0.846	0.181	-0.085	0.665	0.156	-0.031	0.546	0.21	-0.038	0.433	0.203	-0.037	0.294	0.159	-0.023	0.084	0.25
1034	5.17	-0.282	1.029	0.37	-0.049	0.872	0.54	-0.17	0.857	0.579	-0.198	0.677	0.613	-0.241	0.551	0.563	-0.287	0.446	0.562	-0.368	0.31	0.601	-0.39	0.109	0.527	-0.276	0.032	0.591	-0.051	0.872	0.211	-0.127	0.846	0.179	-0.084	0.664	0.156	-0.029	0.546	0.21	-0.038	0.433	0.203	-0.037	0.294	0.158	-0.023	0.084	0.25
1035	5.175	-0.279	1.03	0.368	-0.047	0.872	0.539	-0.168	0.858	0.578	-0.195	0.677	0.612	-0.238	0.552	0.562	-0.284	0.446	0.562	-0.366	0.311	0.6	-0.389	0.11	0.526	-0.276	0.032	0.59	-0.048	0.872	0.211	-0.124	0.847	0.177	-0.083	0.664	0.155	-0.028	0.546	0.209	-0.038	0.433	0.202	-0.038	0.294	0.158	-0.023	0.084	0.249
1036	5.18	-0.277	1.031	0.366	-0.045	0.873	0.538	-0.166	0.859	0.577	-0.193	0.678	0.611	-0.235	0.553	0.561	-0.281	0.447	0.562	-0.364	0.313	0.599	-0.389	0.112	0.526	-0.276	0.033	0.59	-0.045	0.872	0.211	-0.121	0.847	0.175	-0.082	0.665	0.155	-0.027	0.546	0.208	-0.038	0.434	0.202	-0.039	0.294	0.157	-0.023	0.084	0.249
1037	5.185	-0.274	1.032	0.365	-0.043	0.874	0.537	-0.164	0.86	0.576	-0.19	0.679	0.61	-0.231	0.553	0.561	-0.278	0.448	0.561	-0.362	0.314	0.599	-0.388	0.114	0.526	-0.276	0.033	0.59	-0.041	0.873	0.211	-0.119	0.847	0.174	-0.081	0.665	0.154	-0.026	0.547	0.207	-0.038	0.435	0.201	-0.039	0.295	0.156	-0.023	0.083	0.248
1038	5.19	-0.271	1.033	0.363	-0.042	0.874	0.537	-0.162	0.861	0.575	-0.187	0.68	0.609	-0.228	0.554	0.56	-0.275	0.449	0.561	-0.36	0.315	0.598	-0.386	0.115	0.526	-0.275	0.033	0.59	-0.038	0.873	0.211	-0.117	0.847	0.173	-0.08	0.666	0.153	-0.025	0.547	0.206	-0.037	0.435	0.2	-0.039	0.295	0.156	-0.023	0.083	0.248
1039	5.195	-0.269	1.035	0.362	-0.04	0.876	0.536	-0.16	0.862	0.574	-0.185	0.681	0.608	-0.224	0.555	0.56	-0.272	0.45	0.561	-0.358	0.317	0.598	-0.385	0.117	0.526	-0.275	0.033	0.59	-0.035	0.874	0.211	-0.115	0.847	0.172	-0.079	0.666	0.152	-0.024	0.547	0.205	-0.036	0.436	0.198	-0.038	0.295	0.155	-0.023	0.083	0.248
1040	5.2	-0.267	1.036	0.36	-0.038	0.876	0.535	-0.158	0.863	0.573	-0.182	0.681	0.607	-0.221	0.555	0.559	-0.269	0.451	0.561	-0.356	0.318	0.598	-0.384	0.119	0.526	-0.275	0.034	0.59	-0.032	0.875	0.211	-0.113	0.848	0.171	-0.078	0.667	0.151	-0.024	0.549	0.203	-0.035	0.436	0.197	-0.038	0.295	0.154	-0.023	0.083	0.248
1041	5.205	-0.264	1.037	0.359	-0.036	0.877	0.534	-0.157	0.864	0.572	-0.179	0.682	0.607	-0.217	0.556	0.559	-0.266	0.452	0.561	-0.353	0.32	0.598	-0.383	0.12	0.526	-0.275	0.034	0.589	-0.03	0.875	0.211	-0.111	0.848	0.17	-0.077	0.668	0.15	-0.024	0.549	0.202	-0.035	0.436	0.196	-0.037	0.294	0.153	-0.023	0.083	0.247
1042	5.21	-0.262	1.038	0.357	-0.033	0.878	0.534	-0.156	0.866	0.571	-0.176	0.683	0.606	-0.214	0.557	0.559	-0.262	0.453	0.561	-0.351	0.321	0.598	-0.382	0.122	0.526	-0.275	0.034	0.589	-0.027	0.876	0.211	-0.109	0.849	0.17	-0.076	0.669	0.148	-0.023	0.55	0.201	-0.034	0.435	0.195	-0.036	0.294	0.152	-0.024	0.082	0.247
1043	5.215	-0.259	1.039	0.356	-0.031	0.879	0.533	-0.154	0.867	0.57	-0.173	0.684	0.605	-0.21	0.557	0.559	-0.259	0.453	0.562	-0.348	0.323	0.599	-0.381	0.123	0.526	-0.275	0.034	0.589	-0.025	0.877	0.21	-0.107	0.85	0.169	-0.075	0.67	0.147	-0.023	0.55	0.2	-0.034	0.435	0.194	-0.035	0.294	0.151	-0.024	0.082	0.247
1044	5.22	-0.256	1.04	0.354	-0.029	0.88	0.533	-0.152	0.868	0.569	-0.17	0.685	0.605	-0.206	0.558	0.559	-0.256	0.454	0.562	-0.345	0.324	0.599	-0.379	0.125	0.526	-0.275	0.034	0.589	-0.023	0.877	0.21	-0.105	0.851	0.168	-0.074	0.67	0.146	-0.022	0.55	0.199	-0.034	0.435	0.193	-0.035	0.294	0.15	-0.025	0.082	0.247
1045	5.225	-0.254	1.041	0.353	-0.026	0.882	0.532	-0.15	0.869	0.568	-0.167	0.686	0.604	-0.203	0.558	0.559	-0.252	0.455	0.563	-0.342	0.326	0.599	-0.378	0.127	0.527	-0.275	0.034	0.589	-0.022	0.877	0.21	-0.104	0.852	0.167	-0.072	0.671	0.145	-0.022	0.55	0.199	-0.034	0.436	0.191	-0.034	0.293	0.149	-0.025	0.081	0.246
1046	5.23	-0.251	1.042	0.351	-0.025	0.883	0.532	-0.147	0.87	0.566	-0.164	0.686	0.604	-0.198	0.559	0.559	-0.247	0.456	0.563	-0.339	0.327	0.6	-0.377	0.129	0.527	-0.275	0.034	0.589	-0.02	0.878	0.21	-0.102	0.852	0.167	-0.071	0.672	0.144	-0.022	0.55	0.198	-0.034	0.436	0.19	-0.034	0.293	0.148	-0.025	0.081	0.246
1047	5.235	-0.249	1.043	0.35	-0.023	0.884	0.532	-0.145	0.871	0.565	-0.161	0.687	0.603	-0.194	0.56	0.559	-0.243	0.456	0.564	-0.336	0.329	0.6	-0.375	0.13	0.527	-0.275	0.034	0.589	-0.018	0.878	0.21	-0.1	0.853	0.166	-0.07	0.672	0.143	-0.022	0.55	0.197	-0.034	0.436	0.19	-0.034	0.293	0.148	-0.025	0.081	0.245
1048	5.24	-0.246	1.043	0.349	-0.022	0.885	0.531	-0.143	0.872	0.564	-0.157	0.688	0.603	-0.19	0.56	0.559	-0.239	0.457	0.564	-0.333	0.33	0.601	-0.374	0.132	0.528	-0.274	0.034	0.589	-0.015	0.879	0.209	-0.098	0.854	0.165	-0.069	0.673	0.142	-0.023	0.551	0.196	-0.034	0.436	0.189	-0.035	0.293	0.147	-0.025	0.081	0.245
1049	5.245	-0.244	1.044	0.347	-0.019	0.887	0.53	-0.141	0.873	0.563	-0.154	0.689	0.603	-0.186	0.561	0.559	-0.236	0.458	0.565	-0.329	0.332	0.601	-0.372	0.134	0.529	-0.274	0.034	0.589	-0.013	0.88	0.208	-0.096	0.855	0.164	-0.068	0.673	0.141	-0.023	0.551	0.195	-0.035	0.436	0.189	-0.036	0.293	0.147	-0.026	0.081	0.244
1050	5.25	-0.242	1.045	0.346	-0.017	0.888	0.53	-0.139	0.874	0.563	-0.15	0.69	0.603	-0.182	0.562	0.56	-0.231	0.459	0.565	-0.326	0.333	0.602	-0.371	0.136	0.529	-0.274	0.035	0.589	-0.011	0.88	0.207	-0.095	0.855	0.163	-0.068	0.674	0.14	-0.023	0.551	0.195	-0.035	0.436	0.188	-0.037	0.294	0.146	-0.026	0.081	0.244
1051	5.255	-0.241	1.046	0.345	-0.015	0.889	0.529	-0.137	0.875	0.562	-0.147	0.691	0.602	-0.177	0.562	0.56	-0.227	0.46	0.566	-0.323	0.334	0.602	-0.369	0.138	0.529	-0.274	0.035	0.588	-0.009	0.881	0.206	-0.092	0.856	0.162	-0.066	0.675	0.139	-0.022	0.551	0.194	-0.036	0.436	0.188	-0.038	0.294	0.146	-0.026	0.081	0.243
1052	5.26	-0.239	1.047	0.343	-0.014	0.889	0.529	-0.135	0.876	0.561	-0.143	0.691	0.602	-0.173	0.563	0.56	-0.223	0.461	0.567	-0.319	0.336	0.603	-0.367	0.14	0.529	-0.273	0.036	0.588	-0.006	0.881	0.205	-0.091	0.856	0.161	-0.066	0.675	0.139	-0.022	0.551	0.194	-0.037	0.437	0.187	-0.039	0.294	0.145	-0.026	0.081	0.243
1053	5.265	-0.237	1.048	0.342	-0.012	0.89	0.529	-0.133	0.877	0.56	-0.139	0.692	0.602	-0.168	0.563	0.561	-0.219	0.461	0.567	-0.315	0.337	0.604	-0.365	0.142	0.529	-0.273	0.037	0.588	-0.004	0.882	0.204	-0.089	0.856	0.16	-0.065	0.676	0.139	-0.023	0.551	0.193	-0.038	0.436	0.187	-0.041	0.294	0.145	-0.026	0.081	0.243
1054	5.27	-0.234	1.049	0.341	-0.009	0.891	0.528	-0.131	0.878	0.56	-0.136	0.693	0.602	-0.164	0.564	0.561	-0.214	0.462	0.568	-0.311	0.338	0.604	-0.363	0.144	0.529	-0.272	0.038	0.588	-0.002	0.882	0.202	-0.087	0.856	0.159	-0.064	0.676	0.138	-0.023	0.552	0.192	-0.038	0.436	0.187	-0.042	0.294	0.145	-0.026	0.081	0.243
1055	5.275	-0.232	1.05	0.34	-0.007	0.893	0.528	-0.128	0.88	0.559	-0.132	0.694	0.602	-0.16	0.565	0.562	-0.209	0.463	0.568	-0.308	0.339	0.605	-0.361	0.146	0.53	-0.271	0.038	0.588	0.002	0.884	0.201	-0.085	0.856	0.158	-0.064	0.676	0.137	-0.024	0.552	0.191	-0.039	0.436	0.187	-0.043	0.294	0.145	-0.026	0.081	0.243
1056	5.28	-0.23	1.051	0.339	-0.006	0.893	0.527	-0.126	0.881	0.558	-0.128	0.695	0.602	-0.155	0.565	0.562	-0.205	0.463	0.569	-0.304	0.341	0.605	-0.359	0.149	0.53	-0.271	0.039	0.588	0.003	0.884	0.2	-0.083	0.857	0.157	-0.064	0.677	0.137	-0.024	0.552	0.191	-0.04	0.437	0.186	-0.044	0.294	0.144	-0.026	0.081	0.243
1057	5.285	-0.229	1.052	0.338	-0.004	0.894	0.527	-0.125	0.882	0.558	-0.124	0.696	0.603	-0.15	0.566	0.563	-0.2	0.464	0.57	-0.301	0.343	0.606	-0.357	0.151	0.53	-0.271	0.039	0.588	0.007	0.884	0.198	-0.082	0.857	0.157	-0.064	0.677	0.136	-0.024	0.552	0.191	-0.042	0.437	0.186	-0.045	0.294	0.144	-0.027	0.081	0.243
1058	5.29	-0.227	1.053	0.336	-0.002	0.894	0.526	-0.123	0.883	0.557	-0.121	0.697	0.603	-0.146	0.566	0.564	-0.196	0.465	0.57	-0.297	0.344	0.606	-0.355	0.153	0.53	-0.27	0.04	0.588	0.009	0.884	0.197	-0.08	0.857	0.156	-0.063	0.677	0.136	-0.024	0.553	0.191	-0.042	0.437	0.186	-0.046	0.294	0.144	-0.027	0.081	0.243
1059	5.295	-0.225	1.053	0.335	0	0.895	0.526	-0.121	0.884	0.556	-0.116	0.697	0.603	-0.141	0.567	0.564	-0.192	0.465	0.571	-0.293	0.345	0.606	-0.352	0.155	0.531	-0.27	0.041	0.588	0.01	0.884	0.196	-0.078	0.858	0.155	-0.063	0.678	0.135	-0.023	0.553	0.19	-0.043	0.437	0.186	-0.047	0.294	0.144	-0.027	0.081	0.243
1060	5.3	-0.223	1.054	0.334	0.002	0.897	0.526	-0.119	0.885	0.556	-0.112	0.698	0.603	-0.137	0.568	0.565	-0.187	0.466	0.572	-0.289	0.347	0.607	-0.35	0.157	0.531	-0.269	0.042	0.588	0.012	0.885	0.195	-0.076	0.858	0.154	-0.063	0.678	0.135	-0.023	0.553	0.19	-0.043	0.437	0.186	-0.047	0.294	0.144	-0.027	0.081	0.243
1061	5.305	-0.22	1.055	0.333	0.003	0.898	0.525	-0.118	0.886	0.555	-0.109	0.699	0.603	-0.132	0.568	0.565	-0.183	0.467	0.572	-0.286	0.348	0.607	-0.348	0.159	0.531	-0.269	0.043	0.588	0.014	0.885	0.194	-0.075	0.858	0.153	-0.062	0.678	0.135	-0.023	0.553	0.19	-0.043	0.437	0.186	-0.047	0.294	0.144	-0.027	0.081	0.243
1062	5.31	-0.218	1.055	0.332	0.005	0.898	0.524	-0.116	0.887	0.555	-0.105	0.7	0.603	-0.128	0.569	0.566	-0.179	0.468	0.573	-0.282	0.349	0.608	-0.345	0.161	0.531	-0.268	0.044	0.588	0.015	0.885	0.193	-0.074	0.858	0.153	-0.062	0.678	0.135	-0.024	0.553	0.19	-0.044	0.437	0.186	-0.047	0.294	0.144	-0.027	0.081	0.243
1063	5.315	-0.217	1.056	0.331	0.006	0.898	0.524	-0.114	0.888	0.554	-0.101	0.701	0.604	-0.124	0.569	0.567	-0.174	0.468	0.573	-0.278	0.351	0.608	-0.343	0.163	0.53	-0.267	0.045	0.588	0.017	0.886	0.192	-0.072	0.859	0.152	-0.061	0.679	0.134	-0.024	0.553	0.189	-0.044	0.437	0.186	-0.047	0.294	0.144	-0.027	0.081	0.243
1064	5.32	-0.215	1.057	0.33	0.008	0.899	0.523	-0.113	0.889	0.553	-0.097	0.702	0.604	-0.119	0.57	0.567	-0.171	0.469	0.574	-0.275	0.352	0.609	-0.34	0.165	0.53	-0.266	0.046	0.588	0.019	0.886	0.192	-0.07	0.859	0.152	-0.061	0.679	0.134	-0.024	0.553	0.189	-0.044	0.437	0.186	-0.047	0.294	0.143	-0.027	0.081	0.243
1065	5.325	-0.214	1.057	0.329	0.009	0.9	0.523	-0.111	0.89	0.553	-0.093	0.703	0.604	-0.115	0.571	0.568	-0.167	0.47	0.575	-0.272	0.353	0.609	-0.338	0.167	0.529	-0.265	0.047	0.588	0.018	0.885	0.191	-0.069	0.859	0.151	-0.06	0.679	0.134	-0.024	0.554	0.189	-0.044	0.437	0.186	-0.047	0.294	0.143	-0.027	0.081	0.243
1066	5.33	-0.212	1.058	0.328	0.011	0.901	0.523	-0.109	0.891	0.552	-0.09	0.704	0.604	-0.111	0.571	0.569	-0.162	0.47	0.575	-0.268	0.355	0.608	-0.335	0.17	0.529	-0.263	0.048	0.588	0.017	0.885	0.192	-0.068	0.859	0.15	-0.06	0.68	0.133	-0.024	0.554	0.189	-0.044	0.437	0.185	-0.047	0.294	0.143	-0.027	0.081	0.243
1067	5.335	-0.21	1.058	0.327	0.013	0.902	0.522	-0.107	0.892	0.552	-0.086	0.705	0.604	-0.107	0.572	0.569	-0.158	0.471	0.576	-0.266	0.356	0.608	-0.333	0.172	0.529	-0.262	0.049	0.589	0.018	0.885	0.191	-0.066	0.859	0.15	-0.059	0.68	0.133	-0.024	0.554	0.188	-0.045	0.438	0.185	-0.047	0.294	0.143	-0.027	0.081	0.243
1068	5.34	-0.208	1.058	0.327	0.014	0.902	0.521	-0.106	0.893	0.552	-0.082	0.706	0.604	-0.103	0.573	0.57	-0.154	0.472	0.576	-0.262	0.358	0.608	-0.33	0.173	0.528	-0.26	0.051	0.589	0.02	0.885	0.191	-0.064	0.859	0.149	-0.059	0.68	0.133	-0.024	0.554	0.188	-0.045	0.438	0.185	-0.047	0.294	0.143	-0.027	0.081	0.243
1069	5.345	-0.206	1.059	0.326	0.016	0.903	0.52	-0.104	0.893	0.552	-0.079	0.707	0.605	-0.1	0.574	0.57	-0.151	0.473	0.577	-0.259	0.36	0.608	-0.327	0.174	0.528	-0.258	0.052	0.59	0.021	0.885	0.19	-0.063	0.859	0.149	-0.058	0.68	0.132	-0.024	0.554	0.188	-0.045	0.438	0.185	-0.047	0.294	0.143	-0.027	0.081	0.243
1070	5.35	-0.205	1.06	0.325	0.018	0.904	0.52	-0.102	0.894	0.551	-0.076	0.708	0.605	-0.096	0.574	0.571	-0.147	0.474	0.577	-0.256	0.361	0.608	-0.324	0.176	0.528	-0.255	0.054	0.59	0.022	0.885	0.19	-0.063	0.859	0.148	-0.057	0.681	0.132	-0.024	0.554	0.188	-0.045	0.438	0.185	-0.047	0.294	0.143	-0.027	0.081	0.243
1071	5.355	-0.204	1.06	0.325	0.019	0.904	0.519	-0.101	0.894	0.551	-0.072	0.709	0.605	-0.092	0.575	0.572	-0.144	0.475	0.578	-0.253	0.362	0.608	-0.321	0.178	0.528	-0.253	0.055	0.592	0.023	0.885	0.189	-0.061	0.859	0.147	-0.057	0.681	0.131	-0.024	0.554	0.188	-0.045	0.438	0.185	-0.048	0.294	0.143	-0.027	0.081	0.243
1072	5.36	-0.202	1.06	0.324	0.021	0.904	0.518	-0.099	0.895	0.551	-0.069	0.71	0.605	-0.089	0.575	0.572	-0.14	0.476	0.578	-0.25	0.363	0.608	-0.318	0.179	0.528	-0.25	0.056	0.593	0.025	0.885	0.189	-0.06	0.859	0.146	-0.056	0.681	0.131	-0.024	0.554	0.187	-0.046	0.438	0.185	-0.048	0.294	0.143	-0.027	0.081	0.243
1073	5.365	-0.2	1.061	0.324	0.022	0.905	0.517	-0.097	0.896	0.55	-0.066	0.71	0.606	-0.085	0.576	0.573	-0.137	0.476	0.578	-0.247	0.365	0.608	-0.314	0.179	0.528	-0.247	0.058	0.594	0.026	0.885	0.188	-0.059	0.86	0.146	-0.055	0.681	0.131	-0.023	0.554	0.187	-0.046	0.438	0.184	-0.049	0.294	0.143	-0.027	0.081	0.243
1074	5.37	-0.199	1.061	0.323	0.024	0.905	0.516	-0.095	0.896	0.55	-0.063	0.711	0.606	-0.082	0.577	0.573	-0.133	0.477	0.579	-0.244	0.366	0.607	-0.31	0.18	0.528	-0.244	0.059	0.595	0.027	0.885	0.188	-0.058	0.86	0.145	-0.055	0.681	0.131	-0.023	0.555	0.187	-0.046	0.438	0.184	-0.049	0.294	0.142	-0.027	0.081	0.243
1075	5.375	-0.197	1.062	0.323	0.026	0.905	0.516	-0.094	0.896	0.549	-0.06	0.712	0.606	-0.078	0.577	0.574	-0.13	0.478	0.579	-0.241	0.366	0.607	-0.307	0.181	0.528	-0.241	0.061	0.597	0.029	0.886	0.187	-0.057	0.86	0.145	-0.054	0.682	0.13	-0.023	0.555	0.187	-0.046	0.439	0.184	-0.05	0.295	0.142	-0.027	0.081	0.243
1076	5.38	-0.196	1.062	0.322	0.027	0.906	0.515	-0.092	0.897	0.548	-0.058	0.713	0.606	-0.075	0.578	0.574	-0.127	0.479	0.579	-0.238	0.367	0.607	-0.302	0.181	0.528	-0.238	0.063	0.598	0.031	0.886	0.186	-0.056	0.86	0.145	-0.053	0.682	0.13	-0.023	0.555	0.186	-0.046	0.439	0.184	-0.05	0.295	0.142	-0.027	0.081	0.243
1077	5.385	-0.195	1.062	0.322	0.029	0.906	0.514	-0.09	0.897	0.548	-0.056	0.714	0.606	-0.073	0.579	0.575	-0.123	0.479	0.58	-0.235	0.368	0.607	-0.298	0.181	0.528	-0.234	0.064	0.6	0.032	0.886	0.186	-0.054	0.86	0.144	-0.052	0.682	0.13	-0.023	0.555	0.186	-0.046	0.439	0.184	-0.05	0.295	0.142	-0.027	0.081	0.243
1078	5.39	-0.193	1.062	0.322	0.031	0.907	0.513	-0.088	0.898	0.548	-0.054	0.715	0.606	-0.07	0.58	0.575	-0.12	0.48	0.58	-0.232	0.368	0.607	-0.294	0.182	0.528	-0.23	0.065	0.602	0.033	0.886	0.185	-0.053	0.86	0.144	-0.052	0.682	0.13	-0.023	0.555	0.186	-0.046	0.439	0.184	-0.05	0.295	0.142	-0.027	0.081	0.243
1079	5.395	-0.19	1.062	0.321	0.032	0.907	0.512	-0.086	0.898	0.547	-0.051	0.716	0.607	-0.067	0.58	0.576	-0.118	0.48	0.581	-0.229	0.368	0.607	-0.29	0.181	0.528	-0.225	0.066	0.604	0.035	0.887	0.185	-0.052	0.86	0.144	-0.052	0.683	0.13	-0.022	0.555	0.186	-0.046	0.439	0.184	-0.051	0.295	0.142	-0.027	0.081	0.243
1080	5.4	-0.189	1.063	0.321	0.034	0.907	0.511	-0.084	0.899	0.547	-0.049	0.717	0.607	-0.065	0.581	0.576	-0.115	0.481	0.581	-0.225	0.369	0.607	-0.285	0.181	0.528	-0.221	0.067	0.606	0.036	0.887	0.184	-0.052	0.86	0.144	-0.051	0.683	0.13	-0.022	0.555	0.185	-0.047	0.439	0.184	-0.051	0.295	0.142	-0.028	0.081	0.243
1081	5.405	-0.188	1.063	0.32	0.035	0.907	0.511	-0.082	0.899	0.547	-0.047	0.718	0.607	-0.062	0.582	0.577	-0.112	0.481	0.581	-0.223	0.369	0.607	-0.28	0.181	0.529	-0.216	0.067	0.608	0.039	0.888	0.183	-0.05	0.86	0.144	-0.05	0.683	0.13	-0.022	0.555	0.185	-0.047	0.439	0.184	-0.051	0.295	0.142	-0.028	0.081	0.243
1082	5.41	-0.187	1.063	0.32	0.037	0.908	0.51	-0.08	0.899	0.546	-0.046	0.719	0.607	-0.06	0.582	0.577	-0.109	0.482	0.582	-0.219	0.369	0.606	-0.275	0.18	0.53	-0.212	0.068	0.61	0.041	0.888	0.182	-0.049	0.86	0.144	-0.05	0.683	0.129	-0.022	0.555	0.185	-0.047	0.439	0.184	-0.051	0.295	0.142	-0.028	0.081	0.243
1083	5.415	-0.185	1.064	0.32	0.039	0.908	0.51	-0.078	0.9	0.546	-0.044	0.719	0.607	-0.057	0.583	0.577	-0.106	0.482	0.582	-0.216	0.369	0.606	-0.27	0.179	0.53	-0.207	0.069	0.612	0.043	0.888	0.181	-0.048	0.86	0.144	-0.049	0.683	0.129	-0.022	0.555	0.185	-0.047	0.439	0.184	-0.051	0.295	0.142	-0.028	0.081	0.243
1084	5.42	-0.183	1.064	0.32	0.041	0.908	0.509	-0.076	0.9	0.546	-0.042	0.72	0.607	-0.055	0.583	0.577	-0.103	0.483	0.582	-0.212	0.368	0.607	-0.264	0.178	0.531	-0.201	0.069	0.614	0.045	0.888	0.181	-0.047	0.86	0.144	-0.048	0.683	0.129	-0.022	0.555	0.185	-0.047	0.439	0.184	-0.051	0.295	0.143	-0.028	0.081	0.243
1085	5.425	-0.182	1.064	0.319	0.043	0.909	0.509	-0.074	0.901	0.546	-0.04	0.72	0.608	-0.053	0.584	0.578	-0.101	0.483	0.583	-0.209	0.368	0.607	-0.258	0.177	0.531	-0.195	0.069	0.616	0.046	0.889	0.181	-0.046	0.861	0.143	-0.048	0.683	0.129	-0.022	0.555	0.185	-0.047	0.439	0.184	-0.051	0.295	0.143	-0.028	0.081	0.243
1086	5.43	-0.18	1.064	0.319	0.045	0.909	0.509	-0.072	0.901	0.545	-0.038	0.721	0.608	-0.051	0.584	0.578	-0.098	0.483	0.583	-0.205	0.367	0.607	-0.253	0.175	0.532	-0.189	0.069	0.618	0.047	0.889	0.18	-0.044	0.861	0.143	-0.048	0.684	0.129	-0.022	0.555	0.185	-0.047	0.439	0.185	-0.051	0.295	0.143	-0.028	0.081	0.243
1087	5.435	-0.179	1.064	0.318	0.046	0.91	0.508	-0.071	0.901	0.545	-0.037	0.722	0.608	-0.049	0.585	0.578	-0.095	0.484	0.583	-0.202	0.367	0.607	-0.247	0.174	0.533	-0.183	0.069	0.62	0.049	0.889	0.18	-0.043	0.861	0.143	-0.047	0.684	0.129	-0.022	0.555	0.185	-0.047	0.439	0.185	-0.051	0.295	0.143	-0.028	0.081	0.243
1088	5.44	-0.177	1.064	0.318	0.047	0.91	0.508	-0.069	0.902	0.544	-0.036	0.723	0.608	-0.047	0.585	0.578	-0.093	0.484	0.583	-0.198	0.366	0.607	-0.241	0.172	0.534	-0.177	0.068	0.621	0.05	0.889	0.179	-0.043	0.861	0.143	-0.047	0.684	0.129	-0.022	0.555	0.185	-0.047	0.439	0.185	-0.051	0.295	0.143	-0.028	0.081	0.243
1089	5.445	-0.175	1.065	0.318	0.049	0.911	0.508	-0.067	0.902	0.544	-0.035	0.723	0.607	-0.045	0.586	0.578	-0.09	0.484	0.584	-0.195	0.365	0.608	-0.235	0.171	0.535	-0.169	0.067	0.623	0.051	0.889	0.179	-0.041	0.861	0.142	-0.046	0.684	0.129	-0.022	0.555	0.184	-0.047	0.439	0.185	-0.051	0.294	0.143	-0.028	0.081	0.243
1090	5.45	-0.175	1.065	0.318	0.051	0.911	0.507	-0.066	0.903	0.544	-0.033	0.724	0.608	-0.043	0.587	0.578	-0.088	0.484	0.584	-0.191	0.364	0.608	-0.229	0.169	0.536	-0.162	0.067	0.625	0.053	0.889	0.179	-0.04	0.861	0.142	-0.045	0.684	0.129	-0.021	0.555	0.184	-0.047	0.439	0.185	-0.051	0.294	0.143	-0.028	0.081	0.243
1091	5.455	-0.173	1.065	0.317	0.054	0.911	0.507	-0.064	0.903	0.544	-0.031	0.724	0.608	-0.042	0.587	0.578	-0.085	0.484	0.584	-0.187	0.363	0.608	-0.222	0.167	0.537	-0.155	0.066	0.627	0.054	0.889	0.179	-0.038	0.861	0.142	-0.044	0.684	0.129	-0.021	0.555	0.185	-0.047	0.439	0.185	-0.051	0.294	0.143	-0.027	0.081	0.243
1092	5.46	-0.171	1.065	0.317	0.055	0.912	0.507	-0.063	0.904	0.544	-0.03	0.725	0.608	-0.04	0.588	0.578	-0.082	0.484	0.584	-0.183	0.362	0.609	-0.216	0.165	0.538	-0.147	0.065	0.629	0.055	0.889	0.179	-0.037	0.861	0.142	-0.044	0.685	0.129	-0.02	0.555	0.185	-0.047	0.439	0.185	-0.051	0.294	0.143	-0.027	0.081	0.243
1093	5.465	-0.169	1.065	0.317	0.057	0.913	0.507	-0.061	0.904	0.544	-0.028	0.725	0.607	-0.039	0.588	0.578	-0.08	0.485	0.584	-0.179	0.361	0.609	-0.209	0.163	0.539	-0.14	0.064	0.631	0.056	0.89	0.179	-0.035	0.861	0.142	-0.043	0.685	0.129	-0.02	0.555	0.185	-0.047	0.439	0.185	-0.051	0.294	0.144	-0.027	0.081	0.243
1094	5.47	-0.168	1.065	0.317	0.059	0.914	0.506	-0.059	0.905	0.543	-0.027	0.725	0.607	-0.037	0.588	0.578	-0.077	0.484	0.584	-0.175	0.36	0.61	-0.202	0.161	0.541	-0.132	0.063	0.632	0.057	0.89	0.179	-0.034	0.861	0.141	-0.043	0.685	0.129	-0.019	0.555	0.185	-0.047	0.439	0.185	-0.051	0.294	0.144	-0.027	0.081	0.243
1095	5.475	-0.167	1.065	0.317	0.06	0.914	0.506	-0.058	0.905	0.543	-0.026	0.726	0.607	-0.035	0.588	0.578	-0.075	0.484	0.584	-0.171	0.358	0.61	-0.195	0.159	0.542	-0.124	0.062	0.634	0.058	0.889	0.179	-0.034	0.861	0.141	-0.042	0.685	0.129	-0.018	0.555	0.185	-0.047	0.439	0.185	-0.052	0.294	0.144	-0.027	0.081	0.244
1096	5.48	-0.166	1.066	0.316	0.061	0.914	0.506	-0.059	0.907	0.544	-0.025	0.726	0.607	-0.033	0.589	0.578	-0.072	0.484	0.584	-0.167	0.357	0.611	-0.188	0.157	0.543	-0.116	0.061	0.635	0.058	0.889	0.179	-0.033	0.861	0.141	-0.041	0.685	0.129	-0.018	0.555	0.185	-0.046	0.439	0.185	-0.052	0.294	0.144	-0.027	0.081	0.244
1097	5.485	-0.164	1.066	0.316	0.063	0.915	0.506	-0.058	0.908	0.544	-0.024	0.727	0.607	-0.032	0.589	0.577	-0.07	0.484	0.584	-0.163	0.356	0.611	-0.181	0.155	0.544	-0.107	0.06	0.637	0.061	0.89	0.178	-0.032	0.861	0.141	-0.041	0.685	0.13	-0.017	0.555	0.185	-0.046	0.439	0.185	-0.052	0.294	0.144	-0.027	0.081	0.244
1098	5.49	-0.162	1.066	0.316	0.065	0.915	0.505	-0.055	0.908	0.543	-0.023	0.727	0.607	-0.031	0.589	0.577	-0.067	0.484	0.584	-0.158	0.354	0.612	-0.173	0.153	0.546	-0.098	0.059	0.639	0.061	0.89	0.179	-0.031	0.862	0.141	-0.04	0.685	0.13	-0.016	0.555	0.185	-0.046	0.439	0.185	-0.052	0.294	0.144	-0.028	0.081	0.244
1099	5.495	-0.161	1.066	0.316	0.067	0.916	0.505	-0.053	0.907	0.543	-0.022	0.727	0.607	-0.029	0.589	0.577	-0.065	0.484	0.584	-0.154	0.353	0.612	-0.166	0.151	0.547	-0.089	0.058	0.64	0.061	0.889	0.179	-0.03	0.862	0.141	-0.039	0.686	0.13	-0.016	0.555	0.185	-0.045	0.439	0.186	-0.052	0.294	0.144	-0.028	0.081	0.244
1100	5.5	-0.16	1.066	0.316	0.068	0.916	0.505	-0.054	0.909	0.543	-0.02	0.728	0.607	-0.028	0.59	0.577	-0.062	0.484	0.584	-0.149	0.351	0.613	-0.158	0.149	0.549	-0.08	0.057	0.641	0.062	0.889	0.18	-0.029	0.862	0.141	-0.038	0.686	0.13	-0.016	0.555	0.186	-0.045	0.439	0.186	-0.051	0.294	0.145	-0.028	0.081	0.244
1101	5.505	-0.159	1.067	0.316	0.069	0.916	0.505	-0.052	0.909	0.543	-0.018	0.728	0.606	-0.026	0.59	0.576	-0.059	0.483	0.584	-0.144	0.349	0.613	-0.15	0.147	0.55	-0.07	0.056	0.643	0.063	0.889	0.18	-0.027	0.862	0.141	-0.037	0.686	0.13	-0.016	0.555	0.186	-0.044	0.439	0.186	-0.051	0.294	0.145	-0.028	0.081	0.244
1102	5.51	-0.157	1.066	0.316	0.07	0.916	0.505	-0.05	0.909	0.543	-0.017	0.728	0.606	-0.025	0.59	0.576	-0.057	0.483	0.584	-0.139	0.348	0.614	-0.142	0.145	0.551	-0.061	0.055	0.645	0.064	0.889	0.179	-0.025	0.861	0.141	-0.036	0.686	0.13	-0.015	0.555	0.186	-0.044	0.439	0.186	-0.051	0.294	0.145	-0.027	0.081	0.244
1103	5.515	-0.156	1.067	0.316	0.071	0.916	0.504	-0.05	0.909	0.543	-0.016	0.728	0.606	-0.023	0.59	0.575	-0.054	0.483	0.584	-0.135	0.347	0.615	-0.135	0.143	0.553	-0.052	0.054	0.646	0.066	0.889	0.179	-0.024	0.861	0.142	-0.034	0.686	0.13	-0.015	0.555	0.186	-0.044	0.439	0.186	-0.051	0.294	0.145	-0.028	0.081	0.244
1104	5.52	-0.155	1.067	0.316	0.073	0.917	0.504	-0.049	0.909	0.543	-0.015	0.728	0.606	-0.022	0.59	0.575	-0.052	0.483	0.583	-0.13	0.345	0.615	-0.127	0.141	0.555	-0.042	0.053	0.647	0.067	0.889	0.179	-0.023	0.861	0.142	-0.033	0.686	0.13	-0.015	0.555	0.186	-0.043	0.439	0.186	-0.05	0.295	0.145	-0.028	0.081	0.244
1105	5.525	-0.154	1.067	0.316	0.075	0.917	0.504	-0.047	0.91	0.543	-0.013	0.729	0.605	-0.021	0.59	0.574	-0.049	0.482	0.583	-0.125	0.344	0.616	-0.119	0.139	0.556	-0.032	0.052	0.649	0.069	0.89	0.179	-0.022	0.861	0.142	-0.032	0.686	0.13	-0.014	0.555	0.186	-0.043	0.44	0.186	-0.05	0.295	0.145	-0.028	0.081	0.244
1106	5.53	-0.152	1.067	0.316	0.076	0.917	0.504	-0.045	0.91	0.543	-0.012	0.729	0.605	-0.019	0.59	0.574	-0.046	0.482	0.583	-0.121	0.342	0.616	-0.111	0.138	0.558	-0.023	0.052	0.65	0.07	0.89	0.179	-0.021	0.861	0.142	-0.031	0.687	0.13	-0.013	0.555	0.186	-0.043	0.44	0.187	-0.05	0.295	0.145	-0.028	0.081	0.245
1107	5.535	-0.15	1.067	0.316	0.077	0.917	0.504	-0.044	0.91	0.543	-0.01	0.729	0.605	-0.017	0.59	0.574	-0.043	0.482	0.583	-0.116	0.341	0.617	-0.102	0.136	0.559	-0.013	0.051	0.651	0.072	0.89	0.179	-0.02	0.861	0.142	-0.03	0.687	0.131	-0.012	0.555	0.186	-0.042	0.44	0.187	-0.049	0.295	0.145	-0.028	0.081	0.245
1108	5.54	-0.149	1.067	0.316	0.078	0.917	0.504	-0.043	0.911	0.543	-0.009	0.728	0.605	-0.016	0.59	0.573	-0.041	0.482	0.583	-0.111	0.34	0.617	-0.094	0.135	0.561	-0.003	0.051	0.652	0.074	0.89	0.178	-0.019	0.862	0.142	-0.029	0.687	0.131	-0.011	0.555	0.186	-0.042	0.441	0.187	-0.049	0.295	0.145	-0.028	0.081	0.245
1109	5.545	-0.148	1.067	0.317	0.079	0.917	0.504	-0.042	0.911	0.544	-0.007	0.728	0.605	-0.014	0.59	0.573	-0.038	0.481	0.582	-0.106	0.338	0.618	-0.086	0.133	0.562	0.007	0.051	0.653	0.075	0.89	0.178	-0.018	0.862	0.142	-0.028	0.687	0.131	-0.01	0.555	0.187	-0.042	0.441	0.187	-0.049	0.295	0.146	-0.028	0.081	0.245
1110	5.55	-0.147	1.067	0.317	0.081	0.918	0.504	-0.04	0.911	0.544	-0.006	0.728	0.605	-0.012	0.59	0.572	-0.036	0.481	0.582	-0.101	0.337	0.618	-0.078	0.132	0.563	0.018	0.05	0.654	0.077	0.89	0.177	-0.017	0.861	0.143	-0.027	0.687	0.131	-0.009	0.555	0.187	-0.041	0.441	0.187	-0.049	0.296	0.146	-0.028	0.081	0.245
1111	5.555	-0.146	1.067	0.317	0.083	0.918	0.504	-0.038	0.911	0.544	-0.003	0.728	0.605	-0.011	0.59	0.572	-0.032	0.48	0.581	-0.096	0.336	0.618	-0.07	0.131	0.565	0.027	0.05	0.655	0.078	0.89	0.177	-0.015	0.861	0.143	-0.026	0.687	0.131	-0.009	0.555	0.187	-0.041	0.441	0.187	-0.049	0.296	0.146	-0.028	0.081	0.245
1112	5.56	-0.144	1.067	0.317	0.085	0.918	0.504	-0.037	0.911	0.544	-0.002	0.728	0.605	-0.009	0.59	0.571	-0.03	0.48	0.581	-0.091	0.335	0.619	-0.062	0.13	0.566	0.037	0.05	0.656	0.08	0.89	0.177	-0.013	0.86	0.143	-0.025	0.687	0.132	-0.009	0.555	0.187	-0.04	0.441	0.188	-0.048	0.296	0.146	-0.028	0.081	0.245
1113	5.565	-0.143	1.068	0.317	0.086	0.918	0.503	-0.036	0.911	0.544	0	0.728	0.604	-0.007	0.589	0.571	-0.026	0.48	0.58	-0.085	0.334	0.619	-0.053	0.129	0.568	0.047	0.05	0.657	0.081	0.891	0.177	-0.012	0.861	0.143	-0.024	0.687	0.132	-0.008	0.555	0.187	-0.04	0.441	0.188	-0.048	0.296	0.146	-0.027	0.081	0.245
1114	5.57	-0.141	1.068	0.318	0.087	0.918	0.503	-0.035	0.911	0.545	0.002	0.728	0.604	-0.005	0.589	0.57	-0.023	0.479	0.58	-0.081	0.333	0.619	-0.045	0.128	0.569	0.057	0.049	0.658	0.083	0.891	0.177	-0.011	0.861	0.143	-0.023	0.687	0.132	-0.008	0.555	0.187	-0.039	0.44	0.188	-0.048	0.296	0.146	-0.027	0.081	0.245
1115	5.575	-0.14	1.068	0.318	0.088	0.918	0.503	-0.032	0.911	0.545	0.004	0.728	0.604	-0.003	0.589	0.569	-0.02	0.479	0.58	-0.075	0.332	0.62	-0.036	0.127	0.57	0.067	0.049	0.658	0.084	0.891	0.177	-0.01	0.861	0.143	-0.022	0.687	0.132	-0.007	0.555	0.188	-0.038	0.44	0.188	-0.047	0.296	0.146	-0.027	0.081	0.245
1116	5.58	-0.14	1.068	0.318	0.09	0.918	0.503	-0.031	0.911	0.545	0.006	0.728	0.604	-0.001	0.589	0.569	-0.016	0.479	0.58	-0.07	0.331	0.62	-0.028	0.126	0.572	0.077	0.05	0.659	0.085	0.891	0.177	-0.009	0.861	0.143	-0.021	0.687	0.132	-0.006	0.555	0.188	-0.038	0.44	0.188	-0.047	0.296	0.146	-0.027	0.081	0.245
1117	5.585	-0.138	1.068	0.319	0.092	0.918	0.503	-0.03	0.911	0.545	0.008	0.727	0.604	0.001	0.588	0.569	-0.014	0.478	0.579	-0.065	0.33	0.621	-0.02	0.126	0.573	0.087	0.05	0.66	0.086	0.891	0.177	-0.009	0.861	0.143	-0.02	0.687	0.132	-0.006	0.555	0.188	-0.037	0.44	0.188	-0.047	0.296	0.146	-0.027	0.081	0.245
1118	5.59	-0.137	1.068	0.319	0.094	0.918	0.503	-0.029	0.911	0.545	0.01	0.727	0.604	0.003	0.588	0.569	-0.011	0.478	0.579	-0.059	0.33	0.621	-0.012	0.126	0.574	0.096	0.05	0.66	0.087	0.891	0.177	-0.008	0.861	0.144	-0.019	0.687	0.133	-0.005	0.555	0.188	-0.037	0.441	0.189	-0.046	0.296	0.146	-0.027	0.081	0.245
1119	5.595	-0.136	1.068	0.319	0.095	0.919	0.503	-0.027	0.911	0.546	0.012	0.727	0.604	0.005	0.588	0.568	-0.007	0.478	0.579	-0.054	0.329	0.622	-0.005	0.125	0.575	0.105	0.051	0.66	0.088	0.891	0.177	-0.008	0.861	0.144	-0.018	0.687	0.133	-0.004	0.556	0.188	-0.036	0.441	0.189	-0.046	0.296	0.147	-0.027	0.081	0.246
1120	5.6	-0.134	1.068	0.32	0.097	0.919	0.504	-0.025	0.911	0.546	0.014	0.727	0.604	0.007	0.588	0.568	-0.004	0.477	0.579	-0.048	0.328	0.622	0.003	0.125	0.576	0.114	0.051	0.66	0.09	0.891	0.177	-0.006	0.862	0.144	-0.018	0.687	0.133	-0.003	0.556	0.188	-0.036	0.441	0.189	-0.046	0.297	0.147	-0.027	0.081	0.246
1121	5.605	-0.132	1.068	0.32	0.099	0.919	0.504	-0.023	0.911	0.546	0.016	0.726	0.604	0.01	0.587	0.567	0	0.477	0.578	-0.043	0.327	0.622	0.012	0.124	0.577	0.124	0.052	0.661	0.09	0.891	0.177	-0.005	0.862	0.145	-0.017	0.687	0.133	-0.002	0.556	0.188	-0.035	0.441	0.189	-0.046	0.297	0.147	-0.027	0.081	0.246
1122	5.61	-0.131	1.068	0.321	0.1	0.919	0.504	-0.021	0.911	0.546	0.018	0.726	0.604	0.012	0.587	0.567	0.003	0.477	0.578	-0.038	0.327	0.623	0.019	0.124	0.578	0.133	0.053	0.661	0.091	0.891	0.177	-0.003	0.862	0.145	-0.016	0.687	0.134	-0.002	0.556	0.189	-0.035	0.441	0.189	-0.045	0.296	0.147	-0.027	0.081	0.246
1123	5.615	-0.13	1.068	0.321	0.102	0.919	0.504	-0.02	0.911	0.547	0.021	0.726	0.604	0.015	0.587	0.567	0.007	0.477	0.578	-0.032	0.326	0.623	0.027	0.124	0.579	0.142	0.053	0.661	0.092	0.89	0.177	-0.002	0.861	0.146	-0.016	0.687	0.134	-0.001	0.556	0.189	-0.034	0.441	0.19	-0.045	0.296	0.148	-0.027	0.081	0.246
1124	5.62	-0.128	1.068	0.322	0.103	0.919	0.505	-0.018	0.911	0.547	0.023	0.725	0.604	0.018	0.586	0.567	0.01	0.476	0.578	-0.026	0.325	0.624	0.034	0.124	0.579	0.151	0.054	0.66	0.094	0.89	0.178	-0.001	0.861	0.146	-0.015	0.687	0.134	-0.001	0.555	0.189	-0.033	0.44	0.19	-0.045	0.296	0.148	-0.027	0.081	0.246
1125	5.625	-0.127	1.068	0.322	0.105	0.919	0.505	-0.017	0.911	0.547	0.026	0.725	0.604	0.02	0.586	0.566	0.014	0.476	0.578	-0.021	0.325	0.624	0.042	0.124	0.58	0.16	0.055	0.66	0.095	0.89	0.178	-0.001	0.861	0.146	-0.014	0.687	0.135	0	0.555	0.19	-0.033	0.44	0.19	-0.044	0.296	0.148	-0.027	0.081	0.247
1126	5.63	-0.126	1.068	0.322	0.107	0.919	0.505	-0.015	0.91	0.548	0.029	0.725	0.604	0.023	0.586	0.566	0.018	0.476	0.577	-0.015	0.324	0.625	0.05	0.124	0.58	0.168	0.056	0.66	0.096	0.89	0.178	0	0.861	0.146	-0.013	0.687	0.135	0	0.555	0.19	-0.032	0.44	0.19	-0.044	0.296	0.148	-0.027	0.081	0.247
1127	5.635	-0.124	1.068	0.323	0.108	0.919	0.505	-0.014	0.91	0.548	0.031	0.724	0.604	0.026	0.586	0.566	0.022	0.475	0.577	-0.01	0.324	0.625	0.057	0.124	0.581	0.177	0.056	0.66	0.097	0.89	0.179	0.001	0.861	0.147	-0.013	0.687	0.135	0.001	0.555	0.19	-0.032	0.44	0.19	-0.043	0.296	0.148	-0.028	0.081	0.247
1128	5.64	-0.123	1.068	0.323	0.11	0.919	0.506	-0.012	0.91	0.548	0.034	0.724	0.604	0.029	0.585	0.566	0.026	0.475	0.577	-0.004	0.324	0.626	0.064	0.124	0.582	0.185	0.057	0.659	0.098	0.89	0.179	0.002	0.861	0.147	-0.012	0.687	0.135	0.002	0.555	0.191	-0.031	0.44	0.191	-0.042	0.296	0.149	-0.028	0.081	0.248
1129	5.645	-0.122	1.068	0.324	0.111	0.919	0.506	-0.01	0.91	0.548	0.037	0.724	0.604	0.032	0.585	0.566	0.029	0.475	0.577	0.001	0.323	0.627	0.071	0.124	0.582	0.193	0.058	0.658	0.099	0.89	0.18	0.003	0.861	0.147	-0.011	0.687	0.136	0.002	0.554	0.191	-0.031	0.44	0.191	-0.042	0.296	0.149	-0.028	0.081	0.248
1130	5.65	-0.121	1.067	0.324	0.113	0.918	0.507	-0.008	0.91	0.549	0.04	0.723	0.604	0.035	0.585	0.566	0.033	0.475	0.577	0.007	0.323	0.627	0.078	0.124	0.582	0.201	0.058	0.658	0.1	0.89	0.18	0.004	0.861	0.147	-0.01	0.687	0.136	0.003	0.554	0.191	-0.03	0.44	0.192	-0.041	0.296	0.149	-0.028	0.081	0.248
1131	5.655	-0.12	1.067	0.325	0.114	0.918	0.507	-0.007	0.91	0.549	0.043	0.723	0.604	0.038	0.585	0.566	0.038	0.474	0.577	0.013	0.323	0.628	0.085	0.125	0.583	0.209	0.059	0.657	0.101	0.89	0.18	0.005	0.861	0.148	-0.008	0.687	0.136	0.004	0.554	0.192	-0.029	0.439	0.192	-0.041	0.296	0.15	-0.028	0.081	0.248
1132	5.66	-0.119	1.067	0.326	0.115	0.918	0.507	-0.005	0.909	0.55	0.046	0.723	0.604	0.041	0.584	0.566	0.041	0.474	0.577	0.018	0.322	0.628	0.091	0.125	0.583	0.217	0.059	0.656	0.102	0.89	0.181	0.006	0.861	0.148	-0.007	0.686	0.136	0.005	0.554	0.192	-0.028	0.439	0.192	-0.04	0.295	0.15	-0.028	0.081	0.248
1133	5.665	-0.118	1.067	0.326	0.117	0.918	0.508	-0.004	0.909	0.55	0.049	0.723	0.605	0.044	0.584	0.567	0.045	0.474	0.578	0.024	0.322	0.629	0.098	0.125	0.583	0.224	0.06	0.655	0.103	0.889	0.182	0.008	0.86	0.148	-0.006	0.686	0.137	0.006	0.554	0.192	-0.028	0.439	0.193	-0.04	0.295	0.15	-0.028	0.081	0.248
1134	5.67	-0.116	1.067	0.327	0.118	0.918	0.508	-0.003	0.909	0.551	0.052	0.722	0.605	0.048	0.583	0.567	0.049	0.474	0.578	0.029	0.322	0.629	0.104	0.125	0.583	0.231	0.06	0.654	0.103	0.889	0.182	0.009	0.86	0.149	-0.005	0.686	0.137	0.007	0.554	0.192	-0.027	0.439	0.193	-0.039	0.295	0.15	-0.028	0.081	0.248
1135	5.675	-0.115	1.067	0.327	0.12	0.917	0.509	-0.001	0.908	0.551	0.055	0.722	0.605	0.051	0.583	0.567	0.053	0.473	0.578	0.034	0.321	0.629	0.111	0.125	0.584	0.238	0.061	0.653	0.104	0.888	0.183	0.01	0.86	0.149	-0.004	0.686	0.137	0.008	0.554	0.192	-0.026	0.439	0.193	-0.038	0.295	0.15	-0.028	0.081	0.249
1136	5.68	-0.114	1.067	0.327	0.121	0.917	0.509	0.001	0.908	0.551	0.058	0.722	0.605	0.054	0.583	0.567	0.057	0.473	0.578	0.04	0.321	0.63	0.117	0.125	0.584	0.245	0.061	0.652	0.104	0.888	0.183	0.01	0.86	0.149	-0.003	0.686	0.137	0.01	0.554	0.193	-0.025	0.439	0.193	-0.037	0.295	0.15	-0.028	0.081	0.249
1137	5.685	-0.112	1.067	0.328	0.123	0.917	0.51	0.001	0.908	0.552	0.062	0.721	0.605	0.058	0.583	0.567	0.061	0.473	0.578	0.045	0.321	0.63	0.123	0.125	0.584	0.252	0.061	0.651	0.105	0.888	0.184	0.011	0.86	0.149	-0.001	0.685	0.138	0.01	0.553	0.193	-0.024	0.438	0.193	-0.037	0.295	0.151	-0.028	0.081	0.249
1138	5.69	-0.111	1.066	0.329	0.125	0.916	0.51	0.002	0.908	0.552	0.065	0.721	0.605	0.061	0.582	0.568	0.066	0.473	0.578	0.05	0.321	0.631	0.128	0.125	0.584	0.259	0.061	0.649	0.105	0.887	0.185	0.012	0.86	0.15	0	0.685	0.138	0.011	0.553	0.193	-0.023	0.438	0.193	-0.036	0.295	0.151	-0.028	0.081	0.249
1139	5.695	-0.11	1.066	0.329	0.126	0.916	0.51	0.004	0.908	0.553	0.068	0.721	0.605	0.065	0.582	0.568	0.07	0.473	0.579	0.055	0.32	0.631	0.134	0.125	0.584	0.265	0.062	0.648	0.106	0.887	0.186	0.015	0.859	0.15	0.002	0.685	0.138	0.012	0.553	0.193	-0.023	0.438	0.193	-0.036	0.295	0.151	-0.027	0.081	0.249
1140	5.7	-0.108	1.065	0.33	0.127	0.915	0.511	0.005	0.907	0.553	0.072	0.72	0.605	0.069	0.582	0.568	0.074	0.472	0.579	0.06	0.32	0.632	0.139	0.126	0.583	0.271	0.061	0.646	0.107	0.886	0.186	0.017	0.859	0.151	0.003	0.685	0.138	0.013	0.553	0.194	-0.022	0.439	0.193	-0.035	0.295	0.151	-0.027	0.081	0.249
1141	5.705	-0.106	1.065	0.331	0.129	0.915	0.511	0.006	0.907	0.554	0.075	0.72	0.605	0.072	0.582	0.568	0.078	0.472	0.579	0.066	0.32	0.632	0.144	0.125	0.583	0.277	0.061	0.645	0.109	0.886	0.186	0.018	0.859	0.151	0.005	0.685	0.138	0.015	0.553	0.194	-0.021	0.439	0.194	-0.034	0.295	0.151	-0.027	0.081	0.249
1142	5.71	-0.105	1.064	0.331	0.13	0.915	0.512	0.008	0.906	0.554	0.079	0.719	0.605	0.076	0.581	0.569	0.082	0.472	0.58	0.07	0.32	0.633	0.149	0.125	0.583	0.283	0.061	0.643	0.11	0.886	0.186	0.019	0.859	0.151	0.006	0.685	0.138	0.016	0.553	0.194	-0.02	0.439	0.194	-0.034	0.295	0.151	-0.027	0.081	0.249
1143	5.715	-0.103	1.064	0.332	0.132	0.914	0.512	0.01	0.905	0.555	0.082	0.719	0.605	0.08	0.581	0.569	0.086	0.472	0.58	0.075	0.319	0.633	0.154	0.125	0.583	0.288	0.061	0.642	0.113	0.886	0.186	0.019	0.859	0.151	0.008	0.685	0.138	0.017	0.553	0.194	-0.019	0.439	0.194	-0.033	0.295	0.151	-0.027	0.081	0.249
1144	5.72	-0.102	1.064	0.333	0.133	0.914	0.513	0.013	0.903	0.554	0.085	0.718	0.605	0.083	0.581	0.569	0.09	0.472	0.58	0.08	0.319	0.633	0.159	0.125	0.583	0.293	0.061	0.64	0.115	0.886	0.186	0.02	0.859	0.151	0.009	0.686	0.139	0.018	0.553	0.194	-0.018	0.439	0.194	-0.032	0.295	0.151	-0.027	0.081	0.249
1145	5.725	-0.101	1.064	0.334	0.135	0.913	0.514	0.016	0.902	0.554	0.089	0.718	0.605	0.087	0.58	0.569	0.094	0.471	0.58	0.084	0.319	0.634	0.163	0.125	0.582	0.298	0.061	0.639	0.116	0.886	0.186	0.022	0.859	0.152	0.01	0.686	0.139	0.019	0.553	0.194	-0.017	0.439	0.194	-0.031	0.295	0.151	-0.027	0.081	0.249
1146	5.73	-0.099	1.064	0.334	0.136	0.912	0.514	0.018	0.901	0.555	0.092	0.718	0.605	0.091	0.58	0.57	0.098	0.471	0.58	0.089	0.319	0.634	0.168	0.125	0.583	0.303	0.06	0.637	0.117	0.885	0.186	0.024	0.858	0.153	0.012	0.685	0.139	0.02	0.553	0.194	-0.016	0.439	0.194	-0.031	0.295	0.151	-0.027	0.081	0.249
1147	5.735	-0.098	1.064	0.335	0.138	0.911	0.515	0.022	0.899	0.555	0.096	0.717	0.605	0.095	0.58	0.57	0.102	0.471	0.581	0.093	0.319	0.634	0.172	0.125	0.582	0.308	0.06	0.636	0.119	0.886	0.187	0.026	0.858	0.153	0.014	0.685	0.139	0.021	0.552	0.194	-0.016	0.439	0.194	-0.03	0.295	0.151	-0.027	0.081	0.249
1148	5.74	-0.097	1.064	0.336	0.14	0.911	0.515	0.024	0.899	0.555	0.099	0.717	0.605	0.098	0.58	0.57	0.107	0.471	0.581	0.098	0.319	0.635	0.176	0.124	0.582	0.312	0.059	0.634	0.12	0.886	0.187	0.027	0.859	0.154	0.015	0.685	0.139	0.021	0.553	0.194	-0.015	0.439	0.194	-0.03	0.295	0.151	-0.027	0.081	0.249
1149	5.745	-0.095	1.063	0.337	0.142	0.91	0.516	0.026	0.898	0.555	0.102	0.717	0.606	0.102	0.58	0.57	0.11	0.471	0.581	0.102	0.319	0.635	0.179	0.124	0.581	0.315	0.059	0.633	0.121	0.886	0.187	0.028	0.859	0.154	0.016	0.685	0.139	0.022	0.553	0.194	-0.015	0.439	0.194	-0.03	0.295	0.151	-0.027	0.081	0.249
1150	5.75	-0.094	1.063	0.338	0.143	0.91	0.516	0.027	0.897	0.556	0.105	0.716	0.606	0.106	0.579	0.57	0.114	0.47	0.581	0.106	0.318	0.635	0.183	0.124	0.581	0.32	0.058	0.631	0.123	0.886	0.187	0.03	0.859	0.155	0.018	0.685	0.14	0.023	0.553	0.195	-0.014	0.439	0.194	-0.029	0.295	0.151	-0.027	0.081	0.249
1151	5.755	-0.091	1.062	0.339	0.145	0.909	0.517	0.029	0.897	0.557	0.108	0.716	0.606	0.109	0.579	0.57	0.117	0.47	0.581	0.11	0.318	0.635	0.186	0.124	0.58	0.323	0.058	0.63	0.125	0.886	0.187	0.031	0.859	0.155	0.019	0.686	0.14	0.025	0.553	0.195	-0.014	0.439	0.195	-0.029	0.295	0.151	-0.027	0.081	0.249
1152	5.76	-0.09	1.062	0.34	0.147	0.909	0.517	0.031	0.896	0.557	0.111	0.716	0.606	0.113	0.579	0.571	0.121	0.47	0.581	0.114	0.318	0.635	0.189	0.123	0.58	0.326	0.057	0.628	0.126	0.886	0.188	0.032	0.859	0.155	0.02	0.686	0.14	0.025	0.552	0.195	-0.013	0.439	0.195	-0.029	0.295	0.151	-0.027	0.081	0.249
1153	5.765	-0.088	1.061	0.341	0.15	0.908	0.517	0.033	0.895	0.558	0.114	0.715	0.606	0.116	0.578	0.571	0.124	0.469	0.581	0.117	0.318	0.635	0.192	0.123	0.579	0.329	0.056	0.627	0.128	0.886	0.188	0.033	0.86	0.156	0.021	0.686	0.14	0.026	0.552	0.195	-0.012	0.439	0.195	-0.028	0.295	0.152	-0.027	0.081	0.25
1154	5.77	-0.087	1.061	0.341	0.152	0.908	0.518	0.035	0.895	0.558	0.117	0.715	0.607	0.119	0.578	0.571	0.128	0.469	0.582	0.121	0.317	0.635	0.195	0.123	0.579	0.332	0.056	0.625	0.129	0.886	0.188	0.035	0.86	0.156	0.023	0.686	0.14	0.027	0.552	0.196	-0.011	0.439	0.195	-0.028	0.295	0.152	-0.027	0.081	0.25
1155	5.775	-0.085	1.061	0.342	0.154	0.907	0.518	0.038	0.894	0.559	0.119	0.714	0.607	0.122	0.577	0.571	0.131	0.469	0.581	0.125	0.317	0.636	0.198	0.122	0.578	0.335	0.054	0.624	0.131	0.887	0.189	0.037	0.859	0.156	0.024	0.686	0.141	0.028	0.552	0.196	-0.01	0.439	0.195	-0.027	0.296	0.152	-0.027	0.081	0.25
1156	5.78	-0.083	1.061	0.343	0.156	0.907	0.519	0.039	0.893	0.559	0.122	0.713	0.607	0.125	0.577	0.57	0.134	0.469	0.581	0.127	0.316	0.635	0.2	0.122	0.578	0.337	0.053	0.623	0.133	0.887	0.189	0.039	0.859	0.157	0.025	0.686	0.141	0.029	0.552	0.196	-0.009	0.439	0.195	-0.026	0.296	0.152	-0.027	0.081	0.25
1157	5.785	-0.081	1.061	0.345	0.158	0.906	0.52	0.042	0.893	0.56	0.124	0.713	0.607	0.128	0.576	0.571	0.137	0.468	0.582	0.13	0.316	0.635	0.202	0.121	0.577	0.339	0.052	0.621	0.134	0.887	0.19	0.041	0.859	0.157	0.027	0.686	0.141	0.03	0.552	0.196	-0.009	0.439	0.196	-0.026	0.296	0.152	-0.027	0.081	0.25
1158	5.79	-0.08	1.06	0.346	0.16	0.906	0.52	0.044	0.892	0.56	0.127	0.712	0.607	0.131	0.576	0.571	0.14	0.468	0.581	0.133	0.316	0.635	0.205	0.121	0.576	0.341	0.051	0.62	0.136	0.887	0.19	0.042	0.86	0.158	0.028	0.685	0.141	0.032	0.552	0.197	-0.008	0.439	0.196	-0.025	0.296	0.153	-0.027	0.081	0.25
1159	5.795	-0.078	1.06	0.347	0.163	0.905	0.52	0.046	0.891	0.561	0.129	0.711	0.608	0.133	0.575	0.571	0.142	0.467	0.581	0.136	0.315	0.635	0.207	0.12	0.576	0.343	0.051	0.619	0.137	0.887	0.191	0.042	0.86	0.158	0.03	0.685	0.142	0.033	0.552	0.197	-0.007	0.439	0.196	-0.025	0.296	0.153	-0.027	0.081	0.25
1160	5.8	-0.076	1.059	0.348	0.165	0.905	0.521	0.049	0.891	0.562	0.131	0.71	0.608	0.136	0.575	0.571	0.145	0.467	0.581	0.138	0.314	0.634	0.209	0.12	0.575	0.345	0.049	0.617	0.139	0.887	0.191	0.043	0.86	0.158	0.031	0.686	0.142	0.034	0.552	0.197	-0.005	0.439	0.197	-0.024	0.296	0.153	-0.027	0.081	0.25
1161	5.805	-0.074	1.059	0.349	0.167	0.905	0.521	0.051	0.89	0.562	0.133	0.709	0.608	0.139	0.574	0.571	0.148	0.466	0.581	0.14	0.314	0.634	0.211	0.119	0.574	0.346	0.048	0.616	0.14	0.887	0.192	0.044	0.861	0.159	0.032	0.686	0.142	0.035	0.552	0.198	-0.004	0.439	0.197	-0.023	0.296	0.153	-0.026	0.081	0.251
1162	5.81	-0.073	1.059	0.35	0.17	0.905	0.522	0.053	0.89	0.562	0.135	0.708	0.609	0.14	0.573	0.571	0.15	0.465	0.581	0.143	0.313	0.634	0.212	0.118	0.574	0.348	0.046	0.615	0.142	0.888	0.193	0.046	0.861	0.159	0.034	0.686	0.143	0.036	0.552	0.198	-0.003	0.439	0.197	-0.022	0.297	0.154	-0.026	0.081	0.251
1163	5.815	-0.071	1.059	0.352	0.172	0.904	0.522	0.056	0.889	0.563	0.137	0.708	0.609	0.143	0.573	0.571	0.153	0.465	0.581	0.145	0.312	0.634	0.213	0.117	0.573	0.349	0.045	0.614	0.144	0.888	0.193	0.047	0.861	0.159	0.035	0.686	0.143	0.038	0.552	0.198	-0.002	0.439	0.198	-0.021	0.297	0.154	-0.026	0.082	0.251
1164	5.82	-0.069	1.058	0.353	0.175	0.904	0.522	0.059	0.888	0.563	0.139	0.707	0.609	0.145	0.572	0.571	0.155	0.464	0.581	0.147	0.312	0.633	0.214	0.116	0.572	0.35	0.044	0.613	0.145	0.888	0.194	0.048	0.861	0.16	0.037	0.685	0.144	0.039	0.552	0.199	-0.001	0.439	0.198	-0.02	0.297	0.154	-0.026	0.082	0.251
1165	5.825	-0.067	1.058	0.355	0.177	0.904	0.523	0.061	0.888	0.564	0.141	0.705	0.609	0.147	0.571	0.571	0.157	0.463	0.58	0.149	0.31	0.633	0.216	0.115	0.571	0.351	0.042	0.612	0.146	0.888	0.194	0.05	0.861	0.16	0.04	0.685	0.144	0.041	0.552	0.199	0.001	0.439	0.199	-0.019	0.297	0.154	-0.026	0.082	0.251
1166	5.83	-0.065	1.057	0.356	0.179	0.903	0.523	0.064	0.887	0.564	0.142	0.704	0.61	0.15	0.57	0.571	0.159	0.462	0.58	0.15	0.31	0.632	0.216	0.114	0.57	0.351	0.04	0.611	0.147	0.888	0.195	0.053	0.861	0.161	0.042	0.685	0.145	0.042	0.551	0.2	0.002	0.439	0.199	-0.019	0.297	0.154	-0.026	0.082	0.251
1167	5.835	-0.063	1.057	0.357	0.182	0.903	0.523	0.066	0.886	0.565	0.144	0.703	0.61	0.151	0.569	0.57	0.161	0.461	0.58	0.151	0.309	0.632	0.217	0.113	0.569	0.352	0.038	0.61	0.149	0.888	0.195	0.055	0.861	0.161	0.043	0.685	0.145	0.043	0.551	0.2	0.002	0.439	0.199	-0.018	0.297	0.155	-0.026	0.082	0.251
1168	5.84	-0.06	1.057	0.358	0.184	0.902	0.523	0.069	0.885	0.565	0.146	0.702	0.61	0.153	0.568	0.57	0.162	0.46	0.579	0.153	0.308	0.631	0.217	0.112	0.568	0.352	0.037	0.608	0.151	0.889	0.196	0.056	0.861	0.162	0.044	0.685	0.146	0.045	0.551	0.2	0.004	0.439	0.199	-0.017	0.297	0.155	-0.026	0.082	0.251
1169	5.845	-0.058	1.056	0.359	0.187	0.902	0.524	0.072	0.884	0.565	0.147	0.701	0.611	0.155	0.567	0.57	0.164	0.459	0.579	0.154	0.307	0.631	0.218	0.111	0.567	0.352	0.035	0.607	0.153	0.889	0.196	0.057	0.862	0.163	0.046	0.685	0.146	0.046	0.551	0.201	0.005	0.439	0.199	-0.016	0.297	0.155	-0.026	0.082	0.251
1170	5.85	-0.056	1.055	0.36	0.189	0.901	0.524	0.075	0.884	0.566	0.148	0.699	0.611	0.156	0.567	0.57	0.166	0.458	0.579	0.155	0.306	0.63	0.219	0.109	0.566	0.352	0.033	0.606	0.155	0.889	0.196	0.059	0.862	0.163	0.048	0.685	0.146	0.048	0.551	0.201	0.007	0.439	0.199	-0.015	0.296	0.155	-0.026	0.082	0.251
1171	5.855	-0.054	1.055	0.362	0.192	0.9	0.524	0.078	0.883	0.567	0.149	0.698	0.612	0.157	0.566	0.57	0.167	0.457	0.578	0.156	0.304	0.629	0.219	0.108	0.565	0.352	0.031	0.605	0.157	0.889	0.196	0.061	0.862	0.164	0.05	0.685	0.147	0.05	0.551	0.201	0.007	0.439	0.2	-0.014	0.297	0.155	-0.026	0.082	0.251
1172	5.86	-0.052	1.054	0.363	0.195	0.9	0.524	0.081	0.882	0.567	0.151	0.697	0.612	0.159	0.564	0.57	0.168	0.456	0.578	0.157	0.303	0.629	0.219	0.107	0.564	0.352	0.029	0.604	0.158	0.889	0.197	0.064	0.861	0.164	0.052	0.684	0.147	0.051	0.551	0.202	0.008	0.439	0.2	-0.013	0.297	0.155	-0.026	0.082	0.251
1173	5.865	-0.05	1.054	0.365	0.197	0.899	0.524	0.083	0.881	0.568	0.152	0.695	0.612	0.16	0.563	0.57	0.17	0.455	0.578	0.157	0.302	0.628	0.22	0.106	0.563	0.352	0.028	0.604	0.16	0.889	0.197	0.066	0.861	0.165	0.054	0.684	0.148	0.053	0.55	0.202	0.01	0.439	0.2	-0.012	0.297	0.155	-0.026	0.082	0.251
1174	5.87	-0.047	1.053	0.366	0.2	0.898	0.524	0.086	0.88	0.568	0.154	0.694	0.612	0.161	0.562	0.57	0.171	0.454	0.578	0.158	0.3	0.627	0.22	0.105	0.561	0.353	0.028	0.603	0.162	0.889	0.197	0.067	0.861	0.165	0.056	0.684	0.148	0.054	0.55	0.202	0.011	0.439	0.2	-0.012	0.297	0.155	-0.026	0.082	0.251
1175	5.875	-0.045	1.052	0.368	0.203	0.897	0.524	0.089	0.879	0.569	0.155	0.693	0.613	0.163	0.561	0.569	0.171	0.452	0.577	0.158	0.299	0.626	0.22	0.104	0.56	0.352	0.029	0.603	0.164	0.889	0.197	0.069	0.861	0.166	0.057	0.684	0.148	0.055	0.55	0.202	0.012	0.439	0.2	-0.011	0.297	0.155	-0.026	0.082	0.251
1176	5.88	-0.043	1.052	0.369	0.205	0.896	0.525	0.092	0.878	0.57	0.156	0.691	0.613	0.164	0.559	0.569	0.171	0.451	0.576	0.158	0.297	0.625	0.22	0.102	0.559	0.353	0.03	0.602	0.166	0.889	0.198	0.071	0.861	0.167	0.059	0.684	0.149	0.057	0.55	0.203	0.014	0.439	0.2	-0.01	0.297	0.155	-0.026	0.082	0.251
1177	5.885	-0.04	1.052	0.37	0.208	0.895	0.525	0.095	0.878	0.57	0.157	0.689	0.614	0.164	0.558	0.569	0.172	0.449	0.576	0.158	0.296	0.624	0.22	0.101	0.558	0.353	0.031	0.601	0.168	0.889	0.198	0.074	0.861	0.168	0.061	0.684	0.149	0.059	0.55	0.203	0.015	0.439	0.201	-0.01	0.298	0.156	-0.026	0.082	0.251
1178	5.89	-0.038	1.051	0.372	0.211	0.895	0.525	0.098	0.877	0.571	0.158	0.688	0.614	0.165	0.556	0.569	0.173	0.448	0.575	0.159	0.294	0.623	0.22	0.099	0.557	0.354	0.031	0.6	0.17	0.889	0.199	0.075	0.861	0.168	0.064	0.684	0.15	0.061	0.55	0.203	0.017	0.439	0.201	-0.009	0.298	0.156	-0.026	0.082	0.251
1179	5.895	-0.035	1.05	0.373	0.214	0.894	0.525	0.101	0.876	0.572	0.159	0.686	0.614	0.166	0.555	0.568	0.173	0.446	0.575	0.159	0.292	0.622	0.22	0.098	0.555	0.353	0.031	0.6	0.173	0.889	0.199	0.077	0.861	0.169	0.066	0.684	0.15	0.062	0.549	0.204	0.018	0.439	0.202	-0.008	0.298	0.156	-0.026	0.082	0.251
1180	5.9	-0.033	1.049	0.375	0.217	0.893	0.525	0.103	0.874	0.573	0.161	0.685	0.614	0.167	0.553	0.568	0.174	0.444	0.574	0.159	0.29	0.621	0.22	0.096	0.554	0.353	0.032	0.6	0.175	0.888	0.2	0.08	0.861	0.17	0.068	0.684	0.151	0.063	0.549	0.204	0.018	0.439	0.202	-0.008	0.298	0.156	-0.026	0.082	0.251
1181	5.905	-0.03	1.048	0.376	0.22	0.892	0.525	0.106	0.873	0.574	0.162	0.683	0.615	0.167	0.552	0.568	0.174	0.443	0.573	0.158	0.289	0.62	0.219	0.095	0.553	0.353	0.032	0.601	0.177	0.888	0.2	0.082	0.86	0.171	0.07	0.684	0.151	0.065	0.549	0.205	0.02	0.439	0.202	-0.007	0.298	0.156	-0.026	0.082	0.251
1182	5.91	-0.027	1.048	0.378	0.223	0.891	0.526	0.109	0.872	0.575	0.163	0.681	0.615	0.168	0.55	0.568	0.175	0.441	0.573	0.159	0.287	0.619	0.218	0.093	0.552	0.352	0.032	0.601	0.179	0.888	0.201	0.085	0.86	0.172	0.072	0.683	0.152	0.067	0.549	0.205	0.021	0.44	0.203	-0.006	0.299	0.157	-0.025	0.082	0.252
1183	5.915	-0.025	1.047	0.38	0.226	0.89	0.526	0.113	0.871	0.575	0.164	0.68	0.615	0.169	0.548	0.567	0.175	0.439	0.572	0.159	0.285	0.618	0.218	0.092	0.551	0.352	0.032	0.601	0.182	0.888	0.201	0.086	0.861	0.172	0.075	0.683	0.152	0.069	0.549	0.206	0.023	0.44	0.203	-0.005	0.299	0.157	-0.025	0.083	0.252
1184	5.92	-0.023	1.047	0.381	0.229	0.889	0.526	0.116	0.87	0.576	0.166	0.678	0.616	0.169	0.547	0.567	0.175	0.438	0.572	0.159	0.283	0.617	0.217	0.09	0.55	0.352	0.032	0.601	0.184	0.888	0.202	0.088	0.861	0.173	0.077	0.683	0.153	0.07	0.549	0.206	0.024	0.44	0.204	-0.004	0.3	0.157	-0.025	0.083	0.252
1185	5.925	-0.02	1.046	0.383	0.232	0.888	0.527	0.119	0.868	0.576	0.167	0.677	0.616	0.169	0.545	0.567	0.176	0.437	0.572	0.158	0.282	0.617	0.218	0.089	0.55	0.352	0.032	0.601	0.186	0.889	0.203	0.091	0.861	0.174	0.08	0.683	0.153	0.072	0.549	0.207	0.025	0.44	0.204	-0.003	0.3	0.157	-0.025	0.083	0.252
1186	5.93	-0.017	1.045	0.385	0.235	0.887	0.527	0.122	0.867	0.577	0.168	0.675	0.616	0.17	0.543	0.566	0.176	0.435	0.572	0.157	0.281	0.617	0.218	0.088	0.551	0.352	0.032	0.602	0.188	0.889	0.203	0.094	0.861	0.175	0.082	0.683	0.154	0.074	0.549	0.207	0.027	0.44	0.204	-0.002	0.3	0.157	-0.025	0.083	0.252
1187	5.935	-0.014	1.044	0.387	0.238	0.886	0.527	0.125	0.866	0.577	0.17	0.674	0.616	0.17	0.542	0.566	0.176	0.434	0.572	0.156	0.28	0.616	0.219	0.088	0.551	0.353	0.032	0.602	0.191	0.889	0.204	0.097	0.861	0.175	0.084	0.683	0.154	0.076	0.549	0.207	0.029	0.44	0.204	-0.001	0.3	0.158	-0.025	0.083	0.252
1188	5.94	-0.012	1.044	0.388	0.24	0.885	0.528	0.128	0.865	0.578	0.171	0.673	0.616	0.171	0.541	0.566	0.176	0.434	0.572	0.157	0.279	0.616	0.22	0.087	0.551	0.353	0.031	0.603	0.194	0.889	0.205	0.099	0.861	0.176	0.087	0.683	0.155	0.078	0.548	0.207	0.03	0.44	0.205	0	0.3	0.158	-0.025	0.083	0.252
1189	5.945	-0.01	1.043	0.39	0.242	0.883	0.528	0.132	0.863	0.579	0.172	0.672	0.616	0.171	0.541	0.566	0.175	0.433	0.572	0.157	0.279	0.617	0.22	0.086	0.551	0.353	0.031	0.603	0.196	0.888	0.206	0.101	0.862	0.177	0.089	0.683	0.155	0.08	0.548	0.208	0.031	0.44	0.205	0.001	0.3	0.158	-0.024	0.083	0.252
1190	5.95	-0.007	1.043	0.392	0.245	0.882	0.528	0.135	0.862	0.58	0.173	0.672	0.617	0.171	0.54	0.567	0.175	0.433	0.573	0.158	0.278	0.618	0.22	0.085	0.552	0.353	0.03	0.603	0.198	0.889	0.207	0.103	0.862	0.177	0.092	0.682	0.155	0.082	0.548	0.208	0.033	0.441	0.205	0.002	0.301	0.158	-0.024	0.084	0.252
1191	5.955	-0.005	1.042	0.393	0.248	0.882	0.529	0.138	0.862	0.58	0.174	0.672	0.617	0.17	0.54	0.567	0.175	0.433	0.574	0.158	0.278	0.619	0.22	0.085	0.553	0.353	0.03	0.603	0.2	0.889	0.208	0.107	0.862	0.178	0.094	0.682	0.156	0.084	0.548	0.208	0.036	0.441	0.206	0.003	0.301	0.158	-0.024	0.084	0.252
1192	5.96	-0.002	1.042	0.395	0.251	0.881	0.529	0.142	0.86	0.581	0.176	0.672	0.617	0.17	0.541	0.568	0.175	0.433	0.575	0.16	0.278	0.621	0.219	0.085	0.553	0.353	0.03	0.603	0.202	0.889	0.209	0.109	0.861	0.179	0.096	0.682	0.156	0.086	0.548	0.209	0.037	0.441	0.206	0.004	0.302	0.158	-0.024	0.084	0.252
1193	5.965	0	1.042	0.396	0.255	0.881	0.529	0.145	0.86	0.581	0.177	0.672	0.618	0.171	0.541	0.568	0.175	0.433	0.575	0.161	0.278	0.622	0.219	0.085	0.554	0.353	0.03	0.604	0.204	0.89	0.21	0.111	0.862	0.179	0.098	0.681	0.157	0.089	0.547	0.209	0.039	0.441	0.207	0.005	0.303	0.159	-0.024	0.085	0.252
1194	5.97	0.003	1.042	0.397	0.258	0.88	0.53	0.149	0.86	0.581	0.178	0.672	0.618	0.172	0.542	0.569	0.176	0.434	0.576	0.163	0.278	0.624	0.219	0.084	0.554	0.353	0.03	0.604	0.207	0.89	0.211	0.112	0.862	0.18	0.1	0.681	0.157	0.091	0.547	0.21	0.041	0.441	0.208	0.006	0.303	0.159	-0.024	0.085	0.252
1195	5.975	0.005	1.042	0.398	0.26	0.88	0.531	0.152	0.86	0.582	0.18	0.673	0.619	0.172	0.542	0.57	0.176	0.434	0.576	0.163	0.278	0.625	0.219	0.084	0.554	0.353	0.03	0.604	0.209	0.891	0.213	0.114	0.862	0.18	0.103	0.681	0.158	0.093	0.547	0.211	0.043	0.441	0.208	0.007	0.304	0.159	-0.023	0.086	0.252
1196	5.98	0.007	1.042	0.399	0.263	0.88	0.531	0.154	0.86	0.583	0.181	0.674	0.619	0.173	0.543	0.571	0.177	0.434	0.577	0.164	0.278	0.626	0.219	0.084	0.555	0.353	0.03	0.604	0.211	0.891	0.214	0.117	0.862	0.181	0.105	0.681	0.158	0.096	0.547	0.211	0.045	0.441	0.209	0.008	0.304	0.16	-0.023	0.086	0.252
1197	5.985	0.009	1.042	0.4	0.267	0.881	0.532	0.156	0.861	0.584	0.183	0.674	0.62	0.175	0.543	0.572	0.177	0.434	0.578	0.165	0.279	0.627	0.219	0.085	0.555	0.353	0.03	0.604	0.213	0.891	0.214	0.12	0.862	0.182	0.106	0.68	0.159	0.098	0.546	0.212	0.047	0.441	0.209	0.01	0.305	0.16	-0.023	0.087	0.252
1198	5.99	0.012	1.042	0.401	0.271	0.882	0.533	0.158	0.862	0.585	0.185	0.675	0.621	0.176	0.544	0.573	0.178	0.434	0.579	0.165	0.279	0.628	0.219	0.085	0.556	0.353	0.029	0.604	0.216	0.891	0.215	0.121	0.862	0.183	0.108	0.68	0.16	0.1	0.546	0.212	0.05	0.442	0.21	0.011	0.305	0.161	-0.023	0.087	0.252
1199	5.995	0.014	1.043	0.401	0.274	0.883	0.534	0.161	0.863	0.585	0.188	0.675	0.622	0.177	0.544	0.574	0.179	0.435	0.58	0.166	0.28	0.629	0.219	0.085	0.556	0.353	0.029	0.604	0.219	0.892	0.216	0.123	0.862	0.183	0.109	0.68	0.16	0.103	0.546	0.212	0.052	0.442	0.21	0.012	0.305	0.162	-0.023	0.087	0.253
1200	6	0.016	1.043	0.402	0.276	0.883	0.535	0.163	0.864	0.585	0.19	0.676	0.622	0.178	0.544	0.575	0.179	0.435	0.58	0.167	0.28	0.63	0.219	0.085	0.556	0.353	0.029	0.604	0.222	0.893	0.217	0.125	0.862	0.184	0.111	0.679	0.161	0.105	0.546	0.213	0.054	0.442	0.21	0.014	0.306	0.162	-0.022	0.088	0.253
1201	6.005	0.019	1.043	0.403	0.278	0.884	0.536	0.164	0.865	0.586	0.193	0.676	0.623	0.179	0.545	0.576	0.18	0.435	0.581	0.168	0.28	0.63	0.219	0.085	0.557	0.353	0.029	0.604	0.224	0.893	0.219	0.128	0.862	0.185	0.112	0.679	0.162	0.108	0.545	0.213	0.057	0.442	0.211	0.015	0.307	0.163	-0.022	0.088	0.253
1202	6.01	0.021	1.044	0.403	0.28	0.884	0.537	0.166	0.866	0.586	0.196	0.677	0.624	0.18	0.545	0.577	0.18	0.435	0.581	0.168	0.28	0.631	0.219	0.085	0.557	0.353	0.029	0.604	0.225	0.893	0.22	0.131	0.862	0.186	0.114	0.679	0.162	0.11	0.545	0.214	0.059	0.443	0.211	0.017	0.307	0.163	-0.021	0.089	0.253
1203	6.015	0.023	1.044	0.404	0.282	0.884	0.538	0.167	0.867	0.587	0.199	0.677	0.624	0.181	0.545	0.577	0.18	0.435	0.581	0.168	0.28	0.631	0.219	0.085	0.557	0.353	0.029	0.604	0.227	0.893	0.221	0.132	0.862	0.186	0.116	0.679	0.163	0.112	0.545	0.214	0.062	0.443	0.212	0.018	0.308	0.163	-0.02	0.091	0.253
1204	6.02	0.026	1.044	0.405	0.283	0.885	0.539	0.168	0.868	0.588	0.201	0.677	0.625	0.182	0.545	0.578	0.181	0.435	0.582	0.168	0.28	0.631	0.218	0.085	0.557	0.352	0.029	0.604	0.228	0.893	0.222	0.133	0.862	0.187	0.118	0.679	0.164	0.115	0.545	0.215	0.065	0.443	0.212	0.02	0.308	0.164	-0.02	0.091	0.254
1205	6.025	0.028	1.044	0.406	0.285	0.885	0.54	0.17	0.868	0.589	0.204	0.677	0.625	0.184	0.545	0.578	0.181	0.435	0.582	0.168	0.28	0.631	0.218	0.085	0.557	0.353	0.029	0.604	0.23	0.893	0.223	0.136	0.863	0.188	0.119	0.679	0.164	0.117	0.544	0.215	0.067	0.443	0.212	0.021	0.309	0.164	-0.02	0.092	0.254
1206	6.03	0.03	1.045	0.407	0.287	0.885	0.541	0.171	0.869	0.59	0.206	0.677	0.626	0.186	0.546	0.579	0.181	0.435	0.583	0.168	0.28	0.631	0.218	0.085	0.557	0.353	0.029	0.604	0.232	0.893	0.224	0.138	0.862	0.188	0.121	0.679	0.165	0.12	0.544	0.216	0.07	0.443	0.213	0.023	0.31	0.164	-0.019	0.093	0.254
1207	6.035	0.032	1.045	0.408	0.288	0.886	0.542	0.173	0.869	0.591	0.208	0.677	0.627	0.187	0.546	0.579	0.181	0.434	0.583	0.168	0.28	0.631	0.218	0.084	0.557	0.352	0.029	0.604	0.235	0.893	0.225	0.14	0.863	0.189	0.123	0.679	0.166	0.121	0.544	0.216	0.072	0.444	0.213	0.024	0.31	0.165	-0.018	0.094	0.255
1208	6.04	0.034	1.046	0.408	0.29	0.886	0.543	0.174	0.869	0.592	0.21	0.677	0.627	0.188	0.546	0.579	0.182	0.434	0.584	0.168	0.279	0.631	0.218	0.084	0.557	0.352	0.029	0.604	0.237	0.894	0.226	0.142	0.863	0.19	0.125	0.679	0.166	0.123	0.544	0.216	0.074	0.444	0.213	0.026	0.312	0.165	-0.017	0.095	0.255
1209	6.045	0.036	1.046	0.409	0.291	0.886	0.544	0.176	0.869	0.594	0.212	0.677	0.628	0.189	0.546	0.58	0.182	0.434	0.585	0.168	0.279	0.631	0.218	0.084	0.557	0.353	0.029	0.604	0.24	0.894	0.226	0.144	0.863	0.191	0.127	0.679	0.167	0.126	0.544	0.216	0.077	0.445	0.213	0.027	0.312	0.165	-0.017	0.096	0.255
1210	6.05	0.038	1.047	0.41	0.293	0.886	0.545	0.178	0.869	0.595	0.213	0.677	0.628	0.19	0.546	0.581	0.183	0.434	0.585	0.168	0.279	0.632	0.218	0.084	0.557	0.353	0.029	0.604	0.242	0.894	0.227	0.146	0.864	0.191	0.128	0.68	0.168	0.129	0.545	0.217	0.079	0.445	0.214	0.028	0.313	0.166	-0.016	0.097	0.256
1211	6.055	0.04	1.047	0.411	0.294	0.886	0.546	0.179	0.87	0.596	0.214	0.677	0.629	0.191	0.546	0.582	0.184	0.434	0.586	0.167	0.278	0.632	0.218	0.084	0.557	0.353	0.029	0.604	0.244	0.893	0.228	0.148	0.864	0.193	0.13	0.68	0.169	0.132	0.545	0.217	0.082	0.445	0.214	0.03	0.314	0.166	-0.016	0.098	0.256
1212	6.06	0.042	1.048	0.413	0.296	0.886	0.547	0.181	0.87	0.597	0.215	0.677	0.63	0.192	0.545	0.582	0.185	0.434	0.586	0.168	0.278	0.632	0.218	0.084	0.557	0.353	0.029	0.604	0.246	0.893	0.229	0.151	0.864	0.194	0.132	0.68	0.169	0.135	0.546	0.217	0.084	0.446	0.214	0.031	0.315	0.167	-0.015	0.099	0.257
1213	6.065	0.044	1.048	0.414	0.298	0.886	0.548	0.182	0.87	0.598	0.216	0.677	0.631	0.193	0.545	0.583	0.186	0.434	0.587	0.168	0.278	0.632	0.218	0.084	0.557	0.353	0.029	0.604	0.248	0.893	0.229	0.153	0.864	0.195	0.134	0.681	0.17	0.137	0.546	0.217	0.087	0.447	0.214	0.033	0.316	0.167	-0.014	0.101	0.257
1214	6.07	0.046	1.048	0.415	0.299	0.886	0.549	0.184	0.869	0.6	0.217	0.677	0.631	0.194	0.545	0.583	0.186	0.434	0.587	0.168	0.277	0.632	0.218	0.084	0.557	0.353	0.029	0.604	0.25	0.893	0.23	0.155	0.864	0.196	0.137	0.681	0.17	0.139	0.546	0.217	0.089	0.447	0.214	0.035	0.317	0.167	-0.014	0.102	0.257
1215	6.075	0.047	1.049	0.417	0.301	0.885	0.551	0.186	0.869	0.601	0.217	0.677	0.632	0.195	0.545	0.584	0.187	0.434	0.587	0.168	0.277	0.632	0.218	0.084	0.557	0.353	0.029	0.604	0.252	0.893	0.231	0.156	0.865	0.197	0.139	0.681	0.171	0.142	0.546	0.218	0.092	0.448	0.214	0.036	0.318	0.167	-0.013	0.103	0.257
1216	6.08	0.05	1.048	0.418	0.302	0.885	0.552	0.188	0.868	0.602	0.217	0.676	0.634	0.195	0.545	0.584	0.187	0.434	0.588	0.168	0.277	0.633	0.218	0.083	0.557	0.353	0.029	0.605	0.254	0.893	0.231	0.158	0.865	0.198	0.141	0.681	0.171	0.145	0.546	0.218	0.095	0.448	0.214	0.038	0.319	0.168	-0.012	0.104	0.257
1217	6.085	0.053	1.048	0.419	0.304	0.884	0.553	0.189	0.868	0.603	0.217	0.676	0.635	0.195	0.545	0.585	0.188	0.434	0.589	0.169	0.277	0.634	0.218	0.083	0.557	0.353	0.028	0.605	0.256	0.893	0.232	0.159	0.866	0.2	0.143	0.682	0.172	0.148	0.546	0.218	0.098	0.449	0.214	0.04	0.32	0.168	-0.011	0.106	0.257
1218	6.09	0.055	1.048	0.421	0.306	0.884	0.555	0.192	0.867	0.604	0.216	0.676	0.636	0.195	0.546	0.586	0.188	0.434	0.589	0.17	0.277	0.634	0.218	0.083	0.558	0.353	0.028	0.605	0.258	0.894	0.233	0.16	0.866	0.201	0.146	0.682	0.172	0.151	0.546	0.218	0.101	0.449	0.214	0.042	0.321	0.168	-0.01	0.107	0.257
1219	6.095	0.057	1.049	0.422	0.308	0.883	0.556	0.194	0.867	0.605	0.216	0.675	0.637	0.195	0.546	0.586	0.188	0.434	0.59	0.17	0.277	0.635	0.217	0.083	0.558	0.353	0.028	0.605	0.259	0.893	0.234	0.162	0.867	0.202	0.148	0.682	0.172	0.154	0.547	0.218	0.104	0.45	0.214	0.045	0.322	0.167	-0.01	0.108	0.257
1220	6.1	0.058	1.049	0.423	0.31	0.882	0.558	0.196	0.866	0.606	0.215	0.675	0.638	0.196	0.546	0.587	0.188	0.434	0.59	0.17	0.278	0.635	0.217	0.083	0.558	0.353	0.028	0.605	0.26	0.893	0.235	0.163	0.867	0.203	0.151	0.682	0.172	0.157	0.547	0.218	0.106	0.451	0.213	0.047	0.323	0.167	-0.009	0.11	0.257
1221	6.105	0.061	1.049	0.425	0.312	0.882	0.559	0.197	0.866	0.606	0.215	0.675	0.639	0.196	0.545	0.588	0.188	0.434	0.59	0.17	0.278	0.636	0.217	0.083	0.558	0.353	0.028	0.605	0.262	0.893	0.236	0.165	0.867	0.204	0.154	0.683	0.173	0.16	0.547	0.217	0.11	0.451	0.213	0.049	0.324	0.167	-0.008	0.111	0.257
1222	6.11	0.062	1.049	0.426	0.313	0.881	0.561	0.199	0.865	0.607	0.214	0.675	0.64	0.196	0.545	0.588	0.189	0.434	0.591	0.169	0.278	0.636	0.217	0.083	0.558	0.353	0.028	0.605	0.263	0.894	0.237	0.167	0.867	0.205	0.156	0.683	0.173	0.164	0.547	0.217	0.113	0.452	0.212	0.052	0.325	0.166	-0.007	0.113	0.256
1223	6.115	0.064	1.049	0.428	0.316	0.881	0.562	0.201	0.864	0.608	0.214	0.675	0.641	0.196	0.545	0.589	0.189	0.434	0.591	0.169	0.278	0.636	0.217	0.083	0.559	0.353	0.028	0.605	0.265	0.894	0.239	0.168	0.867	0.206	0.159	0.683	0.173	0.167	0.548	0.217	0.116	0.452	0.212	0.054	0.326	0.166	-0.006	0.115	0.256
1224	6.12	0.066	1.049	0.429	0.318	0.881	0.563	0.202	0.864	0.609	0.214	0.675	0.642	0.197	0.545	0.589	0.189	0.434	0.592	0.169	0.278	0.637	0.217	0.083	0.559	0.353	0.028	0.605	0.265	0.895	0.24	0.17	0.867	0.207	0.162	0.683	0.173	0.171	0.548	0.216	0.12	0.453	0.212	0.057	0.327	0.166	-0.004	0.116	0.256
1225	6.125	0.068	1.049	0.43	0.319	0.88	0.565	0.203	0.863	0.61	0.214	0.675	0.643	0.197	0.545	0.59	0.189	0.434	0.592	0.169	0.278	0.637	0.217	0.082	0.559	0.353	0.028	0.605	0.267	0.895	0.241	0.171	0.867	0.207	0.165	0.684	0.173	0.174	0.548	0.216	0.123	0.454	0.211	0.06	0.328	0.165	-0.003	0.118	0.255
1226	6.13	0.069	1.05	0.431	0.321	0.88	0.566	0.205	0.863	0.611	0.214	0.674	0.644	0.197	0.545	0.591	0.189	0.434	0.593	0.168	0.278	0.637	0.217	0.082	0.559	0.353	0.028	0.605	0.268	0.896	0.242	0.172	0.868	0.208	0.168	0.684	0.173	0.178	0.548	0.216	0.127	0.454	0.21	0.063	0.329	0.165	-0.002	0.12	0.254
1227	6.135	0.07	1.05	0.433	0.323	0.879	0.567	0.206	0.863	0.612	0.213	0.674	0.645	0.197	0.545	0.591	0.189	0.433	0.594	0.168	0.277	0.637	0.216	0.082	0.56	0.353	0.028	0.605	0.269	0.896	0.244	0.173	0.868	0.209	0.171	0.684	0.173	0.182	0.548	0.215	0.131	0.455	0.21	0.066	0.331	0.164	-0.001	0.121	0.254
1228	6.14	0.072	1.05	0.434	0.325	0.879	0.568	0.208	0.862	0.612	0.214	0.674	0.645	0.196	0.546	0.592	0.188	0.433	0.594	0.167	0.277	0.637	0.216	0.081	0.56	0.353	0.028	0.605	0.271	0.896	0.245	0.175	0.868	0.21	0.173	0.684	0.173	0.186	0.549	0.214	0.135	0.455	0.209	0.069	0.331	0.163	0.001	0.123	0.254
1229	6.145	0.074	1.05	0.435	0.327	0.878	0.569	0.211	0.862	0.613	0.214	0.674	0.646	0.196	0.546	0.592	0.188	0.433	0.595	0.166	0.277	0.638	0.216	0.081	0.56	0.353	0.028	0.605	0.272	0.896	0.246	0.176	0.868	0.211	0.176	0.684	0.173	0.19	0.549	0.214	0.139	0.456	0.208	0.072	0.333	0.163	0.002	0.125	0.253
1230	6.15	0.077	1.05	0.436	0.329	0.878	0.57	0.212	0.862	0.613	0.215	0.674	0.647	0.196	0.546	0.593	0.188	0.433	0.595	0.166	0.276	0.638	0.215	0.081	0.56	0.353	0.028	0.605	0.273	0.896	0.248	0.178	0.868	0.212	0.179	0.684	0.173	0.194	0.549	0.213	0.143	0.456	0.207	0.076	0.334	0.162	0.004	0.127	0.253
1231	6.155	0.079	1.05	0.437	0.332	0.878	0.57	0.214	0.862	0.614	0.216	0.674	0.647	0.197	0.546	0.593	0.188	0.433	0.595	0.165	0.276	0.638	0.215	0.081	0.56	0.353	0.027	0.605	0.275	0.895	0.249	0.179	0.868	0.212	0.182	0.684	0.173	0.198	0.549	0.212	0.148	0.457	0.206	0.079	0.335	0.161	0.006	0.129	0.252
1232	6.16	0.081	1.05	0.438	0.334	0.877	0.571	0.215	0.862	0.615	0.217	0.674	0.648	0.197	0.546	0.594	0.188	0.433	0.596	0.165	0.276	0.638	0.215	0.081	0.56	0.352	0.027	0.605	0.276	0.895	0.25	0.18	0.868	0.213	0.186	0.685	0.173	0.203	0.549	0.212	0.152	0.458	0.205	0.084	0.336	0.16	0.007	0.132	0.251
1233	6.165	0.082	1.05	0.44	0.336	0.877	0.571	0.217	0.862	0.616	0.217	0.674	0.649	0.197	0.546	0.595	0.188	0.433	0.596	0.164	0.276	0.638	0.214	0.08	0.56	0.352	0.027	0.606	0.276	0.894	0.251	0.182	0.868	0.214	0.189	0.685	0.173	0.207	0.549	0.211	0.157	0.458	0.204	0.088	0.337	0.159	0.01	0.134	0.25
1234	6.17	0.084	1.049	0.441	0.337	0.876	0.572	0.219	0.862	0.617	0.219	0.674	0.65	0.198	0.546	0.595	0.187	0.433	0.597	0.164	0.276	0.639	0.214	0.08	0.561	0.352	0.027	0.606	0.276	0.894	0.253	0.183	0.868	0.214	0.191	0.685	0.173	0.211	0.55	0.21	0.161	0.459	0.203	0.091	0.339	0.158	0.012	0.136	0.25
1235	6.175	0.086	1.049	0.442	0.339	0.876	0.572	0.221	0.862	0.617	0.22	0.674	0.65	0.198	0.546	0.596	0.187	0.433	0.598	0.164	0.276	0.639	0.214	0.08	0.561	0.352	0.027	0.606	0.277	0.893	0.254	0.185	0.868	0.215	0.194	0.686	0.173	0.215	0.55	0.209	0.166	0.46	0.201	0.095	0.34	0.157	0.014	0.139	0.249
1236	6.18	0.087	1.049	0.443	0.34	0.875	0.572	0.222	0.862	0.618	0.221	0.674	0.651	0.199	0.545	0.597	0.187	0.433	0.598	0.164	0.275	0.639	0.214	0.08	0.561	0.352	0.027	0.606	0.278	0.893	0.255	0.187	0.868	0.216	0.197	0.686	0.173	0.22	0.551	0.208	0.171	0.46	0.2	0.099	0.342	0.156	0.016	0.141	0.248
1237	6.185	0.089	1.05	0.444	0.343	0.875	0.572	0.224	0.862	0.619	0.223	0.673	0.652	0.2	0.545	0.597	0.188	0.433	0.599	0.164	0.275	0.64	0.214	0.08	0.561	0.352	0.027	0.606	0.28	0.893	0.255	0.189	0.867	0.217	0.2	0.686	0.173	0.224	0.551	0.207	0.176	0.462	0.199	0.103	0.343	0.155	0.019	0.144	0.247
1238	6.19	0.09	1.05	0.445	0.344	0.875	0.573	0.226	0.862	0.62	0.224	0.673	0.652	0.201	0.545	0.598	0.188	0.432	0.599	0.164	0.275	0.64	0.214	0.08	0.561	0.352	0.027	0.606	0.284	0.895	0.255	0.19	0.867	0.217	0.203	0.687	0.173	0.229	0.552	0.206	0.181	0.463	0.197	0.108	0.345	0.154	0.021	0.147	0.246
1239	6.195	0.091	1.05	0.446	0.346	0.874	0.573	0.229	0.862	0.621	0.226	0.673	0.653	0.202	0.545	0.598	0.189	0.432	0.6	0.165	0.275	0.64	0.214	0.08	0.561	0.352	0.027	0.606	0.286	0.895	0.255	0.191	0.867	0.218	0.206	0.687	0.172	0.234	0.552	0.206	0.186	0.464	0.196	0.112	0.347	0.153	0.024	0.149	0.245
1240	6.2	0.093	1.05	0.447	0.347	0.874	0.573	0.23	0.862	0.621	0.227	0.673	0.654	0.202	0.545	0.599	0.19	0.432	0.6	0.165	0.275	0.641	0.214	0.08	0.561	0.352	0.027	0.606	0.287	0.895	0.255	0.192	0.867	0.219	0.209	0.687	0.172	0.238	0.553	0.205	0.192	0.464	0.195	0.117	0.348	0.153	0.027	0.152	0.244
1241	6.205	0.094	1.05	0.448	0.348	0.874	0.573	0.231	0.862	0.622	0.229	0.673	0.654	0.203	0.545	0.6	0.19	0.432	0.601	0.165	0.275	0.641	0.214	0.08	0.561	0.352	0.027	0.606	0.287	0.895	0.255	0.194	0.867	0.219	0.212	0.687	0.172	0.243	0.554	0.204	0.197	0.465	0.193	0.121	0.35	0.152	0.03	0.155	0.243
1242	6.21	0.096	1.049	0.449	0.349	0.873	0.573	0.233	0.862	0.623	0.23	0.673	0.655	0.203	0.545	0.6	0.19	0.432	0.601	0.166	0.275	0.642	0.214	0.08	0.561	0.352	0.027	0.606	0.288	0.895	0.256	0.196	0.867	0.22	0.215	0.688	0.171	0.248	0.555	0.203	0.202	0.467	0.192	0.126	0.352	0.151	0.034	0.158	0.242
1243	6.215	0.097	1.049	0.45	0.35	0.872	0.573	0.234	0.861	0.624	0.232	0.673	0.655	0.204	0.545	0.601	0.191	0.432	0.602	0.167	0.275	0.643	0.214	0.08	0.562	0.352	0.027	0.605	0.289	0.895	0.256	0.197	0.867	0.22	0.218	0.688	0.171	0.253	0.555	0.202	0.208	0.468	0.191	0.131	0.354	0.149	0.037	0.161	0.241
1244	6.22	0.099	1.049	0.451	0.35	0.871	0.573	0.236	0.861	0.624	0.234	0.673	0.656	0.205	0.545	0.602	0.192	0.432	0.602	0.168	0.274	0.643	0.214	0.08	0.562	0.352	0.027	0.605	0.291	0.894	0.256	0.199	0.867	0.221	0.221	0.689	0.171	0.257	0.556	0.201	0.213	0.47	0.19	0.136	0.356	0.148	0.041	0.164	0.24
1245	6.225	0.1	1.049	0.452	0.35	0.871	0.573	0.238	0.861	0.625	0.236	0.673	0.656	0.206	0.545	0.602	0.192	0.432	0.603	0.169	0.274	0.643	0.214	0.08	0.562	0.352	0.027	0.605	0.292	0.894	0.256	0.2	0.867	0.221	0.224	0.689	0.171	0.262	0.557	0.2	0.218	0.471	0.188	0.141	0.358	0.147	0.044	0.167	0.239
1246	6.23	0.101	1.049	0.453	0.351	0.87	0.573	0.239	0.861	0.626	0.238	0.673	0.657	0.207	0.544	0.602	0.193	0.432	0.603	0.169	0.274	0.644	0.214	0.08	0.562	0.352	0.027	0.605	0.293	0.895	0.256	0.201	0.868	0.222	0.227	0.69	0.171	0.267	0.558	0.199	0.224	0.473	0.187	0.146	0.36	0.146	0.049	0.17	0.238
1247	6.235	0.103	1.049	0.454	0.352	0.87	0.573	0.241	0.861	0.626	0.24	0.672	0.658	0.208	0.544	0.603	0.193	0.432	0.604	0.17	0.274	0.644	0.214	0.08	0.562	0.352	0.027	0.605	0.294	0.895	0.256	0.201	0.868	0.222	0.23	0.69	0.171	0.272	0.559	0.198	0.23	0.474	0.185	0.151	0.363	0.145	0.053	0.173	0.237
1248	6.24	0.104	1.049	0.455	0.354	0.869	0.574	0.243	0.86	0.626	0.242	0.672	0.658	0.21	0.544	0.604	0.193	0.432	0.604	0.17	0.274	0.645	0.214	0.079	0.562	0.352	0.027	0.605	0.296	0.895	0.257	0.201	0.868	0.222	0.232	0.691	0.17	0.277	0.56	0.197	0.235	0.476	0.184	0.156	0.364	0.144	0.057	0.176	0.236
1249	6.245	0.106	1.048	0.456	0.355	0.869	0.574	0.245	0.86	0.627	0.243	0.672	0.659	0.211	0.545	0.604	0.194	0.432	0.605	0.171	0.274	0.645	0.214	0.079	0.563	0.352	0.027	0.605	0.297	0.895	0.257	0.203	0.868	0.222	0.236	0.691	0.17	0.282	0.562	0.196	0.241	0.478	0.183	0.162	0.366	0.143	0.061	0.179	0.235
1250	6.25	0.107	1.048	0.456	0.357	0.869	0.574	0.246	0.86	0.627	0.245	0.672	0.659	0.212	0.545	0.605	0.195	0.432	0.605	0.171	0.274	0.646	0.214	0.079	0.563	0.352	0.027	0.605	0.298	0.895	0.257	0.204	0.868	0.223	0.239	0.692	0.17	0.287	0.563	0.195	0.246	0.479	0.181	0.167	0.369	0.142	0.065	0.182	0.234
1251	6.255	0.109	1.048	0.457	0.359	0.869	0.575	0.247	0.86	0.628	0.246	0.672	0.66	0.212	0.545	0.605	0.196	0.432	0.606	0.171	0.274	0.646	0.214	0.079	0.563	0.352	0.027	0.605	0.299	0.895	0.257	0.205	0.868	0.224	0.242	0.692	0.17	0.291	0.564	0.194	0.252	0.481	0.18	0.173	0.371	0.141	0.07	0.184	0.233
1252	6.26	0.11	1.048	0.457	0.361	0.868	0.575	0.249	0.859	0.629	0.248	0.672	0.66	0.213	0.545	0.606	0.197	0.432	0.606	0.171	0.274	0.646	0.214	0.079	0.563	0.352	0.027	0.605	0.299	0.895	0.258	0.206	0.868	0.224	0.244	0.693	0.17	0.296	0.566	0.193	0.257	0.483	0.179	0.178	0.373	0.14	0.075	0.187	0.233
1253	6.265	0.112	1.048	0.458	0.362	0.868	0.576	0.25	0.859	0.629	0.249	0.672	0.66	0.213	0.545	0.606	0.197	0.432	0.607	0.171	0.274	0.646	0.214	0.079	0.563	0.352	0.027	0.605	0.3	0.894	0.258	0.207	0.867	0.225	0.247	0.694	0.17	0.301	0.567	0.193	0.263	0.485	0.178	0.184	0.374	0.14	0.08	0.19	0.232
1254	6.27	0.113	1.048	0.459	0.363	0.867	0.576	0.252	0.859	0.63	0.25	0.672	0.661	0.214	0.545	0.607	0.198	0.432	0.607	0.171	0.274	0.646	0.214	0.079	0.563	0.352	0.027	0.605	0.301	0.894	0.258	0.208	0.867	0.225	0.25	0.695	0.17	0.305	0.568	0.192	0.268	0.486	0.177	0.189	0.376	0.139	0.084	0.193	0.232
1255	6.275	0.114	1.048	0.46	0.364	0.867	0.577	0.253	0.859	0.63	0.251	0.672	0.662	0.215	0.545	0.607	0.198	0.432	0.607	0.172	0.274	0.647	0.214	0.079	0.563	0.352	0.027	0.605	0.301	0.894	0.259	0.209	0.867	0.226	0.253	0.695	0.17	0.31	0.57	0.192	0.274	0.488	0.176	0.195	0.378	0.138	0.089	0.195	0.232
1256	6.28	0.115	1.048	0.46	0.366	0.867	0.577	0.254	0.859	0.631	0.252	0.672	0.662	0.216	0.545	0.607	0.198	0.432	0.608	0.172	0.274	0.647	0.214	0.079	0.563	0.352	0.027	0.605	0.302	0.893	0.259	0.21	0.867	0.226	0.256	0.696	0.17	0.314	0.571	0.191	0.279	0.49	0.175	0.2	0.379	0.137	0.093	0.198	0.232
1257	6.285	0.117	1.048	0.461	0.367	0.866	0.578	0.256	0.859	0.631	0.253	0.672	0.663	0.217	0.545	0.608	0.199	0.432	0.608	0.172	0.274	0.647	0.214	0.079	0.563	0.352	0.027	0.605	0.303	0.894	0.26	0.211	0.867	0.227	0.259	0.697	0.17	0.319	0.573	0.19	0.284	0.491	0.174	0.206	0.381	0.137	0.098	0.201	0.231
1258	6.29	0.118	1.048	0.462	0.369	0.866	0.579	0.258	0.858	0.632	0.254	0.672	0.663	0.218	0.545	0.608	0.199	0.432	0.608	0.173	0.274	0.647	0.213	0.079	0.563	0.352	0.027	0.605	0.304	0.893	0.26	0.212	0.866	0.227	0.262	0.698	0.17	0.323	0.574	0.19	0.29	0.493	0.173	0.211	0.383	0.136	0.103	0.203	0.231
1259	6.295	0.12	1.048	0.462	0.37	0.866	0.579	0.259	0.858	0.632	0.255	0.672	0.664	0.219	0.545	0.609	0.2	0.432	0.609	0.173	0.274	0.648	0.213	0.079	0.563	0.352	0.027	0.605	0.305	0.892	0.26	0.214	0.866	0.228	0.265	0.698	0.17	0.327	0.576	0.189	0.294	0.495	0.172	0.216	0.384	0.136	0.108	0.206	0.232
1260	6.3	0.121	1.047	0.463	0.372	0.865	0.579	0.26	0.858	0.633	0.256	0.672	0.664	0.22	0.545	0.609	0.2	0.432	0.609	0.174	0.274	0.648	0.213	0.079	0.563	0.352	0.027	0.605	0.308	0.893	0.26	0.215	0.866	0.229	0.267	0.699	0.17	0.331	0.578	0.189	0.299	0.497	0.172	0.221	0.386	0.135	0.113	0.209	0.231
1261	6.305	0.124	1.047	0.463	0.374	0.865	0.58	0.262	0.858	0.633	0.256	0.672	0.665	0.22	0.545	0.609	0.2	0.432	0.609	0.174	0.274	0.648	0.213	0.079	0.563	0.352	0.027	0.605	0.309	0.893	0.26	0.215	0.866	0.229	0.27	0.7	0.17	0.336	0.579	0.188	0.304	0.498	0.171	0.226	0.388	0.135	0.117	0.211	0.232
1262	6.31	0.125	1.047	0.464	0.375	0.865	0.58	0.264	0.858	0.634	0.257	0.672	0.665	0.221	0.545	0.61	0.201	0.432	0.609	0.174	0.274	0.649	0.213	0.079	0.563	0.352	0.027	0.605	0.31	0.893	0.26	0.217	0.866	0.23	0.273	0.701	0.17	0.34	0.581	0.187	0.309	0.5	0.17	0.23	0.39	0.135	0.122	0.212	0.232
1263	6.315	0.127	1.046	0.465	0.376	0.865	0.58	0.266	0.858	0.634	0.258	0.672	0.665	0.221	0.545	0.61	0.201	0.432	0.61	0.175	0.274	0.649	0.213	0.079	0.563	0.352	0.027	0.605	0.311	0.893	0.26	0.218	0.866	0.23	0.275	0.701	0.17	0.344	0.583	0.187	0.313	0.502	0.17	0.234	0.391	0.135	0.127	0.214	0.232
1264	6.32	0.129	1.046	0.465	0.378	0.865	0.58	0.268	0.858	0.635	0.258	0.672	0.666	0.222	0.545	0.61	0.202	0.432	0.61	0.175	0.274	0.649	0.213	0.079	0.564	0.352	0.027	0.605	0.313	0.893	0.259	0.22	0.866	0.231	0.278	0.702	0.17	0.349	0.584	0.186	0.318	0.503	0.17	0.238	0.393	0.136	0.133	0.214	0.233
1265	6.325	0.13	1.046	0.466	0.379	0.865	0.58	0.269	0.858	0.635	0.259	0.672	0.666	0.222	0.545	0.611	0.203	0.432	0.61	0.175	0.274	0.649	0.213	0.079	0.564	0.352	0.027	0.605	0.315	0.893	0.259	0.221	0.866	0.231	0.282	0.703	0.17	0.352	0.586	0.186	0.322	0.505	0.17	0.243	0.394	0.136	0.138	0.215	0.233
1266	6.33	0.131	1.046	0.466	0.381	0.865	0.58	0.27	0.858	0.636	0.26	0.672	0.667	0.223	0.545	0.611	0.204	0.433	0.611	0.175	0.275	0.649	0.213	0.079	0.564	0.352	0.027	0.605	0.316	0.892	0.259	0.223	0.865	0.232	0.284	0.704	0.17	0.356	0.587	0.186	0.327	0.506	0.17	0.247	0.396	0.136	0.144	0.216	0.234
1267	6.335	0.133	1.046	0.467	0.383	0.865	0.58	0.271	0.858	0.637	0.261	0.672	0.667	0.224	0.546	0.611	0.205	0.433	0.611	0.175	0.275	0.649	0.213	0.079	0.564	0.352	0.026	0.605	0.316	0.892	0.259	0.225	0.866	0.232	0.287	0.705	0.17	0.359	0.589	0.185	0.331	0.507	0.169	0.251	0.397	0.137	0.15	0.216	0.235
1268	6.34	0.134	1.046	0.467	0.385	0.865	0.58	0.273	0.859	0.637	0.262	0.672	0.668	0.225	0.546	0.612	0.206	0.433	0.611	0.176	0.275	0.649	0.214	0.079	0.564	0.352	0.026	0.606	0.317	0.891	0.259	0.226	0.866	0.233	0.289	0.706	0.17	0.363	0.59	0.185	0.335	0.509	0.17	0.255	0.398	0.137	0.156	0.216	0.235
1269	6.345	0.136	1.046	0.467	0.386	0.865	0.58	0.275	0.859	0.638	0.263	0.672	0.668	0.226	0.546	0.612	0.206	0.433	0.611	0.176	0.275	0.65	0.214	0.079	0.564	0.352	0.026	0.606	0.319	0.891	0.258	0.229	0.865	0.233	0.292	0.707	0.17	0.367	0.591	0.185	0.339	0.51	0.17	0.259	0.399	0.137	0.162	0.216	0.236
1270	6.35	0.138	1.046	0.468	0.387	0.865	0.58	0.277	0.859	0.638	0.265	0.672	0.668	0.227	0.546	0.612	0.206	0.433	0.612	0.176	0.275	0.65	0.214	0.079	0.564	0.353	0.026	0.606	0.321	0.891	0.258	0.23	0.865	0.234	0.295	0.708	0.17	0.37	0.592	0.184	0.343	0.51	0.17	0.264	0.4	0.138	0.169	0.215	0.236
1271	6.355	0.14	1.045	0.468	0.388	0.865	0.581	0.278	0.859	0.638	0.266	0.672	0.669	0.228	0.546	0.613	0.207	0.432	0.612	0.177	0.275	0.65	0.214	0.08	0.564	0.353	0.026	0.606	0.322	0.891	0.259	0.232	0.866	0.234	0.298	0.709	0.17	0.373	0.594	0.184	0.347	0.512	0.17	0.268	0.4	0.138	0.175	0.214	0.237
1272	6.36	0.141	1.045	0.468	0.39	0.865	0.581	0.28	0.859	0.639	0.267	0.672	0.669	0.228	0.546	0.613	0.208	0.432	0.612	0.178	0.275	0.651	0.214	0.08	0.564	0.352	0.026	0.606	0.323	0.89	0.259	0.234	0.866	0.235	0.3	0.71	0.17	0.376	0.594	0.184	0.35	0.512	0.17	0.274	0.4	0.138	0.181	0.213	0.238
1273	6.365	0.143	1.045	0.468	0.392	0.865	0.581	0.281	0.859	0.639	0.268	0.672	0.669	0.229	0.547	0.614	0.209	0.433	0.612	0.179	0.275	0.651	0.214	0.08	0.564	0.352	0.026	0.606	0.325	0.89	0.259	0.236	0.866	0.235	0.302	0.71	0.17	0.38	0.596	0.184	0.354	0.513	0.17	0.278	0.4	0.138	0.188	0.212	0.238
1274	6.37	0.144	1.045	0.469	0.394	0.865	0.581	0.283	0.859	0.639	0.27	0.672	0.67	0.23	0.547	0.614	0.209	0.433	0.613	0.179	0.275	0.651	0.214	0.08	0.564	0.352	0.026	0.606	0.327	0.891	0.259	0.238	0.866	0.235	0.305	0.711	0.17	0.383	0.597	0.184	0.358	0.513	0.17	0.283	0.399	0.138	0.195	0.211	0.238
1275	6.375	0.146	1.045	0.469	0.395	0.865	0.581	0.285	0.859	0.64	0.271	0.672	0.67	0.232	0.547	0.614	0.209	0.432	0.613	0.18	0.275	0.651	0.214	0.08	0.564	0.352	0.026	0.606	0.329	0.891	0.26	0.24	0.867	0.236	0.308	0.712	0.17	0.385	0.598	0.184	0.361	0.513	0.171	0.288	0.398	0.138	0.202	0.21	0.239
1276	6.38	0.148	1.045	0.469	0.397	0.866	0.581	0.287	0.859	0.64	0.273	0.672	0.67	0.233	0.547	0.615	0.21	0.432	0.613	0.18	0.275	0.651	0.214	0.08	0.564	0.352	0.026	0.606	0.332	0.892	0.26	0.241	0.867	0.236	0.31	0.712	0.171	0.389	0.598	0.184	0.365	0.514	0.171	0.292	0.397	0.138	0.209	0.208	0.239
1277	6.385	0.15	1.045	0.47	0.399	0.866	0.582	0.288	0.859	0.64	0.274	0.672	0.671	0.235	0.547	0.615	0.212	0.433	0.613	0.181	0.276	0.651	0.214	0.08	0.564	0.352	0.026	0.606	0.334	0.892	0.26	0.244	0.867	0.236	0.312	0.713	0.171	0.392	0.599	0.184	0.368	0.514	0.172	0.297	0.396	0.139	0.216	0.207	0.24
1278	6.39	0.151	1.045	0.47	0.401	0.866	0.582	0.29	0.859	0.64	0.276	0.672	0.671	0.236	0.546	0.615	0.213	0.433	0.613	0.181	0.276	0.652	0.214	0.08	0.564	0.352	0.026	0.606	0.335	0.892	0.261	0.246	0.867	0.237	0.315	0.714	0.171	0.394	0.6	0.184	0.371	0.513	0.172	0.302	0.395	0.139	0.223	0.204	0.24
1279	6.395	0.153	1.045	0.47	0.404	0.867	0.582	0.292	0.859	0.641	0.277	0.672	0.671	0.237	0.546	0.615	0.214	0.433	0.614	0.182	0.276	0.652	0.214	0.08	0.565	0.352	0.026	0.606	0.337	0.892	0.262	0.249	0.867	0.237	0.317	0.714	0.171	0.397	0.6	0.185	0.375	0.513	0.173	0.307	0.393	0.139	0.23	0.202	0.241
1280	6.4	0.155	1.045	0.47	0.406	0.867	0.582	0.294	0.86	0.641	0.28	0.672	0.671	0.239	0.547	0.615	0.215	0.433	0.614	0.183	0.276	0.652	0.214	0.08	0.565	0.352	0.026	0.606	0.338	0.891	0.262	0.251	0.868	0.238	0.319	0.714	0.171	0.4	0.601	0.185	0.378	0.513	0.173	0.312	0.392	0.14	0.238	0.2	0.241
1281	6.405	0.157	1.045	0.47	0.408	0.867	0.583	0.296	0.859	0.641	0.282	0.672	0.671	0.24	0.547	0.615	0.216	0.433	0.614	0.184	0.277	0.652	0.214	0.08	0.565	0.352	0.026	0.605	0.339	0.891	0.263	0.252	0.868	0.238	0.321	0.715	0.171	0.402	0.601	0.185	0.381	0.512	0.174	0.317	0.391	0.14	0.245	0.198	0.242
1282	6.41	0.159	1.045	0.471	0.409	0.867	0.583	0.298	0.859	0.641	0.283	0.672	0.672	0.241	0.547	0.615	0.218	0.434	0.614	0.184	0.277	0.653	0.214	0.08	0.565	0.352	0.026	0.605	0.339	0.889	0.265	0.254	0.867	0.238	0.323	0.715	0.172	0.405	0.602	0.185	0.384	0.511	0.174	0.322	0.39	0.141	0.253	0.195	0.242
1283	6.415	0.16	1.045	0.471	0.411	0.867	0.583	0.3	0.86	0.642	0.285	0.672	0.672	0.242	0.547	0.616	0.219	0.434	0.614	0.185	0.277	0.653	0.214	0.08	0.565	0.353	0.026	0.605	0.34	0.888	0.265	0.257	0.867	0.239	0.326	0.715	0.171	0.407	0.602	0.186	0.387	0.511	0.175	0.326	0.388	0.141	0.261	0.193	0.242
1284	6.42	0.162	1.044	0.471	0.413	0.867	0.583	0.302	0.86	0.642	0.287	0.672	0.672	0.243	0.547	0.616	0.219	0.434	0.615	0.185	0.277	0.653	0.214	0.08	0.565	0.352	0.026	0.605	0.342	0.888	0.266	0.258	0.867	0.239	0.328	0.715	0.172	0.41	0.602	0.186	0.39	0.51	0.176	0.331	0.387	0.141	0.269	0.19	0.243
1285	6.425	0.164	1.044	0.471	0.415	0.867	0.583	0.303	0.86	0.642	0.288	0.672	0.672	0.244	0.547	0.616	0.22	0.434	0.615	0.186	0.277	0.653	0.214	0.08	0.565	0.352	0.026	0.605	0.343	0.888	0.266	0.26	0.867	0.239	0.33	0.715	0.172	0.412	0.602	0.187	0.393	0.509	0.176	0.336	0.385	0.142	0.277	0.188	0.243
1286	6.43	0.166	1.044	0.471	0.417	0.867	0.584	0.306	0.859	0.642	0.29	0.672	0.672	0.245	0.547	0.616	0.221	0.434	0.615	0.187	0.277	0.653	0.214	0.08	0.565	0.352	0.026	0.605	0.345	0.888	0.267	0.262	0.867	0.24	0.332	0.715	0.172	0.414	0.602	0.187	0.396	0.508	0.177	0.341	0.383	0.143	0.286	0.185	0.243
1287	6.435	0.167	1.045	0.471	0.418	0.866	0.584	0.308	0.859	0.642	0.292	0.672	0.672	0.247	0.547	0.616	0.221	0.434	0.615	0.187	0.277	0.654	0.214	0.08	0.565	0.352	0.026	0.605	0.347	0.888	0.267	0.264	0.867	0.24	0.333	0.715	0.173	0.416	0.602	0.187	0.399	0.508	0.178	0.345	0.381	0.143	0.294	0.182	0.243
1288	6.44	0.17	1.044	0.471	0.42	0.866	0.584	0.31	0.859	0.642	0.293	0.671	0.672	0.248	0.547	0.616	0.223	0.434	0.615	0.188	0.277	0.654	0.214	0.08	0.565	0.352	0.026	0.605	0.349	0.887	0.268	0.265	0.867	0.24	0.335	0.714	0.173	0.419	0.602	0.188	0.403	0.507	0.178	0.35	0.38	0.143	0.303	0.179	0.243
1289	6.445	0.172	1.044	0.471	0.423	0.866	0.584	0.311	0.859	0.641	0.295	0.671	0.672	0.25	0.547	0.616	0.224	0.433	0.615	0.189	0.277	0.654	0.214	0.08	0.565	0.352	0.026	0.605	0.35	0.887	0.268	0.267	0.866	0.24	0.338	0.714	0.173	0.421	0.602	0.188	0.406	0.506	0.179	0.355	0.378	0.144	0.311	0.176	0.243
1290	6.45	0.173	1.044	0.471	0.425	0.866	0.584	0.313	0.859	0.641	0.296	0.671	0.672	0.251	0.547	0.616	0.225	0.433	0.615	0.19	0.278	0.654	0.214	0.08	0.565	0.352	0.026	0.605	0.351	0.886	0.269	0.268	0.866	0.24	0.339	0.714	0.173	0.423	0.602	0.189	0.408	0.505	0.179	0.359	0.377	0.144	0.32	0.173	0.243
1291	6.455	0.175	1.045	0.471	0.427	0.866	0.584	0.316	0.859	0.641	0.298	0.671	0.672	0.253	0.547	0.616	0.227	0.434	0.615	0.19	0.278	0.653	0.214	0.08	0.565	0.352	0.026	0.605	0.353	0.886	0.269	0.27	0.865	0.24	0.341	0.713	0.174	0.425	0.601	0.189	0.412	0.504	0.18	0.364	0.375	0.144	0.329	0.17	0.242
1292	6.46	0.177	1.044	0.471	0.429	0.866	0.584	0.317	0.859	0.642	0.3	0.671	0.672	0.254	0.547	0.616	0.227	0.434	0.615	0.191	0.278	0.653	0.214	0.08	0.565	0.352	0.026	0.605	0.355	0.886	0.269	0.272	0.865	0.24	0.343	0.713	0.174	0.427	0.601	0.19	0.415	0.503	0.18	0.368	0.373	0.144	0.338	0.167	0.242
1293	6.465	0.179	1.044	0.471	0.431	0.866	0.584	0.319	0.859	0.642	0.301	0.671	0.672	0.255	0.547	0.616	0.228	0.434	0.615	0.191	0.278	0.653	0.214	0.08	0.565	0.352	0.026	0.605	0.357	0.886	0.269	0.274	0.865	0.239	0.345	0.712	0.174	0.429	0.6	0.19	0.418	0.502	0.181	0.373	0.371	0.145	0.347	0.165	0.242
1294	6.47	0.181	1.044	0.471	0.433	0.866	0.584	0.32	0.859	0.641	0.302	0.671	0.672	0.256	0.547	0.616	0.228	0.434	0.615	0.192	0.278	0.653	0.214	0.08	0.565	0.352	0.026	0.605	0.359	0.885	0.268	0.276	0.865	0.239	0.346	0.711	0.174	0.431	0.6	0.191	0.421	0.501	0.181	0.378	0.369	0.145	0.356	0.162	0.241
1295	6.475	0.183	1.044	0.471	0.434	0.865	0.584	0.322	0.859	0.641	0.304	0.671	0.672	0.257	0.547	0.616	0.229	0.434	0.615	0.192	0.278	0.653	0.214	0.08	0.565	0.352	0.026	0.605	0.36	0.884	0.268	0.278	0.864	0.239	0.348	0.71	0.174	0.434	0.599	0.191	0.423	0.5	0.182	0.383	0.368	0.145	0.365	0.159	0.241
1296	6.48	0.185	1.044	0.47	0.436	0.865	0.584	0.324	0.859	0.641	0.305	0.671	0.672	0.258	0.547	0.616	0.23	0.434	0.615	0.193	0.278	0.653	0.214	0.08	0.565	0.352	0.026	0.605	0.361	0.884	0.268	0.279	0.864	0.239	0.35	0.71	0.175	0.436	0.598	0.192	0.426	0.498	0.183	0.388	0.366	0.146	0.374	0.156	0.241
1297	6.485	0.187	1.043	0.47	0.438	0.865	0.584	0.326	0.859	0.641	0.307	0.671	0.671	0.26	0.547	0.616	0.232	0.435	0.615	0.193	0.279	0.653	0.215	0.08	0.565	0.352	0.026	0.605	0.364	0.884	0.267	0.28	0.863	0.239	0.352	0.709	0.175	0.438	0.597	0.193	0.429	0.497	0.184	0.393	0.364	0.146	0.383	0.153	0.24
1298	6.49	0.189	1.043	0.469	0.44	0.865	0.584	0.328	0.859	0.641	0.308	0.671	0.671	0.26	0.547	0.616	0.233	0.435	0.615	0.194	0.279	0.653	0.215	0.081	0.565	0.352	0.026	0.605	0.367	0.884	0.267	0.281	0.863	0.239	0.354	0.707	0.176	0.44	0.597	0.194	0.432	0.496	0.185	0.398	0.361	0.146	0.392	0.15	0.239
1299	6.495	0.191	1.043	0.469	0.442	0.864	0.583	0.33	0.859	0.641	0.309	0.671	0.671	0.261	0.547	0.616	0.234	0.435	0.615	0.194	0.279	0.653	0.215	0.081	0.565	0.352	0.026	0.605	0.369	0.884	0.266	0.283	0.862	0.238	0.355	0.706	0.176	0.441	0.596	0.194	0.434	0.494	0.185	0.402	0.359	0.146	0.4	0.147	0.239
1300	6.5	0.193	1.043	0.469	0.444	0.864	0.583	0.332	0.858	0.64	0.311	0.671	0.671	0.262	0.547	0.616	0.235	0.434	0.615	0.195	0.279	0.653	0.215	0.081	0.564	0.352	0.026	0.605	0.37	0.883	0.265	0.285	0.861	0.238	0.357	0.705	0.177	0.443	0.594	0.195	0.437	0.492	0.186	0.408	0.357	0.146	0.409	0.144	0.238
1301	6.505	0.196	1.042	0.469	0.446	0.864	0.583	0.334	0.858	0.64	0.312	0.671	0.67	0.264	0.547	0.616	0.236	0.434	0.615	0.195	0.279	0.653	0.215	0.081	0.564	0.352	0.026	0.605	0.371	0.881	0.265	0.288	0.861	0.238	0.359	0.704	0.177	0.445	0.593	0.196	0.44	0.491	0.187	0.413	0.355	0.146	0.418	0.142	0.238
1302	6.51	0.198	1.042	0.468	0.448	0.864	0.582	0.336	0.858	0.64	0.313	0.671	0.67	0.266	0.548	0.615	0.237	0.434	0.614	0.195	0.279	0.653	0.215	0.081	0.564	0.352	0.026	0.605	0.373	0.881	0.265	0.289	0.86	0.238	0.361	0.702	0.177	0.446	0.592	0.197	0.442	0.489	0.188	0.419	0.353	0.146	0.427	0.139	0.237
1303	6.515	0.2	1.042	0.468	0.449	0.864	0.582	0.338	0.858	0.64	0.315	0.671	0.67	0.267	0.548	0.615	0.237	0.435	0.614	0.196	0.28	0.653	0.215	0.081	0.564	0.352	0.026	0.605	0.376	0.881	0.265	0.291	0.86	0.237	0.362	0.701	0.178	0.448	0.59	0.198	0.445	0.487	0.189	0.424	0.35	0.146	0.436	0.136	0.236
1304	6.52	0.202	1.041	0.467	0.451	0.863	0.582	0.339	0.858	0.64	0.316	0.671	0.67	0.268	0.548	0.615	0.238	0.435	0.614	0.196	0.28	0.653	0.215	0.081	0.564	0.352	0.026	0.605	0.379	0.881	0.264	0.293	0.859	0.237	0.364	0.7	0.178	0.45	0.589	0.199	0.447	0.486	0.19	0.429	0.348	0.146	0.444	0.134	0.236
1305	6.525	0.204	1.041	0.467	0.453	0.863	0.581	0.341	0.858	0.639	0.318	0.671	0.669	0.269	0.548	0.615	0.239	0.435	0.614	0.197	0.28	0.652	0.215	0.081	0.564	0.352	0.026	0.605	0.382	0.881	0.263	0.295	0.859	0.237	0.365	0.698	0.179	0.452	0.588	0.2	0.45	0.484	0.191	0.434	0.346	0.146	0.453	0.132	0.235
1306	6.53	0.206	1.041	0.466	0.455	0.863	0.581	0.343	0.857	0.639	0.319	0.671	0.669	0.27	0.548	0.615	0.24	0.436	0.613	0.198	0.28	0.652	0.216	0.081	0.564	0.352	0.026	0.605	0.383	0.88	0.263	0.298	0.858	0.236	0.367	0.696	0.179	0.454	0.586	0.201	0.452	0.482	0.192	0.439	0.344	0.146	0.461	0.129	0.235
1307	6.535	0.208	1.041	0.465	0.457	0.862	0.581	0.345	0.857	0.638	0.32	0.671	0.669	0.271	0.548	0.614	0.241	0.436	0.613	0.198	0.28	0.652	0.216	0.081	0.564	0.352	0.026	0.605	0.385	0.879	0.263	0.301	0.858	0.236	0.369	0.695	0.179	0.456	0.585	0.202	0.455	0.48	0.193	0.444	0.341	0.147	0.469	0.127	0.235
1308	6.54	0.21	1.041	0.464	0.458	0.862	0.58	0.347	0.858	0.638	0.322	0.67	0.668	0.273	0.548	0.614	0.242	0.436	0.613	0.199	0.28	0.652	0.216	0.081	0.564	0.352	0.026	0.605	0.387	0.878	0.263	0.303	0.857	0.235	0.371	0.694	0.18	0.457	0.583	0.203	0.457	0.478	0.194	0.449	0.339	0.147	0.478	0.124	0.234
1309	6.545	0.212	1.041	0.464	0.46	0.861	0.579	0.349	0.858	0.637	0.324	0.67	0.668	0.275	0.548	0.613	0.243	0.436	0.613	0.2	0.281	0.651	0.216	0.081	0.564	0.352	0.026	0.605	0.391	0.878	0.262	0.305	0.856	0.235	0.373	0.692	0.18	0.458	0.581	0.204	0.46	0.476	0.195	0.454	0.337	0.147	0.486	0.122	0.234
1310	6.55	0.215	1.04	0.463	0.462	0.861	0.579	0.351	0.857	0.637	0.325	0.67	0.667	0.276	0.548	0.613	0.244	0.435	0.612	0.201	0.281	0.651	0.216	0.081	0.564	0.352	0.026	0.605	0.393	0.877	0.262	0.308	0.855	0.234	0.374	0.69	0.181	0.46	0.579	0.206	0.463	0.474	0.195	0.459	0.335	0.148	0.493	0.12	0.234
1311	6.555	0.217	1.04	0.462	0.465	0.861	0.578	0.353	0.857	0.636	0.327	0.67	0.667	0.277	0.548	0.612	0.246	0.435	0.612	0.201	0.281	0.651	0.216	0.081	0.564	0.352	0.026	0.605	0.396	0.877	0.261	0.31	0.855	0.234	0.376	0.688	0.181	0.462	0.577	0.207	0.465	0.472	0.196	0.463	0.333	0.148	0.501	0.118	0.234
1312	6.56	0.219	1.04	0.461	0.467	0.861	0.578	0.354	0.857	0.636	0.329	0.67	0.666	0.278	0.548	0.612	0.247	0.436	0.612	0.202	0.281	0.65	0.216	0.082	0.564	0.352	0.026	0.605	0.399	0.876	0.261	0.313	0.854	0.233	0.378	0.687	0.182	0.463	0.575	0.208	0.468	0.47	0.197	0.468	0.331	0.149	0.508	0.116	0.234
1313	6.565	0.222	1.039	0.46	0.469	0.861	0.578	0.356	0.857	0.635	0.33	0.67	0.666	0.28	0.548	0.612	0.248	0.436	0.611	0.202	0.281	0.65	0.216	0.082	0.564	0.352	0.026	0.605	0.401	0.876	0.261	0.315	0.853	0.233	0.38	0.685	0.182	0.465	0.573	0.209	0.47	0.467	0.198	0.472	0.329	0.15	0.515	0.114	0.234
1314	6.57	0.225	1.038	0.459	0.471	0.861	0.577	0.359	0.856	0.635	0.333	0.67	0.665	0.282	0.548	0.612	0.249	0.436	0.611	0.203	0.282	0.65	0.216	0.082	0.564	0.352	0.026	0.605	0.404	0.875	0.26	0.318	0.852	0.232	0.382	0.683	0.182	0.467	0.571	0.21	0.472	0.465	0.2	0.476	0.327	0.15	0.522	0.112	0.235
1315	6.575	0.227	1.038	0.458	0.474	0.861	0.577	0.361	0.856	0.634	0.334	0.669	0.665	0.284	0.548	0.611	0.25	0.436	0.61	0.204	0.282	0.649	0.217	0.082	0.564	0.352	0.026	0.605	0.406	0.874	0.259	0.321	0.852	0.231	0.385	0.681	0.183	0.469	0.569	0.212	0.475	0.463	0.201	0.48	0.325	0.151	0.528	0.11	0.235
1316	6.58	0.229	1.037	0.457	0.476	0.861	0.577	0.363	0.856	0.634	0.336	0.67	0.664	0.285	0.548	0.611	0.252	0.436	0.609	0.205	0.282	0.649	0.217	0.082	0.564	0.352	0.026	0.605	0.411	0.874	0.259	0.324	0.851	0.231	0.386	0.679	0.183	0.47	0.567	0.213	0.477	0.461	0.203	0.483	0.323	0.153	0.534	0.108	0.236
1317	6.585	0.232	1.037	0.456	0.478	0.861	0.576	0.366	0.856	0.633	0.338	0.67	0.663	0.287	0.548	0.61	0.253	0.436	0.609	0.206	0.283	0.649	0.217	0.082	0.563	0.352	0.026	0.605	0.414	0.874	0.258	0.327	0.85	0.23	0.389	0.677	0.183	0.472	0.566	0.215	0.479	0.459	0.204	0.486	0.321	0.154	0.539	0.106	0.237
1318	6.59	0.235	1.036	0.455	0.481	0.86	0.576	0.368	0.855	0.632	0.34	0.67	0.663	0.288	0.547	0.609	0.254	0.436	0.608	0.207	0.283	0.648	0.217	0.082	0.563	0.352	0.026	0.605	0.417	0.873	0.258	0.331	0.849	0.229	0.391	0.675	0.183	0.474	0.564	0.216	0.482	0.457	0.205	0.489	0.319	0.155	0.544	0.105	0.238
1319	6.595	0.238	1.036	0.453	0.483	0.86	0.576	0.37	0.855	0.632	0.342	0.669	0.662	0.29	0.547	0.609	0.256	0.436	0.608	0.208	0.283	0.648	0.217	0.082	0.563	0.352	0.026	0.605	0.42	0.872	0.257	0.334	0.848	0.228	0.393	0.673	0.184	0.475	0.561	0.217	0.484	0.455	0.207	0.493	0.317	0.157	0.549	0.103	0.24
1320	6.6	0.24	1.036	0.452	0.485	0.86	0.575	0.372	0.855	0.631	0.344	0.669	0.661	0.292	0.547	0.608	0.258	0.436	0.607	0.208	0.284	0.647	0.217	0.082	0.562	0.352	0.026	0.605	0.424	0.872	0.256	0.337	0.848	0.228	0.396	0.671	0.183	0.477	0.559	0.218	0.486	0.453	0.209	0.495	0.315	0.158	0.553	0.1	0.241
1321	6.605	0.243	1.035	0.451	0.488	0.86	0.575	0.375	0.855	0.63	0.346	0.669	0.66	0.294	0.547	0.608	0.259	0.436	0.607	0.209	0.284	0.647	0.218	0.082	0.562	0.352	0.026	0.605	0.428	0.872	0.256	0.341	0.847	0.227	0.399	0.669	0.184	0.48	0.557	0.219	0.488	0.451	0.21	0.498	0.313	0.16	0.558	0.099	0.243
1322	6.61	0.246	1.034	0.449	0.491	0.86	0.575	0.377	0.854	0.629	0.348	0.67	0.66	0.295	0.547	0.607	0.26	0.436	0.606	0.21	0.285	0.647	0.218	0.083	0.562	0.352	0.026	0.605	0.43	0.87	0.255	0.344	0.846	0.226	0.402	0.667	0.183	0.482	0.555	0.22	0.49	0.449	0.212	0.5	0.311	0.162	0.561	0.097	0.245
1323	6.615	0.249	1.034	0.448	0.493	0.86	0.575	0.379	0.854	0.628	0.35	0.669	0.659	0.298	0.547	0.606	0.262	0.437	0.605	0.211	0.285	0.646	0.218	0.083	0.562	0.352	0.026	0.605	0.434	0.87	0.255	0.348	0.845	0.225	0.405	0.665	0.183	0.484	0.553	0.221	0.491	0.446	0.214	0.502	0.308	0.164	0.564	0.095	0.248
1324	6.62	0.252	1.033	0.446	0.496	0.86	0.574	0.381	0.854	0.627	0.352	0.669	0.658	0.3	0.547	0.606	0.264	0.437	0.605	0.212	0.285	0.645	0.218	0.083	0.561	0.352	0.026	0.605	0.439	0.87	0.254	0.352	0.844	0.224	0.408	0.664	0.183	0.487	0.551	0.222	0.493	0.444	0.215	0.504	0.306	0.166	0.567	0.093	0.25
1325	6.625	0.255	1.032	0.445	0.499	0.86	0.574	0.384	0.854	0.626	0.355	0.669	0.657	0.302	0.547	0.605	0.266	0.437	0.604	0.213	0.285	0.645	0.218	0.084	0.561	0.352	0.026	0.605	0.442	0.869	0.253	0.356	0.843	0.223	0.41	0.661	0.184	0.488	0.549	0.224	0.494	0.442	0.217	0.506	0.303	0.169	0.569	0.091	0.252
1326	6.63	0.258	1.031	0.443	0.502	0.86	0.573	0.387	0.854	0.626	0.357	0.669	0.656	0.304	0.547	0.604	0.267	0.437	0.604	0.214	0.286	0.644	0.218	0.084	0.561	0.352	0.026	0.605	0.446	0.868	0.253	0.359	0.842	0.222	0.413	0.66	0.184	0.49	0.547	0.225	0.496	0.439	0.218	0.508	0.301	0.171	0.571	0.089	0.255
1327	6.635	0.261	1.03	0.441	0.505	0.86	0.573	0.389	0.854	0.625	0.359	0.669	0.656	0.305	0.547	0.603	0.269	0.437	0.603	0.214	0.286	0.644	0.218	0.084	0.561	0.352	0.026	0.605	0.452	0.869	0.251	0.363	0.841	0.222	0.416	0.658	0.184	0.492	0.545	0.226	0.498	0.437	0.22	0.509	0.298	0.174	0.572	0.087	0.256
1328	6.64	0.264	1.03	0.44	0.508	0.86	0.572	0.392	0.853	0.624	0.361	0.669	0.655	0.308	0.547	0.603	0.27	0.437	0.602	0.215	0.287	0.643	0.218	0.085	0.561	0.352	0.026	0.605	0.457	0.869	0.25	0.367	0.84	0.221	0.42	0.656	0.185	0.495	0.543	0.228	0.5	0.434	0.222	0.51	0.295	0.176	0.574	0.086	0.257
1329	6.645	0.266	1.03	0.438	0.511	0.861	0.572	0.394	0.853	0.623	0.364	0.669	0.654	0.31	0.548	0.602	0.272	0.437	0.602	0.217	0.287	0.643	0.218	0.085	0.56	0.352	0.026	0.605	0.46	0.868	0.25	0.371	0.839	0.22	0.423	0.654	0.185	0.497	0.541	0.229	0.501	0.431	0.224	0.511	0.293	0.178	0.575	0.085	0.257
1330	6.65	0.269	1.029	0.436	0.514	0.861	0.572	0.397	0.853	0.622	0.366	0.669	0.653	0.312	0.548	0.601	0.274	0.437	0.601	0.218	0.288	0.642	0.218	0.085	0.56	0.352	0.026	0.605	0.464	0.867	0.249	0.376	0.838	0.219	0.426	0.653	0.185	0.499	0.539	0.231	0.503	0.429	0.226	0.512	0.291	0.181	0.577	0.084	0.257
1331	6.655	0.272	1.028	0.434	0.518	0.861	0.572	0.4	0.853	0.621	0.368	0.669	0.652	0.315	0.547	0.6	0.276	0.438	0.6	0.219	0.288	0.642	0.219	0.086	0.56	0.352	0.026	0.605	0.469	0.867	0.248	0.38	0.837	0.218	0.429	0.652	0.186	0.501	0.538	0.233	0.505	0.428	0.228	0.511	0.29	0.183	0.579	0.084	0.256
1332	6.66	0.274	1.028	0.432	0.521	0.861	0.572	0.403	0.852	0.62	0.371	0.669	0.651	0.317	0.547	0.6	0.278	0.438	0.6	0.22	0.289	0.642	0.219	0.086	0.56	0.352	0.026	0.605	0.473	0.866	0.248	0.385	0.837	0.217	0.433	0.651	0.186	0.503	0.537	0.234	0.508	0.428	0.228	0.512	0.29	0.185	0.581	0.083	0.256
1333	6.665	0.277	1.027	0.431	0.524	0.861	0.571	0.405	0.852	0.619	0.373	0.669	0.65	0.319	0.547	0.599	0.28	0.438	0.599	0.222	0.289	0.641	0.219	0.086	0.56	0.352	0.026	0.605	0.476	0.865	0.248	0.39	0.836	0.216	0.436	0.65	0.187	0.506	0.536	0.236	0.511	0.428	0.228	0.515	0.291	0.185	0.582	0.082	0.255
1334	6.67	0.28	1.027	0.429	0.527	0.861	0.57	0.407	0.852	0.617	0.376	0.668	0.649	0.322	0.547	0.598	0.281	0.438	0.598	0.223	0.29	0.641	0.22	0.087	0.56	0.352	0.026	0.605	0.48	0.865	0.247	0.395	0.836	0.215	0.439	0.65	0.187	0.509	0.537	0.236	0.515	0.429	0.228	0.519	0.293	0.184	0.583	0.082	0.255
1335	6.675	0.283	1.027	0.427	0.529	0.861	0.57	0.41	0.851	0.616	0.379	0.668	0.649	0.324	0.547	0.597	0.283	0.438	0.597	0.224	0.291	0.64	0.22	0.087	0.56	0.352	0.026	0.605	0.485	0.865	0.247	0.399	0.835	0.214	0.443	0.651	0.187	0.513	0.539	0.236	0.519	0.431	0.227	0.524	0.295	0.182	0.584	0.083	0.255
1336	6.68	0.286	1.027	0.426	0.532	0.861	0.569	0.413	0.851	0.616	0.382	0.668	0.648	0.326	0.547	0.596	0.286	0.438	0.597	0.225	0.291	0.639	0.22	0.088	0.56	0.352	0.026	0.605	0.489	0.864	0.246	0.403	0.836	0.213	0.447	0.652	0.186	0.518	0.54	0.235	0.523	0.432	0.226	0.53	0.297	0.18	0.585	0.083	0.254
1337	6.685	0.288	1.027	0.425	0.536	0.861	0.568	0.417	0.851	0.615	0.384	0.668	0.647	0.329	0.547	0.596	0.289	0.438	0.596	0.226	0.292	0.639	0.221	0.088	0.56	0.352	0.026	0.605	0.492	0.864	0.246	0.408	0.836	0.213	0.452	0.653	0.186	0.523	0.542	0.233	0.527	0.434	0.224	0.535	0.298	0.177	0.586	0.084	0.254
1338	6.69	0.291	1.028	0.424	0.539	0.861	0.567	0.419	0.851	0.614	0.387	0.668	0.646	0.331	0.548	0.595	0.291	0.439	0.595	0.228	0.293	0.638	0.222	0.089	0.56	0.352	0.026	0.605	0.496	0.864	0.245	0.412	0.837	0.212	0.458	0.654	0.186	0.53	0.545	0.231	0.532	0.436	0.222	0.54	0.298	0.175	0.586	0.084	0.254
1339	6.695	0.294	1.028	0.423	0.541	0.861	0.567	0.421	0.851	0.613	0.389	0.668	0.645	0.333	0.548	0.594	0.293	0.439	0.595	0.23	0.293	0.637	0.222	0.09	0.559	0.352	0.027	0.605	0.499	0.865	0.244	0.416	0.838	0.211	0.463	0.656	0.185	0.536	0.548	0.23	0.536	0.437	0.22	0.546	0.299	0.172	0.586	0.085	0.253
1340	6.7	0.297	1.028	0.422	0.544	0.861	0.566	0.424	0.85	0.612	0.392	0.668	0.644	0.336	0.547	0.593	0.295	0.44	0.594	0.232	0.294	0.637	0.223	0.091	0.559	0.352	0.027	0.605	0.503	0.865	0.243	0.419	0.839	0.21	0.47	0.659	0.184	0.542	0.55	0.229	0.541	0.438	0.218	0.551	0.299	0.17	0.586	0.085	0.253
1341	6.705	0.299	1.029	0.421	0.547	0.861	0.565	0.427	0.85	0.612	0.395	0.668	0.643	0.338	0.547	0.592	0.296	0.44	0.593	0.233	0.294	0.636	0.224	0.091	0.558	0.352	0.027	0.605	0.506	0.866	0.243	0.422	0.841	0.209	0.477	0.662	0.183	0.547	0.551	0.227	0.546	0.439	0.216	0.556	0.299	0.168	0.586	0.085	0.252
1342	6.71	0.302	1.029	0.42	0.549	0.862	0.564	0.429	0.85	0.611	0.397	0.668	0.642	0.34	0.548	0.591	0.299	0.44	0.592	0.235	0.295	0.635	0.224	0.092	0.558	0.352	0.027	0.605	0.509	0.867	0.241	0.426	0.843	0.209	0.483	0.664	0.182	0.552	0.552	0.226	0.55	0.44	0.214	0.56	0.299	0.166	0.586	0.085	0.251
1343	6.715	0.306	1.029	0.419	0.552	0.862	0.563	0.432	0.85	0.611	0.4	0.668	0.641	0.343	0.548	0.591	0.301	0.44	0.591	0.236	0.297	0.634	0.224	0.093	0.557	0.353	0.027	0.605	0.513	0.868	0.239	0.428	0.844	0.208	0.488	0.666	0.18	0.556	0.553	0.225	0.553	0.44	0.212	0.563	0.299	0.165	0.586	0.084	0.25
1344	6.72	0.309	1.029	0.418	0.554	0.862	0.562	0.435	0.851	0.61	0.402	0.669	0.64	0.345	0.548	0.59	0.303	0.44	0.59	0.237	0.298	0.633	0.225	0.094	0.556	0.353	0.027	0.605	0.516	0.869	0.238	0.431	0.845	0.208	0.494	0.668	0.178	0.56	0.554	0.224	0.557	0.44	0.21	0.565	0.299	0.163	0.587	0.084	0.249
1345	6.725	0.312	1.029	0.417	0.557	0.863	0.561	0.437	0.851	0.609	0.405	0.669	0.64	0.348	0.548	0.589	0.305	0.441	0.59	0.238	0.298	0.633	0.225	0.095	0.556	0.353	0.028	0.605	0.519	0.869	0.237	0.435	0.846	0.207	0.498	0.67	0.176	0.563	0.554	0.222	0.56	0.44	0.209	0.567	0.299	0.162	0.587	0.083	0.248
1346	6.73	0.315	1.029	0.416	0.56	0.863	0.56	0.439	0.851	0.608	0.407	0.669	0.639	0.351	0.549	0.588	0.307	0.442	0.589	0.24	0.299	0.632	0.226	0.096	0.555	0.353	0.028	0.604	0.522	0.87	0.235	0.439	0.846	0.207	0.502	0.672	0.174	0.565	0.554	0.221	0.563	0.44	0.207	0.568	0.299	0.161	0.587	0.083	0.248
1347	6.735	0.318	1.03	0.415	0.562	0.864	0.559	0.441	0.852	0.607	0.409	0.669	0.638	0.353	0.549	0.588	0.309	0.442	0.588	0.241	0.3	0.631	0.226	0.098	0.555	0.353	0.028	0.604	0.526	0.871	0.233	0.442	0.846	0.206	0.505	0.673	0.173	0.566	0.554	0.22	0.565	0.44	0.206	0.57	0.299	0.16	0.587	0.083	0.247
1348	6.74	0.32	1.03	0.413	0.564	0.864	0.558	0.444	0.853	0.607	0.411	0.67	0.637	0.355	0.55	0.587	0.311	0.443	0.587	0.242	0.302	0.63	0.227	0.098	0.555	0.353	0.028	0.604	0.529	0.871	0.231	0.446	0.846	0.205	0.508	0.673	0.172	0.568	0.553	0.219	0.567	0.44	0.205	0.572	0.299	0.159	0.587	0.082	0.247
1349	6.745	0.323	1.03	0.411	0.566	0.865	0.557	0.446	0.853	0.606	0.414	0.671	0.636	0.358	0.55	0.586	0.314	0.444	0.586	0.244	0.303	0.629	0.227	0.1	0.555	0.353	0.028	0.604	0.532	0.872	0.23	0.45	0.847	0.204	0.51	0.674	0.17	0.568	0.553	0.219	0.568	0.44	0.205	0.573	0.299	0.159	0.587	0.082	0.247
1350	6.75	0.326	1.03	0.409	0.569	0.865	0.556	0.449	0.854	0.605	0.416	0.671	0.635	0.361	0.551	0.585	0.316	0.445	0.586	0.245	0.304	0.628	0.228	0.101	0.554	0.352	0.028	0.604	0.536	0.872	0.228	0.454	0.847	0.203	0.512	0.674	0.17	0.569	0.552	0.218	0.568	0.44	0.205	0.574	0.298	0.158	0.587	0.082	0.247
1351	6.755	0.328	1.031	0.407	0.571	0.866	0.555	0.451	0.855	0.604	0.418	0.672	0.635	0.364	0.551	0.585	0.319	0.445	0.585	0.247	0.305	0.628	0.229	0.102	0.554	0.352	0.029	0.604	0.539	0.872	0.227	0.458	0.848	0.202	0.513	0.673	0.169	0.57	0.552	0.218	0.569	0.439	0.205	0.573	0.297	0.158	0.587	0.082	0.247
1352	6.76	0.331	1.031	0.406	0.573	0.867	0.554	0.453	0.856	0.603	0.42	0.673	0.634	0.366	0.552	0.584	0.321	0.446	0.584	0.249	0.306	0.627	0.229	0.104	0.553	0.352	0.029	0.604	0.542	0.872	0.226	0.462	0.848	0.202	0.514	0.673	0.168	0.571	0.551	0.217	0.569	0.439	0.205	0.572	0.297	0.159	0.587	0.082	0.247
1353	6.765	0.334	1.032	0.404	0.575	0.868	0.553	0.455	0.857	0.602	0.422	0.674	0.633	0.369	0.552	0.583	0.324	0.447	0.583	0.251	0.308	0.626	0.231	0.105	0.553	0.352	0.029	0.604	0.546	0.873	0.225	0.465	0.849	0.201	0.516	0.672	0.167	0.572	0.551	0.217	0.569	0.438	0.205	0.571	0.297	0.159	0.587	0.082	0.247
1354	6.77	0.336	1.033	0.402	0.577	0.869	0.553	0.457	0.857	0.6	0.424	0.675	0.632	0.372	0.553	0.582	0.326	0.447	0.583	0.252	0.309	0.625	0.232	0.106	0.552	0.353	0.029	0.603	0.549	0.873	0.225	0.469	0.849	0.2	0.517	0.671	0.167	0.572	0.55	0.216	0.569	0.437	0.205	0.57	0.296	0.159	0.587	0.082	0.247
1355	6.775	0.34	1.033	0.4	0.579	0.87	0.552	0.458	0.858	0.599	0.427	0.676	0.632	0.375	0.553	0.582	0.329	0.448	0.582	0.255	0.31	0.625	0.233	0.108	0.552	0.353	0.03	0.603	0.553	0.873	0.225	0.473	0.849	0.199	0.518	0.67	0.166	0.573	0.55	0.216	0.568	0.436	0.205	0.57	0.296	0.159	0.588	0.081	0.247
1356	6.78	0.343	1.033	0.398	0.582	0.871	0.552	0.461	0.859	0.598	0.429	0.677	0.631	0.378	0.554	0.581	0.332	0.449	0.582	0.257	0.311	0.624	0.234	0.109	0.551	0.353	0.03	0.603	0.557	0.873	0.224	0.476	0.849	0.197	0.519	0.67	0.166	0.574	0.549	0.215	0.567	0.435	0.205	0.57	0.296	0.159	0.588	0.081	0.247
1357	6.785	0.346	1.034	0.395	0.584	0.872	0.551	0.463	0.86	0.597	0.431	0.678	0.63	0.381	0.555	0.58	0.335	0.45	0.581	0.259	0.312	0.624	0.235	0.11	0.551	0.353	0.03	0.603	0.56	0.874	0.224	0.479	0.849	0.196	0.519	0.669	0.166	0.575	0.549	0.215	0.567	0.435	0.205	0.569	0.296	0.159	0.588	0.081	0.247
1358	6.79	0.348	1.035	0.394	0.587	0.874	0.55	0.464	0.862	0.596	0.434	0.679	0.63	0.384	0.556	0.579	0.338	0.45	0.581	0.261	0.314	0.623	0.236	0.112	0.55	0.353	0.03	0.603	0.564	0.874	0.224	0.482	0.849	0.194	0.52	0.669	0.165	0.576	0.549	0.215	0.566	0.435	0.205	0.569	0.296	0.159	0.588	0.081	0.247
1359	6.795	0.351	1.036	0.392	0.589	0.875	0.55	0.466	0.862	0.595	0.437	0.68	0.629	0.387	0.557	0.579	0.341	0.451	0.58	0.263	0.315	0.623	0.237	0.113	0.55	0.353	0.03	0.603	0.567	0.875	0.224	0.485	0.849	0.192	0.521	0.669	0.165	0.576	0.549	0.215	0.567	0.435	0.205	0.569	0.296	0.158	0.588	0.081	0.247
1360	6.8	0.353	1.037	0.39	0.591	0.876	0.55	0.469	0.863	0.594	0.439	0.681	0.628	0.391	0.557	0.578	0.344	0.452	0.58	0.266	0.317	0.623	0.238	0.115	0.55	0.353	0.031	0.602	0.57	0.875	0.224	0.488	0.85	0.191	0.522	0.668	0.165	0.577	0.548	0.215	0.567	0.435	0.205	0.569	0.296	0.158	0.588	0.081	0.247
1361	6.805	0.356	1.038	0.388	0.593	0.877	0.549	0.471	0.865	0.593	0.441	0.682	0.627	0.394	0.558	0.578	0.348	0.453	0.58	0.268	0.318	0.622	0.239	0.117	0.55	0.353	0.031	0.602	0.574	0.876	0.224	0.491	0.85	0.19	0.523	0.668	0.165	0.578	0.549	0.214	0.567	0.436	0.205	0.569	0.296	0.158	0.588	0.081	0.247
1362	6.81	0.359	1.039	0.386	0.595	0.878	0.549	0.474	0.865	0.592	0.444	0.683	0.626	0.398	0.559	0.577	0.351	0.454	0.58	0.271	0.319	0.622	0.24	0.117	0.55	0.354	0.031	0.602	0.577	0.876	0.224	0.493	0.85	0.188	0.524	0.669	0.164	0.579	0.549	0.214	0.568	0.436	0.205	0.569	0.296	0.158	0.588	0.081	0.247
1363	6.815	0.362	1.04	0.385	0.598	0.88	0.549	0.476	0.867	0.59	0.447	0.684	0.625	0.402	0.559	0.577	0.355	0.454	0.58	0.273	0.321	0.622	0.241	0.119	0.55	0.354	0.032	0.602	0.58	0.877	0.224	0.495	0.851	0.187	0.525	0.669	0.164	0.581	0.55	0.213	0.569	0.437	0.204	0.569	0.296	0.158	0.588	0.081	0.247
1364	6.82	0.364	1.041	0.383	0.6	0.881	0.549	0.478	0.868	0.589	0.45	0.685	0.625	0.405	0.56	0.576	0.358	0.455	0.58	0.275	0.322	0.622	0.242	0.122	0.551	0.354	0.032	0.601	0.582	0.878	0.224	0.498	0.851	0.186	0.527	0.669	0.163	0.581	0.55	0.213	0.569	0.437	0.204	0.57	0.296	0.157	0.589	0.081	0.247
1365	6.825	0.367	1.042	0.382	0.602	0.882	0.548	0.48	0.869	0.588	0.453	0.686	0.624	0.409	0.56	0.576	0.362	0.456	0.58	0.278	0.324	0.622	0.243	0.123	0.551	0.354	0.032	0.601	0.586	0.879	0.224	0.5	0.851	0.185	0.529	0.67	0.162	0.582	0.55	0.212	0.57	0.437	0.204	0.571	0.296	0.157	0.589	0.081	0.247
1366	6.83	0.37	1.043	0.38	0.604	0.884	0.548	0.482	0.87	0.587	0.456	0.686	0.624	0.413	0.561	0.576	0.365	0.457	0.58	0.28	0.325	0.622	0.244	0.125	0.551	0.354	0.032	0.601	0.588	0.879	0.223	0.503	0.852	0.184	0.531	0.67	0.162	0.583	0.551	0.212	0.571	0.437	0.203	0.572	0.296	0.156	0.589	0.081	0.247
1367	6.835	0.372	1.044	0.379	0.606	0.885	0.548	0.484	0.871	0.586	0.459	0.687	0.623	0.417	0.561	0.576	0.369	0.458	0.58	0.283	0.327	0.622	0.246	0.126	0.551	0.355	0.032	0.601	0.591	0.88	0.223	0.505	0.853	0.183	0.533	0.671	0.161	0.584	0.551	0.211	0.572	0.438	0.203	0.573	0.296	0.156	0.589	0.081	0.247
1368	6.84	0.374	1.045	0.377	0.609	0.886	0.547	0.486	0.872	0.585	0.463	0.688	0.622	0.421	0.562	0.576	0.372	0.458	0.58	0.285	0.328	0.622	0.247	0.128	0.551	0.355	0.032	0.601	0.594	0.881	0.222	0.507	0.853	0.182	0.535	0.672	0.16	0.585	0.552	0.211	0.572	0.438	0.202	0.575	0.296	0.156	0.589	0.081	0.247
1369	6.845	0.376	1.046	0.376	0.611	0.887	0.547	0.489	0.873	0.584	0.466	0.688	0.622	0.425	0.562	0.576	0.376	0.459	0.581	0.288	0.33	0.622	0.249	0.129	0.551	0.355	0.032	0.601	0.596	0.882	0.222	0.51	0.854	0.181	0.537	0.673	0.159	0.586	0.552	0.211	0.573	0.437	0.201	0.576	0.296	0.156	0.589	0.081	0.247
1370	6.85	0.379	1.047	0.374	0.613	0.889	0.546	0.491	0.875	0.583	0.47	0.689	0.621	0.429	0.563	0.576	0.38	0.459	0.581	0.291	0.331	0.622	0.251	0.131	0.551	0.355	0.032	0.601	0.599	0.882	0.221	0.512	0.855	0.18	0.539	0.674	0.158	0.587	0.552	0.21	0.574	0.437	0.201	0.577	0.295	0.155	0.589	0.081	0.247
1371	6.855	0.381	1.048	0.373	0.615	0.89	0.546	0.493	0.876	0.582	0.473	0.689	0.621	0.433	0.563	0.576	0.384	0.46	0.582	0.295	0.332	0.623	0.252	0.132	0.551	0.355	0.032	0.601	0.602	0.883	0.22	0.515	0.856	0.18	0.541	0.675	0.157	0.588	0.552	0.209	0.574	0.437	0.201	0.578	0.295	0.155	0.589	0.081	0.246
1372	6.86	0.384	1.048	0.371	0.617	0.891	0.545	0.495	0.877	0.581	0.477	0.69	0.62	0.437	0.564	0.576	0.388	0.461	0.582	0.298	0.333	0.623	0.253	0.134	0.551	0.355	0.032	0.601	0.605	0.884	0.219	0.517	0.857	0.179	0.543	0.675	0.156	0.588	0.552	0.209	0.575	0.437	0.2	0.579	0.295	0.155	0.589	0.081	0.246
1373	6.865	0.386	1.049	0.37	0.619	0.892	0.545	0.497	0.878	0.58	0.48	0.691	0.62	0.442	0.564	0.576	0.392	0.461	0.583	0.302	0.334	0.623	0.255	0.136	0.551	0.355	0.032	0.6	0.608	0.884	0.218	0.519	0.858	0.179	0.545	0.676	0.155	0.589	0.552	0.208	0.575	0.437	0.2	0.58	0.295	0.155	0.589	0.081	0.246
1374	6.87	0.388	1.05	0.369	0.621	0.893	0.544	0.499	0.879	0.579	0.484	0.691	0.619	0.446	0.564	0.576	0.397	0.462	0.583	0.305	0.336	0.623	0.257	0.138	0.551	0.356	0.033	0.6	0.611	0.885	0.217	0.522	0.858	0.178	0.547	0.677	0.155	0.589	0.552	0.208	0.576	0.438	0.199	0.58	0.295	0.154	0.589	0.081	0.246
1375	6.875	0.391	1.051	0.367	0.623	0.894	0.543	0.501	0.88	0.578	0.488	0.692	0.619	0.451	0.565	0.577	0.401	0.462	0.583	0.308	0.337	0.623	0.258	0.14	0.551	0.356	0.033	0.6	0.613	0.885	0.216	0.525	0.859	0.177	0.548	0.678	0.154	0.589	0.552	0.208	0.576	0.438	0.199	0.58	0.295	0.154	0.589	0.081	0.246
1376	6.88	0.393	1.051	0.366	0.625	0.895	0.542	0.503	0.881	0.578	0.492	0.692	0.619	0.456	0.565	0.577	0.405	0.463	0.584	0.311	0.338	0.624	0.26	0.142	0.551	0.356	0.033	0.6	0.616	0.885	0.215	0.527	0.859	0.176	0.55	0.679	0.153	0.589	0.552	0.207	0.576	0.438	0.198	0.58	0.296	0.154	0.589	0.081	0.246
1377	6.885	0.395	1.052	0.365	0.627	0.896	0.542	0.506	0.881	0.577	0.496	0.693	0.619	0.46	0.566	0.577	0.41	0.464	0.584	0.315	0.339	0.624	0.262	0.143	0.551	0.356	0.033	0.6	0.618	0.886	0.214	0.53	0.86	0.176	0.551	0.679	0.153	0.59	0.552	0.207	0.575	0.438	0.198	0.579	0.296	0.154	0.589	0.081	0.246
1378	6.89	0.398	1.052	0.363	0.629	0.896	0.541	0.508	0.882	0.576	0.499	0.694	0.618	0.465	0.566	0.578	0.414	0.464	0.585	0.319	0.341	0.624	0.264	0.145	0.551	0.357	0.034	0.6	0.621	0.886	0.213	0.532	0.86	0.175	0.553	0.679	0.152	0.59	0.553	0.207	0.575	0.438	0.198	0.579	0.296	0.153	0.589	0.081	0.246
1379	6.895	0.4	1.053	0.362	0.631	0.897	0.54	0.509	0.883	0.575	0.503	0.694	0.618	0.469	0.566	0.578	0.419	0.464	0.585	0.322	0.342	0.625	0.266	0.148	0.551	0.357	0.034	0.6	0.624	0.887	0.213	0.535	0.86	0.174	0.554	0.68	0.152	0.591	0.553	0.206	0.574	0.438	0.197	0.578	0.295	0.153	0.589	0.081	0.246
1380	6.9	0.403	1.053	0.36	0.633	0.897	0.539	0.511	0.884	0.574	0.507	0.695	0.618	0.474	0.567	0.578	0.423	0.465	0.585	0.326	0.343	0.625	0.267	0.15	0.551	0.357	0.035	0.6	0.626	0.887	0.212	0.537	0.86	0.173	0.555	0.68	0.151	0.591	0.553	0.206	0.574	0.438	0.197	0.578	0.295	0.153	0.589	0.081	0.246
1381	6.905	0.404	1.054	0.359	0.634	0.898	0.538	0.513	0.885	0.574	0.511	0.696	0.618	0.479	0.567	0.578	0.428	0.466	0.586	0.33	0.344	0.625	0.27	0.152	0.551	0.357	0.036	0.6	0.628	0.887	0.211	0.54	0.861	0.172	0.556	0.68	0.151	0.591	0.553	0.205	0.574	0.438	0.197	0.578	0.295	0.153	0.589	0.081	0.246
1382	6.91	0.406	1.054	0.358	0.636	0.899	0.538	0.515	0.885	0.573	0.515	0.696	0.618	0.484	0.567	0.578	0.433	0.466	0.586	0.334	0.346	0.625	0.272	0.154	0.551	0.358	0.036	0.6	0.631	0.888	0.21	0.542	0.861	0.172	0.558	0.68	0.15	0.591	0.553	0.205	0.574	0.438	0.197	0.577	0.295	0.153	0.589	0.081	0.246
1383	6.915	0.408	1.055	0.356	0.638	0.899	0.537	0.517	0.886	0.572	0.519	0.697	0.618	0.489	0.568	0.579	0.438	0.467	0.587	0.337	0.347	0.626	0.274	0.156	0.551	0.358	0.037	0.599	0.633	0.888	0.21	0.545	0.861	0.171	0.559	0.68	0.15	0.592	0.553	0.205	0.573	0.438	0.197	0.577	0.295	0.153	0.589	0.081	0.246
1384	6.92	0.41	1.055	0.355	0.64	0.9	0.536	0.519	0.887	0.572	0.523	0.698	0.618	0.494	0.568	0.579	0.443	0.467	0.587	0.341	0.349	0.626	0.277	0.158	0.551	0.358	0.038	0.599	0.635	0.888	0.209	0.547	0.861	0.17	0.559	0.681	0.15	0.592	0.553	0.205	0.573	0.438	0.197	0.577	0.295	0.153	0.589	0.08	0.246
1385	6.925	0.412	1.056	0.354	0.641	0.9	0.536	0.521	0.888	0.571	0.526	0.698	0.618	0.499	0.568	0.58	0.447	0.468	0.588	0.345	0.35	0.626	0.279	0.16	0.551	0.359	0.039	0.599	0.637	0.888	0.209	0.55	0.861	0.169	0.56	0.681	0.149	0.592	0.553	0.204	0.573	0.438	0.197	0.577	0.294	0.153	0.589	0.08	0.246
1386	6.93	0.414	1.056	0.352	0.643	0.901	0.535	0.522	0.888	0.57	0.53	0.699	0.618	0.503	0.569	0.58	0.452	0.468	0.588	0.348	0.351	0.626	0.282	0.163	0.551	0.359	0.04	0.599	0.638	0.889	0.208	0.552	0.861	0.169	0.561	0.681	0.149	0.592	0.553	0.204	0.573	0.437	0.197	0.577	0.294	0.153	0.589	0.08	0.246
1387	6.935	0.416	1.056	0.351	0.645	0.901	0.535	0.524	0.889	0.57	0.534	0.7	0.618	0.508	0.569	0.581	0.457	0.469	0.589	0.353	0.353	0.626	0.284	0.165	0.55	0.36	0.041	0.599	0.641	0.889	0.208	0.555	0.861	0.168	0.563	0.681	0.148	0.592	0.553	0.204	0.573	0.437	0.196	0.577	0.294	0.153	0.589	0.08	0.246
1388	6.94	0.418	1.057	0.35	0.646	0.902	0.534	0.526	0.89	0.569	0.538	0.701	0.618	0.513	0.57	0.581	0.461	0.469	0.589	0.356	0.354	0.626	0.286	0.167	0.55	0.361	0.042	0.599	0.642	0.889	0.207	0.556	0.861	0.167	0.563	0.682	0.148	0.593	0.554	0.203	0.572	0.437	0.196	0.577	0.294	0.153	0.589	0.08	0.246
1389	6.945	0.419	1.057	0.349	0.648	0.903	0.534	0.527	0.89	0.568	0.541	0.702	0.618	0.517	0.57	0.582	0.466	0.47	0.59	0.36	0.356	0.627	0.289	0.169	0.55	0.361	0.043	0.599	0.644	0.889	0.207	0.558	0.862	0.166	0.564	0.682	0.148	0.593	0.554	0.203	0.572	0.437	0.196	0.577	0.294	0.153	0.589	0.08	0.246
1390	6.95	0.421	1.058	0.348	0.649	0.903	0.533	0.529	0.891	0.568	0.545	0.702	0.618	0.522	0.57	0.582	0.47	0.47	0.59	0.364	0.357	0.627	0.292	0.171	0.55	0.362	0.044	0.599	0.647	0.889	0.206	0.56	0.862	0.166	0.565	0.682	0.147	0.594	0.554	0.202	0.572	0.438	0.196	0.578	0.294	0.153	0.589	0.08	0.246
1391	6.955	0.423	1.058	0.346	0.651	0.904	0.533	0.531	0.891	0.567	0.548	0.703	0.619	0.526	0.571	0.582	0.475	0.471	0.59	0.367	0.358	0.627	0.295	0.173	0.55	0.363	0.046	0.598	0.648	0.889	0.206	0.562	0.862	0.165	0.567	0.683	0.146	0.594	0.555	0.202	0.572	0.438	0.196	0.578	0.294	0.153	0.589	0.08	0.246
1392	6.96	0.425	1.058	0.345	0.652	0.905	0.532	0.533	0.892	0.566	0.552	0.704	0.619	0.53	0.572	0.583	0.479	0.472	0.591	0.371	0.359	0.627	0.298	0.175	0.549	0.364	0.047	0.598	0.649	0.889	0.205	0.564	0.862	0.164	0.568	0.683	0.146	0.594	0.555	0.201	0.572	0.438	0.195	0.578	0.294	0.152	0.589	0.08	0.246
1393	6.965	0.427	1.058	0.344	0.654	0.905	0.531	0.535	0.893	0.566	0.555	0.705	0.619	0.535	0.572	0.583	0.483	0.472	0.591	0.375	0.361	0.627	0.301	0.177	0.549	0.365	0.049	0.598	0.652	0.89	0.205	0.566	0.862	0.164	0.569	0.683	0.146	0.594	0.555	0.201	0.572	0.438	0.195	0.578	0.294	0.152	0.589	0.08	0.246
1394	6.97	0.429	1.059	0.343	0.655	0.906	0.531	0.536	0.893	0.565	0.558	0.705	0.619	0.539	0.572	0.583	0.488	0.473	0.592	0.378	0.362	0.626	0.303	0.179	0.548	0.367	0.05	0.598	0.654	0.89	0.205	0.567	0.862	0.163	0.57	0.684	0.146	0.595	0.555	0.2	0.572	0.438	0.194	0.578	0.294	0.152	0.589	0.08	0.246
1395	6.975	0.431	1.059	0.342	0.657	0.906	0.53	0.538	0.894	0.564	0.562	0.706	0.619	0.543	0.573	0.584	0.492	0.473	0.592	0.382	0.363	0.626	0.305	0.181	0.547	0.368	0.051	0.598	0.656	0.89	0.204	0.569	0.862	0.162	0.572	0.685	0.145	0.595	0.555	0.2	0.572	0.438	0.194	0.578	0.294	0.152	0.589	0.08	0.246
1396	6.98	0.433	1.059	0.342	0.658	0.907	0.53	0.539	0.894	0.564	0.565	0.707	0.619	0.547	0.573	0.584	0.496	0.474	0.593	0.385	0.365	0.626	0.308	0.183	0.547	0.369	0.053	0.598	0.658	0.89	0.203	0.571	0.862	0.161	0.573	0.685	0.145	0.595	0.555	0.2	0.572	0.438	0.194	0.578	0.294	0.151	0.589	0.08	0.246
1397	6.985	0.434	1.06	0.341	0.66	0.907	0.529	0.541	0.894	0.563	0.568	0.708	0.619	0.551	0.574	0.585	0.5	0.475	0.593	0.389	0.366	0.626	0.311	0.184	0.546	0.371	0.054	0.599	0.659	0.89	0.203	0.572	0.862	0.161	0.574	0.685	0.144	0.596	0.555	0.199	0.572	0.439	0.194	0.578	0.294	0.151	0.589	0.08	0.246
1398	6.99	0.437	1.06	0.34	0.661	0.908	0.529	0.543	0.895	0.563	0.571	0.708	0.619	0.555	0.575	0.585	0.504	0.476	0.593	0.392	0.367	0.626	0.314	0.186	0.546	0.373	0.055	0.599	0.661	0.891	0.203	0.574	0.862	0.16	0.576	0.685	0.144	0.596	0.555	0.199	0.572	0.439	0.193	0.578	0.293	0.151	0.589	0.08	0.246
1399	6.995	0.439	1.06	0.339	0.663	0.908	0.528	0.545	0.895	0.562	0.575	0.709	0.619	0.559	0.575	0.586	0.508	0.477	0.594	0.395	0.368	0.626	0.318	0.188	0.546	0.376	0.057	0.599	0.663	0.891	0.202	0.575	0.862	0.16	0.577	0.685	0.144	0.597	0.554	0.198	0.572	0.438	0.193	0.577	0.293	0.151	0.589	0.08	0.246
1400	7	0.441	1.06	0.338	0.665	0.908	0.528	0.547	0.896	0.562	0.577	0.71	0.619	0.562	0.576	0.586	0.512	0.478	0.594	0.399	0.37	0.626	0.321	0.189	0.545	0.379	0.058	0.6	0.665	0.891	0.201	0.577	0.862	0.159	0.578	0.686	0.143	0.597	0.554	0.198	0.573	0.438	0.193	0.577	0.293	0.151	0.589	0.08	0.246
1401	7.005	0.443	1.06	0.338	0.667	0.909	0.527	0.549	0.896	0.562	0.58	0.71	0.619	0.566	0.576	0.587	0.516	0.478	0.594	0.402	0.371	0.625	0.324	0.19	0.545	0.382	0.059	0.6	0.668	0.891	0.201	0.578	0.862	0.158	0.579	0.686	0.143	0.598	0.554	0.197	0.573	0.438	0.193	0.577	0.293	0.151	0.589	0.08	0.246
1402	7.01	0.444	1.06	0.337	0.668	0.909	0.527	0.551	0.896	0.561	0.583	0.711	0.619	0.57	0.577	0.587	0.52	0.479	0.595	0.406	0.372	0.625	0.328	0.191	0.545	0.385	0.06	0.601	0.669	0.892	0.2	0.58	0.862	0.158	0.581	0.686	0.142	0.598	0.554	0.197	0.573	0.438	0.193	0.577	0.293	0.151	0.589	0.08	0.246
1403	7.015	0.445	1.06	0.336	0.67	0.909	0.526	0.553	0.897	0.561	0.586	0.712	0.619	0.573	0.578	0.587	0.523	0.48	0.595	0.409	0.373	0.624	0.332	0.191	0.544	0.389	0.061	0.602	0.671	0.892	0.199	0.582	0.863	0.158	0.582	0.686	0.142	0.598	0.554	0.197	0.573	0.438	0.192	0.577	0.293	0.151	0.589	0.08	0.246
1404	7.02	0.447	1.061	0.335	0.672	0.91	0.525	0.555	0.897	0.56	0.588	0.713	0.619	0.577	0.578	0.588	0.527	0.48	0.595	0.412	0.374	0.624	0.336	0.192	0.544	0.393	0.062	0.603	0.674	0.892	0.198	0.584	0.863	0.157	0.583	0.686	0.142	0.598	0.554	0.197	0.572	0.438	0.192	0.577	0.293	0.151	0.589	0.08	0.246
1405	7.025	0.448	1.061	0.335	0.674	0.91	0.525	0.557	0.897	0.559	0.591	0.714	0.619	0.58	0.579	0.588	0.531	0.481	0.595	0.416	0.375	0.624	0.34	0.193	0.543	0.398	0.063	0.604	0.675	0.892	0.198	0.586	0.863	0.157	0.584	0.686	0.141	0.599	0.555	0.196	0.572	0.438	0.192	0.577	0.293	0.151	0.589	0.08	0.246
1406	7.03	0.449	1.061	0.334	0.675	0.91	0.524	0.558	0.897	0.559	0.594	0.714	0.619	0.583	0.579	0.588	0.534	0.481	0.595	0.419	0.375	0.623	0.345	0.193	0.543	0.403	0.063	0.605	0.677	0.892	0.197	0.588	0.863	0.156	0.585	0.686	0.141	0.599	0.555	0.196	0.573	0.438	0.192	0.577	0.293	0.151	0.589	0.08	0.246
1407	7.035	0.451	1.061	0.333	0.677	0.91	0.524	0.56	0.898	0.559	0.596	0.715	0.62	0.587	0.58	0.588	0.538	0.482	0.595	0.423	0.376	0.623	0.35	0.193	0.543	0.408	0.064	0.606	0.679	0.893	0.197	0.59	0.863	0.156	0.586	0.687	0.141	0.6	0.555	0.196	0.573	0.439	0.192	0.577	0.293	0.151	0.589	0.08	0.246
1408	7.04	0.454	1.061	0.333	0.679	0.911	0.524	0.562	0.898	0.558	0.599	0.716	0.62	0.59	0.581	0.589	0.541	0.483	0.595	0.426	0.376	0.623	0.355	0.192	0.543	0.413	0.065	0.607	0.681	0.893	0.196	0.591	0.863	0.156	0.587	0.687	0.14	0.601	0.555	0.195	0.573	0.439	0.192	0.577	0.293	0.15	0.589	0.08	0.246
1409	7.045	0.456	1.061	0.332	0.681	0.911	0.523	0.564	0.899	0.557	0.601	0.717	0.619	0.592	0.581	0.589	0.545	0.483	0.596	0.43	0.376	0.622	0.36	0.192	0.543	0.419	0.065	0.609	0.683	0.893	0.196	0.593	0.863	0.155	0.589	0.687	0.14	0.601	0.555	0.195	0.573	0.439	0.191	0.577	0.293	0.15	0.589	0.08	0.246
1410	7.05	0.458	1.061	0.331	0.683	0.912	0.523	0.565	0.899	0.557	0.603	0.717	0.619	0.595	0.582	0.589	0.548	0.483	0.596	0.434	0.376	0.622	0.366	0.19	0.543	0.425	0.066	0.61	0.685	0.893	0.195	0.596	0.863	0.155	0.589	0.687	0.14	0.602	0.555	0.195	0.573	0.439	0.191	0.577	0.293	0.15	0.589	0.08	0.246
1411	7.055	0.46	1.061	0.331	0.684	0.912	0.522	0.567	0.899	0.556	0.606	0.718	0.62	0.598	0.583	0.589	0.551	0.484	0.596	0.438	0.375	0.622	0.372	0.189	0.543	0.431	0.066	0.612	0.687	0.893	0.195	0.597	0.863	0.155	0.59	0.687	0.14	0.602	0.555	0.195	0.574	0.439	0.191	0.577	0.293	0.15	0.589	0.08	0.246
1412	7.06	0.461	1.062	0.33	0.686	0.913	0.522	0.568	0.9	0.555	0.608	0.719	0.62	0.601	0.583	0.589	0.555	0.484	0.596	0.442	0.375	0.623	0.378	0.188	0.543	0.438	0.066	0.613	0.689	0.893	0.195	0.598	0.863	0.154	0.591	0.687	0.14	0.602	0.555	0.194	0.574	0.439	0.191	0.577	0.293	0.15	0.589	0.08	0.246
1413	7.065	0.462	1.062	0.33	0.687	0.913	0.522	0.57	0.9	0.555	0.61	0.719	0.619	0.603	0.584	0.589	0.558	0.484	0.596	0.446	0.374	0.623	0.384	0.187	0.544	0.445	0.066	0.614	0.691	0.893	0.194	0.6	0.863	0.153	0.593	0.688	0.139	0.603	0.555	0.194	0.574	0.439	0.191	0.577	0.293	0.15	0.589	0.08	0.246
1414	7.07	0.463	1.062	0.329	0.689	0.913	0.521	0.572	0.901	0.555	0.612	0.72	0.619	0.606	0.584	0.589	0.561	0.484	0.596	0.451	0.373	0.622	0.39	0.185	0.544	0.453	0.065	0.616	0.692	0.894	0.194	0.602	0.863	0.153	0.594	0.688	0.139	0.603	0.556	0.194	0.574	0.439	0.191	0.578	0.293	0.15	0.589	0.08	0.246
1415	7.075	0.464	1.062	0.328	0.691	0.914	0.521	0.574	0.901	0.554	0.614	0.721	0.619	0.609	0.585	0.589	0.564	0.484	0.596	0.455	0.372	0.622	0.396	0.183	0.544	0.46	0.065	0.618	0.694	0.894	0.194	0.603	0.863	0.153	0.595	0.688	0.139	0.603	0.556	0.194	0.574	0.439	0.191	0.578	0.293	0.15	0.589	0.08	0.246
1416	7.08	0.466	1.062	0.328	0.692	0.914	0.52	0.575	0.901	0.554	0.616	0.721	0.619	0.611	0.585	0.589	0.568	0.485	0.596	0.459	0.371	0.622	0.403	0.181	0.545	0.468	0.064	0.619	0.696	0.894	0.193	0.604	0.863	0.153	0.596	0.688	0.139	0.604	0.556	0.194	0.574	0.439	0.191	0.578	0.293	0.15	0.589	0.08	0.246
1417	7.085	0.467	1.063	0.327	0.693	0.914	0.52	0.577	0.902	0.554	0.618	0.722	0.619	0.614	0.586	0.589	0.571	0.485	0.596	0.464	0.37	0.623	0.411	0.179	0.545	0.476	0.064	0.621	0.697	0.894	0.193	0.606	0.863	0.152	0.597	0.688	0.139	0.605	0.556	0.193	0.574	0.439	0.191	0.578	0.293	0.15	0.589	0.08	0.246
1418	7.09	0.469	1.063	0.327	0.695	0.915	0.52	0.579	0.902	0.553	0.62	0.722	0.619	0.616	0.586	0.589	0.574	0.485	0.596	0.469	0.368	0.623	0.418	0.177	0.546	0.484	0.063	0.622	0.699	0.894	0.193	0.608	0.863	0.152	0.599	0.689	0.138	0.606	0.556	0.193	0.575	0.439	0.191	0.578	0.293	0.15	0.589	0.08	0.246
1419	7.095	0.471	1.063	0.327	0.698	0.916	0.52	0.579	0.902	0.553	0.622	0.722	0.619	0.619	0.587	0.589	0.578	0.485	0.596	0.473	0.367	0.623	0.426	0.175	0.547	0.493	0.062	0.623	0.701	0.894	0.193	0.609	0.863	0.151	0.6	0.689	0.138	0.607	0.556	0.193	0.575	0.44	0.191	0.578	0.293	0.15	0.589	0.08	0.246
1420	7.1	0.473	1.063	0.326	0.699	0.916	0.52	0.581	0.903	0.553	0.623	0.723	0.619	0.621	0.587	0.588	0.581	0.485	0.596	0.478	0.365	0.623	0.433	0.172	0.547	0.502	0.061	0.625	0.702	0.894	0.193	0.611	0.863	0.151	0.601	0.689	0.138	0.607	0.555	0.193	0.575	0.44	0.191	0.578	0.293	0.15	0.589	0.08	0.246
1421	7.105	0.475	1.063	0.326	0.7	0.916	0.519	0.583	0.904	0.553	0.625	0.723	0.619	0.623	0.587	0.588	0.584	0.485	0.596	0.483	0.364	0.623	0.44	0.17	0.548	0.511	0.06	0.626	0.704	0.894	0.193	0.612	0.863	0.151	0.602	0.689	0.138	0.608	0.555	0.193	0.576	0.44	0.191	0.579	0.293	0.15	0.589	0.08	0.246
1422	7.11	0.476	1.063	0.325	0.701	0.917	0.519	0.584	0.904	0.553	0.627	0.724	0.618	0.625	0.587	0.588	0.587	0.485	0.595	0.488	0.362	0.623	0.448	0.167	0.548	0.52	0.058	0.627	0.705	0.894	0.193	0.613	0.863	0.151	0.603	0.689	0.138	0.608	0.556	0.193	0.576	0.44	0.191	0.579	0.293	0.15	0.589	0.08	0.246
1423	7.115	0.477	1.063	0.324	0.703	0.917	0.518	0.586	0.904	0.553	0.629	0.724	0.618	0.627	0.588	0.587	0.591	0.485	0.595	0.493	0.361	0.624	0.456	0.165	0.549	0.53	0.057	0.629	0.707	0.895	0.192	0.615	0.863	0.15	0.604	0.689	0.138	0.609	0.556	0.193	0.576	0.44	0.191	0.579	0.293	0.15	0.589	0.08	0.246
1424	7.12	0.479	1.063	0.324	0.704	0.917	0.518	0.587	0.905	0.552	0.63	0.725	0.617	0.63	0.588	0.587	0.594	0.484	0.595	0.498	0.359	0.624	0.465	0.162	0.55	0.54	0.056	0.63	0.708	0.895	0.192	0.616	0.863	0.15	0.605	0.689	0.138	0.609	0.556	0.193	0.577	0.44	0.191	0.579	0.293	0.15	0.589	0.08	0.246
1425	7.125	0.48	1.063	0.323	0.705	0.918	0.517	0.589	0.905	0.552	0.632	0.725	0.617	0.632	0.588	0.587	0.598	0.484	0.595	0.503	0.358	0.624	0.473	0.16	0.55	0.55	0.054	0.631	0.71	0.895	0.192	0.618	0.863	0.151	0.606	0.69	0.138	0.61	0.556	0.193	0.577	0.44	0.191	0.579	0.293	0.15	0.589	0.08	0.246
1426	7.13	0.482	1.063	0.323	0.706	0.918	0.517	0.59	0.905	0.552	0.634	0.725	0.617	0.634	0.589	0.586	0.601	0.484	0.594	0.508	0.356	0.624	0.482	0.158	0.551	0.56	0.053	0.632	0.711	0.895	0.192	0.619	0.863	0.151	0.607	0.69	0.138	0.611	0.556	0.193	0.578	0.44	0.191	0.579	0.293	0.15	0.589	0.08	0.246
1427	7.135	0.484	1.063	0.324	0.708	0.918	0.517	0.591	0.906	0.551	0.636	0.725	0.617	0.636	0.589	0.586	0.604	0.484	0.594	0.514	0.354	0.624	0.49	0.155	0.552	0.571	0.052	0.633	0.713	0.895	0.192	0.621	0.863	0.151	0.608	0.689	0.138	0.612	0.556	0.193	0.578	0.441	0.191	0.579	0.293	0.15	0.589	0.08	0.246
1428	7.14	0.485	1.063	0.324	0.709	0.918	0.516	0.593	0.906	0.551	0.638	0.726	0.616	0.638	0.589	0.585	0.607	0.484	0.594	0.519	0.353	0.624	0.499	0.153	0.553	0.581	0.051	0.634	0.715	0.895	0.192	0.623	0.863	0.151	0.61	0.69	0.138	0.613	0.556	0.193	0.579	0.441	0.191	0.579	0.293	0.15	0.589	0.08	0.246
1429	7.145	0.487	1.063	0.323	0.71	0.919	0.516	0.595	0.906	0.551	0.64	0.726	0.616	0.64	0.589	0.585	0.611	0.483	0.593	0.525	0.351	0.625	0.508	0.151	0.554	0.592	0.05	0.635	0.716	0.895	0.192	0.624	0.864	0.151	0.611	0.69	0.138	0.613	0.556	0.193	0.579	0.441	0.191	0.579	0.294	0.15	0.589	0.08	0.246
1430	7.15	0.488	1.064	0.323	0.713	0.919	0.517	0.596	0.906	0.551	0.641	0.726	0.616	0.643	0.589	0.584	0.614	0.483	0.593	0.53	0.35	0.625	0.517	0.148	0.555	0.603	0.049	0.635	0.717	0.895	0.192	0.626	0.864	0.151	0.612	0.69	0.138	0.614	0.556	0.193	0.579	0.441	0.191	0.58	0.294	0.15	0.589	0.08	0.246
1431	7.155	0.489	1.064	0.323	0.714	0.919	0.517	0.597	0.906	0.551	0.644	0.726	0.616	0.645	0.589	0.584	0.617	0.483	0.593	0.536	0.348	0.625	0.527	0.146	0.556	0.614	0.047	0.636	0.719	0.896	0.192	0.626	0.864	0.151	0.613	0.69	0.138	0.614	0.556	0.193	0.58	0.441	0.191	0.58	0.294	0.15	0.589	0.08	0.246
1432	7.16	0.49	1.064	0.323	0.715	0.92	0.517	0.598	0.907	0.551	0.646	0.726	0.615	0.646	0.589	0.583	0.62	0.483	0.592	0.541	0.346	0.625	0.536	0.143	0.557	0.625	0.046	0.637	0.721	0.896	0.191	0.628	0.863	0.15	0.614	0.69	0.138	0.614	0.556	0.193	0.58	0.441	0.191	0.58	0.294	0.15	0.589	0.08	0.246
1433	7.165	0.492	1.064	0.322	0.717	0.92	0.517	0.6	0.907	0.551	0.648	0.726	0.615	0.649	0.589	0.583	0.623	0.482	0.592	0.547	0.345	0.625	0.546	0.141	0.558	0.637	0.045	0.638	0.723	0.896	0.192	0.629	0.864	0.15	0.615	0.69	0.138	0.615	0.556	0.193	0.58	0.441	0.191	0.58	0.294	0.151	0.589	0.08	0.246
1434	7.17	0.494	1.064	0.322	0.718	0.92	0.517	0.603	0.907	0.552	0.65	0.726	0.615	0.65	0.589	0.582	0.627	0.482	0.591	0.552	0.343	0.625	0.556	0.139	0.559	0.648	0.044	0.638	0.725	0.896	0.192	0.631	0.864	0.15	0.616	0.69	0.138	0.615	0.556	0.193	0.581	0.441	0.191	0.58	0.294	0.151	0.589	0.08	0.246
1435	7.175	0.495	1.064	0.322	0.72	0.92	0.517	0.603	0.907	0.551	0.652	0.726	0.615	0.652	0.589	0.582	0.63	0.481	0.591	0.557	0.341	0.625	0.565	0.137	0.56	0.659	0.044	0.639	0.727	0.897	0.192	0.633	0.864	0.15	0.617	0.69	0.138	0.616	0.556	0.193	0.581	0.441	0.191	0.58	0.294	0.151	0.589	0.08	0.246
1436	7.18	0.496	1.065	0.322	0.721	0.92	0.517	0.604	0.907	0.551	0.654	0.726	0.614	0.654	0.588	0.581	0.633	0.481	0.59	0.563	0.34	0.625	0.573	0.135	0.561	0.671	0.043	0.639	0.729	0.897	0.192	0.634	0.864	0.15	0.618	0.69	0.138	0.616	0.555	0.193	0.581	0.441	0.191	0.58	0.294	0.151	0.589	0.08	0.246
1437	7.185	0.497	1.065	0.322	0.722	0.92	0.517	0.606	0.907	0.551	0.656	0.726	0.614	0.657	0.589	0.581	0.636	0.481	0.59	0.569	0.338	0.625	0.583	0.134	0.561	0.682	0.042	0.64	0.729	0.897	0.191	0.635	0.864	0.151	0.619	0.69	0.138	0.617	0.555	0.193	0.582	0.441	0.191	0.58	0.294	0.151	0.589	0.08	0.246
1438	7.19	0.499	1.065	0.322	0.724	0.92	0.517	0.606	0.907	0.551	0.658	0.726	0.614	0.659	0.589	0.58	0.64	0.48	0.589	0.574	0.337	0.624	0.592	0.133	0.562	0.693	0.042	0.64	0.729	0.896	0.191	0.636	0.864	0.151	0.62	0.69	0.138	0.618	0.555	0.194	0.582	0.441	0.192	0.581	0.294	0.151	0.589	0.08	0.246
1439	7.195	0.501	1.064	0.322	0.725	0.92	0.517	0.608	0.907	0.551	0.66	0.726	0.614	0.661	0.589	0.58	0.643	0.479	0.589	0.58	0.335	0.624	0.602	0.131	0.563	0.705	0.042	0.64	0.731	0.896	0.191	0.637	0.863	0.151	0.621	0.69	0.138	0.618	0.555	0.194	0.583	0.441	0.192	0.581	0.294	0.151	0.589	0.08	0.246
1440	7.2	0.504	1.065	0.322	0.726	0.92	0.517	0.609	0.907	0.551	0.662	0.726	0.614	0.663	0.588	0.579	0.646	0.479	0.588	0.586	0.334	0.624	0.612	0.129	0.563	0.716	0.041	0.64	0.733	0.896	0.191	0.638	0.863	0.151	0.621	0.69	0.138	0.619	0.556	0.194	0.583	0.441	0.192	0.581	0.294	0.151	0.589	0.08	0.246
1441	7.205	0.504	1.065	0.322	0.728	0.92	0.518	0.611	0.907	0.551	0.664	0.726	0.613	0.665	0.588	0.579	0.649	0.478	0.588	0.592	0.332	0.624	0.621	0.128	0.564	0.727	0.041	0.641	0.734	0.896	0.191	0.64	0.863	0.151	0.622	0.69	0.138	0.619	0.556	0.194	0.584	0.441	0.192	0.581	0.294	0.151	0.589	0.08	0.246
1442	7.21	0.505	1.065	0.323	0.729	0.92	0.518	0.613	0.907	0.552	0.667	0.726	0.613	0.667	0.587	0.578	0.653	0.478	0.587	0.598	0.33	0.624	0.631	0.127	0.565	0.738	0.042	0.641	0.735	0.896	0.191	0.642	0.864	0.151	0.623	0.69	0.138	0.62	0.556	0.194	0.584	0.441	0.192	0.581	0.295	0.151	0.589	0.08	0.246
1443	7.215	0.506	1.065	0.323	0.731	0.92	0.518	0.614	0.907	0.552	0.669	0.725	0.613	0.669	0.587	0.578	0.656	0.477	0.587	0.604	0.329	0.624	0.641	0.126	0.566	0.749	0.041	0.641	0.737	0.896	0.191	0.643	0.864	0.151	0.624	0.69	0.138	0.622	0.556	0.194	0.585	0.441	0.192	0.582	0.295	0.151	0.589	0.08	0.246
1444	7.22	0.509	1.064	0.323	0.733	0.92	0.518	0.615	0.907	0.552	0.671	0.725	0.613	0.672	0.587	0.577	0.66	0.477	0.586	0.61	0.328	0.624	0.65	0.125	0.567	0.76	0.041	0.641	0.739	0.896	0.191	0.644	0.864	0.151	0.625	0.689	0.139	0.622	0.556	0.194	0.586	0.441	0.192	0.582	0.295	0.151	0.589	0.08	0.246
1445	7.225	0.511	1.064	0.324	0.734	0.92	0.518	0.616	0.906	0.552	0.673	0.725	0.612	0.674	0.586	0.577	0.663	0.476	0.585	0.616	0.327	0.625	0.66	0.124	0.568	0.771	0.041	0.641	0.741	0.896	0.191	0.645	0.863	0.152	0.626	0.689	0.139	0.623	0.556	0.194	0.586	0.441	0.192	0.582	0.295	0.151	0.589	0.08	0.246
1446	7.23	0.512	1.064	0.324	0.736	0.919	0.518	0.618	0.906	0.552	0.675	0.724	0.612	0.676	0.586	0.576	0.667	0.476	0.585	0.622	0.326	0.625	0.669	0.124	0.568	0.782	0.041	0.641	0.742	0.896	0.191	0.646	0.863	0.152	0.627	0.689	0.139	0.624	0.555	0.194	0.587	0.441	0.192	0.583	0.295	0.151	0.589	0.08	0.246
1447	7.235	0.513	1.064	0.324	0.737	0.919	0.518	0.62	0.906	0.553	0.677	0.724	0.612	0.678	0.585	0.575	0.671	0.475	0.584	0.628	0.325	0.625	0.677	0.123	0.569	0.793	0.042	0.641	0.743	0.895	0.192	0.648	0.863	0.152	0.628	0.689	0.139	0.625	0.555	0.194	0.587	0.441	0.192	0.583	0.295	0.151	0.589	0.08	0.246
1448	7.24	0.515	1.064	0.324	0.739	0.919	0.518	0.621	0.905	0.553	0.679	0.723	0.612	0.681	0.585	0.575	0.674	0.475	0.584	0.634	0.324	0.625	0.686	0.123	0.57	0.803	0.042	0.641	0.744	0.895	0.192	0.648	0.863	0.152	0.629	0.689	0.139	0.625	0.555	0.194	0.588	0.441	0.192	0.583	0.295	0.151	0.589	0.08	0.246
1449	7.245	0.517	1.064	0.325	0.74	0.918	0.519	0.622	0.905	0.553	0.681	0.723	0.612	0.684	0.584	0.574	0.678	0.474	0.583	0.64	0.322	0.625	0.695	0.122	0.571	0.815	0.043	0.64	0.745	0.895	0.192	0.649	0.863	0.152	0.63	0.689	0.139	0.626	0.555	0.194	0.589	0.441	0.192	0.584	0.295	0.151	0.589	0.08	0.247
1450	7.25	0.517	1.064	0.325	0.742	0.918	0.519	0.623	0.905	0.553	0.684	0.722	0.611	0.686	0.584	0.574	0.682	0.473	0.583	0.646	0.322	0.625	0.704	0.122	0.572	0.825	0.043	0.64	0.746	0.895	0.192	0.651	0.863	0.153	0.63	0.689	0.139	0.627	0.555	0.194	0.59	0.441	0.193	0.584	0.295	0.151	0.589	0.08	0.247
1451	7.255	0.518	1.064	0.325	0.744	0.918	0.519	0.625	0.904	0.553	0.686	0.722	0.611	0.688	0.583	0.573	0.685	0.473	0.582	0.652	0.321	0.625	0.713	0.122	0.572	0.835	0.044	0.639	0.748	0.895	0.193	0.652	0.863	0.153	0.631	0.688	0.139	0.628	0.554	0.195	0.591	0.441	0.193	0.585	0.295	0.151	0.589	0.08	0.247
1452	7.26	0.52	1.064	0.326	0.745	0.918	0.52	0.627	0.904	0.554	0.688	0.721	0.611	0.69	0.583	0.573	0.689	0.473	0.581	0.658	0.32	0.625	0.722	0.122	0.573	0.846	0.044	0.639	0.75	0.895	0.193	0.653	0.863	0.153	0.633	0.688	0.139	0.629	0.554	0.195	0.591	0.441	0.193	0.585	0.294	0.151	0.589	0.08	0.247
1453	7.265	0.522	1.063	0.326	0.747	0.917	0.52	0.628	0.903	0.554	0.69	0.72	0.611	0.693	0.583	0.572	0.693	0.472	0.581	0.665	0.319	0.625	0.731	0.122	0.574	0.855	0.044	0.64	0.752	0.895	0.194	0.655	0.863	0.153	0.634	0.688	0.139	0.63	0.554	0.195	0.592	0.44	0.193	0.586	0.294	0.151	0.589	0.08	0.247
1454	7.27	0.524	1.063	0.327	0.748	0.917	0.52	0.63	0.903	0.554	0.692	0.72	0.611	0.696	0.582	0.572	0.697	0.472	0.581	0.671	0.318	0.625	0.74	0.122	0.575	0.864	0.046	0.64	0.752	0.895	0.194	0.656	0.863	0.153	0.635	0.688	0.14	0.631	0.554	0.195	0.593	0.44	0.193	0.586	0.294	0.151	0.589	0.08	0.247
1455	7.275	0.525	1.063	0.327	0.75	0.916	0.521	0.632	0.902	0.555	0.695	0.719	0.611	0.698	0.581	0.571	0.701	0.471	0.58	0.677	0.318	0.626	0.749	0.122	0.575	0.874	0.046	0.639	0.753	0.894	0.195	0.657	0.863	0.154	0.636	0.688	0.14	0.632	0.554	0.195	0.594	0.44	0.193	0.586	0.294	0.151	0.589	0.08	0.247
1456	7.28	0.527	1.062	0.328	0.752	0.916	0.521	0.633	0.902	0.555	0.697	0.719	0.61	0.701	0.581	0.571	0.704	0.471	0.58	0.683	0.317	0.626	0.757	0.122	0.575	0.883	0.047	0.638	0.753	0.894	0.195	0.658	0.862	0.154	0.637	0.688	0.14	0.634	0.554	0.195	0.595	0.44	0.193	0.586	0.295	0.151	0.589	0.08	0.247
1457	7.285	0.528	1.062	0.329	0.754	0.915	0.522	0.635	0.902	0.555	0.7	0.718	0.611	0.703	0.58	0.57	0.708	0.471	0.579	0.689	0.317	0.626	0.766	0.122	0.576	0.893	0.048	0.637	0.754	0.893	0.196	0.66	0.862	0.154	0.639	0.687	0.14	0.635	0.554	0.195	0.596	0.44	0.193	0.587	0.295	0.151	0.589	0.08	0.247
1458	7.29	0.53	1.061	0.329	0.755	0.915	0.522	0.637	0.901	0.556	0.702	0.717	0.61	0.706	0.579	0.57	0.712	0.47	0.579	0.695	0.317	0.626	0.774	0.122	0.576	0.901	0.049	0.636	0.756	0.893	0.196	0.661	0.862	0.154	0.64	0.687	0.14	0.636	0.554	0.195	0.597	0.44	0.193	0.588	0.295	0.151	0.589	0.08	0.247
1459	7.295	0.531	1.061	0.33	0.757	0.914	0.523	0.639	0.9	0.556	0.704	0.716	0.61	0.709	0.579	0.569	0.716	0.47	0.578	0.701	0.316	0.627	0.782	0.123	0.576	0.911	0.051	0.636	0.757	0.893	0.197	0.663	0.862	0.154	0.642	0.687	0.14	0.637	0.554	0.195	0.598	0.44	0.193	0.589	0.294	0.151	0.589	0.08	0.247
1460	7.3	0.533	1.061	0.33	0.759	0.914	0.523	0.641	0.9	0.557	0.707	0.716	0.61	0.711	0.578	0.569	0.719	0.47	0.578	0.706	0.316	0.627	0.789	0.123	0.577	0.919	0.051	0.635	0.759	0.893	0.197	0.664	0.862	0.155	0.643	0.687	0.14	0.638	0.553	0.196	0.6	0.44	0.193	0.589	0.294	0.151	0.589	0.08	0.247
1461	7.305	0.535	1.061	0.331	0.761	0.913	0.523	0.644	0.9	0.557	0.709	0.715	0.61	0.714	0.578	0.568	0.723	0.469	0.578	0.712	0.315	0.627	0.796	0.123	0.577	0.926	0.051	0.634	0.761	0.893	0.198	0.666	0.861	0.155	0.645	0.687	0.141	0.64	0.553	0.196	0.6	0.44	0.194	0.589	0.295	0.151	0.589	0.08	0.247
1462	7.31	0.535	1.061	0.331	0.762	0.912	0.524	0.646	0.899	0.558	0.712	0.714	0.61	0.717	0.577	0.568	0.726	0.469	0.577	0.717	0.315	0.627	0.803	0.123	0.576	0.934	0.052	0.633	0.762	0.892	0.198	0.667	0.861	0.155	0.647	0.687	0.141	0.64	0.553	0.196	0.601	0.44	0.194	0.59	0.295	0.151	0.589	0.08	0.247
1463	7.315	0.537	1.06	0.332	0.764	0.912	0.524	0.647	0.898	0.558	0.715	0.714	0.61	0.72	0.577	0.568	0.73	0.468	0.577	0.723	0.315	0.627	0.81	0.124	0.576	0.942	0.054	0.632	0.763	0.892	0.198	0.669	0.861	0.155	0.648	0.687	0.141	0.641	0.553	0.196	0.602	0.44	0.194	0.59	0.295	0.151	0.589	0.08	0.247
[truncated: 713 more rows]
[truncated: 3 more columns]
