# Supplementary material for: Associations between lower-limb muscle activation and knee flexion in post-stroke individuals: A study on the stance-to-swing phases of gait
Source: PLoS One. 2017 Sep 8;12(9):e0183865. doi: 10.1371/journal.pone.0183865 (PMC5590852; doi:10.1371/journal.pone.0183865)
Supplement: S1 Dataset — (ZIP) [file pone.0183865.s001.zip › S1_Dataset/Patient group/2/3/emg.csv]

Frame	Time	EMG Signal 1	EMG Signal 2	EMG Signal 3	EMG Signal 4	EMG Signal 5	EMG Signal 6	EMG Signal 7	EMG Signal 8
0	0	56.783	51.48	56.191	48.632	31.416	34.022	32.326	33.974
1	0.001	57.046	44.356	64.223	40.376	34.014	32.662	39.513	112.765
2	0.002	54.983	50.79	52.901	41.979	23.048	33.248	34.276	100.054
3	0.003	49.055	47.355	36.741	47.457	22.733	31.901	27.312	88.296
4	0.004	47.011	46.059	37.246	40.749	20.104	24.951	26.559	41.663
5	0.005	42.469	40.914	4.867	34.648	13.417	28.095	25.625	31.563
6	0.006	46.062	42.934	-9.495	30.508	20.865	35.129	21.621	-81.479
7	0.007	37.677	38.404	37.721	29.263	15.933	32.315	19.396	-35.769
8	0.008	36.089	34.271	69.273	20.097	17.583	35.903	7.701	5.486
9	0.009	40.333	35.39	36.961	23.15	20.985	27.513	-15.593	16.711
10	0.01	30.105	34.995	7.383	20.623	25.565	25.141	-7.912	26.617
11	0.011	30.94	27.078	0.502	16.588	20.101	21.241	10.237	35.607
12	0.012	33.546	30.604	21.527	15.47	25.311	24.523	36.957	43.659
13	0.013	28.843	23.711	48.792	18.435	28.213	27.635	54.248	32.952
14	0.014	25.926	22.278	65.87	12.71	22.817	22.075	56.093	39.364
15	0.015	24.409	22.04	54.152	18.058	22.107	20.229	63.974	30.473
16	0.016	19.074	17.592	36.82	13.579	21.399	15.504	54.262	35.496
17	0.017	21.133	20.157	26.846	16.287	11.238	13.711	24.646	27.91
18	0.018	12.217	17.734	12.487	17.099	6.337	9.63	12.072	31.765
19	0.019	9.345	17.295	3.959	12.143	-0.84	11.776	14.015	35.255
20	0.02	13.487	8.204	-12.471	8.775	5.357	3.906	9.602	20.266
21	0.021	14.007	9.604	-8.169	6.818	5.213	-4.121	5.63	22.927
22	0.022	12.848	7	-18.333	11.296	-1.868	2.599	-3.134	25.217
23	0.023	7.882	4.643	-2.343	4.392	-2.133	2.387	-1.986	13.799
24	0.024	3.354	3.89	26.661	13.991	-2.575	6.082	3.274	-3.056
25	0.025	4.294	1.828	37.759	14.34	3.799	5.743	4.134	-6.813
26	0.026	0.461	0.986	25.321	0.23	1.897	3.914	1.373	-10.41
27	0.027	3.077	-4.446	14.056	-2.611	-1.506	-3.669	-4.227	0.166
28	0.028	-1.789	-0.911	9.799	4.271	-3.132	-3.86	-3.787	1.274
29	0.029	-1.75	-6.805	0.347	-0.992	6.896	0.833	-1.002	21.577
30	0.03	-4.164	-1.416	-39.267	-3.122	17.145	-1.974	-7.845	17.938
31	0.031	-4.964	-1.768	-34.862	1.962	15.048	-12.862	-9.593	9.497
32	0.032	-6.473	-8.453	-10.631	-4.135	-5.203	-6.474	-9.372	1.69
33	0.033	-5.409	-7.533	-15.934	-5.945	-8.587	-0.819	-9.296	-18.272
34	0.034	-7.186	-6.551	-4.365	-2.472	-6.699	-7.496	-4.344	-21.541
35	0.035	-7.349	-9.189	-1.484	-5.539	-0.316	-7.161	-6.911	-24.564
36	0.036	-11.906	-6.542	-5.509	-9.715	-7.245	-6.785	-8.116	-23.086
37	0.037	-12.34	-9.644	-3.102	-8.433	-9.685	-6.563	-11.599	-25.621
38	0.038	-15.423	-9.973	-17.881	-14.463	-15.567	-9.409	-10.745	-17.46
39	0.039	-11.086	-11.605	-21.007	-7.091	-14.259	-5.828	-14.511	-22.623
40	0.04	-14.626	-13.381	-19.206	-14.962	-10.023	-9.739	-21.534	-21.741
41	0.041	-13.269	-11.231	-9.008	-12.535	-3.239	-4.133	-30.839	-28.546
42	0.042	-11.084	-13.863	-11.364	-12.19	8.228	-11.84	-20.373	-15.752
43	0.043	-11.75	-14.51	-4.022	-5.811	3.277	-9.25	-15.288	-22.852
44	0.044	-16.05	-13.564	-6.106	-5.399	1.647	-7.011	-2.603	-17.913
45	0.045	-8.483	-10.244	-11.054	-3.799	-4.983	3.397	-8.049	-19.729
46	0.046	-7.642	-5.719	-15.586	-2.166	-4.033	7.45	-9.798	-21.336
47	0.047	-13.139	-16.044	-19.511	-11.345	-16.015	10.959	-14.225	-20.379
48	0.048	-12.395	-14.906	-13.676	-17.973	-14.616	9.664	-7.982	-36.237
49	0.049	-6.581	-11.407	-19.073	-5.014	-13.38	8.585	2.739	-34.288
50	0.05	-10.784	1.618	-12.408	-13.868	-25.269	1.732	24.341	-32.515
51	0.051	-5.958	-7.098	-8.081	-2.867	-7.858	-7.936	46.199	-48.452
52	0.052	-6.545	-5.562	-2.473	-4.262	-10.183	-6.766	26.432	-20.757
53	0.053	-10.615	-6.92	-13.32	-5.464	-12.324	-10.235	8.607	20.879
54	0.054	-14.106	-15.827	-14.88	-18.671	-10.387	-26.275	1.636	59.608
55	0.055	-6.758	-7.502	-16.254	-27.422	-8.639	-28.576	-13.27	44.523
56	0.056	-9.861	-17.18	-28.092	-6.753	-3.996	-30.682	-30.68	3.327
57	0.057	-10.834	-8.275	-17.102	-4.089	3.171	-24.853	-23.696	19.684
58	0.058	-11.618	-11.758	1.667	-11.694	4.346	-23.087	-17.289	54.829
59	0.059	-22.264	-16.978	-0.811	-18.716	0.88	-18.425	-7.6	31.981
60	0.06	-20.9	-14.066	-21.907	-29.409	-2.188	-14.161	-5.849	2.944
61	0.061	-14.51	-8.057	-24.623	-15.905	-11.055	-10.47	-29.623	-0.729
62	0.062	-20.511	-7.28	-32.177	-7.241	-5.036	-6.971	-46.599	9.368
63	0.063	-21.467	-12.101	-53.256	0.658	-5.992	-14.304	-43.419	-37.564
64	0.064	-22.432	-8.805	-44.909	-9.447	-18.762	-17.189	-40.594	-138.331
65	0.065	-24.94	-14.205	-6.364	-15.883	0.594	-9.241	-22.67	-66.12
66	0.066	-17.588	-16.117	21.319	-7.593	-1.918	-6.134	-15.581	-0.316
67	0.067	-20.49	-14.16	-3.85	-10.724	-8.882	-5.16	3.679	11.508
68	0.068	-14.483	-14.72	9.678	-9.785	-19.535	-4.375	26.959	22.368
69	0.069	-8.868	-20.501	13.725	-9.033	-9.865	-13.261	23.895	-26.95
70	0.07	-9.441	-11.575	24.935	-21.257	-18.571	-9.759	4.186	-18.025
71	0.071	-15.43	-17.554	14.857	-23.025	-13.913	-8.776	-3.332	6.387
72	0.072	-19.488	-16.559	24.175	-15.124	-18.153	-3.93	-5.636	13.766
73	0.073	-11.544	-17.5	15.836	-19.41	-1.107	-1.394	-12.039	-87.036
74	0.074	-4.182	-7.79	-22.698	-13.051	-8.044	5.977	-17.856	-130.169
75	0.075	-9.014	-11.434	-39.146	-19.069	-14.4	-8.709	-26.558	-38.062
76	0.076	-11.519	-10.243	-3.918	-15.985	-20.165	-15.071	-37.576	-26.256
77	0.077	-13.83	-15.434	0.522	-13.109	-14.905	-9.241	-27.495	6.263
78	0.078	-17.298	-12.496	12.874	-12.36	-16.435	-10.97	-7.936	16.152
79	0.079	-16.708	-11.685	24.051	-3.474	-6.358	-12.499	-10.633	7.27
80	0.08	-17.272	-17.258	-13.681	-9.497	-7.515	-13.83	-23.39	15.428
81	0.081	-18.608	-12.377	-38.842	-6.419	-6.346	-17.485	-11.766	8.087
82	0.082	-13.171	-11.749	-52.389	6.34	-1.108	-13.989	-13.887	14.686
83	0.083	-12.568	-14.615	-31.654	-5.859	-7.889	-19.195	-8.056	8.707
84	0.084	-15.835	-13.217	-5.311	-1.225	-12.151	-18.202	4.163	3.305
85	0.085	-11.75	-15.494	-15.328	-8.386	-14.47	-13.932	28.003	-1.704
86	0.086	-11.334	-15.066	-12.185	-4.704	-12.533	-9.851	17.976	-6.153
87	0.087	-12.665	-20.25	-3.833	-3.536	-14.463	1.008	-16.435	-10.214
88	0.088	-17.477	-15.366	-1.26	-8.754	-7.881	-0.519	-2.855	1.032
89	0.089	-16.874	-12.032	-36.243	-11.657	0.059	-13.463	1.246	-2.213
90	0.09	-18.586	-13.732	-51.291	-10.871	1.029	-8.217	-2.397	-11.459
91	0.091	-16.045	-16.209	-28.402	-14.938	-3.796	-9.739	0.912	-19.728
92	0.092	-13.693	-14.804	-7.647	-10.093	-4.547	-11.067	-2.17	-17.14
93	0.093	-7.857	-11.865	-18.836	-5.434	-3.74	-9.888	-16.27	-14.731
94	0.094	-16.723	-13.765	-15.506	1.17	-5.65	-13.359	-34.033	0.251
95	0.095	-15.535	-12.564	-6.182	0.424	-7.571	-10.254	-17.727	13.895
96	0.096	-16.469	-17.362	2.177	4.512	-11.635	-13.134	-15.537	-1.864
97	0.097	-17.409	-17.897	-36.299	-0.3	-10.29	-13.891	-9.676	4.638
98	0.098	-13.127	-14.576	2.441	-10.345	-11.667	-6.518	-7.889	22.159
99	0.099	-17.166	-16.287	-22.685	-29.099	-18.259	-9.41	-18.879	24.541
100	0.1	-9.206	-16.639	-63.873	-31.587	-13.433	-6.889	2.831	18.2
101	0.101	-12.279	-13.31	8.358	-24.603	-10.936	-6.109	18.544	-10.802
102	0.102	-13.217	-12.119	-1.469	-18.181	-6.874	-8.05	4.443	-39.792
103	0.103	-13.962	-10.155	-10.337	-8.471	-14.811	-14.058	-13.377	-50.924
104	0.104	-14.71	-15.939	-2.18	-17.143	-13.846	-13.307	-11.089	-67.795
105	0.105	-14.104	-11.864	-9.513	-21.766	-7.067	-9.861	-17.506	-70.67
106	0.106	-10.787	-11.264	-2.911	-14.583	-4.542	-3.892	-23.341	-27.929
107	0.107	-11.347	-10.67	3.113	-2.73	-11.875	-7.974	-21.636	14.733
108	0.108	-17.139	-14.721	-13.274	-10.618	-8.945	-1.409	-17	-1.649
109	0.109	-19.452	-13.351	-8.163	-9.222	-13.184	-0.634	-21.258	3.474
110	0.11	-18.872	-11.989	-21.645	-12.872	-13.937	-9.525	-20.095	-0.922
111	0.111	-11.509	-9.848	-17.547	-11.681	-3.082	-12.994	-18.941	-21.552
112	0.112	-18.264	-15.83	-13.864	-14.729	4.862	-13.946	-22.072	-63.07
113	0.113	-12.248	-9.811	-3.786	-5.769	9.131	-9.083	-36.836	-35.322
114	0.114	-16.297	-17.157	-6.871	-2.221	0.228	-9.837	-39.023	-0.067
115	0.115	-8.346	-18.109	-4.125	-11.836	-3.277	-9.049	-37.128	4.349
116	0.116	-13.548	-15.588	-6.547	-10.621	-6.37	-8.451	-28.426	-7.996
117	0.117	-14.488	-9.973	-8.745	-11.715	-3.468	-13.07	-14.107	-19.124
118	0.118	-15.235	-13.457	-19.292	-14.737	-9.475	-18.467	-0.547	-22.312
119	0.119	-17.534	-11.521	-21.128	-9.821	-18.383	-14.972	1.216	-12.928
120	0.12	-14.021	-13.267	-22.799	-14.003	-17.199	-15.563	-0.321	-26.999
121	0.121	-9.349	-13.653	-43.476	-6.595	-18.154	-11.507	6.831	-19.397
122	0.122	-12.23	-13.264	-0.873	-7.527	-17.179	-12.86	26.359	-16.995
123	0.123	-13.566	-17.322	17.353	-11.748	-23.173	-8.404	18.009	-19.056
124	0.124	-13.928	-13.837	11.954	-10.935	-19.078	-10.137	5.205	2.222
125	0.125	-15.055	-10.543	6.879	-15.726	-18.471	-11.482	-1.795	-6.13
126	0.126	-16.191	-13.445	2.351	-12.387	-12.456	-11.875	-8.228	-8.584
127	0.127	-15.785	-14.605	6.375	-11.749	-0.268	-7.823	-6.343	-6.19
128	0.128	-12.29	-11.899	10.026	-12.087	1.459	-11.312	-4.633	-3.965
129	0.129	-16.731	-14.795	-41.449	-7.579	12.466	-9.97	-6.202	1.935
130	0.13	-17.295	-12.862	-48.822	-11.584	8.217	-11.153	-7.578	7.236
131	0.131	-15.92	-15.574	-28.95	-10.178	-3.578	-9.238	-3.927	-7.017
132	0.132	-18.222	-10.736	-23.03	-17.48	-5.121	-8.872	-17.101	-12.775
133	0.133	-15.3	-14.221	-17.687	-12.196	-9.382	-9.655	-15.37	-17.96
134	0.134	-14.114	-13.639	-22.729	-15.05	-13.064	-5.224	-16.925	-16.383
135	0.135	-19.128	-11.9	-18.172	-17.513	-7.058	-8.529	-18.276	5.303
136	0.136	-15.827	-10.543	-5.72	-18.245	-14.397	-11.445	-17.094	8.405
137	0.137	-16.4	-15.96	-24.418	-13.365	-11.463	-11.839	-13.603	-5.738
138	0.138	-12.903	-14.022	-21.084	-7.333	-15.686	-13.189	-14.592	-13.3
139	0.139	-15.221	-13.435	-18.005	-9.624	-10.029	-10.275	-13.636	-10.981
140	0.14	-12.313	-11.688	-15.379	-1.655	-13.459	-16.282	-3.976	-13.12
141	0.141	-15.019	-19.618	-2.676	-6.855	-15.341	-12.035	-5.176	-26.683
142	0.142	-13.081	-8.773	4.23	-9.74	-15.872	-11.267	-6.387	-21.489
143	0.143	-17.915	-10.126	2.077	-12.233	-14.469	-4.699	-13.78	-16.861
144	0.144	-13.063	-13.794	0.115	-14.519	-8.048	-2.187	-12.854	-21.134
145	0.145	-13.638	-12.627	-8.615	-7.906	-3.771	-9.557	-26.068	-27.519
146	0.146	-9.572	-15.716	-10.175	-10.388	3.603	-6.664	-20.289	-26.355
147	0.147	-12.079	-12.81	-11.536	-9.577	2.66	-10.93	-15.09	-10.313
148	0.148	-13.427	-12.033	-5.185	-11.484	-5.222	-10.158	-7.172	15.42
149	0.149	-11.286	-14.348	-11.195	-8.176	-4.184	-10.729	-0.023	25.487
150	0.15	-13.989	-10.863	-14.323	-5.27	-5.1	-18.078	3.634	34.771
151	0.151	-17.461	-14.148	-11.485	-13.202	-5.815	-15.169	11.957	9.189
152	0.152	-18.624	-14.72	-3.541	-12.025	-8.098	-10.909	12.93	-14.673
153	0.153	-19.005	-12.198	-10.893	-15.104	-10.003	-2.004	4.024	-43.005
154	0.154	-20.163	-11.798	-6.064	-10.246	-13.266	-0.849	-11.678	-69.388
155	0.155	-15.326	-13.921	-10.333	-12.75	-13.83	-6.08	-22.352	-38.485
156	0.156	-13.391	-16.622	-19.252	-15.053	-19.632	-12.862	-24.309	-9.498
157	0.157	-10.103	-10.804	-37.248	-11.542	-18.865	-6.876	-33.038	9.275
158	0.158	-8.369	-16.409	-34.702	-12.083	-12.294	-15.795	-28.407	-0.75
159	0.159	-8.769	-14.465	-23.087	-4.318	-16.541	-16.962	-18.345	-3.823
160	0.16	-14.206	-15.039	-12.433	-11.655	-15.759	-13.857	-9.44	-46.361
161	0.161	-16.16	-16.771	8.843	-12.608	-13.831	-10.942	-3.425	-52.332
162	0.162	-18.105	-18.116	-5.278	-13.364	-9.181	-16.939	6.277	-24.646
163	0.163	-15.22	-12.692	-12.817	-14.125	-0.27	-16.16	12.704	-19.636
164	0.164	-14.838	-17.516	-19.791	-18.946	6.124	-11.307	1.9	-15.172
165	0.165	-20.267	-12.865	-34.734	-14.282	-2.198	-8.005	-11.03	-2.738
166	0.166	-15.424	-12.277	-40.607	-18.337	-3.161	-13.43	-9.25	0.986
167	0.167	-16.015	-8.782	-35.438	-23.165	-4.125	-9.946	-10.762	-2.265
168	0.168	-9.445	-11.09	-27.53	-22.581	-12.062	-3.969	-9.394	0.866
169	0.169	-11.971	-10.689	-5.882	-17.153	-23.869	4.909	-13.056	-7.416
170	0.17	-12.759	-9.51	22.355	-6.303	-15.933	1.397	-16.517	0.178
171	0.171	-14.705	-15.298	3.575	8.029	-5.871	-8.315	-15.521	-6.751
172	0.172	-14.133	-16.057	-6.557	9.978	-4.715	-9.516	-10.653	-0.307
173	0.173	-14.72	-12.561	-9.577	1.284	-13.04	-13.035	-13.122	-6.064
174	0.174	-18.214	-9.257	10.254	-3.356	-14.011	-12.102	-13.864	-0.809
175	0.175	-15.904	-10.987	23.048	-10.513	-7.225	-11.17	-5.91	0.774
176	0.176	-13.785	-11.358	11.435	-14.197	5.937	-10.422	-6.86	-0.553
177	0.177	-11.089	-12.7	-3.469	-5.87	15.619	-11.224	-9.75	-4.216
178	0.178	-13.029	-19.268	-24.748	-13.213	17.379	-7.761	-5.481	-7.686
179	0.179	-17.289	-10.349	-4.989	-10.308	-6.41	-1.78	-7.788	-8.623
180	0.18	-20.201	-13.822	-2.484	-11.086	-9.686	-5.856	-12.618	-7.589
181	0.181	-18.858	-12.843	-4.797	-11.854	-6.586	-7.809	-12.008	-6.726
182	0.182	-14.419	-11.861	-11.162	-12.43	1.718	-13.818	-16.02	-5.896
183	0.183	-18.5	-16.099	-40.163	-15.717	-5.848	-8.225	-13.46	-10.682
184	0.184	-15.025	-12.023	-102.617	-17.456	-17.477	-10.172	-14.777	-7.355
185	0.185	-7.68	-16.847	-57.867	-14.945	-23.884	-8.246	-16.889	-12.723
186	0.186	-6.723	-14.897	-49.741	-12.636	-29.697	-11.155	-18.037	-3.172
187	0.187	-15.625	-17.784	-12.773	-7.807	-27.967	-14.649	-19.213	-12.014
188	0.188	-12.146	-15.256	34.02	-12.449	-26.427	-22.015	-14.398	-15.445
189	0.189	-13.115	-11.952	52.172	-16.489	-25.089	-14.675	-7.83	-16.403
190	0.19	-12.149	-13.099	24.479	-9.508	-21.431	-7.92	5.337	-19.331
191	0.191	-11.382	-15.792	29.516	-6.579	-20.29	-13.946	11.154	-11.499
192	0.192	-12.159	-9.981	6.689	-9.079	-17.229	-9.914	-4.711	-21.325
193	0.193	-17	-14.032	-5.655	-17.973	-4.489	-14.779	-11.096	-17.8
194	0.194	-17.587	-12.084	-9.303	-11.971	4.19	-7.447	-9.166	-21.372
195	0.195	-13.521	-14.009	-12.602	-15.065	-0.48	-10.371	-14.406	-16.065
196	0.196	-20.49	-12.259	-15.707	-17.968	-7.667	-12.905	-9.776	-11.036
197	0.197	-17.589	-12.639	-18.434	-15.462	-27.237	-17.01	-11.149	-20.626
198	0.198	-18.362	-12.242	-10.897	-14.692	-35.59	-18.991	-12.322	-19.411
199	0.199	-16.046	-9.333	-13.222	-12.78	-17.816	-17.093	-11.17	-15.871
200	0.2	-15.468	-13.002	-11.11	-9.514	-15.529	-14.24	-12.137	-1.902
201	0.201	-8.123	-12.607	-16.941	-11.274	3.594	-10.806	-7.301	-7.699
202	0.202	-17.029	-10.466	-22.187	-6.459	11.102	-12.194	-13.309	-9.547
203	0.203	-15.874	-15.684	-20.667	-3.171	4.11	-9.326	-7.704	-17.652
204	0.204	-12.774	-13.736	-13.524	-4.939	10.479	-8.187	-1.14	-16.532
205	0.205	-13.74	-13.145	-17.21	-12.895	20.137	-3.945	-10.857	-17.899
206	0.206	-11.216	-16.039	-28.074	-14.085	21.867	1.822	-12.05	-11.996
207	0.207	-8.892	-11.196	-43.981	-15.087	10.814	-2.297	-10.911	-12.922
208	0.208	-10.824	-15.83	-29.132	-10.271	-7.979	-8.931	-14.017	-15.759
209	0.209	-8.878	-12.923	-27.257	-4.31	-10.505	-22.142	-14.958	-23.549
210	0.21	-9.451	-14.264	-15.107	-8.409	1.1	-27.985	-19.204	-18.202
211	0.211	-11.959	-12.903	-23.052	-10.397	-5.288	-19.315	-21.531	-15.28
212	0.212	-11.568	-14.059	-18.798	-9.869	-7.222	-17.799	-28.13	-9.287
213	0.213	-18.138	-15.993	0.723	-8.174	-8.952	-19.185	-23.909	-8.526
214	0.214	-17.161	-14.821	20.42	-10.742	-13.573	-15.541	-16.598	-10.489
215	0.215	-23.144	-14.045	33.149	-10.411	-20.705	0.098	-9.904	-8.62
216	0.216	-14.237	-14.806	12.003	-12.598	-21.842	-6.325	3.196	-14.001
217	0.217	-15.389	-13.44	-19.222	-7.439	-13.492	7.187	28.286	-15.781
218	0.218	-16.35	-14.974	-23.345	-15.44	-18.679	1.925	24.939	-17.578
219	0.219	-13.435	-16.517	-27.06	-14.541	-23.481	6.548	9.191	-13.418
220	0.22	-14.196	-17.095	-30.368	-15.565	-15.521	7.903	-5.011	-13.771
221	0.221	-13.414	-14.186	10.46	-13.115	-10.262	9.06	-7.594	-19.167
222	0.222	-18.241	-11.472	-72.794	-15.478	-9.262	0.728	-14.636	-8.392
223	0.223	-14.937	-14.96	-61.021	-10.7	-11.764	-0.237	-16.806	5.853
224	0.224	-14.344	-10.123	-6.87	-10.193	-17.396	-5.078	-18.808	11.592
225	0.225	-16.849	-12.057	3.007	-6.214	-6.597	-14.756	-24.098	2.826
226	0.226	-13.549	-11.479	-5.858	-14.243	-5.087	-13.592	-22.612	7.421
227	0.227	-20.113	-12.837	-13.963	-17.82	-9.369	-17.078	-18.41	3.11
228	0.228	-17.191	-14.195	-21.321	-10.543	-8.214	-20.171	-19.632	-13.99
229	0.229	-14.661	-11.304	-27.956	-3.85	-4.718	-23.066	-13.697	-39.804
230	0.23	-12.328	-10.917	-34.074	-17.094	-5.691	-17.053	-29.831	-49.943
231	0.231	-10.383	-15.181	-17.709	-15.244	-0.872	-21.104	-41.509	-28.156
232	0.232	-8.436	-15.58	-12.745	-17.073	-5.156	-11.612	-35.192	-25.53
233	0.233	-13.839	-12.302	-26.36	-12.511	-10.006	-17.993	-21.709	-12.847
234	0.234	-12.279	-14.054	-14.054	-8.334	-9.25	-16.824	-2.416	-19.91
235	0.235	-14.197	-12.893	27.447	-4.738	-15.857	-20.305	0.041	-17.875
236	0.236	-20.18	-13.289	21.976	-8.301	-15.122	-17.197	21.094	-12.162
237	0.237	-14.555	-14.458	37.008	-15.727	-12.83	-14.285	23.767	-17.466
238	0.238	-13.968	-13.696	28.113	-26.82	-7.999	-11.765	6.897	10.512
239	0.239	-15.892	-13.513	5.336	-20.116	-2.002	-6.158	-10.93	34.23
240	0.24	-9.299	-14.292	-15.302	-22.713	-4.313	-4.214	-8.632	78.857
241	0.241	-15.289	-10.623	-11.572	-18.72	5.193	1.804	-6.525	84.785
242	0.242	-14.501	-10.243	-35.321	-13.949	1.54	-3.804	-8.488	68.278
243	0.243	-13.91	-12.564	-26.016	-12.083	-1.899	-5.729	-10.294	2.6
244	0.244	-15.832	-13.73	-0.508	-12.728	-2.804	-7.655	-2.428	-131.767
245	0.245	-14.085	-11.801	-10.663	-6.981	-1.759	-16.542	-12.547	-189.497
246	0.246	-11.556	-12.97	-7.645	-2.982	-2.472	3.02	-3.699	-67.048
247	0.247	-16.001	-13.757	-16.027	-9.625	-3.203	0.329	-7.229	-19.479
248	0.248	-11.925	-11.055	-18.59	1.733	-11.124	-7.208	-6.309	-5.208
249	0.249	-13.265	-14.553	-11.591	0.13	-8.033	-0.233	-13.131	7.897
250	0.25	-10.926	-12.438	-9.463	-7.076	-8.991	-6.606	-12.399	19.647
251	0.251	-16.721	-18.451	-11.381	-10.796	-8.225	-16.262	-6.83	73.806
252	0.252	-14.394	-14.199	-2.658	-26.509	-20.425	-11.016	-14.802	83.635
253	0.253	-20.982	-16.531	-20.063	-7.381	-25.668	-15.643	-17.939	92.501
254	0.254	-16.736	-14.61	-22.369	-9.925	-21.044	-19.883	-11.202	35.568
255	0.255	-17.509	-14.046	-11.702	-7.634	-22.404	-5.549	-22.649	-31.24
256	0.256	-9.574	-13.483	-9.749	-5.542	-13.506	0.276	-27.332	-111.973
257	0.257	-10.545	-13.887	-7.99	-15.248	-10.012	2.043	-34.525	-101.149
258	0.258	-17.316	-12.545	3.068	-3.091	-10.966	-8.966	-48.874	-150.523
259	0.259	-14.804	-18.365	-4.045	-4.667	-13.875	-19.014	-19.864	-105.85
260	0.26	-18.869	-12.762	-23.523	-0.422	-13.108	-12.622	0.826	-32.522
261	0.261	-15.392	-12.194	-15.124	-4.12	-12.339	-13.783	12.037	-2.927
262	0.262	-20.045	-10.269	-12.541	-12.454	-14.293	-16.869	22.09	23.773
263	0.263	-15.994	-14.346	-5.503	-9.366	-16.258	-12.012	18.981	31.903
264	0.264	-19.502	-10.878	-11.8	-10.336	-15.711	-4.062	27.298	53.956
265	0.265	-12.169	-17.279	-13.633	-6.073	-17.106	-3.065	-6.177	-33.529
266	0.266	-11.225	-14.775	-1.33	-5.29	-19.484	-9.788	-1.713	-116.956
267	0.267	-10.271	-15.558	-2.796	-8.77	-24.37	-5.478	-14.072	-84.466
268	0.268	-11.063	-10.735	-12.809	-6.838	-23.817	-14.32	-2.809	-35.145
269	0.269	-15.144	-10.168	-13.921	-13.407	-14.953	-25.118	-6.066	9.542
270	0.27	-11.678	-14.249	-10.386	-0.227	-11.328	-23.736	-15.339	17.658
271	0.271	-16.342	-16.778	-7.241	-17.636	-0.529	-22.552	-7.018	69.319
272	0.272	-16.935	-10.39	-21.862	-5.996	12.404	-28.539	-30.242	62.735
273	0.273	-15.593	-11.17	-19.716	-8.104	28.243	-21.206	-8.38	32.358
274	0.274	-15.996	-11.958	-40.966	-6.15	34.602	-16.408	-11.089	15.931
275	0.275	-13.12	-11.387	-55.012	-7.893	28.768	-15.687	-8.578	0.853
276	0.276	-15.854	-13.349	-47.395	-12.513	16.556	-8.405	-15.551	-3.578
277	0.277	-16.269	-13.955	-31.071	-19.652	-0.868	-11.383	-13.417	0.514
278	0.278	-14.762	-12.622	0.909	-20.794	-21.944	-10.674	-7.599	-3.138
279	0.279	-14.026	-14.97	60.554	-14.765	-24.613	-9.948	-5.832	-6.415
280	0.28	-14.831	-12.856	19.967	-13.759	-11.808	-11.9	-13.73	-3.316
281	0.281	-14.279	-9.195	-1.992	-12.754	-4.838	-8.615	-9.443	-6.021
282	0.282	-14.108	-9.6	-8.431	-15.233	-11.231	-8.058	-15.809	-3.471
283	0.283	-13.166	-15.439	-14.319	-17.511	-13.195	-4.582	-14.615	-5.749
284	0.284	-15.722	-19.524	-19.641	-15.532	-11.495	-1.316	-13.598	-7.806
285	0.285	-10.925	-14.716	-14.503	-12.193	-3.62	-7.941	-26.304	-13.551
286	0.286	-10.392	-14.171	8.485	-15.035	-10.84	-7.035	-24.501	-18.704
287	0.287	-13.735	-12.464	-20.392	-18.464	-22.682	-4.565	-22.877	-20.168
288	0.288	-15.525	-12.115	-31.476	-13.001	-18.07	-0.524	-21.455	-18.732
289	0.289	-18.088	-14.48	-34.663	-5.025	-22.345	-5.359	-12.507	-22.31
290	0.29	-14.845	-13.354	-43.902	-8.065	-23.516	-8.638	-6.477	-25.686
291	0.291	-18.961	-16.097	-41.216	-8.975	-17.529	-2.038	-1.222	-26.529
292	0.292	-16.496	-18.842	-23.496	-9.69	-27.212	-4.541	11.589	-17.511
293	0.293	-21.973	-15.395	11.493	-16.971	-28.387	-6.86	6.407	-20.918
294	0.294	-14.1	-14.079	46.745	-13.993	-31.893	-7.44	-4.596	-17.816
295	0.295	-17.265	-13.732	23.931	-7.917	-20.117	-10.722	-8.832	-13.082
296	0.296	-16.359	-9.317	3.222	-10.162	-9.111	-13.623	-9.979	-19.186
297	0.297	-17.187	-14.772	-8.017	-8.145	0.921	-8.767	-8.797	-13.531
298	0.298	-19.568	-9.971	-59.515	-10.011	12.69	-6.821	-7.81	-5.499
299	0.299	-17.684	-9.424	-22.569	-12.833	11.11	-8.555	-10.69	-2.288
300	0.3	-13.092	-14.881	-29.142	-11.407	21.156	-12.024	-8.136	-14.938
301	0.301	-5.401	-19.755	-23.138	-14.632	24.813	-9.7	-8.856	-9.571
302	0.302	-4.483	-15.15	-17.71	-14.189	23.639	-9.319	-9.384	-14.071
303	0.303	-3.56	-14.607	-12.678	-12.204	7.553	-7.38	-7.422	-18.227
304	0.304	-15.017	-11.164	-8.239	-10.977	-8.717	-5.444	-9.154	-9.222
305	0.305	-16.601	-10.815	-4.172	-9.369	-10.856	-10.276	-7.785	-15.2
306	0.306	-12.383	-13.757	-7.863	-13.763	-28.277	-13.739	-11.092	-20.457
307	0.307	-18.801	-14.179	-17.961	-6.349	-39.889	-15.655	-12.267	-9.712
308	0.308	-15.348	-16.149	-14.903	-7.263	-33.498	-16.213	-17.483	-2.619
309	0.309	-18.477	-16.953	-23.293	-13.204	-27.676	-15.806	-15.528	-17.02
310	0.31	-15.606	-15.056	-15.811	-9.09	-18.955	-11.341	-16.049	-11.194
311	0.311	-16.413	-14.893	-8.918	-13.879	-11.002	-10.737	-15.392	-12.8
312	0.312	-14.122	-14.342	-6.879	-14.418	-3.823	-15.555	-11.84	-14.173
313	0.313	-10.681	-12.826	-8.904	-14.974	-2.64	-10.883	-10.415	-3.965
314	0.314	-13.999	-13.439	-10.698	-18.431	-1.461	-19.756	-9.196	-4.982
315	0.315	-14.62	-14.44	-15.405	-17.047	5.911	-23.392	-7.988	1.142
316	0.316	-17.163	-16.607	-14.12	-10.434	-0.858	-29.357	-11.454	0.203
317	0.317	-13.896	-10.827	-10.497	0.446	-10.535	-24.106	-7.363	3.077
318	0.318	-16.816	-13.175	-9.373	-15.387	-4.146	-13.231	-13.146	-6.588
319	0.319	-14.125	-12.614	-10.377	-17.475	4.184	-3.13	-13.881	-7.686
320	0.32	-15.307	-14.577	-5.578	-3.9	-1.005	-4.271	-10.358	-8.751
321	0.321	-20.159	-23.509	-9.856	-16.048	-3.864	-0.765	-9.75	-16
322	0.322	-22.115	-14.635	-7.545	-8.086	-6.328	13.206	-7.976	-14.887
323	0.323	-16.14	-11.177	-5.664	-0.893	-11.894	19.048	-11.452	-17.3
324	0.324	-7.257	-12.165	0.28	13.461	-13.772	17.352	-5.027	-11.64
325	0.325	-13.272	-1.354	9.138	-7.806	-11.785	18.959	-4.236	-22.467
326	0.326	-10.185	-5.631	-4.06	-10.495	-20.652	14.766	-8.297	-24.063
327	0.327	-5.357	-12.041	1.155	-7.968	-40.179	0.508	-7.708	-22.811
328	0.328	-7.881	-10.894	-0.432	-10.283	-48.504	-16.853	-15.042	-21.732
329	0.329	-13.499	-18.261	-19.264	-12.403	-30.707	-37.896	-15.983	-22.91
330	0.33	-15.433	-17.31	-57.776	-18.195	-4.97	-35.137	-16.73	-17.687
331	0.331	-20.08	-18.098	-63.234	-12.951	5.11	-17.29	-9.352	-16.785
332	0.332	-17.178	-5.915	-28.061	-17.579	14.431	-19.559	-8.354	-16.117
333	0.333	-10.202	-14.633	-23.672	-10.4	17.162	-8.86	-7.554	-23.563
334	0.334	-11.166	-9.994	-19.67	-11.532	24.723	8.614	-8.299	-14.722
335	0.335	-8.646	-5.742	-30.955	-17.517	13.131	15.634	-4.782	-18.26
336	0.336	-10.958	-9.423	-41.066	-14.401	-6.019	0.771	-8.052	-19.276
337	0.337	-10.364	-8.264	-25.405	-9.545	-8.528	-16.603	-7.443	-16.41
338	0.338	-13.646	-7.294	-11.31	-12.039	-15.495	-32.819	-8.769	-10.454
339	0.339	-15.382	-14.064	6.493	-16.077	-17.62	-30.645	-10.093	-8.17
340	0.34	-8.409	-16.577	41.556	-14.115	-15.69	-32.547	-7.922	-4.726
341	0.341	-15.172	-12.509	76.78	-10.802	-13.969	-20.328	-13.865	-13.481
342	0.342	-9.16	-13.083	8.075	-16.204	-12.427	-15.654	-18.072	-10.058
343	0.343	-8.365	-13.656	-41.261	-15.606	-8.163	-14.273	-5.83	-7.031
344	0.344	-6.41	-14.222	-14.529	-16.168	-4.474	-20.64	2.919	1.803
345	0.345	-12.38	-16.721	-6.412	-12.092	-7.945	-17.133	-1.699	-4.252
346	0.346	-17.964	-16.319	0.915	-14.591	-4.824	-14.016	-3.028	-7.393
347	0.347	-17.358	-16.684	-5.684	-10.138	-3.816	-11.102	-6.679	-12.282
348	0.348	-19.273	-16.28	-11.686	-13.029	-11.702	-13.602	-10.139	-14.846
349	0.349	-18.664	-15.098	-28.173	-9.538	-19.01	-12.814	-26.178	-15.662
350	0.35	-19.02	-15.269	-23.135	-11.867	-14.145	-6.224	-33.124	-26.54
351	0.351	-21.31	-15.055	-27.589	-7.805	-16.636	-5.435	-22.456	-2.783
352	0.352	-21.657	-13.682	-15.242	-13.612	-12.576	-7.714	-5.019	14.203
353	0.353	-27.611	-11.331	-18.941	-11.296	-17.452	-7.032	6.617	-7.703
354	0.354	-21.576	-12.657	-29.019	-9.366	-11.509	-10.207	4.513	0.573
355	0.355	-17.481	-10.691	-7.172	-7.435	-12.333	-9.512	18.08	-7.009
356	0.356	-15.518	-14.335	6.955	-11.51	-4.473	-4.58	9.394	-0.082
357	0.357	-17.421	-13.918	4.485	-12.871	-5.521	-7.822	-14.395	6.258
358	0.358	-19.135	-16.211	25.582	-9.582	-14.508	-13.23	-24.441	4.292
359	0.359	-14.273	-13.276	5.855	-6.684	-11.101	-11.363	-27.525	-22.05
360	0.36	-14.826	-13.634	-6.88	-7.084	-12.124	-10.942	-24.798	-48.402
361	0.361	-11.89	-13.982	9.458	-7.477	-9.257	-7.005	-12.013	-51.708
362	0.362	-4.894	-11.045	3.152	-2.65	-11.793	-11.931	-14.318	-10.887
363	0.363	-13.761	-13.717	-25.823	-4.604	-7.718	-7.329	-12.174	-16.326
364	0.364	-5.406	-10.196	-21.731	-9.266	-5.753	-10.312	-6.35	-1.253
365	0.365	-10.602	-11.322	-18.055	-12.188	4.336	-4.654	-11.556	3.183
366	0.366	-13.474	-17.288	-21.331	-20.14	5.699	-4.058	-16.183	-0.899
367	0.367	-17.702	-16.479	-36.99	-16.668	-0.697	-10.823	-20.43	2.754
368	0.368	-15.342	-17.212	-39.665	-19.771	-4.188	-15.217	-21.573	-0.556
369	0.369	-15.889	-9.24	-32.092	-13.012	-18.126	-4.665	-22.728	-3.67
370	0.37	-16.429	-10.17	-39.027	-17.293	-20.043	-3.354	-15.373	-17.798
371	0.371	-13.49	-13.036	-36.849	-14.98	-18.282	-12.284	-10.525	-30.557
372	0.372	-8.616	-10.491	-7.761	-11.517	-7.24	-11.154	-4.515	-18.941
373	0.373	-11.878	-14.516	-3.653	-13.472	-11.497	-10.225	-11.855	-12.543
374	0.374	-13.583	-9.641	-22.396	-4.582	-12.676	-15.114	2.853	-6.728
375	0.375	-14.895	-15.603	-25.671	-8.27	-11.529	-17.691	13.496	19.597
376	0.376	-15.243	-11.494	-28.747	-4.819	-12.506	-10.405	-0.049	45.918
377	0.377	-14.817	-19.39	13.846	-7.952	-9.608	-7.575	-8.759	14.962
378	0.378	-14.391	-16.261	44.258	-8.953	-17.564	-5.148	-10.311	-47.531
379	0.379	-17.065	-13.323	16.603	-8.213	-16.609	-6.019	-8.965	-56.41
380	0.38	-13.552	-12.528	1.499	-12.31	-17.566	-2.636	-12.655	0.515
381	0.381	-13.137	-13.281	-12.061	-10.417	-21.788	-12.791	-13.829	22.613
382	0.382	-19.696	-12.675	-7.98	-13.747	-14.389	-14.214	-12.869	2.714
383	0.383	-12.897	-18.638	-11.608	-21.52	-5.439	-15.441	-11.904	-27.629
384	0.384	-13.64	-17.84	-14.828	-7.608	-8.878	-12.01	-14.432	-33.007
385	0.385	-14.388	-12.973	-17.845	-9.568	5.085	-8.971	-8.832	-37.988
386	0.386	-16.301	-12.371	-26.107	-11.337	-0.692	-13.865	-10.782	-42.396
387	0.387	-12.997	-12.951	-28.582	-16.002	-2.42	-11.415	-7.512	-29.962
388	0.388	-11.244	-13.331	-49.625	-14.656	-0.86	-15.569	-6.948	-26.24
389	0.389	-12.591	-12.945	-63.695	-10.996	3.398	-12.18	-9.474	-22.901
390	0.39	-12.206	-11.795	-25.114	-12.178	15.191	-10.324	-16.84	-13.576
391	0.391	-16.262	-14.522	-8.556	-9.116	4.161	-10.979	-9.503	0.56
392	0.392	-18.786	-14.907	-3.375	-12.056	-11.722	-13.56	-4.698	13.331
393	0.393	-18.399	-15.683	10.209	-18.09	-13.878	-11.298	-7.258	6.326
394	0.394	-17.242	-14.333	47.74	-9.224	-11.979	-16.199	-8.073	-4.367
395	0.395	-17.637	-11.245	22.566	-10.421	-10.288	-16.851	-11.599	-10.183
396	0.396	-12.62	-13.193	-9.41	-3.089	-14.978	-11.485	-12.232	-8.427
397	0.397	-9.353	-12.826	-30.16	-12.039	-16.346	-12.092	-10.563	-6.831
398	0.398	-15.951	-12.646	-26.527	-10.909	-9.976	-11.527	-10.257	-8.125
399	0.399	-15.191	-12.459	-23.284	-3.586	-1.673	-10.953	-10.716	-9.228
400	0.4	-12.893	-14.985	-14.043	-8.451	-2.666	-18.889	-11.956	-12.668
401	0.401	-14.846	-14.226	22.863	-12.74	12.019	-36.877	-9.311	-11.68
402	0.402	-19.507	-17.538	7.706	-8.711	22.643	-75.371	-13.634	-18.424
403	0.403	-12.944	-14.651	3.197	-9.336	12.949	-69.934	-13.311	-12.414
404	0.404	-17.226	-13.503	7.231	-11.314	-9.905	-54.816	-11.033	-13.199
405	0.405	-14.926	-14.686	-11.56	-5.931	5.751	-31.955	-12.261	-11.287
406	0.406	-15.525	-14.511	-49.305	-15.44	-2.594	5.62	-9.611	-8.029
407	0.407	-14.962	-12.597	-14.099	-14.311	-5.132	30.82	-11.613	-12.132
408	0.408	-9.567	-15.711	-18.564	-13.184	-2.843	81.183	-11.508	-13.524
409	0.409	-14.443	-12.061	-39.312	-12.247	-13.531	128.055	-11.802	-14.927
410	0.41	-16.412	-18.469	-58.152	-15.176	-19.369	73.13	-8.22	-19.842
411	0.411	-13.55	-12.491	-41.206	-14.43	-24.62	21.493	-10.627	-20.512
412	0.412	-16.097	-14.841	-13.008	-8.845	-42.059	-25.287	-7.784	-11.715
413	0.413	-13.794	-12.925	5.7	-10.808	-49.066	5.148	-9.794	-2.89
414	0.414	-13.447	-12.373	22.631	-11.422	-38.482	43.907	-11.805	-11.264
415	0.415	-15.432	-11.819	0.661	-10.887	-17.259	48.991	-9.745	-5.995
416	0.416	-16.65	-14.359	-2.145	-12.293	-8.976	35.499	-9.055	-5.001
417	0.417	-19.614	-15.743	-15.02	-10.02	-16.555	-10.307	-13.391	-7.563
418	0.418	-17.744	-13.641	-8.17	-16.646	-14.267	-40.639	-8.053	-18.288
419	0.419	-21.288	-14.827	-14.661	-9.903	-24.952	-68.263	-6.206	-28.406
420	0.42	-17.29	-15.233	-24.416	-12.441	-26.933	-73.23	-12.288	-34.864
421	0.421	-18.705	-14.48	-33.197	-13.235	-18.269	-59.615	-13.131	-24.091
422	0.422	-13.349	-14.703	-15.835	-8.405	-10.373	-38.845	-15.131	-22.787
423	0.423	-15.35	-11.632	-4.251	-11.706	2.566	-27.565	-7.838	-16.51
424	0.424	-16.006	-14.372	6.356	-7.647	-2.691	-24.226	-4.996	-5.821
425	0.425	-17.829	-14.784	0.486	-10.162	-4.27	-21.085	-11.056	-7.37
426	0.426	-16.555	-15.588	-11.798	-9.781	-11.466	-23.747	-13.443	-11.243
427	0.427	-15.275	-16.388	-19.843	-10.94	-5.111	-21.166	-11.59	-12.56
428	0.428	-16.513	-17.192	-15.634	-12.875	-9.975	-23.796	-13.613	-11.72
429	0.429	-17.378	-11.8	-6.743	-14.042	-8.844	-26.052	-10.799	-12.85
430	0.43	-17.081	-11.624	-24.773	-9.798	-7.904	-19.612	-11.267	-12.216
431	0.431	-14.463	-15.121	-37.525	-8.057	-10.837	-17.623	-10.97	-8.251
432	0.432	-16.107	-16.492	-25.945	-15.985	-10.089	-15.846	-15.898	-11.822
433	0.433	-16.977	-13.604	-33.601	-17.517	-10.872	-14.259	-8.246	-14.675
434	0.434	-14.54	-14.787	-31.583	-14.016	-0.037	1.647	-11.609	-14.166
435	0.435	-11.719	-9	-18.126	-14.971	-14.368	-0.454	-8.765	-8.78
436	0.436	-10.638	1.633	-5.996	-15.959	-16.317	-6.222	-10.178	-12.361
437	0.437	-10.338	-8.434	-1.403	-20.243	-14.615	2.519	-13.529	-7.815
438	0.438	-12.536	-4.762	-0.115	-12.898	-6.721	-2.094	-20.165	-7.325
439	0.439	-8.155	-5.933	-3.873	-11.928	3.306	-6.326	-19.247	0.537
440	0.44	-14.228	-4.974	-22.027	1.236	-5.639	-5.129	-13.295	18.498
441	0.441	-8.69	-19.683	-45.33	3.184	7.479	0.907	-4.444	10.922
442	0.442	-13.594	-17.561	-10.945	-5.514	16.132	1.896	-1.003	31.939
443	0.443	-13.08	-15.623	-6.486	-3.961	20.71	4.813	2.051	29.121
444	0.444	-12.567	-13.878	14.24	-5.311	24.917	7.356	2.981	-9.504
445	0.445	-13.985	-12.325	33.035	-14.199	10.558	-4.82	0.432	-37.337
446	0.446	-12.698	-8.058	22.956	3.818	-18.494	-20.66	9.29	-62.629
447	0.447	-17.592	-14.436	7.258	-8.939	-14.471	-22.763	5.758	-67.15
448	0.448	-20.93	-20.428	-1.072	-11.251	-18.205	-24.672	-8.213	-54.778
449	0.449	-12.075	-15.189	-13.86	-13.359	-14.954	-22.91	-14.054	-36.073
450	0.45	-18.51	-12.268	-2.277	-11.398	-11.874	-21.343	-26.274	-19.115
451	0.451	-19.713	-7.996	-4.417	-6.15	-14.578	-22.693	-11.965	-9.889
452	0.452	-18.79	-13.588	-2.44	-4.588	-12.057	-19.028	-2.298	9.819
453	0.453	-15.925	-15.509	-28.735	-5.917	-14.383	-17.902	-14.502	2.268
454	0.454	-11.7	-10.85	-39.946	-12.285	-8.028	-16.95	-3.483	9.222
455	0.455	-14.052	-13.729	-29.869	-18.27	-6.147	-15.965	-7.751	2.839
456	0.456	-14.662	-15.063	-14.24	-15.151	-4.464	-16.698	-14.144	4.775
457	0.457	-12.753	-18.331	-22.663	-14.166	0.122	-18.958	-15.311	-0.475
458	0.458	-5.033	-11.724	5.571	-13.369	-1.279	-12.304	-10.09	-2.057
459	0.459	-8.136	-14.606	1.877	-15.675	-10.221	-6.204	-12.994	-3.452
460	0.46	-7.182	-15.359	-1.394	-13.727	-16.289	-2.043	-15.515	-9.878
461	0.461	-16.875	-11.271	-17.038	-14.284	-17.315	-12.862	-22.864	5.749
462	0.462	-23.264	-16.077	-19.67	-11.353	-4.585	-11.367	-10.087	7.831
463	0.463	-14.951	-11.407	-12.005	-8.807	11.24	-7.198	-8.333	-21.22
464	0.464	-5.267	-11.959	-4.916	-4.332	9.092	-6.097	-9.869	-83.731
465	0.465	-8.934	-15.414	-6.952	-2.569	-12.193	-4.97	-2.692	-57.023
466	0.466	-10.081	-14.999	-4.934	-9.498	-20.483	-8.112	-11.57	-0.109
467	0.467	-13.164	-15.357	-3.118	-8.502	-22.961	-5.28	-10.384	21.963
468	0.468	-16.055	-16.492	-11.045	-19.888	-20.607	-6.17	-3.004	-11.51
469	0.469	-13.515	-14.53	-21.114	-18.313	-22.704	-8.619	-7.809	-5.509
470	0.47	-19.106	-14.308	-24.784	-19.633	-20.743	-10.684	-12.032	-21.961
471	0.471	-15.592	-9.826	-28.257	-23.279	-18.99	-10.215	-11.226	-37.055
472	0.472	-12.273	-11.728	-25.129	-14.924	-17.426	-3.713	-10.611	22.574
473	0.473	-9.334	-11.118	-14.234	-17.993	-16.026	2.234	-16.578	47
474	0.474	-8.904	-12.439	-7.008	-15.065	-14.799	-0.122	-5.889	69.111
475	0.475	-12.148	-12.019	12.607	-10.779	-8.741	-3.636	-1.587	62.59
476	0.476	-18.684	-13.147	20.992	-14.816	-11.788	-13.726	-2.703	20.055
477	0.477	-15.733	-13.507	-7.194	-14.209	-12.715	-20.903	-6.15	-40.855
478	0.478	-6.005	-12.316	-25.9	-9.539	-13.436	-9.1	-7.076	-48.918
479	0.479	-9.625	-17.128	-35.878	-1.773	-11.062	-1.164	-11.871	-56.207
480	0.48	-8.413	-17.68	-82.823	-15.682	-7.526	-2.516	-5.823	-36.197
481	0.481	-7.39	-14.357	-35.92	-17.592	-10.762	1.182	-6.549	-30.124
482	0.482	-12.167	-13.755	31.302	-22.794	-17.285	-4.802	-5.916	-2.364
483	0.483	-21.784	-11.211	22.468	-24.329	-12.969	-5.751	-15.93	-77.948
484	0.484	-18.036	-11.573	-1.859	-5.539	-8.846	1.044	-25.938	-88.693
485	0.485	-19.13	-13.675	-23.858	17.708	2.058	-8.588	-16.987	-19.495
486	0.486	-13.832	-18.1	-30.365	14.635	13.148	-9.711	-13.447	-10.478
487	0.487	-24.598	-15.164	-12.097	-5.089	6.043	-8.516	-12.425	-2.23
488	0.488	-20.263	-10.303	-6.617	-12.623	-0.28	-9.442	-15.28	-9.45
489	0.489	-16.516	-10.86	48.954	-10.274	3.277	-16.183	-16.014	-29.257
490	0.49	-15.282	-16.263	11.976	-16.634	4.328	-15.384	-13.645	-23.155
491	0.491	-22.57	-11.416	5.377	-10.796	1.499	-6.454	-11.658	26.816
492	0.492	-19.596	-17.419	-49.568	-9.023	-4.415	-5.251	-6.957	46.784
493	0.493	-15.274	-16.638	-42.17	-10.545	-16.526	-17.009	-12.317	28.65
494	0.494	-14.427	-14.694	-22.198	-11.876	-21.675	-12.329	-12.842	45.158
495	0.495	-9.512	-14.109	-16.142	-15.542	-26.249	-22.364	-4.083	10.004
496	0.496	-14.086	-14.686	-32.522	-7.228	-10.33	-15.954	-0.554	-40.154
497	0.497	-16.92	-11.197	-47.536	-10.309	4.593	-17.103	-7.855	-73.493
498	0.498	-19.364	-16.619	-24.668	-17.063	-5.068	-11.871	-6.837	-18.392
499	0.499	-13.885	-17.205	-3.994	-14.533	-17.255	-12.837	-11.057	-10.893
500	0.5	-15.746	-13.915	-7.721	-15.307	-31.567	-8.562	-19.934	-17.328
501	0.501	-12.399	-16.815	-24.769	-10.463	-18	-6.216	-16.43	-35.365
502	0.502	-17.765	-11.972	-21.69	-15.096	-5.775	-8.133	-13.302	-51.664
503	0.503	-14.227	-8.68	-13.303	-9.669	5.295	-8.707	-8.422	-26.34
504	0.504	-16.102	-15.262	-10.783	-7.725	3.99	-16.457	-5.873	-30.634
505	0.505	-11.974	-12.744	24.264	-11.014	15.854	-15.516	-8.16	-18.087
506	0.506	-12.297	-11.97	39.373	-12.765	4.891	-8.773	-4.645	8.387
507	0.507	-13.593	-13.908	-1.825	-14.117	-8.008	-11.304	-6.549	11.823
508	0.508	-18.369	-10.623	-7.233	-6.752	-9.684	-16.92	-7.099	15.039
509	0.509	-13.66	-8.884	-42.415	-3.648	7.806	-8.98	-2.227	12.426
510	0.51	-10.696	-14.694	-46.839	-14.476	-3.75	-12.058	-8.188	15.037
511	0.511	-16.447	-15.475	-50.89	-15.826	-14.355	-5.243	-7.371	12.778
512	0.512	-10.792	-11.99	-47.21	-12.142	-16.27	-11.193	-10.818	-2.038
513	0.513	-18.695	-12.576	-30.174	-8.646	-28.448	-11.922	-10.187	-11.591
514	0.514	-17.68	-11.996	4.284	-7.665	-23.775	-11.298	-13.047	-16.722
515	0.515	-18.595	-11.608	-9.253	-20.426	-22.38	-9.329	-15.513	-21.354
516	0.516	-14.293	-14.899	-5.181	-11.699	-15.999	-8.733	-12.174	-11.24
517	0.517	-11.94	-12.78	36.431	-13.23	-12.523	-7.373	-14.256	-9.955
518	0.518	-16.751	-11.625	41.848	-11.857	-7.306	-12.769	-13.052	-8.681
519	0.519	-13.42	-14.343	16.667	-13.019	-6.327	-14.691	-11.069	-7.655
520	0.52	-13.97	-15.121	3.099	-11.861	6.843	-14.108	-11.799	-8.58
521	0.521	-11.426	-17.063	-17.648	-12.84	8.799	-14.69	-11.574	-11.133
522	0.522	-11.006	-12.812	-21.354	-6.079	-10.523	-8.877	-9.024	-20.142
523	0.523	-16.774	-14.559	-18.087	-6.847	-18.009	-8.085	-12.474	-16.758
524	0.524	-15.967	-15.918	-15.012	-9.162	-15.571	-4.571	-9.151	-13.7
525	0.525	-13.998	-15.543	-17.731	-11.083	-9.053	-2.612	-13.171	-0.837
526	0.526	-13.388	-11.49	-30.484	-10.484	-7.009	-9.178	-5.192	-12.891
527	0.527	-13.948	-14.984	-28.148	-11.056	-12.15	-15.185	-8.637	-20.722
528	0.528	-16.442	-11.709	-34.542	-12.396	-13.665	-14.427	-9.574	-16.398
529	0.529	-10.999	-10.562	-21.02	-12.762	-12.309	-12.499	-10.508	-22.727
530	0.53	-12.914	-15.805	-19.311	-10.609	-11.192	-17.15	-9.705	-14.36
531	0.531	-14.828	-9.244	-20.923	-7.889	-14.725	-8.266	-11.996	-19.535
532	0.532	-13.073	-17.187	-7.959	-7.502	-13.799	-7.122	-11.384	-18.513
533	0.533	-21.002	-11.969	-2.679	-10.98	-12.832	-8.303	-9.417	-20.957
534	0.534	-15.004	-14.874	-4.205	-13.29	-10.288	-15.682	-6.494	-28.326
535	0.535	-15.963	-12.363	-2.861	-13.65	-14.293	-12.806	-11.32	-23.507
536	0.536	-14.981	-13.15	-1.723	-7.608	-10.74	-13.621	-9.359	-25.974
537	0.537	-19.216	-15.097	6.571	-8.361	-12.609	-14.441	-7.581	-28.243
538	0.538	-13.59	-15.686	22.631	-13.973	-14.34	-11.006	-5.035	-17.362
539	0.539	-14.159	-11.627	38.887	-13.392	-14.779	-9.126	-8.302	6.471
540	0.54	-13.571	-9.114	15.512	-10.106	-13.462	-9.772	-7.892	57.947
541	0.541	-14.136	-11.45	-31.526	-11.86	-14.657	-17.765	-6.702	35.884
542	0.542	-12.776	-17.262	-24.978	-16.695	-8.709	-21.284	-9.383	15.973
543	0.543	-19.152	-16.492	-19.057	-14.755	-6.254	-9.488	-7.804	-2.201
544	0.544	-21.663	-11.659	-24.53	-7.014	-7.118	-4.878	-7.581	-40.935
545	0.545	-16.041	-11.084	-29.592	0.34	-5.287	-12.061	-8.913	-116.64
546	0.546	-14.089	-11.67	-52.443	-10.503	-3.436	-10.938	-12.556	-84.201
547	0.547	-18.725	-10.318	-23.443	-23.473	4.24	-4.956	-16.008	-54.702
548	0.548	-10.977	-13.607	18.124	-18.253	9.419	0.246	-16.367	-28.127
549	0.549	-16.198	-13.222	12.681	-7.233	6.471	-8.683	-9.759	-3.811
550	0.55	-7.288	-15.162	-12.489	-11.501	-1.513	-9.87	-10.706	3.482
551	0.551	-6.118	-13.997	-16.95	-12.671	-13.368	-4.666	-8.177	9.982
552	0.552	-9.2	-16.122	-79.463	-9.189	-14.941	8.09	-10.481	3.884
553	0.553	-12.095	-14.763	-34.757	-12.283	-22.12	16.773	-12.395	-1.665
554	0.554	-14.604	-14.944	-42.869	-11.312	-20.972	24.686	-6.368	-6.829
555	0.555	-16.921	-14.749	-20.787	-5.304	-24.476	20.408	-8.664	-11.385
556	0.556	-14.978	-14.168	-14.153	-12.666	-19.272	0.839	-12.129	-7.375
557	0.557	-16.907	-13.973	-8.096	-17.525	-14.468	-13.304	-11.526	3.837
558	0.558	-15.161	-11.067	-13.499	-11.543	-20.494	-15.832	-9.758	13.878
559	0.559	-17.672	-13.771	-8.455	-13.87	-11.632	-22.811	-14.573	4.545
560	0.56	-14.374	-11.055	-4.018	-7.285	-0.836	-37.721	-17.839	18.617
561	0.561	-13.204	-15.888	-8.107	-9.803	12.065	-47.405	-13.763	0.756
562	0.562	-9.529	-13.953	-11.819	-12.138	20.689	-35.209	-14.144	-34.338
563	0.563	-16.882	-14.529	-8.542	-10.214	9.552	-27.271	-6.8	-29.395
564	0.564	-15.93	-16.266	-5.436	-8.293	-9.332	-17.207	-14.163	2.448
565	0.565	-14.979	-16.645	-8.088	-13.718	8.389	-2.881	-9.331	-1.703
566	0.566	-7.051	-9.288	-5.506	-18.571	1.365	-0.945	-13.586	-20.561
567	0.567	-10.153	-12.385	-3.111	-16.643	-0.805	-16.821	-9.523	-3.608
568	0.568	-24.864	-11.414	3.386	-7.75	-14.37	-10.446	-8.938	5.622
569	0.569	-14.226	-13.931	-6.201	-4.083	-12.619	-4.665	-10.87	13.893
570	0.57	-16.168	-11.613	6.012	1.91	-17.222	-6.431	-4.286	52.379
571	0.571	-17.915	-9.678	-5.037	-1.201	-21.407	-14.396	-6.802	80.031
572	0.572	-19.475	-12.973	-6.422	-10.121	-40.888	-18.692	-6.027	85.034
573	0.573	-15.222	-14.713	-0.085	-13.616	-72.001	-25.112	-10.86	16.289
574	0.574	-16.396	-9.876	-8.455	-14.588	-67.906	-21.65	-11.437	-92.32
575	0.575	-17.569	-11.808	-22.438	-15.566	-33.827	-16.444	-10.852	-135.496
576	0.576	-14.482	-13.542	-16.679	-9.577	-11.004	-5.622	-8.34	-122.35
577	0.577	-13.523	-10.053	-21.943	-13.656	26.525	-4.292	-6.981	-110.579
578	0.578	-11.012	-11.406	-17.294	-15.602	41.623	-3.156	-11.048	-78.1
579	0.579	-13.34	-11.789	-12.938	-13.678	64.473	-2.017	-10.664	-48.514
580	0.58	-15.274	-11.396	-9.195	-13.111	52.094	1.068	-8.344	-21.832
581	0.581	-10.63	-16.429	-15.145	-5.188	25.777	-1.86	-11.254	-13.713
582	0.582	-10.054	-17	-16.068	-13.523	-18.927	-7.879	-10.878	-6.369
583	0.583	-12.572	-17.581	-5.164	-16.632	-37.143	-7.133	-8.95	13.564
584	0.584	-17.032	-16.222	-3.745	-13.747	-53.621	-3.685	-7.407	19.561
585	0.585	-21.102	-10.799	-10.092	-14.55	-48.613	-3.15	-10.121	14.129
586	0.586	-22.455	-14.269	-8.876	-5.675	-35.096	-1.455	-14.395	9.093
587	0.587	-20.132	-13.685	-14.052	-9.198	2.424	-1.886	-8.623	13.542
588	0.588	-13.555	-13.101	-13.039	-14.468	37.65	0.405	-4.59	9.486
589	0.589	-6.776	-15.615	-15.509	-9.678	14.836	0.77	-6.555	13.188
590	0.59	-14.708	-11.158	-8.097	-7.209	2.476	-5.242	-9.882	9.95
591	0.591	-11.611	-12.892	-1.3	-16.147	6.191	-18.433	-8.177	13.122
592	0.592	-12.581	-18.695	-2.096	-15.031	2.957	-35.892	-8.605	10.45
593	0.593	-6.585	-14.632	-9.445	-11.991	12.315	-19.686	-11.946	12.965
594	0.594	-12.2	-12.698	-10.411	-13.007	15.095	-21.847	-7.924	10.619
595	0.595	-15.687	-12.111	-16.415	-10.543	-8.067	-12.168	-12.806	-0.076
596	0.596	-13.755	-13.854	-12.354	-6.524	-11.12	-20.871	-9.568	-9.844
597	0.597	-15.497	-15.21	-7.535	-10.075	-19.408	-12.925	-15.038	-8.128
598	0.598	-14.143	-14.824	-1.513	-9.594	-26.914	-5.715	-14.528	-16.047
599	0.599	-13.752	-12.695	-0.686	-7.94	-29.224	-6.82	-11.304	-17.354
600	0.6	-15.88	-15.404	-8.566	-10.543	-31.377	-7.969	-10.789	-8.379
601	0.601	-19.549	-17.342	-24.598	-12.946	-33.328	-11.114	-12.224	-7.15
602	0.602	-16.252	-13.077	-22.251	-18.824	-24.615	-6.326	-10.945	8.978
603	0.603	-14.125	-17.133	-24.4	-14.831	-19.948	-10.63	-13.157	25.279
604	0.604	-13.74	-12.293	-22.441	-16.835	-15.671	-16.264	-12.07	-6.615
605	0.605	-14.138	-10.355	-27.653	-6.842	-9.259	-11.422	-8.652	-38.517
606	0.606	-14.924	-10.936	-26.092	0.254	-10.363	-10.794	-11.634	-50.874
607	0.607	-14.155	-14.419	-24.73	-6.201	-24.239	-14.795	-16.942	-39.622
608	0.608	-18.421	-13.07	-23.566	-12.283	-10.65	-16.131	-15.097	-22.562
609	0.609	-16.68	-14.23	-20.085	-19.71	1.547	-11.643	-13.251	-19.433
610	0.61	-15.324	-16.172	-4.011	-20.753	9.483	-13.303	-9.263	-22.126
611	0.611	-12.035	-11.912	7.639	-11.145	13.736	-15.715	-5.869	-19.595
612	0.612	-10.866	-13.269	-3.02	-10.053	25.52	-17.926	1.407	-12.646
613	0.613	-5.638	-13.657	-4.978	-6.642	17.587	-13.755	-1.786	-19.092
614	0.614	-5.058	-15.783	-20.856	-14.08	-1.181	-14.105	-8.644	-21.081
615	0.615	-15.118	-10.561	-35.731	-15.131	-19.033	-8.689	-16.675	-19.36
616	0.616	-13.756	-11.142	-33.812	-14.448	-21.342	-2.039	-11.546	-14.731
617	0.617	-14.908	-13.075	-35.544	-13.766	-31.969	0.618	-16.481	-24.829
618	0.618	-16.059	-9.01	-21.205	-11.916	-41.659	4.692	-14.043	-26
619	0.619	-12.965	-9.394	7.804	-15.278	-57.547	1.19	-13.355	-39.163
620	0.62	-15.86	-13.847	20.121	-8.78	-59.729	4.523	-9.949	-33.925
621	0.621	-9.858	-9.783	8.849	-8.079	-42.378	7.445	-11.96	-22.853
622	0.622	-17.209	-13.268	18.861	-10.496	-30.829	3.952	-14.944	-12.743
623	0.623	-14.302	-12.891	15.655	-18.535	-15.388	-9.074	-15.411	-6.335
624	0.624	-14.291	-15.606	12.859	-15.547	3.725	-9.535	-13.167	-17.233
625	0.625	-15.053	-18.508	5.226	-16.626	31.953	-12.476	-10.337	-7.306
626	0.626	-15.819	-13.288	-11.125	-12.467	28.289	-11.311	-12.344	1.463
627	0.627	-19.285	-12.708	-38.882	-16.61	4.51	-13.998	-10.477	-2.111
628	0.628	-18.691	-12.128	-102.053	-16.309	-4.717	-14.755	-12.478	-3.311
629	0.629	-19.255	-13.873	-45.426	-14.453	3.652	-19.209	-14.096	-4.277
630	0.63	-18.852	-12.524	-21.109	-13.939	6.196	-9.147	-10.292	-7.136
631	0.631	-16.517	-15.821	-13.827	-12.257	3.852	-7.79	-9.969	-6.292
632	0.632	-16.117	-13.696	-20.482	-12.707	22.96	-1.412	-13.327	-10.281
633	0.633	-14.942	-14.081	-14.559	-12.403	20.361	-0.263	-13	-6.729
634	0.634	-12.996	-15.238	1.821	-5.903	13.329	0.696	-13.442	0.707
635	0.635	-17.828	-20.075	-13.347	-8.874	11.126	1.646	-7.683	-0.191
636	0.636	-15.889	-12.132	-8.97	2.484	5.239	-4.37	4.465	-2.655
637	0.637	-15.302	-13.096	-4.984	0.885	-21.127	-15.041	-0.806	-8.225
638	0.638	-15.875	-12.123	-1.384	-3.426	-32.346	-19.323	-5.488	-11.659
639	0.639	-14.501	-12.894	-11.533	-7.154	-29.015	-23.027	-4.164	-16.247
640	0.64	-12.159	-13.66	-8.514	-15.508	-32.091	-7.374	-7.875	-7.306
641	0.641	-10.987	-11.716	-5.877	-10.311	-40.411	-5.281	-6.749	-6.124
642	0.642	-9.814	-13.642	-18.717	-5.506	-37.902	0.468	-3.677	2.206
643	0.643	-14.836	-11.897	-7.169	-11.537	-30.966	-8.314	-12.609	1.233
644	0.644	-14.239	-14.401	-5.094	-5.946	-20.348	-32.167	-11.47	-1.676
645	0.645	-10.161	-8.97	-7.071	-10.801	-2.959	-35.505	-8.384	-7.686
646	0.646	-11.506	-10.897	-5.38	-3.459	3.954	-32.436	-13.234	-16.607
647	0.647	-14.784	-11.476	-13.367	9.305	-2.457	-52.202	-0.08	-15.468
648	0.648	-12.641	-15.534	-12.061	0.584	18.804	-44.682	-5.889	-14.525
649	0.649	-14.563	-15.141	-23.914	2.132	32.905	-9.677	-4.145	-17.466
650	0.65	-14.17	-13.777	-22.418	-10.836	9.644	35.769	3.803	-11.499
651	0.651	-14.942	-19.576	-18.214	-19.546	-18.633	29.742	-3.338	-10.74
652	0.652	-11.074	-20.351	-17.101	-17.997	-29.869	24.288	-2.153	-5.906
653	0.653	-14.55	-12.414	-11.145	-22.256	-26.593	-0.898	-12.967	-9.197
654	0.654	-9.13	-13.38	-3.83	-18.56	-23.517	-23.769	-17.197	-10.926
655	0.655	-11.061	-10.466	10.843	-19.701	-43.27	-61.343	-8.265	-14.432
656	0.656	-14.344	-11.23	12.943	-20.631	-30.476	-76.465	-9.391	-12.155
657	0.657	-13.762	-7.161	10.981	-11.684	-9.334	-35.266	-4.131	-9.295
658	0.658	-17.237	-11.992	2.258	-15.124	16.211	-40.707	-6.997	-11.257
659	0.659	-19.563	-8.696	-12.074	-14.129	19.495	-65.884	-20.116	-11.653
660	0.66	-13.754	-15.268	-33.362	-15.062	22.593	-70.353	-10.392	-6.806
661	0.661	-19.356	-14.491	3.62	-15.802	30.917	-57.986	-15.558	-0.224
662	0.662	-12.767	-13.711	-1.384	-14.972	2.625	-23.941	-1.168	5.781
663	0.663	-15.277	-17.188	-14.912	-4.074	-16.165	44.75	-6.898	3.475
664	0.664	-17.591	-12.539	-43.926	-5.558	7.649	74.356	-5.089	-4.453
665	0.665	-18.167	-14.275	-9.858	-4.144	-33.157	11.836	-3.479	-16.25
666	0.666	-13.529	-11.755	-32.697	-7.763	-38.541	-45.067	-7.673	-14.695
667	0.667	-17.597	-14.071	-36.751	-11.176	-13.345	51.308	-19.404	-21.838
668	0.668	-16.248	-14.461	-2.671	-14.198	-17.775	64.47	-11.4	-22.989
669	0.669	-14.907	-13.3	20.202	-5.219	11.26	4.872	-18.488	-31.295
670	0.67	-12.007	-12.913	-0.444	-11.141	14.929	15.722	-14.735	-32.242
671	0.671	-12.4	-12.139	-11.604	0.752	4.888	25.606	-11.17	-29.31
672	0.672	-14.33	-7.686	26.183	-0.712	-23.313	52.327	-12.053	-21.341
673	0.673	-15.109	-13.691	1.08	-1.976	-26.912	44.221	-14.87	-13.948
674	0.674	-17.043	-16.019	-12.429	-0.74	-23.532	7.268	-17.303	-18.738
675	0.675	-12.786	-12.544	-16.479	-11.497	-20.322	-26.205	-14.894	-21.226
676	0.676	-18.202	-17.202	-20.151	-21.472	-11.88	-32.201	-12.865	-15.586
677	0.677	-13.369	-14.303	-23.462	-14.992	-19.341	-26.787	-12.196	-20.399
678	0.678	-15.311	-12.95	-20.415	-18.385	-7.668	-11.712	-10.359	-10.32
679	0.679	-15.905	-12.565	-23.2	-23.512	7.298	-16.192	-9.885	-11.659
680	0.68	-14.551	-11.403	-15.622	-22.446	17.038	-20.309	-8.444	-10.489
681	0.681	-12.237	-17.407	-17.92	-10.927	4.882	-16.678	-5.453	-9.325
682	0.682	-13.4	-19.933	-15.725	0.195	-6.149	-20.017	-9.817	-1.975
683	0.683	-13.789	-19.168	-13.711	-3.967	-27.81	-23.15	-10.319	-6.823
684	0.684	-13.406	-14.341	-11.904	-10.258	-18.506	-14.84	-13.722	-2.564
685	0.685	-13.22	-14.926	-16.472	-13.64	1.224	-17.297	-13.256	-3.334
686	0.686	-14.592	-13.198	-12.17	-12.565	-11.557	-10.224	-12.009	-6.81
687	0.687	-13.25	-14.559	-15.793	-11.488	-23.177	-16.548	-9.981	-16.878
688	0.688	-16.931	-11.278	-7.414	-13.901	-29.584	-14.586	-11.067	-29.862
689	0.689	-14.42	-17.09	-14.713	-21.165	-31.529	-19.789	-6.736	-14.013
690	0.69	-13.066	-13.032	-11.783	-18.18	-22.803	-15.113	-7.249	-7.65
691	0.691	-13.45	-14.973	-12.523	-15.582	-11.741	-7.884	-10.667	-1.857
692	0.692	-13.064	-13.045	-16.526	-11.434	4.15	-4.125	-5.182	-0.115
693	0.693	-15.771	-15.964	-27.306	-13.289	2.026	-10.044	-9.957	-4.745
694	0.694	-17.898	-14.617	-31.888	-13.796	0.094	-10.949	-13.196	-9.01
695	0.695	-17.129	-10.174	-21.762	-11.975	1.865	-19.8	-11.399	-12.708
696	0.696	-16.937	-7.278	-12.771	-8.413	-21.879	-23.236	-9.985	-16.229
697	0.697	-19.646	-13.089	-9.208	-6.984	-18.522	-13.506	-11.288	-11.04
698	0.698	-16.169	-12.32	-6.06	-13.475	-15.338	-12.304	-10.844	-4.297
699	0.699	-10.37	-12.91	-3.12	-8.566	-1.119	-6.247	-13.506	-8.573
700	0.7	-9.6	-13.499	-7.396	-7.725	-8.538	-13.502	-13.076	-14.212
701	0.701	-9.021	-8.088	-19.637	-8.447	-10.776	-10.468	-12.836	-20.809
702	0.702	-15.023	-8.681	-14.401	-7.821	4.146	-12.873	-8.349	-11.144
703	0.703	-9.412	-11.982	-12.775	-16.479	13.817	-10.456	-8.891	-14.83
704	0.704	-12.9	-16.048	-8.394	-12.954	8.568	-16.979	-7.127	-11.363
705	0.705	-16.186	-14.697	-11.997	-16.006	-15.229	-12.678	-6.72	-10.404
706	0.706	-12.125	-11.41	-5.902	-14.995	-32.246	-14.976	-6.308	-11.364
707	0.707	-17.943	-16.252	-11.095	-15.726	2.246	-14.371	-9.186	-7.074
708	0.708	-10.602	-14.314	-8.201	-3.484	15.858	-16.232	-7.223	-4.711
709	0.709	-15.454	-16.064	-10.746	-12.149	11.875	-9.578	-8.367	-14.175
710	0.71	-19.721	-13.556	-11.545	-7.453	8.246	-8.749	-12.626	-7.796
711	0.711	-15.66	-12.211	-12.153	-14.559	32.045	-11.009	-15.517	-6.647
712	0.712	-13.733	-15.122	-14.09	-13.355	10.146	-12.862	-14.15	-9.753
713	0.713	-14.315	-13.193	-11.226	-12.151	-26.872	-13.326	-9.68	-6.872
714	0.714	-12.574	-15.911	-12.619	-11.132	-52.118	-6.584	-9.083	-7.657
715	0.715	-12.966	-11.077	-10.329	-8.185	-56.671	-5.653	-13.904	-5.338
716	0.716	-14.33	-14.565	-11.483	-14.144	-44.413	-4.792	-14.467	-10.184
717	0.717	-13.944	-8.57	-12.632	-13.334	-25.747	-8.246	-10.395	-10.769
718	0.718	-8.728	-10.898	-11.458	-11.374	-8.79	-12.784	-9.043	-13.664
719	0.719	-16.667	-12.836	-11.598	-11.931	0.418	-18.115	-9.428	-21.593
720	0.72	-15.695	-16.126	-10.756	-12.483	-13.775	-16.165	-9.824	-18.135
721	0.721	-20.528	-15.55	-10.54	-8.979	-16.348	-14.208	-12.534	-10.793
722	0.722	-16.268	-12.071	-14.238	-15.336	-18.728	-21.932	-12.916	-7.89
723	0.723	-18.594	-12.455	-7.308	-5.634	-12.417	-18.815	-9.426	-13.861
724	0.724	-16.663	-12.848	3.501	-6.774	-18.277	-12.056	-9.034	-6.463
725	0.725	-18.603	-10.143	-0.794	-12.755	-9.59	-6.107	-11.931	-3.518
726	0.726	-12.021	-14.399	5.543	-11.782	4.73	2.731	-9.217	-0.948
727	0.727	-12.795	-15.753	8.991	-10.817	-1.076	13.5	-12.692	-3.181
728	0.728	-7.18	-15.366	-4.984	-15.071	-13.28	17.696	-6.882	-9.685
729	0.729	-18.017	-18.268	-34.033	-12.746	-8.661	29.461	-7.652	-8.856
730	0.73	-10.085	-12.266	-5.025	-12.17	10.065	24.772	-8.23	-11.162
731	0.731	-14.339	-11.489	-31.351	-3.469	27.845	20.484	-7.647	-7.642
732	0.732	-13.181	-10.716	-41.421	-9.465	16.199	8.652	-4.739	-9.524
733	0.733	-12.022	-10.133	-19.557	-10.413	1.237	-15.177	-8.226	-18.378
734	0.734	-8.924	-16.128	-16.851	-11.362	6.92	-66.681	-7.852	-17.181
735	0.735	-6.025	-12.058	-4.075	-19.283	-5.415	-88.77	-10.766	-23.144
736	0.736	-10.283	-11.467	-11.039	-14.057	-13.454	-41.971	-11.164	-15.761
737	0.737	-17.64	-12.037	-13.165	-13.086	-20.716	-11.616	-6.148	-10.89
738	0.738	-16.676	-13.769	-11.23	-8.828	-29.717	-6.247	-10.8	-11.633
739	0.739	-19.198	-15.117	0.975	-8.058	-38.135	-11.333	-9.067	-12.389
740	0.74	-19.974	-15.495	-6.968	-14.645	-39.197	-24.932	-11.583	-14.284
741	0.741	-15.131	-12.584	-28.643	-12.138	-24.533	-29.022	-13.905	-24.312
742	0.742	-18.419	-8.896	-31.736	-8.075	-1.134	-17.805	-11.007	-28.533
743	0.743	-21.329	-14.298	-23.407	-8.652	8.155	-7.746	-9.077	-11.472
744	0.744	-13.406	-16.23	-20.881	-11.944	-5.98	-10.84	-13.344	-4.486
745	0.745	-14.579	-12.925	-41.961	-16.009	-18.762	-2.509	-14.712	1.899
746	0.746	-17.683	-16.976	-27.803	-9.041	-21.07	0.006	-12.405	-7.78
747	0.747	-14.788	-17.349	-9.967	-15.808	-40.22	2.308	-9.511	-9.535
748	0.748	-12.277	-15.02	1.659	-11.551	-27.41	0.14	-9.139	-17.486
749	0.749	-16.347	-14.625	33.598	-10.779	-48.459	-5.707	-7.989	-10.354
750	0.75	-16.929	-14.229	47.156	-11.356	-28.66	-7.475	-8.776	-11.541
751	0.751	-16.35	-13.059	-7.028	-10.777	4.86	-5.949	-9.566	-15.024
752	0.752	-14.613	-13.243	-58.693	-13.681	18.428	-7.279	-13.838	-11.894
753	0.753	-15.01	-14.008	-78.615	-7.879	30.844	-0.854	-9.786	-8.948
754	0.754	-17.342	-12.647	-23.644	-7.116	4.518	-6.85	-10.187	-14.928
755	0.755	-13.291	-12.449	-30.975	-7.696	-12.555	-12.083	-8.846	-27.105
756	0.756	-8.469	-13.021	15.901	-8.284	-21.889	-9.128	-11.757	-39.292
757	0.757	-9.056	-15.724	34.138	-8.871	-19.237	-11.559	-11.384	-34.648
758	0.758	-11.969	-10.682	28.755	-7.521	-16.74	-10.618	-7.141	-12.964
759	0.759	-15.459	-10.093	3.622	-14.872	4.351	-5.605	-2.316	8.915
760	0.76	-15.856	-12.989	-9.913	-17.972	35.525	-6.012	-8.341	11.633
761	0.761	-14.718	-14.345	-5.87	-9.067	39.649	-6.378	-12.431	9.131
762	0.762	-14.346	-13.953	12.9	-10.235	20.974	-7.548	-8.963	16.103
763	0.763	-17.067	-12.794	-4.088	-11.207	24.338	-7.076	-13.613	-3.061
764	0.764	-14.176	-13.941	-25.896	-10.24	40.047	-4.341	-14.197	-15.841
765	0.765	-10.521	-13.547	-28.553	-9.468	20.326	-10.609	-13.808	-18.173
766	0.766	-13.843	-11.421	-41.282	-11.784	-2.898	-8.166	-10.52	-16.069
767	0.767	-10.983	-13.371	-34.346	-8.313	-12.191	-8.995	-10.141	-25.776
768	0.768	-13.724	-14.729	-36.489	-10.242	-9.465	-5.618	-7.423	-17.094
769	0.769	-19.54	-14.548	-30.695	-10.825	-6.877	-3.683	-4.706	6.689
770	0.77	-17.249	-11.472	-11.334	-10.443	-18.378	-10.164	-8.184	-3.4
771	0.771	-15.348	-11.101	11.889	-12.766	-28.918	-9.282	-11.47	-6.516
772	0.772	-12.105	-14.603	40.149	-13.926	-30.758	-7.054	-12.627	-20.659
773	0.773	-12.724	-11.716	-1.438	-14.313	-42.848	-0.692	-13.012	-23.196
774	0.774	-14.127	-14.449	-6.825	-13.918	-53.777	-8.806	-14.165	-20.901
775	0.775	-16.497	-15.638	-1.756	-11.787	-55.019	-20.738	-9.32	-27.306
776	0.776	-17.701	-17.211	-15.263	-12.57	-37.878	-16.113	-11.252	-44.75
777	0.777	-15.796	-12.785	-11.158	-10.645	-26.164	-11.836	-7.955	-28.526
778	0.778	-15.436	-12.225	-22.381	-12.98	-2.64	-15.489	-7.369	-0.89
779	0.779	-13.341	-13.997	-19.139	-8.543	19.321	-14.345	-6.974	25.38
780	0.78	-17.832	-12.678	-22.323	-3.922	-0.346	-24.017	-8.333	1.512
781	0.781	-10.512	-14.066	-19.655	-6.842	-7.825	-20.327	-9.498	-14.216
782	0.782	-13.454	-16.996	-17.188	-14.801	3.855	-19.138	-7.553	-5.949
783	0.783	-17.748	-15.077	-14.907	-18.313	35.814	-16.074	-1.75	-3.507
784	0.784	-12.164	-12.401	-17.049	-19.317	49.321	-5.275	-7.373	-5.911
785	0.785	-17.032	-15.933	-18.983	-10.452	20.255	-1.134	-7.962	-3.851
786	0.786	-15.127	-13.653	-13.769	-11.644	1.448	-2.443	-4.669	-13.605
787	0.787	-14.585	-14.86	-12.251	-8.566	-8.647	8.252	-11.254	-18.897
788	0.788	-15.014	-9.683	-16.526	-7.623	-11.803	9.464	-10.475	-14.312
789	0.789	-16.41	-16.311	-4.715	-10.165	-9.156	0.432	-16.081	-18.629
790	0.79	-20.521	-12.111	-9.333	-6.121	-37.454	-17.714	-15.494	-9.778
791	0.791	-18.058	-16.228	-13.532	-10.992	-41.15	-25.465	-13.554	-10.992
792	0.792	-10.749	-18.217	-17.176	-11.609	-37.894	-23.314	-9.482	-7.955
793	0.793	-9.831	-9.56	-23.171	-8.746	-28.619	-29.758	-10.829	-7.051
794	0.794	-12.787	-17.945	-22.203	-11.3	-25.939	-31.713	-9.467	2.587
795	0.795	-15.342	-12.772	-21.279	-11.738	-38.727	-23.021	-6.563	-3.846
796	0.796	-14.606	-13.803	-13.459	-13.907	-41.009	-5.611	-11.794	-0.415
797	0.797	-18.133	-13.1	2.533	-8.728	-47.363	15.478	-6.955	0.485
798	0.798	-14.881	-13.948	4.779	-13.623	-37.679	12.742	-10.233	9.316
799	0.799	-14.338	-15.934	-1.699	-14.254	-28.946	-0.066	-10.8	-3.924
800	0.8	-15.726	-15.405	-3.642	-10.246	-11.503	-11.725	-7.301	-30.31
801	0.801	-14.42	-13.714	-15.833	-12.811	4.804	-43.713	-8.644	-56.682
802	0.802	-15.622	-14.159	-14.347	-10.529	6.989	-48.211	-7.463	-46.664
803	0.803	-12.955	-16.542	-10.178	-11.728	36.064	-10.719	-7.063	-24.845
804	0.804	-14.154	-16.215	-19.173	-17.757	48.486	-5.74	-8.208	-16.556
805	0.805	-14.968	-18.216	-34.904	-11.799	22.178	-47.016	-13.031	-9.046
806	0.806	-19.459	-14.024	-28.586	-11.066	18.869	-63.518	-8.169	-6.766
807	0.807	-20.077	-19.893	-22.82	-11.691	9.546	-109.038	-10.084	-13.203
808	0.808	-17.209	-15.918	-10.675	-11.156	1.187	-90.88	-10.651	-15.178
809	0.809	-17.632	-15.41	-2.762	-12.958	-22.062	-63.235	-2.694	-20.41
810	0.81	-10.322	-8.129	18.846	-14.373	-56.514	-78.341	-6.153	-18.85
811	0.811	-13.461	-13.047	-3.109	-12.115	-60.949	-37.12	-15.819	-11.677
812	0.812	-16.409	-10.61	-40.174	-11.793	-48.563	46.112	-19.487	-7.985
813	0.813	-15.673	-22.861	-45.293	-14.559	-29.821	225.163	-15.995	-6.818
814	0.814	-8.358	-17.698	-31.851	-11.91	-19.772	250.795	-16.96	-7.78
815	0.815	-3.562	-6.746	-19.619	-16.812	8.461	41.339	-15.991	3.061
816	0.816	0.659	-2.561	36.93	-6.042	27.17	13.405	-8.05	-1.186
817	0.817	-11.571	-11.532	12.409	-20.438	23.795	39.059	-17.717	-7.556
818	0.818	-27.478	-8.125	4.952	-10.834	-11.131	-56.891	-14.03	-15.854
819	0.819	-14.163	-6.467	-15.085	-9.174	-33.097	-126.599	-10.537	-14.849
820	0.82	-12.079	-13.897	-9.167	-13.892	-30.489	-105.537	-9.56	-15.754
821	0.821	-6.316	-12.99	-14.652	-12.605	-17.813	67.604	-10.517	-13.176
822	0.822	-11.581	-13.838	-29.836	-16.353	-20.224	137.177	-7.988	-7.495
823	0.823	-6.974	-9.844	-30.675	-14.869	-9.663	73.542	-10.29	-8.209
824	0.824	-8.369	-9.336	-26.365	-11.444	-19.422	15.672	-7.954	-11.631
825	0.825	-14.792	-12.696	-30.61	-8.409	-7.288	-71.956	-7.357	-5.563
826	0.826	-20.834	-16.832	-27.105	-7.492	7.033	-87.808	-7.926	-3.181
827	0.827	-23.974	-21.745	3.703	-6.769	-6.479	-73.349	-9.654	-3.697
828	0.828	-15.112	-13.097	24.283	-9.141	-4.692	-33.753	-6.154	-3.031
829	0.829	-18.638	-12.001	27.815	-1.26	12.773	-45.433	0.243	4.819
830	0.83	-17.705	-11.1	3.878	-8.66	19.794	-56.178	-2.26	-9.006
831	0.831	-16.781	-17.939	-11.917	0.198	17.672	-66.003	-14.44	-6.991
832	0.832	-19.329	-25.937	-20.335	-5.852	27.339	-21.299	-2.238	5.26
833	0.833	-23.438	-12.072	-22.931	-2.813	53.677	-29.452	-0.68	0.677
834	0.834	-19.984	-6.327	-29.968	-5.767	34.938	7.432	-4.933	-9.339
835	0.835	-18.085	-11.609	-10.881	-17.232	11.167	27.278	-16.74	-5.613
836	0.836	-15.22	-10.106	-3.414	-21.916	-4.517	57.562	-8.802	-9.049
837	0.837	-17.773	-11.515	-19.748	-14.793	9.589	62.883	-13.057	-12.113
838	0.838	-15.49	-15.244	-34.736	-11.147	2.022	37.663	-16.741	-13.043
839	0.839	-12.622	-9.297	-40.606	-17.176	-19.078	33.147	-13.259	-18.993
840	0.84	-8.207	-14.555	-66.962	-11.978	-33.23	53.78	-12.288	-16.619
841	0.841	-11.15	-13.612	-48.219	-7.161	-5.023	12.1	-15.191	-15.999
842	0.842	-10.793	-14.419	-17.281	-4.676	-8.725	-71.184	-10.93	-11.313
843	0.843	-9.462	-10.395	-4.912	-10.312	1.346	-83.039	-8.602	-16.682
844	0.844	-16.065	-21.266	29.107	-3.747	-26.859	-72.252	-6.661	-5.799
845	0.845	-17.062	-10.267	60.952	-16.924	-75.948	-62.419	-2.009	-1.093
846	0.846	-14.58	-8.94	23.321	-7.262	-55.949	-53.547	-6.069	0.33
847	0.847	-16.934	-7.803	28.295	-5.539	-37.693	-29.17	-14.004	-0.757
848	0.848	-15.031	-25.833	32.715	-10.194	-32.231	-21.809	-12.84	-1.821
849	0.849	-21.057	-23.34	-29.811	-5.944	-37.266	-15.231	-13.803	-9.078
850	0.85	-8.893	-21.043	-38.712	-14.852	-32.814	-9.243	-10.906	-19.843
851	0.851	-14.148	-14.674	-30.554	-20.848	-12.099	-14.689	-16.909	-24.077
852	0.852	-12.62	-12.748	-37.884	-23.941	-0.839	-9.701	-12.848	-15.164
853	0.853	-16.904	-14.493	-31.273	-22.962	2.517	-5.281	-10.917	-23.48
854	0.854	-15.784	-9.851	-13.081	-13.267	-6.674	-9.332	-10.346	-20.378
855	0.855	-12.335	-11.201	-7.687	-14.41	1.731	-12.993	-15.777	-19.442
856	0.856	-13.345	-14.877	-2.676	-13.222	4.3	-16.308	-13.845	-13.502
857	0.857	-16.29	3.132	1.794	-12.229	6.679	-19.421	-6.498	-11.232
858	0.858	-18.844	-9.638	-35.732	-1.366	-3.912	-16.752	-11.336	-17.847
859	0.859	-13.248	-11.943	-20.599	-8.498	-9.686	-24.3	-10.573	-17.115
860	0.86	-15.203	-9.794	-16.097	-7.303	-11.42	-26.568	-4.958	-17.897
861	0.861	-11.926	-11.706	-3.648	-1.263	-6.795	-32.904	-6.894	-22.658
862	0.862	-17.354	-27.552	-7.286	-10.896	-5.463	-42.485	-4.965	-12.522
863	0.863	-16.782	-21.139	-10.549	-9.688	-22.508	-68.644	-4.39	-25.447
864	0.864	-12.147	-7.577	11.36	-6.156	-10.899	-87.134	-4.78	-27.171
865	0.865	-15.053	-12.774	8.709	-5.138	-0.249	-63.102	-8.077	-25.617
866	0.866	-16.406	-14.284	-14.435	-2.183	-2.159	-28.655	-9.243	-21.359
867	0.867	-14.08	-9.992	-29.99	-4.63	-3.873	30.915	-9.628	-25
868	0.868	-16.217	-6.284	-21.579	-0.51	4.07	87.778	-7.697	-21.44
869	0.869	-13.521	-12.251	-29.035	-9.932	8.313	65.571	-7.895	-20.437
870	0.87	-12.355	-21.89	-21.991	-13.543	-3.505	71.924	-12.35	-23.33
871	0.871	-13.904	-10.051	10.042	-12.327	-11.453	77.806	-16.992	-25.832
872	0.872	-13.124	-14.663	-3.386	-17.487	-10.11	105.594	-21.06	-20.22
873	0.873	-12.347	-10.363	17.428	-18.392	-8.991	110.837	-13.128	-15.376
874	0.874	-16.02	-14.001	36.315	-14.076	-24.727	42.316	-14.305	-12.073
875	0.875	-12.533	-12.799	19.409	-18.065	-52.488	-105.649	-6.968	-3.182
876	0.876	-12.141	-9.663	-8.727	-16.052	-48.854	-169.135	-9.881	-12.07
877	0.877	-13.306	-16.393	-27.37	-14.048	-31.843	-111.495	-10.668	-8.567
878	0.878	-11.371	-12.097	-17.169	-9.918	-9.991	-94.143	-6.612	-5.461
879	0.879	-16.388	-11.272	-20.146	-12.368	-1.686	-46.558	-10.098	7.311
880	0.88	-11.736	-10.636	-28.315	-9.963	16.111	-3.395	-10.674	5.553
881	0.881	-15.782	-12.514	-35.713	-7.761	18.414	36.112	-10.095	7.081
882	0.882	-8.796	-8.396	-37.888	-6.525	-0.778	47.958	-8.757	8.408
883	0.883	-23.482	-13.19	-35.625	-12.268	1.701	80.553	-3.344	14.77
884	0.884	-12.817	-13.712	-25.826	-12.966	-0.653	70.766	-5.285	6.421
885	0.885	-14.723	-22.541	-13.496	-9.418	1.422	61.972	-11.295	3.274
886	0.886	-12.941	-10.674	-8.695	-11.282	-4.461	37.727	-9	4.189
887	0.887	-11.349	-12.161	1.53	-11.801	-13.252	0.949	-7.081	-5.545
888	0.888	-15.562	-7.839	-17.872	-11.343	-21.249	-5.462	-11.75	-11.989
889	0.889	-14.346	-27.327	-26.047	-12.631	0.359	-11.326	-17.184	-15.52
890	0.89	-13.133	-24.552	-28.452	-13.734	3.365	-27.658	-12.366	0.517
891	0.891	-18.296	-16.944	-26.021	-7.665	-10.859	-32.576	-11.792	-6.455
892	0.892	-17.272	-9.915	-28.001	-11.851	-23.691	-36.961	-10.061	-12.844
893	0.893	-16.436	-7.725	-2.677	-14.11	-40.001	-32.886	-11.417	-10.901
894	0.894	-14.054	-13.469	35.236	-12.12	-37.912	-36.539	-11.803	-19.637
895	0.895	-12.064	-11.665	30.399	-11.474	-32.156	-26.386	-6.971	-30.693
896	0.896	-12.594	-13.149	7.789	-7.355	-20.034	-29.354	-8.916	-32.079
897	0.897	-14.271	-5.918	-4.377	-8.649	3.743	-26.53	-8.35	-46.433
898	0.898	-15.564	-12.235	-15.461	-11.883	48.442	-23.913	-13.213	-36.792
899	0.899	-13.172	-11.022	-32.377	-11.443	42.458	-26.142	-4.514	-24.645
900	0.9	-12.721	-14.059	-47.952	-12.559	37.068	-19.674	-5.677	-0.888
901	0.901	-18.638	-16.892	-39.518	-12.132	11.958	-21.544	-8.765	-4.237
902	0.902	-12.56	-19.333	-31.847	-13.634	-19.891	-23.198	-7.793	11.386
903	0.903	-0.284	-18.486	3.283	-16.884	-32.183	-24.645	-5.266	25.483
904	0.904	-8.91	-18.99	18.482	-15.687	-20.871	-20.284	-6.033	48.657
905	0.905	-4.183	-14.268	5.018	-15.258	-24.099	-11.282	-16.861	57.891
906	0.906	-8.362	-15.936	-15.659	-9.414	-33.356	-17.185	-8.91	32.295
907	0.907	-11.962	-11.026	-4.343	-8.591	-36.057	-11.847	-16.051	1.309
908	0.908	-25.049	-16.948	-7.487	-9.127	-23.269	-10.761	-7.124	-2.729
909	0.909	-19.748	-16.11	-10.492	-12.368	-16.251	-20.363	-13.098	-36.761
910	0.91	-18.116	-11.21	-7.623	-15.225	-9.807	-13.983	-14.044	-96.328
911	0.911	-22.295	-14.436	-4.956	-12.663	-0.06	-12.825	-14.981	-71.914
912	0.912	-21.054	-12.628	-16.422	-13.011	8.739	-11.808	-14.177	-34.919
913	0.913	-17.494	-11.223	-18.431	-12.593	13.516	-18.507	-11.815	-14.949
914	0.914	-16.442	-14.457	-12.547	-10.639	9.378	-14.21	-6.931	-8.936
915	0.915	-17.325	-13.224	-14.211	-12.544	5.822	-10.115	-7.476	-3.513
916	0.916	-16.467	-7.939	-9.516	-16	4.767	-6.574	-8.018	-38.708
917	0.917	-15.61	-12.713	-8.154	-12.681	3.873	3.571	-9.34	-70.608
918	0.918	-19.007	-10.717	-17.063	-7.827	-10.783	25.359	-6.022	-33.016
919	0.919	-19.504	-14.718	-15.889	-9.745	-25.654	53.75	-4.835	-7.806
920	0.92	-11.679	-15.051	-25.591	-4.318	-15.959	-2.868	-10.041	-12.214
921	0.921	-12.563	-11.712	-37.411	-10.899	-7.273	-59.68	-6.54	0.225
922	0.922	-13.457	-18.235	-26.334	-10.132	13.408	-96.584	-7.11	-3.396
923	0.923	-10.87	-11.411	-22.054	-4.53	27.513	-116.441	0.645	-13.398
924	0.924	-11.57	-12.131	-18.337	-15.375	30.039	-61.415	-0.293	2.346
925	0.925	-16.336	-12.857	-9.944	-13.832	-4.974	-24.413	-9.17	-17.315
926	0.926	-10.261	-16.294	-8.958	-6.678	-20.072	9.013	-7.977	-19.742
927	0.927	-12.511	-12.955	5.715	-5.512	-33.599	63.875	-13.178	-12.706
928	0.928	-14.377	-14.656	24.825	-8.987	-29.485	56.456	-16.057	-6.255
929	0.929	-9.665	-15.969	-13.719	-18.647	-25.737	22.905	-16.805	7.352
930	0.93	-15.021	-15.543	-30.198	-14.958	-15.597	4.595	-14.466	-4.778
931	0.931	-13.02	-15.894	-35.273	-11.467	-12.409	-0.999	-10.958	-0.067
932	0.932	-14.898	-10.634	-21.764	-8.365	-9.608	3.818	-10.343	1.352
933	0.933	-13.089	-10.019	-9.413	-17.259	-7.022	-0.782	-10.898	-4.984
934	0.934	-14.402	-18.701	-20.677	-11.259	-13.924	3.093	-10.475	3.379
935	0.935	-18.8	-12.676	-17.407	-23.073	-15.993	-15.855	-5.026	4.367
936	0.936	-17.005	-11.691	-14.289	-15.135	-21.74	-39.776	-8.489	1.484
937	0.937	-16.567	-14.568	-11.545	-13.781	-23.435	-30.59	-5.178	-2.756
938	0.938	-19.8	-12.031	-19.071	-7.4	-21.849	-28.037	-12.902	-11.64
939	0.939	-13.947	-12.778	11.327	-6.243	-11.742	-20.667	-5.536	-29.614
940	0.94	-17.965	-13.348	-1.086	-11.468	-7.999	-9.258	-14.43	-37.14
941	0.941	-14.438	-12.757	-12.37	-10.504	-11.412	-7.329	-10.937	-30.15
942	0.942	-17.688	-12.149	-2.346	-4.502	-14.432	-13.317	-14.02	-28.007
943	0.943	-13.58	-10.772	-5.474	-5.277	-13.376	-11.766	-13.043	1.027
944	0.944	-13.933	-18.096	-8.192	-11.856	-17.54	-35.739	-5.102	5.097
945	0.945	-9.447	-10.729	-25.972	-12.634	-19.757	-39.193	-2	8.754
946	0.946	-18.315	-15.552	-56.352	-11.865	-19.066	-4.882	-2.959	5.445
947	0.947	-14.594	-14.764	6.135	-8.378	-8.908	26.936	-2.18	2.336
948	0.948	-18.044	-12.42	14.988	-11.67	-13.12	30.918	-12.815	5.029
949	0.949	-14.915	-14.344	-25.727	-3.93	-16.734	34.572	-17.068	-2.525
950	0.95	-19.716	-18.986	-33.146	-9.159	-17.863	37.9	-20.738	-0.186
951	0.951	-18.91	-16.076	-26.631	-18.064	-23.099	3.519	-17.248	-6.537
952	0.952	-19.653	-13.557	-8.476	-12.069	-18.328	-9.908	-16.279	-16.189
953	0.953	-19.038	-18.01	-3.062	-6.851	-8.787	-13.839	-9.513	-3.958
954	0.954	-15.711	-15.106	22.113	-5.892	5.384	-17.399	-10.296	4.015
955	0.955	-10.268	-13.752	54.083	-6.672	30.431	-20.656	-17.67	-0.196
956	0.956	-9.663	-15.104	-8.424	-15.576	40.415	-36.28	-14.8	-19.7
957	0.957	-9.064	-9.298	-53.173	-12.087	24.67	-38.93	-12.299	-50.853
958	0.958	-13.115	-11.619	-28.838	-11.118	-17.953	-0.419	-14.641	-46.819
959	0.959	-14.468	-13.555	-65.902	-15.953	-23.991	49.458	-9.805	-43.185
960	0.96	-12.136	-14.134	-46.042	-16.726	-29.432	29.514	-11.757	-26.223
961	0.961	-11.736	-18.195	-27.923	-9.381	-34.472	-25.393	-12.359	-23.235
962	0.962	-12.885	-14.714	-11.545	-12.285	-57.308	-47.492	-18.184	-14.971
963	0.963	-17.907	-13.366	13.544	-4.35	-44.928	-27.652	-20.525	-2.214
964	0.964	-14.609	-16.275	17.919	-14.025	-26.171	-21.748	-11.058	4.748
965	0.965	-16.34	-11.056	21.908	-12.857	-2.39	-16.408	-14.751	-10.152
966	0.966	-16.72	-17.639	25.51	-14.019	19.442	-11.411	-8.765	-8.217
967	0.967	-16.323	-11.644	15.377	-8.794	27.718	-6.968	-5.685	-20.432
968	0.968	-15.925	-13.971	-0.353	-9.756	40.435	-11.038	-2.802	-15.839
969	0.969	-14.753	-12.043	19.333	-12.264	38.046	-14.668	1.441	-5.776
970	0.97	-13.588	-15.347	6.557	-8.199	48.607	-31.696	-2.638	-14.661
971	0.971	-8.754	-13.62	-28.472	-3.355	31.129	-28.669	-0.723	-15.834
972	0.972	-9.337	-12.276	-23.514	-6.647	19.465	-42.907	-5.388	-12.757
973	0.973	-12.638	-13.65	-28.018	-9.545	-12.507	-50.53	-11.997	-13.733
974	0.974	-15.554	-13.28	-48.763	-8.188	-26.089	-85.664	-7.771	-19.728
975	0.975	-15.955	-12.132	-22.485	-11.497	-22.071	-90.765	-8.589	-20.487
976	0.976	-14.623	-13.314	-5.519	-17.318	-25.831	-49.6	-5.148	-11.003
977	0.977	-15.03	-13.137	-8.698	-18.099	-29.217	0.359	-7.141	-7.319
978	0.978	-13.112	-11.804	-17.083	-20.035	-26.218	34.044	-7.771	-3.815
979	0.979	-15.073	-10.47	-19.626	-16.757	-23.601	101.429	-4.345	-2.815
980	0.98	-14.905	-11.082	-12.743	-11.357	-26.214	146.237	-11.743	-13.612
981	0.981	-13	-12.657	-19.234	-9.43	-28.623	154.475	-19.13	-14.946
982	0.982	-17.285	-12.489	-17.411	-12.727	-26.585	58.231	-10.255	-8.561
983	0.983	-8.427	-11.148	-8.735	-11.004	-20.864	71.535	-16.253	-2.579
984	0.984	-12.145	-12.715	-16.651	-4.065	-19.195	12.074	-13.172	0.496
985	0.985	-15.672	-12.159	-38.381	-12.994	-17.724	-63.658	-10.295	-8.424
986	0.986	-14.753	-11.98	-41.538	-11.88	-13.538	-93.191	-9.54	-9.589
987	0.987	-19.634	-11.808	-21.85	-8.826	-12.471	-66.378	-7.253	-19.265
988	0.988	-15.423	-14.731	-29.402	-9.838	-20.892	-41.903	-6.706	-25.664
989	0.989	-14.7	-15.914	0.972	-14.123	-21.966	-19.793	-8.69	-22.207
990	0.99	-14.165	-11.679	21.679	-11.832	-23.024	-26.322	-6.981	-10.449
991	0.991	-16.154	-19.639	2.873	-12.454	-36.268	-32.327	-10.511	-8.948
992	0.992	-19.109	-11.343	-7.231	-13.076	-46.014	-15.991	-7.269	-7.621
993	0.993	-11.234	-18.72	-10.411	-14.87	-47.808	-21.113	-6.93	-6.461
994	0.994	-12.452	-9.836	-18.787	-9.108	-39.904	-16.634	-8.911	6.72
995	0.995	-13.469	-13.346	-16.337	-8.385	-26.972	-20.664	-9.341	-1.968
996	0.996	-22.424	-14.331	-18.769	-13.273	-0.684	-31.823	-10.155	-6.588
997	0.997	-16.485	-17.259	-8.248	-10.037	48.431	-41.793	-14.654	-7.933
998	0.998	-17.519	-14.763	1.38	-14.152	41.803	-70.1	-14.122	-4.253
999	0.999	-20.496	-9.173	-18.017	-10.728	35.748	-96.443	-11.283	-12.583
1000	1	-16.307	-15.776	-20.619	-12.128	41.107	-86.322	-13.861	-11.633
1001	1.001	-20.454	-15.021	-27.664	-10.059	46.086	-101.883	-12.552	-8.735
1002	1.002	-18.59	-12.714	-38.39	-9.754	59.583	-82.097	-6.026	-14.738
1003	1.003	-15.366	-14.663	-24.912	-9.442	47.156	-43.588	-7.035	-12.432
1004	1.004	-13.692	-12.74	-33.683	-11.059	13.059	39.64	-1.082	-14.369
1005	1.005	-14.133	-13.327	-16.31	-13.064	-18.9	27.836	-1.913	-19.007
1006	1.006	-15.544	-12.944	4.785	-14.486	-31.29	17.013	-12.808	-17.282
1007	1.007	-15.211	-11.601	13.037	-10.874	-42.535	66.363	-14.41	-14.827
1008	1.008	-15.655	-15.679	41.173	-13.449	-32.517	93.048	-21.602	-7.586
1009	1.009	-16.882	-16.077	7.02	-13.895	-35.679	36.168	-12.739	-8.656
1010	1.01	-17.726	-14.732	2.45	-7.375	-38.441	-15.464	-9.296	-5.837
1011	1.011	-19.144	-13.577	-1.696	-12.272	-35.941	58.489	-12.428	-11.9
1012	1.012	-14.951	-9.905	-12.935	-13.094	-24.331	88.079	-11.509	-9.65
1013	1.013	-10.956	-11.267	-9.652	-13.926	-16.591	64.615	-12.328	-3.133
1014	1.014	-13.926	-15.532	-6.566	-15.902	-18.701	37.9	-10.042	-7.422
1015	1.015	-12.638	-16.698	-9.305	-11.313	-12.85	-2.733	-13.549	-5.127
1016	1.016	-16.001	-13.025	-11.865	-13.114	-11.058	-24.791	-13.013	-11.739
1017	1.017	-16.45	-17.482	-23.535	-15.683	-6.369	-18.198	-11.304	-3.83
1018	1.018	-18.453	-14.578	-27.863	-12.825	-10.62	-48.523	-14.07	-11.425
1019	1.019	-13.48	-12.067	-59.884	-10.548	-6.918	1.501	-14.517	-8.355
1020	1.02	-3.473	-12.456	-55.5	-11.756	-15.239	8.165	-13.23	6.336
1021	1.021	-10.691	-13.617	6.928	-11.408	-14.271	2.218	-12.147	12.697
1022	1.022	-7.064	-11.676	-2.072	-16.475	-11.364	-36.434	-6.214	-8.619
1023	1.023	-8.273	-9.736	-10.27	-11.869	-12.124	-1.158	-2.011	-28.381
1024	1.024	-11.418	-13.995	-2.98	-3.006	-8.101	21.79	1.988	-25.886
1025	1.025	-10.505	-9.923	16.894	-6.724	-7.633	34.234	-8.902	-28.223
1026	1.026	-11.331	-15.72	22.875	-10.248	-5.804	-22.453	2.072	-30.365
1027	1.027	-18.734	-10.099	6.45	-15.513	-8.814	-128.233	-10.958	-32.309
1028	1.028	-13.95	-12.025	-18.7	-10.712	-4.083	-142.459	-5.797	-34.055
1029	1.029	-13.213	-6.018	-5.186	-11.519	5.893	-50.259	-16.898	-29.422
1030	1.03	-15.569	-10.075	-1.163	-17.151	4.471	-62.011	-21.227	-22.279
1031	1.031	-17.539	-12.005	2.448	-13.68	8.122	-72.866	-20.128	-2.767
1032	1.032	-7.507	-18.002	-49.095	-3.638	2.124	-63.127	-38.189	5.533
1033	1.033	-11.795	-13.934	-71.25	-5.022	-7.546	-54.491	-20.432	-2.018
1034	1.034	-12.98	-15.862	-10.71	-3.885	-8.686	-30.36	-8.873	-4.342
1035	1.035	-14.169	-17.793	-2.595	2.106	-12.139	6.375	-11.049	-19.248
1036	1.036	-17.296	-11.202	-10.044	1.122	3.969	-27.378	-1.418	-25.072
1037	1.037	-14.414	-15.45	-43.615	0.141	6.353	2.72	-3.198	-16.4
1038	1.038	-13.66	-11.378	-37.665	-13.035	12.81	41.225	1.409	-11.791
1039	1.039	-15.994	-11.949	-21.23	-11.099	3.205	36.05	-8.691	-4.672
1040	1.04	-12.527	-11.367	-6.169	-9.355	-1.945	77.158	-5.048	-5.875
1041	1.041	-13.119	-10.777	-10.587	-10.895	-16.192	138.007	-1.597	-11.899
1042	1.042	-10.22	-13.285	26.934	-0.817	-29.697	81.017	-4.725	-25.853
1043	1.043	-12.74	-16.562	-8.332	-12.612	-38.386	-30.12	-7.657	-20.085
1044	1.044	-20.086	-13.646	-3.923	-14.149	-30.414	-46.049	-5.16	-18.394
1045	1.045	-14.854	-14.783	16.803	-15.478	-26.111	-60.418	-7.511	-19.975
1046	1.046	-15.81	-12.835	5.66	-11.773	-11.75	-47.312	-5.609	-12.859
1047	1.047	-9.813	-14.368	-11.302	-12.915	1.853	83.842	-7.57	-11.736
1048	1.048	-7.48	-11.64	-14.325	-9.799	3.689	31.338	-3.528	-3.456
1049	1.049	-12.305	-12.007	-11.528	-16.559	2.223	-48.271	-9.358	-4.444
1050	1.05	-4.932	-16.822	-19.037	-10.541	-4.868	-91.499	-21.56	-15.307
1051	1.051	-15.743	-16.227	-7.435	0.117	-8.478	-52.06	-9.371	-19.585
1052	1.052	-19.975	-14.276	-5.321	-4.129	-9.573	-16.477	-17.305	-13.214
1053	1.053	-16.264	-17.157	-11.161	-7.789	-6.412	-27.316	-7.222	-14.385
1054	1.054	-24.54	-17.525	-12.913	-8.923	-5.416	-17.395	-0.813	-15.377
1055	1.055	-17.141	-17.113	-36.734	-14.104	-13.369	-26.177	-6.782	-0.677
1056	1.056	-19.991	-10.509	-26.654	-20.823	-1.607	-17.99	-7.731	18.48
1057	1.057	-17.422	-5.648	-10.901	-19.993	-3.198	4.107	-22.43	36.295
1058	1.058	-13.306	-11.628	-8.075	-17.613	-19.117	-2.36	-16.04	29.339
1059	1.059	-11.314	-13.932	-5.395	-18.145	-25.54	3.796	-10.247	14.453
1060	1.06	-15.907	-15.844	-12.233	-16.155	-46.844	-12.618	-15.493	8.649
1061	1.061	-14.103	-17.756	-44.039	-17.838	-44.14	-17.707	-4.473	13.876
1062	1.062	-11.533	-12.309	-30.418	-9.848	-41.605	-4.161	-11.637	5.951
1063	1.063	-16.893	-10.349	-9.709	-18.128	-29.962	-16.513	-18.015	-15.708
1064	1.064	-13.348	-13.612	1.58	-10.726	-23.537	-20.216	-19.153	-18.786
1065	1.065	-8.658	-10.687	5.03	-5.842	-6.079	-10.224	-3.045	-27.091
1066	1.066	-17.503	-14.151	8.32	-11.787	10.223	-13.474	-9.936	-29.596
1067	1.067	-11.06	-13.738	0.229	-12.51	33.68	-44.775	9.312	-17.983
1068	1.068	-17.004	-10.813	-2.101	-11.876	11.859	-65.603	6.883	-28.6
1069	1.069	-15.985	-11.954	-8.928	-11.235	14.617	-46.947	9.28	-26.668
1070	1.07	-13.022	-15.413	-11.056	-12.91	7.128	-23.183	7.223	-24.94
1071	1.071	-15.469	-17.519	-20.833	-11.502	-18.558	-13.93	-6.26	-20.3
1072	1.072	-17.737	-13.826	-29.524	-11.067	-35.534	-16.684	-22.066	-21.65
1073	1.073	-17.096	-10.51	-27.984	-11.405	-7.228	-55.266	-15.61	-20.51
1074	1.074	-12.4	-17.062	-32.246	-7.671	41.984	-16.597	-21.343	-26.531
1075	1.075	-12.931	-16.076	-33.389	-9.936	35.463	28.875	-16.047	-23.446
1076	1.076	-13.267	-15.277	-46.517	-11.051	29.509	10.677	-8.059	-16.676
1077	1.077	-7.793	-14.484	-27.135	-10.615	24.127	27.075	-9.341	-17.433
1078	1.078	-18.589	-12.523	6.375	-10.959	9.073	42.054	-5.603	-10.054
1079	1.079	-20.084	-10.564	10.857	-15.754	-4.423	73.892	-4.371	-7.121
1080	1.08	-15.782	-11.122	31.608	-13.774	-33.398	102.942	-16.097	-2.822
1081	1.081	-14.581	-9.748	20.427	-3.679	-44.574	129.301	-17.56	-14.951
1082	1.082	-15.7	-11.089	37.5	0.622	-34.465	105.559	-18.821	-23.57
1083	1.083	-12.551	-13.205	-9.541	-3.011	-31.334	58.646	-15.044	-18.846
1084	1.084	-11.538	-12.032	-29.467	-11.293	-28.6	-28.665	-13.764	-14.532
1085	1.085	-10.726	-16.28	25.573	-10.288	-31.088	-40.287	-10.553	-10.813
1086	1.086	-14.746	-14.92	18.28	-9.275	-33.387	-29.249	-13.354	2.385
1087	1.087	-16.642	-12.583	-1.567	-4.98	-31.218	-58.706	-10.739	-6.276
1088	1.088	-16.019	-14.709	-31.914	-17.134	-29.247	-67.462	-9.878	-4.676
1089	1.089	-9.396	-8.696	6.822	-18.854	-23.981	-59.17	-11.732	-0.361
1090	1.09	-11.875	-12.944	-38.57	-17.291	-16.015	-51.623	-9.732	-6.678
1091	1.091	-17.443	-15.26	-8.087	-18.625	5.679	-57.981	-11.406	-10.094
1092	1.092	-15.464	-13.318	-2.555	-12.219	21.361	-63.783	-8.829	3.897
1093	1.093	-17.352	-16.604	-7.443	-11.033	7.236	-47.272	-15.17	9.738
1094	1.094	-14.413	-18.35	-57.65	-16.249	9.764	-42.357	-5.463	-2.435
1095	1.095	-16.9	-10.414	-90.993	-15.273	21.396	-28.982	-1.752	-3.959
1096	1.096	-9.504	-13.896	-60.477	-9.264	19.298	-25.2	-7.711	-14.019
1097	1.097	-12.569	-16.993	-43.935	-5.185	5.794	-21.747	-10.76	-12.839
1098	1.098	-13.505	-14.09	-38.812	-3.227	-6.349	-18.431	-5.855	-25.975
1099	1.099	-17.723	-13.313	-6.756	-5.138	-14.235	-15.24	-11.783	-24.178
1100	1.1	-16.92	-10.996	30.921	-2.227	-18.448	-12.491	-15.814	-22.594
1101	1.101	-16.302	-11.582	26.015	-0.868	-24.801	-15.018	-13.885	-21.199
1102	1.102	-18.216	-14.874	30.619	-5.31	-23.61	-3.365	-19.892	-24.813
1103	1.103	-21.095	-13.13	18.363	-14.196	-13.896	-9.674	-19.148	-6.762
1104	1.104	-17.59	-15.648	14.768	-25.986	-7.469	-11.544	-17.235	-19.491
1105	1.105	-20.868	-16.035	-2.194	-30.622	-8.588	14.847	-7.163	-21.798
1106	1.106	-19.682	-13.131	-36.607	-26.367	-11.652	11.227	-5.744	-23.933
1107	1.107	-15.22	-10.414	-59.437	-19.982	-4.843	-33.374	0.729	-18.14
1108	1.108	-18.118	-13.117	-71.834	-11.661	-0.555	-63.636	9.134	-12.984
1109	1.109	-12.313	-16.599	-60.602	-14.746	-12.73	-13.596	21.025	-2.034
1110	1.11	-19.657	-14.281	-50.529	-11.833	-14.452	19.993	10.117	-0.734
1111	1.111	-10.749	-16.414	-3.436	-11.051	-22.382	14.065	0.171	-12.616
1112	1.112	-11.908	-11.965	43.479	-0.398	-15.208	-13.551	-8.618	-14.238
1113	1.113	-10.937	-14.865	-11.26	-7.539	-11.508	1.617	-19.368	-10.106
1114	1.114	-2.031	-14.478	-77.817	-6.365	-10.306	6.109	-29.334	-11.404
1115	1.115	-12.863	-12.152	-86.542	-9.843	-9.298	35.176	-48.789	-5.564
1116	1.116	-14.208	-14.285	-94.472	-8.871	-2.459	8.902	-46.022	-2.558
1117	1.117	-13.037	-14.68	-42.623	-11.778	-6.647	-1.128	-33.257	-17.234
1118	1.118	-11.858	-10.426	4.351	-14.293	-10.629	-16.797	-16.973	1.994
1119	1.119	-14.946	-12.95	95.998	-16.618	-15.42	-30.932	-10.542	9.521
1120	1.12	-15.911	-12.569	161.881	-7.132	-14.794	-23.362	-0.823	7.048
1121	1.121	-11.648	-8.511	78.428	-3.448	-11.868	-16.348	0.965	-3.865
1122	1.122	-15.708	-16.449	67.583	-9.453	-6.071	-14.167	-0.523	-2.189
1123	1.123	-10.872	-17.614	38.013	-12.547	-10.152	-8.318	-1.848	-14.569
1124	1.124	-14.168	-12.387	11.335	-7.716	-9.567	-13.532	-0.651	-16.214
1125	1.125	-15.91	-15.289	3.193	-5.198	0.527	-8.845	2.845	-17.461
1126	1.126	-19.399	-14.518	-4.219	-12.55	4.783	-10.131	-6.837	-29.065
1127	1.127	-13.99	-16.84	-24.19	-11.583	-4.13	-11.238	-8.009	-27.318
1128	1.128	-18.834	-16.257	-42.383	-9.063	-10.147	-5.169	-11.517	-22.832
1129	1.129	-11.495	-11.614	-36.905	-11.389	-9.218	-10.335	-23.355	-21.494
1130	1.13	-10.542	-13.349	-31.809	-6.556	-8.292	-19.178	-24.949	-27.35
1131	1.131	-14.811	-11.991	-27.302	-13.915	-7.586	-27.442	-23.665	-30.307
1132	1.132	-17.143	-15.274	-14.864	-9.071	-6.877	-43.472	-32.626	-15.48
1133	1.133	-15.22	-10.435	-33.537	-9.841	-7.51	-55.123	-24.332	-4.735
1134	1.134	-11.942	-11.016	-36.728	-10.616	-10.846	-36.102	-8.275	1.165
1135	1.135	-18.533	-9.278	-14.782	-15.462	-9.157	-18.522	-1.303	-7.463
1136	1.136	-16.028	-12.761	-40.2	-13.534	-11.74	-2.442	5.093	-18.407
1137	1.137	-16.816	-7.345	-16.303	-17.599	-9.496	20.846	7.039	-11.127
1138	1.138	-16.245	-15.277	-0.618	-14.122	-11.702	17.596	8.775	-12.153
1139	1.139	-14.317	-12.178	-31.929	-6.778	-14.469	-25.153	7.199	-18.005
1140	1.14	-18.387	-11.202	-28.04	-12.008	-8.702	-31.322	2.893	-16.873
1141	1.141	-18.004	-11.975	-39.413	-12.976	-7.945	7.233	4.006	-11.916
1142	1.142	-19.371	-12.754	-36.217	-12.201	-9.875	42.331	7.44	-3.912
1143	1.143	-13.572	-9.273	-33.156	-8.137	-17.237	83.432	10.507	12.2
1144	1.144	-12.815	-12.564	-47.284	-10.08	-10.496	99.782	1.61	5.23
1145	1.145	-19.408	-14.304	-24.095	-12.017	-11.305	155.268	-9.188	15.85
1146	1.146	-11.483	-11.779	-2.29	-12.599	-9.005	88.47	-16.327	2.316
1147	1.147	-10.517	-13.134	-16.457	-19.561	-5.559	-45.853	-33.369	-6.372
1148	1.148	-17.291	-15.259	-39.703	-16.657	-7.554	-142.035	-31.048	-27.036
1149	1.149	-13.039	-9.252	-36.688	-8.722	-9.372	-124.613	-3.373	-12.879
1150	1.15	-17.11	-13.507	-28.446	-1.361	-6.94	-76.988	15.387	-25.65
1151	1.151	-13.635	-15.824	-35.996	-2.318	-8.374	-62.644	18.671	-41.889
1152	1.152	-18.288	-17.759	-10.233	-15.462	-15.027	-49.471	21.798	-22.696
1153	1.153	-12.876	-14.471	20.764	-17.391	-14.128	-37.643	13.525	-15.119
1154	1.154	-10.952	-16.213	24.824	-12.184	-14.95	-26.799	-14.668	6.015
1155	1.155	-15.599	-15.825	28.394	-7.574	-10.933	-16.919	-63.743	25.775
1156	1.156	-6.701	-15.442	52.04	-11.873	-6.133	-43.598	-70.239	28.304
1157	1.157	-3.019	-13.313	61.158	-10.735	-5.597	-35.443	-64.183	63.359
1158	1.158	0.471	-14.47	29.926	-16.729	-7.37	-28.109	-47.719	38.228
1159	1.159	-11.331	-11.756	17.439	-13.613	-10.881	-21.569	-62.862	-12.062
1160	1.16	-12.869	-13.885	-39.351	-8.763	-8.596	-3.364	-49.362	-5.447
1161	1.161	-11.507	-15.812	-63.814	-11.259	-6.495	2.09	-28.717	-11.414
1162	1.162	-12.658	-15.041	-145.312	-13.56	-6.143	-2.91	-10.031	16.264
1163	1.163	-18.649	-12.332	-91.103	-12.951	-9.65	10.64	-20.166	1.179
1164	1.164	-17.663	-18.139	-41.776	-2.875	-3.088	6.598	-10.95	14.737
1165	1.165	-18.612	-9.242	-50.733	-1.506	-13.95	2.929	25.957	-47.763
1166	1.166	-24.599	-10.407	-26.391	-2.662	-9.731	6.249	61.111	-128.461
1167	1.167	-25.362	-13.5	-4.341	-8.67	-13.431	3.133	29.096	-117.624
1168	1.168	-20.511	-8.659	15.627	-7.703	-9.975	5.809	0.031	-28.8
1169	1.169	-14.502	-12.914	21.633	-12.537	-13.104	-1.791	-3.602	78.616
1170	1.17	-15.266	-15.237	104.913	-16.8	-6.357	-4.167	-13.639	150.788
1171	1.171	-15.843	-17.172	45.4	-6.132	-2.121	-6.317	-35.52	111.288
1172	1.172	-12.544	-13.884	-8.819	-13.291	-6.195	-4.399	-15.846	27.837
1173	1.173	-9.634	-15.633	1.005	-6.909	-4.267	-6.145	-13.423	-48.054
1174	1.174	-12.143	-18.156	27.616	-12.928	0.37	-4.59	2.713	-196.134
1175	1.175	-10.778	-12.735	51.829	-16.047	5.789	-3.23	17.466	-217.262
1176	1.176	-8.637	-14.677	14.679	-13.151	-5.035	-17.547	19.253	-159.651
1177	1.177	-11.345	-15.262	-5.421	-17.411	-12.959	-27.227	20.848	-142.326
1178	1.178	-12.494	-9.851	-35.955	-10.076	-11.591	-18.518	19.143	-62.908
1179	1.179	-14.617	-16.442	-41.511	-13.002	-20.48	-13.867	20.345	-19.908
1180	1.18	-12.67	-13.925	-26.538	-10.502	-14.451	-15.212	21.386	-6.908
1181	1.181	-14.592	-16.255	-40.218	-12.833	-15.394	-6.31	3.35	4.758
1182	1.182	-14.005	-11.418	-69.371	-10.92	-10.545	4.519	-24.944	15.477
1183	1.183	-12.446	-13.364	-95.796	-11.518	-8.04	26.194	-36.2	25.268
1184	1.184	-13.791	-9.303	-72.091	-13.283	2.586	23.107	-39.5	34.128
1185	1.185	-13.972	-16.275	-62.886	-11.944	12.652	-19.412	-36.42	25.982
1186	1.186	-16.09	-11.445	-37.386	-16.434	19.057	-37.506	-33.721	3.961
1187	1.187	-19.563	-13.967	14.03	-8.743	15.597	-20.932	-15.936	-15.949
1188	1.188	-19.163	-14.746	110.341	-14.019	-0.439	4.364	0.283	-21.931
1189	1.189	-15.472	-15.332	123.461	-16.96	-12.018	18.041	10.86	-27.313
1190	1.19	-18.748	-12.045	39.98	-16.222	-22.635	14.054	4.978	7.874
1191	1.191	-14.682	-9.148	7.367	-15.49	-24.527	-4.653	-0.351	39.734
1192	1.192	-17.193	-10.516	-42.061	-7.594	-8.621	-1.292	-17.894	52.008
1193	1.193	-9.834	-13.821	-68.851	-2.401	-6.45	1.87	-48.42	78.251
1194	1.194	-10.782	-15.958	-60.755	-11.337	-8.351	-23.604	-60.96	61.153
1195	1.195	-15.604	-15.578	-38.683	-10.225	-17.018	-26.808	-34.822	14.062
1196	1.196	-16.367	-10.558	-18.758	-11.245	-12.336	-29.77	-11.189	-5.925
1197	1.197	-18.677	-15.211	-12.789	-6.455	-8.035	-32.365	-20.647	-24.207
1198	1.198	-15.181	-15.799	37.125	-7.29	-6.824	-24.827	-18.064	-18.923
1199	1.199	-15.747	-10.971	43.665	-16.239	-5.611	-27.22	-10.585	6.057
1200	1.2	-12.837	-11.551	-11.326	-17.441	-10.796	-25.085	-17.554	-7.703
1201	1.201	-11.485	-9.818	-48.324	-20.572	-15.589	-15.351	-40.964	-20.294
1202	1.202	-13.811	-11.183	-54.891	-15.774	-13.028	-13.556	-50.236	-16.761
1203	1.203	-10.918	-11.581	-36.661	-2.671	-18.594	-5.618	-47.459	-13.503
1204	1.204	-14.592	-14.488	35.556	3.065	-11.97	-9.885	-49.905	-10.394
1205	1.205	-14.209	-10.038	45.452	4.743	-17.925	-8.77	-33.573	-7.557
1206	1.206	-18.283	-12.947	18.789	-6.35	-12.262	-14.927	-5.86	-20.208
1207	1.207	-15.771	-14.309	-70.754	-22.268	-15.696	-7.843	28.25	-17.861
1208	1.208	-13.452	-16.633	-35.11	-24.456	-13.912	-5.487	69.564	-15.739
1209	1.209	-15.391	-14.704	-24.216	-18.712	-13.295	-6.566	53.217	-17.741
1210	1.21	-17.544	-18.778	-14.298	-20.519	-17.323	-5.846	38.202	-19.595
1211	1.211	-12.342	-10.847	-23.242	-19.032	-11.476	-13.183	33.793	-8.637
1212	1.212	-12.946	-9.686	-31.437	-17.732	-10.662	-12.166	4.753	-18.787
1213	1.213	-20.328	-12.78	-38.149	-11.223	-10.042	-16.35	-3.585	-19.421
1214	1.214	-15.517	-9.88	-45.558	-12.438	-1.293	-4.096	-22.363	-20.642
1215	1.215	-18.052	-10.661	-38.974	-8.99	9.586	-9.269	-19.043	-14.717
1216	1.216	-17.298	-18.007	-44.97	0.656	-0.445	5.097	2.877	-13.885
1217	1.217	-16.738	-17.039	-28.481	-11.188	-1.564	3.226	-22.598	-22.967
1218	1.218	-13.466	-14.527	27.121	-15.882	-0.365	5.028	-67.277	-21.939
1219	1.219	-15.226	-13.757	19.831	-8.77	-7.674	-2.862	-36.928	-5.936
1220	1.22	-10.404	-14.338	-0.042	-25.843	-8.604	-18.731	1.73	-12.881
1221	1.221	-12.353	-11.045	6.063	-4.789	-12.817	-12.373	36.905	-10.697
1222	1.222	-14.116	-12.786	-10.359	-7.535	-8.704	-18.224	41.317	-24.262
1223	1.223	-10.642	-14.132	-5.359	-0.036	-9.24	-20.052	45.386	-29.589
1224	1.224	-16.073	-16.444	26.545	2.243	-13.838	-18.626	49.088	-25.128
1225	1.225	-18.026	-11.599	22.481	-12.709	-14.378	-11.573	32.128	-3.704
1226	1.226	-10.688	-13.522	-3.799	-22.432	-9.499	-5.24	10.336	11.758
1227	1.227	-15.531	-11.771	-27.595	-6.606	-16.829	-8.677	7.7	31.391
1228	1.228	-13.025	-9.245	-36.921	-4.518	-17.78	-9.646	-5.004	49.166
1229	1.229	-12.257	-16.58	-28.677	-14.222	-23.769	-14.554	-39.98	37.626
1230	1.23	-14.206	-11.344	-5.541	-15.987	-14.867	-10.38	-95.503	5.857
1231	1.231	-12.286	-16.17	-2.529	-11.353	0.816	-6.4	-73.451	-16.787
1232	1.232	-17.725	-10.157	-5.283	-12.717	15.727	-17.293	-66.897	-37.331
1233	1.233	-14.267	-14.203	-18.089	-9.047	17.672	-21.979	-60.947	-55.968
1234	1.234	-14.867	-13.613	-20.431	-17.377	-5.153	-34.967	-33.304	-65.895
1235	1.235	-17.796	-11.664	-26.842	-1.316	-14.425	-43.715	-28.286	-106.584
1236	1.236	-14.331	-15.721	-21.062	5.653	-17.111	-45.347	-14.729	-78.786
1237	1.237	-16.667	-14.351	5.288	-0.738	-14.58	-35.383	-2.315	-53.534
1238	1.238	-16.301	-18.79	-5.847	-10.406	-16.895	-31.781	16.501	-57.914
1239	1.239	-14.394	-17.033	-2.42	-8.66	-10.517	-16.163	13.252	4.628
1240	1.24	-8.614	-13.536	25.888	-10.203	-16.339	-5.558	22.578	31.371
1241	1.241	-10.962	-9.077	-0.516	-14.449	-7.656	15.687	30.908	55.804
1242	1.242	-12.913	-9.644	9.467	-18.115	-12.325	29.759	33.405	18.899
1243	1.243	-20.276	-13.119	-25.049	-14.611	-8.076	27.198	31.03	12.388
1244	1.244	-17.379	-16.401	-57.03	-4.909	-6.924	-3.234	33.099	-5.738
1245	1.245	-16.608	-13.491	-11.154	-6.046	-3.448	-32.331	7.886	-11.135
1246	1.246	-12.555	-13.866	19.271	-12.01	-6.557	-81.56	-2.193	3.929
1247	1.247	-14.496	-15.011	-8.319	-6.747	-9.475	-61.684	-43.001	26.724
1248	1.248	-20.507	-13.451	-3.256	-15.608	-12.002	-43.539	-70.622	39.051
1249	1.249	-11.611	-17.31	-7.781	-14.415	-3.114	-48.978	-85.67	65.312
1250	1.25	-8.131	-12.454	4.506	-15.357	-6.607	-23.831	-62.77	34.314
1251	1.251	-7.165	-11.857	-37.201	-14.351	-7.593	8.095	-58.653	-28.245
1252	1.252	-8.137	-12.42	-31.871	-10.054	-12.455	62.284	-84.939	-90.798
1253	1.253	-16.081	-13.765	-6.78	-1.109	-8.227	69.625	-74.837	-98.964
1254	1.254	-10.862	-17.048	-11.284	-4.535	-7.477	89.552	-77.881	-150.653
1255	1.255	-11.832	-10.465	-31.995	-5.44	-9.424	156.69	-52.277	-103.834
1256	1.256	-12.609	-9.486	-35.653	-20.086	-6.148	183.366	-35.171	-12.317
1257	1.257	-13.385	-11.995	-18.643	-9.386	-2.086	61.209	-38.176	27.103
1258	1.258	-15.324	-9.667	-65.752	-11.286	-0.73	8.74	-12.547	38.851
1259	1.259	-10.691	-6.19	-59.212	-6.033	-6.142	-38.857	11.344	28.012
1260	1.26	-13.601	-13.553	-16.663	-7.535	-9.631	-81.993	58.409	-1.535
1261	1.261	-14	-16.47	-0.248	-14.65	-7.702	-95.139	105.236	7.387
1262	1.262	-12.644	-17.249	14.824	-2.784	-9.454	-106.934	99.221	-0.73
1263	1.263	-17.485	-9.902	10.353	-17.027	-12.953	-74.417	60.492	-8.041
1264	1.264	-22.143	-10.881	6.258	-22.737	-10.664	-64.547	25.26	11.927
1265	1.265	-19.245	-16.897	2.556	-24.378	-11.855	-55.63	20.787	17.96
1266	1.266	-20.601	-11.303	-7.489	-16.351	-16.326	-63.745	8.397	12.518
1267	1.267	-20.213	-10.743	-10.583	-12.02	-13.449	-56.357	4.733	7.443
1268	1.268	-13.636	-8.822	-7.874	-10.792	-16.955	-36.409	21.751	20.965
1269	1.269	-10.74	-15.427	-10.341	-16.739	-11.56	-6.002	18.621	16.881
1270	1.27	-15.015	-19.713	-7.993	-17.651	-12.176	10.469	4.465	5.665
1271	1.271	-9.408	-15.68	-10.084	-10.842	-14.149	15.527	-18.783	2.418
1272	1.272	-17.343	-19.197	-8.044	-4.774	-14.768	38.394	-34.456	-6.811
1273	1.273	-14.265	-19.809	-6.233	-3.94	-15.187	50.813	-42.78	7.381
1274	1.274	-13.31	-15.779	-17.201	-3.295	-8.836	24.524	-60.58	-15.778
1275	1.275	-14.097	-15.423	-38.777	-6.518	-8.099	-26.92	-48.965	-12.605
1276	1.276	-23.024	-14.098	-41.846	-5.891	-5.815	-108.354	-42.615	-15.243
1277	1.277	-19.558	-13.749	-16.315	-9.328	-6.424	-54.115	-36.918	-32.991
1278	1.278	-22.678	-17.46	0.714	-12.558	-1.812	15.019	-24.884	-35.249
1279	1.279	-15.924	-14.204	10.023	-15.399	-0.099	23.963	-1.239	-67.095
1280	1.28	-13.426	-13.083	18.378	-19.805	-3.615	15.869	15.657	-71.479
1281	1.281	-11.121	-15.052	-20.092	-18.024	-5.957	-6.156	6.246	-33.897
1282	1.282	-7.646	-14.706	-36.505	-14.503	-4.803	-12.71	3.462	-8.721
1283	1.283	-12.316	-9.901	-41.509	-11.174	-6.737	-18.719	-14.335	-13.181
1284	1.284	-8.286	-11.879	-0.277	-14.04	-7.131	-13.326	-21.221	-25.571
1285	1.285	-16.264	-11.337	16.184	-13.616	-10.06	-8.295	-27.49	-21.888
1286	1.286	-19.773	-15.441	-8.965	-7.757	-6.418	-3.803	-29.318	-18.634
1287	1.287	-14.571	-14.128	-22.479	-10.025	-8.776	-7.817	-20.567	-15.594
1288	1.288	-7.813	-17.458	-10.052	-9.396	-12.873	-4.122	-6.267	9.9
1289	1.289	-7.041	-14.606	31.574	-8.779	-13.286	-14.159	-0.461	-0.21
1290	1.29	-11.115	-8.65	48.05	-10.496	-10.981	-17.184	11.736	9.106
1291	1.291	-15.96	-12.945	2.645	-6.99	-9.844	-19.83	19.715	6.471
1292	1.292	-21.974	-10.654	-39.903	-7.348	-9.478	-22.255	26.962	-11.277
1293	1.293	-17.93	-14.17	-56.268	-8.486	-8.339	-15.189	7.53	-8.98
1294	1.294	-19.886	-14.786	-71.316	-12.918	-11.846	-12.949	-0.665	-6.889
1295	1.295	-16.631	-17.723	-57.774	-18.304	-12.266	-3.198	-8.107	-8.897
1296	1.296	-19.563	-17.371	-61.792	-17.695	-5.708	-11.86	-24.303	-17.631
1297	1.297	-14.755	-16.053	-5.015	-14.386	-6.698	-13.405	-47.691	-12.861
1298	1.298	-15.373	-16.478	100.877	-5.463	-4.205	-20.549	-31.989	-5.623
1299	1.299	-17.15	-16.902	86.592	-6.605	-9.836	-19.358	-34.669	-9.295
1300	1.3	-15.807	-16.548	20.87	-14.902	-6.367	-13.331	-27.065	-8.112
1301	1.301	-12.531	-16.383	-14.663	-13.918	-5.806	-8.056	-20.01	-19.924
1302	1.302	-11.393	-11.962	-25.423	-9.079	0.756	6.73	-22.059	-15.272
1303	1.303	-12.582	-11.403	-15.434	-11.585	-8.939	4.72	-20.072	-25.359
1304	1.304	-18.42	-10.849	-6.396	-12.34	-12.631	6.749	-18.256	-19.014
1305	1.305	-16.126	-15.709	-30.67	-12.903	-13.807	15.541	-13.527	-8.174
1306	1.306	-19.631	-15.144	-23.169	-16.18	-16.917	14.099	-6.296	13.586
1307	1.307	-13.662	-14.576	-29.664	-7.273	-19.825	1.208	13.284	10.674
1308	1.308	-6.339	-6.66	-23.663	-0.885	-19.061	-25.197	16.013	-31.758
1309	1.309	-13.141	-5.505	-18.264	-9.204	-6.876	-29.014	18.613	-74.233
1310	1.31	-10.647	-6.486	-3.202	-8.244	-8.635	-19.117	21.011	-24.189
1311	1.311	-18.024	-9.408	-16.751	-17.148	-0.718	-16.185	6.185	-4.24
1312	1.312	-15.141	-10.203	-20.819	-25.482	0.62	-8.001	-18.88	-34.631
1313	1.313	-10.903	-10.996	-9.552	-30.704	12.414	-5.603	-35.847	-18.272
1314	1.314	-14.992	-7.518	-12.729	-29.75	7.755	-7.991	-32.72	-13.326
1315	1.315	-18.502	-9.456	-34.445	-16.608	0.585	-10.175	-35.425	36.889
1316	1.316	-17.942	-14.883	-14.658	4.67	-8.328	-16.019	-27.884	43.388
1317	1.317	-13.901	-18.368	3.193	-3.655	-14.334	-3.868	-20.958	12.999
1318	1.318	-9.077	-8.302	-3.718	3.894	-13.373	-11.826	-23.121	7.618
1319	1.319	-4.446	-6.947	-1.569	1.577	-10.473	-16.079	5.902	-7.347
1320	1.32	-13.357	-8.107	-30.528	3.7	-9.699	-27.842	26.575	-39.085
1321	1.321	-19.759	-6.945	-76.369	-9.858	-12.017	-19.854	15.271	-42.997
1322	1.322	-6.611	-12.163	-45.998	-8.123	-12.593	-21.149	5.042	-46.563
1323	1.323	-11.853	-13.124	-29.527	-9.684	-10.649	-14.701	-10.889	-36.46
1324	1.324	-16.51	-17.371	-34.532	-13.951	-11.22	-11.156	-19.572	-33.326
1325	1.325	-9.358	-15.027	15.81	-10.279	-8.688	-10.16	-7.188	-7.756
1326	1.326	-10.529	-11.522	22.409	-16.29	-13.125	-11.157	27.508	9.311
1327	1.327	-11.698	-14.788	-7.941	-15.333	-12.528	-8.713	52.482	6.243
1328	1.328	-14.794	-14.179	-24.309	-16.315	-13.862	-6.406	29.647	-13.488
1329	1.329	-15.757	-15.509	-19.187	-10.329	-11.521	-4.415	-16.091	-15.987
1330	1.33	-18.262	-16.835	-5.582	-8.027	-11.895	-3.782	-46.278	-18.366
1331	1.331	-23.857	-14.679	-1.502	-4.572	-11.493	5.154	-40.677	-16.29
1332	1.332	-12.996	-16.59	2.136	-9.248	-11.097	22.187	-75.796	-2.747
1333	1.333	-5.039	-12.303	5.331	-7.532	-8.182	24.507	-98.586	-11.443
1334	1.334	-0.768	-15.745	2.099	-14.535	-11.853	-7.429	-77.883	-12.989
1335	1.335	-20.309	-13.383	-0.679	-17.472	-9.532	-39.354	-43.943	8.682
1336	1.336	-17.596	-14.502	-13.405	-16.742	-9.148	-35.28	24.563	55.745
1337	1.337	-25.136	-14.854	-1.778	-19.102	-6.441	6.336	73.663	62.404
1338	1.338	-32.091	-9.01	4.576	-17.206	-12.245	0.915	46.705	44.299
1339	1.339	-21.434	-13.035	-5.136	-7.183	-11.466	-24.245	22.161	16.736
1340	1.34	-19.486	-14.927	-28.021	-8.565	-7.981	-10.716	-14.83	-18.393
1341	1.341	-14.251	-16.812	-12.372	-17.473	-3.328	-23.114	-48.215	-4.8
1342	1.342	-12.698	-16.189	-49.427	-13.977	-6.222	-26.803	-66.283	15.88
1343	1.343	-16.954	-16.535	-34.455	-8.749	-2.727	-43.837	-71.586	4.536
1344	1.344	-2.628	-16.885	-2.608	-13.616	4.636	-34.541	-46.373	7.639
1345	1.345	-8.428	-13.944	-6.692	-12.862	-5.031	-26.205	-23.541	-39.601
1346	1.346	-6.67	-11.196	-10.349	-10.558	-8.695	-13.412	-2.831	-140.602
1347	1.347	-5.101	-10.773	-0.188	-9.995	-9.844	2.867	-21.66	-68.439
1348	1.348	-12.231	-10.537	-3.094	-16.01	-12.926	9.281	-25.036	-2.611
1349	1.349	-24.008	-14.949	-39.841	-18.323	-10.01	7.365	-34.336	-14.425
1350	1.35	-19.333	-14.332	-24.737	-10.373	-7.491	5.642	-20.201	-25.328
1351	1.351	-12.147	-11.396	-47.744	1.42	-9.812	-2.278	3.01	-74.764
1352	1.352	-10.956	-18.326	-60.31	-6.536	-11.744	-12.324	18.66	-65.947
1353	1.353	-14.406	-13.448	-41.604	-10.817	-9.798	-8.616	15.924	-25.404
1354	1.354	-13.411	-17.668	-17.831	-14.531	-9.213	-9.757	13.417	-62.493
1355	1.355	-20.163	-15.309	-52.31	-13.391	-10.562	-12.837	43.87	-56.105
1356	1.356	-12.205	-15.856	7.238	-16.493	-12.879	-9.915	72.995	-50.35
1357	1.357	-13.151	-12.531	80.525	-5.663	-6.294	3.26	61.868	10.336
1358	1.358	-16.026	-19.077	50.866	-9.921	-9.187	1.328	10.517	34.485
1359	1.359	-16.768	-9.364	59.719	-1.021	-4.911	-7.402	17.988	-2.701
1360	1.36	-17.518	-10.489	51.536	-9.342	-7.207	-21.753	24.671	43.872
1361	1.361	-18.081	-9.299	44.125	-8.369	-6.613	-27.59	6.526	49.781
1362	1.362	-16.122	-10.248	-2.775	-13.192	-11.223	-22.398	-9.926	88.551
1363	1.363	-14.36	-15.069	-69.957	-10.674	-9.461	-17.771	-35.116	53.262
1364	1.364	-13.947	-15.827	-96.682	-9.909	-9.826	-1.923	-48.711	57.617
1365	1.365	-14.321	-13.495	-7.146	-14.768	-7.495	0.202	-44.701	20.005
1366	1.366	-11.401	-12.906	-19.037	-12.836	-12.321	6	-25.958	-55.704
1367	1.367	-15.839	-14.837	-29.902	-13.409	-7.677	4.232	-36.021	-88.276
1368	1.368	-10.403	-10.78	-0.219	-15.937	-10.586	-0.422	-45.281	-137.734
1369	1.369	-13.868	-14.258	-44.848	-10.518	-7.102	-10.494	-25.512	-164.572
1370	1.37	-10.561	-14.646	-4.164	-7.053	-10.379	-11.682	-2.256	-107.907
1371	1.371	-9.975	-14.274	17.916	-6.5	-9.207	-20.034	44.775	-56.481
1372	1.372	-12.504	-13.129	-15.593	-1.129	-11.91	-12.705	91.539	3.847
1373	1.373	-13.87	-14.312	-21.605	-7.757	-9.967	-17.554	146.387	11.677
1374	1.374	-15.053	-16.471	-26.997	-13.795	-9.178	-18.323	124.174	3.992
1375	1.375	-13.905	-14.575	-32.01	-13.062	-7.231	-9.408	63.458	-2.86
1376	1.376	-19.71	-13.256	-36.42	-13.687	-8.568	-17.689	-58.766	3.02
1377	1.377	-20.483	-15.618	-48.759	-14.316	-11.848	-7.993	-181.344	8.333
1378	1.378	-22.415	-12.946	-37.519	-17.278	-7.765	-14.366	-228.998	3.115
1379	1.379	-19.12	-12.599	-6.551	-11.542	-4.264	-13.207	-214.699	44.144
1380	1.38	-19.703	-10.514	22.5	-7.538	-9.664	-10.108	-148.881	38.547
1381	1.381	-22.227	-8.631	26.207	-4.101	-7.713	-5.273	-65.409	23.132
1382	1.382	-16.802	-12.931	50.031	-7.401	-9.632	-7.767	-11.127	18.317
1383	1.383	-13.299	-18.398	65.714	1.471	-6.713	-10.072	18.591	14.094
1384	1.384	-4.569	-17.86	23.112	-4.979	-1.866	-13.549	99.365	2.752
1385	1.385	-10.554	-17.335	-68.453	0.96	-3.791	-11.649	131.981	-28.33
1386	1.386	-15.781	-14.487	-55.331	-4.316	-3.206	-7.648	141.983	-57.412
1387	1.387	-12.88	-14.162	-19.792	-7.278	-8.998	-4.21	115.448	-53.845
1388	1.388	-10.37	-16.541	-9.034	-8.102	-13.049	-5.594	26.019	-50.696
1389	1.389	-11.154	-16.994	20.506	-20.343	-9.55	-1.577	-81.27	-41.328
1390	1.39	-13.097	-16.673	-6.258	-36.249	-11.467	-8.596	-153.409	1.457
1391	1.391	-12.524	-14.032	1.814	-42.681	-10.859	-9.626	-140.246	44.08
1392	1.392	-13.113	-11.975	-5.556	-29.186	-11.219	-15.695	-104.684	82.802
1393	1.393	-11.767	-11.85	-39.087	-2.93	-7.902	-16.536	-50.559	108.039
1394	1.394	-13.137	-13.847	-81.732	-14.207	-10.773	-18.533	-1.265	94.606
1395	1.395	-17.199	-15.462	-76.392	-17.546	-11.894	-15.277	-10.201	32.181
1396	1.396	-22.042	-12.046	-111.718	-14.512	-6.836	-23.036	30.412	-102.12
1397	1.397	-22.63	-16.564	-116.276	-11.865	-10.099	-24.007	37.759	-121.348
1398	1.398	-19.725	-13.727	-53.862	-24.696	-7.174	-19.181	-9.076	-68.893
1399	1.399	-21.086	-12.438	80.405	-27.075	-4.64	-13.18	-15.098	-21.232
1400	1.4	-13.741	-10.184	138.062	-7.956	-1.324	-4.26	12.537	-6.866
1401	1.401	-14.708	-14.323	85.74	-0.447	-5.368	-5.423	27.585	-20.08
1402	1.402	-17.606	-14.776	-25.45	1.836	-8.84	-8.533	23.08	-8.469
1403	1.403	-13.349	-13.493	-39.782	8.156	-11.152	-7.017	-5.983	2.177
1404	1.404	-12.775	-14.723	-26.694	-9.321	-13.461	-6.08	-47.675	51.467
1405	1.405	-11.999	-16.917	-14.972	-20.989	-11.317	-8.632	-53.148	78.323
1406	1.406	-13.935	-17.37	-4.197	-18.923	-11.683	-12.727	-38.053	86.694
1407	1.407	-13.332	-17.047	-14.044	-17.058	-14.373	-14.669	-42.469	20.141
1408	1.408	-13.896	-14.976	-6.005	-11.12	-15.897	-11.355	-27.182	-32.093
1409	1.409	-13.497	-16.97	2.95	-19.892	-11.424	-2.428	-14.863	-23.088
1410	1.41	-8.079	-14.509	11.116	-21.5	-2.689	6.488	26.693	-112.724
1411	1.411	-18.923	-11.076	3.716	-31.637	-15.828	7.644	43.053	-196.155
1412	1.412	-14.28	-13.441	-29.85	-19.889	-3.614	-2.033	37.879	-76.642
1413	1.413	-15.633	-15.609	-24.019	-8.887	-2.043	-0.871	33.248	-28.892
1414	1.414	-9.234	-9.66	14.472	4.041	-0.666	-18.882	37.088	-43.094
1415	1.415	-15.222	-13.975	9.243	-1.251	-12.453	-16.354	10.534	-29.795
1416	1.416	-12.109	-16.345	-22.796	0.229	-7.779	-4.729	-6.709	-17.858
1417	1.417	-13.053	-9.806	-85.412	4.431	-6.405	-11.098	-22.555	-6.974
1418	1.418	-12.265	-15.844	-76.609	-7.409	-10.056	-16.899	-19.998	2.876
1419	1.419	-11.471	-11.806	-36.05	0.519	-16.033	-4.719	-2.327	65.31
1420	1.42	-10.865	-5.252	-28.817	1.868	-10.786	-9.388	23.325	40.817
1421	1.421	-2.129	-7.79	-8.929	3.009	-7.864	-5.151	54.231	33.425
1422	1.422	1.376	-11.874	9.274	-0.489	-8.622	-16.987	58.272	66.899
1423	1.423	0.432	-7.054	-7.212	-12.299	-10.926	-21.665	54.615	85.101
1424	1.424	-14.256	-6.486	-2.189	-13.87	-7.428	-23.058	23.671	24.24
1425	1.425	-20.622	-10.558	11.323	-9.631	-9.348	-40.137	-5.391	-81.519
1426	1.426	-22.53	-7.078	-1.064	-10.804	-6.435	-19.081	-16.722	-67.092
1427	1.427	-24.244	-14.435	-4.68	-2.497	-11.267	-10.796	-33.951	-1.194
1428	1.428	-25.767	-13.469	-7.856	2.71	-9.33	1.964	-75.047	-12.887
1429	1.429	-18.58	-12.499	-17.064	-4.08	-7.586	-5.013	-125.217	-23.677
1430	1.43	-14.877	-8.24	-14.242	-17.235	-5.068	-2.885	-145.308	84.945
1431	1.431	-28.018	-17.13	-6.607	-42.376	-5.454	-20.311	-127.161	99.258
1432	1.432	-26.25	-13.633	0.369	-25.322	-4.293	-8.711	-121.681	-71.827
1433	1.433	-21.569	-16.716	19.516	2.95	0.932	-6.586	-66.023	-95.069
1434	1.434	-14.362	-9.937	6.742	-8.245	-3.902	-0.787	-43.824	-73.91
1435	1.435	-15.486	-10.699	4.436	-18.284	0.753	0.941	-23.696	-92.907
1436	1.436	-11.968	-8.356	14.993	-8.955	-8.143	-7.002	-5.313	-5.313
1437	1.437	-12.913	-14.92	20.708	-17.232	-6.974	8.856	11.296	10.616
1438	1.438	-11.934	-5.219	4.751	-14.674	-12.977	10.975	16.438	-177.259
1439	1.439	-3.985	-11.579	-18.735	-16.962	-13.957	-6.462	39.292	-254.13
1440	1.44	-4.928	-12.711	-34.448	-10.577	-16.868	9.771	35.156	-91.375
1441	1.441	-2.002	-11.712	-48.64	-12.506	-12.627	3.344	46.26	-27.836
1442	1.442	-4.503	-14.579	-35.914	-0.293	-14.964	-2.493	42.898	-46.878
1443	1.443	-5.254	-20.539	-0.857	-8.189	-15.561	-14.724	33.619	-64.172
1444	1.444	-13.162	-14.884	24.311	-15.282	-17.512	-22.687	31.007	-16.509
1445	1.445	-14.097	-12.901	28.711	-3.409	-13.471	-24.059	33.686	26.592
1446	1.446	-13.104	-12.279	16.313	-4.885	-14.847	-22.912	17.607	39.662
1447	1.447	-21.012	-13.98	5.101	-9.061	-10.422	-4.939	-9.847	51.395
1448	1.448	-20.027	-15.292	-46.353	-15.342	-8.718	-17.743	1.586	62.177
1449	1.449	-22.908	-15.626	-83.219	-26.082	-11.27	-34.032	5.033	52.29
1450	1.45	-23.661	-9.768	-156.928	-18.834	-3.954	-19.148	14.467	114.825
1451	1.451	-19.584	-15.33	-107.347	-9.862	-0.889	-17.232	22.959	171.807
1452	1.452	-13	-14.704	-8.714	3.358	-1.894	-8.547	-0.091	149.845
1453	1.453	-12.224	-12.721	57.098	-8.76	-4.447	-7.042	21.938	49.133
1454	1.454	-17.821	-16.736	68.91	-13.31	-6.805	-5.725	-20.509	-138.699
1455	1.455	-18.385	-13.198	14.742	-6.06	-11.674	-12.151	-50.793	-164.135
1456	1.456	-28.432	-14.503	-14.835	-2.294	-11.128	-27.873	-67.126	-94.342
1457	1.457	-21.258	-14.841	-41.492	-3.36	-9.42	-38.569	-51.889	-30.765
1458	1.458	-17.565	-17.502	-33.326	-6.376	-10.799	-36.697	-38.193	65.452
1459	1.459	-6.717	-11.643	-25.931	-5.33	-10.428	-28.041	-42.092	117.857
1460	1.46	-2.45	-15.656	20.945	-2.739	-9.256	-17.05	-7.857	101.961
1461	1.461	-8.821	-20.442	26.993	-14.858	-9.611	-18.453	15.18	-28.164
1462	1.462	-9.982	-20.964	43.476	-37.627	-13.073	-9.611	27.767	-45.691
1463	1.463	-17.336	-12.012	28.39	-21.873	-10.905	5.999	39.172	-61.581
1464	1.464	-14.435	-5.569	5.588	3.766	-7.189	-4.722	36.037	-75.906
1465	1.465	-18.689	-11.508	1.584	0.582	-14.519	-6.751	20.507	-89.056
1466	1.466	-21.01	-14.553	-9.596	-8.618	-9.299	-8.565	0.876	-53.404
1467	1.467	-14.418	-15.467	-19.632	-22.653	-10.288	-3.968	-16.843	0.848
1468	1.468	-15.185	-19.666	-10.346	-40.369	-9.545	3.137	-28.381	30.52
1469	1.469	-20.791	-18.838	-7.621	-28.684	-7.258	1.927	-38.951	57.317
1470	1.47	-18.865	-18.207	-35.82	-9.453	-7.88	-4.107	-36.923	49.309
1471	1.471	-12.866	-16.218	-62.097	-11.9	-4.63	-1.052	-31.598	56.737
1472	1.472	-16.915	-13.256	-38.256	-14.167	-10.081	5.673	-42.516	63.358
1473	1.473	-13.417	-15.722	-53.861	-3.462	-5.269	3.112	-23.651	-28.129
1474	1.474	-13.994	-17.991	-22.65	-9.231	-5.874	8.674	-21.064	-41.247
1475	1.475	-18.068	-15.04	-43.311	-10.937	-2.985	3.794	-18.713	-53.094
1476	1.476	-19.442	-12.292	-77.311	-6.232	-3.382	-6.318	-20.848	-42.375
1477	1.477	-15.015	-11.868	-100.094	-1.916	-3.002	-19.306	-18.923	-52.341
1478	1.478	-14.462	-11.069	-37.544	-3.001	-3.412	-24.558	-13.715	-7.689
1479	1.479	-11.012	-8.337	-28.622	-13.738	-3.833	-26.114	-12.214	0.374
1480	1.48	-4.649	-14.126	12.029	-17.911	-8.879	-16.063	-10.924	22.388
1481	1.481	-12.61	-11.78	63.717	-16.703	-8.27	-9.688	-12.137	-11.061
1482	1.482	-15.747	-13.689	70.323	-10.725	-9.944	-18.033	-8.652	-17.049
1483	1.483	-20.618	-9.015	39.957	-13.802	-12.4	-17.082	-7.654	-89.39
1484	1.484	-7.474	-10.731	-20.974	-12.802	-14.677	-12.255	-12.393	-158.638
1485	1.485	-13.29	-14.194	3.426	-18.774	-13.468	-14.778	-13.044	-114.056
1486	1.486	-8.078	-6.821	25.501	-22.808	-14.552	-9.17	-10.586	-57.269
1487	1.487	-0.156	-12.023	45.44	-17.927	-10.231	-9.762	-17.021	-20.332
1488	1.488	-4.428	-12.982	27.247	-7.849	-5.361	-5.102	-16.108	53.573
1489	1.489	-16.254	-13.736	10.775	13.842	-7.276	-3.346	-7.076	23.789
1490	1.49	-17.816	-12.95	5.7	-1.812	-1.834	2.467	11.046	-3.099
1491	1.491	-10.676	-12.351	-7.902	-10.093	-5.301	-9.708	13.657	-27.477
1492	1.492	-19.598	-12.917	-70.477	-7.544	-4.698	-7.947	-2.515	-20.053
1493	1.493	-20.777	-14.652	-61.609	-9.838	-4.072	-15.88	-17.366	26.834
1494	1.494	-26.024	-18.129	-20.961	-16.206	-2.678	-23.049	-27.018	69.453
1495	1.495	-21.21	-11.73	-28.302	-18.129	-5.949	-19.366	-39.212	19.611
1496	1.496	-22.003	-9.201	-48.238	-19.857	-0.155	-13.354	-40.779	-81.098
1497	1.497	-13.112	-13.249	-30.062	-30.869	3.905	-5.967	-27.856	-66.653
1498	1.498	-14.293	-18.076	-24.671	-26.59	0.425	-1.086	-19.229	-27.058
1499	1.499	-13.344	-14.783	-29.776	-12.26	-0.167	-10.74	-8.277	-15.144
1500	1.5	-2.528	-11.879	-25.4	16.764	-6.749	-4.335	-9.715	-47.585
1501	1.501	-1.195	-10.52	-4.783	20.824	-7.515	-5.437	-6.126	-57.358
1502	1.502	-4.877	-12.844	-1.126	2.058	-11.554	4.312	-5.055	-48.349
1503	1.503	-15.721	-12.456	-4.333	-14.959	-13.469	-4.516	-4.201	-7.664
1504	1.504	-17.077	-17.676	-1.13	-24.252	-18.089	-5.582	-5.276	-0.372
1505	1.505	-18.236	-14.193	-3.745	-26.963	-10.307	-4.519	-11.419	-7.157
1506	1.506	-17.067	-12.258	-11.26	-24.431	-11.213	-5.396	-10.798	-1.335
1507	1.507	-20.165	-11.68	-8.927	-8.179	-17.915	0.697	-11.538	-6.836
1508	1.508	-15.318	-14.198	-6.807	-1.816	-22.113	-8.085	-7.026	18.32
1509	1.509	-16.075	-12.846	-4.859	-7.632	-34.264	-13.953	-5.395	13.952
1510	1.51	-18.369	-13.225	-10.077	-5.891	-39.494	-4.118	-2.986	1.679
1511	1.511	-14.85	-15.938	-8.494	-7.434	-31.621	-0.245	-4.413	5.439
1512	1.512	-11.535	-11.685	-12.709	-6.117	-30.37	-8.324	-6.6	43.147
1513	1.513	-12.097	-18.656	-24.486	-12.547	-24.09	-0.683	-1.424	58.219
1514	1.514	-14.607	-17.689	-16.583	-16.061	-8.486	-3.242	-4.962	26.275
1515	1.515	-17.887	-13.427	-12.416	-10.858	6.389	-16.065	-3.095	5.575
1516	1.516	-24.456	-17.492	-21.427	-15.714	19.911	-25.434	-1.437	-5.618
1517	1.517	-19.61	-16.912	-27.538	-13.218	21.619	-19.928	-5.034	-2.242
1518	1.518	-18.827	-17.501	-17.942	-12.471	16.922	-24.317	-1.865	-23.968
1519	1.519	-6.632	-12.097	-11.524	-9.03	12.614	-22.738	-7.8	-15.476
1520	1.52	-15.341	-12.69	6.432	-9.634	11.396	-16.138	-2.315	-12.757
1521	1.521	-23.266	-20.054	19.132	-4.217	2.991	-5.112	-5.912	-5.599
1522	1.522	-21.898	-17.152	-6.681	-15.044	-4.442	-15.042	-4.076	-7.532
1523	1.523	-15.499	-16.377	-9.889	-7.113	-9.353	-8.495	-7.078	-9.283
1524	1.524	-16.643	-14.053	-6.764	-8.456	-13.674	-11.805	-6.762	-0.474
1525	1.525	-11.41	-10.569	-15.023	-25.48	-17.805	-10.627	-4.504	-11.4
1526	1.526	-8.496	-9.981	-22.551	-23.154	-15.969	-9.461	-9.402	-4.121
1527	1.527	-5.955	-7.071	-15.616	-29.526	-6.037	2.07	-12.75	10.362
1528	1.528	-1.857	-7.459	-5.001	-43.058	3.934	-5.944	-7.38	4.731
1529	1.529	-6.668	-5.132	-6.892	-30.853	-13.169	-7.272	-9.358	-17.873
1530	1.53	-3.372	-9.972	-12.059	-7.051	-43.656	-6.081	-7.465	-14.528
1531	1.531	-2.777	-20.047	-16.64	30.688	-64.503	-7.509	-12.917	-11.554
1532	1.532	-7.609	-18.703	-9.391	5.521	-45.885	-2.756	-11.016	-3.766
1533	1.533	-17.668	-17.556	-12.985	9.949	-22.253	-6.148	-14.333	-1.2
1534	1.534	-16.321	-9.246	-16.43	-2.45	-25.483	-5.65	-16.107	1.129
1535	1.535	-15.166	-10.232	-19.534	-13.692	-39.697	-7.897	-13.62	-8.374
1536	1.536	-14.017	-15.085	-10.61	-17.012	-26.966	-6.928	-15.97	-6.38
1537	1.537	-14.998	-9.089	-9.426	-1.35	3.425	-16.608	-11.151	-4.518
1538	1.538	-10.163	-13.154	-10.369	-4.052	7.564	-15.062	-14.465	-2.835
1539	1.539	-12.682	-13.744	-11.337	-11.588	4.017	-18.698	-10.421	-8.856
1540	1.54	-11.928	-19.762	-8.846	-23.182	7.465	-12.701	-10.052	-12.025
1541	1.541	-13.877	-15.71	-4.811	-16.791	4.592	-17.913	-13.344	-12.709
1542	1.542	-19.872	-12.233	-14.343	-7.109	-14.877	-5.064	-7.533	-13.413
1543	1.543	-17.555	-15.532	-20.817	-8.841	-6.999	-3.106	-11.612	-13.925
1544	1.544	-21.043	-14.965	-12.558	-10.39	9.617	-13.955	-8.157	-17.694
1545	1.545	-24.331	-14.591	-5.223	-6.147	33.407	-12.33	-7.606	-20.872
1546	1.546	-26.072	-16.917	-12.019	-15.06	18.138	-18.299	-11.703	-29.323
1547	1.547	-21.249	-14.02	-14.562	-21.056	10.274	-7.126	-8.251	-27.989
1548	1.548	-17.962	-8.027	-10.508	-13.706	18.355	3.078	-6.903	-30.873
1549	1.549	-13.893	-8.811	-21.353	-8.864	2.667	-0.564	-8.059	-23.846
1550	1.55	-12.525	-9.595	-32.395	-4.599	-3.121	-16.226	-5.337	-19.341
1551	1.551	-19.865	-10.176	-22.32	-8.639	-16.066	-18.29	-7.261	-21.468
1552	1.552	-12.498	-12.109	-23.452	-9.192	-13.741	-8.442	-12.084	-20.704
1553	1.553	-15.411	-15.015	-5.409	-7.241	-17.816	-20.517	-7.233	-25.164
1554	1.554	-21.427	-13.66	-7.893	-13.818	-30.272	-15.75	-11.868	-25.527
1555	1.555	-22.209	-11.348	-10.192	-23.508	-42.009	-11.354	-18.439	-21.833
1556	1.556	-17.373	-11.755	-16.56	-3.984	-40.006	-17.687	-12.438	-14.303
1557	1.557	-16.788	-12.932	-14.61	4.322	-20.79	-35.763	-11.657	-15.135
1558	1.558	-18.532	-14.877	-19.833	-13.475	-2.512	-28.38	-11.071	-17.929
1559	1.559	-18.153	-18.374	-5.509	-20.432	32.985	-30.736	-11.643	-20.341
1560	1.56	-21.478	-12.003	0.271	-22.578	68.667	-41.174	-12.223	-25.904
1561	1.561	-17.454	-14.53	-11.943	2.533	82.66	-66.035	-10.863	-26.467
1562	1.562	-12.633	-13.765	-0.934	-7.568	62.423	-75.833	-16.283	-24.543
1563	1.563	-7.995	-10.279	20.714	-4.488	21.293	-91.296	-12.812	-22.822
1564	1.564	-8.592	-12.215	36.349	3.831	-16.945	-71.29	-13.403	-22.458
1565	1.565	-13.448	-13.963	33.601	-8.966	-21.544	-32.464	-17.486	-22.927
1566	1.566	-10.175	-17.442	15.773	-15.962	-7.601	-4.388	-9.576	-16.47
1567	1.567	-6.13	-11.051	-19.288	-18.117	5.148	21.045	-13.077	-11.773
1568	1.568	-3.623	-8.518	-94.992	-12.322	1.765	44.152	-7.88	-11.168
1569	1.569	-6.918	-10.822	-19.143	-14.07	5.268	40.384	-8.868	-23.568
1570	1.57	-13.506	-12.742	-9.298	-15.628	21.108	44.197	-9.683	-22.037
1571	1.571	-12.546	-17.378	-18.218	-25.7	12.93	75.156	-8.948	-23.803
1572	1.572	-15.081	-16.788	-107.833	-13.904	0.279	37.573	-8.412	-13.98
1573	1.573	-15.875	-18.135	-48.253	-18.569	-6.599	12.362	-10.392	-7.851
1574	1.574	-9.319	-17.733	-37.449	-17.218	-4.477	-19.438	-8.679	-4.636
1575	1.575	-15.343	-19.851	-7.86	-16.062	20.629	-15.273	-7.354	-8.009
1576	1.576	-25.998	-16.159	18.813	-19.558	37.506	41.384	-6.989	-17.216
1577	1.577	-27.352	-10.73	10.638	-16.482	-3.559	163.285	-9.149	-16.369
1578	1.578	-18.459	-15.553	3.234	-15.568	-20.318	40.524	-7.253	-17.663
1579	1.579	-0.461	-9.537	-3.387	-11.348	4.447	24.295	-6.122	-18.978
1580	1.58	-8.003	-7.195	14.765	-13.696	26.815	240.779	-10.994	-13.354
1581	1.581	-10.325	-9.121	9.301	-4.223	30.365	333.435	-9.085	-14.497
1582	1.582	-12.457	-8.539	-5.849	10.119	33.477	248.727	-11.057	-14.298
1583	1.583	-6.655	-9.116	-10.349	-3.425	-4.839	17.655	-5.67	-15.257
1584	1.584	-1.456	-7.754	-22.788	-1.678	-40.665	-261.865	-10.539	-11.573
1585	1.585	-6.138	-14.125	-26.533	2.953	-64.167	-450.008	-11.148	-12.326
1586	1.586	-4.82	-18.372	-16.527	-12.955	-85.549	-348.204	-12.924	-5.318
1587	1.587	-13.759	-23.983	-13.482	-23.67	-112.55	-131.476	-11.598	10.39
1588	1.588	-19.804	-16.037	-16.256	-17.91	-123.325	9.241	-11.246	17.006
1589	1.589	-14.623	-8.675	-13.806	-9.23	-114.822	34.592	-5.482	14.529
1590	1.59	-21.426	-13.51	-16.212	-13.898	-129.82	11.179	-7.841	4.504
1591	1.591	-29.398	-17.766	-9.916	-21.127	-133.275	-52.369	-15.797	-4.541
1592	1.592	-24.21	-15.438	-15.801	-20.059	-141.231	-148.691	-12.717	-3.339
1593	1.593	-23.262	-11.947	-14.153	-11.787	-123.15	-96.508	-9.817	-7.933
1594	1.594	-27.533	-13.886	-12.678	-4.48	-96.033	-144.585	-12.345	-9.413
1595	1.595	-18.661	-15.635	-11.337	-9.373	-93.52	-217.335	-10.036	-25.405
1596	1.596	-5.534	-13.119	-15.051	-19.107	-97.984	-99.266	-5.205	-27.821
1597	1.597	-10.795	-14.458	-9.096	-15.51	-121.05	75.405	-11.22	-37.763
1598	1.598	-18.765	-14.821	-6.056	-14.426	-113.756	138.607	-10.457	-36.255
1599	1.599	-24.398	-10.932	-5.146	-4.793	-100.834	114.802	-8.534	-25.456
1600	1.6	-17.236	-16.155	-18.359	-3.706	-73.791	50.864	-9.124	-9.814
1601	1.601	-18.392	-16.739	-16.521	-12.119	-33.388	-45.783	-10.882	-7.903
1602	1.602	-5.227	-13.445	-28.8	-19.564	-6.911	6.174	-9.539	-6.183
1603	1.603	-10.437	-15.179	-20.167	-20.835	47.435	-10.319	-8.212	-14.121
1604	1.604	-18.353	-9.363	-12.281	-10.089	83.211	-25.26	-10.551	-16.044
1605	1.605	-22.603	-0.45	-13.684	-3.024	75.469	40.137	-10.18	-8.274
1606	1.606	-23.742	-3.921	-17.415	-4.254	68.306	123.146	-13.873	10.363
1607	1.607	-17.725	-11.262	-6.627	-12.642	28.455	155.308	-12.531	7.733
1608	1.608	-8.027	-10.293	-8.034	-11.748	22.322	7.128	-12.15	5.321
1609	1.609	9.021	-7.781	11.449	2.872	16.782	-183.451	-6.933	20.131
1610	1.61	6.713	-13.402	-2.723	21.943	19.786	-208.909	-10.422	10.359
1611	1.611	-12.431	-15.333	-5.278	4.043	0.04	-139.12	-9.847	12.013
1612	1.612	-19.944	-21.33	-7.652	-17.129	-10.949	-75.504	-3.273	16.592
1613	1.613	-12.934	-20.551	-5.56	-31.344	-2.572	-94.53	-5.796	-5.124
1614	1.614	-15.01	-12.604	-3.648	-13.61	22.084	-111.831	-5.018	-8.23
1615	1.615	-16.899	-17.82	-15.867	-6.712	38.245	-159.32	-3.085	-10.94
1616	1.616	-18.601	-18.78	-14.366	-13.176	40.551	-29.151	-10.438	-18.481
1617	1.617	-20.112	-24.777	-15.782	-22.953	59.582	-11.551	-7.524	-6.847
1618	1.618	-21.433	-22.453	-22.267	-24.798	76.749	-27.199	-13.523	-4.682
1619	1.619	-9.606	-14.515	-9.25	-16.942	64.557	103.043	-2.864	-6.579
1620	1.62	-17.53	-9.293	-7.569	-18.375	36.365	190.68	-4.2	-11.768
1621	1.621	-13.279	-14.136	-12.264	-14.782	9.626	174.869	-5.347	-0.697
1622	1.622	-9.615	-9.878	-22.375	-13.713	-0.787	131.62	-6.492	-1.998
1623	1.623	-3.628	-13.933	-18.806	-21.139	39.775	-39.68	-22.533	-8.309
1624	1.624	-6.722	-9.082	-27.157	-20.239	34.161	-16.694	-20.185	-7.046
1625	1.625	-15.608	-11.006	-19.815	-22.818	69.306	88.923	-22.285	-3.825
1626	1.626	-23.92	-8.094	-13.023	-10.678	82.894	184.848	-16.46	-2.728
1627	1.627	-14.251	-12.92	-5.054	12.105	95.399	167.146	-11.227	3.394
1628	1.628	-20.637	-14.838	-8.126	-9.801	106.786	182.86	-12.772	1.186
1629	1.629	-28.935	-16.568	-12.957	-7.125	89.994	52.506	-11.434	-2.182
1630	1.63	-21.541	-13.064	-13.725	-4.619	49.51	-0.25	-15.118	-12.121
1631	1.631	-18.613	-12.655	-9.634	-11.579	33.514	47.266	-9.102	-4.811
1632	1.632	-21.11	-12.255	-10.206	-22.21	18.945	61.552	-10.043	-8.336
1633	1.633	-8.892	-13.414	-10.795	-24.123	15.103	74.59	-12.913	-11.663
1634	1.634	-0.153	-13.8	-1.894	-18.891	19.816	14.67	-12.099	-25.451
1635	1.635	-1.669	-11.662	-13.715	-7.861	-21.088	-40.003	-4.707	-46.575
1636	1.636	-3.004	-8.367	-12.176	13.806	-36.761	-168.821	-9.506	-32.256
1637	1.637	0.695	-13.212	-2.113	-1.89	-20.811	-186.52	0.226	-29.523
1638	1.638	-0.456	-13.803	-5.777	-21.649	2.948	-138.909	1.441	-26.965
1639	1.639	-16.524	-10.902	5.07	-29.21	24.662	-124.463	-1.994	-24.589
1640	1.64	-9.564	-13.408	6.441	1.176	36.991	-190.125	-13.753	-30.138
1641	1.641	-11.692	-13.021	-5.351	21.881	28.102	-106.611	-18.338	-14.019
1642	1.642	-29.114	-11.862	-3.788	-12.193	45.032	12.881	-22.545	-15.9
1643	1.643	-26.78	-5.868	-25.442	-16.662	54.666	156.191	-13.591	-21.454
1644	1.644	-11.86	-5.088	-59.856	-12.592	43.284	175.627	-10.05	-15.988
1645	1.645	-9.916	-12.443	-27.881	-8.895	23.67	-16.635	-13.092	-30.072
1646	1.646	-8.156	-25.223	-23.772	1.202	-5.967	-93.242	-8.199	-35.654
1647	1.647	-3.474	-26.971	-12.508	-8.053	-16.821	69.833	-8.917	-40.657
1648	1.648	-13.509	-15.943	-9.172	-27.759	-41.634	133.789	-6.544	-23.003
1649	1.649	-27.822	-5.88	-18.412	0.545	-57.128	-0.377	-9.972	-6.484
1650	1.65	-25.891	-4.715	12.802	11.836	-64.863	-17.31	-2.562	0.173
1651	1.651	-27.614	-13.041	8.788	1.831	-71.614	-1.02	-9.283	6.255
1652	1.652	-26.045	-18.267	-2.387	11.162	-57.258	100.387	0.444	1.299
1653	1.653	-27.361	-21.164	-12.404	-8.511	-53.35	61.46	-5.892	-3.071
1654	1.654	-18.417	-18.65	-15.432	-10.946	-62.393	-117.038	-9.327	-4.172
1655	1.655	-26.711	-17.871	-12.643	-36.597	-43.364	-91.038	-12.383	-12.82
1656	1.656	-14.897	-17.287	-20.109	-19.477	-30.213	-113.82	-7.499	-11.41
1657	1.657	-16.431	-8.578	-13.069	-10.088	-26.641	-261.649	-11.712	-18.525
1658	1.658	-12.141	-7.43	-6.603	-12.715	-4.014	-318.953	-7.599	-5.549
1659	1.659	-8.417	-6.474	-12.326	-15.157	11.372	-266.196	-9.484	6.834
1660	1.66	-11.849	-13.257	-13.986	-8.109	-25.932	-218.4	-8.853	5.465
1661	1.661	-21.486	-14.047	-12.374	-5.867	-41.209	-175.063	-7.065	-1.537
1662	1.662	-22.636	-14.836	-16.564	-7.712	-45.133	-108.998	-8.372	-7.789
1663	1.663	-26.109	-18.337	-15.34	-19.855	-57.638	-49.043	-12.777	-18.501
1664	1.664	-18.758	-16.422	-9.276	-15.17	-52.589	5.423	-7.314	-11.236
1665	1.665	-15.879	-15.855	-3.979	-16.453	-62.884	55.085	-10.764	-4.78
1666	1.666	-11.631	-13.357	-12.825	-2.063	-58.743	28.652	-11.313	-3.557
1667	1.667	-7.552	-8.918	-6.763	-0.058	-48.681	20.919	-4.707	-2.518
1668	1.668	0.404	-9.524	-11.931	-15.862	-39.64	58.278	-12.603	2.392
1669	1.669	1.381	-8.188	-10.906	-13.661	-31.416	65.281	-15.666	1.687
1670	1.67	6.231	-10.515	-10.067	-7.789	-42.44	133.067	-10.786	7.393
1671	1.671	7.004	-17.092	-15.615	-5.972	-44.077	232.269	-11.514	0.926
1672	1.672	-0.357	-21.943	-14.973	-10.532	-49.489	246.008	-13.792	-3.231
1673	1.673	-15.067	-22.734	-18.212	-14.713	-47.434	186.788	-17.235	-15.359
1674	1.674	-21.444	-18.694	-14.09	-13.477	-67.863	132.823	-15.275	-24.022
1675	1.675	-19.515	-15.23	-14.421	-16.876	-70.384	123.149	-6.34	-22.472
1676	1.676	-10.826	-14.664	-11.064	-13.687	-52.432	150.072	2.593	-15.32
1677	1.677	-15.496	-14.092	-13.899	-20.335	-45.4	76.941	1.464	-0.955
1678	1.678	-25.562	-13.732	-8.599	-17.678	-43.283	67.222	15.448	1.137
1679	1.679	-24.41	-16.071	-13.367	-28.239	-41.444	40.634	1.975	-3.953
1680	1.68	-18.416	-16.463	-19.305	-35.336	-39.894	-16.297	-20.801	-14.875
1681	1.681	-15.319	-11.243	-10.336	-26.343	-32.262	-53.335	-23.874	-13.397
1682	1.682	-22.089	-4.664	-9.107	-20.247	-33.991	-86.821	-26.587	-12.082
1683	1.683	-21.309	-7.172	-16.391	-14.918	-28.049	-92.815	-24.13	-1.146
1684	1.684	-18.969	-14.527	-9.556	-5.908	-27.385	-87.446	-21.898	-11.248
1685	1.685	-14.116	-15.496	-12.01	2.51	-24.83	-82.569	-19.809	-30.891
1686	1.686	-16.046	-9.503	-7.887	-0.509	-24.479	-69.238	-29.451	-39.341
1687	1.687	-13.138	-8.73	-14.404	-5.229	-17.207	-65.394	-20.675	-36.949
1688	1.688	-5.201	-10.666	-10.082	-0.867	-12.661	-31.63	-12.639	-39.26
1689	1.689	-1.73	-15.319	-10.8	-6.428	-10.448	-18.461	-5.4	-45.344
1690	1.69	-13.552	-11.264	-8.806	-2.899	-6.898	-6.445	-17.128	-39.27
1691	1.691	-12.003	-12.636	-4.106	1.807	-5.307	-25.505	-12.413	-37.314
1692	1.692	-19.167	-9.361	-12.967	8.457	4.753	-70.388	-8.097	-32.38
1693	1.693	-20.342	-15.946	-19.316	-4.672	8.602	-125.377	-9.21	-18.948
1694	1.694	-12.022	-13.041	-20.466	-10.433	0.621	-117.908	-8.015	-13.266
1695	1.695	-12.96	-8.791	-17.377	-22.623	6.15	-43.941	-4.89	-8.221
1696	1.696	-19.71	-9.582	-12.513	-24.157	23.245	5.235	-3.914	-3.608
1697	1.697	-17.161	-14.445	-11.696	-14.063	50.566	-3.914	-4.704	-15.063
1698	1.698	-6.495	-16.393	-12.421	-20.415	45.941	-28.396	-8.81	-25.786
1699	1.699	-2.231	-16.974	-15.863	-23.884	48.263	-35.84	-6.904	-15.414
1700	1.7	-16.572	-14.458	-17.768	-12.052	50.394	-42.645	-4.956	-6.213
1701	1.701	-18.528	-16.776	-12.305	-4.085	52.157	-73.261	-5.458	0.059
1702	1.702	-23.785	-18.903	-14.206	-25.747	38.449	-145.671	-4.976	-7.053
1703	1.703	-28.468	-12.911	-20.181	-28.82	25.944	-96.479	-4.489	2.047
1704	1.704	-21.346	-15.434	-19.388	-20.504	-6.854	-34.193	-0.335	-1.285
1705	1.705	-7.063	-9.823	-18.79	-12.958	-3.245	22.336	-6.071	4.066
1706	1.706	-12.91	-13.294	-11.423	-19.922	16.662	73.698	-8.347	16.948
1707	1.707	-21.632	-9.991	-8.52	-9.252	19.572	79.961	-10.254	29.2
1708	1.708	-26.285	-11.717	-12.772	0.458	28.896	-11.989	-10.821	21.279
1709	1.709	-19.136	-13.056	-0.572	2.195	12.518	-25.54	-7.889	25.529
1710	1.71	-15.462	-13.431	-2.31	-15.251	-7.888	9.79	-7.469	16.594
1711	1.711	-9.463	-14.592	-10.242	-12.965	-16.112	20.43	-9.763	22.491
1712	1.712	-14.697	-15.756	-8.885	6.153	-14.445	10.423	-4.9	14.974
1713	1.713	0.012	-10.72	-10.053	3.611	-8.679	55.101	-8.162	3.922
1714	1.714	10.655	-10.138	-16.052	-8.059	0.406	14.578	-1.548	19.515
1715	1.715	-6.757	-11.872	-10.82	-1.736	12.052	22.117	-2.25	12.861
1716	1.716	-27.846	-15.344	-13.72	-7.58	9.994	15.677	-6.204	-8.619
1717	1.717	-30.544	-7.979	-9.466	-9.344	-3.442	9.757	-15.597	-6.004
1718	1.718	-17.754	-11.072	-11.789	-14.016	-26.693	-40.172	-14.379	-8.732
1719	1.719	-10.756	-15.917	-8.313	-1.119	-30.153	-127.659	-13.163	-34.752
1720	1.72	-8.605	-18.436	-8.908	-9.896	-33.181	-139.472	-18.353	-52.176
1721	1.721	-2.791	-9.52	-10.662	-14.576	-25.922	-85.239	-17.366	-30.791
1722	1.722	-8.02	-6.01	-9.325	-7.435	-19.208	3.62	-14.843	-5.784
1723	1.723	-15.975	-5.037	-10.7	-11.15	-17.293	-8.253	-10.773	-3.109
1724	1.724	-8.85	-7.943	-13.625	-17.201	-7.783	24.08	-12.715	24.449
1725	1.725	-7.724	-15.873	-14.805	-22.467	-13.146	53.407	-10.796	20.074
1726	1.726	-8.912	-18.965	-10.564	-37.18	-5.299	61.945	-5.382	-32.082
1727	1.727	-20.733	-8.121	-13.086	-30.772	-3.978	37.176	-16.218	-114.286
1728	1.728	-19.197	-18.177	-13.482	-1.748	-0.285	14.609	-33.657	-82.416
1729	1.729	-23.48	-27.07	-10.588	10.586	-3.712	7.505	-17.46	-53.285
1730	1.73	-19.818	-21.054	-16.605	-15.791	-2.645	-11.242	10.155	-62.758
1731	1.731	-18.668	-22.015	-15.853	-25.913	-7.348	-39.48	28.87	-71.564
1732	1.732	-19.641	-26.848	-18.184	-35.258	-4.654	-44.992	59.788	-20.602
1733	1.733	-20.621	-17.157	-11.614	-32.608	-6.769	-4.185	63.803	79.588
1734	1.734	-12.695	-15.982	-9.117	-14.84	-5.952	23.154	7.047	93.331
1735	1.735	-11.728	-9.965	-18.037	6.235	-6.267	27.855	-49.872	79.557
1736	1.736	-14.617	-13.049	-19.213	-19.321	-4.224	-41.208	-71.904	67.094
1737	1.737	-13.833	-15.936	-13.993	-22.629	-2.539	47.268	-78.428	-52.981
1738	1.738	-6.464	-9.918	-13.041	5.598	-3.537	154.379	-47.971	-260.551
1739	1.739	-17.285	-7.585	-10.534	1.898	-1.997	139.859	-42.476	-176.808
1740	1.74	-24.434	-4.105	-12.867	5.145	-6.056	21.249	-37.381	-100.592
1741	1.741	-20.756	-7.396	-13.457	1.992	-2.742	5.229	-23.809	-124.459
1742	1.742	-21.908	-15.127	-11.535	-0.762	-2.708	-38.084	-11.429	-230.99
1743	1.743	-22.872	-16.091	-6.134	-18.604	-3.619	-77.714	7.352	-173.978
1744	1.744	-33.716	-9.317	-9.641	16.358	-5.29	-42.256	10.661	-87.133
1745	1.745	-23.65	-8.544	-9.08	1.173	-0.382	-31.543	19.937	-40.109
1746	1.746	-27.34	-10.861	-17.993	-12.46	-5.325	-21.699	34.014	-26.342
1747	1.747	-14.19	-17.437	-14.325	-24.923	-2.89	-30.577	41.511	12.57
1748	1.748	-8.972	-16.659	-8.337	-21.328	-0.43	-22.433	20.374	23.837
1749	1.749	2.049	-9.311	-7.374	-11.341	-2.825	-29.782	-22.232	34.166
1750	1.75	3.392	-14.147	-2.547	-14.509	-8.121	-36.332	-64.83	43.622
1751	1.751	9.76	-18.402	-6.813	-11.84	-2.01	-30.28	-70.294	52.184
1752	1.752	13.235	-12.797	-12.425	-19.415	-6.361	-24.802	-55.304	59.912
1753	1.753	8.003	-12.236	-17.271	-12.497	-6.472	-19.731	-41.872	66.898
1754	1.754	8.989	-14.177	-17.862	-18.915	-10.094	-24.085	-21.291	60
1755	1.755	1.072	-21.939	-12.449	-36.357	-8.324	-27.997	-2.627	41.532
1756	1.756	-14.984	-18.85	-7.625	-34.046	-5.592	-16.579	14.351	57.688
1757	1.757	-21.95	-14.022	-8.208	-27.649	-8.067	-6.302	17.433	62.448
1758	1.758	-15.568	-13.259	-8.777	1.421	-3.968	-3.009	3.332	57.821
1759	1.759	-21.39	-10.951	-11.295	13.846	-8.967	-0.192	-4.188	53.581
1760	1.76	-26.624	-7.48	-13.612	17.529	-7.992	7.468	-1.866	72.219
1761	1.761	-25.086	-6.92	-12.456	14.222	-9.552	14.578	0.209	75.422
1762	1.762	-29.35	-13.525	-9.756	-7.678	-10.929	-17.206	-5.682	72.264
1763	1.763	-25.665	-12.774	-14.797	6.395	-10.172	-85.777	-14.476	74.986
1764	1.764	-22.177	-15.114	-15.393	8.881	-8.447	-95.486	-38.359	36.49
1765	1.765	-19.07	-17.078	-11.338	-16.898	-10.982	-32.854	-62.236	-46.579
1766	1.766	-20.056	-13.818	-13.861	-20.209	-4.625	-24.606	-34.077	-129.753
1767	1.767	-22.608	-4.949	-13.491	-17.165	-8.543	12.469	-0.13	-31.818
1768	1.768	-28.258	-1.296	-12.343	2.513	-10.56	19.15	-4.67	7.864
1769	1.769	-21.703	-7.327	-7.141	-0.086	-10.865	-11.178	7.658	67.701
1770	1.77	-10.307	-23.427	-10.642	-25.889	-11.18	-38.85	18.829	100.475
1771	1.771	-5.672	-35.079	-11.242	-36.012	-8.032	-3.597	22.028	90.873
1772	1.772	-4.329	-15.961	-9.523	-20.402	-11.269	19.35	12.653	100.112
1773	1.773	-5.526	-8.456	-9.93	-12.121	-13.369	7.164	15.254	108.64
1774	1.774	-11.566	-10.824	-10.335	-19.744	-16.071	11.03	17.635	57.421
1775	1.775	-14.702	-8.741	-12.485	-45.543	-18.597	35.038	5.894	11.076
1776	1.776	-17.647	-10.736	-18.506	-55.663	-13.407	32.146	-0.633	29.768
1777	1.777	-21.944	-12.547	-17.749	-27.474	-16.539	46.459	8.907	-52.993
1778	1.778	-14.624	-14.162	-13.704	14.079	-16.981	33.826	35.102	-183.77
1779	1.779	-19.504	-21.391	-10.235	8.647	-20.328	26.971	8.64	-95.79
1780	1.78	-15.297	-12.567	-10.833	3.592	-18.866	-4.863	-15.273	-15.683
1781	1.781	-16.109	-9.148	-14.919	7.996	-20.906	-73.485	-24.656	-0.808
1782	1.782	-14.21	-14.446	-13.586	12.014	-18.92	-103.038	-22.048	-66.056
1783	1.783	-14.83	-17.409	-11.28	-6.774	-14.639	-111.873	-14.61	-101.059
1784	1.784	-17.771	-25.388	-8.39	-16.857	-15.016	-54.871	-35.841	-67.874
1785	1.785	-23.61	-20.226	-12.847	-19.989	-21.428	12.031	-67.19	-37.615
1786	1.786	-19.578	-17.374	-18.289	-17.278	-23.978	38.893	-79.79	-28.106
1787	1.787	-20.198	-19.949	-13.466	-14.771	-19.978	14.66	-68.756	-3.189
1788	1.788	-15.586	-14.397	-15.414	-17.119	-18.135	-22.064	-51.872	-39.739
1789	1.789	-11.561	-7.858	-13.681	-6.496	-13.611	-15.193	-30.067	-46.068
1790	1.79	-12.959	-8.683	-14.078	3.162	-14.335	-9.028	-4.561	-3.161
1791	1.791	-18.425	-19.383	-7.7	-9.035	-11.018	-3.661	19.214	24.899
1792	1.792	-17.886	-12.28	-11.975	-13.721	-14.475	-18.882	3.502	20.232
1793	1.793	-7.864	-16.005	-11.21	-3.722	-17.561	-21.154	-10.669	6.979
1794	1.794	-10.615	-11.798	-13.154	7.991	-15.635	1.49	12.51	-21.683
1795	1.795	-0.6	-15.325	-15.095	-6.4	-21.86	-2.705	34.331	-32.476
1796	1.796	-9.532	-16.347	-12.2	-12.281	-24.609	0.896	20.157	-8.224
1797	1.797	-10.712	-19.308	-9.701	-0.155	-27.185	4.043	2.342	-29.663
1798	1.798	-3.37	-11.441	-14.936	-10.045	-20.866	0.749	-15.661	-43.168
1799	1.799	-4.352	-18.866	-11.653	-14.695	-25.402	-13.533	-22.667	-85.354
1800	1.8	-12.292	-16.022	-13.791	-27.689	-20.073	-21.213	-3.568	-103.181
1801	1.801	-21.971	-10.084	-15.733	-29.463	-16.893	-28.298	34.878	-19.636
1802	1.802	-23.14	-2.793	-9.939	-21.571	-17.779	-30.528	29.414	-31.152
1803	1.803	-41.163	-11.767	-10.727	-31.72	-9.186	-9.327	24.355	-41.741
1804	1.804	-28.429	-3.501	-12.686	-22.892	-10.671	4.728	1.494	-51.402
1805	1.805	-7.373	-13.237	-3.99	-24.093	-2.683	7.167	-52.734	-6.521
1806	1.806	-10.129	-14.468	-9.998	-40.221	-6.114	9.41	-74.814	1.744
1807	1.807	-12.706	-13.362	-19.684	-47.25	-5.496	2.954	-94.749	-49.801
1808	1.808	-5.795	-14.381	-10.785	-32.417	-5.091	-2.916	-76.563	-29.786
1809	1.809	-7.974	-17.327	-9.629	-3.451	-4.708	-15.176	-37.829	-35.762
1810	1.81	-6.087	-11.383	-6.536	0.541	-8.611	-13.681	7.754	-52.239
1811	1.811	-7.876	-10.653	-11.381	11.72	-7.105	-15.086	26.068	-37.2
1812	1.812	-25.327	-14.163	-10.608	35.494	-11.583	-13.974	20.771	-69.193
1813	1.813	-13.755	-16.137	-8.283	1.064	-10.635	-15.205	5.788	-40.236
1814	1.814	-15.906	-8.428	-17.765	-3.346	-7.749	-20.558	1.421	-97.018
1815	1.815	-10.115	-11.565	-14.085	-15.697	-1.553	-17.771	13.848	-121.499
1816	1.816	-11.863	-12.576	-8.084	3.066	-0.968	-18.589	17.551	-54.875
1817	1.817	-10.314	-16.872	-9.045	6.32	4.668	-17.87	-13.383	-10.337
1818	1.818	-11.67	-14.562	-4.194	15.586	1.984	-13.114	-34.044	-2.24
1819	1.819	-10.503	-14.006	-8.441	1.492	1.052	-13.804	-30.325	-9.555
1820	1.82	-21.33	-13.459	-9.194	-11.277	8.055	-15.644	0.707	10.474
1821	1.821	-17.051	-8.092	-9.76	-8.992	0.919	-18.293	-3.271	4.595
1822	1.822	-5.223	-7.568	-11.679	-23.958	13.704	-21.786	15.605	-0.734
1823	1.823	-9.84	-9.531	-14.571	1.174	15.244	-25.054	32.758	-15.78
1824	1.824	-8.453	-14.969	-13.198	-15.873	16.565	-19.33	17.241	-2.233
1825	1.825	-9.583	-10.147	-13.568	-18.978	11.464	-13.377	20.114	1.719
1826	1.826	-15.549	-5.517	-13.164	-16.288	-1.977	-11.019	12.723	20.292
1827	1.827	-27.319	-3.798	-13.537	-13.801	-4.194	-9.173	-8.238	9.999
1828	1.828	-16.257	-11.76	-16.23	-25.406	-18.964	-14.039	-5.4	12.751
1829	1.829	-11.959	-10.626	-11.369	-10.493	-13.591	-14.758	-18.035	9.598
1830	1.83	-18.313	-15.869	-11.923	-12.433	-15.751	-17.348	-10.957	32.466
1831	1.831	-17.12	-9.1	-9.961	-17.69	-5.105	-15.04	-0.204	41.452
1832	1.832	-13.988	-22.256	-15.36	-41.522	-1.29	-19.956	13.469	38.402
1833	1.833	-14.914	-24.193	-11.85	-24.509	-10.687	-19.439	15.346	40.493
1834	1.834	-14.11	-8.332	-16.458	3.709	-0.366	-28.402	4.432	37.676
1835	1.835	-14.843	-14.735	-7.522	-15.09	-13.861	-47.933	-14.242	30.79
1836	1.836	-11.318	-12.809	-13.871	-25.162	-5.682	-84.817	-31.971	51.609
1837	1.837	-17.263	-14.549	-10.352	-9.444	-1.549	-79.692	-48.136	42.883
1838	1.838	-8.307	-25.575	-13.41	4.763	-0.676	-56.794	-67.19	45.193
1839	1.839	-14.245	-15.508	-10.472	-7.985	-2.311	5.741	-59.524	66.164
1840	1.84	-15.156	-11.815	-12.948	-19.592	-6.287	68.281	-43.099	74.388
1841	1.841	-14.127	-15.288	-7.292	3.842	-20.732	92.698	-15.239	61.531
1842	1.842	-14.845	-27.087	-12.085	13.142	-23.163	55.792	3.757	45.216
1843	1.843	-12.474	-22.418	-10.109	15.866	-21.888	62.457	14.045	34.504
1844	1.844	-12.996	-21.041	-15.481	13.324	-17.637	32.166	11.125	32.523
1845	1.845	-17.58	-12.107	-13.502	-2.943	-22.212	-6.464	8.561	23.784
1846	1.846	-25.245	-10.912	-11.525	-22.079	-21.292	49.115	-19.573	12.736
1847	1.847	-17.83	-7.791	-13.215	-60.573	-24.942	71.247	-23.176	-0.208
1848	1.848	-12.926	-4.865	-10.65	-55.141	-19.818	24.501	-13.086	-5.388
1849	1.849	-15.365	-10.833	-9.251	-19.908	-26.629	-5.761	-22.403	-22.745
1850	1.85	-19.353	-13.134	-10.365	-15.442	-22.367	-22.067	-30.778	-29.656
1851	1.851	-14.454	-12.519	-9.936	-3.04	-23.086	-26.977	-28.351	-35.96
1852	1.852	-4.345	-2.415	-13.381	23.291	-29.574	-31.223	-12.21	-41.566
1853	1.853	-2.937	-15.335	-6.753	13.255	-21.526	-34.907	6.8	-46.595
1854	1.854	-9.266	-13.554	-15.609	-21.171	-20.404	-30.901	34.875	-63.807
1855	1.855	-12.667	-8.863	-12.079	-7.584	-21.193	-27.364	23.452	-75.212
1856	1.856	-11.597	-15.986	-8.935	-3.48	-11.302	-24.164	13.186	-81.353
1857	1.857	-18.282	-14.785	-13.728	7.787	-2.149	-21.406	9.949	-67.575
1858	1.858	-13.943	-18.233	-12.917	17.906	11.286	-18.874	-32.703	-51.538
1859	1.859	-16.189	-6.398	-15.203	21.072	20.287	-30.5	-87.708	-40.738
1860	1.86	-15.537	-14.301	-13.233	-9.999	19.044	-28.389	-80.373	-34.779
1861	1.861	-20.128	-27.228	-13.77	-30.639	-2.321	-26.43	-60.445	-57.466
1862	1.862	-12.364	-18.47	-14.317	-79.706	-11.286	-31.609	-42.258	-73.023
1863	1.863	-17.567	-19.979	-14.67	-73.042	-13.648	-20.482	-14.511	-81.317
1864	1.864	-16.548	-12.776	-14.251	-54.841	-26.058	-16.11	10.763	-99.101
1865	1.865	-17.27	-9.039	-8.415	-27.163	-23.358	-17.142	15.367	-106.118
1866	1.866	-19.544	-10.144	-14	-1.974	-29.359	1.01	36.241	-108.331
1867	1.867	-14.654	-24.016	-15.906	-6.36	-27.031	39.683	40.025	-110.24
1868	1.868	-19.253	-10.412	-11.233	-35.324	-28.364	45.27	29.968	-115.262
1869	1.869	-13.778	-8.608	-15.266	-8.968	-20.029	-0.03	8.01	-104.038
1870	1.87	-11.787	-3.903	-11.757	8.047	-3.747	6.14	-6.25	-96.713
1871	1.871	-11.159	-5.192	-12.121	23.706	11.577	78.497	-24.164	-77.011
1872	1.872	-14.016	-11.508	-6.295	3.964	25.538	187.253	-45.408	-40.032
1873	1.873	-18.798	-12.608	-11.891	1.457	41.841	57.399	-65.307	-4.921
1874	1.874	-20.698	-15.649	-11.295	-10.071	61.426	-134.938	-57.894	36.045
1875	1.875	-21.245	-14.634	-11.859	-12.11	64.36	-160.235	-51.145	63.545
1876	1.876	-19.858	-8.579	-11.261	-2.355	57.797	-43.696	-28.052	88.698
1877	1.877	-15.371	-6.207	-10.861	-4.031	26.242	62.382	-12.808	111.631
1878	1.878	-14.763	-8.083	-10.467	16.717	13.053	-33.578	-4.973	107.599
1879	1.879	-8.917	-18.087	-11.628	14.042	0.992	-85.781	-7.936	111.435
1880	1.88	-4.81	-19.38	-10.457	21.632	-17.469	-133.144	-20.004	114.941
1881	1.881	-8.256	-20.489	-8.518	10.061	34.303	-89.734	-31.067	130.721
1882	1.882	-11.515	-16.951	-11.409	-4.83	71.543	-76.307	-25.635	128.055
1883	1.883	-2.578	-11.671	-17.404	-6.764	78.388	-40.449	0.365	145.82
1884	1.884	-14.36	-6.777	-11.397	-22.58	72.621	-29.396	3.753	152.701
1885	1.885	-15.889	-7.483	-17.006	-33.168	56.384	-19.338	6.737	120.63
1886	1.886	-20.138	-13.028	-16.418	-62.131	31.392	-10.266	-2.851	51.764
1887	1.887	-16.454	-14.908	-13.125	-74.44	8.692	-1.985	5.174	-96.303
1888	1.888	-17.614	-7.497	-10.222	-17.694	4.727	5.555	12.389	-159.821
1889	1.889	-10.245	-14.213	-12.754	6.712	23.554	12.351	-13.682	-140.792
1890	1.89	-15.077	-9.89	-14.116	-0.626	33.619	18.596	-10.639	-88.496
1891	1.891	-14.303	-13.891	-11.227	-7.186	17.882	2.415	-32.684	-72.812
1892	1.892	-6.948	-20.413	-10.847	-13.107	-7.78	-22.513	-46.91	-58.614
1893	1.893	-9.851	-19.59	-14.342	25.659	-59.394	-17.913	-18.685	-71.898
1894	1.894	-15.854	-20.3	-13.185	10.696	-96.493	19.748	15.407	-83.838
1895	1.895	-21.474	-22.163	-12.038	-30.284	-130.143	44.972	29.027	-73.158
1896	1.896	-16.66	-12.018	-17.091	-24.665	-148.519	13.032	33.203	-63.497
1897	1.897	-21.334	-10.58	-12.469	-9.391	-154.146	0.63	36.953	-72.719
1898	1.898	-24.265	-11.668	-11.911	-13.718	-149.357	-25.751	47.084	-65.142
1899	1.899	-23.904	-8.115	-11.545	-17.68	-136.081	-42.921	44.118	-58.497
1900	1.9	-16.574	-15.397	-9.233	-21.227	-123.966	-14.825	64.085	-52.652
1901	1.901	-9.252	-14.375	-8.858	-11.09	-105.432	-71.692	77.125	-59.253
1902	1.902	-16.059	-15.104	-12.555	-14.13	-81.869	-177.65	61.169	-43.231
1903	1.903	-25.766	-15.83	-12.192	-11.335	-72.825	-76.708	46.579	-38.476
1904	1.904	-29.476	-15.209	-14.342	-13.792	-58.933	15.296	17.848	-25.219
1905	1.905	-26.037	-14.591	-10.696	-11.453	-51.596	122.569	-27.676	-13.153
1906	1.906	-16.412	-16.294	-14.016	-17.808	-54.109	136.731	-82.229	5.348
1907	1.907	-12.781	-10.458	-13.66	-23.587	-43.574	123.41	-118.771	22.165
1908	1.908	-6.835	-6.362	-7.693	-14.851	-30.04	111.471	-98.414	43.867
1909	1.909	-7.853	-9.816	-6.953	-6.901	-17.784	78.817	-67.664	35.537
1910	1.91	2.932	-11.721	-14.343	6.116	-3.306	29.309	-39.741	22.788
1911	1.911	18.744	-18.282	-11.472	-9.665	2.761	2.438	-34.545	53.122
1912	1.912	-0.473	-12.273	-12.281	1.043	-2.099	-38.363	-103.02	90.568
1913	1.913	-18.329	-14.574	-9.997	26.174	3.051	-45.871	-132.291	95.519
1914	1.914	-20.703	-22.487	-16.62	16.093	7.992	-52.599	-140.667	91.046
1915	1.915	-14.369	-19.367	-10.659	-18.324	17.749	-58.753	-115.724	86.993
1916	1.916	-20.223	-22.247	-9.913	-31.802	19.946	-53.499	-48.468	30.42
1917	1.917	-15.05	-17.967	-11.882	-27.655	18.125	-48.614	14.456	-91.67
1918	1.918	-26.127	-18.739	-12.498	-1.268	28.529	-44.27	71.692	-74.416
1919	1.919	-24.825	-13.883	-14.277	22.568	21.978	-32.008	94.027	-58.716
1920	1.92	-23.713	-17.162	-12.959	6.927	23.059	-28.506	74.315	-44.505
1921	1.921	-17.755	-15.411	-12.608	-7.16	28.245	-38.728	80.544	47.518
1922	1.922	-18.769	-8.448	-12.255	-24.897	22.799	-41.936	75.394	107.092
1923	1.923	-7.977	-7.488	-14.22	-59.896	30.676	-56.121	40.492	161.323
1924	1.924	-9.383	-4.985	-13.862	-64.914	34.423	-58.847	72.775	52.834
1925	1.925	-13.112	-10.611	-15.44	-42.112	39.804	-28.828	127.34	-106.002
1926	1.926	-21.477	-4.04	-11.022	-21.483	48.332	-16.776	164.657	-169.486
1927	1.927	-20.542	-13.733	-7.765	4.772	59.238	-20.643	145.002	-111.814
1928	1.928	-21.537	-20.13	-6.058	1.422	69.591	-37.778	78.04	-199.283
1929	1.929	-20.789	-18.986	-11.894	4.498	77.395	-34.878	51.549	-215.161
1930	1.93	-20.031	-13.78	-9.605	1.808	79.532	-37.809	11.122	-85.119
1931	1.931	-13.464	-10.897	-16.212	19.663	87.976	-40.557	-25.654	-32.695
1932	1.932	-15.999	-18.858	-13.727	8.047	81.365	-24.46	-58.989	14.874
1933	1.933	-8.665	-17.908	-14.531	-19.678	85.323	3.087	-77.028	29.122
1934	1.934	-7.712	-15.017	-13.974	-0.968	89.126	14.237	-60.418	42.207
1935	1.935	-3.471	-17.541	-12.056	-24.856	96.798	10.883	-65.292	30.316
1936	1.936	-4.271	-6.901	-14.979	-34.221	103.857	1.542	-60.698	-89.18
1937	1.937	-7.773	-11.166	-10.157	8.29	110.08	-12.625	-23.045	-73.432
1938	1.938	-16.5	-17.566	-1.467	26.441	115.839	-15.166	-17.892	-1.45
1939	1.939	-15.351	-14.094	-9.807	10.006	123.853	1.086	-59.009	11.52
1940	1.94	-12.27	-11.015	-8.867	-5.053	136.458	3.228	-75.424	23.256
1941	1.941	-15.183	-10.053	-11.806	-36.964	132.738	16.78	-90.531	-52.548
1942	1.942	-15.96	-10.845	-14.346	-16.243	111.605	21.986	-104.159	-62.266
1943	1.943	-13.632	-18.233	-18.441	-72.939	83.379	20.383	-116.715	-53.151
1944	1.944	-13.056	-21.159	-13.632	-146.247	86.397	13.188	-120.576	-28.558
1945	1.945	-5.706	-20.414	-7.656	-96.895	68.204	24.982	-117.408	8.681
1946	1.946	-8.629	-21.236	-6.899	-70.22	63.565	45.667	-70.475	82.942
1947	1.947	-6.126	-11.799	-10.406	-29.613	64.241	59.727	-37.042	231.376
1948	1.948	-8.46	-10.676	-11.009	7.339	63.939	52.104	-55.243	295.307
1949	1.949	-15.056	-19.035	-19.927	13.897	34.782	21.615	-105.195	238.184
1950	1.95	-12.55	-7.273	-18.793	56.429	-7.376	0.805	-98.739	81.253
1951	1.951	-10.226	-2.674	-12.813	61.807	-17.706	-55.964	-80.664	-66.349
1952	1.952	-9.631	-4.062	-11.873	36.611	-27.778	-64.215	-42.1	-161.896
1953	1.953	-11.564	-10.489	-10.932	32.116	-37.85	-27.447	3.253	-108.863
1954	1.954	-12.145	-9.371	-10.191	28.011	-62.783	-7.578	-2.879	-60.788
1955	1.955	-11.757	-10.377	-9.45	16.748	-79.082	10.637	-53.005	-74.394
1956	1.956	-17.169	-11.378	-7.535	13.409	-132.36	5.336	-46.726	-86.762
1957	1.957	-16.58	-13.928	-12.204	10.256	-185.514	-19.701	-28.885	-74.22
1958	1.958	-17.147	-14.731	-10.488	12.911	-210.035	-15.187	9.483	-149.11
1959	1.959	-16.561	-9.914	-10.913	-25.655	-243.999	-11.107	84.867	-118.487
1960	1.96	-13.073	-9.364	-12.302	-75.625	-285.506	-7.46	160.498	-19.115
1961	1.961	-16.345	-12.299	-11.183	-55.725	-323.607	-10.832	110.973	21.199
1962	1.962	-15.932	-15.823	-9.295	-0.813	-367.231	-20.214	30.058	10.183
1963	1.963	-19.612	-17.206	-6.621	6.493	-418.605	-17.642	-89.62	-21.483
1964	1.964	-17.317	-14.336	-11.507	-13.476	-454.583	-10.229	-74.046	-30.546
1965	1.965	-19.473	-13.983	-15.037	-19.52	-476.318	-8.015	-2.185	-92.363
1966	1.966	-16.786	-16.724	-15.668	-14.185	-536.83	-14.501	63.346	30.379
1967	1.967	-17.979	-11.915	-13.965	-9.243	-563.593	-28.096	98.799	188.401
1968	1.968	-14.517	-15.428	-9.173	-4.878	-614.83	-22.855	109.564	167.693
1969	1.969	-12.226	-12.18	-13.861	7.44	-649.278	-21.262	99.661	110.443
1970	1.97	-18.837	-11.643	-11.006	3.704	-636.566	-31.247	54.924	93.398
1971	1.971	-14.031	-6.843	-13.562	-20.17	-604.781	-24.736	-2.016	46.097
1972	1.972	-16.566	-12.871	-13.218	-10.941	-548.341	-21.119	-53.76	3.258
1973	1.973	-14.275	-12.123	-18.097	-8.323	-477.893	-15.744	-73.769	-9.524
1974	1.974	-13.71	-15.636	-16.206	14.785	-391.711	-14.614	-67.897	26.519
1975	1.975	-18.37	-18.941	-13.345	36.546	-310.703	-18.7	-29.336	59.424
1976	1.976	-23.804	-10.045	-12.998	16.752	-258.593	-24.11	46.208	30.063
1977	1.977	-20.343	-16.414	-10.713	-1.113	-211.015	-15.963	100.221	3.521
1978	1.978	-19.781	-15.238	-15.574	-26.918	-113.97	-10.525	50.624	-20.613
1979	1.979	-21.545	-20.439	-12.319	-64.744	-22.966	-11.261	23.561	-42.553
1980	1.98	-20.208	-19.443	-16.429	-79.92	59.68	-8.478	15.045	-48.915
1981	1.981	-16.944	-13.408	-11.638	-38.775	70.108	-8.972	21.99	-42.574
1982	1.982	-18.117	-17.427	-14.971	-11.124	139.242	-6.768	1.669	-36.747
1983	1.983	-15.43	-17.971	-21.572	-6.064	220.452	-11.11	-4.662	-41.396
1984	1.984	-21.255	-18.516	-19.089	-1.642	297.243	-5.364	-21.358	-45.574
1985	1.985	-12.375	-22.546	-18.352	-14.052	367.62	-4.444	-26.551	-74.48
1986	1.986	-18.395	-22.13	-17.796	-32.855	431.774	-6.089	-22.283	-85.641
1987	1.987	-13.199	-17.651	-11.823	-42.96	490.662	-12.44	-43.158	-82.369
1988	1.988	-16.14	-13.568	-9.532	-33.687	532.124	-22.665	-39.595	-73.078
1989	1.989	-7.282	-13.944	-4.713	-30.98	556.929	-30.321	-15.89	-87.066
1990	1.99	-15.257	-19.749	-0.093	-23.451	566.605	-18.228	5.907	-89.523
1991	1.991	-18.4	-12.393	-9.02	-21.165	637.174	-10.064	25.653	-96.527
1992	1.992	-17.477	-3.483	-5.37	-19.09	775.148	3.133	64.22	-81.762
1993	1.993	-11.518	-11.797	-10.041	-18.154	990.8	-5.353	63.119	-40.276
1994	1.994	-15.62	-6.559	-13.551	-4.679	1023.001	2.801	2.231	-57.776
1995	1.995	-4.821	6.231	-16.666	-6.519	950.502	18.876	-38.278	-50.835
1996	1.996	-6.401	7.999	-13.785	1.388	978.254	21.193	-89.771	-44.506
1997	1.997	-10.702	-3.006	-11.279	-5.747	1215.887	11.651	-122.972	-65.858
1998	1.998	-7.058	-7.238	-15.356	-2.003	1251.605	16.965	-104.469	-91.486
[truncated: 9,744 more rows]
