# Supplementary material for: Associations between lower-limb muscle activation and knee flexion in post-stroke individuals: A study on the stance-to-swing phases of gait
Source: PLoS One. 2017 Sep 8;12(9):e0183865. doi: 10.1371/journal.pone.0183865 (PMC5590852; doi:10.1371/journal.pone.0183865)
Supplement: S1 Dataset — (ZIP) [file pone.0183865.s001.zip › S1_Dataset/Patient group/2/3/point.csv]

Frame	Time	sacrum.X	sacrum.Y	sacrum.Z	r asis.X	r asis.Y	r asis.Z	r thigh.X	r thigh.Y	r thigh.Z	r bar 1.X	r bar 1.Y	r bar 1.Z	r knee 1.X	r knee 1.Y	r knee 1.Z	r knee 2.X	r knee 2.Y	r knee 2.Z	r bar 2.X	r bar 2.Y	r bar 2.Z	r mall.X	r mall.Y	r mall.Z	r met.X	r met.Y	r met.Z	l asis.X	l asis.Y	l asis.Z	l thigh.X	l thigh.Y	l thigh.Z	l bar 1.X	l bar 1.Y	l bar 1.Z	l knee 1.X	l knee 1.Y	l knee 1.Z	l knee 2.X	l knee 2.Y	l knee 2.Z	l bar 2.X	l bar 2.Y	l bar 2.Z	l mall.X	l mall.Y	l mall.Z
0	0	NaN	NaN	NaN	NaN	NaN	NaN	NaN	NaN	NaN	2.179	0.673	0.249	2.214	0.533	0.296	NaN	NaN	NaN	2.234	0.286	0.232	2.189	0.086	0.283	2.07	0.019	0.22	NaN	NaN	NaN	NaN	NaN	NaN	NaN	NaN	NaN	NaN	NaN	NaN	NaN	NaN	NaN	NaN	NaN	NaN	NaN	NaN	NaN
1	0.005	NaN	NaN	NaN	NaN	NaN	NaN	NaN	NaN	NaN	2.179	0.673	0.249	2.213	0.533	0.296	NaN	NaN	NaN	2.234	0.287	0.232	2.189	0.086	0.283	2.069	0.02	0.22	NaN	NaN	NaN	NaN	NaN	NaN	NaN	NaN	NaN	NaN	NaN	NaN	NaN	NaN	NaN	NaN	NaN	NaN	NaN	NaN	NaN
2	0.01	NaN	NaN	NaN	NaN	NaN	NaN	NaN	NaN	NaN	2.179	0.673	0.249	2.212	0.534	0.296	NaN	NaN	NaN	2.234	0.287	0.232	2.189	0.086	0.283	2.068	0.02	0.22	NaN	NaN	NaN	NaN	NaN	NaN	NaN	NaN	NaN	NaN	NaN	NaN	NaN	NaN	NaN	NaN	NaN	NaN	NaN	NaN	NaN
3	0.015	NaN	NaN	NaN	NaN	NaN	NaN	NaN	NaN	NaN	2.179	0.673	0.249	2.211	0.534	0.296	NaN	NaN	NaN	2.235	0.288	0.232	2.188	0.085	0.281	2.068	0.02	0.22	NaN	NaN	NaN	NaN	NaN	NaN	NaN	NaN	NaN	NaN	NaN	NaN	NaN	NaN	NaN	NaN	NaN	NaN	NaN	NaN	NaN
4	0.02	NaN	NaN	NaN	NaN	NaN	NaN	NaN	NaN	NaN	2.178	0.672	0.249	2.21	0.534	0.296	NaN	NaN	NaN	2.234	0.288	0.231	2.188	0.085	0.281	2.067	0.02	0.22	NaN	NaN	NaN	NaN	NaN	NaN	NaN	NaN	NaN	NaN	NaN	NaN	NaN	NaN	NaN	NaN	NaN	NaN	NaN	NaN	NaN
5	0.025	NaN	NaN	NaN	NaN	NaN	NaN	NaN	NaN	NaN	2.178	0.672	0.249	2.21	0.534	0.296	NaN	NaN	NaN	2.234	0.288	0.23	2.188	0.085	0.281	2.067	0.02	0.22	NaN	NaN	NaN	NaN	NaN	NaN	NaN	NaN	NaN	NaN	NaN	NaN	NaN	NaN	NaN	NaN	NaN	NaN	NaN	NaN	NaN
6	0.03	NaN	NaN	NaN	NaN	NaN	NaN	NaN	NaN	NaN	2.178	0.672	0.249	2.21	0.534	0.296	NaN	NaN	NaN	2.234	0.288	0.23	2.188	0.085	0.281	2.067	0.02	0.22	NaN	NaN	NaN	NaN	NaN	NaN	NaN	NaN	NaN	NaN	NaN	NaN	NaN	NaN	NaN	NaN	NaN	NaN	NaN	NaN	NaN
7	0.035	NaN	NaN	NaN	NaN	NaN	NaN	NaN	NaN	NaN	2.178	0.672	0.249	2.21	0.534	0.296	NaN	NaN	NaN	2.234	0.288	0.23	2.188	0.085	0.281	2.067	0.02	0.22	NaN	NaN	NaN	NaN	NaN	NaN	NaN	NaN	NaN	NaN	NaN	NaN	NaN	NaN	NaN	NaN	NaN	NaN	NaN	NaN	NaN
8	0.04	NaN	NaN	NaN	NaN	NaN	NaN	NaN	NaN	NaN	2.178	0.672	0.249	2.21	0.534	0.296	NaN	NaN	NaN	2.234	0.288	0.23	2.188	0.085	0.281	2.067	0.02	0.22	NaN	NaN	NaN	NaN	NaN	NaN	NaN	NaN	NaN	NaN	NaN	NaN	NaN	NaN	NaN	NaN	NaN	NaN	NaN	NaN	NaN
9	0.045	NaN	NaN	NaN	NaN	NaN	NaN	NaN	NaN	NaN	2.178	0.672	0.249	2.21	0.534	0.296	NaN	NaN	NaN	2.234	0.288	0.23	2.188	0.085	0.281	2.067	0.02	0.22	NaN	NaN	NaN	NaN	NaN	NaN	NaN	NaN	NaN	NaN	NaN	NaN	NaN	NaN	NaN	NaN	NaN	NaN	NaN	NaN	NaN
10	0.05	NaN	NaN	NaN	NaN	NaN	NaN	NaN	NaN	NaN	2.178	0.672	0.249	2.21	0.534	0.296	NaN	NaN	NaN	2.234	0.288	0.23	2.188	0.085	0.281	2.067	0.02	0.22	NaN	NaN	NaN	NaN	NaN	NaN	NaN	NaN	NaN	NaN	NaN	NaN	NaN	NaN	NaN	NaN	NaN	NaN	NaN	NaN	NaN
11	0.055	NaN	NaN	NaN	NaN	NaN	NaN	NaN	NaN	NaN	2.178	0.671	0.249	2.21	0.534	0.296	NaN	NaN	NaN	2.234	0.288	0.23	2.188	0.085	0.281	2.067	0.02	0.22	NaN	NaN	NaN	NaN	NaN	NaN	NaN	NaN	NaN	NaN	NaN	NaN	NaN	NaN	NaN	NaN	NaN	NaN	NaN	NaN	NaN
12	0.06	NaN	NaN	NaN	NaN	NaN	NaN	NaN	NaN	NaN	2.178	0.671	0.249	2.209	0.534	0.296	NaN	NaN	NaN	2.234	0.288	0.23	2.188	0.085	0.281	2.067	0.02	0.22	NaN	NaN	NaN	NaN	NaN	NaN	NaN	NaN	NaN	NaN	NaN	NaN	NaN	NaN	NaN	NaN	NaN	NaN	NaN	NaN	NaN
13	0.065	NaN	NaN	NaN	NaN	NaN	NaN	NaN	NaN	NaN	2.178	0.671	0.249	2.209	0.534	0.296	NaN	NaN	NaN	2.234	0.288	0.23	2.188	0.085	0.281	2.067	0.02	0.22	NaN	NaN	NaN	NaN	NaN	NaN	NaN	NaN	NaN	NaN	NaN	NaN	NaN	NaN	NaN	NaN	NaN	NaN	NaN	NaN	NaN
14	0.07	NaN	NaN	NaN	NaN	NaN	NaN	NaN	NaN	NaN	2.178	0.671	0.249	2.209	0.534	0.296	NaN	NaN	NaN	2.234	0.287	0.23	2.188	0.085	0.281	2.067	0.02	0.22	NaN	NaN	NaN	NaN	NaN	NaN	NaN	NaN	NaN	NaN	NaN	NaN	NaN	NaN	NaN	NaN	NaN	NaN	NaN	NaN	NaN
15	0.075	NaN	NaN	NaN	NaN	NaN	NaN	NaN	NaN	NaN	2.178	0.671	0.249	2.209	0.534	0.296	NaN	NaN	NaN	2.234	0.288	0.23	2.188	0.085	0.281	2.067	0.02	0.22	NaN	NaN	NaN	NaN	NaN	NaN	NaN	NaN	NaN	NaN	NaN	NaN	NaN	NaN	NaN	NaN	NaN	NaN	NaN	NaN	NaN
16	0.08	NaN	NaN	NaN	NaN	NaN	NaN	NaN	NaN	NaN	2.178	0.671	0.249	2.209	0.534	0.296	NaN	NaN	NaN	2.234	0.287	0.23	2.188	0.085	0.281	2.067	0.02	0.22	NaN	NaN	NaN	NaN	NaN	NaN	NaN	NaN	NaN	NaN	NaN	NaN	NaN	NaN	NaN	NaN	NaN	NaN	NaN	NaN	NaN
17	0.085	NaN	NaN	NaN	NaN	NaN	NaN	NaN	NaN	NaN	2.178	0.671	0.249	2.209	0.534	0.296	NaN	NaN	NaN	2.234	0.287	0.23	2.188	0.085	0.281	2.067	0.02	0.22	NaN	NaN	NaN	NaN	NaN	NaN	NaN	NaN	NaN	NaN	NaN	NaN	NaN	NaN	NaN	NaN	NaN	NaN	NaN	NaN	NaN
18	0.09	NaN	NaN	NaN	NaN	NaN	NaN	NaN	NaN	NaN	2.178	0.671	0.249	2.209	0.534	0.296	NaN	NaN	NaN	2.234	0.287	0.23	2.188	0.085	0.281	2.067	0.02	0.22	NaN	NaN	NaN	NaN	NaN	NaN	NaN	NaN	NaN	NaN	NaN	NaN	NaN	NaN	NaN	NaN	NaN	NaN	NaN	NaN	NaN
19	0.095	NaN	NaN	NaN	NaN	NaN	NaN	NaN	NaN	NaN	2.178	0.671	0.249	2.209	0.534	0.296	NaN	NaN	NaN	2.234	0.287	0.23	2.188	0.085	0.281	2.067	0.02	0.22	NaN	NaN	NaN	NaN	NaN	NaN	NaN	NaN	NaN	NaN	NaN	NaN	NaN	NaN	NaN	NaN	NaN	NaN	NaN	NaN	NaN
20	0.1	NaN	NaN	NaN	NaN	NaN	NaN	NaN	NaN	NaN	2.178	0.671	0.25	2.209	0.534	0.296	NaN	NaN	NaN	2.234	0.287	0.23	2.188	0.085	0.281	2.067	0.02	0.22	NaN	NaN	NaN	NaN	NaN	NaN	NaN	NaN	NaN	NaN	NaN	NaN	NaN	NaN	NaN	NaN	NaN	NaN	NaN	NaN	NaN
21	0.105	NaN	NaN	NaN	NaN	NaN	NaN	NaN	NaN	NaN	2.178	0.671	0.25	2.209	0.534	0.296	NaN	NaN	NaN	2.234	0.287	0.23	2.188	0.085	0.281	2.067	0.02	0.22	NaN	NaN	NaN	NaN	NaN	NaN	NaN	NaN	NaN	NaN	NaN	NaN	NaN	NaN	NaN	NaN	NaN	NaN	NaN	NaN	NaN
22	0.11	NaN	NaN	NaN	NaN	NaN	NaN	NaN	NaN	NaN	2.178	0.671	0.25	2.209	0.534	0.296	NaN	NaN	NaN	2.234	0.287	0.231	2.188	0.085	0.281	2.067	0.02	0.22	NaN	NaN	NaN	NaN	NaN	NaN	NaN	NaN	NaN	NaN	NaN	NaN	NaN	NaN	NaN	NaN	NaN	NaN	NaN	NaN	NaN
23	0.115	NaN	NaN	NaN	NaN	NaN	NaN	NaN	NaN	NaN	2.178	0.671	0.25	2.209	0.534	0.296	NaN	NaN	NaN	2.234	0.287	0.23	2.188	0.085	0.281	2.067	0.02	0.22	NaN	NaN	NaN	NaN	NaN	NaN	NaN	NaN	NaN	NaN	NaN	NaN	NaN	NaN	NaN	NaN	NaN	NaN	NaN	NaN	NaN
24	0.12	NaN	NaN	NaN	NaN	NaN	NaN	NaN	NaN	NaN	2.178	0.671	0.25	2.209	0.534	0.296	NaN	NaN	NaN	2.234	0.287	0.23	2.188	0.085	0.281	2.067	0.02	0.22	NaN	NaN	NaN	NaN	NaN	NaN	NaN	NaN	NaN	NaN	NaN	NaN	NaN	NaN	NaN	NaN	NaN	NaN	NaN	NaN	NaN
25	0.125	NaN	NaN	NaN	NaN	NaN	NaN	NaN	NaN	NaN	2.178	0.671	0.25	2.209	0.534	0.296	NaN	NaN	NaN	2.234	0.287	0.23	2.188	0.085	0.281	2.067	0.02	0.22	NaN	NaN	NaN	NaN	NaN	NaN	NaN	NaN	NaN	NaN	NaN	NaN	NaN	NaN	NaN	NaN	NaN	NaN	NaN	NaN	NaN
26	0.13	NaN	NaN	NaN	NaN	NaN	NaN	NaN	NaN	NaN	2.179	0.671	0.25	2.209	0.534	0.296	NaN	NaN	NaN	2.234	0.287	0.23	2.188	0.085	0.281	2.067	0.02	0.22	NaN	NaN	NaN	NaN	NaN	NaN	NaN	NaN	NaN	NaN	NaN	NaN	NaN	NaN	NaN	NaN	NaN	NaN	NaN	NaN	NaN
27	0.135	NaN	NaN	NaN	NaN	NaN	NaN	NaN	NaN	NaN	2.179	0.671	0.25	2.209	0.534	0.296	NaN	NaN	NaN	2.235	0.288	0.232	2.188	0.085	0.281	2.067	0.02	0.22	NaN	NaN	NaN	NaN	NaN	NaN	NaN	NaN	NaN	NaN	NaN	NaN	NaN	NaN	NaN	NaN	NaN	NaN	NaN	NaN	NaN
28	0.14	NaN	NaN	NaN	NaN	NaN	NaN	NaN	NaN	NaN	2.179	0.671	0.25	2.209	0.534	0.296	NaN	NaN	NaN	2.234	0.288	0.231	2.188	0.085	0.281	2.067	0.02	0.22	NaN	NaN	NaN	NaN	NaN	NaN	NaN	NaN	NaN	NaN	NaN	NaN	NaN	NaN	NaN	NaN	NaN	NaN	NaN	NaN	NaN
29	0.145	NaN	NaN	NaN	NaN	NaN	NaN	NaN	NaN	NaN	2.179	0.671	0.25	2.209	0.534	0.296	NaN	NaN	NaN	2.234	0.288	0.23	2.188	0.085	0.281	2.067	0.02	0.22	NaN	NaN	NaN	NaN	NaN	NaN	NaN	NaN	NaN	NaN	NaN	NaN	NaN	NaN	NaN	NaN	NaN	NaN	NaN	NaN	NaN
30	0.15	NaN	NaN	NaN	NaN	NaN	NaN	NaN	NaN	NaN	2.179	0.671	0.25	2.209	0.534	0.296	NaN	NaN	NaN	2.234	0.288	0.231	2.188	0.085	0.281	2.067	0.02	0.22	NaN	NaN	NaN	NaN	NaN	NaN	NaN	NaN	NaN	NaN	NaN	NaN	NaN	NaN	NaN	NaN	NaN	NaN	NaN	NaN	NaN
31	0.155	NaN	NaN	NaN	NaN	NaN	NaN	NaN	NaN	NaN	2.179	0.671	0.25	2.209	0.534	0.296	NaN	NaN	NaN	2.234	0.288	0.231	2.188	0.085	0.281	2.067	0.02	0.22	NaN	NaN	NaN	NaN	NaN	NaN	NaN	NaN	NaN	NaN	NaN	NaN	NaN	NaN	NaN	NaN	NaN	NaN	NaN	NaN	NaN
32	0.16	NaN	NaN	NaN	NaN	NaN	NaN	NaN	NaN	NaN	2.179	0.671	0.25	2.209	0.534	0.296	NaN	NaN	NaN	2.234	0.287	0.23	2.188	0.085	0.281	2.067	0.02	0.22	NaN	NaN	NaN	NaN	NaN	NaN	NaN	NaN	NaN	NaN	NaN	NaN	NaN	NaN	NaN	NaN	NaN	NaN	NaN	NaN	NaN
33	0.165	NaN	NaN	NaN	NaN	NaN	NaN	NaN	NaN	NaN	2.179	0.671	0.25	2.209	0.534	0.296	NaN	NaN	NaN	2.234	0.287	0.231	2.188	0.085	0.281	2.067	0.02	0.22	NaN	NaN	NaN	NaN	NaN	NaN	NaN	NaN	NaN	NaN	NaN	NaN	NaN	NaN	NaN	NaN	NaN	NaN	NaN	NaN	NaN
34	0.17	NaN	NaN	NaN	NaN	NaN	NaN	NaN	NaN	NaN	2.179	0.671	0.25	2.209	0.534	0.296	NaN	NaN	NaN	2.235	0.287	0.232	2.188	0.085	0.281	2.066	0.02	0.22	NaN	NaN	NaN	NaN	NaN	NaN	NaN	NaN	NaN	NaN	NaN	NaN	NaN	NaN	NaN	NaN	NaN	NaN	NaN	NaN	NaN
35	0.175	NaN	NaN	NaN	NaN	NaN	NaN	NaN	NaN	NaN	2.179	0.671	0.25	2.208	0.534	0.296	NaN	NaN	NaN	2.235	0.287	0.231	2.188	0.085	0.281	2.067	0.02	0.22	NaN	NaN	NaN	NaN	NaN	NaN	NaN	NaN	NaN	NaN	NaN	NaN	NaN	NaN	NaN	NaN	NaN	NaN	NaN	NaN	NaN
36	0.18	NaN	NaN	NaN	NaN	NaN	NaN	NaN	NaN	NaN	2.179	0.671	0.25	2.209	0.534	0.296	NaN	NaN	NaN	2.234	0.287	0.23	2.188	0.085	0.281	2.067	0.02	0.22	NaN	NaN	NaN	NaN	NaN	NaN	NaN	NaN	NaN	NaN	NaN	NaN	NaN	NaN	NaN	NaN	NaN	NaN	NaN	NaN	NaN
37	0.185	NaN	NaN	NaN	NaN	NaN	NaN	NaN	NaN	NaN	2.179	0.671	0.25	2.209	0.534	0.296	NaN	NaN	NaN	2.234	0.287	0.231	2.188	0.085	0.281	2.067	0.02	0.22	NaN	NaN	NaN	NaN	NaN	NaN	NaN	NaN	NaN	NaN	NaN	NaN	NaN	NaN	NaN	NaN	NaN	NaN	NaN	NaN	NaN
38	0.19	NaN	NaN	NaN	NaN	NaN	NaN	NaN	NaN	NaN	2.179	0.671	0.25	2.209	0.534	0.296	NaN	NaN	NaN	2.234	0.287	0.231	2.188	0.085	0.281	2.067	0.02	0.22	NaN	NaN	NaN	NaN	NaN	NaN	NaN	NaN	NaN	NaN	NaN	NaN	NaN	NaN	NaN	NaN	NaN	NaN	NaN	NaN	NaN
39	0.195	NaN	NaN	NaN	NaN	NaN	NaN	NaN	NaN	NaN	2.179	0.671	0.25	2.209	0.534	0.296	NaN	NaN	NaN	2.234	0.287	0.231	2.188	0.085	0.281	2.067	0.02	0.22	NaN	NaN	NaN	NaN	NaN	NaN	NaN	NaN	NaN	NaN	NaN	NaN	NaN	NaN	NaN	NaN	NaN	NaN	NaN	NaN	NaN
40	0.2	NaN	NaN	NaN	NaN	NaN	NaN	NaN	NaN	NaN	2.179	0.671	0.25	2.209	0.534	0.296	NaN	NaN	NaN	2.235	0.286	0.232	2.188	0.085	0.281	2.067	0.02	0.22	NaN	NaN	NaN	NaN	NaN	NaN	NaN	NaN	NaN	NaN	NaN	NaN	NaN	NaN	NaN	NaN	NaN	NaN	NaN	NaN	NaN
41	0.205	NaN	NaN	NaN	NaN	NaN	NaN	NaN	NaN	NaN	2.179	0.671	0.25	2.209	0.534	0.296	NaN	NaN	NaN	2.235	0.287	0.231	2.188	0.085	0.281	2.067	0.02	0.22	NaN	NaN	NaN	NaN	NaN	NaN	NaN	NaN	NaN	NaN	NaN	NaN	NaN	NaN	NaN	NaN	NaN	NaN	NaN	NaN	NaN
42	0.21	NaN	NaN	NaN	NaN	NaN	NaN	NaN	NaN	NaN	2.179	0.671	0.25	2.209	0.534	0.296	NaN	NaN	NaN	2.235	0.287	0.231	2.188	0.085	0.281	2.067	0.02	0.22	NaN	NaN	NaN	NaN	NaN	NaN	NaN	NaN	NaN	NaN	NaN	NaN	NaN	NaN	NaN	NaN	NaN	NaN	NaN	NaN	NaN
43	0.215	NaN	NaN	NaN	NaN	NaN	NaN	NaN	NaN	NaN	2.179	0.671	0.25	2.209	0.534	0.296	NaN	NaN	NaN	2.235	0.287	0.232	2.188	0.085	0.281	2.067	0.02	0.22	NaN	NaN	NaN	NaN	NaN	NaN	NaN	NaN	NaN	NaN	NaN	NaN	NaN	NaN	NaN	NaN	NaN	NaN	NaN	NaN	NaN
44	0.22	NaN	NaN	NaN	NaN	NaN	NaN	NaN	NaN	NaN	2.179	0.671	0.25	2.209	0.534	0.296	NaN	NaN	NaN	2.235	0.287	0.231	2.188	0.085	0.281	2.067	0.02	0.22	NaN	NaN	NaN	NaN	NaN	NaN	NaN	NaN	NaN	NaN	NaN	NaN	NaN	NaN	NaN	NaN	NaN	NaN	NaN	NaN	NaN
45	0.225	NaN	NaN	NaN	NaN	NaN	NaN	NaN	NaN	NaN	2.179	0.671	0.25	2.209	0.535	0.296	NaN	NaN	NaN	2.235	0.287	0.231	2.188	0.085	0.281	2.067	0.02	0.22	NaN	NaN	NaN	NaN	NaN	NaN	NaN	NaN	NaN	NaN	NaN	NaN	NaN	NaN	NaN	NaN	NaN	NaN	NaN	NaN	NaN
46	0.23	NaN	NaN	NaN	NaN	NaN	NaN	NaN	NaN	NaN	2.179	0.671	0.25	2.209	0.535	0.296	NaN	NaN	NaN	2.235	0.287	0.231	2.188	0.085	0.281	2.067	0.02	0.22	NaN	NaN	NaN	NaN	NaN	NaN	NaN	NaN	NaN	NaN	NaN	NaN	NaN	NaN	NaN	NaN	NaN	NaN	NaN	NaN	NaN
47	0.235	NaN	NaN	NaN	NaN	NaN	NaN	NaN	NaN	NaN	2.179	0.671	0.25	2.209	0.534	0.296	NaN	NaN	NaN	2.235	0.287	0.232	2.188	0.085	0.281	2.067	0.02	0.22	NaN	NaN	NaN	NaN	NaN	NaN	NaN	NaN	NaN	NaN	NaN	NaN	NaN	NaN	NaN	NaN	NaN	NaN	NaN	NaN	NaN
48	0.24	NaN	NaN	NaN	NaN	NaN	NaN	NaN	NaN	NaN	2.179	0.671	0.25	2.209	0.534	0.296	NaN	NaN	NaN	2.235	0.287	0.231	2.188	0.085	0.281	2.067	0.02	0.22	NaN	NaN	NaN	NaN	NaN	NaN	NaN	NaN	NaN	NaN	NaN	NaN	NaN	NaN	NaN	NaN	NaN	NaN	NaN	NaN	NaN
49	0.245	NaN	NaN	NaN	NaN	NaN	NaN	NaN	NaN	NaN	2.179	0.671	0.25	2.209	0.535	0.296	NaN	NaN	NaN	2.235	0.287	0.231	2.188	0.085	0.281	2.067	0.02	0.22	NaN	NaN	NaN	NaN	NaN	NaN	NaN	NaN	NaN	NaN	NaN	NaN	NaN	NaN	NaN	NaN	NaN	NaN	NaN	NaN	NaN
50	0.25	NaN	NaN	NaN	NaN	NaN	NaN	NaN	NaN	NaN	2.179	0.671	0.25	2.209	0.535	0.296	NaN	NaN	NaN	2.234	0.287	0.23	2.188	0.085	0.281	2.067	0.02	0.22	NaN	NaN	NaN	NaN	NaN	NaN	NaN	NaN	NaN	NaN	NaN	NaN	NaN	NaN	NaN	NaN	NaN	NaN	NaN	NaN	NaN
51	0.255	NaN	NaN	NaN	NaN	NaN	NaN	NaN	NaN	NaN	2.179	0.671	0.25	2.209	0.535	0.296	NaN	NaN	NaN	2.234	0.287	0.231	2.188	0.085	0.281	2.067	0.02	0.22	NaN	NaN	NaN	NaN	NaN	NaN	NaN	NaN	NaN	NaN	NaN	NaN	NaN	NaN	NaN	NaN	NaN	NaN	NaN	NaN	NaN
52	0.26	NaN	NaN	NaN	NaN	NaN	NaN	NaN	NaN	NaN	2.179	0.671	0.25	2.209	0.535	0.296	NaN	NaN	NaN	2.235	0.286	0.232	2.188	0.085	0.281	2.067	0.02	0.22	NaN	NaN	NaN	NaN	NaN	NaN	NaN	NaN	NaN	NaN	NaN	NaN	NaN	NaN	NaN	NaN	NaN	NaN	NaN	NaN	NaN
53	0.265	NaN	NaN	NaN	NaN	NaN	NaN	NaN	NaN	NaN	2.179	0.671	0.25	2.209	0.535	0.296	NaN	NaN	NaN	2.235	0.287	0.231	2.188	0.085	0.281	2.067	0.02	0.22	NaN	NaN	NaN	NaN	NaN	NaN	NaN	NaN	NaN	NaN	NaN	NaN	NaN	NaN	NaN	NaN	NaN	NaN	NaN	NaN	NaN
54	0.27	NaN	NaN	NaN	NaN	NaN	NaN	NaN	NaN	NaN	2.179	0.671	0.25	2.209	0.535	0.296	NaN	NaN	NaN	2.235	0.287	0.231	2.188	0.085	0.281	2.067	0.02	0.22	NaN	NaN	NaN	NaN	NaN	NaN	NaN	NaN	NaN	NaN	NaN	NaN	NaN	NaN	NaN	NaN	NaN	NaN	NaN	NaN	NaN
55	0.275	NaN	NaN	NaN	NaN	NaN	NaN	NaN	NaN	NaN	2.179	0.671	0.25	2.209	0.535	0.296	NaN	NaN	NaN	2.235	0.286	0.232	2.188	0.085	0.281	2.067	0.02	0.22	NaN	NaN	NaN	NaN	NaN	NaN	NaN	NaN	NaN	NaN	NaN	NaN	NaN	NaN	NaN	NaN	NaN	NaN	NaN	NaN	NaN
56	0.28	NaN	NaN	NaN	NaN	NaN	NaN	NaN	NaN	NaN	2.179	0.671	0.25	2.209	0.535	0.296	NaN	NaN	NaN	2.235	0.286	0.232	2.188	0.085	0.281	2.067	0.02	0.22	NaN	NaN	NaN	NaN	NaN	NaN	NaN	NaN	NaN	NaN	NaN	NaN	NaN	NaN	NaN	NaN	NaN	NaN	NaN	NaN	NaN
57	0.285	NaN	NaN	NaN	NaN	NaN	NaN	NaN	NaN	NaN	2.179	0.671	0.25	2.209	0.535	0.296	NaN	NaN	NaN	2.235	0.286	0.232	2.188	0.085	0.281	2.067	0.02	0.22	NaN	NaN	NaN	NaN	NaN	NaN	NaN	NaN	NaN	NaN	NaN	NaN	NaN	NaN	NaN	NaN	NaN	NaN	NaN	NaN	NaN
58	0.29	NaN	NaN	NaN	NaN	NaN	NaN	NaN	NaN	NaN	2.179	0.671	0.25	2.209	0.535	0.296	NaN	NaN	NaN	2.235	0.286	0.232	2.188	0.085	0.281	2.067	0.02	0.22	NaN	NaN	NaN	NaN	NaN	NaN	NaN	NaN	NaN	NaN	NaN	NaN	NaN	NaN	NaN	NaN	NaN	NaN	NaN	NaN	NaN
59	0.295	NaN	NaN	NaN	NaN	NaN	NaN	NaN	NaN	NaN	2.179	0.671	0.25	2.209	0.535	0.296	NaN	NaN	NaN	2.235	0.286	0.232	2.188	0.085	0.281	2.067	0.02	0.22	NaN	NaN	NaN	NaN	NaN	NaN	NaN	NaN	NaN	NaN	NaN	NaN	NaN	NaN	NaN	NaN	NaN	NaN	NaN	NaN	NaN
60	0.3	NaN	NaN	NaN	NaN	NaN	NaN	NaN	NaN	NaN	2.18	0.671	0.25	2.209	0.535	0.296	NaN	NaN	NaN	2.235	0.286	0.232	2.188	0.085	0.281	2.067	0.02	0.22	NaN	NaN	NaN	NaN	NaN	NaN	NaN	NaN	NaN	NaN	NaN	NaN	NaN	NaN	NaN	NaN	NaN	NaN	NaN	NaN	NaN
61	0.305	NaN	NaN	NaN	NaN	NaN	NaN	NaN	NaN	NaN	2.18	0.671	0.25	2.209	0.535	0.296	NaN	NaN	NaN	2.235	0.286	0.232	2.188	0.085	0.281	2.067	0.02	0.22	NaN	NaN	NaN	NaN	NaN	NaN	NaN	NaN	NaN	NaN	NaN	NaN	NaN	NaN	NaN	NaN	NaN	NaN	NaN	NaN	NaN
62	0.31	NaN	NaN	NaN	NaN	NaN	NaN	NaN	NaN	NaN	2.18	0.671	0.25	2.209	0.535	0.296	NaN	NaN	NaN	2.235	0.287	0.231	2.188	0.085	0.281	2.067	0.02	0.22	NaN	NaN	NaN	NaN	NaN	NaN	NaN	NaN	NaN	NaN	NaN	NaN	NaN	NaN	NaN	NaN	NaN	NaN	NaN	NaN	NaN
63	0.315	NaN	NaN	NaN	NaN	NaN	NaN	NaN	NaN	NaN	2.18	0.671	0.25	2.209	0.535	0.296	NaN	NaN	NaN	2.235	0.287	0.231	2.188	0.085	0.281	2.067	0.02	0.22	NaN	NaN	NaN	NaN	NaN	NaN	NaN	NaN	NaN	NaN	NaN	NaN	NaN	NaN	NaN	NaN	NaN	NaN	NaN	NaN	NaN
64	0.32	NaN	NaN	NaN	NaN	NaN	NaN	NaN	NaN	NaN	2.18	0.671	0.25	2.209	0.535	0.296	NaN	NaN	NaN	2.235	0.287	0.231	2.188	0.085	0.281	2.067	0.02	0.22	NaN	NaN	NaN	NaN	NaN	NaN	NaN	NaN	NaN	NaN	NaN	NaN	NaN	NaN	NaN	NaN	NaN	NaN	NaN	NaN	NaN
65	0.325	NaN	NaN	NaN	NaN	NaN	NaN	NaN	NaN	NaN	2.18	0.671	0.25	2.209	0.535	0.296	NaN	NaN	NaN	2.235	0.286	0.232	2.188	0.085	0.281	2.067	0.02	0.22	NaN	NaN	NaN	NaN	NaN	NaN	NaN	NaN	NaN	NaN	NaN	NaN	NaN	NaN	NaN	NaN	NaN	NaN	NaN	NaN	NaN
66	0.33	NaN	NaN	NaN	NaN	NaN	NaN	NaN	NaN	NaN	2.18	0.671	0.25	2.209	0.535	0.296	NaN	NaN	NaN	2.235	0.287	0.231	2.188	0.085	0.281	2.067	0.02	0.22	NaN	NaN	NaN	NaN	NaN	NaN	NaN	NaN	NaN	NaN	NaN	NaN	NaN	NaN	NaN	NaN	NaN	NaN	NaN	NaN	NaN
67	0.335	NaN	NaN	NaN	NaN	NaN	NaN	NaN	NaN	NaN	2.18	0.671	0.25	2.209	0.535	0.296	NaN	NaN	NaN	2.235	0.287	0.231	2.188	0.085	0.281	2.067	0.02	0.22	NaN	NaN	NaN	NaN	NaN	NaN	NaN	NaN	NaN	NaN	NaN	NaN	NaN	NaN	NaN	NaN	NaN	NaN	NaN	NaN	NaN
68	0.34	NaN	NaN	NaN	NaN	NaN	NaN	NaN	NaN	NaN	2.18	0.672	0.25	2.209	0.535	0.296	NaN	NaN	NaN	2.235	0.287	0.231	2.188	0.085	0.281	2.067	0.02	0.22	NaN	NaN	NaN	NaN	NaN	NaN	NaN	NaN	NaN	NaN	NaN	NaN	NaN	NaN	NaN	NaN	NaN	NaN	NaN	NaN	NaN
69	0.345	NaN	NaN	NaN	NaN	NaN	NaN	NaN	NaN	NaN	2.18	0.672	0.25	2.209	0.535	0.296	NaN	NaN	NaN	2.235	0.287	0.231	2.188	0.085	0.281	2.067	0.02	0.22	NaN	NaN	NaN	NaN	NaN	NaN	NaN	NaN	NaN	NaN	NaN	NaN	NaN	NaN	NaN	NaN	NaN	NaN	NaN	NaN	NaN
70	0.35	NaN	NaN	NaN	NaN	NaN	NaN	NaN	NaN	NaN	2.18	0.672	0.25	2.209	0.535	0.296	NaN	NaN	NaN	2.235	0.286	0.232	2.188	0.085	0.281	2.067	0.02	0.22	NaN	NaN	NaN	NaN	NaN	NaN	NaN	NaN	NaN	NaN	NaN	NaN	NaN	NaN	NaN	NaN	NaN	NaN	NaN	NaN	NaN
71	0.355	NaN	NaN	NaN	NaN	NaN	NaN	NaN	NaN	NaN	2.18	0.672	0.25	2.209	0.535	0.296	NaN	NaN	NaN	2.235	0.286	0.232	2.188	0.085	0.281	2.067	0.02	0.22	NaN	NaN	NaN	NaN	NaN	NaN	NaN	NaN	NaN	NaN	NaN	NaN	NaN	NaN	NaN	NaN	NaN	NaN	NaN	NaN	NaN
72	0.36	NaN	NaN	NaN	NaN	NaN	NaN	NaN	NaN	NaN	2.18	0.672	0.25	2.209	0.535	0.296	NaN	NaN	NaN	2.235	0.286	0.232	2.188	0.085	0.281	2.067	0.02	0.22	NaN	NaN	NaN	NaN	NaN	NaN	NaN	NaN	NaN	NaN	NaN	NaN	NaN	NaN	NaN	NaN	NaN	NaN	NaN	NaN	NaN
73	0.365	NaN	NaN	NaN	NaN	NaN	NaN	NaN	NaN	NaN	2.18	0.672	0.25	2.209	0.535	0.296	NaN	NaN	NaN	2.235	0.286	0.232	2.188	0.085	0.281	2.067	0.02	0.22	NaN	NaN	NaN	NaN	NaN	NaN	NaN	NaN	NaN	NaN	NaN	NaN	NaN	NaN	NaN	NaN	NaN	NaN	NaN	NaN	NaN
74	0.37	NaN	NaN	NaN	NaN	NaN	NaN	NaN	NaN	NaN	2.18	0.672	0.25	2.209	0.535	0.296	NaN	NaN	NaN	2.235	0.286	0.232	2.188	0.085	0.281	2.067	0.02	0.22	NaN	NaN	NaN	NaN	NaN	NaN	NaN	NaN	NaN	NaN	NaN	NaN	NaN	NaN	NaN	NaN	NaN	NaN	NaN	NaN	NaN
75	0.375	NaN	NaN	NaN	NaN	NaN	NaN	NaN	NaN	NaN	2.18	0.672	0.25	2.209	0.535	0.296	NaN	NaN	NaN	2.235	0.286	0.232	2.188	0.085	0.281	2.067	0.02	0.22	NaN	NaN	NaN	NaN	NaN	NaN	NaN	NaN	NaN	NaN	NaN	NaN	NaN	NaN	NaN	NaN	NaN	NaN	NaN	NaN	NaN
76	0.38	NaN	NaN	NaN	NaN	NaN	NaN	NaN	NaN	NaN	2.18	0.672	0.25	2.209	0.535	0.296	NaN	NaN	NaN	2.235	0.286	0.232	2.188	0.085	0.281	2.067	0.02	0.22	NaN	NaN	NaN	NaN	NaN	NaN	NaN	NaN	NaN	NaN	NaN	NaN	NaN	NaN	NaN	NaN	NaN	NaN	NaN	NaN	NaN
77	0.385	NaN	NaN	NaN	NaN	NaN	NaN	NaN	NaN	NaN	2.18	0.672	0.25	2.209	0.535	0.296	NaN	NaN	NaN	2.235	0.286	0.232	2.188	0.085	0.281	2.067	0.02	0.22	NaN	NaN	NaN	NaN	NaN	NaN	NaN	NaN	NaN	NaN	NaN	NaN	NaN	NaN	NaN	NaN	NaN	NaN	NaN	NaN	NaN
78	0.39	NaN	NaN	NaN	NaN	NaN	NaN	NaN	NaN	NaN	2.18	0.672	0.25	2.209	0.535	0.296	NaN	NaN	NaN	2.235	0.286	0.232	2.188	0.085	0.281	2.067	0.02	0.22	NaN	NaN	NaN	NaN	NaN	NaN	NaN	NaN	NaN	NaN	NaN	NaN	NaN	NaN	NaN	NaN	NaN	NaN	NaN	NaN	NaN
79	0.395	NaN	NaN	NaN	NaN	NaN	NaN	NaN	NaN	NaN	2.18	0.672	0.25	2.209	0.535	0.296	NaN	NaN	NaN	2.235	0.286	0.232	2.188	0.085	0.281	2.067	0.02	0.22	NaN	NaN	NaN	NaN	NaN	NaN	NaN	NaN	NaN	NaN	NaN	NaN	NaN	NaN	NaN	NaN	NaN	NaN	NaN	NaN	NaN
80	0.4	NaN	NaN	NaN	NaN	NaN	NaN	NaN	NaN	NaN	2.18	0.672	0.25	2.209	0.535	0.296	NaN	NaN	NaN	2.235	0.287	0.231	2.188	0.085	0.281	2.067	0.02	0.22	NaN	NaN	NaN	NaN	NaN	NaN	NaN	NaN	NaN	NaN	NaN	NaN	NaN	NaN	NaN	NaN	NaN	NaN	NaN	NaN	NaN
81	0.405	NaN	NaN	NaN	NaN	NaN	NaN	NaN	NaN	NaN	2.18	0.672	0.25	2.209	0.535	0.296	NaN	NaN	NaN	2.235	0.286	0.232	2.188	0.085	0.281	2.067	0.02	0.22	NaN	NaN	NaN	NaN	NaN	NaN	NaN	NaN	NaN	NaN	NaN	NaN	NaN	NaN	NaN	NaN	NaN	NaN	NaN	NaN	NaN
82	0.41	NaN	NaN	NaN	NaN	NaN	NaN	NaN	NaN	NaN	2.18	0.672	0.25	2.209	0.535	0.296	NaN	NaN	NaN	2.235	0.286	0.232	2.188	0.085	0.281	2.067	0.02	0.22	NaN	NaN	NaN	NaN	NaN	NaN	NaN	NaN	NaN	NaN	NaN	NaN	NaN	NaN	NaN	NaN	NaN	NaN	NaN	NaN	NaN
83	0.415	NaN	NaN	NaN	NaN	NaN	NaN	NaN	NaN	NaN	2.18	0.672	0.25	2.21	0.535	0.296	NaN	NaN	NaN	2.235	0.286	0.232	2.188	0.085	0.281	2.067	0.02	0.22	NaN	NaN	NaN	NaN	NaN	NaN	NaN	NaN	NaN	NaN	NaN	NaN	NaN	NaN	NaN	NaN	NaN	NaN	NaN	NaN	NaN
84	0.42	NaN	NaN	NaN	NaN	NaN	NaN	NaN	NaN	NaN	2.18	0.672	0.251	2.209	0.535	0.296	NaN	NaN	NaN	2.235	0.286	0.232	2.188	0.085	0.281	2.067	0.02	0.22	NaN	NaN	NaN	NaN	NaN	NaN	NaN	NaN	NaN	NaN	NaN	NaN	NaN	NaN	NaN	NaN	NaN	NaN	NaN	NaN	NaN
85	0.425	NaN	NaN	NaN	NaN	NaN	NaN	NaN	NaN	NaN	2.18	0.672	0.251	2.209	0.535	0.296	NaN	NaN	NaN	2.235	0.286	0.232	2.188	0.085	0.281	2.067	0.02	0.22	NaN	NaN	NaN	NaN	NaN	NaN	NaN	NaN	NaN	NaN	NaN	NaN	NaN	NaN	NaN	NaN	NaN	NaN	NaN	NaN	NaN
86	0.43	NaN	NaN	NaN	NaN	NaN	NaN	NaN	NaN	NaN	2.18	0.672	0.251	2.209	0.535	0.296	NaN	NaN	NaN	2.235	0.286	0.232	2.188	0.085	0.281	2.067	0.02	0.22	NaN	NaN	NaN	NaN	NaN	NaN	NaN	NaN	NaN	NaN	NaN	NaN	NaN	NaN	NaN	NaN	NaN	NaN	NaN	NaN	NaN
87	0.435	NaN	NaN	NaN	NaN	NaN	NaN	NaN	NaN	NaN	2.181	0.672	0.251	2.209	0.535	0.296	NaN	NaN	NaN	2.234	0.287	0.23	2.188	0.085	0.281	2.067	0.02	0.22	NaN	NaN	NaN	NaN	NaN	NaN	NaN	NaN	NaN	NaN	NaN	NaN	NaN	NaN	NaN	NaN	NaN	NaN	NaN	NaN	NaN
88	0.44	NaN	NaN	NaN	NaN	NaN	NaN	NaN	NaN	NaN	2.181	0.672	0.251	2.209	0.535	0.296	NaN	NaN	NaN	2.234	0.287	0.231	2.188	0.085	0.281	2.067	0.02	0.22	NaN	NaN	NaN	NaN	NaN	NaN	NaN	NaN	NaN	NaN	NaN	NaN	NaN	NaN	NaN	NaN	NaN	NaN	NaN	NaN	NaN
89	0.445	NaN	NaN	NaN	NaN	NaN	NaN	NaN	NaN	NaN	2.181	0.672	0.251	2.209	0.535	0.296	NaN	NaN	NaN	2.235	0.286	0.232	2.188	0.085	0.281	2.067	0.02	0.22	NaN	NaN	NaN	NaN	NaN	NaN	NaN	NaN	NaN	NaN	NaN	NaN	NaN	NaN	NaN	NaN	NaN	NaN	NaN	NaN	NaN
90	0.45	NaN	NaN	NaN	NaN	NaN	NaN	NaN	NaN	NaN	2.181	0.672	0.251	2.209	0.535	0.296	NaN	NaN	NaN	2.235	0.286	0.232	2.188	0.085	0.281	2.067	0.02	0.22	NaN	NaN	NaN	NaN	NaN	NaN	NaN	NaN	NaN	NaN	NaN	NaN	NaN	NaN	NaN	NaN	NaN	NaN	NaN	NaN	NaN
91	0.455	NaN	NaN	NaN	NaN	NaN	NaN	NaN	NaN	NaN	2.181	0.672	0.251	2.209	0.535	0.296	NaN	NaN	NaN	2.235	0.287	0.231	2.188	0.085	0.281	2.067	0.02	0.22	NaN	NaN	NaN	NaN	NaN	NaN	NaN	NaN	NaN	NaN	NaN	NaN	NaN	NaN	NaN	NaN	NaN	NaN	NaN	NaN	NaN
92	0.46	NaN	NaN	NaN	NaN	NaN	NaN	NaN	NaN	NaN	2.181	0.672	0.251	2.209	0.535	0.296	NaN	NaN	NaN	2.235	0.286	0.232	2.188	0.085	0.281	2.067	0.02	0.22	NaN	NaN	NaN	NaN	NaN	NaN	NaN	NaN	NaN	NaN	NaN	NaN	NaN	NaN	NaN	NaN	NaN	NaN	NaN	NaN	NaN
93	0.465	NaN	NaN	NaN	NaN	NaN	NaN	NaN	NaN	NaN	2.181	0.672	0.251	2.209	0.535	0.296	NaN	NaN	NaN	2.235	0.286	0.232	2.188	0.085	0.281	2.067	0.02	0.22	NaN	NaN	NaN	NaN	NaN	NaN	NaN	NaN	NaN	NaN	NaN	NaN	NaN	NaN	NaN	NaN	NaN	NaN	NaN	NaN	NaN
94	0.47	NaN	NaN	NaN	NaN	NaN	NaN	NaN	NaN	NaN	2.181	0.672	0.251	2.209	0.535	0.296	NaN	NaN	NaN	2.235	0.286	0.232	2.188	0.085	0.281	2.067	0.02	0.22	NaN	NaN	NaN	NaN	NaN	NaN	NaN	NaN	NaN	NaN	NaN	NaN	NaN	NaN	NaN	NaN	NaN	NaN	NaN	NaN	NaN
95	0.475	NaN	NaN	NaN	NaN	NaN	NaN	NaN	NaN	NaN	2.181	0.672	0.251	2.209	0.535	0.296	NaN	NaN	NaN	2.235	0.286	0.232	2.188	0.085	0.281	2.067	0.02	0.22	NaN	NaN	NaN	NaN	NaN	NaN	NaN	NaN	NaN	NaN	NaN	NaN	NaN	NaN	NaN	NaN	NaN	NaN	NaN	NaN	NaN
96	0.48	NaN	NaN	NaN	NaN	NaN	NaN	NaN	NaN	NaN	2.181	0.672	0.251	2.209	0.535	0.296	NaN	NaN	NaN	2.235	0.286	0.232	2.188	0.085	0.281	2.067	0.02	0.22	NaN	NaN	NaN	NaN	NaN	NaN	NaN	NaN	NaN	NaN	NaN	NaN	NaN	NaN	NaN	NaN	NaN	NaN	NaN	NaN	NaN
97	0.485	NaN	NaN	NaN	NaN	NaN	NaN	NaN	NaN	NaN	2.181	0.672	0.251	2.209	0.535	0.296	NaN	NaN	NaN	2.235	0.286	0.232	2.188	0.085	0.281	2.067	0.02	0.22	NaN	NaN	NaN	NaN	NaN	NaN	NaN	NaN	NaN	NaN	NaN	NaN	NaN	NaN	NaN	NaN	NaN	NaN	NaN	NaN	NaN
98	0.49	NaN	NaN	NaN	NaN	NaN	NaN	NaN	NaN	NaN	2.181	0.672	0.251	2.209	0.535	0.296	NaN	NaN	NaN	2.235	0.286	0.232	2.188	0.085	0.281	2.067	0.02	0.22	NaN	NaN	NaN	NaN	NaN	NaN	NaN	NaN	NaN	NaN	NaN	NaN	NaN	NaN	NaN	NaN	NaN	NaN	NaN	NaN	NaN
99	0.495	NaN	NaN	NaN	NaN	NaN	NaN	NaN	NaN	NaN	2.181	0.672	0.251	2.208	0.535	0.296	NaN	NaN	NaN	2.235	0.286	0.232	2.188	0.085	0.281	2.067	0.02	0.22	NaN	NaN	NaN	NaN	NaN	NaN	NaN	NaN	NaN	NaN	NaN	NaN	NaN	NaN	NaN	NaN	NaN	NaN	NaN	NaN	NaN
100	0.5	NaN	NaN	NaN	NaN	NaN	NaN	NaN	NaN	NaN	2.181	0.672	0.251	2.208	0.535	0.296	NaN	NaN	NaN	2.235	0.286	0.232	2.188	0.085	0.281	2.067	0.02	0.22	NaN	NaN	NaN	NaN	NaN	NaN	NaN	NaN	NaN	NaN	NaN	NaN	NaN	NaN	NaN	NaN	NaN	NaN	NaN	NaN	NaN
101	0.505	NaN	NaN	NaN	NaN	NaN	NaN	NaN	NaN	NaN	2.181	0.672	0.251	2.208	0.535	0.296	NaN	NaN	NaN	2.235	0.286	0.232	2.188	0.085	0.281	2.067	0.02	0.22	NaN	NaN	NaN	NaN	NaN	NaN	NaN	NaN	NaN	NaN	NaN	NaN	NaN	NaN	NaN	NaN	NaN	NaN	NaN	NaN	NaN
102	0.51	NaN	NaN	NaN	NaN	NaN	NaN	NaN	NaN	NaN	2.181	0.672	0.251	2.208	0.535	0.296	NaN	NaN	NaN	2.235	0.286	0.232	2.188	0.085	0.281	2.067	0.02	0.22	NaN	NaN	NaN	NaN	NaN	NaN	NaN	NaN	NaN	NaN	NaN	NaN	NaN	NaN	NaN	NaN	NaN	NaN	NaN	NaN	NaN
103	0.515	NaN	NaN	NaN	NaN	NaN	NaN	NaN	NaN	NaN	2.181	0.672	0.251	2.207	0.535	0.296	NaN	NaN	NaN	2.235	0.286	0.232	2.188	0.085	0.281	2.067	0.02	0.22	NaN	NaN	NaN	NaN	NaN	NaN	NaN	NaN	NaN	NaN	NaN	NaN	NaN	NaN	NaN	NaN	NaN	NaN	NaN	NaN	NaN
104	0.52	NaN	NaN	NaN	NaN	NaN	NaN	NaN	NaN	NaN	2.181	0.672	0.251	2.208	0.535	0.296	NaN	NaN	NaN	2.235	0.286	0.232	2.189	0.086	0.282	2.067	0.02	0.22	NaN	NaN	NaN	NaN	NaN	NaN	NaN	NaN	NaN	NaN	NaN	NaN	NaN	NaN	NaN	NaN	NaN	NaN	NaN	NaN	NaN
105	0.525	NaN	NaN	NaN	NaN	NaN	NaN	NaN	NaN	NaN	2.181	0.672	0.251	2.207	0.535	0.296	NaN	NaN	NaN	2.235	0.286	0.232	2.188	0.085	0.281	2.067	0.02	0.22	NaN	NaN	NaN	NaN	NaN	NaN	NaN	NaN	NaN	NaN	NaN	NaN	NaN	NaN	NaN	NaN	NaN	NaN	NaN	NaN	NaN
106	0.53	NaN	NaN	NaN	NaN	NaN	NaN	NaN	NaN	NaN	2.181	0.672	0.251	2.207	0.535	0.296	NaN	NaN	NaN	2.235	0.286	0.232	2.188	0.085	0.281	2.067	0.02	0.22	NaN	NaN	NaN	NaN	NaN	NaN	NaN	NaN	NaN	NaN	NaN	NaN	NaN	NaN	NaN	NaN	NaN	NaN	NaN	NaN	NaN
107	0.535	NaN	NaN	NaN	NaN	NaN	NaN	NaN	NaN	NaN	2.181	0.672	0.251	2.207	0.535	0.296	NaN	NaN	NaN	2.235	0.286	0.232	2.188	0.085	0.281	2.067	0.02	0.22	NaN	NaN	NaN	NaN	NaN	NaN	NaN	NaN	NaN	NaN	NaN	NaN	NaN	NaN	NaN	NaN	NaN	NaN	NaN	NaN	NaN
108	0.54	NaN	NaN	NaN	NaN	NaN	NaN	NaN	NaN	NaN	2.181	0.672	0.251	2.207	0.536	0.296	NaN	NaN	NaN	2.235	0.286	0.233	2.188	0.085	0.281	2.066	0.02	0.22	NaN	NaN	NaN	NaN	NaN	NaN	NaN	NaN	NaN	NaN	NaN	NaN	NaN	NaN	NaN	NaN	NaN	NaN	NaN	NaN	NaN
109	0.545	NaN	NaN	NaN	NaN	NaN	NaN	NaN	NaN	NaN	2.182	0.673	0.251	2.207	0.535	0.296	NaN	NaN	NaN	2.235	0.286	0.232	2.188	0.085	0.281	2.066	0.02	0.22	NaN	NaN	NaN	NaN	NaN	NaN	NaN	NaN	NaN	NaN	NaN	NaN	NaN	NaN	NaN	NaN	NaN	NaN	NaN	NaN	NaN
110	0.55	NaN	NaN	NaN	NaN	NaN	NaN	NaN	NaN	NaN	2.184	0.675	0.252	2.207	0.535	0.296	NaN	NaN	NaN	2.235	0.286	0.232	2.188	0.085	0.281	2.067	0.02	0.22	NaN	NaN	NaN	NaN	NaN	NaN	NaN	NaN	NaN	NaN	NaN	NaN	NaN	NaN	NaN	NaN	NaN	NaN	NaN	NaN	NaN
111	0.555	NaN	NaN	NaN	NaN	NaN	NaN	NaN	NaN	NaN	2.183	0.674	0.252	2.207	0.536	0.296	NaN	NaN	NaN	2.235	0.286	0.232	2.188	0.085	0.281	2.067	0.02	0.22	NaN	NaN	NaN	NaN	NaN	NaN	NaN	NaN	NaN	NaN	NaN	NaN	NaN	NaN	NaN	NaN	NaN	NaN	NaN	NaN	NaN
112	0.56	NaN	NaN	NaN	NaN	NaN	NaN	NaN	NaN	NaN	2.183	0.673	0.252	2.207	0.536	0.296	NaN	NaN	NaN	2.235	0.286	0.232	2.188	0.085	0.281	2.067	0.02	0.22	NaN	NaN	NaN	NaN	NaN	NaN	NaN	NaN	NaN	NaN	NaN	NaN	NaN	NaN	NaN	NaN	NaN	NaN	NaN	NaN	NaN
113	0.565	NaN	NaN	NaN	NaN	NaN	NaN	NaN	NaN	NaN	2.184	0.675	0.252	2.206	0.536	0.296	NaN	NaN	NaN	2.235	0.286	0.232	2.188	0.085	0.281	2.067	0.02	0.22	NaN	NaN	NaN	NaN	NaN	NaN	NaN	NaN	NaN	NaN	NaN	NaN	NaN	NaN	NaN	NaN	NaN	NaN	NaN	NaN	NaN
114	0.57	NaN	NaN	NaN	NaN	NaN	NaN	NaN	NaN	NaN	2.184	0.675	0.253	2.206	0.536	0.296	NaN	NaN	NaN	2.235	0.286	0.232	2.188	0.085	0.281	2.067	0.02	0.22	NaN	NaN	NaN	NaN	NaN	NaN	NaN	NaN	NaN	NaN	NaN	NaN	NaN	NaN	NaN	NaN	NaN	NaN	NaN	NaN	NaN
115	0.575	NaN	NaN	NaN	NaN	NaN	NaN	NaN	NaN	NaN	2.184	0.675	0.253	2.205	0.536	0.296	NaN	NaN	NaN	2.235	0.286	0.232	2.188	0.085	0.281	2.067	0.02	0.22	NaN	NaN	NaN	NaN	NaN	NaN	NaN	NaN	NaN	NaN	NaN	NaN	NaN	NaN	NaN	NaN	NaN	NaN	NaN	NaN	NaN
116	0.58	NaN	NaN	NaN	NaN	NaN	NaN	NaN	NaN	NaN	2.184	0.675	0.253	2.204	0.537	0.296	NaN	NaN	NaN	2.235	0.286	0.232	2.188	0.085	0.281	2.067	0.02	0.22	NaN	NaN	NaN	NaN	NaN	NaN	NaN	NaN	NaN	NaN	NaN	NaN	NaN	NaN	NaN	NaN	NaN	NaN	NaN	NaN	NaN
117	0.585	NaN	NaN	NaN	NaN	NaN	NaN	NaN	NaN	NaN	2.184	0.675	0.253	2.205	0.537	0.296	NaN	NaN	NaN	2.235	0.286	0.232	2.189	0.086	0.282	2.067	0.02	0.22	NaN	NaN	NaN	NaN	NaN	NaN	NaN	NaN	NaN	NaN	NaN	NaN	NaN	NaN	NaN	NaN	NaN	NaN	NaN	NaN	NaN
118	0.59	NaN	NaN	NaN	NaN	NaN	NaN	NaN	NaN	NaN	2.184	0.675	0.253	2.205	0.536	0.296	NaN	NaN	NaN	2.235	0.286	0.232	2.188	0.085	0.281	2.067	0.02	0.22	NaN	NaN	NaN	NaN	NaN	NaN	NaN	NaN	NaN	NaN	NaN	NaN	NaN	NaN	NaN	NaN	NaN	NaN	NaN	NaN	NaN
119	0.595	NaN	NaN	NaN	NaN	NaN	NaN	NaN	NaN	NaN	2.184	0.675	0.253	2.206	0.537	0.296	NaN	NaN	NaN	2.235	0.286	0.232	2.188	0.085	0.281	2.067	0.02	0.22	NaN	NaN	NaN	NaN	NaN	NaN	NaN	NaN	NaN	NaN	NaN	NaN	NaN	NaN	NaN	NaN	NaN	NaN	NaN	NaN	NaN
120	0.6	NaN	NaN	NaN	NaN	NaN	NaN	NaN	NaN	NaN	2.184	0.675	0.253	2.205	0.537	0.296	NaN	NaN	NaN	2.235	0.286	0.232	2.188	0.085	0.281	2.067	0.02	0.22	NaN	NaN	NaN	NaN	NaN	NaN	NaN	NaN	NaN	NaN	NaN	NaN	NaN	NaN	NaN	NaN	NaN	NaN	NaN	NaN	NaN
121	0.605	NaN	NaN	NaN	NaN	NaN	NaN	NaN	NaN	NaN	2.184	0.675	0.253	2.205	0.537	0.296	NaN	NaN	NaN	2.235	0.286	0.232	2.188	0.085	0.281	2.066	0.02	0.22	NaN	NaN	NaN	NaN	NaN	NaN	NaN	NaN	NaN	NaN	NaN	NaN	NaN	NaN	NaN	NaN	NaN	NaN	NaN	NaN	NaN
122	0.61	NaN	NaN	NaN	NaN	NaN	NaN	NaN	NaN	NaN	2.184	0.675	0.253	2.204	0.537	0.296	NaN	NaN	NaN	2.235	0.286	0.232	2.188	0.085	0.281	2.067	0.02	0.22	NaN	NaN	NaN	NaN	NaN	NaN	NaN	NaN	NaN	NaN	NaN	NaN	NaN	NaN	NaN	NaN	NaN	NaN	NaN	NaN	NaN
123	0.615	NaN	NaN	NaN	NaN	NaN	NaN	NaN	NaN	NaN	2.184	0.675	0.253	2.204	0.538	0.296	NaN	NaN	NaN	2.235	0.286	0.232	2.189	0.086	0.282	2.067	0.02	0.22	NaN	NaN	NaN	NaN	NaN	NaN	NaN	NaN	NaN	NaN	NaN	NaN	NaN	NaN	NaN	NaN	NaN	NaN	NaN	NaN	NaN
124	0.62	NaN	NaN	NaN	NaN	NaN	NaN	NaN	NaN	NaN	2.184	0.675	0.253	2.204	0.538	0.296	NaN	NaN	NaN	2.235	0.286	0.232	2.188	0.085	0.281	2.067	0.02	0.22	NaN	NaN	NaN	NaN	NaN	NaN	NaN	NaN	NaN	NaN	NaN	NaN	NaN	NaN	NaN	NaN	NaN	NaN	NaN	NaN	NaN
125	0.625	NaN	NaN	NaN	NaN	NaN	NaN	NaN	NaN	NaN	2.184	0.675	0.253	2.204	0.538	0.296	NaN	NaN	NaN	2.235	0.286	0.232	2.188	0.085	0.281	2.067	0.02	0.22	NaN	NaN	NaN	NaN	NaN	NaN	NaN	NaN	NaN	NaN	NaN	NaN	NaN	NaN	NaN	NaN	NaN	NaN	NaN	NaN	NaN
126	0.63	NaN	NaN	NaN	NaN	NaN	NaN	NaN	NaN	NaN	2.184	0.675	0.253	2.203	0.538	0.296	NaN	NaN	NaN	2.235	0.286	0.232	2.189	0.086	0.282	2.067	0.02	0.22	NaN	NaN	NaN	NaN	NaN	NaN	NaN	NaN	NaN	NaN	NaN	NaN	NaN	NaN	NaN	NaN	NaN	NaN	NaN	NaN	NaN
127	0.635	NaN	NaN	NaN	NaN	NaN	NaN	NaN	NaN	NaN	2.184	0.674	0.253	2.203	0.538	0.296	NaN	NaN	NaN	2.235	0.286	0.232	2.188	0.085	0.282	2.067	0.02	0.22	NaN	NaN	NaN	NaN	NaN	NaN	NaN	NaN	NaN	NaN	NaN	NaN	NaN	NaN	NaN	NaN	NaN	NaN	NaN	NaN	NaN
128	0.64	NaN	NaN	NaN	NaN	NaN	NaN	NaN	NaN	NaN	2.183	0.673	0.252	2.203	0.538	0.296	NaN	NaN	NaN	2.235	0.286	0.232	2.189	0.086	0.283	2.067	0.02	0.22	NaN	NaN	NaN	NaN	NaN	NaN	NaN	NaN	NaN	NaN	NaN	NaN	NaN	NaN	NaN	NaN	NaN	NaN	NaN	NaN	NaN
129	0.645	NaN	NaN	NaN	NaN	NaN	NaN	NaN	NaN	NaN	2.184	0.675	0.253	NaN	NaN	NaN	NaN	NaN	NaN	2.235	0.286	0.232	2.189	0.086	0.282	2.067	0.02	0.22	NaN	NaN	NaN	NaN	NaN	NaN	NaN	NaN	NaN	NaN	NaN	NaN	NaN	NaN	NaN	NaN	NaN	NaN	NaN	NaN	NaN
130	0.65	NaN	NaN	NaN	NaN	NaN	NaN	NaN	NaN	NaN	2.184	0.675	0.253	2.202	0.538	0.296	NaN	NaN	NaN	2.235	0.286	0.232	2.188	0.085	0.282	2.067	0.02	0.22	NaN	NaN	NaN	NaN	NaN	NaN	NaN	NaN	NaN	NaN	NaN	NaN	NaN	NaN	NaN	NaN	NaN	NaN	NaN	NaN	NaN
131	0.655	NaN	NaN	NaN	NaN	NaN	NaN	NaN	NaN	NaN	2.184	0.675	0.253	2.202	0.538	0.296	NaN	NaN	NaN	2.235	0.286	0.232	2.189	0.086	0.283	2.067	0.02	0.22	NaN	NaN	NaN	NaN	NaN	NaN	NaN	NaN	NaN	NaN	NaN	NaN	NaN	NaN	NaN	NaN	NaN	NaN	NaN	NaN	NaN
132	0.66	NaN	NaN	NaN	NaN	NaN	NaN	NaN	NaN	NaN	2.184	0.675	0.253	2.202	0.539	0.296	NaN	NaN	NaN	2.235	0.286	0.232	2.189	0.086	0.283	2.067	0.021	0.22	NaN	NaN	NaN	NaN	NaN	NaN	NaN	NaN	NaN	NaN	NaN	NaN	NaN	NaN	NaN	NaN	NaN	NaN	NaN	NaN	NaN
133	0.665	NaN	NaN	NaN	NaN	NaN	NaN	NaN	NaN	NaN	2.184	0.675	0.253	2.202	0.539	0.296	NaN	NaN	NaN	2.235	0.286	0.232	2.189	0.086	0.282	2.067	0.02	0.22	NaN	NaN	NaN	NaN	NaN	NaN	NaN	NaN	NaN	NaN	NaN	NaN	NaN	NaN	NaN	NaN	NaN	NaN	NaN	NaN	NaN
134	0.67	NaN	NaN	NaN	NaN	NaN	NaN	NaN	NaN	NaN	2.184	0.675	0.253	2.202	0.539	0.296	NaN	NaN	NaN	2.235	0.286	0.232	2.188	0.085	0.282	2.067	0.02	0.22	NaN	NaN	NaN	NaN	NaN	NaN	NaN	NaN	NaN	NaN	NaN	NaN	NaN	NaN	NaN	NaN	NaN	NaN	NaN	NaN	NaN
135	0.675	NaN	NaN	NaN	NaN	NaN	NaN	NaN	NaN	NaN	2.183	0.674	0.253	2.202	0.539	0.296	NaN	NaN	NaN	2.235	0.286	0.232	2.189	0.086	0.283	2.067	0.02	0.22	NaN	NaN	NaN	NaN	NaN	NaN	NaN	NaN	NaN	NaN	NaN	NaN	NaN	NaN	NaN	NaN	NaN	NaN	NaN	NaN	NaN
136	0.68	NaN	NaN	NaN	NaN	NaN	NaN	NaN	NaN	NaN	2.182	0.672	0.252	2.202	0.539	0.296	NaN	NaN	NaN	2.235	0.286	0.232	2.189	0.086	0.282	2.067	0.02	0.22	NaN	NaN	NaN	NaN	NaN	NaN	NaN	NaN	NaN	NaN	NaN	NaN	NaN	NaN	NaN	NaN	NaN	NaN	NaN	NaN	NaN
137	0.685	NaN	NaN	NaN	NaN	NaN	NaN	NaN	NaN	NaN	2.181	0.672	0.252	2.202	0.539	0.296	NaN	NaN	NaN	2.235	0.286	0.232	2.188	0.085	0.282	2.067	0.02	0.22	NaN	NaN	NaN	NaN	NaN	NaN	NaN	NaN	NaN	NaN	NaN	NaN	NaN	NaN	NaN	NaN	NaN	NaN	NaN	NaN	NaN
138	0.69	NaN	NaN	NaN	NaN	NaN	NaN	NaN	NaN	NaN	2.182	0.673	0.253	NaN	NaN	NaN	NaN	NaN	NaN	2.235	0.286	0.232	2.189	0.086	0.282	2.067	0.02	0.22	NaN	NaN	NaN	NaN	NaN	NaN	NaN	NaN	NaN	NaN	NaN	NaN	NaN	NaN	NaN	NaN	NaN	NaN	NaN	NaN	NaN
139	0.695	NaN	NaN	NaN	NaN	NaN	NaN	NaN	NaN	NaN	2.183	0.674	0.253	NaN	NaN	NaN	NaN	NaN	NaN	2.235	0.286	0.232	2.188	0.085	0.282	2.067	0.02	0.22	NaN	NaN	NaN	NaN	NaN	NaN	NaN	NaN	NaN	NaN	NaN	NaN	NaN	NaN	NaN	NaN	NaN	NaN	NaN	NaN	NaN
140	0.7	NaN	NaN	NaN	NaN	NaN	NaN	NaN	NaN	NaN	2.184	0.675	0.253	NaN	NaN	NaN	NaN	NaN	NaN	2.234	0.286	0.232	2.189	0.086	0.282	2.067	0.02	0.22	NaN	NaN	NaN	NaN	NaN	NaN	NaN	NaN	NaN	NaN	NaN	NaN	NaN	NaN	NaN	NaN	NaN	NaN	NaN	NaN	NaN
141	0.705	NaN	NaN	NaN	NaN	NaN	NaN	NaN	NaN	NaN	2.184	0.675	0.253	NaN	NaN	NaN	NaN	NaN	NaN	2.234	0.286	0.232	2.188	0.085	0.282	2.067	0.02	0.22	NaN	NaN	NaN	NaN	NaN	NaN	NaN	NaN	NaN	NaN	NaN	NaN	NaN	NaN	NaN	NaN	NaN	NaN	NaN	NaN	NaN
142	0.71	NaN	NaN	NaN	NaN	NaN	NaN	NaN	NaN	NaN	2.183	0.674	0.253	NaN	NaN	NaN	NaN	NaN	NaN	2.234	0.286	0.232	2.189	0.086	0.282	2.067	0.02	0.22	NaN	NaN	NaN	NaN	NaN	NaN	NaN	NaN	NaN	NaN	NaN	NaN	NaN	NaN	NaN	NaN	NaN	NaN	NaN	NaN	NaN
143	0.715	NaN	NaN	NaN	NaN	NaN	NaN	NaN	NaN	NaN	2.182	0.672	0.253	NaN	NaN	NaN	NaN	NaN	NaN	2.234	0.286	0.232	2.188	0.085	0.281	2.067	0.02	0.22	NaN	NaN	NaN	NaN	NaN	NaN	NaN	NaN	NaN	NaN	NaN	NaN	NaN	NaN	NaN	NaN	NaN	NaN	NaN	NaN	NaN
144	0.72	NaN	NaN	NaN	NaN	NaN	NaN	NaN	NaN	NaN	2.181	0.672	0.252	2.202	0.539	0.296	NaN	NaN	NaN	2.234	0.286	0.232	2.188	0.085	0.281	2.067	0.02	0.22	NaN	NaN	NaN	NaN	NaN	NaN	NaN	NaN	NaN	NaN	NaN	NaN	NaN	NaN	NaN	NaN	NaN	NaN	NaN	NaN	NaN
145	0.725	NaN	NaN	NaN	NaN	NaN	NaN	NaN	NaN	NaN	2.182	0.672	0.253	NaN	NaN	NaN	NaN	NaN	NaN	2.234	0.286	0.232	2.189	0.086	0.283	2.067	0.021	0.22	NaN	NaN	NaN	NaN	NaN	NaN	NaN	NaN	NaN	NaN	NaN	NaN	NaN	NaN	NaN	NaN	NaN	NaN	NaN	NaN	NaN
146	0.73	NaN	NaN	NaN	NaN	NaN	NaN	NaN	NaN	NaN	2.183	0.674	0.253	NaN	NaN	NaN	NaN	NaN	NaN	2.234	0.286	0.232	2.189	0.086	0.283	2.067	0.021	0.22	NaN	NaN	NaN	NaN	NaN	NaN	NaN	NaN	NaN	NaN	NaN	NaN	NaN	NaN	NaN	NaN	NaN	NaN	NaN	NaN	NaN
147	0.735	NaN	NaN	NaN	NaN	NaN	NaN	NaN	NaN	NaN	2.184	0.675	0.253	NaN	NaN	NaN	NaN	NaN	NaN	2.234	0.286	0.232	2.189	0.086	0.283	2.067	0.021	0.22	NaN	NaN	NaN	NaN	NaN	NaN	NaN	NaN	NaN	NaN	NaN	NaN	NaN	NaN	NaN	NaN	NaN	NaN	NaN	NaN	NaN
148	0.74	NaN	NaN	NaN	NaN	NaN	NaN	NaN	NaN	NaN	2.184	0.675	0.253	2.201	0.539	0.296	NaN	NaN	NaN	2.234	0.286	0.232	2.189	0.086	0.283	2.067	0.021	0.22	NaN	NaN	NaN	NaN	NaN	NaN	NaN	NaN	NaN	NaN	NaN	NaN	NaN	NaN	NaN	NaN	NaN	NaN	NaN	NaN	NaN
149	0.745	NaN	NaN	NaN	NaN	NaN	NaN	NaN	NaN	NaN	2.184	0.675	0.253	NaN	NaN	NaN	NaN	NaN	NaN	2.234	0.286	0.232	2.189	0.086	0.282	2.067	0.021	0.22	NaN	NaN	NaN	NaN	NaN	NaN	NaN	NaN	NaN	NaN	NaN	NaN	NaN	NaN	NaN	NaN	NaN	NaN	NaN	NaN	NaN
150	0.75	NaN	NaN	NaN	NaN	NaN	NaN	NaN	NaN	NaN	2.184	0.675	0.253	2.201	0.539	0.296	NaN	NaN	NaN	2.234	0.286	0.232	2.188	0.085	0.281	2.067	0.021	0.22	NaN	NaN	NaN	NaN	NaN	NaN	NaN	NaN	NaN	NaN	NaN	NaN	NaN	NaN	NaN	NaN	NaN	NaN	NaN	NaN	NaN
151	0.755	NaN	NaN	NaN	NaN	NaN	NaN	NaN	NaN	NaN	2.184	0.675	0.253	2.201	0.539	0.296	NaN	NaN	NaN	2.234	0.286	0.232	2.188	0.085	0.281	2.067	0.021	0.22	NaN	NaN	NaN	NaN	NaN	NaN	NaN	NaN	NaN	NaN	NaN	NaN	NaN	NaN	NaN	NaN	NaN	NaN	NaN	NaN	NaN
152	0.76	NaN	NaN	NaN	NaN	NaN	NaN	NaN	NaN	NaN	2.184	0.675	0.253	2.201	0.539	0.296	NaN	NaN	NaN	2.234	0.286	0.232	2.189	0.086	0.282	2.067	0.021	0.22	NaN	NaN	NaN	NaN	NaN	NaN	NaN	NaN	NaN	NaN	NaN	NaN	NaN	NaN	NaN	NaN	NaN	NaN	NaN	NaN	NaN
153	0.765	NaN	NaN	NaN	NaN	NaN	NaN	NaN	NaN	NaN	2.184	0.675	0.253	2.201	0.539	0.296	NaN	NaN	NaN	2.234	0.286	0.232	2.189	0.086	0.283	2.067	0.021	0.22	NaN	NaN	NaN	NaN	NaN	NaN	NaN	NaN	NaN	NaN	NaN	NaN	NaN	NaN	NaN	NaN	NaN	NaN	NaN	NaN	NaN
154	0.77	NaN	NaN	NaN	NaN	NaN	NaN	NaN	NaN	NaN	2.184	0.675	0.253	2.201	0.539	0.296	NaN	NaN	NaN	2.234	0.286	0.232	2.189	0.087	0.283	2.067	0.021	0.22	NaN	NaN	NaN	NaN	NaN	NaN	NaN	NaN	NaN	NaN	NaN	NaN	NaN	NaN	NaN	NaN	NaN	NaN	NaN	NaN	NaN
155	0.775	NaN	NaN	NaN	NaN	NaN	NaN	NaN	NaN	NaN	2.184	0.675	0.253	2.201	0.539	0.296	NaN	NaN	NaN	2.234	0.286	0.232	2.189	0.087	0.283	2.067	0.021	0.22	NaN	NaN	NaN	NaN	NaN	NaN	NaN	NaN	NaN	NaN	NaN	NaN	NaN	NaN	NaN	NaN	NaN	NaN	NaN	NaN	NaN
156	0.78	NaN	NaN	NaN	NaN	NaN	NaN	NaN	NaN	NaN	2.184	0.676	0.253	2.201	0.539	0.296	NaN	NaN	NaN	2.234	0.286	0.232	2.189	0.087	0.283	2.067	0.021	0.22	NaN	NaN	NaN	NaN	NaN	NaN	NaN	NaN	NaN	NaN	NaN	NaN	NaN	NaN	NaN	NaN	NaN	NaN	NaN	NaN	NaN
157	0.785	NaN	NaN	NaN	NaN	NaN	NaN	NaN	NaN	NaN	2.184	0.676	0.253	2.201	0.539	0.296	NaN	NaN	NaN	2.234	0.286	0.232	2.189	0.087	0.283	2.067	0.021	0.22	NaN	NaN	NaN	NaN	NaN	NaN	NaN	NaN	NaN	NaN	NaN	NaN	NaN	NaN	NaN	NaN	NaN	NaN	NaN	NaN	NaN
158	0.79	NaN	NaN	NaN	NaN	NaN	NaN	NaN	NaN	NaN	2.184	0.676	0.253	2.201	0.539	0.296	NaN	NaN	NaN	2.234	0.286	0.232	2.189	0.087	0.283	2.067	0.021	0.22	NaN	NaN	NaN	NaN	NaN	NaN	NaN	NaN	NaN	NaN	NaN	NaN	NaN	NaN	NaN	NaN	NaN	NaN	NaN	NaN	NaN
159	0.795	NaN	NaN	NaN	NaN	NaN	NaN	NaN	NaN	NaN	2.184	0.676	0.253	2.201	0.539	0.296	NaN	NaN	NaN	2.234	0.286	0.232	2.189	0.087	0.283	2.067	0.021	0.22	NaN	NaN	NaN	NaN	NaN	NaN	NaN	NaN	NaN	NaN	NaN	NaN	NaN	NaN	NaN	NaN	NaN	NaN	NaN	NaN	NaN
160	0.8	NaN	NaN	NaN	NaN	NaN	NaN	NaN	NaN	NaN	2.184	0.676	0.253	2.201	0.539	0.296	NaN	NaN	NaN	2.234	0.286	0.232	2.189	0.087	0.283	2.067	0.021	0.22	NaN	NaN	NaN	NaN	NaN	NaN	NaN	NaN	NaN	NaN	NaN	NaN	NaN	NaN	NaN	NaN	NaN	NaN	NaN	NaN	NaN
161	0.805	NaN	NaN	NaN	NaN	NaN	NaN	NaN	NaN	NaN	2.184	0.675	0.253	2.201	0.539	0.296	NaN	NaN	NaN	2.234	0.286	0.232	2.189	0.087	0.283	2.067	0.021	0.22	NaN	NaN	NaN	NaN	NaN	NaN	NaN	NaN	NaN	NaN	NaN	NaN	NaN	NaN	NaN	NaN	NaN	NaN	NaN	NaN	NaN
162	0.81	NaN	NaN	NaN	NaN	NaN	NaN	NaN	NaN	NaN	2.184	0.675	0.253	2.201	0.539	0.296	NaN	NaN	NaN	2.234	0.286	0.232	2.189	0.087	0.283	2.067	0.021	0.22	NaN	NaN	NaN	NaN	NaN	NaN	NaN	NaN	NaN	NaN	NaN	NaN	NaN	NaN	NaN	NaN	NaN	NaN	NaN	NaN	NaN
163	0.815	NaN	NaN	NaN	NaN	NaN	NaN	NaN	NaN	NaN	2.184	0.675	0.253	2.201	0.539	0.296	NaN	NaN	NaN	2.234	0.286	0.232	2.189	0.087	0.283	2.067	0.021	0.22	NaN	NaN	NaN	NaN	NaN	NaN	NaN	NaN	NaN	NaN	NaN	NaN	NaN	NaN	NaN	NaN	NaN	NaN	NaN	NaN	NaN
164	0.82	NaN	NaN	NaN	NaN	NaN	NaN	NaN	NaN	NaN	2.184	0.675	0.253	2.202	0.539	0.296	NaN	NaN	NaN	2.234	0.286	0.232	2.189	0.087	0.283	2.067	0.021	0.22	NaN	NaN	NaN	NaN	NaN	NaN	NaN	NaN	NaN	NaN	NaN	NaN	NaN	NaN	NaN	NaN	NaN	NaN	NaN	NaN	NaN
165	0.825	NaN	NaN	NaN	NaN	NaN	NaN	NaN	NaN	NaN	2.184	0.675	0.253	2.202	0.539	0.296	NaN	NaN	NaN	2.234	0.286	0.232	2.189	0.087	0.283	2.067	0.021	0.22	NaN	NaN	NaN	NaN	NaN	NaN	NaN	NaN	NaN	NaN	NaN	NaN	NaN	NaN	NaN	NaN	NaN	NaN	NaN	NaN	NaN
166	0.83	NaN	NaN	NaN	NaN	NaN	NaN	NaN	NaN	NaN	2.184	0.675	0.253	2.202	0.539	0.296	NaN	NaN	NaN	2.234	0.286	0.232	2.189	0.087	0.283	2.067	0.021	0.22	NaN	NaN	NaN	NaN	NaN	NaN	NaN	NaN	NaN	NaN	NaN	NaN	NaN	NaN	NaN	NaN	NaN	NaN	NaN	NaN	NaN
167	0.835	NaN	NaN	NaN	NaN	NaN	NaN	NaN	NaN	NaN	2.184	0.675	0.253	2.202	0.539	0.296	NaN	NaN	NaN	2.234	0.287	0.232	2.189	0.087	0.283	2.067	0.021	0.22	NaN	NaN	NaN	NaN	NaN	NaN	NaN	NaN	NaN	NaN	NaN	NaN	NaN	NaN	NaN	NaN	NaN	NaN	NaN	NaN	NaN
168	0.84	NaN	NaN	NaN	NaN	NaN	NaN	NaN	NaN	NaN	2.184	0.675	0.253	2.202	0.539	0.296	NaN	NaN	NaN	2.234	0.287	0.232	2.189	0.087	0.283	2.067	0.021	0.22	NaN	NaN	NaN	NaN	NaN	NaN	NaN	NaN	NaN	NaN	NaN	NaN	NaN	NaN	NaN	NaN	NaN	NaN	NaN	NaN	NaN
169	0.845	NaN	NaN	NaN	NaN	NaN	NaN	NaN	NaN	NaN	2.185	0.675	0.253	2.203	0.538	0.296	NaN	NaN	NaN	2.234	0.287	0.232	2.189	0.087	0.283	2.067	0.021	0.22	NaN	NaN	NaN	NaN	NaN	NaN	NaN	NaN	NaN	NaN	NaN	NaN	NaN	NaN	NaN	NaN	NaN	NaN	NaN	NaN	NaN
170	0.85	NaN	NaN	NaN	NaN	NaN	NaN	NaN	NaN	NaN	2.185	0.675	0.253	2.203	0.538	0.296	NaN	NaN	NaN	2.234	0.287	0.232	2.189	0.087	0.283	2.067	0.021	0.22	NaN	NaN	NaN	NaN	NaN	NaN	NaN	NaN	NaN	NaN	NaN	NaN	NaN	NaN	NaN	NaN	NaN	NaN	NaN	NaN	NaN
171	0.855	NaN	NaN	NaN	NaN	NaN	NaN	NaN	NaN	NaN	2.185	0.675	0.253	2.204	0.538	0.296	NaN	NaN	NaN	2.234	0.287	0.232	2.189	0.087	0.283	2.067	0.021	0.22	NaN	NaN	NaN	NaN	NaN	NaN	NaN	NaN	NaN	NaN	NaN	NaN	NaN	NaN	NaN	NaN	NaN	NaN	NaN	NaN	NaN
172	0.86	NaN	NaN	NaN	NaN	NaN	NaN	NaN	NaN	NaN	2.185	0.676	0.252	2.205	0.538	0.296	NaN	NaN	NaN	2.234	0.287	0.232	2.189	0.087	0.283	2.067	0.021	0.22	NaN	NaN	NaN	NaN	NaN	NaN	NaN	NaN	NaN	NaN	NaN	NaN	NaN	NaN	NaN	NaN	NaN	NaN	NaN	NaN	NaN
173	0.865	NaN	NaN	NaN	NaN	NaN	NaN	NaN	NaN	NaN	2.185	0.676	0.252	2.207	0.537	0.296	NaN	NaN	NaN	2.234	0.287	0.232	2.189	0.087	0.283	2.067	0.021	0.22	NaN	NaN	NaN	NaN	NaN	NaN	NaN	NaN	NaN	NaN	NaN	NaN	NaN	NaN	NaN	NaN	NaN	NaN	NaN	NaN	NaN
174	0.87	NaN	NaN	NaN	NaN	NaN	NaN	NaN	NaN	NaN	2.185	0.676	0.252	2.208	0.537	0.296	NaN	NaN	NaN	2.234	0.287	0.232	2.189	0.087	0.283	2.067	0.021	0.22	NaN	NaN	NaN	NaN	NaN	NaN	NaN	NaN	NaN	NaN	NaN	NaN	NaN	NaN	NaN	NaN	NaN	NaN	NaN	NaN	NaN
175	0.875	NaN	NaN	NaN	NaN	NaN	NaN	NaN	NaN	NaN	2.185	0.676	0.252	2.208	0.537	0.296	NaN	NaN	NaN	2.234	0.287	0.232	2.189	0.087	0.283	2.067	0.021	0.22	NaN	NaN	NaN	NaN	NaN	NaN	NaN	NaN	NaN	NaN	NaN	NaN	NaN	NaN	NaN	NaN	NaN	NaN	NaN	NaN	NaN
176	0.88	NaN	NaN	NaN	NaN	NaN	NaN	NaN	NaN	NaN	2.185	0.676	0.252	2.208	0.537	0.296	NaN	NaN	NaN	2.234	0.287	0.232	2.189	0.087	0.283	2.067	0.021	0.22	NaN	NaN	NaN	NaN	NaN	NaN	NaN	NaN	NaN	NaN	NaN	NaN	NaN	NaN	NaN	NaN	NaN	NaN	NaN	NaN	NaN
177	0.885	NaN	NaN	NaN	NaN	NaN	NaN	NaN	NaN	NaN	2.185	0.676	0.252	2.209	0.536	0.296	NaN	NaN	NaN	2.234	0.287	0.232	2.188	0.087	0.283	2.067	0.021	0.22	NaN	NaN	NaN	NaN	NaN	NaN	NaN	NaN	NaN	NaN	NaN	NaN	NaN	NaN	NaN	NaN	NaN	NaN	NaN	NaN	NaN
178	0.89	NaN	NaN	NaN	NaN	NaN	NaN	NaN	NaN	NaN	2.185	0.676	0.252	2.21	0.536	0.296	NaN	NaN	NaN	2.234	0.287	0.232	2.188	0.087	0.283	2.067	0.021	0.22	NaN	NaN	NaN	NaN	NaN	NaN	NaN	NaN	NaN	NaN	NaN	NaN	NaN	NaN	NaN	NaN	NaN	NaN	NaN	NaN	NaN
179	0.895	NaN	NaN	NaN	NaN	NaN	NaN	NaN	NaN	NaN	2.185	0.676	0.252	2.211	0.536	0.296	NaN	NaN	NaN	2.234	0.287	0.232	2.189	0.087	0.283	2.067	0.021	0.22	NaN	NaN	NaN	NaN	NaN	NaN	NaN	NaN	NaN	NaN	NaN	NaN	NaN	NaN	NaN	NaN	NaN	NaN	NaN	NaN	NaN
180	0.9	NaN	NaN	NaN	NaN	NaN	NaN	NaN	NaN	NaN	2.185	0.676	0.252	2.212	0.535	0.296	NaN	NaN	NaN	2.234	0.287	0.232	2.189	0.087	0.283	2.067	0.021	0.22	NaN	NaN	NaN	NaN	NaN	NaN	NaN	NaN	NaN	NaN	NaN	NaN	NaN	NaN	NaN	NaN	NaN	NaN	NaN	NaN	NaN
181	0.905	NaN	NaN	NaN	NaN	NaN	NaN	NaN	NaN	NaN	2.185	0.676	0.252	2.213	0.535	0.296	NaN	NaN	NaN	2.233	0.287	0.232	2.188	0.087	0.283	2.067	0.021	0.22	NaN	NaN	NaN	NaN	NaN	NaN	NaN	NaN	NaN	NaN	NaN	NaN	NaN	NaN	NaN	NaN	NaN	NaN	NaN	NaN	NaN
182	0.91	NaN	NaN	NaN	NaN	NaN	NaN	NaN	NaN	NaN	2.185	0.676	0.252	2.214	0.535	0.296	NaN	NaN	NaN	2.232	0.288	0.23	2.188	0.087	0.283	2.067	0.021	0.22	NaN	NaN	NaN	NaN	NaN	NaN	NaN	NaN	NaN	NaN	NaN	NaN	NaN	NaN	NaN	NaN	NaN	NaN	NaN	NaN	NaN
183	0.915	NaN	NaN	NaN	NaN	NaN	NaN	NaN	NaN	NaN	2.185	0.676	0.252	2.214	0.535	0.296	NaN	NaN	NaN	2.232	0.288	0.23	2.188	0.087	0.283	2.067	0.021	0.22	NaN	NaN	NaN	NaN	NaN	NaN	NaN	NaN	NaN	NaN	NaN	NaN	NaN	NaN	NaN	NaN	NaN	NaN	NaN	NaN	NaN
184	0.92	NaN	NaN	NaN	NaN	NaN	NaN	NaN	NaN	NaN	2.185	0.676	0.252	2.215	0.535	0.296	NaN	NaN	NaN	2.232	0.288	0.23	2.188	0.087	0.283	2.067	0.021	0.22	NaN	NaN	NaN	NaN	NaN	NaN	NaN	NaN	NaN	NaN	NaN	NaN	NaN	NaN	NaN	NaN	NaN	NaN	NaN	NaN	NaN
185	0.925	NaN	NaN	NaN	NaN	NaN	NaN	NaN	NaN	NaN	2.185	0.676	0.251	2.215	0.535	0.296	NaN	NaN	NaN	2.232	0.288	0.23	2.188	0.087	0.283	2.066	0.021	0.22	NaN	NaN	NaN	NaN	NaN	NaN	NaN	NaN	NaN	NaN	NaN	NaN	NaN	NaN	NaN	NaN	NaN	NaN	NaN	NaN	NaN
186	0.93	NaN	NaN	NaN	NaN	NaN	NaN	NaN	NaN	NaN	2.184	0.677	0.251	2.215	0.535	0.296	NaN	NaN	NaN	2.232	0.288	0.23	2.188	0.087	0.283	2.066	0.021	0.22	NaN	NaN	NaN	NaN	NaN	NaN	NaN	NaN	NaN	NaN	NaN	NaN	NaN	NaN	NaN	NaN	NaN	NaN	NaN	NaN	NaN
187	0.935	NaN	NaN	NaN	NaN	NaN	NaN	NaN	NaN	NaN	2.184	0.677	0.251	2.215	0.534	0.296	NaN	NaN	NaN	2.232	0.288	0.23	2.188	0.087	0.283	2.067	0.021	0.22	NaN	NaN	NaN	NaN	NaN	NaN	NaN	NaN	NaN	NaN	NaN	NaN	NaN	NaN	NaN	NaN	NaN	NaN	NaN	NaN	NaN
188	0.94	NaN	NaN	NaN	NaN	NaN	NaN	NaN	NaN	NaN	2.184	0.677	0.251	2.216	0.534	0.296	NaN	NaN	NaN	2.232	0.288	0.23	2.188	0.087	0.283	2.067	0.021	0.22	NaN	NaN	NaN	NaN	NaN	NaN	NaN	NaN	NaN	NaN	NaN	NaN	NaN	NaN	NaN	NaN	NaN	NaN	NaN	NaN	NaN
189	0.945	NaN	NaN	NaN	NaN	NaN	NaN	NaN	NaN	NaN	2.184	0.677	0.251	2.216	0.534	0.296	NaN	NaN	NaN	2.232	0.288	0.23	2.188	0.087	0.283	2.066	0.021	0.22	NaN	NaN	NaN	NaN	NaN	NaN	NaN	NaN	NaN	NaN	NaN	NaN	NaN	NaN	NaN	NaN	NaN	NaN	NaN	NaN	NaN
190	0.95	NaN	NaN	NaN	NaN	NaN	NaN	NaN	NaN	NaN	2.184	0.677	0.251	2.216	0.534	0.296	NaN	NaN	NaN	2.232	0.288	0.23	2.188	0.087	0.283	2.066	0.021	0.22	NaN	NaN	NaN	NaN	NaN	NaN	NaN	NaN	NaN	NaN	NaN	NaN	NaN	NaN	NaN	NaN	NaN	NaN	NaN	NaN	NaN
191	0.955	NaN	NaN	NaN	NaN	NaN	NaN	NaN	NaN	NaN	NaN	NaN	NaN	2.216	0.534	0.296	NaN	NaN	NaN	2.232	0.288	0.23	2.188	0.087	0.283	2.066	0.021	0.22	NaN	NaN	NaN	NaN	NaN	NaN	NaN	NaN	NaN	NaN	NaN	NaN	NaN	NaN	NaN	NaN	NaN	NaN	NaN	NaN	NaN
192	0.96	NaN	NaN	NaN	NaN	NaN	NaN	NaN	NaN	NaN	NaN	NaN	NaN	2.216	0.534	0.296	NaN	NaN	NaN	2.232	0.288	0.23	2.188	0.087	0.283	2.066	0.021	0.22	NaN	NaN	NaN	NaN	NaN	NaN	NaN	NaN	NaN	NaN	NaN	NaN	NaN	NaN	NaN	NaN	NaN	NaN	NaN	NaN	NaN
193	0.965	NaN	NaN	NaN	NaN	NaN	NaN	NaN	NaN	NaN	NaN	NaN	NaN	2.216	0.534	0.296	NaN	NaN	NaN	2.232	0.288	0.23	2.188	0.087	0.283	2.066	0.021	0.22	NaN	NaN	NaN	NaN	NaN	NaN	NaN	NaN	NaN	NaN	NaN	NaN	NaN	NaN	NaN	NaN	NaN	NaN	NaN	NaN	NaN
194	0.97	NaN	NaN	NaN	NaN	NaN	NaN	NaN	NaN	NaN	NaN	NaN	NaN	2.216	0.534	0.296	NaN	NaN	NaN	2.232	0.288	0.23	2.188	0.087	0.283	2.066	0.022	0.22	NaN	NaN	NaN	NaN	NaN	NaN	NaN	NaN	NaN	NaN	NaN	NaN	NaN	NaN	NaN	NaN	NaN	NaN	NaN	NaN	NaN
195	0.975	NaN	NaN	NaN	NaN	NaN	NaN	NaN	NaN	NaN	NaN	NaN	NaN	2.216	0.534	0.296	NaN	NaN	NaN	2.232	0.288	0.229	2.188	0.087	0.283	2.066	0.022	0.22	NaN	NaN	NaN	NaN	NaN	NaN	NaN	NaN	NaN	NaN	NaN	NaN	NaN	NaN	NaN	NaN	NaN	NaN	NaN	NaN	NaN
196	0.98	NaN	NaN	NaN	NaN	NaN	NaN	NaN	NaN	NaN	NaN	NaN	NaN	2.216	0.534	0.296	NaN	NaN	NaN	2.232	0.288	0.229	2.188	0.087	0.283	2.066	0.022	0.22	NaN	NaN	NaN	NaN	NaN	NaN	NaN	NaN	NaN	NaN	NaN	NaN	NaN	NaN	NaN	NaN	NaN	NaN	NaN	NaN	NaN
197	0.985	NaN	NaN	NaN	NaN	NaN	NaN	NaN	NaN	NaN	NaN	NaN	NaN	2.216	0.534	0.296	NaN	NaN	NaN	2.232	0.288	0.229	2.188	0.087	0.283	2.066	0.022	0.22	NaN	NaN	NaN	NaN	NaN	NaN	NaN	NaN	NaN	NaN	NaN	NaN	NaN	NaN	NaN	NaN	NaN	NaN	NaN	NaN	NaN
198	0.99	NaN	NaN	NaN	NaN	NaN	NaN	NaN	NaN	NaN	NaN	NaN	NaN	2.216	0.534	0.296	NaN	NaN	NaN	2.232	0.288	0.229	2.188	0.087	0.283	2.066	0.022	0.22	NaN	NaN	NaN	NaN	NaN	NaN	NaN	NaN	NaN	NaN	NaN	NaN	NaN	NaN	NaN	NaN	NaN	NaN	NaN	NaN	NaN
199	0.995	NaN	NaN	NaN	NaN	NaN	NaN	NaN	NaN	NaN	NaN	NaN	NaN	2.216	0.534	0.296	NaN	NaN	NaN	2.232	0.288	0.229	2.188	0.087	0.283	2.066	0.022	0.22	NaN	NaN	NaN	NaN	NaN	NaN	NaN	NaN	NaN	NaN	NaN	NaN	NaN	NaN	NaN	NaN	NaN	NaN	NaN	NaN	NaN
200	1	NaN	NaN	NaN	NaN	NaN	NaN	NaN	NaN	NaN	NaN	NaN	NaN	2.216	0.534	0.296	NaN	NaN	NaN	2.232	0.289	0.229	2.188	0.087	0.283	2.066	0.022	0.22	NaN	NaN	NaN	NaN	NaN	NaN	NaN	NaN	NaN	NaN	NaN	NaN	NaN	NaN	NaN	NaN	NaN	NaN	NaN	NaN	NaN
201	1.005	NaN	NaN	NaN	NaN	NaN	NaN	NaN	NaN	NaN	NaN	NaN	NaN	2.216	0.534	0.296	NaN	NaN	NaN	2.232	0.289	0.229	2.188	0.087	0.283	2.066	0.022	0.22	NaN	NaN	NaN	NaN	NaN	NaN	NaN	NaN	NaN	NaN	NaN	NaN	NaN	NaN	NaN	NaN	NaN	NaN	NaN	NaN	NaN
202	1.01	NaN	NaN	NaN	NaN	NaN	NaN	NaN	NaN	NaN	NaN	NaN	NaN	2.217	0.534	0.296	NaN	NaN	NaN	2.232	0.289	0.229	2.188	0.087	0.283	2.066	0.022	0.22	NaN	NaN	NaN	NaN	NaN	NaN	NaN	NaN	NaN	NaN	NaN	NaN	NaN	NaN	NaN	NaN	NaN	NaN	NaN	NaN	NaN
203	1.015	NaN	NaN	NaN	NaN	NaN	NaN	NaN	NaN	NaN	NaN	NaN	NaN	2.216	0.534	0.296	NaN	NaN	NaN	2.232	0.289	0.229	2.188	0.087	0.283	2.066	0.022	0.22	NaN	NaN	NaN	NaN	NaN	NaN	NaN	NaN	NaN	NaN	NaN	NaN	NaN	NaN	NaN	NaN	NaN	NaN	NaN	NaN	NaN
204	1.02	NaN	NaN	NaN	NaN	NaN	NaN	NaN	NaN	NaN	NaN	NaN	NaN	2.213	0.536	0.295	NaN	NaN	NaN	2.232	0.289	0.229	2.188	0.087	0.283	2.065	0.022	0.22	NaN	NaN	NaN	NaN	NaN	NaN	NaN	NaN	NaN	NaN	NaN	NaN	NaN	NaN	NaN	NaN	NaN	NaN	NaN	NaN	NaN
205	1.025	NaN	NaN	NaN	NaN	NaN	NaN	NaN	NaN	NaN	NaN	NaN	NaN	2.209	0.537	0.294	NaN	NaN	NaN	2.232	0.289	0.229	2.188	0.087	0.283	2.065	0.022	0.22	NaN	NaN	NaN	NaN	NaN	NaN	NaN	NaN	NaN	NaN	NaN	NaN	NaN	NaN	NaN	NaN	NaN	NaN	NaN	NaN	NaN
206	1.03	NaN	NaN	NaN	NaN	NaN	NaN	NaN	NaN	NaN	NaN	NaN	NaN	2.208	0.538	0.293	NaN	NaN	NaN	2.232	0.289	0.229	2.188	0.087	0.283	2.065	0.022	0.22	NaN	NaN	NaN	NaN	NaN	NaN	NaN	NaN	NaN	NaN	NaN	NaN	NaN	NaN	NaN	NaN	NaN	NaN	NaN	NaN	NaN
207	1.035	NaN	NaN	NaN	NaN	NaN	NaN	NaN	NaN	NaN	NaN	NaN	NaN	NaN	NaN	NaN	NaN	NaN	NaN	2.231	0.288	0.229	2.188	0.087	0.283	2.065	0.022	0.22	NaN	NaN	NaN	NaN	NaN	NaN	NaN	NaN	NaN	NaN	NaN	NaN	NaN	NaN	NaN	NaN	NaN	NaN	NaN	NaN	NaN
208	1.04	NaN	NaN	NaN	NaN	NaN	NaN	NaN	NaN	NaN	NaN	NaN	NaN	2.202	0.539	0.291	NaN	NaN	NaN	2.23	0.285	0.229	2.188	0.087	0.283	2.065	0.022	0.22	NaN	NaN	NaN	NaN	NaN	NaN	NaN	NaN	NaN	NaN	NaN	NaN	NaN	NaN	NaN	NaN	NaN	NaN	NaN	NaN	NaN
209	1.045	NaN	NaN	NaN	NaN	NaN	NaN	NaN	NaN	NaN	2.183	0.678	0.244	2.202	0.539	0.29	NaN	NaN	NaN	NaN	NaN	NaN	2.188	0.087	0.283	2.065	0.022	0.22	NaN	NaN	NaN	NaN	NaN	NaN	NaN	NaN	NaN	NaN	NaN	NaN	NaN	NaN	NaN	NaN	NaN	NaN	NaN	NaN	NaN
210	1.05	NaN	NaN	NaN	NaN	NaN	NaN	NaN	NaN	NaN	2.183	0.678	0.244	2.204	0.539	0.29	NaN	NaN	NaN	2.229	0.284	0.229	2.188	0.087	0.283	2.065	0.022	0.22	NaN	NaN	NaN	NaN	NaN	NaN	NaN	NaN	NaN	NaN	NaN	NaN	NaN	NaN	NaN	NaN	NaN	NaN	NaN	NaN	NaN
211	1.055	NaN	NaN	NaN	NaN	NaN	NaN	NaN	NaN	NaN	2.182	0.678	0.243	2.205	0.539	0.29	NaN	NaN	NaN	NaN	NaN	NaN	2.188	0.087	0.283	2.065	0.022	0.22	NaN	NaN	NaN	NaN	NaN	NaN	NaN	NaN	NaN	NaN	NaN	NaN	NaN	NaN	NaN	NaN	NaN	NaN	NaN	NaN	NaN
212	1.06	NaN	NaN	NaN	NaN	NaN	NaN	NaN	NaN	NaN	2.182	0.678	0.243	2.206	0.538	0.29	NaN	NaN	NaN	2.229	0.284	0.229	2.188	0.087	0.283	2.065	0.022	0.22	NaN	NaN	NaN	NaN	NaN	NaN	NaN	NaN	NaN	NaN	NaN	NaN	NaN	NaN	NaN	NaN	NaN	NaN	NaN	NaN	NaN
213	1.065	NaN	NaN	NaN	NaN	NaN	NaN	NaN	NaN	NaN	2.182	0.678	0.243	2.206	0.538	0.29	NaN	NaN	NaN	2.229	0.284	0.229	2.188	0.087	0.283	2.065	0.022	0.22	NaN	NaN	NaN	NaN	NaN	NaN	NaN	NaN	NaN	NaN	NaN	NaN	NaN	NaN	NaN	NaN	NaN	NaN	NaN	NaN	NaN
214	1.07	NaN	NaN	NaN	NaN	NaN	NaN	NaN	NaN	NaN	2.182	0.678	0.243	2.207	0.538	0.29	NaN	NaN	NaN	2.229	0.284	0.229	2.188	0.087	0.283	2.065	0.022	0.22	NaN	NaN	NaN	NaN	NaN	NaN	NaN	NaN	NaN	NaN	NaN	NaN	NaN	NaN	NaN	NaN	NaN	NaN	NaN	NaN	NaN
215	1.075	NaN	NaN	NaN	NaN	NaN	NaN	NaN	NaN	NaN	2.182	0.678	0.243	2.208	0.537	0.29	NaN	NaN	NaN	2.229	0.284	0.229	2.188	0.087	0.283	2.065	0.022	0.22	NaN	NaN	NaN	NaN	NaN	NaN	NaN	NaN	NaN	NaN	NaN	NaN	NaN	NaN	NaN	NaN	NaN	NaN	NaN	NaN	NaN
216	1.08	NaN	NaN	NaN	NaN	NaN	NaN	NaN	NaN	NaN	2.182	0.678	0.243	2.208	0.537	0.29	NaN	NaN	NaN	2.229	0.284	0.229	2.188	0.087	0.283	2.065	0.022	0.22	NaN	NaN	NaN	NaN	NaN	NaN	NaN	NaN	NaN	NaN	NaN	NaN	NaN	NaN	NaN	NaN	NaN	NaN	NaN	NaN	NaN
217	1.085	NaN	NaN	NaN	NaN	NaN	NaN	NaN	NaN	NaN	2.182	0.678	0.242	2.208	0.537	0.29	NaN	NaN	NaN	2.229	0.284	0.229	2.188	0.087	0.283	2.065	0.022	0.22	NaN	NaN	NaN	NaN	NaN	NaN	NaN	NaN	NaN	NaN	NaN	NaN	NaN	NaN	NaN	NaN	NaN	NaN	NaN	NaN	NaN
218	1.09	NaN	NaN	NaN	NaN	NaN	NaN	NaN	NaN	NaN	2.182	0.678	0.242	2.208	0.537	0.29	NaN	NaN	NaN	2.229	0.284	0.229	2.188	0.087	0.283	2.065	0.022	0.22	NaN	NaN	NaN	NaN	NaN	NaN	NaN	NaN	NaN	NaN	NaN	NaN	NaN	NaN	NaN	NaN	NaN	NaN	NaN	NaN	NaN
219	1.095	NaN	NaN	NaN	NaN	NaN	NaN	NaN	NaN	NaN	2.181	0.678	0.242	2.208	0.537	0.29	NaN	NaN	NaN	2.229	0.284	0.229	2.188	0.087	0.283	2.065	0.022	0.22	NaN	NaN	NaN	NaN	NaN	NaN	NaN	NaN	NaN	NaN	NaN	NaN	NaN	NaN	NaN	NaN	NaN	NaN	NaN	NaN	NaN
220	1.1	NaN	NaN	NaN	NaN	NaN	NaN	NaN	NaN	NaN	2.181	0.678	0.242	2.208	0.537	0.29	NaN	NaN	NaN	2.229	0.284	0.229	2.188	0.087	0.283	2.065	0.022	0.22	NaN	NaN	NaN	NaN	NaN	NaN	NaN	NaN	NaN	NaN	NaN	NaN	NaN	NaN	NaN	NaN	NaN	NaN	NaN	NaN	NaN
221	1.105	NaN	NaN	NaN	NaN	NaN	NaN	NaN	NaN	NaN	2.181	0.678	0.242	2.209	0.537	0.29	NaN	NaN	NaN	2.23	0.284	0.229	2.188	0.087	0.283	2.065	0.022	0.22	NaN	NaN	NaN	NaN	NaN	NaN	NaN	NaN	NaN	NaN	NaN	NaN	NaN	NaN	NaN	NaN	NaN	NaN	NaN	NaN	NaN
222	1.11	NaN	NaN	NaN	NaN	NaN	NaN	NaN	NaN	NaN	2.181	0.678	0.241	2.209	0.537	0.29	NaN	NaN	NaN	2.23	0.285	0.229	2.188	0.087	0.283	2.065	0.022	0.22	NaN	NaN	NaN	NaN	NaN	NaN	NaN	NaN	NaN	NaN	NaN	NaN	NaN	NaN	NaN	NaN	NaN	NaN	NaN	NaN	NaN
223	1.115	NaN	NaN	NaN	NaN	NaN	NaN	NaN	NaN	NaN	NaN	NaN	NaN	2.21	0.536	0.29	NaN	NaN	NaN	2.23	0.285	0.229	2.188	0.087	0.283	2.065	0.022	0.22	NaN	NaN	NaN	NaN	NaN	NaN	NaN	NaN	NaN	NaN	NaN	NaN	NaN	NaN	NaN	NaN	NaN	NaN	NaN	NaN	NaN
224	1.12	NaN	NaN	NaN	NaN	NaN	NaN	NaN	NaN	NaN	NaN	NaN	NaN	2.213	0.535	0.29	NaN	NaN	NaN	2.23	0.285	0.229	2.188	0.087	0.283	2.065	0.022	0.22	NaN	NaN	NaN	NaN	NaN	NaN	NaN	NaN	NaN	NaN	NaN	NaN	NaN	NaN	NaN	NaN	NaN	NaN	NaN	NaN	NaN
225	1.125	NaN	NaN	NaN	NaN	NaN	NaN	NaN	NaN	NaN	NaN	NaN	NaN	2.216	0.534	0.29	NaN	NaN	NaN	2.23	0.285	0.228	2.188	0.087	0.283	2.065	0.022	0.22	NaN	NaN	NaN	NaN	NaN	NaN	NaN	NaN	NaN	NaN	NaN	NaN	NaN	NaN	NaN	NaN	NaN	NaN	NaN	NaN	NaN
226	1.13	NaN	NaN	NaN	NaN	NaN	NaN	NaN	NaN	NaN	2.178	0.675	0.238	2.219	0.533	0.29	NaN	NaN	NaN	2.231	0.286	0.227	2.188	0.087	0.283	2.065	0.022	0.22	NaN	NaN	NaN	NaN	NaN	NaN	NaN	NaN	NaN	NaN	NaN	NaN	NaN	NaN	NaN	NaN	NaN	NaN	NaN	NaN	NaN
227	1.135	NaN	NaN	NaN	NaN	NaN	NaN	NaN	NaN	NaN	2.178	0.675	0.238	2.223	0.532	0.29	NaN	NaN	NaN	2.232	0.286	0.227	2.188	0.087	0.283	2.065	0.022	0.22	NaN	NaN	NaN	NaN	NaN	NaN	NaN	NaN	NaN	NaN	NaN	NaN	NaN	NaN	NaN	NaN	NaN	NaN	NaN	NaN	NaN
228	1.14	NaN	NaN	NaN	NaN	NaN	NaN	NaN	NaN	NaN	2.178	0.675	0.238	2.224	0.532	0.29	NaN	NaN	NaN	2.232	0.286	0.227	2.188	0.087	0.283	2.065	0.022	0.22	NaN	NaN	NaN	NaN	NaN	NaN	NaN	NaN	NaN	NaN	NaN	NaN	NaN	NaN	NaN	NaN	NaN	NaN	NaN	NaN	NaN
229	1.145	NaN	NaN	NaN	NaN	NaN	NaN	NaN	NaN	NaN	2.178	0.675	0.237	NaN	NaN	NaN	NaN	NaN	NaN	2.232	0.285	0.226	2.188	0.087	0.283	2.065	0.022	0.22	NaN	NaN	NaN	NaN	NaN	NaN	NaN	NaN	NaN	NaN	NaN	NaN	NaN	NaN	NaN	NaN	NaN	NaN	NaN	NaN	NaN
230	1.15	NaN	NaN	NaN	NaN	NaN	NaN	NaN	NaN	NaN	2.177	0.675	0.237	NaN	NaN	NaN	NaN	NaN	NaN	2.232	0.285	0.226	2.188	0.087	0.283	2.065	0.022	0.22	NaN	NaN	NaN	NaN	NaN	NaN	NaN	NaN	NaN	NaN	NaN	NaN	NaN	NaN	NaN	NaN	NaN	NaN	NaN	NaN	NaN
231	1.155	NaN	NaN	NaN	NaN	NaN	NaN	NaN	NaN	NaN	2.177	0.675	0.237	NaN	NaN	NaN	NaN	NaN	NaN	2.231	0.286	0.225	2.188	0.087	0.283	2.065	0.022	0.22	NaN	NaN	NaN	NaN	NaN	NaN	NaN	NaN	NaN	NaN	NaN	NaN	NaN	NaN	NaN	NaN	NaN	NaN	NaN	NaN	NaN
232	1.16	NaN	NaN	NaN	NaN	NaN	NaN	NaN	NaN	NaN	2.177	0.675	0.237	2.2	0.54	0.283	NaN	NaN	NaN	2.231	0.286	0.224	2.188	0.087	0.283	2.065	0.022	0.22	NaN	NaN	NaN	NaN	NaN	NaN	NaN	NaN	NaN	NaN	NaN	NaN	NaN	NaN	NaN	NaN	NaN	NaN	NaN	NaN	NaN
233	1.165	NaN	NaN	NaN	NaN	NaN	NaN	NaN	NaN	NaN	2.176	0.675	0.236	2.2	0.54	0.283	NaN	NaN	NaN	2.231	0.286	0.223	2.188	0.087	0.283	2.065	0.022	0.22	NaN	NaN	NaN	NaN	NaN	NaN	NaN	NaN	NaN	NaN	NaN	NaN	NaN	NaN	NaN	NaN	NaN	NaN	NaN	NaN	NaN
234	1.17	NaN	NaN	NaN	NaN	NaN	NaN	NaN	NaN	NaN	2.176	0.675	0.236	2.2	0.54	0.283	NaN	NaN	NaN	2.231	0.286	0.223	2.188	0.087	0.283	2.065	0.022	0.22	NaN	NaN	NaN	NaN	NaN	NaN	NaN	NaN	NaN	NaN	NaN	NaN	NaN	NaN	NaN	NaN	NaN	NaN	NaN	NaN	NaN
235	1.175	NaN	NaN	NaN	NaN	NaN	NaN	NaN	NaN	NaN	NaN	NaN	NaN	2.2	0.54	0.283	NaN	NaN	NaN	2.231	0.286	0.223	2.189	0.087	0.283	2.065	0.022	0.22	NaN	NaN	NaN	NaN	NaN	NaN	NaN	NaN	NaN	NaN	NaN	NaN	NaN	NaN	NaN	NaN	NaN	NaN	NaN	NaN	NaN
236	1.18	NaN	NaN	NaN	NaN	NaN	NaN	NaN	NaN	NaN	NaN	NaN	NaN	2.2	0.54	0.283	NaN	NaN	NaN	2.231	0.286	0.223	2.189	0.087	0.283	2.065	0.022	0.22	NaN	NaN	NaN	NaN	NaN	NaN	NaN	NaN	NaN	NaN	NaN	NaN	NaN	NaN	NaN	NaN	NaN	NaN	NaN	NaN	NaN
237	1.185	NaN	NaN	NaN	NaN	NaN	NaN	NaN	NaN	NaN	NaN	NaN	NaN	2.2	0.539	0.283	NaN	NaN	NaN	2.231	0.286	0.223	2.189	0.087	0.283	2.066	0.022	0.22	NaN	NaN	NaN	NaN	NaN	NaN	NaN	NaN	NaN	NaN	NaN	NaN	NaN	NaN	NaN	NaN	NaN	NaN	NaN	NaN	NaN
238	1.19	NaN	NaN	NaN	NaN	NaN	NaN	NaN	NaN	NaN	NaN	NaN	NaN	2.203	0.538	0.283	NaN	NaN	NaN	2.231	0.287	0.224	2.189	0.087	0.283	2.066	0.022	0.22	NaN	NaN	NaN	NaN	NaN	NaN	NaN	NaN	NaN	NaN	NaN	NaN	NaN	NaN	NaN	NaN	NaN	NaN	NaN	NaN	NaN
239	1.195	NaN	NaN	NaN	NaN	NaN	NaN	NaN	NaN	NaN	NaN	NaN	NaN	2.206	0.537	0.283	NaN	NaN	NaN	2.232	0.287	0.225	2.189	0.087	0.283	2.066	0.022	0.22	NaN	NaN	NaN	NaN	NaN	NaN	NaN	NaN	NaN	NaN	NaN	NaN	NaN	NaN	NaN	NaN	NaN	NaN	NaN	NaN	NaN
240	1.2	NaN	NaN	NaN	NaN	NaN	NaN	NaN	NaN	NaN	NaN	NaN	NaN	2.209	0.536	0.283	NaN	NaN	NaN	2.232	0.288	0.225	2.189	0.087	0.283	2.066	0.022	0.22	NaN	NaN	NaN	NaN	NaN	NaN	NaN	NaN	NaN	NaN	NaN	NaN	NaN	NaN	NaN	NaN	NaN	NaN	NaN	NaN	NaN
241	1.205	NaN	NaN	NaN	NaN	NaN	NaN	NaN	NaN	NaN	NaN	NaN	NaN	2.212	0.535	0.283	NaN	NaN	NaN	2.232	0.288	0.225	2.189	0.087	0.283	2.066	0.022	0.22	NaN	NaN	NaN	NaN	NaN	NaN	NaN	NaN	NaN	NaN	NaN	NaN	NaN	NaN	NaN	NaN	NaN	NaN	NaN	NaN	NaN
242	1.21	NaN	NaN	NaN	NaN	NaN	NaN	NaN	NaN	NaN	NaN	NaN	NaN	2.214	0.533	0.283	NaN	NaN	NaN	2.232	0.288	0.225	2.189	0.087	0.283	2.066	0.022	0.22	NaN	NaN	NaN	NaN	NaN	NaN	NaN	NaN	NaN	NaN	NaN	NaN	NaN	NaN	NaN	NaN	NaN	NaN	NaN	NaN	NaN
243	1.215	NaN	NaN	NaN	NaN	NaN	NaN	NaN	NaN	NaN	2.175	0.676	0.23	2.216	0.533	0.283	NaN	NaN	NaN	2.232	0.288	0.225	2.189	0.087	0.283	2.066	0.022	0.22	NaN	NaN	NaN	NaN	NaN	NaN	NaN	NaN	NaN	NaN	NaN	NaN	NaN	NaN	NaN	NaN	NaN	NaN	NaN	NaN	NaN
244	1.22	NaN	NaN	NaN	NaN	NaN	NaN	NaN	NaN	NaN	2.174	0.676	0.229	2.216	0.532	0.283	NaN	NaN	NaN	2.232	0.287	0.225	2.189	0.087	0.283	2.066	0.022	0.22	NaN	NaN	NaN	NaN	NaN	NaN	NaN	NaN	NaN	NaN	NaN	NaN	NaN	NaN	NaN	NaN	NaN	NaN	NaN	NaN	NaN
245	1.225	NaN	NaN	NaN	NaN	NaN	NaN	NaN	NaN	NaN	2.174	0.676	0.229	2.217	0.531	0.283	NaN	NaN	NaN	2.231	0.287	0.223	2.189	0.087	0.283	2.066	0.021	0.22	NaN	NaN	NaN	NaN	NaN	NaN	NaN	NaN	NaN	NaN	NaN	NaN	NaN	NaN	NaN	NaN	NaN	NaN	NaN	NaN	NaN
246	1.23	NaN	NaN	NaN	NaN	NaN	NaN	NaN	NaN	NaN	2.174	0.676	0.229	2.217	0.531	0.283	NaN	NaN	NaN	2.231	0.286	0.223	2.189	0.087	0.283	2.066	0.021	0.22	NaN	NaN	NaN	NaN	NaN	NaN	NaN	NaN	NaN	NaN	NaN	NaN	NaN	NaN	NaN	NaN	NaN	NaN	NaN	NaN	NaN
247	1.235	NaN	NaN	NaN	NaN	NaN	NaN	NaN	NaN	NaN	2.174	0.676	0.229	NaN	NaN	NaN	NaN	NaN	NaN	2.231	0.286	0.223	2.189	0.086	0.282	2.066	0.021	0.22	NaN	NaN	NaN	NaN	NaN	NaN	NaN	NaN	NaN	NaN	NaN	NaN	NaN	NaN	NaN	NaN	NaN	NaN	NaN	NaN	NaN
248	1.24	NaN	NaN	NaN	NaN	NaN	NaN	NaN	NaN	NaN	2.174	0.676	0.228	NaN	NaN	NaN	NaN	NaN	NaN	2.231	0.286	0.223	2.188	0.085	0.281	2.066	0.021	0.22	NaN	NaN	NaN	NaN	NaN	NaN	NaN	NaN	NaN	NaN	NaN	NaN	NaN	NaN	NaN	NaN	NaN	NaN	NaN	NaN	NaN
249	1.245	NaN	NaN	NaN	NaN	NaN	NaN	NaN	NaN	NaN	2.173	0.676	0.228	NaN	NaN	NaN	NaN	NaN	NaN	2.23	0.286	0.222	2.188	0.085	0.28	2.067	0.021	0.22	NaN	NaN	NaN	NaN	NaN	NaN	NaN	NaN	NaN	NaN	NaN	NaN	NaN	NaN	NaN	NaN	NaN	NaN	NaN	NaN	NaN
250	1.25	NaN	NaN	NaN	NaN	NaN	NaN	NaN	NaN	NaN	2.172	0.677	0.228	2.197	0.537	0.277	NaN	NaN	NaN	2.23	0.286	0.222	2.188	0.085	0.28	2.067	0.021	0.22	NaN	NaN	NaN	NaN	NaN	NaN	NaN	NaN	NaN	NaN	NaN	NaN	NaN	NaN	NaN	NaN	NaN	NaN	NaN	NaN	NaN
251	1.255	NaN	NaN	NaN	NaN	NaN	NaN	NaN	NaN	NaN	2.172	0.677	0.228	2.197	0.537	0.277	NaN	NaN	NaN	2.23	0.285	0.221	2.188	0.085	0.28	2.067	0.021	0.22	NaN	NaN	NaN	NaN	NaN	NaN	NaN	NaN	NaN	NaN	NaN	NaN	NaN	NaN	NaN	NaN	NaN	NaN	NaN	NaN	NaN
252	1.26	NaN	NaN	NaN	NaN	NaN	NaN	NaN	NaN	NaN	2.172	0.677	0.227	2.197	0.537	0.277	NaN	NaN	NaN	2.23	0.284	0.221	2.188	0.085	0.28	2.067	0.021	0.22	NaN	NaN	NaN	NaN	NaN	NaN	NaN	NaN	NaN	NaN	NaN	NaN	NaN	NaN	NaN	NaN	NaN	NaN	NaN	NaN	NaN
253	1.265	NaN	NaN	NaN	NaN	NaN	NaN	NaN	NaN	NaN	2.171	0.677	0.227	2.197	0.537	0.277	NaN	NaN	NaN	2.23	0.283	0.222	2.188	0.085	0.28	2.067	0.021	0.22	NaN	NaN	NaN	NaN	NaN	NaN	NaN	NaN	NaN	NaN	NaN	NaN	NaN	NaN	NaN	NaN	NaN	NaN	NaN	NaN	NaN
254	1.27	NaN	NaN	NaN	NaN	NaN	NaN	NaN	NaN	NaN	NaN	NaN	NaN	2.198	0.536	0.277	NaN	NaN	NaN	2.23	0.283	0.222	2.188	0.085	0.28	2.067	0.021	0.22	NaN	NaN	NaN	NaN	NaN	NaN	NaN	NaN	NaN	NaN	NaN	NaN	NaN	NaN	NaN	NaN	NaN	NaN	NaN	NaN	NaN
255	1.275	NaN	NaN	NaN	NaN	NaN	NaN	NaN	NaN	NaN	2.169	0.673	0.224	2.2	0.536	0.277	NaN	NaN	NaN	2.23	0.283	0.221	2.188	0.085	0.28	2.067	0.021	0.22	NaN	NaN	NaN	NaN	NaN	NaN	NaN	NaN	NaN	NaN	NaN	NaN	NaN	NaN	NaN	NaN	NaN	NaN	NaN	NaN	NaN
256	1.28	NaN	NaN	NaN	NaN	NaN	NaN	NaN	NaN	NaN	2.168	0.674	0.224	2.202	0.535	0.277	NaN	NaN	NaN	2.23	0.282	0.221	2.188	0.085	0.28	2.067	0.021	0.22	NaN	NaN	NaN	NaN	NaN	NaN	NaN	NaN	NaN	NaN	NaN	NaN	NaN	NaN	NaN	NaN	NaN	NaN	NaN	NaN	NaN
257	1.285	NaN	NaN	NaN	NaN	NaN	NaN	NaN	NaN	NaN	2.167	0.674	0.224	2.203	0.534	0.277	NaN	NaN	NaN	2.23	0.282	0.221	2.188	0.085	0.28	2.067	0.021	0.22	NaN	NaN	NaN	NaN	NaN	NaN	NaN	NaN	NaN	NaN	NaN	NaN	NaN	NaN	NaN	NaN	NaN	NaN	NaN	NaN	NaN
258	1.29	NaN	NaN	NaN	NaN	NaN	NaN	NaN	NaN	NaN	2.167	0.674	0.223	2.205	0.533	0.277	NaN	NaN	NaN	2.23	0.282	0.221	2.188	0.085	0.28	2.067	0.021	0.22	NaN	NaN	NaN	NaN	NaN	NaN	NaN	NaN	NaN	NaN	NaN	NaN	NaN	NaN	NaN	NaN	NaN	NaN	NaN	NaN	NaN
259	1.295	NaN	NaN	NaN	NaN	NaN	NaN	NaN	NaN	NaN	2.167	0.674	0.223	2.206	0.533	0.277	NaN	NaN	NaN	2.23	0.282	0.221	2.188	0.085	0.28	2.067	0.021	0.22	NaN	NaN	NaN	NaN	NaN	NaN	NaN	NaN	NaN	NaN	NaN	NaN	NaN	NaN	NaN	NaN	NaN	NaN	NaN	NaN	NaN
260	1.3	NaN	NaN	NaN	NaN	NaN	NaN	NaN	NaN	NaN	2.167	0.674	0.223	2.207	0.533	0.277	NaN	NaN	NaN	2.229	0.283	0.22	2.189	0.085	0.28	2.067	0.021	0.22	NaN	NaN	NaN	NaN	NaN	NaN	NaN	NaN	NaN	NaN	NaN	NaN	NaN	NaN	NaN	NaN	NaN	NaN	NaN	NaN	NaN
261	1.305	NaN	NaN	NaN	NaN	NaN	NaN	NaN	NaN	NaN	2.166	0.674	0.222	2.207	0.532	0.277	NaN	NaN	NaN	2.228	0.283	0.219	2.189	0.085	0.28	2.067	0.021	0.22	NaN	NaN	NaN	NaN	NaN	NaN	NaN	NaN	NaN	NaN	NaN	NaN	NaN	NaN	NaN	NaN	NaN	NaN	NaN	NaN	NaN
262	1.31	NaN	NaN	NaN	NaN	NaN	NaN	NaN	NaN	NaN	2.166	0.674	0.222	2.208	0.532	0.277	NaN	NaN	NaN	2.228	0.283	0.218	2.189	0.085	0.28	2.067	0.021	0.22	NaN	NaN	NaN	NaN	NaN	NaN	NaN	NaN	NaN	NaN	NaN	NaN	NaN	NaN	NaN	NaN	NaN	NaN	NaN	NaN	NaN
263	1.315	NaN	NaN	NaN	NaN	NaN	NaN	NaN	NaN	NaN	2.165	0.675	0.222	2.208	0.532	0.277	NaN	NaN	NaN	2.228	0.283	0.218	2.189	0.085	0.28	2.067	0.021	0.22	NaN	NaN	NaN	NaN	NaN	NaN	NaN	NaN	NaN	NaN	NaN	NaN	NaN	NaN	NaN	NaN	NaN	NaN	NaN	NaN	NaN
264	1.32	NaN	NaN	NaN	NaN	NaN	NaN	NaN	NaN	NaN	2.165	0.675	0.222	2.207	0.532	0.276	NaN	NaN	NaN	2.228	0.283	0.218	2.189	0.085	0.28	2.067	0.02	0.22	NaN	NaN	NaN	NaN	NaN	NaN	NaN	NaN	NaN	NaN	NaN	NaN	NaN	NaN	NaN	NaN	NaN	NaN	NaN	NaN	NaN
265	1.325	NaN	NaN	NaN	NaN	NaN	NaN	NaN	NaN	NaN	2.164	0.675	0.221	2.203	0.533	0.275	NaN	NaN	NaN	2.228	0.283	0.218	2.189	0.085	0.28	2.067	0.02	0.22	NaN	NaN	NaN	NaN	NaN	NaN	NaN	NaN	NaN	NaN	NaN	NaN	NaN	NaN	NaN	NaN	NaN	NaN	NaN	NaN	NaN
266	1.33	NaN	NaN	NaN	NaN	NaN	NaN	NaN	NaN	NaN	2.163	0.674	0.22	2.199	0.535	0.273	NaN	NaN	NaN	2.228	0.283	0.218	2.189	0.085	0.28	2.067	0.02	0.22	NaN	NaN	NaN	NaN	NaN	NaN	NaN	NaN	NaN	NaN	NaN	NaN	NaN	NaN	NaN	NaN	NaN	NaN	NaN	NaN	NaN
267	1.335	NaN	NaN	NaN	NaN	NaN	NaN	NaN	NaN	NaN	2.162	0.673	0.219	2.194	0.536	0.271	NaN	NaN	NaN	2.228	0.283	0.218	2.189	0.084	0.28	2.067	0.02	0.22	NaN	NaN	NaN	NaN	NaN	NaN	NaN	NaN	NaN	NaN	NaN	NaN	NaN	NaN	NaN	NaN	NaN	NaN	NaN	NaN	NaN
268	1.34	NaN	NaN	NaN	NaN	NaN	NaN	NaN	NaN	NaN	2.16	0.672	0.218	2.192	0.537	0.271	NaN	NaN	NaN	2.227	0.284	0.218	2.189	0.084	0.28	2.067	0.02	0.22	NaN	NaN	NaN	NaN	NaN	NaN	NaN	NaN	NaN	NaN	NaN	NaN	NaN	NaN	NaN	NaN	NaN	NaN	NaN	NaN	NaN
269	1.345	NaN	NaN	NaN	NaN	NaN	NaN	NaN	NaN	NaN	2.16	0.672	0.218	2.191	0.537	0.271	NaN	NaN	NaN	2.227	0.284	0.218	2.189	0.084	0.28	2.066	0.02	0.22	NaN	NaN	NaN	NaN	NaN	NaN	NaN	NaN	NaN	NaN	NaN	NaN	NaN	NaN	NaN	NaN	NaN	NaN	NaN	NaN	NaN
270	1.35	NaN	NaN	NaN	NaN	NaN	NaN	NaN	NaN	NaN	2.159	0.672	0.217	2.191	0.537	0.271	NaN	NaN	NaN	2.227	0.284	0.218	2.189	0.084	0.28	2.066	0.02	0.22	NaN	NaN	NaN	NaN	NaN	NaN	NaN	NaN	NaN	NaN	NaN	NaN	NaN	NaN	NaN	NaN	NaN	NaN	NaN	NaN	NaN
271	1.355	NaN	NaN	NaN	NaN	NaN	NaN	NaN	NaN	NaN	2.159	0.672	0.217	2.192	0.537	0.271	NaN	NaN	NaN	2.227	0.284	0.217	2.189	0.084	0.28	2.066	0.02	0.22	NaN	NaN	NaN	NaN	NaN	NaN	NaN	NaN	NaN	NaN	NaN	NaN	NaN	NaN	NaN	NaN	NaN	NaN	NaN	NaN	NaN
272	1.36	NaN	NaN	NaN	NaN	NaN	NaN	NaN	NaN	NaN	2.159	0.672	0.217	2.192	0.536	0.27	NaN	NaN	NaN	2.227	0.284	0.218	2.189	0.083	0.28	2.066	0.02	0.22	NaN	NaN	NaN	NaN	NaN	NaN	NaN	NaN	NaN	NaN	NaN	NaN	NaN	NaN	NaN	NaN	NaN	NaN	NaN	NaN	NaN
273	1.365	NaN	NaN	NaN	NaN	NaN	NaN	NaN	NaN	NaN	2.158	0.672	0.217	2.193	0.535	0.27	NaN	NaN	NaN	2.227	0.284	0.219	2.189	0.083	0.279	2.066	0.02	0.22	NaN	NaN	NaN	NaN	NaN	NaN	NaN	NaN	NaN	NaN	NaN	NaN	NaN	NaN	NaN	NaN	NaN	NaN	NaN	NaN	NaN
274	1.37	NaN	NaN	NaN	NaN	NaN	NaN	NaN	NaN	NaN	2.157	0.673	0.216	2.194	0.534	0.27	NaN	NaN	NaN	2.227	0.283	0.218	2.189	0.083	0.279	2.066	0.02	0.22	NaN	NaN	NaN	NaN	NaN	NaN	NaN	NaN	NaN	NaN	NaN	NaN	NaN	NaN	NaN	NaN	NaN	NaN	NaN	NaN	NaN
275	1.375	NaN	NaN	NaN	NaN	NaN	NaN	NaN	NaN	NaN	2.157	0.673	0.216	2.195	0.533	0.27	NaN	NaN	NaN	2.226	0.281	0.217	2.189	0.083	0.279	2.067	0.02	0.22	NaN	NaN	NaN	NaN	NaN	NaN	NaN	NaN	NaN	NaN	NaN	NaN	NaN	NaN	NaN	NaN	NaN	NaN	NaN	NaN	NaN
276	1.38	NaN	NaN	NaN	NaN	NaN	NaN	NaN	NaN	NaN	2.157	0.673	0.216	2.196	0.532	0.27	NaN	NaN	NaN	2.226	0.281	0.217	2.189	0.083	0.279	2.067	0.02	0.22	NaN	NaN	NaN	NaN	NaN	NaN	NaN	NaN	NaN	NaN	NaN	NaN	NaN	NaN	NaN	NaN	NaN	NaN	NaN	NaN	NaN
277	1.385	NaN	NaN	NaN	NaN	NaN	NaN	NaN	NaN	NaN	2.156	0.673	0.215	2.196	0.531	0.27	NaN	NaN	NaN	2.226	0.281	0.217	2.189	0.083	0.279	2.067	0.02	0.22	NaN	NaN	NaN	NaN	NaN	NaN	NaN	NaN	NaN	NaN	NaN	NaN	NaN	NaN	NaN	NaN	NaN	NaN	NaN	NaN	NaN
278	1.39	NaN	NaN	NaN	NaN	NaN	NaN	NaN	NaN	NaN	2.155	0.672	0.215	2.196	0.531	0.27	NaN	NaN	NaN	2.226	0.28	0.216	2.189	0.083	0.279	2.067	0.02	0.22	NaN	NaN	NaN	NaN	NaN	NaN	NaN	NaN	NaN	NaN	NaN	NaN	NaN	NaN	NaN	NaN	NaN	NaN	NaN	NaN	NaN
279	1.395	NaN	NaN	NaN	NaN	NaN	NaN	NaN	NaN	NaN	2.154	0.671	0.214	2.197	0.53	0.27	NaN	NaN	NaN	2.226	0.28	0.216	2.189	0.083	0.279	2.067	0.02	0.22	NaN	NaN	NaN	NaN	NaN	NaN	NaN	NaN	NaN	NaN	NaN	NaN	NaN	NaN	NaN	NaN	NaN	NaN	NaN	NaN	NaN
280	1.4	NaN	NaN	NaN	NaN	NaN	NaN	NaN	NaN	NaN	2.153	0.671	0.213	2.198	0.53	0.27	NaN	NaN	NaN	2.226	0.28	0.216	2.188	0.083	0.279	2.067	0.02	0.22	NaN	NaN	NaN	NaN	NaN	NaN	NaN	NaN	NaN	NaN	NaN	NaN	NaN	NaN	NaN	NaN	NaN	NaN	NaN	NaN	NaN
281	1.405	NaN	NaN	NaN	NaN	NaN	NaN	NaN	NaN	NaN	2.152	0.67	0.214	2.199	0.529	0.27	NaN	NaN	NaN	2.226	0.28	0.216	2.188	0.083	0.279	2.067	0.02	0.22	NaN	NaN	NaN	NaN	NaN	NaN	NaN	NaN	NaN	NaN	NaN	NaN	NaN	NaN	NaN	NaN	NaN	NaN	NaN	NaN	NaN
282	1.41	NaN	NaN	NaN	NaN	NaN	NaN	NaN	NaN	NaN	2.151	0.669	0.213	2.198	0.53	0.27	NaN	NaN	NaN	2.225	0.28	0.215	2.188	0.083	0.279	2.067	0.02	0.22	NaN	NaN	NaN	NaN	NaN	NaN	NaN	NaN	NaN	NaN	NaN	NaN	NaN	NaN	NaN	NaN	NaN	NaN	NaN	NaN	NaN
283	1.415	NaN	NaN	NaN	NaN	NaN	NaN	NaN	NaN	NaN	2.151	0.669	0.212	2.193	0.531	0.268	NaN	NaN	NaN	2.224	0.28	0.213	2.188	0.082	0.279	2.067	0.02	0.22	NaN	NaN	NaN	NaN	NaN	NaN	NaN	NaN	NaN	NaN	NaN	NaN	NaN	NaN	NaN	NaN	NaN	NaN	NaN	NaN	NaN
284	1.42	NaN	NaN	NaN	NaN	NaN	NaN	NaN	NaN	NaN	2.15	0.669	0.212	2.189	0.532	0.266	NaN	NaN	NaN	2.224	0.281	0.213	2.188	0.082	0.279	2.067	0.02	0.22	NaN	NaN	NaN	NaN	NaN	NaN	NaN	NaN	NaN	NaN	NaN	NaN	NaN	NaN	NaN	NaN	NaN	NaN	NaN	NaN	NaN
285	1.425	NaN	NaN	NaN	NaN	NaN	NaN	NaN	NaN	NaN	2.149	0.669	0.212	2.185	0.534	0.265	NaN	NaN	NaN	2.224	0.281	0.213	2.188	0.082	0.278	2.067	0.02	0.22	NaN	NaN	NaN	NaN	NaN	NaN	NaN	NaN	NaN	NaN	NaN	NaN	NaN	NaN	NaN	NaN	NaN	NaN	NaN	NaN	NaN
286	1.43	NaN	NaN	NaN	NaN	NaN	NaN	NaN	NaN	NaN	2.148	0.669	0.211	2.183	0.535	0.264	NaN	NaN	NaN	2.224	0.281	0.213	2.188	0.082	0.278	2.067	0.02	0.22	NaN	NaN	NaN	NaN	NaN	NaN	NaN	NaN	NaN	NaN	NaN	NaN	NaN	NaN	NaN	NaN	NaN	NaN	NaN	NaN	NaN
287	1.435	NaN	NaN	NaN	NaN	NaN	NaN	NaN	NaN	NaN	2.148	0.67	0.211	2.183	0.535	0.264	NaN	NaN	NaN	2.224	0.281	0.213	2.188	0.082	0.278	2.067	0.02	0.22	NaN	NaN	NaN	NaN	NaN	NaN	NaN	NaN	NaN	NaN	NaN	NaN	NaN	NaN	NaN	NaN	NaN	NaN	NaN	NaN	NaN
288	1.44	NaN	NaN	NaN	NaN	NaN	NaN	NaN	NaN	NaN	2.148	0.67	0.211	2.183	0.535	0.264	NaN	NaN	NaN	2.224	0.281	0.213	2.188	0.082	0.278	2.066	0.02	0.22	NaN	NaN	NaN	NaN	NaN	NaN	NaN	NaN	NaN	NaN	NaN	NaN	NaN	NaN	NaN	NaN	NaN	NaN	NaN	NaN	NaN
289	1.445	NaN	NaN	NaN	NaN	NaN	NaN	NaN	NaN	NaN	2.147	0.67	0.211	2.183	0.535	0.264	NaN	NaN	NaN	2.224	0.281	0.213	2.188	0.082	0.278	2.066	0.02	0.22	NaN	NaN	NaN	NaN	NaN	NaN	NaN	NaN	NaN	NaN	NaN	NaN	NaN	NaN	NaN	NaN	NaN	NaN	NaN	NaN	NaN
290	1.45	NaN	NaN	NaN	NaN	NaN	NaN	NaN	NaN	NaN	2.146	0.669	0.21	2.183	0.535	0.264	NaN	NaN	NaN	2.224	0.281	0.213	2.188	0.082	0.278	2.067	0.02	0.22	NaN	NaN	NaN	NaN	NaN	NaN	NaN	NaN	NaN	NaN	NaN	NaN	NaN	NaN	NaN	NaN	NaN	NaN	NaN	NaN	NaN
291	1.455	NaN	NaN	NaN	NaN	NaN	NaN	NaN	NaN	NaN	2.144	0.667	0.208	2.184	0.534	0.264	NaN	NaN	NaN	2.224	0.281	0.213	2.188	0.082	0.278	2.067	0.02	0.22	NaN	NaN	NaN	NaN	NaN	NaN	NaN	NaN	NaN	NaN	NaN	NaN	NaN	NaN	NaN	NaN	NaN	NaN	NaN	NaN	NaN
292	1.46	NaN	NaN	NaN	NaN	NaN	NaN	NaN	NaN	NaN	2.143	0.667	0.207	2.186	0.533	0.264	NaN	NaN	NaN	2.224	0.281	0.213	2.188	0.081	0.278	2.067	0.02	0.22	NaN	NaN	NaN	NaN	NaN	NaN	NaN	NaN	NaN	NaN	NaN	NaN	NaN	NaN	NaN	NaN	NaN	NaN	NaN	NaN	NaN
293	1.465	NaN	NaN	NaN	NaN	NaN	NaN	NaN	NaN	NaN	2.143	0.667	0.207	2.187	0.532	0.264	NaN	NaN	NaN	2.225	0.282	0.214	2.188	0.081	0.278	2.067	0.02	0.22	NaN	NaN	NaN	NaN	NaN	NaN	NaN	NaN	NaN	NaN	NaN	NaN	NaN	NaN	NaN	NaN	NaN	NaN	NaN	NaN	NaN
294	1.47	NaN	NaN	NaN	NaN	NaN	NaN	NaN	NaN	NaN	2.142	0.667	0.207	2.188	0.532	0.264	NaN	NaN	NaN	2.225	0.283	0.214	2.188	0.081	0.277	2.067	0.019	0.22	NaN	NaN	NaN	NaN	NaN	NaN	NaN	NaN	NaN	NaN	NaN	NaN	NaN	NaN	NaN	NaN	NaN	NaN	NaN	NaN	NaN
295	1.475	NaN	NaN	NaN	NaN	NaN	NaN	NaN	NaN	NaN	2.142	0.667	0.207	2.189	0.531	0.264	NaN	NaN	NaN	2.225	0.283	0.214	2.188	0.081	0.277	2.067	0.019	0.22	NaN	NaN	NaN	NaN	NaN	NaN	NaN	NaN	NaN	NaN	NaN	NaN	NaN	NaN	NaN	NaN	NaN	NaN	NaN	NaN	NaN
296	1.48	NaN	NaN	NaN	NaN	NaN	NaN	NaN	NaN	NaN	2.141	0.667	0.206	2.19	0.531	0.264	NaN	NaN	NaN	2.225	0.283	0.214	2.188	0.08	0.277	2.067	0.019	0.22	NaN	NaN	NaN	NaN	NaN	NaN	NaN	NaN	NaN	NaN	NaN	NaN	NaN	NaN	NaN	NaN	NaN	NaN	NaN	NaN	NaN
297	1.485	NaN	NaN	NaN	NaN	NaN	NaN	NaN	NaN	NaN	2.141	0.667	0.206	2.192	0.53	0.264	NaN	NaN	NaN	2.224	0.281	0.213	2.188	0.08	0.277	2.067	0.019	0.22	NaN	NaN	NaN	NaN	NaN	NaN	NaN	NaN	NaN	NaN	NaN	NaN	NaN	NaN	NaN	NaN	NaN	NaN	NaN	NaN	NaN
298	1.49	NaN	NaN	NaN	NaN	NaN	NaN	NaN	NaN	NaN	2.141	0.668	0.206	2.194	0.529	0.264	NaN	NaN	NaN	2.223	0.279	0.212	2.189	0.08	0.277	2.067	0.019	0.22	NaN	NaN	NaN	NaN	NaN	NaN	NaN	NaN	NaN	NaN	NaN	NaN	NaN	NaN	NaN	NaN	NaN	NaN	NaN	NaN	NaN
299	1.495	NaN	NaN	NaN	NaN	NaN	NaN	NaN	NaN	NaN	2.14	0.668	0.206	2.196	0.529	0.264	NaN	NaN	NaN	2.223	0.278	0.212	2.189	0.08	0.277	2.068	0.019	0.22	NaN	NaN	NaN	NaN	NaN	NaN	NaN	NaN	NaN	NaN	NaN	NaN	NaN	NaN	NaN	NaN	NaN	NaN	NaN	NaN	NaN
300	1.5	NaN	NaN	NaN	NaN	NaN	NaN	NaN	NaN	NaN	2.14	0.668	0.205	NaN	NaN	NaN	NaN	NaN	NaN	2.223	0.278	0.212	2.189	0.08	0.277	2.068	0.018	0.22	NaN	NaN	NaN	NaN	NaN	NaN	NaN	NaN	NaN	NaN	NaN	NaN	NaN	NaN	NaN	NaN	NaN	NaN	NaN	NaN	NaN
301	1.505	NaN	NaN	NaN	NaN	NaN	NaN	NaN	NaN	NaN	2.14	0.668	0.205	NaN	NaN	NaN	NaN	NaN	NaN	2.223	0.277	0.211	2.189	0.08	0.277	2.068	0.018	0.22	NaN	NaN	NaN	NaN	NaN	NaN	NaN	NaN	NaN	NaN	NaN	NaN	NaN	NaN	NaN	NaN	NaN	NaN	NaN	NaN	NaN
302	1.51	NaN	NaN	NaN	NaN	NaN	NaN	NaN	NaN	NaN	2.139	0.668	0.205	NaN	NaN	NaN	NaN	NaN	NaN	2.223	0.277	0.211	2.189	0.08	0.277	2.068	0.018	0.22	NaN	NaN	NaN	NaN	NaN	NaN	NaN	NaN	NaN	NaN	NaN	NaN	NaN	NaN	NaN	NaN	NaN	NaN	NaN	NaN	NaN
303	1.515	NaN	NaN	NaN	NaN	NaN	NaN	NaN	NaN	NaN	2.139	0.668	0.204	NaN	NaN	NaN	NaN	NaN	NaN	2.223	0.277	0.211	2.19	0.08	0.277	2.068	0.018	0.22	NaN	NaN	NaN	NaN	NaN	NaN	NaN	NaN	NaN	NaN	NaN	NaN	NaN	NaN	NaN	NaN	NaN	NaN	NaN	NaN	NaN
304	1.52	NaN	NaN	NaN	NaN	NaN	NaN	NaN	NaN	NaN	NaN	NaN	NaN	NaN	NaN	NaN	NaN	NaN	NaN	2.224	0.277	0.211	2.19	0.08	0.277	2.068	0.018	0.22	NaN	NaN	NaN	NaN	NaN	NaN	NaN	NaN	NaN	NaN	NaN	NaN	NaN	NaN	NaN	NaN	NaN	NaN	NaN	NaN	NaN
305	1.525	NaN	NaN	NaN	NaN	NaN	NaN	NaN	NaN	NaN	2.136	0.666	0.201	NaN	NaN	NaN	NaN	NaN	NaN	2.224	0.277	0.21	2.19	0.08	0.277	2.069	0.018	0.22	NaN	NaN	NaN	NaN	NaN	NaN	NaN	NaN	NaN	NaN	NaN	NaN	NaN	NaN	NaN	NaN	NaN	NaN	NaN	NaN	NaN
306	1.53	NaN	NaN	NaN	NaN	NaN	NaN	NaN	NaN	NaN	2.136	0.666	0.201	NaN	NaN	NaN	NaN	NaN	NaN	2.224	0.277	0.21	2.191	0.08	0.277	2.069	0.018	0.22	NaN	NaN	NaN	NaN	NaN	NaN	NaN	NaN	NaN	NaN	NaN	NaN	NaN	NaN	NaN	NaN	NaN	NaN	NaN	NaN	NaN
307	1.535	NaN	NaN	NaN	NaN	NaN	NaN	NaN	NaN	NaN	2.135	0.666	0.201	2.181	0.533	0.258	NaN	NaN	NaN	2.223	0.277	0.208	2.191	0.08	0.277	2.069	0.018	0.22	NaN	NaN	NaN	NaN	NaN	NaN	NaN	NaN	NaN	NaN	NaN	NaN	NaN	NaN	NaN	NaN	NaN	NaN	NaN	NaN	NaN
308	1.54	NaN	NaN	NaN	NaN	NaN	NaN	NaN	NaN	NaN	2.135	0.666	0.201	NaN	NaN	NaN	NaN	NaN	NaN	2.224	0.277	0.207	2.191	0.08	0.277	2.069	0.018	0.22	NaN	NaN	NaN	NaN	NaN	NaN	NaN	NaN	NaN	NaN	NaN	NaN	NaN	NaN	NaN	NaN	NaN	NaN	NaN	NaN	NaN
309	1.545	NaN	NaN	NaN	NaN	NaN	NaN	NaN	NaN	NaN	2.135	0.666	0.2	NaN	NaN	NaN	NaN	NaN	NaN	2.224	0.278	0.207	2.191	0.08	0.277	2.069	0.018	0.22	NaN	NaN	NaN	NaN	NaN	NaN	NaN	NaN	NaN	NaN	NaN	NaN	2.095	0.553	0.637	NaN	NaN	NaN	NaN	NaN	NaN
310	1.55	NaN	NaN	NaN	NaN	NaN	NaN	NaN	NaN	NaN	2.135	0.666	0.2	NaN	NaN	NaN	NaN	NaN	NaN	2.224	0.278	0.207	2.191	0.08	0.277	2.069	0.018	0.22	NaN	NaN	NaN	NaN	NaN	NaN	NaN	NaN	NaN	NaN	NaN	NaN	2.091	0.554	0.638	NaN	NaN	NaN	NaN	NaN	NaN
311	1.555	NaN	NaN	NaN	NaN	NaN	NaN	NaN	NaN	NaN	2.134	0.666	0.2	2.183	0.532	0.258	NaN	NaN	NaN	2.224	0.278	0.207	2.191	0.08	0.277	2.069	0.018	0.22	NaN	NaN	NaN	NaN	NaN	NaN	NaN	NaN	NaN	NaN	NaN	NaN	2.087	0.555	0.64	NaN	NaN	NaN	NaN	NaN	NaN
312	1.56	NaN	NaN	NaN	NaN	NaN	NaN	NaN	NaN	NaN	2.133	0.665	0.2	2.185	0.532	0.258	NaN	NaN	NaN	2.225	0.278	0.207	2.191	0.08	0.277	2.069	0.017	0.22	NaN	NaN	NaN	NaN	NaN	NaN	NaN	NaN	NaN	NaN	NaN	NaN	2.082	0.556	0.641	NaN	NaN	NaN	NaN	NaN	NaN
313	1.565	NaN	NaN	NaN	NaN	NaN	NaN	NaN	NaN	NaN	2.132	0.663	0.199	2.188	0.53	0.258	NaN	NaN	NaN	2.225	0.278	0.207	2.191	0.08	0.277	2.07	0.017	0.22	NaN	NaN	NaN	NaN	NaN	NaN	NaN	NaN	NaN	NaN	NaN	NaN	2.077	0.557	0.642	NaN	NaN	NaN	NaN	NaN	NaN
314	1.57	NaN	NaN	NaN	NaN	NaN	NaN	NaN	NaN	NaN	2.131	0.663	0.198	2.191	0.529	0.258	NaN	NaN	NaN	2.225	0.278	0.207	2.191	0.08	0.277	2.07	0.017	0.22	NaN	NaN	NaN	NaN	NaN	NaN	NaN	NaN	NaN	NaN	NaN	NaN	2.072	0.558	0.643	NaN	NaN	NaN	NaN	NaN	NaN
315	1.575	NaN	NaN	NaN	NaN	NaN	NaN	NaN	NaN	NaN	2.131	0.663	0.198	2.193	0.528	0.258	NaN	NaN	NaN	2.225	0.278	0.207	2.191	0.079	0.277	2.07	0.017	0.22	NaN	NaN	NaN	NaN	NaN	NaN	NaN	NaN	NaN	NaN	NaN	NaN	2.068	0.559	0.645	NaN	NaN	NaN	NaN	NaN	NaN
316	1.58	NaN	NaN	NaN	NaN	NaN	NaN	NaN	NaN	NaN	2.131	0.664	0.197	NaN	NaN	NaN	NaN	NaN	NaN	2.225	0.278	0.207	2.19	0.079	0.276	2.07	0.017	0.22	NaN	NaN	NaN	NaN	NaN	NaN	NaN	NaN	NaN	NaN	NaN	NaN	2.063	0.56	0.646	NaN	NaN	NaN	NaN	NaN	NaN
317	1.585	NaN	NaN	NaN	NaN	NaN	NaN	NaN	NaN	NaN	2.131	0.664	0.197	NaN	NaN	NaN	NaN	NaN	NaN	2.226	0.278	0.206	2.191	0.079	0.276	2.07	0.017	0.22	NaN	NaN	NaN	NaN	NaN	NaN	NaN	NaN	NaN	NaN	NaN	NaN	2.058	0.561	0.648	NaN	NaN	NaN	NaN	NaN	NaN
318	1.59	NaN	NaN	NaN	NaN	NaN	NaN	2.109	0.844	0.232	2.13	0.665	0.197	NaN	NaN	NaN	NaN	NaN	NaN	2.226	0.279	0.206	2.191	0.079	0.277	2.07	0.017	0.22	NaN	NaN	NaN	NaN	NaN	NaN	NaN	NaN	NaN	NaN	NaN	NaN	2.053	0.563	0.649	NaN	NaN	NaN	NaN	NaN	NaN
319	1.595	NaN	NaN	NaN	NaN	NaN	NaN	2.109	0.844	0.23	2.129	0.664	0.196	NaN	NaN	NaN	NaN	NaN	NaN	2.226	0.279	0.206	2.192	0.079	0.277	2.07	0.017	0.22	NaN	NaN	NaN	NaN	NaN	NaN	NaN	NaN	NaN	NaN	NaN	NaN	2.048	0.564	0.65	NaN	NaN	NaN	NaN	NaN	NaN
320	1.6	NaN	NaN	NaN	NaN	NaN	NaN	2.108	0.845	0.229	2.127	0.662	0.195	NaN	NaN	NaN	NaN	NaN	NaN	2.227	0.279	0.207	2.192	0.079	0.277	2.07	0.017	0.22	NaN	NaN	NaN	NaN	NaN	NaN	NaN	NaN	NaN	NaN	NaN	NaN	2.043	0.566	0.652	NaN	NaN	NaN	NaN	NaN	NaN
321	1.605	NaN	NaN	NaN	NaN	NaN	NaN	2.107	0.845	0.228	2.126	0.661	0.195	NaN	NaN	NaN	NaN	NaN	NaN	2.227	0.278	0.207	2.192	0.079	0.277	2.071	0.017	0.22	NaN	NaN	NaN	NaN	NaN	NaN	NaN	NaN	NaN	NaN	NaN	NaN	2.038	0.568	0.653	NaN	NaN	NaN	NaN	NaN	NaN
322	1.61	NaN	NaN	NaN	NaN	NaN	NaN	2.106	0.844	0.227	2.126	0.661	0.194	2.178	0.531	0.251	NaN	NaN	NaN	2.227	0.278	0.206	2.193	0.079	0.277	2.071	0.017	0.22	NaN	NaN	NaN	NaN	NaN	NaN	NaN	NaN	NaN	NaN	NaN	NaN	2.034	0.569	0.654	NaN	NaN	NaN	NaN	NaN	NaN
323	1.615	NaN	NaN	NaN	NaN	NaN	NaN	2.104	0.844	0.227	2.126	0.661	0.194	2.179	0.531	0.251	NaN	NaN	NaN	2.226	0.278	0.206	2.193	0.079	0.277	2.071	0.016	0.22	NaN	NaN	NaN	NaN	NaN	NaN	NaN	NaN	NaN	NaN	NaN	NaN	2.029	0.57	0.656	NaN	NaN	NaN	NaN	NaN	NaN
324	1.62	NaN	NaN	NaN	NaN	NaN	NaN	2.103	0.844	0.226	2.125	0.662	0.194	2.179	0.531	0.251	NaN	NaN	NaN	2.226	0.277	0.206	2.193	0.079	0.277	2.071	0.017	0.22	NaN	NaN	NaN	NaN	NaN	NaN	NaN	NaN	NaN	NaN	NaN	NaN	2.024	0.572	0.657	NaN	NaN	NaN	NaN	NaN	NaN
325	1.625	NaN	NaN	NaN	NaN	NaN	NaN	2.102	0.843	0.226	2.125	0.663	0.193	2.179	0.531	0.251	NaN	NaN	NaN	2.226	0.276	0.205	2.194	0.078	0.277	2.071	0.016	0.22	NaN	NaN	NaN	NaN	NaN	NaN	NaN	NaN	NaN	NaN	NaN	NaN	2.02	0.574	0.658	NaN	NaN	NaN	NaN	NaN	NaN
326	1.63	NaN	NaN	NaN	NaN	NaN	NaN	2.1	0.843	0.225	2.124	0.664	0.193	2.179	0.531	0.251	NaN	NaN	NaN	2.226	0.276	0.205	2.194	0.078	0.276	2.071	0.016	0.22	NaN	NaN	NaN	NaN	NaN	NaN	NaN	NaN	NaN	NaN	NaN	NaN	2.016	0.576	0.659	NaN	NaN	NaN	NaN	NaN	NaN
327	1.635	NaN	NaN	NaN	NaN	NaN	NaN	2.099	0.843	0.225	NaN	NaN	NaN	2.179	0.531	0.251	NaN	NaN	NaN	2.225	0.276	0.205	2.194	0.078	0.276	2.071	0.016	0.22	NaN	NaN	NaN	NaN	NaN	NaN	NaN	NaN	NaN	NaN	NaN	NaN	2.012	0.576	0.659	NaN	NaN	NaN	NaN	NaN	NaN
328	1.64	NaN	NaN	NaN	NaN	NaN	NaN	2.098	0.843	0.225	2.12	0.659	0.191	2.179	0.531	0.251	NaN	NaN	NaN	2.225	0.275	0.203	2.194	0.078	0.276	2.071	0.016	0.22	NaN	NaN	NaN	NaN	NaN	NaN	NaN	NaN	NaN	NaN	NaN	NaN	2.008	0.578	0.66	NaN	NaN	NaN	NaN	NaN	NaN
329	1.645	NaN	NaN	NaN	NaN	NaN	NaN	2.097	0.843	0.225	2.119	0.66	0.191	2.179	0.531	0.251	NaN	NaN	NaN	2.225	0.276	0.203	2.194	0.078	0.276	2.071	0.016	0.22	NaN	NaN	NaN	NaN	NaN	NaN	NaN	NaN	NaN	2.171	0.665	0.659	2.011	0.557	0.664	NaN	NaN	NaN	NaN	NaN	NaN
330	1.65	NaN	NaN	NaN	NaN	NaN	NaN	2.095	0.843	0.225	2.119	0.66	0.191	2.18	0.53	0.251	NaN	NaN	NaN	2.224	0.276	0.203	2.194	0.078	0.276	2.071	0.016	0.22	NaN	NaN	NaN	NaN	NaN	NaN	NaN	NaN	NaN	2.042	0.602	0.661	2.021	0.507	0.672	NaN	NaN	NaN	NaN	NaN	NaN
331	1.655	NaN	NaN	NaN	NaN	NaN	NaN	2.094	0.843	0.225	2.118	0.661	0.191	2.181	0.53	0.251	NaN	NaN	NaN	2.224	0.276	0.202	2.194	0.078	0.276	2.071	0.016	0.22	NaN	NaN	NaN	NaN	NaN	NaN	NaN	NaN	NaN	2.008	0.588	0.661	2.021	0.496	0.674	NaN	NaN	NaN	NaN	NaN	NaN
332	1.66	NaN	NaN	NaN	NaN	NaN	NaN	2.093	0.843	0.224	2.117	0.661	0.191	2.183	0.529	0.251	NaN	NaN	NaN	2.223	0.276	0.201	2.193	0.078	0.276	2.071	0.016	0.22	NaN	NaN	NaN	NaN	NaN	NaN	NaN	NaN	NaN	1.997	0.585	0.662	2.018	0.494	0.675	NaN	NaN	NaN	NaN	NaN	NaN
333	1.665	NaN	NaN	NaN	NaN	NaN	NaN	2.092	0.843	0.224	2.117	0.662	0.191	2.184	0.528	0.251	NaN	NaN	NaN	2.222	0.277	0.2	2.192	0.077	0.274	2.071	0.016	0.22	NaN	NaN	NaN	NaN	NaN	NaN	NaN	NaN	NaN	1.992	0.585	0.662	2.014	0.495	0.676	NaN	NaN	NaN	NaN	NaN	NaN
334	1.67	NaN	NaN	NaN	NaN	NaN	NaN	2.09	0.844	0.224	2.117	0.664	0.19	2.185	0.528	0.251	NaN	NaN	NaN	2.222	0.277	0.2	2.192	0.077	0.274	2.071	0.016	0.22	NaN	NaN	NaN	NaN	NaN	NaN	NaN	NaN	NaN	1.989	0.586	0.662	2.011	0.496	0.676	NaN	NaN	NaN	NaN	NaN	NaN
335	1.675	NaN	NaN	NaN	NaN	NaN	NaN	2.089	0.844	0.223	2.116	0.664	0.19	2.186	0.528	0.251	NaN	NaN	NaN	2.221	0.277	0.2	2.193	0.078	0.275	2.071	0.016	0.22	NaN	NaN	NaN	NaN	NaN	NaN	NaN	NaN	NaN	1.986	0.587	0.662	2.007	0.496	0.676	NaN	NaN	NaN	NaN	NaN	NaN
336	1.68	NaN	NaN	NaN	NaN	NaN	NaN	2.088	0.844	0.223	2.114	0.663	0.19	2.186	0.527	0.252	NaN	NaN	NaN	2.221	0.277	0.2	2.192	0.077	0.274	2.071	0.016	0.22	NaN	NaN	NaN	NaN	NaN	NaN	NaN	NaN	NaN	1.983	0.587	0.662	2.004	0.497	0.675	NaN	NaN	NaN	NaN	NaN	NaN
337	1.685	NaN	NaN	NaN	NaN	NaN	NaN	2.086	0.844	0.223	2.112	0.66	0.189	2.186	0.527	0.252	NaN	NaN	NaN	2.221	0.277	0.2	2.192	0.077	0.274	2.071	0.016	0.22	NaN	NaN	NaN	NaN	NaN	NaN	NaN	NaN	NaN	1.98	0.588	0.662	2.001	0.498	0.675	NaN	NaN	NaN	NaN	NaN	NaN
338	1.69	NaN	NaN	NaN	NaN	NaN	NaN	2.085	0.844	0.222	2.11	0.661	0.188	NaN	NaN	NaN	NaN	NaN	NaN	2.22	0.277	0.2	2.193	0.078	0.275	2.071	0.016	0.22	NaN	NaN	NaN	NaN	NaN	NaN	NaN	NaN	NaN	1.978	0.588	0.662	1.998	0.498	0.674	NaN	NaN	NaN	NaN	NaN	NaN
339	1.695	NaN	NaN	NaN	NaN	NaN	NaN	2.084	0.844	0.221	2.11	0.661	0.188	2.147	0.539	0.242	NaN	NaN	NaN	2.22	0.277	0.2	2.192	0.077	0.274	2.071	0.016	0.22	NaN	NaN	NaN	NaN	NaN	NaN	NaN	NaN	NaN	1.976	0.589	0.661	1.994	0.498	0.674	NaN	NaN	NaN	NaN	NaN	NaN
340	1.7	NaN	NaN	NaN	NaN	NaN	NaN	2.082	0.844	0.221	2.108	0.661	0.188	2.147	0.539	0.241	NaN	NaN	NaN	2.22	0.278	0.199	2.192	0.077	0.274	2.071	0.016	0.22	NaN	NaN	NaN	NaN	NaN	NaN	NaN	NaN	NaN	1.974	0.589	0.661	1.992	0.498	0.673	NaN	NaN	NaN	NaN	NaN	NaN
341	1.705	NaN	NaN	NaN	NaN	NaN	NaN	2.081	0.844	0.22	2.106	0.662	0.188	2.147	0.539	0.241	NaN	NaN	NaN	2.219	0.278	0.199	2.192	0.077	0.274	2.071	0.016	0.22	NaN	NaN	NaN	NaN	NaN	NaN	NaN	NaN	NaN	1.972	0.59	0.661	1.989	0.498	0.673	NaN	NaN	NaN	NaN	NaN	NaN
342	1.71	NaN	NaN	NaN	NaN	NaN	NaN	2.079	0.844	0.22	2.106	0.662	0.188	2.147	0.539	0.242	NaN	NaN	NaN	2.219	0.278	0.2	2.192	0.077	0.273	2.071	0.016	0.22	NaN	NaN	NaN	NaN	NaN	NaN	NaN	NaN	NaN	1.97	0.59	0.661	1.986	0.498	0.672	NaN	NaN	NaN	NaN	NaN	NaN
343	1.715	NaN	NaN	NaN	NaN	NaN	NaN	2.078	0.844	0.22	2.107	0.663	0.188	2.146	0.539	0.241	NaN	NaN	NaN	2.219	0.278	0.2	2.192	0.077	0.273	2.071	0.016	0.22	NaN	NaN	NaN	NaN	NaN	NaN	NaN	NaN	NaN	1.968	0.591	0.66	1.984	0.497	0.671	NaN	NaN	NaN	NaN	NaN	NaN
344	1.72	NaN	NaN	NaN	NaN	NaN	NaN	2.077	0.844	0.22	2.105	0.664	0.187	2.146	0.539	0.241	NaN	NaN	NaN	2.219	0.278	0.201	2.192	0.077	0.273	2.072	0.016	0.22	NaN	NaN	NaN	NaN	NaN	NaN	NaN	NaN	NaN	1.966	0.59	0.659	1.982	0.497	0.67	NaN	NaN	NaN	NaN	NaN	NaN
345	1.725	NaN	NaN	NaN	NaN	NaN	NaN	2.075	0.845	0.22	2.102	0.663	0.186	2.146	0.539	0.241	NaN	NaN	NaN	2.218	0.279	0.201	2.192	0.077	0.273	2.071	0.016	0.22	NaN	NaN	NaN	NaN	NaN	NaN	NaN	NaN	NaN	1.964	0.589	0.658	1.98	0.496	0.669	NaN	NaN	NaN	NaN	NaN	NaN
346	1.73	NaN	NaN	NaN	NaN	NaN	NaN	2.074	0.845	0.219	2.101	0.661	0.186	2.145	0.539	0.241	NaN	NaN	NaN	2.218	0.279	0.201	2.192	0.077	0.273	2.071	0.016	0.22	NaN	NaN	NaN	NaN	NaN	NaN	NaN	NaN	NaN	1.962	0.589	0.658	1.977	0.495	0.668	NaN	NaN	NaN	NaN	NaN	NaN
347	1.735	NaN	NaN	NaN	NaN	NaN	NaN	2.072	0.845	0.219	2.1	0.661	0.186	2.144	0.539	0.24	NaN	NaN	NaN	2.217	0.279	0.201	2.192	0.077	0.273	2.071	0.016	0.22	NaN	NaN	NaN	NaN	NaN	NaN	NaN	NaN	NaN	1.961	0.589	0.657	1.975	0.493	0.666	NaN	NaN	NaN	NaN	NaN	NaN
348	1.74	NaN	NaN	NaN	NaN	NaN	NaN	2.071	0.845	0.219	2.099	0.661	0.186	2.144	0.538	0.241	NaN	NaN	NaN	2.217	0.279	0.201	2.192	0.077	0.273	2.072	0.016	0.22	NaN	NaN	NaN	NaN	NaN	NaN	NaN	NaN	NaN	1.959	0.589	0.656	1.973	0.491	0.665	NaN	NaN	NaN	NaN	NaN	NaN
349	1.745	NaN	NaN	NaN	NaN	NaN	NaN	2.069	0.845	0.219	2.098	0.66	0.187	2.143	0.538	0.241	NaN	NaN	NaN	2.217	0.279	0.201	2.192	0.077	0.273	2.071	0.016	0.22	NaN	NaN	NaN	NaN	NaN	NaN	NaN	NaN	NaN	1.958	0.588	0.655	1.971	0.49	0.663	NaN	NaN	NaN	NaN	NaN	NaN
350	1.75	NaN	NaN	NaN	NaN	NaN	NaN	2.068	0.845	0.219	NaN	NaN	NaN	2.142	0.538	0.241	NaN	NaN	NaN	2.216	0.28	0.201	2.192	0.077	0.273	2.071	0.016	0.22	NaN	NaN	NaN	NaN	NaN	NaN	NaN	NaN	NaN	1.956	0.587	0.654	1.97	0.488	0.662	NaN	NaN	NaN	NaN	NaN	NaN
351	1.755	NaN	NaN	NaN	NaN	NaN	NaN	2.066	0.845	0.218	2.096	0.662	0.186	2.142	0.537	0.241	NaN	NaN	NaN	2.216	0.28	0.201	2.192	0.077	0.273	2.072	0.016	0.22	NaN	NaN	NaN	NaN	NaN	NaN	NaN	NaN	NaN	1.955	0.586	0.652	1.968	0.486	0.661	NaN	NaN	NaN	2.141	0.3	0.723
352	1.76	NaN	NaN	NaN	NaN	NaN	NaN	2.064	0.845	0.218	2.095	0.662	0.186	2.141	0.537	0.241	NaN	NaN	NaN	2.216	0.28	0.201	2.192	0.077	0.273	2.072	0.016	0.22	NaN	NaN	NaN	NaN	NaN	NaN	NaN	NaN	NaN	1.954	0.585	0.651	1.967	0.485	0.659	NaN	NaN	NaN	2.044	0.177	0.636
353	1.765	NaN	NaN	NaN	NaN	NaN	NaN	2.063	0.845	0.218	NaN	NaN	NaN	2.141	0.537	0.241	NaN	NaN	NaN	2.216	0.28	0.201	2.192	0.077	0.273	2.072	0.016	0.22	NaN	NaN	NaN	NaN	NaN	NaN	NaN	NaN	NaN	1.954	0.584	0.65	1.965	0.483	0.658	NaN	NaN	NaN	2.013	0.143	0.613
354	1.77	NaN	NaN	NaN	NaN	NaN	NaN	2.061	0.845	0.218	NaN	NaN	NaN	2.14	0.538	0.241	NaN	NaN	NaN	2.216	0.28	0.201	2.192	0.077	0.273	2.072	0.016	0.22	NaN	NaN	NaN	NaN	NaN	NaN	NaN	NaN	NaN	1.953	0.583	0.649	1.963	0.48	0.657	NaN	NaN	NaN	1.999	0.132	0.608
355	1.775	NaN	NaN	NaN	NaN	NaN	NaN	2.06	0.845	0.218	2.09	0.66	0.185	2.139	0.538	0.241	NaN	NaN	NaN	2.215	0.28	0.201	2.191	0.077	0.273	2.072	0.016	0.22	NaN	NaN	NaN	NaN	NaN	NaN	NaN	NaN	NaN	1.953	0.581	0.647	1.961	0.476	0.655	NaN	NaN	NaN	1.991	0.129	0.608
356	1.78	NaN	NaN	NaN	NaN	NaN	NaN	2.058	0.845	0.218	2.089	0.661	0.185	2.138	0.538	0.241	NaN	NaN	NaN	2.215	0.28	0.201	2.191	0.077	0.273	2.072	0.015	0.22	NaN	NaN	NaN	NaN	NaN	NaN	NaN	NaN	NaN	1.953	0.58	0.646	1.96	0.475	0.654	NaN	NaN	NaN	1.982	0.125	0.608
357	1.785	NaN	NaN	NaN	NaN	NaN	NaN	2.056	0.845	0.218	2.088	0.66	0.185	2.138	0.538	0.241	NaN	NaN	NaN	2.214	0.28	0.201	2.191	0.077	0.273	2.072	0.015	0.22	NaN	NaN	NaN	NaN	NaN	NaN	NaN	NaN	NaN	1.952	0.578	0.644	1.959	0.473	0.652	NaN	NaN	NaN	1.974	0.122	0.607
358	1.79	NaN	NaN	NaN	NaN	NaN	NaN	2.055	0.845	0.217	2.087	0.661	0.185	2.137	0.538	0.241	NaN	NaN	NaN	2.214	0.281	0.201	2.191	0.077	0.273	2.072	0.015	0.22	NaN	NaN	NaN	NaN	NaN	NaN	NaN	NaN	NaN	1.952	0.575	0.643	1.958	0.47	0.65	NaN	NaN	NaN	1.966	0.12	0.607
359	1.795	NaN	NaN	NaN	NaN	NaN	NaN	2.053	0.845	0.217	2.086	0.661	0.184	2.136	0.538	0.241	NaN	NaN	NaN	2.213	0.281	0.201	2.191	0.077	0.273	2.072	0.015	0.22	NaN	NaN	NaN	NaN	NaN	NaN	NaN	NaN	NaN	1.952	0.573	0.641	1.956	0.466	0.648	NaN	NaN	NaN	1.957	0.115	0.605
360	1.8	NaN	NaN	NaN	NaN	NaN	NaN	2.051	0.845	0.217	2.085	0.662	0.184	2.135	0.538	0.241	NaN	NaN	NaN	2.213	0.281	0.201	2.191	0.077	0.273	2.072	0.015	0.22	NaN	NaN	NaN	NaN	NaN	NaN	NaN	NaN	NaN	1.951	0.572	0.639	1.956	0.465	0.647	NaN	NaN	NaN	1.949	0.113	0.605
361	1.805	NaN	NaN	NaN	NaN	NaN	NaN	2.05	0.845	0.217	2.083	0.662	0.185	2.134	0.539	0.241	NaN	NaN	NaN	2.213	0.281	0.201	2.191	0.077	0.273	2.072	0.015	0.22	NaN	NaN	NaN	NaN	NaN	NaN	NaN	NaN	NaN	1.951	0.569	0.637	1.955	0.462	0.645	NaN	NaN	NaN	1.941	0.11	0.605
362	1.81	NaN	NaN	NaN	NaN	NaN	NaN	2.048	0.845	0.218	2.082	0.662	0.184	2.133	0.539	0.241	NaN	NaN	NaN	2.212	0.282	0.2	2.191	0.077	0.273	2.072	0.015	0.22	NaN	NaN	NaN	NaN	NaN	NaN	NaN	NaN	NaN	1.951	0.567	0.636	1.953	0.457	0.643	NaN	NaN	NaN	1.933	0.106	0.604
363	1.815	NaN	NaN	NaN	NaN	NaN	NaN	2.046	0.845	0.219	2.08	0.662	0.184	2.132	0.539	0.241	NaN	NaN	NaN	2.212	0.282	0.2	2.191	0.077	0.273	2.072	0.015	0.22	NaN	NaN	NaN	NaN	NaN	NaN	NaN	NaN	NaN	1.951	0.565	0.634	1.953	0.455	0.64	NaN	NaN	NaN	1.924	0.102	0.602
364	1.82	NaN	NaN	NaN	NaN	NaN	NaN	2.044	0.845	0.219	2.079	0.661	0.184	2.131	0.539	0.241	NaN	NaN	NaN	2.211	0.282	0.2	2.191	0.077	0.273	2.072	0.015	0.22	NaN	NaN	NaN	NaN	NaN	NaN	NaN	NaN	NaN	1.95	0.562	0.632	1.952	0.453	0.638	NaN	NaN	NaN	1.913	0.099	0.6
365	1.825	NaN	NaN	NaN	NaN	NaN	NaN	2.043	0.845	0.219	2.078	0.661	0.184	2.13	0.539	0.241	NaN	NaN	NaN	2.211	0.282	0.2	2.191	0.077	0.273	2.072	0.015	0.22	NaN	NaN	NaN	NaN	NaN	NaN	NaN	NaN	NaN	1.95	0.56	0.63	1.95	0.448	0.636	NaN	NaN	NaN	1.902	0.099	0.6
366	1.83	NaN	NaN	NaN	NaN	NaN	NaN	2.041	0.845	0.218	2.076	0.66	0.185	2.128	0.539	0.241	NaN	NaN	NaN	2.209	0.281	0.199	2.191	0.077	0.273	2.072	0.015	0.22	NaN	NaN	NaN	NaN	NaN	NaN	NaN	NaN	NaN	1.949	0.557	0.628	1.949	0.446	0.634	NaN	NaN	NaN	1.902	0.094	0.597
367	1.835	NaN	NaN	NaN	NaN	NaN	NaN	2.039	0.845	0.218	2.074	0.66	0.185	2.126	0.538	0.24	NaN	NaN	NaN	2.207	0.28	0.198	2.191	0.077	0.273	2.072	0.015	0.22	NaN	NaN	NaN	NaN	NaN	NaN	NaN	NaN	NaN	1.949	0.555	0.626	1.949	0.444	0.632	NaN	NaN	NaN	1.898	0.093	0.596
368	1.84	NaN	NaN	NaN	NaN	NaN	NaN	2.037	0.844	0.218	2.072	0.658	0.186	2.125	0.538	0.241	NaN	NaN	NaN	2.207	0.28	0.198	2.191	0.077	0.273	2.072	0.015	0.22	NaN	NaN	NaN	NaN	NaN	NaN	NaN	NaN	NaN	1.948	0.553	0.624	1.949	0.444	0.63	NaN	NaN	NaN	1.892	0.089	0.593
369	1.845	NaN	NaN	NaN	NaN	NaN	NaN	2.035	0.844	0.218	2.071	0.659	0.185	2.124	0.538	0.241	NaN	NaN	NaN	2.206	0.28	0.198	2.191	0.077	0.273	2.072	0.015	0.22	NaN	NaN	NaN	NaN	NaN	NaN	NaN	NaN	NaN	1.948	0.551	0.622	1.947	0.441	0.628	NaN	NaN	NaN	1.887	0.087	0.591
370	1.85	NaN	NaN	NaN	NaN	NaN	NaN	2.033	0.844	0.218	2.069	0.659	0.186	2.122	0.538	0.241	NaN	NaN	NaN	2.206	0.28	0.198	2.191	0.077	0.273	2.072	0.015	0.22	NaN	NaN	NaN	NaN	NaN	NaN	NaN	NaN	NaN	1.947	0.548	0.62	1.944	0.436	0.626	NaN	NaN	NaN	1.883	0.086	0.591
371	1.855	NaN	NaN	NaN	NaN	NaN	NaN	2.031	0.844	0.219	2.067	0.659	0.186	2.121	0.538	0.241	NaN	NaN	NaN	2.206	0.281	0.199	2.191	0.077	0.273	2.072	0.015	0.22	NaN	NaN	NaN	NaN	NaN	NaN	NaN	NaN	NaN	1.945	0.545	0.618	1.943	0.434	0.623	NaN	NaN	NaN	1.88	0.085	0.588
372	1.86	NaN	NaN	NaN	NaN	NaN	NaN	2.029	0.844	0.22	2.065	0.659	0.187	2.119	0.538	0.241	NaN	NaN	NaN	2.204	0.281	0.199	2.191	0.077	0.273	2.072	0.015	0.22	NaN	NaN	NaN	NaN	NaN	NaN	NaN	NaN	NaN	1.945	0.543	0.616	1.941	0.431	0.621	NaN	NaN	NaN	1.878	0.084	0.587
373	1.865	NaN	NaN	NaN	NaN	NaN	NaN	2.027	0.844	0.221	2.063	0.659	0.187	2.118	0.538	0.241	NaN	NaN	NaN	2.204	0.281	0.2	2.191	0.078	0.273	2.072	0.015	0.22	NaN	NaN	NaN	NaN	NaN	NaN	NaN	NaN	NaN	1.944	0.541	0.614	1.94	0.429	0.619	NaN	NaN	NaN	1.875	0.081	0.586
374	1.87	NaN	NaN	NaN	NaN	NaN	NaN	2.024	0.843	0.221	2.06	0.659	0.187	2.116	0.539	0.241	NaN	NaN	NaN	2.203	0.282	0.2	2.191	0.078	0.273	2.072	0.015	0.22	NaN	NaN	NaN	NaN	NaN	NaN	NaN	NaN	NaN	1.942	0.539	0.612	1.938	0.426	0.617	NaN	NaN	NaN	1.874	0.08	0.585
375	1.875	NaN	NaN	NaN	NaN	NaN	NaN	2.022	0.843	0.222	2.058	0.659	0.187	2.114	0.538	0.241	NaN	NaN	NaN	2.202	0.282	0.2	NaN	NaN	NaN	2.072	0.015	0.22	NaN	NaN	NaN	NaN	NaN	NaN	NaN	NaN	NaN	1.94	0.537	0.609	1.937	0.424	0.615	NaN	NaN	NaN	1.873	0.079	0.585
376	1.88	NaN	NaN	NaN	NaN	NaN	NaN	2.02	0.842	0.222	2.056	0.658	0.187	2.112	0.538	0.241	NaN	NaN	NaN	2.201	0.282	0.2	NaN	NaN	NaN	2.072	0.015	0.22	NaN	NaN	NaN	NaN	NaN	NaN	NaN	NaN	NaN	1.938	0.535	0.607	1.935	0.423	0.612	NaN	NaN	NaN	1.873	0.079	0.585
377	1.885	NaN	NaN	NaN	NaN	NaN	NaN	2.017	0.842	0.222	2.054	0.659	0.187	2.11	0.538	0.241	NaN	NaN	NaN	2.2	0.282	0.2	NaN	NaN	NaN	2.072	0.015	0.22	NaN	NaN	NaN	NaN	NaN	NaN	NaN	NaN	NaN	1.936	0.534	0.606	1.933	0.423	0.611	NaN	NaN	NaN	1.872	0.079	0.585
378	1.89	NaN	NaN	NaN	NaN	NaN	NaN	2.015	0.842	0.222	2.052	0.66	0.187	2.108	0.538	0.241	NaN	NaN	NaN	2.199	0.282	0.2	2.188	0.079	0.273	2.072	0.015	0.22	NaN	NaN	NaN	NaN	NaN	NaN	NaN	NaN	NaN	1.934	0.533	0.604	1.93	0.422	0.61	NaN	NaN	NaN	1.871	0.08	0.585
379	1.895	NaN	NaN	NaN	NaN	NaN	NaN	2.013	0.842	0.223	2.049	0.66	0.187	2.106	0.537	0.241	NaN	NaN	NaN	2.198	0.282	0.2	2.188	0.079	0.273	2.072	0.015	0.22	NaN	NaN	NaN	NaN	NaN	NaN	NaN	NaN	NaN	1.93	0.533	0.603	1.926	0.422	0.609	NaN	NaN	NaN	1.869	0.08	0.585
380	1.9	NaN	NaN	NaN	NaN	NaN	NaN	2.011	0.842	0.223	2.047	0.66	0.188	2.104	0.538	0.241	NaN	NaN	NaN	2.197	0.283	0.2	2.188	0.08	0.273	2.072	0.015	0.22	NaN	NaN	NaN	NaN	NaN	NaN	NaN	NaN	NaN	1.926	0.534	0.603	1.923	0.423	0.61	NaN	NaN	NaN	1.868	0.08	0.585
381	1.905	NaN	NaN	NaN	NaN	NaN	NaN	2.009	0.842	0.222	2.044	0.658	0.189	2.102	0.538	0.241	NaN	NaN	NaN	2.196	0.283	0.2	2.188	0.08	0.274	2.072	0.015	0.22	NaN	NaN	NaN	NaN	NaN	NaN	NaN	NaN	NaN	1.922	0.535	0.604	1.92	0.425	0.61	NaN	NaN	NaN	1.867	0.08	0.585
382	1.91	NaN	NaN	NaN	NaN	NaN	NaN	2.007	0.841	0.223	2.041	0.656	0.189	2.1	0.538	0.242	NaN	NaN	NaN	2.195	0.283	0.2	2.188	0.08	0.274	2.072	0.015	0.22	NaN	NaN	NaN	NaN	NaN	NaN	NaN	NaN	NaN	1.918	0.537	0.605	1.916	0.426	0.611	NaN	NaN	NaN	1.866	0.08	0.585
383	1.915	NaN	NaN	NaN	NaN	NaN	NaN	2.004	0.841	0.223	2.038	0.656	0.19	2.098	0.537	0.242	NaN	NaN	NaN	2.193	0.283	0.201	2.188	0.08	0.274	2.072	0.015	0.22	NaN	NaN	NaN	NaN	NaN	NaN	NaN	NaN	NaN	1.913	0.538	0.605	1.913	0.427	0.612	NaN	NaN	NaN	1.866	0.08	0.585
384	1.92	NaN	NaN	NaN	NaN	NaN	NaN	2.002	0.841	0.223	2.036	0.656	0.19	2.096	0.537	0.242	NaN	NaN	NaN	2.192	0.284	0.2	2.188	0.08	0.275	2.072	0.015	0.22	NaN	NaN	NaN	NaN	NaN	NaN	NaN	NaN	NaN	1.908	0.539	0.607	1.909	0.429	0.614	NaN	NaN	NaN	1.866	0.081	0.586
385	1.925	NaN	NaN	NaN	NaN	NaN	NaN	2	0.841	0.223	2.034	0.657	0.191	2.094	0.537	0.242	NaN	NaN	NaN	2.191	0.284	0.201	2.189	0.081	0.275	2.072	0.015	0.22	NaN	NaN	NaN	NaN	NaN	NaN	NaN	NaN	NaN	1.901	0.541	0.608	1.904	0.43	0.615	NaN	NaN	NaN	1.867	0.082	0.586
386	1.93	NaN	NaN	NaN	NaN	NaN	NaN	1.998	0.841	0.223	2.032	0.657	0.191	2.092	0.537	0.243	NaN	NaN	NaN	2.19	0.285	0.201	2.189	0.082	0.276	2.072	0.015	0.22	NaN	NaN	NaN	NaN	NaN	NaN	NaN	NaN	NaN	1.895	0.542	0.609	1.9	0.431	0.617	NaN	NaN	NaN	1.867	0.082	0.586
387	1.935	NaN	NaN	NaN	NaN	NaN	NaN	1.995	0.841	0.223	2.03	0.657	0.191	2.09	0.538	0.243	NaN	NaN	NaN	2.189	0.285	0.201	2.188	0.082	0.276	2.072	0.015	0.22	NaN	NaN	NaN	NaN	NaN	NaN	NaN	NaN	NaN	1.89	0.543	0.61	1.895	0.431	0.619	NaN	NaN	NaN	1.867	0.082	0.587
388	1.94	NaN	NaN	NaN	NaN	NaN	NaN	1.993	0.841	0.224	2.028	0.657	0.192	2.088	0.537	0.244	NaN	NaN	NaN	2.188	0.285	0.201	2.187	0.082	0.275	2.072	0.015	0.22	NaN	NaN	NaN	NaN	NaN	NaN	NaN	NaN	NaN	1.884	0.544	0.611	1.89	0.431	0.621	NaN	NaN	NaN	1.866	0.083	0.588
389	1.945	NaN	NaN	NaN	NaN	NaN	NaN	1.991	0.841	0.224	2.026	0.657	0.192	2.086	0.537	0.245	NaN	NaN	NaN	2.187	0.286	0.202	2.186	0.083	0.274	2.072	0.015	0.22	NaN	NaN	NaN	NaN	NaN	NaN	NaN	NaN	NaN	1.88	0.545	0.613	1.887	0.433	0.623	NaN	NaN	NaN	1.865	0.082	0.589
390	1.95	NaN	NaN	NaN	NaN	NaN	NaN	1.988	0.841	0.226	2.023	0.656	0.192	2.085	0.537	0.245	NaN	NaN	NaN	2.186	0.287	0.203	2.185	0.083	0.274	2.072	0.015	0.22	NaN	NaN	NaN	NaN	NaN	NaN	NaN	NaN	NaN	1.876	0.546	0.614	1.884	0.435	0.626	NaN	NaN	NaN	1.864	0.082	0.589
391	1.955	NaN	NaN	NaN	NaN	NaN	NaN	1.986	0.841	0.226	2.021	0.656	0.192	2.083	0.537	0.246	NaN	NaN	NaN	2.185	0.287	0.204	2.185	0.084	0.274	2.072	0.015	0.22	NaN	NaN	NaN	NaN	NaN	NaN	NaN	NaN	NaN	1.873	0.547	0.616	1.879	0.434	0.626	NaN	NaN	NaN	1.863	0.082	0.59
392	1.96	NaN	NaN	NaN	NaN	NaN	NaN	1.984	0.841	0.227	2.019	0.656	0.193	2.081	0.538	0.246	NaN	NaN	NaN	2.184	0.288	0.204	2.184	0.084	0.273	2.072	0.015	0.22	NaN	NaN	NaN	NaN	NaN	NaN	NaN	NaN	NaN	1.87	0.547	0.617	1.875	0.433	0.628	NaN	NaN	NaN	1.863	0.082	0.59
393	1.965	NaN	NaN	NaN	NaN	NaN	NaN	1.981	0.841	0.227	2.017	0.656	0.193	2.079	0.538	0.246	NaN	NaN	NaN	2.183	0.288	0.205	2.184	0.084	0.273	2.072	0.016	0.22	NaN	NaN	NaN	NaN	NaN	NaN	NaN	NaN	NaN	1.868	0.547	0.617	1.872	0.433	0.63	NaN	NaN	NaN	1.862	0.081	0.591
394	1.97	NaN	NaN	NaN	NaN	NaN	NaN	1.979	0.841	0.228	2.015	0.657	0.194	2.076	0.537	0.246	NaN	NaN	NaN	2.182	0.289	0.205	2.184	0.085	0.274	2.072	0.016	0.22	NaN	NaN	NaN	NaN	NaN	NaN	NaN	NaN	NaN	1.865	0.545	0.618	1.87	0.434	0.631	NaN	NaN	NaN	1.862	0.081	0.591
395	1.975	NaN	NaN	NaN	NaN	NaN	NaN	1.976	0.841	0.229	2.014	0.657	0.194	2.074	0.537	0.246	NaN	NaN	NaN	2.181	0.29	0.206	2.185	0.088	0.276	2.072	0.016	0.22	NaN	NaN	NaN	NaN	NaN	NaN	NaN	NaN	NaN	1.864	0.545	0.618	1.868	0.434	0.631	NaN	NaN	NaN	1.861	0.081	0.592
396	1.98	NaN	NaN	NaN	NaN	NaN	NaN	1.974	0.841	0.229	2.011	0.656	0.195	2.071	0.538	0.247	NaN	NaN	NaN	2.179	0.291	0.206	2.185	0.089	0.276	2.072	0.016	0.22	NaN	NaN	NaN	NaN	NaN	NaN	NaN	NaN	NaN	1.863	0.545	0.619	1.866	0.434	0.631	NaN	NaN	NaN	1.861	0.081	0.592
397	1.985	NaN	NaN	NaN	NaN	NaN	NaN	1.972	0.842	0.229	2.01	0.657	0.196	2.07	0.538	0.249	NaN	NaN	NaN	2.178	0.292	0.207	2.185	0.09	0.277	2.072	0.016	0.22	NaN	NaN	NaN	NaN	NaN	NaN	NaN	NaN	NaN	1.861	0.545	0.619	1.865	0.434	0.631	NaN	NaN	NaN	1.861	0.081	0.592
398	1.99	NaN	NaN	NaN	NaN	NaN	NaN	1.97	0.842	0.231	2.008	0.657	0.197	2.068	0.539	0.25	NaN	NaN	NaN	2.177	0.294	0.207	2.184	0.091	0.277	2.071	0.016	0.22	NaN	NaN	NaN	NaN	NaN	NaN	NaN	NaN	NaN	1.86	0.545	0.619	1.864	0.434	0.63	NaN	NaN	NaN	1.861	0.081	0.591
399	1.995	NaN	NaN	NaN	NaN	NaN	NaN	1.968	0.843	0.232	2.006	0.658	0.197	2.066	0.54	0.251	NaN	NaN	NaN	2.175	0.295	0.207	2.183	0.091	0.277	2.071	0.016	0.22	NaN	NaN	NaN	NaN	NaN	NaN	NaN	NaN	NaN	1.857	0.543	0.619	1.864	0.434	0.631	NaN	NaN	NaN	1.861	0.08	0.591
400	2	NaN	NaN	NaN	NaN	NaN	NaN	1.966	0.843	0.233	2.004	0.66	0.198	2.063	0.539	0.252	NaN	NaN	NaN	2.174	0.296	0.208	2.182	0.092	0.276	2.07	0.017	0.22	NaN	NaN	NaN	NaN	NaN	NaN	NaN	NaN	NaN	1.854	0.541	0.618	1.863	0.433	0.631	NaN	NaN	NaN	1.861	0.08	0.591
401	2.005	NaN	NaN	NaN	NaN	NaN	NaN	1.963	0.844	0.234	2.002	0.66	0.199	2.06	0.54	0.252	NaN	NaN	NaN	2.172	0.297	0.209	2.181	0.092	0.275	2.07	0.017	0.22	NaN	NaN	NaN	NaN	NaN	NaN	NaN	NaN	NaN	1.853	0.541	0.618	1.862	0.432	0.631	NaN	NaN	NaN	1.86	0.08	0.591
402	2.01	NaN	NaN	NaN	NaN	NaN	NaN	1.961	0.844	0.234	2	0.661	0.2	2.058	0.541	0.252	NaN	NaN	NaN	2.171	0.298	0.21	2.18	0.094	0.276	2.069	0.017	0.22	NaN	NaN	NaN	NaN	NaN	NaN	NaN	NaN	NaN	1.852	0.541	0.618	1.86	0.429	0.629	NaN	NaN	NaN	1.86	0.08	0.59
403	2.015	NaN	NaN	NaN	NaN	NaN	NaN	1.959	0.845	0.236	1.998	0.662	0.201	2.055	0.542	0.253	NaN	NaN	NaN	2.169	0.299	0.21	2.179	0.095	0.276	2.069	0.018	0.22	NaN	NaN	NaN	NaN	NaN	NaN	NaN	NaN	NaN	1.851	0.541	0.619	1.859	0.428	0.629	NaN	NaN	NaN	1.859	0.08	0.591
404	2.02	NaN	NaN	NaN	NaN	NaN	NaN	1.957	0.846	0.237	1.996	0.662	0.202	2.052	0.543	0.254	NaN	NaN	NaN	2.167	0.3	0.211	2.179	0.096	0.276	2.068	0.018	0.22	NaN	NaN	NaN	NaN	NaN	NaN	NaN	NaN	NaN	1.849	0.54	0.619	1.858	0.428	0.629	NaN	NaN	NaN	1.859	0.08	0.591
405	2.025	NaN	NaN	NaN	NaN	NaN	NaN	1.955	0.846	0.238	1.994	0.663	0.203	2.05	0.543	0.256	NaN	NaN	NaN	2.166	0.301	0.211	2.178	0.097	0.277	2.068	0.019	0.22	NaN	NaN	NaN	NaN	NaN	NaN	NaN	NaN	NaN	1.846	0.539	0.618	1.857	0.429	0.629	NaN	NaN	NaN	1.859	0.08	0.591
406	2.03	NaN	NaN	NaN	NaN	NaN	NaN	1.953	0.846	0.239	1.992	0.664	0.204	2.047	0.544	0.256	NaN	NaN	NaN	2.164	0.302	0.211	2.177	0.099	0.277	2.067	0.019	0.22	NaN	NaN	NaN	NaN	NaN	NaN	NaN	NaN	NaN	1.843	0.537	0.618	1.857	0.431	0.629	NaN	NaN	NaN	1.859	0.079	0.591
407	2.035	NaN	NaN	NaN	NaN	NaN	NaN	1.951	0.847	0.24	1.989	0.664	0.205	2.044	0.544	0.257	NaN	NaN	NaN	2.162	0.303	0.212	2.176	0.1	0.277	2.067	0.019	0.22	NaN	NaN	NaN	NaN	NaN	NaN	NaN	NaN	NaN	1.841	0.537	0.619	1.856	0.431	0.629	NaN	NaN	NaN	1.858	0.079	0.591
408	2.04	NaN	NaN	NaN	NaN	NaN	NaN	1.949	0.848	0.242	1.987	0.665	0.206	2.042	0.545	0.257	NaN	NaN	NaN	2.161	0.304	0.213	2.176	0.101	0.278	2.067	0.019	0.22	NaN	NaN	NaN	NaN	NaN	NaN	NaN	NaN	NaN	1.839	0.537	0.619	1.854	0.431	0.629	NaN	NaN	NaN	1.858	0.079	0.591
409	2.045	NaN	NaN	NaN	NaN	NaN	NaN	1.947	0.849	0.243	1.985	0.666	0.207	2.039	0.545	0.257	NaN	NaN	NaN	2.16	0.306	0.213	2.174	0.102	0.278	2.067	0.019	0.22	NaN	NaN	NaN	NaN	NaN	NaN	NaN	NaN	NaN	1.838	0.538	0.62	1.853	0.431	0.63	NaN	NaN	NaN	1.858	0.08	0.591
410	2.05	NaN	NaN	NaN	NaN	NaN	NaN	1.946	0.849	0.244	1.983	0.666	0.208	2.036	0.545	0.258	NaN	NaN	NaN	2.157	0.306	0.212	2.173	0.103	0.278	2.066	0.02	0.22	NaN	NaN	NaN	NaN	NaN	NaN	NaN	NaN	NaN	1.836	0.538	0.62	1.851	0.431	0.63	NaN	NaN	NaN	1.858	0.08	0.591
411	2.055	NaN	NaN	NaN	NaN	NaN	NaN	1.944	0.851	0.244	1.98	0.667	0.209	2.034	0.546	0.259	NaN	NaN	NaN	2.156	0.307	0.213	2.173	0.104	0.279	2.066	0.02	0.22	NaN	NaN	NaN	NaN	NaN	NaN	NaN	NaN	NaN	1.834	0.538	0.621	1.85	0.432	0.631	NaN	NaN	NaN	1.858	0.08	0.591
412	2.06	NaN	NaN	NaN	NaN	NaN	NaN	1.942	0.851	0.246	1.977	0.668	0.21	2.031	0.547	0.259	NaN	NaN	NaN	2.155	0.31	0.216	2.172	0.105	0.279	2.066	0.02	0.22	NaN	NaN	NaN	NaN	NaN	NaN	NaN	NaN	NaN	1.833	0.539	0.621	1.849	0.432	0.632	NaN	NaN	NaN	1.858	0.08	0.591
413	2.065	NaN	NaN	NaN	NaN	NaN	NaN	1.94	0.852	0.247	1.975	0.668	0.211	2.028	0.547	0.259	NaN	NaN	NaN	2.154	0.311	0.217	2.171	0.106	0.279	2.066	0.02	0.22	NaN	NaN	NaN	NaN	NaN	NaN	NaN	NaN	NaN	1.832	0.539	0.622	1.848	0.432	0.632	NaN	NaN	NaN	1.858	0.08	0.591
414	2.07	NaN	NaN	NaN	NaN	NaN	NaN	1.939	0.853	0.248	1.973	0.669	0.212	2.026	0.548	0.26	NaN	NaN	NaN	2.152	0.313	0.217	2.17	0.108	0.28	2.065	0.02	0.22	NaN	NaN	NaN	NaN	NaN	NaN	NaN	NaN	NaN	1.831	0.539	0.623	1.846	0.431	0.634	NaN	NaN	NaN	1.858	0.08	0.591
415	2.075	NaN	NaN	NaN	NaN	NaN	NaN	1.937	0.854	0.249	1.971	0.67	0.212	2.023	0.549	0.261	NaN	NaN	NaN	2.15	0.314	0.217	2.169	0.109	0.28	2.065	0.021	0.22	NaN	NaN	NaN	NaN	NaN	NaN	NaN	NaN	NaN	1.83	0.54	0.624	1.844	0.429	0.635	NaN	NaN	NaN	1.859	0.08	0.592
416	2.08	NaN	NaN	NaN	NaN	NaN	NaN	1.935	0.856	0.249	1.968	0.671	0.213	2.02	0.549	0.262	NaN	NaN	NaN	2.148	0.315	0.217	2.169	0.11	0.28	2.064	0.021	0.22	NaN	NaN	NaN	NaN	NaN	NaN	NaN	NaN	NaN	1.83	0.541	0.625	1.843	0.429	0.635	NaN	NaN	NaN	1.859	0.079	0.592
417	2.085	NaN	NaN	NaN	NaN	NaN	NaN	1.934	0.856	0.25	1.966	0.672	0.214	2.016	0.549	0.262	NaN	NaN	NaN	2.146	0.316	0.217	2.168	0.112	0.28	2.064	0.022	0.22	NaN	NaN	NaN	NaN	NaN	NaN	NaN	NaN	NaN	1.829	0.541	0.626	1.842	0.429	0.636	NaN	NaN	NaN	1.859	0.079	0.592
418	2.09	NaN	NaN	NaN	NaN	NaN	NaN	1.932	0.857	0.251	1.963	0.673	0.215	2.013	0.55	0.262	NaN	NaN	NaN	2.144	0.317	0.217	2.167	0.114	0.28	2.064	0.022	0.22	NaN	NaN	NaN	NaN	NaN	NaN	NaN	NaN	NaN	1.829	0.542	0.627	1.842	0.429	0.637	NaN	NaN	NaN	1.859	0.079	0.593
419	2.095	NaN	NaN	NaN	NaN	NaN	NaN	1.93	0.858	0.252	1.961	0.673	0.215	2.01	0.551	0.262	NaN	NaN	NaN	2.141	0.318	0.217	2.166	0.115	0.28	2.063	0.022	0.221	NaN	NaN	NaN	NaN	NaN	NaN	NaN	NaN	NaN	1.828	0.542	0.628	1.841	0.429	0.637	NaN	NaN	NaN	1.858	0.079	0.594
420	2.1	NaN	NaN	NaN	NaN	NaN	NaN	1.928	0.859	0.253	1.958	0.674	0.216	2.007	0.552	0.262	NaN	NaN	NaN	2.139	0.32	0.217	2.164	0.116	0.279	2.063	0.022	0.221	NaN	NaN	NaN	NaN	NaN	NaN	NaN	NaN	NaN	1.828	0.542	0.628	1.841	0.429	0.638	NaN	NaN	NaN	1.858	0.079	0.594
421	2.105	NaN	NaN	NaN	NaN	NaN	NaN	1.926	0.86	0.254	1.956	0.675	0.216	2.003	0.552	0.263	NaN	NaN	NaN	2.137	0.321	0.217	2.163	0.118	0.279	2.063	0.022	0.221	NaN	NaN	NaN	NaN	NaN	NaN	NaN	NaN	NaN	1.827	0.541	0.629	1.84	0.428	0.638	NaN	NaN	NaN	1.858	0.079	0.595
422	2.11	NaN	NaN	NaN	NaN	NaN	NaN	1.924	0.861	0.255	1.953	0.676	0.217	2	0.553	0.263	NaN	NaN	NaN	2.135	0.323	0.217	2.162	0.12	0.279	2.063	0.022	0.22	NaN	NaN	NaN	NaN	NaN	NaN	NaN	NaN	NaN	1.826	0.54	0.63	1.84	0.428	0.638	NaN	NaN	NaN	1.859	0.079	0.595
423	2.115	NaN	NaN	NaN	NaN	NaN	NaN	1.922	0.862	0.256	1.951	0.677	0.218	1.996	0.553	0.262	NaN	NaN	NaN	2.133	0.324	0.217	2.161	0.121	0.279	2.063	0.022	0.22	NaN	NaN	NaN	NaN	NaN	NaN	NaN	NaN	NaN	1.825	0.54	0.63	1.841	0.429	0.639	NaN	NaN	NaN	1.859	0.079	0.595
424	2.12	NaN	NaN	NaN	NaN	NaN	NaN	1.92	0.863	0.256	1.948	0.678	0.219	1.993	0.554	0.262	NaN	NaN	NaN	2.13	0.326	0.217	2.159	0.122	0.278	2.063	0.022	0.22	NaN	NaN	NaN	NaN	NaN	NaN	NaN	NaN	NaN	1.825	0.54	0.631	1.843	0.431	0.64	NaN	NaN	NaN	1.859	0.079	0.595
425	2.125	NaN	NaN	NaN	NaN	NaN	NaN	1.918	0.864	0.257	1.946	0.679	0.219	1.989	0.555	0.262	NaN	NaN	NaN	2.127	0.327	0.217	2.158	0.124	0.278	2.063	0.022	0.22	NaN	NaN	NaN	NaN	NaN	NaN	NaN	NaN	NaN	1.824	0.54	0.631	1.844	0.431	0.64	NaN	NaN	NaN	1.859	0.079	0.595
426	2.13	NaN	NaN	NaN	NaN	NaN	NaN	1.916	0.865	0.258	1.943	0.681	0.219	1.985	0.556	0.262	2.033	0.457	0.254	2.124	0.329	0.217	2.157	0.126	0.278	2.063	0.022	0.22	NaN	NaN	NaN	NaN	NaN	NaN	NaN	NaN	NaN	1.824	0.54	0.631	1.845	0.431	0.64	NaN	NaN	NaN	1.859	0.079	0.595
427	2.135	NaN	NaN	NaN	NaN	NaN	NaN	1.914	0.866	0.259	1.941	0.682	0.219	1.981	0.556	0.263	2.03	0.457	0.255	2.121	0.33	0.216	2.156	0.128	0.278	2.063	0.023	0.22	NaN	NaN	NaN	NaN	NaN	NaN	NaN	NaN	NaN	1.824	0.54	0.631	1.845	0.431	0.64	NaN	NaN	NaN	1.858	0.079	0.595
428	2.14	NaN	NaN	NaN	NaN	NaN	NaN	1.912	0.867	0.26	1.938	0.684	0.22	1.977	0.557	0.263	2.025	0.456	0.255	2.118	0.332	0.215	2.154	0.13	0.278	2.062	0.023	0.22	NaN	NaN	NaN	NaN	NaN	NaN	NaN	NaN	NaN	1.824	0.54	0.632	1.845	0.431	0.641	NaN	NaN	NaN	1.858	0.079	0.595
429	2.145	NaN	NaN	NaN	NaN	NaN	NaN	1.91	0.869	0.26	1.935	0.684	0.22	1.973	0.557	0.263	2.021	0.457	0.255	2.115	0.333	0.214	2.153	0.132	0.277	2.062	0.023	0.22	NaN	NaN	NaN	NaN	NaN	NaN	NaN	NaN	NaN	1.824	0.54	0.632	1.846	0.431	0.641	NaN	NaN	NaN	1.858	0.079	0.595
430	2.15	NaN	NaN	NaN	NaN	NaN	NaN	1.908	0.87	0.261	1.931	0.685	0.22	1.969	0.558	0.263	2.017	0.458	0.254	2.111	0.335	0.213	2.151	0.134	0.277	2.062	0.023	0.221	NaN	NaN	NaN	NaN	NaN	NaN	NaN	NaN	NaN	1.824	0.54	0.632	1.846	0.431	0.641	NaN	NaN	NaN	1.858	0.079	0.596
431	2.155	NaN	NaN	NaN	NaN	NaN	NaN	1.906	0.871	0.262	1.928	0.686	0.22	1.965	0.559	0.262	2.014	0.459	0.253	2.107	0.336	0.212	2.15	0.137	0.277	2.061	0.024	0.221	NaN	NaN	NaN	NaN	NaN	NaN	NaN	NaN	NaN	1.824	0.54	0.633	1.847	0.431	0.641	NaN	NaN	NaN	1.858	0.079	0.596
432	2.16	NaN	NaN	NaN	NaN	NaN	NaN	1.905	0.873	0.263	1.925	0.687	0.22	1.96	0.56	0.261	2.01	0.461	0.252	2.104	0.337	0.212	2.148	0.139	0.277	2.06	0.024	0.221	NaN	NaN	NaN	NaN	NaN	NaN	NaN	NaN	NaN	1.824	0.541	0.633	1.847	0.431	0.641	NaN	NaN	NaN	1.858	0.078	0.596
433	2.165	NaN	NaN	NaN	NaN	NaN	NaN	1.903	0.874	0.263	1.921	0.687	0.22	1.956	0.56	0.26	2.006	0.462	0.252	2.1	0.338	0.211	2.146	0.141	0.277	2.061	0.025	0.222	NaN	NaN	NaN	NaN	NaN	NaN	NaN	NaN	NaN	1.825	0.542	0.634	1.847	0.431	0.641	NaN	NaN	NaN	1.858	0.078	0.596
434	2.17	NaN	NaN	NaN	NaN	NaN	NaN	1.901	0.875	0.264	1.918	0.689	0.22	1.951	0.56	0.26	2.002	0.463	0.252	2.097	0.34	0.211	2.144	0.142	0.277	2.065	0.026	0.222	NaN	NaN	NaN	NaN	NaN	NaN	NaN	NaN	NaN	1.825	0.542	0.635	1.847	0.43	0.641	NaN	NaN	NaN	1.858	0.078	0.596
435	2.175	NaN	NaN	NaN	NaN	NaN	NaN	1.899	0.877	0.265	1.914	0.69	0.219	1.947	0.561	0.26	1.996	0.462	0.25	2.093	0.341	0.21	2.142	0.144	0.277	2.066	0.026	0.223	NaN	NaN	NaN	NaN	NaN	NaN	NaN	NaN	NaN	1.825	0.542	0.635	1.848	0.431	0.642	NaN	NaN	NaN	1.858	0.078	0.596
436	2.18	NaN	NaN	NaN	NaN	NaN	NaN	1.898	0.878	0.266	1.911	0.691	0.219	1.942	0.562	0.259	1.991	0.462	0.25	2.089	0.343	0.21	2.14	0.147	0.276	2.065	0.026	0.222	NaN	NaN	NaN	NaN	NaN	NaN	NaN	NaN	NaN	1.825	0.543	0.636	1.848	0.432	0.642	NaN	NaN	NaN	1.858	0.078	0.596
437	2.185	NaN	NaN	NaN	NaN	NaN	NaN	1.896	0.88	0.266	1.907	0.693	0.219	1.938	0.563	0.258	1.986	0.463	0.249	2.085	0.344	0.209	2.139	0.15	0.276	2.065	0.027	0.222	NaN	NaN	NaN	NaN	NaN	NaN	NaN	NaN	NaN	1.825	0.543	0.636	1.849	0.433	0.643	NaN	NaN	NaN	1.858	0.078	0.596
438	2.19	NaN	NaN	NaN	NaN	NaN	NaN	1.895	0.881	0.267	1.904	0.694	0.219	1.933	0.563	0.258	1.982	0.464	0.248	2.082	0.346	0.208	2.137	0.152	0.276	2.063	0.028	0.222	NaN	NaN	NaN	NaN	NaN	NaN	NaN	NaN	NaN	1.825	0.543	0.636	1.849	0.433	0.644	NaN	NaN	NaN	1.858	0.078	0.596
439	2.195	NaN	NaN	NaN	NaN	NaN	NaN	1.893	0.883	0.267	1.9	0.695	0.218	1.928	0.564	0.257	1.978	0.465	0.247	2.078	0.348	0.207	2.134	0.154	0.276	2.058	0.03	0.221	NaN	NaN	NaN	NaN	NaN	NaN	1.868	0.671	0.691	1.825	0.543	0.636	1.849	0.433	0.644	NaN	NaN	NaN	1.858	0.077	0.595
440	2.2	NaN	NaN	NaN	NaN	NaN	NaN	1.892	0.884	0.268	1.895	0.696	0.218	1.923	0.564	0.256	1.974	0.467	0.247	2.073	0.349	0.206	2.132	0.156	0.276	2.057	0.03	0.22	NaN	NaN	NaN	NaN	NaN	NaN	1.864	0.672	0.69	1.825	0.543	0.637	1.85	0.433	0.644	NaN	NaN	NaN	1.858	0.077	0.595
441	2.205	NaN	NaN	NaN	NaN	NaN	NaN	1.89	0.885	0.269	1.891	0.697	0.218	1.919	0.565	0.256	1.971	0.467	0.246	2.068	0.35	0.205	2.129	0.158	0.275	NaN	NaN	NaN	NaN	NaN	NaN	NaN	NaN	NaN	1.862	0.673	0.691	1.825	0.543	0.637	1.85	0.433	0.644	NaN	NaN	NaN	1.86	0.079	0.597
442	2.21	NaN	NaN	NaN	NaN	NaN	NaN	1.888	0.887	0.269	1.887	0.698	0.218	1.914	0.566	0.254	1.966	0.468	0.245	2.065	0.351	0.205	2.128	0.16	0.275	NaN	NaN	NaN	NaN	NaN	NaN	NaN	NaN	NaN	1.861	0.673	0.691	1.825	0.543	0.637	1.851	0.433	0.644	NaN	NaN	NaN	1.86	0.08	0.597
443	2.215	NaN	NaN	NaN	NaN	NaN	NaN	1.887	0.888	0.27	1.883	0.699	0.217	1.91	0.567	0.254	1.96	0.468	0.243	2.062	0.353	0.205	2.126	0.163	0.275	NaN	NaN	NaN	NaN	NaN	NaN	NaN	NaN	NaN	1.861	0.674	0.692	1.826	0.544	0.638	1.851	0.432	0.645	NaN	NaN	NaN	1.86	0.08	0.597
444	2.22	NaN	NaN	NaN	NaN	NaN	NaN	1.885	0.889	0.271	1.879	0.7	0.217	1.905	0.568	0.253	1.955	0.469	0.243	2.058	0.355	0.204	2.123	0.165	0.275	NaN	NaN	NaN	NaN	NaN	NaN	NaN	NaN	NaN	1.86	0.675	0.692	1.828	0.545	0.639	1.851	0.431	0.645	NaN	NaN	NaN	1.86	0.08	0.598
445	2.225	NaN	NaN	NaN	NaN	NaN	NaN	1.883	0.89	0.271	1.875	0.701	0.217	1.901	0.569	0.252	1.95	0.469	0.242	2.054	0.356	0.204	2.12	0.167	0.275	NaN	NaN	NaN	NaN	NaN	NaN	NaN	NaN	NaN	1.86	0.676	0.692	1.828	0.545	0.64	1.852	0.431	0.645	NaN	NaN	NaN	1.861	0.08	0.598
446	2.23	NaN	NaN	NaN	NaN	NaN	NaN	1.882	0.891	0.272	1.871	0.702	0.216	1.896	0.569	0.252	1.946	0.471	0.242	2.05	0.358	0.203	2.117	0.169	0.274	2.052	0.039	0.219	NaN	NaN	NaN	NaN	NaN	NaN	1.86	0.677	0.692	1.828	0.545	0.64	1.852	0.431	0.645	NaN	NaN	NaN	1.861	0.08	0.598
447	2.235	NaN	NaN	NaN	1.763	0.904	0.315	1.88	0.892	0.273	1.867	0.703	0.216	1.891	0.57	0.251	1.942	0.473	0.241	2.045	0.359	0.2	2.114	0.172	0.274	2.052	0.039	0.219	NaN	NaN	NaN	NaN	NaN	NaN	1.859	0.677	0.693	1.828	0.545	0.64	1.853	0.431	0.645	NaN	NaN	NaN	1.861	0.08	0.598
448	2.24	NaN	NaN	NaN	1.762	0.904	0.315	1.878	0.893	0.273	1.863	0.704	0.216	1.886	0.571	0.251	1.938	0.474	0.24	2.041	0.36	0.2	2.112	0.174	0.275	2.052	0.039	0.219	NaN	NaN	NaN	NaN	NaN	NaN	1.858	0.677	0.693	1.828	0.545	0.64	1.854	0.43	0.645	NaN	NaN	NaN	1.861	0.08	0.598
449	2.245	NaN	NaN	NaN	1.761	0.904	0.316	1.877	0.894	0.274	1.859	0.705	0.216	1.882	0.572	0.25	1.935	0.475	0.24	2.037	0.362	0.199	2.109	0.177	0.275	NaN	NaN	NaN	NaN	NaN	NaN	NaN	NaN	NaN	1.858	0.677	0.693	1.828	0.545	0.64	1.855	0.43	0.645	NaN	NaN	NaN	1.861	0.08	0.598
450	2.25	NaN	NaN	NaN	1.759	0.905	0.317	1.875	0.895	0.274	1.856	0.706	0.216	1.878	0.573	0.249	1.93	0.475	0.239	2.034	0.364	0.198	2.106	0.179	0.274	NaN	NaN	NaN	NaN	NaN	NaN	NaN	NaN	NaN	1.857	0.677	0.693	1.828	0.545	0.64	1.856	0.431	0.645	NaN	NaN	NaN	1.861	0.08	0.598
451	2.255	NaN	NaN	NaN	1.757	0.906	0.317	1.873	0.896	0.275	1.852	0.708	0.216	1.874	0.574	0.248	1.924	0.476	0.237	2.03	0.365	0.198	2.103	0.181	0.274	2.038	0.052	0.222	NaN	NaN	NaN	NaN	NaN	NaN	1.856	0.677	0.693	1.828	0.545	0.641	1.859	0.434	0.645	NaN	NaN	NaN	1.862	0.08	0.598
452	2.26	NaN	NaN	NaN	NaN	NaN	NaN	1.872	0.897	0.276	1.849	0.709	0.216	1.87	0.575	0.248	1.92	0.477	0.236	2.026	0.367	0.198	2.1	0.182	0.274	2.037	0.053	0.222	NaN	NaN	NaN	NaN	NaN	NaN	1.855	0.677	0.694	1.828	0.545	0.641	1.86	0.435	0.646	NaN	NaN	NaN	1.862	0.08	0.598
453	2.265	NaN	NaN	NaN	NaN	NaN	NaN	1.87	0.897	0.276	1.846	0.71	0.215	1.865	0.576	0.247	1.915	0.478	0.236	2.023	0.369	0.198	2.097	0.184	0.273	2.033	0.054	0.222	NaN	NaN	NaN	NaN	NaN	NaN	1.856	0.679	0.694	1.829	0.546	0.641	1.861	0.435	0.646	NaN	NaN	NaN	1.862	0.08	0.598
454	2.27	NaN	NaN	NaN	1.754	0.907	0.319	1.868	0.898	0.277	1.843	0.711	0.215	1.861	0.577	0.246	1.911	0.479	0.235	2.02	0.37	0.198	2.093	0.186	0.272	NaN	NaN	NaN	NaN	NaN	NaN	NaN	NaN	NaN	1.856	0.68	0.695	1.831	0.548	0.642	1.862	0.436	0.646	NaN	NaN	NaN	1.862	0.08	0.598
455	2.275	NaN	NaN	NaN	NaN	NaN	NaN	1.866	0.898	0.277	1.839	0.712	0.215	1.857	0.577	0.246	1.908	0.48	0.235	2.017	0.372	0.199	2.089	0.187	0.271	NaN	NaN	NaN	NaN	NaN	NaN	NaN	NaN	NaN	1.855	0.68	0.696	1.832	0.549	0.642	1.863	0.436	0.646	NaN	NaN	NaN	1.862	0.08	0.598
456	2.28	NaN	NaN	NaN	NaN	NaN	NaN	1.864	0.899	0.278	1.836	0.713	0.215	1.853	0.578	0.245	1.904	0.481	0.235	2.013	0.373	0.198	2.086	0.188	0.271	NaN	NaN	NaN	NaN	NaN	NaN	NaN	NaN	NaN	1.855	0.681	0.697	1.832	0.549	0.643	1.863	0.435	0.646	NaN	NaN	NaN	1.862	0.08	0.598
457	2.285	NaN	NaN	NaN	NaN	NaN	NaN	1.862	0.9	0.278	1.833	0.714	0.215	1.849	0.579	0.245	1.899	0.481	0.234	2.009	0.374	0.198	2.082	0.19	0.271	NaN	NaN	NaN	NaN	NaN	NaN	NaN	NaN	NaN	1.854	0.681	0.697	1.833	0.549	0.643	1.864	0.436	0.646	NaN	NaN	NaN	1.862	0.08	0.598
458	2.29	NaN	NaN	NaN	NaN	NaN	NaN	1.86	0.9	0.279	1.83	0.715	0.215	1.845	0.58	0.245	1.895	0.483	0.233	2.005	0.375	0.198	2.078	0.191	0.27	NaN	NaN	NaN	NaN	NaN	NaN	NaN	NaN	NaN	1.854	0.681	0.697	1.833	0.549	0.643	1.864	0.436	0.646	NaN	NaN	NaN	1.863	0.08	0.598
459	2.295	NaN	NaN	NaN	NaN	NaN	NaN	1.859	0.901	0.279	1.826	0.716	0.215	1.842	0.581	0.244	1.892	0.484	0.233	2.002	0.376	0.198	2.074	0.191	0.27	NaN	NaN	NaN	NaN	NaN	NaN	NaN	NaN	NaN	1.853	0.681	0.697	1.833	0.549	0.643	1.864	0.436	0.646	NaN	NaN	NaN	1.863	0.08	0.598
460	2.3	NaN	NaN	NaN	NaN	NaN	NaN	1.857	0.901	0.28	1.824	0.717	0.216	1.839	0.582	0.244	1.888	0.485	0.233	1.998	0.377	0.198	2.069	0.191	0.27	2.009	0.058	0.209	NaN	NaN	NaN	NaN	NaN	NaN	1.852	0.681	0.697	1.833	0.549	0.643	1.865	0.436	0.646	NaN	NaN	NaN	1.863	0.08	0.598
461	2.305	NaN	NaN	NaN	NaN	NaN	NaN	1.855	0.902	0.28	1.82	0.717	0.216	1.835	0.582	0.244	1.884	0.485	0.233	1.994	0.378	0.197	2.064	0.191	0.269	2	0.062	0.208	NaN	NaN	NaN	NaN	NaN	NaN	1.851	0.682	0.697	1.833	0.549	0.643	1.865	0.436	0.646	NaN	NaN	NaN	1.863	0.08	0.598
462	2.31	NaN	NaN	NaN	NaN	NaN	NaN	1.853	0.903	0.28	1.817	0.717	0.215	1.832	0.583	0.244	1.88	0.486	0.232	1.99	0.378	0.197	2.06	0.191	0.269	1.995	0.065	0.206	NaN	NaN	NaN	NaN	NaN	NaN	1.85	0.682	0.697	1.833	0.549	0.644	1.865	0.436	0.646	NaN	NaN	NaN	1.863	0.08	0.598
463	2.315	NaN	NaN	NaN	NaN	NaN	NaN	1.851	0.903	0.281	1.815	0.718	0.215	1.829	0.584	0.243	1.876	0.487	0.232	1.986	0.379	0.197	2.054	0.191	0.268	1.989	0.067	0.203	NaN	NaN	NaN	NaN	NaN	NaN	1.85	0.682	0.697	1.833	0.549	0.644	1.866	0.436	0.646	NaN	NaN	NaN	1.863	0.08	0.598
464	2.32	NaN	NaN	NaN	NaN	NaN	NaN	1.849	0.904	0.281	1.812	0.719	0.215	1.825	0.585	0.243	1.873	0.488	0.231	1.982	0.379	0.197	2.049	0.191	0.268	1.984	0.066	0.202	NaN	NaN	NaN	NaN	NaN	NaN	1.849	0.682	0.697	1.833	0.549	0.644	1.865	0.435	0.646	NaN	NaN	NaN	1.863	0.08	0.598
465	2.325	NaN	NaN	NaN	NaN	NaN	NaN	1.847	0.904	0.281	1.81	0.72	0.215	1.822	0.585	0.243	1.869	0.488	0.231	1.978	0.379	0.196	2.044	0.191	0.268	1.977	0.066	0.201	NaN	NaN	NaN	NaN	NaN	NaN	1.848	0.683	0.697	1.832	0.549	0.644	1.865	0.435	0.646	NaN	NaN	NaN	1.863	0.08	0.598
466	2.33	NaN	NaN	NaN	NaN	NaN	NaN	1.846	0.905	0.282	1.808	0.722	0.215	1.819	0.586	0.243	1.865	0.489	0.231	1.975	0.379	0.196	2.038	0.189	0.267	1.97	0.065	0.199	NaN	NaN	NaN	NaN	NaN	NaN	1.847	0.683	0.697	1.832	0.549	0.644	1.866	0.435	0.646	NaN	NaN	NaN	1.863	0.08	0.598
467	2.335	NaN	NaN	NaN	1.723	0.916	0.322	1.844	0.905	0.282	1.806	0.723	0.215	1.816	0.586	0.243	1.862	0.49	0.23	1.97	0.378	0.196	2.033	0.189	0.266	1.965	0.066	0.197	NaN	NaN	NaN	NaN	NaN	NaN	1.846	0.684	0.697	1.832	0.549	0.644	1.866	0.435	0.646	NaN	NaN	NaN	1.863	0.08	0.598
468	2.34	NaN	NaN	NaN	1.722	0.917	0.323	1.842	0.906	0.282	1.804	0.724	0.215	1.813	0.587	0.243	1.858	0.49	0.23	1.965	0.378	0.195	2.026	0.187	0.265	1.958	0.066	0.195	NaN	NaN	NaN	NaN	NaN	NaN	1.846	0.685	0.697	1.832	0.549	0.644	1.866	0.435	0.646	NaN	NaN	NaN	1.863	0.08	0.598
469	2.345	NaN	NaN	NaN	1.721	0.918	0.323	1.841	0.906	0.283	1.802	0.725	0.215	1.811	0.588	0.242	1.855	0.49	0.23	1.96	0.377	0.194	2.019	0.185	0.263	1.95	0.066	0.194	NaN	NaN	NaN	NaN	NaN	NaN	1.845	0.685	0.697	1.832	0.549	0.644	1.866	0.435	0.646	NaN	NaN	NaN	1.863	0.08	0.598
470	2.35	NaN	NaN	NaN	1.72	0.918	0.323	1.839	0.907	0.283	1.799	0.725	0.215	1.808	0.588	0.242	1.851	0.491	0.23	1.956	0.377	0.195	2.013	0.184	0.262	1.944	0.066	0.191	NaN	NaN	NaN	NaN	NaN	NaN	1.844	0.686	0.698	1.831	0.549	0.645	1.866	0.435	0.646	NaN	NaN	NaN	1.863	0.08	0.598
471	2.355	NaN	NaN	NaN	1.72	0.918	0.324	1.837	0.907	0.283	1.796	0.725	0.215	1.805	0.588	0.242	1.848	0.491	0.23	1.953	0.377	0.195	2.006	0.184	0.261	1.937	0.066	0.188	NaN	NaN	NaN	NaN	NaN	NaN	1.843	0.686	0.698	1.831	0.549	0.645	1.866	0.435	0.645	NaN	NaN	NaN	1.863	0.08	0.598
472	2.36	NaN	NaN	NaN	1.719	0.918	0.324	1.835	0.907	0.284	1.794	0.726	0.216	1.802	0.589	0.243	1.844	0.491	0.229	1.947	0.375	0.194	1.998	0.183	0.259	1.93	0.066	0.186	NaN	NaN	NaN	NaN	NaN	NaN	1.841	0.686	0.698	1.831	0.549	0.645	1.866	0.435	0.645	NaN	NaN	NaN	1.863	0.08	0.598
473	2.365	NaN	NaN	NaN	1.717	0.918	0.324	1.834	0.908	0.284	1.792	0.726	0.216	1.8	0.589	0.243	1.841	0.491	0.23	1.942	0.374	0.193	1.992	0.181	0.259	1.922	0.067	0.184	NaN	NaN	NaN	NaN	NaN	NaN	1.84	0.686	0.698	1.831	0.55	0.645	1.866	0.435	0.645	NaN	NaN	NaN	1.863	0.08	0.598
474	2.37	NaN	NaN	NaN	1.715	0.918	0.325	1.832	0.908	0.284	1.79	0.727	0.216	1.797	0.59	0.243	1.838	0.491	0.23	1.938	0.373	0.193	1.985	0.178	0.258	1.915	0.067	0.182	NaN	NaN	NaN	NaN	NaN	NaN	1.838	0.686	0.698	1.83	0.55	0.645	1.866	0.435	0.645	NaN	NaN	NaN	1.863	0.08	0.598
475	2.375	NaN	NaN	NaN	1.713	0.919	0.326	1.831	0.908	0.284	1.788	0.727	0.216	1.795	0.59	0.243	1.834	0.491	0.23	1.933	0.372	0.192	1.977	0.176	0.257	1.906	0.066	0.18	NaN	NaN	NaN	NaN	NaN	NaN	1.837	0.686	0.698	1.83	0.55	0.645	1.866	0.435	0.646	NaN	NaN	NaN	1.863	0.08	0.598
476	2.38	NaN	NaN	NaN	NaN	NaN	NaN	1.829	0.909	0.285	1.787	0.728	0.216	1.792	0.591	0.243	1.83	0.491	0.23	1.928	0.371	0.192	1.969	0.174	0.255	1.897	0.065	0.179	NaN	NaN	NaN	NaN	NaN	NaN	1.836	0.686	0.698	1.83	0.55	0.645	1.865	0.435	0.646	NaN	NaN	NaN	1.863	0.08	0.598
477	2.385	NaN	NaN	NaN	NaN	NaN	NaN	1.828	0.909	0.285	1.784	0.728	0.216	1.789	0.591	0.243	1.827	0.491	0.23	1.923	0.37	0.192	1.962	0.172	0.254	1.888	0.064	0.177	NaN	NaN	NaN	NaN	NaN	NaN	1.834	0.686	0.698	1.829	0.55	0.645	1.865	0.435	0.646	NaN	NaN	NaN	1.863	0.08	0.598
478	2.39	NaN	NaN	NaN	NaN	NaN	NaN	1.827	0.909	0.285	1.782	0.728	0.216	1.787	0.591	0.243	1.824	0.491	0.23	1.918	0.369	0.192	1.955	0.169	0.254	1.879	0.064	0.174	NaN	NaN	NaN	NaN	NaN	NaN	1.833	0.687	0.698	1.828	0.55	0.645	1.865	0.436	0.646	NaN	NaN	NaN	1.863	0.079	0.598
479	2.395	NaN	NaN	NaN	NaN	NaN	NaN	1.825	0.909	0.285	1.779	0.728	0.216	1.784	0.591	0.243	1.82	0.491	0.23	1.914	0.368	0.192	1.947	0.167	0.253	1.87	0.063	0.173	NaN	NaN	NaN	NaN	NaN	NaN	1.832	0.687	0.698	1.828	0.55	0.645	1.864	0.436	0.646	NaN	NaN	NaN	1.862	0.078	0.598
480	2.4	NaN	NaN	NaN	NaN	NaN	NaN	1.824	0.909	0.285	1.777	0.727	0.217	1.782	0.591	0.244	1.816	0.491	0.23	1.909	0.366	0.191	1.939	0.165	0.252	1.86	0.062	0.172	NaN	NaN	NaN	NaN	NaN	NaN	1.831	0.687	0.698	1.827	0.551	0.645	1.864	0.436	0.646	NaN	NaN	NaN	1.862	0.078	0.598
481	2.405	NaN	NaN	NaN	NaN	NaN	NaN	1.822	0.909	0.286	1.775	0.728	0.217	1.779	0.592	0.244	1.813	0.491	0.23	1.904	0.365	0.191	1.931	0.163	0.251	1.851	0.061	0.171	NaN	NaN	NaN	NaN	NaN	NaN	1.83	0.687	0.698	1.827	0.551	0.645	1.864	0.436	0.646	NaN	NaN	NaN	1.862	0.077	0.598
482	2.41	NaN	NaN	NaN	1.706	0.917	0.331	1.82	0.909	0.286	1.774	0.728	0.217	1.777	0.592	0.245	1.81	0.49	0.23	1.898	0.363	0.19	1.923	0.161	0.25	1.841	0.06	0.169	NaN	NaN	NaN	NaN	NaN	NaN	1.829	0.687	0.698	1.826	0.551	0.646	1.863	0.436	0.646	NaN	NaN	NaN	1.862	0.077	0.598
483	2.415	NaN	NaN	NaN	1.706	0.917	0.331	1.819	0.909	0.286	1.772	0.728	0.217	1.775	0.592	0.245	1.806	0.49	0.23	1.893	0.362	0.19	1.915	0.16	0.25	1.831	0.059	0.168	NaN	NaN	NaN	NaN	NaN	NaN	1.828	0.687	0.698	1.825	0.551	0.646	1.862	0.436	0.646	NaN	NaN	NaN	1.861	0.077	0.598
484	2.42	NaN	NaN	NaN	1.706	0.917	0.331	1.817	0.91	0.286	1.77	0.728	0.217	1.773	0.592	0.245	1.803	0.49	0.231	1.888	0.36	0.19	1.907	0.157	0.249	1.822	0.059	0.166	NaN	NaN	NaN	NaN	NaN	NaN	1.826	0.687	0.698	1.824	0.551	0.646	1.862	0.436	0.646	NaN	NaN	NaN	1.861	0.077	0.598
485	2.425	NaN	NaN	NaN	1.706	0.917	0.331	1.816	0.91	0.286	1.767	0.728	0.218	1.77	0.592	0.246	1.799	0.489	0.231	1.883	0.359	0.19	1.898	0.155	0.248	1.811	0.059	0.165	NaN	NaN	NaN	NaN	NaN	NaN	1.825	0.686	0.698	1.823	0.55	0.646	1.861	0.437	0.646	NaN	NaN	NaN	1.861	0.077	0.598
486	2.43	NaN	NaN	NaN	1.706	0.917	0.331	1.814	0.91	0.286	1.765	0.728	0.218	1.768	0.592	0.246	1.795	0.488	0.231	1.877	0.357	0.19	1.889	0.152	0.246	1.801	0.057	0.165	NaN	NaN	NaN	NaN	NaN	NaN	1.824	0.686	0.698	1.823	0.551	0.646	1.861	0.437	0.646	NaN	NaN	NaN	1.861	0.078	0.598
487	2.435	NaN	NaN	NaN	NaN	NaN	NaN	1.813	0.91	0.286	1.763	0.729	0.218	1.765	0.592	0.247	1.792	0.488	0.231	1.871	0.355	0.189	1.879	0.15	0.245	1.79	0.056	0.164	NaN	NaN	NaN	NaN	NaN	NaN	1.823	0.686	0.698	1.822	0.552	0.646	1.86	0.437	0.646	NaN	NaN	NaN	1.861	0.078	0.598
488	2.44	NaN	NaN	NaN	NaN	NaN	NaN	1.811	0.91	0.286	1.762	0.729	0.218	1.763	0.591	0.247	1.789	0.487	0.231	1.866	0.354	0.189	1.871	0.148	0.244	1.779	0.055	0.163	NaN	NaN	NaN	NaN	NaN	NaN	1.822	0.686	0.699	1.821	0.551	0.645	1.859	0.437	0.646	NaN	NaN	NaN	1.861	0.078	0.598
489	2.445	NaN	NaN	NaN	1.694	0.918	0.33	1.81	0.91	0.286	1.759	0.729	0.219	1.761	0.592	0.247	1.785	0.487	0.232	1.861	0.352	0.189	1.862	0.146	0.243	1.769	0.055	0.163	NaN	NaN	NaN	NaN	NaN	NaN	1.821	0.686	0.699	1.819	0.549	0.645	1.859	0.437	0.646	NaN	NaN	NaN	1.861	0.078	0.598
490	2.45	NaN	NaN	NaN	1.694	0.918	0.33	1.808	0.91	0.286	1.756	0.727	0.22	1.759	0.591	0.247	1.782	0.487	0.233	1.855	0.351	0.189	1.853	0.144	0.242	1.758	0.054	0.162	NaN	NaN	NaN	NaN	NaN	NaN	1.821	0.686	0.699	1.817	0.549	0.645	1.858	0.437	0.646	NaN	NaN	NaN	1.861	0.078	0.598
491	2.455	NaN	NaN	NaN	1.693	0.918	0.33	1.807	0.91	0.286	1.754	0.727	0.22	1.756	0.591	0.248	1.779	0.486	0.233	1.85	0.349	0.189	1.843	0.142	0.242	1.748	0.054	0.162	NaN	NaN	NaN	NaN	NaN	NaN	1.82	0.686	0.699	1.817	0.549	0.645	1.858	0.438	0.645	NaN	NaN	NaN	1.861	0.078	0.598
492	2.46	NaN	NaN	NaN	1.692	0.918	0.33	1.805	0.91	0.286	1.752	0.728	0.22	1.754	0.591	0.248	1.776	0.486	0.233	1.843	0.347	0.189	1.834	0.14	0.242	1.737	0.054	0.161	NaN	NaN	NaN	NaN	NaN	NaN	1.82	0.687	0.699	1.816	0.549	0.644	1.858	0.438	0.644	NaN	NaN	NaN	1.861	0.078	0.598
493	2.465	NaN	NaN	NaN	1.692	0.918	0.33	1.803	0.91	0.285	1.751	0.728	0.22	1.752	0.591	0.249	1.772	0.486	0.234	1.837	0.345	0.188	1.825	0.139	0.241	1.725	0.053	0.161	NaN	NaN	NaN	NaN	NaN	NaN	1.819	0.687	0.699	1.816	0.549	0.644	1.857	0.439	0.644	NaN	NaN	NaN	1.861	0.078	0.597
494	2.47	NaN	NaN	NaN	NaN	NaN	NaN	1.802	0.91	0.285	1.748	0.728	0.22	1.75	0.59	0.249	1.768	0.485	0.234	1.831	0.344	0.187	1.816	0.138	0.241	1.715	0.053	0.161	NaN	NaN	NaN	NaN	NaN	NaN	1.818	0.687	0.699	1.815	0.549	0.644	1.857	0.439	0.644	NaN	NaN	NaN	1.861	0.078	0.597
495	2.475	NaN	NaN	NaN	NaN	NaN	NaN	1.8	0.91	0.285	1.745	0.727	0.22	1.748	0.59	0.25	1.765	0.484	0.234	1.825	0.342	0.187	1.807	0.137	0.241	1.704	0.053	0.161	NaN	NaN	NaN	NaN	NaN	NaN	1.817	0.687	0.699	1.815	0.549	0.645	1.856	0.439	0.644	NaN	NaN	NaN	1.861	0.078	0.597
496	2.48	NaN	NaN	NaN	NaN	NaN	NaN	1.799	0.91	0.285	1.743	0.727	0.22	1.745	0.59	0.25	1.762	0.484	0.234	1.819	0.34	0.187	1.798	0.135	0.24	1.693	0.053	0.161	NaN	NaN	NaN	NaN	NaN	NaN	1.816	0.686	0.698	1.814	0.549	0.645	1.855	0.439	0.643	NaN	NaN	NaN	1.861	0.078	0.597
497	2.485	NaN	NaN	NaN	1.682	0.919	0.328	1.797	0.91	0.285	1.741	0.727	0.221	1.743	0.59	0.251	1.758	0.483	0.234	1.813	0.339	0.187	1.789	0.134	0.24	1.682	0.054	0.162	NaN	NaN	NaN	NaN	NaN	NaN	1.815	0.686	0.698	1.813	0.55	0.645	1.854	0.438	0.643	NaN	NaN	NaN	1.861	0.078	0.597
498	2.49	NaN	NaN	NaN	1.682	0.919	0.329	1.795	0.91	0.285	1.739	0.728	0.222	1.741	0.59	0.251	1.755	0.482	0.235	1.807	0.337	0.187	1.779	0.132	0.239	1.671	0.054	0.162	NaN	NaN	NaN	NaN	NaN	NaN	1.813	0.686	0.697	1.813	0.55	0.645	1.853	0.437	0.643	NaN	NaN	NaN	1.861	0.078	0.597
499	2.495	NaN	NaN	NaN	1.681	0.919	0.329	1.794	0.91	0.285	1.738	0.728	0.222	1.739	0.589	0.252	1.751	0.481	0.237	1.801	0.336	0.188	1.769	0.131	0.239	1.66	0.054	0.162	NaN	NaN	NaN	NaN	NaN	NaN	1.812	0.686	0.697	1.812	0.55	0.644	1.852	0.437	0.643	NaN	NaN	NaN	1.861	0.078	0.597
500	2.5	NaN	NaN	NaN	NaN	NaN	NaN	1.792	0.91	0.285	1.735	0.727	0.222	1.736	0.589	0.252	1.748	0.481	0.237	1.796	0.335	0.189	1.76	0.13	0.239	1.649	0.054	0.162	NaN	NaN	NaN	NaN	NaN	NaN	1.811	0.686	0.697	1.811	0.549	0.644	1.851	0.437	0.643	NaN	NaN	NaN	1.861	0.078	0.597
501	2.505	NaN	NaN	NaN	NaN	NaN	NaN	1.79	0.91	0.285	1.732	0.725	0.222	1.735	0.588	0.252	1.745	0.48	0.237	1.79	0.334	0.189	1.751	0.129	0.239	1.638	0.054	0.163	NaN	NaN	NaN	NaN	NaN	NaN	1.81	0.686	0.698	1.81	0.549	0.644	1.851	0.437	0.643	NaN	NaN	NaN	1.861	0.078	0.597
502	2.51	NaN	NaN	NaN	NaN	NaN	NaN	1.789	0.909	0.285	1.729	0.725	0.222	1.732	0.588	0.253	1.741	0.479	0.238	1.784	0.333	0.189	1.742	0.128	0.239	1.628	0.055	0.164	NaN	NaN	NaN	NaN	NaN	NaN	1.809	0.685	0.698	1.808	0.549	0.643	1.85	0.437	0.643	NaN	NaN	NaN	1.861	0.078	0.597
503	2.515	NaN	NaN	NaN	1.67	0.919	0.328	1.787	0.909	0.284	1.728	0.725	0.222	1.73	0.587	0.254	1.738	0.479	0.238	1.777	0.331	0.189	1.733	0.127	0.239	1.617	0.055	0.165	NaN	NaN	NaN	NaN	NaN	NaN	1.808	0.685	0.698	1.807	0.549	0.643	1.849	0.437	0.643	NaN	NaN	NaN	1.861	0.078	0.597
504	2.52	NaN	NaN	NaN	1.669	0.919	0.327	1.785	0.909	0.284	1.726	0.725	0.222	1.728	0.587	0.254	1.734	0.478	0.239	1.772	0.33	0.189	1.723	0.126	0.239	1.606	0.055	0.165	NaN	NaN	NaN	NaN	NaN	NaN	1.807	0.686	0.698	1.806	0.549	0.643	1.849	0.438	0.643	NaN	NaN	NaN	1.86	0.078	0.597
505	2.525	NaN	NaN	NaN	1.668	0.92	0.327	1.784	0.908	0.284	1.723	0.725	0.223	1.725	0.586	0.255	1.731	0.478	0.239	1.766	0.329	0.19	1.714	0.126	0.239	1.596	0.056	0.166	NaN	NaN	NaN	NaN	NaN	NaN	1.806	0.686	0.698	1.806	0.549	0.643	1.848	0.438	0.643	NaN	NaN	NaN	1.86	0.078	0.596
506	2.53	NaN	NaN	NaN	NaN	NaN	NaN	1.782	0.908	0.284	1.722	0.725	0.223	1.723	0.586	0.255	1.727	0.477	0.24	1.76	0.327	0.19	1.705	0.125	0.239	1.586	0.056	0.167	NaN	NaN	NaN	NaN	NaN	NaN	1.805	0.686	0.698	1.804	0.549	0.643	1.847	0.439	0.642	NaN	NaN	NaN	1.86	0.078	0.596
507	2.535	NaN	NaN	NaN	1.663	0.919	0.325	1.78	0.907	0.284	1.72	0.725	0.222	1.721	0.585	0.256	1.724	0.476	0.241	1.754	0.326	0.191	1.696	0.125	0.239	1.576	0.056	0.168	NaN	NaN	NaN	NaN	NaN	NaN	1.804	0.686	0.698	1.804	0.549	0.643	1.846	0.438	0.642	NaN	NaN	NaN	1.86	0.078	0.596
508	2.54	NaN	NaN	NaN	NaN	NaN	NaN	1.778	0.907	0.283	1.717	0.724	0.223	1.719	0.585	0.256	1.721	0.475	0.242	1.748	0.325	0.191	1.688	0.125	0.239	1.566	0.057	0.169	NaN	NaN	NaN	NaN	NaN	NaN	1.802	0.686	0.697	1.803	0.55	0.643	1.845	0.439	0.642	NaN	NaN	NaN	1.86	0.078	0.596
509	2.545	NaN	NaN	NaN	1.663	0.917	0.325	1.777	0.907	0.283	1.714	0.722	0.223	1.716	0.584	0.257	1.717	0.475	0.243	1.743	0.324	0.191	1.679	0.125	0.239	1.556	0.057	0.17	NaN	NaN	NaN	NaN	NaN	NaN	1.8	0.685	0.697	1.802	0.55	0.643	1.844	0.439	0.642	NaN	NaN	NaN	1.86	0.078	0.596
510	2.55	NaN	NaN	NaN	NaN	NaN	NaN	1.775	0.906	0.283	1.712	0.722	0.224	1.714	0.583	0.258	1.714	0.474	0.243	1.737	0.323	0.192	1.671	0.125	0.239	1.546	0.058	0.171	NaN	NaN	NaN	NaN	NaN	NaN	1.798	0.685	0.696	1.801	0.55	0.644	1.843	0.438	0.642	NaN	NaN	NaN	1.86	0.078	0.596
511	2.555	NaN	NaN	NaN	NaN	NaN	NaN	1.773	0.906	0.283	1.711	0.722	0.224	1.711	0.583	0.258	1.71	0.474	0.244	1.731	0.322	0.193	1.663	0.125	0.24	1.536	0.058	0.172	NaN	NaN	NaN	NaN	NaN	NaN	1.796	0.684	0.696	1.8	0.55	0.643	1.842	0.438	0.642	NaN	NaN	NaN	1.86	0.078	0.596
512	2.56	NaN	NaN	NaN	NaN	NaN	NaN	1.771	0.905	0.282	1.708	0.721	0.224	1.709	0.582	0.259	1.707	0.473	0.245	1.726	0.321	0.193	1.654	0.125	0.24	1.527	0.059	0.174	NaN	NaN	NaN	NaN	NaN	NaN	1.795	0.684	0.697	1.798	0.549	0.643	1.841	0.439	0.642	NaN	NaN	NaN	1.86	0.079	0.596
513	2.565	NaN	NaN	NaN	NaN	NaN	NaN	1.769	0.904	0.282	1.705	0.719	0.224	1.706	0.581	0.26	1.703	0.472	0.246	1.72	0.32	0.193	1.646	0.124	0.24	1.517	0.059	0.175	NaN	NaN	NaN	NaN	NaN	NaN	1.794	0.684	0.696	1.795	0.548	0.642	1.84	0.438	0.642	NaN	NaN	NaN	1.86	0.079	0.596
514	2.57	NaN	NaN	NaN	1.652	0.914	0.325	1.767	0.904	0.282	1.703	0.718	0.224	1.704	0.58	0.26	1.7	0.471	0.247	1.715	0.32	0.194	1.638	0.124	0.24	1.508	0.06	0.177	NaN	NaN	NaN	NaN	NaN	NaN	1.792	0.685	0.696	1.794	0.547	0.642	1.839	0.438	0.642	NaN	NaN	NaN	1.859	0.079	0.596
515	2.575	NaN	NaN	NaN	1.651	0.914	0.325	1.765	0.903	0.281	1.701	0.717	0.224	1.701	0.579	0.261	1.697	0.471	0.248	1.709	0.319	0.194	1.63	0.124	0.24	1.5	0.061	0.178	NaN	NaN	NaN	NaN	NaN	NaN	1.791	0.685	0.696	1.793	0.547	0.642	1.838	0.439	0.642	NaN	NaN	NaN	1.859	0.079	0.596
516	2.58	NaN	NaN	NaN	NaN	NaN	NaN	1.763	0.902	0.281	1.699	0.717	0.224	1.699	0.579	0.262	1.693	0.47	0.248	1.704	0.318	0.195	1.623	0.124	0.241	1.492	0.061	0.179	NaN	NaN	NaN	NaN	NaN	NaN	1.789	0.685	0.696	1.792	0.547	0.642	1.837	0.438	0.641	NaN	NaN	NaN	1.859	0.079	0.596
517	2.585	NaN	NaN	NaN	1.643	0.914	0.323	1.761	0.902	0.281	1.695	0.715	0.224	1.696	0.578	0.262	1.69	0.47	0.249	1.699	0.317	0.196	1.616	0.125	0.242	1.484	0.062	0.181	NaN	NaN	NaN	NaN	NaN	NaN	1.786	0.684	0.695	1.791	0.547	0.642	1.836	0.438	0.641	NaN	NaN	NaN	1.859	0.079	0.596
518	2.59	NaN	NaN	NaN	1.643	0.914	0.323	1.759	0.901	0.28	1.693	0.714	0.225	1.693	0.577	0.263	1.686	0.468	0.25	1.694	0.316	0.196	1.609	0.125	0.243	1.476	0.063	0.182	NaN	NaN	NaN	NaN	NaN	NaN	1.785	0.683	0.695	1.79	0.547	0.642	1.835	0.438	0.641	NaN	NaN	NaN	1.859	0.079	0.596
519	2.595	NaN	NaN	NaN	1.643	0.913	0.323	1.757	0.9	0.28	1.691	0.714	0.226	1.691	0.576	0.263	1.682	0.468	0.25	1.689	0.316	0.197	1.602	0.124	0.243	1.468	0.063	0.184	NaN	NaN	NaN	NaN	NaN	NaN	1.783	0.683	0.695	1.788	0.547	0.642	1.834	0.438	0.641	NaN	NaN	NaN	1.859	0.079	0.595
520	2.6	NaN	NaN	NaN	NaN	NaN	NaN	1.754	0.9	0.28	1.689	0.714	0.225	1.688	0.575	0.264	1.679	0.467	0.252	1.684	0.315	0.197	1.596	0.124	0.244	1.461	0.064	0.185	NaN	NaN	NaN	NaN	NaN	NaN	1.782	0.683	0.695	1.787	0.547	0.642	1.833	0.438	0.641	NaN	NaN	NaN	1.859	0.079	0.595
521	2.605	NaN	NaN	NaN	NaN	NaN	NaN	1.752	0.899	0.279	1.686	0.713	0.225	1.685	0.574	0.264	1.675	0.466	0.252	1.68	0.314	0.198	1.59	0.124	0.245	1.454	0.064	0.187	NaN	NaN	NaN	NaN	NaN	NaN	1.78	0.683	0.694	1.786	0.546	0.641	1.832	0.438	0.64	NaN	NaN	NaN	1.859	0.079	0.595
522	2.61	NaN	NaN	NaN	1.635	0.909	0.323	1.75	0.898	0.279	1.683	0.711	0.225	1.682	0.574	0.264	1.672	0.466	0.252	1.675	0.313	0.199	1.584	0.124	0.246	1.448	0.064	0.188	NaN	NaN	NaN	NaN	NaN	NaN	1.778	0.683	0.695	1.784	0.546	0.641	1.831	0.438	0.64	NaN	NaN	NaN	1.859	0.079	0.595
523	2.615	NaN	NaN	NaN	1.634	0.909	0.323	1.747	0.898	0.278	1.68	0.709	0.225	1.679	0.573	0.265	1.669	0.465	0.253	1.67	0.312	0.199	1.579	0.124	0.248	1.442	0.065	0.19	NaN	NaN	NaN	NaN	NaN	NaN	1.776	0.683	0.695	1.783	0.546	0.641	1.83	0.438	0.64	NaN	NaN	NaN	1.859	0.079	0.595
524	2.62	NaN	NaN	NaN	1.631	0.909	0.323	1.745	0.897	0.278	1.678	0.709	0.225	1.676	0.572	0.265	1.664	0.464	0.254	1.666	0.312	0.2	1.574	0.124	0.248	1.437	0.065	0.191	NaN	NaN	NaN	NaN	NaN	NaN	1.774	0.682	0.694	1.782	0.546	0.64	1.829	0.438	0.64	NaN	NaN	NaN	1.855	0.081	0.596
525	2.625	NaN	NaN	NaN	1.627	0.909	0.323	1.743	0.896	0.277	1.674	0.708	0.225	1.673	0.572	0.266	1.661	0.464	0.254	1.662	0.311	0.201	1.569	0.123	0.25	1.431	0.065	0.193	NaN	NaN	NaN	NaN	NaN	NaN	1.772	0.682	0.694	1.781	0.547	0.64	1.828	0.438	0.639	NaN	NaN	NaN	1.851	0.083	0.597
526	2.63	NaN	NaN	NaN	1.623	0.909	0.322	1.74	0.895	0.277	1.671	0.708	0.225	1.669	0.571	0.266	1.657	0.463	0.255	1.658	0.31	0.202	1.565	0.123	0.251	1.427	0.064	0.195	NaN	NaN	NaN	NaN	NaN	NaN	1.77	0.682	0.693	1.78	0.547	0.64	1.827	0.438	0.639	NaN	NaN	NaN	1.857	0.08	0.595
527	2.635	NaN	NaN	NaN	1.622	0.909	0.322	1.737	0.894	0.277	1.668	0.707	0.225	1.666	0.57	0.266	1.653	0.462	0.256	1.654	0.309	0.203	1.561	0.122	0.252	1.423	0.064	0.197	NaN	NaN	NaN	NaN	NaN	NaN	1.769	0.682	0.693	1.779	0.547	0.64	1.826	0.438	0.639	NaN	NaN	NaN	1.858	0.08	0.595
528	2.64	NaN	NaN	NaN	1.622	0.909	0.322	1.735	0.893	0.276	1.665	0.705	0.225	1.662	0.57	0.267	1.65	0.461	0.257	1.65	0.308	0.203	1.557	0.122	0.254	1.419	0.063	0.199	NaN	NaN	NaN	NaN	NaN	NaN	1.767	0.682	0.693	1.777	0.546	0.64	1.825	0.438	0.639	NaN	NaN	NaN	1.859	0.08	0.594
529	2.645	NaN	NaN	NaN	NaN	NaN	NaN	1.732	0.893	0.276	1.662	0.704	0.225	1.659	0.569	0.267	1.646	0.461	0.257	1.646	0.307	0.204	1.553	0.121	0.256	1.415	0.062	0.201	NaN	NaN	NaN	NaN	NaN	NaN	1.764	0.682	0.693	1.775	0.546	0.639	1.823	0.438	0.639	NaN	NaN	NaN	1.859	0.08	0.594
530	2.65	NaN	NaN	NaN	1.615	0.904	0.321	1.73	0.892	0.276	1.659	0.704	0.225	1.655	0.568	0.267	1.643	0.46	0.257	1.643	0.307	0.206	1.55	0.12	0.257	1.412	0.061	0.202	NaN	NaN	NaN	NaN	NaN	NaN	1.762	0.681	0.693	1.773	0.545	0.639	1.822	0.438	0.639	NaN	NaN	NaN	1.858	0.08	0.594
531	2.655	NaN	NaN	NaN	1.615	0.904	0.321	1.728	0.891	0.276	1.656	0.703	0.225	1.651	0.568	0.267	1.639	0.46	0.257	1.639	0.306	0.207	1.547	0.119	0.259	1.409	0.06	0.204	NaN	NaN	NaN	NaN	NaN	NaN	1.76	0.681	0.693	1.772	0.545	0.639	1.821	0.438	0.639	NaN	NaN	NaN	1.858	0.08	0.594
532	2.66	NaN	NaN	NaN	1.61	0.904	0.321	1.725	0.89	0.276	1.653	0.703	0.225	1.648	0.567	0.267	1.635	0.458	0.259	1.636	0.305	0.208	1.544	0.118	0.26	1.407	0.058	0.206	NaN	NaN	NaN	NaN	NaN	NaN	1.758	0.681	0.693	1.771	0.545	0.64	1.82	0.437	0.638	NaN	NaN	NaN	1.858	0.08	0.594
533	2.665	NaN	NaN	NaN	1.606	0.904	0.32	1.721	0.888	0.276	1.65	0.702	0.225	1.644	0.566	0.268	1.631	0.458	0.26	1.633	0.304	0.208	1.542	0.117	0.262	1.405	0.057	0.208	NaN	NaN	NaN	NaN	NaN	NaN	1.756	0.681	0.693	1.769	0.545	0.64	1.818	0.437	0.639	NaN	NaN	NaN	1.858	0.08	0.594
534	2.67	NaN	NaN	NaN	1.604	0.904	0.32	1.719	0.887	0.276	1.646	0.701	0.225	1.64	0.565	0.268	1.628	0.457	0.26	1.63	0.303	0.21	1.54	0.116	0.264	1.403	0.055	0.21	NaN	NaN	NaN	NaN	NaN	NaN	1.754	0.681	0.693	1.767	0.544	0.64	1.817	0.436	0.639	NaN	NaN	NaN	1.858	0.08	0.593
535	2.675	NaN	NaN	NaN	1.602	0.904	0.32	1.716	0.887	0.276	1.643	0.7	0.225	1.637	0.565	0.268	1.624	0.456	0.261	1.627	0.302	0.211	1.538	0.114	0.266	1.401	0.053	0.212	NaN	NaN	NaN	NaN	NaN	NaN	1.751	0.681	0.693	1.766	0.544	0.64	1.816	0.437	0.638	NaN	NaN	NaN	1.858	0.08	0.593
536	2.68	NaN	NaN	NaN	1.599	0.903	0.319	1.714	0.886	0.275	1.639	0.699	0.225	1.633	0.564	0.268	1.621	0.455	0.261	1.625	0.301	0.212	1.536	0.113	0.268	1.4	0.05	0.214	NaN	NaN	NaN	NaN	NaN	NaN	1.749	0.681	0.693	1.764	0.544	0.639	1.815	0.437	0.638	1.846	0.299	0.686	1.858	0.08	0.593
537	2.685	NaN	NaN	NaN	1.598	0.9	0.319	1.711	0.885	0.275	1.635	0.698	0.226	1.63	0.564	0.268	1.618	0.454	0.261	1.622	0.3	0.213	1.535	0.112	0.27	1.399	0.048	0.216	NaN	NaN	NaN	NaN	NaN	NaN	1.747	0.681	0.693	1.762	0.543	0.639	1.814	0.437	0.638	1.845	0.298	0.686	1.858	0.08	0.593
538	2.69	NaN	NaN	NaN	1.597	0.899	0.319	1.708	0.884	0.275	1.633	0.697	0.225	1.626	0.563	0.268	1.615	0.453	0.262	1.62	0.299	0.214	1.534	0.111	0.272	1.398	0.046	0.218	NaN	NaN	NaN	NaN	NaN	NaN	1.746	0.681	0.693	1.761	0.543	0.639	1.813	0.437	0.638	1.844	0.298	0.685	1.858	0.08	0.593
539	2.695	NaN	NaN	NaN	1.593	0.899	0.319	1.705	0.883	0.274	1.629	0.696	0.226	1.623	0.562	0.269	1.611	0.453	0.262	1.618	0.298	0.215	1.533	0.11	0.273	1.398	0.043	0.22	NaN	NaN	NaN	NaN	NaN	NaN	1.744	0.681	0.693	1.76	0.543	0.639	1.812	0.437	0.638	1.843	0.298	0.685	1.858	0.08	0.593
540	2.7	NaN	NaN	NaN	1.588	0.899	0.319	1.702	0.882	0.274	1.626	0.695	0.226	1.619	0.561	0.269	1.608	0.451	0.263	1.615	0.297	0.217	1.532	0.108	0.275	1.398	0.041	0.223	NaN	NaN	NaN	NaN	NaN	NaN	1.741	0.68	0.693	1.758	0.544	0.639	1.811	0.437	0.638	1.841	0.297	0.684	1.858	0.08	0.593
541	2.705	NaN	NaN	NaN	1.585	0.899	0.319	1.699	0.881	0.273	1.623	0.694	0.225	1.616	0.56	0.269	1.605	0.45	0.263	1.613	0.296	0.217	1.531	0.107	0.278	1.397	0.038	0.225	NaN	NaN	NaN	NaN	NaN	NaN	1.739	0.68	0.693	1.757	0.544	0.639	1.81	0.437	0.638	1.841	0.298	0.685	1.858	0.081	0.593
542	2.71	NaN	NaN	NaN	1.582	0.898	0.318	1.696	0.88	0.273	1.619	0.691	0.226	1.613	0.559	0.27	1.603	0.449	0.264	1.611	0.295	0.218	1.531	0.106	0.279	1.397	0.035	0.227	NaN	NaN	NaN	NaN	NaN	NaN	1.736	0.679	0.692	1.756	0.544	0.639	1.808	0.437	0.637	1.841	0.298	0.685	1.858	0.081	0.593
543	2.715	NaN	NaN	NaN	1.579	0.897	0.317	1.693	0.879	0.272	1.617	0.691	0.226	1.61	0.558	0.27	1.6	0.448	0.265	1.609	0.293	0.22	1.53	0.105	0.281	1.398	0.032	0.229	NaN	NaN	NaN	NaN	NaN	NaN	1.735	0.679	0.692	1.754	0.544	0.638	1.807	0.437	0.637	1.84	0.298	0.685	1.858	0.081	0.593
544	2.72	NaN	NaN	NaN	1.578	0.895	0.317	1.69	0.878	0.272	1.615	0.69	0.226	1.607	0.557	0.271	1.597	0.447	0.265	1.607	0.292	0.221	1.529	0.103	0.283	1.398	0.029	0.232	NaN	NaN	NaN	NaN	NaN	NaN	1.733	0.68	0.692	1.753	0.544	0.638	1.806	0.437	0.637	1.839	0.298	0.684	1.858	0.081	0.592
545	2.725	NaN	NaN	NaN	1.576	0.894	0.317	1.686	0.876	0.271	1.612	0.689	0.225	1.604	0.556	0.271	1.594	0.446	0.266	1.606	0.291	0.222	1.529	0.101	0.285	1.398	0.027	0.234	NaN	NaN	NaN	NaN	NaN	NaN	1.731	0.68	0.691	1.751	0.543	0.638	1.805	0.437	0.637	1.838	0.298	0.683	1.858	0.081	0.592
546	2.73	NaN	NaN	NaN	1.571	0.894	0.317	1.683	0.875	0.271	1.609	0.687	0.225	1.601	0.554	0.272	1.592	0.444	0.266	1.604	0.29	0.223	1.529	0.1	0.287	1.398	0.024	0.236	NaN	NaN	NaN	NaN	NaN	NaN	1.728	0.679	0.691	1.75	0.543	0.637	1.804	0.437	0.637	1.837	0.298	0.683	1.858	0.081	0.592
547	2.735	NaN	NaN	NaN	1.567	0.894	0.317	1.679	0.874	0.271	1.607	0.685	0.225	1.598	0.553	0.272	1.59	0.443	0.267	1.602	0.288	0.224	1.529	0.098	0.289	1.398	0.023	0.238	NaN	NaN	NaN	NaN	NaN	NaN	1.725	0.677	0.69	1.748	0.543	0.638	1.803	0.437	0.636	1.836	0.298	0.683	1.857	0.081	0.592
548	2.74	NaN	NaN	NaN	1.563	0.894	0.316	1.676	0.873	0.27	1.604	0.684	0.225	1.596	0.552	0.272	1.587	0.442	0.267	1.601	0.287	0.225	1.529	0.097	0.29	1.398	0.024	0.239	NaN	NaN	NaN	NaN	NaN	NaN	1.723	0.677	0.69	1.747	0.543	0.638	1.802	0.437	0.636	1.836	0.299	0.683	1.857	0.081	0.592
549	2.745	NaN	NaN	NaN	1.559	0.892	0.316	1.673	0.872	0.27	1.602	0.682	0.225	1.593	0.55	0.272	1.585	0.44	0.268	1.6	0.286	0.226	1.529	0.095	0.292	1.397	0.025	0.24	NaN	NaN	NaN	NaN	NaN	NaN	1.722	0.677	0.69	1.746	0.543	0.637	1.801	0.437	0.636	1.835	0.299	0.682	1.857	0.081	0.592
550	2.75	NaN	NaN	NaN	1.557	0.891	0.317	1.669	0.87	0.269	1.6	0.68	0.224	1.591	0.549	0.273	1.584	0.439	0.269	1.598	0.284	0.227	1.528	0.094	0.294	1.397	0.027	0.241	NaN	NaN	NaN	NaN	NaN	NaN	1.72	0.678	0.689	1.745	0.543	0.637	1.8	0.438	0.636	1.834	0.299	0.682	1.857	0.081	0.592
551	2.755	NaN	NaN	NaN	1.554	0.89	0.316	1.666	0.869	0.269	1.597	0.678	0.224	1.589	0.547	0.273	1.582	0.437	0.27	1.597	0.283	0.228	1.528	0.093	0.295	1.396	0.028	0.242	NaN	NaN	NaN	NaN	NaN	NaN	1.718	0.678	0.689	1.742	0.542	0.636	1.799	0.438	0.635	1.833	0.299	0.682	1.857	0.081	0.592
552	2.76	NaN	NaN	NaN	1.55	0.889	0.315	1.662	0.868	0.268	1.594	0.675	0.224	1.587	0.546	0.274	1.58	0.436	0.271	1.596	0.281	0.229	1.528	0.091	0.297	1.396	0.028	0.243	NaN	NaN	NaN	NaN	NaN	NaN	1.716	0.677	0.689	1.74	0.542	0.635	1.797	0.438	0.635	1.833	0.299	0.682	1.857	0.082	0.592
553	2.765	NaN	NaN	NaN	1.545	0.889	0.316	1.659	0.866	0.268	1.594	0.675	0.224	1.585	0.544	0.275	1.578	0.434	0.271	1.594	0.279	0.23	1.527	0.089	0.298	1.396	0.028	0.243	NaN	NaN	NaN	NaN	NaN	NaN	1.714	0.677	0.689	1.739	0.542	0.635	1.796	0.438	0.634	1.833	0.3	0.682	1.857	0.082	0.592
554	2.77	NaN	NaN	NaN	1.541	0.889	0.316	1.655	0.865	0.268	1.592	0.673	0.223	1.583	0.542	0.275	1.576	0.432	0.272	1.593	0.277	0.23	1.528	0.088	0.3	1.397	0.028	0.243	NaN	NaN	NaN	NaN	NaN	NaN	1.712	0.677	0.689	1.738	0.542	0.635	1.795	0.438	0.634	1.832	0.3	0.681	1.856	0.082	0.592
555	2.775	NaN	NaN	NaN	1.54	0.887	0.316	1.652	0.864	0.267	1.59	0.671	0.223	1.581	0.541	0.276	1.575	0.431	0.273	1.591	0.275	0.231	1.528	0.086	0.301	1.397	0.028	0.242	NaN	NaN	NaN	NaN	NaN	NaN	1.71	0.677	0.688	1.736	0.542	0.635	1.793	0.438	0.634	1.831	0.3	0.681	1.856	0.083	0.592
556	2.78	NaN	NaN	NaN	1.54	0.885	0.317	1.648	0.863	0.268	1.587	0.669	0.224	1.58	0.539	0.276	1.574	0.429	0.274	1.59	0.274	0.231	1.528	0.085	0.301	1.397	0.028	0.242	NaN	NaN	NaN	NaN	NaN	NaN	1.708	0.677	0.688	1.734	0.541	0.635	1.792	0.438	0.633	1.83	0.301	0.68	1.856	0.083	0.592
557	2.785	NaN	NaN	NaN	1.532	0.885	0.315	1.644	0.862	0.267	1.586	0.667	0.224	1.579	0.537	0.277	1.572	0.428	0.274	1.589	0.272	0.232	1.527	0.083	0.301	1.397	0.028	0.241	NaN	NaN	NaN	NaN	NaN	NaN	1.706	0.677	0.687	1.731	0.541	0.634	1.79	0.439	0.633	1.829	0.301	0.68	1.856	0.084	0.592
558	2.79	NaN	NaN	NaN	1.528	0.884	0.314	1.64	0.859	0.267	1.585	0.665	0.224	1.578	0.536	0.277	1.571	0.427	0.274	1.589	0.271	0.232	1.527	0.082	0.301	1.396	0.027	0.241	NaN	NaN	NaN	NaN	NaN	NaN	1.705	0.677	0.687	1.729	0.541	0.634	1.789	0.439	0.633	1.828	0.301	0.68	1.856	0.084	0.592
559	2.795	NaN	NaN	NaN	1.523	0.884	0.314	1.635	0.859	0.265	1.583	0.664	0.223	1.577	0.534	0.277	1.571	0.426	0.274	1.588	0.27	0.232	1.525	0.081	0.301	1.396	0.027	0.241	NaN	NaN	NaN	NaN	NaN	NaN	1.703	0.677	0.686	1.728	0.541	0.633	1.787	0.439	0.632	1.827	0.301	0.68	1.856	0.084	0.592
560	2.8	NaN	NaN	NaN	1.519	0.882	0.314	1.631	0.858	0.264	1.581	0.663	0.223	1.576	0.532	0.277	1.57	0.425	0.273	1.587	0.269	0.232	1.525	0.08	0.301	1.396	0.027	0.24	NaN	NaN	NaN	NaN	NaN	NaN	1.7	0.675	0.686	1.726	0.541	0.633	1.785	0.439	0.632	1.825	0.302	0.68	1.856	0.085	0.592
561	2.805	NaN	NaN	NaN	1.515	0.882	0.315	1.626	0.857	0.263	1.58	0.663	0.223	1.576	0.532	0.277	1.569	0.424	0.273	1.586	0.269	0.231	1.525	0.08	0.301	1.396	0.026	0.24	NaN	NaN	NaN	NaN	NaN	NaN	1.697	0.675	0.685	1.723	0.541	0.632	1.783	0.439	0.631	1.824	0.302	0.679	1.855	0.085	0.592
562	2.81	NaN	NaN	NaN	1.511	0.882	0.315	1.622	0.856	0.263	1.579	0.662	0.223	1.576	0.531	0.277	1.569	0.424	0.272	1.585	0.269	0.23	1.525	0.079	0.301	1.396	0.026	0.24	NaN	NaN	NaN	NaN	NaN	NaN	1.695	0.674	0.685	1.721	0.541	0.631	1.781	0.439	0.631	1.823	0.303	0.679	1.855	0.086	0.592
563	2.815	NaN	NaN	NaN	1.507	0.881	0.314	1.618	0.855	0.262	1.577	0.662	0.224	1.576	0.531	0.277	1.568	0.423	0.272	1.584	0.269	0.229	1.525	0.078	0.3	1.396	0.026	0.24	NaN	NaN	NaN	NaN	NaN	NaN	1.692	0.674	0.684	1.719	0.541	0.631	1.779	0.44	0.63	1.821	0.303	0.678	1.855	0.087	0.592
564	2.82	NaN	NaN	NaN	1.502	0.881	0.314	1.614	0.855	0.261	1.575	0.662	0.223	1.575	0.532	0.276	1.567	0.423	0.271	1.582	0.268	0.228	1.525	0.078	0.3	1.396	0.026	0.24	NaN	NaN	NaN	NaN	NaN	NaN	1.69	0.674	0.682	1.717	0.541	0.631	1.777	0.44	0.629	1.82	0.304	0.678	1.854	0.087	0.591
565	2.825	NaN	NaN	NaN	1.499	0.88	0.314	1.61	0.854	0.261	1.573	0.662	0.223	1.573	0.532	0.276	1.567	0.424	0.271	1.581	0.268	0.227	1.525	0.078	0.3	1.396	0.026	0.239	NaN	NaN	NaN	NaN	NaN	NaN	1.688	0.674	0.682	1.714	0.541	0.63	1.774	0.44	0.629	1.819	0.305	0.679	1.854	0.088	0.591
566	2.83	NaN	NaN	NaN	1.498	0.878	0.313	1.606	0.854	0.26	1.571	0.663	0.222	1.572	0.533	0.275	1.566	0.424	0.27	1.58	0.267	0.225	1.525	0.078	0.299	1.396	0.025	0.239	NaN	NaN	NaN	NaN	NaN	NaN	1.686	0.674	0.681	1.711	0.541	0.629	1.772	0.44	0.628	1.817	0.305	0.677	1.853	0.088	0.591
567	2.835	NaN	NaN	NaN	1.495	0.878	0.313	1.602	0.854	0.259	1.568	0.664	0.222	1.57	0.533	0.274	1.565	0.424	0.27	1.579	0.267	0.224	1.525	0.078	0.298	1.396	0.025	0.239	NaN	NaN	NaN	NaN	NaN	NaN	1.684	0.674	0.68	1.709	0.541	0.629	1.769	0.44	0.628	1.815	0.305	0.676	1.852	0.089	0.59
568	2.84	NaN	NaN	NaN	1.49	0.878	0.313	1.598	0.854	0.258	1.566	0.665	0.221	1.567	0.533	0.273	1.564	0.424	0.269	1.578	0.268	0.223	1.525	0.078	0.298	1.396	0.025	0.239	NaN	NaN	NaN	NaN	NaN	NaN	1.682	0.675	0.68	1.706	0.54	0.628	1.767	0.441	0.627	1.813	0.306	0.676	1.851	0.089	0.59
569	2.845	NaN	NaN	NaN	1.488	0.879	0.313	1.594	0.855	0.257	1.562	0.665	0.221	1.566	0.534	0.272	1.564	0.424	0.269	1.577	0.269	0.222	1.525	0.078	0.297	1.396	0.025	0.239	NaN	NaN	NaN	NaN	NaN	NaN	1.68	0.674	0.679	1.703	0.54	0.627	1.764	0.441	0.626	1.811	0.306	0.675	1.851	0.09	0.59
570	2.85	NaN	NaN	NaN	1.486	0.879	0.313	1.593	0.856	0.256	1.559	0.666	0.221	1.565	0.535	0.271	1.563	0.425	0.268	1.576	0.269	0.221	1.525	0.079	0.297	1.396	0.025	0.239	NaN	NaN	NaN	NaN	NaN	NaN	1.678	0.674	0.678	1.701	0.54	0.627	1.761	0.441	0.625	1.809	0.307	0.674	1.85	0.092	0.589
571	2.855	NaN	NaN	NaN	1.481	0.881	0.312	1.591	0.857	0.256	1.556	0.667	0.22	1.564	0.535	0.271	1.563	0.425	0.268	1.575	0.27	0.22	1.526	0.079	0.296	1.396	0.025	0.239	NaN	NaN	NaN	NaN	NaN	NaN	1.676	0.674	0.677	1.698	0.54	0.626	1.758	0.441	0.625	1.807	0.308	0.674	1.849	0.092	0.588
572	2.86	NaN	NaN	NaN	1.479	0.881	0.311	1.588	0.858	0.255	1.552	0.667	0.219	1.563	0.536	0.27	1.563	0.425	0.267	1.575	0.27	0.22	1.526	0.079	0.296	1.396	0.025	0.239	NaN	NaN	NaN	NaN	NaN	NaN	1.675	0.674	0.677	1.694	0.539	0.625	1.755	0.442	0.624	1.805	0.308	0.673	1.849	0.093	0.587
573	2.865	NaN	NaN	NaN	1.478	0.882	0.31	1.585	0.859	0.253	1.548	0.668	0.218	1.562	0.536	0.269	1.563	0.425	0.267	1.575	0.27	0.219	1.526	0.079	0.296	1.396	0.025	0.239	NaN	NaN	NaN	NaN	NaN	NaN	1.673	0.673	0.676	1.692	0.539	0.625	1.752	0.442	0.624	1.803	0.309	0.673	1.847	0.093	0.587
574	2.87	NaN	NaN	NaN	1.477	0.881	0.308	1.583	0.86	0.253	1.545	0.669	0.218	1.561	0.536	0.268	1.563	0.426	0.266	1.575	0.27	0.219	1.526	0.079	0.296	1.396	0.025	0.239	NaN	NaN	NaN	NaN	NaN	NaN	1.671	0.673	0.675	1.688	0.539	0.624	1.749	0.442	0.623	1.802	0.311	0.672	1.845	0.094	0.588
575	2.875	NaN	NaN	NaN	1.475	0.882	0.308	1.583	0.86	0.252	1.542	0.669	0.217	1.56	0.536	0.268	1.563	0.426	0.265	1.575	0.27	0.219	1.526	0.079	0.296	1.396	0.025	0.239	NaN	NaN	NaN	NaN	NaN	NaN	1.669	0.674	0.674	1.685	0.538	0.624	1.746	0.442	0.623	1.8	0.312	0.672	1.845	0.095	0.586
576	2.88	NaN	NaN	NaN	1.472	0.883	0.307	1.584	0.861	0.252	1.539	0.669	0.218	1.559	0.536	0.267	1.563	0.426	0.265	1.576	0.27	0.219	1.526	0.079	0.295	1.396	0.025	0.239	NaN	NaN	NaN	NaN	NaN	NaN	1.667	0.674	0.673	1.682	0.538	0.623	1.743	0.443	0.623	1.798	0.313	0.672	1.845	0.097	0.585
577	2.885	NaN	NaN	NaN	1.471	0.884	0.307	1.582	0.862	0.252	1.536	0.67	0.218	1.559	0.537	0.266	1.564	0.426	0.265	1.577	0.27	0.219	1.526	0.079	0.295	1.396	0.025	0.239	NaN	NaN	NaN	NaN	NaN	NaN	1.665	0.674	0.672	1.679	0.539	0.623	1.74	0.443	0.623	1.796	0.314	0.672	1.844	0.099	0.586
578	2.89	NaN	NaN	NaN	1.467	0.885	0.305	1.58	0.862	0.251	1.534	0.67	0.217	1.559	0.537	0.266	1.564	0.426	0.264	1.577	0.27	0.219	1.526	0.079	0.295	1.396	0.025	0.239	NaN	NaN	NaN	NaN	NaN	NaN	1.663	0.675	0.671	1.675	0.539	0.623	1.737	0.444	0.622	1.794	0.315	0.671	1.844	0.1	0.586
579	2.895	NaN	NaN	NaN	1.465	0.885	0.303	1.577	0.862	0.25	1.532	0.669	0.216	1.558	0.537	0.266	1.564	0.426	0.264	1.578	0.27	0.219	1.526	0.079	0.295	1.396	0.025	0.239	NaN	NaN	NaN	NaN	NaN	NaN	1.661	0.675	0.671	1.672	0.539	0.623	1.733	0.445	0.622	1.791	0.316	0.671	1.843	0.102	0.586
580	2.9	NaN	NaN	NaN	1.464	0.885	0.302	1.575	0.862	0.249	1.531	0.67	0.216	1.558	0.538	0.265	1.564	0.426	0.264	1.579	0.27	0.219	1.527	0.079	0.295	1.396	0.025	0.239	NaN	NaN	NaN	NaN	NaN	NaN	1.658	0.676	0.67	1.669	0.54	0.622	1.73	0.445	0.622	1.788	0.317	0.671	1.842	0.103	0.586
581	2.905	NaN	NaN	NaN	1.463	0.885	0.301	1.573	0.863	0.247	1.53	0.67	0.215	1.557	0.538	0.264	1.564	0.426	0.264	1.579	0.27	0.219	1.527	0.079	0.295	1.396	0.025	0.239	NaN	NaN	NaN	NaN	NaN	NaN	1.656	0.677	0.669	1.666	0.54	0.622	1.727	0.446	0.623	1.786	0.318	0.671	1.84	0.104	0.585
582	2.91	NaN	NaN	NaN	1.462	0.885	0.299	1.571	0.863	0.246	1.53	0.67	0.215	1.557	0.537	0.264	1.564	0.426	0.263	1.58	0.27	0.219	1.527	0.079	0.295	1.396	0.025	0.239	NaN	NaN	NaN	NaN	NaN	NaN	1.654	0.677	0.669	1.663	0.541	0.622	1.723	0.447	0.623	1.784	0.319	0.671	1.84	0.106	0.586
583	2.915	NaN	NaN	NaN	1.46	0.884	0.298	1.569	0.863	0.245	1.53	0.67	0.214	1.556	0.537	0.263	1.563	0.426	0.263	1.58	0.27	0.219	1.527	0.079	0.295	1.396	0.025	0.239	NaN	NaN	NaN	NaN	NaN	NaN	1.652	0.678	0.668	1.66	0.541	0.622	1.72	0.448	0.623	1.781	0.32	0.672	1.839	0.108	0.587
584	2.92	NaN	NaN	NaN	1.458	0.884	0.297	1.567	0.864	0.244	1.529	0.669	0.213	1.556	0.537	0.263	1.563	0.426	0.263	1.58	0.27	0.219	1.527	0.079	0.295	1.396	0.025	0.239	NaN	NaN	NaN	NaN	NaN	NaN	1.65	0.679	0.668	1.656	0.542	0.622	1.717	0.448	0.624	1.778	0.321	0.672	1.838	0.11	0.587
585	2.925	NaN	NaN	NaN	1.456	0.884	0.297	1.565	0.864	0.243	1.529	0.669	0.211	1.556	0.537	0.263	1.563	0.426	0.262	1.58	0.27	0.218	1.527	0.079	0.295	1.396	0.025	0.239	NaN	NaN	NaN	NaN	NaN	NaN	1.647	0.68	0.667	1.652	0.542	0.622	1.713	0.449	0.624	1.776	0.323	0.673	1.837	0.112	0.588
586	2.93	NaN	NaN	NaN	1.453	0.885	0.296	1.564	0.864	0.242	1.53	0.668	0.21	1.555	0.537	0.262	1.562	0.426	0.261	1.58	0.27	0.218	1.527	0.079	0.295	1.396	0.025	0.239	NaN	NaN	NaN	NaN	NaN	NaN	1.643	0.679	0.666	1.649	0.543	0.622	1.709	0.45	0.625	1.773	0.324	0.673	1.835	0.113	0.588
587	2.935	NaN	NaN	NaN	1.451	0.885	0.295	1.561	0.863	0.24	1.53	0.668	0.209	1.555	0.538	0.262	1.562	0.426	0.261	1.58	0.27	0.218	1.527	0.079	0.295	1.396	0.025	0.239	NaN	NaN	NaN	NaN	NaN	NaN	1.639	0.679	0.666	1.645	0.544	0.623	1.705	0.451	0.625	1.77	0.325	0.674	1.834	0.115	0.589
588	2.94	NaN	NaN	NaN	1.449	0.884	0.292	1.559	0.863	0.24	1.531	0.668	0.208	1.555	0.538	0.261	1.562	0.426	0.26	1.58	0.27	0.217	1.527	0.079	0.295	1.396	0.025	0.239	NaN	NaN	NaN	NaN	NaN	NaN	1.636	0.68	0.666	1.64	0.544	0.623	1.701	0.451	0.626	1.767	0.326	0.674	1.833	0.117	0.59
589	2.945	NaN	NaN	NaN	1.446	0.884	0.29	1.557	0.863	0.239	1.532	0.668	0.207	1.555	0.539	0.261	1.561	0.426	0.26	1.579	0.269	0.217	1.527	0.079	0.295	1.396	0.025	0.239	NaN	NaN	NaN	NaN	NaN	NaN	1.632	0.68	0.666	1.636	0.543	0.623	1.697	0.451	0.627	1.764	0.327	0.675	1.831	0.118	0.591
590	2.95	NaN	NaN	NaN	1.443	0.885	0.289	1.556	0.863	0.238	1.533	0.668	0.206	1.555	0.538	0.26	1.561	0.426	0.259	1.579	0.269	0.217	1.527	0.079	0.295	1.396	0.025	0.239	NaN	NaN	NaN	NaN	NaN	NaN	1.629	0.681	0.666	1.632	0.544	0.623	1.693	0.452	0.627	1.761	0.329	0.676	1.83	0.12	0.592
591	2.955	NaN	NaN	NaN	1.441	0.885	0.288	1.554	0.863	0.236	1.534	0.668	0.204	1.554	0.538	0.259	1.561	0.426	0.259	1.579	0.269	0.216	1.527	0.078	0.295	1.396	0.025	0.239	NaN	NaN	NaN	NaN	NaN	NaN	1.626	0.681	0.665	1.628	0.544	0.624	1.689	0.453	0.628	1.757	0.33	0.676	1.829	0.122	0.592
592	2.96	NaN	NaN	NaN	1.439	0.885	0.286	1.553	0.863	0.235	1.533	0.667	0.203	1.554	0.538	0.259	1.56	0.426	0.259	1.579	0.269	0.216	1.527	0.078	0.295	1.396	0.024	0.239	NaN	NaN	NaN	NaN	NaN	NaN	1.622	0.681	0.665	1.623	0.544	0.625	1.685	0.454	0.629	1.754	0.331	0.677	1.827	0.124	0.593
593	2.965	NaN	NaN	NaN	1.437	0.885	0.285	1.551	0.863	0.234	1.533	0.667	0.201	1.553	0.537	0.258	1.56	0.426	0.258	1.579	0.269	0.216	1.527	0.078	0.295	1.396	0.024	0.239	NaN	NaN	NaN	NaN	NaN	NaN	1.618	0.681	0.665	1.619	0.544	0.625	1.681	0.454	0.63	1.751	0.332	0.678	1.826	0.126	0.593
594	2.97	NaN	NaN	NaN	1.434	0.885	0.283	1.549	0.863	0.233	1.534	0.667	0.2	1.553	0.537	0.258	1.56	0.426	0.258	1.579	0.269	0.216	1.528	0.078	0.295	1.396	0.024	0.239	NaN	NaN	NaN	NaN	NaN	NaN	1.614	0.68	0.665	1.614	0.544	0.626	1.676	0.454	0.63	1.747	0.333	0.678	1.824	0.128	0.594
595	2.975	NaN	NaN	NaN	1.433	0.884	0.28	1.547	0.862	0.232	1.535	0.667	0.2	1.553	0.537	0.257	1.559	0.426	0.257	1.579	0.269	0.216	1.528	0.078	0.294	1.396	0.024	0.239	NaN	NaN	NaN	NaN	NaN	NaN	1.61	0.68	0.665	1.61	0.544	0.627	1.671	0.454	0.632	1.743	0.334	0.679	1.822	0.129	0.594
596	2.98	NaN	NaN	NaN	1.431	0.884	0.278	1.545	0.862	0.232	1.535	0.667	0.199	1.552	0.538	0.257	1.559	0.426	0.257	1.579	0.269	0.215	1.528	0.077	0.294	1.396	0.024	0.239	NaN	NaN	NaN	NaN	NaN	NaN	1.606	0.68	0.665	1.605	0.543	0.628	1.666	0.455	0.633	1.74	0.335	0.68	1.82	0.131	0.595
597	2.985	NaN	NaN	NaN	1.429	0.884	0.278	1.544	0.862	0.231	1.535	0.667	0.198	1.552	0.538	0.256	1.559	0.426	0.256	1.579	0.269	0.215	1.528	0.077	0.294	1.397	0.024	0.239	NaN	NaN	NaN	NaN	NaN	NaN	1.601	0.679	0.666	1.601	0.544	0.628	1.662	0.455	0.634	1.736	0.337	0.682	1.818	0.133	0.595
598	2.99	NaN	NaN	NaN	1.427	0.884	0.277	1.543	0.862	0.23	1.535	0.667	0.198	1.551	0.538	0.255	1.559	0.426	0.255	1.58	0.269	0.215	1.528	0.077	0.294	1.397	0.024	0.239	NaN	NaN	NaN	NaN	NaN	NaN	1.598	0.68	0.667	1.596	0.543	0.629	1.657	0.456	0.635	1.732	0.338	0.682	1.816	0.135	0.595
599	2.995	NaN	NaN	NaN	1.426	0.883	0.275	1.542	0.862	0.229	1.534	0.667	0.197	1.551	0.538	0.255	1.559	0.426	0.254	1.58	0.268	0.215	1.528	0.077	0.294	1.397	0.024	0.239	NaN	NaN	NaN	NaN	NaN	NaN	1.594	0.68	0.667	1.591	0.543	0.63	1.652	0.456	0.636	1.728	0.339	0.683	1.814	0.138	0.597
600	3	NaN	NaN	NaN	1.424	0.882	0.274	1.541	0.862	0.228	1.534	0.666	0.196	1.551	0.538	0.254	1.559	0.425	0.254	1.58	0.268	0.214	1.528	0.076	0.294	1.397	0.024	0.239	NaN	NaN	NaN	NaN	NaN	NaN	1.59	0.68	0.666	1.586	0.543	0.631	1.646	0.456	0.637	1.724	0.34	0.683	1.812	0.141	0.597
601	3.005	NaN	NaN	NaN	1.421	0.882	0.273	1.539	0.862	0.227	1.533	0.666	0.195	1.551	0.538	0.253	1.559	0.425	0.254	1.58	0.268	0.214	1.529	0.076	0.294	1.397	0.023	0.239	NaN	NaN	NaN	NaN	NaN	NaN	1.586	0.68	0.667	1.582	0.543	0.632	1.641	0.456	0.638	1.72	0.342	0.684	1.81	0.143	0.598
602	3.01	NaN	NaN	NaN	1.419	0.881	0.273	1.538	0.862	0.227	1.533	0.666	0.195	1.55	0.538	0.252	1.559	0.425	0.253	1.581	0.268	0.214	1.529	0.076	0.293	1.397	0.023	0.239	NaN	NaN	NaN	NaN	NaN	NaN	1.583	0.68	0.667	1.577	0.543	0.633	1.635	0.456	0.64	1.715	0.343	0.686	1.807	0.145	0.599
603	3.015	NaN	NaN	NaN	1.419	0.88	0.271	1.536	0.862	0.226	1.533	0.666	0.194	1.55	0.538	0.252	1.559	0.425	0.253	1.581	0.268	0.213	1.529	0.076	0.293	1.397	0.023	0.238	NaN	NaN	NaN	NaN	NaN	NaN	1.58	0.68	0.668	1.571	0.543	0.635	1.63	0.457	0.641	1.711	0.343	0.686	1.804	0.147	0.599
604	3.02	NaN	NaN	NaN	1.418	0.878	0.269	1.534	0.861	0.225	1.532	0.666	0.193	1.55	0.538	0.251	1.558	0.425	0.252	1.581	0.267	0.213	1.529	0.076	0.293	1.397	0.023	0.238	NaN	NaN	NaN	NaN	NaN	NaN	1.577	0.681	0.668	1.566	0.543	0.636	1.625	0.458	0.643	1.706	0.344	0.687	1.802	0.15	0.6
605	3.025	NaN	NaN	NaN	1.415	0.878	0.268	1.532	0.861	0.224	1.531	0.666	0.192	1.549	0.538	0.25	1.558	0.424	0.252	1.581	0.267	0.212	1.529	0.076	0.292	1.397	0.023	0.238	NaN	NaN	NaN	NaN	NaN	NaN	1.573	0.681	0.67	1.562	0.543	0.637	1.619	0.458	0.644	1.701	0.346	0.689	1.799	0.153	0.601
606	3.03	NaN	NaN	NaN	1.414	0.877	0.268	1.531	0.861	0.223	1.529	0.666	0.191	1.548	0.538	0.25	1.558	0.424	0.251	1.581	0.267	0.212	1.529	0.075	0.292	1.397	0.023	0.238	NaN	NaN	NaN	NaN	NaN	NaN	1.57	0.681	0.67	1.556	0.543	0.639	1.613	0.458	0.646	1.696	0.347	0.69	1.796	0.156	0.601
607	3.035	NaN	NaN	NaN	1.413	0.876	0.268	1.529	0.86	0.223	1.528	0.665	0.19	1.548	0.538	0.249	1.558	0.424	0.25	1.581	0.266	0.212	1.53	0.075	0.292	1.397	0.023	0.238	NaN	NaN	NaN	NaN	NaN	NaN	1.566	0.681	0.67	1.55	0.543	0.64	1.607	0.459	0.647	1.691	0.348	0.69	1.792	0.159	0.601
608	3.04	NaN	NaN	NaN	1.411	0.875	0.268	1.527	0.86	0.222	1.526	0.665	0.19	1.547	0.538	0.249	1.558	0.424	0.249	1.581	0.266	0.211	1.53	0.075	0.292	1.397	0.023	0.238	NaN	NaN	NaN	NaN	NaN	NaN	1.563	0.68	0.671	1.545	0.543	0.641	1.601	0.459	0.649	1.686	0.35	0.692	1.788	0.161	0.602
609	3.045	NaN	NaN	NaN	1.407	0.875	0.268	1.525	0.859	0.222	1.525	0.665	0.188	1.547	0.537	0.248	1.558	0.424	0.249	1.581	0.266	0.211	1.53	0.074	0.291	1.397	0.023	0.238	NaN	NaN	NaN	NaN	NaN	NaN	1.558	0.68	0.671	1.539	0.543	0.642	1.595	0.46	0.651	1.681	0.351	0.693	1.785	0.164	0.602
610	3.05	NaN	NaN	NaN	1.405	0.874	0.267	1.523	0.858	0.221	1.523	0.665	0.188	1.546	0.537	0.247	1.557	0.424	0.248	1.581	0.266	0.21	1.53	0.074	0.291	1.397	0.022	0.238	NaN	NaN	NaN	NaN	NaN	NaN	1.553	0.679	0.671	1.534	0.543	0.643	1.589	0.46	0.653	1.675	0.352	0.694	1.781	0.167	0.603
611	3.055	NaN	NaN	NaN	1.403	0.874	0.266	1.522	0.858	0.22	1.521	0.665	0.187	1.546	0.537	0.246	1.557	0.424	0.248	1.581	0.266	0.21	1.53	0.074	0.291	1.397	0.022	0.238	NaN	NaN	NaN	NaN	NaN	NaN	1.551	0.681	0.672	1.528	0.543	0.645	1.583	0.462	0.654	1.67	0.354	0.695	1.777	0.17	0.604
612	3.06	NaN	NaN	NaN	1.401	0.872	0.265	1.52	0.858	0.219	1.52	0.665	0.186	1.545	0.537	0.245	1.557	0.423	0.247	1.58	0.265	0.21	1.53	0.074	0.291	1.397	0.022	0.238	NaN	NaN	NaN	NaN	NaN	NaN	1.548	0.681	0.672	1.523	0.544	0.646	1.576	0.463	0.656	1.664	0.356	0.696	1.773	0.173	0.604
613	3.065	NaN	NaN	NaN	1.399	0.871	0.265	1.518	0.857	0.218	1.518	0.665	0.186	1.545	0.537	0.245	1.557	0.423	0.247	1.58	0.265	0.209	1.531	0.074	0.291	1.397	0.022	0.238	NaN	NaN	NaN	NaN	NaN	NaN	1.544	0.681	0.672	1.517	0.544	0.647	1.569	0.463	0.657	1.658	0.357	0.697	1.768	0.176	0.605
614	3.07	NaN	NaN	NaN	1.398	0.871	0.265	1.516	0.857	0.217	1.516	0.664	0.185	1.544	0.537	0.244	1.557	0.423	0.246	1.58	0.265	0.208	1.531	0.074	0.291	1.397	0.022	0.238	NaN	NaN	NaN	NaN	NaN	NaN	1.539	0.68	0.672	1.511	0.545	0.648	1.563	0.463	0.659	1.652	0.358	0.698	1.764	0.179	0.606
615	3.075	NaN	NaN	NaN	1.396	0.87	0.264	1.514	0.856	0.216	1.515	0.664	0.184	1.544	0.537	0.244	1.557	0.423	0.246	1.58	0.265	0.207	1.531	0.074	0.29	1.397	0.022	0.238	NaN	NaN	NaN	NaN	NaN	NaN	1.535	0.68	0.671	1.506	0.545	0.649	1.556	0.465	0.661	1.646	0.36	0.699	1.759	0.181	0.606
616	3.08	NaN	NaN	NaN	1.395	0.869	0.263	1.512	0.856	0.215	1.513	0.664	0.183	1.543	0.537	0.243	1.556	0.423	0.245	1.58	0.265	0.207	1.532	0.074	0.29	1.397	0.022	0.238	NaN	NaN	NaN	NaN	NaN	NaN	1.532	0.68	0.671	1.5	0.546	0.65	1.55	0.466	0.663	1.64	0.362	0.7	1.754	0.185	0.607
617	3.085	NaN	NaN	NaN	1.393	0.868	0.263	1.51	0.856	0.214	1.511	0.664	0.183	1.543	0.537	0.242	1.557	0.423	0.244	1.58	0.265	0.206	1.532	0.073	0.29	1.397	0.022	0.238	NaN	NaN	NaN	NaN	NaN	NaN	1.53	0.681	0.672	1.494	0.547	0.651	1.543	0.467	0.664	1.634	0.364	0.702	1.749	0.188	0.608
618	3.09	NaN	NaN	NaN	1.392	0.868	0.262	1.509	0.856	0.213	1.51	0.664	0.182	1.542	0.537	0.241	1.556	0.423	0.243	1.58	0.265	0.206	1.532	0.073	0.29	1.397	0.022	0.238	NaN	NaN	NaN	NaN	NaN	NaN	1.528	0.682	0.672	1.488	0.547	0.652	1.536	0.467	0.666	1.627	0.365	0.703	1.744	0.19	0.608
619	3.095	NaN	NaN	NaN	1.39	0.868	0.261	1.507	0.855	0.213	1.508	0.664	0.181	1.541	0.536	0.241	1.556	0.423	0.242	1.58	0.265	0.205	1.532	0.073	0.29	1.397	0.022	0.238	NaN	NaN	NaN	NaN	NaN	NaN	1.524	0.681	0.672	1.483	0.548	0.653	1.529	0.468	0.667	1.62	0.367	0.704	1.738	0.193	0.609
620	3.1	NaN	NaN	NaN	1.388	0.867	0.26	1.505	0.854	0.212	1.507	0.664	0.181	1.541	0.536	0.24	1.556	0.423	0.242	1.58	0.264	0.204	1.532	0.073	0.289	1.397	0.022	0.238	NaN	NaN	NaN	NaN	NaN	NaN	1.519	0.68	0.672	1.477	0.549	0.654	1.523	0.47	0.668	1.614	0.368	0.705	1.732	0.196	0.609
621	3.105	NaN	NaN	NaN	1.386	0.866	0.261	1.503	0.854	0.211	1.505	0.664	0.18	1.54	0.536	0.239	1.556	0.423	0.242	1.58	0.264	0.204	1.533	0.073	0.289	1.397	0.022	0.238	NaN	NaN	NaN	NaN	NaN	NaN	1.516	0.68	0.672	1.471	0.55	0.654	1.517	0.472	0.67	1.607	0.369	0.705	1.727	0.198	0.61
622	3.11	NaN	NaN	NaN	1.384	0.866	0.26	1.502	0.854	0.21	1.503	0.663	0.179	1.539	0.536	0.239	1.556	0.423	0.241	1.58	0.264	0.204	1.533	0.073	0.289	1.397	0.022	0.238	NaN	NaN	NaN	NaN	NaN	NaN	1.514	0.681	0.672	1.466	0.551	0.655	1.51	0.473	0.671	1.601	0.371	0.706	1.721	0.201	0.61
623	3.115	NaN	NaN	NaN	1.383	0.865	0.259	1.5	0.854	0.21	1.502	0.663	0.179	1.538	0.536	0.238	1.555	0.423	0.241	1.58	0.264	0.204	1.533	0.073	0.289	1.397	0.022	0.238	NaN	NaN	NaN	NaN	NaN	NaN	1.511	0.681	0.672	1.46	0.551	0.656	1.504	0.474	0.672	1.594	0.372	0.707	1.715	0.204	0.61
624	3.12	NaN	NaN	NaN	1.381	0.865	0.258	1.499	0.854	0.209	1.501	0.663	0.178	1.538	0.536	0.238	1.555	0.423	0.24	1.58	0.264	0.204	1.533	0.073	0.289	1.397	0.022	0.237	NaN	NaN	NaN	NaN	NaN	NaN	1.506	0.681	0.671	1.455	0.553	0.656	1.496	0.475	0.673	1.588	0.374	0.708	1.709	0.207	0.61
625	3.125	NaN	NaN	NaN	1.38	0.866	0.257	1.497	0.854	0.209	1.5	0.664	0.177	1.537	0.536	0.237	1.554	0.423	0.24	1.58	0.264	0.203	1.533	0.073	0.289	1.397	0.022	0.237	NaN	NaN	NaN	NaN	NaN	NaN	1.503	0.681	0.671	1.449	0.554	0.657	1.49	0.476	0.674	1.581	0.375	0.708	1.703	0.209	0.61
626	3.13	NaN	NaN	NaN	1.379	0.866	0.257	1.496	0.854	0.208	1.499	0.664	0.176	1.537	0.537	0.237	1.554	0.423	0.239	1.58	0.264	0.203	1.533	0.073	0.289	1.397	0.022	0.237	NaN	NaN	NaN	NaN	NaN	NaN	1.499	0.682	0.671	1.444	0.555	0.657	1.484	0.478	0.676	1.575	0.376	0.709	1.697	0.211	0.61
627	3.135	NaN	NaN	NaN	1.377	0.865	0.256	1.495	0.855	0.207	1.498	0.664	0.176	1.536	0.537	0.236	1.554	0.423	0.238	1.579	0.264	0.202	1.533	0.073	0.289	1.397	0.022	0.237	NaN	NaN	NaN	NaN	NaN	NaN	1.496	0.682	0.671	1.439	0.556	0.658	1.478	0.479	0.677	1.569	0.378	0.709	1.692	0.214	0.61
628	3.14	NaN	NaN	NaN	1.375	0.865	0.256	1.493	0.854	0.207	1.497	0.664	0.175	1.535	0.537	0.235	1.553	0.423	0.238	1.579	0.264	0.202	1.533	0.073	0.289	1.397	0.022	0.237	NaN	NaN	NaN	NaN	NaN	NaN	1.492	0.683	0.671	1.434	0.557	0.658	1.471	0.481	0.677	1.563	0.38	0.709	1.685	0.215	0.609
629	3.145	NaN	NaN	NaN	1.373	0.865	0.256	1.492	0.854	0.206	1.496	0.664	0.175	1.534	0.537	0.235	1.552	0.423	0.237	1.579	0.264	0.202	1.533	0.073	0.289	1.397	0.022	0.237	NaN	NaN	NaN	NaN	NaN	NaN	1.488	0.683	0.671	1.428	0.559	0.659	1.465	0.482	0.677	1.557	0.381	0.71	1.679	0.217	0.609
630	3.15	NaN	NaN	NaN	1.371	0.865	0.256	1.49	0.854	0.206	1.495	0.664	0.174	1.533	0.537	0.234	1.551	0.423	0.237	1.578	0.265	0.202	1.533	0.073	0.288	1.397	0.022	0.237	NaN	NaN	NaN	NaN	NaN	NaN	1.485	0.684	0.671	1.423	0.56	0.659	1.46	0.484	0.678	1.551	0.383	0.71	1.673	0.218	0.609
631	3.155	NaN	NaN	NaN	1.369	0.864	0.257	1.489	0.854	0.205	1.494	0.664	0.173	1.532	0.537	0.234	1.55	0.423	0.237	1.578	0.265	0.201	1.533	0.073	0.288	1.397	0.022	0.237	NaN	NaN	NaN	NaN	NaN	NaN	1.482	0.685	0.671	1.418	0.561	0.66	1.454	0.485	0.678	1.545	0.385	0.71	1.666	0.219	0.608
632	3.16	NaN	NaN	NaN	1.368	0.865	0.256	1.487	0.855	0.205	1.493	0.664	0.173	1.531	0.537	0.234	1.55	0.423	0.237	1.577	0.265	0.201	1.533	0.073	0.288	1.397	0.022	0.237	NaN	NaN	NaN	NaN	NaN	NaN	1.478	0.686	0.67	1.414	0.563	0.66	1.448	0.487	0.678	1.539	0.386	0.709	1.659	0.22	0.607
633	3.165	1.625	1.028	0.384	1.367	0.865	0.255	1.486	0.855	0.205	1.493	0.664	0.173	1.53	0.537	0.233	1.549	0.423	0.236	1.577	0.265	0.201	1.533	0.073	0.288	1.397	0.021	0.237	NaN	NaN	NaN	NaN	NaN	NaN	1.474	0.686	0.67	1.408	0.564	0.66	1.443	0.488	0.678	1.533	0.387	0.709	1.652	0.221	0.607
634	3.17	1.622	1.028	0.384	1.365	0.865	0.255	1.484	0.855	0.204	1.492	0.664	0.172	1.529	0.537	0.233	1.548	0.423	0.236	1.577	0.265	0.201	1.533	0.073	0.288	1.398	0.021	0.237	NaN	NaN	NaN	NaN	NaN	NaN	1.469	0.687	0.67	1.402	0.566	0.66	1.437	0.49	0.678	1.528	0.388	0.708	1.645	0.221	0.606
635	3.175	1.621	1.028	0.384	1.364	0.866	0.255	1.483	0.855	0.204	1.491	0.664	0.172	1.528	0.538	0.233	1.547	0.423	0.236	1.576	0.265	0.201	1.533	0.073	0.288	1.398	0.021	0.237	NaN	NaN	NaN	NaN	NaN	NaN	1.465	0.688	0.67	1.397	0.568	0.66	1.432	0.491	0.678	1.522	0.39	0.708	1.638	0.221	0.605
636	3.18	1.619	1.028	0.384	1.363	0.866	0.255	1.481	0.855	0.203	1.491	0.664	0.172	1.527	0.538	0.232	1.546	0.423	0.236	1.576	0.265	0.2	1.533	0.073	0.288	1.398	0.021	0.237	NaN	NaN	NaN	NaN	NaN	NaN	1.461	0.689	0.67	1.392	0.569	0.661	1.427	0.493	0.677	1.516	0.391	0.707	1.63	0.221	0.605
637	3.185	1.617	1.028	0.384	1.362	0.866	0.255	1.48	0.855	0.203	1.49	0.664	0.172	1.526	0.538	0.232	1.545	0.424	0.236	1.575	0.266	0.2	1.533	0.073	0.288	1.398	0.021	0.237	NaN	NaN	NaN	NaN	NaN	NaN	1.458	0.69	0.67	1.387	0.57	0.66	1.421	0.494	0.677	1.51	0.391	0.707	1.623	0.221	0.603
638	3.19	1.615	1.027	0.385	1.36	0.866	0.254	1.478	0.856	0.202	1.488	0.664	0.171	1.525	0.538	0.232	1.544	0.424	0.236	1.575	0.266	0.201	1.533	0.073	0.288	1.398	0.021	0.237	NaN	NaN	NaN	NaN	NaN	NaN	1.454	0.691	0.67	1.382	0.572	0.66	1.416	0.495	0.677	1.504	0.392	0.706	1.615	0.22	0.602
639	3.195	1.613	1.028	0.384	1.359	0.866	0.253	1.477	0.856	0.202	1.487	0.664	0.171	1.524	0.538	0.232	1.543	0.424	0.235	1.574	0.266	0.201	1.533	0.073	0.288	1.398	0.021	0.237	NaN	NaN	NaN	NaN	NaN	NaN	1.449	0.692	0.67	1.378	0.574	0.66	1.411	0.496	0.676	1.498	0.392	0.706	1.607	0.219	0.602
640	3.2	1.612	1.029	0.384	1.358	0.868	0.253	1.475	0.856	0.202	1.486	0.664	0.171	1.522	0.538	0.232	1.543	0.424	0.235	1.574	0.266	0.201	1.533	0.073	0.288	1.398	0.021	0.237	NaN	NaN	NaN	NaN	NaN	NaN	1.445	0.693	0.67	1.373	0.576	0.661	1.405	0.497	0.676	1.492	0.392	0.706	1.599	0.218	0.601
641	3.205	1.609	1.029	0.384	1.356	0.868	0.252	1.474	0.857	0.201	1.485	0.664	0.171	1.521	0.538	0.232	1.542	0.425	0.235	1.573	0.267	0.201	1.533	0.073	0.288	1.398	0.021	0.237	NaN	NaN	NaN	NaN	NaN	NaN	1.442	0.695	0.67	1.368	0.577	0.66	1.4	0.498	0.675	1.485	0.392	0.705	1.59	0.217	0.6
642	3.21	1.607	1.029	0.384	1.354	0.867	0.252	1.472	0.857	0.201	1.484	0.664	0.171	1.52	0.538	0.231	1.541	0.425	0.235	1.573	0.267	0.201	1.533	0.073	0.289	1.398	0.022	0.237	NaN	NaN	NaN	NaN	NaN	NaN	1.438	0.696	0.67	1.363	0.578	0.66	1.395	0.498	0.675	1.479	0.391	0.704	1.582	0.215	0.599
643	3.215	1.605	1.029	0.384	1.352	0.867	0.252	1.47	0.857	0.201	1.482	0.664	0.17	1.518	0.538	0.231	1.54	0.425	0.235	1.572	0.267	0.201	1.533	0.073	0.289	1.397	0.022	0.237	NaN	NaN	NaN	NaN	NaN	NaN	1.433	0.697	0.67	1.36	0.58	0.66	1.39	0.499	0.674	1.473	0.391	0.704	1.573	0.213	0.599
644	3.22	1.603	1.029	0.384	1.349	0.868	0.251	1.468	0.857	0.201	1.481	0.664	0.17	1.517	0.539	0.231	1.538	0.425	0.235	1.572	0.267	0.201	1.533	0.074	0.289	1.398	0.022	0.237	NaN	NaN	NaN	NaN	NaN	NaN	1.43	0.698	0.67	1.355	0.581	0.66	1.385	0.499	0.674	1.467	0.39	0.703	1.564	0.211	0.598
645	3.225	1.601	1.029	0.384	1.347	0.868	0.251	1.466	0.856	0.201	1.479	0.664	0.17	1.516	0.539	0.231	1.537	0.425	0.235	1.571	0.267	0.201	1.533	0.074	0.289	1.397	0.022	0.237	NaN	NaN	NaN	NaN	NaN	NaN	1.427	0.699	0.67	1.351	0.582	0.659	1.38	0.499	0.673	1.461	0.389	0.702	1.556	0.209	0.597
646	3.23	1.599	1.029	0.384	1.345	0.868	0.251	1.464	0.856	0.2	1.478	0.664	0.17	1.515	0.539	0.231	1.536	0.425	0.235	1.57	0.268	0.201	1.533	0.074	0.289	1.397	0.022	0.237	NaN	NaN	NaN	NaN	NaN	NaN	1.423	0.7	0.67	1.346	0.583	0.659	1.376	0.499	0.672	1.455	0.388	0.701	1.547	0.207	0.596
647	3.235	1.597	1.029	0.384	1.343	0.868	0.251	1.462	0.856	0.201	1.476	0.664	0.17	1.513	0.539	0.231	1.534	0.425	0.235	1.569	0.268	0.202	1.533	0.074	0.289	1.397	0.022	0.237	NaN	NaN	NaN	NaN	NaN	NaN	1.419	0.701	0.67	1.343	0.584	0.659	1.371	0.499	0.671	1.448	0.386	0.7	1.538	0.205	0.596
648	3.24	1.595	1.03	0.384	1.341	0.869	0.25	1.461	0.857	0.201	1.474	0.664	0.17	1.511	0.539	0.231	1.533	0.425	0.235	1.568	0.268	0.202	1.532	0.074	0.289	1.397	0.022	0.237	NaN	NaN	NaN	NaN	NaN	NaN	1.416	0.701	0.67	1.338	0.585	0.658	1.366	0.5	0.67	1.442	0.386	0.7	1.529	0.202	0.595
649	3.245	1.593	1.03	0.385	1.339	0.869	0.25	1.459	0.857	0.201	1.473	0.665	0.171	1.51	0.539	0.231	1.532	0.425	0.235	1.567	0.268	0.202	1.532	0.074	0.289	1.397	0.022	0.237	NaN	NaN	NaN	NaN	NaN	NaN	1.412	0.702	0.67	1.334	0.586	0.658	1.362	0.499	0.669	1.436	0.385	0.699	1.519	0.199	0.595
650	3.25	1.591	1.03	0.385	1.337	0.869	0.25	1.457	0.857	0.201	1.47	0.665	0.171	1.508	0.54	0.231	1.53	0.425	0.235	1.566	0.269	0.202	1.532	0.074	0.289	1.397	0.022	0.237	NaN	NaN	NaN	NaN	NaN	NaN	1.41	0.703	0.67	1.331	0.587	0.658	1.357	0.499	0.668	1.43	0.383	0.699	1.51	0.197	0.594
651	3.255	1.589	1.03	0.385	1.335	0.869	0.25	1.455	0.858	0.201	1.468	0.664	0.171	1.507	0.54	0.231	1.529	0.425	0.235	1.565	0.269	0.202	1.532	0.074	0.289	1.397	0.022	0.237	NaN	NaN	NaN	NaN	NaN	NaN	1.407	0.703	0.67	1.327	0.587	0.657	1.353	0.498	0.668	1.424	0.382	0.698	1.5	0.194	0.594
652	3.26	1.587	1.03	0.385	1.333	0.869	0.25	1.453	0.858	0.201	1.466	0.664	0.171	1.505	0.539	0.231	1.528	0.426	0.235	1.564	0.269	0.202	1.532	0.074	0.289	1.397	0.022	0.237	NaN	NaN	NaN	NaN	NaN	NaN	1.403	0.703	0.669	1.323	0.588	0.657	1.348	0.498	0.667	1.417	0.38	0.697	1.49	0.191	0.593
653	3.265	1.585	1.03	0.385	1.331	0.869	0.249	1.451	0.857	0.201	1.465	0.664	0.171	1.503	0.539	0.231	1.527	0.426	0.235	1.564	0.269	0.202	1.531	0.075	0.289	1.397	0.022	0.237	NaN	NaN	NaN	NaN	NaN	NaN	1.4	0.704	0.669	1.32	0.589	0.657	1.344	0.497	0.666	1.412	0.378	0.697	1.48	0.187	0.593
654	3.27	1.582	1.03	0.386	1.328	0.869	0.249	1.449	0.857	0.202	1.463	0.664	0.171	1.501	0.539	0.232	1.525	0.426	0.235	1.563	0.27	0.202	1.531	0.075	0.289	1.397	0.022	0.237	NaN	NaN	NaN	NaN	NaN	NaN	1.397	0.704	0.669	1.317	0.589	0.656	1.339	0.497	0.665	1.406	0.377	0.696	1.47	0.184	0.593
655	3.275	1.58	1.03	0.386	1.326	0.869	0.25	1.446	0.857	0.202	1.461	0.664	0.172	1.5	0.539	0.232	1.524	0.426	0.236	1.562	0.27	0.202	1.531	0.075	0.289	1.397	0.022	0.237	NaN	NaN	NaN	NaN	NaN	NaN	1.395	0.704	0.67	1.313	0.589	0.655	1.335	0.496	0.664	1.399	0.375	0.695	1.46	0.18	0.593
656	3.28	1.578	1.03	0.387	1.324	0.869	0.25	1.444	0.857	0.202	1.459	0.664	0.172	1.498	0.539	0.232	1.523	0.426	0.236	1.561	0.27	0.202	1.531	0.075	0.289	1.397	0.022	0.237	NaN	NaN	NaN	NaN	NaN	NaN	1.392	0.704	0.669	1.31	0.589	0.655	1.331	0.495	0.663	1.393	0.373	0.695	1.449	0.177	0.594
657	3.285	1.576	1.03	0.387	1.323	0.869	0.25	1.442	0.857	0.203	1.457	0.664	0.172	1.497	0.539	0.232	1.522	0.426	0.236	1.56	0.27	0.202	1.531	0.075	0.289	1.397	0.022	0.237	NaN	NaN	NaN	NaN	NaN	NaN	1.388	0.704	0.669	1.306	0.589	0.654	1.327	0.494	0.662	1.387	0.371	0.695	1.438	0.173	0.593
658	3.29	1.574	1.03	0.387	1.321	0.87	0.25	1.44	0.857	0.203	1.455	0.664	0.172	1.495	0.54	0.233	1.52	0.426	0.236	1.559	0.27	0.202	1.531	0.075	0.289	1.397	0.022	0.237	NaN	NaN	NaN	NaN	NaN	NaN	1.386	0.703	0.669	1.303	0.589	0.654	1.323	0.494	0.661	1.38	0.369	0.694	1.428	0.17	0.593
659	3.295	1.571	1.031	0.387	1.318	0.87	0.25	1.439	0.857	0.203	1.453	0.664	0.173	1.494	0.54	0.233	1.519	0.426	0.236	1.559	0.271	0.202	1.531	0.075	0.289	1.397	0.022	0.237	NaN	NaN	NaN	NaN	NaN	NaN	1.383	0.703	0.669	1.3	0.589	0.653	1.319	0.493	0.66	1.374	0.368	0.694	1.417	0.166	0.593
660	3.3	1.569	1.03	0.388	1.315	0.869	0.252	1.437	0.857	0.203	1.451	0.664	0.173	1.493	0.54	0.233	1.518	0.427	0.237	1.558	0.271	0.202	1.53	0.075	0.289	1.397	0.022	0.237	NaN	NaN	NaN	NaN	NaN	NaN	1.38	0.703	0.669	1.297	0.589	0.653	1.314	0.491	0.66	1.368	0.366	0.693	1.407	0.163	0.594
661	3.305	1.567	1.03	0.388	1.313	0.869	0.252	1.434	0.857	0.204	1.45	0.664	0.174	1.491	0.54	0.234	1.517	0.427	0.237	1.558	0.271	0.203	1.53	0.075	0.289	1.397	0.022	0.237	NaN	NaN	NaN	NaN	NaN	NaN	1.377	0.702	0.669	1.294	0.588	0.652	1.311	0.49	0.659	1.362	0.364	0.693	1.396	0.16	0.594
662	3.31	1.564	1.03	0.388	1.311	0.868	0.252	1.432	0.856	0.204	1.448	0.664	0.174	1.49	0.54	0.234	1.516	0.427	0.238	1.557	0.271	0.203	1.53	0.075	0.29	1.397	0.022	0.237	NaN	NaN	NaN	NaN	NaN	NaN	1.375	0.702	0.669	1.292	0.588	0.652	1.307	0.489	0.658	1.355	0.361	0.693	1.385	0.157	0.595
663	3.315	1.562	1.03	0.389	1.309	0.868	0.252	1.43	0.856	0.204	1.446	0.664	0.174	1.489	0.54	0.234	1.515	0.427	0.238	1.556	0.271	0.203	1.53	0.075	0.29	1.397	0.022	0.237	NaN	NaN	NaN	NaN	NaN	NaN	1.373	0.701	0.669	1.288	0.588	0.651	1.303	0.488	0.657	1.348	0.359	0.693	1.374	0.153	0.595
664	3.32	1.559	1.03	0.389	1.307	0.868	0.253	1.428	0.856	0.205	1.445	0.664	0.175	1.487	0.54	0.235	1.514	0.427	0.238	1.556	0.272	0.203	1.53	0.075	0.29	1.397	0.022	0.237	NaN	NaN	NaN	NaN	NaN	NaN	1.371	0.7	0.669	1.286	0.587	0.65	1.299	0.487	0.657	1.342	0.356	0.693	1.363	0.15	0.596
665	3.325	1.557	1.03	0.39	1.305	0.867	0.253	1.426	0.856	0.206	1.443	0.664	0.175	1.486	0.54	0.235	1.513	0.427	0.239	1.555	0.272	0.204	1.53	0.075	0.29	1.397	0.022	0.237	NaN	NaN	NaN	NaN	NaN	NaN	1.369	0.7	0.669	1.283	0.586	0.65	1.295	0.485	0.656	1.335	0.353	0.693	1.352	0.146	0.597
666	3.33	1.555	1.03	0.39	1.303	0.867	0.254	1.424	0.856	0.206	1.441	0.664	0.176	1.485	0.54	0.236	1.512	0.427	0.239	1.555	0.272	0.204	1.53	0.075	0.29	1.397	0.022	0.237	NaN	NaN	NaN	NaN	NaN	NaN	1.366	0.698	0.669	1.28	0.585	0.649	1.292	0.484	0.655	1.328	0.351	0.693	1.341	0.143	0.597
667	3.335	1.552	1.03	0.391	1.301	0.866	0.254	1.422	0.856	0.207	1.44	0.664	0.176	1.483	0.54	0.236	1.511	0.427	0.239	1.554	0.272	0.204	1.53	0.076	0.29	1.397	0.022	0.237	NaN	NaN	NaN	NaN	NaN	NaN	1.364	0.697	0.669	1.278	0.585	0.649	1.288	0.483	0.655	1.322	0.348	0.693	1.33	0.139	0.598
668	3.34	1.55	1.03	0.392	1.299	0.866	0.255	1.419	0.856	0.207	1.439	0.664	0.176	1.482	0.54	0.236	1.51	0.427	0.239	1.554	0.272	0.204	1.53	0.076	0.29	1.397	0.022	0.237	NaN	NaN	NaN	NaN	NaN	NaN	1.362	0.696	0.669	1.276	0.584	0.648	1.285	0.481	0.654	1.315	0.346	0.693	1.319	0.136	0.599
669	3.345	1.547	1.03	0.392	1.297	0.866	0.256	1.417	0.855	0.208	1.437	0.664	0.177	1.481	0.54	0.237	1.509	0.427	0.24	1.553	0.272	0.205	1.53	0.076	0.29	1.397	0.022	0.237	NaN	NaN	NaN	NaN	NaN	NaN	1.359	0.694	0.668	1.273	0.582	0.647	1.281	0.479	0.654	1.308	0.343	0.693	1.308	0.133	0.599
670	3.35	1.545	1.029	0.393	1.294	0.865	0.257	1.415	0.855	0.208	1.435	0.664	0.177	1.48	0.54	0.237	1.508	0.427	0.24	1.552	0.273	0.205	1.53	0.076	0.29	1.397	0.022	0.237	NaN	NaN	NaN	NaN	NaN	NaN	1.357	0.693	0.668	1.271	0.581	0.646	1.278	0.477	0.653	1.302	0.34	0.694	1.296	0.13	0.6
671	3.355	1.542	1.029	0.393	1.292	0.864	0.257	1.413	0.855	0.208	1.434	0.664	0.178	1.478	0.541	0.237	1.507	0.427	0.24	1.552	0.273	0.205	1.53	0.076	0.29	1.398	0.022	0.237	NaN	NaN	NaN	NaN	NaN	NaN	1.355	0.692	0.668	1.269	0.58	0.645	1.274	0.475	0.653	1.295	0.338	0.694	1.285	0.127	0.601
672	3.36	1.54	1.029	0.394	1.291	0.864	0.258	1.411	0.855	0.209	1.432	0.664	0.178	1.477	0.541	0.238	1.506	0.428	0.24	1.551	0.273	0.205	1.53	0.076	0.29	1.398	0.022	0.237	NaN	NaN	NaN	NaN	NaN	NaN	1.353	0.69	0.668	1.267	0.578	0.645	1.271	0.473	0.652	1.288	0.335	0.694	1.274	0.124	0.601
673	3.365	1.537	1.028	0.395	1.289	0.864	0.259	1.409	0.855	0.21	1.431	0.664	0.179	1.475	0.54	0.238	1.505	0.428	0.241	1.551	0.273	0.206	1.53	0.076	0.29	1.398	0.022	0.237	NaN	NaN	NaN	NaN	NaN	NaN	1.352	0.688	0.668	1.265	0.576	0.644	1.267	0.471	0.652	1.282	0.333	0.694	1.263	0.121	0.602
674	3.37	1.534	1.028	0.396	1.287	0.863	0.259	1.406	0.855	0.21	1.429	0.664	0.18	1.473	0.54	0.239	1.504	0.428	0.241	1.55	0.274	0.206	1.53	0.076	0.291	1.398	0.022	0.237	NaN	NaN	NaN	NaN	NaN	NaN	1.351	0.687	0.668	1.263	0.574	0.643	1.264	0.469	0.651	1.276	0.331	0.694	1.253	0.119	0.602
675	3.375	1.532	1.028	0.396	1.285	0.862	0.26	1.404	0.854	0.211	1.427	0.663	0.18	1.472	0.54	0.239	1.502	0.428	0.242	1.549	0.274	0.206	1.53	0.076	0.291	1.398	0.022	0.237	NaN	NaN	NaN	NaN	NaN	NaN	1.348	0.685	0.667	1.261	0.573	0.642	1.261	0.467	0.65	1.27	0.329	0.694	1.242	0.116	0.603
676	3.38	1.529	1.028	0.397	1.282	0.862	0.261	1.402	0.854	0.212	1.425	0.663	0.181	1.47	0.54	0.24	1.501	0.428	0.242	1.548	0.274	0.206	1.53	0.076	0.291	1.398	0.022	0.237	NaN	NaN	NaN	NaN	NaN	NaN	1.346	0.683	0.667	1.259	0.57	0.641	1.258	0.464	0.649	1.263	0.326	0.694	1.232	0.113	0.604
677	3.385	1.527	1.028	0.398	1.28	0.861	0.262	1.4	0.854	0.213	1.423	0.663	0.181	1.469	0.54	0.24	1.5	0.428	0.243	1.547	0.274	0.206	1.53	0.076	0.291	1.398	0.022	0.237	NaN	NaN	NaN	NaN	NaN	NaN	1.344	0.681	0.667	1.257	0.569	0.64	1.255	0.462	0.648	1.257	0.324	0.694	1.222	0.111	0.605
678	3.39	1.524	1.027	0.399	1.278	0.86	0.262	1.398	0.854	0.213	1.422	0.663	0.182	1.467	0.54	0.241	1.498	0.428	0.244	1.547	0.274	0.206	1.529	0.076	0.291	1.398	0.022	0.237	NaN	NaN	NaN	NaN	NaN	NaN	1.342	0.679	0.666	1.256	0.566	0.638	1.252	0.46	0.647	1.252	0.321	0.693	1.213	0.109	0.605
679	3.395	1.522	1.027	0.4	1.275	0.86	0.263	1.395	0.853	0.214	1.42	0.663	0.183	1.465	0.54	0.241	1.497	0.428	0.244	1.545	0.274	0.207	1.529	0.076	0.292	1.398	0.022	0.237	NaN	NaN	NaN	NaN	NaN	NaN	1.341	0.677	0.667	1.254	0.564	0.637	1.25	0.458	0.646	1.247	0.319	0.693	1.204	0.106	0.605
680	3.4	1.518	1.026	0.402	1.273	0.86	0.263	1.392	0.852	0.215	1.418	0.663	0.183	1.463	0.54	0.242	1.495	0.428	0.245	1.544	0.274	0.207	1.529	0.076	0.292	1.398	0.022	0.237	NaN	NaN	NaN	NaN	NaN	NaN	1.338	0.675	0.666	1.252	0.562	0.636	1.247	0.455	0.645	1.242	0.317	0.692	1.195	0.105	0.605
681	3.405	1.515	1.025	0.403	1.27	0.859	0.264	1.389	0.852	0.216	1.416	0.663	0.184	1.462	0.54	0.242	1.494	0.428	0.245	1.543	0.274	0.208	1.529	0.076	0.292	1.398	0.022	0.237	NaN	NaN	NaN	NaN	NaN	NaN	1.336	0.672	0.665	1.251	0.56	0.634	1.245	0.453	0.644	1.237	0.315	0.691	1.185	0.102	0.605
682	3.41	1.512	1.025	0.404	1.268	0.859	0.264	1.387	0.852	0.216	1.413	0.663	0.185	1.46	0.54	0.243	1.492	0.428	0.245	1.543	0.275	0.208	1.529	0.077	0.292	1.398	0.022	0.237	NaN	NaN	NaN	NaN	NaN	NaN	1.333	0.67	0.665	1.249	0.557	0.633	1.243	0.451	0.642	1.233	0.313	0.691	1.177	0.1	0.604
683	3.415	1.509	1.024	0.405	1.264	0.858	0.265	1.385	0.852	0.217	1.411	0.663	0.186	1.457	0.54	0.244	1.491	0.428	0.246	1.542	0.275	0.209	1.528	0.077	0.292	1.398	0.022	0.237	NaN	NaN	NaN	NaN	NaN	NaN	1.331	0.668	0.665	1.247	0.555	0.632	1.24	0.449	0.641	1.229	0.311	0.689	1.171	0.099	0.604
684	3.42	1.506	1.024	0.406	1.261	0.858	0.266	1.382	0.851	0.218	1.409	0.663	0.187	1.455	0.54	0.244	1.489	0.428	0.246	1.541	0.276	0.21	1.528	0.077	0.293	1.398	0.022	0.237	NaN	NaN	NaN	NaN	NaN	NaN	1.329	0.665	0.665	1.245	0.553	0.63	1.237	0.446	0.639	1.225	0.309	0.688	1.164	0.097	0.604
685	3.425	1.503	1.023	0.407	1.259	0.858	0.265	1.379	0.851	0.219	1.406	0.662	0.188	1.453	0.54	0.245	1.487	0.428	0.247	1.541	0.278	0.211	1.528	0.077	0.293	1.398	0.022	0.237	NaN	NaN	NaN	NaN	NaN	NaN	1.327	0.663	0.665	1.244	0.55	0.629	1.234	0.444	0.637	1.222	0.307	0.687	1.158	0.095	0.604
686	3.43	1.5	1.022	0.409	1.256	0.858	0.266	1.376	0.85	0.22	1.404	0.662	0.188	1.451	0.54	0.246	1.485	0.428	0.248	1.54	0.278	0.211	1.528	0.077	0.294	1.398	0.022	0.237	NaN	NaN	NaN	NaN	NaN	NaN	1.324	0.661	0.665	1.241	0.548	0.628	1.232	0.441	0.635	1.218	0.305	0.685	1.153	0.093	0.603
687	3.435	1.496	1.021	0.41	1.252	0.858	0.266	1.374	0.85	0.221	1.401	0.662	0.189	1.449	0.54	0.246	1.483	0.428	0.249	1.538	0.277	0.211	1.527	0.077	0.294	1.398	0.022	0.237	NaN	NaN	NaN	NaN	NaN	NaN	1.321	0.658	0.665	1.239	0.546	0.627	1.229	0.439	0.634	1.216	0.303	0.684	1.148	0.092	0.601
688	3.44	1.493	1.021	0.412	1.249	0.858	0.266	1.371	0.85	0.222	1.398	0.662	0.19	1.446	0.54	0.247	1.481	0.428	0.249	1.537	0.278	0.211	1.527	0.077	0.294	1.398	0.022	0.237	NaN	NaN	NaN	NaN	NaN	NaN	1.319	0.656	0.665	1.237	0.544	0.625	1.227	0.437	0.632	1.213	0.301	0.683	1.144	0.09	0.6
689	3.445	1.49	1.02	0.413	1.246	0.857	0.266	1.367	0.849	0.222	1.395	0.662	0.191	1.443	0.539	0.248	1.479	0.428	0.25	1.536	0.279	0.212	1.527	0.078	0.294	1.398	0.022	0.237	NaN	NaN	NaN	NaN	NaN	NaN	1.316	0.653	0.665	1.234	0.541	0.624	1.224	0.434	0.63	1.211	0.299	0.681	1.14	0.088	0.598
690	3.45	1.486	1.019	0.415	1.243	0.857	0.267	1.365	0.849	0.223	1.392	0.662	0.192	1.44	0.539	0.248	1.477	0.428	0.25	1.535	0.28	0.213	1.527	0.078	0.294	1.398	0.022	0.237	NaN	NaN	NaN	NaN	NaN	NaN	1.313	0.651	0.665	1.232	0.539	0.623	1.222	0.432	0.629	1.208	0.296	0.679	1.138	0.087	0.597
691	3.455	1.483	1.018	0.416	1.24	0.857	0.267	1.362	0.849	0.224	1.389	0.662	0.193	1.438	0.539	0.249	1.475	0.429	0.25	1.534	0.28	0.213	1.527	0.079	0.295	1.398	0.022	0.237	NaN	NaN	NaN	NaN	NaN	NaN	1.31	0.649	0.665	1.229	0.537	0.622	1.22	0.43	0.627	1.206	0.294	0.677	1.136	0.085	0.595
692	3.46	1.48	1.018	0.418	1.236	0.857	0.268	1.358	0.848	0.226	1.386	0.661	0.193	1.435	0.539	0.249	1.473	0.429	0.251	1.532	0.28	0.213	1.527	0.079	0.295	1.398	0.022	0.237	NaN	NaN	NaN	NaN	NaN	NaN	1.307	0.647	0.665	1.227	0.535	0.621	1.217	0.427	0.626	1.204	0.292	0.674	1.135	0.084	0.595
693	3.465	1.476	1.017	0.42	1.233	0.857	0.268	1.355	0.848	0.227	1.383	0.661	0.194	1.432	0.539	0.25	1.47	0.428	0.252	1.531	0.28	0.213	1.527	0.079	0.295	1.398	0.022	0.237	NaN	NaN	NaN	NaN	NaN	NaN	1.303	0.645	0.665	1.224	0.534	0.619	1.214	0.425	0.625	1.202	0.29	0.673	1.135	0.083	0.594
694	3.47	1.473	1.016	0.421	1.229	0.857	0.269	1.352	0.848	0.228	1.38	0.661	0.195	1.429	0.539	0.251	1.468	0.429	0.252	1.53	0.281	0.214	1.527	0.079	0.295	1.397	0.022	0.237	NaN	NaN	NaN	NaN	NaN	NaN	1.3	0.643	0.665	1.22	0.533	0.618	1.212	0.424	0.624	1.201	0.288	0.671	1.135	0.082	0.594
695	3.475	1.47	1.015	0.423	1.226	0.856	0.269	1.349	0.847	0.229	1.376	0.661	0.196	1.426	0.539	0.251	1.465	0.428	0.253	1.528	0.282	0.215	1.526	0.08	0.295	1.397	0.022	0.237	NaN	NaN	NaN	NaN	NaN	NaN	1.295	0.642	0.664	1.217	0.531	0.617	1.209	0.424	0.623	1.201	0.287	0.669	1.135	0.081	0.594
696	3.48	1.466	1.014	0.425	1.222	0.856	0.27	1.345	0.846	0.23	1.373	0.66	0.197	1.423	0.538	0.252	1.463	0.428	0.254	1.526	0.282	0.215	1.526	0.08	0.295	1.397	0.022	0.238	NaN	NaN	NaN	NaN	NaN	NaN	1.29	0.641	0.663	1.213	0.531	0.616	1.205	0.424	0.623	1.201	0.287	0.668	1.134	0.081	0.595
697	3.485	1.463	1.014	0.426	1.219	0.856	0.27	1.341	0.846	0.231	1.37	0.66	0.198	1.421	0.538	0.253	1.461	0.429	0.254	1.524	0.282	0.216	1.525	0.081	0.295	1.397	0.022	0.238	NaN	NaN	NaN	NaN	NaN	NaN	1.285	0.641	0.663	1.209	0.531	0.615	1.201	0.424	0.624	1.199	0.288	0.667	1.132	0.081	0.595
698	3.49	1.46	1.013	0.428	1.215	0.856	0.271	1.338	0.846	0.232	1.366	0.66	0.199	1.417	0.538	0.253	1.458	0.429	0.255	1.522	0.283	0.216	1.525	0.081	0.296	1.397	0.022	0.238	NaN	NaN	NaN	NaN	NaN	NaN	1.28	0.642	0.663	1.204	0.532	0.616	1.197	0.425	0.625	1.195	0.29	0.668	1.131	0.081	0.596
699	3.495	1.456	1.013	0.429	1.211	0.856	0.272	1.335	0.845	0.233	1.363	0.66	0.199	1.414	0.538	0.254	1.455	0.429	0.255	1.52	0.283	0.217	1.525	0.082	0.296	1.397	0.022	0.238	NaN	NaN	NaN	NaN	NaN	NaN	1.274	0.643	0.663	1.199	0.533	0.617	1.193	0.426	0.626	1.191	0.292	0.67	1.13	0.081	0.596
700	3.5	1.453	1.012	0.43	1.207	0.856	0.273	1.331	0.844	0.234	1.359	0.659	0.2	1.411	0.538	0.255	1.452	0.429	0.256	1.518	0.284	0.217	1.525	0.083	0.296	1.397	0.022	0.238	NaN	NaN	NaN	NaN	NaN	NaN	1.268	0.645	0.664	1.192	0.535	0.618	1.188	0.428	0.627	1.185	0.293	0.673	1.129	0.082	0.597
701	3.505	1.45	1.012	0.431	1.204	0.856	0.273	1.327	0.844	0.235	1.355	0.659	0.201	1.408	0.537	0.255	1.45	0.429	0.257	1.516	0.284	0.217	1.524	0.083	0.296	1.397	0.022	0.238	NaN	NaN	NaN	NaN	NaN	NaN	1.262	0.647	0.665	1.186	0.538	0.62	1.183	0.43	0.629	1.179	0.295	0.676	1.128	0.082	0.598
702	3.51	1.447	1.013	0.432	1.2	0.856	0.274	1.324	0.844	0.235	1.352	0.659	0.202	1.405	0.537	0.256	1.447	0.429	0.257	1.514	0.284	0.217	1.523	0.083	0.296	1.397	0.022	0.238	NaN	NaN	NaN	NaN	NaN	NaN	1.255	0.65	0.666	1.179	0.54	0.622	1.178	0.432	0.631	1.172	0.296	0.679	1.127	0.083	0.598
703	3.515	1.443	1.014	0.433	1.197	0.856	0.275	1.32	0.843	0.236	1.348	0.659	0.203	1.401	0.537	0.257	1.444	0.429	0.258	1.512	0.285	0.218	1.523	0.084	0.297	1.397	0.022	0.238	NaN	NaN	NaN	NaN	NaN	NaN	1.247	0.653	0.666	1.173	0.543	0.623	1.174	0.433	0.633	1.165	0.296	0.681	1.127	0.083	0.599
704	3.52	1.44	1.014	0.433	1.193	0.856	0.276	1.317	0.843	0.236	1.345	0.659	0.204	1.398	0.536	0.257	1.441	0.429	0.259	1.51	0.285	0.218	1.522	0.085	0.297	1.397	0.022	0.238	NaN	NaN	NaN	NaN	NaN	NaN	1.239	0.655	0.667	1.167	0.545	0.625	1.169	0.435	0.636	1.159	0.297	0.684	1.126	0.083	0.6
705	3.525	1.436	1.014	0.434	1.189	0.856	0.277	1.313	0.842	0.237	1.341	0.658	0.205	1.395	0.536	0.258	1.438	0.429	0.259	1.508	0.286	0.219	1.522	0.085	0.297	1.397	0.023	0.238	NaN	NaN	NaN	NaN	NaN	NaN	1.234	0.659	0.67	1.161	0.546	0.626	1.163	0.436	0.638	1.153	0.297	0.686	1.125	0.083	0.601
706	3.53	1.432	1.014	0.435	1.186	0.857	0.278	1.309	0.842	0.238	1.338	0.658	0.206	1.392	0.536	0.259	1.435	0.429	0.26	1.506	0.287	0.22	1.521	0.086	0.297	1.397	0.023	0.238	NaN	NaN	NaN	NaN	NaN	NaN	1.228	0.662	0.672	1.155	0.547	0.627	1.158	0.437	0.64	1.147	0.298	0.688	1.124	0.083	0.601
707	3.535	1.428	1.013	0.435	1.182	0.857	0.279	1.305	0.841	0.239	1.334	0.658	0.207	1.389	0.536	0.259	1.433	0.429	0.261	1.505	0.288	0.22	1.52	0.087	0.298	1.397	0.023	0.239	NaN	NaN	NaN	NaN	NaN	NaN	1.222	0.664	0.673	1.15	0.548	0.629	1.153	0.437	0.641	1.143	0.297	0.689	1.124	0.083	0.602
708	3.54	1.425	1.013	0.436	1.179	0.857	0.28	1.302	0.841	0.24	1.331	0.658	0.207	1.385	0.536	0.26	1.43	0.429	0.262	1.503	0.289	0.221	1.52	0.088	0.299	1.397	0.023	0.239	NaN	NaN	NaN	NaN	NaN	NaN	1.217	0.665	0.675	1.147	0.549	0.63	1.147	0.438	0.643	1.139	0.297	0.69	1.123	0.083	0.603
709	3.545	1.422	1.013	0.437	1.174	0.857	0.282	1.299	0.841	0.241	1.328	0.658	0.208	1.382	0.536	0.261	1.427	0.43	0.263	1.501	0.289	0.222	1.519	0.089	0.299	1.397	0.023	0.239	NaN	NaN	NaN	NaN	NaN	NaN	1.212	0.666	0.676	1.144	0.55	0.632	1.142	0.438	0.644	1.136	0.297	0.691	1.123	0.083	0.603
710	3.55	1.419	1.013	0.439	1.171	0.857	0.283	1.295	0.841	0.242	1.325	0.658	0.209	1.379	0.536	0.262	1.424	0.431	0.263	1.499	0.291	0.223	1.519	0.09	0.3	1.397	0.023	0.239	NaN	NaN	NaN	NaN	NaN	NaN	1.208	0.666	0.677	1.142	0.55	0.632	1.139	0.438	0.645	1.133	0.296	0.691	1.123	0.083	0.604
711	3.555	1.415	1.013	0.44	1.168	0.857	0.284	1.291	0.841	0.243	1.321	0.658	0.21	1.375	0.536	0.263	1.421	0.43	0.264	1.497	0.292	0.224	1.518	0.092	0.3	1.397	0.024	0.239	NaN	NaN	NaN	NaN	NaN	NaN	1.205	0.666	0.678	1.139	0.548	0.632	1.136	0.438	0.646	1.131	0.296	0.692	1.123	0.082	0.604
712	3.56	1.411	1.013	0.441	1.165	0.858	0.285	1.288	0.841	0.244	1.319	0.659	0.212	1.372	0.537	0.264	1.418	0.431	0.265	1.495	0.293	0.225	1.517	0.093	0.301	1.397	0.024	0.239	NaN	NaN	NaN	NaN	NaN	NaN	1.202	0.666	0.679	1.137	0.547	0.633	1.133	0.437	0.647	1.129	0.295	0.691	1.123	0.082	0.604
713	3.565	1.408	1.013	0.443	1.161	0.858	0.287	1.285	0.842	0.245	1.316	0.659	0.213	1.369	0.537	0.264	1.415	0.431	0.266	1.493	0.294	0.225	1.516	0.094	0.301	1.397	0.024	0.239	NaN	NaN	NaN	NaN	NaN	NaN	1.199	0.665	0.68	1.135	0.547	0.633	1.13	0.437	0.647	1.128	0.295	0.691	1.122	0.081	0.603
714	3.57	1.404	1.013	0.445	1.158	0.858	0.288	1.282	0.843	0.246	1.313	0.66	0.213	1.365	0.537	0.265	1.412	0.432	0.266	1.491	0.295	0.226	1.515	0.096	0.302	1.397	0.024	0.24	NaN	NaN	NaN	NaN	NaN	NaN	1.196	0.664	0.681	1.133	0.546	0.633	1.129	0.436	0.647	1.128	0.294	0.691	1.122	0.081	0.603
715	3.575	1.401	1.013	0.446	1.156	0.858	0.29	1.279	0.844	0.247	1.309	0.66	0.214	1.361	0.537	0.266	1.409	0.433	0.267	1.488	0.296	0.227	1.514	0.097	0.302	1.396	0.024	0.24	NaN	NaN	NaN	NaN	NaN	NaN	1.194	0.663	0.681	1.131	0.545	0.633	1.129	0.435	0.647	1.128	0.293	0.69	1.122	0.081	0.603
716	3.58	1.398	1.014	0.448	1.154	0.858	0.292	1.276	0.844	0.249	1.306	0.66	0.215	1.357	0.537	0.267	1.405	0.433	0.267	1.486	0.298	0.228	1.513	0.099	0.303	1.396	0.025	0.24	NaN	NaN	NaN	NaN	NaN	NaN	1.191	0.661	0.682	1.129	0.544	0.634	1.129	0.434	0.647	1.128	0.293	0.69	1.121	0.081	0.603
717	3.585	1.394	1.014	0.45	1.152	0.858	0.293	1.273	0.845	0.25	1.303	0.661	0.216	1.354	0.538	0.268	1.402	0.434	0.268	1.483	0.299	0.229	1.512	0.101	0.304	1.396	0.025	0.24	NaN	NaN	NaN	NaN	NaN	NaN	1.189	0.661	0.682	1.128	0.543	0.634	1.13	0.433	0.646	1.129	0.293	0.69	1.121	0.08	0.603
718	3.59	1.391	1.014	0.452	1.149	0.859	0.294	1.27	0.845	0.251	1.3	0.662	0.217	1.35	0.539	0.269	1.399	0.435	0.269	1.481	0.3	0.23	1.511	0.102	0.304	1.396	0.025	0.24	NaN	NaN	NaN	NaN	NaN	NaN	1.188	0.66	0.683	1.127	0.542	0.634	1.13	0.431	0.646	1.13	0.293	0.69	1.121	0.08	0.603
719	3.595	1.388	1.015	0.454	1.147	0.86	0.295	1.266	0.846	0.253	1.296	0.662	0.218	1.345	0.539	0.27	1.395	0.436	0.269	1.479	0.302	0.23	1.51	0.103	0.305	1.396	0.026	0.24	NaN	NaN	NaN	NaN	NaN	NaN	1.186	0.66	0.684	1.125	0.541	0.634	1.131	0.43	0.646	1.131	0.292	0.69	1.121	0.08	0.603
720	3.6	1.385	1.016	0.456	1.144	0.861	0.297	1.263	0.847	0.254	1.293	0.663	0.219	1.341	0.54	0.27	1.391	0.437	0.27	1.477	0.304	0.231	1.509	0.105	0.306	1.396	0.026	0.24	NaN	NaN	NaN	NaN	NaN	NaN	1.185	0.659	0.684	1.123	0.54	0.635	1.131	0.429	0.646	1.132	0.292	0.691	1.121	0.08	0.603
721	3.605	1.382	1.017	0.458	1.141	0.862	0.298	1.261	0.848	0.255	1.29	0.664	0.22	1.337	0.54	0.271	1.387	0.438	0.27	1.475	0.306	0.231	1.508	0.107	0.306	1.396	0.027	0.241	NaN	NaN	NaN	NaN	NaN	NaN	1.185	0.658	0.686	1.122	0.54	0.635	1.131	0.429	0.645	1.133	0.292	0.691	1.12	0.08	0.603
722	3.61	1.379	1.018	0.46	1.138	0.863	0.299	1.258	0.849	0.256	1.286	0.666	0.222	1.334	0.541	0.271	1.384	0.439	0.27	1.472	0.308	0.232	1.507	0.109	0.306	1.396	0.027	0.241	NaN	NaN	NaN	NaN	NaN	NaN	1.185	0.658	0.686	1.121	0.54	0.636	1.131	0.429	0.645	1.133	0.292	0.692	1.12	0.08	0.604
723	3.615	1.375	1.018	0.462	1.136	0.864	0.3	1.256	0.85	0.257	1.283	0.666	0.222	1.329	0.542	0.272	1.38	0.44	0.27	1.469	0.31	0.232	1.505	0.111	0.306	1.396	0.027	0.241	NaN	NaN	NaN	NaN	NaN	NaN	1.183	0.658	0.687	1.12	0.541	0.637	1.131	0.429	0.646	1.134	0.292	0.692	1.121	0.079	0.604
724	3.62	1.372	1.02	0.464	1.133	0.865	0.301	1.253	0.852	0.258	1.279	0.667	0.223	1.325	0.543	0.272	1.376	0.441	0.27	1.466	0.311	0.232	1.504	0.113	0.306	1.396	0.027	0.242	NaN	NaN	NaN	NaN	NaN	NaN	1.181	0.658	0.688	1.119	0.541	0.638	1.13	0.429	0.646	1.134	0.292	0.693	1.121	0.08	0.604
725	3.625	1.369	1.021	0.465	1.13	0.866	0.302	1.251	0.853	0.26	1.276	0.668	0.224	1.32	0.544	0.272	1.372	0.441	0.27	1.463	0.313	0.232	1.503	0.115	0.306	1.396	0.027	0.242	NaN	NaN	NaN	NaN	NaN	NaN	1.181	0.659	0.688	1.118	0.542	0.639	1.129	0.43	0.647	1.134	0.292	0.693	1.121	0.08	0.604
726	3.63	1.366	1.022	0.467	1.127	0.868	0.303	1.248	0.853	0.261	1.272	0.669	0.226	1.316	0.544	0.273	1.367	0.442	0.27	1.46	0.314	0.232	1.501	0.117	0.306	1.396	0.028	0.242	NaN	NaN	NaN	NaN	NaN	NaN	1.179	0.659	0.689	1.116	0.542	0.64	1.128	0.431	0.648	1.133	0.292	0.694	1.121	0.08	0.604
727	3.635	1.364	1.023	0.468	1.125	0.869	0.304	1.245	0.855	0.262	1.269	0.67	0.226	1.312	0.545	0.273	1.363	0.443	0.269	1.457	0.316	0.232	1.5	0.119	0.305	1.396	0.028	0.242	NaN	NaN	NaN	NaN	NaN	NaN	1.178	0.66	0.689	1.115	0.543	0.641	1.126	0.432	0.649	1.132	0.292	0.695	1.121	0.08	0.605
728	3.64	1.361	1.024	0.47	1.123	0.87	0.304	1.243	0.856	0.263	1.265	0.671	0.226	1.307	0.546	0.273	1.359	0.444	0.269	1.453	0.318	0.232	1.498	0.122	0.305	1.396	0.028	0.242	NaN	NaN	NaN	NaN	NaN	NaN	1.177	0.66	0.69	1.115	0.544	0.642	1.125	0.432	0.651	1.131	0.292	0.696	1.12	0.08	0.605
729	3.645	1.358	1.025	0.471	1.121	0.871	0.305	1.241	0.857	0.264	1.261	0.672	0.227	1.302	0.547	0.273	1.354	0.445	0.269	1.45	0.32	0.232	1.496	0.124	0.305	1.396	0.028	0.243	NaN	NaN	NaN	NaN	NaN	NaN	1.174	0.661	0.691	1.113	0.544	0.643	1.124	0.433	0.652	1.131	0.292	0.696	1.12	0.08	0.605
730	3.65	1.355	1.027	0.472	1.119	0.873	0.306	1.238	0.858	0.265	1.257	0.673	0.227	1.297	0.547	0.273	1.35	0.446	0.268	1.446	0.322	0.232	1.494	0.126	0.305	1.396	0.028	0.243	NaN	NaN	NaN	NaN	NaN	NaN	1.172	0.662	0.693	1.112	0.544	0.644	1.124	0.433	0.653	1.13	0.292	0.697	1.121	0.079	0.605
731	3.655	1.352	1.028	0.474	1.117	0.874	0.307	1.235	0.859	0.266	1.253	0.674	0.228	1.292	0.548	0.273	1.344	0.447	0.268	1.442	0.323	0.231	1.493	0.128	0.305	1.396	0.028	0.243	NaN	NaN	NaN	NaN	NaN	NaN	1.17	0.663	0.694	1.112	0.545	0.645	1.124	0.433	0.654	1.129	0.292	0.698	1.121	0.079	0.606
732	3.66	1.349	1.029	0.475	1.114	0.875	0.307	1.232	0.86	0.267	1.249	0.675	0.228	1.287	0.549	0.272	1.34	0.448	0.267	1.438	0.325	0.23	1.491	0.131	0.304	1.395	0.028	0.243	NaN	NaN	NaN	NaN	NaN	NaN	1.169	0.665	0.695	1.111	0.545	0.646	1.123	0.433	0.655	1.128	0.292	0.699	1.121	0.079	0.606
733	3.665	1.347	1.03	0.476	1.111	0.877	0.308	1.229	0.861	0.268	1.245	0.676	0.228	1.282	0.55	0.272	1.335	0.449	0.266	1.434	0.327	0.229	1.489	0.133	0.304	1.395	0.028	0.243	NaN	NaN	NaN	NaN	NaN	NaN	1.167	0.666	0.696	1.111	0.545	0.647	1.123	0.433	0.656	1.128	0.292	0.7	1.121	0.079	0.607
734	3.67	1.344	1.031	0.478	1.109	0.878	0.309	1.227	0.863	0.269	1.241	0.676	0.228	1.277	0.55	0.271	1.33	0.45	0.265	1.43	0.329	0.229	1.486	0.136	0.303	1.395	0.028	0.243	NaN	NaN	NaN	NaN	NaN	NaN	1.166	0.667	0.697	1.111	0.545	0.648	1.123	0.433	0.657	1.128	0.292	0.7	1.121	0.079	0.607
735	3.675	1.341	1.032	0.479	1.106	0.88	0.309	1.225	0.864	0.27	1.236	0.677	0.228	1.272	0.551	0.271	1.325	0.451	0.265	1.426	0.331	0.228	1.484	0.138	0.303	1.394	0.029	0.243	NaN	NaN	NaN	NaN	NaN	NaN	1.164	0.668	0.698	1.111	0.545	0.649	1.123	0.432	0.658	1.128	0.292	0.701	1.121	0.079	0.608
736	3.68	1.338	1.033	0.48	1.104	0.881	0.31	1.222	0.866	0.27	1.232	0.678	0.228	1.267	0.552	0.271	1.319	0.451	0.264	1.422	0.332	0.227	1.482	0.141	0.303	1.394	0.03	0.243	NaN	NaN	NaN	NaN	NaN	NaN	1.163	0.669	0.699	1.11	0.545	0.649	1.123	0.432	0.658	1.128	0.292	0.702	1.121	0.079	0.608
737	3.685	1.336	1.035	0.481	1.102	0.882	0.31	1.22	0.867	0.271	1.228	0.68	0.228	1.261	0.552	0.27	1.314	0.453	0.263	1.417	0.334	0.227	1.479	0.144	0.303	1.394	0.031	0.243	NaN	NaN	NaN	NaN	NaN	NaN	1.161	0.67	0.699	1.109	0.546	0.65	1.123	0.433	0.659	1.129	0.292	0.702	1.121	0.079	0.608
738	3.69	1.333	1.035	0.482	1.1	0.883	0.311	1.218	0.869	0.272	1.224	0.681	0.228	1.256	0.553	0.269	1.308	0.453	0.262	1.413	0.336	0.226	1.476	0.146	0.303	1.394	0.032	0.243	NaN	NaN	NaN	NaN	NaN	NaN	1.16	0.671	0.7	1.109	0.546	0.651	1.124	0.433	0.66	1.129	0.292	0.703	1.121	0.079	0.609
739	3.695	1.331	1.037	0.484	1.096	0.885	0.311	1.215	0.87	0.272	1.219	0.682	0.228	1.25	0.554	0.269	1.304	0.454	0.262	1.408	0.337	0.226	1.474	0.148	0.303	1.393	0.033	0.243	NaN	NaN	NaN	NaN	NaN	NaN	1.16	0.673	0.701	1.109	0.546	0.651	1.124	0.433	0.66	1.13	0.292	0.704	1.122	0.079	0.609
740	3.7	1.328	1.038	0.485	1.092	0.887	0.312	1.213	0.872	0.273	1.215	0.683	0.228	1.244	0.554	0.268	1.298	0.455	0.261	1.404	0.339	0.225	1.471	0.151	0.303	1.393	0.034	0.244	NaN	NaN	NaN	NaN	NaN	NaN	1.159	0.674	0.702	1.109	0.547	0.652	1.124	0.433	0.66	1.131	0.292	0.704	1.122	0.079	0.609
741	3.705	1.325	1.039	0.486	1.09	0.888	0.312	1.21	0.873	0.273	1.21	0.684	0.228	1.239	0.555	0.267	1.293	0.456	0.26	1.399	0.34	0.225	1.468	0.154	0.303	1.392	0.035	0.244	NaN	NaN	NaN	NaN	NaN	NaN	1.157	0.674	0.702	1.109	0.547	0.653	1.125	0.433	0.66	1.133	0.293	0.704	1.122	0.079	0.609
742	3.71	1.323	1.039	0.487	1.087	0.889	0.312	1.208	0.874	0.274	1.205	0.685	0.228	1.234	0.555	0.266	1.287	0.457	0.259	1.394	0.342	0.224	1.466	0.157	0.303	1.392	0.036	0.244	NaN	NaN	NaN	NaN	NaN	NaN	1.156	0.674	0.703	1.109	0.548	0.653	1.126	0.434	0.66	1.134	0.293	0.704	1.122	0.079	0.61
743	3.715	1.321	1.041	0.489	1.085	0.89	0.312	1.205	0.875	0.275	1.201	0.687	0.228	1.228	0.556	0.266	1.282	0.458	0.259	1.39	0.344	0.224	1.463	0.16	0.302	1.391	0.038	0.245	NaN	NaN	NaN	NaN	NaN	NaN	1.155	0.674	0.703	1.109	0.548	0.654	1.126	0.434	0.66	1.136	0.294	0.704	1.122	0.079	0.61
744	3.72	1.319	1.042	0.49	1.084	0.891	0.312	1.202	0.876	0.276	1.197	0.688	0.227	1.222	0.556	0.265	1.276	0.458	0.258	1.385	0.345	0.224	1.46	0.163	0.302	1.39	0.039	0.245	NaN	NaN	NaN	NaN	NaN	NaN	1.154	0.674	0.704	1.108	0.548	0.654	1.127	0.434	0.66	1.137	0.294	0.705	1.122	0.078	0.61
745	3.725	1.316	1.043	0.491	1.082	0.892	0.313	1.199	0.877	0.277	1.192	0.689	0.227	1.216	0.557	0.265	1.271	0.459	0.258	1.38	0.347	0.223	1.456	0.166	0.302	1.389	0.041	0.245	NaN	NaN	NaN	NaN	NaN	NaN	1.153	0.675	0.704	1.108	0.548	0.654	1.127	0.435	0.66	1.138	0.294	0.705	1.122	0.078	0.61
746	3.73	1.314	1.043	0.492	1.08	0.893	0.313	1.197	0.878	0.277	1.187	0.69	0.227	1.212	0.558	0.264	1.266	0.46	0.257	1.376	0.349	0.222	1.453	0.168	0.302	1.388	0.042	0.245	NaN	NaN	NaN	1.08	0.879	0.637	1.153	0.675	0.704	1.108	0.548	0.654	1.128	0.435	0.66	1.138	0.294	0.705	1.122	0.078	0.61
747	3.735	1.312	1.045	0.493	1.078	0.894	0.314	1.194	0.879	0.278	1.183	0.691	0.227	1.206	0.559	0.264	1.26	0.461	0.256	1.371	0.351	0.222	1.45	0.171	0.302	1.387	0.044	0.245	NaN	NaN	NaN	1.079	0.88	0.638	1.152	0.676	0.705	1.108	0.549	0.655	1.128	0.435	0.66	1.139	0.294	0.705	1.122	0.079	0.61
748	3.74	1.309	1.046	0.494	1.075	0.896	0.314	1.192	0.88	0.278	1.179	0.692	0.227	1.201	0.559	0.263	1.255	0.462	0.256	1.367	0.352	0.221	1.446	0.174	0.303	1.386	0.046	0.245	NaN	NaN	NaN	1.078	0.882	0.64	1.151	0.676	0.705	1.108	0.549	0.655	1.129	0.435	0.659	1.139	0.294	0.705	1.123	0.079	0.61
749	3.745	1.307	1.047	0.495	1.072	0.897	0.315	1.19	0.881	0.279	1.175	0.693	0.226	1.196	0.561	0.262	1.25	0.463	0.255	1.363	0.354	0.221	1.443	0.176	0.303	1.384	0.048	0.245	NaN	NaN	NaN	1.077	0.883	0.642	1.151	0.676	0.705	1.108	0.549	0.655	1.129	0.435	0.659	1.139	0.294	0.705	1.123	0.079	0.61
750	3.75	1.305	1.047	0.496	1.07	0.897	0.315	1.187	0.882	0.279	1.171	0.694	0.226	1.191	0.562	0.261	1.246	0.464	0.255	1.358	0.356	0.221	1.439	0.179	0.303	1.382	0.05	0.245	NaN	NaN	NaN	1.075	0.883	0.642	1.151	0.677	0.705	1.108	0.549	0.655	1.129	0.435	0.659	1.139	0.294	0.705	1.123	0.079	0.61
751	3.755	1.302	1.048	0.497	1.068	0.898	0.315	1.185	0.883	0.28	1.166	0.696	0.226	1.187	0.563	0.261	1.24	0.465	0.254	1.354	0.358	0.221	1.436	0.181	0.304	1.38	0.052	0.245	NaN	NaN	NaN	1.072	0.882	0.642	1.15	0.677	0.705	1.107	0.549	0.655	1.129	0.435	0.659	1.138	0.294	0.705	1.123	0.079	0.609
752	3.76	1.3	1.048	0.498	1.065	0.9	0.315	1.183	0.885	0.281	1.162	0.697	0.226	1.181	0.563	0.26	1.235	0.466	0.254	1.35	0.36	0.221	1.432	0.183	0.304	1.378	0.053	0.244	NaN	NaN	NaN	1.069	0.882	0.642	1.149	0.677	0.706	1.107	0.549	0.655	1.129	0.435	0.659	1.138	0.294	0.705	1.123	0.079	0.609
753	3.765	1.298	1.049	0.499	1.063	0.9	0.315	1.181	0.886	0.281	1.159	0.698	0.226	1.177	0.564	0.26	1.23	0.467	0.253	1.346	0.361	0.221	1.428	0.185	0.304	1.375	0.055	0.243	NaN	NaN	NaN	1.067	0.882	0.642	1.149	0.678	0.706	1.107	0.549	0.655	1.128	0.435	0.659	1.137	0.294	0.705	1.123	0.079	0.609
754	3.77	1.296	1.05	0.5	1.062	0.901	0.315	1.178	0.887	0.281	1.155	0.699	0.225	1.173	0.566	0.259	1.226	0.468	0.253	1.342	0.363	0.221	1.424	0.187	0.304	1.371	0.057	0.243	NaN	NaN	NaN	1.065	0.882	0.642	1.148	0.678	0.706	1.106	0.55	0.655	1.128	0.435	0.66	1.137	0.294	0.705	1.122	0.079	0.609
755	3.775	1.294	1.051	0.501	1.06	0.902	0.316	1.176	0.887	0.282	1.152	0.701	0.225	1.169	0.567	0.258	1.221	0.47	0.252	1.338	0.365	0.221	1.42	0.189	0.304	1.368	0.059	0.242	NaN	NaN	NaN	1.063	0.882	0.642	1.146	0.678	0.706	1.106	0.55	0.655	1.127	0.435	0.66	1.137	0.294	0.705	1.122	0.079	0.609
756	3.78	1.292	1.051	0.501	1.058	0.903	0.316	1.174	0.888	0.282	1.148	0.702	0.225	1.164	0.568	0.258	1.217	0.471	0.252	1.333	0.366	0.221	1.416	0.191	0.304	1.364	0.061	0.241	NaN	NaN	NaN	1.061	0.883	0.642	1.145	0.679	0.706	1.105	0.55	0.655	1.127	0.435	0.66	1.137	0.294	0.705	1.122	0.079	0.609
757	3.785	1.289	1.051	0.502	1.055	0.904	0.317	1.172	0.889	0.283	1.144	0.703	0.225	1.16	0.569	0.257	1.213	0.472	0.251	1.33	0.368	0.222	1.411	0.192	0.304	1.36	0.062	0.24	NaN	NaN	NaN	1.058	0.883	0.643	1.144	0.679	0.706	1.105	0.55	0.656	1.126	0.435	0.66	1.136	0.294	0.705	1.122	0.079	0.609
758	3.79	1.287	1.052	0.503	1.053	0.905	0.317	1.169	0.89	0.283	1.141	0.704	0.224	1.156	0.57	0.256	1.208	0.473	0.25	1.326	0.37	0.222	1.406	0.193	0.304	1.355	0.064	0.239	NaN	NaN	NaN	1.056	0.884	0.644	1.143	0.679	0.706	1.104	0.55	0.656	1.126	0.435	0.66	1.136	0.295	0.705	1.122	0.079	0.609
759	3.795	1.285	1.052	0.503	1.052	0.905	0.318	1.167	0.891	0.283	1.137	0.706	0.224	1.152	0.571	0.255	1.204	0.474	0.249	1.322	0.371	0.223	1.401	0.193	0.304	1.35	0.065	0.238	NaN	NaN	NaN	1.054	0.884	0.644	1.142	0.679	0.706	1.104	0.55	0.656	1.126	0.436	0.66	1.136	0.295	0.705	1.122	0.079	0.609
760	3.8	1.283	1.053	0.504	1.05	0.906	0.318	1.166	0.892	0.283	1.134	0.707	0.224	1.148	0.572	0.255	1.2	0.476	0.249	1.318	0.372	0.223	1.396	0.194	0.304	1.345	0.067	0.236	NaN	NaN	NaN	1.053	0.884	0.645	1.141	0.68	0.706	1.103	0.55	0.655	1.125	0.436	0.66	1.136	0.295	0.705	1.122	0.079	0.609
761	3.805	1.282	1.054	0.504	1.048	0.907	0.319	1.164	0.893	0.282	1.131	0.708	0.223	1.144	0.573	0.254	1.196	0.477	0.248	1.314	0.373	0.223	1.391	0.194	0.304	1.34	0.068	0.235	NaN	NaN	NaN	1.05	0.885	0.645	1.14	0.681	0.706	1.102	0.55	0.655	1.125	0.436	0.66	1.136	0.295	0.705	1.122	0.079	0.609
762	3.81	1.279	1.054	0.505	1.046	0.907	0.319	1.162	0.894	0.282	1.127	0.709	0.222	1.141	0.574	0.254	1.192	0.478	0.248	1.31	0.374	0.223	1.386	0.194	0.304	1.334	0.069	0.234	NaN	NaN	NaN	1.048	0.885	0.646	1.138	0.681	0.706	1.101	0.551	0.655	1.125	0.436	0.66	1.136	0.295	0.705	1.122	0.079	0.609
763	3.815	1.277	1.054	0.505	1.044	0.908	0.32	1.16	0.894	0.283	1.124	0.71	0.222	1.137	0.575	0.253	1.188	0.479	0.247	1.306	0.375	0.223	1.38	0.194	0.303	1.328	0.069	0.232	NaN	NaN	NaN	1.046	0.885	0.646	1.137	0.682	0.707	1.1	0.551	0.656	1.125	0.437	0.66	1.136	0.295	0.705	1.122	0.079	0.609
764	3.82	1.274	1.054	0.505	1.041	0.908	0.321	1.158	0.895	0.283	1.121	0.712	0.222	1.134	0.576	0.253	1.185	0.48	0.247	1.302	0.375	0.223	1.374	0.193	0.303	1.322	0.07	0.23	NaN	NaN	NaN	1.044	0.885	0.647	1.136	0.682	0.706	1.099	0.551	0.656	1.125	0.437	0.66	1.136	0.295	0.705	1.122	0.079	0.609
765	3.825	1.272	1.055	0.505	1.039	0.909	0.321	1.155	0.896	0.283	1.118	0.713	0.221	1.13	0.577	0.252	1.181	0.48	0.247	1.298	0.375	0.223	1.368	0.193	0.303	1.316	0.07	0.229	NaN	NaN	NaN	1.041	0.885	0.648	1.135	0.682	0.706	1.099	0.551	0.656	1.125	0.437	0.66	1.137	0.296	0.704	1.122	0.079	0.609
766	3.83	1.27	1.055	0.506	1.037	0.909	0.322	1.153	0.896	0.284	1.115	0.714	0.221	1.128	0.578	0.251	1.177	0.48	0.246	1.294	0.375	0.223	1.362	0.192	0.302	1.31	0.07	0.227	NaN	NaN	NaN	1.04	0.885	0.649	1.133	0.682	0.706	1.098	0.551	0.655	1.125	0.437	0.66	1.137	0.296	0.704	1.122	0.079	0.609
767	3.835	1.269	1.057	0.506	1.035	0.909	0.323	1.151	0.897	0.284	1.112	0.715	0.221	1.125	0.58	0.251	1.173	0.481	0.246	1.29	0.375	0.223	1.356	0.191	0.302	1.303	0.07	0.225	NaN	NaN	NaN	1.038	0.886	0.649	1.132	0.683	0.706	1.098	0.551	0.655	1.125	0.437	0.659	1.137	0.296	0.704	1.122	0.08	0.609
768	3.84	1.267	1.057	0.507	1.033	0.909	0.324	1.148	0.898	0.284	1.109	0.716	0.221	1.122	0.58	0.25	1.17	0.482	0.246	1.285	0.375	0.223	1.35	0.189	0.301	1.296	0.07	0.223	NaN	NaN	NaN	1.037	0.886	0.65	1.13	0.683	0.706	1.097	0.551	0.655	1.125	0.437	0.659	1.137	0.296	0.704	1.122	0.08	0.609
769	3.845	1.264	1.057	0.507	1.03	0.91	0.325	1.146	0.898	0.285	1.106	0.717	0.221	1.119	0.581	0.25	1.167	0.483	0.245	1.281	0.374	0.223	1.343	0.187	0.301	1.288	0.07	0.222	NaN	NaN	NaN	1.035	0.887	0.651	1.129	0.683	0.706	1.097	0.551	0.655	1.125	0.437	0.659	1.138	0.296	0.704	1.122	0.08	0.609
770	3.85	1.262	1.056	0.507	1.028	0.91	0.326	1.143	0.898	0.285	1.103	0.718	0.221	1.116	0.582	0.25	1.163	0.483	0.245	1.277	0.374	0.223	1.336	0.186	0.3	1.281	0.069	0.22	NaN	NaN	NaN	1.033	0.887	0.652	1.128	0.684	0.706	1.097	0.552	0.655	1.124	0.437	0.659	1.138	0.296	0.704	1.122	0.08	0.609
771	3.855	1.26	1.057	0.507	1.026	0.911	0.326	1.141	0.899	0.285	1.101	0.718	0.22	1.113	0.583	0.25	1.159	0.483	0.245	1.272	0.373	0.222	1.329	0.184	0.299	1.273	0.068	0.218	NaN	NaN	NaN	1.031	0.887	0.652	1.127	0.684	0.706	1.097	0.552	0.655	1.124	0.438	0.659	1.138	0.296	0.704	1.122	0.08	0.609
772	3.86	1.259	1.058	0.507	1.025	0.911	0.327	1.139	0.9	0.285	1.099	0.72	0.22	1.111	0.583	0.249	1.156	0.484	0.245	1.268	0.372	0.222	1.322	0.181	0.298	1.265	0.067	0.217	NaN	NaN	NaN	1.029	0.888	0.653	1.126	0.684	0.706	1.096	0.552	0.655	1.124	0.438	0.659	1.138	0.297	0.703	1.122	0.08	0.609
773	3.865	1.256	1.058	0.507	1.022	0.912	0.327	1.136	0.9	0.285	1.097	0.72	0.22	1.108	0.584	0.25	1.153	0.484	0.244	1.263	0.371	0.222	1.315	0.179	0.297	1.256	0.067	0.215	NaN	NaN	NaN	1.027	0.888	0.653	1.125	0.685	0.705	1.096	0.552	0.655	1.124	0.438	0.659	1.138	0.297	0.703	1.122	0.08	0.609
774	3.87	1.255	1.058	0.507	1.02	0.912	0.328	1.134	0.901	0.285	1.095	0.721	0.22	1.106	0.585	0.249	1.149	0.484	0.244	1.259	0.37	0.221	1.307	0.177	0.296	1.248	0.065	0.213	NaN	NaN	NaN	1.025	0.889	0.654	1.124	0.685	0.705	1.095	0.553	0.655	1.124	0.438	0.659	1.138	0.297	0.703	1.122	0.08	0.609
775	3.875	1.253	1.059	0.507	1.017	0.914	0.328	1.132	0.902	0.285	1.093	0.722	0.22	1.103	0.585	0.249	1.146	0.484	0.244	1.254	0.369	0.221	1.299	0.175	0.295	1.239	0.064	0.211	NaN	NaN	NaN	1.023	0.889	0.654	1.123	0.685	0.705	1.095	0.553	0.655	1.124	0.438	0.658	1.138	0.298	0.703	1.122	0.08	0.609
776	3.88	1.251	1.059	0.507	1.015	0.914	0.328	1.13	0.903	0.285	1.091	0.723	0.22	1.101	0.586	0.249	1.143	0.484	0.244	1.249	0.367	0.22	1.292	0.173	0.294	1.23	0.063	0.209	NaN	NaN	NaN	1.021	0.889	0.654	1.122	0.686	0.705	1.094	0.553	0.655	1.124	0.439	0.658	1.138	0.298	0.703	1.122	0.08	0.609
777	3.885	1.249	1.059	0.507	1.013	0.915	0.328	1.127	0.903	0.285	1.089	0.723	0.22	1.099	0.586	0.249	1.139	0.484	0.243	1.245	0.366	0.22	1.284	0.17	0.292	1.22	0.061	0.207	NaN	NaN	NaN	1.02	0.89	0.654	1.121	0.686	0.705	1.094	0.554	0.655	1.123	0.439	0.658	1.138	0.298	0.703	1.122	0.08	0.609
778	3.89	1.247	1.059	0.507	1.011	0.916	0.327	1.125	0.904	0.285	1.087	0.724	0.22	1.096	0.587	0.249	1.136	0.484	0.243	1.24	0.364	0.219	1.275	0.167	0.291	1.211	0.06	0.205	NaN	NaN	NaN	1.018	0.89	0.654	1.12	0.687	0.704	1.093	0.554	0.655	1.123	0.44	0.657	1.138	0.298	0.702	1.122	0.08	0.609
779	3.895	1.245	1.06	0.507	1.009	0.917	0.327	1.123	0.904	0.285	1.085	0.724	0.22	1.094	0.587	0.249	1.133	0.484	0.243	1.234	0.362	0.219	1.267	0.165	0.29	1.201	0.059	0.204	NaN	NaN	NaN	1.016	0.89	0.654	1.119	0.687	0.704	1.093	0.554	0.655	1.123	0.44	0.657	1.138	0.298	0.702	1.122	0.08	0.609
780	3.9	1.243	1.06	0.507	1.007	0.917	0.328	1.121	0.905	0.285	1.083	0.725	0.22	1.092	0.587	0.249	1.13	0.484	0.243	1.229	0.361	0.218	1.259	0.162	0.288	1.191	0.057	0.202	NaN	NaN	NaN	1.014	0.89	0.654	1.119	0.687	0.704	1.093	0.554	0.654	1.123	0.44	0.657	1.137	0.298	0.702	1.122	0.08	0.609
781	3.905	1.241	1.06	0.507	1.005	0.918	0.328	1.119	0.906	0.285	1.081	0.725	0.22	1.09	0.587	0.25	1.127	0.484	0.243	1.224	0.359	0.217	1.25	0.159	0.287	1.181	0.056	0.2	NaN	NaN	NaN	1.012	0.89	0.653	1.118	0.687	0.704	1.093	0.555	0.654	1.123	0.44	0.656	1.137	0.298	0.701	1.122	0.08	0.609
782	3.91	1.239	1.06	0.507	1.003	0.918	0.328	1.117	0.907	0.285	1.08	0.725	0.22	1.088	0.588	0.25	1.124	0.484	0.243	1.219	0.357	0.216	1.241	0.156	0.285	1.17	0.054	0.198	NaN	NaN	NaN	1.01	0.89	0.653	1.117	0.688	0.703	1.092	0.555	0.654	1.122	0.44	0.656	1.137	0.298	0.701	1.122	0.08	0.608
783	3.915	1.237	1.061	0.507	1	0.919	0.327	1.115	0.907	0.284	1.078	0.726	0.22	1.086	0.588	0.25	1.12	0.484	0.243	1.213	0.355	0.215	1.233	0.154	0.284	1.16	0.053	0.196	NaN	NaN	NaN	1.009	0.89	0.653	1.116	0.688	0.703	1.091	0.554	0.653	1.122	0.44	0.656	1.137	0.298	0.701	1.121	0.08	0.608
784	3.92	1.235	1.061	0.507	0.997	0.92	0.327	1.113	0.908	0.284	1.076	0.726	0.22	1.084	0.588	0.25	1.118	0.483	0.244	1.208	0.353	0.215	1.224	0.151	0.282	1.149	0.052	0.195	NaN	NaN	NaN	1.008	0.891	0.653	1.115	0.688	0.702	1.09	0.554	0.652	1.122	0.44	0.656	1.136	0.298	0.7	1.121	0.08	0.608
785	3.925	1.233	1.061	0.507	0.995	0.921	0.327	1.111	0.908	0.284	1.074	0.726	0.22	1.082	0.589	0.25	1.114	0.483	0.244	1.203	0.351	0.214	1.214	0.148	0.281	1.137	0.05	0.193	NaN	NaN	NaN	1.007	0.891	0.652	1.113	0.688	0.702	1.09	0.554	0.652	1.122	0.44	0.655	1.136	0.298	0.7	1.121	0.08	0.608
786	3.93	1.232	1.061	0.507	0.994	0.921	0.327	1.108	0.908	0.284	1.072	0.726	0.22	1.081	0.589	0.251	1.111	0.483	0.244	1.197	0.349	0.213	1.205	0.146	0.279	1.126	0.049	0.191	NaN	NaN	NaN	1.005	0.891	0.652	1.112	0.688	0.702	1.089	0.554	0.652	1.121	0.44	0.654	1.136	0.298	0.7	1.121	0.08	0.608
787	3.935	1.229	1.062	0.507	0.992	0.922	0.327	1.106	0.909	0.284	1.071	0.726	0.221	1.079	0.589	0.251	1.108	0.483	0.244	1.191	0.347	0.213	1.196	0.144	0.277	1.115	0.048	0.189	NaN	NaN	NaN	1.002	0.891	0.652	1.111	0.688	0.701	1.089	0.555	0.651	1.121	0.44	0.654	1.136	0.298	0.7	1.121	0.08	0.607
788	3.94	1.227	1.062	0.507	0.99	0.922	0.326	1.105	0.91	0.284	1.069	0.727	0.221	1.077	0.589	0.252	1.106	0.482	0.244	1.186	0.345	0.212	1.187	0.141	0.275	1.104	0.047	0.188	NaN	NaN	NaN	1.001	0.891	0.651	1.11	0.688	0.701	1.089	0.555	0.651	1.121	0.44	0.653	1.136	0.299	0.699	1.121	0.08	0.607
789	3.945	1.226	1.062	0.506	0.988	0.923	0.326	1.103	0.91	0.284	1.067	0.727	0.221	1.075	0.589	0.252	1.102	0.481	0.244	1.181	0.344	0.212	1.177	0.139	0.274	1.092	0.046	0.186	NaN	NaN	NaN	0.999	0.891	0.651	1.109	0.688	0.701	1.088	0.555	0.651	1.121	0.44	0.653	1.136	0.299	0.699	1.121	0.08	0.607
790	3.95	1.224	1.063	0.506	0.986	0.923	0.326	1.101	0.91	0.283	1.065	0.727	0.221	1.073	0.589	0.253	1.099	0.481	0.244	1.175	0.342	0.211	1.168	0.137	0.272	1.08	0.045	0.185	NaN	NaN	NaN	0.998	0.891	0.651	1.107	0.688	0.701	1.088	0.555	0.651	1.12	0.44	0.652	1.135	0.299	0.699	1.121	0.08	0.606
791	3.955	1.222	1.062	0.506	0.984	0.924	0.326	1.099	0.91	0.283	1.063	0.727	0.221	1.071	0.589	0.254	1.096	0.481	0.245	1.169	0.34	0.21	1.158	0.135	0.27	1.069	0.044	0.183	NaN	NaN	NaN	0.996	0.891	0.65	1.106	0.688	0.7	1.087	0.554	0.65	1.119	0.44	0.652	1.135	0.299	0.698	1.121	0.08	0.606
792	3.96	1.221	1.063	0.506	0.982	0.924	0.326	1.097	0.911	0.283	1.061	0.726	0.221	1.07	0.589	0.254	1.093	0.48	0.245	1.164	0.339	0.21	1.15	0.133	0.268	1.058	0.044	0.182	NaN	NaN	NaN	0.995	0.891	0.649	1.105	0.688	0.7	1.086	0.554	0.649	1.119	0.44	0.652	1.135	0.299	0.698	1.121	0.081	0.606
793	3.965	1.219	1.063	0.506	0.98	0.924	0.326	1.095	0.911	0.283	1.06	0.727	0.222	1.068	0.589	0.255	1.09	0.479	0.245	1.158	0.337	0.209	1.141	0.132	0.266	1.046	0.044	0.181	NaN	NaN	NaN	0.993	0.891	0.649	1.104	0.688	0.699	1.085	0.554	0.648	1.118	0.44	0.652	1.134	0.299	0.698	1.121	0.081	0.606
794	3.97	1.217	1.063	0.505	0.978	0.924	0.325	1.093	0.911	0.283	1.058	0.727	0.222	1.066	0.588	0.255	1.087	0.479	0.246	1.152	0.336	0.209	1.131	0.13	0.264	1.034	0.044	0.179	NaN	NaN	NaN	0.99	0.891	0.65	1.103	0.689	0.699	1.084	0.554	0.648	1.118	0.44	0.651	1.134	0.299	0.697	1.121	0.081	0.606
795	3.975	1.215	1.062	0.505	0.976	0.924	0.325	1.091	0.911	0.283	1.055	0.726	0.222	1.064	0.588	0.256	1.084	0.478	0.246	1.147	0.334	0.208	1.121	0.129	0.263	1.022	0.043	0.178	NaN	NaN	NaN	0.988	0.891	0.649	1.101	0.689	0.698	1.084	0.554	0.648	1.117	0.44	0.651	1.134	0.299	0.697	1.121	0.081	0.606
796	3.98	1.213	1.063	0.505	0.975	0.924	0.325	1.09	0.911	0.282	1.053	0.726	0.222	1.062	0.588	0.256	1.081	0.478	0.246	1.141	0.333	0.207	1.112	0.127	0.261	1.01	0.043	0.178	NaN	NaN	NaN	0.986	0.891	0.649	1.1	0.689	0.698	1.083	0.554	0.648	1.116	0.44	0.65	1.133	0.299	0.697	1.121	0.081	0.606
797	3.985	1.211	1.062	0.504	0.973	0.924	0.325	1.088	0.911	0.282	1.051	0.726	0.222	1.06	0.587	0.256	1.078	0.478	0.247	1.135	0.331	0.207	1.102	0.126	0.259	0.999	0.043	0.176	NaN	NaN	NaN	0.984	0.891	0.648	1.098	0.689	0.698	1.083	0.554	0.647	1.116	0.44	0.65	1.132	0.299	0.696	1.121	0.081	0.606
798	3.99	1.209	1.061	0.504	0.971	0.924	0.325	1.086	0.911	0.282	1.049	0.725	0.222	1.058	0.587	0.257	1.075	0.477	0.247	1.129	0.33	0.206	1.093	0.125	0.257	0.988	0.043	0.175	NaN	NaN	NaN	0.983	0.89	0.648	1.096	0.689	0.698	1.081	0.554	0.647	1.115	0.441	0.649	1.131	0.299	0.696	1.121	0.081	0.605
799	3.995	1.207	1.062	0.504	0.968	0.924	0.325	1.084	0.911	0.282	1.047	0.725	0.222	1.056	0.587	0.258	1.071	0.476	0.247	1.123	0.329	0.205	1.084	0.125	0.255	0.977	0.043	0.174	NaN	NaN	NaN	0.982	0.89	0.647	1.095	0.689	0.697	1.08	0.554	0.646	1.114	0.441	0.649	1.13	0.299	0.696	1.121	0.081	0.605
800	4	1.206	1.062	0.503	0.967	0.924	0.324	1.082	0.911	0.281	1.044	0.725	0.222	1.054	0.586	0.258	1.068	0.476	0.248	1.117	0.328	0.205	1.074	0.124	0.254	0.966	0.043	0.173	NaN	NaN	NaN	0.98	0.89	0.646	1.093	0.689	0.697	1.079	0.554	0.646	1.114	0.441	0.649	1.13	0.299	0.696	1.12	0.081	0.605
801	4.005	1.204	1.062	0.503	0.966	0.924	0.324	1.08	0.91	0.281	1.042	0.724	0.222	1.052	0.586	0.258	1.064	0.475	0.248	1.112	0.327	0.204	1.065	0.123	0.253	0.955	0.044	0.173	NaN	NaN	NaN	0.979	0.89	0.647	1.092	0.689	0.697	1.078	0.554	0.646	1.113	0.441	0.649	1.129	0.299	0.695	1.12	0.081	0.605
802	4.01	1.202	1.061	0.502	0.964	0.923	0.324	1.078	0.91	0.28	1.04	0.724	0.222	1.05	0.586	0.259	1.061	0.475	0.248	1.105	0.326	0.204	1.055	0.122	0.251	0.945	0.044	0.172	NaN	NaN	NaN	0.978	0.89	0.647	1.09	0.689	0.696	1.077	0.554	0.646	1.112	0.44	0.648	1.129	0.299	0.695	1.12	0.081	0.605
803	4.015	1.201	1.062	0.502	0.962	0.923	0.324	1.076	0.91	0.28	1.038	0.723	0.222	1.048	0.585	0.259	1.057	0.474	0.248	1.099	0.325	0.203	1.046	0.122	0.25	0.934	0.045	0.171	NaN	NaN	NaN	0.975	0.889	0.647	1.089	0.689	0.696	1.077	0.554	0.645	1.112	0.44	0.648	1.128	0.299	0.695	1.12	0.081	0.605
804	4.02	1.2	1.063	0.502	0.96	0.923	0.324	1.075	0.91	0.279	1.036	0.722	0.222	1.045	0.584	0.259	1.053	0.474	0.248	1.093	0.324	0.203	1.036	0.122	0.249	0.924	0.046	0.171	NaN	NaN	NaN	0.974	0.889	0.647	1.088	0.689	0.695	1.076	0.554	0.645	1.111	0.44	0.648	1.128	0.299	0.695	1.12	0.081	0.604
805	4.025	1.197	1.062	0.501	0.959	0.923	0.324	1.073	0.909	0.279	1.034	0.722	0.222	1.043	0.584	0.259	1.05	0.473	0.248	1.087	0.323	0.202	1.027	0.121	0.248	0.912	0.047	0.17	NaN	NaN	NaN	0.973	0.889	0.647	1.086	0.689	0.695	1.074	0.554	0.644	1.111	0.44	0.647	1.128	0.299	0.694	1.12	0.081	0.604
806	4.03	1.195	1.061	0.5	0.956	0.923	0.324	1.071	0.909	0.279	1.031	0.722	0.222	1.04	0.584	0.259	1.046	0.473	0.249	1.081	0.322	0.202	1.018	0.121	0.247	0.902	0.048	0.169	NaN	NaN	NaN	0.971	0.889	0.646	1.084	0.689	0.694	1.073	0.554	0.644	1.11	0.44	0.647	1.127	0.299	0.694	1.12	0.081	0.604
807	4.035	1.193	1.061	0.5	0.953	0.922	0.323	1.069	0.909	0.278	1.029	0.721	0.222	1.037	0.583	0.259	1.042	0.473	0.249	1.075	0.321	0.201	1.01	0.122	0.246	0.892	0.048	0.17	NaN	NaN	NaN	0.967	0.889	0.646	1.083	0.689	0.694	1.072	0.554	0.643	1.109	0.44	0.647	1.127	0.299	0.694	1.12	0.081	0.604
808	4.04	1.192	1.061	0.499	0.952	0.922	0.323	1.067	0.908	0.278	1.027	0.721	0.222	1.034	0.582	0.259	1.038	0.472	0.249	1.068	0.321	0.2	1.002	0.122	0.245	0.882	0.049	0.17	NaN	NaN	NaN	0.966	0.889	0.646	1.081	0.689	0.694	1.072	0.554	0.643	1.109	0.44	0.646	1.126	0.3	0.694	1.12	0.081	0.604
809	4.045	1.19	1.06	0.499	0.951	0.921	0.322	1.065	0.907	0.278	1.024	0.72	0.222	1.032	0.582	0.259	1.034	0.472	0.249	1.062	0.32	0.199	0.993	0.122	0.244	0.873	0.05	0.17	NaN	NaN	NaN	0.965	0.889	0.646	1.079	0.689	0.694	1.071	0.554	0.643	1.108	0.44	0.646	1.125	0.3	0.694	1.12	0.081	0.603
810	4.05	1.188	1.061	0.499	0.949	0.921	0.322	1.063	0.907	0.277	1.021	0.719	0.222	1.029	0.581	0.26	1.03	0.471	0.249	1.056	0.32	0.199	0.984	0.121	0.243	0.863	0.05	0.17	NaN	NaN	NaN	0.963	0.889	0.645	1.078	0.689	0.694	1.071	0.554	0.643	1.107	0.44	0.645	1.125	0.3	0.693	1.12	0.081	0.603
811	4.055	1.186	1.06	0.498	0.946	0.921	0.322	1.061	0.907	0.276	1.019	0.719	0.221	1.026	0.581	0.26	1.025	0.471	0.249	1.049	0.319	0.198	0.976	0.121	0.243	0.853	0.051	0.171	NaN	NaN	NaN	0.961	0.888	0.645	1.076	0.689	0.693	1.07	0.554	0.642	1.107	0.44	0.645	1.124	0.3	0.693	1.121	0.081	0.603
812	4.06	1.183	1.06	0.497	0.944	0.921	0.321	1.059	0.907	0.276	1.016	0.718	0.221	1.022	0.58	0.26	1.021	0.47	0.249	1.043	0.318	0.197	0.968	0.121	0.242	0.844	0.051	0.171	NaN	NaN	NaN	0.96	0.889	0.645	1.075	0.689	0.693	1.069	0.553	0.642	1.106	0.44	0.645	1.124	0.3	0.693	1.12	0.081	0.603
813	4.065	1.182	1.059	0.497	0.943	0.92	0.321	1.057	0.906	0.276	1.013	0.718	0.221	1.019	0.58	0.26	1.017	0.47	0.249	1.037	0.318	0.197	0.961	0.122	0.241	0.835	0.052	0.172	NaN	NaN	NaN	0.958	0.888	0.645	1.073	0.689	0.693	1.068	0.553	0.641	1.106	0.44	0.644	1.124	0.3	0.692	1.12	0.081	0.602
814	4.07	1.18	1.058	0.496	0.941	0.919	0.32	1.055	0.905	0.275	1.01	0.717	0.221	1.016	0.579	0.26	1.013	0.47	0.249	1.031	0.317	0.196	0.953	0.122	0.241	0.826	0.053	0.172	NaN	NaN	NaN	0.956	0.888	0.644	1.071	0.689	0.692	1.067	0.553	0.641	1.105	0.44	0.644	1.123	0.3	0.692	1.12	0.081	0.602
815	4.075	1.178	1.058	0.495	0.939	0.919	0.32	1.053	0.905	0.275	1.007	0.716	0.221	1.013	0.579	0.259	1.008	0.469	0.249	1.025	0.317	0.196	0.945	0.121	0.241	0.818	0.053	0.173	NaN	NaN	NaN	0.954	0.888	0.644	1.069	0.688	0.692	1.065	0.553	0.641	1.104	0.44	0.644	1.123	0.299	0.692	1.12	0.081	0.602
816	4.08	1.177	1.059	0.495	0.938	0.918	0.319	1.051	0.905	0.275	1.004	0.715	0.22	1.009	0.578	0.259	1.004	0.469	0.249	1.019	0.317	0.196	0.938	0.121	0.24	0.81	0.054	0.173	NaN	NaN	NaN	0.952	0.888	0.643	1.067	0.688	0.692	1.064	0.553	0.641	1.104	0.44	0.644	1.122	0.299	0.692	1.12	0.081	0.602
817	4.085	1.174	1.059	0.494	0.935	0.917	0.318	1.049	0.904	0.274	1.001	0.715	0.22	1.005	0.577	0.259	0.999	0.468	0.248	1.013	0.316	0.196	0.931	0.122	0.24	0.802	0.054	0.174	NaN	NaN	NaN	0.95	0.888	0.642	1.065	0.689	0.692	1.063	0.553	0.641	1.103	0.44	0.644	1.121	0.299	0.692	1.12	0.081	0.602
818	4.09	1.172	1.057	0.493	0.934	0.917	0.318	1.046	0.903	0.274	0.997	0.714	0.219	1.001	0.577	0.259	0.995	0.468	0.248	1.008	0.316	0.195	0.924	0.121	0.241	0.795	0.055	0.175	NaN	NaN	NaN	0.948	0.888	0.641	1.063	0.689	0.692	1.062	0.553	0.641	1.102	0.44	0.644	1.121	0.299	0.692	1.12	0.081	0.602
819	4.095	1.171	1.057	0.492	0.932	0.917	0.317	1.044	0.902	0.273	0.993	0.714	0.219	0.996	0.576	0.259	0.99	0.467	0.248	1.002	0.315	0.195	0.918	0.121	0.241	0.787	0.056	0.176	NaN	NaN	NaN	0.946	0.888	0.641	1.062	0.689	0.691	1.061	0.553	0.64	1.102	0.44	0.644	1.12	0.299	0.691	1.12	0.081	0.602
820	4.1	1.169	1.058	0.492	0.928	0.917	0.317	1.043	0.902	0.272	0.99	0.713	0.219	0.992	0.576	0.258	0.985	0.467	0.248	0.996	0.315	0.195	0.911	0.122	0.241	0.781	0.056	0.177	NaN	NaN	NaN	0.944	0.888	0.64	1.06	0.689	0.691	1.06	0.552	0.64	1.101	0.44	0.644	1.12	0.299	0.691	1.12	0.081	0.602
821	4.105	1.167	1.058	0.491	0.926	0.917	0.317	1.041	0.901	0.272	0.986	0.712	0.219	0.988	0.576	0.258	0.98	0.467	0.247	0.991	0.314	0.194	0.906	0.122	0.241	0.774	0.057	0.178	NaN	NaN	NaN	0.942	0.888	0.64	1.057	0.689	0.691	1.058	0.552	0.64	1.1	0.441	0.644	1.119	0.299	0.691	1.12	0.081	0.602
822	4.11	1.165	1.057	0.491	0.925	0.916	0.316	1.038	0.901	0.271	0.982	0.712	0.218	0.984	0.575	0.258	0.976	0.467	0.247	0.985	0.313	0.194	0.9	0.122	0.241	0.768	0.057	0.179	NaN	NaN	NaN	0.94	0.888	0.64	1.055	0.689	0.691	1.057	0.552	0.64	1.099	0.441	0.643	1.119	0.299	0.691	1.12	0.081	0.602
823	4.115	1.163	1.055	0.489	0.923	0.915	0.315	1.036	0.9	0.271	0.978	0.711	0.218	0.979	0.575	0.257	0.971	0.466	0.247	0.98	0.313	0.194	0.894	0.122	0.242	0.762	0.057	0.18	NaN	NaN	NaN	0.937	0.888	0.639	1.054	0.689	0.691	1.055	0.552	0.64	1.098	0.441	0.644	1.118	0.299	0.691	1.12	0.081	0.602
824	4.12	1.161	1.055	0.488	0.92	0.915	0.314	1.034	0.899	0.271	0.974	0.711	0.217	0.974	0.575	0.257	0.966	0.466	0.247	0.974	0.312	0.194	0.889	0.121	0.242	0.756	0.056	0.181	NaN	NaN	NaN	0.936	0.888	0.638	1.052	0.689	0.691	1.054	0.552	0.64	1.097	0.441	0.644	1.117	0.3	0.691	1.12	0.082	0.602
825	4.125	1.159	1.056	0.488	0.919	0.915	0.314	1.031	0.898	0.271	0.97	0.711	0.217	0.97	0.574	0.257	0.961	0.466	0.246	0.968	0.312	0.194	0.884	0.121	0.243	0.751	0.056	0.183	NaN	NaN	NaN	0.934	0.888	0.638	1.05	0.689	0.691	1.054	0.552	0.64	1.096	0.441	0.644	1.117	0.3	0.691	1.12	0.082	0.602
826	4.13	1.158	1.056	0.487	0.916	0.914	0.313	1.029	0.897	0.271	0.965	0.71	0.217	0.965	0.574	0.256	0.956	0.465	0.246	0.963	0.311	0.194	0.879	0.121	0.243	0.746	0.056	0.184	NaN	NaN	NaN	0.932	0.888	0.637	1.048	0.689	0.69	1.053	0.552	0.64	1.095	0.441	0.644	1.116	0.3	0.691	1.119	0.082	0.602
827	4.135	1.155	1.055	0.486	0.915	0.913	0.313	1.027	0.896	0.271	0.961	0.71	0.217	0.96	0.574	0.256	0.951	0.465	0.246	0.958	0.311	0.193	0.874	0.121	0.244	0.741	0.056	0.185	NaN	NaN	NaN	0.93	0.888	0.637	1.046	0.689	0.69	1.051	0.552	0.639	1.094	0.441	0.644	1.115	0.3	0.691	1.119	0.082	0.602
828	4.14	1.154	1.055	0.485	0.914	0.912	0.312	1.025	0.896	0.27	0.957	0.709	0.216	0.956	0.573	0.256	0.947	0.465	0.246	0.953	0.311	0.193	0.869	0.12	0.244	0.736	0.055	0.186	NaN	NaN	NaN	0.928	0.888	0.636	1.044	0.689	0.69	1.049	0.552	0.639	1.093	0.441	0.644	1.114	0.3	0.69	1.119	0.082	0.601
829	4.145	1.152	1.055	0.484	0.91	0.911	0.311	1.023	0.895	0.269	0.953	0.709	0.216	0.951	0.573	0.255	0.942	0.465	0.246	0.948	0.311	0.193	0.865	0.12	0.245	0.731	0.055	0.188	NaN	NaN	NaN	0.926	0.888	0.635	1.042	0.689	0.69	1.047	0.552	0.639	1.092	0.442	0.643	1.114	0.3	0.69	1.119	0.082	0.601
830	4.15	1.149	1.054	0.483	0.909	0.911	0.311	1.02	0.894	0.269	0.949	0.709	0.216	0.946	0.573	0.255	0.937	0.464	0.245	0.944	0.311	0.194	0.861	0.119	0.246	0.727	0.054	0.189	NaN	NaN	NaN	0.924	0.888	0.634	1.041	0.689	0.69	1.047	0.552	0.639	1.091	0.441	0.642	1.113	0.3	0.69	1.119	0.082	0.601
831	4.155	1.148	1.054	0.482	0.906	0.911	0.311	1.019	0.894	0.269	0.945	0.709	0.215	0.942	0.572	0.255	0.932	0.464	0.245	0.939	0.311	0.194	0.857	0.119	0.247	0.723	0.053	0.19	NaN	NaN	NaN	0.923	0.887	0.634	1.039	0.689	0.69	1.046	0.552	0.639	1.09	0.441	0.642	1.112	0.3	0.69	1.119	0.082	0.601
832	4.16	1.145	1.054	0.481	0.902	0.91	0.31	1.016	0.893	0.268	0.941	0.709	0.215	0.937	0.572	0.254	0.928	0.463	0.245	0.935	0.31	0.194	0.853	0.119	0.248	0.719	0.052	0.192	NaN	NaN	NaN	0.92	0.888	0.633	1.037	0.689	0.689	1.045	0.552	0.639	1.089	0.441	0.641	1.111	0.3	0.69	1.119	0.082	0.601
833	4.165	1.144	1.053	0.48	0.901	0.909	0.309	1.015	0.892	0.267	0.937	0.708	0.215	0.933	0.572	0.254	0.923	0.463	0.245	0.93	0.31	0.194	0.849	0.118	0.248	0.716	0.052	0.193	NaN	NaN	NaN	0.918	0.888	0.633	1.035	0.689	0.689	1.043	0.552	0.638	1.088	0.441	0.641	1.11	0.3	0.689	1.119	0.082	0.601
834	4.17	1.142	1.052	0.479	0.899	0.908	0.309	1.013	0.891	0.266	0.933	0.708	0.214	0.929	0.571	0.254	0.919	0.463	0.245	0.926	0.309	0.194	0.846	0.118	0.249	0.712	0.051	0.195	NaN	NaN	NaN	0.917	0.888	0.633	1.033	0.689	0.689	1.041	0.552	0.638	1.087	0.441	0.641	1.109	0.3	0.689	1.119	0.083	0.601
835	4.175	1.139	1.052	0.477	0.897	0.907	0.308	1.01	0.89	0.266	0.93	0.707	0.214	0.925	0.571	0.253	0.914	0.463	0.245	0.922	0.309	0.194	0.842	0.117	0.25	0.709	0.05	0.197	NaN	NaN	NaN	0.915	0.888	0.632	1.032	0.689	0.689	1.04	0.552	0.637	1.086	0.441	0.641	1.109	0.301	0.689	1.119	0.083	0.601
836	4.18	1.136	1.051	0.476	0.894	0.907	0.307	1.007	0.889	0.265	0.926	0.707	0.214	0.921	0.57	0.253	0.91	0.462	0.245	0.917	0.308	0.194	0.839	0.117	0.251	0.706	0.048	0.198	NaN	NaN	NaN	0.913	0.888	0.631	1.029	0.688	0.688	1.039	0.552	0.637	1.085	0.441	0.641	1.108	0.301	0.689	1.119	0.083	0.601
837	4.185	1.135	1.051	0.475	0.891	0.906	0.307	1.005	0.889	0.265	0.923	0.706	0.213	0.917	0.57	0.253	0.906	0.462	0.245	0.913	0.308	0.194	0.836	0.116	0.252	0.703	0.047	0.2	NaN	NaN	NaN	0.911	0.888	0.631	1.028	0.688	0.688	1.038	0.552	0.637	1.084	0.441	0.641	1.108	0.301	0.689	1.119	0.083	0.6
838	4.19	1.133	1.051	0.474	0.889	0.905	0.306	1.002	0.888	0.264	0.92	0.705	0.213	0.913	0.569	0.253	0.902	0.461	0.245	0.91	0.307	0.194	0.834	0.115	0.253	0.7	0.046	0.202	NaN	NaN	NaN	0.909	0.888	0.63	1.026	0.688	0.688	1.037	0.552	0.637	1.083	0.441	0.64	1.107	0.301	0.688	1.119	0.083	0.6
839	4.195	1.13	1.05	0.472	0.885	0.905	0.305	0.999	0.887	0.264	0.917	0.704	0.213	0.909	0.568	0.253	0.898	0.46	0.245	0.906	0.307	0.194	0.831	0.114	0.254	0.698	0.044	0.203	NaN	NaN	NaN	0.908	0.888	0.63	1.025	0.688	0.687	1.036	0.551	0.636	1.082	0.442	0.64	1.106	0.301	0.688	1.119	0.083	0.6
840	4.2	1.128	1.049	0.471	0.882	0.905	0.305	0.996	0.886	0.263	0.914	0.703	0.213	0.906	0.568	0.253	0.895	0.46	0.245	0.902	0.306	0.195	0.829	0.114	0.255	0.695	0.043	0.205	NaN	NaN	NaN	0.905	0.888	0.63	1.023	0.688	0.687	1.034	0.551	0.636	1.081	0.441	0.639	1.106	0.301	0.688	1.119	0.083	0.6
841	4.205	1.125	1.048	0.469	0.88	0.904	0.304	0.993	0.885	0.262	0.911	0.702	0.212	0.903	0.567	0.253	0.891	0.459	0.245	0.899	0.305	0.195	0.826	0.113	0.256	0.692	0.042	0.206	NaN	NaN	NaN	0.903	0.889	0.629	1.021	0.688	0.686	1.033	0.55	0.636	1.08	0.441	0.639	1.105	0.301	0.687	1.119	0.083	0.6
842	4.21	1.122	1.047	0.468	0.878	0.903	0.304	0.99	0.884	0.261	0.909	0.7	0.212	0.899	0.567	0.253	0.888	0.459	0.245	0.896	0.305	0.195	0.824	0.112	0.257	0.69	0.04	0.208	NaN	NaN	NaN	0.901	0.889	0.629	1.019	0.687	0.686	1.031	0.55	0.636	1.079	0.441	0.638	1.104	0.301	0.687	1.119	0.083	0.6
843	4.215	1.12	1.047	0.466	0.875	0.902	0.303	0.987	0.883	0.26	0.906	0.699	0.212	0.896	0.566	0.254	0.885	0.458	0.245	0.893	0.304	0.195	0.821	0.111	0.258	0.688	0.038	0.21	NaN	NaN	NaN	0.899	0.889	0.628	1.017	0.687	0.686	1.029	0.55	0.635	1.077	0.441	0.638	1.103	0.301	0.687	1.119	0.083	0.6
844	4.22	1.117	1.046	0.465	0.872	0.901	0.302	0.984	0.882	0.259	0.904	0.698	0.211	0.893	0.565	0.254	0.882	0.457	0.245	0.889	0.303	0.195	0.819	0.11	0.259	0.686	0.036	0.212	NaN	NaN	NaN	0.897	0.888	0.628	1.015	0.687	0.685	1.027	0.55	0.635	1.076	0.441	0.637	1.102	0.301	0.687	1.119	0.083	0.6
845	4.225	1.115	1.045	0.463	0.868	0.901	0.302	0.98	0.881	0.259	0.902	0.696	0.211	0.89	0.564	0.254	0.879	0.456	0.246	0.887	0.302	0.196	0.817	0.109	0.26	0.684	0.033	0.214	NaN	NaN	NaN	0.896	0.888	0.627	1.014	0.687	0.685	1.026	0.549	0.634	1.075	0.441	0.637	1.102	0.301	0.686	1.119	0.083	0.6
846	4.23	1.113	1.045	0.462	0.864	0.9	0.301	0.977	0.88	0.258	0.899	0.694	0.211	0.888	0.563	0.255	0.877	0.454	0.246	0.885	0.301	0.197	0.815	0.107	0.261	0.682	0.032	0.215	NaN	NaN	NaN	0.894	0.888	0.626	1.012	0.686	0.684	1.025	0.549	0.634	1.073	0.441	0.636	1.101	0.301	0.686	1.119	0.083	0.6
847	4.235	1.11	1.044	0.46	0.862	0.899	0.3	0.974	0.879	0.257	0.897	0.693	0.211	0.885	0.561	0.255	0.874	0.453	0.247	0.882	0.299	0.197	0.813	0.106	0.262	0.68	0.03	0.217	NaN	NaN	NaN	0.892	0.888	0.625	1.01	0.686	0.684	1.023	0.549	0.633	1.072	0.44	0.636	1.1	0.301	0.686	1.119	0.083	0.6
848	4.24	1.107	1.043	0.458	0.858	0.898	0.3	0.97	0.878	0.256	0.895	0.691	0.21	0.882	0.56	0.255	0.872	0.452	0.247	0.88	0.298	0.198	0.812	0.105	0.263	0.678	0.028	0.219	NaN	NaN	NaN	0.891	0.888	0.625	1.008	0.686	0.683	1.021	0.548	0.632	1.07	0.44	0.636	1.1	0.302	0.685	1.119	0.083	0.6
849	4.245	1.104	1.042	0.457	0.855	0.898	0.299	0.966	0.877	0.255	0.893	0.689	0.21	0.88	0.559	0.255	0.87	0.45	0.248	0.878	0.297	0.198	0.81	0.103	0.264	0.677	0.028	0.22	NaN	NaN	NaN	0.888	0.888	0.625	1.006	0.685	0.683	1.019	0.548	0.632	1.068	0.439	0.635	1.099	0.301	0.685	1.119	0.083	0.599
850	4.25	1.101	1.041	0.455	0.851	0.897	0.299	0.963	0.876	0.255	0.891	0.688	0.209	0.879	0.557	0.255	0.867	0.448	0.248	0.876	0.295	0.199	0.809	0.102	0.265	0.676	0.028	0.221	NaN	NaN	NaN	0.885	0.888	0.624	1.004	0.684	0.682	1.017	0.548	0.632	1.066	0.439	0.635	1.097	0.3	0.684	1.119	0.083	0.599
851	4.255	1.099	1.04	0.453	0.848	0.896	0.299	0.959	0.875	0.253	0.889	0.686	0.209	0.877	0.555	0.256	0.866	0.447	0.248	0.873	0.293	0.2	0.807	0.1	0.266	0.675	0.029	0.221	NaN	NaN	NaN	0.884	0.888	0.623	1.001	0.684	0.681	1.015	0.547	0.631	1.064	0.439	0.635	1.096	0.301	0.684	1.119	0.083	0.599
852	4.26	1.096	1.039	0.451	0.844	0.896	0.298	0.955	0.874	0.253	0.888	0.684	0.209	0.875	0.554	0.256	0.864	0.445	0.249	0.872	0.291	0.2	0.806	0.099	0.268	0.674	0.029	0.222	NaN	NaN	NaN	0.883	0.888	0.623	0.998	0.684	0.681	1.012	0.546	0.631	1.063	0.44	0.635	1.094	0.301	0.684	1.119	0.083	0.599
853	4.265	1.093	1.038	0.449	0.84	0.894	0.298	0.951	0.873	0.252	0.886	0.682	0.209	0.873	0.552	0.256	0.863	0.443	0.249	0.87	0.289	0.201	0.805	0.097	0.269	0.673	0.03	0.222	NaN	NaN	NaN	0.881	0.888	0.623	0.996	0.683	0.68	1.01	0.546	0.63	1.061	0.439	0.634	1.093	0.3	0.683	1.119	0.083	0.599
854	4.27	1.09	1.037	0.448	0.837	0.893	0.298	0.947	0.871	0.251	0.884	0.68	0.209	0.872	0.55	0.257	0.861	0.441	0.25	0.868	0.287	0.202	0.804	0.096	0.27	0.673	0.03	0.222	NaN	NaN	NaN	0.878	0.887	0.622	0.993	0.682	0.68	1.007	0.545	0.629	1.059	0.439	0.634	1.091	0.3	0.683	1.119	0.083	0.599
855	4.275	1.087	1.036	0.446	0.833	0.893	0.297	0.943	0.87	0.25	0.882	0.677	0.208	0.87	0.548	0.257	0.859	0.439	0.251	0.867	0.285	0.202	0.804	0.094	0.272	0.674	0.031	0.222	NaN	NaN	NaN	0.874	0.887	0.622	0.99	0.682	0.679	1.005	0.545	0.629	1.057	0.439	0.633	1.09	0.3	0.683	1.119	0.083	0.599
856	4.28	1.084	1.034	0.444	0.828	0.892	0.297	0.939	0.869	0.249	0.881	0.675	0.208	0.869	0.546	0.258	0.858	0.437	0.251	0.865	0.282	0.203	0.804	0.092	0.273	0.674	0.031	0.222	NaN	NaN	NaN	0.872	0.887	0.621	0.987	0.681	0.679	1.004	0.545	0.629	1.055	0.439	0.633	1.089	0.301	0.683	1.119	0.084	0.599
857	4.285	1.081	1.033	0.442	0.825	0.891	0.297	0.935	0.867	0.249	0.879	0.673	0.208	0.868	0.544	0.258	0.857	0.435	0.252	0.864	0.28	0.204	0.805	0.089	0.274	0.674	0.031	0.221	NaN	NaN	NaN	0.87	0.887	0.621	0.984	0.681	0.679	1.001	0.545	0.629	1.053	0.439	0.633	1.088	0.301	0.683	1.119	0.084	0.599
858	4.29	1.078	1.032	0.44	0.822	0.889	0.297	0.931	0.866	0.248	0.878	0.671	0.208	0.866	0.542	0.258	0.855	0.433	0.252	0.864	0.278	0.205	0.805	0.087	0.275	0.674	0.03	0.221	NaN	NaN	NaN	0.867	0.887	0.62	0.98	0.68	0.678	0.998	0.544	0.628	1.051	0.439	0.632	1.087	0.301	0.683	1.119	0.084	0.599
859	4.295	1.075	1.031	0.438	0.817	0.889	0.296	0.927	0.864	0.247	0.876	0.669	0.208	0.865	0.54	0.259	0.854	0.431	0.253	0.864	0.275	0.206	0.806	0.085	0.276	0.674	0.03	0.221	NaN	NaN	NaN	0.864	0.886	0.62	0.977	0.679	0.678	0.996	0.544	0.628	1.049	0.438	0.632	1.085	0.302	0.682	1.119	0.084	0.599
860	4.3	1.072	1.029	0.435	0.812	0.888	0.296	0.922	0.862	0.247	0.874	0.667	0.207	0.864	0.537	0.259	0.853	0.429	0.253	0.865	0.274	0.207	0.806	0.084	0.276	0.674	0.03	0.221	NaN	NaN	NaN	0.861	0.886	0.619	0.974	0.679	0.677	0.993	0.543	0.628	1.046	0.438	0.632	1.084	0.302	0.682	1.119	0.084	0.599
861	4.305	1.069	1.028	0.433	0.809	0.887	0.296	0.918	0.861	0.246	0.872	0.666	0.207	0.863	0.536	0.259	0.853	0.428	0.252	0.866	0.272	0.207	0.805	0.083	0.276	0.674	0.029	0.221	NaN	NaN	NaN	0.859	0.885	0.619	0.971	0.679	0.676	0.99	0.542	0.627	1.044	0.438	0.632	1.083	0.302	0.682	1.119	0.084	0.599
862	4.31	1.066	1.027	0.431	0.805	0.885	0.296	0.914	0.859	0.245	0.87	0.666	0.207	0.862	0.535	0.259	0.853	0.428	0.252	0.866	0.272	0.207	0.804	0.083	0.276	0.674	0.029	0.221	NaN	NaN	NaN	0.856	0.885	0.618	0.968	0.678	0.676	0.988	0.543	0.627	1.042	0.438	0.631	1.082	0.302	0.682	1.118	0.083	0.598
863	4.315	1.063	1.026	0.429	0.802	0.883	0.296	0.91	0.857	0.245	0.867	0.665	0.207	0.861	0.535	0.258	0.853	0.428	0.251	0.866	0.272	0.206	0.803	0.082	0.276	0.673	0.028	0.221	NaN	NaN	NaN	0.854	0.884	0.618	0.965	0.677	0.676	0.986	0.542	0.627	1.04	0.438	0.631	1.08	0.302	0.682	1.118	0.083	0.598
864	4.32	1.06	1.025	0.427	0.797	0.882	0.296	0.906	0.855	0.244	0.864	0.664	0.207	0.861	0.534	0.257	0.853	0.427	0.251	0.865	0.272	0.205	0.803	0.082	0.275	0.673	0.028	0.221	NaN	NaN	NaN	0.851	0.884	0.617	0.962	0.676	0.675	0.983	0.542	0.626	1.037	0.437	0.63	1.079	0.303	0.681	1.117	0.083	0.598
865	4.325	1.058	1.024	0.426	0.793	0.882	0.296	0.901	0.854	0.243	0.862	0.665	0.206	0.861	0.535	0.257	0.854	0.427	0.25	0.865	0.272	0.205	0.803	0.082	0.275	0.673	0.028	0.22	NaN	NaN	NaN	0.848	0.884	0.616	0.959	0.675	0.674	0.98	0.541	0.626	1.035	0.437	0.629	1.077	0.303	0.681	1.117	0.084	0.598
866	4.33	1.055	1.023	0.425	0.789	0.881	0.296	0.897	0.853	0.242	0.86	0.665	0.206	0.86	0.536	0.256	0.854	0.427	0.249	0.864	0.271	0.204	0.804	0.082	0.274	0.673	0.027	0.22	NaN	NaN	NaN	0.845	0.884	0.614	0.957	0.675	0.674	0.977	0.541	0.626	1.032	0.437	0.628	1.076	0.303	0.681	1.117	0.084	0.598
867	4.335	1.052	1.022	0.424	0.788	0.879	0.296	0.893	0.852	0.241	0.857	0.667	0.205	0.859	0.536	0.254	0.854	0.427	0.248	0.863	0.271	0.202	0.804	0.082	0.274	0.673	0.027	0.22	NaN	NaN	NaN	0.842	0.883	0.613	0.955	0.675	0.673	0.975	0.54	0.625	1.03	0.437	0.627	1.075	0.304	0.68	1.118	0.085	0.598
868	4.34	1.049	1.022	0.423	0.788	0.878	0.296	0.89	0.852	0.24	0.855	0.668	0.204	0.857	0.536	0.253	0.853	0.427	0.248	0.862	0.27	0.201	0.804	0.082	0.273	0.673	0.027	0.22	NaN	NaN	NaN	0.84	0.883	0.612	0.953	0.674	0.672	0.971	0.538	0.623	1.027	0.437	0.626	1.073	0.304	0.679	1.119	0.086	0.597
869	4.345	1.047	1.022	0.423	0.782	0.878	0.296	0.887	0.853	0.24	0.853	0.669	0.203	0.857	0.538	0.252	0.853	0.427	0.247	0.862	0.271	0.199	0.804	0.081	0.273	0.673	0.027	0.22	NaN	NaN	NaN	0.837	0.884	0.611	0.951	0.673	0.671	0.968	0.538	0.622	1.024	0.436	0.626	1.072	0.304	0.678	1.119	0.087	0.597
870	4.35	1.044	1.022	0.423	0.777	0.878	0.295	0.885	0.854	0.239	0.849	0.67	0.202	0.856	0.539	0.251	0.853	0.427	0.246	0.862	0.271	0.198	0.804	0.081	0.272	0.673	0.027	0.22	NaN	NaN	NaN	0.834	0.884	0.61	0.949	0.672	0.67	0.965	0.537	0.621	1.021	0.436	0.625	1.07	0.305	0.678	1.118	0.087	0.597
871	4.355	1.041	1.022	0.422	0.775	0.879	0.294	0.883	0.855	0.238	0.847	0.671	0.201	0.855	0.539	0.25	0.853	0.428	0.245	0.862	0.272	0.197	0.804	0.081	0.272	0.673	0.026	0.22	NaN	NaN	NaN	0.831	0.884	0.608	0.947	0.671	0.669	0.962	0.536	0.621	1.018	0.435	0.624	1.069	0.305	0.677	1.118	0.088	0.596
872	4.36	1.039	1.022	0.422	0.772	0.88	0.293	0.881	0.857	0.237	0.844	0.672	0.2	0.854	0.539	0.249	0.853	0.428	0.244	0.861	0.272	0.196	0.805	0.081	0.271	0.673	0.026	0.22	NaN	NaN	NaN	0.828	0.884	0.606	0.946	0.67	0.668	0.958	0.535	0.62	1.014	0.435	0.624	1.066	0.305	0.677	1.117	0.088	0.595
873	4.365	1.036	1.022	0.422	0.77	0.881	0.292	0.879	0.858	0.237	0.841	0.673	0.2	0.853	0.54	0.248	0.854	0.428	0.244	0.861	0.273	0.194	0.805	0.082	0.271	0.674	0.026	0.22	NaN	NaN	NaN	0.825	0.885	0.605	0.944	0.669	0.667	0.954	0.534	0.62	1.01	0.435	0.624	1.063	0.305	0.676	1.116	0.089	0.595
874	4.37	1.034	1.023	0.421	0.769	0.882	0.291	0.878	0.86	0.236	0.839	0.674	0.199	0.852	0.54	0.247	0.854	0.428	0.243	0.861	0.273	0.194	0.806	0.082	0.27	0.674	0.026	0.22	NaN	NaN	NaN	0.822	0.885	0.603	0.942	0.668	0.666	0.95	0.533	0.619	1.006	0.434	0.624	1.06	0.306	0.676	1.115	0.09	0.594
875	4.375	1.032	1.023	0.421	0.767	0.882	0.289	0.877	0.861	0.236	0.836	0.674	0.198	0.852	0.54	0.246	0.854	0.428	0.242	0.861	0.273	0.193	0.806	0.082	0.269	0.674	0.026	0.22	NaN	NaN	NaN	0.819	0.886	0.601	0.94	0.667	0.665	0.946	0.532	0.619	1.001	0.434	0.624	1.058	0.306	0.676	1.114	0.091	0.594
876	4.38	1.029	1.023	0.421	0.766	0.883	0.288	0.876	0.862	0.235	0.833	0.674	0.197	0.853	0.541	0.245	0.853	0.428	0.241	0.861	0.273	0.192	0.807	0.081	0.269	0.674	0.026	0.219	NaN	NaN	NaN	0.816	0.886	0.599	0.938	0.667	0.664	0.942	0.53	0.618	0.997	0.434	0.623	1.055	0.307	0.675	1.113	0.092	0.593
877	4.385	1.028	1.024	0.42	0.764	0.883	0.286	0.874	0.863	0.234	0.831	0.674	0.196	0.852	0.541	0.244	0.854	0.428	0.241	0.862	0.273	0.191	0.807	0.081	0.268	0.674	0.026	0.219	NaN	NaN	NaN	0.814	0.886	0.597	0.936	0.666	0.663	0.937	0.529	0.617	0.993	0.433	0.623	1.052	0.308	0.675	1.112	0.094	0.593
878	4.39	1.025	1.024	0.419	0.762	0.884	0.284	0.873	0.864	0.234	0.829	0.674	0.196	0.851	0.541	0.244	0.855	0.429	0.24	0.863	0.273	0.191	0.807	0.081	0.268	0.674	0.026	0.219	NaN	NaN	NaN	0.813	0.885	0.596	0.934	0.665	0.662	0.933	0.528	0.617	0.988	0.434	0.623	1.049	0.309	0.675	1.111	0.095	0.592
879	4.395	1.023	1.024	0.419	0.76	0.884	0.283	0.872	0.864	0.234	0.828	0.674	0.195	0.851	0.541	0.243	0.855	0.428	0.239	0.864	0.273	0.191	0.807	0.081	0.268	0.674	0.025	0.219	NaN	NaN	NaN	0.81	0.885	0.594	0.932	0.665	0.661	0.93	0.528	0.617	0.984	0.434	0.623	1.046	0.309	0.674	1.111	0.096	0.592
880	4.4	1.021	1.024	0.418	0.758	0.885	0.281	0.87	0.864	0.233	0.828	0.674	0.194	0.852	0.541	0.242	0.855	0.428	0.239	0.865	0.272	0.19	0.807	0.08	0.267	0.674	0.025	0.219	NaN	NaN	NaN	0.807	0.886	0.593	0.929	0.664	0.66	0.925	0.527	0.616	0.98	0.434	0.622	1.043	0.31	0.673	1.11	0.098	0.591
881	4.405	1.02	1.025	0.417	0.756	0.885	0.28	0.868	0.864	0.231	0.828	0.674	0.193	0.852	0.541	0.242	0.855	0.428	0.238	0.865	0.272	0.19	0.807	0.08	0.267	0.674	0.025	0.219	NaN	NaN	NaN	0.804	0.886	0.592	0.927	0.663	0.659	0.921	0.527	0.616	0.976	0.435	0.622	1.041	0.311	0.673	1.108	0.1	0.591
882	4.41	1.018	1.025	0.416	0.754	0.885	0.279	0.866	0.864	0.23	0.828	0.674	0.192	0.852	0.541	0.241	0.855	0.428	0.237	0.867	0.272	0.19	0.807	0.08	0.267	0.674	0.025	0.219	NaN	NaN	NaN	0.801	0.886	0.591	0.924	0.663	0.658	0.917	0.527	0.616	0.972	0.435	0.622	1.039	0.313	0.673	1.107	0.102	0.59
883	4.415	1.016	1.025	0.415	0.753	0.885	0.277	0.865	0.864	0.229	0.828	0.674	0.191	0.852	0.541	0.241	0.856	0.428	0.237	0.868	0.272	0.19	0.808	0.08	0.267	0.674	0.025	0.219	NaN	NaN	NaN	0.799	0.885	0.59	0.922	0.664	0.657	0.913	0.527	0.616	0.967	0.436	0.622	1.036	0.315	0.672	1.106	0.105	0.59
884	4.42	1.014	1.026	0.414	0.75	0.885	0.276	0.862	0.863	0.227	0.828	0.673	0.19	0.852	0.541	0.24	0.856	0.428	0.237	0.868	0.271	0.19	0.808	0.08	0.267	0.674	0.025	0.218	NaN	NaN	NaN	0.797	0.885	0.589	0.919	0.663	0.656	0.908	0.527	0.615	0.963	0.437	0.622	1.032	0.317	0.672	1.105	0.107	0.59
885	4.425	1.011	1.026	0.413	0.748	0.885	0.275	0.86	0.863	0.226	0.828	0.673	0.189	0.852	0.541	0.24	0.856	0.428	0.236	0.868	0.27	0.19	0.808	0.08	0.267	0.674	0.025	0.218	NaN	NaN	NaN	0.795	0.885	0.588	0.915	0.663	0.656	0.905	0.527	0.615	0.958	0.438	0.622	1.029	0.318	0.672	1.103	0.109	0.59
886	4.43	1.009	1.026	0.411	0.746	0.885	0.274	0.858	0.862	0.225	0.829	0.673	0.188	0.852	0.541	0.24	0.856	0.428	0.236	0.868	0.27	0.19	0.808	0.08	0.267	0.674	0.025	0.218	NaN	NaN	NaN	0.793	0.885	0.588	0.912	0.663	0.655	0.9	0.528	0.615	0.953	0.439	0.622	1.025	0.32	0.672	1.101	0.112	0.59
887	4.435	1.007	1.026	0.41	0.744	0.885	0.273	0.856	0.862	0.223	0.83	0.673	0.186	0.852	0.541	0.239	0.856	0.428	0.236	0.868	0.27	0.19	0.808	0.079	0.267	0.674	0.025	0.218	NaN	NaN	NaN	0.792	0.884	0.588	0.909	0.664	0.654	0.895	0.529	0.615	0.948	0.439	0.622	1.021	0.322	0.673	1.099	0.114	0.59
888	4.44	1.006	1.027	0.408	0.743	0.884	0.271	0.854	0.862	0.222	0.83	0.673	0.186	0.851	0.541	0.238	0.856	0.428	0.235	0.869	0.27	0.19	0.808	0.079	0.267	0.674	0.025	0.218	NaN	NaN	NaN	0.79	0.884	0.588	0.906	0.664	0.654	0.891	0.529	0.615	0.944	0.44	0.622	1.018	0.324	0.673	1.097	0.116	0.591
889	4.445	1.004	1.027	0.407	0.741	0.884	0.27	0.852	0.862	0.221	0.83	0.673	0.184	0.85	0.541	0.237	0.856	0.428	0.235	0.868	0.27	0.19	0.809	0.079	0.267	0.674	0.025	0.218	NaN	NaN	NaN	0.791	0.883	0.588	0.902	0.664	0.654	0.886	0.529	0.616	0.939	0.441	0.623	1.014	0.326	0.673	1.095	0.119	0.591
890	4.45	1.001	1.027	0.406	0.739	0.884	0.269	0.851	0.862	0.22	0.83	0.673	0.183	0.85	0.541	0.237	0.855	0.428	0.234	0.868	0.27	0.189	0.809	0.079	0.267	0.674	0.025	0.218	NaN	NaN	NaN	0.796	0.882	0.59	0.899	0.664	0.654	0.881	0.529	0.616	0.934	0.442	0.623	1.009	0.327	0.674	1.093	0.122	0.592
891	4.455	0.999	1.027	0.405	0.737	0.883	0.268	0.849	0.862	0.219	0.83	0.673	0.182	0.85	0.541	0.236	0.855	0.428	0.233	0.868	0.27	0.189	0.809	0.079	0.267	0.674	0.025	0.218	NaN	NaN	NaN	0.794	0.881	0.59	0.895	0.665	0.655	0.876	0.53	0.617	0.928	0.443	0.624	1.004	0.329	0.675	1.09	0.125	0.593
892	4.46	0.998	1.028	0.403	0.735	0.883	0.266	0.848	0.862	0.217	0.831	0.673	0.181	0.849	0.542	0.236	0.854	0.428	0.233	0.869	0.27	0.189	0.809	0.079	0.267	0.674	0.025	0.218	NaN	NaN	NaN	0.789	0.882	0.588	0.891	0.665	0.655	0.871	0.531	0.618	0.923	0.445	0.625	0.999	0.331	0.676	1.087	0.127	0.594
893	4.465	0.996	1.028	0.402	0.732	0.884	0.265	0.847	0.862	0.216	0.831	0.673	0.181	0.849	0.542	0.235	0.854	0.428	0.233	0.869	0.27	0.189	0.809	0.079	0.266	0.674	0.025	0.218	NaN	NaN	NaN	0.787	0.882	0.588	0.887	0.665	0.655	0.866	0.532	0.619	0.917	0.445	0.626	0.994	0.332	0.678	1.084	0.13	0.595
894	4.47	0.994	1.028	0.401	0.73	0.884	0.263	0.845	0.862	0.215	0.831	0.673	0.18	0.849	0.542	0.234	0.854	0.428	0.232	0.869	0.271	0.189	0.809	0.079	0.266	0.674	0.025	0.218	NaN	NaN	NaN	0.785	0.882	0.587	0.883	0.666	0.656	0.861	0.532	0.62	0.911	0.446	0.628	0.989	0.334	0.679	1.082	0.132	0.597
895	4.475	0.992	1.028	0.4	0.729	0.884	0.262	0.844	0.861	0.214	0.83	0.672	0.179	0.848	0.542	0.233	0.853	0.428	0.232	0.868	0.271	0.188	0.809	0.079	0.266	0.674	0.025	0.218	NaN	NaN	NaN	0.783	0.883	0.586	0.879	0.667	0.656	0.856	0.533	0.621	0.906	0.447	0.63	0.984	0.335	0.68	1.079	0.135	0.598
896	4.48	0.99	1.028	0.399	0.727	0.884	0.26	0.843	0.861	0.213	0.83	0.672	0.178	0.848	0.542	0.233	0.852	0.428	0.231	0.868	0.271	0.188	0.809	0.079	0.266	0.674	0.025	0.218	NaN	NaN	NaN	0.782	0.883	0.586	0.874	0.668	0.657	0.851	0.534	0.622	0.901	0.448	0.631	0.979	0.336	0.682	1.077	0.138	0.6
897	4.485	0.989	1.029	0.398	0.725	0.884	0.259	0.842	0.861	0.212	0.829	0.672	0.176	0.847	0.542	0.232	0.852	0.428	0.23	0.868	0.271	0.187	0.81	0.079	0.266	0.674	0.025	0.218	NaN	NaN	NaN	0.781	0.884	0.585	0.87	0.669	0.657	0.846	0.535	0.623	0.896	0.449	0.633	0.974	0.337	0.683	1.074	0.14	0.601
898	4.49	0.987	1.029	0.397	0.723	0.884	0.258	0.841	0.861	0.211	0.829	0.672	0.176	0.846	0.543	0.231	0.851	0.428	0.23	0.868	0.271	0.187	0.81	0.079	0.266	0.674	0.025	0.218	NaN	NaN	NaN	0.78	0.884	0.584	0.866	0.67	0.658	0.842	0.536	0.624	0.891	0.45	0.634	0.969	0.339	0.685	1.071	0.142	0.603
899	4.495	0.985	1.029	0.396	0.721	0.884	0.257	0.84	0.861	0.211	0.828	0.673	0.175	0.845	0.543	0.231	0.851	0.429	0.229	0.868	0.271	0.187	0.81	0.079	0.266	0.674	0.024	0.217	NaN	NaN	NaN	0.778	0.885	0.583	0.863	0.671	0.658	0.838	0.537	0.624	0.886	0.451	0.636	0.964	0.34	0.686	1.068	0.144	0.604
900	4.5	0.984	1.029	0.395	0.72	0.884	0.256	0.838	0.861	0.21	0.827	0.673	0.174	0.844	0.543	0.23	0.85	0.429	0.229	0.867	0.271	0.186	0.81	0.079	0.265	0.674	0.024	0.217	NaN	NaN	NaN	0.776	0.885	0.582	0.858	0.672	0.658	0.834	0.538	0.625	0.882	0.453	0.638	0.96	0.341	0.687	1.066	0.147	0.606
901	4.505	0.982	1.03	0.394	0.719	0.884	0.255	0.837	0.862	0.209	0.826	0.673	0.173	0.843	0.543	0.23	0.85	0.429	0.228	0.867	0.271	0.186	0.81	0.079	0.265	0.674	0.024	0.217	NaN	NaN	NaN	0.775	0.885	0.581	0.854	0.673	0.659	0.83	0.539	0.626	0.878	0.454	0.639	0.956	0.342	0.688	1.064	0.15	0.608
902	4.51	0.98	1.03	0.393	0.717	0.884	0.254	0.836	0.862	0.209	0.824	0.672	0.173	0.842	0.543	0.229	0.849	0.429	0.228	0.867	0.271	0.186	0.81	0.079	0.265	0.674	0.024	0.217	NaN	NaN	NaN	0.774	0.885	0.581	0.851	0.674	0.659	0.826	0.54	0.627	0.874	0.456	0.64	0.952	0.344	0.69	1.061	0.152	0.61
903	4.515	0.979	1.03	0.393	0.716	0.884	0.253	0.835	0.862	0.208	0.823	0.672	0.172	0.841	0.543	0.229	0.848	0.429	0.228	0.866	0.271	0.186	0.81	0.079	0.265	0.674	0.024	0.217	NaN	NaN	NaN	0.773	0.886	0.579	0.848	0.675	0.659	0.821	0.54	0.627	0.87	0.457	0.641	0.948	0.345	0.691	1.058	0.154	0.611
904	4.52	0.977	1.03	0.392	0.716	0.884	0.253	0.834	0.862	0.207	0.821	0.672	0.172	0.839	0.543	0.228	0.847	0.429	0.227	0.866	0.271	0.186	0.81	0.079	0.265	0.674	0.024	0.217	NaN	NaN	NaN	0.772	0.886	0.578	0.844	0.676	0.66	0.818	0.541	0.628	0.865	0.458	0.642	0.945	0.347	0.692	1.055	0.157	0.613
905	4.525	0.975	1.03	0.392	0.714	0.884	0.252	0.832	0.862	0.207	0.82	0.672	0.171	0.838	0.543	0.228	0.846	0.429	0.227	0.866	0.272	0.186	0.81	0.079	0.265	0.674	0.024	0.217	NaN	NaN	NaN	0.77	0.886	0.577	0.841	0.677	0.659	0.814	0.542	0.629	0.862	0.46	0.644	0.941	0.349	0.694	1.052	0.16	0.614
906	4.53	0.974	1.031	0.391	0.713	0.883	0.252	0.831	0.862	0.206	0.818	0.672	0.171	0.837	0.543	0.227	0.845	0.429	0.227	0.865	0.272	0.186	0.81	0.079	0.265	0.674	0.024	0.217	NaN	NaN	NaN	0.769	0.887	0.576	0.837	0.678	0.659	0.809	0.544	0.63	0.857	0.461	0.645	0.937	0.351	0.695	1.049	0.162	0.614
907	4.535	0.972	1.031	0.39	0.711	0.883	0.252	0.829	0.862	0.206	0.817	0.673	0.17	0.836	0.543	0.227	0.844	0.429	0.226	0.865	0.272	0.186	0.81	0.079	0.265	0.674	0.024	0.217	NaN	NaN	NaN	0.766	0.887	0.575	0.834	0.679	0.66	0.804	0.544	0.631	0.852	0.463	0.646	0.933	0.353	0.696	1.045	0.164	0.615
908	4.54	0.971	1.031	0.39	0.71	0.882	0.251	0.828	0.862	0.205	0.816	0.673	0.17	0.835	0.543	0.226	0.843	0.429	0.226	0.864	0.272	0.185	0.81	0.079	0.265	0.674	0.024	0.217	NaN	NaN	NaN	0.764	0.888	0.574	0.831	0.68	0.66	0.8	0.546	0.632	0.848	0.464	0.647	0.929	0.355	0.697	1.042	0.167	0.617
909	4.545	0.969	1.032	0.389	0.709	0.882	0.251	0.826	0.862	0.205	0.814	0.672	0.17	0.834	0.543	0.226	0.842	0.429	0.226	0.863	0.272	0.185	0.81	0.079	0.265	0.674	0.024	0.217	NaN	NaN	NaN	0.762	0.888	0.573	0.827	0.681	0.661	0.796	0.547	0.633	0.842	0.465	0.649	0.924	0.357	0.698	1.038	0.17	0.618
910	4.55	0.967	1.032	0.388	0.707	0.882	0.251	0.824	0.862	0.204	0.812	0.673	0.169	0.833	0.543	0.226	0.842	0.429	0.225	0.863	0.271	0.185	0.81	0.079	0.265	0.674	0.024	0.217	NaN	NaN	NaN	0.76	0.888	0.572	0.824	0.682	0.661	0.792	0.549	0.635	0.838	0.467	0.65	0.92	0.359	0.699	1.035	0.173	0.619
911	4.555	0.965	1.032	0.388	0.705	0.882	0.25	0.822	0.862	0.204	0.811	0.673	0.169	0.832	0.543	0.226	0.841	0.429	0.225	0.862	0.271	0.185	0.81	0.079	0.265	0.674	0.024	0.217	NaN	NaN	NaN	0.755	0.889	0.572	0.821	0.683	0.661	0.787	0.55	0.636	0.832	0.468	0.651	0.915	0.36	0.7	1.031	0.175	0.619
912	4.56	0.963	1.032	0.387	0.704	0.881	0.25	0.821	0.862	0.203	0.809	0.673	0.169	0.831	0.543	0.225	0.841	0.429	0.225	0.862	0.271	0.185	0.81	0.079	0.265	0.674	0.024	0.217	NaN	NaN	NaN	0.752	0.89	0.571	0.818	0.684	0.661	0.782	0.551	0.637	0.827	0.469	0.652	0.91	0.362	0.701	1.027	0.178	0.619
913	4.565	0.962	1.032	0.386	0.702	0.881	0.25	0.819	0.862	0.202	0.808	0.672	0.169	0.83	0.543	0.225	0.84	0.429	0.224	0.861	0.271	0.184	0.81	0.079	0.265	0.674	0.024	0.218	NaN	NaN	NaN	0.75	0.89	0.571	0.815	0.685	0.662	0.777	0.552	0.638	0.823	0.471	0.654	0.906	0.364	0.701	1.022	0.18	0.62
914	4.57	0.961	1.032	0.385	0.701	0.881	0.249	0.817	0.862	0.202	0.806	0.672	0.169	0.829	0.543	0.225	0.839	0.43	0.224	0.86	0.271	0.184	0.81	0.079	0.265	0.674	0.024	0.218	NaN	NaN	NaN	0.747	0.891	0.57	0.812	0.686	0.662	0.773	0.554	0.639	0.818	0.473	0.656	0.901	0.366	0.703	1.018	0.183	0.62
915	4.575	0.959	1.033	0.384	0.699	0.881	0.248	0.815	0.861	0.202	0.804	0.672	0.169	0.828	0.543	0.225	0.839	0.43	0.224	0.86	0.271	0.184	0.81	0.079	0.265	0.674	0.024	0.218	NaN	NaN	NaN	0.745	0.891	0.569	0.809	0.687	0.663	0.768	0.555	0.64	0.813	0.475	0.657	0.897	0.368	0.703	1.014	0.186	0.621
916	4.58	0.958	1.033	0.384	0.698	0.881	0.248	0.814	0.861	0.201	0.803	0.672	0.169	0.827	0.544	0.224	0.839	0.43	0.223	0.859	0.271	0.183	0.81	0.079	0.265	0.674	0.024	0.218	NaN	NaN	NaN	0.744	0.891	0.568	0.807	0.688	0.663	0.763	0.557	0.641	0.807	0.476	0.658	0.892	0.37	0.704	1.01	0.189	0.621
917	4.585	0.956	1.033	0.383	0.696	0.88	0.247	0.812	0.861	0.201	0.802	0.672	0.169	0.827	0.544	0.224	0.838	0.429	0.223	0.859	0.271	0.183	0.81	0.079	0.265	0.674	0.024	0.218	NaN	NaN	NaN	0.744	0.891	0.567	0.804	0.689	0.663	0.759	0.558	0.642	0.802	0.478	0.66	0.887	0.372	0.705	1.005	0.191	0.621
918	4.59	0.954	1.033	0.383	0.695	0.88	0.246	0.81	0.861	0.2	0.8	0.672	0.169	0.826	0.544	0.224	0.838	0.429	0.223	0.859	0.271	0.183	0.81	0.079	0.265	0.674	0.024	0.218	NaN	NaN	NaN	0.743	0.891	0.566	0.802	0.69	0.664	0.755	0.56	0.643	0.797	0.479	0.661	0.882	0.374	0.705	1	0.194	0.621
919	4.595	0.953	1.033	0.382	0.693	0.88	0.246	0.808	0.86	0.2	0.798	0.672	0.168	0.825	0.543	0.224	0.837	0.429	0.223	0.859	0.271	0.182	0.81	0.079	0.265	0.674	0.024	0.218	NaN	NaN	NaN	0.742	0.891	0.566	0.799	0.691	0.664	0.75	0.562	0.645	0.791	0.48	0.662	0.877	0.376	0.706	0.995	0.196	0.622
920	4.6	0.951	1.034	0.381	0.692	0.879	0.245	0.807	0.86	0.2	0.796	0.672	0.168	0.825	0.543	0.223	0.836	0.429	0.223	0.858	0.271	0.182	0.81	0.078	0.265	0.674	0.024	0.218	NaN	NaN	NaN	0.739	0.892	0.566	0.797	0.692	0.665	0.746	0.563	0.646	0.786	0.482	0.664	0.872	0.379	0.707	0.99	0.199	0.622
921	4.605	0.95	1.034	0.38	0.69	0.879	0.245	0.805	0.86	0.2	0.795	0.672	0.168	0.824	0.543	0.223	0.836	0.429	0.223	0.858	0.271	0.182	0.81	0.078	0.265	0.674	0.024	0.218	NaN	NaN	NaN	0.738	0.892	0.566	0.794	0.693	0.665	0.741	0.565	0.647	0.781	0.484	0.665	0.867	0.381	0.707	0.985	0.201	0.622
922	4.61	0.949	1.034	0.38	0.688	0.878	0.245	0.804	0.859	0.2	0.794	0.673	0.168	0.823	0.543	0.223	0.835	0.429	0.222	0.858	0.271	0.182	0.81	0.078	0.265	0.674	0.024	0.218	NaN	NaN	NaN	0.737	0.892	0.566	0.791	0.694	0.666	0.736	0.566	0.648	0.776	0.486	0.666	0.862	0.383	0.708	0.98	0.203	0.621
923	4.615	0.947	1.034	0.379	0.686	0.878	0.244	0.802	0.859	0.199	0.793	0.672	0.168	0.823	0.543	0.222	0.835	0.429	0.222	0.858	0.271	0.182	0.81	0.078	0.265	0.674	0.024	0.218	NaN	NaN	NaN	0.736	0.892	0.565	0.789	0.695	0.666	0.732	0.568	0.649	0.771	0.488	0.667	0.857	0.384	0.708	0.975	0.206	0.621
924	4.62	0.945	1.034	0.379	0.684	0.877	0.244	0.801	0.859	0.199	0.791	0.672	0.167	0.822	0.543	0.222	0.834	0.429	0.222	0.858	0.271	0.181	0.81	0.078	0.265	0.674	0.024	0.218	NaN	NaN	NaN	0.735	0.892	0.565	0.786	0.696	0.666	0.728	0.569	0.651	0.766	0.49	0.668	0.852	0.387	0.709	0.969	0.208	0.621
925	4.625	0.944	1.033	0.378	0.682	0.877	0.243	0.8	0.858	0.199	0.79	0.672	0.167	0.821	0.543	0.222	0.834	0.429	0.222	0.857	0.271	0.181	0.81	0.078	0.265	0.674	0.024	0.218	NaN	NaN	NaN	0.734	0.891	0.565	0.783	0.697	0.667	0.724	0.571	0.652	0.761	0.491	0.669	0.847	0.389	0.709	0.963	0.21	0.622
926	4.63	0.942	1.033	0.378	0.681	0.876	0.243	0.798	0.858	0.199	0.788	0.672	0.167	0.821	0.543	0.221	0.834	0.429	0.222	0.857	0.271	0.181	0.81	0.078	0.265	0.674	0.024	0.218	NaN	NaN	NaN	0.733	0.891	0.565	0.781	0.698	0.668	0.72	0.573	0.653	0.756	0.493	0.67	0.842	0.39	0.71	0.957	0.212	0.622
927	4.635	0.94	1.033	0.378	0.679	0.876	0.242	0.796	0.858	0.199	0.787	0.672	0.166	0.82	0.543	0.221	0.833	0.429	0.222	0.857	0.271	0.181	0.81	0.078	0.265	0.675	0.024	0.218	NaN	NaN	NaN	0.732	0.891	0.565	0.778	0.699	0.668	0.716	0.575	0.654	0.751	0.496	0.671	0.837	0.392	0.71	0.951	0.214	0.621
928	4.64	0.939	1.033	0.377	0.677	0.876	0.242	0.795	0.858	0.198	0.786	0.672	0.166	0.819	0.543	0.221	0.833	0.429	0.222	0.857	0.271	0.181	0.81	0.078	0.265	0.675	0.024	0.218	NaN	NaN	NaN	0.729	0.891	0.566	0.776	0.7	0.668	0.712	0.576	0.655	0.746	0.497	0.672	0.832	0.393	0.71	0.945	0.216	0.621
929	4.645	0.938	1.033	0.377	0.675	0.875	0.241	0.794	0.857	0.198	0.785	0.671	0.166	0.818	0.543	0.221	0.832	0.429	0.221	0.857	0.271	0.18	0.811	0.078	0.264	0.675	0.024	0.218	NaN	NaN	NaN	0.727	0.891	0.567	0.773	0.7	0.668	0.708	0.577	0.655	0.741	0.499	0.673	0.827	0.395	0.71	0.939	0.218	0.621
930	4.65	0.936	1.033	0.376	0.674	0.874	0.241	0.793	0.857	0.198	0.784	0.671	0.165	0.818	0.543	0.22	0.832	0.429	0.221	0.857	0.271	0.18	0.811	0.078	0.264	0.675	0.024	0.218	NaN	NaN	NaN	0.726	0.891	0.567	0.771	0.701	0.669	0.703	0.579	0.656	0.737	0.501	0.674	0.822	0.396	0.711	0.934	0.22	0.62
931	4.655	0.935	1.033	0.376	0.672	0.874	0.241	0.792	0.857	0.198	0.783	0.671	0.165	0.817	0.543	0.22	0.831	0.429	0.221	0.856	0.271	0.18	0.811	0.078	0.264	0.675	0.024	0.218	NaN	NaN	NaN	0.726	0.891	0.567	0.768	0.702	0.669	0.699	0.58	0.657	0.732	0.502	0.675	0.817	0.397	0.711	0.928	0.221	0.62
932	4.66	0.934	1.033	0.376	0.671	0.874	0.241	0.791	0.857	0.198	0.782	0.671	0.165	0.817	0.543	0.22	0.831	0.429	0.22	0.856	0.271	0.18	0.811	0.078	0.264	0.675	0.024	0.218	NaN	NaN	NaN	0.727	0.89	0.567	0.766	0.702	0.669	0.696	0.582	0.658	0.728	0.504	0.675	0.812	0.398	0.711	0.923	0.223	0.619
933	4.665	0.932	1.032	0.376	0.669	0.874	0.24	0.789	0.857	0.197	0.781	0.671	0.165	0.816	0.544	0.22	0.83	0.429	0.22	0.856	0.271	0.18	0.811	0.078	0.264	0.675	0.024	0.218	NaN	NaN	NaN	0.725	0.89	0.568	0.763	0.703	0.669	0.693	0.583	0.658	0.724	0.505	0.676	0.807	0.399	0.711	0.919	0.224	0.618
934	4.67	0.931	1.032	0.376	0.668	0.874	0.24	0.788	0.857	0.197	0.781	0.672	0.165	0.815	0.544	0.22	0.83	0.429	0.22	0.855	0.271	0.18	0.811	0.078	0.264	0.675	0.024	0.218	NaN	NaN	NaN	0.725	0.889	0.568	0.761	0.703	0.67	0.689	0.585	0.658	0.719	0.507	0.676	0.803	0.401	0.711	0.914	0.225	0.618
935	4.675	0.93	1.032	0.376	0.666	0.873	0.24	0.787	0.857	0.197	0.78	0.672	0.164	0.814	0.544	0.22	0.829	0.429	0.22	0.855	0.271	0.18	0.811	0.078	0.264	0.675	0.024	0.218	NaN	NaN	NaN	0.726	0.888	0.568	0.759	0.704	0.67	0.685	0.586	0.659	0.715	0.508	0.677	0.799	0.402	0.712	0.909	0.226	0.617
936	4.68	0.929	1.032	0.376	0.665	0.873	0.24	0.786	0.857	0.197	0.779	0.672	0.164	0.813	0.544	0.219	0.828	0.429	0.219	0.854	0.271	0.18	0.811	0.078	0.264	0.675	0.024	0.218	NaN	NaN	NaN	0.726	0.888	0.569	0.757	0.704	0.67	0.681	0.588	0.659	0.711	0.509	0.676	0.795	0.404	0.712	0.903	0.226	0.616
937	4.685	0.927	1.032	0.376	0.665	0.873	0.24	0.785	0.857	0.196	0.777	0.671	0.163	0.813	0.544	0.219	0.828	0.429	0.219	0.854	0.271	0.18	0.811	0.078	0.264	0.675	0.024	0.218	NaN	NaN	NaN	0.725	0.888	0.57	0.754	0.705	0.67	0.678	0.589	0.66	0.707	0.51	0.676	0.791	0.405	0.711	0.897	0.226	0.615
938	4.69	0.926	1.032	0.376	0.664	0.873	0.241	0.784	0.857	0.196	0.776	0.671	0.163	0.812	0.544	0.219	0.827	0.429	0.219	0.853	0.271	0.18	0.811	0.078	0.264	0.675	0.024	0.218	NaN	NaN	NaN	0.723	0.888	0.57	0.752	0.705	0.669	0.675	0.59	0.66	0.703	0.512	0.676	0.787	0.406	0.71	0.89	0.226	0.614
939	4.695	0.924	1.032	0.376	0.663	0.873	0.241	0.783	0.857	0.196	0.776	0.672	0.163	0.811	0.544	0.219	0.827	0.429	0.219	0.853	0.271	0.18	0.811	0.078	0.264	0.675	0.024	0.218	NaN	NaN	NaN	0.722	0.887	0.57	0.749	0.706	0.669	0.671	0.591	0.66	0.7	0.513	0.676	0.784	0.407	0.709	0.884	0.225	0.614
940	4.7	0.923	1.032	0.376	0.662	0.873	0.242	0.781	0.857	0.196	0.775	0.672	0.163	0.81	0.544	0.219	0.826	0.429	0.219	0.852	0.271	0.18	0.811	0.078	0.264	0.675	0.024	0.218	NaN	NaN	NaN	0.721	0.887	0.571	0.748	0.706	0.669	0.668	0.592	0.66	0.696	0.513	0.676	0.78	0.407	0.708	0.877	0.224	0.613
941	4.705	0.922	1.032	0.376	0.662	0.872	0.243	0.78	0.857	0.196	0.775	0.673	0.164	0.809	0.544	0.219	0.825	0.43	0.218	0.852	0.271	0.18	0.811	0.078	0.264	0.675	0.024	0.218	NaN	NaN	NaN	0.719	0.887	0.571	0.746	0.706	0.669	0.666	0.593	0.66	0.693	0.514	0.675	0.776	0.408	0.707	0.87	0.223	0.612
942	4.71	0.921	1.032	0.376	0.662	0.872	0.243	0.779	0.857	0.195	0.775	0.673	0.164	0.808	0.544	0.218	0.825	0.43	0.218	0.852	0.271	0.179	0.811	0.078	0.264	0.675	0.024	0.218	NaN	NaN	NaN	0.718	0.887	0.571	0.743	0.706	0.669	0.663	0.594	0.66	0.689	0.514	0.674	0.772	0.408	0.706	0.863	0.221	0.611
943	4.715	0.919	1.032	0.376	0.661	0.871	0.244	0.777	0.857	0.195	0.773	0.673	0.163	0.807	0.544	0.218	0.824	0.43	0.218	0.851	0.272	0.179	0.811	0.078	0.264	0.675	0.024	0.218	NaN	NaN	NaN	0.716	0.886	0.572	0.741	0.707	0.669	0.659	0.595	0.66	0.685	0.515	0.674	0.767	0.408	0.706	0.855	0.219	0.61
944	4.72	0.918	1.032	0.376	0.661	0.871	0.245	0.776	0.858	0.195	0.772	0.672	0.163	0.806	0.544	0.218	0.823	0.43	0.218	0.851	0.272	0.179	0.811	0.078	0.264	0.675	0.024	0.218	NaN	NaN	NaN	0.714	0.886	0.572	0.738	0.707	0.668	0.656	0.596	0.66	0.681	0.515	0.673	0.762	0.407	0.706	0.848	0.217	0.61
945	4.725	0.916	1.032	0.376	0.66	0.871	0.246	0.775	0.858	0.195	0.77	0.672	0.162	0.805	0.544	0.218	0.822	0.43	0.218	0.85	0.272	0.179	0.811	0.078	0.264	0.675	0.024	0.218	NaN	NaN	NaN	0.713	0.886	0.572	0.735	0.708	0.668	0.654	0.596	0.66	0.678	0.515	0.672	0.757	0.406	0.706	0.841	0.215	0.609
946	4.73	0.915	1.032	0.376	0.659	0.87	0.247	0.773	0.858	0.195	0.769	0.672	0.162	0.804	0.544	0.218	0.821	0.43	0.218	0.85	0.272	0.179	0.811	0.078	0.264	0.675	0.024	0.218	NaN	NaN	NaN	0.713	0.886	0.572	0.734	0.708	0.668	0.651	0.597	0.66	0.674	0.515	0.672	0.751	0.405	0.706	0.833	0.213	0.608
947	4.735	0.913	1.032	0.377	0.657	0.87	0.248	0.772	0.858	0.195	0.769	0.673	0.163	0.803	0.545	0.218	0.821	0.43	0.218	0.849	0.272	0.179	0.811	0.078	0.264	0.675	0.024	0.218	NaN	NaN	NaN	0.711	0.886	0.572	0.733	0.708	0.668	0.648	0.597	0.659	0.671	0.515	0.671	0.745	0.403	0.706	0.825	0.21	0.608
948	4.74	0.912	1.032	0.376	0.656	0.87	0.248	0.771	0.858	0.195	0.768	0.673	0.163	0.802	0.545	0.218	0.82	0.43	0.218	0.849	0.272	0.179	0.811	0.078	0.264	0.675	0.024	0.218	NaN	NaN	NaN	0.709	0.886	0.572	0.73	0.708	0.667	0.646	0.598	0.659	0.668	0.514	0.67	0.74	0.401	0.706	0.817	0.207	0.607
949	4.745	0.91	1.032	0.376	0.655	0.87	0.248	0.769	0.858	0.195	0.767	0.673	0.163	0.801	0.545	0.218	0.819	0.43	0.218	0.848	0.272	0.179	0.81	0.078	0.264	0.675	0.024	0.218	NaN	NaN	NaN	0.707	0.886	0.572	0.727	0.708	0.666	0.643	0.598	0.659	0.664	0.513	0.669	0.735	0.398	0.705	0.809	0.204	0.607
950	4.75	0.908	1.032	0.376	0.653	0.871	0.248	0.767	0.858	0.195	0.766	0.673	0.163	0.8	0.545	0.218	0.818	0.43	0.218	0.848	0.273	0.179	0.81	0.078	0.264	0.675	0.024	0.218	NaN	NaN	NaN	0.705	0.886	0.572	0.725	0.708	0.666	0.64	0.599	0.658	0.66	0.513	0.668	0.729	0.396	0.705	0.801	0.201	0.607
951	4.755	0.907	1.032	0.377	0.651	0.871	0.248	0.765	0.858	0.195	0.764	0.673	0.163	0.798	0.545	0.218	0.817	0.43	0.218	0.847	0.273	0.179	0.81	0.078	0.264	0.675	0.024	0.218	NaN	NaN	NaN	0.704	0.886	0.571	0.723	0.708	0.666	0.639	0.599	0.657	0.657	0.512	0.668	0.724	0.394	0.705	0.793	0.198	0.607
952	4.76	0.905	1.032	0.377	0.649	0.872	0.248	0.764	0.858	0.195	0.762	0.673	0.163	0.797	0.545	0.218	0.816	0.431	0.218	0.846	0.273	0.179	0.81	0.078	0.264	0.675	0.024	0.218	NaN	NaN	NaN	0.704	0.886	0.571	0.722	0.708	0.665	0.636	0.599	0.657	0.654	0.511	0.667	0.719	0.392	0.704	0.784	0.195	0.606
953	4.765	0.904	1.032	0.376	0.647	0.872	0.248	0.762	0.858	0.195	0.761	0.673	0.163	0.796	0.545	0.218	0.815	0.431	0.218	0.845	0.273	0.179	0.81	0.078	0.264	0.675	0.024	0.218	NaN	NaN	NaN	0.702	0.886	0.571	0.72	0.708	0.665	0.633	0.599	0.656	0.65	0.51	0.666	0.714	0.389	0.704	0.775	0.191	0.607
954	4.77	0.902	1.032	0.376	0.645	0.872	0.247	0.76	0.858	0.195	0.759	0.673	0.163	0.794	0.545	0.218	0.814	0.431	0.218	0.845	0.274	0.179	0.81	0.078	0.264	0.675	0.024	0.218	NaN	NaN	NaN	0.701	0.886	0.571	0.718	0.708	0.665	0.631	0.599	0.655	0.647	0.509	0.666	0.709	0.387	0.703	0.766	0.188	0.607
955	4.775	0.9	1.032	0.376	0.643	0.873	0.247	0.758	0.859	0.195	0.757	0.673	0.163	0.793	0.545	0.218	0.813	0.431	0.218	0.844	0.274	0.179	0.81	0.078	0.265	0.675	0.024	0.218	NaN	NaN	NaN	0.699	0.886	0.57	0.716	0.707	0.665	0.629	0.599	0.654	0.644	0.507	0.665	0.704	0.384	0.703	0.757	0.184	0.607
956	4.78	0.899	1.032	0.377	0.641	0.873	0.247	0.757	0.859	0.195	0.756	0.673	0.164	0.792	0.545	0.218	0.812	0.431	0.218	0.844	0.274	0.179	0.81	0.079	0.265	0.675	0.024	0.218	NaN	NaN	NaN	0.697	0.885	0.57	0.715	0.707	0.664	0.627	0.599	0.653	0.641	0.506	0.664	0.698	0.381	0.702	0.747	0.179	0.607
957	4.785	0.897	1.032	0.377	0.639	0.873	0.246	0.755	0.859	0.196	0.754	0.673	0.164	0.79	0.545	0.218	0.81	0.431	0.218	0.843	0.274	0.179	0.81	0.079	0.265	0.675	0.024	0.218	NaN	NaN	NaN	0.696	0.885	0.57	0.713	0.707	0.664	0.624	0.598	0.653	0.638	0.504	0.663	0.693	0.379	0.702	0.737	0.175	0.607
958	4.79	0.896	1.032	0.377	0.637	0.874	0.246	0.753	0.859	0.196	0.752	0.673	0.164	0.789	0.546	0.218	0.809	0.431	0.218	0.842	0.274	0.179	0.809	0.079	0.265	0.675	0.024	0.218	NaN	NaN	NaN	0.695	0.885	0.57	0.711	0.706	0.664	0.622	0.597	0.652	0.636	0.502	0.663	0.687	0.376	0.701	0.728	0.172	0.607
959	4.795	0.894	1.032	0.377	0.635	0.874	0.246	0.751	0.859	0.196	0.75	0.673	0.164	0.788	0.546	0.218	0.807	0.431	0.218	0.841	0.275	0.179	0.809	0.079	0.265	0.675	0.024	0.218	NaN	NaN	NaN	0.694	0.885	0.569	0.709	0.705	0.663	0.621	0.596	0.651	0.633	0.5	0.662	0.682	0.373	0.701	0.719	0.168	0.607
960	4.8	0.892	1.032	0.377	0.633	0.874	0.246	0.75	0.859	0.196	0.748	0.672	0.164	0.786	0.545	0.219	0.806	0.431	0.218	0.84	0.275	0.179	0.809	0.079	0.265	0.675	0.024	0.218	NaN	NaN	NaN	0.693	0.884	0.569	0.708	0.704	0.663	0.619	0.596	0.65	0.63	0.499	0.661	0.676	0.37	0.701	0.709	0.164	0.607
961	4.805	0.89	1.032	0.378	0.631	0.874	0.246	0.748	0.859	0.196	0.747	0.673	0.165	0.785	0.545	0.219	0.806	0.431	0.219	0.839	0.275	0.179	0.809	0.079	0.265	0.675	0.024	0.218	NaN	NaN	NaN	0.691	0.884	0.569	0.706	0.704	0.663	0.618	0.595	0.649	0.627	0.497	0.66	0.671	0.367	0.701	0.7	0.16	0.608
962	4.81	0.889	1.033	0.378	0.629	0.874	0.246	0.746	0.859	0.196	0.745	0.673	0.165	0.783	0.546	0.219	0.805	0.432	0.219	0.838	0.275	0.18	0.809	0.079	0.265	0.675	0.025	0.218	NaN	NaN	NaN	0.69	0.883	0.569	0.704	0.703	0.662	0.616	0.594	0.648	0.625	0.495	0.659	0.666	0.364	0.701	0.69	0.156	0.608
963	4.815	0.887	1.032	0.378	0.627	0.875	0.246	0.744	0.859	0.197	0.744	0.673	0.165	0.782	0.546	0.219	0.804	0.432	0.219	0.838	0.275	0.18	0.809	0.079	0.265	0.675	0.025	0.218	NaN	NaN	NaN	0.688	0.883	0.569	0.703	0.702	0.662	0.614	0.593	0.647	0.622	0.493	0.659	0.66	0.361	0.7	0.68	0.151	0.608
964	4.82	0.885	1.032	0.378	0.625	0.874	0.246	0.742	0.859	0.197	0.742	0.673	0.165	0.78	0.546	0.219	0.802	0.431	0.219	0.837	0.275	0.18	0.809	0.079	0.265	0.675	0.025	0.218	NaN	NaN	NaN	0.687	0.883	0.569	0.701	0.7	0.662	0.613	0.591	0.646	0.619	0.491	0.658	0.655	0.358	0.7	0.671	0.147	0.609
965	4.825	0.883	1.032	0.379	0.623	0.874	0.247	0.741	0.859	0.197	0.74	0.673	0.165	0.779	0.546	0.219	0.801	0.431	0.219	0.836	0.275	0.18	0.809	0.079	0.265	0.675	0.025	0.218	NaN	NaN	NaN	0.684	0.882	0.57	0.7	0.699	0.662	0.611	0.59	0.645	0.617	0.489	0.657	0.649	0.355	0.7	0.661	0.144	0.609
966	4.83	0.881	1.032	0.379	0.622	0.874	0.247	0.739	0.859	0.198	0.739	0.673	0.166	0.778	0.546	0.219	0.8	0.431	0.22	0.836	0.276	0.18	0.809	0.079	0.265	0.675	0.025	0.218	NaN	NaN	NaN	0.682	0.882	0.57	0.698	0.698	0.661	0.61	0.588	0.644	0.615	0.487	0.656	0.644	0.352	0.7	0.652	0.139	0.609
967	4.835	0.879	1.032	0.38	0.62	0.874	0.247	0.737	0.859	0.198	0.738	0.674	0.166	0.777	0.546	0.22	0.799	0.431	0.22	0.835	0.276	0.18	0.809	0.079	0.265	0.675	0.025	0.218	NaN	NaN	NaN	0.68	0.882	0.571	0.696	0.697	0.661	0.609	0.587	0.643	0.613	0.485	0.655	0.639	0.349	0.699	0.642	0.136	0.61
968	4.84	0.877	1.032	0.381	0.618	0.874	0.248	0.735	0.859	0.198	0.736	0.674	0.166	0.775	0.546	0.22	0.798	0.432	0.22	0.834	0.276	0.18	0.809	0.079	0.266	0.675	0.025	0.218	NaN	NaN	NaN	0.678	0.882	0.572	0.695	0.696	0.661	0.608	0.585	0.641	0.611	0.482	0.654	0.634	0.347	0.699	0.633	0.132	0.61
969	4.845	0.876	1.031	0.381	0.617	0.873	0.248	0.734	0.859	0.199	0.735	0.673	0.167	0.774	0.546	0.22	0.797	0.432	0.22	0.834	0.276	0.181	0.809	0.079	0.266	0.675	0.025	0.218	NaN	NaN	NaN	0.676	0.882	0.573	0.693	0.694	0.66	0.607	0.583	0.64	0.609	0.48	0.652	0.63	0.344	0.698	0.625	0.129	0.61
970	4.85	0.873	1.031	0.382	0.615	0.873	0.249	0.732	0.859	0.199	0.733	0.673	0.167	0.772	0.546	0.221	0.796	0.432	0.22	0.833	0.276	0.181	0.809	0.079	0.266	0.675	0.025	0.218	NaN	NaN	NaN	0.674	0.881	0.573	0.691	0.693	0.66	0.606	0.581	0.639	0.607	0.477	0.651	0.626	0.341	0.698	0.616	0.125	0.609
971	4.855	0.871	1.03	0.383	0.614	0.873	0.25	0.73	0.859	0.2	0.731	0.673	0.168	0.771	0.546	0.221	0.795	0.432	0.221	0.833	0.276	0.181	0.808	0.079	0.266	0.675	0.025	0.218	NaN	NaN	NaN	0.672	0.88	0.574	0.69	0.691	0.66	0.604	0.579	0.638	0.606	0.475	0.649	0.621	0.338	0.697	0.608	0.122	0.609
972	4.86	0.869	1.03	0.384	0.612	0.873	0.25	0.728	0.859	0.2	0.73	0.673	0.168	0.77	0.546	0.222	0.794	0.432	0.221	0.832	0.277	0.181	0.808	0.079	0.266	0.675	0.025	0.218	NaN	NaN	NaN	0.669	0.88	0.574	0.689	0.689	0.659	0.603	0.576	0.637	0.604	0.472	0.648	0.617	0.335	0.696	0.6	0.119	0.609
973	4.865	0.867	1.03	0.384	0.611	0.872	0.251	0.726	0.859	0.2	0.728	0.673	0.168	0.768	0.546	0.222	0.792	0.432	0.221	0.831	0.277	0.181	0.808	0.079	0.266	0.675	0.025	0.218	NaN	NaN	NaN	0.667	0.879	0.575	0.687	0.687	0.659	0.602	0.574	0.635	0.603	0.469	0.646	0.613	0.332	0.695	0.592	0.115	0.608
974	4.87	0.865	1.029	0.385	0.609	0.872	0.252	0.725	0.859	0.201	0.726	0.672	0.168	0.767	0.546	0.222	0.791	0.432	0.221	0.831	0.277	0.182	0.808	0.079	0.266	0.675	0.025	0.218	NaN	NaN	NaN	0.665	0.879	0.576	0.686	0.685	0.659	0.601	0.572	0.634	0.601	0.466	0.644	0.609	0.329	0.694	0.585	0.112	0.607
975	4.875	0.863	1.029	0.386	0.607	0.872	0.253	0.723	0.859	0.202	0.724	0.672	0.169	0.766	0.546	0.222	0.79	0.432	0.222	0.83	0.277	0.182	0.808	0.079	0.266	0.675	0.024	0.218	NaN	NaN	NaN	0.662	0.878	0.576	0.684	0.683	0.658	0.6	0.569	0.632	0.6	0.463	0.643	0.606	0.326	0.693	0.578	0.109	0.607
976	4.88	0.861	1.029	0.387	0.605	0.872	0.253	0.721	0.859	0.202	0.723	0.672	0.169	0.764	0.546	0.223	0.789	0.432	0.222	0.829	0.277	0.182	0.808	0.079	0.266	0.675	0.024	0.218	NaN	NaN	NaN	0.66	0.877	0.577	0.683	0.68	0.658	0.6	0.567	0.631	0.599	0.46	0.641	0.602	0.323	0.691	0.571	0.106	0.606
977	4.885	0.858	1.028	0.388	0.603	0.872	0.254	0.719	0.859	0.203	0.721	0.673	0.17	0.762	0.546	0.223	0.788	0.432	0.223	0.828	0.278	0.183	0.808	0.079	0.266	0.675	0.024	0.218	NaN	NaN	NaN	0.657	0.877	0.577	0.681	0.678	0.657	0.599	0.564	0.629	0.598	0.457	0.639	0.599	0.319	0.69	0.565	0.103	0.604
978	4.89	0.856	1.027	0.39	0.6	0.872	0.254	0.717	0.859	0.204	0.721	0.674	0.171	0.761	0.546	0.224	0.786	0.432	0.223	0.827	0.278	0.183	0.808	0.079	0.266	0.675	0.024	0.218	NaN	NaN	NaN	0.654	0.876	0.578	0.68	0.676	0.657	0.598	0.561	0.627	0.596	0.454	0.637	0.596	0.317	0.688	0.56	0.1	0.603
979	4.895	0.854	1.026	0.391	0.598	0.871	0.255	0.715	0.859	0.204	0.719	0.674	0.172	0.759	0.546	0.224	0.785	0.432	0.224	0.827	0.278	0.183	0.808	0.08	0.266	0.675	0.024	0.218	NaN	NaN	NaN	0.651	0.875	0.579	0.679	0.673	0.656	0.597	0.559	0.625	0.595	0.452	0.635	0.593	0.314	0.686	0.556	0.097	0.601
980	4.9	0.852	1.026	0.392	0.597	0.871	0.256	0.713	0.858	0.205	0.717	0.673	0.172	0.757	0.546	0.225	0.783	0.432	0.224	0.826	0.278	0.183	0.808	0.08	0.267	0.675	0.024	0.218	NaN	NaN	NaN	0.648	0.875	0.579	0.677	0.67	0.656	0.596	0.556	0.623	0.594	0.448	0.633	0.591	0.311	0.684	0.551	0.095	0.599
981	4.905	0.849	1.025	0.393	0.594	0.871	0.256	0.711	0.858	0.206	0.714	0.673	0.172	0.756	0.546	0.225	0.782	0.432	0.225	0.825	0.279	0.184	0.808	0.08	0.267	0.675	0.024	0.218	NaN	NaN	NaN	0.646	0.874	0.58	0.676	0.667	0.655	0.596	0.553	0.622	0.593	0.446	0.631	0.589	0.308	0.682	0.547	0.092	0.598
982	4.91	0.846	1.024	0.395	0.592	0.871	0.257	0.708	0.858	0.207	0.712	0.673	0.173	0.754	0.546	0.226	0.781	0.432	0.225	0.824	0.279	0.184	0.807	0.08	0.267	0.675	0.024	0.218	NaN	NaN	NaN	0.642	0.873	0.581	0.675	0.665	0.654	0.595	0.55	0.62	0.592	0.443	0.629	0.588	0.305	0.68	0.544	0.09	0.595
983	4.915	0.844	1.024	0.397	0.589	0.871	0.257	0.706	0.858	0.208	0.71	0.673	0.174	0.752	0.546	0.226	0.779	0.433	0.225	0.824	0.279	0.184	0.807	0.08	0.267	0.675	0.024	0.218	NaN	NaN	NaN	0.639	0.873	0.581	0.673	0.662	0.653	0.594	0.547	0.618	0.591	0.44	0.627	0.586	0.302	0.677	0.541	0.088	0.594
984	4.92	0.842	1.023	0.398	0.587	0.871	0.257	0.704	0.858	0.209	0.708	0.673	0.174	0.75	0.546	0.227	0.778	0.433	0.226	0.823	0.28	0.184	0.807	0.08	0.267	0.675	0.024	0.218	NaN	NaN	NaN	0.636	0.872	0.582	0.672	0.659	0.652	0.594	0.545	0.616	0.589	0.437	0.624	0.586	0.299	0.674	0.539	0.086	0.593
985	4.925	0.84	1.022	0.4	0.585	0.871	0.258	0.702	0.858	0.21	0.706	0.673	0.175	0.748	0.546	0.227	0.776	0.433	0.226	0.821	0.28	0.185	0.807	0.08	0.267	0.675	0.024	0.218	NaN	NaN	NaN	0.633	0.872	0.582	0.67	0.657	0.651	0.593	0.542	0.613	0.589	0.434	0.622	0.585	0.297	0.672	0.538	0.084	0.592
986	4.93	0.837	1.021	0.402	0.583	0.871	0.258	0.699	0.858	0.211	0.704	0.673	0.176	0.745	0.546	0.228	0.774	0.433	0.227	0.82	0.28	0.185	0.807	0.08	0.267	0.675	0.024	0.218	NaN	NaN	NaN	0.629	0.871	0.583	0.668	0.654	0.651	0.591	0.539	0.61	0.588	0.432	0.62	0.585	0.295	0.669	0.538	0.083	0.592
987	4.935	0.835	1.021	0.403	0.58	0.871	0.259	0.697	0.858	0.212	0.702	0.673	0.176	0.743	0.546	0.228	0.772	0.433	0.227	0.819	0.281	0.185	0.807	0.081	0.268	0.675	0.025	0.218	NaN	NaN	NaN	0.626	0.87	0.583	0.666	0.652	0.65	0.589	0.538	0.608	0.586	0.43	0.618	0.586	0.294	0.666	0.539	0.083	0.592
988	4.94	0.833	1.02	0.405	0.577	0.871	0.259	0.695	0.857	0.213	0.699	0.674	0.177	0.741	0.546	0.229	0.77	0.433	0.228	0.818	0.281	0.186	0.806	0.081	0.268	0.675	0.025	0.218	NaN	NaN	NaN	0.623	0.87	0.584	0.663	0.65	0.649	0.588	0.537	0.606	0.584	0.43	0.617	0.587	0.294	0.664	0.539	0.084	0.593
989	4.945	0.831	1.02	0.406	0.574	0.871	0.26	0.692	0.857	0.214	0.696	0.673	0.178	0.738	0.546	0.23	0.768	0.433	0.228	0.816	0.281	0.186	0.806	0.081	0.268	0.675	0.025	0.218	NaN	NaN	NaN	0.619	0.869	0.584	0.66	0.649	0.648	0.585	0.536	0.605	0.581	0.431	0.617	0.587	0.296	0.663	0.54	0.084	0.593
990	4.95	0.828	1.019	0.408	0.572	0.872	0.261	0.689	0.857	0.214	0.693	0.673	0.179	0.736	0.546	0.23	0.765	0.433	0.229	0.814	0.282	0.186	0.806	0.081	0.268	0.675	0.025	0.218	NaN	NaN	NaN	0.616	0.868	0.584	0.656	0.649	0.648	0.582	0.538	0.605	0.578	0.433	0.617	0.587	0.298	0.663	0.54	0.085	0.593
991	4.955	0.826	1.018	0.409	0.569	0.872	0.262	0.687	0.857	0.215	0.69	0.673	0.18	0.733	0.546	0.231	0.763	0.433	0.229	0.812	0.282	0.186	0.806	0.081	0.268	0.675	0.025	0.218	NaN	NaN	NaN	0.613	0.868	0.585	0.651	0.651	0.647	0.577	0.54	0.607	0.575	0.434	0.617	0.584	0.3	0.664	0.539	0.085	0.594
992	4.96	0.824	1.019	0.41	0.567	0.872	0.262	0.684	0.857	0.216	0.688	0.673	0.18	0.73	0.546	0.231	0.76	0.433	0.23	0.81	0.282	0.187	0.806	0.082	0.268	0.675	0.025	0.219	NaN	NaN	NaN	0.609	0.868	0.584	0.646	0.653	0.648	0.572	0.542	0.608	0.572	0.437	0.618	0.581	0.302	0.666	0.538	0.086	0.595
993	4.965	0.822	1.019	0.411	0.564	0.872	0.263	0.682	0.856	0.216	0.686	0.673	0.181	0.727	0.546	0.232	0.758	0.433	0.23	0.808	0.282	0.187	0.805	0.082	0.269	0.675	0.025	0.219	NaN	NaN	NaN	0.606	0.867	0.585	0.641	0.656	0.649	0.567	0.545	0.61	0.569	0.438	0.619	0.576	0.303	0.668	0.537	0.086	0.596
994	4.97	0.819	1.019	0.412	0.561	0.873	0.264	0.679	0.856	0.217	0.683	0.673	0.181	0.725	0.546	0.233	0.755	0.433	0.231	0.806	0.283	0.188	0.805	0.083	0.269	0.675	0.025	0.219	NaN	NaN	NaN	0.603	0.867	0.585	0.636	0.658	0.65	0.561	0.547	0.612	0.565	0.44	0.62	0.571	0.304	0.671	0.536	0.087	0.597
995	4.975	0.817	1.02	0.412	0.559	0.873	0.265	0.677	0.856	0.217	0.68	0.673	0.182	0.722	0.546	0.233	0.753	0.433	0.232	0.805	0.283	0.188	0.804	0.083	0.269	0.675	0.025	0.219	NaN	NaN	NaN	0.599	0.868	0.586	0.63	0.661	0.651	0.555	0.549	0.613	0.561	0.441	0.622	0.566	0.304	0.673	0.535	0.087	0.597
996	4.98	0.815	1.02	0.413	0.557	0.873	0.266	0.675	0.856	0.218	0.677	0.672	0.183	0.719	0.545	0.234	0.75	0.433	0.232	0.803	0.284	0.189	0.804	0.084	0.27	0.675	0.025	0.219	NaN	NaN	NaN	0.593	0.869	0.587	0.625	0.663	0.653	0.55	0.551	0.614	0.556	0.442	0.624	0.56	0.305	0.676	0.533	0.087	0.598
997	4.985	0.812	1.021	0.413	0.555	0.874	0.266	0.672	0.856	0.218	0.674	0.673	0.184	0.716	0.545	0.234	0.747	0.433	0.233	0.801	0.284	0.189	0.803	0.084	0.27	0.675	0.025	0.219	NaN	NaN	NaN	0.591	0.869	0.588	0.62	0.666	0.655	0.547	0.552	0.616	0.553	0.443	0.627	0.554	0.305	0.678	0.531	0.087	0.599
998	4.99	0.809	1.021	0.414	0.552	0.874	0.267	0.669	0.856	0.219	0.672	0.673	0.185	0.713	0.545	0.235	0.745	0.433	0.233	0.799	0.285	0.19	0.803	0.085	0.27	0.675	0.025	0.219	NaN	NaN	NaN	0.591	0.869	0.588	0.615	0.668	0.657	0.544	0.554	0.617	0.549	0.443	0.628	0.549	0.305	0.68	0.531	0.086	0.599
999	4.995	0.807	1.021	0.415	0.55	0.875	0.268	0.667	0.856	0.219	0.669	0.672	0.185	0.71	0.545	0.235	0.742	0.433	0.233	0.798	0.285	0.19	0.803	0.085	0.271	0.675	0.025	0.219	NaN	NaN	NaN	0.59	0.869	0.59	0.612	0.669	0.658	0.542	0.554	0.618	0.546	0.443	0.63	0.544	0.304	0.682	0.53	0.086	0.6
1000	5	0.805	1.021	0.416	0.548	0.875	0.269	0.665	0.857	0.22	0.666	0.672	0.186	0.707	0.545	0.236	0.739	0.433	0.234	0.796	0.286	0.191	0.803	0.086	0.271	0.675	0.026	0.219	NaN	NaN	NaN	0.587	0.87	0.592	0.608	0.671	0.659	0.541	0.554	0.619	0.543	0.443	0.632	0.539	0.303	0.683	0.529	0.085	0.601
1001	5.005	0.802	1.021	0.417	0.545	0.876	0.27	0.662	0.857	0.221	0.663	0.672	0.187	0.703	0.544	0.237	0.736	0.433	0.234	0.795	0.286	0.192	0.803	0.086	0.272	0.675	0.026	0.219	NaN	NaN	NaN	0.585	0.87	0.594	0.606	0.671	0.66	0.54	0.554	0.619	0.54	0.442	0.633	0.536	0.302	0.684	0.529	0.085	0.602
1002	5.01	0.8	1.021	0.418	0.543	0.876	0.27	0.66	0.857	0.222	0.661	0.672	0.187	0.7	0.544	0.237	0.734	0.433	0.235	0.793	0.287	0.192	0.802	0.087	0.272	0.675	0.026	0.219	NaN	NaN	NaN	0.582	0.87	0.596	0.603	0.672	0.661	0.539	0.553	0.619	0.538	0.441	0.634	0.533	0.3	0.685	0.529	0.084	0.602
1003	5.015	0.797	1.021	0.419	0.54	0.877	0.271	0.658	0.858	0.222	0.659	0.672	0.188	0.697	0.544	0.238	0.731	0.433	0.236	0.79	0.287	0.192	0.802	0.087	0.273	0.675	0.026	0.219	NaN	NaN	NaN	0.579	0.87	0.598	0.601	0.672	0.662	0.538	0.552	0.619	0.537	0.441	0.635	0.532	0.3	0.685	0.529	0.084	0.602
1004	5.02	0.795	1.021	0.42	0.538	0.877	0.272	0.656	0.858	0.224	0.657	0.672	0.188	0.694	0.544	0.238	0.728	0.433	0.237	0.788	0.288	0.193	0.801	0.088	0.273	0.675	0.026	0.219	NaN	NaN	NaN	0.576	0.871	0.6	0.6	0.672	0.662	0.538	0.551	0.619	0.536	0.44	0.636	0.531	0.299	0.685	0.53	0.084	0.602
1005	5.025	0.792	1.021	0.422	0.536	0.878	0.273	0.654	0.859	0.224	0.654	0.672	0.189	0.691	0.544	0.239	0.725	0.433	0.237	0.786	0.288	0.194	0.801	0.089	0.273	0.675	0.026	0.219	NaN	NaN	NaN	0.574	0.871	0.603	0.599	0.672	0.663	0.537	0.55	0.62	0.536	0.44	0.637	0.531	0.299	0.685	0.53	0.083	0.602
1006	5.03	0.79	1.021	0.424	0.534	0.879	0.273	0.652	0.859	0.225	0.652	0.672	0.189	0.688	0.544	0.24	0.722	0.433	0.237	0.785	0.289	0.194	0.8	0.09	0.273	0.675	0.026	0.22	NaN	NaN	NaN	0.571	0.872	0.604	0.597	0.671	0.664	0.537	0.55	0.62	0.536	0.439	0.637	0.532	0.298	0.685	0.53	0.083	0.602
1007	5.035	0.788	1.022	0.425	0.532	0.88	0.274	0.649	0.859	0.227	0.65	0.672	0.19	0.685	0.543	0.241	0.719	0.434	0.237	0.783	0.29	0.195	0.799	0.091	0.274	0.674	0.026	0.22	NaN	NaN	NaN	0.568	0.872	0.606	0.596	0.671	0.665	0.537	0.549	0.62	0.537	0.438	0.638	0.533	0.298	0.685	0.53	0.083	0.602
1008	5.04	0.785	1.022	0.427	0.529	0.881	0.275	0.648	0.86	0.228	0.647	0.672	0.191	0.682	0.543	0.241	0.716	0.434	0.238	0.781	0.291	0.196	0.798	0.091	0.274	0.674	0.026	0.22	NaN	NaN	NaN	0.565	0.872	0.607	0.594	0.67	0.665	0.537	0.549	0.621	0.537	0.438	0.638	0.534	0.298	0.685	0.53	0.082	0.602
1009	5.045	0.782	1.022	0.428	0.526	0.881	0.276	0.646	0.86	0.229	0.645	0.673	0.192	0.679	0.543	0.242	0.713	0.434	0.239	0.779	0.292	0.196	0.798	0.092	0.275	0.674	0.027	0.22	NaN	NaN	NaN	0.562	0.873	0.608	0.593	0.67	0.666	0.536	0.548	0.622	0.538	0.437	0.638	0.537	0.297	0.685	0.531	0.082	0.602
1010	5.05	0.78	1.022	0.43	0.524	0.882	0.276	0.643	0.86	0.231	0.643	0.673	0.193	0.676	0.543	0.242	0.71	0.434	0.24	0.777	0.292	0.197	0.797	0.093	0.275	0.674	0.027	0.22	NaN	NaN	NaN	0.558	0.874	0.609	0.592	0.67	0.667	0.536	0.548	0.623	0.54	0.436	0.637	0.539	0.297	0.685	0.531	0.082	0.603
1011	5.055	0.778	1.022	0.432	0.522	0.883	0.277	0.641	0.86	0.232	0.641	0.673	0.193	0.672	0.543	0.243	0.707	0.434	0.24	0.775	0.293	0.197	0.797	0.094	0.276	0.674	0.027	0.22	NaN	NaN	NaN	0.555	0.875	0.609	0.591	0.67	0.667	0.535	0.548	0.623	0.541	0.435	0.637	0.541	0.297	0.685	0.531	0.082	0.603
1012	5.06	0.775	1.023	0.434	0.52	0.884	0.278	0.638	0.86	0.233	0.639	0.673	0.194	0.67	0.543	0.244	0.704	0.434	0.241	0.773	0.294	0.198	0.796	0.096	0.276	0.674	0.027	0.22	NaN	NaN	NaN	0.552	0.875	0.61	0.591	0.67	0.668	0.535	0.548	0.624	0.542	0.435	0.636	0.544	0.296	0.685	0.531	0.082	0.603
1013	5.065	0.773	1.023	0.435	0.518	0.884	0.279	0.636	0.861	0.234	0.636	0.674	0.195	0.667	0.543	0.245	0.702	0.435	0.241	0.772	0.295	0.198	0.795	0.097	0.277	0.674	0.028	0.22	NaN	NaN	NaN	0.549	0.875	0.61	0.59	0.671	0.669	0.534	0.548	0.625	0.544	0.435	0.636	0.546	0.296	0.684	0.531	0.082	0.603
1014	5.07	0.771	1.024	0.437	0.516	0.885	0.279	0.634	0.861	0.236	0.634	0.674	0.196	0.664	0.544	0.245	0.699	0.436	0.241	0.77	0.296	0.199	0.795	0.098	0.277	0.674	0.028	0.22	NaN	NaN	NaN	0.546	0.876	0.61	0.589	0.671	0.67	0.534	0.548	0.625	0.544	0.434	0.635	0.547	0.297	0.684	0.532	0.081	0.603
1015	5.075	0.768	1.025	0.439	0.514	0.886	0.28	0.632	0.861	0.237	0.632	0.675	0.197	0.661	0.544	0.246	0.697	0.436	0.242	0.768	0.297	0.199	0.794	0.099	0.278	0.674	0.028	0.22	NaN	NaN	NaN	0.543	0.877	0.61	0.588	0.671	0.671	0.533	0.548	0.626	0.545	0.434	0.635	0.55	0.297	0.684	0.532	0.081	0.603
1016	5.08	0.766	1.026	0.44	0.512	0.886	0.281	0.63	0.862	0.238	0.63	0.675	0.198	0.658	0.544	0.246	0.694	0.437	0.242	0.767	0.298	0.2	0.793	0.1	0.278	0.674	0.029	0.221	NaN	NaN	NaN	0.54	0.878	0.611	0.588	0.672	0.671	0.533	0.548	0.627	0.545	0.434	0.635	0.551	0.297	0.684	0.532	0.081	0.603
1017	5.085	0.764	1.026	0.442	0.511	0.887	0.282	0.628	0.862	0.239	0.627	0.676	0.199	0.656	0.545	0.246	0.692	0.437	0.243	0.765	0.299	0.201	0.792	0.102	0.278	0.674	0.029	0.221	NaN	NaN	NaN	0.537	0.879	0.611	0.587	0.672	0.672	0.533	0.548	0.627	0.546	0.434	0.635	0.552	0.297	0.684	0.533	0.081	0.603
1018	5.09	0.761	1.027	0.444	0.509	0.887	0.283	0.626	0.863	0.241	0.625	0.677	0.2	0.653	0.545	0.247	0.69	0.438	0.243	0.764	0.3	0.201	0.792	0.103	0.279	0.674	0.029	0.221	NaN	NaN	NaN	0.535	0.88	0.612	0.585	0.673	0.673	0.533	0.549	0.628	0.546	0.435	0.636	0.553	0.296	0.685	0.533	0.081	0.603
1019	5.095	0.759	1.027	0.445	0.507	0.888	0.284	0.624	0.863	0.242	0.622	0.678	0.201	0.65	0.546	0.248	0.687	0.439	0.243	0.763	0.302	0.202	0.791	0.104	0.279	0.674	0.03	0.221	NaN	NaN	NaN	0.531	0.881	0.612	0.584	0.673	0.674	0.532	0.549	0.629	0.546	0.435	0.636	0.553	0.297	0.686	0.533	0.081	0.603
1020	5.1	0.757	1.028	0.446	0.506	0.888	0.285	0.623	0.864	0.243	0.62	0.678	0.202	0.648	0.547	0.248	0.685	0.44	0.244	0.761	0.303	0.202	0.79	0.106	0.279	0.674	0.03	0.221	NaN	NaN	NaN	0.525	0.883	0.614	0.583	0.674	0.675	0.532	0.55	0.63	0.545	0.435	0.637	0.553	0.297	0.686	0.533	0.08	0.604
1021	5.105	0.754	1.029	0.448	0.504	0.889	0.285	0.621	0.865	0.244	0.618	0.679	0.203	0.645	0.548	0.248	0.682	0.441	0.244	0.76	0.305	0.203	0.789	0.107	0.28	0.674	0.03	0.221	NaN	NaN	NaN	0.523	0.883	0.614	0.581	0.675	0.676	0.531	0.55	0.631	0.545	0.436	0.638	0.553	0.297	0.687	0.534	0.08	0.604
1022	5.11	0.752	1.03	0.449	0.502	0.89	0.287	0.619	0.866	0.245	0.615	0.68	0.203	0.642	0.549	0.249	0.68	0.442	0.244	0.759	0.306	0.203	0.789	0.109	0.28	0.674	0.03	0.221	NaN	NaN	NaN	0.522	0.884	0.614	0.58	0.675	0.677	0.53	0.55	0.632	0.545	0.436	0.639	0.552	0.297	0.688	0.534	0.08	0.604
1023	5.115	0.75	1.031	0.451	0.5	0.89	0.288	0.616	0.867	0.246	0.613	0.681	0.204	0.639	0.55	0.249	0.678	0.443	0.244	0.757	0.308	0.204	0.788	0.111	0.28	0.674	0.03	0.221	NaN	NaN	NaN	0.52	0.884	0.614	0.578	0.675	0.678	0.529	0.55	0.632	0.544	0.436	0.64	0.551	0.297	0.689	0.534	0.08	0.604
1024	5.12	0.748	1.032	0.452	0.499	0.891	0.288	0.615	0.868	0.247	0.61	0.682	0.205	0.636	0.551	0.249	0.675	0.444	0.244	0.755	0.309	0.204	0.787	0.112	0.28	0.674	0.03	0.221	NaN	NaN	NaN	0.518	0.885	0.615	0.576	0.676	0.679	0.528	0.55	0.633	0.544	0.436	0.641	0.55	0.296	0.69	0.534	0.08	0.605
1025	5.125	0.746	1.033	0.454	0.497	0.892	0.289	0.613	0.868	0.248	0.608	0.683	0.206	0.634	0.552	0.249	0.672	0.445	0.244	0.754	0.311	0.204	0.786	0.114	0.28	0.673	0.03	0.222	NaN	NaN	NaN	0.516	0.885	0.615	0.575	0.677	0.68	0.527	0.55	0.634	0.543	0.435	0.642	0.549	0.296	0.69	0.534	0.08	0.605
1026	5.13	0.744	1.033	0.455	0.495	0.893	0.29	0.611	0.869	0.25	0.606	0.684	0.206	0.631	0.553	0.25	0.67	0.446	0.244	0.752	0.312	0.204	0.785	0.115	0.28	0.673	0.031	0.222	NaN	NaN	NaN	0.514	0.885	0.616	0.574	0.677	0.681	0.527	0.55	0.635	0.542	0.435	0.643	0.547	0.296	0.691	0.534	0.08	0.605
1027	5.135	0.741	1.034	0.456	0.493	0.894	0.291	0.609	0.87	0.251	0.603	0.685	0.207	0.628	0.554	0.25	0.667	0.447	0.244	0.75	0.314	0.204	0.784	0.117	0.28	0.673	0.031	0.222	NaN	NaN	NaN	0.511	0.886	0.617	0.572	0.678	0.681	0.526	0.551	0.635	0.542	0.436	0.644	0.546	0.295	0.691	0.534	0.079	0.605
1028	5.14	0.739	1.035	0.458	0.492	0.894	0.292	0.608	0.871	0.252	0.601	0.686	0.207	0.625	0.554	0.25	0.665	0.448	0.244	0.748	0.315	0.204	0.783	0.118	0.28	0.673	0.031	0.222	NaN	NaN	NaN	0.508	0.887	0.617	0.57	0.678	0.682	0.526	0.551	0.636	0.542	0.436	0.645	0.546	0.295	0.692	0.534	0.079	0.605
1029	5.145	0.737	1.035	0.459	0.49	0.895	0.293	0.607	0.872	0.253	0.599	0.687	0.208	0.623	0.555	0.251	0.662	0.449	0.244	0.745	0.316	0.204	0.782	0.12	0.279	0.673	0.031	0.222	NaN	NaN	NaN	0.505	0.888	0.618	0.569	0.679	0.683	0.525	0.551	0.637	0.541	0.436	0.645	0.545	0.295	0.693	0.534	0.079	0.605
1030	5.15	0.735	1.036	0.46	0.488	0.896	0.294	0.605	0.873	0.254	0.597	0.688	0.209	0.619	0.556	0.251	0.659	0.449	0.244	0.743	0.317	0.204	0.781	0.121	0.279	0.674	0.031	0.222	NaN	NaN	NaN	0.502	0.889	0.62	0.567	0.679	0.684	0.525	0.551	0.637	0.54	0.435	0.646	0.544	0.295	0.693	0.534	0.079	0.606
1031	5.155	0.733	1.036	0.462	0.486	0.896	0.295	0.603	0.874	0.255	0.594	0.688	0.209	0.617	0.557	0.251	0.656	0.45	0.244	0.741	0.319	0.203	0.78	0.123	0.279	0.674	0.031	0.222	NaN	NaN	NaN	0.499	0.889	0.621	0.566	0.68	0.685	0.524	0.551	0.638	0.54	0.435	0.646	0.544	0.295	0.694	0.534	0.079	0.606
1032	5.16	0.731	1.037	0.463	0.485	0.897	0.296	0.601	0.874	0.256	0.592	0.689	0.21	0.614	0.558	0.251	0.653	0.451	0.243	0.738	0.32	0.203	0.779	0.124	0.279	0.673	0.031	0.222	NaN	NaN	NaN	0.498	0.888	0.621	0.564	0.68	0.685	0.524	0.551	0.638	0.54	0.436	0.647	0.544	0.295	0.694	0.534	0.079	0.606
1033	5.165	0.729	1.037	0.464	0.483	0.898	0.296	0.599	0.875	0.257	0.589	0.69	0.21	0.611	0.558	0.251	0.65	0.452	0.243	0.736	0.321	0.203	0.778	0.126	0.278	0.673	0.031	0.222	NaN	NaN	NaN	0.499	0.888	0.622	0.562	0.681	0.686	0.523	0.552	0.639	0.54	0.436	0.648	0.544	0.295	0.694	0.534	0.079	0.606
1034	5.17	0.727	1.038	0.466	0.481	0.898	0.297	0.598	0.876	0.258	0.587	0.691	0.211	0.608	0.559	0.252	0.648	0.453	0.243	0.734	0.322	0.203	0.776	0.127	0.278	0.673	0.031	0.223	NaN	NaN	NaN	0.497	0.888	0.623	0.561	0.681	0.687	0.522	0.552	0.64	0.54	0.436	0.649	0.544	0.295	0.694	0.534	0.079	0.606
1035	5.175	0.725	1.038	0.467	0.48	0.899	0.299	0.596	0.876	0.259	0.585	0.691	0.211	0.605	0.56	0.252	0.645	0.454	0.243	0.731	0.323	0.203	0.775	0.128	0.278	0.673	0.031	0.223	NaN	NaN	NaN	0.494	0.889	0.624	0.56	0.682	0.688	0.522	0.552	0.64	0.54	0.436	0.649	0.544	0.295	0.694	0.534	0.079	0.606
1036	5.18	0.723	1.039	0.468	0.478	0.9	0.299	0.593	0.877	0.26	0.583	0.692	0.212	0.603	0.56	0.252	0.642	0.454	0.243	0.729	0.324	0.202	0.774	0.13	0.278	0.672	0.032	0.223	NaN	NaN	NaN	0.493	0.889	0.625	0.558	0.682	0.688	0.522	0.552	0.64	0.54	0.437	0.649	0.545	0.295	0.695	0.534	0.079	0.606
1037	5.185	0.722	1.039	0.469	0.476	0.901	0.3	0.592	0.877	0.26	0.58	0.693	0.212	0.6	0.561	0.252	0.639	0.455	0.243	0.727	0.325	0.202	0.772	0.131	0.278	0.672	0.032	0.223	NaN	NaN	NaN	0.491	0.889	0.626	0.556	0.682	0.689	0.521	0.552	0.641	0.54	0.437	0.649	0.546	0.295	0.695	0.534	0.079	0.606
1038	5.19	0.72	1.039	0.471	0.474	0.901	0.301	0.59	0.878	0.261	0.578	0.693	0.213	0.597	0.561	0.252	0.636	0.456	0.243	0.724	0.327	0.202	0.771	0.133	0.278	0.671	0.032	0.223	NaN	NaN	NaN	0.488	0.89	0.627	0.555	0.682	0.689	0.521	0.552	0.641	0.54	0.437	0.649	0.546	0.295	0.694	0.534	0.079	0.606
1039	5.195	0.717	1.04	0.472	0.472	0.902	0.302	0.588	0.879	0.261	0.575	0.694	0.213	0.594	0.562	0.252	0.633	0.456	0.243	0.722	0.328	0.203	0.77	0.134	0.278	0.671	0.033	0.223	NaN	NaN	NaN	0.486	0.891	0.628	0.554	0.683	0.69	0.52	0.552	0.641	0.541	0.437	0.649	0.547	0.295	0.694	0.534	0.079	0.606
1040	5.2	0.715	1.04	0.473	0.471	0.903	0.303	0.586	0.879	0.262	0.573	0.694	0.214	0.591	0.562	0.253	0.631	0.457	0.243	0.72	0.329	0.203	0.769	0.136	0.278	0.671	0.033	0.223	NaN	NaN	NaN	0.484	0.891	0.629	0.552	0.683	0.69	0.52	0.552	0.642	0.541	0.436	0.649	0.548	0.295	0.694	0.534	0.079	0.606
1041	5.205	0.714	1.041	0.474	0.469	0.903	0.304	0.585	0.88	0.263	0.571	0.695	0.214	0.588	0.563	0.253	0.628	0.458	0.243	0.717	0.33	0.203	0.767	0.137	0.279	0.67	0.034	0.223	NaN	NaN	NaN	0.482	0.891	0.63	0.551	0.683	0.691	0.519	0.552	0.642	0.541	0.436	0.648	0.548	0.295	0.694	0.534	0.079	0.606
1042	5.21	0.712	1.041	0.476	0.467	0.904	0.305	0.583	0.881	0.263	0.569	0.696	0.214	0.585	0.564	0.253	0.625	0.459	0.243	0.715	0.331	0.203	0.766	0.139	0.279	0.67	0.034	0.223	NaN	NaN	NaN	0.48	0.891	0.63	0.55	0.684	0.691	0.518	0.552	0.643	0.541	0.436	0.648	0.549	0.295	0.694	0.534	0.078	0.606
1043	5.215	0.71	1.042	0.477	0.466	0.904	0.306	0.581	0.881	0.264	0.566	0.696	0.215	0.582	0.564	0.254	0.622	0.459	0.244	0.713	0.332	0.203	0.764	0.14	0.28	0.67	0.034	0.223	NaN	NaN	NaN	0.478	0.891	0.631	0.549	0.684	0.691	0.518	0.552	0.643	0.541	0.436	0.648	0.549	0.295	0.694	0.534	0.078	0.606
1044	5.22	0.708	1.042	0.478	0.465	0.905	0.306	0.58	0.882	0.265	0.564	0.697	0.215	0.579	0.565	0.254	0.619	0.46	0.244	0.71	0.333	0.204	0.762	0.141	0.28	0.67	0.035	0.223	NaN	NaN	NaN	0.477	0.892	0.632	0.548	0.684	0.691	0.518	0.552	0.643	0.541	0.436	0.648	0.549	0.295	0.694	0.534	0.078	0.606
1045	5.225	0.706	1.042	0.479	0.463	0.906	0.307	0.578	0.883	0.265	0.561	0.698	0.216	0.576	0.565	0.254	0.617	0.461	0.244	0.708	0.334	0.204	0.761	0.143	0.281	0.67	0.036	0.223	NaN	NaN	NaN	0.475	0.892	0.632	0.547	0.685	0.692	0.517	0.553	0.643	0.541	0.436	0.648	0.55	0.295	0.694	0.534	0.078	0.606
1046	5.23	0.704	1.043	0.48	0.462	0.907	0.307	0.577	0.883	0.266	0.558	0.698	0.216	0.573	0.566	0.254	0.613	0.461	0.244	0.706	0.335	0.205	0.759	0.144	0.281	0.669	0.037	0.224	NaN	NaN	NaN	0.474	0.892	0.633	0.546	0.685	0.692	0.516	0.553	0.643	0.541	0.436	0.648	0.549	0.295	0.695	0.534	0.078	0.606
1047	5.235	0.702	1.043	0.481	0.46	0.907	0.308	0.575	0.884	0.266	0.556	0.699	0.216	0.57	0.566	0.254	0.611	0.462	0.244	0.704	0.337	0.205	0.757	0.146	0.282	0.669	0.037	0.224	NaN	NaN	NaN	0.471	0.892	0.634	0.544	0.685	0.692	0.516	0.553	0.643	0.54	0.436	0.648	0.549	0.295	0.695	0.534	0.078	0.606
1048	5.24	0.7	1.043	0.482	0.459	0.908	0.308	0.574	0.885	0.267	0.553	0.699	0.217	0.567	0.567	0.254	0.608	0.463	0.245	0.702	0.338	0.206	0.756	0.147	0.283	0.668	0.038	0.224	NaN	NaN	NaN	0.466	0.894	0.634	0.543	0.685	0.693	0.515	0.553	0.644	0.54	0.437	0.649	0.549	0.295	0.695	0.534	0.078	0.606
1049	5.245	0.699	1.044	0.483	0.457	0.909	0.309	0.572	0.886	0.268	0.55	0.7	0.217	0.564	0.567	0.254	0.605	0.463	0.245	0.7	0.339	0.207	0.754	0.148	0.284	0.667	0.039	0.224	NaN	NaN	NaN	0.463	0.894	0.635	0.542	0.686	0.693	0.514	0.553	0.644	0.539	0.437	0.649	0.548	0.295	0.695	0.534	0.078	0.606
1050	5.25	0.697	1.044	0.484	0.456	0.91	0.309	0.571	0.886	0.268	0.548	0.701	0.217	0.561	0.568	0.254	0.602	0.464	0.245	0.698	0.34	0.208	0.752	0.15	0.285	0.666	0.04	0.224	NaN	NaN	NaN	0.462	0.894	0.635	0.541	0.686	0.693	0.514	0.553	0.644	0.539	0.437	0.649	0.548	0.295	0.696	0.534	0.078	0.607
1051	5.255	0.695	1.045	0.485	0.455	0.91	0.309	0.57	0.887	0.268	0.545	0.701	0.217	0.558	0.568	0.254	0.6	0.465	0.245	0.696	0.341	0.209	0.75	0.151	0.286	0.665	0.041	0.224	NaN	NaN	NaN	0.459	0.895	0.635	0.539	0.686	0.694	0.513	0.553	0.644	0.538	0.437	0.65	0.547	0.295	0.696	0.534	0.078	0.607
1052	5.26	0.693	1.045	0.486	0.453	0.911	0.31	0.568	0.887	0.268	0.542	0.702	0.218	0.555	0.569	0.254	0.597	0.465	0.246	0.694	0.342	0.21	0.748	0.152	0.287	0.663	0.041	0.224	NaN	NaN	NaN	0.457	0.895	0.636	0.538	0.687	0.694	0.513	0.553	0.645	0.538	0.437	0.65	0.547	0.295	0.696	0.534	0.078	0.607
1053	5.265	0.691	1.045	0.487	0.451	0.911	0.31	0.566	0.888	0.268	0.539	0.703	0.218	0.552	0.569	0.254	0.594	0.466	0.246	0.692	0.343	0.211	0.745	0.153	0.288	0.661	0.042	0.224	NaN	NaN	NaN	0.455	0.896	0.636	0.537	0.687	0.694	0.513	0.553	0.645	0.537	0.437	0.65	0.546	0.295	0.696	0.534	0.078	0.607
1054	5.27	0.689	1.046	0.488	0.45	0.912	0.311	0.564	0.888	0.269	0.536	0.704	0.218	0.549	0.57	0.254	0.592	0.466	0.246	0.69	0.343	0.212	0.743	0.153	0.289	0.659	0.044	0.223	NaN	NaN	NaN	0.453	0.896	0.636	0.535	0.687	0.695	0.512	0.554	0.645	0.537	0.437	0.651	0.546	0.295	0.697	0.534	0.078	0.607
1055	5.275	0.688	1.046	0.489	0.448	0.912	0.311	0.562	0.888	0.27	0.534	0.704	0.218	0.546	0.57	0.254	0.589	0.467	0.247	0.688	0.344	0.213	0.74	0.154	0.29	0.657	0.045	0.223	NaN	NaN	NaN	0.45	0.897	0.637	0.534	0.687	0.695	0.511	0.554	0.645	0.537	0.437	0.651	0.546	0.295	0.697	0.534	0.078	0.607
1056	5.28	0.686	1.046	0.489	0.448	0.912	0.311	0.561	0.889	0.27	0.531	0.705	0.217	0.543	0.571	0.254	0.587	0.467	0.247	0.686	0.345	0.214	0.737	0.155	0.291	0.655	0.046	0.223	NaN	NaN	NaN	0.447	0.897	0.637	0.533	0.688	0.695	0.511	0.554	0.646	0.537	0.437	0.651	0.545	0.295	0.697	0.534	0.078	0.607
1057	5.285	0.684	1.047	0.49	0.446	0.912	0.312	0.56	0.89	0.27	0.528	0.705	0.217	0.541	0.572	0.254	0.584	0.468	0.247	0.683	0.346	0.215	0.734	0.155	0.293	0.652	0.048	0.222	NaN	NaN	NaN	0.446	0.897	0.637	0.532	0.688	0.695	0.51	0.554	0.646	0.537	0.437	0.651	0.545	0.295	0.697	0.534	0.078	0.607
1058	5.29	0.682	1.047	0.491	0.444	0.913	0.313	0.559	0.891	0.27	0.526	0.706	0.217	0.539	0.572	0.254	0.582	0.468	0.248	0.681	0.346	0.216	0.73	0.155	0.294	0.649	0.049	0.221	NaN	NaN	NaN	0.445	0.896	0.637	0.531	0.688	0.695	0.509	0.554	0.646	0.537	0.437	0.651	0.546	0.295	0.697	0.534	0.078	0.607
1059	5.295	0.681	1.048	0.492	0.443	0.913	0.313	0.558	0.891	0.271	0.523	0.707	0.217	0.536	0.573	0.254	0.579	0.469	0.248	0.679	0.347	0.217	0.727	0.155	0.295	0.646	0.05	0.221	NaN	NaN	NaN	0.446	0.895	0.637	0.53	0.688	0.696	0.509	0.554	0.646	0.537	0.438	0.651	0.546	0.295	0.697	0.534	0.078	0.607
1060	5.3	0.679	1.048	0.492	0.441	0.914	0.314	0.555	0.891	0.272	0.521	0.708	0.217	0.533	0.573	0.254	0.577	0.469	0.248	0.676	0.347	0.218	0.723	0.156	0.296	0.643	0.051	0.22	NaN	NaN	NaN	0.445	0.895	0.638	0.529	0.688	0.696	0.509	0.554	0.646	0.537	0.438	0.651	0.547	0.296	0.697	0.534	0.078	0.607
1061	5.305	0.677	1.048	0.493	0.44	0.914	0.314	0.553	0.891	0.273	0.519	0.709	0.218	0.531	0.573	0.254	0.574	0.47	0.249	0.674	0.348	0.22	0.718	0.156	0.297	0.639	0.052	0.22	NaN	NaN	NaN	0.445	0.895	0.639	0.528	0.689	0.696	0.508	0.554	0.647	0.537	0.438	0.651	0.547	0.296	0.697	0.535	0.078	0.607
1062	5.31	0.675	1.049	0.494	0.439	0.914	0.314	0.551	0.892	0.273	0.516	0.71	0.218	0.528	0.574	0.254	0.572	0.47	0.249	0.671	0.348	0.221	0.714	0.156	0.298	0.636	0.053	0.219	NaN	NaN	NaN	0.446	0.894	0.64	0.527	0.689	0.696	0.508	0.554	0.647	0.537	0.438	0.651	0.548	0.296	0.697	0.535	0.078	0.607
1063	5.315	0.673	1.049	0.494	0.436	0.915	0.315	0.55	0.893	0.273	0.514	0.71	0.218	0.527	0.575	0.253	0.57	0.47	0.249	0.669	0.348	0.222	0.71	0.155	0.299	0.632	0.054	0.219	NaN	NaN	NaN	0.439	0.896	0.639	0.526	0.689	0.696	0.508	0.554	0.647	0.537	0.438	0.651	0.548	0.296	0.697	0.535	0.078	0.607
1064	5.32	0.671	1.049	0.495	0.435	0.915	0.315	0.549	0.893	0.273	0.512	0.711	0.218	0.525	0.576	0.254	0.567	0.471	0.249	0.666	0.348	0.223	0.706	0.155	0.3	0.628	0.054	0.218	NaN	NaN	NaN	0.435	0.897	0.639	0.525	0.689	0.697	0.508	0.554	0.647	0.537	0.438	0.65	0.548	0.296	0.697	0.535	0.078	0.607
1065	5.325	0.67	1.05	0.496	0.433	0.915	0.315	0.548	0.894	0.273	0.51	0.711	0.218	0.522	0.576	0.254	0.564	0.471	0.25	0.663	0.347	0.224	0.701	0.154	0.301	0.624	0.055	0.218	NaN	NaN	NaN	0.433	0.897	0.639	0.525	0.689	0.697	0.507	0.554	0.647	0.538	0.438	0.65	0.549	0.296	0.697	0.535	0.078	0.607
1066	5.33	0.668	1.05	0.496	0.432	0.916	0.314	0.546	0.894	0.274	0.508	0.712	0.218	0.52	0.576	0.254	0.562	0.471	0.25	0.66	0.347	0.225	0.695	0.154	0.302	0.619	0.055	0.218	NaN	NaN	NaN	0.432	0.897	0.639	0.523	0.689	0.697	0.507	0.554	0.647	0.538	0.439	0.65	0.549	0.296	0.697	0.535	0.078	0.607
1067	5.335	0.666	1.05	0.497	0.431	0.916	0.314	0.545	0.895	0.275	0.507	0.713	0.218	0.518	0.577	0.254	0.559	0.472	0.25	0.657	0.347	0.226	0.69	0.153	0.303	0.615	0.055	0.218	NaN	NaN	NaN	0.428	0.897	0.64	0.522	0.689	0.697	0.507	0.554	0.647	0.538	0.439	0.65	0.549	0.296	0.698	0.535	0.078	0.607
1068	5.34	0.664	1.05	0.498	0.43	0.916	0.314	0.542	0.895	0.275	0.505	0.713	0.218	0.516	0.577	0.254	0.557	0.472	0.251	0.654	0.346	0.227	0.685	0.152	0.305	0.61	0.055	0.217	NaN	NaN	NaN	0.427	0.897	0.64	0.521	0.689	0.697	0.506	0.554	0.647	0.538	0.439	0.651	0.549	0.296	0.698	0.535	0.078	0.607
1069	5.345	0.662	1.05	0.498	0.427	0.917	0.314	0.54	0.895	0.276	0.504	0.714	0.218	0.514	0.578	0.254	0.555	0.472	0.251	0.65	0.346	0.228	0.68	0.151	0.305	0.604	0.055	0.217	NaN	NaN	NaN	0.425	0.897	0.64	0.521	0.69	0.697	0.506	0.554	0.647	0.537	0.439	0.651	0.548	0.297	0.698	0.535	0.078	0.607
1070	5.35	0.66	1.05	0.499	0.426	0.918	0.314	0.539	0.895	0.276	0.502	0.714	0.218	0.512	0.578	0.254	0.552	0.472	0.252	0.647	0.345	0.229	0.674	0.15	0.306	0.599	0.055	0.217	NaN	NaN	NaN	0.425	0.897	0.639	0.52	0.69	0.698	0.505	0.554	0.647	0.537	0.439	0.651	0.548	0.297	0.698	0.535	0.078	0.607
1071	5.355	0.659	1.051	0.499	0.424	0.918	0.314	0.538	0.896	0.276	0.501	0.715	0.218	0.51	0.578	0.254	0.549	0.472	0.252	0.644	0.344	0.23	0.668	0.149	0.307	0.593	0.054	0.217	NaN	NaN	NaN	0.423	0.897	0.639	0.519	0.69	0.698	0.504	0.554	0.647	0.536	0.439	0.651	0.547	0.297	0.698	0.535	0.078	0.607
1072	5.36	0.657	1.051	0.5	0.422	0.918	0.314	0.537	0.896	0.276	0.499	0.715	0.218	0.508	0.579	0.254	0.546	0.472	0.252	0.64	0.344	0.231	0.661	0.147	0.308	0.588	0.054	0.217	NaN	NaN	NaN	0.421	0.898	0.639	0.517	0.69	0.698	0.503	0.554	0.647	0.535	0.44	0.651	0.547	0.297	0.698	0.534	0.078	0.608
1073	5.365	0.655	1.051	0.5	0.421	0.919	0.314	0.536	0.897	0.276	0.498	0.716	0.218	0.506	0.579	0.254	0.544	0.472	0.252	0.637	0.343	0.232	0.655	0.146	0.308	0.581	0.053	0.217	NaN	NaN	NaN	0.418	0.898	0.639	0.516	0.69	0.698	0.502	0.555	0.647	0.534	0.44	0.652	0.546	0.297	0.698	0.534	0.079	0.608
1074	5.37	0.654	1.051	0.501	0.419	0.919	0.313	0.535	0.898	0.277	0.497	0.716	0.218	0.504	0.579	0.254	0.541	0.472	0.252	0.633	0.342	0.233	0.649	0.145	0.309	0.575	0.052	0.217	NaN	NaN	NaN	0.414	0.899	0.639	0.515	0.69	0.698	0.502	0.555	0.648	0.534	0.44	0.652	0.546	0.297	0.698	0.534	0.079	0.608
1075	5.375	0.652	1.051	0.501	0.418	0.919	0.313	0.533	0.898	0.277	0.496	0.717	0.218	0.502	0.579	0.254	0.538	0.472	0.253	0.629	0.341	0.234	0.642	0.144	0.309	0.568	0.051	0.217	NaN	NaN	NaN	0.412	0.899	0.639	0.514	0.69	0.698	0.501	0.555	0.648	0.533	0.44	0.652	0.545	0.297	0.699	0.534	0.079	0.608
1076	5.38	0.65	1.051	0.502	0.416	0.92	0.313	0.531	0.897	0.278	0.495	0.717	0.218	0.5	0.58	0.254	0.536	0.472	0.253	0.625	0.34	0.234	0.635	0.142	0.31	0.562	0.05	0.217	NaN	NaN	NaN	0.409	0.899	0.638	0.512	0.691	0.698	0.5	0.555	0.648	0.533	0.44	0.652	0.545	0.297	0.698	0.534	0.079	0.608
1077	5.385	0.648	1.052	0.502	0.415	0.92	0.313	0.529	0.897	0.278	0.493	0.717	0.218	0.498	0.58	0.255	0.533	0.472	0.253	0.621	0.338	0.235	0.629	0.141	0.311	0.555	0.05	0.217	NaN	NaN	NaN	0.408	0.899	0.638	0.511	0.691	0.698	0.499	0.555	0.648	0.532	0.44	0.652	0.545	0.297	0.698	0.534	0.079	0.608
1078	5.39	0.646	1.052	0.503	0.413	0.92	0.313	0.527	0.897	0.278	0.492	0.717	0.218	0.497	0.58	0.255	0.531	0.472	0.254	0.617	0.337	0.236	0.622	0.139	0.312	0.548	0.049	0.217	NaN	NaN	NaN	0.407	0.899	0.638	0.509	0.691	0.698	0.498	0.555	0.648	0.532	0.44	0.651	0.544	0.297	0.698	0.534	0.079	0.608
1079	5.395	0.645	1.052	0.503	0.411	0.92	0.313	0.526	0.897	0.278	0.491	0.717	0.219	0.495	0.58	0.255	0.528	0.472	0.254	0.613	0.336	0.237	0.615	0.138	0.312	0.54	0.048	0.217	NaN	NaN	NaN	0.405	0.899	0.637	0.507	0.691	0.698	0.497	0.555	0.648	0.531	0.44	0.651	0.544	0.297	0.698	0.534	0.079	0.607
1080	5.4	0.643	1.052	0.503	0.41	0.92	0.313	0.524	0.898	0.278	0.49	0.717	0.219	0.493	0.58	0.255	0.525	0.471	0.255	0.608	0.335	0.238	0.608	0.136	0.313	0.533	0.047	0.217	NaN	NaN	NaN	0.403	0.898	0.637	0.506	0.691	0.698	0.496	0.555	0.648	0.53	0.44	0.651	0.543	0.297	0.698	0.534	0.079	0.607
1081	5.405	0.641	1.052	0.503	0.409	0.92	0.313	0.523	0.898	0.278	0.488	0.717	0.219	0.491	0.58	0.256	0.522	0.471	0.255	0.604	0.333	0.238	0.6	0.135	0.313	0.526	0.046	0.217	NaN	NaN	NaN	0.402	0.898	0.637	0.504	0.691	0.698	0.494	0.555	0.648	0.528	0.44	0.652	0.543	0.298	0.698	0.533	0.079	0.607
1082	5.41	0.64	1.052	0.504	0.407	0.92	0.313	0.523	0.898	0.278	0.487	0.718	0.219	0.489	0.58	0.256	0.519	0.47	0.256	0.6	0.332	0.239	0.593	0.133	0.313	0.518	0.044	0.217	NaN	NaN	NaN	0.4	0.898	0.637	0.503	0.691	0.698	0.493	0.555	0.647	0.527	0.44	0.652	0.542	0.298	0.698	0.533	0.079	0.607
1083	5.415	0.638	1.052	0.504	0.406	0.92	0.313	0.522	0.899	0.278	0.486	0.718	0.219	0.487	0.58	0.256	0.517	0.47	0.256	0.595	0.331	0.24	0.585	0.132	0.313	0.509	0.043	0.217	NaN	NaN	NaN	0.398	0.898	0.637	0.501	0.691	0.698	0.492	0.555	0.647	0.527	0.44	0.652	0.541	0.298	0.698	0.533	0.079	0.607
1084	5.42	0.636	1.052	0.504	0.404	0.92	0.313	0.52	0.899	0.278	0.485	0.718	0.219	0.485	0.58	0.256	0.513	0.47	0.256	0.591	0.33	0.241	0.577	0.131	0.314	0.501	0.042	0.217	NaN	NaN	NaN	0.396	0.898	0.637	0.499	0.691	0.698	0.491	0.555	0.647	0.526	0.441	0.652	0.541	0.298	0.698	0.533	0.079	0.607
1085	5.425	0.634	1.052	0.504	0.402	0.92	0.313	0.519	0.899	0.278	0.484	0.718	0.219	0.483	0.58	0.257	0.511	0.469	0.257	0.586	0.328	0.242	0.57	0.129	0.314	0.493	0.041	0.217	NaN	NaN	NaN	0.394	0.898	0.637	0.498	0.691	0.698	0.49	0.555	0.647	0.525	0.441	0.651	0.539	0.298	0.698	0.533	0.079	0.607
1086	5.43	0.633	1.052	0.505	0.402	0.92	0.313	0.518	0.899	0.278	0.482	0.718	0.219	0.481	0.58	0.257	0.507	0.469	0.258	0.582	0.327	0.242	0.562	0.128	0.314	0.485	0.04	0.217	NaN	NaN	NaN	0.392	0.899	0.637	0.496	0.691	0.697	0.488	0.555	0.647	0.524	0.441	0.651	0.538	0.298	0.698	0.532	0.079	0.607
1087	5.435	0.631	1.052	0.505	0.4	0.92	0.313	0.516	0.899	0.279	0.48	0.718	0.219	0.479	0.58	0.257	0.504	0.468	0.259	0.577	0.326	0.243	0.555	0.127	0.313	0.477	0.039	0.217	NaN	NaN	NaN	0.389	0.899	0.637	0.494	0.691	0.697	0.486	0.555	0.647	0.522	0.441	0.651	0.537	0.298	0.698	0.532	0.079	0.607
1088	5.44	0.629	1.052	0.505	0.399	0.92	0.313	0.514	0.898	0.279	0.479	0.718	0.219	0.477	0.58	0.258	0.501	0.468	0.259	0.572	0.325	0.244	0.548	0.126	0.313	0.468	0.038	0.216	NaN	NaN	NaN	0.387	0.899	0.637	0.492	0.691	0.697	0.485	0.555	0.647	0.521	0.441	0.651	0.536	0.298	0.698	0.531	0.079	0.606
1089	5.445	0.627	1.052	0.505	0.397	0.92	0.314	0.513	0.898	0.279	0.478	0.718	0.219	0.475	0.579	0.259	0.498	0.467	0.26	0.568	0.323	0.245	0.54	0.124	0.312	0.459	0.037	0.216	NaN	NaN	NaN	0.384	0.898	0.637	0.49	0.691	0.697	0.484	0.554	0.647	0.52	0.441	0.651	0.535	0.298	0.698	0.53	0.079	0.606
1090	5.45	0.625	1.052	0.505	0.396	0.92	0.314	0.511	0.898	0.279	0.476	0.718	0.219	0.473	0.579	0.259	0.494	0.467	0.261	0.563	0.322	0.245	0.532	0.123	0.312	0.451	0.036	0.216	NaN	NaN	NaN	0.383	0.898	0.638	0.488	0.691	0.697	0.483	0.554	0.646	0.518	0.441	0.651	0.533	0.298	0.697	0.53	0.08	0.606
1091	5.455	0.624	1.052	0.505	0.394	0.92	0.313	0.51	0.898	0.279	0.474	0.717	0.219	0.471	0.579	0.26	0.491	0.466	0.261	0.558	0.321	0.246	0.524	0.122	0.312	0.442	0.035	0.215	NaN	NaN	NaN	0.382	0.897	0.638	0.486	0.691	0.696	0.481	0.554	0.646	0.518	0.441	0.651	0.532	0.298	0.697	0.53	0.08	0.606
1092	5.46	0.621	1.052	0.506	0.393	0.92	0.313	0.509	0.898	0.279	0.473	0.717	0.219	0.469	0.578	0.26	0.488	0.466	0.262	0.553	0.319	0.246	0.516	0.12	0.312	0.433	0.034	0.215	NaN	NaN	NaN	0.38	0.897	0.638	0.484	0.691	0.696	0.479	0.554	0.646	0.516	0.441	0.651	0.531	0.298	0.697	0.53	0.08	0.606
1093	5.465	0.619	1.052	0.506	0.391	0.919	0.313	0.51	0.899	0.278	0.471	0.716	0.22	0.466	0.578	0.261	0.484	0.465	0.262	0.548	0.318	0.247	0.508	0.119	0.311	0.424	0.034	0.214	NaN	NaN	NaN	0.377	0.897	0.638	0.481	0.691	0.696	0.478	0.554	0.646	0.515	0.441	0.65	0.529	0.298	0.697	0.53	0.08	0.606
1094	5.47	0.618	1.052	0.506	0.389	0.919	0.313	0.509	0.899	0.278	0.469	0.716	0.22	0.463	0.577	0.262	0.481	0.465	0.263	0.543	0.317	0.247	0.5	0.118	0.31	0.415	0.033	0.214	NaN	NaN	NaN	0.375	0.897	0.639	0.479	0.69	0.696	0.476	0.554	0.646	0.513	0.441	0.65	0.528	0.298	0.697	0.53	0.08	0.606
1095	5.475	0.616	1.052	0.506	0.388	0.919	0.313	0.508	0.899	0.277	0.467	0.715	0.22	0.461	0.577	0.262	0.477	0.464	0.264	0.538	0.316	0.248	0.493	0.117	0.309	0.406	0.032	0.213	NaN	NaN	NaN	0.373	0.897	0.639	0.477	0.69	0.696	0.475	0.554	0.645	0.512	0.441	0.65	0.526	0.298	0.696	0.529	0.08	0.606
1096	5.48	0.614	1.051	0.506	0.386	0.919	0.313	0.507	0.899	0.277	0.465	0.715	0.22	0.459	0.577	0.263	0.474	0.464	0.264	0.532	0.315	0.248	0.485	0.116	0.308	0.397	0.032	0.212	NaN	NaN	NaN	0.371	0.898	0.639	0.475	0.69	0.696	0.473	0.554	0.645	0.511	0.441	0.65	0.525	0.298	0.696	0.529	0.08	0.605
1097	5.485	0.612	1.052	0.506	0.385	0.919	0.313	0.504	0.899	0.277	0.463	0.715	0.22	0.456	0.576	0.264	0.47	0.463	0.265	0.527	0.314	0.248	0.477	0.115	0.307	0.388	0.032	0.211	NaN	NaN	NaN	0.367	0.897	0.638	0.473	0.69	0.696	0.472	0.554	0.644	0.51	0.441	0.65	0.524	0.298	0.696	0.528	0.08	0.605
1098	5.49	0.61	1.051	0.506	0.383	0.918	0.312	0.503	0.898	0.277	0.461	0.714	0.221	0.453	0.576	0.265	0.466	0.463	0.265	0.521	0.313	0.247	0.468	0.114	0.306	0.379	0.032	0.211	NaN	NaN	NaN	0.366	0.897	0.638	0.47	0.69	0.695	0.47	0.554	0.644	0.508	0.441	0.65	0.523	0.298	0.695	0.528	0.081	0.605
1099	5.495	0.608	1.051	0.506	0.382	0.918	0.312	0.502	0.898	0.277	0.458	0.713	0.221	0.45	0.576	0.265	0.462	0.462	0.266	0.516	0.312	0.247	0.46	0.114	0.305	0.369	0.032	0.21	NaN	NaN	NaN	0.366	0.897	0.638	0.468	0.69	0.695	0.469	0.554	0.644	0.507	0.441	0.65	0.522	0.298	0.695	0.528	0.081	0.604
1100	5.5	0.606	1.051	0.506	0.381	0.918	0.312	0.5	0.898	0.277	0.456	0.713	0.221	0.448	0.575	0.266	0.459	0.462	0.266	0.51	0.311	0.247	0.452	0.113	0.303	0.36	0.032	0.209	NaN	NaN	NaN	NaN	NaN	NaN	0.466	0.69	0.695	0.467	0.553	0.643	0.506	0.441	0.649	0.521	0.298	0.695	0.528	0.081	0.604
1101	5.505	0.604	1.051	0.506	0.379	0.917	0.311	0.499	0.898	0.277	0.454	0.712	0.221	0.445	0.575	0.267	0.455	0.462	0.266	0.505	0.31	0.247	0.444	0.112	0.302	0.351	0.033	0.208	NaN	NaN	NaN	0.359	0.896	0.637	0.464	0.69	0.695	0.466	0.553	0.643	0.505	0.441	0.649	0.52	0.298	0.695	0.528	0.081	0.604
1102	5.51	0.603	1.051	0.505	0.377	0.917	0.311	0.497	0.898	0.277	0.451	0.712	0.221	0.442	0.574	0.267	0.451	0.461	0.266	0.499	0.309	0.246	0.436	0.112	0.301	0.342	0.033	0.207	NaN	NaN	NaN	0.358	0.896	0.637	0.462	0.69	0.694	0.465	0.553	0.643	0.504	0.441	0.649	0.519	0.298	0.694	0.527	0.082	0.604
1103	5.515	0.601	1.051	0.505	0.375	0.917	0.311	0.494	0.897	0.276	0.448	0.711	0.222	0.439	0.574	0.268	0.447	0.461	0.267	0.494	0.308	0.246	0.428	0.111	0.3	0.332	0.034	0.206	NaN	NaN	NaN	0.356	0.896	0.637	0.46	0.689	0.694	0.464	0.553	0.643	0.503	0.441	0.649	0.518	0.298	0.694	0.527	0.082	0.604
1104	5.52	0.598	1.051	0.505	0.373	0.917	0.31	0.492	0.896	0.276	0.446	0.711	0.222	0.437	0.573	0.268	0.443	0.461	0.268	0.488	0.307	0.245	0.42	0.111	0.298	0.323	0.034	0.205	NaN	NaN	NaN	0.354	0.896	0.636	0.458	0.689	0.694	0.462	0.553	0.643	0.502	0.441	0.649	0.518	0.298	0.694	0.527	0.082	0.604
1105	5.525	0.596	1.05	0.505	0.372	0.916	0.31	0.49	0.895	0.277	0.443	0.71	0.222	0.434	0.573	0.268	0.439	0.46	0.268	0.482	0.307	0.244	0.413	0.111	0.297	0.314	0.035	0.205	NaN	NaN	NaN	0.352	0.895	0.635	0.457	0.689	0.694	0.461	0.553	0.643	0.501	0.441	0.648	0.517	0.298	0.694	0.527	0.082	0.604
1106	5.53	0.594	1.05	0.505	0.37	0.916	0.309	0.488	0.895	0.276	0.441	0.71	0.222	0.431	0.573	0.269	0.435	0.46	0.268	0.475	0.306	0.242	0.404	0.111	0.295	0.305	0.035	0.204	NaN	NaN	NaN	0.35	0.895	0.635	0.455	0.689	0.694	0.46	0.553	0.642	0.5	0.441	0.648	0.516	0.298	0.694	0.527	0.082	0.604
1107	5.535	0.593	1.05	0.505	0.368	0.916	0.309	0.486	0.895	0.276	0.438	0.709	0.222	0.428	0.572	0.269	0.432	0.46	0.268	0.47	0.305	0.241	0.396	0.11	0.294	0.295	0.036	0.203	NaN	NaN	NaN	0.348	0.895	0.634	0.453	0.69	0.694	0.459	0.553	0.642	0.499	0.441	0.648	0.516	0.298	0.693	0.526	0.082	0.604
1108	5.54	0.591	1.051	0.504	0.366	0.916	0.308	0.484	0.895	0.276	0.435	0.709	0.223	0.425	0.572	0.27	0.428	0.459	0.268	0.464	0.304	0.24	0.389	0.11	0.292	0.286	0.036	0.202	NaN	NaN	NaN	0.37	0.886	0.645	0.452	0.689	0.693	0.458	0.553	0.642	0.499	0.441	0.648	0.515	0.298	0.693	0.526	0.082	0.604
1109	5.545	0.589	1.05	0.504	0.364	0.915	0.308	0.482	0.895	0.276	0.432	0.708	0.223	0.422	0.571	0.27	0.424	0.459	0.268	0.458	0.304	0.24	0.381	0.11	0.291	0.277	0.037	0.202	NaN	NaN	NaN	0.421	0.866	0.669	0.45	0.689	0.693	0.457	0.553	0.642	0.498	0.441	0.647	0.514	0.298	0.693	0.526	0.082	0.603
1110	5.55	0.586	1.05	0.504	0.362	0.915	0.307	0.481	0.895	0.276	0.429	0.708	0.223	0.42	0.571	0.27	0.42	0.459	0.268	0.453	0.303	0.239	0.373	0.11	0.289	0.267	0.038	0.201	NaN	NaN	NaN	0.432	0.86	0.675	0.448	0.689	0.693	0.457	0.553	0.643	0.498	0.442	0.647	0.514	0.298	0.693	0.526	0.082	0.603
1111	5.555	0.584	1.05	0.503	0.36	0.915	0.306	0.479	0.894	0.275	0.426	0.707	0.223	0.417	0.571	0.27	0.416	0.459	0.268	0.447	0.303	0.237	0.366	0.11	0.288	0.258	0.038	0.201	0.339	0.895	0.631	0.433	0.859	0.676	0.447	0.69	0.693	0.456	0.553	0.643	0.497	0.442	0.647	0.514	0.298	0.693	0.526	0.083	0.603
1112	5.56	0.582	1.05	0.503	0.358	0.915	0.305	0.477	0.893	0.275	0.423	0.706	0.224	0.414	0.57	0.271	0.413	0.458	0.268	0.44	0.302	0.236	0.358	0.11	0.287	0.249	0.039	0.2	0.338	0.895	0.631	0.431	0.859	0.676	0.445	0.69	0.692	0.454	0.552	0.642	0.497	0.442	0.647	0.513	0.298	0.693	0.526	0.083	0.603
1113	5.565	0.58	1.05	0.502	0.356	0.914	0.305	0.475	0.893	0.274	0.419	0.706	0.224	0.411	0.57	0.271	0.409	0.458	0.268	0.435	0.302	0.235	0.35	0.11	0.285	0.24	0.039	0.2	0.337	0.895	0.63	0.43	0.859	0.676	0.444	0.689	0.692	0.453	0.552	0.642	0.496	0.442	0.647	0.513	0.299	0.693	0.526	0.083	0.603
1114	5.57	0.578	1.049	0.501	0.353	0.914	0.304	0.472	0.893	0.274	0.416	0.705	0.224	0.408	0.569	0.271	0.405	0.458	0.268	0.429	0.302	0.233	0.343	0.111	0.283	0.231	0.04	0.2	0.335	0.895	0.629	0.429	0.858	0.676	0.443	0.689	0.692	0.452	0.553	0.641	0.495	0.442	0.647	0.512	0.299	0.693	0.526	0.083	0.603
1115	5.575	0.576	1.05	0.501	0.351	0.914	0.303	0.47	0.892	0.274	0.413	0.705	0.224	0.406	0.569	0.271	0.401	0.457	0.268	0.423	0.301	0.232	0.336	0.111	0.282	0.222	0.041	0.199	0.333	0.895	0.628	0.427	0.859	0.675	0.441	0.689	0.692	0.451	0.553	0.641	0.494	0.442	0.647	0.512	0.299	0.693	0.526	0.083	0.603
1116	5.58	0.574	1.049	0.501	0.349	0.914	0.303	0.469	0.892	0.273	0.41	0.704	0.224	0.403	0.569	0.271	0.397	0.457	0.268	0.418	0.301	0.231	0.328	0.111	0.28	0.213	0.041	0.2	0.33	0.895	0.627	0.425	0.859	0.675	0.439	0.689	0.692	0.45	0.553	0.641	0.493	0.442	0.646	0.511	0.299	0.693	0.526	0.083	0.603
1117	5.585	0.571	1.049	0.5	0.347	0.913	0.302	0.467	0.892	0.273	0.407	0.704	0.224	0.4	0.568	0.271	0.394	0.457	0.267	0.412	0.3	0.229	0.321	0.111	0.279	0.205	0.042	0.2	0.329	0.895	0.626	0.423	0.859	0.674	0.438	0.689	0.692	0.449	0.553	0.642	0.492	0.442	0.646	0.51	0.299	0.692	0.526	0.083	0.603
1118	5.59	0.569	1.049	0.499	0.345	0.913	0.301	0.465	0.892	0.273	0.404	0.703	0.224	0.397	0.568	0.271	0.39	0.457	0.267	0.406	0.3	0.228	0.315	0.112	0.277	0.196	0.042	0.2	0.327	0.895	0.626	0.421	0.859	0.674	0.436	0.689	0.692	0.448	0.553	0.642	0.491	0.442	0.646	0.51	0.299	0.692	0.526	0.083	0.603
1119	5.595	0.567	1.049	0.498	0.343	0.912	0.3	0.462	0.891	0.272	0.401	0.702	0.224	0.394	0.567	0.271	0.386	0.457	0.267	0.4	0.3	0.227	0.308	0.112	0.276	0.188	0.043	0.2	0.325	0.895	0.625	0.419	0.859	0.673	0.434	0.689	0.691	0.448	0.553	0.642	0.491	0.442	0.646	0.509	0.299	0.692	0.526	0.083	0.603
1120	5.6	0.565	1.048	0.497	0.341	0.912	0.3	0.459	0.891	0.271	0.397	0.702	0.223	0.391	0.566	0.271	0.382	0.456	0.266	0.395	0.3	0.225	0.301	0.112	0.274	0.18	0.044	0.2	0.325	0.894	0.623	0.418	0.86	0.673	0.432	0.689	0.691	0.447	0.553	0.642	0.49	0.442	0.645	0.508	0.299	0.692	0.526	0.083	0.603
1121	5.605	0.563	1.048	0.497	0.338	0.912	0.299	0.457	0.89	0.271	0.394	0.701	0.223	0.387	0.566	0.271	0.378	0.456	0.266	0.39	0.3	0.224	0.296	0.112	0.273	0.172	0.045	0.201	0.321	0.894	0.623	0.415	0.859	0.672	0.43	0.689	0.691	0.445	0.553	0.641	0.489	0.442	0.645	0.508	0.299	0.692	0.526	0.083	0.603
1122	5.61	0.56	1.048	0.496	0.335	0.911	0.298	0.455	0.89	0.27	0.391	0.7	0.223	0.384	0.566	0.271	0.374	0.455	0.266	0.384	0.3	0.222	0.29	0.112	0.272	0.164	0.045	0.201	0.319	0.895	0.623	0.414	0.859	0.672	0.428	0.689	0.69	0.443	0.552	0.64	0.488	0.442	0.645	0.507	0.299	0.691	0.526	0.083	0.602
1123	5.615	0.558	1.048	0.495	0.333	0.911	0.298	0.452	0.889	0.269	0.387	0.7	0.223	0.381	0.565	0.27	0.37	0.455	0.265	0.379	0.299	0.221	0.283	0.113	0.27	0.156	0.045	0.201	0.317	0.895	0.622	0.411	0.859	0.671	0.426	0.689	0.69	0.441	0.552	0.64	0.487	0.442	0.644	0.506	0.3	0.691	0.526	0.083	0.602
1124	5.62	0.556	1.048	0.494	0.33	0.911	0.297	0.449	0.889	0.269	0.384	0.699	0.223	0.377	0.565	0.27	0.366	0.455	0.265	0.374	0.299	0.22	0.277	0.113	0.269	0.149	0.046	0.202	0.315	0.894	0.621	0.409	0.859	0.671	0.424	0.688	0.69	0.44	0.552	0.64	0.485	0.442	0.644	0.505	0.3	0.691	0.526	0.084	0.602
1125	5.625	0.554	1.048	0.493	0.327	0.91	0.297	0.447	0.888	0.269	0.38	0.699	0.222	0.374	0.564	0.269	0.362	0.455	0.264	0.368	0.299	0.219	0.271	0.113	0.268	0.142	0.047	0.202	0.314	0.894	0.621	0.408	0.859	0.671	0.422	0.688	0.69	0.439	0.552	0.64	0.484	0.442	0.644	0.504	0.3	0.69	0.526	0.084	0.602
1126	5.63	0.552	1.049	0.492	0.325	0.909	0.297	0.444	0.887	0.268	0.377	0.698	0.222	0.37	0.564	0.268	0.358	0.454	0.263	0.364	0.299	0.218	0.266	0.113	0.268	0.135	0.048	0.202	0.313	0.894	0.62	0.406	0.86	0.67	0.42	0.688	0.689	0.437	0.552	0.64	0.483	0.442	0.644	0.503	0.3	0.69	0.526	0.084	0.602
1127	5.635	0.549	1.048	0.491	0.322	0.909	0.296	0.442	0.887	0.267	0.373	0.697	0.221	0.367	0.563	0.267	0.354	0.454	0.262	0.359	0.298	0.217	0.261	0.113	0.267	0.13	0.047	0.204	0.309	0.895	0.62	0.402	0.859	0.669	0.417	0.688	0.689	0.435	0.552	0.64	0.481	0.442	0.643	0.502	0.3	0.69	0.525	0.084	0.602
1128	5.64	0.546	1.048	0.489	0.32	0.908	0.296	0.439	0.886	0.267	0.37	0.696	0.221	0.363	0.562	0.267	0.35	0.454	0.261	0.354	0.298	0.216	0.256	0.113	0.267	0.124	0.047	0.204	0.307	0.895	0.62	0.401	0.859	0.669	0.415	0.687	0.689	0.433	0.552	0.639	0.479	0.442	0.643	0.501	0.3	0.69	0.525	0.084	0.602
1129	5.645	0.544	1.046	0.488	0.317	0.908	0.296	0.435	0.885	0.266	0.366	0.696	0.22	0.359	0.562	0.266	0.346	0.453	0.261	0.35	0.298	0.214	0.252	0.112	0.266	0.118	0.047	0.205	0.304	0.895	0.619	0.399	0.859	0.669	0.413	0.687	0.689	0.431	0.551	0.639	0.478	0.442	0.643	0.5	0.3	0.69	0.525	0.085	0.602
1130	5.65	0.542	1.046	0.487	0.314	0.907	0.295	0.432	0.884	0.266	0.362	0.695	0.22	0.355	0.562	0.265	0.342	0.453	0.26	0.345	0.297	0.213	0.247	0.112	0.266	0.113	0.047	0.206	0.302	0.895	0.619	0.396	0.859	0.668	0.41	0.687	0.688	0.429	0.551	0.639	0.476	0.442	0.643	0.498	0.3	0.69	0.525	0.085	0.602
1131	5.655	0.539	1.046	0.486	0.312	0.906	0.295	0.429	0.884	0.266	0.358	0.694	0.219	0.351	0.561	0.265	0.337	0.453	0.259	0.341	0.297	0.212	0.243	0.112	0.266	0.109	0.046	0.207	0.301	0.894	0.618	0.395	0.859	0.667	0.408	0.687	0.688	0.428	0.551	0.639	0.474	0.442	0.643	0.497	0.3	0.69	0.525	0.085	0.601
1132	5.66	0.537	1.045	0.484	0.309	0.905	0.295	0.427	0.883	0.265	0.354	0.694	0.219	0.347	0.561	0.264	0.333	0.452	0.258	0.336	0.297	0.211	0.239	0.111	0.265	0.104	0.046	0.208	0.3	0.894	0.618	0.394	0.86	0.667	0.406	0.686	0.688	0.426	0.55	0.639	0.472	0.441	0.642	0.496	0.3	0.689	0.525	0.085	0.601
1133	5.665	0.535	1.045	0.483	0.306	0.904	0.295	0.424	0.881	0.264	0.35	0.694	0.218	0.343	0.561	0.263	0.33	0.452	0.258	0.332	0.297	0.21	0.236	0.111	0.265	0.1	0.045	0.209	0.296	0.894	0.618	0.39	0.859	0.667	0.403	0.686	0.687	0.424	0.55	0.638	0.471	0.441	0.642	0.495	0.3	0.689	0.524	0.085	0.601
1134	5.67	0.533	1.044	0.482	0.303	0.903	0.295	0.42	0.881	0.264	0.346	0.694	0.217	0.339	0.56	0.262	0.326	0.451	0.257	0.328	0.296	0.209	0.233	0.11	0.265	0.097	0.044	0.21	0.295	0.894	0.618	0.389	0.859	0.666	0.401	0.686	0.687	0.422	0.55	0.638	0.47	0.441	0.642	0.494	0.3	0.689	0.524	0.085	0.601
1135	5.675	0.53	1.044	0.48	0.3	0.902	0.294	0.417	0.88	0.264	0.341	0.693	0.216	0.335	0.559	0.261	0.321	0.451	0.256	0.324	0.296	0.209	0.23	0.109	0.265	0.094	0.043	0.211	0.296	0.892	0.617	0.388	0.86	0.666	0.399	0.685	0.687	0.42	0.55	0.637	0.468	0.441	0.641	0.493	0.3	0.689	0.524	0.085	0.601
1136	5.68	0.528	1.043	0.479	0.297	0.901	0.294	0.415	0.879	0.262	0.338	0.693	0.215	0.331	0.559	0.261	0.318	0.45	0.255	0.32	0.295	0.208	0.227	0.108	0.265	0.091	0.042	0.212	0.294	0.892	0.617	0.387	0.86	0.665	0.397	0.685	0.686	0.419	0.549	0.637	0.467	0.441	0.641	0.492	0.3	0.689	0.524	0.085	0.601
1137	5.685	0.525	1.043	0.478	0.295	0.9	0.294	0.413	0.878	0.261	0.334	0.692	0.215	0.327	0.558	0.26	0.314	0.45	0.255	0.316	0.295	0.207	0.225	0.107	0.265	0.088	0.04	0.213	0.292	0.892	0.616	0.385	0.859	0.665	0.395	0.685	0.686	0.417	0.549	0.636	0.465	0.44	0.641	0.491	0.3	0.688	0.524	0.085	0.601
1138	5.69	0.523	1.042	0.476	0.292	0.899	0.294	0.41	0.877	0.261	0.33	0.692	0.214	0.324	0.557	0.259	0.31	0.449	0.254	0.313	0.294	0.207	0.222	0.107	0.265	0.086	0.039	0.214	0.29	0.891	0.616	0.383	0.859	0.664	0.393	0.684	0.686	0.415	0.549	0.636	0.464	0.44	0.641	0.49	0.3	0.688	0.524	0.085	0.601
1139	5.695	0.52	1.042	0.475	0.289	0.898	0.293	0.406	0.876	0.26	0.326	0.691	0.213	0.32	0.557	0.259	0.307	0.449	0.254	0.31	0.294	0.206	0.22	0.106	0.265	0.084	0.037	0.215	0.287	0.891	0.616	0.381	0.859	0.664	0.391	0.683	0.685	0.414	0.548	0.635	0.463	0.441	0.64	0.489	0.299	0.688	0.524	0.085	0.601
1140	5.7	0.517	1.041	0.474	0.286	0.897	0.293	0.403	0.875	0.259	0.322	0.69	0.213	0.316	0.556	0.258	0.304	0.447	0.253	0.307	0.293	0.205	0.218	0.105	0.265	0.082	0.035	0.216	0.285	0.891	0.616	0.379	0.859	0.663	0.389	0.683	0.685	0.412	0.548	0.635	0.461	0.44	0.64	0.488	0.299	0.687	0.523	0.085	0.601
1141	5.705	0.515	1.04	0.472	0.283	0.896	0.293	0.401	0.874	0.258	0.318	0.689	0.212	0.313	0.555	0.257	0.3	0.447	0.253	0.304	0.292	0.205	0.217	0.104	0.265	0.081	0.032	0.217	0.284	0.89	0.616	0.377	0.858	0.663	0.386	0.683	0.684	0.41	0.548	0.634	0.46	0.44	0.639	0.488	0.299	0.687	0.523	0.085	0.601
1142	5.71	0.512	1.039	0.471	0.28	0.896	0.292	0.398	0.873	0.257	0.315	0.688	0.211	0.31	0.554	0.257	0.297	0.446	0.252	0.301	0.291	0.205	0.216	0.102	0.265	0.08	0.03	0.218	0.281	0.89	0.616	0.375	0.858	0.662	0.384	0.682	0.684	0.409	0.547	0.634	0.458	0.44	0.639	0.487	0.299	0.686	0.523	0.085	0.601
1143	5.715	0.509	1.039	0.469	0.277	0.894	0.292	0.394	0.872	0.256	0.312	0.687	0.211	0.306	0.553	0.256	0.294	0.445	0.252	0.299	0.29	0.204	0.215	0.1	0.266	0.079	0.028	0.219	0.279	0.89	0.615	0.373	0.858	0.662	0.382	0.682	0.683	0.408	0.547	0.633	0.457	0.44	0.638	0.486	0.299	0.686	0.523	0.085	0.6
1144	5.72	0.506	1.038	0.468	0.274	0.893	0.291	0.39	0.871	0.255	0.308	0.686	0.21	0.303	0.552	0.255	0.292	0.444	0.252	0.296	0.289	0.204	0.213	0.099	0.267	0.078	0.028	0.219	0.276	0.889	0.615	0.371	0.858	0.661	0.38	0.681	0.683	0.406	0.547	0.633	0.456	0.44	0.638	0.485	0.299	0.686	0.523	0.085	0.6
1145	5.725	0.504	1.037	0.466	0.27	0.893	0.291	0.387	0.87	0.254	0.306	0.685	0.21	0.3	0.551	0.255	0.289	0.442	0.251	0.295	0.287	0.204	0.212	0.098	0.267	0.077	0.028	0.219	0.273	0.889	0.615	0.368	0.857	0.66	0.378	0.681	0.682	0.404	0.546	0.632	0.454	0.44	0.637	0.485	0.299	0.685	0.523	0.085	0.6
1146	5.73	0.501	1.036	0.464	0.267	0.891	0.29	0.384	0.869	0.253	0.303	0.683	0.209	0.297	0.55	0.255	0.286	0.441	0.251	0.293	0.286	0.204	0.212	0.096	0.268	0.077	0.029	0.22	0.271	0.889	0.614	0.366	0.857	0.66	0.376	0.68	0.682	0.402	0.546	0.632	0.453	0.439	0.637	0.484	0.299	0.685	0.523	0.085	0.6
1147	5.735	0.498	1.035	0.462	0.263	0.89	0.289	0.38	0.868	0.252	0.3	0.682	0.208	0.295	0.549	0.254	0.284	0.44	0.251	0.291	0.285	0.204	0.211	0.095	0.268	0.076	0.03	0.221	0.269	0.889	0.613	0.365	0.857	0.659	0.374	0.68	0.681	0.4	0.545	0.631	0.451	0.439	0.636	0.483	0.299	0.685	0.523	0.085	0.6
1148	5.74	0.495	1.034	0.461	0.259	0.89	0.289	0.376	0.866	0.252	0.298	0.68	0.208	0.291	0.547	0.254	0.281	0.438	0.251	0.289	0.283	0.204	0.211	0.093	0.269	0.076	0.03	0.221	0.267	0.888	0.613	0.362	0.856	0.658	0.372	0.679	0.681	0.398	0.545	0.631	0.45	0.438	0.636	0.482	0.299	0.685	0.523	0.085	0.6
1149	5.745	0.492	1.033	0.459	0.256	0.889	0.288	0.372	0.865	0.251	0.296	0.678	0.207	0.289	0.546	0.254	0.279	0.437	0.251	0.288	0.281	0.205	0.211	0.091	0.27	0.076	0.03	0.222	0.265	0.888	0.613	0.359	0.856	0.657	0.37	0.679	0.68	0.396	0.544	0.631	0.449	0.438	0.635	0.481	0.299	0.685	0.523	0.085	0.6
1150	5.75	0.489	1.032	0.457	0.251	0.888	0.287	0.368	0.863	0.25	0.294	0.676	0.207	0.287	0.545	0.254	0.277	0.435	0.251	0.286	0.28	0.205	0.21	0.09	0.272	0.076	0.031	0.222	0.262	0.887	0.612	0.357	0.855	0.657	0.368	0.678	0.68	0.394	0.543	0.63	0.447	0.438	0.635	0.481	0.299	0.684	0.523	0.085	0.6
1151	5.755	0.486	1.031	0.455	0.247	0.887	0.287	0.364	0.862	0.249	0.292	0.674	0.206	0.285	0.543	0.255	0.275	0.434	0.251	0.284	0.278	0.205	0.209	0.088	0.273	0.076	0.031	0.222	0.26	0.887	0.611	0.355	0.855	0.656	0.366	0.678	0.679	0.393	0.543	0.63	0.445	0.438	0.635	0.48	0.299	0.684	0.524	0.085	0.6
1152	5.76	0.483	1.03	0.453	0.243	0.886	0.286	0.36	0.861	0.248	0.291	0.672	0.206	0.283	0.541	0.255	0.273	0.432	0.251	0.282	0.276	0.205	0.209	0.087	0.274	0.076	0.031	0.222	0.256	0.887	0.611	0.353	0.854	0.655	0.364	0.677	0.678	0.391	0.542	0.629	0.443	0.437	0.634	0.479	0.299	0.684	0.524	0.085	0.6
1153	5.765	0.48	1.03	0.451	0.239	0.885	0.285	0.356	0.86	0.247	0.289	0.671	0.206	0.281	0.54	0.255	0.272	0.431	0.251	0.281	0.275	0.206	0.208	0.085	0.276	0.076	0.031	0.221	0.254	0.887	0.61	0.351	0.854	0.654	0.363	0.677	0.678	0.389	0.542	0.629	0.441	0.438	0.634	0.479	0.3	0.684	0.523	0.085	0.6
1154	5.77	0.477	1.028	0.449	0.235	0.884	0.284	0.351	0.858	0.246	0.288	0.669	0.205	0.279	0.539	0.255	0.27	0.429	0.251	0.279	0.273	0.207	0.208	0.084	0.276	0.076	0.031	0.221	0.251	0.887	0.61	0.349	0.854	0.653	0.361	0.676	0.677	0.386	0.541	0.628	0.439	0.437	0.634	0.478	0.3	0.684	0.523	0.085	0.6
1155	5.775	0.474	1.027	0.447	0.23	0.883	0.284	0.347	0.857	0.245	0.287	0.667	0.205	0.278	0.537	0.256	0.269	0.428	0.251	0.278	0.272	0.208	0.207	0.084	0.276	0.075	0.03	0.22	0.248	0.886	0.609	0.345	0.853	0.651	0.359	0.676	0.677	0.384	0.54	0.628	0.438	0.437	0.633	0.477	0.3	0.684	0.523	0.085	0.599
1156	5.78	0.472	1.026	0.445	0.226	0.882	0.283	0.342	0.855	0.244	0.286	0.666	0.204	0.277	0.536	0.256	0.267	0.428	0.251	0.277	0.271	0.208	0.206	0.083	0.277	0.075	0.03	0.22	0.246	0.885	0.608	0.343	0.853	0.65	0.358	0.675	0.676	0.382	0.54	0.627	0.436	0.437	0.633	0.476	0.301	0.683	0.523	0.085	0.599
1157	5.785	0.468	1.025	0.443	0.222	0.881	0.283	0.338	0.854	0.243	0.284	0.665	0.203	0.276	0.535	0.256	0.265	0.427	0.251	0.275	0.27	0.208	0.205	0.083	0.277	0.075	0.03	0.22	0.243	0.885	0.607	0.341	0.852	0.649	0.356	0.675	0.675	0.38	0.54	0.627	0.434	0.437	0.632	0.476	0.302	0.683	0.523	0.086	0.599
1158	5.79	0.466	1.025	0.442	0.218	0.88	0.282	0.333	0.853	0.242	0.283	0.665	0.203	0.276	0.536	0.256	0.264	0.427	0.251	0.274	0.271	0.208	0.204	0.083	0.277	0.075	0.03	0.22	0.24	0.885	0.606	0.338	0.852	0.648	0.354	0.674	0.675	0.378	0.539	0.626	0.433	0.437	0.631	0.475	0.302	0.683	0.523	0.086	0.599
1159	5.795	0.464	1.025	0.44	0.214	0.88	0.282	0.329	0.852	0.241	0.282	0.665	0.202	0.275	0.536	0.255	0.263	0.427	0.251	0.273	0.271	0.208	0.203	0.083	0.277	0.074	0.03	0.22	0.237	0.884	0.605	0.336	0.851	0.647	0.352	0.674	0.674	0.376	0.539	0.625	0.431	0.437	0.63	0.474	0.303	0.682	0.523	0.086	0.599
1160	5.8	0.461	1.024	0.439	0.21	0.879	0.281	0.325	0.852	0.24	0.28	0.666	0.202	0.274	0.537	0.255	0.262	0.427	0.25	0.272	0.271	0.207	0.203	0.083	0.277	0.074	0.03	0.22	0.235	0.884	0.604	0.332	0.85	0.645	0.351	0.673	0.673	0.374	0.539	0.624	0.43	0.438	0.63	0.474	0.304	0.681	0.523	0.087	0.599
1161	5.805	0.457	1.024	0.438	0.207	0.879	0.28	0.321	0.852	0.239	0.279	0.666	0.201	0.272	0.537	0.255	0.261	0.428	0.25	0.27	0.272	0.206	0.203	0.083	0.277	0.074	0.03	0.22	0.232	0.883	0.603	0.33	0.85	0.644	0.35	0.673	0.672	0.372	0.538	0.623	0.427	0.438	0.629	0.473	0.304	0.681	0.523	0.088	0.599
1162	5.81	0.454	1.024	0.437	0.203	0.879	0.28	0.317	0.853	0.238	0.277	0.667	0.2	0.271	0.538	0.254	0.26	0.428	0.249	0.269	0.272	0.205	0.203	0.083	0.277	0.074	0.03	0.22	0.23	0.883	0.602	0.327	0.849	0.644	0.348	0.673	0.671	0.37	0.538	0.622	0.425	0.438	0.628	0.472	0.305	0.68	0.522	0.089	0.598
1163	5.815	0.451	1.024	0.436	0.201	0.88	0.279	0.314	0.853	0.237	0.275	0.668	0.199	0.269	0.539	0.253	0.259	0.429	0.248	0.266	0.271	0.204	0.203	0.083	0.277	0.074	0.03	0.22	0.228	0.883	0.601	0.324	0.849	0.643	0.346	0.673	0.67	0.367	0.538	0.622	0.423	0.439	0.627	0.47	0.306	0.68	0.522	0.089	0.598
1164	5.82	0.448	1.024	0.435	0.198	0.88	0.278	0.312	0.855	0.236	0.272	0.669	0.198	0.266	0.54	0.252	0.258	0.429	0.248	0.264	0.271	0.204	0.203	0.083	0.277	0.074	0.03	0.22	0.227	0.883	0.601	0.322	0.848	0.642	0.345	0.673	0.669	0.365	0.538	0.621	0.421	0.439	0.626	0.469	0.307	0.679	0.521	0.09	0.598
1165	5.825	0.446	1.025	0.435	0.195	0.881	0.278	0.309	0.856	0.235	0.269	0.67	0.197	0.264	0.54	0.25	0.257	0.429	0.247	0.264	0.271	0.203	0.203	0.083	0.277	0.074	0.03	0.22	0.222	0.883	0.598	0.318	0.849	0.641	0.343	0.673	0.668	0.362	0.538	0.62	0.419	0.439	0.625	0.468	0.308	0.679	0.521	0.091	0.598
1166	5.83	0.443	1.025	0.434	0.193	0.881	0.277	0.307	0.858	0.234	0.265	0.671	0.196	0.261	0.541	0.249	0.256	0.429	0.246	0.264	0.272	0.202	0.204	0.083	0.277	0.074	0.03	0.22	0.218	0.884	0.596	0.316	0.848	0.64	0.342	0.673	0.667	0.359	0.537	0.619	0.415	0.439	0.624	0.466	0.308	0.678	0.52	0.092	0.597
1167	5.835	0.44	1.025	0.434	0.19	0.882	0.276	0.305	0.86	0.233	0.261	0.671	0.196	0.259	0.541	0.249	0.255	0.429	0.246	0.263	0.272	0.2	0.204	0.083	0.276	0.074	0.03	0.22	0.215	0.885	0.594	0.314	0.848	0.639	0.341	0.673	0.666	0.357	0.537	0.618	0.413	0.44	0.624	0.465	0.309	0.678	0.519	0.093	0.597
1168	5.84	0.438	1.026	0.433	0.188	0.883	0.275	0.303	0.861	0.232	0.257	0.671	0.195	0.258	0.541	0.248	0.255	0.43	0.245	0.263	0.273	0.199	0.205	0.083	0.276	0.074	0.03	0.22	0.211	0.886	0.593	0.31	0.848	0.638	0.34	0.673	0.665	0.354	0.537	0.617	0.41	0.441	0.624	0.463	0.31	0.677	0.519	0.094	0.596
1169	5.845	0.436	1.027	0.432	0.186	0.884	0.274	0.302	0.863	0.231	0.253	0.672	0.195	0.257	0.541	0.247	0.254	0.43	0.244	0.262	0.273	0.198	0.204	0.083	0.275	0.074	0.03	0.22	0.206	0.887	0.592	0.304	0.848	0.638	0.339	0.673	0.663	0.351	0.537	0.616	0.407	0.441	0.623	0.461	0.311	0.676	0.518	0.095	0.596
1170	5.85	0.433	1.027	0.431	0.184	0.885	0.273	0.3	0.864	0.23	0.25	0.673	0.194	0.256	0.541	0.247	0.254	0.43	0.244	0.261	0.273	0.197	0.204	0.083	0.275	0.074	0.03	0.22	0.203	0.888	0.59	0.301	0.848	0.637	0.337	0.673	0.662	0.348	0.537	0.616	0.404	0.441	0.622	0.459	0.313	0.676	0.517	0.097	0.596
1171	5.855	0.43	1.028	0.43	0.182	0.886	0.272	0.299	0.864	0.229	0.247	0.673	0.194	0.255	0.542	0.246	0.254	0.43	0.243	0.261	0.273	0.196	0.205	0.083	0.274	0.074	0.03	0.22	0.2	0.889	0.589	0.299	0.849	0.636	0.335	0.673	0.661	0.345	0.537	0.616	0.401	0.442	0.622	0.457	0.314	0.676	0.516	0.098	0.595
1172	5.86	0.428	1.029	0.429	0.18	0.886	0.27	0.297	0.865	0.227	0.244	0.673	0.193	0.254	0.543	0.245	0.254	0.43	0.242	0.261	0.273	0.196	0.205	0.083	0.274	0.074	0.03	0.22	0.198	0.889	0.587	0.298	0.85	0.635	0.334	0.673	0.659	0.342	0.537	0.616	0.398	0.443	0.622	0.455	0.315	0.675	0.515	0.1	0.595
1173	5.865	0.425	1.029	0.428	0.178	0.887	0.269	0.295	0.865	0.227	0.242	0.674	0.193	0.254	0.543	0.244	0.254	0.431	0.242	0.262	0.273	0.195	0.205	0.083	0.274	0.074	0.029	0.22	0.199	0.888	0.585	0.297	0.851	0.633	0.332	0.674	0.658	0.338	0.537	0.615	0.394	0.443	0.621	0.453	0.317	0.675	0.514	0.101	0.594
1174	5.87	0.423	1.03	0.427	0.176	0.887	0.268	0.293	0.865	0.226	0.24	0.674	0.193	0.254	0.543	0.243	0.254	0.431	0.241	0.262	0.273	0.195	0.205	0.083	0.273	0.074	0.029	0.22	0.197	0.889	0.583	0.295	0.852	0.631	0.33	0.674	0.657	0.335	0.538	0.615	0.39	0.444	0.621	0.451	0.318	0.674	0.513	0.103	0.594
1175	5.875	0.421	1.032	0.426	0.174	0.887	0.266	0.291	0.865	0.225	0.238	0.674	0.192	0.254	0.543	0.243	0.255	0.431	0.241	0.262	0.273	0.195	0.205	0.083	0.273	0.074	0.029	0.219	0.194	0.89	0.582	0.292	0.852	0.63	0.327	0.674	0.656	0.331	0.538	0.614	0.386	0.444	0.621	0.449	0.32	0.674	0.512	0.105	0.594
1176	5.88	0.419	1.032	0.424	0.172	0.887	0.265	0.289	0.864	0.224	0.237	0.674	0.191	0.254	0.543	0.242	0.255	0.431	0.24	0.263	0.273	0.195	0.205	0.083	0.273	0.074	0.029	0.219	0.192	0.89	0.581	0.29	0.853	0.629	0.325	0.674	0.655	0.328	0.538	0.614	0.382	0.445	0.621	0.446	0.321	0.674	0.512	0.107	0.594
1177	5.885	0.416	1.033	0.423	0.17	0.887	0.264	0.287	0.864	0.224	0.236	0.675	0.19	0.254	0.543	0.242	0.256	0.431	0.239	0.265	0.273	0.195	0.205	0.083	0.273	0.075	0.029	0.219	0.19	0.891	0.58	0.287	0.854	0.628	0.322	0.675	0.654	0.324	0.539	0.614	0.379	0.446	0.621	0.443	0.323	0.674	0.51	0.109	0.594
1178	5.89	0.414	1.034	0.421	0.168	0.887	0.263	0.285	0.864	0.223	0.236	0.675	0.19	0.255	0.543	0.241	0.256	0.431	0.239	0.266	0.273	0.195	0.206	0.083	0.273	0.075	0.029	0.219	0.188	0.891	0.579	0.285	0.855	0.627	0.32	0.675	0.654	0.32	0.539	0.614	0.375	0.447	0.621	0.44	0.325	0.674	0.509	0.112	0.595
1179	5.895	0.412	1.034	0.42	0.166	0.887	0.261	0.283	0.864	0.222	0.236	0.674	0.189	0.255	0.543	0.241	0.257	0.431	0.239	0.267	0.272	0.195	0.206	0.083	0.273	0.075	0.029	0.219	0.186	0.891	0.578	0.283	0.855	0.626	0.317	0.676	0.653	0.316	0.54	0.614	0.371	0.448	0.621	0.438	0.327	0.674	0.507	0.114	0.595
1180	5.9	0.41	1.035	0.418	0.163	0.887	0.26	0.28	0.864	0.222	0.236	0.674	0.187	0.256	0.543	0.24	0.257	0.431	0.239	0.268	0.273	0.195	0.206	0.083	0.273	0.075	0.029	0.219	0.184	0.892	0.577	0.281	0.857	0.624	0.313	0.676	0.653	0.311	0.54	0.614	0.366	0.449	0.622	0.434	0.329	0.675	0.506	0.116	0.595
1181	5.905	0.408	1.036	0.416	0.161	0.887	0.259	0.278	0.864	0.221	0.236	0.674	0.186	0.257	0.543	0.239	0.258	0.431	0.238	0.27	0.273	0.195	0.207	0.083	0.273	0.075	0.029	0.219	0.183	0.892	0.577	0.279	0.858	0.623	0.31	0.677	0.653	0.307	0.54	0.614	0.362	0.45	0.622	0.431	0.33	0.675	0.504	0.118	0.596
1182	5.91	0.405	1.036	0.414	0.158	0.887	0.257	0.276	0.864	0.219	0.237	0.674	0.185	0.257	0.543	0.239	0.259	0.43	0.237	0.271	0.272	0.195	0.207	0.083	0.273	0.075	0.029	0.219	0.181	0.892	0.576	0.278	0.859	0.622	0.307	0.677	0.653	0.303	0.541	0.614	0.357	0.451	0.622	0.428	0.332	0.675	0.503	0.121	0.596
1183	5.915	0.402	1.036	0.412	0.156	0.886	0.256	0.273	0.864	0.218	0.237	0.673	0.184	0.257	0.543	0.239	0.26	0.43	0.237	0.272	0.272	0.196	0.208	0.083	0.272	0.075	0.029	0.219	0.179	0.893	0.576	0.277	0.86	0.621	0.303	0.678	0.653	0.298	0.541	0.615	0.352	0.451	0.623	0.423	0.333	0.676	0.501	0.123	0.597
1184	5.92	0.4	1.037	0.41	0.153	0.887	0.255	0.271	0.864	0.216	0.238	0.673	0.183	0.256	0.543	0.238	0.26	0.43	0.237	0.274	0.271	0.196	0.208	0.082	0.272	0.075	0.029	0.219	0.178	0.894	0.575	0.275	0.861	0.62	0.299	0.679	0.653	0.293	0.542	0.615	0.347	0.453	0.624	0.42	0.335	0.677	0.499	0.126	0.598
1185	5.925	0.398	1.037	0.409	0.151	0.887	0.253	0.269	0.864	0.215	0.238	0.673	0.182	0.256	0.543	0.238	0.26	0.43	0.237	0.274	0.271	0.196	0.208	0.082	0.272	0.075	0.029	0.219	0.177	0.894	0.575	0.273	0.862	0.619	0.295	0.679	0.653	0.289	0.542	0.616	0.342	0.453	0.625	0.415	0.336	0.678	0.497	0.128	0.598
1186	5.93	0.396	1.038	0.407	0.149	0.886	0.252	0.266	0.864	0.214	0.239	0.673	0.181	0.256	0.543	0.237	0.26	0.43	0.237	0.275	0.271	0.196	0.209	0.082	0.272	0.075	0.029	0.219	0.175	0.895	0.574	0.273	0.862	0.618	0.291	0.68	0.653	0.284	0.542	0.617	0.337	0.454	0.626	0.411	0.338	0.679	0.494	0.131	0.599
1187	5.935	0.394	1.039	0.405	0.146	0.886	0.251	0.264	0.863	0.213	0.239	0.672	0.18	0.256	0.543	0.236	0.26	0.43	0.236	0.275	0.271	0.196	0.209	0.082	0.272	0.075	0.028	0.219	0.172	0.896	0.574	0.272	0.863	0.617	0.287	0.68	0.653	0.278	0.543	0.618	0.332	0.455	0.627	0.406	0.339	0.68	0.492	0.134	0.6
1188	5.94	0.392	1.039	0.404	0.144	0.886	0.25	0.262	0.863	0.212	0.239	0.672	0.179	0.256	0.543	0.236	0.26	0.43	0.236	0.275	0.271	0.196	0.209	0.082	0.272	0.075	0.028	0.219	0.171	0.896	0.573	0.27	0.864	0.616	0.283	0.68	0.653	0.273	0.544	0.619	0.327	0.456	0.628	0.402	0.341	0.681	0.49	0.136	0.601
1189	5.945	0.39	1.039	0.402	0.141	0.886	0.249	0.26	0.863	0.21	0.239	0.672	0.178	0.256	0.543	0.235	0.26	0.43	0.235	0.275	0.271	0.195	0.209	0.081	0.272	0.076	0.028	0.219	0.17	0.896	0.573	0.268	0.864	0.615	0.278	0.681	0.654	0.269	0.544	0.62	0.321	0.456	0.63	0.397	0.342	0.682	0.488	0.139	0.602
1190	5.95	0.389	1.04	0.4	0.139	0.885	0.248	0.258	0.863	0.209	0.239	0.672	0.178	0.256	0.543	0.234	0.26	0.43	0.234	0.275	0.271	0.194	0.209	0.081	0.272	0.076	0.028	0.219	0.168	0.896	0.572	0.267	0.864	0.614	0.273	0.681	0.654	0.263	0.544	0.621	0.315	0.457	0.631	0.392	0.344	0.683	0.485	0.142	0.603
1191	5.955	0.386	1.04	0.399	0.137	0.885	0.247	0.256	0.863	0.208	0.239	0.672	0.177	0.256	0.543	0.234	0.26	0.43	0.234	0.275	0.271	0.193	0.21	0.081	0.272	0.076	0.028	0.219	0.166	0.896	0.572	0.266	0.864	0.613	0.269	0.682	0.654	0.257	0.544	0.622	0.309	0.458	0.633	0.388	0.346	0.684	0.482	0.144	0.604
1192	5.96	0.384	1.04	0.398	0.135	0.885	0.246	0.254	0.863	0.207	0.239	0.672	0.175	0.255	0.543	0.233	0.26	0.43	0.233	0.275	0.271	0.193	0.21	0.081	0.271	0.076	0.028	0.219	0.165	0.897	0.571	0.265	0.864	0.613	0.265	0.682	0.655	0.251	0.545	0.623	0.304	0.459	0.634	0.383	0.347	0.685	0.479	0.147	0.605
1193	5.965	0.382	1.04	0.397	0.133	0.884	0.245	0.253	0.863	0.206	0.239	0.672	0.174	0.255	0.543	0.232	0.259	0.43	0.232	0.275	0.271	0.192	0.21	0.081	0.271	0.076	0.028	0.219	0.164	0.897	0.57	0.264	0.864	0.612	0.261	0.683	0.655	0.247	0.545	0.625	0.298	0.46	0.636	0.378	0.349	0.687	0.476	0.151	0.606
1194	5.97	0.381	1.041	0.396	0.131	0.883	0.244	0.251	0.863	0.206	0.238	0.672	0.174	0.254	0.543	0.231	0.259	0.429	0.232	0.275	0.271	0.192	0.209	0.081	0.27	0.076	0.027	0.219	0.162	0.897	0.57	0.262	0.864	0.611	0.257	0.684	0.656	0.241	0.546	0.626	0.292	0.461	0.638	0.372	0.35	0.688	0.472	0.154	0.607
1195	5.975	0.38	1.041	0.394	0.129	0.883	0.243	0.25	0.863	0.205	0.238	0.672	0.173	0.253	0.543	0.23	0.259	0.429	0.231	0.274	0.271	0.191	0.21	0.081	0.27	0.076	0.027	0.219	0.161	0.897	0.569	0.261	0.864	0.61	0.252	0.684	0.656	0.235	0.547	0.627	0.286	0.462	0.639	0.367	0.352	0.69	0.469	0.157	0.608
1196	5.98	0.378	1.041	0.393	0.128	0.882	0.243	0.249	0.863	0.205	0.238	0.672	0.172	0.253	0.543	0.23	0.259	0.429	0.23	0.274	0.271	0.191	0.21	0.081	0.27	0.076	0.027	0.219	0.16	0.897	0.568	0.258	0.864	0.609	0.248	0.685	0.657	0.229	0.548	0.628	0.28	0.463	0.641	0.362	0.354	0.691	0.466	0.16	0.609
1197	5.985	0.375	1.041	0.392	0.127	0.881	0.243	0.248	0.863	0.204	0.237	0.672	0.171	0.252	0.543	0.229	0.258	0.43	0.229	0.274	0.271	0.19	0.211	0.08	0.269	0.076	0.027	0.219	0.159	0.896	0.567	0.256	0.864	0.609	0.244	0.685	0.657	0.224	0.549	0.629	0.274	0.464	0.643	0.356	0.356	0.692	0.462	0.162	0.61
1198	5.99	0.373	1.041	0.392	0.125	0.88	0.242	0.247	0.864	0.203	0.236	0.672	0.17	0.251	0.543	0.228	0.257	0.43	0.229	0.273	0.271	0.19	0.211	0.08	0.269	0.076	0.027	0.219	0.158	0.896	0.566	0.255	0.863	0.608	0.24	0.686	0.657	0.218	0.549	0.631	0.268	0.465	0.644	0.351	0.357	0.693	0.457	0.166	0.611
1199	5.995	0.371	1.041	0.391	0.124	0.879	0.242	0.246	0.863	0.203	0.235	0.671	0.169	0.25	0.543	0.227	0.256	0.43	0.228	0.273	0.271	0.189	0.21	0.08	0.269	0.076	0.027	0.219	0.156	0.895	0.566	0.255	0.863	0.608	0.236	0.686	0.658	0.212	0.55	0.632	0.262	0.466	0.646	0.345	0.359	0.694	0.453	0.169	0.612
1200	6	0.37	1.041	0.39	0.123	0.879	0.241	0.245	0.863	0.202	0.233	0.671	0.168	0.249	0.543	0.227	0.256	0.43	0.227	0.273	0.271	0.188	0.21	0.08	0.268	0.076	0.027	0.219	0.155	0.895	0.565	0.254	0.863	0.608	0.233	0.687	0.658	0.207	0.551	0.633	0.256	0.468	0.647	0.34	0.361	0.696	0.449	0.172	0.613
1201	6.005	0.368	1.04	0.389	0.122	0.878	0.241	0.243	0.863	0.201	0.232	0.671	0.167	0.249	0.544	0.226	0.255	0.43	0.227	0.273	0.271	0.188	0.21	0.08	0.268	0.077	0.027	0.219	0.154	0.894	0.564	0.252	0.862	0.607	0.23	0.687	0.659	0.201	0.552	0.635	0.25	0.469	0.649	0.333	0.363	0.697	0.445	0.175	0.614
1202	6.01	0.366	1.04	0.389	0.121	0.877	0.24	0.241	0.863	0.201	0.231	0.671	0.167	0.248	0.544	0.225	0.255	0.43	0.226	0.274	0.271	0.187	0.21	0.08	0.268	0.077	0.027	0.219	0.153	0.894	0.563	0.25	0.862	0.607	0.226	0.688	0.659	0.195	0.553	0.636	0.243	0.47	0.651	0.328	0.365	0.698	0.441	0.178	0.615
1203	6.015	0.364	1.04	0.388	0.12	0.876	0.24	0.239	0.863	0.2	0.229	0.671	0.166	0.247	0.544	0.225	0.254	0.43	0.226	0.273	0.27	0.187	0.21	0.079	0.268	0.077	0.027	0.219	0.152	0.893	0.562	0.249	0.861	0.606	0.223	0.688	0.659	0.19	0.554	0.636	0.237	0.471	0.652	0.322	0.366	0.699	0.436	0.181	0.616
1204	6.02	0.362	1.04	0.387	0.118	0.875	0.239	0.237	0.863	0.199	0.228	0.671	0.166	0.247	0.544	0.224	0.254	0.429	0.225	0.273	0.27	0.187	0.21	0.079	0.268	0.077	0.027	0.219	0.153	0.892	0.562	0.247	0.861	0.606	0.219	0.689	0.66	0.185	0.555	0.637	0.231	0.473	0.654	0.316	0.368	0.7	0.431	0.184	0.617
1205	6.025	0.361	1.041	0.386	0.117	0.875	0.239	0.235	0.862	0.198	0.226	0.672	0.165	0.246	0.544	0.224	0.254	0.429	0.225	0.273	0.27	0.187	0.21	0.079	0.268	0.077	0.026	0.219	0.152	0.891	0.561	0.245	0.861	0.605	0.215	0.689	0.66	0.179	0.556	0.638	0.225	0.474	0.655	0.31	0.37	0.701	0.426	0.187	0.618
1206	6.03	0.359	1.04	0.385	0.116	0.874	0.238	0.233	0.862	0.197	0.225	0.672	0.165	0.245	0.543	0.223	0.253	0.429	0.224	0.273	0.27	0.186	0.21	0.079	0.268	0.077	0.026	0.219	0.151	0.89	0.56	0.243	0.861	0.605	0.213	0.689	0.66	0.174	0.557	0.639	0.219	0.476	0.657	0.304	0.371	0.702	0.422	0.19	0.619
1207	6.035	0.358	1.04	0.385	0.114	0.873	0.238	0.232	0.861	0.197	0.223	0.672	0.164	0.244	0.543	0.222	0.253	0.429	0.224	0.273	0.27	0.186	0.21	0.079	0.268	0.077	0.026	0.219	0.149	0.89	0.56	0.242	0.86	0.605	0.21	0.69	0.66	0.169	0.558	0.639	0.213	0.478	0.658	0.298	0.373	0.703	0.417	0.193	0.62
1208	6.04	0.356	1.04	0.384	0.112	0.873	0.238	0.229	0.861	0.196	0.221	0.672	0.164	0.244	0.543	0.222	0.253	0.429	0.224	0.273	0.27	0.186	0.211	0.079	0.268	0.077	0.026	0.219	0.148	0.889	0.559	0.24	0.86	0.604	0.207	0.69	0.66	0.164	0.559	0.64	0.207	0.479	0.659	0.292	0.375	0.704	0.412	0.195	0.62
1209	6.045	0.354	1.039	0.383	0.11	0.872	0.237	0.227	0.861	0.196	0.22	0.671	0.163	0.243	0.543	0.221	0.253	0.429	0.223	0.272	0.269	0.186	0.211	0.079	0.268	0.077	0.026	0.219	0.147	0.889	0.559	0.239	0.86	0.604	0.204	0.691	0.66	0.159	0.56	0.64	0.201	0.48	0.66	0.286	0.376	0.705	0.407	0.198	0.621
1210	6.05	0.353	1.039	0.383	0.108	0.872	0.237	0.226	0.861	0.195	0.218	0.671	0.163	0.243	0.543	0.22	0.253	0.429	0.223	0.272	0.269	0.185	0.211	0.079	0.268	0.077	0.026	0.219	0.146	0.888	0.558	0.237	0.859	0.603	0.202	0.691	0.66	0.155	0.561	0.64	0.195	0.481	0.661	0.28	0.378	0.705	0.401	0.201	0.621
1211	6.055	0.351	1.039	0.382	0.107	0.871	0.237	0.224	0.861	0.194	0.217	0.671	0.162	0.243	0.544	0.22	0.253	0.429	0.222	0.272	0.269	0.185	0.211	0.078	0.268	0.077	0.026	0.219	0.144	0.888	0.558	0.234	0.859	0.602	0.199	0.692	0.66	0.149	0.562	0.641	0.189	0.483	0.662	0.273	0.379	0.706	0.396	0.203	0.622
1212	6.06	0.349	1.039	0.381	0.105	0.871	0.236	0.222	0.86	0.193	0.215	0.671	0.161	0.242	0.544	0.219	0.253	0.429	0.222	0.272	0.269	0.185	0.211	0.078	0.268	0.077	0.026	0.219	0.142	0.888	0.557	0.232	0.86	0.601	0.197	0.692	0.66	0.144	0.564	0.642	0.183	0.485	0.664	0.267	0.38	0.707	0.39	0.205	0.622
1213	6.065	0.347	1.038	0.381	0.103	0.871	0.235	0.22	0.86	0.192	0.214	0.671	0.161	0.242	0.544	0.219	0.253	0.429	0.221	0.271	0.269	0.184	0.211	0.079	0.268	0.077	0.026	0.219	0.14	0.887	0.557	0.23	0.86	0.601	0.194	0.692	0.659	0.14	0.565	0.642	0.177	0.487	0.664	0.262	0.382	0.707	0.385	0.208	0.622
1214	6.07	0.345	1.038	0.38	0.101	0.871	0.235	0.218	0.86	0.192	0.212	0.671	0.16	0.242	0.544	0.219	0.252	0.429	0.221	0.271	0.269	0.184	0.211	0.078	0.267	0.077	0.026	0.219	0.139	0.887	0.557	0.229	0.859	0.6	0.191	0.692	0.659	0.135	0.566	0.642	0.172	0.489	0.665	0.256	0.383	0.708	0.379	0.21	0.622
1215	6.075	0.344	1.037	0.38	0.099	0.871	0.234	0.217	0.86	0.191	0.21	0.671	0.16	0.241	0.544	0.218	0.251	0.429	0.221	0.271	0.269	0.184	0.211	0.078	0.267	0.077	0.026	0.219	0.136	0.887	0.557	0.227	0.859	0.6	0.188	0.693	0.659	0.13	0.567	0.643	0.166	0.49	0.665	0.25	0.385	0.708	0.374	0.212	0.622
1216	6.08	0.342	1.037	0.379	0.098	0.871	0.233	0.215	0.86	0.191	0.208	0.671	0.16	0.239	0.544	0.218	0.25	0.428	0.22	0.27	0.269	0.183	0.211	0.078	0.267	0.077	0.026	0.219	0.133	0.888	0.557	0.227	0.859	0.6	0.186	0.693	0.658	0.126	0.568	0.643	0.161	0.491	0.666	0.245	0.386	0.708	0.369	0.214	0.622
1217	6.085	0.341	1.037	0.379	0.096	0.871	0.233	0.213	0.86	0.19	0.207	0.671	0.159	0.237	0.543	0.217	0.249	0.428	0.22	0.27	0.269	0.183	0.211	0.078	0.267	0.077	0.026	0.219	0.131	0.888	0.557	0.226	0.859	0.599	0.182	0.694	0.658	0.121	0.57	0.643	0.156	0.493	0.666	0.239	0.387	0.709	0.363	0.216	0.622
1218	6.09	0.339	1.038	0.378	0.094	0.871	0.232	0.212	0.86	0.19	0.205	0.672	0.159	0.236	0.543	0.217	0.249	0.429	0.22	0.269	0.269	0.183	0.211	0.078	0.267	0.077	0.026	0.219	0.13	0.887	0.557	0.224	0.858	0.598	0.18	0.694	0.658	0.117	0.571	0.642	0.151	0.495	0.667	0.234	0.388	0.709	0.357	0.217	0.621
1219	6.095	0.338	1.038	0.378	0.093	0.871	0.232	0.21	0.86	0.189	0.204	0.671	0.158	0.235	0.543	0.217	0.247	0.429	0.219	0.269	0.269	0.182	0.211	0.078	0.267	0.077	0.026	0.219	0.128	0.887	0.556	0.221	0.858	0.598	0.177	0.695	0.657	0.113	0.572	0.642	0.146	0.496	0.667	0.228	0.39	0.709	0.351	0.218	0.621
1220	6.1	0.336	1.038	0.377	0.091	0.871	0.232	0.209	0.86	0.189	0.202	0.671	0.158	0.233	0.544	0.216	0.246	0.43	0.218	0.269	0.269	0.182	0.211	0.078	0.267	0.077	0.026	0.219	0.127	0.887	0.556	0.219	0.858	0.597	0.173	0.695	0.657	0.109	0.574	0.642	0.14	0.498	0.666	0.223	0.391	0.708	0.345	0.219	0.62
1221	6.105	0.335	1.038	0.377	0.089	0.871	0.231	0.208	0.86	0.189	0.201	0.671	0.157	0.232	0.544	0.216	0.246	0.43	0.218	0.268	0.27	0.182	0.211	0.078	0.267	0.077	0.026	0.219	0.126	0.887	0.556	0.218	0.858	0.597	0.171	0.696	0.657	0.104	0.575	0.642	0.136	0.499	0.667	0.218	0.392	0.708	0.339	0.219	0.619
1222	6.11	0.333	1.038	0.376	0.088	0.871	0.231	0.206	0.86	0.188	0.2	0.672	0.157	0.232	0.544	0.215	0.245	0.429	0.218	0.267	0.27	0.181	0.211	0.078	0.267	0.077	0.026	0.219	0.124	0.887	0.555	0.217	0.858	0.596	0.167	0.697	0.656	0.1	0.577	0.642	0.131	0.5	0.666	0.213	0.393	0.708	0.332	0.22	0.619
1223	6.115	0.331	1.038	0.376	0.086	0.871	0.231	0.205	0.861	0.188	0.199	0.672	0.156	0.231	0.544	0.215	0.244	0.429	0.218	0.267	0.27	0.181	0.211	0.078	0.267	0.077	0.026	0.219	0.122	0.887	0.555	0.215	0.859	0.596	0.163	0.698	0.656	0.095	0.578	0.642	0.127	0.502	0.666	0.208	0.394	0.707	0.326	0.22	0.618
1224	6.12	0.33	1.038	0.376	0.085	0.871	0.23	0.203	0.861	0.188	0.197	0.672	0.156	0.23	0.545	0.215	0.243	0.429	0.217	0.267	0.27	0.181	0.211	0.078	0.267	0.077	0.026	0.219	0.121	0.887	0.555	0.212	0.859	0.595	0.161	0.699	0.656	0.091	0.579	0.642	0.122	0.503	0.665	0.203	0.395	0.706	0.32	0.22	0.617
1225	6.125	0.328	1.038	0.375	0.083	0.872	0.23	0.202	0.861	0.187	0.196	0.672	0.156	0.229	0.545	0.214	0.242	0.429	0.217	0.266	0.27	0.181	0.211	0.079	0.266	0.077	0.026	0.219	0.119	0.887	0.554	0.21	0.859	0.595	0.157	0.7	0.656	0.087	0.581	0.642	0.117	0.503	0.665	0.199	0.396	0.705	0.313	0.22	0.616
1226	6.13	0.326	1.038	0.375	0.081	0.872	0.23	0.2	0.861	0.187	0.194	0.672	0.156	0.228	0.545	0.214	0.241	0.43	0.217	0.266	0.27	0.181	0.211	0.079	0.267	0.077	0.026	0.219	0.116	0.888	0.554	0.209	0.859	0.595	0.154	0.701	0.656	0.083	0.582	0.642	0.113	0.504	0.664	0.194	0.396	0.705	0.306	0.219	0.615
1227	6.135	0.324	1.038	0.375	0.08	0.872	0.23	0.198	0.861	0.187	0.193	0.672	0.155	0.226	0.544	0.214	0.24	0.43	0.217	0.265	0.271	0.181	0.211	0.079	0.267	0.077	0.026	0.219	0.115	0.888	0.554	0.208	0.859	0.594	0.151	0.702	0.655	0.079	0.583	0.642	0.108	0.505	0.663	0.189	0.397	0.704	0.299	0.218	0.614
1228	6.14	0.322	1.038	0.375	0.078	0.872	0.23	0.197	0.861	0.186	0.192	0.672	0.155	0.224	0.545	0.214	0.239	0.43	0.217	0.265	0.271	0.181	0.211	0.079	0.267	0.077	0.026	0.219	0.113	0.888	0.553	0.206	0.859	0.594	0.148	0.703	0.655	0.075	0.584	0.641	0.104	0.505	0.662	0.183	0.397	0.703	0.291	0.217	0.613
1229	6.145	0.32	1.038	0.375	0.077	0.872	0.23	0.195	0.861	0.186	0.191	0.672	0.155	0.223	0.545	0.214	0.238	0.43	0.217	0.264	0.271	0.181	0.211	0.079	0.267	0.077	0.026	0.219	0.111	0.888	0.553	0.204	0.86	0.593	0.144	0.704	0.655	0.071	0.586	0.642	0.099	0.506	0.661	0.178	0.397	0.702	0.284	0.216	0.612
1230	6.15	0.319	1.038	0.374	0.075	0.873	0.229	0.193	0.862	0.186	0.19	0.672	0.155	0.222	0.545	0.214	0.237	0.43	0.217	0.263	0.271	0.181	0.211	0.079	0.267	0.077	0.026	0.219	0.11	0.888	0.553	0.202	0.86	0.593	0.141	0.705	0.655	0.068	0.587	0.641	0.095	0.506	0.661	0.173	0.397	0.701	0.277	0.215	0.611
1231	6.155	0.317	1.038	0.374	0.073	0.873	0.229	0.192	0.862	0.186	0.189	0.672	0.154	0.222	0.545	0.214	0.237	0.43	0.216	0.262	0.271	0.181	0.211	0.079	0.267	0.077	0.026	0.219	0.109	0.888	0.553	0.2	0.861	0.593	0.138	0.706	0.654	0.064	0.588	0.641	0.091	0.506	0.66	0.168	0.396	0.7	0.269	0.213	0.61
1232	6.16	0.315	1.039	0.374	0.072	0.873	0.229	0.19	0.862	0.185	0.188	0.672	0.154	0.221	0.546	0.213	0.235	0.431	0.216	0.262	0.271	0.181	0.211	0.079	0.267	0.077	0.026	0.219	0.107	0.888	0.554	0.198	0.861	0.592	0.135	0.707	0.654	0.06	0.59	0.64	0.087	0.507	0.659	0.163	0.396	0.699	0.261	0.211	0.609
1233	6.165	0.314	1.039	0.374	0.07	0.873	0.229	0.188	0.862	0.185	0.187	0.672	0.154	0.22	0.546	0.213	0.234	0.431	0.216	0.261	0.271	0.181	0.211	0.079	0.267	0.077	0.026	0.219	0.105	0.889	0.554	0.197	0.861	0.592	0.133	0.707	0.654	0.057	0.591	0.64	0.083	0.507	0.657	0.158	0.395	0.698	0.253	0.209	0.608
1234	6.17	0.312	1.039	0.373	0.068	0.873	0.228	0.187	0.862	0.184	0.186	0.673	0.154	0.218	0.546	0.213	0.233	0.432	0.216	0.26	0.272	0.181	0.211	0.079	0.267	0.077	0.026	0.219	0.103	0.889	0.553	0.195	0.861	0.592	0.13	0.708	0.653	0.054	0.592	0.639	0.08	0.507	0.656	0.152	0.394	0.696	0.245	0.207	0.607
1235	6.175	0.31	1.04	0.373	0.066	0.873	0.228	0.185	0.863	0.184	0.184	0.673	0.154	0.216	0.545	0.213	0.233	0.432	0.216	0.26	0.272	0.181	0.211	0.079	0.267	0.077	0.026	0.219	0.102	0.889	0.553	0.192	0.862	0.591	0.127	0.709	0.653	0.05	0.593	0.639	0.076	0.507	0.655	0.147	0.393	0.696	0.237	0.204	0.606
1236	6.18	0.309	1.04	0.373	0.065	0.874	0.228	0.184	0.863	0.184	0.183	0.673	0.154	0.215	0.545	0.213	0.232	0.432	0.216	0.259	0.272	0.181	0.211	0.079	0.267	0.077	0.026	0.219	0.1	0.889	0.554	0.19	0.863	0.591	0.124	0.709	0.653	0.048	0.593	0.638	0.072	0.507	0.654	0.142	0.392	0.695	0.229	0.202	0.605
1237	6.185	0.307	1.04	0.373	0.062	0.874	0.228	0.182	0.863	0.184	0.182	0.673	0.154	0.213	0.546	0.213	0.231	0.431	0.216	0.258	0.273	0.181	0.211	0.079	0.268	0.077	0.026	0.219	0.099	0.888	0.554	0.188	0.863	0.591	0.122	0.71	0.652	0.045	0.594	0.637	0.069	0.507	0.653	0.137	0.391	0.694	0.22	0.199	0.604
1238	6.19	0.304	1.04	0.373	0.061	0.874	0.228	0.18	0.863	0.184	0.181	0.673	0.153	0.213	0.546	0.213	0.23	0.431	0.216	0.257	0.273	0.181	0.211	0.08	0.268	0.077	0.026	0.219	0.097	0.889	0.554	0.187	0.863	0.591	0.12	0.71	0.652	0.042	0.595	0.636	0.065	0.506	0.651	0.131	0.39	0.693	0.212	0.196	0.603
1239	6.195	0.302	1.04	0.373	0.059	0.874	0.228	0.178	0.863	0.183	0.179	0.673	0.153	0.212	0.546	0.213	0.228	0.431	0.216	0.257	0.273	0.181	0.211	0.08	0.268	0.077	0.026	0.219	0.096	0.889	0.554	0.186	0.864	0.591	0.117	0.711	0.652	0.039	0.596	0.636	0.061	0.505	0.651	0.126	0.388	0.692	0.203	0.193	0.602
1240	6.2	0.3	1.04	0.372	0.057	0.874	0.227	0.176	0.863	0.184	0.178	0.673	0.153	0.211	0.546	0.213	0.227	0.432	0.216	0.257	0.274	0.181	0.211	0.08	0.268	0.077	0.026	0.219	0.094	0.889	0.554	0.183	0.864	0.59	0.115	0.711	0.651	0.036	0.596	0.636	0.057	0.505	0.649	0.121	0.387	0.691	0.194	0.191	0.602
1241	6.205	0.299	1.04	0.372	0.055	0.874	0.227	0.175	0.863	0.184	0.176	0.673	0.154	0.21	0.546	0.213	0.225	0.432	0.215	0.256	0.274	0.181	0.211	0.08	0.268	0.077	0.026	0.219	0.092	0.889	0.554	0.182	0.864	0.591	0.112	0.711	0.651	0.033	0.597	0.635	0.054	0.504	0.648	0.116	0.385	0.69	0.185	0.187	0.601
1242	6.21	0.297	1.041	0.372	0.053	0.874	0.227	0.173	0.864	0.184	0.174	0.673	0.154	0.208	0.546	0.213	0.225	0.433	0.215	0.256	0.274	0.181	0.211	0.08	0.268	0.077	0.026	0.219	0.091	0.889	0.555	0.18	0.864	0.59	0.11	0.711	0.651	0.031	0.597	0.634	0.051	0.504	0.647	0.111	0.383	0.689	0.176	0.184	0.601
1243	6.215	0.295	1.041	0.372	0.051	0.874	0.228	0.171	0.864	0.183	0.173	0.673	0.154	0.206	0.547	0.213	0.224	0.433	0.215	0.255	0.274	0.181	0.211	0.08	0.268	0.077	0.026	0.219	0.089	0.889	0.555	0.177	0.865	0.59	0.108	0.711	0.65	0.029	0.597	0.633	0.047	0.502	0.646	0.105	0.382	0.688	0.166	0.181	0.6
1244	6.22	0.293	1.041	0.372	0.049	0.874	0.228	0.169	0.864	0.184	0.171	0.673	0.154	0.205	0.547	0.213	0.224	0.433	0.215	0.254	0.274	0.181	0.211	0.08	0.268	0.077	0.026	0.219	0.087	0.889	0.555	0.175	0.865	0.59	0.105	0.711	0.65	0.026	0.597	0.632	0.044	0.502	0.645	0.1	0.38	0.687	0.157	0.178	0.599
1245	6.225	0.291	1.041	0.372	0.048	0.874	0.228	0.167	0.864	0.184	0.17	0.673	0.154	0.203	0.547	0.213	0.223	0.433	0.215	0.253	0.275	0.181	0.211	0.08	0.268	0.077	0.026	0.219	0.086	0.889	0.555	0.174	0.865	0.59	0.102	0.711	0.65	0.024	0.597	0.631	0.041	0.501	0.643	0.095	0.378	0.686	0.148	0.175	0.598
1246	6.23	0.289	1.041	0.372	0.046	0.874	0.228	0.165	0.864	0.184	0.168	0.674	0.154	0.202	0.548	0.212	0.221	0.433	0.216	0.253	0.275	0.181	0.211	0.08	0.268	0.077	0.027	0.219	0.084	0.889	0.555	0.172	0.865	0.59	0.1	0.711	0.649	0.021	0.597	0.631	0.038	0.5	0.642	0.09	0.376	0.685	0.139	0.172	0.598
1247	6.235	0.288	1.041	0.372	0.043	0.873	0.228	0.164	0.864	0.184	0.166	0.673	0.154	0.201	0.547	0.213	0.219	0.433	0.216	0.252	0.275	0.181	0.211	0.08	0.268	0.077	0.027	0.219	0.083	0.889	0.555	0.17	0.865	0.59	0.098	0.711	0.649	0.018	0.597	0.631	0.034	0.499	0.641	0.084	0.374	0.684	0.129	0.168	0.597
1248	6.24	0.285	1.041	0.372	0.041	0.873	0.229	0.161	0.864	0.184	0.164	0.673	0.154	0.2	0.547	0.213	0.218	0.433	0.216	0.251	0.275	0.181	0.211	0.08	0.268	0.077	0.027	0.219	0.08	0.889	0.555	0.168	0.865	0.59	0.096	0.711	0.649	0.015	0.597	0.63	0.031	0.498	0.64	0.079	0.372	0.683	0.119	0.165	0.597
1249	6.245	0.283	1.041	0.372	0.039	0.873	0.229	0.159	0.864	0.184	0.163	0.673	0.154	0.199	0.547	0.213	0.217	0.433	0.216	0.251	0.275	0.181	0.211	0.08	0.268	0.077	0.027	0.219	0.078	0.888	0.555	0.166	0.865	0.59	0.094	0.711	0.648	0.012	0.597	0.63	0.028	0.497	0.639	0.073	0.37	0.683	0.109	0.162	0.597
1250	6.25	0.281	1.041	0.372	0.037	0.873	0.229	0.157	0.864	0.184	0.161	0.673	0.154	0.197	0.548	0.213	0.217	0.433	0.216	0.25	0.275	0.181	0.211	0.08	0.268	0.077	0.027	0.219	0.077	0.888	0.555	0.165	0.865	0.59	0.092	0.71	0.648	0.01	0.596	0.629	0.025	0.496	0.638	0.067	0.368	0.682	0.1	0.159	0.597
1251	6.255	0.279	1.041	0.372	0.035	0.873	0.229	0.155	0.864	0.185	0.159	0.673	0.155	0.195	0.548	0.213	0.216	0.433	0.216	0.25	0.276	0.181	0.211	0.08	0.268	0.077	0.027	0.219	0.076	0.888	0.555	0.162	0.865	0.59	0.09	0.709	0.648	0.008	0.595	0.627	0.021	0.495	0.638	0.062	0.366	0.682	0.09	0.156	0.597
1252	6.26	0.276	1.041	0.372	0.033	0.873	0.23	0.153	0.864	0.185	0.157	0.673	0.155	0.194	0.547	0.213	0.215	0.433	0.216	0.249	0.276	0.181	0.211	0.08	0.268	0.077	0.027	0.219	0.074	0.887	0.555	0.16	0.864	0.59	0.088	0.709	0.648	0.006	0.595	0.626	0.018	0.494	0.637	0.057	0.364	0.681	0.08	0.152	0.596
1253	6.265	0.275	1.041	0.372	0.031	0.873	0.23	0.15	0.863	0.185	0.156	0.673	0.155	0.193	0.547	0.213	0.214	0.433	0.216	0.249	0.276	0.181	0.211	0.08	0.268	0.077	0.027	0.219	0.071	0.887	0.555	0.159	0.864	0.59	0.085	0.708	0.647	0.004	0.594	0.626	0.014	0.492	0.636	0.051	0.361	0.681	0.071	0.149	0.596
1254	6.27	0.273	1.041	0.373	0.029	0.873	0.23	0.148	0.863	0.185	0.154	0.673	0.155	0.192	0.547	0.214	0.213	0.433	0.217	0.248	0.277	0.181	0.211	0.08	0.268	0.077	0.027	0.219	0.069	0.887	0.555	0.157	0.863	0.59	0.083	0.707	0.647	0.002	0.593	0.625	0.011	0.491	0.635	0.045	0.359	0.68	0.061	0.146	0.596
1255	6.275	0.27	1.041	0.373	0.027	0.872	0.23	0.147	0.863	0.185	0.152	0.673	0.156	0.191	0.547	0.214	0.212	0.433	0.217	0.247	0.277	0.181	0.211	0.08	0.268	0.077	0.027	0.219	0.068	0.887	0.556	0.156	0.863	0.59	0.081	0.706	0.647	0	0.592	0.624	0.008	0.489	0.634	0.039	0.356	0.68	0.051	0.144	0.596
1256	6.28	0.268	1.041	0.373	0.025	0.872	0.231	0.145	0.863	0.185	0.15	0.673	0.156	0.189	0.547	0.214	0.211	0.434	0.217	0.246	0.277	0.181	0.211	0.08	0.268	0.077	0.027	0.219	0.066	0.886	0.556	0.153	0.862	0.591	0.08	0.705	0.646	-0.002	0.591	0.623	0.005	0.488	0.633	0.033	0.353	0.68	0.041	0.141	0.596
1257	6.285	0.266	1.04	0.374	0.022	0.872	0.231	0.142	0.863	0.185	0.149	0.673	0.156	0.188	0.547	0.214	0.21	0.434	0.217	0.246	0.277	0.182	0.211	0.08	0.268	0.077	0.027	0.219	0.063	0.886	0.556	0.15	0.862	0.591	0.078	0.703	0.646	-0.004	0.59	0.622	0.003	0.486	0.633	0.028	0.351	0.679	0.031	0.137	0.596
1258	6.29	0.264	1.04	0.374	0.02	0.872	0.231	0.14	0.863	0.186	0.147	0.673	0.156	0.187	0.547	0.214	0.209	0.434	0.217	0.245	0.277	0.182	0.211	0.08	0.268	0.077	0.027	0.219	0.061	0.886	0.557	0.149	0.861	0.591	0.076	0.702	0.646	-0.006	0.589	0.622	0	0.484	0.632	0.022	0.349	0.679	0.021	0.135	0.595
1259	6.295	0.261	1.04	0.374	0.018	0.872	0.232	0.138	0.863	0.186	0.145	0.673	0.156	0.185	0.547	0.214	0.208	0.433	0.217	0.245	0.277	0.182	0.211	0.08	0.268	0.077	0.027	0.219	0.059	0.885	0.557	0.146	0.86	0.591	0.074	0.7	0.646	-0.008	0.587	0.621	-0.003	0.483	0.631	0.015	0.347	0.679	0.012	0.132	0.595
1260	6.3	0.259	1.04	0.375	0.016	0.871	0.232	0.136	0.863	0.186	0.143	0.673	0.156	0.184	0.547	0.215	0.207	0.433	0.217	0.244	0.277	0.182	0.211	0.08	0.268	0.077	0.027	0.219	0.057	0.884	0.557	0.142	0.859	0.591	0.073	0.699	0.645	-0.01	0.586	0.62	-0.006	0.481	0.63	0.009	0.344	0.679	0.002	0.13	0.595
1261	6.305	0.257	1.04	0.375	0.014	0.871	0.233	0.134	0.863	0.186	0.142	0.673	0.156	0.182	0.548	0.215	0.206	0.433	0.218	0.244	0.277	0.182	0.211	0.08	0.268	0.077	0.027	0.219	0.054	0.884	0.558	0.139	0.858	0.591	0.071	0.697	0.645	-0.013	0.584	0.619	-0.009	0.479	0.629	0.004	0.342	0.679	-0.007	0.127	0.595
1262	6.31	0.255	1.039	0.376	0.012	0.871	0.233	0.131	0.862	0.187	0.14	0.673	0.157	0.181	0.548	0.215	0.204	0.434	0.218	0.243	0.277	0.182	0.211	0.08	0.268	0.077	0.027	0.219	0.052	0.884	0.559	0.137	0.857	0.592	0.069	0.695	0.645	-0.014	0.582	0.618	-0.012	0.477	0.628	-0.001	0.34	0.678	-0.016	0.124	0.594
1263	6.315	0.252	1.039	0.377	0.01	0.871	0.233	0.13	0.862	0.187	0.138	0.673	0.157	0.179	0.548	0.215	0.203	0.435	0.218	0.242	0.277	0.182	0.211	0.08	0.268	0.077	0.027	0.219	0.05	0.882	0.559	0.135	0.857	0.592	0.068	0.693	0.644	-0.015	0.581	0.617	-0.014	0.475	0.628	-0.006	0.338	0.677	-0.025	0.122	0.594
1264	6.32	0.249	1.038	0.377	0.008	0.871	0.233	0.128	0.862	0.188	0.136	0.673	0.158	0.178	0.548	0.216	0.203	0.435	0.218	0.242	0.278	0.183	0.211	0.08	0.268	0.077	0.026	0.219	0.047	0.882	0.559	0.133	0.856	0.592	0.067	0.691	0.644	-0.016	0.579	0.616	-0.017	0.473	0.627	-0.011	0.336	0.677	-0.034	0.12	0.594
1265	6.325	0.247	1.038	0.378	0.006	0.87	0.234	0.125	0.862	0.188	0.135	0.673	0.158	0.176	0.548	0.216	0.202	0.435	0.218	0.241	0.278	0.183	0.211	0.08	0.268	0.077	0.026	0.219	0.044	0.881	0.56	0.13	0.855	0.593	0.065	0.69	0.643	-0.017	0.577	0.615	-0.02	0.471	0.626	-0.017	0.335	0.676	-0.043	0.118	0.594
1266	6.33	0.244	1.037	0.379	0.004	0.87	0.235	0.123	0.862	0.188	0.134	0.673	0.159	0.175	0.549	0.216	0.2	0.434	0.218	0.24	0.278	0.183	0.211	0.08	0.269	0.077	0.026	0.219	0.041	0.881	0.56	0.128	0.854	0.593	0.064	0.688	0.643	-0.019	0.575	0.614	-0.022	0.469	0.625	-0.021	0.333	0.676	-0.051	0.116	0.593
1267	6.335	0.242	1.037	0.38	0.002	0.869	0.235	0.121	0.862	0.189	0.131	0.673	0.159	0.174	0.549	0.216	0.198	0.435	0.219	0.24	0.279	0.183	0.211	0.08	0.269	0.077	0.026	0.219	0.038	0.88	0.56	0.126	0.853	0.594	0.062	0.685	0.642	-0.021	0.573	0.613	-0.025	0.467	0.624	-0.026	0.33	0.675	-0.06	0.114	0.592
1268	6.34	0.24	1.037	0.381	-0.001	0.869	0.236	0.12	0.862	0.189	0.13	0.673	0.159	0.173	0.548	0.216	0.197	0.435	0.219	0.239	0.279	0.183	0.21	0.081	0.269	0.077	0.026	0.219	0.035	0.88	0.561	0.123	0.852	0.594	0.061	0.683	0.642	-0.023	0.572	0.613	-0.028	0.465	0.623	-0.03	0.328	0.674	-0.068	0.112	0.591
1269	6.345	0.237	1.036	0.382	-0.003	0.869	0.236	0.117	0.862	0.19	0.128	0.673	0.159	0.171	0.548	0.217	0.197	0.435	0.219	0.239	0.279	0.183	0.21	0.081	0.269	0.077	0.026	0.219	0.032	0.879	0.561	0.12	0.851	0.595	0.059	0.681	0.641	-0.025	0.57	0.612	-0.03	0.463	0.622	-0.035	0.325	0.673	-0.075	0.11	0.59
1270	6.35	0.234	1.036	0.382	-0.005	0.869	0.236	0.114	0.862	0.19	0.126	0.673	0.16	0.169	0.549	0.217	0.195	0.435	0.219	0.238	0.279	0.184	0.21	0.081	0.269	0.077	0.026	0.219	0.029	0.878	0.561	0.118	0.85	0.595	0.058	0.679	0.641	-0.025	0.567	0.61	-0.032	0.461	0.621	-0.038	0.323	0.672	-0.083	0.108	0.589
1271	6.355	0.232	1.036	0.384	-0.007	0.869	0.236	0.112	0.862	0.191	0.124	0.673	0.16	0.167	0.549	0.217	0.193	0.435	0.22	0.237	0.28	0.184	0.21	0.081	0.269	0.077	0.026	0.219	0.026	0.878	0.561	0.116	0.849	0.596	0.056	0.677	0.641	-0.026	0.565	0.609	-0.035	0.459	0.619	-0.042	0.321	0.671	-0.09	0.107	0.588
1272	6.36	0.229	1.035	0.385	-0.01	0.869	0.236	0.11	0.862	0.192	0.122	0.673	0.161	0.166	0.549	0.218	0.192	0.435	0.22	0.236	0.28	0.184	0.209	0.082	0.27	0.077	0.026	0.219	0.023	0.877	0.561	0.112	0.848	0.597	0.055	0.675	0.641	-0.028	0.563	0.608	-0.037	0.457	0.618	-0.045	0.319	0.669	-0.096	0.105	0.587
1273	6.365	0.227	1.034	0.386	-0.012	0.869	0.237	0.108	0.862	0.192	0.12	0.673	0.161	0.164	0.549	0.218	0.191	0.435	0.221	0.235	0.281	0.185	0.209	0.082	0.27	0.077	0.026	0.219	0.021	0.876	0.562	0.109	0.847	0.597	0.052	0.673	0.64	-0.03	0.561	0.607	-0.039	0.455	0.616	-0.049	0.317	0.668	-0.102	0.103	0.586
1274	6.37	0.224	1.033	0.387	-0.015	0.869	0.237	0.106	0.862	0.192	0.118	0.673	0.162	0.162	0.549	0.219	0.19	0.435	0.221	0.234	0.281	0.185	0.209	0.082	0.27	0.077	0.026	0.219	0.018	0.875	0.562	0.107	0.846	0.598	0.051	0.671	0.64	-0.031	0.559	0.606	-0.04	0.453	0.615	-0.051	0.315	0.666	-0.108	0.102	0.584
1275	6.375	0.221	1.033	0.388	-0.018	0.869	0.237	0.104	0.862	0.192	0.116	0.673	0.162	0.16	0.548	0.219	0.188	0.435	0.222	0.234	0.281	0.185	0.209	0.082	0.27	0.077	0.026	0.219	0.014	0.874	0.562	0.104	0.845	0.598	0.049	0.668	0.64	-0.033	0.557	0.605	-0.043	0.45	0.613	-0.054	0.313	0.664	-0.113	0.1	0.583
1276	6.38	0.218	1.033	0.389	-0.02	0.869	0.237	0.101	0.862	0.193	0.114	0.673	0.163	0.157	0.549	0.22	0.186	0.436	0.222	0.233	0.282	0.186	0.209	0.082	0.27	0.077	0.026	0.219	0.012	0.873	0.562	0.101	0.844	0.599	0.047	0.666	0.64	-0.034	0.555	0.604	-0.044	0.448	0.611	-0.056	0.311	0.662	-0.118	0.098	0.581
1277	6.385	0.215	1.032	0.39	-0.023	0.869	0.238	0.099	0.861	0.194	0.111	0.673	0.164	0.156	0.548	0.22	0.185	0.436	0.223	0.232	0.282	0.186	0.209	0.082	0.27	0.077	0.026	0.219	0.008	0.872	0.562	0.098	0.843	0.599	0.045	0.664	0.64	-0.036	0.552	0.602	-0.046	0.446	0.61	-0.058	0.309	0.66	-0.122	0.097	0.579
1278	6.39	0.213	1.032	0.391	-0.026	0.869	0.238	0.096	0.861	0.195	0.11	0.673	0.165	0.154	0.548	0.221	0.183	0.436	0.223	0.231	0.282	0.186	0.208	0.083	0.27	0.077	0.026	0.219	0.005	0.872	0.563	0.094	0.842	0.6	0.044	0.662	0.639	-0.037	0.55	0.601	-0.048	0.444	0.608	-0.06	0.306	0.657	-0.126	0.095	0.577
1279	6.395	0.21	1.031	0.392	-0.029	0.869	0.238	0.093	0.861	0.195	0.107	0.673	0.165	0.151	0.549	0.221	0.181	0.436	0.223	0.229	0.283	0.186	0.208	0.083	0.27	0.077	0.026	0.219	0.001	0.871	0.563	0.091	0.841	0.6	0.042	0.66	0.639	-0.04	0.549	0.6	-0.049	0.441	0.606	-0.062	0.304	0.655	-0.13	0.094	0.575
1280	6.4	0.206	1.03	0.394	-0.032	0.869	0.238	0.09	0.861	0.196	0.105	0.673	0.166	0.149	0.549	0.221	0.179	0.436	0.224	0.228	0.283	0.187	0.208	0.083	0.27	0.077	0.026	0.219	-0.002	0.87	0.564	0.087	0.84	0.601	0.04	0.658	0.639	-0.042	0.547	0.598	-0.05	0.439	0.603	-0.062	0.302	0.653	-0.132	0.092	0.573
1281	6.405	0.203	1.029	0.395	-0.035	0.87	0.238	0.088	0.861	0.197	0.102	0.673	0.167	0.147	0.549	0.222	0.177	0.436	0.224	0.227	0.283	0.187	0.208	0.083	0.27	0.077	0.026	0.219	-0.006	0.869	0.564	0.083	0.84	0.602	0.038	0.656	0.638	-0.043	0.544	0.596	-0.052	0.436	0.601	-0.064	0.299	0.65	-0.135	0.091	0.572
1282	6.41	0.2	1.029	0.396	-0.038	0.869	0.238	0.085	0.861	0.198	0.099	0.673	0.168	0.144	0.549	0.223	0.175	0.436	0.225	0.226	0.283	0.187	0.208	0.083	0.27	0.077	0.026	0.219	-0.01	0.869	0.565	0.079	0.838	0.603	0.035	0.654	0.638	-0.046	0.543	0.595	-0.054	0.434	0.599	-0.065	0.297	0.647	-0.137	0.089	0.571
1283	6.415	0.196	1.028	0.398	-0.041	0.869	0.239	0.082	0.861	0.199	0.097	0.673	0.168	0.141	0.549	0.223	0.173	0.436	0.225	0.224	0.284	0.188	0.208	0.084	0.27	0.077	0.026	0.219	-0.014	0.868	0.566	0.076	0.837	0.603	0.032	0.652	0.637	-0.048	0.541	0.593	-0.055	0.432	0.597	-0.066	0.295	0.645	-0.138	0.088	0.57
1284	6.42	0.193	1.027	0.399	-0.044	0.869	0.239	0.079	0.86	0.2	0.094	0.673	0.169	0.138	0.549	0.224	0.17	0.436	0.225	0.222	0.285	0.188	0.208	0.084	0.271	0.077	0.026	0.219	-0.017	0.867	0.566	0.072	0.836	0.604	0.029	0.65	0.637	-0.051	0.54	0.592	-0.057	0.43	0.595	-0.067	0.293	0.642	-0.138	0.088	0.57
1285	6.425	0.191	1.026	0.401	-0.047	0.87	0.24	0.076	0.86	0.201	0.091	0.673	0.17	0.136	0.549	0.224	0.168	0.437	0.226	0.221	0.285	0.188	0.208	0.084	0.271	0.077	0.027	0.219	-0.021	0.867	0.567	0.067	0.836	0.604	0.026	0.649	0.637	-0.053	0.538	0.59	-0.06	0.429	0.594	-0.067	0.292	0.64	-0.139	0.087	0.571
1286	6.43	0.188	1.025	0.402	-0.05	0.87	0.24	0.073	0.86	0.201	0.088	0.673	0.17	0.133	0.549	0.225	0.166	0.437	0.226	0.22	0.285	0.189	0.207	0.085	0.27	0.077	0.027	0.219	-0.025	0.866	0.567	0.063	0.835	0.605	0.023	0.648	0.636	-0.056	0.537	0.588	-0.063	0.429	0.593	-0.068	0.292	0.638	-0.141	0.087	0.572
1287	6.435	0.185	1.025	0.403	-0.053	0.87	0.24	0.07	0.859	0.202	0.085	0.673	0.171	0.13	0.549	0.226	0.164	0.437	0.227	0.218	0.286	0.189	0.207	0.085	0.271	0.077	0.027	0.219	-0.029	0.866	0.568	0.058	0.834	0.606	0.02	0.647	0.636	-0.059	0.537	0.587	-0.066	0.429	0.593	-0.069	0.293	0.637	-0.142	0.086	0.572
1288	6.44	0.183	1.025	0.404	-0.056	0.87	0.241	0.066	0.859	0.203	0.081	0.672	0.172	0.127	0.549	0.227	0.161	0.437	0.228	0.216	0.287	0.189	0.207	0.086	0.271	0.077	0.027	0.219	-0.033	0.865	0.568	0.054	0.834	0.607	0.016	0.647	0.635	-0.061	0.537	0.587	-0.07	0.43	0.594	-0.071	0.295	0.638	-0.143	0.087	0.573
1289	6.445	0.179	1.025	0.405	-0.06	0.87	0.241	0.063	0.859	0.204	0.078	0.672	0.173	0.124	0.549	0.227	0.159	0.437	0.228	0.215	0.287	0.19	0.206	0.086	0.272	0.077	0.027	0.219	-0.037	0.865	0.569	0.049	0.833	0.607	0.012	0.647	0.635	-0.065	0.537	0.587	-0.073	0.431	0.595	-0.075	0.297	0.64	-0.144	0.087	0.574
1290	6.45	0.177	1.025	0.406	-0.063	0.87	0.242	0.06	0.859	0.205	0.075	0.672	0.174	0.121	0.548	0.227	0.156	0.437	0.229	0.213	0.287	0.19	0.205	0.087	0.272	0.077	0.027	0.219	-0.041	0.864	0.569	0.045	0.833	0.608	0.007	0.648	0.635	-0.069	0.539	0.587	-0.077	0.432	0.596	-0.08	0.298	0.642	-0.144	0.087	0.574
1291	6.455	0.174	1.025	0.407	-0.066	0.87	0.243	0.057	0.859	0.206	0.071	0.672	0.175	0.118	0.548	0.228	0.154	0.437	0.23	0.21	0.288	0.191	0.205	0.087	0.273	0.076	0.027	0.219	-0.044	0.864	0.569	0.041	0.833	0.609	0.002	0.65	0.635	-0.074	0.541	0.589	-0.082	0.434	0.598	-0.085	0.299	0.644	-0.145	0.087	0.574
1292	6.46	0.171	1.025	0.408	-0.07	0.87	0.244	0.054	0.858	0.206	0.067	0.672	0.176	0.115	0.548	0.229	0.151	0.437	0.23	0.208	0.288	0.191	0.205	0.087	0.273	0.076	0.027	0.219	-0.048	0.864	0.57	0.037	0.834	0.609	-0.003	0.652	0.635	-0.079	0.542	0.59	-0.086	0.435	0.599	-0.091	0.3	0.647	-0.145	0.088	0.574
1293	6.465	0.168	1.025	0.409	-0.073	0.87	0.244	0.05	0.857	0.207	0.064	0.671	0.176	0.112	0.548	0.23	0.148	0.437	0.231	0.207	0.289	0.192	0.205	0.087	0.272	0.076	0.027	0.219	-0.051	0.864	0.57	0.033	0.834	0.61	-0.009	0.653	0.636	-0.084	0.544	0.591	-0.09	0.437	0.601	-0.097	0.301	0.65	-0.145	0.088	0.575
1294	6.47	0.165	1.025	0.409	-0.076	0.87	0.245	0.047	0.857	0.208	0.06	0.671	0.177	0.109	0.548	0.23	0.145	0.437	0.232	0.205	0.289	0.192	0.205	0.088	0.272	0.076	0.027	0.219	-0.055	0.865	0.571	0.029	0.835	0.611	-0.016	0.656	0.636	NaN	NaN	NaN	-0.094	0.438	0.603	-0.103	0.301	0.652	-0.145	0.088	0.575
1295	6.475	0.161	1.025	0.409	-0.079	0.87	0.246	0.043	0.857	0.209	0.057	0.671	0.178	0.105	0.548	0.231	0.143	0.437	0.232	0.203	0.29	0.192	0.204	0.088	0.273	0.076	0.027	0.219	-0.058	0.866	0.572	0.026	0.837	0.611	-0.023	0.659	0.637	-0.099	0.549	0.595	-0.099	0.44	0.605	-0.108	0.302	0.654	-0.145	0.089	0.576
1296	6.48	0.159	1.025	0.41	-0.082	0.87	0.247	0.04	0.857	0.21	0.053	0.671	0.179	0.102	0.548	0.231	0.14	0.437	0.233	0.201	0.29	0.193	0.203	0.089	0.273	0.076	0.028	0.219	-0.061	0.866	0.573	0.022	0.839	0.612	-0.031	0.661	0.639	-0.102	0.549	0.595	-0.104	0.441	0.607	-0.113	0.303	0.657	-0.146	0.089	0.576
1297	6.485	0.155	1.025	0.41	-0.086	0.87	0.248	0.036	0.856	0.211	0.05	0.67	0.18	0.099	0.547	0.232	0.137	0.437	0.234	0.199	0.291	0.194	0.202	0.089	0.273	0.076	0.028	0.219	-0.064	0.867	0.574	0.019	0.841	0.612	-0.038	0.664	0.64	NaN	NaN	NaN	-0.108	0.442	0.609	-0.118	0.303	0.659	-0.146	0.089	0.577
1298	6.49	0.152	1.025	0.411	-0.089	0.871	0.25	0.033	0.856	0.211	0.047	0.67	0.18	0.096	0.547	0.233	0.134	0.438	0.235	0.197	0.292	0.194	0.202	0.09	0.274	0.076	0.028	0.219	-0.068	0.868	0.576	0.016	0.843	0.613	-0.044	0.667	0.641	-0.117	0.555	0.6	-0.112	0.443	0.61	-0.123	0.303	0.661	-0.147	0.089	0.578
1299	6.495	0.149	1.025	0.411	-0.093	0.871	0.251	0.029	0.856	0.212	0.044	0.67	0.181	0.093	0.547	0.233	0.132	0.438	0.235	0.195	0.292	0.195	0.201	0.091	0.274	0.076	0.028	0.22	-0.071	0.869	0.578	0.013	0.845	0.614	-0.05	0.669	0.643	-0.12	0.556	0.601	-0.116	0.443	0.612	-0.127	0.303	0.662	-0.148	0.089	0.578
1300	6.5	0.145	1.025	0.412	-0.097	0.871	0.252	0.026	0.856	0.213	0.04	0.67	0.182	0.09	0.547	0.234	0.129	0.438	0.236	0.193	0.293	0.195	0.201	0.092	0.275	0.076	0.028	0.22	-0.073	0.87	0.58	0.009	0.845	0.615	-0.056	0.671	0.644	-0.127	0.559	0.603	-0.121	0.443	0.613	-0.13	0.303	0.663	-0.149	0.088	0.579
1301	6.505	0.142	1.025	0.413	-0.1	0.871	0.253	0.022	0.856	0.214	0.037	0.67	0.183	0.087	0.547	0.235	0.126	0.438	0.237	0.191	0.294	0.196	0.2	0.092	0.275	0.075	0.028	0.22	-0.077	0.871	0.582	0.006	0.846	0.616	-0.061	0.673	0.646	-0.131	0.559	0.604	-0.124	0.443	0.615	-0.134	0.303	0.664	-0.15	0.088	0.579
1302	6.51	0.139	1.025	0.414	-0.104	0.872	0.254	0.019	0.855	0.215	0.034	0.67	0.184	0.084	0.547	0.236	0.123	0.439	0.238	0.189	0.295	0.197	0.2	0.093	0.276	0.075	0.028	0.22	-0.08	0.872	0.584	0.003	0.846	0.617	-0.066	0.674	0.648	-0.134	0.56	0.605	-0.127	0.444	0.616	-0.136	0.303	0.665	-0.151	0.088	0.58
1303	6.515	0.136	1.025	0.415	-0.107	0.872	0.255	0.016	0.855	0.216	0.032	0.671	0.185	0.081	0.547	0.237	0.121	0.439	0.239	0.188	0.295	0.198	0.199	0.094	0.276	0.075	0.029	0.22	-0.084	0.872	0.587	-0.001	0.846	0.618	-0.07	0.675	0.649	-0.136	0.56	0.606	-0.13	0.444	0.617	-0.139	0.302	0.666	-0.151	0.087	0.58
1304	6.52	0.132	1.024	0.416	-0.111	0.872	0.257	0.012	0.856	0.217	0.028	0.671	0.186	0.078	0.548	0.238	0.118	0.439	0.239	0.186	0.297	0.198	0.198	0.095	0.277	0.075	0.029	0.22	-0.087	0.873	0.589	-0.005	0.846	0.619	-0.073	0.675	0.65	-0.138	0.558	0.606	-0.133	0.444	0.618	-0.141	0.302	0.666	-0.151	0.087	0.58
1305	6.525	0.13	1.025	0.417	-0.114	0.873	0.258	0.009	0.856	0.218	0.025	0.671	0.187	0.075	0.548	0.239	0.115	0.44	0.24	0.184	0.298	0.199	0.198	0.096	0.277	0.075	0.029	0.22	-0.091	0.874	0.59	-0.009	0.846	0.62	-0.076	0.675	0.651	-0.14	0.557	0.606	-0.135	0.443	0.618	-0.143	0.301	0.666	-0.151	0.087	0.58
1306	6.53	0.127	1.025	0.419	-0.118	0.873	0.259	0.006	0.856	0.219	0.022	0.671	0.187	0.071	0.548	0.24	0.113	0.44	0.241	0.182	0.299	0.2	0.197	0.097	0.277	0.075	0.029	0.22	-0.095	0.875	0.592	-0.014	0.847	0.62	-0.078	0.674	0.652	NaN	NaN	NaN	-0.137	0.443	0.619	-0.144	0.301	0.666	-0.151	0.086	0.58
1307	6.535	0.123	1.024	0.42	-0.121	0.874	0.261	0.003	0.856	0.22	0.02	0.671	0.188	0.068	0.548	0.241	0.11	0.44	0.242	0.18	0.3	0.201	0.196	0.099	0.277	0.075	0.03	0.22	-0.099	0.875	0.594	-0.018	0.848	0.621	-0.08	0.674	0.653	NaN	NaN	NaN	-0.139	0.442	0.619	-0.145	0.3	0.666	-0.151	0.086	0.58
1308	6.54	0.12	1.024	0.422	-0.124	0.874	0.262	0	0.857	0.221	0.017	0.672	0.189	0.065	0.548	0.242	0.107	0.441	0.243	0.178	0.301	0.202	0.196	0.1	0.278	0.076	0.03	0.22	-0.103	0.876	0.595	-0.022	0.848	0.622	-0.082	0.672	0.654	NaN	NaN	NaN	-0.14	0.441	0.619	-0.145	0.299	0.666	-0.151	0.086	0.58
1309	6.545	0.116	1.024	0.424	-0.127	0.875	0.263	-0.003	0.857	0.223	0.014	0.672	0.191	0.061	0.549	0.243	0.104	0.442	0.244	0.176	0.302	0.203	0.195	0.101	0.279	0.076	0.03	0.22	-0.107	0.876	0.596	-0.026	0.848	0.623	-0.083	0.671	0.655	NaN	NaN	NaN	-0.141	0.44	0.619	-0.145	0.298	0.665	-0.151	0.086	0.58
1310	6.55	0.112	1.024	0.426	-0.13	0.875	0.265	-0.006	0.857	0.224	0.011	0.673	0.192	0.058	0.549	0.243	0.1	0.442	0.245	0.174	0.303	0.204	0.194	0.102	0.28	0.076	0.03	0.22	-0.111	0.877	0.597	-0.03	0.848	0.624	-0.085	0.67	0.656	NaN	NaN	NaN	-0.14	0.439	0.619	-0.144	0.298	0.665	-0.151	0.085	0.579
1311	6.555	0.111	1.025	0.428	-0.134	0.876	0.266	-0.009	0.858	0.225	0.009	0.674	0.193	0.055	0.55	0.244	0.098	0.443	0.245	0.172	0.304	0.204	0.194	0.104	0.28	0.075	0.031	0.221	-0.114	0.877	0.597	-0.034	0.848	0.625	-0.086	0.669	0.656	NaN	NaN	NaN	-0.14	0.437	0.619	-0.141	0.298	0.664	-0.151	0.085	0.579
1312	6.56	0.108	1.024	0.429	-0.136	0.877	0.267	-0.012	0.858	0.227	0.005	0.674	0.194	0.051	0.55	0.245	0.094	0.443	0.246	0.17	0.305	0.205	0.193	0.105	0.281	0.075	0.031	0.221	-0.118	0.877	0.598	-0.038	0.848	0.627	-0.087	0.668	0.657	NaN	NaN	NaN	-0.14	0.436	0.618	-0.14	0.298	0.664	-0.151	0.085	0.579
1313	6.565	0.106	1.026	0.431	-0.139	0.877	0.269	-0.015	0.859	0.228	0.002	0.674	0.195	0.047	0.55	0.246	0.092	0.444	0.247	0.168	0.306	0.206	0.192	0.107	0.281	0.074	0.032	0.222	-0.122	0.877	0.599	-0.041	0.848	0.628	-0.088	0.668	0.657	NaN	NaN	NaN	-0.14	0.436	0.618	-0.139	0.298	0.664	-0.151	0.084	0.579
1314	6.57	0.102	1.026	0.433	-0.141	0.878	0.27	-0.017	0.86	0.229	-0.001	0.675	0.197	0.044	0.551	0.247	0.088	0.445	0.247	0.166	0.308	0.207	0.191	0.108	0.281	0.074	0.032	0.222	-0.125	0.878	0.599	-0.044	0.848	0.63	-0.09	0.667	0.658	NaN	NaN	NaN	-0.139	0.435	0.618	-0.138	0.297	0.664	-0.151	0.084	0.579
1315	6.575	0.099	1.027	0.435	-0.144	0.879	0.271	-0.02	0.86	0.231	-0.004	0.676	0.197	0.04	0.551	0.248	0.085	0.445	0.248	0.164	0.309	0.207	0.19	0.11	0.282	0.074	0.032	0.222	-0.129	0.878	0.6	-0.047	0.848	0.632	-0.091	0.667	0.658	NaN	NaN	NaN	-0.139	0.435	0.618	-0.137	0.297	0.665	-0.151	0.084	0.579
1316	6.58	0.096	1.027	0.437	-0.147	0.88	0.272	-0.023	0.861	0.232	-0.007	0.676	0.199	0.036	0.552	0.249	0.082	0.446	0.248	0.162	0.311	0.208	0.189	0.111	0.282	0.074	0.033	0.223	-0.132	0.878	0.6	-0.05	0.848	0.633	-0.091	0.667	0.659	NaN	NaN	NaN	-0.139	0.435	0.619	-0.136	0.297	0.665	-0.151	0.084	0.58
1317	6.585	0.092	1.027	0.439	-0.149	0.881	0.274	-0.025	0.862	0.233	-0.011	0.677	0.2	0.032	0.552	0.25	0.078	0.447	0.249	0.16	0.312	0.209	0.188	0.112	0.283	0.074	0.033	0.223	-0.135	0.878	0.601	-0.053	0.848	0.635	-0.092	0.667	0.659	NaN	NaN	NaN	-0.139	0.436	0.619	-0.135	0.297	0.666	-0.151	0.084	0.58
1318	6.59	0.091	1.028	0.44	-0.151	0.881	0.275	-0.028	0.862	0.235	-0.014	0.678	0.201	0.028	0.553	0.25	0.074	0.447	0.249	0.157	0.314	0.209	0.189	0.113	0.284	0.074	0.033	0.223	-0.138	0.878	0.601	-0.055	0.847	0.636	-0.094	0.667	0.66	NaN	NaN	NaN	-0.139	0.436	0.62	-0.134	0.297	0.666	-0.151	0.083	0.58
1319	6.595	0.087	1.03	0.442	-0.153	0.882	0.277	-0.029	0.864	0.235	-0.018	0.678	0.202	0.024	0.553	0.251	0.071	0.448	0.249	0.155	0.315	0.21	0.19	0.112	0.286	0.074	0.033	0.223	-0.141	0.879	0.602	-0.058	0.847	0.638	-0.095	0.668	0.661	NaN	NaN	NaN	-0.139	0.437	0.62	-0.134	0.297	0.667	-0.151	0.083	0.58
1320	6.6	0.084	1.031	0.443	-0.156	0.883	0.278	-0.032	0.864	0.237	-0.021	0.678	0.203	0.02	0.554	0.251	0.067	0.449	0.249	0.152	0.316	0.21	0.185	0.116	0.285	0.074	0.033	0.223	-0.144	0.879	0.602	-0.06	0.847	0.639	-0.096	0.668	0.662	NaN	NaN	NaN	-0.14	0.437	0.62	-0.134	0.298	0.668	-0.151	0.083	0.581
1321	6.605	0.082	1.032	0.445	-0.158	0.884	0.279	-0.034	0.865	0.238	-0.024	0.679	0.204	0.015	0.554	0.252	0.063	0.449	0.249	0.149	0.318	0.21	0.184	0.118	0.285	0.074	0.033	0.223	-0.147	0.88	0.603	-0.062	0.848	0.641	-0.098	0.669	0.663	NaN	NaN	NaN	-0.141	0.437	0.621	-0.135	0.297	0.669	-0.151	0.083	0.581
1322	6.61	0.079	1.032	0.446	-0.16	0.885	0.28	-0.037	0.867	0.239	-0.028	0.68	0.204	0.011	0.554	0.252	0.059	0.45	0.249	0.146	0.319	0.21	0.183	0.12	0.285	0.074	0.033	0.224	-0.15	0.88	0.604	-0.064	0.848	0.642	-0.1	0.669	0.664	NaN	NaN	NaN	-0.141	0.437	0.623	-0.137	0.297	0.669	-0.151	0.083	0.581
1323	6.615	0.077	1.033	0.448	-0.163	0.886	0.281	-0.039	0.867	0.24	-0.032	0.68	0.206	0.007	0.555	0.252	0.055	0.451	0.249	0.143	0.321	0.21	0.181	0.122	0.284	0.074	0.034	0.224	-0.152	0.881	0.604	-0.066	0.849	0.643	-0.101	0.67	0.666	NaN	NaN	NaN	-0.142	0.437	0.624	-0.138	0.297	0.67	-0.151	0.083	0.581
1324	6.62	0.073	1.033	0.449	-0.165	0.887	0.282	-0.041	0.868	0.242	-0.035	0.681	0.206	0.002	0.555	0.253	0.051	0.451	0.249	0.14	0.322	0.21	0.179	0.124	0.284	0.074	0.034	0.224	-0.155	0.881	0.605	-0.068	0.849	0.644	-0.103	0.671	0.667	NaN	NaN	NaN	-0.143	0.437	0.625	-0.139	0.297	0.671	-0.151	0.083	0.581
1325	6.625	0.07	1.033	0.451	-0.167	0.888	0.283	-0.044	0.869	0.242	-0.039	0.682	0.207	-0.003	0.556	0.253	0.046	0.452	0.249	0.137	0.324	0.21	0.178	0.126	0.284	0.074	0.034	0.224	-0.158	0.882	0.606	-0.07	0.85	0.645	-0.105	0.672	0.668	NaN	NaN	NaN	-0.144	0.437	0.627	-0.14	0.297	0.672	-0.151	0.083	0.582
1326	6.63	0.069	1.035	0.451	-0.169	0.888	0.284	-0.047	0.87	0.244	-0.042	0.682	0.207	-0.007	0.556	0.253	0.041	0.453	0.249	0.133	0.326	0.21	0.177	0.128	0.284	0.074	0.034	0.224	-0.16	0.882	0.607	-0.073	0.851	0.646	-0.106	0.672	0.669	NaN	NaN	NaN	-0.145	0.437	0.627	-0.141	0.296	0.673	-0.151	0.083	0.582
1327	6.635	0.066	1.037	0.452	-0.172	0.89	0.285	-0.05	0.871	0.245	-0.046	0.683	0.207	-0.012	0.556	0.253	0.037	0.454	0.248	0.13	0.327	0.209	0.175	0.13	0.284	0.074	0.034	0.224	-0.163	0.883	0.608	-0.075	0.852	0.646	-0.108	0.673	0.67	NaN	NaN	NaN	-0.145	0.437	0.629	-0.142	0.296	0.674	-0.151	0.083	0.582
1328	6.64	0.063	1.037	0.454	-0.175	0.891	0.286	-0.053	0.872	0.246	-0.05	0.683	0.208	-0.017	0.557	0.253	0.032	0.454	0.248	0.126	0.329	0.209	0.173	0.132	0.283	0.074	0.034	0.224	-0.165	0.884	0.609	-0.077	0.853	0.647	-0.109	0.674	0.671	NaN	NaN	NaN	-0.146	0.437	0.63	-0.143	0.295	0.675	-0.151	0.083	0.583
1329	6.645	0.061	1.037	0.455	-0.177	0.892	0.286	-0.055	0.872	0.247	-0.055	0.684	0.209	-0.022	0.558	0.253	0.028	0.455	0.247	0.122	0.33	0.208	0.171	0.134	0.283	0.073	0.034	0.224	-0.168	0.884	0.61	-0.079	0.854	0.648	-0.111	0.674	0.672	NaN	NaN	NaN	-0.146	0.437	0.63	-0.143	0.295	0.675	-0.151	0.083	0.583
1330	6.65	0.059	1.039	0.457	-0.18	0.893	0.287	-0.058	0.873	0.248	-0.059	0.685	0.209	-0.027	0.558	0.253	0.023	0.456	0.247	0.118	0.332	0.208	0.169	0.136	0.282	0.073	0.034	0.224	-0.171	0.885	0.611	-0.082	0.854	0.649	-0.112	0.675	0.673	NaN	NaN	NaN	-0.146	0.438	0.631	-0.144	0.295	0.676	-0.151	0.083	0.583
1331	6.655	0.056	1.039	0.458	-0.182	0.894	0.287	-0.06	0.874	0.249	-0.062	0.686	0.209	-0.032	0.559	0.252	0.018	0.457	0.246	0.114	0.333	0.207	0.168	0.138	0.282	0.073	0.035	0.224	-0.174	0.886	0.612	-0.084	0.855	0.65	-0.114	0.675	0.674	NaN	NaN	NaN	-0.146	0.438	0.632	-0.144	0.295	0.677	-0.151	0.083	0.583
1332	6.66	0.054	1.039	0.459	-0.185	0.895	0.288	-0.063	0.874	0.25	-0.066	0.687	0.209	-0.037	0.559	0.252	0.012	0.457	0.246	0.11	0.335	0.206	0.165	0.141	0.281	0.073	0.035	0.224	-0.178	0.887	0.613	-0.087	0.856	0.651	-0.115	0.676	0.675	NaN	NaN	NaN	-0.147	0.438	0.632	-0.144	0.296	0.677	-0.151	0.083	0.583
1333	6.665	0.051	1.04	0.46	-0.187	0.896	0.288	-0.065	0.876	0.251	-0.071	0.688	0.21	-0.042	0.56	0.252	0.007	0.458	0.245	0.106	0.337	0.206	0.163	0.143	0.281	0.072	0.035	0.224	-0.18	0.888	0.614	-0.09	0.856	0.651	-0.116	0.677	0.676	NaN	NaN	NaN	-0.147	0.438	0.633	-0.143	0.296	0.677	-0.151	0.083	0.584
1334	6.67	0.049	1.041	0.462	-0.19	0.897	0.288	-0.067	0.877	0.252	-0.075	0.689	0.21	-0.047	0.56	0.251	0.002	0.459	0.244	0.101	0.338	0.205	0.161	0.145	0.28	0.072	0.036	0.224	-0.182	0.888	0.615	-0.092	0.857	0.652	-0.117	0.677	0.676	NaN	NaN	NaN	-0.146	0.438	0.633	-0.143	0.296	0.678	-0.151	0.083	0.584
1335	6.675	0.048	1.041	0.462	-0.193	0.899	0.289	-0.07	0.877	0.252	-0.08	0.69	0.21	-0.052	0.561	0.251	-0.003	0.459	0.244	0.097	0.34	0.205	0.159	0.148	0.28	0.072	0.036	0.225	-0.185	0.889	0.616	-0.095	0.857	0.653	-0.118	0.677	0.677	NaN	NaN	NaN	-0.146	0.438	0.633	-0.142	0.296	0.678	-0.151	0.083	0.584
1336	6.68	NaN	NaN	NaN	-0.195	0.899	0.289	-0.073	0.878	0.253	-0.084	0.691	0.211	-0.058	0.561	0.251	-0.008	0.46	0.243	0.093	0.341	0.204	0.156	0.151	0.28	0.071	0.037	0.225	-0.187	0.889	0.617	-0.097	0.858	0.654	-0.12	0.678	0.678	NaN	NaN	NaN	-0.146	0.438	0.633	-0.141	0.296	0.678	-0.151	0.083	0.584
1337	6.685	0.039	1.042	0.467	-0.197	0.9	0.29	-0.075	0.879	0.254	-0.088	0.691	0.21	-0.063	0.562	0.251	-0.014	0.461	0.242	0.088	0.343	0.203	0.153	0.153	0.279	0.07	0.038	0.224	-0.189	0.89	0.617	-0.1	0.858	0.655	-0.121	0.678	0.679	NaN	NaN	NaN	-0.146	0.438	0.634	-0.14	0.296	0.678	-0.151	0.083	0.584
1338	6.69	0.039	1.042	0.467	-0.2	0.901	0.29	-0.078	0.88	0.255	-0.092	0.692	0.21	-0.068	0.562	0.25	-0.019	0.461	0.242	0.083	0.344	0.203	0.151	0.156	0.279	0.07	0.039	0.224	-0.192	0.89	0.618	-0.102	0.858	0.656	-0.122	0.679	0.679	NaN	NaN	NaN	-0.145	0.438	0.634	-0.139	0.296	0.678	-0.151	0.083	0.584
1339	6.695	NaN	NaN	NaN	-0.202	0.902	0.29	-0.08	0.881	0.256	-0.097	0.693	0.21	-0.074	0.563	0.25	-0.024	0.462	0.242	0.079	0.346	0.202	0.148	0.158	0.279	0.069	0.04	0.224	-0.194	0.891	0.619	-0.104	0.858	0.658	-0.124	0.679	0.679	NaN	NaN	NaN	-0.145	0.438	0.634	-0.138	0.296	0.678	-0.151	0.083	0.584
1340	6.7	NaN	NaN	NaN	-0.204	0.903	0.291	-0.082	0.882	0.256	-0.102	0.694	0.211	-0.079	0.564	0.249	-0.029	0.463	0.241	0.074	0.347	0.201	0.146	0.161	0.278	0.069	0.041	0.224	-0.196	0.891	0.62	-0.107	0.859	0.658	-0.126	0.678	0.68	NaN	NaN	NaN	-0.144	0.438	0.634	-0.137	0.296	0.678	-0.151	0.083	0.584
1341	6.705	0.034	1.044	0.47	-0.207	0.904	0.292	-0.085	0.883	0.257	-0.106	0.695	0.211	-0.084	0.564	0.249	-0.034	0.463	0.24	0.07	0.349	0.201	0.143	0.163	0.278	0.069	0.042	0.225	-0.198	0.891	0.621	-0.109	0.859	0.659	-0.127	0.678	0.68	NaN	NaN	NaN	-0.143	0.438	0.634	-0.137	0.296	0.678	-0.151	0.083	0.584
1342	6.71	NaN	NaN	NaN	-0.208	0.905	0.293	-0.087	0.884	0.258	-0.11	0.696	0.211	-0.089	0.565	0.248	-0.039	0.464	0.239	0.065	0.351	0.2	0.141	0.166	0.277	0.068	0.043	0.225	-0.2	0.892	0.622	-0.112	0.859	0.66	-0.128	0.679	0.681	NaN	NaN	NaN	-0.143	0.438	0.634	-0.136	0.296	0.678	-0.151	0.083	0.584
1343	6.715	NaN	NaN	NaN	-0.21	0.905	0.293	-0.089	0.885	0.259	-0.114	0.697	0.211	-0.094	0.566	0.248	-0.044	0.465	0.239	0.061	0.352	0.199	0.138	0.169	0.277	0.067	0.045	0.225	-0.202	0.892	0.622	-0.115	0.858	0.661	-0.128	0.68	0.681	NaN	NaN	NaN	-0.143	0.438	0.635	-0.136	0.296	0.678	-0.151	0.083	0.584
1344	6.72	NaN	NaN	NaN	-0.213	0.907	0.294	-0.091	0.886	0.259	-0.118	0.698	0.211	-0.099	0.566	0.247	-0.049	0.466	0.238	0.056	0.354	0.199	0.135	0.171	0.277	0.066	0.046	0.225	-0.204	0.893	0.623	-0.118	0.858	0.661	-0.129	0.681	0.682	NaN	NaN	NaN	-0.143	0.438	0.635	-0.136	0.296	0.678	-0.151	0.083	0.584
1345	6.725	0.025	1.046	0.475	-0.215	0.907	0.294	-0.093	0.887	0.26	-0.122	0.698	0.211	-0.104	0.567	0.247	-0.055	0.467	0.237	0.052	0.355	0.199	0.132	0.174	0.277	0.064	0.048	0.225	-0.206	0.893	0.624	-0.12	0.858	0.663	-0.13	0.681	0.683	NaN	NaN	NaN	-0.143	0.438	0.635	-0.136	0.296	0.678	-0.151	0.083	0.584
1346	6.73	NaN	NaN	NaN	-0.217	0.909	0.295	-0.095	0.887	0.26	-0.126	0.699	0.211	-0.109	0.568	0.246	-0.06	0.468	0.237	0.048	0.357	0.198	0.128	0.177	0.277	0.063	0.05	0.225	-0.208	0.893	0.625	-0.121	0.859	0.664	-0.131	0.682	0.683	NaN	NaN	NaN	-0.143	0.439	0.635	-0.136	0.296	0.679	-0.151	0.083	0.584
1347	6.735	0.02	1.049	0.478	-0.219	0.909	0.296	-0.097	0.888	0.261	-0.13	0.7	0.211	-0.114	0.568	0.246	-0.065	0.469	0.236	0.044	0.359	0.198	0.125	0.179	0.277	0.062	0.052	0.225	-0.21	0.893	0.625	-0.12	0.86	0.665	-0.132	0.682	0.684	NaN	NaN	NaN	-0.143	0.439	0.635	-0.137	0.296	0.679	-0.151	0.083	0.584
1348	6.74	NaN	NaN	NaN	-0.221	0.91	0.297	-0.099	0.889	0.262	-0.134	0.701	0.21	-0.118	0.569	0.245	-0.069	0.47	0.236	0.04	0.36	0.198	0.122	0.181	0.276	0.06	0.053	0.224	-0.212	0.894	0.626	-0.122	0.861	0.666	-0.133	0.682	0.684	NaN	NaN	NaN	-0.143	0.439	0.635	-0.137	0.296	0.679	-0.151	0.083	0.584
1349	6.745	0.016	1.049	0.479	-0.223	0.911	0.298	-0.101	0.89	0.263	-0.138	0.703	0.211	-0.123	0.57	0.244	-0.074	0.471	0.235	0.036	0.362	0.198	0.119	0.183	0.277	0.058	0.055	0.224	-0.214	0.894	0.626	-0.123	0.861	0.667	-0.134	0.683	0.684	NaN	NaN	NaN	-0.143	0.439	0.636	-0.138	0.296	0.68	-0.151	0.083	0.585
1350	6.75	NaN	NaN	NaN	-0.224	0.912	0.299	-0.103	0.891	0.263	-0.143	0.705	0.211	-0.127	0.571	0.244	-0.078	0.472	0.235	0.032	0.364	0.198	0.116	0.185	0.277	0.057	0.056	0.224	-0.216	0.894	0.627	-0.125	0.862	0.668	-0.136	0.683	0.684	NaN	NaN	NaN	-0.144	0.44	0.636	-0.138	0.296	0.68	-0.151	0.083	0.585
1351	6.755	NaN	NaN	NaN	-0.226	0.912	0.299	-0.105	0.891	0.263	-0.146	0.705	0.21	-0.132	0.572	0.243	-0.082	0.473	0.234	0.028	0.366	0.198	0.113	0.187	0.277	0.054	0.058	0.224	-0.218	0.895	0.627	-0.126	0.862	0.668	-0.137	0.684	0.685	NaN	NaN	NaN	-0.144	0.44	0.637	-0.139	0.296	0.68	-0.151	0.083	0.585
1352	6.76	NaN	NaN	NaN	-0.228	0.912	0.3	-0.107	0.892	0.264	-0.149	0.706	0.21	-0.137	0.573	0.243	-0.087	0.474	0.234	0.024	0.368	0.198	0.109	0.189	0.277	0.051	0.059	0.223	-0.22	0.895	0.628	-0.128	0.862	0.669	-0.137	0.684	0.686	NaN	NaN	NaN	-0.145	0.44	0.637	-0.139	0.296	0.681	-0.151	0.083	0.585
1353	6.765	NaN	NaN	NaN	-0.23	0.913	0.301	-0.109	0.892	0.265	-0.153	0.708	0.21	-0.14	0.574	0.242	-0.091	0.475	0.233	0.021	0.369	0.198	0.105	0.191	0.277	0.048	0.061	0.222	-0.222	0.896	0.629	-0.13	0.862	0.669	-0.138	0.684	0.686	NaN	NaN	NaN	-0.145	0.44	0.638	-0.139	0.297	0.681	-0.151	0.083	0.585
1354	6.77	0.008	1.05	0.482	-0.232	0.913	0.302	-0.112	0.893	0.265	-0.156	0.708	0.21	-0.144	0.575	0.242	-0.096	0.476	0.233	0.017	0.371	0.198	0.101	0.193	0.277	0.045	0.062	0.222	-0.224	0.896	0.629	-0.131	0.862	0.67	-0.14	0.684	0.686	NaN	NaN	NaN	-0.145	0.44	0.638	-0.139	0.297	0.681	-0.151	0.083	0.585
1355	6.775	NaN	NaN	NaN	-0.234	0.914	0.303	-0.114	0.893	0.266	-0.159	0.709	0.21	-0.149	0.576	0.241	-0.099	0.477	0.233	0.014	0.373	0.198	0.097	0.194	0.277	0.041	0.063	0.221	-0.226	0.896	0.63	-0.133	0.863	0.67	-0.141	0.685	0.687	NaN	NaN	NaN	-0.145	0.441	0.638	-0.139	0.297	0.681	-0.151	0.083	0.585
1356	6.78	NaN	NaN	NaN	-0.236	0.914	0.303	-0.117	0.894	0.266	-0.163	0.711	0.21	-0.152	0.577	0.241	-0.103	0.478	0.232	0.01	0.374	0.198	0.093	0.195	0.277	0.037	0.065	0.22	-0.228	0.897	0.63	-0.134	0.863	0.671	-0.142	0.685	0.687	NaN	NaN	NaN	-0.145	0.441	0.638	-0.138	0.297	0.681	-0.151	0.083	0.585
1357	6.785	NaN	NaN	NaN	-0.238	0.915	0.305	-0.119	0.894	0.267	-0.166	0.712	0.21	-0.156	0.577	0.24	-0.108	0.479	0.232	0.006	0.375	0.198	0.088	0.196	0.276	0.032	0.066	0.218	-0.23	0.897	0.631	-0.135	0.863	0.671	-0.144	0.685	0.687	NaN	NaN	NaN	-0.145	0.441	0.638	-0.138	0.297	0.681	-0.151	0.083	0.585
1358	6.79	NaN	NaN	NaN	-0.24	0.915	0.306	-0.121	0.895	0.267	-0.17	0.713	0.21	-0.16	0.579	0.24	-0.111	0.48	0.231	0.003	0.377	0.199	0.084	0.197	0.276	0.027	0.068	0.217	-0.232	0.898	0.632	-0.136	0.863	0.672	-0.144	0.686	0.687	NaN	NaN	NaN	-0.145	0.441	0.638	-0.137	0.297	0.681	-0.151	0.083	0.585
1359	6.795	NaN	NaN	NaN	-0.241	0.915	0.306	-0.123	0.895	0.268	-0.173	0.715	0.21	-0.163	0.58	0.24	-0.115	0.481	0.231	-0.001	0.378	0.199	0.079	0.197	0.276	0.022	0.069	0.216	-0.234	0.898	0.632	-0.138	0.863	0.672	-0.145	0.686	0.688	NaN	NaN	NaN	-0.145	0.441	0.638	-0.137	0.297	0.681	-0.151	0.083	0.585
1360	6.8	NaN	NaN	NaN	-0.244	0.915	0.307	-0.126	0.896	0.269	-0.175	0.715	0.209	-0.167	0.58	0.239	-0.119	0.482	0.23	-0.005	0.379	0.199	0.074	0.197	0.276	0.017	0.07	0.214	-0.236	0.898	0.633	-0.14	0.864	0.672	-0.147	0.686	0.688	NaN	NaN	NaN	-0.145	0.441	0.638	-0.136	0.298	0.681	-0.151	0.083	0.585
1361	6.805	NaN	NaN	NaN	-0.246	0.916	0.308	-0.128	0.896	0.269	-0.178	0.717	0.209	-0.17	0.581	0.239	-0.122	0.483	0.23	-0.008	0.379	0.199	0.069	0.197	0.276	0.011	0.071	0.213	-0.237	0.898	0.634	-0.142	0.864	0.673	-0.149	0.685	0.687	NaN	NaN	NaN	-0.145	0.441	0.638	-0.136	0.298	0.681	-0.151	0.083	0.585
1362	6.81	NaN	NaN	NaN	-0.248	0.916	0.309	-0.131	0.897	0.269	-0.181	0.717	0.209	-0.173	0.582	0.238	-0.126	0.484	0.23	-0.012	0.38	0.199	0.064	0.197	0.276	0.005	0.072	0.211	-0.239	0.899	0.634	-0.144	0.864	0.673	-0.149	0.686	0.687	NaN	NaN	NaN	-0.145	0.441	0.638	-0.135	0.298	0.681	-0.151	0.083	0.585
1363	6.815	NaN	NaN	NaN	-0.25	0.916	0.309	-0.133	0.897	0.27	-0.183	0.718	0.209	-0.176	0.583	0.238	-0.129	0.485	0.229	-0.016	0.38	0.199	0.059	0.196	0.275	0	0.072	0.21	-0.241	0.899	0.635	-0.145	0.864	0.673	-0.149	0.687	0.688	NaN	NaN	NaN	-0.145	0.441	0.638	-0.135	0.298	0.681	-0.151	0.083	0.585
1364	6.82	NaN	NaN	NaN	-0.252	0.917	0.31	-0.135	0.898	0.27	-0.186	0.72	0.209	-0.179	0.584	0.238	-0.133	0.485	0.229	-0.02	0.38	0.199	0.053	0.196	0.275	-0.007	0.073	0.208	-0.242	0.899	0.636	-0.147	0.864	0.673	-0.15	0.688	0.688	NaN	NaN	NaN	-0.145	0.441	0.637	-0.135	0.298	0.68	-0.151	0.083	0.585
1365	6.825	NaN	NaN	NaN	-0.255	0.918	0.31	-0.137	0.899	0.271	-0.188	0.72	0.209	-0.182	0.585	0.238	-0.137	0.486	0.229	-0.024	0.38	0.199	0.047	0.195	0.274	-0.013	0.073	0.206	-0.244	0.9	0.637	-0.149	0.865	0.674	-0.15	0.688	0.688	NaN	NaN	NaN	-0.145	0.441	0.637	-0.135	0.298	0.68	-0.151	0.083	0.585
1366	6.83	NaN	NaN	NaN	-0.257	0.918	0.311	-0.14	0.899	0.271	-0.19	0.721	0.209	-0.185	0.586	0.238	-0.14	0.487	0.229	-0.028	0.379	0.199	0.041	0.194	0.274	-0.02	0.073	0.205	-0.246	0.9	0.637	-0.15	0.865	0.674	-0.151	0.688	0.688	NaN	NaN	NaN	-0.145	0.441	0.637	-0.135	0.298	0.68	-0.151	0.084	0.584
1367	6.835	NaN	NaN	NaN	-0.259	0.919	0.311	-0.142	0.9	0.272	-0.193	0.722	0.209	-0.187	0.587	0.237	-0.143	0.487	0.229	-0.032	0.379	0.199	0.034	0.192	0.274	-0.027	0.073	0.203	-0.248	0.9	0.638	-0.152	0.865	0.675	-0.151	0.688	0.688	NaN	NaN	NaN	-0.145	0.441	0.637	-0.135	0.298	0.68	-0.151	0.084	0.584
1368	6.84	NaN	NaN	NaN	-0.261	0.92	0.311	-0.144	0.901	0.272	-0.196	0.724	0.209	-0.19	0.588	0.237	-0.146	0.488	0.229	-0.036	0.378	0.199	0.028	0.191	0.273	-0.034	0.073	0.201	-0.25	0.9	0.638	-0.153	0.865	0.675	-0.152	0.688	0.688	NaN	NaN	NaN	-0.145	0.441	0.637	-0.135	0.298	0.68	-0.151	0.084	0.584
1369	6.845	NaN	NaN	NaN	-0.263	0.921	0.312	-0.146	0.901	0.272	-0.197	0.724	0.209	-0.192	0.588	0.237	-0.15	0.488	0.229	-0.04	0.377	0.199	0.021	0.189	0.273	-0.041	0.072	0.2	-0.251	0.901	0.639	-0.155	0.865	0.676	-0.153	0.688	0.688	NaN	NaN	NaN	-0.145	0.442	0.637	-0.135	0.298	0.68	-0.151	0.084	0.584
1370	6.85	NaN	NaN	NaN	-0.265	0.921	0.312	-0.148	0.902	0.272	-0.199	0.724	0.209	-0.194	0.589	0.238	-0.153	0.489	0.229	-0.044	0.376	0.199	0.015	0.187	0.272	-0.049	0.072	0.198	-0.253	0.901	0.639	-0.156	0.865	0.676	-0.154	0.689	0.688	NaN	NaN	NaN	-0.145	0.442	0.637	-0.135	0.298	0.68	-0.151	0.084	0.584
1371	6.855	NaN	NaN	NaN	-0.267	0.922	0.312	-0.15	0.902	0.272	-0.201	0.725	0.209	-0.197	0.589	0.238	-0.156	0.489	0.229	-0.049	0.376	0.199	0.009	0.185	0.272	-0.057	0.071	0.197	-0.255	0.901	0.64	-0.157	0.866	0.677	-0.155	0.689	0.688	NaN	NaN	NaN	-0.145	0.442	0.636	-0.135	0.299	0.68	-0.151	0.084	0.584
1372	6.86	NaN	NaN	NaN	-0.269	0.923	0.312	-0.152	0.903	0.273	-0.203	0.726	0.209	-0.2	0.59	0.238	-0.159	0.489	0.229	-0.053	0.375	0.198	0.002	0.183	0.272	-0.065	0.07	0.195	-0.256	0.901	0.64	-0.159	0.866	0.677	-0.156	0.689	0.688	NaN	NaN	NaN	-0.145	0.442	0.636	-0.135	0.299	0.68	-0.151	0.084	0.584
1373	6.865	NaN	NaN	NaN	-0.271	0.923	0.312	-0.154	0.903	0.273	-0.205	0.727	0.209	-0.201	0.59	0.238	-0.162	0.489	0.229	-0.057	0.373	0.198	-0.006	0.181	0.271	-0.073	0.07	0.193	-0.258	0.901	0.641	-0.16	0.865	0.677	-0.157	0.689	0.688	NaN	NaN	NaN	-0.145	0.443	0.636	-0.136	0.299	0.68	-0.151	0.084	0.584
1374	6.87	NaN	NaN	NaN	-0.273	0.924	0.313	-0.156	0.904	0.273	-0.208	0.728	0.209	-0.203	0.591	0.238	-0.165	0.489	0.229	-0.062	0.372	0.198	-0.013	0.178	0.27	-0.082	0.069	0.192	-0.26	0.901	0.641	-0.162	0.865	0.678	-0.158	0.69	0.688	NaN	NaN	NaN	-0.145	0.443	0.636	-0.136	0.299	0.68	-0.151	0.084	0.584
1375	6.875	NaN	NaN	NaN	-0.275	0.925	0.313	-0.157	0.904	0.273	-0.21	0.728	0.21	-0.206	0.591	0.238	-0.168	0.489	0.229	-0.066	0.371	0.198	-0.021	0.176	0.27	-0.091	0.067	0.19	-0.261	0.902	0.641	-0.164	0.865	0.678	-0.159	0.69	0.689	NaN	NaN	NaN	-0.145	0.443	0.636	-0.136	0.299	0.68	-0.151	0.084	0.584
1376	6.88	NaN	NaN	NaN	-0.276	0.925	0.314	-0.158	0.905	0.273	-0.211	0.728	0.21	-0.208	0.592	0.238	-0.171	0.489	0.229	-0.071	0.369	0.198	-0.029	0.173	0.269	-0.1	0.066	0.188	-0.263	0.902	0.642	-0.166	0.865	0.678	-0.16	0.69	0.689	NaN	NaN	NaN	-0.145	0.444	0.636	-0.136	0.299	0.68	-0.151	0.084	0.584
1377	6.885	NaN	NaN	NaN	-0.278	0.925	0.314	-0.161	0.905	0.274	-0.213	0.729	0.21	-0.21	0.592	0.239	-0.174	0.489	0.229	-0.076	0.368	0.198	-0.036	0.171	0.268	-0.11	0.065	0.187	-0.264	0.902	0.642	-0.167	0.865	0.678	-0.161	0.691	0.688	NaN	NaN	NaN	-0.145	0.444	0.635	-0.136	0.299	0.679	-0.151	0.084	0.584
1378	6.89	NaN	NaN	NaN	-0.28	0.926	0.314	-0.163	0.905	0.274	-0.214	0.728	0.21	-0.212	0.592	0.239	-0.177	0.489	0.229	-0.081	0.366	0.197	-0.045	0.168	0.267	-0.119	0.064	0.186	-0.266	0.902	0.642	-0.168	0.865	0.678	-0.162	0.691	0.688	NaN	NaN	NaN	-0.145	0.444	0.635	-0.136	0.299	0.679	-0.151	0.084	0.584
1379	6.895	NaN	NaN	NaN	-0.282	0.926	0.315	-0.165	0.905	0.274	-0.216	0.729	0.21	-0.214	0.592	0.239	-0.18	0.489	0.23	-0.086	0.364	0.197	-0.053	0.166	0.266	-0.129	0.063	0.184	-0.268	0.902	0.642	-0.17	0.866	0.678	-0.164	0.691	0.689	NaN	NaN	NaN	-0.146	0.444	0.635	-0.136	0.299	0.679	-0.151	0.084	0.584
1380	6.9	NaN	NaN	NaN	-0.283	0.927	0.315	-0.166	0.905	0.274	-0.218	0.729	0.211	-0.216	0.592	0.24	-0.183	0.488	0.23	-0.091	0.362	0.197	-0.061	0.163	0.266	-0.139	0.061	0.183	-0.27	0.902	0.642	-0.171	0.866	0.678	-0.165	0.691	0.689	NaN	NaN	NaN	-0.146	0.444	0.635	-0.136	0.299	0.679	-0.151	0.084	0.584
1381	6.905	NaN	NaN	NaN	-0.285	0.927	0.315	-0.168	0.906	0.274	-0.22	0.729	0.211	-0.218	0.593	0.24	-0.186	0.488	0.23	-0.096	0.36	0.197	-0.069	0.161	0.264	-0.149	0.06	0.182	-0.271	0.902	0.642	-0.173	0.866	0.678	-0.166	0.691	0.689	NaN	NaN	NaN	-0.146	0.444	0.635	-0.136	0.299	0.679	-0.151	0.084	0.584
1382	6.91	NaN	NaN	NaN	-0.287	0.927	0.315	-0.17	0.907	0.275	-0.221	0.729	0.211	-0.219	0.593	0.241	-0.189	0.488	0.231	-0.101	0.358	0.196	-0.078	0.158	0.263	-0.159	0.058	0.181	-0.273	0.903	0.642	-0.174	0.866	0.678	-0.168	0.692	0.689	NaN	NaN	NaN	-0.146	0.444	0.635	-0.136	0.299	0.679	-0.151	0.085	0.584
1383	6.915	NaN	NaN	NaN	-0.289	0.927	0.316	-0.172	0.907	0.275	-0.223	0.729	0.211	-0.221	0.593	0.241	-0.192	0.487	0.231	-0.106	0.356	0.196	-0.087	0.156	0.262	-0.17	0.057	0.18	-0.275	0.903	0.642	-0.176	0.866	0.678	-0.169	0.692	0.688	NaN	NaN	NaN	-0.146	0.444	0.635	-0.136	0.299	0.678	-0.151	0.085	0.584
1384	6.92	NaN	NaN	NaN	-0.29	0.928	0.316	-0.173	0.907	0.275	-0.224	0.729	0.211	-0.223	0.593	0.242	-0.195	0.487	0.231	-0.111	0.355	0.196	-0.096	0.153	0.261	-0.181	0.055	0.179	-0.276	0.903	0.642	-0.178	0.866	0.677	-0.17	0.692	0.688	NaN	NaN	NaN	-0.147	0.444	0.634	-0.136	0.3	0.678	-0.151	0.085	0.583
1385	6.925	NaN	NaN	NaN	-0.292	0.928	0.316	-0.174	0.907	0.275	-0.225	0.729	0.212	-0.224	0.592	0.242	-0.198	0.486	0.232	-0.117	0.353	0.196	-0.105	0.151	0.26	-0.192	0.054	0.179	-0.278	0.903	0.642	-0.18	0.866	0.677	-0.171	0.692	0.688	NaN	NaN	NaN	-0.147	0.444	0.634	-0.137	0.3	0.678	-0.151	0.085	0.583
1386	6.93	NaN	NaN	NaN	-0.293	0.928	0.316	-0.175	0.907	0.275	-0.228	0.73	0.213	-0.226	0.592	0.242	-0.201	0.486	0.232	-0.122	0.351	0.195	-0.114	0.148	0.259	-0.202	0.053	0.178	-0.28	0.903	0.643	-0.181	0.867	0.677	-0.173	0.692	0.688	NaN	NaN	NaN	-0.147	0.444	0.634	-0.137	0.3	0.678	-0.151	0.085	0.583
1387	6.935	NaN	NaN	NaN	-0.295	0.928	0.316	-0.177	0.907	0.275	-0.23	0.73	0.213	-0.228	0.592	0.243	-0.203	0.485	0.233	-0.128	0.349	0.195	-0.123	0.146	0.258	-0.213	0.052	0.177	-0.281	0.903	0.642	-0.182	0.867	0.677	-0.175	0.692	0.688	NaN	NaN	NaN	-0.147	0.444	0.634	-0.137	0.3	0.678	-0.151	0.085	0.583
1388	6.94	NaN	NaN	NaN	-0.296	0.928	0.316	-0.179	0.907	0.275	-0.231	0.73	0.213	-0.23	0.592	0.244	-0.206	0.485	0.233	-0.133	0.347	0.195	-0.132	0.143	0.258	-0.225	0.051	0.177	-0.283	0.903	0.642	-0.183	0.867	0.677	-0.175	0.692	0.688	NaN	NaN	NaN	-0.147	0.444	0.634	-0.137	0.3	0.677	-0.151	0.085	0.583
1389	6.945	NaN	NaN	NaN	-0.298	0.928	0.316	-0.181	0.907	0.275	-0.232	0.729	0.213	-0.231	0.592	0.244	-0.209	0.484	0.233	-0.139	0.345	0.195	-0.142	0.141	0.257	-0.236	0.05	0.176	-0.285	0.904	0.642	-0.185	0.867	0.676	-0.176	0.692	0.688	NaN	NaN	NaN	-0.148	0.444	0.634	-0.137	0.3	0.677	-0.151	0.085	0.583
1390	6.95	NaN	NaN	NaN	-0.299	0.928	0.316	-0.182	0.907	0.275	-0.234	0.728	0.213	-0.233	0.592	0.245	-0.212	0.484	0.234	-0.144	0.343	0.195	-0.151	0.139	0.256	-0.248	0.05	0.176	-0.286	0.904	0.642	-0.187	0.866	0.676	-0.178	0.692	0.687	NaN	NaN	NaN	-0.148	0.445	0.634	-0.137	0.3	0.677	-0.151	0.085	0.583
1391	6.955	NaN	NaN	NaN	-0.301	0.928	0.316	-0.183	0.907	0.274	-0.236	0.727	0.213	-0.234	0.591	0.246	-0.215	0.483	0.234	-0.15	0.341	0.195	-0.161	0.137	0.255	-0.259	0.049	0.176	-0.288	0.904	0.642	-0.188	0.866	0.676	-0.179	0.692	0.687	NaN	NaN	NaN	-0.148	0.444	0.634	-0.138	0.3	0.677	-0.151	0.085	0.583
1392	6.96	NaN	NaN	NaN	-0.302	0.928	0.316	-0.184	0.907	0.274	-0.238	0.728	0.214	-0.236	0.591	0.246	-0.218	0.482	0.235	-0.155	0.339	0.195	-0.17	0.135	0.254	-0.271	0.048	0.176	-0.289	0.903	0.642	-0.189	0.866	0.676	-0.18	0.692	0.687	NaN	NaN	NaN	-0.149	0.444	0.634	-0.138	0.3	0.677	-0.151	0.085	0.583
1393	6.965	NaN	NaN	NaN	-0.304	0.928	0.316	-0.185	0.908	0.274	-0.239	0.728	0.214	-0.237	0.591	0.247	-0.22	0.482	0.236	-0.161	0.338	0.195	-0.18	0.134	0.254	-0.283	0.048	0.176	-0.291	0.903	0.642	-0.19	0.866	0.676	-0.181	0.692	0.687	NaN	NaN	NaN	-0.15	0.444	0.634	-0.138	0.3	0.677	-0.151	0.085	0.583
1394	6.97	NaN	NaN	NaN	-0.306	0.928	0.316	-0.186	0.908	0.273	-0.24	0.727	0.214	-0.238	0.59	0.248	-0.223	0.481	0.236	-0.166	0.336	0.195	-0.19	0.132	0.253	-0.294	0.047	0.175	-0.292	0.903	0.642	-0.192	0.866	0.675	-0.182	0.692	0.687	NaN	NaN	NaN	-0.15	0.445	0.634	-0.138	0.3	0.677	-0.151	0.085	0.582
1395	6.975	NaN	NaN	NaN	-0.307	0.928	0.316	-0.189	0.908	0.273	-0.242	0.727	0.214	-0.24	0.59	0.249	-0.226	0.481	0.237	-0.172	0.335	0.195	-0.199	0.13	0.252	-0.306	0.047	0.175	-0.293	0.903	0.642	-0.193	0.866	0.675	-0.183	0.692	0.687	NaN	NaN	NaN	-0.15	0.445	0.634	-0.138	0.3	0.677	-0.151	0.085	0.582
1396	6.98	NaN	NaN	NaN	-0.308	0.928	0.316	-0.191	0.908	0.273	-0.244	0.727	0.215	-0.242	0.59	0.249	-0.229	0.48	0.238	-0.177	0.333	0.195	-0.209	0.129	0.251	-0.317	0.047	0.175	-0.295	0.903	0.642	-0.195	0.866	0.675	-0.184	0.692	0.686	NaN	NaN	NaN	-0.151	0.445	0.633	-0.139	0.3	0.677	-0.152	0.085	0.582
1397	6.985	NaN	NaN	NaN	-0.31	0.928	0.316	-0.192	0.908	0.273	-0.246	0.726	0.215	-0.243	0.589	0.25	-0.232	0.479	0.239	-0.183	0.332	0.195	-0.218	0.128	0.251	-0.328	0.047	0.176	-0.296	0.902	0.642	-0.195	0.865	0.675	-0.185	0.692	0.686	NaN	NaN	NaN	-0.152	0.445	0.633	-0.139	0.3	0.676	-0.152	0.085	0.582
1398	6.99	NaN	NaN	NaN	-0.312	0.927	0.316	-0.194	0.908	0.273	-0.247	0.726	0.216	-0.244	0.589	0.25	-0.234	0.479	0.239	-0.188	0.33	0.196	-0.228	0.127	0.25	-0.34	0.047	0.176	-0.297	0.902	0.641	-0.196	0.865	0.674	-0.187	0.692	0.686	NaN	NaN	NaN	-0.152	0.445	0.633	-0.14	0.3	0.676	-0.152	0.085	0.582
1399	6.995	NaN	NaN	NaN	-0.313	0.927	0.316	-0.196	0.907	0.273	-0.249	0.726	0.216	-0.246	0.588	0.251	-0.237	0.478	0.24	-0.194	0.329	0.196	-0.237	0.126	0.25	-0.351	0.047	0.176	-0.299	0.902	0.641	-0.198	0.865	0.674	-0.188	0.692	0.686	NaN	NaN	NaN	-0.153	0.445	0.633	-0.141	0.3	0.676	-0.152	0.085	0.582
1400	7	NaN	NaN	NaN	-0.315	0.927	0.316	-0.197	0.907	0.273	-0.251	0.725	0.216	-0.247	0.588	0.252	-0.24	0.477	0.241	-0.2	0.328	0.196	-0.247	0.125	0.249	-0.362	0.047	0.177	-0.3	0.902	0.641	-0.199	0.865	0.674	-0.188	0.692	0.686	NaN	NaN	NaN	-0.153	0.445	0.632	-0.142	0.299	0.676	-0.152	0.085	0.582
1401	7.005	NaN	NaN	NaN	-0.317	0.927	0.315	-0.198	0.907	0.272	-0.253	0.725	0.217	-0.249	0.587	0.253	-0.243	0.477	0.242	-0.205	0.326	0.196	-0.257	0.125	0.249	-0.374	0.047	0.178	-0.301	0.901	0.64	-0.2	0.865	0.674	-0.189	0.691	0.686	NaN	NaN	NaN	-0.154	0.445	0.632	-0.142	0.3	0.676	-0.152	0.085	0.582
1402	7.01	NaN	NaN	NaN	-0.318	0.926	0.315	-0.199	0.906	0.272	-0.255	0.725	0.217	-0.25	0.586	0.254	-0.246	0.476	0.242	-0.211	0.325	0.196	-0.266	0.124	0.248	-0.384	0.047	0.178	-0.302	0.901	0.64	-0.201	0.865	0.674	-0.189	0.691	0.686	NaN	NaN	NaN	-0.155	0.445	0.632	-0.142	0.299	0.675	-0.152	0.085	0.582
1403	7.015	NaN	NaN	NaN	-0.32	0.926	0.315	-0.2	0.906	0.272	-0.257	0.724	0.217	-0.252	0.586	0.254	-0.249	0.475	0.243	-0.217	0.324	0.197	-0.275	0.124	0.248	-0.395	0.047	0.179	-0.303	0.901	0.64	-0.202	0.865	0.673	-0.191	0.691	0.685	NaN	NaN	NaN	-0.155	0.445	0.632	-0.143	0.299	0.675	-0.152	0.085	0.582
1404	7.02	NaN	NaN	NaN	-0.321	0.926	0.315	-0.201	0.906	0.271	-0.258	0.723	0.217	-0.254	0.585	0.255	-0.252	0.475	0.244	-0.223	0.323	0.197	-0.284	0.123	0.247	-0.405	0.048	0.18	-0.305	0.9	0.639	-0.204	0.865	0.673	-0.192	0.691	0.685	NaN	NaN	NaN	-0.156	0.445	0.631	-0.143	0.299	0.675	-0.152	0.085	0.581
1405	7.025	NaN	NaN	NaN	-0.323	0.925	0.314	-0.203	0.905	0.271	-0.259	0.722	0.217	-0.256	0.584	0.255	-0.256	0.474	0.245	-0.228	0.322	0.197	-0.293	0.123	0.247	-0.415	0.049	0.18	-0.306	0.9	0.639	-0.206	0.864	0.673	-0.193	0.691	0.685	NaN	NaN	NaN	-0.157	0.445	0.631	-0.144	0.299	0.675	-0.152	0.085	0.581
1406	7.03	NaN	NaN	NaN	-0.325	0.925	0.314	-0.206	0.904	0.271	-0.261	0.721	0.217	-0.258	0.584	0.256	-0.259	0.474	0.245	-0.234	0.321	0.197	-0.303	0.123	0.247	-0.426	0.049	0.181	-0.307	0.9	0.639	-0.207	0.864	0.673	-0.194	0.691	0.685	NaN	NaN	NaN	-0.158	0.444	0.631	-0.144	0.299	0.675	-0.152	0.085	0.581
1407	7.035	NaN	NaN	NaN	-0.326	0.924	0.314	-0.208	0.904	0.271	-0.262	0.72	0.217	-0.26	0.583	0.256	-0.262	0.473	0.246	-0.24	0.32	0.197	-0.311	0.123	0.247	-0.436	0.05	0.182	-0.309	0.9	0.638	-0.208	0.864	0.673	-0.195	0.691	0.684	NaN	NaN	NaN	-0.159	0.444	0.631	-0.145	0.299	0.675	-0.152	0.084	0.581
1408	7.04	NaN	NaN	NaN	-0.328	0.924	0.313	-0.209	0.903	0.27	-0.264	0.719	0.217	-0.262	0.582	0.257	-0.265	0.472	0.247	-0.246	0.319	0.197	-0.32	0.123	0.247	-0.446	0.05	0.183	-0.31	0.9	0.638	-0.209	0.864	0.672	-0.197	0.69	0.684	NaN	NaN	NaN	-0.159	0.444	0.631	-0.146	0.299	0.675	-0.152	0.084	0.581
1409	7.045	NaN	NaN	NaN	-0.329	0.923	0.313	-0.211	0.903	0.27	-0.267	0.719	0.217	-0.264	0.581	0.258	-0.268	0.472	0.248	-0.252	0.318	0.198	-0.328	0.123	0.247	-0.455	0.051	0.184	-0.311	0.899	0.637	-0.21	0.864	0.672	-0.198	0.69	0.684	NaN	NaN	NaN	-0.16	0.443	0.63	-0.146	0.299	0.675	-0.152	0.084	0.581
1410	7.05	NaN	NaN	NaN	-0.331	0.923	0.313	-0.213	0.903	0.269	-0.269	0.718	0.217	-0.266	0.581	0.258	-0.272	0.471	0.248	-0.257	0.318	0.198	-0.336	0.124	0.247	-0.464	0.052	0.186	-0.313	0.899	0.637	-0.212	0.863	0.672	-0.2	0.691	0.684	NaN	NaN	NaN	-0.161	0.443	0.63	-0.147	0.299	0.675	-0.152	0.084	0.581
1411	7.055	NaN	NaN	NaN	-0.333	0.922	0.312	-0.214	0.902	0.269	-0.271	0.717	0.217	-0.269	0.58	0.259	-0.276	0.47	0.249	-0.263	0.317	0.199	-0.344	0.124	0.247	-0.474	0.052	0.187	-0.314	0.899	0.636	-0.213	0.863	0.671	-0.202	0.69	0.684	NaN	NaN	NaN	-0.162	0.443	0.63	-0.148	0.299	0.675	-0.152	0.084	0.581
1412	7.06	NaN	NaN	NaN	-0.334	0.922	0.312	-0.216	0.902	0.268	-0.273	0.716	0.217	-0.272	0.579	0.259	-0.279	0.47	0.25	-0.268	0.317	0.199	-0.353	0.124	0.248	-0.483	0.053	0.189	-0.316	0.899	0.636	-0.214	0.863	0.671	-0.203	0.69	0.683	NaN	NaN	NaN	-0.163	0.443	0.63	-0.148	0.299	0.675	-0.152	0.084	0.581
1413	7.065	NaN	NaN	NaN	-0.336	0.921	0.312	-0.218	0.901	0.268	-0.276	0.716	0.217	-0.274	0.579	0.259	-0.283	0.469	0.25	-0.274	0.316	0.199	-0.36	0.124	0.248	-0.491	0.054	0.19	-0.317	0.898	0.635	-0.216	0.863	0.67	-0.204	0.69	0.683	NaN	NaN	NaN	-0.164	0.443	0.629	-0.148	0.299	0.675	-0.152	0.084	0.581
1414	7.07	NaN	NaN	NaN	-0.337	0.92	0.311	-0.219	0.901	0.267	-0.278	0.715	0.217	-0.277	0.578	0.26	-0.286	0.469	0.25	-0.279	0.315	0.199	-0.367	0.124	0.248	-0.5	0.055	0.191	-0.318	0.898	0.635	-0.217	0.863	0.67	-0.206	0.69	0.683	NaN	NaN	NaN	-0.165	0.443	0.629	-0.149	0.299	0.675	-0.152	0.084	0.581
1415	7.075	NaN	NaN	NaN	-0.339	0.92	0.311	-0.221	0.901	0.267	-0.281	0.714	0.217	-0.28	0.577	0.26	-0.29	0.468	0.251	-0.284	0.315	0.2	-0.374	0.124	0.249	-0.508	0.056	0.193	-0.32	0.897	0.634	-0.219	0.863	0.67	-0.207	0.69	0.683	NaN	NaN	NaN	-0.166	0.443	0.629	-0.149	0.299	0.675	-0.152	0.084	0.581
1416	7.08	NaN	NaN	NaN	-0.341	0.919	0.31	-0.223	0.9	0.266	-0.284	0.713	0.217	-0.283	0.577	0.26	-0.294	0.468	0.251	-0.29	0.314	0.2	-0.381	0.124	0.25	-0.515	0.057	0.194	-0.321	0.897	0.634	-0.22	0.863	0.67	-0.208	0.69	0.683	NaN	NaN	NaN	-0.166	0.443	0.629	-0.15	0.299	0.674	-0.152	0.084	0.581
1417	7.085	NaN	NaN	NaN	-0.342	0.919	0.31	-0.225	0.899	0.266	-0.287	0.712	0.216	-0.286	0.576	0.26	-0.298	0.467	0.251	-0.295	0.314	0.201	-0.387	0.124	0.251	-0.522	0.057	0.196	-0.323	0.897	0.634	-0.222	0.862	0.669	-0.21	0.69	0.683	NaN	NaN	NaN	-0.167	0.443	0.63	-0.15	0.299	0.674	-0.152	0.084	0.581
1418	7.09	NaN	NaN	NaN	-0.344	0.918	0.309	-0.226	0.899	0.265	-0.289	0.711	0.216	-0.29	0.575	0.26	-0.302	0.467	0.252	-0.3	0.313	0.201	-0.392	0.124	0.252	-0.528	0.058	0.197	-0.324	0.897	0.633	-0.223	0.862	0.669	-0.211	0.69	0.682	NaN	NaN	NaN	-0.168	0.443	0.63	-0.151	0.299	0.674	-0.152	0.084	0.581
1419	7.095	NaN	NaN	NaN	-0.346	0.918	0.309	-0.228	0.898	0.265	-0.293	0.711	0.216	-0.294	0.575	0.26	-0.306	0.466	0.252	-0.305	0.312	0.201	-0.398	0.124	0.253	-0.535	0.059	0.199	-0.326	0.897	0.633	-0.224	0.862	0.668	-0.213	0.69	0.682	NaN	NaN	NaN	-0.168	0.443	0.63	-0.152	0.3	0.674	-0.152	0.084	0.581
1420	7.1	NaN	NaN	NaN	-0.348	0.917	0.308	-0.23	0.897	0.264	-0.297	0.711	0.216	-0.298	0.575	0.26	-0.31	0.466	0.252	-0.309	0.312	0.202	-0.403	0.124	0.254	-0.54	0.059	0.201	-0.327	0.896	0.633	-0.226	0.862	0.668	-0.214	0.69	0.682	NaN	NaN	NaN	-0.169	0.443	0.63	-0.152	0.3	0.674	-0.152	0.084	0.581
1421	7.105	NaN	NaN	NaN	-0.349	0.916	0.308	-0.231	0.896	0.263	-0.301	0.71	0.216	-0.302	0.574	0.26	-0.315	0.466	0.252	-0.314	0.312	0.202	-0.408	0.124	0.255	-0.546	0.059	0.202	-0.329	0.896	0.632	-0.227	0.862	0.668	-0.215	0.69	0.682	NaN	NaN	NaN	-0.169	0.443	0.629	-0.153	0.3	0.674	-0.152	0.084	0.581
1422	7.11	NaN	NaN	NaN	-0.351	0.916	0.307	-0.233	0.896	0.263	-0.304	0.709	0.216	-0.306	0.574	0.26	-0.319	0.465	0.252	-0.319	0.311	0.203	-0.413	0.124	0.256	-0.551	0.059	0.204	-0.33	0.896	0.632	-0.229	0.862	0.667	-0.217	0.69	0.682	NaN	NaN	NaN	-0.17	0.443	0.629	-0.153	0.3	0.674	-0.152	0.084	0.581
1423	7.115	NaN	NaN	NaN	-0.352	0.915	0.307	-0.235	0.895	0.262	-0.307	0.709	0.215	-0.311	0.574	0.259	-0.323	0.465	0.252	-0.323	0.311	0.203	-0.417	0.123	0.257	-0.555	0.059	0.206	-0.332	0.896	0.632	-0.231	0.862	0.667	-0.219	0.69	0.681	NaN	NaN	NaN	-0.17	0.443	0.628	-0.153	0.3	0.673	-0.152	0.084	0.581
1424	7.12	NaN	NaN	NaN	-0.354	0.914	0.306	-0.237	0.894	0.262	-0.312	0.709	0.215	-0.315	0.574	0.259	-0.328	0.465	0.252	-0.328	0.31	0.203	-0.421	0.123	0.258	-0.558	0.058	0.208	-0.334	0.895	0.631	-0.233	0.862	0.666	-0.22	0.69	0.681	NaN	NaN	NaN	-0.17	0.443	0.628	-0.153	0.3	0.673	-0.152	0.084	0.58
1425	7.125	NaN	NaN	NaN	-0.357	0.914	0.306	-0.239	0.894	0.261	-0.317	0.709	0.215	-0.319	0.574	0.259	-0.332	0.465	0.253	-0.332	0.31	0.204	-0.424	0.123	0.26	-0.562	0.057	0.21	-0.335	0.895	0.631	-0.234	0.862	0.666	-0.221	0.69	0.681	NaN	NaN	NaN	-0.171	0.443	0.629	-0.153	0.3	0.673	-0.152	0.084	0.58
1426	7.13	NaN	NaN	NaN	-0.359	0.913	0.305	-0.241	0.893	0.261	-0.32	0.709	0.215	-0.323	0.573	0.259	-0.336	0.464	0.253	-0.336	0.31	0.204	-0.428	0.122	0.261	-0.565	0.056	0.212	-0.337	0.895	0.63	-0.236	0.862	0.665	-0.223	0.69	0.68	NaN	NaN	NaN	-0.171	0.443	0.629	-0.153	0.301	0.673	-0.152	0.084	0.58
1427	7.135	NaN	NaN	NaN	-0.36	0.912	0.304	-0.242	0.892	0.261	-0.324	0.708	0.215	-0.328	0.573	0.258	-0.341	0.464	0.253	-0.34	0.31	0.204	-0.431	0.122	0.262	-0.569	0.055	0.214	-0.339	0.895	0.63	-0.238	0.862	0.665	-0.225	0.69	0.68	NaN	NaN	NaN	-0.171	0.443	0.628	-0.153	0.301	0.673	-0.152	0.084	0.58
1428	7.14	NaN	NaN	NaN	-0.362	0.912	0.304	-0.244	0.892	0.26	-0.329	0.708	0.215	-0.332	0.573	0.258	-0.345	0.464	0.253	-0.344	0.31	0.205	-0.433	0.122	0.263	-0.571	0.054	0.216	-0.341	0.895	0.63	-0.239	0.862	0.664	-0.226	0.69	0.68	NaN	NaN	NaN	-0.171	0.444	0.628	-0.153	0.301	0.673	-0.151	0.084	0.58
1429	7.145	NaN	NaN	NaN	-0.364	0.912	0.303	-0.246	0.891	0.26	-0.332	0.708	0.215	-0.336	0.573	0.258	-0.349	0.463	0.253	-0.347	0.309	0.205	-0.436	0.121	0.264	-0.574	0.053	0.217	-0.342	0.895	0.629	-0.241	0.862	0.664	-0.227	0.69	0.68	NaN	NaN	NaN	-0.172	0.444	0.627	-0.153	0.301	0.673	-0.151	0.084	0.58
1430	7.15	NaN	NaN	NaN	-0.367	0.911	0.302	-0.248	0.89	0.259	-0.336	0.707	0.215	-0.34	0.572	0.258	-0.353	0.463	0.253	-0.351	0.309	0.206	-0.439	0.121	0.265	-0.576	0.052	0.219	-0.344	0.895	0.629	-0.243	0.862	0.664	-0.229	0.69	0.679	NaN	NaN	NaN	-0.172	0.444	0.627	-0.153	0.301	0.673	-0.151	0.084	0.58
1431	7.155	NaN	NaN	NaN	-0.368	0.91	0.302	-0.25	0.89	0.259	-0.34	0.707	0.215	-0.344	0.572	0.258	-0.357	0.463	0.253	-0.354	0.308	0.206	-0.441	0.12	0.266	-0.578	0.05	0.221	-0.346	0.895	0.628	-0.245	0.862	0.663	-0.231	0.69	0.679	NaN	NaN	NaN	-0.172	0.444	0.627	-0.153	0.301	0.672	-0.151	0.084	0.58
1432	7.16	NaN	NaN	NaN	-0.37	0.909	0.301	-0.252	0.889	0.259	-0.343	0.706	0.215	-0.348	0.572	0.258	-0.361	0.463	0.253	-0.357	0.308	0.206	-0.443	0.119	0.268	-0.58	0.049	0.222	-0.348	0.895	0.627	-0.246	0.862	0.663	-0.232	0.69	0.679	NaN	NaN	NaN	-0.173	0.444	0.626	-0.153	0.301	0.672	-0.151	0.085	0.58
1433	7.165	NaN	NaN	NaN	-0.373	0.91	0.301	-0.254	0.888	0.258	-0.346	0.706	0.215	-0.352	0.572	0.258	-0.364	0.462	0.253	-0.361	0.308	0.207	-0.445	0.119	0.269	-0.581	0.047	0.224	-0.35	0.895	0.627	-0.248	0.862	0.663	-0.233	0.69	0.679	NaN	NaN	NaN	-0.173	0.445	0.626	-0.153	0.301	0.672	-0.151	0.085	0.58
1434	7.17	NaN	NaN	NaN	-0.376	0.909	0.3	-0.257	0.887	0.258	-0.35	0.706	0.215	-0.356	0.571	0.258	-0.368	0.462	0.253	-0.364	0.307	0.207	-0.446	0.118	0.27	-0.582	0.046	0.226	-0.352	0.895	0.626	-0.249	0.862	0.662	-0.234	0.69	0.678	NaN	NaN	NaN	-0.173	0.445	0.626	-0.153	0.301	0.672	-0.151	0.085	0.58
1435	7.175	NaN	NaN	NaN	-0.378	0.909	0.299	-0.26	0.886	0.258	-0.353	0.705	0.215	-0.36	0.571	0.258	-0.371	0.461	0.253	-0.367	0.306	0.207	-0.447	0.117	0.271	-0.583	0.044	0.228	-0.354	0.895	0.625	-0.252	0.862	0.662	-0.237	0.69	0.678	NaN	NaN	NaN	-0.174	0.445	0.626	-0.153	0.301	0.671	-0.151	0.085	0.58
1436	7.18	NaN	NaN	NaN	-0.38	0.908	0.298	-0.262	0.885	0.257	-0.356	0.704	0.215	-0.363	0.57	0.258	-0.375	0.461	0.253	-0.37	0.306	0.208	-0.448	0.116	0.273	-0.584	0.042	0.23	-0.356	0.895	0.625	-0.254	0.862	0.661	-0.238	0.69	0.678	NaN	NaN	NaN	-0.174	0.445	0.626	-0.154	0.301	0.671	-0.151	0.085	0.58
1437	7.185	NaN	NaN	NaN	-0.383	0.908	0.298	-0.265	0.885	0.256	-0.359	0.703	0.215	-0.366	0.57	0.258	-0.378	0.46	0.253	-0.372	0.306	0.208	-0.45	0.115	0.274	-0.584	0.04	0.232	-0.358	0.895	0.624	-0.256	0.862	0.661	-0.239	0.69	0.678	NaN	NaN	NaN	-0.175	0.445	0.625	-0.154	0.302	0.671	-0.151	0.085	0.58
1438	7.19	NaN	NaN	NaN	-0.386	0.907	0.297	-0.267	0.884	0.256	-0.362	0.703	0.215	-0.37	0.569	0.258	-0.381	0.46	0.253	-0.375	0.305	0.208	-0.45	0.114	0.275	-0.585	0.037	0.234	-0.361	0.896	0.624	-0.257	0.863	0.66	-0.241	0.69	0.677	NaN	NaN	NaN	-0.176	0.445	0.625	-0.155	0.302	0.671	-0.151	0.085	0.58
1439	7.195	NaN	NaN	NaN	-0.389	0.907	0.296	-0.27	0.883	0.255	-0.365	0.702	0.215	-0.372	0.568	0.259	-0.384	0.459	0.254	-0.377	0.305	0.209	-0.451	0.113	0.276	-0.585	0.035	0.235	-0.362	0.896	0.623	-0.259	0.863	0.66	-0.243	0.69	0.677	NaN	NaN	NaN	-0.177	0.444	0.624	-0.155	0.302	0.67	-0.151	0.085	0.58
1440	7.2	NaN	NaN	NaN	-0.392	0.906	0.296	-0.274	0.882	0.254	-0.367	0.701	0.215	-0.375	0.568	0.258	-0.387	0.459	0.254	-0.379	0.304	0.209	-0.452	0.112	0.277	-0.585	0.034	0.237	-0.365	0.896	0.623	-0.261	0.863	0.659	-0.245	0.69	0.677	NaN	NaN	NaN	-0.177	0.445	0.624	-0.155	0.302	0.67	-0.151	0.085	0.58
1441	7.205	NaN	NaN	NaN	-0.395	0.906	0.295	-0.277	0.881	0.254	-0.369	0.7	0.214	-0.378	0.567	0.259	-0.39	0.458	0.254	-0.381	0.303	0.209	-0.452	0.111	0.278	-0.585	0.033	0.238	-0.367	0.896	0.622	-0.263	0.862	0.659	-0.247	0.69	0.677	NaN	NaN	NaN	-0.178	0.445	0.624	-0.156	0.303	0.67	-0.151	0.085	0.58
1442	7.21	NaN	NaN	NaN	-0.397	0.906	0.294	-0.28	0.881	0.253	-0.371	0.698	0.214	-0.381	0.566	0.259	-0.392	0.457	0.254	-0.383	0.302	0.209	-0.452	0.11	0.279	-0.586	0.033	0.239	-0.369	0.896	0.621	-0.265	0.862	0.658	-0.248	0.69	0.676	NaN	NaN	NaN	-0.179	0.445	0.623	-0.156	0.303	0.67	-0.151	0.085	0.58
1443	7.215	NaN	NaN	NaN	-0.401	0.905	0.294	-0.284	0.88	0.252	-0.373	0.696	0.213	-0.384	0.565	0.259	-0.394	0.456	0.254	-0.385	0.301	0.21	-0.453	0.109	0.28	-0.586	0.034	0.24	-0.371	0.896	0.621	-0.266	0.862	0.657	-0.25	0.69	0.676	NaN	NaN	NaN	-0.18	0.444	0.623	-0.156	0.303	0.669	-0.151	0.085	0.58
1444	7.22	NaN	NaN	NaN	-0.404	0.905	0.293	-0.287	0.879	0.252	-0.375	0.695	0.213	-0.386	0.564	0.259	-0.396	0.455	0.255	-0.387	0.3	0.21	-0.453	0.108	0.281	-0.586	0.034	0.241	-0.373	0.896	0.62	-0.268	0.862	0.657	-0.251	0.69	0.675	NaN	NaN	NaN	-0.181	0.445	0.623	-0.157	0.303	0.669	-0.151	0.085	0.58
1445	7.225	NaN	NaN	NaN	-0.407	0.904	0.293	-0.29	0.879	0.251	-0.377	0.694	0.212	-0.388	0.563	0.259	-0.398	0.453	0.255	-0.389	0.299	0.211	-0.454	0.107	0.282	-0.587	0.035	0.242	-0.394	0.908	0.616	-0.27	0.862	0.656	-0.253	0.689	0.675	NaN	NaN	NaN	-0.182	0.445	0.623	-0.158	0.303	0.669	-0.151	0.085	0.579
1446	7.23	NaN	NaN	NaN	-0.41	0.903	0.293	-0.293	0.878	0.251	-0.378	0.693	0.212	-0.389	0.561	0.259	-0.4	0.452	0.255	-0.39	0.298	0.211	-0.454	0.106	0.283	-0.588	0.035	0.243	-0.441	0.934	0.607	-0.271	0.863	0.655	-0.255	0.689	0.674	NaN	NaN	NaN	-0.183	0.445	0.622	-0.159	0.303	0.668	-0.151	0.085	0.579
1447	7.235	NaN	NaN	NaN	-0.413	0.903	0.292	-0.296	0.877	0.25	-0.38	0.691	0.211	-0.391	0.56	0.259	-0.402	0.451	0.255	-0.392	0.297	0.211	-0.454	0.105	0.284	-0.588	0.036	0.244	-0.454	0.94	0.603	-0.273	0.863	0.654	-0.257	0.689	0.674	NaN	NaN	NaN	-0.184	0.445	0.622	-0.16	0.303	0.668	-0.151	0.086	0.579
1448	7.24	NaN	NaN	NaN	-0.416	0.902	0.292	-0.299	0.876	0.249	-0.38	0.689	0.211	-0.393	0.559	0.26	-0.403	0.45	0.256	-0.393	0.295	0.212	-0.455	0.104	0.284	-0.588	0.036	0.244	-0.439	0.93	0.606	-0.276	0.862	0.653	-0.258	0.689	0.674	NaN	NaN	NaN	-0.185	0.445	0.621	-0.16	0.303	0.668	-0.151	0.086	0.579
1449	7.245	NaN	NaN	NaN	-0.42	0.902	0.292	-0.303	0.875	0.249	-0.383	0.688	0.21	-0.395	0.557	0.26	-0.405	0.448	0.256	-0.394	0.294	0.212	-0.455	0.102	0.285	-0.588	0.037	0.244	-0.397	0.904	0.614	-0.278	0.862	0.653	-0.26	0.688	0.673	NaN	NaN	NaN	-0.186	0.445	0.621	-0.16	0.303	0.668	-0.151	0.086	0.579
1450	7.25	NaN	NaN	NaN	-0.423	0.901	0.291	-0.306	0.874	0.248	-0.385	0.686	0.21	-0.396	0.556	0.261	-0.406	0.447	0.256	-0.395	0.292	0.212	-0.455	0.1	0.286	-0.588	0.037	0.244	-0.388	0.898	0.616	-0.279	0.862	0.652	-0.262	0.688	0.672	NaN	NaN	NaN	-0.188	0.445	0.62	-0.162	0.303	0.667	-0.151	0.086	0.579
1451	7.255	NaN	NaN	NaN	-0.426	0.9	0.291	-0.31	0.874	0.247	-0.386	0.685	0.21	-0.398	0.554	0.261	-0.407	0.446	0.257	-0.396	0.291	0.213	-0.454	0.099	0.287	-0.588	0.037	0.243	-0.388	0.896	0.616	-0.281	0.862	0.651	-0.264	0.688	0.672	NaN	NaN	NaN	-0.19	0.445	0.62	-0.163	0.304	0.667	-0.151	0.086	0.579
1452	7.26	NaN	NaN	NaN	-0.43	0.9	0.291	-0.314	0.873	0.246	-0.387	0.683	0.21	-0.399	0.553	0.261	-0.409	0.444	0.257	-0.397	0.29	0.213	-0.454	0.097	0.288	-0.588	0.037	0.243	-0.389	0.896	0.616	-0.283	0.862	0.65	-0.265	0.688	0.671	NaN	NaN	NaN	-0.191	0.446	0.62	-0.164	0.305	0.667	-0.151	0.086	0.579
1453	7.265	NaN	NaN	NaN	-0.433	0.899	0.291	-0.317	0.872	0.246	-0.388	0.68	0.209	-0.4	0.552	0.261	-0.41	0.443	0.257	-0.398	0.288	0.213	-0.453	0.096	0.288	-0.588	0.037	0.243	-0.391	0.896	0.615	-0.285	0.861	0.65	-0.267	0.687	0.671	NaN	NaN	NaN	-0.193	0.446	0.619	-0.165	0.305	0.667	-0.151	0.086	0.579
1454	7.27	NaN	NaN	NaN	-0.437	0.898	0.291	-0.321	0.871	0.245	-0.39	0.679	0.209	-0.401	0.55	0.261	-0.41	0.441	0.257	-0.399	0.286	0.213	-0.453	0.094	0.289	-0.588	0.037	0.243	-0.393	0.895	0.615	-0.287	0.861	0.649	-0.268	0.687	0.67	NaN	NaN	NaN	-0.195	0.446	0.619	-0.166	0.304	0.666	-0.151	0.087	0.579
1455	7.275	NaN	NaN	NaN	-0.44	0.897	0.291	-0.324	0.87	0.244	-0.392	0.678	0.209	-0.401	0.549	0.261	-0.411	0.439	0.258	-0.399	0.284	0.214	-0.454	0.093	0.289	-0.588	0.037	0.243	-0.396	0.895	0.614	-0.289	0.861	0.648	-0.27	0.687	0.669	NaN	NaN	NaN	-0.196	0.446	0.619	-0.167	0.304	0.666	-0.152	0.087	0.578
1456	7.28	NaN	NaN	NaN	-0.443	0.896	0.291	-0.328	0.869	0.244	-0.393	0.677	0.209	-0.402	0.547	0.261	-0.411	0.437	0.258	-0.399	0.283	0.214	-0.454	0.092	0.289	-0.588	0.037	0.243	-0.398	0.895	0.614	-0.292	0.861	0.647	-0.272	0.687	0.669	NaN	NaN	NaN	-0.198	0.446	0.618	-0.169	0.304	0.666	-0.152	0.087	0.578
1457	7.285	NaN	NaN	NaN	-0.447	0.895	0.291	-0.332	0.868	0.243	-0.392	0.674	0.208	-0.402	0.546	0.261	-0.41	0.436	0.258	-0.399	0.281	0.214	-0.454	0.09	0.289	-0.588	0.036	0.242	-0.401	0.895	0.614	-0.295	0.861	0.646	-0.274	0.686	0.668	NaN	NaN	NaN	-0.199	0.446	0.618	-0.17	0.305	0.666	-0.152	0.087	0.578
1458	7.29	NaN	NaN	NaN	-0.45	0.894	0.291	-0.335	0.866	0.242	-0.394	0.673	0.208	-0.403	0.544	0.261	-0.411	0.435	0.257	-0.399	0.28	0.214	-0.455	0.089	0.29	-0.588	0.035	0.242	-0.403	0.895	0.613	-0.297	0.861	0.645	-0.276	0.686	0.668	NaN	NaN	NaN	-0.201	0.446	0.618	-0.171	0.305	0.666	-0.152	0.087	0.578
1459	7.295	NaN	NaN	NaN	-0.454	0.893	0.291	-0.339	0.865	0.242	-0.396	0.673	0.208	-0.403	0.543	0.261	-0.411	0.435	0.257	-0.399	0.279	0.214	-0.455	0.088	0.29	-0.588	0.035	0.242	-0.406	0.895	0.613	-0.299	0.861	0.645	-0.278	0.686	0.667	NaN	NaN	NaN	-0.202	0.446	0.617	-0.171	0.306	0.666	-0.152	0.088	0.578
1460	7.3	NaN	NaN	NaN	-0.458	0.892	0.291	-0.342	0.864	0.241	-0.397	0.671	0.207	-0.403	0.542	0.261	-0.411	0.434	0.257	-0.399	0.278	0.213	-0.455	0.088	0.289	-0.588	0.034	0.242	-0.408	0.895	0.612	-0.302	0.86	0.644	-0.28	0.686	0.667	NaN	NaN	NaN	-0.204	0.446	0.615	-0.172	0.307	0.665	-0.152	0.088	0.578
1461	7.305	NaN	NaN	NaN	-0.461	0.891	0.291	-0.345	0.863	0.24	-0.397	0.67	0.206	-0.402	0.541	0.26	-0.411	0.433	0.256	-0.399	0.277	0.213	-0.455	0.087	0.289	-0.588	0.034	0.241	-0.41	0.895	0.611	-0.304	0.86	0.643	-0.282	0.685	0.666	NaN	NaN	NaN	-0.205	0.446	0.614	-0.173	0.307	0.665	-0.152	0.088	0.578
1462	7.31	NaN	NaN	NaN	-0.464	0.891	0.291	-0.349	0.862	0.239	-0.399	0.67	0.206	-0.402	0.541	0.259	-0.411	0.433	0.256	-0.4	0.277	0.212	-0.455	0.087	0.289	-0.588	0.034	0.241	-0.413	0.894	0.611	-0.307	0.859	0.642	-0.284	0.685	0.665	NaN	NaN	NaN	-0.207	0.447	0.614	-0.174	0.307	0.664	-0.153	0.089	0.578
[truncated: 478 more rows]
[truncated: 3 more columns]
