# Supplementary material for: Associations between lower-limb muscle activation and knee flexion in post-stroke individuals: A study on the stance-to-swing phases of gait
Source: PLoS One. 2017 Sep 8;12(9):e0183865. doi: 10.1371/journal.pone.0183865 (PMC5590852; doi:10.1371/journal.pone.0183865)
Supplement: S1 Dataset — (ZIP) [file pone.0183865.s001.zip › S1_Dataset/Patient group/2/4/emg.csv]

Frame	Time	EMG Signal 1	EMG Signal 2	EMG Signal 3	EMG Signal 4	EMG Signal 5	EMG Signal 6	EMG Signal 7	EMG Signal 8
0	0	56.555	53.578	42.608	42.608	35.026	37.737	39.389	13.544
1	0.001	58.201	49.775	43.871	44.229	31.039	37.005	35.764	30.659
2	0.002	53.266	46.17	47.27	39.273	30.352	31.042	35.827	46.411
3	0.003	49.505	45.276	43.318	34.514	32.378	23.725	38.808	55.939
4	0.004	49.245	40.725	38.023	30.153	26.287	25.522	35.804	38.983
5	0.005	46.481	42.955	38.935	37.216	23.106	28.486	33.001	31.221
6	0.006	38.302	38.814	35.596	36.55	15.873	33.392	23.043	38.07
7	0.007	35.173	38.371	33.24	29.51	18.524	30.964	22.381	37.816
8	0.008	37.685	43.175	34.196	28.689	20.605	31.652	9.913	37.383
9	0.009	37.329	34.274	31.116	26.146	17.288	28.1	-1.769	26.663
10	0.01	32.162	36.427	26.507	22.079	23.665	29.791	-17.693	30.827
11	0.011	33.418	28.739	24.445	25.195	25.421	31.122	-21.211	28.037
12	0.012	30.837	30.183	21.253	13.432	23.135	28.217	-6.906	27.164
13	0.013	26.553	23.535	23.707	24.733	33.267	22.237	6.465	26.148
14	0.014	30.442	25.632	20.191	24.844	43.042	22.476	14.648	26.767
15	0.015	25.858	24.089	19.812	8.924	46.07	13.067	32.534	23.16
16	0.016	18.224	22.592	18.497	17.032	25.323	8.145	28.577	11.443
17	0.017	15.671	15.909	14.706	20.722	4.418	5.772	24.839	8.467
18	0.018	14.329	13.533	15.024	17.682	-4.273	5.356	25.583	13.288
19	0.019	15.364	10.046	10.747	26.306	-3.074	-0.24	30.03	12.932
20	0.02	12.187	13.184	12.13	18.523	-6.3	-0.766	16.508	1.791
21	0.021	12.752	4.183	10.262	13.683	-5.45	2.812	0.891	1.532
22	0.022	11.428	7.425	6.122	15.464	-1.307	2.169	-13.917	-3.301
23	0.023	9.386	6.656	3.966	5.292	-0.823	8.723	0.733	-1.517
24	0.024	4.307	4.388	4.573	-1.939	2.41	8.548	18.719	-5.69
25	0.025	-2.065	3.535	-0.969	-4.092	0.268	2.613	25.136	4.512
26	0.026	-0.252	-1.131	3.214	1.551	0.509	2.326	21.737	-1.298
27	0.027	2.393	2.962	-2.804	4.724	-1.322	5.384	14.311	1.839
28	0.028	4.521	1.123	-4.509	-0.385	-3.112	5.013	15.25	17.807
29	0.029	-0.064	1.863	-0.166	-4.863	0.361	4.682	12.557	23.758
30	0.03	-2.457	-1.018	0.748	-11.814	-1.158	9.233	3.709	24.918
31	0.031	0.826	0.405	-2.151	-10.393	-12.72	1.832	-10.139	37.554
32	0.032	-0.862	-7.006	-1.324	-3.318	-21.338	1.831	-23.176	27.982
33	0.033	-4.421	-5.454	-1.801	-9.353	-20.623	0.328	-25.528	3.364
34	0.034	-4.044	-8.686	-4.935	-5.271	-17.545	-5.197	-16.214	-48.884
35	0.035	-7.086	-7.599	-1.626	-3.457	-12.106	-5.265	-2.6	-27.532
36	0.036	-10.649	-10.332	-7.167	-6.436	-5.283	-11.298	-9.073	-34.779
37	0.037	-9.512	-5.654	-8.399	-5.116	1.004	-11.292	6.189	-65.778
38	0.038	-10.446	-8.277	-3.58	-5.102	13.719	-8.534	24.789	-27.636
39	0.039	-10.362	-9.493	-7.623	3.274	26.855	-10.775	16.717	-13.062
40	0.04	-7.888	-7.167	-6.199	-6.104	21.256	-12.59	-0.031	-27.074
41	0.041	-8.072	-12.536	-8.404	-12.536	19.371	-8.562	1.64	-15.113
42	0.042	-11.294	-13.599	-9.207	-7.695	14.812	-11.853	-27.813	-4.271
43	0.043	-12.529	-9.968	-6.293	-10.943	-5.003	-6.403	-57.234	-7.906
44	0.044	-16.804	-16.158	-12.431	-15.507	-19.362	-14.082	-53.896	-5.113
45	0.045	-20.648	-14.177	-10.406	-13.454	-22.086	-9.531	-30.39	-2.653
46	0.046	-13.605	-12.537	-10.081	-11.757	-15.287	-7.253	-2.389	-0.348
47	0.047	-21.232	-16.085	-9.708	-16.601	-13.302	-5.129	23.718	6.445
48	0.048	-14.686	-10.885	-11.614	-11.348	-11.494	-4.705	20.259	16.954
49	0.049	-10.614	-10.48	-11.36	-13.424	-9.856	-6.788	10.815	34.281
50	0.05	-19.67	-12.55	-12.813	-12.951	-11.481	-14.645	7.967	55.316
51	0.051	-13.692	-13.139	-15.707	-12.373	-15.756	-7.311	-4.868	47.014
52	0.052	-16.812	-9.666	-12.023	-9.857	-14.622	-4.389	-16.544	59.835
53	0.053	-21.683	-17.028	-14.334	-11.219	-15.814	-14.035	-22.994	24.854
54	0.054	-17.46	-11.813	-14.714	-7.172	-12.738	-10.331	-21.094	-50.777
55	0.055	-6.852	-10.854	-8.702	-6.802	-13.737	-6.87	-15.906	-104.941
56	0.056	-5.529	-13.382	-7.927	-5.457	-12.998	-12.146	-11.287	-114.786
57	0.057	-11.954	-12.619	-10.256	-12.05	-8.977	-15.114	-1.26	-88.049
58	0.058	-18.003	-20.563	-15.102	-11.101	-12.505	-12.66	-0.133	-31.127
59	0.059	-14.962	-15.339	-10.44	-11.889	-10.603	-10.363	-1.329	5.86
60	0.06	-17.911	-14.387	-13.313	-9.584	-13.548	-13.807	-4.45	12.443
61	0.061	-15.452	-15.173	-14.679	-6.114	-12.216	-10.504	-3.493	42.829
62	0.062	-16.276	-15.967	-15.063	-10.77	-18.62	-7.607	-13.184	15.164
63	0.063	-18.257	-14.043	-11.004	-13.69	-19.409	-6.298	-22.096	-30.315
64	0.064	-16.369	-10.775	-14.494	-12.35	-17.097	-5.937	-18.615	-24.313
65	0.065	-16.984	-14.85	-9.083	-7.918	-16.534	-10.857	-15.528	-7.862
66	0.066	-17.409	-10.034	-9.684	-6.216	-18.516	-10.386	-10.726	-2.829
67	0.067	-17.07	-13.337	-12.982	-11.083	-9.688	-1.537	-9.999	-16.386
68	0.068	-17.499	-15.099	-17.059	-21.175	-0.886	-10.461	-4.418	-20.46
69	0.069	-12.313	-10.28	-18.437	-19.853	2.501	-11.64	-2.496	-24.158
70	0.07	-18.927	-13.59	-11.115	-16.21	16.381	-12.613	-3.077	-20.875
71	0.071	-11.028	-11.86	-14.239	-12.765	33.747	-9.725	-3.665	-36.568
72	0.072	-10.097	-11.503	-13.304	-13.787	36.022	-7.206	-7.191	-22.457
73	0.073	-11.104	-8.231	-15.843	-7.071	21.099	-11.266	-14.6	-14.912
74	0.074	-13.657	-12.304	-10.269	-7.899	7.527	-13.191	-15.605	-17.249
75	0.075	-11.372	-13.67	-8.367	-15.318	-15.335	-8.538	-24.533	-15.136
76	0.076	-9.471	-9.227	-13.049	-12.483	-31.039	-17.439	-18.553	-9.333
77	0.077	-11.439	-16.985	-14.835	-6.532	-28.345	-23.826	-17.611	-14.56
78	0.078	-12.054	-20.091	-11.397	-8.903	-25.843	-17.827	-18.607	-9.888
79	0.079	-12.472	-17.205	-12.796	-5.483	-23.535	-16.857	-12.631	-5.62
80	0.08	-14.837	-7.541	-15.725	-8.845	-8.643	-15.898	-3.772	-12.003
81	0.081	-13.722	-16.461	-13.06	-4.854	-10.584	-16.67	-0.355	-8.527
82	0.082	-15.696	-17.639	-11.173	-7.434	-15.822	-15.905	-1.4	-7.564
83	0.083	-18.443	-14.561	-11.418	-13.874	-17.385	-13.981	-12.314	-2.747
84	0.084	-20.61	-17.484	-15.899	-18.182	-16.041	-7.99	-11.014	-10.739
85	0.085	-18.713	-11.5	-15.371	-15.89	-9.665	-2.388	-9.878	-5.605
86	0.086	-14.492	-13.839	-14.839	-11.057	-15.666	-1.818	-23.045	-8.558
87	0.087	-13.95	-11.921	-16.241	-14.376	-18.746	-3.758	-24.797	-11.136
88	0.088	-9.151	-11.352	-8.936	-10.348	-15.823	0.31	-16.864	-7.144
89	0.089	-19.249	-15.426	-9.951	-16.187	-16.574	-1.046	-9.698	-15.089
90	0.09	-15.026	-11.95	-10.976	-15.435	-17.329	-1.454	-6.032	-9.871
91	0.091	-18.74	-9.639	-13.544	-18.952	-16.748	-1.119	-2.574	-8.919
92	0.092	-17.611	-11.782	-9.533	-17.067	-16.174	-0.012	0.483	-4.664
93	0.093	-21.121	-12.958	-10.168	-15.349	-18.122	1.117	-14.293	-6.972
94	0.094	-15.92	-11.031	-6.925	-12.852	-10.413	-4.695	-16.505	-17.781
95	0.095	-16.917	-13.169	-8.723	-8.416	-17.809	-16.902	-22.372	-16.219
96	0.096	-10.948	-8.722	-17.674	-12.702	-13.005	-22.139	-24.532	-14.857
97	0.097	-13.287	-9.3	-20.243	-10.99	-3.357	-26.801	-29.761	-16.23
98	0.098	-13.892	-13.365	-15.838	-6.182	-2.212	-8	-12.316	-22.642
99	0.099	-7.906	-15.879	-16.461	-9.493	-5.701	-10.417	-0.688	-19.18
100	0.1	-8.691	-15.496	-13.99	-11.26	10.355	-12.642	9.955	-13.969
101	0.101	-6.771	-15.884	-9.586	-11.695	12.672	-40.242	8.02	-16.875
102	0.102	-4.84	-17.819	-10.211	-8.428	10.539	-43.846	6.265	-3.732
103	0.103	-7.749	-13.568	-9.872	-4.374	0.869	-33.718	-14.469	5.916
104	0.104	-8.146	-17.058	-17.274	-6.901	2.629	13.364	-11.782	0.627
105	0.105	-14.535	-10.673	-5.516	-8.264	1.105	33.354	-19.348	-7.43
106	0.106	-13.746	-13.19	-4.005	-7.119	2.477	39.408	-12.385	-6.218
107	0.107	-6.38	-13.966	-5.395	-8.304	3.649	23.012	-10.252	-5.19
108	0.108	-1.541	-17.45	-24.979	-12.591	-4.655	-12.146	-12.178	-6.428
109	0.109	-11.227	-10.098	-33.344	-11.256	-1.551	-62.403	-20.882	-1.203
110	0.11	-7.564	-12.992	0.102	-15.732	-14.303	-28.862	-28.823	-0.213
111	0.111	-13.57	-10.471	-13.478	-14.008	-16.023	-10.616	-12.958	-11.615
112	0.112	-18.791	-16.077	-9.44	-15.382	-20.639	17.118	1.944	-6.924
113	0.113	-19.755	-11.235	-5.791	-8.036	-16.351	-7.983	7.741	-11.159
114	0.114	-25.753	-17.222	-9.103	-7.074	-7.419	33.296	16.435	-12.352
115	0.115	-23.421	-8.309	0.166	-2.24	10.601	38.772	40.237	-15.859
116	0.116	-18.562	-16.626	-13.971	-6.498	8.109	-16.725	30.173	-14.9
117	0.117	-21.835	-13.52	-11.462	-5.719	10.465	-38.752	1.921	-15.863
118	0.118	-22.39	-14.477	-4.506	-7.639	-0.144	-32.129	-16.859	-2.702
119	0.119	-21.984	-13.697	-2.383	-4.336	-29.12	-38.096	-26.935	-16.248
120	0.12	-19.637	-16.008	-8.195	-9.747	-25	-21.619	-30.043	-14.525
121	0.121	-16.717	-6.52	-6.445	-3.161	-21.256	-26.636	-10.302	-13.01
122	0.122	-14.762	-12.894	-17.475	-2.375	-31.229	-22.16	-7.757	-26.015
123	0.123	-15.9	-18.878	-7.402	-14.548	-21.85	-18.074	-10.044	-10.152
124	0.124	-17.421	-15.768	-11.066	-9.297	-13.465	-14.373	-7.867	-12.278
125	0.125	-21.266	-16.728	-12.208	-7.716	-10.905	-11.067	-13.615	-14.204
126	0.126	-16.406	-10.717	-4.833	-17.753	-17.841	-7.952	-15.3	-19.431
127	0.127	-11.739	-13.026	-9.65	-14.05	-15.702	-5.224	-19.889	-36.845
128	0.128	-12.299	-8.18	-12.145	-5.701	-13.754	-7.729	-24.075	-11.094
129	0.129	-6.477	-11.459	-22.762	-2.577	-12.024	-0.746	-9.672	-7.785
130	0.13	-5.678	-9.703	-6.868	-7.377	-13.598	-7.113	0.083	-4.659
131	0.131	-10.488	-9.293	-8.967	-11.597	-12.24	-5.152	-1.582	-7.35
132	0.132	-12.403	-13.731	-7	-13.879	-11.073	-3.396	-9.453	-9.855
133	0.133	-14.127	-9.648	-26.314	-18.679	-7.571	-8.027	-22.362	-2.88
134	0.134	-12.759	-15.433	-8.462	-28.711	-2.328	-9.361	-31.039	-9.251
135	0.135	-15.057	-11.349	-10.743	-41.639	-3.273	-8.179	-29.468	-18.912
136	0.136	-13.875	-13.263	-17.088	-18.763	-11.171	-14.156	-25.191	-6.702
137	0.137	-11.136	-12.67	-15.105	-9.435	-10.172	-17.233	-18.782	-11.324
138	0.138	-15.367	-16.712	-13.317	-12.094	-5.304	-8.323	-12.737	-24.273
139	0.139	-12.818	-17.086	-8.619	-14.546	0.736	7.355	-9.572	-12.053
140	0.14	-8.345	-11.659	-12.822	-12.17	3.097	26.505	-12.385	-13.568
141	0.141	-13.739	-13.586	-13.93	-1.48	-0.337	23.981	0.882	-12.144
142	0.142	-18.55	-12.414	-12.717	-18.855	-3.572	-1.781	2.922	-18.432
143	0.143	-19.103	-14.341	-15.757	-21.126	-5.261	-18.843	1.284	-31.522
144	0.144	-15.011	-16.077	-12.801	-23.199	-4.82	-15.777	-3.277	-15.6
145	0.145	-13.624	-17.42	-15.256	-5.714	-8.05	-13.118	-4.552	-9.261
146	0.146	-18.041	-19.736	-11.135	-3.334	-5.102	-5.623	-5.639	8.051
147	0.147	-13.944	-16.82	-15.918	-5.4	-10.281	-40.689	-16.407	10.25
148	0.148	-15.268	-14.096	-17.804	-7.276	-15.061	-86.2	-14.982	3.808
149	0.149	-13.886	-9.057	-13.684	-5.474	-9.014	-68.025	-11.223	-2.052
150	0.15	-15.021	-13.696	-11.108	11.998	-9.748	-40.356	-17.136	-10.755
151	0.151	-17.705	-14.263	-13.365	-9.044	-10.271	-25.261	-13.955	-18.679
152	0.152	-16.512	-7.291	-6.721	-17.319	-14.859	-11.736	-9.045	-11.533
153	0.153	-13.58	-12.119	-7.625	-14.751	-20.228	-7.696	-11.505	-17.913
154	0.154	-14.719	-12.878	-8.338	-12.372	-16.723	-4.023	-9.165	-19.036
155	0.155	-20.505	-12.099	-10.61	-5.933	-9.348	-0.704	-12.642	-19.899
156	0.156	-16.426	-14.02	-11.133	-0.073	-0.431	-3.771	-12.059	-7.05
157	0.157	-11.57	-13.43	-10.493	-1.76	-3.9	-12.073	-7.992	-12.207
158	0.158	-6.905	-16.328	-8.698	-9.643	1.327	-4.533	-4.492	-20.101
159	0.159	-2.814	-18.841	-10.014	-5.338	-7.574	-2.258	1.936	-10.004
160	0.16	-10.739	-13.416	-12.299	-8.967	-8.735	-0.213	-4.011	-6.308
161	0.161	-16.732	-14	-16.301	-5.437	-11.836	-2.203	-8.023	-17.139
162	0.162	-15.765	-12.06	-11.413	-17.195	-14.748	-0.513	-6.016	-24.304
163	0.163	-12.857	-16.122	-11.944	-18.701	-10.502	-2.092	-3.989	-9.992
164	0.164	-17.115	-12.637	-12.469	-14.394	0.129	-3.5	-9.323	-8.08
165	0.165	-24.48	-10.322	-15.903	-13.18	-1.237	0.168	-5.784	-6.312
166	0.166	-17.708	-11.483	-15.474	-14.298	-10.149	6.153	-3.783	-14.125
167	0.167	-21.959	-15.174	-12.521	-23.927	-4.17	0.864	5.157	-18.267
168	0.168	-14.597	-11.901	-15.201	-22.726	-13.86	-0.188	8.833	-17.001
169	0.169	-13.628	-13.078	-12.458	-11.86	-15.037	0.522	5.33	1.098
170	0.17	-12.845	-10.391	-15.908	-4.67	-16.236	6.08	-8.621	13.957
171	0.171	-8.769	-15.447	-8.521	-5.806	-28.07	-4.785	-29.922	7.077
172	0.172	-12.233	-17.394	-13.721	-11.78	-29.638	-3.263	-32.627	-7.756
173	0.173	-16.861	-13.351	-14.677	-10.797	-22.505	-10.443	-40.167	-9.653
174	0.174	-17.424	-12.011	-12.142	-15.623	-16.124	-6.775	-37.846	-14.814
175	0.175	-11.602	-16.493	-11.348	-13.071	-19.606	-7.939	-31.462	-3.72
176	0.176	-12.36	-13.621	-13.27	-8.975	-5.67	-15.301	-17.93	-5.02
177	0.177	-12.919	-15.007	-11.322	-5.477	0.139	-12.41	-23.17	-16.783
178	0.178	-10.96	-17.35	-11.892	-8.755	22.976	-11.652	-24.73	-18.302
179	0.179	-18.684	-15.232	-9.375	-14.151	32.272	-14.003	-11.778	-22.507
180	0.18	-21.763	-15.637	-13.835	-14.711	12.538	-17.503	-3.074	-16.067
181	0.181	-12.844	-13.723	-10.925	-12.753	5.004	-8.815	7.96	-7.706
182	0.182	-11.673	-18.004	-13.44	-13.325	-11.243	-9.981	6.597	-6.696
183	0.183	-10.701	-15.128	-17.888	-9.829	-9.103	-15.206	15.481	-11.472
184	0.184	-19.604	-15.543	-13.84	-16.204	-11.023	-12.306	18.925	-17.443
185	0.185	-13.602	-12.287	-10.35	-11.946	-16.222	-13.076	15.782	-15.126
186	0.186	-16.7	-7.473	-13.641	-6.333	-14.653	-13.848	1.031	-19.993
187	0.187	-13.796	-14.857	-11.514	-17.15	-13.28	-9.011	-18.172	-16.704
188	0.188	-16.308	-8.111	-10.359	-21.761	-16.934	-7.065	-25.748	-19.599
189	0.189	-13.989	-8.92	-12.298	-14.566	-13.431	-4.14	-32.718	-27.518
190	0.19	-13.41	-8.173	-11.53	-5.639	-20.764	-11.075	-39.089	-45.461
191	0.191	-16.696	-10.131	-11.346	-4.473	-19.791	-4.257	-29.406	-58.219
192	0.192	-16.116	-12.091	-11.543	-9.665	-15.543	-1.71	-24.173	-23.264
193	0.193	-16.507	-11.535	-9.999	-10.618	-14.772	-7.32	-16.239	-8.26
194	0.194	-16.126	-16.4	-13.488	-16.6	-12.842	-0.748	-11.997	60.333
195	0.195	-17.284	-13.133	-13.104	-5.935	-5.489	-10.423	-8.35	89.879
196	0.196	-12.058	-17.22	-16.015	-13.066	-4.53	-24.741	-4.903	81.008
197	0.197	-13.995	-18.597	-10.789	-9.358	-8.796	-26.672	-5.929	7.837
198	0.198	-12.051	-15.325	-11.376	-8.178	-3.199	-21.471	-3.077	-1.864
199	0.199	-9.138	-16.5	-14.67	-7.191	-3.79	-29.446	-2.351	-46.448
200	0.2	-12.609	-20.189	-15.256	-8.145	-11.148	-30.812	-0.07	-38.227
201	0.201	-18.013	-12.852	-11.776	-5.609	-14.056	-24.396	0.472	-16.082
202	0.202	-16.068	-18.098	-12.169	-9.675	-14.839	-16.03	3.731	-22.608
203	0.203	-14.125	-17.145	-11.009	-11.608	-2.659	-16.942	12.611	-40.708
204	0.204	-14.69	-11.161	-8.309	-12.193	-4.416	-10.107	16.284	-90.604
205	0.205	-16.034	-15.245	-7.161	-15.097	-5.968	-5.792	7.988	-57.12
206	0.206	-17.384	-13.329	-11.434	-14.724	-7.319	-4.962	7.043	-38.928
207	0.207	-14.47	-11.408	-10.87	-14.354	-0.925	-5.493	-7.64	-11.247
208	0.208	-18.135	-12.002	-12.24	-13.203	-9.255	-2.155	-31.012	-6.242
209	0.209	-12.707	-10.66	-14.578	-12.824	-8.305	-3.85	-40.254	7.218
210	0.21	-9.214	-7.387	-9.756	-13.995	-13.153	4.137	-37.504	11.254
211	0.211	-9.791	-13.974	-13.069	-13.236	-8.909	12.508	-34.97	7.707
212	0.212	-17.533	-16.89	-11.351	-8.793	-8.149	7.324	-37.288	11.078
213	0.213	-12.305	-12.637	-16.207	-10.763	-1.586	0.598	-26.638	14.202
214	0.214	-7.466	-10.316	-14.29	-13.691	0.909	-12.519	-1.482	-28.273
215	0.215	-11.723	-12.243	-5.404	-5.774	6.505	-14.42	-4.786	-95.364
216	0.216	-14.045	-7.59	-24.966	-14.117	4.553	-16.119	-1.696	-68.607
217	0.217	-15.976	-5.839	-5.239	-8.902	-5.539	-8.156	1.011	-44.194
218	0.218	-9.969	-9.318	-7.762	-4.086	-15.627	-12.397	-1.5	-22.125
219	0.219	-15.572	-6.025	-10.096	-6.616	-14.496	-16.066	-8.463	-15.531
220	0.22	-14.985	-8.92	-16.488	-8.936	-13.363	-19.541	-10.593	-9.499
221	0.221	-18.266	-14.142	-10.69	-6.999	-14.353	-16.434	-8.672	6.977
222	0.222	-14.196	-12.201	-8.954	-2.35	-9.536	-13.534	-10.44	22.07
223	0.223	-16.714	-22.263	-10.511	-11.251	-15.55	-14.307	-5.822	8.505
224	0.224	-15.36	-6.385	-14.774	-25.564	-13.234	-13.542	-4.481	4.421
225	0.225	-18.267	-8.507	-11.103	-19.756	-9.752	-5.622	-0.798	8.076
226	0.226	-17.103	-6.566	-7.628	-11.051	-14.401	-0.403	-4.272	11.343
227	0.227	-16.718	-18.745	-12.859	-6.421	-8.974	2.49	-9.483	8.233
228	0.228	-11.878	-23.38	-8.022	-10.687	-10.907	6.752	-8.506	5.493
229	0.229	-11.299	-19.107	-8.804	-9.535	-8.978	-2.156	-5.981	2.95
230	0.23	-13.242	-15.416	-11.13	-15.541	-15.577	-5.64	-8.281	9.908
231	0.231	-12.68	-14.239	-10.557	-8.207	-9.603	-17.451	-4.757	-0.721
232	0.232	-12.3	-15.187	-12.502	-13.065	-10.41	-18.991	-5.278	-21.99
233	0.233	-10.945	-12.261	-10.763	-13.855	-11.03	-17.638	1.348	9.176
234	0.234	-13.071	-11.462	-16.575	-9.806	-17.066	-21.317	0.617	21.546
235	0.235	-13.47	-17.051	-12.518	-13.307	-13.034	-15.306	-0.12	25.166
236	0.236	-14.632	-13.545	-16.002	-10.032	-16.553	-14.327	3.376	1.282
237	0.237	-16.185	-15.45	-11.355	-14.098	-17.164	-21.084	-6.702	-14.47
238	0.238	-13.476	-11.365	-11.939	-17.593	-9.458	-20.297	-22.609	-28.661
239	0.239	-13.874	-17.142	-8.459	-10.254	-8.529	-14.669	-33.298	-46.526
240	0.24	-16.006	-14.794	-10.781	5.794	2.253	-15.229	-23.658	-11.563
241	0.241	-17.364	-15.351	-17.363	-15.3	6.454	-10.584	-14.974	53.978
242	0.242	-16.601	-13.391	-14.456	-12.586	-5.39	-8.833	-10.335	45.008
243	0.243	-13.9	-12.798	-15.229	-15.105	-6.977	-10.189	-3.169	36.847
244	0.244	-18.169	-16.269	-14.455	-17.43	-11.292	-11.573	0.518	-0.146
245	0.245	-14.702	-14.903	-12.519	-11.055	-7.658	-6.777	-0.618	-74.06
246	0.246	-16.074	-15.275	-15.807	-12.997	-6.528	-2.196	11.222	-162.857
247	0.247	-20.16	-14.105	-12.906	-7.785	-5.603	-0.537	-6.169	-127.218
248	0.248	-20.574	-14.479	-15.428	-12.454	-12.422	-7.606	-8.482	-73.088
249	0.249	-20.217	-12.337	-10.987	-8.214	-11.685	-2.865	-10.602	-43.545
250	0.25	-21.403	-12.122	-10.407	-7.082	-10.955	-7.216	-16.405	-34.754
251	0.251	-16.982	-9.005	-11.767	-8.273	-7.535	-4.964	-18.157	-10.477
252	0.252	-12.966	-9.367	-11.384	-17.98	-7.018	-5.59	-19.724	-32.625
253	0.253	-17.837	-13.601	-7.327	-9.112	-7.652	-8.898	-32.717	14.125
254	0.254	-13.231	-10.096	-6.937	-10.293	-12.521	-7.17	-48.61	32.231
255	0.255	-12.698	-10.455	-9.258	1.487	-11.975	-7.552	-37.984	26.698
256	0.256	-14.103	-15.278	-9.648	2.997	-9.124	-8.874	-32.219	21.594
257	0.257	-11.83	-14.672	-11.597	-10.006	-1.245	-15.425	-37.49	35.084
258	0.258	-8.98	-15.227	-10.438	-18.742	4.694	-10.56	-29.621	64.086
259	0.259	-9.423	-11.722	-12.581	-14.113	-11.431	-16.543	-16.741	7.35
260	0.26	-12.96	-14.995	-8.14	-12.763	-9.163	-14.207	-0.96	-114.799
261	0.261	-14.189	-9.172	-11.434	-16.462	-11.345	-12.262	5.351	-62.383
262	0.262	-16.19	-14.773	-12.023	-3.344	-9.46	-18.255	3.342	-14.819
263	0.263	-12.782	-18.245	-12.421	-12.082	-4.285	-17.484	8.5	-58.019
264	0.264	-15.758	-21.519	-13.791	-13.666	-2.777	-12.653	9.981	-18.582
265	0.265	-18.525	-17.446	-15.925	-9.452	-7.071	-18.672	2.755	-6.86
266	0.266	-15.103	-17.827	-15.541	-18.376	-5.942	-6.498	-0.992	3.856
267	0.267	-19.23	-14.525	-16.722	-12.412	-7.14	-4.778	-4.565	13.636
268	0.268	-14.46	-9.671	-13.25	-15.533	-10.282	-3.238	-5.633	4.658
269	0.269	-12.58	-14.308	-15.577	-18.45	-11.302	-7.49	-6.711	-3.503
270	0.27	-14.387	-8.88	-14.422	-12.46	-15.61	-8.658	-7.592	3.786
271	0.271	-10.968	-13.717	-9.986	-16.544	-19.727	-9.831	-9.998	10.3
272	0.272	-9.677	-10.432	-11.736	-17.166	-20.368	-12.92	-5.214	4.259
273	0.273	-15.537	-12.171	-14.26	-20.496	-15.779	-10.008	-15.319	-1.18
274	0.274	-13.276	-9.658	-10.977	-16.475	-12.936	-4.005	-19.607	-6.193
275	0.275	-15.271	-11.972	-8.087	-8.585	-11.625	-12.908	-10.715	-1.709
276	0.276	-13.4	-14.876	-12.549	2.214	-11.274	-14.066	-2.422	-14.083
277	0.277	-17.519	-12.162	-14.296	-4.974	-4.729	-21.409	-1.505	-10.407
278	0.278	-15.06	-16.425	-9.467	-8.667	9.937	-10.562	-2.539	-13.706
279	0.279	-15.498	-12.949	-11.406	-14.679	12.024	-14.813	-5.125	-29.409
280	0.28	-8.966	-13.338	-10.829	-2.887	-9.306	-11.143	-15.823	-37.777
281	0.281	-13.847	-14.5	-8.327	-4.458	-12.059	-14.637	-25.911	-30.289
282	0.282	-19.892	-18.177	-14.719	-8.737	-19.634	-7.302	-17.041	-18.793
283	0.283	-20.709	-15.854	-13.956	-7.601	-17.332	-10.22	-13.59	-4.085
284	0.284	-15.909	-13.721	-9.892	-11.107	-19.478	-18.159	-12.668	20.863
285	0.285	-19.234	-11.005	-11.831	-10.158	-17.569	-15.065	-1.894	30.717
286	0.286	-18.687	-13.718	-16.478	-16.953	-15.84	-17.965	2.312	14.866
287	0.287	-19.306	-12.946	-9.903	-16.191	-8.877	-10.029	3.444	0.661
288	0.288	-13.537	-13.718	-9.131	-13.895	-7.32	-10.798	2.256	-6.975
289	0.289	-17.634	-13.909	-14.745	-7.345	8.563	-13.107	-7.468	-9.392
290	0.29	-18.242	-11.584	-11.255	-15.286	2.199	-2.238	-16.434	-20.106
291	0.291	-13.629	-15.45	-16.093	-18.004	-11.316	-6.849	-18.989	-18.749
292	0.292	-16.561	-7.514	-12.805	-14.936	-6.054	0.348	-20.177	-16.697
293	0.293	-14.066	-8.675	-11.066	-15.924	8.286	14.703	-14.96	-11.428
294	0.294	-10.794	-11.773	-14.553	-11.679	-5.256	20.534	-23.862	-9.894
295	0.295	-11.977	-12.747	-14.163	-7.63	-10.486	22.297	-27.344	-25.802
296	0.296	-7.539	-10.241	-11.251	-9.576	-2.55	20.777	-17.68	-49.314
297	0.297	-6.974	-14.319	-5.241	0.472	-6.806	27.966	-5.887	-33.766
298	0.298	-7.37	-12.39	-4.46	-6.693	-10.501	21.6	-7.459	-31.143
299	0.299	-12.793	-18.413	-15.092	-0.305	-7.034	5.934	-6.128	-18.408
300	0.3	-13.377	-19.206	-10.817	-3.788	0.304	-13.229	0.239	-6.787
301	0.301	-4.672	-15.738	-9.641	-4.757	-2.605	-26.007	1.379	-4.625
302	0.302	-17.828	-17.689	-8.466	-7.674	-12.28	-37.625	2.33	-10.382
303	0.303	-12.595	-13.634	-15.811	-20.842	-21.181	-35.501	-2.523	-15.568
304	0.304	-7.943	-15.006	-12.893	-15.037	-17.701	-41.316	-12.224	-13.915
305	0.305	-9.288	-8.634	-10.358	-6.33	-5.894	-53.5	-5.877	-9.594
306	0.306	-12.946	-16.583	-6.284	-7.876	-4.343	-42.462	-9.379	-3.135
307	0.307	-9.443	-15.634	-15.753	-15.038	-0.077	-35.305	-6.284	-6.579
308	0.308	-12.516	-12.747	-6.838	-21.44	-6.448	-20.979	-5.305	-3.453
309	0.309	-11.521	-10.254	-12.82	-27.457	-12.428	-19.032	-6.055	-0.503
310	0.31	-1.816	-11.046	-13.774	-11.4	-15.519	-10.308	-10.083	-6.488
311	0.311	-8.17	-11.651	-12.787	4.854	-12.603	-5.649	-5.188	-5.808
312	0.312	-9.301	-14.955	-10.258	-5.8	-11.811	-6.992	-8.41	-10.69
313	0.313	-10.237	-15.557	-9.466	-3.858	-14.111	-10.662	0.551	-15.343
314	0.314	-21.041	-9.781	-16.029	-2.113	-16.024	-9.495	12.409	-12.453
315	0.315	-22.358	-10.582	-11.755	-16.43	-15.421	-10.45	4.516	-17.247
316	0.316	-21.16	-14.088	-10.965	-10.604	-13.66	-5.606	14.604	-7.146
317	0.317	-17.63	-17.401	-4.366	-15.815	-14.039	-9.848	13.461	5.888
318	0.318	-22.81	-14.523	-14.025	-20.435	-11.742	-22.028	9.988	-13.413
319	0.319	-17.921	-14.928	-15.162	-24.682	-9.645	-9.827	-6.062	14.876
320	0.32	-17.098	-12.631	-11.659	-15.768	-3.661	-5.183	-27.144	11.219
321	0.321	-19.37	-12.264	-12.603	2.25	2.329	-15.248	-46.878	-5.804
322	0.322	-21.252	-17.512	-11.608	-0.245	1.554	-11.583	-49.389	-21.479
323	0.323	-15.194	-18.114	-14.097	-7.187	-0.364	-5.599	-47.048	-64.072
324	0.324	-14.367	-14.846	-11.749	-13.556	-10.396	-0.384	-53.408	-70.097
325	0.325	-12.372	-10.802	-11.143	-11.595	-11.725	0.578	-28.209	-42.446
326	0.326	-16.967	-15.664	-13.06	-13.309	-12.863	-5.433	-11.122	-27.378
327	0.327	-14.011	-16.271	-13.628	-17.918	-2.006	-4.674	-1.768	-22.967
328	0.328	-14.35	-15.713	-14.967	-22.152	-3.341	-2.758	1	-10.627
329	0.329	-15.648	-14.383	-14.564	-18.455	-2.164	-2.183	-11.741	0.549
330	0.33	-19.65	-12.085	-7.975	-12.446	-5.641	-3.93	-32.805	10.549
331	0.331	-16.106	-12.495	-14.732	-7.202	-13.007	-5.292	-18.668	38.737
332	0.332	-15.66	-13.671	-10.458	-8.155	-15.917	-7.623	-16.149	72.753
333	0.333	-16.77	-14.849	-17.807	-10.652	-16.704	-12.464	0.133	86.258
334	0.334	-19.425	-15.634	-16.832	-9.869	-9.349	-13.052	10.809	65.519
335	0.335	-17.435	-12.356	-12.56	-9.274	-14.183	-10.155	-2.702	16.347
336	0.336	-12.549	-10.239	-11.779	-13.897	-20.175	-6.678	-18.536	-84.506
337	0.337	-13.074	-16.248	-9.842	-4.984	-24.227	-12.112	-24.88	-70.221
338	0.338	-12.441	-13.549	-10.414	-3.808	-17.629	-15.609	-11.287	-57.135
339	0.339	-15.29	-17.039	-14.467	-16.94	-20.125	-21.622	0.934	-69.028
340	0.34	-10.405	-15.888	-10.982	-4.73	-17.775	-20.869	-6.983	-79.953
341	0.341	-12.3	-13.962	-12.336	-6.271	-18.33	-16.039	-5.611	-109.647
342	0.342	-15.151	-11.261	-8.274	-10.513	-10.973	-11.414	-14.499	-47.224
343	0.343	-13.746	-10.487	-8.662	-16.877	-0.122	-6.002	-13.312	-6.64
344	0.344	-11.378	-10.679	-11.95	-13.356	4.166	-4.058	-10.191	-14.05
345	0.345	-13.456	-7.006	-14.858	-10.24	0.502	-8.69	0.665	-7.531
346	0.346	-10.705	-6.623	-16.02	-7.32	-0.657	-8.107	4.94	-13.582
347	0.347	-16.472	-12.433	-10.219	-13.311	13.285	-3.274	-1.421	14.032
348	0.348	-15.658	-1.793	-14.281	-18.897	3.614	-2.695	-2.541	29.102
349	0.349	-13.686	-6.048	-14.859	-14.043	1.88	6.188	-5.602	15.543
350	0.35	-10.36	-12.429	-11.58	-10.738	-6.043	-0.247	-6.523	3.157
351	0.351	-12.073	-11.261	-12.162	-1.83	-10.287	-1.48	-7.231	6.851
352	0.352	-10.681	-18.602	-7.331	-13.623	-9.11	-6.793	-6.382	-3.191
353	0.353	-12.976	-15.69	-10.629	-12.068	-5.618	-7.847	-2.828	-25.046
354	0.354	-10.04	-14.905	-14.706	-10.719	-12.971	-21.062	4.577	11.927
355	0.355	-16.009	-17.215	-8.908	-7.035	-12	-19.172	1.711	-13.22
356	0.356	-16.758	-16.615	-12.977	-5.865	-12.761	-10.535	-4.245	0.346
357	0.357	-15.964	-17.185	-13.56	-6.826	-11.973	-21.617	-13.117	4.43
358	0.358	-16.522	-11.747	-15.511	-9.725	-12.538	-20.298	-11.92	-6.778
359	0.359	-17.083	-13.661	-12.614	-13.988	-13.109	-23.993	-8.79	-30.553
360	0.36	-19.97	-11.707	-13.982	-13.21	-14.848	-18	-15.535	-14.842
361	0.361	-17.432	-15.745	-10.708	-8.354	-18.325	-12.782	-21.516	-0.68
362	0.362	-17.032	-14.374	-14.783	-12.964	-16.951	-11.808	-17.44	6.902
363	0.363	-14.893	-9.91	-13.431	-14.696	-11.129	-9.271	-10.864	-18.795
364	0.364	-17.595	-13.959	-13.054	-15.061	-10.34	-10.017	-6.602	-28.817
365	0.365	-16.439	-12.582	-12.685	-22.401	-10.901	-8.053	-2.544	-13.105
366	0.366	-18.568	-12.943	-13.085	-19.317	-0.807	-8.61	-4.483	-32.806
367	0.367	-17.794	-8.084	-11.933	-20.302	20.903	-6.842	-3.884	-14.946
368	0.368	-16.433	-12.709	-13.491	-7.168	17.843	-6.433	-9.297	-12.564
369	0.369	-12.753	-10.94	-10.799	-9.132	-1.86	-4.098	-11.238	-10.385
370	0.37	-14.103	-12.274	-12.747	-10.901	-9.378	-6.97	-6.611	-0.637
371	0.371	-13.704	-14.568	-11.986	-12.462	-16.321	-1.712	-8.392	1.179
372	0.372	-17.759	-14.15	-13.349	-13.8	-26.932	-3.625	-16.37	2.784
373	0.373	-15.236	-14.509	-14.131	-7.364	-28.836	-8.241	-27.216	-1.422
374	0.374	-17.544	-14.09	-10.855	-10.811	-16.612	-8.792	-34.382	-10.31
375	0.375	-10.951	-14.253	-5.052	-5.569	-11.938	-12.24	-33.232	-6.806
376	0.376	-11.901	-12.864	-5.833	-8.462	-7.649	-9.891	-29.737	-7.731
377	0.377	-11.117	-14.184	-10.681	-5.934	-3.934	-11.036	-20.029	-2.837
378	0.378	-15.167	-14.733	-8.757	-8.242	4.441	-13.738	-0.431	-5.282
379	0.379	-19.992	-11.222	-5.863	-4.741	5.46	-15.658	-3.086	-4.418
380	0.38	-12.633	-13.51	-13.809	-5.304	-1.261	-11.399	4.488	-4.888
381	0.381	-15.522	-19.288	-12.647	-7.023	-7.213	-11.974	2.178	-14.841
382	0.382	-12.989	-18.487	-9.555	-14.929	-7.946	-11.592	-8.438	-7.55
383	0.383	-15.292	-17.884	-10.522	-6.595	-14.486	-11.214	-10.35	-8.541
384	0.384	-11.795	-14.572	-14.79	-13.941	-15.215	-17.036	-12.07	-9.534
385	0.385	-8.491	-11.647	-10.732	-18.769	-12.837	-11.434	-4.114	-6.311
386	0.386	-15.052	-15.105	-10.154	-12.765	-13.36	-6.604	-11.269	-17.085
387	0.387	-12.519	-12.752	-12.092	-13.535	-11.37	-3.309	-14.946	-1.229
388	0.388	-10.182	-15.631	-14.999	-20.109	-11.896	-5.047	-4.104	0.913
389	0.389	-9.586	-11.93	-11.518	-6.94	-9.311	-3.69	-5.415	-4.845
390	0.39	-6.286	-10.554	-9.204	-5.015	-13.692	-8.132	-11.739	-13.495
391	0.391	-15.182	-13.433	-11.331	-13.728	-5.874	-5.223	-8.223	-8.782
392	0.392	-16.336	-13.796	-10.177	-15.275	-11.021	-13.143	-15.554	-27.488
393	0.393	-12.843	-16.485	-12.888	-25.337	-15.778	-19.13	-8.783	-19.805
394	0.394	-15.93	-12.977	-10.76	-5.8	-11.443	-22.203	-8.019	-12.656
395	0.395	-11.08	-12.567	-13.466	-3.101	-5.752	-17.334	-7.249	-27.374
396	0.396	-10.298	-10.417	-9.984	-0.58	-5.104	-16.534	-5.307	-25.253
397	0.397	-14.353	-13.108	-12.886	-12.184	-7	-18.843	-9.949	-30.309
398	0.398	-14.936	-16.584	-14.816	-10.058	-11.028	-13.994	-9.372	-28.589
399	0.399	-19.581	-19.471	-12.109	-8.134	-10.614	-3.92	-17.309	-21.257
400	0.4	-15.517	-17.527	-16.945	-6.397	-7.295	0.341	-28.155	-22.28
401	0.401	-18.035	-17.14	-12.106	-14.335	-11.331	6.71	-32.437	-20.996
402	0.402	-20.36	-12.303	-11.53	-12.977	-10.909	0.69	-26.081	-15.645
403	0.403	-20.747	-10.381	-13.276	-11.836	-7.575	-15.401	-12.961	-12.612
404	0.404	-15.525	-10.972	-14.635	-15.326	-4.626	-17.751	-7.78	-9.974
405	0.405	-14.944	-12.718	-15.029	-10.103	-2.657	5.625	-9.374	-10.614
406	0.406	-14.371	-10.223	-14.645	-11.067	-3.783	2.493	-2.25	-5.69
407	0.407	-14.966	-15.655	-10.978	-13.584	-3.959	-0.247	-5.957	-6.196
408	0.408	-16.331	-13.728	-12.339	-9.531	-5.303	-2.802	-4.807	-12.734
409	0.409	-14.018	-10.433	-11.961	-17.474	-3.934	-9.797	-3.83	-15.222
410	0.41	-13.632	-15.858	-10.028	-14.391	-7.597	-3.431	-0.922	-15.963
411	0.411	-14.028	-9.282	-14.291	-17.323	-13.395	-13.12	5.062	-12.428
412	0.412	-14.415	-8.51	-17.776	-7.659	-7.777	-25.314	10.642	-18.373
413	0.413	-13.646	-10.834	-10.425	-16.565	-7.189	-29.96	4.039	-15.977
414	0.414	-11.711	-12.771	-9.459	-10.583	-10.464	-25.695	11.964	-5.062
415	0.415	-15.399	-16.068	-10.431	-0.941	-15.865	-19.307	-4.11	-6.535
416	0.416	-13.08	-14.331	-12.95	5.413	-13.909	-15.832	-20.379	-10.727
417	0.417	-15.216	-13.954	-8.894	4.224	-13.297	-14.881	-14.019	-4.351
418	0.418	-14.831	-17.255	-10.839	1.109	-9.191	-13.924	-12.105	-10.381
419	0.419	-12.125	-10.684	-14.135	-3.734	-1.225	-16.452	-13.865	-7.282
420	0.42	-16.963	-15.53	-11.24	-9.732	4.777	-14.148	-9.245	-13.961
421	0.421	-15.032	-16.315	-14.727	-21.921	-2.59	-12.233	-13.517	-11.256
422	0.422	-14.456	-17.108	-14.343	-48.24	-5.513	-12.824	-30.545	-13.478
423	0.423	-15.052	-17.714	-9.517	-37.026	-9.799	-9.94	-18.944	-2.618
424	0.424	-13.706	-13.092	-16.88	-20.013	-13.885	-11.321	-8.336	1.957
425	0.425	-17.007	-13.694	-12.046	-10.74	-14.475	-6.892	-2.572	11.95
426	0.426	-14.11	-17.201	-11.271	-13.455	-17.769	-5.18	-7.863	13.031
427	0.427	-15.281	-13.93	-8.955	-15.983	-19.509	0.611	-18.952	2.146
428	0.428	-14.9	-9.879	-12.447	-18.317	-18.158	-8.303	-20.329	-4.978
429	0.429	-10.653	-14.732	-9.17	-11.945	-15.839	0.004	-8.519	-16.725
430	0.43	-19.572	-8.747	-14.594	-10.026	-12.944	-7.362	-10.055	-12.06
431	0.431	-18.423	-9.536	-14.032	-11.783	-11.023	-2.527	-11.367	-16.304
432	0.432	-19.596	-8.975	-14.625	-0.768	-9.888	-3.293	-4.938	-35.868
433	0.433	-14.386	-10.928	-9.218	-2.138	-11.47	-2.519	3.399	-38.599
434	0.434	-15.369	-12.688	-11.162	-5.827	-12.294	-9.093	2.432	-31.071
435	0.435	-17.903	-13.082	-10.597	-2.366	-14.278	-8.318	-2.41	-19.476
436	0.436	-12.309	-17.538	-10.029	-7.61	-13.152	-17.218	-12.077	-17.368
437	0.437	-12.918	-15.809	-8.684	-4.713	-11.629	-18.373	-18.466	-7.722
438	0.438	-13.518	-14.46	-11.017	-8.973	-14.361	-17.403	-36.462	-12.971
439	0.439	-11.804	-14.859	-9.871	-4.916	-12.438	-22.247	-38.967	-14.542
440	0.44	-8.351	-16.033	-15.107	-2.977	-14.011	-14.332	-17.865	-13.222
441	0.441	-11.663	-14.879	-8.532	-11.682	-12.117	-15.324	-9.544	-12.103
442	0.442	-17.508	-11.403	-11.059	-15.161	-7.905	-8.59	3.233	-8.646
443	0.443	-15.237	-15.474	-13.401	-9.946	0.944	-14.638	5.543	-16.043
444	0.444	-17.218	-15.092	-18.271	-7.036	-2.796	-18.759	-0.843	-22.851
445	0.445	-15.328	-13.746	-15.006	-18.447	-1.686	-16.878	-6.665	-20.359
446	0.446	-14.792	-13.367	-15.624	-16.901	14.325	-6.855	-4.937	-11.502
447	0.447	-11.348	-10.659	-14.308	-12.64	16.602	-2.616	-9.6	-0.704
448	0.448	-12.748	-12.598	-11.049	-8.98	5.891	-6.305	-13.894	-2.093
449	0.449	-11.633	-12.413	-13.988	-10.148	-3.853	2.028	-12.758	1.554
450	0.45	-10.525	-12.622	-9.573	-9.192	-12.621	7.279	-1.945	-4.475
451	0.451	-13.289	-11.271	-7.878	-10.168	-20.619	2.472	-0.625	-11.851
452	0.452	-14.894	-8.564	-5.406	-2.253	-24.943	-0.006	3.018	-26.575
453	0.453	-15.728	-9.723	-10.87	-14.063	-21.341	-4.041	4.148	-32.974
454	0.454	-17.14	-14.561	-11.494	-15.623	-15.415	-3.447	3.157	-15.574
455	0.455	-14.874	-3.72	-10.959	-16.995	-14.511	-6.725	-11.564	0.673
456	0.456	-10.473	-11.656	-9.254	-13.332	0.133	-4.956	-22.223	11.29
457	0.457	-13.803	-15.913	-12.779	-7.341	2.202	-6.292	-39.649	28.674
458	0.458	-15.587	-22.304	-12.43	-12.584	-3.661	-13.624	-46.627	17.025
459	0.459	-21.439	-13.981	-15.369	-11.635	-5.464	-18.832	-31.722	-10.682
460	0.46	-15.864	-14.943	-12.696	1.502	-3.972	-17.845	-14.292	-14.387
461	0.461	-19.389	-19.776	-14.667	-12.07	-5.397	-20.322	-2.685	-11.142
462	0.462	-14.788	-17.255	-15.478	-20.801	-6.631	-17.938	-4.82	-26.87
463	0.463	-16.569	-14.933	-14.743	-9.771	-10.177	-21.318	-10.635	-46.672
464	0.464	-10.801	-13.002	-11.678	3.179	-13.33	-15.237	-5.438	-44.22
465	0.465	-16.454	-14.944	-13.649	-5.536	-16.293	-6.287	-3.901	-18.528
466	0.466	-14.56	-12.044	-9.423	-7.081	-18.878	-2.786	3.238	26.141
467	0.467	-17.892	-8.564	-9.074	-14.245	-16.635	-8.02	-3.19	44.286
468	0.468	-15.031	-14.946	-13.554	-15.415	-16.149	-9.029	-11.544	5.553
469	0.469	-16.429	-15.725	-10.688	-21.426	-11.596	-4.873	-6.363	-70.141
470	0.47	-14.146	-13.392	-16.53	-22.42	-6.251	-7.345	-11.241	-124.361
471	0.471	-15.351	-9.909	-15.788	-19.548	-5.731	-14.078	-24.422	-35.574
472	0.472	-9.389	-5.257	-9.25	-9.907	-6.361	-9.94	-14.76	23.992
473	0.473	-15.424	-9.318	-13.546	-1.059	-10.48	-9.169	1.089	78.14
474	0.474	-14.678	-10.671	-14.353	-7.086	-9.182	-12.619	3.213	48.491
475	0.475	-15.293	-10.281	-16.321	-14.447	-11.557	-9.331	24.508	39.545
476	0.476	-14.748	-13.185	-11.699	-11.54	-13.737	-18.24	16.191	-1.134
477	0.477	-17.681	-19.18	-14.632	-10.764	-7.791	-19.417	-7.036	-67.963
478	0.478	-18.093	-16.659	-11.172	-11.547	-7.068	-15.959	-16.341	-76.944
479	0.479	-15.794	-14.333	-15.65	-9.621	-7.885	-16.951	-24.676	-36.396
480	0.48	-14.653	-14.908	-11.603	-11.565	-11.403	-17.926	-42.476	-29.135
481	0.481	-17.388	-14.319	-15.108	-13.302	-8.129	-23.945	-40.157	-9.28
482	0.482	-12.765	-13.73	-12.807	-19.106	-4.274	-13.888	-21.006	-3.362
483	0.483	-16.274	-12.375	-16.892	-13.495	1.128	-16.238	-8.239	-8.866
484	0.484	-12.231	-17.793	-13.423	-10.017	-2.374	-12.792	-5.928	-13.993
485	0.485	-11.865	-15.863	-12.088	-14.668	-12.453	-8.187	-12.345	-9.622
486	0.486	-10.532	-12.578	-14.427	-18.158	-19.63	-8.812	-7.554	-10.66
487	0.487	-17.126	-15.482	-15.612	-18.755	-18.484	-4.023	-13.414	-6.641
488	0.488	-10.362	-12.965	-11.951	-16.257	-24.502	-0.775	-11.72	-10.359
489	0.489	-11.154	-8.51	-13.322	-12.995	-10.598	6.941	-10.224	-7.112
490	0.49	-16.771	-13.928	-16.242	-12.629	-0.94	3.81	-8.889	-10.247
491	0.491	-11.935	-15.86	-12.58	-18.656	4.277	12.677	-9.991	-18.599
492	0.492	-3.235	-15.275	-5.236	-5.527	2.738	9.147	-1.59	-16.111
493	0.493	-9.245	-17.012	-0.023	-22.98	4.115	8.139	-8.856	-13.801
494	0.494	-12.345	-11.201	-6.803	-6.743	-4.761	1.314	3.965	-15.937
495	0.495	-11.384	-11.977	-0.809	-0.364	-3.585	-6.675	-1.253	-6.276
496	0.496	-17.379	-15.454	-0.035	-6.181	-10.921	-22.793	0.271	-8.035
497	0.497	-15.06	-14.873	-10.875	-0.96	1.883	-25.164	7.414	-12.71
498	0.498	-15.641	-13.132	-9.325	-8.903	-3.317	-35.868	-4.406	-11.396
499	0.499	-12.35	-8.291	-7.963	-4.668	-11.24	-33.99	-12.33	-5.066
500	0.5	-9.442	-15.642	-4.274	-8.353	-6.979	-32.306	-8.019	-11.116
501	0.501	-9.828	-14.666	-5.412	-4.874	-8.144	-30.81	-9.1	-14.248
502	0.502	-10.213	-13.886	-6.363	-16.689	-2.151	-26.611	-3.021	-11.398
503	0.503	-12.342	-11.557	-11.177	-8.764	-3.116	-20.282	-1.982	-7.186
504	0.504	-9.628	-15.036	-10.395	-7.421	-12.011	-16.868	-8.707	-12.796
505	0.505	-15.429	-13.101	-17.737	-6.273	-10.841	-11.71	-11.194	-1.881
506	0.506	-22.77	-12.514	-12.881	-12.283	-16.055	-8.877	-11.966	2.806
507	0.507	-19.84	-12.131	-13.636	-7.058	-18.93	-14.935	-15.452	-1.445
508	0.508	-17.309	-15.422	-15.935	-4.15	-14.642	-12.664	-25.533	-13.233
509	0.509	-21.356	-15.815	-15.332	-8.397	-16.946	-17.56	-29.803	-17.873
510	0.51	-16.504	-17.742	-14.729	-4.329	-7.442	-26.32	-12.757	-4.921
511	0.511	-14.546	-12.707	-16.446	-9.147	-8.568	-44.36	-10.388	0.283
512	0.512	-18.593	-9.415	-15.068	-19.206	-12.021	-72.647	-8.198	1.82
513	0.513	-17.209	-8.828	-14.654	-12.056	-15.089	-38.609	-2.321	0.43
514	0.514	-13.892	-9.211	-11.72	-15.755	-12.16	2.592	-14.448	-8.515
515	0.515	-15.988	-14.624	-15.361	-16.914	-6.141	30.252	-19.031	-21.701
516	0.516	-13.248	-12.679	-12.034	-9.554	4.522	45.335	-11.83	-16.453
517	0.517	-14.376	-17.311	-16.054	-10.51	14.606	58.873	-10.643	-27.434
518	0.518	-12.798	-11.873	-11.172	-13.013	10.95	87.901	0.207	-31.639
519	0.519	-13.542	-18.436	-13.068	-7.407	-2.197	99.116	-4.051	-19.834
520	0.52	-12.734	-12.428	-13.607	-9.35	-10.874	75.302	-15.858	-15.253
521	0.521	-16.372	-18.03	-7.76	-12.636	-25.151	28.27	-20.487	-13.983
522	0.522	-15.947	-13.174	-10.043	-10.887	-19.301	-72.564	-21.832	-15.141
523	0.523	-20.358	-11.223	-11.93	-15.705	-17.505	-86.889	-18.121	-9.086
524	0.524	-12.587	-9.469	-15.177	-16.251	-19	-47.407	-16.913	-5.902
525	0.525	-13.529	-8.106	-18.036	-16.812	-14.68	-35.599	-9.521	-8.755
526	0.526	-14.468	-15.453	-10.064	-15.441	-10.948	-24.751	-6.587	4.431
527	0.527	-18.689	-12.355	-13.503	-8.072	-9.726	-14.868	-4.057	2.481
528	0.528	-16.331	-9.452	-12.494	-9.021	-10.623	-23.749	-4.834	4.163
529	0.529	-15.713	-15.445	-17.289	-6.102	-11.519	-31.842	-9.671	-6.917
530	0.53	-15.1	-13.112	-14.73	-15.754	-19.377	-24.443	-3.666	-14.071
531	0.531	-15.644	-15.036	-12.362	-14.57	-14.089	-30.977	-1.352	-12.886
532	0.532	-10.776	-9.99	-11.737	-6.218	-9.2	-12.737	-0.781	-18.841
533	0.533	-10.155	-11.914	-12.274	-7.159	-6.632	-7.254	5.228	-4.861
534	0.534	-10.693	-10.158	-8.166	-11.966	-7.346	-12.225	14.154	-6.756
535	0.535	-11.043	-11.504	-10.634	-11.155	-5.375	-7.707	15.323	-4.981
536	0.536	-12.355	-16.905	-4.2	-8.802	-3.436	-11.701	7.968	-22.36
537	0.537	-16.376	-16.311	-10.152	-6.843	0.633	-15.315	-2.874	-15.361
538	0.538	-9.376	-15.72	-10.884	-4.873	7.63	-25.308	-10.031	-17.457
539	0.539	-18.241	-13.961	-8.907	-8.888	-1.247	-15.95	-29.566	-19.355
540	0.54	-17.044	-15.302	-13.511	-5.354	-9.512	-7.553	-66.524	-21.038
541	0.541	-13.917	-14.905	-11.73	-9.747	-19.125	0.063	-61.487	-19.419
542	0.542	-14.845	-12.769	-10.34	-9.115	-22.744	-2.181	-47.935	-26.521
543	0.543	-17.321	-15.471	-15.721	-16.983	-16.688	0.025	-10.377	-30.146
544	0.544	-13.228	-9.663	-16.256	-22.934	-9.271	-1.837	14.782	-21.766
545	0.545	-19.788	-15.269	-14.288	-23.841	-10.189	-0.023	28.337	-12.026
546	0.546	-10.092	-10.424	-11.357	-22.815	-10.918	-1.496	15.952	5.072
547	0.547	-11.241	-8.484	-10.944	-13.092	-8.563	5.735	4.723	16.741
548	0.548	-12.384	-15.057	-12.286	1.279	-7.941	-3.089	-19.09	18.92
549	0.549	-15.458	-14.271	-16.334	-12.23	-7.333	-1.833	-47.37	9.281
550	0.55	-10.6	-18.327	-18.842	-13.933	-6.743	-6.951	-51.076	-13.523
551	0.551	-13.095	-14.843	-11.474	-9.253	-6.329	-9.749	-41.039	-4.205
552	0.552	-12.302	-14.255	-14.561	-4.954	-11.713	-13.925	-25.388	-18.303
553	0.553	-15.769	-13.674	-5.658	-11.311	-6.836	-8.243	-5.663	-51.738
554	0.554	-15.173	-13.276	-9.146	-10.118	-0.801	-10.113	7.093	-83.622
555	0.555	-18.06	-11.922	-12.241	-11.05	-1.554	-10.615	14.033	-29.397
556	0.556	-23.86	-11.536	-11.282	-13.918	-5.008	-17.084	7.622	7.607
557	0.557	-14.951	-15.986	-15.54	-13.114	-6.918	-21.241	9.534	1.062
558	0.558	-16.1	-14.246	-13.223	-18.696	-2.83	-17.105	4.283	-4.91
559	0.559	-15.12	-17.73	-12.64	-10.729	-7.638	-20.55	-3.686	-10.323
560	0.56	-16.074	-13.281	-10.711	-13.794	-16.325	-19.952	-13.783	-5.29
561	0.561	-11.802	-15.029	-10.132	-10.853	-12.81	-22.844	-17.469	-9.724
562	0.562	-17.39	-14.646	-11.48	-2.89	-9.687	-19.347	-25.805	2.685
563	0.563	-15.44	-10.19	-12.827	13.191	-8.695	-17.981	-22.71	-0.963
564	0.564	-14.845	-10.769	-13.982	-3.044	-4.412	-11.35	-13.802	-4.238
565	0.565	-16.569	-15.611	-13.585	-13.672	-5.157	-4.496	1.869	-19.928
566	0.566	-16.169	-15.043	-16.289	-19.454	-5.698	-5.171	12.51	-11.644
567	0.567	-13.828	-17.949	-13.383	-21.171	-2.367	-13.978	10.574	-9.143
568	0.568	-11.691	-19.31	-12.997	-3.732	4.257	-5.571	8.831	-2.166
569	0.569	-15.36	-11.958	-11.837	-6.04	-8.869	-2.381	7.29	-0.032
570	0.57	-16.707	-10.998	-13.972	-12.415	-14.66	-7.145	-14.391	-1.941
571	0.571	-15.547	-15.839	-11.268	-10.469	-12.909	-9.632	-17.498	3.317
572	0.572	-13.613	-11.585	-12.426	-12.202	-20.844	-4.048	-25.825	-1.293
573	0.573	-10.131	-12.356	-11.647	-16.836	-19.477	-7.646	-23.314	-5.53
574	0.574	-7.228	-11.771	-11.843	-9.666	-23.134	-7.172	-16.346	-14.404
575	0.575	-11.676	-11.189	-7.595	-10.813	-14.785	-8.961	-1.438	-13.2
576	0.576	-17.083	-9.45	-10.503	-7.321	-17.854	-13.829	-3.363	-14.128
577	0.577	-17.656	-12.941	-10.885	-10.403	-18.786	-15.779	-12.059	-16.987
578	0.578	-18.235	-14.3	-9.534	-7.49	-16.238	-17.531	-19.974	-14.444
579	0.579	-11.656	-15.46	-13.594	-13.478	-18.532	-21.029	-24.21	-18.488
580	0.58	-14.173	-15.081	-12.244	-12.686	-7.673	-15.63	-17.815	-19.055
581	0.581	-11.855	-16.254	-13.6	-17.501	3.367	-15.061	-6.964	-18.466
582	0.582	-16.688	-12.78	-11.475	-15.54	2.019	-15.657	-5.596	-14.392
583	0.583	-21.328	-14.149	-14.181	-12.622	-4.357	-10.234	-9.259	-14.768
584	0.584	-12.425	-12.995	-14.567	-13.987	8.803	-9.651	1.591	-11.451
585	0.585	-18.813	-18.227	-13.787	-10.711	20.983	-7.72	0.25	-11.816
586	0.586	-17.656	-11.658	-15.141	-6.647	9.94	-2.303	1.413	-8.113
587	0.587	-14.562	-10.888	-12.041	-14.593	-11.743	-5.785	-11.755	-7.711
588	0.588	-13.603	-14.954	-9.335	-20.605	-8.636	-3.845	-16.993	-14.276
589	0.589	-14.378	-10.124	-10.499	-17.518	-22.736	-6.75	-12.361	-28.974
590	0.59	-15.16	-12.059	-12.621	-20.436	-20.202	-7.125	-11.031	-35.356
591	0.591	-18.655	-11.479	-8.171	-16.195	-13.227	-11.563	-12.23	-25.672
592	0.592	-14.021	-11.093	-7.588	-16.993	-15.35	-16.959	-15.737	-13.453
593	0.593	-12.289	-8.766	-14.164	-13.531	-21.144	-15.007	-10.508	-14.936
594	0.594	-8.82	-9.149	-11.648	-10.267	-15.888	-19.642	-11.435	-19.121
595	0.595	-10.186	-11.855	-7.586	-6.233	-11.208	-25.064	-12.15	-12.665
596	0.596	-9.812	-13.794	-9.516	-3.744	-6.912	-25.645	-9.772	-6.614
597	0.597	-14.266	-14.558	-10.084	-7.061	-5.724	-25.077	-4.904	-5.631
598	0.598	-18.332	-17.841	-12.975	-4.94	-2.224	-33.99	-5.471	3.257
599	0.599	-13.502	-11.259	-7.157	-6.102	5.132	-30.34	-8.38	6.728
600	0.6	-14.086	-12.228	-12.766	-8.042	-9.566	-17.206	-8.785	1.497
601	0.601	-14.665	-16.49	-12.182	-12.891	-15.934	9.084	-10.158	-5.297
602	0.602	-14.287	-10.88	-8.878	-10.962	-13.977	20.273	-14.989	-16.716
603	0.603	-15.644	-17.466	-9.448	-7.683	-12.227	23.525	-13.029	-15.192
604	0.604	-15.265	-11.463	-15.238	-11.769	-7.576	7.823	-10.084	-10.971
605	0.605	-12.561	-10.685	-11.161	-11.4	-11.83	-17.743	-13.515	-7.358
606	0.606	-16.829	-12.624	-14.635	-12.776	-10.669	-7.703	-13.075	-3.872
607	0.607	-18.2	-12.044	-11.334	-9.897	-9.512	7.948	-10.914	-6.928
608	0.608	-14.922	-14.954	-17.914	-11.084	-8.555	27.674	-8.957	-0.127
609	0.609	-17.055	-14.572	-9.969	-14.606	-3.737	30.183	-7.785	-2.626
610	0.61	-14.349	-11.284	-13.056	-17.554	-4.539	18.56	-12.041	-8.226
611	0.611	-20.158	-10.896	-19.818	-13.168	-3.806	-0.606	-6.632	-13.037
612	0.612	-14.55	-16.892	-17.287	-11.487	-5.769	-13.378	-14.574	-19.026
613	0.613	-13.972	-14.373	-14.957	-9.012	-9.064	-15.693	-15.559	-11.658
614	0.614	-13.392	-12.045	-14.368	-7.681	-8.481	-13.557	-14.604	3.054
615	0.615	-12.81	-10.108	-13.779	-14.286	-14.28	-19.351	-15.382	9.439
616	0.616	-16.294	-17.469	-8.353	-9.451	-8.671	-21.077	-9.76	-7.994
617	0.617	-8.939	-16.5	-8.927	-8.696	-9.261	-19.524	-7.816	-33.741
618	0.618	-9.9	-15.728	-6.98	-6.394	-8.691	-26.685	-8.405	-23.693
619	0.619	-12.803	-14.951	-5.227	-2.913	-5.794	-25.519	-3.005	-26.809
620	0.62	-6.806	-14.364	-7.728	-6.214	-9.296	-26.679	-7.865	-24.122
621	0.621	-10.877	-16.3	-12.168	-10.289	-8.929	-23.589	-12.542	-21.635
622	0.622	-12.81	-18.045	-16.218	-10.693	-11.845	-18.762	-10.81	-10.05
623	0.623	-16.096	-16.688	-11.363	-14.014	-13.804	-16.255	-9.466	-12.206
624	0.624	-14.353	-13.405	-8.056	-16.949	-16.534	-20.326	-10.804	-21.909
625	0.625	-22.279	-10.503	-13.459	-11.732	-11.716	-16.841	-7.858	-20.196
626	0.626	-18.795	-12.44	-15.379	-15.229	-13.668	-14.91	-8.203	-15.582
627	0.627	-15.708	-13.601	-10.724	-7.887	-9.043	-9.499	-13.214	-5.544
628	0.628	-12.812	-15.153	-16.134	-10.807	-7.313	-10.089	-15.146	-4.421
629	0.629	-12.042	-12.447	-11.281	-16.829	-2.489	-8.16	-7.405	-10.469
630	0.63	-11.266	-8.195	-11.853	-25.747	0.789	-6.42	-8.381	-11.475
631	0.631	-19.198	-11.679	-7.778	-24.6	4.845	-6.014	-7.405	-10.547
632	0.632	-16.101	-6.263	-13.574	-8.559	1.358	-8.316	-9.889	-14.849
633	0.633	-13.197	-14.194	-12.793	7.69	6.772	-4.236	-7.546	-17.199
634	0.634	-13.981	-13.23	-13.366	1.298	10.228	-5.584	-5.606	-13.717
635	0.635	-13.207	-12.265	-11.427	-12.27	4.206	-6.94	-2.307	-15.601
636	0.636	-16.708	-20.203	-10.836	-3.57	-3.183	-13.522	-5.202	-17.301
637	0.637	-14.793	-19.235	-10.442	-5.119	-17.939	-18.376	-10.999	-9.347
638	0.638	-16.547	-12.465	-11.798	-9.396	-28.66	-15.885	-15.072	-5.863
639	0.639	-16.948	-16.732	-18.378	-10.579	-26.805	-18.223	-14.492	-2.77
640	0.64	-12.509	-15.96	-13.523	-9.432	-21.664	-11.681	-17.764	-5.691
641	0.641	-11.933	-14.034	-14.296	-8.484	-23.279	-15.979	-11.184	-18.854
642	0.642	-13.295	-15.978	-13.521	-11.42	-24.693	-13.714	-11.984	-47.842
643	0.643	-11.943	-16.565	-12.929	-13.982	-28.434	-8.95	-11.248	-43.765
644	0.644	-12.334	-11.73	-10.995	-13.233	-22.506	-3.026	-10.707	-25.045
645	0.645	-15.043	-9.804	-13.92	-13.835	-21.607	-7.156	-6.112	-1.371
646	0.646	-16.984	-17.555	-16.446	-10.562	-10.84	-2.381	-3.234	32.883
647	0.647	-18.541	-14.474	-14.153	-18.33	-0.841	-2.999	-4.587	46.23
648	0.648	-14.682	-13.517	-14.574	-15.255	8.001	-1.277	-6.904	25.376
649	0.649	-19.537	-11.013	-9.379	-22.047	-2.881	-3.807	-11.747	-0.904
650	0.65	-20.124	-10.246	-9.982	-16.075	-10.078	-7.102	-5.773	-10.927
651	0.651	-12.39	-9.68	-11.948	-15.325	-13.82	-4.969	-11.424	-20.235
652	0.652	-17.624	-6.404	-11.391	-10.507	-5.579	-6.874	-10.88	-11.955
653	0.653	-14.736	-15.319	-10.062	-7.234	-2.565	-12.65	-10.335	-19.571
654	0.654	-15.518	-14.173	-11.44	-10.159	0.272	-16.669	-13.279	-8.007
655	0.655	-13.208	-8.183	-11.085	-9.798	-2.297	-13.165	-14.65	-14.485
656	0.656	-11.271	-11.292	-10.723	-9.454	-4.675	-13.747	-7.287	-20.34
657	0.657	-7.983	-10.338	-6.509	-8.344	-2.79	-21.48	-4.175	-18.628
658	0.658	-15.725	-11.134	-12.348	-2.386	3.163	-18.37	-5.137	-17.121
659	0.659	-14.762	-15.224	-11.609	5.523	2.347	-13.511	-7.648	-18.424
660	0.66	-15.73	-14.674	-12.22	15.177	2.891	-12.721	-6.874	-27.287
661	0.661	-11.475	-16.635	-14.208	6.237	-7.219	-16.786	-11.73	-16.468
662	0.662	-17.089	-16.078	-10.204	-9.461	-23.123	-14.883	-7.103	-12.275
663	0.663	-16.506	-14.741	-11.612	-15.875	-25.288	-10.276	-6.53	-11.232
664	0.664	-17.085	-12.443	-12.046	-29.453	-23.386	-8.58	-7.91	-12.559
665	0.665	-15.341	-10.335	-11.712	-48.839	-14.703	-7.267	-10.26	-13.757
666	0.666	-15.72	-15.589	-12.153	-31.082	-10.09	-0.918	-7.382	-13.141
667	0.667	-18.03	-15.04	-13.367	-24.165	-8.755	-5.197	-1.414	-7.431
668	0.668	-11.439	-18.354	-13.224	-22.073	-9.93	-4.419	-2.219	-3.416
669	0.669	-12.395	-14.314	-15.217	-16.315	-11.094	-2.49	-7.868	-5.388
670	0.67	-9.878	-9.496	-13.918	-18.105	-12.057	-3.069	-15.837	-6.011
671	0.671	-17.221	-11.453	-13.392	-10.224	-14.953	-2.493	-31.923	-8.959
672	0.672	-16.248	-14.38	-16.943	-0.199	-8.931	-3.844	-29.653	-16.887
673	0.673	-11.988	-8.598	-15.664	-3.921	-8.131	-9.242	-40.341	-20.241
674	0.674	-17.606	-14.234	-14.566	-17.114	-8.675	-17.147	-46.196	-23.241
675	0.675	-14.121	-13.67	-12.698	-11.911	-3.989	-11.896	-26.898	-18.353
676	0.676	-10.828	-15.625	-10.844	-10.388	-4.529	-12.831	-9.149	-20.823
677	0.677	-12.374	-15.06	-11.695	-9.087	-10.292	-10.474	-2.248	-10.136
678	0.678	-15.274	-16.437	-16.228	-2.738	-5.411	-12.95	-4.433	-0.034
679	0.679	-14.881	-15.11	-14.378	-13.599	-8.667	-16.986	1.318	-11.785
680	0.68	-17.185	-18.039	-15.03	-12.271	-4.579	-24.896	-7.44	-10.171
681	0.681	-14.275	-15.345	-14.132	-8.258	-4.164	-21.773	-17.558	-5.08
682	0.682	-16.985	-18.073	-11.683	-17.199	-9.552	-14.973	-6.586	-15.091
683	0.683	-11.184	-13.247	-14.08	-13.727	1.314	-3.528	0.505	-34.577
684	0.684	-11.959	-12.698	-11.249	-1.921	-0.194	1.147	1.597	-65.72
685	0.685	-4.024	-16.025	-15.771	-9.843	9.918	-0.181	-4.475	-44.993
686	0.686	-3.059	-14.314	-14.096	-14.102	1.057	8.752	-7.637	-18.654
687	0.687	-9.837	-10.875	-6.228	-5.21	4.576	7.617	-4.803	-1.617
688	0.688	-9.068	-11.302	-7.457	-6.398	5.556	-4.169	-14.557	-4.688
689	0.689	-13.137	-13.461	-23.582	-9.525	-3.34	6.891	-23.543	-1.949
690	0.69	-19.718	-10.771	-12.04	-6.65	-14.152	2.654	-5.63	-14.689
691	0.691	-18.936	-11.961	-9.977	6.49	-12.753	9.076	12.093	-35.753
692	0.692	-18.156	-15.469	-19.715	12.263	-9.029	12.588	14.339	1.198
693	0.693	-16.212	-15.877	-14.546	-7.111	-5.492	9.52	12.129	46.656
694	0.694	-18.138	-12.994	2.815	-9.655	-4.463	-5.156	13.993	89.217
695	0.695	-14.062	-14.946	-8.845	-12.006	0.439	-11.51	-12.415	116.881
696	0.696	-13.666	-12.256	1.748	-5.639	-5.494	-28.91	-31.287	91.707
697	0.697	-15.015	-16.537	-0.234	-15.326	-9.482	-35.861	-28.095	22.989
698	0.698	-12.876	-15.974	-8.992	-17.08	-20.232	-37.97	-18.91	-125.082
699	0.699	-18.091	-15.605	-13.678	-12.435	-21.683	-32.159	-4.879	-104.028
700	0.7	-17.5	-10.203	-12.362	-16.699	-8.64	-23.456	2.592	-46.437
701	0.701	-15.549	-13.7	-18.78	-23.083	0.141	-25.012	-4.383	-29.132
702	0.702	-10.115	-11.783	-15.335	-21.915	1.752	-20.763	-10.739	-13.351
703	0.703	-18.044	-14.703	-18.466	-14.552	-11.141	-35.091	-4.882	-27.71
704	0.704	-12.805	-14.344	-15.591	-13.566	-16.289	-25.433	-24.217	11.697
705	0.705	-21.704	-12.04	-18.142	-0.39	-14.666	-23.72	-42.001	-23.96
706	0.706	-20.534	-13.216	-5.978	1.568	-15.952	-19.092	-39.669	-34.832
707	0.707	-19.551	-7.231	-14.715	-7.124	-14.735	-11.933	-24.751	-24.989
708	0.708	-12.761	-8.024	-16.283	-21.441	-15.836	-8.265	-18.929	-87.517
709	0.709	-17.009	-5.715	-14.951	-23.354	-14.806	-9.423	-13.692	-63.155
710	0.71	-12.939	-9.213	-0.646	-11.132	-5.853	-10.384	-2.655	-11.516
711	0.711	-16.422	-12.514	-2.586	-19.043	-14.139	-1.476	-1.289	21.897
712	0.712	-14.475	-21.428	-7.823	-11.863	-13.17	-4.96	-15.615	52.189
713	0.713	-13.889	-12.535	-12.465	-8.172	-14.16	2.411	-2.067	79.804
714	0.714	-13.496	-13.698	-8.206	-7.002	-16.701	1.462	-0.316	114.979
715	0.715	-17.938	-8.47	-9.363	-1.774	-11.103	-4.527	-4.955	174.54
716	0.716	-21.997	-11.37	-8.199	1.124	-13.041	-13.423	2.206	68.621
717	0.717	-15.027	-17.374	-13.417	-12.01	-14.977	-26.574	-1.467	-148.213
718	0.718	-15.993	-15.052	-8.567	-2.3	-19.048	-14.36	-0.283	-117.337
719	0.719	-9.988	-16.988	-12.812	-4.005	-17.712	-12.773	-3.357	-89.36
720	0.72	-15.589	-15.049	-16.856	-5.502	-17.334	-2.686	-18.03	-63.905
721	0.721	-13.642	-13.3	-10.254	-21.33	-23.914	-3.828	1.167	-87.229
722	0.722	-13.056	-14.648	-7.714	-14.895	-21.013	-9.794	-6.356	-150.809
723	0.723	-8.989	-13.293	-15.042	-24.518	-23.532	-12.851	-4.014	-93.243
724	0.724	-13.818	-16.19	-10.17	-29.694	-21.207	-7.967	-1.865	-40.898
725	0.725	-18.462	-11.738	-4.135	-18.616	-10.369	-8.694	-3.778	-25.126
726	0.726	-13.043	-17.148	-11.449	3.116	-8.809	-6.333	1.506	-10.885
727	0.727	-11.104	-12.881	-4.634	-6.121	-1.635	-6.879	-12.741	2.197
728	0.728	-11.684	-9.383	-7.115	-20.2	7.276	1.854	-14.597	-9.675
729	0.729	-20.59	-9.955	-15.977	-17.646	15.597	3.029	-12.784	-20.558
730	0.73	-11.693	-16.529	-17.096	-1.375	10.338	-0.091	-11.167	-10.753
731	0.731	-10.534	-17.292	-16.084	-7.734	5.45	-3.094	-6.851	-1.917
732	0.732	-5.308	-18.051	-13.129	-17.368	1.141	-7.415	-3.131	-10.107
733	0.733	-8.208	-8.547	-13.845	-15.594	-6.281	-8.207	-4.238	26.799
734	0.734	-10.712	-4.845	-14.565	-29.888	-13.114	-8.833	-3.211	20.154
735	0.735	-9.93	-10.82	-15.089	-24.04	-12.392	-13.502	-9.929	14.075
736	0.736	-11.86	-5.572	-13.101	-8.135	-11.651	-14.12	-10.65	19.442
737	0.737	-9.917	-8.453	-12.464	2.54	-0.842	-10.722	-8.279	4.309
738	0.738	-12.823	-12.677	-15.876	0.646	0.67	-14.102	-6.298	-0.168
739	0.739	-15.339	-23.294	-12.516	-4.541	-9.431	-8.384	-4.326	-4.256
740	0.74	-19.796	-13.206	-10.331	-9.14	-15.863	-15.81	-9.715	-7.942
741	0.741	-16.902	-14.341	-12.975	0.964	-12.437	-11.049	-7.732	15.84
742	0.742	-19.42	-17.803	-14.069	-10.792	-13.464	-10.305	-5.745	0.135
743	0.743	-19.034	-16.819	-11.878	-6.102	-16.427	-9.547	-12.287	2.868
744	0.744	-20.195	-15.833	-15.681	-4.728	-8.539	-8.982	0.902	10.471
745	0.745	-19.039	-11.55	-13.09	-11.094	-7.618	-2.998	10.601	22.164
746	0.746	-16.335	-13.85	-15.349	-14.553	-6.691	-2.261	5.38	28.63
747	0.747	-19.241	-15.76	-8.701	-15.493	-10.99	-10.232	3.847	18.977
748	0.748	-14.794	-13.8	-13.475	-18.38	-15.096	-0.571	-6.19	-0.422
749	0.749	-17.693	-12.031	-10.905	-14.109	-8.563	0.603	-25.715	1.949
750	0.75	-20.207	-15.488	-14.912	-13.323	-11.117	-5.385	-68.271	13.47
751	0.751	-12.851	-11.007	-8.279	-12.726	-7.073	-6.339	-86.444	-18.471
752	0.752	-9.751	-10.399	-10.747	-9.421	-10.568	-11.14	-81.022	-50.39
753	0.753	-14.582	-9.019	-13.012	-13.477	-12.516	-8.568	-35.544	-21.341
754	0.754	-6.647	-16.35	-6.378	-13.071	-11.949	-2.943	-29.524	-32.546
755	0.755	-11.863	-13.231	-10.577	-16.328	-10.607	-12.418	-13.058	-42.546
756	0.756	-16.707	-16.109	-9.746	-9.709	-5.195	-24.201	-8.008	-45.612
757	0.757	-15.931	-11.829	-11.62	1.165	-10.035	-19.565	-3.52	-42.853
758	0.758	-16.694	-15.864	-12.149	-11.776	-10.606	-23.768	0.6	-30.007
759	0.759	-11.832	-16.423	-13.844	-13.498	-6.519	-19.94	4.332	-18.348
760	0.76	-9.883	-16.979	-20.756	-5.546	1.434	-16.318	1.093	5.162
761	0.761	-16.446	-15.219	-11.791	-12.676	14.613	-13.187	10.429	27.189
762	0.762	-15.657	-14.813	-17.731	-19.031	16.355	-24.042	7.765	-3.786
763	0.763	-14.866	-17.131	-14.585	-15.51	11.708	-19.758	0.239	-15.974
764	0.764	-16.783	-17.505	-13.57	-14.505	1.644	-10.846	2.594	-19.451
765	0.765	-12.124	-14.787	-9.269	-13.503	-4.739	-7.307	4.757	-9.172
766	0.766	-11.531	-11.292	-11.553	-15.986	-5.882	-8.256	2.853	6.737
767	0.767	-12.88	-12.439	-13.45	-11.894	-4.889	-22.967	-9.298	9.543
768	0.768	-11.517	-13.585	-10.129	-9.94	-0.034	-33.621	-7.726	1.916
769	0.769	-18.087	-11.637	-15.52	-14.56	-13.172	-16.18	-20.664	-0.412
770	0.77	-17.105	-11.817	-12.006	-5.64	-22.81	-13.838	-22.399	1.773
771	0.771	-16.329	-12.575	-11.384	-6.786	-21.023	-24.462	-14.48	-3.934
772	0.772	-14.003	-8.298	-11.927	-5.629	-16.336	-26.389	-1.525	-9.064
773	0.773	-15.93	-10.025	-14.409	-8.718	-20.546	-31.621	-3.299	-13.641
774	0.774	-12.627	-10.396	-11.093	-15.503	-19.339	-30.083	-1.807	-17.748
775	0.775	-10.878	-15.802	-12.22	-18.019	-25.285	-14.211	-11.946	-23.929
776	0.776	-12.232	-15.201	-9.476	-12.378	-26.192	-7.828	-8.333	-22.551
777	0.777	-12.613	-17.127	-5.192	-8.851	-25.166	1.847	-9.525	-21.361
778	0.778	-12.216	-11.697	-10.965	1.242	-11.945	7.072	-6.468	-30.045
779	0.779	-11.045	-8.192	-10.167	8.425	9.417	30.883	-3.569	-19.018
780	0.78	-16.075	-14.18	-10.734	-5.868	17.811	75.612	-4.304	-14.587
781	0.781	-15.485	-13.397	-14.011	-15.5	10.33	33.041	-0.191	-13.248
782	0.782	-18.372	-18.228	-15.739	-13.737	12.713	-5.666	-3.628	-21.387
783	0.783	-20.878	-16.283	-12.242	-5.799	6.39	19.486	-6.874	-22.181
784	0.784	-17.584	-14.525	-10.868	-12.941	-7.093	-3.368	-7.418	-19.099
785	0.785	-11.02	-14.895	-10.474	-14.091	-19.234	0.688	-12.248	-12.929
786	0.786	-15.866	-11.595	-11.624	-12.91	-30.213	34.731	-12.816	-0.575
787	0.787	-13.356	-18.162	-17.415	-15.981	-20.099	21.161	-8.726	1.311
788	0.788	-15.686	-13.321	-16.628	-14.986	-18.887	0.435	-10.029	-6.49
789	0.789	-13.766	-12.545	-14.685	-22.902	-17.688	-10.804	-9.59	-16.442
790	0.79	-15.716	-11.774	-11.388	-15.534	-12.458	-14.097	-11.676	-12.659
791	0.791	-18.633	-9.833	-11.963	-14.566	-7.632	-48.558	-6.435	-16.051
792	0.792	-16.129	-9.246	-13.309	-12.042	-3.39	-53.017	-1.58	-25.639
793	0.793	-14.786	-10.983	-12.918	-7.983	-10.759	-48.953	-4.864	-21.909
794	0.794	-10.733	-14.459	-8.846	-11.474	-9.795	-52.62	-5.452	-25.356
795	0.795	-8.228	-14.061	-10.195	-16.122	-10.564	-28.794	-13.387	-22.221
796	0.796	-11.536	-13.655	-8.833	-13.223	-12.887	-31.847	-31.385	-13.273
797	0.797	-11.164	-15.577	-11.734	-9.745	-12.289	-40.103	-28.869	-14.393
798	0.798	-17.178	-16.733	-11.337	-8.393	-11.691	-47.551	-12.603	-19.597
799	0.799	-17.964	-14.596	-17.146	-3.56	-13.434	-26.332	-1.942	-14.766
800	0.8	-15.657	-13.815	-11.53	-10.903	-13.828	-12.1	-0.005	-15.559
801	0.801	-15.094	-14.001	-12.117	-11.854	-11.531	-24.799	1.703	-8.227
802	0.802	-14.522	-12.447	-15.407	-3.905	-8.64	-27.04	-2.972	4.501
803	0.803	-13.948	-12.242	-13.675	-6.999	-14.641	4.969	-18.855	-0.784
804	0.804	-17.444	-12.427	-15.038	-17.858	-13.875	18.55	-25.203	-5.454
805	0.805	-10.099	-13.393	-13.687	-13.611	-11.57	6.106	-30.962	-1.217
806	0.806	-15.34	-12.618	-9.63	-12.463	-11.017	32.34	-32.64	-15.548
807	0.807	-20.197	-14.741	-9.246	-11.302	-14.346	-19.119	-27.937	-17.49
808	0.808	-22.738	-11.247	-7.907	-16.518	-19.807	-85.836	-17.815	-22.721
809	0.809	-17.15	-14.147	-14.502	-11.675	-9.003	-59.229	-8.859	-21.167
810	0.81	-15.234	-12.982	-11.617	-12.456	-1.086	30.316	-0.48	-25.405
811	0.811	-15.83	-16.46	-14.147	-18.078	8.97	66.07	-3.533	-18.976
812	0.812	-16.433	-9.873	-11.837	-14.612	10.129	11.98	1.345	-15.449
813	0.813	-16.067	-10.829	-15.331	-12.691	6.636	21.776	-1.146	-12.345
814	0.814	-12.793	-10.051	-9.348	-9.806	1.396	-23.094	-6.747	-19.114
815	0.815	-14.94	-9.273	-8.589	-7.301	-5.403	1.154	-11.569	-19.885
816	0.816	-10.499	-15.848	-10.538	-4.991	-11.438	8.399	-16.208	-7.691
817	0.817	-8.772	-20.101	-9.972	-9.834	-4.122	1.707	-7.308	-5.929
818	0.818	-12.274	-14.479	-5.92	-9.253	-9.005	-16.577	-13.716	-7.474
819	0.819	-12.674	-16.409	-13.869	-7.522	-16.976	-11.245	-0.576	-11.753
820	0.82	-8.63	-15.817	-24.721	-8.876	-17.991	-6.268	4.605	-8.116
821	0.821	-9.995	-16.39	-14.675	-4.407	-15.133	-1.879	9.21	-4.674
822	0.822	-15.427	-13.872	-11.017	-9.817	-12.656	2.127	13.445	-1.63
823	0.823	-17.378	-13.484	-12.195	-0.345	-8.626	-1.614	25.23	-4.591
824	0.824	-16.811	-13.095	-15.312	-12.172	-10.599	-11.752	29.849	-2.146
825	0.825	-13.913	-15.807	-12.423	-23.216	-7.345	-8.715	8.15	0.1
826	0.826	-15.276	-10.787	-13.211	-18.974	-5.645	-11.459	-20.136	0.603
827	0.827	-17.602	-10.21	-15.542	-15.304	-5.289	-13.995	-23.837	3.812
828	0.828	-18.772	-16.796	-10.718	-18.794	-12.663	-16.319	-47.675	7.808
829	0.829	-17.632	-10.796	-10.158	-17.836	-11.716	-31.247	-69.574	5.241
830	0.83	-16.489	-13.109	-10.755	-18.813	-14.619	-17.719	-61.279	-1.182
831	0.831	-21.341	-12.531	-11.159	-5.688	-17.111	-15.98	-43.489	-7.218
832	0.832	-13.436	-14.47	-8.854	0.072	-22.736	-14.496	-31.91	-14.593
833	0.833	-12.5	-12.734	-14.685	-12.161	-26.234	-7.445	-21.319	-3.779
834	0.834	-1.699	-13.121	-5.802	-13.75	-17.554	-16.436	3.779	-16.765
835	0.835	-11.789	-13.508	-11.809	-12.444	-14.111	-10.533	-6.352	-25.494
836	0.836	-15.476	-13.114	-12.795	-6.103	-11.074	-7.523	-15.724	-17.572
837	0.837	-14.314	-9.432	-11.845	-4.984	-4.364	-8.546	-29.913	-27.645
838	0.838	-11.237	-12.72	-11.098	-4.051	3.521	-14.618	-22.404	-18.754
839	0.839	-14.168	-15.623	-8.805	-8.936	17.414	-18.773	-10.823	-22.237
840	0.84	-16.709	-13.688	-8.248	-4.726	19.321	-13.995	8.302	-17.03
841	0.841	-15.932	-15.621	-14.258	-7.078	17.564	-13.438	5.752	-6.197
842	0.842	-16.511	-14.847	-11.94	-7.69	9.619	-17.564	12.686	0.968
843	0.843	-15.939	-15.628	-13.895	-5.801	-6.251	-23.374	14.774	4.646
844	0.844	-15.355	-16.99	-14.487	-11.282	-8.388	-28.938	12.8	-3.672
845	0.845	-8.382	-18.547	-15.078	-16.184	-6.46	-36.853	11.02	-13.353
846	0.846	-9.321	-15.069	-11.617	-16.808	-22.345	-48.714	-0.063	-17.038
847	0.847	-13.571	-9.659	-13.954	-17.439	-24.5	-69.475	-13.088	-18.209
848	0.848	-12.79	-11.602	-8.161	-16.145	-10.972	-66.849	-25.338	-15.114
849	0.849	-12.21	-9.676	-13.796	-23.552	-2.287	-38.626	-20.732	-8.341
850	0.85	-12.799	-13.749	-8.99	-24.57	5.614	-12.306	-10.706	-5.817
851	0.851	-15.706	-8.916	-10.951	-19.798	-7.376	-15.595	-9.581	-14.718
852	0.852	-15.326	-14.921	-6.914	-6.711	-19.584	-12.462	-3.621	-20.713
853	0.853	-15.719	-12.603	-11.78	6.773	-14.94	24.663	-4.625	-21.664
854	0.854	-14.564	-13.186	-12.389	-5.495	-7.78	90.444	-5.659	-28.414
855	0.855	-14.178	-9.905	-14.166	-7.118	-1.393	81.673	-8.253	-34.418
856	0.856	-15.33	-16.496	-16.717	-14.356	6.939	-24.107	-4.265	-28.82
857	0.857	-10.485	-15.728	-9.398	-15.591	-0.399	-38.371	-6.278	-18.006
858	0.858	-12.411	-13.418	-10.401	-21.653	-11.223	80.053	-5.777	-13.381
859	0.859	-14.338	-12.845	-11.404	-12.054	-21.273	32.359	-12.427	-14.737
860	0.86	-16.058	-14.799	-17.44	-5.732	-24.922	-126.509	-9.957	-18.434
861	0.861	-16.426	-14.232	-11.865	-6.959	-21.401	-62.878	-7.636	-10.137
862	0.862	-16.016	-16.767	-16.745	-14.38	-18.249	71.969	-5.67	-11.122
863	0.863	-18.9	-11.358	-9.426	-7.685	-21.096	124.484	-7.552	-17.885
864	0.864	-17.726	-11.949	-10.434	-13.766	-20.266	76.939	-14.079	-17.091
865	0.865	-19.658	-11.378	-9.699	-11.519	-16.152	33.808	-9.788	-8.192
866	0.866	-15.399	-9.65	-12.061	-18.177	-12.619	20.691	-10.543	-14.214
867	0.867	-13.644	-15.477	-15.591	-19.021	-6.576	-14.869	-7.056	-4.541
868	0.868	-17.116	-13.177	-12.341	-8.444	-10.593	-25.672	-10.342	4.337
869	0.869	-15.752	-16.674	-15.272	-21.479	-9.979	-35.509	-1.462	10.309
870	0.87	-20.582	-14.748	-10.468	-26.777	-14.622	-26.57	-7.874	5.06
871	0.871	-15.925	-10.694	-9.93	-18.916	-12.906	-34.66	-16.213	4.076
872	0.872	-12.432	-9.352	-12.864	-3.112	-9.248	-26.293	-10.988	-0.22
873	0.873	-14.166	-13.815	-11.535	-1.061	-5.786	-18.896	-11.947	3.823
874	0.874	-18.996	-10.917	-14.851	-14.699	-3.472	-25.441	-14.447	3.212
875	0.875	-14.339	-8.411	-16.041	-13.051	-0.583	-31.413	-18.48	-1.489
876	0.876	-18.391	-15.777	-17.23	-14.699	-6.584	-36.798	-19.601	0.958
877	0.877	-13.549	-14.814	-11.252	-13.233	-10.831	-41.796	-12.995	-8.002
878	0.878	-4.836	-15.792	-10.5	-6.133	1.388	-18.941	-13.754	-25.085
879	0.879	-8.314	-20.077	-14.581	-7.321	-3.827	-14.86	-16.085	-22.824
880	0.88	-15.656	-14.482	-14.023	-1.345	-21.228	-11.179	-25.581	-16.525
881	0.881	-2.879	-13.919	-15.979	-2.328	-0.115	-7.865	-8.546	-26.327
882	0.882	-4.614	-14.532	-9.42	-7.177	-2.805	-4.742	3.095	-24.72
883	0.883	-3.046	-16.313	-11.955	-4.672	-0.271	-7.426	1.003	-23.313
884	0.884	-10.19	-14.993	-19.328	-5.462	-2.576	-20.173	2.987	-16.289
885	0.885	-19.072	-19.486	-10.438	-10.314	3.841	-22.477	8.284	-15.253
886	0.886	-29.903	-15.465	-11.616	-12.26	1.941	-24.584	-12.377	-9.36
887	0.887	-8.223	-16.853	-8.537	-20.008	0.238	-22.622	-26.488	-10.392
888	0.888	-5.111	-10.499	-5.647	-8.222	-4.358	-20.854	-29	-25.189
889	0.889	-7.806	-11.3	-9.919	-12.902	-11.472	-44.64	-22.006	-14.629
890	0.89	-31.02	-13.643	-17.292	-20.089	-15.094	-61.663	-19.835	-20.519
891	0.891	-27.919	-11.736	-22.141	-16.429	-13.888	-33.392	-13.938	-25.822
892	0.892	-13.784	-7.108	-9.005	-3.29	-16.949	-59.699	-5.144	-24.357
893	0.893	-21.321	-11.195	-14.829	8.892	-14.02	-69.752	-9.713	-17.268
894	0.894	-18.991	-12.576	-13.102	0.949	-11.498	-22.716	-11.018	-8.43
895	0.895	-33.879	-15.894	-5.175	-20.735	-4.138	64.772	-4.615	-2.495
896	0.896	-16.446	-11.857	-12.339	-11.45	2.634	52.971	-8.072	4.791
897	0.897	-14.109	-15.373	-16.011	-3.122	-3.383	63.804	-2.812	-6.124
898	0.898	-11.979	-13.077	-7.673	-10.661	0.671	14.444	-3.737	-10.468
899	0.899	-6.179	-12.717	-4.566	-12.98	5.504	5.531	0.566	-14.213
900	0.9	-7.913	-15.454	-7.465	-6.589	-4.543	13.676	-1.686	-8.271
901	0.901	-6.361	-15.092	-8.235	-4.638	-8.792	-23.245	-2.197	-7.35
902	0.902	-7.715	-14.34	-10.547	-9.853	-17.69	-110.68	-9.493	-12.23
903	0.903	-8.879	-16.302	-8.608	-5.189	-18.865	-75.03	3.32	-23.704
904	0.904	-14.879	-12.06	-5.312	-15.202	-15.773	-20.767	8.588	-6.341
905	0.905	-17.978	-11.5	-5.882	-8.771	-18.681	8.944	3.968	0.58
906	0.906	-18.946	-15.001	-5.479	-12.21	-19.463	35.717	5.347	-5.872
907	0.907	-21.463	-12.707	-7.788	-19.536	-17.154	43.794	11.754	-11.762
908	0.908	-19.135	-13.891	-8.927	-10.592	-15.23	51.095	8.268	-27.655
909	0.909	-22.619	-7.92	-14.128	-16.56	-17.18	-9.441	-7.797	-8.502
910	0.91	-16.618	-12.198	-10.614	-15.556	-16.607	-50.092	-38.169	-5.994
911	0.911	-18.94	-11.443	-10.005	-16.477	-24.556	-28.136	-58.85	-8.329
912	0.912	-14.098	-14.946	-14.042	-3.265	-23.395	-8.188	-62.507	-27.495
913	0.913	-9.448	-15.542	-12.665	-1.283	-24.356	-2.069	-52.412	-30.056
914	0.914	-0.541	-16.135	-9.341	-6.454	-21.439	-7.337	-30.509	-13.833
915	0.915	-4.212	-13.63	-9.697	-4.861	-22.195	-2.191	-16.357	1.068
916	0.916	-12.527	-12.283	-7.725	-11.967	-16.561	-6.594	-3.569	-8.575
917	0.917	-11.546	-13.45	-13.497	-18.299	-11.703	-2.549	3.39	3.636
918	0.918	-14.436	-16.17	-20.814	-14.755	-1.631	-13.941	18.293	-0.985
919	0.919	-13.649	-19.661	-19.802	-9.463	17.105	-10.899	24.099	-11.064
920	0.92	-15.961	-16.767	-17.249	-10.364	34.866	-8.018	11.918	-17.507
921	0.921	-15.366	-14.07	-16.431	-14.557	23.208	-10.913	-5.487	0.428
922	0.922	-17.281	-12.914	-15.809	-7.128	21.038	-8.657	-12.431	-17.419
923	0.923	-17.84	-18.723	-16.349	7.659	7.471	-6.602	-14.533	-15.133
924	0.924	-19.176	-13.113	-13.401	-2.908	5.729	-8.927	-28.066	3.986
925	0.925	-15.873	-13.698	-12.008	-4.779	-5.303	-10.961	-47.408	6.478
926	0.926	-10.055	-15.627	-16.427	-13.414	-15.373	-12.683	-44.895	-9.786
927	0.927	-12.368	-11.565	-14.649	-24.375	-27.187	-1.627	-23.818	-16.173
928	0.928	-14.29	-3.63	-14.997	-45.982	-16.17	-2.954	-9.705	-10.377
929	0.929	-17.562	-9.627	-8.574	-36.62	-17.53	-1.702	-7.196	1.809
930	0.93	-9.809	-12.718	-11.049	-33.833	-18.708	-7.643	-0.241	19.229
931	0.931	-15.035	-1.868	-10.232	-20.975	-17.576	-8.634	1.857	12.265
932	0.932	-19.858	-0.504	-10.776	-13.931	-16.613	-7.656	7.653	5.895
933	0.933	-15.596	-6.87	-14.013	-15.989	-13.717	-5.092	5.928	3.981
934	0.934	-13.275	-3.372	-12.228	-13.977	-14.494	-7.394	1.304	-18.832
935	0.935	-11.343	-6.444	-12.576	-12.163	-13.721	-7.954	8.479	-34.486
936	0.936	-13.278	-15.33	-11.175	-7.455	-13.141	-12.583	20.304	-54.208
937	0.937	-21.025	-14.144	-13.251	2.678	-16.436	-14.314	15.673	-30.964
938	0.938	-17.923	-21.476	-10.487	14.55	-9.858	-12.939	-0.2	-21.64
939	0.939	-15.013	-26.292	-4.633	0.305	-12.372	-7.475	-6.568	-18.903
940	0.94	-12.493	-16.589	-11.941	-5.435	-8.306	-12.248	-35.558	-16.352
941	0.941	-14.827	-25.47	-5.129	-3.635	-8.887	-10.223	-31.464	-4.69
942	0.942	-16.78	-17.124	-7.61	-11.511	-12.171	-11.85	-20.204	-11.032
943	0.943	-13.494	-14.003	-11.626	-10.087	-8.102	-14.298	-3.142	-16.799
944	0.944	-17.569	-13.014	-15.07	-11.173	-9.453	-19.672	12.55	-21.977
945	0.945	-14.096	-13.767	-16.963	-14.598	-2.092	-13.011	-7.175	-23.477
946	0.946	-15.466	-6.391	-17.505	-17.653	-1.11	-10.354	-24.965	-13.372
947	0.947	-8.879	-9.269	-25.422	-14.7	-5.93	-12.583	-36.572	-4.452
948	0.948	-4.038	-11.759	-12.233	-4.967	0.065	-1.677	-38.695	-15.286
949	0.949	-17.197	-10.956	-10.442	-8.592	-12.151	-0.135	-44.5	-16.607
950	0.95	-15.256	-15.771	-5.758	-12.022	-3.473	-7.314	-28.636	-20.21
951	0.951	-13.514	-15.167	-12.881	-0.164	-11.434	-11.016	-13.739	-26.123
952	0.952	-11.967	-15.722	-3.946	1.418	-4.282	-14.56	3.673	-12.107
953	0.953	-13.321	-20.529	-9.913	-17.329	-7.968	-22.031	-3.299	-10.101
954	0.954	-12.162	-15.856	-12.978	-19.804	-1.974	-15.329	7.355	-15.279
955	0.955	-13.328	-15.237	-15.847	-17.436	1.117	-17.868	1.571	2.204
956	0.956	-14.308	-10.364	-13.303	-6.732	5.95	-8.957	3.314	23.379
957	0.957	-17.22	-13.631	-12.509	-16.363	-7.203	-14.942	14.309	-19.131
958	0.958	-12.972	-7.025	-14.443	-7.629	-12.991	-11.835	7.092	-25.073
959	0.959	-17.047	-13.006	-17.734	-2.953	-21.677	-22.674	-12.518	-19.627
960	0.96	-16.49	-15.3	-17.158	-7.194	-13.715	-44.421	-20.906	-14.589
961	0.961	-18.443	-13.337	-9.247	-13.561	-17.942	-66.385	-13.424	-10.139
962	0.962	-17.873	-16.601	-8.12	-12.376	-16.751	-46.707	-20.415	18.896
963	0.963	-18.265	-13.672	-11.227	-11.367	-20.194	-49.268	-22.548	0.102
964	0.964	-15.934	-14.025	-10.213	-8.419	-17.051	-65.57	-16.728	-23.712
965	0.965	-17.089	-16.317	-12.704	-12.644	-14.099	-42.191	-4.51	-39.341
966	0.966	-18.244	-15.9	-11.921	-14.936	-8.051	4.811	9.869	-25.057
967	0.967	-15.547	-13.939	-15.388	-16.854	4.208	92.257	0.296	-17.349
968	0.968	-17.684	-13.525	-15.962	-12.207	30.597	127.843	-4.806	17.766
969	0.969	-13.242	-13.305	-10.545	-18.769	26.991	73.621	-9.337	42.99
970	0.97	-19.248	-8.837	-12.483	-16.22	16.992	43.977	-16.402	29.534
971	0.971	-18.482	-10.746	-9.182	-13.889	7.749	88.652	-28.161	0.587
972	0.972	-16.555	-12.462	-10.92	-5.942	-11.986	80.497	-23.49	-10.481
973	0.973	-14.63	-14.952	-13.428	-6.902	-24.759	13.707	-10.52	-7.043
974	0.974	-14.053	-10.479	-8.967	-7.854	-22.433	-67.02	-8.786	-22.578
975	0.975	-9.215	-17.034	-4.897	-13.846	-16.039	-142.91	-0.86	-36.546
976	0.976	-11.147	-14.49	-9.729	-11.513	-17.973	-113.33	9.209	-33.873
977	0.977	-11.722	-13.694	-7.789	-8.034	-16.244	-86.653	8.063	-26.778
978	0.978	-11.328	-14.252	-6.039	-8.624	-14.718	-94.802	-2.738	-33.057
979	0.979	-11.716	-17.511	-13.971	-15.228	-10.465	-43.154	-1.318	-27.167
980	0.98	-8.809	-15.753	-15.121	-17.744	-11.627	30.749	5.144	-14.887
981	0.981	-14.797	-10.901	-9.893	-13.668	-15.114	1.116	-3.101	-25.806
982	0.982	-10.539	-19.597	-18.796	-13.061	-16.077	-25.621	-19.098	-18.547
983	0.983	-8.216	-13.59	-12.799	-16.321	-17.03	-1.264	-26.013	-12.133
984	0.984	-14.796	-18.812	-13.768	-14.568	-19.524	-8.638	-19.595	-1.314
985	0.985	-22.724	-12.037	-12.807	-11.092	-13.873	-2.078	-21.508	2.947
986	0.986	-21.75	-14.554	-18.812	-16.514	-13.252	3.907	-30.199	4.121
987	0.987	-12.845	-12.24	-18.043	-18.443	-16.489	-1.525	-19.157	-9.027
988	0.988	-14.003	-7.405	-11.471	-15.145	-20.495	-16.624	-32.134	-10.722
989	0.989	-14.965	-12.065	-13.991	-11.062	-20.818	-39.461	-33.907	-6.023
990	0.99	-17.854	-10.339	-13.224	-8.535	-16.309	-51.831	-16.537	-18.976
991	0.991	-6.42	-10.733	-12.655	-6.188	-14.525	-33.036	-14.294	-13.75
992	0.992	-7.957	-9.39	-13.242	-7.321	-11.999	-2.04	-3.714	-2.767
993	0.993	-9.292	-11.513	-11.513	-8.494	-4.665	18.698	2.067	-4.185
994	0.994	-8.113	-11.895	-12.882	-5.793	-3.733	22.41	0.321	-0.603
995	0.995	-14.095	-15.375	-5.543	-10.035	-4.745	19.148	1.873	5.35
996	0.996	-17.174	-13.243	1.793	-9.44	-4.004	22.27	3.216	21.438
997	0.997	-12.321	-16.915	-12.926	-10.791	8.167	25.006	2.03	14.548
998	0.998	-11.523	-15.56	-23.595	-14.074	20.347	27.551	0.833	-17.343
999	0.999	-13.814	-11.494	-13.924	-16.958	21.896	15.982	3.893	-49.15
1000	1	-13.214	-12.849	-15.678	-10.958	3.113	13.892	-2.922	-44.871
1001	1.001	-13.773	-14.211	-14.137	2.195	-14.701	8.134	-7.184	-33.444
1002	1.002	-17.821	-17.121	-15.5	0.266	-17.05	-0.524	-12.787	-23.238
1003	1.003	-18.188	-15.193	-14.348	-11.92	-14.949	1.071	-17.614	-7.428
1004	1.004	-19.519	-19.463	-15.523	-22.968	-9.179	2.465	-23.633	-10.009
1005	1.005	-14.656	-14.635	-12.443	-27.231	-7.449	-9.285	-11.45	-17.441
1006	1.006	-16.568	-8.643	-7.62	-15.424	-15.389	-7.679	14.86	-10.355
1007	1.007	-15.966	-10.974	2.041	-4.384	-16.735	-14.768	26.09	-8.107
1008	1.008	-12.459	-6.142	-1.649	-3.049	-15.575	-15.85	16.042	5.519
1009	1.009	-5.081	-12.146	-5.148	0.608	-16.749	-9.773	0.368	31.892
1010	1.01	-6.021	-16.214	8.77	-2.884	-13.674	-17.057	-19.401	28.223
1011	1.011	-14.898	-14.293	10.69	-8.138	-14.667	-21.835	-52.925	11.169
1012	1.012	-16.035	-17.594	-15.636	-14.945	-17.22	-17.522	-48.515	14.206
1013	1.013	-23.362	-21.674	-57.249	-19.222	-16.489	-15.111	-36.194	0.005
1014	1.014	-16.564	-18.198	-29.586	-13.635	-11.7	-25.865	-17.477	-33.591
1015	1.015	-20.797	-14.914	-14.496	-11.715	-8.471	-30.438	-27.567	-102.404
1016	1.016	-11.872	-10.861	-18.956	-8.449	-16.259	-28.985	-49.454	-92.546
1017	1.017	-15.333	-13.385	-14.9	-1.888	-13.188	-27.682	-52.167	-11.879
1018	1.018	-16.273	-14.747	-11.228	-13.323	-8.356	-23.99	-28.956	-1.115
1019	1.019	-17.218	-9.913	-7.947	-21.274	4.825	-18.557	-13.288	-30.739
1020	1.02	-16.416	-14.563	-17.236	-2.519	18.387	-17.457	12.235	-21.83
1021	1.021	-14.069	-12.827	-8.915	-10.086	27.103	-19.9	8.897	-62.498
1022	1.022	-13.457	-13.223	-11.425	-3.135	12.784	-19.052	18.119	-55.228
1023	1.023	-18.074	-13.625	-13.754	-5.274	-8.524	-12.429	20.773	-35.383
1024	1.024	-18.636	-13.253	-7.381	-11.091	-16.89	-11.674	7.961	-29.481
1025	1.025	-17.261	-15.97	-9.328	-16.335	-19.464	-9.46	-13.162	-24.184
1026	1.026	-13.951	-13.265	-11.076	-11.707	-12.576	-7.695	-10.465	-9.216
1027	1.027	-16.846	-11.717	-12.628	-13.078	-10.56	-7.231	-7.962	4.203
1028	1.028	-10.839	-15.011	-8.378	-11.942	-12.618	-5.538	-19.591	24.781
1029	1.029	-16.84	-10.176	-12.05	-17.966	-14.47	-5.969	-26.016	20.961
1030	1.03	-16.076	-12.115	-8.584	-18.961	-9.919	-11.374	-20.252	3.794
1031	1.031	-11.243	-6.702	-7.637	-18.029	-14.23	-4.716	-11.563	0.561
1032	1.032	-13.182	-7.276	-8.62	-13.811	-17.951	-5.455	-0.555	42.989
1033	1.033	-9.126	-11.927	-12.904	-1.653	-19.143	-9.512	6.556	61.029
1034	1.034	-12.624	-11.346	-7.297	10.502	-28.845	-10.067	2.831	10.948
1035	1.035	-12.257	-13.861	-10.8	2.534	-25.2	-12.024	3.965	-9.128
1036	1.036	-10.161	-15.208	-11.395	-7.576	-28.701	-13.782	7.035	-15.265
1037	1.037	-16.194	-18.109	-10.834	-6.468	-29.682	-17.271	9.898	-20.832
1038	1.038	-13.695	-12.107	-13.367	-14.818	-24.873	-14.003	5.617	-15.963
1039	1.039	-17.773	-12.878	-7.958	-22.206	-16.951	-18.88	7.903	15.8
1040	1.04	-15.854	-12.101	-12.82	-36.933	-0.898	-22.232	9.808	19.697
1041	1.041	-13.944	-14.036	-12.264	-34.83	20.184	-21.717	-0.263	53.568
1042	1.042	-20.539	-20.035	-11.704	-5.815	34.293	-15.955	-21.94	39.825
1043	1.043	-14.566	-15.978	-14.248	-9.92	36.794	-15.212	-25.028	43.691
1044	1.044	-16.922	-14.048	-14.659	-28.748	29.827	-8.649	-22.31	-13.227
1045	1.045	-13.469	-14.635	-13.519	-25.51	14.927	1.007	-24.828	-70.327
1046	1.046	-11.573	-11.742	-17.214	-16.277	-2.491	2.13	-22.509	-92.601
1047	1.047	-15.683	-13.107	-9.872	-13.62	-18.753	-1.386	-16.137	-45.979
1048	1.048	-19.206	-16.406	-15.123	-16.189	-25.13	-4.518	-10.346	-113.351
1049	1.049	-17.891	-14.282	-8.386	-4.639	-23.172	-1.658	-5.142	-158.274
1050	1.05	-16.774	-12.339	-10.93	-2.578	-17.922	-14.884	-19.489	-117.794
1051	1.051	-10.815	-12.719	-16.565	-8.453	-9.981	-16.907	-17.587	-51.139
1052	1.052	-13.37	-11.935	-10.009	-10.246	-5.729	-11.782	-8.907	-24.561
1053	1.053	-17.482	-11.15	-12.552	-5.653	-4.566	-7.259	5.398	-16.591
1054	1.054	-16.944	-10.368	-11.8	-15.791	-22.563	-11.633	-4.303	-9.432
1055	1.055	-16.41	-11.912	-15.302	-17.034	-25.095	-12.89	-13.01	-3.055
1056	1.056	-14.714	-8.413	-12.03	-13.633	-32.121	-14.157	-27.283	2.742
1057	1.057	-17.273	-14.787	-13.786	2.366	-30.076	-21.606	-29.158	-2.884
1058	1.058	-15	-12.262	-12.444	4.641	-20.482	-14.923	-23.886	12.033
1059	1.059	-19.102	-17.861	-12.851	-6.056	-15.326	-12.487	-12.83	43.837
1060	1.06	-15.652	-11.277	-12.488	3.562	-4.349	-13.335	-5.651	56.125
1061	1.061	-15.299	-12.049	-13.662	-1.728	2.777	-13.989	-1.971	67.325
1062	1.062	-16.513	-11.273	-14.841	-12.829	6.432	-14.644	11.168	70.631
1063	1.063	-13.842	-16.108	-11.984	-8.649	7.59	-5.809	-1.015	61.406
1064	1.064	-11.958	-16.692	-15.739	-15.116	14.949	0.514	-18.41	18.823
1065	1.065	-11.806	-13.784	-14.423	-11.704	2.192	-0.711	-16.062	-72.738
1066	1.066	-12.622	-14.159	-13.284	-17.007	-13.659	-5.986	-18.16	-33.338
1067	1.067	-15.559	-13.76	-17.758	-18.048	-21.586	-15.316	-20.095	2.205
1068	1.068	-13.08	-15.878	-12.359	-13.866	-27.948	-20.184	-25.309	-30.316
1069	1.069	-15.245	-14.707	-15.86	-16.292	-29.836	-22.706	-14.211	-40.181
1070	1.07	-17.212	-11.215	-15.294	-11.574	-31.53	-10.509	1.795	-31.293
1071	1.071	-20.916	-11.59	-17.635	-11.856	-33.021	1.696	9.7	-12.503
1072	1.072	-15.529	-8.878	-8.743	-12.534	-22.892	-2.94	3.413	-20.63
1073	1.073	-8.979	-10.802	-5.075	-14.351	-5.811	-12.992	-2.285	-13.257
1074	1.074	-11.521	-15.053	-6.251	-9.577	10.486	6.577	-10.918	-6.624
1075	1.075	-10.769	-20.465	-9.355	-16.964	29.686	20.726	-18.808	-12.572
1076	1.076	-5.953	-19.882	-16.136	-14.079	47.521	18.227	-11.638	-7.1
1077	1.077	-10.616	-15.234	-11.888	-6.17	45.222	-2.844	-12.815	-1.993
1078	1.078	-6.571	-14.646	-20.801	-9.31	26.071	-0.12	-4.516	2.544
1079	1.079	-4.062	-15.031	-7.649	-12.262	8.267	-2.621	-3.57	-1.435
1080	1.08	-11.423	-11.732	-5.921	-8.054	-26.747	-9.571	-18.278	2.35
1081	1.081	-18.788	-17.534	-7.479	-2.479	-31.746	-7.436	-20.396	-0.81
1082	1.082	-13.955	-11.911	-6.139	-9.082	-36.169	-9.371	-6.84	2.42
1083	1.083	-9.702	-12.491	-17.955	-9.88	-32.093	-11.112	-8.565	-0.136
1084	1.084	-13.763	-15.783	-6.943	-12.211	-20.864	12.69	-16.462	-7.569
1085	1.085	-10.278	-15.207	-11.206	-1.379	-24.154	2.619	-12.185	-14.499
1086	1.086	-9.697	-11.728	-10.049	-2.951	-21.042	-13.067	-3.274	-12.408
1087	1.087	-18.593	-11.345	-11.217	-24.666	-6.894	-10.363	-4.428	-14.425
1088	1.088	-22.272	-8.444	-12.186	-15.404	-19.625	-12.882	-1.335	-12.724
1089	1.089	-21.112	-14.439	-3.287	-23.753	-17.24	-10.553	-2.303	-14.252
1090	1.09	-15.884	-10.177	-4.45	-16.238	-6.527	-12.662	-6.562	-7.018
1091	1.091	-16.849	-12.495	-9.68	-23.248	-0.646	-14.569	-8.888	-0.543
1092	1.092	-12.585	-5.915	-4.841	-4.112	-2.297	-5.826	-9.488	3.038
1093	1.093	-10.264	-11.916	-9.094	3.443	-10.141	-13.733	-7.596	8.324
1094	1.094	-15.089	-11.143	-13.153	-3.528	-11.41	-17.959	-3.566	-6.323
1095	1.095	-14.495	-10.56	-12.568	-5.665	-10.182	-16.765	-4.952	0.09
1096	1.096	-11.57	-9.981	-14.493	-11.47	-6.657	-27.571	0.432	2.028
1097	1.097	-15.032	-12.878	-15.062	-13.191	-11.859	-28.897	-4.434	-6.652
1098	1.098	-14.625	-15.39	-12.529	-8.535	-16.685	-27.723	-3.877	-30.366
1099	1.099	-14.991	-20.806	-11.158	-7.201	-20.935	-21.722	-2.154	-81.798
1100	1.1	-16.899	-20.229	-15.965	-3.576	-20.14	-9.915	-4.688	-89.132
1101	1.101	-18.805	-20.811	-14.003	-11.971	-18.182	-8.378	-12.077	-42.203
1102	1.102	-13.932	-21.395	-11.081	-17.276	-20.077	-1.229	-23.908	0.535
1103	1.103	-17.382	-14.431	-14.536	-8.438	-11.137	-7.626	-15.973	39.428
1104	1.104	-14.065	-13.47	-16.832	-9.606	8.43	-23.312	-34.714	34.588
1105	1.105	-11.13	-17.733	-13.9	-10.482	39.588	-21.201	-52.488	21.223
1106	1.106	-14.58	-10.385	-14.263	-15.263	43.65	-23.161	-36.227	25.471
1107	1.107	-9.13	-11.358	-10.752	-19.477	32.412	-24.922	-17.081	-0.662
1108	1.108	-17.029	-12.143	-10.338	-15.359	15.356	-26.496	-9.574	-31.445
1109	1.109	-16.025	-9.829	-12.244	-10.472	-0.347	-19.34	-16.593	-35.315
1110	1.11	-16.961	-11.774	-14.152	-9.84	-14.504	-18.178	-14.488	-91.81
1111	1.111	-8.989	-9.84	-12.572	-11.51	-22.063	-12.177	-8.681	-116.016
1112	1.112	-20.757	-13.911	-10.604	-8.943	-33.658	-9.075	-17.378	-123.193
1113	1.113	-12.791	-9.074	-8.057	-9.305	-31.502	-6.172	-9.43	-49.105
1114	1.114	-14.107	-13.719	-12.862	-10.456	-29.559	-6.951	6.431	-39.117
1115	1.115	-15.228	-15.459	-12.249	-4.428	-24.329	-14.315	-4.244	-12.381
1116	1.116	-14.033	-12.945	-14.146	-6.915	-16.417	-11.429	9.289	11.913
1117	1.117	-13.026	-14.109	-11.198	-2.812	-23.626	-10.671	4.049	33.936
1118	1.118	-13.96	-13.718	-10.773	8.064	-32.585	-19.602	-19.766	27.399
1119	1.119	-16.443	-10.822	-11.113	12.752	-19.494	-16.151	-57.529	21.55
1120	1.12	-17.188	-16.829	-13.974	-3.078	-17.831	-15.236	-52.526	5.225
1121	1.121	-10.581	-8.892	-13.541	-5.172	-22.556	-8.505	-2.252	0.231
1122	1.122	-11.331	-16.244	-16.206	-18.671	-21.259	-4.285	-8.907	4.746
1123	1.123	-16.917	-13.332	-11.32	-27.319	-24.971	-6.65	9.18	0.634
1124	1.124	-17.465	-12.558	-13.206	-51.075	-23.825	-3.225	14.507	11.697
1125	1.125	-14.145	-11.786	-13.744	-54.319	-9.891	2.744	19.502	14.812
1126	1.126	-13.531	-11.208	-13.121	-32.424	3.663	-2.896	33.085	5.46
1127	1.127	-13.891	-14.503	-11.731	-12.665	15.864	3.66	29.116	2.847
1128	1.128	-18.316	-12.761	-11.304	-5.087	17.404	2.84	10.432	10.503
1129	1.129	-20.035	-15.272	-9.145	-7.377	1.505	-2.812	-13.304	-19.686
1130	1.13	-13.051	-12.949	-9.495	-13.732	-9.184	1.992	-16.367	-48.43
1131	1.131	-14.001	-15.843	-5.972	-19.502	-7.326	7.941	-8.028	-44.521
1132	1.132	-14.773	-9.844	-10.77	-10.753	4.787	2.274	-10.54	-27.331
1133	1.133	-17.086	-12.348	-7.445	-12.284	9.37	-1.256	-26.778	7.221
1134	1.134	-16.49	-11.561	-14.001	-8.012	5.071	0.637	-16.123	20.898
1135	1.135	-14.552	-13.487	-16.486	-1.608	-3.846	-1.127	-10.312	58.558
1136	1.136	-16.288	-15.417	-12.391	1.906	-7.35	-6.965	-12.058	73.734
1137	1.137	-12.798	-17.146	-15.848	-7.741	-21.314	-11.072	-7.412	23.504
1138	1.138	-10.476	-16.754	-13.886	-11.415	-27.162	-15.956	-17.485	-23.257
1139	1.139	-14.547	-17.134	-9.79	-7.924	-21.985	-26.076	-18.642	-41.385
1140	1.14	-12.038	-15.976	-10.146	-4.833	-14.07	-30.372	-17.478	-46.744
1141	1.141	-12.428	-13.265	-13.41	-11.594	-15.429	-26.738	-14.382	-31.571
1142	1.142	-9.529	-15.194	-14.55	-12.354	-14.262	-13.615	-9.554	-17.963
1143	1.143	-15.526	-12.288	-14.141	-4.961	-17.75	-15.38	-15.573	-21.96
1144	1.144	-16.303	-12.68	-11.42	-11.691	-14.671	-10.784	-11.535	-33.108
1145	1.145	-18.634	-10.737	-12.959	-12.433	-11.774	-6.564	-8.081	-36.318
1146	1.146	-15.153	-14.999	-14.885	-16.467	-10.984	-7.746	-8.694	-45.494
1147	1.147	-15.735	-14.43	-11.783	-5.616	-11.735	-1.767	-6.979	-37.027
1148	1.148	-16.325	-15.793	-13.712	18.179	-8.228	-0.821	-7.407	-24.15
1149	1.149	-18.853	-8.446	-18.742	41.936	-12.84	-3.72	-6.083	-3.066
1150	1.15	-16.535	-9.419	-14.086	44.994	-7.393	-6.206	-3.964	-5.997
1151	1.151	-16.156	-10.408	-11.18	30.848	-13.934	-8.483	-9.987	1.346
1152	1.152	-15.78	-11.196	-11.561	7.637	-7.894	-6.493	-23.177	-1.075
1153	1.153	-12.304	-8.891	-11.164	-39.335	4.341	-6.995	-36.778	-3.202
1154	1.154	-15.219	-10.841	-12.314	-113.178	6.144	-6.356	-38.547	2.703
1155	1.155	-14.846	-12.79	-8.631	-63.775	4.676	-4.96	-17.837	-2.474
1156	1.156	-11.375	-12.232	-9.009	-37.016	9.032	-11.294	-9.514	-10.393
1157	1.157	-16.227	-13.61	-9.385	-28.837	18.029	-11.997	13.668	-17.58
1158	1.158	-14.302	-13.248	-9.76	-21.446	21.592	-22.569	22.919	-24.106
1159	1.159	-12.579	-16.184	-8.588	-27.977	18.551	-23.856	3.145	-23.205
1160	1.16	-15.107	-17.376	-11.481	-33.925	3.887	-22.631	-14.683	-7.451
1161	1.161	-13.767	-13.92	-12.641	-17.434	-19.497	-23.73	-21.666	-19.331
1162	1.162	-10.876	-16.841	-10.695	-2.297	-28.753	-18.423	-15.33	-21.513
1163	1.163	-14.578	-20.54	-10.492	11.29	-14.595	-7.496	-9.559	-11.862
1164	1.164	-15.949	-20.183	-12.414	-9.378	-12.03	-3.137	-4.309	14.575
1165	1.165	-11.906	-13.651	-14.344	-5.683	-5.003	-4.222	-15.242	41.142
1166	1.166	-17.73	-12.733	-18.013	-15.739	1.446	-12.474	-13.786	24.418
1167	1.167	-15.43	-17.042	-13.177	-12.668	-0.414	-9.318	-14.846	-22.382
1168	1.168	-13.512	-9.741	-15.108	-9.97	4.89	-8.286	-3.951	-122.973
1169	1.169	-12.951	-8.82	-13.373	-7.416	9.607	4.913	6.107	-79.634
1170	1.17	-13.551	-14.858	-14.729	-0.357	8.329	3.012	23.095	12.641
1171	1.171	-13.185	-15.679	-13.379	-10.958	-11.15	1.328	39.333	0.986
1172	1.172	-12.81	-19.202	-10.476	-20.606	-19.432	-3.259	41.503	76.983
1173	1.173	-13.989	-13.248	-10.864	-8.41	-21.936	-1.844	12.528	146.196
1174	1.174	-15.944	-14.068	-8.15	-3.762	-24.25	-13.591	-41.611	119.636
1175	1.175	-19.446	-16.054	-12.41	6.296	-22.117	-11.982	-93.263	-2.351
1176	1.176	-12.873	-12.816	-11.829	9.99	-20.164	-21.975	-113.232	-124.737
1177	1.177	-17.724	-12.286	-13.183	1.75	-18.393	-20.757	-82.87	-108.789
1178	1.178	-13.48	-15.822	-9.886	-5.523	-22.987	-21.866	-44.184	-151.947
1179	1.179	-11.174	-11.429	-7.753	-8.314	-24.274	-24.928	-8.965	-191.529
1180	1.18	-19.122	-16.904	-11.416	-10.74	-17.84	-14.062	-4.527	-108.325
1181	1.181	-11.773	-13.47	-14.701	-11.438	-11.797	-6.873	7.825	-32.691
1182	1.182	-14.682	-18.17	-10.63	-0.531	-19.111	-13.25	4.09	16.444
1183	1.183	-17.205	-18.8	-11.978	-2.011	-21.971	-14.425	7.29	-10.417
1184	1.184	-11.601	-17.495	-9.648	-9.095	-26.187	-13.475	4.085	-2.382
1185	1.185	-13.541	-13.089	-14.488	-12.695	-15.504	-12.518	12.333	19.574
1186	1.186	-15.485	-16.045	-11.206	-16.114	0.383	-13.308	9.788	12.922
1187	1.187	-16.074	-11.259	-12.948	-8.682	19.536	-4.436	12.114	18.904
1188	1.188	-12.598	-11.886	-17.785	-5.707	11.979	3.85	-2.721	24.359
1189	1.189	-12.21	-9.028	-11.786	-1.407	-9.126	-7.987	-4.591	19.347
1190	1.19	-11.047	-11.59	-11.01	-10.274	-11.84	-3.371	-6.271	5.766
1191	1.191	-12.98	-18.018	-12.944	-16.22	-14.363	-7.632	-1.592	18.133
1192	1.192	-15.687	-12.054	-11.011	-21.391	-7.413	-8.771	2.692	6.881
1193	1.193	-10.846	-11.317	-8.108	-20.377	-1.036	6.919	6.396	-3.248
1194	1.194	-12.778	-22.186	-10.619	-17.823	-10.714	-3.746	7.594	-19.055
1195	1.195	-17.419	-11.18	-11.001	-17.02	-22.898	-13.421	2.426	-38.944
1196	1.196	-16.836	-6.945	-8.873	-9.067	-21.348	-15.145	-2.308	-56.855
1197	1.197	-13.354	-13.361	-10.809	7.007	-19.996	-7.212	2.053	-21.914
1198	1.198	-12	-16.876	-6.546	32.773	-23.678	-20.214	-10.036	53.734
1199	1.199	-18.574	-19.999	-14.478	15.799	-15.372	-28.966	-25.798	173.099
1200	1.2	-17.607	-5.308	-10.991	-5.986	-16.377	-24.349	-15.073	125.434
1201	1.201	-15.087	-11.717	-11.955	-37.052	-9.648	-25.703	-13.106	53.263
1202	1.202	-14.313	-9.798	-12.919	-66.027	-8.918	-34.615	-0.921	-12.52
1203	1.203	-13.723	-8.076	-17.173	-69.668	-13.019	-16.61	-15.283	-72.138
1204	1.204	-10.424	-9.638	-13.107	-31.944	-12.462	-9.048	-44.353	-39.628
1205	1.205	-10.997	-8.304	-12.52	-26.976	-10.545	-11.365	-40.333	-29.782
1206	1.206	-14.473	-4.644	-14.452	-22.544	-13.476	-21.996	16.321	-3.099
1207	1.207	-14.85	-8.14	-12.706	-10.158	-16.019	-16.17	24.4	53.76
1208	1.208	-13.677	-5.049	-12.315	-13.85	-10.625	-7.452	17.022	105.379
1209	1.209	-18.886	-9.886	-13.669	-10.565	-12.598	3.577	-2.896	111.931
1210	1.21	-15.387	-15.882	-7.861	-1.27	-9.372	4.94	-8.866	20.367
1211	1.211	-13.441	-23.225	-15.216	-3.948	-8.894	-6.877	18.825	-150.744
1212	1.212	-11.685	-22.243	-12.313	-1.36	-6.501	-11.54	-6.295	-127.568
1213	1.213	-13.023	-12.554	-14.828	-3.589	-11.072	-18.703	-47.472	-148.701
1214	1.214	-10.685	-3.643	-12.5	11.397	-10.573	0.89	-86.142	-206.405
1215	1.215	-15.516	-7.108	-13.084	17.258	-2.722	-1.769	-81.098	-188.997
1216	1.216	-10.858	-6.111	-7.081	33.175	-3.97	5.808	-58.29	-77.721
1217	1.217	-14.911	-8.99	-11.144	14.006	-9.304	-1.151	-20.772	-63.374
1218	1.218	-14.506	-14.96	-3.203	-24.554	-4.59	9.472	14.459	-23.91
1219	1.219	-15.851	-20.543	-10.556	-63.291	3.206	11.358	18.924	-12.188
1220	1.22	-14.676	-17.023	-9.585	-28.134	10.453	-11.531	6.522	-23.039
1221	1.221	-16.611	-17.575	-13.842	-14.664	25.067	-8.511	-4.749	-13.102
1222	1.222	-13.128	-18.122	-14.609	-2.357	39.854	-11.298	-21.828	-4.154
1223	1.223	-15.26	-15.577	-14.03	-6.082	30.058	-13.896	-6.19	-28.434
1224	1.224	-16.428	-11.09	-10.756	-9.356	24.712	-16.285	13.495	-6.263
1225	1.225	-20.688	-10.475	-12.51	-18.675	13.577	-22.713	46.872	0.309
1226	1.226	-14.9	-12.955	-12.915	-44.254	3.418	-16.936	23.901	18.435
1227	1.227	-14.132	-14.266	-16.232	-20.451	-16.211	-11.742	3.044	68.162
1228	1.228	-14.727	-9.383	-13.35	-36.166	-36.02	-3.823	-31.125	128.442
1229	1.229	-16.655	-12.636	-19.368	-16.482	-33.564	-8.074	-35.634	152.507
1230	1.23	-16.083	-16.655	-11.452	-8.989	-35.929	-9.219	-14.955	115.277
1231	1.231	-15.722	-13.126	-12.445	-6.728	-29.573	3.972	11.353	81.721
1232	1.232	-15.351	-13.461	-15.392	-0.41	-23.798	9.24	28.402	26.965
1233	1.233	-14.188	-15.546	-14.654	-10.135	-22.096	1.355	25.323	-9.676
1234	1.234	-16.136	-17.438	-10.628	-8.455	-26.787	-8.647	-0.211	-2.77
1235	1.235	-10.331	-11.585	-7.189	2.515	-16.78	-9.744	-31.181	-20.696
1236	1.236	-12.662	-13.862	-10.52	-10.541	-2.513	-6.196	-51.903	-70.383
1237	1.237	-10.73	-17.296	-14.631	-15.874	-12.245	-7.115	-86.014	-144.087
1238	1.238	-16.735	-15.311	-9.839	4.757	-14.056	-13.841	-72.537	-134.04
1239	1.239	-19.063	-13.519	-10.477	7.37	-12.601	-21.733	-51.911	-71.345
1240	1.24	-17.14	-13.859	-9.95	-10.522	-5.531	-37.756	-17.948	-63.059
1241	1.241	-16.564	-16.134	-11.357	-17.598	-1.926	-44.684	-4.521	-25.998
1242	1.242	-14.83	-13.964	-12.763	-11.351	-10.296	-21.244	-0.579	20.937
1243	1.243	-18.325	-15.079	-15.708	-1.794	-19.985	7.046	-11.901	63.576
1244	1.244	-17.949	-18.515	-13.046	-3.658	-23.66	-11.66	-22.022	58.164
1245	1.245	-15.836	-16.35	-10.385	0.839	-15.358	-21.678	-50.357	12.665
1246	1.246	-9.85	-12.623	-11.211	-0.646	-12.284	-5.967	-39.191	-5.522
1247	1.247	-10.632	-9.285	-13.972	-9.641	-13.271	19.622	-29.169	-44.228
1248	1.248	-16.25	-13.309	-12.871	-22.9	-3.623	16.378	-26.118	-8.98
1249	1.249	-11.416	-13.66	-16.403	-35.141	5.25	-5.463	-0.647	13.949
1250	1.25	-13.367	-9.177	-11.043	-46.191	8.72	-30.974	37	-48.386
1251	1.251	-9.315	-15.714	-10.516	-30.325	-3.075	-20.852	52.01	-39.381
1252	1.252	-17.254	-11.418	-11.148	-32.493	-7.683	-30.1	56.353	-14.983
1253	1.253	-13.777	-13.707	-10.625	-19.005	-14.773	-32.776	35.517	-22.395
1254	1.254	-14.759	-8.833	-15.521	-13.845	-21.093	-19.95	31.652	-2.554
1255	1.255	-13.8	-12.093	-10.925	3.561	-17.549	-22.211	41.518	-8.608
1256	1.256	-14.587	-13.811	-13.877	10.52	-18.448	-28.545	32.085	-3.24
1257	1.257	-18.669	-18.627	-13.542	25.42	-17.405	-14.93	12.317	1.767
1258	1.258	-19.268	-19.193	-13.203	15.746	-11.346	-9.658	-26.166	-21.038
1259	1.259	-17.353	-19.761	-13.639	-3.606	0.892	-14.265	-53.792	-16.953
1260	1.26	-14.474	-22.276	-13.296	-26.819	13.099	7.48	-48.696	1.762
1261	1.261	-15.847	-16.863	-16.048	-42.483	8.431	10.675	-62.213	4.897
1262	1.262	-16.251	-14.935	-14.546	-45.185	-0.509	1.255	-49.813	-4.686
1263	1.263	-17.618	-10.289	-17.878	-27.37	-19.294	-29.855	-31.053	-2.225
1264	1.264	-11.829	-15.702	-11.341	-20.4	-11.722	-25.754	-7.294	-4.962
1265	1.265	-14.17	-15.108	-18.154	-14.006	-4.707	-6.908	14.509	-2.843
1266	1.266	-16.124	-9.101	-17.034	20.442	14.507	3.2	7.134	-44.371
1267	1.267	-19.428	-14.704	-16.297	41.738	17.087	25.081	-24	-38.012
1268	1.268	-10.538	-8.115	-12.272	16.175	24.115	39.238	-19.889	-32.212
1269	1.269	-14.227	-14.119	-12.88	33.157	-7.75	36.729	6.5	-30.451
1270	1.27	-5.924	-10.064	-12.329	29.984	-21.224	39.04	30.355	-19.44
1271	1.271	-6.903	-13.56	-15.265	10.212	-17.069	24.107	21.095	-12.32
1272	1.272	-7.885	-10.284	-7.363	-28.321	-13.29	14.384	-4.392	-16.02
1273	1.273	-7.118	-10.881	0.931	-67.049	-9.904	-5.038	-21.34	1.988
1274	1.274	-14.489	-9.543	-4.314	-21.583	-19.134	-33.329	-18.138	40.568
1275	1.275	-5.611	-11.88	-5.303	-15.608	-16.387	-37.024	-15.325	-20.278
1276	1.276	-11.626	-14.799	-1.061	-43.314	-18.896	-33.757	2.592	20.446
1277	1.277	-10.665	-14.425	-9.976	-18.214	-21.238	-36.872	4.973	116.855
1278	1.278	-25.379	-10.952	-11.149	-13.79	-23.432	-45.2	-1.378	103.683
1279	1.279	-10.491	-13.089	-12.122	-17.885	-29.347	-42.686	-3.319	44.071
1280	1.28	-4.696	-17.556	-11.164	-14.211	-24.226	-35.72	-19.187	-31.817
1281	1.281	-9.935	-18.158	0.251	-10.897	-13.274	-33.586	-38.303	-179.956
1282	1.282	-27.358	-13.34	-7.681	-20.143	-6.132	-35.507	-40.738	-201.199
1283	1.283	-15.75	-12.775	-9.038	-11.783	0.257	-37.233	-33.688	-182.238
1284	1.284	-22.133	-13.38	-5.353	-19.32	8.587	-29.298	-22.977	-95.009
1285	1.285	-16.335	-9.917	-13.667	1.789	13.819	-22.181	-13.275	-47.662
1286	1.286	-21.558	-15.354	-8.428	10.114	20.609	-5.213	6.089	-33.633
1287	1.287	-20.009	-11.894	-11.323	-13.121	33.794	1.696	13.641	5.511
1288	1.288	-15.747	-15.21	-7.053	2.564	31.88	8.012	2.033	-6.697
1289	1.289	-12.068	-11.165	-7.81	-5.749	5.587	-1.765	8.477	3.74
1290	1.29	-18.068	-14.664	-11.27	1.855	-13.165	-0.131	18.235	32.973
1291	1.291	-17.096	-15.072	-14.534	18.153	-30.172	7.696	13.129	23.716
1292	1.292	-16.125	-14.704	-19.93	-5.238	-45.826	-5.347	-10.554	31.566
1293	1.293	-13.605	-16.654	-15.072	-2.109	-43.107	-21.259	-41.415	53.511
1294	1.294	-11.28	-14.739	-15.629	17.668	-25.305	-10.636	-20.624	46.991
1295	1.295	-17.857	-17.657	-13.858	-0.115	-22.98	-8.742	-39.321	4.557
1296	1.296	-20.367	-13.994	-13.436	-25.828	-16.58	-14.023	-49.303	-0.877
1297	1.297	-18.032	-14.386	-8.947	-8.771	-3.011	-9.424	-33.514	4.036
1298	1.298	-17.432	-14.007	-16.647	-37.004	-1.251	-2.289	-13.645	-9.716
1299	1.299	-12.768	-12.859	-13.51	-71.053	-5.863	-11.237	-5.97	-22.3
1300	1.3	-14.493	-13.26	-14.434	-84.589	-21.686	-22.166	1.144	-33.772
1301	1.301	-17.965	-16.752	-16.903	-55.545	-32.274	-3.497	20.458	-30.857
1302	1.302	-14.66	-12.314	-11.241	-36.726	-49.637	-1.066	38.423	-21.921
1303	1.303	-8.069	-15.232	-13.129	-12.865	-37.971	-3.448	64.323	-24.921
1304	1.304	-12.898	-13.892	-16.368	-15.89	-23.001	-5.64	40.633	-17.626
1305	1.305	-10.372	-10.613	-13.421	-7.514	-21.012	-3.759	-0.119	-6.108
1306	1.306	-11.136	-10.235	-12.017	-4.938	-22.704	-23.168	-49.977	-8.286
1307	1.307	-10.544	-9.857	-12.356	2.09	-5.254	0.006	-83.41	-21.894
1308	1.308	-9.954	-10.255	-11.146	0.019	11.018	9.256	-89.4	4.443
1309	1.309	-10.523	-7.356	-14.776	-5.759	30.156	-16.286	-94.861	38.615
1310	1.31	-13.019	-8.524	-10.278	-0.518	53.335	-40.086	-49.444	25.204
1311	1.311	-13.379	-13.562	-13.133	-2.07	50.193	-18.202	-6.917	21.237
1312	1.312	-15.484	-18.013	-11.733	-3.442	18.956	-9.858	-1.539	24.937
1313	1.313	-13.524	-14.712	-12.069	-2.294	-18.68	-7.354	3.496	7.936
1314	1.314	-11.572	-16.44	-10.858	1.209	-33.861	-23.652	7.965	-13.931
1315	1.315	-14.453	-16.044	-8.864	4.333	-29.47	-4.522	-4.378	-33.795
1316	1.316	-15.596	-19.322	-8.423	-0.471	-33.584	18.668	-8.013	-0.581
1317	1.317	-19.831	-20.464	-9.916	-2.923	-29.924	-9.626	9.064	-5.376
1318	1.318	-17.303	-14.449	-13.149	-5.18	-26.638	9.119	12.222	-1.689
1319	1.319	-11.864	-13.654	-15.993	-1.66	-23.542	12.408	20.617	24.386
1320	1.32	-16.686	-8.023	-9.942	-4.891	-31.898	3.133	18.182	14.143
1321	1.321	-14.73	-8.586	-12.401	-1.94	-29.409	11.465	-16.754	-7.682
1322	1.322	-17.613	-7.989	-14.674	6.006	-17.8	18.998	-41.845	-38.712
1323	1.323	-9.666	-7.393	-16.556	-7.171	-2.885	-16.082	-37.349	-101.166
1324	1.324	-6.17	-7.764	-10.501	-1.985	2.952	-31.257	-16.617	-110.133
1325	1.325	-15.842	-9.103	-14.521	-3.525	11.694	-26.91	-5.37	-69.605
1326	1.326	-16.992	-15.672	-13.898	3.641	19.675	-22.937	11.677	-17.994
1327	1.327	-15.826	-18.565	-14.441	-2.781	35.594	-26.692	8.617	28.906
1328	1.328	-10.595	-16.033	-13.827	-8.812	50.567	-23.476	16.973	23.11
1329	1.329	-13.509	-13.694	-11.283	-14.066	40.98	-26.647	9.443	6.904
1330	1.33	-10.988	-11.746	-7.97	-28.798	14.746	-29.452	-6.803	-8.035
1331	1.331	-16.593	-11.151	-12.785	-39.432	-26.771	-27.041	-17.458	-12.539
1332	1.332	-17.167	-15.195	-8.113	-25.793	-32.09	-24.764	-11.696	-25.157
1333	1.333	-20.471	-10.335	-13.504	-9.872	-26.947	-18.392	-6.51	-14.127
1334	1.334	-11.561	-14.957	-8.648	-11.943	-22.366	6.773	4.498	2.822
1335	1.335	-15.24	-12.038	-10.566	1.654	-18.174	16.871	-5.582	12.155
1336	1.336	-16.401	-10.659	-7.651	-0.023	-14.379	7.644	-6.729	14.979
1337	1.337	-17.372	-11.028	-13.442	-20.655	-17.572	10.473	-14.996	32.995
1338	1.338	-18.337	-15.062	-11.111	-6.477	-20.622	23.361	-28.886	54.338
1339	1.339	-15.813	-16.399	-15.94	-44.929	-12.384	16.477	-19.194	80.116
1340	1.34	-16.576	-11.929	-15.348	-39.463	-10.039	1.631	-17.446	56.548
1341	1.341	-14.636	-14.816	-11.284	-24.321	-7.885	-23.458	-9.503	9.769
1342	1.342	-12.69	-16.152	-8.773	-19.811	-5.883	-26.677	3.47	-90.836
1343	1.343	-13.253	-11.681	-12.07	-15.717	-4.062	-23.537	5.197	-191.662
1344	1.344	-12.845	-17.085	-13.235	-4.466	-9.365	-20.803	0.515	-230.937
1345	1.345	-13.217	-15.132	-13.624	-7.721	-10.959	-13.226	-21.181	-99.537
1346	1.346	-14.363	-18.401	-15.563	-10.803	-15.245	-10.868	-30.503	-11.886
1347	1.347	-20.352	-12.954	-17.117	-13.524	-11.563	-12.957	-27.838	35.917
1348	1.348	-22.858	-12.349	-13.832	-10.996	-17.528	-7.1	-20.311	50.397
1349	1.349	-15.492	-11.744	-15.968	-13.326	-22.714	8.82	-17.99	90.003
1350	1.35	-12.573	-13.466	-12.3	-15.485	-29.427	-1.808	-7.341	125.769
1351	1.351	-13.327	-13.83	-13.665	-21.311	-33.625	-7.623	-17.01	93.33
1352	1.352	-15.634	-9.35	-11.545	-23.038	-31.236	-30.421	-29.197	43.94
1353	1.353	-10.775	-11.057	-12.709	-18.353	-40.639	-21.065	-18.156	-0.791
1354	1.354	-12.685	-11.423	-10.005	0.489	-23.49	-12.659	-5.173	-106.668
1355	1.355	-12.088	-15.867	-10.788	3.071	-11.733	-10.066	-3.451	-120.962
1356	1.356	-13.43	-15.287	-10.602	0.82	3.325	-16.969	-1.973	-81.445
1357	1.357	-14.779	-15.677	-11.378	3.017	17.039	-10.535	5.083	-117.178
1358	1.358	-15.163	-18.984	-9.06	8.892	43.543	-39.511	13.874	-171.567
1359	1.359	-19.614	-14.182	-9.258	-3.244	54.964	-35.364	12.616	-142.09
1360	1.36	-20.193	-13.642	-10.618	-4.744	45.111	-24.065	9.44	-61.444
1361	1.361	-17.68	-13.099	-10.044	-0.433	48.437	-27.292	-1.422	14.506
1362	1.362	-17.288	-18.939	-13.537	-1.553	34.531	-5.35	-20.183	4.955
1363	1.363	-10.704	-16.651	-13.929	-12.358	6.454	-2.566	-12.63	32.032
1364	1.364	-11.665	-14.735	-16.063	-10.967	-12.161	-5.015	-14.957	121.887
1365	1.365	-10.878	-15.316	-15.686	-12.095	-15.3	11.318	-4.32	205.502
1366	1.366	-16.481	-17.049	-14.532	-15.553	-30.818	17.799	-21.761	194.82
1367	1.367	-9.888	-15.665	-14.73	-12.447	-38.98	12.121	-52.174	185.055
1368	1.368	-10.654	-15.235	-12.807	-15.347	-36.295	-10.602	-48.122	50.854
1369	1.369	-11.415	-16.326	-8.563	-28.507	-29.142	-32.343	-29.357	-6.727
1370	1.37	-11.975	-12.57	-14.003	-26.574	-35.341	-29.523	-26.087	-164.146
1371	1.371	-13.896	-12.857	-10.527	-14.391	-40.983	-21.885	-16.839	-185.135
1372	1.372	-10.972	-9.861	-9.959	-15.951	-39.083	-0.735	-19.626	-88.882
1373	1.373	-12.315	-11.712	-9.385	-14.601	-40.47	7.615	-12.176	33.674
1374	1.374	-12.684	-10.496	-9.013	-10.948	-36.017	10.067	-5.293	81.285
1375	1.375	-13.824	-8.899	-11.341	-2.646	-32.117	3.019	1.032	-19.748
1376	1.376	-14.198	-10.796	-8.444	13.399	-25.893	0.825	-4.839	-85.524
1377	1.377	-14.568	-13.875	-14.451	25.002	-33.038	2.711	-6.638	-121.02
1378	1.378	-11.069	-12.707	-11.944	18.593	-35.74	4.407	-2.07	-153.383
1379	1.379	-13.378	-9.999	-9.621	5.022	-22.41	28.176	-0.782	-103.972
1380	1.38	-12.982	-14.831	-11.562	-21.331	-12.602	38.203	2.821	30.31
1381	1.381	-18.2	-16.758	-9.629	-78.081	-3.796	-8.84	15.918	87.929
1382	1.382	-11.61	-13.447	-18.535	-37.482	-5.286	-28.792	10.616	70.463
1383	1.383	-19.525	-14.018	-12.146	-30.151	-12.396	-34.791	2.613	22.865
1384	1.384	-14.278	-8.2	-10.986	-23.577	-3.453	-40.212	3.933	8.674
1385	1.385	-11.344	-13.801	-14.083	-17.594	4.903	-45.24	-15.622	-4.244
1386	1.386	-12.095	-11.859	-13.119	-23.015	20.998	-68.055	-35.387	-63.6
1387	1.387	-14.39	-19.203	-12.346	-17.991	56.064	-47.311	-22.644	-52.659
1388	1.388	-14.952	-10.3	-10.031	-13.566	131.765	-13.198	-11.079	-42.915
1389	1.389	-15.513	-9.163	-14.869	-9.521	142.623	0.392	-4.751	-34.038
1390	1.39	-14.93	-10.156	-8.874	-5.889	93.285	-12.005	-6.735	-25.987
1391	1.391	-17.452	-13.083	-8.098	-9.212	30.778	-8.355	-15.494	-18.706
1392	1.392	-21.916	-13.871	-11.581	-6.13	6.401	1.676	-17.089	1.302
1393	1.393	-20.172	-9.82	-9.642	-3.431	-15.645	4.727	-15.771	-4.635
1394	1.394	-14.359	-11.763	-11.384	-0.927	-22.216	7.382	-9.436	-10.019
1395	1.395	-18.419	-16.409	-10.03	-3.25	-28.227	-0.215	-8.325	-35.147
1396	1.396	-14.93	-18.135	-8.669	-1.121	-44.699	-7.24	-1.038	-48.628
1397	1.397	-11.64	-14.639	-8.28	-6.929	-49.749	-13.685	-4.004	-10.921
1398	1.398	-13.38	-14.255	-12.729	-8.671	-45.31	-7.977	-6.576	4.381
1399	1.399	-13.75	-10.233	-9.817	-4.024	-57.713	11.314	-8.939	-27.561
1400	1.4	-18.179	-13.764	-10.195	-8.282	-54.059	18.813	-9.545	34.924
1401	1.401	-16.415	-21.173	-13.472	-4.612	-50.788	-11.629	-2.22	115.573
1402	1.402	-16.784	-20.25	-13.847	-5.778	-53.909	-32.367	-5.185	82.971
1403	1.403	-16.392	-11.373	-14.223	-13.135	-56.637	-43.618	-9.553	53.243
1404	1.404	-13.481	-0.533	-12.284	-14.106	-49.127	-33.567	-12.02	8.419
1405	1.405	-10.767	3.755	-12.473	-13.322	-42.209	-17.897	-7.301	0.288
1406	1.406	-6.515	0.129	-15.753	-12.54	-40.147	-15.22	-12.036	111.361
1407	1.407	-7.896	6.173	-13.621	-13.124	-30.558	-2.512	-14.968	127.053
1408	1.408	-7.535	13.537	-13.23	-9.842	-25.426	-23.658	-13.566	54.55
1409	1.409	-11.629	10.636	-14.381	-11.595	-23.952	-32.071	-12.127	-11.602
1410	1.41	-11.261	-0.794	-11.474	-16.454	-28.299	-29.638	-11.655	-143.066
1411	1.411	-18.625	-11.836	-11.079	-10.476	-29.596	-13.445	-8.878	-300.66
1412	1.412	-17.671	-16.104	-13.782	-9.727	-18.916	-7.11	-4.559	-279.357
1413	1.413	-18.653	-25.037	-13.975	-14.589	-23.345	-1.332	-1.043	-144.305
1414	1.414	-21.176	-38.211	-9.522	-14.046	-17.182	-20.727	-4.31	-91.52
1415	1.415	-18.865	-39.969	-11.451	-10.019	-9.093	-18.27	-6.418	-43.562
1416	1.416	-20.812	-50.995	-14.352	-6.564	-4.123	-29.923	-9.1	28.977
1417	1.417	-17.534	-52.308	-9.511	-6.983	-1.493	-36.345	-14.895	16.078
1418	1.418	-18.119	-58.643	-11.453	-9.928	-7.774	-30.573	-22.268	28.081
1419	1.419	-18.516	-52.601	-7.39	-8.806	-0.704	-14.758	-11.436	17.318
1420	1.42	-16.202	-55.676	-14.356	-9.216	13.74	-8.427	-4.256	7.498
1421	1.421	-18.343	-40.959	-11.463	-8.479	19.861	20.553	-5.402	16.307
1422	1.422	-12.362	-26.056	-17.47	-12.958	21.515	32.899	-4.204	8.038
1423	1.423	-11.6	-0.902	-10.124	-9.702	-1.598	66.934	-7.263	15.303
1424	1.424	-13.938	2.372	-13.036	-11.453	-23.748	53.373	-8.183	35.266
1425	1.425	-14.539	5.449	-15.57	-16.31	-21.296	32.664	-0.202	41.365
1426	1.426	-17.845	13.742	-11.527	-19.604	-8.732	13.885	-1.119	2.662
1427	1.427	-13.805	16.248	-10.956	-14.182	-1.951	3.815	3.762	-2.457
1428	1.428	-8.98	18.62	-16.986	-17.662	17.025	-5.465	-7.622	47.763
1429	1.429	-9.568	8.123	-9.667	-11.672	19.365	-8.164	-12.243	81.159
1430	1.43	-7.84	2.469	-10.67	-9.381	12.243	-25.953	-33.898	62.953
1431	1.431	-15.792	-9.598	-13.221	-14.272	5.708	-19.007	-24.587	35.349
1432	1.432	-21.812	-4.873	-14.031	-13.781	7.497	-29.707	-21.84	-30.161
1433	1.433	-22.799	-6.198	-14.655	-14.402	16.057	-20.075	-39.585	-110.757
1434	1.434	-21.859	-9.878	-11.408	-7.461	17.455	-11.407	-46.483	-164.925
1435	1.435	-15.873	-6.403	-10.873	-10.379	13.051	-25.756	-31.541	-135.366
1436	1.436	-19.949	-9.524	-11.318	-11.163	4.008	-47.058	-21.885	-1.132
1437	1.437	-12.027	-4.74	-10.018	-10.403	-2.124	-55.402	-9.751	171.948
1438	1.438	-13.011	8.324	-14.91	-5.566	-1.267	-37.576	-5.166	55.498
1439	1.439	1.686	2.475	-13.02	-10.211	3.504	-2.476	-0.986	76.494
1440	1.44	3.808	0.691	-15.976	-8.461	2.636	-7.422	2.613	18.812
1441	1.441	5.727	-13.673	-11.189	-9.803	-9.722	-20.901	6.045	-138.746
1442	1.442	-10.159	-15.619	-11.82	-8.436	-22.146	-8.46	2.913	-159.91
1443	1.443	-16.566	-17.389	-11.296	-4.353	-20.838	2.828	11.766	-140.766
1444	1.444	-14.645	-25.356	-11.738	-7.822	-13.924	-0.398	0.883	-88.298
1445	1.445	-16.393	-35.401	-17.224	-14.199	-12.999	8.954	-0.543	23.049
1446	1.446	-14.848	-28.95	-12.447	-14.966	-24.053	6.302	-7.073	8.879
1447	1.447	-19.109	-10.888	-13.089	-17.281	-28.517	29.574	-6.12	-4.145
1448	1.448	-30.917	17.423	-14.889	-16.696	-29.871	-4.852	-9.425	151.18
1449	1.449	-26.272	13.773	-15.339	-16.118	-28.863	-9.277	-16.431	130.063
1450	1.45	-22.017	10.49	-15.015	-10.707	-34.221	-13.294	-3.431	110.591
1451	1.451	-18.337	-5.174	-13.917	-15.553	-29.48	-39.547	13.983	57.64
1452	1.452	-10.018	-19.3	-11.27	-14.978	-28.765	-49.533	39.782	9.418
1453	1.453	-10.987	-42.503	-7.852	-9.564	-16.611	-40.183	63.705	-34.267
1454	1.454	-11.955	-58.158	-7.522	-8.997	2.728	-31.78	35.562	-179.26
1455	1.455	-5.949	-66.449	-13.575	-9.582	15.521	-3.452	1.572	-121.9
1456	1.456	6.25	-48.605	-9.369	-6.679	27.177	15.41	-48.719	70.304
1457	1.457	-1.09	-13.55	-11.744	-5.329	19.883	5.215	-95.563	147.185
1458	1.458	-2.82	-8.509	-15.277	-5.71	0.82	15.35	-101.563	124.198
1459	1.459	-17.133	5.041	-12.033	-9.766	-1.589	12.29	-85.1	61.101
1460	1.46	-22.936	0.965	-16.144	-13.25	5.505	3.968	-59.932	-34.713
1461	1.461	-17.717	-2.743	-15.027	-8.032	3.51	-8.809	-50.254	-187.923
1462	1.462	-16.167	7.287	-12.551	-12.484	-13.766	-11.115	-27.422	-275.192
1463	1.463	-17.515	-8.449	-13.947	-9.582	-1.987	-0.459	-6.728	-195.49
1464	1.464	-16.346	-5.809	-18.055	-9.203	-12.451	5.362	-3.048	-123.213
1465	1.465	-17.497	-23.692	-13.256	-15.595	1.29	-3.37	0.244	-83.794
1466	1.466	-20.578	-49.475	-12.714	-13.083	3.242	-11.314	3.324	-48.243
1467	1.467	-21.527	-46.191	-6.169	-2.442	5.003	-21.376	11.626	-37.394
1468	1.468	-17.25	-30.515	-10.459	-6.7	9.478	-20.205	9.07	-47.145
1469	1.469	-19.558	-10.8	-11.269	-26.256	-2.116	-28.489	6.685	-55.769
1470	1.47	-17.607	1.978	-7.81	-6.527	-3.452	-21.073	12.991	-14.781
1471	1.471	-12.957	4.338	-9.774	-4.021	6.83	-16.17	-0.622	52.292
1472	1.472	-17.02	6.528	-10.376	-1.701	5.886	-10.09	-2.415	97.308
1473	1.473	-15.651	8.529	-11.754	-20.871	9.583	-15.616	-7.103	73.116
1474	1.474	-12.346	6.891	-6.349	-8.1	-6.298	-25.007	-2.911	21.418
1475	1.475	-16.394	8.536	-8.293	-15.066	-36.527	-23.802	-6.669	14.673
1476	1.476	-10.558	-13.08	-18.369	-12.949	-40.437	-22.645	-7.956	44.824
1477	1.477	-19.431	-60.09	-5.409	-11.027	-36.607	-30.03	-5.026	38.978
1478	1.478	-20.565	-120.69	-3.671	-12.77	-33.17	-25.249	1.554	23.454
1479	1.479	-15.318	-96.371	-5.224	-8.127	-29.917	-12.171	-1.127	18.82
1480	1.48	-12.407	-59.502	-9.477	-9.475	-21.447	16.747	-5.289	39.715
1481	1.481	-13.17	-12.778	-10.633	-10.634	-13.77	4.212	-16.11	28.467
1482	1.482	-9.109	29.66	-11.786	-9.468	-11.327	-14.689	-39.764	-23.096
1483	1.483	-8.554	45.987	-8.679	-10.428	-13.343	-11.511	-49.654	-1.122
1484	1.484	-15.924	40.831	-7.703	-11.388	-7.433	-14.696	-21.249	32.207
1485	1.485	-14.98	36.292	-3.431	-8.866	-5.597	-17.458	12.943	25.893
1486	1.486	-14.225	48.63	-7.474	-8.096	-3.975	-9.942	26.613	20.172
1487	1.487	-13.467	59.834	-10.932	-14.674	-5.271	-16.973	30.756	35.208
1488	1.488	-16.945	8.35	-16.903	-10.41	-6.384	-23.417	42.074	3.625
1489	1.489	-18.857	1.012	-14.554	-14.469	-5.176	-21.514	32.113	-58.641
1490	1.49	-9.914	-5.567	-12.593	-16.409	-4.158	-12.819	-2.257	-31.731
1491	1.491	-11.029	-35.953	-14.494	-18.346	-3.155	1.484	-25.043	8.998
1492	1.492	-9.837	-19.518	-12.716	-20.092	-9.127	-0.477	-12.616	-28.005
1493	1.493	-12.934	-14.494	-14.027	-15.252	-8.337	-2.218	-16.243	-61.562
1494	1.494	-13.92	-55.724	-6.624	-10.604	-6.387	-3.761	7.612	-91.989
1495	1.495	-18.192	-83.411	-11.803	-12.345	-11.013	-8.053	54.637	-152.991
1496	1.496	-14.142	-68.317	-12.725	-12.734	-10.423	-6.932	88.085	-112.294
1497	1.497	-12.23	-45.474	-15.187	-15.056	-4.631	8.721	57.639	-45.462
1498	1.498	-15.545	-16.408	-14.364	-10.992	-12.003	6.595	52.093	71.127
1499	1.499	-13.837	2.419	-12.372	-4.019	-14.919	-3.122	-23.683	246.257
1500	1.5	-19.664	-7.623	-12.897	-8.85	-17.451	-19.051	-143.169	362.668
1501	1.501	-12.32	-4.527	-14.585	-9.614	-21.54	-46.799	-159.024	383.741
1502	1.502	-13.297	-18.681	-12.011	-11.924	-18.085	-35.667	-173.294	171.916
1503	1.503	-12.518	-11.192	-17.366	-9.977	-17.532	-45.832	-133.721	-138.261
1504	1.504	-16.584	-13.611	-16.714	-15.959	-18.137	-17.669	-73.985	-97.239
1505	1.505	-14.652	-20.092	-16.072	-16.718	-13.319	-14.057	-19.729	-60.011
1506	1.506	-17.947	-14.363	-15.431	-10.121	-10.051	9.719	9.904	-298.847
1507	1.507	-17.356	-1.049	-14.014	-18.042	-17.819	6.614	0.944	-391.759
1508	1.508	-14.847	0.692	-14.34	-14.934	-10.508	14.911	-7.326	-476.118
1509	1.509	-13.506	2.253	-12.156	-8.152	-15.42	32.702	-0.151	-399.411
1510	1.51	-7.716	0.927	-11.709	-5.631	-12.991	30.359	6.267	-283.338
1511	1.511	-18.384	-7.956	-12.814	-6.4	-10.753	15.426	12.136	-220.175
1512	1.512	-19.763	7.747	-11.211	-6.974	-14.321	13.431	17.51	-47.251
1513	1.513	-18.617	5.672	-8.438	-5.034	-20.43	4.658	2.433	162.086
1514	1.514	-19.798	3.776	-7.995	-6.764	-18.208	12.534	-1.965	302.782
1515	1.515	-18.838	-22.506	-9.486	-6.361	-18.901	-3.363	10.492	277.233
1516	1.516	-19.797	-48.807	-13.293	-5.968	-14.361	-22.54	6.926	207.654
1517	1.517	-15.541	-38.759	-9.753	-10.015	-13.9	-30.107	17.073	59.583
1518	1.518	-11.488	-10.504	-7.366	-5.152	-11.529	-41.716	26.431	-74.91
1519	1.519	-12.078	-21.736	-13.111	-5.72	-7.228	-43.854	40.629	-127.215
1520	1.52	-2.03	-38.746	-12.28	-8.614	-5.64	-38.1	22.872	-79.556
1521	1.521	-3.416	-35.609	-14.163	-14.394	-6.168	-32.888	1.82	-65.253
1522	1.522	-12.363	-21.453	-13.53	-10.301	-8.609	-34.423	-6.481	26.963
1523	1.523	-13.595	-34.223	-12.897	-15.113	-4.665	-27.232	6.313	182.279
1524	1.524	-16.755	-27.248	-16.329	-17.038	0.06	-12.862	13.299	245.784
1525	1.525	-27.638	0.443	-11.829	-9.275	3.219	-3.135	45.251	226.608
1526	1.526	-26.328	26.783	-11.205	-8.292	9.653	-4.836	58.809	279.026
1527	1.527	-19.985	43.818	-10.786	-13.12	12.024	3.137	62.865	199.457
1528	1.528	-11.751	53.078	-12.098	-13.871	6.262	10.346	13.696	-17.342
1529	1.529	-4.462	44.701	-11.668	-14.628	1.249	24.73	-46.879	-296.477
1530	1.53	-9.334	31.934	-11.244	-9.767	0.49	34.469	-136.471	-108.825
1531	1.531	-6.841	29.663	-13.153	-14.39	-6.256	15.211	-196.065	-74.818
1532	1.532	5.335	6.339	-12.932	-14.948	-7.153	-7.923	-163.541	-105.858
1533	1.533	-6.873	-2.828	-8.463	-13.574	-3.19	-17.142	-114.184	-77.921
1534	1.534	-2.227	-39.667	-10.374	-8.134	-5.218	-36.817	-69.464	50.091
1535	1.535	-3.575	-64.725	-13.257	-3.274	-1.994	-54.582	-28.782	73.241
1536	1.536	-12.449	-78.185	-14.589	-10.603	-6.1	-28.828	22.954	-32.692
1537	1.537	-25.591	-74.045	-14.187	-13.473	-8.64	-25.529	16.44	-244.477
1538	1.538	-37.771	-70.307	-13.019	-9.195	-11.944	-22.416	10.483	-216.433
1539	1.539	-39.308	-53.276	-9.343	-6.842	-16.785	-8.285	26.93	-139.578
1540	1.54	-40.646	-43.996	-15.728	-8.751	-10.787	-10.81	41.971	-69.828
1541	1.541	-26.288	-35.694	-11.468	-9.309	-16.391	-13.13	37.398	-48.611
1542	1.542	-12.689	-33.226	-15.529	-13.352	-16.957	-23.756	16.562	9.142
1543	1.543	-3.928	-26.283	-17.465	-11.972	-13.659	-17.94	12.821	26.361
1544	1.544	-8.519	-19.917	-12.824	-13.291	-13.054	8.404	36.659	73.361
1545	1.545	-9.812	-25.767	-13.402	-15.383	-7.217	12.148	46.068	58.337
1546	1.546	-3.366	-17.099	-14.761	-14.962	0.162	-11.575	48.928	18.128
1547	1.547	-6.792	-21.753	-9.346	-13.771	-2.712	-20.751	82.583	-17.983
1548	1.548	-7.701	-14.567	-15.938	-15.869	-8.676	-12.281	41.487	-7.17
1549	1.549	-12.478	5.037	-11.683	-13.904	-6.312	0.62	2.881	3.011
1550	1.55	-16.69	13.441	-9.365	-10.769	-4.317	7.675	-62.703	48.626
1551	1.551	-14.336	16.03	-11.307	-15.197	0.402	5.609	-71.658	41.374
1552	1.552	-19.158	27.712	-13.248	-12.266	-3.572	11.455	-79.807	20.027
1553	1.553	-15.865	38.408	-16.15	-11.849	-2.115	13.269	-87.17	27.046
1554	1.554	-15.302	24.908	-8.223	-9.496	-0.651	-0.967	-53.63	33.186
1555	1.555	-11.848	9.082	-11.706	-12.373	-2.66	-10.541	-35.299	16.981
1556	1.556	-19.219	-1.527	-10.74	-7.124	-5.232	-15.699	3.592	-7.911
1557	1.557	-14.012	-7.285	-11.706	-6.514	-10.89	-14.049	49.269	-12.303
1558	1.558	-13.075	-15.934	-9.193	-7.067	-8.416	-18.213	79.823	50.321
1559	1.559	-21.035	-20.516	-11.514	-7.615	-6.314	-16.94	74.555	59.47
1560	1.56	-15.832	-19.093	-10.937	-10.097	-10.787	-15.686	59.588	35.482
1561	1.561	-11.006	-27.915	-9.004	-7.739	-17.184	-1.673	-9.011	-75.066
1562	1.562	-15.278	-41.017	-14.432	-10.61	-11.001	0.312	-38.535	-90.311
1563	1.563	-12.965	-35.755	-9.605	-12.518	-13.134	2.077	-47.366	-17.328
1564	1.564	-19.555	-27.811	-14.255	-15.981	-11.013	-21.721	-55.47	-82.211
1565	1.565	-30.981	-20.661	-14.842	-10.153	-10.239	-31.772	-77.543	-93.096
1566	1.566	-19.95	-3.696	-9.047	-15.743	-1.15	-28.682	-44.09	-103.124
1567	1.567	-9.887	-6.113	-13.129	-13.792	13.358	-42.833	-25.935	-92.596
1568	1.568	-8.722	12.991	-15.074	-7.781	11.623	-19.633	-31.37	-29.653
1569	1.569	-5.236	0.209	-13.153	-16.669	-0.337	14.788	-16.225	43.987
1570	1.57	6.582	-11.436	-9.108	-13.177	-14.42	-8.091	-11.574	113.325
1571	1.571	14.543	-5.111	-12.612	-14.148	-23.848	-20.523	-7.312	32.931
1572	1.572	24.637	8.387	-13.981	-11.275	-21.851	-24.214	-10.826	22.434
1573	1.573	10.338	-3.841	-16.127	-10.517	-23.155	-34.286	-14.011	32.721
1574	1.574	-7.059	-18.163	-10.911	-9.763	-15.767	-31.193	-10.829	6.519
1575	1.575	-14.015	-23.893	-10.342	-9.2	-16.736	-11.469	-8.043	-1.139
1576	1.576	-11.881	-25.522	-9.771	-3.211	-8.231	-3.932	4.813	6.585
1577	1.577	13.282	-23.863	-11.524	-12.119	8.001	-10.912	7.201	0.325
1578	1.578	-10.512	-25.114	-12.889	-8.642	33.912	-13.06	-3.426	-5.503
1579	1.579	-32.378	-31.416	-12.511	-9.616	37.329	0.488	-17.013	-10.969
1580	1.58	-35.075	-25.346	-9.613	-10.595	28.152	-8.205	-18.813	-16.253
1581	1.581	-37.585	-20.084	-13.299	-11.376	-2.885	-16.123	-20.464	-11.843
1582	1.582	-30.639	-19.094	-7.886	-9.063	-15.149	-11.868	-24.836	-7.78
1583	1.583	-41.316	-21.623	-12.73	-11.01	-18.694	-2.979	-23.706	-4.096
1584	1.584	-43.3	-19.321	-10.796	-11.605	-28.628	14.976	-15.343	-7.391
1585	1.585	-52.035	-21.307	-12.546	-12.198	-37.794	27.681	-7.896	-16.706
1586	1.586	-34.632	-15.351	-12.166	-18.02	-40.384	29.948	-6.8	-25.056
1587	1.587	-23.037	-9.78	-9.851	-10.685	-37.766	10.783	6.499	-48.406
1588	1.588	-20.916	-7.859	-8.697	-15.546	-35.344	13.299	35.649	-89.507
1589	1.589	-22.859	-8.434	-9.867	-13.059	-24.612	20.273	48.127	-139.627
1590	1.59	-28.076	-5.498	-10.262	-10.76	-22.595	9.656	59.426	-106.079
1591	1.591	-35.981	-2.946	-13.752	-8.859	-17.288	0.011	35.684	-14.393
1592	1.592	-28.765	-7.355	-9.302	-12.182	-9.287	-1.715	-11.296	182.957
1593	1.593	-27.534	-5.559	-9.888	-15.118	-13.483	-19.137	-85.223	436.535
1594	1.594	-28.628	-10.338	-11.243	-11.673	-9.746	-54.156	-114.851	402.467
1595	1.595	-23.361	-17.629	-11.634	-11.329	-1.371	-59.146	-88.189	309.588
1596	1.596	-14.417	-16.598	-12.791	-8.461	1.775	-72.646	-80.125	112.414
1597	1.597	-10.886	-17.287	-9.116	-10.432	4.721	-76.706	-58.098	-220.796
1598	1.598	-13.938	-18.001	-16.466	-7.757	-1.244	-50.399	-38.136	-356.795
1599	1.599	0.816	-24.527	-13.369	-12.635	-11.872	-19.427	-19.965	-645.536
1600	1.6	7.25	-25.258	-12.391	-4.735	-16.115	-7.026	-14.561	-457.746
1601	1.601	20.845	-19.613	-14.899	-12.123	-19.782	-3.364	-9.553	-287.111
1602	1.602	22.63	-14.766	-17.221	-15.064	-16.288	-13.486	13.282	-194.22
1603	1.603	30.6	-6.06	-13.738	-14.326	-11.048	-22.853	17.378	-109.936
1604	1.604	26.371	-7.215	-18.382	-15.133	-11.993	-8.828	13.751	-84.521
1605	1.605	9.365	-6.223	-14.315	-11.685	-14.478	19.279	17.119	-14.959
1606	1.606	2.409	-12.996	-15.675	-12.308	-12.134	0.351	20.305	48.392
1607	1.607	8.789	-15.55	-10.257	-16.407	-14.065	-3.078	23.112	29.055
1608	1.608	-0.904	-19.678	-13.743	-16.059	-13.508	-18.852	20.652	-23.594
1609	1.609	-6.147	-24.598	-9.1	-12.812	-14.152	0.797	32.215	23.789
1610	1.61	-14.106	-34.756	-10.841	-13.249	-14.65	-1.773	38.493	66.675
1611	1.611	-21.283	-21.893	-7.361	-12.918	-7.505	0.465	36.43	79.53
1612	1.612	-24.964	4.306	-6.008	-11.807	-10.924	11.019	31.009	67.334
1613	1.613	-21.488	15.405	-10.857	-7.022	-6.434	8.941	38.732	77.719
1614	1.614	-22.462	18.575	-11.44	-11.906	-7.505	0.093	42.823	87.224
1615	1.615	-25.375	34.145	-9.701	-13.905	1.174	-1.619	43.828	60.122
1616	1.616	-24.613	31.344	-8.356	-9.905	4.469	-3.144	25.677	51.606
1617	1.617	-22.282	3.012	-13.775	-11.323	-7.501	-7.006	-2.681	73.293
1618	1.618	-18.787	-15.851	-8.952	-10.992	-28.391	-8.382	-59.468	66.359
1619	1.619	-27.483	-5.871	-10.898	-9.88	-25.899	7.541	-165.395	60.088
1620	1.62	-30.961	3.323	-9.164	-3.938	-28.66	14.421	-151.132	43.451
1621	1.621	-34.044	-5.113	-16.135	9.167	-31.238	-9.06	-111.707	18.087
1622	1.622	-31.131	-7.74	-11.307	-4.434	-20.85	-12.191	-52.155	4.207
1623	1.623	-26.864	-42.868	-17.329	-6.227	-3.69	-9.513	-19.684	-0.23
1624	1.624	-19.521	-88.463	-16.586	-10.917	21.798	8.233	-9.838	3.067
1625	1.625	-18.588	-82.582	-13.127	-12.316	18.25	1.232	-0.957	-0.738
1626	1.626	-14.371	-55.029	-11.221	-16.037	21.081	-5.141	7.156	1.787
1627	1.627	-12.087	-40.051	-11.817	-19.572	6.688	-3.185	29.22	-1.442
1628	1.628	-1.27	-26.619	-14.363	-18.661	24.238	-22.532	22.623	-9.634
1629	1.629	-9.25	-30.786	-15.752	-13.875	17.024	-30.093	-7.823	-12.448
1630	1.63	-10.662	-19.67	-11.716	-14.708	-2.385	-32.405	-13.345	-10.554
1631	1.631	8.831	-16.479	-15.227	-15.533	-15.43	-34.5	-8.447	-8.888
1632	1.632	17.109	-7.283	-13.9	-13.646	-27.343	-40.277	-13.045	-28.613
1633	1.633	9.534	-10.082	-14.311	-10.395	-25.521	-17.421	-9.142	9.745
1634	1.634	-11.596	-7.667	-9.89	-9.853	-23.886	-8.134	-5.628	92.949
1635	1.635	-25.761	-19.353	-12.821	-6.403	-22.447	-22.254	-2.465	57.385
1636	1.636	-28.311	-13.047	-12.466	-11.851	-14.812	-35.015	13.141	24.928
1637	1.637	-39.92	-15.057	-11.141	-11.302	-19.36	-28.051	4.78	-4.812
1638	1.638	-37.78	-13.376	-9.044	-5.316	-15.939	-25.943	7.257	-13.949
1639	1.639	-39.697	-11.897	-7.911	-10.948	-17.326	-27.894	14.207	-136.3
1640	1.64	-44.916	-1.888	-13.756	-6.134	-16.559	-29.653	12.049	-119.112
1641	1.641	-43.368	1.717	-14.57	-9.441	-11.91	-15.366	-1.523	55.796
1642	1.642	-36.219	-6.685	-12.676	-13.517	-12.848	-5.723	3.681	125.613
1643	1.643	-24.421	-5.808	-16.007	-8.687	-13.764	-10.954	2.121	-22.317
1644	1.644	-7.008	-6.877	-9.486	-6.762	-13.314	-18.901	23.734	-41.014
1645	1.645	-9.328	-12.99	-15.536	-15.668	-11.51	-23.222	20.576	-93.271
1646	1.646	-11.455	-25.308	-11.526	-14.513	-9.919	-6.26	-22.058	-140.933
1647	1.647	-13.38	-9.549	-12.166	-13.351	-13.567	0.643	-64.724	-155.529
1648	1.648	-15.123	-3.25	-14.164	-10.253	-10.458	-10.015	-59.349	-90.157
1649	1.649	-19.77	10.212	-17.138	-13.153	-14.704	-8.046	-84.526	-126.155
1650	1.65	-21.123	8.4	-13.711	-12.377	-16.21	14.866	-98.072	-137.529
1651	1.651	-12.225	12.977	-9.317	-11.597	-19.642	36.815	-85.669	-29.175
1652	1.652	-9.516	11.562	-11.112	-11.01	-31.748	39.039	-81.936	14.056
1653	1.653	-1.209	-8.043	-13.682	-14.294	-38.41	41.841	-64.833	27.471
1654	1.654	-0.263	-45.058	-9.277	-10.22	-43.311	49.465	-36.538	-7.774
1655	1.655	8.6	-40.079	-7.577	-7.692	-37.37	33.297	-17.769	-18.3
1656	1.656	12.017	-17.296	-11.682	-12.126	-25.255	5.734	5.819	-1.48
1657	1.657	17.158	-4.969	-12.113	-9.783	-9.431	-28.239	57.302	8.817
1658	1.658	10.31	-1.353	-11.767	-8.6	18.219	-32.605	124.071	53.888
1659	1.659	4.224	1.881	-15.872	-4.899	44.526	-53.257	115.154	62.319
1660	1.66	-3.218	4.939	-12.424	-5.252	96.016	-19.143	74.503	40.568
1661	1.661	-14.156	7.601	-12.852	-9.27	147.711	-5.54	52.428	20.983
1662	1.662	-15.603	0.027	-9.986	-10.579	127.814	32.049	32.491	63.903
1663	1.663	-16.878	-2.305	-14.465	-16.915	48.501	17.002	-10.093	36.481
1664	1.664	-18.144	-8.691	-17.41	-3.705	-27.317	12.575	-15.524	11.535
1665	1.665	-23.478	-18.374	-10.48	-1.735	-56.873	8.506	-20.579	7.241
1666	1.666	-28.397	-20.104	-15.355	-6.939	-65.707	19.73	-25.101	3.268
1667	1.667	-22.488	-15.462	-7.456	-11.558	-41.237	29.827	-21.143	7.056
1668	1.668	-23.337	-14.145	-12.718	-12.88	-19.087	-17.15	-32.456	-9.82
1669	1.669	-16.828	-20.589	-13.722	-11.689	-12.428	-37.02	-22.534	-31.563
1670	1.67	-19.413	-17.151	-14.531	-10.492	-18.336	-67.364	-19.718	11.062
1671	1.671	-17.159	-18.153	-12.238	-11.416	-23.645	-83.755	-17.174	29.17
1672	1.672	-16.644	-21.102	-4.335	-10.397	-18.484	-68.615	-29.953	34.457
1673	1.673	-18.633	-20.365	-1.265	-14.613	-22.795	-36.658	-41.442	29.263
1674	1.674	-14.612	-27.774	-6.129	-13.799	-10.267	-40.708	-34.903	97.829
1675	1.675	-15.035	-24.953	-5.378	-13.181	-6.41	-51.912	-32.854	107.642
1676	1.676	-16.418	-24.237	-17.588	-3.078	-2.929	-41.877	-34.535	45.095
1677	1.677	-15.28	-20.184	-8.888	-7.294	-5.814	-26.29	-17.007	118.387
1678	1.678	-14.911	-26.755	-7.352	-8.41	-2.883	-6.668	8.877	-29.722
1679	1.679	-19.178	-20.728	-14.523	-4.881	-10.186	-14.359	26.038	-220.397
1680	1.68	-17.84	-18.381	-13.373	-12.176	-7.632	-35.598	41.787	-143.645
1681	1.681	-21.149	-16.42	-16.858	-13.089	-9.552	-27.381	39.151	-27.356
1682	1.682	-23.288	-16.962	-15.895	-17.287	-11.296	-9.644	36.718	-175.609
1683	1.683	-17.293	-8.021	-14.931	-16.455	-12.884	16.027	29.771	-233.381
1684	1.684	-11.312	-25.025	-15.7	-18.329	-11.203	12.689	-2.208	-215.97
1685	1.685	-13.671	-18.028	-13.366	-18.845	-9.735	9.559	-43.435	-168.289
1686	1.686	-24.555	-15.888	-15.299	-15.882	-8.491	12.25	-59.858	19.625
1687	1.687	-19.953	-21.685	-11.999	-21.634	-21.562	4.719	-44.704	96.429
1688	1.688	-21.355	-12.966	-16.048	-15.972	-30.172	-2.25	-40.182	73.148
1689	1.689	-12.484	-23.975	-8.099	-6.431	-28.496	-0.165	-27.726	51.973
1690	1.69	-11.349	-8.085	-9.242	-10.056	-24.078	1.699	-31.356	-44.413
1691	1.691	-6.146	-1.667	-12.326	-11.169	-27.586	-7.056	-55.125	-96.985
1692	1.692	-5.192	0.298	-9.406	-14.215	-28.573	-27.793	-83.367	-81.086
1693	1.693	-7.704	5.539	2.032	-11.266	-29.391	-25.104	-64.595	-66.709
1694	1.694	-15.037	7.112	-8.974	-11.986	-14.54	3.119	-47.602	51.611
1695	1.695	-12.101	8.489	-7.586	-7.866	13.276	14.344	-0.586	99.077
1696	1.696	-14.584	-5.814	-6.401	-9.757	24.636	11.065	46.23	84.512
1697	1.697	-7.208	-23.23	-2.885	-10.291	34.838	-17.179	27.973	-7.987
1698	1.698	-13.958	-20.895	-3.82	-8.503	25.677	-20.825	22.438	-43.988
1699	1.699	-11.421	-31.522	-14.624	-9.812	-5.35	-24.108	17.307	9.953
1700	1.7	-10.631	-25.694	-13.23	-6.48	-9.295	-14.812	3.674	19.643
1701	1.701	-14.094	-20.457	-16.868	-11.272	-27.953	-23.126	-25.417	-7.028
1702	1.702	-12.131	-15.028	-15.663	-10.643	-31.137	-25.662	-21.721	-31.194
1703	1.703	-12.683	-13.471	-18.718	-11.172	-27.951	-14.123	2.211	-23.461
1704	1.704	-13.038	-12.125	-21.581	-9.773	-19.547	-12.083	24.258	50.844
1705	1.705	-12.622	-11	-17.282	-10.114	3.737	-14.088	27.181	41.22
1706	1.706	-8.522	-9.869	-13.171	-11.234	-11.865	-12.386	-6.086	14.751
1707	1.707	-16.422	-8.905	-11.192	-12.37	-20.082	-13.969	-10.361	23.061
1708	1.708	-17.559	-13.737	-13.088	-11.193	-17.453	-1.025	-6.101	15.811
1709	1.709	-20.645	-25.157	-13.624	-14.66	-24.284	11.153	-9.568	22.543
1710	1.71	-13.869	-17.219	-10.099	-21.031	-22.008	0.054	-12.693	-7.753
1711	1.711	-23.545	-18.574	-11.406	-16.76	-16.037	4.297	-28.267	-24.185
1712	1.712	-4.011	-12.198	-17.941	-15.978	-7.177	0.634	-30.922	11.079
1713	1.713	-6.731	-15.699	-8.992	-11.136	-5.583	8.985	-23.371	15.638
1714	1.714	-4.226	-12.625	-12.428	-1.08	-7.021	16.343	-16.443	28.088
1715	1.715	-25.326	-21.567	-11.414	6.08	-6.023	1.602	15.438	24.441
1716	1.716	-11.199	-18.14	-10.394	2.403	-12.15	-30.369	19.86	-27.02
1717	1.717	-18.748	-12.965	-12.865	-5.929	-15.338	-43.918	-17.693	-63.962
1718	1.718	-16.418	-8.17	-8.745	-4.976	-12.493	-47.973	-2.603	-57.363
1719	1.719	-18.533	-8.984	-10.632	-9.828	-8.267	-13.961	56.988	-14.807
1720	1.72	-16.577	-11.346	-12.522	-12.359	-13.893	-27.585	0.092	57.345
1721	1.721	-14.818	-7.888	-14.218	-11.596	-18.747	-31.745	-66.669	47.499
1722	1.722	-16.342	-15.253	-12.818	-16.444	-8.7	-13.07	-93.367	38.661
1723	1.723	-17.669	-18.153	-14.12	-15.879	7.151	-3.086	-68.982	-1.915
1724	1.724	-13.969	-12.134	-12.906	-15.318	-7.764	-0.014	-17.315	-68.669
1725	1.725	-17.421	-8.051	-12.474	-16.694	-21.312	25.515	29.52	-77.584
1726	1.726	-16.421	-12.866	-15.915	-18.078	-33.504	56.481	-13.042	-53.386
1727	1.727	-17.355	-9.55	-11.047	-19.26	-44.514	60.603	-29.468	-46.209
1728	1.728	-16.55	-11.249	-12.942	-14.838	-43.127	49.45	-24.387	-52.82
1729	1.729	-17.292	-8.694	-10.005	-20.283	-31.277	32.519	-1.482	-22.837
1730	1.73	-15.327	-1.287	-13.465	-13.732	-20.201	-8.203	-5.467	-62.018
1731	1.731	-10.649	-10.909	-11.114	-16.281	-7.175	-35.766	-9.069	-57.397
1732	1.732	-14.682	-7.18	-8.961	-12.253	19.215	-30.61	35.695	11.073
1733	1.733	-13.3	-3.654	-14.162	-11.703	38.058	-26.02	78.321	-38.654
1734	1.734	-14.616	-8.833	-14.713	-13.668	48.186	-29.924	28.426	-47.599
1735	1.735	-13.413	-5.891	-7.328	-8.278	63.936	-48.544	-5.058	-23.071
1736	1.736	-12.985	-1.58	-12.136	-8.894	49.896	-72.228	-23.275	-30.162
1737	1.737	-11.018	-8.878	-12.883	-5.627	26.768	-37.678	-39.753	-23.199
1738	1.738	-15.816	-19.657	-10.533	-11.089	-1.411	3.646	-34.72	-4.507
1739	1.739	-13.844	-18.235	-12.439	-10.551	-27.657	20.184	-11.869	23.629
1740	1.74	-13.215	-21.848	-10.473	-5.937	-30.857	-4.886	-7.774	-1.1
1741	1.741	-11.428	-20.6	-12.184	-12.549	-27.672	-9.259	-4.065	3.64
1742	1.742	-14.857	-17.41	-12.546	-11.802	-7.85	-13.247	6.026	7.953
1743	1.743	-16.162	-26.219	-15.804	-15.894	-5.274	-9.513	27.934	26.947
1744	1.744	-13.216	-24.972	-15.387	-15.339	-7.565	-40.408	8.316	30.5
1745	1.745	-15.887	-23.924	-10.922	-13.433	-5.388	-44.378	0.915	77.866
1746	1.746	-10.043	-17.073	-12.65	-12.881	-11.129	-25.508	3.41	152.118
1747	1.747	-14.069	-14.493	-12.248	-11.551	-9.346	-35.48	18.473	142.529
1748	1.748	-13.449	-15.224	-12.621	-10.226	-13.95	-19.758	12.711	62.013
1749	1.749	-12.83	-13.235	-17.452	-10.639	-9.651	-17.004	-6.65	-13.715
1750	1.75	-15.694	-12.606	-11.455	-13.373	-10.785	-4.188	-19.465	-161.628
1751	1.751	-15.271	-13.127	-12.228	-15.333	-9.603	21.614	-54.574	-182.619
1752	1.752	-14.855	-18.864	-10.294	-17.494	-6.511	45.476	-110.191	-240.19
1753	1.753	-13.665	-19.563	-10.879	-13.073	-5.536	36.236	-102.882	-187.651
1754	1.754	-14.022	-17.552	-9.143	-12.516	7.649	5.132	-82.957	-76.267
1755	1.755	-17.483	-11.481	-12.629	-8.471	-2.004	-40.701	-52.564	-61.739
1756	1.756	-18.626	-12.186	-12.236	-1.528	-21.323	-58.852	-2.647	4.267
1757	1.757	-12.597	-11.533	-9.326	3.292	-18.79	-75.263	3.876	64.099
1758	1.758	-11.796	-5.461	-13	-0.984	-25.752	-60.144	9.799	31.782
1759	1.759	-14.095	-11.007	-12.602	-3.32	-27.876	-9.795	4.313	61.496
1760	1.76	-18.917	-9.015	-14.73	-6.813	-25.945	-16.362	-0.781	70.309
1761	1.761	-15.604	-4.307	-11.044	-8.764	-10.081	-22.366	3.623	13.004
1762	1.762	-15.008	-8.314	-11.429	-9.348	21.85	-5.921	15.971	-24.523
1763	1.763	-13.617	-8.641	-14.337	-5.87	35.4	-0.885	12.282	-18.458
1764	1.764	-16.888	-1.232	-14.725	-6.256	31.333	21.97	15.573	-12.839
1765	1.765	-19.773	4.051	-12.792	-10.308	-17.838	17.939	-6.293	-7.496
1766	1.766	-17.07	-2.675	-10.67	-8.94	-37.791	-8.367	-20.396	-12.713
1767	1.767	-15.893	-5.146	-15.125	-11.254	-31.82	-11.651	-12.845	-8.358
1768	1.768	-16.657	-7.424	-11.842	-14.161	-26.434	4.035	-5.912	12.161
1769	1.769	-15.296	-10.859	-11.264	-13.005	-31.498	18.171	-8.064	8.3
1770	1.77	-12.193	-16.814	-11.654	-15.725	-27.075	20.722	-6.114	-8.952
1771	1.771	-14.121	-25.678	-10.307	-17.864	-23.053	23.057	-4.42	-30.799
1772	1.772	-15.271	-31.636	-12.439	-13.418	-11.879	29.448	-2.978	-28.031
1773	1.773	-11.007	-36.83	-12.836	-12.844	-15.225	12.049	-1.744	5.463
1774	1.774	-15.054	-31.961	-12.455	-11.102	-12.18	5.102	1.861	55.763
1775	1.775	-14.65	-23.989	-11.686	-5.293	-9.538	-9.797	-4.16	156.572
1776	1.776	-15.018	-18.734	-10.918	-7.61	-22.394	-38.807	-9.356	55.632
1777	1.777	-12.094	-23.544	-12.857	-8.187	-29.455	-26.395	-14.221	-36.366
1778	1.778	-12.469	-19.263	-9.176	-12.825	-31.673	-30.068	-13.501	142.725
1779	1.779	-12.846	-20.026	-7.826	-9.908	-29.823	-40.163	-15.889	65.955
1780	1.78	-13.615	-15.184	-11.115	-13.376	-31.64	-43.315	-11.092	89.268
1781	1.781	-12.829	-9.181	-10.731	-12.003	-33.237	-35.086	-11.704	25.827
1782	1.782	-10.883	-1.831	-10.346	-17.792	-26.111	-27.637	-17.152	45.025
1783	1.783	-14.55	-0.86	-14.606	-15.446	-14.324	-25.397	-16.564	-217.506
1784	1.784	-13.185	-6.846	-14.998	-16.01	-15.895	-23.332	-11.895	-255.024
1785	1.785	-15.501	-12.451	-12.686	-8.639	-20.187	-2.111	-17.364	-220.955
1786	1.786	-14.326	-11.861	-12.3	-15.393	-19.071	6.146	-13.94	-128.02
1787	1.787	-16.249	-16.499	-11.144	-2.211	-6.008	-6.698	-14.551	-156.048
1788	1.788	-13.523	-14.762	-15.409	-0.255	-4.393	-4.392	-12.836	-130.487
1789	1.789	-16.993	-17.283	-11.932	-5.471	-9.199	-6.502	-11.504	-107.253
1790	1.79	-14.659	-22.711	-14.256	-10.103	0.699	-0.672	-9.182	-43.778
1791	1.791	-19.489	-22.145	-13.101	-14.348	6.928	-9.386	-15.771	-24.711
1792	1.792	-16.19	-21.578	-16.781	-15.495	24.799	-7.857	-30.493	27.616
1793	1.793	-15.606	-12.692	-9.429	-14.32	42.48	-12.163	-62.418	11.644
1794	1.794	-16.957	-11.547	-8.46	-11.211	30.747	-13.399	-48.844	25.897
1795	1.795	-15.595	-12.712	-9.431	-10.228	24.229	-12.322	-28.137	38.94
1796	1.796	-16.751	-13.674	-11.944	-14.467	33.758	-15.469	5.905	27.106
1797	1.797	-14.029	-8.814	-11.172	-10.388	21.374	-0.775	65.478	16.43
1798	1.798	-19.052	-13.037	-9.235	-12.308	-2.639	-2.91	73.571	26.43
1799	1.799	-17.111	-12.216	-11.171	-14.221	-19.87	-4.833	66.166	53.15
1800	1.8	-14.2	-12.743	-12.912	-11.301	-16.991	-13.525	59.52	61.194
1801	1.801	-12.844	-14.621	-13.295	-8.766	-8.921	-15.059	16.883	24.013
1802	1.802	-11.493	-13.992	-8.838	-10.106	-16.694	-7.889	-10.874	3.883
1803	1.803	-14.394	-12.599	-10.576	-14.939	-23.841	-4.164	-26.071	-2.288
1804	1.804	-9.946	-9.295	-14.048	-15.506	-13.367	8.999	-30.59	-41.07
1805	1.805	-8.211	-8.126	-15.402	-11.425	-7.684	-3.224	-18.228	-56.122
1806	1.806	-16.154	-11.799	-13.275	-14.894	-9.564	-4.837	-14.523	-87.999
1807	1.807	-19.654	-13.162	-9.603	-13.516	-8.173	2.25	-4.401	-50.317
1808	1.808	-16.573	-12.823	-16.965	-14.667	-6.967	-1.502	-13.647	15.434
1809	1.809	-11.751	-11.728	-9.616	-17.378	-5.953	11.606	-21.911	149.824
1810	1.81	-12.543	-12.194	-14.458	-13.903	-4.94	6.385	-34.647	323.117
1811	1.811	-13.335	-8.007	-10.208	-16.05	-8.164	-1.541	-46.233	346.405
1812	1.812	-16.843	-8.64	-9.439	-10.076	-9.245	-17.397	-56.861	240.553
1813	1.813	-8.168	-9.07	-7.515	-10.884	-8.554	-28.012	-47.175	67.31
1814	1.814	-9.353	-11.398	-10.823	-13.24	-6.316	-37.665	-34.989	-188.755
1815	1.815	-6.276	-10.979	-7.933	-9.784	-8.34	-32.411	-27.045	-86.599
1816	1.816	-15.211	-8.225	-10.458	-11.748	-10.408	-43.427	-11.201	-179.522
1817	1.817	-16.39	-6.276	-11.834	-7.713	-12.278	-42.063	-9.108	-95.202
1818	1.818	-11.197	-11.113	-12.244	-6.383	-13.744	-30.264	-7.194	-69.689
1819	1.819	-14.133	-11.677	-14.977	-6.797	-18.285	-19.217	-5.458	-0.036
1820	1.82	-13.387	-12.224	-12.299	-7.999	-12.947	-9.106	-3.918	-148.31
1821	1.821	-15.742	-15.097	-16.586	-10.783	-12.432	-2.647	0.331	-167.523
1822	1.822	-13.845	-14.707	-10.017	-10.485	-5.122	-1.442	6.7	-115.134
1823	1.823	-22.606	-17.054	-14.294	-13.464	-6.11	-0.464	-1.643	-99.31
1824	1.824	-19.167	-18.269	-13.542	-12.362	-10.39	8.41	-0.693	-113.647
1825	1.825	-22.298	-12.343	-11.626	-12.76	-11.185	2.364	-15.423	-153.093
1826	1.826	-21.386	-16.688	-16.295	-9.227	-11.793	1.348	-4.811	-117.394
1827	1.827	-13.509	-12.716	-18.064	-10.556	-19.192	2.208	4.831	-41.562
1828	1.828	-12.597	-7.989	-11.123	-11.708	-16.324	4.588	16.987	-12.074
1829	1.829	-9.761	-4.83	-14.047	-13.657	-13.832	-2.905	5.914	-3.165
1830	1.83	-15.832	-5.531	-13.304	-9.405	-26.045	-7.846	-9.999	21.15
1831	1.831	-11.816	-11.397	-12.56	-9.029	-27.785	-17.617	-16.421	28.448
1832	1.832	-16.719	-18.737	-10.654	-11.348	-26.224	-18.895	-18.391	34.911
1833	1.833	-16.2	-25.464	-12.622	-5.542	-19.028	-22.464	-16.685	40.786
1834	1.834	-14.528	-24.633	-8.591	-7.861	-15.264	-15.144	-5.685	45.87
1835	1.835	-20.401	-23.825	-12.106	-7.277	-11.677	-19.998	-24.476	30.475
1836	1.836	-18.141	-20.321	-12.523	-11.908	2.369	-17.427	-52.744	25.824
1837	1.837	-21.687	-17.019	-11.398	-8.991	-3.319	-22.968	-49.071	38.14
1838	1.838	-21.166	-23.591	-10.268	-5.483	-1.426	-18.059	-32.052	41.764
1839	1.839	-17.152	-15.647	-16.108	-9.913	-15.592	-13.31	-22.775	51.819
1840	1.84	-14.691	-12.553	-10.526	-8.148	-17.379	-10.28	-8.652	80.122
1841	1.841	-14.353	-11.595	-15.398	-15.117	-29.416	-2.164	-1.112	76.544
1842	1.842	-14.022	-7.348	-14.845	-14.161	-11.861	16.055	-12.741	38.916
1843	1.843	-15.243	-12.967	-17.775	-14.952	-9.396	34.073	-14.888	3.852
1844	1.844	-16.458	-19.557	-12.953	-15.738	-2.849	13.113	-9.117	26.817
1845	1.845	-17.289	-22.077	-13.555	-15.155	10.842	-12.31	-0.426	-35.569
1846	1.846	-18.698	-27.695	-10.674	-11.865	37.29	-22.209	10.615	-151.956
1847	1.847	-18.176	-31.193	-14.184	-11.286	42.237	-27.104	14.908	-135.983
1848	1.848	-15.137	-37.204	-10.924	-16.123	23.537	-24.023	13.821	-92.757
1849	1.849	-17.914	-34.908	-15.784	-12.839	33.66	-21.491	7.887	-53.241
1850	1.85	-13.713	-31.441	-12.514	-15.747	49.415	-8.948	-6.01	-17.585
1851	1.851	-10.284	-21.397	-14.473	-13.235	18.365	7.098	-4.44	-3.767
1852	1.852	-15.76	-14.265	-11.596	-6.272	-19.084	-20.782	-10.277	-14.603
1853	1.853	-10.974	5.256	-18.585	-11.12	-24.043	-2.103	-8.592	-4.751
1854	1.854	-10.445	7.923	-7.765	-13.641	-46.808	-5.276	-10.203	4.131
1855	1.855	-13.384	10.399	-9.146	-9.583	-34.317	-8.228	-17.423	12.196
1856	1.856	-7.6	12.679	-8.007	-14.422	-22.949	-5.474	-3.132	-9.937
1857	1.857	-6.863	36.045	-4.535	-4.356	-19.496	-2.974	6.524	9.909
1858	1.858	-8.836	39.085	-11.9	-3.001	-16.219	-0.729	-9.355	15.864
1859	1.859	-12.158	30.706	-12.88	-4.158	-7.705	-7.198	-2.983	10.458
1860	1.86	-16.252	12.844	-10.374	-3.002	-15.056	-16.945	-4.933	5.529
1861	1.861	-9.312	-8.306	-11.16	-2.037	-7.878	-22.276	0.272	-7.821
1862	1.862	-4.499	-22.485	-7.678	0.867	-9.785	-20.843	4.899	-3.622
1863	1.863	-14.201	-50.796	-5.744	-1.641	-3.748	-13.862	3.528	-7.332
1864	1.864	-20.597	-69.632	-11.161	-10.537	-8.751	-7.62	-16.007	-4.267
1865	1.865	-12.291	-66.407	-13.099	-14.023	-6.968	-8.858	-7.654	-1.601
1866	1.866	-21.976	-38.215	-3.031	-13.056	-13.892	-24.983	-10.122	12.251
1867	1.867	-10.187	-27.049	-7.287	-17.893	-9.947	-13.452	-17.023	-11.294
1868	1.868	-11.745	-37.173	-6.12	-17.12	-13.133	-19.896	-23.339	-14.594
1869	1.869	-16.013	-46.525	-2.635	-4.926	-11.886	-37.341	-21.338	-12.022
1870	1.87	-12.335	-38.268	-7.857	17.906	-10.655	-53.622	-19.538	-9.567
1871	1.871	-11.176	-15.109	-22.555	20.99	-14.662	-25.966	-11.543	-21.359
1872	1.872	-3.822	6.699	-16.164	6.851	-16.731	0.349	-10.125	-23.632
1873	1.873	-10.583	26.374	-14.213	-10.969	-9.904	10.394	-13.731	-21.747
1874	1.874	-23.734	39.074	-15.943	-46.014	-1.734	13.475	-10.181	-33.939
1875	1.875	-6.302	45.96	-11.284	-81.247	8.169	-0.683	-9.144	-29.266
1876	1.876	-8.6	39.498	-9.906	-49.324	14.787	27.503	-11.998	-24.99
1877	1.877	-10.706	37.486	-13.564	-28.623	6.698	53.73	-12.718	-16.01
1878	1.878	-4.861	42.64	-14.705	-9.86	1.673	43.576	-7.049	-5.019
1879	1.879	-6.572	18.772	-7.319	-13.157	6.683	2.684	-7.562	-20.707
1880	1.88	-27.245	-32.762	-12.136	-10.064	-6.309	-2.744	-9.447	-26.916
1881	1.881	-13.089	-84.493	-12.886	-18.387	-8.103	22.379	-11.157	-28.664
1882	1.882	-15.58	-91.13	-10.535	-15.872	-13.227	-0.498	-12.493	-9.131
1883	1.883	-13.232	-85.184	-13.985	-13.552	-36.952	-38.044	-13.824	-1.417
1884	1.884	-15.316	-57.554	-14.539	-11.422	-40.164	-43.056	-17.849	1.056
1885	1.885	-21.085	-42.498	-13.932	-13.359	-37.03	-74.967	-22.648	-0.927
1886	1.886	-19.307	-28.984	-8.11	-15.109	-28.673	-70.904	-22.066	-2.759
1887	1.887	-20.821	-24.94	-12.157	-13.573	-36.154	-67.23	-13.157	-7.901
1888	1.888	-25.037	-21.282	-12.714	-9.324	-29.15	-77.277	-9.47	0.12
1889	1.889	-21.316	-11.239	-12.107	-15.711	-18.493	-80.334	-12.92	-9.864
1890	1.89	-22.426	-8.151	-11.505	2.28	-12.701	-100.022	-7.649	2.023
1891	1.891	-17.141	-5.448	-14.959	4.789	6.636	-112.729	-4.681	0.543
1892	1.892	-10.305	-7.965	-16.29	7.101	9.111	-77.622	-10.615	-12.362
1893	1.893	-14.501	-0.991	-18.392	0.701	-2.526	-1.865	-11.343	-14.102
1894	1.894	-12.112	-7.375	-12.363	-8.984	-4.718	9.066	-4.727	-12.603
1895	1.895	-12.619	-9.314	-13.105	-7.253	-2.904	-20.476	-7.213	-13.986
1896	1.896	-9.258	-4.088	-10.75	-8.8	12.804	6.278	-4.853	-25.871
1897	1.897	-8.594	-5.83	-7.23	-7.445	23.304	128.43	-6.752	-15.001
1898	1.898	-5.038	-1.179	-13.191	-3.758	9.625	215.925	-12.718	6.574
1899	1.899	-12.313	-11.241	-15.479	-7.238	-16.814	200.102	-11.913	-2.731
1900	1.9	-11.273	-10.069	-11.969	-6.255	-28.136	127.979	-18.479	-39.648
1901	1.901	-8.303	-6.566	-9.996	-5.269	-4.455	88.575	-12.476	-14.387
1902	1.902	-12.492	-9.632	-9.384	-4.473	11.006	-18.75	-10.153	-18.742
1903	1.903	-14.77	1.25	-14.192	-11.802	8.014	-177.574	-9.582	-22.746
1904	1.904	-22.657	-2.947	-8.169	-10.822	-10.121	-156.417	-7.655	-11.448
1905	1.905	-29.956	-4.054	-12.208	-11.59	-31.598	-60.175	-15.412	-8.073
1906	1.906	-19.057	-5.161	-17.016	-15.652	-40.292	-7.708	-14.47	-4.872
1907	1.907	-17.638	-4.144	-12.34	-12.171	-43.163	39.875	-11.579	-2.058
1908	1.908	-16.416	-6.98	-15.211	-15.445	-41.174	25.513	-10.812	-4.458
1909	1.909	-12.876	-9.44	-10.356	-8.85	-35.121	12.286	-10.058	-6.657
1910	1.91	-13.793	-13.46	-10.92	-8.058	-37.4	24.016	-8.137	-17.188
1911	1.911	-14.715	-15.369	-14.973	-12.109	-39.45	13.133	-7.577	-26.739
1912	1.912	-13.887	-13.43	-13.598	-14.025	-38.176	42.73	-5.862	-24.88
1913	1.913	-19.449	-9.369	-13.959	-13.419	-22.553	-1.973	-9.367	-16.799
1914	1.914	-12.824	-11.908	-11.028	-7.99	-24.901	-58.86	-8.041	-6.614
1915	1.915	-15.302	-14.249	-14.685	-8.593	-23.187	-51.481	-10.996	-15.382
1916	1.916	-14.486	-16.382	-12.343	-11.892	-42.767	-31.534	-10.662	-4.398
1917	1.917	-16.384	-15.184	-15.216	-8.982	-55.773	-37.546	-11.887	-0.039
1918	1.918	-10.339	-17.066	-9.972	-12.456	-30.255	-42.961	-7.691	-11.764
1919	1.919	-19.196	-14.883	-11.89	-9.162	-13.426	-27.838	-1.168	-10.151
1920	1.92	-13.162	-15.03	-13.813	-6.241	2.062	-23.351	-5.467	2.855
1921	1.921	-14.094	-19.225	-9.754	-11.43	-0.828	-27.386	-7.836	-2.321
1922	1.922	-18.894	-13.717	-12.299	-7.92	6.526	-16.114	-12.711	-6.929
1923	1.923	-18.084	-8.769	-11.935	-11.196	8.652	-19.341	-17.395	-11.172
1924	1.924	-15.729	-2.656	-10.798	-14.103	6.357	-3.596	-19.178	-20.053
1925	1.925	-20.552	-4.876	-16.042	-15.488	-3.495	16.234	-11.277	-9.197
1926	1.926	-13.178	-8.273	-12.556	-14.183	-8.895	23.899	-7.839	-4.906
1927	1.927	-17.995	-10.147	-13.131	-13.024	8.323	12.453	-6.925	-1.174
1928	1.928	-8.297	-14.161	-14.839	-15.715	24.367	-19.279	-11.82	-4.596
1929	1.929	-9.438	-18.95	-7.788	-18.388	17.755	-60.316	-11.094	-3.55
1930	1.93	-8.265	-15.637	-8.594	-15.447	19.509	-32.514	-8.818	-4.468
1931	1.931	-3.035	-21.073	-10.928	-15.021	38.708	-27.379	-2.271	-8.683
1932	1.932	-7.855	-24.596	-13.066	-15.368	41.116	-50.1	-8.305	-7.861
1933	1.933	-20.999	-29.259	-8.054	-13.192	29.411	-54.126	-17.243	-7.222
1934	1.934	-11.313	-25.172	-5.954	-12.368	44.203	-35.395	-8.961	-15.873
1935	1.935	-13.045	-21.627	-1.782	-8.057	26.668	-11.595	7.063	-7.499
1936	1.936	-8.39	-23.867	-4.321	-8.587	-8.494	-2.299	-14.072	-6.496
1937	1.937	-15.538	-17.19	-9.778	-9.892	-3.555	-16.442	-5.783	-13.255
1938	1.938	-14.359	-16.121	-11.708	-14.286	0.824	-24.014	-8.316	-17.504
1939	1.939	-15.504	-15.252	-11.153	-11.323	-3.277	-21.721	-10.641	-24.835
1940	1.94	-18.58	-12.822	-14.062	-9.919	-14.511	-23.914	-17.039	-10.107
1941	1.941	-19.524	-14.659	-11.527	-12.192	-11.241	-22.054	-15.101	-24.982
1942	1.942	-16.981	-16.5	-12.836	-7.344	-20.518	-13.42	-9.867	-15.258
1943	1.943	-21.013	-14.67	-15.68	-10.642	-0.727	-8.814	-5.216	-3.014
1944	1.944	-24.478	-11.095	-12.914	-8.911	32.82	-7.422	-0.944	-7.58
1945	1.945	-19.816	-13.34	-13.291	-15.873	46.452	-6.207	-7.307	-8.843
1946	1.946	-27.556	-11.144	-14.116	-10.978	17.525	-0.162	-6.13	-2.394
1947	1.947	-15.746	-13.784	-16.863	-16.891	-16.408	13.855	-9.208	-8.426
1948	1.948	-17.279	-7.92	-11.052	-12.753	-57.484	-3.399	-15.969	-20.415
1949	1.949	-13.004	-8.632	-8.71	-17.532	-73.781	-10.153	-13.436	-25.261
1950	1.95	-6.603	-7.999	-15.248	-18.068	-48.475	-7.863	-17.473	-35.43
1951	1.951	-7.753	-7.369	-10.943	-16.284	-7.09	-2.005	-15.521	-15.927
1952	1.952	4.061	-12.736	-8.626	-12.754	9.556	-3.763	-12.206	3.788
1953	1.953	-0.571	-13.28	-9.21	-5.35	34.929	10.435	-12.746	-3.797
1954	1.954	-10.627	-11.301	-3.217	-2.217	48.698	8.266	-9.225	-10.816
1955	1.955	-19.529	-13.008	-12.145	2.656	36.527	30.931	-6.857	-25.772
1956	1.956	-18.371	-13.369	-13.35	0.176	17.977	59.133	-9.718	-39.362
1957	1.957	-17.398	-17.802	-12.401	-8.695	-5.596	55.464	-10.839	-30.682
1958	1.958	-16.435	-14.884	-7.512	-9.81	-8.46	58.796	-14.273	-32.267
1959	1.959	-15.663	-19.72	-9.973	-12.858	0.075	43.132	-14.612	-28.058
1960	1.96	-14.883	-21.653	-4.328	-9.899	-38.22	0.558	-11.852	-39.944
1961	1.961	-18.361	-16.242	-15.137	-14.104	-54.458	-29.8	-5.993	-35.37
1962	1.962	-13.712	-15.669	-16.664	-18.123	-69.386	-35.203	-10.01	-48.406
1963	1.963	-17.774	-11.038	-18	-7.248	-73.731	-30.157	-9.397	-22.155
1964	1.964	-16.422	-12.79	-14.299	10.2	-61.262	-34.633	-4.731	-25.898
1965	1.965	-14.096	-7.96	-15.456	-6.029	-42.414	-22.314	0.704	-29.251
1966	1.966	-16.994	-11.263	-16.451	-16.639	-32.22	-11.097	4.215	17.717
1967	1.967	-15.055	-10.702	-11.626	-18.551	-28.984	-14.407	-4.455	11.102
1968	1.968	-17.767	-14.2	-10.884	-9.813	-37.144	-36.313	-10.403	17.069
1969	1.969	-12.921	-7.825	-6.859	-11.333	-34.447	-44.643	-17.701	33.459
1970	1.97	-12.333	-8.607	1.041	-12.658	-27.295	-37.032	-8.736	18.315
1971	1.971	-15.611	-12.685	6.261	-8.955	-7.939	-20.753	-9.838	13.843
1972	1.972	-10.188	-16.181	3.344	-12.412	-0.214	-14.451	-6.691	26.188
1973	1.973	-16.767	-12.902	2.54	-11.418	-11.661	-16.414	-7.61	14.901
1974	1.974	-10.762	-6.332	-6.358	-8.487	7.656	-35.609	-10.079	4.767
1975	1.975	-5.145	-3.837	-19.472	-5.949	15.374	-63.572	-1.137	-4.59
1976	1.976	-11.73	-3.093	-21.125	-8.248	36.619	-74.565	2.397	-18.784
1977	1.977	-15.981	-9.699	-41.755	-4.738	34.039	-77.62	1.483	-16.327
1978	1.978	-13.655	-15.721	-72.866	-5.292	36.678	-68.112	-3.3	-23.358
1979	1.979	-10.159	-19.81	-110.34	-10.686	1.753	-42.454	-7.505	-12.773
1980	1.98	-20.222	-20.412	-105.228	-10.091	-23.327	-18.588	-18.094	-10.884
1981	1.981	-18.865	-25.075	-82.32	-16.087	-46.129	-9.258	-16.682	-16.147
1982	1.982	-17.693	-23.352	-53.211	-18.389	-41.985	33.302	-12.946	-11.524
1983	1.983	-11.685	-31.293	-34.358	-16.437	-23.156	63.689	-9.411	-10.182
1984	1.984	-14.785	-25.299	17.229	-17.007	0.686	24.937	-10.336	-11.36
1985	1.985	-17.688	-20.075	113.673	-15.251	28.957	-0.285	-9.316	-5.391
1986	1.986	-16.905	-17.168	100.572	-14.842	10.124	31.721	-11.771	1.953
1987	1.987	-20.965	-14.651	41.061	-18.119	-0.067	44.505	-14.054	-4.829
1988	1.988	-19.036	-7.295	52.002	-16.963	-9.463	41.242	-20.589	-16.263
1989	1.989	-17.121	-12.126	22.463	-11.785	-12.255	65.398	-12.615	-24.203
1990	1.99	-18.883	-6.117	-4.25	-1.02	10.858	56.317	-17.809	-22.86
1991	1.991	-16.386	-6.877	-28.673	22.717	1.445	48.165	-18.761	-42.405
1992	1.992	-16.021	-8.797	-36.036	25.95	-24.208	40.747	-17.965	-50.729
1993	1.993	-9.464	-12.075	-29.378	10.266	-34.361	19.657	-20.244	-63.487
1994	1.994	-8.524	-10.327	13.298	-15.235	-37.519	-6.016	-19.62	-61.126
1995	1.995	1.135	-7.803	52.109	-52.983	-34.844	-29.996	-12.226	-29.169
1996	1.996	-5.264	-11.086	27.058	-68.102	-32.37	-45.849	-11.221	39.548
1997	1.997	-16.108	-8.175	-14.035	-45.282	-30.126	-43.306	-6.925	148.133
1998	1.998	-17.456	-14.17	-30.353	-24.586	-36.619	-61.334	-12.506	133.814
[truncated: 10,233 more rows]
