# Supplementary material for: Associations between lower-limb muscle activation and knee flexion in post-stroke individuals: A study on the stance-to-swing phases of gait
Source: PLoS One. 2017 Sep 8;12(9):e0183865. doi: 10.1371/journal.pone.0183865 (PMC5590852; doi:10.1371/journal.pone.0183865)
Supplement: S1 Dataset — (ZIP) [file pone.0183865.s001.zip › S1_Dataset/Patient group/2/4/point.csv]

Frame	Time	sacrum.X	sacrum.Y	sacrum.Z	r asis.X	r asis.Y	r asis.Z	r thigh.X	r thigh.Y	r thigh.Z	r bar 1.X	r bar 1.Y	r bar 1.Z	r knee 1.X	r knee 1.Y	r knee 1.Z	r knee 2.X	r knee 2.Y	r knee 2.Z	r bar 2.X	r bar 2.Y	r bar 2.Z	r mall.X	r mall.Y	r mall.Z	r met.X	r met.Y	r met.Z	l asis.X	l asis.Y	l asis.Z	l thigh.X	l thigh.Y	l thigh.Z	l bar 1.X	l bar 1.Y	l bar 1.Z	l knee 1.X	l knee 1.Y	l knee 1.Z	l knee 2.X	l knee 2.Y	l knee 2.Z	l bar 2.X	l bar 2.Y	l bar 2.Z	l mall.X	l mall.Y	l mall.Z
0	0	NaN	NaN	NaN	NaN	NaN	NaN	NaN	NaN	NaN	NaN	NaN	NaN	-1.472	0.565	0.54	-1.484	0.457	0.552	-1.528	0.311	0.606	NaN	NaN	NaN	-1.376	0.039	0.585	NaN	NaN	NaN	NaN	NaN	NaN	-1.417	0.696	0.117	NaN	NaN	NaN	-1.474	0.457	0.171	NaN	NaN	NaN	NaN	NaN	NaN
1	0.005	NaN	NaN	NaN	NaN	NaN	NaN	NaN	NaN	NaN	NaN	NaN	NaN	-1.472	0.565	0.54	-1.484	0.457	0.552	-1.528	0.311	0.606	NaN	NaN	NaN	-1.377	0.041	0.587	NaN	NaN	NaN	NaN	NaN	NaN	-1.417	0.696	0.117	NaN	NaN	NaN	-1.474	0.457	0.171	NaN	NaN	NaN	NaN	NaN	NaN
2	0.01	NaN	NaN	NaN	NaN	NaN	NaN	NaN	NaN	NaN	NaN	NaN	NaN	-1.472	0.565	0.54	-1.484	0.457	0.552	-1.528	0.311	0.606	NaN	NaN	NaN	-1.38	0.046	0.59	NaN	NaN	NaN	NaN	NaN	NaN	-1.417	0.696	0.117	NaN	NaN	NaN	-1.474	0.457	0.171	NaN	NaN	NaN	NaN	NaN	NaN
3	0.015	NaN	NaN	NaN	NaN	NaN	NaN	NaN	NaN	NaN	NaN	NaN	NaN	-1.472	0.565	0.54	-1.484	0.457	0.552	-1.528	0.312	0.606	NaN	NaN	NaN	-1.38	0.048	0.591	NaN	NaN	NaN	NaN	NaN	NaN	-1.417	0.696	0.117	NaN	NaN	NaN	-1.474	0.457	0.171	NaN	NaN	NaN	NaN	NaN	NaN
4	0.02	NaN	NaN	NaN	NaN	NaN	NaN	NaN	NaN	NaN	NaN	NaN	NaN	-1.472	0.565	0.54	-1.484	0.458	0.552	-1.529	0.313	0.607	NaN	NaN	NaN	-1.381	0.048	0.591	NaN	NaN	NaN	NaN	NaN	NaN	-1.417	0.696	0.117	NaN	NaN	NaN	-1.474	0.458	0.171	NaN	NaN	NaN	NaN	NaN	NaN
5	0.025	NaN	NaN	NaN	NaN	NaN	NaN	NaN	NaN	NaN	NaN	NaN	NaN	-1.472	0.565	0.54	-1.484	0.458	0.552	-1.529	0.313	0.607	NaN	NaN	NaN	-1.381	0.048	0.591	NaN	NaN	NaN	NaN	NaN	NaN	-1.417	0.696	0.117	NaN	NaN	NaN	-1.474	0.458	0.171	NaN	NaN	NaN	NaN	NaN	NaN
6	0.03	NaN	NaN	NaN	NaN	NaN	NaN	NaN	NaN	NaN	NaN	NaN	NaN	-1.472	0.565	0.54	-1.485	0.458	0.552	-1.529	0.313	0.607	NaN	NaN	NaN	-1.381	0.048	0.591	NaN	NaN	NaN	NaN	NaN	NaN	-1.417	0.696	0.117	NaN	NaN	NaN	-1.474	0.458	0.171	NaN	NaN	NaN	NaN	NaN	NaN
7	0.035	NaN	NaN	NaN	NaN	NaN	NaN	NaN	NaN	NaN	NaN	NaN	NaN	-1.472	0.565	0.54	-1.485	0.458	0.552	-1.529	0.313	0.607	NaN	NaN	NaN	-1.381	0.049	0.591	NaN	NaN	NaN	NaN	NaN	NaN	-1.417	0.696	0.117	NaN	NaN	NaN	-1.473	0.458	0.171	NaN	NaN	NaN	NaN	NaN	NaN
8	0.04	NaN	NaN	NaN	NaN	NaN	NaN	NaN	NaN	NaN	NaN	NaN	NaN	-1.472	0.565	0.54	-1.485	0.458	0.552	-1.529	0.313	0.607	NaN	NaN	NaN	-1.381	0.048	0.591	NaN	NaN	NaN	NaN	NaN	NaN	-1.417	0.696	0.117	NaN	NaN	NaN	-1.473	0.457	0.171	NaN	NaN	NaN	NaN	NaN	NaN
9	0.045	NaN	NaN	NaN	NaN	NaN	NaN	NaN	NaN	NaN	NaN	NaN	NaN	-1.472	0.565	0.54	-1.485	0.458	0.552	-1.529	0.313	0.607	NaN	NaN	NaN	-1.381	0.048	0.591	NaN	NaN	NaN	NaN	NaN	NaN	-1.417	0.696	0.117	NaN	NaN	NaN	-1.473	0.457	0.171	NaN	NaN	NaN	NaN	NaN	NaN
10	0.05	NaN	NaN	NaN	NaN	NaN	NaN	NaN	NaN	NaN	NaN	NaN	NaN	-1.472	0.565	0.54	-1.485	0.458	0.552	-1.529	0.313	0.607	NaN	NaN	NaN	-1.381	0.048	0.591	NaN	NaN	NaN	NaN	NaN	NaN	-1.417	0.696	0.117	NaN	NaN	NaN	-1.473	0.457	0.171	NaN	NaN	NaN	NaN	NaN	NaN
11	0.055	NaN	NaN	NaN	NaN	NaN	NaN	NaN	NaN	NaN	NaN	NaN	NaN	-1.472	0.565	0.54	-1.485	0.457	0.552	-1.529	0.313	0.607	NaN	NaN	NaN	-1.381	0.049	0.592	NaN	NaN	NaN	NaN	NaN	NaN	-1.417	0.696	0.117	NaN	NaN	NaN	-1.473	0.457	0.171	NaN	NaN	NaN	NaN	NaN	NaN
12	0.06	NaN	NaN	NaN	NaN	NaN	NaN	NaN	NaN	NaN	NaN	NaN	NaN	-1.472	0.565	0.54	-1.485	0.457	0.552	-1.529	0.313	0.607	NaN	NaN	NaN	-1.381	0.048	0.592	NaN	NaN	NaN	NaN	NaN	NaN	-1.417	0.696	0.117	NaN	NaN	NaN	-1.473	0.457	0.171	NaN	NaN	NaN	NaN	NaN	NaN
13	0.065	NaN	NaN	NaN	NaN	NaN	NaN	NaN	NaN	NaN	NaN	NaN	NaN	-1.472	0.565	0.54	-1.485	0.457	0.552	-1.529	0.313	0.607	NaN	NaN	NaN	-1.381	0.049	0.592	NaN	NaN	NaN	NaN	NaN	NaN	-1.418	0.696	0.117	NaN	NaN	NaN	-1.473	0.457	0.171	NaN	NaN	NaN	NaN	NaN	NaN
14	0.07	NaN	NaN	NaN	NaN	NaN	NaN	NaN	NaN	NaN	NaN	NaN	NaN	-1.473	0.565	0.54	-1.485	0.457	0.552	-1.529	0.313	0.607	NaN	NaN	NaN	-1.381	0.049	0.592	NaN	NaN	NaN	NaN	NaN	NaN	-1.418	0.696	0.117	NaN	NaN	NaN	-1.473	0.457	0.171	NaN	NaN	NaN	NaN	NaN	NaN
15	0.075	NaN	NaN	NaN	NaN	NaN	NaN	NaN	NaN	NaN	NaN	NaN	NaN	-1.473	0.565	0.54	-1.485	0.457	0.552	-1.529	0.313	0.607	NaN	NaN	NaN	-1.381	0.049	0.592	NaN	NaN	NaN	NaN	NaN	NaN	-1.418	0.696	0.117	NaN	NaN	NaN	-1.474	0.457	0.172	NaN	NaN	NaN	NaN	NaN	NaN
16	0.08	NaN	NaN	NaN	NaN	NaN	NaN	NaN	NaN	NaN	NaN	NaN	NaN	-1.473	0.565	0.54	-1.485	0.457	0.552	-1.529	0.313	0.607	NaN	NaN	NaN	-1.381	0.049	0.592	NaN	NaN	NaN	NaN	NaN	NaN	-1.418	0.696	0.117	NaN	NaN	NaN	-1.474	0.457	0.172	NaN	NaN	NaN	NaN	NaN	NaN
17	0.085	NaN	NaN	NaN	NaN	NaN	NaN	NaN	NaN	NaN	NaN	NaN	NaN	-1.473	0.565	0.54	-1.485	0.457	0.552	-1.529	0.313	0.607	NaN	NaN	NaN	-1.381	0.049	0.592	NaN	NaN	NaN	NaN	NaN	NaN	-1.418	0.696	0.117	NaN	NaN	NaN	-1.474	0.457	0.172	NaN	NaN	NaN	NaN	NaN	NaN
18	0.09	NaN	NaN	NaN	NaN	NaN	NaN	NaN	NaN	NaN	NaN	NaN	NaN	-1.473	0.565	0.54	-1.485	0.457	0.552	-1.529	0.313	0.607	NaN	NaN	NaN	-1.381	0.049	0.592	NaN	NaN	NaN	NaN	NaN	NaN	-1.418	0.696	0.117	NaN	NaN	NaN	-1.474	0.457	0.172	NaN	NaN	NaN	NaN	NaN	NaN
19	0.095	NaN	NaN	NaN	NaN	NaN	NaN	NaN	NaN	NaN	NaN	NaN	NaN	-1.473	0.565	0.54	-1.485	0.457	0.552	-1.529	0.312	0.607	NaN	NaN	NaN	-1.381	0.049	0.592	NaN	NaN	NaN	NaN	NaN	NaN	-1.418	0.696	0.117	NaN	NaN	NaN	-1.474	0.457	0.172	NaN	NaN	NaN	NaN	NaN	NaN
20	0.1	NaN	NaN	NaN	NaN	NaN	NaN	NaN	NaN	NaN	NaN	NaN	NaN	-1.473	0.565	0.54	-1.485	0.457	0.552	-1.529	0.312	0.607	NaN	NaN	NaN	-1.381	0.049	0.592	NaN	NaN	NaN	NaN	NaN	NaN	-1.418	0.696	0.117	NaN	NaN	NaN	-1.474	0.458	0.172	NaN	NaN	NaN	NaN	NaN	NaN
21	0.105	NaN	NaN	NaN	NaN	NaN	NaN	NaN	NaN	NaN	NaN	NaN	NaN	-1.473	0.565	0.54	-1.485	0.458	0.552	-1.529	0.312	0.607	NaN	NaN	NaN	-1.381	0.049	0.592	NaN	NaN	NaN	NaN	NaN	NaN	-1.418	0.696	0.117	NaN	NaN	NaN	-1.474	0.457	0.171	NaN	NaN	NaN	NaN	NaN	NaN
22	0.11	NaN	NaN	NaN	NaN	NaN	NaN	NaN	NaN	NaN	NaN	NaN	NaN	-1.473	0.565	0.54	-1.485	0.458	0.552	-1.529	0.312	0.607	NaN	NaN	NaN	-1.381	0.049	0.592	NaN	NaN	NaN	NaN	NaN	NaN	-1.418	0.696	0.117	NaN	NaN	NaN	-1.474	0.458	0.171	NaN	NaN	NaN	NaN	NaN	NaN
23	0.115	NaN	NaN	NaN	NaN	NaN	NaN	NaN	NaN	NaN	NaN	NaN	NaN	-1.473	0.565	0.54	-1.485	0.457	0.552	-1.529	0.312	0.607	NaN	NaN	NaN	-1.38	0.046	0.59	NaN	NaN	NaN	NaN	NaN	NaN	-1.418	0.696	0.117	NaN	NaN	NaN	-1.474	0.458	0.171	NaN	NaN	NaN	NaN	NaN	NaN
24	0.12	NaN	NaN	NaN	NaN	NaN	NaN	NaN	NaN	NaN	NaN	NaN	NaN	-1.473	0.565	0.54	-1.485	0.457	0.552	-1.529	0.312	0.607	NaN	NaN	NaN	-1.378	0.043	0.588	NaN	NaN	NaN	NaN	NaN	NaN	-1.418	0.696	0.117	NaN	NaN	NaN	-1.474	0.458	0.171	NaN	NaN	NaN	NaN	NaN	NaN
25	0.125	NaN	NaN	NaN	NaN	NaN	NaN	NaN	NaN	NaN	NaN	NaN	NaN	-1.473	0.565	0.54	-1.485	0.457	0.552	-1.529	0.312	0.607	NaN	NaN	NaN	-1.38	0.047	0.591	NaN	NaN	NaN	NaN	NaN	NaN	-1.418	0.695	0.117	NaN	NaN	NaN	-1.475	0.458	0.171	NaN	NaN	NaN	NaN	NaN	NaN
26	0.13	NaN	NaN	NaN	NaN	NaN	NaN	NaN	NaN	NaN	NaN	NaN	NaN	-1.473	0.565	0.54	-1.485	0.457	0.552	-1.529	0.312	0.607	NaN	NaN	NaN	-1.381	0.048	0.591	NaN	NaN	NaN	NaN	NaN	NaN	-1.418	0.695	0.117	NaN	NaN	NaN	-1.475	0.458	0.171	NaN	NaN	NaN	NaN	NaN	NaN
27	0.135	NaN	NaN	NaN	NaN	NaN	NaN	NaN	NaN	NaN	NaN	NaN	NaN	-1.473	0.565	0.54	-1.485	0.457	0.552	-1.529	0.312	0.607	NaN	NaN	NaN	-1.381	0.049	0.592	NaN	NaN	NaN	NaN	NaN	NaN	-1.418	0.695	0.116	NaN	NaN	NaN	-1.475	0.458	0.171	NaN	NaN	NaN	NaN	NaN	NaN
28	0.14	NaN	NaN	NaN	NaN	NaN	NaN	NaN	NaN	NaN	NaN	NaN	NaN	-1.473	0.565	0.54	-1.485	0.457	0.552	-1.529	0.312	0.607	NaN	NaN	NaN	-1.381	0.049	0.592	NaN	NaN	NaN	NaN	NaN	NaN	-1.419	0.695	0.116	NaN	NaN	NaN	-1.475	0.458	0.171	NaN	NaN	NaN	NaN	NaN	NaN
29	0.145	NaN	NaN	NaN	NaN	NaN	NaN	NaN	NaN	NaN	NaN	NaN	NaN	-1.473	0.565	0.54	-1.485	0.457	0.552	-1.529	0.312	0.607	NaN	NaN	NaN	-1.381	0.049	0.592	NaN	NaN	NaN	NaN	NaN	NaN	-1.419	0.695	0.116	NaN	NaN	NaN	-1.475	0.458	0.171	NaN	NaN	NaN	NaN	NaN	NaN
30	0.15	NaN	NaN	NaN	NaN	NaN	NaN	NaN	NaN	NaN	NaN	NaN	NaN	-1.473	0.565	0.54	-1.485	0.457	0.552	-1.529	0.312	0.607	NaN	NaN	NaN	-1.381	0.049	0.592	NaN	NaN	NaN	NaN	NaN	NaN	-1.419	0.695	0.116	NaN	NaN	NaN	-1.475	0.458	0.171	NaN	NaN	NaN	NaN	NaN	NaN
31	0.155	NaN	NaN	NaN	NaN	NaN	NaN	NaN	NaN	NaN	NaN	NaN	NaN	-1.473	0.565	0.54	-1.485	0.457	0.552	-1.529	0.312	0.607	NaN	NaN	NaN	-1.381	0.049	0.592	NaN	NaN	NaN	NaN	NaN	NaN	-1.419	0.695	0.116	NaN	NaN	NaN	-1.475	0.458	0.171	NaN	NaN	NaN	NaN	NaN	NaN
32	0.16	NaN	NaN	NaN	NaN	NaN	NaN	NaN	NaN	NaN	NaN	NaN	NaN	-1.473	0.565	0.54	-1.485	0.458	0.552	-1.529	0.312	0.607	NaN	NaN	NaN	-1.381	0.049	0.592	NaN	NaN	NaN	NaN	NaN	NaN	-1.419	0.695	0.116	NaN	NaN	NaN	-1.475	0.458	0.171	NaN	NaN	NaN	NaN	NaN	NaN
33	0.165	NaN	NaN	NaN	NaN	NaN	NaN	NaN	NaN	NaN	NaN	NaN	NaN	-1.473	0.565	0.54	-1.485	0.458	0.552	-1.529	0.312	0.607	NaN	NaN	NaN	-1.381	0.049	0.592	NaN	NaN	NaN	NaN	NaN	NaN	-1.419	0.695	0.116	NaN	NaN	NaN	-1.475	0.458	0.171	NaN	NaN	NaN	NaN	NaN	NaN
34	0.17	NaN	NaN	NaN	NaN	NaN	NaN	NaN	NaN	NaN	NaN	NaN	NaN	-1.473	0.565	0.54	-1.485	0.458	0.552	-1.529	0.312	0.607	NaN	NaN	NaN	-1.381	0.049	0.592	NaN	NaN	NaN	NaN	NaN	NaN	-1.419	0.695	0.116	NaN	NaN	NaN	-1.475	0.458	0.171	NaN	NaN	NaN	NaN	NaN	NaN
35	0.175	NaN	NaN	NaN	NaN	NaN	NaN	NaN	NaN	NaN	NaN	NaN	NaN	-1.473	0.565	0.54	-1.485	0.457	0.552	-1.529	0.312	0.607	NaN	NaN	NaN	-1.381	0.049	0.592	NaN	NaN	NaN	NaN	NaN	NaN	-1.419	0.695	0.116	NaN	NaN	NaN	-1.475	0.458	0.171	NaN	NaN	NaN	NaN	NaN	NaN
36	0.18	NaN	NaN	NaN	NaN	NaN	NaN	NaN	NaN	NaN	NaN	NaN	NaN	-1.473	0.565	0.54	-1.485	0.457	0.552	-1.529	0.312	0.607	NaN	NaN	NaN	-1.381	0.049	0.592	NaN	NaN	NaN	NaN	NaN	NaN	-1.419	0.695	0.116	NaN	NaN	NaN	-1.475	0.458	0.171	NaN	NaN	NaN	NaN	NaN	NaN
37	0.185	NaN	NaN	NaN	NaN	NaN	NaN	NaN	NaN	NaN	NaN	NaN	NaN	-1.473	0.565	0.54	-1.485	0.457	0.552	-1.529	0.312	0.607	NaN	NaN	NaN	-1.381	0.049	0.592	NaN	NaN	NaN	NaN	NaN	NaN	-1.419	0.695	0.117	NaN	NaN	NaN	-1.475	0.458	0.171	NaN	NaN	NaN	NaN	NaN	NaN
38	0.19	NaN	NaN	NaN	NaN	NaN	NaN	NaN	NaN	NaN	NaN	NaN	NaN	-1.473	0.565	0.54	-1.485	0.457	0.552	-1.529	0.312	0.607	NaN	NaN	NaN	-1.381	0.049	0.592	NaN	NaN	NaN	NaN	NaN	NaN	-1.419	0.695	0.117	NaN	NaN	NaN	-1.475	0.458	0.171	NaN	NaN	NaN	NaN	NaN	NaN
39	0.195	NaN	NaN	NaN	NaN	NaN	NaN	NaN	NaN	NaN	NaN	NaN	NaN	-1.474	0.565	0.54	-1.485	0.457	0.552	-1.529	0.312	0.607	NaN	NaN	NaN	-1.381	0.049	0.592	NaN	NaN	NaN	NaN	NaN	NaN	-1.419	0.695	0.117	NaN	NaN	NaN	-1.475	0.458	0.171	NaN	NaN	NaN	NaN	NaN	NaN
40	0.2	NaN	NaN	NaN	NaN	NaN	NaN	NaN	NaN	NaN	NaN	NaN	NaN	-1.474	0.565	0.54	-1.485	0.457	0.552	-1.529	0.312	0.607	NaN	NaN	NaN	-1.381	0.049	0.592	NaN	NaN	NaN	NaN	NaN	NaN	-1.419	0.695	0.117	NaN	NaN	NaN	-1.475	0.458	0.171	NaN	NaN	NaN	NaN	NaN	NaN
41	0.205	NaN	NaN	NaN	NaN	NaN	NaN	NaN	NaN	NaN	NaN	NaN	NaN	-1.474	0.565	0.54	-1.485	0.457	0.552	-1.529	0.312	0.607	NaN	NaN	NaN	-1.381	0.049	0.592	NaN	NaN	NaN	NaN	NaN	NaN	-1.419	0.695	0.117	NaN	NaN	NaN	-1.475	0.457	0.171	NaN	NaN	NaN	NaN	NaN	NaN
42	0.21	NaN	NaN	NaN	NaN	NaN	NaN	NaN	NaN	NaN	NaN	NaN	NaN	-1.474	0.565	0.54	-1.485	0.457	0.552	-1.529	0.312	0.607	NaN	NaN	NaN	-1.381	0.049	0.592	NaN	NaN	NaN	NaN	NaN	NaN	-1.419	0.695	0.117	NaN	NaN	NaN	-1.475	0.457	0.171	NaN	NaN	NaN	NaN	NaN	NaN
43	0.215	NaN	NaN	NaN	NaN	NaN	NaN	NaN	NaN	NaN	NaN	NaN	NaN	-1.474	0.565	0.54	-1.485	0.457	0.552	-1.529	0.312	0.607	NaN	NaN	NaN	-1.381	0.049	0.592	NaN	NaN	NaN	NaN	NaN	NaN	-1.419	0.695	0.117	NaN	NaN	NaN	-1.475	0.457	0.171	NaN	NaN	NaN	NaN	NaN	NaN
44	0.22	NaN	NaN	NaN	NaN	NaN	NaN	NaN	NaN	NaN	NaN	NaN	NaN	-1.474	0.565	0.54	-1.485	0.457	0.552	-1.529	0.312	0.607	NaN	NaN	NaN	-1.381	0.049	0.592	NaN	NaN	NaN	NaN	NaN	NaN	-1.419	0.695	0.117	NaN	NaN	NaN	-1.475	0.457	0.171	NaN	NaN	NaN	NaN	NaN	NaN
45	0.225	NaN	NaN	NaN	NaN	NaN	NaN	NaN	NaN	NaN	NaN	NaN	NaN	-1.474	0.565	0.54	-1.485	0.457	0.552	-1.529	0.312	0.607	NaN	NaN	NaN	-1.381	0.049	0.592	NaN	NaN	NaN	NaN	NaN	NaN	-1.419	0.695	0.117	NaN	NaN	NaN	-1.475	0.457	0.171	NaN	NaN	NaN	NaN	NaN	NaN
46	0.23	NaN	NaN	NaN	NaN	NaN	NaN	NaN	NaN	NaN	NaN	NaN	NaN	-1.474	0.565	0.54	-1.485	0.457	0.552	-1.529	0.312	0.607	NaN	NaN	NaN	-1.381	0.049	0.592	NaN	NaN	NaN	NaN	NaN	NaN	-1.419	0.695	0.117	NaN	NaN	NaN	-1.475	0.457	0.171	NaN	NaN	NaN	NaN	NaN	NaN
47	0.235	NaN	NaN	NaN	NaN	NaN	NaN	NaN	NaN	NaN	NaN	NaN	NaN	-1.474	0.565	0.54	-1.485	0.457	0.552	-1.529	0.312	0.607	NaN	NaN	NaN	-1.381	0.049	0.592	NaN	NaN	NaN	NaN	NaN	NaN	-1.419	0.695	0.117	NaN	NaN	NaN	-1.475	0.457	0.171	NaN	NaN	NaN	NaN	NaN	NaN
48	0.24	NaN	NaN	NaN	NaN	NaN	NaN	NaN	NaN	NaN	NaN	NaN	NaN	-1.474	0.565	0.54	-1.485	0.457	0.552	-1.529	0.312	0.607	NaN	NaN	NaN	-1.381	0.049	0.592	NaN	NaN	NaN	NaN	NaN	NaN	-1.419	0.695	0.117	NaN	NaN	NaN	-1.475	0.457	0.171	NaN	NaN	NaN	NaN	NaN	NaN
49	0.245	NaN	NaN	NaN	NaN	NaN	NaN	NaN	NaN	NaN	NaN	NaN	NaN	-1.474	0.565	0.54	-1.485	0.457	0.552	-1.529	0.312	0.607	NaN	NaN	NaN	-1.381	0.049	0.592	NaN	NaN	NaN	NaN	NaN	NaN	-1.419	0.695	0.117	NaN	NaN	NaN	-1.475	0.457	0.171	NaN	NaN	NaN	NaN	NaN	NaN
50	0.25	NaN	NaN	NaN	NaN	NaN	NaN	NaN	NaN	NaN	NaN	NaN	NaN	-1.474	0.565	0.54	-1.485	0.457	0.552	-1.529	0.312	0.607	NaN	NaN	NaN	-1.381	0.049	0.592	NaN	NaN	NaN	NaN	NaN	NaN	-1.419	0.695	0.117	NaN	NaN	NaN	-1.475	0.457	0.171	NaN	NaN	NaN	NaN	NaN	NaN
51	0.255	NaN	NaN	NaN	NaN	NaN	NaN	NaN	NaN	NaN	NaN	NaN	NaN	-1.474	0.565	0.54	-1.485	0.457	0.552	-1.529	0.312	0.607	NaN	NaN	NaN	-1.381	0.049	0.592	NaN	NaN	NaN	NaN	NaN	NaN	-1.419	0.695	0.117	NaN	NaN	NaN	-1.475	0.457	0.171	NaN	NaN	NaN	NaN	NaN	NaN
52	0.26	NaN	NaN	NaN	NaN	NaN	NaN	NaN	NaN	NaN	NaN	NaN	NaN	-1.474	0.565	0.54	-1.485	0.457	0.552	-1.529	0.312	0.607	NaN	NaN	NaN	-1.381	0.049	0.592	NaN	NaN	NaN	NaN	NaN	NaN	-1.419	0.695	0.117	NaN	NaN	NaN	-1.475	0.457	0.171	NaN	NaN	NaN	NaN	NaN	NaN
53	0.265	NaN	NaN	NaN	NaN	NaN	NaN	NaN	NaN	NaN	NaN	NaN	NaN	-1.474	0.565	0.54	-1.485	0.457	0.552	-1.529	0.312	0.607	NaN	NaN	NaN	-1.381	0.049	0.592	NaN	NaN	NaN	NaN	NaN	NaN	-1.419	0.695	0.117	NaN	NaN	NaN	-1.475	0.457	0.171	NaN	NaN	NaN	NaN	NaN	NaN
54	0.27	NaN	NaN	NaN	NaN	NaN	NaN	NaN	NaN	NaN	NaN	NaN	NaN	-1.474	0.565	0.54	-1.485	0.457	0.552	-1.529	0.312	0.607	NaN	NaN	NaN	-1.381	0.049	0.592	NaN	NaN	NaN	NaN	NaN	NaN	-1.419	0.695	0.117	NaN	NaN	NaN	-1.475	0.457	0.171	NaN	NaN	NaN	NaN	NaN	NaN
55	0.275	NaN	NaN	NaN	NaN	NaN	NaN	NaN	NaN	NaN	NaN	NaN	NaN	-1.474	0.565	0.54	-1.485	0.457	0.552	-1.529	0.312	0.607	NaN	NaN	NaN	-1.381	0.049	0.592	NaN	NaN	NaN	NaN	NaN	NaN	-1.419	0.695	0.117	NaN	NaN	NaN	-1.475	0.457	0.171	NaN	NaN	NaN	NaN	NaN	NaN
56	0.28	NaN	NaN	NaN	NaN	NaN	NaN	NaN	NaN	NaN	NaN	NaN	NaN	-1.474	0.565	0.54	-1.485	0.457	0.552	-1.529	0.312	0.607	NaN	NaN	NaN	-1.381	0.049	0.592	NaN	NaN	NaN	NaN	NaN	NaN	-1.419	0.695	0.117	NaN	NaN	NaN	-1.475	0.457	0.171	NaN	NaN	NaN	NaN	NaN	NaN
57	0.285	NaN	NaN	NaN	NaN	NaN	NaN	NaN	NaN	NaN	NaN	NaN	NaN	-1.474	0.565	0.541	-1.485	0.457	0.552	-1.529	0.312	0.607	NaN	NaN	NaN	-1.381	0.049	0.592	NaN	NaN	NaN	NaN	NaN	NaN	-1.419	0.695	0.117	NaN	NaN	NaN	-1.476	0.457	0.171	NaN	NaN	NaN	NaN	NaN	NaN
58	0.29	NaN	NaN	NaN	NaN	NaN	NaN	NaN	NaN	NaN	NaN	NaN	NaN	-1.474	0.565	0.541	-1.485	0.457	0.552	-1.529	0.312	0.607	NaN	NaN	NaN	-1.381	0.049	0.592	NaN	NaN	NaN	NaN	NaN	NaN	-1.419	0.695	0.117	NaN	NaN	NaN	-1.476	0.456	0.171	NaN	NaN	NaN	NaN	NaN	NaN
59	0.295	NaN	NaN	NaN	NaN	NaN	NaN	NaN	NaN	NaN	NaN	NaN	NaN	-1.474	0.565	0.541	-1.485	0.457	0.552	-1.529	0.312	0.607	NaN	NaN	NaN	-1.381	0.049	0.592	NaN	NaN	NaN	NaN	NaN	NaN	-1.419	0.695	0.117	NaN	NaN	NaN	-1.476	0.456	0.171	NaN	NaN	NaN	NaN	NaN	NaN
60	0.3	NaN	NaN	NaN	NaN	NaN	NaN	NaN	NaN	NaN	NaN	NaN	NaN	-1.474	0.565	0.541	-1.485	0.457	0.552	-1.529	0.312	0.607	NaN	NaN	NaN	-1.381	0.049	0.592	NaN	NaN	NaN	NaN	NaN	NaN	-1.419	0.695	0.117	NaN	NaN	NaN	-1.476	0.456	0.171	NaN	NaN	NaN	NaN	NaN	NaN
61	0.305	NaN	NaN	NaN	NaN	NaN	NaN	NaN	NaN	NaN	NaN	NaN	NaN	-1.474	0.565	0.541	-1.485	0.457	0.552	-1.529	0.312	0.607	NaN	NaN	NaN	-1.381	0.049	0.592	NaN	NaN	NaN	NaN	NaN	NaN	-1.419	0.695	0.117	-1.426	0.561	0.175	-1.476	0.456	0.171	NaN	NaN	NaN	NaN	NaN	NaN
62	0.31	NaN	NaN	NaN	NaN	NaN	NaN	NaN	NaN	NaN	NaN	NaN	NaN	-1.474	0.565	0.541	-1.485	0.457	0.552	-1.529	0.312	0.607	NaN	NaN	NaN	-1.381	0.049	0.592	NaN	NaN	NaN	NaN	NaN	NaN	-1.419	0.695	0.117	-1.426	0.561	0.175	-1.476	0.456	0.171	NaN	NaN	NaN	NaN	NaN	NaN
63	0.315	NaN	NaN	NaN	NaN	NaN	NaN	NaN	NaN	NaN	NaN	NaN	NaN	-1.474	0.565	0.541	-1.485	0.457	0.552	-1.529	0.312	0.607	NaN	NaN	NaN	-1.381	0.049	0.592	NaN	NaN	NaN	NaN	NaN	NaN	-1.419	0.695	0.117	-1.426	0.561	0.175	-1.476	0.456	0.171	NaN	NaN	NaN	NaN	NaN	NaN
64	0.32	NaN	NaN	NaN	NaN	NaN	NaN	NaN	NaN	NaN	NaN	NaN	NaN	-1.474	0.565	0.541	-1.485	0.457	0.552	-1.529	0.312	0.607	NaN	NaN	NaN	-1.381	0.049	0.592	NaN	NaN	NaN	NaN	NaN	NaN	-1.419	0.695	0.117	-1.426	0.561	0.175	-1.476	0.456	0.171	NaN	NaN	NaN	NaN	NaN	NaN
65	0.325	NaN	NaN	NaN	NaN	NaN	NaN	NaN	NaN	NaN	NaN	NaN	NaN	-1.474	0.565	0.541	-1.485	0.457	0.552	-1.529	0.312	0.607	NaN	NaN	NaN	-1.381	0.049	0.592	NaN	NaN	NaN	NaN	NaN	NaN	-1.419	0.695	0.117	-1.426	0.561	0.175	-1.476	0.456	0.171	NaN	NaN	NaN	NaN	NaN	NaN
66	0.33	NaN	NaN	NaN	NaN	NaN	NaN	NaN	NaN	NaN	NaN	NaN	NaN	-1.474	0.565	0.541	-1.485	0.457	0.552	-1.529	0.312	0.607	NaN	NaN	NaN	-1.381	0.049	0.592	NaN	NaN	NaN	NaN	NaN	NaN	-1.419	0.695	0.117	-1.426	0.561	0.175	-1.476	0.456	0.171	NaN	NaN	NaN	NaN	NaN	NaN
67	0.335	NaN	NaN	NaN	NaN	NaN	NaN	NaN	NaN	NaN	NaN	NaN	NaN	-1.474	0.565	0.541	-1.485	0.457	0.552	-1.529	0.312	0.607	NaN	NaN	NaN	-1.381	0.049	0.592	NaN	NaN	NaN	NaN	NaN	NaN	-1.419	0.695	0.117	-1.426	0.561	0.175	-1.476	0.456	0.171	NaN	NaN	NaN	NaN	NaN	NaN
68	0.34	NaN	NaN	NaN	NaN	NaN	NaN	NaN	NaN	NaN	NaN	NaN	NaN	-1.474	0.565	0.541	-1.485	0.457	0.552	-1.529	0.312	0.607	NaN	NaN	NaN	-1.381	0.049	0.592	NaN	NaN	NaN	NaN	NaN	NaN	-1.419	0.695	0.117	-1.426	0.561	0.175	-1.476	0.456	0.171	NaN	NaN	NaN	NaN	NaN	NaN
69	0.345	NaN	NaN	NaN	NaN	NaN	NaN	NaN	NaN	NaN	NaN	NaN	NaN	-1.474	0.565	0.541	-1.485	0.457	0.552	-1.529	0.312	0.607	NaN	NaN	NaN	-1.381	0.049	0.592	NaN	NaN	NaN	NaN	NaN	NaN	-1.419	0.695	0.117	-1.426	0.561	0.175	-1.476	0.456	0.171	NaN	NaN	NaN	NaN	NaN	NaN
70	0.35	NaN	NaN	NaN	NaN	NaN	NaN	NaN	NaN	NaN	NaN	NaN	NaN	-1.474	0.565	0.541	-1.485	0.457	0.552	-1.529	0.312	0.607	NaN	NaN	NaN	-1.381	0.049	0.592	NaN	NaN	NaN	NaN	NaN	NaN	-1.419	0.695	0.117	-1.426	0.561	0.175	-1.476	0.456	0.171	NaN	NaN	NaN	NaN	NaN	NaN
71	0.355	NaN	NaN	NaN	NaN	NaN	NaN	NaN	NaN	NaN	NaN	NaN	NaN	-1.474	0.565	0.541	-1.485	0.457	0.552	-1.529	0.312	0.607	NaN	NaN	NaN	-1.381	0.049	0.592	NaN	NaN	NaN	NaN	NaN	NaN	-1.419	0.695	0.117	-1.426	0.561	0.175	-1.476	0.456	0.171	NaN	NaN	NaN	NaN	NaN	NaN
72	0.36	NaN	NaN	NaN	NaN	NaN	NaN	NaN	NaN	NaN	NaN	NaN	NaN	-1.474	0.565	0.541	-1.485	0.457	0.552	-1.529	0.312	0.607	NaN	NaN	NaN	-1.381	0.049	0.592	NaN	NaN	NaN	NaN	NaN	NaN	-1.419	0.695	0.117	-1.426	0.561	0.175	-1.476	0.456	0.171	NaN	NaN	NaN	NaN	NaN	NaN
73	0.365	NaN	NaN	NaN	NaN	NaN	NaN	NaN	NaN	NaN	NaN	NaN	NaN	-1.474	0.565	0.541	-1.485	0.457	0.552	-1.529	0.312	0.607	NaN	NaN	NaN	-1.381	0.048	0.592	NaN	NaN	NaN	NaN	NaN	NaN	-1.419	0.695	0.117	-1.426	0.561	0.175	-1.476	0.456	0.171	NaN	NaN	NaN	NaN	NaN	NaN
74	0.37	NaN	NaN	NaN	NaN	NaN	NaN	NaN	NaN	NaN	NaN	NaN	NaN	-1.474	0.565	0.541	-1.485	0.457	0.552	-1.529	0.312	0.607	NaN	NaN	NaN	-1.381	0.049	0.592	NaN	NaN	NaN	NaN	NaN	NaN	-1.419	0.696	0.117	-1.426	0.561	0.175	-1.476	0.456	0.172	NaN	NaN	NaN	NaN	NaN	NaN
75	0.375	NaN	NaN	NaN	NaN	NaN	NaN	NaN	NaN	NaN	NaN	NaN	NaN	-1.474	0.565	0.541	-1.485	0.457	0.552	-1.529	0.312	0.607	NaN	NaN	NaN	-1.381	0.048	0.592	NaN	NaN	NaN	NaN	NaN	NaN	-1.42	0.696	0.117	-1.426	0.561	0.175	-1.476	0.456	0.172	NaN	NaN	NaN	NaN	NaN	NaN
76	0.38	NaN	NaN	NaN	NaN	NaN	NaN	NaN	NaN	NaN	NaN	NaN	NaN	-1.474	0.565	0.541	-1.485	0.457	0.552	-1.529	0.312	0.607	NaN	NaN	NaN	-1.381	0.048	0.592	NaN	NaN	NaN	NaN	NaN	NaN	-1.42	0.696	0.117	-1.426	0.561	0.175	-1.476	0.456	0.172	NaN	NaN	NaN	NaN	NaN	NaN
77	0.385	NaN	NaN	NaN	NaN	NaN	NaN	NaN	NaN	NaN	NaN	NaN	NaN	-1.474	0.565	0.541	-1.485	0.457	0.552	-1.529	0.312	0.607	NaN	NaN	NaN	-1.381	0.048	0.592	NaN	NaN	NaN	NaN	NaN	NaN	-1.42	0.696	0.117	-1.426	0.561	0.175	-1.476	0.456	0.172	NaN	NaN	NaN	NaN	NaN	NaN
78	0.39	NaN	NaN	NaN	NaN	NaN	NaN	NaN	NaN	NaN	NaN	NaN	NaN	-1.474	0.565	0.541	-1.485	0.457	0.552	-1.529	0.312	0.607	NaN	NaN	NaN	-1.381	0.048	0.592	NaN	NaN	NaN	NaN	NaN	NaN	-1.42	0.696	0.118	-1.426	0.561	0.175	-1.476	0.456	0.172	NaN	NaN	NaN	NaN	NaN	NaN
79	0.395	NaN	NaN	NaN	NaN	NaN	NaN	NaN	NaN	NaN	NaN	NaN	NaN	-1.474	0.565	0.541	-1.485	0.457	0.552	-1.529	0.312	0.607	NaN	NaN	NaN	-1.381	0.048	0.592	NaN	NaN	NaN	NaN	NaN	NaN	-1.42	0.696	0.118	-1.426	0.561	0.175	-1.476	0.456	0.172	NaN	NaN	NaN	NaN	NaN	NaN
80	0.4	NaN	NaN	NaN	NaN	NaN	NaN	NaN	NaN	NaN	NaN	NaN	NaN	-1.474	0.565	0.541	-1.485	0.457	0.552	-1.529	0.312	0.607	NaN	NaN	NaN	-1.381	0.048	0.592	NaN	NaN	NaN	NaN	NaN	NaN	-1.42	0.696	0.118	-1.427	0.561	0.175	-1.476	0.456	0.172	NaN	NaN	NaN	NaN	NaN	NaN
81	0.405	NaN	NaN	NaN	NaN	NaN	NaN	NaN	NaN	NaN	NaN	NaN	NaN	-1.474	0.565	0.541	-1.485	0.457	0.552	-1.529	0.312	0.607	NaN	NaN	NaN	-1.381	0.048	0.592	NaN	NaN	NaN	NaN	NaN	NaN	-1.42	0.696	0.118	-1.427	0.561	0.175	-1.476	0.456	0.172	NaN	NaN	NaN	NaN	NaN	NaN
82	0.41	NaN	NaN	NaN	NaN	NaN	NaN	NaN	NaN	NaN	NaN	NaN	NaN	-1.474	0.565	0.541	-1.485	0.457	0.552	-1.529	0.312	0.607	NaN	NaN	NaN	-1.381	0.048	0.592	NaN	NaN	NaN	NaN	NaN	NaN	-1.42	0.696	0.118	-1.427	0.561	0.175	-1.476	0.456	0.172	NaN	NaN	NaN	NaN	NaN	NaN
83	0.415	NaN	NaN	NaN	NaN	NaN	NaN	NaN	NaN	NaN	NaN	NaN	NaN	-1.474	0.565	0.541	-1.485	0.457	0.552	-1.529	0.312	0.607	NaN	NaN	NaN	-1.381	0.048	0.592	NaN	NaN	NaN	NaN	NaN	NaN	-1.42	0.696	0.118	-1.427	0.561	0.175	-1.476	0.456	0.172	NaN	NaN	NaN	NaN	NaN	NaN
84	0.42	NaN	NaN	NaN	NaN	NaN	NaN	NaN	NaN	NaN	NaN	NaN	NaN	-1.474	0.565	0.541	-1.485	0.457	0.552	-1.529	0.312	0.607	NaN	NaN	NaN	-1.381	0.048	0.592	NaN	NaN	NaN	NaN	NaN	NaN	-1.42	0.696	0.118	-1.427	0.561	0.175	-1.476	0.456	0.172	NaN	NaN	NaN	NaN	NaN	NaN
85	0.425	NaN	NaN	NaN	NaN	NaN	NaN	NaN	NaN	NaN	NaN	NaN	NaN	-1.474	0.565	0.541	-1.485	0.457	0.552	-1.529	0.312	0.607	NaN	NaN	NaN	-1.381	0.048	0.592	NaN	NaN	NaN	NaN	NaN	NaN	-1.42	0.696	0.118	-1.427	0.561	0.175	-1.476	0.456	0.172	NaN	NaN	NaN	NaN	NaN	NaN
86	0.43	NaN	NaN	NaN	NaN	NaN	NaN	NaN	NaN	NaN	NaN	NaN	NaN	-1.474	0.565	0.541	-1.485	0.457	0.552	-1.529	0.312	0.607	NaN	NaN	NaN	-1.381	0.048	0.592	NaN	NaN	NaN	NaN	NaN	NaN	-1.42	0.696	0.118	-1.427	0.561	0.175	-1.476	0.456	0.172	NaN	NaN	NaN	NaN	NaN	NaN
87	0.435	NaN	NaN	NaN	NaN	NaN	NaN	NaN	NaN	NaN	NaN	NaN	NaN	-1.474	0.565	0.541	-1.485	0.457	0.552	-1.529	0.312	0.607	NaN	NaN	NaN	-1.381	0.048	0.592	NaN	NaN	NaN	NaN	NaN	NaN	-1.42	0.696	0.118	-1.427	0.561	0.175	-1.476	0.457	0.172	NaN	NaN	NaN	NaN	NaN	NaN
88	0.44	NaN	NaN	NaN	NaN	NaN	NaN	NaN	NaN	NaN	NaN	NaN	NaN	-1.474	0.565	0.541	-1.485	0.457	0.552	-1.529	0.312	0.607	NaN	NaN	NaN	-1.381	0.048	0.592	NaN	NaN	NaN	NaN	NaN	NaN	-1.42	0.696	0.118	-1.427	0.561	0.175	-1.476	0.456	0.172	NaN	NaN	NaN	NaN	NaN	NaN
89	0.445	NaN	NaN	NaN	NaN	NaN	NaN	NaN	NaN	NaN	NaN	NaN	NaN	-1.474	0.565	0.541	-1.485	0.457	0.552	-1.529	0.312	0.607	NaN	NaN	NaN	-1.381	0.048	0.592	NaN	NaN	NaN	NaN	NaN	NaN	-1.42	0.696	0.118	-1.427	0.561	0.175	-1.476	0.456	0.172	NaN	NaN	NaN	NaN	NaN	NaN
90	0.45	NaN	NaN	NaN	NaN	NaN	NaN	NaN	NaN	NaN	NaN	NaN	NaN	-1.474	0.565	0.541	-1.485	0.457	0.552	-1.529	0.312	0.607	NaN	NaN	NaN	-1.381	0.048	0.592	NaN	NaN	NaN	NaN	NaN	NaN	-1.42	0.696	0.118	-1.427	0.561	0.175	-1.476	0.456	0.172	NaN	NaN	NaN	NaN	NaN	NaN
91	0.455	NaN	NaN	NaN	NaN	NaN	NaN	NaN	NaN	NaN	NaN	NaN	NaN	-1.474	0.565	0.541	-1.485	0.457	0.552	-1.529	0.312	0.607	NaN	NaN	NaN	-1.381	0.048	0.592	NaN	NaN	NaN	NaN	NaN	NaN	-1.42	0.696	0.118	-1.427	0.561	0.175	-1.476	0.456	0.172	NaN	NaN	NaN	NaN	NaN	NaN
92	0.46	NaN	NaN	NaN	NaN	NaN	NaN	NaN	NaN	NaN	NaN	NaN	NaN	-1.474	0.565	0.541	-1.485	0.457	0.552	-1.529	0.312	0.607	NaN	NaN	NaN	-1.381	0.048	0.592	NaN	NaN	NaN	NaN	NaN	NaN	-1.42	0.696	0.118	-1.427	0.561	0.175	-1.476	0.456	0.172	NaN	NaN	NaN	NaN	NaN	NaN
93	0.465	NaN	NaN	NaN	NaN	NaN	NaN	NaN	NaN	NaN	NaN	NaN	NaN	-1.474	0.565	0.541	-1.485	0.457	0.552	-1.529	0.312	0.607	NaN	NaN	NaN	-1.381	0.048	0.592	NaN	NaN	NaN	NaN	NaN	NaN	-1.42	0.696	0.118	-1.427	0.561	0.175	-1.476	0.456	0.172	NaN	NaN	NaN	NaN	NaN	NaN
94	0.47	NaN	NaN	NaN	NaN	NaN	NaN	NaN	NaN	NaN	NaN	NaN	NaN	-1.474	0.565	0.541	-1.485	0.457	0.552	-1.529	0.312	0.607	NaN	NaN	NaN	-1.381	0.048	0.592	NaN	NaN	NaN	NaN	NaN	NaN	-1.42	0.696	0.118	-1.427	0.561	0.175	-1.476	0.456	0.172	NaN	NaN	NaN	NaN	NaN	NaN
95	0.475	NaN	NaN	NaN	NaN	NaN	NaN	NaN	NaN	NaN	NaN	NaN	NaN	-1.474	0.565	0.541	-1.485	0.457	0.552	-1.529	0.312	0.607	NaN	NaN	NaN	-1.381	0.048	0.592	NaN	NaN	NaN	NaN	NaN	NaN	-1.42	0.696	0.118	-1.427	0.561	0.175	-1.476	0.456	0.172	NaN	NaN	NaN	NaN	NaN	NaN
96	0.48	NaN	NaN	NaN	NaN	NaN	NaN	NaN	NaN	NaN	NaN	NaN	NaN	-1.474	0.565	0.541	-1.485	0.457	0.552	-1.529	0.312	0.607	NaN	NaN	NaN	-1.381	0.048	0.592	NaN	NaN	NaN	NaN	NaN	NaN	-1.42	0.696	0.118	-1.427	0.561	0.175	-1.476	0.456	0.172	NaN	NaN	NaN	NaN	NaN	NaN
97	0.485	NaN	NaN	NaN	NaN	NaN	NaN	NaN	NaN	NaN	NaN	NaN	NaN	-1.474	0.565	0.541	-1.485	0.457	0.552	-1.529	0.312	0.607	NaN	NaN	NaN	-1.381	0.048	0.592	NaN	NaN	NaN	NaN	NaN	NaN	-1.42	0.696	0.118	-1.427	0.561	0.176	-1.476	0.456	0.172	NaN	NaN	NaN	NaN	NaN	NaN
98	0.49	NaN	NaN	NaN	NaN	NaN	NaN	NaN	NaN	NaN	NaN	NaN	NaN	-1.474	0.565	0.541	-1.485	0.457	0.552	-1.529	0.312	0.607	NaN	NaN	NaN	-1.381	0.048	0.592	NaN	NaN	NaN	NaN	NaN	NaN	-1.42	0.695	0.118	-1.427	0.561	0.175	-1.476	0.456	0.172	NaN	NaN	NaN	NaN	NaN	NaN
99	0.495	NaN	NaN	NaN	NaN	NaN	NaN	NaN	NaN	NaN	NaN	NaN	NaN	-1.474	0.565	0.541	-1.485	0.457	0.552	-1.529	0.312	0.607	NaN	NaN	NaN	-1.381	0.048	0.592	NaN	NaN	NaN	NaN	NaN	NaN	-1.42	0.695	0.118	-1.427	0.561	0.176	-1.476	0.456	0.172	NaN	NaN	NaN	NaN	NaN	NaN
100	0.5	NaN	NaN	NaN	NaN	NaN	NaN	NaN	NaN	NaN	NaN	NaN	NaN	-1.474	0.565	0.541	-1.485	0.457	0.552	-1.529	0.312	0.607	NaN	NaN	NaN	-1.381	0.048	0.592	NaN	NaN	NaN	NaN	NaN	NaN	-1.42	0.695	0.118	-1.427	0.561	0.176	-1.476	0.456	0.172	NaN	NaN	NaN	NaN	NaN	NaN
101	0.505	NaN	NaN	NaN	NaN	NaN	NaN	NaN	NaN	NaN	NaN	NaN	NaN	-1.474	0.565	0.541	-1.485	0.457	0.552	-1.529	0.312	0.607	NaN	NaN	NaN	-1.381	0.048	0.592	NaN	NaN	NaN	NaN	NaN	NaN	-1.42	0.695	0.118	-1.427	0.561	0.176	-1.476	0.456	0.172	NaN	NaN	NaN	NaN	NaN	NaN
102	0.51	NaN	NaN	NaN	NaN	NaN	NaN	NaN	NaN	NaN	NaN	NaN	NaN	-1.474	0.565	0.541	-1.485	0.457	0.552	-1.529	0.312	0.607	NaN	NaN	NaN	-1.381	0.048	0.592	NaN	NaN	NaN	NaN	NaN	NaN	-1.42	0.695	0.118	-1.427	0.561	0.176	-1.476	0.456	0.172	NaN	NaN	NaN	NaN	NaN	NaN
103	0.515	NaN	NaN	NaN	NaN	NaN	NaN	NaN	NaN	NaN	NaN	NaN	NaN	-1.474	0.565	0.541	-1.485	0.457	0.552	-1.529	0.312	0.607	NaN	NaN	NaN	-1.382	0.048	0.592	NaN	NaN	NaN	NaN	NaN	NaN	-1.42	0.695	0.118	-1.427	0.561	0.176	-1.476	0.456	0.172	NaN	NaN	NaN	NaN	NaN	NaN
104	0.52	NaN	NaN	NaN	NaN	NaN	NaN	NaN	NaN	NaN	NaN	NaN	NaN	-1.474	0.565	0.541	-1.485	0.457	0.552	-1.529	0.312	0.607	NaN	NaN	NaN	-1.381	0.048	0.592	NaN	NaN	NaN	NaN	NaN	NaN	-1.42	0.695	0.118	-1.427	0.561	0.176	-1.476	0.456	0.172	NaN	NaN	NaN	NaN	NaN	NaN
105	0.525	NaN	NaN	NaN	NaN	NaN	NaN	NaN	NaN	NaN	NaN	NaN	NaN	-1.474	0.565	0.541	-1.485	0.457	0.552	-1.529	0.312	0.607	NaN	NaN	NaN	-1.381	0.048	0.592	NaN	NaN	NaN	NaN	NaN	NaN	-1.42	0.695	0.118	-1.427	0.561	0.176	-1.476	0.456	0.172	NaN	NaN	NaN	NaN	NaN	NaN
106	0.53	NaN	NaN	NaN	NaN	NaN	NaN	NaN	NaN	NaN	NaN	NaN	NaN	-1.474	0.565	0.541	-1.485	0.457	0.552	-1.529	0.312	0.607	NaN	NaN	NaN	-1.381	0.048	0.592	NaN	NaN	NaN	NaN	NaN	NaN	-1.42	0.695	0.118	-1.427	0.561	0.176	-1.476	0.456	0.172	NaN	NaN	NaN	NaN	NaN	NaN
107	0.535	NaN	NaN	NaN	NaN	NaN	NaN	NaN	NaN	NaN	NaN	NaN	NaN	-1.474	0.565	0.541	-1.485	0.457	0.552	-1.529	0.312	0.607	NaN	NaN	NaN	-1.381	0.048	0.592	NaN	NaN	NaN	NaN	NaN	NaN	-1.42	0.695	0.118	-1.427	0.561	0.175	-1.476	0.456	0.172	NaN	NaN	NaN	NaN	NaN	NaN
108	0.54	NaN	NaN	NaN	NaN	NaN	NaN	NaN	NaN	NaN	NaN	NaN	NaN	-1.474	0.565	0.541	-1.485	0.457	0.552	-1.529	0.312	0.607	NaN	NaN	NaN	-1.381	0.048	0.592	NaN	NaN	NaN	NaN	NaN	NaN	-1.42	0.695	0.118	-1.427	0.561	0.175	-1.476	0.456	0.172	NaN	NaN	NaN	NaN	NaN	NaN
109	0.545	NaN	NaN	NaN	NaN	NaN	NaN	NaN	NaN	NaN	NaN	NaN	NaN	-1.474	0.565	0.541	-1.485	0.457	0.552	-1.529	0.312	0.607	NaN	NaN	NaN	-1.381	0.048	0.592	NaN	NaN	NaN	NaN	NaN	NaN	-1.42	0.695	0.118	-1.427	0.561	0.175	-1.476	0.456	0.172	NaN	NaN	NaN	NaN	NaN	NaN
110	0.55	NaN	NaN	NaN	NaN	NaN	NaN	NaN	NaN	NaN	NaN	NaN	NaN	-1.474	0.565	0.541	-1.485	0.457	0.552	-1.529	0.312	0.607	NaN	NaN	NaN	-1.381	0.048	0.592	NaN	NaN	NaN	NaN	NaN	NaN	-1.42	0.695	0.118	-1.427	0.561	0.175	-1.476	0.456	0.172	NaN	NaN	NaN	NaN	NaN	NaN
111	0.555	NaN	NaN	NaN	NaN	NaN	NaN	NaN	NaN	NaN	NaN	NaN	NaN	-1.474	0.565	0.541	-1.485	0.457	0.552	-1.529	0.312	0.607	NaN	NaN	NaN	-1.381	0.048	0.592	NaN	NaN	NaN	NaN	NaN	NaN	-1.42	0.695	0.118	-1.427	0.561	0.175	-1.476	0.456	0.172	NaN	NaN	NaN	NaN	NaN	NaN
112	0.56	NaN	NaN	NaN	NaN	NaN	NaN	NaN	NaN	NaN	NaN	NaN	NaN	-1.474	0.565	0.541	-1.485	0.457	0.552	-1.529	0.312	0.607	NaN	NaN	NaN	-1.381	0.048	0.592	NaN	NaN	NaN	NaN	NaN	NaN	-1.42	0.695	0.118	-1.427	0.561	0.175	-1.476	0.456	0.172	NaN	NaN	NaN	NaN	NaN	NaN
113	0.565	NaN	NaN	NaN	NaN	NaN	NaN	NaN	NaN	NaN	NaN	NaN	NaN	-1.474	0.565	0.541	-1.485	0.457	0.552	-1.529	0.312	0.607	NaN	NaN	NaN	-1.381	0.048	0.592	NaN	NaN	NaN	NaN	NaN	NaN	-1.42	0.695	0.118	-1.427	0.561	0.175	-1.476	0.456	0.172	NaN	NaN	NaN	NaN	NaN	NaN
114	0.57	NaN	NaN	NaN	NaN	NaN	NaN	NaN	NaN	NaN	NaN	NaN	NaN	-1.474	0.565	0.541	-1.485	0.457	0.552	-1.529	0.312	0.607	NaN	NaN	NaN	-1.381	0.048	0.592	NaN	NaN	NaN	NaN	NaN	NaN	-1.42	0.695	0.118	-1.427	0.561	0.176	-1.476	0.456	0.172	NaN	NaN	NaN	NaN	NaN	NaN
115	0.575	NaN	NaN	NaN	NaN	NaN	NaN	NaN	NaN	NaN	NaN	NaN	NaN	-1.474	0.565	0.541	-1.485	0.457	0.552	-1.529	0.312	0.607	NaN	NaN	NaN	-1.381	0.048	0.592	NaN	NaN	NaN	NaN	NaN	NaN	-1.42	0.695	0.118	-1.427	0.561	0.175	-1.476	0.456	0.172	NaN	NaN	NaN	NaN	NaN	NaN
116	0.58	NaN	NaN	NaN	NaN	NaN	NaN	NaN	NaN	NaN	NaN	NaN	NaN	-1.474	0.565	0.541	-1.485	0.457	0.552	-1.529	0.312	0.607	NaN	NaN	NaN	-1.381	0.048	0.592	NaN	NaN	NaN	NaN	NaN	NaN	-1.42	0.695	0.118	-1.427	0.561	0.176	-1.476	0.456	0.172	NaN	NaN	NaN	NaN	NaN	NaN
117	0.585	NaN	NaN	NaN	NaN	NaN	NaN	NaN	NaN	NaN	NaN	NaN	NaN	-1.474	0.565	0.541	-1.485	0.457	0.552	-1.529	0.312	0.607	NaN	NaN	NaN	-1.381	0.048	0.592	NaN	NaN	NaN	NaN	NaN	NaN	-1.42	0.695	0.118	-1.427	0.561	0.176	-1.476	0.456	0.172	NaN	NaN	NaN	NaN	NaN	NaN
118	0.59	NaN	NaN	NaN	NaN	NaN	NaN	NaN	NaN	NaN	NaN	NaN	NaN	-1.474	0.565	0.541	-1.485	0.457	0.552	-1.529	0.312	0.607	NaN	NaN	NaN	-1.381	0.048	0.592	NaN	NaN	NaN	NaN	NaN	NaN	-1.42	0.695	0.118	-1.427	0.561	0.176	-1.476	0.456	0.172	NaN	NaN	NaN	NaN	NaN	NaN
119	0.595	NaN	NaN	NaN	NaN	NaN	NaN	NaN	NaN	NaN	NaN	NaN	NaN	-1.474	0.565	0.541	-1.485	0.457	0.552	-1.529	0.312	0.607	NaN	NaN	NaN	-1.381	0.048	0.592	NaN	NaN	NaN	NaN	NaN	NaN	-1.42	0.695	0.118	-1.427	0.561	0.176	-1.476	0.456	0.172	NaN	NaN	NaN	NaN	NaN	NaN
120	0.6	NaN	NaN	NaN	NaN	NaN	NaN	NaN	NaN	NaN	NaN	NaN	NaN	-1.474	0.565	0.541	-1.485	0.457	0.552	-1.529	0.312	0.607	NaN	NaN	NaN	-1.381	0.048	0.592	NaN	NaN	NaN	NaN	NaN	NaN	-1.42	0.695	0.118	-1.427	0.561	0.176	-1.476	0.456	0.172	NaN	NaN	NaN	NaN	NaN	NaN
121	0.605	NaN	NaN	NaN	NaN	NaN	NaN	NaN	NaN	NaN	NaN	NaN	NaN	-1.474	0.565	0.541	-1.485	0.457	0.552	-1.529	0.312	0.608	NaN	NaN	NaN	-1.381	0.048	0.592	NaN	NaN	NaN	NaN	NaN	NaN	-1.42	0.695	0.118	-1.427	0.561	0.176	-1.476	0.456	0.172	NaN	NaN	NaN	NaN	NaN	NaN
122	0.61	NaN	NaN	NaN	NaN	NaN	NaN	NaN	NaN	NaN	NaN	NaN	NaN	-1.474	0.565	0.541	-1.485	0.457	0.552	-1.529	0.312	0.608	NaN	NaN	NaN	-1.381	0.048	0.592	NaN	NaN	NaN	NaN	NaN	NaN	-1.42	0.695	0.118	-1.427	0.561	0.176	-1.476	0.456	0.172	NaN	NaN	NaN	NaN	NaN	NaN
123	0.615	NaN	NaN	NaN	NaN	NaN	NaN	NaN	NaN	NaN	NaN	NaN	NaN	-1.474	0.565	0.541	-1.485	0.457	0.553	-1.529	0.312	0.608	NaN	NaN	NaN	-1.381	0.048	0.592	NaN	NaN	NaN	NaN	NaN	NaN	-1.42	0.695	0.118	-1.427	0.561	0.176	-1.476	0.456	0.172	NaN	NaN	NaN	NaN	NaN	NaN
124	0.62	NaN	NaN	NaN	NaN	NaN	NaN	NaN	NaN	NaN	NaN	NaN	NaN	-1.474	0.565	0.541	-1.485	0.457	0.553	-1.529	0.312	0.608	NaN	NaN	NaN	-1.381	0.048	0.592	NaN	NaN	NaN	NaN	NaN	NaN	-1.42	0.695	0.118	-1.427	0.561	0.176	-1.476	0.456	0.172	NaN	NaN	NaN	NaN	NaN	NaN
125	0.625	NaN	NaN	NaN	NaN	NaN	NaN	NaN	NaN	NaN	NaN	NaN	NaN	-1.474	0.565	0.541	-1.485	0.457	0.553	-1.529	0.312	0.608	NaN	NaN	NaN	-1.381	0.048	0.592	NaN	NaN	NaN	NaN	NaN	NaN	-1.42	0.695	0.118	-1.427	0.561	0.176	-1.476	0.456	0.172	NaN	NaN	NaN	NaN	NaN	NaN
126	0.63	NaN	NaN	NaN	NaN	NaN	NaN	NaN	NaN	NaN	NaN	NaN	NaN	-1.474	0.565	0.541	-1.485	0.457	0.553	-1.529	0.312	0.608	NaN	NaN	NaN	-1.381	0.048	0.592	NaN	NaN	NaN	NaN	NaN	NaN	-1.42	0.695	0.118	-1.427	0.561	0.176	-1.476	0.456	0.172	NaN	NaN	NaN	NaN	NaN	NaN
127	0.635	NaN	NaN	NaN	NaN	NaN	NaN	NaN	NaN	NaN	NaN	NaN	NaN	-1.474	0.565	0.541	-1.485	0.457	0.553	-1.529	0.312	0.608	NaN	NaN	NaN	-1.381	0.048	0.592	NaN	NaN	NaN	NaN	NaN	NaN	-1.42	0.695	0.118	-1.427	0.561	0.176	-1.476	0.456	0.172	NaN	NaN	NaN	NaN	NaN	NaN
128	0.64	NaN	NaN	NaN	NaN	NaN	NaN	NaN	NaN	NaN	NaN	NaN	NaN	-1.474	0.565	0.541	-1.485	0.457	0.553	-1.529	0.312	0.608	NaN	NaN	NaN	-1.381	0.048	0.592	NaN	NaN	NaN	NaN	NaN	NaN	-1.42	0.695	0.118	-1.427	0.561	0.176	-1.476	0.456	0.172	NaN	NaN	NaN	NaN	NaN	NaN
129	0.645	NaN	NaN	NaN	NaN	NaN	NaN	NaN	NaN	NaN	NaN	NaN	NaN	-1.474	0.565	0.541	-1.485	0.457	0.553	-1.529	0.312	0.608	NaN	NaN	NaN	-1.381	0.048	0.592	NaN	NaN	NaN	NaN	NaN	NaN	-1.42	0.695	0.118	-1.427	0.561	0.176	-1.476	0.456	0.172	NaN	NaN	NaN	NaN	NaN	NaN
130	0.65	NaN	NaN	NaN	NaN	NaN	NaN	NaN	NaN	NaN	NaN	NaN	NaN	-1.474	0.564	0.541	-1.485	0.457	0.553	-1.529	0.312	0.608	NaN	NaN	NaN	-1.381	0.048	0.592	NaN	NaN	NaN	NaN	NaN	NaN	-1.42	0.695	0.118	-1.427	0.561	0.176	-1.476	0.456	0.172	NaN	NaN	NaN	NaN	NaN	NaN
131	0.655	NaN	NaN	NaN	NaN	NaN	NaN	NaN	NaN	NaN	NaN	NaN	NaN	-1.474	0.564	0.541	-1.485	0.457	0.553	-1.529	0.312	0.608	NaN	NaN	NaN	-1.381	0.048	0.592	NaN	NaN	NaN	NaN	NaN	NaN	-1.42	0.695	0.118	-1.427	0.561	0.176	-1.476	0.456	0.172	NaN	NaN	NaN	NaN	NaN	NaN
132	0.66	NaN	NaN	NaN	NaN	NaN	NaN	NaN	NaN	NaN	NaN	NaN	NaN	-1.473	0.564	0.541	-1.485	0.457	0.553	-1.529	0.312	0.608	NaN	NaN	NaN	-1.381	0.048	0.592	NaN	NaN	NaN	NaN	NaN	NaN	-1.42	0.695	0.118	-1.427	0.561	0.176	-1.476	0.456	0.172	NaN	NaN	NaN	NaN	NaN	NaN
133	0.665	NaN	NaN	NaN	NaN	NaN	NaN	NaN	NaN	NaN	NaN	NaN	NaN	-1.473	0.564	0.541	-1.485	0.457	0.553	-1.529	0.312	0.608	NaN	NaN	NaN	-1.381	0.048	0.592	NaN	NaN	NaN	NaN	NaN	NaN	-1.42	0.695	0.118	-1.426	0.561	0.176	-1.476	0.456	0.172	NaN	NaN	NaN	NaN	NaN	NaN
134	0.67	NaN	NaN	NaN	NaN	NaN	NaN	NaN	NaN	NaN	NaN	NaN	NaN	-1.473	0.564	0.541	-1.485	0.457	0.553	-1.529	0.312	0.608	NaN	NaN	NaN	-1.381	0.048	0.592	NaN	NaN	NaN	NaN	NaN	NaN	-1.419	0.695	0.118	-1.426	0.561	0.176	-1.476	0.456	0.172	NaN	NaN	NaN	NaN	NaN	NaN
135	0.675	NaN	NaN	NaN	NaN	NaN	NaN	NaN	NaN	NaN	NaN	NaN	NaN	-1.473	0.564	0.541	-1.485	0.457	0.553	-1.529	0.312	0.608	NaN	NaN	NaN	-1.381	0.048	0.592	NaN	NaN	NaN	NaN	NaN	NaN	-1.419	0.695	0.118	-1.426	0.561	0.176	-1.476	0.456	0.172	NaN	NaN	NaN	NaN	NaN	NaN
136	0.68	NaN	NaN	NaN	NaN	NaN	NaN	NaN	NaN	NaN	NaN	NaN	NaN	-1.473	0.564	0.541	-1.485	0.457	0.553	-1.529	0.312	0.608	NaN	NaN	NaN	-1.381	0.048	0.592	NaN	NaN	NaN	NaN	NaN	NaN	-1.419	0.695	0.118	-1.426	0.561	0.176	-1.476	0.456	0.172	NaN	NaN	NaN	NaN	NaN	NaN
137	0.685	NaN	NaN	NaN	NaN	NaN	NaN	NaN	NaN	NaN	NaN	NaN	NaN	-1.473	0.564	0.541	-1.485	0.457	0.553	-1.529	0.312	0.608	NaN	NaN	NaN	-1.381	0.048	0.592	NaN	NaN	NaN	NaN	NaN	NaN	-1.419	0.695	0.118	-1.426	0.561	0.176	-1.476	0.456	0.172	NaN	NaN	NaN	NaN	NaN	NaN
138	0.69	NaN	NaN	NaN	NaN	NaN	NaN	NaN	NaN	NaN	NaN	NaN	NaN	-1.473	0.564	0.541	-1.485	0.457	0.553	-1.529	0.312	0.608	NaN	NaN	NaN	-1.381	0.048	0.592	NaN	NaN	NaN	NaN	NaN	NaN	-1.419	0.695	0.118	-1.426	0.561	0.176	-1.476	0.456	0.172	NaN	NaN	NaN	NaN	NaN	NaN
139	0.695	NaN	NaN	NaN	NaN	NaN	NaN	NaN	NaN	NaN	NaN	NaN	NaN	-1.473	0.564	0.541	-1.485	0.457	0.553	-1.529	0.312	0.608	NaN	NaN	NaN	-1.381	0.048	0.592	NaN	NaN	NaN	NaN	NaN	NaN	-1.419	0.695	0.118	-1.426	0.561	0.176	-1.476	0.456	0.172	NaN	NaN	NaN	NaN	NaN	NaN
140	0.7	NaN	NaN	NaN	NaN	NaN	NaN	NaN	NaN	NaN	NaN	NaN	NaN	-1.473	0.564	0.541	-1.485	0.457	0.553	-1.529	0.312	0.608	NaN	NaN	NaN	-1.381	0.048	0.592	NaN	NaN	NaN	NaN	NaN	NaN	-1.419	0.695	0.118	-1.426	0.561	0.176	-1.476	0.456	0.172	NaN	NaN	NaN	NaN	NaN	NaN
141	0.705	NaN	NaN	NaN	NaN	NaN	NaN	NaN	NaN	NaN	NaN	NaN	NaN	-1.473	0.564	0.541	-1.485	0.457	0.553	-1.529	0.312	0.607	NaN	NaN	NaN	-1.381	0.048	0.592	NaN	NaN	NaN	NaN	NaN	NaN	-1.419	0.695	0.118	-1.426	0.561	0.175	-1.475	0.456	0.172	NaN	NaN	NaN	NaN	NaN	NaN
142	0.71	NaN	NaN	NaN	NaN	NaN	NaN	NaN	NaN	NaN	NaN	NaN	NaN	-1.473	0.564	0.541	-1.485	0.457	0.553	-1.529	0.312	0.607	NaN	NaN	NaN	-1.381	0.048	0.592	NaN	NaN	NaN	NaN	NaN	NaN	-1.419	0.695	0.118	-1.426	0.561	0.175	-1.475	0.456	0.172	NaN	NaN	NaN	NaN	NaN	NaN
143	0.715	NaN	NaN	NaN	NaN	NaN	NaN	NaN	NaN	NaN	NaN	NaN	NaN	-1.473	0.564	0.541	-1.485	0.457	0.553	-1.529	0.312	0.607	NaN	NaN	NaN	-1.381	0.048	0.592	NaN	NaN	NaN	NaN	NaN	NaN	-1.419	0.695	0.118	-1.426	0.561	0.175	-1.475	0.456	0.172	NaN	NaN	NaN	NaN	NaN	NaN
144	0.72	NaN	NaN	NaN	NaN	NaN	NaN	NaN	NaN	NaN	NaN	NaN	NaN	-1.473	0.564	0.541	-1.485	0.457	0.553	-1.529	0.312	0.607	NaN	NaN	NaN	-1.381	0.048	0.592	NaN	NaN	NaN	NaN	NaN	NaN	-1.418	0.695	0.118	-1.426	0.561	0.175	-1.475	0.456	0.172	NaN	NaN	NaN	NaN	NaN	NaN
145	0.725	NaN	NaN	NaN	NaN	NaN	NaN	NaN	NaN	NaN	NaN	NaN	NaN	-1.473	0.564	0.541	-1.485	0.457	0.553	-1.529	0.312	0.607	NaN	NaN	NaN	-1.381	0.048	0.592	NaN	NaN	NaN	NaN	NaN	NaN	-1.418	0.695	0.118	NaN	NaN	NaN	-1.475	0.456	0.172	NaN	NaN	NaN	NaN	NaN	NaN
146	0.73	NaN	NaN	NaN	NaN	NaN	NaN	NaN	NaN	NaN	NaN	NaN	NaN	-1.473	0.564	0.541	-1.485	0.457	0.553	-1.529	0.312	0.607	NaN	NaN	NaN	-1.381	0.048	0.592	NaN	NaN	NaN	NaN	NaN	NaN	-1.418	0.695	0.118	NaN	NaN	NaN	-1.475	0.456	0.172	NaN	NaN	NaN	NaN	NaN	NaN
147	0.735	NaN	NaN	NaN	NaN	NaN	NaN	NaN	NaN	NaN	NaN	NaN	NaN	-1.473	0.564	0.541	-1.485	0.457	0.553	-1.529	0.312	0.607	NaN	NaN	NaN	-1.381	0.048	0.592	NaN	NaN	NaN	NaN	NaN	NaN	-1.418	0.694	0.118	NaN	NaN	NaN	-1.475	0.456	0.172	NaN	NaN	NaN	NaN	NaN	NaN
148	0.74	NaN	NaN	NaN	NaN	NaN	NaN	NaN	NaN	NaN	NaN	NaN	NaN	-1.473	0.564	0.541	-1.485	0.457	0.553	-1.529	0.312	0.607	NaN	NaN	NaN	-1.381	0.048	0.592	NaN	NaN	NaN	NaN	NaN	NaN	-1.418	0.694	0.118	NaN	NaN	NaN	-1.475	0.456	0.172	NaN	NaN	NaN	NaN	NaN	NaN
149	0.745	NaN	NaN	NaN	NaN	NaN	NaN	NaN	NaN	NaN	NaN	NaN	NaN	-1.473	0.564	0.541	-1.485	0.457	0.553	-1.529	0.312	0.607	NaN	NaN	NaN	-1.381	0.048	0.592	NaN	NaN	NaN	NaN	NaN	NaN	-1.417	0.694	0.118	NaN	NaN	NaN	-1.475	0.456	0.172	NaN	NaN	NaN	NaN	NaN	NaN
150	0.75	NaN	NaN	NaN	NaN	NaN	NaN	NaN	NaN	NaN	NaN	NaN	NaN	-1.473	0.564	0.541	-1.485	0.457	0.553	-1.529	0.312	0.607	NaN	NaN	NaN	-1.381	0.048	0.592	NaN	NaN	NaN	NaN	NaN	NaN	-1.417	0.695	0.118	NaN	NaN	NaN	-1.475	0.456	0.172	NaN	NaN	NaN	NaN	NaN	NaN
151	0.755	NaN	NaN	NaN	NaN	NaN	NaN	NaN	NaN	NaN	NaN	NaN	NaN	-1.473	0.564	0.541	-1.485	0.457	0.553	-1.529	0.312	0.607	NaN	NaN	NaN	-1.381	0.048	0.592	NaN	NaN	NaN	NaN	NaN	NaN	-1.417	0.695	0.118	NaN	NaN	NaN	-1.474	0.456	0.172	NaN	NaN	NaN	NaN	NaN	NaN
152	0.76	NaN	NaN	NaN	NaN	NaN	NaN	NaN	NaN	NaN	NaN	NaN	NaN	-1.473	0.564	0.541	-1.485	0.457	0.553	-1.529	0.312	0.607	NaN	NaN	NaN	-1.381	0.048	0.592	NaN	NaN	NaN	NaN	NaN	NaN	-1.417	0.695	0.118	NaN	NaN	NaN	-1.474	0.456	0.172	NaN	NaN	NaN	NaN	NaN	NaN
153	0.765	NaN	NaN	NaN	NaN	NaN	NaN	NaN	NaN	NaN	NaN	NaN	NaN	-1.473	0.564	0.541	-1.485	0.457	0.553	-1.529	0.312	0.607	NaN	NaN	NaN	-1.381	0.048	0.592	NaN	NaN	NaN	NaN	NaN	NaN	-1.417	0.695	0.118	NaN	NaN	NaN	-1.474	0.456	0.172	NaN	NaN	NaN	NaN	NaN	NaN
154	0.77	NaN	NaN	NaN	NaN	NaN	NaN	NaN	NaN	NaN	NaN	NaN	NaN	-1.473	0.564	0.541	-1.485	0.457	0.553	-1.529	0.312	0.607	NaN	NaN	NaN	-1.381	0.048	0.592	NaN	NaN	NaN	NaN	NaN	NaN	-1.417	0.695	0.118	NaN	NaN	NaN	-1.474	0.456	0.172	NaN	NaN	NaN	NaN	NaN	NaN
155	0.775	NaN	NaN	NaN	NaN	NaN	NaN	NaN	NaN	NaN	NaN	NaN	NaN	-1.473	0.564	0.541	-1.485	0.457	0.553	-1.529	0.312	0.607	NaN	NaN	NaN	-1.381	0.048	0.592	NaN	NaN	NaN	NaN	NaN	NaN	-1.417	0.695	0.118	NaN	NaN	NaN	-1.474	0.456	0.172	NaN	NaN	NaN	NaN	NaN	NaN
156	0.78	NaN	NaN	NaN	NaN	NaN	NaN	NaN	NaN	NaN	NaN	NaN	NaN	-1.473	0.564	0.541	-1.485	0.458	0.553	-1.529	0.312	0.607	NaN	NaN	NaN	-1.381	0.048	0.592	NaN	NaN	NaN	NaN	NaN	NaN	-1.416	0.695	0.118	NaN	NaN	NaN	-1.474	0.456	0.172	NaN	NaN	NaN	NaN	NaN	NaN
157	0.785	NaN	NaN	NaN	NaN	NaN	NaN	NaN	NaN	NaN	NaN	NaN	NaN	-1.472	0.564	0.541	-1.485	0.458	0.553	-1.529	0.312	0.607	NaN	NaN	NaN	-1.381	0.049	0.592	NaN	NaN	NaN	NaN	NaN	NaN	-1.417	0.695	0.118	-1.424	0.56	0.175	-1.474	0.456	0.172	NaN	NaN	NaN	NaN	NaN	NaN
158	0.79	NaN	NaN	NaN	NaN	NaN	NaN	NaN	NaN	NaN	NaN	NaN	NaN	-1.472	0.564	0.541	-1.485	0.458	0.553	-1.529	0.312	0.607	NaN	NaN	NaN	-1.381	0.048	0.592	NaN	NaN	NaN	NaN	NaN	NaN	-1.417	0.695	0.118	-1.424	0.56	0.175	-1.474	0.456	0.172	NaN	NaN	NaN	NaN	NaN	NaN
159	0.795	NaN	NaN	NaN	NaN	NaN	NaN	NaN	NaN	NaN	NaN	NaN	NaN	-1.472	0.564	0.541	-1.484	0.458	0.553	-1.529	0.312	0.607	NaN	NaN	NaN	-1.381	0.048	0.592	NaN	NaN	NaN	NaN	NaN	NaN	-1.417	0.695	0.118	-1.424	0.56	0.175	-1.474	0.456	0.172	NaN	NaN	NaN	NaN	NaN	NaN
160	0.8	NaN	NaN	NaN	NaN	NaN	NaN	NaN	NaN	NaN	NaN	NaN	NaN	-1.472	0.564	0.541	-1.484	0.458	0.553	-1.529	0.312	0.607	NaN	NaN	NaN	-1.381	0.049	0.592	NaN	NaN	NaN	NaN	NaN	NaN	-1.417	0.695	0.117	-1.424	0.56	0.175	-1.474	0.456	0.172	NaN	NaN	NaN	NaN	NaN	NaN
161	0.805	NaN	NaN	NaN	NaN	NaN	NaN	NaN	NaN	NaN	NaN	NaN	NaN	-1.472	0.564	0.541	-1.484	0.458	0.552	-1.529	0.312	0.607	NaN	NaN	NaN	-1.381	0.049	0.592	NaN	NaN	NaN	NaN	NaN	NaN	-1.416	0.695	0.117	-1.424	0.56	0.175	-1.474	0.456	0.172	NaN	NaN	NaN	NaN	NaN	NaN
162	0.81	NaN	NaN	NaN	NaN	NaN	NaN	NaN	NaN	NaN	NaN	NaN	NaN	-1.472	0.565	0.541	-1.484	0.458	0.552	-1.529	0.312	0.607	NaN	NaN	NaN	-1.381	0.049	0.592	NaN	NaN	NaN	NaN	NaN	NaN	-1.416	0.695	0.117	-1.424	0.56	0.175	-1.473	0.456	0.172	NaN	NaN	NaN	NaN	NaN	NaN
163	0.815	NaN	NaN	NaN	NaN	NaN	NaN	NaN	NaN	NaN	NaN	NaN	NaN	-1.472	0.565	0.541	-1.484	0.458	0.552	-1.529	0.312	0.607	NaN	NaN	NaN	-1.381	0.049	0.592	NaN	NaN	NaN	NaN	NaN	NaN	-1.416	0.695	0.117	-1.424	0.56	0.175	-1.473	0.456	0.172	NaN	NaN	NaN	NaN	NaN	NaN
164	0.82	NaN	NaN	NaN	NaN	NaN	NaN	NaN	NaN	NaN	NaN	NaN	NaN	-1.472	0.565	0.541	-1.484	0.458	0.552	-1.528	0.312	0.607	NaN	NaN	NaN	-1.381	0.049	0.592	NaN	NaN	NaN	NaN	NaN	NaN	-1.416	0.695	0.117	-1.424	0.56	0.175	-1.473	0.456	0.172	NaN	NaN	NaN	NaN	NaN	NaN
165	0.825	NaN	NaN	NaN	NaN	NaN	NaN	NaN	NaN	NaN	NaN	NaN	NaN	-1.472	0.565	0.541	-1.484	0.457	0.552	-1.528	0.312	0.607	NaN	NaN	NaN	-1.381	0.049	0.592	NaN	NaN	NaN	NaN	NaN	NaN	-1.416	0.695	0.117	-1.424	0.56	0.175	-1.473	0.456	0.172	NaN	NaN	NaN	NaN	NaN	NaN
166	0.83	NaN	NaN	NaN	NaN	NaN	NaN	NaN	NaN	NaN	NaN	NaN	NaN	-1.472	0.565	0.541	-1.484	0.457	0.552	-1.528	0.312	0.607	NaN	NaN	NaN	-1.381	0.049	0.592	NaN	NaN	NaN	NaN	NaN	NaN	-1.416	0.695	0.117	-1.424	0.56	0.175	-1.473	0.456	0.172	NaN	NaN	NaN	NaN	NaN	NaN
167	0.835	NaN	NaN	NaN	NaN	NaN	NaN	NaN	NaN	NaN	NaN	NaN	NaN	-1.472	0.565	0.541	-1.484	0.458	0.552	-1.528	0.312	0.607	NaN	NaN	NaN	-1.381	0.049	0.592	NaN	NaN	NaN	NaN	NaN	NaN	-1.416	0.695	0.117	-1.424	0.56	0.175	-1.473	0.456	0.172	NaN	NaN	NaN	NaN	NaN	NaN
168	0.84	NaN	NaN	NaN	NaN	NaN	NaN	NaN	NaN	NaN	NaN	NaN	NaN	-1.472	0.565	0.541	-1.484	0.458	0.552	-1.528	0.312	0.607	NaN	NaN	NaN	-1.381	0.049	0.592	NaN	NaN	NaN	NaN	NaN	NaN	-1.416	0.695	0.117	-1.424	0.56	0.175	-1.473	0.456	0.172	NaN	NaN	NaN	NaN	NaN	NaN
169	0.845	NaN	NaN	NaN	NaN	NaN	NaN	NaN	NaN	NaN	NaN	NaN	NaN	-1.472	0.565	0.541	-1.484	0.458	0.552	-1.528	0.312	0.607	NaN	NaN	NaN	-1.381	0.049	0.592	NaN	NaN	NaN	NaN	NaN	NaN	-1.415	0.695	0.117	-1.423	0.56	0.175	-1.473	0.456	0.172	NaN	NaN	NaN	NaN	NaN	NaN
170	0.85	NaN	NaN	NaN	NaN	NaN	NaN	NaN	NaN	NaN	NaN	NaN	NaN	-1.472	0.565	0.541	-1.484	0.457	0.552	-1.528	0.312	0.607	NaN	NaN	NaN	-1.381	0.049	0.592	NaN	NaN	NaN	NaN	NaN	NaN	-1.415	0.694	0.117	-1.423	0.56	0.175	-1.473	0.456	0.172	NaN	NaN	NaN	NaN	NaN	NaN
171	0.855	NaN	NaN	NaN	NaN	NaN	NaN	NaN	NaN	NaN	NaN	NaN	NaN	-1.472	0.565	0.541	-1.484	0.458	0.552	-1.528	0.312	0.607	NaN	NaN	NaN	-1.381	0.049	0.592	NaN	NaN	NaN	NaN	NaN	NaN	-1.415	0.694	0.117	-1.423	0.56	0.175	-1.473	0.456	0.172	NaN	NaN	NaN	NaN	NaN	NaN
172	0.86	NaN	NaN	NaN	NaN	NaN	NaN	NaN	NaN	NaN	NaN	NaN	NaN	-1.472	0.565	0.541	-1.484	0.458	0.552	-1.528	0.312	0.607	NaN	NaN	NaN	-1.381	0.049	0.592	NaN	NaN	NaN	NaN	NaN	NaN	-1.415	0.694	0.117	-1.423	0.56	0.175	-1.473	0.456	0.172	NaN	NaN	NaN	NaN	NaN	NaN
173	0.865	NaN	NaN	NaN	NaN	NaN	NaN	NaN	NaN	NaN	NaN	NaN	NaN	-1.472	0.565	0.541	-1.484	0.458	0.552	-1.528	0.312	0.607	NaN	NaN	NaN	-1.381	0.049	0.592	NaN	NaN	NaN	NaN	NaN	NaN	-1.415	0.694	0.117	-1.423	0.56	0.175	-1.473	0.456	0.172	NaN	NaN	NaN	NaN	NaN	NaN
174	0.87	NaN	NaN	NaN	NaN	NaN	NaN	NaN	NaN	NaN	NaN	NaN	NaN	-1.472	0.565	0.541	-1.484	0.458	0.552	-1.528	0.312	0.607	NaN	NaN	NaN	-1.381	0.049	0.592	NaN	NaN	NaN	NaN	NaN	NaN	-1.415	0.694	0.117	-1.423	0.56	0.175	-1.473	0.456	0.172	NaN	NaN	NaN	NaN	NaN	NaN
175	0.875	NaN	NaN	NaN	NaN	NaN	NaN	NaN	NaN	NaN	NaN	NaN	NaN	-1.472	0.565	0.541	-1.484	0.457	0.552	-1.528	0.312	0.607	NaN	NaN	NaN	-1.381	0.049	0.592	NaN	NaN	NaN	NaN	NaN	NaN	-1.414	0.694	0.117	-1.423	0.56	0.175	-1.473	0.456	0.172	NaN	NaN	NaN	NaN	NaN	NaN
176	0.88	NaN	NaN	NaN	NaN	NaN	NaN	NaN	NaN	NaN	NaN	NaN	NaN	-1.472	0.565	0.541	-1.484	0.457	0.552	-1.528	0.312	0.607	NaN	NaN	NaN	-1.381	0.049	0.592	NaN	NaN	NaN	NaN	NaN	NaN	-1.414	0.695	0.117	-1.423	0.56	0.175	-1.473	0.456	0.172	NaN	NaN	NaN	NaN	NaN	NaN
177	0.885	NaN	NaN	NaN	NaN	NaN	NaN	NaN	NaN	NaN	NaN	NaN	NaN	-1.472	0.565	0.541	-1.484	0.457	0.552	-1.528	0.312	0.607	NaN	NaN	NaN	-1.381	0.049	0.592	NaN	NaN	NaN	NaN	NaN	NaN	-1.414	0.695	0.117	-1.423	0.56	0.175	-1.473	0.456	0.172	NaN	NaN	NaN	NaN	NaN	NaN
178	0.89	NaN	NaN	NaN	NaN	NaN	NaN	NaN	NaN	NaN	NaN	NaN	NaN	-1.472	0.565	0.54	-1.484	0.457	0.552	-1.528	0.312	0.607	NaN	NaN	NaN	-1.381	0.049	0.592	NaN	NaN	NaN	NaN	NaN	NaN	-1.414	0.695	0.117	-1.422	0.56	0.175	-1.473	0.456	0.172	NaN	NaN	NaN	NaN	NaN	NaN
179	0.895	NaN	NaN	NaN	NaN	NaN	NaN	NaN	NaN	NaN	NaN	NaN	NaN	-1.472	0.565	0.54	-1.484	0.457	0.552	-1.528	0.312	0.607	NaN	NaN	NaN	-1.381	0.049	0.592	NaN	NaN	NaN	NaN	NaN	NaN	-1.414	0.695	0.117	-1.422	0.56	0.175	-1.473	0.456	0.172	NaN	NaN	NaN	NaN	NaN	NaN
180	0.9	NaN	NaN	NaN	NaN	NaN	NaN	NaN	NaN	NaN	NaN	NaN	NaN	-1.472	0.565	0.54	-1.484	0.457	0.552	-1.528	0.312	0.607	NaN	NaN	NaN	-1.381	0.049	0.592	NaN	NaN	NaN	NaN	NaN	NaN	-1.414	0.694	0.117	NaN	NaN	NaN	-1.472	0.456	0.172	NaN	NaN	NaN	NaN	NaN	NaN
181	0.905	NaN	NaN	NaN	NaN	NaN	NaN	NaN	NaN	NaN	NaN	NaN	NaN	-1.471	0.565	0.54	-1.484	0.457	0.552	-1.528	0.312	0.607	NaN	NaN	NaN	-1.381	0.049	0.592	NaN	NaN	NaN	NaN	NaN	NaN	-1.413	0.694	0.117	NaN	NaN	NaN	-1.472	0.456	0.172	NaN	NaN	NaN	NaN	NaN	NaN
182	0.91	NaN	NaN	NaN	NaN	NaN	NaN	NaN	NaN	NaN	NaN	NaN	NaN	-1.471	0.565	0.54	-1.484	0.457	0.552	-1.528	0.312	0.607	NaN	NaN	NaN	-1.381	0.049	0.592	NaN	NaN	NaN	NaN	NaN	NaN	-1.413	0.694	0.117	NaN	NaN	NaN	-1.472	0.456	0.172	NaN	NaN	NaN	NaN	NaN	NaN
183	0.915	NaN	NaN	NaN	NaN	NaN	NaN	NaN	NaN	NaN	NaN	NaN	NaN	-1.471	0.564	0.54	-1.484	0.457	0.552	-1.528	0.312	0.607	NaN	NaN	NaN	-1.381	0.048	0.592	NaN	NaN	NaN	NaN	NaN	NaN	-1.413	0.694	0.117	NaN	NaN	NaN	-1.472	0.456	0.171	NaN	NaN	NaN	NaN	NaN	NaN
184	0.92	NaN	NaN	NaN	NaN	NaN	NaN	NaN	NaN	NaN	NaN	NaN	NaN	-1.471	0.564	0.54	-1.484	0.457	0.552	-1.528	0.312	0.607	NaN	NaN	NaN	-1.381	0.048	0.592	NaN	NaN	NaN	NaN	NaN	NaN	-1.412	0.694	0.117	NaN	NaN	NaN	-1.472	0.456	0.171	NaN	NaN	NaN	NaN	NaN	NaN
185	0.925	NaN	NaN	NaN	NaN	NaN	NaN	NaN	NaN	NaN	NaN	NaN	NaN	-1.471	0.564	0.54	-1.484	0.457	0.552	-1.528	0.312	0.607	NaN	NaN	NaN	-1.381	0.048	0.592	NaN	NaN	NaN	NaN	NaN	NaN	-1.412	0.694	0.117	NaN	NaN	NaN	-1.472	0.456	0.171	NaN	NaN	NaN	NaN	NaN	NaN
186	0.93	NaN	NaN	NaN	NaN	NaN	NaN	NaN	NaN	NaN	NaN	NaN	NaN	-1.471	0.564	0.54	-1.483	0.457	0.552	-1.528	0.312	0.607	NaN	NaN	NaN	-1.381	0.048	0.592	NaN	NaN	NaN	NaN	NaN	NaN	-1.412	0.694	0.116	NaN	NaN	NaN	-1.471	0.456	0.171	NaN	NaN	NaN	NaN	NaN	NaN
187	0.935	NaN	NaN	NaN	NaN	NaN	NaN	NaN	NaN	NaN	NaN	NaN	NaN	-1.471	0.564	0.54	-1.483	0.457	0.552	-1.528	0.312	0.607	NaN	NaN	NaN	-1.381	0.048	0.592	NaN	NaN	NaN	NaN	NaN	NaN	-1.411	0.694	0.116	NaN	NaN	NaN	-1.471	0.456	0.171	NaN	NaN	NaN	NaN	NaN	NaN
188	0.94	NaN	NaN	NaN	NaN	NaN	NaN	NaN	NaN	NaN	NaN	NaN	NaN	-1.471	0.564	0.54	-1.483	0.457	0.552	-1.527	0.312	0.607	NaN	NaN	NaN	-1.38	0.046	0.59	NaN	NaN	NaN	NaN	NaN	NaN	-1.411	0.694	0.116	NaN	NaN	NaN	-1.47	0.456	0.171	NaN	NaN	NaN	NaN	NaN	NaN
189	0.945	NaN	NaN	NaN	NaN	NaN	NaN	NaN	NaN	NaN	NaN	NaN	NaN	-1.471	0.564	0.54	-1.483	0.457	0.552	-1.527	0.312	0.607	NaN	NaN	NaN	-1.378	0.043	0.588	NaN	NaN	NaN	NaN	NaN	NaN	-1.411	0.694	0.116	-1.42	0.56	0.174	-1.47	0.456	0.171	NaN	NaN	NaN	NaN	NaN	NaN
190	0.95	NaN	NaN	NaN	NaN	NaN	NaN	NaN	NaN	NaN	NaN	NaN	NaN	-1.471	0.564	0.54	-1.483	0.457	0.552	-1.527	0.312	0.607	NaN	NaN	NaN	-1.379	0.044	0.589	NaN	NaN	NaN	NaN	NaN	NaN	-1.41	0.694	0.116	-1.419	0.56	0.174	-1.47	0.456	0.171	NaN	NaN	NaN	NaN	NaN	NaN
191	0.955	NaN	NaN	NaN	NaN	NaN	NaN	NaN	NaN	NaN	NaN	NaN	NaN	-1.471	0.564	0.54	-1.483	0.457	0.552	-1.527	0.312	0.607	NaN	NaN	NaN	-1.378	0.043	0.588	NaN	NaN	NaN	NaN	NaN	NaN	-1.41	0.694	0.116	-1.419	0.56	0.174	-1.47	0.456	0.171	NaN	NaN	NaN	NaN	NaN	NaN
192	0.96	NaN	NaN	NaN	NaN	NaN	NaN	NaN	NaN	NaN	NaN	NaN	NaN	-1.471	0.564	0.54	-1.483	0.457	0.552	-1.527	0.312	0.607	NaN	NaN	NaN	-1.38	0.047	0.591	NaN	NaN	NaN	NaN	NaN	NaN	-1.409	0.693	0.116	-1.418	0.559	0.174	-1.469	0.456	0.171	NaN	NaN	NaN	NaN	NaN	NaN
193	0.965	NaN	NaN	NaN	NaN	NaN	NaN	NaN	NaN	NaN	NaN	NaN	NaN	-1.471	0.564	0.539	-1.483	0.457	0.552	-1.527	0.312	0.607	NaN	NaN	NaN	-1.379	0.045	0.59	NaN	NaN	NaN	NaN	NaN	NaN	-1.409	0.693	0.116	-1.418	0.559	0.174	-1.469	0.456	0.171	NaN	NaN	NaN	NaN	NaN	NaN
194	0.97	NaN	NaN	NaN	NaN	NaN	NaN	NaN	NaN	NaN	NaN	NaN	NaN	-1.471	0.564	0.539	-1.483	0.457	0.552	-1.527	0.312	0.607	NaN	NaN	NaN	-1.377	0.04	0.586	NaN	NaN	NaN	NaN	NaN	NaN	-1.408	0.693	0.115	-1.418	0.559	0.174	-1.469	0.456	0.171	NaN	NaN	NaN	NaN	NaN	NaN
195	0.975	NaN	NaN	NaN	NaN	NaN	NaN	NaN	NaN	NaN	NaN	NaN	NaN	-1.471	0.564	0.539	-1.483	0.457	0.552	-1.527	0.312	0.607	NaN	NaN	NaN	-1.376	0.039	0.585	NaN	NaN	NaN	NaN	NaN	NaN	-1.408	0.693	0.115	NaN	NaN	NaN	-1.468	0.456	0.171	NaN	NaN	NaN	NaN	NaN	NaN
196	0.98	NaN	NaN	NaN	NaN	NaN	NaN	NaN	NaN	NaN	NaN	NaN	NaN	-1.471	0.564	0.539	-1.483	0.457	0.552	-1.527	0.312	0.607	NaN	NaN	NaN	-1.376	0.039	0.585	NaN	NaN	NaN	NaN	NaN	NaN	-1.408	0.693	0.115	NaN	NaN	NaN	NaN	NaN	NaN	NaN	NaN	NaN	NaN	NaN	NaN
197	0.985	NaN	NaN	NaN	NaN	NaN	NaN	NaN	NaN	NaN	NaN	NaN	NaN	-1.471	0.564	0.539	-1.483	0.457	0.552	-1.527	0.312	0.607	NaN	NaN	NaN	-1.376	0.039	0.585	NaN	NaN	NaN	NaN	NaN	NaN	-1.407	0.693	0.115	NaN	NaN	NaN	-1.466	0.455	0.17	NaN	NaN	NaN	NaN	NaN	NaN
198	0.99	NaN	NaN	NaN	NaN	NaN	NaN	NaN	NaN	NaN	NaN	NaN	NaN	-1.47	0.563	0.539	-1.483	0.457	0.551	-1.527	0.312	0.607	NaN	NaN	NaN	-1.376	0.039	0.585	NaN	NaN	NaN	NaN	NaN	NaN	-1.407	0.693	0.115	-1.415	0.559	0.174	-1.465	0.454	0.17	NaN	NaN	NaN	NaN	NaN	NaN
199	0.995	NaN	NaN	NaN	NaN	NaN	NaN	NaN	NaN	NaN	NaN	NaN	NaN	-1.47	0.563	0.539	-1.483	0.457	0.551	-1.527	0.312	0.607	NaN	NaN	NaN	-1.376	0.039	0.585	NaN	NaN	NaN	NaN	NaN	NaN	-1.406	0.693	0.115	-1.415	0.559	0.174	-1.465	0.454	0.17	NaN	NaN	NaN	NaN	NaN	NaN
200	1	NaN	NaN	NaN	NaN	NaN	NaN	NaN	NaN	NaN	NaN	NaN	NaN	-1.47	0.563	0.539	-1.483	0.457	0.551	-1.527	0.312	0.607	NaN	NaN	NaN	-1.377	0.041	0.587	NaN	NaN	NaN	NaN	NaN	NaN	-1.406	0.693	0.115	-1.415	0.559	0.174	-1.465	0.454	0.17	NaN	NaN	NaN	NaN	NaN	NaN
201	1.005	NaN	NaN	NaN	NaN	NaN	NaN	NaN	NaN	NaN	NaN	NaN	NaN	-1.47	0.563	0.539	-1.483	0.457	0.551	-1.527	0.312	0.607	NaN	NaN	NaN	-1.379	0.044	0.589	NaN	NaN	NaN	NaN	NaN	NaN	-1.406	0.693	0.114	-1.414	0.559	0.174	-1.465	0.454	0.17	NaN	NaN	NaN	NaN	NaN	NaN
202	1.01	NaN	NaN	NaN	NaN	NaN	NaN	NaN	NaN	NaN	NaN	NaN	NaN	-1.47	0.563	0.539	-1.483	0.457	0.551	-1.528	0.312	0.607	NaN	NaN	NaN	-1.378	0.042	0.588	NaN	NaN	NaN	NaN	NaN	NaN	-1.405	0.692	0.114	NaN	NaN	NaN	NaN	NaN	NaN	NaN	NaN	NaN	NaN	NaN	NaN
203	1.015	NaN	NaN	NaN	NaN	NaN	NaN	NaN	NaN	NaN	NaN	NaN	NaN	-1.47	0.563	0.539	-1.483	0.457	0.551	-1.528	0.312	0.607	NaN	NaN	NaN	-1.379	0.044	0.589	NaN	NaN	NaN	NaN	NaN	NaN	-1.405	0.692	0.114	NaN	NaN	NaN	NaN	NaN	NaN	NaN	NaN	NaN	NaN	NaN	NaN
204	1.02	NaN	NaN	NaN	NaN	NaN	NaN	NaN	NaN	NaN	NaN	NaN	NaN	-1.471	0.563	0.539	-1.483	0.456	0.551	-1.528	0.312	0.607	NaN	NaN	NaN	-1.378	0.042	0.588	NaN	NaN	NaN	NaN	NaN	NaN	-1.404	0.692	0.114	NaN	NaN	NaN	NaN	NaN	NaN	NaN	NaN	NaN	NaN	NaN	NaN
205	1.025	NaN	NaN	NaN	NaN	NaN	NaN	NaN	NaN	NaN	NaN	NaN	NaN	-1.471	0.563	0.539	-1.483	0.456	0.551	-1.528	0.312	0.607	NaN	NaN	NaN	-1.379	0.044	0.589	NaN	NaN	NaN	NaN	NaN	NaN	-1.404	0.692	0.114	-1.412	0.559	0.173	-1.461	0.454	0.17	NaN	NaN	NaN	NaN	NaN	NaN
206	1.03	NaN	NaN	NaN	NaN	NaN	NaN	NaN	NaN	NaN	NaN	NaN	NaN	-1.471	0.563	0.539	-1.483	0.456	0.551	-1.528	0.313	0.607	NaN	NaN	NaN	-1.377	0.04	0.586	NaN	NaN	NaN	NaN	NaN	NaN	-1.403	0.691	0.114	-1.411	0.558	0.174	-1.461	0.454	0.17	NaN	NaN	NaN	NaN	NaN	NaN
207	1.035	NaN	NaN	NaN	NaN	NaN	NaN	NaN	NaN	NaN	NaN	NaN	NaN	-1.471	0.564	0.539	-1.483	0.456	0.551	-1.528	0.313	0.607	NaN	NaN	NaN	-1.376	0.039	0.586	NaN	NaN	NaN	NaN	NaN	NaN	-1.403	0.691	0.114	-1.41	0.558	0.174	-1.461	0.455	0.17	NaN	NaN	NaN	NaN	NaN	NaN
208	1.04	NaN	NaN	NaN	NaN	NaN	NaN	NaN	NaN	NaN	NaN	NaN	NaN	-1.471	0.564	0.538	-1.483	0.456	0.551	-1.528	0.313	0.607	NaN	NaN	NaN	-1.376	0.039	0.585	NaN	NaN	NaN	NaN	NaN	NaN	-1.402	0.692	0.114	-1.409	0.557	0.174	-1.461	0.455	0.17	NaN	NaN	NaN	NaN	NaN	NaN
209	1.045	NaN	NaN	NaN	NaN	NaN	NaN	NaN	NaN	NaN	NaN	NaN	NaN	-1.471	0.564	0.538	-1.483	0.456	0.55	-1.528	0.313	0.607	NaN	NaN	NaN	-1.376	0.039	0.585	NaN	NaN	NaN	NaN	NaN	NaN	-1.402	0.692	0.113	-1.409	0.557	0.174	NaN	NaN	NaN	NaN	NaN	NaN	NaN	NaN	NaN
210	1.05	NaN	NaN	NaN	NaN	NaN	NaN	NaN	NaN	NaN	NaN	NaN	NaN	-1.471	0.564	0.538	-1.483	0.456	0.55	-1.528	0.313	0.607	NaN	NaN	NaN	-1.376	0.039	0.585	NaN	NaN	NaN	NaN	NaN	NaN	-1.401	0.691	0.113	-1.408	0.557	0.174	NaN	NaN	NaN	NaN	NaN	NaN	NaN	NaN	NaN
211	1.055	NaN	NaN	NaN	NaN	NaN	NaN	NaN	NaN	NaN	NaN	NaN	NaN	-1.471	0.564	0.538	-1.483	0.456	0.55	-1.528	0.313	0.606	NaN	NaN	NaN	-1.376	0.038	0.585	NaN	NaN	NaN	NaN	NaN	NaN	-1.4	0.691	0.113	-1.407	0.557	0.174	-1.457	0.454	0.17	NaN	NaN	NaN	NaN	NaN	NaN
212	1.06	NaN	NaN	NaN	NaN	NaN	NaN	NaN	NaN	NaN	NaN	NaN	NaN	-1.471	0.564	0.538	-1.483	0.456	0.55	-1.528	0.313	0.606	NaN	NaN	NaN	-1.377	0.041	0.587	NaN	NaN	NaN	NaN	NaN	NaN	-1.4	0.69	0.113	-1.406	0.557	0.174	-1.457	0.454	0.17	NaN	NaN	NaN	NaN	NaN	NaN
213	1.065	NaN	NaN	NaN	NaN	NaN	NaN	NaN	NaN	NaN	NaN	NaN	NaN	-1.472	0.564	0.537	-1.484	0.456	0.55	-1.528	0.313	0.606	NaN	NaN	NaN	-1.378	0.043	0.589	NaN	NaN	NaN	NaN	NaN	NaN	-1.399	0.69	0.113	-1.406	0.557	0.174	-1.457	0.454	0.17	NaN	NaN	NaN	NaN	NaN	NaN
214	1.07	NaN	NaN	NaN	NaN	NaN	NaN	NaN	NaN	NaN	NaN	NaN	NaN	-1.472	0.564	0.537	-1.484	0.456	0.55	-1.528	0.312	0.606	NaN	NaN	NaN	-1.377	0.04	0.586	NaN	NaN	NaN	NaN	NaN	NaN	-1.399	0.69	0.113	-1.405	0.556	0.174	NaN	NaN	NaN	NaN	NaN	NaN	NaN	NaN	NaN
215	1.075	NaN	NaN	NaN	NaN	NaN	NaN	NaN	NaN	NaN	NaN	NaN	NaN	-1.472	0.563	0.537	-1.484	0.456	0.55	-1.528	0.312	0.606	NaN	NaN	NaN	-1.376	0.039	0.586	NaN	NaN	NaN	NaN	NaN	NaN	-1.398	0.69	0.112	-1.404	0.556	0.174	NaN	NaN	NaN	NaN	NaN	NaN	NaN	NaN	NaN
216	1.08	NaN	NaN	NaN	NaN	NaN	NaN	NaN	NaN	NaN	NaN	NaN	NaN	-1.472	0.563	0.537	-1.484	0.456	0.55	-1.528	0.312	0.606	NaN	NaN	NaN	-1.377	0.041	0.587	NaN	NaN	NaN	NaN	NaN	NaN	-1.397	0.69	0.112	-1.403	0.555	0.174	-1.454	0.454	0.17	NaN	NaN	NaN	NaN	NaN	NaN
217	1.085	NaN	NaN	NaN	NaN	NaN	NaN	NaN	NaN	NaN	NaN	NaN	NaN	-1.471	0.563	0.537	-1.484	0.456	0.55	-1.528	0.312	0.606	NaN	NaN	NaN	-1.378	0.043	0.589	NaN	NaN	NaN	NaN	NaN	NaN	-1.397	0.69	0.112	-1.402	0.556	0.174	-1.454	0.454	0.17	NaN	NaN	NaN	NaN	NaN	NaN
218	1.09	NaN	NaN	NaN	NaN	NaN	NaN	NaN	NaN	NaN	NaN	NaN	NaN	-1.471	0.563	0.536	-1.484	0.456	0.55	-1.528	0.312	0.606	NaN	NaN	NaN	-1.377	0.04	0.586	NaN	NaN	NaN	NaN	NaN	NaN	-1.396	0.689	0.112	-1.401	0.555	0.174	-1.453	0.454	0.17	NaN	NaN	NaN	NaN	NaN	NaN
219	1.095	NaN	NaN	NaN	NaN	NaN	NaN	NaN	NaN	NaN	NaN	NaN	NaN	-1.471	0.563	0.536	-1.484	0.456	0.549	-1.528	0.312	0.606	NaN	NaN	NaN	-1.377	0.041	0.587	NaN	NaN	NaN	NaN	NaN	NaN	-1.395	0.689	0.112	-1.4	0.555	0.174	NaN	NaN	NaN	NaN	NaN	NaN	NaN	NaN	NaN
220	1.1	NaN	NaN	NaN	NaN	NaN	NaN	NaN	NaN	NaN	NaN	NaN	NaN	-1.471	0.563	0.536	-1.484	0.456	0.549	-1.528	0.312	0.606	NaN	NaN	NaN	-1.379	0.045	0.59	NaN	NaN	NaN	NaN	NaN	NaN	-1.395	0.689	0.112	-1.399	0.554	0.174	NaN	NaN	NaN	NaN	NaN	NaN	NaN	NaN	NaN
221	1.105	NaN	NaN	NaN	NaN	NaN	NaN	NaN	NaN	NaN	NaN	NaN	NaN	-1.472	0.563	0.536	-1.485	0.456	0.549	-1.528	0.312	0.606	NaN	NaN	NaN	-1.38	0.046	0.591	NaN	NaN	NaN	NaN	NaN	NaN	-1.394	0.689	0.112	-1.398	0.555	0.174	-1.45	0.453	0.169	NaN	NaN	NaN	NaN	NaN	NaN
222	1.11	NaN	NaN	NaN	NaN	NaN	NaN	NaN	NaN	NaN	NaN	NaN	NaN	-1.472	0.563	0.536	-1.485	0.457	0.549	-1.528	0.312	0.606	NaN	NaN	NaN	-1.379	0.045	0.59	NaN	NaN	NaN	NaN	NaN	NaN	-1.394	0.688	0.112	-1.397	0.554	0.173	-1.449	0.453	0.169	NaN	NaN	NaN	NaN	NaN	NaN
223	1.115	NaN	NaN	NaN	NaN	NaN	NaN	NaN	NaN	NaN	NaN	NaN	NaN	-1.472	0.564	0.536	-1.485	0.457	0.549	-1.528	0.312	0.606	NaN	NaN	NaN	-1.377	0.04	0.586	NaN	NaN	NaN	NaN	NaN	NaN	-1.393	0.688	0.112	-1.397	0.554	0.173	NaN	NaN	NaN	NaN	NaN	NaN	NaN	NaN	NaN
224	1.12	NaN	NaN	NaN	NaN	NaN	NaN	NaN	NaN	NaN	NaN	NaN	NaN	-1.472	0.564	0.536	-1.485	0.457	0.549	-1.529	0.312	0.606	NaN	NaN	NaN	-1.377	0.041	0.587	NaN	NaN	NaN	NaN	NaN	NaN	-1.393	0.688	0.111	-1.396	0.554	0.173	NaN	NaN	NaN	NaN	NaN	NaN	NaN	NaN	NaN
225	1.125	NaN	NaN	NaN	NaN	NaN	NaN	NaN	NaN	NaN	NaN	NaN	NaN	-1.472	0.564	0.536	-1.485	0.457	0.549	-1.529	0.312	0.605	NaN	NaN	NaN	-1.379	0.045	0.59	NaN	NaN	NaN	NaN	NaN	NaN	-1.392	0.688	0.111	-1.395	0.554	0.173	-1.445	0.451	0.169	NaN	NaN	NaN	NaN	NaN	NaN
226	1.13	NaN	NaN	NaN	NaN	NaN	NaN	NaN	NaN	NaN	NaN	NaN	NaN	-1.472	0.564	0.536	-1.485	0.457	0.549	-1.529	0.312	0.605	NaN	NaN	NaN	-1.38	0.046	0.591	NaN	NaN	NaN	NaN	NaN	NaN	-1.392	0.687	0.111	-1.394	0.554	0.173	-1.445	0.451	0.168	NaN	NaN	NaN	NaN	NaN	NaN
227	1.135	NaN	NaN	NaN	NaN	NaN	NaN	NaN	NaN	NaN	NaN	NaN	NaN	-1.472	0.564	0.536	-1.485	0.457	0.549	-1.529	0.312	0.605	NaN	NaN	NaN	-1.38	0.046	0.591	NaN	NaN	NaN	NaN	NaN	NaN	-1.391	0.688	0.111	-1.394	0.554	0.173	NaN	NaN	NaN	NaN	NaN	NaN	NaN	NaN	NaN
228	1.14	NaN	NaN	NaN	NaN	NaN	NaN	NaN	NaN	NaN	NaN	NaN	NaN	-1.472	0.564	0.536	-1.485	0.457	0.549	-1.529	0.312	0.605	NaN	NaN	NaN	-1.38	0.046	0.591	NaN	NaN	NaN	NaN	NaN	NaN	-1.391	0.687	0.111	-1.393	0.554	0.172	NaN	NaN	NaN	NaN	NaN	NaN	NaN	NaN	NaN
229	1.145	NaN	NaN	NaN	NaN	NaN	NaN	NaN	NaN	NaN	NaN	NaN	NaN	-1.472	0.564	0.536	-1.485	0.457	0.548	-1.529	0.312	0.605	NaN	NaN	NaN	-1.38	0.046	0.591	NaN	NaN	NaN	NaN	NaN	NaN	-1.39	0.687	0.111	-1.393	0.554	0.172	-1.441	0.45	0.168	NaN	NaN	NaN	NaN	NaN	NaN
230	1.15	NaN	NaN	NaN	NaN	NaN	NaN	NaN	NaN	NaN	NaN	NaN	NaN	-1.472	0.564	0.535	-1.485	0.457	0.548	-1.529	0.312	0.605	NaN	NaN	NaN	-1.38	0.046	0.591	NaN	NaN	NaN	NaN	NaN	NaN	-1.39	0.686	0.111	NaN	NaN	NaN	-1.441	0.451	0.168	NaN	NaN	NaN	NaN	NaN	NaN
231	1.155	NaN	NaN	NaN	NaN	NaN	NaN	NaN	NaN	NaN	NaN	NaN	NaN	-1.473	0.564	0.535	-1.485	0.457	0.548	-1.529	0.313	0.605	NaN	NaN	NaN	-1.38	0.046	0.591	NaN	NaN	NaN	NaN	NaN	NaN	-1.389	0.686	0.11	NaN	NaN	NaN	-1.441	0.451	0.168	NaN	NaN	NaN	NaN	NaN	NaN
232	1.16	NaN	NaN	NaN	NaN	NaN	NaN	NaN	NaN	NaN	NaN	NaN	NaN	-1.473	0.565	0.535	-1.485	0.457	0.548	-1.529	0.313	0.605	NaN	NaN	NaN	-1.38	0.046	0.591	NaN	NaN	NaN	NaN	NaN	NaN	-1.389	0.686	0.11	-1.39	0.553	0.172	NaN	NaN	NaN	NaN	NaN	NaN	NaN	NaN	NaN
233	1.165	NaN	NaN	NaN	NaN	NaN	NaN	NaN	NaN	NaN	NaN	NaN	NaN	-1.473	0.565	0.535	-1.486	0.457	0.547	-1.53	0.313	0.605	NaN	NaN	NaN	-1.38	0.046	0.591	NaN	NaN	NaN	NaN	NaN	NaN	-1.389	0.686	0.11	-1.39	0.553	0.172	NaN	NaN	NaN	NaN	NaN	NaN	NaN	NaN	NaN
234	1.17	NaN	NaN	NaN	NaN	NaN	NaN	NaN	NaN	NaN	NaN	NaN	NaN	-1.473	0.565	0.535	-1.486	0.457	0.547	-1.53	0.313	0.605	NaN	NaN	NaN	-1.38	0.046	0.591	NaN	NaN	NaN	NaN	NaN	NaN	-1.388	0.685	0.11	-1.389	0.553	0.172	-1.437	0.45	0.168	NaN	NaN	NaN	NaN	NaN	NaN
235	1.175	NaN	NaN	NaN	NaN	NaN	NaN	NaN	NaN	NaN	NaN	NaN	NaN	-1.473	0.564	0.535	-1.486	0.457	0.547	-1.53	0.313	0.605	NaN	NaN	NaN	-1.38	0.046	0.591	NaN	NaN	NaN	NaN	NaN	NaN	-1.388	0.685	0.11	-1.388	0.553	0.172	-1.437	0.45	0.168	NaN	NaN	NaN	NaN	NaN	NaN
236	1.18	NaN	NaN	NaN	NaN	NaN	NaN	NaN	NaN	NaN	NaN	NaN	NaN	-1.473	0.564	0.534	-1.486	0.457	0.547	-1.53	0.313	0.604	NaN	NaN	NaN	-1.38	0.046	0.591	NaN	NaN	NaN	NaN	NaN	NaN	-1.388	0.685	0.11	-1.387	0.552	0.172	-1.437	0.45	0.168	NaN	NaN	NaN	NaN	NaN	NaN
237	1.185	NaN	NaN	NaN	NaN	NaN	NaN	NaN	NaN	NaN	NaN	NaN	NaN	-1.473	0.564	0.534	-1.486	0.457	0.547	-1.53	0.313	0.604	NaN	NaN	NaN	-1.38	0.046	0.591	NaN	NaN	NaN	NaN	NaN	NaN	-1.388	0.685	0.11	-1.387	0.552	0.172	NaN	NaN	NaN	NaN	NaN	NaN	NaN	NaN	NaN
238	1.19	NaN	NaN	NaN	NaN	NaN	NaN	NaN	NaN	NaN	NaN	NaN	NaN	-1.473	0.564	0.534	-1.486	0.457	0.547	-1.53	0.313	0.604	NaN	NaN	NaN	-1.38	0.046	0.591	NaN	NaN	NaN	NaN	NaN	NaN	-1.387	0.685	0.11	-1.386	0.552	0.172	-1.434	0.449	0.168	NaN	NaN	NaN	NaN	NaN	NaN
239	1.195	NaN	NaN	NaN	NaN	NaN	NaN	NaN	NaN	NaN	NaN	NaN	NaN	-1.473	0.564	0.534	-1.486	0.457	0.547	-1.53	0.313	0.604	NaN	NaN	NaN	-1.379	0.046	0.591	NaN	NaN	NaN	NaN	NaN	NaN	-1.387	0.684	0.11	NaN	NaN	NaN	-1.431	0.447	0.168	NaN	NaN	NaN	NaN	NaN	NaN
240	1.2	NaN	NaN	NaN	NaN	NaN	NaN	NaN	NaN	NaN	NaN	NaN	NaN	-1.473	0.564	0.533	-1.486	0.457	0.547	-1.53	0.313	0.604	NaN	NaN	NaN	-1.379	0.046	0.59	NaN	NaN	NaN	NaN	NaN	NaN	-1.386	0.684	0.109	-1.384	0.551	0.172	-1.425	0.442	0.169	NaN	NaN	NaN	NaN	NaN	NaN
241	1.205	NaN	NaN	NaN	NaN	NaN	NaN	NaN	NaN	NaN	NaN	NaN	NaN	-1.473	0.564	0.533	-1.486	0.458	0.547	-1.53	0.313	0.604	NaN	NaN	NaN	-1.379	0.046	0.59	NaN	NaN	NaN	NaN	NaN	NaN	-1.386	0.683	0.109	-1.383	0.551	0.172	-1.423	0.44	0.169	NaN	NaN	NaN	NaN	NaN	NaN
242	1.21	NaN	NaN	NaN	NaN	NaN	NaN	NaN	NaN	NaN	NaN	NaN	NaN	-1.473	0.564	0.533	-1.486	0.458	0.547	-1.53	0.313	0.604	NaN	NaN	NaN	-1.379	0.045	0.59	NaN	NaN	NaN	NaN	NaN	NaN	-1.386	0.683	0.109	-1.383	0.55	0.172	NaN	NaN	NaN	NaN	NaN	NaN	NaN	NaN	NaN
243	1.215	NaN	NaN	NaN	NaN	NaN	NaN	NaN	NaN	NaN	NaN	NaN	NaN	-1.473	0.564	0.533	-1.486	0.458	0.546	-1.53	0.313	0.604	NaN	NaN	NaN	-1.379	0.045	0.59	NaN	NaN	NaN	NaN	NaN	NaN	-1.385	0.683	0.109	-1.382	0.55	0.172	NaN	NaN	NaN	NaN	NaN	NaN	NaN	NaN	NaN
244	1.22	NaN	NaN	NaN	NaN	NaN	NaN	NaN	NaN	NaN	NaN	NaN	NaN	-1.473	0.564	0.533	-1.486	0.458	0.546	-1.53	0.313	0.604	NaN	NaN	NaN	-1.379	0.045	0.59	NaN	NaN	NaN	NaN	NaN	NaN	-1.385	0.683	0.109	-1.382	0.549	0.172	-1.431	0.448	0.168	NaN	NaN	NaN	NaN	NaN	NaN
245	1.225	NaN	NaN	NaN	NaN	NaN	NaN	NaN	NaN	NaN	NaN	NaN	NaN	-1.472	0.564	0.533	-1.486	0.458	0.546	-1.53	0.313	0.604	NaN	NaN	NaN	-1.379	0.045	0.59	NaN	NaN	NaN	NaN	NaN	NaN	-1.385	0.682	0.109	-1.381	0.549	0.172	-1.43	0.448	0.167	NaN	NaN	NaN	NaN	NaN	NaN
246	1.23	NaN	NaN	NaN	NaN	NaN	NaN	NaN	NaN	NaN	NaN	NaN	NaN	-1.472	0.565	0.533	-1.486	0.458	0.546	-1.53	0.313	0.603	NaN	NaN	NaN	-1.379	0.045	0.59	NaN	NaN	NaN	NaN	NaN	NaN	-1.384	0.682	0.109	-1.381	0.549	0.171	-1.427	0.445	0.167	NaN	NaN	NaN	NaN	NaN	NaN
247	1.235	NaN	NaN	NaN	NaN	NaN	NaN	NaN	NaN	NaN	NaN	NaN	NaN	-1.472	0.565	0.533	-1.486	0.458	0.546	-1.53	0.313	0.603	NaN	NaN	NaN	-1.379	0.045	0.59	NaN	NaN	NaN	NaN	NaN	NaN	-1.384	0.682	0.109	-1.381	0.549	0.171	-1.424	0.443	0.167	NaN	NaN	NaN	NaN	NaN	NaN
248	1.24	NaN	NaN	NaN	NaN	NaN	NaN	NaN	NaN	NaN	NaN	NaN	NaN	-1.472	0.565	0.533	-1.486	0.458	0.546	-1.53	0.314	0.603	NaN	NaN	NaN	-1.379	0.045	0.59	NaN	NaN	NaN	NaN	NaN	NaN	-1.384	0.682	0.108	-1.38	0.549	0.171	-1.427	0.446	0.167	NaN	NaN	NaN	NaN	NaN	NaN
249	1.245	NaN	NaN	NaN	NaN	NaN	NaN	NaN	NaN	NaN	NaN	NaN	NaN	-1.472	0.565	0.533	-1.486	0.458	0.546	-1.53	0.314	0.603	NaN	NaN	NaN	-1.38	0.045	0.59	NaN	NaN	NaN	NaN	NaN	NaN	-1.384	0.682	0.108	-1.38	0.549	0.171	NaN	NaN	NaN	NaN	NaN	NaN	NaN	NaN	NaN
250	1.25	NaN	NaN	NaN	NaN	NaN	NaN	NaN	NaN	NaN	NaN	NaN	NaN	-1.472	0.565	0.532	-1.485	0.458	0.546	-1.53	0.314	0.603	NaN	NaN	NaN	-1.38	0.045	0.59	NaN	NaN	NaN	NaN	NaN	NaN	-1.383	0.682	0.108	-1.38	0.55	0.17	NaN	NaN	NaN	NaN	NaN	NaN	NaN	NaN	NaN
251	1.255	NaN	NaN	NaN	NaN	NaN	NaN	NaN	NaN	NaN	NaN	NaN	NaN	-1.471	0.565	0.532	-1.485	0.458	0.545	-1.529	0.314	0.603	NaN	NaN	NaN	-1.379	0.045	0.59	NaN	NaN	NaN	NaN	NaN	NaN	-1.383	0.682	0.108	-1.379	0.55	0.17	NaN	NaN	NaN	NaN	NaN	NaN	NaN	NaN	NaN
252	1.26	NaN	NaN	NaN	NaN	NaN	NaN	NaN	NaN	NaN	NaN	NaN	NaN	-1.471	0.565	0.532	-1.485	0.458	0.545	-1.529	0.314	0.603	NaN	NaN	NaN	-1.379	0.045	0.59	NaN	NaN	NaN	NaN	NaN	NaN	-1.383	0.682	0.107	-1.379	0.55	0.17	-1.428	0.447	0.166	NaN	NaN	NaN	NaN	NaN	NaN
253	1.265	NaN	NaN	NaN	NaN	NaN	NaN	NaN	NaN	NaN	NaN	NaN	NaN	-1.471	0.565	0.532	-1.484	0.458	0.545	-1.529	0.315	0.603	NaN	NaN	NaN	-1.379	0.045	0.59	NaN	NaN	NaN	NaN	NaN	NaN	-1.383	0.682	0.107	-1.378	0.55	0.17	-1.427	0.447	0.166	NaN	NaN	NaN	NaN	NaN	NaN
254	1.27	NaN	NaN	NaN	NaN	NaN	NaN	NaN	NaN	NaN	NaN	NaN	NaN	-1.47	0.565	0.531	-1.484	0.458	0.545	-1.529	0.315	0.603	NaN	NaN	NaN	-1.379	0.045	0.59	NaN	NaN	NaN	NaN	NaN	NaN	-1.383	0.681	0.107	-1.378	0.549	0.17	-1.426	0.447	0.166	NaN	NaN	NaN	NaN	NaN	NaN
255	1.275	NaN	NaN	NaN	NaN	NaN	NaN	NaN	NaN	NaN	NaN	NaN	NaN	-1.469	0.565	0.531	-1.484	0.458	0.545	-1.529	0.315	0.603	NaN	NaN	NaN	-1.378	0.044	0.589	NaN	NaN	NaN	NaN	NaN	NaN	-1.382	0.681	0.107	-1.378	0.549	0.17	-1.426	0.447	0.166	NaN	NaN	NaN	NaN	NaN	NaN
256	1.28	NaN	NaN	NaN	NaN	NaN	NaN	NaN	NaN	NaN	NaN	NaN	NaN	-1.469	0.565	0.531	-1.483	0.458	0.545	-1.528	0.315	0.602	NaN	NaN	NaN	-1.377	0.04	0.586	NaN	NaN	NaN	NaN	NaN	NaN	-1.382	0.681	0.107	-1.377	0.549	0.17	-1.423	0.445	0.166	NaN	NaN	NaN	NaN	NaN	NaN
257	1.285	NaN	NaN	NaN	NaN	NaN	NaN	NaN	NaN	NaN	NaN	NaN	NaN	-1.469	0.565	0.531	-1.483	0.458	0.544	-1.528	0.315	0.602	NaN	NaN	NaN	-1.376	0.039	0.585	NaN	NaN	NaN	NaN	NaN	NaN	-1.381	0.68	0.107	-1.377	0.549	0.17	-1.416	0.439	0.166	NaN	NaN	NaN	NaN	NaN	NaN
258	1.29	NaN	NaN	NaN	NaN	NaN	NaN	NaN	NaN	NaN	NaN	NaN	NaN	-1.469	0.565	0.531	-1.483	0.458	0.544	-1.528	0.315	0.602	NaN	NaN	NaN	-1.376	0.039	0.585	NaN	NaN	NaN	NaN	NaN	NaN	-1.381	0.68	0.107	-1.376	0.549	0.17	-1.414	0.438	0.166	NaN	NaN	NaN	NaN	NaN	NaN
259	1.295	NaN	NaN	NaN	NaN	NaN	NaN	NaN	NaN	NaN	NaN	NaN	NaN	-1.468	0.566	0.531	-1.482	0.458	0.544	-1.527	0.315	0.602	NaN	NaN	NaN	-1.376	0.039	0.585	NaN	NaN	NaN	NaN	NaN	NaN	-1.381	0.68	0.107	NaN	NaN	NaN	-1.414	0.437	0.166	NaN	NaN	NaN	NaN	NaN	NaN
260	1.3	NaN	NaN	NaN	NaN	NaN	NaN	NaN	NaN	NaN	NaN	NaN	NaN	-1.468	0.566	0.531	-1.482	0.458	0.544	-1.527	0.315	0.602	NaN	NaN	NaN	-1.376	0.039	0.585	NaN	NaN	NaN	NaN	NaN	NaN	-1.381	0.68	0.106	NaN	NaN	NaN	-1.416	0.44	0.166	NaN	NaN	NaN	NaN	NaN	NaN
261	1.305	NaN	NaN	NaN	NaN	NaN	NaN	NaN	NaN	NaN	NaN	NaN	NaN	-1.467	0.566	0.531	-1.482	0.458	0.544	-1.526	0.315	0.602	NaN	NaN	NaN	-1.376	0.039	0.585	NaN	NaN	NaN	NaN	NaN	NaN	-1.381	0.68	0.106	-1.374	0.547	0.17	-1.422	0.445	0.166	NaN	NaN	NaN	NaN	NaN	NaN
262	1.31	NaN	NaN	NaN	NaN	NaN	NaN	NaN	NaN	NaN	NaN	NaN	NaN	-1.467	0.566	0.531	-1.481	0.459	0.544	-1.526	0.315	0.602	NaN	NaN	NaN	-1.376	0.039	0.585	NaN	NaN	NaN	NaN	NaN	NaN	-1.38	0.68	0.106	-1.374	0.547	0.17	NaN	NaN	NaN	NaN	NaN	NaN	NaN	NaN	NaN
263	1.315	NaN	NaN	NaN	NaN	NaN	NaN	NaN	NaN	NaN	NaN	NaN	NaN	-1.467	0.566	0.53	-1.481	0.459	0.544	-1.526	0.315	0.602	NaN	NaN	NaN	-1.376	0.039	0.585	NaN	NaN	NaN	NaN	NaN	NaN	-1.38	0.68	0.106	-1.374	0.547	0.169	NaN	NaN	NaN	NaN	NaN	NaN	NaN	NaN	NaN
264	1.32	NaN	NaN	NaN	NaN	NaN	NaN	NaN	NaN	NaN	NaN	NaN	NaN	-1.466	0.566	0.53	-1.48	0.459	0.544	-1.526	0.315	0.602	NaN	NaN	NaN	-1.376	0.039	0.585	NaN	NaN	NaN	NaN	NaN	NaN	-1.38	0.68	0.105	-1.374	0.547	0.169	NaN	NaN	NaN	NaN	NaN	NaN	NaN	NaN	NaN
265	1.325	NaN	NaN	NaN	NaN	NaN	NaN	NaN	NaN	NaN	NaN	NaN	NaN	-1.465	0.566	0.53	-1.48	0.459	0.543	-1.525	0.316	0.601	NaN	NaN	NaN	-1.376	0.039	0.585	NaN	NaN	NaN	NaN	NaN	NaN	-1.38	0.68	0.105	-1.373	0.547	0.169	-1.422	0.446	0.165	NaN	NaN	NaN	NaN	NaN	NaN
266	1.33	NaN	NaN	NaN	NaN	NaN	NaN	NaN	NaN	NaN	NaN	NaN	NaN	-1.464	0.566	0.53	-1.479	0.459	0.543	-1.525	0.316	0.601	NaN	NaN	NaN	-1.376	0.039	0.585	NaN	NaN	NaN	NaN	NaN	NaN	-1.38	0.68	0.105	-1.373	0.547	0.169	-1.419	0.443	0.165	NaN	NaN	NaN	NaN	NaN	NaN
267	1.335	NaN	NaN	NaN	NaN	NaN	NaN	NaN	NaN	NaN	NaN	NaN	NaN	-1.464	0.566	0.529	-1.478	0.459	0.543	-1.525	0.316	0.601	NaN	NaN	NaN	-1.376	0.039	0.585	NaN	NaN	NaN	NaN	NaN	NaN	-1.38	0.679	0.105	-1.373	0.547	0.168	-1.413	0.439	0.165	NaN	NaN	NaN	NaN	NaN	NaN
268	1.34	NaN	NaN	NaN	NaN	NaN	NaN	NaN	NaN	NaN	NaN	NaN	NaN	-1.463	0.566	0.529	-1.478	0.459	0.543	-1.524	0.316	0.601	NaN	NaN	NaN	-1.376	0.04	0.585	NaN	NaN	NaN	NaN	NaN	NaN	-1.38	0.679	0.105	-1.373	0.547	0.168	-1.412	0.438	0.165	NaN	NaN	NaN	NaN	NaN	NaN
269	1.345	NaN	NaN	NaN	NaN	NaN	NaN	NaN	NaN	NaN	NaN	NaN	NaN	-1.463	0.566	0.529	-1.478	0.459	0.543	-1.524	0.317	0.601	NaN	NaN	NaN	-1.376	0.04	0.586	NaN	NaN	NaN	NaN	NaN	NaN	-1.38	0.679	0.105	-1.373	0.547	0.168	-1.411	0.437	0.165	NaN	NaN	NaN	NaN	NaN	NaN
270	1.35	NaN	NaN	NaN	NaN	NaN	NaN	NaN	NaN	NaN	NaN	NaN	NaN	-1.463	0.567	0.529	-1.477	0.459	0.543	-1.524	0.317	0.601	NaN	NaN	NaN	-1.376	0.04	0.586	NaN	NaN	NaN	NaN	NaN	NaN	-1.38	0.679	0.105	-1.373	0.547	0.168	-1.411	0.437	0.165	NaN	NaN	NaN	NaN	NaN	NaN
271	1.355	NaN	NaN	NaN	NaN	NaN	NaN	NaN	NaN	NaN	NaN	NaN	NaN	-1.462	0.567	0.529	-1.477	0.46	0.542	-1.524	0.317	0.601	NaN	NaN	NaN	-1.376	0.04	0.586	NaN	NaN	NaN	NaN	NaN	NaN	-1.38	0.678	0.105	-1.373	0.547	0.168	-1.41	0.437	0.165	NaN	NaN	NaN	NaN	NaN	NaN
272	1.36	NaN	NaN	NaN	NaN	NaN	NaN	NaN	NaN	NaN	NaN	NaN	NaN	-1.462	0.567	0.529	-1.476	0.46	0.542	-1.523	0.317	0.601	NaN	NaN	NaN	-1.376	0.041	0.586	NaN	NaN	NaN	NaN	NaN	NaN	-1.38	0.678	0.104	-1.373	0.547	0.168	-1.41	0.437	0.165	NaN	NaN	NaN	NaN	NaN	NaN
273	1.365	NaN	NaN	NaN	NaN	NaN	NaN	NaN	NaN	NaN	NaN	NaN	NaN	-1.461	0.567	0.529	-1.476	0.46	0.542	-1.523	0.317	0.6	NaN	NaN	NaN	-1.376	0.041	0.586	NaN	NaN	NaN	NaN	NaN	NaN	-1.38	0.678	0.104	-1.373	0.547	0.168	-1.41	0.437	0.165	NaN	NaN	NaN	NaN	NaN	NaN
274	1.37	NaN	NaN	NaN	NaN	NaN	NaN	NaN	NaN	NaN	NaN	NaN	NaN	-1.46	0.567	0.529	-1.475	0.46	0.542	-1.522	0.317	0.6	NaN	NaN	NaN	-1.376	0.041	0.586	NaN	NaN	NaN	NaN	NaN	NaN	-1.38	0.678	0.104	-1.372	0.547	0.168	-1.41	0.436	0.165	NaN	NaN	NaN	NaN	NaN	NaN
275	1.375	NaN	NaN	NaN	NaN	NaN	NaN	NaN	NaN	NaN	NaN	NaN	NaN	-1.46	0.567	0.529	-1.475	0.46	0.542	-1.522	0.318	0.6	NaN	NaN	NaN	-1.376	0.041	0.586	NaN	NaN	NaN	NaN	NaN	NaN	-1.38	0.678	0.104	-1.372	0.547	0.167	-1.41	0.436	0.165	NaN	NaN	NaN	NaN	NaN	NaN
276	1.38	NaN	NaN	NaN	NaN	NaN	NaN	NaN	NaN	NaN	NaN	NaN	NaN	-1.459	0.567	0.528	-1.474	0.46	0.542	-1.522	0.318	0.6	NaN	NaN	NaN	-1.376	0.041	0.586	NaN	NaN	NaN	NaN	NaN	NaN	-1.38	0.677	0.104	-1.372	0.547	0.167	-1.409	0.436	0.164	NaN	NaN	NaN	NaN	NaN	NaN
277	1.385	NaN	NaN	NaN	NaN	NaN	NaN	NaN	NaN	NaN	NaN	NaN	NaN	-1.458	0.567	0.528	-1.474	0.46	0.542	-1.521	0.318	0.6	NaN	NaN	NaN	-1.376	0.041	0.586	NaN	NaN	NaN	NaN	NaN	NaN	-1.38	0.677	0.104	-1.372	0.546	0.167	-1.409	0.436	0.164	NaN	NaN	NaN	NaN	NaN	NaN
278	1.39	NaN	NaN	NaN	NaN	NaN	NaN	NaN	NaN	NaN	NaN	NaN	NaN	-1.458	0.568	0.528	-1.473	0.461	0.542	-1.521	0.318	0.6	NaN	NaN	NaN	-1.375	0.041	0.586	NaN	NaN	NaN	NaN	NaN	NaN	-1.38	0.678	0.104	-1.372	0.546	0.167	-1.412	0.438	0.164	NaN	NaN	NaN	NaN	NaN	NaN
279	1.395	NaN	NaN	NaN	NaN	NaN	NaN	NaN	NaN	NaN	NaN	NaN	NaN	-1.457	0.568	0.528	-1.473	0.461	0.541	-1.521	0.318	0.599	NaN	NaN	NaN	-1.375	0.041	0.586	NaN	NaN	NaN	NaN	NaN	NaN	-1.38	0.678	0.104	-1.372	0.545	0.167	-1.417	0.442	0.164	NaN	NaN	NaN	NaN	NaN	NaN
280	1.4	NaN	NaN	NaN	NaN	NaN	NaN	NaN	NaN	NaN	NaN	NaN	NaN	-1.456	0.568	0.528	-1.472	0.461	0.541	-1.52	0.319	0.599	NaN	NaN	NaN	-1.375	0.041	0.586	NaN	NaN	NaN	NaN	NaN	NaN	-1.38	0.677	0.104	-1.372	0.545	0.167	-1.419	0.443	0.164	NaN	NaN	NaN	NaN	NaN	NaN
281	1.405	NaN	NaN	NaN	NaN	NaN	NaN	NaN	NaN	NaN	NaN	NaN	NaN	-1.456	0.568	0.528	-1.471	0.461	0.541	-1.52	0.319	0.599	NaN	NaN	NaN	-1.375	0.041	0.586	NaN	NaN	NaN	NaN	NaN	NaN	-1.38	0.677	0.103	-1.372	0.545	0.167	-1.419	0.444	0.164	NaN	NaN	NaN	NaN	NaN	NaN
282	1.41	NaN	NaN	NaN	NaN	NaN	NaN	NaN	NaN	NaN	NaN	NaN	NaN	-1.455	0.569	0.528	-1.47	0.461	0.541	-1.519	0.319	0.599	NaN	NaN	NaN	-1.375	0.041	0.586	NaN	NaN	NaN	NaN	NaN	NaN	-1.38	0.677	0.103	-1.372	0.546	0.166	-1.419	0.443	0.163	NaN	NaN	NaN	NaN	NaN	NaN
283	1.415	NaN	NaN	NaN	NaN	NaN	NaN	NaN	NaN	NaN	NaN	NaN	NaN	-1.455	0.569	0.527	-1.47	0.461	0.541	-1.519	0.32	0.599	NaN	NaN	NaN	-1.375	0.041	0.586	NaN	NaN	NaN	NaN	NaN	NaN	-1.38	0.677	0.103	-1.372	0.546	0.166	-1.419	0.443	0.163	NaN	NaN	NaN	NaN	NaN	NaN
284	1.42	NaN	NaN	NaN	NaN	NaN	NaN	NaN	NaN	NaN	NaN	NaN	NaN	-1.454	0.569	0.527	-1.469	0.462	0.541	-1.519	0.32	0.598	NaN	NaN	NaN	-1.375	0.041	0.586	NaN	NaN	NaN	NaN	NaN	NaN	-1.379	0.677	0.103	-1.372	0.546	0.166	-1.419	0.443	0.163	NaN	NaN	NaN	NaN	NaN	NaN
285	1.425	NaN	NaN	NaN	NaN	NaN	NaN	NaN	NaN	NaN	NaN	NaN	NaN	-1.453	0.57	0.527	-1.469	0.462	0.541	-1.519	0.321	0.598	NaN	NaN	NaN	-1.375	0.041	0.586	NaN	NaN	NaN	NaN	NaN	NaN	-1.379	0.678	0.103	-1.372	0.546	0.165	-1.42	0.443	0.163	NaN	NaN	NaN	NaN	NaN	NaN
286	1.43	NaN	NaN	NaN	NaN	NaN	NaN	NaN	NaN	NaN	NaN	NaN	NaN	-1.452	0.57	0.527	-1.468	0.463	0.541	-1.518	0.321	0.598	NaN	NaN	NaN	-1.375	0.041	0.586	NaN	NaN	NaN	NaN	NaN	NaN	-1.379	0.678	0.103	-1.372	0.547	0.165	-1.42	0.444	0.163	NaN	NaN	NaN	NaN	NaN	NaN
287	1.435	NaN	NaN	NaN	NaN	NaN	NaN	NaN	NaN	NaN	NaN	NaN	NaN	-1.452	0.57	0.527	-1.467	0.463	0.541	-1.517	0.321	0.598	NaN	NaN	NaN	-1.375	0.041	0.586	NaN	NaN	NaN	NaN	NaN	NaN	-1.379	0.678	0.103	-1.372	0.546	0.165	-1.42	0.443	0.163	NaN	NaN	NaN	NaN	NaN	NaN
288	1.44	NaN	NaN	NaN	NaN	NaN	NaN	NaN	NaN	NaN	NaN	NaN	NaN	-1.451	0.571	0.527	-1.466	0.463	0.541	-1.517	0.322	0.598	NaN	NaN	NaN	-1.375	0.041	0.586	NaN	NaN	NaN	NaN	NaN	NaN	-1.379	0.679	0.103	-1.372	0.546	0.165	-1.42	0.443	0.163	NaN	NaN	NaN	NaN	NaN	NaN
289	1.445	NaN	NaN	NaN	NaN	NaN	NaN	NaN	NaN	NaN	NaN	NaN	NaN	-1.449	0.571	0.527	-1.466	0.464	0.541	-1.516	0.322	0.597	NaN	NaN	NaN	-1.375	0.041	0.586	NaN	NaN	NaN	NaN	NaN	NaN	-1.378	0.679	0.103	-1.372	0.546	0.165	-1.42	0.443	0.162	NaN	NaN	NaN	NaN	NaN	NaN
290	1.45	NaN	NaN	NaN	NaN	NaN	NaN	NaN	NaN	NaN	NaN	NaN	NaN	-1.448	0.571	0.527	-1.465	0.464	0.541	-1.515	0.322	0.597	NaN	NaN	NaN	-1.375	0.041	0.586	NaN	NaN	NaN	NaN	NaN	NaN	-1.378	0.679	0.102	-1.372	0.546	0.165	-1.42	0.443	0.162	NaN	NaN	NaN	NaN	NaN	NaN
291	1.455	NaN	NaN	NaN	NaN	NaN	NaN	NaN	NaN	NaN	NaN	NaN	NaN	-1.447	0.572	0.526	-1.464	0.465	0.541	-1.515	0.323	0.597	NaN	NaN	NaN	-1.374	0.041	0.585	NaN	NaN	NaN	NaN	NaN	NaN	-1.378	0.679	0.102	-1.372	0.546	0.165	-1.42	0.443	0.162	NaN	NaN	NaN	NaN	NaN	NaN
292	1.46	NaN	NaN	NaN	NaN	NaN	NaN	NaN	NaN	NaN	NaN	NaN	NaN	-1.446	0.572	0.526	-1.463	0.465	0.541	-1.514	0.324	0.596	NaN	NaN	NaN	-1.374	0.041	0.585	NaN	NaN	NaN	NaN	NaN	NaN	-1.378	0.68	0.102	-1.372	0.546	0.165	-1.421	0.443	0.162	NaN	NaN	NaN	NaN	NaN	NaN
293	1.465	NaN	NaN	NaN	NaN	NaN	NaN	NaN	NaN	NaN	NaN	NaN	NaN	-1.445	0.573	0.526	-1.462	0.466	0.54	-1.514	0.324	0.596	NaN	NaN	NaN	-1.374	0.041	0.585	NaN	NaN	NaN	NaN	NaN	NaN	-1.377	0.68	0.102	-1.372	0.547	0.164	-1.421	0.444	0.162	NaN	NaN	NaN	NaN	NaN	NaN
294	1.47	NaN	NaN	NaN	NaN	NaN	NaN	NaN	NaN	NaN	NaN	NaN	NaN	-1.444	0.574	0.527	-1.46	0.466	0.54	-1.513	0.325	0.596	NaN	NaN	NaN	-1.374	0.041	0.585	NaN	NaN	NaN	NaN	NaN	NaN	-1.377	0.68	0.102	-1.373	0.547	0.164	-1.422	0.444	0.162	NaN	NaN	NaN	NaN	NaN	NaN
295	1.475	NaN	NaN	NaN	NaN	NaN	NaN	NaN	NaN	NaN	NaN	NaN	NaN	-1.442	0.574	0.527	-1.459	0.467	0.54	-1.512	0.325	0.596	NaN	NaN	NaN	-1.374	0.041	0.585	NaN	NaN	NaN	NaN	NaN	NaN	-1.377	0.681	0.103	-1.373	0.547	0.164	-1.422	0.444	0.162	NaN	NaN	NaN	NaN	NaN	NaN
296	1.48	NaN	NaN	NaN	NaN	NaN	NaN	NaN	NaN	NaN	NaN	NaN	NaN	-1.441	0.575	0.527	-1.458	0.467	0.54	-1.511	0.326	0.596	NaN	NaN	NaN	-1.374	0.042	0.585	NaN	NaN	NaN	NaN	NaN	NaN	-1.377	0.681	0.103	-1.373	0.547	0.164	-1.423	0.445	0.162	NaN	NaN	NaN	NaN	NaN	NaN
297	1.485	NaN	NaN	NaN	NaN	NaN	NaN	NaN	NaN	NaN	NaN	NaN	NaN	-1.439	0.576	0.527	-1.456	0.467	0.54	-1.511	0.327	0.595	NaN	NaN	NaN	-1.374	0.042	0.585	NaN	NaN	NaN	NaN	NaN	NaN	-1.377	0.681	0.103	-1.374	0.547	0.164	-1.424	0.445	0.162	NaN	NaN	NaN	NaN	NaN	NaN
298	1.49	NaN	NaN	NaN	NaN	NaN	NaN	NaN	NaN	NaN	NaN	NaN	NaN	-1.438	0.576	0.527	-1.455	0.468	0.54	-1.51	0.327	0.595	NaN	NaN	NaN	-1.374	0.042	0.585	NaN	NaN	NaN	NaN	NaN	NaN	-1.377	0.681	0.103	NaN	NaN	NaN	-1.424	0.445	0.162	NaN	NaN	NaN	NaN	NaN	NaN
299	1.495	NaN	NaN	NaN	NaN	NaN	NaN	NaN	NaN	NaN	NaN	NaN	NaN	-1.436	0.577	0.527	-1.453	0.469	0.541	-1.509	0.328	0.595	NaN	NaN	NaN	-1.374	0.042	0.585	NaN	NaN	NaN	NaN	NaN	NaN	-1.377	0.681	0.103	NaN	NaN	NaN	-1.424	0.445	0.162	NaN	NaN	NaN	NaN	NaN	NaN
300	1.5	NaN	NaN	NaN	NaN	NaN	NaN	NaN	NaN	NaN	NaN	NaN	NaN	-1.434	0.578	0.527	-1.452	0.469	0.541	-1.508	0.329	0.595	NaN	NaN	NaN	-1.374	0.042	0.584	NaN	NaN	NaN	NaN	NaN	NaN	-1.377	0.681	0.103	NaN	NaN	NaN	-1.425	0.445	0.163	NaN	NaN	NaN	NaN	NaN	NaN
301	1.505	NaN	NaN	NaN	NaN	NaN	NaN	NaN	NaN	NaN	NaN	NaN	NaN	-1.432	0.578	0.527	-1.45	0.47	0.541	-1.507	0.33	0.595	NaN	NaN	NaN	-1.374	0.042	0.584	NaN	NaN	NaN	NaN	NaN	NaN	-1.377	0.682	0.103	-1.376	0.548	0.164	-1.425	0.445	0.163	NaN	NaN	NaN	NaN	NaN	NaN
302	1.51	NaN	NaN	NaN	NaN	NaN	NaN	NaN	NaN	NaN	NaN	NaN	NaN	-1.43	0.579	0.528	-1.449	0.471	0.541	-1.505	0.33	0.595	NaN	NaN	NaN	-1.374	0.042	0.584	NaN	NaN	NaN	NaN	NaN	NaN	-1.377	0.682	0.103	-1.376	0.548	0.164	-1.426	0.446	0.163	NaN	NaN	NaN	NaN	NaN	NaN
303	1.515	NaN	NaN	NaN	NaN	NaN	NaN	NaN	NaN	NaN	NaN	NaN	NaN	-1.428	0.58	0.528	-1.447	0.471	0.541	-1.503	0.33	0.594	NaN	NaN	NaN	-1.374	0.042	0.584	NaN	NaN	NaN	NaN	NaN	NaN	-1.377	0.682	0.103	-1.377	0.549	0.164	-1.425	0.444	0.163	NaN	NaN	NaN	NaN	NaN	NaN
304	1.52	NaN	NaN	NaN	NaN	NaN	NaN	NaN	NaN	NaN	NaN	NaN	NaN	-1.426	0.581	0.528	-1.445	0.472	0.542	-1.502	0.33	0.594	NaN	NaN	NaN	-1.374	0.042	0.584	NaN	NaN	NaN	NaN	NaN	NaN	-1.377	0.683	0.104	-1.377	0.549	0.164	-1.423	0.442	0.163	NaN	NaN	NaN	NaN	NaN	NaN
305	1.525	NaN	NaN	NaN	NaN	NaN	NaN	NaN	NaN	NaN	NaN	NaN	NaN	-1.424	0.581	0.528	-1.443	0.473	0.542	-1.501	0.331	0.594	NaN	NaN	NaN	-1.374	0.042	0.584	NaN	NaN	NaN	NaN	NaN	NaN	-1.377	0.683	0.104	-1.378	0.549	0.164	-1.427	0.445	0.163	NaN	NaN	NaN	NaN	NaN	NaN
306	1.53	NaN	NaN	NaN	NaN	NaN	NaN	NaN	NaN	NaN	NaN	NaN	NaN	-1.422	0.582	0.528	-1.441	0.473	0.542	-1.5	0.333	0.595	NaN	NaN	NaN	-1.374	0.041	0.584	NaN	NaN	NaN	NaN	NaN	NaN	-1.378	0.684	0.104	-1.378	0.549	0.164	-1.429	0.446	0.163	NaN	NaN	NaN	NaN	NaN	NaN
307	1.535	NaN	NaN	NaN	NaN	NaN	NaN	NaN	NaN	NaN	NaN	NaN	NaN	-1.419	0.583	0.529	-1.439	0.474	0.543	-1.499	0.335	0.595	NaN	NaN	NaN	-1.374	0.041	0.584	NaN	NaN	NaN	NaN	NaN	NaN	-1.378	0.684	0.104	-1.379	0.549	0.164	-1.431	0.447	0.163	NaN	NaN	NaN	NaN	NaN	NaN
308	1.54	NaN	NaN	NaN	NaN	NaN	NaN	NaN	NaN	NaN	NaN	NaN	NaN	-1.417	0.584	0.529	-1.437	0.475	0.543	-1.497	0.336	0.595	NaN	NaN	NaN	-1.375	0.041	0.584	NaN	NaN	NaN	NaN	NaN	NaN	-1.378	0.684	0.104	-1.38	0.55	0.164	-1.432	0.448	0.163	NaN	NaN	NaN	NaN	NaN	NaN
309	1.545	NaN	NaN	NaN	NaN	NaN	NaN	NaN	NaN	NaN	NaN	NaN	NaN	-1.415	0.585	0.53	-1.435	0.476	0.544	-1.496	0.337	0.595	NaN	NaN	NaN	-1.375	0.041	0.584	NaN	NaN	NaN	NaN	NaN	NaN	-1.379	0.685	0.104	-1.381	0.55	0.164	-1.432	0.448	0.163	NaN	NaN	NaN	NaN	NaN	NaN
310	1.55	NaN	NaN	NaN	NaN	NaN	NaN	NaN	NaN	NaN	NaN	NaN	NaN	-1.412	0.586	0.53	-1.433	0.477	0.544	-1.494	0.337	0.595	NaN	NaN	NaN	-1.375	0.042	0.583	NaN	NaN	NaN	NaN	NaN	NaN	-1.379	0.686	0.104	-1.382	0.551	0.164	-1.433	0.448	0.163	NaN	NaN	NaN	NaN	NaN	NaN
311	1.555	NaN	NaN	NaN	NaN	NaN	NaN	NaN	NaN	NaN	NaN	NaN	NaN	-1.41	0.586	0.531	-1.431	0.477	0.544	-1.492	0.338	0.595	NaN	NaN	NaN	-1.375	0.042	0.583	NaN	NaN	NaN	NaN	NaN	NaN	-1.379	0.686	0.104	-1.383	0.552	0.164	-1.435	0.449	0.163	NaN	NaN	NaN	NaN	NaN	NaN
312	1.56	NaN	NaN	NaN	NaN	NaN	NaN	NaN	NaN	NaN	NaN	NaN	NaN	-1.407	0.587	0.531	-1.429	0.478	0.545	-1.491	0.339	0.595	NaN	NaN	NaN	-1.375	0.042	0.583	NaN	NaN	NaN	NaN	NaN	NaN	-1.38	0.687	0.104	-1.384	0.552	0.164	-1.436	0.449	0.163	NaN	NaN	NaN	NaN	NaN	NaN
313	1.565	NaN	NaN	NaN	NaN	NaN	NaN	NaN	NaN	NaN	NaN	NaN	NaN	-1.404	0.588	0.532	-1.427	0.479	0.545	-1.489	0.34	0.595	NaN	NaN	NaN	-1.375	0.043	0.583	NaN	NaN	NaN	NaN	NaN	NaN	-1.38	0.687	0.104	-1.385	0.553	0.164	-1.437	0.45	0.163	NaN	NaN	NaN	NaN	NaN	NaN
314	1.57	NaN	NaN	NaN	NaN	NaN	NaN	NaN	NaN	NaN	NaN	NaN	NaN	-1.402	0.588	0.532	-1.424	0.48	0.546	-1.487	0.34	0.595	NaN	NaN	NaN	-1.375	0.043	0.583	NaN	NaN	NaN	NaN	NaN	NaN	-1.381	0.688	0.104	NaN	NaN	NaN	-1.438	0.45	0.162	NaN	NaN	NaN	NaN	NaN	NaN
315	1.575	NaN	NaN	NaN	NaN	NaN	NaN	NaN	NaN	NaN	NaN	NaN	NaN	-1.4	0.589	0.532	-1.422	0.481	0.546	-1.484	0.339	0.594	NaN	NaN	NaN	-1.375	0.043	0.582	NaN	NaN	NaN	NaN	NaN	NaN	-1.381	0.688	0.104	NaN	NaN	NaN	-1.439	0.45	0.162	NaN	NaN	NaN	NaN	NaN	NaN
316	1.58	NaN	NaN	NaN	NaN	NaN	NaN	NaN	NaN	NaN	NaN	NaN	NaN	-1.397	0.59	0.533	-1.42	0.481	0.546	-1.482	0.339	0.594	NaN	NaN	NaN	-1.375	0.044	0.582	NaN	NaN	NaN	NaN	NaN	NaN	-1.382	0.689	0.104	-1.389	0.555	0.163	-1.44	0.451	0.162	NaN	NaN	NaN	NaN	NaN	NaN
317	1.585	NaN	NaN	NaN	NaN	NaN	NaN	NaN	NaN	NaN	NaN	NaN	NaN	-1.395	0.591	0.533	-1.418	0.482	0.547	-1.481	0.34	0.593	NaN	NaN	NaN	-1.375	0.044	0.582	NaN	NaN	NaN	NaN	NaN	NaN	-1.382	0.689	0.104	-1.39	0.556	0.163	-1.441	0.451	0.162	NaN	NaN	NaN	NaN	NaN	NaN
318	1.59	NaN	NaN	NaN	NaN	NaN	NaN	NaN	NaN	NaN	NaN	NaN	NaN	-1.392	0.591	0.534	-1.415	0.483	0.547	-1.48	0.344	0.594	NaN	NaN	NaN	-1.376	0.044	0.58	NaN	NaN	NaN	NaN	NaN	NaN	-1.383	0.689	0.104	-1.391	0.556	0.162	-1.442	0.451	0.162	NaN	NaN	NaN	NaN	NaN	NaN
319	1.595	NaN	NaN	NaN	NaN	NaN	NaN	NaN	NaN	NaN	NaN	NaN	NaN	-1.389	0.592	0.534	-1.413	0.484	0.548	-1.479	0.345	0.594	NaN	NaN	NaN	-1.376	0.044	0.58	NaN	NaN	NaN	NaN	NaN	NaN	-1.384	0.69	0.104	-1.392	0.556	0.162	-1.443	0.452	0.162	NaN	NaN	NaN	NaN	NaN	NaN
320	1.6	NaN	NaN	NaN	NaN	NaN	NaN	NaN	NaN	NaN	NaN	NaN	NaN	-1.387	0.593	0.535	-1.411	0.484	0.548	-1.478	0.346	0.593	NaN	NaN	NaN	-1.375	0.044	0.58	NaN	NaN	NaN	NaN	NaN	NaN	-1.385	0.691	0.104	-1.393	0.557	0.162	-1.445	0.453	0.162	NaN	NaN	NaN	NaN	NaN	NaN
321	1.605	NaN	NaN	NaN	NaN	NaN	NaN	NaN	NaN	NaN	NaN	NaN	NaN	-1.385	0.594	0.535	-1.409	0.485	0.548	-1.476	0.347	0.593	NaN	NaN	NaN	-1.375	0.045	0.581	NaN	NaN	NaN	NaN	NaN	NaN	-1.385	0.691	0.103	-1.394	0.557	0.162	-1.445	0.453	0.162	NaN	NaN	NaN	NaN	NaN	NaN
322	1.61	NaN	NaN	NaN	NaN	NaN	NaN	NaN	NaN	NaN	NaN	NaN	NaN	-1.383	0.595	0.536	-1.407	0.485	0.548	-1.474	0.348	0.593	NaN	NaN	NaN	-1.374	0.045	0.581	NaN	NaN	NaN	NaN	NaN	NaN	-1.386	0.691	0.103	-1.395	0.558	0.162	-1.446	0.453	0.162	NaN	NaN	NaN	NaN	NaN	NaN
323	1.615	NaN	NaN	NaN	NaN	NaN	NaN	NaN	NaN	NaN	NaN	NaN	NaN	-1.381	0.596	0.537	-1.405	0.486	0.549	-1.473	0.348	0.592	NaN	NaN	NaN	-1.374	0.046	0.581	NaN	NaN	NaN	NaN	NaN	NaN	-1.387	0.692	0.103	-1.396	0.558	0.162	-1.447	0.453	0.162	NaN	NaN	NaN	NaN	NaN	NaN
324	1.62	NaN	NaN	NaN	NaN	NaN	NaN	NaN	NaN	NaN	NaN	NaN	NaN	-1.378	0.596	0.537	-1.403	0.487	0.549	-1.472	0.349	0.592	NaN	NaN	NaN	-1.374	0.048	0.583	NaN	NaN	NaN	NaN	NaN	NaN	-1.388	0.692	0.103	NaN	NaN	NaN	-1.448	0.453	0.162	NaN	NaN	NaN	NaN	NaN	NaN
325	1.625	NaN	NaN	NaN	NaN	NaN	NaN	NaN	NaN	NaN	NaN	NaN	NaN	-1.376	0.597	0.538	-1.401	0.487	0.55	-1.47	0.35	0.592	NaN	NaN	NaN	-1.374	0.049	0.583	NaN	NaN	NaN	NaN	NaN	NaN	-1.388	0.692	0.103	NaN	NaN	NaN	-1.449	0.454	0.162	NaN	NaN	NaN	NaN	NaN	NaN
326	1.63	NaN	NaN	NaN	NaN	NaN	NaN	NaN	NaN	NaN	NaN	NaN	NaN	-1.374	0.598	0.538	-1.399	0.488	0.55	-1.469	0.351	0.591	NaN	NaN	NaN	-1.373	0.049	0.583	NaN	NaN	NaN	NaN	NaN	NaN	-1.389	0.693	0.103	-1.399	0.559	0.161	-1.45	0.454	0.162	NaN	NaN	NaN	NaN	NaN	NaN
327	1.635	NaN	NaN	NaN	NaN	NaN	NaN	NaN	NaN	NaN	NaN	NaN	NaN	-1.372	0.598	0.539	-1.397	0.489	0.55	-1.467	0.351	0.59	NaN	NaN	NaN	-1.372	0.05	0.583	NaN	NaN	NaN	NaN	NaN	NaN	-1.39	0.693	0.103	-1.4	0.559	0.161	-1.451	0.454	0.162	NaN	NaN	NaN	NaN	NaN	NaN
328	1.64	NaN	NaN	NaN	NaN	NaN	NaN	NaN	NaN	NaN	NaN	NaN	NaN	-1.37	0.599	0.539	-1.395	0.489	0.551	-1.466	0.352	0.59	NaN	NaN	NaN	-1.371	0.05	0.583	NaN	NaN	NaN	NaN	NaN	NaN	-1.391	0.693	0.103	-1.401	0.559	0.161	-1.452	0.454	0.162	NaN	NaN	NaN	NaN	NaN	NaN
329	1.645	NaN	NaN	NaN	NaN	NaN	NaN	NaN	NaN	NaN	NaN	NaN	NaN	-1.368	0.6	0.54	-1.393	0.49	0.551	-1.464	0.353	0.589	NaN	NaN	NaN	-1.369	0.05	0.583	NaN	NaN	NaN	NaN	NaN	NaN	-1.392	0.694	0.103	NaN	NaN	NaN	-1.453	0.454	0.162	NaN	NaN	NaN	NaN	NaN	NaN
330	1.65	NaN	NaN	NaN	NaN	NaN	NaN	NaN	NaN	NaN	NaN	NaN	NaN	-1.367	0.6	0.54	-1.391	0.49	0.551	-1.463	0.353	0.589	-1.468	0.152	0.521	-1.367	0.051	0.583	NaN	NaN	NaN	NaN	NaN	NaN	-1.392	0.694	0.103	-1.403	0.56	0.161	-1.454	0.454	0.162	NaN	NaN	NaN	NaN	NaN	NaN
331	1.655	NaN	NaN	NaN	NaN	NaN	NaN	NaN	NaN	NaN	NaN	NaN	NaN	-1.365	0.6	0.541	-1.39	0.49	0.551	-1.462	0.353	0.588	-1.465	0.152	0.521	-1.365	0.051	0.584	NaN	NaN	NaN	NaN	NaN	NaN	-1.393	0.694	0.103	-1.404	0.56	0.161	-1.455	0.455	0.162	NaN	NaN	NaN	NaN	NaN	NaN
332	1.66	NaN	NaN	NaN	NaN	NaN	NaN	NaN	NaN	NaN	NaN	NaN	NaN	-1.363	0.601	0.541	-1.388	0.491	0.552	-1.46	0.354	0.588	-1.463	0.153	0.52	-1.363	0.052	0.584	NaN	NaN	NaN	NaN	NaN	NaN	-1.393	0.694	0.103	-1.404	0.56	0.161	-1.456	0.455	0.162	NaN	NaN	NaN	NaN	NaN	NaN
333	1.665	NaN	NaN	NaN	NaN	NaN	NaN	NaN	NaN	NaN	NaN	NaN	NaN	-1.362	0.602	0.542	-1.386	0.492	0.552	-1.458	0.354	0.587	-1.46	0.153	0.52	-1.36	0.053	0.585	NaN	NaN	NaN	NaN	NaN	NaN	-1.394	0.695	0.103	-1.405	0.56	0.161	-1.456	0.455	0.162	NaN	NaN	NaN	NaN	NaN	NaN
334	1.67	NaN	NaN	NaN	NaN	NaN	NaN	NaN	NaN	NaN	NaN	NaN	NaN	-1.361	0.602	0.543	-1.385	0.492	0.552	-1.457	0.354	0.587	-1.456	0.153	0.52	-1.357	0.054	0.586	NaN	NaN	NaN	NaN	NaN	NaN	-1.395	0.695	0.103	NaN	NaN	NaN	-1.457	0.455	0.162	NaN	NaN	NaN	NaN	NaN	NaN
335	1.675	NaN	NaN	NaN	NaN	NaN	NaN	NaN	NaN	NaN	NaN	NaN	NaN	-1.359	0.603	0.543	-1.383	0.492	0.552	-1.455	0.354	0.587	-1.453	0.153	0.52	-1.353	0.054	0.587	NaN	NaN	NaN	NaN	NaN	NaN	-1.395	0.695	0.103	-1.407	0.56	0.161	-1.458	0.455	0.162	NaN	NaN	NaN	NaN	NaN	NaN
336	1.68	NaN	NaN	NaN	NaN	NaN	NaN	NaN	NaN	NaN	NaN	NaN	NaN	-1.358	0.603	0.543	-1.382	0.492	0.552	-1.453	0.354	0.586	-1.45	0.153	0.52	-1.349	0.054	0.587	NaN	NaN	NaN	NaN	NaN	NaN	-1.396	0.695	0.103	-1.407	0.56	0.161	-1.459	0.455	0.162	NaN	NaN	NaN	NaN	NaN	NaN
337	1.685	NaN	NaN	NaN	NaN	NaN	NaN	NaN	NaN	NaN	NaN	NaN	NaN	-1.357	0.603	0.544	-1.38	0.493	0.552	-1.45	0.354	0.586	-1.446	0.153	0.52	-1.345	0.053	0.587	NaN	NaN	NaN	NaN	NaN	NaN	-1.397	0.695	0.103	-1.408	0.56	0.161	-1.459	0.455	0.162	NaN	NaN	NaN	NaN	NaN	NaN
338	1.69	NaN	NaN	NaN	NaN	NaN	NaN	NaN	NaN	NaN	NaN	NaN	NaN	-1.356	0.604	0.544	-1.379	0.493	0.553	-1.448	0.353	0.586	-1.442	0.152	0.519	-1.342	0.055	0.589	NaN	NaN	NaN	NaN	NaN	NaN	-1.397	0.695	0.103	-1.408	0.56	0.161	-1.46	0.455	0.162	NaN	NaN	NaN	NaN	NaN	NaN
339	1.695	NaN	NaN	NaN	NaN	NaN	NaN	NaN	NaN	NaN	NaN	NaN	NaN	-1.355	0.604	0.544	-1.377	0.493	0.553	-1.446	0.353	0.586	-1.438	0.152	0.52	-1.338	0.056	0.59	NaN	NaN	NaN	NaN	NaN	NaN	-1.398	0.695	0.103	-1.409	0.56	0.16	-1.46	0.455	0.162	NaN	NaN	NaN	NaN	NaN	NaN
340	1.7	NaN	NaN	NaN	NaN	NaN	NaN	NaN	NaN	NaN	NaN	NaN	NaN	-1.354	0.604	0.544	-1.375	0.493	0.553	-1.443	0.353	0.586	-1.434	0.151	0.52	-1.334	0.057	0.591	NaN	NaN	NaN	NaN	NaN	NaN	-1.398	0.695	0.103	-1.41	0.56	0.16	-1.46	0.454	0.162	NaN	NaN	NaN	NaN	NaN	NaN
341	1.705	NaN	NaN	NaN	NaN	NaN	NaN	NaN	NaN	NaN	NaN	NaN	NaN	-1.353	0.604	0.544	-1.374	0.493	0.553	-1.441	0.352	0.586	-1.43	0.151	0.52	-1.329	0.057	0.592	NaN	NaN	NaN	NaN	NaN	NaN	-1.398	0.695	0.103	-1.41	0.561	0.16	-1.461	0.455	0.162	NaN	NaN	NaN	NaN	NaN	NaN
342	1.71	NaN	NaN	NaN	NaN	NaN	NaN	NaN	NaN	NaN	NaN	NaN	NaN	-1.352	0.605	0.544	-1.372	0.493	0.553	-1.438	0.352	0.586	-1.426	0.151	0.521	-1.325	0.058	0.593	NaN	NaN	NaN	NaN	NaN	NaN	-1.399	0.695	0.103	-1.411	0.561	0.16	-1.461	0.455	0.162	NaN	NaN	NaN	NaN	NaN	NaN
343	1.715	NaN	NaN	NaN	NaN	NaN	NaN	NaN	NaN	NaN	NaN	NaN	NaN	-1.351	0.605	0.544	-1.37	0.493	0.553	-1.436	0.351	0.586	-1.422	0.151	0.521	-1.32	0.059	0.595	NaN	NaN	NaN	NaN	NaN	NaN	-1.399	0.695	0.103	-1.411	0.56	0.16	-1.461	0.454	0.162	NaN	NaN	NaN	NaN	NaN	NaN
344	1.72	NaN	NaN	NaN	NaN	NaN	NaN	NaN	NaN	NaN	NaN	NaN	NaN	-1.35	0.604	0.544	-1.368	0.493	0.553	-1.433	0.35	0.586	-1.417	0.15	0.522	-1.315	0.06	0.596	NaN	NaN	NaN	NaN	NaN	NaN	-1.399	0.695	0.103	-1.411	0.56	0.161	-1.462	0.454	0.162	NaN	NaN	NaN	NaN	NaN	NaN
345	1.725	NaN	NaN	NaN	NaN	NaN	NaN	NaN	NaN	NaN	NaN	NaN	NaN	-1.349	0.604	0.544	-1.367	0.493	0.553	-1.43	0.35	0.586	-1.412	0.149	0.522	-1.31	0.06	0.597	NaN	NaN	NaN	NaN	NaN	NaN	-1.4	0.695	0.103	-1.411	0.56	0.161	-1.462	0.454	0.162	NaN	NaN	NaN	NaN	NaN	NaN
346	1.73	NaN	NaN	NaN	NaN	NaN	NaN	NaN	NaN	NaN	NaN	NaN	NaN	-1.348	0.604	0.544	-1.365	0.493	0.553	-1.427	0.349	0.586	-1.407	0.148	0.522	-1.304	0.06	0.598	NaN	NaN	NaN	NaN	NaN	NaN	-1.4	0.695	0.103	-1.411	0.56	0.161	-1.462	0.454	0.162	NaN	NaN	NaN	NaN	NaN	NaN
347	1.735	NaN	NaN	NaN	NaN	NaN	NaN	NaN	NaN	NaN	NaN	NaN	NaN	-1.347	0.604	0.544	-1.363	0.492	0.553	-1.424	0.349	0.587	-1.401	0.147	0.523	-1.298	0.06	0.6	NaN	NaN	NaN	NaN	NaN	NaN	-1.4	0.695	0.103	-1.411	0.56	0.161	-1.462	0.454	0.162	NaN	NaN	NaN	NaN	NaN	NaN
348	1.74	NaN	NaN	NaN	NaN	NaN	NaN	NaN	NaN	NaN	NaN	NaN	NaN	-1.346	0.604	0.544	-1.362	0.492	0.553	-1.421	0.348	0.587	-1.396	0.147	0.523	-1.293	0.061	0.601	NaN	NaN	NaN	NaN	NaN	NaN	-1.401	0.695	0.103	-1.411	0.56	0.161	-1.462	0.454	0.162	NaN	NaN	NaN	NaN	NaN	NaN
349	1.745	NaN	NaN	NaN	NaN	NaN	NaN	NaN	NaN	NaN	NaN	NaN	NaN	-1.345	0.603	0.544	-1.36	0.492	0.553	-1.418	0.347	0.587	-1.391	0.146	0.524	-1.287	0.061	0.603	NaN	NaN	NaN	NaN	NaN	NaN	-1.401	0.695	0.103	-1.411	0.56	0.161	-1.462	0.454	0.162	NaN	NaN	NaN	NaN	NaN	NaN
350	1.75	NaN	NaN	NaN	NaN	NaN	NaN	NaN	NaN	NaN	NaN	NaN	NaN	-1.344	0.603	0.544	-1.358	0.492	0.553	-1.414	0.346	0.587	-1.386	0.145	0.525	-1.281	0.062	0.604	NaN	NaN	NaN	NaN	NaN	NaN	-1.401	0.695	0.103	-1.411	0.56	0.161	-1.462	0.454	0.162	NaN	NaN	NaN	NaN	NaN	NaN
351	1.755	NaN	NaN	NaN	NaN	NaN	NaN	NaN	NaN	NaN	NaN	NaN	NaN	-1.344	0.603	0.544	-1.356	0.491	0.553	-1.411	0.345	0.587	-1.38	0.144	0.525	-1.276	0.062	0.606	NaN	NaN	NaN	NaN	NaN	NaN	-1.401	0.695	0.103	-1.411	0.56	0.161	-1.462	0.454	0.162	NaN	NaN	NaN	NaN	NaN	NaN
352	1.76	NaN	NaN	NaN	NaN	NaN	NaN	NaN	NaN	NaN	NaN	NaN	NaN	-1.343	0.603	0.544	-1.354	0.491	0.553	-1.408	0.344	0.587	-1.375	0.143	0.526	-1.269	0.063	0.607	NaN	NaN	NaN	NaN	NaN	NaN	-1.401	0.695	0.103	-1.411	0.56	0.161	-1.462	0.454	0.163	NaN	NaN	NaN	NaN	NaN	NaN
353	1.765	NaN	NaN	NaN	NaN	NaN	NaN	NaN	NaN	NaN	NaN	NaN	NaN	-1.342	0.603	0.543	-1.353	0.49	0.553	-1.405	0.343	0.588	-1.369	0.143	0.527	-1.263	0.063	0.608	NaN	NaN	NaN	NaN	NaN	NaN	-1.401	0.695	0.103	-1.411	0.56	0.161	-1.462	0.454	0.163	NaN	NaN	NaN	NaN	NaN	NaN
354	1.77	NaN	NaN	NaN	NaN	NaN	NaN	NaN	NaN	NaN	NaN	NaN	NaN	-1.341	0.602	0.543	-1.351	0.49	0.553	-1.402	0.343	0.588	-1.364	0.142	0.528	-1.257	0.064	0.609	NaN	NaN	NaN	NaN	NaN	NaN	-1.401	0.695	0.103	-1.41	0.56	0.161	-1.462	0.454	0.163	NaN	NaN	NaN	NaN	NaN	NaN
355	1.775	NaN	NaN	NaN	NaN	NaN	NaN	NaN	NaN	NaN	NaN	NaN	NaN	-1.34	0.602	0.543	-1.349	0.49	0.553	-1.399	0.342	0.588	-1.358	0.142	0.529	-1.251	0.065	0.611	NaN	NaN	NaN	NaN	NaN	NaN	-1.401	0.695	0.103	-1.41	0.56	0.161	-1.462	0.454	0.163	NaN	NaN	NaN	NaN	NaN	NaN
356	1.78	NaN	NaN	NaN	NaN	NaN	NaN	NaN	NaN	NaN	NaN	NaN	NaN	-1.339	0.601	0.543	-1.347	0.49	0.552	-1.395	0.341	0.588	-1.352	0.141	0.53	-1.245	0.065	0.612	NaN	NaN	NaN	NaN	NaN	NaN	-1.4	0.695	0.103	-1.41	0.559	0.161	-1.461	0.454	0.163	NaN	NaN	NaN	NaN	NaN	NaN
357	1.785	NaN	NaN	NaN	NaN	NaN	NaN	NaN	NaN	NaN	NaN	NaN	NaN	-1.339	0.601	0.542	-1.346	0.489	0.552	-1.392	0.34	0.588	-1.347	0.14	0.53	-1.239	0.066	0.614	NaN	NaN	NaN	NaN	NaN	NaN	-1.4	0.694	0.104	-1.41	0.559	0.161	-1.461	0.454	0.163	NaN	NaN	NaN	NaN	NaN	NaN
358	1.79	NaN	NaN	NaN	NaN	NaN	NaN	NaN	NaN	NaN	NaN	NaN	NaN	-1.338	0.6	0.542	-1.344	0.489	0.552	-1.388	0.339	0.589	-1.341	0.14	0.531	-1.232	0.067	0.615	NaN	NaN	NaN	NaN	NaN	NaN	-1.4	0.694	0.104	-1.41	0.559	0.161	-1.46	0.454	0.163	NaN	NaN	NaN	NaN	NaN	NaN
359	1.795	NaN	NaN	NaN	NaN	NaN	NaN	NaN	NaN	NaN	NaN	NaN	NaN	-1.337	0.6	0.542	-1.342	0.488	0.552	-1.385	0.338	0.589	-1.335	0.139	0.532	-1.226	0.068	0.616	NaN	NaN	NaN	NaN	NaN	NaN	-1.4	0.694	0.104	-1.409	0.559	0.161	-1.46	0.454	0.163	NaN	NaN	NaN	NaN	NaN	NaN
360	1.8	NaN	NaN	NaN	NaN	NaN	NaN	NaN	NaN	NaN	NaN	NaN	NaN	-1.337	0.599	0.542	-1.34	0.488	0.552	-1.382	0.337	0.589	-1.329	0.139	0.533	-1.22	0.068	0.618	NaN	NaN	NaN	NaN	NaN	NaN	-1.399	0.694	0.104	-1.409	0.559	0.161	-1.46	0.454	0.164	NaN	NaN	NaN	NaN	NaN	NaN
361	1.805	NaN	NaN	NaN	NaN	NaN	NaN	NaN	NaN	NaN	NaN	NaN	NaN	-1.336	0.599	0.542	-1.339	0.487	0.551	-1.379	0.337	0.589	-1.324	0.138	0.534	-1.213	0.069	0.619	NaN	NaN	NaN	NaN	NaN	NaN	-1.399	0.694	0.104	-1.408	0.558	0.161	-1.46	0.454	0.164	NaN	NaN	NaN	NaN	NaN	NaN
362	1.81	NaN	NaN	NaN	NaN	NaN	NaN	NaN	NaN	NaN	NaN	NaN	NaN	-1.335	0.598	0.541	-1.337	0.487	0.551	-1.375	0.336	0.589	-1.318	0.138	0.535	-1.207	0.07	0.62	NaN	NaN	NaN	NaN	NaN	NaN	-1.398	0.693	0.104	-1.407	0.558	0.161	-1.459	0.454	0.164	NaN	NaN	NaN	NaN	NaN	NaN
363	1.815	NaN	NaN	NaN	NaN	NaN	NaN	NaN	NaN	NaN	NaN	NaN	NaN	-1.334	0.598	0.541	-1.335	0.486	0.55	-1.372	0.335	0.589	-1.312	0.138	0.536	-1.2	0.07	0.621	NaN	NaN	NaN	NaN	NaN	NaN	-1.398	0.693	0.104	-1.407	0.558	0.162	-1.459	0.454	0.164	NaN	NaN	NaN	NaN	NaN	NaN
364	1.82	NaN	NaN	NaN	NaN	NaN	NaN	NaN	NaN	NaN	NaN	NaN	NaN	-1.333	0.598	0.541	-1.334	0.486	0.55	-1.369	0.334	0.589	-1.307	0.137	0.537	-1.194	0.071	0.622	NaN	NaN	NaN	NaN	NaN	NaN	-1.397	0.693	0.104	-1.406	0.558	0.162	-1.458	0.453	0.164	NaN	NaN	NaN	NaN	NaN	NaN
365	1.825	NaN	NaN	NaN	NaN	NaN	NaN	NaN	NaN	NaN	NaN	NaN	NaN	-1.332	0.597	0.541	-1.332	0.486	0.55	-1.366	0.334	0.589	-1.301	0.137	0.537	-1.187	0.072	0.623	NaN	NaN	NaN	NaN	NaN	NaN	-1.397	0.693	0.105	-1.406	0.558	0.162	-1.457	0.453	0.164	NaN	NaN	NaN	NaN	NaN	NaN
366	1.83	NaN	NaN	NaN	NaN	NaN	NaN	NaN	NaN	NaN	NaN	NaN	NaN	-1.332	0.597	0.54	-1.33	0.485	0.55	-1.363	0.333	0.589	-1.295	0.137	0.538	-1.181	0.073	0.624	NaN	NaN	NaN	NaN	NaN	NaN	-1.396	0.693	0.105	-1.405	0.557	0.162	-1.457	0.453	0.164	NaN	NaN	NaN	NaN	NaN	NaN
367	1.835	NaN	NaN	NaN	NaN	NaN	NaN	NaN	NaN	NaN	NaN	NaN	NaN	-1.331	0.596	0.54	-1.328	0.484	0.549	-1.36	0.332	0.589	-1.289	0.136	0.539	-1.175	0.073	0.625	NaN	NaN	NaN	NaN	NaN	NaN	-1.395	0.693	0.105	NaN	NaN	NaN	-1.456	0.453	0.164	NaN	NaN	NaN	NaN	NaN	NaN
368	1.84	NaN	NaN	NaN	NaN	NaN	NaN	NaN	NaN	NaN	NaN	NaN	NaN	-1.329	0.595	0.539	-1.327	0.484	0.549	-1.356	0.331	0.588	-1.284	0.136	0.54	-1.168	0.073	0.626	NaN	NaN	NaN	NaN	NaN	NaN	-1.395	0.693	0.105	-1.403	0.557	0.162	-1.456	0.453	0.164	NaN	NaN	NaN	NaN	NaN	NaN
369	1.845	NaN	NaN	NaN	NaN	NaN	NaN	NaN	NaN	NaN	NaN	NaN	NaN	-1.329	0.594	0.539	-1.325	0.484	0.548	-1.35	0.326	0.585	-1.278	0.136	0.541	-1.163	0.072	0.626	NaN	NaN	NaN	NaN	NaN	NaN	-1.394	0.693	0.105	-1.403	0.557	0.162	-1.455	0.453	0.164	NaN	NaN	NaN	NaN	NaN	NaN
370	1.85	NaN	NaN	NaN	NaN	NaN	NaN	NaN	NaN	NaN	NaN	NaN	NaN	-1.328	0.593	0.539	-1.323	0.483	0.548	-1.34	0.315	0.578	-1.273	0.136	0.542	NaN	NaN	NaN	NaN	NaN	NaN	NaN	NaN	NaN	-1.393	0.693	0.105	-1.402	0.557	0.162	-1.454	0.453	0.164	NaN	NaN	NaN	NaN	NaN	NaN
371	1.855	NaN	NaN	NaN	NaN	NaN	NaN	NaN	NaN	NaN	NaN	NaN	NaN	-1.327	0.593	0.539	-1.322	0.483	0.547	-1.337	0.313	0.576	-1.267	0.136	0.542	-1.165	0.097	0.642	NaN	NaN	NaN	NaN	NaN	NaN	-1.392	0.692	0.105	-1.402	0.557	0.162	-1.453	0.452	0.164	NaN	NaN	NaN	NaN	NaN	NaN
372	1.86	NaN	NaN	NaN	NaN	NaN	NaN	NaN	NaN	NaN	NaN	NaN	NaN	-1.326	0.592	0.538	-1.32	0.482	0.547	NaN	NaN	NaN	-1.262	0.136	0.543	-1.156	0.092	0.639	NaN	NaN	NaN	NaN	NaN	NaN	-1.391	0.692	0.105	NaN	NaN	NaN	-1.453	0.452	0.164	NaN	NaN	NaN	NaN	NaN	NaN
373	1.865	NaN	NaN	NaN	NaN	NaN	NaN	NaN	NaN	NaN	NaN	NaN	NaN	-1.324	0.591	0.538	-1.318	0.482	0.547	-1.339	0.327	0.589	-1.257	0.136	0.544	-1.142	0.081	0.632	NaN	NaN	NaN	NaN	NaN	NaN	-1.39	0.692	0.105	NaN	NaN	NaN	-1.453	0.452	0.164	NaN	NaN	NaN	NaN	NaN	NaN
374	1.87	NaN	NaN	NaN	NaN	NaN	NaN	NaN	NaN	NaN	NaN	NaN	NaN	-1.323	0.591	0.538	-1.316	0.481	0.546	-1.337	0.327	0.589	-1.251	0.136	0.545	-1.133	0.078	0.63	NaN	NaN	NaN	NaN	NaN	NaN	-1.389	0.692	0.106	-1.399	0.557	0.163	-1.452	0.453	0.164	NaN	NaN	NaN	NaN	NaN	NaN
375	1.875	NaN	NaN	NaN	NaN	NaN	NaN	NaN	NaN	NaN	NaN	NaN	NaN	-1.322	0.591	0.537	-1.314	0.48	0.546	-1.334	0.326	0.589	-1.246	0.136	0.546	-1.127	0.077	0.63	NaN	NaN	NaN	NaN	NaN	NaN	-1.388	0.692	0.106	-1.399	0.557	0.163	-1.452	0.453	0.164	NaN	NaN	NaN	NaN	NaN	NaN
376	1.88	NaN	NaN	NaN	NaN	NaN	NaN	NaN	NaN	NaN	NaN	NaN	NaN	-1.322	0.59	0.537	-1.313	0.479	0.546	-1.33	0.325	0.589	-1.241	0.136	0.546	-1.123	0.076	0.63	NaN	NaN	NaN	NaN	NaN	NaN	-1.387	0.692	0.106	-1.398	0.557	0.163	-1.451	0.453	0.165	NaN	NaN	NaN	NaN	NaN	NaN
377	1.885	NaN	NaN	NaN	NaN	NaN	NaN	NaN	NaN	NaN	NaN	NaN	NaN	-1.32	0.589	0.536	-1.311	0.479	0.545	-1.327	0.325	0.589	-1.236	0.136	0.547	NaN	NaN	NaN	NaN	NaN	NaN	NaN	NaN	NaN	-1.387	0.692	0.106	-1.398	0.557	0.163	-1.45	0.452	0.164	NaN	NaN	NaN	NaN	NaN	NaN
378	1.89	NaN	NaN	NaN	NaN	NaN	NaN	NaN	NaN	NaN	NaN	NaN	NaN	-1.319	0.588	0.536	-1.309	0.479	0.545	-1.324	0.324	0.59	-1.231	0.136	0.547	-1.109	0.081	0.632	NaN	NaN	NaN	NaN	NaN	NaN	-1.386	0.692	0.106	NaN	NaN	NaN	-1.45	0.453	0.164	NaN	NaN	NaN	NaN	NaN	NaN
379	1.895	NaN	NaN	NaN	NaN	NaN	NaN	NaN	NaN	NaN	NaN	NaN	NaN	-1.318	0.587	0.536	-1.307	0.478	0.545	-1.32	0.324	0.59	-1.226	0.136	0.548	-1.104	0.081	0.632	NaN	NaN	NaN	NaN	NaN	NaN	-1.385	0.692	0.107	NaN	NaN	NaN	-1.449	0.453	0.164	NaN	NaN	NaN	NaN	NaN	NaN
380	1.9	NaN	NaN	NaN	NaN	NaN	NaN	NaN	NaN	NaN	NaN	NaN	NaN	-1.317	0.587	0.535	-1.305	0.478	0.544	-1.317	0.323	0.59	-1.222	0.136	0.548	-1.098	0.08	0.632	NaN	NaN	NaN	NaN	NaN	NaN	-1.384	0.692	0.107	-1.396	0.557	0.164	-1.449	0.453	0.165	NaN	NaN	NaN	NaN	NaN	NaN
381	1.905	NaN	NaN	NaN	NaN	NaN	NaN	NaN	NaN	NaN	NaN	NaN	NaN	-1.315	0.586	0.535	-1.303	0.477	0.544	-1.314	0.323	0.59	-1.217	0.136	0.548	-1.093	0.081	0.631	NaN	NaN	NaN	NaN	NaN	NaN	-1.384	0.692	0.107	-1.396	0.557	0.164	-1.449	0.453	0.165	NaN	NaN	NaN	NaN	NaN	NaN
382	1.91	NaN	NaN	NaN	NaN	NaN	NaN	NaN	NaN	NaN	NaN	NaN	NaN	-1.314	0.585	0.535	-1.301	0.476	0.544	-1.311	0.323	0.591	-1.213	0.136	0.549	-1.087	0.081	0.631	NaN	NaN	NaN	NaN	NaN	NaN	-1.383	0.692	0.107	-1.395	0.557	0.164	-1.448	0.453	0.165	NaN	NaN	NaN	NaN	NaN	NaN
383	1.915	NaN	NaN	NaN	NaN	NaN	NaN	NaN	NaN	NaN	NaN	NaN	NaN	-1.312	0.584	0.534	-1.299	0.476	0.544	-1.307	0.322	0.591	-1.208	0.136	0.549	-1.083	0.082	0.631	NaN	NaN	NaN	NaN	NaN	NaN	-1.382	0.692	0.108	-1.394	0.557	0.164	-1.447	0.452	0.165	NaN	NaN	NaN	NaN	NaN	NaN
384	1.92	NaN	NaN	NaN	NaN	NaN	NaN	NaN	NaN	NaN	NaN	NaN	NaN	-1.311	0.584	0.534	-1.297	0.475	0.543	-1.304	0.322	0.591	-1.205	0.136	0.549	-1.078	0.082	0.63	NaN	NaN	NaN	NaN	NaN	NaN	-1.381	0.692	0.108	-1.394	0.556	0.165	-1.447	0.452	0.165	NaN	NaN	NaN	NaN	NaN	NaN
385	1.925	NaN	NaN	NaN	NaN	NaN	NaN	NaN	NaN	NaN	NaN	NaN	NaN	-1.309	0.583	0.534	-1.295	0.475	0.543	-1.301	0.321	0.591	-1.201	0.136	0.55	-1.073	0.082	0.63	NaN	NaN	NaN	NaN	NaN	NaN	-1.38	0.692	0.108	NaN	NaN	NaN	-1.447	0.452	0.165	NaN	NaN	NaN	NaN	NaN	NaN
386	1.93	NaN	NaN	NaN	NaN	NaN	NaN	NaN	NaN	NaN	NaN	NaN	NaN	-1.308	0.583	0.534	-1.293	0.475	0.543	-1.298	0.321	0.591	-1.197	0.136	0.55	-1.069	0.083	0.629	NaN	NaN	NaN	NaN	NaN	NaN	-1.38	0.692	0.108	NaN	NaN	NaN	-1.446	0.453	0.166	NaN	NaN	NaN	NaN	NaN	NaN
387	1.935	NaN	NaN	NaN	NaN	NaN	NaN	NaN	NaN	NaN	NaN	NaN	NaN	-1.307	0.583	0.534	-1.291	0.474	0.543	-1.295	0.32	0.592	-1.193	0.136	0.55	-1.066	0.084	0.628	NaN	NaN	NaN	NaN	NaN	NaN	-1.379	0.692	0.109	-1.392	0.557	0.166	-1.446	0.453	0.166	NaN	NaN	NaN	NaN	NaN	NaN
388	1.94	NaN	NaN	NaN	NaN	NaN	NaN	NaN	NaN	NaN	NaN	NaN	NaN	-1.305	0.582	0.534	-1.289	0.474	0.543	-1.293	0.319	0.592	-1.19	0.135	0.549	-1.062	0.085	0.627	NaN	NaN	NaN	NaN	NaN	NaN	-1.378	0.692	0.109	-1.391	0.557	0.166	-1.445	0.453	0.167	NaN	NaN	NaN	NaN	NaN	NaN
389	1.945	NaN	NaN	NaN	NaN	NaN	NaN	NaN	NaN	NaN	NaN	NaN	NaN	-1.302	0.581	0.534	-1.287	0.473	0.543	-1.29	0.319	0.592	-1.187	0.135	0.549	-1.057	0.083	0.627	NaN	NaN	NaN	NaN	NaN	NaN	-1.377	0.692	0.11	-1.391	0.556	0.166	-1.445	0.453	0.167	NaN	NaN	NaN	NaN	NaN	NaN
390	1.95	NaN	NaN	NaN	NaN	NaN	NaN	NaN	NaN	NaN	NaN	NaN	NaN	-1.3	0.581	0.534	-1.285	0.472	0.543	-1.288	0.319	0.592	-1.184	0.135	0.549	-1.053	0.081	0.626	NaN	NaN	NaN	NaN	NaN	NaN	-1.375	0.691	0.11	-1.39	0.556	0.166	-1.444	0.453	0.168	NaN	NaN	NaN	NaN	NaN	NaN
391	1.955	NaN	NaN	NaN	NaN	NaN	NaN	NaN	NaN	NaN	NaN	NaN	NaN	-1.298	0.58	0.534	-1.283	0.472	0.543	-1.284	0.317	0.592	-1.181	0.135	0.549	-1.049	0.081	0.625	NaN	NaN	NaN	NaN	NaN	NaN	-1.374	0.691	0.11	NaN	NaN	NaN	-1.444	0.452	0.168	NaN	NaN	NaN	NaN	NaN	NaN
392	1.96	NaN	NaN	NaN	NaN	NaN	NaN	NaN	NaN	NaN	NaN	NaN	NaN	-1.296	0.58	0.534	-1.28	0.472	0.543	-1.28	0.313	0.591	-1.179	0.134	0.548	-1.046	0.08	0.623	NaN	NaN	NaN	NaN	NaN	NaN	-1.373	0.691	0.11	-1.388	0.556	0.167	-1.443	0.452	0.168	NaN	NaN	NaN	NaN	NaN	NaN
393	1.965	NaN	NaN	NaN	NaN	NaN	NaN	NaN	NaN	NaN	NaN	NaN	NaN	-1.294	0.579	0.535	-1.278	0.471	0.544	-1.278	0.314	0.591	-1.176	0.133	0.548	-1.044	0.08	0.622	NaN	NaN	NaN	NaN	NaN	NaN	-1.371	0.691	0.111	-1.387	0.556	0.167	-1.441	0.452	0.168	NaN	NaN	NaN	NaN	NaN	NaN
394	1.97	NaN	NaN	NaN	NaN	NaN	NaN	NaN	NaN	NaN	NaN	NaN	NaN	-1.292	0.579	0.535	-1.276	0.471	0.544	-1.277	0.316	0.592	-1.174	0.133	0.547	-1.041	0.08	0.621	NaN	NaN	NaN	NaN	NaN	NaN	-1.37	0.691	0.111	NaN	NaN	NaN	-1.44	0.451	0.168	NaN	NaN	NaN	NaN	NaN	NaN
395	1.975	NaN	NaN	NaN	NaN	NaN	NaN	NaN	NaN	NaN	NaN	NaN	NaN	-1.29	0.578	0.536	-1.273	0.47	0.544	-1.274	0.315	0.592	-1.172	0.133	0.547	-1.039	0.078	0.619	NaN	NaN	NaN	NaN	NaN	NaN	-1.368	0.69	0.111	-1.384	0.556	0.168	-1.439	0.451	0.168	NaN	NaN	NaN	NaN	NaN	NaN
396	1.98	NaN	NaN	NaN	NaN	NaN	NaN	NaN	NaN	NaN	NaN	NaN	NaN	-1.287	0.578	0.536	-1.271	0.47	0.544	-1.271	0.312	0.591	-1.17	0.132	0.546	-1.037	0.078	0.618	NaN	NaN	NaN	NaN	NaN	NaN	-1.366	0.69	0.112	-1.383	0.556	0.168	-1.438	0.451	0.169	NaN	NaN	NaN	NaN	NaN	NaN
397	1.985	NaN	NaN	NaN	NaN	NaN	NaN	NaN	NaN	NaN	NaN	NaN	NaN	-1.285	0.577	0.537	-1.269	0.469	0.545	-1.269	0.312	0.592	-1.168	0.13	0.546	-1.036	0.077	0.616	NaN	NaN	NaN	NaN	NaN	NaN	-1.364	0.689	0.112	NaN	NaN	NaN	-1.436	0.451	0.169	NaN	NaN	NaN	NaN	NaN	NaN
398	1.99	NaN	NaN	NaN	NaN	NaN	NaN	NaN	NaN	NaN	NaN	NaN	NaN	-1.282	0.577	0.537	-1.266	0.469	0.545	-1.268	0.314	0.592	-1.167	0.13	0.545	-1.033	0.075	0.615	NaN	NaN	NaN	NaN	NaN	NaN	-1.362	0.689	0.113	-1.378	0.554	0.17	-1.435	0.45	0.17	NaN	NaN	NaN	NaN	NaN	NaN
399	1.995	NaN	NaN	NaN	NaN	NaN	NaN	NaN	NaN	NaN	NaN	NaN	NaN	-1.28	0.576	0.538	-1.264	0.468	0.545	-1.266	0.314	0.592	-1.166	0.129	0.544	-1.031	0.073	0.613	NaN	NaN	NaN	NaN	NaN	NaN	-1.36	0.688	0.113	-1.377	0.553	0.17	-1.433	0.45	0.17	NaN	NaN	NaN	NaN	NaN	NaN
400	2	NaN	NaN	NaN	NaN	NaN	NaN	NaN	NaN	NaN	NaN	NaN	NaN	-1.277	0.575	0.538	-1.261	0.467	0.546	-1.264	0.313	0.593	-1.165	0.129	0.543	-1.03	0.072	0.612	NaN	NaN	NaN	NaN	NaN	NaN	-1.358	0.688	0.113	-1.375	0.553	0.17	-1.429	0.448	0.169	NaN	NaN	NaN	NaN	NaN	NaN
401	2.005	NaN	NaN	NaN	NaN	NaN	NaN	NaN	NaN	NaN	NaN	NaN	NaN	-1.274	0.575	0.539	-1.259	0.467	0.546	-1.261	0.312	0.593	-1.164	0.128	0.543	-1.029	0.071	0.611	NaN	NaN	NaN	NaN	NaN	NaN	-1.356	0.688	0.114	-1.373	0.552	0.171	-1.428	0.448	0.169	NaN	NaN	NaN	NaN	NaN	NaN
402	2.01	NaN	NaN	NaN	NaN	NaN	NaN	NaN	NaN	NaN	NaN	NaN	NaN	-1.272	0.574	0.539	-1.256	0.466	0.546	-1.258	0.31	0.592	-1.163	0.127	0.542	-1.027	0.069	0.609	NaN	NaN	NaN	NaN	NaN	NaN	-1.354	0.688	0.114	-1.371	0.552	0.171	-1.427	0.449	0.17	NaN	NaN	NaN	NaN	NaN	NaN
403	2.015	NaN	NaN	NaN	NaN	NaN	NaN	NaN	NaN	NaN	NaN	NaN	NaN	-1.269	0.573	0.539	-1.254	0.465	0.547	-1.254	0.307	0.592	-1.162	0.126	0.541	NaN	NaN	NaN	NaN	NaN	NaN	NaN	NaN	NaN	-1.352	0.687	0.115	-1.369	0.551	0.171	-1.425	0.448	0.17	NaN	NaN	NaN	NaN	NaN	NaN
404	2.02	NaN	NaN	NaN	NaN	NaN	NaN	NaN	NaN	NaN	NaN	NaN	NaN	-1.265	0.57	0.539	-1.251	0.464	0.547	-1.252	0.306	0.592	-1.161	0.125	0.54	NaN	NaN	NaN	NaN	NaN	NaN	NaN	NaN	NaN	-1.35	0.686	0.115	-1.368	0.551	0.172	-1.424	0.449	0.171	NaN	NaN	NaN	NaN	NaN	NaN
405	2.025	NaN	NaN	NaN	NaN	NaN	NaN	NaN	NaN	NaN	NaN	NaN	NaN	-1.263	0.57	0.54	-1.249	0.464	0.547	-1.251	0.307	0.592	-1.161	0.124	0.539	-1.026	0.063	0.602	NaN	NaN	NaN	NaN	NaN	NaN	-1.348	0.686	0.116	-1.366	0.551	0.172	-1.422	0.448	0.171	NaN	NaN	NaN	NaN	NaN	NaN
406	2.03	NaN	NaN	NaN	NaN	NaN	NaN	NaN	NaN	NaN	NaN	NaN	NaN	-1.261	0.57	0.54	-1.247	0.463	0.547	-1.25	0.307	0.593	-1.16	0.122	0.538	-1.026	0.062	0.6	NaN	NaN	NaN	NaN	NaN	NaN	-1.346	0.686	0.116	-1.365	0.55	0.173	-1.42	0.447	0.17	NaN	NaN	NaN	NaN	NaN	NaN
407	2.035	NaN	NaN	NaN	NaN	NaN	NaN	NaN	NaN	NaN	NaN	NaN	NaN	-1.257	0.567	0.54	-1.245	0.462	0.547	-1.247	0.305	0.593	-1.159	0.121	0.537	-1.024	0.059	0.598	NaN	NaN	NaN	NaN	NaN	NaN	-1.344	0.686	0.117	NaN	NaN	NaN	-1.42	0.448	0.171	NaN	NaN	NaN	NaN	NaN	NaN
408	2.04	NaN	NaN	NaN	NaN	NaN	NaN	NaN	NaN	NaN	NaN	NaN	NaN	-1.255	0.567	0.541	-1.242	0.461	0.548	-1.246	0.305	0.593	-1.159	0.12	0.537	-1.024	0.058	0.597	NaN	NaN	NaN	NaN	NaN	NaN	-1.342	0.685	0.117	-1.361	0.55	0.174	-1.418	0.447	0.171	NaN	NaN	NaN	NaN	NaN	NaN
409	2.045	NaN	NaN	NaN	NaN	NaN	NaN	NaN	NaN	NaN	NaN	NaN	NaN	-1.253	0.567	0.541	-1.24	0.46	0.548	-1.245	0.306	0.593	-1.158	0.118	0.536	-1.025	0.057	0.595	NaN	NaN	NaN	NaN	NaN	NaN	-1.34	0.685	0.118	-1.36	0.55	0.174	-1.416	0.447	0.171	NaN	NaN	NaN	NaN	NaN	NaN
410	2.05	NaN	NaN	NaN	NaN	NaN	NaN	NaN	NaN	NaN	NaN	NaN	NaN	-1.249	0.564	0.541	-1.238	0.459	0.548	-1.243	0.304	0.593	-1.158	0.117	0.535	-1.022	0.051	0.592	NaN	NaN	NaN	NaN	NaN	NaN	-1.338	0.684	0.118	-1.359	0.549	0.174	-1.416	0.447	0.171	NaN	NaN	NaN	NaN	NaN	NaN
411	2.055	NaN	NaN	NaN	NaN	NaN	NaN	NaN	NaN	NaN	NaN	NaN	NaN	-1.247	0.563	0.541	-1.236	0.458	0.548	-1.24	0.3	0.592	-1.158	0.116	0.534	-1.022	0.048	0.59	NaN	NaN	NaN	NaN	NaN	NaN	-1.337	0.684	0.119	-1.357	0.549	0.175	-1.414	0.446	0.171	NaN	NaN	NaN	NaN	NaN	NaN
412	2.06	NaN	NaN	NaN	NaN	NaN	NaN	NaN	NaN	NaN	NaN	NaN	NaN	-1.246	0.564	0.542	-1.235	0.457	0.548	-1.239	0.299	0.592	-1.158	0.114	0.533	-1.023	0.046	0.588	NaN	NaN	NaN	NaN	NaN	NaN	-1.335	0.684	0.119	-1.357	0.549	0.175	-1.414	0.447	0.172	NaN	NaN	NaN	NaN	NaN	NaN
413	2.065	NaN	NaN	NaN	NaN	NaN	NaN	NaN	NaN	NaN	NaN	NaN	NaN	-1.244	0.563	0.543	-1.233	0.457	0.549	-1.238	0.3	0.593	-1.158	0.113	0.532	-1.022	0.043	0.583	NaN	NaN	NaN	NaN	NaN	NaN	-1.333	0.684	0.12	-1.356	0.549	0.176	-1.412	0.446	0.172	NaN	NaN	NaN	NaN	NaN	NaN
414	2.07	NaN	NaN	NaN	NaN	NaN	NaN	NaN	NaN	NaN	NaN	NaN	NaN	-1.241	0.56	0.542	-1.231	0.455	0.549	-1.238	0.3	0.593	-1.158	0.111	0.531	-1.022	0.041	0.581	NaN	NaN	NaN	NaN	NaN	NaN	-1.332	0.684	0.12	-1.354	0.548	0.176	-1.411	0.446	0.172	NaN	NaN	NaN	NaN	NaN	NaN
415	2.075	NaN	NaN	NaN	NaN	NaN	NaN	NaN	NaN	NaN	NaN	NaN	NaN	-1.24	0.56	0.543	-1.229	0.454	0.548	-1.236	0.298	0.593	-1.159	0.11	0.53	NaN	NaN	NaN	NaN	NaN	NaN	NaN	NaN	NaN	-1.33	0.684	0.121	-1.353	0.549	0.177	-1.412	0.446	0.173	NaN	NaN	NaN	NaN	NaN	NaN
416	2.08	NaN	NaN	NaN	NaN	NaN	NaN	NaN	NaN	NaN	NaN	NaN	NaN	-1.239	0.56	0.543	-1.228	0.453	0.549	-1.234	0.295	0.592	-1.159	0.108	0.53	NaN	NaN	NaN	NaN	NaN	NaN	NaN	NaN	NaN	-1.328	0.683	0.122	-1.353	0.548	0.177	-1.412	0.447	0.175	NaN	NaN	NaN	NaN	NaN	NaN
417	2.085	NaN	NaN	NaN	NaN	NaN	NaN	NaN	NaN	NaN	NaN	NaN	NaN	-1.235	0.557	0.543	-1.226	0.451	0.549	-1.233	0.294	0.592	-1.159	0.107	0.529	NaN	NaN	NaN	NaN	NaN	NaN	NaN	NaN	NaN	-1.327	0.683	0.122	-1.352	0.548	0.178	-1.412	0.447	0.175	NaN	NaN	NaN	NaN	NaN	NaN
418	2.09	NaN	NaN	NaN	NaN	NaN	NaN	NaN	NaN	NaN	NaN	NaN	NaN	-1.235	0.556	0.543	-1.225	0.45	0.548	-1.233	0.293	0.593	-1.16	0.106	0.528	-1.021	0.039	0.574	NaN	NaN	NaN	NaN	NaN	NaN	-1.325	0.683	0.122	-1.35	0.548	0.178	-1.411	0.447	0.175	NaN	NaN	NaN	NaN	NaN	NaN
419	2.095	NaN	NaN	NaN	NaN	NaN	NaN	NaN	NaN	NaN	NaN	NaN	NaN	-1.233	0.556	0.544	-1.224	0.449	0.548	-1.232	0.293	0.593	-1.16	0.105	0.527	-1.021	0.04	0.573	NaN	NaN	NaN	NaN	NaN	NaN	-1.324	0.683	0.123	-1.349	0.548	0.179	-1.409	0.446	0.175	NaN	NaN	NaN	NaN	NaN	NaN
420	2.1	NaN	NaN	NaN	NaN	NaN	NaN	NaN	NaN	NaN	NaN	NaN	NaN	-1.23	0.552	0.543	-1.223	0.447	0.549	-1.23	0.289	0.592	-1.16	0.103	0.527	-1.02	0.04	0.573	NaN	NaN	NaN	NaN	NaN	NaN	-1.321	0.682	0.124	-1.348	0.548	0.179	-1.408	0.446	0.175	NaN	NaN	NaN	NaN	NaN	NaN
421	2.105	NaN	NaN	NaN	NaN	NaN	NaN	NaN	NaN	NaN	NaN	NaN	NaN	-1.229	0.551	0.543	-1.222	0.446	0.548	-1.229	0.287	0.592	-1.16	0.102	0.526	-1.02	0.04	0.572	NaN	NaN	NaN	NaN	NaN	NaN	-1.319	0.682	0.124	-1.347	0.548	0.18	-1.407	0.446	0.176	NaN	NaN	NaN	NaN	NaN	NaN
422	2.11	NaN	NaN	NaN	NaN	NaN	NaN	NaN	NaN	NaN	NaN	NaN	NaN	-1.229	0.551	0.543	-1.221	0.444	0.548	-1.229	0.287	0.592	-1.16	0.1	0.525	-1.02	0.04	0.572	NaN	NaN	NaN	NaN	NaN	NaN	-1.318	0.682	0.125	-1.346	0.548	0.18	-1.407	0.447	0.177	NaN	NaN	NaN	NaN	NaN	NaN
423	2.115	NaN	NaN	NaN	NaN	NaN	NaN	NaN	NaN	NaN	NaN	NaN	NaN	-1.228	0.551	0.544	-1.22	0.443	0.548	-1.23	0.287	0.593	-1.159	0.099	0.525	-1.02	0.04	0.573	NaN	NaN	NaN	NaN	NaN	NaN	-1.316	0.682	0.125	-1.344	0.547	0.181	-1.405	0.446	0.177	NaN	NaN	NaN	NaN	NaN	NaN
424	2.12	NaN	NaN	NaN	NaN	NaN	NaN	NaN	NaN	NaN	NaN	NaN	NaN	-1.225	0.548	0.543	-1.219	0.442	0.548	-1.228	0.285	0.592	-1.159	0.098	0.525	-1.02	0.039	0.573	NaN	NaN	NaN	NaN	NaN	NaN	-1.314	0.681	0.126	-1.343	0.547	0.182	-1.404	0.446	0.177	NaN	NaN	NaN	NaN	NaN	NaN
425	2.125	NaN	NaN	NaN	NaN	NaN	NaN	NaN	NaN	NaN	NaN	NaN	NaN	-1.225	0.547	0.543	-1.218	0.441	0.547	-1.225	0.282	0.591	-1.158	0.097	0.525	-1.007	0.045	0.567	NaN	NaN	NaN	NaN	NaN	NaN	-1.311	0.681	0.127	-1.342	0.547	0.182	-1.404	0.447	0.178	NaN	NaN	NaN	NaN	NaN	NaN
426	2.13	NaN	NaN	NaN	NaN	NaN	NaN	NaN	NaN	NaN	NaN	NaN	NaN	-1.226	0.548	0.544	-1.217	0.44	0.548	-1.224	0.281	0.591	-1.157	0.097	0.525	-0.989	0.052	0.559	NaN	NaN	NaN	NaN	NaN	NaN	-1.309	0.68	0.128	NaN	NaN	NaN	-1.401	0.446	0.178	NaN	NaN	NaN	NaN	NaN	NaN
427	2.135	NaN	NaN	NaN	NaN	NaN	NaN	NaN	NaN	NaN	NaN	NaN	NaN	-1.226	0.547	0.544	-1.217	0.439	0.548	-1.224	0.28	0.591	-1.156	0.096	0.525	-1.011	0.04	0.569	NaN	NaN	NaN	NaN	NaN	NaN	-1.307	0.68	0.128	-1.338	0.547	0.183	-1.4	0.445	0.179	NaN	NaN	NaN	NaN	NaN	NaN
428	2.14	NaN	NaN	NaN	NaN	NaN	NaN	NaN	NaN	NaN	NaN	NaN	NaN	-1.225	0.546	0.544	-1.216	0.439	0.548	-1.223	0.28	0.591	-1.142	0.078	0.513	-1.016	0.036	0.573	NaN	NaN	NaN	NaN	NaN	NaN	-1.305	0.679	0.129	-1.336	0.546	0.184	-1.399	0.446	0.179	NaN	NaN	NaN	NaN	NaN	NaN
429	2.145	NaN	NaN	NaN	NaN	NaN	NaN	NaN	NaN	NaN	NaN	NaN	NaN	-1.223	0.543	0.543	-1.216	0.438	0.549	-1.223	0.281	0.592	-1.126	0.055	0.498	-1.017	0.036	0.573	NaN	NaN	NaN	NaN	NaN	NaN	-1.302	0.679	0.13	-1.335	0.546	0.185	-1.398	0.447	0.181	NaN	NaN	NaN	NaN	NaN	NaN
430	2.15	NaN	NaN	NaN	NaN	NaN	NaN	NaN	NaN	NaN	NaN	NaN	NaN	-1.222	0.542	0.543	-1.216	0.438	0.549	-1.223	0.282	0.593	-1.147	0.085	0.518	-1.017	0.036	0.574	NaN	NaN	NaN	NaN	NaN	NaN	-1.3	0.679	0.131	-1.333	0.546	0.186	-1.396	0.446	0.181	NaN	NaN	NaN	NaN	NaN	NaN
431	2.155	NaN	NaN	NaN	NaN	NaN	NaN	NaN	NaN	NaN	NaN	NaN	NaN	-1.222	0.542	0.543	-1.215	0.438	0.55	-1.22	0.279	0.593	-1.152	0.092	0.523	-1.018	0.035	0.574	NaN	NaN	NaN	NaN	NaN	NaN	-1.298	0.679	0.132	-1.331	0.545	0.186	-1.394	0.446	0.182	NaN	NaN	NaN	NaN	NaN	NaN
432	2.16	NaN	NaN	NaN	NaN	NaN	NaN	NaN	NaN	NaN	NaN	NaN	NaN	-1.221	0.542	0.543	-1.215	0.438	0.55	-1.219	0.279	0.594	-1.154	0.094	0.525	-1.018	0.035	0.574	NaN	NaN	NaN	NaN	NaN	NaN	-1.296	0.678	0.133	-1.329	0.545	0.187	-1.394	0.447	0.183	NaN	NaN	NaN	NaN	NaN	NaN
433	2.165	NaN	NaN	NaN	NaN	NaN	NaN	NaN	NaN	NaN	NaN	NaN	NaN	-1.221	0.543	0.544	-1.214	0.438	0.55	-1.22	0.28	0.595	-1.154	0.094	0.525	-1.018	0.035	0.574	NaN	NaN	NaN	NaN	NaN	NaN	-1.294	0.678	0.133	-1.327	0.545	0.188	-1.391	0.446	0.183	NaN	NaN	NaN	NaN	NaN	NaN
434	2.17	NaN	NaN	NaN	NaN	NaN	NaN	NaN	NaN	NaN	NaN	NaN	NaN	-1.222	0.547	0.546	-1.214	0.438	0.551	-1.221	0.282	0.597	-1.154	0.094	0.525	-1.018	0.035	0.574	NaN	NaN	NaN	NaN	NaN	NaN	-1.292	0.678	0.134	-1.326	0.545	0.189	-1.39	0.447	0.184	NaN	NaN	NaN	NaN	NaN	NaN
435	2.175	NaN	NaN	NaN	NaN	NaN	NaN	NaN	NaN	NaN	NaN	NaN	NaN	-1.222	0.548	0.547	-1.213	0.439	0.551	-1.221	0.282	0.597	-1.155	0.095	0.525	-1.018	0.035	0.574	NaN	NaN	NaN	NaN	NaN	NaN	-1.29	0.677	0.135	-1.323	0.544	0.19	-1.387	0.446	0.185	NaN	NaN	NaN	NaN	NaN	NaN
436	2.18	NaN	NaN	NaN	NaN	NaN	NaN	NaN	NaN	NaN	NaN	NaN	NaN	-1.22	0.549	0.548	-1.212	0.439	0.552	-1.221	0.282	0.598	-1.155	0.095	0.526	-1.018	0.035	0.574	NaN	NaN	NaN	NaN	NaN	NaN	-1.288	0.676	0.137	-1.321	0.544	0.191	-1.385	0.446	0.185	NaN	NaN	NaN	NaN	NaN	NaN
437	2.185	NaN	NaN	NaN	NaN	NaN	NaN	NaN	NaN	NaN	NaN	NaN	NaN	-1.218	0.549	0.549	-1.212	0.439	0.552	-1.22	0.282	0.598	-1.155	0.095	0.526	-1.018	0.035	0.574	NaN	NaN	NaN	NaN	NaN	NaN	-1.286	0.676	0.137	-1.32	0.544	0.192	-1.384	0.446	0.187	NaN	NaN	NaN	NaN	NaN	NaN
438	2.19	NaN	NaN	NaN	NaN	NaN	NaN	NaN	NaN	NaN	NaN	NaN	NaN	-1.214	0.546	0.549	-1.212	0.439	0.553	-1.219	0.283	0.598	-1.155	0.095	0.526	-1.018	0.035	0.574	NaN	NaN	NaN	NaN	NaN	NaN	-1.285	0.676	0.138	-1.318	0.544	0.193	-1.383	0.447	0.188	NaN	NaN	NaN	NaN	NaN	NaN
439	2.195	NaN	NaN	NaN	NaN	NaN	NaN	NaN	NaN	NaN	NaN	NaN	NaN	-1.212	0.546	0.549	-1.211	0.439	0.554	-1.219	0.283	0.599	-1.155	0.095	0.526	-1.018	0.035	0.574	NaN	NaN	NaN	NaN	NaN	NaN	-1.283	0.676	0.139	-1.316	0.544	0.194	-1.38	0.446	0.188	NaN	NaN	NaN	NaN	NaN	NaN
440	2.2	NaN	NaN	NaN	NaN	NaN	NaN	NaN	NaN	NaN	NaN	NaN	NaN	-1.211	0.547	0.55	-1.21	0.44	0.555	-1.217	0.281	0.6	-1.155	0.094	0.527	-1.018	0.035	0.574	NaN	NaN	NaN	NaN	NaN	NaN	-1.281	0.676	0.14	-1.313	0.543	0.195	-1.378	0.447	0.188	NaN	NaN	NaN	NaN	NaN	NaN
441	2.205	NaN	NaN	NaN	NaN	NaN	NaN	NaN	NaN	NaN	NaN	NaN	NaN	-1.212	0.55	0.552	-1.21	0.44	0.555	-1.216	0.28	0.6	-1.155	0.094	0.527	-1.018	0.035	0.574	NaN	NaN	NaN	NaN	NaN	NaN	-1.282	0.677	0.141	-1.311	0.543	0.195	-1.376	0.447	0.189	NaN	NaN	NaN	NaN	NaN	NaN
442	2.21	NaN	NaN	NaN	NaN	NaN	NaN	NaN	NaN	NaN	NaN	NaN	NaN	-1.212	0.551	0.554	-1.209	0.44	0.556	-1.215	0.28	0.6	-1.155	0.094	0.527	-1.018	0.035	0.574	NaN	NaN	NaN	NaN	NaN	NaN	-1.284	0.679	0.142	-1.309	0.543	0.196	-1.374	0.447	0.19	NaN	NaN	NaN	NaN	NaN	NaN
443	2.215	NaN	NaN	NaN	NaN	NaN	NaN	NaN	NaN	NaN	NaN	NaN	NaN	-1.21	0.551	0.554	-1.209	0.44	0.557	-1.216	0.281	0.602	-1.156	0.094	0.528	-1.018	0.035	0.574	NaN	NaN	NaN	NaN	NaN	NaN	-1.28	0.678	0.142	-1.307	0.543	0.196	-1.372	0.447	0.19	NaN	NaN	NaN	NaN	NaN	NaN
444	2.22	NaN	NaN	NaN	NaN	NaN	NaN	NaN	NaN	NaN	NaN	NaN	NaN	-1.207	0.549	0.555	-1.208	0.44	0.558	-1.217	0.283	0.604	-1.156	0.095	0.528	-1.018	0.035	0.574	NaN	NaN	NaN	NaN	NaN	NaN	-1.28	0.679	0.143	-1.305	0.543	0.197	-1.369	0.447	0.191	NaN	NaN	NaN	NaN	NaN	NaN
445	2.225	NaN	NaN	NaN	NaN	NaN	NaN	NaN	NaN	NaN	NaN	NaN	NaN	-1.205	0.549	0.555	-1.207	0.44	0.559	-1.217	0.283	0.605	-1.156	0.095	0.528	-1.018	0.035	0.574	NaN	NaN	NaN	NaN	NaN	NaN	-1.279	0.679	0.144	-1.302	0.542	0.198	-1.367	0.448	0.192	NaN	NaN	NaN	NaN	NaN	NaN
446	2.23	NaN	NaN	NaN	NaN	NaN	NaN	NaN	NaN	NaN	NaN	NaN	NaN	-1.203	0.549	0.556	-1.207	0.44	0.56	-1.215	0.283	0.605	-1.156	0.094	0.529	-1.018	0.035	0.574	NaN	NaN	NaN	NaN	NaN	NaN	-1.277	0.679	0.145	-1.3	0.542	0.198	-1.365	0.448	0.192	NaN	NaN	NaN	NaN	NaN	NaN
447	2.235	NaN	NaN	NaN	NaN	NaN	NaN	NaN	NaN	NaN	NaN	NaN	NaN	-1.202	0.549	0.558	-1.206	0.44	0.561	-1.213	0.281	0.606	-1.156	0.094	0.529	-1.018	0.035	0.574	NaN	NaN	NaN	NaN	NaN	NaN	-1.276	0.679	0.146	-1.298	0.542	0.199	-1.363	0.448	0.193	NaN	NaN	NaN	NaN	NaN	NaN
448	2.24	NaN	NaN	NaN	NaN	NaN	NaN	NaN	NaN	NaN	NaN	NaN	NaN	-1.203	0.552	0.559	-1.205	0.44	0.561	-1.213	0.281	0.606	-1.156	0.094	0.529	-1.018	0.035	0.574	NaN	NaN	NaN	NaN	NaN	NaN	-1.274	0.679	0.147	-1.296	0.542	0.199	-1.361	0.449	0.193	NaN	NaN	NaN	NaN	NaN	NaN
449	2.245	NaN	NaN	NaN	NaN	NaN	NaN	NaN	NaN	NaN	-1.184	0.678	0.608	-1.203	0.553	0.56	-1.204	0.44	0.562	-1.213	0.281	0.607	-1.156	0.093	0.529	-1.018	0.035	0.574	NaN	NaN	NaN	NaN	NaN	NaN	-1.273	0.679	0.148	-1.294	0.542	0.2	-1.359	0.449	0.193	NaN	NaN	NaN	NaN	NaN	NaN
450	2.25	NaN	NaN	NaN	NaN	NaN	NaN	NaN	NaN	NaN	-1.182	0.678	0.608	-1.202	0.553	0.561	-1.203	0.44	0.563	-1.212	0.281	0.607	-1.156	0.093	0.53	-1.018	0.035	0.574	NaN	NaN	NaN	NaN	NaN	NaN	-1.272	0.679	0.149	-1.291	0.542	0.2	-1.356	0.449	0.194	NaN	NaN	NaN	NaN	NaN	NaN
451	2.255	NaN	NaN	NaN	NaN	NaN	NaN	NaN	NaN	NaN	-1.181	0.679	0.61	-1.201	0.553	0.562	-1.203	0.44	0.564	-1.212	0.281	0.607	-1.156	0.093	0.53	-1.018	0.035	0.575	NaN	NaN	NaN	NaN	NaN	NaN	-1.271	0.68	0.15	-1.289	0.542	0.201	-1.354	0.45	0.194	NaN	NaN	NaN	NaN	NaN	NaN
452	2.26	NaN	NaN	NaN	NaN	NaN	NaN	NaN	NaN	NaN	-1.18	0.68	0.611	-1.199	0.552	0.562	-1.202	0.44	0.564	-1.212	0.281	0.607	-1.156	0.093	0.53	-1.018	0.035	0.575	NaN	NaN	NaN	NaN	NaN	NaN	-1.27	0.68	0.152	-1.286	0.542	0.202	-1.352	0.451	0.195	NaN	NaN	NaN	NaN	NaN	NaN
453	2.265	NaN	NaN	NaN	NaN	NaN	NaN	NaN	NaN	NaN	-1.181	0.681	0.613	-1.196	0.549	0.562	-1.201	0.44	0.565	-1.212	0.281	0.607	-1.156	0.093	0.53	-1.018	0.035	0.575	NaN	NaN	NaN	NaN	NaN	NaN	-1.269	0.681	0.153	-1.284	0.542	0.202	-1.349	0.451	0.195	NaN	NaN	NaN	NaN	NaN	NaN
454	2.27	NaN	NaN	NaN	NaN	NaN	NaN	-1.231	0.878	0.582	-1.181	0.681	0.615	-1.195	0.549	0.562	-1.201	0.439	0.565	-1.212	0.281	0.608	-1.156	0.092	0.53	-1.018	0.035	0.575	NaN	NaN	NaN	NaN	NaN	NaN	-1.267	0.681	0.154	-1.282	0.543	0.202	-1.347	0.452	0.195	NaN	NaN	NaN	NaN	NaN	NaN
455	2.275	NaN	NaN	NaN	NaN	NaN	NaN	-1.229	0.877	0.583	-1.181	0.681	0.617	-1.197	0.551	0.564	-1.2	0.439	0.566	-1.213	0.282	0.609	-1.157	0.092	0.53	-1.018	0.035	0.575	NaN	NaN	NaN	NaN	NaN	NaN	-1.266	0.682	0.155	-1.28	0.543	0.203	-1.345	0.452	0.196	NaN	NaN	NaN	NaN	NaN	NaN
456	2.28	NaN	NaN	NaN	NaN	NaN	NaN	-1.226	0.876	0.584	-1.181	0.682	0.618	-1.197	0.552	0.565	-1.2	0.439	0.566	-1.213	0.282	0.609	-1.157	0.092	0.53	-1.018	0.035	0.575	NaN	NaN	NaN	NaN	NaN	NaN	-1.264	0.682	0.155	-1.277	0.544	0.203	-1.342	0.453	0.196	NaN	NaN	NaN	NaN	NaN	NaN
457	2.285	NaN	NaN	NaN	NaN	NaN	NaN	-1.224	0.876	0.585	-1.181	0.682	0.619	-1.197	0.552	0.566	-1.2	0.439	0.567	-1.213	0.281	0.61	-1.157	0.092	0.53	-1.018	0.035	0.575	NaN	NaN	NaN	NaN	NaN	NaN	-1.263	0.683	0.156	-1.275	0.544	0.203	-1.34	0.453	0.196	NaN	NaN	NaN	NaN	NaN	NaN
458	2.29	NaN	NaN	NaN	NaN	NaN	NaN	-1.222	0.876	0.587	-1.18	0.681	0.621	-1.197	0.552	0.567	-1.2	0.439	0.567	-1.211	0.279	0.609	-1.157	0.092	0.53	-1.018	0.035	0.575	NaN	NaN	NaN	NaN	NaN	NaN	-1.261	0.683	0.157	-1.272	0.545	0.203	-1.337	0.454	0.197	NaN	NaN	NaN	NaN	NaN	NaN
459	2.295	NaN	NaN	NaN	NaN	NaN	NaN	-1.22	0.875	0.588	-1.181	0.681	0.622	-1.196	0.551	0.567	-1.2	0.439	0.568	-1.211	0.278	0.61	-1.157	0.092	0.53	-1.018	0.035	0.575	NaN	NaN	NaN	NaN	NaN	NaN	-1.259	0.684	0.158	-1.269	0.545	0.204	-1.334	0.455	0.197	NaN	NaN	NaN	NaN	NaN	NaN
460	2.3	NaN	NaN	NaN	NaN	NaN	NaN	-1.218	0.875	0.589	-1.181	0.681	0.623	-1.195	0.55	0.567	-1.199	0.439	0.568	-1.211	0.278	0.61	-1.157	0.092	0.53	-1.018	0.034	0.575	NaN	NaN	NaN	NaN	NaN	NaN	-1.256	0.684	0.159	-1.266	0.545	0.204	-1.331	0.455	0.197	NaN	NaN	NaN	-1.46	0.119	0.227
461	2.305	NaN	NaN	NaN	NaN	NaN	NaN	-1.216	0.875	0.591	-1.18	0.681	0.624	-1.196	0.551	0.569	-1.2	0.439	0.569	-1.212	0.278	0.61	-1.157	0.092	0.53	-1.018	0.034	0.575	NaN	NaN	NaN	NaN	NaN	NaN	-1.254	0.685	0.159	-1.263	0.546	0.204	-1.328	0.456	0.197	NaN	NaN	NaN	-1.458	0.119	0.226
462	2.31	NaN	NaN	NaN	NaN	NaN	NaN	-1.214	0.874	0.592	-1.18	0.68	0.625	-1.196	0.551	0.569	-1.2	0.439	0.569	-1.212	0.278	0.61	-1.157	0.092	0.53	-1.018	0.034	0.575	NaN	NaN	NaN	NaN	NaN	NaN	-1.251	0.685	0.16	-1.259	0.546	0.204	-1.325	0.457	0.197	NaN	NaN	NaN	-1.456	0.12	0.226
463	2.315	NaN	NaN	NaN	NaN	NaN	NaN	-1.213	0.874	0.593	-1.181	0.68	0.626	-1.196	0.551	0.57	-1.2	0.438	0.57	-1.213	0.278	0.61	-1.157	0.092	0.53	-1.018	0.034	0.575	NaN	NaN	NaN	NaN	NaN	NaN	-1.249	0.686	0.161	-1.256	0.546	0.204	-1.321	0.457	0.197	NaN	NaN	NaN	-1.455	0.122	0.226
464	2.32	NaN	NaN	NaN	NaN	NaN	NaN	-1.211	0.874	0.595	-1.181	0.68	0.627	-1.196	0.551	0.57	-1.2	0.438	0.57	-1.213	0.277	0.61	-1.158	0.091	0.53	-1.019	0.034	0.575	NaN	NaN	NaN	NaN	NaN	NaN	-1.246	0.686	0.161	-1.252	0.546	0.204	-1.317	0.458	0.196	NaN	NaN	NaN	-1.454	0.124	0.227
465	2.325	NaN	NaN	NaN	NaN	NaN	NaN	-1.209	0.874	0.596	-1.181	0.679	0.628	-1.196	0.552	0.571	-1.201	0.438	0.571	-1.215	0.278	0.611	-1.158	0.091	0.53	-1.02	0.034	0.576	NaN	NaN	NaN	NaN	NaN	NaN	-1.243	0.686	0.162	-1.249	0.547	0.204	-1.314	0.459	0.196	NaN	NaN	NaN	-1.453	0.126	0.227
466	2.33	NaN	NaN	NaN	NaN	NaN	NaN	-1.207	0.874	0.598	-1.181	0.679	0.629	-1.196	0.551	0.572	-1.201	0.438	0.571	-1.216	0.279	0.611	-1.158	0.091	0.531	-1.02	0.034	0.576	NaN	NaN	NaN	NaN	NaN	NaN	-1.241	0.687	0.162	-1.245	0.548	0.203	-1.31	0.46	0.196	NaN	NaN	NaN	-1.451	0.127	0.227
467	2.335	NaN	NaN	NaN	NaN	NaN	NaN	-1.205	0.874	0.599	-1.181	0.679	0.63	-1.196	0.551	0.573	-1.201	0.438	0.572	-1.215	0.277	0.611	-1.158	0.09	0.531	-1.02	0.034	0.576	NaN	NaN	NaN	NaN	NaN	NaN	-1.237	0.687	0.162	-1.241	0.548	0.203	-1.306	0.46	0.195	NaN	NaN	NaN	-1.449	0.129	0.226
468	2.34	NaN	NaN	NaN	NaN	NaN	NaN	-1.203	0.874	0.6	-1.181	0.679	0.631	-1.196	0.551	0.573	-1.201	0.438	0.572	-1.216	0.277	0.611	-1.159	0.09	0.531	-1.02	0.034	0.576	NaN	NaN	NaN	NaN	NaN	NaN	-1.234	0.688	0.162	-1.237	0.547	0.203	-1.301	0.461	0.195	NaN	NaN	NaN	-1.447	0.129	0.225
469	2.345	NaN	NaN	NaN	NaN	NaN	NaN	-1.202	0.874	0.601	-1.181	0.679	0.632	-1.196	0.552	0.574	-1.202	0.438	0.573	-1.216	0.277	0.611	-1.159	0.09	0.531	-1.02	0.034	0.576	NaN	NaN	NaN	NaN	NaN	NaN	-1.231	0.688	0.162	-1.233	0.548	0.202	-1.297	0.462	0.194	NaN	NaN	NaN	NaN	NaN	NaN
470	2.35	NaN	NaN	NaN	NaN	NaN	NaN	-1.2	0.874	0.602	-1.18	0.679	0.633	-1.196	0.552	0.575	-1.202	0.438	0.574	-1.216	0.276	0.612	-1.159	0.09	0.532	-1.02	0.034	0.576	NaN	NaN	NaN	NaN	NaN	NaN	-1.228	0.688	0.162	-1.229	0.548	0.201	-1.292	0.462	0.193	NaN	NaN	NaN	-1.445	0.138	0.225
471	2.355	NaN	NaN	NaN	NaN	NaN	NaN	-1.198	0.874	0.603	-1.18	0.679	0.634	-1.196	0.552	0.576	-1.202	0.438	0.574	-1.217	0.276	0.612	-1.159	0.09	0.532	-1.02	0.034	0.577	NaN	NaN	NaN	NaN	NaN	NaN	-1.224	0.688	0.162	-1.224	0.548	0.2	-1.287	0.462	0.192	NaN	NaN	NaN	-1.443	0.139	0.224
472	2.36	NaN	NaN	NaN	NaN	NaN	NaN	-1.196	0.874	0.604	-1.18	0.679	0.635	-1.196	0.552	0.577	-1.202	0.438	0.575	-1.217	0.276	0.613	-1.16	0.09	0.532	-1.02	0.034	0.577	NaN	NaN	NaN	NaN	NaN	NaN	-1.221	0.689	0.162	-1.22	0.549	0.199	-1.282	0.463	0.191	NaN	NaN	NaN	-1.44	0.141	0.223
473	2.365	NaN	NaN	NaN	NaN	NaN	NaN	-1.195	0.874	0.605	-1.18	0.679	0.636	-1.196	0.552	0.577	-1.202	0.438	0.576	-1.217	0.275	0.613	-1.16	0.09	0.533	-1.02	0.034	0.577	NaN	NaN	NaN	NaN	NaN	NaN	-1.218	0.689	0.162	-1.215	0.549	0.199	-1.277	0.464	0.19	NaN	NaN	NaN	-1.438	0.143	0.223
474	2.37	NaN	NaN	NaN	NaN	NaN	NaN	-1.194	0.875	0.606	-1.179	0.679	0.637	-1.196	0.552	0.578	-1.202	0.438	0.576	-1.218	0.275	0.613	-1.16	0.09	0.533	-1.02	0.034	0.577	NaN	NaN	NaN	NaN	NaN	NaN	-1.215	0.69	0.162	-1.21	0.549	0.198	-1.272	0.465	0.189	NaN	NaN	NaN	-1.435	0.147	0.224
475	2.375	NaN	NaN	NaN	NaN	NaN	NaN	-1.192	0.875	0.607	-1.178	0.679	0.638	-1.196	0.552	0.579	-1.202	0.438	0.577	-1.218	0.275	0.613	-1.16	0.09	0.533	-1.021	0.034	0.577	NaN	NaN	NaN	NaN	NaN	NaN	-1.211	0.69	0.162	-1.205	0.55	0.197	-1.266	0.465	0.187	NaN	NaN	NaN	-1.433	0.15	0.224
476	2.38	NaN	NaN	NaN	NaN	NaN	NaN	-1.19	0.874	0.608	-1.178	0.679	0.639	-1.195	0.552	0.58	-1.202	0.438	0.577	-1.218	0.275	0.614	-1.16	0.089	0.533	-1.021	0.034	0.577	NaN	NaN	NaN	NaN	NaN	NaN	-1.208	0.69	0.162	-1.199	0.55	0.196	-1.26	0.466	0.186	NaN	NaN	NaN	-1.432	0.155	0.224
477	2.385	NaN	NaN	NaN	NaN	NaN	NaN	-1.189	0.875	0.609	-1.177	0.679	0.64	-1.195	0.552	0.581	-1.202	0.438	0.578	-1.219	0.275	0.614	-1.161	0.089	0.533	-1.021	0.033	0.577	NaN	NaN	NaN	NaN	NaN	NaN	-1.205	0.691	0.161	-1.194	0.55	0.195	-1.254	0.467	0.185	NaN	NaN	NaN	-1.431	0.161	0.224
478	2.39	NaN	NaN	NaN	NaN	NaN	NaN	-1.188	0.875	0.61	-1.176	0.679	0.641	-1.195	0.552	0.582	-1.203	0.438	0.579	-1.219	0.274	0.615	-1.161	0.089	0.533	-1.021	0.033	0.577	NaN	NaN	NaN	NaN	NaN	NaN	-1.202	0.692	0.161	-1.188	0.55	0.193	-1.248	0.468	0.183	NaN	NaN	NaN	-1.426	0.161	0.223
479	2.395	NaN	NaN	NaN	NaN	NaN	NaN	-1.186	0.875	0.611	-1.175	0.679	0.642	-1.195	0.552	0.582	-1.202	0.437	0.579	-1.219	0.274	0.615	-1.161	0.089	0.534	-1.021	0.033	0.577	NaN	NaN	NaN	NaN	NaN	NaN	-1.199	0.692	0.161	-1.183	0.551	0.192	-1.242	0.468	0.181	NaN	NaN	NaN	-1.422	0.163	0.222
480	2.4	NaN	NaN	NaN	NaN	NaN	NaN	-1.184	0.874	0.612	-1.174	0.679	0.643	-1.195	0.552	0.583	-1.203	0.437	0.58	-1.219	0.274	0.615	-1.161	0.088	0.534	-1.021	0.033	0.577	NaN	NaN	NaN	NaN	NaN	NaN	-1.196	0.692	0.161	-1.178	0.552	0.191	-1.235	0.469	0.18	NaN	NaN	NaN	-1.418	0.165	0.221
481	2.405	NaN	NaN	NaN	NaN	NaN	NaN	-1.182	0.875	0.613	-1.173	0.679	0.644	-1.194	0.552	0.584	-1.203	0.437	0.581	-1.22	0.274	0.615	-1.161	0.088	0.534	-1.021	0.033	0.577	NaN	NaN	NaN	NaN	NaN	NaN	-1.193	0.692	0.16	-1.172	0.552	0.19	-1.229	0.47	0.178	NaN	NaN	NaN	-1.415	0.169	0.221
482	2.41	NaN	NaN	NaN	NaN	NaN	NaN	-1.181	0.875	0.614	-1.173	0.679	0.645	-1.194	0.551	0.585	-1.203	0.437	0.582	-1.22	0.274	0.616	-1.161	0.088	0.534	-1.021	0.033	0.577	NaN	NaN	NaN	NaN	NaN	NaN	-1.19	0.693	0.159	-1.166	0.553	0.188	-1.222	0.471	0.176	NaN	NaN	NaN	-1.411	0.172	0.221
483	2.415	NaN	NaN	NaN	NaN	NaN	NaN	-1.179	0.874	0.615	-1.171	0.678	0.646	-1.194	0.551	0.585	-1.202	0.437	0.582	-1.221	0.275	0.617	-1.161	0.088	0.534	-1.021	0.033	0.577	NaN	NaN	NaN	NaN	NaN	NaN	-1.187	0.693	0.159	-1.161	0.554	0.187	-1.215	0.472	0.175	NaN	NaN	NaN	-1.406	0.176	0.22
484	2.42	NaN	NaN	NaN	NaN	NaN	NaN	-1.177	0.874	0.616	-1.17	0.678	0.647	-1.194	0.552	0.586	-1.202	0.437	0.583	-1.222	0.277	0.619	-1.161	0.088	0.535	-1.021	0.033	0.577	NaN	NaN	NaN	NaN	NaN	NaN	-1.185	0.693	0.159	-1.155	0.555	0.186	-1.209	0.472	0.173	NaN	NaN	NaN	-1.403	0.18	0.22
485	2.425	NaN	NaN	NaN	NaN	NaN	NaN	-1.175	0.874	0.617	-1.168	0.678	0.647	-1.193	0.552	0.587	-1.202	0.437	0.584	-1.222	0.277	0.619	-1.162	0.088	0.535	-1.021	0.033	0.577	NaN	NaN	NaN	NaN	NaN	NaN	-1.183	0.694	0.159	-1.149	0.555	0.185	-1.202	0.474	0.171	NaN	NaN	NaN	-1.399	0.182	0.22
486	2.43	NaN	NaN	NaN	NaN	NaN	NaN	-1.174	0.873	0.618	-1.167	0.677	0.648	-1.192	0.551	0.588	-1.202	0.437	0.584	-1.222	0.277	0.62	-1.162	0.088	0.535	-1.021	0.033	0.577	NaN	NaN	NaN	NaN	NaN	NaN	-1.18	0.695	0.159	-1.144	0.556	0.184	-1.196	0.475	0.17	NaN	NaN	NaN	-1.394	0.186	0.22
487	2.435	NaN	NaN	NaN	NaN	NaN	NaN	-1.172	0.873	0.619	-1.166	0.677	0.649	-1.192	0.551	0.589	-1.202	0.437	0.585	-1.222	0.277	0.62	-1.162	0.088	0.535	-1.021	0.033	0.577	NaN	NaN	NaN	NaN	NaN	NaN	-1.176	0.694	0.159	-1.139	0.557	0.183	-1.19	0.476	0.168	NaN	NaN	NaN	-1.391	0.19	0.22
488	2.44	NaN	NaN	NaN	NaN	NaN	NaN	-1.17	0.873	0.62	-1.164	0.677	0.65	-1.191	0.551	0.589	-1.202	0.436	0.585	-1.221	0.276	0.621	-1.163	0.088	0.536	-1.021	0.033	0.577	NaN	NaN	NaN	NaN	NaN	NaN	-1.17	0.692	0.16	-1.134	0.558	0.181	-1.183	0.477	0.167	NaN	NaN	NaN	-1.386	0.193	0.22
489	2.445	NaN	NaN	NaN	NaN	NaN	NaN	-1.169	0.872	0.621	-1.163	0.677	0.651	-1.191	0.551	0.59	-1.201	0.436	0.586	-1.221	0.276	0.621	-1.163	0.088	0.536	-1.021	0.033	0.578	NaN	NaN	NaN	NaN	NaN	NaN	-1.167	0.692	0.161	-1.129	0.559	0.18	-1.177	0.479	0.165	NaN	NaN	NaN	-1.382	0.196	0.22
490	2.45	NaN	NaN	NaN	NaN	NaN	NaN	-1.167	0.872	0.622	-1.162	0.677	0.652	-1.19	0.551	0.591	-1.201	0.436	0.587	-1.221	0.275	0.621	-1.163	0.087	0.536	-1.021	0.033	0.578	NaN	NaN	NaN	NaN	NaN	NaN	-1.166	0.694	0.16	-1.125	0.56	0.179	-1.172	0.481	0.164	NaN	NaN	NaN	-1.377	0.199	0.22
491	2.455	NaN	NaN	NaN	NaN	NaN	NaN	-1.166	0.871	0.623	-1.16	0.677	0.653	-1.19	0.551	0.592	-1.201	0.436	0.587	-1.22	0.273	0.621	-1.163	0.087	0.536	-1.021	0.033	0.577	NaN	NaN	NaN	NaN	NaN	NaN	-1.165	0.696	0.16	-1.12	0.561	0.179	-1.166	0.482	0.163	NaN	NaN	NaN	-1.372	0.201	0.22
492	2.46	NaN	NaN	NaN	NaN	NaN	NaN	-1.164	0.871	0.624	-1.16	0.677	0.654	-1.189	0.551	0.592	-1.201	0.436	0.588	-1.219	0.273	0.621	-1.162	0.087	0.536	-1.021	0.033	0.577	NaN	NaN	NaN	NaN	NaN	NaN	-1.16	0.694	0.161	-1.115	0.562	0.178	-1.16	0.483	0.161	NaN	NaN	NaN	-1.366	0.203	0.221
493	2.465	NaN	NaN	NaN	NaN	NaN	NaN	-1.162	0.87	0.625	-1.159	0.677	0.654	-1.189	0.551	0.593	-1.201	0.436	0.588	-1.219	0.273	0.622	-1.162	0.087	0.536	-1.021	0.033	0.577	NaN	NaN	NaN	NaN	NaN	NaN	-1.157	0.694	0.162	-1.111	0.564	0.177	-1.155	0.485	0.16	NaN	NaN	NaN	-1.361	0.206	0.222
494	2.47	NaN	NaN	NaN	NaN	NaN	NaN	-1.161	0.87	0.626	-1.157	0.677	0.655	-1.188	0.551	0.594	-1.2	0.436	0.589	-1.219	0.273	0.622	-1.162	0.086	0.536	-1.021	0.033	0.577	NaN	NaN	NaN	NaN	NaN	NaN	-1.154	0.695	0.162	-1.106	0.565	0.176	-1.15	0.486	0.16	NaN	NaN	NaN	-1.356	0.209	0.222
495	2.475	NaN	NaN	NaN	NaN	NaN	NaN	-1.16	0.87	0.627	-1.156	0.677	0.656	-1.187	0.551	0.594	-1.2	0.436	0.589	-1.219	0.273	0.622	-1.162	0.086	0.536	-1.021	0.033	0.577	NaN	NaN	NaN	NaN	NaN	NaN	-1.151	0.696	0.162	-1.102	0.566	0.176	-1.144	0.488	0.159	NaN	NaN	NaN	-1.35	0.21	0.223
496	2.48	NaN	NaN	NaN	NaN	NaN	NaN	-1.159	0.87	0.627	-1.155	0.677	0.656	-1.187	0.551	0.595	-1.199	0.436	0.59	-1.219	0.274	0.623	-1.162	0.086	0.536	-1.021	0.033	0.577	NaN	NaN	NaN	NaN	NaN	NaN	-1.149	0.697	0.162	-1.097	0.568	0.175	-1.139	0.489	0.158	NaN	NaN	NaN	-1.344	0.211	0.224
497	2.485	NaN	NaN	NaN	NaN	NaN	NaN	-1.157	0.87	0.628	-1.154	0.677	0.657	-1.186	0.551	0.595	-1.199	0.436	0.59	-1.219	0.274	0.623	-1.162	0.086	0.536	-1.021	0.033	0.577	NaN	NaN	NaN	NaN	NaN	NaN	-1.146	0.697	0.162	-1.092	0.569	0.174	-1.134	0.49	0.158	NaN	NaN	NaN	-1.339	0.214	0.225
498	2.49	NaN	NaN	NaN	NaN	NaN	NaN	-1.156	0.87	0.629	-1.154	0.677	0.658	-1.185	0.551	0.596	-1.198	0.436	0.591	-1.219	0.274	0.623	-1.162	0.086	0.536	-1.021	0.033	0.577	NaN	NaN	NaN	NaN	NaN	NaN	-1.143	0.698	0.163	-1.088	0.571	0.174	-1.129	0.492	0.158	NaN	NaN	NaN	-1.333	0.215	0.226
499	2.495	NaN	NaN	NaN	NaN	NaN	NaN	-1.155	0.87	0.63	-1.153	0.677	0.659	-1.184	0.551	0.597	-1.197	0.436	0.591	-1.219	0.274	0.623	-1.162	0.086	0.536	-1.021	0.033	0.578	NaN	NaN	NaN	NaN	NaN	NaN	-1.142	0.7	0.162	-1.084	0.572	0.173	-1.125	0.494	0.158	NaN	NaN	NaN	-1.326	0.216	0.227
500	2.5	NaN	NaN	NaN	NaN	NaN	NaN	-1.154	0.87	0.631	-1.151	0.677	0.659	-1.184	0.551	0.597	-1.197	0.435	0.591	-1.219	0.274	0.624	-1.162	0.086	0.536	-1.021	0.033	0.578	NaN	NaN	NaN	NaN	NaN	NaN	-1.143	0.703	0.161	-1.08	0.574	0.173	-1.12	0.495	0.158	NaN	NaN	NaN	-1.318	0.216	0.228
501	2.505	NaN	NaN	NaN	NaN	NaN	NaN	-1.152	0.87	0.631	-1.151	0.676	0.66	-1.183	0.551	0.598	-1.196	0.436	0.592	-1.219	0.275	0.625	-1.162	0.086	0.536	-1.021	0.033	0.578	NaN	NaN	NaN	NaN	NaN	NaN	-1.141	0.704	0.161	-1.076	0.575	0.172	-1.116	0.496	0.158	NaN	NaN	NaN	-1.313	0.217	0.229
502	2.51	NaN	NaN	NaN	NaN	NaN	NaN	-1.151	0.87	0.632	-1.15	0.676	0.661	-1.182	0.551	0.598	-1.195	0.436	0.592	-1.219	0.276	0.625	-1.162	0.086	0.536	-1.021	0.033	0.578	NaN	NaN	NaN	NaN	NaN	NaN	-1.138	0.705	0.162	-1.072	0.577	0.172	-1.111	0.497	0.158	NaN	NaN	NaN	-1.307	0.217	0.23
503	2.515	NaN	NaN	NaN	NaN	NaN	NaN	-1.149	0.87	0.633	-1.149	0.677	0.661	-1.181	0.551	0.599	-1.195	0.436	0.593	-1.218	0.275	0.625	-1.162	0.086	0.536	-1.021	0.033	0.578	NaN	NaN	NaN	NaN	NaN	NaN	-1.135	0.706	0.162	-1.069	0.579	0.171	-1.107	0.499	0.158	NaN	NaN	NaN	-1.3	0.217	0.23
504	2.52	NaN	NaN	NaN	NaN	NaN	NaN	-1.148	0.87	0.634	-1.148	0.677	0.662	-1.18	0.551	0.599	-1.194	0.436	0.593	-1.216	0.273	0.625	-1.162	0.086	0.537	-1.021	0.033	0.578	NaN	NaN	NaN	NaN	NaN	NaN	-1.132	0.706	0.162	-1.065	0.58	0.171	-1.102	0.499	0.158	NaN	NaN	NaN	-1.293	0.218	0.231
505	2.525	NaN	NaN	NaN	NaN	NaN	NaN	-1.146	0.87	0.634	-1.147	0.676	0.663	-1.179	0.551	0.6	-1.193	0.436	0.593	-1.215	0.272	0.625	-1.162	0.086	0.537	-1.021	0.033	0.578	NaN	NaN	NaN	NaN	NaN	NaN	-1.13	0.706	0.163	-1.06	0.581	0.171	-1.098	0.5	0.159	NaN	NaN	NaN	-1.285	0.218	0.232
506	2.53	NaN	NaN	NaN	NaN	NaN	NaN	-1.145	0.87	0.635	-1.146	0.676	0.663	-1.178	0.551	0.6	-1.193	0.436	0.594	-1.215	0.272	0.625	-1.162	0.086	0.537	-1.021	0.032	0.577	NaN	NaN	NaN	NaN	NaN	NaN	-1.127	0.707	0.163	-1.057	0.582	0.171	-1.093	0.501	0.159	NaN	NaN	NaN	-1.276	0.217	0.232
507	2.535	NaN	NaN	NaN	NaN	NaN	NaN	-1.144	0.87	0.636	-1.145	0.676	0.663	-1.177	0.551	0.601	-1.192	0.436	0.594	-1.214	0.272	0.625	-1.162	0.086	0.537	-1.02	0.032	0.577	NaN	NaN	NaN	NaN	NaN	NaN	-1.125	0.708	0.163	-1.054	0.583	0.171	-1.089	0.502	0.159	NaN	NaN	NaN	-1.268	0.216	0.233
508	2.54	NaN	NaN	NaN	NaN	NaN	NaN	-1.142	0.87	0.637	-1.144	0.676	0.664	-1.176	0.551	0.601	-1.191	0.436	0.595	-1.214	0.272	0.625	-1.162	0.086	0.537	-1.02	0.031	0.577	NaN	NaN	NaN	NaN	NaN	NaN	-1.123	0.708	0.164	-1.05	0.584	0.171	-1.086	0.503	0.16	NaN	NaN	NaN	-1.261	0.215	0.233
509	2.545	NaN	NaN	NaN	NaN	NaN	NaN	-1.14	0.87	0.637	-1.143	0.677	0.664	-1.175	0.552	0.601	-1.191	0.437	0.595	-1.213	0.273	0.626	-1.162	0.086	0.537	-1.02	0.032	0.577	NaN	NaN	NaN	NaN	NaN	NaN	-1.119	0.708	0.165	-1.046	0.585	0.171	-1.082	0.504	0.16	NaN	NaN	NaN	-1.254	0.214	0.234
510	2.55	NaN	NaN	NaN	NaN	NaN	NaN	-1.138	0.87	0.638	-1.142	0.677	0.665	-1.174	0.552	0.602	-1.19	0.436	0.595	-1.213	0.273	0.626	-1.162	0.086	0.537	-1.02	0.032	0.577	NaN	NaN	NaN	NaN	NaN	NaN	-1.114	0.707	0.166	-1.043	0.586	0.172	-1.077	0.504	0.16	NaN	NaN	NaN	-1.246	0.213	0.234
511	2.555	NaN	NaN	NaN	NaN	NaN	NaN	-1.136	0.87	0.638	-1.14	0.676	0.665	-1.173	0.552	0.602	-1.189	0.437	0.596	-1.213	0.273	0.626	-1.162	0.087	0.537	-1.02	0.031	0.577	NaN	NaN	NaN	NaN	NaN	NaN	-1.111	0.707	0.167	-1.04	0.587	0.172	-1.074	0.505	0.161	NaN	NaN	NaN	-1.238	0.211	0.234
512	2.56	NaN	NaN	NaN	NaN	NaN	NaN	-1.135	0.87	0.639	-1.138	0.674	0.664	-1.172	0.552	0.603	-1.188	0.437	0.596	-1.213	0.274	0.626	-1.162	0.087	0.537	-1.02	0.031	0.577	NaN	NaN	NaN	NaN	NaN	NaN	-1.109	0.707	0.167	-1.037	0.588	0.172	-1.07	0.505	0.161	NaN	NaN	NaN	-1.229	0.209	0.234
513	2.565	NaN	NaN	NaN	NaN	NaN	NaN	-1.133	0.87	0.639	-1.136	0.674	0.664	-1.171	0.552	0.603	-1.187	0.437	0.596	-1.214	0.277	0.627	-1.162	0.087	0.537	-1.02	0.031	0.577	NaN	NaN	NaN	NaN	NaN	NaN	-1.106	0.708	0.168	-1.033	0.589	0.172	-1.066	0.506	0.162	NaN	NaN	NaN	-1.221	0.207	0.234
514	2.57	NaN	NaN	NaN	NaN	NaN	NaN	-1.131	0.87	0.64	-1.134	0.674	0.665	-1.17	0.552	0.603	-1.186	0.437	0.596	-1.213	0.277	0.628	-1.162	0.087	0.537	-1.019	0.031	0.577	NaN	NaN	NaN	NaN	NaN	NaN	-1.104	0.708	0.168	-1.03	0.59	0.173	-1.062	0.506	0.162	NaN	NaN	NaN	-1.213	0.205	0.234
515	2.575	NaN	NaN	NaN	NaN	NaN	NaN	-1.129	0.87	0.64	-1.133	0.674	0.666	-1.168	0.553	0.603	-1.185	0.437	0.596	-1.212	0.278	0.628	-1.162	0.087	0.537	-1.019	0.031	0.577	NaN	NaN	NaN	NaN	NaN	NaN	-1.102	0.709	0.168	-1.027	0.591	0.173	-1.058	0.507	0.163	NaN	NaN	NaN	-1.205	0.203	0.234
516	2.58	NaN	NaN	NaN	NaN	NaN	NaN	-1.127	0.871	0.641	-1.131	0.674	0.666	-1.167	0.553	0.604	-1.184	0.437	0.597	-1.212	0.278	0.628	-1.162	0.087	0.537	-1.019	0.031	0.577	NaN	NaN	NaN	NaN	NaN	NaN	-1.1	0.71	0.169	-1.024	0.592	0.173	-1.054	0.507	0.164	NaN	NaN	NaN	-1.197	0.201	0.234
517	2.585	NaN	NaN	NaN	NaN	NaN	NaN	-1.126	0.871	0.641	-1.129	0.674	0.666	-1.166	0.553	0.604	-1.182	0.437	0.597	-1.211	0.278	0.628	-1.162	0.087	0.537	-1.019	0.031	0.577	NaN	NaN	NaN	NaN	NaN	NaN	-1.097	0.711	0.169	-1.021	0.593	0.174	-1.05	0.507	0.164	NaN	NaN	NaN	-1.189	0.199	0.234
518	2.59	NaN	NaN	NaN	NaN	NaN	NaN	-1.124	0.871	0.641	-1.128	0.674	0.666	-1.164	0.553	0.604	-1.181	0.438	0.597	-1.21	0.278	0.628	-1.162	0.087	0.537	-1.019	0.031	0.577	NaN	NaN	NaN	NaN	NaN	NaN	-1.094	0.711	0.169	-1.018	0.594	0.174	-1.046	0.508	0.165	NaN	NaN	NaN	-1.18	0.196	0.234
519	2.595	NaN	NaN	NaN	NaN	NaN	NaN	-1.122	0.871	0.642	-1.126	0.674	0.666	-1.163	0.553	0.604	-1.18	0.438	0.597	-1.209	0.278	0.628	-1.162	0.088	0.537	-1.019	0.031	0.577	NaN	NaN	NaN	NaN	NaN	NaN	-1.091	0.712	0.17	-1.014	0.594	0.175	-1.042	0.508	0.165	NaN	NaN	NaN	-1.171	0.194	0.234
520	2.6	NaN	NaN	NaN	NaN	NaN	NaN	-1.12	0.871	0.642	-1.124	0.674	0.667	-1.162	0.553	0.605	-1.179	0.438	0.597	-1.209	0.279	0.628	-1.162	0.088	0.537	-1.019	0.031	0.577	NaN	NaN	NaN	NaN	NaN	NaN	-1.089	0.713	0.17	-1.01	0.595	0.176	-1.038	0.507	0.166	NaN	NaN	NaN	-1.164	0.192	0.234
521	2.605	NaN	NaN	NaN	NaN	NaN	NaN	-1.118	0.871	0.642	-1.123	0.674	0.667	-1.16	0.554	0.605	-1.178	0.439	0.597	-1.208	0.279	0.629	-1.161	0.088	0.537	-1.019	0.031	0.577	NaN	NaN	NaN	NaN	NaN	NaN	-1.086	0.713	0.17	-1.007	0.596	0.176	-1.035	0.508	0.166	NaN	NaN	NaN	-1.156	0.189	0.235
522	2.61	NaN	NaN	NaN	NaN	NaN	NaN	-1.116	0.871	0.642	-1.121	0.674	0.667	-1.159	0.554	0.605	-1.177	0.439	0.597	-1.207	0.279	0.628	-1.161	0.088	0.537	-1.019	0.031	0.577	NaN	NaN	NaN	NaN	NaN	NaN	-1.083	0.714	0.17	-1.005	0.596	0.177	-1.031	0.508	0.166	NaN	NaN	NaN	-1.146	0.187	0.235
523	2.615	NaN	NaN	NaN	NaN	NaN	NaN	-1.114	0.871	0.643	-1.119	0.674	0.667	-1.158	0.554	0.605	-1.176	0.439	0.597	-1.205	0.277	0.628	-1.161	0.088	0.537	-1.019	0.031	0.577	NaN	NaN	NaN	NaN	NaN	NaN	-1.08	0.714	0.171	-1.002	0.597	0.177	-1.027	0.507	0.167	NaN	NaN	NaN	-1.137	0.184	0.235
524	2.62	NaN	NaN	NaN	NaN	NaN	NaN	-1.113	0.872	0.643	-1.118	0.675	0.667	-1.156	0.554	0.605	-1.175	0.439	0.597	-1.203	0.277	0.628	-1.161	0.088	0.537	-1.019	0.031	0.577	NaN	NaN	NaN	NaN	NaN	NaN	-1.078	0.715	0.171	-1	0.598	0.177	-1.023	0.507	0.167	NaN	NaN	NaN	-1.128	0.182	0.235
525	2.625	NaN	NaN	NaN	NaN	NaN	NaN	-1.111	0.871	0.643	-1.116	0.675	0.667	-1.155	0.554	0.605	-1.174	0.439	0.597	-1.203	0.277	0.628	-1.161	0.089	0.537	-1.019	0.031	0.577	NaN	NaN	NaN	NaN	NaN	NaN	-1.074	0.715	0.171	-0.996	0.599	0.178	-1.019	0.507	0.168	NaN	NaN	NaN	-1.121	0.18	0.236
526	2.63	NaN	NaN	NaN	NaN	NaN	NaN	-1.109	0.871	0.643	-1.114	0.675	0.667	-1.153	0.554	0.604	-1.173	0.439	0.597	-1.202	0.278	0.628	-1.16	0.089	0.537	-1.019	0.031	0.577	NaN	NaN	NaN	NaN	NaN	NaN	-1.071	0.716	0.171	-0.993	0.599	0.179	-1.016	0.506	0.169	NaN	NaN	NaN	-1.113	0.178	0.236
527	2.635	NaN	NaN	NaN	NaN	NaN	NaN	-1.107	0.871	0.643	-1.113	0.675	0.667	-1.152	0.554	0.604	-1.172	0.44	0.597	-1.201	0.278	0.628	-1.16	0.089	0.537	-1.019	0.031	0.577	NaN	NaN	NaN	NaN	NaN	NaN	-1.068	0.717	0.171	-0.989	0.599	0.18	-1.012	0.506	0.169	NaN	NaN	NaN	-1.105	0.176	0.237
528	2.64	NaN	NaN	NaN	NaN	NaN	NaN	-1.105	0.871	0.643	-1.111	0.675	0.667	-1.151	0.554	0.604	-1.171	0.44	0.597	-1.201	0.278	0.627	-1.16	0.089	0.537	-1.019	0.031	0.577	NaN	NaN	NaN	NaN	NaN	NaN	-1.065	0.717	0.171	-0.986	0.599	0.181	-1.008	0.505	0.17	NaN	NaN	NaN	-1.097	0.174	0.237
529	2.645	NaN	NaN	NaN	NaN	NaN	NaN	-1.103	0.871	0.642	-1.109	0.675	0.666	-1.15	0.554	0.604	-1.17	0.44	0.597	-1.2	0.278	0.627	-1.16	0.089	0.537	-1.019	0.031	0.577	NaN	NaN	NaN	NaN	NaN	NaN	-1.063	0.717	0.171	-0.984	0.599	0.181	-1.005	0.505	0.171	NaN	NaN	NaN	-1.087	0.172	0.238
530	2.65	NaN	NaN	NaN	NaN	NaN	NaN	-1.102	0.871	0.642	-1.107	0.674	0.666	-1.148	0.554	0.604	-1.169	0.44	0.597	-1.2	0.278	0.627	-1.16	0.089	0.537	-1.019	0.031	0.577	NaN	NaN	NaN	NaN	NaN	NaN	-1.06	0.717	0.172	-0.981	0.6	0.181	-1.001	0.504	0.172	NaN	NaN	NaN	-1.079	0.17	0.238
531	2.655	NaN	NaN	NaN	NaN	NaN	NaN	-1.1	0.871	0.643	-1.106	0.674	0.666	-1.147	0.555	0.604	-1.168	0.44	0.596	-1.199	0.279	0.627	-1.159	0.089	0.537	-1.019	0.031	0.577	NaN	NaN	NaN	NaN	NaN	NaN	-1.057	0.717	0.172	-0.979	0.601	0.182	-0.997	0.503	0.173	NaN	NaN	NaN	-1.07	0.167	0.238
532	2.66	NaN	NaN	NaN	NaN	NaN	NaN	-1.098	0.871	0.642	-1.105	0.674	0.666	-1.146	0.555	0.604	-1.167	0.44	0.596	-1.198	0.279	0.627	-1.159	0.089	0.537	-1.019	0.031	0.576	NaN	NaN	NaN	NaN	NaN	NaN	-1.054	0.718	0.172	-0.976	0.6	0.183	-0.993	0.502	0.174	NaN	NaN	NaN	-1.061	0.166	0.238
533	2.665	NaN	NaN	NaN	NaN	NaN	NaN	-1.096	0.871	0.642	-1.104	0.675	0.666	-1.145	0.555	0.603	-1.166	0.441	0.596	-1.198	0.279	0.627	-1.159	0.089	0.537	-1.019	0.031	0.576	NaN	NaN	NaN	NaN	NaN	NaN	-1.052	0.718	0.172	-0.972	0.6	0.184	-0.99	0.502	0.174	NaN	NaN	NaN	-1.053	0.163	0.239
534	2.67	NaN	NaN	NaN	NaN	NaN	NaN	-1.095	0.871	0.642	-1.102	0.675	0.665	-1.144	0.555	0.603	-1.165	0.441	0.596	-1.198	0.279	0.626	-1.16	0.089	0.537	-1.019	0.031	0.576	NaN	NaN	NaN	NaN	NaN	NaN	-1.05	0.717	0.172	-0.97	0.6	0.185	-0.986	0.501	0.175	NaN	NaN	NaN	-1.044	0.162	0.239
535	2.675	NaN	NaN	NaN	NaN	NaN	NaN	-1.093	0.871	0.641	-1.101	0.676	0.665	-1.143	0.555	0.603	-1.165	0.441	0.596	-1.197	0.279	0.626	-1.16	0.089	0.536	-1.019	0.032	0.576	NaN	NaN	NaN	NaN	NaN	NaN	-1.047	0.717	0.173	-0.967	0.6	0.185	-0.983	0.5	0.176	NaN	NaN	NaN	-1.036	0.16	0.239
536	2.68	NaN	NaN	NaN	NaN	NaN	NaN	-1.091	0.871	0.641	-1.1	0.676	0.665	-1.142	0.555	0.603	-1.164	0.441	0.596	-1.197	0.28	0.626	-1.16	0.09	0.536	-1.019	0.032	0.576	NaN	NaN	NaN	NaN	NaN	NaN	-1.044	0.716	0.173	-0.965	0.6	0.186	-0.98	0.5	0.177	NaN	NaN	NaN	-1.028	0.158	0.239
537	2.685	NaN	NaN	NaN	NaN	NaN	NaN	-1.089	0.87	0.641	-1.099	0.675	0.665	-1.141	0.555	0.602	-1.163	0.441	0.595	-1.197	0.281	0.626	-1.16	0.09	0.536	-1.019	0.032	0.576	NaN	NaN	NaN	NaN	NaN	NaN	-1.042	0.716	0.173	-0.962	0.599	0.187	-0.976	0.499	0.178	NaN	NaN	NaN	-1.019	0.156	0.239
538	2.69	NaN	NaN	NaN	NaN	NaN	NaN	-1.088	0.87	0.641	-1.097	0.675	0.665	-1.14	0.555	0.602	-1.162	0.441	0.595	-1.198	0.283	0.627	-1.16	0.09	0.536	-1.019	0.032	0.576	NaN	NaN	NaN	NaN	NaN	NaN	-1.04	0.715	0.174	-0.96	0.599	0.188	-0.973	0.498	0.179	NaN	NaN	NaN	-1.011	0.154	0.239
539	2.695	NaN	NaN	NaN	NaN	NaN	NaN	-1.086	0.87	0.641	-1.096	0.675	0.664	-1.139	0.555	0.602	-1.162	0.441	0.595	-1.198	0.284	0.627	-1.16	0.09	0.536	-1.019	0.032	0.576	NaN	NaN	NaN	NaN	NaN	NaN	-1.038	0.715	0.174	-0.957	0.598	0.189	-0.969	0.496	0.18	NaN	NaN	NaN	-1.003	0.152	0.239
540	2.7	NaN	NaN	NaN	NaN	NaN	NaN	-1.085	0.87	0.64	-1.095	0.675	0.664	-1.138	0.555	0.602	-1.16	0.441	0.595	-1.198	0.284	0.626	-1.16	0.09	0.536	-1.019	0.031	0.576	NaN	NaN	NaN	NaN	NaN	NaN	-1.036	0.714	0.174	-0.955	0.598	0.19	-0.966	0.496	0.181	NaN	NaN	NaN	-0.994	0.15	0.239
541	2.705	NaN	NaN	NaN	NaN	NaN	NaN	-1.083	0.87	0.64	-1.094	0.675	0.663	-1.137	0.555	0.602	-1.159	0.441	0.594	-1.197	0.284	0.626	-1.16	0.09	0.536	-1.019	0.031	0.576	NaN	NaN	NaN	NaN	NaN	NaN	-1.034	0.714	0.175	-0.952	0.597	0.191	-0.962	0.495	0.182	NaN	NaN	NaN	-0.986	0.149	0.238
542	2.71	NaN	NaN	NaN	NaN	NaN	NaN	-1.081	0.87	0.64	-1.093	0.675	0.663	-1.136	0.555	0.601	-1.159	0.441	0.594	-1.196	0.284	0.626	-1.16	0.09	0.536	-1.019	0.031	0.576	NaN	NaN	NaN	NaN	NaN	NaN	-1.032	0.713	0.175	-0.95	0.597	0.192	-0.96	0.495	0.183	NaN	NaN	NaN	-0.978	0.147	0.238
543	2.715	NaN	NaN	NaN	NaN	NaN	NaN	-1.079	0.869	0.639	-1.092	0.675	0.663	-1.135	0.556	0.601	-1.159	0.442	0.594	-1.196	0.284	0.626	-1.159	0.09	0.536	-1.019	0.031	0.576	NaN	NaN	NaN	NaN	NaN	NaN	-1.03	0.712	0.175	-0.948	0.596	0.193	-0.955	0.493	0.184	NaN	NaN	NaN	-0.971	0.146	0.237
544	2.72	NaN	NaN	NaN	NaN	NaN	NaN	-1.078	0.869	0.639	-1.09	0.675	0.663	-1.134	0.555	0.601	-1.158	0.442	0.594	-1.196	0.284	0.625	-1.159	0.09	0.536	-1.019	0.032	0.576	NaN	NaN	NaN	NaN	NaN	NaN	-1.028	0.711	0.176	-0.945	0.595	0.194	-0.952	0.491	0.185	NaN	NaN	NaN	-0.962	0.144	0.237
545	2.725	NaN	NaN	NaN	NaN	NaN	NaN	-1.076	0.869	0.639	-1.089	0.675	0.662	-1.133	0.556	0.601	-1.157	0.442	0.593	-1.195	0.284	0.625	-1.159	0.09	0.535	-1.019	0.032	0.576	NaN	NaN	NaN	NaN	NaN	NaN	-1.026	0.71	0.176	-0.943	0.595	0.195	-0.949	0.49	0.186	NaN	NaN	NaN	-0.953	0.142	0.237
546	2.73	NaN	NaN	NaN	NaN	NaN	NaN	-1.075	0.869	0.638	-1.088	0.675	0.661	-1.132	0.556	0.6	-1.156	0.442	0.593	-1.195	0.284	0.625	-1.159	0.09	0.535	-1.019	0.031	0.576	NaN	NaN	NaN	NaN	NaN	NaN	-1.023	0.709	0.177	-0.941	0.594	0.196	-0.946	0.49	0.188	NaN	NaN	NaN	-0.945	0.14	0.237
547	2.735	NaN	NaN	NaN	NaN	NaN	NaN	-1.073	0.869	0.638	-1.086	0.674	0.66	-1.131	0.556	0.6	-1.155	0.442	0.593	-1.194	0.285	0.624	-1.159	0.09	0.535	-1.019	0.031	0.577	NaN	NaN	NaN	NaN	NaN	NaN	-1.021	0.708	0.177	-0.938	0.593	0.198	-0.944	0.49	0.189	NaN	NaN	NaN	-0.937	0.139	0.237
548	2.74	NaN	NaN	NaN	NaN	NaN	NaN	-1.072	0.868	0.638	-1.085	0.674	0.659	-1.13	0.556	0.6	-1.154	0.442	0.592	-1.194	0.285	0.624	-1.159	0.091	0.535	-1.019	0.031	0.577	NaN	NaN	NaN	NaN	NaN	NaN	-1.019	0.706	0.178	-0.936	0.592	0.199	-0.941	0.488	0.19	NaN	NaN	NaN	-0.929	0.137	0.236
549	2.745	NaN	NaN	NaN	NaN	NaN	NaN	-1.07	0.868	0.637	-1.084	0.674	0.659	-1.129	0.556	0.599	-1.154	0.442	0.592	-1.194	0.286	0.624	-1.159	0.091	0.535	-1.019	0.031	0.577	NaN	NaN	NaN	NaN	NaN	NaN	-1.017	0.705	0.178	-0.934	0.591	0.2	-0.938	0.488	0.191	NaN	NaN	NaN	-0.921	0.136	0.236
550	2.75	NaN	NaN	NaN	NaN	NaN	NaN	-1.068	0.868	0.637	-1.084	0.674	0.658	-1.128	0.556	0.599	-1.153	0.442	0.592	-1.194	0.286	0.624	-1.159	0.091	0.535	-1.019	0.031	0.577	NaN	NaN	NaN	NaN	NaN	NaN	-1.015	0.704	0.178	-0.932	0.59	0.201	-0.934	0.485	0.193	NaN	NaN	NaN	-0.913	0.135	0.236
551	2.755	NaN	NaN	NaN	NaN	NaN	NaN	-1.067	0.868	0.636	-1.082	0.674	0.659	-1.127	0.556	0.599	-1.153	0.443	0.592	-1.194	0.286	0.624	-1.159	0.091	0.535	-1.019	0.031	0.577	NaN	NaN	NaN	NaN	NaN	NaN	-1.013	0.703	0.179	-0.929	0.589	0.203	-0.931	0.484	0.194	NaN	NaN	NaN	-0.906	0.133	0.236
552	2.76	NaN	NaN	NaN	NaN	NaN	NaN	-1.065	0.868	0.636	-1.081	0.675	0.659	-1.126	0.556	0.598	-1.152	0.443	0.592	-1.193	0.287	0.624	-1.159	0.091	0.535	-1.019	0.031	0.577	NaN	NaN	NaN	NaN	NaN	NaN	-1.01	0.702	0.179	-0.926	0.588	0.204	-0.928	0.483	0.195	NaN	NaN	NaN	-0.899	0.133	0.236
553	2.765	NaN	NaN	NaN	NaN	NaN	NaN	-1.064	0.868	0.636	-1.08	0.675	0.659	-1.125	0.556	0.598	-1.151	0.443	0.591	-1.193	0.287	0.623	-1.159	0.091	0.535	-1.019	0.031	0.577	NaN	NaN	NaN	NaN	NaN	NaN	-1.009	0.701	0.18	-0.924	0.587	0.205	-0.925	0.481	0.197	NaN	NaN	NaN	-0.891	0.131	0.236
554	2.77	NaN	NaN	NaN	NaN	NaN	NaN	-1.062	0.868	0.635	-1.079	0.675	0.659	-1.124	0.556	0.598	-1.15	0.443	0.591	-1.192	0.287	0.623	-1.159	0.091	0.535	-1.02	0.032	0.577	NaN	NaN	NaN	NaN	NaN	NaN	-1.006	0.7	0.18	-0.923	0.586	0.206	-0.922	0.48	0.197	NaN	NaN	NaN	-0.884	0.13	0.236
555	2.775	NaN	NaN	NaN	NaN	NaN	NaN	-1.06	0.868	0.635	-1.078	0.675	0.658	-1.123	0.556	0.597	-1.149	0.443	0.591	-1.192	0.287	0.622	-1.159	0.091	0.535	-1.02	0.032	0.577	NaN	NaN	NaN	NaN	NaN	NaN	-1.004	0.699	0.18	-0.92	0.585	0.208	-0.919	0.479	0.199	NaN	NaN	NaN	-0.877	0.129	0.236
556	2.78	NaN	NaN	NaN	NaN	NaN	NaN	-1.059	0.868	0.635	-1.077	0.675	0.658	-1.122	0.556	0.597	-1.148	0.442	0.59	-1.191	0.287	0.622	-1.159	0.091	0.535	-1.02	0.031	0.577	NaN	NaN	NaN	NaN	NaN	NaN	-1.002	0.698	0.181	-0.918	0.584	0.209	-0.916	0.478	0.2	NaN	NaN	NaN	-0.87	0.128	0.237
557	2.785	NaN	NaN	NaN	NaN	NaN	NaN	-1.057	0.868	0.634	-1.075	0.675	0.658	-1.121	0.556	0.597	-1.148	0.443	0.59	-1.191	0.287	0.622	-1.159	0.091	0.534	-1.019	0.031	0.577	NaN	NaN	NaN	NaN	NaN	NaN	-0.999	0.697	0.181	-0.916	0.583	0.21	-0.913	0.477	0.201	NaN	NaN	NaN	-0.863	0.127	0.238
558	2.79	NaN	NaN	NaN	NaN	NaN	NaN	-1.055	0.867	0.633	-1.073	0.675	0.658	-1.12	0.557	0.596	-1.147	0.443	0.59	-1.191	0.287	0.622	-1.159	0.092	0.534	-1.019	0.031	0.577	NaN	NaN	NaN	NaN	NaN	NaN	-0.997	0.695	0.181	-0.914	0.582	0.211	-0.91	0.475	0.202	NaN	NaN	NaN	-0.857	0.126	0.238
559	2.795	NaN	NaN	NaN	NaN	NaN	NaN	-1.054	0.867	0.633	-1.072	0.675	0.657	-1.119	0.557	0.596	-1.146	0.443	0.589	-1.19	0.288	0.621	-1.159	0.092	0.534	-1.019	0.031	0.577	NaN	NaN	NaN	NaN	NaN	NaN	-0.994	0.694	0.181	-0.912	0.581	0.212	-0.908	0.474	0.203	NaN	NaN	NaN	-0.851	0.125	0.239
560	2.8	NaN	NaN	NaN	NaN	NaN	NaN	-1.052	0.867	0.633	-1.071	0.675	0.657	-1.118	0.556	0.596	-1.145	0.443	0.589	-1.19	0.288	0.621	-1.159	0.092	0.534	-1.019	0.031	0.577	NaN	NaN	NaN	NaN	NaN	NaN	-0.992	0.693	0.182	-0.91	0.58	0.213	-0.905	0.473	0.204	NaN	NaN	NaN	-0.845	0.125	0.24
561	2.805	NaN	NaN	NaN	NaN	NaN	NaN	-1.05	0.867	0.632	-1.07	0.675	0.656	-1.117	0.556	0.595	-1.144	0.443	0.589	-1.19	0.289	0.621	-1.159	0.092	0.534	-1.02	0.031	0.577	NaN	NaN	NaN	NaN	NaN	NaN	-0.99	0.692	0.182	-0.907	0.578	0.214	-0.902	0.473	0.205	NaN	NaN	NaN	-0.838	0.124	0.241
562	2.81	NaN	NaN	NaN	NaN	NaN	NaN	-1.048	0.867	0.631	-1.069	0.675	0.656	-1.115	0.557	0.595	-1.143	0.443	0.588	-1.189	0.289	0.621	-1.159	0.092	0.534	-1.02	0.031	0.577	NaN	NaN	NaN	NaN	NaN	NaN	-0.987	0.691	0.182	-0.905	0.577	0.215	-0.899	0.471	0.206	NaN	NaN	NaN	-0.832	0.122	0.242
563	2.815	NaN	NaN	NaN	NaN	NaN	NaN	-1.047	0.867	0.631	-1.068	0.675	0.655	-1.114	0.557	0.594	-1.142	0.443	0.588	-1.188	0.289	0.62	-1.159	0.092	0.534	-1.021	0.032	0.579	NaN	NaN	NaN	NaN	NaN	NaN	-0.984	0.688	0.182	-0.903	0.577	0.216	-0.897	0.47	0.207	NaN	NaN	NaN	-0.826	0.121	0.243
564	2.82	NaN	NaN	NaN	NaN	NaN	NaN	-1.045	0.867	0.631	-1.067	0.675	0.655	-1.113	0.557	0.594	-1.142	0.444	0.588	-1.188	0.289	0.62	-1.158	0.092	0.533	-1.021	0.032	0.579	NaN	NaN	NaN	NaN	NaN	NaN	-0.981	0.687	0.182	-0.901	0.575	0.217	-0.894	0.469	0.208	NaN	NaN	NaN	-0.821	0.12	0.244
565	2.825	NaN	NaN	NaN	NaN	NaN	NaN	-1.043	0.866	0.63	-1.065	0.675	0.654	-1.111	0.557	0.594	-1.141	0.444	0.587	-1.187	0.289	0.619	-1.158	0.092	0.533	-1.021	0.032	0.579	NaN	NaN	NaN	NaN	NaN	NaN	-0.979	0.686	0.183	-0.9	0.574	0.218	-0.892	0.468	0.209	NaN	NaN	NaN	-0.816	0.12	0.245
566	2.83	NaN	NaN	NaN	NaN	NaN	NaN	-1.042	0.866	0.63	-1.063	0.675	0.654	-1.11	0.557	0.593	-1.139	0.444	0.587	-1.186	0.289	0.619	-1.158	0.092	0.533	-1.021	0.032	0.579	NaN	NaN	NaN	NaN	NaN	NaN	-0.977	0.685	0.183	-0.898	0.573	0.219	-0.89	0.466	0.21	NaN	NaN	NaN	-0.811	0.119	0.246
567	2.835	NaN	NaN	NaN	NaN	NaN	NaN	-1.04	0.867	0.629	-1.062	0.675	0.653	-1.109	0.557	0.593	-1.138	0.444	0.586	-1.186	0.29	0.619	-1.158	0.093	0.533	-1.021	0.032	0.579	NaN	NaN	NaN	NaN	NaN	NaN	-0.975	0.685	0.183	-0.896	0.572	0.22	-0.888	0.465	0.212	NaN	NaN	NaN	-0.806	0.118	0.247
568	2.84	NaN	NaN	NaN	NaN	NaN	NaN	-1.038	0.866	0.628	-1.06	0.675	0.653	-1.107	0.557	0.592	-1.137	0.444	0.586	-1.185	0.29	0.618	-1.158	0.093	0.533	-1.02	0.032	0.579	NaN	NaN	NaN	NaN	NaN	NaN	-0.971	0.683	0.184	-0.894	0.57	0.221	-0.885	0.463	0.213	NaN	NaN	NaN	-0.802	0.117	0.248
569	2.845	NaN	NaN	NaN	NaN	NaN	NaN	-1.036	0.866	0.628	-1.059	0.675	0.652	-1.106	0.557	0.592	-1.136	0.444	0.586	-1.185	0.29	0.618	-1.158	0.093	0.533	-1.02	0.032	0.579	NaN	NaN	NaN	NaN	NaN	NaN	-0.969	0.682	0.183	-0.892	0.569	0.222	-0.884	0.462	0.214	NaN	NaN	NaN	-0.797	0.117	0.25
570	2.85	NaN	NaN	NaN	NaN	NaN	NaN	-1.034	0.866	0.627	-1.057	0.675	0.652	-1.104	0.557	0.591	-1.135	0.445	0.585	-1.184	0.291	0.617	-1.158	0.093	0.533	-1.02	0.032	0.579	NaN	NaN	NaN	NaN	NaN	NaN	-0.966	0.681	0.183	-0.89	0.568	0.223	-0.882	0.46	0.216	NaN	NaN	NaN	-0.793	0.115	0.251
571	2.855	NaN	NaN	NaN	NaN	NaN	NaN	-1.032	0.866	0.627	-1.055	0.674	0.651	-1.103	0.557	0.591	-1.134	0.445	0.585	-1.183	0.291	0.617	-1.158	0.093	0.532	-1.02	0.032	0.578	NaN	NaN	NaN	NaN	NaN	NaN	-0.963	0.68	0.184	-0.888	0.566	0.225	-0.88	0.459	0.218	NaN	NaN	NaN	-0.789	0.114	0.252
572	2.86	NaN	NaN	NaN	NaN	NaN	NaN	-1.031	0.866	0.626	-1.053	0.674	0.651	-1.101	0.557	0.59	-1.132	0.445	0.584	-1.183	0.291	0.616	-1.158	0.094	0.532	-1.02	0.032	0.578	NaN	NaN	NaN	NaN	NaN	NaN	-0.961	0.679	0.184	-0.887	0.565	0.226	-0.879	0.457	0.219	NaN	NaN	NaN	-0.785	0.113	0.254
573	2.865	NaN	NaN	NaN	NaN	NaN	NaN	-1.029	0.866	0.626	-1.052	0.674	0.65	-1.1	0.557	0.59	-1.131	0.445	0.584	-1.182	0.292	0.616	-1.158	0.094	0.532	-1.02	0.032	0.578	NaN	NaN	NaN	NaN	NaN	NaN	-0.958	0.678	0.184	-0.885	0.564	0.227	-0.877	0.456	0.221	NaN	NaN	NaN	-0.782	0.112	0.255
574	2.87	NaN	NaN	NaN	NaN	NaN	NaN	-1.026	0.866	0.625	-1.05	0.675	0.65	-1.098	0.557	0.59	-1.13	0.445	0.583	-1.182	0.292	0.616	-1.158	0.094	0.532	-1.02	0.032	0.578	NaN	NaN	NaN	NaN	NaN	NaN	-0.956	0.677	0.184	-0.883	0.562	0.228	-0.876	0.454	0.222	NaN	NaN	NaN	-0.779	0.11	0.257
575	2.875	NaN	NaN	NaN	NaN	NaN	NaN	-1.025	0.866	0.625	-1.049	0.675	0.649	-1.097	0.557	0.589	-1.129	0.445	0.583	-1.181	0.293	0.616	-1.158	0.094	0.531	-1.02	0.032	0.578	NaN	NaN	NaN	NaN	NaN	NaN	-0.953	0.676	0.184	-0.882	0.561	0.229	-0.875	0.453	0.224	NaN	NaN	NaN	-0.776	0.109	0.259
576	2.88	NaN	NaN	NaN	NaN	NaN	NaN	-1.023	0.866	0.624	-1.047	0.675	0.648	-1.095	0.557	0.589	-1.127	0.445	0.583	-1.18	0.293	0.615	-1.157	0.094	0.531	-1.02	0.032	0.578	NaN	NaN	NaN	NaN	NaN	NaN	-0.95	0.674	0.185	-0.88	0.56	0.23	-0.873	0.451	0.225	NaN	NaN	NaN	-0.774	0.108	0.26
577	2.885	NaN	NaN	NaN	NaN	NaN	NaN	-1.02	0.865	0.624	-1.046	0.675	0.648	-1.093	0.557	0.588	-1.126	0.445	0.582	-1.179	0.293	0.615	-1.157	0.094	0.531	-1.02	0.032	0.578	NaN	NaN	NaN	NaN	NaN	NaN	-0.948	0.673	0.185	-0.878	0.558	0.231	-0.871	0.449	0.227	-0.852	0.313	0.181	-0.771	0.106	0.262
578	2.89	NaN	NaN	NaN	NaN	NaN	NaN	-1.018	0.866	0.623	-1.044	0.676	0.647	-1.092	0.557	0.588	-1.125	0.446	0.582	-1.179	0.293	0.614	-1.157	0.095	0.531	-1.02	0.032	0.578	NaN	NaN	NaN	NaN	NaN	NaN	-0.945	0.672	0.186	-0.877	0.557	0.232	-0.868	0.447	0.23	-0.851	0.312	0.183	-0.77	0.105	0.264
579	2.895	NaN	NaN	NaN	NaN	NaN	NaN	-1.016	0.865	0.622	-1.042	0.675	0.647	-1.09	0.557	0.587	-1.123	0.446	0.581	-1.178	0.294	0.614	-1.157	0.095	0.531	-1.02	0.032	0.578	NaN	NaN	NaN	NaN	NaN	NaN	-0.942	0.672	0.186	-0.874	0.555	0.234	-0.867	0.445	0.231	-0.849	0.31	0.184	-0.768	0.104	0.266
580	2.9	NaN	NaN	NaN	NaN	NaN	NaN	-1.014	0.865	0.622	-1.04	0.676	0.647	-1.089	0.557	0.587	-1.122	0.446	0.581	-1.177	0.294	0.614	-1.157	0.095	0.531	-1.02	0.032	0.578	NaN	NaN	NaN	NaN	NaN	NaN	-0.94	0.67	0.187	-0.872	0.553	0.235	-0.865	0.443	0.233	-0.849	0.309	0.186	-0.766	0.102	0.268
581	2.905	NaN	NaN	NaN	NaN	NaN	NaN	-1.012	0.865	0.621	-1.039	0.676	0.646	-1.087	0.557	0.586	-1.12	0.446	0.581	-1.176	0.295	0.613	-1.156	0.095	0.53	-1.02	0.032	0.578	NaN	NaN	NaN	NaN	NaN	NaN	-0.937	0.669	0.187	-0.871	0.552	0.235	-0.863	0.441	0.234	-0.846	0.307	0.187	-0.766	0.101	0.27
582	2.91	NaN	NaN	NaN	NaN	NaN	NaN	-1.009	0.865	0.621	-1.036	0.675	0.646	-1.085	0.557	0.586	-1.119	0.446	0.58	-1.176	0.295	0.613	-1.156	0.095	0.53	-1.02	0.032	0.578	NaN	NaN	NaN	NaN	NaN	NaN	-0.934	0.667	0.187	-0.869	0.551	0.237	-0.862	0.44	0.236	-0.844	0.305	0.189	-0.765	0.1	0.272
583	2.915	NaN	NaN	NaN	NaN	NaN	NaN	-1.007	0.865	0.62	-1.034	0.674	0.644	-1.084	0.557	0.586	-1.118	0.446	0.58	-1.175	0.295	0.613	-1.156	0.095	0.53	-1.019	0.032	0.578	NaN	NaN	NaN	NaN	NaN	NaN	-0.931	0.666	0.188	-0.867	0.549	0.238	-0.861	0.438	0.237	-0.842	0.304	0.191	-0.765	0.098	0.274
584	2.92	NaN	NaN	NaN	NaN	NaN	NaN	-1.005	0.864	0.619	-1.032	0.674	0.643	-1.082	0.557	0.585	-1.116	0.446	0.579	-1.174	0.296	0.612	-1.156	0.096	0.53	-1.019	0.032	0.578	NaN	NaN	NaN	NaN	NaN	NaN	-0.929	0.665	0.189	-0.865	0.548	0.239	-0.859	0.437	0.238	-0.84	0.302	0.192	-0.765	0.097	0.275
585	2.925	NaN	NaN	NaN	NaN	NaN	NaN	-1.002	0.864	0.619	-1.03	0.674	0.643	-1.08	0.557	0.585	-1.115	0.446	0.579	-1.173	0.296	0.612	-1.156	0.096	0.53	-1.019	0.032	0.578	NaN	NaN	NaN	NaN	NaN	NaN	-0.926	0.664	0.189	-0.864	0.546	0.24	-0.858	0.435	0.239	-0.84	0.301	0.194	-0.765	0.095	0.276
586	2.93	NaN	NaN	NaN	NaN	NaN	NaN	-1	0.864	0.618	-1.029	0.674	0.642	-1.078	0.557	0.584	-1.113	0.446	0.579	-1.172	0.296	0.612	-1.156	0.096	0.53	-1.019	0.032	0.578	NaN	NaN	NaN	NaN	NaN	NaN	-0.924	0.663	0.19	-0.861	0.544	0.242	-0.856	0.434	0.24	-0.839	0.299	0.195	-0.765	0.094	0.276
587	2.935	NaN	NaN	NaN	NaN	NaN	NaN	-0.997	0.864	0.618	-1.026	0.674	0.641	-1.076	0.557	0.584	-1.111	0.446	0.578	-1.171	0.296	0.611	-1.156	0.097	0.53	-1.019	0.032	0.578	NaN	NaN	NaN	NaN	NaN	NaN	-0.921	0.661	0.19	-0.86	0.543	0.242	-0.854	0.432	0.241	-0.838	0.297	0.196	-0.764	0.093	0.276
588	2.94	NaN	NaN	NaN	NaN	NaN	NaN	-0.995	0.864	0.617	-1.024	0.675	0.642	-1.074	0.557	0.584	-1.11	0.446	0.578	-1.17	0.297	0.611	-1.155	0.097	0.529	-1.02	0.032	0.578	NaN	NaN	NaN	NaN	NaN	NaN	-0.918	0.66	0.19	-0.858	0.542	0.243	-0.852	0.431	0.242	-0.838	0.296	0.198	-0.762	0.093	0.276
589	2.945	NaN	NaN	NaN	NaN	NaN	NaN	-0.992	0.864	0.617	-1.022	0.674	0.642	-1.072	0.557	0.583	-1.108	0.447	0.578	-1.169	0.297	0.611	-1.155	0.097	0.529	-1.02	0.033	0.578	NaN	NaN	NaN	NaN	NaN	NaN	-0.915	0.658	0.191	-0.857	0.541	0.243	-0.85	0.43	0.242	-0.837	0.295	0.198	-0.761	0.092	0.275
590	2.95	NaN	NaN	NaN	NaN	NaN	NaN	-0.989	0.863	0.616	-1.019	0.674	0.642	-1.07	0.557	0.583	-1.106	0.446	0.578	-1.165	0.295	0.612	-1.155	0.097	0.529	-1.02	0.033	0.578	NaN	NaN	NaN	NaN	NaN	NaN	-0.912	0.658	0.191	-0.855	0.541	0.243	-0.849	0.429	0.242	-0.836	0.295	0.199	-0.758	0.092	0.274
591	2.955	NaN	NaN	NaN	NaN	NaN	NaN	-0.987	0.863	0.616	-1.017	0.674	0.641	-1.068	0.557	0.583	-1.105	0.446	0.577	-1.16	0.292	0.612	-1.154	0.097	0.529	-1.02	0.033	0.578	NaN	NaN	NaN	NaN	NaN	NaN	-0.91	0.658	0.191	-0.853	0.54	0.244	-0.847	0.429	0.241	-0.833	0.295	0.198	-0.756	0.091	0.273
592	2.96	NaN	NaN	NaN	NaN	NaN	NaN	-0.984	0.863	0.615	-1.015	0.674	0.64	-1.066	0.557	0.582	-1.103	0.447	0.577	-1.163	0.297	0.611	-1.154	0.098	0.529	-1.02	0.033	0.578	NaN	NaN	NaN	NaN	NaN	NaN	-0.907	0.658	0.191	-0.851	0.54	0.244	-0.845	0.43	0.24	-0.83	0.296	0.196	-0.754	0.091	0.272
593	2.965	NaN	NaN	NaN	NaN	NaN	NaN	-0.981	0.862	0.615	-1.012	0.674	0.64	-1.063	0.557	0.582	-1.1	0.447	0.576	-1.163	0.298	0.61	-1.154	0.098	0.529	-1.02	0.033	0.578	NaN	NaN	NaN	NaN	NaN	NaN	-0.904	0.658	0.191	-0.848	0.54	0.243	-0.842	0.43	0.239	-0.826	0.297	0.195	-0.752	0.09	0.271
594	2.97	NaN	NaN	NaN	NaN	NaN	NaN	-0.978	0.862	0.614	-1.009	0.673	0.64	-1.061	0.557	0.582	-1.099	0.447	0.576	-1.162	0.299	0.61	-1.154	0.098	0.528	-1.02	0.033	0.578	NaN	NaN	NaN	NaN	NaN	NaN	-0.901	0.658	0.19	-0.845	0.541	0.243	-0.84	0.43	0.238	-0.822	0.297	0.192	-0.751	0.09	0.27
595	2.975	NaN	NaN	NaN	NaN	NaN	NaN	-0.975	0.861	0.614	-1.006	0.673	0.639	-1.059	0.557	0.581	-1.096	0.447	0.576	-1.158	0.297	0.61	-1.153	0.099	0.528	-1.02	0.033	0.578	NaN	NaN	NaN	NaN	NaN	NaN	-0.899	0.659	0.19	-0.842	0.542	0.241	-0.837	0.431	0.237	-0.818	0.297	0.19	-0.75	0.09	0.27
596	2.98	NaN	NaN	NaN	NaN	NaN	NaN	-0.972	0.861	0.614	-1.003	0.673	0.638	-1.056	0.556	0.581	-1.093	0.447	0.576	-1.154	0.295	0.611	-1.153	0.099	0.528	-1.02	0.034	0.578	NaN	NaN	NaN	NaN	NaN	NaN	-0.896	0.66	0.189	-0.838	0.543	0.24	-0.834	0.432	0.235	-0.814	0.297	0.189	-0.749	0.089	0.269
597	2.985	NaN	NaN	NaN	NaN	NaN	NaN	-0.969	0.861	0.613	-1.001	0.673	0.637	-1.054	0.556	0.581	-1.092	0.447	0.575	-1.154	0.297	0.611	-1.153	0.099	0.527	-1.02	0.034	0.578	NaN	NaN	NaN	NaN	NaN	NaN	-0.892	0.661	0.188	-0.834	0.545	0.238	-0.831	0.433	0.233	-0.81	0.297	0.186	-0.749	0.089	0.268
598	2.99	NaN	NaN	NaN	NaN	NaN	NaN	-0.967	0.86	0.613	-0.997	0.672	0.638	-1.051	0.556	0.58	-1.09	0.447	0.575	-1.15	0.295	0.611	-1.152	0.099	0.527	-1.02	0.034	0.578	NaN	NaN	NaN	NaN	NaN	NaN	-0.888	0.662	0.187	-0.83	0.546	0.237	-0.828	0.433	0.231	-0.807	0.298	0.184	-0.75	0.089	0.268
599	2.995	-1.063	1.033	0.415	NaN	NaN	NaN	-0.963	0.86	0.612	-0.995	0.672	0.637	-1.049	0.556	0.58	-1.088	0.447	0.575	-1.153	0.299	0.609	-1.151	0.099	0.527	-1.02	0.034	0.578	NaN	NaN	NaN	NaN	NaN	NaN	-0.883	0.662	0.186	-0.826	0.548	0.236	-0.824	0.434	0.229	-0.804	0.299	0.182	-0.75	0.089	0.267
600	3	-1.064	1.035	0.412	NaN	NaN	NaN	-0.96	0.86	0.612	-0.992	0.672	0.637	-1.046	0.556	0.58	-1.086	0.448	0.574	-1.152	0.301	0.609	-1.15	0.099	0.527	-1.02	0.034	0.578	NaN	NaN	NaN	NaN	NaN	NaN	-0.878	0.664	0.186	-0.822	0.549	0.234	-0.821	0.435	0.227	-0.802	0.299	0.18	-0.748	0.087	0.268
601	3.005	-1.061	1.034	0.412	NaN	NaN	NaN	-0.957	0.859	0.611	-0.988	0.672	0.636	-1.043	0.556	0.579	-1.083	0.448	0.574	-1.151	0.301	0.608	-1.15	0.1	0.526	-1.02	0.034	0.578	NaN	NaN	NaN	NaN	NaN	NaN	-0.873	0.665	0.185	-0.817	0.55	0.234	-0.817	0.436	0.226	-0.799	0.3	0.179	-0.745	0.084	0.269
602	3.01	-1.055	1.033	0.413	NaN	NaN	NaN	-0.954	0.859	0.611	-0.985	0.672	0.636	-1.04	0.556	0.579	-1.081	0.448	0.574	-1.149	0.302	0.608	-1.15	0.1	0.526	-1.02	0.034	0.578	NaN	NaN	NaN	NaN	NaN	NaN	-0.867	0.667	0.183	-0.812	0.551	0.233	-0.815	0.437	0.224	-0.797	0.299	0.178	-0.748	0.088	0.267
603	3.015	-1.052	1.033	0.414	NaN	NaN	NaN	-0.951	0.859	0.61	-0.982	0.672	0.636	-1.038	0.556	0.579	-1.079	0.448	0.573	-1.148	0.303	0.608	-1.149	0.101	0.526	-1.02	0.034	0.578	NaN	NaN	NaN	NaN	NaN	NaN	-0.862	0.669	0.182	-0.808	0.552	0.232	-0.813	0.438	0.222	-0.794	0.3	0.177	-0.748	0.089	0.266
604	3.02	-1.05	1.034	0.412	NaN	NaN	NaN	-0.948	0.859	0.61	-0.979	0.672	0.635	-1.035	0.556	0.578	-1.076	0.448	0.573	-1.146	0.304	0.608	-1.149	0.102	0.526	-1.02	0.034	0.578	NaN	NaN	NaN	NaN	NaN	NaN	-0.857	0.671	0.181	-0.804	0.553	0.231	-0.809	0.439	0.221	-0.792	0.3	0.176	-0.748	0.089	0.266
605	3.025	-1.05	1.035	0.409	NaN	NaN	NaN	-0.944	0.858	0.609	-0.976	0.672	0.635	-1.032	0.556	0.578	-1.073	0.448	0.572	-1.144	0.304	0.607	-1.147	0.102	0.527	-1.019	0.034	0.577	NaN	NaN	NaN	NaN	NaN	NaN	-0.852	0.673	0.18	-0.802	0.554	0.23	-0.806	0.439	0.22	-0.79	0.301	0.176	-0.747	0.09	0.265
606	3.03	-1.048	1.035	0.408	NaN	NaN	NaN	-0.941	0.858	0.608	-0.973	0.671	0.634	-1.029	0.556	0.577	-1.071	0.448	0.572	-1.142	0.304	0.607	-1.144	0.101	0.527	-1.019	0.034	0.577	NaN	NaN	NaN	NaN	NaN	NaN	-0.848	0.674	0.179	-0.798	0.554	0.23	-0.804	0.44	0.22	-0.787	0.301	0.176	-0.747	0.09	0.265
607	3.035	-1.045	1.035	0.408	NaN	NaN	NaN	-0.938	0.858	0.608	-0.97	0.671	0.633	-1.027	0.556	0.577	-1.069	0.448	0.571	-1.14	0.305	0.607	-1.147	0.105	0.526	-1.019	0.034	0.577	NaN	NaN	NaN	NaN	NaN	NaN	-0.844	0.675	0.178	-0.793	0.553	0.23	-0.801	0.44	0.22	-0.785	0.301	0.176	-0.746	0.09	0.264
608	3.04	-1.042	1.036	0.408	NaN	NaN	NaN	-0.935	0.858	0.607	-0.967	0.671	0.632	-1.024	0.556	0.576	-1.066	0.448	0.571	-1.138	0.306	0.606	-1.147	0.106	0.526	-1.019	0.034	0.577	NaN	NaN	NaN	NaN	NaN	NaN	-0.84	0.675	0.177	-0.791	0.553	0.229	-0.799	0.44	0.219	-0.783	0.301	0.176	-0.746	0.09	0.265
609	3.045	-1.039	1.036	0.407	NaN	NaN	NaN	-0.931	0.858	0.606	-0.963	0.671	0.63	-1.021	0.556	0.576	-1.063	0.449	0.57	-1.136	0.306	0.605	-1.146	0.107	0.525	-1.019	0.034	0.577	NaN	NaN	NaN	NaN	NaN	NaN	-0.837	0.676	0.176	-0.789	0.554	0.228	-0.797	0.44	0.219	-0.781	0.301	0.176	-0.746	0.09	0.265
610	3.05	-1.035	1.036	0.407	NaN	NaN	NaN	-0.928	0.857	0.605	-0.96	0.671	0.63	-1.018	0.556	0.575	-1.061	0.45	0.57	-1.134	0.307	0.605	-1.146	0.107	0.525	-1.019	0.034	0.577	NaN	NaN	NaN	NaN	NaN	NaN	-0.835	0.675	0.176	-0.788	0.554	0.228	-0.795	0.44	0.219	-0.78	0.301	0.176	-0.746	0.09	0.265
611	3.055	-1.033	1.037	0.406	NaN	NaN	NaN	-0.925	0.857	0.605	-0.957	0.672	0.63	-1.015	0.556	0.574	-1.059	0.45	0.569	-1.132	0.307	0.604	-1.145	0.108	0.525	-1.019	0.034	0.577	NaN	NaN	NaN	NaN	NaN	NaN	-0.834	0.675	0.175	-0.786	0.554	0.227	-0.792	0.44	0.22	-0.778	0.301	0.176	-0.745	0.09	0.265
612	3.06	-1.03	1.037	0.405	NaN	NaN	NaN	-0.922	0.858	0.604	-0.954	0.672	0.629	-1.012	0.557	0.574	-1.056	0.45	0.569	-1.13	0.308	0.604	-1.144	0.109	0.525	-1.019	0.034	0.577	NaN	NaN	NaN	NaN	NaN	NaN	-0.832	0.674	0.175	-0.784	0.554	0.228	-0.789	0.439	0.221	-0.776	0.3	0.177	-0.745	0.089	0.265
613	3.065	-1.027	1.037	0.404	NaN	NaN	NaN	-0.919	0.858	0.603	-0.951	0.673	0.629	-1.01	0.557	0.573	-1.054	0.451	0.568	-1.126	0.307	0.605	-1.143	0.11	0.525	-1.019	0.035	0.577	NaN	NaN	NaN	NaN	NaN	NaN	-0.831	0.672	0.175	-0.782	0.553	0.228	-0.787	0.438	0.221	-0.774	0.3	0.177	-0.744	0.089	0.266
614	3.07	-1.024	1.037	0.403	NaN	NaN	NaN	-0.916	0.858	0.602	-0.948	0.673	0.628	-1.007	0.558	0.573	-1.051	0.451	0.568	-1.121	0.306	0.606	-1.143	0.112	0.525	-1.019	0.035	0.577	NaN	NaN	NaN	NaN	NaN	NaN	-0.83	0.672	0.175	-0.78	0.553	0.228	-0.785	0.438	0.221	-0.773	0.3	0.177	-0.743	0.089	0.266
615	3.075	-1.021	1.037	0.402	NaN	NaN	NaN	-0.913	0.858	0.601	-0.945	0.674	0.627	-1.004	0.558	0.572	-1.049	0.452	0.567	-1.125	0.312	0.604	-1.143	0.114	0.524	-1.019	0.035	0.576	NaN	NaN	NaN	NaN	NaN	NaN	-0.829	0.671	0.175	-0.779	0.553	0.228	-0.783	0.438	0.221	-0.772	0.3	0.177	-0.743	0.089	0.266
616	3.08	-1.018	1.037	0.401	NaN	NaN	NaN	-0.91	0.859	0.6	-0.942	0.675	0.626	-1.001	0.559	0.572	-1.046	0.453	0.567	-1.124	0.314	0.603	-1.142	0.115	0.524	-1.018	0.035	0.576	NaN	NaN	NaN	NaN	NaN	NaN	-0.828	0.67	0.175	-0.778	0.553	0.228	-0.783	0.438	0.219	-0.77	0.299	0.177	-0.742	0.089	0.266
617	3.085	-1.015	1.038	0.399	NaN	NaN	NaN	-0.907	0.859	0.599	-0.939	0.675	0.625	-0.998	0.559	0.571	-1.044	0.454	0.566	-1.12	0.313	0.603	-1.141	0.115	0.524	-1.018	0.035	0.575	NaN	NaN	NaN	NaN	NaN	NaN	-0.826	0.669	0.174	-0.776	0.552	0.228	-0.782	0.438	0.219	-0.769	0.299	0.177	-0.742	0.088	0.266
618	3.09	-1.012	1.038	0.398	NaN	NaN	NaN	-0.904	0.86	0.598	-0.936	0.675	0.624	-0.995	0.559	0.57	-1.041	0.455	0.566	-1.115	0.312	0.604	-1.14	0.116	0.524	-1.018	0.035	0.575	NaN	NaN	NaN	NaN	NaN	NaN	-0.824	0.668	0.174	-0.773	0.551	0.228	-0.78	0.438	0.219	-0.768	0.299	0.177	-0.741	0.088	0.266
619	3.095	-1.009	1.038	0.397	NaN	NaN	NaN	-0.901	0.86	0.597	-0.933	0.676	0.624	-0.992	0.56	0.57	-1.038	0.455	0.565	-1.117	0.317	0.602	-1.139	0.117	0.524	-1.017	0.035	0.575	NaN	NaN	NaN	NaN	NaN	NaN	-0.822	0.667	0.174	-0.771	0.551	0.227	-0.778	0.438	0.218	-0.767	0.298	0.177	-0.741	0.088	0.266
620	3.1	-1.006	1.039	0.395	NaN	NaN	NaN	-0.899	0.861	0.596	-0.93	0.677	0.623	-0.989	0.561	0.57	-1.035	0.456	0.565	-1.116	0.319	0.602	-1.137	0.118	0.523	-1.017	0.036	0.575	NaN	NaN	NaN	NaN	NaN	NaN	-0.82	0.668	0.173	-0.769	0.551	0.227	-0.777	0.438	0.218	-0.766	0.298	0.177	-0.741	0.088	0.266
621	3.105	-1.003	1.039	0.394	NaN	NaN	NaN	-0.896	0.862	0.595	-0.927	0.677	0.622	-0.986	0.561	0.569	-1.032	0.456	0.565	-1.114	0.32	0.601	-1.136	0.119	0.523	-1.017	0.036	0.575	NaN	NaN	NaN	NaN	NaN	NaN	-0.818	0.668	0.173	-0.766	0.551	0.226	-0.775	0.438	0.218	-0.765	0.298	0.176	-0.741	0.088	0.265
622	3.11	-1.001	1.039	0.393	NaN	NaN	NaN	-0.893	0.862	0.595	-0.924	0.678	0.621	-0.982	0.561	0.568	-1.03	0.457	0.565	-1.112	0.321	0.601	-1.136	0.122	0.523	-1.017	0.036	0.575	NaN	NaN	NaN	NaN	NaN	NaN	-0.816	0.669	0.172	-0.764	0.552	0.225	-0.774	0.438	0.218	-0.764	0.298	0.176	-0.741	0.088	0.265
623	3.115	-0.998	1.04	0.392	NaN	NaN	NaN	-0.891	0.863	0.594	-0.922	0.679	0.62	-0.978	0.561	0.568	-1.027	0.457	0.565	-1.11	0.322	0.601	-1.135	0.123	0.523	-1.017	0.036	0.575	NaN	NaN	NaN	NaN	NaN	NaN	-0.813	0.669	0.171	-0.762	0.552	0.224	-0.772	0.438	0.217	-0.763	0.298	0.175	-0.741	0.088	0.265
624	3.12	-0.995	1.04	0.39	NaN	NaN	NaN	-0.888	0.864	0.593	-0.919	0.679	0.62	-0.975	0.562	0.568	-1.023	0.458	0.565	-1.108	0.323	0.601	-1.133	0.124	0.523	-1.017	0.036	0.574	NaN	NaN	NaN	-0.856	0.859	0.191	-0.811	0.67	0.17	-0.76	0.553	0.224	-0.771	0.438	0.216	-0.763	0.298	0.175	-0.74	0.088	0.265
625	3.125	-0.993	1.041	0.389	NaN	NaN	NaN	-0.886	0.865	0.592	-0.916	0.68	0.619	-0.971	0.563	0.567	-1.02	0.458	0.565	-1.103	0.322	0.602	-1.133	0.125	0.524	-1.017	0.036	0.574	NaN	NaN	NaN	-0.853	0.859	0.19	-0.808	0.671	0.169	-0.759	0.553	0.223	-0.77	0.438	0.215	-0.762	0.298	0.174	-0.74	0.088	0.265
626	3.13	-0.99	1.041	0.388	NaN	NaN	NaN	-0.884	0.865	0.591	-0.913	0.68	0.619	-0.968	0.563	0.567	-1.016	0.459	0.565	-1.098	0.321	0.603	-1.131	0.126	0.524	-1.017	0.036	0.574	NaN	NaN	NaN	-0.849	0.859	0.189	-0.806	0.671	0.168	-0.757	0.553	0.222	-0.769	0.438	0.215	-0.761	0.298	0.173	-0.74	0.088	0.265
627	3.135	-0.987	1.042	0.387	NaN	NaN	NaN	-0.881	0.866	0.59	-0.91	0.681	0.618	-0.964	0.563	0.567	-1.013	0.46	0.565	-1.097	0.324	0.602	-1.13	0.127	0.524	-1.016	0.036	0.574	NaN	NaN	NaN	-0.845	0.858	0.188	-0.804	0.672	0.167	-0.756	0.553	0.221	-0.768	0.438	0.214	-0.759	0.297	0.172	-0.74	0.087	0.264
628	3.14	-0.984	1.043	0.386	NaN	NaN	NaN	-0.879	0.867	0.589	-0.907	0.681	0.618	-0.96	0.563	0.567	-1.01	0.46	0.565	-1.089	0.321	0.604	-1.13	0.13	0.524	-1.016	0.036	0.574	NaN	NaN	NaN	-0.843	0.858	0.187	-0.802	0.673	0.166	-0.755	0.553	0.22	-0.766	0.438	0.213	-0.758	0.297	0.172	-0.74	0.087	0.264
629	3.145	-0.981	1.043	0.384	NaN	NaN	NaN	-0.876	0.868	0.589	-0.904	0.682	0.617	-0.956	0.564	0.567	-1.006	0.461	0.565	-1.088	0.323	0.603	-1.128	0.131	0.524	-1.016	0.036	0.574	NaN	NaN	NaN	-0.84	0.858	0.186	-0.799	0.673	0.165	-0.754	0.553	0.219	-0.766	0.438	0.212	-0.758	0.297	0.172	-0.74	0.087	0.264
630	3.15	-0.979	1.044	0.383	NaN	NaN	NaN	-0.874	0.869	0.588	-0.901	0.683	0.616	-0.952	0.564	0.567	-1.002	0.462	0.566	-1.088	0.327	0.602	-1.127	0.132	0.524	-1.016	0.037	0.574	NaN	NaN	NaN	-0.837	0.858	0.186	-0.797	0.674	0.164	-0.753	0.553	0.219	-0.765	0.438	0.212	-0.757	0.297	0.171	-0.74	0.087	0.264
631	3.155	-0.976	1.045	0.382	NaN	NaN	NaN	-0.871	0.87	0.587	-0.898	0.684	0.616	-0.948	0.565	0.567	-0.998	0.462	0.566	-1.088	0.33	0.603	-1.126	0.134	0.525	-1.016	0.037	0.574	NaN	NaN	NaN	-0.834	0.858	0.185	-0.796	0.674	0.164	-0.752	0.553	0.218	-0.764	0.438	0.211	-0.756	0.297	0.171	-0.74	0.087	0.264
632	3.16	-0.974	1.045	0.381	NaN	NaN	NaN	-0.868	0.871	0.586	-0.895	0.684	0.616	-0.944	0.565	0.567	-0.994	0.462	0.567	-1.085	0.331	0.603	-1.124	0.135	0.525	-1.016	0.037	0.574	NaN	NaN	NaN	-0.831	0.859	0.184	-0.794	0.674	0.163	-0.751	0.553	0.218	-0.763	0.438	0.211	-0.756	0.297	0.171	-0.74	0.087	0.264
633	3.165	-0.971	1.046	0.38	NaN	NaN	NaN	-0.865	0.871	0.585	-0.892	0.685	0.616	-0.939	0.565	0.567	-0.989	0.462	0.568	-1.081	0.332	0.603	-1.121	0.135	0.526	-1.015	0.037	0.574	NaN	NaN	NaN	-0.828	0.859	0.184	-0.793	0.675	0.162	-0.75	0.553	0.217	-0.763	0.438	0.21	-0.755	0.297	0.17	-0.74	0.087	0.264
634	3.17	-0.969	1.047	0.378	NaN	NaN	NaN	-0.863	0.872	0.584	-0.888	0.686	0.616	-0.935	0.565	0.567	-0.985	0.463	0.568	-1.077	0.333	0.604	-1.119	0.137	0.527	-1.015	0.037	0.574	NaN	NaN	NaN	-0.825	0.86	0.183	-0.791	0.675	0.161	-0.749	0.554	0.217	-0.763	0.438	0.21	-0.755	0.297	0.17	-0.74	0.087	0.263
635	3.175	-0.966	1.047	0.377	NaN	NaN	NaN	-0.86	0.873	0.583	-0.885	0.687	0.615	-0.93	0.566	0.568	-0.98	0.464	0.569	-1.074	0.334	0.605	-1.12	0.141	0.527	-1.015	0.037	0.574	NaN	NaN	NaN	-0.822	0.86	0.183	-0.79	0.675	0.161	-0.749	0.554	0.216	-0.762	0.438	0.21	-0.755	0.297	0.17	-0.74	0.087	0.263
636	3.18	-0.963	1.048	0.376	NaN	NaN	NaN	-0.857	0.874	0.582	-0.881	0.688	0.615	-0.925	0.566	0.568	-0.975	0.464	0.571	-1.072	0.337	0.606	-1.118	0.142	0.527	-1.015	0.037	0.574	NaN	NaN	NaN	-0.82	0.861	0.182	-0.789	0.675	0.161	-0.748	0.554	0.216	-0.762	0.438	0.21	-0.755	0.297	0.17	-0.74	0.087	0.263
637	3.185	-0.961	1.048	0.375	NaN	NaN	NaN	-0.855	0.874	0.582	-0.878	0.688	0.615	-0.921	0.567	0.569	-0.971	0.464	0.571	-1.067	0.337	0.607	-1.116	0.144	0.528	-1.015	0.037	0.574	NaN	NaN	NaN	-0.817	0.862	0.181	-0.787	0.676	0.16	-0.748	0.554	0.216	-0.762	0.438	0.21	-0.756	0.296	0.17	-0.74	0.087	0.263
638	3.19	-0.958	1.049	0.373	NaN	NaN	NaN	-0.852	0.875	0.581	-0.874	0.689	0.615	-0.916	0.567	0.569	-0.967	0.465	0.572	-1.063	0.339	0.608	-1.114	0.145	0.529	-1.015	0.037	0.574	NaN	NaN	NaN	-0.814	0.862	0.181	-0.786	0.676	0.16	-0.747	0.554	0.215	-0.761	0.438	0.21	-0.756	0.296	0.17	-0.74	0.087	0.263
639	3.195	-0.956	1.05	0.372	NaN	NaN	NaN	-0.85	0.876	0.58	-0.87	0.69	0.615	-0.911	0.567	0.57	-0.962	0.465	0.572	-1.06	0.34	0.609	-1.112	0.147	0.53	-1.014	0.037	0.574	NaN	NaN	NaN	-0.811	0.863	0.18	-0.784	0.676	0.159	-0.746	0.554	0.215	-0.761	0.438	0.21	-0.756	0.296	0.17	-0.74	0.086	0.263
640	3.2	-0.953	1.05	0.371	NaN	NaN	NaN	-0.847	0.877	0.58	-0.865	0.69	0.615	-0.906	0.568	0.57	-0.956	0.465	0.573	-1.056	0.342	0.609	-1.109	0.149	0.531	-1.014	0.038	0.573	NaN	NaN	NaN	-0.809	0.863	0.18	-0.783	0.676	0.159	-0.745	0.554	0.215	-0.761	0.438	0.21	-0.756	0.296	0.169	-0.74	0.086	0.263
641	3.205	-0.951	1.051	0.37	NaN	NaN	NaN	-0.845	0.878	0.579	-0.861	0.691	0.615	-0.901	0.568	0.571	-0.952	0.466	0.574	-1.051	0.343	0.61	-1.105	0.148	0.532	-1.013	0.038	0.573	NaN	NaN	NaN	-0.806	0.863	0.179	-0.782	0.676	0.159	-0.744	0.553	0.215	-0.76	0.438	0.21	-0.756	0.296	0.169	-0.74	0.086	0.263
642	3.21	-0.949	1.051	0.368	NaN	NaN	NaN	-0.842	0.879	0.578	-0.857	0.692	0.615	-0.895	0.568	0.572	-0.948	0.467	0.575	-1.046	0.344	0.61	-1.106	0.154	0.532	-1.013	0.038	0.573	NaN	NaN	NaN	-0.804	0.863	0.178	-0.78	0.677	0.159	-0.743	0.553	0.214	-0.76	0.438	0.209	-0.756	0.296	0.169	-0.74	0.086	0.263
643	3.215	-0.946	1.052	0.367	NaN	NaN	NaN	-0.84	0.88	0.578	-0.853	0.692	0.616	-0.889	0.567	0.572	-0.942	0.467	0.576	-1.04	0.343	0.612	-1.105	0.156	0.532	-1.012	0.038	0.573	NaN	NaN	NaN	-0.802	0.864	0.177	-0.779	0.677	0.158	-0.742	0.553	0.214	-0.76	0.438	0.209	-0.756	0.296	0.169	-0.74	0.086	0.263
644	3.22	-0.944	1.052	0.366	NaN	NaN	NaN	-0.838	0.881	0.577	-0.848	0.693	0.616	-0.884	0.568	0.573	-0.936	0.467	0.577	-1.033	0.342	0.615	-1.103	0.158	0.533	-1.012	0.039	0.573	NaN	NaN	NaN	-0.8	0.864	0.176	-0.777	0.677	0.158	-0.74	0.553	0.214	-0.759	0.438	0.209	-0.755	0.296	0.168	-0.74	0.086	0.263
645	3.225	-0.942	1.053	0.365	NaN	NaN	NaN	-0.835	0.882	0.577	-0.844	0.693	0.616	-0.876	0.566	0.573	-0.931	0.467	0.578	-1.032	0.346	0.614	-1.1	0.16	0.533	-1.011	0.04	0.574	NaN	NaN	NaN	-0.797	0.863	0.176	-0.776	0.678	0.158	-0.74	0.553	0.213	-0.759	0.438	0.209	-0.755	0.296	0.168	-0.74	0.086	0.263
646	3.23	-0.939	1.053	0.364	NaN	NaN	NaN	-0.833	0.882	0.576	-0.839	0.694	0.616	-0.872	0.567	0.574	-0.925	0.466	0.579	-1.028	0.348	0.614	-1.097	0.163	0.534	-1.011	0.041	0.574	NaN	NaN	NaN	-0.795	0.863	0.175	-0.774	0.678	0.157	-0.739	0.553	0.213	-0.759	0.438	0.208	-0.754	0.296	0.168	-0.74	0.086	0.263
647	3.235	-0.937	1.054	0.363	NaN	NaN	NaN	-0.83	0.884	0.576	-0.834	0.694	0.617	-0.869	0.569	0.576	-0.921	0.468	0.58	-1.025	0.35	0.615	-1.096	0.166	0.534	-1.011	0.042	0.575	NaN	NaN	NaN	-0.793	0.864	0.174	-0.773	0.678	0.157	-0.738	0.553	0.212	-0.758	0.438	0.208	-0.754	0.296	0.168	-0.74	0.086	0.263
648	3.24	-0.935	1.055	0.361	NaN	NaN	NaN	-0.828	0.884	0.575	-0.829	0.695	0.617	-0.864	0.57	0.577	-0.917	0.47	0.582	-1.021	0.351	0.616	-1.093	0.168	0.535	-1.01	0.043	0.575	NaN	NaN	NaN	-0.791	0.864	0.174	-0.771	0.679	0.156	-0.738	0.554	0.212	-0.758	0.438	0.207	-0.754	0.296	0.168	-0.74	0.086	0.263
649	3.245	-0.933	1.055	0.36	NaN	NaN	NaN	-0.826	0.885	0.574	-0.825	0.695	0.617	-0.859	0.571	0.578	-0.911	0.47	0.583	-1.016	0.353	0.617	-1.089	0.17	0.536	-1.01	0.043	0.575	NaN	NaN	NaN	-0.788	0.864	0.173	-0.77	0.679	0.156	-0.737	0.554	0.212	-0.758	0.438	0.207	-0.754	0.296	0.168	-0.74	0.086	0.263
650	3.25	-0.931	1.056	0.359	NaN	NaN	NaN	-0.824	0.886	0.574	-0.82	0.696	0.617	-0.852	0.57	0.579	-0.905	0.47	0.584	-1.011	0.354	0.618	-1.086	0.171	0.536	-1.009	0.044	0.575	NaN	NaN	NaN	-0.787	0.864	0.172	-0.768	0.679	0.155	-0.737	0.554	0.212	-0.757	0.438	0.207	-0.754	0.296	0.168	-0.74	0.086	0.263
651	3.255	-0.929	1.056	0.358	NaN	NaN	NaN	-0.822	0.887	0.573	-0.815	0.696	0.618	-0.844	0.568	0.578	-0.9	0.471	0.585	-1.006	0.355	0.619	-1.083	0.174	0.536	-1.008	0.044	0.575	NaN	NaN	NaN	-0.785	0.864	0.171	-0.767	0.679	0.155	-0.737	0.554	0.211	-0.757	0.438	0.206	-0.754	0.296	0.168	-0.74	0.086	0.263
652	3.26	-0.926	1.057	0.357	NaN	NaN	NaN	-0.82	0.888	0.573	-0.81	0.697	0.618	-0.84	0.569	0.579	-0.895	0.471	0.586	-1.002	0.356	0.619	-1.081	0.177	0.537	-1.007	0.045	0.575	NaN	NaN	NaN	-0.782	0.864	0.171	-0.765	0.68	0.154	-0.736	0.554	0.211	-0.757	0.438	0.206	-0.754	0.296	0.167	-0.74	0.086	0.263
653	3.265	-0.924	1.057	0.356	NaN	NaN	NaN	-0.817	0.888	0.572	-0.805	0.698	0.619	-0.836	0.571	0.582	-0.888	0.47	0.586	-0.998	0.357	0.62	-1.078	0.179	0.537	-1.007	0.047	0.576	NaN	NaN	NaN	-0.78	0.865	0.171	-0.764	0.68	0.154	-0.736	0.555	0.21	-0.757	0.438	0.206	-0.754	0.296	0.167	-0.74	0.086	0.263
654	3.27	-0.922	1.057	0.355	NaN	NaN	NaN	-0.815	0.889	0.572	-0.801	0.698	0.619	-0.831	0.571	0.582	-0.884	0.471	0.587	-0.992	0.359	0.621	-1.076	0.181	0.538	-1.006	0.049	0.577	-0.691	0.891	0.209	-0.778	0.865	0.17	-0.763	0.68	0.154	-0.735	0.555	0.21	-0.757	0.438	0.206	-0.754	0.296	0.167	-0.74	0.086	0.263
655	3.275	-0.92	1.058	0.355	NaN	NaN	NaN	-0.813	0.89	0.572	-0.797	0.699	0.619	-0.824	0.571	0.583	-0.879	0.471	0.589	-0.988	0.36	0.622	-1.072	0.184	0.539	-1.005	0.05	0.577	-0.688	0.891	0.208	-0.776	0.865	0.169	-0.762	0.681	0.153	-0.735	0.555	0.21	-0.757	0.438	0.206	-0.754	0.296	0.167	-0.74	0.086	0.263
656	3.28	-0.918	1.058	0.354	NaN	NaN	NaN	-0.811	0.89	0.571	-0.792	0.699	0.619	-0.819	0.571	0.584	-0.873	0.471	0.589	-0.984	0.362	0.623	-1.069	0.187	0.539	-1.004	0.05	0.577	-0.686	0.891	0.207	-0.775	0.865	0.169	-0.761	0.681	0.153	-0.735	0.555	0.21	-0.757	0.438	0.206	-0.754	0.296	0.167	-0.74	0.086	0.263
657	3.285	-0.916	1.058	0.353	NaN	NaN	NaN	-0.809	0.89	0.571	-0.788	0.7	0.619	-0.812	0.57	0.584	-0.868	0.472	0.59	-0.98	0.364	0.624	-1.066	0.189	0.54	-1.002	0.052	0.577	-0.684	0.892	0.206	-0.772	0.865	0.169	-0.76	0.681	0.152	-0.734	0.555	0.209	-0.757	0.438	0.206	-0.754	0.296	0.167	-0.74	0.086	0.263
658	3.29	-0.914	1.058	0.352	NaN	NaN	NaN	-0.807	0.891	0.57	-0.784	0.701	0.62	-0.808	0.571	0.585	-0.862	0.473	0.591	-0.976	0.365	0.625	-1.063	0.191	0.541	-1.001	0.054	0.578	-0.682	0.892	0.205	-0.77	0.865	0.168	-0.759	0.682	0.152	-0.734	0.555	0.209	-0.757	0.438	0.206	-0.755	0.296	0.167	-0.741	0.086	0.262
659	3.295	-0.912	1.058	0.351	NaN	NaN	NaN	-0.804	0.891	0.57	-0.779	0.702	0.621	-0.804	0.572	0.586	-0.856	0.472	0.591	-0.971	0.366	0.625	-1.059	0.193	0.541	-1	0.056	0.578	NaN	NaN	NaN	-0.768	0.865	0.168	-0.759	0.682	0.151	-0.734	0.555	0.209	-0.758	0.438	0.205	-0.755	0.295	0.167	-0.741	0.086	0.262
660	3.3	-0.91	1.058	0.351	NaN	NaN	NaN	-0.802	0.892	0.569	-0.775	0.702	0.621	-0.797	0.57	0.586	-0.852	0.473	0.592	-0.966	0.367	0.625	-1.055	0.195	0.541	-0.998	0.057	0.578	-0.675	0.891	0.204	-0.767	0.865	0.167	-0.757	0.682	0.151	-0.734	0.555	0.208	-0.758	0.438	0.205	-0.755	0.295	0.167	-0.741	0.086	0.262
661	3.305	-0.908	1.059	0.35	NaN	NaN	NaN	-0.8	0.892	0.569	-0.772	0.703	0.621	-0.793	0.572	0.587	-0.848	0.474	0.594	-0.962	0.369	0.626	-1.052	0.197	0.542	-0.996	0.059	0.579	-0.673	0.891	0.203	-0.765	0.866	0.166	-0.756	0.683	0.15	-0.733	0.555	0.208	-0.758	0.438	0.205	-0.755	0.295	0.167	-0.741	0.086	0.262
662	3.31	-0.906	1.059	0.349	NaN	NaN	NaN	-0.798	0.893	0.569	-0.768	0.704	0.622	-0.79	0.573	0.589	-0.843	0.475	0.595	-0.958	0.371	0.626	-1.049	0.2	0.542	-0.995	0.061	0.58	-0.672	0.891	0.202	-0.763	0.866	0.166	-0.756	0.683	0.15	-0.733	0.555	0.207	-0.758	0.438	0.205	-0.755	0.295	0.167	-0.741	0.086	0.262
663	3.315	-0.904	1.059	0.349	NaN	NaN	NaN	-0.796	0.893	0.568	-0.764	0.704	0.622	-0.783	0.571	0.589	-0.837	0.476	0.596	-0.954	0.372	0.627	-1.046	0.203	0.543	-0.992	0.062	0.581	-0.669	0.892	0.201	-0.761	0.866	0.166	-0.756	0.684	0.149	-0.732	0.555	0.207	-0.758	0.439	0.205	-0.755	0.295	0.167	-0.741	0.086	0.262
664	3.32	-0.902	1.059	0.348	NaN	NaN	NaN	-0.793	0.893	0.568	-0.761	0.705	0.622	-0.778	0.572	0.589	-0.833	0.477	0.596	-0.95	0.374	0.628	-1.043	0.205	0.543	-0.989	0.063	0.581	-0.668	0.892	0.201	-0.759	0.866	0.165	-0.754	0.684	0.149	-0.732	0.555	0.207	-0.758	0.439	0.204	-0.755	0.295	0.166	-0.741	0.086	0.262
665	3.325	-0.9	1.059	0.348	NaN	NaN	NaN	-0.791	0.893	0.567	-0.757	0.706	0.623	-0.774	0.573	0.589	-0.828	0.477	0.597	-0.946	0.376	0.629	-1.039	0.206	0.544	-0.986	0.065	0.582	-0.666	0.892	0.2	-0.758	0.866	0.164	-0.753	0.684	0.148	-0.731	0.555	0.206	-0.758	0.439	0.204	-0.755	0.295	0.166	-0.741	0.086	0.262
666	3.33	-0.898	1.06	0.347	NaN	NaN	NaN	-0.789	0.893	0.567	-0.754	0.707	0.623	-0.771	0.575	0.591	-0.823	0.477	0.597	-0.942	0.378	0.629	-1.036	0.208	0.545	-0.983	0.067	0.583	-0.664	0.893	0.199	-0.757	0.866	0.164	-0.752	0.684	0.148	-0.731	0.555	0.206	-0.758	0.439	0.204	-0.755	0.295	0.166	-0.741	0.086	0.262
667	3.335	-0.896	1.06	0.346	NaN	NaN	NaN	-0.787	0.894	0.567	-0.75	0.708	0.623	-0.767	0.576	0.592	-0.818	0.477	0.598	-0.938	0.379	0.63	-1.031	0.209	0.545	-0.979	0.068	0.585	-0.662	0.893	0.199	-0.755	0.866	0.163	-0.75	0.684	0.147	-0.731	0.555	0.206	-0.757	0.439	0.204	-0.755	0.295	0.166	-0.741	0.086	0.262
668	3.34	-0.894	1.06	0.346	NaN	NaN	NaN	-0.785	0.894	0.566	-0.747	0.708	0.623	-0.761	0.574	0.591	-0.815	0.479	0.599	-0.934	0.38	0.63	-1.027	0.21	0.545	-0.975	0.069	0.586	-0.66	0.893	0.199	-0.752	0.866	0.163	-0.749	0.684	0.147	-0.73	0.555	0.205	-0.757	0.439	0.204	-0.755	0.295	0.166	-0.741	0.086	0.262
669	3.345	-0.893	1.06	0.345	NaN	NaN	NaN	-0.782	0.894	0.566	-0.743	0.709	0.623	-0.757	0.575	0.592	-0.811	0.48	0.6	-0.93	0.382	0.63	-1.023	0.211	0.546	-0.971	0.069	0.588	-0.658	0.893	0.198	-0.75	0.866	0.163	-0.747	0.685	0.147	-0.73	0.555	0.205	-0.757	0.439	0.204	-0.755	0.295	0.166	-0.741	0.086	0.262
670	3.35	-0.891	1.06	0.345	NaN	NaN	NaN	-0.78	0.895	0.565	-0.74	0.71	0.623	-0.753	0.575	0.592	-0.807	0.482	0.601	-0.926	0.383	0.63	-1.019	0.212	0.546	-0.967	0.071	0.59	-0.656	0.893	0.198	-0.749	0.866	0.162	-0.746	0.685	0.147	-0.729	0.555	0.205	-0.756	0.439	0.203	-0.755	0.295	0.165	-0.741	0.086	0.262
671	3.355	-0.889	1.061	0.344	NaN	NaN	NaN	-0.778	0.895	0.565	-0.737	0.71	0.624	-0.749	0.577	0.593	-0.803	0.483	0.602	-0.922	0.384	0.631	-1.015	0.213	0.547	-0.962	0.072	0.593	-0.654	0.894	0.198	-0.747	0.866	0.161	-0.745	0.685	0.147	-0.728	0.555	0.204	-0.756	0.439	0.203	-0.755	0.295	0.165	-0.741	0.086	0.262
672	3.36	-0.887	1.061	0.344	NaN	NaN	NaN	-0.776	0.895	0.565	-0.734	0.711	0.624	-0.746	0.578	0.594	-0.798	0.483	0.602	-0.918	0.385	0.631	-1.011	0.212	0.548	-0.956	0.073	0.596	-0.653	0.894	0.198	-0.746	0.867	0.161	-0.744	0.685	0.146	-0.728	0.555	0.204	-0.756	0.439	0.203	-0.755	0.295	0.165	-0.741	0.086	0.262
673	3.365	-0.885	1.061	0.343	NaN	NaN	NaN	-0.773	0.895	0.564	-0.731	0.712	0.624	-0.743	0.579	0.595	-0.793	0.483	0.602	-0.914	0.386	0.631	-1.005	0.211	0.549	-0.95	0.074	0.598	-0.651	0.894	0.198	-0.744	0.867	0.161	-0.743	0.685	0.146	-0.728	0.555	0.204	-0.756	0.439	0.203	-0.755	0.295	0.165	-0.741	0.086	0.262
674	3.37	-0.884	1.061	0.343	NaN	NaN	NaN	-0.771	0.896	0.564	-0.729	0.713	0.624	-0.739	0.579	0.595	-0.789	0.484	0.602	-0.91	0.386	0.631	-0.999	0.211	0.549	-0.944	0.075	0.602	-0.65	0.894	0.197	-0.742	0.866	0.16	-0.742	0.685	0.146	-0.727	0.555	0.204	-0.756	0.439	0.203	-0.755	0.295	0.165	-0.741	0.086	0.262
675	3.375	-0.882	1.061	0.342	NaN	NaN	NaN	-0.769	0.896	0.564	-0.726	0.714	0.624	-0.735	0.579	0.595	-0.786	0.485	0.603	-0.906	0.386	0.632	-0.993	0.21	0.55	-0.939	0.075	0.604	-0.648	0.894	0.197	-0.74	0.866	0.16	-0.741	0.686	0.146	-0.727	0.556	0.204	-0.756	0.439	0.203	-0.755	0.295	0.165	-0.741	0.086	0.262
676	3.38	-0.88	1.062	0.342	NaN	NaN	NaN	-0.767	0.897	0.563	-0.724	0.714	0.624	-0.731	0.579	0.595	-0.783	0.487	0.603	-0.902	0.386	0.632	-0.987	0.209	0.551	-0.932	0.076	0.607	-0.646	0.894	0.197	-0.739	0.866	0.16	-0.739	0.686	0.146	-0.726	0.556	0.203	-0.756	0.439	0.203	-0.755	0.295	0.165	-0.741	0.086	0.262
677	3.385	-0.878	1.062	0.341	NaN	NaN	NaN	-0.765	0.897	0.563	-0.721	0.715	0.624	-0.728	0.58	0.595	-0.779	0.487	0.604	-0.897	0.386	0.633	-0.982	0.208	0.552	-0.925	0.076	0.611	-0.645	0.894	0.197	-0.737	0.867	0.159	-0.738	0.686	0.145	-0.725	0.556	0.203	-0.756	0.439	0.203	-0.755	0.295	0.165	-0.741	0.086	0.262
678	3.39	-0.876	1.062	0.341	NaN	NaN	NaN	-0.763	0.898	0.563	-0.719	0.716	0.625	-0.726	0.582	0.595	-0.775	0.487	0.604	-0.893	0.385	0.634	-0.975	0.207	0.553	-0.918	0.077	0.614	-0.643	0.895	0.197	-0.736	0.867	0.159	-0.738	0.686	0.145	-0.725	0.556	0.203	-0.756	0.439	0.203	-0.755	0.295	0.165	-0.741	0.086	0.262
679	3.395	-0.874	1.062	0.341	NaN	NaN	NaN	-0.761	0.899	0.562	-0.717	0.717	0.624	-0.723	0.582	0.596	-0.771	0.487	0.604	-0.889	0.384	0.634	-0.969	0.205	0.554	-0.911	0.077	0.617	-0.641	0.895	0.196	-0.735	0.867	0.158	-0.737	0.687	0.145	-0.725	0.556	0.203	-0.755	0.439	0.203	-0.755	0.295	0.165	-0.741	0.086	0.262
680	3.4	-0.873	1.062	0.34	NaN	NaN	NaN	-0.76	0.899	0.562	-0.715	0.718	0.624	-0.721	0.583	0.596	-0.768	0.488	0.605	-0.884	0.384	0.635	-0.963	0.203	0.555	-0.903	0.078	0.62	-0.639	0.895	0.196	-0.733	0.867	0.158	-0.736	0.687	0.145	-0.725	0.556	0.203	-0.755	0.439	0.203	-0.755	0.295	0.165	-0.741	0.086	0.262
681	3.405	-0.871	1.062	0.34	NaN	NaN	NaN	-0.757	0.9	0.562	-0.713	0.719	0.624	-0.718	0.584	0.596	-0.765	0.489	0.605	-0.88	0.383	0.635	-0.956	0.201	0.557	-0.895	0.078	0.624	-0.638	0.895	0.196	-0.73	0.866	0.159	-0.735	0.687	0.145	-0.724	0.556	0.203	-0.755	0.44	0.203	-0.755	0.295	0.165	-0.741	0.086	0.262
682	3.41	-0.869	1.063	0.339	NaN	NaN	NaN	-0.756	0.9	0.561	-0.71	0.719	0.624	-0.715	0.584	0.596	-0.762	0.489	0.605	-0.875	0.381	0.636	-0.949	0.199	0.558	-0.887	0.077	0.627	-0.636	0.895	0.196	-0.725	0.864	0.159	-0.734	0.687	0.145	-0.724	0.556	0.203	-0.755	0.44	0.203	-0.755	0.295	0.165	-0.741	0.086	0.263
683	3.415	-0.867	1.063	0.339	NaN	NaN	NaN	-0.754	0.901	0.561	-0.708	0.72	0.624	-0.712	0.584	0.595	-0.758	0.489	0.606	-0.87	0.381	0.636	-0.942	0.196	0.559	-0.878	0.077	0.629	-0.634	0.895	0.196	-0.723	0.864	0.159	-0.733	0.687	0.145	-0.723	0.556	0.203	-0.755	0.44	0.203	-0.755	0.295	0.165	-0.741	0.086	0.263
684	3.42	-0.866	1.063	0.339	NaN	NaN	NaN	-0.752	0.901	0.561	-0.706	0.72	0.624	-0.709	0.585	0.595	-0.754	0.489	0.606	-0.866	0.379	0.637	-0.934	0.193	0.56	-0.869	0.076	0.632	-0.632	0.896	0.195	-0.721	0.864	0.159	-0.731	0.687	0.145	-0.722	0.556	0.203	-0.755	0.44	0.203	-0.755	0.295	0.165	-0.741	0.086	0.263
685	3.425	-0.864	1.063	0.338	NaN	NaN	NaN	-0.751	0.902	0.561	-0.704	0.721	0.624	-0.707	0.586	0.595	-0.751	0.489	0.606	-0.861	0.378	0.637	-0.927	0.191	0.562	-0.86	0.075	0.635	-0.631	0.896	0.195	-0.72	0.864	0.159	-0.73	0.687	0.145	-0.721	0.556	0.203	-0.754	0.44	0.203	-0.754	0.295	0.166	-0.741	0.086	0.263
686	3.43	-0.862	1.063	0.338	NaN	NaN	NaN	-0.749	0.902	0.561	-0.702	0.721	0.624	-0.704	0.586	0.595	-0.748	0.49	0.606	-0.856	0.377	0.638	-0.919	0.189	0.563	-0.852	0.075	0.639	-0.629	0.896	0.195	-0.719	0.864	0.159	-0.729	0.687	0.145	-0.721	0.556	0.203	-0.753	0.44	0.203	-0.754	0.295	0.166	-0.741	0.086	0.263
687	3.435	-0.861	1.063	0.337	NaN	NaN	NaN	-0.747	0.903	0.561	-0.7	0.721	0.623	-0.702	0.586	0.595	-0.744	0.49	0.606	-0.851	0.376	0.638	-0.912	0.186	0.565	-0.842	0.074	0.641	-0.627	0.896	0.195	-0.718	0.864	0.158	-0.728	0.687	0.145	-0.72	0.556	0.203	-0.753	0.44	0.203	-0.754	0.295	0.166	-0.741	0.086	0.263
688	3.44	-0.859	1.063	0.337	NaN	NaN	NaN	-0.746	0.903	0.56	-0.698	0.722	0.623	-0.699	0.587	0.595	-0.741	0.49	0.606	-0.846	0.374	0.639	-0.904	0.183	0.567	-0.833	0.073	0.644	-0.626	0.897	0.194	-0.717	0.865	0.158	-0.726	0.687	0.145	-0.72	0.556	0.203	-0.752	0.44	0.203	-0.753	0.296	0.166	-0.741	0.086	0.263
689	3.445	-0.857	1.064	0.337	NaN	NaN	NaN	-0.744	0.903	0.56	-0.696	0.722	0.623	-0.697	0.588	0.595	-0.737	0.49	0.606	-0.841	0.373	0.64	-0.896	0.18	0.568	-0.823	0.072	0.647	-0.624	0.897	0.194	-0.716	0.866	0.158	-0.725	0.688	0.145	-0.719	0.556	0.203	-0.751	0.44	0.204	-0.753	0.296	0.166	-0.741	0.086	0.263
690	3.45	-0.856	1.064	0.337	NaN	NaN	NaN	-0.742	0.904	0.56	-0.694	0.722	0.623	-0.695	0.588	0.595	-0.734	0.49	0.606	-0.835	0.371	0.64	-0.887	0.177	0.57	-0.812	0.071	0.649	-0.622	0.897	0.194	-0.716	0.867	0.157	-0.724	0.688	0.145	-0.718	0.556	0.203	-0.751	0.44	0.204	-0.753	0.296	0.166	-0.741	0.086	0.263
691	3.455	-0.854	1.065	0.336	NaN	NaN	NaN	-0.741	0.905	0.56	-0.692	0.723	0.623	-0.693	0.589	0.595	-0.73	0.49	0.606	-0.83	0.37	0.64	-0.879	0.174	0.572	-0.801	0.069	0.651	-0.62	0.897	0.194	-0.715	0.867	0.157	-0.723	0.688	0.145	-0.717	0.556	0.203	-0.751	0.44	0.204	-0.753	0.296	0.166	-0.741	0.086	0.263
692	3.46	-0.852	1.064	0.336	NaN	NaN	NaN	-0.739	0.905	0.56	-0.69	0.724	0.623	-0.691	0.589	0.595	-0.726	0.489	0.606	-0.825	0.368	0.641	-0.869	0.17	0.573	-0.79	0.068	0.652	-0.618	0.897	0.194	-0.714	0.868	0.156	-0.722	0.688	0.145	-0.716	0.556	0.203	-0.75	0.44	0.204	-0.753	0.296	0.166	-0.741	0.086	0.263
693	3.465	-0.851	1.064	0.335	NaN	NaN	NaN	-0.738	0.905	0.56	-0.689	0.724	0.623	-0.688	0.589	0.594	-0.723	0.489	0.606	-0.819	0.366	0.642	-0.86	0.168	0.574	-0.779	0.066	0.654	-0.617	0.897	0.194	-0.712	0.868	0.157	-0.72	0.688	0.145	-0.715	0.556	0.204	-0.75	0.44	0.204	-0.753	0.296	0.166	-0.741	0.086	0.263
694	3.47	-0.849	1.064	0.335	NaN	NaN	NaN	-0.736	0.906	0.56	-0.686	0.724	0.623	-0.685	0.589	0.594	-0.72	0.489	0.606	-0.814	0.365	0.643	-0.851	0.166	0.576	-0.768	0.065	0.656	-0.615	0.897	0.194	-0.711	0.868	0.156	-0.719	0.688	0.145	-0.715	0.557	0.204	-0.749	0.44	0.204	-0.753	0.296	0.166	-0.741	0.086	0.263
695	3.475	-0.848	1.064	0.335	NaN	NaN	NaN	-0.735	0.906	0.56	-0.684	0.724	0.623	-0.683	0.589	0.593	-0.716	0.489	0.606	-0.809	0.363	0.644	-0.842	0.163	0.577	-0.757	0.064	0.657	-0.613	0.897	0.194	-0.709	0.868	0.156	-0.717	0.688	0.146	-0.714	0.557	0.204	-0.748	0.44	0.204	-0.752	0.296	0.166	-0.741	0.086	0.263
696	3.48	-0.846	1.064	0.335	NaN	NaN	NaN	-0.733	0.907	0.56	-0.682	0.725	0.623	-0.681	0.589	0.593	-0.712	0.488	0.605	-0.802	0.361	0.644	-0.832	0.16	0.578	-0.745	0.062	0.658	-0.611	0.897	0.194	-0.707	0.868	0.156	-0.716	0.688	0.146	-0.713	0.557	0.204	-0.747	0.44	0.204	-0.752	0.296	0.166	-0.741	0.086	0.263
697	3.485	-0.844	1.065	0.335	NaN	NaN	NaN	-0.732	0.907	0.56	-0.68	0.725	0.623	-0.679	0.59	0.593	-0.709	0.488	0.606	-0.797	0.359	0.644	-0.822	0.157	0.58	-0.733	0.06	0.659	-0.61	0.898	0.193	-0.706	0.868	0.157	-0.715	0.688	0.146	-0.712	0.557	0.204	-0.747	0.44	0.205	-0.751	0.297	0.166	-0.741	0.086	0.263
698	3.49	-0.843	1.065	0.335	NaN	NaN	NaN	-0.73	0.907	0.561	-0.678	0.725	0.623	-0.676	0.59	0.593	-0.705	0.488	0.605	-0.791	0.357	0.645	-0.812	0.154	0.582	-0.722	0.06	0.66	-0.608	0.898	0.194	-0.704	0.868	0.157	-0.714	0.689	0.146	-0.712	0.557	0.204	-0.747	0.441	0.205	-0.751	0.297	0.166	-0.741	0.086	0.263
699	3.495	-0.841	1.065	0.335	NaN	NaN	NaN	-0.729	0.907	0.561	-0.675	0.726	0.623	-0.674	0.59	0.592	-0.702	0.487	0.605	-0.785	0.356	0.645	-0.803	0.152	0.583	-0.711	0.059	0.662	-0.606	0.898	0.194	-0.702	0.868	0.157	-0.713	0.689	0.146	-0.711	0.557	0.204	-0.746	0.441	0.205	-0.75	0.297	0.167	-0.741	0.086	0.263
700	3.5	-0.839	1.065	0.335	NaN	NaN	NaN	-0.727	0.907	0.561	-0.673	0.726	0.623	-0.672	0.59	0.592	-0.698	0.487	0.606	-0.778	0.353	0.646	-0.794	0.149	0.585	-0.699	0.058	0.663	-0.604	0.898	0.194	-0.7	0.868	0.157	-0.712	0.689	0.146	-0.71	0.557	0.204	-0.746	0.441	0.205	-0.75	0.297	0.167	-0.741	0.086	0.263
701	3.505	-0.838	1.065	0.335	NaN	NaN	NaN	-0.725	0.908	0.561	-0.67	0.726	0.623	-0.669	0.59	0.592	-0.695	0.486	0.605	-0.772	0.351	0.647	-0.784	0.147	0.586	-0.686	0.056	0.663	-0.602	0.898	0.194	-0.699	0.867	0.157	-0.71	0.689	0.147	-0.709	0.557	0.204	-0.746	0.441	0.205	-0.75	0.297	0.167	-0.741	0.087	0.263
702	3.51	-0.836	1.065	0.335	NaN	NaN	NaN	-0.724	0.908	0.561	-0.668	0.726	0.622	-0.667	0.59	0.591	-0.691	0.486	0.605	-0.766	0.35	0.647	-0.773	0.145	0.586	-0.674	0.055	0.663	-0.601	0.898	0.194	-0.696	0.867	0.158	-0.709	0.688	0.147	-0.708	0.557	0.204	-0.745	0.441	0.205	-0.749	0.296	0.167	-0.741	0.086	0.263
703	3.515	-0.834	1.065	0.335	NaN	NaN	NaN	-0.722	0.908	0.561	-0.666	0.726	0.622	-0.664	0.59	0.591	-0.687	0.485	0.605	-0.759	0.348	0.648	-0.763	0.143	0.587	-0.662	0.054	0.664	-0.599	0.898	0.194	-0.695	0.867	0.158	-0.707	0.688	0.147	-0.707	0.557	0.204	-0.744	0.441	0.205	-0.748	0.296	0.167	-0.741	0.087	0.263
704	3.52	-0.833	1.065	0.335	NaN	NaN	NaN	-0.72	0.908	0.561	-0.663	0.726	0.622	-0.662	0.59	0.591	-0.683	0.484	0.605	-0.753	0.346	0.648	-0.752	0.14	0.588	-0.649	0.053	0.664	-0.597	0.898	0.194	-0.693	0.867	0.158	-0.706	0.688	0.147	-0.706	0.557	0.205	-0.743	0.441	0.205	-0.748	0.296	0.167	-0.741	0.087	0.263
705	3.525	-0.831	1.065	0.335	NaN	NaN	NaN	-0.718	0.908	0.562	-0.661	0.726	0.622	-0.66	0.59	0.591	-0.68	0.484	0.605	-0.746	0.344	0.648	-0.742	0.138	0.589	-0.637	0.053	0.664	-0.595	0.898	0.195	-0.691	0.867	0.159	-0.705	0.689	0.147	-0.706	0.557	0.205	-0.742	0.441	0.205	-0.747	0.295	0.168	-0.741	0.087	0.263
706	3.53	-0.829	1.065	0.335	NaN	NaN	NaN	-0.716	0.908	0.562	-0.658	0.726	0.622	-0.658	0.59	0.591	-0.676	0.484	0.605	-0.739	0.342	0.649	-0.732	0.137	0.589	-0.625	0.052	0.664	-0.594	0.897	0.195	-0.689	0.867	0.159	-0.704	0.689	0.147	-0.705	0.557	0.205	-0.742	0.441	0.206	-0.747	0.296	0.168	-0.741	0.087	0.264
707	3.535	-0.828	1.065	0.335	NaN	NaN	NaN	-0.714	0.908	0.562	-0.656	0.726	0.622	-0.655	0.59	0.59	-0.672	0.484	0.605	-0.733	0.34	0.649	-0.722	0.136	0.59	-0.613	0.051	0.663	-0.592	0.897	0.195	-0.688	0.867	0.159	-0.703	0.688	0.147	-0.704	0.557	0.205	-0.741	0.441	0.206	-0.747	0.296	0.168	-0.741	0.087	0.264
708	3.54	-0.826	1.065	0.335	NaN	NaN	NaN	-0.713	0.908	0.562	-0.653	0.726	0.622	-0.653	0.59	0.59	-0.669	0.484	0.605	-0.727	0.339	0.649	-0.712	0.134	0.591	-0.6	0.051	0.663	-0.591	0.897	0.195	-0.686	0.867	0.159	-0.701	0.688	0.148	-0.703	0.557	0.205	-0.74	0.441	0.207	-0.747	0.297	0.168	-0.741	0.087	0.264
709	3.545	-0.824	1.065	0.336	NaN	NaN	NaN	-0.711	0.907	0.562	-0.651	0.726	0.622	-0.65	0.59	0.59	-0.666	0.483	0.605	-0.72	0.338	0.65	-0.702	0.132	0.591	-0.588	0.051	0.663	-0.589	0.897	0.196	-0.685	0.867	0.16	-0.699	0.688	0.148	-0.701	0.557	0.206	-0.739	0.441	0.207	-0.747	0.298	0.168	-0.741	0.087	0.264
710	3.55	-0.822	1.065	0.336	NaN	NaN	NaN	-0.708	0.907	0.562	-0.648	0.726	0.622	-0.648	0.589	0.591	-0.662	0.482	0.604	-0.713	0.335	0.649	-0.691	0.131	0.591	-0.576	0.051	0.663	-0.588	0.897	0.196	-0.684	0.867	0.16	-0.698	0.688	0.148	-0.7	0.556	0.206	-0.739	0.441	0.207	-0.747	0.298	0.168	-0.741	0.087	0.264
711	3.555	-0.821	1.065	0.336	NaN	NaN	NaN	-0.707	0.907	0.563	-0.646	0.726	0.623	-0.645	0.588	0.591	-0.658	0.482	0.604	-0.706	0.334	0.649	-0.681	0.129	0.592	-0.564	0.051	0.662	-0.586	0.896	0.196	-0.682	0.867	0.16	-0.697	0.688	0.148	-0.699	0.556	0.206	-0.738	0.441	0.207	-0.747	0.298	0.168	-0.741	0.087	0.264
712	3.56	-0.819	1.064	0.337	NaN	NaN	NaN	-0.705	0.906	0.563	-0.643	0.726	0.623	-0.642	0.588	0.59	-0.654	0.481	0.604	-0.7	0.333	0.65	-0.671	0.128	0.592	-0.553	0.051	0.661	-0.584	0.896	0.197	-0.681	0.867	0.16	-0.696	0.688	0.148	-0.699	0.556	0.206	-0.738	0.442	0.207	-0.746	0.298	0.168	-0.741	0.087	0.264
713	3.565	-0.817	1.064	0.337	NaN	NaN	NaN	-0.703	0.906	0.563	-0.641	0.725	0.623	-0.64	0.588	0.59	-0.65	0.48	0.604	-0.694	0.332	0.65	-0.661	0.128	0.592	-0.542	0.051	0.661	-0.583	0.896	0.197	-0.68	0.867	0.16	-0.694	0.688	0.148	-0.698	0.557	0.206	-0.737	0.442	0.207	-0.745	0.298	0.169	-0.741	0.087	0.264
714	3.57	-0.815	1.064	0.338	NaN	NaN	NaN	-0.701	0.905	0.563	-0.638	0.725	0.623	-0.637	0.588	0.59	-0.646	0.48	0.603	-0.687	0.33	0.65	-0.651	0.127	0.593	-0.53	0.052	0.661	-0.581	0.896	0.197	-0.678	0.867	0.16	-0.692	0.688	0.149	-0.696	0.557	0.207	-0.736	0.441	0.207	-0.745	0.298	0.169	-0.741	0.087	0.264
715	3.575	-0.814	1.064	0.338	NaN	NaN	NaN	-0.699	0.905	0.564	-0.636	0.724	0.623	-0.635	0.587	0.59	-0.643	0.48	0.603	-0.681	0.329	0.65	-0.642	0.126	0.593	-0.519	0.052	0.66	-0.579	0.896	0.198	-0.677	0.867	0.161	-0.691	0.688	0.149	-0.695	0.556	0.207	-0.735	0.441	0.207	-0.744	0.298	0.169	-0.741	0.087	0.264
716	3.58	-0.812	1.064	0.339	NaN	NaN	NaN	-0.698	0.905	0.564	-0.634	0.724	0.623	-0.632	0.587	0.589	-0.639	0.479	0.602	-0.676	0.328	0.649	-0.633	0.126	0.593	-0.508	0.052	0.66	-0.578	0.896	0.198	-0.675	0.866	0.161	-0.689	0.688	0.149	-0.694	0.556	0.207	-0.733	0.441	0.208	-0.743	0.298	0.169	-0.741	0.087	0.264
717	3.585	-0.81	1.064	0.339	NaN	NaN	NaN	-0.696	0.904	0.564	-0.631	0.724	0.623	-0.63	0.586	0.589	-0.635	0.478	0.602	-0.669	0.327	0.649	-0.623	0.125	0.593	-0.497	0.052	0.659	-0.576	0.896	0.198	-0.673	0.866	0.161	-0.688	0.688	0.149	-0.693	0.556	0.207	-0.732	0.441	0.208	-0.742	0.297	0.169	-0.741	0.087	0.264
718	3.59	-0.808	1.064	0.34	NaN	NaN	NaN	-0.694	0.904	0.564	-0.629	0.723	0.623	-0.626	0.585	0.588	-0.631	0.478	0.601	-0.663	0.325	0.649	-0.613	0.124	0.593	-0.486	0.053	0.658	-0.575	0.895	0.199	-0.671	0.866	0.162	-0.687	0.688	0.149	-0.691	0.556	0.207	-0.732	0.441	0.208	-0.741	0.297	0.169	-0.741	0.087	0.264
719	3.595	-0.807	1.064	0.34	NaN	NaN	NaN	-0.692	0.903	0.565	-0.627	0.722	0.623	-0.624	0.584	0.588	-0.627	0.477	0.6	-0.657	0.325	0.648	-0.604	0.124	0.593	-0.476	0.053	0.657	-0.573	0.895	0.2	-0.669	0.865	0.162	-0.685	0.688	0.15	-0.69	0.556	0.207	-0.731	0.441	0.208	-0.741	0.297	0.169	-0.741	0.087	0.265
720	3.6	-0.805	1.064	0.341	NaN	NaN	NaN	-0.69	0.903	0.565	-0.625	0.721	0.623	-0.622	0.584	0.587	-0.623	0.476	0.599	-0.651	0.324	0.648	-0.595	0.124	0.594	-0.467	0.054	0.657	-0.572	0.895	0.2	-0.667	0.865	0.163	-0.684	0.688	0.15	-0.689	0.556	0.207	-0.73	0.442	0.208	-0.74	0.297	0.169	-0.741	0.087	0.265
721	3.605	-0.803	1.063	0.341	NaN	NaN	NaN	-0.689	0.903	0.566	-0.622	0.721	0.624	-0.618	0.583	0.586	-0.619	0.476	0.598	-0.645	0.323	0.647	-0.586	0.124	0.594	-0.457	0.055	0.657	-0.57	0.894	0.2	-0.666	0.865	0.163	-0.682	0.688	0.15	-0.687	0.555	0.208	-0.729	0.442	0.208	-0.739	0.296	0.169	-0.741	0.087	0.265
722	3.61	-0.801	1.063	0.342	NaN	NaN	NaN	-0.687	0.902	0.566	-0.62	0.72	0.624	-0.616	0.583	0.586	-0.615	0.475	0.597	-0.639	0.322	0.647	-0.577	0.123	0.593	-0.447	0.055	0.656	-0.569	0.894	0.201	-0.665	0.865	0.163	-0.68	0.688	0.15	-0.686	0.555	0.208	-0.727	0.441	0.208	-0.738	0.297	0.169	-0.741	0.087	0.265
723	3.615	-0.799	1.063	0.343	NaN	NaN	NaN	-0.685	0.902	0.566	-0.618	0.719	0.624	-0.614	0.582	0.586	-0.612	0.475	0.597	-0.634	0.321	0.646	-0.569	0.123	0.593	-0.437	0.055	0.656	-0.567	0.894	0.201	-0.664	0.865	0.164	-0.679	0.688	0.15	-0.684	0.555	0.208	-0.726	0.441	0.208	-0.738	0.298	0.17	-0.741	0.087	0.265
724	3.62	-0.797	1.062	0.344	NaN	NaN	NaN	-0.683	0.901	0.566	-0.616	0.718	0.624	-0.611	0.581	0.585	-0.609	0.474	0.596	-0.629	0.321	0.645	-0.561	0.124	0.593	-0.428	0.056	0.655	-0.566	0.894	0.201	-0.663	0.866	0.164	-0.677	0.688	0.15	-0.683	0.556	0.208	-0.724	0.441	0.209	-0.738	0.298	0.17	-0.741	0.087	0.265
725	3.625	-0.795	1.062	0.345	NaN	NaN	NaN	-0.681	0.9	0.567	-0.613	0.717	0.623	-0.608	0.58	0.585	-0.605	0.473	0.595	-0.623	0.32	0.645	-0.552	0.123	0.593	-0.419	0.057	0.654	-0.564	0.894	0.202	-0.661	0.866	0.164	-0.675	0.688	0.151	-0.682	0.555	0.208	-0.723	0.441	0.209	-0.737	0.297	0.17	-0.741	0.087	0.265
726	3.63	-0.793	1.062	0.345	NaN	NaN	NaN	-0.678	0.899	0.567	-0.61	0.716	0.624	-0.605	0.58	0.584	-0.601	0.472	0.595	-0.618	0.319	0.644	-0.544	0.123	0.592	-0.411	0.057	0.654	-0.562	0.893	0.202	-0.659	0.865	0.165	-0.673	0.688	0.151	-0.68	0.555	0.209	-0.723	0.441	0.209	-0.736	0.297	0.17	-0.741	0.087	0.265
727	3.635	-0.791	1.061	0.346	NaN	NaN	NaN	-0.677	0.899	0.568	-0.608	0.716	0.623	-0.602	0.579	0.583	-0.598	0.472	0.594	-0.612	0.317	0.643	-0.537	0.123	0.591	-0.403	0.058	0.653	-0.561	0.893	0.203	-0.657	0.865	0.166	-0.672	0.688	0.151	-0.678	0.555	0.209	-0.722	0.441	0.209	-0.735	0.297	0.17	-0.741	0.087	0.265
728	3.64	-0.789	1.061	0.347	NaN	NaN	NaN	-0.675	0.898	0.568	-0.606	0.715	0.623	-0.599	0.578	0.582	-0.594	0.472	0.593	-0.607	0.317	0.642	-0.529	0.123	0.591	-0.395	0.06	0.652	-0.559	0.893	0.203	-0.655	0.864	0.166	-0.67	0.688	0.152	-0.677	0.555	0.209	-0.72	0.441	0.209	-0.734	0.297	0.17	-0.741	0.087	0.265
729	3.645	-0.788	1.061	0.348	NaN	NaN	NaN	-0.673	0.897	0.569	-0.603	0.714	0.623	-0.597	0.578	0.582	-0.591	0.471	0.592	-0.603	0.316	0.642	-0.522	0.122	0.59	-0.387	0.06	0.652	-0.557	0.893	0.203	-0.653	0.864	0.167	-0.668	0.687	0.152	-0.676	0.555	0.209	-0.719	0.441	0.209	-0.733	0.297	0.171	-0.741	0.087	0.265
730	3.65	-0.786	1.06	0.349	NaN	NaN	NaN	-0.67	0.897	0.569	-0.601	0.713	0.623	-0.594	0.577	0.582	-0.587	0.469	0.591	-0.598	0.315	0.641	-0.515	0.123	0.59	-0.38	0.06	0.652	-0.556	0.893	0.203	-0.652	0.865	0.167	-0.667	0.687	0.152	-0.675	0.555	0.209	-0.717	0.441	0.21	-0.732	0.297	0.171	-0.741	0.087	0.265
731	3.655	-0.784	1.06	0.35	NaN	NaN	NaN	-0.668	0.897	0.57	-0.598	0.712	0.623	-0.591	0.576	0.581	-0.583	0.469	0.591	-0.593	0.314	0.64	-0.509	0.123	0.589	-0.373	0.06	0.65	-0.554	0.892	0.204	-0.651	0.865	0.167	-0.665	0.687	0.153	-0.673	0.554	0.209	-0.716	0.441	0.21	-0.731	0.297	0.171	-0.741	0.087	0.266
732	3.66	-0.781	1.059	0.351	NaN	NaN	NaN	-0.666	0.896	0.57	-0.595	0.711	0.623	-0.588	0.575	0.581	-0.579	0.467	0.59	-0.589	0.313	0.639	-0.503	0.122	0.588	-0.367	0.061	0.649	-0.552	0.892	0.204	-0.65	0.865	0.167	-0.663	0.687	0.153	-0.671	0.554	0.21	-0.715	0.441	0.21	-0.731	0.297	0.171	-0.741	0.087	0.266
733	3.665	-0.779	1.059	0.352	NaN	NaN	NaN	-0.664	0.895	0.571	-0.593	0.71	0.623	-0.586	0.575	0.581	-0.576	0.467	0.589	-0.584	0.312	0.638	-0.497	0.122	0.587	-0.361	0.061	0.648	-0.55	0.892	0.204	-0.648	0.865	0.168	-0.661	0.687	0.153	-0.67	0.554	0.21	-0.714	0.441	0.21	-0.73	0.297	0.171	-0.741	0.087	0.266
734	3.67	-0.778	1.059	0.353	NaN	NaN	NaN	-0.661	0.894	0.572	-0.59	0.709	0.623	-0.583	0.574	0.58	-0.573	0.467	0.588	-0.58	0.311	0.637	-0.491	0.122	0.585	-0.356	0.061	0.648	-0.549	0.892	0.205	-0.646	0.864	0.168	-0.659	0.687	0.153	-0.668	0.554	0.21	-0.713	0.441	0.21	-0.729	0.297	0.171	-0.741	0.087	0.266
735	3.675	-0.775	1.058	0.354	NaN	NaN	NaN	-0.658	0.893	0.572	-0.587	0.709	0.623	-0.58	0.573	0.579	-0.57	0.466	0.588	-0.575	0.31	0.636	-0.486	0.122	0.584	-0.35	0.06	0.647	-0.547	0.892	0.205	-0.644	0.864	0.169	-0.657	0.687	0.153	-0.667	0.554	0.21	-0.711	0.441	0.21	-0.728	0.297	0.171	-0.74	0.087	0.266
736	3.68	-0.773	1.057	0.355	NaN	NaN	NaN	-0.656	0.892	0.573	-0.585	0.708	0.623	-0.577	0.572	0.579	-0.566	0.465	0.587	-0.571	0.309	0.634	-0.482	0.122	0.583	-0.345	0.06	0.645	-0.545	0.892	0.205	-0.641	0.863	0.17	-0.655	0.686	0.154	-0.665	0.553	0.21	-0.709	0.44	0.211	-0.727	0.297	0.171	-0.74	0.087	0.266
737	3.685	-0.771	1.057	0.356	NaN	NaN	NaN	-0.654	0.892	0.573	-0.582	0.707	0.623	-0.573	0.572	0.579	-0.562	0.463	0.586	-0.568	0.308	0.633	-0.477	0.12	0.581	-0.341	0.06	0.644	-0.543	0.891	0.205	-0.639	0.863	0.17	-0.653	0.686	0.154	-0.663	0.553	0.211	-0.708	0.44	0.211	-0.726	0.298	0.171	-0.74	0.087	0.266
738	3.69	-0.769	1.056	0.357	NaN	NaN	NaN	-0.651	0.891	0.574	-0.579	0.706	0.623	-0.571	0.571	0.578	-0.559	0.463	0.586	-0.565	0.307	0.632	-0.472	0.119	0.58	-0.338	0.059	0.643	-0.541	0.891	0.205	-0.638	0.863	0.17	-0.65	0.686	0.154	-0.661	0.553	0.211	-0.707	0.441	0.211	-0.725	0.298	0.171	-0.74	0.088	0.266
739	3.695	-0.766	1.056	0.358	NaN	NaN	NaN	-0.648	0.89	0.575	-0.577	0.705	0.623	-0.567	0.57	0.578	-0.556	0.463	0.585	-0.561	0.306	0.631	-0.469	0.119	0.579	-0.334	0.058	0.641	-0.539	0.891	0.206	-0.636	0.863	0.171	-0.648	0.686	0.154	-0.66	0.553	0.211	-0.706	0.441	0.211	-0.724	0.298	0.171	-0.74	0.088	0.266
740	3.7	-0.764	1.055	0.359	NaN	NaN	NaN	-0.645	0.89	0.575	-0.574	0.704	0.623	-0.564	0.569	0.578	-0.553	0.462	0.585	-0.558	0.306	0.63	-0.466	0.118	0.577	-0.33	0.056	0.64	-0.537	0.891	0.206	-0.635	0.864	0.171	-0.646	0.686	0.154	-0.658	0.553	0.211	-0.704	0.441	0.212	-0.723	0.298	0.171	-0.74	0.088	0.266
741	3.705	-0.762	1.055	0.36	NaN	NaN	NaN	-0.643	0.888	0.576	-0.571	0.703	0.623	-0.561	0.569	0.578	-0.55	0.461	0.584	-0.555	0.304	0.629	-0.463	0.118	0.575	-0.327	0.055	0.638	-0.535	0.891	0.206	-0.633	0.863	0.171	-0.643	0.686	0.154	-0.656	0.553	0.211	-0.702	0.44	0.212	-0.723	0.298	0.172	-0.74	0.088	0.266
742	3.71	-0.759	1.054	0.361	NaN	NaN	NaN	-0.639	0.887	0.576	-0.569	0.702	0.623	-0.558	0.568	0.578	-0.546	0.46	0.583	-0.552	0.303	0.628	-0.461	0.117	0.574	-0.325	0.054	0.636	-0.533	0.891	0.207	-0.631	0.863	0.171	-0.641	0.686	0.155	-0.654	0.553	0.212	-0.701	0.44	0.212	-0.722	0.299	0.172	-0.74	0.088	0.266
743	3.715	-0.757	1.054	0.363	NaN	NaN	NaN	-0.636	0.887	0.577	-0.566	0.701	0.623	-0.555	0.567	0.578	-0.543	0.459	0.583	-0.55	0.302	0.627	-0.458	0.116	0.572	-0.323	0.052	0.635	-0.531	0.891	0.207	-0.628	0.863	0.172	-0.638	0.686	0.155	-0.653	0.552	0.212	-0.699	0.44	0.212	-0.721	0.299	0.172	-0.74	0.088	0.266
744	3.72	-0.755	1.054	0.364	NaN	NaN	NaN	-0.633	0.886	0.577	-0.563	0.699	0.623	-0.552	0.566	0.577	-0.541	0.459	0.582	-0.547	0.302	0.626	-0.456	0.115	0.57	-0.321	0.05	0.633	-0.529	0.891	0.207	-0.626	0.863	0.173	-0.636	0.685	0.155	-0.651	0.552	0.212	-0.698	0.441	0.212	-0.721	0.299	0.172	-0.74	0.088	0.266
745	3.725	-0.752	1.053	0.364	NaN	NaN	NaN	-0.63	0.885	0.577	-0.559	0.698	0.623	-0.548	0.565	0.577	-0.537	0.458	0.582	-0.545	0.301	0.625	-0.453	0.113	0.569	-0.319	0.048	0.63	-0.526	0.891	0.208	-0.623	0.862	0.173	-0.634	0.685	0.155	-0.649	0.552	0.212	-0.697	0.441	0.212	-0.72	0.299	0.172	-0.74	0.088	0.266
746	3.73	-0.75	1.052	0.366	NaN	NaN	NaN	-0.627	0.884	0.578	-0.556	0.697	0.623	-0.545	0.565	0.577	-0.534	0.456	0.581	-0.542	0.299	0.623	-0.451	0.112	0.567	-0.318	0.046	0.628	-0.524	0.891	0.208	-0.621	0.862	0.174	-0.632	0.685	0.155	-0.647	0.552	0.212	-0.696	0.441	0.213	-0.719	0.299	0.172	-0.74	0.088	0.266
747	3.735	-0.747	1.051	0.367	NaN	NaN	NaN	-0.622	0.882	0.578	-0.553	0.696	0.623	-0.541	0.564	0.576	-0.53	0.455	0.581	-0.54	0.298	0.622	-0.45	0.111	0.566	-0.317	0.043	0.626	-0.522	0.891	0.208	-0.618	0.862	0.174	-0.629	0.685	0.156	-0.646	0.551	0.213	-0.694	0.44	0.213	-0.718	0.299	0.172	-0.739	0.088	0.266
748	3.74	-0.744	1.051	0.369	NaN	NaN	NaN	-0.616	0.88	0.577	-0.55	0.695	0.623	-0.538	0.563	0.576	-0.528	0.455	0.58	-0.538	0.297	0.621	-0.449	0.11	0.564	-0.317	0.04	0.624	-0.52	0.891	0.209	-0.616	0.862	0.175	-0.627	0.684	0.156	-0.644	0.551	0.213	-0.692	0.44	0.213	-0.717	0.299	0.172	-0.739	0.089	0.266
749	3.745	-0.742	1.05	0.37	NaN	NaN	NaN	-0.613	0.879	0.577	-0.547	0.694	0.623	-0.535	0.562	0.576	-0.525	0.453	0.58	-0.536	0.296	0.62	-0.448	0.109	0.562	-0.316	0.037	0.621	-0.517	0.891	0.209	-0.614	0.862	0.175	-0.625	0.684	0.156	-0.642	0.551	0.213	-0.691	0.44	0.213	-0.716	0.299	0.172	-0.739	0.089	0.266
750	3.75	-0.74	1.049	0.371	NaN	NaN	NaN	-0.611	0.879	0.578	-0.544	0.693	0.624	-0.532	0.561	0.575	-0.522	0.451	0.579	-0.534	0.295	0.619	-0.448	0.107	0.56	-0.316	0.035	0.619	-0.515	0.891	0.21	-0.612	0.863	0.175	-0.623	0.684	0.156	-0.64	0.551	0.213	-0.69	0.441	0.213	-0.715	0.299	0.172	-0.739	0.089	0.266
751	3.755	-0.737	1.049	0.373	NaN	NaN	NaN	-0.608	0.878	0.579	-0.541	0.691	0.624	-0.529	0.56	0.575	-0.52	0.451	0.579	-0.532	0.294	0.618	-0.447	0.106	0.558	-0.315	0.032	0.616	-0.512	0.891	0.21	-0.61	0.863	0.175	-0.621	0.684	0.157	-0.639	0.551	0.214	-0.689	0.442	0.214	-0.714	0.3	0.172	-0.739	0.089	0.266
752	3.76	-0.734	1.048	0.374	NaN	NaN	NaN	-0.602	0.875	0.579	-0.538	0.69	0.624	-0.526	0.559	0.575	-0.517	0.45	0.578	-0.53	0.293	0.617	-0.447	0.105	0.556	-0.315	0.031	0.614	-0.51	0.891	0.211	-0.607	0.863	0.176	-0.619	0.683	0.157	-0.637	0.551	0.214	-0.688	0.442	0.214	-0.713	0.299	0.172	-0.739	0.089	0.266
753	3.765	-0.73	1.047	0.375	NaN	NaN	NaN	-0.598	0.874	0.579	-0.535	0.689	0.624	-0.523	0.558	0.575	-0.515	0.449	0.577	-0.529	0.292	0.616	-0.446	0.103	0.554	-0.315	0.03	0.612	-0.507	0.891	0.211	-0.604	0.862	0.177	-0.617	0.683	0.157	-0.635	0.55	0.214	-0.686	0.441	0.214	-0.712	0.299	0.172	-0.739	0.089	0.266
754	3.77	-0.728	1.046	0.377	NaN	NaN	NaN	-0.595	0.872	0.58	-0.532	0.687	0.624	-0.52	0.557	0.574	-0.513	0.448	0.577	-0.527	0.29	0.615	-0.445	0.102	0.553	-0.314	0.031	0.611	-0.505	0.891	0.211	-0.601	0.861	0.178	-0.615	0.683	0.158	-0.634	0.55	0.214	-0.684	0.44	0.214	-0.712	0.299	0.172	-0.739	0.089	0.267
755	3.775	-0.725	1.045	0.378	NaN	NaN	NaN	-0.591	0.871	0.58	-0.529	0.686	0.624	-0.518	0.555	0.574	-0.51	0.445	0.576	-0.525	0.288	0.614	-0.445	0.1	0.551	-0.314	0.032	0.61	-0.502	0.891	0.212	-0.598	0.861	0.178	-0.613	0.683	0.158	-0.632	0.55	0.215	-0.683	0.441	0.215	-0.711	0.3	0.172	-0.739	0.089	0.267
756	3.78	-0.722	1.045	0.379	NaN	NaN	NaN	-0.587	0.871	0.58	-0.527	0.684	0.624	-0.515	0.554	0.574	-0.507	0.444	0.576	-0.523	0.287	0.613	-0.444	0.099	0.549	-0.313	0.033	0.609	-0.499	0.891	0.212	-0.597	0.862	0.178	-0.611	0.683	0.158	-0.63	0.55	0.215	-0.682	0.441	0.215	-0.71	0.3	0.173	-0.739	0.089	0.267
757	3.785	-0.719	1.044	0.381	NaN	NaN	NaN	-0.584	0.871	0.581	-0.525	0.683	0.625	-0.512	0.552	0.573	-0.505	0.442	0.575	-0.522	0.286	0.613	-0.443	0.098	0.549	-0.312	0.034	0.608	-0.497	0.891	0.213	-0.594	0.862	0.179	-0.609	0.683	0.159	-0.628	0.55	0.215	-0.681	0.441	0.215	-0.71	0.3	0.173	-0.739	0.089	0.267
758	3.79	-0.716	1.042	0.382	NaN	NaN	NaN	-0.58	0.869	0.581	-0.523	0.681	0.625	-0.51	0.551	0.573	-0.503	0.441	0.575	-0.519	0.284	0.612	-0.443	0.097	0.547	-0.312	0.034	0.607	-0.494	0.891	0.213	-0.592	0.862	0.179	-0.606	0.682	0.159	-0.627	0.55	0.215	-0.68	0.442	0.216	-0.71	0.301	0.173	-0.739	0.089	0.267
759	3.795	-0.713	1.042	0.384	NaN	NaN	NaN	-0.576	0.867	0.581	-0.521	0.68	0.626	-0.507	0.549	0.572	-0.501	0.439	0.574	-0.518	0.282	0.612	-0.443	0.095	0.546	-0.312	0.034	0.607	-0.491	0.891	0.214	-0.589	0.862	0.18	-0.604	0.682	0.159	-0.625	0.55	0.216	-0.678	0.441	0.216	-0.709	0.301	0.173	-0.739	0.089	0.267
760	3.8	-0.71	1.041	0.385	NaN	NaN	NaN	-0.572	0.866	0.582	-0.519	0.679	0.626	-0.505	0.548	0.572	-0.499	0.438	0.574	-0.516	0.282	0.612	-0.443	0.094	0.545	-0.312	0.035	0.607	-0.488	0.891	0.214	-0.585	0.861	0.181	-0.602	0.682	0.16	-0.624	0.549	0.216	-0.677	0.441	0.217	-0.708	0.301	0.173	-0.739	0.089	0.267
761	3.805	-0.707	1.04	0.386	NaN	NaN	NaN	-0.568	0.865	0.583	-0.516	0.676	0.625	-0.503	0.546	0.571	-0.498	0.437	0.573	-0.515	0.28	0.612	-0.443	0.092	0.544	-0.312	0.034	0.608	-0.485	0.891	0.215	-0.582	0.86	0.182	-0.6	0.682	0.161	-0.622	0.549	0.217	-0.676	0.442	0.217	-0.708	0.301	0.174	-0.739	0.089	0.267
762	3.81	-0.704	1.039	0.388	NaN	NaN	NaN	-0.563	0.864	0.583	-0.514	0.674	0.625	-0.502	0.544	0.571	-0.495	0.435	0.573	-0.512	0.278	0.612	-0.442	0.09	0.544	-0.312	0.034	0.608	-0.482	0.891	0.215	-0.58	0.86	0.182	-0.597	0.681	0.161	-0.62	0.549	0.217	-0.675	0.442	0.217	-0.707	0.302	0.174	-0.738	0.09	0.267
763	3.815	-0.7	1.038	0.39	NaN	NaN	NaN	-0.559	0.863	0.584	-0.511	0.672	0.625	-0.5	0.542	0.57	-0.494	0.435	0.573	-0.51	0.277	0.612	-0.441	0.089	0.544	-0.312	0.034	0.609	-0.479	0.891	0.216	-0.577	0.861	0.183	-0.595	0.681	0.161	-0.618	0.549	0.217	-0.673	0.442	0.218	-0.707	0.302	0.174	-0.738	0.09	0.267
764	3.82	-0.697	1.037	0.392	NaN	NaN	NaN	-0.555	0.861	0.585	-0.509	0.671	0.624	-0.499	0.541	0.57	-0.494	0.434	0.573	-0.509	0.276	0.612	-0.44	0.089	0.544	-0.311	0.033	0.609	-0.476	0.891	0.216	-0.575	0.861	0.183	-0.593	0.681	0.162	-0.616	0.549	0.218	-0.671	0.442	0.218	-0.706	0.302	0.174	-0.738	0.09	0.267
765	3.825	-0.694	1.037	0.394	NaN	NaN	NaN	-0.551	0.86	0.586	-0.507	0.67	0.624	-0.498	0.54	0.569	-0.493	0.433	0.573	-0.508	0.275	0.612	-0.438	0.088	0.545	-0.311	0.033	0.609	-0.473	0.891	0.217	-0.572	0.86	0.184	-0.591	0.68	0.162	-0.614	0.548	0.219	-0.67	0.442	0.219	-0.705	0.303	0.174	-0.738	0.09	0.267
766	3.83	-0.691	1.036	0.395	NaN	NaN	NaN	-0.547	0.858	0.586	-0.505	0.67	0.624	-0.497	0.539	0.569	-0.492	0.433	0.574	-0.506	0.274	0.614	-0.438	0.087	0.545	-0.311	0.032	0.609	-0.47	0.891	0.218	-0.568	0.86	0.185	-0.588	0.68	0.163	-0.612	0.548	0.219	-0.668	0.442	0.219	-0.704	0.303	0.174	-0.738	0.09	0.267
767	3.835	-0.688	1.034	0.396	NaN	NaN	NaN	-0.542	0.857	0.586	-0.503	0.67	0.624	-0.497	0.538	0.569	-0.49	0.432	0.574	-0.504	0.274	0.614	-0.437	0.086	0.545	-0.311	0.032	0.609	-0.467	0.891	0.218	-0.565	0.86	0.186	-0.586	0.68	0.163	-0.61	0.548	0.219	-0.666	0.442	0.219	-0.703	0.304	0.175	-0.738	0.091	0.267
768	3.84	-0.685	1.034	0.398	NaN	NaN	NaN	-0.538	0.856	0.587	-0.501	0.668	0.624	-0.496	0.538	0.57	-0.489	0.432	0.575	-0.502	0.274	0.615	-0.437	0.085	0.545	-0.311	0.032	0.61	-0.464	0.891	0.219	-0.562	0.859	0.186	-0.584	0.68	0.164	-0.607	0.547	0.22	-0.664	0.442	0.22	-0.702	0.304	0.175	-0.738	0.091	0.266
769	3.845	-0.682	1.033	0.4	NaN	NaN	NaN	-0.533	0.855	0.588	-0.498	0.668	0.624	-0.494	0.539	0.57	-0.488	0.432	0.575	-0.5	0.274	0.616	-0.437	0.085	0.545	-0.311	0.032	0.61	-0.462	0.891	0.219	-0.56	0.86	0.186	-0.582	0.679	0.164	-0.605	0.547	0.22	-0.662	0.442	0.221	-0.701	0.304	0.175	-0.738	0.092	0.267
770	3.85	-0.679	1.033	0.401	NaN	NaN	NaN	-0.529	0.854	0.588	-0.496	0.668	0.624	-0.493	0.539	0.571	-0.487	0.433	0.576	-0.499	0.274	0.617	-0.437	0.085	0.545	-0.311	0.032	0.61	-0.459	0.891	0.22	-0.557	0.859	0.187	-0.579	0.679	0.165	-0.603	0.547	0.22	-0.66	0.443	0.221	-0.7	0.305	0.176	-0.738	0.092	0.267
771	3.855	-0.676	1.032	0.402	NaN	NaN	NaN	-0.525	0.854	0.589	-0.493	0.669	0.625	-0.491	0.54	0.572	-0.486	0.433	0.577	-0.498	0.274	0.618	-0.437	0.085	0.546	-0.311	0.032	0.61	-0.456	0.891	0.221	-0.555	0.859	0.188	-0.577	0.678	0.165	-0.6	0.547	0.221	-0.657	0.442	0.222	-0.698	0.305	0.176	-0.738	0.093	0.267
772	3.86	-0.674	1.032	0.402	NaN	NaN	NaN	-0.522	0.855	0.59	-0.49	0.669	0.625	-0.488	0.541	0.573	-0.485	0.433	0.577	-0.496	0.273	0.619	-0.437	0.085	0.546	-0.311	0.032	0.61	-0.447	0.893	0.219	-0.552	0.859	0.189	-0.575	0.678	0.166	-0.597	0.546	0.221	-0.654	0.442	0.222	-0.697	0.306	0.177	-0.738	0.093	0.267
773	3.865	NaN	NaN	NaN	NaN	NaN	NaN	-0.519	0.855	0.59	-0.486	0.67	0.626	-0.486	0.542	0.574	-0.484	0.434	0.578	-0.495	0.274	0.62	-0.437	0.085	0.546	-0.311	0.032	0.61	-0.437	0.895	0.217	-0.548	0.858	0.189	-0.573	0.678	0.167	-0.594	0.546	0.222	-0.652	0.443	0.223	-0.696	0.307	0.177	-0.737	0.094	0.267
774	3.87	-0.667	1.032	0.404	NaN	NaN	NaN	-0.516	0.855	0.591	-0.482	0.671	0.626	-0.483	0.542	0.574	-0.483	0.434	0.578	-0.494	0.274	0.621	-0.437	0.085	0.547	-0.311	0.032	0.61	-0.444	0.892	0.222	-0.544	0.857	0.19	-0.571	0.677	0.167	-0.591	0.545	0.222	-0.65	0.444	0.223	-0.694	0.307	0.177	-0.737	0.094	0.268
775	3.875	-0.665	1.032	0.404	NaN	NaN	NaN	-0.513	0.856	0.591	-0.479	0.672	0.627	-0.481	0.543	0.575	-0.482	0.434	0.578	-0.493	0.275	0.622	-0.437	0.085	0.547	-0.311	0.032	0.61	-0.444	0.891	0.224	-0.542	0.857	0.19	-0.569	0.677	0.168	-0.588	0.545	0.223	-0.646	0.443	0.223	-0.692	0.308	0.177	-0.736	0.095	0.268
776	3.88	-0.662	1.033	0.405	NaN	NaN	NaN	-0.51	0.857	0.592	-0.475	0.673	0.627	-0.479	0.543	0.576	-0.481	0.435	0.579	-0.492	0.276	0.623	-0.437	0.085	0.547	-0.311	0.032	0.61	-0.442	0.891	0.226	-0.54	0.857	0.19	-0.567	0.677	0.169	-0.585	0.544	0.223	-0.643	0.443	0.224	-0.69	0.308	0.178	-0.735	0.095	0.268
777	3.885	-0.659	1.033	0.406	NaN	NaN	NaN	-0.507	0.859	0.592	-0.471	0.674	0.628	-0.477	0.543	0.577	-0.481	0.435	0.579	-0.491	0.276	0.624	-0.437	0.086	0.548	-0.311	0.032	0.61	-0.439	0.891	0.227	-0.538	0.858	0.191	-0.565	0.676	0.169	-0.582	0.544	0.223	-0.639	0.442	0.224	-0.688	0.309	0.178	-0.735	0.096	0.268
778	3.89	-0.656	1.033	0.406	NaN	NaN	NaN	-0.506	0.86	0.593	-0.466	0.674	0.628	-0.476	0.543	0.577	-0.48	0.434	0.58	-0.491	0.276	0.624	-0.437	0.086	0.548	-0.311	0.032	0.61	-0.437	0.892	0.228	-0.537	0.858	0.191	-0.563	0.676	0.17	-0.578	0.543	0.224	-0.636	0.443	0.224	-0.686	0.309	0.178	-0.734	0.097	0.268
779	3.895	-0.654	1.034	0.407	NaN	NaN	NaN	-0.504	0.861	0.594	-0.462	0.675	0.628	-0.475	0.543	0.578	-0.479	0.434	0.58	-0.491	0.276	0.624	-0.438	0.086	0.548	-0.311	0.032	0.61	-0.434	0.892	0.229	-0.534	0.858	0.192	-0.561	0.676	0.17	-0.575	0.543	0.224	-0.633	0.443	0.224	-0.684	0.31	0.179	-0.733	0.098	0.268
780	3.9	-0.652	1.035	0.407	NaN	NaN	NaN	-0.502	0.862	0.595	-0.459	0.675	0.629	-0.474	0.543	0.578	-0.477	0.433	0.58	-0.491	0.276	0.625	-0.438	0.086	0.548	-0.311	0.032	0.61	-0.432	0.893	0.23	-0.531	0.858	0.193	-0.559	0.675	0.171	-0.572	0.542	0.224	-0.629	0.443	0.225	-0.682	0.311	0.179	-0.732	0.099	0.268
781	3.905	-0.649	1.035	0.408	NaN	NaN	NaN	-0.499	0.863	0.595	-0.456	0.676	0.629	-0.472	0.544	0.579	-0.476	0.432	0.58	-0.491	0.276	0.625	-0.438	0.086	0.548	-0.311	0.032	0.61	-0.43	0.893	0.231	-0.528	0.858	0.193	-0.557	0.675	0.172	-0.568	0.542	0.225	-0.626	0.443	0.224	-0.679	0.311	0.179	-0.732	0.1	0.269
782	3.91	-0.646	1.035	0.408	NaN	NaN	NaN	-0.498	0.864	0.596	-0.453	0.676	0.63	-0.472	0.544	0.579	-0.475	0.432	0.581	-0.492	0.276	0.625	-0.438	0.086	0.548	-0.311	0.032	0.61	-0.426	0.893	0.233	-0.525	0.858	0.194	-0.555	0.675	0.172	-0.565	0.542	0.225	-0.622	0.443	0.224	-0.677	0.312	0.179	-0.731	0.101	0.269
783	3.915	-0.644	1.036	0.409	NaN	NaN	NaN	-0.496	0.864	0.596	-0.451	0.677	0.63	-0.471	0.544	0.58	-0.475	0.432	0.581	-0.492	0.276	0.625	-0.438	0.086	0.548	-0.311	0.032	0.61	-0.424	0.894	0.234	-0.523	0.858	0.195	-0.553	0.675	0.173	-0.561	0.541	0.225	-0.618	0.443	0.224	-0.675	0.313	0.179	-0.73	0.103	0.269
784	3.92	-0.642	1.037	0.41	NaN	NaN	NaN	-0.494	0.865	0.597	-0.45	0.677	0.63	-0.471	0.545	0.58	-0.475	0.432	0.581	-0.492	0.276	0.625	-0.438	0.086	0.548	-0.311	0.032	0.61	-0.422	0.894	0.235	-0.52	0.858	0.196	-0.551	0.674	0.174	-0.557	0.54	0.225	-0.615	0.444	0.224	-0.672	0.314	0.179	-0.729	0.104	0.269
785	3.925	-0.639	1.037	0.411	NaN	NaN	NaN	-0.492	0.865	0.597	-0.448	0.677	0.631	-0.47	0.545	0.581	-0.476	0.433	0.582	-0.493	0.276	0.625	-0.438	0.086	0.549	-0.311	0.032	0.61	NaN	NaN	NaN	-0.517	0.859	0.197	-0.548	0.674	0.174	-0.554	0.54	0.224	-0.611	0.444	0.224	-0.67	0.315	0.179	-0.728	0.105	0.269
786	3.93	-0.637	1.037	0.412	NaN	NaN	NaN	-0.49	0.865	0.598	-0.447	0.677	0.631	-0.47	0.545	0.581	-0.478	0.434	0.583	-0.494	0.276	0.625	-0.439	0.085	0.549	-0.311	0.032	0.61	NaN	NaN	NaN	-0.514	0.859	0.198	-0.546	0.675	0.175	-0.55	0.54	0.224	-0.608	0.445	0.224	-0.667	0.316	0.179	-0.727	0.107	0.269
787	3.935	-0.635	1.038	0.413	NaN	NaN	NaN	-0.488	0.865	0.599	-0.447	0.676	0.632	-0.47	0.545	0.582	-0.477	0.433	0.583	-0.494	0.276	0.625	-0.439	0.085	0.549	-0.311	0.032	0.61	NaN	NaN	NaN	-0.512	0.859	0.199	-0.544	0.675	0.176	-0.546	0.541	0.224	-0.604	0.445	0.224	-0.665	0.317	0.179	-0.726	0.109	0.269
788	3.94	-0.632	1.038	0.414	NaN	NaN	NaN	-0.486	0.866	0.6	-0.447	0.676	0.633	-0.47	0.545	0.582	-0.476	0.432	0.584	-0.495	0.276	0.625	-0.439	0.085	0.549	-0.311	0.032	0.61	NaN	NaN	NaN	-0.509	0.859	0.2	-0.542	0.675	0.176	-0.543	0.541	0.224	-0.6	0.446	0.223	-0.662	0.318	0.179	-0.724	0.111	0.269
789	3.945	-0.629	1.039	0.415	NaN	NaN	NaN	-0.484	0.866	0.601	-0.447	0.675	0.634	-0.47	0.545	0.582	-0.476	0.432	0.584	-0.495	0.275	0.625	-0.439	0.085	0.549	-0.311	0.032	0.61	NaN	NaN	NaN	-0.507	0.86	0.201	-0.539	0.675	0.177	-0.539	0.541	0.224	-0.596	0.446	0.223	-0.659	0.319	0.178	-0.723	0.113	0.269
790	3.95	-0.627	1.039	0.416	NaN	NaN	NaN	-0.482	0.866	0.602	-0.448	0.675	0.635	-0.47	0.545	0.583	-0.476	0.432	0.584	-0.495	0.275	0.625	-0.439	0.085	0.549	-0.311	0.032	0.61	NaN	NaN	NaN	-0.505	0.86	0.202	-0.537	0.675	0.177	-0.535	0.541	0.224	-0.592	0.447	0.222	-0.657	0.321	0.178	-0.722	0.115	0.269
791	3.955	-0.625	1.039	0.418	NaN	NaN	NaN	-0.48	0.866	0.603	-0.448	0.675	0.636	-0.47	0.545	0.583	-0.478	0.434	0.585	-0.496	0.275	0.625	-0.439	0.085	0.55	-0.312	0.032	0.61	NaN	NaN	NaN	-0.503	0.861	0.203	-0.534	0.676	0.178	-0.532	0.542	0.223	-0.588	0.448	0.222	-0.654	0.323	0.178	-0.721	0.116	0.269
792	3.96	-0.623	1.039	0.419	NaN	NaN	NaN	-0.479	0.866	0.605	-0.448	0.675	0.637	-0.47	0.545	0.584	-0.479	0.435	0.586	-0.496	0.275	0.625	-0.439	0.085	0.55	-0.312	0.032	0.61	NaN	NaN	NaN	-0.501	0.861	0.204	-0.531	0.676	0.178	-0.528	0.542	0.223	-0.584	0.449	0.221	-0.651	0.324	0.177	-0.721	0.119	0.268
793	3.965	-0.621	1.04	0.42	NaN	NaN	NaN	-0.476	0.866	0.606	-0.449	0.675	0.638	-0.47	0.545	0.584	-0.477	0.434	0.586	-0.496	0.275	0.626	-0.44	0.085	0.55	-0.312	0.032	0.61	NaN	NaN	NaN	-0.499	0.862	0.205	-0.528	0.676	0.178	-0.524	0.542	0.222	-0.579	0.449	0.22	-0.648	0.326	0.177	-0.72	0.121	0.268
794	3.97	-0.618	1.04	0.421	NaN	NaN	NaN	-0.474	0.865	0.607	-0.45	0.675	0.639	-0.469	0.545	0.585	-0.477	0.433	0.586	-0.496	0.275	0.626	-0.44	0.085	0.55	-0.312	0.032	0.61	NaN	NaN	NaN	-0.497	0.862	0.206	-0.525	0.677	0.178	-0.519	0.543	0.221	-0.575	0.45	0.219	-0.645	0.327	0.176	-0.718	0.123	0.268
795	3.975	-0.616	1.04	0.423	NaN	NaN	NaN	-0.472	0.865	0.608	-0.45	0.675	0.64	-0.47	0.545	0.585	-0.477	0.433	0.587	-0.496	0.275	0.626	-0.44	0.085	0.55	-0.312	0.032	0.61	NaN	NaN	NaN	-0.495	0.863	0.207	-0.522	0.677	0.178	-0.514	0.542	0.221	-0.57	0.451	0.218	-0.642	0.329	0.175	-0.715	0.125	0.267
796	3.98	-0.614	1.041	0.424	NaN	NaN	NaN	-0.47	0.865	0.609	-0.451	0.675	0.641	-0.47	0.545	0.586	-0.478	0.433	0.587	-0.496	0.274	0.627	-0.44	0.084	0.55	-0.312	0.031	0.61	NaN	NaN	NaN	-0.494	0.863	0.208	-0.518	0.677	0.178	-0.511	0.543	0.219	-0.565	0.451	0.218	-0.638	0.33	0.174	-0.713	0.127	0.267
797	3.985	-0.612	1.041	0.425	NaN	NaN	NaN	-0.469	0.865	0.61	-0.451	0.675	0.642	-0.47	0.545	0.586	-0.478	0.433	0.587	-0.496	0.274	0.627	-0.44	0.084	0.55	-0.312	0.031	0.611	NaN	NaN	NaN	-0.493	0.864	0.209	-0.515	0.677	0.178	-0.507	0.543	0.218	-0.561	0.452	0.216	-0.634	0.332	0.173	-0.711	0.13	0.266
798	3.99	-0.61	1.041	0.426	NaN	NaN	NaN	-0.467	0.865	0.611	-0.451	0.675	0.643	-0.47	0.545	0.587	-0.478	0.433	0.588	-0.497	0.275	0.628	-0.441	0.084	0.55	-0.312	0.031	0.611	NaN	NaN	NaN	-0.491	0.864	0.21	-0.512	0.678	0.178	-0.502	0.543	0.218	-0.556	0.453	0.215	-0.63	0.333	0.172	-0.71	0.133	0.264
799	3.995	-0.608	1.042	0.428	NaN	NaN	NaN	-0.464	0.864	0.612	-0.452	0.674	0.643	-0.47	0.545	0.588	-0.478	0.433	0.588	-0.498	0.275	0.628	-0.441	0.084	0.55	-0.312	0.031	0.611	NaN	NaN	NaN	-0.49	0.864	0.211	-0.509	0.678	0.177	-0.496	0.543	0.216	-0.55	0.453	0.213	-0.625	0.334	0.171	-0.708	0.135	0.264
800	4	-0.606	1.042	0.429	NaN	NaN	NaN	-0.463	0.864	0.613	-0.452	0.674	0.645	-0.47	0.545	0.588	-0.479	0.433	0.589	-0.499	0.276	0.629	-0.441	0.084	0.55	-0.312	0.031	0.611	NaN	NaN	NaN	-0.489	0.864	0.212	-0.505	0.678	0.177	-0.492	0.543	0.215	-0.545	0.454	0.212	-0.621	0.336	0.169	-0.706	0.138	0.263
801	4.005	-0.604	1.042	0.43	-0.341	0.884	0.564	-0.461	0.864	0.614	-0.452	0.674	0.646	-0.469	0.545	0.589	-0.479	0.433	0.589	-0.499	0.275	0.629	-0.441	0.084	0.551	-0.312	0.031	0.611	-0.389	0.895	0.245	-0.487	0.865	0.212	-0.501	0.678	0.176	-0.487	0.544	0.214	-0.54	0.455	0.21	-0.617	0.337	0.168	-0.703	0.14	0.262
802	4.01	-0.602	1.042	0.431	-0.339	0.883	0.565	-0.459	0.864	0.615	-0.452	0.674	0.647	-0.469	0.545	0.59	-0.479	0.433	0.59	-0.499	0.275	0.629	-0.442	0.084	0.551	-0.312	0.03	0.611	-0.388	0.895	0.245	-0.486	0.865	0.213	-0.497	0.678	0.176	-0.482	0.544	0.212	-0.534	0.455	0.208	-0.612	0.339	0.167	-0.701	0.142	0.26
803	4.015	-0.6	1.042	0.432	-0.337	0.883	0.567	-0.459	0.864	0.616	-0.452	0.674	0.647	-0.468	0.545	0.59	-0.479	0.433	0.59	-0.499	0.275	0.629	-0.442	0.083	0.551	-0.312	0.03	0.611	NaN	NaN	NaN	-0.484	0.864	0.214	-0.493	0.679	0.175	-0.476	0.544	0.211	-0.529	0.456	0.207	-0.608	0.341	0.165	-0.698	0.145	0.259
804	4.02	-0.598	1.042	0.433	-0.335	0.883	0.568	-0.457	0.864	0.616	-0.452	0.674	0.648	-0.468	0.545	0.591	-0.478	0.433	0.591	-0.5	0.275	0.63	-0.442	0.083	0.551	-0.312	0.03	0.611	NaN	NaN	NaN	-0.483	0.864	0.215	-0.489	0.679	0.175	-0.471	0.545	0.21	-0.523	0.457	0.205	-0.604	0.343	0.164	-0.695	0.147	0.257
805	4.025	-0.597	1.043	0.434	-0.333	0.883	0.57	-0.456	0.864	0.617	-0.452	0.674	0.648	-0.468	0.545	0.592	-0.478	0.433	0.592	-0.5	0.275	0.63	-0.443	0.083	0.551	-0.312	0.03	0.611	NaN	NaN	NaN	-0.481	0.863	0.216	-0.485	0.679	0.174	-0.466	0.545	0.208	-0.518	0.458	0.203	-0.599	0.344	0.162	-0.692	0.151	0.256
806	4.03	-0.596	1.044	0.435	-0.331	0.882	0.57	-0.454	0.864	0.618	-0.451	0.674	0.649	-0.467	0.545	0.592	-0.478	0.433	0.592	-0.5	0.275	0.63	-0.443	0.082	0.552	-0.312	0.03	0.611	-0.385	0.894	0.251	-0.48	0.863	0.217	-0.481	0.68	0.173	-0.46	0.545	0.207	-0.512	0.459	0.201	-0.594	0.346	0.161	-0.689	0.154	0.254
807	4.035	-0.593	1.043	0.436	-0.329	0.882	0.571	-0.453	0.864	0.618	-0.45	0.674	0.65	-0.467	0.545	0.593	-0.478	0.433	0.593	-0.499	0.274	0.631	-0.443	0.082	0.552	-0.312	0.03	0.611	-0.381	0.894	0.251	-0.478	0.863	0.217	-0.477	0.68	0.172	-0.455	0.546	0.206	-0.506	0.46	0.2	-0.588	0.347	0.159	-0.686	0.156	0.253
808	4.04	-0.59	1.042	0.436	-0.328	0.881	0.572	-0.451	0.864	0.619	-0.449	0.674	0.651	-0.466	0.545	0.593	-0.479	0.434	0.594	-0.499	0.274	0.631	-0.443	0.082	0.552	-0.312	0.03	0.611	-0.38	0.894	0.251	-0.476	0.862	0.218	-0.472	0.681	0.172	-0.45	0.547	0.204	-0.501	0.461	0.198	-0.583	0.348	0.157	-0.683	0.159	0.251
809	4.045	-0.589	1.042	0.437	-0.327	0.881	0.573	-0.45	0.864	0.62	-0.448	0.674	0.652	-0.466	0.545	0.594	-0.479	0.434	0.594	-0.499	0.273	0.631	-0.443	0.082	0.552	-0.312	0.03	0.611	NaN	NaN	NaN	-0.474	0.862	0.218	-0.468	0.681	0.171	-0.444	0.547	0.203	-0.495	0.462	0.196	-0.578	0.35	0.156	-0.68	0.162	0.249
810	4.05	-0.587	1.042	0.438	-0.325	0.88	0.573	-0.449	0.864	0.621	-0.447	0.673	0.652	-0.465	0.545	0.594	-0.479	0.434	0.595	-0.499	0.273	0.631	-0.443	0.081	0.553	-0.312	0.029	0.611	NaN	NaN	NaN	-0.473	0.863	0.218	-0.465	0.682	0.17	-0.439	0.548	0.201	-0.489	0.463	0.194	-0.573	0.352	0.154	-0.677	0.165	0.247
811	4.055	-0.585	1.042	0.438	-0.323	0.88	0.574	-0.447	0.864	0.621	-0.446	0.673	0.653	-0.464	0.545	0.595	-0.478	0.434	0.595	-0.498	0.273	0.632	-0.443	0.081	0.553	-0.312	0.029	0.611	NaN	NaN	NaN	-0.47	0.863	0.219	-0.461	0.682	0.169	-0.435	0.549	0.2	-0.483	0.464	0.192	-0.567	0.354	0.152	-0.673	0.168	0.245
812	4.06	-0.583	1.042	0.439	-0.322	0.879	0.574	-0.446	0.864	0.622	-0.444	0.673	0.654	-0.463	0.545	0.596	-0.477	0.434	0.596	-0.498	0.273	0.632	-0.443	0.081	0.553	-0.312	0.029	0.611	-0.375	0.892	0.257	-0.467	0.862	0.22	-0.457	0.683	0.169	-0.429	0.549	0.199	-0.478	0.465	0.19	-0.562	0.356	0.15	-0.669	0.17	0.243
813	4.065	-0.581	1.042	0.44	-0.321	0.879	0.574	-0.444	0.864	0.622	-0.443	0.674	0.655	-0.462	0.545	0.597	-0.476	0.434	0.596	-0.498	0.273	0.632	-0.443	0.081	0.553	-0.312	0.029	0.611	-0.373	0.892	0.256	-0.466	0.862	0.221	-0.453	0.683	0.168	-0.424	0.55	0.198	-0.472	0.467	0.188	-0.557	0.358	0.148	-0.664	0.173	0.24
814	4.07	-0.58	1.042	0.44	-0.32	0.878	0.575	-0.442	0.864	0.623	-0.441	0.674	0.656	-0.462	0.545	0.597	-0.475	0.433	0.597	-0.497	0.273	0.633	-0.443	0.081	0.553	-0.312	0.029	0.611	-0.372	0.892	0.256	-0.463	0.861	0.221	-0.45	0.684	0.168	-0.42	0.551	0.197	-0.467	0.468	0.186	-0.552	0.36	0.146	-0.661	0.176	0.238
815	4.075	-0.578	1.042	0.441	-0.319	0.877	0.575	-0.44	0.864	0.623	-0.44	0.673	0.656	-0.461	0.545	0.598	-0.473	0.432	0.597	-0.497	0.273	0.633	-0.443	0.081	0.553	-0.312	0.029	0.611	NaN	NaN	NaN	-0.461	0.861	0.221	-0.447	0.684	0.168	-0.414	0.552	0.195	-0.461	0.47	0.184	-0.547	0.363	0.144	-0.657	0.18	0.236
816	4.08	-0.576	1.042	0.442	-0.318	0.877	0.575	-0.438	0.863	0.624	-0.438	0.673	0.656	-0.46	0.545	0.598	-0.473	0.432	0.597	-0.497	0.273	0.634	-0.443	0.081	0.553	-0.312	0.029	0.611	NaN	NaN	NaN	-0.459	0.861	0.221	-0.443	0.685	0.167	-0.409	0.552	0.194	-0.455	0.471	0.183	-0.541	0.365	0.143	-0.653	0.183	0.233
817	4.085	-0.574	1.042	0.442	-0.316	0.877	0.575	-0.436	0.863	0.625	-0.436	0.673	0.657	-0.459	0.545	0.598	-0.472	0.432	0.598	-0.497	0.273	0.634	-0.443	0.081	0.553	-0.312	0.029	0.611	NaN	NaN	NaN	-0.457	0.86	0.222	-0.44	0.686	0.167	-0.403	0.554	0.193	-0.449	0.473	0.181	-0.536	0.367	0.141	-0.648	0.185	0.231
818	4.09	-0.573	1.042	0.443	-0.314	0.876	0.576	-0.435	0.863	0.626	-0.434	0.673	0.657	-0.458	0.545	0.599	-0.472	0.431	0.598	-0.496	0.274	0.635	-0.443	0.081	0.553	-0.312	0.029	0.611	NaN	NaN	NaN	-0.455	0.861	0.222	-0.438	0.687	0.167	-0.398	0.555	0.192	-0.443	0.475	0.179	-0.53	0.369	0.139	-0.643	0.188	0.229
819	4.095	-0.571	1.042	0.443	-0.313	0.876	0.576	-0.433	0.863	0.627	-0.433	0.673	0.658	-0.457	0.545	0.599	-0.471	0.432	0.598	-0.496	0.273	0.635	-0.443	0.081	0.553	-0.312	0.029	0.611	NaN	NaN	NaN	-0.453	0.861	0.221	-0.435	0.688	0.166	-0.393	0.556	0.191	-0.437	0.476	0.177	-0.523	0.371	0.137	-0.638	0.191	0.227
820	4.1	-0.569	1.042	0.444	-0.312	0.875	0.576	-0.431	0.863	0.627	-0.431	0.673	0.658	-0.456	0.545	0.6	-0.472	0.432	0.599	-0.496	0.273	0.635	-0.443	0.081	0.553	-0.312	0.029	0.611	-0.359	0.891	0.257	-0.452	0.861	0.222	-0.431	0.687	0.166	-0.388	0.557	0.19	-0.431	0.478	0.176	-0.517	0.373	0.135	-0.633	0.194	0.225
821	4.105	-0.567	1.042	0.445	-0.31	0.875	0.576	-0.429	0.863	0.628	-0.429	0.673	0.658	-0.455	0.545	0.6	-0.472	0.433	0.599	-0.495	0.273	0.635	-0.443	0.081	0.553	-0.312	0.029	0.611	-0.36	0.891	0.258	-0.45	0.861	0.222	-0.427	0.688	0.165	-0.383	0.559	0.188	-0.425	0.48	0.174	-0.511	0.375	0.133	-0.627	0.197	0.222
822	4.11	-0.565	1.042	0.445	-0.308	0.875	0.577	-0.427	0.863	0.628	-0.427	0.673	0.658	-0.454	0.545	0.6	-0.472	0.433	0.6	-0.495	0.274	0.636	-0.443	0.081	0.553	-0.312	0.029	0.611	-0.362	0.89	0.259	-0.448	0.861	0.223	-0.425	0.689	0.166	-0.377	0.56	0.187	-0.419	0.482	0.172	-0.505	0.377	0.131	-0.622	0.199	0.22
823	4.115	-0.564	1.042	0.446	-0.307	0.875	0.577	-0.425	0.863	0.629	-0.425	0.673	0.658	-0.453	0.545	0.601	-0.47	0.433	0.6	-0.495	0.274	0.636	-0.443	0.081	0.554	-0.312	0.029	0.611	NaN	NaN	NaN	-0.447	0.862	0.223	-0.422	0.69	0.166	-0.371	0.562	0.186	-0.412	0.484	0.17	-0.498	0.379	0.129	-0.616	0.202	0.218
824	4.12	-0.562	1.042	0.446	-0.305	0.875	0.578	-0.424	0.863	0.629	-0.423	0.673	0.659	-0.452	0.545	0.601	-0.47	0.433	0.6	-0.494	0.274	0.636	-0.444	0.081	0.554	-0.312	0.029	0.611	NaN	NaN	NaN	-0.445	0.862	0.224	-0.418	0.691	0.165	-0.366	0.564	0.185	-0.406	0.485	0.169	-0.492	0.381	0.128	-0.611	0.205	0.217
825	4.125	-0.56	1.042	0.447	-0.303	0.874	0.579	-0.422	0.862	0.629	-0.422	0.673	0.659	-0.451	0.545	0.602	-0.469	0.433	0.601	-0.494	0.274	0.636	-0.444	0.081	0.554	-0.312	0.029	0.611	NaN	NaN	NaN	-0.443	0.862	0.224	-0.414	0.692	0.165	-0.361	0.565	0.184	-0.4	0.488	0.167	-0.485	0.383	0.126	-0.605	0.207	0.215
826	4.13	-0.559	1.042	0.447	-0.301	0.874	0.579	-0.42	0.862	0.63	-0.42	0.673	0.66	-0.45	0.545	0.602	-0.469	0.434	0.601	-0.494	0.274	0.637	-0.444	0.081	0.554	-0.312	0.029	0.611	NaN	NaN	NaN	-0.441	0.862	0.224	-0.411	0.693	0.165	-0.356	0.567	0.183	-0.394	0.49	0.165	-0.479	0.385	0.124	-0.599	0.209	0.213
827	4.135	-0.557	1.042	0.448	-0.299	0.874	0.58	-0.418	0.862	0.63	-0.419	0.673	0.66	-0.449	0.545	0.602	-0.469	0.434	0.601	-0.493	0.274	0.637	-0.444	0.081	0.554	-0.312	0.029	0.611	NaN	NaN	NaN	-0.439	0.863	0.224	-0.407	0.693	0.164	-0.35	0.569	0.182	-0.388	0.491	0.164	-0.472	0.386	0.123	-0.593	0.212	0.212
828	4.14	-0.555	1.042	0.448	-0.298	0.874	0.58	-0.416	0.861	0.63	-0.417	0.673	0.66	-0.449	0.545	0.603	-0.468	0.434	0.602	-0.493	0.274	0.637	-0.444	0.081	0.554	-0.312	0.029	0.611	NaN	NaN	NaN	-0.438	0.863	0.224	-0.403	0.694	0.164	-0.345	0.57	0.181	-0.381	0.493	0.162	-0.466	0.388	0.122	-0.586	0.215	0.211
829	4.145	-0.553	1.042	0.449	-0.296	0.874	0.58	-0.415	0.862	0.63	-0.416	0.673	0.661	-0.447	0.545	0.603	-0.467	0.434	0.602	-0.492	0.274	0.637	-0.444	0.081	0.554	-0.312	0.029	0.611	NaN	NaN	NaN	-0.437	0.863	0.224	-0.399	0.695	0.164	-0.34	0.572	0.18	-0.375	0.495	0.16	-0.46	0.39	0.121	-0.58	0.217	0.21
830	4.15	-0.552	1.042	0.449	-0.294	0.874	0.581	-0.414	0.862	0.631	-0.414	0.672	0.661	-0.446	0.545	0.603	-0.465	0.433	0.602	-0.491	0.273	0.637	-0.444	0.081	0.554	-0.312	0.029	0.611	NaN	NaN	NaN	-0.436	0.862	0.225	-0.395	0.696	0.164	-0.335	0.574	0.179	-0.369	0.496	0.159	-0.453	0.391	0.119	-0.573	0.219	0.209
831	4.155	-0.55	1.042	0.45	-0.292	0.874	0.581	-0.412	0.862	0.631	-0.412	0.672	0.661	-0.445	0.545	0.603	-0.463	0.431	0.602	-0.49	0.272	0.637	-0.444	0.081	0.554	-0.312	0.029	0.611	NaN	NaN	NaN	-0.434	0.862	0.226	-0.392	0.698	0.164	-0.33	0.576	0.179	-0.363	0.498	0.158	-0.446	0.393	0.118	-0.567	0.221	0.208
832	4.16	-0.548	1.042	0.45	-0.29	0.873	0.581	-0.411	0.862	0.631	-0.411	0.672	0.662	-0.444	0.545	0.603	-0.462	0.431	0.602	-0.489	0.273	0.637	-0.444	0.081	0.554	-0.312	0.029	0.611	NaN	NaN	NaN	-0.433	0.862	0.226	-0.388	0.699	0.163	-0.325	0.578	0.178	-0.357	0.5	0.157	-0.439	0.394	0.118	-0.561	0.223	0.207
833	4.165	-0.546	1.042	0.45	-0.288	0.873	0.582	-0.409	0.862	0.631	-0.41	0.673	0.662	-0.444	0.545	0.604	-0.461	0.431	0.602	-0.489	0.273	0.637	-0.444	0.081	0.554	-0.312	0.029	0.611	NaN	NaN	NaN	-0.431	0.862	0.226	-0.384	0.7	0.163	-0.32	0.58	0.178	-0.351	0.502	0.155	-0.432	0.394	0.117	-0.555	0.225	0.207
834	4.17	-0.544	1.042	0.451	-0.286	0.873	0.581	-0.407	0.862	0.632	-0.409	0.673	0.662	-0.443	0.545	0.604	-0.46	0.431	0.602	-0.489	0.273	0.637	-0.444	0.081	0.554	-0.313	0.029	0.611	NaN	NaN	NaN	-0.43	0.863	0.226	-0.38	0.702	0.163	-0.315	0.582	0.177	-0.345	0.504	0.154	-0.426	0.396	0.116	-0.549	0.227	0.206
835	4.175	-0.543	1.042	0.451	-0.284	0.873	0.582	-0.406	0.862	0.632	-0.408	0.673	0.662	-0.442	0.545	0.604	-0.459	0.431	0.602	-0.489	0.274	0.638	-0.444	0.081	0.554	-0.312	0.029	0.611	-0.336	0.89	0.259	-0.428	0.863	0.226	-0.377	0.703	0.163	-0.31	0.583	0.176	-0.34	0.506	0.154	-0.42	0.397	0.115	-0.544	0.229	0.207
836	4.18	-0.541	1.042	0.451	-0.283	0.873	0.582	-0.404	0.862	0.632	-0.407	0.673	0.663	-0.44	0.545	0.604	-0.458	0.431	0.602	-0.489	0.274	0.638	-0.444	0.081	0.554	-0.312	0.029	0.611	-0.336	0.89	0.259	-0.426	0.862	0.227	-0.373	0.704	0.162	-0.305	0.585	0.176	-0.334	0.508	0.153	-0.414	0.398	0.115	-0.539	0.231	0.207
837	4.185	-0.539	1.042	0.451	-0.281	0.873	0.582	-0.402	0.862	0.632	-0.407	0.673	0.663	-0.44	0.545	0.604	-0.458	0.431	0.602	-0.489	0.274	0.638	-0.444	0.081	0.554	-0.313	0.029	0.611	-0.335	0.89	0.259	-0.424	0.862	0.227	-0.37	0.706	0.162	-0.301	0.587	0.175	-0.329	0.51	0.153	-0.408	0.4	0.114	-0.534	0.233	0.207
838	4.19	-0.538	1.042	0.451	-0.28	0.872	0.582	-0.401	0.862	0.632	-0.406	0.674	0.663	-0.439	0.545	0.604	-0.457	0.432	0.602	-0.489	0.275	0.638	-0.444	0.081	0.554	-0.313	0.029	0.611	-0.335	0.891	0.259	-0.423	0.863	0.227	-0.367	0.708	0.162	-0.295	0.588	0.175	-0.324	0.511	0.152	-0.403	0.401	0.114	-0.528	0.234	0.208
839	4.195	-0.536	1.042	0.451	-0.278	0.872	0.582	-0.4	0.862	0.632	-0.405	0.674	0.663	-0.438	0.546	0.604	-0.457	0.432	0.602	-0.488	0.275	0.638	-0.444	0.081	0.554	-0.312	0.029	0.611	-0.333	0.892	0.259	-0.421	0.863	0.227	-0.363	0.709	0.162	-0.291	0.59	0.175	-0.318	0.513	0.152	-0.398	0.403	0.114	-0.522	0.235	0.209
840	4.2	-0.534	1.042	0.451	-0.277	0.872	0.582	-0.398	0.862	0.633	-0.404	0.674	0.663	-0.437	0.546	0.605	-0.456	0.432	0.602	-0.488	0.275	0.638	-0.444	0.081	0.554	-0.312	0.029	0.611	-0.332	0.892	0.259	-0.419	0.863	0.227	-0.359	0.709	0.161	-0.286	0.592	0.174	-0.313	0.514	0.152	-0.393	0.405	0.114	-0.516	0.236	0.209
841	4.205	-0.532	1.042	0.451	-0.275	0.872	0.581	-0.396	0.862	0.633	-0.403	0.673	0.663	-0.436	0.546	0.605	-0.455	0.432	0.602	-0.488	0.275	0.638	-0.444	0.081	0.554	-0.313	0.029	0.611	-0.332	0.891	0.258	-0.417	0.863	0.227	-0.356	0.71	0.161	-0.281	0.594	0.174	-0.308	0.515	0.152	-0.388	0.405	0.115	-0.509	0.236	0.21
842	4.21	-0.53	1.042	0.451	-0.274	0.872	0.581	-0.394	0.862	0.633	-0.402	0.673	0.663	-0.435	0.546	0.605	-0.455	0.433	0.602	-0.487	0.275	0.638	-0.444	0.081	0.554	-0.313	0.029	0.612	NaN	NaN	NaN	-0.414	0.863	0.227	-0.352	0.711	0.161	-0.277	0.595	0.174	-0.303	0.517	0.152	-0.383	0.406	0.116	-0.503	0.236	0.211
843	4.215	-0.529	1.042	0.451	-0.273	0.872	0.581	-0.393	0.862	0.633	-0.401	0.673	0.663	-0.434	0.546	0.605	-0.454	0.433	0.602	-0.486	0.275	0.638	-0.444	0.081	0.554	-0.312	0.029	0.611	NaN	NaN	NaN	-0.413	0.864	0.227	-0.349	0.712	0.161	-0.273	0.597	0.173	-0.299	0.518	0.153	-0.379	0.407	0.117	-0.496	0.236	0.212
844	4.22	-0.527	1.042	0.451	-0.272	0.872	0.581	-0.391	0.862	0.633	-0.399	0.673	0.663	-0.433	0.546	0.605	-0.454	0.433	0.602	-0.486	0.275	0.638	-0.444	0.081	0.554	-0.312	0.029	0.611	-0.322	0.89	0.256	-0.41	0.864	0.227	-0.346	0.714	0.16	-0.27	0.598	0.173	-0.295	0.519	0.153	-0.375	0.408	0.118	-0.489	0.236	0.213
845	4.225	-0.525	1.042	0.451	-0.27	0.872	0.581	-0.39	0.862	0.633	-0.398	0.673	0.663	-0.432	0.546	0.605	-0.453	0.433	0.602	-0.485	0.276	0.638	-0.444	0.081	0.554	-0.313	0.029	0.611	-0.322	0.889	0.256	-0.408	0.864	0.227	-0.343	0.714	0.16	-0.266	0.6	0.173	-0.291	0.52	0.153	-0.37	0.408	0.119	-0.482	0.235	0.214
846	4.23	-0.523	1.042	0.451	-0.268	0.872	0.581	-0.388	0.862	0.633	-0.397	0.673	0.663	-0.431	0.547	0.605	-0.452	0.434	0.603	-0.484	0.276	0.638	-0.444	0.081	0.554	-0.312	0.029	0.611	-0.321	0.89	0.256	-0.405	0.864	0.227	-0.34	0.715	0.16	-0.262	0.601	0.173	-0.287	0.521	0.154	-0.366	0.409	0.12	-0.475	0.234	0.215
847	4.235	-0.521	1.042	0.451	-0.266	0.872	0.58	-0.386	0.862	0.633	-0.396	0.674	0.663	-0.43	0.547	0.605	-0.451	0.434	0.603	-0.484	0.276	0.638	-0.444	0.081	0.554	-0.312	0.029	0.611	-0.319	0.89	0.256	-0.403	0.865	0.227	-0.338	0.716	0.16	-0.259	0.603	0.173	-0.283	0.521	0.154	-0.361	0.41	0.121	-0.467	0.233	0.216
848	4.24	-0.519	1.043	0.451	-0.265	0.872	0.58	-0.385	0.863	0.633	-0.395	0.674	0.663	-0.429	0.547	0.605	-0.45	0.434	0.603	-0.484	0.276	0.638	-0.444	0.081	0.554	-0.312	0.029	0.611	-0.317	0.89	0.256	-0.401	0.865	0.227	-0.335	0.717	0.16	-0.255	0.604	0.173	-0.279	0.522	0.155	-0.356	0.41	0.121	-0.46	0.231	0.217
849	4.245	-0.518	1.043	0.451	-0.264	0.872	0.58	-0.383	0.863	0.633	-0.394	0.674	0.663	-0.428	0.547	0.605	-0.45	0.434	0.603	-0.483	0.276	0.638	-0.444	0.082	0.554	-0.312	0.029	0.611	-0.316	0.89	0.256	-0.399	0.866	0.227	-0.332	0.718	0.16	-0.252	0.604	0.173	-0.275	0.522	0.156	-0.35	0.41	0.122	-0.452	0.229	0.218
850	4.25	-0.516	1.043	0.451	-0.265	0.872	0.582	-0.381	0.862	0.633	-0.392	0.674	0.663	-0.427	0.547	0.604	-0.449	0.434	0.603	-0.483	0.277	0.638	-0.444	0.082	0.554	-0.313	0.029	0.611	-0.315	0.89	0.257	-0.397	0.866	0.227	-0.33	0.718	0.16	-0.248	0.605	0.173	-0.271	0.522	0.156	-0.345	0.41	0.122	-0.444	0.227	0.218
851	4.255	-0.514	1.043	0.451	-0.264	0.872	0.582	-0.38	0.862	0.633	-0.391	0.674	0.663	-0.425	0.547	0.604	-0.447	0.435	0.603	-0.482	0.277	0.638	-0.444	0.082	0.554	-0.313	0.029	0.611	-0.313	0.89	0.257	-0.395	0.867	0.227	-0.327	0.718	0.16	-0.245	0.606	0.173	-0.267	0.522	0.157	-0.341	0.409	0.123	-0.436	0.225	0.219
852	4.26	-0.512	1.043	0.451	-0.261	0.872	0.582	-0.378	0.863	0.633	-0.39	0.674	0.663	-0.424	0.548	0.604	-0.447	0.434	0.603	-0.482	0.277	0.638	-0.444	0.082	0.554	-0.312	0.029	0.611	-0.311	0.889	0.257	-0.392	0.867	0.226	-0.325	0.719	0.16	-0.242	0.606	0.174	-0.263	0.522	0.158	-0.335	0.408	0.124	-0.428	0.223	0.22
853	4.265	-0.51	1.043	0.451	-0.258	0.872	0.581	-0.376	0.863	0.633	-0.388	0.674	0.663	-0.423	0.548	0.604	-0.445	0.434	0.603	-0.481	0.278	0.638	-0.444	0.082	0.554	-0.312	0.029	0.611	-0.309	0.89	0.257	-0.39	0.867	0.226	-0.322	0.719	0.16	-0.239	0.607	0.174	-0.26	0.522	0.159	-0.33	0.407	0.124	-0.42	0.221	0.221
854	4.27	-0.508	1.043	0.45	-0.257	0.872	0.581	-0.375	0.863	0.633	-0.387	0.674	0.663	-0.422	0.548	0.604	-0.444	0.434	0.603	-0.481	0.278	0.638	-0.444	0.082	0.554	-0.312	0.029	0.611	-0.308	0.89	0.257	-0.388	0.868	0.227	-0.32	0.719	0.161	-0.236	0.608	0.174	-0.256	0.522	0.16	-0.325	0.405	0.125	-0.412	0.219	0.222
855	4.275	-0.506	1.043	0.45	-0.255	0.873	0.581	-0.372	0.863	0.632	-0.385	0.674	0.663	-0.421	0.548	0.604	-0.443	0.434	0.603	-0.48	0.278	0.638	-0.444	0.082	0.554	-0.312	0.029	0.611	-0.306	0.89	0.257	-0.387	0.868	0.227	-0.318	0.72	0.161	-0.233	0.609	0.174	-0.253	0.522	0.161	-0.32	0.404	0.126	-0.403	0.216	0.223
856	4.28	-0.504	1.044	0.45	-0.254	0.873	0.582	-0.37	0.863	0.632	-0.383	0.674	0.663	-0.419	0.548	0.604	-0.442	0.435	0.603	-0.48	0.278	0.638	-0.444	0.082	0.554	-0.312	0.029	0.611	-0.304	0.89	0.257	-0.384	0.868	0.227	-0.316	0.72	0.161	-0.23	0.609	0.175	-0.249	0.521	0.162	-0.315	0.403	0.126	-0.394	0.212	0.224
857	4.285	-0.502	1.044	0.45	-0.252	0.873	0.582	-0.369	0.863	0.632	-0.382	0.674	0.663	-0.418	0.548	0.604	-0.441	0.435	0.603	-0.479	0.279	0.638	-0.444	0.082	0.554	-0.312	0.029	0.611	-0.302	0.89	0.258	-0.382	0.868	0.227	-0.313	0.719	0.161	-0.228	0.609	0.175	-0.246	0.52	0.163	-0.311	0.401	0.127	-0.385	0.209	0.225
858	4.29	-0.5	1.044	0.45	-0.25	0.873	0.581	-0.367	0.863	0.632	-0.38	0.674	0.662	-0.417	0.548	0.604	-0.441	0.435	0.602	-0.478	0.279	0.638	-0.444	0.082	0.554	-0.312	0.029	0.611	-0.3	0.889	0.258	-0.38	0.868	0.226	-0.311	0.719	0.161	-0.225	0.609	0.175	-0.242	0.519	0.164	-0.305	0.4	0.128	-0.376	0.206	0.225
859	4.295	-0.498	1.044	0.45	-0.246	0.872	0.58	-0.364	0.863	0.632	-0.379	0.675	0.662	-0.415	0.548	0.604	-0.44	0.436	0.602	-0.478	0.279	0.638	-0.444	0.082	0.554	-0.312	0.029	0.611	-0.299	0.889	0.258	-0.379	0.868	0.226	-0.309	0.718	0.161	-0.222	0.609	0.176	-0.239	0.519	0.165	-0.301	0.398	0.129	-0.367	0.202	0.226
860	4.3	-0.496	1.044	0.449	-0.243	0.872	0.58	-0.362	0.863	0.631	-0.377	0.674	0.662	-0.414	0.548	0.604	-0.439	0.436	0.602	-0.477	0.279	0.638	-0.444	0.082	0.554	-0.312	0.029	0.611	-0.297	0.889	0.258	-0.377	0.868	0.227	-0.307	0.718	0.161	-0.22	0.609	0.176	-0.236	0.518	0.166	-0.296	0.396	0.129	-0.357	0.198	0.226
861	4.305	-0.494	1.044	0.449	-0.244	0.873	0.581	-0.36	0.863	0.631	-0.375	0.674	0.662	-0.413	0.548	0.604	-0.438	0.436	0.602	-0.476	0.28	0.638	-0.444	0.082	0.554	-0.312	0.029	0.611	-0.294	0.89	0.258	-0.375	0.868	0.227	-0.305	0.717	0.161	-0.217	0.609	0.176	-0.233	0.517	0.167	-0.291	0.394	0.13	-0.347	0.195	0.226
862	4.31	-0.491	1.044	0.449	-0.242	0.874	0.581	-0.358	0.863	0.631	-0.373	0.674	0.662	-0.411	0.548	0.604	-0.437	0.436	0.602	-0.476	0.28	0.638	-0.444	0.082	0.554	-0.312	0.029	0.611	-0.291	0.89	0.259	-0.373	0.867	0.226	-0.303	0.717	0.161	-0.215	0.609	0.177	-0.23	0.516	0.168	-0.286	0.392	0.13	-0.337	0.192	0.227
863	4.315	-0.489	1.043	0.449	-0.237	0.873	0.579	-0.356	0.863	0.631	-0.371	0.674	0.661	-0.41	0.548	0.604	-0.436	0.436	0.602	-0.475	0.28	0.638	-0.444	0.082	0.554	-0.312	0.029	0.611	-0.293	0.888	0.258	-0.371	0.867	0.226	-0.301	0.717	0.162	-0.213	0.608	0.177	-0.227	0.514	0.169	-0.28	0.39	0.131	-0.328	0.188	0.227
864	4.32	-0.487	1.043	0.448	-0.234	0.872	0.578	-0.355	0.863	0.63	-0.369	0.674	0.661	-0.408	0.549	0.604	-0.435	0.436	0.602	-0.474	0.28	0.637	-0.443	0.082	0.554	-0.312	0.029	0.611	-0.292	0.887	0.259	-0.369	0.867	0.226	-0.299	0.716	0.162	-0.21	0.608	0.178	-0.223	0.513	0.169	-0.275	0.387	0.132	-0.317	0.184	0.227
865	4.325	-0.485	1.043	0.448	-0.232	0.872	0.578	-0.353	0.863	0.63	-0.368	0.674	0.661	-0.407	0.549	0.603	-0.434	0.436	0.602	-0.473	0.281	0.637	-0.443	0.083	0.553	-0.312	0.029	0.611	-0.288	0.887	0.258	-0.368	0.866	0.226	-0.297	0.715	0.162	-0.207	0.607	0.178	-0.22	0.511	0.17	-0.269	0.385	0.132	-0.308	0.181	0.227
866	4.33	-0.483	1.043	0.447	-0.23	0.871	0.578	-0.35	0.863	0.63	-0.366	0.674	0.66	-0.405	0.548	0.603	-0.433	0.436	0.602	-0.473	0.281	0.637	-0.443	0.083	0.553	-0.312	0.029	0.611	-0.284	0.888	0.257	-0.365	0.866	0.226	-0.295	0.714	0.162	-0.205	0.606	0.179	-0.217	0.51	0.171	-0.264	0.382	0.133	-0.298	0.176	0.227
867	4.335	-0.481	1.043	0.447	-0.228	0.871	0.578	-0.348	0.863	0.629	-0.364	0.674	0.66	-0.404	0.548	0.603	-0.431	0.436	0.602	-0.472	0.281	0.637	-0.443	0.083	0.553	-0.312	0.029	0.611	-0.281	0.888	0.256	-0.363	0.865	0.225	-0.293	0.713	0.162	-0.203	0.605	0.18	-0.214	0.508	0.172	-0.258	0.379	0.133	-0.288	0.172	0.227
868	4.34	-0.479	1.043	0.447	-0.226	0.871	0.577	-0.346	0.862	0.629	-0.362	0.674	0.659	-0.403	0.549	0.603	-0.43	0.436	0.601	-0.471	0.281	0.637	-0.443	0.083	0.553	-0.312	0.029	0.611	-0.28	0.888	0.256	-0.361	0.865	0.225	-0.291	0.713	0.162	-0.201	0.604	0.18	-0.21	0.507	0.172	-0.252	0.377	0.133	-0.278	0.169	0.227
869	4.345	-0.476	1.043	0.446	-0.226	0.871	0.578	-0.344	0.862	0.629	-0.36	0.674	0.659	-0.402	0.549	0.603	-0.429	0.436	0.601	-0.47	0.281	0.637	-0.443	0.083	0.553	-0.312	0.029	0.611	-0.278	0.887	0.255	-0.36	0.864	0.224	-0.289	0.711	0.162	-0.199	0.603	0.181	-0.207	0.505	0.173	-0.247	0.374	0.134	-0.267	0.165	0.227
870	4.35	-0.474	1.042	0.445	-0.224	0.871	0.578	-0.342	0.862	0.629	-0.359	0.674	0.659	-0.4	0.549	0.603	-0.428	0.437	0.601	-0.47	0.281	0.637	-0.443	0.083	0.553	-0.312	0.029	0.611	-0.277	0.886	0.255	-0.357	0.864	0.224	-0.287	0.71	0.163	-0.197	0.602	0.182	-0.204	0.503	0.173	-0.241	0.371	0.134	-0.257	0.161	0.227
871	4.355	-0.471	1.042	0.445	-0.22	0.871	0.577	-0.34	0.862	0.628	-0.357	0.674	0.659	-0.399	0.549	0.602	-0.427	0.437	0.601	-0.469	0.281	0.637	-0.443	0.083	0.553	-0.312	0.029	0.611	-0.275	0.885	0.255	-0.355	0.863	0.223	-0.285	0.709	0.163	-0.195	0.601	0.182	-0.201	0.501	0.174	-0.236	0.368	0.134	-0.246	0.157	0.227
872	4.36	-0.469	1.042	0.445	-0.219	0.871	0.577	-0.338	0.862	0.628	-0.355	0.674	0.658	-0.397	0.548	0.602	-0.427	0.437	0.601	-0.469	0.282	0.636	-0.443	0.083	0.553	-0.312	0.029	0.611	-0.272	0.886	0.254	-0.354	0.862	0.223	-0.283	0.707	0.163	-0.194	0.6	0.183	-0.198	0.499	0.174	-0.23	0.365	0.134	-0.236	0.153	0.227
873	4.365	-0.467	1.042	0.444	-0.218	0.871	0.577	-0.336	0.862	0.627	-0.354	0.674	0.658	-0.395	0.548	0.602	-0.427	0.438	0.601	-0.468	0.282	0.636	-0.443	0.083	0.553	-0.312	0.029	0.611	-0.269	0.885	0.254	-0.351	0.862	0.223	-0.281	0.706	0.163	-0.191	0.598	0.184	-0.195	0.496	0.175	-0.224	0.361	0.134	-0.225	0.15	0.227
874	4.37	-0.465	1.042	0.443	-0.217	0.871	0.577	-0.333	0.862	0.627	-0.352	0.674	0.658	-0.394	0.549	0.601	-0.426	0.438	0.6	-0.468	0.282	0.636	-0.443	0.083	0.553	-0.312	0.029	0.611	-0.266	0.885	0.253	-0.349	0.861	0.223	-0.28	0.705	0.163	-0.19	0.596	0.184	-0.193	0.494	0.176	-0.218	0.358	0.135	-0.215	0.146	0.226
875	4.375	-0.462	1.041	0.442	-0.214	0.87	0.576	-0.332	0.862	0.626	-0.351	0.674	0.658	-0.393	0.549	0.601	-0.424	0.437	0.6	-0.467	0.282	0.636	-0.443	0.083	0.553	-0.312	0.029	0.611	-0.264	0.884	0.252	-0.347	0.86	0.222	-0.278	0.703	0.163	-0.188	0.595	0.185	-0.19	0.492	0.177	-0.212	0.355	0.135	-0.204	0.143	0.226
876	4.38	-0.46	1.041	0.442	-0.21	0.869	0.575	-0.33	0.862	0.626	-0.35	0.674	0.657	-0.392	0.549	0.601	-0.423	0.437	0.599	-0.467	0.282	0.636	-0.443	0.084	0.553	-0.312	0.029	0.611	-0.262	0.883	0.252	-0.344	0.859	0.221	-0.276	0.701	0.164	-0.187	0.593	0.186	-0.188	0.489	0.178	-0.206	0.352	0.135	-0.194	0.139	0.227
877	4.385	-0.457	1.041	0.441	-0.208	0.869	0.575	-0.328	0.862	0.626	-0.348	0.674	0.657	-0.391	0.549	0.601	-0.421	0.437	0.599	-0.466	0.282	0.636	-0.443	0.084	0.553	-0.312	0.029	0.611	-0.258	0.883	0.252	-0.341	0.859	0.221	-0.274	0.7	0.164	-0.185	0.591	0.187	-0.185	0.486	0.178	-0.201	0.349	0.136	-0.184	0.136	0.227
878	4.39	-0.455	1.04	0.44	-0.207	0.868	0.574	-0.326	0.862	0.625	-0.346	0.674	0.657	-0.389	0.549	0.6	-0.42	0.437	0.599	-0.466	0.283	0.636	-0.443	0.084	0.553	-0.312	0.029	0.612	-0.256	0.882	0.252	-0.339	0.858	0.221	-0.273	0.698	0.164	-0.183	0.589	0.188	-0.183	0.484	0.179	-0.195	0.345	0.136	-0.173	0.133	0.226
879	4.395	-0.453	1.04	0.439	-0.203	0.868	0.573	-0.324	0.862	0.625	-0.345	0.674	0.656	-0.388	0.549	0.6	-0.419	0.437	0.599	-0.465	0.283	0.636	-0.443	0.084	0.553	-0.312	0.029	0.612	-0.254	0.881	0.251	-0.337	0.857	0.22	-0.271	0.696	0.164	-0.183	0.587	0.189	-0.181	0.481	0.18	-0.19	0.342	0.136	-0.163	0.13	0.226
880	4.4	-0.45	1.04	0.438	-0.2	0.868	0.572	-0.322	0.862	0.624	-0.343	0.674	0.656	-0.387	0.549	0.599	-0.418	0.438	0.598	-0.464	0.283	0.635	-0.443	0.084	0.552	-0.313	0.029	0.612	-0.252	0.881	0.251	-0.334	0.856	0.22	-0.269	0.694	0.164	-0.182	0.584	0.19	-0.178	0.478	0.181	-0.184	0.339	0.137	-0.153	0.126	0.226
881	4.405	-0.447	1.039	0.437	-0.198	0.868	0.571	-0.319	0.862	0.624	-0.342	0.674	0.656	-0.386	0.549	0.599	-0.417	0.438	0.598	-0.464	0.283	0.635	-0.443	0.084	0.552	-0.313	0.029	0.612	-0.249	0.88	0.25	-0.332	0.855	0.219	-0.267	0.692	0.165	-0.18	0.582	0.191	-0.176	0.475	0.183	-0.179	0.336	0.138	-0.143	0.123	0.225
882	4.41	-0.445	1.039	0.436	-0.197	0.868	0.571	-0.317	0.861	0.623	-0.341	0.674	0.655	-0.384	0.549	0.599	-0.416	0.437	0.598	-0.463	0.284	0.635	-0.443	0.085	0.552	-0.313	0.029	0.612	-0.246	0.879	0.25	-0.33	0.855	0.219	-0.266	0.69	0.165	-0.179	0.579	0.192	-0.174	0.472	0.184	-0.174	0.333	0.138	-0.134	0.12	0.225
883	4.415	-0.442	1.038	0.435	-0.197	0.868	0.572	-0.315	0.861	0.623	-0.339	0.674	0.654	-0.382	0.549	0.599	-0.414	0.437	0.597	-0.463	0.284	0.635	-0.443	0.085	0.552	-0.313	0.029	0.612	-0.242	0.879	0.249	-0.327	0.853	0.218	-0.263	0.687	0.165	-0.178	0.577	0.194	-0.172	0.469	0.185	-0.169	0.331	0.138	-0.124	0.117	0.225
884	4.42	-0.439	1.038	0.434	-0.195	0.867	0.573	-0.313	0.861	0.622	-0.337	0.674	0.654	-0.381	0.549	0.598	-0.413	0.437	0.597	-0.462	0.284	0.634	-0.443	0.085	0.552	-0.312	0.028	0.612	-0.24	0.877	0.249	-0.324	0.852	0.217	-0.262	0.686	0.166	-0.177	0.574	0.195	-0.17	0.466	0.186	-0.164	0.328	0.139	-0.115	0.115	0.225
885	4.425	-0.437	1.038	0.433	-0.192	0.867	0.572	-0.31	0.861	0.621	-0.336	0.674	0.653	-0.379	0.549	0.598	-0.412	0.438	0.597	-0.461	0.285	0.634	-0.443	0.085	0.552	-0.312	0.028	0.612	-0.237	0.876	0.249	-0.32	0.852	0.216	-0.26	0.683	0.166	-0.176	0.571	0.196	-0.168	0.463	0.188	-0.16	0.326	0.14	-0.106	0.113	0.225
886	4.43	-0.434	1.037	0.432	-0.19	0.867	0.571	-0.308	0.861	0.621	-0.333	0.674	0.653	-0.378	0.549	0.597	-0.411	0.438	0.597	-0.461	0.285	0.634	-0.443	0.085	0.552	-0.312	0.028	0.612	-0.234	0.876	0.248	-0.318	0.85	0.216	-0.259	0.681	0.167	-0.174	0.569	0.198	-0.166	0.461	0.189	-0.156	0.323	0.141	-0.098	0.111	0.224
887	4.435	-0.431	1.036	0.43	-0.188	0.867	0.571	-0.306	0.86	0.62	-0.331	0.673	0.652	-0.378	0.549	0.597	-0.41	0.438	0.596	-0.46	0.286	0.633	-0.443	0.085	0.552	-0.312	0.028	0.612	-0.23	0.874	0.248	-0.315	0.849	0.216	-0.258	0.679	0.167	-0.173	0.566	0.2	-0.164	0.458	0.191	-0.152	0.32	0.142	-0.091	0.108	0.224
888	4.44	-0.428	1.035	0.429	-0.186	0.867	0.571	-0.304	0.86	0.619	-0.33	0.674	0.651	-0.375	0.549	0.596	-0.408	0.438	0.596	-0.46	0.286	0.633	-0.443	0.085	0.552	-0.312	0.028	0.612	-0.227	0.874	0.247	-0.312	0.848	0.215	-0.255	0.676	0.167	-0.172	0.563	0.201	-0.162	0.455	0.193	-0.149	0.318	0.143	-0.083	0.105	0.224
889	4.445	-0.425	1.035	0.428	-0.183	0.866	0.57	-0.301	0.86	0.618	-0.328	0.674	0.651	-0.373	0.549	0.596	-0.406	0.438	0.595	-0.459	0.287	0.632	-0.442	0.085	0.552	-0.312	0.028	0.612	-0.224	0.873	0.247	-0.309	0.847	0.214	-0.254	0.673	0.168	-0.171	0.56	0.203	-0.16	0.452	0.195	-0.146	0.316	0.144	-0.076	0.103	0.224
890	4.45	-0.423	1.034	0.426	-0.18	0.867	0.571	-0.299	0.86	0.617	-0.326	0.674	0.65	-0.371	0.549	0.595	-0.405	0.438	0.594	-0.458	0.287	0.632	-0.442	0.086	0.552	-0.312	0.028	0.612	-0.22	0.873	0.247	-0.306	0.846	0.213	-0.252	0.67	0.168	-0.17	0.557	0.205	-0.158	0.449	0.197	-0.143	0.314	0.145	-0.069	0.101	0.225
891	4.455	-0.42	1.033	0.425	-0.178	0.868	0.571	-0.296	0.859	0.617	-0.324	0.674	0.649	-0.369	0.549	0.595	-0.403	0.438	0.594	-0.457	0.287	0.631	-0.442	0.086	0.551	-0.312	0.028	0.612	-0.217	0.871	0.246	-0.302	0.845	0.213	-0.25	0.668	0.169	-0.168	0.555	0.207	-0.157	0.447	0.199	-0.14	0.311	0.146	-0.063	0.1	0.225
892	4.46	-0.417	1.033	0.423	-0.176	0.868	0.57	-0.294	0.859	0.616	-0.321	0.673	0.649	-0.367	0.549	0.594	-0.402	0.438	0.593	-0.456	0.287	0.631	-0.442	0.086	0.551	-0.312	0.028	0.612	-0.214	0.87	0.245	-0.299	0.843	0.212	-0.248	0.665	0.169	-0.167	0.552	0.209	-0.155	0.444	0.201	-0.137	0.309	0.148	-0.059	0.098	0.225
893	4.465	-0.414	1.032	0.422	-0.172	0.866	0.569	-0.291	0.859	0.615	-0.319	0.673	0.648	-0.365	0.549	0.594	-0.399	0.438	0.593	-0.455	0.288	0.63	-0.441	0.086	0.551	-0.312	0.028	0.612	-0.21	0.87	0.244	-0.295	0.842	0.211	-0.246	0.662	0.17	-0.166	0.549	0.21	-0.154	0.441	0.203	-0.134	0.307	0.15	-0.054	0.097	0.226
894	4.47	-0.41	1.031	0.42	-0.167	0.865	0.568	-0.289	0.859	0.614	-0.317	0.673	0.647	-0.363	0.549	0.593	-0.398	0.438	0.592	-0.454	0.288	0.63	-0.441	0.086	0.551	-0.312	0.028	0.612	-0.205	0.869	0.243	-0.291	0.841	0.21	-0.244	0.659	0.17	-0.164	0.547	0.212	-0.152	0.438	0.205	-0.131	0.305	0.151	-0.05	0.095	0.228
895	4.475	-0.407	1.03	0.418	-0.164	0.865	0.567	-0.286	0.858	0.613	-0.314	0.673	0.646	-0.36	0.549	0.593	-0.396	0.438	0.592	-0.452	0.288	0.63	-0.441	0.086	0.551	-0.312	0.028	0.612	-0.202	0.868	0.243	-0.287	0.839	0.209	-0.242	0.656	0.171	-0.163	0.544	0.214	-0.15	0.436	0.207	-0.129	0.302	0.153	-0.047	0.093	0.229
896	4.48	-0.404	1.029	0.417	-0.163	0.865	0.568	-0.284	0.858	0.612	-0.311	0.673	0.645	-0.358	0.549	0.592	-0.394	0.438	0.591	-0.451	0.289	0.63	-0.441	0.086	0.551	-0.312	0.028	0.612	-0.197	0.868	0.242	-0.283	0.838	0.208	-0.24	0.653	0.171	-0.161	0.541	0.216	-0.148	0.433	0.208	-0.126	0.3	0.155	-0.046	0.091	0.23
897	4.485	-0.401	1.028	0.415	-0.16	0.865	0.568	-0.281	0.858	0.611	-0.308	0.673	0.645	-0.355	0.549	0.591	-0.392	0.438	0.591	-0.45	0.289	0.629	-0.441	0.086	0.551	-0.312	0.028	0.612	-0.193	0.867	0.241	-0.279	0.837	0.208	-0.237	0.65	0.172	-0.159	0.539	0.217	-0.146	0.431	0.21	-0.124	0.297	0.156	-0.044	0.089	0.23
898	4.49	-0.398	1.027	0.413	-0.157	0.865	0.567	-0.278	0.858	0.61	-0.306	0.673	0.644	-0.353	0.549	0.591	-0.39	0.438	0.59	-0.449	0.289	0.629	-0.44	0.086	0.551	-0.312	0.028	0.612	-0.189	0.866	0.24	-0.274	0.835	0.207	-0.234	0.647	0.173	-0.156	0.537	0.219	-0.144	0.428	0.211	-0.122	0.295	0.158	-0.044	0.088	0.231
899	4.495	-0.394	1.026	0.411	-0.154	0.865	0.567	-0.275	0.858	0.609	-0.303	0.673	0.643	-0.35	0.548	0.59	-0.387	0.438	0.589	-0.447	0.289	0.628	-0.44	0.086	0.55	-0.312	0.028	0.612	-0.185	0.865	0.239	-0.269	0.834	0.206	-0.231	0.645	0.173	-0.154	0.535	0.22	-0.142	0.427	0.212	-0.121	0.292	0.16	-0.044	0.087	0.231
900	4.5	-0.391	1.025	0.409	-0.152	0.865	0.567	-0.272	0.857	0.608	-0.3	0.673	0.642	-0.347	0.548	0.59	-0.385	0.438	0.589	-0.446	0.289	0.628	-0.439	0.087	0.55	-0.312	0.028	0.612	-0.18	0.864	0.239	-0.264	0.832	0.205	-0.228	0.644	0.174	-0.151	0.534	0.221	-0.139	0.426	0.212	-0.12	0.29	0.162	-0.044	0.086	0.231
901	4.505	-0.388	1.024	0.407	-0.148	0.866	0.566	-0.269	0.857	0.607	-0.297	0.672	0.642	-0.345	0.548	0.589	-0.382	0.438	0.588	-0.444	0.29	0.627	-0.439	0.087	0.55	-0.312	0.028	0.612	-0.175	0.863	0.238	-0.259	0.831	0.204	-0.224	0.643	0.175	-0.148	0.533	0.222	-0.136	0.425	0.213	-0.119	0.29	0.163	-0.043	0.085	0.231
902	4.51	-0.385	1.024	0.406	-0.145	0.866	0.566	-0.266	0.856	0.606	-0.294	0.672	0.641	-0.342	0.548	0.588	-0.38	0.438	0.588	-0.443	0.291	0.627	-0.439	0.087	0.549	-0.312	0.028	0.612	-0.171	0.862	0.238	-0.254	0.83	0.204	-0.22	0.643	0.175	-0.146	0.533	0.222	-0.133	0.425	0.212	-0.119	0.289	0.164	-0.041	0.085	0.231
903	4.515	-0.382	1.023	0.404	-0.142	0.866	0.565	-0.263	0.856	0.606	-0.291	0.672	0.64	-0.339	0.548	0.588	-0.378	0.438	0.588	-0.441	0.291	0.626	-0.438	0.088	0.549	-0.312	0.028	0.612	-0.167	0.861	0.238	-0.249	0.829	0.203	-0.216	0.644	0.175	-0.142	0.533	0.222	-0.13	0.425	0.212	-0.117	0.29	0.164	-0.039	0.085	0.23
904	4.52	-0.379	1.023	0.402	-0.138	0.865	0.564	-0.26	0.856	0.605	-0.288	0.672	0.639	-0.336	0.548	0.587	-0.375	0.438	0.587	-0.439	0.292	0.626	-0.438	0.088	0.549	-0.312	0.029	0.612	-0.162	0.861	0.238	-0.244	0.829	0.202	-0.211	0.645	0.174	-0.137	0.534	0.221	-0.127	0.426	0.211	-0.114	0.291	0.163	-0.037	0.085	0.228
905	4.525	-0.377	1.023	0.401	-0.133	0.865	0.563	-0.257	0.855	0.604	-0.285	0.671	0.638	-0.333	0.547	0.586	-0.373	0.438	0.586	-0.437	0.292	0.626	-0.438	0.088	0.549	-0.312	0.029	0.612	-0.158	0.86	0.238	-0.239	0.828	0.201	-0.205	0.646	0.174	-0.133	0.536	0.22	-0.123	0.427	0.209	-0.11	0.293	0.161	-0.036	0.085	0.227
906	4.53	-0.374	1.022	0.4	-0.131	0.865	0.563	-0.254	0.855	0.603	-0.282	0.671	0.638	-0.33	0.547	0.586	-0.37	0.438	0.586	-0.435	0.293	0.625	-0.437	0.089	0.549	-0.312	0.029	0.611	-0.154	0.86	0.238	-0.234	0.829	0.201	-0.199	0.648	0.173	-0.128	0.538	0.218	-0.119	0.428	0.208	-0.106	0.294	0.158	-0.035	0.085	0.227
907	4.535	-0.37	1.022	0.399	-0.129	0.865	0.562	-0.251	0.855	0.603	-0.278	0.671	0.637	-0.327	0.547	0.585	-0.367	0.438	0.585	-0.433	0.293	0.625	-0.437	0.09	0.548	-0.312	0.029	0.611	-0.149	0.86	0.238	-0.23	0.829	0.2	-0.194	0.651	0.172	-0.122	0.541	0.216	-0.115	0.43	0.206	-0.1	0.296	0.156	-0.034	0.085	0.226
908	4.54	-0.367	1.023	0.398	-0.126	0.866	0.562	-0.248	0.854	0.602	-0.275	0.671	0.636	-0.324	0.547	0.585	-0.365	0.438	0.584	-0.431	0.294	0.624	-0.436	0.09	0.548	-0.312	0.029	0.611	-0.146	0.86	0.238	-0.226	0.83	0.199	-0.187	0.653	0.171	-0.115	0.543	0.214	-0.111	0.432	0.203	-0.095	0.297	0.153	-0.034	0.086	0.226
909	4.545	-0.364	1.023	0.398	-0.122	0.866	0.56	-0.245	0.854	0.601	-0.272	0.67	0.636	-0.321	0.547	0.584	-0.362	0.438	0.584	-0.43	0.294	0.624	-0.436	0.091	0.547	-0.312	0.029	0.611	-0.141	0.861	0.237	-0.223	0.832	0.198	-0.179	0.656	0.169	-0.109	0.545	0.213	-0.107	0.434	0.201	-0.089	0.298	0.151	-0.034	0.086	0.226
910	4.55	-0.361	1.024	0.397	-0.118	0.865	0.559	-0.242	0.853	0.601	-0.269	0.67	0.635	-0.317	0.546	0.584	-0.359	0.438	0.583	-0.428	0.295	0.623	-0.435	0.091	0.547	-0.312	0.029	0.611	-0.138	0.861	0.237	-0.22	0.834	0.198	-0.172	0.66	0.168	-0.103	0.548	0.211	-0.102	0.435	0.199	-0.083	0.299	0.148	-0.033	0.087	0.225
911	4.555	-0.358	1.024	0.397	-0.116	0.866	0.559	-0.238	0.853	0.6	-0.265	0.67	0.634	-0.314	0.546	0.583	-0.357	0.438	0.583	-0.426	0.295	0.623	-0.435	0.092	0.547	-0.312	0.029	0.611	-0.135	0.861	0.236	-0.218	0.835	0.197	-0.165	0.663	0.166	-0.097	0.55	0.209	-0.096	0.437	0.196	-0.078	0.3	0.146	-0.033	0.087	0.224
912	4.56	-0.355	1.024	0.396	-0.114	0.866	0.559	-0.235	0.853	0.599	-0.263	0.67	0.634	-0.311	0.546	0.583	-0.354	0.438	0.582	-0.424	0.296	0.623	-0.434	0.093	0.547	-0.312	0.029	0.611	-0.133	0.861	0.236	-0.215	0.837	0.196	-0.158	0.666	0.164	-0.091	0.552	0.208	-0.091	0.438	0.194	-0.072	0.3	0.143	-0.033	0.087	0.223
913	4.565	-0.351	1.024	0.396	-0.11	0.866	0.557	-0.232	0.852	0.598	-0.259	0.67	0.633	-0.308	0.546	0.582	-0.351	0.438	0.581	-0.422	0.296	0.622	-0.433	0.093	0.547	-0.312	0.03	0.611	-0.129	0.862	0.235	-0.21	0.84	0.196	-0.152	0.668	0.162	-0.086	0.553	0.207	-0.087	0.439	0.193	-0.067	0.301	0.141	-0.032	0.087	0.222
914	4.57	-0.348	1.024	0.395	-0.105	0.866	0.555	-0.228	0.852	0.597	-0.256	0.67	0.632	-0.305	0.546	0.581	-0.348	0.438	0.581	-0.42	0.297	0.621	-0.433	0.094	0.546	-0.312	0.03	0.611	-0.126	0.863	0.233	-0.206	0.842	0.195	-0.145	0.671	0.16	-0.081	0.555	0.205	-0.082	0.44	0.191	-0.063	0.301	0.14	-0.031	0.087	0.221
915	4.575	-0.345	1.024	0.394	-0.102	0.866	0.555	-0.225	0.852	0.596	-0.254	0.669	0.631	-0.302	0.545	0.581	-0.346	0.439	0.58	-0.418	0.298	0.621	-0.433	0.095	0.546	-0.312	0.03	0.611	-0.124	0.864	0.231	-0.202	0.843	0.194	-0.139	0.674	0.159	-0.077	0.555	0.204	-0.077	0.441	0.189	-0.059	0.302	0.138	-0.03	0.086	0.221
916	4.58	-0.342	1.024	0.393	-0.1	0.866	0.554	-0.222	0.852	0.595	-0.251	0.67	0.63	-0.299	0.546	0.58	-0.343	0.439	0.579	-0.416	0.299	0.62	-0.432	0.096	0.545	-0.312	0.03	0.611	-0.122	0.864	0.229	-0.198	0.843	0.192	-0.134	0.676	0.157	-0.074	0.556	0.203	-0.073	0.441	0.188	-0.056	0.302	0.137	-0.029	0.086	0.22
917	4.585	-0.339	1.024	0.392	-0.097	0.867	0.554	-0.219	0.852	0.594	-0.248	0.67	0.63	-0.297	0.546	0.579	-0.34	0.439	0.578	-0.415	0.3	0.619	-0.431	0.097	0.545	-0.312	0.03	0.611	-0.119	0.865	0.227	-0.194	0.844	0.191	-0.13	0.677	0.156	-0.071	0.556	0.202	-0.069	0.441	0.187	-0.053	0.302	0.137	-0.028	0.086	0.219
918	4.59	-0.335	1.024	0.391	-0.094	0.867	0.552	-0.215	0.852	0.594	-0.245	0.67	0.628	-0.294	0.546	0.578	-0.337	0.44	0.578	-0.413	0.3	0.619	-0.43	0.098	0.545	-0.312	0.03	0.61	-0.115	0.866	0.224	-0.19	0.845	0.19	-0.127	0.677	0.155	-0.069	0.555	0.201	-0.066	0.442	0.185	-0.05	0.302	0.137	-0.028	0.086	0.219
919	4.595	-0.332	1.024	0.39	-0.09	0.867	0.551	-0.212	0.852	0.592	-0.243	0.67	0.627	-0.291	0.546	0.577	-0.335	0.44	0.577	-0.411	0.302	0.618	-0.43	0.099	0.545	-0.312	0.031	0.61	-0.113	0.866	0.222	-0.186	0.845	0.189	-0.125	0.677	0.153	-0.068	0.554	0.201	-0.063	0.441	0.185	-0.047	0.302	0.137	-0.028	0.086	0.22
920	4.6	-0.329	1.024	0.388	-0.086	0.867	0.55	-0.209	0.852	0.591	-0.24	0.671	0.627	-0.288	0.546	0.576	-0.332	0.44	0.576	-0.409	0.302	0.617	-0.429	0.1	0.544	-0.312	0.031	0.61	-0.11	0.867	0.22	-0.184	0.845	0.188	-0.123	0.676	0.152	-0.066	0.553	0.2	-0.061	0.441	0.185	-0.046	0.301	0.137	-0.028	0.085	0.22
921	4.605	-0.326	1.024	0.387	-0.084	0.867	0.55	-0.206	0.852	0.59	-0.237	0.671	0.626	-0.285	0.546	0.576	-0.33	0.441	0.575	-0.407	0.304	0.616	-0.428	0.101	0.544	-0.312	0.031	0.61	-0.106	0.868	0.218	-0.181	0.845	0.188	-0.121	0.674	0.151	-0.064	0.553	0.2	-0.06	0.44	0.185	-0.044	0.3	0.137	-0.028	0.085	0.221
922	4.61	-0.323	1.024	0.385	-0.08	0.868	0.549	-0.203	0.852	0.589	-0.235	0.671	0.625	-0.282	0.547	0.575	-0.327	0.441	0.574	-0.405	0.305	0.615	-0.427	0.103	0.543	-0.311	0.032	0.61	-0.101	0.869	0.216	-0.177	0.846	0.186	-0.119	0.673	0.151	-0.063	0.552	0.2	-0.059	0.44	0.185	-0.044	0.299	0.138	-0.028	0.085	0.221
923	4.615	-0.319	1.024	0.383	-0.076	0.867	0.547	-0.2	0.852	0.588	-0.232	0.672	0.624	-0.279	0.547	0.574	-0.324	0.442	0.574	-0.404	0.306	0.615	-0.427	0.104	0.542	-0.311	0.032	0.61	-0.098	0.869	0.215	-0.174	0.846	0.185	-0.117	0.671	0.15	-0.06	0.552	0.2	-0.058	0.438	0.185	-0.045	0.298	0.138	-0.028	0.085	0.221
924	4.62	-0.316	1.024	0.381	-0.073	0.868	0.546	-0.198	0.853	0.586	-0.23	0.672	0.623	-0.276	0.547	0.573	-0.322	0.443	0.573	-0.402	0.307	0.614	-0.425	0.105	0.542	-0.311	0.032	0.61	-0.094	0.869	0.213	-0.172	0.846	0.185	-0.115	0.669	0.15	-0.058	0.551	0.2	-0.057	0.437	0.185	-0.046	0.298	0.138	-0.028	0.085	0.221
925	4.625	-0.313	1.025	0.379	-0.071	0.869	0.545	-0.195	0.853	0.585	-0.227	0.673	0.622	-0.273	0.548	0.572	-0.319	0.443	0.572	-0.4	0.308	0.613	-0.425	0.106	0.542	-0.311	0.032	0.61	-0.09	0.87	0.212	-0.168	0.846	0.184	-0.114	0.668	0.149	-0.057	0.55	0.199	-0.057	0.436	0.185	-0.046	0.297	0.139	-0.028	0.084	0.221
926	4.63	-0.31	1.025	0.377	-0.069	0.869	0.543	-0.193	0.854	0.584	-0.225	0.674	0.62	-0.27	0.549	0.571	-0.316	0.444	0.571	-0.398	0.309	0.612	-0.424	0.108	0.542	-0.311	0.032	0.61	-0.087	0.87	0.211	-0.164	0.845	0.182	-0.112	0.667	0.149	-0.056	0.548	0.199	-0.056	0.436	0.186	-0.047	0.297	0.139	-0.027	0.084	0.221
927	4.635	-0.307	1.025	0.375	-0.067	0.87	0.542	-0.19	0.855	0.582	-0.222	0.675	0.619	-0.267	0.549	0.57	-0.314	0.445	0.571	-0.397	0.311	0.611	-0.423	0.109	0.541	-0.311	0.033	0.609	-0.082	0.87	0.21	-0.16	0.845	0.181	-0.11	0.667	0.149	-0.054	0.548	0.199	-0.056	0.435	0.186	-0.047	0.297	0.139	-0.027	0.084	0.222
928	4.64	-0.304	1.026	0.373	-0.066	0.87	0.542	-0.188	0.855	0.581	-0.22	0.675	0.618	-0.265	0.55	0.569	-0.312	0.446	0.57	-0.395	0.312	0.611	-0.422	0.111	0.54	-0.31	0.033	0.609	-0.079	0.87	0.209	-0.156	0.844	0.179	-0.109	0.666	0.148	-0.052	0.547	0.198	-0.055	0.434	0.186	-0.048	0.297	0.139	-0.027	0.084	0.222
929	4.645	-0.301	1.026	0.371	-0.064	0.87	0.541	-0.186	0.856	0.58	-0.218	0.676	0.617	-0.262	0.55	0.568	-0.309	0.446	0.569	-0.393	0.314	0.61	-0.421	0.112	0.54	-0.31	0.033	0.609	-0.074	0.87	0.208	-0.151	0.844	0.177	-0.108	0.666	0.148	-0.05	0.547	0.198	-0.055	0.434	0.186	-0.048	0.297	0.139	-0.027	0.084	0.222
930	4.65	-0.298	1.027	0.369	-0.062	0.87	0.539	-0.183	0.857	0.578	-0.215	0.677	0.616	-0.259	0.551	0.567	-0.307	0.447	0.569	-0.392	0.315	0.61	-0.421	0.114	0.54	-0.31	0.033	0.609	-0.071	0.869	0.207	-0.147	0.844	0.174	-0.107	0.666	0.148	-0.048	0.548	0.197	-0.054	0.434	0.186	-0.049	0.297	0.138	-0.026	0.083	0.222
931	4.655	-0.295	1.028	0.367	-0.06	0.871	0.538	-0.181	0.858	0.577	-0.213	0.678	0.614	-0.256	0.552	0.567	-0.304	0.448	0.569	-0.39	0.317	0.609	-0.42	0.115	0.54	-0.311	0.033	0.609	-0.067	0.869	0.207	-0.146	0.843	0.173	-0.105	0.666	0.147	-0.046	0.548	0.196	-0.054	0.434	0.186	-0.049	0.297	0.138	-0.026	0.083	0.221
932	4.66	-0.292	1.029	0.365	-0.058	0.872	0.537	-0.179	0.859	0.575	-0.21	0.679	0.613	-0.252	0.553	0.566	-0.301	0.449	0.568	-0.388	0.318	0.609	-0.42	0.117	0.54	-0.311	0.033	0.609	-0.064	0.869	0.206	-0.142	0.843	0.172	-0.104	0.666	0.146	-0.044	0.548	0.195	-0.053	0.435	0.185	-0.049	0.297	0.137	-0.027	0.083	0.221
933	4.665	-0.289	1.03	0.363	-0.056	0.873	0.535	-0.176	0.86	0.574	-0.207	0.679	0.612	-0.249	0.553	0.565	-0.299	0.45	0.568	-0.386	0.32	0.608	-0.419	0.119	0.54	-0.311	0.033	0.609	-0.06	0.87	0.205	-0.14	0.843	0.17	-0.102	0.666	0.145	-0.043	0.548	0.194	-0.051	0.435	0.185	-0.048	0.297	0.137	-0.027	0.083	0.221
934	4.67	-0.286	1.03	0.362	-0.055	0.873	0.534	-0.174	0.86	0.573	-0.205	0.68	0.611	-0.246	0.554	0.565	-0.296	0.451	0.567	-0.384	0.321	0.608	-0.417	0.12	0.54	-0.311	0.033	0.608	-0.057	0.87	0.204	-0.137	0.843	0.169	-0.1	0.666	0.144	-0.041	0.549	0.194	-0.05	0.436	0.184	-0.047	0.297	0.136	-0.027	0.083	0.221
935	4.675	-0.283	1.031	0.36	-0.053	0.874	0.532	-0.172	0.861	0.571	-0.202	0.681	0.61	-0.243	0.555	0.564	-0.293	0.452	0.567	-0.382	0.323	0.608	-0.415	0.121	0.539	-0.311	0.033	0.608	-0.054	0.87	0.203	-0.135	0.843	0.168	-0.097	0.667	0.144	-0.04	0.549	0.193	-0.049	0.436	0.183	-0.046	0.297	0.135	-0.027	0.083	0.221
936	4.68	-0.281	1.032	0.359	-0.051	0.874	0.531	-0.17	0.862	0.57	-0.199	0.682	0.609	-0.24	0.556	0.563	-0.29	0.453	0.568	-0.38	0.324	0.607	-0.414	0.123	0.539	-0.311	0.033	0.608	-0.052	0.87	0.202	-0.132	0.844	0.166	-0.095	0.668	0.142	-0.039	0.549	0.191	-0.048	0.436	0.182	-0.044	0.297	0.135	-0.027	0.083	0.22
937	4.685	-0.279	1.034	0.357	-0.048	0.876	0.529	-0.169	0.863	0.569	-0.196	0.682	0.608	-0.236	0.556	0.563	-0.287	0.454	0.568	-0.377	0.325	0.607	-0.415	0.125	0.54	-0.311	0.033	0.608	-0.05	0.87	0.201	-0.129	0.844	0.164	-0.093	0.668	0.141	-0.037	0.55	0.191	-0.046	0.436	0.181	-0.043	0.297	0.134	-0.026	0.083	0.22
938	4.69	-0.276	1.034	0.356	-0.046	0.877	0.528	-0.167	0.864	0.569	-0.194	0.683	0.608	-0.233	0.557	0.563	-0.283	0.455	0.568	-0.375	0.327	0.608	-0.414	0.127	0.54	-0.311	0.034	0.608	-0.046	0.871	0.199	-0.127	0.845	0.164	-0.091	0.669	0.14	-0.036	0.55	0.19	-0.045	0.436	0.18	-0.041	0.296	0.133	-0.026	0.083	0.219
939	4.695	-0.273	1.035	0.355	-0.044	0.877	0.527	-0.165	0.865	0.568	-0.191	0.684	0.607	-0.229	0.558	0.562	-0.28	0.455	0.568	-0.373	0.328	0.608	-0.412	0.128	0.54	-0.31	0.034	0.608	-0.044	0.872	0.199	-0.126	0.845	0.163	-0.089	0.67	0.139	-0.035	0.55	0.189	-0.044	0.436	0.178	-0.04	0.296	0.132	-0.026	0.083	0.219
940	4.7	-0.27	1.035	0.353	-0.042	0.878	0.525	-0.163	0.866	0.567	-0.188	0.685	0.606	-0.226	0.558	0.562	-0.277	0.456	0.568	-0.37	0.33	0.608	-0.411	0.13	0.54	-0.31	0.034	0.608	-0.041	0.873	0.198	-0.124	0.846	0.163	-0.087	0.671	0.138	-0.034	0.551	0.188	-0.043	0.436	0.177	-0.038	0.296	0.132	-0.026	0.083	0.219
941	4.705	-0.268	1.036	0.351	-0.04	0.879	0.524	-0.16	0.867	0.566	-0.185	0.686	0.606	-0.222	0.559	0.562	-0.273	0.457	0.568	-0.367	0.331	0.608	-0.409	0.132	0.541	-0.31	0.034	0.607	-0.039	0.873	0.197	-0.122	0.846	0.162	-0.085	0.671	0.137	-0.033	0.551	0.187	-0.042	0.436	0.176	-0.037	0.295	0.131	-0.026	0.083	0.219
942	4.71	-0.266	1.037	0.35	-0.037	0.88	0.523	-0.158	0.868	0.564	-0.182	0.687	0.605	-0.218	0.56	0.562	-0.269	0.458	0.568	-0.364	0.333	0.608	-0.408	0.133	0.541	-0.31	0.034	0.607	-0.036	0.874	0.196	-0.119	0.847	0.161	-0.083	0.672	0.136	-0.032	0.551	0.186	-0.041	0.436	0.176	-0.036	0.295	0.13	-0.026	0.083	0.219
943	4.715	-0.263	1.038	0.349	-0.036	0.881	0.522	-0.156	0.869	0.563	-0.179	0.687	0.605	-0.214	0.56	0.562	-0.266	0.459	0.568	-0.361	0.334	0.608	-0.406	0.135	0.542	-0.31	0.034	0.607	-0.034	0.874	0.195	-0.117	0.848	0.16	-0.081	0.673	0.135	-0.031	0.551	0.185	-0.04	0.436	0.175	-0.036	0.295	0.13	-0.026	0.082	0.218
944	4.72	-0.261	1.038	0.347	-0.034	0.881	0.521	-0.154	0.87	0.562	-0.175	0.688	0.604	-0.211	0.561	0.562	-0.262	0.46	0.569	-0.358	0.336	0.609	-0.405	0.137	0.541	-0.31	0.035	0.607	-0.031	0.874	0.194	-0.115	0.848	0.159	-0.079	0.673	0.134	-0.03	0.551	0.185	-0.04	0.436	0.174	-0.035	0.295	0.129	-0.026	0.082	0.218
945	4.725	-0.258	1.039	0.346	-0.032	0.882	0.52	-0.151	0.871	0.561	-0.172	0.689	0.604	-0.207	0.562	0.562	-0.258	0.46	0.569	-0.356	0.337	0.609	-0.404	0.139	0.542	-0.309	0.035	0.607	-0.028	0.874	0.193	-0.112	0.849	0.158	-0.077	0.674	0.133	-0.03	0.551	0.184	-0.039	0.436	0.174	-0.035	0.295	0.129	-0.026	0.082	0.218
946	4.73	-0.256	1.039	0.344	-0.03	0.883	0.52	-0.149	0.872	0.56	-0.169	0.689	0.603	-0.203	0.562	0.563	-0.254	0.461	0.57	-0.352	0.339	0.61	-0.402	0.141	0.542	-0.309	0.036	0.606	-0.026	0.875	0.193	-0.109	0.849	0.157	-0.075	0.674	0.132	-0.029	0.551	0.183	-0.039	0.436	0.173	-0.035	0.295	0.129	-0.026	0.082	0.218
947	4.735	-0.253	1.04	0.343	-0.027	0.884	0.519	-0.146	0.873	0.559	-0.165	0.691	0.603	-0.199	0.563	0.563	-0.25	0.462	0.57	-0.349	0.34	0.61	-0.399	0.142	0.542	-0.309	0.037	0.606	-0.023	0.875	0.192	-0.107	0.85	0.157	-0.074	0.674	0.131	-0.028	0.551	0.183	-0.039	0.436	0.173	-0.035	0.295	0.128	-0.026	0.082	0.218
948	4.74	-0.251	1.041	0.341	-0.024	0.884	0.519	-0.144	0.874	0.558	-0.162	0.692	0.603	-0.194	0.563	0.563	-0.246	0.463	0.571	-0.345	0.341	0.61	-0.397	0.144	0.542	-0.308	0.037	0.605	-0.021	0.875	0.192	-0.104	0.85	0.156	-0.073	0.675	0.131	-0.027	0.551	0.182	-0.038	0.436	0.173	-0.035	0.295	0.128	-0.026	0.082	0.218
949	4.745	-0.249	1.042	0.34	-0.021	0.886	0.519	-0.142	0.875	0.557	-0.159	0.693	0.603	-0.19	0.564	0.563	-0.242	0.463	0.571	-0.342	0.343	0.61	-0.395	0.146	0.542	-0.308	0.037	0.605	-0.018	0.876	0.191	-0.101	0.85	0.155	-0.071	0.675	0.13	-0.026	0.551	0.182	-0.038	0.436	0.173	-0.035	0.295	0.128	-0.026	0.082	0.218
950	4.75	-0.247	1.042	0.338	-0.019	0.887	0.518	-0.14	0.876	0.557	-0.156	0.694	0.602	-0.185	0.564	0.564	-0.238	0.464	0.572	-0.339	0.344	0.611	-0.393	0.147	0.542	-0.308	0.037	0.605	-0.016	0.876	0.19	-0.099	0.85	0.154	-0.07	0.675	0.129	-0.025	0.551	0.182	-0.038	0.436	0.173	-0.036	0.295	0.128	-0.026	0.082	0.218
951	4.755	-0.245	1.043	0.337	-0.017	0.888	0.518	-0.138	0.877	0.556	-0.152	0.695	0.602	-0.181	0.565	0.564	-0.233	0.465	0.572	-0.335	0.346	0.611	-0.391	0.15	0.542	-0.308	0.038	0.605	-0.012	0.876	0.189	-0.095	0.85	0.152	-0.069	0.675	0.129	-0.024	0.551	0.181	-0.038	0.436	0.173	-0.036	0.295	0.128	-0.026	0.082	0.218
952	4.76	-0.242	1.043	0.335	-0.016	0.889	0.517	-0.135	0.878	0.555	-0.149	0.696	0.602	-0.177	0.566	0.564	-0.228	0.466	0.573	-0.331	0.347	0.612	-0.39	0.153	0.542	-0.307	0.038	0.605	-0.008	0.877	0.188	-0.093	0.851	0.151	-0.068	0.676	0.128	-0.024	0.551	0.181	-0.038	0.436	0.173	-0.037	0.295	0.128	-0.026	0.082	0.218
953	4.765	-0.239	1.044	0.334	-0.013	0.89	0.517	-0.133	0.879	0.554	-0.145	0.696	0.602	-0.173	0.566	0.565	-0.224	0.466	0.574	-0.328	0.348	0.613	-0.387	0.155	0.542	-0.306	0.039	0.605	-0.005	0.878	0.187	-0.091	0.851	0.15	-0.066	0.676	0.128	-0.023	0.551	0.181	-0.038	0.436	0.173	-0.037	0.295	0.128	-0.026	0.082	0.218
954	4.77	-0.237	1.045	0.332	-0.011	0.891	0.517	-0.131	0.88	0.553	-0.141	0.697	0.602	-0.168	0.567	0.565	-0.22	0.467	0.574	-0.324	0.35	0.613	-0.385	0.157	0.542	-0.306	0.04	0.605	-0.003	0.878	0.186	-0.088	0.852	0.15	-0.065	0.676	0.128	-0.023	0.551	0.18	-0.038	0.435	0.173	-0.037	0.295	0.128	-0.026	0.082	0.218
955	4.775	-0.235	1.046	0.33	-0.008	0.893	0.516	-0.129	0.881	0.553	-0.138	0.698	0.602	-0.164	0.568	0.566	-0.216	0.468	0.575	-0.32	0.351	0.613	-0.382	0.159	0.542	-0.307	0.041	0.604	-0.001	0.878	0.186	-0.086	0.852	0.149	-0.064	0.676	0.127	-0.022	0.551	0.18	-0.038	0.435	0.173	-0.037	0.295	0.128	-0.026	0.082	0.218
956	4.78	-0.233	1.046	0.329	-0.006	0.894	0.516	-0.127	0.882	0.552	-0.134	0.699	0.602	-0.159	0.568	0.566	-0.212	0.469	0.575	-0.317	0.353	0.613	-0.38	0.161	0.541	-0.306	0.043	0.604	0.001	0.879	0.185	-0.083	0.852	0.148	-0.062	0.676	0.127	-0.022	0.551	0.18	-0.038	0.435	0.173	-0.038	0.295	0.128	-0.026	0.082	0.218
957	4.785	-0.231	1.047	0.327	-0.005	0.895	0.516	-0.125	0.883	0.551	-0.13	0.7	0.602	-0.155	0.569	0.567	-0.207	0.47	0.576	-0.313	0.354	0.614	-0.378	0.164	0.541	-0.306	0.044	0.604	0.003	0.879	0.185	-0.081	0.852	0.148	-0.061	0.676	0.126	-0.021	0.551	0.18	-0.038	0.435	0.172	-0.037	0.295	0.128	-0.026	0.082	0.218
958	4.79	-0.229	1.048	0.326	-0.003	0.897	0.515	-0.124	0.885	0.55	-0.126	0.701	0.602	-0.15	0.57	0.568	-0.203	0.47	0.576	-0.31	0.356	0.614	-0.376	0.166	0.541	-0.305	0.045	0.604	0.005	0.879	0.184	-0.079	0.852	0.147	-0.06	0.677	0.126	-0.02	0.551	0.179	-0.038	0.435	0.172	-0.037	0.295	0.128	-0.026	0.082	0.218
959	4.795	-0.228	1.048	0.325	-0.001	0.898	0.515	-0.124	0.887	0.55	-0.122	0.702	0.602	-0.146	0.57	0.568	-0.198	0.471	0.577	-0.306	0.357	0.614	-0.373	0.168	0.541	-0.304	0.046	0.604	0.005	0.878	0.184	-0.077	0.852	0.146	-0.059	0.677	0.126	-0.019	0.551	0.179	-0.038	0.436	0.172	-0.037	0.295	0.128	-0.026	0.082	0.218
960	4.8	-0.225	1.049	0.323	0	0.899	0.514	-0.123	0.889	0.549	-0.118	0.703	0.602	-0.141	0.571	0.569	-0.194	0.472	0.578	-0.302	0.359	0.614	-0.371	0.17	0.541	-0.303	0.047	0.603	0.005	0.878	0.184	-0.075	0.852	0.146	-0.058	0.678	0.126	-0.019	0.551	0.179	-0.037	0.436	0.171	-0.036	0.295	0.128	-0.026	0.082	0.218
961	4.805	-0.223	1.049	0.322	0.002	0.9	0.514	-0.121	0.89	0.549	-0.114	0.704	0.602	-0.137	0.572	0.569	-0.19	0.473	0.578	-0.298	0.36	0.614	-0.368	0.172	0.541	-0.302	0.049	0.603	0.007	0.878	0.184	-0.073	0.852	0.145	-0.057	0.678	0.125	-0.018	0.552	0.179	-0.036	0.436	0.171	-0.035	0.295	0.127	-0.026	0.082	0.218
962	4.81	-0.221	1.05	0.321	0.004	0.901	0.513	-0.119	0.891	0.548	-0.111	0.705	0.603	-0.133	0.573	0.57	-0.186	0.474	0.579	-0.295	0.361	0.614	-0.365	0.174	0.541	-0.301	0.05	0.603	0.009	0.878	0.184	-0.071	0.852	0.144	-0.055	0.678	0.125	-0.018	0.552	0.178	-0.036	0.436	0.171	-0.035	0.294	0.127	-0.026	0.082	0.218
963	4.815	-0.219	1.051	0.32	0.006	0.901	0.512	-0.118	0.892	0.547	-0.107	0.706	0.603	-0.128	0.573	0.57	-0.182	0.475	0.579	-0.291	0.363	0.615	-0.361	0.176	0.54	-0.3	0.052	0.603	0.011	0.878	0.183	-0.069	0.852	0.144	-0.054	0.679	0.124	-0.017	0.552	0.178	-0.035	0.436	0.17	-0.034	0.294	0.127	-0.026	0.082	0.218
964	4.82	-0.217	1.051	0.319	0.008	0.902	0.512	-0.116	0.893	0.547	-0.103	0.707	0.603	-0.124	0.574	0.571	-0.177	0.476	0.58	-0.287	0.364	0.615	-0.358	0.178	0.54	-0.299	0.053	0.603	0.012	0.879	0.183	-0.067	0.853	0.143	-0.053	0.679	0.124	-0.016	0.552	0.177	-0.035	0.436	0.17	-0.034	0.294	0.127	-0.026	0.082	0.218
965	4.825	-0.216	1.052	0.318	0.009	0.903	0.511	-0.114	0.894	0.546	-0.099	0.708	0.603	-0.121	0.575	0.572	-0.173	0.476	0.581	-0.284	0.365	0.614	-0.356	0.181	0.539	-0.298	0.055	0.603	0.014	0.879	0.183	-0.066	0.853	0.142	-0.052	0.68	0.123	-0.016	0.552	0.177	-0.035	0.436	0.17	-0.034	0.294	0.127	-0.026	0.082	0.218
966	4.83	-0.214	1.053	0.316	0.01	0.904	0.51	-0.112	0.895	0.545	-0.096	0.709	0.603	-0.117	0.576	0.572	-0.169	0.477	0.581	-0.28	0.367	0.614	-0.354	0.183	0.539	-0.296	0.057	0.603	0.016	0.879	0.182	-0.064	0.853	0.142	-0.051	0.68	0.123	-0.016	0.552	0.177	-0.035	0.437	0.17	-0.034	0.294	0.126	-0.026	0.082	0.218
967	4.835	-0.212	1.053	0.315	0.012	0.905	0.51	-0.11	0.895	0.545	-0.092	0.71	0.603	-0.112	0.577	0.573	-0.165	0.478	0.581	-0.277	0.369	0.614	-0.351	0.185	0.538	-0.295	0.059	0.603	0.019	0.88	0.182	-0.062	0.854	0.141	-0.049	0.68	0.123	-0.016	0.552	0.176	-0.034	0.437	0.17	-0.033	0.294	0.126	-0.026	0.082	0.218
968	4.84	-0.209	1.053	0.314	0.013	0.906	0.509	-0.108	0.896	0.544	-0.089	0.711	0.603	-0.108	0.577	0.573	-0.161	0.479	0.582	-0.274	0.37	0.614	-0.347	0.186	0.537	-0.292	0.06	0.603	0.021	0.88	0.181	-0.06	0.854	0.141	-0.048	0.681	0.122	-0.015	0.552	0.176	-0.034	0.437	0.169	-0.033	0.294	0.126	-0.026	0.082	0.218
969	4.845	-0.207	1.054	0.313	0.015	0.907	0.508	-0.107	0.897	0.543	-0.085	0.712	0.603	-0.105	0.578	0.574	-0.157	0.48	0.582	-0.27	0.371	0.614	-0.345	0.188	0.537	-0.29	0.062	0.603	0.023	0.881	0.181	-0.059	0.854	0.141	-0.047	0.681	0.122	-0.015	0.552	0.176	-0.035	0.437	0.169	-0.033	0.294	0.126	-0.026	0.082	0.218
970	4.85	-0.206	1.054	0.312	0.016	0.908	0.508	-0.105	0.898	0.543	-0.082	0.713	0.603	-0.101	0.579	0.574	-0.154	0.481	0.583	-0.267	0.373	0.614	-0.341	0.19	0.536	-0.287	0.063	0.603	0.025	0.882	0.18	-0.057	0.854	0.14	-0.046	0.681	0.122	-0.014	0.553	0.176	-0.035	0.437	0.169	-0.034	0.294	0.126	-0.026	0.082	0.218
971	4.855	-0.204	1.055	0.312	0.018	0.908	0.507	-0.103	0.898	0.542	-0.079	0.715	0.603	-0.097	0.58	0.575	-0.15	0.482	0.583	-0.264	0.374	0.613	-0.338	0.191	0.536	-0.283	0.065	0.603	0.027	0.882	0.179	-0.056	0.855	0.139	-0.045	0.682	0.121	-0.014	0.553	0.175	-0.035	0.437	0.169	-0.034	0.294	0.126	-0.026	0.082	0.218
972	4.86	-0.202	1.055	0.311	0.019	0.908	0.506	-0.101	0.899	0.541	-0.076	0.716	0.603	-0.093	0.581	0.575	-0.146	0.483	0.583	-0.261	0.376	0.613	-0.334	0.193	0.536	-0.28	0.066	0.604	0.03	0.883	0.178	-0.054	0.855	0.138	-0.044	0.682	0.121	-0.013	0.553	0.175	-0.036	0.438	0.169	-0.035	0.294	0.126	-0.026	0.082	0.218
973	4.865	-0.201	1.056	0.31	0.021	0.909	0.506	-0.099	0.899	0.541	-0.073	0.717	0.604	-0.09	0.582	0.575	-0.143	0.484	0.583	-0.257	0.377	0.613	-0.33	0.193	0.535	-0.276	0.067	0.605	0.031	0.883	0.178	-0.052	0.855	0.137	-0.043	0.682	0.12	-0.013	0.553	0.175	-0.036	0.438	0.169	-0.035	0.294	0.126	-0.026	0.082	0.218
974	4.87	-0.198	1.056	0.309	0.022	0.909	0.505	-0.097	0.9	0.54	-0.07	0.718	0.604	-0.086	0.582	0.576	-0.139	0.484	0.583	-0.254	0.378	0.612	-0.326	0.193	0.535	-0.272	0.069	0.606	0.033	0.883	0.177	-0.05	0.855	0.137	-0.042	0.683	0.12	-0.013	0.553	0.175	-0.036	0.438	0.169	-0.036	0.294	0.126	-0.026	0.082	0.218
975	4.875	-0.196	1.056	0.309	0.024	0.91	0.504	-0.095	0.901	0.54	-0.067	0.719	0.604	-0.083	0.583	0.576	-0.136	0.485	0.584	-0.251	0.379	0.612	-0.322	0.194	0.535	-0.268	0.07	0.607	0.035	0.884	0.176	-0.048	0.856	0.137	-0.041	0.683	0.12	-0.013	0.553	0.175	-0.037	0.437	0.169	-0.037	0.294	0.126	-0.026	0.082	0.218
976	4.88	-0.194	1.056	0.308	0.026	0.91	0.503	-0.093	0.901	0.539	-0.064	0.72	0.604	-0.08	0.584	0.576	-0.132	0.486	0.584	-0.247	0.379	0.611	-0.317	0.194	0.535	-0.263	0.071	0.608	0.037	0.884	0.176	-0.046	0.856	0.136	-0.04	0.683	0.12	-0.013	0.554	0.174	-0.037	0.437	0.169	-0.037	0.294	0.126	-0.026	0.082	0.218
977	4.885	-0.193	1.057	0.307	0.028	0.911	0.503	-0.091	0.902	0.538	-0.062	0.721	0.604	-0.077	0.585	0.577	-0.129	0.487	0.584	-0.244	0.38	0.611	-0.313	0.194	0.535	-0.258	0.072	0.608	0.039	0.885	0.175	-0.045	0.856	0.136	-0.039	0.683	0.12	-0.013	0.554	0.174	-0.037	0.437	0.169	-0.037	0.294	0.126	-0.026	0.082	0.218
978	4.89	-0.191	1.057	0.306	0.03	0.91	0.502	-0.089	0.903	0.538	-0.06	0.722	0.604	-0.074	0.586	0.577	-0.126	0.487	0.584	-0.241	0.381	0.61	-0.308	0.194	0.535	-0.253	0.072	0.61	0.041	0.885	0.175	-0.044	0.856	0.135	-0.038	0.683	0.119	-0.013	0.554	0.174	-0.037	0.437	0.169	-0.037	0.294	0.126	-0.026	0.082	0.218
979	4.895	-0.19	1.058	0.305	0.033	0.911	0.502	-0.087	0.903	0.537	-0.057	0.722	0.603	-0.071	0.587	0.577	-0.122	0.488	0.584	-0.237	0.381	0.61	-0.303	0.194	0.535	-0.248	0.073	0.611	0.044	0.886	0.174	-0.042	0.857	0.134	-0.037	0.683	0.119	-0.013	0.554	0.173	-0.038	0.437	0.169	-0.037	0.294	0.125	-0.026	0.082	0.218
980	4.9	-0.187	1.058	0.305	0.035	0.912	0.501	-0.085	0.904	0.537	-0.055	0.723	0.604	-0.068	0.587	0.577	-0.119	0.489	0.584	-0.234	0.381	0.61	-0.297	0.193	0.535	-0.242	0.073	0.612	0.046	0.886	0.173	-0.041	0.857	0.135	-0.036	0.683	0.119	-0.013	0.554	0.173	-0.038	0.437	0.169	-0.038	0.294	0.125	-0.026	0.082	0.218
981	4.905	-0.185	1.058	0.304	0.037	0.913	0.501	-0.083	0.904	0.537	-0.053	0.725	0.604	-0.065	0.588	0.577	-0.116	0.489	0.584	-0.23	0.381	0.61	-0.292	0.192	0.535	-0.237	0.073	0.613	0.048	0.887	0.173	-0.04	0.857	0.135	-0.036	0.684	0.119	-0.013	0.554	0.173	-0.038	0.437	0.169	-0.038	0.294	0.125	-0.026	0.082	0.218
982	4.91	-0.184	1.059	0.304	0.038	0.914	0.501	-0.081	0.905	0.536	-0.051	0.725	0.604	-0.063	0.589	0.577	-0.113	0.49	0.584	-0.226	0.381	0.61	-0.287	0.191	0.535	-0.231	0.073	0.614	0.05	0.887	0.172	-0.038	0.857	0.135	-0.035	0.684	0.119	-0.012	0.554	0.172	-0.038	0.437	0.169	-0.038	0.294	0.125	-0.027	0.082	0.218
983	4.915	-0.183	1.059	0.303	0.039	0.914	0.501	-0.08	0.906	0.536	-0.049	0.726	0.603	-0.06	0.59	0.577	-0.11	0.49	0.584	-0.223	0.38	0.609	-0.281	0.19	0.536	-0.225	0.073	0.615	0.052	0.888	0.172	-0.036	0.857	0.134	-0.033	0.685	0.119	-0.012	0.554	0.172	-0.038	0.437	0.169	-0.038	0.294	0.125	-0.027	0.082	0.218
984	4.92	-0.181	1.06	0.302	0.041	0.915	0.5	-0.077	0.906	0.535	-0.047	0.727	0.603	-0.058	0.59	0.577	-0.107	0.49	0.584	-0.219	0.38	0.609	-0.275	0.189	0.536	-0.218	0.072	0.617	0.053	0.888	0.171	-0.034	0.857	0.134	-0.032	0.685	0.118	-0.012	0.554	0.172	-0.038	0.438	0.168	-0.038	0.294	0.125	-0.027	0.082	0.218
985	4.925	-0.178	1.06	0.302	0.043	0.915	0.5	-0.076	0.907	0.535	-0.045	0.727	0.603	-0.056	0.591	0.577	-0.104	0.491	0.584	-0.215	0.379	0.609	-0.269	0.187	0.537	-0.211	0.072	0.619	0.055	0.888	0.171	-0.032	0.857	0.133	-0.032	0.685	0.118	-0.012	0.554	0.172	-0.038	0.438	0.168	-0.038	0.294	0.125	-0.027	0.082	0.218
986	4.93	-0.177	1.06	0.301	0.045	0.916	0.5	-0.074	0.908	0.535	-0.043	0.728	0.603	-0.053	0.591	0.577	-0.101	0.491	0.584	-0.211	0.378	0.609	-0.262	0.186	0.537	-0.204	0.072	0.62	0.057	0.888	0.171	-0.03	0.857	0.133	-0.031	0.686	0.118	-0.012	0.554	0.172	-0.037	0.438	0.168	-0.038	0.294	0.125	-0.027	0.082	0.218
987	4.935	-0.175	1.06	0.301	0.047	0.917	0.5	-0.073	0.908	0.534	-0.041	0.728	0.603	-0.051	0.592	0.577	-0.098	0.491	0.584	-0.207	0.377	0.609	-0.256	0.184	0.537	-0.197	0.071	0.621	0.059	0.889	0.171	-0.028	0.857	0.132	-0.03	0.686	0.118	-0.011	0.554	0.172	-0.037	0.438	0.168	-0.038	0.294	0.125	-0.027	0.082	0.218
988	4.94	-0.174	1.061	0.3	0.048	0.918	0.499	-0.071	0.909	0.534	-0.04	0.729	0.602	-0.049	0.592	0.576	-0.095	0.491	0.584	-0.203	0.376	0.609	-0.249	0.182	0.538	-0.19	0.07	0.623	0.061	0.889	0.17	-0.027	0.858	0.132	-0.029	0.686	0.117	-0.011	0.554	0.172	-0.037	0.438	0.168	-0.038	0.294	0.125	-0.027	0.082	0.218
989	4.945	-0.172	1.061	0.3	0.05	0.918	0.499	-0.069	0.909	0.534	-0.038	0.729	0.602	-0.047	0.593	0.576	-0.092	0.491	0.584	-0.198	0.375	0.609	-0.243	0.18	0.539	-0.182	0.07	0.624	0.062	0.889	0.17	-0.026	0.858	0.132	-0.028	0.686	0.117	-0.011	0.554	0.172	-0.037	0.438	0.167	-0.038	0.294	0.125	-0.027	0.082	0.218
990	4.95	-0.17	1.061	0.299	0.051	0.919	0.498	-0.068	0.91	0.533	-0.036	0.73	0.602	-0.045	0.593	0.576	-0.089	0.491	0.584	-0.194	0.373	0.609	-0.236	0.178	0.539	-0.174	0.069	0.626	0.064	0.89	0.17	-0.025	0.858	0.131	-0.027	0.686	0.117	-0.011	0.555	0.171	-0.037	0.438	0.167	-0.038	0.294	0.125	-0.027	0.082	0.218
991	4.955	-0.168	1.062	0.299	0.052	0.919	0.498	-0.067	0.91	0.533	-0.034	0.73	0.601	-0.043	0.593	0.575	-0.086	0.491	0.584	-0.19	0.372	0.609	-0.229	0.176	0.539	-0.166	0.068	0.627	0.065	0.89	0.171	-0.024	0.858	0.131	-0.026	0.687	0.117	-0.01	0.555	0.171	-0.038	0.438	0.167	-0.039	0.294	0.125	-0.027	0.082	0.218
992	4.96	-0.167	1.062	0.298	0.054	0.919	0.498	-0.065	0.911	0.533	-0.033	0.731	0.601	-0.04	0.594	0.575	-0.083	0.491	0.583	-0.185	0.371	0.609	-0.222	0.173	0.54	-0.157	0.067	0.629	0.067	0.89	0.171	-0.022	0.858	0.131	-0.025	0.687	0.117	-0.01	0.555	0.171	-0.038	0.438	0.167	-0.039	0.294	0.125	-0.028	0.082	0.218
993	4.965	-0.165	1.062	0.298	0.056	0.92	0.497	-0.063	0.911	0.533	-0.031	0.731	0.601	-0.039	0.594	0.575	-0.08	0.491	0.583	-0.181	0.369	0.61	-0.214	0.171	0.541	-0.148	0.065	0.63	0.069	0.89	0.171	-0.02	0.858	0.131	-0.024	0.688	0.117	-0.009	0.555	0.171	-0.038	0.438	0.167	-0.039	0.294	0.125	-0.028	0.082	0.218
994	4.97	-0.164	1.063	0.298	0.058	0.92	0.497	-0.062	0.911	0.533	-0.03	0.731	0.601	-0.037	0.594	0.574	-0.077	0.491	0.583	-0.176	0.368	0.61	-0.206	0.169	0.542	-0.14	0.064	0.632	0.07	0.89	0.171	-0.018	0.858	0.13	-0.023	0.688	0.117	-0.009	0.555	0.171	-0.038	0.438	0.167	-0.04	0.294	0.125	-0.028	0.081	0.218
995	4.975	-0.162	1.063	0.297	0.059	0.92	0.497	-0.06	0.912	0.532	-0.028	0.732	0.6	-0.035	0.594	0.574	-0.074	0.491	0.582	-0.171	0.366	0.61	-0.199	0.167	0.543	-0.131	0.063	0.633	0.071	0.89	0.171	-0.017	0.858	0.13	-0.023	0.688	0.116	-0.008	0.555	0.171	-0.038	0.439	0.167	-0.04	0.294	0.125	-0.028	0.081	0.218
996	4.98	-0.16	1.063	0.297	0.061	0.92	0.496	-0.059	0.912	0.532	-0.026	0.732	0.6	-0.032	0.594	0.573	-0.071	0.49	0.582	-0.166	0.364	0.61	-0.191	0.164	0.544	-0.122	0.062	0.634	0.073	0.889	0.171	-0.014	0.859	0.129	-0.022	0.688	0.116	-0.008	0.556	0.171	-0.038	0.439	0.167	-0.04	0.294	0.125	-0.028	0.081	0.218
997	4.985	-0.159	1.063	0.296	0.062	0.92	0.496	-0.057	0.912	0.531	-0.025	0.732	0.6	-0.03	0.595	0.573	-0.068	0.49	0.582	-0.162	0.363	0.61	-0.183	0.162	0.545	-0.112	0.061	0.635	0.074	0.889	0.171	-0.013	0.859	0.129	-0.021	0.688	0.116	-0.008	0.556	0.17	-0.038	0.439	0.167	-0.041	0.294	0.124	-0.029	0.081	0.218
998	4.99	-0.157	1.063	0.296	0.063	0.92	0.496	-0.054	0.911	0.531	-0.024	0.732	0.599	-0.028	0.595	0.573	-0.064	0.49	0.582	-0.157	0.361	0.61	-0.175	0.159	0.545	-0.102	0.06	0.637	0.075	0.889	0.171	-0.011	0.86	0.129	-0.019	0.688	0.116	-0.008	0.556	0.17	-0.038	0.439	0.167	-0.041	0.294	0.124	-0.029	0.081	0.218
999	4.995	-0.155	1.063	0.296	0.065	0.921	0.495	-0.052	0.911	0.531	-0.022	0.732	0.599	-0.026	0.595	0.572	-0.062	0.489	0.581	-0.152	0.36	0.61	-0.166	0.157	0.546	-0.093	0.059	0.638	0.076	0.889	0.171	-0.01	0.86	0.128	-0.018	0.689	0.116	-0.008	0.556	0.17	-0.038	0.439	0.167	-0.042	0.294	0.124	-0.029	0.081	0.218
1000	5	-0.153	1.063	0.296	0.066	0.921	0.495	-0.051	0.911	0.53	-0.02	0.732	0.599	-0.025	0.595	0.572	-0.059	0.489	0.581	-0.147	0.358	0.61	-0.158	0.154	0.547	-0.083	0.058	0.639	0.078	0.89	0.171	-0.009	0.86	0.128	-0.017	0.689	0.116	-0.007	0.556	0.17	-0.038	0.439	0.167	-0.042	0.294	0.124	-0.029	0.081	0.218
1001	5.005	-0.152	1.064	0.295	0.068	0.921	0.495	-0.049	0.911	0.53	-0.018	0.733	0.598	-0.023	0.595	0.571	-0.056	0.489	0.58	-0.142	0.356	0.61	-0.149	0.152	0.548	-0.073	0.056	0.641	0.08	0.89	0.171	-0.008	0.86	0.128	-0.016	0.689	0.116	-0.007	0.556	0.17	-0.038	0.439	0.167	-0.042	0.294	0.124	-0.029	0.081	0.218
1002	5.01	-0.151	1.064	0.295	0.07	0.922	0.495	-0.048	0.911	0.53	-0.017	0.733	0.598	-0.021	0.595	0.57	-0.053	0.488	0.58	-0.137	0.354	0.61	-0.141	0.15	0.549	-0.062	0.055	0.642	0.082	0.89	0.171	-0.006	0.861	0.128	-0.016	0.689	0.116	-0.006	0.556	0.17	-0.038	0.439	0.167	-0.042	0.295	0.124	-0.029	0.081	0.218
1003	5.015	-0.149	1.064	0.295	0.071	0.922	0.495	-0.047	0.911	0.53	-0.015	0.733	0.598	-0.019	0.594	0.57	-0.049	0.487	0.579	-0.131	0.352	0.61	-0.132	0.148	0.55	-0.052	0.054	0.643	0.084	0.89	0.171	-0.004	0.86	0.128	-0.015	0.689	0.116	-0.006	0.556	0.17	-0.038	0.439	0.167	-0.042	0.295	0.124	-0.029	0.081	0.218
1004	5.02	-0.147	1.064	0.295	0.073	0.922	0.495	-0.045	0.911	0.529	-0.013	0.733	0.597	-0.017	0.594	0.569	-0.046	0.487	0.579	-0.126	0.35	0.61	-0.123	0.146	0.551	-0.042	0.054	0.644	0.084	0.89	0.171	-0.002	0.86	0.128	-0.013	0.689	0.116	-0.005	0.555	0.17	-0.037	0.439	0.167	-0.042	0.295	0.124	-0.029	0.081	0.218
1005	5.025	-0.145	1.064	0.294	0.074	0.922	0.495	-0.044	0.911	0.529	-0.011	0.732	0.597	-0.015	0.594	0.568	-0.043	0.487	0.578	-0.121	0.349	0.61	-0.115	0.144	0.552	-0.031	0.052	0.645	0.085	0.89	0.171	-0.001	0.86	0.128	-0.012	0.689	0.116	-0.004	0.555	0.17	-0.037	0.439	0.167	-0.042	0.295	0.124	-0.029	0.081	0.218
1006	5.03	-0.144	1.064	0.294	0.075	0.922	0.495	-0.042	0.911	0.529	-0.01	0.732	0.597	-0.013	0.594	0.568	-0.04	0.486	0.578	-0.116	0.347	0.61	-0.105	0.142	0.553	-0.02	0.051	0.646	0.087	0.89	0.171	0.001	0.86	0.128	-0.011	0.689	0.116	-0.004	0.556	0.169	-0.036	0.439	0.167	-0.042	0.295	0.124	-0.029	0.081	0.218
1007	5.035	-0.142	1.064	0.294	0.077	0.922	0.495	-0.041	0.911	0.529	-0.008	0.732	0.597	-0.012	0.594	0.567	-0.037	0.485	0.577	-0.11	0.345	0.61	-0.096	0.14	0.554	-0.009	0.05	0.648	0.09	0.89	0.171	0.002	0.86	0.128	-0.01	0.689	0.115	-0.003	0.556	0.169	-0.036	0.439	0.167	-0.041	0.295	0.124	-0.029	0.081	0.218
1008	5.04	-0.14	1.064	0.294	0.079	0.922	0.495	-0.04	0.911	0.529	-0.006	0.732	0.596	-0.01	0.593	0.566	-0.034	0.485	0.577	-0.105	0.344	0.61	-0.087	0.138	0.555	0.002	0.05	0.648	0.091	0.89	0.171	0.004	0.86	0.128	-0.009	0.689	0.115	-0.003	0.556	0.169	-0.035	0.439	0.167	-0.041	0.295	0.124	-0.029	0.081	0.218
1009	5.045	-0.139	1.064	0.294	0.08	0.922	0.495	-0.038	0.911	0.529	-0.004	0.732	0.596	-0.007	0.593	0.565	-0.031	0.484	0.576	-0.099	0.342	0.61	-0.078	0.136	0.556	0.012	0.049	0.649	0.092	0.89	0.171	0.005	0.86	0.128	-0.008	0.689	0.115	-0.002	0.556	0.169	-0.035	0.439	0.167	-0.04	0.295	0.124	-0.029	0.081	0.218
1010	5.05	-0.137	1.064	0.294	0.082	0.922	0.495	-0.037	0.911	0.529	-0.002	0.732	0.595	-0.005	0.592	0.565	-0.028	0.483	0.575	-0.094	0.34	0.609	-0.069	0.134	0.557	0.023	0.049	0.65	0.094	0.89	0.171	0.006	0.86	0.127	-0.007	0.689	0.115	-0.001	0.556	0.169	-0.035	0.439	0.167	-0.04	0.295	0.124	-0.029	0.081	0.218
1011	5.055	-0.135	1.064	0.294	0.083	0.922	0.495	-0.035	0.911	0.529	-0.001	0.731	0.595	-0.003	0.592	0.564	-0.024	0.483	0.574	-0.089	0.339	0.609	-0.06	0.133	0.558	0.034	0.048	0.65	0.096	0.89	0.171	0.008	0.86	0.127	-0.006	0.689	0.115	0	0.556	0.169	-0.034	0.439	0.167	-0.039	0.295	0.124	-0.029	0.081	0.218
1012	5.06	-0.134	1.064	0.294	0.085	0.922	0.495	-0.034	0.911	0.529	0.002	0.731	0.595	-0.001	0.592	0.564	-0.021	0.482	0.573	-0.084	0.337	0.609	-0.051	0.132	0.559	0.045	0.048	0.651	0.098	0.89	0.17	0.009	0.86	0.128	-0.005	0.689	0.115	0.001	0.555	0.17	-0.034	0.439	0.167	-0.039	0.295	0.124	-0.029	0.081	0.218
1013	5.065	-0.131	1.064	0.295	0.086	0.922	0.495	-0.032	0.91	0.529	0.004	0.73	0.594	0.001	0.591	0.563	-0.018	0.481	0.572	-0.078	0.336	0.609	-0.041	0.13	0.56	0.056	0.048	0.652	0.099	0.89	0.17	0.011	0.859	0.128	-0.003	0.689	0.115	0.002	0.555	0.17	-0.033	0.44	0.167	-0.038	0.295	0.125	-0.029	0.081	0.218
1014	5.07	-0.128	1.063	0.296	0.088	0.921	0.495	-0.03	0.91	0.529	0.005	0.73	0.594	0.002	0.591	0.561	-0.015	0.481	0.571	-0.072	0.334	0.609	-0.032	0.129	0.561	0.067	0.048	0.652	0.1	0.889	0.17	0.012	0.86	0.127	-0.001	0.689	0.115	0.003	0.555	0.169	-0.033	0.44	0.167	-0.038	0.295	0.125	-0.029	0.081	0.218
1015	5.075	-0.128	1.064	0.295	0.089	0.92	0.495	-0.029	0.91	0.529	0.007	0.729	0.594	0.004	0.59	0.561	-0.011	0.48	0.571	-0.066	0.333	0.609	-0.023	0.128	0.562	0.077	0.048	0.653	0.101	0.889	0.17	0.013	0.86	0.127	0	0.689	0.115	0.003	0.555	0.169	-0.032	0.439	0.167	-0.038	0.295	0.125	-0.029	0.081	0.218
1016	5.08	-0.128	1.064	0.295	0.091	0.921	0.495	-0.027	0.91	0.529	0.01	0.729	0.593	0.007	0.589	0.56	-0.008	0.479	0.57	-0.06	0.331	0.609	-0.014	0.127	0.563	0.088	0.048	0.653	0.103	0.89	0.17	0.014	0.859	0.128	0.001	0.689	0.115	0.004	0.555	0.17	-0.03	0.439	0.168	-0.038	0.295	0.125	-0.029	0.081	0.218
1017	5.085	-0.126	1.064	0.295	0.092	0.92	0.495	-0.025	0.91	0.529	0.012	0.728	0.593	0.009	0.589	0.559	-0.004	0.478	0.569	-0.054	0.33	0.609	-0.005	0.126	0.564	0.099	0.048	0.654	0.105	0.89	0.17	0.015	0.859	0.129	0.002	0.689	0.115	0.005	0.555	0.17	-0.029	0.439	0.168	-0.037	0.295	0.125	-0.029	0.081	0.218
1018	5.09	-0.124	1.064	0.296	0.094	0.92	0.495	-0.024	0.909	0.53	0.014	0.728	0.592	0.011	0.589	0.558	0	0.478	0.569	-0.049	0.329	0.609	0.004	0.125	0.565	0.11	0.048	0.654	0.106	0.89	0.17	0.016	0.859	0.129	0.004	0.689	0.115	0.006	0.555	0.17	-0.029	0.439	0.168	-0.036	0.295	0.125	-0.029	0.081	0.218
1019	5.095	-0.123	1.064	0.296	0.096	0.919	0.494	-0.022	0.909	0.53	0.016	0.727	0.592	0.013	0.588	0.557	0.003	0.477	0.568	-0.043	0.328	0.609	0.014	0.125	0.566	0.12	0.048	0.654	0.108	0.89	0.17	0.019	0.859	0.129	0.005	0.688	0.116	0.008	0.555	0.17	-0.028	0.439	0.168	-0.035	0.295	0.125	-0.029	0.081	0.218
1020	5.1	-0.122	1.064	0.296	0.098	0.919	0.494	-0.021	0.909	0.53	0.018	0.727	0.592	0.015	0.588	0.556	0.007	0.476	0.567	-0.037	0.327	0.609	0.023	0.124	0.566	0.13	0.049	0.654	0.109	0.89	0.17	0.021	0.859	0.129	0.007	0.688	0.116	0.009	0.555	0.17	-0.028	0.439	0.168	-0.034	0.295	0.125	-0.029	0.081	0.218
1021	5.105	-0.12	1.063	0.297	0.099	0.919	0.495	-0.019	0.908	0.53	0.02	0.726	0.592	0.018	0.587	0.555	0.011	0.476	0.566	-0.031	0.325	0.609	0.032	0.124	0.567	0.141	0.049	0.654	0.11	0.89	0.17	0.022	0.859	0.129	0.009	0.688	0.116	0.01	0.555	0.17	-0.027	0.439	0.168	-0.034	0.295	0.125	-0.029	0.081	0.218
1022	5.11	-0.119	1.063	0.297	0.101	0.919	0.495	-0.017	0.908	0.53	0.023	0.725	0.591	0.02	0.587	0.555	0.015	0.475	0.566	-0.025	0.324	0.609	0.04	0.124	0.568	0.151	0.05	0.654	0.112	0.89	0.17	0.022	0.859	0.129	0.01	0.688	0.115	0.011	0.555	0.17	-0.025	0.439	0.168	-0.033	0.295	0.125	-0.029	0.081	0.219
1023	5.115	-0.117	1.063	0.298	0.102	0.919	0.495	-0.015	0.907	0.53	0.025	0.724	0.591	0.022	0.586	0.554	0.018	0.475	0.565	-0.019	0.324	0.609	0.049	0.123	0.568	0.161	0.05	0.654	0.113	0.89	0.17	0.023	0.859	0.129	0.011	0.688	0.115	0.012	0.554	0.17	-0.023	0.439	0.168	-0.032	0.295	0.125	-0.029	0.081	0.219
1024	5.12	-0.116	1.063	0.298	0.104	0.918	0.495	-0.014	0.907	0.53	0.027	0.724	0.591	0.025	0.585	0.553	0.022	0.474	0.564	-0.013	0.323	0.609	0.058	0.123	0.569	0.171	0.051	0.654	0.115	0.889	0.17	0.024	0.859	0.129	0.012	0.688	0.116	0.013	0.554	0.17	-0.022	0.439	0.168	-0.032	0.295	0.125	-0.029	0.081	0.219
1025	5.125	-0.114	1.063	0.298	0.106	0.918	0.495	-0.012	0.907	0.531	0.03	0.723	0.591	0.028	0.584	0.553	0.026	0.474	0.564	-0.006	0.322	0.609	0.067	0.123	0.57	0.182	0.051	0.654	0.116	0.889	0.171	0.025	0.859	0.13	0.014	0.688	0.116	0.015	0.554	0.17	-0.022	0.439	0.168	-0.031	0.295	0.125	-0.029	0.081	0.219
1026	5.13	-0.112	1.063	0.299	0.108	0.917	0.495	-0.01	0.906	0.531	0.032	0.723	0.59	0.032	0.584	0.552	0.03	0.473	0.563	0	0.321	0.61	0.075	0.123	0.57	0.191	0.051	0.653	0.117	0.889	0.171	0.028	0.859	0.13	0.015	0.688	0.116	0.016	0.554	0.17	-0.021	0.439	0.168	-0.03	0.295	0.125	-0.028	0.081	0.219
1027	5.135	-0.11	1.063	0.299	0.11	0.917	0.496	-0.008	0.906	0.531	0.035	0.722	0.59	0.034	0.583	0.551	0.034	0.473	0.563	0.006	0.32	0.61	0.084	0.123	0.571	0.201	0.052	0.652	0.119	0.888	0.171	0.031	0.858	0.13	0.016	0.688	0.116	0.018	0.554	0.17	-0.02	0.44	0.168	-0.029	0.295	0.125	-0.028	0.081	0.219
1028	5.14	-0.109	1.063	0.3	0.112	0.917	0.496	-0.007	0.906	0.531	0.037	0.721	0.59	0.037	0.583	0.551	0.038	0.472	0.562	0.012	0.32	0.61	0.092	0.124	0.571	0.211	0.053	0.652	0.12	0.888	0.172	0.032	0.858	0.131	0.018	0.687	0.116	0.019	0.554	0.17	-0.019	0.44	0.168	-0.028	0.295	0.125	-0.028	0.081	0.219
1029	5.145	-0.108	1.063	0.3	0.113	0.917	0.496	-0.005	0.905	0.532	0.04	0.72	0.59	0.04	0.583	0.55	0.042	0.472	0.562	0.018	0.319	0.61	0.1	0.124	0.572	0.22	0.054	0.651	0.121	0.888	0.172	0.032	0.858	0.131	0.019	0.687	0.116	0.02	0.554	0.171	-0.017	0.439	0.168	-0.028	0.295	0.125	-0.028	0.082	0.219
1030	5.15	-0.106	1.062	0.301	0.115	0.916	0.497	-0.003	0.905	0.532	0.043	0.72	0.59	0.043	0.582	0.55	0.046	0.471	0.562	0.024	0.319	0.61	0.108	0.123	0.572	0.229	0.054	0.65	0.123	0.888	0.172	0.033	0.858	0.131	0.021	0.687	0.116	0.021	0.554	0.171	-0.016	0.439	0.168	-0.027	0.295	0.125	-0.028	0.082	0.219
1031	5.155	-0.105	1.062	0.302	0.117	0.916	0.497	-0.001	0.904	0.532	0.046	0.719	0.59	0.046	0.581	0.55	0.05	0.471	0.561	0.031	0.318	0.611	0.116	0.123	0.571	0.238	0.055	0.649	0.124	0.888	0.172	0.034	0.858	0.131	0.022	0.687	0.116	0.022	0.554	0.171	-0.016	0.439	0.168	-0.026	0.295	0.125	-0.028	0.082	0.219
1032	5.16	-0.103	1.062	0.302	0.119	0.915	0.497	0.001	0.904	0.533	0.049	0.719	0.59	0.049	0.581	0.55	0.054	0.471	0.56	0.037	0.318	0.611	0.123	0.124	0.572	0.247	0.056	0.648	0.126	0.888	0.173	0.035	0.858	0.132	0.023	0.687	0.116	0.024	0.554	0.171	-0.015	0.439	0.168	-0.026	0.295	0.125	-0.028	0.082	0.219
1033	5.165	-0.101	1.062	0.303	0.121	0.915	0.498	0.003	0.903	0.533	0.052	0.718	0.59	0.053	0.58	0.549	0.059	0.47	0.56	0.042	0.317	0.612	0.13	0.124	0.572	0.255	0.056	0.647	0.127	0.888	0.173	0.037	0.858	0.132	0.025	0.687	0.117	0.025	0.554	0.171	-0.013	0.439	0.168	-0.025	0.295	0.125	-0.028	0.082	0.219
1034	5.17	-0.1	1.062	0.303	0.122	0.914	0.498	0.006	0.902	0.533	0.055	0.717	0.59	0.056	0.579	0.549	0.063	0.47	0.56	0.048	0.317	0.612	0.138	0.124	0.571	0.264	0.057	0.645	0.128	0.888	0.173	0.039	0.858	0.132	0.026	0.687	0.117	0.026	0.553	0.171	-0.012	0.439	0.169	-0.024	0.295	0.125	-0.028	0.082	0.219
1035	5.175	-0.098	1.061	0.304	0.124	0.914	0.498	0.007	0.902	0.533	0.059	0.716	0.59	0.061	0.578	0.549	0.067	0.469	0.56	0.054	0.316	0.612	0.145	0.124	0.571	0.272	0.057	0.644	0.129	0.887	0.173	0.042	0.858	0.132	0.027	0.687	0.117	0.027	0.553	0.171	-0.01	0.439	0.169	-0.023	0.295	0.126	-0.027	0.082	0.22
1036	5.18	-0.096	1.061	0.305	0.126	0.914	0.499	0.009	0.901	0.534	0.062	0.715	0.589	0.065	0.578	0.549	0.072	0.469	0.56	0.059	0.316	0.612	0.152	0.124	0.571	0.28	0.058	0.642	0.131	0.887	0.174	0.044	0.858	0.132	0.029	0.687	0.117	0.029	0.553	0.171	-0.009	0.439	0.169	-0.022	0.295	0.126	-0.027	0.082	0.22
1037	5.185	-0.094	1.06	0.306	0.128	0.913	0.499	0.011	0.901	0.534	0.065	0.715	0.59	0.068	0.578	0.55	0.076	0.469	0.56	0.065	0.315	0.612	0.158	0.124	0.57	0.287	0.058	0.64	0.132	0.886	0.174	0.045	0.857	0.132	0.03	0.687	0.117	0.031	0.553	0.172	-0.009	0.439	0.169	-0.021	0.295	0.126	-0.027	0.082	0.22
1038	5.19	-0.093	1.06	0.307	0.131	0.913	0.5	0.013	0.9	0.535	0.069	0.714	0.59	0.073	0.577	0.55	0.081	0.468	0.56	0.071	0.315	0.612	0.164	0.124	0.569	0.294	0.059	0.639	0.133	0.886	0.174	0.046	0.857	0.132	0.032	0.687	0.118	0.033	0.553	0.172	-0.007	0.439	0.169	-0.02	0.295	0.126	-0.027	0.082	0.22
1039	5.195	-0.091	1.06	0.308	0.133	0.912	0.5	0.015	0.9	0.535	0.073	0.713	0.59	0.077	0.577	0.55	0.086	0.468	0.56	0.076	0.315	0.612	0.17	0.124	0.569	0.3	0.059	0.637	0.134	0.886	0.175	0.048	0.858	0.132	0.034	0.687	0.118	0.034	0.553	0.172	-0.006	0.439	0.17	-0.019	0.295	0.126	-0.027	0.082	0.22
1040	5.2	-0.09	1.06	0.308	0.135	0.912	0.5	0.017	0.899	0.535	0.077	0.713	0.59	0.081	0.576	0.55	0.09	0.467	0.56	0.082	0.314	0.612	0.176	0.124	0.568	0.307	0.059	0.635	0.136	0.886	0.175	0.05	0.858	0.133	0.035	0.686	0.118	0.035	0.552	0.172	-0.004	0.438	0.17	-0.018	0.295	0.126	-0.027	0.082	0.22
1041	5.205	-0.088	1.06	0.309	0.136	0.911	0.501	0.02	0.899	0.536	0.082	0.713	0.59	0.085	0.576	0.55	0.095	0.467	0.56	0.087	0.314	0.612	0.181	0.124	0.567	0.313	0.059	0.633	0.137	0.886	0.175	0.051	0.858	0.133	0.037	0.686	0.118	0.037	0.552	0.173	-0.003	0.439	0.17	-0.017	0.295	0.126	-0.027	0.082	0.221
1042	5.21	-0.087	1.06	0.31	0.138	0.911	0.501	0.022	0.898	0.536	0.086	0.712	0.59	0.09	0.576	0.55	0.1	0.467	0.56	0.092	0.314	0.612	0.186	0.124	0.567	0.318	0.059	0.631	0.139	0.887	0.175	0.051	0.857	0.134	0.039	0.686	0.118	0.038	0.552	0.173	-0.001	0.438	0.17	-0.016	0.295	0.126	-0.027	0.082	0.221
1043	5.215	-0.085	1.06	0.311	0.141	0.91	0.502	0.024	0.897	0.537	0.09	0.712	0.59	0.094	0.576	0.55	0.104	0.467	0.561	0.098	0.313	0.612	0.191	0.124	0.566	0.324	0.059	0.629	0.141	0.887	0.176	0.051	0.857	0.135	0.041	0.686	0.118	0.039	0.552	0.173	0	0.438	0.171	-0.015	0.295	0.127	-0.026	0.082	0.221
1044	5.22	-0.083	1.059	0.312	0.143	0.91	0.502	0.026	0.897	0.538	0.094	0.712	0.59	0.098	0.576	0.551	0.109	0.467	0.561	0.103	0.313	0.612	0.195	0.124	0.565	0.329	0.058	0.627	0.143	0.887	0.176	0.053	0.857	0.135	0.043	0.686	0.119	0.042	0.552	0.173	0.002	0.438	0.171	-0.014	0.295	0.127	-0.026	0.082	0.221
1045	5.225	-0.081	1.058	0.313	0.145	0.909	0.502	0.028	0.896	0.538	0.099	0.711	0.59	0.103	0.576	0.551	0.114	0.467	0.561	0.108	0.313	0.612	0.2	0.124	0.564	0.335	0.058	0.624	0.144	0.887	0.176	0.054	0.857	0.136	0.045	0.685	0.119	0.044	0.551	0.173	0.003	0.438	0.171	-0.013	0.295	0.127	-0.026	0.082	0.221
1046	5.23	-0.079	1.058	0.314	0.147	0.909	0.503	0.031	0.895	0.539	0.103	0.711	0.59	0.108	0.575	0.551	0.119	0.467	0.561	0.113	0.313	0.612	0.204	0.124	0.563	0.339	0.057	0.622	0.146	0.886	0.176	0.056	0.857	0.136	0.046	0.685	0.119	0.045	0.551	0.174	0.005	0.438	0.171	-0.012	0.295	0.127	-0.026	0.082	0.221
1047	5.235	-0.077	1.057	0.314	0.149	0.908	0.503	0.033	0.895	0.539	0.107	0.711	0.591	0.112	0.575	0.552	0.123	0.466	0.561	0.118	0.313	0.612	0.208	0.123	0.562	0.344	0.057	0.62	0.147	0.886	0.177	0.058	0.857	0.136	0.048	0.685	0.119	0.047	0.551	0.174	0.007	0.438	0.171	-0.011	0.295	0.128	-0.026	0.082	0.221
1048	5.24	-0.075	1.057	0.315	0.152	0.908	0.504	0.036	0.894	0.54	0.112	0.711	0.591	0.116	0.575	0.552	0.128	0.466	0.561	0.122	0.313	0.612	0.212	0.123	0.562	0.348	0.056	0.617	0.149	0.886	0.177	0.06	0.857	0.137	0.05	0.685	0.119	0.048	0.55	0.174	0.008	0.438	0.172	-0.01	0.295	0.128	-0.026	0.082	0.222
1049	5.245	-0.073	1.057	0.316	0.154	0.907	0.504	0.038	0.893	0.54	0.116	0.71	0.591	0.121	0.575	0.552	0.132	0.466	0.561	0.127	0.312	0.612	0.216	0.122	0.561	0.352	0.055	0.615	0.15	0.885	0.177	0.061	0.856	0.137	0.052	0.684	0.12	0.05	0.55	0.174	0.009	0.438	0.172	-0.008	0.295	0.128	-0.026	0.083	0.222
1050	5.25	-0.072	1.056	0.317	0.157	0.907	0.505	0.04	0.892	0.541	0.121	0.71	0.591	0.125	0.575	0.552	0.137	0.466	0.561	0.132	0.312	0.612	0.22	0.122	0.56	0.356	0.054	0.613	0.152	0.885	0.178	0.062	0.857	0.138	0.053	0.684	0.12	0.052	0.55	0.174	0.012	0.438	0.172	-0.007	0.295	0.128	-0.026	0.083	0.222
1051	5.255	-0.07	1.056	0.318	0.159	0.906	0.505	0.043	0.892	0.541	0.125	0.71	0.591	0.13	0.575	0.553	0.141	0.465	0.561	0.136	0.312	0.612	0.223	0.122	0.558	0.359	0.053	0.611	0.153	0.885	0.178	0.063	0.857	0.138	0.055	0.684	0.121	0.054	0.55	0.175	0.013	0.437	0.172	-0.006	0.295	0.128	-0.026	0.083	0.222
1052	5.26	-0.068	1.056	0.32	0.161	0.906	0.506	0.045	0.891	0.542	0.129	0.71	0.592	0.134	0.574	0.553	0.146	0.465	0.562	0.14	0.312	0.612	0.226	0.121	0.558	0.362	0.052	0.609	0.155	0.885	0.178	0.064	0.857	0.138	0.056	0.683	0.121	0.055	0.549	0.175	0.014	0.437	0.172	-0.005	0.295	0.128	-0.026	0.083	0.222
1053	5.265	-0.066	1.055	0.321	0.164	0.905	0.506	0.048	0.891	0.542	0.133	0.71	0.592	0.138	0.574	0.553	0.15	0.465	0.561	0.145	0.311	0.612	0.229	0.121	0.556	0.366	0.051	0.606	0.157	0.885	0.179	0.067	0.856	0.139	0.058	0.683	0.121	0.057	0.549	0.175	0.016	0.437	0.172	-0.004	0.294	0.128	-0.026	0.083	0.222
1054	5.27	-0.064	1.055	0.322	0.167	0.905	0.507	0.051	0.89	0.543	0.136	0.709	0.592	0.143	0.574	0.553	0.154	0.465	0.561	0.149	0.311	0.612	0.233	0.12	0.556	0.369	0.05	0.604	0.158	0.885	0.179	0.069	0.856	0.14	0.06	0.682	0.122	0.059	0.548	0.176	0.018	0.437	0.173	-0.003	0.294	0.129	-0.026	0.083	0.222
1055	5.275	-0.062	1.054	0.323	0.17	0.904	0.507	0.053	0.889	0.544	0.141	0.709	0.592	0.147	0.573	0.553	0.158	0.464	0.561	0.153	0.311	0.612	0.235	0.119	0.554	0.371	0.048	0.601	0.16	0.884	0.179	0.07	0.856	0.14	0.061	0.682	0.122	0.06	0.548	0.176	0.019	0.437	0.173	-0.002	0.295	0.129	-0.025	0.083	0.222
1056	5.28	-0.06	1.054	0.324	0.172	0.904	0.508	0.056	0.888	0.544	0.144	0.708	0.592	0.151	0.573	0.553	0.162	0.464	0.561	0.156	0.31	0.612	0.238	0.119	0.554	0.374	0.046	0.599	0.162	0.884	0.18	0.071	0.856	0.141	0.062	0.682	0.122	0.062	0.548	0.177	0.021	0.437	0.173	-0.001	0.295	0.129	-0.025	0.083	0.222
1057	5.285	-0.057	1.053	0.325	0.174	0.903	0.509	0.059	0.888	0.544	0.148	0.708	0.593	0.154	0.573	0.553	0.166	0.463	0.561	0.161	0.31	0.612	0.24	0.118	0.552	0.376	0.045	0.597	0.163	0.884	0.18	0.072	0.855	0.141	0.064	0.682	0.123	0.064	0.548	0.177	0.022	0.437	0.174	0	0.295	0.129	-0.025	0.083	0.222
1058	5.29	-0.055	1.053	0.326	0.177	0.903	0.51	0.062	0.888	0.545	0.151	0.707	0.593	0.158	0.572	0.553	0.169	0.463	0.561	0.164	0.309	0.611	0.243	0.118	0.551	0.379	0.044	0.594	0.164	0.883	0.18	0.074	0.855	0.142	0.066	0.681	0.123	0.065	0.548	0.178	0.024	0.437	0.174	0.001	0.295	0.13	-0.025	0.084	0.222
1059	5.295	-0.053	1.052	0.327	0.181	0.903	0.51	0.066	0.886	0.545	0.154	0.707	0.593	0.162	0.571	0.553	0.173	0.462	0.562	0.167	0.309	0.611	0.245	0.117	0.55	0.381	0.042	0.592	0.166	0.883	0.181	0.077	0.855	0.143	0.067	0.681	0.124	0.067	0.547	0.178	0.025	0.437	0.174	0.001	0.295	0.13	-0.025	0.084	0.222
1060	5.3	-0.051	1.051	0.329	0.184	0.902	0.511	0.069	0.886	0.546	0.157	0.706	0.593	0.165	0.571	0.553	0.177	0.461	0.561	0.171	0.308	0.611	0.247	0.116	0.55	0.383	0.04	0.59	0.168	0.883	0.181	0.079	0.855	0.143	0.068	0.681	0.124	0.069	0.547	0.178	0.026	0.437	0.175	0.002	0.295	0.13	-0.025	0.084	0.223
1061	5.305	-0.049	1.051	0.33	0.186	0.902	0.512	0.072	0.885	0.547	0.16	0.704	0.594	0.168	0.57	0.553	0.179	0.461	0.561	0.174	0.307	0.611	0.25	0.115	0.549	0.385	0.039	0.588	0.17	0.883	0.182	0.08	0.855	0.144	0.07	0.68	0.124	0.07	0.547	0.178	0.028	0.437	0.175	0.004	0.295	0.131	-0.024	0.084	0.223
1062	5.31	-0.047	1.051	0.331	0.189	0.901	0.512	0.075	0.884	0.547	0.163	0.703	0.594	0.172	0.57	0.553	0.183	0.46	0.561	0.177	0.307	0.611	0.251	0.114	0.548	0.386	0.037	0.586	0.173	0.883	0.182	0.081	0.855	0.144	0.072	0.68	0.125	0.072	0.546	0.179	0.03	0.436	0.175	0.005	0.295	0.131	-0.024	0.084	0.223
1063	5.315	-0.045	1.05	0.333	0.193	0.901	0.512	0.078	0.883	0.548	0.166	0.702	0.594	0.175	0.569	0.553	0.186	0.459	0.561	0.18	0.306	0.611	0.253	0.113	0.547	0.388	0.035	0.584	0.175	0.883	0.182	0.084	0.854	0.145	0.074	0.68	0.125	0.074	0.546	0.179	0.031	0.436	0.176	0.006	0.295	0.13	-0.024	0.084	0.223
1064	5.32	-0.042	1.05	0.334	0.196	0.901	0.513	0.081	0.882	0.549	0.169	0.701	0.595	0.178	0.568	0.553	0.189	0.458	0.561	0.183	0.305	0.61	0.254	0.112	0.546	0.39	0.033	0.582	0.177	0.883	0.183	0.087	0.854	0.146	0.076	0.68	0.125	0.076	0.546	0.179	0.032	0.436	0.176	0.007	0.296	0.13	-0.024	0.085	0.223
1065	5.325	-0.04	1.049	0.336	0.199	0.9	0.513	0.084	0.882	0.55	0.171	0.7	0.595	0.18	0.567	0.553	0.192	0.458	0.561	0.185	0.304	0.61	0.256	0.111	0.545	0.391	0.031	0.58	0.179	0.883	0.183	0.088	0.854	0.146	0.078	0.68	0.126	0.078	0.546	0.179	0.034	0.436	0.176	0.008	0.296	0.13	-0.024	0.085	0.223
1066	5.33	-0.037	1.048	0.337	0.202	0.899	0.514	0.087	0.881	0.551	0.173	0.698	0.595	0.183	0.566	0.553	0.195	0.457	0.561	0.188	0.303	0.61	0.258	0.109	0.544	0.392	0.029	0.578	0.181	0.883	0.184	0.089	0.854	0.147	0.08	0.68	0.126	0.079	0.545	0.179	0.036	0.436	0.176	0.009	0.296	0.13	-0.024	0.085	0.223
1067	5.335	-0.034	1.047	0.339	0.206	0.899	0.514	0.09	0.88	0.551	0.176	0.697	0.596	0.186	0.565	0.553	0.197	0.455	0.56	0.191	0.302	0.61	0.259	0.108	0.543	0.394	0.028	0.576	0.183	0.883	0.184	0.092	0.854	0.148	0.082	0.679	0.127	0.08	0.545	0.18	0.037	0.436	0.176	0.01	0.296	0.131	-0.024	0.085	0.223
1068	5.34	-0.032	1.047	0.34	0.208	0.898	0.515	0.094	0.879	0.552	0.178	0.695	0.596	0.188	0.564	0.553	0.198	0.454	0.56	0.193	0.301	0.609	0.26	0.107	0.542	0.394	0.027	0.575	0.185	0.883	0.185	0.095	0.854	0.149	0.084	0.679	0.127	0.082	0.545	0.18	0.038	0.436	0.177	0.011	0.296	0.131	-0.024	0.085	0.223
1069	5.345	-0.029	1.046	0.342	0.212	0.897	0.515	0.097	0.878	0.553	0.18	0.694	0.597	0.19	0.562	0.553	0.201	0.453	0.56	0.195	0.3	0.609	0.262	0.106	0.541	0.395	0.027	0.575	0.188	0.883	0.186	0.097	0.854	0.149	0.086	0.679	0.128	0.084	0.544	0.181	0.039	0.436	0.177	0.012	0.296	0.131	-0.024	0.085	0.223
1070	5.35	-0.027	1.046	0.343	0.215	0.896	0.515	0.101	0.877	0.554	0.182	0.692	0.597	0.192	0.561	0.553	0.203	0.452	0.559	0.197	0.298	0.608	0.263	0.105	0.54	0.395	0.028	0.574	0.19	0.883	0.186	0.098	0.854	0.15	0.088	0.679	0.128	0.085	0.544	0.181	0.041	0.436	0.178	0.012	0.296	0.132	-0.024	0.085	0.223
1071	5.355	-0.024	1.045	0.345	0.218	0.896	0.516	0.104	0.876	0.554	0.184	0.691	0.598	0.194	0.56	0.553	0.205	0.451	0.559	0.199	0.297	0.608	0.263	0.104	0.539	0.396	0.029	0.574	0.193	0.883	0.187	0.1	0.854	0.15	0.089	0.679	0.129	0.087	0.544	0.182	0.042	0.436	0.178	0.013	0.296	0.132	-0.024	0.085	0.223
1072	5.36	-0.021	1.044	0.347	0.222	0.895	0.516	0.108	0.875	0.555	0.186	0.689	0.598	0.196	0.558	0.552	0.206	0.449	0.559	0.2	0.295	0.608	0.264	0.102	0.538	0.396	0.029	0.574	0.195	0.883	0.187	0.104	0.854	0.151	0.092	0.679	0.13	0.089	0.544	0.182	0.043	0.436	0.179	0.013	0.296	0.133	-0.024	0.085	0.223
1073	5.365	-0.019	1.044	0.348	0.225	0.894	0.516	0.111	0.874	0.556	0.188	0.688	0.599	0.198	0.556	0.552	0.208	0.448	0.559	0.202	0.294	0.607	0.264	0.101	0.537	0.397	0.029	0.574	0.198	0.883	0.187	0.107	0.854	0.152	0.094	0.679	0.13	0.09	0.544	0.183	0.044	0.436	0.179	0.014	0.296	0.133	-0.024	0.085	0.223
1074	5.37	-0.016	1.043	0.35	0.228	0.893	0.516	0.114	0.873	0.557	0.19	0.686	0.599	0.199	0.555	0.552	0.21	0.446	0.559	0.203	0.292	0.607	0.265	0.1	0.536	0.397	0.03	0.574	0.202	0.884	0.187	0.108	0.854	0.153	0.096	0.679	0.131	0.092	0.544	0.183	0.046	0.436	0.18	0.015	0.296	0.133	-0.024	0.085	0.223
1075	5.375	-0.013	1.042	0.352	0.232	0.893	0.516	0.118	0.872	0.558	0.191	0.684	0.6	0.201	0.554	0.551	0.211	0.445	0.558	0.204	0.29	0.606	0.264	0.098	0.535	0.397	0.03	0.574	0.204	0.884	0.188	0.11	0.854	0.153	0.098	0.678	0.131	0.094	0.544	0.184	0.046	0.436	0.18	0.015	0.297	0.134	-0.024	0.085	0.223
1076	5.38	-0.009	1.041	0.353	0.236	0.892	0.516	0.121	0.871	0.559	0.193	0.683	0.6	0.203	0.552	0.551	0.212	0.443	0.558	0.205	0.289	0.606	0.264	0.096	0.534	0.396	0.03	0.574	0.207	0.884	0.188	0.113	0.854	0.154	0.1	0.678	0.132	0.095	0.544	0.184	0.047	0.436	0.181	0.016	0.297	0.134	-0.023	0.085	0.223
1077	5.385	-0.006	1.04	0.355	0.239	0.891	0.516	0.125	0.87	0.56	0.194	0.681	0.6	0.203	0.55	0.551	0.214	0.441	0.557	0.206	0.287	0.605	0.263	0.094	0.533	0.396	0.03	0.574	0.21	0.884	0.189	0.116	0.854	0.155	0.102	0.678	0.133	0.096	0.543	0.185	0.048	0.436	0.181	0.017	0.297	0.134	-0.023	0.085	0.224
1078	5.39	-0.004	1.04	0.357	0.242	0.89	0.517	0.129	0.869	0.561	0.196	0.679	0.601	0.205	0.549	0.551	0.215	0.44	0.557	0.206	0.285	0.604	0.261	0.092	0.532	0.396	0.03	0.574	0.212	0.884	0.189	0.118	0.854	0.155	0.104	0.678	0.134	0.098	0.543	0.185	0.05	0.436	0.182	0.017	0.298	0.134	-0.023	0.085	0.224
1079	5.395	-0.001	1.039	0.358	0.246	0.889	0.517	0.133	0.868	0.562	0.198	0.677	0.601	0.206	0.547	0.551	0.216	0.438	0.557	0.205	0.283	0.603	0.26	0.091	0.531	0.396	0.03	0.574	0.214	0.884	0.19	0.121	0.854	0.156	0.106	0.678	0.135	0.1	0.543	0.186	0.051	0.437	0.182	0.018	0.298	0.135	-0.023	0.086	0.224
1080	5.4	0.002	1.038	0.36	0.249	0.888	0.517	0.137	0.867	0.562	0.2	0.676	0.601	0.207	0.546	0.551	0.216	0.436	0.556	0.205	0.281	0.603	0.26	0.089	0.53	0.395	0.031	0.574	0.218	0.884	0.191	0.124	0.854	0.157	0.108	0.678	0.135	0.102	0.543	0.187	0.052	0.437	0.183	0.019	0.298	0.135	-0.023	0.086	0.224
1081	5.405	0.006	1.037	0.362	0.252	0.887	0.517	0.141	0.866	0.563	0.201	0.674	0.601	0.208	0.544	0.551	0.217	0.435	0.556	0.204	0.28	0.602	0.26	0.088	0.53	0.395	0.031	0.574	0.221	0.884	0.191	0.126	0.854	0.158	0.111	0.678	0.136	0.103	0.543	0.187	0.054	0.437	0.183	0.02	0.298	0.135	-0.023	0.086	0.224
1082	5.41	0.009	1.036	0.364	0.256	0.886	0.517	0.145	0.865	0.564	0.203	0.673	0.602	0.209	0.542	0.551	0.217	0.434	0.556	0.203	0.278	0.601	0.26	0.086	0.529	0.396	0.03	0.574	0.224	0.884	0.192	0.129	0.854	0.159	0.114	0.678	0.137	0.105	0.543	0.188	0.055	0.436	0.184	0.021	0.298	0.136	-0.023	0.086	0.224
1083	5.415	0.012	1.036	0.365	0.26	0.885	0.518	0.148	0.864	0.565	0.205	0.672	0.602	0.21	0.541	0.551	0.217	0.432	0.556	0.202	0.277	0.601	0.261	0.085	0.529	0.396	0.03	0.574	0.227	0.885	0.193	0.131	0.854	0.16	0.116	0.678	0.137	0.107	0.542	0.189	0.057	0.437	0.185	0.021	0.299	0.136	-0.023	0.087	0.224
1084	5.42	0.015	1.035	0.367	0.264	0.884	0.518	0.152	0.862	0.566	0.206	0.671	0.602	0.211	0.54	0.551	0.217	0.432	0.556	0.202	0.276	0.601	0.262	0.085	0.529	0.396	0.029	0.574	0.229	0.884	0.194	0.135	0.854	0.161	0.119	0.678	0.138	0.109	0.542	0.189	0.058	0.437	0.185	0.022	0.299	0.137	-0.023	0.087	0.224
1085	5.425	0.018	1.034	0.369	0.267	0.884	0.518	0.156	0.861	0.566	0.208	0.67	0.602	0.211	0.539	0.551	0.217	0.431	0.556	0.202	0.275	0.601	0.262	0.084	0.529	0.396	0.029	0.575	0.232	0.884	0.195	0.138	0.854	0.161	0.122	0.677	0.139	0.111	0.542	0.19	0.06	0.437	0.186	0.023	0.3	0.137	-0.023	0.087	0.225
1086	5.43	0.021	1.034	0.37	0.271	0.883	0.519	0.16	0.86	0.567	0.21	0.67	0.603	0.211	0.539	0.552	0.217	0.431	0.557	0.202	0.275	0.601	0.262	0.084	0.529	0.397	0.029	0.575	0.235	0.884	0.195	0.14	0.854	0.162	0.124	0.677	0.139	0.113	0.542	0.19	0.061	0.437	0.186	0.024	0.3	0.138	-0.023	0.088	0.225
1087	5.435	0.023	1.033	0.372	0.275	0.883	0.519	0.163	0.859	0.568	0.211	0.67	0.603	0.21	0.539	0.552	0.216	0.431	0.557	0.203	0.275	0.602	0.262	0.084	0.53	0.397	0.029	0.575	0.238	0.884	0.197	0.143	0.854	0.163	0.127	0.677	0.14	0.115	0.542	0.191	0.063	0.437	0.187	0.024	0.301	0.138	-0.022	0.088	0.225
1088	5.44	0.026	1.033	0.373	0.279	0.882	0.52	0.168	0.859	0.568	0.213	0.67	0.604	0.211	0.539	0.553	0.216	0.431	0.558	0.203	0.275	0.603	0.262	0.084	0.53	0.397	0.029	0.575	0.241	0.885	0.198	0.147	0.854	0.164	0.13	0.677	0.141	0.116	0.541	0.192	0.064	0.438	0.188	0.025	0.301	0.138	-0.022	0.088	0.225
1089	5.445	0.028	1.033	0.374	0.282	0.882	0.52	0.171	0.858	0.569	0.214	0.671	0.604	0.211	0.54	0.554	0.216	0.431	0.559	0.205	0.275	0.604	0.262	0.083	0.53	0.396	0.028	0.575	0.244	0.885	0.199	0.149	0.854	0.165	0.133	0.676	0.142	0.119	0.541	0.193	0.066	0.438	0.189	0.026	0.302	0.139	-0.022	0.089	0.225
1090	5.45	0.031	1.032	0.375	0.286	0.882	0.521	0.174	0.858	0.57	0.216	0.671	0.605	0.211	0.541	0.554	0.216	0.431	0.56	0.206	0.275	0.606	0.262	0.083	0.531	0.396	0.028	0.575	0.247	0.885	0.2	0.152	0.853	0.166	0.135	0.676	0.142	0.121	0.541	0.193	0.067	0.439	0.189	0.027	0.302	0.139	-0.021	0.089	0.225
1091	5.455	0.034	1.032	0.376	0.289	0.882	0.522	0.178	0.859	0.571	0.217	0.672	0.606	0.212	0.541	0.555	0.217	0.432	0.56	0.206	0.275	0.606	0.261	0.083	0.531	0.396	0.028	0.575	0.25	0.885	0.201	0.156	0.853	0.167	0.138	0.676	0.143	0.123	0.541	0.194	0.069	0.439	0.19	0.028	0.303	0.14	-0.021	0.089	0.225
1092	5.46	0.037	1.032	0.376	0.292	0.883	0.523	0.181	0.86	0.572	0.219	0.673	0.606	0.213	0.542	0.557	0.217	0.432	0.561	0.207	0.275	0.607	0.261	0.083	0.532	0.396	0.028	0.575	0.253	0.886	0.202	0.159	0.853	0.167	0.14	0.676	0.144	0.125	0.541	0.194	0.071	0.439	0.19	0.028	0.304	0.14	-0.021	0.089	0.226
1093	5.465	0.04	1.032	0.377	0.295	0.883	0.524	0.184	0.861	0.573	0.221	0.674	0.607	0.214	0.543	0.557	0.218	0.432	0.562	0.207	0.276	0.608	0.261	0.084	0.532	0.396	0.028	0.575	0.256	0.886	0.203	0.161	0.853	0.168	0.143	0.675	0.145	0.127	0.541	0.195	0.073	0.439	0.191	0.029	0.305	0.141	-0.02	0.09	0.226
1094	5.47	0.043	1.032	0.378	0.297	0.884	0.525	0.186	0.862	0.573	0.223	0.674	0.608	0.216	0.544	0.558	0.218	0.433	0.563	0.208	0.276	0.609	0.261	0.084	0.533	0.396	0.028	0.576	0.26	0.886	0.205	0.165	0.853	0.169	0.145	0.675	0.146	0.13	0.541	0.196	0.074	0.439	0.192	0.03	0.305	0.141	-0.02	0.091	0.226
1095	5.475	0.045	1.033	0.379	0.3	0.885	0.526	0.188	0.864	0.574	0.226	0.675	0.609	0.217	0.544	0.56	0.218	0.433	0.563	0.208	0.276	0.61	0.261	0.084	0.533	0.396	0.028	0.576	0.263	0.886	0.206	0.168	0.853	0.17	0.147	0.675	0.147	0.132	0.541	0.196	0.076	0.44	0.193	0.031	0.306	0.142	-0.019	0.091	0.227
1096	5.48	0.048	1.033	0.379	0.302	0.885	0.527	0.191	0.865	0.575	0.229	0.675	0.61	0.218	0.545	0.561	0.218	0.433	0.564	0.209	0.277	0.611	0.261	0.084	0.534	0.396	0.028	0.576	0.266	0.887	0.207	0.171	0.853	0.171	0.15	0.675	0.147	0.134	0.541	0.197	0.078	0.44	0.194	0.032	0.307	0.142	-0.018	0.092	0.227
1097	5.485	0.051	1.033	0.38	0.305	0.886	0.529	0.192	0.866	0.575	0.231	0.676	0.611	0.219	0.545	0.561	0.219	0.432	0.564	0.209	0.277	0.611	0.261	0.084	0.534	0.396	0.028	0.576	0.267	0.887	0.209	0.174	0.852	0.172	0.152	0.675	0.148	0.136	0.541	0.198	0.08	0.441	0.194	0.033	0.308	0.143	-0.017	0.094	0.227
1098	5.49	0.054	1.034	0.381	0.307	0.887	0.53	0.194	0.867	0.576	0.234	0.676	0.611	0.22	0.545	0.562	0.218	0.432	0.565	0.209	0.277	0.612	0.261	0.083	0.535	0.396	0.028	0.576	0.27	0.887	0.211	0.177	0.853	0.173	0.153	0.675	0.149	0.139	0.54	0.199	0.082	0.441	0.195	0.034	0.309	0.143	-0.016	0.095	0.227
1099	5.495	0.056	1.035	0.381	0.309	0.887	0.531	0.196	0.867	0.577	0.237	0.676	0.612	0.22	0.545	0.562	0.218	0.432	0.565	0.208	0.277	0.613	0.261	0.083	0.535	0.396	0.028	0.576	0.274	0.888	0.212	0.179	0.853	0.174	0.155	0.675	0.151	0.141	0.54	0.199	0.085	0.441	0.195	0.035	0.309	0.144	-0.016	0.096	0.228
1100	5.5	0.059	1.035	0.382	0.312	0.888	0.532	0.198	0.867	0.578	0.239	0.676	0.613	0.221	0.544	0.563	0.218	0.432	0.566	0.207	0.276	0.613	0.26	0.083	0.535	0.396	0.028	0.576	0.277	0.888	0.214	0.183	0.852	0.175	0.157	0.675	0.152	0.144	0.54	0.2	0.088	0.442	0.195	0.037	0.311	0.144	-0.015	0.097	0.228
1101	5.505	0.061	1.036	0.383	0.314	0.888	0.533	0.2	0.868	0.579	0.241	0.676	0.613	0.222	0.544	0.564	0.218	0.432	0.567	0.207	0.276	0.614	0.26	0.083	0.535	0.396	0.027	0.576	0.279	0.888	0.215	0.186	0.852	0.176	0.159	0.675	0.152	0.146	0.54	0.201	0.09	0.442	0.196	0.039	0.311	0.145	-0.015	0.098	0.228
1102	5.51	0.064	1.036	0.384	0.316	0.888	0.535	0.201	0.868	0.58	0.243	0.675	0.614	0.223	0.544	0.565	0.218	0.432	0.567	0.206	0.276	0.614	0.26	0.083	0.536	0.396	0.027	0.576	0.282	0.888	0.216	0.188	0.853	0.177	0.16	0.675	0.153	0.149	0.54	0.201	0.093	0.443	0.196	0.04	0.312	0.145	-0.014	0.098	0.229
1103	5.515	0.066	1.037	0.386	0.318	0.889	0.536	0.203	0.868	0.581	0.244	0.675	0.615	0.223	0.544	0.566	0.218	0.432	0.568	0.206	0.276	0.614	0.26	0.082	0.536	0.396	0.027	0.576	0.285	0.889	0.218	0.19	0.853	0.178	0.162	0.675	0.154	0.152	0.54	0.201	0.096	0.443	0.196	0.042	0.313	0.146	-0.014	0.099	0.229
1104	5.52	0.069	1.037	0.387	0.32	0.889	0.537	0.204	0.868	0.582	0.245	0.675	0.615	0.224	0.544	0.566	0.218	0.432	0.569	0.206	0.275	0.614	0.259	0.082	0.536	0.396	0.027	0.576	0.288	0.889	0.219	0.193	0.854	0.18	0.164	0.676	0.155	0.154	0.54	0.201	0.098	0.443	0.197	0.043	0.314	0.146	-0.013	0.1	0.229
1105	5.525	0.071	1.037	0.388	0.322	0.889	0.538	0.207	0.868	0.583	0.246	0.675	0.616	0.224	0.544	0.566	0.217	0.432	0.569	0.205	0.275	0.614	0.259	0.082	0.536	0.396	0.027	0.576	0.291	0.89	0.22	0.196	0.854	0.181	0.166	0.676	0.156	0.157	0.54	0.202	0.101	0.444	0.197	0.045	0.315	0.146	-0.012	0.101	0.229
1106	5.53	0.074	1.038	0.389	0.324	0.889	0.539	0.209	0.868	0.584	0.246	0.675	0.617	0.224	0.544	0.567	0.217	0.432	0.57	0.204	0.275	0.614	0.259	0.082	0.536	0.395	0.027	0.576	0.293	0.89	0.221	0.199	0.854	0.183	0.168	0.676	0.157	0.16	0.54	0.202	0.104	0.444	0.197	0.047	0.316	0.147	-0.012	0.103	0.23
1107	5.535	0.076	1.038	0.391	0.327	0.889	0.54	0.212	0.868	0.585	0.246	0.675	0.618	0.225	0.544	0.567	0.217	0.432	0.57	0.203	0.275	0.614	0.259	0.082	0.536	0.395	0.027	0.576	0.296	0.891	0.222	0.201	0.855	0.184	0.17	0.676	0.158	0.164	0.54	0.202	0.107	0.445	0.198	0.048	0.317	0.147	-0.012	0.104	0.23
1108	5.54	0.078	1.038	0.392	0.33	0.89	0.541	0.214	0.868	0.586	0.245	0.675	0.619	0.225	0.544	0.568	0.217	0.432	0.57	0.202	0.275	0.614	0.259	0.082	0.537	0.395	0.027	0.576	0.298	0.891	0.223	0.202	0.855	0.185	0.172	0.676	0.158	0.166	0.54	0.203	0.11	0.445	0.198	0.05	0.318	0.148	-0.011	0.105	0.23
1109	5.545	0.08	1.039	0.394	0.332	0.889	0.542	0.216	0.868	0.588	0.246	0.674	0.62	0.225	0.544	0.569	0.217	0.432	0.571	0.202	0.274	0.615	0.258	0.082	0.537	0.395	0.026	0.576	0.3	0.891	0.224	0.204	0.856	0.186	0.174	0.676	0.159	0.17	0.54	0.203	0.113	0.446	0.198	0.052	0.32	0.148	-0.011	0.107	0.23
1110	5.55	0.082	1.039	0.395	0.335	0.889	0.544	0.218	0.868	0.589	0.246	0.674	0.621	0.225	0.544	0.57	0.217	0.432	0.571	0.202	0.274	0.615	0.258	0.082	0.537	0.395	0.026	0.576	0.302	0.891	0.224	0.207	0.856	0.187	0.177	0.676	0.159	0.173	0.54	0.203	0.117	0.447	0.198	0.054	0.321	0.148	-0.009	0.108	0.231
1111	5.555	0.085	1.039	0.397	0.337	0.888	0.545	0.22	0.868	0.59	0.245	0.674	0.623	0.224	0.544	0.57	0.217	0.432	0.572	0.201	0.274	0.615	0.258	0.082	0.537	0.395	0.026	0.576	0.303	0.89	0.226	0.209	0.856	0.188	0.179	0.676	0.16	0.176	0.541	0.203	0.12	0.447	0.198	0.056	0.323	0.148	-0.008	0.11	0.231
1112	5.56	0.087	1.04	0.398	0.339	0.888	0.547	0.222	0.868	0.591	0.245	0.674	0.624	0.224	0.544	0.571	0.218	0.432	0.573	0.201	0.274	0.615	0.258	0.082	0.537	0.395	0.026	0.577	0.305	0.89	0.226	0.211	0.856	0.19	0.181	0.676	0.16	0.18	0.541	0.203	0.124	0.448	0.198	0.059	0.324	0.148	-0.007	0.112	0.231
1113	5.565	0.089	1.04	0.399	0.341	0.887	0.548	0.225	0.867	0.592	0.244	0.674	0.625	0.225	0.544	0.571	0.218	0.432	0.573	0.201	0.274	0.616	0.257	0.082	0.537	0.395	0.026	0.577	0.307	0.89	0.228	0.213	0.856	0.191	0.184	0.677	0.161	0.183	0.541	0.203	0.127	0.449	0.198	0.062	0.325	0.148	-0.006	0.114	0.23
1114	5.57	0.091	1.04	0.401	0.343	0.887	0.549	0.226	0.867	0.594	0.244	0.674	0.626	0.225	0.544	0.572	0.218	0.431	0.574	0.201	0.274	0.616	0.257	0.082	0.537	0.395	0.026	0.577	0.308	0.89	0.229	0.214	0.857	0.192	0.186	0.677	0.161	0.187	0.541	0.203	0.131	0.449	0.197	0.064	0.327	0.148	-0.005	0.116	0.23
1115	5.575	0.093	1.04	0.402	0.345	0.887	0.551	0.228	0.867	0.595	0.244	0.674	0.627	0.226	0.544	0.573	0.218	0.431	0.574	0.201	0.274	0.616	0.257	0.081	0.537	0.395	0.026	0.577	0.31	0.89	0.229	0.215	0.857	0.193	0.189	0.677	0.161	0.191	0.541	0.202	0.135	0.45	0.197	0.067	0.328	0.147	-0.004	0.118	0.23
1116	5.58	0.095	1.041	0.403	0.347	0.886	0.553	0.23	0.867	0.596	0.244	0.674	0.628	0.226	0.544	0.574	0.218	0.431	0.575	0.201	0.274	0.617	0.256	0.081	0.537	0.395	0.026	0.577	0.311	0.89	0.23	0.216	0.857	0.194	0.192	0.677	0.162	0.195	0.541	0.202	0.139	0.45	0.197	0.07	0.329	0.147	-0.002	0.12	0.229
1117	5.585	0.097	1.041	0.405	0.349	0.886	0.554	0.231	0.866	0.597	0.244	0.674	0.629	0.226	0.544	0.574	0.219	0.431	0.575	0.201	0.274	0.617	0.256	0.081	0.538	0.395	0.026	0.577	0.312	0.89	0.231	0.217	0.858	0.195	0.195	0.677	0.162	0.199	0.541	0.201	0.144	0.451	0.196	0.074	0.331	0.146	-0.001	0.121	0.229
1118	5.59	0.099	1.041	0.406	0.35	0.886	0.555	0.233	0.866	0.598	0.244	0.674	0.63	0.226	0.544	0.575	0.219	0.431	0.576	0.201	0.274	0.617	0.256	0.081	0.538	0.395	0.026	0.577	0.313	0.889	0.232	0.219	0.858	0.196	0.198	0.677	0.162	0.203	0.541	0.201	0.149	0.451	0.195	0.077	0.332	0.146	0.001	0.124	0.229
1119	5.595	0.101	1.041	0.407	0.352	0.885	0.557	0.234	0.866	0.599	0.244	0.673	0.631	0.226	0.544	0.575	0.219	0.431	0.576	0.201	0.274	0.618	0.255	0.081	0.538	0.395	0.026	0.577	0.314	0.889	0.234	0.22	0.858	0.197	0.201	0.678	0.162	0.208	0.541	0.2	0.153	0.452	0.194	0.081	0.333	0.145	0.002	0.126	0.229
1120	5.6	0.103	1.041	0.408	0.354	0.885	0.558	0.235	0.866	0.6	0.244	0.673	0.632	0.227	0.545	0.576	0.219	0.431	0.577	0.201	0.274	0.618	0.255	0.081	0.538	0.395	0.026	0.577	0.316	0.889	0.235	0.221	0.858	0.198	0.204	0.678	0.162	0.212	0.541	0.2	0.158	0.453	0.193	0.085	0.335	0.145	0.004	0.128	0.228
1121	5.605	0.105	1.042	0.409	0.356	0.885	0.559	0.236	0.866	0.601	0.244	0.673	0.633	0.227	0.545	0.577	0.219	0.431	0.578	0.201	0.273	0.619	0.255	0.081	0.539	0.395	0.026	0.577	0.318	0.89	0.236	0.223	0.858	0.199	0.207	0.678	0.162	0.217	0.541	0.199	0.163	0.453	0.192	0.089	0.336	0.144	0.007	0.13	0.228
1122	5.61	0.107	1.042	0.41	0.357	0.884	0.56	0.238	0.866	0.601	0.245	0.673	0.633	0.227	0.545	0.578	0.22	0.431	0.578	0.201	0.273	0.619	0.255	0.08	0.539	0.395	0.026	0.577	0.319	0.889	0.238	0.224	0.857	0.2	0.211	0.678	0.162	0.222	0.542	0.198	0.168	0.454	0.191	0.093	0.337	0.143	0.009	0.133	0.227
1123	5.615	0.109	1.041	0.411	0.358	0.883	0.561	0.24	0.866	0.602	0.246	0.673	0.634	0.228	0.545	0.579	0.22	0.431	0.579	0.201	0.273	0.619	0.255	0.08	0.539	0.395	0.026	0.577	0.319	0.889	0.239	0.225	0.857	0.201	0.214	0.678	0.162	0.226	0.542	0.197	0.173	0.454	0.19	0.097	0.339	0.142	0.011	0.136	0.226
1124	5.62	0.111	1.041	0.413	0.36	0.883	0.562	0.241	0.866	0.603	0.247	0.673	0.635	0.228	0.545	0.579	0.22	0.431	0.579	0.201	0.273	0.62	0.255	0.08	0.539	0.395	0.025	0.577	0.32	0.888	0.241	0.227	0.857	0.201	0.218	0.678	0.162	0.231	0.542	0.197	0.179	0.455	0.189	0.101	0.34	0.141	0.013	0.138	0.226
1125	5.625	0.112	1.041	0.414	0.361	0.882	0.563	0.242	0.866	0.604	0.248	0.673	0.636	0.23	0.545	0.58	0.22	0.431	0.58	0.201	0.273	0.62	0.255	0.08	0.539	0.395	0.025	0.577	0.321	0.888	0.242	0.229	0.857	0.202	0.221	0.679	0.162	0.236	0.542	0.196	0.184	0.456	0.187	0.106	0.342	0.14	0.016	0.141	0.225
1126	5.63	0.114	1.041	0.415	0.363	0.882	0.563	0.244	0.866	0.605	0.249	0.673	0.637	0.231	0.544	0.581	0.22	0.431	0.58	0.2	0.273	0.62	0.255	0.08	0.54	0.395	0.025	0.577	0.323	0.888	0.243	0.231	0.857	0.203	0.224	0.679	0.162	0.242	0.543	0.195	0.19	0.456	0.186	0.111	0.343	0.139	0.018	0.143	0.225
1127	5.635	0.116	1.041	0.416	0.365	0.881	0.564	0.245	0.866	0.606	0.25	0.673	0.637	0.231	0.544	0.581	0.221	0.431	0.581	0.2	0.273	0.621	0.255	0.08	0.54	0.395	0.025	0.577	0.324	0.888	0.244	0.232	0.857	0.204	0.228	0.679	0.161	0.247	0.543	0.194	0.195	0.457	0.185	0.116	0.345	0.138	0.021	0.146	0.224
1128	5.64	0.118	1.041	0.417	0.367	0.881	0.564	0.247	0.866	0.607	0.252	0.673	0.638	0.232	0.544	0.582	0.221	0.431	0.582	0.201	0.273	0.621	0.255	0.079	0.54	0.395	0.025	0.577	0.326	0.888	0.245	0.233	0.857	0.205	0.232	0.679	0.161	0.252	0.543	0.193	0.201	0.458	0.183	0.121	0.347	0.137	0.024	0.15	0.222
1129	5.645	0.119	1.041	0.418	0.368	0.88	0.565	0.25	0.865	0.607	0.254	0.673	0.639	0.233	0.544	0.583	0.222	0.431	0.582	0.201	0.273	0.621	0.255	0.079	0.54	0.395	0.025	0.577	0.327	0.887	0.246	0.234	0.857	0.205	0.235	0.679	0.161	0.258	0.544	0.191	0.207	0.459	0.182	0.126	0.349	0.136	0.027	0.153	0.221
1130	5.65	0.121	1.041	0.419	0.369	0.879	0.565	0.251	0.865	0.608	0.255	0.673	0.639	0.233	0.545	0.584	0.222	0.431	0.583	0.201	0.272	0.622	0.255	0.079	0.54	0.395	0.025	0.578	0.328	0.887	0.247	0.236	0.856	0.206	0.239	0.68	0.161	0.263	0.544	0.19	0.213	0.46	0.18	0.131	0.35	0.134	0.03	0.156	0.22
1131	5.655	0.123	1.041	0.42	0.371	0.879	0.566	0.253	0.865	0.609	0.257	0.672	0.64	0.234	0.545	0.584	0.223	0.431	0.583	0.201	0.272	0.622	0.255	0.079	0.54	0.395	0.025	0.578	0.33	0.887	0.248	0.238	0.856	0.206	0.243	0.68	0.16	0.268	0.545	0.189	0.219	0.461	0.178	0.136	0.352	0.133	0.034	0.159	0.219
1132	5.66	0.124	1.041	0.421	0.372	0.878	0.566	0.254	0.865	0.61	0.258	0.672	0.641	0.234	0.545	0.585	0.223	0.431	0.583	0.202	0.272	0.623	0.255	0.079	0.54	0.395	0.025	0.578	0.331	0.887	0.248	0.239	0.856	0.207	0.246	0.68	0.16	0.274	0.546	0.188	0.225	0.462	0.177	0.142	0.354	0.132	0.038	0.162	0.218
1133	5.665	0.126	1.041	0.422	0.374	0.878	0.567	0.257	0.864	0.611	0.26	0.672	0.642	0.236	0.544	0.585	0.224	0.43	0.584	0.202	0.272	0.623	0.255	0.079	0.54	0.395	0.025	0.578	0.332	0.887	0.248	0.241	0.856	0.208	0.25	0.681	0.16	0.28	0.546	0.187	0.231	0.464	0.175	0.147	0.356	0.131	0.042	0.166	0.217
1134	5.67	0.127	1.041	0.424	0.376	0.878	0.567	0.258	0.864	0.612	0.262	0.672	0.642	0.237	0.544	0.586	0.225	0.431	0.585	0.203	0.272	0.624	0.255	0.079	0.54	0.395	0.025	0.578	0.334	0.887	0.248	0.242	0.856	0.208	0.254	0.681	0.159	0.286	0.547	0.186	0.237	0.465	0.174	0.153	0.358	0.129	0.046	0.169	0.215
1135	5.675	0.129	1.04	0.425	0.378	0.877	0.567	0.26	0.864	0.613	0.264	0.672	0.643	0.238	0.544	0.587	0.226	0.431	0.586	0.203	0.272	0.624	0.255	0.079	0.54	0.395	0.025	0.578	0.336	0.887	0.249	0.244	0.855	0.209	0.258	0.682	0.159	0.292	0.548	0.185	0.244	0.466	0.172	0.159	0.361	0.128	0.05	0.172	0.214
1136	5.68	0.131	1.04	0.426	0.38	0.877	0.568	0.263	0.864	0.613	0.266	0.672	0.644	0.239	0.544	0.588	0.226	0.431	0.586	0.203	0.272	0.625	0.255	0.079	0.54	0.395	0.025	0.578	0.337	0.886	0.249	0.246	0.855	0.209	0.262	0.682	0.159	0.297	0.549	0.184	0.25	0.468	0.171	0.165	0.363	0.127	0.055	0.175	0.212
1137	5.685	0.132	1.04	0.427	0.382	0.876	0.569	0.265	0.863	0.614	0.267	0.672	0.645	0.24	0.544	0.588	0.227	0.431	0.587	0.204	0.272	0.625	0.255	0.079	0.54	0.395	0.025	0.578	0.337	0.886	0.249	0.247	0.855	0.209	0.265	0.683	0.159	0.303	0.55	0.183	0.256	0.469	0.169	0.171	0.365	0.125	0.059	0.179	0.211
1138	5.69	0.134	1.04	0.428	0.383	0.876	0.569	0.267	0.863	0.615	0.269	0.672	0.645	0.24	0.544	0.589	0.227	0.43	0.587	0.204	0.272	0.625	0.255	0.078	0.54	0.395	0.025	0.578	0.339	0.886	0.249	0.249	0.855	0.21	0.269	0.683	0.158	0.309	0.552	0.182	0.263	0.471	0.168	0.177	0.367	0.124	0.065	0.182	0.209
1139	5.695	0.135	1.04	0.429	0.385	0.876	0.57	0.269	0.863	0.616	0.271	0.672	0.646	0.241	0.544	0.589	0.228	0.431	0.588	0.205	0.272	0.626	0.255	0.078	0.54	0.395	0.025	0.578	0.34	0.885	0.249	0.251	0.856	0.211	0.273	0.684	0.158	0.315	0.553	0.181	0.269	0.473	0.166	0.183	0.369	0.123	0.07	0.185	0.208
1140	5.7	0.137	1.039	0.43	0.387	0.876	0.571	0.271	0.863	0.617	0.273	0.672	0.646	0.242	0.544	0.59	0.228	0.431	0.588	0.206	0.272	0.627	0.255	0.078	0.541	0.395	0.025	0.578	0.341	0.885	0.249	0.252	0.856	0.211	0.276	0.684	0.158	0.32	0.554	0.18	0.276	0.474	0.165	0.189	0.371	0.121	0.075	0.188	0.206
1141	5.705	0.139	1.039	0.431	0.388	0.876	0.571	0.273	0.863	0.617	0.275	0.672	0.647	0.244	0.544	0.59	0.229	0.431	0.589	0.206	0.272	0.627	0.255	0.078	0.541	0.395	0.025	0.578	0.342	0.885	0.249	0.254	0.855	0.212	0.28	0.685	0.157	0.326	0.556	0.179	0.282	0.476	0.163	0.196	0.373	0.12	0.08	0.191	0.205
1142	5.71	0.141	1.038	0.432	0.39	0.875	0.572	0.275	0.863	0.618	0.277	0.671	0.647	0.245	0.545	0.591	0.229	0.43	0.589	0.207	0.272	0.628	0.255	0.078	0.541	0.395	0.025	0.578	0.344	0.885	0.249	0.255	0.855	0.213	0.283	0.686	0.157	0.332	0.557	0.178	0.289	0.478	0.162	0.203	0.375	0.119	0.086	0.194	0.203
1143	5.715	0.142	1.038	0.433	0.393	0.875	0.572	0.277	0.863	0.619	0.279	0.671	0.648	0.246	0.545	0.591	0.23	0.43	0.59	0.207	0.271	0.628	0.255	0.078	0.541	0.395	0.025	0.578	0.346	0.885	0.249	0.257	0.855	0.213	0.287	0.686	0.157	0.337	0.558	0.177	0.295	0.48	0.16	0.209	0.377	0.118	0.091	0.197	0.202
1144	5.72	0.144	1.037	0.433	0.395	0.875	0.573	0.279	0.863	0.619	0.281	0.671	0.648	0.247	0.545	0.592	0.231	0.43	0.59	0.208	0.271	0.628	0.255	0.078	0.541	0.395	0.025	0.578	0.347	0.885	0.249	0.258	0.855	0.214	0.29	0.687	0.157	0.342	0.56	0.176	0.302	0.481	0.159	0.216	0.379	0.116	0.097	0.199	0.201
1145	5.725	0.145	1.037	0.434	0.396	0.875	0.573	0.281	0.862	0.62	0.282	0.671	0.649	0.248	0.545	0.593	0.232	0.43	0.591	0.209	0.271	0.628	0.255	0.078	0.541	0.395	0.025	0.578	0.348	0.885	0.249	0.26	0.855	0.214	0.294	0.688	0.157	0.347	0.561	0.176	0.308	0.483	0.157	0.222	0.381	0.115	0.103	0.202	0.2
1146	5.73	0.147	1.037	0.434	0.398	0.875	0.573	0.282	0.862	0.62	0.284	0.671	0.65	0.249	0.545	0.593	0.233	0.431	0.591	0.209	0.271	0.629	0.255	0.078	0.541	0.395	0.025	0.578	0.35	0.885	0.249	0.261	0.855	0.215	0.298	0.689	0.157	0.352	0.563	0.175	0.314	0.485	0.156	0.229	0.382	0.114	0.109	0.204	0.199
1147	5.735	0.148	1.037	0.435	0.4	0.875	0.574	0.284	0.863	0.621	0.285	0.671	0.65	0.25	0.545	0.594	0.234	0.431	0.591	0.21	0.271	0.629	0.255	0.078	0.541	0.395	0.025	0.578	0.352	0.885	0.249	0.263	0.855	0.215	0.301	0.69	0.157	0.358	0.564	0.174	0.32	0.487	0.155	0.236	0.384	0.113	0.115	0.207	0.198
1148	5.74	0.15	1.037	0.436	0.402	0.875	0.574	0.285	0.863	0.621	0.287	0.671	0.651	0.251	0.545	0.594	0.235	0.431	0.592	0.21	0.271	0.629	0.255	0.078	0.541	0.395	0.025	0.578	0.353	0.885	0.25	0.265	0.855	0.216	0.304	0.69	0.157	0.363	0.566	0.174	0.326	0.489	0.154	0.242	0.385	0.112	0.121	0.209	0.197
1149	5.745	0.151	1.037	0.436	0.404	0.875	0.575	0.287	0.862	0.622	0.289	0.671	0.651	0.252	0.545	0.595	0.236	0.431	0.592	0.211	0.272	0.63	0.255	0.078	0.541	0.395	0.025	0.578	0.354	0.885	0.25	0.265	0.854	0.216	0.308	0.691	0.157	0.368	0.567	0.173	0.332	0.49	0.153	0.249	0.386	0.111	0.127	0.212	0.196
1150	5.75	0.153	1.037	0.437	0.406	0.875	0.575	0.289	0.862	0.623	0.29	0.671	0.652	0.254	0.545	0.595	0.236	0.431	0.593	0.211	0.272	0.63	0.255	0.078	0.541	0.395	0.025	0.578	0.355	0.885	0.25	0.266	0.854	0.216	0.312	0.692	0.157	0.373	0.569	0.173	0.338	0.492	0.152	0.255	0.387	0.11	0.133	0.214	0.196
1151	5.755	0.154	1.036	0.438	0.407	0.875	0.575	0.29	0.862	0.623	0.29	0.671	0.652	0.255	0.545	0.595	0.237	0.431	0.593	0.211	0.272	0.63	0.255	0.078	0.541	0.395	0.025	0.578	0.357	0.884	0.251	0.267	0.854	0.217	0.315	0.693	0.157	0.377	0.571	0.172	0.344	0.494	0.151	0.261	0.388	0.109	0.138	0.217	0.195
1152	5.76	0.155	1.036	0.438	0.409	0.874	0.576	0.291	0.862	0.624	0.292	0.671	0.653	0.256	0.545	0.596	0.238	0.431	0.594	0.211	0.272	0.63	0.255	0.078	0.542	0.395	0.025	0.578	0.358	0.884	0.251	0.27	0.854	0.217	0.319	0.694	0.157	0.382	0.572	0.172	0.349	0.496	0.15	0.267	0.39	0.108	0.143	0.219	0.195
1153	5.765	0.157	1.036	0.439	0.411	0.874	0.576	0.293	0.863	0.624	0.293	0.671	0.653	0.256	0.545	0.596	0.238	0.431	0.594	0.211	0.272	0.63	0.255	0.078	0.542	0.395	0.025	0.578	0.36	0.884	0.251	0.271	0.854	0.218	0.322	0.695	0.157	0.388	0.574	0.171	0.355	0.498	0.149	0.273	0.391	0.108	0.148	0.221	0.195
1154	5.77	0.159	1.036	0.439	0.412	0.875	0.577	0.295	0.863	0.625	0.294	0.671	0.654	0.257	0.545	0.597	0.239	0.431	0.594	0.212	0.272	0.63	0.255	0.078	0.542	0.395	0.025	0.578	0.361	0.883	0.252	0.273	0.853	0.218	0.325	0.696	0.157	0.392	0.576	0.171	0.36	0.499	0.149	0.278	0.393	0.107	0.154	0.222	0.195
1155	5.775	0.161	1.036	0.439	0.413	0.875	0.577	0.297	0.862	0.625	0.295	0.671	0.654	0.258	0.545	0.597	0.24	0.431	0.595	0.212	0.272	0.631	0.255	0.078	0.542	0.395	0.025	0.578	0.362	0.883	0.252	0.274	0.853	0.218	0.328	0.697	0.157	0.397	0.577	0.171	0.365	0.501	0.148	0.284	0.395	0.107	0.16	0.223	0.195
1156	5.78	0.163	1.035	0.44	0.415	0.875	0.577	0.299	0.862	0.626	0.296	0.671	0.654	0.259	0.545	0.597	0.241	0.431	0.595	0.213	0.272	0.631	0.255	0.078	0.542	0.395	0.025	0.578	0.364	0.883	0.252	0.276	0.853	0.219	0.332	0.698	0.158	0.401	0.579	0.171	0.371	0.502	0.148	0.289	0.396	0.107	0.166	0.224	0.195
1157	5.785	0.165	1.035	0.44	0.417	0.874	0.577	0.301	0.862	0.626	0.297	0.671	0.655	0.261	0.545	0.598	0.242	0.431	0.595	0.213	0.273	0.631	0.255	0.078	0.542	0.395	0.025	0.578	0.366	0.883	0.253	0.277	0.853	0.219	0.335	0.699	0.158	0.405	0.58	0.171	0.375	0.504	0.148	0.293	0.398	0.107	0.172	0.224	0.196
1158	5.79	0.166	1.035	0.44	0.418	0.874	0.577	0.301	0.863	0.626	0.298	0.671	0.655	0.262	0.545	0.598	0.242	0.431	0.595	0.214	0.273	0.632	0.255	0.078	0.542	0.395	0.025	0.578	0.368	0.883	0.253	0.279	0.853	0.22	0.338	0.7	0.158	0.409	0.582	0.171	0.38	0.505	0.148	0.298	0.399	0.107	0.179	0.225	0.196
1159	5.795	0.167	1.035	0.441	0.419	0.874	0.577	0.303	0.863	0.627	0.299	0.672	0.655	0.264	0.545	0.598	0.243	0.431	0.595	0.215	0.273	0.632	0.255	0.078	0.542	0.395	0.025	0.578	0.369	0.883	0.253	0.281	0.853	0.22	0.342	0.701	0.158	0.414	0.584	0.17	0.385	0.507	0.148	0.303	0.4	0.108	0.186	0.224	0.197
1160	5.8	0.169	1.034	0.441	0.421	0.874	0.577	0.306	0.863	0.627	0.3	0.672	0.656	0.265	0.545	0.599	0.244	0.431	0.596	0.216	0.273	0.632	0.255	0.078	0.542	0.395	0.025	0.578	0.37	0.883	0.253	0.283	0.854	0.22	0.345	0.702	0.158	0.418	0.585	0.17	0.39	0.508	0.148	0.308	0.401	0.108	0.193	0.224	0.197
1161	5.805	0.171	1.034	0.442	0.421	0.873	0.577	0.307	0.862	0.628	0.302	0.672	0.656	0.266	0.545	0.599	0.245	0.431	0.596	0.216	0.273	0.632	0.255	0.078	0.542	0.395	0.025	0.578	0.372	0.883	0.253	0.284	0.854	0.221	0.348	0.703	0.158	0.422	0.587	0.17	0.394	0.509	0.148	0.312	0.402	0.109	0.2	0.223	0.198
1162	5.81	0.173	1.034	0.442	0.422	0.873	0.577	0.309	0.862	0.628	0.303	0.671	0.656	0.267	0.545	0.599	0.246	0.432	0.597	0.217	0.273	0.632	0.255	0.078	0.542	0.395	0.025	0.578	0.374	0.882	0.253	0.287	0.854	0.221	0.351	0.703	0.158	0.426	0.588	0.169	0.398	0.51	0.149	0.317	0.402	0.109	0.207	0.222	0.198
1163	5.815	0.175	1.034	0.442	0.424	0.873	0.577	0.311	0.863	0.629	0.305	0.671	0.657	0.268	0.545	0.599	0.247	0.432	0.597	0.217	0.273	0.632	0.255	0.078	0.542	0.395	0.025	0.578	0.376	0.882	0.253	0.289	0.854	0.221	0.353	0.704	0.158	0.43	0.59	0.169	0.403	0.511	0.149	0.323	0.403	0.11	0.214	0.221	0.199
1164	5.82	0.177	1.034	0.443	0.426	0.873	0.577	0.312	0.863	0.629	0.306	0.672	0.657	0.27	0.546	0.6	0.249	0.432	0.597	0.218	0.273	0.633	0.255	0.078	0.542	0.395	0.025	0.578	0.377	0.882	0.253	0.292	0.854	0.222	0.356	0.705	0.158	0.433	0.591	0.169	0.407	0.512	0.149	0.328	0.403	0.11	0.221	0.22	0.199
1165	5.825	0.178	1.034	0.443	0.428	0.873	0.577	0.314	0.863	0.629	0.308	0.672	0.657	0.271	0.546	0.6	0.25	0.432	0.597	0.219	0.273	0.633	0.255	0.078	0.542	0.395	0.025	0.578	0.379	0.882	0.253	0.294	0.855	0.222	0.358	0.706	0.158	0.436	0.593	0.169	0.411	0.513	0.149	0.333	0.403	0.111	0.229	0.219	0.2
1166	5.83	0.18	1.034	0.444	0.43	0.874	0.578	0.317	0.862	0.63	0.309	0.672	0.658	0.272	0.546	0.6	0.252	0.432	0.598	0.22	0.273	0.633	0.255	0.078	0.542	0.395	0.025	0.578	0.381	0.882	0.253	0.295	0.855	0.222	0.361	0.707	0.158	0.44	0.594	0.169	0.415	0.513	0.149	0.339	0.403	0.111	0.237	0.217	0.201
1167	5.835	0.182	1.034	0.444	0.431	0.874	0.578	0.319	0.863	0.63	0.311	0.672	0.658	0.272	0.546	0.601	0.253	0.432	0.598	0.22	0.273	0.633	0.255	0.078	0.542	0.395	0.025	0.578	0.383	0.882	0.253	0.298	0.855	0.223	0.363	0.708	0.158	0.443	0.595	0.169	0.419	0.513	0.15	0.344	0.403	0.111	0.245	0.215	0.202
1168	5.84	0.184	1.034	0.444	0.433	0.874	0.578	0.32	0.863	0.63	0.313	0.672	0.658	0.274	0.546	0.601	0.253	0.432	0.598	0.221	0.273	0.633	0.255	0.078	0.542	0.395	0.025	0.578	0.384	0.882	0.253	0.299	0.856	0.223	0.366	0.708	0.159	0.446	0.596	0.169	0.423	0.514	0.15	0.35	0.402	0.111	0.253	0.214	0.202
1169	5.845	0.185	1.034	0.444	0.436	0.874	0.578	0.321	0.863	0.63	0.314	0.672	0.658	0.276	0.546	0.601	0.254	0.432	0.598	0.222	0.273	0.634	0.255	0.078	0.542	0.395	0.025	0.578	0.386	0.882	0.254	0.301	0.856	0.223	0.368	0.709	0.159	0.45	0.597	0.169	0.427	0.514	0.151	0.355	0.4	0.111	0.261	0.212	0.203
1170	5.85	0.187	1.034	0.445	0.438	0.874	0.579	0.324	0.863	0.63	0.316	0.672	0.659	0.278	0.547	0.602	0.255	0.432	0.598	0.223	0.273	0.634	0.255	0.079	0.542	0.395	0.025	0.578	0.388	0.882	0.254	0.303	0.856	0.224	0.371	0.709	0.159	0.453	0.597	0.169	0.431	0.514	0.151	0.36	0.399	0.112	0.269	0.21	0.203
1171	5.855	0.189	1.034	0.445	0.439	0.874	0.579	0.326	0.863	0.63	0.318	0.672	0.659	0.279	0.547	0.602	0.256	0.432	0.598	0.223	0.273	0.634	0.255	0.079	0.542	0.395	0.025	0.578	0.39	0.882	0.253	0.305	0.856	0.224	0.373	0.71	0.159	0.455	0.598	0.169	0.434	0.514	0.152	0.365	0.398	0.112	0.277	0.207	0.204
1172	5.86	0.191	1.034	0.445	0.441	0.874	0.579	0.328	0.863	0.63	0.319	0.672	0.659	0.28	0.546	0.602	0.257	0.432	0.598	0.224	0.274	0.634	0.255	0.079	0.542	0.395	0.025	0.578	0.392	0.882	0.254	0.307	0.856	0.224	0.375	0.71	0.159	0.458	0.599	0.169	0.438	0.514	0.152	0.37	0.396	0.113	0.285	0.205	0.205
1173	5.865	0.192	1.034	0.445	0.443	0.874	0.58	0.33	0.863	0.631	0.321	0.671	0.659	0.282	0.546	0.602	0.259	0.432	0.599	0.225	0.274	0.634	0.255	0.079	0.542	0.395	0.025	0.578	0.393	0.882	0.254	0.309	0.857	0.225	0.377	0.711	0.159	0.461	0.6	0.17	0.441	0.514	0.153	0.375	0.395	0.113	0.293	0.203	0.205
1174	5.87	0.194	1.034	0.445	0.445	0.874	0.58	0.332	0.863	0.631	0.323	0.671	0.659	0.283	0.546	0.602	0.26	0.432	0.599	0.226	0.274	0.634	0.255	0.079	0.542	0.395	0.025	0.578	0.395	0.882	0.254	0.311	0.857	0.225	0.38	0.711	0.159	0.464	0.6	0.17	0.444	0.513	0.153	0.381	0.394	0.113	0.301	0.2	0.205
1175	5.875	0.196	1.034	0.446	0.447	0.874	0.58	0.334	0.863	0.631	0.325	0.671	0.659	0.284	0.546	0.602	0.261	0.432	0.599	0.227	0.274	0.635	0.255	0.079	0.542	0.395	0.025	0.578	0.397	0.882	0.254	0.313	0.857	0.225	0.381	0.711	0.159	0.467	0.6	0.17	0.448	0.512	0.154	0.386	0.392	0.114	0.31	0.198	0.206
1176	5.88	0.198	1.034	0.446	0.449	0.874	0.58	0.336	0.863	0.631	0.327	0.672	0.659	0.285	0.546	0.602	0.262	0.432	0.599	0.227	0.275	0.635	0.256	0.079	0.543	0.395	0.025	0.578	0.398	0.882	0.255	0.315	0.857	0.225	0.384	0.711	0.16	0.469	0.601	0.171	0.451	0.512	0.154	0.391	0.391	0.114	0.318	0.195	0.206
1177	5.885	0.2	1.034	0.446	0.451	0.874	0.58	0.338	0.863	0.631	0.329	0.671	0.659	0.287	0.546	0.602	0.263	0.433	0.599	0.228	0.275	0.635	0.256	0.079	0.543	0.395	0.025	0.578	0.4	0.882	0.255	0.317	0.857	0.225	0.386	0.711	0.16	0.471	0.601	0.171	0.454	0.511	0.155	0.396	0.389	0.115	0.327	0.192	0.206
1178	5.89	0.202	1.034	0.446	0.454	0.874	0.58	0.34	0.863	0.631	0.33	0.671	0.659	0.289	0.546	0.602	0.264	0.432	0.599	0.229	0.275	0.635	0.256	0.079	0.543	0.395	0.025	0.578	0.402	0.881	0.255	0.318	0.857	0.225	0.388	0.711	0.16	0.474	0.601	0.172	0.457	0.51	0.156	0.4	0.388	0.116	0.336	0.189	0.207
1179	5.895	0.204	1.034	0.446	0.456	0.874	0.58	0.341	0.863	0.631	0.332	0.671	0.659	0.29	0.546	0.602	0.265	0.432	0.599	0.23	0.275	0.635	0.256	0.079	0.543	0.395	0.025	0.578	0.403	0.881	0.256	0.319	0.857	0.226	0.39	0.71	0.16	0.476	0.601	0.172	0.461	0.509	0.157	0.405	0.386	0.116	0.344	0.186	0.207
1180	5.9	0.206	1.034	0.446	0.458	0.874	0.58	0.344	0.862	0.631	0.334	0.671	0.659	0.291	0.546	0.602	0.266	0.432	0.599	0.23	0.275	0.635	0.256	0.079	0.542	0.395	0.025	0.578	0.404	0.881	0.256	0.321	0.857	0.226	0.392	0.71	0.16	0.479	0.601	0.173	0.464	0.508	0.158	0.41	0.385	0.117	0.353	0.183	0.207
1181	5.905	0.208	1.034	0.446	0.46	0.874	0.579	0.346	0.862	0.631	0.336	0.671	0.659	0.293	0.547	0.602	0.267	0.432	0.599	0.231	0.275	0.635	0.256	0.079	0.542	0.395	0.025	0.578	0.406	0.882	0.256	0.323	0.857	0.226	0.394	0.71	0.16	0.482	0.601	0.173	0.467	0.508	0.159	0.414	0.383	0.117	0.362	0.18	0.207
1182	5.91	0.21	1.034	0.446	0.463	0.874	0.579	0.348	0.862	0.631	0.337	0.671	0.658	0.294	0.547	0.602	0.268	0.432	0.599	0.231	0.275	0.635	0.256	0.079	0.542	0.395	0.025	0.577	0.409	0.881	0.256	0.325	0.857	0.226	0.397	0.71	0.161	0.484	0.601	0.173	0.47	0.507	0.159	0.419	0.382	0.118	0.371	0.177	0.207
1183	5.915	0.212	1.033	0.446	0.466	0.874	0.579	0.35	0.862	0.631	0.339	0.671	0.658	0.295	0.547	0.602	0.269	0.432	0.599	0.232	0.275	0.635	0.256	0.079	0.542	0.395	0.025	0.577	0.41	0.881	0.256	0.327	0.856	0.226	0.399	0.71	0.161	0.486	0.601	0.174	0.473	0.506	0.16	0.424	0.38	0.119	0.38	0.173	0.207
1184	5.92	0.215	1.033	0.446	0.469	0.874	0.58	0.352	0.862	0.63	0.341	0.671	0.658	0.297	0.547	0.602	0.271	0.433	0.599	0.233	0.275	0.635	0.256	0.079	0.542	0.395	0.025	0.577	0.411	0.881	0.256	0.328	0.856	0.225	0.401	0.709	0.161	0.488	0.6	0.175	0.476	0.505	0.161	0.429	0.379	0.119	0.39	0.17	0.207
1185	5.925	0.217	1.033	0.446	0.471	0.873	0.58	0.354	0.862	0.63	0.342	0.671	0.658	0.299	0.546	0.602	0.272	0.433	0.599	0.234	0.276	0.635	0.257	0.079	0.542	0.395	0.025	0.577	0.411	0.88	0.257	0.33	0.856	0.225	0.402	0.708	0.161	0.491	0.6	0.175	0.48	0.504	0.162	0.434	0.377	0.12	0.399	0.167	0.206
1186	5.93	0.219	1.033	0.446	0.472	0.873	0.579	0.356	0.862	0.63	0.344	0.671	0.658	0.3	0.546	0.602	0.273	0.433	0.599	0.235	0.276	0.634	0.257	0.079	0.542	0.395	0.025	0.577	0.413	0.879	0.257	0.332	0.855	0.225	0.404	0.707	0.161	0.493	0.599	0.176	0.483	0.503	0.163	0.439	0.375	0.12	0.408	0.165	0.206
1187	5.935	0.221	1.033	0.446	0.473	0.872	0.578	0.358	0.862	0.63	0.346	0.67	0.657	0.301	0.546	0.602	0.274	0.433	0.599	0.235	0.276	0.634	0.257	0.079	0.542	0.395	0.025	0.577	0.416	0.88	0.256	0.334	0.855	0.225	0.406	0.707	0.162	0.495	0.599	0.177	0.486	0.502	0.163	0.444	0.373	0.12	0.417	0.162	0.206
1188	5.94	0.223	1.033	0.446	0.475	0.872	0.578	0.361	0.862	0.63	0.348	0.67	0.657	0.302	0.546	0.602	0.275	0.433	0.598	0.235	0.276	0.634	0.257	0.079	0.542	0.395	0.025	0.577	0.416	0.878	0.256	0.335	0.855	0.225	0.408	0.706	0.162	0.497	0.598	0.177	0.489	0.501	0.164	0.45	0.372	0.12	0.426	0.159	0.205
1189	5.945	0.225	1.033	0.446	0.477	0.872	0.577	0.362	0.862	0.63	0.349	0.67	0.657	0.303	0.546	0.601	0.276	0.433	0.598	0.236	0.276	0.634	0.257	0.079	0.542	0.395	0.025	0.577	0.419	0.878	0.255	0.336	0.855	0.224	0.41	0.705	0.162	0.499	0.598	0.178	0.492	0.5	0.165	0.455	0.37	0.121	0.436	0.156	0.205
1190	5.95	0.227	1.033	0.445	0.479	0.872	0.577	0.364	0.861	0.629	0.35	0.67	0.657	0.305	0.546	0.601	0.277	0.433	0.598	0.236	0.277	0.634	0.257	0.079	0.542	0.395	0.025	0.577	0.422	0.879	0.254	0.338	0.854	0.224	0.412	0.704	0.162	0.502	0.597	0.178	0.495	0.498	0.166	0.46	0.368	0.121	0.446	0.154	0.205
1191	5.955	0.229	1.033	0.445	0.481	0.871	0.577	0.365	0.861	0.629	0.352	0.67	0.657	0.307	0.546	0.601	0.278	0.432	0.598	0.237	0.277	0.634	0.257	0.079	0.542	0.395	0.025	0.577	0.424	0.878	0.254	0.341	0.854	0.224	0.414	0.703	0.162	0.504	0.596	0.179	0.498	0.497	0.166	0.464	0.365	0.121	0.455	0.151	0.205
1192	5.96	0.231	1.033	0.445	0.483	0.871	0.576	0.368	0.861	0.629	0.354	0.67	0.656	0.308	0.546	0.601	0.279	0.432	0.598	0.237	0.277	0.634	0.257	0.079	0.542	0.395	0.025	0.577	0.427	0.879	0.254	0.343	0.853	0.224	0.416	0.702	0.163	0.506	0.595	0.179	0.5	0.496	0.167	0.47	0.363	0.121	0.464	0.148	0.204
1193	5.965	0.234	1.033	0.444	0.484	0.87	0.575	0.37	0.861	0.629	0.355	0.67	0.656	0.309	0.546	0.6	0.28	0.432	0.598	0.238	0.277	0.634	0.257	0.079	0.541	0.395	0.025	0.577	0.428	0.878	0.253	0.344	0.853	0.223	0.418	0.701	0.163	0.507	0.594	0.18	0.503	0.494	0.168	0.475	0.361	0.121	0.473	0.145	0.204
1194	5.97	0.236	1.033	0.444	0.486	0.869	0.575	0.372	0.861	0.628	0.356	0.67	0.656	0.31	0.546	0.6	0.281	0.432	0.597	0.238	0.277	0.633	0.257	0.079	0.541	0.395	0.025	0.577	0.43	0.877	0.253	0.346	0.852	0.223	0.42	0.7	0.163	0.509	0.593	0.181	0.505	0.493	0.169	0.481	0.359	0.121	0.482	0.143	0.204
1195	5.975	0.238	1.032	0.443	0.487	0.869	0.574	0.374	0.861	0.628	0.358	0.67	0.656	0.311	0.546	0.6	0.282	0.433	0.597	0.239	0.277	0.633	0.257	0.08	0.541	0.395	0.025	0.577	0.433	0.877	0.252	0.348	0.852	0.223	0.421	0.699	0.163	0.511	0.592	0.182	0.508	0.491	0.17	0.487	0.357	0.121	0.491	0.14	0.204
1196	5.98	0.24	1.032	0.443	0.489	0.869	0.574	0.375	0.861	0.628	0.359	0.67	0.655	0.312	0.546	0.599	0.283	0.433	0.597	0.24	0.277	0.633	0.257	0.08	0.541	0.395	0.025	0.577	0.436	0.878	0.251	0.35	0.852	0.222	0.423	0.697	0.163	0.513	0.591	0.182	0.511	0.489	0.17	0.491	0.354	0.121	0.5	0.138	0.204
1197	5.985	0.242	1.032	0.443	0.492	0.869	0.573	0.377	0.86	0.627	0.361	0.67	0.655	0.313	0.546	0.599	0.283	0.433	0.596	0.24	0.277	0.633	0.257	0.08	0.541	0.395	0.025	0.577	0.439	0.877	0.251	0.353	0.851	0.222	0.425	0.696	0.163	0.515	0.589	0.183	0.514	0.488	0.171	0.497	0.352	0.122	0.508	0.135	0.204
1198	5.99	0.244	1.032	0.442	0.494	0.869	0.573	0.379	0.86	0.626	0.362	0.67	0.655	0.314	0.546	0.599	0.284	0.433	0.596	0.241	0.278	0.632	0.257	0.08	0.541	0.395	0.025	0.577	0.44	0.876	0.251	0.355	0.851	0.222	0.427	0.695	0.164	0.517	0.587	0.184	0.516	0.486	0.172	0.502	0.35	0.122	0.517	0.133	0.204
1199	5.995	0.247	1.032	0.441	0.496	0.868	0.572	0.381	0.86	0.626	0.363	0.669	0.654	0.315	0.546	0.599	0.285	0.433	0.596	0.242	0.278	0.632	0.257	0.08	0.541	0.395	0.025	0.577	0.441	0.875	0.251	0.357	0.85	0.221	0.428	0.693	0.164	0.518	0.586	0.185	0.519	0.484	0.172	0.507	0.347	0.122	0.526	0.13	0.204
1200	6	0.25	1.031	0.44	0.498	0.868	0.572	0.383	0.86	0.626	0.364	0.669	0.653	0.317	0.546	0.598	0.287	0.433	0.596	0.242	0.278	0.632	0.257	0.08	0.54	0.395	0.025	0.577	0.444	0.875	0.25	0.359	0.85	0.221	0.43	0.692	0.164	0.519	0.584	0.186	0.522	0.482	0.173	0.513	0.345	0.123	0.534	0.128	0.204
1201	6.005	0.252	1.031	0.44	0.499	0.868	0.571	0.386	0.86	0.625	0.366	0.669	0.653	0.319	0.546	0.598	0.288	0.433	0.595	0.242	0.278	0.631	0.257	0.081	0.54	0.395	0.025	0.577	0.447	0.874	0.25	0.362	0.849	0.22	0.432	0.69	0.164	0.521	0.583	0.187	0.524	0.48	0.174	0.518	0.343	0.123	0.542	0.126	0.204
1202	6.01	0.254	1.031	0.439	0.501	0.867	0.571	0.387	0.86	0.625	0.368	0.669	0.652	0.32	0.546	0.597	0.289	0.433	0.595	0.243	0.278	0.631	0.257	0.081	0.54	0.395	0.025	0.577	0.45	0.875	0.249	0.365	0.849	0.22	0.433	0.689	0.164	0.523	0.581	0.188	0.527	0.478	0.175	0.523	0.34	0.123	0.55	0.124	0.204
1203	6.015	0.256	1.031	0.438	0.504	0.867	0.571	0.389	0.859	0.624	0.369	0.669	0.652	0.321	0.547	0.597	0.29	0.433	0.595	0.244	0.279	0.631	0.257	0.081	0.54	0.395	0.025	0.577	0.451	0.873	0.25	0.367	0.848	0.219	0.435	0.687	0.165	0.525	0.579	0.188	0.529	0.475	0.175	0.528	0.338	0.124	0.558	0.122	0.204
1204	6.02	0.259	1.031	0.437	0.505	0.866	0.571	0.391	0.859	0.624	0.371	0.669	0.652	0.323	0.546	0.596	0.291	0.434	0.594	0.244	0.279	0.631	0.257	0.081	0.54	0.395	0.025	0.577	0.454	0.873	0.249	0.369	0.847	0.219	0.438	0.686	0.165	0.527	0.578	0.189	0.532	0.473	0.176	0.533	0.336	0.124	0.565	0.119	0.205
1205	6.025	0.262	1.03	0.437	0.508	0.866	0.57	0.393	0.859	0.623	0.372	0.669	0.651	0.324	0.546	0.596	0.292	0.434	0.594	0.245	0.28	0.63	0.257	0.081	0.54	0.395	0.025	0.577	0.457	0.873	0.249	0.372	0.846	0.218	0.44	0.684	0.165	0.528	0.575	0.191	0.534	0.471	0.177	0.538	0.334	0.125	0.573	0.117	0.205
1206	6.03	0.264	1.03	0.436	0.51	0.866	0.57	0.395	0.859	0.623	0.374	0.669	0.651	0.325	0.546	0.596	0.293	0.434	0.593	0.246	0.28	0.63	0.257	0.081	0.54	0.395	0.025	0.577	0.46	0.872	0.249	0.375	0.846	0.217	0.441	0.682	0.165	0.53	0.573	0.192	0.537	0.469	0.178	0.542	0.332	0.126	0.58	0.115	0.206
1207	6.035	0.267	1.03	0.435	0.512	0.866	0.57	0.397	0.859	0.622	0.376	0.669	0.65	0.327	0.546	0.595	0.294	0.434	0.593	0.246	0.28	0.63	0.257	0.082	0.54	0.395	0.025	0.577	0.464	0.872	0.248	0.378	0.845	0.217	0.443	0.68	0.165	0.531	0.571	0.192	0.539	0.467	0.179	0.546	0.33	0.127	0.586	0.113	0.207
1208	6.04	0.27	1.029	0.434	0.515	0.866	0.569	0.4	0.859	0.621	0.377	0.669	0.649	0.328	0.546	0.595	0.295	0.434	0.592	0.247	0.28	0.629	0.258	0.082	0.54	0.395	0.025	0.577	0.467	0.871	0.247	0.381	0.845	0.216	0.445	0.678	0.165	0.533	0.569	0.194	0.542	0.465	0.18	0.549	0.328	0.128	0.593	0.111	0.208
1209	6.045	0.273	1.029	0.433	0.518	0.866	0.569	0.402	0.858	0.62	0.379	0.668	0.649	0.33	0.546	0.594	0.297	0.434	0.592	0.247	0.281	0.629	0.258	0.082	0.539	0.395	0.025	0.577	0.47	0.871	0.247	0.384	0.844	0.216	0.447	0.677	0.165	0.534	0.567	0.195	0.544	0.463	0.182	0.553	0.326	0.129	0.598	0.109	0.209
1210	6.05	0.275	1.028	0.432	0.52	0.866	0.569	0.404	0.858	0.62	0.381	0.668	0.648	0.332	0.547	0.593	0.298	0.434	0.591	0.248	0.281	0.628	0.258	0.082	0.539	0.395	0.025	0.577	0.472	0.87	0.246	0.387	0.843	0.215	0.45	0.675	0.166	0.535	0.565	0.196	0.546	0.46	0.183	0.556	0.324	0.13	0.604	0.107	0.21
1211	6.055	0.278	1.028	0.431	0.523	0.866	0.568	0.406	0.857	0.619	0.383	0.668	0.647	0.333	0.546	0.593	0.3	0.434	0.59	0.249	0.281	0.628	0.258	0.082	0.539	0.395	0.025	0.577	0.477	0.871	0.245	0.39	0.843	0.214	0.452	0.673	0.166	0.537	0.563	0.197	0.548	0.458	0.185	0.558	0.322	0.131	0.609	0.105	0.211
1212	6.06	0.28	1.028	0.429	0.526	0.866	0.568	0.409	0.857	0.618	0.385	0.668	0.646	0.335	0.546	0.592	0.301	0.434	0.59	0.25	0.282	0.627	0.258	0.082	0.539	0.395	0.025	0.577	0.481	0.871	0.245	0.393	0.842	0.213	0.454	0.671	0.166	0.539	0.56	0.199	0.549	0.456	0.187	0.561	0.319	0.133	0.614	0.103	0.212
1213	6.065	0.283	1.028	0.428	0.53	0.866	0.568	0.411	0.857	0.617	0.387	0.668	0.646	0.337	0.546	0.591	0.303	0.434	0.589	0.251	0.282	0.627	0.258	0.082	0.539	0.395	0.025	0.577	0.484	0.87	0.244	0.396	0.841	0.213	0.456	0.669	0.166	0.54	0.558	0.2	0.55	0.453	0.189	0.563	0.317	0.135	0.618	0.101	0.214
1214	6.07	0.286	1.027	0.427	0.532	0.866	0.568	0.413	0.857	0.616	0.39	0.668	0.645	0.339	0.546	0.591	0.304	0.434	0.588	0.252	0.282	0.626	0.258	0.083	0.539	0.395	0.025	0.577	0.487	0.869	0.243	0.4	0.84	0.212	0.458	0.666	0.166	0.542	0.556	0.201	0.552	0.451	0.19	0.565	0.315	0.137	0.622	0.099	0.215
1215	6.075	0.288	1.027	0.425	0.535	0.866	0.568	0.415	0.856	0.615	0.392	0.668	0.644	0.341	0.546	0.59	0.306	0.434	0.588	0.253	0.282	0.626	0.258	0.083	0.539	0.395	0.025	0.577	0.49	0.869	0.243	0.404	0.84	0.211	0.461	0.664	0.167	0.543	0.554	0.203	0.553	0.448	0.192	0.567	0.312	0.139	0.625	0.097	0.217
1216	6.08	0.291	1.026	0.424	0.537	0.865	0.567	0.418	0.856	0.614	0.394	0.668	0.643	0.343	0.546	0.589	0.307	0.434	0.587	0.254	0.283	0.626	0.258	0.083	0.538	0.395	0.025	0.577	0.494	0.868	0.242	0.407	0.839	0.21	0.463	0.662	0.167	0.545	0.551	0.204	0.555	0.446	0.194	0.569	0.31	0.141	0.628	0.095	0.22
1217	6.085	0.295	1.026	0.423	0.54	0.865	0.567	0.42	0.855	0.613	0.396	0.668	0.642	0.345	0.546	0.588	0.309	0.434	0.587	0.256	0.283	0.625	0.258	0.083	0.538	0.395	0.025	0.577	0.498	0.868	0.242	0.411	0.838	0.209	0.465	0.66	0.167	0.547	0.549	0.205	0.556	0.443	0.196	0.57	0.307	0.143	0.631	0.093	0.222
1218	6.09	0.298	1.025	0.421	0.543	0.865	0.567	0.422	0.855	0.613	0.398	0.667	0.642	0.347	0.546	0.588	0.311	0.435	0.586	0.256	0.284	0.625	0.258	0.083	0.538	0.395	0.025	0.577	0.501	0.867	0.241	0.415	0.837	0.208	0.468	0.658	0.167	0.548	0.546	0.207	0.557	0.441	0.198	0.572	0.305	0.145	0.633	0.091	0.224
1219	6.095	0.301	1.025	0.419	0.546	0.865	0.566	0.426	0.855	0.612	0.401	0.667	0.64	0.349	0.545	0.587	0.312	0.435	0.585	0.257	0.284	0.624	0.259	0.084	0.538	0.395	0.025	0.577	0.505	0.866	0.24	0.42	0.837	0.208	0.471	0.656	0.168	0.55	0.545	0.209	0.559	0.438	0.2	0.573	0.302	0.148	0.635	0.089	0.226
1220	6.1	0.304	1.024	0.418	0.548	0.865	0.566	0.428	0.854	0.611	0.403	0.667	0.64	0.351	0.545	0.586	0.314	0.435	0.584	0.258	0.284	0.623	0.259	0.084	0.538	0.395	0.025	0.577	0.509	0.865	0.24	0.423	0.836	0.207	0.473	0.654	0.168	0.552	0.542	0.21	0.56	0.435	0.202	0.574	0.299	0.15	0.637	0.087	0.228
1221	6.105	0.307	1.023	0.416	0.551	0.865	0.565	0.431	0.854	0.61	0.405	0.667	0.639	0.354	0.546	0.585	0.315	0.435	0.584	0.259	0.285	0.623	0.259	0.084	0.537	0.395	0.025	0.577	0.512	0.865	0.239	0.428	0.835	0.206	0.476	0.652	0.169	0.554	0.54	0.211	0.561	0.433	0.203	0.575	0.297	0.153	0.638	0.086	0.228
1222	6.11	0.31	1.023	0.415	0.554	0.864	0.565	0.434	0.854	0.609	0.408	0.667	0.638	0.356	0.546	0.585	0.317	0.435	0.583	0.26	0.285	0.622	0.26	0.085	0.537	0.395	0.025	0.577	0.517	0.865	0.238	0.433	0.834	0.205	0.479	0.651	0.169	0.556	0.538	0.213	0.563	0.431	0.205	0.576	0.295	0.155	0.639	0.084	0.229
1223	6.115	0.313	1.022	0.413	0.557	0.864	0.564	0.437	0.854	0.608	0.41	0.667	0.637	0.358	0.546	0.584	0.32	0.435	0.583	0.261	0.286	0.622	0.26	0.085	0.537	0.395	0.025	0.577	0.521	0.864	0.238	0.437	0.834	0.204	0.482	0.649	0.169	0.558	0.537	0.215	0.565	0.429	0.207	0.576	0.293	0.158	0.64	0.084	0.228
1224	6.12	0.317	1.022	0.412	0.559	0.864	0.563	0.439	0.853	0.607	0.413	0.667	0.636	0.36	0.546	0.584	0.321	0.435	0.582	0.262	0.287	0.621	0.26	0.086	0.537	0.395	0.025	0.577	0.524	0.863	0.238	0.442	0.833	0.203	0.485	0.648	0.169	0.56	0.536	0.217	0.568	0.429	0.208	0.576	0.292	0.16	0.642	0.084	0.228
1225	6.125	0.32	1.021	0.41	0.562	0.863	0.563	0.442	0.853	0.605	0.415	0.666	0.635	0.363	0.545	0.583	0.323	0.435	0.581	0.262	0.287	0.621	0.261	0.086	0.536	0.395	0.025	0.577	0.528	0.863	0.237	0.446	0.832	0.202	0.489	0.647	0.169	0.563	0.535	0.218	0.571	0.429	0.209	0.577	0.293	0.161	0.644	0.084	0.227
1226	6.13	0.323	1.021	0.409	0.566	0.864	0.562	0.445	0.853	0.604	0.417	0.666	0.634	0.364	0.545	0.581	0.324	0.436	0.58	0.264	0.287	0.62	0.261	0.086	0.536	0.395	0.025	0.577	0.533	0.862	0.237	0.45	0.832	0.201	0.492	0.647	0.17	0.566	0.536	0.218	0.575	0.43	0.208	0.58	0.295	0.161	0.645	0.084	0.226
1227	6.135	0.325	1.021	0.407	0.569	0.863	0.562	0.447	0.852	0.603	0.42	0.666	0.634	0.366	0.545	0.581	0.326	0.436	0.58	0.265	0.288	0.62	0.261	0.086	0.536	0.395	0.026	0.577	0.537	0.862	0.237	0.455	0.832	0.2	0.497	0.647	0.17	0.57	0.537	0.218	0.579	0.431	0.208	0.584	0.297	0.159	0.646	0.084	0.226
1228	6.14	0.328	1.021	0.406	0.571	0.863	0.561	0.45	0.852	0.602	0.423	0.666	0.633	0.369	0.545	0.58	0.328	0.436	0.579	0.266	0.289	0.619	0.262	0.086	0.536	0.395	0.026	0.577	0.541	0.862	0.236	0.459	0.832	0.199	0.501	0.648	0.17	0.574	0.538	0.218	0.583	0.432	0.206	0.589	0.299	0.157	0.646	0.084	0.226
1229	6.145	0.331	1.021	0.404	0.574	0.863	0.56	0.453	0.852	0.601	0.425	0.666	0.632	0.371	0.545	0.58	0.33	0.436	0.579	0.268	0.289	0.619	0.262	0.087	0.536	0.395	0.026	0.577	0.544	0.862	0.236	0.463	0.832	0.199	0.506	0.649	0.17	0.58	0.54	0.217	0.587	0.434	0.205	0.595	0.3	0.155	0.646	0.085	0.226
1230	6.15	0.334	1.021	0.404	0.577	0.863	0.559	0.456	0.851	0.601	0.428	0.666	0.631	0.373	0.545	0.579	0.332	0.436	0.578	0.269	0.289	0.619	0.262	0.087	0.535	0.395	0.026	0.577	0.548	0.862	0.235	0.467	0.832	0.198	0.512	0.65	0.169	0.586	0.542	0.215	0.591	0.436	0.203	0.601	0.301	0.152	0.647	0.086	0.226
1231	6.155	0.337	1.022	0.403	0.58	0.863	0.558	0.46	0.851	0.6	0.43	0.665	0.63	0.375	0.545	0.578	0.334	0.436	0.577	0.271	0.29	0.618	0.263	0.088	0.535	0.395	0.026	0.577	0.551	0.862	0.235	0.471	0.833	0.197	0.517	0.652	0.168	0.592	0.544	0.213	0.596	0.437	0.201	0.607	0.302	0.15	0.647	0.086	0.226
1232	6.16	0.34	1.022	0.403	0.583	0.862	0.558	0.463	0.85	0.599	0.432	0.665	0.629	0.377	0.545	0.578	0.335	0.437	0.576	0.272	0.29	0.618	0.263	0.088	0.535	0.395	0.026	0.577	0.554	0.862	0.234	0.474	0.834	0.196	0.523	0.655	0.168	0.599	0.546	0.212	0.601	0.439	0.2	0.613	0.302	0.148	0.647	0.087	0.226
1233	6.165	0.343	1.023	0.402	0.586	0.863	0.557	0.465	0.85	0.598	0.435	0.665	0.628	0.379	0.545	0.577	0.337	0.437	0.576	0.273	0.29	0.617	0.264	0.089	0.535	0.395	0.026	0.577	0.558	0.863	0.233	0.477	0.836	0.196	0.53	0.657	0.167	0.605	0.549	0.211	0.606	0.44	0.198	0.619	0.303	0.146	0.647	0.087	0.225
1234	6.17	0.346	1.023	0.402	0.589	0.862	0.556	0.467	0.849	0.598	0.438	0.665	0.628	0.381	0.545	0.576	0.339	0.437	0.575	0.274	0.291	0.617	0.264	0.089	0.535	0.395	0.026	0.577	0.561	0.863	0.232	0.48	0.838	0.195	0.538	0.66	0.166	0.611	0.55	0.209	0.61	0.441	0.196	0.624	0.304	0.144	0.647	0.088	0.225
1235	6.175	0.349	1.023	0.402	0.592	0.862	0.555	0.471	0.849	0.597	0.44	0.665	0.627	0.383	0.545	0.575	0.341	0.437	0.575	0.275	0.292	0.616	0.264	0.09	0.535	0.395	0.026	0.577	0.564	0.864	0.231	0.483	0.839	0.193	0.544	0.663	0.165	0.616	0.552	0.208	0.615	0.442	0.195	0.627	0.304	0.143	0.648	0.088	0.224
1236	6.18	0.352	1.023	0.401	0.595	0.862	0.554	0.474	0.848	0.596	0.442	0.664	0.626	0.385	0.545	0.574	0.343	0.437	0.574	0.276	0.292	0.615	0.264	0.091	0.534	0.395	0.026	0.576	0.567	0.865	0.23	0.486	0.841	0.192	0.551	0.666	0.164	0.621	0.553	0.207	0.62	0.443	0.193	0.631	0.304	0.142	0.649	0.088	0.223
1237	6.185	0.356	1.023	0.4	0.598	0.862	0.552	0.477	0.848	0.596	0.445	0.664	0.625	0.387	0.545	0.573	0.345	0.438	0.573	0.277	0.293	0.615	0.264	0.092	0.534	0.395	0.026	0.576	0.57	0.866	0.228	0.489	0.842	0.191	0.557	0.668	0.162	0.626	0.554	0.206	0.624	0.443	0.191	0.635	0.304	0.141	0.65	0.088	0.223
1238	6.19	0.359	1.023	0.4	0.601	0.862	0.551	0.48	0.848	0.595	0.447	0.664	0.624	0.39	0.545	0.573	0.346	0.438	0.572	0.278	0.294	0.614	0.264	0.092	0.534	0.395	0.026	0.576	0.573	0.866	0.226	0.492	0.842	0.189	0.563	0.67	0.161	0.63	0.555	0.205	0.628	0.443	0.19	0.639	0.304	0.141	0.651	0.087	0.222
1239	6.195	0.362	1.023	0.398	0.604	0.861	0.55	0.483	0.848	0.593	0.449	0.664	0.624	0.392	0.546	0.572	0.348	0.438	0.571	0.279	0.295	0.613	0.265	0.093	0.534	0.395	0.026	0.576	0.576	0.867	0.224	0.495	0.843	0.188	0.569	0.672	0.159	0.634	0.556	0.204	0.632	0.444	0.189	0.643	0.303	0.14	0.652	0.087	0.222
1240	6.2	0.364	1.023	0.397	0.606	0.861	0.548	0.486	0.848	0.593	0.452	0.665	0.623	0.394	0.546	0.571	0.35	0.439	0.57	0.28	0.296	0.613	0.265	0.093	0.534	0.395	0.026	0.576	0.578	0.867	0.222	0.498	0.843	0.187	0.573	0.674	0.158	0.636	0.556	0.203	0.635	0.444	0.188	0.646	0.303	0.14	0.653	0.087	0.222
1241	6.205	0.368	1.023	0.396	0.61	0.861	0.547	0.489	0.848	0.592	0.454	0.665	0.622	0.396	0.546	0.57	0.352	0.439	0.57	0.282	0.296	0.612	0.265	0.094	0.533	0.395	0.026	0.576	0.581	0.867	0.219	0.502	0.843	0.186	0.576	0.675	0.156	0.638	0.556	0.202	0.638	0.444	0.188	0.648	0.303	0.14	0.653	0.087	0.222
1242	6.21	0.371	1.022	0.395	0.613	0.861	0.546	0.491	0.848	0.59	0.456	0.665	0.621	0.398	0.546	0.569	0.354	0.439	0.568	0.284	0.298	0.611	0.266	0.095	0.533	0.395	0.026	0.576	0.585	0.868	0.217	0.506	0.843	0.185	0.58	0.675	0.155	0.641	0.555	0.202	0.641	0.444	0.188	0.649	0.304	0.14	0.653	0.087	0.222
1243	6.215	0.374	1.022	0.394	0.616	0.861	0.544	0.494	0.848	0.589	0.458	0.665	0.62	0.401	0.546	0.568	0.356	0.44	0.567	0.285	0.299	0.61	0.266	0.097	0.533	0.395	0.026	0.576	0.588	0.868	0.214	0.51	0.843	0.185	0.582	0.674	0.154	0.643	0.555	0.202	0.643	0.444	0.188	0.65	0.303	0.14	0.653	0.087	0.222
1244	6.22	0.378	1.022	0.392	0.619	0.861	0.543	0.497	0.848	0.588	0.46	0.666	0.619	0.403	0.546	0.567	0.358	0.44	0.566	0.286	0.3	0.61	0.267	0.098	0.533	0.395	0.027	0.576	0.59	0.867	0.213	0.514	0.844	0.184	0.584	0.674	0.153	0.644	0.554	0.201	0.644	0.443	0.188	0.651	0.303	0.14	0.653	0.087	0.222
1245	6.225	0.381	1.022	0.39	0.622	0.861	0.542	0.5	0.848	0.587	0.463	0.666	0.619	0.406	0.547	0.566	0.36	0.441	0.565	0.288	0.301	0.609	0.267	0.099	0.532	0.395	0.027	0.576	0.594	0.868	0.211	0.519	0.844	0.184	0.586	0.672	0.153	0.645	0.553	0.201	0.645	0.442	0.188	0.652	0.302	0.141	0.653	0.086	0.223
1246	6.23	0.384	1.022	0.389	0.625	0.861	0.541	0.503	0.848	0.586	0.465	0.667	0.618	0.408	0.547	0.565	0.362	0.442	0.564	0.29	0.302	0.608	0.268	0.1	0.532	0.395	0.027	0.576	0.598	0.868	0.209	0.523	0.844	0.183	0.588	0.671	0.152	0.646	0.552	0.201	0.645	0.441	0.189	0.652	0.301	0.141	0.653	0.086	0.223
1247	6.235	0.387	1.023	0.387	0.628	0.862	0.539	0.505	0.849	0.584	0.467	0.668	0.616	0.411	0.548	0.564	0.365	0.442	0.563	0.291	0.303	0.607	0.269	0.101	0.531	0.395	0.027	0.575	0.602	0.868	0.208	0.526	0.844	0.182	0.589	0.669	0.152	0.648	0.551	0.202	0.646	0.44	0.189	0.653	0.301	0.141	0.654	0.086	0.223
1248	6.24	0.391	1.023	0.385	0.63	0.862	0.538	0.508	0.849	0.583	0.469	0.668	0.615	0.414	0.548	0.563	0.367	0.443	0.562	0.293	0.304	0.606	0.27	0.102	0.53	0.395	0.027	0.575	0.606	0.869	0.207	0.53	0.845	0.181	0.59	0.667	0.151	0.649	0.55	0.202	0.647	0.438	0.189	0.655	0.3	0.141	0.654	0.086	0.223
1249	6.245	0.394	1.023	0.383	0.632	0.862	0.537	0.51	0.85	0.582	0.472	0.669	0.614	0.417	0.548	0.561	0.37	0.443	0.561	0.294	0.305	0.604	0.271	0.103	0.529	0.395	0.027	0.575	0.609	0.869	0.206	0.534	0.845	0.18	0.591	0.665	0.151	0.65	0.548	0.202	0.647	0.437	0.189	0.655	0.3	0.141	0.655	0.085	0.223
1250	6.25	0.396	1.024	0.381	0.635	0.863	0.536	0.513	0.85	0.58	0.475	0.669	0.613	0.419	0.549	0.56	0.372	0.444	0.56	0.296	0.306	0.603	0.272	0.104	0.529	0.396	0.028	0.575	0.614	0.869	0.205	0.538	0.845	0.179	0.592	0.664	0.15	0.651	0.547	0.202	0.648	0.436	0.189	0.656	0.3	0.14	0.655	0.085	0.223
1251	6.255	0.399	1.024	0.379	0.637	0.863	0.535	0.515	0.851	0.579	0.478	0.67	0.612	0.422	0.55	0.559	0.375	0.445	0.559	0.298	0.307	0.603	0.272	0.106	0.528	0.396	0.028	0.575	0.618	0.869	0.204	0.541	0.845	0.178	0.593	0.662	0.15	0.653	0.546	0.201	0.649	0.436	0.189	0.657	0.299	0.14	0.655	0.085	0.223
1252	6.26	0.402	1.025	0.377	0.639	0.863	0.534	0.517	0.852	0.578	0.48	0.671	0.61	0.425	0.55	0.558	0.378	0.445	0.558	0.3	0.309	0.602	0.273	0.107	0.528	0.396	0.028	0.575	0.62	0.869	0.204	0.545	0.845	0.176	0.595	0.662	0.15	0.654	0.545	0.201	0.651	0.436	0.188	0.658	0.299	0.14	0.656	0.085	0.223
1253	6.265	0.405	1.026	0.375	0.642	0.864	0.533	0.519	0.853	0.576	0.483	0.671	0.609	0.429	0.551	0.557	0.38	0.446	0.558	0.302	0.31	0.601	0.274	0.108	0.527	0.396	0.029	0.574	0.624	0.869	0.204	0.548	0.845	0.174	0.596	0.661	0.149	0.656	0.545	0.2	0.652	0.436	0.188	0.659	0.299	0.139	0.656	0.085	0.223
1254	6.27	0.408	1.026	0.373	0.645	0.865	0.532	0.522	0.854	0.575	0.486	0.672	0.608	0.431	0.551	0.556	0.383	0.447	0.557	0.303	0.311	0.6	0.275	0.11	0.526	0.396	0.029	0.574	0.627	0.869	0.204	0.551	0.844	0.173	0.598	0.661	0.149	0.659	0.545	0.2	0.654	0.437	0.187	0.66	0.298	0.139	0.656	0.085	0.223
1255	6.275	0.411	1.027	0.371	0.648	0.866	0.531	0.524	0.854	0.574	0.489	0.672	0.607	0.434	0.552	0.555	0.385	0.448	0.556	0.305	0.312	0.599	0.276	0.111	0.526	0.396	0.029	0.574	0.631	0.869	0.203	0.554	0.844	0.171	0.6	0.661	0.148	0.661	0.546	0.199	0.655	0.437	0.186	0.661	0.298	0.138	0.656	0.085	0.223
1256	6.28	0.413	1.029	0.37	0.65	0.867	0.53	0.526	0.855	0.573	0.492	0.673	0.606	0.438	0.553	0.555	0.388	0.448	0.555	0.308	0.314	0.598	0.277	0.112	0.525	0.396	0.029	0.574	0.634	0.869	0.203	0.556	0.844	0.17	0.602	0.661	0.147	0.664	0.546	0.198	0.657	0.437	0.186	0.662	0.298	0.138	0.656	0.084	0.223
1257	6.285	0.416	1.029	0.368	0.652	0.868	0.529	0.529	0.856	0.571	0.495	0.674	0.605	0.441	0.553	0.554	0.391	0.449	0.555	0.31	0.315	0.598	0.278	0.114	0.525	0.396	0.03	0.574	0.637	0.869	0.202	0.559	0.844	0.168	0.604	0.662	0.146	0.666	0.547	0.197	0.658	0.438	0.185	0.663	0.298	0.137	0.656	0.084	0.222
1258	6.29	0.42	1.03	0.367	0.654	0.868	0.527	0.532	0.857	0.57	0.497	0.674	0.604	0.444	0.553	0.553	0.394	0.45	0.554	0.311	0.316	0.597	0.279	0.115	0.525	0.396	0.03	0.574	0.64	0.869	0.202	0.561	0.844	0.167	0.606	0.663	0.145	0.668	0.548	0.196	0.66	0.438	0.184	0.664	0.297	0.137	0.656	0.084	0.222
1259	6.295	0.423	1.031	0.365	0.656	0.869	0.526	0.534	0.858	0.569	0.501	0.675	0.602	0.448	0.554	0.553	0.397	0.451	0.554	0.313	0.318	0.597	0.28	0.116	0.524	0.396	0.03	0.573	0.643	0.87	0.201	0.563	0.845	0.166	0.608	0.664	0.144	0.669	0.548	0.195	0.661	0.438	0.183	0.665	0.297	0.136	0.656	0.084	0.222
1260	6.3	0.426	1.032	0.363	0.659	0.87	0.525	0.536	0.859	0.568	0.503	0.676	0.602	0.452	0.554	0.552	0.401	0.451	0.554	0.316	0.319	0.597	0.281	0.117	0.524	0.396	0.03	0.573	0.646	0.87	0.2	0.565	0.845	0.164	0.611	0.665	0.143	0.67	0.548	0.194	0.662	0.437	0.182	0.666	0.297	0.136	0.656	0.084	0.221
1261	6.305	0.429	1.032	0.362	0.661	0.871	0.524	0.539	0.86	0.566	0.506	0.676	0.601	0.455	0.555	0.552	0.404	0.452	0.554	0.319	0.32	0.597	0.282	0.119	0.524	0.396	0.03	0.573	0.65	0.871	0.199	0.568	0.845	0.163	0.614	0.666	0.141	0.671	0.548	0.193	0.663	0.437	0.181	0.667	0.297	0.135	0.656	0.084	0.221
1262	6.31	0.431	1.033	0.36	0.664	0.872	0.524	0.541	0.86	0.565	0.51	0.677	0.6	0.46	0.555	0.552	0.407	0.453	0.554	0.322	0.322	0.597	0.283	0.122	0.525	0.396	0.031	0.573	0.653	0.872	0.198	0.57	0.846	0.162	0.616	0.667	0.14	0.672	0.549	0.192	0.664	0.437	0.18	0.668	0.296	0.134	0.656	0.084	0.221
1263	6.315	0.433	1.034	0.359	0.666	0.874	0.523	0.543	0.861	0.564	0.513	0.678	0.599	0.463	0.555	0.552	0.411	0.453	0.554	0.323	0.323	0.597	0.284	0.123	0.525	0.396	0.031	0.573	0.656	0.873	0.196	0.573	0.847	0.161	0.619	0.668	0.139	0.673	0.549	0.191	0.665	0.437	0.179	0.669	0.296	0.134	0.656	0.084	0.22
1264	6.32	0.436	1.035	0.357	0.668	0.875	0.522	0.546	0.863	0.563	0.516	0.678	0.599	0.467	0.556	0.551	0.415	0.454	0.554	0.326	0.325	0.597	0.286	0.124	0.525	0.396	0.031	0.572	0.658	0.873	0.195	0.575	0.847	0.161	0.621	0.669	0.138	0.674	0.549	0.19	0.665	0.437	0.178	0.669	0.296	0.133	0.656	0.084	0.22
1265	6.325	0.439	1.036	0.356	0.67	0.876	0.521	0.548	0.863	0.562	0.519	0.679	0.598	0.471	0.556	0.551	0.419	0.455	0.554	0.329	0.326	0.597	0.287	0.126	0.525	0.396	0.031	0.572	0.662	0.874	0.194	0.578	0.848	0.16	0.623	0.67	0.137	0.675	0.549	0.189	0.665	0.437	0.178	0.669	0.296	0.132	0.656	0.083	0.22
1266	6.33	0.442	1.037	0.355	0.672	0.876	0.521	0.551	0.864	0.561	0.522	0.68	0.597	0.475	0.557	0.551	0.423	0.456	0.555	0.331	0.328	0.597	0.289	0.128	0.526	0.396	0.031	0.572	0.665	0.875	0.193	0.581	0.849	0.159	0.625	0.67	0.135	0.676	0.549	0.188	0.666	0.437	0.177	0.67	0.296	0.132	0.656	0.083	0.22
1267	6.335	0.445	1.037	0.353	0.675	0.877	0.52	0.554	0.865	0.56	0.525	0.681	0.597	0.479	0.557	0.55	0.427	0.456	0.555	0.335	0.329	0.597	0.29	0.13	0.526	0.396	0.031	0.572	0.668	0.876	0.192	0.584	0.85	0.159	0.626	0.671	0.134	0.676	0.549	0.188	0.666	0.437	0.176	0.669	0.296	0.131	0.656	0.083	0.22
1268	6.34	0.448	1.038	0.352	0.678	0.878	0.519	0.556	0.866	0.559	0.528	0.682	0.596	0.483	0.558	0.55	0.431	0.457	0.555	0.338	0.331	0.598	0.292	0.132	0.526	0.396	0.031	0.572	0.671	0.876	0.19	0.587	0.851	0.158	0.628	0.671	0.133	0.677	0.549	0.187	0.665	0.437	0.176	0.669	0.296	0.131	0.656	0.083	0.22
1269	6.345	0.451	1.039	0.351	0.68	0.879	0.518	0.558	0.867	0.558	0.531	0.683	0.596	0.488	0.559	0.55	0.436	0.458	0.556	0.342	0.332	0.598	0.293	0.133	0.527	0.396	0.031	0.572	0.673	0.877	0.19	0.59	0.852	0.158	0.629	0.672	0.132	0.677	0.549	0.186	0.665	0.437	0.176	0.668	0.296	0.13	0.656	0.083	0.22
1270	6.35	0.453	1.039	0.349	0.682	0.88	0.518	0.561	0.868	0.557	0.535	0.684	0.595	0.493	0.559	0.55	0.44	0.458	0.556	0.346	0.333	0.598	0.295	0.135	0.527	0.397	0.031	0.572	0.676	0.877	0.188	0.593	0.853	0.157	0.631	0.672	0.132	0.678	0.549	0.186	0.665	0.437	0.175	0.667	0.295	0.13	0.656	0.083	0.22
1271	6.355	0.456	1.04	0.347	0.685	0.881	0.517	0.563	0.869	0.556	0.538	0.685	0.595	0.497	0.56	0.55	0.444	0.459	0.557	0.349	0.335	0.599	0.297	0.137	0.527	0.397	0.031	0.572	0.679	0.878	0.187	0.596	0.854	0.156	0.632	0.673	0.131	0.678	0.55	0.185	0.665	0.437	0.175	0.667	0.295	0.129	0.656	0.083	0.22
1272	6.36	0.457	1.041	0.346	0.687	0.882	0.517	0.566	0.87	0.555	0.542	0.686	0.594	0.502	0.56	0.551	0.449	0.46	0.557	0.352	0.336	0.6	0.298	0.139	0.527	0.397	0.031	0.572	0.682	0.879	0.186	0.599	0.854	0.155	0.632	0.673	0.131	0.678	0.55	0.184	0.664	0.436	0.174	0.666	0.295	0.129	0.656	0.083	0.22
1273	6.365	0.459	1.042	0.344	0.69	0.883	0.516	0.568	0.871	0.554	0.545	0.686	0.594	0.506	0.561	0.551	0.454	0.46	0.558	0.356	0.338	0.6	0.3	0.141	0.528	0.397	0.032	0.572	0.685	0.879	0.186	0.602	0.855	0.154	0.633	0.673	0.13	0.678	0.55	0.184	0.664	0.436	0.174	0.666	0.295	0.129	0.656	0.083	0.22
1274	6.37	0.462	1.043	0.343	0.692	0.885	0.515	0.57	0.872	0.553	0.549	0.687	0.594	0.511	0.561	0.551	0.459	0.461	0.559	0.361	0.339	0.601	0.302	0.143	0.528	0.398	0.032	0.571	0.688	0.88	0.185	0.604	0.855	0.153	0.634	0.673	0.129	0.678	0.55	0.184	0.664	0.436	0.174	0.665	0.295	0.128	0.656	0.083	0.219
1275	6.375	0.464	1.044	0.341	0.694	0.886	0.515	0.572	0.873	0.553	0.552	0.688	0.594	0.516	0.562	0.551	0.464	0.462	0.56	0.365	0.341	0.601	0.304	0.145	0.529	0.398	0.032	0.571	0.691	0.88	0.185	0.607	0.856	0.152	0.635	0.674	0.129	0.678	0.55	0.183	0.664	0.436	0.174	0.664	0.295	0.128	0.656	0.083	0.219
1276	6.38	0.467	1.045	0.339	0.697	0.887	0.514	0.575	0.874	0.552	0.556	0.689	0.594	0.521	0.563	0.552	0.469	0.462	0.56	0.369	0.342	0.602	0.307	0.148	0.529	0.398	0.032	0.571	0.693	0.881	0.184	0.609	0.856	0.151	0.636	0.674	0.128	0.679	0.55	0.183	0.663	0.436	0.173	0.664	0.295	0.128	0.656	0.083	0.219
1277	6.385	0.47	1.046	0.338	0.698	0.888	0.514	0.577	0.875	0.551	0.56	0.69	0.594	0.526	0.563	0.552	0.474	0.463	0.561	0.373	0.343	0.602	0.309	0.15	0.529	0.398	0.033	0.572	0.695	0.881	0.185	0.612	0.856	0.15	0.637	0.674	0.128	0.679	0.55	0.182	0.663	0.436	0.173	0.664	0.295	0.127	0.656	0.083	0.219
1278	6.39	0.472	1.046	0.336	0.701	0.889	0.513	0.579	0.876	0.55	0.564	0.691	0.594	0.531	0.563	0.553	0.479	0.463	0.562	0.377	0.345	0.603	0.311	0.152	0.53	0.399	0.033	0.572	0.697	0.882	0.185	0.615	0.856	0.149	0.638	0.675	0.127	0.679	0.55	0.182	0.663	0.436	0.172	0.664	0.295	0.127	0.655	0.083	0.219
1279	6.395	0.474	1.047	0.335	0.703	0.891	0.513	0.582	0.877	0.549	0.568	0.691	0.594	0.536	0.564	0.553	0.484	0.464	0.562	0.382	0.346	0.604	0.314	0.155	0.53	0.399	0.034	0.572	0.699	0.882	0.184	0.617	0.856	0.148	0.639	0.675	0.127	0.68	0.55	0.181	0.663	0.437	0.172	0.664	0.295	0.127	0.655	0.083	0.219
1280	6.4	0.477	1.048	0.333	0.705	0.892	0.513	0.584	0.879	0.548	0.572	0.692	0.593	0.541	0.564	0.554	0.488	0.465	0.563	0.386	0.348	0.604	0.316	0.158	0.53	0.4	0.035	0.572	0.701	0.883	0.184	0.62	0.857	0.147	0.64	0.675	0.126	0.68	0.55	0.18	0.663	0.437	0.172	0.664	0.295	0.127	0.655	0.083	0.219
1281	6.405	0.479	1.049	0.332	0.706	0.893	0.512	0.585	0.88	0.548	0.576	0.693	0.593	0.547	0.565	0.555	0.494	0.465	0.564	0.39	0.349	0.605	0.319	0.16	0.531	0.4	0.035	0.572	0.704	0.883	0.184	0.622	0.857	0.146	0.641	0.676	0.125	0.681	0.55	0.18	0.663	0.437	0.171	0.664	0.295	0.126	0.655	0.082	0.218
1282	6.41	0.482	1.05	0.331	0.708	0.895	0.511	0.587	0.882	0.547	0.581	0.693	0.593	0.552	0.565	0.555	0.499	0.466	0.565	0.395	0.351	0.606	0.321	0.162	0.531	0.401	0.036	0.572	0.706	0.884	0.183	0.625	0.857	0.145	0.642	0.677	0.125	0.681	0.551	0.18	0.663	0.437	0.171	0.664	0.295	0.126	0.655	0.082	0.218
1283	6.415	0.484	1.05	0.329	0.711	0.896	0.511	0.59	0.883	0.546	0.585	0.695	0.594	0.557	0.566	0.556	0.505	0.467	0.566	0.399	0.352	0.606	0.324	0.164	0.531	0.401	0.038	0.572	0.708	0.884	0.183	0.627	0.858	0.144	0.644	0.677	0.124	0.681	0.551	0.179	0.663	0.437	0.171	0.664	0.295	0.126	0.655	0.082	0.218
1284	6.42	0.487	1.051	0.328	0.713	0.897	0.511	0.591	0.884	0.546	0.588	0.696	0.594	0.562	0.566	0.556	0.51	0.467	0.566	0.403	0.354	0.607	0.327	0.167	0.531	0.402	0.039	0.572	0.71	0.884	0.183	0.63	0.858	0.144	0.645	0.678	0.124	0.682	0.551	0.179	0.663	0.438	0.17	0.664	0.295	0.125	0.655	0.082	0.217
1285	6.425	0.489	1.051	0.326	0.714	0.898	0.51	0.593	0.885	0.545	0.593	0.696	0.594	0.567	0.566	0.557	0.515	0.468	0.567	0.408	0.355	0.607	0.33	0.17	0.531	0.402	0.04	0.572	0.712	0.885	0.183	0.632	0.859	0.143	0.646	0.678	0.123	0.682	0.552	0.178	0.663	0.438	0.17	0.664	0.295	0.125	0.655	0.082	0.217
1286	6.43	0.491	1.052	0.325	0.716	0.9	0.509	0.595	0.886	0.544	0.598	0.697	0.594	0.573	0.567	0.558	0.52	0.469	0.568	0.412	0.357	0.608	0.333	0.172	0.531	0.403	0.041	0.572	0.715	0.885	0.182	0.634	0.859	0.142	0.648	0.679	0.123	0.683	0.552	0.178	0.663	0.438	0.169	0.664	0.295	0.125	0.655	0.082	0.217
1287	6.435	0.493	1.052	0.324	0.718	0.901	0.509	0.596	0.887	0.543	0.602	0.698	0.594	0.577	0.567	0.559	0.525	0.469	0.568	0.417	0.358	0.608	0.336	0.174	0.531	0.405	0.043	0.572	0.717	0.886	0.182	0.636	0.859	0.142	0.649	0.679	0.122	0.683	0.552	0.177	0.662	0.438	0.168	0.663	0.295	0.124	0.655	0.082	0.217
1288	6.44	0.495	1.053	0.322	0.719	0.901	0.508	0.598	0.888	0.543	0.606	0.699	0.595	0.582	0.568	0.56	0.53	0.47	0.569	0.421	0.36	0.609	0.339	0.177	0.531	0.406	0.044	0.572	0.719	0.886	0.182	0.638	0.86	0.141	0.65	0.68	0.122	0.683	0.552	0.177	0.662	0.438	0.168	0.663	0.295	0.123	0.655	0.082	0.217
1289	6.445	0.496	1.054	0.321	0.721	0.903	0.507	0.6	0.889	0.542	0.61	0.7	0.595	0.588	0.569	0.56	0.535	0.471	0.57	0.425	0.361	0.609	0.341	0.18	0.531	0.407	0.046	0.572	0.722	0.887	0.181	0.64	0.86	0.141	0.651	0.68	0.121	0.683	0.553	0.176	0.662	0.438	0.168	0.662	0.295	0.123	0.655	0.082	0.216
1290	6.45	0.498	1.055	0.32	0.723	0.904	0.507	0.602	0.89	0.541	0.615	0.701	0.595	0.592	0.569	0.561	0.54	0.472	0.571	0.429	0.363	0.609	0.345	0.182	0.531	0.408	0.048	0.573	0.724	0.887	0.181	0.642	0.86	0.14	0.652	0.681	0.121	0.683	0.553	0.176	0.662	0.438	0.167	0.661	0.295	0.123	0.655	0.082	0.216
1291	6.455	0.5	1.055	0.319	0.725	0.905	0.506	0.604	0.89	0.541	0.619	0.702	0.596	0.597	0.57	0.562	0.544	0.473	0.571	0.433	0.364	0.609	0.348	0.185	0.531	0.41	0.049	0.573	0.727	0.888	0.18	0.644	0.86	0.139	0.653	0.681	0.12	0.683	0.553	0.176	0.661	0.438	0.167	0.66	0.295	0.122	0.655	0.082	0.216
1292	6.46	0.502	1.056	0.318	0.727	0.905	0.506	0.606	0.891	0.54	0.623	0.703	0.596	0.602	0.571	0.563	0.549	0.473	0.572	0.437	0.366	0.61	0.351	0.188	0.531	0.411	0.051	0.573	0.729	0.888	0.18	0.646	0.861	0.139	0.654	0.682	0.12	0.683	0.553	0.176	0.661	0.439	0.167	0.66	0.295	0.122	0.655	0.082	0.216
1293	6.465	0.505	1.056	0.317	0.729	0.906	0.505	0.608	0.892	0.54	0.627	0.703	0.596	0.607	0.572	0.563	0.554	0.474	0.572	0.441	0.368	0.61	0.354	0.189	0.53	0.412	0.053	0.573	0.732	0.889	0.179	0.648	0.861	0.138	0.656	0.682	0.119	0.683	0.553	0.175	0.66	0.439	0.167	0.659	0.295	0.122	0.655	0.082	0.216
1294	6.47	0.508	1.056	0.316	0.73	0.906	0.504	0.61	0.893	0.539	0.631	0.704	0.596	0.612	0.572	0.564	0.559	0.475	0.573	0.445	0.369	0.61	0.358	0.191	0.53	0.414	0.054	0.573	0.734	0.889	0.178	0.65	0.861	0.138	0.657	0.682	0.119	0.683	0.553	0.175	0.659	0.439	0.166	0.658	0.295	0.122	0.655	0.082	0.216
1295	6.475	0.51	1.056	0.315	0.732	0.907	0.504	0.612	0.893	0.538	0.635	0.706	0.596	0.616	0.573	0.565	0.563	0.476	0.574	0.449	0.371	0.61	0.361	0.193	0.53	0.417	0.056	0.574	0.737	0.89	0.177	0.652	0.861	0.137	0.658	0.683	0.119	0.683	0.554	0.174	0.659	0.439	0.166	0.657	0.296	0.122	0.655	0.082	0.216
1296	6.48	0.512	1.057	0.314	0.734	0.907	0.503	0.614	0.894	0.538	0.639	0.707	0.596	0.621	0.574	0.565	0.567	0.477	0.574	0.453	0.372	0.61	0.365	0.196	0.53	0.419	0.057	0.574	0.739	0.89	0.177	0.654	0.861	0.137	0.659	0.683	0.119	0.683	0.554	0.173	0.659	0.439	0.166	0.657	0.296	0.122	0.655	0.082	0.216
1297	6.485	0.514	1.057	0.314	0.736	0.908	0.503	0.617	0.895	0.537	0.643	0.708	0.596	0.625	0.575	0.566	0.572	0.478	0.575	0.456	0.374	0.609	0.368	0.198	0.529	0.422	0.059	0.574	0.742	0.891	0.176	0.655	0.862	0.137	0.66	0.683	0.119	0.683	0.554	0.173	0.658	0.439	0.166	0.656	0.296	0.121	0.655	0.082	0.216
1298	6.49	0.515	1.058	0.313	0.738	0.908	0.502	0.619	0.895	0.537	0.646	0.709	0.597	0.63	0.575	0.566	0.577	0.479	0.575	0.46	0.376	0.609	0.372	0.2	0.529	0.425	0.061	0.575	0.744	0.891	0.175	0.657	0.862	0.136	0.661	0.684	0.119	0.683	0.554	0.173	0.658	0.44	0.166	0.656	0.296	0.121	0.655	0.082	0.216
1299	6.495	0.517	1.058	0.312	0.74	0.908	0.502	0.621	0.895	0.537	0.65	0.71	0.597	0.634	0.576	0.567	0.581	0.48	0.576	0.464	0.378	0.609	0.375	0.201	0.529	0.428	0.063	0.576	0.747	0.891	0.175	0.659	0.862	0.136	0.662	0.684	0.118	0.684	0.554	0.172	0.658	0.44	0.166	0.656	0.296	0.121	0.655	0.082	0.216
1300	6.5	0.518	1.059	0.311	0.742	0.909	0.502	0.623	0.896	0.536	0.653	0.711	0.597	0.638	0.577	0.567	0.585	0.481	0.576	0.468	0.379	0.609	0.38	0.203	0.529	0.432	0.064	0.578	0.749	0.892	0.174	0.661	0.862	0.135	0.663	0.684	0.118	0.684	0.554	0.172	0.657	0.44	0.166	0.656	0.296	0.121	0.655	0.082	0.216
1301	6.505	0.52	1.059	0.311	0.744	0.909	0.502	0.626	0.897	0.535	0.656	0.712	0.597	0.642	0.578	0.568	0.59	0.482	0.576	0.471	0.381	0.608	0.384	0.204	0.529	0.435	0.066	0.579	0.752	0.892	0.173	0.663	0.863	0.135	0.664	0.685	0.118	0.684	0.554	0.172	0.657	0.44	0.166	0.656	0.296	0.121	0.655	0.082	0.216
1302	6.51	0.523	1.059	0.31	0.746	0.91	0.501	0.628	0.897	0.535	0.66	0.713	0.597	0.646	0.579	0.568	0.594	0.483	0.577	0.475	0.382	0.608	0.388	0.205	0.528	0.44	0.068	0.581	0.754	0.893	0.173	0.665	0.863	0.134	0.665	0.685	0.118	0.684	0.554	0.172	0.657	0.44	0.166	0.656	0.296	0.121	0.655	0.082	0.216
1303	6.515	0.525	1.06	0.31	0.748	0.91	0.501	0.63	0.898	0.535	0.663	0.714	0.597	0.65	0.579	0.569	0.598	0.483	0.577	0.479	0.383	0.608	0.392	0.206	0.528	0.444	0.069	0.582	0.756	0.893	0.172	0.666	0.863	0.134	0.666	0.685	0.117	0.684	0.554	0.171	0.657	0.44	0.166	0.656	0.296	0.121	0.655	0.082	0.216
1304	6.52	0.527	1.06	0.309	0.75	0.91	0.501	0.632	0.898	0.535	0.666	0.715	0.598	0.654	0.581	0.569	0.602	0.485	0.577	0.482	0.384	0.607	0.397	0.206	0.527	0.448	0.071	0.584	0.758	0.893	0.171	0.668	0.863	0.134	0.667	0.686	0.117	0.684	0.554	0.171	0.657	0.44	0.166	0.656	0.296	0.121	0.655	0.082	0.216
1305	6.525	0.528	1.06	0.309	0.752	0.911	0.501	0.634	0.899	0.534	0.669	0.716	0.598	0.657	0.581	0.57	0.606	0.485	0.578	0.486	0.385	0.607	0.402	0.206	0.527	0.453	0.073	0.586	0.76	0.893	0.171	0.67	0.863	0.133	0.668	0.686	0.117	0.684	0.554	0.171	0.657	0.44	0.166	0.656	0.296	0.121	0.655	0.082	0.216
1306	6.53	0.53	1.061	0.308	0.755	0.911	0.501	0.637	0.899	0.534	0.672	0.717	0.598	0.661	0.582	0.57	0.61	0.486	0.578	0.49	0.386	0.607	0.407	0.206	0.527	0.459	0.074	0.588	0.762	0.894	0.171	0.671	0.864	0.133	0.669	0.686	0.117	0.685	0.555	0.171	0.657	0.441	0.166	0.655	0.296	0.122	0.655	0.082	0.216
1307	6.535	0.532	1.06	0.308	0.757	0.912	0.501	0.639	0.899	0.534	0.675	0.718	0.598	0.664	0.583	0.57	0.614	0.487	0.578	0.494	0.386	0.607	0.412	0.206	0.527	0.464	0.075	0.59	0.764	0.894	0.171	0.673	0.864	0.132	0.67	0.687	0.117	0.685	0.555	0.171	0.656	0.441	0.166	0.655	0.296	0.122	0.655	0.082	0.216
1308	6.54	0.534	1.06	0.307	0.759	0.913	0.501	0.641	0.9	0.533	0.678	0.719	0.598	0.668	0.584	0.57	0.617	0.487	0.578	0.498	0.386	0.606	0.418	0.206	0.527	0.47	0.076	0.592	0.766	0.894	0.17	0.674	0.863	0.132	0.671	0.687	0.117	0.685	0.555	0.171	0.656	0.441	0.166	0.655	0.296	0.122	0.655	0.082	0.216
1309	6.545	0.537	1.06	0.307	0.761	0.913	0.501	0.644	0.901	0.533	0.68	0.719	0.598	0.671	0.584	0.571	0.621	0.488	0.579	0.502	0.386	0.606	0.423	0.206	0.527	0.476	0.077	0.594	0.768	0.894	0.17	0.676	0.863	0.132	0.672	0.687	0.117	0.685	0.555	0.171	0.656	0.441	0.166	0.655	0.296	0.122	0.655	0.082	0.216
1310	6.55	0.539	1.06	0.306	0.763	0.914	0.501	0.645	0.901	0.533	0.683	0.72	0.599	0.674	0.585	0.571	0.625	0.488	0.579	0.507	0.386	0.606	0.429	0.205	0.527	0.482	0.078	0.596	0.769	0.894	0.17	0.678	0.863	0.131	0.673	0.687	0.117	0.686	0.555	0.171	0.656	0.441	0.166	0.655	0.296	0.122	0.655	0.082	0.216
1311	6.555	0.541	1.061	0.306	0.766	0.915	0.5	0.648	0.902	0.532	0.685	0.721	0.599	0.678	0.586	0.571	0.629	0.489	0.579	0.511	0.386	0.606	0.435	0.204	0.527	0.489	0.079	0.599	0.771	0.894	0.17	0.68	0.863	0.131	0.674	0.687	0.117	0.686	0.555	0.171	0.656	0.441	0.166	0.655	0.296	0.122	0.654	0.082	0.216
1312	6.56	0.542	1.061	0.305	0.768	0.915	0.5	0.65	0.903	0.532	0.688	0.722	0.599	0.68	0.586	0.571	0.632	0.489	0.579	0.515	0.385	0.606	0.441	0.202	0.527	0.495	0.079	0.6	0.772	0.895	0.17	0.681	0.863	0.131	0.675	0.687	0.117	0.686	0.555	0.171	0.656	0.441	0.166	0.655	0.296	0.122	0.654	0.082	0.216
1313	6.565	0.543	1.061	0.305	0.769	0.916	0.5	0.652	0.903	0.532	0.69	0.722	0.599	0.683	0.587	0.572	0.636	0.49	0.58	0.519	0.385	0.606	0.447	0.201	0.528	0.502	0.079	0.602	0.774	0.895	0.17	0.683	0.863	0.13	0.677	0.688	0.117	0.687	0.555	0.171	0.656	0.441	0.166	0.655	0.296	0.122	0.654	0.082	0.217
1314	6.57	0.544	1.061	0.305	0.771	0.917	0.5	0.654	0.904	0.532	0.692	0.723	0.599	0.686	0.588	0.571	0.639	0.49	0.58	0.524	0.384	0.606	0.454	0.199	0.528	0.509	0.079	0.604	0.775	0.895	0.17	0.685	0.863	0.13	0.678	0.688	0.117	0.687	0.556	0.17	0.656	0.441	0.166	0.654	0.296	0.122	0.654	0.082	0.217
1315	6.575	0.547	1.061	0.305	0.773	0.918	0.5	0.656	0.904	0.532	0.695	0.724	0.599	0.689	0.588	0.571	0.643	0.49	0.58	0.528	0.383	0.606	0.461	0.197	0.529	0.517	0.079	0.606	0.776	0.895	0.17	0.687	0.863	0.13	0.679	0.688	0.117	0.688	0.556	0.17	0.656	0.441	0.166	0.654	0.296	0.122	0.654	0.082	0.217
1316	6.58	0.55	1.061	0.305	0.775	0.918	0.499	0.658	0.905	0.531	0.697	0.724	0.599	0.692	0.589	0.572	0.646	0.49	0.58	0.532	0.382	0.606	0.467	0.195	0.529	0.524	0.078	0.608	0.778	0.895	0.17	0.688	0.863	0.13	0.68	0.688	0.117	0.688	0.555	0.171	0.656	0.441	0.166	0.654	0.296	0.122	0.654	0.082	0.217
1317	6.585	0.551	1.062	0.304	0.777	0.919	0.499	0.66	0.905	0.531	0.699	0.724	0.599	0.695	0.589	0.572	0.65	0.49	0.58	0.537	0.381	0.606	0.474	0.193	0.53	0.532	0.078	0.609	0.78	0.895	0.17	0.689	0.863	0.13	0.681	0.689	0.117	0.689	0.555	0.171	0.656	0.441	0.166	0.654	0.296	0.122	0.654	0.082	0.217
1318	6.59	0.552	1.062	0.304	0.778	0.919	0.498	0.662	0.905	0.531	0.701	0.725	0.599	0.697	0.589	0.571	0.653	0.49	0.58	0.542	0.38	0.606	0.482	0.191	0.53	0.541	0.077	0.611	0.781	0.895	0.17	0.692	0.863	0.13	0.683	0.689	0.117	0.689	0.555	0.171	0.656	0.441	0.166	0.654	0.296	0.122	0.654	0.082	0.217
1319	6.595	0.554	1.062	0.303	0.78	0.92	0.498	0.664	0.905	0.531	0.704	0.725	0.599	0.7	0.59	0.572	0.657	0.49	0.58	0.547	0.378	0.606	0.489	0.189	0.531	0.55	0.076	0.612	0.783	0.895	0.171	0.694	0.863	0.13	0.684	0.689	0.117	0.689	0.555	0.171	0.656	0.441	0.166	0.654	0.296	0.122	0.654	0.082	0.217
1320	6.6	0.555	1.062	0.303	0.782	0.92	0.498	0.666	0.906	0.531	0.706	0.726	0.599	0.703	0.59	0.572	0.66	0.49	0.58	0.551	0.377	0.606	0.497	0.186	0.531	0.558	0.074	0.614	0.784	0.895	0.171	0.696	0.863	0.13	0.685	0.689	0.117	0.69	0.555	0.171	0.656	0.441	0.166	0.654	0.296	0.122	0.654	0.082	0.217
1321	6.605	0.557	1.062	0.303	0.784	0.92	0.497	0.667	0.906	0.531	0.708	0.726	0.599	0.705	0.59	0.571	0.664	0.49	0.58	0.556	0.375	0.606	0.504	0.183	0.532	0.567	0.072	0.615	0.786	0.895	0.171	0.697	0.863	0.13	0.687	0.689	0.117	0.69	0.555	0.171	0.656	0.441	0.166	0.654	0.296	0.123	0.654	0.082	0.217
1322	6.61	0.559	1.062	0.303	0.786	0.921	0.497	0.668	0.907	0.532	0.709	0.726	0.599	0.707	0.591	0.571	0.667	0.49	0.58	0.561	0.374	0.607	0.512	0.181	0.533	0.577	0.071	0.616	0.788	0.895	0.171	0.699	0.863	0.13	0.688	0.689	0.117	0.69	0.556	0.171	0.657	0.441	0.166	0.654	0.296	0.123	0.654	0.082	0.217
1323	6.615	0.561	1.063	0.303	0.788	0.921	0.496	0.669	0.908	0.531	0.712	0.727	0.599	0.71	0.591	0.571	0.67	0.489	0.58	0.566	0.372	0.607	0.52	0.178	0.534	0.587	0.069	0.617	0.79	0.895	0.171	0.7	0.863	0.13	0.689	0.689	0.117	0.691	0.556	0.171	0.657	0.441	0.166	0.654	0.296	0.123	0.654	0.082	0.217
1324	6.62	0.562	1.063	0.303	0.789	0.921	0.496	0.671	0.908	0.531	0.714	0.727	0.599	0.713	0.591	0.571	0.674	0.489	0.58	0.571	0.37	0.607	0.528	0.175	0.535	0.597	0.067	0.619	0.791	0.895	0.171	0.702	0.863	0.13	0.691	0.69	0.118	0.692	0.555	0.171	0.658	0.441	0.167	0.655	0.296	0.123	0.654	0.082	0.217
1325	6.625	0.563	1.063	0.303	0.791	0.921	0.496	0.672	0.908	0.531	0.716	0.727	0.599	0.715	0.591	0.571	0.677	0.488	0.58	0.576	0.368	0.608	0.537	0.172	0.535	0.607	0.065	0.62	0.793	0.895	0.171	0.705	0.864	0.13	0.692	0.69	0.118	0.693	0.555	0.171	0.658	0.441	0.167	0.655	0.296	0.123	0.654	0.082	0.217
1326	6.63	0.565	1.062	0.303	0.792	0.921	0.496	0.674	0.908	0.531	0.718	0.727	0.599	0.717	0.591	0.571	0.68	0.488	0.58	0.582	0.366	0.608	0.546	0.169	0.536	0.617	0.063	0.621	0.796	0.896	0.171	0.706	0.863	0.13	0.694	0.69	0.118	0.694	0.555	0.171	0.659	0.441	0.167	0.655	0.296	0.123	0.654	0.082	0.217
1327	6.635	0.567	1.062	0.303	0.794	0.921	0.495	0.675	0.908	0.531	0.72	0.727	0.599	0.72	0.591	0.571	0.684	0.488	0.58	0.587	0.364	0.608	0.555	0.165	0.538	0.628	0.061	0.622	0.797	0.896	0.171	0.708	0.863	0.131	0.695	0.69	0.118	0.695	0.556	0.171	0.659	0.441	0.167	0.655	0.296	0.123	0.654	0.082	0.217
1328	6.64	0.569	1.062	0.303	0.795	0.922	0.495	0.677	0.908	0.531	0.722	0.728	0.599	0.722	0.591	0.571	0.688	0.487	0.579	0.592	0.362	0.609	0.563	0.162	0.539	0.639	0.059	0.623	0.799	0.895	0.171	0.709	0.863	0.131	0.696	0.69	0.118	0.696	0.556	0.171	0.66	0.442	0.167	0.656	0.296	0.123	0.654	0.082	0.217
1329	6.645	0.571	1.063	0.302	0.797	0.922	0.495	0.679	0.908	0.531	0.724	0.728	0.599	0.724	0.591	0.57	0.691	0.487	0.579	0.598	0.36	0.609	0.572	0.16	0.539	0.65	0.057	0.623	0.801	0.896	0.171	0.71	0.863	0.131	0.697	0.69	0.118	0.697	0.556	0.171	0.66	0.442	0.167	0.656	0.296	0.123	0.654	0.082	0.217
1330	6.65	0.572	1.063	0.302	0.799	0.922	0.495	0.681	0.908	0.531	0.726	0.727	0.598	0.726	0.591	0.57	0.694	0.486	0.579	0.603	0.357	0.609	0.582	0.157	0.541	0.661	0.055	0.624	0.803	0.895	0.171	0.712	0.863	0.131	0.699	0.69	0.118	0.698	0.556	0.171	0.661	0.442	0.167	0.656	0.296	0.123	0.654	0.082	0.217
1331	6.655	0.573	1.062	0.302	0.801	0.922	0.495	0.683	0.908	0.532	0.729	0.727	0.598	0.728	0.591	0.57	0.698	0.486	0.579	0.609	0.355	0.609	0.592	0.154	0.542	0.672	0.052	0.625	0.805	0.895	0.171	0.714	0.863	0.131	0.701	0.69	0.118	0.699	0.556	0.171	0.662	0.442	0.167	0.657	0.296	0.124	0.654	0.082	0.217
1332	6.66	0.576	1.062	0.302	0.802	0.922	0.496	0.684	0.908	0.532	0.73	0.727	0.598	0.73	0.59	0.569	0.701	0.485	0.579	0.615	0.353	0.61	0.601	0.151	0.542	0.684	0.05	0.625	0.808	0.896	0.171	0.716	0.863	0.131	0.702	0.69	0.118	0.699	0.555	0.172	0.663	0.442	0.167	0.657	0.296	0.124	0.654	0.082	0.217
1333	6.665	0.579	1.061	0.302	0.803	0.922	0.496	0.686	0.908	0.532	0.732	0.727	0.598	0.732	0.59	0.569	0.704	0.484	0.578	0.62	0.351	0.61	0.61	0.148	0.543	0.695	0.049	0.626	0.809	0.896	0.171	0.718	0.862	0.131	0.703	0.69	0.118	0.7	0.555	0.172	0.663	0.442	0.167	0.657	0.297	0.124	0.654	0.082	0.217
1334	6.67	0.58	1.062	0.302	0.805	0.922	0.496	0.687	0.908	0.532	0.735	0.727	0.598	0.734	0.59	0.569	0.707	0.483	0.578	0.626	0.348	0.611	0.62	0.145	0.544	0.707	0.047	0.627	0.811	0.895	0.171	0.719	0.862	0.131	0.704	0.69	0.118	0.7	0.555	0.172	0.664	0.442	0.167	0.658	0.297	0.124	0.654	0.082	0.217
1335	6.675	0.581	1.062	0.302	0.807	0.922	0.496	0.689	0.908	0.532	0.737	0.727	0.598	0.737	0.59	0.568	0.71	0.483	0.578	0.632	0.346	0.611	0.63	0.142	0.545	0.719	0.046	0.627	0.813	0.895	0.171	0.721	0.862	0.132	0.706	0.69	0.119	0.702	0.555	0.172	0.664	0.442	0.167	0.658	0.297	0.124	0.654	0.082	0.217
1336	6.68	0.583	1.062	0.303	0.809	0.922	0.497	0.691	0.907	0.532	0.739	0.727	0.598	0.739	0.589	0.568	0.714	0.482	0.577	0.638	0.344	0.611	0.64	0.14	0.546	0.731	0.044	0.627	0.815	0.895	0.171	0.723	0.862	0.132	0.708	0.69	0.119	0.703	0.555	0.172	0.665	0.442	0.168	0.658	0.297	0.124	0.654	0.082	0.217
1337	6.685	0.585	1.061	0.303	0.811	0.922	0.497	0.693	0.907	0.532	0.74	0.726	0.597	0.74	0.589	0.568	0.717	0.481	0.577	0.644	0.341	0.611	0.649	0.137	0.547	0.743	0.043	0.628	0.817	0.895	0.171	0.725	0.862	0.132	0.709	0.69	0.119	0.704	0.555	0.172	0.666	0.442	0.168	0.659	0.297	0.124	0.654	0.082	0.217
1338	6.69	0.587	1.061	0.303	0.813	0.921	0.497	0.694	0.907	0.533	0.742	0.726	0.597	0.742	0.588	0.567	0.72	0.48	0.576	0.65	0.339	0.611	0.66	0.135	0.547	0.755	0.042	0.628	0.819	0.895	0.171	0.727	0.862	0.132	0.711	0.69	0.119	0.705	0.555	0.172	0.666	0.442	0.168	0.659	0.297	0.124	0.654	0.082	0.217
1339	6.695	0.588	1.061	0.303	0.814	0.921	0.497	0.696	0.907	0.533	0.744	0.725	0.598	0.744	0.588	0.566	0.723	0.479	0.576	0.656	0.337	0.611	0.67	0.132	0.548	0.767	0.041	0.629	0.821	0.895	0.171	0.729	0.862	0.132	0.712	0.689	0.119	0.705	0.555	0.172	0.667	0.442	0.168	0.66	0.297	0.124	0.654	0.082	0.218
1340	6.7	0.59	1.061	0.303	0.816	0.921	0.498	0.697	0.907	0.533	0.747	0.725	0.598	0.745	0.587	0.566	0.726	0.478	0.575	0.662	0.335	0.611	0.68	0.13	0.55	0.779	0.04	0.629	0.823	0.894	0.171	0.73	0.862	0.133	0.713	0.689	0.119	0.707	0.555	0.172	0.667	0.442	0.168	0.66	0.297	0.125	0.654	0.082	0.218
1341	6.705	0.592	1.061	0.304	0.818	0.921	0.498	0.699	0.906	0.533	0.749	0.725	0.598	0.747	0.586	0.565	0.73	0.477	0.575	0.667	0.333	0.611	0.69	0.128	0.55	0.792	0.04	0.629	0.824	0.894	0.171	0.732	0.862	0.133	0.714	0.689	0.119	0.707	0.555	0.172	0.668	0.442	0.168	0.661	0.297	0.125	0.654	0.082	0.218
1342	6.71	0.593	1.061	0.304	0.819	0.921	0.498	0.7	0.906	0.533	0.75	0.724	0.597	0.748	0.585	0.564	0.733	0.476	0.574	0.673	0.331	0.611	0.7	0.126	0.551	0.804	0.039	0.63	0.826	0.894	0.171	0.733	0.861	0.133	0.715	0.689	0.119	0.708	0.555	0.173	0.668	0.442	0.169	0.661	0.297	0.125	0.654	0.082	0.218
1343	6.715	0.595	1.061	0.304	0.821	0.92	0.498	0.702	0.906	0.533	0.752	0.724	0.597	0.75	0.585	0.564	0.736	0.475	0.574	0.679	0.329	0.611	0.71	0.124	0.552	0.816	0.039	0.63	0.828	0.895	0.172	0.735	0.861	0.133	0.716	0.689	0.119	0.709	0.555	0.173	0.668	0.442	0.169	0.662	0.296	0.125	0.654	0.082	0.218
1344	6.72	0.597	1.06	0.305	0.823	0.92	0.499	0.704	0.906	0.534	0.754	0.723	0.597	0.752	0.584	0.563	0.739	0.474	0.573	0.685	0.327	0.611	0.721	0.123	0.553	0.828	0.039	0.63	0.83	0.894	0.172	0.738	0.861	0.134	0.717	0.689	0.12	0.709	0.555	0.173	0.668	0.442	0.169	0.662	0.296	0.125	0.654	0.082	0.218
1345	6.725	0.599	1.06	0.305	0.825	0.92	0.499	0.706	0.905	0.534	0.755	0.722	0.596	0.754	0.584	0.562	0.742	0.473	0.572	0.691	0.325	0.611	0.731	0.121	0.553	0.84	0.039	0.631	0.832	0.894	0.173	0.739	0.861	0.134	0.719	0.689	0.12	0.71	0.554	0.173	0.669	0.442	0.169	0.662	0.296	0.125	0.654	0.082	0.218
1346	6.73	0.601	1.06	0.306	0.826	0.919	0.499	0.708	0.905	0.534	0.757	0.721	0.596	0.756	0.583	0.562	0.745	0.473	0.571	0.697	0.323	0.611	0.74	0.12	0.555	0.851	0.039	0.631	0.833	0.894	0.173	0.741	0.861	0.135	0.72	0.689	0.12	0.711	0.554	0.173	0.669	0.442	0.17	0.662	0.297	0.126	0.654	0.082	0.218
1347	6.735	0.603	1.06	0.306	0.828	0.919	0.499	0.709	0.904	0.534	0.759	0.721	0.596	0.758	0.582	0.561	0.748	0.472	0.571	0.703	0.322	0.61	0.75	0.119	0.555	0.863	0.04	0.631	0.835	0.894	0.174	0.742	0.861	0.135	0.722	0.689	0.12	0.711	0.554	0.174	0.67	0.442	0.17	0.662	0.297	0.126	0.654	0.082	0.218
1348	6.74	0.605	1.059	0.307	0.83	0.919	0.5	0.711	0.904	0.535	0.761	0.72	0.596	0.76	0.581	0.56	0.752	0.471	0.57	0.709	0.32	0.61	0.76	0.118	0.556	0.874	0.04	0.632	0.837	0.893	0.174	0.744	0.861	0.135	0.723	0.689	0.121	0.712	0.554	0.174	0.67	0.442	0.17	0.662	0.297	0.126	0.654	0.082	0.218
1349	6.745	0.607	1.059	0.307	0.832	0.918	0.5	0.713	0.903	0.535	0.762	0.719	0.596	0.762	0.58	0.56	0.755	0.47	0.569	0.715	0.319	0.61	0.77	0.117	0.557	0.886	0.04	0.632	0.839	0.893	0.175	0.746	0.861	0.135	0.724	0.689	0.121	0.712	0.554	0.174	0.671	0.442	0.17	0.662	0.297	0.126	0.654	0.082	0.218
1350	6.75	0.609	1.059	0.308	0.834	0.918	0.5	0.714	0.903	0.536	0.764	0.718	0.596	0.764	0.579	0.559	0.759	0.469	0.568	0.721	0.317	0.61	0.78	0.116	0.558	0.897	0.041	0.632	0.84	0.893	0.176	0.747	0.861	0.136	0.726	0.689	0.121	0.713	0.554	0.174	0.671	0.442	0.17	0.662	0.297	0.126	0.654	0.082	0.218
1351	6.755	0.611	1.058	0.309	0.836	0.918	0.501	0.717	0.902	0.536	0.765	0.717	0.596	0.766	0.578	0.558	0.762	0.468	0.567	0.727	0.316	0.609	0.79	0.116	0.559	0.909	0.041	0.632	0.842	0.893	0.177	0.749	0.86	0.136	0.727	0.689	0.121	0.714	0.554	0.174	0.672	0.442	0.17	0.662	0.297	0.126	0.654	0.082	0.218
1352	6.76	0.613	1.058	0.309	0.837	0.917	0.501	0.719	0.901	0.536	0.767	0.716	0.596	0.768	0.578	0.557	0.766	0.467	0.566	0.732	0.315	0.609	0.799	0.116	0.56	0.92	0.042	0.632	0.843	0.892	0.177	0.75	0.86	0.136	0.728	0.689	0.122	0.715	0.553	0.175	0.673	0.442	0.17	0.663	0.297	0.126	0.654	0.082	0.218
1353	6.765	0.614	1.058	0.31	0.839	0.917	0.502	0.722	0.901	0.537	0.769	0.716	0.596	0.771	0.577	0.556	0.769	0.467	0.565	0.738	0.314	0.609	0.808	0.116	0.561	0.931	0.042	0.632	0.844	0.892	0.178	0.752	0.86	0.137	0.729	0.688	0.122	0.715	0.554	0.175	0.673	0.442	0.171	0.663	0.297	0.126	0.654	0.082	0.218
1354	6.77	0.616	1.058	0.311	0.841	0.916	0.502	0.724	0.9	0.537	0.771	0.715	0.596	0.773	0.576	0.556	0.772	0.466	0.564	0.744	0.313	0.608	0.817	0.115	0.561	0.942	0.043	0.632	0.846	0.892	0.179	0.754	0.86	0.137	0.731	0.688	0.122	0.716	0.554	0.175	0.674	0.442	0.171	0.664	0.297	0.126	0.653	0.082	0.218
1355	6.775	0.618	1.058	0.311	0.843	0.916	0.503	0.726	0.899	0.537	0.773	0.714	0.596	0.775	0.575	0.555	0.776	0.465	0.563	0.75	0.312	0.608	0.826	0.115	0.562	0.952	0.043	0.632	0.848	0.892	0.179	0.756	0.86	0.138	0.732	0.688	0.122	0.718	0.553	0.176	0.675	0.442	0.171	0.664	0.297	0.126	0.653	0.082	0.218
1356	6.78	0.62	1.058	0.312	0.845	0.915	0.503	0.728	0.899	0.537	0.775	0.712	0.595	0.777	0.574	0.554	0.78	0.464	0.563	0.755	0.311	0.608	0.834	0.115	0.563	0.962	0.044	0.632	0.849	0.891	0.18	0.757	0.86	0.138	0.733	0.688	0.123	0.719	0.553	0.176	0.675	0.442	0.171	0.665	0.297	0.126	0.653	0.082	0.218
1357	6.785	0.622	1.058	0.313	0.847	0.915	0.504	0.73	0.899	0.538	0.776	0.711	0.595	0.779	0.574	0.553	0.783	0.463	0.562	0.761	0.31	0.608	0.843	0.115	0.563	0.971	0.045	0.632	0.851	0.891	0.181	0.759	0.86	0.138	0.735	0.688	0.123	0.72	0.554	0.176	0.676	0.442	0.172	0.665	0.297	0.127	0.653	0.082	0.219
1358	6.79	0.624	1.057	0.314	0.848	0.914	0.504	0.732	0.898	0.538	0.779	0.71	0.595	0.782	0.573	0.553	0.786	0.463	0.561	0.767	0.309	0.607	0.851	0.115	0.564	0.98	0.045	0.632	0.853	0.891	0.181	0.761	0.86	0.139	0.737	0.688	0.123	0.722	0.553	0.176	0.678	0.441	0.172	0.666	0.297	0.127	0.653	0.082	0.219
1359	6.795	0.625	1.057	0.315	0.85	0.913	0.505	0.734	0.898	0.539	0.781	0.709	0.595	0.785	0.571	0.552	0.79	0.462	0.56	0.773	0.308	0.607	0.859	0.115	0.564	0.989	0.046	0.631	0.854	0.891	0.182	0.762	0.86	0.139	0.738	0.687	0.123	0.723	0.553	0.176	0.679	0.441	0.172	0.667	0.297	0.127	0.653	0.082	0.219
1360	6.8	0.628	1.056	0.316	0.853	0.913	0.505	0.736	0.897	0.54	0.783	0.708	0.596	0.788	0.57	0.552	0.794	0.461	0.56	0.778	0.307	0.607	0.867	0.115	0.564	0.997	0.046	0.631	0.855	0.89	0.183	0.764	0.86	0.14	0.74	0.687	0.124	0.725	0.553	0.176	0.68	0.441	0.172	0.668	0.297	0.127	0.653	0.082	0.219
1361	6.805	0.63	1.056	0.317	0.856	0.913	0.506	0.738	0.896	0.54	0.786	0.707	0.596	0.791	0.57	0.552	0.798	0.461	0.559	0.784	0.306	0.607	0.874	0.114	0.563	1.005	0.047	0.63	0.857	0.89	0.184	0.765	0.86	0.14	0.742	0.687	0.124	0.726	0.553	0.177	0.682	0.441	0.172	0.669	0.296	0.127	0.654	0.082	0.219
1362	6.81	0.631	1.055	0.318	0.858	0.912	0.507	0.74	0.895	0.541	0.788	0.706	0.596	0.793	0.569	0.551	0.801	0.46	0.559	0.789	0.305	0.607	0.881	0.115	0.563	1.013	0.048	0.629	0.859	0.89	0.184	0.767	0.86	0.141	0.744	0.687	0.124	0.727	0.552	0.177	0.683	0.441	0.172	0.67	0.296	0.127	0.654	0.082	0.219
1363	6.815	0.633	1.055	0.319	0.861	0.912	0.507	0.744	0.895	0.542	0.791	0.704	0.596	0.796	0.568	0.55	0.805	0.459	0.559	0.794	0.304	0.607	0.888	0.114	0.563	1.02	0.048	0.629	0.861	0.89	0.185	0.769	0.859	0.141	0.746	0.687	0.124	0.729	0.552	0.177	0.684	0.441	0.172	0.671	0.296	0.127	0.654	0.082	0.219
1364	6.82	0.634	1.055	0.32	0.863	0.911	0.508	0.745	0.894	0.542	0.794	0.703	0.596	0.799	0.567	0.55	0.809	0.458	0.558	0.8	0.304	0.607	0.895	0.115	0.563	1.027	0.049	0.628	0.863	0.89	0.185	0.77	0.859	0.141	0.748	0.686	0.124	0.731	0.551	0.177	0.686	0.441	0.172	0.672	0.296	0.128	0.654	0.082	0.219
1365	6.825	0.636	1.054	0.32	0.865	0.91	0.508	0.747	0.893	0.543	0.798	0.703	0.596	0.803	0.566	0.551	0.813	0.458	0.558	0.805	0.303	0.607	0.902	0.115	0.562	1.033	0.049	0.627	0.864	0.89	0.186	0.772	0.859	0.142	0.75	0.686	0.125	0.733	0.551	0.177	0.687	0.441	0.172	0.673	0.296	0.128	0.654	0.082	0.219
1366	6.83	0.639	1.053	0.321	0.868	0.909	0.509	0.749	0.892	0.543	0.801	0.702	0.597	0.807	0.565	0.551	0.818	0.457	0.558	0.81	0.302	0.607	0.906	0.114	0.561	1.039	0.049	0.625	0.866	0.889	0.186	0.774	0.859	0.142	0.753	0.685	0.125	0.735	0.551	0.177	0.688	0.441	0.172	0.674	0.297	0.128	0.654	0.082	0.219
1367	6.835	0.641	1.053	0.323	0.87	0.908	0.509	0.751	0.891	0.544	0.804	0.7	0.597	0.811	0.565	0.551	0.822	0.456	0.558	0.815	0.301	0.606	0.911	0.113	0.56	1.045	0.049	0.624	0.868	0.889	0.186	0.776	0.859	0.143	0.755	0.685	0.125	0.737	0.551	0.177	0.689	0.44	0.173	0.676	0.296	0.128	0.654	0.082	0.219
1368	6.84	0.643	1.052	0.324	0.872	0.908	0.51	0.753	0.891	0.545	0.808	0.699	0.597	0.815	0.564	0.551	0.826	0.456	0.558	0.819	0.301	0.606	0.916	0.112	0.559	1.05	0.049	0.623	0.87	0.89	0.186	0.777	0.858	0.143	0.757	0.685	0.125	0.738	0.551	0.177	0.691	0.44	0.173	0.676	0.296	0.128	0.654	0.082	0.219
1369	6.845	0.645	1.052	0.325	0.875	0.907	0.511	0.756	0.89	0.546	0.812	0.698	0.597	0.819	0.564	0.552	0.83	0.455	0.558	0.824	0.3	0.606	0.92	0.112	0.558	1.054	0.047	0.621	0.872	0.889	0.187	0.779	0.858	0.144	0.759	0.685	0.126	0.74	0.551	0.177	0.692	0.44	0.173	0.677	0.296	0.127	0.654	0.082	0.219
1370	6.85	0.646	1.051	0.326	0.877	0.906	0.511	0.758	0.889	0.546	0.816	0.698	0.598	0.823	0.563	0.552	0.835	0.455	0.558	0.828	0.299	0.605	0.924	0.111	0.557	1.059	0.046	0.619	0.873	0.889	0.187	0.781	0.858	0.144	0.761	0.685	0.126	0.741	0.55	0.178	0.693	0.44	0.173	0.678	0.296	0.128	0.654	0.082	0.219
1371	6.855	0.649	1.051	0.327	0.88	0.906	0.512	0.761	0.888	0.547	0.82	0.697	0.598	0.827	0.563	0.552	0.839	0.454	0.558	0.832	0.299	0.605	0.928	0.111	0.556	1.063	0.045	0.617	0.875	0.889	0.187	0.783	0.858	0.145	0.763	0.684	0.126	0.742	0.55	0.178	0.695	0.44	0.173	0.679	0.296	0.128	0.654	0.082	0.219
1372	6.86	0.651	1.05	0.328	0.882	0.905	0.512	0.763	0.887	0.548	0.825	0.697	0.598	0.832	0.562	0.553	0.843	0.453	0.558	0.836	0.298	0.604	0.931	0.11	0.554	1.066	0.044	0.615	0.877	0.889	0.187	0.784	0.858	0.145	0.766	0.684	0.127	0.743	0.549	0.178	0.696	0.44	0.174	0.68	0.296	0.128	0.654	0.082	0.219
1373	6.865	0.653	1.049	0.329	0.885	0.904	0.513	0.766	0.886	0.548	0.829	0.696	0.599	0.836	0.562	0.553	0.848	0.453	0.558	0.84	0.297	0.604	0.934	0.109	0.553	1.069	0.042	0.612	0.879	0.888	0.188	0.786	0.858	0.145	0.768	0.684	0.127	0.745	0.549	0.179	0.697	0.44	0.174	0.681	0.296	0.128	0.654	0.082	0.219
1374	6.87	0.656	1.048	0.33	0.887	0.903	0.513	0.769	0.885	0.549	0.834	0.695	0.599	0.841	0.561	0.553	0.852	0.452	0.558	0.843	0.297	0.604	0.937	0.108	0.552	1.072	0.041	0.611	0.881	0.888	0.188	0.788	0.858	0.146	0.77	0.684	0.127	0.747	0.549	0.179	0.698	0.44	0.174	0.682	0.296	0.128	0.654	0.082	0.22
1375	6.875	0.657	1.048	0.331	0.889	0.902	0.513	0.771	0.884	0.55	0.838	0.695	0.599	0.845	0.561	0.554	0.856	0.451	0.559	0.847	0.296	0.603	0.939	0.107	0.551	1.074	0.039	0.609	0.883	0.888	0.188	0.791	0.858	0.146	0.772	0.683	0.128	0.749	0.549	0.179	0.699	0.44	0.175	0.683	0.296	0.128	0.655	0.082	0.22
1376	6.88	0.66	1.048	0.332	0.892	0.901	0.514	0.774	0.883	0.55	0.842	0.694	0.599	0.85	0.56	0.554	0.86	0.451	0.559	0.85	0.295	0.603	0.941	0.106	0.55	1.076	0.037	0.606	0.886	0.888	0.188	0.793	0.857	0.147	0.775	0.683	0.128	0.75	0.549	0.179	0.701	0.44	0.175	0.683	0.296	0.129	0.655	0.082	0.22
1377	6.885	0.662	1.047	0.334	0.895	0.9	0.514	0.777	0.882	0.551	0.846	0.694	0.599	0.854	0.56	0.554	0.864	0.45	0.559	0.854	0.295	0.602	0.943	0.106	0.549	1.078	0.035	0.604	0.888	0.888	0.189	0.795	0.857	0.147	0.777	0.683	0.129	0.752	0.549	0.18	0.702	0.44	0.175	0.684	0.296	0.129	0.655	0.082	0.22
1378	6.89	0.665	1.046	0.335	0.897	0.899	0.514	0.78	0.881	0.552	0.851	0.693	0.6	0.858	0.559	0.555	0.868	0.45	0.559	0.857	0.294	0.602	0.945	0.105	0.547	1.08	0.033	0.601	0.89	0.888	0.189	0.797	0.857	0.147	0.779	0.683	0.129	0.753	0.548	0.18	0.703	0.44	0.176	0.684	0.296	0.129	0.655	0.082	0.22
1379	6.895	0.667	1.045	0.336	0.9	0.898	0.515	0.782	0.881	0.552	0.855	0.692	0.6	0.862	0.559	0.555	0.872	0.449	0.559	0.86	0.293	0.602	0.947	0.104	0.546	1.081	0.031	0.598	0.892	0.887	0.19	0.799	0.857	0.148	0.782	0.682	0.129	0.754	0.548	0.18	0.704	0.44	0.176	0.685	0.296	0.129	0.655	0.082	0.22
1380	6.9	0.669	1.045	0.337	0.902	0.898	0.515	0.786	0.879	0.553	0.859	0.691	0.6	0.867	0.558	0.555	0.876	0.448	0.559	0.863	0.292	0.602	0.948	0.103	0.544	1.082	0.029	0.596	0.894	0.887	0.19	0.801	0.856	0.149	0.784	0.682	0.129	0.756	0.548	0.181	0.705	0.44	0.176	0.686	0.296	0.129	0.655	0.082	0.22
1381	6.905	0.672	1.044	0.338	0.905	0.897	0.516	0.789	0.878	0.553	0.863	0.69	0.6	0.871	0.558	0.555	0.88	0.447	0.559	0.866	0.292	0.602	0.95	0.101	0.543	1.083	0.027	0.594	0.897	0.887	0.19	0.803	0.856	0.149	0.786	0.682	0.13	0.758	0.547	0.181	0.707	0.439	0.177	0.687	0.296	0.13	0.655	0.082	0.22
1382	6.91	0.675	1.043	0.34	0.909	0.896	0.516	0.792	0.877	0.554	0.866	0.689	0.6	0.875	0.557	0.555	0.883	0.447	0.559	0.87	0.291	0.602	0.95	0.1	0.542	1.083	0.026	0.592	0.9	0.887	0.191	0.806	0.855	0.149	0.789	0.681	0.13	0.759	0.547	0.182	0.708	0.439	0.177	0.688	0.296	0.13	0.655	0.082	0.22
1383	6.915	0.678	1.042	0.341	0.912	0.895	0.516	0.796	0.876	0.554	0.87	0.688	0.601	0.878	0.556	0.555	0.887	0.446	0.559	0.872	0.29	0.602	0.951	0.099	0.541	1.084	0.027	0.591	0.902	0.887	0.191	0.808	0.855	0.15	0.792	0.681	0.131	0.761	0.547	0.182	0.709	0.439	0.177	0.689	0.296	0.13	0.655	0.082	0.22
1384	6.92	0.68	1.042	0.342	0.915	0.894	0.517	0.799	0.875	0.554	0.873	0.687	0.601	0.882	0.555	0.555	0.89	0.445	0.559	0.875	0.289	0.602	0.952	0.098	0.539	1.085	0.028	0.589	0.905	0.887	0.192	0.81	0.855	0.15	0.793	0.681	0.131	0.763	0.547	0.183	0.71	0.439	0.178	0.689	0.296	0.13	0.655	0.082	0.22
1385	6.925	0.682	1.041	0.344	0.918	0.894	0.518	0.802	0.874	0.555	0.876	0.686	0.601	0.886	0.554	0.555	0.893	0.443	0.559	0.878	0.288	0.602	0.953	0.097	0.537	1.086	0.029	0.588	0.907	0.887	0.192	0.813	0.855	0.151	0.796	0.68	0.132	0.765	0.547	0.183	0.712	0.439	0.178	0.69	0.297	0.13	0.655	0.082	0.221
1386	6.93	0.685	1.04	0.345	0.922	0.893	0.518	0.805	0.873	0.556	0.879	0.684	0.602	0.889	0.553	0.555	0.896	0.442	0.559	0.881	0.287	0.602	0.954	0.096	0.536	1.087	0.03	0.586	0.909	0.886	0.193	0.815	0.855	0.152	0.798	0.68	0.133	0.767	0.547	0.184	0.714	0.439	0.178	0.691	0.297	0.131	0.655	0.082	0.221
1387	6.935	0.688	1.039	0.347	0.925	0.892	0.519	0.808	0.872	0.557	0.882	0.683	0.602	0.892	0.552	0.555	0.899	0.441	0.559	0.884	0.286	0.602	0.955	0.095	0.535	1.087	0.03	0.586	0.912	0.886	0.193	0.817	0.854	0.153	0.8	0.68	0.133	0.769	0.546	0.185	0.715	0.439	0.179	0.692	0.297	0.131	0.655	0.082	0.221
1388	6.94	0.69	1.039	0.349	0.929	0.892	0.52	0.812	0.871	0.558	0.884	0.681	0.603	0.895	0.551	0.554	0.902	0.44	0.559	0.887	0.285	0.602	0.955	0.094	0.535	1.087	0.03	0.585	0.915	0.886	0.193	0.82	0.854	0.154	0.802	0.679	0.134	0.771	0.546	0.185	0.717	0.439	0.179	0.693	0.297	0.131	0.655	0.083	0.221
1389	6.945	0.693	1.038	0.35	0.933	0.891	0.52	0.816	0.869	0.558	0.887	0.68	0.603	0.898	0.549	0.554	0.905	0.439	0.559	0.89	0.284	0.602	0.955	0.092	0.534	1.087	0.03	0.585	0.917	0.886	0.194	0.822	0.853	0.154	0.805	0.679	0.134	0.773	0.545	0.186	0.718	0.439	0.18	0.694	0.297	0.131	0.655	0.083	0.221
1390	6.95	0.696	1.037	0.352	0.937	0.891	0.521	0.82	0.869	0.559	0.89	0.678	0.603	0.9	0.548	0.554	0.908	0.438	0.558	0.893	0.282	0.603	0.955	0.091	0.534	1.087	0.03	0.585	0.92	0.886	0.194	0.824	0.853	0.155	0.807	0.679	0.135	0.774	0.545	0.186	0.72	0.439	0.18	0.695	0.297	0.132	0.655	0.083	0.221
1391	6.955	0.699	1.036	0.354	0.941	0.89	0.522	0.824	0.867	0.56	0.892	0.676	0.604	0.902	0.546	0.554	0.91	0.437	0.558	0.895	0.281	0.603	0.955	0.089	0.533	1.087	0.029	0.586	0.922	0.885	0.195	0.826	0.853	0.156	0.809	0.678	0.136	0.776	0.544	0.187	0.721	0.439	0.181	0.696	0.297	0.132	0.655	0.083	0.221
1392	6.96	0.702	1.035	0.356	0.945	0.889	0.523	0.828	0.866	0.561	0.894	0.675	0.604	0.904	0.544	0.554	0.913	0.435	0.558	0.897	0.28	0.603	0.956	0.088	0.533	1.087	0.029	0.586	0.924	0.885	0.196	0.829	0.853	0.158	0.811	0.678	0.136	0.778	0.544	0.187	0.723	0.439	0.181	0.697	0.298	0.132	0.656	0.083	0.221
1393	6.965	0.705	1.034	0.357	0.949	0.888	0.523	0.832	0.865	0.562	0.896	0.673	0.604	0.906	0.543	0.554	0.915	0.434	0.558	0.899	0.279	0.604	0.957	0.087	0.534	1.088	0.029	0.587	0.927	0.885	0.196	0.831	0.853	0.159	0.813	0.677	0.137	0.781	0.544	0.188	0.725	0.439	0.182	0.697	0.298	0.132	0.656	0.084	0.221
1394	6.97	0.709	1.033	0.36	0.953	0.888	0.524	0.836	0.864	0.562	0.898	0.672	0.604	0.908	0.542	0.554	0.916	0.433	0.558	0.901	0.278	0.604	0.958	0.086	0.534	1.088	0.029	0.587	0.93	0.885	0.197	0.833	0.852	0.159	0.816	0.677	0.138	0.783	0.544	0.188	0.727	0.439	0.182	0.698	0.299	0.133	0.656	0.084	0.221
1395	6.975	0.712	1.032	0.361	0.958	0.887	0.524	0.84	0.863	0.563	0.9	0.67	0.605	0.91	0.541	0.554	0.917	0.432	0.559	0.902	0.277	0.605	0.959	0.085	0.534	1.089	0.029	0.587	0.933	0.885	0.197	0.836	0.852	0.16	0.818	0.676	0.138	0.785	0.543	0.189	0.728	0.439	0.183	0.699	0.299	0.133	0.656	0.084	0.221
1396	6.98	0.714	1.032	0.363	0.962	0.886	0.525	0.844	0.861	0.564	0.901	0.669	0.605	0.911	0.54	0.554	0.918	0.432	0.559	0.904	0.276	0.606	0.96	0.084	0.534	1.089	0.028	0.587	0.935	0.885	0.198	0.839	0.852	0.161	0.82	0.676	0.139	0.787	0.543	0.189	0.73	0.439	0.184	0.7	0.299	0.133	0.656	0.084	0.221
1397	6.985	0.717	1.031	0.365	0.966	0.886	0.525	0.849	0.861	0.565	0.903	0.668	0.605	0.912	0.539	0.554	0.919	0.431	0.56	0.906	0.276	0.606	0.96	0.083	0.534	1.089	0.028	0.587	0.938	0.885	0.198	0.842	0.852	0.162	0.822	0.675	0.139	0.789	0.543	0.19	0.732	0.44	0.184	0.701	0.3	0.134	0.656	0.084	0.221
1398	6.99	0.72	1.03	0.367	0.969	0.885	0.526	0.853	0.86	0.566	0.905	0.668	0.605	0.913	0.539	0.554	0.92	0.43	0.561	0.907	0.275	0.607	0.96	0.083	0.534	1.089	0.028	0.587	0.94	0.885	0.199	0.844	0.852	0.163	0.824	0.675	0.14	0.791	0.543	0.191	0.733	0.44	0.185	0.701	0.301	0.134	0.656	0.085	0.221
1399	6.995	0.723	1.029	0.368	0.973	0.884	0.526	0.857	0.859	0.567	0.907	0.668	0.606	0.914	0.539	0.555	0.921	0.43	0.561	0.908	0.275	0.608	0.96	0.083	0.534	1.089	0.028	0.587	0.943	0.885	0.2	0.847	0.852	0.164	0.826	0.675	0.141	0.793	0.543	0.192	0.735	0.44	0.186	0.702	0.301	0.135	0.656	0.085	0.221
1400	7	0.726	1.029	0.37	0.977	0.884	0.526	0.862	0.858	0.568	0.909	0.668	0.606	0.915	0.539	0.556	0.921	0.43	0.561	0.908	0.274	0.608	0.959	0.082	0.534	1.089	0.028	0.587	0.946	0.885	0.201	0.849	0.851	0.165	0.828	0.675	0.141	0.796	0.543	0.192	0.737	0.44	0.186	0.703	0.302	0.135	0.657	0.086	0.221
1401	7.005	0.728	1.029	0.371	0.981	0.884	0.526	0.866	0.858	0.569	0.911	0.669	0.607	0.916	0.54	0.556	0.922	0.43	0.562	0.908	0.274	0.609	0.959	0.082	0.534	1.089	0.028	0.587	0.949	0.885	0.202	0.852	0.851	0.165	0.83	0.675	0.142	0.798	0.542	0.193	0.739	0.44	0.187	0.704	0.303	0.136	0.657	0.086	0.222
1402	7.01	0.731	1.029	0.372	0.985	0.883	0.526	0.87	0.857	0.57	0.914	0.669	0.608	0.918	0.54	0.557	0.922	0.43	0.562	0.909	0.274	0.61	0.959	0.082	0.535	1.089	0.028	0.587	0.952	0.886	0.203	0.855	0.851	0.166	0.832	0.675	0.143	0.8	0.542	0.193	0.742	0.441	0.188	0.705	0.303	0.136	0.657	0.086	0.222
1403	7.015	0.734	1.029	0.374	0.989	0.883	0.527	0.874	0.858	0.571	0.917	0.669	0.609	0.919	0.541	0.558	0.923	0.43	0.563	0.909	0.274	0.61	0.959	0.082	0.535	1.089	0.027	0.588	0.955	0.886	0.204	0.857	0.851	0.167	0.834	0.674	0.143	0.803	0.542	0.194	0.744	0.441	0.189	0.707	0.304	0.137	0.657	0.087	0.222
1404	7.02	0.736	1.029	0.375	0.993	0.883	0.527	0.877	0.858	0.572	0.919	0.67	0.609	0.92	0.541	0.559	0.923	0.43	0.564	0.909	0.275	0.611	0.959	0.082	0.535	1.089	0.027	0.588	0.957	0.886	0.206	0.86	0.851	0.168	0.835	0.674	0.144	0.805	0.541	0.194	0.746	0.441	0.19	0.708	0.305	0.137	0.658	0.088	0.223
1405	7.025	0.739	1.029	0.376	0.996	0.884	0.527	0.88	0.859	0.573	0.923	0.671	0.61	0.921	0.542	0.56	0.923	0.43	0.564	0.91	0.275	0.612	0.959	0.082	0.535	1.089	0.027	0.588	0.958	0.885	0.208	0.863	0.851	0.169	0.837	0.674	0.145	0.808	0.541	0.195	0.749	0.441	0.191	0.709	0.306	0.138	0.658	0.089	0.223
1406	7.03	0.742	1.029	0.377	0.999	0.884	0.527	0.883	0.86	0.574	0.926	0.672	0.611	0.922	0.542	0.561	0.922	0.43	0.565	0.91	0.275	0.612	0.959	0.082	0.536	1.089	0.027	0.588	0.961	0.886	0.209	0.865	0.851	0.17	0.839	0.674	0.146	0.811	0.541	0.196	0.752	0.441	0.191	0.711	0.306	0.138	0.658	0.09	0.224
1407	7.035	0.744	1.03	0.377	1.001	0.885	0.527	0.886	0.861	0.575	0.929	0.672	0.612	0.922	0.542	0.561	0.922	0.431	0.565	0.91	0.275	0.613	0.959	0.082	0.536	1.089	0.028	0.589	0.963	0.886	0.21	0.868	0.851	0.171	0.84	0.674	0.146	0.813	0.541	0.196	0.754	0.442	0.192	0.713	0.307	0.139	0.659	0.091	0.224
1408	7.04	0.746	1.03	0.378	1.004	0.885	0.528	0.888	0.863	0.576	0.932	0.673	0.612	0.922	0.542	0.562	0.922	0.431	0.566	0.91	0.275	0.613	0.959	0.082	0.536	1.089	0.028	0.589	0.965	0.886	0.212	0.871	0.851	0.172	0.842	0.674	0.147	0.816	0.541	0.197	0.757	0.442	0.192	0.714	0.308	0.139	0.66	0.092	0.225
1409	7.045	0.749	1.03	0.379	1.006	0.886	0.528	0.89	0.864	0.577	0.935	0.674	0.613	0.922	0.542	0.563	0.921	0.431	0.566	0.909	0.275	0.613	0.958	0.082	0.536	1.089	0.028	0.589	0.968	0.886	0.213	0.873	0.851	0.173	0.843	0.674	0.148	0.819	0.541	0.197	0.761	0.442	0.193	0.716	0.308	0.14	0.66	0.092	0.225
1410	7.05	0.752	1.031	0.38	1.009	0.887	0.529	0.891	0.865	0.578	0.938	0.674	0.614	0.922	0.542	0.564	0.92	0.431	0.566	0.908	0.275	0.614	0.958	0.082	0.537	1.089	0.028	0.589	0.972	0.887	0.214	0.875	0.851	0.174	0.844	0.674	0.149	0.822	0.54	0.198	0.764	0.442	0.194	0.718	0.309	0.141	0.662	0.094	0.225
[truncated: 611 more rows]
[truncated: 3 more columns]
