# Supplementary material for: Associations between lower-limb muscle activation and knee flexion in post-stroke individuals: A study on the stance-to-swing phases of gait
Source: PLoS One. 2017 Sep 8;12(9):e0183865. doi: 10.1371/journal.pone.0183865 (PMC5590852; doi:10.1371/journal.pone.0183865)
Supplement: S1 Dataset — (ZIP) [file pone.0183865.s001.zip › S1_Dataset/Patient group/2/5/emg.csv]

Frame	Time	EMG Signal 1	EMG Signal 2	EMG Signal 3	EMG Signal 4	EMG Signal 5	EMG Signal 6	EMG Signal 7	EMG Signal 8
0	0	55.3	52.826	50.118	53.433	23.504	40.161	42.955	46.741
1	0.001	48.81	46.107	50.82	44.419	26.661	41.015	40.899	40.207
2	0.002	49.864	47.913	10.311	43.73	29.426	37.009	32.652	36.955
3	0.003	47.839	45.279	13.737	35.888	24.269	34.138	28.084	33.888
4	0.004	49.498	46.336	36.903	33.083	23.966	27.152	28.943	35.473
5	0.005	48.461	42.947	39.382	34.158	38.576	30.157	39.491	34.551
6	0.006	48.416	38.804	41.484	31.573	25.525	28.871	32.625	35.576
7	0.007	41.222	34.683	43.216	30.558	26.222	25.348	32.542	22.294
8	0.008	42.179	37.358	31.223	32.273	30.606	26.164	26.664	21.997
9	0.009	33.288	40.054	32.415	23.172	23.963	26.853	21.383	10.108
10	0.01	33.528	33.3	33.241	20.471	17.924	24.88	4.12	14.699
11	0.011	30.51	27.153	18.611	23.014	20.809	20.615	0.427	30.923
12	0.012	27.72	28.59	9.815	23.661	10.566	20.23	4.702	57.426
13	0.013	31.543	24.253	1.633	23.947	15.259	15.247	11.901	74.476
14	0.014	23.796	24.397	1.807	28.332	10.871	14.184	21.448	69.499
15	0.015	12.233	21.294	5.304	25.983	12.524	14.885	21.354	58.545
16	0.016	9.034	15.912	27.412	13.598	10.537	13.864	16.258	25.753
17	0.017	17.88	15.222	56.715	-2.244	7.036	7.457	18.359	-38.37
18	0.018	14.588	16.126	26.059	5.952	10.728	5.534	22.221	-66.653
19	0.019	9.023	17.852	28.155	6.254	14.264	10.806	21.866	-11.306
20	0.02	10.671	11.31	16.547	9.488	22.083	10.306	12.645	9.258
21	0.021	14.111	10.234	18.143	12.384	22.199	6.744	6.174	1.223
22	0.022	9.48	8.052	25.01	4.675	10.349	4.967	9.792	5.821
23	0.023	13.812	6.887	5.799	4.563	5.117	5.75	14.617	-0.961
24	0.024	14.52	3.07	-7.169	2.37	0.508	-0.788	17.546	2.759
25	0.025	20.905	6.471	6.424	4.092	-3.867	4.71	12.968	-12.047
26	0.026	16.319	1.805	-0.644	3.721	2.626	1.161	16.565	-0.873
27	0.027	5.987	4.552	-3.593	1.849	4.71	2.491	6.659	9.188
28	0.028	1.138	0.773	-3.211	5.639	6.448	2.118	2.02	18.137
29	0.029	-3.267	2.861	2.836	5.218	4.939	-0.73	2.265	13.974
30	0.03	-3.54	-4.867	2.936	-3.482	0.751	0.152	-12.547	44.12
31	0.031	-3.946	-1.117	-6.406	-11.737	-0.489	-1.056	-23.054	72.18
32	0.032	-5.834	-4.661	-12.601	-1.76	-2.853	5.525	-25.585	97.584
33	0.033	-11.724	-9.695	-12.556	-3.921	-0.923	10.016	-21.678	58.98
34	0.034	-10.774	-8.671	-12.642	-5.848	-2.837	0.423	-18.114	22.944
35	0.035	-8.794	-8.947	-9.362	-5.402	-4.524	-1.394	-30.579	8.632
36	0.036	-13.14	-4.329	-18.039	-7.034	-9.474	-1.048	-23.261	-54.596
37	0.037	-11.622	-8.556	-15.646	-6.69	-18.836	-0.67	-16.677	-189.565
38	0.038	-14.493	-8.66	-17.255	2.401	-25.645	-3.74	-8.307	-171.001
39	0.039	-10.728	-9.872	-15.341	-7.04	-20.044	-1.946	-2.804	-84.052
40	0.04	-13.099	-3.48	-13.576	-18.359	-15.181	-5.924	4.077	-36.931
41	0.041	-13.286	-10.78	-3.26	-14.549	-8.728	-0.388	2.677	-23.042
42	0.042	-14.195	-7.001	-2.187	-16.118	-4.771	-13.007	1.488	-10.294
43	0.043	-13.499	-8.202	-6.882	-12.997	2.324	-11.648	-4.499	-22.538
44	0.044	-15.852	-9.167	1.629	-8.105	16.801	-13.53	-5.412	-12.123
45	0.045	-10.411	-8.92	-2.202	6.293	35.747	-15.171	-1.062	-2.611
46	0.046	-11.508	-14.624	7.158	3.884	38.086	-19.082	2.759	6.004
47	0.047	-11.194	-12.933	-4.926	-6.044	26.313	-37.278	2.177	13.874
48	0.048	-14.716	-23.19	-9.803	-7.988	-5.758	-60.675	-2.447	6.222
49	0.049	-14.319	-16.192	-17.177	-16.091	-28.705	-38.958	-4.335	12.509
50	0.05	-15.827	-12.636	-10.968	-14.859	-32.855	-24.946	-10.258	6.272
51	0.051	-9.449	-16.115	-17.034	-13.715	-21.643	-1.743	-9.502	11.523
52	0.052	-17.395	-19.214	-16.133	-14.907	-24.932	20.102	-8.94	16.269
53	0.053	-14.302	-20.182	-9.451	-11.839	-28.038	57.048	-9.552	11.529
54	0.054	-13.341	-12.249	-17.441	-10.91	-25.346	102.508	-13.65	7.322
55	0.055	-19.346	-15.339	-14.372	-13.46	-22.855	108.49	-6.717	3.592
56	0.056	-10.447	-16.304	-15.349	-17.559	-15.9	25.275	-5.777	0.255
57	0.057	-11.609	-15.528	-12.848	-18.172	-9.544	-34.314	-3.308	-2.926
58	0.058	-8.522	-11.468	-15.214	-17.63	0.108	-66.809	-4.132	-5.7
59	0.059	-13.366	-16.304	-13.359	-8.763	-5.137	-76.668	-4.754	-13.24
60	0.06	-14.153	-11.656	-14.007	-5.12	-6.709	-67.761	-6.703	-10.839
61	0.061	-13.386	-14.558	-13.471	-15.995	-13.911	-43.374	-15.627	-8.593
62	0.062	-9.913	-11.074	-16.031	-11.771	-20.33	-50.733	-11.965	-10.502
63	0.063	-11.864	-4.681	-16.458	-15.477	-9.532	-57.313	-10.807	-15.655
64	0.064	-20.771	-8.939	-13.594	-18.992	-19.626	-39.125	-16.017	-7.58
65	0.065	-17.103	-11.256	-10.921	-11.66	-23.338	-22.68	-15.022	-6.093
66	0.066	-15.96	-13.182	-9.022	-4.917	-22.215	-17.645	-17.499	2.9
67	0.067	-19.074	-12.602	-5.573	-7.476	-19.164	-13.199	-5.281	-0.554
68	0.068	-16.177	-12.022	-10.059	-9.85	-20.176	-9.143	-10.474	6.75
69	0.069	-15.415	-15.503	-7.248	-1.949	-10.544	-5.476	-11.998	-8.028
70	0.07	-11.365	-12.209	-7.727	-9.329	-11.749	-2.189	-13.338	-10.061
71	0.071	-11.957	-14.336	-9.177	-6.449	-8.313	-5.282	-4.428	-19.589
72	0.072	-15.245	-9.883	-12.163	-12.472	-9.332	-7.976	-10.418	-14.319
73	0.073	-11.182	-12.785	-13.374	-14.824	-12.299	-0.416	-9.416	-18.938
74	0.074	-14.664	-14.132	-13.052	-12.921	-13.139	1.914	-10.343	-23.172
75	0.075	-15.051	-16.456	-11.567	-5.592	-5.859	-4.475	-14.572	-21.979
76	0.076	-12.914	-17.615	-15.52	-6.573	-8.841	-2.532	-15.33	-20.794
77	0.077	-14.854	-13.166	-7.648	-10.847	-9.682	-0.784	-13.381	-19.785
78	0.078	-11.376	-14.907	-11.196	-10.094	-12.072	0.771	-15.308	-18.782
79	0.079	-15.451	-11.423	-12.199	-6.638	-4.585	-8.315	-9.873	-21.256
80	0.08	-14.111	-12.776	-5.449	-16.721	-9.492	-4.057	-13.341	-15.609
81	0.081	-16.444	-13.934	-6.251	-9.588	-7.617	-7.72	-11.396	-19.037
82	0.082	-15.291	-13.544	-5.495	-16.002	-5.941	-4.238	-16.817	-18.443
83	0.083	-18.964	-13.929	-16.355	-10.015	1.931	-5.199	-15.669	-19.396
84	0.084	-17.613	-11.034	-34.977	-13.506	3.031	-0.351	-7.736	-18.827
85	0.085	-17.232	-11.419	-23.975	-16.611	8.191	3.908	-8.695	-16.372
86	0.086	-14.543	-12.592	-13.915	-11.778	1.351	7.969	-7.719	-21.865
87	0.087	-16.498	-15.499	-22.843	-7.536	-1.232	8.548	-10.199	-32.846
88	0.088	-14.39	-14.349	-14.531	-9.875	4.308	14.549	-6.076	-44.1
89	0.089	-14.22	-16.298	-11.443	-20.713	-0.597	12.22	4.824	-31.283
90	0.09	-13.47	-13.414	-4.674	-12.781	-9.355	12.796	0.233	-33.07
91	0.091	-11.949	-10.715	-7.188	-11.429	-1.071	6.791	13.254	-9.259
92	0.092	-15.464	-13.442	-4.846	-15.116	-10.779	-3.846	4.598	42.225
93	0.093	-12.214	-9.189	-8.31	-6.815	-9.645	-16.812	-3.293	49.579
94	0.094	-14.385	-13.257	-11.585	2.854	-1.342	-25.524	-7.515	16.1
95	0.095	-10.746	-15.782	-6.138	4.021	-11.026	-36.565	-21.807	-14.27
96	0.096	-18.126	-14.438	-6.697	5.194	-2.129	-35.223	-31.457	-8.805
97	0.097	-10.801	-21.039	-15.373	-10.866	-3.306	-23.429	-19.246	46.827
98	0.098	-15.673	-12.151	-2.194	-13.194	-8.567	-15.515	-14.58	54.278
99	0.099	-7.769	-15.657	-7.404	-23.849	-9.588	-19.792	-13.215	20.88
100	0.1	-17.482	-14.702	-5.841	-18.074	-12.168	-18.62	-14.365	39.157
101	0.101	-16.356	-11.804	-7.172	-12.875	-17.836	-12.592	-13.214	111.416
102	0.102	-19.872	-11.045	-10.827	-14.439	-7.032	-17.769	-5.872	81.839
103	0.103	-14.689	-10.283	-28.803	-10.19	-5.511	-16.741	-4.908	-52.449
104	0.104	-13.763	-15.139	-26.255	-13.883	-1.265	-19.18	-2.383	-110.121
105	0.105	-14.578	-13.21	-33.192	-10.401	-4.949	-27.993	-0.043	-92.712
106	0.106	-16.947	-13.801	-22.514	-13.493	-3.785	-33.92	7.911	-45.155
107	0.107	-13.511	-10.334	2.68	-6.722	-11.122	-28.715	6.942	-59.541
108	0.108	-15.492	-13.634	19.757	-9.243	-14	-16.018	-5.859	-99.081
109	0.109	-13.803	-11.511	4.121	-14.856	-16.48	-7.404	-28.731	-134.722
110	0.11	-17.347	-14.233	-15.582	-11.36	-7.542	-5.933	-25.665	-123.863
111	0.111	-14.113	-17.727	-23.096	-10.76	-13.513	-1.716	-22.987	-15.348
112	0.112	-11.261	-18.133	-25.37	-12.502	-14.457	-5.399	-20.491	-29.792
113	0.113	-16.525	-13.698	-23.191	-9.029	-17.344	-4.247	-22.807	-69.43
114	0.114	-17.152	-16.608	-17.337	-14.443	-14.797	-3.268	-20.66	-57.8
115	0.115	-15.271	-20.107	-8.582	-9.587	-10.706	-8.076	-26.455	-25.388
116	0.116	-13.571	-12.773	5.79	-7.635	-7.185	-2.022	-14.237	4.18
117	0.117	-14.965	-11.828	15.518	-9.371	-10.432	-2.749	-15.75	31.027
118	0.118	-10.56	-12.817	27.759	-14.202	-7.472	-2.114	-5.644	39.413
119	0.119	-12.34	-12.064	16.771	-16.141	-7.8	-3.999	0.771	-41.963
120	0.12	-12.765	-14.41	3.851	-13.234	-3.282	-9.371	-2.696	-52.789
121	0.121	-20.155	-13.85	-8.294	-9.748	-4.957	-20.162	-7.908	36.02
122	0.122	-19.221	-13.291	-32.054	-9.35	-6.24	-15.469	-22.585	47.763
123	0.123	-18.293	-18.721	-28.721	-6.448	-9.461	-8.257	-20.422	36.878
124	0.124	-15.817	-10.8	-31.774	-12.444	-5.33	-4.517	-6.841	26.968
125	0.125	-19.926	-11.785	-0.575	-18.44	-4.873	-7.948	-1.584	18.038
126	0.126	-15.127	-10.835	-21.243	-14.367	-9.243	-8.871	-0.021	9.938
127	0.127	-21.168	-11.628	-17.533	-9.513	-7.426	-7.87	-4.264	17.319
128	0.128	-18.886	-13.964	-34.528	-2.153	-12.185	-10.363	-13.152	10.761
129	0.129	-16.793	-13.784	-31.399	-11.043	-7.463	-4.725	-9.656	4.804
130	0.13	-18.761	-18.634	-23.055	-9.87	-16.281	-14.19	-12.722	-0.578
131	0.131	-18.212	-14.002	-30.564	-12.955	-9.81	-2.366	-3.779	34.703
132	0.132	-25.981	-15.758	-23.555	-15.844	-13.215	-6.998	7.083	21.209
133	0.133	-20.785	-9.97	-0.094	-18.341	-10.045	-8.341	2.831	-7.77
134	0.134	-14.038	-15.598	-9.352	-15.999	-7.071	-9.489	-0.856	-4.033
135	0.135	-0.902	-4.775	-23.453	-15.406	-6.231	-8.316	-6.854	-7.249
136	0.136	-6.727	-9.429	-5.623	-6.684	-6.946	-9.272	-18.66	8.502
137	0.137	-5.003	-8.082	-12.568	-5.505	-6.325	-12.159	-26.602	0.25
138	0.138	-6.57	-6.931	-10.442	-12.837	-9.595	-7.896	-19.445	-7.227
139	0.139	-5.232	-5.779	-8.476	-17.653	-13.635	-8.661	-7.644	-4.839
140	0.14	-6.403	-11.017	-10.191	-20.153	-13.226	-10.6	-6.092	-6.897
141	0.141	-5.253	-11.99	-14.81	-7.938	-9.924	-16.602	-10.339	2.847
142	0.142	-2.166	-19.931	-13.434	0.791	-8.738	-17.389	-6.631	8.16
143	0.143	-3.141	-20.904	-12.25	-7.127	-10.654	-10.835	-7.775	-9.127
144	0.144	-11.077	-16.072	-15.727	-14.256	-9.467	-4.865	-4.673	-15.968
145	0.145	-18.434	-15.309	-12.628	-10.535	-4.592	-2.577	-3.71	-39.303
146	0.146	-17.468	-11.257	-15.525	-7.017	-2.633	-6.094	0.523	-67.505
147	0.147	-14.951	-16.102	-13.005	-10.087	-3.185	-6.702	-6.857	-63.758
148	0.148	-20.559	-14.17	-12.235	-7.19	-12.062	-15.612	-5.904	-53.574
149	0.149	-15.725	-15.907	-12.815	2.491	-13.204	-14.448	-10.173	-50.373
150	0.15	-17.655	-18.42	-13.403	-1.185	-12.027	-13.282	0.463	-41.991
151	0.151	-15.916	-12.027	-12.828	-9.498	-12.977	-12.3	-0.904	-8.438
152	0.152	-15.531	-16.274	-9.357	-14.704	-11.999	-11.316	-9.812	-3.876
153	0.153	-13.211	-10.652	-10.733	-5.784	-17.975	-10.532	-20.646	0.252
154	0.154	-15.331	-14.126	-11.933	-16.6	-10.598	-9.739	-27.814	-3.484
155	0.155	-14.933	-13.539	-10.801	-20.849	-9.603	-16.303	-21.438	20.237
156	0.156	-9.118	-9.459	-10.441	-14.454	-10.359	-15.521	-3.453	17.103
157	0.157	-13.167	-14.286	-15.302	-10.96	-8.012	-9.9	14.352	2.995
158	0.158	-8.307	-14.859	-10.47	-11.906	-8.584	-5.039	12.026	-25.235
159	0.159	-8.861	-13.112	-4.46	-14.788	-10.513	-9.648	1.365	-66.828
160	0.16	-14.252	-11.751	-3.702	-17.295	-3.93	-16.179	-4.467	5.384
161	0.161	-19.072	-8.452	-14.568	-8.385	-3.149	-13.618	-20.349	54.783
162	0.162	-25.043	-9.605	-16.147	2.465	0.921	-6.219	-35.266	63.807
163	0.163	-19.399	-14.815	-11.929	-13.399	-2.554	-17.018	-37.214	55.78
164	0.164	-17.437	-12.859	-8.28	-24.034	-4.492	-9.816	-28.518	-10.929
165	0.165	-23.409	-12.261	-9.46	-14.345	-11.066	-13.463	-33.168	-55.564
166	0.166	-21.06	-11.665	-10.442	-2.135	-10.278	-2.598	-34.53	-177.546
167	0.167	-16.188	-12.997	-7.536	-6.762	-14.323	-6.827	-25.619	-229.758
168	0.168	-18.088	-13.359	-8.31	-2.481	-12.373	-3.113	-14.771	-54.558
169	0.169	-16.305	-13.725	-10.631	-6.143	-9.072	-1.923	-4.697	15.338
170	0.17	-14.917	-13.321	-14.134	-12.121	-8.477	-4.994	-3.522	36.561
171	0.171	-16.234	-14.468	-12.233	-17.325	-9.818	-11.751	-11.84	55.823
172	0.172	-13.299	-19.288	-14.012	-10.535	-8.446	-17.741	-17.069	38.556
173	0.173	-10.548	-17.334	-15.423	-14.783	-8.05	-21.795	-14.185	22.825
174	0.174	-9.339	-15.383	-12.179	-12.449	-10.751	-13.849	-11.674	8.6
175	0.175	-13.545	-14.775	-11.054	-11.86	-13.45	-14.8	0.52	-30.823
176	0.176	-10.593	-13.399	-9.128	-17.851	-10.536	-5.892	-1.213	-18.965
177	0.177	-11.9	-13.766	-7.22	-12.231	-14.205	0.105	0.325	-8.064
178	0.178	-13.215	-14.135	-10.141	-15.702	-13.814	-7.249	-1.052	-17.807
179	0.179	-18.009	-12.184	-4.946	-12.394	-12.651	-10.154	-12.891	-8.835
180	0.18	-16.031	-13.33	-15.803	-17.804	-16.313	-9.382	-20.838	-16.925
181	0.181	-17.727	-12.54	-20.452	-12.965	-9.925	-8.614	-4.975	-9.549
182	0.182	-14.202	-8.649	-21.811	-18.963	-5.658	-8.031	5.681	-2.92
183	0.183	-16.501	-11.151	-18.13	-13.341	-1.587	-11.328	15.374	-8.888
184	0.184	-15.316	-10.75	-24.104	-8.5	-2.163	-9.598	6.676	-14.31
185	0.185	-16.439	-15.58	-10.158	-10.432	1.136	-9.228	2.033	-9.325
186	0.186	-13.681	-16.145	-0.481	-9.851	4.045	-13.7	3.374	-4.928
187	0.187	-12.088	-15.55	8.247	-10.242	11.982	-8.299	-5.541	-9.039
188	0.188	-11.851	-14.18	-15.543	-12.572	3.661	-11.807	-4.392	-5.433
189	0.189	-16.071	-11.841	-12.235	-13.734	-3.697	-8.541	-7.485	4.519
190	0.19	-13.132	-13.955	-9.114	-11.024	-4.672	-12.628	-20.241	7.495
191	0.191	-12.715	-12.019	-11.801	-7.542	-12.612	-11.302	-28.924	4.674
192	0.192	-15.974	-13.948	-14.3	-7.911	-15.708	-9.975	-24.262	-2.949
193	0.193	-17.11	-10.468	-7.318	-13.905	-18.607	-14.058	-19.999	-9.964
194	0.194	-14.379	-10.082	-9.433	-18.166	-21.126	-10.574	-13.603	-7.871
195	0.195	-13.202	-11.233	-11.351	-10.821	-15.519	-12.897	-5.271	-9.837
196	0.196	-18.031	-13.164	-13.075	-7.918	-13.583	-8.834	-8.365	-18.59
197	0.197	-13.178	-18.965	-14.605	3.505	-13.003	-11.361	-5.473	-23.275
198	0.198	-9.87	-16.637	-10.334	-7.536	-11.265	-10.028	-4.726	-16.159
199	0.199	-11.596	-16.047	-11.477	-11.795	-9.925	-12.963	-7.069	-12.503
200	0.2	-11.19	-16.616	-14.944	-10.627	-12.264	-15.696	-5.156	-16.012
201	0.201	-10.782	-16.031	-11.835	-14.104	-9.372	-9.914	-9.796	-12.937
202	0.202	-11.147	-14.67	-8.91	-13.137	-11.32	-7.603	-12.687	-15.873
203	0.203	-14.8	-13.312	-8.111	-12.188	-10.172	-12.452	-4.762	-13.409
204	0.204	-15.159	-14.461	-12.148	-4.268	-11.749	-9.175	-3.634	-12.662
205	0.205	-13.005	-18.125	-15.61	-3.321	-9.049	-6.286	-4.634	-12.084
206	0.206	-17.43	-13.661	-8.238	-8.179	-14.095	-7.657	-13.539	-8.755
207	0.207	-19.144	-8.226	-7.25	-14.192	-5.399	-10.96	-14.663	-11.637
208	0.208	-21.633	-10.153	-15.171	-14.966	-6.569	-9.814	-13.626	-15.117
209	0.209	-18.32	-9.563	-12.053	-8.383	-5.616	-15.049	-20.334	-22.538
210	0.21	-11.716	-13.617	-16.866	-5.871	-2.721	-11.57	-21.074	-6.609
211	0.211	-16.536	-13.997	-17.619	-11.482	-6.98	-10.993	-12.152	19.117
212	0.212	-15.747	-18.433	-8.712	-6.645	-9.311	-10.418	-8.669	15.889
213	0.213	-14.962	-16.678	-14.696	-8.574	-2.735	-13.901	-7.708	18.956
214	0.214	-14.362	-15.319	-15.629	-16.32	-7.007	-6.56	-10.615	16.216
215	0.215	-11.049	-13.959	-12.696	-15.371	-11.088	-9.657	-9.829	-17.287
216	0.216	-15.097	-13.566	-18.677	-14.403	-13.043	-8.694	-12.146	-76.921
217	0.217	-16.426	-14.717	-13.044	-20.396	-11.135	-18.371	-12.73	-68.919
218	0.218	-17.754	-12.001	-12.445	-14.791	-7.107	-11.984	-6.718	-47.004
219	0.219	-11.924	-9.095	-10.478	-19.62	-10.622	-13.143	-7.474	-27.034
220	0.22	-15.958	-9.481	-12.182	-14.971	-8.345	-10.053	-5.519	-8.755
221	0.221	-15.347	-12.189	-17.958	-8.393	-14.207	-11.027	-6.072	7.789
222	0.222	-19.968	-12.962	-13.882	-4.146	-8.639	-6.781	-4.307	2.84
223	0.223	-21.688	-13.735	-13.341	-6.463	-10.593	-4.474	-12.226	7.331
224	0.224	-20.308	-16.834	-16.678	-9.947	-10.024	-7.976	-8.712	11.396
225	0.225	-17.963	-12.378	-12.629	-13.239	-10.616	-4.694	-11.777	-7.381
226	0.226	-13.1	-11.795	-11.287	-9.172	-11.983	-1.789	1.045	-31.223
227	0.227	-9.787	-12.177	-12.65	-9.567	-6.588	-5.265	2.832	-78.279
228	0.228	-11.509	-11.783	-9.753	-11.886	-8.548	-7.579	1.316	-31.469
229	0.229	-8.972	-12.94	-10.154	-11.49	-15.941	-6.428	-14.537	-13.307
230	0.23	-13.411	-15.641	-12.099	-5.486	-9.206	-10.89	-20.918	-7.914
231	0.231	-9.335	-14.474	-12.89	-9.748	-10.034	-10.336	-26.731	-12.968
232	0.232	-1.39	-11.568	-10.183	-17.089	-9.305	-9.002	-21.497	-17.432
233	0.233	-0.208	-7.886	-9.795	-12.239	-5.862	-6.691	-19.927	-13.386
234	0.234	-9.87	-10.213	-7.665	-9.708	-7.838	-6.334	-15.647	20.651
235	0.235	-13.526	-9.829	-7.86	-7.377	-6.149	-3.657	-6.724	16.162
236	0.236	-16.993	-14.287	-10.366	0.555	-4.844	-9.498	-15.029	12.079
237	0.237	-17.936	-16.035	-11.137	-0.409	-5.269	-7.214	-16.001	15.753
238	0.238	-16.947	-16.431	-13.075	-15.13	-5.697	-6.662	-17.005	32.752
239	0.239	-16.153	-16.047	-16.186	-17.271	-6.906	-9.989	-16.278	29.62
240	0.24	-15.364	-9.47	-15.029	-15.355	-7.343	-7.117	-20.418	9.844
241	0.241	-17.283	-16.244	-12.322	-20.595	-9.515	-12.963	-13.91	-18.432
242	0.242	-12.63	-11.99	-9.428	-6.28	-12.275	-18.61	-0.821	-37.192
243	0.243	-14.365	-14.315	-8.279	-8.213	-8.074	-26.592	-6.69	-54.215
244	0.244	-16.88	-17.807	-12.55	-9.966	-5.608	-19.283	-4.999	-51.139
245	0.245	-16.482	-11.815	-10.057	-14.626	-8.948	-16.431	-0.417	-42.837
246	0.246	-18.601	-11.048	-12.389	-15.986	-7.824	-12.226	9.592	-45.39
247	0.247	-18.212	-14.545	-6.595	-7.093	-9.022	-4.913	10.704	-19.707
248	0.248	-18.596	-16.491	-10.65	-13.084	-7.121	-3.969	2.356	-16.475
249	0.249	-16.458	-18.25	-10.065	-14.062	-6.37	-9.985	-2.889	-0.844
250	0.25	-17.808	-12.458	-8.116	-18.913	-10.841	-9.226	-17.622	7.447
251	0.251	-16.448	-10.145	-15.847	-18.14	-8.923	-17.174	-24.026	35.669
252	0.252	-17.023	-12.091	-14.883	-5.956	-8.355	-16.207	-10.498	39.313
253	0.253	-17.598	-15.392	-17.795	-4.236	-0.436	-11.365	1.688	8.327
254	0.254	-16.248	-18.308	-13.563	-8.915	-11.283	-10.59	-2.954	-20.706
255	0.255	-16.054	-16.959	-9.539	-10.281	-7.04	-12.909	-18.832	-39.473
256	0.256	-13.927	-16.59	-13.099	-9.141	-10.738	-12.321	-33.758	-29.404
257	0.257	-15.864	-13.698	-11.238	-17.484	-11.927	-6.315	-43.486	-26.312
258	0.258	-11.018	-14.861	-14.218	-18.481	-8.841	-8.641	-38.32	10.639
259	0.259	-12.964	-13.709	-13.905	-13.679	-15.62	-16.57	-17.677	35.796
260	0.26	-13.544	-11.591	-12.615	-16.229	-16.402	-19.664	-9.425	-14.519
261	0.261	-14.116	-16.059	-7.841	-7.358	-10.796	-12.897	-1.933	-47.983
262	0.262	-12.764	-16.658	-17.967	-8.552	-12.738	-12.11	-4.292	19.21
263	0.263	-14.118	-12.612	-28.056	-11.667	-9.446	-8.039	-2.18	-7.468
264	0.264	-15.278	-12.24	-19.166	-6.846	-10.015	-11.518	-4.13	-64.347
265	0.265	-12.571	-12.642	-10.858	-12.86	-12.523	-10.928	1.087	-71.68
266	0.266	-16.832	-15.56	-13.981	-10.553	-5.164	-6.868	9.012	-38.214
267	0.267	-13.365	-14.411	-11.103	-3.984	-2.064	-11.71	1.826	-7.881
268	0.268	-12.027	-11.716	-22.557	-17.171	-4.961	-11.135	2.958	-2.491
269	0.269	-16.893	-10.181	-27.241	-15.267	6.471	-5.711	4.097	2.534
270	0.27	-14.971	-12.124	-20.104	-13.548	11.119	-9.193	-7.735	-1.891
271	0.271	-10.924	-11.934	-3.128	-8.916	-4.747	-9.764	-12.388	2.197
272	0.272	-9.582	-15.622	31.848	-16.081	-23.909	-9.177	-11.029	5.911
273	0.273	-11.912	-9.831	26.762	-12.403	-26.415	-7.801	-19.927	9.231
274	0.274	-11.534	-13.906	-5.224	-8.922	-24.272	-8.937	-18.776	-6.423
275	0.275	-17.546	-11.988	-9.351	-12.038	-21.933	-16.282	-24.012	-9.123
276	0.276	-15.034	-13.934	-13.056	-7.214	-7.011	-13.169	-23.055	-6.607
277	0.277	-14.265	-15.688	-16.391	-11.483	-8.92	-10.256	-13.387	-4.273
278	0.278	-17.752	-13.188	-13.347	-17.113	3.3	-2.316	-4.113	-8.344
279	0.279	-13.12	-15.52	-14.556	-9.584	1.773	-5.41	-7.806	-6.182
280	0.28	-11.383	-14.373	-17.305	-6.115	8.955	5.437	-4.355	-15.816
281	0.281	-12.757	-11.676	-30.128	-16.179	2.597	-1.721	-7.48	-17.509
282	0.282	-19.158	-12.076	-27.842	-17.542	-0.857	-10.624	-14.294	-9.533
283	0.283	-14.918	-8.598	-21.495	-13.89	-1.786	0.225	-13.546	-10.889
284	0.284	-18.997	-10.918	-19.601	-5.591	3.091	1.585	-22.453	-4.555
285	0.285	-15.546	-12.076	-17.9	-0.372	-2.869	0.418	-23.63	-17.77
286	0.286	-20.223	-13.235	-6.901	-7.143	-13.478	-3.071	-7.597	-26.599
287	0.287	-16.194	-10.528	-2.671	2.546	-9.185	-8.299	8.603	-5.977
288	0.288	-15.851	-15.376	-14.503	-3.829	-12.827	-5.409	10.672	-3.383
289	0.289	-14.555	-13.441	-19.167	-0.356	-16.274	-9.688	24.175	-1.024
290	0.29	-14.984	-16.731	-17.827	-5.6	-21.471	-5.634	4.811	-17.413
291	0.291	-9.041	-13.821	-14.16	-12.4	-16.604	-10.465	-2.713	-45.132
292	0.292	-11.616	-15.172	-13.01	-20.349	-10.573	-0.383	-4.962	-41.38
293	0.293	-9.346	-9.746	-7.806	-12.972	-14.603	-7.519	-11.28	-17.54
294	0.294	-15.958	-11.674	-4.942	-11.982	-11.084	-1.123	2.327	-14.478
295	0.295	-15.225	-13.604	-18.152	-14.491	-12.98	-4.591	-2.857	-0.371
296	0.296	-12.944	-10.691	-16.259	-10.431	-8.876	-11.926	-13.832	7.171
297	0.297	-11.047	-17.65	-32.174	-18.372	-8.451	-26.616	-29.631	4.868
298	0.298	-15.735	-8.744	-21.552	-13.15	-13.829	-28.716	-31.678	-1.491
299	0.299	-15.194	-12.219	-27.359	-14.119	-13.203	-26.757	-25.825	-11.142
300	0.3	-16.588	-15.315	-22.142	-22.039	-13.739	-25.003	-27.528	-9.37
301	0.301	-17.006	-14.34	-7.836	-16.809	-11.963	-26.542	-25.963	-7.784
302	0.302	-18.202	-11.812	-2.057	-4.033	-9.409	-25.185	-33.122	-17.815
303	0.303	-13.007	-11.027	6.638	4.69	-10.726	-21.503	-29.424	-26.694
304	0.304	-17.873	-17.596	11.264	-12.715	-5.836	-18.011	-16.233	-27.834
305	0.305	-14.61	-9.647	30.026	-5.737	1.559	-17.034	-4.022	-22.592
306	0.306	-17.542	-12.727	22.473	-12.105	2.569	-16.056	10.304	-9.834
307	0.307	-24.538	-17.55	15.507	-10.151	-5.332	-8.119	12.227	-4.626
308	0.308	-9.857	-13.269	0.602	-4.92	-10.52	-13.339	13.941	-15.666
309	0.309	-16.268	-12.479	-9.075	-3.358	-7.582	-12.363	9.29	-19.906
310	0.31	-18.227	-11.878	-14.294	-7.598	-6.789	-0.943	-3.657	-16.198
311	0.311	-13.029	-11.277	-15.839	-11.263	-9.088	-15.266	-12.337	-17.384
312	0.312	-14.604	-14.164	-37.497	-19.563	-15.623	-9.462	-23.325	-16.47
313	0.313	-15.985	-14.546	-46.777	-20.512	-16.364	-7.716	-21.93	-9.681
314	0.314	-12.332	-13.18	-38.456	-25.336	-14.004	-6.157	-25.567	-17.619
315	0.315	-11.196	-12.005	-20.63	-19.322	-12.03	1.014	-19.542	-12.444
316	0.316	-5.987	-14.696	-22.926	-18.549	-8.699	-0.147	-5.588	-13.478
317	0.317	-8.913	-13.521	-7.997	-7.697	-6.914	-6.151	-3.632	-9.271
318	0.318	-2.932	-12.737	-6.034	0.263	-9.387	-9.262	-5.375	-0.384
319	0.319	-13.595	-15.426	-18.2	-9.791	-1.996	-6.359	-3.84	-8.738
320	0.32	-14.975	-18.89	5.628	-13.453	-0.988	-10.604	-16.827	5.139
321	0.321	-18.669	-14.815	-4.4	-14.6	0.019	-8.283	-25.563	-0.709
322	0.322	-24.683	-12.283	-1.258	-15.543	-5.956	-16.222	-20.942	-5.898
323	0.323	-21.599	-15.564	-3.896	-14.567	-10.019	-17.2	-10.894	-1.217
324	0.324	-15.422	-11.676	-1.328	-3.13	-9.436	-6.383	-7.227	3.01
325	0.325	-20.276	-12.827	-27.049	-11.053	-11.364	-10.642	-8.411	-8.86
326	0.326	-16.03	-11.658	-9.998	-9.697	-14.249	-4.258	-1.095	-32.695
327	0.327	-15.267	-10.494	-6.883	-6.006	-9.381	-5.418	1.787	-36.004
328	0.328	-11.796	-14.747	-9.585	-7.156	-6.06	-6.383	-2.463	-20.35
329	0.329	-17.806	-11.838	-17.118	-10.248	-8.924	-11.208	-1.673	-11.964
330	0.33	-10.457	-14.347	-10.115	-17.011	-8.504	-8.697	-8.24	-14.45
331	0.331	-13.359	-12.018	-20.716	-12.748	-9.828	-6.377	1.443	-12.127
332	0.332	-9.1	-16.074	-14.883	-3.845	-13.869	-14.32	-4.939	15.542
333	0.333	-14.713	-19.556	-13.108	-2.682	-11.343	-6.984	-18.094	49.597
334	0.334	-9.872	-19.937	-11.513	-14.484	-11.715	-0.211	-2.213	54.032
335	0.335	-14.515	-17.805	-18.623	-19.117	-5.896	-0.991	12.691	74.718
336	0.336	-15.092	-15.1	-22.25	-20.458	-6.675	-9.907	22.367	17.982
337	0.337	-8.126	-10.073	-21.029	-19.293	-7.271	-1.596	17.149	26.076
338	0.338	2.721	-16.075	-24.064	-10.969	-9.213	3.624	-0.256	48.127
339	0.339	-13.135	-13.756	-24.973	-3.621	-3.81	-11.099	-25.988	1.286
340	0.34	-2.475	-14.339	-22.406	3.145	-5.766	-21.769	-49.777	-90.275
341	0.341	-4.401	-14.927	-14.999	-10.023	-9.074	-31.467	-71.654	-182.429
342	0.342	-9.604	-14.349	-4.088	-27.455	-11.986	-33.229	-46.13	-122.873
343	0.343	-27.009	-13.968	8.979	-25.152	-9.475	-18.921	-36.098	-47.039
344	0.344	-20.025	-13.579	10.824	-10.259	-9.876	-13.127	-14.285	-37.181
345	0.345	-17.883	-12.417	2.983	-4.463	-12.79	-11.401	-22.659	-28.303
346	0.346	-19.802	-9.712	1.715	-2.738	-9.126	-6.769	-25.227	-36.442
347	0.347	-14.561	-9.324	-15.254	-1.209	-12.431	-11.05	-32.244	-14.41
348	0.348	-16.088	-14.176	-31.534	-8.385	-13.601	-7.4	-8.855	-7.872
349	0.349	-14.708	-7.599	-20.871	-20.193	-11.683	-3.941	-5.742	-1.911
350	0.35	-21.063	-10.119	-11.162	-12.261	-5.892	-2.988	2.602	-7.383
351	0.351	-15.035	-12.446	-5.909	-8.02	-8.236	-3.963	10.175	7.638
352	0.352	-18.11	-13.032	-13.787	-9.191	-7.676	-6.483	3.225	3.127
353	0.353	-19.05	-14.968	-9.48	-8.028	-13.69	-5.705	1.099	-25.93
354	0.354	-16.508	-17.876	-10.587	-11.115	-12.933	-7.634	3.038	-37.174
355	0.355	-14.165	-16.529	-11.692	-17.897	-9.467	-10.911	1.309	-13.403
356	0.356	-12.202	-14.208	-16.84	-15.382	-6.187	-4.312	5.975	2.266
357	0.357	-15.46	-17.12	-10.008	-9.783	-9.106	-5.068	13.172	-0.444
358	0.358	-13.689	-11.13	-12.49	-14.622	-5.645	-12.394	1.395	2.074
359	0.359	-16.165	-13.651	-14.801	-12.692	1.678	-11.408	-3.232	-0.242
360	0.36	-12.844	-12.879	-9.958	-8.628	-3.574	-10.608	-7.475	1.88
361	0.361	-13.969	-12.298	-15.959	-11.152	-16.375	-4.963	-16.367	3.807
362	0.362	-13.546	-4.948	-13.636	-9.803	-7.697	-11.518	-17.516	-4.913
363	0.363	-15.442	-7.855	-8.813	-9.415	-9.283	-14.009	-16.548	-12.865
364	0.364	-14.636	-12.118	-16.184	-6.7	-10.669	-16.301	-7.628	-8.628
365	0.365	-19.044	-16.186	-11.345	-0.896	-14.377	-8.337	-4.107	10.901
366	0.366	-14.359	-14.256	-13.846	-13.094	-10.913	-3.08	-5.029	25.014
367	0.367	-14.899	-10.967	-9.764	-18.338	-9.966	-2.077	1.787	12.229
368	0.368	-13.508	-17.545	-14.575	-13.694	-9.028	-15.214	4.336	19.17
369	0.369	-10.181	-16.767	-11.251	-15.037	-6.543	-21.003	3.576	29.781
370	0.37	-15.963	-11.149	-12.976	-11.358	-8.884	-12.271	-5.917	0.731
371	0.371	-13.618	-15.991	-8.098	-17.36	-10.842	-10.701	-12.341	-61.787
372	0.372	-14.173	-12.699	-10.013	-7.687	-4.862	-6.421	-18.38	-52.91
373	0.373	-13.568	-16.755	-8.25	-14.079	-5.662	-0.026	-25.75	3.976
374	0.374	-12.957	-13.268	-8.619	-5.754	-6.271	-18.02	-11.033	11.362
375	0.375	-18.729	-10.94	-13.051	-2.635	-10.948	-20.514	-0.375	-22.058
376	0.376	-14.636	-9.775	-12.477	-11.528	-9.232	-18.172	-13.9	-28.022
377	0.377	-12.672	-13.441	-4.533	-12.689	-12.736	-16.012	-26.054	-22.596
378	0.378	-14.581	-13.041	-8.005	-11.724	-13.122	-17.923	-24.465	-88.211
379	0.379	-13.969	-15.161	-24.062	-10.752	-11.963	-5.715	-23.082	-43.513
380	0.38	-17.43	-14.756	-26.384	-6.49	-8.297	-4.156	-14.151	-19.146
381	0.381	-17.023	-13.583	-15.734	-10.55	-11.59	-8.404	-15.277	-11.816
382	0.382	-17.403	-10.082	-13.801	-12.484	-5.802	-7.234	-18.324	-5.238
383	0.383	-14.69	-13.356	-15.538	-10.539	-13.188	-15.55	-21.175	0.827
384	0.384	-14.297	-13.728	-13.984	-12.269	-10.319	-10.315	-15.134	6.333
385	0.385	-12.154	-9.264	-9.716	-12.649	-2.431	-7.399	-9.472	1.366
386	0.386	-10.2	-12.158	-10.88	-12.256	-3.435	-13.386	-4.591	-3.024
387	0.387	-14.447	-12.532	-9.72	-5.669	-8.297	-20.738	-1.261	-7.092
388	0.388	-16.171	-15.806	-17.078	-8.56	-4.051	-7.954	-2.985	-10.764
389	0.389	-14.794	-15.402	-12.239	-7.763	-3.271	-2.715	-6.48	-0.687
390	0.39	-10.333	-12.67	-11.469	-13.351	-8.093	-4.263	-7.862	-3.803
391	0.391	-15.737	-14.585	-23.663	-12.743	-10.018	-8.532	-5.026	-6.602
392	0.392	-10.885	-12.435	-39.517	-13.319	-8.269	-7.388	0.123	-14.268
393	0.393	-12.817	-16.291	-33.09	-15.051	-4.777	-13.4	10.938	-7.32
394	0.394	-14.568	-16.671	-19.513	-11.545	-6.123	-6.042	12.48	3.395
395	0.395	-14.958	-13.375	-21.238	-8.232	-5.732	-10.87	2.439	-2.331
396	0.396	-12.635	-15.494	2.571	-3.385	-3.793	-6.595	-9.353	9.957
397	0.397	-15.54	-9.478	54.054	-13.429	-9.587	-10.646	-33.143	8.493
398	0.398	-21.53	-11.978	17.075	-17.661	-7.256	-8.703	-56.938	-7.26
399	0.399	-22.29	-14.284	-2.878	-16.494	-9.183	-10.626	-41.231	-5.012
400	0.4	-18.212	-16.196	3.111	-8.195	-4.522	-10.033	-32.873	8.666
401	0.401	-11.623	-14.247	-13.335	-9.152	-5.085	-8.668	-15.027	-7.075
402	0.402	-15.868	-14.818	-8.308	-10.109	-9.91	-10.986	-3.381	-38.866
403	0.403	-10.243	-12.29	-12.769	-12.613	-9.309	-6.145	3.045	-43.195
404	0.404	-9.649	-13.638	-16.832	-11.823	-7.552	-8.08	5.013	-22.396
405	0.405	-12.93	-13.248	-28.055	-13.747	-10.052	-10.991	3.303	-33.515
406	0.406	-18.33	-9.567	-24.764	-7.737	-8.679	-8.489	-4.61	-23.352
407	0.407	-17.732	-12.851	-15.492	-16.632	-10.786	-9.851	-3.224	-20.182
408	0.408	-14.426	-12.462	-12.794	-8.3	-8.828	-6.957	0.481	-28.454
409	0.409	-12.673	-14.389	-15.319	-13.517	-9.967	-12.965	-7.845	-15.661
410	0.41	-17.498	-16.321	-13.018	-10.599	-9.16	-10.449	-15.204	-8.749
411	0.411	-12.842	-11.478	-15.151	-14.842	-8.939	-14.526	-20.051	-6.628
412	0.412	-16.894	-13.416	-13.227	-22.18	-8.143	-9.685	-14.065	-0.682
413	0.413	-12.054	-12.832	-11.491	-21.193	-11.406	-14.33	-21.431	4.722
414	0.414	-18.05	-12.252	-13.043	-13.242	-9.256	-11.436	-32.277	-6.212
415	0.415	-15.726	-10.9	-8.799	-3.553	-15.232	-11.059	-25.102	-4.805
416	0.416	-13.786	-16.328	-12.484	8.266	-10.955	-16.476	-8.049	-8.439
417	0.417	-14.352	-15.749	-9.02	-2.759	-2.028	-11.635	-1.056	4.806
418	0.418	-12.597	-16.329	-16.384	-9.913	-5.479	-9.69	9.617	10.114
419	0.419	-11.224	-18.072	-11.552	-11.058	-10.665	-12.589	23.177	-10.493
420	0.42	-12.561	-11.11	-15.813	-9.881	-7.728	-13.952	28.376	-13.103
421	0.421	-17.382	-12.083	-10.207	-8.894	-11.945	-12.602	17.314	-5.492
422	0.422	-17.947	-14.608	-12.145	-7.911	-11.135	-6.013	-1.487	-21.738
423	0.423	-18.51	-12.292	-14.096	-13.892	-10.516	-3.102	-14.289	-49.385
424	0.424	-15.006	-11.723	-15.841	-19.492	-5.831	-11.022	-16.645	-60.534
425	0.425	-13.639	-11.149	-12.372	-14.628	-12.375	-11.985	-23.047	-36.645
426	0.426	-11.508	-16.575	-11.996	-5.888	-14.866	-16.837	-28.85	-20.921
427	0.427	-9.566	-16.003	-12.401	-2.393	-25.489	-12.594	-27.113	-1.167
428	0.428	-13.036	-15.43	-12.019	-12.076	-15.404	-7.004	-19.192	11.625
429	0.429	-11.865	-19.502	-11.65	-13.232	-9.004	-7.62	-17.845	23.22
430	0.43	-5.864	-14.677	-12.453	-16.706	-12.461	-5.715	-26.76	21.098
431	0.431	-1.602	-16.628	-12.284	-9.351	-0.645	-5.163	-27.931	-0.171
432	0.432	-0.825	-17.22	-12.494	-10.326	7.316	-10.046	-31.043	-37.111
433	0.433	-11.66	-15.872	-11.935	-12.848	8.686	-8.15	-26.236	-32.065
434	0.434	-16.299	-12.588	-15.059	-16.922	15.07	-8.761	-16.594	-18.497
435	0.435	-23.452	-6.793	-9.087	-16.36	6.731	-11.292	-2.29	-14.41
436	0.436	-17.051	-9.123	-11.634	-14.456	-7.212	-9.95	-0.372	-10.712
437	0.437	-18.198	-8.55	-7.599	-13.914	-16.9	-12.876	4.845	-14.004
438	0.438	-17.222	-14.557	-12.461	-15.291	-29.101	-12.509	9.497	-10.913
439	0.439	-20.12	-16.884	-7.848	-10.872	-27.569	-13.682	2.352	-19.225
440	0.44	-17.598	-14.959	-7.301	-11.491	-20.427	-8.853	19.382	-11.656
441	0.441	-19.913	-15.547	-15.269	-3.592	-16.774	-8.285	17.033	-18.618
442	0.442	-15.074	-8.975	-28.472	-19.307	-15.641	-8.894	-2.181	-16.512
443	0.443	-17.002	-4.72	-12.66	-21.465	-10.447	-8.328	-4.745	-14.621
444	0.444	-14.09	-5.504	-6.319	-7.951	-5.644	-9.698	-11.747	-5.961
445	0.445	-14.47	-10.35	-8.295	4.218	-6.447	-14.15	-9.664	-7.547
446	0.446	-13.11	-15	-13.567	-6.84	-8.808	-7.58	-11.661	-0.432
447	0.447	-17.94	-15.582	-12.046	-14.032	-6.91	-8.353	-10.008	-9.374
448	0.448	-21.224	-19.068	-16.3	-5.164	-6.37	-10.682	-11.654	-8.249
449	0.449	-18.318	-20.424	-12.664	7.954	-9.308	-10.111	-16.018	-15.644
450	0.45	-16.959	-13.851	-16.202	-14.926	-5.848	-10.704	-17.252	-18.601
451	0.451	-14.625	-12.889	-6.585	-11.865	-4.528	-7.817	-11.317	-19.431
452	0.452	-15.772	-15.412	-10.34	-14.614	-9.421	-11.319	-25.31	-10.585
453	0.453	-15.385	-13.092	-16.412	-17.166	-8.902	-9.977	-23.42	-7.186
454	0.454	-9.571	-11.159	-17.457	-14.879	-7.24	-5.927	-21.728	-23.326
455	0.455	-16.92	-11.745	-16.562	-17.047	-5.969	-6.33	-17.138	2.37
456	0.456	-14.016	-12.33	-5.224	-11.281	-7.425	-7.701	-24.355	26.119
457	0.457	-14.79	-10.979	-6.852	-9.579	-10.434	-9.833	-18.038	29.17
458	0.458	-10.717	-12.342	-11.182	-11.169	-6.85	-15.847	-4.95	37.463
459	0.459	-14.184	-11.962	-4.864	-15.457	-12.349	-20.119	-10.238	75.923
460	0.46	-10.876	-13.904	-15.769	-11.821	-13.013	-7.945	-11.858	14.924
461	0.461	-12.611	-8.106	-14.481	-15.346	-15.038	-16.674	-13.29	-107.217
462	0.462	-5.631	-10.428	-15.701	-16.356	-11.077	-18.238	-12.209	-124.644
463	0.463	-10.459	-12.37	-14.589	-13.509	-7.699	-11.083	-13.448	-45.105
464	0.464	-9.681	-15.663	-11.553	-9.3	-10.116	-9.931	-23.209	-1.954
465	0.465	-15.299	-12.764	-12.58	-8.565	-9.044	-13.425	-24.455	11.169
466	0.466	-18.789	-17.605	-6.639	-13.428	-9.529	-10.343	-25.692	-24.484
467	0.467	-18.218	-17.033	-12.307	-15.388	-15.427	-17.125	-20.529	-35.364
468	0.468	-19.975	-18.783	-18.944	-18.327	-17.828	-19.644	-7.815	-45.262
469	0.469	-16.508	-13.949	-18.223	-17.016	-11.322	-10.551	18.45	-36.382
470	0.47	-19.805	-10.672	-15.952	-15.704	-17.98	-4.946	7.176	-28.304
471	0.471	-15.753	-11.254	-15.426	-15.362	-13.793	-15.788	-2.944	-20.997
472	0.472	-17.123	-12.607	-8.118	-10.181	-11.541	-11.148	-6.113	-14.457
473	0.473	-18.485	-11.256	-17.06	-10.806	-13.54	-12.502	-6.212	-9.095
474	0.474	-11.913	-13.385	-9.95	-16.462	-11.669	-16.174	-9.035	-15.162
475	0.475	-7.082	-12.226	-15.995	-18.444	-6.308	-0.499	-16.703	-9.812
476	0.476	-9.609	-11.834	-10.806	-9.579	-2.887	1.629	-19.15	15.315
477	0.477	-15.233	-16.094	-15.684	2.194	-7.598	7.428	-17.137	10.855
478	0.478	-13.314	-15.519	-9.716	-8.862	-2.252	12.656	-15.294	-1.518
479	0.479	-7.347	-12.035	-12.068	-13.155	-13.15	11.11	-6.643	17.278
480	0.48	-12.991	-10.686	-14.034	-4.284	1.123	3.952	-2.047	20.587
481	0.481	-12.434	-13.588	-12.117	-3.156	-16.355	7.632	-0.747	11.291
482	0.482	-11.881	-15.532	-6.703	-8.404	-4.79	-0.683	8.095	13.972
483	0.483	-13.645	-18.244	-4.758	-5.527	1.566	-16.75	4.551	1.135
484	0.484	-15.026	-13.409	-5.303	-3.031	11.218	-23.724	-7.3	-5.885
485	0.485	-19.509	-13.988	-3.541	4.297	2.486	-21.6	-5.785	-16.546
486	0.486	-17.806	-15.918	-8.377	5.253	-2.184	-15.8	-12.955	-6.869
487	0.487	-16.485	-16.495	-14.398	-7.914	-12.286	-21.028	-24.773	-12.088
488	0.488	-14.193	-19.011	-13.637	-5.998	-5.939	-16.39	-32.718	-29.51
489	0.489	-14.609	-13.598	-8.81	-4.269	-7.147	-15.035	-19.761	-31.829
490	0.49	-13.48	-13.026	-10.725	-12.203	-10.277	-13.874	-0.437	-21.188
491	0.491	-12.346	-13.614	-11.269	-10.849	-9.333	-5.548	17.348	-3.761
492	0.492	-15.857	-15.365	-8.732	-19.733	-8.572	-17.354	5.712	3.207
493	0.493	-18.201	-12.848	-10.067	-16.263	-6.259	-18.906	-4.973	5.337
494	0.494	-17.839	-13.236	-4.239	-21.493	-14.187	-23.161	-3.074	-4.317
495	0.495	-16.701	-12.076	-1.928	-14.702	-8.941	-16.774	-4.841	-9.537
496	0.496	-16.34	-16.532	-6.795	-10.417	-11.825	-20.253	3.079	-11.089
497	0.497	-17.144	-11.126	-7.386	-16.015	-14.32	-15.012	-6.994	-21.146
498	0.498	-17.366	-14.619	-11.457	-12.519	-16.621	-10.155	-10.68	-30.037
499	0.499	-16.619	-11.338	-19.383	-9.213	-27.438	-9.37	-19.008	-16.854
500	0.5	-18.192	-13.082	-13.372	-10.927	-13.089	-5.304	-13.787	-8.148
501	0.501	-14.731	-10.569	-12.39	-10.531	0.484	-3.364	-4.884	-22.477
502	0.502	-7.397	-15.02	-13.342	-13.811	-1.222	-10.715	-10.881	-16.693
503	0.503	-12.642	-12.118	-12.559	-16.708	9.845	-5.873	-7.79	-18.446
504	0.504	-11.695	-10.761	-18.165	-12.243	8.527	-6.633	-8.751	-23.106
505	0.505	-12.495	-12.119	-16.216	-12.805	14.951	-8.944	-12.979	-15.99
506	0.506	-16.588	-10.958	-10.194	-9.299	11.505	-16.859	-12.161	-12.314
507	0.507	-21.449	-10.566	-7.826	-13.721	-4.512	-7.179	-11.539	-20.611
508	0.508	-23.4	-11.731	-9.695	-16.593	-16.084	-6.001	-18.833	-4.535
509	0.509	-21.682	-13.87	-12.931	-10.756	-13.911	-7.146	-17.777	-6.829
510	0.51	-15.903	-13.102	-9.976	-8.413	-8.071	-4.038	-16.927	-13.195
511	0.511	-16.69	-16.212	-17.875	-10.315	0.67	-10.784	-14.54	-22.946
512	0.512	-17.286	-11.776	-21.322	-4.28	-0.844	-13.279	-10.986	-24.867
513	0.513	-8.593	-14.69	-9.469	-8.302	-13.759	-12.486	-8.979	-17.056
514	0.514	-7.449	-13.356	-10.965	-10.199	-15.444	-7.627	-12.968	-1.155
515	0.515	-6.501	-12.997	-9.555	-14.793	-10.741	-4.32	-10.38	1.008
516	0.516	-5.557	-12.627	-13.181	-9.328	-12.038	-12.054	-8.952	-4.775
517	0.517	-4.801	-12.268	-9.639	-11.223	-15.662	-11.071	-7.709	-10.004
518	0.518	-5.592	-15	-16.939	-10.601	-21.617	-10.1	-8.013	-14.65
519	0.519	-15.472	-8.839	-12.051	-12.293	-18.47	-7.573	-9.078	-7.517
520	0.52	-13.546	-13.707	-11.209	-8.761	-19.383	-9.883	-8.192	-11.195
521	0.521	-15.493	-17.221	-13.439	-9.111	-18.553	-7.928	-9.451	-9.973
522	0.522	-20.923	-13.96	-16.832	-7.917	-19.272	-8.486	-5.108	-6.776
523	0.523	-20.355	-15.736	-8.022	-13.106	-14.375	-11.364	-2.13	-11.559
524	0.524	-17.074	-13.251	-11.413	-11.123	-13.733	-11.728	2.778	-7.233
525	0.525	-13.012	-18.702	-14.422	-13.014	-10.763	-11.325	2.254	-11.224
526	0.526	-13.403	-15.26	-9.504	-10.064	-7.213	-8.397	-5.441	-14.649
527	0.527	-10.115	-12.008	-15.436	-13.49	-4.822	-12.817	-17.198	-16.53
528	0.528	-3.544	-16.118	-13.081	-11.109	-3.6	-7.371	-31.466	-18.266
529	0.529	-6.454	-12.674	-11.117	-13.962	-7.989	-9.271	-29.465	-11.339
530	0.53	-12.456	-14.071	-18.458	-11.213	0.961	-8.655	-20.664	-0.524
531	0.531	-10.139	-8.305	-25.219	-12.332	-2.651	-12.696	-9.552	-4.837
532	0.532	-18.082	-13.971	-31.201	-9.387	-10.926	-6.873	-5.217	-1.252
533	0.533	-23.316	-12.089	-43.353	-14.578	-16.104	-4.552	-8.824	-2.517
534	0.534	-20.422	-14.086	-23.951	-9.704	-13.153	-8.052	-7.598	-18.676
535	0.535	-17.91	-14.72	-0.689	-17.023	-17.356	-8.661	-14.903	-25.679
536	0.536	-15.587	-16.127	15.016	-16.014	-13.243	-10.415	-10.013	-23.441
537	0.537	-17.527	-13.855	6.711	-2.817	-13.786	-9.064	-9.198	-13.734
538	0.538	-16.951	-14.289	-0.821	-8.596	-9.113	-13.522	-8.393	-15.486
539	0.539	-15.206	-13.948	-21.89	-13.793	-9.665	-11.782	-0.431	-14.004
540	0.54	-15.591	-12.833	-30.183	-12.22	-6.153	-11.382	0.584	-15.413
541	0.541	-15.971	-12.109	-17.377	-19.368	-6.519	-6.916	-4.198	-11.767
542	0.542	-16.348	-16.615	-19.668	-2.319	-5.334	-6.301	-6.642	-8.287
543	0.543	-13.637	-13.376	-4.746	-9.284	-10.544	-11.118	-10.663	-22.209
544	0.544	-14.019	-16.325	24.297	-15.654	-15.376	-10.52	-20.117	-0.917
545	0.545	-11.878	-17.726	28.377	-13.709	-10.732	-15.93	-21.251	1.779
546	0.546	-8.569	-14.479	2.077	-11.949	-10.148	-17.846	-20.066	-5.794
547	0.547	-14.361	-16.657	-1.196	-13.467	-6.652	-19.764	-12.68	-17.442
548	0.548	-16.672	-17.867	-16.863	-9.184	-4.32	-11.998	-11.687	-23.881
549	0.549	-14.723	-21.402	-14.149	-10.314	-10.115	-4.615	-10.89	-6.506
550	0.55	-14.129	-14.869	-16.665	-11.455	-4.493	-7.488	-10.105	-4.217
551	0.551	-14.695	-15.886	-9.697	-8.351	-9.309	-4.939	-3.503	6.405
552	0.552	-16.029	-16.708	-7.574	-5.43	-11.203	-8.976	-2.71	0.56
553	0.553	-13.672	-17.534	-9.516	-11.399	-8.276	-15.543	-6.758	2.271
554	0.554	-7.062	-10.997	-14.737	-12.152	-5.733	-9.531	-17.58	10.156
555	0.555	-11.864	-15.3	-19.383	-12.718	-4.379	-16.874	-19.118	-11.567
556	0.556	-14.353	-19.41	-26.536	-12.121	-10.957	-4.087	-14.852	-20.884
557	0.557	-19.943	-11.514	-40.839	-11.512	-6.123	-16.271	-18.516	-18.208
558	0.558	-10.441	-8.457	-27.271	-11.875	-5.367	-17.803	-26.825	-31.02
559	0.559	-11.585	-13.333	-18.54	-4.504	-1.321	-13.526	-15.015	-9.945
560	0.56	-19.896	-9.109	-10.591	-11.83	0.597	-14.677	-3.975	9.769
561	0.561	-18.915	-6.819	-9.232	-14.706	-2.699	-13.505	-8.228	12.246
562	0.562	-14.066	-13.434	-18.132	-17.2	-11.602	-10.408	-7.065	-22.836
563	0.563	-16.581	-9.205	-16.975	-9.824	-12.76	-5.579	-8.22	-68.364
564	0.564	-14.253	-6.907	-16.003	-16.586	-13.928	-3.07	-9.174	-25.832
565	0.565	-14.823	-14.869	-11.156	-10.575	-10.835	0.995	-8.204	-9.41
566	0.566	-19.458	-9.667	-13.661	-9.785	-6.001	-5.582	-10.716	-14.464
567	0.567	-17.706	-14.53	-12.866	-10.346	-3.481	-1.326	-5.093	-18.937
568	0.568	-21.177	-8.542	-13.427	-17.682	-9.082	-8.688	-7.007	1.744
569	0.569	-15.747	-7.786	-23.481	-12.835	-7.14	-3.851	-5.057	-9.501
570	0.57	-15.161	-7.205	-36.431	-1.405	-11.766	-8.112	-6.788	-47.262
571	0.571	-10.513	-11.859	-27.706	0.162	-6.323	-18.765	-9.293	-62.383
572	0.572	-9.923	-11.286	-26.143	-1.179	-8.233	-14.513	-4.841	-12.085
573	0.573	-13.407	-13.801	-21.876	-12.966	-11.486	-13.357	-3.092	-18.682
574	0.574	-13.02	-15.155	-10.051	-14.499	-14.347	-9.888	2.724	-24.713
575	0.575	-10.112	-8.571	-8.487	-15.83	-9.467	-6.804	1.962	-8.296
576	0.576	-14.556	-13.407	4.486	-16.962	-11.363	-13.593	-2.878	6.761
577	0.577	-12.804	-10.889	23.854	-10.933	-9.575	-9.347	-6.167	29.566
578	0.578	-12.404	-16.489	21.341	-14.009	-9.141	-16.715	-15.081	41.922
579	0.579	-12.778	-11.638	23.673	-9.17	-6.769	-21.568	-29.421	23.113
580	0.58	-14.897	-14.902	13.04	-6.651	-13.302	-17.324	-15.882	33.156
581	0.581	-12.184	-7.137	3.363	-8.956	-10.341	-11.724	-14.132	36.238
582	0.582	-11.79	-10.203	-15.984	-9.508	-4.288	-5.162	-6.172	27.9
583	0.583	-12.568	-7.276	-23.528	-10.05	-5.018	-4.408	-10.406	-0.366
584	0.584	-17.026	-11.509	-16.564	-10.6	-8.466	1.189	-9.232	-57.076
585	0.585	-21.675	-13.808	-10.163	-14.066	-14.426	-8.311	-12.706	-162.956
586	0.586	-12.769	-17.258	-8.178	-12.711	-10.325	-9.494	-9.606	-61.954
587	0.587	-11.601	-19.161	-13.356	-15.607	-10.864	-8.348	-8.628	-22.483
588	0.588	-15.08	-19.706	-21.27	-15.222	-7.537	-7.394	-9.392	13.138
589	0.589	-14.108	-14.828	-19.899	-12.517	-9.239	-16.314	-13.437	2.307
590	0.59	-16.997	-11.495	-23.578	-8.257	-6.688	-15.18	-8.574	-7.553
591	0.591	-17.759	-9.714	-22.431	-12.319	-8.971	-22.562	-14.542	-16.442
592	0.592	-12.132	-14.503	-10.616	-4.386	-2.358	-17.744	-5.616	-24.544
593	0.593	-15.6	-16.396	-9.064	-12.694	2.511	-11.769	-6.763	-17.165
594	0.594	-18.878	-15.766	-10.422	-9.607	0.021	-6.178	-7.725	-10.577
595	0.595	-21.768	-17.075	-14.087	-10.584	-2.273	-8.131	-8.689	-4.551
596	0.596	-14.785	-14.704	-17.559	-16.589	-13.079	-7.578	-12.942	0.889
597	0.597	-11.869	-10.585	-12.352	-15.819	-11.502	-9.336	-16.998	5.935
598	0.598	-14.372	-11.887	-13.356	-15.233	-12.835	-9.744	-16.402	-7.611
599	0.599	-12.042	-13.189	-14.183	-5.157	-16.495	-11.11	-11.742	-3.538
600	0.6	-13.972	-11.97	-10.156	2.005	-13.012	-11.5	-14.629	-7.161
601	0.601	-15.902	-12.297	-5.323	-9.809	-18.226	-7.058	-6.671	-3.821
602	0.602	-21.314	-11.848	-7.253	-20.839	-7.383	-4.159	-10.132	-6.873
603	0.603	-20.735	-16.04	-16.163	-13.68	-6.037	-2.818	-9.144	7.289
604	0.604	-24.015	-13.074	-15.02	-4.774	8.273	-5.161	-6.228	-0.224
605	0.605	-15.1	-12.617	-18.529	-8.26	2.45	-11.748	-8.743	-11.794
606	0.606	-13.935	-17.005	-21.657	-15.617	-2.794	-12.721	-12.803	-5.388
607	0.607	-12.768	-15.2	-20.716	-14.66	-7.456	-11.942	-10.861	-7.306
608	0.608	-11.801	-15.516	-21.52	-10.417	-14.633	-14.272	-8.918	-12.501
609	0.609	-5.023	-18.736	-15.912	-14.483	-10.967	-9.442	-10.652	-10.932
610	0.61	-4.253	-15.773	-6.421	-12.546	-14.464	-8.859	-5.797	-6.641
611	0.611	-5.044	-13.775	-10.083	-10.625	-11.385	-8.277	-2.493	-2.907
612	0.612	-0.218	-14.103	-6.591	-7.734	-16.245	-2.464	-5.391	-6.335
613	0.613	-2.16	-16.956	-5.637	-4.266	-15.496	-6.523	-11.195	-5.332
614	0.614	-11.066	-10.901	-12.431	-8.728	-14.759	-10.001	-5.6	-10.162
615	0.615	-12.223	-13.361	-13.224	-15.334	-8.22	-11.927	-7.559	-16.121
616	0.616	-15.706	-9.251	-23.883	-14.569	-14.25	-13.66	-12.216	-21.698
617	0.617	-18.804	-18.684	-16.742	-13.804	-18.34	-8.83	-19.959	-21.09
618	0.618	-19.774	-12.255	-13.077	-5.882	-13.528	-13.471	-14.724	-27.069
619	0.619	-22.3	-20.533	-14.24	-11.135	-15.498	-10.567	-11.807	-16.389
620	0.62	-18.24	-13.13	-13.27	-14.051	-16.112	-9.19	-11.024	-14.984
621	0.621	-23.078	-14.059	-12.3	-11.544	-11.315	-11.509	-5.412	-18.651
622	0.622	-17.082	-14.798	-9.77	-13.876	-17.36	-11.917	-8.894	-17.545
623	0.623	-14.754	-13.992	-12.09	-15.826	-13.348	-7.469	-10.831	-7.898
624	0.624	-15.332	-12.02	-11.549	-19.145	-9.916	-10.394	-11.409	-4.22
625	0.625	-14.744	-11.41	-6.94	-22.075	-3.962	-7.913	-3.476	-5.338
626	0.626	-17.645	-7.307	-11.034	-18.63	-8.072	-10.271	-14.318	-12.528
627	0.627	-17.257	-12.113	-6.197	-11.306	-7.541	-11.454	-10.08	-13.365
628	0.628	-14.94	-12.663	-10.851	4.731	-9.532	-7.032	-11.281	-7.25
629	0.629	-16.102	-19.221	-11.463	-2.266	-10.175	-11.117	-12.477	-14.547
630	0.63	-15.718	-14.94	-6.648	-12.927	-13.716	-12.484	-15.622	-11.592
631	0.631	-16.878	-14.15	-15.38	-22.627	-12.422	-10.157	-18.545	-14.07
632	0.632	-13.395	-12.19	-14.261	-24.398	-10.339	-5.301	-12.571	-16.359
633	0.633	-13.012	-8.878	-11.257	-19.797	-5.152	-9.938	-6.969	-19.837
634	0.634	-11.856	-9.432	-8.414	-3.976	-5.778	-11.663	-5.029	-16.538
635	0.635	-15.545	-16.384	-21.57	2.363	-6.405	-9.123	-5.606	-16.019
636	0.636	-15.942	-13.466	-11.927	-3.487	-5.88	-15.485	-8.511	-16.538
637	0.637	-14.786	-12.679	-3.239	8.664	-2.461	-14.68	-8.13	-21.959
638	0.638	-13.623	-14.992	-11.201	0.694	-3.885	-12.325	-14.536	-13.998
639	0.639	-19.429	-15.56	-12.591	-12.308	-1.821	-4.351	-13.783	-13.03
640	0.64	-17.101	-9.547	-6.239	-10.598	-5.568	-3.35	-19.418	-14.038
641	0.641	-17.675	-16.887	-14.59	-12.169	-3.315	-8.143	-15.961	-18.311
642	0.642	-18.248	-12.032	-11.52	-13.551	-3.79	-5.595	-9.99	-12.72
643	0.643	-12.822	-14.534	3.17	-1.77	-6.596	-12.92	-5.931	-6.152
644	0.644	-13.394	-12.207	1.027	-9.736	-12.48	-13.855	-9.432	-5.35
645	0.645	-15.324	-14.133	-8.667	-11.12	-11.774	-7.822	-8.869	-2.97
646	0.646	-12.424	-14.708	-10.44	-12.313	-9.912	-16.694	-8.31	-4.857
647	0.647	-15.909	-14.121	-2.538	-20.672	-3.986	-10.659	-7.946	-2.878
648	0.648	-13.595	-12.756	-3.924	-21.672	-1.737	-11.596	-7.59	-11.745
649	0.649	-10.703	-17.197	-15.757	-12.795	3.018	-12.539	-7.228	-31.282
650	0.65	-11.109	-13.133	-39.592	-6.82	-7.119	-9.994	-13.246	-22.96
651	0.651	-13.065	-14.485	-36.337	-14.2	-8.539	-12.286	-9.013	-10.185
652	0.652	-8.246	-16.802	-20.69	-11.336	-2.219	-7.419	-8.261	-7.858
653	0.653	-16.198	-14.674	-12.412	-21.048	-1.118	-6.812	-7.704	-9.984
654	0.654	-15.239	-14.294	-9.949	-14.677	-0.214	-12.207	-5.792	-11.901
655	0.655	-12.351	-13.136	-7.684	-13.532	-3.167	-17.024	-8.714	-10.146
656	0.656	-16.613	-15.265	-14.129	-8.327	-12.905	-13.716	-7.386	-11.691
657	0.657	-14.288	-15.075	-16.12	-5.443	-11.813	-10.795	-10.701	-15.93
658	0.658	-12.351	-13.721	-21.398	-16.876	-17.872	-9.418	-13.628	-12.242
659	0.659	-7.701	-10.43	-19.911	-15.343	-14.839	-12.688	-9.969	-3.921
660	0.66	-4.789	-11.596	-18.598	-8.21	-13.92	-10.534	-2.64	-11.277
661	0.661	-9.623	-10.44	-12.222	-11.913	-14.739	-13.221	-1.696	-12.241
662	0.662	-11.554	-9.285	-1.422	-10.776	-18.837	-7.391	-2.68	-20.163
663	0.663	-16.971	-13.544	2.795	-9.828	-9.385	-5.043	6.976	-19.177
664	0.664	-20.465	-14.125	-0.942	-3.061	-8.256	-8.699	5.79	-4.46
665	0.665	-17.191	-12.768	-4.514	-14.493	-14.665	-6.75	-7.384	10.449
666	0.666	-17.789	-14.127	-5.566	-12.961	-15.843	-0.739	-19.595	8.517
667	0.667	-14.324	-12.965	-12.415	-11.622	-14.893	-9.634	-24.26	6.784
668	0.668	-11.053	-11.816	-22.144	-5.248	-12.01	-13.109	-27.38	3.114
669	0.669	-11.455	-16.852	-29.12	-14.352	-12.796	-24.917	-20.243	-20.688
670	0.67	-15.92	-10.858	-30.284	-10.878	-10.489	-10.59	-13.874	-10.615
671	0.671	-10.52	-13.189	-26.804	-11.857	-3.931	2.959	-17.38	36.429
672	0.672	-20.023	-12.622	-10.757	-10.898	-3.157	-9.237	-12.162	43.026
673	0.673	-18.864	-18.642	24.236	-10.128	-7.22	8.177	-15.076	0.473
674	0.674	-22.36	-13.052	19.139	-12.453	-15.148	15.146	-9.087	-38.2
675	0.675	-15.016	-17.915	5.497	-2.978	-9.904	13.017	-11.413	-113.843
676	0.676	-17.926	-16.006	-15.313	-11.887	-8.918	-8.261	-4.84	-59.627
677	0.677	-11.944	-14.281	-4.187	-10.737	-2.91	0.061	4.818	-29.997
678	0.678	-16.031	-11.784	-0.978	-9.76	-0.563	-12.716	-6.992	14.715
679	0.679	-15.475	-10.449	-16.747	-16.51	-5.37	-19.688	-5.456	-9.663
680	0.68	-18.795	-9.318	-30.954	-10.501	-8.619	-26.083	-15.527	-2.309
681	0.681	-15.916	-13.017	-23.484	-8.183	-17.468	-28.029	-9.146	-8.899
682	0.682	-13.423	-14.392	2.184	1.293	-18.562	-12.165	-15.151	-2.921
683	0.683	-13.045	-18.474	-28.856	0.128	-12.489	-18.56	-29.083	-30.629
684	0.684	-11.902	-12.689	-66.472	-3.348	-13.385	-20.504	-23.269	-5.501
685	0.685	-15.59	-15.031	-21.066	-10.683	-8.497	-25.737	-18.035	-1.074
686	0.686	-12.323	-15.644	-27.142	-11.634	1.222	-27.29	-10.095	-13.477
687	0.687	-18.146	-13.737	-21.79	-17.626	2.42	-23.042	-0.021	-2.251
688	0.688	-18.934	-15.505	-16.807	-15.284	-1.032	-24.212	-1.165	35.502
689	0.689	-20.882	-13.024	-12.412	-14.702	-0.043	-20.728	-4.639	40.545
690	0.69	-21.476	-11.693	-16.547	-17.991	-1.013	-23.82	0.598	-0.661
691	0.691	-20.908	-14.623	-12.933	-16.238	8.653	-12.984	-4.23	-6.055
692	0.692	-15.112	-15.809	-9.699	-12.753	15.039	-2.934	-17.368	-21.134
693	0.693	-17.445	-10.804	-12.831	-12.381	-2.954	-1.782	-7.665	-43.947
694	0.694	-16.864	-14.119	-10.153	-11.996	-15.725	-0.636	-9.376	-56.308
695	0.695	-9.522	-12.401	-2.641	-10.062	-13.4	-1.619	-7.795	-37.518
696	0.696	-6.629	-12.04	-5.011	-9.679	-19.778	-6.474	-9.123	-27.437
697	0.697	-2.384	-13.416	-2.937	-11.807	-13.969	-5.732	-5.415	-18.137
698	0.698	-4.718	-15.568	-8.786	-14.511	-5.228	-1.692	-8.872	-9.799
699	0.699	0.099	-9.585	-7.09	-8.699	-13.117	-8.309	-9.806	-2.242
700	0.7	-4.552	-12.123	-2.514	-4.618	-14.419	-9.125	-6.869	-9.215
701	0.701	-9.971	-16.209	-6.836	-5.178	-13.241	-5.102	-4.324	-11.347
702	0.702	-14.815	-11.39	-0.479	-15.223	-7.23	-4.555	-6.615	-13.275
703	0.703	-20.824	-10.829	-1.631	-22.367	-4.122	-3.989	-7.161	-18.497
704	0.704	-15.225	-12.596	-0.607	-13.457	-7.014	-6.903	-10.417	-20.038
705	0.705	-17.172	-15.13	-3.465	-12.271	-4.499	-9.44	-6.317	-18.686
706	0.706	-21.823	-16.495	-9.427	-17.484	-3.726	-10.815	-11.12	-25.077
707	0.707	-18.928	-16.12	-10.19	-16.494	-14.552	-12.962	-9.155	-16.76
708	0.708	-21.457	-17.288	-3.59	-10.463	-12.976	-11.808	-13.198	-9.422
709	0.709	-20.108	-14.586	-16.732	-3.08	-17.207	-12.204	-8.339	-6.532
710	0.71	-17.209	-11.689	-34.124	-4.015	-18.343	-9.317	-6.384	-9.05
711	0.711	-19.147	-9.76	-12.996	-4.746	-19.472	-12.036	-11.776	-13.107
712	0.712	-15.679	-15.574	-10.242	-7.04	-18.466	-10.104	-11.16	-19.662
713	0.713	-9.887	-17.898	2.588	-16.523	-11.657	-10.889	-11.709	-9.974
714	0.714	-14.946	-15.391	14.251	-12.841	-14.124	-8.192	-15.728	-11.144
715	0.715	-14.211	-11.918	3.656	-13.986	-10.012	-8.591	-12.212	-10.046
716	0.716	-16.184	-15.217	-13.718	-10.883	-10.55	-7.052	-12.571	-15.442
717	0.717	-15.632	-11.163	-25.28	-11.841	-7.216	-6.284	-12.166	-8.929
718	0.718	-18.556	-13.686	-52.92	-9.312	-6.591	-2.043	-6.148	-6.747
719	0.719	-17.222	-18.137	-49.204	-11.614	-3.055	-8.643	-8.637	-2.963
720	0.72	-9.88	-9.235	-39.095	-11.023	3.381	-6.154	-2.997	-8.023
721	0.721	-10.868	-8.067	-23.364	-10.423	-9.726	-5.402	-12.446	-10.014
722	0.722	-19.782	-4.571	-3.558	-14.466	-11.605	-7.343	-11.252	-12.755
723	0.723	-8.953	-5.529	14.333	-14.06	-9.806	-10.647	-12.372	-12.045
724	0.724	-13.22	-4.557	30.703	-9.587	-14.401	-12.374	-15.437	-5.405
725	0.725	-14.39	-7.063	28.669	-10.148	-7.194	-19.333	-6.499	-9.541
726	0.726	-8.396	-14.411	11.336	-2.176	-3.465	-12.559	-5.309	-8.727
727	0.727	-5.305	-17.302	-4.858	-12.98	-14.247	-10.067	-12.634	0.864
728	0.728	-4.339	-16.515	-2.647	-14.311	-18.447	-7.753	-5.824	2.125
729	0.729	-3.564	-12.441	-16.091	-10.622	-22.061	-9.719	-10.059	-1.274
730	0.73	-10.912	-15.909	-14.251	-7.149	-28.001	-9.167	-12.349	6.078
731	0.731	-13.81	-16.48	-25.19	-10.255	-31.034	-13.252	-10.4	8.943
732	0.732	-21.742	-17.047	-17.917	-11.221	-26.14	-7.468	-10.954	11.396
733	0.733	-14.377	-12.192	-16.64	-13.717	-16.413	-13.092	-10.36	2.464
734	0.734	-19.207	-15.471	-13.101	-11.38	3.181	-15.046	-9.969	-3.55
735	0.735	-13.197	-10.031	-18.26	-7.885	5.946	-14.487	-7.642	-10.888
736	0.736	-17.254	-11.955	-15.234	-7.298	8.527	-15.091	-14.213	-25.519
737	0.737	-19.179	-13.876	-23.051	-11.35	10.915	-12.585	-17.106	-36.028
738	0.738	-18.591	-8.44	-19.851	-6.508	13.107	-17.976	-12.827	-22.302
739	0.739	-20.319	-17.902	-6.961	-16.564	26.699	-14.459	-12.028	-23.897
740	0.74	-17.796	-11.493	-8.588	-20.823	21.515	-9.779	-11.426	-28.431
741	0.741	-19.143	-17.469	-19.509	-11.926	7.23	-5.679	-14.693	-21.213
742	0.742	-16.228	-12.223	-29.458	1.244	-2.407	-9.122	-11.77	-20.052
743	0.743	-21.437	-15.108	-17.543	-3.971	-4.116	-10.448	-12.15	-16.602
744	0.744	-10.582	-14.302	-15.895	-11.909	-8.746	-10.804	-14.462	-11.431
745	0.745	-15.202	-13.505	-11.543	-10.558	-12.988	-4.78	-7.875	-12.446
746	0.746	-10.92	-16.964	-5.053	-14.22	-6.584	-0.5	-10.765	-9.942
747	0.747	-14.567	-13.651	-8.447	-20.2	-24.577	-4.535	-6.5	-15.515
748	0.748	-6.214	-17.693	-7.383	-17.086	-32.111	3.427	-12.104	-15.959
749	0.749	-17.999	-14.189	3.565	-16.112	-29.764	2.481	-11.519	-15.176
750	0.75	-22.619	-10.874	-12.194	-13.591	-6.316	1.528	-10.944	-7.295
751	0.751	-18.356	-13.767	-27.003	-15.888	-3.188	-9.866	-8.045	-6.251
752	0.752	-11.977	-13.375	-36.591	-11.026	-0.453	-20.892	-10.565	-5.228
753	0.753	-15.465	-7.564	-55.861	-9.087	-2.925	-22.242	-9.218	-11.174
754	0.754	-14.504	-13.153	-32.565	-15.66	4.071	-15.846	-9.619	-5.509
755	0.755	-17.407	-17.972	-16.824	-4.231	-2.284	-17	-10.798	-4.873
756	0.756	-16.632	-16.016	2.981	-8.863	-19.676	-13.901	-5.009	-8.133
757	0.757	-11.027	-17.744	-4.533	-16.025	-26.621	-18.736	-2.702	-2.691
758	0.758	-15.864	-15.21	-2.177	-19.697	-24.488	-14.487	-4.635	-4.584
759	0.759	-13.925	-12.876	-4.264	-18.514	-14.796	-10.427	-1.344	-10.546
760	0.76	-14.498	-14.022	-6.18	-19.46	-16.521	-12.366	-5.409	-22.701
761	0.761	-8.682	-11.294	-7.908	-8.604	-18.043	-18.36	-13.344	-34.872
762	0.762	-12.733	-15.532	-9.425	13.07	-13.76	-6.164	-12.194	-23.818
763	0.763	-6.132	-12.032	-2.224	3.783	-14.909	-4.415	-17.431	-2.125
764	0.764	-0.111	-10.669	-5.861	-4.538	-11.401	-9.058	-10.675	44.936
765	0.765	-0.869	-10.275	-4.659	-7.051	-10.415	-10.412	-16.687	118.884
766	0.766	-10.341	-10.651	-9.864	-9.368	-9.433	-9.25	-14.368	148.494
767	0.767	-14.001	-11.808	-0.954	-11.488	-6.913	-8.085	-13.788	157.369
768	0.768	-12.826	-16.06	-9.266	-13.415	-10.978	-7.112	-17.077	67.743
769	0.769	-20.172	-17.796	-14.5	-11.67	-7.51	-8.072	-8.178	-15.7
770	0.77	-15.32	-17.407	-15.476	-16.313	-8.117	-0.141	-7.024	-135.14
771	0.771	-17.814	-20.689	-14.697	-17.666	-6.388	-7.497	-8.2	-246.465
772	0.772	-25.152	-16.617	-15.463	-13.986	-8.927	-10.41	-11.327	-318.696
773	0.773	-20.301	-14.101	-14.856	-15.149	-6.625	-21.835	-4.584	-226.62
774	0.774	-19.51	-12.741	-8.823	-14.183	-8.77	-13.914	-5.383	-95.451
775	0.775	-13.884	-12.352	-14.396	-20.955	-9.162	-12.562	-3.089	-43.041
776	0.776	-15.799	-13.517	-10.89	-23.472	-11.094	-8.898	-2.519	-27.215
777	0.777	-13.848	-12.368	-16.895	-11.273	-8.973	-14.904	-5.797	15.896
778	0.778	-17.894	-7.548	-29.113	-2.572	-13.444	-5.231	-7.518	55.333
779	0.779	-20.398	-12.398	-30.874	8.447	-12.887	-8.915	-15.415	90.891
780	0.78	-19.029	-7.769	-26.268	7.081	-18.322	-14.923	-7.067	101.673
781	0.781	-13.22	-14.362	-27.652	-4.731	-14.862	-9.707	-14.401	91.743
782	0.782	-17.288	-16.89	-8.141	-15.775	-7.546	-2.946	-7.607	46.976
783	0.783	-13.814	-12.834	17.372	-14.434	-0.82	-2.182	-8.374	6.261
784	0.784	-15.75	-16.329	-13.621	-15.606	-8.809	0.132	-2.766	-1.18
785	0.785	-14.013	-8.992	-17.711	-16.786	-11.947	-0.458	-3.348	-48.105
786	0.786	-14.395	-11.9	-14.062	-19.904	-7.14	-10.529	-1.414	-90.781
787	0.787	-15.751	-12.682	2.942	-15.077	-7.945	-32.203	-8.002	-96.306
788	0.788	-18.651	-16.755	-6.37	-14.313	0.924	-29.102	-15.93	-30.816
789	0.789	-12.643	-14.825	-3.679	-5.423	-0.269	-20.785	-16.876	-4.205
790	0.79	-11.866	-14.261	-6.197	-4.272	-1.271	-18.267	-15.888	3.84
791	0.791	-14.172	-13.691	-8.528	-16.09	-2.296	-11.297	-18.379	40.734
792	0.792	-12.227	-12.35	-6.415	-11.452	0.143	3.607	-16.032	47.267
793	0.793	-14.145	-19.712	-4.503	-1.395	-4.009	-2.197	-11.176	41.238
794	0.794	-19.548	-14.496	-2.774	-2.57	-13.573	-0.457	-10.574	24.755
795	0.795	-12.934	-13.54	-10.72	-18.268	-12.483	-5.1	-14.618	9.599
796	0.796	-17.162	-12.778	-6.467	-20.41	-4.228	-15.165	-12.068	-22.414
797	0.797	-16.354	-13.571	-15.36	-18.501	-7.383	-13.995	-10.685	-85.015
798	0.798	-11.493	-13	-33.346	-9.821	-10.359	-7.995	-10.267	-111.887
799	0.799	-14.753	-13.591	-30.814	-5.196	-20.108	-8.964	-5.021	-38.636
800	0.8	-5.836	-4.695	-14.544	-21.077	-19.002	-17.877	-5.577	10.797
801	0.801	-2.148	-5.86	-16.677	-18.96	-10.701	0.119	-6.136	19.752
802	0.802	-10.452	-4.711	-10.899	-9.288	-20.388	-2.415	-7.848	11.63
803	0.803	-13.534	-20.785	-9.182	-14.513	-6.071	-9.399	-4.341	4.31
804	0.804	-12.563	-18.467	-7.665	-9.881	-11.874	-11.545	-5.664	-2.247
805	0.805	-15.077	-20.606	-14.827	-11.244	-6.642	-9.613	-5.255	15.964
806	0.806	-11.015	-14.811	2.217	-2.342	-5.11	-11.335	-11.237	10.552
807	0.807	-14.501	-16.561	-4.71	-8.355	-0.91	-3.361	-22.634	-4.553
808	0.808	-16.431	-11.924	-11.07	-18.042	-9.873	-7.569	-21.07	-0.097
809	0.809	-17.011	-13.289	-5.24	-11.667	-13.419	-8.663	-13.892	-4.147
810	0.81	-15.65	-14.458	-13.922	-12.84	-18.678	-14.55	-12.718	-0.469
811	0.811	-17.966	-15.632	-12.358	1.091	-15.794	-13.467	-6.717	-10.529
812	0.812	-20.091	-16.602	-19.503	-8.587	-2.641	-14.329	-5.752	-13.633
813	0.813	-16.411	-11.768	-13.088	-13.795	-8.462	-9.963	-2.847	-21.939
814	0.814	-16.014	-9.259	-11.888	-12.244	-6.728	-7.555	-8.854	-14.347
815	0.815	-11.166	-11.587	-10.883	-13.614	-2.07	-9.451	-12.918	-2.664
816	0.816	-17.158	-9.646	-15.667	-14.805	2.186	-11.432	-13.499	8.086
817	0.817	-14.842	-10.221	-23.541	-13.682	3.355	-12.196	-12.912	-1.493
818	0.818	-11.371	-13.122	-20.378	-8.483	9.353	-12.809	-5.168	0.317
819	0.819	-14.672	-14.472	-9.487	-9.465	12.478	-9.602	-4.195	-4.37
820	0.82	-16.424	-13.112	-8.1	-10.255	-2.176	-9.943	2.584	-5.846
821	0.821	-13.917	-14.27	0.792	-11.054	-8.512	-3.945	5.099	-12.429
822	0.822	-17.212	-8.269	-5.244	-10.503	-14.279	-9.972	2.768	-18.673
823	0.823	-13.152	-16.198	-6.27	-9.944	-15.978	-7.743	-3.817	-19.865
824	0.824	-14.497	-15.222	-11.168	-10.541	-26.992	-17.361	-4.596	-22.834
825	0.825	-19.912	-14.246	-10.45	-9.205	-25.671	-10.996	-13.515	-21.975
826	0.826	-13.319	-13.465	-9.737	-11.56	-13.91	-9.764	-29.211	-21.049
827	0.827	-14.085	-11.141	-10.367	-9.461	-12.394	-10.701	-35.629	-18.955
828	0.828	-11.757	-14.622	-16.423	-7.551	-11.063	-5.863	-37.602	-16.837
829	0.829	-15.234	-9.972	-10.87	-6.407	-17.459	-8.354	-25.447	-19.532
830	0.83	-13.295	-14.033	-15.725	-9.904	-11.454	-7.561	-17.558	-14.487
831	0.831	-10.384	-15.384	-16.3	-8.569	0.352	-8.133	-13.342	-16.238
832	0.832	-11.73	-17.707	-10.892	-9.758	11.387	-6.206	-1.575	-10.686
833	0.833	-13.083	-11.124	-12.832	-14.253	18.557	-12.784	6.323	-11.209
834	0.834	-12.691	-10.152	-10.889	-6.557	12.193	-11.988	2.03	-14.493
835	0.835	-16.363	-16.148	-12.653	-3.509	-3.469	-11.209	0.84	-12.755
836	0.836	-13.07	-15.367	-11.313	-14.389	-9.84	-17.768	-0.362	-15.321
837	0.837	-17.132	-15.943	-17.704	-18.701	-11.751	-15.264	-14.334	-8.038
838	0.838	-19.647	-15.359	-15.18	-12.364	-16.94	-9.717	-20.189	-11.179
839	0.839	-14.228	-12.455	-17.523	-20.716	-12.246	-11.706	-15.017	-17.93
840	0.84	-22.158	-12.068	-14.07	-17.638	-5.045	-8.462	-16.615	-25.83
841	0.841	-14.804	-14.386	-14.724	-14.76	-6.172	-6.765	-15.312	-31.021
842	0.842	-17.707	-14.771	-11.935	-6.857	-7.316	-9.322	-6.462	-35.805
843	0.843	-18.484	-15.15	-9.501	-7.86	-14.672	-8.955	-9.989	-22.611
844	0.844	-24.098	-11.673	-9.183	-8.84	-23.585	-11.887	-9.064	6.431
845	0.845	-22.171	-11.29	-12.164	-14.858	-24.765	-5.917	-15.874	18.805
846	0.846	-20.235	-8.583	-18.248	-7.532	-21.687	-13.895	-11.661	22.449
847	0.847	-13.662	-14.39	-22.615	-8.542	-16.844	-10.843	-10.928	67.099
848	0.848	-14.435	-15.161	-23.445	-12.837	-14.318	-6.041	-7.482	-0.168
849	0.849	-10.369	-14.572	-12.657	-16.929	-18.373	-3.553	-9.457	-134.598
850	0.85	-10.958	-15.149	-11.166	-13.46	-23.214	-14.233	-7.753	-76.986
851	0.851	-12.891	-9.717	-1.16	-19.492	-23.799	-10.019	-12.63	-24.58
852	0.852	-6.312	-11.641	-7.599	-17.188	-23.217	-16.434	-9.378	-40.505
853	0.853	-2.058	-13.573	-8.798	-6.361	-26.708	-12.981	-14.844	-26.277
854	0.854	-4.393	-12.999	-9.817	-14.307	-19.345	-16.11	-8.31	-13.218
855	0.855	-4.982	-15.519	-8.896	-12.964	-3.275	-30.848	-5.838	-1.49
856	0.856	-6.925	-14.169	-18.639	-6.592	17.832	-37.261	-6.654	9.371
857	0.857	-10.99	-15.324	-15.014	-14.915	15.137	-39.233	-4.772	-0.477
858	0.858	-13.511	-10.099	-13.911	-13.955	17.681	-41.013	-9.478	-9.414
859	0.859	-16.81	-10.672	-19.212	-11.057	1.25	-63.303	-6.625	-1.344
860	0.86	-17.212	-8.732	-12.51	-17.059	-10.35	-52.305	-4.157	-8.772
861	0.861	-11.995	-15.31	-15.11	-9.7	-16.735	-36.466	-8.659	-2.275
862	0.862	-16.846	-16.08	-25.808	-12.599	-3.186	-21.583	-11.608	-8.396
863	0.863	-18.791	-12.011	-27.22	-11.837	-8.406	-0.308	-7.203	-12.213
864	0.864	-15.896	-11.425	-27.084	-6.431	-19.434	30.846	-9.759	-6.943
865	0.865	-18.416	-21.479	-36.024	0.907	-3.562	85.024	-13.1	-2.056
866	0.866	-15.121	-20.113	-39.547	1.874	-9.939	166.487	-16.061	-6.645
867	0.867	-13.963	-16.43	-32.228	-11.287	-0.257	155.64	-12.436	-10.844
868	0.868	-13.574	-19.908	-23.385	-20.965	-26.578	7.589	-15.771	-7.297
869	0.869	-19.373	-18.939	-7.778	-15.747	-37.796	-98.272	-9.238	-4.118
870	0.87	-15.308	-14.098	24.1	-11.104	-27.73	-40.61	-6.367	-7.376
871	0.871	-18.789	-13.316	37.577	-6.843	-12.071	-23.189	-3.869	0.727
872	0.872	-22.076	-12.537	41.607	-10.518	-14.802	24.432	-11.218	-2.049
873	0.873	-24.983	-11.952	30.336	-14	8.397	38.742	-8.308	-4.731
874	0.874	-17.051	-11.37	20.222	-10.894	42.827	-53.398	-4.053	-3.07
875	0.875	-18.212	-9.626	10.881	-4.101	38.345	-113.023	-3.29	-13.157
876	0.876	-15.116	-8.273	-3.3	-6.6	17.619	-58.83	1.524	-8.163
877	0.877	-12.198	-8.654	-5.864	-2.53	6.39	-29.196	-1.796	-6.741
878	0.878	-14.698	-9.809	-12.875	-6.007	-10.639	-38.071	-7.24	-16.76
879	0.879	-13.917	-12.514	-44.851	-6.572	-19.921	-29.9	-7.83	-15.314
880	0.88	-14.486	-10.572	-49.339	-8.293	-17.21	-22.507	-7.239	-18.461
881	0.881	-11.182	-13.473	-28.667	-14.096	-14.687	-2.535	-16.135	-13.042
882	0.882	-9.431	-16.174	-17.467	-8.474	-12.345	-8.513	-12.465	-6.129
883	0.883	-10.782	-14.236	-14.193	-6.524	-18.704	-24.949	-15.953	-5.217
884	0.884	-13.11	-15.001	-17.308	-4.575	-16.737	-9.847	-16.914	-9.153
885	0.885	-10.991	-13.052	-25.634	-11.134	-18.451	-23.376	-10.116	-5.56
886	0.886	-11.399	-13.239	-28.157	-3.177	-19.984	-2.655	-12.595	-8.756
887	0.887	-12.58	-13.041	-25.831	-4.126	-27.133	23.677	-10.213	-17.546
888	0.888	-14.143	-14.194	-10.939	-18.81	-28.278	13.631	-12.087	-16.244
889	0.889	-13.385	-11.092	-5.135	-20.912	-19.946	10.555	-13.96	-10.119
890	0.89	-11.456	-13.991	21.182	-15.081	-14.715	7.874	-9.846	-10.98
891	0.891	-13.782	-12.045	39.962	-16.794	-1.942	5.389	-10.2	-13.797
892	0.892	-11.069	-16.288	2.233	-8.829	10.251	-6.185	-13.452	-9.448
893	0.893	-15.321	-8.346	-12.846	-21.756	8.677	-8.282	-9.353	-13.413
894	0.894	-12.797	-7.175	-8.376	-16.488	4.358	-10.179	-14.166	-18.128
895	0.895	-16.078	-10.271	-12.421	-18.001	3.131	-4.915	-9.491	-18.574
896	0.896	-13.159	-11.236	6.375	-5	-12.59	-12.813	-10.048	-25.03
897	0.897	-18.374	-15.486	-45.086	-6.7	-19.008	-17.045	-11.378	-11.753
898	0.898	-16.421	-19.546	-52.421	-8.211	-17.089	-18.175	-9.028	-5.806
899	0.899	-10.413	-14.701	-32.462	-15.334	-11.867	-12.137	-7.833	6.442
900	0.9	-14.468	-16.63	-14.232	-11.632	-7.229	-11.14	-8.958	17.426
901	0.901	-12.532	-17.204	-19.615	-17.596	-5.882	-10.146	-10.081	18.831
902	0.902	-18.53	-11.388	-24.602	-14.467	-4.718	-12.63	-5.213	25.337
903	0.903	-12.915	-15.443	-11.019	-15.398	-8.193	-16.668	-5.757	9.776
904	0.904	-16.391	-13.502	-15.046	-11.088	-11.281	-17.218	-9.012	-22.003
905	0.905	-18.314	-12.911	-3.782	-8.723	-12.233	-16.609	-10.718	-90.522
906	0.906	-20.054	-16.976	-7.024	-13.517	-12.985	-7.692	-5.84	-80.484
907	0.907	-18.699	-11.169	-10.068	-12.891	-21.852	-1.302	-6.387	-35.662
908	0.908	-14.252	-15.233	-1.701	-19.437	-18.349	-9.619	-10.426	-11.239
909	0.909	-10.388	-13.097	-4.171	-13.396	-13.103	-10.566	-5.572	-3.905
910	0.91	-14.466	-12.512	-1.795	-17.426	-6.332	-15.396	-2.263	2.669
911	0.911	-11.958	-14.441	-25.147	-6.549	-3.826	-19.616	-2.819	20.905
912	0.912	-15.254	-15.022	-21.988	-1.849	0.217	-20.308	-4.16	26.498
913	0.913	-12.36	-11.537	-13.618	-6.046	-4.63	-20.789	-8.591	21.643
914	0.914	-15.075	-13.857	-26.354	-2.315	-5.219	-10.624	-4.493	17.339
915	0.915	-18.565	-17.918	-19.34	-15.427	-9.293	-9.164	-3.106	13.425
916	0.916	-15.67	-12.114	-21.421	-13.64	-5.793	-12.72	-7.526	9.87
917	0.917	-17.604	-12.895	-3.957	-8.952	-3.457	-16.05	-11.557	-7.056
918	0.918	-17.218	-12.316	7.706	-1.75	-10.019	-12.862	-3.586	-22.644
919	0.919	-15.087	-14.262	1.389	-8.103	-9.047	-2.086	-16.715	14.415
920	0.92	-16.448	-16.012	11.155	-11.542	-6.538	-12.294	-21.907	49.739
921	0.921	-14.508	-14.651	-15.05	-10.524	-8.86	-13.534	-36.2	63.359
922	0.922	-10.83	-10.197	-11.258	-9.509	-8.28	2.088	-34.24	117.596
923	0.923	-9.472	-14.254	-7.873	-13.728	-12.956	8.461	-25.529	169.306
924	0.924	-13.921	-12.898	-10.912	-21.055	-7.595	-1.223	-14.502	81.859
925	0.925	-15.654	-9.603	-8.156	-14.259	-11.124	-13.509	-7.332	-73.327
926	0.926	-22.619	-15.402	-10.62	-6.291	-11.747	-24.658	-8.487	-136.793
927	0.927	-21.642	-13.078	-12.916	-5.294	-13.543	-23.357	-9.637	-232.944
928	0.928	-11.955	-15.021	-15.032	-12.021	-14.946	-27.053	-14.853	-355.426
929	0.929	-18.337	-13.089	-13.094	-14.501	-12.673	-21.074	-13.883	-307.805
930	0.93	-17.175	-12.514	-14.876	-2.281	-10.602	-15.855	-0.724	-119.877
931	0.931	-11.946	-17.355	-19.548	-7.487	-11.822	-1.152	12.824	-43.042
932	0.932	-9.033	-14.075	-18.191	-12.123	-13.817	5.254	14.548	-19.821
933	0.933	-4.762	-13.507	-14.495	-13.454	-15.413	3.333	3.495	1.278
934	0.934	-3.983	-16.024	-20.477	-12.276	-19.909	-5.378	-18.212	20.425
935	0.935	-0.498	-14.677	-15.224	-11.101	-19.372	-0.721	-27.539	37.812
936	0.936	-2.426	-11.782	-20.014	-14.186	-18.83	-4.976	-41.699	21.884
937	0.937	-11.321	-14.494	-8.543	-19.005	-18.476	-6.126	-44.256	7.489
938	0.938	-12.484	-11.012	-10.04	-12.991	-13.09	-4.931	-37.32	20.562
939	0.939	-15.974	-8.89	-8.634	-13.757	-2.279	-12.277	-13.917	32.288
940	0.94	-23.329	-14.886	-12.28	-11.824	5.641	-11.309	1.761	43.055
941	0.941	-20.424	-19.149	-11.08	-8.529	1.376	-15.572	-0.954	33.133
942	0.942	-22.941	-11.794	-11.994	-10.262	18.412	-11.527	6.574	24.175
943	0.943	-22.168	-14.707	-10.997	-13.732	34.687	-15.037	8.874	15.999
944	0.944	-24.1	-5.031	-10.181	-8.312	24.054	-17.001	2.475	23.278
945	0.945	-23.523	-8.704	-14.214	-11.782	2.77	-9.3	0.539	29.78
946	0.946	-14.624	-12.191	-10.691	-11.186	-5.541	-6.232	2.286	23.724
947	0.947	-15.79	-15.291	-11.214	-8.246	-13.095	-9.165	-2.335	18.229
948	0.948	-9.794	-16.267	-12.934	-11.708	-20.077	-11.703	-6.572	23.235
949	0.949	-8.829	-15.51	-12.526	-4.341	-17.954	-4.367	-10.224	18.845
950	0.95	-5.926	-14.749	-8.013	-9.566	-16.008	-11.147	-11.364	-1.837
951	0.951	-10.186	-14.174	-8.497	-10.518	-21.216	-11.911	-8.252	-13.067
952	0.952	-9.416	-14.763	-8.026	-11.279	-19.657	-11.115	-11.147	-16.374
953	0.953	-14.26	-14.182	-10.28	-15.33	-18.291	-10.524	-13.647	-32.078
954	0.954	-21.613	-16.697	-12.335	-11.838	-14.621	-11.094	-9.576	-40.457
955	0.955	-14.843	-9.342	-18.303	-12.4	-8.627	-8.168	-11.509	-17.316
956	0.956	-17.362	-10.308	-24.307	-9.486	-9.586	-0.186	-8.219	23.395
957	0.957	-16.59	-11.275	-12.123	-6.96	-6.666	1.01	-2.796	62.003
958	0.958	-16.003	-13.788	-10.371	-12.366	-12.648	-10.757	-2.215	77.055
959	0.959	-11.357	-13.016	-18.292	-4.427	-10.3	-9.175	-5.506	45.107
960	0.96	-16.77	-14.946	-19.63	-14.096	-13.756	-16.317	-10.925	-17.409
961	0.961	-13.288	-13.01	-15.936	-20.471	-7.717	-33.381	-7.436	-115.922
962	0.962	-15.214	-15.91	-9.939	-23.938	-8.452	-31.154	-16.142	-102.75
963	0.963	-16.942	-12.422	1.873	-16.566	-13.245	-16.291	-22.137	-67.133
964	0.964	-13.446	-13.776	-6.05	-7.653	-17.854	-6.626	-21.165	-56.312
965	0.965	-13.048	-15.903	-10.303	-4.161	-24.394	-1.412	-20.194	-26.724
966	0.966	-17.102	-9.907	-6.615	-7.256	-23.582	-6.06	-20.97	-17.838
967	0.967	-13.615	-10.674	-3.119	-16.156	-17.935	-4.77	-18.657	-9.727
968	0.968	-16.894	-6.602	-10.448	-14.986	-21.376	-8.535	-13.845	-17.109
969	0.969	-12.054	-8.53	-17.186	-18.074	-12.63	-7.469	-10.576	-23.713
970	0.97	-18.053	-17.233	-19.659	-17.1	-4.272	-4.406	-5.193	-5.527
971	0.971	-15.74	-13.746	-20.411	-11.097	7.581	-7.254	-4.635	10.895
972	0.972	-17.691	-16.835	-12.485	-8.782	25.044	-7.962	5.402	5.733
973	0.973	-15.77	-11.987	-2.826	-2.201	50.827	-11.986	6.747	1.203
974	0.974	-14.038	-16.24	-11.726	0.326	40.807	-7.086	-5.033	-2.94
975	0.975	-9.205	-17.008	-27.393	-7.024	12.603	-11.7	-6.518	-6.77
976	0.976	-13.857	-12.162	-16.738	-7.985	-6.12	-6.247	-10.689	-24.063
977	0.977	-13.29	-7.52	-7.049	-21.15	-23.1	-6.801	-14.29	-14.93
978	0.978	-10.781	-14.095	-5.283	-15.356	-32.339	-7.351	-13.075	-17.736
979	0.979	-8.457	-14.861	9.058	-10.143	-23.965	-9.064	-12.067	-15.404
980	0.98	-13.301	-15.621	-0.615	-5.508	-16.36	-3.223	-12.99	-13.152
981	0.981	-16.598	-12.123	-5.848	-4.153	-9.329	-10.54	-5.003	-6.566
982	0.982	-18.344	-12.697	-10.505	-13.064	-15.651	-13.41	0.277	-12.106
983	0.983	-13.506	-19.261	-6.251	-7.071	-17.523	-10.849	3.225	-3.133
984	0.984	-14.086	-13.253	-18.05	-6.111	-12.227	-11.589	4.023	1.779
985	0.985	-16.995	-12.469	-35.462	-10.96	-13.706	-12.137	1.704	17.894
986	0.986	-17.386	-15.947	-33.13	-13.488	-14.987	-6.099	3.634	15.992
987	0.987	-11.974	-16.515	-22.49	-11.18	-13.745	-11.675	-6.44	10.409
988	0.988	-10.05	-12.445	-8.934	-16.042	-12.507	-6.802	-22.307	-1.567
989	0.989	-14.71	-18.239	6.938	-7.357	-11.458	-8.71	-32.931	-9.277
990	0.99	-16.471	-12.616	9.078	-8.534	-10.408	-11.594	-19.348	-27.841
991	0.991	-15.138	-16.089	-4.459	-11.635	-11.097	-5.764	-7.102	-25.139
992	0.992	-13.802	-10.086	-20.322	-10.674	-13.355	-11.363	-8.606	-27.31
993	0.993	-20.394	-12.396	-39.476	-9.911	-11.349	-10.761	-12.828	-8.021
994	0.994	-11.502	-15.872	-21.66	-13.985	-10.701	-3.388	-24.615	-10.432
995	0.995	-14.993	-12.573	-28.613	-15.932	-17.239	-10.136	-23.069	-26.603
996	0.996	-11.907	-14.316	-26.478	-21.946	-11.212	-14.364	-33.139	-11.62
997	0.997	-16.747	-11.805	-28.412	-11.313	-5.584	-19.946	-26.76	-40.582
998	0.998	-14.219	-7.356	-19.72	-7.063	-7.518	-19.355	-23.293	-94.744
999	0.999	-13.435	-7.934	-27.678	-3.388	-13.517	-19.93	-15.955	-43.074
1000	1	-14.005	-14.901	-34.868	-14.213	-12.738	-27.644	-11.141	-9.596
1001	1.001	-12.084	-12.003	-23.082	-15.553	-4.785	-30.717	-5.16	-3.598
1002	1.002	-14.992	-14.527	-8.762	-11.871	-3.804	-17.933	-7.49	1.771
1003	1.003	-16.357	-16.856	-2.932	-8.413	7.056	-16.178	-2.663	6.728
1004	1.004	-15.016	-14.922	23.371	-13.658	2.833	-20.808	-2.106	2.167
1005	1.005	-15.42	-14.354	49.675	-6.899	-8.94	-33.752	-2.702	-1.986
1006	1.006	-15.83	-14.945	32.606	-11.176	-13.55	-10.89	-4.057	1.625
1007	1.007	-20.104	-12.434	4.32	-13.501	-14.866	-7.767	-2.683	-1.719
1008	1.008	-12.195	-12.061	0.637	-10.027	-13.672	-10.453	-5.571	-4.798
1009	1.009	-13.391	-14.977	-9.433	-8.103	-7.642	2.326	-3.632	-7.446
1010	1.01	-12.447	-11.315	-12.536	-14.691	-10.703	37.37	-7.144	-4.888
1011	1.011	-19.255	-14.628	-15.245	-10.437	-7.781	72.596	-7.582	-11.91
1012	1.012	-23.538	-15.803	-17.77	-11.219	-10.262	12.971	-10.345	-9.932
1013	1.013	-19.519	-9.831	-15.457	-10.646	-6.175	-11.423	-13.1	-0.398
1014	1.014	-18.973	-12.372	-17.585	-8.716	-9.641	-4.061	-8.278	-5.727
1015	1.015	-18.419	-11.624	-15.669	-14.125	-9.052	-10.632	-4.787	-16.865
1016	1.016	-10.718	-15.135	-17.45	-12.192	-3.64	31.951	-2.861	-18.293
1017	1.017	-18.117	-15.743	-15.934	-14.121	-8.491	37.36	6.041	-19.506
1018	1.018	-9.255	-15.19	-20.233	-10.081	-7.918	32.318	4.876	-25.494
1019	1.019	-8.139	-14.83	-32.086	-14.942	-6.206	-18.024	3.703	-9.411
1020	1.02	-2.953	-13.516	-11.434	-14.392	-12.036	-91.988	-10.234	25.605
1021	1.021	-0.099	-14.726	-8.78	-5.488	-11.271	-82.146	-12.146	91.207
1022	1.022	-2.646	-13.593	-1.267	-11.86	-7.793	-37.455	-17.366	46.5
1023	1.023	-10.037	-13.259	-17.55	-22.698	-9.733	-45.612	-31.702	38.351
1024	1.024	-18.98	-13.503	-23.968	-18.448	-10.308	-23.587	-45.298	1.348
1025	1.025	-17.861	-12.207	-22.057	-12.069	-10.719	-30.214	-50.594	-18.64
1026	1.026	-16.937	-9.723	-23.839	1.087	-10.404	-24.279	-33.253	-110.249
1027	1.027	-19.883	-14.59	-31.805	2.811	-9.325	-18.908	-12.242	-149.814
1028	1.028	-19.153	-18.114	-24.696	-5.147	-10.579	-13.937	-3.983	-66.48
1029	1.029	-16.87	-20.095	-7.754	-9.428	-10.278	-9.55	-6.532	-34.053
1030	1.03	-14.955	-18.403	-0.855	-10.598	-13.253	-5.551	-4.232	-63.754
1031	1.031	-14.413	-14.974	-3.062	-9.444	-12.144	5.619	-2.136	-37.139
1032	1.032	-17.354	-18.324	-8.962	-14.678	-11.805	-4.506	-0.232	-12.845
1033	1.033	-16.042	-11.798	-14.285	-13.73	-16.119	-1.469	1.45	-5.591
1034	1.034	-13.76	-14.767	-15.919	-9.503	-14.44	-9.842	-0.177	14.238
1035	1.035	-15.93	-10.566	-14.626	-8.757	-14.88	-12.407	1.09	20.149
1036	1.036	-17.918	-14.687	-5.804	-9.368	-16.289	-14.769	-2.657	-7.598
1037	1.037	-21.443	-11.271	-9.387	-4.735	-9.766	-12.673	-8.717	-22.766
1038	1.038	-18.592	-14.621	-8.48	-1.833	-8.851	-6.903	-11.865	-27.3
1039	1.039	-16.713	-14.083	-15.286	-9.793	-4.649	-5.198	-7.079	-15.014
1040	1.04	-17.944	-17.639	-17.84	-18.13	-5.476	-9.883	-13.117	-3.891
1041	1.041	-16.467	-14.416	-13.821	-12.931	2.411	-2.764	-10.803	-0.717
1042	1.042	-20.399	-15.653	-13.304	-11.999	1.4	-6.462	-4.246	-3.926
1043	1.043	-17.945	-14.541	-18.038	-14.544	2.318	-7.624	3.66	-1.327
1044	1.044	-19.373	-10.344	-18.719	-8.969	3.044	-12.831	6.722	6.14
1045	1.045	-13.622	-7.893	-15.295	-10.915	-9.192	-9.89	-0.07	-0.904
1046	1.046	-14.455	-9.308	-8.014	-12.89	-7.503	-9.081	-4.339	-7.377
1047	1.047	-25.348	-15.956	3.72	-14.657	-2.905	3.135	-5.134	9.96
1048	1.048	-17.479	-18.928	2.1	-19.51	-7.201	1.394	-13.1	21.478
1049	1.049	-18.896	-16.475	3.388	-25.538	-8.404	-12.938	-10.041	2.205
1050	1.05	0.589	-10.929	-5.593	-27.886	-16.782	-14.907	-16.874	-21.07
1051	1.051	-13.598	-10.417	-23.646	-17.073	-13.741	-6.27	-22.945	7.164
1052	1.052	-11.141	-12.417	-41.484	6.705	-16.687	-7.879	-20.682	18.358
1053	1.053	-13.528	-17.91	-6.476	-3.383	-22.726	-9.299	-11.228	28.4
1054	1.054	-15.717	-10.055	-11.526	-6.502	-15.787	-17.308	-14.876	0.141
1055	1.055	-6.105	-9.165	2.024	-3.831	-11.755	-16.208	-27.958	-3.57
1056	1.056	-14.878	-16.02	-10.354	-16.63	-16.642	-12.811	-36.574	6.461
1057	1.057	-7.003	-11.847	-21.618	-9.69	-10.69	-11.908	-25.449	-40.607
1058	1.058	-2.808	-15.984	-18.414	-11.845	-13.063	-9.042	-14.935	-77.233
1059	1.059	-11.763	-14.117	-22.973	-9.934	-15.041	-15.06	6.732	-83.861
1060	1.06	-8.338	-10.895	-26.212	-19.633	-5.016	-10.996	15.995	-41.338
1061	1.061	-15.748	-17.541	-12.233	-17.908	-15.118	-3.023	13.234	-13.684
1062	1.062	-3.034	-9.68	-9.846	-16.39	-6.245	-6.076	-4.632	11.433
1063	1.063	-15.287	-10.716	-12.267	-9.27	-7.442	-9.006	-30.441	15.884
1064	1.064	-19.98	-13.666	-5.95	-15.682	-4.372	-4.791	-40.542	28.273
1065	1.065	-9.975	-14.505	3.679	-4.871	2.375	-4.045	-18.69	17.002
1066	1.066	-11.183	-12.244	-5.063	-14.98	6.607	0.74	-21.384	-0.094
1067	1.067	-14.707	-14.249	-0.486	2.013	2.519	-3.928	-13.837	-47.198
1068	1.068	-13.794	-14.889	-4.852	-0.33	13.331	0.097	-2.231	-53.923
1069	1.069	-16.744	-7.209	-6.139	1.778	8.657	4.875	-8.625	-23.765
1070	1.07	-14.269	-10.364	-9.781	-23.416	-4.34	-5.285	-26.049	-18.557
1071	1.071	-26.503	-25.119	-25.951	-26.739	-6.111	-21.284	-9.794	-13.639
1072	1.072	-21.317	-6.009	-23.72	-11.094	-4.581	-10.727	9.349	-9.258
1073	1.073	-16.715	-8.579	-13.159	-2.811	-8.846	-8.817	27.121	-5.288
1074	1.074	-15.403	-6.307	-26.778	-5.366	-7.688	-0.13	24.764	-1.539
1075	1.075	-11.778	-29.78	-21.625	-17.007	0.621	4.522	18.351	1.912
1076	1.076	-17.812	-26.74	-17.037	-6.385	-11.197	-8.441	12.532	-1.085
1077	1.077	-16.88	-12.666	4.579	-12.199	-12.751	-3.206	-10.298	-3.859
1078	1.078	-19.812	-15.238	26.38	-6.988	-19.905	-4.738	-32.126	-1.374
1079	1.079	-33.007	-12.97	6.576	-14.96	-18.729	-8.974	-34.761	0.877
1080	1.08	-19.485	-10.884	-1.017	-13.657	-24.714	-15.342	-21.897	-1.241
1081	1.081	-21.257	-5.121	1.267	-12.536	-19.479	-16.478	-14.83	-3.171
1082	1.082	-16.63	-13.868	-5.155	-11.411	-14.624	-19.543	8.702	-4.895
1083	1.083	-15.283	-9.266	-14.869	0.36	-8.604	-22.417	18.08	-0.265
1084	1.084	-14.139	-13.553	-41.217	-4.317	-10.91	-21.611	15.411	-16.066
1085	1.085	-8.152	-14.743	-30.035	-8.602	-10.31	-27.193	-7.791	-22.303
1086	1.086	-17.834	-8.771	-6.277	-25.667	-8.351	-25.228	-17.089	-27.911
1087	1.087	-6.038	-16.157	-28.192	-28.024	-8.901	-23.271	-31.284	-26.028
1088	1.088	-4.504	-27.024	-36.572	-8.89	-5.387	-16.676	-33.915	-21.25
1089	1.089	-0.255	-5.384	-18.804	-11.428	-7.678	-14.147	-40.987	-22.415
1090	1.09	-3.932	-8.517	-16.519	-4.493	-10.546	-13.353	-43.209	-18.551
1091	1.091	-12.263	-5.85	-14.429	-2.402	-13.221	-24.173	-14.319	-12.379
1092	1.092	-13.23	-23.691	-4.774	-8.235	-8.143	-38.474	-10.353	-11.267
1093	1.093	-8.389	-16.755	-6.494	-3.028	-7.518	-44.256	-6.686	-17.898
1094	1.094	-18.045	-14.656	-23.895	-26.853	-10.39	-45.977	-23.649	-18.527
1095	1.095	-16.878	-16.616	-12.27	-3.052	-5.516	-38.022	-20.446	-17.641
1096	1.096	-18.02	-11.416	-10.111	-18.724	-6.067	-22.133	-12.003	-6.753
1097	1.097	-12.764	-9.889	-8.136	-16.015	-8.936	-2.956	5.887	-11.404
1098	1.098	-13.705	-14.181	-6.328	-3.257	-7.546	9.849	12.917	-18.622
1099	1.099	-14.439	-13.053	-1.615	-5.594	-0.153	26.135	32.12	-15.007
1100	1.1	-16.728	-16.569	-23.23	-16.243	-1.078	45.311	34.682	-11.603
1101	1.101	-16.109	-17.559	-26.285	-14.305	-5.876	27.526	18.464	0.154
1102	1.102	-12.798	-10.806	-23.553	-12.538	-10.092	34.52	-13.434	-7.714
1103	1.103	-16.82	-8.32	-21.03	-10.947	-12.373	32.415	-54.63	-20.659
1104	1.104	-12.348	-9.133	-23.322	-3.756	-12.921	11.144	-82.276	-1.296
1105	1.105	-11.94	-6.836	-16.939	-10.133	-8.254	19.479	-77.227	-8.854
1106	1.106	-16.377	-6.275	-3.413	-13.611	-9.977	11.956	-63.679	-1.91
1107	1.107	-15.796	-15.01	5.294	-14.575	-6.485	-13.762	-26.158	0.194
1108	1.108	-16.173	-18.519	13.26	-13.587	-9.754	-30.761	29.361	-5.686
1109	1.109	-12.87	-19.515	26.277	-12.793	-6.837	-33.826	36.703	-4.031
1110	1.11	-14.025	-16.636	21.113	-21.673	-7.995	-42.12	43.312	-27.916
1111	1.111	-15.944	-12.4	-2.633	-5.977	-11.464	-29.309	37.39	-10.924
1112	1.112	-14.775	-16.491	-26.355	0.441	-6.612	-22.303	32.054	-39.201
1113	1.113	-19.592	-27.347	-41.978	-13.082	-9.881	-24.398	-3.099	-27.982
1114	1.114	-8.747	-13.043	-50.236	-11.312	-11.6	-26.311	-16.604	9.745
1115	1.115	-16.681	-14.998	-47.663	-0.252	-9.065	-6.928	-37.34	14.758
1116	1.116	-15.317	-9.797	-12.561	-7.374	-5.755	-4.381	-18.725	19.175
1117	1.117	-8.932	-17.754	22.72	-21.671	-6.894	2.623	-8.846	64.987
1118	1.118	-10.097	-13.509	27.235	-15.827	-4.174	4.779	-12.074	107.466
1119	1.119	-15.329	-14.66	39.688	-7.078	-1.446	-4.869	-14.883	79.699
1120	1.12	-12.435	-20.662	5.691	-8.583	-6.272	-17.022	-27.703	3.967
1121	1.121	-14.951	-17.573	-7.797	-4.302	-12.861	-21.62	-11.465	-6.927
1122	1.122	-15.743	-10.814	-11.82	-5.434	-15.38	-22.962	-0.725	-36.591
1123	1.123	-20.59	-13.328	-30.552	-11.393	-17.713	-19.279	-6.376	-170.94
1124	1.124	-17.306	-7.715	-27.21	-14.451	-6.89	-18.112	-14.933	-228.645
1125	1.125	-26.219	-8.29	-30.258	-13.448	-5.358	-12.882	-19.471	-141.185
1126	1.126	-19.836	-8.884	-21.889	-15.928	-9.629	-8.029	-12.244	-29.926
1127	1.127	-23.321	-10.632	-14.285	-11.821	-16.036	-7.247	-21.092	-44.279
1128	1.128	-13.645	-14.08	-7.235	-0.945	-19.54	-6.469	-39.06	74.1
1129	1.129	-17.328	-21.404	-9.264	3.745	-14.335	-1.624	-46.606	26.404
1130	1.13	-9.026	-16.152	-11.127	-9.179	-9.507	-6.269	-44.294	11.963
1131	1.131	-18.711	-15.181	-16.279	-10.877	-12.04	-6.86	-46.435	24.997
1132	1.132	-25.103	-12.643	-17.761	-15.473	-11.274	-13.836	-17.414	60.471
1133	1.133	-11.932	-16.698	-24.863	-14.07	-7.79	-14.802	20.163	-15.513
1134	1.134	-13.669	-18.624	-10.496	-12.855	-7.205	-19.06	25.231	-64.976
1135	1.135	-18.318	-13.966	-4.667	-6.806	-7.787	-16.733	38.806	-91.764
1136	1.136	-14.064	-13.386	0.597	-7.723	-12.629	-10.14	67.837	-51.203
1137	1.137	-10.402	-12.018	5.312	-12.531	-5.271	-2.194	79.047	-43.961
1138	1.138	-11.56	-9.691	-13.405	-13.283	-6.24	0.913	48.018	-77.609
1139	1.139	-14.658	-8.531	-15.859	-10.913	-5.473	-5.841	27.199	-47.308
1140	1.14	-7.88	-5.799	-13.469	-10.282	-7.809	-8.336	45.834	-19.72
1141	1.141	-13.889	-9.274	-19.798	-13.508	-12.666	-7.541	0.997	5.286
1142	1.142	-16.233	-14.101	-48.77	-16.346	-12.095	-14.098	-66.259	0.626
1143	1.143	-25.74	-13.529	-36.321	-13.779	-3.191	-11.569	-111.021	-3.538
1144	1.144	-11.431	-14.104	-25.043	-21.084	-9.575	-13.881	-119.083	22.78
1145	1.145	-17.268	-12.737	-28.288	-24.163	-13.056	-10.382	-111.597	53.685
1146	1.146	-26.006	-17.177	-25.143	-17.367	-14.028	-8.428	-64.632	74.265
1147	1.147	-24.489	-10.575	-33.411	-4.194	-11.131	-12.458	-34.15	100.559
1148	1.148	-25.873	-13.079	-30.831	-6.104	-15.395	-13.765	-17.613	76.778
1149	1.149	-17.001	-10.744	-19.159	-14.777	-17.725	-14.103	-12.548	48.578
1150	1.15	-8.701	-14.216	-8.46	-16.294	-18.315	-14.432	-8.12	-8.004
1151	1.151	-7.765	-16.146	-2.623	-20.522	-12.327	-13.207	-4.082	-81.177
1152	1.152	-22.506	-9.554	2.639	-16.82	-11.573	-12.008	7.176	-31.61
1153	1.153	-7.634	-7.019	10.613	-13.32	-5.006	-7.136	10.463	-22.515
1154	1.154	-9.596	-12.619	29.43	0.637	8.149	-9.062	13.545	-30.512
1155	1.155	-0.909	-17.445	42.24	2.6	10.065	-15.072	16.208	-23.075
1156	1.156	0.618	-15.502	7.263	-6.092	11.785	-7.724	28.93	-16.418
1157	1.157	-6.566	-12.591	-27.898	-14.012	0.73	-14.53	31.213	-10.353
1158	1.158	-10.258	-12.979	-32.294	-12.639	2.055	-12.066	20.585	-15.659
1159	1.159	-13.763	-14.328	-36.311	-11.468	5.715	-11.355	-4.511	-10.54
1160	1.16	-21.139	-13.943	-25.046	-14.939	-0.3	-14.902	-42.205	-6.024
1161	1.161	-18.246	-13.554	-28.308	-18.027	-9.986	-10.327	-47.188	-1.904
1162	1.162	-20.779	-14.706	-0.051	-7.169	-11.156	-8.63	-42.671	-5.507
1163	1.163	-18.467	-16.252	-11.291	-5.797	-14.67	-2.857	-30.251	-8.701
1164	1.164	-14.995	-15.488	-1.247	-9.47	-11.641	-8.502	26.456	-5.455
1165	1.165	-14.417	-11.225	-10.552	-10.626	-10.764	-10.476	132.318	-13.598
1166	1.166	-9.011	-11.798	-7.85	-5.38	-13.365	-12.429	117.973	-15.944
1167	1.167	-10.95	-19.725	-10.328	-6.332	-11.096	-9.54	52.163	-13.481
1168	1.168	-10.374	-35.401	-17.206	-12.336	-14.609	-9.933	16.556	-15.458
1169	1.169	-10.959	-16.233	-14.998	-14.659	-16.551	-17.3	-37.635	-13.4
1170	1.17	-17.937	-13.718	-12.97	-15.25	-11.125	-29.128	-67.252	-15.119
1171	1.171	-11.161	-16.04	-7.698	-17.211	-17.705	-8.459	-129.775	-13.593
1172	1.172	-13.672	-13.911	-3.022	-10.664	-9.778	5.641	-137.909	-23.691
1173	1.173	-12.898	-15.84	-4.361	-4.69	-10.751	3.107	-100.968	-24.855
1174	1.174	-9.416	-17.578	-10.746	-7.031	-7.851	5.42	-54.179	-35.77
1175	1.175	-15.414	-16.025	-4.766	-14.993	-7.068	-5.232	-23.835	-28.698
1176	1.176	-21.033	-14.674	-7.899	-11.918	-11.12	-11.043	-18.461	-19.763
1177	1.177	-20.449	-34.219	-16.841	-12.881	-10.525	-5.81	-13.452	-1.599
1178	1.178	-17.163	-25.902	-20.356	-13.636	-13.807	-10.448	0.106	16.358
1179	1.179	-13.102	-18.366	-17.274	-15.94	-16.697	-9.089	12.539	32.855
1180	1.18	-11.757	2.714	-24.062	-13.991	-11.837	-5.41	23.787	22.382
1181	1.181	-16.219	-11.419	-18.074	-15.938	-11.218	-6.578	20.509	16.708
1182	1.182	-25.15	-8.908	-15.761	-13.047	-12.928	-16.253	-1.356	-2.516
1183	1.183	-18.793	-6.593	-12.277	-9.566	-10.379	-12.586	-4.081	-9.936
1184	1.184	-10.471	-12.987	-8.98	-12.86	-7.058	-13.755	-6.605	-44.926
1185	1.185	-11.436	-3.316	-8.366	-15.762	-5.876	-18.982	-4.319	-39.892
1186	1.186	-10.46	-12.016	-16.239	-9.75	-11.09	-12.203	2.046	-7.969
1187	1.187	-20.123	-10.469	-17.342	-1.8	-7.603	-7.929	31.063	37.944
1188	1.188	-16.434	-11.825	-22.533	-9.16	-1.598	-8.691	60.08	-29.154
1189	1.189	-22.424	-15.496	-9.757	-14.022	-0.825	-9.255	63.721	-20.213
1190	1.19	-15.057	-7.179	-1.037	-20.027	-1.409	-8.654	46.66	36.762
1191	1.191	-14.067	-10.273	-2.621	-19.251	-11.478	-17.546	30.967	73.815
1192	1.192	-13.278	-7.356	-4.006	-12.677	-15.738	-13.869	-11.678	-26.904
1193	1.193	-20.619	-13.36	-2.884	-8.43	-14.574	-10.388	-103.336	-98.999
1194	1.194	-11.707	-17.431	-11.213	-1.085	-15.717	-9.428	-142.951	-33.12
1195	1.195	-12.841	-15.491	-5.994	9.735	-6.031	-2.651	-107.449	26.57
1196	1.196	-11.846	-20.13	-12.773	-0.352	-7.172	-3.414	-53.364	-49.194
1197	1.197	-10.858	-11.225	-20.697	-9.268	-8.309	-5.722	-23.795	-78.703
1198	1.198	-11.612	-14.887	-17.59	-10.428	-7.315	-5.129	20.917	-87.508
1199	1.199	-18.941	-13.722	-12.743	-11.398	-2.455	-11.11	61.585	-111.861
1200	1.2	-12.13	-10.618	-10.198	-18.18	-4.948	-15.148	39.556	-119.257
1201	1.201	-11.305	-17.387	-15.775	-12.18	-2.595	-18.602	-34.325	-112.787
1202	1.202	-12.035	-16.611	-13.799	-4.822	-13.407	-19.157	-24.402	-70.357
1203	1.203	-16.838	-10.982	-15.687	-11.589	-18.023	-10.22	-33.239	-9.483
1204	1.204	-17.369	-12.892	-10.228	-12.366	-5.041	-16.572	-8.804	47.34
1205	1.205	-16.751	-9.583	-18.13	-10.035	0.173	-17.703	13.306	39.893
1206	1.206	-18.055	-12.476	-17.137	-11.959	-1.416	-5.886	19.928	46.396
1207	1.207	-21.297	-12.075	-10.394	-15.247	2.8	-10.532	1.774	3.75
1208	1.208	-14.683	-19.411	-6.181	-8.676	-11.592	-9.213	-3.62	20.126
1209	1.209	-11.751	-12.041	-2.128	-11.198	-9.714	-5.563	1.418	35.141
1210	1.21	-21.401	-12.989	-6.972	-13.538	-14.976	0.415	-12.168	21.52
1211	1.211	-14.998	-15.476	-10.272	-12.991	-16.547	-6.967	-41.242	17.383
1212	1.212	-18.452	-13.127	-13.173	-8.374	5.113	-7.949	-22.516	-16.754
1213	1.213	-17.449	-9.615	-15.631	-11.283	26.965	-7.177	-25.808	-39.678
1214	1.214	-16.448	-11.521	-16.964	-10.921	35.258	-1.562	-28.876	-27.376
1215	1.215	-12.148	-15.555	-12.874	-18.295	22.456	-5.046	-14.662	-16.234
1216	1.216	-17.716	-13.002	-20.788	-19.283	-7.943	-8.336	-6.948	7.479
1217	1.217	-11.087	-12.58	-38.78	-12.533	-28.688	-12.401	-9.178	16.678
1218	1.218	-13.558	-16.623	-31.229	-10.035	-39.951	-8.917	-7.05	42.121
1219	1.219	-11.196	-10.799	-38.196	2.139	-43.275	-10.265	-5.169	65.829
1220	1.22	-19.085	-14.83	-27.553	7.338	-33.987	-5.419	-7.022	24.908
1221	1.221	-20.01	-12.858	-21.766	8.862	-25.632	-15.481	0.789	19.401
1222	1.222	-15.127	-13.404	-9.593	-4.132	-23.094	-19.726	16.5	-26.16
1223	1.223	-14.309	-13.95	-8.057	-16.358	-20.749	-18.534	22.737	-32.248
1224	1.224	-11.943	-12.561	13.574	-11.767	-18.602	-15.012	5.238	-15.876
1225	1.225	-9.962	-9.237	22.811	-16.081	-16.646	-11.888	2.91	-10.902
1226	1.226	-11.859	-15.012	25.506	-35.69	-18.372	-16.716	-11.963	-24.478
1227	1.227	-6.397	-12.656	18.003	-38.475	-13.713	-14.2	-40.945	-20.403
1228	1.228	-1.518	-10.697	1.742	-25.765	-15.058	-11.878	-69.93	-16.719
1229	1.229	-0.883	-13.955	-4.683	-18.872	-13.91	-7.052	-35.804	-13.42
1230	1.23	2.074	-15.646	-10.52	-8.296	-19.944	-5.132	-12.894	-4.118
1231	1.231	5.617	-15.191	-15.778	-10.305	-12.632	-12.878	-0.413	-6.82
1232	1.232	-1.686	-11.847	-23.746	-19.061	-9.764	-7.635	33.76	0.718
1233	1.233	-17.697	-14.694	-28.032	-14.469	-5.517	-8.598	38.314	3.024
1234	1.234	-19.961	-16.578	-34.442	-15.868	3.4	-14.589	42.465	-3.395
1235	1.235	-26.285	-22.335	-47.628	-19.617	6.91	-15.383	16.205	-5.399
1236	1.236	-24.281	-13.38	-35.455	-20.852	7.907	-15.996	6.14	-14.149
1237	1.237	-18.998	-12.179	-11.68	-4.864	6.96	-7.322	-9.557	-15.711
1238	1.238	-17.403	-17.363	-1.649	6.712	7.771	-10.84	-29.276	-19.934
1239	1.239	-21.603	-8.416	-10.979	-8.234	5.494	-18.241	-52.454	-23.618
1240	1.24	-22.717	-14.376	25.958	-14.107	2.056	-11.526	-49.31	-15.294
1241	1.241	-19.174	-26.14	10.817	-8.94	-6.605	-1.904	-35.169	-22.581
1242	1.242	-18.162	-11.775	-2.767	-7.457	-10.057	-5.632	-27.648	-21.528
1243	1.243	-19.083	-9.803	-15.199	-6.163	-15.271	0.35	-20.774	-22.315
1244	1.244	-19.806	-18.479	-4.022	-5.058	-12.359	-11.495	-18.815	-18.329
1245	1.245	-22.07	-16.903	-7.373	-1.64	-22.036	-13.073	10.058	-26.283
1246	1.246	-18.528	-15.512	-16.721	-4.835	-20.874	-14.463	5.901	-33.589
1247	1.247	-13.82	-19.158	-19.495	-9.792	-17.404	-13.337	-5.343	-34.572
1248	1.248	-15.507	-10.795	-12.016	-10.693	-14.313	-16.833	-8.588	-21.434
1249	1.249	-16.804	-11.727	-19.057	-13.116	-13.541	-20.312	-11.594	-0.158
1250	1.25	-21.201	-10.723	-16.979	-19.748	-16.457	-19.339	-19.81	2.548
1251	1.251	-14.563	-9.912	-18.971	-22.3	-6.781	-12.557	-22.265	-15.236
1252	1.252	-17.025	-17.233	-24.249	-18.269	-7.939	-16.812	-24.603	-17.518
1253	1.253	-16.195	-20.098	-16.37	-7.464	5.217	-11.208	-12.414	-16.847
1254	1.254	-9.56	-17.541	-6.378	-9.242	28.05	-9.278	-14.553	-6.051
1255	1.255	-15.512	-11.891	-5.083	-13.929	37.356	0.77	-12.607	-11.653
1256	1.256	-14.691	-11.274	3.748	-15.332	23.249	13.702	-7.36	-13.214
1257	1.257	-11.166	-11.815	-14.319	-11.715	25.783	29.534	-5.78	-5.078
1258	1.258	-10.559	-10.032	-37.6	-12.935	4.717	14.593	-7.125	-6.269
1259	1.259	-11.106	-13.477	-34.557	-3.31	-15.003	4.885	7.194	-9.796
1260	1.26	-8.556	-18.856	-14.865	3.032	-32.791	3.117	-14.096	-8.538
1261	1.261	-14.921	-13.977	-22.472	-5.336	-39.757	-7.942	-5.783	-5.42
1262	1.262	-19.15	-14.523	-43.623	-17.192	-33.376	-18.036	-29.022	-2.521
1263	1.263	-13.503	-15.066	-18.149	-2.916	-19.824	-19.227	-32.091	-10.521
1264	1.264	-16.948	-12.512	-14.938	-12.638	-14.588	-20.399	-34.775	-9.6
1265	1.265	-16.332	-14.796	-18.111	-14.426	-22.521	-21.356	-37.279	-8.634
1266	1.266	-15.718	-11.86	-4.055	-9.824	-3.765	-20.386	-11.522	-9.378
1267	1.267	-14.334	-6.604	-6.64	-17.031	-1.285	-17.868	-1.427	2.862
1268	1.268	-9.851	-11.405	-9.045	-20.727	-8.298	-21.937	7.904	-5.79
1269	1.269	-16.407	-8.081	-6.967	-14.753	-31.766	-25.419	16.278	-10.367
1270	1.27	-17.16	-8.617	6.515	-15.739	-47.488	-22.134	13.801	-8.933
1271	1.271	-13.089	-9.928	4.716	-12.846	-33.39	-13.23	16.151	-10.072
1272	1.272	-13.662	-8.534	-3.262	-4.928	-20.619	-19.617	26.81	-8.924
1273	1.273	-13.072	-10.628	15.463	11.098	-13.636	-27.946	17.149	-14.227
1274	1.274	-12.483	-10.974	7.881	4.08	-11.482	-18.273	-2.203	-29.054
1275	1.275	-11.121	-8.221	-22.53	-2.35	-5.656	-11.874	-4.732	-35.523
1276	1.276	-18.464	-10.303	-68.422	7.265	-7.379	-8.367	-16.364	-49.132
1277	1.277	-13.239	-14.711	-25.886	-8.673	-2.717	-5.253	-10.006	-22.891
1278	1.278	-20.005	-11.375	1.736	-2.345	13.176	-0.392	-19.741	-11.723
1279	1.279	-15.743	-20.236	-3.361	-12.06	23.844	0.407	-21.559	-8.475
1280	1.28	-18.062	-19.033	-7.89	-6.868	25.791	-8.459	-35.91	-17.789
1281	1.281	-14.582	-20.148	-3.917	-30.702	13.6	-26.407	-53.317	-9.482
1282	1.282	-19.227	-19.14	-7.684	-20.68	-10.198	-18.808	-55.574	-17.059
1283	1.283	-16.341	-14.253	-11.065	-23.821	-27.236	-16.424	-36.309	-5.476
1284	1.284	-13.853	-18.475	-8.057	-4.122	-30.34	7.057	-13.013	5.136
1285	1.285	-20.261	-14.373	-16.454	-6.696	-27.658	10.203	34.046	-4.599
1286	1.286	-10.609	-12.405	-14.011	-4.447	-20.123	12.966	40.636	0.578
1287	1.287	-9.463	-12.938	-11.753	-32.18	-27.102	10.506	10.254	-10.487
1288	1.288	-15.476	-16.952	-9.684	-28.531	-24.978	12.889	-6.226	-23.439
1289	1.289	-10.258	-15.556	-11.662	-11.55	-23.065	15.079	-21.377	-14.756
1290	1.29	-15.107	-11.059	4.16	-20.876	-21.35	5.462	-16.993	-25.86
1291	1.291	-3.701	-16.432	-10.768	-12.525	-13.443	-6.671	-4.666	-21.682
1292	1.292	-8.352	-9.823	-8.871	-9.985	2.389	-30.406	14.077	-15.359
1293	1.293	-18.42	-12.29	-10.684	-12.296	4.464	-6.537	17.365	2.637
1294	1.294	-17.264	-11.466	-9.208	-1.641	10.223	-15.759	1.703	15.462
1295	1.295	-18.43	-16.262	-10.619	23.511	11.921	-7.388	-0.995	-0.693
1296	1.296	-21.532	-12.93	-11.84	20.222	16.515	-9.867	-8.523	-2.745
1297	1.297	-14.755	-15.787	-15.391	10.926	3.512	-30.925	-34.284	-4.607
1298	1.298	-19.009	-12.255	-8.098	-14.626	-1.744	-39.209	-37.608	-2.834
1299	1.299	-20.552	-13.173	-22.867	-52.373	6.171	-36.65	-28.34	-7.427
1300	1.3	-18.224	-11.773	-16.539	-57.41	-9.702	-34.287	-19.999	-8.705
1301	1.301	-14.738	-13.856	-22.403	-43.865	-11.813	-23.607	-12.409	0.24
1302	1.302	-18.024	-15.745	-17.233	-31.473	-13.714	-10.015	-10.048	1.387
1303	1.303	-20.918	-13.773	-6.256	-27.817	-15.421	-4.759	-7.874	-5.98
1304	1.304	-13.943	-13.545	-13.452	-17.764	-20.023	-0.08	-5.877	-20.667
1305	1.305	-12.967	-10.797	-9.806	-8.506	-18.62	12.913	-4.08	-22.785
1306	1.306	-10.445	-15.787	-10.998	-0.247	-17.416	18.162	-15.053	-47.862
1307	1.307	-3.08	-16.328	-16.243	-2.82	-23.416	10.253	-13.659	-50.975
1308	1.308	-5.972	-18.028	-17.245	-5.187	-22.492	0.212	-9.954	-28.921
1309	1.309	-8.47	-13.154	-19.812	-11.602	-15.83	-3.462	-8.77	13.717
1310	1.31	-7.678	-13.697	-14.238	-9.68	-4.547	-2.32	-13.976	44.043
1311	1.311	-11.141	-10.763	-19.093	-4.502	-0.045	-7.572	-22.884	38.629
1312	1.312	-19.84	-12.081	-9.053	-6.153	4.111	-10.52	-33.714	43.743
1313	1.313	-20.992	-10.691	-4.826	-7.623	5.206	-23.729	-26.554	2.564
1314	1.314	-17.876	-12.781	-8.511	-6.574	6.329	-33.461	-9.524	-25.093
1315	1.315	-14.956	-12.36	-9.675	-12.704	-1.032	-24.808	-2.552	-40.164
1316	1.316	-15.717	-8.847	-17.032	-7.564	-9.94	-23.308	-8.938	-35.68
1317	1.317	-14.93	-13.658	-14.115	-22.296	-13.407	-16.199	-18.593	-39.703
1318	1.318	-12.972	-14.211	-27.273	-11.702	-10.289	-15.088	-23.797	-35.985
1319	1.319	-11.019	-18.247	-13.724	-9.818	-7.36	-9.152	-9.457	-39.272
1320	1.32	-8.1	-18.606	-8.496	-15.087	-8.135	-10.189	-3.638	-29.983
1321	1.321	-10.597	-13.168	-13.124	-10.453	-18.77	-13.143	8.56	-10.257
1322	1.322	-10.191	-9.662	-3.052	-6.215	-25.889	-7.174	10.106	7.532
1323	1.323	-12.298	-15.642	-14.86	-2.55	-24.677	-6.417	14.364	33.292
1324	1.324	-11.885	-16.4	-10.208	-6.051	-13.773	-14.39	2.529	9.501
1325	1.325	-16.117	-15.806	-11.563	5.739	-9.444	-17.529	0.929	-6.194
1326	1.326	-11.253	-16.365	-7.905	-2.22	-8.209	-12.721	-6.293	-3.485
1327	1.327	-15.877	-15.767	-11.453	-6.484	-9.302	-11.989	0.025	-16.256
1328	1.328	-14.115	-10.916	-16.699	-10.169	-10.193	-9.705	1.123	-23.186
1329	1.329	-16.607	-14.195	-11.862	-6.682	0.736	-14.585	-4.173	-29.538
1330	1.33	-13.293	-17.09	-5.868	-3.619	2.181	-21.999	-18.956	-27.589
1331	1.331	-18.109	-11.27	-9.937	1.176	1.104	-24.969	-50.97	-15.401
1332	1.332	-13.437	-15.319	-11.89	-4.866	9.5	-24.275	-55.51	-10.774
1333	1.333	-17.479	-7.37	-12.48	-5.663	6.468	-22.016	-26.559	-9.429
1334	1.334	-20.935	-10.446	-21.405	5.151	19.296	-11.234	-0.293	4.898
1335	1.335	-19.556	-9.461	-22.588	9.782	-0.003	-12.835	-10.38	-8.656
1336	1.336	-21.658	-15.443	-11.768	-6.102	-7.505	-11.537	-13.472	-24.554
1337	1.337	-15.625	-16.2	4.077	-21.015	-19.06	-7.906	0.634	-56.486
1338	1.338	-18.105	-11.343	-6.577	0.242	-8.36	-11.44	8.125	-15.28
1339	1.339	-15.758	-10.744	-12.398	-25.326	-10.246	-12.461	5.732	23.389
1340	1.34	-13.791	-14.794	-7.196	-76.804	-15.403	-5.737	7.793	28.402
1341	1.341	-13.188	-8.967	-15.139	-54.74	-13.771	-8.309	-1.935	5.542
1342	1.342	-13.734	-14.572	-2.2	-34.797	-3.616	-9.145	-14.161	-40.348
1343	1.343	-12.353	-15.133	-10.924	-28.793	-12.42	-8.644	-18.835	-70.735
1344	1.344	-12.723	-14.538	-15.579	-12.36	-11.171	-4.06	-11.709	-87.179
1345	1.345	-11.54	-12.782	-14.242	-17.397	-10.127	2.466	0.045	-51.951
1346	1.346	-15.976	-14.129	-13.109	-12.923	-16.83	-0.091	20.704	-38.424
1347	1.347	-11.896	-18.565	-16.611	-16.97	-14.231	-2.449	12.329	7.422
1348	1.348	-14.393	-13.134	-9.279	-13.291	-18.226	-10.428	-5.557	1.416
1349	1.349	-15.726	-11.189	-14.133	-16.629	-26.1	-9.507	-40.666	-4.013
1350	1.35	-13.578	-13.111	-9.896	-19.83	-37.842	-4.711	-55.818	21.136
1351	1.351	-10.848	-13.687	-12.237	-22.622	-36.265	-9.001	-42.311	43.959
1352	1.352	-15.854	-12.325	-12.836	5.601	-29.1	-1.669	-38.278	31.569
1353	1.353	-13.898	-11.938	-18.843	1.943	-22.712	-4.597	-34.64	-2.495
1354	1.354	-9.82	-13.09	-13.232	12.08	-11.874	-0.368	-24.635	11.049
1355	1.355	-13.276	-12.702	-12.669	27.844	-7.63	1.951	-21.581	-51.472
1356	1.356	-16.549	-12.305	-17.319	13.796	9.374	0.053	-1.864	-113.986
1357	1.357	-14.394	-15.203	-16.74	1.093	35.08	0.664	5.653	-89.629
1358	1.358	-18.823	-10.745	-14.229	-15.106	58.855	-5.905	3.302	21.411
1359	1.359	-19.387	-16.161	-15.59	-21.43	49.516	-3.391	9.669	100.955
1360	1.36	-18.988	-14.219	-14.437	7.668	35.366	-5.714	7.706	28.806
1361	1.361	-13.557	-16.15	-11.725	36.745	-3.16	-3.778	-1.04	-36.932
1362	1.362	-15.484	-14.403	-15.223	25.581	-19.623	-9.788	-12.116	-1.282
1363	1.363	-17.42	-17.883	-10.385	22.327	-24.674	-5.739	-10.803	9.592
1364	1.364	-16.841	-12.455	-12.319	19.257	-38.244	-7.68	-11.98	-0.281
1365	1.365	-11.996	-11.874	-12.905	-23.297	-34.211	-13.661	-5.959	-9.191
1366	1.366	-11.415	-8.58	-16.39	-65.863	-30.592	-9.559	-4.945	-17.311
1367	1.367	-16.826	-9.159	-10.02	-38.182	-27.372	-10.106	-2.003	-9.915
1368	1.368	-10.246	-14.964	-12.54	-33.172	-30.552	-2.709	-1.21	10.054
1369	1.369	-14.5	-14.194	-13.325	-28.736	-16.506	-1.708	-0.429	4.078
1370	1.37	-15.273	-9.356	-16.81	-49.451	-24.13	-14.82	-6.98	9.506
1371	1.371	-11.786	-15.365	-14.867	-30.701	-26.53	-24.438	-6.169	4.503
1372	1.372	-15.078	-13.038	-14.285	-27.453	-15.971	-36.569	-11.732	-27.366
1373	1.373	-17.978	-13.618	-11.76	-11.803	-17.989	-19.083	-2.208	-23.178
1374	1.374	-15.462	-13.042	-15.05	-20.165	-16.316	-7.401	-5.87	-4.237
1375	1.375	-15.083	-18.465	-21.622	-17.677	-11.726	-13.722	-2.381	-21.129
1376	1.376	-15.478	-16.538	-6.91	-24.622	-7.508	-3.97	-7.583	-24.107
1377	1.377	-11.033	-15.963	-4.774	-30.945	-11.21	-9.115	-8.522	-26.722
1378	1.378	-17.625	-11.898	-2.836	-28.993	-12.401	-7.503	-7.724	-13.896
1379	1.379	-13.38	-15.38	-8.059	-2.662	-9.335	2.644	-5.373	2.383
1380	1.38	-12.616	-17.708	-12.7	8.573	-8.386	-3.663	-7.295	4.532
1381	1.381	-14.56	-16.561	-2.62	-8.449	-14.412	-7.077	-7.88	14.27
1382	1.382	-12.637	-13.859	-14.417	-11.54	-21.803	-14.384	-8.493	-4.978
1383	1.383	-14.381	-14.26	-6.482	-8.837	-18.949	-17.246	-8.897	-12.381
1384	1.384	-10.909	-15.038	-7.833	-1.314	-11.083	-4.061	-15.275	-0.667
1385	1.385	-17.312	-11.184	-16.74	-3.654	2.781	-5.981	-10.988	1.476
1386	1.386	-14.813	-10.812	-8.412	-5.793	0.739	-18.166	1.217	-23.745
1387	1.387	-17.148	-13.153	-18.08	-7.758	-1.125	-19.714	-3.986	-20.577
1388	1.388	-12.314	-15.298	-11.678	-6.063	6.667	-18.34	-8.588	-11.348
1389	1.389	-15.613	-11.633	-8.18	-10.746	-6.42	-21.978	-21.518	-19.588
1390	1.39	-12.717	-13.97	-11.271	-15.06	-15.212	-23.104	-26.716	-21.993
1391	1.391	-15.234	-7.406	-8.353	-11.481	-13.726	-24.029	-28.226	-14.843
1392	1.392	-14.848	-14.189	-18.022	-5.543	-9.511	-19.147	-18.145	-25.341
1393	1.393	-14.467	-13.435	-21.683	8.386	-3.15	-11.149	-14.444	-19.46
1394	1.394	-16.411	-12.683	-13.351	2.577	2.797	-18.446	-15.586	-14.175
1395	1.395	-12.164	-12.122	-5.992	-9.598	-0.359	-17.425	-18.659	-9.432
1396	1.396	-13.525	-15.428	-14.874	-14.23	-15.136	-18.144	-17.655	-13.541
1397	1.397	-12.185	-14.868	-13.696	-12.868	-17.342	-18.873	-7.924	-25.187
1398	1.398	-17.034	-11.411	-12.713	6.672	-15.458	-10.923	-4.217	-20.346
1399	1.399	-15.107	-14.717	-17.533	26.409	-13.762	-3.571	-10.2	-21.536
1400	1.4	-14.54	-8.932	-11.516	8.559	0.517	-2.609	-13.307	-17.711
1401	1.401	-15.909	-13.012	-13.822	-17.232	14.026	1.632	-10.429	-16.419
1402	1.402	-14.564	-9.55	-15.741	-41.105	8.795	13.803	-2.49	-17.295
1403	1.403	-11.68	-15.566	-12.429	-69.412	4.185	15.5	13.6	-20.147
1404	1.404	-17.691	-9.961	-5.831	-58.249	8.504	-5.26	-2.6	-19.367
1405	1.405	-9.761	-16.553	-13.738	-34.487	14.957	-30.853	-17.442	-18.615
1406	1.406	-17.124	-15.793	-16.8	-18.794	13.839	-20.829	-15.429	-7.85
1407	1.407	-12.296	-16.585	-15.81	-10.458	-0.044	-11.597	-13.618	12.755
1408	1.408	-13.083	-14.668	-13.267	-18.031	13.554	-8.93	-15.135	-7.04
1409	1.409	-13.869	-12.751	-12.456	-25.039	-9.242	-11.488	-5.054	-4.483
1410	1.41	-15.817	-13.352	-14.359	-5.938	-12.335	-9.17	-1.339	-11.384
1411	1.411	-16.403	-12.014	-4.277	-13.512	-15.091	-2.812	-0.147	-9.32
1412	1.412	-15.826	-13.385	-8.506	2.741	-12.702	-0.929	-7.475	-11.46
1413	1.413	-14.472	-17.465	-9.645	4.853	-15.148	-13.17	-16.378	-13.318
1414	1.414	-17.77	-11.668	-8.459	2.865	-13.094	-30.629	-29.527	-24.511
1415	1.415	-11.199	-15.743	-13.657	4.554	-3.454	-28.346	-38.222	-34.608
1416	1.416	-17.97	-12.272	-6.855	6.022	-5.2	-13.476	-30.272	-40.998
1417	1.417	-11.971	-15.567	-14.765	13.052	-0.542	-11.561	-14.394	-23.008
1418	1.418	-14.306	-12.67	-15.704	9.291	-4.771	0.615	-3.733	0.217
1419	1.419	-12.372	-17.52	-10.844	-1.608	-11.153	-7.33	-9.521	15.837
1420	1.42	-14.317	-8.824	-15.075	2.591	-12.296	-14.51	-11.246	7.397
1421	1.421	-13.742	-17.148	-12.732	14.324	-15.372	-15.702	-12.78	-5.464
1422	1.422	-18.577	-11.93	-13.289	-3.149	-20.157	-14.58	-8.498	-40.528
1423	1.423	-18.003	-12.907	-13.849	3.774	-26.101	-13.642	11.06	-55.662
1424	1.424	-11.431	-13.691	-16.727	-15.4	-25.265	-12.672	2.748	-42.205
1425	1.425	-15.689	-9.631	-13.222	-48.894	-31.772	-20.588	-15.056	-29.842
1426	1.426	-13.372	-13.126	-12.817	-80.838	-37.668	-15.354	-22.023	-3.54
1427	1.427	-12.794	-17.776	-12.397	-34.989	-30.189	-0.644	-11.388	20.27
1428	1.428	-12.211	-13.718	-15.081	-29	-25.244	-15.555	-13.338	35.918
1429	1.429	-15.12	-12.367	-10.795	-23.587	-24.361	-13.632	-4.642	27.594
1430	1.43	-14.736	-6.948	-17.742	-18.535	-15.339	-8.403	-0.005	-5.887
1431	1.431	-15.125	-10.438	-12.881	-14.053	-9.223	9.037	4.241	-28.707
1432	1.432	-19.19	-9.858	-8.603	-9.99	2.679	11.388	-2.163	-49.423
1433	1.433	-13.379	-13.923	-10.917	1.21	10.669	22.01	3.812	-7.887
1434	1.434	-11.06	-8.116	-10.318	-2.116	12.111	27.766	2.818	64.236
1435	1.435	-10.479	-10.431	-16.302	-11.452	18.602	22.527	3.752	93.813
1436	1.436	-13.773	-13.904	-8.938	-8.79	19.892	17.88	-7.705	102.658
1437	1.437	-16.679	-15.833	-6.016	-6.323	23.126	-3.801	-15.665	13.009
1438	1.438	-13.198	-15.247	-15.683	0.561	8.546	-25.656	-8.524	-70.44
1439	1.439	-13.582	-13.893	-11.984	-5.922	-23.279	-22.946	-7.389	-59.67
1440	1.44	-17.652	-15.24	-15.452	-0.221	-36.762	-25.464	-18.26	-109.082
1441	1.441	-16.296	-17.364	-14.465	-5.531	-40.776	-27.791	-11.13	-82.433
1442	1.442	-13.006	-12.128	-11.551	-29.357	-37.053	-42.685	-22.971	-41.812
1443	1.443	-11.848	-11.547	-14.063	-19.259	-13.198	-32.983	-18.364	-34.449
1444	1.444	-11.458	-13.477	-11.741	-22.327	-2.662	-25.016	-14.138	-54.317
1445	1.445	-14.948	-15.214	-21.218	-19.59	6.791	-23.252	-15.311	-48.257
1446	1.446	-12.039	-11.721	-14.814	-12.031	9.646	-18.584	-18.809	-31.774
1447	1.447	-13.201	-10.358	-13.646	-5.063	-8.021	0.209	-9.133	-26.763
1448	1.448	-17.451	-15.188	-10.542	-7.186	-10.236	2.752	-13.575	-8.678
1449	1.449	-13.966	-10.539	-12.854	20.308	-12.274	0.483	-12.402	-4.398
1450	1.45	-11.64	-15.947	-8.018	14.533	-14.112	6.914	-1.563	16.125
1451	1.451	-14.55	-12.456	-10.529	19.78	-26.241	1.162	-8.728	42.313
1452	1.452	-11.845	-14.386	-14.587	15.123	-40.533	17.112	-17.628	38.908
1453	1.453	-16.112	-22.12	-14.004	7.917	-42.484	10.792	-30.783	29.444
1454	1.454	-18.649	-16.888	-15.93	-11.709	-26.65	1.181	-18.575	43.382
1455	1.455	-18.288	-13.979	-18.825	-54.328	0.988	-10.975	-26.513	25.443
1456	1.456	-17.144	-11.463	-10.89	-60.327	4.628	-3.014	-4.855	9.101
1457	1.457	-13.495	-12.232	-12.049	-32.62	14.666	-18.844	23.397	-1.639
1458	1.458	-16.809	-10.295	-17.269	-27.515	23.927	-25.186	19.72	-3.597
1459	1.459	-14.692	-12.22	-12.422	-13.896	26.619	-50.301	-4.088	4.972
1460	1.46	-18.384	-12.793	-0.996	-17.91	39.354	-26.466	-7.185	28.515
1461	1.461	-15.118	-14.138	-8.921	-21.498	60.408	-4.593	-15.499	72.9
1462	1.462	-18.042	-12.769	-7.549	-24.716	34.819	-12.906	-2.718	5.584
1463	1.463	-12.058	-19.339	-6.382	-2.774	-9.912	-15.405	-14.324	32.217
1464	1.464	-11.301	-12.555	-12.375	-11.018	-40.321	-17.707	-16.45	-89.974
1465	1.465	-16.93	-10.024	-13.338	-18.49	-45.763	-24.087	-14.524	-107.286
1466	1.466	-15.011	-15.631	-12.37	2.686	-40.752	-25.997	-9.307	-91.359
1467	1.467	-9.028	-15.043	-11.59	-5.568	-36.35	-24.222	-17.249	-76.957
1468	1.468	-14.654	-13.097	-9.273	-13.053	-7.377	-19.541	-18.624	-11.034
1469	1.469	-11.181	-12.504	-14.111	-6.037	-3.729	-9.443	-17.473	24.704
1470	1.47	-15.84	-15.982	-10.818	-3.885	-7.056	-8.264	-20.956	-7.691
1471	1.471	-19.918	-15.583	-12.547	1.931	-28.982	-4.759	-26.182	-56.936
1472	1.472	-12.967	-11.51	-10.013	-3.284	-14.921	-14.431	-17.273	-65.748
1473	1.473	-13.952	-11.114	-12.335	-14.315	-17.52	-20.831	-8.917	-8.832
1474	1.474	-18.227	-15.55	-12.715	-18.547	-19.985	-19.687	-5.751	-45.834
1475	1.475	-12.626	-11.479	-13.873	-14.869	-35.096	-12.331	-4.729	-52.42
1476	1.476	-14.573	-13.985	-15.012	-11.416	-41.125	2.382	-3.922	-58.411
1477	1.477	-16.519	-11.655	-10.166	-16.677	-21.992	4.526	-1.583	-19.661
1478	1.478	-13.626	-10.495	-13.64	-13.748	-19.655	6.505	-5.03	-24.634
1479	1.479	-13.244	-15.714	-13.053	-14.496	-22.126	-2.166	-9.639	-11
1480	1.48	-13.639	-10.869	-18.434	-16.784	-15.882	-22.849	-7.843	-23.322
1481	1.481	-16.554	-14.152	-10.474	-5.901	-2.463	-25.539	-4.31	3.052
1482	1.482	-19.276	-11.247	-11.418	8.471	23.727	12.996	-1.933	34.056
1483	1.483	-13.482	-12.597	-14.284	14.329	-2.729	29.442	-2.277	13.362
1484	1.484	-14.269	-18.014	-13.487	19.62	-12.943	4.286	-1.851	-5.357
1485	1.485	-14.862	-16.076	-15.785	8.649	-22.385	-9.261	3.207	11.776
1486	1.486	-14.292	-12.782	-16.354	1.542	-30.847	-13.352	-2.78	-16.369
1487	1.487	-14.89	-13.366	-14.376	21.141	-23.436	-24.644	-13.423	-12.599
1488	1.488	-16.275	-9.892	-18.395	23.903	-2.46	-7.717	-12.068	18.33
1489	1.489	-11.847	-14.353	-11.391	16.41	17.144	-4.715	-13.239	5.815
1490	1.49	-15.935	-13.777	-16.189	-9.281	14.495	-2.09	-14.412	1.963
1491	1.491	-16.341	-13.398	-8.216	-53.932	12.08	-9.717	-7.097	-22.2
1492	1.492	-13.071	-11.084	-9.145	-84.274	5.626	-16.772	3.713	-44.615
1493	1.493	-17.923	-13.981	-8.133	-56.575	-23.461	-14.736	-0.589	-70.835
1494	1.494	-11.161	-13.013	-7.312	-51.5	-77.666	-8.991	-17.644	-47.5
1495	1.495	-18.526	-16.696	-12.879	-37.914	-55.589	-7.269	-15.305	-13.357
1496	1.496	-13.701	-16.315	-10.893	-25.479	-48.99	-5.722	-21.63	27.945
1497	1.497	-19.712	-15.159	-10.255	-21.742	-18.59	-9.988	-19.653	78.015
1498	1.498	-17.4	-9.161	-13.101	-11.621	-2.123	-24.318	-17.874	111.676
1499	1.499	-16.841	-17.102	-5.108	-14.666	-7.155	-10.797	-13.205	93.879
1500	1.5	-8.144	-9.746	-8.537	-22.923	24.713	-19.533	-8.941	33.306
1501	1.501	-11.634	-12.654	-11.575	-10.101	45.358	-36.97	-12.625	9.233
1502	1.502	-8.544	-11.884	-10.548	6.192	56.478	-15.877	-9.162	46.534
1503	1.503	0.349	-15.958	-13.009	21.117	46.314	-18.591	-10.168	40.229
1504	1.504	-3.145	-11.135	-8.885	7.584	30.528	-11.075	-9.249	-14.485
1505	1.505	-8.377	-11.724	-9.41	-4.609	16.292	-18.077	-8.496	-51.208
1506	1.506	-7.412	-14.637	-12.653	-15.673	-7.024	-15.984	-15.876	-31.116
1507	1.507	-9.927	-12.13	-14.334	-37.382	-22.78	-10.197	-14.914	-73.539
1508	1.508	-20.565	-16.594	-13.888	-34.286	-25.579	-8.464	-10.648	9.801
1509	1.509	-19.204	-12.543	-12.474	-14.534	-28.171	-0.524	-5.049	93.309
1510	1.51	-12.806	-15.081	-14.542	-27.283	-25.89	18.254	-11.671	104.254
1511	1.511	-16.279	-17.421	-13.311	-15.646	-23.791	10.727	-12.487	-43.668
1512	1.512	-19.358	-14.536	-8.995	-4.966	-33.502	-0.855	-14.86	-107.013
1513	1.513	-16.439	-16.485	-11.454	-10.757	-31.812	-15.737	-16.836	-87.79
1514	1.514	-18.935	-15.341	-10.043	-12.458	-27.23	-13.785	-10.883	-210.228
1515	1.515	-14.848	-10.516	-10.384	-17.092	-20.116	-22.502	-11.712	-130.757
1516	1.516	-18.32	-11.111	-10.726	-7.017	-0.599	-14.582	-0.924	-116.453
1517	1.517	-16.368	-15.774	-7.968	-3.312	2.106	-15.951	19.741	-103.266
1518	1.518	-20.407	-14.045	-12.756	0.181	-26.126	-7.084	11.367	-67.62
1519	1.519	-15.55	-12.695	-10.768	7.546	-22.388	-3.632	-6.494	-35.02
1520	1.52	-17.467	-12.317	-20.79	14.333	-5.297	-13.319	-8.877	-25.088
1521	1.521	-14.549	-15.233	-19.39	13.577	-2.14	-1.515	-15.329	-16.207
1522	1.522	-15.887	-12.537	-5.037	1.4	6.225	9.516	-32.816	24.395
1523	1.523	-14.511	-17.569	-10.802	-17.942	44.793	8.157	-44.481	61.285
1524	1.524	-15.654	-11.577	-9.024	-10.394	83.539	-11.369	-33.871	41.29
1525	1.525	-16.798	-12.357	-20.023	-3.429	68.485	-19.665	-24.227	35.139
1526	1.526	-16.385	-14.295	-7.032	-9.812	45.687	-22.13	-12.07	18.466
1527	1.527	-15.584	-9.659	-8.748	-15.624	8.182	-33.67	-16.761	13.114
1528	1.528	-18.854	-13.731	-7.172	-6.957	-16.915	-35.727	-15.45	-10.006
1529	1.529	-17.668	-14.118	-28.832	-8.582	-21.293	-18.23	-21.887	-6.159
1530	1.53	-13.193	-10.829	-19.527	-12.907	-25.266	-11.203	-13.615	-24.897
1531	1.531	-12.584	-11.989	-11.195	-14.11	-21.465	-4.754	-16.759	-21.432
1532	1.532	-15.074	-14.706	-18.724	-12.907	-11.274	8.838	-11.968	-5.526
1533	1.533	-9.635	-15.885	-7.092	-18.055	-1.832	0.162	-6.008	-2.66
1534	1.534	-10.19	-12.43	-9.204	-18.977	-9.991	-4.447	-0.441	-0.13
1535	1.535	-12.097	-16.918	-3.39	-19.727	-22.521	2.739	6.094	-7.081
1536	1.536	-10.326	-12.888	-22.741	-17.386	-29.23	19.805	1.798	-9.156
1537	1.537	-2.362	-9.437	-20.231	-16.799	-43.875	22.196	-3.865	16.019
1538	1.538	-8.331	-9.85	-17.909	-14.848	-37.822	-5.417	6.909	33.094
1539	1.539	-9.27	-13.928	-15.769	-16.573	-53.404	-9.024	5.302	80.148
1540	1.54	-16.012	-11.409	-13.832	-17.926	-76.527	-12.255	15.296	180.968
1541	1.541	-13.468	-13.724	-12.093	-13.499	-73.156	-2.894	6.302	311.043
1542	1.542	-15.763	-20.297	-13.649	-15.3	-53.176	-5.511	7.375	363.456
1543	1.543	-16.315	-15.443	-15.013	-18.846	-50.46	-18.239	-6.634	124.703
1544	1.544	-16.875	-11.177	-11.344	-14.424	-52.643	-39.384	-35.755	-45.951
1545	1.545	-16.27	-13.496	-19.687	-18.506	-37.613	-42.124	-64.877	-325.129
1546	1.546	-14.891	-11.557	-16.613	-19.849	-23.848	-24.331	-38.607	-287.646
1547	1.547	-16.215	-14.844	-13.737	-12.454	-28.824	-8.064	-21.569	-253.615
1548	1.548	-9.609	-14.255	-11.254	-11.45	-4.739	2.593	-12.266	-346.525
1549	1.549	-14.419	-17.724	-10.516	-8.513	47.046	-3.219	1.89	-262.135
1550	1.55	-16.909	-15.392	-9.972	-7.706	39.978	-8.448	14.709	-134.009
1551	1.551	-17.648	-12.474	-13.304	-2.067	60.216	-29.163	12.417	-110.772
1552	1.552	-12.789	-10.524	-11.608	-3.969	42.317	-15.063	14.558	-47.302
1553	1.553	-14.701	-10.891	-14.169	-8.563	48.012	-2.307	8.766	-28.212
1554	1.554	-17.574	-13.003	-11.899	-12.569	53.284	-9.304	-7.108	-11.121
1555	1.555	-17.935	-8.536	-5.372	-11.165	49.036	-15.746	-9.235	35.811
1556	1.556	-17.526	-10.465	-12.197	-4.761	28.5	-21.624	-11.159	20.705
1557	1.557	-17.119	-8.725	-11.468	-5.528	32.307	-33.862	-9.398	33.193
1558	1.558	-18.263	-9.1	-15.584	-9.603	15.38	-38.538	-4.735	44.413
1559	1.559	-18.643	-5.779	-12.162	-9.001	-18.975	-39.893	-6.058	33.253
1560	1.56	-17.851	-11.527	-12.798	-13.61	-23.352	-20.316	-12.417	23.338
1561	1.561	-18.608	-13.793	-12.276	-22.5	-10.898	-6.147	-11.242	32.376
1562	1.562	-17.233	-15.688	-10.974	-5.444	-22.062	-3.611	-12.173	24.283
1563	1.563	-13.934	-16.238	-12.385	-12.383	-39.036	-1.282	-16.967	31.542
1564	1.564	-16.043	-14.465	-9.532	2.54	-54.655	17.863	-10.929	51.454
1565	1.565	-10.031	-11.925	-10.748	-7.113	-46.278	15.325	-13.207	8.77
1566	1.566	-12.534	-13.247	-13.493	-8.835	-38.676	12.977	-15.083	3.33
1567	1.567	-14.845	-17.309	-15.087	-4.163	-36.297	27.852	-13.088	18.448
1568	1.568	-12.895	-20.806	-15.33	-14.209	-29.848	22.004	-8.948	22.956
1569	1.569	-10.956	-15.405	-11.134	-13.036	-16.262	6.106	-5.404	52.086
1570	1.57	-11.52	-14.835	-12.935	-16.505	-10.983	-4.563	-3.992	70.985
1571	1.571	-14.985	-12.896	-5.062	-13.395	-2.984	-6.534	-4.328	33.371
1572	1.572	-12.633	-19.458	-13.439	-16.287	4.243	-11.79	-10.28	48.605
1573	1.573	-10.48	-13.423	-12.519	-15.519	18.636	-32.506	-19.919	62.328
1574	1.574	-13.162	-17.434	-11.583	-14.755	16.765	-29.801	-18.722	83.195
1575	1.575	-15.07	-15.414	-7.354	-15.348	11.572	-37.389	-15.183	109.619
1576	1.576	-16.602	-12.051	-11.466	-5.3	13.085	-39.772	-7.76	147.454
1577	1.577	-12.141	-11.414	-10.916	16.353	11.651	-33.444	-10.582	102.046
1578	1.578	-14.069	-16.205	-6.306	38.19	5.149	-35.449	-9.734	10.568
1579	1.579	-12.334	-18.117	-9.243	18.433	-8.154	-23.317	-13.728	-186.802
1580	1.58	-17.189	-15.215	-10.646	-9.845	-24.171	-34.386	-13.094	-271.148
1581	1.581	-15.265	-10.387	-13.966	-66.582	-13.697	-12.74	-11.127	-245.551
1582	1.582	-12.368	-0.348	-16.896	-74.746	-15.812	21.682	-16.58	-129.182
1583	1.583	-12.767	3.871	-17.311	-37.811	-42.316	17.213	-11.819	-23.19
1584	1.584	-15.092	2.661	-11.519	-17.909	-99.211	-3.524	-12.47	-42.163
1585	1.585	-16.262	-0.867	-9.217	-23.928	-91.281	-22.33	-14.214	-59.417
1586	1.586	-15.875	-1.889	-5.744	-18.527	-69.421	-46.161	-9.18	-43.468
1587	1.587	-16.254	-10.84	-11.768	-13.519	-36.151	-36.892	-5.631	-57.866
1588	1.588	-16.046	-19.207	-23.976	-17.999	-42.378	-22.777	-5.984	-18.467
1589	1.589	-14.693	-33.191	-11.781	-13.954	-26.136	-10.035	2.151	-6.761
1590	1.59	-14.505	-31.309	-13.33	-10.299	-11.239	-17.043	17.98	-39.341
1591	1.591	-14.323	-26.136	-6.148	-7.027	11.391	-36.253	15.995	-9.704
1592	1.592	-13.755	-27.749	-9.811	-10.132	31.918	2.218	6.433	52.93
1593	1.593	-10.681	-20.655	-13.286	-1.812	50.537	74.38	11.753	44.896
1594	1.594	-10.324	-14.323	-5.923	0.704	19.422	44.739	-2.487	22.661
1595	1.595	-16.356	-15.533	-12.693	-6.259	-26.593	17.973	-31.476	2.467
1596	1.596	-17.164	-12.473	-10.173	-16.9	-32.736	-6.468	-68.989	-3.94
1597	1.597	-17.963	-15.438	-7.839	-7.228	-27.461	-13.848	-53.82	1.272
1598	1.598	-16.046	-14.736	-9.756	1.488	-32.632	-7.307	-49.288	-23.999
1599	1.599	-14.123	-15.59	-7.794	-3.143	-19.219	-1.334	-45.131	-56.125
1600	1.6	-15.878	-13.722	-9.504	-4.478	-15.259	-6.803	-18.685	-102.108
1601	1.601	-8.924	-15.705	-10.829	-3.305	-4.152	-1.85	-1.546	-83.935
1602	1.602	-11.835	-17.459	-13.133	-9.296	-0.971	2.505	1.639	-0.765
1603	1.603	-14.354	-17.061	-10.99	-12.379	1.97	6.521	15.85	178.234
1604	1.604	-16.678	-10.646	-9.025	-21.279	4.511	25.288	8.352	357.708
1605	1.605	-18.622	-4.626	-13.262	-5.599	6.849	22.009	1.425	334.722
1606	1.606	-18.048	-2.305	-21.176	-7.728	13.628	-6.224	-9.202	186.974
1607	1.607	-17.475	-13.178	-15.161	-5.786	15.564	-17.437	-3.413	52.727
1608	1.608	-16.124	-30.639	-7.765	-25.13	17.297	-41.239	-8.663	-104.435
1609	1.609	-21.551	-42.239	-12.57	-17.58	22.309	-56.907	-0.762	-252.407
1610	1.61	-14.979	-35.802	-11.767	-5.975	20.525	-48.549	6.345	-348.369
1611	1.611	-19.253	-18.365	-15.793	-8.113	18.94	-35.71	-13.273	-295.71
1612	1.612	-11.901	-6.751	-9.175	-6.195	6.932	-33.327	-16.025	-152.451
1613	1.613	-16.741	-8.869	-17.051	-7.94	2.091	-22.657	-8.532	-133.367
1614	1.614	-12.479	-3.043	-11.788	-12.582	0.54	-12.958	-6.257	-81.04
1615	1.615	-10.155	-8.246	-26.46	-13.932	-0.823	-14.64	-16.919	-33.623
1616	1.616	-12.089	12.496	-15.779	-12.778	0.165	-6.642	-7.246	-19.714
1617	1.617	-14.027	15.238	-9.937	-6.792	-16.043	3.5	-8.988	-6.849
1618	1.618	-7.452	12.761	-4.673	-3.705	-23.132	-5.315	-7.45	4.723
1619	1.619	-15.39	1.203	-6.188	-8.557	-33.868	-8.732	-17.514	15.275
1620	1.62	-18.491	-13.635	-10.408	-9.342	-31.996	-7.715	-11.112	25.079
1621	1.621	-23.324	-27.118	-11.535	-14.971	-37.265	-6.692	-9.938	16.297
1622	1.622	-19.059	-35.754	-8.009	-14.394	-38.842	-19.787	-8.951	8.228
1623	1.623	-19.827	-46.719	-24.035	-24.481	-17.183	-25.555	-7.934	30.484
1624	1.624	-19.232	-59.607	-21.679	-14.434	11.084	-9.665	-8.682	37.311
1625	1.625	-10.512	-40.18	-11.003	-8.06	22.323	1.006	-7.904	19.378
1626	1.626	-7.018	-22.298	-12.896	-9.237	12.268	-0.921	-7.346	14.264
1627	1.627	-6.04	-10.606	-11.127	-6.142	-3.408	0.852	-5.448	9.585
1628	1.628	0.75	4.38	-9.548	-12.908	-6.123	-3.733	-1.432	14.239
1629	1.629	5.02	17.997	-10.865	-10.365	-8.645	-7.967	6.454	10.184
1630	1.63	-2.317	19.787	-14.51	-6.304	2.973	-9.102	24.395	-16.284
1631	1.631	-9.078	21.378	-8.479	-5.756	9.363	-7.892	62.845	-13.1
1632	1.632	-9.844	20.058	-11.556	-10.474	11.322	-8.795	79.24	-53.92
1633	1.633	-15.448	18.951	-12.519	-12.292	13.095	-9.689	54.018	-81.455
1634	1.634	-13.505	8.159	-8.251	-19.288	2.077	-10.389	-14.757	-46.017
1635	1.635	-23.569	6.841	-12.302	-18.33	-8.005	-12.652	-162.892	22.823
1636	1.636	-27.826	-2.021	-12.868	-8.662	-6.816	-9.133	-184.054	131.449
1637	1.637	-26.661	-7.98	-13.435	-4.985	-3.254	-19.163	-126.39	117.05
1638	1.638	-18.34	-8.915	-22.335	-10.966	-12.807	-23.376	-73.913	103.751
1639	1.639	-17.381	-11.8	-13.439	-10.002	-25.064	-14.034	-26.309	68.013
1640	1.64	-16.418	-14.314	-26.596	-12.899	-23.742	-5.066	-12	13.572
1641	1.641	-13.905	-8.708	-14.4	-17.15	-27.037	-6.176	1.152	-36.108
1642	1.642	-8.292	-13.56	-9.747	-21.205	-23.73	-20.067	12.935	-45.23
1643	1.643	-4.819	-20.919	-8.384	-21.749	-16.735	-18.039	8.229	-42.964
1644	1.644	-4.256	-21.885	-1.612	-18.636	-12.249	-2.033	18.995	-83.459
1645	1.645	-6.019	-33.313	-7.995	-18.035	-3.159	0.174	9.043	-90.555
1646	1.646	-13.979	-9.533	-9.16	-10.294	5.309	-5.604	0.043	-123.809
1647	1.647	-19.994	-6.257	-12.261	-13.391	-6.341	17.242	8.076	-81.032
1648	1.648	-19.03	-3.176	-15.17	-18.223	1.771	7.95	0.693	2.363
1649	1.649	-21.922	-17.325	-17.693	-18.989	0.614	16.274	-19.236	62.091
1650	1.65	-21.137	-30.115	-13.641	-11.633	-10.971	29.042	-1.024	94.662
1651	1.651	-23.447	-51.219	-5.713	-6.797	-18.675	22.054	4.436	124.293
1652	1.652	-21.497	-59.535	-2.633	-14.738	-8.368	-9.902	-0.551	115.431
1653	1.653	-22.066	-62.041	-17.372	-9.528	-6.973	-32.769	13.028	25.954
1654	1.654	-16.638	-45.774	-6.754	-14.384	-7.928	-45.181	0.677	-105.022
1655	1.655	-16.061	-18.062	-4.83	-8.401	-15.117	-48.851	11.914	-262.236
1656	1.656	-14.135	8.295	-6.568	-10.725	-29.736	-31.812	28.931	-198.553
1657	1.657	-15.887	11.61	-27.296	-14.216	-19.056	-22.554	25.805	-102.394
1658	1.658	-11.055	-35.421	-18.997	-10.928	-20.975	-19.903	23.074	-15.086
1659	1.659	-11.648	-55.386	-11.458	-4.367	-19.182	-32.748	25.582	0.465
1660	1.66	-5.077	-25.058	-18.442	-6.884	-14.415	-30.52	23.292	-14.292
1661	1.661	-16.516	-8.655	-16.336	-6.107	-15.641	-11.439	-8.599	103.72
1662	1.662	-14.995	-13.725	-29.913	-5.513	-16.684	16.783	-4.113	151.03
1663	1.663	-16.349	-18.199	-10.585	-15.578	-13.101	13.07	-16.488	136.599
1664	1.664	-15.174	-14.168	-8.104	-8.414	-1.226	-10.738	-35.235	149.703
1665	1.665	-11.651	-17.873	-10.447	-7.251	-2.7	-20.038	-45.263	233.092
1666	1.666	-10.648	-14.622	-12.624	-6.092	-3.989	-34.147	-42.17	70.367
1667	1.667	-11.589	-17.741	-14.588	-7.044	-7.608	-31.605	-28.053	0.731
1668	1.668	-12.346	-26.084	-9.382	-11.877	-13.571	-19.96	-30.585	21.844
1669	1.669	-11.548	-23.598	-10.951	-12.647	-14.513	-17.766	-37.6	-151.356
1670	1.67	-19.45	-16.675	-9.623	-8.583	-15.467	-27.393	-31.327	-267.7
1671	1.671	-22.528	-18.867	-13.332	-16.496	-12.938	-29.109	-33.474	-204.298
1672	1.672	-17.691	-13.138	-14.526	-0.414	-10.595	-5.282	-56.577	-262.081
1673	1.673	-21.965	-14.957	-11.465	-7.37	-18.509	-2.021	-34.996	-244.773
1674	1.674	-19.655	-10.388	-10.546	-9.506	-17.499	1.04	-9.718	-197.187
1675	1.675	-19.071	-9.11	-16.588	-7.561	-10.673	15.154	13.874	-182.928
1676	1.676	-17.133	-7.998	-9.263	-12.773	0.789	-2.676	23.074	-169.846
1677	1.677	-17.721	-9.195	-12.184	-8.117	5.462	-14.324	20.384	-62.515
1678	1.678	-15.22	-1.857	-16.472	-18.156	4.105	17.566	12.949	38.316
1679	1.679	-16.598	12.838	-14.173	-14.463	-10.226	21.984	10.784	51.191
1680	1.68	-15.464	14.969	-16.134	-13.279	-8.312	-7.077	8.808	15.263
1681	1.681	-9.503	16.897	-8.806	-12.266	-6.584	-3.43	-0.722	4.108
1682	1.682	-8.774	1.015	0.071	-1.394	-5.052	6.602	-2.299	33.44
1683	1.683	-9.594	3.125	-8.278	-5.614	2.085	-9.099	5.808	59.982
1684	1.684	-6.154	1.168	-7.336	-4.422	5.735	-17.434	10.212	100.543
1685	1.685	-8.139	-11.061	-10.264	-10.388	-2.626	-9.901	-9.223	137.463
1686	1.686	-12.251	-15.736	-9.505	-11.322	-7.909	-21.53	-51.833	224.866
1687	1.687	-8.806	-17.131	-7.207	-22.127	-6.999	-15.179	-70.116	212.889
1688	1.688	-3.419	-10.794	-10.728	-6.221	-7.826	-9.414	-31.49	180.049
1689	1.689	-8.079	-6.582	-10.184	-12.569	-13.488	-11.19	-16.399	229.211
1690	1.69	-11.569	1.699	-13.111	-10.6	-20.124	-6.56	-11.895	202.295
1691	1.691	-14.86	9.011	-14.494	-12.302	-20.947	-13.728	-7.795	80.01
1692	1.692	-5.949	-3.791	-17.783	-36.066	-18.673	-25.563	11.023	-42.69
1693	1.693	-2.249	-5.563	-13.728	-12.218	-19.295	-20.987	14.384	-217.82
1694	1.694	-3.381	2.34	-14.131	-15.273	-16.042	-10.995	5.135	-287.56
1695	1.695	-8.581	6.567	-13.755	-6.899	-13.172	-2.149	-3.15	-224.179
1696	1.696	-17.462	-7.785	-13.364	-14.402	-18.051	-10.499	-20.916	-166.673
1697	1.697	-25.776	-13.587	-12.193	-12.02	-24.084	-7.42	-46.618	-114.433
1698	1.698	-33.124	-11.835	-14.13	-9.836	-34.782	-8.38	-49.873	-66.985
1699	1.699	-28.283	-19.763	-10.65	-11.72	-33.48	-2.385	-40.566	-23.878
1700	1.7	-27.515	-26.936	-18.008	-9.932	-32.381	1.687	-26.438	-10.742
1701	1.701	-21.909	-38.758	-10.667	-8.325	-28.97	2.296	-13.646	1.115
1702	1.702	-21.328	-40.32	-3.9	-6.91	-17.251	4.239	-2.032	-9.636
1703	1.703	-19.39	-36.07	-8.154	-8.023	3.377	-4.688	0.077	0.201
1704	1.704	-10.476	-50.395	-20.362	-13.958	28.854	-24.286	5.866	-8.901
1705	1.705	-6.779	-40.699	-32.555	-12.935	73.487	-32.666	14.533	-17.385
1706	1.706	-7.924	-28.461	-15.141	-9.98	91.603	-19.949	12.953	4.177
1707	1.707	-11.004	-14.061	-8.19	-14.196	75.08	-3.735	5.774	-2.71
1708	1.708	-6.154	-4.288	-14.596	-11.828	19.485	-5.893	-11.283	15.416
1709	1.709	-14.067	7.967	-12.67	-16.618	-47.331	7.638	-37.055	43.254
1710	1.71	-0.119	3.386	-7.445	-10.578	-56.274	5.879	-33.794	28.459
1711	1.711	-2.039	4.838	-5.896	-19.448	-48.171	-17.94	-36.92	24.315
1712	1.712	-21.385	-6.853	-7.255	-6.257	-40.838	-7.864	-11.417	12.369
1713	1.713	-34.142	-5.19	-6.103	-11.451	-20.919	-23.507	-14.73	1.559
1714	1.714	-45.723	-12.22	-14.425	-12.973	-26.922	-9.369	-17.846	18.932
1715	1.715	-35.043	-10.943	-2.608	-8.669	-21.503	-32.62	7.677	3.568
1716	1.716	-25.336	-16.877	-10.51	-20.448	-16.472	-29.556	17.713	1.237
1717	1.717	-16.59	-22.052	-14.76	-6.095	-12.021	-26.894	14.593	8.984
1718	1.718	-18.101	-22.978	-11.08	-4.127	-7.954	-55.18	34.32	6.781
1719	1.719	-28.128	-22.129	-9.91	-5.844	-4.275	-36.411	67.782	26.089
1720	1.72	-16.298	-17.979	-10.843	-23.23	-0.971	-12.612	127.374	38.802
1721	1.721	-1.976	-13.065	-11.781	-20.877	-10.246	-9.539	135.5	31.687
1722	1.722	11.572	-14.935	-7.516	-10.211	-7.513	21.586	113.436	-0.349
1723	1.723	2.875	-16.607	-9.825	-0.494	-10.01	17.52	66.589	-69.038
1724	1.724	-11.441	-15.175	-10.392	-5.688	-3.04	6.319	-0.549	-39.243
1725	1.725	-5.628	-14.713	-13.672	-4.114	-0.914	16.431	-98.999	-47.867
1726	1.726	-0.387	-8.839	-22.563	-5.436	-6.708	13.395	-164.722	-55.636
1727	1.727	1.187	-16.132	-10.75	-14.309	-1.469	10.71	-200.242	26.272
1728	1.728	5.468	-11.249	-15.379	-10.799	-3.005	-7.098	-189.32	80.979
1729	1.729	1.82	-19.145	-14.016	-13.877	-1.637	-14.065	-139.894	71.596
1730	1.73	-1.63	-16.012	-15.175	-26.623	-5.307	-16.203	-95.125	27.261
1731	1.731	-6.824	-16.955	-11.688	-14.403	-6.456	-14.314	-70.698	-13.097
1732	1.732	-9.692	-17.725	-12.651	-19.019	-7.406	-19.57	-63.312	-123.912
1733	1.733	-17.603	-20.07	-13.606	-11.821	-10.295	-27.508	-56.7	-171.156
1734	1.734	-10.23	-18.163	-11.072	-15.465	-14.531	-23.256	-62.675	-127.659
1735	1.735	-19.106	-22.833	-21.708	-11.949	-8.901	-19.608	-12.741	-35.34
1736	1.736	-25.088	-18.786	-11.642	-2.246	-9.463	-1.655	61.145	95.964
1737	1.737	-24.122	-13	-2.731	-5.903	-12.732	-4.206	110.412	148.508
1738	1.738	-27.033	-12.241	-8.72	-11.881	-21.61	-11.192	83.632	-26.428
1739	1.739	-29.561	-14.178	-11.809	-6.621	-20.423	-17.565	59.26	-49.619
1740	1.74	-28.805	-10.894	-14.725	-13.386	-19.238	-15.594	66.667	-113.063
1741	1.741	-30.762	-12.639	-26.142	-14.139	-16.123	0.308	46.768	-94.145
1742	1.742	-34.087	-11.289	-11.816	-16.446	-15.13	19.494	16.394	-77.179
1743	1.743	-32.364	-9.963	-6.007	-11.594	-9.1	17.02	21.826	-125.135
1744	1.744	-26.572	-5.958	-7.757	-14.854	-8.29	10.085	16.792	-82.388
1745	1.745	-22.528	-7.401	-25.171	-5.919	2.592	-17.553	-6.065	9.455
1746	1.746	-14.625	-13.88	-27.498	-12.265	-2.006	-28.744	-18.462	44.995
1747	1.747	-15.636	-13.198	-16.857	-11.069	2.287	-32.019	-14.795	56.002
1748	1.748	-8.913	-7.66	-14.927	-10.065	3.488	-28.905	-11.524	26.651
1749	1.749	-2.967	0.228	-13.19	-5.199	4.692	-31.599	-14.607	35.875
1750	1.75	-2.238	-2.891	-2.157	-11.17	1.643	-39.137	-17.289	-20.702
1751	1.751	-8.87	-11.802	-3.513	-10.367	6.533	-27.509	-4.472	-42.42
1752	1.752	-8.14	-10.657	-12.414	-6.853	5.826	-21.101	2.547	31.771
1753	1.753	-13.799	-3.336	-6.411	-16.883	-4.747	-7.518	0.451	81.327
1754	1.754	-15.774	-2.403	-11.641	-12.595	-3.311	-2.271	2.366	108.22
1755	1.755	-11.157	-1.672	-8.754	-6.186	-6.903	2.397	-6.409	132.752
1756	1.756	-10.598	-13.889	-2.78	-2.682	-15.122	9.583	-14.472	51.406
1757	1.757	-9.263	-29.763	-13.422	-10.013	-18.142	5.951	-18.897	-46.206
1758	1.758	-13.733	-31.887	-12.046	-10.955	-17.132	-2.325	-22.728	-138.228
1759	1.759	-9.691	-33.808	-13.207	-2.995	-16.381	-7.53	-28.797	-197.722
1760	1.76	-9.33	-28.562	-16.692	-2.004	-20.531	-2.684	-31.85	-165.104
1761	1.761	-11.678	-27.01	-9.334	-4.872	-20.027	-10.624	-40.612	-155.272
1762	1.762	-18.294	-28.355	-12.232	-9.106	-19.498	-9.706	-43.943	-92.928
1763	1.763	-29.207	-40.166	-4.298	-13.138	-20.115	-0.839	-44.7	-52.544
1764	1.764	-27.964	-19.455	-13.959	-23.95	-12.204	7.445	-39.72	-30.829
1765	1.765	-19.179	17.52	-30.999	-6.505	-11.071	2.193	-26.503	-51.093
1766	1.766	-22.751	22.575	-9.907	-13.443	-12.057	5.051	-12.925	-33.156
1767	1.767	-21.835	18.147	-7.209	-15.555	-14.973	-4.682	-4.186	-5.438
1768	1.768	-20.89	-19.387	-9.717	-13.584	-14.211	-16.535	3.764	-0.164
1769	1.769	-9.471	-24.424	-30.799	-18.776	-19.822	-11.935	-0.433	68.747
1770	1.77	1.561	-10.883	-22.474	-14.104	-14.972	-1.864	-1.494	98.457
1771	1.771	-2.682	-6.841	-4.669	-12.736	-15.525	4.577	-0.213	143.257
1772	1.772	-9.031	-10.564	-11.639	-16.397	-6.601	-6.19	-1.094	37.404
1773	1.773	-7.829	-20.657	-9.513	-15.214	2.311	-27.788	-3.994	-34.893
1774	1.774	-8.772	-17.585	-7.585	-12.085	8.312	-43.396	-15.472	-21.991
1775	1.775	-15.548	-14.89	-12.819	-16.9	0.951	-40.646	-17.131	-34.075
1776	1.776	-21.542	-12.392	-4.892	-16.098	3.82	-22.81	-24.453	-45.084
1777	1.777	-19.217	-5.418	-14.965	-10.46	4.554	-6.546	-25.773	-15.477
1778	1.778	-21.156	-3.295	-11.304	-11.023	-2.853	8.344	-24.718	65.395
1779	1.779	-24.45	-1.362	-5.309	-12.94	-9.685	6.392	-17.426	119.683
1780	1.78	-20.395	-3.12	-8.419	-12.341	-10.514	8.112	-2.691	109.876
1781	1.781	-19.051	1.519	-5.53	-11.947	-12.886	-6.237	-4.76	65.208
1782	1.782	-11.716	0.153	-9.798	-11.532	-8.072	-23.68	-6.679	-24.428
1783	1.783	-10.772	-3.535	-22.001	-12.665	-9.998	-30.674	2.006	-12.743
1784	1.784	-17.577	-14.383	-13.296	-12.241	-5.909	-11.535	16.333	84.857
1785	1.785	-13.339	-33.156	-11.743	-11.821	-13.846	6.274	29.872	124.245
1786	1.786	-4.463	-30.647	-16.006	-6.957	-17.371	-9.96	28.152	88.687
1787	1.787	-1.009	-32.971	-17.162	-14.877	-16.488	-16.311	10.802	56.317
1788	1.788	-0.068	-35.108	-15.989	-11.761	-15.616	-33.672	-24.149	-52.115
1789	1.789	-4.933	-25.443	0.079	2.96	-14.95	-45.205	-39.214	-66.474
1790	1.79	-9.208	-23.714	-16.173	-7.661	-11.008	-30.221	-16.373	78.239
1791	1.791	-3.605	-19.077	-18.297	-5.71	-13.072	-24.35	4.359	97.308
1792	1.792	-14.452	-11.932	-16.363	-17.888	-11.261	-36.463	8.027	-95.286
1793	1.793	-19.1	7.608	-4.16	-9.933	-11.946	-15.712	11.281	-120.835
1794	1.794	-17.748	27.347	-15.174	-14.168	-13.4	-7.397	8.161	-190.502
1795	1.795	-14.059	19.823	-7.995	-12.986	-11.17	0.085	-11.614	-211.563
1796	1.796	-12.878	-1.216	-9.16	-14.114	-4.661	6.864	-24.439	-269.118
1797	1.797	-11.889	-20.889	-8.001	-13.127	-9.577	4.508	-26.826	-216.556
1798	1.798	-12.832	-38.648	-11.091	-4.198	-15.632	2.371	-41.798	-168.818
1799	1.799	-13.577	-54.873	-13.986	-7.664	-11.634	7.447	-32.213	-96.551
1800	1.8	-6.19	-56.968	-16.497	-8.601	-9.775	-0.616	-27.101	-83.281
1801	1.801	-9.061	-43.415	-12.417	-9.55	-15.852	-7.917	-19.284	0.154
1802	1.802	-8.266	-17.106	-10.474	-12.041	-8.553	-19.863	2.308	32.623
1803	1.803	-13.851	-5.907	-9.888	-11.244	-5.678	-15.277	36.687	42.477
1804	1.804	-18.67	-2.625	-9.303	-9.289	0.281	-25.321	59.45	51.371
1805	1.805	-21.941	-5.737	-8.901	-7.328	-0.547	-24.144	88.434	43.214
1806	1.806	-25.987	-8.451	-16.254	-7.869	7.326	-22.974	84.724	50.581
1807	1.807	-27.333	-5.959	-25.929	-13.642	-2.443	-9.057	39.961	44.013
1808	1.808	-19.978	-8.299	-11.616	-11.29	-3.71	8.332	-51.652	25.784
1809	1.809	-23.084	-10.452	-9.668	-11.844	-0.352	19.914	-143.871	31.082
1810	1.81	-14.191	-4.678	-11.392	-16.459	-5.737	17.761	-179.614	106.608
1811	1.811	-10.711	-13.423	-12.927	-12.361	-10.78	27.428	-147.256	160.729
1812	1.812	5.346	-11.921	-11.561	-8.846	-10.228	15.213	-137.538	170.561
1813	1.813	21.584	-19.153	-23.352	-9.204	-3.07	0.88	-56.963	179.466
1814	1.814	15.177	-28.138	-9.011	-12.079	-4.144	-1.058	18.797	122.616
1815	1.815	-2.253	-31.678	-7.058	-10.127	-6.704	-2.788	48.35	11.61
1816	1.816	-23.351	-30.716	-8.797	-8.932	-9.062	8.238	39.429	-226.933
1817	1.817	-37.481	-17.952	-26.188	-13.745	-7.156	1.077	31.293	-329.026
1818	1.818	-50.259	-2.101	-23.839	-11.78	-17.266	-18.488	-5.685	-236.018
1819	1.819	-47.938	-0.03	-13.171	-9.816	-24.491	-38.258	-25.621	-95.023
1820	1.82	-41.547	13.461	-11.227	-10.364	-33.466	-51.046	-19.631	-69.328
1821	1.821	-43.469	29.292	-9.464	-8.974	-32.363	-53.377	-14.219	0.487
1822	1.822	-34.754	5.85	-7.878	-6.618	-18.491	-34.236	10.924	64.11
1823	1.823	-26.818	-3.462	-6.489	-10.654	-12.731	-31.762	6.453	121.812
1824	1.824	-13.853	-11.816	-7.614	-9.268	-4.066	-20.199	-5.95	139.192
1825	1.825	-15.601	-9.333	-11.062	-13.68	13.315	-9.605	-17.204	27.887
1826	1.826	-10.97	-25.612	-14.125	-14.226	6.298	0.031	-27.293	-102.203
1827	1.827	-6.728	-19.251	0.62	-13.809	12.631	5.259	-42.993	-154.699
1828	1.828	-7.903	-17.342	-14.251	-10.49	6.782	-9.027	-17.45	-43.436
1829	1.829	-9.075	-12.145	-4.541	-12.601	-1.98	-10.907	-14.165	-29.076
1830	1.83	-12.185	-16.836	-6.245	-10.644	-13.071	-5.632	14.108	-42.176
1831	1.831	-9.287	-12.632	-7.754	-16.425	-34.813	-7.134	70.842	-6.548
1832	1.832	-8.516	-13.838	-9.065	-17.162	-56.747	-8.45	95.245	4.236
1833	1.833	-6.188	-15.029	-15.415	-16.529	-59.519	-17.317	58.291	13.974
1834	1.834	-9.671	-20.283	-18.871	-14.535	-30.929	-27.152	51.716	40.569
1835	1.835	-9.094	-15.509	-15.733	-5.59	7.536	-33.096	45.709	-0.091
1836	1.836	-7.349	-16.371	-14.716	6.257	35.167	-25.678	29.229	7.259
1837	1.837	-6.958	-7.554	-13.896	-4.732	30.108	-40.35	14.111	13.758
1838	1.838	-5.597	-6.486	-14.623	-6.05	25.643	-55.222	-5.263	11.495
1839	1.839	-12.177	-9.673	-14.77	-12.782	29.712	-49.405	-28.136	5.273
1840	1.84	-13.151	-14.598	-15.293	-11.57	26.073	-23.074	-57.199	10.477
1841	1.841	-10.648	-10.42	-15.83	-10.369	16.075	-19.362	-53.526	-4.7
1842	1.842	-12.979	-19.389	-11.717	-15.555	-5.719	18.414	-56.797	-0.35
1843	1.843	-8.155	-22.917	-14.182	-12.627	-8.338	43.608	-59.872	-21.31
1844	1.844	-12.821	-38.965	-15.475	-13.366	-15.78	66.508	-51.528	4.785
1845	1.845	-14.582	-59.968	-8.845	-15.656	-27.276	120.776	-48.989	1.281
1846	1.846	-9.757	-62.613	-7.816	-9.034	-25.018	113.512	-37.372	10.418
1847	1.847	-14.408	-34.318	-6.98	-15.001	-38.441	66.762	-22.47	-15.262
1848	1.848	-13.84	-15.539	-6.144	-6.058	-26.145	11.878	-1.173	-11.993
1849	1.849	-15.204	-12.248	-4.152	-14.338	-18.105	-10.114	12.962	-40.171
1850	1.85	-17.542	3.427	-7.385	-9.084	-19.321	-3.48	10.471	-13.671
1851	1.851	-14.643	6.147	-5.591	-13.892	-33.489	2.529	-10.597	24.302
1852	1.852	-20.653	13.721	-12.499	-9.609	-50.733	-58.446	-18.882	39.707
1853	1.853	-18.142	-2.476	-7.6	-13.647	-38.913	-99.125	-16.303	35.589
1854	1.854	-18.93	-0.287	-20.698	-14.201	-19.53	-77.092	-37.304	31.818
1855	1.855	-14.101	-13.778	-7.09	-18.817	-11.741	-57.214	-45.528	-24.685
1856	1.856	-8.111	-8.506	-5.284	-11.047	9.617	-26.874	-22.204	-97.956
1857	1.857	-4.06	-22.779	-6.776	-14.119	18.214	-21.493	-6.454	-107.774
1858	1.858	-3.488	-13.062	-22.599	-11.195	31.269	-26.558	13.315	-62.941
1859	1.859	-4.07	-4.33	-24.667	-8.662	52.644	-31.047	36.488	-38.404
1860	1.86	-12.973	3.618	-18.799	-12.713	72.676	-35.13	45.681	-30.982
1861	1.861	-14.127	10.801	-10.032	-13.286	70.446	-23.927	31.473	-10.9
1862	1.862	-10.635	25.13	-14.616	-13.85	35.707	-27.264	8.232	19.742
1863	1.863	-15.841	19.342	-13.2	-13.255	-39.662	-24.231	-7.427	14.582
1864	1.864	-18.712	7.158	-16.826	-9.747	-71.84	-27.027	-32.87	-0.324
1865	1.865	-17.926	-16.639	-13.279	-9.321	-61.616	-14.357	-42.755	-13.806
1866	1.866	-20.254	-19.921	-14.176	-7.152	-52.351	-16.792	-33.271	-9.85
1867	1.867	-15.432	-22.996	-11.213	-11.564	-27.602	-6.237	-18.957	-13.897
1868	1.868	-17.398	-20.25	-11.941	-7.466	-5.183	-4.385	-21.282	-10.956
1869	1.869	-14.529	-22.714	-11.119	-13.255	1.729	-9.691	-18.803	-14.224
1870	1.87	-17.066	-24.982	-11.634	-9.204	-3.977	-5.118	-20.803	-16.921
1871	1.871	-18.421	-31.317	-10.99	-7.274	1.691	4.893	-11.025	-19.363
1872	1.872	-20.545	-33.198	-13.829	-5.34	-3.148	13.751	-9.221	-26.212
1873	1.873	-18.589	-27.956	-12.411	-7.081	1.436	2.91	-13.804	-23.95
1874	1.874	-16.623	-20.015	-10.998	-10.569	-2.505	-1.316	-9.5	-17.984
1875	1.875	-15.808	-24.274	-13.076	-10.186	1.336	-0.06	-10.622	-12.636
1876	1.876	-17.701	-17.892	-10.316	-5.359	4.854	-15.648	-11.707	-4.756
1877	1.877	-15.723	-11.905	-11.434	-2.08	-4.198	-26.22	-23.365	-9.161
1878	1.878	-17.998	-10.942	-10.604	3.321	-1.26	-28.092	-12.202	-5.626
1879	1.879	-16.026	1.825	-10.372	-4.62	1.446	-22.847	-19.215	-9.127
1880	1.88	-18.511	0.084	-14.585	-7.73	8.547	-18.234	-15.418	-12.214
1881	1.881	-16.93	-7.858	-15.128	-18.577	6.518	-19.664	-6.963	-5.441
1882	1.882	-18.249	-23.734	-11.611	-28.653	8.499	-23.48	-1.592	-9.703
1883	1.883	-13.964	-25.874	-11.192	-29.829	-0.203	-17.642	5.308	-12.039
1884	1.884	-16.062	-2.657	-14.067	-14.17	1.33	-14.677	18.558	-22.887
1885	1.885	-17.779	3.137	-17.719	-12.053	-5.829	-8.008	32.186	-24.44
1886	1.886	-12.911	4.877	-14.405	-10.128	-14.719	1.568	9.418	-5.723
1887	1.887	-14.821	9.517	-14.769	-11.875	-18.194	2.613	-12.432	1.768
1888	1.888	-13.058	5.261	-10.295	-13.437	-23.45	5.956	-20.775	-0.609
1889	1.889	-13.427	8.937	-8.528	-12.105	-38.214	2.725	-23.346	1.45
1890	1.89	-13.034	0.607	-9.862	-13.298	-44.687	-2.208	-21.093	-0.571
1891	1.891	-13.415	-6.758	-13.126	-12.163	-39.006	0.27	-19.039	11.524
1892	1.892	-17.853	-21.474	-11.95	-9.103	-37.426	-3.845	-17.166	0.383
1893	1.893	-12.433	-53.421	-11.534	-12.044	-36.09	-11.814	-15.467	-9.796
1894	1.894	-11.843	-94.653	-10.353	-12.854	-32.086	-19.198	-17.053	-24.249
1895	1.895	-13.772	-67.004	-13.822	-18.521	-28.684	-24.027	-12.806	-34.037
1896	1.896	-17.83	-51.947	-15.151	-10.681	-10.983	-16.061	-11.658	-25.447
1897	1.897	-10.856	-29.134	-13.971	-16.014	6.522	-17.067	-12.821	-20.915
1898	1.898	-13.759	-25.057	-11.243	-11.275	3.893	-16.227	-11.827	-22.4
1899	1.899	-9.497	-21.359	-13.158	-5.334	-15.56	-3.269	-8.864	-26.187
1900	1.9	-13.56	-18.042	-9.662	-9.391	-18.376	17.788	-0.864	-41.955
1901	1.901	-11.628	-8.718	-11.976	-7.434	-30.31	20.272	0.139	-35.567
1902	1.902	-16.276	-11.399	-11.581	-12.089	-41.315	22.584	-6.616	-37.464
1903	1.903	-12.213	-3.822	-11.965	-11.516	-39.767	10.766	-12.618	-11.16
1904	1.904	-17.056	-1.496	-11.57	-12.882	-38.403	17.023	-10.335	45.441
1905	1.905	-16.47	0.64	-14.478	-12.509	-46.7	3.453	-8.452	102.138
1906	1.906	-12.399	-5.179	-12.534	-10.4	-39.901	-5.254	-9.09	79.822
1907	1.907	-13.741	0.038	-9.046	-12.35	-41.418	-3.666	-16.877	-21.275
1908	1.908	-11.403	7.951	-10.213	-8.124	-30.943	3.559	-11.684	-64.685
1909	1.909	-12.549	9.291	-10.623	-6.806	-29.954	-15.925	-14.613	0.948
1910	1.91	-10.61	0.388	-9.477	-6.463	-21.415	-24.172	-12.107	-34.743
1911	1.911	-11	1.545	-12.975	-12.318	-20.625	-6.281	-3.217	-110.656
1912	1.912	-11.203	-8.135	-13.363	-8.291	-21.985	-13.15	5.065	-120.562
1913	1.913	-15.655	-6.972	-12.2	-19.169	-37.143	-10.926	5.966	-75.904
1914	1.914	-11.017	-10.47	-11.809	-30.239	-44.075	-5.018	-4.966	-35.308
1915	1.915	-13.924	-11.47	-16.839	-26.015	-42.707	-3.164	-12.228	16.319
1916	1.916	-18.765	-18.307	-10.838	-22.375	-34.525	-20.44	-26.655	76.857
1917	1.917	-11.423	-17.602	-11.615	-18.922	-20.718	-31.908	-44.17	36.189
1918	1.918	-10.46	-19.993	-9.675	-2.899	-3.808	-42.396	-41.922	14.104
1919	1.919	-11.239	-21.989	-15.671	18.156	21.448	-51.915	-27.108	-5.836
1920	1.92	-16.853	-14.687	-13.352	3.984	44.808	-56.983	1.841	-24.035
1921	1.921	-14.925	-13.76	-13.936	-3.604	78.816	-45.781	30.797	-7.594
1922	1.922	-16.864	-7.797	-13.355	-5.962	110.334	-46.955	34.423	7.493
1923	1.923	-15.126	-10.151	-10.45	-8.12	89.242	-58.584	24.316	-6.054
1924	1.924	-14.745	-12.102	-7.938	-10.093	32.189	-82.22	8.605	-1.978
1925	1.925	-17.064	-8.804	-13.357	-8.388	-25.049	-51.092	-34.014	32.095
1926	1.926	-15.902	-14.212	-9.881	-9.968	-47.437	-21.91	-89.035	9.284
1927	1.927	-18.612	-13.611	-13.17	-5.74	-41.149	-10.567	-67.044	-11.374
1928	1.928	-12.805	-10.301	-11.43	-14.664	-23.212	13.352	-47.179	-14.996
1929	1.929	-12.027	-13.181	-11.041	-11.194	4.245	47.904	-16.835	-24.976
1930	1.93	-18.603	-9.658	-9.69	-14.317	9.089	70.848	-11.463	-21.774
1931	1.931	-19.379	-9.245	-10.853	-15.308	22.483	99.989	3.591	3.865
1932	1.932	-13.765	-8.064	-12.017	-12.823	26.412	88.875	8.012	7.212
1933	1.933	-17.252	-14.062	-13.945	-10.531	29.977	37.515	-12.721	-2.125
1934	1.934	-16.668	-13.282	-13.753	-14.038	19.819	0.658	-23.967	-4.949
1935	1.935	-20.733	-17.315	-10.466	-9.4	16.656	-5.817	-27.269	-7.59
1936	1.936	-17.246	-15.34	-9.31	-9.984	8.29	12.493	-5.414	-9.901
1937	1.937	-15.887	-15.892	-10.473	-14.813	5.755	18.024	8.674	-16.181
1938	1.938	-13.754	-14.123	-13.188	-10.156	-5.844	3.038	16.161	-14.047
1939	1.939	-11.041	-12.742	-10.284	-9.563	-3.671	-19.685	9.141	-12.128
1940	1.94	-13.749	-15.041	-15.508	-13.034	-1.672	-40.29	-1.558	-7.439
1941	1.941	-17.239	-15.42	-7.574	-5.66	-3.31	-21.419	0.333	-14.631
1942	1.942	-10.86	-16.574	-17.251	-8.744	1.48	-11.266	-8.414	-10.869
1943	1.943	-15.131	-19.294	-10.867	-9.705	14.632	-8.085	-3.795	-14.187
1944	1.944	-17.459	-14.477	-9.703	3.466	6.153	-39.166	-10.974	-12.988
1945	1.945	-16.89	-11.035	-14.926	28.648	1.776	-35.034	0.823	-13.679
1946	1.946	-14.974	-15.679	-10.092	31.956	-7.972	-8.646	2.36	-16.073
1947	1.947	-13.247	-17.393	-12.61	10.116	-19.393	8.46	-10.609	-20.089
1948	1.948	-16.744	-10.368	-14.936	-21.019	-26.887	17.827	-22.811	-30.97
1949	1.949	-13.46	-15.137	-10.097	-75.179	-22.162	20.613	-21.27	-54.788
1950	1.95	-12.299	-14.297	-10.675	-67.791	-12.8	18.187	-5.405	-92.46
1951	1.951	-10.373	-13.459	-12.412	-34.272	0.814	2.04	-11.792	-77.291
1952	1.952	-16.183	-16.865	-13.767	-28.234	2.999	-29.801	-2.116	-17.614
1953	1.953	-10.587	-12.148	-15.117	-22.772	-1.23	-89.351	24.196	39.338
1954	1.954	-18.533	-17.498	-12.988	-17.694	-8	-113.729	12.955	91.125
1955	1.955	-15.452	-12.588	-14.922	-13.195	-11.311	-76.749	9.651	71.362
1956	1.956	-16.434	-14.458	-10.67	-9.081	-12.118	-56.815	12.729	28.972
1957	1.957	-17.222	-13.821	-5.829	2.195	-12.681	-50.867	4.397	23.682
1958	1.958	-18.013	-11.254	-5.247	5.539	-15.092	-34.518	1.889	-1.478
1959	1.959	-11.44	-18.554	-10.666	8.693	-17.056	-29.574	-9.693	-42.725
1960	1.96	-13.969	-13.276	-7.182	6.044	-14.169	-25.216	-16.058	-48.087
1961	1.961	-9.919	-12.276	-11.825	-6.669	-18.43	-12.925	-17.967	-33.03
1962	1.962	-14.769	-14.769	-17.247	-4.286	-7.785	-1.767	-19.674	-1.209
1963	1.963	-14.198	-12.429	-17.832	-6.352	14.453	1.432	-11.695	-13.713
1964	1.964	-17.122	-11.838	-15.898	-8.239	18.11	-1.756	-21.707	-24.977
1965	1.965	-15.775	-4.477	-12.99	-6.473	4.524	-10.156	-17.998	-35.015
1966	1.966	-8.446	-1.577	-9.508	-11.083	12.596	-7.722	-11.973	-31.84
1967	1.967	-11.567	-4.095	-13.953	-6.773	29.35	-5.496	-17.178	-29.026
1968	1.968	-12.555	-6.416	-13.365	-5.544	23.45	-3.445	-6.328	-31.493
1969	1.969	-13.349	-12.996	-7.555	-6.61	-5.074	-5.43	-10.561	-24.506
1970	1.97	-11.047	-19.008	-9.873	-7.47	-8.648	-10.7	-16.901	-18.111
1971	1.971	-14.545	-21.341	-13.355	-10.297	-19.405	-9.188	-25.149	-12.335
1972	1.972	-15.143	-17.87	-15.284	-14.494	-35.967	-2.046	-28.156	-17.603
1973	1.973	-11.107	-21.174	-9.857	-8.833	-44.785	-5.744	-32.917	-16.106
1974	1.974	-16.938	-27.771	-11.785	-12.265	-36.06	-4.608	-19.699	-6.119
1975	1.975	-14.639	-27.008	-8.492	-14.159	-28.206	2.711	-6.113	-9.863
1976	1.976	-14.077	-22.964	-13.904	-11.213	-34.947	17.419	2.598	-20.753
1977	1.977	-14.673	-15.066	-11.967	-16.009	-49.658	11.066	-8.463	-22.191
1978	1.978	-17.604	-16.062	-15.254	-17.899	-51.41	16.896	-21.421	-36.607
1979	1.979	-16.269	-18.975	-9.832	-12.452	-46.006	15.191	-16.161	-46.372
1980	1.98	-13.003	-11.054	-14.663	-15.902	-44.272	10.584	-14.545	-27.105
1981	1.981	-14.176	-12.033	-12.719	-13.935	-34.044	6.33	-15.825	11.326
1982	1.982	-11.477	-7.21	-16.777	-14.486	-27.495	-5.491	-14.573	83.435
1983	1.983	-14.972	-9.743	-9.805	-14.844	-23.881	5.481	-13.311	112.938
1984	1.984	-13.83	-12.106	-10.769	-11.525	-20.685	4.01	-14.204	86.151
1985	1.985	-18.308	-16.976	-9.996	-10.357	-17.71	-7.922	-9.313	-36.023
1986	1.986	-15.438	-8.3	-10.771	-16.342	-18.443	-3.376	-8.478	-88.567
1987	1.987	-17.981	-9.499	-7.29	-17.101	-17.646	-7.702	-7.631	-136.322
1988	1.988	-15.688	-14.764	-10.579	-14.769	-17.062	-16.657	-14.128	-93.357
1989	1.989	-15.321	-11.9	-11.163	-11.272	-12.428	-15.548	-8.049	24.858
1990	1.99	-9.321	-9.436	-10.772	-14.557	-16.524	-20.841	-8.759	72.236
1991	1.991	-11.849	-13.533	-13.098	-5.652	-13.087	-16.07	-8.127	-28.964
1992	1.992	-11.097	-8.745	-10.968	0.737	-14.514	-18.644	-11.362	-94.803
1993	1.993	-14.601	-14.794	-14.657	-5.271	-18.687	-21.016	-10.735	-130.392
1994	1.994	-11.338	-12.528	-13.318	-14.959	-17.484	-19.13	-15.529	-141.27
1995	1.995	-8.456	-10.621	-10.438	-11.28	-25.015	-21.114	-5.44	6.707
1996	1.996	-16.419	-11.242	-13.172	-12.446	-41.274	-20.575	-9.67	70.133
1997	1.997	-12.962	-15.348	-9.709	-9.355	-48.455	-24.081	-0.762	127.748
1998	1.998	-22.666	-17.926	-11.857	-8.42	-46.569	-21.771	-1.956	75.237
[truncated: 9,830 more rows]
