# Supplementary material for: Associations between lower-limb muscle activation and knee flexion in post-stroke individuals: A study on the stance-to-swing phases of gait
Source: PLoS One. 2017 Sep 8;12(9):e0183865. doi: 10.1371/journal.pone.0183865 (PMC5590852; doi:10.1371/journal.pone.0183865)
Supplement: S1 Dataset — (ZIP) [file pone.0183865.s001.zip › S1_Dataset/Patient group/2/5/point.csv]

Frame	Time	sacrum.X	sacrum.Y	sacrum.Z	r asis.X	r asis.Y	r asis.Z	r thigh.X	r thigh.Y	r thigh.Z	r bar 1.X	r bar 1.Y	r bar 1.Z	r knee 1.X	r knee 1.Y	r knee 1.Z	r knee 2.X	r knee 2.Y	r knee 2.Z	r bar 2.X	r bar 2.Y	r bar 2.Z	r mall.X	r mall.Y	r mall.Z	r met.X	r met.Y	r met.Z	l asis.X	l asis.Y	l asis.Z	l thigh.X	l thigh.Y	l thigh.Z	l bar 1.X	l bar 1.Y	l bar 1.Z	l knee 1.X	l knee 1.Y	l knee 1.Z	l knee 2.X	l knee 2.Y	l knee 2.Z	l bar 2.X	l bar 2.Y	l bar 2.Z	l mall.X	l mall.Y	l mall.Z
0	0	NaN	NaN	NaN	NaN	NaN	NaN	NaN	NaN	NaN	NaN	NaN	NaN	2.212	0.671	0.23	NaN	NaN	NaN	2.274	0.29	0.214	NaN	NaN	NaN	2.127	0.019	0.219	NaN	NaN	NaN	NaN	NaN	NaN	NaN	NaN	NaN	NaN	NaN	NaN	NaN	NaN	NaN	NaN	NaN	NaN	NaN	NaN	NaN
1	0.005	NaN	NaN	NaN	NaN	NaN	NaN	NaN	NaN	NaN	NaN	NaN	NaN	2.212	0.671	0.23	NaN	NaN	NaN	2.274	0.29	0.215	NaN	NaN	NaN	2.127	0.019	0.22	NaN	NaN	NaN	NaN	NaN	NaN	NaN	NaN	NaN	NaN	NaN	NaN	NaN	NaN	NaN	NaN	NaN	NaN	NaN	NaN	NaN
2	0.01	NaN	NaN	NaN	NaN	NaN	NaN	NaN	NaN	NaN	NaN	NaN	NaN	2.213	0.673	0.23	NaN	NaN	NaN	2.274	0.29	0.215	NaN	NaN	NaN	2.127	0.019	0.22	NaN	NaN	NaN	NaN	NaN	NaN	NaN	NaN	NaN	NaN	NaN	NaN	NaN	NaN	NaN	NaN	NaN	NaN	NaN	NaN	NaN
3	0.015	NaN	NaN	NaN	NaN	NaN	NaN	NaN	NaN	NaN	NaN	NaN	NaN	2.213	0.673	0.23	NaN	NaN	NaN	2.274	0.29	0.214	NaN	NaN	NaN	2.127	0.019	0.22	NaN	NaN	NaN	NaN	NaN	NaN	NaN	NaN	NaN	NaN	NaN	NaN	NaN	NaN	NaN	NaN	NaN	NaN	NaN	NaN	NaN
4	0.02	NaN	NaN	NaN	NaN	NaN	NaN	NaN	NaN	NaN	NaN	NaN	NaN	2.213	0.673	0.23	NaN	NaN	NaN	2.274	0.29	0.214	NaN	NaN	NaN	2.126	0.019	0.22	NaN	NaN	NaN	NaN	NaN	NaN	NaN	NaN	NaN	NaN	NaN	NaN	NaN	NaN	NaN	NaN	NaN	NaN	NaN	NaN	NaN
5	0.025	NaN	NaN	NaN	NaN	NaN	NaN	NaN	NaN	NaN	NaN	NaN	NaN	2.213	0.673	0.23	NaN	NaN	NaN	2.274	0.29	0.215	NaN	NaN	NaN	2.126	0.019	0.22	NaN	NaN	NaN	NaN	NaN	NaN	NaN	NaN	NaN	NaN	NaN	NaN	NaN	NaN	NaN	NaN	NaN	NaN	NaN	NaN	NaN
6	0.03	NaN	NaN	NaN	NaN	NaN	NaN	NaN	NaN	NaN	NaN	NaN	NaN	2.213	0.673	0.23	NaN	NaN	NaN	2.274	0.29	0.214	NaN	NaN	NaN	2.126	0.019	0.22	NaN	NaN	NaN	NaN	NaN	NaN	NaN	NaN	NaN	NaN	NaN	NaN	NaN	NaN	NaN	NaN	NaN	NaN	NaN	NaN	NaN
7	0.035	NaN	NaN	NaN	NaN	NaN	NaN	NaN	NaN	NaN	NaN	NaN	NaN	2.213	0.673	0.23	NaN	NaN	NaN	2.274	0.29	0.214	NaN	NaN	NaN	2.126	0.019	0.22	NaN	NaN	NaN	NaN	NaN	NaN	NaN	NaN	NaN	NaN	NaN	NaN	NaN	NaN	NaN	NaN	NaN	NaN	NaN	NaN	NaN
8	0.04	NaN	NaN	NaN	NaN	NaN	NaN	NaN	NaN	NaN	NaN	NaN	NaN	2.213	0.673	0.23	NaN	NaN	NaN	2.274	0.29	0.215	NaN	NaN	NaN	2.126	0.019	0.22	NaN	NaN	NaN	NaN	NaN	NaN	NaN	NaN	NaN	NaN	NaN	NaN	NaN	NaN	NaN	NaN	NaN	NaN	NaN	NaN	NaN
9	0.045	NaN	NaN	NaN	NaN	NaN	NaN	NaN	NaN	NaN	NaN	NaN	NaN	2.213	0.673	0.23	NaN	NaN	NaN	2.274	0.291	0.215	NaN	NaN	NaN	2.126	0.019	0.22	NaN	NaN	NaN	NaN	NaN	NaN	NaN	NaN	NaN	NaN	NaN	NaN	NaN	NaN	NaN	NaN	NaN	NaN	NaN	NaN	NaN
10	0.05	NaN	NaN	NaN	NaN	NaN	NaN	NaN	NaN	NaN	NaN	NaN	NaN	2.213	0.673	0.23	NaN	NaN	NaN	2.274	0.291	0.215	NaN	NaN	NaN	2.126	0.019	0.22	NaN	NaN	NaN	NaN	NaN	NaN	NaN	NaN	NaN	NaN	NaN	NaN	NaN	NaN	NaN	NaN	NaN	NaN	NaN	NaN	NaN
11	0.055	NaN	NaN	NaN	NaN	NaN	NaN	NaN	NaN	NaN	NaN	NaN	NaN	2.213	0.673	0.23	NaN	NaN	NaN	2.275	0.292	0.215	NaN	NaN	NaN	2.126	0.019	0.22	NaN	NaN	NaN	NaN	NaN	NaN	NaN	NaN	NaN	NaN	NaN	NaN	NaN	NaN	NaN	NaN	NaN	NaN	NaN	NaN	NaN
12	0.06	NaN	NaN	NaN	NaN	NaN	NaN	NaN	NaN	NaN	NaN	NaN	NaN	2.213	0.673	0.23	NaN	NaN	NaN	2.274	0.291	0.215	NaN	NaN	NaN	2.126	0.019	0.22	NaN	NaN	NaN	NaN	NaN	NaN	NaN	NaN	NaN	NaN	NaN	NaN	NaN	NaN	NaN	NaN	NaN	NaN	NaN	NaN	NaN
13	0.065	NaN	NaN	NaN	NaN	NaN	NaN	NaN	NaN	NaN	NaN	NaN	NaN	NaN	NaN	NaN	NaN	NaN	NaN	2.274	0.291	0.215	NaN	NaN	NaN	2.126	0.019	0.22	NaN	NaN	NaN	NaN	NaN	NaN	NaN	NaN	NaN	NaN	NaN	NaN	NaN	NaN	NaN	NaN	NaN	NaN	NaN	NaN	NaN
14	0.07	NaN	NaN	NaN	NaN	NaN	NaN	NaN	NaN	NaN	NaN	NaN	NaN	2.212	0.672	0.23	NaN	NaN	NaN	2.274	0.291	0.215	NaN	NaN	NaN	2.126	0.019	0.22	NaN	NaN	NaN	NaN	NaN	NaN	NaN	NaN	NaN	NaN	NaN	NaN	NaN	NaN	NaN	NaN	NaN	NaN	NaN	NaN	NaN
15	0.075	NaN	NaN	NaN	NaN	NaN	NaN	NaN	NaN	NaN	NaN	NaN	NaN	2.209	0.671	0.231	NaN	NaN	NaN	2.274	0.291	0.214	NaN	NaN	NaN	2.126	0.019	0.22	NaN	NaN	NaN	NaN	NaN	NaN	NaN	NaN	NaN	NaN	NaN	NaN	NaN	NaN	NaN	NaN	NaN	NaN	NaN	NaN	NaN
16	0.08	NaN	NaN	NaN	NaN	NaN	NaN	NaN	NaN	NaN	NaN	NaN	NaN	2.209	0.671	0.231	NaN	NaN	NaN	2.274	0.291	0.214	NaN	NaN	NaN	2.126	0.019	0.22	NaN	NaN	NaN	NaN	NaN	NaN	NaN	NaN	NaN	NaN	NaN	NaN	NaN	NaN	NaN	NaN	NaN	NaN	NaN	NaN	NaN
17	0.085	NaN	NaN	NaN	NaN	NaN	NaN	NaN	NaN	NaN	NaN	NaN	NaN	2.209	0.671	0.231	NaN	NaN	NaN	2.275	0.292	0.215	NaN	NaN	NaN	2.126	0.019	0.22	NaN	NaN	NaN	NaN	NaN	NaN	NaN	NaN	NaN	NaN	NaN	NaN	NaN	NaN	NaN	NaN	NaN	NaN	NaN	NaN	NaN
18	0.09	NaN	NaN	NaN	NaN	NaN	NaN	NaN	NaN	NaN	NaN	NaN	NaN	2.209	0.671	0.231	NaN	NaN	NaN	2.274	0.291	0.215	NaN	NaN	NaN	2.126	0.019	0.22	NaN	NaN	NaN	NaN	NaN	NaN	NaN	NaN	NaN	NaN	NaN	NaN	NaN	NaN	NaN	NaN	NaN	NaN	NaN	NaN	NaN
19	0.095	NaN	NaN	NaN	NaN	NaN	NaN	NaN	NaN	NaN	NaN	NaN	NaN	2.209	0.671	0.231	NaN	NaN	NaN	2.274	0.291	0.214	NaN	NaN	NaN	2.126	0.019	0.22	NaN	NaN	NaN	NaN	NaN	NaN	NaN	NaN	NaN	NaN	NaN	NaN	NaN	NaN	NaN	NaN	NaN	NaN	NaN	NaN	NaN
20	0.1	NaN	NaN	NaN	NaN	NaN	NaN	NaN	NaN	NaN	NaN	NaN	NaN	2.209	0.671	0.231	NaN	NaN	NaN	2.274	0.291	0.214	NaN	NaN	NaN	2.126	0.019	0.22	NaN	NaN	NaN	NaN	NaN	NaN	NaN	NaN	NaN	NaN	NaN	NaN	NaN	NaN	NaN	NaN	NaN	NaN	NaN	NaN	NaN
21	0.105	NaN	NaN	NaN	NaN	NaN	NaN	NaN	NaN	NaN	NaN	NaN	NaN	2.209	0.671	0.231	NaN	NaN	NaN	2.273	0.291	0.214	NaN	NaN	NaN	2.126	0.019	0.22	NaN	NaN	NaN	NaN	NaN	NaN	NaN	NaN	NaN	NaN	NaN	NaN	NaN	NaN	NaN	NaN	NaN	NaN	NaN	NaN	NaN
22	0.11	NaN	NaN	NaN	NaN	NaN	NaN	NaN	NaN	NaN	NaN	NaN	NaN	2.209	0.671	0.231	NaN	NaN	NaN	2.273	0.291	0.214	NaN	NaN	NaN	2.126	0.019	0.22	NaN	NaN	NaN	NaN	NaN	NaN	NaN	NaN	NaN	NaN	NaN	NaN	NaN	NaN	NaN	NaN	NaN	NaN	NaN	NaN	NaN
23	0.115	NaN	NaN	NaN	NaN	NaN	NaN	NaN	NaN	NaN	NaN	NaN	NaN	2.209	0.671	0.232	NaN	NaN	NaN	2.273	0.29	0.214	NaN	NaN	NaN	2.126	0.019	0.22	NaN	NaN	NaN	NaN	NaN	NaN	NaN	NaN	NaN	NaN	NaN	NaN	NaN	NaN	NaN	NaN	NaN	NaN	NaN	NaN	NaN
24	0.12	NaN	NaN	NaN	NaN	NaN	NaN	NaN	NaN	NaN	NaN	NaN	NaN	2.208	0.671	0.232	NaN	NaN	NaN	2.273	0.29	0.214	NaN	NaN	NaN	2.126	0.019	0.22	NaN	NaN	NaN	NaN	NaN	NaN	NaN	NaN	NaN	NaN	NaN	NaN	NaN	NaN	NaN	NaN	NaN	NaN	NaN	NaN	NaN
25	0.125	NaN	NaN	NaN	NaN	NaN	NaN	NaN	NaN	NaN	NaN	NaN	NaN	2.208	0.671	0.232	NaN	NaN	NaN	2.273	0.29	0.214	NaN	NaN	NaN	2.126	0.019	0.22	NaN	NaN	NaN	NaN	NaN	NaN	NaN	NaN	NaN	NaN	NaN	NaN	NaN	NaN	NaN	NaN	NaN	NaN	NaN	NaN	NaN
26	0.13	NaN	NaN	NaN	NaN	NaN	NaN	NaN	NaN	NaN	NaN	NaN	NaN	2.208	0.671	0.232	NaN	NaN	NaN	2.273	0.29	0.214	NaN	NaN	NaN	2.126	0.019	0.22	NaN	NaN	NaN	NaN	NaN	NaN	NaN	NaN	NaN	NaN	NaN	NaN	NaN	NaN	NaN	NaN	NaN	NaN	NaN	NaN	NaN
27	0.135	NaN	NaN	NaN	NaN	NaN	NaN	NaN	NaN	NaN	NaN	NaN	NaN	2.208	0.671	0.232	NaN	NaN	NaN	2.273	0.29	0.214	NaN	NaN	NaN	2.126	0.019	0.22	NaN	NaN	NaN	NaN	NaN	NaN	NaN	NaN	NaN	NaN	NaN	NaN	NaN	NaN	NaN	NaN	NaN	NaN	NaN	NaN	NaN
28	0.14	NaN	NaN	NaN	NaN	NaN	NaN	NaN	NaN	NaN	NaN	NaN	NaN	2.208	0.671	0.232	NaN	NaN	NaN	2.273	0.291	0.214	NaN	NaN	NaN	2.126	0.019	0.22	NaN	NaN	NaN	NaN	NaN	NaN	NaN	NaN	NaN	NaN	NaN	NaN	NaN	NaN	NaN	NaN	NaN	NaN	NaN	NaN	NaN
29	0.145	NaN	NaN	NaN	NaN	NaN	NaN	NaN	NaN	NaN	NaN	NaN	NaN	2.208	0.671	0.232	NaN	NaN	NaN	2.273	0.291	0.214	NaN	NaN	NaN	2.126	0.019	0.22	NaN	NaN	NaN	NaN	NaN	NaN	NaN	NaN	NaN	NaN	NaN	NaN	NaN	NaN	NaN	NaN	NaN	NaN	NaN	NaN	NaN
30	0.15	NaN	NaN	NaN	NaN	NaN	NaN	NaN	NaN	NaN	NaN	NaN	NaN	2.208	0.671	0.232	NaN	NaN	NaN	2.273	0.29	0.214	NaN	NaN	NaN	2.126	0.019	0.22	NaN	NaN	NaN	NaN	NaN	NaN	NaN	NaN	NaN	NaN	NaN	NaN	NaN	NaN	NaN	NaN	NaN	NaN	NaN	NaN	NaN
31	0.155	NaN	NaN	NaN	NaN	NaN	NaN	NaN	NaN	NaN	NaN	NaN	NaN	2.208	0.671	0.232	NaN	NaN	NaN	2.273	0.29	0.214	NaN	NaN	NaN	2.126	0.019	0.22	NaN	NaN	NaN	NaN	NaN	NaN	NaN	NaN	NaN	NaN	NaN	NaN	NaN	NaN	NaN	NaN	NaN	NaN	NaN	NaN	NaN
32	0.16	NaN	NaN	NaN	NaN	NaN	NaN	NaN	NaN	NaN	NaN	NaN	NaN	2.208	0.671	0.232	NaN	NaN	NaN	2.273	0.29	0.214	NaN	NaN	NaN	2.126	0.019	0.22	NaN	NaN	NaN	NaN	NaN	NaN	NaN	NaN	NaN	NaN	NaN	NaN	NaN	NaN	NaN	NaN	NaN	NaN	NaN	NaN	NaN
33	0.165	NaN	NaN	NaN	NaN	NaN	NaN	NaN	NaN	NaN	NaN	NaN	NaN	2.208	0.671	0.232	NaN	NaN	NaN	2.273	0.29	0.214	NaN	NaN	NaN	2.126	0.019	0.22	NaN	NaN	NaN	NaN	NaN	NaN	NaN	NaN	NaN	NaN	NaN	NaN	NaN	NaN	NaN	NaN	NaN	NaN	NaN	NaN	NaN
34	0.17	NaN	NaN	NaN	NaN	NaN	NaN	NaN	NaN	NaN	NaN	NaN	NaN	2.208	0.671	0.232	NaN	NaN	NaN	2.273	0.29	0.214	NaN	NaN	NaN	2.126	0.019	0.22	NaN	NaN	NaN	NaN	NaN	NaN	NaN	NaN	NaN	NaN	NaN	NaN	NaN	NaN	NaN	NaN	NaN	NaN	NaN	NaN	NaN
35	0.175	NaN	NaN	NaN	NaN	NaN	NaN	NaN	NaN	NaN	NaN	NaN	NaN	2.208	0.671	0.232	NaN	NaN	NaN	2.273	0.29	0.214	NaN	NaN	NaN	2.126	0.019	0.22	NaN	NaN	NaN	NaN	NaN	NaN	NaN	NaN	NaN	NaN	NaN	NaN	NaN	NaN	NaN	NaN	NaN	NaN	NaN	NaN	NaN
36	0.18	NaN	NaN	NaN	NaN	NaN	NaN	NaN	NaN	NaN	NaN	NaN	NaN	2.208	0.671	0.232	NaN	NaN	NaN	2.273	0.29	0.214	NaN	NaN	NaN	2.126	0.019	0.22	NaN	NaN	NaN	NaN	NaN	NaN	NaN	NaN	NaN	NaN	NaN	NaN	NaN	NaN	NaN	NaN	NaN	NaN	NaN	NaN	NaN
37	0.185	NaN	NaN	NaN	NaN	NaN	NaN	NaN	NaN	NaN	NaN	NaN	NaN	2.208	0.671	0.232	NaN	NaN	NaN	2.273	0.29	0.214	NaN	NaN	NaN	2.126	0.019	0.22	NaN	NaN	NaN	NaN	NaN	NaN	NaN	NaN	NaN	NaN	NaN	NaN	NaN	NaN	NaN	NaN	NaN	NaN	NaN	NaN	NaN
38	0.19	NaN	NaN	NaN	NaN	NaN	NaN	NaN	NaN	NaN	NaN	NaN	NaN	2.208	0.671	0.232	NaN	NaN	NaN	2.273	0.29	0.214	NaN	NaN	NaN	2.126	0.019	0.22	NaN	NaN	NaN	NaN	NaN	NaN	NaN	NaN	NaN	NaN	NaN	NaN	NaN	NaN	NaN	NaN	NaN	NaN	NaN	NaN	NaN
39	0.195	NaN	NaN	NaN	NaN	NaN	NaN	NaN	NaN	NaN	NaN	NaN	NaN	2.208	0.671	0.233	NaN	NaN	NaN	2.273	0.29	0.214	NaN	NaN	NaN	2.126	0.019	0.22	NaN	NaN	NaN	NaN	NaN	NaN	NaN	NaN	NaN	NaN	NaN	NaN	NaN	NaN	NaN	NaN	NaN	NaN	NaN	NaN	NaN
40	0.2	NaN	NaN	NaN	NaN	NaN	NaN	NaN	NaN	NaN	NaN	NaN	NaN	2.208	0.671	0.233	NaN	NaN	NaN	2.273	0.29	0.214	NaN	NaN	NaN	2.126	0.019	0.22	NaN	NaN	NaN	NaN	NaN	NaN	NaN	NaN	NaN	NaN	NaN	NaN	NaN	NaN	NaN	NaN	NaN	NaN	NaN	NaN	NaN
41	0.205	NaN	NaN	NaN	NaN	NaN	NaN	NaN	NaN	NaN	NaN	NaN	NaN	2.208	0.671	0.233	NaN	NaN	NaN	2.273	0.29	0.214	NaN	NaN	NaN	2.126	0.019	0.22	NaN	NaN	NaN	NaN	NaN	NaN	NaN	NaN	NaN	NaN	NaN	NaN	NaN	NaN	NaN	NaN	NaN	NaN	NaN	NaN	NaN
42	0.21	NaN	NaN	NaN	NaN	NaN	NaN	NaN	NaN	NaN	NaN	NaN	NaN	2.208	0.671	0.233	NaN	NaN	NaN	2.273	0.29	0.214	NaN	NaN	NaN	2.126	0.019	0.22	NaN	NaN	NaN	NaN	NaN	NaN	NaN	NaN	NaN	NaN	NaN	NaN	NaN	NaN	NaN	NaN	NaN	NaN	NaN	NaN	NaN
43	0.215	NaN	NaN	NaN	NaN	NaN	NaN	NaN	NaN	NaN	NaN	NaN	NaN	2.208	0.671	0.233	NaN	NaN	NaN	2.273	0.29	0.214	NaN	NaN	NaN	2.126	0.019	0.22	NaN	NaN	NaN	NaN	NaN	NaN	NaN	NaN	NaN	NaN	NaN	NaN	NaN	NaN	NaN	NaN	NaN	NaN	NaN	NaN	NaN
44	0.22	NaN	NaN	NaN	NaN	NaN	NaN	NaN	NaN	NaN	NaN	NaN	NaN	2.208	0.671	0.233	NaN	NaN	NaN	2.273	0.29	0.214	NaN	NaN	NaN	2.126	0.019	0.22	NaN	NaN	NaN	NaN	NaN	NaN	NaN	NaN	NaN	NaN	NaN	NaN	NaN	NaN	NaN	NaN	NaN	NaN	NaN	NaN	NaN
45	0.225	NaN	NaN	NaN	NaN	NaN	NaN	NaN	NaN	NaN	NaN	NaN	NaN	2.208	0.671	0.233	NaN	NaN	NaN	2.273	0.29	0.214	NaN	NaN	NaN	2.126	0.019	0.22	NaN	NaN	NaN	NaN	NaN	NaN	NaN	NaN	NaN	NaN	NaN	NaN	NaN	NaN	NaN	NaN	NaN	NaN	NaN	NaN	NaN
46	0.23	NaN	NaN	NaN	NaN	NaN	NaN	NaN	NaN	NaN	NaN	NaN	NaN	2.208	0.671	0.233	NaN	NaN	NaN	2.273	0.29	0.214	NaN	NaN	NaN	2.126	0.019	0.22	NaN	NaN	NaN	NaN	NaN	NaN	NaN	NaN	NaN	NaN	NaN	NaN	NaN	NaN	NaN	NaN	NaN	NaN	NaN	NaN	NaN
47	0.235	NaN	NaN	NaN	NaN	NaN	NaN	NaN	NaN	NaN	NaN	NaN	NaN	2.208	0.671	0.233	NaN	NaN	NaN	2.273	0.29	0.214	NaN	NaN	NaN	2.126	0.019	0.22	NaN	NaN	NaN	NaN	NaN	NaN	NaN	NaN	NaN	NaN	NaN	NaN	NaN	NaN	NaN	NaN	NaN	NaN	NaN	NaN	NaN
48	0.24	NaN	NaN	NaN	NaN	NaN	NaN	NaN	NaN	NaN	NaN	NaN	NaN	2.208	0.671	0.233	NaN	NaN	NaN	2.273	0.29	0.214	NaN	NaN	NaN	2.126	0.019	0.22	NaN	NaN	NaN	NaN	NaN	NaN	NaN	NaN	NaN	NaN	NaN	NaN	NaN	NaN	NaN	NaN	NaN	NaN	NaN	NaN	NaN
49	0.245	NaN	NaN	NaN	NaN	NaN	NaN	NaN	NaN	NaN	NaN	NaN	NaN	2.208	0.671	0.233	NaN	NaN	NaN	2.273	0.29	0.214	NaN	NaN	NaN	2.126	0.019	0.22	NaN	NaN	NaN	NaN	NaN	NaN	NaN	NaN	NaN	NaN	NaN	NaN	NaN	NaN	NaN	NaN	NaN	NaN	NaN	NaN	NaN
50	0.25	NaN	NaN	NaN	NaN	NaN	NaN	NaN	NaN	NaN	NaN	NaN	NaN	2.208	0.671	0.233	NaN	NaN	NaN	2.273	0.29	0.214	NaN	NaN	NaN	2.126	0.019	0.22	NaN	NaN	NaN	NaN	NaN	NaN	NaN	NaN	NaN	NaN	NaN	NaN	NaN	NaN	NaN	NaN	NaN	NaN	NaN	NaN	NaN
51	0.255	NaN	NaN	NaN	NaN	NaN	NaN	NaN	NaN	NaN	NaN	NaN	NaN	2.208	0.671	0.233	NaN	NaN	NaN	2.273	0.29	0.214	NaN	NaN	NaN	2.126	0.019	0.22	NaN	NaN	NaN	NaN	NaN	NaN	NaN	NaN	NaN	NaN	NaN	NaN	NaN	NaN	NaN	NaN	NaN	NaN	NaN	NaN	NaN
52	0.26	NaN	NaN	NaN	NaN	NaN	NaN	NaN	NaN	NaN	NaN	NaN	NaN	2.208	0.671	0.233	NaN	NaN	NaN	2.273	0.29	0.214	NaN	NaN	NaN	2.126	0.019	0.22	NaN	NaN	NaN	NaN	NaN	NaN	NaN	NaN	NaN	NaN	NaN	NaN	NaN	NaN	NaN	NaN	NaN	NaN	NaN	NaN	NaN
53	0.265	NaN	NaN	NaN	NaN	NaN	NaN	NaN	NaN	NaN	NaN	NaN	NaN	2.208	0.671	0.233	NaN	NaN	NaN	2.273	0.29	0.214	NaN	NaN	NaN	2.126	0.019	0.22	NaN	NaN	NaN	NaN	NaN	NaN	NaN	NaN	NaN	NaN	NaN	NaN	NaN	NaN	NaN	NaN	NaN	NaN	NaN	NaN	NaN
54	0.27	NaN	NaN	NaN	NaN	NaN	NaN	NaN	NaN	NaN	NaN	NaN	NaN	2.208	0.671	0.233	NaN	NaN	NaN	2.273	0.29	0.214	NaN	NaN	NaN	2.126	0.019	0.22	NaN	NaN	NaN	NaN	NaN	NaN	NaN	NaN	NaN	NaN	NaN	NaN	NaN	NaN	NaN	NaN	NaN	NaN	NaN	NaN	NaN
55	0.275	NaN	NaN	NaN	NaN	NaN	NaN	NaN	NaN	NaN	NaN	NaN	NaN	2.208	0.671	0.234	NaN	NaN	NaN	2.273	0.29	0.214	NaN	NaN	NaN	2.126	0.019	0.22	NaN	NaN	NaN	NaN	NaN	NaN	NaN	NaN	NaN	NaN	NaN	NaN	NaN	NaN	NaN	NaN	NaN	NaN	NaN	NaN	NaN
56	0.28	NaN	NaN	NaN	NaN	NaN	NaN	NaN	NaN	NaN	NaN	NaN	NaN	2.208	0.671	0.234	NaN	NaN	NaN	2.273	0.29	0.214	NaN	NaN	NaN	2.126	0.019	0.22	NaN	NaN	NaN	NaN	NaN	NaN	NaN	NaN	NaN	NaN	NaN	NaN	NaN	NaN	NaN	NaN	NaN	NaN	NaN	NaN	NaN
57	0.285	NaN	NaN	NaN	NaN	NaN	NaN	NaN	NaN	NaN	NaN	NaN	NaN	2.208	0.671	0.234	NaN	NaN	NaN	2.273	0.29	0.214	NaN	NaN	NaN	2.126	0.019	0.22	NaN	NaN	NaN	NaN	NaN	NaN	NaN	NaN	NaN	NaN	NaN	NaN	NaN	NaN	NaN	NaN	NaN	NaN	NaN	NaN	NaN
58	0.29	NaN	NaN	NaN	NaN	NaN	NaN	NaN	NaN	NaN	NaN	NaN	NaN	2.208	0.671	0.234	NaN	NaN	NaN	2.273	0.29	0.214	NaN	NaN	NaN	2.126	0.019	0.22	NaN	NaN	NaN	NaN	NaN	NaN	NaN	NaN	NaN	NaN	NaN	NaN	NaN	NaN	NaN	NaN	NaN	NaN	NaN	NaN	NaN
59	0.295	NaN	NaN	NaN	NaN	NaN	NaN	NaN	NaN	NaN	NaN	NaN	NaN	2.208	0.671	0.234	NaN	NaN	NaN	2.273	0.29	0.214	NaN	NaN	NaN	2.126	0.019	0.22	NaN	NaN	NaN	NaN	NaN	NaN	NaN	NaN	NaN	NaN	NaN	NaN	NaN	NaN	NaN	NaN	NaN	NaN	NaN	NaN	NaN
60	0.3	NaN	NaN	NaN	NaN	NaN	NaN	NaN	NaN	NaN	NaN	NaN	NaN	2.207	0.671	0.234	NaN	NaN	NaN	2.273	0.29	0.214	NaN	NaN	NaN	2.126	0.019	0.22	NaN	NaN	NaN	NaN	NaN	NaN	NaN	NaN	NaN	NaN	NaN	NaN	NaN	NaN	NaN	NaN	NaN	NaN	NaN	NaN	NaN
61	0.305	NaN	NaN	NaN	NaN	NaN	NaN	NaN	NaN	NaN	NaN	NaN	NaN	2.208	0.672	0.234	NaN	NaN	NaN	2.273	0.29	0.214	NaN	NaN	NaN	2.126	0.019	0.22	NaN	NaN	NaN	NaN	NaN	NaN	NaN	NaN	NaN	NaN	NaN	NaN	NaN	NaN	NaN	NaN	NaN	NaN	NaN	NaN	NaN
62	0.31	NaN	NaN	NaN	NaN	NaN	NaN	NaN	NaN	NaN	NaN	NaN	NaN	2.209	0.673	0.235	NaN	NaN	NaN	2.273	0.29	0.214	NaN	NaN	NaN	2.126	0.019	0.22	NaN	NaN	NaN	NaN	NaN	NaN	NaN	NaN	NaN	NaN	NaN	NaN	NaN	NaN	NaN	NaN	NaN	NaN	NaN	NaN	NaN
63	0.315	NaN	NaN	NaN	NaN	NaN	NaN	NaN	NaN	NaN	NaN	NaN	NaN	2.208	0.672	0.235	NaN	NaN	NaN	2.273	0.29	0.214	NaN	NaN	NaN	2.126	0.019	0.22	NaN	NaN	NaN	NaN	NaN	NaN	NaN	NaN	NaN	NaN	NaN	NaN	NaN	NaN	NaN	NaN	NaN	NaN	NaN	NaN	NaN
64	0.32	NaN	NaN	NaN	NaN	NaN	NaN	NaN	NaN	NaN	NaN	NaN	NaN	2.209	0.673	0.236	NaN	NaN	NaN	2.273	0.29	0.214	NaN	NaN	NaN	2.126	0.019	0.22	NaN	NaN	NaN	NaN	NaN	NaN	NaN	NaN	NaN	NaN	NaN	NaN	NaN	NaN	NaN	NaN	NaN	NaN	NaN	NaN	NaN
65	0.325	NaN	NaN	NaN	NaN	NaN	NaN	NaN	NaN	NaN	NaN	NaN	NaN	2.209	0.674	0.236	NaN	NaN	NaN	2.273	0.29	0.214	NaN	NaN	NaN	2.126	0.019	0.22	NaN	NaN	NaN	NaN	NaN	NaN	NaN	NaN	NaN	NaN	NaN	NaN	NaN	NaN	NaN	NaN	NaN	NaN	NaN	NaN	NaN
66	0.33	NaN	NaN	NaN	NaN	NaN	NaN	NaN	NaN	NaN	NaN	NaN	NaN	2.209	0.674	0.236	NaN	NaN	NaN	2.273	0.29	0.214	NaN	NaN	NaN	2.126	0.019	0.22	NaN	NaN	NaN	NaN	NaN	NaN	NaN	NaN	NaN	NaN	NaN	NaN	NaN	NaN	NaN	NaN	NaN	NaN	NaN	NaN	NaN
67	0.335	NaN	NaN	NaN	NaN	NaN	NaN	NaN	NaN	NaN	NaN	NaN	NaN	2.209	0.674	0.236	NaN	NaN	NaN	2.273	0.29	0.214	NaN	NaN	NaN	2.126	0.019	0.22	NaN	NaN	NaN	NaN	NaN	NaN	NaN	NaN	NaN	NaN	NaN	NaN	NaN	NaN	NaN	NaN	NaN	NaN	NaN	NaN	NaN
68	0.34	NaN	NaN	NaN	NaN	NaN	NaN	NaN	NaN	NaN	NaN	NaN	NaN	2.209	0.674	0.236	NaN	NaN	NaN	2.273	0.29	0.214	NaN	NaN	NaN	2.126	0.019	0.22	NaN	NaN	NaN	NaN	NaN	NaN	NaN	NaN	NaN	NaN	NaN	NaN	NaN	NaN	NaN	NaN	NaN	NaN	NaN	NaN	NaN
69	0.345	NaN	NaN	NaN	NaN	NaN	NaN	NaN	NaN	NaN	NaN	NaN	NaN	2.209	0.674	0.236	NaN	NaN	NaN	2.273	0.29	0.214	NaN	NaN	NaN	2.126	0.019	0.22	NaN	NaN	NaN	NaN	NaN	NaN	NaN	NaN	NaN	NaN	NaN	NaN	NaN	NaN	NaN	NaN	NaN	NaN	NaN	NaN	NaN
70	0.35	NaN	NaN	NaN	NaN	NaN	NaN	NaN	NaN	NaN	NaN	NaN	NaN	2.209	0.674	0.236	NaN	NaN	NaN	2.273	0.29	0.214	NaN	NaN	NaN	2.126	0.019	0.22	NaN	NaN	NaN	NaN	NaN	NaN	NaN	NaN	NaN	NaN	NaN	NaN	NaN	NaN	NaN	NaN	NaN	NaN	NaN	NaN	NaN
71	0.355	NaN	NaN	NaN	NaN	NaN	NaN	NaN	NaN	NaN	NaN	NaN	NaN	2.209	0.674	0.236	NaN	NaN	NaN	2.273	0.29	0.214	NaN	NaN	NaN	2.126	0.019	0.22	NaN	NaN	NaN	NaN	NaN	NaN	NaN	NaN	NaN	NaN	NaN	NaN	NaN	NaN	NaN	NaN	NaN	NaN	NaN	NaN	NaN
72	0.36	NaN	NaN	NaN	NaN	NaN	NaN	NaN	NaN	NaN	NaN	NaN	NaN	2.209	0.674	0.236	NaN	NaN	NaN	2.273	0.29	0.214	NaN	NaN	NaN	2.126	0.019	0.22	NaN	NaN	NaN	NaN	NaN	NaN	NaN	NaN	NaN	NaN	NaN	NaN	NaN	NaN	NaN	NaN	NaN	NaN	NaN	NaN	NaN
73	0.365	NaN	NaN	NaN	NaN	NaN	NaN	NaN	NaN	NaN	NaN	NaN	NaN	2.209	0.674	0.236	NaN	NaN	NaN	2.273	0.29	0.214	NaN	NaN	NaN	2.126	0.019	0.22	NaN	NaN	NaN	NaN	NaN	NaN	NaN	NaN	NaN	NaN	NaN	NaN	NaN	NaN	NaN	NaN	NaN	NaN	NaN	NaN	NaN
74	0.37	NaN	NaN	NaN	NaN	NaN	NaN	NaN	NaN	NaN	NaN	NaN	NaN	2.209	0.674	0.236	NaN	NaN	NaN	2.273	0.29	0.214	NaN	NaN	NaN	2.126	0.019	0.22	NaN	NaN	NaN	NaN	NaN	NaN	NaN	NaN	NaN	NaN	NaN	NaN	NaN	NaN	NaN	NaN	NaN	NaN	NaN	NaN	NaN
75	0.375	NaN	NaN	NaN	NaN	NaN	NaN	NaN	NaN	NaN	NaN	NaN	NaN	2.209	0.674	0.236	NaN	NaN	NaN	2.273	0.29	0.214	NaN	NaN	NaN	2.126	0.019	0.22	NaN	NaN	NaN	NaN	NaN	NaN	NaN	NaN	NaN	NaN	NaN	NaN	NaN	NaN	NaN	NaN	NaN	NaN	NaN	NaN	NaN
76	0.38	NaN	NaN	NaN	NaN	NaN	NaN	NaN	NaN	NaN	NaN	NaN	NaN	2.209	0.674	0.236	NaN	NaN	NaN	2.273	0.29	0.214	NaN	NaN	NaN	2.126	0.019	0.22	NaN	NaN	NaN	NaN	NaN	NaN	NaN	NaN	NaN	NaN	NaN	NaN	NaN	NaN	NaN	NaN	NaN	NaN	NaN	NaN	NaN
77	0.385	NaN	NaN	NaN	NaN	NaN	NaN	NaN	NaN	NaN	NaN	NaN	NaN	2.209	0.674	0.236	NaN	NaN	NaN	2.273	0.29	0.214	NaN	NaN	NaN	2.126	0.019	0.22	NaN	NaN	NaN	NaN	NaN	NaN	NaN	NaN	NaN	NaN	NaN	NaN	NaN	NaN	NaN	NaN	NaN	NaN	NaN	NaN	NaN
78	0.39	NaN	NaN	NaN	NaN	NaN	NaN	NaN	NaN	NaN	NaN	NaN	NaN	2.209	0.674	0.236	NaN	NaN	NaN	2.273	0.29	0.214	NaN	NaN	NaN	2.126	0.019	0.22	NaN	NaN	NaN	NaN	NaN	NaN	NaN	NaN	NaN	NaN	NaN	NaN	NaN	NaN	NaN	NaN	NaN	NaN	NaN	NaN	NaN
79	0.395	NaN	NaN	NaN	NaN	NaN	NaN	NaN	NaN	NaN	NaN	NaN	NaN	2.209	0.674	0.236	NaN	NaN	NaN	2.273	0.29	0.214	NaN	NaN	NaN	2.126	0.019	0.22	NaN	NaN	NaN	NaN	NaN	NaN	NaN	NaN	NaN	NaN	NaN	NaN	NaN	NaN	NaN	NaN	NaN	NaN	NaN	NaN	NaN
80	0.4	NaN	NaN	NaN	NaN	NaN	NaN	NaN	NaN	NaN	NaN	NaN	NaN	2.209	0.674	0.236	NaN	NaN	NaN	2.273	0.29	0.214	NaN	NaN	NaN	2.126	0.019	0.22	NaN	NaN	NaN	NaN	NaN	NaN	NaN	NaN	NaN	NaN	NaN	NaN	NaN	NaN	NaN	NaN	NaN	NaN	NaN	NaN	NaN
81	0.405	NaN	NaN	NaN	NaN	NaN	NaN	NaN	NaN	NaN	NaN	NaN	NaN	2.209	0.674	0.236	NaN	NaN	NaN	2.273	0.29	0.214	NaN	NaN	NaN	2.126	0.019	0.22	NaN	NaN	NaN	NaN	NaN	NaN	NaN	NaN	NaN	NaN	NaN	NaN	NaN	NaN	NaN	NaN	NaN	NaN	NaN	NaN	NaN
82	0.41	NaN	NaN	NaN	NaN	NaN	NaN	NaN	NaN	NaN	NaN	NaN	NaN	2.209	0.674	0.236	NaN	NaN	NaN	2.273	0.29	0.214	NaN	NaN	NaN	2.126	0.019	0.22	NaN	NaN	NaN	NaN	NaN	NaN	NaN	NaN	NaN	NaN	NaN	NaN	NaN	NaN	NaN	NaN	NaN	NaN	NaN	NaN	NaN
83	0.415	NaN	NaN	NaN	NaN	NaN	NaN	NaN	NaN	NaN	NaN	NaN	NaN	2.209	0.674	0.236	NaN	NaN	NaN	2.273	0.29	0.214	NaN	NaN	NaN	2.126	0.019	0.22	NaN	NaN	NaN	NaN	NaN	NaN	NaN	NaN	NaN	NaN	NaN	NaN	NaN	NaN	NaN	NaN	NaN	NaN	NaN	NaN	NaN
84	0.42	NaN	NaN	NaN	NaN	NaN	NaN	NaN	NaN	NaN	NaN	NaN	NaN	2.209	0.674	0.236	NaN	NaN	NaN	2.273	0.29	0.214	NaN	NaN	NaN	2.126	0.019	0.22	NaN	NaN	NaN	NaN	NaN	NaN	NaN	NaN	NaN	NaN	NaN	NaN	NaN	NaN	NaN	NaN	NaN	NaN	NaN	NaN	NaN
85	0.425	NaN	NaN	NaN	NaN	NaN	NaN	NaN	NaN	NaN	NaN	NaN	NaN	2.209	0.674	0.236	NaN	NaN	NaN	2.273	0.29	0.215	NaN	NaN	NaN	2.126	0.019	0.22	NaN	NaN	NaN	NaN	NaN	NaN	NaN	NaN	NaN	NaN	NaN	NaN	NaN	NaN	NaN	NaN	NaN	NaN	NaN	NaN	NaN
86	0.43	NaN	NaN	NaN	NaN	NaN	NaN	NaN	NaN	NaN	NaN	NaN	NaN	2.209	0.674	0.236	NaN	NaN	NaN	2.274	0.29	0.216	NaN	NaN	NaN	2.126	0.019	0.22	NaN	NaN	NaN	NaN	NaN	NaN	NaN	NaN	NaN	NaN	NaN	NaN	NaN	NaN	NaN	NaN	NaN	NaN	NaN	NaN	NaN
87	0.435	NaN	NaN	NaN	NaN	NaN	NaN	NaN	NaN	NaN	NaN	NaN	NaN	2.209	0.674	0.236	NaN	NaN	NaN	2.273	0.29	0.215	NaN	NaN	NaN	2.126	0.019	0.22	NaN	NaN	NaN	NaN	NaN	NaN	NaN	NaN	NaN	NaN	NaN	NaN	NaN	NaN	NaN	NaN	NaN	NaN	NaN	NaN	NaN
88	0.44	NaN	NaN	NaN	NaN	NaN	NaN	NaN	NaN	NaN	NaN	NaN	NaN	2.21	0.674	0.236	NaN	NaN	NaN	2.273	0.29	0.215	NaN	NaN	NaN	2.126	0.019	0.22	NaN	NaN	NaN	NaN	NaN	NaN	NaN	NaN	NaN	NaN	NaN	NaN	NaN	NaN	NaN	NaN	NaN	NaN	NaN	NaN	NaN
89	0.445	NaN	NaN	NaN	NaN	NaN	NaN	NaN	NaN	NaN	NaN	NaN	NaN	2.21	0.674	0.236	NaN	NaN	NaN	2.273	0.29	0.215	NaN	NaN	NaN	2.126	0.019	0.22	NaN	NaN	NaN	NaN	NaN	NaN	NaN	NaN	NaN	NaN	NaN	NaN	NaN	NaN	NaN	NaN	NaN	NaN	NaN	NaN	NaN
90	0.45	NaN	NaN	NaN	NaN	NaN	NaN	NaN	NaN	NaN	NaN	NaN	NaN	2.21	0.674	0.236	NaN	NaN	NaN	2.274	0.29	0.216	NaN	NaN	NaN	2.126	0.019	0.22	NaN	NaN	NaN	NaN	NaN	NaN	NaN	NaN	NaN	NaN	NaN	NaN	NaN	NaN	NaN	NaN	NaN	NaN	NaN	NaN	NaN
91	0.455	NaN	NaN	NaN	NaN	NaN	NaN	NaN	NaN	NaN	NaN	NaN	NaN	2.21	0.674	0.236	NaN	NaN	NaN	2.274	0.29	0.215	NaN	NaN	NaN	2.126	0.019	0.22	NaN	NaN	NaN	NaN	NaN	NaN	NaN	NaN	NaN	NaN	NaN	NaN	NaN	NaN	NaN	NaN	NaN	NaN	NaN	NaN	NaN
92	0.46	NaN	NaN	NaN	NaN	NaN	NaN	NaN	NaN	NaN	NaN	NaN	NaN	2.21	0.674	0.236	NaN	NaN	NaN	2.274	0.29	0.216	NaN	NaN	NaN	2.126	0.019	0.22	NaN	NaN	NaN	NaN	NaN	NaN	NaN	NaN	NaN	NaN	NaN	NaN	NaN	NaN	NaN	NaN	NaN	NaN	NaN	NaN	NaN
93	0.465	NaN	NaN	NaN	NaN	NaN	NaN	NaN	NaN	NaN	NaN	NaN	NaN	2.209	0.674	0.237	NaN	NaN	NaN	2.274	0.29	0.215	NaN	NaN	NaN	2.126	0.019	0.22	NaN	NaN	NaN	NaN	NaN	NaN	NaN	NaN	NaN	NaN	NaN	NaN	NaN	NaN	NaN	NaN	NaN	NaN	NaN	NaN	NaN
94	0.47	NaN	NaN	NaN	NaN	NaN	NaN	NaN	NaN	NaN	NaN	NaN	NaN	2.209	0.674	0.237	NaN	NaN	NaN	2.275	0.29	0.217	NaN	NaN	NaN	2.126	0.019	0.22	NaN	NaN	NaN	NaN	NaN	NaN	NaN	NaN	NaN	NaN	NaN	NaN	NaN	NaN	NaN	NaN	NaN	NaN	NaN	NaN	NaN
95	0.475	NaN	NaN	NaN	NaN	NaN	NaN	NaN	NaN	NaN	NaN	NaN	NaN	2.21	0.674	0.237	NaN	NaN	NaN	2.275	0.29	0.217	NaN	NaN	NaN	2.126	0.019	0.22	NaN	NaN	NaN	NaN	NaN	NaN	NaN	NaN	NaN	NaN	NaN	NaN	NaN	NaN	NaN	NaN	NaN	NaN	NaN	NaN	NaN
96	0.48	NaN	NaN	NaN	NaN	NaN	NaN	NaN	NaN	NaN	NaN	NaN	NaN	2.21	0.674	0.237	NaN	NaN	NaN	2.275	0.29	0.217	NaN	NaN	NaN	2.126	0.019	0.22	NaN	NaN	NaN	NaN	NaN	NaN	NaN	NaN	NaN	NaN	NaN	NaN	NaN	NaN	NaN	NaN	NaN	NaN	NaN	NaN	NaN
97	0.485	NaN	NaN	NaN	NaN	NaN	NaN	NaN	NaN	NaN	NaN	NaN	NaN	2.21	0.674	0.237	NaN	NaN	NaN	2.275	0.29	0.217	NaN	NaN	NaN	2.126	0.019	0.22	NaN	NaN	NaN	NaN	NaN	NaN	NaN	NaN	NaN	NaN	NaN	NaN	NaN	NaN	NaN	NaN	NaN	NaN	NaN	NaN	NaN
98	0.49	NaN	NaN	NaN	NaN	NaN	NaN	NaN	NaN	NaN	NaN	NaN	NaN	2.21	0.674	0.237	NaN	NaN	NaN	2.275	0.29	0.217	NaN	NaN	NaN	2.126	0.019	0.22	NaN	NaN	NaN	NaN	NaN	NaN	NaN	NaN	NaN	NaN	NaN	NaN	NaN	NaN	NaN	NaN	NaN	NaN	NaN	NaN	NaN
99	0.495	NaN	NaN	NaN	NaN	NaN	NaN	NaN	NaN	NaN	NaN	NaN	NaN	2.21	0.674	0.237	NaN	NaN	NaN	2.275	0.29	0.217	NaN	NaN	NaN	2.126	0.019	0.22	NaN	NaN	NaN	NaN	NaN	NaN	NaN	NaN	NaN	NaN	NaN	NaN	NaN	NaN	NaN	NaN	NaN	NaN	NaN	NaN	NaN
100	0.5	NaN	NaN	NaN	NaN	NaN	NaN	NaN	NaN	NaN	NaN	NaN	NaN	2.21	0.674	0.237	NaN	NaN	NaN	2.275	0.29	0.217	NaN	NaN	NaN	2.126	0.019	0.22	NaN	NaN	NaN	NaN	NaN	NaN	NaN	NaN	NaN	NaN	NaN	NaN	NaN	NaN	NaN	NaN	NaN	NaN	NaN	NaN	NaN
101	0.505	NaN	NaN	NaN	NaN	NaN	NaN	NaN	NaN	NaN	NaN	NaN	NaN	2.21	0.674	0.237	NaN	NaN	NaN	2.275	0.29	0.217	NaN	NaN	NaN	2.126	0.019	0.22	NaN	NaN	NaN	NaN	NaN	NaN	NaN	NaN	NaN	NaN	NaN	NaN	NaN	NaN	NaN	NaN	NaN	NaN	NaN	NaN	NaN
102	0.51	NaN	NaN	NaN	NaN	NaN	NaN	NaN	NaN	NaN	NaN	NaN	NaN	2.21	0.674	0.237	NaN	NaN	NaN	2.275	0.29	0.217	NaN	NaN	NaN	2.126	0.019	0.22	NaN	NaN	NaN	NaN	NaN	NaN	NaN	NaN	NaN	NaN	NaN	NaN	NaN	NaN	NaN	NaN	NaN	NaN	NaN	NaN	NaN
103	0.515	NaN	NaN	NaN	NaN	NaN	NaN	NaN	NaN	NaN	NaN	NaN	NaN	2.21	0.674	0.237	NaN	NaN	NaN	2.275	0.29	0.217	NaN	NaN	NaN	2.126	0.019	0.22	NaN	NaN	NaN	NaN	NaN	NaN	NaN	NaN	NaN	NaN	NaN	NaN	NaN	NaN	NaN	NaN	NaN	NaN	NaN	NaN	NaN
104	0.52	NaN	NaN	NaN	NaN	NaN	NaN	NaN	NaN	NaN	NaN	NaN	NaN	2.21	0.674	0.237	NaN	NaN	NaN	2.275	0.29	0.217	NaN	NaN	NaN	2.126	0.019	0.22	NaN	NaN	NaN	NaN	NaN	NaN	NaN	NaN	NaN	NaN	NaN	NaN	NaN	NaN	NaN	NaN	NaN	NaN	NaN	NaN	NaN
105	0.525	NaN	NaN	NaN	NaN	NaN	NaN	NaN	NaN	NaN	NaN	NaN	NaN	2.21	0.674	0.237	NaN	NaN	NaN	2.275	0.29	0.217	NaN	NaN	NaN	2.126	0.019	0.22	NaN	NaN	NaN	NaN	NaN	NaN	NaN	NaN	NaN	NaN	NaN	NaN	NaN	NaN	NaN	NaN	NaN	NaN	NaN	NaN	NaN
106	0.53	NaN	NaN	NaN	NaN	NaN	NaN	NaN	NaN	NaN	NaN	NaN	NaN	2.21	0.674	0.237	NaN	NaN	NaN	2.275	0.29	0.217	NaN	NaN	NaN	2.126	0.019	0.22	NaN	NaN	NaN	NaN	NaN	NaN	NaN	NaN	NaN	NaN	NaN	NaN	NaN	NaN	NaN	NaN	NaN	NaN	NaN	NaN	NaN
107	0.535	NaN	NaN	NaN	NaN	NaN	NaN	NaN	NaN	NaN	NaN	NaN	NaN	2.21	0.674	0.237	NaN	NaN	NaN	2.275	0.29	0.217	NaN	NaN	NaN	2.126	0.019	0.22	NaN	NaN	NaN	NaN	NaN	NaN	NaN	NaN	NaN	NaN	NaN	NaN	NaN	NaN	NaN	NaN	NaN	NaN	NaN	NaN	NaN
108	0.54	NaN	NaN	NaN	NaN	NaN	NaN	NaN	NaN	NaN	NaN	NaN	NaN	2.21	0.674	0.237	NaN	NaN	NaN	2.275	0.29	0.217	NaN	NaN	NaN	2.126	0.019	0.22	NaN	NaN	NaN	NaN	NaN	NaN	NaN	NaN	NaN	NaN	NaN	NaN	NaN	NaN	NaN	NaN	NaN	NaN	NaN	NaN	NaN
109	0.545	NaN	NaN	NaN	NaN	NaN	NaN	NaN	NaN	NaN	NaN	NaN	NaN	2.21	0.674	0.237	NaN	NaN	NaN	2.275	0.29	0.217	NaN	NaN	NaN	2.126	0.019	0.22	NaN	NaN	NaN	NaN	NaN	NaN	NaN	NaN	NaN	NaN	NaN	NaN	NaN	NaN	NaN	NaN	NaN	NaN	NaN	NaN	NaN
110	0.55	NaN	NaN	NaN	NaN	NaN	NaN	NaN	NaN	NaN	NaN	NaN	NaN	2.21	0.674	0.237	NaN	NaN	NaN	2.275	0.29	0.217	NaN	NaN	NaN	2.126	0.019	0.22	NaN	NaN	NaN	NaN	NaN	NaN	NaN	NaN	NaN	NaN	NaN	NaN	NaN	NaN	NaN	NaN	NaN	NaN	NaN	NaN	NaN
111	0.555	NaN	NaN	NaN	NaN	NaN	NaN	NaN	NaN	NaN	NaN	NaN	NaN	2.21	0.674	0.237	NaN	NaN	NaN	2.275	0.29	0.217	NaN	NaN	NaN	2.126	0.019	0.22	NaN	NaN	NaN	NaN	NaN	NaN	NaN	NaN	NaN	NaN	NaN	NaN	NaN	NaN	NaN	NaN	NaN	NaN	NaN	NaN	NaN
112	0.56	NaN	NaN	NaN	NaN	NaN	NaN	NaN	NaN	NaN	NaN	NaN	NaN	2.21	0.674	0.237	NaN	NaN	NaN	2.275	0.29	0.217	NaN	NaN	NaN	2.126	0.019	0.22	NaN	NaN	NaN	NaN	NaN	NaN	NaN	NaN	NaN	NaN	NaN	NaN	NaN	NaN	NaN	NaN	NaN	NaN	NaN	NaN	NaN
113	0.565	NaN	NaN	NaN	NaN	NaN	NaN	NaN	NaN	NaN	NaN	NaN	NaN	2.21	0.674	0.237	NaN	NaN	NaN	2.275	0.29	0.217	NaN	NaN	NaN	2.126	0.019	0.22	NaN	NaN	NaN	NaN	NaN	NaN	NaN	NaN	NaN	NaN	NaN	NaN	NaN	NaN	NaN	NaN	NaN	NaN	NaN	NaN	NaN
114	0.57	NaN	NaN	NaN	NaN	NaN	NaN	NaN	NaN	NaN	NaN	NaN	NaN	2.21	0.674	0.237	NaN	NaN	NaN	2.275	0.29	0.217	NaN	NaN	NaN	2.126	0.019	0.22	NaN	NaN	NaN	NaN	NaN	NaN	NaN	NaN	NaN	NaN	NaN	NaN	NaN	NaN	NaN	NaN	NaN	NaN	NaN	NaN	NaN
115	0.575	NaN	NaN	NaN	NaN	NaN	NaN	NaN	NaN	NaN	NaN	NaN	NaN	2.21	0.674	0.237	NaN	NaN	NaN	2.275	0.29	0.217	NaN	NaN	NaN	2.126	0.019	0.22	NaN	NaN	NaN	NaN	NaN	NaN	NaN	NaN	NaN	NaN	NaN	NaN	NaN	NaN	NaN	NaN	NaN	NaN	NaN	NaN	NaN
116	0.58	NaN	NaN	NaN	NaN	NaN	NaN	NaN	NaN	NaN	NaN	NaN	NaN	2.21	0.674	0.237	NaN	NaN	NaN	2.275	0.29	0.217	NaN	NaN	NaN	2.126	0.019	0.22	NaN	NaN	NaN	NaN	NaN	NaN	NaN	NaN	NaN	NaN	NaN	NaN	NaN	NaN	NaN	NaN	NaN	NaN	NaN	NaN	NaN
117	0.585	NaN	NaN	NaN	NaN	NaN	NaN	NaN	NaN	NaN	NaN	NaN	NaN	2.21	0.674	0.237	NaN	NaN	NaN	2.275	0.29	0.217	NaN	NaN	NaN	2.126	0.019	0.22	NaN	NaN	NaN	NaN	NaN	NaN	NaN	NaN	NaN	NaN	NaN	NaN	NaN	NaN	NaN	NaN	NaN	NaN	NaN	NaN	NaN
118	0.59	NaN	NaN	NaN	NaN	NaN	NaN	NaN	NaN	NaN	NaN	NaN	NaN	2.21	0.674	0.237	NaN	NaN	NaN	2.275	0.29	0.217	NaN	NaN	NaN	2.126	0.019	0.22	NaN	NaN	NaN	NaN	NaN	NaN	NaN	NaN	NaN	NaN	NaN	NaN	NaN	NaN	NaN	NaN	NaN	NaN	NaN	NaN	NaN
119	0.595	NaN	NaN	NaN	NaN	NaN	NaN	NaN	NaN	NaN	NaN	NaN	NaN	2.21	0.674	0.237	NaN	NaN	NaN	2.275	0.29	0.217	NaN	NaN	NaN	2.126	0.019	0.22	NaN	NaN	NaN	NaN	NaN	NaN	NaN	NaN	NaN	NaN	NaN	NaN	NaN	NaN	NaN	NaN	NaN	NaN	NaN	NaN	NaN
120	0.6	NaN	NaN	NaN	NaN	NaN	NaN	NaN	NaN	NaN	NaN	NaN	NaN	2.21	0.674	0.237	NaN	NaN	NaN	2.275	0.29	0.217	NaN	NaN	NaN	2.126	0.019	0.22	NaN	NaN	NaN	NaN	NaN	NaN	NaN	NaN	NaN	NaN	NaN	NaN	NaN	NaN	NaN	NaN	NaN	NaN	NaN	NaN	NaN
121	0.605	NaN	NaN	NaN	NaN	NaN	NaN	NaN	NaN	NaN	NaN	NaN	NaN	2.21	0.674	0.237	NaN	NaN	NaN	2.275	0.29	0.217	NaN	NaN	NaN	2.126	0.019	0.22	NaN	NaN	NaN	NaN	NaN	NaN	NaN	NaN	NaN	NaN	NaN	NaN	NaN	NaN	NaN	NaN	NaN	NaN	NaN	NaN	NaN
122	0.61	NaN	NaN	NaN	NaN	NaN	NaN	NaN	NaN	NaN	NaN	NaN	NaN	2.21	0.673	0.237	NaN	NaN	NaN	2.275	0.29	0.217	NaN	NaN	NaN	2.126	0.019	0.22	NaN	NaN	NaN	NaN	NaN	NaN	NaN	NaN	NaN	NaN	NaN	NaN	NaN	NaN	NaN	NaN	NaN	NaN	NaN	NaN	NaN
123	0.615	NaN	NaN	NaN	NaN	NaN	NaN	NaN	NaN	NaN	NaN	NaN	NaN	2.21	0.673	0.237	NaN	NaN	NaN	2.275	0.29	0.217	NaN	NaN	NaN	2.126	0.019	0.22	NaN	NaN	NaN	NaN	NaN	NaN	NaN	NaN	NaN	NaN	NaN	NaN	NaN	NaN	NaN	NaN	NaN	NaN	NaN	NaN	NaN
124	0.62	NaN	NaN	NaN	NaN	NaN	NaN	NaN	NaN	NaN	NaN	NaN	NaN	2.21	0.673	0.237	NaN	NaN	NaN	2.275	0.29	0.217	NaN	NaN	NaN	2.126	0.019	0.22	NaN	NaN	NaN	NaN	NaN	NaN	NaN	NaN	NaN	NaN	NaN	NaN	NaN	NaN	NaN	NaN	NaN	NaN	NaN	NaN	NaN
125	0.625	NaN	NaN	NaN	NaN	NaN	NaN	NaN	NaN	NaN	NaN	NaN	NaN	2.21	0.673	0.237	NaN	NaN	NaN	2.275	0.29	0.217	NaN	NaN	NaN	2.126	0.019	0.22	NaN	NaN	NaN	NaN	NaN	NaN	NaN	NaN	NaN	NaN	NaN	NaN	NaN	NaN	NaN	NaN	NaN	NaN	NaN	NaN	NaN
126	0.63	NaN	NaN	NaN	NaN	NaN	NaN	NaN	NaN	NaN	NaN	NaN	NaN	2.212	0.674	0.237	NaN	NaN	NaN	2.275	0.29	0.217	NaN	NaN	NaN	2.126	0.019	0.22	NaN	NaN	NaN	NaN	NaN	NaN	NaN	NaN	NaN	NaN	NaN	NaN	NaN	NaN	NaN	NaN	NaN	NaN	NaN	NaN	NaN
127	0.635	NaN	NaN	NaN	NaN	NaN	NaN	NaN	NaN	NaN	NaN	NaN	NaN	2.212	0.674	0.237	NaN	NaN	NaN	2.275	0.29	0.217	NaN	NaN	NaN	2.126	0.019	0.22	NaN	NaN	NaN	NaN	NaN	NaN	NaN	NaN	NaN	NaN	NaN	NaN	NaN	NaN	NaN	NaN	NaN	NaN	NaN	NaN	NaN
128	0.64	NaN	NaN	NaN	NaN	NaN	NaN	NaN	NaN	NaN	NaN	NaN	NaN	2.212	0.674	0.237	NaN	NaN	NaN	2.275	0.29	0.217	NaN	NaN	NaN	2.126	0.019	0.22	NaN	NaN	NaN	NaN	NaN	NaN	NaN	NaN	NaN	NaN	NaN	NaN	NaN	NaN	NaN	NaN	NaN	NaN	NaN	NaN	NaN
129	0.645	NaN	NaN	NaN	NaN	NaN	NaN	NaN	NaN	NaN	NaN	NaN	NaN	2.212	0.674	0.237	NaN	NaN	NaN	2.275	0.29	0.217	NaN	NaN	NaN	2.126	0.019	0.22	NaN	NaN	NaN	NaN	NaN	NaN	NaN	NaN	NaN	NaN	NaN	NaN	NaN	NaN	NaN	NaN	NaN	NaN	NaN	NaN	NaN
130	0.65	NaN	NaN	NaN	NaN	NaN	NaN	NaN	NaN	NaN	NaN	NaN	NaN	2.212	0.673	0.237	NaN	NaN	NaN	2.275	0.29	0.217	NaN	NaN	NaN	2.126	0.019	0.22	NaN	NaN	NaN	NaN	NaN	NaN	NaN	NaN	NaN	NaN	NaN	NaN	NaN	NaN	NaN	NaN	NaN	NaN	NaN	NaN	NaN
131	0.655	NaN	NaN	NaN	NaN	NaN	NaN	NaN	NaN	NaN	NaN	NaN	NaN	2.212	0.673	0.237	NaN	NaN	NaN	2.275	0.29	0.217	NaN	NaN	NaN	2.126	0.019	0.22	NaN	NaN	NaN	NaN	NaN	NaN	NaN	NaN	NaN	NaN	NaN	NaN	NaN	NaN	NaN	NaN	NaN	NaN	NaN	NaN	NaN
132	0.66	NaN	NaN	NaN	NaN	NaN	NaN	NaN	NaN	NaN	NaN	NaN	NaN	2.212	0.673	0.237	NaN	NaN	NaN	2.275	0.29	0.217	NaN	NaN	NaN	2.126	0.019	0.22	NaN	NaN	NaN	NaN	NaN	NaN	NaN	NaN	NaN	NaN	NaN	NaN	NaN	NaN	NaN	NaN	NaN	NaN	NaN	NaN	NaN
133	0.665	NaN	NaN	NaN	NaN	NaN	NaN	NaN	NaN	NaN	NaN	NaN	NaN	2.212	0.673	0.237	NaN	NaN	NaN	2.275	0.29	0.217	NaN	NaN	NaN	2.126	0.019	0.22	NaN	NaN	NaN	NaN	NaN	NaN	NaN	NaN	NaN	NaN	NaN	NaN	NaN	NaN	NaN	NaN	NaN	NaN	NaN	NaN	NaN
134	0.67	NaN	NaN	NaN	NaN	NaN	NaN	NaN	NaN	NaN	NaN	NaN	NaN	2.212	0.673	0.237	NaN	NaN	NaN	2.275	0.29	0.217	NaN	NaN	NaN	2.126	0.019	0.22	NaN	NaN	NaN	NaN	NaN	NaN	NaN	NaN	NaN	NaN	NaN	NaN	NaN	NaN	NaN	NaN	NaN	NaN	NaN	NaN	NaN
135	0.675	NaN	NaN	NaN	NaN	NaN	NaN	NaN	NaN	NaN	NaN	NaN	NaN	2.212	0.673	0.237	NaN	NaN	NaN	2.275	0.29	0.217	NaN	NaN	NaN	2.126	0.019	0.22	NaN	NaN	NaN	NaN	NaN	NaN	NaN	NaN	NaN	NaN	NaN	NaN	NaN	NaN	NaN	NaN	NaN	NaN	NaN	NaN	NaN
136	0.68	NaN	NaN	NaN	NaN	NaN	NaN	NaN	NaN	NaN	NaN	NaN	NaN	2.212	0.673	0.237	NaN	NaN	NaN	2.275	0.29	0.217	NaN	NaN	NaN	2.126	0.019	0.22	NaN	NaN	NaN	NaN	NaN	NaN	NaN	NaN	NaN	NaN	NaN	NaN	NaN	NaN	NaN	NaN	NaN	NaN	NaN	NaN	NaN
137	0.685	NaN	NaN	NaN	NaN	NaN	NaN	NaN	NaN	NaN	NaN	NaN	NaN	2.212	0.673	0.237	NaN	NaN	NaN	2.275	0.29	0.217	NaN	NaN	NaN	2.126	0.019	0.22	NaN	NaN	NaN	NaN	NaN	NaN	NaN	NaN	NaN	NaN	NaN	NaN	NaN	NaN	NaN	NaN	NaN	NaN	NaN	NaN	NaN
138	0.69	NaN	NaN	NaN	NaN	NaN	NaN	NaN	NaN	NaN	NaN	NaN	NaN	2.212	0.673	0.237	NaN	NaN	NaN	2.275	0.29	0.217	NaN	NaN	NaN	2.126	0.019	0.22	NaN	NaN	NaN	NaN	NaN	NaN	NaN	NaN	NaN	NaN	NaN	NaN	NaN	NaN	NaN	NaN	NaN	NaN	NaN	NaN	NaN
139	0.695	NaN	NaN	NaN	NaN	NaN	NaN	NaN	NaN	NaN	NaN	NaN	NaN	2.212	0.673	0.237	NaN	NaN	NaN	2.275	0.29	0.217	NaN	NaN	NaN	2.126	0.019	0.22	NaN	NaN	NaN	NaN	NaN	NaN	NaN	NaN	NaN	NaN	NaN	NaN	NaN	NaN	NaN	NaN	NaN	NaN	NaN	NaN	NaN
140	0.7	NaN	NaN	NaN	NaN	NaN	NaN	NaN	NaN	NaN	NaN	NaN	NaN	2.212	0.673	0.237	NaN	NaN	NaN	2.275	0.29	0.217	NaN	NaN	NaN	2.126	0.019	0.22	NaN	NaN	NaN	NaN	NaN	NaN	NaN	NaN	NaN	NaN	NaN	NaN	NaN	NaN	NaN	NaN	NaN	NaN	NaN	NaN	NaN
141	0.705	NaN	NaN	NaN	NaN	NaN	NaN	NaN	NaN	NaN	NaN	NaN	NaN	2.212	0.673	0.237	NaN	NaN	NaN	2.275	0.29	0.217	NaN	NaN	NaN	2.126	0.019	0.22	NaN	NaN	NaN	NaN	NaN	NaN	NaN	NaN	NaN	NaN	NaN	NaN	NaN	NaN	NaN	NaN	NaN	NaN	NaN	NaN	NaN
142	0.71	NaN	NaN	NaN	NaN	NaN	NaN	NaN	NaN	NaN	NaN	NaN	NaN	2.212	0.673	0.237	NaN	NaN	NaN	2.275	0.29	0.217	NaN	NaN	NaN	2.126	0.019	0.22	NaN	NaN	NaN	NaN	NaN	NaN	NaN	NaN	NaN	NaN	NaN	NaN	NaN	NaN	NaN	NaN	NaN	NaN	NaN	NaN	NaN
143	0.715	NaN	NaN	NaN	NaN	NaN	NaN	NaN	NaN	NaN	NaN	NaN	NaN	2.212	0.673	0.237	NaN	NaN	NaN	2.275	0.29	0.217	NaN	NaN	NaN	2.126	0.019	0.22	NaN	NaN	NaN	NaN	NaN	NaN	NaN	NaN	NaN	NaN	NaN	NaN	NaN	NaN	NaN	NaN	NaN	NaN	NaN	NaN	NaN
144	0.72	NaN	NaN	NaN	NaN	NaN	NaN	NaN	NaN	NaN	NaN	NaN	NaN	2.212	0.673	0.237	NaN	NaN	NaN	2.275	0.29	0.217	NaN	NaN	NaN	2.126	0.019	0.22	NaN	NaN	NaN	NaN	NaN	NaN	NaN	NaN	NaN	NaN	NaN	NaN	NaN	NaN	NaN	NaN	NaN	NaN	NaN	NaN	NaN
145	0.725	NaN	NaN	NaN	NaN	NaN	NaN	NaN	NaN	NaN	NaN	NaN	NaN	2.212	0.673	0.237	NaN	NaN	NaN	2.275	0.29	0.217	NaN	NaN	NaN	2.126	0.019	0.22	NaN	NaN	NaN	NaN	NaN	NaN	NaN	NaN	NaN	NaN	NaN	NaN	NaN	NaN	NaN	NaN	NaN	NaN	NaN	NaN	NaN
146	0.73	NaN	NaN	NaN	NaN	NaN	NaN	NaN	NaN	NaN	NaN	NaN	NaN	2.212	0.673	0.237	NaN	NaN	NaN	2.275	0.29	0.217	NaN	NaN	NaN	2.126	0.019	0.22	NaN	NaN	NaN	NaN	NaN	NaN	NaN	NaN	NaN	NaN	NaN	NaN	NaN	NaN	NaN	NaN	NaN	NaN	NaN	NaN	NaN
147	0.735	NaN	NaN	NaN	NaN	NaN	NaN	NaN	NaN	NaN	NaN	NaN	NaN	2.212	0.673	0.237	NaN	NaN	NaN	2.275	0.29	0.217	NaN	NaN	NaN	2.126	0.019	0.22	NaN	NaN	NaN	NaN	NaN	NaN	NaN	NaN	NaN	NaN	NaN	NaN	NaN	NaN	NaN	NaN	NaN	NaN	NaN	NaN	NaN
148	0.74	NaN	NaN	NaN	NaN	NaN	NaN	NaN	NaN	NaN	NaN	NaN	NaN	2.212	0.673	0.237	NaN	NaN	NaN	2.275	0.29	0.217	NaN	NaN	NaN	2.126	0.019	0.22	NaN	NaN	NaN	NaN	NaN	NaN	NaN	NaN	NaN	NaN	NaN	NaN	NaN	NaN	NaN	NaN	NaN	NaN	NaN	NaN	NaN
149	0.745	NaN	NaN	NaN	NaN	NaN	NaN	NaN	NaN	NaN	NaN	NaN	NaN	2.212	0.673	0.237	NaN	NaN	NaN	2.275	0.29	0.217	NaN	NaN	NaN	2.126	0.019	0.22	NaN	NaN	NaN	NaN	NaN	NaN	NaN	NaN	NaN	NaN	NaN	NaN	NaN	NaN	NaN	NaN	NaN	NaN	NaN	NaN	NaN
150	0.75	NaN	NaN	NaN	NaN	NaN	NaN	NaN	NaN	NaN	NaN	NaN	NaN	2.212	0.673	0.237	NaN	NaN	NaN	2.275	0.29	0.217	NaN	NaN	NaN	2.126	0.019	0.22	NaN	NaN	NaN	NaN	NaN	NaN	NaN	NaN	NaN	NaN	NaN	NaN	NaN	NaN	NaN	NaN	NaN	NaN	NaN	NaN	NaN
151	0.755	NaN	NaN	NaN	NaN	NaN	NaN	NaN	NaN	NaN	NaN	NaN	NaN	2.213	0.673	0.237	NaN	NaN	NaN	2.275	0.29	0.217	NaN	NaN	NaN	2.126	0.019	0.22	NaN	NaN	NaN	NaN	NaN	NaN	NaN	NaN	NaN	NaN	NaN	NaN	NaN	NaN	NaN	NaN	NaN	NaN	NaN	NaN	NaN
152	0.76	NaN	NaN	NaN	NaN	NaN	NaN	NaN	NaN	NaN	NaN	NaN	NaN	2.213	0.673	0.237	NaN	NaN	NaN	2.275	0.29	0.217	NaN	NaN	NaN	2.126	0.019	0.22	NaN	NaN	NaN	NaN	NaN	NaN	NaN	NaN	NaN	NaN	NaN	NaN	NaN	NaN	NaN	NaN	NaN	NaN	NaN	NaN	NaN
153	0.765	NaN	NaN	NaN	NaN	NaN	NaN	NaN	NaN	NaN	NaN	NaN	NaN	2.213	0.673	0.237	NaN	NaN	NaN	2.275	0.29	0.217	NaN	NaN	NaN	2.126	0.019	0.22	NaN	NaN	NaN	NaN	NaN	NaN	NaN	NaN	NaN	NaN	NaN	NaN	NaN	NaN	NaN	NaN	NaN	NaN	NaN	NaN	NaN
154	0.77	NaN	NaN	NaN	NaN	NaN	NaN	NaN	NaN	NaN	NaN	NaN	NaN	2.213	0.673	0.237	NaN	NaN	NaN	2.275	0.29	0.217	NaN	NaN	NaN	2.126	0.019	0.22	NaN	NaN	NaN	NaN	NaN	NaN	NaN	NaN	NaN	NaN	NaN	NaN	NaN	NaN	NaN	NaN	NaN	NaN	NaN	NaN	NaN
155	0.775	NaN	NaN	NaN	NaN	NaN	NaN	NaN	NaN	NaN	NaN	NaN	NaN	2.213	0.673	0.237	NaN	NaN	NaN	2.275	0.29	0.217	NaN	NaN	NaN	2.126	0.019	0.22	NaN	NaN	NaN	NaN	NaN	NaN	NaN	NaN	NaN	NaN	NaN	NaN	NaN	NaN	NaN	NaN	NaN	NaN	NaN	NaN	NaN
156	0.78	NaN	NaN	NaN	NaN	NaN	NaN	NaN	NaN	NaN	NaN	NaN	NaN	2.213	0.673	0.237	NaN	NaN	NaN	2.275	0.29	0.217	NaN	NaN	NaN	2.126	0.019	0.22	NaN	NaN	NaN	NaN	NaN	NaN	NaN	NaN	NaN	NaN	NaN	NaN	NaN	NaN	NaN	NaN	NaN	NaN	NaN	NaN	NaN
157	0.785	NaN	NaN	NaN	NaN	NaN	NaN	NaN	NaN	NaN	NaN	NaN	NaN	2.213	0.673	0.237	NaN	NaN	NaN	2.275	0.29	0.217	NaN	NaN	NaN	2.126	0.019	0.22	NaN	NaN	NaN	NaN	NaN	NaN	NaN	NaN	NaN	NaN	NaN	NaN	NaN	NaN	NaN	NaN	NaN	NaN	NaN	NaN	NaN
158	0.79	NaN	NaN	NaN	NaN	NaN	NaN	NaN	NaN	NaN	NaN	NaN	NaN	2.213	0.673	0.237	NaN	NaN	NaN	2.275	0.29	0.217	NaN	NaN	NaN	2.126	0.019	0.22	NaN	NaN	NaN	NaN	NaN	NaN	NaN	NaN	NaN	NaN	NaN	NaN	NaN	NaN	NaN	NaN	NaN	NaN	NaN	NaN	NaN
159	0.795	NaN	NaN	NaN	NaN	NaN	NaN	NaN	NaN	NaN	NaN	NaN	NaN	2.213	0.673	0.237	NaN	NaN	NaN	2.275	0.29	0.217	NaN	NaN	NaN	2.126	0.019	0.22	NaN	NaN	NaN	NaN	NaN	NaN	NaN	NaN	NaN	NaN	NaN	NaN	NaN	NaN	NaN	NaN	NaN	NaN	NaN	NaN	NaN
160	0.8	NaN	NaN	NaN	NaN	NaN	NaN	NaN	NaN	NaN	NaN	NaN	NaN	2.213	0.673	0.237	NaN	NaN	NaN	2.275	0.29	0.217	NaN	NaN	NaN	2.126	0.019	0.22	NaN	NaN	NaN	NaN	NaN	NaN	NaN	NaN	NaN	NaN	NaN	NaN	NaN	NaN	NaN	NaN	NaN	NaN	NaN	NaN	NaN
161	0.805	NaN	NaN	NaN	NaN	NaN	NaN	NaN	NaN	NaN	NaN	NaN	NaN	2.213	0.673	0.237	NaN	NaN	NaN	2.275	0.29	0.217	NaN	NaN	NaN	2.126	0.019	0.22	NaN	NaN	NaN	NaN	NaN	NaN	NaN	NaN	NaN	NaN	NaN	NaN	NaN	NaN	NaN	NaN	NaN	NaN	NaN	NaN	NaN
162	0.81	NaN	NaN	NaN	NaN	NaN	NaN	NaN	NaN	NaN	NaN	NaN	NaN	2.213	0.673	0.237	NaN	NaN	NaN	2.275	0.29	0.217	NaN	NaN	NaN	2.126	0.019	0.22	NaN	NaN	NaN	NaN	NaN	NaN	NaN	NaN	NaN	NaN	NaN	NaN	NaN	NaN	NaN	NaN	NaN	NaN	NaN	NaN	NaN
163	0.815	NaN	NaN	NaN	NaN	NaN	NaN	NaN	NaN	NaN	NaN	NaN	NaN	2.213	0.673	0.237	NaN	NaN	NaN	2.275	0.29	0.217	NaN	NaN	NaN	2.126	0.019	0.22	NaN	NaN	NaN	NaN	NaN	NaN	NaN	NaN	NaN	NaN	NaN	NaN	NaN	NaN	NaN	NaN	NaN	NaN	NaN	NaN	NaN
164	0.82	NaN	NaN	NaN	NaN	NaN	NaN	NaN	NaN	NaN	NaN	NaN	NaN	2.213	0.673	0.237	NaN	NaN	NaN	2.275	0.29	0.217	NaN	NaN	NaN	2.126	0.019	0.22	NaN	NaN	NaN	NaN	NaN	NaN	NaN	NaN	NaN	NaN	NaN	NaN	NaN	NaN	NaN	NaN	NaN	NaN	NaN	NaN	NaN
165	0.825	NaN	NaN	NaN	NaN	NaN	NaN	NaN	NaN	NaN	NaN	NaN	NaN	2.213	0.673	0.237	NaN	NaN	NaN	2.275	0.29	0.217	NaN	NaN	NaN	2.126	0.019	0.22	NaN	NaN	NaN	NaN	NaN	NaN	NaN	NaN	NaN	NaN	NaN	NaN	NaN	NaN	NaN	NaN	NaN	NaN	NaN	NaN	NaN
166	0.83	NaN	NaN	NaN	NaN	NaN	NaN	NaN	NaN	NaN	NaN	NaN	NaN	2.213	0.673	0.237	NaN	NaN	NaN	2.275	0.29	0.217	NaN	NaN	NaN	2.126	0.019	0.22	NaN	NaN	NaN	NaN	NaN	NaN	NaN	NaN	NaN	NaN	NaN	NaN	NaN	NaN	NaN	NaN	NaN	NaN	NaN	NaN	NaN
167	0.835	NaN	NaN	NaN	NaN	NaN	NaN	NaN	NaN	NaN	NaN	NaN	NaN	2.213	0.673	0.237	NaN	NaN	NaN	2.275	0.29	0.217	NaN	NaN	NaN	2.126	0.019	0.22	NaN	NaN	NaN	NaN	NaN	NaN	NaN	NaN	NaN	NaN	NaN	NaN	NaN	NaN	NaN	NaN	NaN	NaN	NaN	NaN	NaN
168	0.84	NaN	NaN	NaN	NaN	NaN	NaN	NaN	NaN	NaN	NaN	NaN	NaN	2.212	0.673	0.237	NaN	NaN	NaN	2.275	0.29	0.217	NaN	NaN	NaN	2.126	0.019	0.22	NaN	NaN	NaN	NaN	NaN	NaN	NaN	NaN	NaN	NaN	NaN	NaN	NaN	NaN	NaN	NaN	NaN	NaN	NaN	NaN	NaN
169	0.845	NaN	NaN	NaN	NaN	NaN	NaN	NaN	NaN	NaN	NaN	NaN	NaN	2.212	0.673	0.237	NaN	NaN	NaN	2.275	0.29	0.217	NaN	NaN	NaN	2.126	0.019	0.22	NaN	NaN	NaN	NaN	NaN	NaN	NaN	NaN	NaN	NaN	NaN	NaN	NaN	NaN	NaN	NaN	NaN	NaN	NaN	NaN	NaN
170	0.85	NaN	NaN	NaN	NaN	NaN	NaN	NaN	NaN	NaN	NaN	NaN	NaN	2.212	0.673	0.237	NaN	NaN	NaN	2.275	0.29	0.217	NaN	NaN	NaN	2.126	0.019	0.22	NaN	NaN	NaN	NaN	NaN	NaN	NaN	NaN	NaN	NaN	NaN	NaN	NaN	NaN	NaN	NaN	NaN	NaN	NaN	NaN	NaN
171	0.855	NaN	NaN	NaN	NaN	NaN	NaN	NaN	NaN	NaN	NaN	NaN	NaN	2.212	0.673	0.237	NaN	NaN	NaN	2.275	0.29	0.217	NaN	NaN	NaN	2.126	0.019	0.22	NaN	NaN	NaN	NaN	NaN	NaN	NaN	NaN	NaN	NaN	NaN	NaN	NaN	NaN	NaN	NaN	NaN	NaN	NaN	NaN	NaN
172	0.86	NaN	NaN	NaN	NaN	NaN	NaN	NaN	NaN	NaN	NaN	NaN	NaN	2.212	0.673	0.237	NaN	NaN	NaN	2.275	0.29	0.217	NaN	NaN	NaN	2.126	0.019	0.22	NaN	NaN	NaN	NaN	NaN	NaN	NaN	NaN	NaN	NaN	NaN	NaN	NaN	NaN	NaN	NaN	NaN	NaN	NaN	NaN	NaN
173	0.865	NaN	NaN	NaN	NaN	NaN	NaN	NaN	NaN	NaN	NaN	NaN	NaN	2.212	0.673	0.237	NaN	NaN	NaN	2.275	0.29	0.217	NaN	NaN	NaN	2.126	0.019	0.22	NaN	NaN	NaN	NaN	NaN	NaN	NaN	NaN	NaN	NaN	NaN	NaN	NaN	NaN	NaN	NaN	NaN	NaN	NaN	NaN	NaN
174	0.87	NaN	NaN	NaN	NaN	NaN	NaN	NaN	NaN	NaN	NaN	NaN	NaN	2.212	0.674	0.237	NaN	NaN	NaN	2.275	0.29	0.217	NaN	NaN	NaN	2.126	0.019	0.22	NaN	NaN	NaN	NaN	NaN	NaN	NaN	NaN	NaN	NaN	NaN	NaN	NaN	NaN	NaN	NaN	NaN	NaN	NaN	NaN	NaN
175	0.875	NaN	NaN	NaN	NaN	NaN	NaN	NaN	NaN	NaN	NaN	NaN	NaN	2.212	0.674	0.237	NaN	NaN	NaN	2.275	0.29	0.217	NaN	NaN	NaN	2.126	0.019	0.22	NaN	NaN	NaN	NaN	NaN	NaN	NaN	NaN	NaN	NaN	NaN	NaN	NaN	NaN	NaN	NaN	NaN	NaN	NaN	NaN	NaN
176	0.88	NaN	NaN	NaN	NaN	NaN	NaN	NaN	NaN	NaN	NaN	NaN	NaN	2.211	0.674	0.237	NaN	NaN	NaN	2.275	0.29	0.217	NaN	NaN	NaN	2.126	0.019	0.22	NaN	NaN	NaN	NaN	NaN	NaN	NaN	NaN	NaN	NaN	NaN	NaN	NaN	NaN	NaN	NaN	NaN	NaN	NaN	NaN	NaN
177	0.885	NaN	NaN	NaN	NaN	NaN	NaN	NaN	NaN	NaN	NaN	NaN	NaN	2.21	0.673	0.237	NaN	NaN	NaN	2.275	0.29	0.217	NaN	NaN	NaN	2.126	0.019	0.22	NaN	NaN	NaN	NaN	NaN	NaN	NaN	NaN	NaN	NaN	NaN	NaN	NaN	NaN	NaN	NaN	NaN	NaN	NaN	NaN	NaN
178	0.89	NaN	NaN	NaN	NaN	NaN	NaN	NaN	NaN	NaN	NaN	NaN	NaN	2.21	0.673	0.237	NaN	NaN	NaN	2.275	0.29	0.217	NaN	NaN	NaN	2.126	0.019	0.22	NaN	NaN	NaN	NaN	NaN	NaN	NaN	NaN	NaN	NaN	NaN	NaN	NaN	NaN	NaN	NaN	NaN	NaN	NaN	NaN	NaN
179	0.895	NaN	NaN	NaN	NaN	NaN	NaN	NaN	NaN	NaN	NaN	NaN	NaN	2.21	0.674	0.237	NaN	NaN	NaN	2.275	0.29	0.217	NaN	NaN	NaN	2.126	0.019	0.22	NaN	NaN	NaN	NaN	NaN	NaN	NaN	NaN	NaN	NaN	NaN	NaN	NaN	NaN	NaN	NaN	NaN	NaN	NaN	NaN	NaN
180	0.9	NaN	NaN	NaN	NaN	NaN	NaN	NaN	NaN	NaN	NaN	NaN	NaN	2.21	0.674	0.237	NaN	NaN	NaN	2.275	0.29	0.217	NaN	NaN	NaN	2.126	0.019	0.22	NaN	NaN	NaN	NaN	NaN	NaN	NaN	NaN	NaN	NaN	NaN	NaN	NaN	NaN	NaN	NaN	NaN	NaN	NaN	NaN	NaN
181	0.905	NaN	NaN	NaN	NaN	NaN	NaN	NaN	NaN	NaN	NaN	NaN	NaN	2.21	0.674	0.237	NaN	NaN	NaN	2.275	0.29	0.217	NaN	NaN	NaN	2.126	0.019	0.22	NaN	NaN	NaN	NaN	NaN	NaN	NaN	NaN	NaN	NaN	NaN	NaN	NaN	NaN	NaN	NaN	NaN	NaN	NaN	NaN	NaN
182	0.91	NaN	NaN	NaN	NaN	NaN	NaN	NaN	NaN	NaN	NaN	NaN	NaN	2.21	0.674	0.237	NaN	NaN	NaN	2.275	0.29	0.217	NaN	NaN	NaN	2.126	0.019	0.22	NaN	NaN	NaN	NaN	NaN	NaN	NaN	NaN	NaN	NaN	NaN	NaN	NaN	NaN	NaN	NaN	NaN	NaN	NaN	NaN	NaN
183	0.915	NaN	NaN	NaN	NaN	NaN	NaN	NaN	NaN	NaN	NaN	NaN	NaN	2.209	0.674	0.237	NaN	NaN	NaN	2.275	0.29	0.217	NaN	NaN	NaN	2.126	0.019	0.22	NaN	NaN	NaN	NaN	NaN	NaN	NaN	NaN	NaN	NaN	NaN	NaN	NaN	NaN	NaN	NaN	NaN	NaN	NaN	NaN	NaN
184	0.92	NaN	NaN	NaN	NaN	NaN	NaN	NaN	NaN	NaN	NaN	NaN	NaN	2.209	0.674	0.237	NaN	NaN	NaN	2.275	0.29	0.217	NaN	NaN	NaN	2.126	0.019	0.22	NaN	NaN	NaN	NaN	NaN	NaN	NaN	NaN	NaN	NaN	NaN	NaN	NaN	NaN	NaN	NaN	NaN	NaN	NaN	NaN	NaN
185	0.925	NaN	NaN	NaN	NaN	NaN	NaN	NaN	NaN	NaN	NaN	NaN	NaN	2.209	0.674	0.237	NaN	NaN	NaN	2.275	0.29	0.217	NaN	NaN	NaN	2.126	0.019	0.22	NaN	NaN	NaN	NaN	NaN	NaN	NaN	NaN	NaN	NaN	NaN	NaN	NaN	NaN	NaN	NaN	NaN	NaN	NaN	NaN	NaN
186	0.93	NaN	NaN	NaN	NaN	NaN	NaN	NaN	NaN	NaN	NaN	NaN	NaN	2.209	0.674	0.237	NaN	NaN	NaN	2.275	0.29	0.217	NaN	NaN	NaN	2.126	0.019	0.22	NaN	NaN	NaN	NaN	NaN	NaN	NaN	NaN	NaN	NaN	NaN	NaN	NaN	NaN	NaN	NaN	NaN	NaN	NaN	NaN	NaN
187	0.935	NaN	NaN	NaN	NaN	NaN	NaN	NaN	NaN	NaN	NaN	NaN	NaN	2.209	0.674	0.237	NaN	NaN	NaN	2.275	0.29	0.217	NaN	NaN	NaN	2.126	0.019	0.22	NaN	NaN	NaN	NaN	NaN	NaN	NaN	NaN	NaN	NaN	NaN	NaN	NaN	NaN	NaN	NaN	NaN	NaN	NaN	NaN	NaN
188	0.94	NaN	NaN	NaN	NaN	NaN	NaN	NaN	NaN	NaN	NaN	NaN	NaN	2.209	0.674	0.237	NaN	NaN	NaN	2.275	0.29	0.217	NaN	NaN	NaN	2.126	0.019	0.22	NaN	NaN	NaN	NaN	NaN	NaN	NaN	NaN	NaN	NaN	NaN	NaN	NaN	NaN	NaN	NaN	NaN	NaN	NaN	NaN	NaN
189	0.945	NaN	NaN	NaN	NaN	NaN	NaN	NaN	NaN	NaN	NaN	NaN	NaN	2.209	0.674	0.237	NaN	NaN	NaN	2.275	0.29	0.217	NaN	NaN	NaN	2.126	0.019	0.22	NaN	NaN	NaN	NaN	NaN	NaN	NaN	NaN	NaN	NaN	NaN	NaN	NaN	NaN	NaN	NaN	NaN	NaN	NaN	NaN	NaN
190	0.95	NaN	NaN	NaN	NaN	NaN	NaN	NaN	NaN	NaN	NaN	NaN	NaN	2.209	0.674	0.237	NaN	NaN	NaN	2.275	0.29	0.217	NaN	NaN	NaN	2.126	0.019	0.22	NaN	NaN	NaN	NaN	NaN	NaN	NaN	NaN	NaN	NaN	NaN	NaN	NaN	NaN	NaN	NaN	NaN	NaN	NaN	NaN	NaN
191	0.955	NaN	NaN	NaN	NaN	NaN	NaN	NaN	NaN	NaN	NaN	NaN	NaN	2.209	0.674	0.237	NaN	NaN	NaN	2.275	0.29	0.217	NaN	NaN	NaN	2.126	0.019	0.22	NaN	NaN	NaN	NaN	NaN	NaN	NaN	NaN	NaN	NaN	NaN	NaN	NaN	NaN	NaN	NaN	NaN	NaN	NaN	NaN	NaN
192	0.96	NaN	NaN	NaN	NaN	NaN	NaN	NaN	NaN	NaN	NaN	NaN	NaN	2.21	0.674	0.237	NaN	NaN	NaN	2.275	0.29	0.217	NaN	NaN	NaN	2.126	0.019	0.22	NaN	NaN	NaN	NaN	NaN	NaN	NaN	NaN	NaN	NaN	NaN	NaN	NaN	NaN	NaN	NaN	NaN	NaN	NaN	NaN	NaN
193	0.965	NaN	NaN	NaN	NaN	NaN	NaN	NaN	NaN	NaN	NaN	NaN	NaN	2.211	0.674	0.237	NaN	NaN	NaN	2.275	0.29	0.217	NaN	NaN	NaN	2.126	0.019	0.22	NaN	NaN	NaN	NaN	NaN	NaN	NaN	NaN	NaN	NaN	NaN	NaN	NaN	NaN	NaN	NaN	NaN	NaN	NaN	NaN	NaN
194	0.97	NaN	NaN	NaN	NaN	NaN	NaN	NaN	NaN	NaN	NaN	NaN	NaN	2.211	0.674	0.237	NaN	NaN	NaN	2.275	0.29	0.217	NaN	NaN	NaN	2.126	0.019	0.22	NaN	NaN	NaN	NaN	NaN	NaN	NaN	NaN	NaN	NaN	NaN	NaN	NaN	NaN	NaN	NaN	NaN	NaN	NaN	NaN	NaN
195	0.975	NaN	NaN	NaN	NaN	NaN	NaN	NaN	NaN	NaN	NaN	NaN	NaN	2.211	0.674	0.237	NaN	NaN	NaN	2.275	0.29	0.217	NaN	NaN	NaN	2.126	0.019	0.22	NaN	NaN	NaN	NaN	NaN	NaN	NaN	NaN	NaN	NaN	NaN	NaN	NaN	NaN	NaN	NaN	NaN	NaN	NaN	NaN	NaN
196	0.98	NaN	NaN	NaN	NaN	NaN	NaN	NaN	NaN	NaN	NaN	NaN	NaN	2.211	0.674	0.237	NaN	NaN	NaN	2.275	0.29	0.217	NaN	NaN	NaN	2.126	0.019	0.22	NaN	NaN	NaN	NaN	NaN	NaN	NaN	NaN	NaN	NaN	NaN	NaN	NaN	NaN	NaN	NaN	NaN	NaN	NaN	NaN	NaN
197	0.985	NaN	NaN	NaN	NaN	NaN	NaN	NaN	NaN	NaN	NaN	NaN	NaN	2.211	0.674	0.237	NaN	NaN	NaN	2.275	0.29	0.217	NaN	NaN	NaN	2.126	0.019	0.22	NaN	NaN	NaN	NaN	NaN	NaN	NaN	NaN	NaN	NaN	NaN	NaN	NaN	NaN	NaN	NaN	NaN	NaN	NaN	NaN	NaN
198	0.99	NaN	NaN	NaN	NaN	NaN	NaN	NaN	NaN	NaN	NaN	NaN	NaN	2.211	0.674	0.237	NaN	NaN	NaN	2.275	0.29	0.217	NaN	NaN	NaN	2.126	0.019	0.22	NaN	NaN	NaN	NaN	NaN	NaN	NaN	NaN	NaN	NaN	NaN	NaN	NaN	NaN	NaN	NaN	NaN	NaN	NaN	NaN	NaN
199	0.995	NaN	NaN	NaN	NaN	NaN	NaN	NaN	NaN	NaN	NaN	NaN	NaN	2.211	0.674	0.237	NaN	NaN	NaN	2.275	0.29	0.217	NaN	NaN	NaN	2.126	0.019	0.22	NaN	NaN	NaN	NaN	NaN	NaN	NaN	NaN	NaN	NaN	NaN	NaN	NaN	NaN	NaN	NaN	NaN	NaN	NaN	NaN	NaN
200	1	NaN	NaN	NaN	NaN	NaN	NaN	NaN	NaN	NaN	NaN	NaN	NaN	2.211	0.674	0.237	NaN	NaN	NaN	2.275	0.29	0.217	NaN	NaN	NaN	2.126	0.019	0.22	NaN	NaN	NaN	NaN	NaN	NaN	NaN	NaN	NaN	NaN	NaN	NaN	NaN	NaN	NaN	NaN	NaN	NaN	NaN	NaN	NaN
201	1.005	NaN	NaN	NaN	NaN	NaN	NaN	NaN	NaN	NaN	NaN	NaN	NaN	2.211	0.674	0.237	NaN	NaN	NaN	2.275	0.29	0.217	NaN	NaN	NaN	2.126	0.019	0.22	NaN	NaN	NaN	NaN	NaN	NaN	NaN	NaN	NaN	NaN	NaN	NaN	NaN	NaN	NaN	NaN	NaN	NaN	NaN	NaN	NaN
202	1.01	NaN	NaN	NaN	NaN	NaN	NaN	NaN	NaN	NaN	NaN	NaN	NaN	2.211	0.674	0.237	NaN	NaN	NaN	2.275	0.29	0.217	NaN	NaN	NaN	2.126	0.019	0.22	NaN	NaN	NaN	NaN	NaN	NaN	NaN	NaN	NaN	NaN	NaN	NaN	NaN	NaN	NaN	NaN	NaN	NaN	NaN	NaN	NaN
203	1.015	NaN	NaN	NaN	NaN	NaN	NaN	NaN	NaN	NaN	NaN	NaN	NaN	2.211	0.674	0.237	NaN	NaN	NaN	2.275	0.29	0.217	NaN	NaN	NaN	2.126	0.019	0.22	NaN	NaN	NaN	NaN	NaN	NaN	NaN	NaN	NaN	NaN	NaN	NaN	NaN	NaN	NaN	NaN	NaN	NaN	NaN	NaN	NaN
204	1.02	NaN	NaN	NaN	NaN	NaN	NaN	NaN	NaN	NaN	NaN	NaN	NaN	2.211	0.674	0.237	NaN	NaN	NaN	2.275	0.29	0.217	NaN	NaN	NaN	2.126	0.019	0.22	NaN	NaN	NaN	NaN	NaN	NaN	NaN	NaN	NaN	NaN	NaN	NaN	NaN	NaN	NaN	NaN	NaN	NaN	NaN	NaN	NaN
205	1.025	NaN	NaN	NaN	NaN	NaN	NaN	NaN	NaN	NaN	NaN	NaN	NaN	2.21	0.674	0.237	NaN	NaN	NaN	2.275	0.29	0.217	NaN	NaN	NaN	2.126	0.019	0.22	NaN	NaN	NaN	NaN	NaN	NaN	NaN	NaN	NaN	NaN	NaN	NaN	NaN	NaN	NaN	NaN	NaN	NaN	NaN	NaN	NaN
206	1.03	NaN	NaN	NaN	NaN	NaN	NaN	NaN	NaN	NaN	NaN	NaN	NaN	2.209	0.674	0.238	NaN	NaN	NaN	2.275	0.29	0.217	NaN	NaN	NaN	2.126	0.019	0.22	NaN	NaN	NaN	NaN	NaN	NaN	NaN	NaN	NaN	NaN	NaN	NaN	NaN	NaN	NaN	NaN	NaN	NaN	NaN	NaN	NaN
207	1.035	NaN	NaN	NaN	NaN	NaN	NaN	NaN	NaN	NaN	NaN	NaN	NaN	2.209	0.673	0.238	NaN	NaN	NaN	2.275	0.29	0.217	NaN	NaN	NaN	2.126	0.019	0.22	NaN	NaN	NaN	NaN	NaN	NaN	NaN	NaN	NaN	NaN	NaN	NaN	NaN	NaN	NaN	NaN	NaN	NaN	NaN	NaN	NaN
208	1.04	NaN	NaN	NaN	NaN	NaN	NaN	NaN	NaN	NaN	NaN	NaN	NaN	2.209	0.673	0.238	NaN	NaN	NaN	2.275	0.29	0.217	NaN	NaN	NaN	2.126	0.019	0.22	NaN	NaN	NaN	NaN	NaN	NaN	NaN	NaN	NaN	NaN	NaN	NaN	NaN	NaN	NaN	NaN	NaN	NaN	NaN	NaN	NaN
209	1.045	NaN	NaN	NaN	NaN	NaN	NaN	NaN	NaN	NaN	NaN	NaN	NaN	2.209	0.673	0.238	NaN	NaN	NaN	2.275	0.29	0.217	NaN	NaN	NaN	2.126	0.019	0.22	NaN	NaN	NaN	NaN	NaN	NaN	NaN	NaN	NaN	NaN	NaN	NaN	NaN	NaN	NaN	NaN	NaN	NaN	NaN	NaN	NaN
210	1.05	NaN	NaN	NaN	NaN	NaN	NaN	NaN	NaN	NaN	NaN	NaN	NaN	2.209	0.673	0.238	NaN	NaN	NaN	2.275	0.29	0.217	NaN	NaN	NaN	2.126	0.019	0.22	NaN	NaN	NaN	NaN	NaN	NaN	NaN	NaN	NaN	NaN	NaN	NaN	NaN	NaN	NaN	NaN	NaN	NaN	NaN	NaN	NaN
211	1.055	NaN	NaN	NaN	NaN	NaN	NaN	NaN	NaN	NaN	NaN	NaN	NaN	2.21	0.673	0.238	NaN	NaN	NaN	2.275	0.29	0.217	NaN	NaN	NaN	2.126	0.019	0.22	NaN	NaN	NaN	NaN	NaN	NaN	NaN	NaN	NaN	NaN	NaN	NaN	NaN	NaN	NaN	NaN	NaN	NaN	NaN	NaN	NaN
212	1.06	NaN	NaN	NaN	NaN	NaN	NaN	NaN	NaN	NaN	NaN	NaN	NaN	2.21	0.673	0.238	NaN	NaN	NaN	2.275	0.29	0.217	NaN	NaN	NaN	2.126	0.019	0.22	NaN	NaN	NaN	NaN	NaN	NaN	NaN	NaN	NaN	NaN	NaN	NaN	NaN	NaN	NaN	NaN	NaN	NaN	NaN	NaN	NaN
213	1.065	NaN	NaN	NaN	NaN	NaN	NaN	NaN	NaN	NaN	NaN	NaN	NaN	2.21	0.673	0.238	NaN	NaN	NaN	2.275	0.29	0.217	NaN	NaN	NaN	2.126	0.019	0.22	NaN	NaN	NaN	NaN	NaN	NaN	NaN	NaN	NaN	NaN	NaN	NaN	NaN	NaN	NaN	NaN	NaN	NaN	NaN	NaN	NaN
214	1.07	NaN	NaN	NaN	NaN	NaN	NaN	NaN	NaN	NaN	NaN	NaN	NaN	2.21	0.673	0.238	NaN	NaN	NaN	2.275	0.29	0.217	NaN	NaN	NaN	2.126	0.019	0.22	NaN	NaN	NaN	NaN	NaN	NaN	NaN	NaN	NaN	NaN	NaN	NaN	NaN	NaN	NaN	NaN	NaN	NaN	NaN	NaN	NaN
215	1.075	NaN	NaN	NaN	NaN	NaN	NaN	NaN	NaN	NaN	NaN	NaN	NaN	2.21	0.673	0.238	NaN	NaN	NaN	2.275	0.29	0.217	NaN	NaN	NaN	2.126	0.019	0.22	NaN	NaN	NaN	NaN	NaN	NaN	NaN	NaN	NaN	NaN	NaN	NaN	NaN	NaN	NaN	NaN	NaN	NaN	NaN	NaN	NaN
216	1.08	NaN	NaN	NaN	NaN	NaN	NaN	NaN	NaN	NaN	NaN	NaN	NaN	2.211	0.673	0.238	NaN	NaN	NaN	2.275	0.29	0.217	NaN	NaN	NaN	2.126	0.019	0.22	NaN	NaN	NaN	NaN	NaN	NaN	NaN	NaN	NaN	NaN	NaN	NaN	NaN	NaN	NaN	NaN	NaN	NaN	NaN	NaN	NaN
217	1.085	NaN	NaN	NaN	NaN	NaN	NaN	NaN	NaN	NaN	NaN	NaN	NaN	2.212	0.673	0.238	NaN	NaN	NaN	2.275	0.29	0.217	NaN	NaN	NaN	2.126	0.019	0.22	NaN	NaN	NaN	NaN	NaN	NaN	NaN	NaN	NaN	NaN	NaN	NaN	NaN	NaN	NaN	NaN	NaN	NaN	NaN	NaN	NaN
218	1.09	NaN	NaN	NaN	NaN	NaN	NaN	NaN	NaN	NaN	NaN	NaN	NaN	2.211	0.673	0.238	NaN	NaN	NaN	2.275	0.29	0.217	NaN	NaN	NaN	2.126	0.019	0.22	NaN	NaN	NaN	NaN	NaN	NaN	NaN	NaN	NaN	NaN	NaN	NaN	NaN	NaN	NaN	NaN	NaN	NaN	NaN	NaN	NaN
219	1.095	NaN	NaN	NaN	NaN	NaN	NaN	NaN	NaN	NaN	NaN	NaN	NaN	2.211	0.673	0.238	NaN	NaN	NaN	2.275	0.29	0.217	NaN	NaN	NaN	2.126	0.019	0.22	NaN	NaN	NaN	NaN	NaN	NaN	NaN	NaN	NaN	NaN	NaN	NaN	NaN	NaN	NaN	NaN	NaN	NaN	NaN	NaN	NaN
220	1.1	NaN	NaN	NaN	NaN	NaN	NaN	NaN	NaN	NaN	NaN	NaN	NaN	2.211	0.673	0.238	NaN	NaN	NaN	2.275	0.29	0.217	NaN	NaN	NaN	2.126	0.019	0.22	NaN	NaN	NaN	NaN	NaN	NaN	NaN	NaN	NaN	NaN	NaN	NaN	NaN	NaN	NaN	NaN	NaN	NaN	NaN	NaN	NaN
221	1.105	NaN	NaN	NaN	NaN	NaN	NaN	NaN	NaN	NaN	NaN	NaN	NaN	2.211	0.673	0.238	NaN	NaN	NaN	2.275	0.29	0.217	NaN	NaN	NaN	2.126	0.019	0.22	NaN	NaN	NaN	NaN	NaN	NaN	NaN	NaN	NaN	NaN	NaN	NaN	NaN	NaN	NaN	NaN	NaN	NaN	NaN	NaN	NaN
222	1.11	NaN	NaN	NaN	NaN	NaN	NaN	NaN	NaN	NaN	NaN	NaN	NaN	2.211	0.673	0.238	NaN	NaN	NaN	2.275	0.29	0.217	NaN	NaN	NaN	2.126	0.019	0.22	NaN	NaN	NaN	NaN	NaN	NaN	NaN	NaN	NaN	NaN	NaN	NaN	NaN	NaN	NaN	NaN	NaN	NaN	NaN	NaN	NaN
223	1.115	NaN	NaN	NaN	NaN	NaN	NaN	NaN	NaN	NaN	NaN	NaN	NaN	2.211	0.673	0.238	NaN	NaN	NaN	2.275	0.29	0.217	NaN	NaN	NaN	2.126	0.019	0.22	NaN	NaN	NaN	NaN	NaN	NaN	NaN	NaN	NaN	NaN	NaN	NaN	NaN	NaN	NaN	NaN	NaN	NaN	NaN	NaN	NaN
224	1.12	NaN	NaN	NaN	NaN	NaN	NaN	NaN	NaN	NaN	NaN	NaN	NaN	2.211	0.673	0.238	NaN	NaN	NaN	2.276	0.29	0.217	NaN	NaN	NaN	2.126	0.019	0.22	NaN	NaN	NaN	NaN	NaN	NaN	NaN	NaN	NaN	NaN	NaN	NaN	NaN	NaN	NaN	NaN	NaN	NaN	NaN	NaN	NaN
225	1.125	NaN	NaN	NaN	NaN	NaN	NaN	NaN	NaN	NaN	NaN	NaN	NaN	2.211	0.673	0.238	NaN	NaN	NaN	2.276	0.29	0.217	NaN	NaN	NaN	2.126	0.019	0.22	NaN	NaN	NaN	NaN	NaN	NaN	NaN	NaN	NaN	NaN	NaN	NaN	NaN	NaN	NaN	NaN	NaN	NaN	NaN	NaN	NaN
226	1.13	NaN	NaN	NaN	NaN	NaN	NaN	NaN	NaN	NaN	NaN	NaN	NaN	2.211	0.673	0.239	NaN	NaN	NaN	2.276	0.29	0.217	NaN	NaN	NaN	2.126	0.019	0.22	NaN	NaN	NaN	NaN	NaN	NaN	NaN	NaN	NaN	NaN	NaN	NaN	NaN	NaN	NaN	NaN	NaN	NaN	NaN	NaN	NaN
227	1.135	NaN	NaN	NaN	NaN	NaN	NaN	NaN	NaN	NaN	NaN	NaN	NaN	2.211	0.673	0.239	NaN	NaN	NaN	2.276	0.29	0.217	NaN	NaN	NaN	2.126	0.019	0.22	NaN	NaN	NaN	NaN	NaN	NaN	NaN	NaN	NaN	NaN	NaN	NaN	NaN	NaN	NaN	NaN	NaN	NaN	NaN	NaN	NaN
228	1.14	NaN	NaN	NaN	NaN	NaN	NaN	NaN	NaN	NaN	NaN	NaN	NaN	2.211	0.673	0.239	NaN	NaN	NaN	2.276	0.29	0.217	NaN	NaN	NaN	2.126	0.019	0.22	NaN	NaN	NaN	NaN	NaN	NaN	NaN	NaN	NaN	NaN	NaN	NaN	NaN	NaN	NaN	NaN	NaN	NaN	NaN	NaN	NaN
229	1.145	NaN	NaN	NaN	NaN	NaN	NaN	NaN	NaN	NaN	NaN	NaN	NaN	2.211	0.673	0.239	NaN	NaN	NaN	2.276	0.29	0.217	NaN	NaN	NaN	2.126	0.019	0.22	NaN	NaN	NaN	NaN	NaN	NaN	NaN	NaN	NaN	NaN	NaN	NaN	NaN	NaN	NaN	NaN	NaN	NaN	NaN	NaN	NaN
230	1.15	NaN	NaN	NaN	NaN	NaN	NaN	NaN	NaN	NaN	NaN	NaN	NaN	2.211	0.673	0.239	NaN	NaN	NaN	2.276	0.29	0.217	NaN	NaN	NaN	2.126	0.019	0.22	NaN	NaN	NaN	NaN	NaN	NaN	NaN	NaN	NaN	NaN	NaN	NaN	NaN	NaN	NaN	NaN	NaN	NaN	NaN	NaN	NaN
231	1.155	NaN	NaN	NaN	NaN	NaN	NaN	NaN	NaN	NaN	NaN	NaN	NaN	2.211	0.673	0.239	NaN	NaN	NaN	2.276	0.29	0.217	NaN	NaN	NaN	2.126	0.019	0.22	NaN	NaN	NaN	NaN	NaN	NaN	NaN	NaN	NaN	NaN	NaN	NaN	NaN	NaN	NaN	NaN	NaN	NaN	NaN	NaN	NaN
232	1.16	NaN	NaN	NaN	NaN	NaN	NaN	NaN	NaN	NaN	NaN	NaN	NaN	2.212	0.673	0.239	NaN	NaN	NaN	2.276	0.29	0.217	NaN	NaN	NaN	2.126	0.019	0.22	NaN	NaN	NaN	NaN	NaN	NaN	NaN	NaN	NaN	NaN	NaN	NaN	NaN	NaN	NaN	NaN	NaN	NaN	NaN	NaN	NaN
233	1.165	NaN	NaN	NaN	NaN	NaN	NaN	NaN	NaN	NaN	NaN	NaN	NaN	2.213	0.673	0.239	NaN	NaN	NaN	2.276	0.29	0.217	NaN	NaN	NaN	2.126	0.019	0.22	NaN	NaN	NaN	NaN	NaN	NaN	NaN	NaN	NaN	NaN	NaN	NaN	NaN	NaN	NaN	NaN	NaN	NaN	NaN	NaN	NaN
234	1.17	NaN	NaN	NaN	NaN	NaN	NaN	NaN	NaN	NaN	NaN	NaN	NaN	2.213	0.673	0.239	NaN	NaN	NaN	2.276	0.29	0.217	NaN	NaN	NaN	2.126	0.019	0.22	NaN	NaN	NaN	NaN	NaN	NaN	NaN	NaN	NaN	NaN	NaN	NaN	NaN	NaN	NaN	NaN	NaN	NaN	NaN	NaN	NaN
235	1.175	NaN	NaN	NaN	NaN	NaN	NaN	NaN	NaN	NaN	NaN	NaN	NaN	2.214	0.673	0.239	NaN	NaN	NaN	2.277	0.29	0.217	NaN	NaN	NaN	2.126	0.019	0.22	NaN	NaN	NaN	NaN	NaN	NaN	NaN	NaN	NaN	NaN	NaN	NaN	NaN	NaN	NaN	NaN	NaN	NaN	NaN	NaN	NaN
236	1.18	NaN	NaN	NaN	NaN	NaN	NaN	NaN	NaN	NaN	NaN	NaN	NaN	2.214	0.673	0.239	NaN	NaN	NaN	2.277	0.289	0.217	NaN	NaN	NaN	2.126	0.019	0.22	NaN	NaN	NaN	NaN	NaN	NaN	NaN	NaN	NaN	NaN	NaN	NaN	NaN	NaN	NaN	NaN	NaN	NaN	NaN	NaN	NaN
237	1.185	NaN	NaN	NaN	NaN	NaN	NaN	NaN	NaN	NaN	NaN	NaN	NaN	2.215	0.673	0.239	NaN	NaN	NaN	2.277	0.289	0.217	NaN	NaN	NaN	2.126	0.019	0.22	NaN	NaN	NaN	NaN	NaN	NaN	NaN	NaN	NaN	NaN	NaN	NaN	NaN	NaN	NaN	NaN	NaN	NaN	NaN	NaN	NaN
238	1.19	NaN	NaN	NaN	NaN	NaN	NaN	NaN	NaN	NaN	NaN	NaN	NaN	NaN	NaN	NaN	NaN	NaN	NaN	2.277	0.289	0.217	NaN	NaN	NaN	2.126	0.019	0.22	NaN	NaN	NaN	NaN	NaN	NaN	NaN	NaN	NaN	NaN	NaN	NaN	NaN	NaN	NaN	NaN	NaN	NaN	NaN	NaN	NaN
239	1.195	NaN	NaN	NaN	NaN	NaN	NaN	NaN	NaN	NaN	NaN	NaN	NaN	NaN	NaN	NaN	NaN	NaN	NaN	2.277	0.289	0.217	NaN	NaN	NaN	2.126	0.019	0.22	NaN	NaN	NaN	NaN	NaN	NaN	NaN	NaN	NaN	NaN	NaN	NaN	NaN	NaN	NaN	NaN	NaN	NaN	NaN	NaN	NaN
240	1.2	NaN	NaN	NaN	NaN	NaN	NaN	NaN	NaN	NaN	NaN	NaN	NaN	NaN	NaN	NaN	NaN	NaN	NaN	2.277	0.289	0.217	NaN	NaN	NaN	2.126	0.019	0.22	NaN	NaN	NaN	NaN	NaN	NaN	NaN	NaN	NaN	NaN	NaN	NaN	NaN	NaN	NaN	NaN	NaN	NaN	NaN	NaN	NaN
241	1.205	NaN	NaN	NaN	NaN	NaN	NaN	NaN	NaN	NaN	NaN	NaN	NaN	NaN	NaN	NaN	NaN	NaN	NaN	2.277	0.289	0.217	NaN	NaN	NaN	2.126	0.019	0.22	NaN	NaN	NaN	NaN	NaN	NaN	NaN	NaN	NaN	NaN	NaN	NaN	NaN	NaN	NaN	NaN	NaN	NaN	NaN	NaN	NaN
242	1.21	NaN	NaN	NaN	NaN	NaN	NaN	NaN	NaN	NaN	NaN	NaN	NaN	NaN	NaN	NaN	NaN	NaN	NaN	2.277	0.289	0.217	NaN	NaN	NaN	2.126	0.019	0.22	NaN	NaN	NaN	NaN	NaN	NaN	NaN	NaN	NaN	NaN	NaN	NaN	NaN	NaN	NaN	NaN	NaN	NaN	NaN	NaN	NaN
243	1.215	NaN	NaN	NaN	NaN	NaN	NaN	NaN	NaN	NaN	NaN	NaN	NaN	NaN	NaN	NaN	NaN	NaN	NaN	2.277	0.289	0.217	NaN	NaN	NaN	2.126	0.019	0.22	NaN	NaN	NaN	NaN	NaN	NaN	NaN	NaN	NaN	NaN	NaN	NaN	NaN	NaN	NaN	NaN	NaN	NaN	NaN	NaN	NaN
244	1.22	NaN	NaN	NaN	NaN	NaN	NaN	NaN	NaN	NaN	NaN	NaN	NaN	NaN	NaN	NaN	NaN	NaN	NaN	2.278	0.289	0.217	NaN	NaN	NaN	2.126	0.019	0.22	NaN	NaN	NaN	NaN	NaN	NaN	NaN	NaN	NaN	NaN	NaN	NaN	NaN	NaN	NaN	NaN	NaN	NaN	NaN	NaN	NaN
245	1.225	NaN	NaN	NaN	NaN	NaN	NaN	NaN	NaN	NaN	NaN	NaN	NaN	NaN	NaN	NaN	NaN	NaN	NaN	2.278	0.289	0.217	NaN	NaN	NaN	2.126	0.019	0.22	NaN	NaN	NaN	NaN	NaN	NaN	NaN	NaN	NaN	NaN	NaN	NaN	NaN	NaN	NaN	NaN	NaN	NaN	NaN	NaN	NaN
246	1.23	NaN	NaN	NaN	NaN	NaN	NaN	NaN	NaN	NaN	NaN	NaN	NaN	NaN	NaN	NaN	NaN	NaN	NaN	2.278	0.289	0.217	NaN	NaN	NaN	2.126	0.019	0.22	NaN	NaN	NaN	NaN	NaN	NaN	NaN	NaN	NaN	NaN	NaN	NaN	NaN	NaN	NaN	NaN	NaN	NaN	NaN	NaN	NaN
247	1.235	NaN	NaN	NaN	NaN	NaN	NaN	NaN	NaN	NaN	NaN	NaN	NaN	NaN	NaN	NaN	NaN	NaN	NaN	2.278	0.289	0.217	NaN	NaN	NaN	2.126	0.019	0.22	NaN	NaN	NaN	NaN	NaN	NaN	NaN	NaN	NaN	NaN	NaN	NaN	NaN	NaN	NaN	NaN	NaN	NaN	NaN	NaN	NaN
248	1.24	NaN	NaN	NaN	NaN	NaN	NaN	NaN	NaN	NaN	NaN	NaN	NaN	2.212	0.67	0.241	NaN	NaN	NaN	2.278	0.289	0.217	NaN	NaN	NaN	2.126	0.019	0.22	NaN	NaN	NaN	NaN	NaN	NaN	NaN	NaN	NaN	NaN	NaN	NaN	NaN	NaN	NaN	NaN	NaN	NaN	NaN	NaN	NaN
249	1.245	NaN	NaN	NaN	NaN	NaN	NaN	NaN	NaN	NaN	NaN	NaN	NaN	2.212	0.67	0.241	NaN	NaN	NaN	2.278	0.289	0.217	NaN	NaN	NaN	2.126	0.019	0.22	NaN	NaN	NaN	NaN	NaN	NaN	NaN	NaN	NaN	NaN	NaN	NaN	NaN	NaN	NaN	NaN	NaN	NaN	NaN	NaN	NaN
250	1.25	NaN	NaN	NaN	NaN	NaN	NaN	NaN	NaN	NaN	NaN	NaN	NaN	2.212	0.67	0.241	NaN	NaN	NaN	2.278	0.289	0.217	NaN	NaN	NaN	2.126	0.019	0.22	NaN	NaN	NaN	NaN	NaN	NaN	NaN	NaN	NaN	NaN	NaN	NaN	NaN	NaN	NaN	NaN	NaN	NaN	NaN	NaN	NaN
251	1.255	NaN	NaN	NaN	NaN	NaN	NaN	NaN	NaN	NaN	NaN	NaN	NaN	2.212	0.67	0.242	NaN	NaN	NaN	2.278	0.289	0.217	NaN	NaN	NaN	2.126	0.019	0.22	NaN	NaN	NaN	NaN	NaN	NaN	NaN	NaN	NaN	NaN	NaN	NaN	NaN	NaN	NaN	NaN	NaN	NaN	NaN	NaN	NaN
252	1.26	NaN	NaN	NaN	NaN	NaN	NaN	NaN	NaN	NaN	NaN	NaN	NaN	2.212	0.67	0.242	NaN	NaN	NaN	2.278	0.289	0.217	NaN	NaN	NaN	2.126	0.019	0.22	NaN	NaN	NaN	NaN	NaN	NaN	NaN	NaN	NaN	NaN	NaN	NaN	NaN	NaN	NaN	NaN	NaN	NaN	NaN	NaN	NaN
253	1.265	NaN	NaN	NaN	NaN	NaN	NaN	NaN	NaN	NaN	NaN	NaN	NaN	2.212	0.67	0.242	NaN	NaN	NaN	2.278	0.289	0.217	NaN	NaN	NaN	2.124	0.02	0.22	NaN	NaN	NaN	NaN	NaN	NaN	NaN	NaN	NaN	NaN	NaN	NaN	NaN	NaN	NaN	NaN	NaN	NaN	NaN	NaN	NaN
254	1.27	NaN	NaN	NaN	NaN	NaN	NaN	NaN	NaN	NaN	NaN	NaN	NaN	2.212	0.67	0.242	NaN	NaN	NaN	2.278	0.289	0.217	NaN	NaN	NaN	2.119	0.022	0.22	NaN	NaN	NaN	NaN	NaN	NaN	NaN	NaN	NaN	NaN	NaN	NaN	NaN	NaN	NaN	NaN	NaN	NaN	NaN	NaN	NaN
255	1.275	NaN	NaN	NaN	NaN	NaN	NaN	NaN	NaN	NaN	NaN	NaN	NaN	2.212	0.67	0.242	NaN	NaN	NaN	2.277	0.289	0.217	NaN	NaN	NaN	2.118	0.023	0.22	NaN	NaN	NaN	NaN	NaN	NaN	NaN	NaN	NaN	NaN	NaN	NaN	NaN	NaN	NaN	NaN	NaN	NaN	NaN	NaN	NaN
256	1.28	NaN	NaN	NaN	NaN	NaN	NaN	NaN	NaN	NaN	NaN	NaN	NaN	2.212	0.67	0.242	NaN	NaN	NaN	2.277	0.288	0.216	NaN	NaN	NaN	2.118	0.023	0.22	NaN	NaN	NaN	NaN	NaN	NaN	NaN	NaN	NaN	NaN	NaN	NaN	NaN	NaN	NaN	NaN	NaN	NaN	NaN	NaN	NaN
257	1.285	NaN	NaN	NaN	NaN	NaN	NaN	NaN	NaN	NaN	NaN	NaN	NaN	2.212	0.67	0.242	NaN	NaN	NaN	2.277	0.288	0.216	NaN	NaN	NaN	2.118	0.023	0.22	NaN	NaN	NaN	NaN	NaN	NaN	NaN	NaN	NaN	NaN	NaN	NaN	NaN	NaN	NaN	NaN	NaN	NaN	NaN	NaN	NaN
258	1.29	NaN	NaN	NaN	NaN	NaN	NaN	NaN	NaN	NaN	NaN	NaN	NaN	2.212	0.67	0.243	NaN	NaN	NaN	2.277	0.288	0.216	NaN	NaN	NaN	2.118	0.023	0.22	NaN	NaN	NaN	NaN	NaN	NaN	NaN	NaN	NaN	NaN	NaN	NaN	NaN	NaN	NaN	NaN	NaN	NaN	NaN	NaN	NaN
259	1.295	NaN	NaN	NaN	NaN	NaN	NaN	NaN	NaN	NaN	NaN	NaN	NaN	2.212	0.67	0.243	NaN	NaN	NaN	2.277	0.288	0.216	NaN	NaN	NaN	2.118	0.023	0.22	NaN	NaN	NaN	NaN	NaN	NaN	NaN	NaN	NaN	NaN	NaN	NaN	NaN	NaN	NaN	NaN	NaN	NaN	NaN	NaN	NaN
260	1.3	NaN	NaN	NaN	NaN	NaN	NaN	NaN	NaN	NaN	NaN	NaN	NaN	2.212	0.67	0.243	NaN	NaN	NaN	2.277	0.288	0.216	NaN	NaN	NaN	2.118	0.023	0.22	NaN	NaN	NaN	NaN	NaN	NaN	NaN	NaN	NaN	NaN	NaN	NaN	NaN	NaN	NaN	NaN	NaN	NaN	NaN	NaN	NaN
261	1.305	NaN	NaN	NaN	NaN	NaN	NaN	NaN	NaN	NaN	NaN	NaN	NaN	2.212	0.67	0.243	NaN	NaN	NaN	2.277	0.288	0.216	NaN	NaN	NaN	2.118	0.023	0.22	NaN	NaN	NaN	NaN	NaN	NaN	NaN	NaN	NaN	NaN	NaN	NaN	NaN	NaN	NaN	NaN	NaN	NaN	NaN	NaN	NaN
262	1.31	NaN	NaN	NaN	NaN	NaN	NaN	NaN	NaN	NaN	NaN	NaN	NaN	2.212	0.67	0.243	NaN	NaN	NaN	2.277	0.288	0.216	NaN	NaN	NaN	2.118	0.023	0.22	NaN	NaN	NaN	NaN	NaN	NaN	NaN	NaN	NaN	NaN	NaN	NaN	NaN	NaN	NaN	NaN	NaN	NaN	NaN	NaN	NaN
263	1.315	NaN	NaN	NaN	NaN	NaN	NaN	NaN	NaN	NaN	NaN	NaN	NaN	2.212	0.671	0.244	NaN	NaN	NaN	2.278	0.288	0.216	NaN	NaN	NaN	2.118	0.023	0.22	NaN	NaN	NaN	NaN	NaN	NaN	NaN	NaN	NaN	NaN	NaN	NaN	NaN	NaN	NaN	NaN	NaN	NaN	NaN	NaN	NaN
264	1.32	NaN	NaN	NaN	NaN	NaN	NaN	NaN	NaN	NaN	NaN	NaN	NaN	2.213	0.672	0.245	NaN	NaN	NaN	2.278	0.288	0.216	NaN	NaN	NaN	2.118	0.023	0.22	NaN	NaN	NaN	NaN	NaN	NaN	NaN	NaN	NaN	NaN	NaN	NaN	NaN	NaN	NaN	NaN	NaN	NaN	NaN	NaN	NaN
265	1.325	NaN	NaN	NaN	NaN	NaN	NaN	NaN	NaN	NaN	NaN	NaN	NaN	2.213	0.672	0.245	NaN	NaN	NaN	2.278	0.288	0.216	NaN	NaN	NaN	2.118	0.023	0.22	NaN	NaN	NaN	NaN	NaN	NaN	NaN	NaN	NaN	NaN	NaN	NaN	NaN	NaN	NaN	NaN	NaN	NaN	NaN	NaN	NaN
266	1.33	NaN	NaN	NaN	NaN	NaN	NaN	NaN	NaN	NaN	NaN	NaN	NaN	2.213	0.673	0.245	NaN	NaN	NaN	2.278	0.288	0.216	NaN	NaN	NaN	2.118	0.023	0.22	NaN	NaN	NaN	NaN	NaN	NaN	NaN	NaN	NaN	NaN	NaN	NaN	NaN	NaN	NaN	NaN	NaN	NaN	NaN	NaN	NaN
267	1.335	NaN	NaN	NaN	NaN	NaN	NaN	NaN	NaN	NaN	NaN	NaN	NaN	2.212	0.673	0.246	NaN	NaN	NaN	2.278	0.288	0.216	NaN	NaN	NaN	2.118	0.023	0.22	NaN	NaN	NaN	NaN	NaN	NaN	NaN	NaN	NaN	NaN	NaN	NaN	NaN	NaN	NaN	NaN	NaN	NaN	NaN	NaN	NaN
268	1.34	NaN	NaN	NaN	NaN	NaN	NaN	NaN	NaN	NaN	NaN	NaN	NaN	2.212	0.673	0.246	NaN	NaN	NaN	2.278	0.287	0.216	NaN	NaN	NaN	2.118	0.023	0.22	NaN	NaN	NaN	NaN	NaN	NaN	NaN	NaN	NaN	NaN	NaN	NaN	NaN	NaN	NaN	NaN	NaN	NaN	NaN	NaN	NaN
269	1.345	NaN	NaN	NaN	NaN	NaN	NaN	NaN	NaN	NaN	NaN	NaN	NaN	2.212	0.673	0.246	NaN	NaN	NaN	2.278	0.287	0.217	NaN	NaN	NaN	2.118	0.023	0.22	NaN	NaN	NaN	NaN	NaN	NaN	NaN	NaN	NaN	NaN	NaN	NaN	NaN	NaN	NaN	NaN	NaN	NaN	NaN	NaN	NaN
270	1.35	NaN	NaN	NaN	NaN	NaN	NaN	NaN	NaN	NaN	NaN	NaN	NaN	2.212	0.673	0.246	NaN	NaN	NaN	2.279	0.287	0.217	NaN	NaN	NaN	2.118	0.023	0.22	NaN	NaN	NaN	NaN	NaN	NaN	NaN	NaN	NaN	NaN	NaN	NaN	NaN	NaN	NaN	NaN	NaN	NaN	NaN	NaN	NaN
271	1.355	NaN	NaN	NaN	NaN	NaN	NaN	NaN	NaN	NaN	NaN	NaN	NaN	2.212	0.673	0.246	NaN	NaN	NaN	2.279	0.287	0.217	NaN	NaN	NaN	2.118	0.023	0.219	NaN	NaN	NaN	NaN	NaN	NaN	NaN	NaN	NaN	NaN	NaN	NaN	NaN	NaN	NaN	NaN	NaN	NaN	NaN	NaN	NaN
272	1.36	NaN	NaN	NaN	NaN	NaN	NaN	NaN	NaN	NaN	NaN	NaN	NaN	2.212	0.672	0.246	NaN	NaN	NaN	2.279	0.287	0.217	NaN	NaN	NaN	2.118	0.023	0.22	NaN	NaN	NaN	NaN	NaN	NaN	NaN	NaN	NaN	NaN	NaN	NaN	NaN	NaN	NaN	NaN	NaN	NaN	NaN	NaN	NaN
273	1.365	NaN	NaN	NaN	NaN	NaN	NaN	NaN	NaN	NaN	NaN	NaN	NaN	2.212	0.672	0.246	NaN	NaN	NaN	2.279	0.287	0.217	NaN	NaN	NaN	2.118	0.023	0.22	NaN	NaN	NaN	NaN	NaN	NaN	NaN	NaN	NaN	NaN	NaN	NaN	NaN	NaN	NaN	NaN	NaN	NaN	NaN	NaN	NaN
274	1.37	NaN	NaN	NaN	NaN	NaN	NaN	NaN	NaN	NaN	NaN	NaN	NaN	2.212	0.672	0.246	NaN	NaN	NaN	2.279	0.287	0.217	NaN	NaN	NaN	2.118	0.023	0.22	NaN	NaN	NaN	NaN	NaN	NaN	NaN	NaN	NaN	NaN	NaN	NaN	NaN	NaN	NaN	NaN	NaN	NaN	NaN	NaN	NaN
275	1.375	NaN	NaN	NaN	NaN	NaN	NaN	NaN	NaN	NaN	NaN	NaN	NaN	2.212	0.672	0.246	NaN	NaN	NaN	2.279	0.287	0.217	NaN	NaN	NaN	2.118	0.023	0.219	NaN	NaN	NaN	NaN	NaN	NaN	NaN	NaN	NaN	NaN	NaN	NaN	NaN	NaN	NaN	NaN	NaN	NaN	NaN	NaN	NaN
276	1.38	NaN	NaN	NaN	NaN	NaN	NaN	NaN	NaN	NaN	NaN	NaN	NaN	2.212	0.672	0.246	NaN	NaN	NaN	2.279	0.287	0.217	NaN	NaN	NaN	2.118	0.023	0.219	NaN	NaN	NaN	NaN	NaN	NaN	NaN	NaN	NaN	NaN	NaN	NaN	NaN	NaN	NaN	NaN	NaN	NaN	NaN	NaN	NaN
277	1.385	NaN	NaN	NaN	NaN	NaN	NaN	NaN	NaN	NaN	NaN	NaN	NaN	2.212	0.673	0.246	NaN	NaN	NaN	2.279	0.287	0.217	NaN	NaN	NaN	2.118	0.023	0.22	NaN	NaN	NaN	NaN	NaN	NaN	NaN	NaN	NaN	NaN	NaN	NaN	NaN	NaN	NaN	NaN	NaN	NaN	NaN	NaN	NaN
278	1.39	NaN	NaN	NaN	NaN	NaN	NaN	NaN	NaN	NaN	NaN	NaN	NaN	2.211	0.673	0.246	NaN	NaN	NaN	2.279	0.287	0.217	NaN	NaN	NaN	2.118	0.023	0.219	NaN	NaN	NaN	NaN	NaN	NaN	NaN	NaN	NaN	NaN	NaN	NaN	NaN	NaN	NaN	NaN	NaN	NaN	NaN	NaN	NaN
279	1.395	NaN	NaN	NaN	NaN	NaN	NaN	NaN	NaN	NaN	NaN	NaN	NaN	2.211	0.673	0.246	NaN	NaN	NaN	2.279	0.287	0.217	NaN	NaN	NaN	2.118	0.023	0.219	NaN	NaN	NaN	NaN	NaN	NaN	NaN	NaN	NaN	NaN	NaN	NaN	NaN	NaN	NaN	NaN	NaN	NaN	NaN	NaN	NaN
280	1.4	NaN	NaN	NaN	NaN	NaN	NaN	NaN	NaN	NaN	NaN	NaN	NaN	2.211	0.673	0.246	NaN	NaN	NaN	2.279	0.287	0.217	NaN	NaN	NaN	2.118	0.023	0.219	NaN	NaN	NaN	NaN	NaN	NaN	NaN	NaN	NaN	NaN	NaN	NaN	NaN	NaN	NaN	NaN	NaN	NaN	NaN	NaN	NaN
281	1.405	NaN	NaN	NaN	NaN	NaN	NaN	NaN	NaN	NaN	NaN	NaN	NaN	2.21	0.673	0.246	NaN	NaN	NaN	2.279	0.287	0.217	NaN	NaN	NaN	2.118	0.023	0.219	NaN	NaN	NaN	NaN	NaN	NaN	NaN	NaN	NaN	NaN	NaN	NaN	NaN	NaN	NaN	NaN	NaN	NaN	NaN	NaN	NaN
282	1.41	NaN	NaN	NaN	NaN	NaN	NaN	NaN	NaN	NaN	NaN	NaN	NaN	2.21	0.673	0.246	NaN	NaN	NaN	2.278	0.287	0.217	NaN	NaN	NaN	2.118	0.023	0.219	NaN	NaN	NaN	NaN	NaN	NaN	NaN	NaN	NaN	NaN	NaN	NaN	NaN	NaN	NaN	NaN	NaN	NaN	NaN	NaN	NaN
283	1.415	NaN	NaN	NaN	NaN	NaN	NaN	NaN	NaN	NaN	NaN	NaN	NaN	2.21	0.673	0.246	NaN	NaN	NaN	2.278	0.287	0.217	NaN	NaN	NaN	2.118	0.023	0.22	NaN	NaN	NaN	NaN	NaN	NaN	NaN	NaN	NaN	NaN	NaN	NaN	NaN	NaN	NaN	NaN	NaN	NaN	NaN	NaN	NaN
284	1.42	NaN	NaN	NaN	NaN	NaN	NaN	NaN	NaN	NaN	NaN	NaN	NaN	2.209	0.673	0.246	NaN	NaN	NaN	2.278	0.288	0.217	NaN	NaN	NaN	2.118	0.023	0.22	NaN	NaN	NaN	NaN	NaN	NaN	NaN	NaN	NaN	NaN	NaN	NaN	NaN	NaN	NaN	NaN	NaN	NaN	NaN	NaN	NaN
285	1.425	NaN	NaN	NaN	NaN	NaN	NaN	NaN	NaN	NaN	NaN	NaN	NaN	2.21	0.673	0.246	NaN	NaN	NaN	2.278	0.288	0.217	NaN	NaN	NaN	2.118	0.023	0.22	NaN	NaN	NaN	NaN	NaN	NaN	NaN	NaN	NaN	NaN	NaN	NaN	NaN	NaN	NaN	NaN	NaN	NaN	NaN	NaN	NaN
286	1.43	NaN	NaN	NaN	NaN	NaN	NaN	NaN	NaN	NaN	NaN	NaN	NaN	2.21	0.673	0.246	NaN	NaN	NaN	2.278	0.288	0.217	NaN	NaN	NaN	2.118	0.023	0.22	NaN	NaN	NaN	NaN	NaN	NaN	NaN	NaN	NaN	NaN	NaN	NaN	NaN	NaN	NaN	NaN	NaN	NaN	NaN	NaN	NaN
287	1.435	NaN	NaN	NaN	NaN	NaN	NaN	NaN	NaN	NaN	NaN	NaN	NaN	2.209	0.673	0.246	NaN	NaN	NaN	2.278	0.289	0.217	NaN	NaN	NaN	2.118	0.023	0.22	NaN	NaN	NaN	NaN	NaN	NaN	NaN	NaN	NaN	NaN	NaN	NaN	NaN	NaN	NaN	NaN	NaN	NaN	NaN	NaN	NaN
288	1.44	NaN	NaN	NaN	NaN	NaN	NaN	NaN	NaN	NaN	NaN	NaN	NaN	2.208	0.673	0.246	NaN	NaN	NaN	NaN	NaN	NaN	NaN	NaN	NaN	2.118	0.023	0.22	NaN	NaN	NaN	NaN	NaN	NaN	NaN	NaN	NaN	NaN	NaN	NaN	NaN	NaN	NaN	NaN	NaN	NaN	NaN	NaN	NaN
289	1.445	NaN	NaN	NaN	NaN	NaN	NaN	NaN	NaN	NaN	NaN	NaN	NaN	2.208	0.674	0.246	NaN	NaN	NaN	NaN	NaN	NaN	NaN	NaN	NaN	2.12	0.022	0.22	NaN	NaN	NaN	NaN	NaN	NaN	NaN	NaN	NaN	NaN	NaN	NaN	NaN	NaN	NaN	NaN	NaN	NaN	NaN	NaN	NaN
290	1.45	NaN	NaN	NaN	NaN	NaN	NaN	NaN	NaN	NaN	NaN	NaN	NaN	2.208	0.674	0.246	NaN	NaN	NaN	2.279	0.291	0.219	NaN	NaN	NaN	2.125	0.02	0.22	NaN	NaN	NaN	NaN	NaN	NaN	NaN	NaN	NaN	NaN	NaN	NaN	NaN	NaN	NaN	NaN	NaN	NaN	NaN	NaN	NaN
291	1.455	NaN	NaN	NaN	NaN	NaN	NaN	NaN	NaN	NaN	NaN	NaN	NaN	2.208	0.674	0.246	NaN	NaN	NaN	2.279	0.291	0.22	NaN	NaN	NaN	2.126	0.019	0.22	NaN	NaN	NaN	NaN	NaN	NaN	NaN	NaN	NaN	NaN	NaN	NaN	NaN	NaN	NaN	2.185	0.287	0.7	NaN	NaN	NaN
292	1.46	NaN	NaN	NaN	NaN	NaN	NaN	NaN	NaN	NaN	NaN	NaN	NaN	NaN	NaN	NaN	NaN	NaN	NaN	2.279	0.292	0.22	NaN	NaN	NaN	2.126	0.019	0.22	NaN	NaN	NaN	NaN	NaN	NaN	NaN	NaN	NaN	NaN	NaN	NaN	NaN	NaN	NaN	2.196	0.281	0.695	NaN	NaN	NaN
293	1.465	NaN	NaN	NaN	NaN	NaN	NaN	NaN	NaN	NaN	NaN	NaN	NaN	2.204	0.673	0.247	NaN	NaN	NaN	2.278	0.292	0.22	NaN	NaN	NaN	2.126	0.019	0.22	NaN	NaN	NaN	NaN	NaN	NaN	NaN	NaN	NaN	NaN	NaN	NaN	NaN	NaN	NaN	2.199	0.281	0.695	NaN	NaN	NaN
294	1.47	NaN	NaN	NaN	NaN	NaN	NaN	NaN	NaN	NaN	NaN	NaN	NaN	2.204	0.673	0.248	NaN	NaN	NaN	2.278	0.292	0.22	NaN	NaN	NaN	2.126	0.019	0.22	NaN	NaN	NaN	NaN	NaN	NaN	NaN	NaN	NaN	NaN	NaN	NaN	NaN	NaN	NaN	2.201	0.283	0.697	NaN	NaN	NaN
295	1.475	NaN	NaN	NaN	NaN	NaN	NaN	NaN	NaN	NaN	NaN	NaN	NaN	2.204	0.674	0.248	NaN	NaN	NaN	2.277	0.292	0.22	NaN	NaN	NaN	2.126	0.019	0.22	NaN	NaN	NaN	NaN	NaN	NaN	NaN	NaN	NaN	NaN	NaN	NaN	NaN	NaN	NaN	2.202	0.284	0.698	NaN	NaN	NaN
296	1.48	NaN	NaN	NaN	NaN	NaN	NaN	NaN	NaN	NaN	NaN	NaN	NaN	2.203	0.674	0.248	NaN	NaN	NaN	2.277	0.292	0.22	NaN	NaN	NaN	2.126	0.019	0.22	NaN	NaN	NaN	NaN	NaN	NaN	NaN	NaN	NaN	NaN	NaN	NaN	NaN	NaN	NaN	2.202	0.284	0.698	NaN	NaN	NaN
297	1.485	NaN	NaN	NaN	NaN	NaN	NaN	NaN	NaN	NaN	NaN	NaN	NaN	2.202	0.674	0.248	NaN	NaN	NaN	2.277	0.293	0.22	NaN	NaN	NaN	2.126	0.019	0.22	NaN	NaN	NaN	NaN	NaN	NaN	NaN	NaN	NaN	NaN	NaN	NaN	NaN	NaN	NaN	2.202	0.284	0.698	NaN	NaN	NaN
298	1.49	NaN	NaN	NaN	NaN	NaN	NaN	NaN	NaN	NaN	NaN	NaN	NaN	2.201	0.674	0.248	NaN	NaN	NaN	2.277	0.293	0.22	NaN	NaN	NaN	2.126	0.019	0.22	NaN	NaN	NaN	NaN	NaN	NaN	NaN	NaN	NaN	NaN	NaN	NaN	NaN	NaN	NaN	2.202	0.283	0.698	NaN	NaN	NaN
299	1.495	NaN	NaN	NaN	NaN	NaN	NaN	NaN	NaN	NaN	NaN	NaN	NaN	2.201	0.675	0.249	NaN	NaN	NaN	2.276	0.293	0.22	NaN	NaN	NaN	2.126	0.019	0.22	NaN	NaN	NaN	NaN	NaN	NaN	NaN	NaN	NaN	NaN	NaN	NaN	NaN	NaN	NaN	2.202	0.283	0.698	NaN	NaN	NaN
300	1.5	NaN	NaN	NaN	NaN	NaN	NaN	NaN	NaN	NaN	NaN	NaN	NaN	2.201	0.676	0.25	NaN	NaN	NaN	2.275	0.293	0.22	NaN	NaN	NaN	2.126	0.019	0.22	NaN	NaN	NaN	NaN	NaN	NaN	NaN	NaN	NaN	NaN	NaN	NaN	NaN	NaN	NaN	2.202	0.283	0.698	NaN	NaN	NaN
301	1.505	NaN	NaN	NaN	NaN	NaN	NaN	NaN	NaN	NaN	NaN	NaN	NaN	2.201	0.677	0.25	NaN	NaN	NaN	2.274	0.293	0.22	NaN	NaN	NaN	2.126	0.019	0.22	NaN	NaN	NaN	NaN	NaN	NaN	NaN	NaN	NaN	NaN	NaN	NaN	NaN	NaN	NaN	2.201	0.283	0.698	NaN	NaN	NaN
302	1.51	NaN	NaN	NaN	NaN	NaN	NaN	NaN	NaN	NaN	NaN	NaN	NaN	2.2	0.677	0.25	NaN	NaN	NaN	2.273	0.294	0.219	NaN	NaN	NaN	2.126	0.019	0.22	NaN	NaN	NaN	NaN	NaN	NaN	NaN	NaN	NaN	NaN	NaN	NaN	NaN	NaN	NaN	2.201	0.283	0.698	NaN	NaN	NaN
303	1.515	NaN	NaN	NaN	NaN	NaN	NaN	NaN	NaN	NaN	NaN	NaN	NaN	2.199	0.677	0.25	NaN	NaN	NaN	2.273	0.294	0.219	NaN	NaN	NaN	2.126	0.019	0.22	NaN	NaN	NaN	NaN	NaN	NaN	NaN	NaN	NaN	NaN	NaN	NaN	NaN	NaN	NaN	2.201	0.283	0.698	NaN	NaN	NaN
304	1.52	NaN	NaN	NaN	NaN	NaN	NaN	NaN	NaN	NaN	NaN	NaN	NaN	2.198	0.677	0.25	NaN	NaN	NaN	2.273	0.294	0.219	NaN	NaN	NaN	2.126	0.019	0.22	NaN	NaN	NaN	NaN	NaN	NaN	NaN	NaN	NaN	NaN	NaN	NaN	NaN	NaN	NaN	2.201	0.283	0.698	NaN	NaN	NaN
305	1.525	NaN	NaN	NaN	NaN	NaN	NaN	NaN	NaN	NaN	NaN	NaN	NaN	2.197	0.677	0.25	NaN	NaN	NaN	2.272	0.294	0.219	NaN	NaN	NaN	2.126	0.019	0.22	NaN	NaN	NaN	NaN	NaN	NaN	NaN	NaN	NaN	NaN	NaN	NaN	NaN	NaN	NaN	2.201	0.283	0.698	NaN	NaN	NaN
306	1.53	NaN	NaN	NaN	NaN	NaN	NaN	NaN	NaN	NaN	NaN	NaN	NaN	2.196	0.677	0.25	NaN	NaN	NaN	2.271	0.294	0.219	NaN	NaN	NaN	2.126	0.019	0.22	NaN	NaN	NaN	NaN	NaN	NaN	NaN	NaN	NaN	NaN	NaN	NaN	NaN	NaN	NaN	2.202	0.282	0.698	NaN	NaN	NaN
307	1.535	NaN	NaN	NaN	NaN	NaN	NaN	NaN	NaN	NaN	NaN	NaN	NaN	2.195	0.678	0.25	NaN	NaN	NaN	2.27	0.295	0.219	NaN	NaN	NaN	2.126	0.019	0.22	NaN	NaN	NaN	NaN	NaN	NaN	NaN	NaN	NaN	NaN	NaN	NaN	NaN	NaN	NaN	2.202	0.282	0.698	NaN	NaN	NaN
308	1.54	NaN	NaN	NaN	NaN	NaN	NaN	NaN	NaN	NaN	NaN	NaN	NaN	2.195	0.678	0.25	NaN	NaN	NaN	2.27	0.295	0.219	NaN	NaN	NaN	2.126	0.02	0.22	NaN	NaN	NaN	NaN	NaN	NaN	NaN	NaN	NaN	NaN	NaN	NaN	NaN	NaN	NaN	2.202	0.282	0.698	NaN	NaN	NaN
309	1.545	NaN	NaN	NaN	NaN	NaN	NaN	NaN	NaN	NaN	NaN	NaN	NaN	2.194	0.678	0.25	NaN	NaN	NaN	2.27	0.296	0.22	NaN	NaN	NaN	2.125	0.02	0.22	NaN	NaN	NaN	NaN	NaN	NaN	NaN	NaN	NaN	NaN	NaN	NaN	NaN	NaN	NaN	2.202	0.282	0.699	NaN	NaN	NaN
310	1.55	NaN	NaN	NaN	NaN	NaN	NaN	NaN	NaN	NaN	NaN	NaN	NaN	2.193	0.679	0.25	NaN	NaN	NaN	2.269	0.297	0.22	NaN	NaN	NaN	2.125	0.02	0.22	NaN	NaN	NaN	NaN	NaN	NaN	NaN	NaN	NaN	NaN	NaN	NaN	NaN	NaN	NaN	2.202	0.282	0.699	NaN	NaN	NaN
311	1.555	NaN	NaN	NaN	NaN	NaN	NaN	NaN	NaN	NaN	NaN	NaN	NaN	NaN	NaN	NaN	NaN	NaN	NaN	2.269	0.298	0.221	NaN	NaN	NaN	2.125	0.02	0.22	NaN	NaN	NaN	NaN	NaN	NaN	NaN	NaN	NaN	NaN	NaN	NaN	NaN	NaN	NaN	2.202	0.282	0.699	NaN	NaN	NaN
312	1.56	NaN	NaN	NaN	NaN	NaN	NaN	NaN	NaN	NaN	NaN	NaN	NaN	NaN	NaN	NaN	NaN	NaN	NaN	2.268	0.298	0.221	NaN	NaN	NaN	2.125	0.02	0.22	NaN	NaN	NaN	NaN	NaN	NaN	NaN	NaN	NaN	NaN	NaN	NaN	NaN	NaN	NaN	2.202	0.282	0.699	NaN	NaN	NaN
313	1.565	NaN	NaN	NaN	NaN	NaN	NaN	NaN	NaN	NaN	NaN	NaN	NaN	2.192	0.683	0.252	NaN	NaN	NaN	2.268	0.299	0.222	NaN	NaN	NaN	2.125	0.02	0.22	NaN	NaN	NaN	NaN	NaN	NaN	NaN	NaN	NaN	NaN	NaN	NaN	NaN	NaN	NaN	2.202	0.281	0.699	NaN	NaN	NaN
314	1.57	NaN	NaN	NaN	NaN	NaN	NaN	NaN	NaN	NaN	NaN	NaN	NaN	2.191	0.683	0.252	NaN	NaN	NaN	2.268	0.3	0.223	NaN	NaN	NaN	2.125	0.02	0.22	NaN	NaN	NaN	NaN	NaN	NaN	NaN	NaN	NaN	NaN	NaN	NaN	NaN	NaN	NaN	2.202	0.281	0.699	NaN	NaN	NaN
315	1.575	NaN	NaN	NaN	NaN	NaN	NaN	NaN	NaN	NaN	NaN	NaN	NaN	2.19	0.684	0.252	NaN	NaN	NaN	2.267	0.299	0.223	NaN	NaN	NaN	2.125	0.02	0.22	NaN	NaN	NaN	NaN	NaN	NaN	NaN	NaN	NaN	NaN	NaN	NaN	NaN	NaN	NaN	2.202	0.281	0.699	NaN	NaN	NaN
316	1.58	NaN	NaN	NaN	NaN	NaN	NaN	NaN	NaN	NaN	NaN	NaN	NaN	2.189	0.684	0.252	2.231	0.54	0.297	2.265	0.297	0.223	NaN	NaN	NaN	2.124	0.02	0.22	NaN	NaN	NaN	NaN	NaN	NaN	NaN	NaN	NaN	NaN	NaN	NaN	NaN	NaN	NaN	2.202	0.281	0.699	NaN	NaN	NaN
317	1.585	NaN	NaN	NaN	NaN	NaN	NaN	NaN	NaN	NaN	NaN	NaN	NaN	2.188	0.684	0.252	2.23	0.54	0.297	2.265	0.3	0.222	NaN	NaN	NaN	2.124	0.021	0.22	NaN	NaN	NaN	NaN	NaN	NaN	NaN	NaN	NaN	NaN	NaN	NaN	NaN	NaN	NaN	2.202	0.281	0.699	NaN	NaN	NaN
318	1.59	NaN	NaN	NaN	NaN	NaN	NaN	NaN	NaN	NaN	NaN	NaN	NaN	2.187	0.685	0.251	2.229	0.541	0.297	2.264	0.3	0.222	NaN	NaN	NaN	2.123	0.021	0.22	NaN	NaN	NaN	NaN	NaN	NaN	NaN	NaN	NaN	NaN	NaN	NaN	NaN	NaN	NaN	2.202	0.281	0.699	NaN	NaN	NaN
319	1.595	NaN	NaN	NaN	NaN	NaN	NaN	NaN	NaN	NaN	NaN	NaN	NaN	2.186	0.685	0.251	2.229	0.541	0.297	2.263	0.301	0.222	NaN	NaN	NaN	2.123	0.021	0.22	NaN	NaN	NaN	NaN	NaN	NaN	NaN	NaN	NaN	NaN	NaN	NaN	NaN	NaN	NaN	2.202	0.281	0.699	NaN	NaN	NaN
320	1.6	NaN	NaN	NaN	NaN	NaN	NaN	NaN	NaN	NaN	NaN	NaN	NaN	2.185	0.685	0.251	2.228	0.541	0.297	2.263	0.301	0.222	NaN	NaN	NaN	2.122	0.022	0.22	NaN	NaN	NaN	NaN	NaN	NaN	NaN	NaN	NaN	NaN	NaN	NaN	NaN	NaN	NaN	2.203	0.281	0.699	NaN	NaN	NaN
321	1.605	NaN	NaN	NaN	NaN	NaN	NaN	NaN	NaN	NaN	NaN	NaN	NaN	2.184	0.686	0.251	2.226	0.542	0.297	2.262	0.301	0.223	NaN	NaN	NaN	2.121	0.022	0.22	NaN	NaN	NaN	NaN	NaN	NaN	NaN	NaN	NaN	NaN	NaN	NaN	NaN	NaN	NaN	2.203	0.281	0.699	NaN	NaN	NaN
322	1.61	NaN	NaN	NaN	NaN	NaN	NaN	NaN	NaN	NaN	NaN	NaN	NaN	2.182	0.686	0.251	2.224	0.543	0.297	2.261	0.302	0.224	NaN	NaN	NaN	2.121	0.022	0.221	NaN	NaN	NaN	NaN	NaN	NaN	NaN	NaN	NaN	NaN	NaN	NaN	NaN	NaN	NaN	2.203	0.281	0.699	NaN	NaN	NaN
323	1.615	NaN	NaN	NaN	NaN	NaN	NaN	NaN	NaN	NaN	NaN	NaN	NaN	2.181	0.686	0.251	2.223	0.544	0.297	2.26	0.303	0.224	NaN	NaN	NaN	2.121	0.023	0.221	NaN	NaN	NaN	NaN	NaN	NaN	NaN	NaN	NaN	NaN	NaN	NaN	NaN	NaN	NaN	2.203	0.281	0.699	NaN	NaN	NaN
324	1.62	NaN	NaN	NaN	NaN	NaN	NaN	NaN	NaN	NaN	NaN	NaN	NaN	2.18	0.687	0.25	2.221	0.545	0.296	2.261	0.305	0.227	NaN	NaN	NaN	2.121	0.023	0.221	NaN	NaN	NaN	NaN	NaN	NaN	NaN	NaN	NaN	NaN	NaN	NaN	NaN	NaN	NaN	2.203	0.282	0.699	NaN	NaN	NaN
325	1.625	NaN	NaN	NaN	NaN	NaN	NaN	NaN	NaN	NaN	NaN	NaN	NaN	2.178	0.687	0.25	2.221	0.545	0.296	2.26	0.305	0.227	NaN	NaN	NaN	2.121	0.023	0.221	NaN	NaN	NaN	NaN	NaN	NaN	NaN	NaN	NaN	NaN	NaN	NaN	NaN	NaN	NaN	2.204	0.282	0.699	NaN	NaN	NaN
326	1.63	NaN	NaN	NaN	NaN	NaN	NaN	NaN	NaN	NaN	NaN	NaN	NaN	2.177	0.688	0.25	2.22	0.545	0.296	2.259	0.306	0.228	NaN	NaN	NaN	2.12	0.023	0.221	NaN	NaN	NaN	NaN	NaN	NaN	NaN	NaN	NaN	NaN	NaN	NaN	NaN	NaN	NaN	2.205	0.282	0.699	NaN	NaN	NaN
327	1.635	NaN	NaN	NaN	NaN	NaN	NaN	NaN	NaN	NaN	NaN	NaN	NaN	NaN	NaN	NaN	2.22	0.545	0.296	2.258	0.307	0.227	NaN	NaN	NaN	2.12	0.024	0.222	NaN	NaN	NaN	NaN	NaN	NaN	NaN	NaN	NaN	NaN	NaN	NaN	NaN	NaN	NaN	2.205	0.282	0.699	NaN	NaN	NaN
328	1.64	NaN	NaN	NaN	NaN	NaN	NaN	NaN	NaN	NaN	NaN	NaN	NaN	NaN	NaN	NaN	2.219	0.546	0.296	2.257	0.307	0.225	NaN	NaN	NaN	2.12	0.024	0.222	NaN	NaN	NaN	NaN	NaN	NaN	NaN	NaN	NaN	NaN	NaN	NaN	NaN	NaN	NaN	2.206	0.282	0.699	NaN	NaN	NaN
329	1.645	NaN	NaN	NaN	NaN	NaN	NaN	NaN	NaN	NaN	NaN	NaN	NaN	2.175	0.693	0.252	2.218	0.547	0.296	2.255	0.308	0.225	NaN	NaN	NaN	2.12	0.024	0.222	NaN	NaN	NaN	NaN	NaN	NaN	NaN	NaN	NaN	NaN	NaN	NaN	NaN	NaN	NaN	2.205	0.281	0.698	NaN	NaN	NaN
330	1.65	NaN	NaN	NaN	NaN	NaN	NaN	NaN	NaN	NaN	NaN	NaN	NaN	2.173	0.693	0.251	2.215	0.548	0.296	2.254	0.308	0.224	NaN	NaN	NaN	2.121	0.024	0.222	NaN	NaN	NaN	NaN	NaN	NaN	NaN	NaN	NaN	NaN	NaN	NaN	NaN	NaN	NaN	2.204	0.28	0.697	NaN	NaN	NaN
331	1.655	NaN	NaN	NaN	NaN	NaN	NaN	NaN	NaN	NaN	NaN	NaN	NaN	2.172	0.693	0.251	2.212	0.549	0.296	2.252	0.308	0.224	NaN	NaN	NaN	2.121	0.024	0.222	NaN	NaN	NaN	NaN	NaN	NaN	NaN	NaN	NaN	NaN	NaN	NaN	NaN	NaN	NaN	2.205	0.279	0.697	NaN	NaN	NaN
332	1.66	NaN	NaN	NaN	NaN	NaN	NaN	NaN	NaN	NaN	NaN	NaN	NaN	2.17	0.694	0.251	2.21	0.55	0.296	2.251	0.308	0.224	NaN	NaN	NaN	2.121	0.024	0.222	NaN	NaN	NaN	NaN	NaN	NaN	NaN	NaN	NaN	NaN	NaN	NaN	NaN	NaN	NaN	2.206	0.28	0.698	NaN	NaN	NaN
333	1.665	NaN	NaN	NaN	NaN	NaN	NaN	NaN	NaN	NaN	NaN	NaN	NaN	2.168	0.694	0.25	2.207	0.551	0.296	2.25	0.308	0.225	NaN	NaN	NaN	2.122	0.024	0.222	NaN	NaN	NaN	NaN	NaN	NaN	NaN	NaN	NaN	NaN	NaN	NaN	NaN	NaN	NaN	2.208	0.282	0.699	NaN	NaN	NaN
334	1.67	NaN	NaN	NaN	NaN	NaN	NaN	NaN	NaN	NaN	NaN	NaN	NaN	2.167	0.695	0.25	2.206	0.551	0.296	2.249	0.31	0.226	NaN	NaN	NaN	2.122	0.024	0.223	NaN	NaN	NaN	NaN	NaN	NaN	NaN	NaN	NaN	NaN	NaN	NaN	NaN	NaN	NaN	2.209	0.283	0.699	NaN	NaN	NaN
335	1.675	NaN	NaN	NaN	NaN	NaN	NaN	NaN	NaN	NaN	NaN	NaN	NaN	2.165	0.695	0.25	NaN	NaN	NaN	2.25	0.314	0.228	NaN	NaN	NaN	2.123	0.024	0.223	NaN	NaN	NaN	NaN	NaN	NaN	NaN	NaN	NaN	NaN	NaN	NaN	NaN	NaN	NaN	2.21	0.283	0.7	NaN	NaN	NaN
336	1.68	NaN	NaN	NaN	NaN	NaN	NaN	NaN	NaN	NaN	NaN	NaN	NaN	2.164	0.696	0.25	NaN	NaN	NaN	2.248	0.315	0.228	NaN	NaN	NaN	2.124	0.024	0.223	NaN	NaN	NaN	NaN	NaN	NaN	NaN	NaN	NaN	NaN	NaN	NaN	NaN	NaN	NaN	2.211	0.284	0.7	NaN	NaN	NaN
337	1.685	NaN	NaN	NaN	NaN	NaN	NaN	NaN	NaN	NaN	NaN	NaN	NaN	NaN	NaN	NaN	NaN	NaN	NaN	2.247	0.316	0.228	NaN	NaN	NaN	2.125	0.023	0.223	NaN	NaN	NaN	NaN	NaN	NaN	NaN	NaN	NaN	NaN	NaN	NaN	NaN	NaN	NaN	2.212	0.284	0.699	NaN	NaN	NaN
338	1.69	NaN	NaN	NaN	NaN	NaN	NaN	NaN	NaN	NaN	NaN	NaN	NaN	NaN	NaN	NaN	2.172	0.563	0.288	2.245	0.317	0.227	NaN	NaN	NaN	2.126	0.023	0.223	NaN	NaN	NaN	NaN	NaN	NaN	NaN	NaN	NaN	NaN	NaN	NaN	NaN	NaN	NaN	2.213	0.284	0.699	NaN	NaN	NaN
339	1.695	NaN	NaN	NaN	NaN	NaN	NaN	NaN	NaN	NaN	NaN	NaN	NaN	NaN	NaN	NaN	2.163	0.565	0.287	2.243	0.317	0.227	NaN	NaN	NaN	2.127	0.023	0.223	NaN	NaN	NaN	NaN	NaN	NaN	NaN	NaN	NaN	NaN	NaN	NaN	NaN	NaN	NaN	2.214	0.284	0.699	NaN	NaN	NaN
340	1.7	NaN	NaN	NaN	NaN	NaN	NaN	NaN	NaN	NaN	NaN	NaN	NaN	NaN	NaN	NaN	2.16	0.566	0.286	2.242	0.317	0.227	NaN	NaN	NaN	2.127	0.023	0.223	NaN	NaN	NaN	NaN	NaN	NaN	NaN	NaN	NaN	NaN	NaN	NaN	NaN	NaN	NaN	2.214	0.284	0.699	NaN	NaN	NaN
341	1.705	NaN	NaN	NaN	NaN	NaN	NaN	NaN	NaN	NaN	NaN	NaN	NaN	NaN	NaN	NaN	2.159	0.567	0.286	2.24	0.318	0.227	NaN	NaN	NaN	2.127	0.023	0.223	NaN	NaN	NaN	NaN	NaN	NaN	NaN	NaN	NaN	NaN	NaN	NaN	NaN	NaN	NaN	2.214	0.283	0.697	NaN	NaN	NaN
342	1.71	NaN	NaN	NaN	NaN	NaN	NaN	NaN	NaN	NaN	NaN	NaN	NaN	NaN	NaN	NaN	2.158	0.567	0.286	2.239	0.319	0.227	NaN	NaN	NaN	2.126	0.023	0.223	NaN	NaN	NaN	NaN	NaN	NaN	NaN	NaN	NaN	NaN	NaN	NaN	NaN	NaN	NaN	2.215	0.283	0.696	NaN	NaN	NaN
343	1.715	NaN	NaN	NaN	NaN	NaN	NaN	NaN	NaN	NaN	NaN	NaN	NaN	NaN	NaN	NaN	2.156	0.567	0.285	2.237	0.319	0.227	NaN	NaN	NaN	2.126	0.023	0.223	NaN	NaN	NaN	NaN	NaN	NaN	NaN	NaN	NaN	NaN	NaN	NaN	NaN	NaN	NaN	2.216	0.284	0.696	NaN	NaN	NaN
344	1.72	NaN	NaN	NaN	NaN	NaN	NaN	NaN	NaN	NaN	NaN	NaN	NaN	NaN	NaN	NaN	2.154	0.568	0.285	2.235	0.32	0.227	NaN	NaN	NaN	2.126	0.023	0.223	NaN	NaN	NaN	NaN	NaN	NaN	NaN	NaN	NaN	NaN	NaN	NaN	NaN	NaN	NaN	2.217	0.283	0.696	NaN	NaN	NaN
345	1.725	NaN	NaN	NaN	NaN	NaN	NaN	NaN	NaN	NaN	NaN	NaN	NaN	NaN	NaN	NaN	2.152	0.569	0.285	2.232	0.32	0.226	NaN	NaN	NaN	2.126	0.023	0.224	NaN	NaN	NaN	NaN	NaN	NaN	NaN	NaN	NaN	NaN	NaN	NaN	NaN	NaN	NaN	2.217	0.283	0.696	NaN	NaN	NaN
346	1.73	NaN	NaN	NaN	NaN	NaN	NaN	NaN	NaN	NaN	NaN	NaN	NaN	NaN	NaN	NaN	2.149	0.569	0.284	2.231	0.321	0.227	NaN	NaN	NaN	2.125	0.023	0.224	NaN	NaN	NaN	NaN	NaN	NaN	NaN	NaN	NaN	NaN	NaN	NaN	NaN	NaN	NaN	2.217	0.282	0.696	NaN	NaN	NaN
347	1.735	NaN	NaN	NaN	NaN	NaN	NaN	NaN	NaN	NaN	NaN	NaN	NaN	NaN	NaN	NaN	2.146	0.569	0.282	2.23	0.322	0.227	NaN	NaN	NaN	2.125	0.024	0.226	NaN	NaN	NaN	NaN	NaN	NaN	NaN	NaN	NaN	NaN	NaN	NaN	NaN	NaN	NaN	2.219	0.283	0.697	NaN	NaN	NaN
348	1.74	NaN	NaN	NaN	NaN	NaN	NaN	NaN	NaN	NaN	NaN	NaN	NaN	NaN	NaN	NaN	2.144	0.57	0.281	2.228	0.324	0.228	NaN	NaN	NaN	2.124	0.025	0.226	NaN	NaN	NaN	NaN	NaN	NaN	NaN	NaN	NaN	NaN	NaN	NaN	NaN	NaN	NaN	2.222	0.287	0.699	NaN	NaN	NaN
349	1.745	NaN	NaN	NaN	NaN	NaN	NaN	NaN	NaN	NaN	NaN	NaN	NaN	NaN	NaN	NaN	2.141	0.571	0.281	2.226	0.324	0.228	NaN	NaN	NaN	2.123	0.025	0.226	NaN	NaN	NaN	NaN	NaN	NaN	NaN	NaN	NaN	NaN	NaN	NaN	NaN	NaN	NaN	2.223	0.288	0.699	NaN	NaN	NaN
350	1.75	NaN	NaN	NaN	NaN	NaN	NaN	NaN	NaN	NaN	NaN	NaN	NaN	NaN	NaN	NaN	2.139	0.572	0.28	2.225	0.325	0.228	NaN	NaN	NaN	2.123	0.026	0.227	NaN	NaN	NaN	NaN	NaN	NaN	NaN	NaN	NaN	NaN	NaN	NaN	NaN	NaN	NaN	NaN	NaN	NaN	NaN	NaN	NaN
351	1.755	NaN	NaN	NaN	NaN	NaN	NaN	NaN	NaN	NaN	NaN	NaN	NaN	NaN	NaN	NaN	2.137	0.573	0.28	2.223	0.325	0.228	NaN	NaN	NaN	2.121	0.027	0.227	NaN	NaN	NaN	NaN	NaN	NaN	NaN	NaN	NaN	NaN	NaN	NaN	NaN	NaN	NaN	2.224	0.286	0.697	NaN	NaN	NaN
352	1.76	NaN	NaN	NaN	NaN	NaN	NaN	NaN	NaN	NaN	NaN	NaN	NaN	NaN	NaN	NaN	2.136	0.575	0.28	2.221	0.326	0.227	NaN	NaN	NaN	2.12	0.028	0.227	NaN	NaN	NaN	NaN	NaN	NaN	NaN	NaN	NaN	NaN	NaN	NaN	NaN	NaN	NaN	2.224	0.286	0.698	NaN	NaN	NaN
353	1.765	NaN	NaN	NaN	NaN	NaN	NaN	NaN	NaN	NaN	NaN	NaN	NaN	NaN	NaN	NaN	2.134	0.576	0.28	2.22	0.327	0.228	NaN	NaN	NaN	2.119	0.028	0.228	NaN	NaN	NaN	NaN	NaN	NaN	NaN	NaN	NaN	NaN	NaN	NaN	NaN	NaN	NaN	2.225	0.287	0.697	NaN	NaN	NaN
354	1.77	NaN	NaN	NaN	NaN	NaN	NaN	NaN	NaN	NaN	NaN	NaN	NaN	NaN	NaN	NaN	2.132	0.577	0.279	2.219	0.328	0.229	NaN	NaN	NaN	2.119	0.029	0.228	NaN	NaN	NaN	NaN	NaN	NaN	NaN	NaN	NaN	NaN	NaN	NaN	NaN	NaN	NaN	2.226	0.286	0.696	NaN	NaN	NaN
355	1.775	NaN	NaN	NaN	NaN	NaN	NaN	NaN	NaN	NaN	NaN	NaN	NaN	NaN	NaN	NaN	2.13	0.577	0.279	2.217	0.33	0.229	NaN	NaN	NaN	2.12	0.028	0.228	NaN	NaN	NaN	NaN	NaN	NaN	NaN	NaN	NaN	NaN	NaN	NaN	NaN	NaN	NaN	2.227	0.287	0.695	NaN	NaN	NaN
356	1.78	NaN	NaN	NaN	NaN	NaN	NaN	NaN	NaN	NaN	NaN	NaN	NaN	NaN	NaN	NaN	2.133	0.551	0.275	2.217	0.331	0.231	NaN	NaN	NaN	2.121	0.028	0.228	NaN	NaN	NaN	NaN	NaN	NaN	NaN	NaN	NaN	NaN	NaN	NaN	NaN	NaN	NaN	2.227	0.286	0.695	NaN	NaN	NaN
357	1.785	NaN	NaN	NaN	NaN	NaN	NaN	NaN	NaN	NaN	NaN	NaN	NaN	2.125	0.578	0.278	2.143	0.497	0.268	2.216	0.332	0.232	NaN	NaN	NaN	2.121	0.028	0.228	NaN	NaN	NaN	NaN	NaN	NaN	NaN	NaN	NaN	NaN	NaN	NaN	NaN	NaN	NaN	2.227	0.287	0.695	NaN	NaN	NaN
358	1.79	NaN	NaN	NaN	NaN	NaN	NaN	NaN	NaN	NaN	NaN	NaN	NaN	2.123	0.579	0.278	NaN	NaN	NaN	2.214	0.333	0.233	NaN	NaN	NaN	2.121	0.028	0.228	NaN	NaN	NaN	NaN	NaN	NaN	NaN	NaN	NaN	NaN	NaN	NaN	NaN	NaN	NaN	2.23	0.289	0.696	NaN	NaN	NaN
359	1.795	NaN	NaN	NaN	NaN	NaN	NaN	NaN	NaN	NaN	NaN	NaN	NaN	2.122	0.579	0.278	NaN	NaN	NaN	2.212	0.333	0.233	NaN	NaN	NaN	2.122	0.028	0.228	NaN	NaN	NaN	NaN	NaN	NaN	NaN	NaN	NaN	NaN	NaN	NaN	NaN	NaN	NaN	2.232	0.29	0.697	NaN	NaN	NaN
360	1.8	NaN	NaN	NaN	NaN	NaN	NaN	NaN	NaN	NaN	NaN	NaN	NaN	2.126	0.578	0.279	2.141	0.471	0.264	2.211	0.334	0.233	NaN	NaN	NaN	2.12	0.028	0.228	NaN	NaN	NaN	NaN	NaN	NaN	NaN	NaN	NaN	NaN	NaN	NaN	NaN	NaN	NaN	2.233	0.291	0.697	NaN	NaN	NaN
361	1.805	NaN	NaN	NaN	NaN	NaN	NaN	NaN	NaN	NaN	NaN	NaN	NaN	2.14	0.573	0.281	2.139	0.471	0.264	2.208	0.333	0.233	NaN	NaN	NaN	2.119	0.029	0.228	NaN	NaN	NaN	NaN	NaN	NaN	NaN	NaN	NaN	NaN	NaN	NaN	NaN	NaN	NaN	2.233	0.291	0.698	NaN	NaN	NaN
362	1.81	NaN	NaN	NaN	NaN	NaN	NaN	NaN	NaN	NaN	NaN	NaN	NaN	2.135	0.574	0.28	2.138	0.471	0.264	2.205	0.332	0.232	NaN	NaN	NaN	2.118	0.029	0.228	NaN	NaN	NaN	NaN	NaN	NaN	NaN	NaN	NaN	NaN	NaN	NaN	NaN	NaN	NaN	2.234	0.291	0.698	NaN	NaN	NaN
363	1.815	NaN	NaN	NaN	NaN	NaN	NaN	NaN	NaN	NaN	NaN	NaN	NaN	2.118	0.579	0.275	NaN	NaN	NaN	2.204	0.333	0.232	NaN	NaN	NaN	2.118	0.029	0.228	NaN	NaN	NaN	NaN	NaN	NaN	NaN	NaN	NaN	NaN	NaN	NaN	NaN	NaN	NaN	2.235	0.29	0.698	NaN	NaN	NaN
364	1.82	NaN	NaN	NaN	NaN	NaN	NaN	NaN	NaN	NaN	NaN	NaN	NaN	2.113	0.581	0.274	2.133	0.472	0.263	2.202	0.334	0.232	NaN	NaN	NaN	2.116	0.029	0.228	NaN	NaN	NaN	NaN	NaN	NaN	NaN	NaN	NaN	NaN	NaN	NaN	NaN	NaN	NaN	2.236	0.291	0.698	NaN	NaN	NaN
365	1.825	NaN	NaN	NaN	NaN	NaN	NaN	NaN	NaN	NaN	NaN	NaN	NaN	2.111	0.582	0.273	2.132	0.473	0.263	2.201	0.335	0.233	NaN	NaN	NaN	2.114	0.029	0.228	NaN	NaN	NaN	NaN	NaN	NaN	NaN	NaN	NaN	NaN	NaN	NaN	NaN	NaN	NaN	2.236	0.291	0.698	NaN	NaN	NaN
366	1.83	NaN	NaN	NaN	NaN	NaN	NaN	NaN	NaN	NaN	NaN	NaN	NaN	2.109	0.582	0.273	2.131	0.473	0.263	2.199	0.335	0.233	NaN	NaN	NaN	2.112	0.029	0.229	NaN	NaN	NaN	NaN	NaN	NaN	NaN	NaN	NaN	NaN	NaN	NaN	NaN	NaN	NaN	2.237	0.291	0.697	NaN	NaN	NaN
367	1.835	NaN	NaN	NaN	NaN	NaN	NaN	NaN	NaN	NaN	NaN	NaN	NaN	2.108	0.582	0.273	2.129	0.473	0.263	2.197	0.335	0.233	NaN	NaN	NaN	NaN	NaN	NaN	NaN	NaN	NaN	NaN	NaN	NaN	NaN	NaN	NaN	NaN	NaN	NaN	NaN	NaN	NaN	2.238	0.291	0.697	NaN	NaN	NaN
368	1.84	NaN	NaN	NaN	NaN	NaN	NaN	NaN	NaN	NaN	NaN	NaN	NaN	2.106	0.583	0.273	2.126	0.474	0.262	2.195	0.335	0.235	NaN	NaN	NaN	2.116	0.026	0.23	NaN	NaN	NaN	NaN	NaN	NaN	NaN	NaN	NaN	NaN	NaN	NaN	NaN	NaN	NaN	2.238	0.291	0.697	NaN	NaN	NaN
369	1.845	NaN	NaN	NaN	NaN	NaN	NaN	NaN	NaN	NaN	NaN	NaN	NaN	2.105	0.583	0.273	2.126	0.474	0.262	2.194	0.335	0.236	NaN	NaN	NaN	2.113	0.026	0.23	NaN	NaN	NaN	NaN	NaN	NaN	NaN	NaN	NaN	NaN	NaN	NaN	NaN	NaN	NaN	2.239	0.29	0.697	NaN	NaN	NaN
370	1.85	NaN	NaN	NaN	NaN	NaN	NaN	NaN	NaN	NaN	NaN	NaN	NaN	2.104	0.583	0.273	2.124	0.475	0.262	2.19	0.334	0.234	NaN	NaN	NaN	2.108	0.028	0.23	NaN	NaN	NaN	NaN	NaN	NaN	NaN	NaN	NaN	NaN	NaN	NaN	NaN	NaN	NaN	2.239	0.29	0.697	NaN	NaN	NaN
371	1.855	NaN	NaN	NaN	NaN	NaN	NaN	NaN	NaN	NaN	NaN	NaN	NaN	2.102	0.583	0.273	2.122	0.475	0.262	2.188	0.334	0.233	NaN	NaN	NaN	NaN	NaN	NaN	NaN	NaN	NaN	NaN	NaN	NaN	NaN	NaN	NaN	NaN	NaN	NaN	NaN	NaN	NaN	2.239	0.291	0.697	NaN	NaN	NaN
372	1.86	NaN	NaN	NaN	NaN	NaN	NaN	NaN	NaN	NaN	NaN	NaN	NaN	2.101	0.583	0.273	2.122	0.475	0.262	2.185	0.333	0.233	NaN	NaN	NaN	2.098	0.027	0.23	NaN	NaN	NaN	NaN	NaN	NaN	NaN	NaN	NaN	NaN	NaN	NaN	NaN	NaN	NaN	2.24	0.291	0.697	NaN	NaN	NaN
373	1.865	NaN	NaN	NaN	NaN	NaN	NaN	NaN	NaN	NaN	NaN	NaN	NaN	2.1	0.583	0.273	NaN	NaN	NaN	2.183	0.333	0.233	NaN	NaN	NaN	2.1	0.026	0.23	NaN	NaN	NaN	NaN	NaN	NaN	NaN	NaN	NaN	NaN	NaN	NaN	NaN	NaN	NaN	2.24	0.291	0.697	NaN	NaN	NaN
374	1.87	NaN	NaN	NaN	NaN	NaN	NaN	NaN	NaN	NaN	NaN	NaN	NaN	2.099	0.584	0.273	2.117	0.474	0.263	2.18	0.333	0.233	NaN	NaN	NaN	NaN	NaN	NaN	NaN	NaN	NaN	NaN	NaN	NaN	NaN	NaN	NaN	NaN	NaN	NaN	NaN	NaN	NaN	2.24	0.291	0.697	NaN	NaN	NaN
375	1.875	NaN	NaN	NaN	NaN	NaN	NaN	NaN	NaN	NaN	NaN	NaN	NaN	2.098	0.584	0.273	2.115	0.474	0.263	2.178	0.333	0.233	NaN	NaN	NaN	2.073	0.03	0.225	NaN	NaN	NaN	NaN	NaN	NaN	NaN	NaN	NaN	NaN	NaN	NaN	NaN	NaN	NaN	2.24	0.291	0.697	NaN	NaN	NaN
376	1.88	NaN	NaN	NaN	NaN	NaN	NaN	NaN	NaN	NaN	NaN	NaN	NaN	2.098	0.584	0.273	2.114	0.474	0.263	2.175	0.333	0.234	NaN	NaN	NaN	2.067	0.032	0.225	NaN	NaN	NaN	NaN	NaN	NaN	NaN	NaN	NaN	NaN	NaN	NaN	NaN	NaN	NaN	2.24	0.291	0.697	NaN	NaN	NaN
377	1.885	NaN	NaN	NaN	NaN	NaN	NaN	NaN	NaN	NaN	NaN	NaN	NaN	2.097	0.584	0.273	2.112	0.475	0.263	2.173	0.332	0.233	NaN	NaN	NaN	2.066	0.032	0.225	NaN	NaN	NaN	NaN	NaN	NaN	NaN	NaN	NaN	NaN	NaN	NaN	NaN	NaN	NaN	2.24	0.291	0.697	NaN	NaN	NaN
378	1.89	NaN	NaN	NaN	NaN	NaN	NaN	NaN	NaN	NaN	NaN	NaN	NaN	2.096	0.584	0.273	2.11	0.475	0.263	2.169	0.331	0.233	NaN	NaN	NaN	NaN	NaN	NaN	NaN	NaN	NaN	NaN	NaN	NaN	NaN	NaN	NaN	NaN	NaN	NaN	NaN	NaN	NaN	2.24	0.291	0.697	NaN	NaN	NaN
379	1.895	NaN	NaN	NaN	NaN	NaN	NaN	NaN	NaN	NaN	NaN	NaN	NaN	2.095	0.584	0.273	2.109	0.475	0.263	2.166	0.329	0.232	NaN	NaN	NaN	2.053	0.033	0.225	NaN	NaN	NaN	NaN	NaN	NaN	NaN	NaN	NaN	NaN	NaN	NaN	NaN	NaN	NaN	2.24	0.291	0.697	NaN	NaN	NaN
380	1.9	NaN	NaN	NaN	NaN	NaN	NaN	NaN	NaN	NaN	NaN	NaN	NaN	2.094	0.584	0.274	2.108	0.475	0.263	2.163	0.329	0.231	NaN	NaN	NaN	2.056	0.031	0.223	NaN	NaN	NaN	NaN	NaN	NaN	NaN	NaN	NaN	NaN	NaN	NaN	NaN	NaN	NaN	2.24	0.291	0.696	NaN	NaN	NaN
381	1.905	NaN	NaN	NaN	NaN	NaN	NaN	NaN	NaN	NaN	NaN	NaN	NaN	2.099	0.582	0.276	NaN	NaN	NaN	2.16	0.329	0.231	NaN	NaN	NaN	2.048	0.032	0.221	NaN	NaN	NaN	NaN	NaN	NaN	NaN	NaN	NaN	NaN	NaN	NaN	NaN	NaN	NaN	2.24	0.291	0.696	NaN	NaN	NaN
382	1.91	NaN	NaN	NaN	NaN	NaN	NaN	NaN	NaN	NaN	NaN	NaN	NaN	2.107	0.58	0.278	2.103	0.473	0.265	2.157	0.328	0.232	NaN	NaN	NaN	2.044	0.032	0.221	NaN	NaN	NaN	NaN	NaN	NaN	NaN	NaN	NaN	NaN	NaN	NaN	NaN	NaN	NaN	2.24	0.291	0.696	NaN	NaN	NaN
383	1.915	NaN	NaN	NaN	NaN	NaN	NaN	NaN	NaN	NaN	NaN	NaN	NaN	2.096	0.584	0.277	2.102	0.474	0.265	2.154	0.328	0.232	NaN	NaN	NaN	2.036	0.034	0.22	NaN	NaN	NaN	NaN	NaN	NaN	NaN	NaN	NaN	NaN	NaN	NaN	NaN	NaN	NaN	2.24	0.291	0.696	NaN	NaN	NaN
384	1.92	NaN	NaN	NaN	NaN	NaN	NaN	NaN	NaN	NaN	NaN	NaN	NaN	2.092	0.584	0.277	2.101	0.474	0.265	2.152	0.327	0.231	NaN	NaN	NaN	2.04	0.031	0.221	NaN	NaN	NaN	NaN	NaN	NaN	NaN	NaN	NaN	NaN	NaN	NaN	NaN	NaN	NaN	2.24	0.291	0.696	NaN	NaN	NaN
385	1.925	NaN	NaN	NaN	NaN	NaN	NaN	NaN	NaN	NaN	NaN	NaN	NaN	2.09	0.584	0.277	2.1	0.474	0.265	NaN	NaN	NaN	NaN	NaN	NaN	2.036	0.031	0.221	NaN	NaN	NaN	NaN	NaN	NaN	NaN	NaN	NaN	NaN	NaN	NaN	NaN	NaN	NaN	2.24	0.291	0.696	NaN	NaN	NaN
386	1.93	NaN	NaN	NaN	NaN	NaN	NaN	NaN	NaN	NaN	NaN	NaN	NaN	2.089	0.584	0.277	2.098	0.474	0.265	2.142	0.323	0.23	NaN	NaN	NaN	2.03	0.031	0.221	NaN	NaN	NaN	NaN	NaN	NaN	NaN	NaN	NaN	NaN	NaN	NaN	NaN	NaN	NaN	2.24	0.291	0.696	NaN	NaN	NaN
387	1.935	NaN	NaN	NaN	NaN	NaN	NaN	NaN	NaN	NaN	NaN	NaN	NaN	2.088	0.583	0.277	NaN	NaN	NaN	2.14	0.324	0.23	NaN	NaN	NaN	2.017	0.035	0.217	NaN	NaN	NaN	NaN	NaN	NaN	NaN	NaN	NaN	NaN	NaN	NaN	NaN	NaN	NaN	2.24	0.291	0.696	NaN	NaN	NaN
388	1.94	NaN	NaN	NaN	NaN	NaN	NaN	NaN	NaN	NaN	NaN	NaN	NaN	2.086	0.583	0.277	2.09	0.473	0.267	2.138	0.324	0.23	NaN	NaN	NaN	1.995	0.043	0.212	NaN	NaN	NaN	NaN	NaN	NaN	NaN	NaN	NaN	NaN	NaN	NaN	NaN	NaN	NaN	2.24	0.291	0.696	NaN	NaN	NaN
389	1.945	NaN	NaN	NaN	NaN	NaN	NaN	NaN	NaN	NaN	NaN	NaN	NaN	2.086	0.582	0.277	2.091	0.473	0.267	2.135	0.323	0.231	NaN	NaN	NaN	1.985	0.045	0.212	NaN	NaN	NaN	NaN	NaN	NaN	NaN	NaN	NaN	NaN	NaN	NaN	NaN	NaN	NaN	2.24	0.291	0.696	NaN	NaN	NaN
390	1.95	NaN	NaN	NaN	NaN	NaN	NaN	NaN	NaN	NaN	NaN	NaN	NaN	2.085	0.582	0.278	2.09	0.473	0.267	2.132	0.322	0.231	NaN	NaN	NaN	1.978	0.047	0.211	NaN	NaN	NaN	NaN	NaN	NaN	NaN	NaN	NaN	NaN	NaN	NaN	NaN	NaN	NaN	2.24	0.291	0.696	NaN	NaN	NaN
391	1.955	NaN	NaN	NaN	NaN	NaN	NaN	NaN	NaN	NaN	NaN	NaN	NaN	2.084	0.582	0.278	2.089	0.473	0.267	2.13	0.322	0.23	NaN	NaN	NaN	1.972	0.048	0.21	NaN	NaN	NaN	NaN	NaN	NaN	NaN	NaN	NaN	NaN	NaN	NaN	NaN	NaN	NaN	2.24	0.291	0.696	NaN	NaN	NaN
392	1.96	NaN	NaN	NaN	2.091	0.718	0.241	NaN	NaN	NaN	NaN	NaN	NaN	2.083	0.582	0.278	2.088	0.473	0.268	NaN	NaN	NaN	NaN	NaN	NaN	1.966	0.049	0.21	NaN	NaN	NaN	NaN	NaN	NaN	NaN	NaN	NaN	NaN	NaN	NaN	NaN	NaN	NaN	2.24	0.291	0.696	NaN	NaN	NaN
393	1.965	NaN	NaN	NaN	2.091	0.718	0.241	NaN	NaN	NaN	NaN	NaN	NaN	2.083	0.582	0.278	2.086	0.472	0.268	2.12	0.318	0.229	NaN	NaN	NaN	1.959	0.05	0.209	NaN	NaN	NaN	NaN	NaN	NaN	NaN	NaN	NaN	NaN	NaN	NaN	NaN	NaN	NaN	2.24	0.291	0.696	NaN	NaN	NaN
394	1.97	NaN	NaN	NaN	2.09	0.718	0.241	NaN	NaN	NaN	NaN	NaN	NaN	2.082	0.582	0.278	2.084	0.471	0.268	2.118	0.319	0.229	NaN	NaN	NaN	1.953	0.051	0.208	NaN	NaN	NaN	NaN	NaN	NaN	NaN	NaN	NaN	NaN	NaN	NaN	NaN	NaN	NaN	2.24	0.291	0.696	NaN	NaN	NaN
395	1.975	NaN	NaN	NaN	2.089	0.717	0.241	NaN	NaN	NaN	NaN	NaN	NaN	2.081	0.581	0.279	2.083	0.471	0.269	2.116	0.319	0.229	NaN	NaN	NaN	1.947	0.052	0.206	NaN	NaN	NaN	NaN	NaN	NaN	NaN	NaN	NaN	NaN	NaN	NaN	NaN	NaN	NaN	2.239	0.291	0.696	NaN	NaN	NaN
396	1.98	NaN	NaN	NaN	2.088	0.717	0.242	NaN	NaN	NaN	NaN	NaN	NaN	2.08	0.58	0.279	2.082	0.471	0.269	2.113	0.318	0.23	NaN	NaN	NaN	1.941	0.052	0.205	NaN	NaN	NaN	NaN	NaN	NaN	NaN	NaN	NaN	NaN	NaN	NaN	NaN	NaN	NaN	2.239	0.291	0.696	NaN	NaN	NaN
397	1.985	NaN	NaN	NaN	2.087	0.717	0.242	NaN	NaN	NaN	NaN	NaN	NaN	2.079	0.58	0.279	2.081	0.472	0.27	2.11	0.318	0.231	NaN	NaN	NaN	1.935	0.054	0.205	NaN	NaN	NaN	NaN	NaN	NaN	NaN	NaN	NaN	NaN	NaN	NaN	NaN	NaN	NaN	2.239	0.29	0.696	NaN	NaN	NaN
398	1.99	NaN	NaN	NaN	2.086	0.716	0.242	NaN	NaN	NaN	NaN	NaN	NaN	2.078	0.579	0.279	2.08	0.472	0.271	2.108	0.318	0.231	NaN	NaN	NaN	1.929	0.055	0.204	NaN	NaN	NaN	NaN	NaN	NaN	NaN	NaN	NaN	NaN	NaN	NaN	NaN	NaN	NaN	2.239	0.29	0.696	NaN	NaN	NaN
399	1.995	NaN	NaN	NaN	2.085	0.716	0.242	NaN	NaN	NaN	NaN	NaN	NaN	2.077	0.579	0.28	2.076	0.469	0.27	2.104	0.317	0.231	NaN	NaN	NaN	1.923	0.055	0.204	NaN	NaN	NaN	NaN	NaN	NaN	NaN	NaN	NaN	NaN	NaN	NaN	NaN	NaN	NaN	2.238	0.29	0.696	NaN	NaN	NaN
400	2	NaN	NaN	NaN	2.084	0.716	0.242	NaN	NaN	NaN	NaN	NaN	NaN	2.077	0.578	0.281	2.074	0.468	0.27	2.1	0.314	0.229	NaN	NaN	NaN	1.917	0.057	0.203	NaN	NaN	NaN	NaN	NaN	NaN	NaN	NaN	NaN	NaN	NaN	NaN	NaN	NaN	NaN	2.238	0.29	0.696	NaN	NaN	NaN
401	2.005	NaN	NaN	NaN	2.083	0.715	0.242	NaN	NaN	NaN	NaN	NaN	NaN	2.076	0.578	0.282	2.074	0.469	0.271	2.097	0.314	0.229	NaN	NaN	NaN	1.911	0.058	0.203	NaN	NaN	NaN	NaN	NaN	NaN	NaN	NaN	NaN	NaN	NaN	NaN	NaN	NaN	NaN	2.239	0.291	0.696	NaN	NaN	NaN
402	2.01	NaN	NaN	NaN	2.082	0.715	0.243	NaN	NaN	NaN	NaN	NaN	NaN	2.075	0.578	0.282	2.073	0.47	0.272	2.094	0.313	0.229	NaN	NaN	NaN	1.905	0.059	0.202	NaN	NaN	NaN	NaN	NaN	NaN	NaN	NaN	NaN	NaN	NaN	NaN	NaN	NaN	NaN	2.239	0.291	0.696	NaN	NaN	NaN
403	2.015	NaN	NaN	NaN	2.081	0.714	0.243	NaN	NaN	NaN	NaN	NaN	NaN	2.074	0.578	0.283	2.069	0.466	0.271	2.091	0.312	0.23	NaN	NaN	NaN	1.899	0.06	0.202	NaN	NaN	NaN	NaN	NaN	NaN	NaN	NaN	NaN	NaN	NaN	NaN	NaN	NaN	NaN	2.239	0.291	0.696	NaN	NaN	NaN
404	2.02	NaN	NaN	NaN	2.08	0.713	0.243	NaN	NaN	NaN	NaN	NaN	NaN	2.073	0.577	0.283	2.067	0.465	0.272	2.088	0.312	0.231	NaN	NaN	NaN	1.893	0.06	0.202	NaN	NaN	NaN	NaN	NaN	NaN	NaN	NaN	NaN	NaN	NaN	NaN	NaN	NaN	NaN	2.239	0.291	0.696	NaN	NaN	NaN
405	2.025	NaN	NaN	NaN	2.078	0.713	0.243	NaN	NaN	NaN	NaN	NaN	NaN	2.072	0.576	0.283	2.066	0.465	0.273	2.086	0.312	0.231	NaN	NaN	NaN	1.888	0.062	0.201	NaN	NaN	NaN	NaN	NaN	NaN	NaN	NaN	NaN	NaN	NaN	NaN	NaN	NaN	NaN	2.239	0.291	0.696	NaN	NaN	NaN
406	2.03	NaN	NaN	NaN	2.077	0.712	0.243	NaN	NaN	NaN	NaN	NaN	NaN	2.071	0.576	0.283	2.064	0.465	0.272	2.083	0.312	0.231	NaN	NaN	NaN	1.882	0.062	0.201	NaN	NaN	NaN	NaN	NaN	NaN	NaN	NaN	NaN	NaN	NaN	NaN	NaN	NaN	NaN	2.238	0.291	0.696	NaN	NaN	NaN
407	2.035	NaN	NaN	NaN	2.076	0.712	0.243	NaN	NaN	NaN	NaN	NaN	NaN	2.07	0.575	0.283	2.063	0.464	0.272	2.079	0.31	0.231	NaN	NaN	NaN	1.876	0.063	0.201	NaN	NaN	NaN	NaN	NaN	NaN	NaN	NaN	NaN	NaN	NaN	NaN	NaN	NaN	NaN	2.238	0.292	0.696	NaN	NaN	NaN
408	2.04	NaN	NaN	NaN	2.075	0.711	0.243	NaN	NaN	NaN	NaN	NaN	NaN	2.069	0.574	0.283	2.061	0.463	0.272	2.076	0.309	0.23	NaN	NaN	NaN	1.87	0.064	0.2	NaN	NaN	NaN	NaN	NaN	NaN	NaN	NaN	NaN	NaN	NaN	NaN	NaN	NaN	NaN	2.238	0.292	0.696	NaN	NaN	NaN
409	2.045	NaN	NaN	NaN	2.073	0.71	0.244	NaN	NaN	NaN	NaN	NaN	NaN	2.068	0.574	0.284	2.059	0.463	0.272	2.073	0.308	0.23	NaN	NaN	NaN	1.865	0.066	0.2	NaN	NaN	NaN	NaN	NaN	NaN	NaN	NaN	NaN	NaN	NaN	NaN	NaN	NaN	NaN	2.237	0.292	0.696	NaN	NaN	NaN
410	2.05	NaN	NaN	NaN	2.072	0.71	0.244	NaN	NaN	NaN	NaN	NaN	NaN	2.067	0.574	0.284	2.058	0.463	0.273	2.07	0.308	0.23	NaN	NaN	NaN	1.859	0.066	0.2	NaN	NaN	NaN	NaN	NaN	NaN	NaN	NaN	NaN	NaN	NaN	NaN	NaN	NaN	NaN	2.237	0.292	0.696	NaN	NaN	NaN
411	2.055	NaN	NaN	NaN	2.071	0.709	0.244	NaN	NaN	NaN	NaN	NaN	NaN	2.066	0.573	0.284	2.055	0.462	0.274	2.066	0.307	0.23	NaN	NaN	NaN	1.854	0.067	0.2	NaN	NaN	NaN	NaN	NaN	NaN	NaN	NaN	NaN	NaN	NaN	NaN	NaN	NaN	NaN	2.236	0.292	0.696	NaN	NaN	NaN
412	2.06	NaN	NaN	NaN	2.07	0.708	0.244	NaN	NaN	NaN	NaN	NaN	NaN	2.065	0.572	0.285	2.053	0.461	0.274	2.063	0.307	0.23	NaN	NaN	NaN	1.849	0.067	0.2	NaN	NaN	NaN	NaN	NaN	NaN	NaN	NaN	NaN	NaN	NaN	NaN	NaN	NaN	NaN	2.236	0.292	0.696	NaN	NaN	NaN
413	2.065	NaN	NaN	NaN	2.068	0.707	0.244	NaN	NaN	NaN	NaN	NaN	NaN	2.063	0.571	0.285	2.051	0.46	0.275	2.061	0.307	0.23	NaN	NaN	NaN	1.844	0.068	0.2	NaN	NaN	NaN	NaN	NaN	NaN	NaN	NaN	NaN	NaN	NaN	NaN	NaN	NaN	NaN	2.235	0.292	0.696	NaN	NaN	NaN
414	2.07	NaN	NaN	NaN	2.067	0.707	0.244	2.145	0.889	0.299	NaN	NaN	NaN	2.062	0.57	0.286	2.049	0.46	0.275	2.058	0.307	0.23	NaN	NaN	NaN	1.839	0.068	0.201	NaN	NaN	NaN	NaN	NaN	NaN	NaN	NaN	NaN	NaN	NaN	NaN	NaN	NaN	NaN	2.235	0.292	0.696	NaN	NaN	NaN
415	2.075	NaN	NaN	NaN	2.066	0.706	0.244	2.145	0.889	0.299	NaN	NaN	NaN	2.061	0.57	0.286	2.048	0.46	0.275	2.054	0.305	0.229	NaN	NaN	NaN	1.834	0.069	0.201	NaN	NaN	NaN	NaN	NaN	NaN	NaN	NaN	NaN	NaN	NaN	NaN	NaN	NaN	NaN	2.235	0.291	0.696	NaN	NaN	NaN
416	2.08	NaN	NaN	NaN	2.064	0.705	0.244	2.144	0.889	0.299	NaN	NaN	NaN	2.066	0.567	0.287	2.047	0.46	0.276	2.051	0.305	0.229	NaN	NaN	NaN	1.829	0.069	0.201	NaN	NaN	NaN	NaN	NaN	NaN	NaN	NaN	NaN	NaN	NaN	NaN	NaN	NaN	NaN	2.235	0.291	0.696	NaN	NaN	NaN
417	2.085	NaN	NaN	NaN	2.063	0.704	0.244	2.143	0.889	0.299	NaN	NaN	NaN	2.073	0.564	0.289	2.043	0.46	0.276	2.049	0.304	0.228	NaN	NaN	NaN	1.824	0.069	0.202	NaN	NaN	NaN	NaN	NaN	NaN	NaN	NaN	NaN	NaN	NaN	NaN	NaN	NaN	NaN	2.234	0.291	0.696	NaN	NaN	NaN
418	2.09	NaN	NaN	NaN	2.062	0.704	0.244	2.141	0.888	0.298	NaN	NaN	NaN	2.061	0.566	0.287	2.037	0.46	0.275	2.045	0.304	0.228	NaN	NaN	NaN	1.819	0.069	0.202	NaN	NaN	NaN	NaN	NaN	NaN	NaN	NaN	NaN	NaN	NaN	NaN	NaN	NaN	NaN	2.234	0.292	0.696	NaN	NaN	NaN
419	2.095	NaN	NaN	NaN	NaN	NaN	NaN	2.139	0.886	0.298	NaN	NaN	NaN	2.056	0.567	0.287	2.035	0.459	0.274	2.042	0.303	0.228	NaN	NaN	NaN	1.815	0.069	0.203	NaN	NaN	NaN	NaN	NaN	NaN	NaN	NaN	NaN	NaN	NaN	NaN	NaN	NaN	NaN	2.233	0.291	0.695	NaN	NaN	NaN
420	2.1	NaN	NaN	NaN	2.058	0.702	0.243	2.137	0.885	0.298	NaN	NaN	NaN	2.054	0.566	0.287	2.035	0.459	0.275	2.04	0.303	0.229	NaN	NaN	NaN	1.811	0.069	0.204	NaN	NaN	NaN	NaN	NaN	NaN	NaN	NaN	NaN	NaN	NaN	NaN	NaN	NaN	NaN	2.232	0.29	0.695	NaN	NaN	NaN
421	2.105	NaN	NaN	NaN	2.057	0.701	0.243	2.136	0.885	0.298	NaN	NaN	NaN	2.053	0.566	0.287	2.037	0.457	0.277	2.037	0.304	0.228	NaN	NaN	NaN	1.807	0.069	0.205	NaN	NaN	NaN	NaN	NaN	NaN	NaN	NaN	NaN	NaN	NaN	NaN	NaN	NaN	NaN	2.232	0.291	0.696	NaN	NaN	NaN
422	2.11	NaN	NaN	NaN	2.056	0.7	0.243	2.134	0.883	0.297	NaN	NaN	NaN	2.052	0.565	0.287	NaN	NaN	NaN	2.031	0.305	0.226	NaN	NaN	NaN	1.803	0.068	0.206	NaN	NaN	NaN	NaN	NaN	NaN	NaN	NaN	NaN	NaN	NaN	NaN	NaN	NaN	NaN	2.232	0.292	0.696	NaN	NaN	NaN
423	2.115	NaN	NaN	NaN	2.055	0.699	0.243	2.132	0.882	0.295	NaN	NaN	NaN	2.05	0.565	0.287	2.032	0.455	0.277	2.029	0.301	0.227	1.93	0.12	0.274	1.8	0.068	0.207	NaN	NaN	NaN	NaN	NaN	NaN	NaN	NaN	NaN	NaN	NaN	NaN	NaN	NaN	NaN	2.231	0.292	0.696	NaN	NaN	NaN
424	2.12	NaN	NaN	NaN	2.053	0.698	0.243	2.135	0.881	0.296	NaN	NaN	NaN	2.047	0.563	0.286	2.03	0.454	0.276	2.027	0.301	0.227	1.927	0.121	0.274	1.796	0.067	0.208	NaN	NaN	NaN	NaN	NaN	NaN	NaN	NaN	NaN	NaN	NaN	NaN	NaN	NaN	NaN	2.231	0.292	0.696	NaN	NaN	NaN
425	2.125	NaN	NaN	NaN	2.052	0.697	0.242	2.139	0.879	0.297	NaN	NaN	NaN	2.045	0.562	0.286	2.028	0.454	0.276	2.026	0.3	0.227	1.924	0.12	0.275	1.793	0.066	0.209	NaN	NaN	NaN	NaN	NaN	NaN	NaN	NaN	NaN	NaN	NaN	NaN	NaN	NaN	NaN	2.23	0.292	0.696	NaN	NaN	NaN
426	2.13	NaN	NaN	NaN	2.051	0.696	0.242	2.131	0.881	0.294	NaN	NaN	NaN	2.044	0.562	0.286	2.026	0.454	0.277	2.024	0.3	0.227	1.922	0.119	0.275	1.79	0.065	0.21	NaN	NaN	NaN	NaN	NaN	NaN	NaN	NaN	NaN	NaN	NaN	NaN	NaN	NaN	NaN	2.23	0.292	0.696	NaN	NaN	NaN
427	2.135	NaN	NaN	NaN	NaN	NaN	NaN	2.128	0.881	0.293	NaN	NaN	NaN	2.043	0.561	0.286	2.025	0.453	0.277	2.022	0.299	0.227	1.92	0.119	0.275	1.787	0.065	0.211	NaN	NaN	NaN	NaN	NaN	NaN	NaN	NaN	NaN	NaN	NaN	NaN	NaN	NaN	NaN	2.23	0.292	0.695	NaN	NaN	NaN
428	2.14	NaN	NaN	NaN	NaN	NaN	NaN	2.125	0.88	0.292	NaN	NaN	NaN	2.04	0.561	0.286	2.023	0.453	0.277	2.019	0.298	0.227	1.918	0.119	0.275	1.784	0.064	0.211	NaN	NaN	NaN	NaN	NaN	NaN	NaN	NaN	NaN	NaN	NaN	NaN	NaN	NaN	NaN	2.229	0.292	0.695	NaN	NaN	NaN
429	2.145	NaN	NaN	NaN	NaN	NaN	NaN	2.123	0.879	0.292	NaN	NaN	NaN	2.037	0.56	0.284	2.02	0.451	0.276	2.017	0.298	0.227	1.916	0.117	0.276	1.782	0.063	0.212	NaN	NaN	NaN	NaN	NaN	NaN	NaN	NaN	NaN	NaN	NaN	NaN	NaN	NaN	NaN	2.228	0.292	0.695	NaN	NaN	NaN
430	2.15	NaN	NaN	NaN	NaN	NaN	NaN	2.121	0.878	0.292	NaN	NaN	NaN	2.034	0.559	0.284	2.018	0.451	0.276	2.016	0.297	0.227	1.914	0.116	0.276	1.78	0.061	0.214	NaN	NaN	NaN	NaN	NaN	NaN	NaN	NaN	NaN	NaN	NaN	NaN	NaN	NaN	NaN	2.227	0.292	0.695	NaN	NaN	NaN
431	2.155	NaN	NaN	NaN	NaN	NaN	NaN	2.12	0.878	0.291	NaN	NaN	NaN	2.032	0.558	0.283	2.016	0.45	0.276	2.013	0.297	0.227	1.913	0.116	0.276	1.779	0.06	0.215	NaN	NaN	NaN	NaN	NaN	NaN	NaN	NaN	NaN	NaN	NaN	NaN	NaN	NaN	NaN	2.227	0.292	0.695	NaN	NaN	NaN
432	2.16	NaN	NaN	NaN	NaN	NaN	NaN	2.118	0.877	0.291	NaN	NaN	NaN	2.031	0.557	0.283	2.013	0.449	0.275	2.011	0.295	0.227	1.911	0.115	0.277	1.777	0.059	0.216	NaN	NaN	NaN	NaN	NaN	NaN	NaN	NaN	NaN	NaN	NaN	NaN	NaN	NaN	NaN	2.226	0.292	0.695	NaN	NaN	NaN
433	2.165	NaN	NaN	NaN	NaN	NaN	NaN	2.117	0.877	0.291	NaN	NaN	NaN	2.03	0.556	0.284	2.011	0.448	0.275	2.009	0.294	0.226	1.91	0.113	0.277	1.776	0.057	0.217	NaN	NaN	NaN	NaN	NaN	NaN	NaN	NaN	NaN	NaN	NaN	NaN	NaN	NaN	NaN	2.224	0.292	0.694	NaN	NaN	NaN
434	2.17	NaN	NaN	NaN	NaN	NaN	NaN	2.118	0.874	0.291	NaN	NaN	NaN	2.027	0.556	0.284	2.009	0.447	0.276	2.007	0.294	0.226	1.909	0.112	0.278	1.775	0.056	0.219	NaN	NaN	NaN	NaN	NaN	NaN	NaN	NaN	NaN	NaN	NaN	NaN	NaN	NaN	NaN	2.223	0.292	0.694	NaN	NaN	NaN
435	2.175	NaN	NaN	NaN	NaN	NaN	NaN	2.125	0.87	0.293	NaN	NaN	NaN	2.026	0.555	0.283	2.008	0.447	0.276	2.006	0.293	0.227	1.908	0.112	0.278	1.774	0.054	0.22	NaN	NaN	NaN	NaN	NaN	NaN	NaN	NaN	NaN	NaN	NaN	NaN	NaN	NaN	NaN	2.223	0.292	0.694	NaN	NaN	NaN
436	2.18	NaN	NaN	NaN	NaN	NaN	NaN	2.127	0.869	0.293	NaN	NaN	NaN	2.022	0.554	0.282	2.007	0.447	0.276	2.004	0.293	0.226	1.907	0.111	0.279	1.773	0.052	0.221	NaN	NaN	NaN	NaN	NaN	NaN	NaN	NaN	NaN	NaN	NaN	NaN	NaN	NaN	NaN	2.222	0.292	0.694	NaN	NaN	NaN
437	2.185	NaN	NaN	NaN	NaN	NaN	NaN	2.123	0.869	0.291	NaN	NaN	NaN	2.02	0.553	0.283	2.004	0.446	0.275	2.002	0.292	0.226	1.907	0.11	0.28	1.773	0.05	0.222	NaN	NaN	NaN	NaN	NaN	NaN	NaN	NaN	NaN	NaN	NaN	NaN	NaN	NaN	NaN	2.222	0.291	0.694	NaN	NaN	NaN
438	2.19	NaN	NaN	NaN	NaN	NaN	NaN	2.11	0.871	0.287	NaN	NaN	NaN	2.019	0.553	0.282	2.001	0.444	0.276	2	0.291	0.226	1.906	0.109	0.281	1.773	0.048	0.224	NaN	NaN	NaN	NaN	NaN	NaN	NaN	NaN	NaN	NaN	NaN	NaN	NaN	NaN	NaN	2.221	0.291	0.693	NaN	NaN	NaN
439	2.195	NaN	NaN	NaN	NaN	NaN	NaN	2.105	0.871	0.286	NaN	NaN	NaN	2.017	0.552	0.282	1.999	0.444	0.275	1.999	0.29	0.226	1.906	0.108	0.282	1.773	0.045	0.225	NaN	NaN	NaN	NaN	NaN	NaN	NaN	NaN	NaN	NaN	NaN	NaN	NaN	NaN	NaN	2.221	0.291	0.693	NaN	NaN	NaN
440	2.2	NaN	NaN	NaN	1.983	0.894	0.323	2.102	0.87	0.286	NaN	NaN	NaN	2.014	0.551	0.281	1.998	0.443	0.274	1.998	0.289	0.227	1.906	0.107	0.282	1.773	0.043	0.227	NaN	NaN	NaN	NaN	NaN	NaN	NaN	NaN	NaN	NaN	NaN	NaN	NaN	NaN	NaN	2.22	0.291	0.693	NaN	NaN	NaN
441	2.205	NaN	NaN	NaN	1.982	0.895	0.322	2.1	0.87	0.285	NaN	NaN	NaN	2.012	0.55	0.281	1.996	0.442	0.274	1.997	0.288	0.227	1.906	0.105	0.283	1.774	0.041	0.228	NaN	NaN	NaN	NaN	NaN	NaN	NaN	NaN	NaN	NaN	NaN	NaN	NaN	NaN	NaN	2.22	0.291	0.693	NaN	NaN	NaN
442	2.21	NaN	NaN	NaN	NaN	NaN	NaN	2.098	0.869	0.284	NaN	NaN	NaN	2.011	0.549	0.281	1.994	0.441	0.274	1.996	0.287	0.227	1.906	0.104	0.284	1.774	0.038	0.229	NaN	NaN	NaN	NaN	NaN	NaN	NaN	NaN	NaN	NaN	NaN	NaN	NaN	NaN	NaN	2.219	0.291	0.693	NaN	NaN	NaN
443	2.215	NaN	NaN	NaN	NaN	NaN	NaN	2.096	0.868	0.284	NaN	NaN	NaN	2.01	0.549	0.282	1.993	0.44	0.275	1.995	0.286	0.228	1.906	0.102	0.285	1.774	0.036	0.231	NaN	NaN	NaN	NaN	NaN	NaN	NaN	NaN	NaN	NaN	NaN	NaN	NaN	NaN	NaN	2.218	0.291	0.693	NaN	NaN	NaN
444	2.22	NaN	NaN	NaN	NaN	NaN	NaN	2.093	0.867	0.283	NaN	NaN	NaN	2.008	0.548	0.281	1.992	0.44	0.275	1.995	0.286	0.228	1.907	0.101	0.285	1.775	0.033	0.232	NaN	NaN	NaN	NaN	NaN	NaN	NaN	NaN	NaN	NaN	NaN	NaN	NaN	NaN	NaN	2.218	0.291	0.693	NaN	NaN	NaN
445	2.225	NaN	NaN	NaN	NaN	NaN	NaN	2.098	0.865	0.284	NaN	NaN	NaN	2.005	0.546	0.281	1.991	0.439	0.275	1.994	0.285	0.228	1.907	0.1	0.286	1.776	0.03	0.234	NaN	NaN	NaN	NaN	NaN	NaN	NaN	NaN	NaN	NaN	NaN	NaN	NaN	NaN	NaN	2.217	0.292	0.693	NaN	NaN	NaN
446	2.23	NaN	NaN	NaN	1.97	0.888	0.32	2.109	0.86	0.286	NaN	NaN	NaN	2.003	0.545	0.28	1.989	0.437	0.274	1.993	0.284	0.229	1.908	0.098	0.288	1.777	0.028	0.235	NaN	NaN	NaN	NaN	NaN	NaN	NaN	NaN	NaN	NaN	NaN	NaN	NaN	NaN	NaN	2.217	0.292	0.693	NaN	NaN	NaN
447	2.235	NaN	NaN	NaN	1.969	0.888	0.32	2.111	0.857	0.286	NaN	NaN	NaN	2.001	0.544	0.279	1.987	0.436	0.275	1.993	0.282	0.229	1.908	0.096	0.29	1.778	0.025	0.237	NaN	NaN	NaN	NaN	NaN	NaN	NaN	NaN	NaN	NaN	NaN	NaN	NaN	NaN	NaN	2.217	0.292	0.693	NaN	NaN	NaN
448	2.24	NaN	NaN	NaN	NaN	NaN	NaN	2.104	0.858	0.285	NaN	NaN	NaN	2	0.543	0.28	1.987	0.435	0.275	1.992	0.281	0.229	1.91	0.095	0.29	1.778	0.023	0.238	NaN	NaN	NaN	NaN	NaN	NaN	NaN	NaN	NaN	NaN	NaN	NaN	NaN	NaN	NaN	2.217	0.292	0.693	NaN	NaN	NaN
449	2.245	NaN	NaN	NaN	NaN	NaN	NaN	2.087	0.862	0.281	NaN	NaN	NaN	1.998	0.542	0.28	1.987	0.435	0.275	1.992	0.28	0.229	1.91	0.094	0.29	1.778	0.023	0.239	NaN	NaN	NaN	NaN	NaN	NaN	NaN	NaN	NaN	NaN	NaN	NaN	NaN	NaN	NaN	2.216	0.292	0.693	NaN	NaN	NaN
450	2.25	NaN	NaN	NaN	NaN	NaN	NaN	2.081	0.862	0.279	NaN	NaN	NaN	1.996	0.54	0.279	1.985	0.433	0.274	1.991	0.278	0.23	1.911	0.092	0.291	1.778	0.024	0.24	NaN	NaN	NaN	NaN	NaN	NaN	NaN	NaN	NaN	NaN	NaN	NaN	NaN	NaN	NaN	2.214	0.29	0.691	NaN	NaN	NaN
451	2.255	NaN	NaN	NaN	1.958	0.885	0.316	2.077	0.86	0.278	NaN	NaN	NaN	1.995	0.54	0.279	1.983	0.431	0.275	1.991	0.276	0.23	1.911	0.09	0.292	1.778	0.025	0.241	NaN	NaN	NaN	NaN	NaN	NaN	NaN	NaN	NaN	2.239	0.282	0.699	NaN	NaN	NaN	2.21	0.287	0.689	NaN	NaN	NaN
452	2.26	NaN	NaN	NaN	1.955	0.884	0.317	2.074	0.86	0.277	NaN	NaN	NaN	1.994	0.538	0.279	1.982	0.429	0.275	1.991	0.275	0.23	1.912	0.088	0.294	1.777	0.025	0.243	NaN	NaN	NaN	NaN	NaN	NaN	NaN	NaN	NaN	2.237	0.281	0.699	NaN	NaN	NaN	2.208	0.286	0.688	NaN	NaN	NaN
453	2.265	NaN	NaN	NaN	1.951	0.881	0.318	2.071	0.859	0.277	NaN	NaN	NaN	1.992	0.537	0.279	1.981	0.428	0.274	1.991	0.274	0.231	1.912	0.087	0.295	1.777	0.026	0.244	NaN	NaN	NaN	NaN	NaN	NaN	NaN	NaN	NaN	2.261	0.271	0.702	NaN	NaN	NaN	2.208	0.287	0.688	NaN	NaN	NaN
454	2.27	NaN	NaN	NaN	1.949	0.88	0.319	2.068	0.857	0.276	NaN	NaN	NaN	1.991	0.535	0.279	1.98	0.427	0.275	1.991	0.272	0.231	1.913	0.087	0.295	1.777	0.026	0.245	NaN	NaN	NaN	NaN	NaN	NaN	NaN	NaN	NaN	2.317	0.248	0.708	NaN	NaN	NaN	2.207	0.288	0.689	NaN	NaN	NaN
455	2.275	NaN	NaN	NaN	NaN	NaN	NaN	2.065	0.856	0.276	NaN	NaN	NaN	1.99	0.534	0.279	1.979	0.426	0.275	1.99	0.269	0.232	1.913	0.086	0.296	1.777	0.026	0.245	NaN	NaN	NaN	NaN	NaN	NaN	NaN	NaN	NaN	2.33	0.241	0.71	NaN	NaN	NaN	2.206	0.288	0.689	NaN	NaN	NaN
456	2.28	NaN	NaN	NaN	1.944	0.881	0.313	2.063	0.855	0.275	NaN	NaN	NaN	1.988	0.533	0.279	1.978	0.424	0.276	1.99	0.269	0.232	1.913	0.084	0.296	1.777	0.026	0.245	NaN	NaN	NaN	NaN	NaN	NaN	NaN	NaN	NaN	2.333	0.239	0.71	NaN	NaN	NaN	2.205	0.289	0.688	NaN	NaN	NaN
457	2.285	NaN	NaN	NaN	1.942	0.88	0.313	2.059	0.854	0.273	NaN	NaN	NaN	1.987	0.531	0.278	1.978	0.423	0.275	1.989	0.267	0.232	1.912	0.083	0.296	1.777	0.026	0.244	NaN	NaN	NaN	NaN	NaN	NaN	NaN	NaN	NaN	2.334	0.238	0.71	NaN	NaN	NaN	2.204	0.291	0.688	NaN	NaN	NaN
458	2.29	NaN	NaN	NaN	NaN	NaN	NaN	2.056	0.853	0.273	NaN	NaN	NaN	1.986	0.53	0.279	1.977	0.422	0.275	1.988	0.266	0.232	1.911	0.082	0.296	1.777	0.025	0.243	NaN	NaN	NaN	NaN	NaN	NaN	NaN	NaN	NaN	2.334	0.238	0.71	NaN	NaN	NaN	2.204	0.292	0.688	NaN	NaN	NaN
459	2.295	NaN	NaN	NaN	1.932	0.874	0.316	2.053	0.852	0.272	NaN	NaN	NaN	1.986	0.528	0.279	1.977	0.421	0.275	1.987	0.266	0.232	1.91	0.081	0.296	1.776	0.024	0.242	NaN	NaN	NaN	NaN	NaN	NaN	NaN	NaN	NaN	2.334	0.238	0.71	NaN	NaN	NaN	2.203	0.292	0.688	NaN	NaN	NaN
460	2.3	NaN	NaN	NaN	NaN	NaN	NaN	2.049	0.851	0.271	NaN	NaN	NaN	1.985	0.528	0.28	1.977	0.42	0.275	1.986	0.266	0.23	1.909	0.081	0.296	1.776	0.023	0.242	NaN	NaN	NaN	NaN	NaN	NaN	NaN	NaN	NaN	2.334	0.238	0.71	NaN	NaN	NaN	2.202	0.292	0.688	NaN	NaN	NaN
461	2.305	NaN	NaN	NaN	1.928	0.874	0.311	2.046	0.85	0.27	NaN	NaN	NaN	1.985	0.527	0.28	1.977	0.42	0.275	1.985	0.266	0.23	1.908	0.081	0.295	1.776	0.023	0.242	NaN	NaN	NaN	NaN	NaN	NaN	NaN	NaN	NaN	2.333	0.238	0.71	NaN	NaN	NaN	2.2	0.293	0.688	NaN	NaN	NaN
462	2.31	NaN	NaN	NaN	1.925	0.874	0.311	2.043	0.849	0.27	NaN	NaN	NaN	1.986	0.526	0.28	1.976	0.42	0.275	1.984	0.266	0.229	1.907	0.08	0.295	1.775	0.023	0.241	NaN	NaN	NaN	NaN	NaN	NaN	NaN	NaN	NaN	2.333	0.238	0.709	NaN	NaN	NaN	2.199	0.293	0.688	NaN	NaN	NaN
463	2.315	NaN	NaN	NaN	1.923	0.874	0.311	2.039	0.848	0.269	NaN	NaN	NaN	1.986	0.526	0.279	1.976	0.42	0.274	1.982	0.265	0.229	1.906	0.079	0.295	1.775	0.023	0.241	NaN	NaN	NaN	NaN	NaN	NaN	NaN	NaN	NaN	2.333	0.239	0.709	NaN	NaN	NaN	2.199	0.294	0.687	NaN	NaN	NaN
464	2.32	NaN	NaN	NaN	NaN	NaN	NaN	2.036	0.847	0.268	NaN	NaN	NaN	1.986	0.526	0.279	1.977	0.42	0.275	1.981	0.265	0.228	1.907	0.078	0.296	1.775	0.023	0.241	NaN	NaN	NaN	NaN	NaN	NaN	NaN	NaN	NaN	2.332	0.239	0.708	NaN	NaN	NaN	2.198	0.294	0.687	NaN	NaN	NaN
465	2.325	NaN	NaN	NaN	NaN	NaN	NaN	2.033	0.846	0.267	NaN	NaN	NaN	1.985	0.526	0.279	1.976	0.42	0.274	1.979	0.265	0.226	1.907	0.078	0.296	1.775	0.023	0.241	NaN	NaN	NaN	NaN	NaN	NaN	NaN	NaN	NaN	2.332	0.239	0.708	NaN	NaN	NaN	2.197	0.294	0.686	NaN	NaN	NaN
466	2.33	NaN	NaN	NaN	NaN	NaN	NaN	2.031	0.847	0.267	1.982	0.657	0.225	1.984	0.527	0.278	1.974	0.421	0.272	1.979	0.264	0.225	1.907	0.078	0.296	1.775	0.023	0.241	NaN	NaN	NaN	NaN	NaN	NaN	NaN	NaN	NaN	NaN	NaN	NaN	NaN	NaN	NaN	2.196	0.295	0.687	NaN	NaN	NaN
467	2.335	NaN	NaN	NaN	NaN	NaN	NaN	2.028	0.847	0.266	1.981	0.658	0.225	1.983	0.527	0.278	1.973	0.421	0.271	1.978	0.263	0.226	1.907	0.078	0.295	1.775	0.023	0.241	NaN	NaN	NaN	NaN	NaN	NaN	NaN	NaN	NaN	NaN	NaN	NaN	NaN	NaN	NaN	2.194	0.295	0.687	NaN	NaN	NaN
468	2.34	NaN	NaN	NaN	NaN	NaN	NaN	2.025	0.847	0.264	1.98	0.659	0.223	1.981	0.528	0.277	1.972	0.421	0.271	1.978	0.263	0.225	1.907	0.078	0.295	1.775	0.022	0.241	NaN	NaN	NaN	NaN	NaN	NaN	NaN	NaN	NaN	NaN	NaN	NaN	NaN	NaN	NaN	2.193	0.295	0.686	NaN	NaN	NaN
469	2.345	NaN	NaN	NaN	1.904	0.87	0.308	2.022	0.848	0.263	1.979	0.66	0.222	1.979	0.528	0.275	1.971	0.421	0.27	1.977	0.264	0.225	1.907	0.078	0.295	1.775	0.022	0.241	NaN	NaN	NaN	NaN	NaN	NaN	NaN	NaN	NaN	NaN	NaN	NaN	NaN	NaN	NaN	2.191	0.295	0.685	NaN	NaN	NaN
470	2.35	NaN	NaN	NaN	1.903	0.872	0.307	2.019	0.849	0.263	1.977	0.662	0.22	1.977	0.529	0.275	1.97	0.421	0.269	1.977	0.265	0.224	1.907	0.078	0.295	1.775	0.022	0.241	NaN	NaN	NaN	NaN	NaN	NaN	NaN	NaN	NaN	NaN	NaN	NaN	NaN	NaN	NaN	2.19	0.296	0.685	2.233	0.082	0.596
471	2.355	NaN	NaN	NaN	1.901	0.872	0.306	2.022	0.848	0.263	1.975	0.663	0.219	1.975	0.53	0.274	1.969	0.421	0.269	1.977	0.266	0.224	1.907	0.079	0.295	1.775	0.022	0.241	NaN	NaN	NaN	NaN	NaN	NaN	NaN	NaN	NaN	NaN	NaN	NaN	NaN	NaN	NaN	2.189	0.297	0.684	2.232	0.084	0.596
472	2.36	NaN	NaN	NaN	1.899	0.873	0.306	2.026	0.848	0.264	1.972	0.663	0.219	1.974	0.53	0.273	1.969	0.421	0.268	1.976	0.266	0.223	1.907	0.078	0.295	1.775	0.022	0.241	NaN	NaN	NaN	NaN	NaN	NaN	NaN	NaN	NaN	NaN	NaN	NaN	NaN	NaN	NaN	2.189	0.298	0.684	2.232	0.084	0.596
473	2.365	NaN	NaN	NaN	1.896	0.873	0.305	2.016	0.851	0.261	1.969	0.664	0.218	1.973	0.531	0.272	1.968	0.42	0.268	1.975	0.266	0.222	1.907	0.078	0.294	1.775	0.022	0.241	NaN	NaN	NaN	NaN	NaN	NaN	NaN	NaN	NaN	NaN	NaN	NaN	NaN	NaN	NaN	2.188	0.299	0.684	2.231	0.084	0.596
474	2.37	NaN	NaN	NaN	1.895	0.874	0.304	2.013	0.853	0.259	1.966	0.664	0.218	1.971	0.531	0.271	1.967	0.42	0.267	1.974	0.265	0.222	1.908	0.078	0.294	1.775	0.022	0.241	NaN	NaN	NaN	NaN	NaN	NaN	NaN	NaN	NaN	NaN	NaN	NaN	NaN	NaN	NaN	2.186	0.3	0.684	2.231	0.084	0.596
475	2.375	NaN	NaN	NaN	1.893	0.875	0.302	2.01	0.854	0.258	1.962	0.664	0.218	1.97	0.531	0.27	1.967	0.42	0.267	1.974	0.265	0.221	1.908	0.078	0.294	1.776	0.022	0.241	NaN	NaN	NaN	NaN	NaN	NaN	NaN	NaN	NaN	NaN	NaN	NaN	NaN	NaN	NaN	2.185	0.301	0.684	2.23	0.084	0.596
476	2.38	NaN	NaN	NaN	1.891	0.876	0.301	2.008	0.855	0.257	1.959	0.664	0.218	1.969	0.531	0.269	1.966	0.42	0.266	1.974	0.264	0.22	1.908	0.078	0.294	1.776	0.022	0.241	NaN	NaN	NaN	NaN	NaN	NaN	NaN	NaN	NaN	NaN	NaN	NaN	NaN	NaN	NaN	2.184	0.301	0.683	2.23	0.084	0.596
477	2.385	NaN	NaN	NaN	1.89	0.877	0.3	2.007	0.855	0.256	1.956	0.665	0.217	1.968	0.531	0.268	1.965	0.42	0.266	1.974	0.264	0.219	1.907	0.077	0.294	1.776	0.022	0.241	NaN	NaN	NaN	NaN	NaN	NaN	NaN	NaN	NaN	2.327	0.245	0.704	NaN	NaN	NaN	2.181	0.3	0.681	2.229	0.084	0.596
478	2.39	NaN	NaN	NaN	1.889	0.878	0.298	2.005	0.856	0.255	1.953	0.666	0.217	1.967	0.532	0.268	1.965	0.421	0.265	1.973	0.265	0.219	1.907	0.077	0.294	1.776	0.022	0.241	NaN	NaN	NaN	NaN	NaN	NaN	NaN	NaN	NaN	2.327	0.245	0.704	NaN	NaN	NaN	2.18	0.301	0.68	NaN	NaN	NaN
479	2.395	NaN	NaN	NaN	NaN	NaN	NaN	2.004	0.856	0.254	1.951	0.666	0.216	1.966	0.533	0.268	1.964	0.421	0.265	1.973	0.265	0.219	1.908	0.077	0.294	1.776	0.022	0.241	NaN	NaN	NaN	NaN	NaN	NaN	NaN	NaN	NaN	NaN	NaN	NaN	NaN	NaN	NaN	2.179	0.302	0.68	2.228	0.09	0.594
480	2.4	NaN	NaN	NaN	1.882	0.876	0.296	2.002	0.856	0.252	1.949	0.667	0.216	1.965	0.534	0.267	1.964	0.421	0.264	1.973	0.266	0.218	1.908	0.077	0.294	1.776	0.022	0.241	NaN	NaN	NaN	NaN	NaN	NaN	NaN	NaN	NaN	NaN	NaN	NaN	NaN	NaN	NaN	2.177	0.303	0.68	2.228	0.091	0.595
481	2.405	NaN	NaN	NaN	1.882	0.877	0.295	2	0.857	0.251	1.947	0.667	0.215	1.963	0.533	0.266	1.963	0.421	0.263	1.973	0.266	0.218	1.908	0.077	0.294	1.775	0.022	0.241	NaN	NaN	NaN	NaN	NaN	NaN	NaN	NaN	NaN	NaN	NaN	NaN	NaN	NaN	NaN	2.176	0.304	0.68	2.228	0.092	0.595
482	2.41	NaN	NaN	NaN	1.88	0.877	0.293	2.004	0.856	0.251	1.945	0.668	0.215	1.961	0.532	0.265	1.962	0.421	0.263	1.972	0.266	0.218	1.908	0.077	0.294	1.775	0.022	0.241	NaN	NaN	NaN	NaN	NaN	NaN	NaN	NaN	NaN	2.323	0.249	0.703	NaN	NaN	NaN	2.18	0.303	0.682	2.228	0.092	0.596
483	2.415	NaN	NaN	NaN	1.877	0.877	0.292	2.007	0.854	0.251	1.944	0.668	0.214	1.96	0.533	0.264	1.961	0.42	0.262	1.972	0.266	0.218	1.908	0.077	0.294	1.775	0.022	0.241	NaN	NaN	NaN	NaN	NaN	NaN	NaN	NaN	NaN	NaN	NaN	NaN	NaN	NaN	NaN	2.186	0.304	0.684	2.228	0.092	0.596
484	2.42	NaN	NaN	NaN	1.874	0.877	0.291	1.997	0.856	0.248	1.942	0.668	0.213	1.959	0.534	0.264	1.96	0.42	0.262	1.972	0.266	0.217	1.908	0.077	0.293	1.775	0.022	0.241	NaN	NaN	NaN	NaN	NaN	NaN	NaN	NaN	NaN	2.321	0.25	0.703	NaN	NaN	NaN	2.177	0.309	0.681	2.228	0.092	0.596
485	2.425	NaN	NaN	NaN	1.872	0.878	0.289	1.994	0.857	0.248	1.941	0.667	0.211	1.958	0.534	0.263	1.959	0.42	0.262	1.971	0.266	0.217	1.908	0.077	0.293	1.775	0.022	0.241	NaN	NaN	NaN	NaN	NaN	NaN	NaN	NaN	NaN	2.321	0.25	0.703	NaN	NaN	NaN	2.173	0.31	0.679	2.227	0.093	0.596
486	2.43	NaN	NaN	NaN	NaN	NaN	NaN	1.991	0.857	0.246	1.94	0.666	0.21	1.957	0.533	0.262	1.958	0.42	0.261	1.971	0.266	0.217	1.908	0.077	0.293	1.775	0.022	0.241	NaN	NaN	NaN	NaN	NaN	NaN	NaN	NaN	NaN	NaN	NaN	NaN	NaN	NaN	NaN	2.171	0.311	0.679	2.224	0.096	0.595
487	2.435	NaN	NaN	NaN	1.876	0.873	0.287	1.989	0.856	0.245	1.939	0.666	0.209	1.955	0.532	0.262	1.957	0.42	0.261	1.97	0.266	0.217	1.908	0.077	0.293	1.775	0.022	0.241	NaN	NaN	NaN	NaN	NaN	NaN	NaN	NaN	NaN	NaN	NaN	NaN	NaN	NaN	NaN	2.17	0.312	0.679	2.223	0.097	0.594
488	2.44	NaN	NaN	NaN	NaN	NaN	NaN	1.987	0.856	0.244	1.938	0.666	0.208	1.954	0.532	0.262	1.957	0.42	0.259	1.97	0.265	0.216	1.908	0.077	0.293	1.775	0.022	0.241	NaN	NaN	NaN	NaN	NaN	NaN	NaN	NaN	NaN	2.32	0.256	0.703	NaN	NaN	NaN	2.169	0.314	0.679	NaN	NaN	NaN
489	2.445	NaN	NaN	NaN	1.867	0.874	0.285	1.985	0.856	0.244	NaN	NaN	NaN	1.954	0.532	0.262	1.956	0.421	0.258	1.969	0.265	0.216	1.908	0.077	0.293	1.775	0.022	0.241	NaN	NaN	NaN	NaN	NaN	NaN	NaN	NaN	NaN	NaN	NaN	NaN	NaN	NaN	NaN	2.168	0.317	0.68	2.22	0.1	0.593
490	2.45	NaN	NaN	NaN	NaN	NaN	NaN	1.984	0.856	0.243	1.941	0.664	0.209	1.953	0.533	0.261	1.955	0.421	0.258	1.968	0.264	0.215	1.908	0.077	0.293	1.775	0.022	0.241	NaN	NaN	NaN	NaN	NaN	NaN	NaN	NaN	NaN	NaN	NaN	NaN	NaN	NaN	NaN	2.167	0.319	0.681	NaN	NaN	NaN
491	2.455	NaN	NaN	NaN	NaN	NaN	NaN	1.982	0.856	0.241	1.94	0.664	0.208	1.953	0.533	0.26	1.954	0.421	0.258	1.968	0.264	0.215	1.908	0.077	0.293	1.775	0.022	0.241	NaN	NaN	NaN	NaN	NaN	NaN	NaN	NaN	NaN	NaN	NaN	NaN	NaN	NaN	NaN	2.164	0.32	0.681	NaN	NaN	NaN
492	2.46	NaN	NaN	NaN	NaN	NaN	NaN	1.979	0.856	0.24	1.938	0.663	0.205	1.952	0.533	0.259	1.954	0.421	0.257	1.968	0.264	0.215	1.916	0.073	0.295	1.775	0.022	0.241	NaN	NaN	NaN	NaN	NaN	NaN	NaN	NaN	NaN	NaN	NaN	NaN	NaN	NaN	NaN	2.161	0.32	0.681	2.217	0.104	0.594
493	2.465	NaN	NaN	NaN	NaN	NaN	NaN	1.977	0.855	0.239	1.938	0.664	0.204	1.952	0.533	0.259	1.954	0.421	0.257	1.967	0.264	0.214	1.933	0.065	0.298	1.775	0.022	0.241	NaN	NaN	NaN	NaN	NaN	NaN	NaN	NaN	NaN	NaN	NaN	NaN	NaN	NaN	NaN	2.159	0.321	0.68	2.216	0.107	0.594
494	2.47	NaN	NaN	NaN	NaN	NaN	NaN	1.975	0.855	0.237	1.938	0.664	0.203	1.951	0.533	0.258	1.954	0.422	0.257	1.967	0.264	0.214	1.938	0.063	0.299	1.775	0.022	0.241	NaN	NaN	NaN	NaN	NaN	NaN	NaN	NaN	NaN	NaN	NaN	NaN	NaN	NaN	NaN	2.156	0.322	0.68	2.216	0.109	0.596
495	2.475	NaN	NaN	NaN	NaN	NaN	NaN	1.974	0.854	0.236	1.937	0.663	0.202	1.951	0.534	0.257	1.953	0.422	0.257	1.967	0.264	0.214	1.939	0.063	0.299	1.775	0.022	0.241	NaN	NaN	NaN	NaN	NaN	NaN	NaN	NaN	NaN	NaN	NaN	NaN	NaN	NaN	NaN	2.153	0.324	0.681	2.213	0.112	0.598
496	2.48	NaN	NaN	NaN	NaN	NaN	NaN	1.972	0.854	0.235	1.938	0.663	0.201	1.95	0.534	0.256	1.953	0.423	0.256	1.967	0.264	0.214	1.939	0.063	0.299	1.775	0.022	0.241	NaN	NaN	NaN	NaN	NaN	NaN	NaN	NaN	NaN	NaN	NaN	NaN	NaN	NaN	NaN	2.15	0.325	0.681	2.21	0.113	0.6
497	2.485	NaN	NaN	NaN	1.85	0.874	0.271	1.97	0.854	0.234	1.938	0.663	0.2	1.95	0.533	0.256	1.954	0.423	0.256	1.968	0.264	0.213	1.931	0.067	0.297	1.775	0.022	0.241	NaN	NaN	NaN	NaN	NaN	NaN	NaN	NaN	NaN	2.307	0.263	0.705	NaN	NaN	NaN	2.147	0.326	0.681	2.211	0.115	0.6
498	2.49	NaN	NaN	NaN	NaN	NaN	NaN	1.967	0.854	0.233	1.937	0.663	0.199	1.95	0.533	0.256	1.954	0.422	0.256	1.968	0.264	0.213	1.914	0.074	0.292	1.775	0.021	0.241	NaN	NaN	NaN	NaN	NaN	NaN	NaN	NaN	NaN	NaN	NaN	NaN	NaN	NaN	NaN	2.145	0.327	0.682	2.211	0.118	0.6
499	2.495	NaN	NaN	NaN	1.84	0.875	0.27	1.964	0.854	0.232	1.937	0.663	0.198	1.949	0.533	0.255	1.952	0.42	0.255	1.968	0.264	0.213	1.91	0.076	0.291	1.776	0.021	0.241	NaN	NaN	NaN	NaN	NaN	NaN	NaN	NaN	NaN	NaN	NaN	NaN	NaN	NaN	NaN	2.143	0.33	0.684	2.21	0.12	0.599
500	2.5	NaN	NaN	NaN	NaN	NaN	NaN	1.961	0.853	0.231	1.936	0.663	0.198	1.949	0.534	0.255	1.952	0.42	0.254	1.968	0.264	0.213	1.909	0.076	0.29	1.776	0.021	0.241	NaN	NaN	NaN	NaN	NaN	NaN	NaN	NaN	NaN	NaN	NaN	NaN	NaN	NaN	NaN	2.14	0.333	0.685	2.207	0.12	0.599
501	2.505	NaN	NaN	NaN	NaN	NaN	NaN	1.959	0.854	0.23	1.935	0.662	0.197	1.948	0.534	0.254	1.952	0.421	0.253	1.969	0.263	0.213	1.909	0.076	0.29	1.776	0.021	0.241	NaN	NaN	NaN	NaN	NaN	NaN	NaN	NaN	NaN	NaN	NaN	NaN	NaN	NaN	NaN	2.135	0.333	0.685	2.206	0.121	0.599
502	2.51	NaN	NaN	NaN	NaN	NaN	NaN	1.957	0.854	0.228	1.935	0.661	0.197	1.948	0.534	0.253	1.952	0.421	0.252	1.969	0.263	0.212	1.909	0.076	0.29	1.776	0.021	0.241	NaN	NaN	NaN	NaN	NaN	NaN	NaN	NaN	NaN	NaN	NaN	NaN	NaN	NaN	NaN	2.131	0.333	0.684	NaN	NaN	NaN
503	2.515	NaN	NaN	NaN	NaN	NaN	NaN	1.955	0.854	0.227	1.935	0.661	0.196	1.948	0.534	0.252	1.952	0.421	0.251	1.969	0.263	0.212	1.91	0.076	0.29	1.776	0.021	0.241	NaN	NaN	NaN	NaN	NaN	NaN	NaN	NaN	NaN	NaN	NaN	NaN	NaN	NaN	NaN	2.129	0.336	0.685	2.203	0.132	0.603
504	2.52	NaN	NaN	NaN	NaN	NaN	NaN	1.953	0.854	0.226	1.934	0.662	0.195	1.947	0.533	0.251	1.952	0.421	0.251	1.969	0.264	0.211	1.911	0.076	0.29	1.776	0.021	0.241	NaN	NaN	NaN	NaN	NaN	NaN	NaN	NaN	NaN	NaN	NaN	NaN	NaN	NaN	NaN	2.126	0.339	0.687	2.2	0.131	0.602
505	2.525	NaN	NaN	NaN	NaN	NaN	NaN	1.952	0.854	0.225	1.933	0.661	0.194	1.947	0.533	0.251	1.952	0.421	0.25	1.97	0.265	0.211	1.911	0.076	0.29	1.776	0.021	0.241	NaN	NaN	NaN	NaN	NaN	NaN	NaN	NaN	NaN	NaN	NaN	NaN	NaN	NaN	NaN	2.122	0.34	0.688	2.198	0.133	0.603
506	2.53	NaN	NaN	NaN	NaN	NaN	NaN	1.95	0.855	0.224	1.932	0.661	0.193	1.946	0.533	0.25	1.952	0.421	0.25	1.97	0.266	0.211	1.911	0.075	0.29	1.776	0.021	0.241	NaN	NaN	NaN	NaN	NaN	NaN	NaN	NaN	NaN	NaN	NaN	NaN	NaN	NaN	NaN	2.117	0.341	0.689	2.196	0.133	0.603
507	2.535	NaN	NaN	NaN	NaN	NaN	NaN	1.948	0.855	0.223	1.932	0.661	0.192	1.946	0.533	0.249	1.952	0.421	0.25	1.97	0.266	0.21	1.912	0.075	0.29	1.776	0.021	0.241	NaN	NaN	NaN	NaN	NaN	NaN	NaN	NaN	NaN	NaN	NaN	NaN	NaN	NaN	NaN	2.113	0.343	0.689	NaN	NaN	NaN
508	2.54	NaN	NaN	NaN	NaN	NaN	NaN	1.946	0.855	0.222	1.931	0.661	0.192	1.946	0.533	0.248	1.952	0.421	0.249	1.97	0.265	0.21	1.913	0.074	0.29	1.776	0.021	0.24	NaN	NaN	NaN	NaN	NaN	NaN	NaN	NaN	NaN	NaN	NaN	NaN	NaN	NaN	NaN	2.109	0.345	0.69	2.185	0.143	0.606
509	2.545	NaN	NaN	NaN	1.83	0.866	0.264	1.944	0.855	0.221	1.931	0.662	0.191	1.946	0.533	0.248	1.952	0.421	0.249	1.97	0.264	0.209	1.914	0.074	0.29	1.776	0.021	0.24	NaN	NaN	NaN	NaN	NaN	NaN	NaN	NaN	NaN	NaN	NaN	NaN	NaN	NaN	NaN	2.104	0.347	0.692	2.179	0.147	0.608
510	2.55	NaN	NaN	NaN	1.83	0.866	0.264	1.942	0.854	0.221	1.93	0.663	0.189	1.945	0.534	0.248	1.951	0.421	0.248	1.97	0.263	0.209	1.914	0.074	0.29	1.776	0.02	0.24	NaN	NaN	NaN	NaN	NaN	NaN	NaN	NaN	NaN	2.014	0.459	0.647	NaN	NaN	NaN	2.1	0.349	0.694	2.182	0.146	0.606
511	2.555	NaN	NaN	NaN	NaN	NaN	NaN	1.94	0.854	0.22	1.929	0.663	0.189	1.945	0.534	0.247	1.951	0.42	0.248	1.969	0.263	0.209	1.913	0.074	0.289	1.776	0.02	0.24	NaN	NaN	NaN	NaN	NaN	NaN	NaN	NaN	NaN	2.01	0.46	0.648	NaN	NaN	NaN	2.094	0.349	0.693	2.179	0.147	0.606
512	2.56	NaN	NaN	NaN	1.822	0.867	0.262	1.938	0.853	0.22	1.928	0.662	0.188	1.945	0.533	0.247	1.951	0.42	0.247	1.969	0.262	0.208	1.913	0.074	0.289	1.776	0.02	0.24	NaN	NaN	NaN	NaN	NaN	NaN	NaN	NaN	NaN	2.005	0.461	0.65	NaN	NaN	NaN	2.086	0.348	0.692	2.176	0.15	0.607
513	2.565	NaN	NaN	NaN	1.821	0.867	0.262	1.936	0.853	0.218	1.926	0.661	0.187	1.944	0.533	0.246	1.951	0.419	0.247	1.969	0.262	0.208	1.913	0.074	0.289	1.776	0.02	0.24	NaN	NaN	NaN	NaN	NaN	NaN	NaN	NaN	NaN	1.999	0.462	0.651	NaN	NaN	NaN	2.081	0.35	0.694	2.173	0.154	0.608
514	2.57	NaN	NaN	NaN	1.82	0.867	0.262	1.935	0.854	0.217	1.925	0.661	0.186	1.944	0.533	0.245	1.95	0.419	0.246	1.969	0.262	0.208	1.913	0.074	0.289	1.776	0.02	0.24	NaN	NaN	NaN	NaN	NaN	NaN	NaN	NaN	NaN	1.993	0.464	0.653	NaN	NaN	NaN	2.072	0.355	0.698	2.17	0.157	0.61
515	2.575	NaN	NaN	NaN	NaN	NaN	NaN	1.933	0.854	0.217	1.924	0.661	0.185	1.943	0.533	0.244	1.95	0.419	0.245	1.969	0.262	0.207	1.913	0.074	0.289	1.776	0.02	0.24	NaN	NaN	NaN	NaN	NaN	NaN	NaN	NaN	NaN	1.987	0.465	0.654	NaN	NaN	NaN	2.059	0.358	0.701	2.167	0.159	0.61
516	2.58	NaN	NaN	NaN	NaN	NaN	NaN	1.931	0.854	0.216	1.922	0.661	0.185	1.943	0.533	0.243	1.951	0.419	0.245	1.97	0.262	0.207	1.913	0.074	0.289	1.776	0.02	0.24	NaN	NaN	NaN	NaN	NaN	NaN	NaN	NaN	NaN	1.98	0.466	0.656	NaN	NaN	NaN	2.061	0.357	0.701	NaN	NaN	NaN
517	2.585	NaN	NaN	NaN	NaN	NaN	NaN	1.929	0.853	0.215	1.921	0.661	0.184	1.942	0.533	0.243	1.951	0.419	0.244	1.97	0.262	0.207	1.913	0.074	0.289	1.776	0.02	0.24	NaN	NaN	NaN	NaN	NaN	NaN	NaN	NaN	NaN	1.974	0.467	0.657	NaN	NaN	NaN	2.057	0.358	0.701	2.157	0.169	0.613
518	2.59	NaN	NaN	NaN	1.815	0.864	0.258	1.927	0.853	0.214	1.92	0.661	0.184	1.942	0.533	0.242	1.951	0.419	0.244	1.97	0.262	0.206	1.913	0.074	0.289	1.776	0.02	0.24	NaN	NaN	NaN	NaN	NaN	NaN	NaN	NaN	NaN	1.967	0.468	0.659	NaN	NaN	NaN	2.051	0.359	0.701	2.153	0.171	0.614
519	2.595	NaN	NaN	NaN	NaN	NaN	NaN	1.925	0.852	0.214	1.918	0.661	0.183	1.941	0.533	0.242	1.951	0.42	0.244	1.97	0.262	0.206	1.913	0.074	0.289	1.776	0.02	0.24	NaN	NaN	NaN	NaN	NaN	NaN	NaN	NaN	NaN	1.961	0.47	0.661	NaN	NaN	NaN	2.046	0.362	0.703	2.148	0.173	0.615
520	2.6	NaN	NaN	NaN	1.804	0.865	0.257	1.923	0.852	0.213	1.916	0.66	0.182	1.941	0.533	0.241	1.951	0.42	0.244	1.97	0.262	0.205	1.913	0.074	0.289	1.776	0.02	0.24	NaN	NaN	NaN	NaN	NaN	NaN	NaN	NaN	NaN	1.954	0.471	0.663	NaN	NaN	NaN	2.042	0.367	0.706	2.144	0.176	0.616
521	2.605	NaN	NaN	NaN	1.804	0.865	0.257	1.921	0.852	0.212	1.915	0.659	0.181	1.94	0.532	0.241	1.95	0.42	0.243	1.97	0.263	0.205	1.914	0.073	0.289	1.776	0.02	0.24	NaN	NaN	NaN	NaN	NaN	NaN	NaN	NaN	NaN	1.947	0.472	0.664	NaN	NaN	NaN	2.037	0.37	0.709	2.139	0.18	0.617
522	2.61	NaN	NaN	NaN	NaN	NaN	NaN	1.92	0.852	0.211	1.913	0.659	0.18	1.94	0.532	0.24	1.95	0.42	0.242	1.97	0.263	0.204	1.916	0.073	0.289	1.776	0.02	0.24	NaN	NaN	NaN	NaN	NaN	NaN	NaN	NaN	NaN	1.941	0.474	0.666	NaN	NaN	NaN	2.03	0.372	0.71	2.134	0.184	0.619
523	2.615	NaN	NaN	NaN	NaN	NaN	NaN	1.919	0.852	0.21	1.912	0.659	0.18	1.939	0.532	0.239	1.95	0.421	0.241	1.97	0.262	0.204	1.917	0.072	0.289	1.776	0.02	0.24	NaN	NaN	NaN	NaN	NaN	NaN	NaN	NaN	NaN	1.934	0.476	0.667	NaN	NaN	NaN	2.022	0.372	0.709	2.129	0.188	0.62
524	2.62	NaN	NaN	NaN	NaN	NaN	NaN	1.917	0.852	0.209	1.91	0.659	0.179	1.939	0.532	0.239	1.95	0.42	0.24	1.969	0.261	0.204	1.917	0.072	0.289	1.776	0.02	0.24	NaN	NaN	NaN	NaN	NaN	NaN	NaN	NaN	NaN	1.928	0.477	0.669	NaN	NaN	NaN	2.009	0.372	0.71	2.123	0.189	0.62
525	2.625	NaN	NaN	NaN	NaN	NaN	NaN	1.915	0.851	0.208	1.909	0.659	0.178	1.938	0.532	0.238	1.949	0.42	0.239	1.969	0.261	0.204	1.918	0.072	0.289	1.776	0.02	0.24	NaN	NaN	NaN	NaN	NaN	NaN	NaN	NaN	NaN	1.921	0.478	0.67	NaN	NaN	NaN	1.997	0.376	0.712	2.118	0.191	0.62
526	2.63	NaN	NaN	NaN	NaN	NaN	NaN	1.913	0.851	0.208	1.908	0.659	0.177	1.937	0.532	0.237	1.949	0.419	0.238	1.969	0.26	0.203	1.918	0.072	0.289	1.776	0.02	0.24	NaN	NaN	NaN	NaN	NaN	NaN	NaN	NaN	NaN	1.915	0.48	0.672	NaN	NaN	NaN	1.998	0.376	0.713	2.113	0.195	0.621
527	2.635	NaN	NaN	NaN	NaN	NaN	NaN	1.911	0.85	0.207	1.907	0.659	0.176	1.937	0.532	0.237	1.948	0.419	0.238	1.969	0.26	0.202	1.918	0.072	0.289	1.776	0.02	0.24	NaN	NaN	NaN	NaN	NaN	NaN	NaN	NaN	NaN	1.908	0.481	0.673	NaN	NaN	NaN	1.99	0.378	0.714	2.108	0.199	0.621
528	2.64	NaN	NaN	NaN	NaN	NaN	NaN	1.909	0.85	0.207	1.906	0.659	0.176	1.936	0.533	0.236	1.948	0.419	0.238	1.968	0.26	0.201	1.918	0.072	0.289	1.776	0.02	0.24	NaN	NaN	NaN	NaN	NaN	NaN	NaN	NaN	NaN	1.902	0.483	0.674	NaN	NaN	NaN	1.98	0.382	0.717	2.103	0.201	0.622
529	2.645	NaN	NaN	NaN	NaN	NaN	NaN	1.908	0.85	0.206	1.904	0.659	0.175	1.935	0.533	0.235	1.948	0.42	0.238	1.968	0.26	0.201	1.917	0.072	0.288	1.776	0.02	0.24	NaN	NaN	NaN	NaN	NaN	NaN	NaN	NaN	NaN	1.896	0.484	0.675	NaN	NaN	NaN	1.98	0.381	0.716	2.097	0.204	0.622
530	2.65	NaN	NaN	NaN	NaN	NaN	NaN	1.907	0.85	0.205	1.903	0.659	0.174	1.935	0.533	0.235	1.947	0.42	0.238	1.968	0.26	0.201	1.917	0.071	0.287	1.776	0.02	0.24	NaN	NaN	NaN	NaN	NaN	NaN	NaN	NaN	NaN	1.888	0.484	0.675	NaN	NaN	NaN	1.975	0.381	0.715	2.092	0.206	0.622
531	2.655	NaN	NaN	NaN	NaN	NaN	NaN	1.905	0.851	0.204	1.902	0.658	0.173	1.934	0.533	0.234	1.946	0.42	0.237	1.968	0.26	0.201	1.916	0.071	0.285	1.776	0.02	0.24	NaN	NaN	NaN	NaN	NaN	NaN	NaN	NaN	NaN	1.882	0.486	0.676	NaN	NaN	NaN	1.968	0.381	0.714	2.086	0.208	0.622
532	2.66	NaN	NaN	NaN	NaN	NaN	NaN	1.904	0.851	0.203	1.901	0.658	0.173	1.933	0.533	0.232	1.946	0.42	0.237	1.968	0.261	0.2	1.915	0.071	0.285	1.776	0.02	0.24	NaN	NaN	NaN	NaN	NaN	NaN	NaN	NaN	NaN	1.876	0.488	0.677	NaN	NaN	NaN	1.959	0.385	0.716	2.08	0.209	0.622
533	2.665	NaN	NaN	NaN	1.786	0.858	0.249	1.902	0.85	0.202	1.9	0.658	0.173	1.932	0.533	0.232	1.945	0.42	0.236	1.967	0.261	0.2	1.914	0.071	0.285	1.776	0.02	0.24	NaN	NaN	NaN	NaN	NaN	NaN	NaN	NaN	NaN	1.87	0.489	0.677	NaN	NaN	NaN	1.949	0.389	0.718	2.073	0.21	0.622
534	2.67	NaN	NaN	NaN	1.785	0.858	0.249	1.9	0.85	0.202	1.899	0.659	0.172	1.931	0.533	0.231	1.945	0.42	0.235	1.967	0.261	0.2	1.914	0.071	0.285	1.776	0.02	0.24	NaN	NaN	NaN	NaN	NaN	NaN	NaN	NaN	NaN	1.864	0.491	0.678	NaN	NaN	NaN	1.949	0.388	0.716	2.067	0.211	0.622
535	2.675	NaN	NaN	NaN	1.784	0.859	0.249	1.899	0.85	0.202	1.898	0.659	0.172	1.93	0.533	0.231	1.944	0.42	0.235	1.967	0.261	0.2	1.914	0.071	0.285	1.776	0.019	0.24	NaN	NaN	NaN	NaN	NaN	NaN	NaN	NaN	NaN	1.859	0.493	0.678	NaN	NaN	NaN	1.945	0.388	0.715	2.06	0.212	0.621
536	2.68	NaN	NaN	NaN	1.782	0.861	0.248	1.897	0.85	0.201	1.897	0.658	0.171	1.93	0.533	0.23	1.943	0.42	0.234	1.966	0.261	0.199	1.914	0.071	0.285	1.776	0.019	0.24	NaN	NaN	NaN	NaN	NaN	NaN	NaN	NaN	NaN	1.854	0.494	0.678	NaN	NaN	NaN	1.94	0.39	0.715	2.053	0.213	0.62
537	2.685	NaN	NaN	NaN	1.78	0.862	0.247	1.896	0.85	0.199	1.895	0.658	0.17	1.928	0.533	0.23	1.942	0.42	0.234	1.966	0.261	0.199	1.914	0.071	0.285	1.776	0.019	0.24	NaN	NaN	NaN	NaN	NaN	NaN	NaN	NaN	NaN	1.849	0.496	0.678	NaN	NaN	NaN	1.935	0.392	0.715	2.046	0.214	0.62
538	2.69	NaN	NaN	NaN	1.778	0.862	0.247	1.894	0.85	0.198	1.894	0.658	0.17	1.927	0.533	0.231	1.942	0.42	0.234	1.965	0.261	0.198	1.914	0.071	0.284	1.776	0.019	0.24	NaN	NaN	NaN	NaN	NaN	NaN	NaN	NaN	NaN	1.843	0.497	0.679	NaN	NaN	NaN	1.93	0.393	0.715	2.039	0.214	0.619
539	2.695	NaN	NaN	NaN	1.776	0.863	0.246	1.892	0.85	0.199	1.893	0.658	0.169	1.926	0.533	0.23	1.941	0.42	0.233	1.965	0.261	0.199	1.914	0.071	0.284	1.776	0.019	0.24	NaN	NaN	NaN	NaN	NaN	NaN	NaN	NaN	NaN	1.839	0.498	0.679	NaN	NaN	NaN	1.925	0.396	0.716	2.032	0.214	0.619
540	2.7	NaN	NaN	NaN	1.774	0.863	0.246	1.891	0.85	0.198	1.893	0.658	0.169	1.925	0.533	0.23	1.94	0.42	0.233	1.964	0.261	0.199	1.914	0.071	0.284	1.776	0.019	0.24	NaN	NaN	NaN	NaN	NaN	NaN	NaN	NaN	NaN	1.834	0.5	0.679	NaN	NaN	NaN	1.918	0.395	0.715	2.025	0.214	0.618
541	2.705	NaN	NaN	NaN	1.773	0.863	0.245	1.889	0.85	0.198	1.892	0.658	0.169	1.924	0.533	0.229	1.939	0.42	0.232	1.964	0.261	0.198	1.914	0.071	0.284	1.776	0.019	0.24	NaN	NaN	NaN	NaN	NaN	NaN	NaN	NaN	NaN	1.83	0.502	0.679	NaN	NaN	NaN	1.912	0.395	0.715	2.018	0.214	0.618
542	2.71	NaN	NaN	NaN	1.771	0.864	0.245	1.888	0.85	0.197	1.891	0.659	0.168	1.923	0.533	0.229	1.938	0.42	0.232	1.963	0.262	0.199	1.914	0.071	0.284	1.776	0.019	0.24	NaN	NaN	NaN	NaN	NaN	NaN	NaN	NaN	NaN	1.825	0.503	0.679	NaN	NaN	NaN	1.905	0.394	0.714	2.01	0.213	0.617
543	2.715	NaN	NaN	NaN	1.769	0.864	0.244	1.886	0.85	0.196	1.889	0.659	0.167	1.922	0.533	0.229	1.937	0.42	0.231	1.963	0.262	0.198	1.914	0.071	0.284	1.776	0.019	0.24	NaN	NaN	NaN	NaN	NaN	NaN	NaN	NaN	NaN	1.82	0.504	0.678	NaN	NaN	NaN	1.899	0.393	0.714	2.002	0.212	0.616
544	2.72	NaN	NaN	NaN	1.767	0.864	0.244	1.884	0.85	0.196	1.887	0.658	0.167	1.921	0.533	0.228	1.936	0.42	0.231	1.962	0.262	0.198	1.914	0.071	0.284	1.776	0.019	0.24	NaN	NaN	NaN	NaN	NaN	NaN	NaN	NaN	NaN	1.815	0.505	0.678	NaN	NaN	NaN	1.893	0.393	0.713	1.995	0.211	0.616
545	2.725	NaN	NaN	NaN	1.765	0.864	0.244	1.882	0.85	0.195	1.886	0.658	0.166	1.919	0.534	0.228	1.936	0.42	0.231	1.962	0.262	0.198	1.913	0.071	0.284	1.776	0.019	0.24	NaN	NaN	NaN	NaN	NaN	NaN	NaN	NaN	NaN	1.81	0.505	0.678	NaN	NaN	NaN	1.888	0.393	0.712	1.987	0.21	0.616
546	2.73	NaN	NaN	NaN	1.763	0.864	0.243	1.88	0.85	0.195	1.886	0.659	0.166	1.918	0.534	0.228	1.935	0.42	0.231	1.962	0.262	0.198	1.913	0.072	0.284	1.776	0.019	0.24	NaN	NaN	NaN	NaN	NaN	NaN	NaN	NaN	NaN	1.806	0.506	0.677	NaN	NaN	NaN	1.882	0.392	0.712	1.978	0.209	0.616
547	2.735	NaN	NaN	NaN	1.762	0.864	0.243	1.878	0.85	0.194	1.885	0.659	0.166	1.917	0.534	0.227	1.933	0.42	0.231	1.962	0.263	0.198	1.913	0.072	0.284	1.776	0.019	0.24	NaN	NaN	NaN	NaN	NaN	NaN	NaN	NaN	NaN	1.802	0.507	0.677	NaN	NaN	NaN	1.876	0.391	0.711	1.97	0.208	0.617
548	2.74	NaN	NaN	NaN	NaN	NaN	NaN	1.877	0.851	0.192	1.883	0.659	0.165	1.916	0.534	0.227	1.932	0.42	0.231	1.962	0.263	0.198	1.913	0.072	0.284	1.776	0.019	0.24	NaN	NaN	NaN	NaN	NaN	NaN	NaN	NaN	NaN	1.797	0.507	0.676	NaN	NaN	NaN	1.87	0.391	0.711	1.962	0.206	0.617
549	2.745	NaN	NaN	NaN	NaN	NaN	NaN	1.875	0.851	0.192	1.881	0.659	0.164	1.915	0.534	0.226	1.931	0.421	0.231	1.961	0.263	0.198	1.914	0.072	0.284	1.776	0.019	0.24	NaN	NaN	NaN	NaN	NaN	NaN	NaN	NaN	NaN	1.793	0.507	0.675	NaN	NaN	NaN	1.864	0.39	0.71	1.954	0.204	0.616
550	2.75	NaN	NaN	NaN	NaN	NaN	NaN	1.872	0.85	0.193	1.879	0.659	0.164	1.913	0.535	0.225	1.93	0.421	0.231	1.959	0.263	0.197	1.914	0.071	0.284	1.776	0.019	0.24	NaN	NaN	NaN	NaN	NaN	NaN	NaN	NaN	NaN	1.788	0.507	0.674	NaN	NaN	NaN	1.858	0.389	0.709	1.945	0.201	0.614
551	2.755	NaN	NaN	NaN	1.751	0.863	0.242	1.87	0.85	0.192	1.877	0.659	0.163	1.912	0.535	0.225	1.929	0.421	0.23	1.958	0.263	0.196	1.915	0.071	0.284	1.776	0.019	0.24	NaN	NaN	NaN	NaN	NaN	NaN	NaN	NaN	NaN	1.784	0.506	0.674	NaN	NaN	NaN	1.852	0.389	0.709	1.936	0.198	0.614
552	2.76	NaN	NaN	NaN	1.75	0.864	0.241	1.869	0.851	0.192	1.876	0.659	0.163	1.91	0.535	0.224	1.928	0.421	0.23	1.957	0.263	0.196	1.915	0.071	0.284	1.776	0.019	0.24	NaN	NaN	NaN	NaN	NaN	NaN	NaN	NaN	NaN	1.78	0.506	0.673	NaN	NaN	NaN	1.847	0.388	0.708	1.927	0.197	0.613
553	2.765	NaN	NaN	NaN	1.748	0.864	0.241	1.867	0.851	0.191	1.874	0.659	0.163	1.909	0.535	0.224	1.927	0.421	0.229	1.956	0.263	0.195	1.915	0.071	0.284	1.776	0.019	0.24	NaN	NaN	NaN	NaN	NaN	NaN	NaN	NaN	NaN	1.776	0.507	0.672	NaN	NaN	NaN	1.841	0.387	0.707	1.918	0.194	0.613
554	2.77	NaN	NaN	NaN	1.746	0.864	0.24	1.865	0.851	0.191	1.872	0.659	0.163	1.907	0.535	0.224	1.926	0.421	0.229	1.955	0.263	0.195	1.915	0.071	0.284	1.776	0.019	0.24	NaN	NaN	NaN	NaN	NaN	NaN	NaN	NaN	NaN	1.772	0.506	0.671	NaN	NaN	NaN	1.835	0.386	0.707	1.909	0.191	0.613
555	2.775	NaN	NaN	NaN	1.744	0.864	0.24	1.863	0.852	0.19	1.87	0.659	0.163	1.906	0.535	0.225	1.924	0.421	0.228	1.954	0.264	0.195	1.915	0.072	0.284	1.776	0.019	0.24	NaN	NaN	NaN	NaN	NaN	NaN	NaN	NaN	NaN	1.768	0.506	0.67	NaN	NaN	NaN	1.83	0.385	0.706	1.899	0.189	0.613
556	2.78	NaN	NaN	NaN	1.743	0.864	0.24	1.861	0.852	0.19	1.867	0.658	0.163	1.904	0.535	0.224	1.923	0.422	0.228	1.953	0.264	0.195	1.915	0.072	0.284	1.776	0.019	0.24	NaN	NaN	NaN	NaN	NaN	NaN	NaN	NaN	NaN	1.765	0.506	0.67	NaN	NaN	NaN	1.825	0.384	0.706	1.89	0.186	0.612
557	2.785	NaN	NaN	NaN	1.741	0.865	0.239	1.859	0.852	0.19	1.866	0.659	0.163	1.903	0.535	0.224	1.922	0.422	0.228	1.952	0.264	0.195	1.915	0.072	0.284	1.776	0.019	0.24	NaN	NaN	NaN	NaN	NaN	NaN	NaN	NaN	NaN	1.761	0.505	0.669	NaN	NaN	NaN	1.819	0.383	0.705	1.881	0.183	0.612
558	2.79	NaN	NaN	NaN	1.739	0.865	0.238	1.857	0.852	0.19	1.865	0.66	0.163	1.901	0.535	0.224	1.921	0.422	0.228	1.952	0.264	0.195	1.915	0.072	0.284	1.776	0.019	0.24	NaN	NaN	NaN	NaN	NaN	NaN	NaN	NaN	NaN	1.757	0.504	0.667	NaN	NaN	NaN	1.813	0.381	0.704	1.872	0.181	0.613
559	2.795	NaN	NaN	NaN	1.736	0.864	0.238	1.855	0.852	0.189	1.864	0.661	0.163	1.9	0.535	0.224	1.919	0.422	0.228	1.951	0.264	0.195	1.915	0.072	0.284	1.776	0.019	0.24	NaN	NaN	NaN	NaN	NaN	NaN	NaN	NaN	NaN	1.753	0.504	0.666	NaN	NaN	NaN	1.808	0.38	0.704	1.863	0.18	0.614
560	2.8	NaN	NaN	NaN	1.734	0.864	0.238	1.853	0.851	0.189	1.862	0.66	0.162	1.899	0.536	0.224	1.918	0.422	0.228	1.95	0.264	0.195	1.915	0.072	0.284	1.776	0.019	0.24	NaN	NaN	NaN	NaN	NaN	NaN	NaN	NaN	NaN	1.75	0.504	0.666	NaN	NaN	NaN	1.802	0.379	0.703	1.853	0.177	0.614
561	2.805	NaN	NaN	NaN	1.732	0.865	0.238	1.851	0.851	0.189	1.859	0.659	0.162	1.897	0.536	0.223	1.917	0.422	0.228	1.95	0.264	0.195	1.915	0.072	0.284	1.776	0.019	0.24	NaN	NaN	NaN	NaN	NaN	NaN	NaN	NaN	NaN	1.746	0.504	0.664	NaN	NaN	NaN	1.797	0.377	0.703	1.843	0.174	0.613
562	2.81	NaN	NaN	NaN	1.731	0.865	0.238	1.849	0.851	0.189	1.857	0.659	0.162	1.896	0.536	0.223	1.916	0.422	0.228	1.949	0.265	0.195	1.915	0.072	0.284	1.776	0.019	0.24	NaN	NaN	NaN	NaN	NaN	NaN	NaN	NaN	NaN	1.743	0.503	0.663	NaN	NaN	NaN	1.791	0.376	0.702	1.834	0.171	0.613
563	2.815	NaN	NaN	NaN	1.729	0.865	0.238	1.847	0.852	0.189	1.855	0.659	0.161	1.895	0.536	0.223	1.915	0.423	0.228	1.948	0.265	0.195	1.915	0.072	0.284	1.776	0.02	0.24	NaN	NaN	NaN	NaN	NaN	NaN	NaN	NaN	NaN	1.74	0.503	0.662	NaN	NaN	NaN	1.786	0.375	0.702	1.824	0.169	0.614
564	2.82	NaN	NaN	NaN	1.727	0.865	0.238	1.845	0.852	0.189	1.854	0.659	0.162	1.894	0.536	0.223	1.914	0.423	0.228	1.948	0.265	0.195	1.915	0.073	0.284	1.776	0.02	0.24	NaN	NaN	NaN	NaN	NaN	NaN	NaN	NaN	NaN	1.736	0.503	0.661	NaN	NaN	NaN	1.781	0.374	0.701	1.815	0.167	0.615
565	2.825	NaN	NaN	NaN	1.725	0.866	0.237	1.843	0.852	0.189	1.853	0.659	0.162	1.892	0.536	0.223	1.914	0.423	0.227	1.947	0.265	0.195	1.915	0.073	0.284	1.776	0.019	0.24	NaN	NaN	NaN	NaN	NaN	NaN	NaN	NaN	NaN	1.732	0.501	0.66	NaN	NaN	NaN	1.775	0.372	0.701	1.805	0.164	0.615
566	2.83	NaN	NaN	NaN	1.723	0.866	0.237	1.841	0.851	0.189	1.852	0.66	0.162	1.891	0.537	0.223	1.913	0.423	0.227	1.946	0.265	0.195	1.914	0.073	0.284	1.776	0.019	0.24	NaN	NaN	NaN	NaN	NaN	NaN	NaN	NaN	NaN	1.727	0.499	0.659	NaN	NaN	NaN	1.77	0.371	0.7	1.796	0.161	0.615
567	2.835	NaN	NaN	NaN	1.721	0.865	0.237	1.839	0.851	0.189	1.851	0.661	0.162	1.89	0.536	0.223	1.912	0.424	0.227	1.945	0.265	0.195	1.914	0.073	0.284	1.776	0.019	0.24	NaN	NaN	NaN	NaN	NaN	NaN	NaN	NaN	NaN	1.725	0.499	0.658	NaN	NaN	NaN	1.765	0.37	0.7	1.786	0.159	0.614
568	2.84	NaN	NaN	NaN	1.719	0.866	0.237	1.838	0.851	0.189	1.85	0.661	0.162	1.888	0.536	0.223	1.911	0.424	0.227	1.944	0.266	0.194	1.914	0.073	0.284	1.776	0.019	0.24	NaN	NaN	NaN	NaN	NaN	NaN	NaN	NaN	NaN	1.721	0.498	0.657	NaN	NaN	NaN	1.759	0.368	0.699	1.776	0.156	0.613
569	2.845	NaN	NaN	NaN	1.718	0.865	0.237	1.836	0.851	0.189	1.848	0.661	0.161	1.887	0.536	0.223	1.91	0.424	0.227	1.944	0.266	0.195	1.914	0.073	0.284	1.776	0.019	0.24	NaN	NaN	NaN	NaN	NaN	NaN	NaN	NaN	NaN	1.718	0.497	0.656	NaN	NaN	NaN	1.754	0.367	0.699	1.766	0.153	0.613
570	2.85	NaN	NaN	NaN	1.716	0.865	0.237	1.834	0.851	0.189	1.847	0.661	0.161	1.886	0.536	0.223	1.909	0.424	0.227	1.943	0.266	0.195	1.914	0.073	0.284	1.776	0.019	0.24	NaN	NaN	NaN	NaN	NaN	NaN	NaN	NaN	NaN	1.712	0.494	0.655	NaN	NaN	NaN	1.748	0.364	0.698	1.758	0.152	0.614
571	2.855	NaN	NaN	NaN	1.714	0.865	0.237	1.832	0.851	0.189	1.845	0.661	0.161	1.884	0.536	0.223	1.908	0.423	0.228	1.943	0.266	0.195	1.914	0.073	0.285	1.776	0.019	0.24	NaN	NaN	NaN	NaN	NaN	NaN	NaN	NaN	NaN	1.71	0.494	0.655	NaN	NaN	NaN	1.742	0.362	0.698	1.749	0.15	0.614
572	2.86	NaN	NaN	NaN	1.712	0.865	0.237	1.83	0.851	0.189	1.843	0.66	0.161	1.883	0.536	0.223	1.907	0.423	0.228	1.943	0.266	0.195	1.914	0.073	0.285	1.776	0.019	0.24	NaN	NaN	NaN	NaN	NaN	NaN	NaN	NaN	NaN	1.708	0.494	0.654	NaN	NaN	NaN	1.737	0.36	0.698	1.739	0.148	0.614
573	2.865	NaN	NaN	NaN	1.71	0.864	0.238	1.829	0.851	0.189	1.842	0.66	0.161	1.882	0.536	0.223	1.906	0.423	0.228	1.942	0.266	0.195	1.914	0.073	0.285	1.776	0.019	0.24	NaN	NaN	NaN	NaN	NaN	NaN	NaN	NaN	NaN	1.704	0.493	0.653	NaN	NaN	NaN	1.731	0.358	0.697	1.73	0.146	0.613
574	2.87	NaN	NaN	NaN	1.708	0.863	0.238	1.827	0.851	0.189	1.841	0.66	0.161	1.881	0.536	0.223	1.905	0.423	0.228	1.942	0.267	0.196	1.914	0.073	0.285	1.776	0.019	0.24	NaN	NaN	NaN	NaN	NaN	NaN	NaN	NaN	NaN	1.701	0.492	0.652	NaN	NaN	NaN	1.725	0.356	0.697	1.721	0.144	0.613
575	2.875	NaN	NaN	NaN	1.706	0.863	0.239	1.825	0.851	0.189	1.84	0.66	0.161	1.88	0.536	0.223	1.904	0.423	0.228	1.942	0.267	0.195	1.914	0.073	0.285	1.776	0.019	0.24	NaN	NaN	NaN	NaN	NaN	NaN	NaN	NaN	NaN	1.696	0.489	0.651	NaN	NaN	NaN	1.72	0.354	0.696	1.711	0.141	0.612
576	2.88	NaN	NaN	NaN	1.704	0.863	0.239	1.823	0.851	0.189	1.838	0.66	0.162	1.879	0.536	0.224	1.903	0.423	0.228	1.942	0.267	0.195	1.913	0.074	0.285	1.776	0.019	0.24	NaN	NaN	NaN	NaN	NaN	NaN	NaN	NaN	NaN	1.694	0.488	0.651	NaN	NaN	NaN	1.715	0.353	0.696	1.702	0.139	0.611
577	2.885	NaN	NaN	NaN	1.702	0.863	0.238	1.822	0.851	0.189	1.837	0.66	0.162	1.878	0.536	0.224	1.902	0.423	0.228	1.941	0.267	0.195	1.912	0.074	0.285	1.776	0.019	0.24	NaN	NaN	NaN	NaN	NaN	NaN	NaN	NaN	NaN	1.69	0.486	0.65	NaN	NaN	NaN	1.709	0.351	0.696	1.693	0.136	0.61
578	2.89	NaN	NaN	NaN	1.7	0.862	0.238	1.82	0.851	0.189	1.836	0.66	0.162	1.877	0.536	0.224	1.902	0.423	0.228	1.941	0.267	0.196	1.912	0.074	0.285	1.776	0.019	0.24	NaN	NaN	NaN	NaN	NaN	NaN	NaN	NaN	NaN	1.687	0.484	0.649	NaN	NaN	NaN	1.704	0.35	0.696	1.684	0.135	0.61
579	2.895	NaN	NaN	NaN	1.698	0.862	0.238	1.818	0.85	0.189	1.835	0.66	0.162	1.876	0.537	0.224	1.901	0.423	0.228	1.94	0.267	0.196	1.912	0.074	0.285	1.776	0.019	0.24	NaN	NaN	NaN	NaN	NaN	NaN	NaN	NaN	NaN	1.684	0.483	0.649	NaN	NaN	NaN	1.699	0.348	0.695	1.675	0.133	0.609
580	2.9	NaN	NaN	NaN	1.696	0.862	0.238	1.816	0.85	0.19	1.833	0.66	0.163	1.875	0.537	0.224	1.9	0.424	0.229	1.94	0.267	0.196	1.912	0.074	0.285	1.776	0.019	0.24	NaN	NaN	NaN	NaN	NaN	NaN	NaN	NaN	NaN	1.682	0.508	0.645	1.503	0.433	0.673	1.694	0.346	0.694	1.667	0.131	0.609
581	2.905	NaN	NaN	NaN	1.695	0.863	0.239	1.814	0.85	0.19	1.832	0.66	0.163	1.873	0.536	0.224	1.901	0.424	0.23	1.939	0.267	0.196	1.912	0.074	0.285	1.776	0.019	0.24	NaN	NaN	NaN	NaN	NaN	NaN	NaN	NaN	NaN	1.682	0.567	0.638	1.633	0.468	0.654	1.689	0.345	0.694	1.658	0.129	0.608
582	2.91	NaN	NaN	NaN	1.693	0.862	0.239	1.812	0.85	0.19	1.83	0.66	0.163	1.872	0.537	0.223	1.9	0.424	0.23	1.939	0.267	0.196	1.913	0.074	0.286	1.776	0.019	0.24	NaN	NaN	NaN	NaN	NaN	NaN	NaN	NaN	NaN	1.681	0.581	0.636	1.663	0.475	0.648	1.685	0.344	0.693	1.65	0.128	0.608
583	2.915	NaN	NaN	NaN	1.691	0.862	0.238	1.811	0.85	0.19	1.828	0.659	0.163	1.871	0.537	0.224	1.898	0.424	0.23	1.939	0.267	0.197	1.913	0.074	0.286	1.776	0.019	0.24	NaN	NaN	NaN	NaN	NaN	NaN	NaN	NaN	NaN	1.678	0.583	0.634	1.669	0.476	0.646	1.68	0.342	0.693	1.642	0.127	0.608
584	2.92	NaN	NaN	NaN	1.69	0.862	0.238	1.809	0.85	0.191	1.827	0.659	0.163	1.87	0.537	0.224	1.897	0.425	0.23	1.939	0.268	0.197	1.913	0.074	0.286	1.776	0.019	0.24	NaN	NaN	NaN	NaN	NaN	NaN	NaN	NaN	NaN	1.676	0.582	0.634	1.668	0.475	0.644	1.675	0.34	0.691	1.634	0.125	0.607
585	2.925	NaN	NaN	NaN	1.688	0.862	0.238	1.807	0.85	0.191	1.825	0.659	0.163	1.868	0.536	0.225	1.896	0.424	0.23	1.938	0.269	0.198	1.912	0.075	0.286	1.776	0.019	0.24	NaN	NaN	NaN	NaN	NaN	NaN	NaN	NaN	NaN	1.674	0.581	0.633	1.665	0.473	0.643	1.67	0.338	0.69	1.625	0.123	0.606
586	2.93	NaN	NaN	NaN	1.685	0.862	0.239	1.805	0.85	0.191	1.824	0.659	0.164	1.867	0.536	0.226	1.894	0.424	0.23	1.938	0.269	0.198	1.912	0.075	0.286	1.776	0.019	0.24	NaN	NaN	NaN	NaN	NaN	NaN	NaN	NaN	NaN	1.672	0.58	0.632	1.662	0.472	0.642	1.666	0.337	0.689	1.617	0.122	0.605
587	2.935	NaN	NaN	NaN	1.682	0.86	0.24	1.803	0.85	0.19	1.822	0.659	0.164	1.865	0.536	0.226	1.893	0.424	0.231	1.937	0.269	0.198	1.911	0.075	0.286	1.776	0.019	0.24	NaN	NaN	NaN	NaN	NaN	NaN	NaN	NaN	NaN	1.67	0.579	0.631	1.66	0.47	0.641	1.662	0.336	0.689	1.61	0.12	0.604
588	2.94	NaN	NaN	NaN	1.68	0.859	0.24	1.801	0.85	0.191	1.821	0.66	0.165	1.864	0.536	0.226	1.892	0.424	0.231	1.937	0.269	0.198	1.911	0.075	0.286	1.776	0.019	0.24	NaN	NaN	NaN	NaN	NaN	NaN	NaN	NaN	NaN	1.668	0.577	0.63	1.657	0.469	0.639	1.658	0.334	0.687	1.602	0.119	0.604
589	2.945	NaN	NaN	NaN	1.678	0.86	0.24	1.799	0.849	0.192	1.82	0.66	0.166	1.862	0.536	0.226	1.89	0.424	0.231	1.936	0.27	0.198	1.911	0.075	0.287	1.776	0.019	0.24	NaN	NaN	NaN	NaN	NaN	NaN	NaN	NaN	NaN	1.666	0.575	0.629	1.655	0.467	0.638	1.653	0.331	0.686	1.595	0.117	0.603
590	2.95	NaN	NaN	NaN	1.676	0.86	0.24	1.797	0.849	0.193	1.818	0.66	0.166	1.861	0.536	0.226	1.889	0.424	0.231	1.935	0.27	0.198	1.911	0.075	0.287	1.776	0.019	0.24	NaN	NaN	NaN	NaN	NaN	NaN	NaN	NaN	NaN	1.664	0.574	0.628	1.652	0.465	0.636	1.649	0.329	0.684	1.588	0.116	0.602
591	2.955	NaN	NaN	NaN	1.674	0.86	0.24	1.795	0.849	0.193	1.817	0.66	0.166	1.86	0.537	0.227	1.888	0.424	0.231	1.934	0.27	0.199	1.911	0.075	0.287	1.776	0.019	0.24	NaN	NaN	NaN	NaN	NaN	NaN	NaN	NaN	NaN	1.662	0.572	0.626	1.65	0.463	0.635	1.646	0.328	0.683	1.581	0.115	0.601
592	2.96	NaN	NaN	NaN	1.671	0.859	0.24	1.793	0.849	0.194	1.815	0.66	0.167	1.858	0.537	0.227	1.887	0.425	0.231	1.934	0.27	0.199	1.912	0.075	0.288	1.776	0.019	0.24	NaN	NaN	NaN	NaN	NaN	NaN	NaN	NaN	NaN	1.659	0.57	0.625	1.648	0.462	0.633	1.643	0.327	0.682	1.575	0.114	0.6
593	2.965	NaN	NaN	NaN	1.668	0.859	0.24	1.791	0.849	0.194	1.813	0.66	0.167	1.857	0.537	0.227	1.886	0.425	0.231	1.933	0.271	0.199	1.913	0.075	0.289	1.776	0.019	0.24	NaN	NaN	NaN	NaN	NaN	NaN	NaN	NaN	NaN	1.657	0.568	0.624	1.646	0.46	0.631	1.64	0.325	0.68	1.568	0.112	0.599
594	2.97	NaN	NaN	NaN	1.667	0.859	0.24	1.788	0.849	0.195	1.811	0.66	0.168	1.855	0.537	0.228	1.884	0.424	0.232	1.932	0.27	0.199	1.913	0.075	0.289	1.776	0.019	0.24	NaN	NaN	NaN	NaN	NaN	NaN	NaN	NaN	NaN	1.655	0.566	0.623	1.643	0.457	0.629	1.637	0.324	0.679	1.562	0.111	0.598
595	2.975	NaN	NaN	NaN	1.665	0.86	0.24	1.786	0.848	0.196	1.809	0.659	0.168	1.853	0.537	0.227	1.883	0.424	0.233	1.931	0.271	0.2	1.913	0.075	0.289	1.776	0.019	0.24	NaN	NaN	NaN	NaN	NaN	NaN	NaN	NaN	NaN	1.653	0.564	0.621	1.64	0.455	0.628	1.633	0.321	0.677	1.557	0.109	0.597
596	2.98	NaN	NaN	NaN	1.663	0.86	0.239	1.783	0.848	0.196	1.807	0.659	0.168	1.851	0.537	0.228	1.881	0.424	0.233	1.931	0.271	0.2	1.913	0.075	0.289	1.776	0.019	0.24	NaN	NaN	NaN	NaN	NaN	NaN	NaN	NaN	NaN	1.651	0.562	0.62	1.638	0.454	0.626	1.63	0.319	0.675	1.552	0.108	0.596
597	2.985	NaN	NaN	NaN	1.66	0.859	0.24	1.781	0.848	0.197	1.804	0.658	0.169	1.849	0.537	0.229	1.881	0.425	0.234	1.93	0.271	0.201	1.913	0.075	0.289	1.776	0.019	0.24	NaN	NaN	NaN	NaN	NaN	NaN	NaN	NaN	NaN	1.649	0.561	0.618	1.636	0.452	0.624	1.627	0.318	0.673	1.547	0.106	0.595
598	2.99	NaN	NaN	NaN	1.656	0.858	0.241	1.779	0.848	0.198	1.802	0.659	0.17	1.848	0.537	0.23	1.881	0.426	0.235	1.929	0.272	0.201	1.913	0.075	0.289	1.776	0.019	0.24	NaN	NaN	NaN	NaN	NaN	NaN	NaN	NaN	NaN	1.647	0.559	0.617	1.634	0.45	0.622	1.625	0.317	0.672	1.542	0.105	0.594
599	2.995	NaN	NaN	NaN	1.654	0.857	0.241	1.777	0.848	0.198	1.801	0.659	0.171	1.846	0.537	0.231	1.879	0.426	0.236	1.928	0.272	0.201	1.913	0.076	0.289	1.776	0.019	0.24	NaN	NaN	NaN	NaN	NaN	NaN	NaN	NaN	NaN	1.645	0.557	0.615	1.631	0.447	0.62	1.622	0.315	0.67	1.537	0.104	0.592
600	3	NaN	NaN	NaN	1.652	0.858	0.241	1.775	0.848	0.199	1.799	0.659	0.171	1.844	0.537	0.231	1.877	0.427	0.236	1.927	0.272	0.202	1.912	0.076	0.289	1.776	0.019	0.24	NaN	NaN	NaN	NaN	NaN	NaN	NaN	NaN	NaN	1.643	0.555	0.614	1.63	0.446	0.618	1.618	0.312	0.668	1.534	0.103	0.591
601	3.005	NaN	NaN	NaN	1.649	0.857	0.242	1.772	0.847	0.199	1.797	0.66	0.172	1.842	0.537	0.231	1.876	0.427	0.236	1.927	0.273	0.202	1.911	0.076	0.289	1.776	0.019	0.24	NaN	NaN	NaN	NaN	NaN	NaN	NaN	NaN	NaN	1.641	0.554	0.612	1.627	0.444	0.617	1.616	0.31	0.666	1.53	0.101	0.589
602	3.01	NaN	NaN	NaN	1.646	0.857	0.242	1.769	0.847	0.2	1.795	0.66	0.172	1.841	0.537	0.232	1.874	0.427	0.237	1.926	0.274	0.203	1.91	0.077	0.289	1.776	0.019	0.24	NaN	NaN	NaN	NaN	NaN	NaN	NaN	NaN	NaN	1.639	0.552	0.611	1.626	0.442	0.615	1.613	0.308	0.664	1.526	0.1	0.587
603	3.015	NaN	NaN	NaN	1.643	0.858	0.242	1.767	0.847	0.201	1.792	0.659	0.173	1.839	0.537	0.232	1.871	0.426	0.237	1.925	0.275	0.203	1.909	0.077	0.289	1.776	0.019	0.24	NaN	NaN	NaN	NaN	NaN	NaN	NaN	NaN	NaN	1.637	0.55	0.609	1.623	0.44	0.613	1.609	0.306	0.662	1.524	0.099	0.586
604	3.02	NaN	NaN	NaN	1.641	0.858	0.242	1.765	0.847	0.202	1.79	0.659	0.174	1.837	0.538	0.233	1.87	0.426	0.237	1.925	0.276	0.204	1.909	0.077	0.289	1.776	0.019	0.24	NaN	NaN	NaN	NaN	NaN	NaN	NaN	NaN	NaN	1.634	0.549	0.607	1.62	0.438	0.611	1.606	0.304	0.66	1.522	0.097	0.584
605	3.025	NaN	NaN	NaN	1.638	0.858	0.243	1.762	0.847	0.203	1.788	0.659	0.174	1.835	0.537	0.234	1.868	0.426	0.238	1.924	0.276	0.204	1.909	0.077	0.289	1.776	0.019	0.24	NaN	NaN	NaN	NaN	NaN	NaN	NaN	NaN	NaN	1.632	0.547	0.606	1.618	0.436	0.61	1.602	0.302	0.659	1.52	0.095	0.582
606	3.03	NaN	NaN	NaN	1.636	0.858	0.243	1.76	0.846	0.203	1.786	0.659	0.175	1.833	0.537	0.234	1.867	0.426	0.239	1.923	0.277	0.204	1.909	0.077	0.289	1.776	0.019	0.24	NaN	NaN	NaN	NaN	NaN	NaN	NaN	NaN	NaN	1.63	0.545	0.604	1.616	0.435	0.608	1.599	0.3	0.657	1.518	0.094	0.579
607	3.035	NaN	NaN	NaN	1.634	0.858	0.243	1.757	0.846	0.204	1.784	0.659	0.177	1.831	0.537	0.235	1.865	0.426	0.24	1.922	0.277	0.205	1.909	0.078	0.289	1.776	0.019	0.24	NaN	NaN	NaN	NaN	NaN	NaN	NaN	NaN	NaN	1.628	0.543	0.602	1.614	0.432	0.606	1.597	0.299	0.656	1.517	0.093	0.577
608	3.04	NaN	NaN	NaN	1.631	0.859	0.244	1.754	0.846	0.205	1.782	0.659	0.177	1.829	0.537	0.236	1.863	0.426	0.241	1.921	0.278	0.206	1.91	0.077	0.289	1.776	0.019	0.24	NaN	NaN	NaN	NaN	NaN	NaN	NaN	NaN	NaN	1.625	0.542	0.601	1.611	0.43	0.605	1.595	0.297	0.654	1.515	0.09	0.574
609	3.045	NaN	NaN	NaN	1.629	0.859	0.244	1.751	0.845	0.206	1.78	0.659	0.178	1.826	0.537	0.236	1.862	0.427	0.241	1.921	0.278	0.206	1.91	0.078	0.29	1.776	0.019	0.24	NaN	NaN	NaN	NaN	NaN	NaN	NaN	NaN	NaN	1.622	0.54	0.599	1.609	0.429	0.603	1.592	0.295	0.652	1.514	0.088	0.571
610	3.05	NaN	NaN	NaN	1.626	0.858	0.245	1.749	0.846	0.207	1.777	0.659	0.178	1.825	0.537	0.237	1.861	0.427	0.241	1.919	0.278	0.206	1.91	0.078	0.29	1.776	0.019	0.24	NaN	NaN	NaN	NaN	NaN	NaN	NaN	NaN	NaN	1.619	0.538	0.598	1.607	0.427	0.602	1.59	0.292	0.65	1.514	0.086	0.569
611	3.055	NaN	NaN	NaN	1.624	0.856	0.246	1.746	0.846	0.208	1.775	0.659	0.179	1.823	0.537	0.237	1.86	0.428	0.242	1.918	0.278	0.206	1.909	0.079	0.29	1.776	0.019	0.24	NaN	NaN	NaN	NaN	NaN	NaN	NaN	NaN	NaN	1.616	0.535	0.596	1.605	0.425	0.6	1.589	0.291	0.648	1.513	0.084	0.566
612	3.06	NaN	NaN	NaN	1.622	0.855	0.246	1.743	0.845	0.208	1.772	0.659	0.179	1.821	0.538	0.238	1.858	0.428	0.242	1.917	0.279	0.207	1.908	0.079	0.29	1.776	0.019	0.24	NaN	NaN	NaN	NaN	NaN	NaN	NaN	NaN	NaN	1.614	0.534	0.595	1.603	0.423	0.598	1.587	0.289	0.646	1.513	0.082	0.564
613	3.065	NaN	NaN	NaN	1.62	0.855	0.246	1.741	0.845	0.209	1.77	0.659	0.18	1.819	0.538	0.239	1.856	0.428	0.243	1.916	0.28	0.208	1.908	0.08	0.29	1.776	0.019	0.24	NaN	NaN	NaN	NaN	NaN	NaN	NaN	NaN	NaN	1.611	0.533	0.593	1.601	0.421	0.597	1.585	0.287	0.644	1.512	0.081	0.563
614	3.07	NaN	NaN	NaN	1.616	0.855	0.247	1.738	0.844	0.21	1.768	0.659	0.181	1.816	0.537	0.239	1.854	0.428	0.243	1.916	0.281	0.209	1.907	0.08	0.29	1.776	0.019	0.24	NaN	NaN	NaN	NaN	NaN	NaN	NaN	NaN	NaN	1.609	0.532	0.592	1.599	0.42	0.595	1.583	0.285	0.641	1.512	0.081	0.562
615	3.075	NaN	NaN	NaN	1.612	0.855	0.247	1.735	0.844	0.211	1.765	0.659	0.182	1.814	0.537	0.239	1.852	0.428	0.244	1.914	0.281	0.209	1.907	0.081	0.29	1.776	0.019	0.24	NaN	NaN	NaN	NaN	NaN	NaN	NaN	NaN	NaN	1.605	0.53	0.59	1.597	0.418	0.594	1.583	0.283	0.639	1.511	0.081	0.563
616	3.08	NaN	NaN	NaN	1.608	0.855	0.247	1.732	0.844	0.212	1.763	0.658	0.183	1.811	0.537	0.241	1.85	0.428	0.244	1.913	0.281	0.21	1.907	0.081	0.29	1.776	0.019	0.24	NaN	NaN	NaN	NaN	NaN	NaN	NaN	NaN	NaN	1.602	0.529	0.589	1.594	0.417	0.592	1.582	0.282	0.637	1.507	0.079	0.563
617	3.085	NaN	NaN	NaN	1.606	0.853	0.248	1.729	0.843	0.213	1.76	0.658	0.183	1.809	0.537	0.242	1.849	0.428	0.245	1.912	0.282	0.21	1.907	0.082	0.29	1.776	0.019	0.24	NaN	NaN	NaN	NaN	NaN	NaN	NaN	NaN	NaN	1.599	0.528	0.588	1.591	0.417	0.592	1.581	0.282	0.636	1.504	0.079	0.563
618	3.09	NaN	NaN	NaN	1.605	0.852	0.249	1.726	0.843	0.214	1.757	0.658	0.184	1.807	0.537	0.242	1.847	0.428	0.246	1.911	0.283	0.21	1.906	0.082	0.29	1.776	0.019	0.24	NaN	NaN	NaN	NaN	NaN	NaN	NaN	NaN	NaN	1.597	0.529	0.588	1.588	0.417	0.592	1.577	0.283	0.636	1.502	0.078	0.564
619	3.095	NaN	NaN	NaN	1.603	0.852	0.25	1.723	0.843	0.215	1.755	0.658	0.185	1.805	0.538	0.242	1.844	0.428	0.247	1.909	0.283	0.21	1.906	0.082	0.29	1.776	0.019	0.24	NaN	NaN	NaN	NaN	NaN	NaN	NaN	NaN	NaN	1.593	0.529	0.587	1.584	0.418	0.593	1.572	0.285	0.638	1.501	0.078	0.565
620	3.1	NaN	NaN	NaN	1.6	0.852	0.251	1.72	0.843	0.215	1.752	0.658	0.186	1.803	0.538	0.243	1.842	0.428	0.247	1.908	0.283	0.21	1.906	0.082	0.291	1.776	0.019	0.24	NaN	NaN	NaN	NaN	NaN	NaN	NaN	NaN	NaN	1.588	0.529	0.587	1.58	0.419	0.594	1.567	0.286	0.64	1.499	0.078	0.566
621	3.105	NaN	NaN	NaN	1.594	0.853	0.251	1.717	0.842	0.216	1.749	0.658	0.187	1.8	0.537	0.244	1.84	0.429	0.247	1.906	0.283	0.211	1.905	0.083	0.291	1.776	0.019	0.24	NaN	NaN	NaN	NaN	NaN	NaN	NaN	NaN	NaN	1.583	0.53	0.588	1.576	0.421	0.596	1.561	0.287	0.642	1.498	0.077	0.566
622	3.11	NaN	NaN	NaN	1.589	0.854	0.252	1.713	0.841	0.217	1.746	0.658	0.187	1.797	0.537	0.245	1.838	0.429	0.248	1.905	0.284	0.212	1.905	0.083	0.291	1.776	0.02	0.24	NaN	NaN	NaN	NaN	NaN	NaN	NaN	NaN	NaN	1.577	0.533	0.589	1.572	0.423	0.598	1.556	0.288	0.644	1.497	0.077	0.566
623	3.115	NaN	NaN	NaN	1.585	0.854	0.252	1.71	0.841	0.218	1.742	0.657	0.188	1.795	0.537	0.246	1.835	0.429	0.248	1.903	0.285	0.212	1.904	0.084	0.292	1.776	0.02	0.24	NaN	NaN	NaN	NaN	NaN	NaN	NaN	NaN	NaN	1.571	0.535	0.591	1.567	0.425	0.601	1.551	0.29	0.648	1.498	0.078	0.567
624	3.12	NaN	NaN	NaN	NaN	NaN	NaN	1.707	0.84	0.218	1.739	0.656	0.188	1.792	0.537	0.246	1.833	0.428	0.249	1.901	0.285	0.212	1.904	0.085	0.292	1.776	0.02	0.24	NaN	NaN	NaN	NaN	NaN	NaN	NaN	NaN	NaN	1.565	0.538	0.593	1.563	0.428	0.604	1.545	0.29	0.651	1.5	0.08	0.568
625	3.125	NaN	NaN	NaN	1.579	0.853	0.256	1.703	0.84	0.219	1.737	0.656	0.189	1.79	0.537	0.247	1.831	0.429	0.25	1.9	0.286	0.213	1.904	0.086	0.292	1.776	0.02	0.24	NaN	NaN	NaN	NaN	NaN	NaN	NaN	NaN	NaN	1.559	0.54	0.594	1.559	0.429	0.606	1.54	0.29	0.653	1.499	0.08	0.568
626	3.13	NaN	NaN	NaN	1.578	0.852	0.256	1.7	0.84	0.219	1.734	0.657	0.19	1.787	0.537	0.247	1.829	0.43	0.251	1.899	0.287	0.215	1.903	0.087	0.292	1.776	0.02	0.24	NaN	NaN	NaN	NaN	NaN	NaN	NaN	NaN	NaN	1.553	0.542	0.596	1.553	0.43	0.608	1.536	0.291	0.655	1.499	0.08	0.569
627	3.135	1.816	1.014	0.414	1.577	0.852	0.257	1.697	0.84	0.22	1.732	0.658	0.192	1.784	0.537	0.247	1.827	0.431	0.252	1.897	0.288	0.215	1.902	0.088	0.293	1.776	0.02	0.24	NaN	NaN	NaN	1.583	0.863	0.582	NaN	NaN	NaN	1.548	0.544	0.598	1.548	0.43	0.61	1.532	0.291	0.657	1.499	0.079	0.57
628	3.14	1.811	1.013	0.414	1.574	0.852	0.258	1.694	0.839	0.221	1.729	0.658	0.192	1.781	0.537	0.248	1.824	0.431	0.252	1.895	0.288	0.215	1.903	0.088	0.294	1.776	0.02	0.241	NaN	NaN	NaN	1.578	0.864	0.583	NaN	NaN	NaN	1.543	0.546	0.599	1.544	0.431	0.612	1.53	0.292	0.658	1.499	0.079	0.571
629	3.145	1.807	1.013	0.415	1.57	0.853	0.259	1.691	0.84	0.221	1.726	0.658	0.193	1.779	0.537	0.249	1.822	0.431	0.253	1.893	0.289	0.216	1.904	0.089	0.295	1.776	0.02	0.241	NaN	NaN	NaN	1.577	0.864	0.584	NaN	NaN	NaN	1.538	0.547	0.601	1.54	0.432	0.613	1.528	0.292	0.659	1.498	0.079	0.571
630	3.15	1.805	1.013	0.416	1.565	0.854	0.26	1.688	0.84	0.222	1.723	0.658	0.194	1.776	0.537	0.25	1.82	0.431	0.253	1.892	0.29	0.217	1.902	0.091	0.295	1.776	0.02	0.241	NaN	NaN	NaN	1.575	0.865	0.585	NaN	NaN	NaN	1.533	0.546	0.602	1.537	0.433	0.614	1.526	0.292	0.66	1.497	0.078	0.572
631	3.155	1.802	1.014	0.417	1.562	0.855	0.261	1.685	0.84	0.223	1.719	0.657	0.194	1.773	0.537	0.251	1.817	0.431	0.254	1.891	0.291	0.217	1.901	0.092	0.295	1.776	0.02	0.241	NaN	NaN	NaN	1.573	0.866	0.587	NaN	NaN	NaN	1.53	0.546	0.603	1.535	0.435	0.616	1.524	0.293	0.661	1.497	0.078	0.573
632	3.16	1.798	1.014	0.418	1.559	0.856	0.261	1.682	0.84	0.224	1.716	0.657	0.195	1.77	0.538	0.251	1.814	0.431	0.254	1.888	0.292	0.218	1.9	0.093	0.296	1.776	0.021	0.241	NaN	NaN	NaN	1.572	0.866	0.588	NaN	NaN	NaN	1.527	0.546	0.604	1.532	0.435	0.617	1.522	0.294	0.661	1.497	0.078	0.573
633	3.165	1.795	1.014	0.419	1.555	0.856	0.262	1.679	0.84	0.224	1.714	0.658	0.196	1.767	0.538	0.252	1.811	0.432	0.255	1.887	0.293	0.219	1.899	0.093	0.296	1.776	0.021	0.241	NaN	NaN	NaN	NaN	NaN	NaN	NaN	NaN	NaN	1.526	0.546	0.604	1.529	0.434	0.617	1.519	0.294	0.662	1.497	0.077	0.573
634	3.17	1.792	1.014	0.421	1.552	0.856	0.262	1.676	0.841	0.225	1.711	0.659	0.197	1.764	0.538	0.252	1.809	0.432	0.256	1.884	0.294	0.219	1.898	0.094	0.296	1.776	0.021	0.241	NaN	NaN	NaN	1.563	0.868	0.591	NaN	NaN	NaN	1.525	0.546	0.605	1.527	0.433	0.617	1.517	0.294	0.662	1.497	0.077	0.573
635	3.175	1.789	1.015	0.423	NaN	NaN	NaN	1.673	0.841	0.226	1.708	0.659	0.197	1.761	0.538	0.253	1.807	0.434	0.257	1.883	0.295	0.22	1.897	0.095	0.296	1.776	0.021	0.241	NaN	NaN	NaN	1.561	0.868	0.592	NaN	NaN	NaN	1.524	0.545	0.605	1.525	0.433	0.617	1.516	0.293	0.662	1.497	0.077	0.573
636	3.18	1.786	1.015	0.424	NaN	NaN	NaN	1.67	0.841	0.227	1.706	0.66	0.198	1.758	0.539	0.253	1.804	0.435	0.257	1.881	0.296	0.221	1.896	0.097	0.296	1.776	0.022	0.241	NaN	NaN	NaN	1.557	0.868	0.592	1.578	0.666	0.656	1.522	0.543	0.605	1.524	0.432	0.617	1.516	0.291	0.662	1.496	0.077	0.573
637	3.185	1.783	1.015	0.426	NaN	NaN	NaN	1.668	0.842	0.229	1.702	0.66	0.199	1.754	0.539	0.254	1.801	0.435	0.258	1.879	0.298	0.221	1.895	0.098	0.296	1.775	0.022	0.242	NaN	NaN	NaN	1.551	0.869	0.593	1.575	0.665	0.658	1.521	0.543	0.606	1.523	0.43	0.616	1.516	0.29	0.662	1.496	0.077	0.573
638	3.19	1.78	1.016	0.427	1.541	0.857	0.267	1.665	0.843	0.229	1.699	0.66	0.199	1.751	0.54	0.255	1.798	0.436	0.258	1.877	0.299	0.222	1.894	0.099	0.297	1.775	0.022	0.242	NaN	NaN	NaN	1.543	0.871	0.595	1.575	0.664	0.659	1.52	0.542	0.606	1.523	0.43	0.617	1.516	0.29	0.661	1.496	0.077	0.573
639	3.195	1.777	1.016	0.429	1.54	0.858	0.268	1.663	0.844	0.23	1.696	0.661	0.2	1.748	0.54	0.256	1.795	0.436	0.258	1.875	0.3	0.222	1.893	0.1	0.298	1.775	0.022	0.242	NaN	NaN	NaN	1.565	0.864	0.603	1.574	0.662	0.659	1.52	0.542	0.606	1.523	0.428	0.617	1.517	0.289	0.661	1.496	0.076	0.573
640	3.2	1.774	1.017	0.431	1.536	0.859	0.269	1.66	0.845	0.232	1.693	0.662	0.201	1.745	0.541	0.256	1.792	0.437	0.258	1.872	0.301	0.223	1.893	0.102	0.299	1.775	0.022	0.242	NaN	NaN	NaN	1.608	0.849	0.623	1.573	0.66	0.659	1.52	0.541	0.606	1.522	0.428	0.617	1.517	0.289	0.661	1.496	0.076	0.572
641	3.205	1.77	1.017	0.433	1.533	0.86	0.271	1.658	0.846	0.233	1.69	0.662	0.202	1.741	0.541	0.257	1.788	0.437	0.259	1.87	0.303	0.223	1.891	0.104	0.3	1.775	0.023	0.242	NaN	NaN	NaN	1.614	0.844	0.63	1.573	0.659	0.659	1.519	0.54	0.607	1.522	0.427	0.617	1.517	0.289	0.661	1.495	0.076	0.572
642	3.21	1.766	1.016	0.435	1.532	0.861	0.271	1.655	0.847	0.234	1.688	0.663	0.202	1.737	0.542	0.257	1.785	0.438	0.259	1.868	0.304	0.223	1.89	0.105	0.3	1.775	0.023	0.242	NaN	NaN	NaN	1.616	0.844	0.632	1.574	0.659	0.659	1.518	0.539	0.607	1.522	0.427	0.617	1.517	0.289	0.661	1.495	0.076	0.572
643	3.215	1.763	1.017	0.437	1.531	0.862	0.27	1.653	0.848	0.235	1.685	0.664	0.203	1.734	0.543	0.257	1.782	0.44	0.259	1.865	0.305	0.223	1.889	0.106	0.299	1.775	0.025	0.242	NaN	NaN	NaN	1.614	0.844	0.634	1.573	0.658	0.659	1.517	0.538	0.607	1.522	0.426	0.616	1.517	0.289	0.661	1.495	0.076	0.572
644	3.22	1.761	1.019	0.439	1.528	0.863	0.271	1.65	0.848	0.236	1.682	0.665	0.204	1.73	0.543	0.258	1.779	0.441	0.259	1.862	0.307	0.224	1.889	0.108	0.3	1.775	0.025	0.242	NaN	NaN	NaN	1.589	0.851	0.625	1.571	0.657	0.659	1.515	0.538	0.608	1.521	0.426	0.616	1.517	0.289	0.662	1.495	0.076	0.572
645	3.225	1.759	1.021	0.441	1.525	0.864	0.272	1.648	0.849	0.237	1.679	0.666	0.205	1.726	0.544	0.258	1.775	0.442	0.259	1.86	0.308	0.224	1.889	0.11	0.301	1.774	0.023	0.242	NaN	NaN	NaN	1.536	0.866	0.605	1.569	0.657	0.66	1.513	0.538	0.608	1.52	0.426	0.616	1.517	0.289	0.662	1.495	0.076	0.573
646	3.23	1.756	1.022	0.442	1.523	0.865	0.273	1.646	0.85	0.238	1.675	0.667	0.206	1.722	0.545	0.259	1.772	0.443	0.259	1.858	0.31	0.224	1.887	0.112	0.301	1.774	0.023	0.243	NaN	NaN	NaN	1.519	0.87	0.6	1.568	0.657	0.66	1.511	0.539	0.609	1.519	0.426	0.616	1.517	0.289	0.662	1.495	0.076	0.573
647	3.235	1.753	1.023	0.444	1.521	0.866	0.273	1.643	0.852	0.239	1.672	0.668	0.207	1.718	0.545	0.259	1.768	0.443	0.258	1.856	0.311	0.225	1.885	0.113	0.301	1.775	0.023	0.243	NaN	NaN	NaN	1.513	0.872	0.599	1.566	0.657	0.661	1.509	0.54	0.609	1.518	0.426	0.617	1.517	0.289	0.662	1.495	0.076	0.573
648	3.24	1.75	1.024	0.446	1.519	0.866	0.273	1.641	0.852	0.24	1.669	0.669	0.207	1.714	0.546	0.259	1.764	0.444	0.258	1.852	0.312	0.225	1.883	0.115	0.3	1.775	0.024	0.244	NaN	NaN	NaN	1.509	0.872	0.599	1.564	0.658	0.662	1.508	0.54	0.61	1.517	0.427	0.617	1.517	0.289	0.663	1.495	0.076	0.573
649	3.245	1.747	1.025	0.447	1.517	0.867	0.274	1.638	0.853	0.242	1.666	0.67	0.208	1.709	0.546	0.259	1.76	0.444	0.258	1.85	0.314	0.225	1.882	0.117	0.3	1.775	0.025	0.244	NaN	NaN	NaN	1.504	0.872	0.6	1.562	0.66	0.663	1.506	0.541	0.611	1.516	0.427	0.618	1.516	0.289	0.663	1.495	0.076	0.573
650	3.25	1.744	1.026	0.449	NaN	NaN	NaN	1.636	0.854	0.243	1.663	0.671	0.209	1.705	0.547	0.259	1.756	0.444	0.259	1.847	0.316	0.225	1.881	0.118	0.299	1.775	0.025	0.244	NaN	NaN	NaN	1.502	0.873	0.601	1.559	0.66	0.664	1.505	0.542	0.612	1.515	0.427	0.618	1.514	0.288	0.664	1.495	0.076	0.573
651	3.255	1.741	1.027	0.45	1.512	0.87	0.276	1.634	0.855	0.244	1.66	0.672	0.209	1.7	0.547	0.259	1.752	0.446	0.258	1.843	0.316	0.223	1.879	0.12	0.299	1.774	0.025	0.244	NaN	NaN	NaN	1.5	0.874	0.601	1.556	0.661	0.665	1.503	0.542	0.613	1.514	0.427	0.619	1.513	0.288	0.665	1.495	0.076	0.573
652	3.26	1.738	1.028	0.451	1.509	0.872	0.277	1.631	0.856	0.244	1.656	0.672	0.21	1.696	0.548	0.259	1.747	0.446	0.257	1.839	0.318	0.223	1.877	0.122	0.299	1.774	0.025	0.245	NaN	NaN	NaN	1.498	0.875	0.602	1.554	0.662	0.666	1.502	0.542	0.613	1.513	0.427	0.62	1.511	0.288	0.665	1.495	0.076	0.573
653	3.265	1.736	1.029	0.453	1.504	0.874	0.277	1.629	0.857	0.245	1.652	0.673	0.21	1.692	0.548	0.259	1.743	0.447	0.256	1.836	0.319	0.222	1.876	0.124	0.299	1.774	0.025	0.245	NaN	NaN	NaN	NaN	NaN	NaN	1.551	0.663	0.667	1.501	0.543	0.614	1.512	0.428	0.621	1.509	0.288	0.666	1.495	0.076	0.574
654	3.27	1.734	1.03	0.454	1.501	0.875	0.277	1.627	0.858	0.246	1.648	0.674	0.21	1.687	0.548	0.258	1.738	0.448	0.256	1.833	0.321	0.222	1.874	0.125	0.298	1.774	0.025	0.245	NaN	NaN	NaN	1.487	0.878	0.607	1.549	0.664	0.668	1.5	0.543	0.615	1.511	0.428	0.622	1.508	0.288	0.666	1.495	0.076	0.574
655	3.275	1.731	1.031	0.456	1.499	0.876	0.278	1.624	0.859	0.247	1.645	0.674	0.21	1.682	0.548	0.258	1.734	0.448	0.255	1.829	0.323	0.221	1.872	0.127	0.297	1.774	0.025	0.245	NaN	NaN	NaN	NaN	NaN	NaN	1.546	0.665	0.668	1.499	0.543	0.615	1.51	0.427	0.623	1.507	0.288	0.667	1.495	0.076	0.574
656	3.28	1.728	1.032	0.457	1.497	0.877	0.28	1.621	0.86	0.248	1.64	0.675	0.21	1.677	0.549	0.257	1.729	0.449	0.254	1.825	0.324	0.221	1.871	0.13	0.296	1.774	0.025	0.245	NaN	NaN	NaN	NaN	NaN	NaN	1.545	0.666	0.67	1.498	0.543	0.616	1.509	0.427	0.623	1.506	0.287	0.667	1.495	0.076	0.574
657	3.285	1.726	1.033	0.458	1.495	0.878	0.28	1.619	0.861	0.249	1.637	0.676	0.211	1.672	0.549	0.257	1.724	0.449	0.253	1.822	0.326	0.22	1.869	0.133	0.297	1.774	0.025	0.245	NaN	NaN	NaN	NaN	NaN	NaN	1.543	0.667	0.671	1.497	0.543	0.616	1.509	0.427	0.624	1.505	0.287	0.667	1.495	0.076	0.574
658	3.29	1.723	1.033	0.459	1.492	0.879	0.281	1.617	0.862	0.25	1.633	0.677	0.211	1.667	0.55	0.256	1.719	0.45	0.252	1.818	0.327	0.22	1.867	0.135	0.296	1.773	0.026	0.246	NaN	NaN	NaN	1.475	0.881	0.611	1.541	0.667	0.671	1.496	0.543	0.616	1.508	0.428	0.626	1.505	0.287	0.667	1.495	0.076	0.574
659	3.295	1.72	1.034	0.461	1.49	0.879	0.282	1.614	0.863	0.25	1.629	0.677	0.211	1.662	0.55	0.256	1.714	0.45	0.251	1.814	0.329	0.219	1.865	0.136	0.296	1.773	0.026	0.246	NaN	NaN	NaN	1.476	0.88	0.611	1.539	0.668	0.672	1.496	0.543	0.617	1.508	0.428	0.626	1.505	0.286	0.668	1.495	0.076	0.574
660	3.3	1.717	1.034	0.462	1.489	0.879	0.282	1.611	0.864	0.251	1.624	0.678	0.211	1.656	0.55	0.255	1.708	0.451	0.25	1.809	0.33	0.217	1.863	0.138	0.296	1.772	0.027	0.246	NaN	NaN	NaN	1.477	0.88	0.61	1.537	0.668	0.673	1.495	0.543	0.617	1.509	0.428	0.627	1.505	0.286	0.668	1.495	0.076	0.574
661	3.305	1.715	1.035	0.463	1.487	0.88	0.282	1.609	0.864	0.252	1.62	0.679	0.21	1.651	0.551	0.254	1.703	0.451	0.249	1.804	0.331	0.217	1.861	0.141	0.296	1.772	0.027	0.246	NaN	NaN	NaN	NaN	NaN	NaN	1.535	0.668	0.673	1.494	0.543	0.618	1.508	0.428	0.627	1.505	0.286	0.668	1.495	0.076	0.574
662	3.31	1.713	1.036	0.465	1.481	0.882	0.284	1.606	0.866	0.253	1.616	0.679	0.21	1.646	0.551	0.254	1.698	0.452	0.248	1.8	0.332	0.216	1.859	0.144	0.296	1.772	0.028	0.246	NaN	NaN	NaN	1.462	0.883	0.615	1.534	0.669	0.674	1.494	0.543	0.618	1.509	0.428	0.627	1.506	0.287	0.668	1.495	0.076	0.574
663	3.315	1.711	1.037	0.466	1.475	0.883	0.287	1.604	0.867	0.254	1.611	0.68	0.21	1.64	0.551	0.253	1.693	0.453	0.248	1.796	0.334	0.216	1.856	0.146	0.295	1.771	0.029	0.245	NaN	NaN	NaN	1.463	0.883	0.614	1.533	0.669	0.675	1.493	0.543	0.618	1.51	0.428	0.627	1.507	0.287	0.669	1.495	0.076	0.574
664	3.32	1.709	1.037	0.467	1.478	0.883	0.286	1.602	0.868	0.254	1.607	0.68	0.21	1.635	0.552	0.252	1.688	0.453	0.247	1.791	0.335	0.215	1.853	0.149	0.295	1.771	0.029	0.245	NaN	NaN	NaN	1.465	0.882	0.614	1.531	0.67	0.675	1.493	0.543	0.619	1.51	0.428	0.627	1.507	0.287	0.669	1.495	0.076	0.574
665	3.325	1.706	1.038	0.469	1.477	0.883	0.286	1.599	0.868	0.254	1.603	0.682	0.21	1.629	0.552	0.252	1.682	0.454	0.246	1.787	0.337	0.214	1.851	0.151	0.295	1.771	0.03	0.245	NaN	NaN	NaN	1.463	0.882	0.613	1.531	0.67	0.676	1.492	0.543	0.619	1.511	0.428	0.627	1.508	0.287	0.669	1.495	0.076	0.574
666	3.33	1.704	1.038	0.47	1.475	0.884	0.287	1.597	0.869	0.255	1.598	0.682	0.21	1.624	0.553	0.251	1.676	0.454	0.245	1.783	0.338	0.214	1.849	0.154	0.295	1.77	0.03	0.245	NaN	NaN	NaN	1.461	0.883	0.614	1.53	0.67	0.676	1.492	0.543	0.62	1.511	0.428	0.627	1.509	0.287	0.669	1.495	0.075	0.574
667	3.335	1.701	1.039	0.471	1.478	0.883	0.289	1.594	0.87	0.256	1.593	0.683	0.209	1.618	0.553	0.25	1.671	0.454	0.245	1.778	0.34	0.213	1.846	0.157	0.294	1.77	0.032	0.245	NaN	NaN	NaN	1.461	0.885	0.617	1.529	0.67	0.676	1.492	0.543	0.62	1.512	0.428	0.626	1.509	0.287	0.669	1.495	0.075	0.574
668	3.34	1.699	1.04	0.472	1.482	0.883	0.292	1.592	0.871	0.257	1.589	0.684	0.209	1.613	0.554	0.249	1.665	0.455	0.244	1.773	0.341	0.212	1.843	0.159	0.294	1.769	0.033	0.245	NaN	NaN	NaN	1.458	0.886	0.618	1.528	0.671	0.676	1.492	0.544	0.62	1.512	0.428	0.626	1.51	0.287	0.669	1.495	0.075	0.574
669	3.345	1.698	1.041	0.474	1.471	0.885	0.291	1.59	0.872	0.257	1.584	0.684	0.208	1.607	0.554	0.248	1.66	0.456	0.243	1.769	0.343	0.212	1.84	0.161	0.294	1.769	0.034	0.245	NaN	NaN	NaN	1.454	0.884	0.617	1.527	0.671	0.677	1.492	0.544	0.621	1.512	0.428	0.626	1.51	0.287	0.67	1.495	0.075	0.574
670	3.35	1.695	1.041	0.475	1.467	0.886	0.291	1.588	0.872	0.258	1.579	0.685	0.208	1.602	0.554	0.248	1.655	0.456	0.242	1.764	0.345	0.211	1.837	0.164	0.294	1.768	0.036	0.245	NaN	NaN	NaN	1.452	0.884	0.617	1.526	0.671	0.677	1.491	0.544	0.621	1.512	0.428	0.626	1.51	0.287	0.67	1.495	0.075	0.575
671	3.355	1.693	1.042	0.476	1.465	0.887	0.291	1.586	0.873	0.258	1.575	0.686	0.208	1.596	0.555	0.247	1.65	0.457	0.241	1.76	0.346	0.211	1.834	0.167	0.294	1.767	0.037	0.245	NaN	NaN	NaN	1.45	0.883	0.617	1.525	0.672	0.678	1.491	0.544	0.622	1.512	0.428	0.627	1.511	0.287	0.67	1.495	0.075	0.575
672	3.36	1.69	1.042	0.477	1.462	0.888	0.291	1.584	0.874	0.259	1.571	0.687	0.208	1.591	0.556	0.246	1.644	0.457	0.24	1.756	0.348	0.21	1.831	0.169	0.294	1.766	0.038	0.245	NaN	NaN	NaN	1.448	0.883	0.617	1.525	0.672	0.678	1.491	0.544	0.622	1.512	0.428	0.627	1.511	0.287	0.67	1.495	0.075	0.575
673	3.365	1.688	1.043	0.478	1.46	0.889	0.291	1.582	0.875	0.259	1.566	0.687	0.207	1.586	0.556	0.245	1.639	0.458	0.24	1.751	0.35	0.21	1.828	0.172	0.294	1.764	0.04	0.245	NaN	NaN	NaN	1.447	0.883	0.617	1.524	0.672	0.679	1.49	0.545	0.622	1.512	0.428	0.627	1.51	0.287	0.671	1.495	0.075	0.575
674	3.37	1.686	1.044	0.479	NaN	NaN	NaN	1.579	0.876	0.26	1.562	0.688	0.207	1.581	0.556	0.245	1.634	0.459	0.239	1.747	0.351	0.21	1.825	0.174	0.294	1.762	0.043	0.244	NaN	NaN	NaN	1.446	0.883	0.618	1.522	0.672	0.68	1.49	0.545	0.623	1.512	0.429	0.628	1.51	0.287	0.671	1.495	0.075	0.575
675	3.375	1.684	1.044	0.48	1.457	0.89	0.292	1.577	0.876	0.261	1.558	0.689	0.207	1.576	0.557	0.244	1.629	0.46	0.238	1.743	0.353	0.209	1.821	0.177	0.294	1.761	0.044	0.245	NaN	NaN	NaN	1.445	0.883	0.619	1.521	0.673	0.68	1.49	0.545	0.623	1.512	0.428	0.629	1.51	0.287	0.671	1.495	0.075	0.575
676	3.38	1.681	1.044	0.481	1.455	0.89	0.294	1.575	0.876	0.261	1.554	0.69	0.207	1.571	0.558	0.243	1.624	0.461	0.238	1.739	0.355	0.209	1.818	0.179	0.294	1.76	0.045	0.245	NaN	NaN	NaN	1.445	0.884	0.62	1.52	0.673	0.68	1.49	0.545	0.624	1.512	0.428	0.629	1.51	0.286	0.672	1.495	0.075	0.576
677	3.385	1.68	1.045	0.481	1.453	0.891	0.294	1.573	0.877	0.261	1.55	0.691	0.206	1.566	0.559	0.242	1.619	0.462	0.237	1.734	0.357	0.209	1.815	0.181	0.294	1.759	0.047	0.244	NaN	NaN	NaN	1.445	0.885	0.62	1.519	0.673	0.68	1.49	0.546	0.624	1.512	0.428	0.629	1.51	0.286	0.672	1.495	0.075	0.576
678	3.39	1.678	1.046	0.482	1.451	0.892	0.295	1.571	0.878	0.262	1.546	0.692	0.207	1.561	0.559	0.242	1.614	0.463	0.237	1.73	0.358	0.208	1.811	0.184	0.294	1.757	0.048	0.245	NaN	NaN	NaN	1.443	0.885	0.621	1.519	0.674	0.681	1.489	0.546	0.625	1.512	0.429	0.63	1.51	0.286	0.672	1.495	0.075	0.576
679	3.395	1.675	1.046	0.483	1.449	0.893	0.295	1.568	0.878	0.263	1.542	0.693	0.206	1.557	0.56	0.241	1.609	0.464	0.236	1.726	0.36	0.208	1.808	0.186	0.294	1.755	0.05	0.245	NaN	NaN	NaN	1.441	0.885	0.621	1.519	0.675	0.681	1.489	0.545	0.625	1.512	0.429	0.63	1.51	0.286	0.673	1.495	0.075	0.576
680	3.4	1.674	1.046	0.484	1.448	0.893	0.296	1.566	0.879	0.263	1.538	0.694	0.206	1.552	0.561	0.24	1.605	0.464	0.235	1.722	0.361	0.208	1.805	0.189	0.294	1.753	0.052	0.245	NaN	NaN	NaN	1.439	0.885	0.621	1.518	0.676	0.682	1.489	0.545	0.626	1.512	0.429	0.63	1.511	0.287	0.673	1.495	0.075	0.576
681	3.405	1.671	1.047	0.484	1.447	0.893	0.296	1.564	0.88	0.264	1.534	0.695	0.206	1.548	0.562	0.24	1.6	0.465	0.235	1.717	0.363	0.208	1.801	0.191	0.294	1.75	0.054	0.244	NaN	NaN	NaN	1.437	0.885	0.621	1.517	0.676	0.682	1.488	0.545	0.626	1.512	0.429	0.631	1.511	0.286	0.673	1.495	0.075	0.577
682	3.41	1.669	1.047	0.485	1.445	0.894	0.296	1.562	0.88	0.264	1.531	0.696	0.205	1.543	0.563	0.239	1.595	0.466	0.234	1.714	0.365	0.208	1.798	0.193	0.294	1.748	0.057	0.242	NaN	NaN	NaN	1.435	0.885	0.622	1.516	0.676	0.682	1.488	0.545	0.626	1.513	0.43	0.632	1.512	0.286	0.673	1.495	0.075	0.577
683	3.415	1.667	1.047	0.485	1.442	0.895	0.296	1.56	0.88	0.264	1.527	0.697	0.205	1.539	0.563	0.239	1.591	0.467	0.233	1.71	0.366	0.208	1.794	0.194	0.295	1.745	0.058	0.242	NaN	NaN	NaN	1.433	0.885	0.622	1.516	0.676	0.683	1.488	0.545	0.627	1.513	0.43	0.631	1.513	0.286	0.673	1.495	0.075	0.577
684	3.42	1.666	1.048	0.486	1.439	0.895	0.296	1.557	0.881	0.264	1.524	0.698	0.205	1.534	0.564	0.238	1.586	0.468	0.233	1.706	0.368	0.208	1.789	0.196	0.295	1.742	0.059	0.242	NaN	NaN	NaN	1.429	0.884	0.622	1.515	0.677	0.683	1.488	0.546	0.627	1.513	0.43	0.632	1.513	0.286	0.673	1.496	0.075	0.577
685	3.425	1.664	1.048	0.487	1.436	0.896	0.295	1.555	0.881	0.265	1.52	0.698	0.204	1.53	0.564	0.238	1.582	0.469	0.233	1.703	0.369	0.208	1.785	0.197	0.295	1.737	0.06	0.241	NaN	NaN	NaN	1.427	0.884	0.622	1.514	0.677	0.684	1.487	0.546	0.627	1.513	0.43	0.631	1.514	0.286	0.673	1.496	0.075	0.577
686	3.43	1.662	1.049	0.487	1.433	0.897	0.296	1.553	0.882	0.266	1.516	0.699	0.204	1.527	0.565	0.237	1.578	0.47	0.232	1.699	0.371	0.208	1.781	0.197	0.295	1.733	0.061	0.24	NaN	NaN	NaN	1.425	0.885	0.623	1.513	0.677	0.684	1.487	0.546	0.628	1.514	0.43	0.631	1.515	0.286	0.673	1.496	0.075	0.577
687	3.435	1.66	1.049	0.487	1.43	0.898	0.297	1.55	0.882	0.266	1.514	0.7	0.204	1.523	0.566	0.236	1.574	0.471	0.231	1.694	0.372	0.209	1.776	0.198	0.295	1.729	0.062	0.238	NaN	NaN	NaN	1.422	0.886	0.624	1.512	0.677	0.684	1.487	0.546	0.628	1.514	0.43	0.631	1.515	0.286	0.673	1.496	0.075	0.577
688	3.44	1.658	1.049	0.487	1.429	0.898	0.298	1.548	0.882	0.266	1.51	0.701	0.204	1.519	0.567	0.236	1.57	0.472	0.231	1.69	0.373	0.209	1.771	0.198	0.295	1.724	0.063	0.236	NaN	NaN	NaN	1.42	0.886	0.624	1.511	0.677	0.684	1.487	0.546	0.628	1.514	0.43	0.631	1.515	0.286	0.672	1.496	0.075	0.577
689	3.445	1.656	1.049	0.488	1.427	0.898	0.299	1.545	0.883	0.266	1.507	0.702	0.204	1.515	0.568	0.235	1.566	0.472	0.231	1.686	0.374	0.209	1.766	0.199	0.295	1.72	0.065	0.235	NaN	NaN	NaN	1.419	0.887	0.625	1.509	0.677	0.684	1.487	0.546	0.628	1.514	0.43	0.631	1.516	0.286	0.672	1.496	0.075	0.577
690	3.45	1.654	1.05	0.488	1.425	0.899	0.299	1.543	0.883	0.267	1.504	0.703	0.203	1.511	0.568	0.235	1.562	0.473	0.23	1.683	0.375	0.209	1.761	0.198	0.294	1.714	0.066	0.233	NaN	NaN	NaN	1.417	0.887	0.626	1.508	0.677	0.684	1.486	0.546	0.628	1.514	0.43	0.631	1.516	0.287	0.673	1.496	0.075	0.577
691	3.455	1.652	1.05	0.489	1.423	0.899	0.299	1.54	0.884	0.268	1.501	0.704	0.203	1.508	0.569	0.235	1.558	0.474	0.23	1.679	0.375	0.209	1.756	0.198	0.294	1.709	0.067	0.231	NaN	NaN	NaN	1.415	0.887	0.627	1.508	0.677	0.684	1.486	0.546	0.628	1.514	0.43	0.631	1.516	0.287	0.673	1.496	0.075	0.577
692	3.46	1.65	1.05	0.489	1.421	0.9	0.299	1.538	0.884	0.268	1.499	0.705	0.203	1.504	0.57	0.234	1.554	0.475	0.229	1.675	0.375	0.209	1.751	0.197	0.294	1.702	0.067	0.229	NaN	NaN	NaN	1.414	0.888	0.628	1.507	0.677	0.684	1.486	0.547	0.628	1.514	0.43	0.631	1.516	0.286	0.672	1.497	0.075	0.576
693	3.465	1.648	1.05	0.489	1.418	0.901	0.299	1.536	0.885	0.268	1.496	0.706	0.203	1.501	0.571	0.234	1.551	0.476	0.229	1.67	0.375	0.209	1.745	0.196	0.293	1.697	0.068	0.227	NaN	NaN	NaN	1.412	0.888	0.629	1.506	0.678	0.684	1.486	0.547	0.628	1.514	0.43	0.631	1.516	0.287	0.672	1.497	0.075	0.576
694	3.47	1.646	1.05	0.49	1.415	0.901	0.299	1.533	0.886	0.268	1.492	0.707	0.203	1.498	0.572	0.233	1.547	0.477	0.229	1.666	0.375	0.209	1.739	0.196	0.293	1.69	0.068	0.226	NaN	NaN	NaN	1.412	0.89	0.631	1.505	0.678	0.684	1.485	0.547	0.628	1.513	0.43	0.631	1.516	0.287	0.672	1.497	0.075	0.576
695	3.475	1.644	1.051	0.49	1.412	0.901	0.3	1.531	0.886	0.268	1.49	0.707	0.203	1.495	0.572	0.233	1.543	0.477	0.229	1.661	0.374	0.209	1.733	0.194	0.292	1.683	0.068	0.224	NaN	NaN	NaN	1.411	0.891	0.633	1.504	0.678	0.684	1.484	0.546	0.628	1.513	0.43	0.631	1.516	0.287	0.672	1.497	0.075	0.576
696	3.48	1.643	1.051	0.49	1.41	0.902	0.3	1.528	0.887	0.269	1.487	0.709	0.203	1.492	0.573	0.233	1.539	0.478	0.228	1.657	0.374	0.208	1.727	0.193	0.292	1.676	0.068	0.222	NaN	NaN	NaN	1.41	0.891	0.634	1.503	0.678	0.684	1.484	0.546	0.628	1.513	0.43	0.63	1.515	0.287	0.672	1.497	0.075	0.576
697	3.485	1.64	1.051	0.491	1.409	0.902	0.3	1.526	0.887	0.269	1.485	0.71	0.203	1.488	0.573	0.233	1.536	0.478	0.228	1.653	0.373	0.208	1.72	0.191	0.291	1.668	0.067	0.22	NaN	NaN	NaN	1.407	0.891	0.633	1.502	0.678	0.684	1.483	0.546	0.628	1.513	0.431	0.63	1.515	0.287	0.672	1.497	0.075	0.576
698	3.49	1.639	1.052	0.491	1.408	0.902	0.301	1.524	0.888	0.269	1.482	0.711	0.203	1.486	0.574	0.233	1.532	0.478	0.228	1.648	0.371	0.208	1.714	0.189	0.291	1.66	0.067	0.218	NaN	NaN	NaN	1.404	0.891	0.633	1.501	0.679	0.684	1.483	0.546	0.628	1.512	0.431	0.63	1.515	0.287	0.672	1.497	0.075	0.575
699	3.495	1.637	1.052	0.491	1.405	0.903	0.301	1.522	0.889	0.268	1.48	0.711	0.203	1.483	0.575	0.233	1.529	0.478	0.228	1.643	0.371	0.207	1.707	0.187	0.29	1.652	0.066	0.215	NaN	NaN	NaN	1.401	0.89	0.633	1.5	0.68	0.684	1.482	0.546	0.628	1.512	0.431	0.63	1.515	0.287	0.672	1.497	0.075	0.575
700	3.5	1.635	1.052	0.491	1.403	0.904	0.302	1.52	0.89	0.269	1.477	0.712	0.203	1.48	0.576	0.233	1.525	0.479	0.228	1.639	0.37	0.207	1.7	0.185	0.289	1.644	0.066	0.214	NaN	NaN	NaN	1.399	0.889	0.633	1.499	0.68	0.684	1.482	0.547	0.629	1.511	0.431	0.63	1.514	0.287	0.672	1.497	0.075	0.575
701	3.505	1.633	1.052	0.492	1.4	0.905	0.303	1.518	0.891	0.269	1.475	0.712	0.203	1.478	0.576	0.233	1.522	0.479	0.228	1.634	0.368	0.207	1.693	0.183	0.288	1.635	0.064	0.212	NaN	NaN	NaN	1.396	0.889	0.633	1.498	0.681	0.684	1.481	0.547	0.629	1.511	0.431	0.63	1.514	0.287	0.672	1.497	0.075	0.575
702	3.51	1.632	1.053	0.492	1.398	0.905	0.303	1.517	0.892	0.269	1.472	0.713	0.203	1.475	0.577	0.233	1.518	0.479	0.228	1.629	0.367	0.206	1.685	0.18	0.287	1.627	0.063	0.21	NaN	NaN	NaN	1.395	0.889	0.633	1.496	0.681	0.684	1.481	0.547	0.629	1.51	0.431	0.63	1.514	0.287	0.672	1.496	0.075	0.575
703	3.515	1.63	1.053	0.492	1.397	0.905	0.304	1.515	0.892	0.269	1.47	0.714	0.204	1.472	0.577	0.234	1.515	0.479	0.228	1.624	0.366	0.206	1.678	0.177	0.286	1.618	0.062	0.208	NaN	NaN	NaN	1.394	0.89	0.632	1.495	0.681	0.684	1.48	0.547	0.629	1.51	0.431	0.63	1.514	0.288	0.672	1.496	0.075	0.575
704	3.52	1.628	1.053	0.492	1.396	0.906	0.304	1.507	0.889	0.268	1.467	0.714	0.204	1.47	0.578	0.234	1.511	0.479	0.228	1.619	0.364	0.206	1.67	0.175	0.285	1.608	0.061	0.205	NaN	NaN	NaN	1.392	0.89	0.632	1.493	0.681	0.684	1.479	0.548	0.629	1.509	0.431	0.63	1.514	0.288	0.672	1.496	0.075	0.575
705	3.525	1.626	1.053	0.493	NaN	NaN	NaN	1.493	0.88	0.267	1.465	0.714	0.204	1.467	0.578	0.234	1.508	0.479	0.228	1.614	0.362	0.205	1.662	0.172	0.283	1.599	0.06	0.203	NaN	NaN	NaN	1.39	0.89	0.632	1.491	0.681	0.684	1.478	0.548	0.629	1.509	0.431	0.63	1.514	0.288	0.671	1.496	0.075	0.575
706	3.53	1.624	1.053	0.493	NaN	NaN	NaN	1.488	0.878	0.267	1.463	0.715	0.204	1.465	0.579	0.235	1.504	0.479	0.229	1.609	0.361	0.205	1.654	0.169	0.282	1.589	0.059	0.201	NaN	NaN	NaN	1.389	0.891	0.633	1.489	0.681	0.684	1.477	0.548	0.628	1.508	0.431	0.63	1.513	0.288	0.671	1.496	0.075	0.575
707	3.535	1.622	1.054	0.493	NaN	NaN	NaN	1.491	0.882	0.268	1.46	0.716	0.205	1.462	0.579	0.235	1.501	0.479	0.229	1.604	0.359	0.205	1.646	0.166	0.281	1.579	0.057	0.199	NaN	NaN	NaN	1.388	0.891	0.633	1.488	0.681	0.683	1.476	0.548	0.628	1.508	0.431	0.629	1.513	0.288	0.671	1.497	0.075	0.575
708	3.54	1.621	1.054	0.494	1.388	0.91	0.308	1.501	0.892	0.269	1.458	0.716	0.205	1.46	0.579	0.236	1.497	0.478	0.229	1.599	0.357	0.204	1.637	0.163	0.28	1.568	0.056	0.198	NaN	NaN	NaN	1.387	0.892	0.633	1.486	0.681	0.683	1.475	0.548	0.628	1.507	0.431	0.629	1.513	0.289	0.671	1.497	0.075	0.575
709	3.545	1.619	1.055	0.494	1.387	0.91	0.308	1.503	0.895	0.27	1.455	0.716	0.205	1.457	0.58	0.236	1.494	0.478	0.229	1.593	0.355	0.204	1.629	0.16	0.279	1.558	0.054	0.196	NaN	NaN	NaN	1.386	0.892	0.633	1.485	0.681	0.683	1.474	0.548	0.628	1.507	0.432	0.629	1.513	0.289	0.671	1.497	0.075	0.575
710	3.55	1.618	1.055	0.494	1.389	0.91	0.309	1.502	0.896	0.27	1.453	0.716	0.205	1.456	0.58	0.236	1.49	0.478	0.229	1.588	0.354	0.203	1.62	0.157	0.277	1.547	0.052	0.194	NaN	NaN	NaN	1.384	0.893	0.633	1.484	0.682	0.683	1.473	0.547	0.628	1.506	0.432	0.628	1.513	0.289	0.671	1.497	0.075	0.574
711	3.555	1.616	1.055	0.494	1.395	0.909	0.311	1.5	0.897	0.27	1.451	0.716	0.205	1.453	0.58	0.237	1.487	0.478	0.229	1.583	0.352	0.202	1.611	0.153	0.276	1.536	0.051	0.192	NaN	NaN	NaN	1.383	0.893	0.633	1.483	0.682	0.683	1.472	0.547	0.627	1.505	0.432	0.628	1.512	0.289	0.671	1.497	0.075	0.574
712	3.56	1.614	1.055	0.494	1.394	0.91	0.311	1.499	0.897	0.27	1.449	0.717	0.206	1.45	0.58	0.238	1.484	0.477	0.229	1.577	0.35	0.202	1.602	0.15	0.274	1.525	0.049	0.191	NaN	NaN	NaN	1.381	0.893	0.633	1.481	0.682	0.683	1.471	0.547	0.627	1.505	0.432	0.628	1.512	0.289	0.671	1.497	0.075	0.574
713	3.565	1.611	1.055	0.494	1.389	0.911	0.311	1.497	0.897	0.27	1.447	0.717	0.206	1.448	0.58	0.238	1.48	0.477	0.23	1.571	0.348	0.201	1.592	0.148	0.273	1.514	0.048	0.189	NaN	NaN	NaN	1.38	0.893	0.633	1.48	0.682	0.683	1.47	0.548	0.627	1.504	0.432	0.628	1.511	0.289	0.671	1.497	0.075	0.574
714	3.57	1.61	1.055	0.494	1.379	0.913	0.309	1.495	0.898	0.27	1.445	0.717	0.206	1.446	0.58	0.238	1.477	0.476	0.23	1.565	0.346	0.201	1.583	0.145	0.271	1.503	0.047	0.188	NaN	NaN	NaN	1.377	0.893	0.632	1.478	0.682	0.683	1.47	0.548	0.627	1.504	0.432	0.628	1.511	0.289	0.671	1.497	0.075	0.574
715	3.575	1.608	1.055	0.494	1.375	0.914	0.308	1.493	0.898	0.27	1.443	0.718	0.207	1.444	0.58	0.239	1.474	0.476	0.231	1.56	0.344	0.2	1.574	0.142	0.27	1.492	0.045	0.186	NaN	NaN	NaN	1.374	0.892	0.632	1.477	0.682	0.683	1.469	0.548	0.627	1.503	0.432	0.628	1.51	0.289	0.671	1.496	0.075	0.574
716	3.58	1.606	1.055	0.494	1.374	0.914	0.308	1.491	0.898	0.27	1.44	0.718	0.207	1.442	0.58	0.239	1.471	0.476	0.231	1.554	0.342	0.2	1.564	0.139	0.268	1.479	0.044	0.185	NaN	NaN	NaN	1.372	0.892	0.631	1.477	0.683	0.682	1.468	0.548	0.627	1.502	0.432	0.628	1.51	0.289	0.671	1.496	0.075	0.574
717	3.585	1.605	1.056	0.494	1.372	0.914	0.308	1.489	0.898	0.27	1.438	0.718	0.207	1.44	0.58	0.24	1.467	0.475	0.231	1.548	0.339	0.2	1.554	0.137	0.267	1.467	0.043	0.184	NaN	NaN	NaN	1.37	0.892	0.631	1.475	0.683	0.682	1.467	0.548	0.627	1.501	0.433	0.628	1.509	0.289	0.671	1.496	0.075	0.574
718	3.59	1.603	1.056	0.494	1.37	0.914	0.308	1.487	0.899	0.27	1.437	0.718	0.207	1.438	0.581	0.24	1.464	0.475	0.232	1.542	0.337	0.199	1.545	0.134	0.265	1.455	0.042	0.183	NaN	NaN	NaN	1.368	0.892	0.631	1.474	0.682	0.682	1.465	0.547	0.627	1.5	0.433	0.628	1.508	0.289	0.67	1.496	0.075	0.574
719	3.595	1.601	1.056	0.494	1.366	0.915	0.308	1.485	0.899	0.27	1.435	0.718	0.208	1.436	0.581	0.241	1.461	0.474	0.232	1.536	0.336	0.198	1.535	0.132	0.264	1.444	0.041	0.181	NaN	NaN	NaN	1.367	0.893	0.631	1.472	0.682	0.682	1.464	0.547	0.627	1.5	0.433	0.627	1.508	0.289	0.67	1.496	0.075	0.574
720	3.6	1.599	1.056	0.494	1.364	0.915	0.308	1.484	0.899	0.27	1.432	0.718	0.208	1.434	0.58	0.242	1.458	0.474	0.233	1.53	0.334	0.198	1.524	0.129	0.262	1.432	0.04	0.18	NaN	NaN	NaN	1.367	0.893	0.631	1.471	0.682	0.682	1.463	0.547	0.627	1.498	0.433	0.627	1.507	0.289	0.67	1.496	0.075	0.574
721	3.605	1.597	1.055	0.493	1.362	0.915	0.308	1.482	0.899	0.269	1.43	0.717	0.208	1.432	0.58	0.243	1.455	0.473	0.233	1.524	0.332	0.198	1.514	0.127	0.261	1.42	0.039	0.179	NaN	NaN	NaN	1.364	0.892	0.63	1.47	0.682	0.681	1.462	0.547	0.627	1.497	0.433	0.626	1.506	0.289	0.669	1.496	0.075	0.574
722	3.61	1.595	1.055	0.493	1.361	0.915	0.308	1.48	0.899	0.269	1.427	0.717	0.209	1.43	0.58	0.243	1.451	0.472	0.233	1.519	0.33	0.197	1.504	0.125	0.26	1.408	0.039	0.178	NaN	NaN	NaN	1.362	0.892	0.63	1.468	0.682	0.681	1.461	0.547	0.626	1.497	0.432	0.626	1.506	0.289	0.669	1.496	0.075	0.574
723	3.615	1.594	1.056	0.493	1.359	0.916	0.307	1.478	0.9	0.269	1.425	0.717	0.209	1.428	0.58	0.244	1.448	0.472	0.234	1.513	0.328	0.197	1.494	0.124	0.258	1.395	0.039	0.177	NaN	NaN	NaN	1.361	0.892	0.631	1.467	0.681	0.681	1.46	0.547	0.626	1.496	0.432	0.626	1.505	0.289	0.669	1.495	0.076	0.574
724	3.62	1.592	1.056	0.493	1.357	0.916	0.307	1.476	0.9	0.269	1.423	0.716	0.209	1.426	0.58	0.244	1.445	0.471	0.234	1.507	0.326	0.197	1.484	0.122	0.257	1.383	0.039	0.176	NaN	NaN	NaN	1.359	0.891	0.63	1.466	0.681	0.681	1.459	0.547	0.626	1.495	0.433	0.626	1.505	0.29	0.669	1.495	0.076	0.573
725	3.625	1.591	1.057	0.493	1.356	0.916	0.307	1.474	0.9	0.268	1.421	0.716	0.209	1.425	0.58	0.245	1.442	0.47	0.234	1.501	0.325	0.196	1.474	0.12	0.256	1.371	0.039	0.175	NaN	NaN	NaN	1.357	0.891	0.63	1.464	0.681	0.681	1.458	0.547	0.626	1.494	0.433	0.626	1.504	0.29	0.669	1.495	0.076	0.573
726	3.63	1.589	1.057	0.492	1.355	0.916	0.306	1.467	0.896	0.268	1.419	0.716	0.209	1.423	0.579	0.245	1.438	0.47	0.235	1.494	0.323	0.196	1.464	0.119	0.255	1.359	0.039	0.174	NaN	NaN	NaN	1.356	0.891	0.63	1.464	0.682	0.68	1.457	0.547	0.625	1.494	0.433	0.626	1.504	0.29	0.669	1.495	0.076	0.573
727	3.635	1.586	1.056	0.492	NaN	NaN	NaN	1.459	0.891	0.266	1.417	0.715	0.21	1.421	0.578	0.246	1.435	0.469	0.236	1.488	0.322	0.196	1.453	0.118	0.254	1.346	0.039	0.174	NaN	NaN	NaN	1.354	0.891	0.63	1.463	0.682	0.68	1.456	0.547	0.625	1.493	0.433	0.626	1.503	0.29	0.669	1.495	0.076	0.573
728	3.64	1.585	1.056	0.492	1.35	0.915	0.306	1.466	0.897	0.267	1.414	0.715	0.21	1.419	0.578	0.247	1.432	0.468	0.236	1.482	0.32	0.196	1.443	0.117	0.252	1.334	0.039	0.174	NaN	NaN	NaN	1.353	0.891	0.629	1.462	0.683	0.68	1.456	0.547	0.625	1.493	0.433	0.626	1.503	0.29	0.669	1.495	0.076	0.573
729	3.645	1.583	1.056	0.491	1.348	0.915	0.306	1.466	0.899	0.267	1.412	0.715	0.211	1.417	0.578	0.247	1.429	0.468	0.237	1.475	0.319	0.196	1.433	0.115	0.251	1.322	0.04	0.174	NaN	NaN	NaN	1.351	0.891	0.629	1.461	0.683	0.68	1.455	0.547	0.625	1.492	0.433	0.626	1.503	0.29	0.669	1.495	0.076	0.573
730	3.65	1.581	1.056	0.491	1.346	0.915	0.305	1.464	0.899	0.267	1.411	0.715	0.211	1.415	0.577	0.248	1.425	0.467	0.237	1.469	0.317	0.195	1.423	0.115	0.25	1.311	0.04	0.173	NaN	NaN	NaN	1.35	0.892	0.631	1.46	0.682	0.68	1.454	0.547	0.625	1.492	0.434	0.626	1.503	0.291	0.669	1.495	0.076	0.573
731	3.655	1.579	1.056	0.49	1.344	0.915	0.305	1.463	0.899	0.267	1.409	0.714	0.211	1.413	0.576	0.248	1.422	0.467	0.237	1.463	0.316	0.195	1.413	0.114	0.249	1.299	0.04	0.173	NaN	NaN	NaN	1.347	0.891	0.63	1.458	0.681	0.679	1.454	0.547	0.625	1.491	0.434	0.625	1.502	0.291	0.669	1.495	0.076	0.573
732	3.66	1.577	1.056	0.49	1.344	0.914	0.304	1.461	0.899	0.267	1.407	0.713	0.211	1.411	0.576	0.249	1.418	0.466	0.238	1.456	0.315	0.195	1.403	0.113	0.249	1.288	0.041	0.173	NaN	NaN	NaN	1.345	0.89	0.629	1.456	0.681	0.679	1.453	0.547	0.625	1.49	0.433	0.625	1.502	0.291	0.669	1.495	0.076	0.573
733	3.665	1.575	1.056	0.489	1.342	0.913	0.304	1.459	0.898	0.266	1.404	0.713	0.211	1.409	0.576	0.249	1.415	0.465	0.239	1.45	0.314	0.195	1.394	0.113	0.248	1.276	0.041	0.173	NaN	NaN	NaN	1.343	0.89	0.629	1.455	0.681	0.679	1.452	0.547	0.624	1.489	0.433	0.625	1.501	0.291	0.668	1.495	0.076	0.573
734	3.67	1.574	1.056	0.489	1.34	0.912	0.305	1.457	0.898	0.266	1.402	0.712	0.211	1.407	0.575	0.249	1.411	0.465	0.239	1.444	0.313	0.194	1.384	0.113	0.247	1.265	0.042	0.173	NaN	NaN	NaN	1.342	0.889	0.629	1.454	0.681	0.679	1.451	0.547	0.624	1.488	0.433	0.624	1.501	0.291	0.668	1.495	0.076	0.573
735	3.675	1.572	1.056	0.488	1.338	0.912	0.305	1.455	0.898	0.266	1.4	0.712	0.212	1.404	0.574	0.25	1.407	0.464	0.24	1.438	0.312	0.194	1.374	0.113	0.246	1.254	0.043	0.173	NaN	NaN	NaN	1.342	0.889	0.628	1.453	0.681	0.679	1.449	0.547	0.624	1.487	0.433	0.624	1.5	0.291	0.668	1.495	0.076	0.573
736	3.68	1.57	1.056	0.487	1.336	0.912	0.305	1.453	0.897	0.266	1.398	0.711	0.212	1.402	0.573	0.25	1.404	0.464	0.24	1.431	0.311	0.194	1.365	0.113	0.245	1.244	0.044	0.173	NaN	NaN	NaN	1.341	0.89	0.628	1.452	0.681	0.678	1.448	0.547	0.623	1.487	0.433	0.624	1.5	0.291	0.668	1.495	0.076	0.573
737	3.685	1.568	1.056	0.487	1.335	0.912	0.304	1.445	0.893	0.265	1.396	0.71	0.212	1.4	0.573	0.251	1.4	0.463	0.241	1.425	0.311	0.194	1.356	0.113	0.245	1.233	0.045	0.174	NaN	NaN	NaN	1.34	0.891	0.629	1.45	0.681	0.678	1.448	0.547	0.623	1.486	0.433	0.624	1.5	0.291	0.668	1.495	0.076	0.573
738	3.69	1.567	1.056	0.486	NaN	NaN	NaN	1.437	0.888	0.264	1.394	0.709	0.211	1.397	0.572	0.251	1.396	0.463	0.241	1.419	0.31	0.194	1.347	0.113	0.244	1.222	0.046	0.174	NaN	NaN	NaN	1.338	0.891	0.629	1.449	0.681	0.678	1.447	0.547	0.623	1.485	0.433	0.624	1.5	0.291	0.668	1.495	0.076	0.573
739	3.695	1.564	1.055	0.485	1.326	0.911	0.305	1.443	0.894	0.264	1.392	0.708	0.211	1.394	0.571	0.252	1.392	0.462	0.242	1.413	0.309	0.194	1.337	0.113	0.243	1.212	0.047	0.174	NaN	NaN	NaN	1.336	0.891	0.628	1.448	0.681	0.678	1.446	0.547	0.623	1.485	0.433	0.624	1.499	0.291	0.668	1.495	0.076	0.572
740	3.7	1.561	1.054	0.484	1.325	0.911	0.305	1.443	0.895	0.264	1.39	0.708	0.212	1.391	0.571	0.252	1.388	0.462	0.242	1.407	0.309	0.194	1.329	0.113	0.243	1.202	0.048	0.175	NaN	NaN	NaN	1.332	0.889	0.627	1.447	0.682	0.678	1.445	0.547	0.623	1.484	0.434	0.624	1.498	0.291	0.667	1.495	0.076	0.572
741	3.705	1.56	1.055	0.484	1.324	0.91	0.304	1.442	0.895	0.264	1.387	0.707	0.212	1.389	0.57	0.252	1.384	0.461	0.242	1.401	0.308	0.194	1.32	0.114	0.243	1.192	0.048	0.175	NaN	NaN	NaN	1.331	0.889	0.627	1.445	0.681	0.678	1.444	0.547	0.623	1.483	0.433	0.624	1.497	0.29	0.666	1.495	0.076	0.572
742	3.71	1.559	1.055	0.483	1.323	0.909	0.304	1.44	0.894	0.264	1.385	0.707	0.211	1.386	0.569	0.253	1.381	0.461	0.243	1.395	0.307	0.194	1.312	0.114	0.242	1.182	0.049	0.176	NaN	NaN	NaN	1.329	0.889	0.627	1.443	0.681	0.678	1.442	0.546	0.623	1.482	0.433	0.624	1.496	0.29	0.666	1.495	0.076	0.572
743	3.715	1.558	1.056	0.482	1.321	0.908	0.304	1.438	0.894	0.263	1.382	0.706	0.211	1.383	0.569	0.253	1.377	0.46	0.243	1.389	0.306	0.194	1.304	0.115	0.242	1.174	0.05	0.177	NaN	NaN	NaN	1.328	0.889	0.627	1.442	0.681	0.678	1.441	0.546	0.623	1.481	0.433	0.623	1.496	0.29	0.666	1.495	0.076	0.572
744	3.72	1.555	1.055	0.481	1.319	0.908	0.304	1.435	0.893	0.263	1.38	0.705	0.211	1.38	0.568	0.253	1.373	0.46	0.244	1.383	0.305	0.194	1.296	0.115	0.242	1.165	0.051	0.177	NaN	NaN	NaN	1.328	0.89	0.628	1.44	0.681	0.677	1.44	0.546	0.623	1.48	0.433	0.623	1.496	0.291	0.666	1.495	0.076	0.572
745	3.725	1.552	1.054	0.48	1.318	0.907	0.303	1.433	0.892	0.263	1.377	0.704	0.211	1.376	0.568	0.254	1.369	0.459	0.244	1.377	0.305	0.194	1.289	0.115	0.242	1.157	0.053	0.178	NaN	NaN	NaN	1.327	0.89	0.627	1.44	0.681	0.677	1.439	0.546	0.623	1.479	0.432	0.623	1.495	0.291	0.666	1.495	0.076	0.572
746	3.73	1.551	1.054	0.48	1.316	0.907	0.303	1.431	0.892	0.262	1.374	0.703	0.21	1.373	0.567	0.254	1.365	0.459	0.245	1.372	0.305	0.194	1.282	0.115	0.242	1.148	0.054	0.179	NaN	NaN	NaN	1.326	0.89	0.627	1.438	0.681	0.677	1.438	0.546	0.622	1.478	0.432	0.622	1.495	0.291	0.666	1.495	0.076	0.572
747	3.735	1.549	1.053	0.479	1.312	0.907	0.303	1.428	0.891	0.262	1.371	0.703	0.211	1.37	0.567	0.254	1.36	0.459	0.245	1.367	0.304	0.194	1.275	0.115	0.242	1.141	0.054	0.18	NaN	NaN	NaN	1.323	0.889	0.627	1.436	0.681	0.677	1.436	0.546	0.622	1.478	0.432	0.622	1.494	0.291	0.666	1.495	0.076	0.571
748	3.74	1.546	1.052	0.478	1.309	0.906	0.303	1.426	0.89	0.263	1.368	0.703	0.21	1.366	0.566	0.254	1.356	0.458	0.245	1.361	0.304	0.194	1.268	0.114	0.243	1.134	0.055	0.181	NaN	NaN	NaN	1.319	0.888	0.626	1.435	0.681	0.677	1.435	0.546	0.622	1.477	0.432	0.622	1.494	0.291	0.666	1.495	0.076	0.571
749	3.745	1.543	1.051	0.477	1.307	0.906	0.303	1.424	0.89	0.262	1.364	0.702	0.21	1.362	0.566	0.254	1.352	0.458	0.245	1.356	0.303	0.194	1.262	0.114	0.244	1.128	0.056	0.182	NaN	NaN	NaN	1.317	0.887	0.626	1.432	0.68	0.676	1.434	0.545	0.622	1.476	0.432	0.622	1.493	0.29	0.666	1.495	0.076	0.571
750	3.75	1.542	1.051	0.477	1.307	0.905	0.302	1.421	0.889	0.261	1.361	0.701	0.21	1.358	0.565	0.253	1.347	0.458	0.245	1.351	0.303	0.195	1.256	0.115	0.244	1.122	0.056	0.183	NaN	NaN	NaN	1.316	0.887	0.626	1.43	0.68	0.676	1.433	0.545	0.621	1.475	0.432	0.622	1.492	0.29	0.666	1.495	0.076	0.571
751	3.755	1.541	1.052	0.476	1.305	0.904	0.301	1.418	0.888	0.262	1.357	0.701	0.21	1.354	0.564	0.253	1.343	0.457	0.245	1.346	0.302	0.195	1.251	0.115	0.245	1.116	0.056	0.184	NaN	NaN	NaN	1.316	0.888	0.626	1.428	0.68	0.676	1.432	0.545	0.621	1.474	0.432	0.622	1.492	0.29	0.666	1.495	0.076	0.571
752	3.76	1.538	1.051	0.476	1.302	0.903	0.302	1.416	0.888	0.261	1.353	0.7	0.209	1.35	0.564	0.253	1.338	0.456	0.245	1.341	0.302	0.195	1.246	0.115	0.246	1.11	0.056	0.185	NaN	NaN	NaN	1.313	0.887	0.625	1.426	0.68	0.676	1.43	0.545	0.621	1.473	0.432	0.622	1.491	0.29	0.666	1.494	0.076	0.571
753	3.765	1.536	1.05	0.475	1.299	0.903	0.301	1.415	0.888	0.259	1.349	0.7	0.209	1.346	0.564	0.253	1.334	0.456	0.245	1.337	0.301	0.196	1.241	0.114	0.247	1.106	0.056	0.186	NaN	NaN	NaN	1.31	0.887	0.625	1.424	0.68	0.676	1.428	0.544	0.621	1.472	0.432	0.621	1.49	0.29	0.665	1.494	0.076	0.571
754	3.77	1.535	1.05	0.474	1.297	0.903	0.3	1.413	0.887	0.259	1.346	0.699	0.209	1.341	0.564	0.253	1.33	0.456	0.245	1.332	0.301	0.196	1.237	0.114	0.248	1.101	0.056	0.187	NaN	NaN	NaN	1.308	0.886	0.624	1.422	0.68	0.676	1.427	0.544	0.621	1.471	0.432	0.621	1.49	0.29	0.665	1.494	0.076	0.571
755	3.775	1.534	1.051	0.473	1.296	0.902	0.3	1.41	0.886	0.259	1.342	0.699	0.209	1.337	0.563	0.252	1.325	0.455	0.245	1.327	0.3	0.197	1.233	0.114	0.248	1.097	0.055	0.188	NaN	NaN	NaN	1.306	0.886	0.624	1.421	0.68	0.676	1.426	0.545	0.621	1.47	0.432	0.621	1.489	0.29	0.665	1.494	0.076	0.571
756	3.78	1.532	1.05	0.473	1.293	0.901	0.3	1.408	0.885	0.258	1.338	0.699	0.209	1.333	0.563	0.252	1.321	0.455	0.245	1.324	0.3	0.197	1.229	0.114	0.25	1.093	0.055	0.19	NaN	NaN	NaN	1.305	0.886	0.624	1.419	0.68	0.676	1.425	0.545	0.621	1.468	0.432	0.621	1.488	0.291	0.665	1.494	0.076	0.571
757	3.785	1.529	1.049	0.472	1.291	0.9	0.3	1.405	0.884	0.258	1.334	0.698	0.209	1.328	0.563	0.252	1.316	0.455	0.245	1.32	0.299	0.198	1.226	0.113	0.251	1.09	0.054	0.191	NaN	NaN	NaN	1.303	0.885	0.624	1.416	0.68	0.676	1.424	0.545	0.621	1.468	0.432	0.621	1.488	0.291	0.665	1.494	0.076	0.571
758	3.79	1.527	1.049	0.471	1.288	0.9	0.299	1.403	0.883	0.258	1.33	0.698	0.209	1.324	0.562	0.252	1.312	0.455	0.245	1.315	0.299	0.198	1.222	0.112	0.252	1.087	0.053	0.192	NaN	NaN	NaN	1.302	0.885	0.624	1.414	0.68	0.676	1.422	0.544	0.621	1.467	0.432	0.621	1.487	0.291	0.665	1.494	0.076	0.571
759	3.795	1.525	1.048	0.47	1.286	0.899	0.299	1.4	0.882	0.257	1.325	0.697	0.208	1.32	0.562	0.251	1.308	0.454	0.245	1.311	0.299	0.199	1.22	0.112	0.253	1.085	0.051	0.194	NaN	NaN	NaN	1.301	0.886	0.623	1.412	0.679	0.676	1.42	0.544	0.621	1.466	0.433	0.621	1.486	0.291	0.665	1.494	0.077	0.571
760	3.8	1.522	1.047	0.469	1.284	0.898	0.298	1.397	0.882	0.257	1.322	0.697	0.208	1.315	0.562	0.251	1.304	0.454	0.245	1.308	0.298	0.199	1.217	0.111	0.254	1.082	0.049	0.195	NaN	NaN	NaN	1.297	0.885	0.622	1.41	0.679	0.676	1.419	0.544	0.62	1.465	0.433	0.621	1.486	0.291	0.664	1.494	0.077	0.571
761	3.805	1.519	1.047	0.468	1.281	0.898	0.298	1.395	0.881	0.257	1.318	0.696	0.208	1.311	0.561	0.251	1.3	0.453	0.245	1.305	0.298	0.199	1.214	0.11	0.255	1.08	0.048	0.197	NaN	NaN	NaN	1.295	0.885	0.622	1.408	0.68	0.676	1.418	0.544	0.62	1.464	0.433	0.621	1.485	0.291	0.664	1.494	0.077	0.57
762	3.81	1.517	1.046	0.467	1.278	0.898	0.298	1.393	0.88	0.256	1.314	0.696	0.208	1.307	0.561	0.251	1.296	0.452	0.245	1.301	0.297	0.2	1.212	0.11	0.257	1.078	0.046	0.198	NaN	NaN	NaN	1.293	0.885	0.622	1.405	0.68	0.676	1.416	0.544	0.62	1.463	0.433	0.621	1.484	0.291	0.664	1.494	0.077	0.57
763	3.815	1.515	1.046	0.467	1.275	0.897	0.297	1.39	0.879	0.256	1.31	0.695	0.208	1.303	0.561	0.251	1.292	0.452	0.245	1.298	0.296	0.201	1.21	0.109	0.259	1.077	0.044	0.2	NaN	NaN	NaN	1.292	0.886	0.622	1.402	0.679	0.676	1.415	0.544	0.62	1.462	0.433	0.62	1.484	0.291	0.664	1.494	0.077	0.57
764	3.82	1.513	1.045	0.465	1.272	0.897	0.296	1.387	0.878	0.255	1.306	0.694	0.207	1.299	0.56	0.251	1.288	0.451	0.245	1.295	0.296	0.201	1.208	0.108	0.26	1.075	0.042	0.201	NaN	NaN	NaN	1.289	0.885	0.621	1.4	0.679	0.676	1.414	0.543	0.62	1.46	0.433	0.62	1.483	0.291	0.664	1.494	0.077	0.57
765	3.825	1.51	1.045	0.464	1.27	0.896	0.296	1.384	0.877	0.255	1.304	0.694	0.208	1.295	0.559	0.251	1.284	0.451	0.246	1.292	0.295	0.202	1.206	0.107	0.261	1.074	0.04	0.203	NaN	NaN	NaN	1.286	0.884	0.62	1.398	0.678	0.675	1.412	0.544	0.62	1.459	0.432	0.62	1.483	0.292	0.664	1.494	0.077	0.57
766	3.83	1.508	1.044	0.464	1.267	0.895	0.295	1.381	0.876	0.255	1.3	0.693	0.208	1.291	0.559	0.251	1.281	0.45	0.246	1.289	0.294	0.202	1.204	0.106	0.262	1.073	0.038	0.204	NaN	NaN	NaN	1.284	0.884	0.62	1.395	0.678	0.675	1.411	0.544	0.62	1.458	0.432	0.62	1.482	0.292	0.664	1.494	0.077	0.57
767	3.835	1.505	1.044	0.462	1.264	0.895	0.295	1.379	0.876	0.254	1.297	0.692	0.207	1.287	0.558	0.251	1.277	0.45	0.246	1.287	0.294	0.203	1.203	0.105	0.264	1.072	0.036	0.206	NaN	NaN	NaN	1.282	0.885	0.62	1.393	0.678	0.674	1.409	0.543	0.62	1.456	0.432	0.62	1.481	0.292	0.663	1.494	0.077	0.57
768	3.84	1.503	1.043	0.461	1.264	0.894	0.295	1.376	0.875	0.254	1.294	0.691	0.207	1.284	0.557	0.251	1.274	0.449	0.246	1.284	0.293	0.204	1.202	0.104	0.265	1.072	0.033	0.208	NaN	NaN	NaN	1.281	0.885	0.62	1.391	0.678	0.675	1.407	0.543	0.619	1.455	0.432	0.62	1.481	0.292	0.663	1.494	0.077	0.57
769	3.845	1.501	1.043	0.46	1.263	0.893	0.295	1.372	0.873	0.254	1.292	0.69	0.207	1.281	0.557	0.251	1.271	0.448	0.246	1.282	0.292	0.204	1.202	0.103	0.267	1.072	0.031	0.21	NaN	NaN	NaN	1.277	0.885	0.619	1.389	0.678	0.675	1.406	0.543	0.619	1.455	0.432	0.619	1.48	0.292	0.663	1.494	0.077	0.57
770	3.85	1.498	1.042	0.459	1.256	0.893	0.293	1.369	0.873	0.254	1.289	0.689	0.207	1.277	0.556	0.252	1.267	0.447	0.246	1.28	0.291	0.205	1.201	0.102	0.269	1.072	0.029	0.211	NaN	NaN	NaN	1.275	0.885	0.618	1.387	0.678	0.674	1.405	0.543	0.619	1.454	0.432	0.619	1.479	0.292	0.663	1.494	0.077	0.57
771	3.855	1.496	1.041	0.458	1.251	0.893	0.293	1.366	0.872	0.253	1.286	0.687	0.207	1.274	0.555	0.252	1.265	0.446	0.246	1.277	0.29	0.205	1.2	0.101	0.27	1.072	0.027	0.212	NaN	NaN	NaN	1.272	0.884	0.618	1.385	0.677	0.674	1.403	0.543	0.619	1.452	0.432	0.619	1.479	0.291	0.663	1.494	0.077	0.57
772	3.86	1.493	1.041	0.457	1.248	0.892	0.292	1.362	0.871	0.253	1.283	0.686	0.207	1.271	0.554	0.252	1.262	0.446	0.247	1.276	0.289	0.206	1.2	0.099	0.271	1.071	0.026	0.213	NaN	NaN	NaN	1.269	0.885	0.618	1.382	0.677	0.673	1.401	0.542	0.619	1.45	0.432	0.619	1.477	0.291	0.663	1.494	0.077	0.57
773	3.865	1.49	1.04	0.455	1.245	0.891	0.292	1.359	0.87	0.252	1.281	0.685	0.207	1.268	0.553	0.252	1.259	0.444	0.247	1.274	0.288	0.207	1.199	0.098	0.273	1.07	0.026	0.214	NaN	NaN	NaN	1.267	0.885	0.617	1.381	0.676	0.673	1.399	0.542	0.618	1.449	0.432	0.618	1.476	0.291	0.663	1.494	0.077	0.57
774	3.87	1.487	1.039	0.454	1.242	0.89	0.292	1.355	0.869	0.252	1.279	0.683	0.206	1.266	0.552	0.252	1.257	0.443	0.247	1.273	0.288	0.208	1.199	0.098	0.274	1.07	0.027	0.215	NaN	NaN	NaN	1.265	0.885	0.617	1.379	0.677	0.673	1.397	0.542	0.618	1.448	0.432	0.618	1.476	0.291	0.663	1.494	0.078	0.57
775	3.875	1.484	1.038	0.453	1.238	0.89	0.291	1.352	0.868	0.251	1.277	0.682	0.206	1.263	0.551	0.252	1.255	0.442	0.248	1.271	0.286	0.208	1.199	0.097	0.275	1.069	0.028	0.215	NaN	NaN	NaN	1.263	0.885	0.617	1.377	0.676	0.673	1.396	0.542	0.618	1.446	0.432	0.618	1.475	0.292	0.663	1.494	0.078	0.569
776	3.88	1.481	1.037	0.452	1.234	0.889	0.291	1.348	0.867	0.25	1.274	0.68	0.205	1.26	0.55	0.252	1.252	0.441	0.248	1.268	0.284	0.209	1.198	0.095	0.277	1.069	0.029	0.216	NaN	NaN	NaN	1.262	0.885	0.617	1.374	0.676	0.672	1.394	0.541	0.617	1.445	0.432	0.618	1.474	0.292	0.663	1.494	0.078	0.569
777	3.885	1.478	1.037	0.45	1.231	0.888	0.291	1.345	0.866	0.25	1.273	0.679	0.205	1.258	0.549	0.253	1.25	0.439	0.249	1.266	0.282	0.209	1.197	0.094	0.278	1.068	0.029	0.217	NaN	NaN	NaN	1.258	0.885	0.616	1.372	0.676	0.672	1.392	0.541	0.617	1.443	0.432	0.618	1.473	0.292	0.662	1.494	0.078	0.569
778	3.89	1.476	1.036	0.449	1.227	0.887	0.291	1.341	0.865	0.249	1.27	0.677	0.205	1.255	0.547	0.253	1.248	0.438	0.249	1.265	0.281	0.21	1.197	0.093	0.279	1.068	0.029	0.217	NaN	NaN	NaN	1.255	0.885	0.616	1.371	0.676	0.672	1.39	0.541	0.617	1.441	0.432	0.617	1.472	0.292	0.662	1.494	0.078	0.569
779	3.895	1.474	1.036	0.447	1.223	0.887	0.291	1.337	0.864	0.248	1.269	0.676	0.205	1.253	0.546	0.253	1.246	0.437	0.25	1.264	0.28	0.211	1.196	0.091	0.28	1.069	0.029	0.217	NaN	NaN	NaN	1.252	0.884	0.615	1.369	0.675	0.671	1.388	0.541	0.616	1.439	0.431	0.617	1.471	0.292	0.662	1.494	0.078	0.569
780	3.9	1.47	1.035	0.446	1.22	0.886	0.29	1.333	0.864	0.248	1.267	0.674	0.204	1.251	0.544	0.254	1.245	0.435	0.251	1.262	0.279	0.212	1.196	0.09	0.281	1.069	0.03	0.217	NaN	NaN	NaN	1.251	0.885	0.615	1.367	0.675	0.671	1.386	0.54	0.616	1.437	0.431	0.617	1.47	0.293	0.662	1.493	0.078	0.569
781	3.905	1.466	1.034	0.445	1.216	0.885	0.29	1.329	0.862	0.248	1.265	0.672	0.204	1.25	0.542	0.255	1.242	0.434	0.251	1.261	0.277	0.212	1.196	0.088	0.281	1.069	0.029	0.217	NaN	NaN	NaN	1.249	0.885	0.615	1.364	0.675	0.67	1.384	0.54	0.616	1.436	0.432	0.616	1.469	0.293	0.662	1.493	0.078	0.569
782	3.91	1.463	1.033	0.443	1.213	0.885	0.291	1.325	0.862	0.247	1.263	0.671	0.204	1.248	0.541	0.255	1.241	0.433	0.251	1.259	0.276	0.212	1.196	0.087	0.282	1.069	0.029	0.217	NaN	NaN	NaN	1.245	0.884	0.614	1.362	0.674	0.67	1.381	0.54	0.615	1.434	0.432	0.616	1.467	0.293	0.662	1.493	0.078	0.569
783	3.915	1.459	1.032	0.442	1.209	0.884	0.291	1.321	0.861	0.247	1.261	0.669	0.204	1.246	0.54	0.256	1.239	0.431	0.252	1.258	0.275	0.212	1.195	0.086	0.282	1.068	0.029	0.216	NaN	NaN	NaN	1.241	0.884	0.614	1.359	0.674	0.669	1.379	0.54	0.615	1.433	0.432	0.616	1.466	0.294	0.661	1.493	0.079	0.569
784	3.92	1.455	1.03	0.44	1.204	0.883	0.291	1.317	0.859	0.246	1.259	0.668	0.204	1.245	0.538	0.256	1.238	0.43	0.252	1.257	0.274	0.213	1.194	0.085	0.282	1.068	0.029	0.216	NaN	NaN	NaN	1.239	0.884	0.613	1.357	0.674	0.669	1.378	0.54	0.615	1.431	0.432	0.616	1.465	0.294	0.661	1.492	0.079	0.569
785	3.925	1.453	1.03	0.439	1.2	0.883	0.291	1.313	0.858	0.246	1.257	0.666	0.204	1.244	0.536	0.256	1.237	0.429	0.252	1.256	0.273	0.212	1.193	0.084	0.282	1.068	0.029	0.216	NaN	NaN	NaN	1.237	0.884	0.613	1.354	0.673	0.669	1.376	0.539	0.615	1.429	0.432	0.615	1.464	0.294	0.661	1.492	0.079	0.569
786	3.93	1.452	1.031	0.437	1.196	0.882	0.291	1.308	0.857	0.246	1.255	0.665	0.204	1.243	0.535	0.256	1.236	0.429	0.252	1.255	0.272	0.212	1.193	0.083	0.282	1.068	0.028	0.215	NaN	NaN	NaN	1.235	0.885	0.613	1.352	0.673	0.668	1.373	0.539	0.614	1.427	0.432	0.615	1.464	0.295	0.661	1.492	0.079	0.569
787	3.935	1.449	1.03	0.436	1.192	0.881	0.291	1.304	0.856	0.245	1.254	0.665	0.204	1.243	0.535	0.256	1.234	0.428	0.252	1.253	0.271	0.212	1.192	0.083	0.282	1.068	0.028	0.215	NaN	NaN	NaN	1.232	0.884	0.611	1.35	0.673	0.668	1.371	0.539	0.614	1.426	0.432	0.614	1.463	0.295	0.66	1.492	0.079	0.569
788	3.94	1.445	1.029	0.434	1.188	0.88	0.291	1.3	0.855	0.245	1.252	0.664	0.204	1.242	0.535	0.256	1.233	0.427	0.251	1.252	0.271	0.211	1.192	0.082	0.282	1.068	0.028	0.215	NaN	NaN	NaN	1.229	0.884	0.611	1.348	0.673	0.667	1.369	0.539	0.613	1.424	0.433	0.614	1.462	0.296	0.66	1.492	0.08	0.569
789	3.945	1.441	1.028	0.433	1.185	0.879	0.291	1.296	0.855	0.244	1.251	0.664	0.203	1.242	0.535	0.256	1.232	0.427	0.251	1.25	0.271	0.21	1.192	0.082	0.282	1.068	0.028	0.215	NaN	NaN	NaN	1.225	0.883	0.611	1.345	0.673	0.666	1.367	0.538	0.612	1.422	0.433	0.613	1.461	0.296	0.66	1.492	0.08	0.569
790	3.95	1.438	1.026	0.431	1.181	0.879	0.291	1.292	0.854	0.243	1.249	0.664	0.203	1.241	0.535	0.256	1.231	0.427	0.25	1.249	0.271	0.209	1.193	0.081	0.281	1.068	0.028	0.215	NaN	NaN	NaN	1.222	0.883	0.61	1.342	0.672	0.666	1.365	0.538	0.612	1.42	0.433	0.612	1.46	0.297	0.659	1.491	0.08	0.569
791	3.955	1.435	1.026	0.43	1.177	0.878	0.29	1.288	0.854	0.242	1.247	0.664	0.202	1.239	0.536	0.256	1.23	0.427	0.25	1.248	0.271	0.208	1.193	0.081	0.281	1.068	0.028	0.215	NaN	NaN	NaN	1.221	0.884	0.61	1.34	0.672	0.665	1.362	0.538	0.611	1.418	0.433	0.612	1.458	0.297	0.659	1.491	0.08	0.569
792	3.96	1.432	1.026	0.429	1.174	0.878	0.291	1.285	0.854	0.241	1.244	0.665	0.202	1.237	0.536	0.255	1.228	0.427	0.25	1.246	0.271	0.207	1.193	0.081	0.28	1.068	0.027	0.215	NaN	NaN	NaN	1.219	0.885	0.61	1.338	0.672	0.665	1.36	0.538	0.611	1.416	0.434	0.611	1.457	0.297	0.658	1.491	0.081	0.568
793	3.965	1.43	1.026	0.428	1.171	0.877	0.291	1.281	0.854	0.24	1.241	0.665	0.201	1.235	0.537	0.254	1.227	0.427	0.25	1.245	0.271	0.206	1.192	0.081	0.28	1.068	0.027	0.215	NaN	NaN	NaN	1.216	0.885	0.609	1.335	0.671	0.664	1.358	0.538	0.61	1.414	0.434	0.61	1.455	0.297	0.657	1.491	0.082	0.568
794	3.97	1.427	1.026	0.428	1.168	0.877	0.29	1.277	0.854	0.24	1.238	0.666	0.2	1.232	0.537	0.253	1.225	0.427	0.249	1.243	0.271	0.205	1.192	0.081	0.28	1.068	0.027	0.215	NaN	NaN	NaN	1.212	0.884	0.608	1.333	0.671	0.663	1.356	0.538	0.609	1.412	0.434	0.61	1.454	0.298	0.657	1.491	0.083	0.568
795	3.975	1.424	1.027	0.427	1.165	0.877	0.29	1.274	0.854	0.239	1.234	0.667	0.199	1.23	0.538	0.252	1.224	0.427	0.249	1.242	0.272	0.204	1.192	0.081	0.28	1.068	0.027	0.215	NaN	NaN	NaN	1.208	0.884	0.607	1.331	0.67	0.662	1.353	0.538	0.609	1.41	0.434	0.609	1.453	0.298	0.657	1.49	0.084	0.568
796	3.98	1.421	1.027	0.427	1.162	0.877	0.289	1.271	0.855	0.238	1.23	0.668	0.199	1.227	0.538	0.251	1.223	0.428	0.248	1.241	0.272	0.203	1.192	0.081	0.28	1.068	0.027	0.215	NaN	NaN	NaN	1.205	0.884	0.606	1.329	0.67	0.662	1.351	0.537	0.608	1.408	0.435	0.609	1.452	0.299	0.656	1.49	0.084	0.567
797	3.985	1.418	1.028	0.426	1.159	0.878	0.289	1.269	0.856	0.237	1.226	0.669	0.199	1.224	0.538	0.251	1.222	0.428	0.248	1.24	0.272	0.203	1.192	0.081	0.279	1.068	0.027	0.214	NaN	NaN	NaN	1.204	0.884	0.605	1.327	0.67	0.661	1.348	0.537	0.608	1.405	0.435	0.608	1.45	0.301	0.656	1.49	0.085	0.567
798	3.99	1.415	1.028	0.426	1.156	0.879	0.288	1.266	0.858	0.237	1.222	0.67	0.198	1.223	0.539	0.25	1.222	0.428	0.247	1.239	0.272	0.202	1.192	0.081	0.279	1.067	0.027	0.214	NaN	NaN	NaN	NaN	NaN	NaN	1.325	0.67	0.66	1.346	0.537	0.607	1.403	0.435	0.607	1.449	0.302	0.656	1.489	0.085	0.567
799	3.995	1.412	1.028	0.426	1.154	0.879	0.288	1.264	0.859	0.236	1.218	0.671	0.198	1.221	0.539	0.25	1.221	0.428	0.247	1.238	0.273	0.202	1.192	0.081	0.279	1.067	0.027	0.214	NaN	NaN	NaN	1.191	0.886	0.605	1.323	0.67	0.659	1.343	0.537	0.607	1.401	0.436	0.607	1.448	0.303	0.655	1.488	0.086	0.567
800	4	1.409	1.029	0.425	1.151	0.88	0.287	1.262	0.86	0.235	1.213	0.671	0.197	1.219	0.539	0.249	1.221	0.428	0.247	1.238	0.273	0.201	1.192	0.081	0.279	1.068	0.027	0.214	NaN	NaN	NaN	1.189	0.886	0.605	1.321	0.67	0.658	1.34	0.537	0.606	1.398	0.436	0.607	1.447	0.303	0.655	1.487	0.087	0.566
801	4.005	1.406	1.029	0.425	1.149	0.881	0.286	1.26	0.862	0.234	1.209	0.672	0.198	1.217	0.539	0.248	1.22	0.429	0.246	1.238	0.273	0.201	1.192	0.081	0.279	1.067	0.027	0.214	NaN	NaN	NaN	1.185	0.887	0.604	1.319	0.67	0.657	1.337	0.537	0.606	1.395	0.437	0.606	1.446	0.305	0.654	1.487	0.088	0.566
802	4.01	1.404	1.03	0.424	1.147	0.881	0.285	1.258	0.862	0.234	1.206	0.672	0.197	1.216	0.539	0.247	1.22	0.429	0.246	1.238	0.273	0.201	1.192	0.081	0.279	1.067	0.026	0.214	NaN	NaN	NaN	1.183	0.887	0.603	1.318	0.671	0.656	1.334	0.537	0.605	1.392	0.437	0.606	1.444	0.306	0.654	1.486	0.089	0.566
803	4.015	1.401	1.03	0.423	1.145	0.882	0.284	1.256	0.863	0.234	1.203	0.673	0.197	1.215	0.539	0.247	1.221	0.429	0.246	1.238	0.273	0.201	1.192	0.081	0.279	1.068	0.026	0.214	NaN	NaN	NaN	1.179	0.888	0.601	1.316	0.671	0.656	1.331	0.536	0.605	1.39	0.438	0.605	1.442	0.307	0.654	1.486	0.09	0.565
804	4.02	1.398	1.031	0.423	1.143	0.882	0.283	1.254	0.863	0.233	1.2	0.673	0.197	1.215	0.539	0.247	1.221	0.429	0.246	1.239	0.272	0.2	1.192	0.081	0.278	1.068	0.026	0.214	NaN	NaN	NaN	1.177	0.888	0.6	1.314	0.671	0.655	1.328	0.537	0.604	1.387	0.438	0.605	1.441	0.308	0.653	1.485	0.091	0.565
805	4.025	1.396	1.032	0.422	1.141	0.883	0.282	1.252	0.864	0.233	1.197	0.674	0.197	1.214	0.54	0.247	1.221	0.429	0.246	1.239	0.272	0.2	1.192	0.081	0.278	1.068	0.026	0.214	NaN	NaN	NaN	1.177	0.888	0.6	1.312	0.672	0.654	1.325	0.537	0.604	1.384	0.439	0.605	1.439	0.309	0.653	1.484	0.092	0.564
806	4.03	1.393	1.033	0.421	1.138	0.883	0.281	1.25	0.864	0.233	1.196	0.674	0.197	1.214	0.54	0.246	1.222	0.429	0.246	1.24	0.272	0.2	1.192	0.081	0.278	1.068	0.026	0.214	NaN	NaN	NaN	NaN	NaN	NaN	1.31	0.672	0.653	1.323	0.537	0.604	1.381	0.44	0.605	1.437	0.31	0.652	1.483	0.094	0.564
807	4.035	1.391	1.034	0.42	1.136	0.883	0.28	1.248	0.864	0.232	1.194	0.674	0.197	1.215	0.54	0.246	1.222	0.429	0.245	1.241	0.272	0.2	1.192	0.081	0.278	1.068	0.026	0.214	NaN	NaN	NaN	1.168	0.889	0.597	1.308	0.673	0.652	1.319	0.538	0.604	1.378	0.44	0.605	1.435	0.311	0.652	1.483	0.096	0.564
808	4.04	1.388	1.034	0.419	1.134	0.883	0.279	1.246	0.864	0.231	1.194	0.674	0.196	1.215	0.54	0.246	1.223	0.429	0.245	1.242	0.272	0.2	1.193	0.081	0.278	1.068	0.026	0.214	NaN	NaN	NaN	1.167	0.889	0.597	1.306	0.673	0.651	1.316	0.538	0.604	1.375	0.441	0.605	1.433	0.312	0.652	1.482	0.097	0.564
809	4.045	1.385	1.035	0.418	1.131	0.884	0.277	1.243	0.864	0.231	1.194	0.673	0.196	1.217	0.541	0.246	1.224	0.429	0.245	1.243	0.271	0.2	1.193	0.08	0.278	1.068	0.026	0.214	NaN	NaN	NaN	NaN	NaN	NaN	1.304	0.673	0.65	1.313	0.539	0.604	1.372	0.442	0.605	1.431	0.314	0.651	1.481	0.099	0.564
810	4.05	1.382	1.035	0.416	1.129	0.884	0.276	1.241	0.864	0.23	1.194	0.673	0.196	1.218	0.541	0.246	1.225	0.429	0.245	1.244	0.272	0.2	1.193	0.08	0.278	1.068	0.026	0.214	NaN	NaN	NaN	1.16	0.89	0.595	1.301	0.674	0.65	1.309	0.539	0.604	1.368	0.443	0.605	1.429	0.316	0.651	1.48	0.101	0.564
811	4.055	1.379	1.036	0.415	1.126	0.884	0.275	1.239	0.864	0.229	1.195	0.672	0.195	1.218	0.541	0.245	1.226	0.429	0.245	1.245	0.272	0.201	1.193	0.08	0.278	1.068	0.026	0.214	NaN	NaN	NaN	1.159	0.89	0.595	1.299	0.675	0.65	1.306	0.539	0.604	1.364	0.443	0.605	1.426	0.316	0.651	1.479	0.103	0.564
812	4.06	1.378	1.037	0.413	1.123	0.884	0.274	1.237	0.865	0.228	1.196	0.672	0.195	1.22	0.54	0.246	1.227	0.428	0.245	1.246	0.272	0.201	1.193	0.08	0.278	1.068	0.026	0.214	NaN	NaN	NaN	1.155	0.892	0.594	1.296	0.675	0.649	1.302	0.54	0.604	1.36	0.444	0.606	1.424	0.318	0.651	1.478	0.104	0.564
813	4.065	1.376	1.038	0.412	1.121	0.884	0.273	1.235	0.865	0.227	1.197	0.672	0.194	1.22	0.54	0.246	1.227	0.428	0.245	1.246	0.272	0.201	1.194	0.08	0.278	1.068	0.026	0.214	NaN	NaN	NaN	1.153	0.892	0.593	1.293	0.676	0.649	1.298	0.541	0.605	1.357	0.445	0.606	1.421	0.32	0.652	1.477	0.106	0.564
814	4.07	1.374	1.039	0.411	1.119	0.884	0.271	1.232	0.864	0.227	1.199	0.671	0.193	1.221	0.54	0.246	1.228	0.428	0.245	1.247	0.271	0.201	1.194	0.08	0.278	1.068	0.026	0.214	NaN	NaN	NaN	1.152	0.893	0.593	1.29	0.676	0.649	1.294	0.541	0.605	1.353	0.446	0.607	1.418	0.321	0.653	1.476	0.108	0.564
815	4.075	NaN	NaN	NaN	1.117	0.883	0.27	1.23	0.864	0.226	1.2	0.671	0.192	1.222	0.539	0.246	1.229	0.428	0.245	1.248	0.271	0.201	1.194	0.08	0.277	1.068	0.026	0.214	NaN	NaN	NaN	1.151	0.893	0.593	1.287	0.676	0.649	1.29	0.541	0.606	1.349	0.447	0.608	1.416	0.323	0.653	1.475	0.11	0.564
816	4.08	1.365	1.039	0.407	1.114	0.883	0.269	1.228	0.864	0.224	1.202	0.67	0.192	1.224	0.539	0.246	1.231	0.428	0.245	1.249	0.271	0.201	1.195	0.08	0.277	1.068	0.026	0.214	NaN	NaN	NaN	1.15	0.893	0.592	1.284	0.677	0.65	1.285	0.541	0.607	1.345	0.448	0.608	1.412	0.324	0.654	1.473	0.112	0.565
817	4.085	1.364	1.04	0.405	1.112	0.883	0.268	1.225	0.863	0.224	1.203	0.67	0.191	1.225	0.54	0.245	1.232	0.428	0.245	1.25	0.271	0.201	1.195	0.08	0.277	1.068	0.026	0.214	NaN	NaN	NaN	1.153	0.893	0.592	1.281	0.677	0.65	1.281	0.541	0.607	1.34	0.449	0.609	1.409	0.326	0.655	1.472	0.114	0.565
818	4.09	1.362	1.041	0.404	1.109	0.883	0.267	1.222	0.862	0.223	1.205	0.67	0.19	1.227	0.54	0.245	1.234	0.428	0.244	1.252	0.271	0.201	1.196	0.08	0.277	1.068	0.025	0.214	NaN	NaN	NaN	1.158	0.892	0.592	1.277	0.678	0.651	1.277	0.542	0.608	1.335	0.449	0.61	1.406	0.327	0.656	1.47	0.116	0.566
819	4.095	1.36	1.042	0.403	1.106	0.882	0.266	1.219	0.862	0.223	1.206	0.67	0.19	1.228	0.541	0.245	1.235	0.428	0.244	1.254	0.271	0.201	1.197	0.08	0.276	1.068	0.025	0.214	NaN	NaN	NaN	1.147	0.894	0.59	1.274	0.678	0.651	1.273	0.542	0.61	1.33	0.45	0.612	1.402	0.328	0.657	1.468	0.118	0.567
820	4.1	1.357	1.042	0.401	1.103	0.882	0.265	1.217	0.862	0.222	1.208	0.669	0.189	1.229	0.541	0.244	1.236	0.428	0.244	1.256	0.271	0.201	1.197	0.079	0.276	1.068	0.025	0.214	NaN	NaN	NaN	1.143	0.895	0.59	1.27	0.678	0.651	1.267	0.542	0.611	1.326	0.451	0.613	1.398	0.33	0.658	1.466	0.12	0.567
821	4.105	1.354	1.042	0.4	1.1	0.882	0.264	1.215	0.862	0.221	1.208	0.669	0.188	1.229	0.54	0.244	1.237	0.428	0.244	1.257	0.271	0.201	1.198	0.079	0.275	1.069	0.025	0.213	NaN	NaN	NaN	1.142	0.896	0.588	1.266	0.679	0.652	1.262	0.542	0.612	1.321	0.451	0.614	1.394	0.331	0.659	1.465	0.123	0.568
822	4.11	1.352	1.043	0.398	1.098	0.882	0.264	1.213	0.861	0.221	1.209	0.669	0.187	1.23	0.54	0.244	1.238	0.428	0.243	1.259	0.271	0.201	1.198	0.079	0.275	1.069	0.025	0.213	NaN	NaN	NaN	1.142	0.896	0.587	1.262	0.679	0.653	1.257	0.542	0.613	1.316	0.452	0.616	1.39	0.333	0.66	1.463	0.126	0.569
823	4.115	1.35	1.043	0.397	1.095	0.882	0.263	1.21	0.861	0.22	1.209	0.669	0.186	1.23	0.54	0.244	1.238	0.428	0.243	1.26	0.271	0.201	1.199	0.078	0.274	1.069	0.025	0.213	NaN	NaN	NaN	1.138	0.897	0.587	1.259	0.679	0.653	1.253	0.543	0.615	1.311	0.453	0.618	1.386	0.334	0.661	1.461	0.128	0.57
824	4.12	1.347	1.043	0.396	1.093	0.881	0.262	1.208	0.861	0.219	1.21	0.669	0.185	1.23	0.54	0.243	1.239	0.428	0.242	1.261	0.271	0.201	1.199	0.078	0.274	1.069	0.025	0.213	NaN	NaN	NaN	1.136	0.897	0.586	1.255	0.679	0.654	1.248	0.543	0.617	1.305	0.453	0.619	1.382	0.336	0.662	1.459	0.131	0.571
825	4.125	1.345	1.043	0.395	1.09	0.88	0.262	1.207	0.861	0.218	1.21	0.669	0.184	1.23	0.54	0.242	1.239	0.428	0.241	1.261	0.27	0.201	1.2	0.078	0.274	1.069	0.025	0.213	NaN	NaN	NaN	1.135	0.897	0.585	1.251	0.68	0.655	1.243	0.544	0.619	1.299	0.454	0.621	1.378	0.337	0.664	1.456	0.134	0.572
826	4.13	1.343	1.043	0.394	1.088	0.88	0.261	1.205	0.861	0.218	1.209	0.669	0.184	1.23	0.54	0.241	1.239	0.428	0.24	1.262	0.27	0.201	1.2	0.077	0.274	1.069	0.024	0.213	NaN	NaN	NaN	NaN	NaN	NaN	1.247	0.68	0.656	1.238	0.544	0.62	1.293	0.455	0.623	1.373	0.339	0.665	1.454	0.137	0.573
827	4.135	1.341	1.043	0.393	1.086	0.879	0.261	1.204	0.861	0.217	1.209	0.669	0.183	1.229	0.54	0.24	1.239	0.428	0.24	1.263	0.27	0.201	1.201	0.077	0.274	1.069	0.024	0.213	NaN	NaN	NaN	NaN	NaN	NaN	1.243	0.68	0.656	1.232	0.544	0.622	1.288	0.455	0.625	1.368	0.34	0.667	1.451	0.139	0.574
828	4.14	1.339	1.044	0.392	1.084	0.878	0.261	1.203	0.861	0.217	1.208	0.669	0.182	1.229	0.54	0.24	1.239	0.428	0.24	1.264	0.27	0.2	1.201	0.077	0.274	1.069	0.024	0.212	NaN	NaN	NaN	1.13	0.897	0.581	1.239	0.681	0.657	1.226	0.544	0.623	1.282	0.456	0.627	1.363	0.342	0.668	1.448	0.141	0.574
829	4.145	1.337	1.044	0.391	1.08	0.878	0.26	1.202	0.862	0.217	1.207	0.669	0.181	1.228	0.54	0.239	1.239	0.428	0.239	1.264	0.27	0.2	1.202	0.077	0.274	1.069	0.024	0.212	NaN	NaN	NaN	1.128	0.897	0.581	1.235	0.681	0.658	1.221	0.544	0.625	1.276	0.457	0.629	1.358	0.344	0.67	1.445	0.144	0.576
830	4.15	1.335	1.044	0.391	1.077	0.878	0.26	1.2	0.862	0.216	1.206	0.668	0.18	1.227	0.54	0.239	1.238	0.428	0.239	1.264	0.27	0.2	1.202	0.077	0.274	1.069	0.024	0.212	NaN	NaN	NaN	1.129	0.896	0.58	1.232	0.681	0.659	1.215	0.545	0.627	1.27	0.458	0.631	1.353	0.345	0.672	1.442	0.148	0.577
831	4.155	1.333	1.044	0.39	1.075	0.877	0.26	1.199	0.862	0.216	1.205	0.668	0.179	1.226	0.54	0.238	1.238	0.428	0.238	1.263	0.27	0.199	1.202	0.077	0.274	1.069	0.024	0.212	NaN	NaN	NaN	1.129	0.896	0.579	1.227	0.681	0.66	1.21	0.545	0.629	1.264	0.459	0.633	1.347	0.347	0.673	1.438	0.151	0.578
832	4.16	1.331	1.044	0.39	1.073	0.877	0.259	1.197	0.862	0.215	1.203	0.668	0.178	1.225	0.541	0.237	1.237	0.427	0.238	1.261	0.268	0.198	1.202	0.077	0.273	1.069	0.023	0.212	NaN	NaN	NaN	NaN	NaN	NaN	1.223	0.681	0.66	1.204	0.545	0.63	1.257	0.46	0.635	1.341	0.348	0.674	1.435	0.154	0.579
833	4.165	1.329	1.044	0.389	1.072	0.876	0.259	1.196	0.862	0.214	1.202	0.668	0.178	1.224	0.54	0.237	1.236	0.427	0.237	1.26	0.268	0.197	1.202	0.076	0.273	1.069	0.023	0.212	NaN	NaN	NaN	NaN	NaN	NaN	1.219	0.682	0.661	1.197	0.545	0.631	1.251	0.461	0.637	1.335	0.35	0.676	1.431	0.157	0.581
834	4.17	1.327	1.044	0.389	1.07	0.875	0.259	1.194	0.862	0.214	1.2	0.668	0.178	1.223	0.54	0.236	1.235	0.427	0.237	1.259	0.268	0.197	1.201	0.076	0.272	1.069	0.023	0.212	NaN	NaN	NaN	1.122	0.894	0.577	1.216	0.682	0.662	1.191	0.546	0.633	1.244	0.461	0.639	1.33	0.352	0.678	1.427	0.161	0.581
835	4.175	1.325	1.044	0.389	1.069	0.874	0.259	1.192	0.862	0.213	1.199	0.668	0.177	1.222	0.54	0.235	1.234	0.427	0.236	1.259	0.269	0.197	1.201	0.075	0.272	1.069	0.023	0.212	NaN	NaN	NaN	1.122	0.894	0.577	1.212	0.682	0.663	1.186	0.547	0.635	1.238	0.462	0.641	1.324	0.354	0.679	1.423	0.164	0.583
836	4.18	1.323	1.043	0.388	1.069	0.873	0.258	1.19	0.862	0.213	1.197	0.668	0.177	1.221	0.54	0.235	1.233	0.426	0.236	1.259	0.269	0.196	1.201	0.075	0.272	1.069	0.023	0.212	NaN	NaN	NaN	1.121	0.893	0.577	1.208	0.682	0.664	1.18	0.548	0.636	1.231	0.463	0.643	1.318	0.355	0.681	1.419	0.167	0.584
837	4.185	1.321	1.043	0.387	1.068	0.872	0.258	1.188	0.862	0.212	1.195	0.668	0.176	1.22	0.54	0.235	1.233	0.426	0.235	1.258	0.269	0.196	1.201	0.075	0.272	1.069	0.023	0.212	NaN	NaN	NaN	NaN	NaN	NaN	1.204	0.682	0.665	1.173	0.548	0.638	1.224	0.464	0.646	1.311	0.357	0.682	1.414	0.17	0.585
838	4.19	1.319	1.043	0.387	1.067	0.871	0.258	1.187	0.861	0.212	1.193	0.668	0.176	1.219	0.54	0.234	1.232	0.426	0.235	1.256	0.268	0.195	1.201	0.075	0.272	1.069	0.023	0.212	NaN	NaN	NaN	1.12	0.89	0.576	1.201	0.683	0.666	1.167	0.548	0.639	1.217	0.466	0.648	1.305	0.358	0.684	1.409	0.174	0.586
839	4.195	1.317	1.043	0.386	1.066	0.87	0.259	1.184	0.861	0.212	1.191	0.668	0.176	1.218	0.54	0.234	1.231	0.426	0.235	1.255	0.269	0.195	1.201	0.074	0.272	1.069	0.023	0.212	NaN	NaN	NaN	1.116	0.89	0.577	1.197	0.683	0.666	1.161	0.55	0.64	1.21	0.467	0.65	1.298	0.36	0.685	1.404	0.177	0.587
840	4.2	1.315	1.043	0.386	1.065	0.869	0.259	1.181	0.86	0.211	1.189	0.668	0.176	1.217	0.54	0.234	1.23	0.426	0.234	1.255	0.269	0.195	1.201	0.074	0.272	1.069	0.023	0.212	NaN	NaN	NaN	1.114	0.891	0.577	1.193	0.683	0.667	1.156	0.551	0.642	1.203	0.468	0.651	1.291	0.362	0.687	1.399	0.181	0.588
841	4.205	1.313	1.042	0.386	1.063	0.868	0.259	1.18	0.859	0.211	1.187	0.667	0.175	1.216	0.54	0.234	1.23	0.426	0.234	1.255	0.269	0.194	1.201	0.074	0.272	1.069	0.023	0.212	NaN	NaN	NaN	1.114	0.889	0.578	1.19	0.684	0.668	1.15	0.551	0.643	1.196	0.469	0.653	1.285	0.364	0.688	1.393	0.184	0.589
842	4.21	1.31	1.042	0.385	1.062	0.866	0.26	1.178	0.859	0.211	1.185	0.667	0.175	1.215	0.54	0.233	1.229	0.427	0.234	1.255	0.269	0.194	1.201	0.074	0.272	1.069	0.023	0.212	NaN	NaN	NaN	1.116	0.887	0.577	1.186	0.684	0.669	1.144	0.552	0.644	1.189	0.471	0.655	1.277	0.365	0.69	1.388	0.187	0.59
843	4.215	1.308	1.042	0.385	1.061	0.865	0.26	1.175	0.857	0.211	1.182	0.667	0.175	1.214	0.54	0.233	1.228	0.427	0.234	1.255	0.269	0.194	1.201	0.074	0.272	1.069	0.023	0.212	NaN	NaN	NaN	1.116	0.886	0.577	1.183	0.684	0.669	1.138	0.553	0.645	1.182	0.472	0.657	1.27	0.366	0.691	1.382	0.19	0.591
844	4.22	1.306	1.042	0.384	1.058	0.864	0.26	1.173	0.857	0.21	1.18	0.666	0.175	1.213	0.54	0.233	1.228	0.426	0.233	1.254	0.269	0.194	1.201	0.074	0.272	1.069	0.023	0.212	NaN	NaN	NaN	1.113	0.886	0.577	1.18	0.684	0.669	1.133	0.554	0.647	1.175	0.474	0.658	1.263	0.367	0.692	1.376	0.193	0.591
845	4.225	1.304	1.042	0.384	1.056	0.864	0.26	1.171	0.856	0.21	1.178	0.666	0.175	1.211	0.54	0.233	1.227	0.426	0.233	1.254	0.269	0.194	1.201	0.074	0.272	1.069	0.023	0.212	NaN	NaN	NaN	1.114	0.885	0.579	1.176	0.684	0.669	1.127	0.555	0.647	1.168	0.475	0.66	1.256	0.369	0.693	1.37	0.197	0.591
846	4.23	1.302	1.042	0.383	1.054	0.863	0.26	1.169	0.856	0.21	1.176	0.667	0.175	1.21	0.54	0.232	1.227	0.426	0.233	1.254	0.269	0.194	1.201	0.074	0.272	1.069	0.023	0.212	NaN	NaN	NaN	1.117	0.884	0.58	1.173	0.685	0.67	1.122	0.556	0.648	1.161	0.476	0.662	1.249	0.37	0.694	1.363	0.199	0.592
847	4.235	1.3	1.042	0.382	1.052	0.863	0.26	1.166	0.855	0.21	1.173	0.667	0.175	1.209	0.54	0.232	1.226	0.426	0.233	1.253	0.269	0.194	1.201	0.074	0.272	1.069	0.023	0.212	NaN	NaN	NaN	1.109	0.886	0.579	1.169	0.685	0.67	1.116	0.558	0.649	1.154	0.478	0.663	1.242	0.372	0.695	1.357	0.202	0.592
848	4.24	1.298	1.042	0.382	1.049	0.863	0.26	1.164	0.854	0.21	1.171	0.667	0.175	1.208	0.54	0.232	1.225	0.427	0.233	1.253	0.269	0.193	1.201	0.074	0.271	1.069	0.023	0.212	NaN	NaN	NaN	1.103	0.887	0.58	1.166	0.686	0.67	1.111	0.559	0.65	1.148	0.48	0.664	1.235	0.373	0.696	1.35	0.204	0.592
849	4.245	1.296	1.042	0.382	1.046	0.863	0.26	1.162	0.854	0.209	1.169	0.667	0.174	1.207	0.54	0.232	1.224	0.427	0.232	1.252	0.269	0.193	1.201	0.074	0.271	1.069	0.023	0.212	NaN	NaN	NaN	1.104	0.886	0.579	1.162	0.686	0.671	1.104	0.56	0.651	1.141	0.481	0.665	1.229	0.374	0.696	1.345	0.207	0.593
850	4.25	1.293	1.041	0.382	1.044	0.863	0.259	1.16	0.854	0.209	1.167	0.667	0.174	1.205	0.54	0.232	1.223	0.427	0.232	1.251	0.269	0.193	1.201	0.074	0.271	1.069	0.023	0.212	NaN	NaN	NaN	1.103	0.885	0.579	1.158	0.686	0.671	1.098	0.561	0.651	1.135	0.483	0.666	1.221	0.375	0.697	1.339	0.21	0.592
851	4.255	1.291	1.041	0.381	1.042	0.862	0.259	1.158	0.854	0.209	1.166	0.668	0.175	1.204	0.541	0.231	1.222	0.427	0.232	1.25	0.27	0.193	1.201	0.074	0.271	1.069	0.023	0.212	NaN	NaN	NaN	1.103	0.885	0.579	1.155	0.687	0.671	1.092	0.563	0.652	1.128	0.484	0.667	1.214	0.376	0.698	1.333	0.213	0.592
852	4.26	1.289	1.041	0.381	1.04	0.862	0.258	1.156	0.854	0.209	1.164	0.668	0.175	1.202	0.541	0.231	1.22	0.427	0.232	1.249	0.27	0.192	1.201	0.074	0.271	1.069	0.023	0.212	NaN	NaN	NaN	1.1	0.886	0.579	1.151	0.688	0.671	1.087	0.565	0.652	1.121	0.486	0.668	1.208	0.378	0.698	1.327	0.215	0.591
853	4.265	1.287	1.041	0.381	1.037	0.863	0.258	1.153	0.854	0.209	1.162	0.668	0.175	1.201	0.541	0.231	1.219	0.427	0.231	1.248	0.27	0.192	1.201	0.074	0.271	1.069	0.023	0.212	NaN	NaN	NaN	1.097	0.886	0.579	1.146	0.688	0.671	1.081	0.566	0.652	1.115	0.487	0.669	1.202	0.379	0.697	1.32	0.217	0.591
854	4.27	1.285	1.041	0.381	1.035	0.863	0.258	1.151	0.854	0.209	1.16	0.668	0.175	1.199	0.541	0.231	1.218	0.427	0.231	1.247	0.27	0.192	1.201	0.074	0.271	1.069	0.023	0.212	NaN	NaN	NaN	1.099	0.886	0.58	1.141	0.689	0.671	1.076	0.568	0.652	1.109	0.488	0.669	1.195	0.381	0.697	1.314	0.218	0.59
855	4.275	1.283	1.041	0.381	1.032	0.863	0.258	1.149	0.854	0.209	1.159	0.668	0.175	1.198	0.541	0.231	1.217	0.428	0.231	1.246	0.271	0.192	1.201	0.075	0.271	1.069	0.023	0.212	NaN	NaN	NaN	1.105	0.884	0.583	1.137	0.691	0.671	1.071	0.57	0.653	1.103	0.49	0.669	1.19	0.382	0.697	1.307	0.218	0.59
856	4.28	1.281	1.042	0.381	1.029	0.863	0.258	1.147	0.855	0.209	1.157	0.668	0.175	1.196	0.542	0.231	1.215	0.428	0.231	1.245	0.271	0.192	1.201	0.075	0.271	1.069	0.023	0.212	NaN	NaN	NaN	1.103	0.884	0.582	1.134	0.691	0.672	1.065	0.571	0.653	1.097	0.491	0.669	1.184	0.384	0.696	1.299	0.218	0.59
857	4.285	1.279	1.042	0.381	1.027	0.864	0.258	1.145	0.856	0.209	1.155	0.669	0.175	1.194	0.542	0.231	1.214	0.428	0.231	1.244	0.271	0.192	1.201	0.075	0.271	1.069	0.023	0.212	NaN	NaN	NaN	1.093	0.886	0.58	1.13	0.693	0.672	1.06	0.573	0.653	1.091	0.493	0.669	1.178	0.385	0.695	1.291	0.219	0.589
858	4.29	1.277	1.042	0.381	1.025	0.864	0.258	1.143	0.856	0.209	1.154	0.669	0.175	1.193	0.542	0.231	1.212	0.428	0.231	1.243	0.271	0.192	1.2	0.075	0.271	1.069	0.023	0.212	NaN	NaN	NaN	1.092	0.886	0.58	1.125	0.694	0.671	1.055	0.574	0.653	1.086	0.494	0.668	1.172	0.385	0.694	1.283	0.218	0.589
859	4.295	1.275	1.042	0.382	1.023	0.865	0.259	1.142	0.857	0.209	1.152	0.669	0.175	1.191	0.542	0.231	1.211	0.429	0.231	1.242	0.272	0.192	1.2	0.075	0.272	1.069	0.023	0.212	NaN	NaN	NaN	1.092	0.885	0.581	1.121	0.694	0.672	1.05	0.576	0.654	1.08	0.495	0.668	1.166	0.387	0.694	1.275	0.217	0.588
860	4.3	1.273	1.042	0.382	1.021	0.865	0.259	1.14	0.857	0.209	1.15	0.669	0.175	1.189	0.542	0.231	1.21	0.429	0.231	1.241	0.272	0.192	1.2	0.075	0.272	1.069	0.023	0.212	NaN	NaN	NaN	1.085	0.886	0.579	1.117	0.695	0.672	1.045	0.577	0.654	1.075	0.496	0.667	1.16	0.388	0.693	1.266	0.216	0.587
861	4.305	1.271	1.042	0.382	1.018	0.865	0.26	1.138	0.858	0.209	1.148	0.669	0.175	1.188	0.542	0.232	1.209	0.429	0.231	1.24	0.272	0.192	1.2	0.076	0.272	1.069	0.023	0.212	NaN	NaN	NaN	1.081	0.887	0.579	1.114	0.697	0.672	1.04	0.579	0.654	1.069	0.497	0.666	1.154	0.389	0.692	1.257	0.215	0.587
862	4.31	1.269	1.042	0.382	1.015	0.865	0.261	1.136	0.858	0.209	1.147	0.669	0.175	1.187	0.543	0.232	1.207	0.429	0.231	1.239	0.273	0.192	1.2	0.076	0.272	1.069	0.023	0.212	NaN	NaN	NaN	1.079	0.887	0.58	1.11	0.698	0.672	1.035	0.58	0.654	1.064	0.497	0.665	1.148	0.389	0.691	1.249	0.213	0.586
863	4.315	1.267	1.042	0.382	1.014	0.866	0.261	1.133	0.857	0.21	1.145	0.669	0.175	1.185	0.543	0.232	1.206	0.43	0.232	1.238	0.273	0.192	1.2	0.076	0.273	1.069	0.023	0.212	NaN	NaN	NaN	1.078	0.888	0.58	1.106	0.699	0.672	1.031	0.581	0.653	1.059	0.498	0.664	1.142	0.39	0.691	1.239	0.211	0.585
864	4.32	1.264	1.043	0.382	1.011	0.866	0.262	1.13	0.857	0.21	1.144	0.669	0.175	1.183	0.543	0.232	1.204	0.43	0.232	1.238	0.273	0.192	1.2	0.076	0.273	1.069	0.023	0.212	NaN	NaN	NaN	1.077	0.888	0.581	1.103	0.699	0.672	1.027	0.582	0.653	1.053	0.498	0.663	1.136	0.389	0.69	1.23	0.209	0.585
865	4.325	1.262	1.043	0.382	1.01	0.867	0.262	1.128	0.858	0.21	1.142	0.669	0.175	1.182	0.543	0.232	1.203	0.43	0.232	1.237	0.273	0.192	1.199	0.077	0.273	1.069	0.023	0.212	NaN	NaN	NaN	1.074	0.888	0.582	1.098	0.7	0.672	1.022	0.583	0.653	1.048	0.499	0.662	1.129	0.389	0.69	1.221	0.207	0.584
866	4.33	1.26	1.043	0.382	1.008	0.867	0.262	1.126	0.858	0.21	1.14	0.67	0.176	1.18	0.543	0.232	1.202	0.43	0.232	1.236	0.273	0.192	1.199	0.077	0.273	1.069	0.024	0.212	NaN	NaN	NaN	1.073	0.889	0.582	1.094	0.701	0.672	1.018	0.584	0.653	1.043	0.499	0.661	1.122	0.387	0.69	1.212	0.205	0.584
867	4.335	1.257	1.043	0.382	1.006	0.867	0.263	1.124	0.858	0.21	1.139	0.67	0.176	1.178	0.543	0.232	1.2	0.43	0.233	1.235	0.274	0.193	1.199	0.077	0.273	1.069	0.024	0.212	NaN	NaN	NaN	1.07	0.889	0.582	1.091	0.702	0.672	1.013	0.585	0.653	1.038	0.499	0.66	1.115	0.386	0.689	1.202	0.202	0.583
868	4.34	1.255	1.044	0.382	1.005	0.867	0.264	1.122	0.859	0.21	1.137	0.67	0.176	1.177	0.543	0.232	1.199	0.43	0.233	1.234	0.274	0.193	1.199	0.077	0.273	1.069	0.024	0.212	NaN	NaN	NaN	1.068	0.889	0.583	1.087	0.702	0.672	1.009	0.586	0.652	1.034	0.499	0.658	1.109	0.384	0.689	1.191	0.199	0.583
869	4.345	1.253	1.044	0.382	1.003	0.867	0.265	1.119	0.859	0.21	1.135	0.67	0.176	1.175	0.543	0.232	1.198	0.43	0.233	1.233	0.274	0.193	1.199	0.077	0.273	1.069	0.024	0.212	NaN	NaN	NaN	1.064	0.89	0.583	1.084	0.703	0.672	1.005	0.587	0.652	1.03	0.499	0.657	1.102	0.382	0.688	1.18	0.195	0.582
870	4.35	1.25	1.044	0.382	1	0.867	0.266	1.116	0.858	0.211	1.134	0.67	0.176	1.174	0.544	0.232	1.197	0.431	0.233	1.233	0.275	0.193	1.199	0.077	0.273	1.069	0.024	0.212	NaN	NaN	NaN	1.061	0.89	0.583	1.081	0.704	0.672	1.001	0.588	0.652	1.025	0.499	0.656	1.096	0.381	0.687	1.17	0.192	0.581
871	4.355	1.248	1.044	0.383	0.998	0.867	0.266	1.114	0.858	0.211	1.132	0.67	0.177	1.173	0.544	0.233	1.196	0.431	0.233	1.232	0.275	0.193	1.199	0.077	0.273	1.069	0.024	0.212	NaN	NaN	NaN	1.06	0.89	0.583	1.078	0.704	0.672	0.998	0.588	0.651	1.021	0.499	0.654	1.089	0.379	0.686	1.159	0.188	0.581
872	4.36	1.245	1.044	0.383	0.996	0.867	0.267	1.112	0.858	0.211	1.13	0.67	0.177	1.171	0.544	0.233	1.195	0.431	0.233	1.231	0.275	0.193	1.199	0.078	0.274	1.069	0.024	0.212	NaN	NaN	NaN	1.058	0.891	0.584	1.074	0.704	0.672	0.994	0.589	0.651	1.016	0.497	0.653	1.083	0.377	0.686	1.147	0.183	0.581
873	4.365	1.243	1.044	0.383	0.994	0.867	0.267	1.11	0.858	0.211	1.129	0.67	0.177	1.169	0.544	0.233	1.194	0.432	0.233	1.231	0.276	0.193	1.198	0.078	0.274	1.069	0.024	0.212	NaN	NaN	NaN	1.056	0.891	0.584	1.071	0.704	0.672	0.991	0.589	0.65	1.012	0.496	0.652	1.076	0.375	0.685	1.135	0.179	0.581
874	4.37	1.24	1.044	0.383	0.991	0.867	0.268	1.107	0.858	0.212	1.127	0.67	0.178	1.168	0.544	0.233	1.192	0.432	0.234	1.23	0.276	0.193	1.198	0.078	0.274	1.069	0.024	0.212	NaN	NaN	NaN	1.055	0.89	0.585	1.069	0.704	0.672	0.987	0.589	0.649	1.008	0.496	0.651	1.069	0.373	0.685	1.124	0.176	0.581
875	4.375	1.238	1.044	0.383	0.988	0.867	0.268	1.105	0.858	0.212	1.125	0.67	0.178	1.166	0.544	0.233	1.191	0.432	0.234	1.229	0.276	0.194	1.198	0.078	0.274	1.069	0.024	0.212	NaN	NaN	NaN	1.053	0.89	0.585	1.066	0.704	0.672	0.984	0.59	0.648	1.004	0.495	0.65	1.062	0.37	0.684	1.112	0.172	0.581
876	4.38	1.235	1.045	0.384	0.986	0.867	0.268	1.102	0.858	0.212	1.123	0.67	0.178	1.165	0.545	0.234	1.19	0.432	0.234	1.228	0.277	0.194	1.198	0.078	0.274	1.069	0.024	0.212	NaN	NaN	NaN	1.05	0.89	0.585	1.062	0.704	0.672	0.981	0.589	0.648	1	0.493	0.649	1.055	0.367	0.684	1.1	0.168	0.581
877	4.385	1.233	1.045	0.384	0.983	0.867	0.269	1.099	0.858	0.213	1.121	0.67	0.179	1.163	0.545	0.234	1.188	0.432	0.234	1.227	0.277	0.194	1.198	0.078	0.274	1.069	0.024	0.212	NaN	NaN	NaN	1.047	0.89	0.585	1.059	0.704	0.671	0.978	0.59	0.647	0.996	0.492	0.649	1.048	0.364	0.683	1.088	0.163	0.581
878	4.39	1.23	1.045	0.384	0.981	0.867	0.269	1.097	0.858	0.213	1.119	0.67	0.179	1.161	0.545	0.234	1.187	0.432	0.234	1.227	0.277	0.194	1.198	0.078	0.274	1.069	0.024	0.213	NaN	NaN	NaN	1.045	0.89	0.585	1.057	0.703	0.671	0.976	0.589	0.647	0.992	0.491	0.648	1.041	0.36	0.683	1.075	0.159	0.582
879	4.395	1.228	1.045	0.385	0.978	0.867	0.269	1.095	0.858	0.213	1.117	0.67	0.179	1.16	0.544	0.235	1.186	0.432	0.234	1.226	0.278	0.194	1.198	0.078	0.274	1.069	0.024	0.213	NaN	NaN	NaN	1.043	0.89	0.586	1.054	0.703	0.671	0.973	0.589	0.646	0.988	0.489	0.648	1.033	0.358	0.682	1.063	0.155	0.582
880	4.4	1.225	1.045	0.385	0.975	0.866	0.269	1.093	0.858	0.214	1.115	0.67	0.18	1.158	0.544	0.235	1.184	0.432	0.235	1.225	0.278	0.194	1.198	0.078	0.274	1.069	0.024	0.212	NaN	NaN	NaN	1.04	0.89	0.586	1.051	0.702	0.671	0.97	0.588	0.645	0.984	0.487	0.647	1.026	0.355	0.682	1.05	0.151	0.583
881	4.405	1.222	1.044	0.386	0.973	0.866	0.269	1.091	0.858	0.214	1.113	0.67	0.18	1.156	0.545	0.235	1.183	0.432	0.235	1.224	0.278	0.194	1.198	0.078	0.274	1.069	0.024	0.212	NaN	NaN	NaN	1.038	0.889	0.587	1.049	0.701	0.671	0.966	0.587	0.645	0.98	0.485	0.647	1.019	0.352	0.683	1.038	0.147	0.583
882	4.41	1.22	1.044	0.386	0.969	0.866	0.27	1.088	0.858	0.215	1.111	0.67	0.18	1.155	0.545	0.236	1.181	0.432	0.235	1.223	0.279	0.194	1.198	0.078	0.274	1.069	0.024	0.212	NaN	NaN	NaN	1.035	0.889	0.587	1.046	0.701	0.671	0.964	0.586	0.644	0.976	0.483	0.647	1.012	0.349	0.683	1.025	0.142	0.584
883	4.415	1.217	1.044	0.387	0.966	0.865	0.271	1.085	0.858	0.215	1.108	0.67	0.181	1.153	0.545	0.236	1.18	0.432	0.236	1.222	0.279	0.195	1.198	0.078	0.274	1.069	0.024	0.212	NaN	NaN	NaN	1.035	0.888	0.588	1.043	0.7	0.671	0.962	0.585	0.643	0.971	0.481	0.647	1.005	0.345	0.683	1.012	0.138	0.584
884	4.42	1.214	1.044	0.388	0.965	0.865	0.27	1.083	0.858	0.216	1.105	0.669	0.181	1.152	0.545	0.236	1.179	0.433	0.236	1.222	0.279	0.195	1.198	0.078	0.274	1.069	0.024	0.212	NaN	NaN	NaN	1.036	0.887	0.59	1.04	0.699	0.671	0.96	0.584	0.642	0.967	0.479	0.647	0.997	0.342	0.683	0.999	0.134	0.585
885	4.425	1.211	1.043	0.388	0.962	0.865	0.27	1.081	0.858	0.217	1.104	0.669	0.182	1.15	0.545	0.237	1.178	0.433	0.236	1.221	0.28	0.195	1.197	0.079	0.274	1.069	0.024	0.212	NaN	NaN	NaN	1.028	0.887	0.589	1.038	0.697	0.671	0.957	0.583	0.642	0.963	0.477	0.646	0.99	0.339	0.683	0.987	0.13	0.586
886	4.43	1.209	1.043	0.389	0.96	0.865	0.27	1.078	0.857	0.217	1.101	0.67	0.183	1.148	0.545	0.237	1.177	0.433	0.236	1.22	0.28	0.195	1.197	0.079	0.274	1.069	0.024	0.212	NaN	NaN	NaN	1.028	0.886	0.591	1.035	0.696	0.67	0.954	0.581	0.641	0.96	0.475	0.646	0.982	0.336	0.684	0.974	0.126	0.587
887	4.435	1.206	1.042	0.391	0.957	0.865	0.27	1.075	0.857	0.217	1.1	0.67	0.183	1.146	0.545	0.237	1.176	0.434	0.237	1.219	0.28	0.195	1.197	0.079	0.274	1.069	0.024	0.212	NaN	NaN	NaN	1.03	0.884	0.593	1.033	0.694	0.67	0.952	0.58	0.64	0.956	0.472	0.645	0.974	0.334	0.684	0.961	0.123	0.587
888	4.44	1.203	1.041	0.391	0.954	0.865	0.271	1.072	0.856	0.218	1.098	0.67	0.184	1.145	0.545	0.238	1.174	0.434	0.238	1.218	0.281	0.195	1.197	0.079	0.274	1.069	0.024	0.212	NaN	NaN	NaN	1.019	0.885	0.591	1.03	0.693	0.67	0.949	0.578	0.639	0.953	0.47	0.644	0.967	0.33	0.684	0.949	0.12	0.588
889	4.445	1.2	1.041	0.392	0.952	0.865	0.271	1.07	0.857	0.218	1.095	0.67	0.184	1.143	0.545	0.238	1.173	0.434	0.238	1.217	0.281	0.196	1.197	0.079	0.274	1.069	0.024	0.212	NaN	NaN	NaN	1.014	0.885	0.591	1.027	0.691	0.669	0.947	0.576	0.638	0.95	0.467	0.643	0.96	0.328	0.684	0.937	0.116	0.589
890	4.45	1.197	1.04	0.394	0.949	0.864	0.272	1.068	0.857	0.219	1.092	0.669	0.185	1.141	0.545	0.239	1.171	0.434	0.238	1.216	0.281	0.196	1.197	0.079	0.274	1.069	0.024	0.213	NaN	NaN	NaN	1.011	0.884	0.592	1.025	0.689	0.669	0.945	0.574	0.636	0.946	0.465	0.641	0.953	0.325	0.684	0.926	0.113	0.59
891	4.455	1.194	1.04	0.395	0.946	0.864	0.273	1.064	0.856	0.22	1.09	0.669	0.185	1.139	0.545	0.239	1.17	0.434	0.239	1.215	0.281	0.196	1.196	0.079	0.274	1.069	0.024	0.213	NaN	NaN	NaN	1.009	0.883	0.594	1.022	0.687	0.668	0.943	0.572	0.634	0.943	0.462	0.64	0.947	0.323	0.684	0.915	0.11	0.591
892	4.46	1.191	1.039	0.396	0.943	0.864	0.273	1.061	0.856	0.221	1.087	0.669	0.186	1.137	0.545	0.24	1.168	0.433	0.239	1.214	0.281	0.196	1.196	0.079	0.274	1.069	0.024	0.213	NaN	NaN	NaN	1.005	0.882	0.594	1.02	0.685	0.668	0.941	0.57	0.633	0.94	0.46	0.638	0.94	0.32	0.683	0.904	0.108	0.591
893	4.465	1.188	1.038	0.397	0.94	0.863	0.274	1.059	0.856	0.221	1.085	0.669	0.187	1.135	0.545	0.241	1.166	0.433	0.24	1.213	0.281	0.197	1.196	0.08	0.274	1.069	0.024	0.213	NaN	NaN	NaN	1.004	0.881	0.596	1.017	0.682	0.667	0.938	0.567	0.631	0.937	0.457	0.637	0.934	0.318	0.683	0.895	0.105	0.592
894	4.47	1.185	1.037	0.399	0.938	0.863	0.274	1.057	0.856	0.222	1.083	0.669	0.188	1.133	0.545	0.241	1.165	0.433	0.24	1.212	0.281	0.197	1.196	0.08	0.274	1.069	0.024	0.213	NaN	NaN	NaN	1.004	0.879	0.599	1.014	0.679	0.667	0.935	0.564	0.629	0.934	0.454	0.635	0.929	0.315	0.682	0.884	0.102	0.592
895	4.475	1.182	1.036	0.4	0.935	0.863	0.275	1.054	0.855	0.222	1.08	0.669	0.188	1.131	0.545	0.241	1.163	0.434	0.241	1.211	0.282	0.197	1.196	0.08	0.275	1.069	0.024	0.213	NaN	NaN	NaN	0.995	0.879	0.598	1.012	0.676	0.666	0.933	0.562	0.628	0.931	0.452	0.634	0.924	0.313	0.682	0.876	0.1	0.593
896	4.48	1.179	1.035	0.401	0.932	0.862	0.275	1.05	0.855	0.223	1.077	0.669	0.189	1.128	0.545	0.242	1.162	0.434	0.241	1.211	0.283	0.198	1.196	0.08	0.275	1.069	0.024	0.213	NaN	NaN	NaN	0.989	0.879	0.598	1.009	0.673	0.666	0.931	0.56	0.626	0.928	0.449	0.633	0.919	0.311	0.681	0.868	0.098	0.594
897	4.485	1.176	1.034	0.403	0.929	0.862	0.276	1.048	0.855	0.224	1.074	0.668	0.189	1.126	0.545	0.242	1.159	0.434	0.242	1.211	0.284	0.199	1.196	0.081	0.275	1.069	0.024	0.213	NaN	NaN	NaN	0.983	0.878	0.599	1.006	0.67	0.665	0.928	0.557	0.624	0.924	0.446	0.631	0.914	0.309	0.68	0.861	0.096	0.595
898	4.49	1.172	1.033	0.404	0.926	0.862	0.276	1.045	0.854	0.225	1.071	0.667	0.19	1.123	0.545	0.243	1.157	0.433	0.242	1.21	0.284	0.2	1.195	0.081	0.275	1.069	0.024	0.213	NaN	NaN	NaN	0.98	0.877	0.6	1.003	0.667	0.665	0.926	0.554	0.622	0.921	0.443	0.63	0.909	0.306	0.679	0.854	0.094	0.595
899	4.495	1.169	1.032	0.406	0.923	0.862	0.277	1.042	0.854	0.225	1.069	0.668	0.191	1.121	0.544	0.244	1.155	0.433	0.243	1.208	0.285	0.2	1.195	0.081	0.276	1.069	0.024	0.213	NaN	NaN	NaN	0.976	0.876	0.601	1.001	0.664	0.664	0.924	0.552	0.621	0.917	0.441	0.629	0.905	0.304	0.678	0.848	0.091	0.595
900	4.5	1.166	1.03	0.408	0.92	0.862	0.277	1.038	0.853	0.226	1.066	0.668	0.192	1.118	0.544	0.244	1.153	0.433	0.243	1.207	0.285	0.201	1.195	0.081	0.276	1.069	0.024	0.213	NaN	NaN	NaN	0.97	0.875	0.602	0.997	0.661	0.664	0.921	0.549	0.619	0.914	0.438	0.627	0.901	0.302	0.677	0.843	0.09	0.595
901	4.505	1.162	1.029	0.41	0.916	0.862	0.277	1.036	0.853	0.226	1.063	0.668	0.193	1.115	0.544	0.245	1.151	0.434	0.244	1.206	0.285	0.201	1.195	0.081	0.276	1.069	0.024	0.213	NaN	NaN	NaN	0.965	0.873	0.603	0.994	0.658	0.664	0.918	0.546	0.618	0.912	0.435	0.626	0.898	0.299	0.676	0.839	0.088	0.595
902	4.51	1.159	1.028	0.412	0.913	0.862	0.277	1.033	0.853	0.227	1.06	0.668	0.193	1.112	0.544	0.245	1.149	0.434	0.244	1.204	0.286	0.201	1.195	0.082	0.276	1.069	0.024	0.213	NaN	NaN	NaN	0.963	0.873	0.603	0.991	0.655	0.663	0.915	0.543	0.616	0.909	0.433	0.625	0.895	0.297	0.675	0.837	0.085	0.594
903	4.515	1.156	1.026	0.414	0.91	0.862	0.278	1.029	0.853	0.228	1.057	0.668	0.194	1.109	0.544	0.245	1.146	0.434	0.244	1.202	0.286	0.202	1.195	0.082	0.276	1.069	0.024	0.213	NaN	NaN	NaN	NaN	NaN	NaN	0.987	0.652	0.662	0.913	0.541	0.615	0.906	0.43	0.624	0.892	0.294	0.674	0.836	0.083	0.594
904	4.52	1.152	1.025	0.416	0.907	0.862	0.278	1.026	0.852	0.229	1.053	0.667	0.195	1.106	0.544	0.246	1.143	0.434	0.244	1.201	0.286	0.202	1.194	0.082	0.276	1.069	0.024	0.213	NaN	NaN	NaN	0.95	0.869	0.604	0.983	0.65	0.662	0.909	0.538	0.613	0.903	0.428	0.623	0.889	0.293	0.673	0.836	0.082	0.594
905	4.525	1.149	1.023	0.418	0.903	0.862	0.278	1.023	0.853	0.23	1.05	0.667	0.196	1.103	0.544	0.246	1.141	0.434	0.245	1.199	0.287	0.202	1.194	0.083	0.277	1.069	0.024	0.213	NaN	NaN	NaN	0.945	0.868	0.605	0.979	0.648	0.661	0.906	0.536	0.612	0.9	0.427	0.623	0.888	0.291	0.672	0.837	0.081	0.594
906	4.53	1.145	1.022	0.421	0.899	0.862	0.278	1.02	0.853	0.231	1.047	0.667	0.196	1.099	0.544	0.247	1.138	0.434	0.245	1.197	0.287	0.203	1.194	0.083	0.277	1.069	0.024	0.213	NaN	NaN	NaN	0.94	0.867	0.605	0.974	0.647	0.661	0.902	0.535	0.612	0.896	0.426	0.623	0.886	0.29	0.671	0.837	0.08	0.594
907	4.535	1.142	1.021	0.423	0.895	0.862	0.279	1.016	0.852	0.231	1.043	0.667	0.196	1.096	0.544	0.247	1.135	0.434	0.246	1.195	0.288	0.203	1.193	0.083	0.277	1.069	0.024	0.213	NaN	NaN	NaN	0.935	0.866	0.605	0.969	0.647	0.66	0.897	0.535	0.612	0.892	0.427	0.623	0.885	0.29	0.67	0.837	0.08	0.594
908	4.54	1.139	1.02	0.425	0.892	0.862	0.279	1.013	0.852	0.232	1.039	0.667	0.197	1.092	0.544	0.248	1.131	0.434	0.246	1.193	0.288	0.203	1.193	0.084	0.278	1.069	0.024	0.213	NaN	NaN	NaN	0.929	0.865	0.605	0.963	0.648	0.66	0.891	0.536	0.613	0.887	0.427	0.624	0.884	0.291	0.67	0.836	0.08	0.595
909	4.545	1.136	1.019	0.427	0.888	0.863	0.28	1.01	0.851	0.233	1.036	0.667	0.198	1.088	0.543	0.248	1.128	0.434	0.246	1.191	0.289	0.204	1.192	0.084	0.278	1.069	0.024	0.213	NaN	NaN	NaN	0.924	0.864	0.605	0.957	0.649	0.66	0.885	0.538	0.615	0.883	0.429	0.625	0.881	0.292	0.671	0.835	0.081	0.596
910	4.55	1.133	1.018	0.429	0.884	0.863	0.28	1.006	0.851	0.234	1.032	0.667	0.198	1.084	0.543	0.249	1.124	0.434	0.247	1.189	0.29	0.205	1.192	0.085	0.279	1.069	0.024	0.213	NaN	NaN	NaN	0.919	0.863	0.604	0.95	0.652	0.661	0.879	0.54	0.617	0.88	0.43	0.626	0.878	0.293	0.672	0.833	0.081	0.597
911	4.555	1.13	1.018	0.43	0.881	0.863	0.28	1.002	0.851	0.234	1.028	0.667	0.199	1.08	0.543	0.249	1.121	0.435	0.247	1.186	0.29	0.205	1.191	0.086	0.279	1.069	0.025	0.213	NaN	NaN	NaN	0.914	0.862	0.604	0.944	0.655	0.663	0.872	0.542	0.618	0.875	0.431	0.628	0.873	0.294	0.674	0.831	0.081	0.598
912	4.56	1.127	1.018	0.431	0.878	0.864	0.28	1	0.851	0.234	1.025	0.667	0.2	1.076	0.543	0.249	1.117	0.434	0.248	1.184	0.291	0.206	1.19	0.087	0.28	1.069	0.025	0.213	NaN	NaN	NaN	0.909	0.861	0.604	0.937	0.658	0.664	0.865	0.544	0.62	0.87	0.432	0.629	0.867	0.296	0.677	0.829	0.081	0.599
913	4.565	1.123	1.019	0.432	0.875	0.865	0.28	0.997	0.851	0.235	1.021	0.667	0.2	1.072	0.543	0.249	1.114	0.434	0.248	1.181	0.292	0.206	1.189	0.087	0.28	1.068	0.025	0.213	NaN	NaN	NaN	0.903	0.862	0.604	0.93	0.66	0.666	0.86	0.546	0.621	0.866	0.433	0.631	0.862	0.297	0.679	0.828	0.081	0.6
914	4.57	1.12	1.019	0.433	0.872	0.865	0.28	0.993	0.851	0.235	1.017	0.667	0.2	1.068	0.543	0.25	1.11	0.434	0.248	1.178	0.292	0.206	1.189	0.088	0.28	1.068	0.025	0.214	NaN	NaN	NaN	0.894	0.863	0.605	0.924	0.662	0.668	0.855	0.547	0.623	0.861	0.435	0.633	0.856	0.298	0.682	0.827	0.081	0.601
915	4.575	1.116	1.019	0.434	0.868	0.866	0.281	0.991	0.851	0.236	1.013	0.666	0.201	1.064	0.542	0.25	1.106	0.434	0.249	1.175	0.292	0.207	1.188	0.089	0.281	1.068	0.025	0.214	NaN	NaN	NaN	0.889	0.865	0.605	0.918	0.665	0.669	0.851	0.548	0.625	0.856	0.436	0.635	0.85	0.298	0.684	0.827	0.081	0.602
916	4.58	1.113	1.019	0.435	0.866	0.867	0.281	0.987	0.85	0.236	1.009	0.666	0.201	1.06	0.542	0.25	1.102	0.434	0.249	1.173	0.293	0.207	1.187	0.09	0.281	1.068	0.025	0.214	NaN	NaN	NaN	0.885	0.865	0.605	0.913	0.667	0.671	0.848	0.549	0.626	0.852	0.437	0.637	0.845	0.298	0.687	0.826	0.081	0.603
917	4.585	1.11	1.019	0.436	0.863	0.868	0.281	0.984	0.85	0.237	1.005	0.666	0.201	1.055	0.541	0.251	1.098	0.434	0.25	1.17	0.293	0.208	1.186	0.092	0.282	1.068	0.025	0.214	NaN	NaN	NaN	NaN	NaN	NaN	0.909	0.668	0.672	0.845	0.55	0.627	0.847	0.437	0.639	0.84	0.298	0.689	0.826	0.082	0.603
918	4.59	1.106	1.019	0.437	0.859	0.868	0.281	0.981	0.851	0.237	1.002	0.666	0.202	1.051	0.541	0.251	1.094	0.434	0.25	1.168	0.294	0.209	1.185	0.092	0.282	1.068	0.026	0.214	NaN	NaN	NaN	0.877	0.867	0.605	0.904	0.669	0.674	0.843	0.55	0.628	0.843	0.437	0.641	0.836	0.297	0.69	0.826	0.082	0.604
919	4.595	1.103	1.019	0.438	0.856	0.869	0.282	0.977	0.851	0.238	0.999	0.667	0.203	1.047	0.541	0.251	1.09	0.434	0.251	1.165	0.295	0.209	1.184	0.093	0.283	1.068	0.026	0.214	NaN	NaN	NaN	0.876	0.867	0.606	0.901	0.669	0.675	0.84	0.55	0.629	0.84	0.438	0.642	0.833	0.297	0.691	0.826	0.082	0.604
920	4.6	1.1	1.019	0.439	0.853	0.87	0.282	0.974	0.851	0.238	0.995	0.666	0.202	1.043	0.541	0.252	1.086	0.435	0.251	1.163	0.296	0.21	1.184	0.095	0.283	1.068	0.026	0.215	NaN	NaN	NaN	0.873	0.868	0.607	0.899	0.669	0.676	0.838	0.549	0.629	0.837	0.437	0.644	0.832	0.296	0.691	0.826	0.081	0.604
921	4.605	1.096	1.019	0.441	0.85	0.871	0.282	0.971	0.851	0.239	0.991	0.666	0.202	1.039	0.541	0.252	1.083	0.435	0.251	1.16	0.297	0.21	1.183	0.097	0.284	1.068	0.026	0.215	NaN	NaN	NaN	0.869	0.868	0.608	0.896	0.669	0.677	0.835	0.548	0.629	0.834	0.437	0.645	0.831	0.294	0.691	0.825	0.081	0.604
922	4.61	1.093	1.019	0.442	0.846	0.872	0.283	0.968	0.852	0.24	0.988	0.667	0.203	1.035	0.541	0.252	1.079	0.435	0.252	1.158	0.299	0.211	1.182	0.098	0.284	1.068	0.027	0.215	NaN	NaN	NaN	0.866	0.868	0.608	0.894	0.669	0.678	0.833	0.547	0.629	0.833	0.436	0.645	0.83	0.294	0.691	0.825	0.081	0.604
923	4.615	1.09	1.019	0.444	0.843	0.873	0.283	0.965	0.853	0.241	0.984	0.667	0.203	1.03	0.541	0.252	1.076	0.436	0.252	1.156	0.3	0.211	1.181	0.1	0.285	1.068	0.027	0.215	NaN	NaN	NaN	0.863	0.869	0.609	0.891	0.668	0.679	0.832	0.547	0.63	0.831	0.436	0.645	0.83	0.293	0.691	0.825	0.08	0.604
924	4.62	1.087	1.019	0.445	0.84	0.874	0.283	0.962	0.854	0.242	0.98	0.668	0.204	1.026	0.542	0.253	1.072	0.437	0.252	1.154	0.302	0.211	1.18	0.102	0.285	1.068	0.027	0.215	NaN	NaN	NaN	0.859	0.87	0.61	0.889	0.667	0.679	0.83	0.546	0.631	0.83	0.435	0.645	0.829	0.293	0.69	0.825	0.08	0.604
925	4.625	1.083	1.019	0.447	0.837	0.875	0.284	0.959	0.855	0.243	0.977	0.669	0.204	1.021	0.543	0.253	1.069	0.438	0.252	1.151	0.304	0.212	1.179	0.104	0.285	1.068	0.027	0.215	NaN	NaN	NaN	NaN	NaN	NaN	0.887	0.666	0.679	0.828	0.546	0.631	0.829	0.434	0.644	0.829	0.294	0.69	0.824	0.08	0.603
926	4.63	1.08	1.02	0.449	0.834	0.876	0.284	0.956	0.856	0.244	0.974	0.67	0.205	1.017	0.543	0.253	1.065	0.439	0.252	1.149	0.305	0.212	1.178	0.106	0.285	1.068	0.028	0.215	NaN	NaN	NaN	0.853	0.868	0.611	0.884	0.666	0.679	0.827	0.545	0.631	0.829	0.433	0.644	0.83	0.294	0.69	0.824	0.08	0.603
927	4.635	1.077	1.02	0.451	0.83	0.877	0.284	0.954	0.857	0.245	0.971	0.671	0.205	1.012	0.544	0.253	1.061	0.44	0.252	1.146	0.307	0.213	1.177	0.107	0.285	1.068	0.028	0.215	NaN	NaN	NaN	0.85	0.869	0.612	0.883	0.665	0.68	0.824	0.544	0.631	0.83	0.433	0.643	0.831	0.294	0.69	0.824	0.08	0.603
928	4.64	1.074	1.021	0.453	0.828	0.878	0.284	0.951	0.858	0.246	0.968	0.672	0.206	1.008	0.545	0.254	1.057	0.441	0.252	1.144	0.309	0.213	1.176	0.11	0.285	1.068	0.028	0.215	NaN	NaN	NaN	0.843	0.871	0.613	0.881	0.664	0.68	0.823	0.544	0.631	0.83	0.433	0.643	0.831	0.294	0.689	0.824	0.08	0.603
929	4.645	1.071	1.022	0.454	0.825	0.879	0.285	0.948	0.859	0.247	0.965	0.673	0.207	1.004	0.546	0.254	1.052	0.442	0.252	1.142	0.311	0.213	1.175	0.112	0.285	1.067	0.028	0.216	NaN	NaN	NaN	0.838	0.872	0.613	0.879	0.664	0.679	0.821	0.543	0.631	0.83	0.432	0.642	0.831	0.294	0.689	0.824	0.08	0.603
930	4.65	1.068	1.023	0.456	0.823	0.88	0.286	0.946	0.86	0.249	0.961	0.674	0.208	0.999	0.547	0.254	1.048	0.443	0.251	1.139	0.313	0.213	1.173	0.114	0.285	1.067	0.028	0.216	NaN	NaN	NaN	0.836	0.872	0.614	0.877	0.664	0.679	0.82	0.543	0.631	0.83	0.431	0.641	0.831	0.294	0.69	0.823	0.08	0.603
931	4.655	1.065	1.023	0.458	0.82	0.881	0.287	0.943	0.861	0.25	0.957	0.675	0.208	0.995	0.548	0.254	1.044	0.444	0.251	1.136	0.315	0.213	1.171	0.116	0.285	1.067	0.029	0.216	NaN	NaN	NaN	0.833	0.872	0.614	0.875	0.663	0.679	0.818	0.543	0.631	0.829	0.431	0.641	0.831	0.294	0.69	0.823	0.08	0.603
932	4.66	1.062	1.024	0.46	0.819	0.881	0.287	0.94	0.862	0.251	0.954	0.677	0.209	0.99	0.549	0.254	1.04	0.446	0.25	1.132	0.317	0.212	1.17	0.118	0.284	1.067	0.029	0.216	NaN	NaN	NaN	0.829	0.873	0.615	0.874	0.663	0.679	0.817	0.543	0.631	0.829	0.432	0.641	0.83	0.294	0.69	0.823	0.08	0.603
933	4.665	1.058	1.025	0.462	0.817	0.883	0.287	0.937	0.862	0.252	0.951	0.678	0.21	0.986	0.55	0.254	1.036	0.447	0.25	1.129	0.319	0.212	1.169	0.12	0.284	1.067	0.029	0.216	NaN	NaN	NaN	0.823	0.874	0.616	0.873	0.664	0.68	0.815	0.543	0.631	0.828	0.432	0.641	0.829	0.294	0.69	0.823	0.081	0.603
934	4.67	1.056	1.027	0.463	0.814	0.884	0.287	0.934	0.863	0.253	0.947	0.679	0.21	0.982	0.551	0.254	1.031	0.447	0.249	1.126	0.321	0.211	1.167	0.122	0.284	1.067	0.029	0.216	NaN	NaN	NaN	0.821	0.875	0.616	0.871	0.664	0.681	0.813	0.544	0.632	0.826	0.433	0.641	0.828	0.294	0.69	0.823	0.081	0.603
935	4.675	1.053	1.028	0.465	0.811	0.885	0.287	0.932	0.864	0.253	0.943	0.68	0.211	0.977	0.552	0.254	1.026	0.449	0.249	1.122	0.323	0.211	1.166	0.125	0.283	1.066	0.03	0.216	NaN	NaN	NaN	0.82	0.875	0.617	0.87	0.665	0.681	0.811	0.544	0.632	0.824	0.433	0.643	0.827	0.294	0.69	0.823	0.081	0.603
936	4.68	1.05	1.029	0.466	0.81	0.886	0.288	0.93	0.866	0.254	0.94	0.681	0.211	0.972	0.553	0.254	1.022	0.45	0.248	1.118	0.325	0.21	1.163	0.127	0.282	1.066	0.03	0.216	NaN	NaN	NaN	0.837	0.868	0.628	0.868	0.665	0.682	0.81	0.545	0.633	0.822	0.434	0.643	0.825	0.294	0.69	0.823	0.081	0.603
937	4.685	1.047	1.03	0.468	0.808	0.887	0.289	0.928	0.868	0.255	0.936	0.682	0.212	0.968	0.554	0.254	1.017	0.451	0.247	1.114	0.326	0.209	1.161	0.13	0.281	1.066	0.03	0.216	NaN	NaN	NaN	0.863	0.859	0.642	0.866	0.666	0.682	0.808	0.545	0.633	0.821	0.434	0.644	0.823	0.294	0.69	0.823	0.081	0.603
938	4.69	1.044	1.03	0.469	0.806	0.888	0.29	0.925	0.869	0.256	0.932	0.683	0.212	0.963	0.554	0.253	1.012	0.452	0.246	1.11	0.328	0.209	1.16	0.132	0.281	1.066	0.03	0.216	NaN	NaN	NaN	0.844	0.865	0.637	0.864	0.666	0.683	0.807	0.545	0.633	0.819	0.435	0.644	0.822	0.294	0.69	0.823	0.081	0.603
939	4.695	1.042	1.031	0.47	0.803	0.89	0.29	0.923	0.87	0.257	0.928	0.684	0.212	0.959	0.556	0.253	1.008	0.453	0.245	1.106	0.33	0.207	1.158	0.134	0.28	1.066	0.03	0.216	NaN	NaN	NaN	0.883	0.85	0.655	0.862	0.667	0.684	0.806	0.546	0.634	0.818	0.435	0.645	0.821	0.294	0.691	0.823	0.081	0.603
940	4.7	1.039	1.032	0.471	0.8	0.892	0.291	0.921	0.871	0.257	0.925	0.685	0.211	0.954	0.556	0.252	1.003	0.454	0.244	1.102	0.332	0.206	1.156	0.137	0.28	1.065	0.031	0.216	0.801	0.879	0.624	0.89	0.847	0.659	0.86	0.667	0.684	0.804	0.546	0.635	0.817	0.435	0.645	0.82	0.294	0.691	0.822	0.081	0.603
941	4.705	1.036	1.033	0.473	0.798	0.893	0.292	0.918	0.872	0.258	0.921	0.686	0.211	0.949	0.557	0.251	0.999	0.455	0.243	1.099	0.334	0.205	1.153	0.139	0.279	1.065	0.031	0.216	0.8	0.879	0.625	0.889	0.846	0.661	0.858	0.668	0.685	0.804	0.546	0.635	0.816	0.435	0.646	0.818	0.294	0.692	0.822	0.081	0.603
942	4.71	1.034	1.034	0.474	0.796	0.895	0.293	0.916	0.874	0.259	0.917	0.688	0.211	0.944	0.558	0.251	0.994	0.456	0.243	1.095	0.336	0.204	1.151	0.142	0.278	1.065	0.032	0.216	0.795	0.88	0.626	0.887	0.847	0.662	0.856	0.669	0.686	0.803	0.546	0.635	0.816	0.435	0.647	0.817	0.294	0.692	0.822	0.081	0.603
943	4.715	1.031	1.034	0.475	0.793	0.896	0.294	0.914	0.875	0.26	0.913	0.689	0.211	0.94	0.559	0.25	0.989	0.457	0.242	1.091	0.338	0.204	1.149	0.144	0.278	1.064	0.032	0.216	0.792	0.881	0.628	0.884	0.848	0.663	0.854	0.67	0.686	0.802	0.547	0.636	0.815	0.435	0.647	0.816	0.294	0.692	0.822	0.081	0.603
944	4.72	1.028	1.035	0.477	0.791	0.897	0.295	0.912	0.876	0.261	0.909	0.69	0.211	0.935	0.56	0.249	0.984	0.459	0.24	1.087	0.34	0.203	1.146	0.147	0.277	1.063	0.033	0.216	0.788	0.883	0.629	0.882	0.849	0.664	0.852	0.671	0.687	0.801	0.547	0.636	0.815	0.435	0.648	0.816	0.294	0.693	0.822	0.081	0.603
945	4.725	1.026	1.036	0.478	0.789	0.898	0.296	0.909	0.877	0.261	0.905	0.691	0.211	0.93	0.56	0.248	0.98	0.46	0.239	1.083	0.341	0.203	1.144	0.149	0.277	1.063	0.034	0.216	0.787	0.883	0.63	0.879	0.849	0.665	0.85	0.672	0.688	0.801	0.547	0.637	0.815	0.435	0.648	0.816	0.294	0.693	0.821	0.08	0.603
946	4.73	1.024	1.037	0.479	0.787	0.898	0.298	0.907	0.878	0.262	0.902	0.692	0.211	0.926	0.561	0.247	0.975	0.461	0.239	1.079	0.343	0.202	1.142	0.152	0.276	1.062	0.035	0.216	0.788	0.883	0.629	0.877	0.85	0.665	0.848	0.672	0.689	0.8	0.548	0.638	0.815	0.435	0.648	0.816	0.294	0.693	0.822	0.081	0.604
947	4.735	1.021	1.038	0.48	0.786	0.899	0.299	0.905	0.88	0.263	0.897	0.693	0.21	0.921	0.562	0.247	0.971	0.461	0.238	1.075	0.345	0.201	1.139	0.154	0.276	1.062	0.035	0.215	0.785	0.883	0.63	0.874	0.85	0.666	0.846	0.673	0.689	0.8	0.548	0.638	0.815	0.435	0.648	0.816	0.294	0.694	0.821	0.08	0.603
948	4.74	1.018	1.038	0.482	0.784	0.9	0.301	0.902	0.88	0.264	0.894	0.695	0.21	0.916	0.563	0.246	0.966	0.462	0.237	1.071	0.346	0.2	1.137	0.157	0.275	1.062	0.036	0.215	0.779	0.885	0.632	0.871	0.851	0.667	0.845	0.674	0.69	0.8	0.548	0.639	0.815	0.435	0.649	0.816	0.294	0.694	0.821	0.08	0.603
949	4.745	1.016	1.039	0.483	0.783	0.9	0.302	0.9	0.882	0.264	0.89	0.696	0.21	0.911	0.564	0.245	0.961	0.464	0.236	1.067	0.348	0.199	1.134	0.16	0.275	1.061	0.037	0.215	0.775	0.886	0.632	0.868	0.852	0.668	0.843	0.674	0.69	0.799	0.549	0.639	0.815	0.435	0.649	0.817	0.295	0.694	0.821	0.08	0.603
950	4.75	1.014	1.039	0.484	0.781	0.901	0.304	0.898	0.883	0.265	0.886	0.697	0.21	0.907	0.565	0.244	0.956	0.464	0.235	1.063	0.35	0.199	1.131	0.162	0.274	1.061	0.039	0.216	0.771	0.886	0.633	0.865	0.852	0.668	0.841	0.675	0.691	0.799	0.549	0.64	0.815	0.436	0.649	0.817	0.295	0.694	0.821	0.08	0.603
951	4.755	1.012	1.04	0.485	0.779	0.902	0.305	0.895	0.883	0.265	0.882	0.698	0.21	0.902	0.566	0.243	0.951	0.466	0.234	1.058	0.351	0.198	1.128	0.164	0.274	1.06	0.04	0.216	0.769	0.887	0.633	0.863	0.852	0.669	0.839	0.676	0.692	0.798	0.55	0.64	0.815	0.436	0.649	0.818	0.295	0.694	0.821	0.08	0.604
952	4.76	1.009	1.041	0.486	0.778	0.903	0.306	0.893	0.884	0.266	0.878	0.699	0.21	0.897	0.567	0.242	0.947	0.467	0.233	1.055	0.353	0.198	1.126	0.167	0.274	1.058	0.041	0.216	0.767	0.887	0.633	0.86	0.853	0.67	0.838	0.676	0.692	0.797	0.55	0.64	0.816	0.436	0.649	0.818	0.295	0.694	0.821	0.08	0.604
953	4.765	1.007	1.042	0.487	0.776	0.903	0.307	0.891	0.885	0.267	0.875	0.7	0.21	0.892	0.567	0.242	0.942	0.467	0.232	1.051	0.355	0.197	1.123	0.17	0.274	1.058	0.043	0.216	0.766	0.887	0.633	0.858	0.854	0.67	0.836	0.677	0.692	0.797	0.55	0.64	0.816	0.436	0.649	0.818	0.295	0.694	0.821	0.08	0.604
954	4.77	1.005	1.043	0.489	0.774	0.904	0.308	0.889	0.886	0.267	0.871	0.702	0.21	0.888	0.568	0.241	0.937	0.469	0.232	1.046	0.357	0.196	1.12	0.173	0.273	1.057	0.045	0.216	0.765	0.887	0.633	0.856	0.854	0.671	0.835	0.677	0.693	0.796	0.55	0.64	0.816	0.437	0.649	0.819	0.295	0.694	0.821	0.08	0.603
955	4.775	1.003	1.043	0.49	0.772	0.905	0.309	0.886	0.887	0.268	0.867	0.703	0.209	0.883	0.569	0.241	0.933	0.469	0.231	1.042	0.358	0.196	1.117	0.175	0.273	1.055	0.046	0.216	0.762	0.888	0.634	0.853	0.854	0.671	0.834	0.678	0.693	0.796	0.55	0.641	0.816	0.437	0.649	0.819	0.295	0.694	0.821	0.08	0.603
956	4.78	1	1.044	0.491	0.77	0.906	0.309	0.884	0.887	0.269	0.864	0.704	0.209	0.879	0.57	0.24	0.929	0.47	0.231	1.038	0.36	0.195	1.114	0.177	0.273	1.054	0.048	0.216	0.76	0.888	0.635	0.851	0.855	0.672	0.833	0.678	0.693	0.796	0.55	0.641	0.817	0.437	0.649	0.819	0.295	0.694	0.821	0.08	0.603
957	4.785	0.998	1.044	0.492	0.767	0.907	0.309	0.882	0.888	0.269	0.86	0.705	0.209	0.875	0.571	0.24	0.924	0.471	0.23	1.034	0.362	0.195	1.11	0.179	0.273	1.052	0.05	0.216	0.758	0.888	0.635	0.849	0.855	0.672	0.831	0.678	0.694	0.795	0.55	0.641	0.817	0.437	0.649	0.82	0.295	0.694	0.821	0.08	0.603
958	4.79	0.996	1.045	0.493	0.764	0.908	0.309	0.88	0.889	0.269	0.857	0.706	0.209	0.87	0.571	0.239	0.919	0.472	0.23	1.03	0.363	0.195	1.107	0.181	0.273	1.05	0.051	0.215	0.756	0.889	0.635	0.847	0.855	0.673	0.83	0.678	0.694	0.795	0.55	0.641	0.817	0.437	0.65	0.82	0.295	0.694	0.821	0.08	0.603
959	4.795	0.994	1.046	0.494	0.761	0.909	0.31	0.877	0.89	0.27	0.853	0.707	0.209	0.866	0.572	0.239	0.915	0.473	0.229	1.026	0.365	0.194	1.103	0.183	0.273	1.048	0.053	0.215	0.754	0.889	0.635	0.844	0.856	0.673	0.829	0.679	0.694	0.795	0.55	0.642	0.817	0.437	0.65	0.82	0.295	0.694	0.821	0.08	0.603
960	4.8	0.991	1.046	0.495	0.759	0.909	0.31	0.875	0.891	0.271	0.85	0.708	0.209	0.862	0.574	0.238	0.911	0.474	0.229	1.022	0.366	0.194	1.1	0.185	0.273	1.045	0.055	0.215	0.752	0.888	0.635	0.842	0.856	0.674	0.827	0.679	0.694	0.795	0.55	0.642	0.817	0.437	0.65	0.82	0.295	0.694	0.821	0.08	0.603
961	4.805	0.989	1.047	0.496	0.758	0.91	0.31	0.873	0.892	0.271	0.846	0.709	0.208	0.857	0.575	0.238	0.906	0.476	0.228	1.018	0.368	0.194	1.096	0.187	0.273	1.043	0.056	0.214	0.751	0.889	0.635	0.84	0.856	0.674	0.826	0.68	0.694	0.794	0.551	0.642	0.817	0.437	0.65	0.82	0.295	0.695	0.821	0.08	0.603
962	4.81	0.987	1.047	0.497	0.756	0.911	0.311	0.871	0.893	0.271	0.843	0.711	0.208	0.854	0.576	0.237	0.902	0.477	0.228	1.015	0.369	0.194	1.093	0.189	0.273	1.039	0.058	0.213	0.748	0.889	0.636	0.838	0.856	0.675	0.825	0.68	0.695	0.794	0.551	0.642	0.817	0.437	0.65	0.82	0.295	0.695	0.821	0.08	0.603
963	4.815	0.985	1.048	0.498	0.754	0.912	0.311	0.87	0.894	0.272	0.84	0.712	0.209	0.85	0.577	0.237	0.898	0.478	0.227	1.011	0.371	0.194	1.089	0.191	0.273	1.036	0.06	0.212	0.746	0.889	0.636	0.837	0.857	0.675	0.824	0.681	0.695	0.794	0.551	0.642	0.817	0.437	0.65	0.82	0.295	0.695	0.821	0.08	0.603
964	4.82	0.983	1.048	0.499	0.752	0.913	0.311	0.867	0.895	0.272	0.836	0.713	0.209	0.846	0.578	0.236	0.894	0.479	0.227	1.007	0.372	0.195	1.085	0.192	0.273	1.032	0.061	0.211	0.744	0.889	0.636	0.835	0.857	0.676	0.824	0.681	0.695	0.794	0.551	0.643	0.817	0.437	0.65	0.82	0.295	0.695	0.821	0.08	0.603
965	4.825	0.981	1.049	0.499	0.749	0.914	0.311	0.865	0.895	0.273	0.833	0.713	0.209	0.842	0.579	0.236	0.89	0.481	0.226	1.003	0.374	0.195	1.081	0.193	0.273	1.027	0.062	0.21	0.742	0.89	0.637	0.834	0.857	0.676	0.823	0.682	0.695	0.794	0.552	0.643	0.817	0.437	0.65	0.82	0.295	0.695	0.821	0.08	0.604
966	4.83	0.979	1.049	0.5	0.747	0.915	0.311	0.863	0.896	0.273	0.83	0.714	0.209	0.839	0.58	0.236	0.886	0.482	0.226	1	0.375	0.195	1.077	0.194	0.273	1.023	0.064	0.209	0.739	0.89	0.637	0.832	0.857	0.677	0.821	0.682	0.696	0.794	0.552	0.643	0.817	0.437	0.651	0.821	0.295	0.695	0.821	0.08	0.604
967	4.835	0.977	1.05	0.5	0.746	0.915	0.311	0.861	0.897	0.273	0.827	0.716	0.208	0.835	0.581	0.236	0.882	0.483	0.226	0.996	0.376	0.195	1.072	0.194	0.273	1.018	0.065	0.208	0.738	0.889	0.637	0.83	0.857	0.677	0.82	0.682	0.696	0.793	0.552	0.643	0.817	0.438	0.651	0.821	0.295	0.695	0.821	0.08	0.604
968	4.84	0.975	1.05	0.501	0.744	0.916	0.311	0.86	0.898	0.274	0.824	0.717	0.208	0.831	0.582	0.235	0.878	0.484	0.226	0.993	0.377	0.196	1.067	0.195	0.273	1.014	0.067	0.206	NaN	NaN	NaN	0.829	0.857	0.678	0.82	0.683	0.696	0.793	0.552	0.644	0.817	0.438	0.651	0.821	0.295	0.695	0.821	0.081	0.604
969	4.845	0.973	1.051	0.502	0.743	0.917	0.311	0.858	0.899	0.274	0.821	0.718	0.208	0.828	0.583	0.235	0.874	0.485	0.226	0.989	0.378	0.196	1.063	0.195	0.273	1.008	0.068	0.205	0.734	0.891	0.638	0.827	0.857	0.678	0.819	0.683	0.696	0.793	0.552	0.644	0.817	0.438	0.651	0.822	0.295	0.695	0.822	0.081	0.604
970	4.85	0.972	1.051	0.502	0.741	0.917	0.311	0.856	0.899	0.275	0.818	0.719	0.208	0.825	0.584	0.235	0.871	0.485	0.226	0.985	0.379	0.196	1.058	0.195	0.273	1.003	0.069	0.203	0.734	0.891	0.638	0.826	0.857	0.678	0.818	0.683	0.696	0.793	0.553	0.644	0.818	0.438	0.65	0.823	0.296	0.695	0.822	0.081	0.604
971	4.855	0.97	1.052	0.502	0.738	0.919	0.311	0.853	0.9	0.275	0.815	0.72	0.208	0.822	0.585	0.235	0.868	0.486	0.226	0.982	0.379	0.196	1.052	0.195	0.272	0.997	0.07	0.202	0.733	0.891	0.638	0.824	0.858	0.679	0.818	0.684	0.696	0.793	0.553	0.644	0.818	0.438	0.65	0.823	0.296	0.695	0.822	0.082	0.604
972	4.86	0.968	1.052	0.503	0.735	0.92	0.311	0.851	0.9	0.275	0.812	0.721	0.208	0.818	0.586	0.234	0.865	0.487	0.225	0.978	0.379	0.196	1.046	0.194	0.272	0.991	0.07	0.2	0.731	0.891	0.638	0.823	0.858	0.679	0.817	0.684	0.696	0.793	0.553	0.644	0.819	0.438	0.65	0.823	0.296	0.695	0.822	0.082	0.604
973	4.865	0.966	1.052	0.504	0.733	0.921	0.311	0.85	0.901	0.276	0.809	0.722	0.208	0.815	0.587	0.234	0.861	0.488	0.225	0.974	0.38	0.197	1.041	0.193	0.272	0.984	0.071	0.198	0.728	0.892	0.639	0.822	0.858	0.679	0.816	0.684	0.696	0.793	0.553	0.644	0.819	0.439	0.65	0.824	0.296	0.695	0.822	0.082	0.604
974	4.87	0.964	1.053	0.504	0.731	0.921	0.311	0.848	0.902	0.276	0.807	0.723	0.209	0.813	0.587	0.234	0.858	0.488	0.225	0.97	0.38	0.197	1.035	0.192	0.271	0.978	0.071	0.197	0.725	0.893	0.64	0.82	0.858	0.68	0.816	0.685	0.696	0.793	0.553	0.644	0.82	0.439	0.65	0.824	0.296	0.695	0.822	0.082	0.604
975	4.875	0.962	1.053	0.504	0.73	0.921	0.311	0.846	0.903	0.276	0.805	0.724	0.209	0.81	0.588	0.234	0.854	0.489	0.225	0.966	0.379	0.197	1.029	0.191	0.271	0.971	0.071	0.195	0.724	0.893	0.64	0.819	0.858	0.68	0.815	0.685	0.696	0.793	0.553	0.644	0.82	0.439	0.65	0.824	0.296	0.695	0.823	0.082	0.604
976	4.88	0.961	1.054	0.504	0.729	0.922	0.312	0.844	0.903	0.276	0.802	0.725	0.208	0.807	0.589	0.234	0.851	0.49	0.225	0.962	0.379	0.197	1.023	0.19	0.27	0.965	0.071	0.194	0.724	0.892	0.64	0.817	0.858	0.68	0.814	0.686	0.696	0.793	0.553	0.644	0.82	0.439	0.65	0.824	0.296	0.695	0.823	0.082	0.604
977	4.885	0.959	1.054	0.505	0.727	0.922	0.313	0.842	0.904	0.277	0.799	0.726	0.208	0.804	0.59	0.234	0.848	0.49	0.225	0.958	0.378	0.197	1.016	0.188	0.27	0.957	0.071	0.192	0.723	0.893	0.641	0.816	0.858	0.68	0.814	0.686	0.696	0.793	0.553	0.644	0.821	0.439	0.65	0.825	0.296	0.695	0.823	0.082	0.603
978	4.89	0.957	1.055	0.505	0.725	0.923	0.313	0.84	0.904	0.277	0.797	0.727	0.208	0.802	0.591	0.235	0.845	0.49	0.225	0.954	0.378	0.197	1.01	0.187	0.269	0.949	0.071	0.19	0.721	0.893	0.642	0.814	0.859	0.681	0.813	0.686	0.696	0.792	0.554	0.644	0.821	0.439	0.65	0.825	0.296	0.695	0.823	0.082	0.603
979	4.895	0.955	1.055	0.505	0.723	0.923	0.314	0.838	0.905	0.278	0.795	0.728	0.209	0.799	0.591	0.235	0.842	0.491	0.226	0.95	0.377	0.197	1.003	0.185	0.269	0.942	0.071	0.188	0.72	0.893	0.643	0.813	0.859	0.681	0.812	0.687	0.696	0.792	0.554	0.644	0.821	0.439	0.65	0.825	0.296	0.694	0.823	0.082	0.603
980	4.9	0.953	1.055	0.506	0.72	0.924	0.314	0.836	0.905	0.278	0.793	0.729	0.209	0.796	0.592	0.235	0.839	0.491	0.226	0.945	0.376	0.197	0.996	0.183	0.268	0.934	0.07	0.187	0.718	0.893	0.643	0.811	0.859	0.681	0.812	0.687	0.696	0.792	0.554	0.644	0.821	0.44	0.65	0.825	0.296	0.694	0.823	0.082	0.603
981	4.905	0.951	1.055	0.506	0.718	0.924	0.314	0.835	0.906	0.278	0.79	0.729	0.209	0.794	0.592	0.235	0.835	0.491	0.226	0.941	0.375	0.197	0.989	0.181	0.268	0.926	0.069	0.185	0.715	0.894	0.643	0.81	0.859	0.682	0.811	0.687	0.696	0.792	0.554	0.644	0.822	0.44	0.65	0.826	0.296	0.694	0.823	0.082	0.603
982	4.91	0.95	1.056	0.506	0.717	0.925	0.314	0.833	0.907	0.278	0.788	0.729	0.21	0.792	0.593	0.235	0.832	0.491	0.226	0.936	0.374	0.197	0.982	0.179	0.267	0.918	0.069	0.184	0.714	0.894	0.644	0.808	0.859	0.682	0.809	0.687	0.696	0.792	0.554	0.644	0.822	0.44	0.65	0.826	0.297	0.694	0.823	0.082	0.603
983	4.915	0.948	1.056	0.507	0.715	0.925	0.315	0.83	0.907	0.279	0.786	0.729	0.21	0.79	0.593	0.236	0.829	0.491	0.227	0.932	0.373	0.197	0.975	0.177	0.266	0.909	0.068	0.182	0.712	0.894	0.644	0.806	0.86	0.682	0.808	0.688	0.696	0.791	0.554	0.644	0.822	0.44	0.65	0.826	0.297	0.694	0.823	0.082	0.603
984	4.92	0.947	1.056	0.507	0.713	0.926	0.315	0.828	0.907	0.279	0.784	0.73	0.21	0.787	0.594	0.236	0.826	0.491	0.227	0.927	0.371	0.197	0.967	0.175	0.266	0.9	0.066	0.181	0.71	0.895	0.644	0.805	0.86	0.682	0.807	0.688	0.696	0.791	0.554	0.644	0.823	0.44	0.649	0.827	0.297	0.694	0.823	0.082	0.603
985	4.925	0.945	1.057	0.507	0.71	0.927	0.316	0.826	0.907	0.279	0.782	0.731	0.21	0.785	0.594	0.237	0.823	0.491	0.227	0.923	0.37	0.197	0.959	0.172	0.265	0.891	0.065	0.179	0.709	0.895	0.644	0.803	0.86	0.682	0.807	0.689	0.696	0.791	0.555	0.644	0.823	0.441	0.649	0.827	0.297	0.693	0.823	0.082	0.603
986	4.93	0.943	1.057	0.507	0.709	0.927	0.317	0.824	0.908	0.279	0.78	0.731	0.21	0.783	0.594	0.237	0.82	0.491	0.227	0.918	0.368	0.197	0.951	0.169	0.264	0.882	0.064	0.178	0.708	0.895	0.645	0.802	0.86	0.682	0.806	0.689	0.696	0.791	0.555	0.644	0.823	0.441	0.649	0.827	0.297	0.693	0.823	0.082	0.603
987	4.935	0.941	1.058	0.507	0.708	0.927	0.317	0.823	0.909	0.279	0.778	0.731	0.211	0.781	0.595	0.237	0.817	0.491	0.227	0.913	0.367	0.197	0.943	0.167	0.263	0.872	0.063	0.177	0.707	0.895	0.645	0.801	0.859	0.682	0.805	0.689	0.696	0.791	0.555	0.644	0.823	0.441	0.649	0.828	0.297	0.693	0.823	0.082	0.603
988	4.94	0.94	1.058	0.507	0.707	0.927	0.318	0.821	0.909	0.279	0.776	0.732	0.211	0.779	0.595	0.238	0.814	0.491	0.228	0.908	0.365	0.196	0.935	0.165	0.262	0.863	0.062	0.175	0.705	0.895	0.645	0.799	0.86	0.682	0.804	0.689	0.695	0.791	0.555	0.644	0.823	0.441	0.649	0.828	0.297	0.693	0.823	0.082	0.603
989	4.945	0.938	1.058	0.507	0.706	0.927	0.318	0.82	0.909	0.279	0.774	0.732	0.212	0.777	0.595	0.238	0.81	0.49	0.228	0.903	0.363	0.196	0.927	0.162	0.261	0.853	0.06	0.174	0.703	0.895	0.645	0.798	0.86	0.683	0.803	0.69	0.695	0.791	0.555	0.643	0.823	0.441	0.649	0.828	0.297	0.693	0.823	0.082	0.603
990	4.95	0.936	1.058	0.508	0.704	0.927	0.318	0.818	0.91	0.279	0.772	0.732	0.212	0.775	0.595	0.239	0.807	0.49	0.228	0.898	0.361	0.196	0.918	0.159	0.26	0.842	0.059	0.173	0.703	0.895	0.645	0.796	0.86	0.683	0.802	0.69	0.695	0.791	0.555	0.643	0.824	0.441	0.649	0.828	0.297	0.693	0.823	0.082	0.603
991	4.955	0.935	1.059	0.508	0.702	0.927	0.318	0.817	0.91	0.279	0.77	0.732	0.212	0.773	0.595	0.239	0.804	0.49	0.228	0.893	0.359	0.195	0.91	0.157	0.259	0.832	0.058	0.172	0.702	0.895	0.645	0.795	0.86	0.682	0.801	0.69	0.695	0.791	0.555	0.643	0.824	0.441	0.649	0.829	0.297	0.693	0.823	0.082	0.603
992	4.96	0.933	1.059	0.508	0.7	0.927	0.318	0.815	0.911	0.279	0.768	0.732	0.213	0.771	0.595	0.24	0.801	0.489	0.229	0.887	0.358	0.195	0.901	0.155	0.258	0.822	0.056	0.172	0.699	0.896	0.645	0.793	0.86	0.682	0.801	0.69	0.695	0.791	0.555	0.643	0.824	0.441	0.648	0.829	0.297	0.692	0.823	0.082	0.603
993	4.965	0.931	1.059	0.508	0.699	0.928	0.318	0.814	0.911	0.279	0.767	0.732	0.213	0.77	0.595	0.24	0.798	0.489	0.229	0.882	0.356	0.195	0.892	0.152	0.257	0.811	0.055	0.171	0.697	0.896	0.645	0.791	0.861	0.683	0.8	0.69	0.695	0.791	0.555	0.643	0.824	0.44	0.648	0.829	0.297	0.692	0.823	0.082	0.602
994	4.97	0.93	1.059	0.508	0.697	0.928	0.318	0.813	0.911	0.279	0.765	0.732	0.213	0.768	0.595	0.241	0.795	0.488	0.23	0.877	0.354	0.195	0.883	0.149	0.257	0.8	0.054	0.17	0.695	0.896	0.645	0.79	0.861	0.683	0.799	0.691	0.695	0.791	0.555	0.643	0.824	0.44	0.647	0.83	0.297	0.692	0.823	0.082	0.602
995	4.975	0.928	1.06	0.508	0.696	0.928	0.319	0.811	0.911	0.279	0.763	0.732	0.213	0.766	0.594	0.242	0.792	0.487	0.23	0.871	0.352	0.194	0.874	0.147	0.256	0.789	0.052	0.169	0.693	0.896	0.645	0.788	0.861	0.682	0.798	0.691	0.695	0.791	0.555	0.643	0.825	0.44	0.647	0.83	0.297	0.692	0.823	0.082	0.602
996	4.98	0.926	1.06	0.508	0.694	0.928	0.319	0.809	0.911	0.279	0.761	0.732	0.213	0.765	0.594	0.242	0.79	0.487	0.231	0.866	0.35	0.194	0.864	0.144	0.255	0.778	0.051	0.169	0.692	0.896	0.645	0.787	0.86	0.681	0.797	0.691	0.695	0.791	0.555	0.643	0.825	0.441	0.647	0.83	0.297	0.692	0.823	0.082	0.602
997	4.985	0.924	1.06	0.508	0.692	0.928	0.319	0.808	0.911	0.279	0.76	0.732	0.214	0.763	0.594	0.243	0.786	0.486	0.231	0.86	0.348	0.194	0.855	0.142	0.254	0.767	0.051	0.168	0.69	0.896	0.644	0.785	0.86	0.681	0.796	0.691	0.695	0.791	0.555	0.643	0.825	0.441	0.647	0.83	0.297	0.692	0.823	0.082	0.602
998	4.99	0.923	1.06	0.508	0.691	0.928	0.319	0.806	0.911	0.279	0.758	0.731	0.214	0.761	0.594	0.243	0.784	0.485	0.232	0.855	0.346	0.194	0.846	0.14	0.253	0.755	0.05	0.167	0.69	0.896	0.644	0.785	0.861	0.681	0.795	0.691	0.695	0.79	0.555	0.643	0.825	0.441	0.647	0.83	0.297	0.692	0.823	0.082	0.602
999	4.995	0.921	1.06	0.508	0.69	0.928	0.319	0.804	0.911	0.279	0.756	0.731	0.215	0.759	0.593	0.244	0.781	0.485	0.232	0.849	0.344	0.194	0.836	0.138	0.252	0.744	0.049	0.167	0.689	0.896	0.644	0.784	0.861	0.681	0.794	0.691	0.695	0.79	0.555	0.643	0.825	0.441	0.646	0.83	0.297	0.692	0.823	0.082	0.602
1000	5	0.919	1.06	0.508	0.689	0.927	0.318	0.803	0.911	0.279	0.755	0.731	0.215	0.758	0.593	0.245	0.778	0.484	0.233	0.844	0.342	0.194	0.827	0.136	0.251	0.733	0.048	0.167	0.687	0.896	0.644	0.781	0.861	0.68	0.793	0.691	0.694	0.79	0.555	0.642	0.825	0.441	0.646	0.83	0.297	0.692	0.824	0.082	0.602
1001	5.005	0.918	1.06	0.508	0.688	0.927	0.318	0.801	0.911	0.279	0.753	0.73	0.216	0.756	0.593	0.246	0.775	0.483	0.234	0.839	0.34	0.194	0.818	0.135	0.25	0.721	0.047	0.166	0.685	0.896	0.644	0.78	0.861	0.68	0.792	0.691	0.694	0.79	0.555	0.642	0.825	0.441	0.646	0.83	0.298	0.692	0.824	0.082	0.602
1002	5.01	0.916	1.06	0.508	0.686	0.927	0.318	0.8	0.911	0.279	0.751	0.73	0.216	0.755	0.592	0.246	0.772	0.483	0.234	0.833	0.338	0.194	0.809	0.133	0.249	0.709	0.046	0.166	0.683	0.895	0.644	0.78	0.861	0.681	0.791	0.691	0.694	0.789	0.555	0.642	0.824	0.441	0.646	0.83	0.298	0.692	0.824	0.082	0.602
1003	5.015	0.915	1.06	0.507	0.684	0.927	0.318	0.799	0.91	0.279	0.749	0.729	0.216	0.753	0.592	0.247	0.769	0.482	0.235	0.827	0.337	0.194	0.799	0.131	0.248	0.698	0.046	0.166	0.682	0.895	0.644	0.779	0.861	0.681	0.79	0.691	0.694	0.788	0.555	0.642	0.824	0.441	0.646	0.83	0.298	0.692	0.824	0.082	0.602
1004	5.02	0.913	1.06	0.507	0.682	0.927	0.318	0.797	0.91	0.279	0.748	0.729	0.216	0.752	0.591	0.248	0.767	0.481	0.236	0.822	0.335	0.194	0.791	0.13	0.247	0.687	0.045	0.166	0.681	0.895	0.644	0.777	0.861	0.681	0.789	0.691	0.694	0.788	0.555	0.642	0.824	0.441	0.646	0.83	0.298	0.692	0.824	0.082	0.602
1005	5.025	0.911	1.06	0.507	0.681	0.926	0.318	0.795	0.909	0.279	0.746	0.729	0.216	0.75	0.59	0.248	0.764	0.48	0.237	0.816	0.333	0.194	0.781	0.129	0.246	0.675	0.045	0.166	0.68	0.894	0.644	0.776	0.861	0.68	0.787	0.69	0.694	0.787	0.554	0.642	0.823	0.441	0.646	0.83	0.298	0.691	0.824	0.082	0.602
1006	5.03	0.91	1.06	0.507	0.68	0.926	0.318	0.794	0.909	0.279	0.745	0.728	0.216	0.748	0.59	0.249	0.761	0.479	0.237	0.81	0.332	0.194	0.772	0.128	0.246	0.664	0.045	0.166	0.677	0.894	0.644	0.776	0.861	0.68	0.786	0.69	0.694	0.786	0.554	0.642	0.823	0.441	0.646	0.829	0.298	0.691	0.824	0.082	0.602
1007	5.035	0.908	1.06	0.507	0.678	0.926	0.317	0.792	0.909	0.279	0.743	0.727	0.217	0.747	0.589	0.25	0.758	0.479	0.238	0.804	0.33	0.194	0.762	0.127	0.245	0.653	0.045	0.166	0.675	0.894	0.644	0.775	0.861	0.68	0.785	0.691	0.694	0.785	0.554	0.642	0.822	0.441	0.646	0.829	0.298	0.691	0.824	0.082	0.602
1008	5.04	0.907	1.06	0.506	0.675	0.926	0.317	0.791	0.908	0.279	0.742	0.727	0.217	0.746	0.588	0.251	0.755	0.478	0.239	0.799	0.329	0.194	0.752	0.126	0.245	0.641	0.045	0.167	0.674	0.894	0.643	0.773	0.861	0.681	0.784	0.691	0.694	0.785	0.554	0.642	0.822	0.441	0.646	0.829	0.298	0.691	0.824	0.082	0.602
1009	5.045	0.905	1.06	0.506	0.674	0.926	0.317	0.789	0.908	0.279	0.74	0.726	0.217	0.744	0.587	0.251	0.752	0.477	0.239	0.793	0.328	0.194	0.742	0.125	0.244	0.63	0.045	0.167	0.673	0.894	0.643	0.772	0.86	0.681	0.784	0.69	0.694	0.784	0.555	0.642	0.821	0.441	0.646	0.828	0.297	0.691	0.824	0.082	0.602
1010	5.05	0.904	1.06	0.506	0.673	0.925	0.317	0.787	0.907	0.279	0.739	0.725	0.218	0.742	0.587	0.252	0.748	0.476	0.24	0.788	0.326	0.194	0.733	0.124	0.243	0.619	0.045	0.168	0.672	0.894	0.642	0.77	0.86	0.681	0.783	0.69	0.694	0.784	0.555	0.642	0.821	0.441	0.646	0.828	0.297	0.691	0.824	0.082	0.602
1011	5.055	0.902	1.06	0.505	0.672	0.924	0.316	0.787	0.907	0.279	0.738	0.724	0.218	0.741	0.586	0.253	0.745	0.475	0.241	0.782	0.325	0.194	0.724	0.123	0.243	0.609	0.045	0.168	0.67	0.893	0.642	0.768	0.86	0.68	0.781	0.69	0.694	0.783	0.555	0.642	0.82	0.441	0.646	0.827	0.297	0.691	0.824	0.082	0.602
1012	5.06	0.9	1.06	0.505	0.671	0.923	0.316	0.786	0.907	0.279	0.736	0.723	0.219	0.739	0.585	0.254	0.742	0.475	0.242	0.776	0.324	0.194	0.715	0.123	0.242	0.598	0.045	0.169	0.669	0.893	0.642	0.768	0.86	0.68	0.78	0.69	0.694	0.782	0.555	0.642	0.82	0.441	0.646	0.827	0.297	0.691	0.824	0.082	0.602
1013	5.065	0.898	1.059	0.505	0.669	0.922	0.316	0.784	0.906	0.279	0.734	0.723	0.219	0.737	0.584	0.255	0.739	0.474	0.243	0.77	0.323	0.195	0.705	0.123	0.242	0.587	0.046	0.169	0.668	0.892	0.641	0.767	0.859	0.68	0.779	0.69	0.694	0.781	0.554	0.642	0.819	0.441	0.646	0.826	0.297	0.691	0.824	0.082	0.602
1014	5.07	0.897	1.059	0.504	0.668	0.922	0.316	0.783	0.906	0.279	0.733	0.722	0.219	0.735	0.584	0.255	0.736	0.473	0.244	0.765	0.322	0.195	0.697	0.123	0.241	0.576	0.046	0.17	0.667	0.892	0.641	0.765	0.859	0.68	0.777	0.69	0.694	0.78	0.554	0.642	0.819	0.441	0.646	0.826	0.297	0.692	0.824	0.082	0.602
1015	5.075	0.895	1.059	0.504	0.666	0.922	0.316	0.782	0.906	0.279	0.731	0.721	0.219	0.733	0.583	0.256	0.733	0.472	0.244	0.759	0.321	0.195	0.688	0.123	0.241	0.566	0.047	0.171	0.666	0.891	0.641	0.764	0.859	0.679	0.776	0.69	0.694	0.779	0.554	0.642	0.818	0.441	0.646	0.826	0.297	0.692	0.824	0.082	0.602
1016	5.08	0.893	1.059	0.504	0.664	0.921	0.315	0.781	0.905	0.278	0.729	0.72	0.219	0.731	0.582	0.257	0.73	0.472	0.245	0.754	0.32	0.195	0.679	0.123	0.24	0.556	0.047	0.172	0.666	0.891	0.64	0.762	0.859	0.679	0.775	0.69	0.694	0.778	0.554	0.642	0.817	0.441	0.646	0.826	0.297	0.692	0.824	0.082	0.602
1017	5.085	0.892	1.059	0.503	0.663	0.92	0.315	0.779	0.904	0.278	0.728	0.719	0.22	0.729	0.581	0.258	0.726	0.471	0.246	0.748	0.319	0.195	0.671	0.123	0.24	0.547	0.048	0.172	0.664	0.89	0.64	0.76	0.859	0.679	0.774	0.69	0.694	0.776	0.554	0.642	0.816	0.441	0.646	0.825	0.297	0.692	0.824	0.082	0.602
1018	5.09	0.891	1.059	0.503	0.662	0.919	0.315	0.778	0.904	0.278	0.726	0.718	0.22	0.727	0.58	0.258	0.723	0.471	0.247	0.742	0.318	0.196	0.663	0.123	0.24	0.537	0.049	0.173	0.662	0.89	0.64	0.757	0.858	0.679	0.773	0.689	0.694	0.775	0.554	0.642	0.815	0.441	0.646	0.825	0.297	0.692	0.824	0.082	0.602
1019	5.095	0.889	1.059	0.502	0.66	0.918	0.314	0.777	0.903	0.277	0.724	0.717	0.22	0.725	0.579	0.259	0.72	0.47	0.248	0.737	0.318	0.196	0.654	0.123	0.24	0.528	0.049	0.175	0.659	0.89	0.639	0.756	0.858	0.679	0.771	0.689	0.694	0.774	0.553	0.642	0.813	0.441	0.646	0.824	0.297	0.692	0.824	0.082	0.602
1020	5.1	0.888	1.059	0.501	0.659	0.918	0.314	0.775	0.902	0.277	0.722	0.716	0.22	0.722	0.578	0.259	0.717	0.469	0.248	0.731	0.317	0.196	0.647	0.123	0.24	0.519	0.05	0.176	0.658	0.89	0.639	0.754	0.858	0.679	0.769	0.689	0.694	0.774	0.553	0.642	0.813	0.441	0.646	0.823	0.297	0.692	0.824	0.082	0.602
1021	5.105	0.886	1.059	0.501	0.657	0.917	0.314	0.773	0.902	0.277	0.72	0.715	0.22	0.72	0.578	0.26	0.713	0.469	0.249	0.726	0.317	0.196	0.639	0.123	0.24	0.51	0.051	0.177	0.657	0.889	0.638	0.753	0.857	0.678	0.768	0.689	0.694	0.773	0.553	0.642	0.812	0.441	0.647	0.822	0.297	0.692	0.824	0.082	0.602
1022	5.11	0.884	1.058	0.5	0.656	0.916	0.313	0.772	0.901	0.276	0.718	0.714	0.22	0.717	0.577	0.261	0.71	0.468	0.25	0.72	0.316	0.196	0.632	0.123	0.24	0.502	0.053	0.178	0.658	0.889	0.638	0.752	0.858	0.678	0.767	0.689	0.693	0.772	0.553	0.642	0.811	0.441	0.647	0.822	0.297	0.692	0.824	0.082	0.602
1023	5.115	0.882	1.058	0.5	0.654	0.916	0.312	0.771	0.901	0.276	0.716	0.713	0.22	0.715	0.576	0.261	0.706	0.468	0.251	0.715	0.315	0.196	0.625	0.123	0.241	0.495	0.053	0.179	0.658	0.888	0.636	0.752	0.858	0.678	0.766	0.689	0.694	0.771	0.553	0.642	0.811	0.441	0.647	0.821	0.297	0.692	0.824	0.082	0.602
1024	5.12	0.88	1.058	0.499	0.653	0.915	0.312	0.769	0.9	0.275	0.714	0.712	0.219	0.712	0.576	0.261	0.702	0.467	0.251	0.71	0.315	0.197	0.619	0.123	0.242	0.487	0.054	0.18	0.657	0.888	0.636	0.75	0.858	0.678	0.765	0.689	0.694	0.769	0.553	0.641	0.81	0.441	0.647	0.821	0.298	0.692	0.824	0.082	0.602
1025	5.125	0.879	1.058	0.498	0.651	0.914	0.312	0.767	0.899	0.275	0.711	0.711	0.219	0.709	0.575	0.262	0.699	0.467	0.251	0.705	0.314	0.197	0.613	0.123	0.243	0.481	0.055	0.182	0.653	0.889	0.637	0.746	0.857	0.677	0.763	0.69	0.694	0.768	0.553	0.641	0.809	0.441	0.647	0.821	0.298	0.692	0.824	0.082	0.602
1026	5.13	0.877	1.057	0.497	0.649	0.914	0.311	0.765	0.898	0.275	0.709	0.711	0.219	0.706	0.574	0.262	0.695	0.466	0.252	0.7	0.313	0.198	0.607	0.123	0.244	0.474	0.055	0.183	0.651	0.889	0.636	0.746	0.858	0.677	0.762	0.69	0.694	0.767	0.553	0.641	0.808	0.441	0.647	0.821	0.298	0.692	0.824	0.082	0.602
1027	5.135	0.875	1.057	0.497	0.647	0.913	0.311	0.763	0.898	0.274	0.706	0.71	0.219	0.702	0.574	0.262	0.691	0.466	0.252	0.696	0.313	0.199	0.602	0.123	0.245	0.468	0.056	0.184	0.653	0.888	0.636	0.747	0.859	0.677	0.76	0.689	0.694	0.767	0.553	0.641	0.808	0.441	0.647	0.82	0.298	0.692	0.824	0.082	0.602
1028	5.14	0.873	1.057	0.496	0.646	0.912	0.31	0.761	0.897	0.274	0.703	0.709	0.219	0.699	0.573	0.262	0.687	0.465	0.252	0.691	0.312	0.199	0.597	0.123	0.246	0.463	0.056	0.186	0.652	0.888	0.636	0.745	0.859	0.677	0.759	0.689	0.693	0.766	0.553	0.641	0.807	0.441	0.646	0.82	0.298	0.692	0.824	0.082	0.602
1029	5.145	0.872	1.057	0.495	0.644	0.911	0.31	0.76	0.897	0.273	0.699	0.708	0.219	0.695	0.573	0.262	0.683	0.465	0.253	0.687	0.311	0.199	0.593	0.122	0.247	0.458	0.056	0.188	0.649	0.888	0.636	0.744	0.859	0.677	0.758	0.69	0.693	0.766	0.553	0.641	0.806	0.441	0.646	0.82	0.298	0.692	0.824	0.082	0.602
1030	5.15	0.87	1.057	0.494	0.642	0.911	0.31	0.758	0.896	0.272	0.695	0.708	0.219	0.692	0.572	0.262	0.679	0.464	0.253	0.683	0.311	0.2	0.588	0.121	0.248	0.453	0.056	0.189	0.646	0.889	0.636	0.743	0.859	0.677	0.756	0.689	0.693	0.764	0.553	0.641	0.806	0.441	0.646	0.82	0.298	0.692	0.824	0.082	0.602
1031	5.155	0.868	1.056	0.493	0.64	0.91	0.31	0.756	0.895	0.272	0.692	0.707	0.219	0.688	0.572	0.262	0.675	0.464	0.253	0.679	0.31	0.201	0.584	0.121	0.25	0.449	0.055	0.191	0.644	0.889	0.636	0.741	0.859	0.676	0.754	0.689	0.693	0.763	0.553	0.641	0.805	0.441	0.646	0.819	0.298	0.691	0.824	0.082	0.601
1032	5.16	0.867	1.056	0.493	0.638	0.909	0.309	0.754	0.894	0.272	0.688	0.707	0.219	0.684	0.572	0.261	0.671	0.464	0.254	0.675	0.31	0.202	0.581	0.121	0.251	0.446	0.055	0.193	0.643	0.888	0.636	0.739	0.859	0.676	0.753	0.689	0.693	0.762	0.553	0.64	0.804	0.441	0.646	0.819	0.298	0.691	0.824	0.082	0.601
1033	5.165	0.865	1.056	0.492	0.637	0.908	0.309	0.752	0.893	0.271	0.684	0.707	0.219	0.68	0.571	0.261	0.667	0.463	0.254	0.671	0.309	0.203	0.578	0.12	0.253	0.443	0.054	0.195	0.642	0.888	0.636	0.738	0.86	0.676	0.751	0.689	0.693	0.761	0.553	0.64	0.804	0.441	0.646	0.819	0.298	0.691	0.824	0.082	0.601
1034	5.17	0.863	1.056	0.491	0.635	0.907	0.308	0.75	0.893	0.271	0.68	0.706	0.218	0.676	0.571	0.261	0.663	0.463	0.254	0.668	0.309	0.203	0.575	0.12	0.254	0.44	0.053	0.196	0.64	0.888	0.636	0.737	0.859	0.675	0.75	0.689	0.692	0.76	0.553	0.64	0.803	0.441	0.645	0.819	0.299	0.691	0.824	0.082	0.601
1035	5.175	0.861	1.055	0.49	0.632	0.907	0.308	0.748	0.892	0.27	0.676	0.706	0.218	0.672	0.571	0.261	0.66	0.462	0.254	0.664	0.308	0.204	0.572	0.12	0.256	0.437	0.052	0.198	0.637	0.888	0.636	0.734	0.86	0.675	0.749	0.689	0.692	0.759	0.553	0.64	0.802	0.441	0.645	0.818	0.299	0.691	0.824	0.082	0.601
1036	5.18	0.859	1.055	0.489	0.63	0.907	0.307	0.746	0.891	0.27	0.672	0.706	0.218	0.667	0.57	0.261	0.656	0.462	0.254	0.661	0.307	0.205	0.569	0.119	0.258	0.435	0.051	0.2	0.635	0.889	0.635	0.733	0.86	0.675	0.747	0.689	0.692	0.758	0.553	0.64	0.802	0.441	0.645	0.818	0.299	0.691	0.824	0.082	0.601
1037	5.185	0.857	1.055	0.489	0.628	0.906	0.307	0.744	0.891	0.269	0.668	0.706	0.218	0.664	0.57	0.261	0.652	0.461	0.254	0.658	0.307	0.206	0.567	0.118	0.259	0.433	0.049	0.202	0.634	0.889	0.635	0.731	0.86	0.674	0.746	0.689	0.691	0.757	0.553	0.64	0.801	0.441	0.645	0.818	0.299	0.691	0.824	0.082	0.601
1038	5.19	0.855	1.054	0.488	0.626	0.905	0.306	0.742	0.89	0.269	0.664	0.705	0.218	0.659	0.57	0.262	0.648	0.461	0.255	0.655	0.307	0.207	0.565	0.118	0.261	0.432	0.048	0.205	0.632	0.888	0.634	0.729	0.86	0.674	0.744	0.689	0.691	0.756	0.552	0.64	0.8	0.442	0.645	0.817	0.299	0.691	0.824	0.082	0.601
1039	5.195	0.853	1.054	0.486	0.624	0.904	0.306	0.739	0.889	0.268	0.66	0.705	0.218	0.655	0.57	0.262	0.645	0.46	0.255	0.652	0.306	0.208	0.564	0.117	0.263	0.43	0.046	0.207	0.631	0.888	0.634	0.728	0.86	0.674	0.742	0.689	0.691	0.755	0.552	0.64	0.8	0.442	0.644	0.817	0.299	0.691	0.824	0.082	0.601
1040	5.2	0.851	1.054	0.486	0.622	0.904	0.305	0.737	0.889	0.268	0.657	0.705	0.218	0.651	0.569	0.262	0.641	0.46	0.255	0.649	0.305	0.208	0.562	0.116	0.264	0.43	0.044	0.209	0.629	0.888	0.633	0.727	0.86	0.673	0.741	0.689	0.691	0.754	0.552	0.639	0.799	0.442	0.644	0.817	0.299	0.691	0.824	0.082	0.601
1041	5.205	0.849	1.053	0.485	0.619	0.903	0.305	0.735	0.888	0.267	0.653	0.704	0.219	0.647	0.569	0.262	0.638	0.46	0.255	0.646	0.305	0.209	0.56	0.115	0.266	0.429	0.042	0.211	0.627	0.888	0.633	0.726	0.86	0.673	0.739	0.688	0.69	0.752	0.552	0.639	0.798	0.442	0.643	0.816	0.3	0.691	0.824	0.082	0.601
1042	5.21	0.847	1.053	0.483	0.616	0.903	0.304	0.732	0.887	0.267	0.649	0.704	0.219	0.644	0.569	0.262	0.634	0.459	0.256	0.644	0.304	0.21	0.559	0.114	0.268	0.428	0.04	0.213	0.625	0.888	0.632	0.724	0.86	0.672	0.738	0.688	0.69	0.751	0.552	0.639	0.797	0.442	0.643	0.816	0.3	0.69	0.824	0.082	0.601
1043	5.215	0.845	1.053	0.482	0.613	0.903	0.303	0.729	0.886	0.266	0.646	0.703	0.219	0.64	0.568	0.262	0.631	0.459	0.256	0.641	0.303	0.211	0.559	0.113	0.269	0.428	0.038	0.216	0.623	0.888	0.632	0.722	0.86	0.672	0.737	0.689	0.69	0.75	0.552	0.639	0.796	0.442	0.643	0.815	0.3	0.69	0.824	0.083	0.601
1044	5.22	0.843	1.053	0.481	0.611	0.902	0.303	0.726	0.885	0.266	0.643	0.702	0.219	0.637	0.567	0.262	0.627	0.458	0.256	0.638	0.303	0.211	0.558	0.112	0.271	0.427	0.035	0.218	0.621	0.888	0.631	0.719	0.86	0.671	0.735	0.688	0.689	0.749	0.552	0.638	0.794	0.441	0.642	0.815	0.3	0.69	0.824	0.083	0.601
1045	5.225	0.841	1.052	0.48	0.608	0.902	0.302	0.722	0.884	0.266	0.639	0.701	0.219	0.633	0.567	0.262	0.624	0.457	0.256	0.636	0.302	0.212	0.557	0.111	0.273	0.427	0.033	0.22	0.619	0.888	0.631	0.718	0.859	0.67	0.733	0.688	0.689	0.747	0.552	0.638	0.793	0.441	0.642	0.814	0.3	0.69	0.823	0.083	0.601
1046	5.23	0.839	1.052	0.478	0.605	0.901	0.301	0.72	0.884	0.266	0.636	0.7	0.219	0.63	0.566	0.262	0.621	0.457	0.256	0.634	0.302	0.212	0.556	0.11	0.274	0.427	0.03	0.223	0.617	0.888	0.63	0.717	0.86	0.67	0.732	0.688	0.689	0.745	0.552	0.637	0.793	0.442	0.642	0.813	0.3	0.689	0.823	0.083	0.601
1047	5.235	0.836	1.051	0.477	0.602	0.901	0.3	0.717	0.883	0.265	0.633	0.699	0.219	0.627	0.566	0.263	0.618	0.456	0.256	0.631	0.301	0.213	0.556	0.109	0.276	0.427	0.028	0.225	0.616	0.888	0.63	0.715	0.86	0.67	0.73	0.688	0.689	0.745	0.552	0.637	0.792	0.442	0.642	0.813	0.301	0.689	0.823	0.083	0.601
1048	5.24	0.834	1.051	0.475	0.6	0.9	0.299	0.714	0.882	0.265	0.631	0.698	0.219	0.624	0.565	0.263	0.615	0.455	0.257	0.629	0.3	0.213	0.556	0.107	0.277	0.427	0.027	0.227	0.614	0.888	0.629	0.714	0.86	0.669	0.729	0.688	0.688	0.744	0.552	0.637	0.79	0.442	0.641	0.812	0.301	0.689	0.823	0.083	0.601
1049	5.245	0.832	1.051	0.474	0.597	0.899	0.299	0.711	0.881	0.264	0.628	0.696	0.219	0.621	0.564	0.263	0.613	0.454	0.257	0.627	0.299	0.214	0.555	0.106	0.279	0.427	0.026	0.229	0.613	0.888	0.629	0.712	0.86	0.668	0.728	0.688	0.687	0.743	0.551	0.637	0.789	0.442	0.641	0.811	0.301	0.689	0.823	0.083	0.601
1050	5.25	0.829	1.05	0.472	0.593	0.899	0.298	0.707	0.88	0.263	0.626	0.695	0.219	0.618	0.563	0.263	0.61	0.453	0.258	0.625	0.298	0.214	0.555	0.105	0.28	0.426	0.027	0.23	0.61	0.888	0.628	0.71	0.86	0.667	0.727	0.688	0.687	0.741	0.551	0.636	0.788	0.442	0.641	0.81	0.301	0.689	0.823	0.083	0.601
1051	5.255	0.827	1.05	0.471	0.589	0.898	0.298	0.704	0.879	0.262	0.624	0.693	0.219	0.615	0.561	0.264	0.608	0.452	0.258	0.623	0.297	0.215	0.555	0.104	0.282	0.426	0.028	0.231	0.608	0.888	0.628	0.708	0.86	0.667	0.725	0.688	0.687	0.74	0.551	0.636	0.787	0.443	0.641	0.809	0.301	0.689	0.823	0.083	0.601
1052	5.26	0.824	1.049	0.469	0.586	0.898	0.297	0.701	0.878	0.262	0.621	0.692	0.218	0.612	0.56	0.264	0.605	0.451	0.259	0.621	0.296	0.215	0.555	0.103	0.283	0.425	0.029	0.232	0.606	0.888	0.627	0.707	0.86	0.666	0.724	0.688	0.686	0.738	0.551	0.636	0.786	0.443	0.64	0.808	0.301	0.689	0.823	0.083	0.601
1053	5.265	0.822	1.049	0.467	0.583	0.897	0.297	0.698	0.877	0.261	0.619	0.69	0.218	0.61	0.559	0.264	0.603	0.449	0.259	0.619	0.295	0.216	0.554	0.102	0.284	0.424	0.03	0.233	0.604	0.888	0.627	0.705	0.86	0.666	0.723	0.688	0.686	0.737	0.551	0.635	0.785	0.443	0.64	0.807	0.301	0.689	0.823	0.083	0.601
1054	5.27	0.819	1.048	0.466	0.58	0.896	0.296	0.694	0.876	0.26	0.617	0.689	0.218	0.608	0.557	0.265	0.602	0.448	0.259	0.617	0.293	0.216	0.554	0.1	0.286	0.424	0.031	0.234	0.603	0.888	0.626	0.703	0.86	0.665	0.721	0.687	0.685	0.735	0.551	0.635	0.783	0.443	0.639	0.807	0.301	0.689	0.823	0.083	0.601
1055	5.275	0.817	1.047	0.464	0.576	0.895	0.296	0.691	0.875	0.26	0.615	0.687	0.217	0.606	0.556	0.265	0.599	0.447	0.26	0.615	0.291	0.216	0.554	0.099	0.287	0.424	0.031	0.234	0.601	0.888	0.625	0.701	0.861	0.664	0.719	0.687	0.684	0.734	0.551	0.634	0.782	0.442	0.639	0.807	0.302	0.688	0.823	0.083	0.601
1056	5.28	0.814	1.047	0.462	0.572	0.895	0.296	0.688	0.874	0.259	0.614	0.685	0.217	0.604	0.554	0.265	0.598	0.445	0.261	0.613	0.29	0.216	0.554	0.098	0.288	0.424	0.032	0.234	0.599	0.888	0.625	0.7	0.861	0.663	0.718	0.687	0.684	0.733	0.551	0.634	0.781	0.443	0.639	0.806	0.302	0.688	0.823	0.083	0.601
1057	5.285	0.811	1.046	0.46	0.569	0.894	0.295	0.684	0.873	0.258	0.612	0.683	0.216	0.603	0.553	0.266	0.596	0.444	0.261	0.611	0.288	0.217	0.554	0.096	0.288	0.425	0.032	0.234	0.597	0.889	0.624	0.697	0.861	0.662	0.717	0.687	0.683	0.731	0.551	0.633	0.78	0.443	0.639	0.806	0.302	0.688	0.822	0.084	0.601
1058	5.29	0.808	1.045	0.458	0.566	0.892	0.295	0.68	0.871	0.257	0.61	0.681	0.216	0.601	0.551	0.266	0.595	0.442	0.262	0.61	0.287	0.217	0.555	0.094	0.289	0.425	0.031	0.234	0.595	0.888	0.624	0.695	0.861	0.661	0.716	0.687	0.683	0.73	0.55	0.633	0.779	0.443	0.638	0.806	0.303	0.688	0.822	0.084	0.601
1059	5.295	0.806	1.045	0.456	0.563	0.891	0.295	0.677	0.87	0.256	0.609	0.679	0.216	0.6	0.549	0.266	0.593	0.441	0.262	0.609	0.285	0.218	0.555	0.093	0.29	0.425	0.031	0.234	0.593	0.888	0.623	0.694	0.86	0.661	0.714	0.687	0.682	0.729	0.55	0.632	0.778	0.443	0.637	0.805	0.303	0.687	0.822	0.084	0.601
1060	5.3	0.803	1.044	0.454	0.558	0.891	0.295	0.673	0.869	0.255	0.608	0.678	0.216	0.598	0.548	0.267	0.592	0.439	0.263	0.608	0.284	0.218	0.555	0.091	0.291	0.425	0.031	0.233	0.59	0.888	0.623	0.692	0.861	0.659	0.713	0.687	0.681	0.728	0.55	0.632	0.777	0.443	0.637	0.805	0.304	0.687	0.822	0.084	0.601
1061	5.305	0.801	1.044	0.452	0.555	0.89	0.295	0.669	0.868	0.254	0.606	0.676	0.215	0.598	0.546	0.267	0.592	0.438	0.263	0.607	0.282	0.218	0.555	0.09	0.291	0.425	0.031	0.233	0.588	0.889	0.622	0.69	0.861	0.659	0.712	0.687	0.68	0.726	0.55	0.631	0.776	0.443	0.636	0.805	0.304	0.686	0.822	0.084	0.601
1062	5.31	0.798	1.043	0.45	0.551	0.889	0.295	0.665	0.867	0.253	0.605	0.674	0.215	0.597	0.545	0.267	0.592	0.436	0.262	0.607	0.281	0.218	0.554	0.089	0.29	0.424	0.031	0.233	0.585	0.889	0.622	0.688	0.861	0.658	0.71	0.687	0.68	0.724	0.55	0.631	0.775	0.444	0.635	0.805	0.305	0.686	0.822	0.084	0.601
1063	5.315	0.795	1.042	0.448	0.549	0.888	0.295	0.662	0.866	0.253	0.604	0.673	0.215	0.596	0.543	0.267	0.591	0.435	0.262	0.606	0.279	0.218	0.553	0.088	0.29	0.424	0.031	0.233	0.583	0.889	0.621	0.685	0.861	0.657	0.708	0.687	0.679	0.723	0.55	0.63	0.774	0.444	0.634	0.804	0.305	0.686	0.822	0.085	0.6
1064	5.32	0.792	1.041	0.447	0.545	0.887	0.295	0.658	0.864	0.252	0.602	0.672	0.215	0.596	0.542	0.267	0.59	0.434	0.262	0.606	0.278	0.218	0.552	0.087	0.29	0.424	0.03	0.233	0.581	0.889	0.62	0.682	0.86	0.656	0.706	0.687	0.678	0.721	0.55	0.63	0.773	0.445	0.634	0.804	0.306	0.685	0.822	0.085	0.6
1065	5.325	0.789	1.04	0.445	0.541	0.886	0.295	0.654	0.863	0.251	0.601	0.67	0.215	0.596	0.541	0.267	0.59	0.433	0.262	0.606	0.277	0.217	0.552	0.086	0.29	0.424	0.03	0.232	0.579	0.888	0.62	0.68	0.86	0.655	0.704	0.687	0.677	0.72	0.55	0.629	0.772	0.445	0.633	0.803	0.306	0.685	0.822	0.085	0.6
1066	5.33	0.786	1.039	0.443	0.537	0.885	0.295	0.65	0.862	0.25	0.6	0.67	0.214	0.596	0.54	0.266	0.59	0.432	0.261	0.606	0.276	0.217	0.552	0.085	0.29	0.424	0.03	0.232	0.577	0.888	0.619	0.678	0.86	0.655	0.702	0.687	0.677	0.718	0.55	0.628	0.771	0.445	0.633	0.803	0.307	0.684	0.822	0.085	0.6
1067	5.335	0.784	1.038	0.442	0.534	0.884	0.295	0.646	0.861	0.249	0.599	0.669	0.214	0.596	0.54	0.265	0.59	0.432	0.261	0.606	0.276	0.216	0.552	0.084	0.29	0.424	0.03	0.232	0.574	0.889	0.619	0.675	0.86	0.654	0.7	0.687	0.676	0.716	0.55	0.628	0.769	0.445	0.632	0.802	0.307	0.684	0.822	0.085	0.6
1068	5.34	0.781	1.038	0.44	0.531	0.883	0.294	0.643	0.86	0.248	0.597	0.669	0.214	0.596	0.539	0.265	0.59	0.432	0.26	0.606	0.275	0.215	0.553	0.084	0.289	0.424	0.03	0.232	0.571	0.889	0.618	0.673	0.86	0.653	0.697	0.687	0.675	0.714	0.55	0.627	0.767	0.445	0.631	0.801	0.308	0.683	0.822	0.086	0.6
1069	5.345	0.778	1.037	0.439	0.528	0.882	0.294	0.639	0.859	0.248	0.596	0.669	0.213	0.596	0.539	0.264	0.59	0.432	0.259	0.605	0.274	0.214	0.553	0.084	0.289	0.424	0.03	0.232	0.568	0.889	0.617	0.67	0.86	0.652	0.695	0.687	0.674	0.712	0.55	0.626	0.765	0.445	0.63	0.8	0.308	0.683	0.822	0.086	0.6
1070	5.35	0.776	1.037	0.437	0.524	0.882	0.294	0.635	0.858	0.247	0.594	0.669	0.212	0.596	0.54	0.263	0.59	0.432	0.259	0.605	0.274	0.214	0.553	0.083	0.289	0.424	0.03	0.232	0.566	0.888	0.616	0.668	0.86	0.651	0.692	0.686	0.673	0.71	0.55	0.626	0.763	0.445	0.629	0.799	0.309	0.682	0.822	0.087	0.599
1071	5.355	0.773	1.037	0.436	0.521	0.881	0.294	0.632	0.858	0.246	0.592	0.67	0.211	0.595	0.54	0.262	0.59	0.432	0.258	0.605	0.275	0.213	0.553	0.083	0.288	0.423	0.03	0.232	0.564	0.888	0.615	0.665	0.86	0.65	0.69	0.686	0.672	0.708	0.55	0.625	0.761	0.445	0.628	0.798	0.309	0.682	0.821	0.087	0.599
1072	5.36	0.771	1.037	0.435	0.518	0.881	0.293	0.629	0.858	0.245	0.59	0.67	0.21	0.595	0.541	0.261	0.59	0.431	0.258	0.604	0.275	0.212	0.553	0.083	0.288	0.424	0.029	0.232	0.561	0.889	0.614	0.662	0.86	0.649	0.688	0.686	0.671	0.705	0.549	0.624	0.759	0.446	0.627	0.796	0.31	0.681	0.821	0.088	0.599
1073	5.365	0.768	1.037	0.434	0.515	0.881	0.293	0.626	0.858	0.244	0.588	0.671	0.209	0.594	0.541	0.26	0.591	0.432	0.257	0.604	0.275	0.212	0.553	0.083	0.288	0.424	0.029	0.232	0.558	0.889	0.613	0.659	0.86	0.648	0.685	0.686	0.671	0.702	0.549	0.624	0.756	0.446	0.627	0.795	0.31	0.68	0.821	0.088	0.598
1074	5.37	0.765	1.037	0.433	0.513	0.882	0.293	0.623	0.859	0.243	0.586	0.672	0.208	0.592	0.542	0.26	0.59	0.432	0.256	0.604	0.275	0.211	0.553	0.083	0.287	0.424	0.029	0.232	0.555	0.889	0.612	0.657	0.86	0.647	0.683	0.685	0.67	0.7	0.549	0.623	0.753	0.446	0.626	0.793	0.311	0.68	0.82	0.089	0.598
1075	5.375	0.763	1.037	0.432	0.51	0.882	0.292	0.621	0.86	0.242	0.583	0.673	0.208	0.591	0.542	0.259	0.59	0.432	0.256	0.604	0.275	0.21	0.554	0.083	0.287	0.424	0.029	0.231	0.552	0.89	0.611	0.654	0.86	0.647	0.68	0.685	0.669	0.697	0.549	0.622	0.751	0.446	0.625	0.791	0.311	0.679	0.82	0.089	0.597
1076	5.38	0.76	1.038	0.432	0.507	0.883	0.292	0.62	0.862	0.241	0.58	0.673	0.207	0.591	0.542	0.258	0.59	0.432	0.255	0.604	0.275	0.209	0.554	0.083	0.287	0.424	0.029	0.231	0.549	0.89	0.61	0.651	0.86	0.646	0.678	0.685	0.668	0.694	0.549	0.622	0.748	0.447	0.625	0.789	0.312	0.679	0.819	0.09	0.597
1077	5.385	0.757	1.038	0.431	0.505	0.883	0.291	0.618	0.863	0.24	0.578	0.674	0.206	0.59	0.542	0.257	0.591	0.431	0.255	0.605	0.275	0.209	0.554	0.083	0.286	0.424	0.029	0.231	0.547	0.891	0.608	0.648	0.86	0.645	0.675	0.685	0.667	0.691	0.548	0.621	0.745	0.447	0.624	0.787	0.312	0.678	0.819	0.091	0.597
1078	5.39	0.754	1.038	0.43	0.503	0.884	0.29	0.616	0.864	0.239	0.575	0.674	0.205	0.589	0.543	0.257	0.591	0.431	0.254	0.605	0.275	0.208	0.554	0.083	0.286	0.424	0.029	0.231	0.544	0.891	0.607	0.646	0.86	0.644	0.673	0.685	0.666	0.687	0.548	0.62	0.741	0.447	0.624	0.784	0.313	0.677	0.818	0.092	0.596
1079	5.395	0.753	1.039	0.429	0.501	0.884	0.289	0.615	0.865	0.238	0.572	0.675	0.204	0.589	0.543	0.256	0.592	0.431	0.254	0.605	0.275	0.208	0.554	0.083	0.286	0.424	0.029	0.231	0.541	0.892	0.606	0.643	0.86	0.644	0.67	0.685	0.665	0.684	0.548	0.62	0.738	0.447	0.623	0.782	0.313	0.677	0.817	0.093	0.596
1080	5.4	0.75	1.04	0.428	0.499	0.885	0.287	0.613	0.866	0.237	0.57	0.675	0.204	0.589	0.543	0.256	0.592	0.431	0.253	0.605	0.275	0.208	0.554	0.083	0.285	0.424	0.029	0.231	0.538	0.892	0.605	0.64	0.861	0.643	0.667	0.684	0.664	0.68	0.548	0.619	0.734	0.447	0.623	0.78	0.314	0.676	0.817	0.093	0.595
1081	5.405	0.747	1.04	0.427	0.497	0.885	0.286	0.611	0.866	0.237	0.568	0.675	0.203	0.588	0.543	0.255	0.593	0.431	0.253	0.606	0.275	0.207	0.555	0.083	0.285	0.424	0.029	0.231	0.535	0.893	0.603	0.636	0.86	0.642	0.665	0.684	0.663	0.676	0.547	0.619	0.73	0.447	0.623	0.778	0.315	0.676	0.816	0.094	0.595
1082	5.41	0.744	1.041	0.426	0.496	0.885	0.285	0.609	0.867	0.236	0.567	0.675	0.203	0.588	0.543	0.254	0.594	0.431	0.252	0.607	0.275	0.207	0.555	0.083	0.285	0.424	0.029	0.231	0.532	0.893	0.602	0.633	0.861	0.641	0.662	0.684	0.663	0.673	0.547	0.619	0.726	0.447	0.623	0.775	0.315	0.675	0.816	0.095	0.595
1083	5.415	0.742	1.041	0.425	0.493	0.885	0.284	0.607	0.866	0.235	0.565	0.675	0.202	0.589	0.544	0.253	0.594	0.431	0.252	0.608	0.275	0.206	0.555	0.083	0.285	0.424	0.029	0.231	0.529	0.893	0.6	0.631	0.861	0.64	0.659	0.684	0.662	0.669	0.547	0.618	0.723	0.447	0.623	0.773	0.316	0.675	0.815	0.097	0.594
1084	5.42	0.74	1.042	0.424	0.492	0.886	0.283	0.605	0.866	0.235	0.564	0.675	0.202	0.589	0.544	0.253	0.594	0.431	0.252	0.609	0.275	0.206	0.556	0.083	0.285	0.424	0.029	0.231	0.527	0.894	0.599	0.628	0.862	0.639	0.656	0.684	0.662	0.665	0.546	0.618	0.719	0.447	0.622	0.771	0.317	0.675	0.815	0.098	0.594
1085	5.425	0.738	1.043	0.423	0.49	0.886	0.282	0.603	0.867	0.234	0.564	0.674	0.201	0.589	0.544	0.252	0.595	0.431	0.251	0.61	0.275	0.206	0.556	0.083	0.284	0.424	0.029	0.231	0.524	0.894	0.598	0.626	0.862	0.637	0.653	0.684	0.661	0.661	0.546	0.618	0.716	0.448	0.623	0.768	0.318	0.675	0.814	0.1	0.594
1086	5.43	0.736	1.043	0.421	0.488	0.886	0.28	0.602	0.867	0.233	0.564	0.674	0.201	0.589	0.544	0.252	0.595	0.431	0.251	0.61	0.275	0.206	0.556	0.083	0.284	0.424	0.028	0.231	0.521	0.895	0.596	0.623	0.863	0.636	0.65	0.684	0.661	0.657	0.546	0.618	0.712	0.449	0.623	0.766	0.319	0.674	0.813	0.101	0.594
1087	5.435	0.733	1.044	0.42	0.486	0.886	0.279	0.6	0.866	0.232	0.563	0.674	0.2	0.589	0.543	0.252	0.595	0.431	0.25	0.611	0.275	0.206	0.557	0.083	0.284	0.424	0.028	0.23	0.519	0.895	0.595	0.62	0.863	0.635	0.647	0.684	0.66	0.653	0.546	0.618	0.708	0.449	0.623	0.764	0.321	0.674	0.812	0.102	0.594
1088	5.44	0.731	1.044	0.418	0.484	0.886	0.278	0.598	0.866	0.231	0.563	0.673	0.199	0.589	0.543	0.251	0.595	0.431	0.25	0.611	0.275	0.206	0.557	0.083	0.284	0.424	0.028	0.23	0.517	0.895	0.594	0.618	0.863	0.633	0.643	0.684	0.66	0.649	0.546	0.618	0.704	0.45	0.623	0.762	0.322	0.674	0.811	0.104	0.593
1089	5.445	0.729	1.045	0.417	0.482	0.886	0.276	0.595	0.866	0.229	0.564	0.673	0.198	0.589	0.543	0.25	0.596	0.431	0.249	0.612	0.274	0.206	0.557	0.082	0.284	0.424	0.028	0.23	0.516	0.895	0.593	0.615	0.864	0.632	0.64	0.684	0.659	0.644	0.546	0.618	0.699	0.45	0.624	0.759	0.324	0.674	0.81	0.106	0.593
1090	5.45	0.727	1.045	0.415	0.48	0.886	0.275	0.593	0.867	0.228	0.564	0.673	0.197	0.589	0.543	0.25	0.596	0.431	0.249	0.613	0.274	0.205	0.557	0.082	0.284	0.425	0.028	0.23	0.514	0.895	0.592	0.613	0.864	0.63	0.637	0.684	0.659	0.64	0.546	0.618	0.695	0.451	0.624	0.756	0.325	0.675	0.809	0.108	0.594
1091	5.455	0.725	1.045	0.413	0.478	0.886	0.273	0.592	0.866	0.227	0.565	0.673	0.196	0.589	0.543	0.249	0.596	0.431	0.248	0.613	0.274	0.205	0.557	0.082	0.284	0.425	0.028	0.23	0.511	0.896	0.591	0.61	0.865	0.629	0.633	0.684	0.659	0.636	0.547	0.619	0.691	0.452	0.624	0.753	0.326	0.675	0.807	0.11	0.594
1092	5.46	0.722	1.046	0.412	0.475	0.885	0.272	0.59	0.866	0.225	0.565	0.673	0.195	0.589	0.543	0.248	0.596	0.431	0.248	0.613	0.273	0.205	0.557	0.081	0.284	0.425	0.028	0.23	0.51	0.896	0.591	0.609	0.865	0.628	0.63	0.685	0.659	0.631	0.547	0.619	0.687	0.453	0.625	0.75	0.328	0.676	0.806	0.112	0.594
1093	5.465	0.72	1.046	0.41	0.473	0.885	0.27	0.588	0.866	0.224	0.566	0.673	0.194	0.588	0.543	0.248	0.596	0.431	0.247	0.614	0.273	0.205	0.557	0.081	0.284	0.425	0.028	0.23	0.508	0.896	0.59	0.607	0.866	0.626	0.626	0.685	0.659	0.626	0.547	0.619	0.682	0.454	0.625	0.746	0.33	0.676	0.805	0.114	0.594
1094	5.47	0.719	1.046	0.409	0.471	0.885	0.268	0.586	0.866	0.223	0.566	0.672	0.192	0.588	0.543	0.247	0.596	0.431	0.246	0.614	0.273	0.204	0.557	0.081	0.284	0.425	0.028	0.23	0.507	0.895	0.589	0.606	0.867	0.625	0.623	0.685	0.659	0.622	0.547	0.62	0.677	0.455	0.626	0.742	0.331	0.677	0.804	0.116	0.595
1095	5.475	0.717	1.047	0.407	0.469	0.885	0.267	0.584	0.866	0.221	0.567	0.672	0.191	0.589	0.543	0.246	0.596	0.431	0.246	0.614	0.273	0.204	0.558	0.081	0.284	0.425	0.027	0.23	0.506	0.895	0.588	0.604	0.867	0.624	0.619	0.686	0.659	0.617	0.548	0.621	0.673	0.456	0.627	0.739	0.333	0.678	0.802	0.118	0.596
1096	5.48	0.714	1.047	0.405	0.467	0.884	0.265	0.583	0.866	0.22	0.567	0.672	0.19	0.589	0.543	0.245	0.596	0.431	0.246	0.614	0.273	0.204	0.558	0.08	0.283	0.425	0.027	0.23	0.504	0.895	0.587	0.603	0.868	0.623	0.616	0.686	0.659	0.612	0.548	0.622	0.667	0.456	0.628	0.735	0.334	0.679	0.8	0.121	0.597
1097	5.485	0.712	1.047	0.404	0.464	0.884	0.263	0.581	0.865	0.219	0.568	0.672	0.188	0.589	0.543	0.244	0.596	0.431	0.245	0.614	0.273	0.204	0.558	0.08	0.283	0.425	0.027	0.23	0.502	0.896	0.586	0.601	0.868	0.622	0.612	0.686	0.659	0.607	0.548	0.623	0.662	0.457	0.63	0.731	0.336	0.68	0.799	0.124	0.598
1098	5.49	0.711	1.047	0.402	0.462	0.884	0.261	0.58	0.865	0.217	0.568	0.672	0.187	0.589	0.543	0.243	0.596	0.431	0.244	0.615	0.272	0.204	0.558	0.08	0.283	0.425	0.027	0.229	0.501	0.896	0.585	0.6	0.868	0.621	0.609	0.687	0.659	0.602	0.549	0.624	0.656	0.458	0.631	0.727	0.338	0.681	0.797	0.126	0.599
1099	5.495	0.709	1.047	0.401	0.459	0.884	0.259	0.578	0.865	0.216	0.568	0.672	0.186	0.588	0.543	0.243	0.596	0.431	0.243	0.615	0.272	0.203	0.559	0.08	0.282	0.425	0.027	0.229	0.499	0.896	0.584	0.597	0.868	0.62	0.605	0.687	0.659	0.597	0.549	0.625	0.651	0.459	0.632	0.722	0.34	0.682	0.795	0.129	0.6
1100	5.5	0.707	1.047	0.4	0.458	0.884	0.258	0.576	0.865	0.216	0.568	0.671	0.185	0.588	0.544	0.242	0.596	0.431	0.243	0.616	0.273	0.203	0.559	0.08	0.282	0.425	0.027	0.229	0.498	0.896	0.583	0.594	0.867	0.618	0.602	0.687	0.659	0.592	0.549	0.626	0.645	0.459	0.634	0.717	0.341	0.684	0.792	0.131	0.601
1101	5.505	0.705	1.047	0.398	0.456	0.883	0.256	0.575	0.865	0.215	0.568	0.671	0.184	0.587	0.544	0.241	0.595	0.431	0.242	0.616	0.273	0.202	0.559	0.08	0.282	0.425	0.027	0.229	0.498	0.896	0.581	0.592	0.867	0.617	0.598	0.688	0.66	0.587	0.55	0.627	0.639	0.46	0.635	0.713	0.343	0.685	0.79	0.135	0.602
1102	5.51	0.703	1.047	0.397	0.454	0.883	0.254	0.574	0.865	0.214	0.568	0.671	0.183	0.587	0.543	0.241	0.595	0.431	0.241	0.617	0.273	0.202	0.559	0.08	0.281	0.425	0.026	0.229	0.496	0.896	0.58	0.59	0.867	0.615	0.595	0.688	0.66	0.581	0.55	0.628	0.633	0.461	0.637	0.707	0.344	0.686	0.787	0.138	0.603
1103	5.515	0.702	1.047	0.396	0.452	0.882	0.253	0.573	0.864	0.213	0.567	0.671	0.182	0.586	0.543	0.24	0.595	0.43	0.241	0.617	0.272	0.201	0.56	0.08	0.281	0.426	0.026	0.229	0.495	0.896	0.578	0.589	0.867	0.615	0.591	0.689	0.661	0.576	0.551	0.63	0.627	0.462	0.638	0.702	0.346	0.687	0.784	0.14	0.604
1104	5.52	0.7	1.047	0.395	0.45	0.882	0.252	0.571	0.864	0.212	0.567	0.671	0.181	0.585	0.543	0.239	0.595	0.43	0.24	0.617	0.272	0.201	0.56	0.079	0.281	0.426	0.026	0.229	0.493	0.895	0.577	0.587	0.867	0.614	0.588	0.689	0.661	0.571	0.551	0.631	0.621	0.463	0.64	0.697	0.348	0.689	0.781	0.143	0.605
1105	5.525	0.698	1.047	0.394	0.448	0.881	0.25	0.569	0.864	0.211	0.566	0.671	0.18	0.585	0.543	0.238	0.594	0.43	0.24	0.617	0.272	0.2	0.56	0.079	0.281	0.425	0.026	0.229	0.493	0.895	0.575	0.586	0.867	0.613	0.584	0.689	0.661	0.565	0.552	0.632	0.616	0.464	0.642	0.692	0.35	0.69	0.779	0.147	0.606
1106	5.53	0.696	1.047	0.393	0.446	0.881	0.249	0.568	0.864	0.211	0.565	0.671	0.179	0.585	0.543	0.237	0.594	0.43	0.239	0.617	0.272	0.2	0.56	0.079	0.28	0.425	0.026	0.229	0.491	0.895	0.574	0.584	0.867	0.612	0.581	0.69	0.661	0.559	0.552	0.633	0.609	0.465	0.644	0.686	0.351	0.692	0.775	0.15	0.608
1107	5.535	0.694	1.047	0.392	0.445	0.88	0.248	0.566	0.864	0.21	0.564	0.67	0.178	0.584	0.543	0.237	0.594	0.43	0.238	0.617	0.272	0.2	0.56	0.079	0.28	0.425	0.026	0.229	0.49	0.894	0.572	0.582	0.866	0.611	0.577	0.69	0.662	0.553	0.553	0.634	0.602	0.466	0.645	0.68	0.353	0.693	0.772	0.153	0.609
1108	5.54	0.692	1.047	0.39	0.443	0.879	0.247	0.565	0.864	0.209	0.563	0.67	0.177	0.584	0.543	0.236	0.595	0.43	0.237	0.617	0.271	0.199	0.56	0.079	0.28	0.425	0.026	0.229	0.49	0.893	0.571	0.582	0.866	0.611	0.573	0.69	0.662	0.548	0.554	0.635	0.596	0.467	0.647	0.675	0.355	0.694	0.768	0.156	0.61
1109	5.545	0.69	1.046	0.39	0.442	0.878	0.246	0.563	0.863	0.208	0.562	0.67	0.176	0.583	0.543	0.235	0.595	0.43	0.236	0.616	0.271	0.199	0.56	0.079	0.28	0.425	0.026	0.229	0.488	0.893	0.569	0.581	0.866	0.61	0.57	0.69	0.663	0.542	0.554	0.636	0.589	0.468	0.649	0.669	0.357	0.695	0.764	0.159	0.611
1110	5.55	0.688	1.046	0.389	0.44	0.878	0.246	0.562	0.863	0.207	0.561	0.67	0.175	0.583	0.543	0.234	0.594	0.43	0.236	0.616	0.271	0.198	0.561	0.079	0.28	0.425	0.026	0.229	0.488	0.892	0.568	0.579	0.866	0.61	0.566	0.69	0.663	0.536	0.555	0.638	0.583	0.469	0.65	0.663	0.359	0.697	0.76	0.163	0.613
1111	5.555	0.686	1.046	0.388	0.439	0.877	0.245	0.559	0.863	0.206	0.559	0.67	0.174	0.582	0.543	0.233	0.594	0.43	0.235	0.616	0.271	0.198	0.561	0.078	0.28	0.425	0.026	0.229	0.487	0.892	0.567	0.578	0.865	0.609	0.563	0.691	0.663	0.53	0.556	0.639	0.576	0.471	0.652	0.657	0.361	0.698	0.756	0.166	0.613
1112	5.56	0.684	1.046	0.387	0.437	0.876	0.245	0.558	0.863	0.205	0.558	0.67	0.173	0.582	0.543	0.233	0.593	0.43	0.235	0.615	0.271	0.197	0.561	0.078	0.28	0.425	0.026	0.229	0.486	0.891	0.566	0.576	0.865	0.609	0.56	0.691	0.664	0.525	0.556	0.64	0.57	0.473	0.654	0.651	0.363	0.699	0.751	0.169	0.614
1113	5.565	0.683	1.045	0.386	0.436	0.875	0.244	0.556	0.863	0.204	0.556	0.67	0.173	0.581	0.543	0.232	0.592	0.43	0.234	0.615	0.271	0.197	0.561	0.078	0.28	0.425	0.026	0.229	0.485	0.891	0.566	0.574	0.864	0.609	0.556	0.691	0.664	0.519	0.558	0.641	0.563	0.474	0.655	0.645	0.365	0.7	0.746	0.172	0.615
1114	5.57	0.681	1.045	0.385	0.434	0.875	0.244	0.554	0.862	0.203	0.555	0.67	0.172	0.58	0.543	0.231	0.592	0.43	0.234	0.615	0.271	0.196	0.561	0.078	0.279	0.425	0.026	0.229	0.483	0.89	0.565	0.573	0.864	0.608	0.553	0.692	0.665	0.513	0.559	0.642	0.556	0.475	0.657	0.639	0.367	0.701	0.742	0.176	0.615
1115	5.575	0.679	1.045	0.384	0.433	0.874	0.244	0.552	0.862	0.202	0.553	0.67	0.171	0.58	0.543	0.231	0.591	0.43	0.233	0.615	0.271	0.196	0.562	0.078	0.279	0.425	0.026	0.229	0.481	0.89	0.565	0.571	0.863	0.608	0.55	0.692	0.665	0.507	0.56	0.643	0.55	0.477	0.658	0.632	0.369	0.702	0.737	0.179	0.616
1116	5.58	0.677	1.045	0.383	0.431	0.874	0.244	0.55	0.861	0.201	0.551	0.67	0.17	0.579	0.543	0.23	0.591	0.43	0.232	0.615	0.271	0.195	0.562	0.078	0.279	0.425	0.026	0.229	0.479	0.89	0.565	0.57	0.863	0.607	0.547	0.692	0.665	0.502	0.561	0.644	0.543	0.478	0.66	0.626	0.371	0.703	0.732	0.182	0.617
1117	5.585	0.676	1.045	0.382	0.43	0.873	0.243	0.549	0.861	0.2	0.549	0.67	0.17	0.578	0.543	0.229	0.591	0.43	0.232	0.615	0.271	0.195	0.562	0.078	0.279	0.425	0.026	0.229	0.477	0.89	0.565	0.568	0.863	0.607	0.544	0.693	0.665	0.496	0.562	0.645	0.537	0.48	0.661	0.619	0.373	0.704	0.727	0.185	0.618
1118	5.59	0.674	1.044	0.381	0.428	0.872	0.243	0.546	0.861	0.2	0.547	0.669	0.17	0.577	0.543	0.229	0.59	0.43	0.231	0.615	0.271	0.195	0.562	0.078	0.279	0.425	0.026	0.229	0.476	0.89	0.565	0.567	0.863	0.606	0.541	0.693	0.665	0.49	0.563	0.645	0.53	0.482	0.662	0.613	0.374	0.705	0.721	0.188	0.618
1119	5.595	0.673	1.044	0.38	0.426	0.872	0.243	0.544	0.86	0.199	0.545	0.669	0.169	0.577	0.543	0.228	0.59	0.43	0.231	0.615	0.271	0.194	0.562	0.078	0.279	0.425	0.026	0.229	0.474	0.89	0.565	0.566	0.863	0.606	0.537	0.693	0.665	0.485	0.565	0.646	0.524	0.484	0.663	0.607	0.376	0.706	0.716	0.191	0.618
1120	5.6	0.671	1.044	0.379	0.424	0.871	0.243	0.542	0.86	0.198	0.543	0.669	0.169	0.576	0.543	0.228	0.589	0.429	0.231	0.614	0.271	0.194	0.562	0.077	0.278	0.425	0.026	0.229	0.472	0.89	0.566	0.565	0.863	0.605	0.534	0.694	0.665	0.48	0.566	0.646	0.517	0.485	0.664	0.6	0.378	0.707	0.711	0.194	0.619
1121	5.605	0.669	1.044	0.378	0.423	0.871	0.242	0.54	0.86	0.197	0.541	0.669	0.168	0.574	0.543	0.227	0.589	0.429	0.231	0.614	0.271	0.194	0.562	0.077	0.278	0.425	0.026	0.229	0.47	0.89	0.566	0.565	0.864	0.605	0.531	0.694	0.664	0.475	0.567	0.647	0.512	0.487	0.665	0.594	0.379	0.707	0.705	0.197	0.619
1122	5.61	0.668	1.043	0.377	0.422	0.871	0.242	0.538	0.859	0.197	0.539	0.669	0.168	0.573	0.542	0.227	0.588	0.429	0.23	0.613	0.271	0.193	0.562	0.077	0.278	0.425	0.026	0.229	0.469	0.889	0.566	0.562	0.863	0.603	0.528	0.695	0.664	0.47	0.569	0.648	0.506	0.489	0.666	0.588	0.381	0.708	0.7	0.2	0.619
1123	5.615	0.666	1.043	0.376	0.419	0.87	0.242	0.536	0.859	0.196	0.537	0.669	0.167	0.572	0.542	0.227	0.588	0.429	0.23	0.613	0.27	0.193	0.562	0.077	0.278	0.425	0.026	0.229	0.468	0.889	0.566	0.56	0.862	0.602	0.524	0.695	0.664	0.465	0.57	0.648	0.5	0.49	0.667	0.582	0.383	0.708	0.695	0.204	0.618
1124	5.62	0.664	1.043	0.376	0.417	0.87	0.242	0.534	0.859	0.195	0.535	0.669	0.167	0.571	0.543	0.226	0.587	0.429	0.23	0.613	0.27	0.192	0.562	0.077	0.278	0.425	0.026	0.229	0.467	0.888	0.567	0.558	0.862	0.602	0.521	0.696	0.664	0.459	0.571	0.648	0.493	0.492	0.668	0.576	0.385	0.708	0.69	0.206	0.618
1125	5.625	0.663	1.043	0.375	0.416	0.87	0.242	0.533	0.859	0.195	0.534	0.669	0.167	0.57	0.543	0.225	0.586	0.429	0.229	0.612	0.271	0.192	0.562	0.077	0.278	0.425	0.026	0.229	0.465	0.888	0.567	0.556	0.862	0.601	0.518	0.697	0.663	0.454	0.573	0.648	0.487	0.494	0.668	0.57	0.386	0.708	0.684	0.209	0.618
1126	5.63	0.661	1.042	0.374	0.414	0.87	0.241	0.531	0.859	0.194	0.532	0.67	0.166	0.569	0.543	0.225	0.586	0.429	0.228	0.612	0.271	0.192	0.562	0.077	0.278	0.425	0.025	0.229	0.463	0.888	0.567	0.554	0.862	0.601	0.514	0.698	0.663	0.449	0.574	0.649	0.482	0.496	0.669	0.565	0.388	0.708	0.678	0.211	0.617
1127	5.635	0.659	1.042	0.374	0.413	0.87	0.241	0.529	0.859	0.194	0.531	0.669	0.165	0.568	0.543	0.224	0.585	0.429	0.228	0.611	0.271	0.192	0.562	0.077	0.278	0.425	0.025	0.229	0.461	0.888	0.567	0.552	0.862	0.6	0.51	0.698	0.663	0.444	0.576	0.649	0.476	0.497	0.669	0.559	0.39	0.708	0.672	0.213	0.616
1128	5.64	0.656	1.041	0.374	0.411	0.869	0.24	0.527	0.859	0.194	0.529	0.669	0.165	0.566	0.543	0.224	0.584	0.429	0.227	0.611	0.271	0.191	0.562	0.077	0.278	0.425	0.025	0.229	0.459	0.888	0.567	0.55	0.862	0.599	0.507	0.699	0.662	0.439	0.578	0.649	0.47	0.499	0.67	0.553	0.392	0.708	0.667	0.214	0.616
1129	5.645	0.655	1.041	0.373	0.408	0.869	0.24	0.526	0.859	0.193	0.527	0.669	0.164	0.565	0.543	0.224	0.583	0.43	0.227	0.61	0.271	0.191	0.562	0.077	0.278	0.425	0.025	0.229	0.457	0.888	0.566	0.548	0.862	0.599	0.503	0.7	0.662	0.434	0.579	0.649	0.465	0.501	0.669	0.548	0.394	0.707	0.66	0.215	0.615
1130	5.65	0.653	1.042	0.373	0.407	0.869	0.24	0.524	0.859	0.193	0.526	0.669	0.164	0.564	0.543	0.224	0.582	0.43	0.226	0.61	0.271	0.191	0.562	0.077	0.278	0.425	0.025	0.229	0.456	0.888	0.566	0.546	0.862	0.598	0.499	0.701	0.662	0.429	0.581	0.649	0.459	0.502	0.669	0.543	0.395	0.706	0.653	0.216	0.614
1131	5.655	0.652	1.041	0.372	0.405	0.869	0.239	0.523	0.859	0.193	0.525	0.669	0.164	0.563	0.543	0.223	0.582	0.429	0.227	0.609	0.271	0.191	0.562	0.077	0.277	0.425	0.025	0.229	0.454	0.888	0.565	0.545	0.862	0.598	0.495	0.702	0.661	0.424	0.582	0.649	0.454	0.504	0.669	0.537	0.397	0.706	0.646	0.217	0.613
1132	5.66	0.651	1.041	0.372	0.404	0.869	0.239	0.521	0.86	0.192	0.524	0.669	0.163	0.562	0.544	0.223	0.581	0.429	0.226	0.608	0.271	0.191	0.562	0.077	0.277	0.425	0.025	0.229	0.452	0.888	0.565	0.543	0.862	0.597	0.492	0.703	0.661	0.42	0.584	0.649	0.449	0.505	0.668	0.532	0.398	0.705	0.639	0.217	0.611
1133	5.665	0.649	1.041	0.371	0.402	0.87	0.238	0.519	0.86	0.192	0.523	0.669	0.163	0.561	0.544	0.223	0.579	0.429	0.226	0.607	0.272	0.191	0.562	0.077	0.277	0.425	0.025	0.229	0.45	0.889	0.565	0.541	0.862	0.597	0.488	0.704	0.661	0.415	0.585	0.649	0.444	0.506	0.668	0.527	0.399	0.704	0.632	0.217	0.61
1134	5.67	0.647	1.041	0.371	0.399	0.87	0.238	0.517	0.86	0.191	0.521	0.669	0.162	0.56	0.544	0.222	0.578	0.43	0.226	0.607	0.272	0.191	0.562	0.077	0.277	0.425	0.025	0.229	0.448	0.888	0.564	0.538	0.862	0.596	0.485	0.705	0.661	0.411	0.587	0.649	0.439	0.507	0.668	0.521	0.4	0.703	0.624	0.217	0.609
1135	5.675	0.645	1.041	0.371	0.397	0.87	0.238	0.515	0.86	0.191	0.52	0.67	0.162	0.559	0.544	0.222	0.577	0.43	0.226	0.607	0.272	0.19	0.562	0.077	0.277	0.425	0.025	0.229	0.446	0.888	0.564	0.536	0.863	0.596	0.481	0.706	0.66	0.406	0.589	0.649	0.434	0.509	0.667	0.515	0.401	0.702	0.617	0.217	0.608
1136	5.68	0.643	1.041	0.37	0.395	0.87	0.238	0.514	0.86	0.19	0.519	0.67	0.162	0.558	0.544	0.222	0.577	0.43	0.226	0.606	0.272	0.19	0.562	0.077	0.277	0.425	0.025	0.229	0.444	0.888	0.563	0.534	0.863	0.595	0.477	0.707	0.66	0.402	0.59	0.648	0.429	0.51	0.666	0.509	0.401	0.702	0.61	0.216	0.607
1137	5.685	0.642	1.041	0.37	0.394	0.87	0.237	0.512	0.86	0.19	0.518	0.67	0.161	0.556	0.544	0.221	0.576	0.43	0.225	0.606	0.272	0.19	0.562	0.078	0.277	0.425	0.025	0.229	0.446	0.887	0.564	0.532	0.863	0.595	0.474	0.708	0.66	0.397	0.591	0.648	0.424	0.51	0.665	0.504	0.401	0.701	0.602	0.216	0.606
1138	5.69	0.64	1.041	0.369	0.392	0.87	0.237	0.51	0.86	0.189	0.517	0.67	0.161	0.555	0.544	0.221	0.575	0.43	0.225	0.606	0.272	0.19	0.562	0.078	0.277	0.425	0.025	0.229	0.448	0.886	0.564	0.53	0.863	0.595	0.47	0.709	0.66	0.393	0.592	0.648	0.419	0.511	0.665	0.498	0.4	0.7	0.594	0.215	0.605
1139	5.695	0.638	1.041	0.369	0.39	0.871	0.236	0.508	0.86	0.189	0.516	0.67	0.161	0.554	0.544	0.221	0.574	0.431	0.225	0.605	0.272	0.19	0.562	0.078	0.277	0.425	0.025	0.229	0.442	0.887	0.562	0.528	0.864	0.594	0.467	0.71	0.659	0.389	0.594	0.647	0.415	0.512	0.664	0.492	0.4	0.699	0.586	0.213	0.603
1140	5.7	0.635	1.041	0.369	0.388	0.871	0.236	0.507	0.86	0.188	0.515	0.67	0.16	0.553	0.545	0.221	0.573	0.431	0.224	0.604	0.273	0.19	0.562	0.078	0.277	0.425	0.025	0.229	0.439	0.887	0.561	0.526	0.864	0.594	0.463	0.71	0.659	0.385	0.595	0.647	0.409	0.512	0.663	0.486	0.399	0.698	0.578	0.212	0.602
1141	5.705	0.634	1.041	0.369	0.386	0.871	0.236	0.505	0.86	0.188	0.514	0.67	0.16	0.552	0.545	0.22	0.572	0.431	0.224	0.603	0.273	0.19	0.562	0.078	0.277	0.425	0.025	0.229	0.437	0.887	0.561	0.523	0.864	0.593	0.46	0.711	0.659	0.381	0.596	0.647	0.405	0.512	0.662	0.48	0.399	0.698	0.57	0.211	0.601
1142	5.71	0.632	1.041	0.368	0.384	0.871	0.236	0.502	0.861	0.188	0.513	0.67	0.16	0.55	0.545	0.22	0.571	0.431	0.224	0.603	0.274	0.19	0.562	0.078	0.277	0.425	0.025	0.229	0.436	0.887	0.56	0.521	0.864	0.593	0.457	0.712	0.659	0.377	0.597	0.646	0.401	0.513	0.661	0.474	0.398	0.697	0.562	0.209	0.6
1143	5.715	0.631	1.041	0.368	0.382	0.871	0.235	0.5	0.861	0.187	0.511	0.67	0.16	0.549	0.545	0.22	0.57	0.431	0.224	0.603	0.274	0.19	0.562	0.078	0.277	0.425	0.025	0.229	0.433	0.888	0.56	0.519	0.864	0.593	0.453	0.712	0.658	0.373	0.598	0.646	0.396	0.513	0.66	0.468	0.397	0.696	0.553	0.207	0.599
1144	5.72	0.628	1.04	0.368	0.381	0.871	0.235	0.499	0.861	0.187	0.51	0.67	0.159	0.548	0.545	0.219	0.569	0.431	0.224	0.602	0.274	0.189	0.562	0.078	0.277	0.425	0.025	0.229	0.431	0.888	0.559	0.517	0.864	0.593	0.45	0.712	0.658	0.369	0.599	0.645	0.392	0.512	0.659	0.462	0.396	0.695	0.545	0.205	0.598
1145	5.725	0.626	1.04	0.368	0.379	0.871	0.235	0.497	0.861	0.187	0.508	0.671	0.159	0.547	0.545	0.219	0.568	0.432	0.224	0.601	0.274	0.189	0.562	0.078	0.277	0.425	0.025	0.229	0.429	0.888	0.559	0.515	0.864	0.592	0.447	0.713	0.657	0.366	0.6	0.644	0.388	0.512	0.657	0.457	0.395	0.694	0.536	0.204	0.598
1146	5.73	0.624	1.04	0.368	0.377	0.871	0.235	0.495	0.861	0.186	0.507	0.671	0.159	0.545	0.546	0.219	0.567	0.432	0.224	0.6	0.274	0.189	0.562	0.078	0.277	0.425	0.025	0.229	0.428	0.887	0.559	0.512	0.864	0.592	0.444	0.713	0.657	0.362	0.6	0.643	0.383	0.512	0.656	0.451	0.394	0.693	0.528	0.201	0.598
1147	5.735	0.622	1.04	0.367	0.374	0.872	0.234	0.493	0.861	0.186	0.505	0.671	0.159	0.544	0.546	0.219	0.566	0.433	0.223	0.599	0.274	0.189	0.561	0.078	0.277	0.425	0.025	0.229	0.426	0.887	0.559	0.51	0.865	0.592	0.441	0.714	0.656	0.359	0.601	0.643	0.379	0.511	0.655	0.445	0.393	0.692	0.519	0.199	0.597
1148	5.74	0.62	1.04	0.367	0.372	0.872	0.234	0.49	0.861	0.186	0.504	0.671	0.159	0.542	0.546	0.218	0.565	0.433	0.223	0.599	0.275	0.189	0.561	0.078	0.277	0.425	0.025	0.229	0.423	0.887	0.558	0.507	0.865	0.591	0.438	0.714	0.656	0.355	0.601	0.642	0.375	0.511	0.654	0.439	0.392	0.691	0.51	0.197	0.596
1149	5.745	0.618	1.04	0.367	0.37	0.872	0.234	0.489	0.861	0.186	0.502	0.671	0.158	0.541	0.546	0.218	0.563	0.433	0.223	0.598	0.275	0.189	0.561	0.078	0.277	0.425	0.025	0.229	0.422	0.887	0.559	0.505	0.865	0.591	0.435	0.714	0.656	0.352	0.602	0.641	0.371	0.51	0.653	0.433	0.39	0.69	0.501	0.194	0.595
1150	5.75	0.616	1.04	0.367	0.368	0.872	0.234	0.487	0.861	0.186	0.5	0.671	0.158	0.539	0.546	0.218	0.562	0.432	0.223	0.598	0.275	0.189	0.561	0.079	0.277	0.425	0.025	0.229	0.42	0.887	0.558	0.503	0.865	0.591	0.432	0.714	0.655	0.348	0.602	0.64	0.367	0.509	0.651	0.427	0.389	0.69	0.492	0.191	0.595
1151	5.755	0.614	1.04	0.367	0.366	0.872	0.233	0.485	0.862	0.185	0.498	0.671	0.158	0.538	0.546	0.218	0.561	0.432	0.223	0.597	0.275	0.188	0.561	0.079	0.277	0.425	0.025	0.229	0.417	0.887	0.558	0.501	0.864	0.59	0.429	0.714	0.655	0.345	0.602	0.64	0.362	0.509	0.651	0.421	0.387	0.689	0.483	0.188	0.594
1152	5.76	0.612	1.04	0.367	0.364	0.872	0.233	0.484	0.862	0.185	0.497	0.671	0.158	0.537	0.546	0.218	0.56	0.432	0.223	0.596	0.275	0.188	0.561	0.079	0.277	0.425	0.025	0.229	0.415	0.887	0.558	0.499	0.864	0.59	0.426	0.715	0.654	0.342	0.602	0.639	0.358	0.508	0.65	0.416	0.386	0.688	0.473	0.186	0.594
1153	5.765	0.61	1.04	0.367	0.362	0.872	0.233	0.482	0.861	0.185	0.495	0.671	0.158	0.535	0.546	0.218	0.559	0.432	0.222	0.595	0.275	0.188	0.561	0.079	0.277	0.425	0.025	0.229	0.413	0.887	0.557	0.496	0.864	0.59	0.423	0.714	0.654	0.339	0.602	0.638	0.355	0.508	0.648	0.41	0.384	0.687	0.464	0.183	0.593
1154	5.77	0.608	1.04	0.367	0.36	0.872	0.232	0.479	0.861	0.185	0.493	0.67	0.158	0.534	0.546	0.218	0.558	0.433	0.222	0.595	0.275	0.188	0.561	0.079	0.277	0.425	0.025	0.229	0.411	0.886	0.557	0.494	0.864	0.59	0.421	0.714	0.654	0.336	0.602	0.637	0.351	0.507	0.647	0.404	0.382	0.686	0.454	0.18	0.593
1155	5.775	0.605	1.04	0.367	0.357	0.872	0.232	0.476	0.861	0.185	0.491	0.67	0.158	0.533	0.546	0.218	0.557	0.433	0.222	0.594	0.276	0.188	0.561	0.079	0.277	0.425	0.025	0.229	0.41	0.886	0.557	0.492	0.863	0.59	0.418	0.714	0.653	0.333	0.602	0.636	0.347	0.506	0.646	0.398	0.381	0.686	0.444	0.177	0.593
1156	5.78	0.603	1.04	0.367	0.355	0.872	0.232	0.475	0.861	0.185	0.49	0.67	0.158	0.531	0.546	0.218	0.556	0.433	0.222	0.593	0.276	0.188	0.561	0.079	0.277	0.425	0.025	0.229	0.408	0.886	0.557	0.49	0.863	0.589	0.415	0.714	0.653	0.33	0.602	0.636	0.343	0.505	0.646	0.393	0.379	0.685	0.434	0.174	0.593
1157	5.785	0.601	1.04	0.367	0.354	0.872	0.232	0.473	0.861	0.185	0.488	0.67	0.158	0.53	0.546	0.218	0.555	0.433	0.222	0.593	0.276	0.188	0.561	0.079	0.277	0.425	0.025	0.229	0.406	0.885	0.557	0.488	0.863	0.589	0.413	0.714	0.653	0.327	0.602	0.635	0.339	0.504	0.645	0.387	0.377	0.684	0.424	0.171	0.592
1158	5.79	0.599	1.039	0.367	0.351	0.872	0.232	0.47	0.861	0.186	0.486	0.67	0.158	0.529	0.546	0.218	0.554	0.433	0.222	0.592	0.276	0.188	0.561	0.079	0.277	0.425	0.025	0.229	0.403	0.885	0.556	0.485	0.863	0.589	0.41	0.713	0.652	0.324	0.602	0.634	0.335	0.503	0.644	0.381	0.375	0.684	0.414	0.168	0.592
1159	5.795	0.596	1.039	0.367	0.349	0.872	0.232	0.468	0.86	0.186	0.484	0.67	0.158	0.527	0.547	0.218	0.553	0.433	0.222	0.591	0.277	0.188	0.561	0.079	0.277	0.425	0.025	0.229	0.401	0.884	0.557	0.483	0.862	0.59	0.407	0.713	0.651	0.321	0.601	0.633	0.332	0.502	0.643	0.376	0.373	0.683	0.405	0.165	0.592
1160	5.8	0.594	1.039	0.367	0.347	0.871	0.232	0.466	0.861	0.186	0.483	0.67	0.158	0.526	0.547	0.218	0.552	0.433	0.223	0.591	0.277	0.188	0.56	0.079	0.277	0.425	0.025	0.229	0.399	0.884	0.557	0.481	0.862	0.59	0.405	0.712	0.651	0.319	0.6	0.633	0.329	0.501	0.642	0.369	0.371	0.683	0.395	0.162	0.591
1161	5.805	0.592	1.039	0.367	0.345	0.871	0.233	0.464	0.861	0.186	0.481	0.67	0.158	0.525	0.546	0.218	0.551	0.433	0.223	0.591	0.277	0.188	0.56	0.079	0.277	0.425	0.025	0.229	0.397	0.884	0.556	0.479	0.862	0.59	0.403	0.711	0.651	0.316	0.6	0.632	0.325	0.5	0.641	0.363	0.369	0.682	0.385	0.159	0.59
1162	5.81	0.59	1.039	0.368	0.343	0.871	0.233	0.462	0.86	0.186	0.479	0.67	0.159	0.524	0.547	0.218	0.55	0.433	0.223	0.59	0.277	0.188	0.56	0.079	0.277	0.425	0.025	0.229	0.395	0.883	0.557	0.476	0.861	0.59	0.401	0.71	0.651	0.313	0.599	0.631	0.322	0.499	0.64	0.358	0.367	0.682	0.374	0.157	0.59
1163	5.815	0.587	1.039	0.368	0.34	0.871	0.233	0.46	0.86	0.186	0.477	0.67	0.159	0.523	0.547	0.218	0.55	0.434	0.223	0.59	0.277	0.188	0.56	0.079	0.277	0.425	0.025	0.229	0.392	0.883	0.557	0.473	0.861	0.59	0.399	0.709	0.65	0.311	0.598	0.631	0.318	0.497	0.639	0.352	0.365	0.681	0.365	0.153	0.59
1164	5.82	0.585	1.039	0.368	0.338	0.87	0.234	0.458	0.86	0.186	0.476	0.67	0.159	0.521	0.547	0.218	0.549	0.433	0.223	0.59	0.277	0.188	0.56	0.079	0.277	0.425	0.025	0.229	0.39	0.883	0.557	0.471	0.86	0.59	0.396	0.708	0.65	0.309	0.597	0.63	0.314	0.496	0.638	0.346	0.363	0.68	0.355	0.151	0.589
1165	5.825	0.582	1.039	0.369	0.336	0.87	0.234	0.456	0.86	0.186	0.474	0.67	0.159	0.52	0.547	0.219	0.548	0.433	0.223	0.589	0.278	0.188	0.56	0.08	0.277	0.425	0.025	0.229	0.387	0.883	0.557	0.469	0.86	0.59	0.394	0.707	0.65	0.306	0.596	0.629	0.311	0.494	0.638	0.34	0.36	0.68	0.345	0.148	0.589
1166	5.83	0.58	1.038	0.369	0.334	0.87	0.234	0.454	0.86	0.187	0.473	0.67	0.159	0.519	0.546	0.219	0.547	0.434	0.224	0.589	0.278	0.188	0.56	0.08	0.277	0.425	0.025	0.229	0.384	0.882	0.557	0.467	0.859	0.59	0.392	0.705	0.649	0.304	0.595	0.628	0.308	0.493	0.637	0.335	0.358	0.679	0.335	0.145	0.589
1167	5.835	0.578	1.038	0.37	0.331	0.869	0.235	0.451	0.86	0.187	0.472	0.67	0.16	0.518	0.547	0.219	0.545	0.434	0.223	0.588	0.278	0.188	0.56	0.08	0.277	0.425	0.025	0.229	0.382	0.882	0.557	0.464	0.859	0.59	0.39	0.704	0.649	0.302	0.594	0.627	0.305	0.491	0.636	0.328	0.356	0.679	0.325	0.143	0.588
1168	5.84	0.575	1.038	0.37	0.329	0.869	0.235	0.45	0.859	0.187	0.47	0.67	0.16	0.516	0.547	0.219	0.545	0.435	0.223	0.587	0.278	0.189	0.56	0.08	0.277	0.425	0.025	0.229	0.379	0.882	0.558	0.462	0.858	0.591	0.389	0.703	0.648	0.3	0.593	0.626	0.303	0.489	0.635	0.322	0.353	0.679	0.314	0.14	0.588
1169	5.845	0.572	1.038	0.37	0.327	0.869	0.235	0.448	0.86	0.188	0.469	0.67	0.16	0.515	0.547	0.219	0.544	0.435	0.223	0.587	0.279	0.189	0.56	0.08	0.277	0.425	0.025	0.229	0.377	0.881	0.558	0.459	0.858	0.591	0.386	0.701	0.648	0.298	0.591	0.625	0.3	0.488	0.634	0.316	0.351	0.678	0.305	0.138	0.588
1170	5.85	0.57	1.037	0.371	0.325	0.869	0.235	0.446	0.86	0.188	0.467	0.67	0.16	0.514	0.547	0.22	0.543	0.434	0.224	0.586	0.279	0.189	0.56	0.08	0.278	0.425	0.025	0.229	0.375	0.881	0.558	0.456	0.857	0.591	0.385	0.699	0.647	0.296	0.59	0.624	0.297	0.486	0.633	0.31	0.348	0.678	0.294	0.135	0.588
1171	5.855	0.568	1.037	0.372	0.324	0.868	0.235	0.444	0.86	0.188	0.466	0.67	0.16	0.513	0.547	0.22	0.542	0.434	0.224	0.586	0.279	0.189	0.56	0.08	0.278	0.425	0.025	0.229	0.371	0.88	0.559	0.453	0.857	0.592	0.383	0.697	0.647	0.294	0.589	0.623	0.293	0.484	0.632	0.304	0.346	0.677	0.285	0.132	0.587
1172	5.86	0.565	1.037	0.373	0.321	0.868	0.236	0.442	0.859	0.189	0.464	0.67	0.161	0.511	0.547	0.22	0.541	0.434	0.224	0.585	0.28	0.19	0.56	0.08	0.278	0.425	0.025	0.229	0.369	0.88	0.559	0.451	0.856	0.592	0.381	0.696	0.646	0.292	0.587	0.622	0.29	0.482	0.631	0.298	0.344	0.677	0.275	0.13	0.587
1173	5.865	0.563	1.037	0.373	0.319	0.867	0.236	0.439	0.859	0.189	0.463	0.67	0.161	0.51	0.548	0.22	0.54	0.435	0.225	0.585	0.28	0.19	0.56	0.08	0.278	0.425	0.025	0.229	0.366	0.879	0.56	0.449	0.856	0.592	0.379	0.694	0.646	0.29	0.585	0.621	0.287	0.48	0.63	0.293	0.341	0.676	0.265	0.128	0.586
1174	5.87	0.56	1.036	0.374	0.317	0.867	0.237	0.437	0.859	0.19	0.461	0.67	0.162	0.508	0.548	0.221	0.539	0.435	0.225	0.585	0.28	0.19	0.56	0.081	0.278	0.425	0.025	0.229	0.363	0.879	0.56	0.445	0.855	0.593	0.377	0.692	0.645	0.288	0.583	0.62	0.284	0.478	0.629	0.287	0.339	0.675	0.256	0.126	0.586
1175	5.875	0.557	1.036	0.375	0.315	0.867	0.237	0.435	0.859	0.19	0.46	0.67	0.162	0.507	0.547	0.221	0.538	0.435	0.225	0.584	0.28	0.191	0.56	0.081	0.278	0.425	0.025	0.229	0.36	0.878	0.56	0.442	0.854	0.593	0.376	0.69	0.645	0.286	0.581	0.618	0.281	0.476	0.628	0.282	0.337	0.675	0.247	0.124	0.586
1176	5.88	0.555	1.036	0.376	0.313	0.867	0.237	0.434	0.859	0.191	0.458	0.67	0.163	0.505	0.548	0.221	0.537	0.435	0.226	0.583	0.281	0.191	0.56	0.081	0.278	0.425	0.025	0.229	0.357	0.878	0.56	0.439	0.854	0.594	0.374	0.688	0.644	0.284	0.579	0.617	0.278	0.474	0.626	0.277	0.335	0.674	0.238	0.122	0.586
1177	5.885	0.552	1.036	0.377	0.311	0.866	0.238	0.431	0.859	0.191	0.456	0.67	0.163	0.504	0.548	0.222	0.535	0.435	0.227	0.583	0.281	0.192	0.56	0.081	0.278	0.425	0.025	0.229	0.354	0.877	0.561	0.437	0.853	0.595	0.372	0.687	0.644	0.283	0.577	0.616	0.276	0.471	0.625	0.272	0.333	0.672	0.23	0.119	0.585
1178	5.89	0.549	1.035	0.378	0.309	0.866	0.238	0.429	0.859	0.192	0.455	0.67	0.164	0.503	0.548	0.222	0.534	0.435	0.227	0.582	0.281	0.192	0.56	0.082	0.278	0.425	0.025	0.229	0.351	0.877	0.561	0.434	0.852	0.595	0.37	0.685	0.643	0.281	0.575	0.614	0.273	0.469	0.624	0.267	0.331	0.671	0.222	0.118	0.585
1179	5.895	0.546	1.035	0.379	0.307	0.866	0.238	0.427	0.859	0.193	0.453	0.67	0.164	0.501	0.548	0.223	0.533	0.436	0.227	0.582	0.282	0.192	0.56	0.082	0.278	0.425	0.025	0.229	0.347	0.877	0.562	0.431	0.851	0.595	0.368	0.683	0.643	0.279	0.573	0.613	0.27	0.467	0.622	0.262	0.329	0.67	0.213	0.116	0.584
1180	5.9	0.544	1.035	0.38	0.304	0.866	0.239	0.425	0.859	0.194	0.451	0.67	0.165	0.499	0.548	0.224	0.531	0.436	0.228	0.581	0.282	0.193	0.56	0.082	0.279	0.425	0.025	0.229	0.344	0.876	0.562	0.429	0.851	0.597	0.366	0.681	0.643	0.278	0.571	0.611	0.267	0.465	0.62	0.258	0.327	0.669	0.206	0.114	0.584
1181	5.905	0.541	1.035	0.381	0.302	0.865	0.239	0.423	0.858	0.194	0.449	0.67	0.166	0.498	0.548	0.224	0.53	0.436	0.229	0.58	0.283	0.193	0.56	0.082	0.279	0.425	0.025	0.229	0.341	0.875	0.562	0.427	0.85	0.598	0.363	0.679	0.643	0.276	0.569	0.61	0.265	0.462	0.619	0.253	0.325	0.668	0.198	0.113	0.583
1182	5.91	0.538	1.034	0.382	0.299	0.865	0.239	0.42	0.858	0.195	0.448	0.67	0.166	0.495	0.548	0.225	0.529	0.436	0.229	0.579	0.283	0.194	0.559	0.082	0.279	0.425	0.025	0.229	0.337	0.875	0.563	0.424	0.85	0.599	0.361	0.677	0.642	0.274	0.567	0.608	0.263	0.46	0.617	0.249	0.323	0.666	0.191	0.111	0.582
1183	5.915	0.535	1.033	0.383	0.297	0.865	0.239	0.418	0.858	0.195	0.446	0.67	0.167	0.494	0.548	0.225	0.527	0.436	0.23	0.578	0.283	0.195	0.559	0.082	0.279	0.425	0.025	0.229	0.334	0.875	0.563	0.42	0.849	0.6	0.358	0.675	0.642	0.272	0.564	0.606	0.26	0.457	0.615	0.246	0.321	0.665	0.185	0.109	0.581
1184	5.92	0.532	1.033	0.385	0.295	0.865	0.239	0.416	0.858	0.196	0.444	0.67	0.168	0.492	0.548	0.226	0.525	0.436	0.23	0.578	0.283	0.195	0.559	0.083	0.279	0.425	0.025	0.229	0.331	0.874	0.564	0.417	0.849	0.6	0.356	0.673	0.642	0.27	0.562	0.605	0.258	0.455	0.613	0.243	0.319	0.663	0.179	0.107	0.58
1185	5.925	0.529	1.032	0.386	0.292	0.865	0.239	0.413	0.857	0.197	0.442	0.67	0.168	0.49	0.548	0.227	0.524	0.436	0.231	0.577	0.284	0.195	0.559	0.083	0.279	0.425	0.025	0.229	0.327	0.873	0.564	0.414	0.848	0.601	0.353	0.671	0.642	0.268	0.56	0.603	0.255	0.453	0.611	0.24	0.317	0.662	0.174	0.106	0.579
1186	5.93	0.526	1.032	0.387	0.289	0.865	0.24	0.411	0.857	0.198	0.439	0.67	0.169	0.488	0.548	0.227	0.522	0.437	0.232	0.576	0.285	0.196	0.559	0.083	0.28	0.425	0.025	0.229	0.323	0.872	0.565	0.41	0.847	0.602	0.35	0.669	0.642	0.266	0.558	0.602	0.254	0.451	0.609	0.237	0.315	0.66	0.169	0.104	0.578
1187	5.935	0.522	1.031	0.389	0.286	0.864	0.24	0.408	0.857	0.199	0.437	0.67	0.17	0.486	0.548	0.228	0.521	0.437	0.232	0.575	0.285	0.196	0.558	0.083	0.28	0.425	0.025	0.229	0.32	0.872	0.566	0.406	0.846	0.603	0.347	0.667	0.642	0.264	0.556	0.6	0.252	0.448	0.607	0.234	0.313	0.658	0.165	0.102	0.576
1188	5.94	0.52	1.031	0.39	0.284	0.864	0.24	0.406	0.856	0.199	0.435	0.67	0.171	0.484	0.548	0.229	0.519	0.437	0.233	0.574	0.286	0.197	0.558	0.084	0.28	0.425	0.025	0.229	0.316	0.871	0.566	0.402	0.845	0.604	0.344	0.664	0.642	0.261	0.553	0.599	0.249	0.446	0.605	0.231	0.31	0.656	0.161	0.1	0.575
1189	5.945	0.517	1.03	0.392	0.281	0.864	0.24	0.403	0.856	0.2	0.433	0.669	0.172	0.482	0.548	0.229	0.517	0.437	0.233	0.573	0.286	0.198	0.558	0.084	0.281	0.425	0.025	0.229	0.311	0.871	0.567	0.398	0.844	0.604	0.341	0.662	0.642	0.259	0.551	0.597	0.247	0.443	0.603	0.228	0.308	0.654	0.157	0.098	0.573
1190	5.95	0.513	1.03	0.393	0.278	0.864	0.24	0.401	0.856	0.201	0.431	0.669	0.172	0.48	0.548	0.23	0.515	0.437	0.234	0.571	0.286	0.198	0.558	0.084	0.281	0.425	0.025	0.229	0.307	0.87	0.568	0.393	0.844	0.605	0.337	0.66	0.641	0.257	0.549	0.596	0.245	0.441	0.601	0.225	0.306	0.652	0.154	0.097	0.57
1191	5.955	0.509	1.029	0.395	0.275	0.864	0.24	0.399	0.855	0.202	0.428	0.669	0.173	0.477	0.548	0.231	0.514	0.437	0.235	0.57	0.287	0.199	0.557	0.085	0.281	0.425	0.025	0.229	0.303	0.87	0.568	0.389	0.843	0.606	0.334	0.658	0.641	0.255	0.547	0.595	0.244	0.439	0.6	0.223	0.303	0.65	0.152	0.095	0.568
1192	5.96	0.506	1.028	0.397	0.272	0.864	0.241	0.396	0.855	0.202	0.426	0.669	0.174	0.475	0.548	0.231	0.512	0.437	0.236	0.57	0.287	0.199	0.557	0.085	0.282	0.425	0.025	0.229	0.299	0.869	0.569	0.384	0.842	0.607	0.33	0.656	0.641	0.253	0.545	0.593	0.241	0.437	0.598	0.221	0.301	0.648	0.15	0.092	0.566
1193	5.965	0.503	1.027	0.398	0.269	0.864	0.241	0.394	0.855	0.203	0.423	0.669	0.175	0.473	0.548	0.232	0.51	0.437	0.236	0.569	0.288	0.2	0.557	0.085	0.282	0.425	0.025	0.229	0.294	0.868	0.569	0.38	0.841	0.608	0.327	0.654	0.64	0.25	0.543	0.592	0.239	0.434	0.597	0.218	0.299	0.646	0.148	0.09	0.564
1194	5.97	0.499	1.026	0.4	0.266	0.864	0.241	0.391	0.855	0.204	0.421	0.669	0.176	0.471	0.548	0.233	0.508	0.438	0.237	0.568	0.288	0.2	0.557	0.085	0.282	0.425	0.025	0.229	0.29	0.868	0.57	0.373	0.84	0.608	0.324	0.652	0.64	0.247	0.541	0.59	0.237	0.432	0.595	0.217	0.297	0.644	0.147	0.089	0.563
1195	5.975	0.495	1.025	0.402	0.263	0.864	0.241	0.388	0.854	0.205	0.418	0.669	0.177	0.468	0.548	0.234	0.507	0.438	0.238	0.567	0.289	0.201	0.557	0.085	0.282	0.425	0.025	0.229	0.284	0.868	0.57	0.365	0.838	0.608	0.32	0.651	0.64	0.245	0.539	0.589	0.235	0.43	0.594	0.215	0.294	0.641	0.146	0.088	0.562
1196	5.98	0.492	1.025	0.403	0.26	0.864	0.242	0.385	0.854	0.206	0.416	0.669	0.178	0.466	0.548	0.234	0.505	0.438	0.238	0.566	0.289	0.202	0.557	0.085	0.282	0.425	0.025	0.229	0.279	0.867	0.571	0.358	0.837	0.608	0.316	0.649	0.639	0.242	0.538	0.588	0.232	0.428	0.593	0.213	0.292	0.639	0.144	0.087	0.562
1197	5.985	0.489	1.024	0.405	0.257	0.863	0.242	0.382	0.853	0.207	0.413	0.669	0.178	0.464	0.548	0.235	0.503	0.438	0.239	0.564	0.29	0.202	0.557	0.086	0.283	0.425	0.025	0.229	0.274	0.866	0.571	0.355	0.837	0.609	0.312	0.648	0.638	0.239	0.536	0.586	0.229	0.427	0.592	0.212	0.29	0.638	0.142	0.086	0.563
1198	5.99	0.485	1.024	0.407	0.253	0.863	0.243	0.379	0.853	0.208	0.41	0.669	0.179	0.462	0.548	0.236	0.501	0.438	0.239	0.563	0.29	0.203	0.557	0.086	0.283	0.425	0.025	0.229	0.269	0.866	0.572	0.35	0.836	0.61	0.308	0.648	0.638	0.236	0.536	0.585	0.226	0.426	0.591	0.211	0.289	0.637	0.14	0.086	0.563
1199	5.995	0.482	1.023	0.409	0.25	0.863	0.243	0.376	0.853	0.209	0.408	0.669	0.18	0.459	0.548	0.237	0.499	0.438	0.24	0.562	0.291	0.203	0.556	0.087	0.283	0.425	0.025	0.229	0.262	0.866	0.573	0.343	0.834	0.61	0.304	0.648	0.637	0.233	0.535	0.584	0.223	0.426	0.592	0.209	0.29	0.636	0.139	0.085	0.564
1200	6	0.479	1.023	0.411	0.247	0.863	0.244	0.373	0.852	0.21	0.405	0.668	0.181	0.456	0.548	0.237	0.497	0.439	0.241	0.56	0.292	0.203	0.556	0.087	0.283	0.425	0.025	0.229	0.257	0.867	0.573	0.338	0.834	0.611	0.3	0.648	0.637	0.229	0.536	0.584	0.219	0.427	0.592	0.205	0.291	0.637	0.138	0.084	0.564
1201	6.005	0.476	1.023	0.412	0.244	0.863	0.244	0.37	0.852	0.211	0.402	0.668	0.182	0.454	0.548	0.238	0.494	0.439	0.241	0.559	0.292	0.204	0.555	0.088	0.283	0.425	0.025	0.229	0.251	0.867	0.573	0.333	0.833	0.612	0.295	0.649	0.638	0.225	0.537	0.584	0.216	0.428	0.594	0.2	0.293	0.639	0.136	0.084	0.565
1202	6.01	0.472	1.023	0.414	0.241	0.862	0.245	0.367	0.852	0.212	0.398	0.668	0.183	0.451	0.548	0.239	0.492	0.439	0.242	0.557	0.292	0.205	0.555	0.089	0.283	0.425	0.025	0.229	0.248	0.865	0.573	0.329	0.833	0.613	0.29	0.65	0.638	0.221	0.539	0.586	0.212	0.43	0.596	0.195	0.295	0.642	0.135	0.085	0.566
1203	6.015	0.47	1.023	0.415	0.237	0.862	0.246	0.364	0.852	0.213	0.396	0.668	0.184	0.449	0.548	0.239	0.49	0.439	0.243	0.555	0.293	0.205	0.555	0.089	0.284	0.425	0.025	0.229	0.246	0.865	0.573	0.326	0.834	0.614	0.284	0.652	0.638	0.215	0.541	0.587	0.208	0.432	0.598	0.189	0.296	0.644	0.135	0.085	0.566
1204	6.02	0.466	1.023	0.416	0.234	0.862	0.247	0.361	0.851	0.213	0.393	0.668	0.184	0.446	0.548	0.24	0.487	0.439	0.243	0.554	0.294	0.205	0.554	0.09	0.284	0.425	0.025	0.229	0.241	0.865	0.573	0.321	0.835	0.615	0.278	0.654	0.638	0.209	0.544	0.588	0.203	0.433	0.6	0.184	0.296	0.647	0.135	0.085	0.567
1205	6.025	0.463	1.023	0.417	0.231	0.862	0.248	0.358	0.851	0.214	0.389	0.668	0.185	0.443	0.548	0.241	0.485	0.44	0.244	0.552	0.295	0.206	0.554	0.091	0.284	0.425	0.025	0.229	0.234	0.866	0.574	0.316	0.834	0.615	0.271	0.657	0.639	0.203	0.546	0.59	0.199	0.435	0.602	0.179	0.297	0.649	0.135	0.085	0.567
1206	6.03	0.46	1.024	0.417	0.228	0.862	0.249	0.354	0.851	0.215	0.386	0.668	0.186	0.441	0.548	0.241	0.483	0.44	0.245	0.55	0.295	0.207	0.553	0.092	0.285	0.425	0.026	0.229	0.232	0.866	0.574	0.312	0.836	0.615	0.264	0.66	0.64	0.197	0.548	0.592	0.194	0.437	0.604	0.174	0.298	0.651	0.135	0.085	0.568
1207	6.035	0.456	1.024	0.418	0.225	0.862	0.249	0.352	0.851	0.215	0.384	0.668	0.187	0.438	0.548	0.242	0.48	0.44	0.245	0.549	0.296	0.208	0.553	0.093	0.285	0.425	0.026	0.229	0.23	0.866	0.574	0.31	0.839	0.616	0.257	0.663	0.641	0.191	0.551	0.594	0.19	0.438	0.606	0.169	0.298	0.653	0.135	0.085	0.57
1208	6.04	0.454	1.025	0.419	0.223	0.863	0.25	0.349	0.85	0.216	0.381	0.668	0.187	0.435	0.548	0.242	0.478	0.44	0.246	0.547	0.297	0.208	0.552	0.093	0.286	0.425	0.026	0.229	0.226	0.867	0.575	0.307	0.841	0.617	0.251	0.665	0.643	0.185	0.552	0.596	0.185	0.439	0.608	0.165	0.298	0.655	0.135	0.085	0.571
1209	6.045	0.45	1.025	0.42	0.22	0.863	0.251	0.346	0.85	0.216	0.378	0.668	0.188	0.432	0.548	0.243	0.475	0.441	0.247	0.546	0.298	0.209	0.552	0.095	0.287	0.425	0.026	0.229	0.223	0.868	0.576	0.304	0.843	0.618	0.245	0.668	0.645	0.18	0.554	0.597	0.18	0.44	0.61	0.162	0.298	0.657	0.135	0.085	0.572
1210	6.05	0.447	1.025	0.421	0.217	0.863	0.252	0.344	0.851	0.217	0.375	0.668	0.189	0.429	0.548	0.244	0.473	0.441	0.247	0.544	0.299	0.21	0.551	0.095	0.287	0.425	0.026	0.229	0.22	0.868	0.577	0.301	0.844	0.618	0.239	0.671	0.647	0.176	0.555	0.599	0.176	0.441	0.612	0.16	0.299	0.659	0.134	0.084	0.573
1211	6.055	0.443	1.025	0.422	0.214	0.864	0.253	0.341	0.851	0.218	0.373	0.668	0.189	0.426	0.549	0.244	0.47	0.441	0.248	0.542	0.3	0.211	0.55	0.096	0.287	0.425	0.027	0.23	0.217	0.868	0.578	0.297	0.846	0.618	0.234	0.674	0.649	0.172	0.556	0.601	0.172	0.441	0.613	0.158	0.3	0.66	0.134	0.084	0.574
1212	6.06	0.44	1.025	0.423	0.212	0.864	0.254	0.338	0.851	0.218	0.37	0.668	0.19	0.423	0.549	0.245	0.467	0.442	0.249	0.54	0.3	0.212	0.549	0.097	0.288	0.425	0.027	0.23	0.213	0.869	0.58	0.293	0.846	0.619	0.229	0.675	0.651	0.169	0.556	0.602	0.169	0.442	0.615	0.156	0.3	0.662	0.134	0.084	0.574
1213	6.065	0.437	1.026	0.424	0.21	0.865	0.255	0.336	0.852	0.219	0.368	0.669	0.191	0.42	0.549	0.245	0.465	0.442	0.249	0.539	0.301	0.212	0.548	0.099	0.288	0.425	0.027	0.23	0.21	0.87	0.581	0.29	0.846	0.62	0.226	0.677	0.652	0.167	0.555	0.603	0.166	0.442	0.616	0.154	0.3	0.662	0.133	0.083	0.575
1214	6.07	0.433	1.026	0.426	0.207	0.865	0.256	0.333	0.852	0.22	0.365	0.669	0.191	0.417	0.549	0.246	0.462	0.442	0.25	0.537	0.302	0.214	0.548	0.1	0.289	0.425	0.027	0.23	0.207	0.87	0.583	0.285	0.847	0.621	0.223	0.677	0.653	0.167	0.555	0.604	0.164	0.442	0.616	0.152	0.301	0.663	0.134	0.083	0.575
1215	6.075	0.43	1.026	0.427	0.205	0.865	0.257	0.329	0.853	0.221	0.363	0.67	0.192	0.414	0.549	0.247	0.459	0.443	0.251	0.535	0.303	0.214	0.548	0.101	0.29	0.425	0.028	0.23	0.203	0.87	0.584	0.281	0.847	0.621	0.221	0.677	0.654	0.165	0.554	0.605	0.163	0.442	0.617	0.15	0.3	0.663	0.134	0.083	0.575
1216	6.08	0.427	1.026	0.429	0.202	0.866	0.257	0.327	0.853	0.222	0.36	0.67	0.192	0.412	0.549	0.248	0.456	0.443	0.251	0.533	0.305	0.215	0.547	0.102	0.291	0.425	0.028	0.231	0.2	0.87	0.585	0.277	0.848	0.622	0.219	0.676	0.655	0.163	0.554	0.605	0.161	0.441	0.617	0.15	0.299	0.663	0.134	0.083	0.575
1217	6.085	0.424	1.027	0.43	0.199	0.867	0.258	0.325	0.854	0.223	0.358	0.671	0.193	0.408	0.549	0.248	0.453	0.444	0.252	0.531	0.306	0.216	0.546	0.103	0.291	0.425	0.028	0.231	0.196	0.871	0.586	0.273	0.849	0.623	0.218	0.675	0.656	0.161	0.553	0.605	0.161	0.44	0.617	0.151	0.298	0.663	0.134	0.083	0.575
1218	6.09	0.42	1.027	0.432	0.197	0.867	0.259	0.322	0.855	0.224	0.355	0.672	0.194	0.404	0.55	0.249	0.45	0.445	0.252	0.529	0.307	0.217	0.545	0.104	0.291	0.425	0.029	0.231	0.192	0.872	0.587	0.269	0.849	0.623	0.216	0.674	0.656	0.16	0.553	0.605	0.16	0.44	0.617	0.151	0.297	0.663	0.133	0.082	0.575
1219	6.095	0.417	1.027	0.434	0.194	0.868	0.26	0.32	0.856	0.225	0.352	0.672	0.194	0.401	0.551	0.249	0.447	0.446	0.253	0.527	0.308	0.217	0.544	0.106	0.291	0.425	0.029	0.231	0.188	0.872	0.588	0.266	0.85	0.625	0.215	0.672	0.656	0.159	0.552	0.605	0.161	0.438	0.617	0.152	0.297	0.662	0.133	0.082	0.574
1220	6.1	0.413	1.028	0.436	0.191	0.869	0.26	0.317	0.856	0.227	0.35	0.673	0.195	0.398	0.551	0.25	0.443	0.446	0.253	0.524	0.31	0.218	0.543	0.108	0.292	0.425	0.03	0.231	0.184	0.872	0.589	0.262	0.85	0.626	0.213	0.671	0.657	0.158	0.551	0.605	0.161	0.437	0.616	0.152	0.296	0.662	0.132	0.082	0.574
1221	6.105	0.411	1.029	0.438	0.189	0.87	0.261	0.314	0.857	0.228	0.347	0.674	0.195	0.394	0.551	0.251	0.44	0.447	0.254	0.522	0.311	0.219	0.542	0.11	0.292	0.425	0.03	0.231	0.18	0.873	0.589	0.258	0.85	0.627	0.212	0.67	0.657	0.157	0.549	0.605	0.161	0.436	0.616	0.153	0.296	0.662	0.132	0.081	0.574
1222	6.11	0.408	1.03	0.44	0.186	0.87	0.261	0.312	0.858	0.229	0.345	0.675	0.196	0.39	0.552	0.251	0.436	0.448	0.254	0.519	0.312	0.219	0.541	0.111	0.293	0.424	0.031	0.231	0.177	0.873	0.589	0.254	0.85	0.628	0.211	0.669	0.657	0.157	0.549	0.605	0.161	0.435	0.616	0.153	0.296	0.662	0.132	0.081	0.574
1223	6.115	0.404	1.03	0.442	0.183	0.871	0.261	0.31	0.859	0.23	0.341	0.676	0.197	0.387	0.553	0.251	0.433	0.448	0.255	0.517	0.314	0.22	0.54	0.113	0.293	0.424	0.031	0.232	0.174	0.874	0.59	0.25	0.85	0.63	0.21	0.668	0.657	0.156	0.548	0.605	0.16	0.435	0.615	0.153	0.296	0.663	0.132	0.081	0.574
1224	6.12	0.401	1.031	0.444	0.18	0.873	0.261	0.307	0.86	0.231	0.339	0.677	0.198	0.383	0.554	0.252	0.43	0.449	0.255	0.515	0.315	0.22	0.538	0.115	0.294	0.424	0.031	0.232	0.174	0.874	0.592	0.247	0.85	0.631	0.209	0.668	0.657	0.155	0.548	0.605	0.16	0.435	0.615	0.153	0.296	0.663	0.132	0.081	0.575
1225	6.125	0.397	1.032	0.445	0.178	0.874	0.261	0.305	0.861	0.232	0.336	0.678	0.199	0.379	0.554	0.252	0.426	0.45	0.255	0.512	0.317	0.22	0.537	0.116	0.295	0.424	0.031	0.233	0.169	0.875	0.592	0.243	0.849	0.633	0.208	0.668	0.657	0.154	0.548	0.606	0.159	0.435	0.616	0.153	0.296	0.663	0.132	0.081	0.575
1226	6.13	0.395	1.033	0.447	0.175	0.876	0.261	0.303	0.862	0.233	0.332	0.679	0.199	0.375	0.555	0.252	0.422	0.451	0.255	0.509	0.318	0.22	0.536	0.117	0.295	0.424	0.031	0.233	0.16	0.876	0.591	0.24	0.849	0.634	0.206	0.668	0.657	0.151	0.548	0.606	0.158	0.435	0.616	0.153	0.296	0.663	0.132	0.081	0.575
1227	6.135	0.392	1.034	0.449	0.172	0.877	0.261	0.3	0.863	0.234	0.33	0.68	0.2	0.371	0.556	0.253	0.419	0.452	0.255	0.507	0.32	0.221	0.535	0.12	0.295	0.424	0.031	0.233	0.157	0.877	0.59	0.237	0.849	0.635	0.204	0.669	0.658	0.15	0.548	0.606	0.158	0.436	0.617	0.153	0.296	0.664	0.132	0.081	0.575
1228	6.14	0.388	1.035	0.451	0.17	0.878	0.261	0.298	0.864	0.236	0.327	0.681	0.201	0.368	0.557	0.253	0.415	0.453	0.254	0.504	0.322	0.221	0.534	0.121	0.295	0.424	0.031	0.233	0.153	0.878	0.59	0.233	0.848	0.636	0.202	0.669	0.659	0.147	0.549	0.607	0.157	0.436	0.617	0.153	0.297	0.664	0.132	0.081	0.575
1229	6.145	0.385	1.036	0.452	0.168	0.88	0.261	0.295	0.866	0.237	0.323	0.682	0.202	0.363	0.557	0.253	0.411	0.453	0.254	0.501	0.323	0.221	0.532	0.123	0.295	0.424	0.032	0.233	0.148	0.878	0.59	0.229	0.848	0.636	0.2	0.67	0.659	0.145	0.55	0.609	0.155	0.437	0.618	0.152	0.297	0.665	0.132	0.081	0.575
1230	6.15	0.383	1.037	0.454	0.166	0.881	0.261	0.293	0.867	0.237	0.32	0.683	0.202	0.359	0.558	0.253	0.407	0.454	0.254	0.498	0.325	0.221	0.53	0.125	0.296	0.424	0.032	0.234	0.145	0.879	0.59	0.227	0.848	0.637	0.197	0.671	0.66	0.144	0.55	0.609	0.154	0.438	0.618	0.151	0.297	0.665	0.132	0.081	0.576
1231	6.155	0.38	1.038	0.455	0.163	0.882	0.262	0.29	0.868	0.239	0.316	0.684	0.203	0.355	0.559	0.253	0.403	0.455	0.253	0.496	0.326	0.221	0.528	0.126	0.296	0.424	0.032	0.234	0.14	0.88	0.591	0.224	0.848	0.638	0.195	0.672	0.661	0.142	0.551	0.609	0.153	0.438	0.619	0.15	0.297	0.666	0.132	0.081	0.576
1232	6.16	0.376	1.039	0.456	0.161	0.884	0.262	0.288	0.869	0.24	0.313	0.684	0.204	0.351	0.559	0.253	0.399	0.456	0.253	0.493	0.327	0.22	0.527	0.128	0.296	0.424	0.032	0.234	0.139	0.881	0.591	0.221	0.85	0.639	0.193	0.673	0.662	0.141	0.552	0.61	0.152	0.438	0.62	0.148	0.296	0.666	0.132	0.081	0.576
1233	6.165	0.374	1.04	0.458	0.159	0.885	0.263	0.286	0.87	0.24	0.31	0.685	0.204	0.347	0.56	0.253	0.395	0.457	0.252	0.49	0.329	0.22	0.526	0.13	0.296	0.424	0.032	0.235	0.136	0.881	0.591	0.219	0.851	0.64	0.19	0.674	0.663	0.14	0.552	0.61	0.152	0.439	0.62	0.147	0.296	0.667	0.132	0.081	0.576
1234	6.17	0.371	1.041	0.459	0.157	0.887	0.263	0.283	0.871	0.241	0.306	0.686	0.205	0.342	0.561	0.253	0.391	0.458	0.252	0.487	0.33	0.22	0.524	0.132	0.296	0.425	0.032	0.235	0.133	0.882	0.592	0.217	0.852	0.64	0.187	0.675	0.663	0.14	0.552	0.61	0.151	0.439	0.621	0.146	0.296	0.667	0.132	0.081	0.576
1235	6.175	0.368	1.042	0.46	0.155	0.888	0.264	0.281	0.872	0.242	0.302	0.687	0.205	0.338	0.561	0.253	0.387	0.458	0.251	0.483	0.332	0.22	0.523	0.134	0.296	0.425	0.032	0.235	0.129	0.883	0.592	0.213	0.853	0.641	0.184	0.675	0.664	0.139	0.552	0.61	0.15	0.438	0.621	0.144	0.296	0.668	0.132	0.081	0.576
1236	6.18	0.365	1.043	0.461	0.153	0.889	0.264	0.279	0.874	0.243	0.298	0.687	0.204	0.333	0.561	0.252	0.382	0.459	0.25	0.479	0.333	0.219	0.521	0.136	0.296	0.425	0.032	0.236	0.126	0.884	0.593	0.21	0.855	0.641	0.182	0.676	0.665	NaN	NaN	NaN	0.149	0.438	0.622	0.143	0.296	0.668	0.132	0.081	0.576
1237	6.185	0.362	1.044	0.462	0.15	0.891	0.265	0.276	0.875	0.244	0.294	0.687	0.204	0.329	0.562	0.252	0.378	0.459	0.25	0.476	0.335	0.219	0.519	0.138	0.296	0.425	0.032	0.236	0.123	0.884	0.593	0.207	0.855	0.642	0.18	0.677	0.666	0.135	0.553	0.612	0.148	0.438	0.622	0.141	0.296	0.668	0.132	0.08	0.576
1238	6.19	0.359	1.045	0.464	0.148	0.892	0.266	0.273	0.876	0.245	0.291	0.688	0.204	0.324	0.562	0.251	0.374	0.46	0.249	0.472	0.336	0.219	0.517	0.14	0.296	0.425	0.033	0.236	0.12	0.886	0.594	0.204	0.856	0.641	0.177	0.678	0.666	0.134	0.553	0.613	0.147	0.438	0.623	0.14	0.296	0.668	0.132	0.08	0.576
1239	6.195	0.357	1.046	0.465	0.146	0.892	0.267	0.271	0.877	0.245	0.287	0.689	0.204	0.32	0.562	0.25	0.369	0.46	0.248	0.469	0.337	0.218	0.515	0.142	0.297	0.425	0.033	0.237	0.116	0.886	0.594	0.201	0.856	0.642	0.175	0.679	0.667	0.134	0.552	0.613	0.147	0.438	0.623	0.14	0.296	0.668	0.132	0.08	0.576
1240	6.2	0.354	1.046	0.466	0.144	0.893	0.268	0.269	0.878	0.246	0.283	0.69	0.204	0.315	0.563	0.25	0.365	0.461	0.248	0.465	0.339	0.218	0.513	0.144	0.297	0.425	0.034	0.237	0.113	0.887	0.595	0.198	0.857	0.642	0.173	0.679	0.667	0.134	0.552	0.613	0.147	0.438	0.623	0.14	0.296	0.668	0.132	0.08	0.576
1241	6.205	0.352	1.047	0.467	0.141	0.894	0.269	0.266	0.879	0.247	0.279	0.691	0.205	0.31	0.564	0.249	0.36	0.462	0.247	0.462	0.34	0.218	0.511	0.147	0.297	0.425	0.035	0.237	0.108	0.888	0.596	0.193	0.856	0.642	0.171	0.68	0.668	0.133	0.552	0.613	0.146	0.438	0.623	0.14	0.296	0.668	0.132	0.08	0.576
1242	6.21	0.349	1.047	0.469	0.139	0.895	0.27	0.264	0.88	0.248	0.276	0.692	0.204	0.305	0.564	0.249	0.355	0.463	0.246	0.458	0.342	0.218	0.509	0.149	0.297	0.424	0.035	0.238	0.104	0.889	0.597	0.189	0.856	0.642	0.169	0.68	0.668	0.133	0.552	0.613	0.146	0.438	0.624	0.141	0.296	0.668	0.132	0.08	0.576
1243	6.215	0.346	1.048	0.47	0.136	0.896	0.27	0.261	0.881	0.248	0.272	0.692	0.204	0.299	0.565	0.248	0.35	0.464	0.246	0.454	0.343	0.217	0.507	0.151	0.298	0.424	0.036	0.238	0.102	0.889	0.597	0.188	0.857	0.644	0.167	0.68	0.668	0.132	0.552	0.613	0.146	0.438	0.624	0.141	0.296	0.668	0.132	0.08	0.576
1244	6.22	0.344	1.049	0.471	0.133	0.897	0.271	0.259	0.882	0.249	0.268	0.693	0.204	0.294	0.565	0.247	0.345	0.464	0.245	0.45	0.344	0.217	0.504	0.153	0.298	0.423	0.036	0.238	0.102	0.889	0.597	0.19	0.86	0.645	0.165	0.68	0.669	0.132	0.553	0.614	0.146	0.438	0.624	0.141	0.296	0.669	0.132	0.08	0.576
1245	6.225	0.341	1.049	0.472	0.131	0.897	0.272	0.256	0.883	0.249	0.263	0.694	0.204	0.289	0.566	0.247	0.341	0.464	0.244	0.446	0.346	0.217	0.502	0.156	0.299	0.423	0.037	0.238	0.1	0.889	0.597	0.188	0.86	0.646	0.164	0.681	0.669	0.13	0.553	0.614	0.146	0.438	0.624	0.142	0.296	0.669	0.132	0.08	0.576
1246	6.23	0.339	1.05	0.473	0.129	0.898	0.273	0.254	0.884	0.25	0.259	0.695	0.204	0.284	0.566	0.246	0.336	0.465	0.244	0.442	0.348	0.217	0.499	0.159	0.299	0.423	0.038	0.238	0.096	0.89	0.597	0.184	0.86	0.646	0.163	0.681	0.67	0.129	0.553	0.614	0.146	0.438	0.624	0.143	0.295	0.669	0.131	0.08	0.576
1247	6.235	0.336	1.05	0.475	0.127	0.899	0.274	0.252	0.885	0.251	0.255	0.695	0.203	0.279	0.566	0.245	0.331	0.466	0.243	0.438	0.349	0.217	0.497	0.161	0.299	0.423	0.039	0.239	0.093	0.89	0.598	0.179	0.859	0.647	0.162	0.681	0.67	0.129	0.553	0.614	0.146	0.438	0.624	0.143	0.295	0.669	0.131	0.08	0.576
1248	6.24	0.334	1.051	0.476	0.125	0.899	0.274	0.249	0.886	0.251	0.251	0.696	0.203	0.274	0.566	0.244	0.326	0.466	0.242	0.434	0.351	0.217	0.494	0.163	0.3	0.422	0.04	0.239	0.094	0.89	0.599	0.179	0.86	0.649	0.16	0.681	0.671	0.128	0.553	0.614	0.146	0.438	0.624	0.143	0.295	0.669	0.131	0.08	0.576
1249	6.245	0.331	1.051	0.477	0.122	0.9	0.274	0.247	0.886	0.252	0.246	0.697	0.203	0.268	0.567	0.243	0.321	0.467	0.242	0.43	0.352	0.216	0.491	0.165	0.3	0.422	0.041	0.24	0.092	0.89	0.599	0.177	0.861	0.65	0.159	0.681	0.671	0.128	0.553	0.614	0.146	0.438	0.624	0.143	0.295	0.669	0.131	0.08	0.576
1250	6.25	0.329	1.052	0.478	0.119	0.901	0.275	0.244	0.887	0.252	0.242	0.698	0.202	0.263	0.567	0.243	0.316	0.468	0.241	0.426	0.354	0.216	0.488	0.168	0.3	0.421	0.042	0.24	0.091	0.89	0.6	0.174	0.861	0.65	0.157	0.681	0.671	0.127	0.553	0.614	0.146	0.438	0.624	0.143	0.295	0.668	0.131	0.081	0.576
1251	6.255	0.326	1.052	0.479	0.117	0.902	0.276	0.242	0.887	0.253	0.238	0.699	0.202	0.258	0.568	0.242	0.311	0.469	0.24	0.422	0.355	0.216	0.485	0.17	0.3	0.421	0.044	0.241	0.086	0.891	0.599	0.171	0.861	0.651	0.156	0.682	0.671	0.127	0.554	0.615	0.146	0.438	0.624	0.142	0.295	0.668	0.131	0.081	0.576
1252	6.26	0.324	1.053	0.48	0.116	0.902	0.276	0.239	0.888	0.253	0.234	0.699	0.202	0.254	0.569	0.241	0.307	0.469	0.24	0.419	0.356	0.216	0.482	0.171	0.301	0.42	0.045	0.241	0.083	0.891	0.599	0.169	0.861	0.651	0.154	0.682	0.671	0.125	0.554	0.616	0.145	0.438	0.624	0.141	0.295	0.668	0.131	0.081	0.576
1253	6.265	0.322	1.053	0.481	0.114	0.902	0.277	0.236	0.888	0.254	0.23	0.7	0.202	0.249	0.569	0.241	0.302	0.47	0.239	0.415	0.358	0.216	0.478	0.173	0.302	0.419	0.047	0.241	0.081	0.892	0.6	0.167	0.862	0.652	0.153	0.682	0.671	0.124	0.554	0.617	0.145	0.438	0.624	0.14	0.295	0.668	0.131	0.081	0.576
1254	6.27	0.319	1.054	0.482	0.112	0.903	0.277	0.234	0.889	0.255	0.226	0.701	0.201	0.245	0.57	0.24	0.297	0.47	0.238	0.411	0.359	0.216	0.475	0.176	0.302	0.418	0.049	0.242	0.078	0.892	0.601	0.164	0.862	0.652	0.151	0.683	0.672	0.123	0.554	0.617	0.144	0.438	0.624	0.139	0.295	0.668	0.131	0.081	0.576
1255	6.275	0.317	1.054	0.483	0.109	0.904	0.277	0.232	0.89	0.255	0.221	0.702	0.201	0.24	0.57	0.239	0.292	0.471	0.238	0.407	0.361	0.216	0.472	0.178	0.303	0.417	0.05	0.242	0.075	0.892	0.602	0.162	0.862	0.653	0.15	0.683	0.672	0.122	0.553	0.617	0.143	0.439	0.624	0.138	0.295	0.669	0.131	0.081	0.576
1256	6.28	0.315	1.054	0.484	0.107	0.905	0.277	0.23	0.891	0.255	0.217	0.703	0.201	0.235	0.571	0.239	0.288	0.472	0.237	0.402	0.362	0.216	0.469	0.18	0.304	0.415	0.051	0.242	0.074	0.892	0.602	0.16	0.862	0.654	0.148	0.683	0.673	0.122	0.553	0.617	0.142	0.439	0.625	0.137	0.295	0.669	0.131	0.081	0.576
1257	6.285	0.312	1.054	0.485	0.105	0.906	0.277	0.227	0.891	0.256	0.214	0.703	0.201	0.231	0.571	0.238	0.283	0.472	0.237	0.399	0.363	0.217	0.465	0.182	0.304	0.413	0.053	0.242	0.072	0.891	0.602	0.158	0.862	0.654	0.146	0.683	0.673	0.121	0.553	0.617	0.141	0.438	0.625	0.136	0.295	0.669	0.131	0.081	0.576
1258	6.29	0.31	1.055	0.486	0.103	0.906	0.277	0.224	0.891	0.257	0.21	0.704	0.201	0.226	0.572	0.237	0.279	0.473	0.236	0.395	0.365	0.217	0.462	0.183	0.305	0.411	0.054	0.242	0.07	0.892	0.602	0.156	0.862	0.655	0.145	0.683	0.674	0.12	0.553	0.618	0.14	0.439	0.626	0.136	0.294	0.669	0.131	0.081	0.576
1259	6.295	0.307	1.055	0.487	0.101	0.907	0.277	0.223	0.892	0.257	0.206	0.705	0.2	0.222	0.572	0.237	0.274	0.474	0.236	0.391	0.366	0.217	0.459	0.185	0.306	0.409	0.056	0.242	0.069	0.892	0.603	0.154	0.862	0.655	0.143	0.683	0.674	0.118	0.553	0.618	0.139	0.439	0.626	0.135	0.294	0.669	0.131	0.081	0.576
1260	6.3	0.306	1.055	0.487	0.099	0.907	0.278	0.22	0.893	0.258	0.202	0.706	0.2	0.218	0.573	0.236	0.27	0.475	0.235	0.388	0.367	0.218	0.455	0.187	0.307	0.407	0.057	0.242	0.066	0.892	0.603	0.151	0.862	0.656	0.141	0.684	0.674	0.117	0.554	0.618	0.138	0.439	0.626	0.134	0.294	0.669	0.131	0.081	0.576
1261	6.305	0.304	1.055	0.488	0.096	0.908	0.278	0.218	0.893	0.258	0.199	0.707	0.2	0.214	0.574	0.236	0.266	0.475	0.235	0.384	0.369	0.218	0.451	0.189	0.307	0.404	0.059	0.241	0.063	0.893	0.603	0.15	0.862	0.656	0.139	0.684	0.674	0.117	0.553	0.618	0.138	0.439	0.626	0.134	0.294	0.669	0.13	0.081	0.575
1262	6.31	0.301	1.055	0.489	0.094	0.909	0.279	0.216	0.893	0.259	0.196	0.708	0.2	0.21	0.574	0.235	0.262	0.476	0.235	0.38	0.37	0.218	0.447	0.19	0.308	0.4	0.06	0.241	0.061	0.893	0.604	0.149	0.862	0.657	0.138	0.684	0.675	0.116	0.553	0.619	0.137	0.439	0.627	0.133	0.294	0.669	0.13	0.081	0.575
1263	6.315	0.299	1.056	0.489	0.092	0.909	0.279	0.214	0.894	0.259	0.192	0.708	0.199	0.206	0.575	0.235	0.258	0.477	0.234	0.376	0.371	0.219	0.443	0.19	0.308	0.397	0.061	0.24	0.059	0.893	0.604	0.147	0.862	0.658	0.136	0.684	0.675	0.116	0.553	0.619	0.137	0.439	0.627	0.133	0.294	0.669	0.13	0.081	0.575
1264	6.32	0.297	1.056	0.49	0.091	0.91	0.279	0.212	0.895	0.259	0.189	0.709	0.199	0.202	0.576	0.234	0.254	0.478	0.234	0.372	0.372	0.219	0.438	0.191	0.308	0.393	0.063	0.24	0.058	0.893	0.605	0.145	0.862	0.659	0.135	0.684	0.675	0.115	0.553	0.619	0.136	0.439	0.627	0.133	0.294	0.669	0.13	0.081	0.575
1265	6.325	0.295	1.056	0.491	0.089	0.91	0.28	0.211	0.895	0.26	0.185	0.71	0.199	0.198	0.576	0.233	0.25	0.479	0.233	0.369	0.373	0.22	0.433	0.191	0.309	0.388	0.064	0.239	0.056	0.893	0.606	0.143	0.862	0.659	0.134	0.685	0.675	0.114	0.554	0.62	0.136	0.439	0.627	0.133	0.294	0.669	0.13	0.081	0.575
1266	6.33	0.293	1.056	0.491	0.086	0.91	0.28	0.208	0.895	0.26	0.182	0.711	0.199	0.194	0.577	0.233	0.246	0.479	0.233	0.365	0.374	0.22	0.429	0.192	0.309	0.384	0.065	0.238	0.054	0.893	0.606	0.141	0.862	0.659	0.132	0.685	0.675	0.112	0.554	0.621	0.136	0.439	0.627	0.133	0.294	0.669	0.13	0.081	0.575
1267	6.335	0.291	1.056	0.492	0.083	0.911	0.281	0.206	0.896	0.26	0.179	0.712	0.198	0.19	0.578	0.232	0.242	0.48	0.233	0.361	0.375	0.22	0.423	0.192	0.309	0.378	0.066	0.236	0.052	0.893	0.607	0.139	0.862	0.659	0.13	0.685	0.676	0.111	0.554	0.621	0.135	0.439	0.627	0.133	0.294	0.669	0.13	0.081	0.575
1268	6.34	0.289	1.057	0.492	0.081	0.911	0.282	0.203	0.896	0.261	0.176	0.712	0.198	0.187	0.578	0.232	0.238	0.48	0.232	0.357	0.375	0.221	0.418	0.192	0.309	0.373	0.067	0.235	0.049	0.893	0.608	0.138	0.862	0.66	0.129	0.685	0.676	0.11	0.554	0.621	0.135	0.439	0.627	0.133	0.294	0.669	0.13	0.081	0.575
1269	6.345	0.287	1.057	0.493	0.079	0.911	0.282	0.2	0.896	0.261	0.173	0.714	0.198	0.183	0.579	0.231	0.234	0.481	0.232	0.353	0.375	0.221	0.413	0.192	0.309	0.367	0.067	0.234	0.047	0.894	0.609	0.137	0.862	0.66	0.128	0.685	0.676	0.109	0.553	0.621	0.135	0.439	0.627	0.133	0.294	0.669	0.13	0.081	0.575
1270	6.35	0.284	1.057	0.493	0.077	0.911	0.283	0.198	0.896	0.261	0.17	0.714	0.198	0.18	0.579	0.231	0.231	0.481	0.231	0.349	0.375	0.221	0.407	0.191	0.308	0.361	0.068	0.233	0.045	0.894	0.609	0.134	0.863	0.661	0.127	0.686	0.676	0.109	0.553	0.622	0.134	0.439	0.627	0.133	0.294	0.669	0.13	0.081	0.575
1271	6.355	0.282	1.058	0.493	0.075	0.911	0.283	0.196	0.897	0.262	0.167	0.715	0.198	0.176	0.58	0.23	0.227	0.481	0.231	0.345	0.375	0.221	0.401	0.191	0.308	0.355	0.067	0.231	0.043	0.894	0.61	0.132	0.863	0.661	0.125	0.686	0.677	0.109	0.553	0.622	0.134	0.439	0.627	0.133	0.294	0.669	0.13	0.081	0.575
1272	6.36	0.28	1.058	0.494	0.073	0.911	0.284	0.193	0.897	0.262	0.165	0.716	0.198	0.174	0.581	0.23	0.223	0.482	0.231	0.34	0.375	0.221	0.396	0.19	0.308	0.349	0.068	0.23	0.041	0.894	0.611	0.13	0.862	0.662	0.124	0.686	0.677	0.108	0.553	0.622	0.134	0.439	0.627	0.132	0.294	0.669	0.13	0.081	0.575
1273	6.365	0.278	1.058	0.494	0.07	0.912	0.285	0.191	0.898	0.262	0.162	0.717	0.198	0.17	0.581	0.23	0.219	0.482	0.231	0.336	0.374	0.221	0.389	0.188	0.308	0.342	0.068	0.229	0.039	0.894	0.612	0.129	0.863	0.662	0.123	0.686	0.677	0.107	0.553	0.622	0.134	0.439	0.628	0.132	0.295	0.669	0.13	0.081	0.575
1274	6.37	0.276	1.058	0.494	0.067	0.913	0.285	0.188	0.898	0.263	0.159	0.717	0.197	0.167	0.582	0.23	0.216	0.482	0.23	0.331	0.374	0.221	0.383	0.187	0.307	0.335	0.067	0.227	0.037	0.894	0.613	0.127	0.863	0.662	0.122	0.686	0.677	0.106	0.554	0.622	0.133	0.439	0.628	0.132	0.295	0.669	0.13	0.081	0.575
1275	6.375	0.274	1.058	0.495	0.065	0.913	0.286	0.186	0.898	0.263	0.157	0.718	0.197	0.164	0.582	0.229	0.212	0.483	0.23	0.327	0.373	0.221	0.377	0.185	0.307	0.328	0.067	0.225	0.034	0.895	0.614	0.125	0.863	0.663	0.12	0.686	0.677	0.106	0.554	0.623	0.133	0.44	0.628	0.132	0.295	0.67	0.13	0.081	0.575
1276	6.38	0.272	1.058	0.496	0.063	0.913	0.286	0.184	0.898	0.264	0.154	0.718	0.197	0.161	0.583	0.229	0.209	0.483	0.23	0.322	0.372	0.221	0.37	0.184	0.306	0.321	0.066	0.224	0.032	0.895	0.614	0.123	0.863	0.663	0.119	0.687	0.678	0.105	0.554	0.623	0.132	0.44	0.628	0.131	0.295	0.67	0.129	0.081	0.575
1277	6.385	0.27	1.058	0.496	0.061	0.913	0.286	0.182	0.899	0.264	0.151	0.719	0.197	0.158	0.583	0.23	0.205	0.483	0.23	0.318	0.37	0.221	0.363	0.181	0.305	0.313	0.065	0.222	0.029	0.895	0.614	0.12	0.863	0.663	0.117	0.687	0.678	0.104	0.554	0.623	0.132	0.44	0.628	0.131	0.295	0.67	0.129	0.081	0.575
1278	6.39	0.268	1.059	0.496	0.058	0.914	0.287	0.179	0.899	0.265	0.149	0.72	0.198	0.155	0.583	0.229	0.201	0.483	0.23	0.312	0.369	0.221	0.355	0.179	0.305	0.305	0.064	0.22	0.028	0.895	0.615	0.118	0.863	0.663	0.116	0.688	0.678	0.104	0.554	0.623	0.132	0.44	0.628	0.131	0.295	0.67	0.129	0.081	0.575
1279	6.395	0.266	1.059	0.496	0.056	0.914	0.288	0.177	0.899	0.265	0.146	0.72	0.198	0.152	0.584	0.23	0.198	0.483	0.23	0.307	0.368	0.22	0.348	0.178	0.304	0.297	0.063	0.219	0.026	0.895	0.616	0.117	0.864	0.663	0.115	0.688	0.678	0.103	0.554	0.623	0.131	0.44	0.629	0.13	0.295	0.67	0.129	0.081	0.575
1280	6.4	0.264	1.059	0.497	0.054	0.915	0.288	0.175	0.9	0.266	0.144	0.721	0.198	0.149	0.584	0.23	0.194	0.483	0.23	0.302	0.367	0.22	0.341	0.176	0.303	0.288	0.062	0.217	0.024	0.896	0.616	0.115	0.865	0.664	0.114	0.688	0.678	0.103	0.554	0.623	0.131	0.44	0.629	0.13	0.295	0.67	0.129	0.081	0.575
1281	6.405	0.262	1.06	0.497	0.051	0.916	0.289	0.173	0.9	0.266	0.141	0.721	0.198	0.146	0.585	0.23	0.19	0.483	0.23	0.297	0.365	0.22	0.333	0.173	0.302	0.279	0.061	0.215	0.022	0.896	0.616	0.114	0.865	0.664	0.112	0.688	0.678	0.102	0.554	0.624	0.13	0.44	0.629	0.13	0.295	0.671	0.129	0.081	0.575
1282	6.41	0.26	1.06	0.497	0.049	0.916	0.289	0.171	0.901	0.266	0.139	0.721	0.198	0.143	0.585	0.23	0.186	0.482	0.23	0.292	0.364	0.219	0.325	0.17	0.301	0.27	0.06	0.213	0.02	0.896	0.616	0.112	0.865	0.665	0.111	0.688	0.679	NaN	NaN	NaN	0.13	0.441	0.63	0.13	0.295	0.671	0.129	0.081	0.575
1283	6.415	0.258	1.06	0.497	0.048	0.916	0.289	0.169	0.901	0.266	0.136	0.722	0.198	0.141	0.585	0.231	0.183	0.482	0.23	0.287	0.362	0.218	0.317	0.168	0.3	0.261	0.059	0.211	0.018	0.896	0.617	0.11	0.865	0.665	0.109	0.688	0.679	0.099	0.556	0.625	0.129	0.441	0.63	0.129	0.295	0.671	0.129	0.082	0.575
1284	6.42	0.256	1.061	0.497	0.046	0.916	0.29	0.166	0.901	0.266	0.134	0.722	0.199	0.138	0.586	0.231	0.179	0.482	0.23	0.281	0.36	0.218	0.31	0.166	0.298	0.251	0.058	0.209	0.017	0.896	0.617	0.109	0.865	0.665	0.108	0.689	0.679	0.099	0.556	0.625	0.129	0.441	0.63	0.129	0.295	0.671	0.129	0.082	0.575
1285	6.425	0.255	1.061	0.497	0.044	0.916	0.291	0.165	0.902	0.266	0.132	0.722	0.199	0.135	0.586	0.232	0.175	0.482	0.23	0.276	0.359	0.218	0.302	0.163	0.297	0.241	0.056	0.207	0.015	0.897	0.618	0.108	0.865	0.665	0.108	0.689	0.679	0.099	0.556	0.625	0.129	0.441	0.63	0.129	0.296	0.671	0.129	0.082	0.575
1286	6.43	0.253	1.061	0.497	0.041	0.917	0.291	0.163	0.903	0.266	0.129	0.723	0.2	0.132	0.586	0.232	0.171	0.482	0.23	0.27	0.357	0.217	0.293	0.161	0.295	0.232	0.055	0.205	0.013	0.897	0.618	0.107	0.865	0.665	0.107	0.689	0.679	0.098	0.556	0.625	0.129	0.441	0.629	0.129	0.296	0.671	0.129	0.082	0.575
1287	6.435	0.25	1.061	0.498	0.039	0.917	0.291	0.161	0.903	0.266	0.127	0.723	0.2	0.13	0.586	0.232	0.167	0.481	0.231	0.264	0.355	0.216	0.285	0.159	0.293	0.221	0.054	0.204	0.011	0.897	0.618	0.105	0.865	0.666	0.106	0.689	0.679	0.098	0.556	0.625	0.129	0.441	0.629	0.129	0.296	0.671	0.129	0.082	0.575
1288	6.44	0.249	1.062	0.498	0.038	0.917	0.292	0.158	0.903	0.267	0.124	0.723	0.2	0.127	0.586	0.233	0.163	0.481	0.231	0.258	0.353	0.216	0.276	0.156	0.291	0.211	0.052	0.202	0.009	0.898	0.618	0.103	0.865	0.666	0.105	0.689	0.679	0.098	0.556	0.625	0.129	0.441	0.629	0.129	0.296	0.67	0.129	0.082	0.575
1289	6.445	0.247	1.062	0.498	0.036	0.917	0.292	0.156	0.903	0.267	0.122	0.723	0.2	0.124	0.586	0.233	0.159	0.481	0.231	0.253	0.351	0.215	0.267	0.153	0.29	0.2	0.051	0.2	0.008	0.897	0.618	0.102	0.865	0.666	0.105	0.689	0.679	0.098	0.556	0.625	0.129	0.441	0.629	0.129	0.296	0.67	0.129	0.082	0.575
1290	6.45	0.245	1.062	0.498	0.034	0.917	0.292	0.154	0.903	0.267	0.119	0.723	0.201	0.121	0.587	0.234	0.155	0.48	0.232	0.247	0.349	0.215	0.257	0.151	0.289	0.189	0.05	0.198	0.007	0.897	0.618	0.1	0.865	0.666	0.103	0.689	0.678	0.097	0.556	0.624	0.129	0.441	0.629	0.13	0.296	0.67	0.129	0.082	0.575
1291	6.455	0.243	1.062	0.498	0.032	0.917	0.292	0.152	0.904	0.267	0.117	0.723	0.201	0.118	0.586	0.234	0.151	0.48	0.232	0.241	0.348	0.214	0.248	0.148	0.287	0.178	0.048	0.196	0.005	0.897	0.618	0.099	0.865	0.666	0.102	0.69	0.678	0.097	0.557	0.624	0.129	0.441	0.629	0.13	0.296	0.67	0.129	0.082	0.575
1292	6.46	0.241	1.062	0.498	0.03	0.918	0.293	0.151	0.904	0.267	0.115	0.724	0.201	0.116	0.586	0.235	0.148	0.479	0.232	0.235	0.346	0.214	0.239	0.146	0.285	0.166	0.047	0.195	0.003	0.898	0.618	0.097	0.866	0.666	0.101	0.69	0.678	0.097	0.557	0.624	0.13	0.441	0.629	0.13	0.296	0.67	0.129	0.082	0.575
1293	6.465	0.239	1.063	0.498	0.028	0.918	0.293	0.149	0.904	0.267	0.112	0.724	0.202	0.113	0.586	0.235	0.144	0.479	0.233	0.229	0.344	0.213	0.23	0.144	0.283	0.155	0.046	0.193	0.001	0.898	0.618	0.095	0.866	0.666	0.1	0.69	0.678	0.096	0.557	0.624	0.13	0.441	0.628	0.13	0.296	0.67	0.129	0.082	0.575
1294	6.47	0.238	1.063	0.498	0.026	0.919	0.293	0.147	0.904	0.267	0.11	0.723	0.202	0.11	0.587	0.236	0.14	0.479	0.233	0.223	0.343	0.213	0.22	0.142	0.282	0.143	0.045	0.191	0	0.898	0.618	0.094	0.866	0.666	0.099	0.69	0.678	0.096	0.557	0.624	0.13	0.441	0.628	0.131	0.296	0.669	0.129	0.082	0.575
1295	6.475	0.236	1.063	0.498	0.024	0.919	0.293	0.145	0.904	0.267	0.107	0.723	0.202	0.108	0.586	0.237	0.136	0.478	0.234	0.217	0.341	0.212	0.211	0.139	0.28	0.132	0.044	0.19	-0.001	0.898	0.619	0.092	0.867	0.666	0.099	0.69	0.678	0.096	0.557	0.624	0.13	0.441	0.628	0.131	0.296	0.669	0.129	0.082	0.575
1296	6.48	0.234	1.063	0.498	0.022	0.919	0.293	0.143	0.904	0.267	0.105	0.723	0.203	0.106	0.586	0.238	0.132	0.478	0.234	0.211	0.339	0.212	0.201	0.137	0.278	0.121	0.043	0.188	-0.003	0.898	0.619	0.091	0.867	0.666	0.098	0.69	0.678	0.096	0.557	0.624	0.13	0.442	0.628	0.131	0.296	0.669	0.13	0.082	0.575
1297	6.485	0.232	1.064	0.498	0.02	0.919	0.293	0.141	0.904	0.267	0.102	0.723	0.203	0.103	0.586	0.238	0.128	0.477	0.234	0.205	0.337	0.211	0.192	0.135	0.276	0.109	0.042	0.186	-0.005	0.899	0.619	0.09	0.867	0.666	0.097	0.69	0.678	0.096	0.556	0.623	0.13	0.442	0.628	0.131	0.296	0.669	0.13	0.082	0.575
1298	6.49	0.231	1.064	0.497	0.018	0.919	0.293	0.14	0.905	0.267	0.099	0.723	0.203	0.101	0.586	0.239	0.125	0.477	0.235	0.198	0.336	0.211	0.182	0.133	0.275	0.097	0.041	0.185	-0.007	0.899	0.619	0.088	0.867	0.666	0.097	0.69	0.678	0.096	0.556	0.623	0.13	0.442	0.627	0.131	0.296	0.669	0.13	0.082	0.575
1299	6.495	0.229	1.064	0.497	0.016	0.919	0.293	0.137	0.905	0.267	0.097	0.723	0.203	0.098	0.586	0.24	0.121	0.477	0.236	0.192	0.334	0.211	0.172	0.131	0.273	0.085	0.041	0.183	-0.006	0.898	0.619	0.086	0.866	0.665	0.096	0.69	0.678	0.096	0.556	0.623	0.13	0.442	0.627	0.131	0.296	0.669	0.13	0.082	0.575
1300	6.5	0.227	1.064	0.497	0.015	0.919	0.293	0.135	0.905	0.267	0.094	0.723	0.204	0.095	0.586	0.24	0.117	0.476	0.236	0.186	0.333	0.21	0.162	0.13	0.271	0.073	0.04	0.182	-0.006	0.897	0.62	0.085	0.867	0.666	0.095	0.69	0.677	0.095	0.556	0.623	0.13	0.442	0.627	0.131	0.296	0.669	0.13	0.082	0.575
1301	6.505	0.225	1.064	0.497	0.013	0.919	0.293	0.133	0.904	0.267	0.091	0.722	0.204	0.093	0.585	0.241	0.113	0.475	0.237	0.18	0.331	0.21	0.153	0.128	0.269	0.061	0.04	0.181	-0.012	0.899	0.619	0.084	0.867	0.666	0.094	0.691	0.677	0.095	0.556	0.623	0.13	0.442	0.627	0.132	0.296	0.669	0.13	0.082	0.575
1302	6.51	0.223	1.064	0.497	0.011	0.919	0.292	0.132	0.904	0.267	0.088	0.722	0.204	0.09	0.585	0.242	0.11	0.475	0.237	0.174	0.329	0.21	0.143	0.127	0.268	0.05	0.04	0.179	-0.012	0.899	0.619	0.083	0.867	0.666	0.094	0.691	0.678	0.095	0.556	0.623	0.13	0.442	0.627	0.132	0.296	0.669	0.13	0.082	0.574
1303	6.515	0.222	1.065	0.496	0.009	0.919	0.292	0.131	0.904	0.267	0.086	0.722	0.205	0.087	0.585	0.242	0.106	0.474	0.237	0.168	0.328	0.209	0.133	0.125	0.266	0.038	0.04	0.178	-0.01	0.897	0.621	0.082	0.867	0.666	0.093	0.691	0.678	0.095	0.556	0.623	0.13	0.442	0.627	0.132	0.296	0.669	0.13	0.082	0.574
1304	6.52	0.22	1.065	0.496	0.007	0.919	0.292	0.128	0.904	0.267	0.083	0.722	0.205	0.085	0.585	0.243	0.102	0.474	0.238	0.161	0.327	0.209	0.123	0.124	0.265	0.025	0.04	0.177	-0.011	0.897	0.621	0.081	0.866	0.666	0.092	0.691	0.678	0.095	0.556	0.623	0.13	0.442	0.627	0.132	0.296	0.669	0.13	0.082	0.574
1305	6.525	0.218	1.065	0.495	0.005	0.919	0.292	0.126	0.904	0.266	0.081	0.721	0.205	0.082	0.584	0.244	0.098	0.473	0.238	0.155	0.325	0.208	0.113	0.123	0.263	0.013	0.04	0.176	-0.012	0.897	0.621	0.079	0.866	0.665	0.091	0.691	0.678	0.095	0.556	0.623	0.13	0.442	0.627	0.132	0.296	0.669	0.13	0.082	0.574
1306	6.53	0.217	1.065	0.495	0.003	0.918	0.292	0.124	0.904	0.266	0.078	0.721	0.206	0.079	0.584	0.245	0.094	0.473	0.239	0.148	0.324	0.208	0.103	0.121	0.261	0.001	0.04	0.175	-0.012	0.896	0.622	0.077	0.866	0.665	0.09	0.691	0.678	0.094	0.556	0.622	0.129	0.443	0.627	0.131	0.297	0.668	0.13	0.082	0.574
1307	6.535	0.215	1.064	0.495	0.002	0.918	0.292	0.122	0.904	0.266	0.075	0.721	0.206	0.077	0.583	0.245	0.09	0.472	0.239	0.141	0.322	0.207	0.093	0.121	0.259	-0.01	0.04	0.174	-0.012	0.895	0.622	0.076	0.866	0.664	0.089	0.691	0.678	0.094	0.556	0.622	0.129	0.443	0.627	0.131	0.297	0.668	0.13	0.082	0.574
1308	6.54	0.213	1.065	0.494	0	0.918	0.292	0.121	0.903	0.266	0.073	0.72	0.206	0.074	0.583	0.246	0.086	0.472	0.24	0.135	0.321	0.207	0.083	0.12	0.258	-0.021	0.04	0.173	-0.014	0.895	0.622	0.075	0.867	0.664	0.088	0.691	0.677	0.093	0.555	0.622	0.128	0.443	0.626	0.131	0.297	0.668	0.13	0.082	0.574
1309	6.545	0.212	1.065	0.494	-0.003	0.917	0.292	0.119	0.903	0.265	0.07	0.72	0.207	0.071	0.582	0.246	0.081	0.471	0.24	0.128	0.321	0.206	0.074	0.119	0.256	-0.032	0.04	0.172	-0.015	0.895	0.623	0.074	0.867	0.664	0.087	0.691	0.677	0.091	0.555	0.622	0.127	0.443	0.626	0.131	0.297	0.668	0.13	0.082	0.574
1310	6.55	0.209	1.065	0.493	-0.005	0.918	0.292	0.117	0.903	0.265	0.067	0.719	0.207	0.068	0.582	0.247	0.077	0.471	0.241	0.121	0.319	0.205	0.063	0.119	0.255	-0.044	0.041	0.171	-0.015	0.894	0.623	0.073	0.867	0.664	0.086	0.691	0.677	0.09	0.555	0.622	0.126	0.443	0.626	0.131	0.297	0.668	0.13	0.082	0.574
1311	6.555	0.207	1.065	0.493	-0.007	0.917	0.292	0.114	0.902	0.265	0.064	0.718	0.207	0.065	0.581	0.247	0.072	0.47	0.241	0.114	0.318	0.205	0.054	0.118	0.253	-0.055	0.041	0.171	-0.017	0.894	0.623	0.071	0.867	0.664	0.085	0.691	0.677	0.089	0.555	0.622	0.125	0.443	0.626	0.13	0.297	0.668	0.13	0.082	0.574
1312	6.56	0.206	1.064	0.492	-0.009	0.916	0.292	0.112	0.902	0.265	0.062	0.718	0.207	0.062	0.58	0.248	0.068	0.47	0.241	0.107	0.317	0.204	0.045	0.118	0.252	-0.066	0.042	0.171	-0.02	0.894	0.622	0.07	0.867	0.664	0.083	0.69	0.677	0.088	0.555	0.622	0.125	0.443	0.626	0.13	0.297	0.668	0.13	0.082	0.574
1313	6.565	0.204	1.064	0.492	-0.01	0.916	0.292	0.11	0.901	0.264	0.059	0.717	0.208	0.059	0.58	0.248	0.064	0.47	0.241	0.101	0.317	0.204	0.035	0.118	0.251	-0.078	0.042	0.17	-0.021	0.894	0.622	0.068	0.867	0.664	0.082	0.69	0.677	0.087	0.555	0.622	0.124	0.443	0.626	0.129	0.297	0.668	0.13	0.082	0.574
1314	6.57	0.202	1.064	0.491	-0.012	0.915	0.292	0.108	0.901	0.264	0.056	0.716	0.208	0.056	0.579	0.249	0.059	0.469	0.242	0.094	0.316	0.203	0.025	0.118	0.25	-0.089	0.043	0.17	-0.021	0.894	0.622	0.067	0.867	0.663	0.081	0.69	0.677	0.086	0.555	0.622	0.123	0.442	0.626	0.129	0.297	0.668	0.13	0.082	0.574
1315	6.575	0.201	1.064	0.49	-0.015	0.915	0.291	0.106	0.9	0.263	0.053	0.716	0.208	0.052	0.579	0.249	0.054	0.468	0.242	0.087	0.315	0.202	0.015	0.118	0.249	-0.099	0.043	0.17	-0.023	0.894	0.622	0.066	0.867	0.663	0.08	0.69	0.677	0.085	0.555	0.622	0.123	0.442	0.626	0.129	0.297	0.668	0.13	0.082	0.573
1316	6.58	0.199	1.064	0.49	-0.017	0.914	0.291	0.104	0.9	0.263	0.05	0.715	0.208	0.05	0.578	0.249	0.05	0.468	0.242	0.08	0.314	0.201	0.006	0.118	0.248	-0.11	0.044	0.17	-0.025	0.894	0.622	0.065	0.867	0.663	0.079	0.69	0.677	0.084	0.555	0.622	0.122	0.442	0.626	0.128	0.297	0.668	0.13	0.082	0.573
1317	6.585	0.197	1.064	0.489	-0.019	0.914	0.291	0.102	0.899	0.263	0.047	0.715	0.208	0.046	0.577	0.25	0.045	0.467	0.242	0.073	0.313	0.2	-0.003	0.118	0.247	-0.12	0.045	0.17	-0.026	0.893	0.621	0.063	0.866	0.663	0.077	0.69	0.676	0.083	0.554	0.622	0.121	0.442	0.626	0.128	0.297	0.668	0.13	0.082	0.573
1318	6.59	0.195	1.063	0.488	-0.021	0.913	0.291	0.1	0.899	0.263	0.044	0.714	0.208	0.043	0.577	0.25	0.041	0.467	0.243	0.066	0.313	0.199	-0.012	0.118	0.246	-0.131	0.045	0.17	-0.026	0.892	0.621	0.062	0.866	0.663	0.076	0.69	0.676	0.082	0.555	0.622	0.12	0.442	0.626	0.127	0.297	0.668	0.13	0.082	0.573
1319	6.595	0.193	1.063	0.487	-0.023	0.912	0.291	0.098	0.898	0.262	0.041	0.713	0.208	0.039	0.576	0.25	0.037	0.466	0.243	0.059	0.312	0.198	-0.02	0.118	0.245	-0.142	0.046	0.171	-0.027	0.892	0.622	0.061	0.866	0.663	0.075	0.69	0.676	0.081	0.555	0.621	0.119	0.442	0.626	0.126	0.297	0.668	0.13	0.082	0.573
1320	6.6	0.192	1.063	0.487	-0.025	0.911	0.291	0.095	0.897	0.262	0.038	0.713	0.208	0.036	0.576	0.251	0.032	0.466	0.243	0.052	0.312	0.197	-0.029	0.118	0.244	-0.151	0.047	0.171	-0.03	0.892	0.621	0.06	0.866	0.663	0.073	0.69	0.676	0.079	0.554	0.621	0.118	0.442	0.625	0.125	0.297	0.667	0.13	0.082	0.573
1321	6.605	0.19	1.062	0.486	-0.027	0.911	0.29	0.093	0.897	0.262	0.035	0.712	0.208	0.032	0.575	0.251	0.027	0.466	0.243	0.045	0.311	0.196	-0.038	0.119	0.244	-0.161	0.048	0.172	-0.032	0.892	0.621	0.058	0.866	0.663	0.072	0.689	0.676	0.078	0.554	0.621	0.117	0.442	0.625	0.125	0.297	0.667	0.13	0.082	0.573
1322	6.61	0.188	1.062	0.485	-0.029	0.91	0.29	0.091	0.896	0.261	0.031	0.711	0.208	0.029	0.575	0.251	0.022	0.465	0.243	0.038	0.311	0.196	-0.046	0.119	0.243	-0.171	0.048	0.172	-0.033	0.892	0.62	0.057	0.865	0.663	0.07	0.689	0.675	0.076	0.554	0.621	0.116	0.442	0.625	0.124	0.297	0.667	0.13	0.082	0.573
1323	6.615	0.187	1.062	0.484	-0.032	0.909	0.29	0.089	0.895	0.261	0.028	0.71	0.208	0.025	0.574	0.251	0.018	0.465	0.243	0.032	0.311	0.195	-0.054	0.119	0.243	-0.18	0.049	0.173	-0.033	0.892	0.621	0.054	0.865	0.663	0.069	0.689	0.675	0.075	0.554	0.622	0.115	0.443	0.625	0.124	0.297	0.667	0.13	0.082	0.573
1324	6.62	0.184	1.061	0.484	-0.034	0.909	0.29	0.087	0.894	0.261	0.024	0.71	0.208	0.021	0.573	0.251	0.013	0.465	0.243	0.026	0.31	0.195	-0.061	0.119	0.242	-0.188	0.05	0.174	-0.036	0.892	0.62	0.053	0.865	0.662	0.068	0.689	0.675	0.074	0.554	0.621	0.114	0.443	0.625	0.123	0.297	0.667	0.13	0.082	0.573
1325	6.625	0.182	1.06	0.484	-0.036	0.908	0.289	0.085	0.893	0.26	0.021	0.709	0.208	0.017	0.573	0.251	0.008	0.464	0.243	0.02	0.31	0.194	-0.069	0.119	0.242	-0.197	0.05	0.175	-0.038	0.892	0.62	0.052	0.865	0.662	0.066	0.688	0.675	0.072	0.554	0.621	0.114	0.443	0.625	0.123	0.297	0.667	0.13	0.082	0.572
1326	6.63	0.179	1.059	0.483	-0.038	0.907	0.289	0.082	0.892	0.26	0.017	0.708	0.208	0.013	0.572	0.251	0.004	0.464	0.243	0.014	0.31	0.194	-0.076	0.119	0.242	-0.206	0.051	0.177	-0.039	0.891	0.62	0.05	0.865	0.662	0.064	0.688	0.675	0.071	0.554	0.621	0.112	0.442	0.625	0.123	0.297	0.667	0.13	0.082	0.572
1327	6.635	0.177	1.059	0.482	-0.04	0.906	0.288	0.08	0.891	0.26	0.013	0.707	0.207	0.009	0.572	0.251	-0.001	0.464	0.243	0.008	0.31	0.194	-0.083	0.119	0.242	-0.214	0.051	0.178	-0.04	0.891	0.62	0.049	0.865	0.662	0.063	0.688	0.675	0.07	0.554	0.621	0.111	0.442	0.625	0.122	0.297	0.667	0.13	0.082	0.572
1328	6.64	0.176	1.058	0.481	-0.043	0.906	0.288	0.078	0.89	0.259	0.009	0.707	0.207	0.005	0.571	0.25	-0.006	0.463	0.243	0.003	0.309	0.193	-0.09	0.119	0.242	-0.221	0.052	0.179	-0.043	0.891	0.619	0.047	0.864	0.661	0.061	0.688	0.675	0.069	0.554	0.621	0.11	0.442	0.624	0.122	0.297	0.667	0.13	0.082	0.572
1329	6.645	0.174	1.058	0.48	-0.045	0.905	0.287	0.075	0.889	0.259	0.005	0.706	0.207	0.001	0.571	0.25	-0.01	0.463	0.243	-0.003	0.309	0.193	-0.096	0.12	0.242	-0.228	0.052	0.18	-0.045	0.891	0.619	0.045	0.864	0.661	0.059	0.688	0.674	0.069	0.554	0.62	0.109	0.442	0.624	0.121	0.297	0.667	0.13	0.082	0.572
1330	6.65	0.172	1.058	0.479	-0.048	0.904	0.287	0.073	0.889	0.259	0.001	0.705	0.207	-0.004	0.571	0.25	-0.015	0.462	0.243	-0.009	0.308	0.193	-0.101	0.12	0.242	-0.234	0.052	0.182	-0.047	0.891	0.619	0.043	0.864	0.661	0.058	0.688	0.674	0.067	0.553	0.62	0.108	0.442	0.624	0.12	0.297	0.666	0.129	0.082	0.572
1331	6.655	0.171	1.057	0.478	-0.05	0.904	0.287	0.07	0.888	0.258	-0.003	0.705	0.206	-0.008	0.57	0.249	-0.019	0.462	0.242	-0.015	0.308	0.193	-0.107	0.119	0.242	-0.241	0.053	0.184	-0.05	0.891	0.619	0.041	0.864	0.66	0.056	0.688	0.674	0.066	0.553	0.62	0.107	0.442	0.624	0.119	0.297	0.666	0.129	0.082	0.572
1332	6.66	0.169	1.057	0.477	-0.053	0.903	0.286	0.068	0.887	0.258	-0.007	0.704	0.206	-0.012	0.57	0.249	-0.024	0.462	0.242	-0.02	0.307	0.192	-0.112	0.119	0.243	-0.247	0.053	0.185	-0.051	0.891	0.619	0.038	0.865	0.66	0.054	0.688	0.674	0.065	0.552	0.621	0.106	0.442	0.624	0.118	0.297	0.666	0.129	0.082	0.571
1333	6.665	0.167	1.057	0.476	-0.056	0.902	0.286	0.065	0.886	0.257	-0.011	0.704	0.206	-0.017	0.57	0.249	-0.029	0.461	0.242	-0.024	0.307	0.192	-0.117	0.118	0.243	-0.253	0.052	0.187	-0.052	0.89	0.619	0.037	0.865	0.66	0.052	0.688	0.674	0.063	0.552	0.621	0.105	0.442	0.623	0.117	0.297	0.666	0.129	0.082	0.571
1334	6.67	0.165	1.056	0.475	-0.058	0.901	0.285	0.062	0.885	0.257	-0.015	0.703	0.206	-0.021	0.569	0.249	-0.033	0.461	0.242	-0.029	0.307	0.192	-0.122	0.118	0.244	-0.258	0.052	0.189	-0.055	0.89	0.619	0.035	0.865	0.659	0.05	0.688	0.674	0.06	0.552	0.62	0.104	0.442	0.623	0.116	0.297	0.666	0.129	0.082	0.571
1335	6.675	0.162	1.055	0.475	-0.061	0.901	0.285	0.06	0.884	0.256	-0.019	0.703	0.206	-0.025	0.568	0.248	-0.038	0.461	0.242	-0.034	0.306	0.192	-0.126	0.118	0.245	-0.263	0.051	0.19	-0.057	0.89	0.619	0.034	0.864	0.659	0.047	0.688	0.674	0.059	0.552	0.62	0.102	0.442	0.623	0.116	0.297	0.667	0.129	0.082	0.571
1336	6.68	0.161	1.056	0.474	-0.064	0.9	0.285	0.057	0.883	0.256	-0.023	0.703	0.205	-0.03	0.568	0.248	-0.042	0.46	0.241	-0.039	0.305	0.192	-0.131	0.118	0.245	-0.267	0.051	0.192	-0.059	0.89	0.618	0.032	0.864	0.659	0.045	0.688	0.673	0.058	0.552	0.62	0.101	0.442	0.623	0.115	0.297	0.667	0.129	0.082	0.571
1337	6.685	0.158	1.056	0.473	-0.066	0.899	0.285	0.054	0.882	0.256	-0.028	0.702	0.205	-0.034	0.568	0.248	-0.047	0.46	0.241	-0.043	0.305	0.193	-0.135	0.117	0.246	-0.271	0.05	0.193	-0.06	0.89	0.618	0.029	0.864	0.659	0.043	0.687	0.673	0.057	0.552	0.62	0.1	0.442	0.623	0.114	0.297	0.667	0.129	0.082	0.571
1338	6.69	0.156	1.055	0.471	-0.069	0.899	0.284	0.051	0.881	0.255	-0.031	0.702	0.205	-0.039	0.567	0.248	-0.051	0.459	0.241	-0.047	0.305	0.193	-0.138	0.116	0.247	-0.274	0.049	0.195	-0.062	0.89	0.618	0.027	0.865	0.659	0.041	0.687	0.673	0.055	0.552	0.619	0.099	0.442	0.623	0.113	0.297	0.667	0.128	0.083	0.571
1339	6.695	0.154	1.054	0.47	-0.072	0.898	0.284	0.048	0.88	0.255	-0.035	0.701	0.205	-0.043	0.567	0.247	-0.056	0.459	0.241	-0.051	0.305	0.193	-0.141	0.116	0.248	-0.277	0.048	0.197	-0.065	0.89	0.618	0.026	0.864	0.659	0.039	0.687	0.673	0.054	0.552	0.619	0.097	0.442	0.622	0.112	0.297	0.666	0.128	0.083	0.571
1340	6.7	0.152	1.054	0.469	-0.075	0.898	0.283	0.046	0.879	0.254	-0.039	0.701	0.205	-0.047	0.567	0.247	-0.06	0.458	0.241	-0.055	0.304	0.193	-0.144	0.116	0.249	-0.28	0.046	0.198	-0.067	0.89	0.617	0.024	0.864	0.659	0.037	0.687	0.673	NaN	NaN	NaN	0.096	0.442	0.622	0.111	0.298	0.666	0.128	0.083	0.571
1341	6.705	0.149	1.053	0.468	-0.078	0.897	0.283	0.043	0.878	0.254	-0.043	0.7	0.204	-0.051	0.566	0.247	-0.064	0.458	0.242	-0.059	0.304	0.193	-0.147	0.115	0.251	-0.283	0.045	0.2	-0.068	0.89	0.617	0.022	0.864	0.658	0.035	0.687	0.672	0.048	0.553	0.619	0.095	0.442	0.622	0.111	0.298	0.666	0.128	0.083	0.571
1342	6.71	0.147	1.052	0.467	-0.08	0.896	0.282	0.039	0.877	0.253	-0.046	0.699	0.204	-0.055	0.566	0.247	-0.068	0.457	0.242	-0.063	0.303	0.193	-0.149	0.113	0.252	-0.286	0.043	0.202	-0.071	0.89	0.617	0.02	0.865	0.657	0.033	0.687	0.672	0.046	0.552	0.619	0.094	0.442	0.622	0.11	0.298	0.665	0.128	0.083	0.571
1343	6.715	0.144	1.052	0.466	-0.083	0.895	0.282	0.036	0.877	0.253	-0.05	0.698	0.204	-0.059	0.565	0.247	-0.072	0.457	0.242	-0.066	0.302	0.194	-0.151	0.112	0.253	-0.287	0.042	0.203	-0.074	0.89	0.616	0.018	0.865	0.656	0.032	0.686	0.671	0.045	0.552	0.619	0.093	0.442	0.621	0.109	0.298	0.666	0.128	0.083	0.571
1344	6.72	0.142	1.051	0.465	-0.087	0.895	0.281	0.033	0.876	0.252	-0.053	0.697	0.204	-0.063	0.564	0.247	-0.076	0.456	0.242	-0.07	0.302	0.194	-0.153	0.111	0.254	-0.289	0.04	0.205	-0.076	0.89	0.616	0.016	0.865	0.656	0.03	0.686	0.671	0.045	0.551	0.618	0.091	0.443	0.621	0.109	0.298	0.666	0.128	0.083	0.571
1345	6.725	0.139	1.051	0.463	-0.09	0.894	0.281	0.03	0.875	0.251	-0.056	0.696	0.204	-0.067	0.564	0.247	-0.08	0.456	0.242	-0.073	0.301	0.195	-0.155	0.11	0.255	-0.29	0.038	0.207	-0.077	0.89	0.616	0.014	0.865	0.655	0.028	0.686	0.671	0.043	0.551	0.617	0.09	0.443	0.621	0.109	0.299	0.666	0.128	0.084	0.571
1346	6.73	0.137	1.05	0.462	-0.092	0.893	0.28	0.027	0.874	0.251	-0.059	0.695	0.203	-0.071	0.563	0.247	-0.083	0.455	0.242	-0.076	0.3	0.195	-0.157	0.11	0.257	-0.292	0.036	0.209	-0.081	0.89	0.615	0.012	0.865	0.655	0.026	0.686	0.671	0.043	0.55	0.617	0.088	0.442	0.621	0.108	0.299	0.665	0.128	0.084	0.571
1347	6.735	0.135	1.05	0.461	-0.096	0.893	0.28	0.024	0.873	0.25	-0.062	0.694	0.203	-0.074	0.562	0.247	-0.087	0.454	0.242	-0.079	0.299	0.196	-0.158	0.108	0.258	-0.293	0.034	0.211	-0.082	0.89	0.615	0.01	0.865	0.654	0.025	0.686	0.67	0.041	0.55	0.617	0.087	0.442	0.621	0.107	0.299	0.665	0.128	0.084	0.57
1348	6.74	0.133	1.049	0.459	-0.1	0.892	0.279	0.02	0.872	0.249	-0.065	0.693	0.203	-0.077	0.562	0.248	-0.09	0.453	0.242	-0.082	0.298	0.197	-0.16	0.107	0.26	-0.294	0.032	0.213	-0.084	0.89	0.614	0.008	0.865	0.654	0.023	0.686	0.67	0.04	0.55	0.616	0.086	0.442	0.62	0.106	0.299	0.665	0.128	0.084	0.57
1349	6.745	0.13	1.049	0.458	-0.103	0.892	0.279	0.017	0.872	0.249	-0.068	0.692	0.203	-0.08	0.561	0.248	-0.093	0.452	0.243	-0.084	0.297	0.198	-0.161	0.106	0.261	-0.295	0.031	0.214	-0.087	0.89	0.614	0.005	0.865	0.654	0.021	0.686	0.67	0.038	0.55	0.616	0.084	0.443	0.62	0.105	0.299	0.665	0.128	0.084	0.57
1350	6.75	0.127	1.048	0.456	-0.107	0.891	0.278	0.013	0.871	0.248	-0.07	0.691	0.203	-0.083	0.56	0.248	-0.096	0.451	0.244	-0.086	0.296	0.199	-0.163	0.105	0.263	-0.296	0.03	0.215	-0.089	0.89	0.613	0.003	0.865	0.653	0.019	0.686	0.669	0.037	0.55	0.616	0.083	0.443	0.619	0.105	0.299	0.664	0.127	0.084	0.57
1351	6.755	0.125	1.047	0.455	-0.11	0.891	0.277	0.01	0.87	0.248	-0.073	0.689	0.202	-0.086	0.559	0.248	-0.098	0.45	0.244	-0.089	0.295	0.199	-0.163	0.104	0.264	-0.297	0.03	0.216	-0.092	0.891	0.613	0.001	0.865	0.652	0.017	0.685	0.669	0.034	0.55	0.616	0.081	0.443	0.619	0.104	0.3	0.664	0.127	0.084	0.57
1352	6.76	0.122	1.046	0.453	-0.113	0.89	0.277	0.006	0.869	0.247	-0.075	0.688	0.202	-0.089	0.557	0.249	-0.1	0.449	0.244	-0.091	0.294	0.2	-0.165	0.103	0.266	-0.297	0.031	0.217	-0.095	0.891	0.612	-0.001	0.865	0.651	0.016	0.685	0.668	0.032	0.55	0.616	0.08	0.443	0.618	0.104	0.3	0.664	0.127	0.085	0.57
1353	6.765	0.119	1.045	0.452	-0.117	0.89	0.276	0.003	0.868	0.246	-0.078	0.686	0.202	-0.091	0.556	0.249	-0.103	0.447	0.245	-0.093	0.293	0.201	-0.165	0.102	0.267	-0.298	0.032	0.218	-0.098	0.891	0.611	-0.004	0.865	0.651	0.014	0.685	0.668	0.03	0.55	0.616	0.079	0.443	0.618	0.103	0.3	0.664	0.127	0.085	0.57
1354	6.77	0.116	1.045	0.451	-0.121	0.889	0.276	0	0.867	0.246	-0.08	0.685	0.202	-0.094	0.555	0.25	-0.105	0.446	0.245	-0.095	0.291	0.202	-0.167	0.101	0.269	-0.298	0.032	0.218	-0.099	0.891	0.611	-0.005	0.865	0.65	0.012	0.685	0.667	0.027	0.55	0.615	0.077	0.442	0.617	0.102	0.301	0.664	0.127	0.085	0.57
1355	6.775	0.113	1.044	0.449	-0.125	0.889	0.275	-0.004	0.866	0.245	-0.082	0.683	0.201	-0.096	0.553	0.25	-0.107	0.445	0.246	-0.097	0.29	0.203	-0.167	0.099	0.27	-0.298	0.033	0.219	-0.102	0.891	0.61	-0.007	0.864	0.65	0.01	0.684	0.666	0.026	0.55	0.614	0.076	0.443	0.617	0.101	0.301	0.663	0.127	0.085	0.57
1356	6.78	0.11	1.044	0.447	-0.128	0.888	0.275	-0.008	0.865	0.245	-0.084	0.681	0.201	-0.098	0.552	0.25	-0.109	0.443	0.247	-0.098	0.288	0.203	-0.168	0.098	0.272	-0.298	0.033	0.219	-0.105	0.891	0.61	-0.01	0.864	0.649	0.008	0.684	0.666	0.024	0.55	0.613	0.074	0.443	0.616	0.1	0.301	0.663	0.126	0.085	0.57
1357	6.785	0.108	1.044	0.445	-0.132	0.887	0.275	-0.012	0.864	0.244	-0.086	0.68	0.201	-0.1	0.55	0.251	-0.111	0.442	0.248	-0.1	0.286	0.204	-0.168	0.096	0.273	-0.297	0.034	0.219	-0.106	0.891	0.609	-0.013	0.864	0.649	0.006	0.684	0.665	0.023	0.549	0.612	0.072	0.443	0.616	0.099	0.301	0.663	0.126	0.085	0.57
1358	6.79	0.105	1.043	0.444	-0.136	0.887	0.274	-0.016	0.863	0.243	-0.088	0.678	0.201	-0.102	0.549	0.251	-0.113	0.44	0.248	-0.102	0.284	0.205	-0.168	0.095	0.275	-0.298	0.035	0.219	-0.109	0.891	0.609	-0.016	0.864	0.648	0.004	0.684	0.665	0.021	0.549	0.612	0.071	0.443	0.615	0.098	0.302	0.663	0.126	0.086	0.57
1359	6.795	0.102	1.041	0.442	-0.14	0.886	0.274	-0.02	0.861	0.243	-0.09	0.676	0.201	-0.104	0.547	0.252	-0.115	0.439	0.249	-0.103	0.283	0.206	-0.168	0.093	0.276	-0.298	0.035	0.219	-0.112	0.891	0.608	-0.018	0.864	0.647	0.001	0.684	0.665	0.019	0.548	0.611	0.069	0.443	0.615	0.097	0.302	0.662	0.126	0.086	0.57
1360	6.8	0.098	1.04	0.44	-0.143	0.885	0.274	-0.024	0.86	0.242	-0.091	0.674	0.201	-0.106	0.546	0.252	-0.117	0.437	0.249	-0.104	0.281	0.207	-0.168	0.092	0.277	-0.298	0.034	0.219	-0.114	0.891	0.608	-0.021	0.864	0.646	-0.001	0.683	0.664	0.017	0.548	0.611	0.066	0.443	0.615	0.096	0.303	0.662	0.126	0.086	0.57
1361	6.805	0.096	1.039	0.438	-0.148	0.885	0.274	-0.028	0.859	0.241	-0.093	0.672	0.201	-0.107	0.544	0.253	-0.118	0.436	0.25	-0.104	0.279	0.208	-0.168	0.09	0.277	-0.298	0.034	0.219	-0.117	0.891	0.608	-0.023	0.865	0.645	-0.004	0.683	0.664	0.014	0.547	0.611	0.064	0.443	0.614	0.095	0.303	0.662	0.125	0.086	0.57
1362	6.81	0.094	1.038	0.435	-0.152	0.884	0.274	-0.032	0.858	0.24	-0.094	0.671	0.201	-0.108	0.542	0.254	-0.119	0.434	0.25	-0.104	0.278	0.208	-0.169	0.089	0.277	-0.298	0.034	0.218	-0.12	0.891	0.607	-0.025	0.864	0.645	-0.006	0.682	0.663	0.011	0.547	0.611	0.063	0.443	0.614	0.093	0.303	0.661	0.125	0.086	0.57
1363	6.815	0.09	1.038	0.434	-0.156	0.883	0.274	-0.037	0.857	0.239	-0.096	0.669	0.201	-0.109	0.541	0.254	-0.12	0.433	0.25	-0.104	0.277	0.208	-0.17	0.088	0.277	-0.299	0.033	0.218	-0.122	0.891	0.607	-0.028	0.864	0.644	-0.009	0.682	0.662	0.009	0.547	0.611	0.06	0.443	0.613	0.092	0.303	0.661	0.125	0.087	0.57
1364	6.82	0.087	1.037	0.432	-0.159	0.882	0.274	-0.041	0.856	0.238	-0.098	0.668	0.201	-0.11	0.54	0.254	-0.12	0.432	0.25	-0.105	0.276	0.208	-0.17	0.087	0.277	-0.299	0.033	0.218	-0.124	0.891	0.606	-0.031	0.864	0.644	-0.011	0.681	0.662	0.007	0.547	0.611	0.058	0.443	0.613	0.09	0.303	0.661	0.125	0.087	0.57
1365	6.825	0.083	1.036	0.43	-0.163	0.881	0.274	-0.045	0.854	0.238	-0.1	0.668	0.201	-0.111	0.539	0.255	-0.121	0.431	0.249	-0.105	0.275	0.208	-0.171	0.086	0.277	-0.299	0.033	0.218	-0.128	0.891	0.606	-0.034	0.864	0.643	-0.014	0.681	0.662	0.004	0.547	0.61	0.055	0.443	0.612	0.089	0.303	0.661	0.125	0.087	0.569
1366	6.83	0.081	1.035	0.429	-0.168	0.88	0.274	-0.05	0.853	0.237	-0.102	0.668	0.201	-0.111	0.539	0.254	-0.121	0.431	0.249	-0.106	0.275	0.207	-0.171	0.086	0.277	-0.299	0.033	0.218	-0.13	0.892	0.605	-0.038	0.864	0.642	-0.017	0.68	0.661	-0.001	0.547	0.61	0.052	0.443	0.612	0.087	0.304	0.66	0.125	0.088	0.569
1367	6.835	0.078	1.034	0.427	-0.171	0.879	0.274	-0.054	0.852	0.236	-0.103	0.667	0.201	-0.112	0.538	0.254	-0.121	0.431	0.248	-0.107	0.274	0.206	-0.172	0.085	0.277	-0.299	0.032	0.218	-0.132	0.891	0.605	-0.04	0.864	0.641	-0.02	0.68	0.661	-0.004	0.546	0.608	0.05	0.442	0.611	0.085	0.304	0.66	0.125	0.088	0.569
1368	6.84	0.075	1.034	0.425	-0.176	0.878	0.274	-0.058	0.851	0.235	-0.105	0.667	0.2	-0.112	0.539	0.253	-0.121	0.43	0.248	-0.108	0.274	0.205	-0.171	0.085	0.276	-0.299	0.032	0.217	-0.136	0.892	0.603	-0.042	0.864	0.641	-0.023	0.679	0.66	-0.006	0.545	0.607	0.047	0.442	0.611	0.083	0.304	0.66	0.125	0.088	0.569
1369	6.845	0.072	1.033	0.424	-0.18	0.878	0.274	-0.062	0.851	0.234	-0.107	0.667	0.2	-0.113	0.539	0.252	-0.121	0.43	0.248	-0.108	0.274	0.204	-0.171	0.085	0.276	-0.299	0.032	0.217	-0.139	0.892	0.602	-0.045	0.864	0.64	-0.026	0.679	0.66	-0.009	0.544	0.607	0.044	0.442	0.61	0.081	0.304	0.659	0.124	0.089	0.569
1370	6.85	0.07	1.033	0.423	-0.183	0.877	0.274	-0.067	0.85	0.234	-0.109	0.667	0.199	-0.113	0.54	0.251	-0.121	0.43	0.247	-0.109	0.274	0.203	-0.171	0.085	0.275	-0.299	0.032	0.217	-0.144	0.893	0.601	-0.047	0.864	0.639	-0.029	0.678	0.659	-0.012	0.543	0.606	0.041	0.443	0.61	0.079	0.305	0.659	0.123	0.09	0.569
1371	6.855	0.067	1.033	0.422	-0.187	0.877	0.274	-0.071	0.85	0.233	-0.111	0.667	0.198	-0.115	0.54	0.25	-0.122	0.431	0.246	-0.11	0.273	0.201	-0.17	0.085	0.275	-0.299	0.032	0.217	-0.15	0.894	0.598	-0.05	0.863	0.638	-0.031	0.678	0.658	-0.016	0.543	0.606	0.037	0.443	0.61	0.077	0.305	0.659	0.123	0.09	0.569
1372	6.86	0.065	1.033	0.421	-0.19	0.877	0.274	-0.074	0.851	0.232	-0.114	0.668	0.197	-0.116	0.541	0.249	-0.122	0.431	0.245	-0.111	0.274	0.2	-0.17	0.084	0.274	-0.299	0.032	0.217	-0.154	0.895	0.597	-0.053	0.863	0.637	-0.034	0.677	0.658	-0.019	0.542	0.606	0.034	0.443	0.609	0.075	0.306	0.658	0.122	0.091	0.569
1373	6.865	0.062	1.032	0.421	-0.193	0.877	0.274	-0.078	0.851	0.232	-0.117	0.67	0.197	-0.117	0.542	0.248	-0.123	0.431	0.245	-0.112	0.274	0.199	-0.169	0.084	0.274	-0.299	0.032	0.217	-0.156	0.895	0.596	-0.056	0.863	0.637	-0.037	0.677	0.657	-0.022	0.542	0.606	0.031	0.443	0.609	0.073	0.307	0.658	0.122	0.092	0.568
1374	6.87	0.059	1.033	0.42	-0.197	0.878	0.274	-0.08	0.853	0.231	-0.12	0.671	0.196	-0.118	0.542	0.247	-0.123	0.431	0.244	-0.113	0.275	0.198	-0.169	0.084	0.273	-0.299	0.031	0.217	-0.159	0.895	0.596	-0.06	0.863	0.637	-0.04	0.676	0.657	-0.025	0.541	0.605	0.028	0.443	0.609	0.072	0.307	0.657	0.122	0.093	0.568
1375	6.875	0.056	1.033	0.42	-0.199	0.879	0.273	-0.082	0.854	0.23	-0.123	0.672	0.195	-0.119	0.542	0.246	-0.122	0.431	0.244	-0.113	0.275	0.197	-0.169	0.084	0.273	-0.299	0.031	0.216	-0.162	0.895	0.595	-0.062	0.863	0.636	-0.042	0.676	0.656	-0.029	0.541	0.604	0.025	0.443	0.608	0.07	0.308	0.657	0.121	0.094	0.568
1376	6.88	0.053	1.033	0.419	-0.202	0.88	0.273	-0.084	0.856	0.23	-0.126	0.672	0.194	-0.12	0.542	0.246	-0.121	0.431	0.243	-0.114	0.275	0.196	-0.169	0.084	0.272	-0.299	0.031	0.216	-0.164	0.895	0.594	-0.065	0.863	0.636	-0.045	0.676	0.656	-0.034	0.542	0.604	0.022	0.443	0.608	0.068	0.309	0.657	0.12	0.095	0.567
1377	6.885	0.05	1.033	0.419	-0.204	0.881	0.272	-0.086	0.857	0.229	-0.13	0.673	0.193	-0.12	0.542	0.245	-0.121	0.431	0.243	-0.114	0.275	0.195	-0.169	0.084	0.272	-0.298	0.031	0.216	-0.167	0.896	0.593	-0.068	0.863	0.635	-0.048	0.676	0.655	-0.037	0.542	0.604	0.019	0.444	0.607	0.066	0.31	0.656	0.119	0.097	0.567
1378	6.89	0.045	1.033	0.419	-0.206	0.881	0.271	-0.088	0.859	0.228	-0.132	0.674	0.193	-0.12	0.542	0.244	-0.121	0.431	0.242	-0.114	0.275	0.195	-0.168	0.084	0.272	-0.298	0.03	0.216	-0.171	0.896	0.592	-0.071	0.863	0.635	-0.05	0.676	0.654	-0.04	0.541	0.603	0.016	0.444	0.607	0.064	0.311	0.656	0.118	0.098	0.567
1379	6.895	0.043	1.033	0.418	-0.208	0.881	0.27	-0.089	0.86	0.227	-0.135	0.674	0.192	-0.12	0.542	0.244	-0.121	0.432	0.242	-0.113	0.275	0.194	-0.168	0.084	0.271	-0.298	0.03	0.216	-0.173	0.896	0.591	-0.075	0.863	0.634	-0.053	0.676	0.653	-0.043	0.54	0.603	0.012	0.444	0.606	0.062	0.312	0.656	0.117	0.099	0.566
1380	6.9	0.042	1.034	0.417	-0.211	0.882	0.269	-0.091	0.86	0.226	-0.138	0.674	0.192	-0.12	0.543	0.243	-0.12	0.432	0.241	-0.111	0.276	0.194	-0.168	0.084	0.271	-0.298	0.03	0.216	-0.177	0.897	0.59	-0.078	0.863	0.633	-0.056	0.677	0.653	-0.046	0.541	0.603	0.008	0.445	0.606	0.06	0.313	0.656	0.117	0.101	0.566
1381	6.905	0.039	1.035	0.416	-0.212	0.882	0.268	-0.092	0.861	0.225	-0.14	0.675	0.192	-0.12	0.543	0.242	-0.119	0.432	0.241	-0.109	0.276	0.194	-0.168	0.084	0.271	-0.298	0.03	0.216	-0.18	0.897	0.589	-0.081	0.863	0.632	-0.058	0.677	0.652	-0.05	0.541	0.602	0.004	0.445	0.606	0.058	0.314	0.655	0.116	0.102	0.566
1382	6.91	0.036	1.035	0.415	-0.214	0.883	0.267	-0.095	0.862	0.225	-0.142	0.675	0.192	-0.12	0.543	0.242	-0.119	0.432	0.24	-0.108	0.275	0.194	-0.167	0.084	0.27	-0.298	0.03	0.216	-0.183	0.898	0.588	-0.084	0.863	0.632	-0.061	0.677	0.652	-0.054	0.542	0.602	0.001	0.446	0.606	0.056	0.316	0.655	0.116	0.104	0.566
1383	6.915	0.033	1.034	0.415	-0.216	0.884	0.266	-0.097	0.862	0.224	-0.143	0.674	0.191	-0.119	0.543	0.242	-0.118	0.432	0.24	-0.106	0.275	0.195	-0.166	0.084	0.27	-0.298	0.03	0.216	-0.186	0.898	0.587	-0.086	0.864	0.631	-0.064	0.678	0.651	-0.058	0.542	0.602	-0.003	0.447	0.606	0.054	0.317	0.655	0.114	0.106	0.566
1384	6.92	NaN	NaN	NaN	-0.218	0.884	0.266	-0.099	0.861	0.224	-0.144	0.674	0.191	-0.119	0.543	0.241	-0.117	0.432	0.24	-0.104	0.275	0.195	-0.166	0.084	0.27	-0.298	0.03	0.216	-0.189	0.899	0.586	-0.089	0.865	0.63	-0.066	0.679	0.65	-0.06	0.542	0.602	-0.007	0.447	0.607	0.052	0.319	0.655	0.113	0.107	0.566
1385	6.925	NaN	NaN	NaN	-0.22	0.884	0.265	-0.101	0.861	0.224	-0.144	0.674	0.19	-0.119	0.544	0.241	-0.117	0.432	0.239	-0.103	0.275	0.195	-0.166	0.084	0.27	-0.298	0.03	0.216	-0.192	0.9	0.584	-0.093	0.865	0.629	-0.069	0.679	0.65	NaN	NaN	NaN	-0.01	0.448	0.607	0.049	0.321	0.655	0.112	0.109	0.567
1386	6.93	0.027	1.037	0.41	-0.222	0.885	0.264	-0.103	0.861	0.223	-0.144	0.674	0.189	-0.12	0.544	0.241	-0.116	0.432	0.239	-0.102	0.274	0.196	-0.166	0.084	0.27	-0.298	0.03	0.216	-0.195	0.9	0.584	-0.096	0.866	0.627	-0.072	0.68	0.649	-0.071	0.544	0.602	-0.014	0.449	0.607	0.046	0.322	0.655	0.111	0.111	0.567
1387	6.935	NaN	NaN	NaN	-0.225	0.885	0.264	-0.106	0.861	0.222	-0.143	0.673	0.188	-0.12	0.544	0.24	-0.116	0.432	0.239	-0.101	0.274	0.196	-0.165	0.084	0.27	-0.297	0.03	0.216	-0.197	0.901	0.583	-0.099	0.867	0.626	-0.075	0.68	0.649	-0.074	0.544	0.602	-0.018	0.451	0.607	0.043	0.324	0.656	0.109	0.113	0.567
1388	6.94	0.019	1.037	0.409	-0.227	0.885	0.263	-0.108	0.861	0.22	-0.143	0.673	0.187	-0.121	0.544	0.24	-0.115	0.432	0.239	-0.101	0.274	0.196	-0.165	0.083	0.27	-0.297	0.03	0.215	-0.2	0.901	0.581	-0.102	0.868	0.625	-0.078	0.681	0.648	-0.077	0.545	0.603	-0.022	0.452	0.607	0.041	0.326	0.656	0.108	0.116	0.567
1389	6.945	NaN	NaN	NaN	-0.229	0.885	0.262	-0.111	0.861	0.219	-0.143	0.673	0.187	-0.121	0.544	0.239	-0.116	0.432	0.239	-0.1	0.274	0.196	-0.165	0.083	0.27	-0.297	0.029	0.215	-0.202	0.902	0.58	-0.104	0.869	0.623	-0.082	0.681	0.648	NaN	NaN	NaN	-0.026	0.453	0.608	0.037	0.327	0.657	0.107	0.118	0.568
1390	6.95	NaN	NaN	NaN	-0.232	0.885	0.261	-0.113	0.861	0.218	-0.142	0.673	0.186	-0.122	0.544	0.239	-0.116	0.432	0.239	-0.1	0.274	0.196	-0.165	0.083	0.27	-0.297	0.029	0.215	-0.205	0.903	0.579	-0.107	0.87	0.622	-0.085	0.681	0.648	-0.088	0.546	0.604	-0.031	0.454	0.609	0.034	0.329	0.657	0.105	0.12	0.569
1391	6.955	0.013	1.039	0.405	-0.234	0.885	0.26	-0.115	0.862	0.216	-0.141	0.673	0.184	-0.122	0.544	0.239	-0.116	0.432	0.238	-0.1	0.274	0.196	-0.165	0.083	0.27	-0.297	0.029	0.215	-0.207	0.904	0.578	-0.109	0.871	0.621	-0.089	0.682	0.648	-0.092	0.546	0.604	-0.036	0.454	0.61	0.031	0.331	0.658	0.103	0.123	0.57
1392	6.96	NaN	NaN	NaN	-0.236	0.885	0.259	-0.117	0.862	0.215	-0.14	0.673	0.183	-0.122	0.544	0.239	-0.117	0.432	0.238	-0.1	0.274	0.196	-0.165	0.083	0.27	-0.297	0.029	0.215	-0.209	0.904	0.578	-0.111	0.872	0.619	-0.092	0.682	0.648	-0.096	0.546	0.604	-0.04	0.456	0.61	0.027	0.332	0.658	0.102	0.125	0.57
1393	6.965	NaN	NaN	NaN	-0.238	0.885	0.258	-0.118	0.862	0.213	-0.14	0.673	0.183	-0.122	0.544	0.239	-0.118	0.432	0.238	-0.101	0.274	0.196	-0.164	0.083	0.27	-0.297	0.029	0.215	-0.211	0.905	0.577	-0.113	0.873	0.618	-0.096	0.683	0.648	-0.1	0.546	0.605	-0.045	0.457	0.611	0.023	0.334	0.659	0.1	0.127	0.571
1394	6.97	NaN	NaN	NaN	-0.241	0.886	0.257	-0.121	0.862	0.212	-0.14	0.674	0.182	-0.123	0.544	0.238	-0.118	0.432	0.238	-0.101	0.274	0.196	-0.164	0.083	0.27	-0.297	0.029	0.215	-0.213	0.906	0.576	-0.115	0.874	0.617	-0.1	0.683	0.648	NaN	NaN	NaN	-0.05	0.457	0.612	0.019	0.336	0.66	0.098	0.129	0.572
1395	6.975	NaN	NaN	NaN	-0.243	0.886	0.256	-0.122	0.862	0.212	-0.14	0.673	0.181	-0.124	0.544	0.238	-0.119	0.432	0.238	-0.101	0.274	0.196	-0.164	0.083	0.27	-0.297	0.029	0.215	-0.215	0.906	0.575	-0.117	0.874	0.616	-0.103	0.683	0.648	-0.112	0.548	0.607	-0.056	0.458	0.613	0.016	0.337	0.661	0.095	0.132	0.573
1396	6.98	NaN	NaN	NaN	-0.245	0.886	0.254	-0.124	0.862	0.211	-0.139	0.672	0.18	-0.125	0.544	0.237	-0.12	0.432	0.237	-0.102	0.275	0.196	-0.164	0.083	0.27	-0.297	0.029	0.215	-0.217	0.907	0.574	-0.119	0.875	0.615	-0.107	0.684	0.649	-0.115	0.547	0.607	-0.061	0.459	0.614	0.011	0.339	0.662	0.092	0.135	0.574
1397	6.985	NaN	NaN	NaN	-0.247	0.886	0.252	-0.126	0.862	0.21	-0.139	0.672	0.179	-0.126	0.544	0.237	-0.121	0.432	0.237	-0.102	0.275	0.196	-0.164	0.083	0.27	-0.297	0.029	0.215	-0.219	0.907	0.573	-0.121	0.876	0.614	-0.111	0.684	0.649	-0.12	0.548	0.608	-0.066	0.46	0.615	0.006	0.341	0.663	0.09	0.137	0.575
1398	6.99	NaN	NaN	NaN	-0.249	0.886	0.251	-0.127	0.863	0.209	-0.14	0.672	0.178	-0.127	0.545	0.236	-0.122	0.432	0.236	-0.102	0.275	0.196	-0.164	0.083	0.27	-0.297	0.029	0.215	-0.22	0.908	0.572	-0.123	0.876	0.613	-0.116	0.685	0.65	-0.126	0.548	0.609	-0.071	0.46	0.616	0.002	0.342	0.664	0.088	0.14	0.576
1399	6.995	NaN	NaN	NaN	-0.251	0.886	0.249	-0.128	0.863	0.208	-0.141	0.672	0.177	-0.128	0.545	0.235	-0.123	0.432	0.236	-0.102	0.275	0.195	-0.164	0.082	0.27	-0.297	0.029	0.215	-0.222	0.908	0.571	-0.124	0.876	0.612	-0.12	0.685	0.65	-0.131	0.549	0.61	-0.077	0.461	0.618	-0.002	0.343	0.665	0.085	0.142	0.576
1400	7	NaN	NaN	NaN	-0.253	0.886	0.247	-0.13	0.863	0.208	-0.141	0.672	0.177	-0.129	0.545	0.234	-0.124	0.433	0.235	-0.103	0.275	0.195	-0.164	0.082	0.27	-0.297	0.029	0.215	-0.224	0.909	0.57	-0.126	0.876	0.612	-0.124	0.686	0.651	-0.136	0.549	0.611	-0.083	0.462	0.619	-0.008	0.345	0.666	0.081	0.145	0.577
1401	7.005	NaN	NaN	NaN	-0.255	0.886	0.246	-0.132	0.863	0.208	-0.142	0.673	0.176	-0.13	0.545	0.234	-0.124	0.433	0.235	-0.103	0.275	0.195	-0.164	0.082	0.27	-0.297	0.029	0.215	-0.226	0.909	0.569	-0.127	0.876	0.611	-0.129	0.686	0.651	-0.142	0.55	0.612	-0.088	0.463	0.621	-0.012	0.347	0.667	0.078	0.147	0.578
1402	7.01	NaN	NaN	NaN	-0.256	0.886	0.244	-0.134	0.864	0.207	-0.143	0.673	0.176	-0.131	0.545	0.233	-0.125	0.433	0.234	-0.104	0.275	0.194	-0.164	0.082	0.27	-0.297	0.029	0.215	-0.228	0.909	0.568	-0.129	0.876	0.611	-0.133	0.687	0.652	-0.147	0.55	0.613	-0.094	0.463	0.622	-0.017	0.348	0.668	0.075	0.15	0.579
1403	7.015	NaN	NaN	NaN	-0.258	0.886	0.243	-0.136	0.864	0.206	-0.143	0.673	0.175	-0.132	0.545	0.233	-0.126	0.433	0.233	-0.104	0.275	0.194	-0.164	0.082	0.269	-0.297	0.029	0.215	-0.229	0.909	0.567	-0.131	0.876	0.61	-0.138	0.687	0.652	-0.152	0.55	0.614	-0.1	0.464	0.624	-0.022	0.349	0.669	0.073	0.153	0.58
1404	7.02	NaN	NaN	NaN	-0.261	0.886	0.241	-0.138	0.864	0.206	-0.143	0.673	0.175	-0.134	0.545	0.232	-0.127	0.433	0.232	-0.105	0.275	0.194	-0.164	0.082	0.269	-0.297	0.029	0.215	-0.231	0.909	0.566	-0.133	0.876	0.609	-0.142	0.688	0.653	-0.157	0.551	0.615	-0.105	0.465	0.625	-0.027	0.351	0.671	0.069	0.156	0.581
1405	7.025	NaN	NaN	NaN	-0.262	0.886	0.24	-0.14	0.864	0.205	-0.144	0.673	0.174	-0.135	0.546	0.231	-0.128	0.433	0.232	-0.106	0.274	0.193	-0.163	0.082	0.269	-0.297	0.029	0.215	-0.233	0.909	0.565	-0.135	0.876	0.608	-0.146	0.688	0.654	-0.162	0.552	0.616	-0.111	0.466	0.627	-0.032	0.353	0.672	0.066	0.159	0.582
1406	7.03	NaN	NaN	NaN	-0.265	0.885	0.238	-0.141	0.864	0.204	-0.146	0.673	0.173	-0.136	0.546	0.231	-0.129	0.433	0.231	-0.106	0.274	0.193	-0.163	0.082	0.269	-0.297	0.029	0.215	-0.234	0.909	0.563	-0.138	0.876	0.608	-0.15	0.689	0.654	-0.168	0.552	0.618	-0.117	0.467	0.628	-0.037	0.355	0.673	0.063	0.161	0.583
1407	7.035	NaN	NaN	NaN	-0.266	0.885	0.237	-0.143	0.864	0.203	-0.148	0.673	0.172	-0.138	0.546	0.23	-0.13	0.432	0.231	-0.107	0.274	0.192	-0.163	0.082	0.269	-0.297	0.029	0.215	-0.236	0.909	0.562	-0.139	0.876	0.607	-0.154	0.689	0.654	-0.173	0.553	0.619	-0.123	0.468	0.629	-0.042	0.357	0.674	0.059	0.164	0.584
1408	7.04	NaN	NaN	NaN	-0.269	0.885	0.236	-0.145	0.864	0.202	-0.15	0.673	0.172	-0.139	0.546	0.229	-0.131	0.432	0.23	-0.107	0.275	0.192	-0.163	0.082	0.268	-0.297	0.029	0.215	-0.237	0.908	0.561	-0.141	0.876	0.607	-0.158	0.69	0.655	-0.179	0.553	0.62	-0.128	0.47	0.631	-0.047	0.359	0.675	0.056	0.168	0.585
1409	7.045	NaN	NaN	NaN	-0.271	0.885	0.236	-0.148	0.864	0.201	-0.152	0.674	0.172	-0.14	0.545	0.229	-0.132	0.432	0.23	-0.108	0.275	0.192	-0.163	0.081	0.268	-0.297	0.029	0.215	-0.239	0.908	0.561	-0.143	0.875	0.607	-0.162	0.691	0.655	-0.184	0.554	0.621	-0.134	0.471	0.632	-0.052	0.36	0.676	0.052	0.171	0.586
1410	7.05	NaN	NaN	NaN	-0.273	0.884	0.235	-0.15	0.863	0.201	-0.155	0.673	0.17	-0.141	0.545	0.228	-0.133	0.432	0.229	-0.108	0.275	0.191	-0.163	0.081	0.268	-0.297	0.029	0.215	-0.24	0.907	0.56	-0.145	0.875	0.606	-0.166	0.691	0.655	-0.19	0.555	0.622	-0.14	0.472	0.634	-0.057	0.362	0.677	0.048	0.173	0.587
1411	7.055	NaN	NaN	NaN	-0.276	0.883	0.234	-0.152	0.863	0.2	-0.159	0.673	0.169	-0.143	0.545	0.227	-0.134	0.432	0.229	-0.109	0.274	0.19	-0.163	0.081	0.268	-0.297	0.029	0.215	-0.242	0.907	0.559	-0.147	0.874	0.605	-0.17	0.692	0.655	-0.195	0.556	0.623	-0.146	0.473	0.635	-0.062	0.364	0.678	0.043	0.176	0.588
1412	7.06	NaN	NaN	NaN	-0.278	0.883	0.234	-0.155	0.863	0.2	-0.162	0.673	0.169	-0.144	0.545	0.227	-0.135	0.432	0.228	-0.11	0.274	0.19	-0.164	0.081	0.268	-0.297	0.029	0.215	-0.243	0.906	0.558	-0.149	0.874	0.604	-0.173	0.692	0.656	-0.2	0.556	0.624	-0.152	0.474	0.637	-0.068	0.366	0.679	0.039	0.179	0.589
1413	7.065	NaN	NaN	NaN	-0.28	0.882	0.234	-0.158	0.862	0.199	-0.164	0.672	0.168	-0.145	0.545	0.226	-0.136	0.433	0.228	-0.111	0.274	0.189	-0.164	0.081	0.268	-0.297	0.029	0.215	-0.244	0.906	0.558	-0.151	0.873	0.604	-0.177	0.693	0.656	-0.206	0.557	0.625	-0.159	0.476	0.638	-0.074	0.368	0.68	0.034	0.182	0.59
1414	7.07	NaN	NaN	NaN	-0.282	0.882	0.234	-0.161	0.862	0.198	-0.165	0.671	0.167	-0.146	0.545	0.226	-0.136	0.432	0.227	-0.111	0.274	0.189	-0.164	0.081	0.268	-0.297	0.029	0.215	-0.246	0.905	0.557	-0.152	0.873	0.603	-0.18	0.693	0.656	-0.211	0.558	0.626	-0.165	0.477	0.64	-0.08	0.371	0.681	0.029	0.185	0.591
1415	7.075	NaN	NaN	NaN	-0.285	0.881	0.234	-0.163	0.862	0.197	-0.168	0.671	0.166	-0.147	0.545	0.225	-0.136	0.432	0.227	-0.112	0.274	0.189	-0.164	0.081	0.268	-0.297	0.029	0.215	-0.247	0.905	0.557	-0.154	0.872	0.603	-0.184	0.694	0.656	-0.217	0.559	0.627	-0.171	0.478	0.641	-0.085	0.372	0.682	0.024	0.187	0.592
1416	7.08	NaN	NaN	NaN	-0.288	0.881	0.234	-0.165	0.862	0.196	-0.17	0.672	0.166	-0.148	0.545	0.225	-0.137	0.432	0.226	-0.113	0.274	0.188	-0.164	0.081	0.268	-0.297	0.029	0.215	-0.249	0.904	0.557	-0.156	0.872	0.602	-0.187	0.694	0.656	-0.222	0.56	0.628	-0.178	0.479	0.642	-0.091	0.374	0.683	0.019	0.19	0.592
1417	7.085	NaN	NaN	NaN	-0.29	0.881	0.234	-0.167	0.861	0.195	-0.174	0.673	0.166	-0.149	0.545	0.224	-0.137	0.432	0.226	-0.113	0.274	0.188	-0.163	0.081	0.268	-0.297	0.029	0.215	-0.25	0.904	0.557	-0.158	0.871	0.602	-0.19	0.694	0.656	-0.228	0.561	0.629	-0.184	0.481	0.644	-0.097	0.376	0.684	0.013	0.192	0.594
1418	7.09	NaN	NaN	NaN	-0.292	0.88	0.234	-0.17	0.861	0.195	-0.176	0.673	0.166	-0.15	0.545	0.223	-0.138	0.432	0.225	-0.113	0.274	0.188	-0.163	0.081	0.268	-0.297	0.029	0.215	-0.252	0.903	0.557	-0.159	0.871	0.602	-0.193	0.695	0.656	-0.234	0.562	0.63	-0.19	0.482	0.645	-0.103	0.378	0.685	0.008	0.195	0.595
1419	7.095	NaN	NaN	NaN	-0.294	0.879	0.234	-0.172	0.86	0.194	-0.177	0.672	0.165	-0.151	0.545	0.223	-0.139	0.432	0.225	-0.113	0.274	0.187	-0.163	0.08	0.268	-0.297	0.029	0.215	-0.254	0.903	0.556	-0.161	0.871	0.6	-0.196	0.695	0.656	-0.239	0.563	0.631	-0.196	0.484	0.646	-0.109	0.379	0.686	0.002	0.197	0.595
1420	7.1	NaN	NaN	NaN	-0.296	0.879	0.234	-0.174	0.86	0.193	-0.179	0.671	0.164	-0.152	0.545	0.222	-0.139	0.432	0.224	-0.114	0.274	0.187	-0.163	0.08	0.268	-0.297	0.029	0.215	-0.255	0.903	0.556	-0.163	0.871	0.6	-0.199	0.695	0.656	-0.244	0.564	0.632	-0.202	0.485	0.648	-0.116	0.381	0.687	-0.003	0.2	0.596
1421	7.105	NaN	NaN	NaN	-0.298	0.878	0.234	-0.177	0.86	0.193	-0.182	0.671	0.164	-0.153	0.545	0.222	-0.14	0.432	0.224	-0.114	0.274	0.187	-0.163	0.08	0.268	-0.297	0.029	0.215	-0.257	0.903	0.556	-0.164	0.87	0.599	-0.202	0.695	0.656	-0.25	0.565	0.633	-0.209	0.486	0.649	-0.122	0.383	0.688	-0.009	0.203	0.597
1422	7.11	NaN	NaN	NaN	-0.301	0.878	0.234	-0.18	0.859	0.192	-0.185	0.672	0.163	-0.154	0.545	0.221	-0.141	0.432	0.223	-0.114	0.274	0.186	-0.163	0.08	0.267	-0.297	0.029	0.215	-0.259	0.903	0.555	-0.166	0.87	0.598	-0.205	0.696	0.656	-0.255	0.566	0.634	-0.215	0.488	0.65	-0.128	0.384	0.688	-0.015	0.205	0.597
1423	7.115	NaN	NaN	NaN	-0.303	0.878	0.234	-0.183	0.859	0.192	-0.187	0.671	0.163	-0.156	0.545	0.221	-0.141	0.432	0.223	-0.114	0.274	0.186	-0.163	0.08	0.267	-0.297	0.029	0.215	-0.261	0.903	0.555	-0.17	0.87	0.597	-0.208	0.696	0.656	-0.26	0.567	0.634	-0.221	0.489	0.652	-0.134	0.386	0.689	-0.021	0.207	0.598
1424	7.12	NaN	NaN	NaN	-0.305	0.878	0.235	-0.185	0.859	0.192	-0.189	0.671	0.162	-0.157	0.546	0.22	-0.142	0.432	0.223	-0.115	0.274	0.185	-0.163	0.08	0.267	-0.297	0.029	0.215	-0.262	0.903	0.555	-0.172	0.869	0.596	-0.211	0.696	0.656	-0.265	0.569	0.634	-0.227	0.491	0.653	-0.141	0.388	0.689	-0.026	0.209	0.598
1425	7.125	NaN	NaN	NaN	-0.306	0.878	0.235	-0.187	0.859	0.191	-0.191	0.671	0.162	-0.158	0.546	0.22	-0.142	0.432	0.222	-0.115	0.274	0.185	-0.162	0.08	0.267	-0.297	0.029	0.215	-0.264	0.903	0.554	-0.173	0.869	0.595	-0.214	0.697	0.655	-0.27	0.57	0.635	-0.233	0.492	0.654	-0.147	0.389	0.69	-0.032	0.212	0.598
1426	7.13	NaN	NaN	NaN	-0.309	0.878	0.236	-0.189	0.859	0.19	-0.194	0.671	0.161	-0.16	0.546	0.219	-0.143	0.431	0.222	-0.116	0.274	0.184	-0.163	0.08	0.267	-0.297	0.029	0.215	-0.266	0.903	0.554	-0.175	0.868	0.595	-0.217	0.697	0.655	-0.275	0.571	0.636	-0.239	0.494	0.654	-0.154	0.39	0.691	-0.038	0.214	0.598
1427	7.135	NaN	NaN	NaN	-0.31	0.878	0.236	-0.191	0.859	0.19	-0.196	0.672	0.161	-0.161	0.546	0.218	-0.145	0.431	0.221	-0.117	0.274	0.184	-0.163	0.08	0.267	-0.297	0.029	0.215	-0.268	0.903	0.554	-0.176	0.868	0.594	-0.221	0.697	0.655	-0.28	0.572	0.636	-0.246	0.496	0.655	-0.16	0.391	0.691	-0.044	0.217	0.598
1428	7.14	NaN	NaN	NaN	-0.312	0.878	0.236	-0.193	0.859	0.189	-0.197	0.671	0.16	-0.163	0.546	0.218	-0.146	0.431	0.221	-0.118	0.274	0.184	-0.163	0.08	0.267	-0.297	0.029	0.215	-0.269	0.903	0.554	-0.177	0.867	0.594	-0.224	0.697	0.655	-0.286	0.574	0.637	-0.252	0.497	0.656	-0.167	0.392	0.692	-0.05	0.219	0.598
1429	7.145	NaN	NaN	NaN	-0.314	0.877	0.236	-0.195	0.859	0.189	-0.199	0.671	0.16	-0.164	0.546	0.217	-0.147	0.431	0.22	-0.119	0.274	0.183	-0.163	0.079	0.267	-0.297	0.029	0.215	-0.271	0.903	0.553	-0.178	0.866	0.593	-0.227	0.698	0.655	-0.291	0.575	0.637	-0.258	0.498	0.657	-0.173	0.393	0.692	-0.056	0.222	0.598
1430	7.15	NaN	NaN	NaN	-0.316	0.877	0.235	-0.197	0.859	0.188	-0.201	0.671	0.159	-0.166	0.546	0.217	-0.148	0.431	0.22	-0.12	0.274	0.183	-0.163	0.08	0.267	-0.297	0.028	0.215	-0.273	0.903	0.553	-0.179	0.866	0.593	-0.231	0.698	0.655	-0.295	0.576	0.638	-0.264	0.5	0.658	-0.179	0.395	0.693	-0.061	0.224	0.598
1431	7.155	NaN	NaN	NaN	-0.318	0.877	0.235	-0.199	0.859	0.188	-0.203	0.671	0.159	-0.167	0.545	0.216	-0.15	0.432	0.219	-0.121	0.274	0.182	-0.163	0.08	0.267	-0.297	0.028	0.215	-0.275	0.902	0.553	-0.181	0.865	0.592	-0.234	0.698	0.654	-0.3	0.578	0.638	-0.269	0.501	0.658	-0.185	0.396	0.693	-0.066	0.226	0.597
1432	7.16	NaN	NaN	NaN	-0.32	0.877	0.235	-0.201	0.86	0.187	-0.204	0.671	0.158	-0.168	0.545	0.216	-0.152	0.432	0.219	-0.122	0.274	0.182	-0.163	0.08	0.267	-0.297	0.028	0.215	-0.276	0.902	0.553	-0.182	0.864	0.592	-0.237	0.699	0.654	-0.306	0.579	0.638	-0.275	0.503	0.658	-0.19	0.397	0.693	-0.071	0.227	0.596
1433	7.165	NaN	NaN	NaN	-0.322	0.877	0.235	-0.202	0.86	0.186	-0.206	0.671	0.157	-0.169	0.545	0.215	-0.153	0.432	0.218	-0.123	0.274	0.182	-0.163	0.08	0.267	-0.297	0.028	0.215	-0.278	0.901	0.553	-0.184	0.864	0.591	-0.24	0.699	0.654	-0.31	0.581	0.638	-0.28	0.504	0.658	-0.195	0.399	0.693	-0.077	0.229	0.595
1434	7.17	NaN	NaN	NaN	-0.323	0.877	0.234	-0.204	0.86	0.186	-0.208	0.671	0.156	-0.171	0.545	0.215	-0.154	0.432	0.217	-0.124	0.274	0.181	-0.164	0.08	0.267	-0.297	0.028	0.215	-0.28	0.901	0.553	-0.185	0.863	0.591	-0.243	0.7	0.653	-0.315	0.582	0.638	-0.286	0.506	0.658	-0.201	0.4	0.692	-0.083	0.23	0.594
1435	7.175	NaN	NaN	NaN	-0.325	0.877	0.234	-0.206	0.86	0.186	-0.209	0.671	0.156	-0.173	0.545	0.214	-0.155	0.432	0.217	-0.125	0.274	0.181	-0.164	0.08	0.267	-0.297	0.028	0.215	-0.281	0.9	0.553	-0.187	0.862	0.59	-0.247	0.7	0.653	-0.32	0.583	0.639	-0.291	0.507	0.658	-0.206	0.402	0.692	-0.09	0.231	0.593
1436	7.18	NaN	NaN	NaN	-0.327	0.877	0.234	-0.208	0.859	0.185	-0.21	0.671	0.156	-0.175	0.546	0.214	-0.156	0.432	0.216	-0.126	0.274	0.181	-0.164	0.08	0.267	-0.297	0.028	0.215	-0.283	0.9	0.553	-0.188	0.862	0.59	-0.25	0.701	0.653	-0.324	0.585	0.639	-0.296	0.509	0.658	-0.211	0.403	0.691	-0.096	0.232	0.592
1437	7.185	NaN	NaN	NaN	-0.329	0.877	0.233	-0.21	0.86	0.185	-0.211	0.671	0.156	-0.176	0.546	0.214	-0.157	0.432	0.216	-0.126	0.274	0.18	-0.164	0.08	0.267	-0.297	0.028	0.215	-0.285	0.899	0.553	-0.19	0.861	0.59	-0.253	0.701	0.653	-0.329	0.586	0.639	-0.301	0.51	0.657	-0.216	0.404	0.69	-0.104	0.232	0.591
1438	7.19	NaN	NaN	NaN	-0.33	0.878	0.233	-0.212	0.86	0.184	-0.212	0.671	0.155	-0.177	0.546	0.213	-0.158	0.432	0.216	-0.127	0.275	0.18	-0.164	0.08	0.267	-0.297	0.028	0.215	-0.287	0.899	0.553	-0.192	0.861	0.589	-0.257	0.702	0.653	-0.333	0.587	0.639	-0.306	0.511	0.657	-0.221	0.405	0.689	-0.11	0.232	0.59
1439	7.195	NaN	NaN	NaN	-0.333	0.878	0.232	-0.214	0.86	0.184	-0.214	0.671	0.154	-0.179	0.546	0.213	-0.159	0.432	0.216	-0.127	0.275	0.18	-0.164	0.08	0.267	-0.297	0.028	0.215	-0.288	0.898	0.554	-0.194	0.861	0.589	-0.26	0.703	0.652	-0.338	0.588	0.639	-0.311	0.512	0.657	-0.227	0.405	0.688	-0.118	0.231	0.588
1440	7.2	NaN	NaN	NaN	-0.334	0.878	0.232	-0.216	0.86	0.184	-0.215	0.67	0.154	-0.18	0.546	0.213	-0.161	0.432	0.215	-0.128	0.275	0.18	-0.164	0.08	0.267	-0.297	0.028	0.215	-0.29	0.898	0.554	-0.196	0.861	0.589	-0.263	0.703	0.652	-0.342	0.59	0.639	-0.315	0.513	0.656	-0.232	0.406	0.687	-0.125	0.231	0.587
1441	7.205	NaN	NaN	NaN	-0.336	0.878	0.232	-0.218	0.86	0.183	-0.217	0.671	0.154	-0.181	0.546	0.212	-0.162	0.432	0.215	-0.129	0.275	0.179	-0.164	0.08	0.267	-0.297	0.028	0.215	-0.292	0.897	0.554	-0.198	0.861	0.588	-0.267	0.704	0.652	-0.345	0.591	0.638	-0.32	0.514	0.655	-0.238	0.406	0.686	-0.132	0.23	0.586
1442	7.21	NaN	NaN	NaN	-0.338	0.878	0.231	-0.22	0.86	0.182	-0.219	0.671	0.153	-0.183	0.547	0.212	-0.162	0.432	0.215	-0.129	0.276	0.179	-0.164	0.08	0.267	-0.297	0.028	0.215	-0.294	0.897	0.555	-0.201	0.861	0.587	-0.27	0.705	0.651	-0.349	0.592	0.638	-0.324	0.514	0.654	-0.243	0.406	0.686	-0.139	0.229	0.584
1443	7.215	NaN	NaN	NaN	-0.341	0.878	0.231	-0.222	0.86	0.182	-0.219	0.67	0.152	-0.184	0.547	0.211	-0.164	0.432	0.215	-0.13	0.276	0.179	-0.164	0.08	0.266	-0.297	0.028	0.215	-0.296	0.896	0.555	-0.203	0.861	0.587	-0.272	0.705	0.651	-0.353	0.593	0.638	-0.328	0.515	0.654	-0.249	0.406	0.685	-0.147	0.228	0.582
1444	7.22	NaN	NaN	NaN	-0.343	0.878	0.23	-0.225	0.86	0.181	-0.22	0.671	0.152	-0.185	0.547	0.211	-0.166	0.433	0.214	-0.13	0.276	0.179	-0.165	0.08	0.266	-0.297	0.028	0.215	-0.297	0.896	0.555	-0.205	0.86	0.586	-0.276	0.706	0.65	-0.357	0.594	0.638	-0.333	0.515	0.653	-0.254	0.406	0.685	-0.155	0.227	0.581
1445	7.225	NaN	NaN	NaN	-0.345	0.879	0.23	-0.226	0.86	0.18	-0.222	0.671	0.152	-0.187	0.547	0.21	-0.167	0.433	0.214	-0.131	0.275	0.178	-0.165	0.081	0.266	-0.297	0.028	0.215	-0.299	0.895	0.555	-0.207	0.86	0.586	-0.278	0.706	0.65	-0.361	0.595	0.638	-0.338	0.516	0.652	-0.26	0.405	0.684	-0.163	0.225	0.579
1446	7.23	NaN	NaN	NaN	-0.348	0.879	0.229	-0.229	0.86	0.179	-0.224	0.671	0.152	-0.188	0.547	0.21	-0.168	0.433	0.213	-0.132	0.275	0.178	-0.165	0.081	0.266	-0.297	0.028	0.215	-0.301	0.895	0.555	-0.21	0.86	0.585	-0.282	0.707	0.65	-0.365	0.596	0.637	-0.342	0.516	0.651	-0.266	0.403	0.683	-0.171	0.223	0.578
1447	7.235	NaN	NaN	NaN	-0.35	0.879	0.229	-0.231	0.86	0.179	-0.226	0.671	0.152	-0.19	0.547	0.209	-0.169	0.433	0.213	-0.133	0.276	0.178	-0.165	0.081	0.266	-0.297	0.028	0.215	-0.303	0.895	0.555	-0.213	0.86	0.584	-0.284	0.707	0.649	-0.368	0.597	0.637	-0.346	0.516	0.65	-0.271	0.402	0.682	-0.179	0.221	0.576
1448	7.24	NaN	NaN	NaN	-0.353	0.879	0.228	-0.233	0.86	0.179	-0.228	0.671	0.151	-0.192	0.547	0.209	-0.17	0.433	0.213	-0.134	0.276	0.178	-0.165	0.081	0.266	-0.297	0.028	0.215	-0.305	0.894	0.555	-0.215	0.861	0.584	-0.288	0.708	0.649	-0.372	0.597	0.636	-0.351	0.515	0.649	-0.277	0.401	0.681	-0.188	0.219	0.575
1449	7.245	NaN	NaN	NaN	-0.356	0.88	0.228	-0.236	0.861	0.178	-0.23	0.672	0.151	-0.194	0.548	0.208	-0.172	0.433	0.212	-0.135	0.277	0.177	-0.165	0.081	0.266	-0.297	0.028	0.215	-0.307	0.894	0.554	-0.218	0.861	0.583	-0.29	0.708	0.648	-0.375	0.598	0.635	-0.355	0.515	0.648	-0.282	0.4	0.68	-0.196	0.217	0.574
1450	7.25	NaN	NaN	NaN	-0.358	0.88	0.227	-0.238	0.861	0.178	-0.232	0.672	0.151	-0.196	0.548	0.208	-0.173	0.433	0.212	-0.136	0.277	0.177	-0.165	0.081	0.266	-0.297	0.028	0.215	-0.309	0.894	0.554	-0.22	0.861	0.583	-0.293	0.709	0.648	-0.378	0.599	0.635	-0.359	0.514	0.647	-0.287	0.398	0.678	-0.205	0.214	0.572
1451	7.255	NaN	NaN	NaN	-0.36	0.88	0.227	-0.24	0.861	0.178	-0.234	0.672	0.15	-0.197	0.547	0.208	-0.174	0.433	0.212	-0.137	0.277	0.177	-0.165	0.081	0.266	-0.297	0.028	0.215	-0.311	0.894	0.553	-0.222	0.861	0.582	-0.296	0.709	0.648	-0.382	0.599	0.634	-0.363	0.514	0.646	-0.293	0.397	0.677	-0.214	0.212	0.571
1452	7.26	NaN	NaN	NaN	-0.363	0.881	0.227	-0.242	0.861	0.177	-0.236	0.672	0.15	-0.198	0.547	0.208	-0.175	0.433	0.212	-0.138	0.277	0.176	-0.165	0.081	0.266	-0.297	0.028	0.215	-0.313	0.894	0.553	-0.224	0.861	0.582	-0.299	0.709	0.647	-0.385	0.6	0.634	-0.367	0.513	0.645	-0.298	0.396	0.676	-0.223	0.209	0.57
1453	7.265	NaN	NaN	NaN	-0.365	0.881	0.226	-0.245	0.861	0.177	-0.238	0.672	0.15	-0.2	0.547	0.207	-0.177	0.433	0.211	-0.139	0.277	0.176	-0.165	0.081	0.266	-0.297	0.028	0.215	-0.315	0.893	0.553	-0.226	0.86	0.581	-0.301	0.71	0.647	-0.388	0.6	0.633	-0.37	0.512	0.644	-0.303	0.394	0.675	-0.232	0.206	0.569
1454	7.27	NaN	NaN	NaN	-0.367	0.881	0.226	-0.247	0.861	0.177	-0.24	0.672	0.149	-0.202	0.547	0.207	-0.179	0.433	0.211	-0.14	0.277	0.176	-0.165	0.081	0.266	-0.297	0.028	0.215	-0.317	0.893	0.552	-0.228	0.86	0.581	-0.304	0.71	0.646	-0.391	0.6	0.632	-0.374	0.511	0.643	-0.309	0.393	0.674	-0.241	0.203	0.569
1455	7.275	NaN	NaN	NaN	-0.37	0.881	0.226	-0.249	0.861	0.177	-0.243	0.672	0.149	-0.204	0.547	0.207	-0.18	0.433	0.211	-0.142	0.277	0.176	-0.165	0.081	0.266	-0.297	0.028	0.215	-0.32	0.893	0.552	-0.23	0.86	0.58	-0.306	0.71	0.646	-0.395	0.6	0.632	-0.378	0.511	0.641	-0.314	0.391	0.673	-0.25	0.2	0.568
1456	7.28	NaN	NaN	NaN	-0.372	0.881	0.226	-0.251	0.861	0.176	-0.245	0.671	0.149	-0.206	0.547	0.207	-0.182	0.434	0.211	-0.143	0.277	0.175	-0.166	0.081	0.266	-0.297	0.028	0.215	-0.322	0.893	0.551	-0.232	0.86	0.58	-0.309	0.709	0.645	-0.397	0.6	0.631	-0.381	0.51	0.64	-0.32	0.389	0.672	-0.259	0.197	0.567
1457	7.285	NaN	NaN	NaN	-0.374	0.882	0.226	-0.253	0.861	0.176	-0.247	0.671	0.149	-0.207	0.547	0.207	-0.183	0.434	0.21	-0.144	0.278	0.175	-0.166	0.081	0.266	-0.297	0.028	0.215	-0.323	0.892	0.551	-0.234	0.86	0.58	-0.311	0.709	0.644	-0.4	0.601	0.63	-0.385	0.508	0.639	-0.326	0.387	0.67	-0.269	0.193	0.566
1458	7.29	NaN	NaN	NaN	-0.376	0.882	0.226	-0.256	0.861	0.176	-0.249	0.671	0.149	-0.209	0.547	0.207	-0.185	0.434	0.21	-0.144	0.278	0.175	-0.166	0.081	0.266	-0.298	0.028	0.215	-0.325	0.892	0.551	-0.236	0.859	0.579	-0.314	0.709	0.644	-0.403	0.6	0.629	-0.389	0.507	0.637	-0.331	0.385	0.669	-0.279	0.189	0.566
1459	7.295	NaN	NaN	NaN	-0.379	0.882	0.226	-0.258	0.862	0.176	-0.251	0.671	0.149	-0.21	0.547	0.207	-0.186	0.434	0.21	-0.145	0.278	0.175	-0.166	0.081	0.266	-0.298	0.028	0.215	-0.328	0.892	0.55	-0.238	0.859	0.579	-0.316	0.708	0.644	-0.406	0.6	0.628	-0.392	0.507	0.636	-0.336	0.383	0.668	-0.289	0.186	0.566
1460	7.3	NaN	NaN	NaN	-0.381	0.882	0.226	-0.26	0.862	0.176	-0.253	0.671	0.149	-0.213	0.547	0.206	-0.186	0.433	0.21	-0.146	0.278	0.175	-0.166	0.081	0.266	-0.298	0.028	0.215	-0.33	0.892	0.549	-0.24	0.858	0.579	-0.319	0.708	0.643	-0.409	0.599	0.627	-0.396	0.505	0.635	-0.342	0.381	0.667	-0.299	0.182	0.565
1461	7.305	NaN	NaN	NaN	-0.383	0.882	0.226	-0.263	0.862	0.176	-0.255	0.671	0.149	-0.214	0.547	0.206	-0.188	0.433	0.21	-0.147	0.279	0.175	-0.166	0.081	0.266	-0.298	0.028	0.215	-0.331	0.891	0.549	-0.242	0.858	0.579	-0.321	0.707	0.643	-0.412	0.599	0.626	-0.399	0.504	0.633	-0.347	0.379	0.667	-0.309	0.178	0.565
1462	7.31	NaN	NaN	NaN	-0.385	0.882	0.226	-0.265	0.862	0.176	-0.257	0.671	0.149	-0.216	0.547	0.206	-0.189	0.433	0.21	-0.148	0.279	0.174	-0.166	0.081	0.266	-0.298	0.028	0.215	-0.333	0.89	0.549	-0.244	0.857	0.579	-0.323	0.706	0.642	-0.415	0.599	0.625	-0.403	0.503	0.632	-0.353	0.376	0.666	-0.319	0.175	0.565
1463	7.315	NaN	NaN	NaN	-0.388	0.882	0.226	-0.267	0.862	0.176	-0.258	0.671	0.149	-0.217	0.547	0.206	-0.19	0.433	0.21	-0.149	0.279	0.174	-0.166	0.082	0.266	-0.298	0.028	0.215	-0.335	0.89	0.548	-0.246	0.857	0.579	-0.325	0.706	0.642	-0.416	0.598	0.624	-0.406	0.502	0.631	-0.359	0.374	0.665	-0.329	0.171	0.565
1464	7.32	NaN	NaN	NaN	-0.39	0.882	0.226	-0.269	0.861	0.176	-0.261	0.671	0.149	-0.218	0.547	0.206	-0.191	0.434	0.21	-0.149	0.279	0.174	-0.166	0.082	0.266	-0.298	0.028	0.215	-0.337	0.89	0.548	-0.248	0.856	0.579	-0.327	0.705	0.641	-0.419	0.597	0.623	-0.41	0.5	0.63	-0.365	0.371	0.664	-0.339	0.167	0.566
1465	7.325	NaN	NaN	NaN	-0.392	0.882	0.227	-0.272	0.862	0.177	-0.263	0.67	0.149	-0.219	0.547	0.206	-0.192	0.434	0.21	-0.15	0.279	0.174	-0.166	0.082	0.266	-0.298	0.028	0.215	-0.339	0.889	0.548	-0.25	0.856	0.579	-0.33	0.704	0.64	-0.421	0.596	0.622	-0.413	0.499	0.629	-0.371	0.369	0.664	-0.349	0.164	0.567
1466	7.33	NaN	NaN	NaN	-0.394	0.881	0.227	-0.274	0.862	0.177	-0.263	0.67	0.149	-0.22	0.547	0.206	-0.193	0.434	0.21	-0.151	0.279	0.174	-0.166	0.082	0.266	-0.298	0.028	0.215	-0.34	0.888	0.548	-0.252	0.856	0.579	-0.332	0.703	0.64	-0.423	0.595	0.621	-0.416	0.497	0.628	-0.377	0.366	0.664	-0.36	0.16	0.567
1467	7.335	NaN	NaN	NaN	-0.396	0.881	0.227	-0.276	0.861	0.177	-0.265	0.67	0.149	-0.221	0.547	0.206	-0.194	0.434	0.21	-0.151	0.279	0.174	-0.166	0.082	0.266	-0.298	0.028	0.215	-0.343	0.888	0.548	-0.254	0.855	0.579	-0.334	0.701	0.639	-0.426	0.594	0.62	-0.42	0.495	0.627	-0.383	0.363	0.663	-0.37	0.156	0.568
1468	7.34	NaN	NaN	NaN	-0.398	0.881	0.227	-0.278	0.861	0.177	-0.267	0.67	0.149	-0.223	0.547	0.207	-0.194	0.433	0.21	-0.152	0.279	0.175	-0.167	0.082	0.266	-0.298	0.028	0.215	-0.345	0.887	0.549	-0.256	0.855	0.579	-0.336	0.7	0.639	-0.428	0.593	0.618	-0.423	0.493	0.625	-0.389	0.36	0.663	-0.38	0.152	0.568
1469	7.345	NaN	NaN	NaN	-0.4	0.88	0.228	-0.279	0.861	0.177	-0.268	0.67	0.149	-0.224	0.547	0.207	-0.195	0.433	0.21	-0.152	0.279	0.175	-0.167	0.082	0.266	-0.298	0.028	0.215	-0.348	0.887	0.55	-0.258	0.854	0.579	-0.339	0.699	0.638	-0.43	0.591	0.617	-0.426	0.491	0.624	-0.395	0.357	0.662	-0.39	0.148	0.568
1470	7.35	NaN	NaN	NaN	-0.402	0.88	0.228	-0.281	0.861	0.177	-0.269	0.67	0.149	-0.225	0.547	0.207	-0.196	0.434	0.21	-0.152	0.28	0.175	-0.167	0.082	0.266	-0.298	0.028	0.215	-0.35	0.886	0.55	-0.261	0.853	0.58	-0.34	0.697	0.637	-0.432	0.589	0.616	-0.429	0.489	0.622	-0.4	0.354	0.662	-0.401	0.145	0.568
1471	7.355	NaN	NaN	NaN	-0.404	0.88	0.228	-0.283	0.861	0.177	-0.271	0.67	0.15	-0.226	0.547	0.207	-0.197	0.434	0.21	-0.152	0.28	0.175	-0.167	0.082	0.266	-0.298	0.028	0.215	-0.353	0.886	0.551	-0.263	0.852	0.58	-0.342	0.695	0.637	-0.434	0.588	0.614	-0.432	0.487	0.621	-0.406	0.351	0.661	-0.411	0.141	0.569
1472	7.36	NaN	NaN	NaN	-0.406	0.879	0.228	-0.285	0.861	0.177	-0.272	0.67	0.15	-0.227	0.547	0.207	-0.198	0.434	0.211	-0.153	0.28	0.175	-0.167	0.082	0.266	-0.297	0.028	0.215	-0.355	0.886	0.552	-0.265	0.851	0.58	-0.344	0.694	0.636	-0.436	0.586	0.613	-0.434	0.484	0.62	-0.412	0.348	0.661	-0.421	0.137	0.569
1473	7.365	NaN	NaN	NaN	-0.408	0.879	0.229	-0.287	0.861	0.178	-0.273	0.67	0.15	-0.228	0.547	0.207	-0.198	0.434	0.211	-0.153	0.28	0.175	-0.167	0.082	0.266	-0.297	0.028	0.215	-0.358	0.885	0.553	-0.267	0.851	0.581	-0.346	0.692	0.635	-0.437	0.584	0.611	-0.437	0.481	0.618	-0.418	0.344	0.66	-0.432	0.133	0.57
1474	7.37	NaN	NaN	NaN	-0.41	0.878	0.229	-0.289	0.861	0.178	-0.275	0.67	0.15	-0.229	0.547	0.207	-0.199	0.434	0.211	-0.153	0.28	0.176	-0.167	0.083	0.266	-0.297	0.028	0.215	-0.361	0.884	0.553	-0.269	0.85	0.581	-0.347	0.69	0.635	-0.438	0.582	0.61	-0.439	0.479	0.617	-0.423	0.341	0.66	-0.441	0.13	0.57
1475	7.375	NaN	NaN	NaN	-0.412	0.878	0.229	-0.291	0.86	0.179	-0.276	0.67	0.151	-0.23	0.547	0.207	-0.201	0.435	0.211	-0.153	0.28	0.176	-0.167	0.083	0.266	-0.297	0.028	0.215	-0.363	0.884	0.554	-0.271	0.849	0.582	-0.349	0.688	0.634	-0.439	0.58	0.608	-0.442	0.476	0.616	-0.429	0.338	0.659	-0.451	0.126	0.57
1476	7.38	NaN	NaN	NaN	-0.414	0.877	0.23	-0.293	0.86	0.179	-0.277	0.669	0.151	-0.231	0.547	0.208	-0.202	0.435	0.211	-0.154	0.28	0.176	-0.167	0.083	0.266	-0.297	0.028	0.215	-0.366	0.883	0.554	-0.274	0.848	0.582	-0.351	0.686	0.633	-0.441	0.578	0.607	-0.444	0.473	0.615	-0.435	0.335	0.659	-0.461	0.123	0.57
1477	7.385	NaN	NaN	NaN	-0.416	0.877	0.23	-0.295	0.86	0.18	-0.279	0.669	0.151	-0.233	0.547	0.208	-0.202	0.435	0.212	-0.154	0.281	0.176	-0.167	0.083	0.266	-0.297	0.028	0.215	-0.369	0.883	0.555	-0.277	0.848	0.583	-0.353	0.684	0.633	-0.444	0.576	0.605	-0.446	0.47	0.613	-0.44	0.332	0.658	-0.471	0.119	0.57
1478	7.39	NaN	NaN	NaN	-0.418	0.876	0.23	-0.296	0.86	0.18	-0.28	0.669	0.152	-0.234	0.547	0.209	-0.203	0.434	0.213	-0.155	0.281	0.177	-0.167	0.083	0.266	-0.297	0.028	0.215	-0.372	0.882	0.556	-0.28	0.847	0.583	-0.355	0.681	0.632	-0.445	0.573	0.604	-0.448	0.468	0.612	-0.445	0.329	0.657	-0.48	0.116	0.569
1479	7.395	NaN	NaN	NaN	-0.42	0.876	0.231	-0.297	0.859	0.18	-0.281	0.669	0.153	-0.236	0.547	0.209	-0.204	0.434	0.213	-0.155	0.282	0.177	-0.167	0.083	0.266	-0.297	0.028	0.215	-0.375	0.881	0.556	-0.283	0.846	0.584	-0.357	0.679	0.631	-0.446	0.571	0.602	-0.45	0.465	0.61	-0.45	0.326	0.656	-0.489	0.113	0.569
1480	7.4	NaN	NaN	NaN	-0.422	0.876	0.231	-0.299	0.859	0.181	-0.282	0.669	0.153	-0.237	0.547	0.209	-0.205	0.434	0.213	-0.156	0.282	0.177	-0.167	0.083	0.266	-0.297	0.028	0.215	-0.378	0.88	0.557	-0.286	0.846	0.584	-0.358	0.677	0.631	-0.446	0.568	0.6	-0.453	0.462	0.608	-0.455	0.323	0.656	-0.497	0.11	0.568
[truncated: 479 more rows]
[truncated: 3 more columns]
