# Supplementary material for: Associations between lower-limb muscle activation and knee flexion in post-stroke individuals: A study on the stance-to-swing phases of gait
Source: PLoS One. 2017 Sep 8;12(9):e0183865. doi: 10.1371/journal.pone.0183865 (PMC5590852; doi:10.1371/journal.pone.0183865)
Supplement: S1 Dataset — (ZIP) [file pone.0183865.s001.zip › S1_Dataset/Patient group/3/1/emg.csv]

Frame	Time	EMG Signal 1	EMG Signal 2	EMG Signal 3	EMG Signal 4	EMG Signal 5	EMG Signal 6	EMG Signal 7	EMG Signal 8
0	0	51.362	43.011	46.965	36.92	45.447	51.231	19.56	55.062
1	0.001	51.252	46.751	46.268	36.779	40.844	34.793	13.391	60.684
2	0.002	53.667	48.552	41.904	33.542	42.069	39.448	32.365	42.519
3	0.003	46.596	46.877	46.448	29.341	38.063	39.66	41.865	42.729
4	0.004	47.1	49.271	35.524	28.633	34.251	36.203	36.859	35.039
5	0.005	48.175	52.448	39.513	28.715	30.657	36.049	50.83	41.89
6	0.006	46.171	45.38	44.877	32.682	38.851	30.093	40.818	47.98
7	0.007	38.957	45.104	39.996	39.765	11.066	29.569	31.593	47.481
8	0.008	36.035	41.17	24.881	53.644	35.942	29.066	27.62	26.119
9	0.009	37.776	33.203	28.754	49.732	24.428	30.527	32.39	27.035
10	0.01	35.096	27.009	35.559	46.044	38.673	24.076	24.985	38.016
11	0.011	28.38	22.978	29.035	39.093	6.133	19.971	21.669	43.192
12	0.012	27.877	28.271	25.833	29.461	8.78	9.497	12.189	39.301
13	0.013	23.158	25.282	20.337	26.439	18.624	18.797	-2.313	24.043
14	0.014	15.571	22.525	15.072	23.647	-6.504	18.642	4.884	10.152
15	0.015	21.37	22.904	18.559	28.049	20.396	13.484	11.322	-8.925
16	0.016	18.326	19.067	17.83	23.386	22.807	15.517	19.917	-12.858
17	0.017	21.12	15.274	16.942	18.955	-16.17	2.293	14.816	-8.041
18	0.018	13.13	18.881	12.999	14.951	-2.307	24.718	16.912	7.85
19	0.019	13.517	15.186	13.364	4.598	10.062	13.315	10.337	27.478
20	0.02	15.12	11.534	12.415	-14.813	13.008	15.107	2.262	34.395
21	0.021	13.876	4.452	14.994	-8.638	8.249	5.52	14.168	15.21
22	0.022	3.204	7.683	10.074	-7.65	-2.871	-13.508	14.876	6.881
23	0.023	10.4	5.545	7.332	-2.553	5.396	1.56	11.964	-5.065
24	0.024	9.907	2.311	10.838	-5.729	1.689	2.544	2.887	-8.244
25	0.025	11.4	4.359	6.273	-8.663	-1.801	-0.493	11.834	6.434
26	0.026	6.961	-3.405	11.627	-5.173	13.571	0.191	19.679	-9.616
27	0.027	4.701	4.951	4.456	-2.019	-6.433	0.73	10.377	-8.797
28	0.028	2.51	4.847	7.408	-1.905	10.528	1.128	-6.635	-8.127
29	0.029	0.576	-2.363	4.408	-4.068	-11.345	-6.167	-14.567	5.191
30	0.03	-3.998	-2.542	-6.667	2.338	-3.785	-1.029	-13.361	6.171
31	0.031	-4.636	-0.73	-3.369	-1.459	-2.008	-4.941	-20.015	3.528
32	0.032	-7.153	-0.987	2.11	-1.533	-9.668	-2.81	-29.519	10.61
33	0.033	-11.538	-2.733	-2.224	-0.003	0.282	0.714	-38.21	5.557
34	0.034	-7.731	-10.228	0.071	2.74	-29.349	-4.033	-17.252	3.646
35	0.035	-16.058	-10.313	-9.574	-1.244	-25.872	-5.257	22.901	-15.05
36	0.036	-12.139	-8.786	-13.753	-1.313	-22.738	-1.204	27.685	-33.505
37	0.037	-6.992	-10.106	-19.621	-6.752	-26.527	-3.503	12.008	-8.364
38	0.038	-8.563	-14.082	-17.308	-4.021	20.046	0.822	-2.072	22.037
39	0.039	-8.723	-11.807	-13.593	-8.601	-13.844	2.286	-6.621	0.819
40	0.04	-11.335	-12.77	-16.399	-16.043	-8.231	4.768	-10.757	-25.951
41	0.041	-16.024	-11.944	-18.773	-11.64	-13.976	1.875	-14.468	-64.092
42	0.042	-8.656	-13.584	-17.231	-11.259	-9.271	-5.818	0.832	-39.301
43	0.043	-17.486	-9.555	-14.67	-15.675	-13.969	-13.47	-2.18	-26.078
44	0.044	-12.715	-13.996	-13.604	-14.058	23.294	-12.768	-4.948	19.503
45	0.045	-16.019	-13.94	-10.558	-13.754	-12.117	-12.221	-7.505	1.065
46	0.046	-14.053	-12.094	-8.63	-6.252	-16.729	-14.733	-14.069	-4.56
47	0.047	-10.105	-10.979	-6.083	-9.55	3.893	-12.958	-12.273	0.309
48	0.048	-14.43	-10.015	-4.271	-2.947	30.104	-13.67	-3.666	-4.27
49	0.049	-16.582	-16.171	-9.202	-5.594	19.95	-9.698	-5.297	16.336
50	0.05	-17.345	-15.518	-12.752	-6.468	10.6	-13.245	-4.032	-10.057
51	0.051	-20.297	-8.161	-16.01	-4.526	-9.116	-8.759	7.729	-20.073
52	0.052	-12.405	-9.121	-14.246	-3.938	-1.559	-10.484	-0.184	-4.361
53	0.053	-25.609	-6.592	-15.617	-5.673	0.8	-10.076	-4.403	-24.087
54	0.054	-6.296	-4.257	-13.283	-10.493	-14.083	-12.378	-8.041	-31.618
55	0.055	-8.855	-3.657	-16.172	-11.054	7.205	-5.778	-11.517	-24.647
56	0.056	-6.563	-5.576	-10.152	-13.927	-1.064	-4.79	-10.514	-1.201
57	0.057	-17.237	-4.983	-10.897	-15.25	-8.549	-9.028	-19.387	-16.846
58	0.058	-11.466	-11.936	-10.096	-9.798	7.747	-16.356	-30.197	-14.116
59	0.059	-13.244	-14.829	-12.012	-14.603	1.398	-15.37	-23.004	3.691
60	0.06	-11.713	-17.341	-8.692	-15.151	-23.692	-14.563	-21.796	19.935
61	0.061	-1.678	-18.111	-9.237	-14.557	21.108	-7.184	-22.918	13.561
62	0.062	-8.086	-20.042	-6.686	-14.152	2.989	-12.003	-6.808	-7.7
63	0.063	-6.934	-19.445	-8.976	-16.479	-24.609	-11.208	-4.428	6.439
64	0.064	-1.713	-16.533	-13.772	-15.321	20.926	-8.852	6.278	-1.109
65	0.065	-16.426	-16.133	-14.313	-10.106	-33.984	-6.883	4.422	-12.739
66	0.066	-5.785	-14.764	-8.854	-12.042	-26.537	-6.273	-7.683	-14.881
67	0.067	-11.589	-13.598	-8.23	-11.47	-6.535	-9.144	-9.144	-16.819
68	0.068	-16.805	-16.295	-12.829	-9.735	-24.665	-11.637	-10.437	-29.004
69	0.069	-18.351	-10.468	-8.729	-6.256	-41.042	-8.302	-19.288	-40.002
70	0.07	-19.697	-12.776	-7.351	-5.875	-35.926	-8.646	-22.764	-18.276
71	0.071	-18.526	-14.699	-7.719	-2.983	-22.257	-9.764	-10.932	3.651
72	0.072	-21.997	-11.397	-8.854	-4.138	-18.123	-4.698	-21.905	-10.433
73	0.073	-16.762	-19.127	-12.505	-8.38	-6.835	-6.625	-8.886	-17.944
74	0.074	-9.976	-18.145	-16.928	-9.711	3.29	-7.168	3.358	-20.251
75	0.075	-15.962	-17.164	-12.834	-3.297	-37.474	-8.491	-10.915	-13.882
76	0.076	-8.59	-16.374	-14.169	-7.522	-31.994	-11.736	-36.021	-0.323
77	0.077	-15.347	-12.296	-18.596	-14.843	3.333	-16.536	-18.924	1.43
78	0.078	-16.102	-10.336	-11.995	-11.903	-19.417	-18.434	28.158	-15.969
79	0.079	-21.697	-13.602	-11.193	-16.129	1.382	-16.66	21.622	-13.628
80	0.08	-22.255	-11.843	-10.402	-18.427	12.653	-16.243	-8.722	-15.722
81	0.081	-14.876	-12.216	-9.813	-14.914	2.648	-12.918	-14.086	-13.75
82	0.082	-19.684	-12.58	-13.085	-19.533	30.981	-7.081	-9	-18.951
83	0.083	-18.88	-12.175	-9.002	-20.095	-18.111	-11.115	-4.502	-14.266
84	0.084	-14.788	-11	-14.782	-16.593	1.932	-7.599	-0.391	-15.579
85	0.085	-9.908	-16.019	-10.693	-13.278	-3.978	-13.573	-3.993	-14.378
86	0.086	-14.515	-14.065	-12.612	-14.422	-9.327	-6.195	-13.956	-15.513
87	0.087	-11.563	-13.472	-13.179	-9.951	-14.297	-7.14	-16.946	-5.82
88	0.088	-11.12	-14.808	-11.418	-8.195	-18.678	-7.897	-19.571	-12.177
89	0.089	-15.521	-13.438	-19.324	-6.824	-6.15	-15.224	-6.731	-22.972
90	0.09	-11.4	-9.355	-15.805	-4.486	-24.833	-16.161	-4.351	-21.574
91	0.091	-14.829	-8.951	-14.801	-5.634	6.215	-13.627	-10.688	-12.635
92	0.092	-18.068	-15.309	-17.67	-7.546	-31.243	-14.388	-35.801	-13.787
93	0.093	-17.628	-12.776	-23.634	-3.263	24.441	-9.542	-39.037	-10.678
94	0.094	-18.749	-11.978	-22.819	-6.724	-27.134	-11.477	-17.118	-9.707
95	0.095	-14.439	-13.89	-20.849	-9.019	-20.448	-12.052	-31.204	-12.181
96	0.096	-13.042	-14.451	-18.878	-10.149	-50.75	-8.564	-28.647	-16.207
97	0.097	-15.315	-13.849	-17.097	-8.174	-0.758	-6.234	-26.296	-14.233
98	0.098	-14.873	-14.217	-11.255	-13.947	5.871	-12.805	-11.361	-8.197
99	0.099	-8.823	-11.874	-5.603	-13.143	-0.045	-11.829	17.703	-5.842
100	0.1	-11.29	-15.922	5.269	-17.961	5.406	-5.816	38.448	-10.642
101	0.101	-12.016	-12.428	9.946	-14.654	10.484	-3.485	-18.226	-0.562
102	0.102	-7.127	-14.733	31.651	-12.898	-12.321	-2.888	-10.062	0.804
103	0.103	-13.066	-12.584	3.43	-20.825	0.077	-3.455	-2.69	-2.845
104	0.104	-7.405	-16.243	-7.761	-17.334	11.276	-6.342	17.259	0.636
105	0.105	-15.27	-10.81	-11.015	-20.432	-33.494	-6.717	-0.92	-15.435
106	0.106	-14.242	-12.734	-14.082	-15.599	-27.524	-9.992	-6.331	-13.104
107	0.107	-13.212	-14.666	-16.754	-11.349	-22.159	-14.039	-11.356	-6.673
108	0.108	-10.648	-12.921	-19.232	-3.998	2.917	-6.094	-15.81	-8.577
109	0.109	-21.238	-12.535	-21.523	-10.772	-29.073	-16.932	-19.888	3.639
110	0.11	-11.128	-14.864	-19.36	-2.84	-33.159	-12.672	-16.207	-10.65
111	0.111	-17.471	-14.483	-21.264	-14.644	-29.526	-8.987	-19.494	-20.297
112	0.112	-23.42	-17.201	-19.496	-3.613	-19.444	-14.971	-28.775	-11.574
113	0.113	-24.343	-11.4	-27.406	-7.865	8.8	-13.992	-31.47	-13.127
114	0.114	-21.399	-15.461	-23.127	-4.189	-2.481	-13.017	-28.937	-5.957
115	0.115	-13.429	-13.524	-16.726	-10.186	-12.566	-10.497	-21.938	-17.76
116	0.116	-16.499	-7.528	-17.877	-7.08	9.227	-9.72	-11.273	-19.316
117	0.117	-15.502	-14.882	-16.897	-11.901	-10.572	-10.293	6.142	-15.072
118	0.118	-12.96	-17.787	-10.111	-14.404	-3.121	-10.867	13.103	-18.78
119	0.119	-13.713	-13.526	-0.426	-16.718	-0.9	-17.445	36.508	-17.664
120	0.12	-11.753	-12.743	0.75	-18.65	-28.684	-14.93	8.232	-20.807
121	0.121	-12.317	-14.665	-5.238	-19.23	12.787	-12.6	-10.578	-21.795
122	0.122	-14.038	-10.005	-10.45	-18.655	7.287	-1.76	-7.321	-19.262
123	0.123	-9.18	-12.888	-13.339	-15.184	12.219	-12.78	-10.453	-7.062
124	0.124	-9.735	-12.494	-12.555	-15.589	-1.379	-5.613	-13.185	19.255
125	0.125	-11.443	-12.105	-6.937	-16.769	2.686	-17.406	-10.676	0.479
126	0.126	-12.774	-14.234	-8.862	-10.775	-23.67	-9.469	-17.667	-9.582
127	0.127	-15.065	-15.4	-12.146	-8.278	-20.418	-8.11	-15.571	-12.664
128	0.128	-13.878	-15.014	-15.043	-4.244	-11.163	-4.435	-17.526	-9.938
129	0.129	-16.566	-13.468	-9.225	-0.786	8.524	-7.918	-15.777	-12.458
130	0.13	-18.486	-10.18	-9.977	-1.393	0.958	-8.887	-20.425	-14.782
131	0.131	-20.019	-15.988	-13.443	-4.324	-15.34	-7.913	-19.112	-8.397
132	0.132	-17.293	-11.924	-10.138	-0.861	-9.008	-7.128	-12.769	-18.075
133	0.133	-15.348	-9.986	-17.874	-3.203	-38.067	-7.89	-11.644	-23.312
134	0.134	-20.178	-14.631	-14.765	-9.013	-34.07	-7.298	-14.782	-21.764
135	0.135	-18.233	-17.538	-13.799	-8.226	-7.812	-7.869	-8.051	-20.418
136	0.136	-20.159	-9.613	-11.275	-11.698	2.161	-6.127	-17.77	-19.265
137	0.137	-19.573	-15.618	-16.89	-12.279	-7.19	-5.727	-16.653	-6.115
138	0.138	-13.763	-14.655	-18.837	-11.697	-32.791	-13.075	-13.224	-0.888
139	0.139	-17.834	-13.7	-16.91	-15.18	-15.787	-16.17	-10.192	-21.588
140	0.14	-15.908	-12.931	-16.338	-16.541	-6.536	-7.271	-7.333	-29.887
141	0.141	-13.974	-20.287	-13.826	-19.447	-14.911	-8.445	-6.604	-22.318
142	0.142	-9.914	-11.39	-10.533	-18.294	-53.476	-11.545	-4.333	3.432
143	0.143	-6.433	-14.881	-11.693	-17.143	-14.863	-10.584	-7.878	20.5
144	0.144	-12.822	-15.859	-5.695	-17.935	0.179	-13.103	-6.003	11.245
145	0.145	-6.822	-12.965	-6.471	-18.142	-13.522	-10.79	-8.949	-8.527
146	0.146	-12.427	-13.747	-8.785	-18.353	-1.224	-14.297	-5.529	-16.133
147	0.147	-14.362	-11.434	-6.841	-14.696	17.432	-12.379	-8.869	-13.842
148	0.148	-14.948	-13.369	-11.475	-8.902	-6.453	-11.832	-6.767	-15.998
149	0.149	-14.371	-13.955	-12.039	-4.856	15.406	-12.249	-12.757	-10.213
150	0.15	-13.989	-9.892	-13.377	-6.798	-15.788	-10.924	-8.464	-15.412
151	0.151	-17.285	-11.252	-13.748	-6.228	-19.89	-13.852	-9.222	-16.964
152	0.152	-18.455	-15.705	-14.89	-3.333	-1.144	-11.933	-5.773	-18.332
153	0.153	-17.304	-13.975	-14.489	-8.184	22.595	-13.877	-10.448	-6.551
154	0.154	-20.034	-11.463	-14.122	-6.268	31.771	-11.757	-12.203	-5.022
155	0.155	-15.214	-11.864	-10.682	-5.694	6.144	-9.842	-11.811	-12.207
156	0.156	-17.18	-9.741	-13.058	-7.059	9.304	-11.803	-10.421	-24.074
157	0.157	-13.913	-12.457	-14.284	-12.484	18.475	-10.281	-9.209	-22.603
158	0.158	-15.678	-14.398	-9.896	-10.561	-1.348	-6.829	-5.498	-12.596
159	0.159	-12.213	-12.276	-14.014	-12.501	-39.935	-8.209	-12.837	-8.967
160	0.16	-9.922	-14.216	-10.591	-15.422	-34.625	-11.143	-9.717	-2.999
161	0.161	-12.073	-11.127	-8.31	-12.923	-49.842	-11.548	-12.58	-4.008
162	0.162	-15.776	-14.812	-8.738	-16.243	-36.392	-12.729	-6.564	-8.894
163	0.163	-13.485	-19.266	-9.167	-11.432	-15.759	-7.922	-10.611	-13.177
164	0.164	-9.443	-13.851	-8.831	-13.398	-12.142	-4.472	-18.508	-15.534
165	0.165	-15.266	-9.017	-7.334	-14.004	-8.887	-5.092	-13.273	-16.167
166	0.166	-11.214	-12.308	-6.611	-21.978	-12.024	-10.54	-6.502	-10.237
167	0.167	-16.07	-9.404	-9.766	-16.018	30.521	-12.501	-7.283	1.879
168	0.168	-15.501	-17.344	-11.749	-10.832	12.286	-10.583	-5.027	3.578
169	0.169	-18.414	-16.197	-14.504	-6.05	6.841	-6.539	-5.66	-1.094
170	0.17	-12.621	-21.428	-13.002	-6.879	31.976	-14.497	4.439	-5.383
171	0.171	-14.956	-22.402	-15.763	-2.844	-9.268	-11.031	5.812	-22.469
172	0.172	-15.548	-21.629	-17.768	-2.282	7.184	-14.139	-3.142	-24.831
173	0.173	-16.141	-14.273	-17.07	-5.587	-28.025	-13.179	-6.736	-18.475
174	0.174	-19.054	-9.438	-15.209	-7.337	-59.896	-17.453	-14.173	-16.583
175	0.175	-15.584	-6.929	-16.046	-15.273	-47.529	-10.11	-13.272	-14.875
176	0.176	-16.962	-4.611	-12.429	-9.278	-28.785	-13.045	-21.265	-16.438
177	0.177	-18.152	-6.565	-15.005	-6.18	-5.001	-10.551	-13.981	-17.818
178	0.178	-15.472	-7.166	-15.452	-9.089	-8.115	-11.346	-7.256	-14.17
179	0.179	-13.554	-11.254	-21.324	-11.611	-22.238	-7.863	-13.306	-13.049
180	0.18	-13.766	-11.657	-17.317	-10.845	1.018	-12.521	-7.768	-14.043
181	0.181	-9.909	-14.958	-13.9	-12.812	-2.043	-11.957	-11.308	-11.197
182	0.182	-9.538	-17.108	-9.324	-16.137	-10.341	-9.459	-13.298	-6.973
183	0.183	-9.934	-15.184	-13.445	-25.07	-17.881	-11.806	-6.763	-12.629
184	0.184	-9.546	-10.937	-7.697	-31.493	-6.267	-8.925	-6.035	-6.078
185	0.185	-8.392	-12.301	-13.36	-23.236	8.658	-6.233	-11.692	-6.863
186	0.186	-12.649	-13.67	-6.824	-11.488	-20.35	-12.058	-16.558	-7.635
187	0.187	-11.29	-14.065	-2.608	-9.996	-24.401	-8.011	-7.879	-11.134
188	0.188	-5.864	-9.625	-6.712	-8.698	-43.135	-7.439	-1.889	-21.234
189	0.189	-10.698	-15.061	-13.332	-5.08	-15.821	-8.418	-9.238	-37.142
190	0.19	-16.694	-15.652	-14.14	-8.616	-12.466	-2.431	-8.265	-26.532
191	0.191	-17.462	-13.728	-18.226	-7.703	9.479	-8.041	-9.035	-9.125
192	0.192	-20.937	-16.648	-17.66	-8.733	12.251	-7.464	-14.651	-30.21
193	0.193	-20.348	-11.822	-17.094	-2.795	14.802	-8.045	-11.177	-21.859
194	0.194	-22.077	-13.768	-14.209	-11.75	49.913	-5.148	-6.151	30.034
195	0.195	-22.464	-15.526	-19.064	-11.222	-5.563	2.776	2.573	37.567
196	0.196	-16.072	-15.151	-15.6	-10.104	1.852	-3.228	-5.733	2.509
197	0.197	-13.56	-20.587	-16.019	-15.355	8.51	6.448	-19.639	-2.544
198	0.198	-15.888	-15.762	-15.666	-14.417	-46.322	-5.361	-33.172	-7.007
199	0.199	-12.406	-16.356	-13.791	-20.438	-24.184	-6.904	-31.417	-44.588
200	0.2	-14.343	-15.794	-9.636	-18.134	-17.519	-8.253	-7.59	-19.46
201	0.201	-14.925	-14.449	-14.532	-14.675	-23.467	-17.147	-10.835	-5.935
202	0.202	-11.443	-9.042	-4.504	-8.704	-6.966	-23.146	-7.71	-1.895
203	0.203	-10.093	-13.894	-5.883	-7.961	38.599	-22.173	-16.029	-13.131
204	0.204	-10.478	-9.267	0.48	-14.577	8.302	-15.396	-18.564	-9.831
205	0.205	-8.549	-12.187	1.617	-12.093	13.807	-11.124	-53.586	5.857
206	0.206	-14.348	-13.551	4.701	-9.806	8.822	-13.432	-58.614	14.197
207	0.207	-15.116	-15.884	-2.087	-3.265	-13.964	-11.479	-35.778	-3.606
208	0.208	-17.043	-12.995	-11.779	-7.568	-1.504	-10.879	-15.121	-15.24
209	0.209	-13.747	-14.178	-8.115	-3.538	2.215	-13.755	-18.813	-21.602
210	0.21	-13.162	-13.809	-21.286	-2.986	12.269	-18.573	-22.11	-23.488
211	0.211	-15.667	-13.058	-19.554	-3.592	-3.373	-12.56	-0.251	-21.689
212	0.212	-14.301	-17.524	-14.924	-1.873	-11.674	-6.937	-2.978	-29.584
213	0.213	-19.14	-12.903	-10.681	-5.38	-4.038	-4.994	-15.769	-19.513
214	0.214	-18.558	-14.666	-7.011	-10.819	-34.343	-0.334	14.577	0.014
215	0.215	-15.653	-15.073	-3.536	-5.992	-30.189	-8.054	26.923	2.684
216	0.216	-12.171	-13.738	-0.444	-6.58	-18.905	-11.125	30.587	5.196
217	0.217	-17.579	-14.145	-11.284	-12.012	-22.159	-17.877	75.288	-20.522
218	0.218	-15.644	-8.159	-9.931	-1.18	-25.193	-13.608	44.91	-30.57
219	0.219	-13.712	-12.437	-6.253	-5.829	-22.415	-14.362	-27.274	-21.253
220	0.22	-13.137	-11.68	-7.408	-27.5	-35.135	-13.764	-37.133	-1.453
221	0.221	-15.647	-18.284	-2.174	-30.601	-18.818	-15.695	7.617	-14.183
222	0.222	-15.261	-15.787	-5.073	-27.899	-29.422	-10.262	48.314	-16.499
223	0.223	-14.097	-13.48	-11.061	-25.391	-58.408	-10.831	11.387	2.634
224	0.224	-12.93	-11.556	-19.949	-27.727	4.127	-10.229	-8.509	5.137
225	0.225	-7.119	-13.499	-18.769	-21.352	12.989	-1.307	-14.486	-29.868
226	0.226	-6.334	-4.602	-19.715	-19.431	-11.4	-4.966	-9.053	-24.802
227	0.227	-8.258	-5.767	-20.665	-10.733	-4.011	-6.112	-24.149	-20.317
228	0.228	-18.315	-4.615	-16.397	-9.193	-10.563	-20.025	-19.718	-7.897
229	0.229	-16.949	-11.982	-18.7	-7.842	-16.508	-10.325	0.985	-19.1
230	0.23	-20.614	-14.901	-10.748	6.477	-21.928	-8.564	-17.764	4.742
231	0.231	-17.12	-10.66	-11.687	0.67	-16.831	-7.002	-14.427	-10.892
232	0.232	-18.076	-16.293	-18.431	-4.554	6.047	-2.733	-17.477	-8.121
233	0.233	-22.903	-15.737	-20.91	-6.1	-6.275	-6.394	-14.727	-20.836
234	0.234	-16.896	-20.398	-20.106	9.774	-9.88	-9.864	-17.212	-27.764
235	0.235	-19.207	-16.348	-22.005	-0.865	13.942	-8.88	-24.153	-29.861
236	0.236	-19.78	-15.009	-18.683	-6.653	23.3	-9.828	-26.247	-8.552
237	0.237	-19.195	-17.346	-20.388	-8.363	-7.841	-15.813	-35.888	17.027
238	0.238	-11.454	-10.783	-17.834	-6.788	-11.947	-16.572	-37.616	13.789
239	0.239	-12.414	-15.63	-17.419	-13.918	-23.249	-14.623	-29.666	-8.047
240	0.24	-13.382	-14.865	-22.234	-12.732	-19.951	-16.547	-22.464	-27.759
241	0.241	-13.576	-13.909	-21.628	-6.708	-10.683	-11.116	-13.522	-30.19
242	0.242	-11.059	-11.599	-16.188	-5.722	-7.961	-14.59	-7.494	-23.139
243	0.243	-13.385	-15.09	-11.325	-12.482	-10.479	-7.224	-12.701	-12.458
244	0.244	-9.902	-11.811	-8.004	-11.693	10.61	-4.311	-27.377	8.897
245	0.245	-10.479	-13.559	-7.377	-17.301	2.305	-6.815	-25.194	0.68
246	0.246	-9.889	-10.077	0.609	-28.131	-5.29	-12.412	-27.061	-12.014
247	0.247	-9.487	-12.41	1.82	-17.095	-35.701	-5.819	-14.837	-14.332
248	0.248	-14.889	-14.545	15.8	-18.443	-6.7	-11.802	-10.194	4.842
249	0.249	-12.944	-11.836	41.006	-17.268	-3.026	-11.023	-20.239	2.341
250	0.25	-13.51	-16.094	-3.655	-13.767	0.298	-10.44	-29.1	-9.289
251	0.251	-15.247	-15.702	-21.801	-10.644	-2.746	-5.799	-11.038	-7.152
252	0.252	-12.719	-16.087	-27.184	-7.711	-16.816	-7.546	12.238	-16.812
253	0.253	-16.006	-12.018	-22.123	-8.442	-4.006	-6.194	21.579	-22.022
254	0.254	-10.196	-11.632	-17.65	-10.722	-6.262	-13.55	-3.927	-20.493
255	0.255	-17.547	-18.013	-21.679	-8.747	0.138	-10.451	-0.601	-27.635
256	0.256	-16.574	-15.494	-17.971	-8.124	-5.663	-13.349	2.508	-15.768
257	0.257	-15.804	-14.722	-14.651	-6.336	-21.496	-12.576	39.493	8.081
258	0.258	-15.033	-9.881	-11.54	-14.225	-10.909	-14.896	4.321	-22.871
259	0.259	-11.558	-11.81	-14.239	-17.672	6.461	-10.048	-9.157	-35.277
260	0.26	-16.206	-10.064	-11.712	-18.605	-19.324	-6.756	-5.035	-31.625
261	0.261	-17.945	-14.896	-4.744	-15.672	-9.282	-5.012	-1.3	-14.611
262	0.262	-10.976	-10.245	-6.862	-14.872	-43.779	-3.65	2.07	7.253
263	0.263	-11.941	-14.308	-12.653	-10.781	-11.884	-8.086	11.434	21.378
264	0.264	-11.164	-11.785	-10.891	-17.343	-15.942	-10.97	3.176	28.932
265	0.265	-13.483	-9.459	-12.414	-18.106	10.315	-15.795	-14.548	-6.076
266	0.266	-20.05	-12.355	-13.736	-14.023	20.316	-15.204	-16.787	-21.155
267	0.267	-14.041	-16.801	-14.868	-12.07	17.187	-7.458	-23.1	-7.597
268	0.268	-11.711	-15.049	-16.009	-7.413	-14.01	-12.687	-17.195	-19.984
269	0.269	-12.281	-16.39	-19.087	-11.451	-9.98	-7.843	-22.368	-46.315
270	0.27	-16.92	-11.926	-16.164	-4.457	-6.388	-3.576	-39.799	-29.305
271	0.271	-12.849	-14.822	-11.89	-1.543	-23.472	-9.176	-42.142	-7.424
272	0.272	-16.33	-15.206	-15.941	-4.039	-14.227	-9.745	-27.239	18.128
273	0.273	-18.65	-11.912	-13.996	-3.232	-22.622	-15.724	-25.313	8.059
274	0.274	-19.038	-11.515	-13.41	-8.029	15.83	-14.936	-13.122	-20.185
275	0.275	-18.649	-14.213	-13.998	-9.917	-0.627	-6.981	-2.1	-23.859
276	0.276	-19.032	-14.587	-6.059	-8.124	-15.735	-7.926	5.029	-20.622
277	0.277	-14.187	-13.026	-2.576	-7.674	7.047	-10.819	24.529	-17.531
278	0.278	-16.125	-12.822	-9.924	-13.994	-22.018	-13.324	10.345	-3.404
279	0.279	-14.199	-13.007	-10.871	-14.706	12.015	-7.714	-17.944	-16.17
280	0.28	-14.791	-13.586	-15.117	-12.325	-29.278	-7.123	-29.177	-18.512
281	0.281	-12.282	-11.459	-11.034	-14.197	-12.894	-6.54	-25.895	-29.154
282	0.282	-14.613	-10.685	-12.947	-14.727	-38.08	-9.436	-16.598	-19.508
283	0.283	-12.486	-14.364	-10.991	-17.593	-42.549	-9.814	-2.469	-7.32
284	0.284	-16.168	-13.01	-11.554	-16.204	11.605	-10.196	0.061	0.582
285	0.285	-13.843	-12.635	-12.89	-14.799	-25.393	-12.321	-11.535	4.812
286	0.286	-15.005	-13.802	-11.514	-13.608	-5.471	-12.704	-13.631	-9.531
287	0.287	-11.326	-12.644	-11.094	-8.354	37.105	-9.993	11.57	-26.953
288	0.288	-14.616	-15.354	-8.36	-10.261	42.506	-9.803	8.288	-15.332
289	0.289	-13.449	-18.251	-10.266	-4.222	-13.067	-9.61	-19.983	-17.465
290	0.29	-17.123	-14.567	-11.787	-8.257	8.944	-8.254	-16.291	-46.521
291	0.291	-17.507	-11.273	-10.987	-3.383	-11.005	-11.543	-6.202	-25.828
292	0.292	-13.446	-17.072	-11.73	-2.76	-4.993	-13.672	-3.06	0.5
293	0.293	-14.804	-9.713	-15.377	-2.138	-10.384	-12.513	-11.381	-16.544
294	0.294	-17.134	-14.547	-23.282	-3.448	-15.406	-12.124	-24.217	-13.467
295	0.295	-19.269	-18.797	-26.736	-5.733	-10.912	-11.347	-26.595	0.657
296	0.296	-16.564	-9.889	-19.352	-4.536	-23.297	-15.216	-3.192	23.849
297	0.297	-16.188	-15.884	-14.481	-10.506	-19.623	-12.708	12.489	1.967
298	0.298	-11.938	-14.917	-13.678	-14.727	-71.095	-13.092	-13.019	-6.372
299	0.299	-13.691	-13.95	-9.582	-18.753	-63.726	-11.933	-23.052	-3.88
300	0.3	-7.9	-16.461	-8.957	-20.66	-57.131	-8.256	-19.895	-6.232
301	0.301	-15.266	-12.394	-5.666	-17.338	-51.159	-11.549	-11.521	-4.129
302	0.302	-6.37	-10.449	3.219	-21.37	-12.465	-14.447	-8.956	-6.097
303	0.303	-9.858	-11.005	2.046	-18.821	-7.444	-10.001	-6.57	9.747
304	0.304	-10.833	-12.723	-8.798	-19.176	6.099	-7.099	-4.416	-22.224
305	0.305	-13.738	-14.058	-10.154	-16.244	10.152	-5.761	-6.377	-45.061
306	0.306	-11.229	-10.757	-11.319	-16.606	-23.907	-2.486	-8.116	-24.38
307	0.307	-13.559	-15.589	-7.839	-11.542	35.693	-5.408	-9.648	-13.197
308	0.308	-10.079	-15.009	-13.055	-8.219	27.584	-11.423	-8.257	3.8
309	0.309	-13.369	-14.423	-12.081	-5.295	20.244	-7.18	-4.523	0.658
310	0.31	-18.783	-14.811	-12.846	-3.913	0.337	-9.517	-7.956	-7.701
311	0.311	-18.207	-13.455	-16.903	-4.275	6.321	-8.941	-13.134	-15.278
312	0.312	-17.635	-12.299	-14.951	-7.141	-10.118	-10.879	-14.064	-17.588
313	0.313	-19.377	-13.457	-15.525	-4.396	-35.313	-13.782	-16.542	-15.439
314	0.314	-18.03	-11.522	-17.263	-5.514	5.898	-7.983	-12.448	-13.473
315	0.315	-21.325	-15.011	-20.743	-8.383	11.284	-12.062	-14.359	-11.698
316	0.316	-15.532	-11.721	-16.293	-10.282	-3.793	-10.141	-13.828	-10.184
317	0.317	-17.871	-15.787	-16.878	-9.087	0.716	-6.866	-17.946	-20.241
318	0.318	-17.299	-14.433	-13.399	-13.893	-3.307	-10.939	-16.636	-13.832
319	0.319	-11.305	-16.756	-12.048	-17.349	38.295	-13.463	-17.127	1.845
320	0.32	-13.631	-11.921	-10.886	-16.742	-0.407	-13.851	-10.682	-13.123
321	0.321	-11.707	-12.504	-7.209	-19.604	4.652	-12.684	3.866	-19.004
322	0.322	-12.289	-11.928	-7.589	-20.921	18.195	-15.394	27.18	-10.318
323	0.323	-9.387	-14.446	-10.491	-19.542	-10.798	-9.59	-19.888	-11.869
324	0.324	-12.876	-14.056	-6.03	-19.915	-7.093	-13.658	-26.489	-7.606
325	0.325	-12.491	-16.96	-12.601	-13.91	-3.742	-10.178	-8.29	9.402
326	0.326	-15.39	-10.967	-8.334	-18.168	5.597	-5.53	8.164	-25.651
327	0.327	-11.71	-11.741	-12.377	-12.576	-8.504	-8.43	3.136	-20.641
328	0.328	-14.992	-12.519	-18.942	-9.119	-21.207	-8.04	-10.412	-16.202
329	0.329	-10.916	-13.097	-11.004	-5.845	9.238	-10.364	-14.515	-3.818
330	0.33	-16.71	-12.514	-10.033	-4.111	-3.08	-3.781	-25.803	-7.512
331	0.331	-12.642	-10.773	-14.87	-2.759	-29.336	-8.617	-29.143	2.554
332	0.332	-17.472	-13.284	-15.637	-0.436	-19.224	-9.388	-19.881	-19.306
333	0.333	-16.886	-13.668	-13.311	-3.344	-16.091	-10.16	-22.581	-5.154
334	0.334	-17.462	-7.081	-11.378	-9.342	-18.764	-12.093	-20.037	-12.666
335	0.335	-14.946	-9.981	-13.315	-5.085	-21.196	-11.511	-31.651	-14.942
336	0.336	-16.302	-10.753	-17.379	-10.699	-28.11	-10.932	-29.529	-12.771
337	0.337	-13.399	-14.818	-10.401	-12.634	-34.446	-9.575	-0.531	-10.81
338	0.338	-13.786	-15.395	-11.356	-19.984	-20.852	-11.895	20.138	-9.072
339	0.339	-13.4	-18.687	-8.823	-15.148	-8.611	-10.731	1.339	-10.622
340	0.34	-14.17	-14.627	-11.133	-17.669	-29.293	-10.337	-1.999	-32.311
341	0.341	-11.463	-15.983	-13.054	-16.901	-37.574	-5.305	-11.328	-41.609
342	0.342	-10.3	-12.691	-8.396	-14.973	-40.094	-7.249	25.609	-10.423
343	0.343	-11.074	-14.826	-6.646	-20.988	-18.971	-6.678	60.809	2.037
344	0.344	-11.842	-15.209	-6.249	-12.098	-27.28	-8.05	28.845	-1.544
345	0.345	-14.935	-14.055	-10.705	-13.275	0.95	-10.385	-8.735	8.58
346	0.346	-11.253	-11.931	-10.155	-12.331	-2.714	-7.501	-23.879	-19.654
347	0.347	-15.694	-10.572	-10.546	-7.526	-26.509	-12.743	-37.435	-15.944
348	0.348	-16.263	-13.093	-10.151	-8.34	-4.627	-13.327	-25.069	1.126
349	0.349	-12.768	-15.225	-12.291	0.522	-1.934	-12.75	-51.446	-1.966
350	0.35	-16.052	-15.995	-16.747	-3.006	31.549	-11.011	-41.448	-16.089
351	0.351	-20.883	-20.254	-12.699	-2.083	8.738	-13.529	-19.615	-8.54
352	0.352	-18.95	-29.144	-17.551	-5.022	-3.602	-8.116	-16.933	-20.141
353	0.353	-18.367	-22.751	-14.265	-7.573	0.126	-11.603	11.301	-9.486
354	0.354	-17.018	-16.747	-13.707	-8.381	3.476	-4.253	22.511	-34.639
355	0.355	-18.377	-13.649	-11.222	-6.486	-5.739	-5.224	-8.474	-10.859
356	0.356	-15.486	-6.875	-8.944	-13.875	-2.933	-4.449	-20.884	10.972
357	0.357	-16.653	-2.609	-15.558	-14.884	-31.164	-8.51	-17.231	13.654
358	0.358	-17.824	-6.669	-10.75	-10.663	-12.321	-10.446	-61.962	-4.155
359	0.359	-18.025	-6.084	-15.041	-18.045	-8.957	-7.166	-55.985	-15.767
360	0.36	-13.59	-8.013	-11.003	-15.183	6.743	-13.747	-39.555	-13.65
361	0.361	-10.314	-8.587	-14.516	-21.219	-7.366	-14.533	-24.478	-31.092
362	0.362	-13.224	-13.414	-9.905	-17.188	10.478	-16.864	-20.052	-19.519
363	0.363	-8.391	-13.982	-12.85	-19.18	12.802	-13.39	-7.693	-21.672
364	0.364	-11.686	-8.55	-11.531	-15.948	23.391	-8.757	-11.4	-23.627
365	0.365	-8.784	-13.371	-9.25	-16.59	-5.692	-12.827	33.281	2.664
366	0.366	-10.137	-13.943	-8.126	-10.831	-34.805	-9.351	27.257	-38.976
367	0.367	-12.451	-17.99	-10.096	-8.564	-23.672	-8.972	10.786	-33.588
368	0.368	-13.598	-15.458	-11.303	-5.111	-6.742	-13.047	56.242	-18.523
369	0.369	-16.299	-13.119	-15.599	-9.775	-9.926	-14.417	62.22	22.678
370	0.37	-12.803	-10.978	-11.567	-18.693	-24.105	-16.754	56.776	39.119
371	0.371	-17.632	-12.895	-14.118	-15.028	-6.407	-14.632	1.223	3.871
372	0.372	-19.557	-14.042	-11.826	-9.028	-27.566	-13.482	-35.745	-0.598
373	0.373	-15.484	-15.569	-17.669	-3.823	-19.302	-13.103	-42.319	-21.334
374	0.374	-16.828	-12.847	-15.397	-4.802	-16.894	-11.552	-48.356	-17.704
375	0.375	-19.147	-10.893	-14.871	-4.021	-19.325	-9.623	-31.938	-14.445
376	0.376	-16.244	-15.719	-19.578	8.178	-8.783	-10.979	-26.926	-11.381
377	0.377	-15.859	-12.219	-11.897	6.44	-26.293	-12.532	-13.374	-14.156
378	0.378	-19.344	-16.847	-10.988	-10.969	-33.329	-9.045	-0.975	-11.709
379	0.379	-16.444	-16.245	-12.007	-17.926	-9.993	-8.665	-4.659	-9.455
380	0.38	-10.441	-13.709	-12.824	-20.045	-31.938	-8.284	-21.695	-24.413
381	0.381	-12.958	-16.013	-15.182	-21.979	-0.887	-9.448	-30.987	-30.275
382	0.382	-12.183	-14.834	-13.284	-16.752	-5.044	-10.618	-45.111	-28.581
383	0.383	-11.609	-19.27	-7.325	-21.396	-1.505	-10.439	-42.581	-24.009
384	0.384	-11.035	-13.837	-9.681	-17.146	-1.427	-9.484	-12.188	-25.425
385	0.385	-9.295	-13.235	-13.194	-13.482	-4.795	-8.149	-16.252	-19.117
386	0.386	-11.807	-11.285	-20.576	-14.651	10.803	-11.254	2.48	-15.723
387	0.387	-10.45	-14.178	-19.636	-13.696	30.489	-8.553	19.434	-1.866
388	0.388	-13.341	-10.683	-20.43	-10.804	12.647	-8.954	-2.449	3.892
389	0.389	-17.013	-11.056	-16.387	-6.562	-17.762	-11.869	-7.275	9.458
390	0.39	-13.717	-10.661	-18.923	-11.02	-13.698	-5.889	-9.99	-13.424
391	0.391	-16.618	-11.807	-15.465	-8.704	5.055	-1.638	-12.5	-22.823
392	0.392	-12.939	-9.081	-12.21	-5.222	-18.818	-3.96	-14.826	-37.046
393	0.393	-18.357	-12.547	-15.144	-11.211	-9.576	0.876	-12.685	-60.316
394	0.394	-16.429	-8.076	-7.238	-11.981	15.964	-3.781	-14.588	-19.535
395	0.395	-18.368	-13.481	10.739	-8.48	-15.026	0.267	-2.402	19.103
396	0.396	-18.961	-14.037	-7.094	-2.469	-19.053	-6.727	-16.782	14.029
397	0.397	-18.58	-10.732	-14.09	-4.774	-15.324	-15.653	0.547	-17.991
398	0.398	-14.142	-11.294	0.786	-8.245	-18.593	-14.515	7.412	2.643
399	0.399	-12.408	-17.08	-5.047	-7.656	-15.429	-13.563	5.229	-1.111
400	0.4	-11.061	-13.007	0.15	-8.221	-18.102	-10.668	-16.12	-4.457
401	0.401	-10.683	-20.925	-4.524	-11.692	-20.518	-11.441	-13.445	-13.841
402	0.402	-9.536	-13.555	-11.7	-13.05	5.337	-13.771	-15.962	-16.629
403	0.403	-8.385	-12.586	-2.818	-10.927	-4.619	-10.3	-18.257	-3.954
404	0.404	-12.647	-11.799	-8.834	-4.94	-13.812	-9.73	-11.813	-6.352
405	0.405	-10.135	-12.555	-1.487	-7.468	-33.463	-13.807	-9.818	-8.542
406	0.406	-14.587	-16.021	-14.264	-3.416	0.111	-14.201	-11.539	1.102
407	0.407	-14.005	-15.416	-16.002	-5.37	-4.251	-13.819	-9.982	-11.133
408	0.408	-13.614	-14.819	-17.553	-11.388	-24.873	-10.919	-11.308	-6.512
409	0.409	-10.318	-14.416	-21.811	-2.495	1.553	-14.597	-10.174	-5.183
410	0.41	-16.896	-14.011	-18.133	-8.504	-15.388	-8.222	-13.727	-6.367
411	0.411	-19.79	-16.125	-16.969	-13.732	-30.931	-10.763	-10.669	-2.909
412	0.412	-19.009	-15.729	-7.294	0.971	-11.071	-11.549	-7.79	-16.889
413	0.413	-18.232	-16.114	-13.676	-1.148	17.297	-10.982	-5.269	-18.855
414	0.414	-18.811	-16.889	-10.196	-3.08	36.187	-11.567	-7.561	-10.213
415	0.415	-20.745	-12.435	-15.42	-18.934	46.369	-12.147	-6.926	-8.72
416	0.416	-20.162	-15.73	-12.512	-12.536	24.585	-10.798	-8.721	-10.084
417	0.417	-23.649	-16.315	-4.576	-29.937	21.926	-6.354	-9.142	-19.024
418	0.418	-16.301	-14.967	-9.8	-36.889	-1.201	-6.934	-7.644	-20.204
419	0.419	-15.345	-11.678	-14.633	-34.745	-10.378	-10.418	-4.186	-19.213
420	0.42	-14.387	-12.841	-12.117	-28.938	-1.931	-14.869	-10.627	-18.158
421	0.421	-13.633	-10.906	-14.432	-34.17	-35.328	-9.46	-7.637	-26.003
422	0.422	-14.428	-15.172	-10.942	-10.371	-30.735	-12.95	-5.117	-9.894
423	0.423	-13.87	-10.345	-4.926	-13.666	-9.951	-16.237	-7.537	1.728
424	0.424	-11.946	-14.996	-0.854	-22.957	-6.201	-10.799	-12.48	-13.265
425	0.425	-10.217	-10.942	-4.318	-14.644	-9.376	-11.361	-7.891	-3.611
426	0.426	-10.622	-10.559	-4.88	-12.145	-12.388	-6.701	-16.825	-5.383
427	0.427	-10.253	-11.937	-11.45	-9.845	-37.783	-15.587	-28.648	-0.779
428	0.428	-13.17	-16.03	-21.094	-7.75	-27.601	-6.666	-17.603	0.552
429	0.429	-15.12	-15.672	-19.902	-5.862	-5.649	-10.131	-18.938	-5.831
430	0.43	-15.519	-13.382	-23.349	-0.688	8.624	-9.147	-22.619	-11.813
431	0.431	-13.986	-11.282	-22.351	-2.272	-19.506	-8.158	-21.475	-14.904
432	0.432	-12.085	-12.467	-17.482	-3.647	29.789	-5.624	-16.305	-11.973
433	0.433	-11.345	-12.109	-18.223	-2.496	9.959	-7.925	-9.566	-11.138
434	0.434	-15.055	-13.689	-18.961	-3.663	-20.289	-4.423	1.852	-5.449
435	0.435	-17.613	-11.784	-18.347	-6.755	-14.777	-13.108	25.711	-0.56
436	0.436	-17.072	-10.074	-18.902	-7.704	-29.788	-11.93	49.587	-10.579
437	0.437	-21.548	-14.366	-17.141	-10.209	-34.15	-6.694	8.824	-32.232
438	0.438	-15	-16.151	-14.614	-9.426	-21.695	-9.58	-7.558	-29.088
439	0.439	-15.811	-12.707	-12.274	-11.355	-25.315	-3.57	-12.555	-26.32
440	0.44	-13.536	-15.08	-9.344	-11.931	-15.254	-14.199	-26.077	12.26
441	0.441	-11.645	-16.291	-3.311	-12.511	25.599	-15.538	-22.001	-4.139
442	0.442	-12.267	-14.411	-4.044	-18.319	9.164	-14.364	-10.805	-19.172
443	0.443	-8.243	-17.178	-6.322	-14.254	-5.902	-6.04	-14.101	-5.526
444	0.444	-13.128	-12.976	-12.862	-16.199	7.679	-5.063	-17.21	-1.403
445	0.445	-9.863	-19.601	-10.3	-10.211	-21.314	-0.222	-3.098	-20.087
446	0.446	-13.973	-9.978	-7.921	-14.285	-32.551	-2.728	9.676	-2.943
447	0.447	-11.507	-13.718	-11.368	-6.354	-15.518	-8.342	11.994	-12.129
448	0.448	-16.973	-17.268	-9.399	-5.391	-31.208	-13.185	-15.673	2.093
449	0.449	-15.08	-9.976	-8.774	-8.296	-0.045	-17.832	-19.367	-20.993
450	0.45	-15.671	-16.817	-10.091	-10.815	-29.012	-20.731	-22.636	0.975
451	0.451	-13.963	-17.659	-16.439	-0.167	-55.28	-12.794	-25.658	-7.27
452	0.452	-15.349	-10.377	-12.153	-4.425	-45.176	-4.466	-39.694	0.347
453	0.453	-18.666	-13.359	-11.362	-3.256	-23.283	-9.687	-37.122	-11.196
454	0.454	-17.539	-12.668	-16.175	-6.733	-9.143	-2.916	-30.158	-34.539
455	0.455	-18.743	-11.977	-14.222	-7.688	-16.697	-10.851	-19.617	-31.365
456	0.456	-18.396	-13.995	-17.104	-8.646	-5.115	-11.816	-13.903	-5.763
457	0.457	-19.987	-9.431	-13.609	-9.409	-15.743	-16.654	-22.646	-22.739
458	0.458	-20.8	-14.938	-10.309	-13.471	-9.919	-17.425	1.154	-31.95
459	0.459	-16.575	-18.503	-12.429	-16.951	9.42	-5.225	45.847	-34.592
460	0.46	-18.349	-19.177	-9.707	-18.885	-13.782	0	27.655	-21.736
461	0.461	-14.895	-15.205	-8.522	-17.149	-10.693	-11.024	22.229	-10.055
462	0.462	-14.536	-14.914	-8.296	-22.963	9.056	-9.66	-2.94	-7.897
463	0.463	-11.655	-13.653	-4.381	-15.604	1.501	-13.333	-16.487	21.155
464	0.464	-15.357	-14.129	-7.826	-20.437	3.815	-12.174	-37.186	8.822
465	0.465	-15.756	-13.057	-9.138	-14.443	5.938	-9.08	-71.231	-9.902
466	0.466	-13.647	-14.303	-6.202	-13.682	15.59	-6.177	-84.742	-13.165
467	0.467	-14.043	-15.947	-8.873	-11.751	-10.765	-12.182	-72.326	-16.209
468	0.468	-11.339	-17.98	-12.321	-9.832	-7.108	-12.949	-53.52	-30.303
469	0.469	-16.18	-16.139	-9.392	-4.423	-17.221	-12.354	-29.672	-48.095
470	0.47	-5.339	-16.423	-12.089	-5.001	10.977	-4.991	-1.409	-36.463
471	0.471	-9.977	-13.036	-12.458	-4.402	-23.166	-5.955	17.332	-25.804
472	0.472	-11.322	-11.768	-17.275	-2.633	17.927	-11.936	68.776	3.227
473	0.473	-17.699	-18.431	-12.415	-6.068	23.208	-22.577	61.312	65.767
474	0.474	-16.531	-13.687	-17.036	-3.696	-12.105	-18.324	14.42	3.302
475	0.475	-13.431	-18.041	-14.106	-1.525	10.564	-11.934	8.405	11.428
476	0.476	-12.461	-7.488	-8.28	4.528	-35.439	-13.088	2.97	18.802
477	0.477	-14.976	-3.299	-20.454	3.809	-17.385	-14.052	-12.154	-1.085
478	0.478	-17.296	-9.771	-15.218	-3.495	10.154	-11.162	-7.729	-19.217
479	0.479	-16.714	-8.689	-19.856	-6.351	-25.214	-8.648	4.64	-24.593
480	0.48	-10.71	-11.857	-12.688	-19.465	-20.856	-12.727	0.942	-19.526
481	0.481	-0.055	-18.699	-13.835	-29.098	-8.572	-10.794	24.719	-33.052
482	0.482	-4.297	-14.506	-12.656	-27.327	10.088	-14.094	-3.544	-45.422
483	0.483	-7.955	-15.344	-11.664	-28.851	-20.974	-10.041	-22.299	-41.763
484	0.484	-4.451	-13.475	-10.664	-27.473	7.932	-13.532	-39.278	-10.86
485	0.485	-9.658	-14.113	-8.117	-31.127	4.097	-6.192	-48.482	1.52
486	0.486	-24.346	-12.429	-7.311	-20.276	0.675	-5.25	-28.624	20.295
487	0.487	-17.938	-9.964	0.654	-16.005	16.199	-8.181	-15.76	3.266
488	0.488	-15.978	-13.306	-6.665	-9.605	-3.667	-5.679	-8.795	-6.043
489	0.489	-10.723	-6.774	-11.474	-6.105	14.055	-11.303	-6.67	-14.383
490	0.49	-12.245	-11.651	-17.446	-7.05	-7.103	-7.825	-0.831	-16.89
491	0.491	-16.471	-10.913	-18.192	-4.13	1.177	-4.557	25.516	-28.462
492	0.492	-15.284	-10.176	-17.581	-6.615	-32.331	-1.673	-0.776	-56.096
493	0.493	-14.102	-16.786	-15.621	-4.272	-27.936	-7.497	2.563	-22.036
494	0.494	-28.005	-22.809	-13.862	-3.664	-15.638	-8.285	-0.521	-8.464
495	0.495	-10.567	-20.509	-13.459	-4.213	-4.49	-13.137	-8.869	-4.392
496	0.496	-8.225	-12.599	-13.044	-7.088	-21.644	-9.862	-16.394	-8.084
497	0.497	-10.34	-9.517	-15.914	-10.549	-6.06	-12.785	-14.104	-25.072
498	0.498	-12.255	-16.305	-13.955	-14.97	-25.848	-12.417	5.044	-40.713
499	0.499	-35.073	-15.542	-15.091	-13.201	-64.449	-14.761	-33.462	-9.553
500	0.5	-13.18	-13.219	-12.934	-18.024	-48.063	-9.954	-83.402	2.775
501	0.501	-15.866	-15.162	-10.209	-14.719	-33.043	-13.271	-76.813	-0.96
502	0.502	-18.356	-5.098	-7.482	-20.122	-1.194	-11.542	-34.227	-4.283
503	0.503	-11.359	-3.737	-9.593	-13.538	-5.338	-3.611	15.675	-1.198
504	0.504	-9.199	-7.407	-9.403	-14.316	-1.686	-7.111	89.51	-9.524
505	0.505	-11.099	-10.875	-8.096	-11.998	1.585	-12.345	59.825	3.25
506	0.506	-12.801	-16.082	-11.782	-10.071	-14.096	-9.454	-2.755	5.598
507	0.507	-14.312	-9.291	-10.433	-5.439	-22.396	-10.234	-27.179	-26.296
508	0.508	-18.533	-15.262	-9.076	-10.862	-9.624	-12.576	-19.841	-12.773
509	0.509	-14.823	-6.335	-13.914	-2.933	-21.23	-7.764	-26.407	-25.26
510	0.51	-20.781	-9.788	-17.212	-3.906	-10.566	-9.702	-20.331	-14.111
511	0.511	-19.776	-8.784	-20.118	-4.872	-31.838	-13.761	-14.859	16.837
512	0.512	-20.696	-11.642	-21.472	-7.38	-0.672	-10.276	-19.846	4.452
513	0.513	-14.658	-15.852	-18.187	-9.697	11.724	-4.855	-24.292	-21.844
514	0.514	-21.974	-15.02	-17.806	-4.845	8.02	-6.789	-28.369	-11.651
515	0.515	-13.038	-15.541	-12.59	-9.476	11.291	-10.07	-39.635	4.086
516	0.516	-19	-9.48	-13.179	-10.037	-10.599	-4.642	-29.682	-21.419
517	0.517	-19.932	-8.645	-5.84	-9.626	-30.363	-14.103	-26.71	-11.355
518	0.518	-13.126	-10.516	-4.885	-12.887	-22.862	-20.467	-29.443	4.324
519	0.519	-15.609	-12.387	1.096	-14.989	-20.605	-16.97	4.084	-4.012
520	0.52	-16.355	-9.418	-4.533	-16.9	6.997	-13.872	26.996	-1.543
521	0.521	-15.728	-16.311	-9.391	-21.137	18.197	-20.627	23.051	0.737
522	0.522	-15.111	-21.072	-8.831	-16.289	28.217	-9.199	72.375	-14.21
523	0.523	-11.008	-7.826	-8.261	-18.224	-0.012	-4.557	11.991	-20.023
524	0.524	-7.491	-9.682	-10.789	-15.32	56.688	-8.811	-28.54	2.899
525	0.525	-6.105	-11.333	-10.417	-16.675	15.966	-12.472	-21.177	-12.744
526	0.526	-7.232	-28.663	-11.588	-14.355	8.585	-6.448	-14.602	-38.283
527	0.527	-9.135	-12.317	-11.203	-8.549	-11.395	-1.212	-20.603	-41.558
528	0.528	-11.815	-18.603	-13.931	-6.234	6.773	-6.039	-15.198	-25.87
529	0.529	-13.915	-20.448	-11.04	-6.824	-20.919	-0.032	-10.16	-23.171
530	0.53	-18.343	-18.615	-17.057	-4.899	-5.905	-12.194	-5.697	-15.627
531	0.531	-18.896	-16.982	-16.297	0.508	-19.529	-6.955	-18.154	-13.316
532	0.532	-18.288	-15.551	-15.533	-1.446	1.134	-5.394	-29.441	14.318
533	0.533	-16.914	-11.789	-20.383	-4.736	-2.585	-12.544	-46.511	40.624
534	0.534	-17.29	-17.704	-17.106	-8.793	0.665	-6.14	-55.808	-10.876
535	0.535	-16.891	-12.395	-15.375	-6.255	-15.025	-4.963	-58.549	-18.209
536	0.536	-15.723	-15.212	-12.87	-9.52	-6.726	-3.975	-20.085	-24.756
537	0.537	-18.438	-14.351	-14.237	-12.391	-24.567	-12.854	18.532	-18.709
538	0.538	-15.533	-15.042	-8.437	-15.062	-40.854	-16.322	3.408	-13.259
539	0.539	-11.081	-16.894	-6.123	-20.06	-47.308	-17.281	-28.589	-28.333
540	0.54	-13.976	-16.227	-8.066	-15.386	-45.389	-10.509	-24.607	-23.87
541	0.541	-8.166	-12.082	-8.661	-24.263	-22.591	-13.031	-13.47	-36.244
542	0.542	-5.842	-13.359	-8.093	-17.873	-13.333	-10.725	-16.789	-9.94
543	0.543	-13.771	-16.574	-8.497	-16.733	0.745	-8.81	11.43	-20.053
544	0.544	-8.541	-10.699	-12.97	-19.85	-1.81	-9.412	37.713	-4.415
545	0.545	-7.576	-9.861	-21.894	-10.975	14.431	-7.696	-0.07	-1.708
546	0.546	-8.337	-9.214	-23.083	-9.846	-17.49	-7.336	45.343	-35.18
547	0.547	-12.389	-9.719	-17.12	-10.848	-31.048	-13.762	14.882	-30.704
548	0.548	-14.313	-12.547	-16.195	-9.928	-2.014	-13.026	-23.894	6.835
549	0.549	-17.597	-13.833	-19.133	-3.972	1.681	-7.44	-8.85	31.989
550	0.55	-15.861	-8.351	-9.488	-8.081	-8.416	-10.957	-22.475	36.506
551	0.551	-16.236	-13.116	-15.907	-4.654	-11.513	-14.271	-18.493	-0.989
552	0.552	-19.515	-9.759	-12.461	-1.419	2.65	-14.877	7.775	-16.063
553	0.553	-20.667	-11.426	3.568	0.261	-20.543	-7.929	59.249	-29.61
554	0.554	-21.04	-14.838	29.272	-5.583	-11.189	-10.843	37.233	-42.035
555	0.555	-22.185	-13.424	-8.509	-6.409	-25.252	-13.373	30.742	-45.734
556	0.556	-17.336	-12.204	-13.586	-5.878	-32.726	-17.451	0.378	-28.715
557	0.557	-16.749	-14.864	-18.083	-14.63	-16.411	-6.624	-27.333	12.116
558	0.558	-12.098	-13.647	-14.063	-15.838	-14.229	-1.984	-32.422	62.011
559	0.559	-16.166	-16.505	-10.434	-16.873	-12.221	-12.053	-55.29	28.504
560	0.56	-12.679	-17.617	-13.775	-21.789	-24.364	-15.74	-51.266	-14.09
561	0.561	-19.073	-17.183	-16.918	-21.099	-9.988	-19.229	-47.628	-19.523
562	0.562	-11.134	-15.592	-14.26	-18.874	-0.252	-16.144	-30.628	-34.61
563	0.563	-10.16	-19.427	-11.795	-18.385	19.179	-15.182	-21.345	-94.229
564	0.564	-11.114	-16.876	-14.161	-17.894	6.486	-17.699	-7.222	-37.371
565	0.565	-15.363	-15.49	-16.33	-16.234	4.217	-13.643	31.267	-30.038
566	0.566	-13.023	-12.555	-10.56	-17.674	6.372	-20.238	36.694	3.435
567	0.567	-12.436	-14.456	-15.824	-19.105	0.583	-21.025	-28.877	-2.602
568	0.568	-11.846	-13.268	-14.308	-14.328	16.472	-10.398	-55.537	2.793
569	0.569	-13.575	-11.112	-12.995	-9.745	10.126	-0.357	-47.371	17.888
570	0.57	-21.501	-14.961	-14.196	-10.388	-11.112	-9.269	-54.664	22.32
571	0.571	-18.01	-13.58	-13.087	-2.527	-19.36	-3.275	-74.534	26.369
572	0.572	-21.1	-18.014	-22.829	0.894	-42.536	-0.186	-56.319	7.588
573	0.573	-20.124	-15.098	-16.497	-6.526	-14.262	-11.027	-6.399	-37.144
574	0.574	-15.857	-18.558	-15.385	-7.584	19.814	-15.284	27.035	-43.178
575	0.575	-16.619	-16.22	-16.4	-6.883	-12.031	-14.119	20.979	-15.518
576	0.576	-14.674	-9.627	-17.422	-9.261	-24.366	-3.284	4.489	-20.583
577	0.577	-14.087	-16.404	-11.475	-8.738	-20.646	-4.631	-0.569	-34.182
578	0.578	-15.826	-13.879	-12.299	-14.787	-3.624	-0.949	-14.147	-21.841
579	0.579	-10.989	-13.098	-10.411	-17.167	20.953	-17.787	-10.102	-25.55
580	0.58	-11.574	-11.156	-7.168	-22.064	17.794	-6.94	46.578	-8.546
581	0.581	-7.517	-9.209	-12.635	-18.834	-1.964	-5.588	38.439	7.119
582	0.582	-8.88	-12.102	-10.738	-25.471	5.515	-6.755	-13.256	-18.438
583	0.583	-9.271	-12.478	-10.197	-24.756	-20.241	-10.239	-46.756	-1.397
584	0.584	-10.429	-11.105	-11.976	-28.888	-16.99	-11.212	-27.053	-11.432
585	0.585	-12.366	-13.227	-10.848	-25.669	-13.921	-10.243	-8.888	-14.563
586	0.586	-13.519	-13.599	-11.261	-17.8	-5.677	-12.759	41.029	-17.301
587	0.587	-14.287	-10.105	-13.604	-16.903	-3.199	-10.44	-5.778	-19.849
588	0.588	-11.586	-14.166	-17.692	-8.071	8.367	-3.868	24.657	-17.544
589	0.589	-14.279	-12.811	-21.189	-4.655	-23.612	-3.1	30.107	-15.422
590	0.59	-14.086	-14.173	-17.906	-5.684	-19.243	0.956	25.086	-13.508
591	0.591	-15.443	-12.057	-16.753	8.975	-15.228	5.799	-16.128	2.349
592	0.592	-16.807	-10.913	-10.763	19.568	-18.884	5.219	-32.547	12.976
593	0.593	-15.269	-12.868	-4.773	9.865	-15.596	-3.674	-27.503	26.536
594	0.594	-17.814	-12.112	-5.56	8.095	-18.713	-4.821	-23.014	0.218
595	0.595	-17.063	-12.894	-2.096	3.425	-27.062	-8.296	-10.573	-10.987
596	0.596	-15.151	-14.842	2.523	-3.744	-14.292	1.393	-6.884	-27.994
597	0.597	-16.531	-13.307	1.924	-0.067	-12.008	-4.983	-10.136	-12.322
598	0.598	-15.401	-15.452	-6.032	-10.914	-31.213	-15.823	-13.233	-20.637
599	0.599	-18.932	-11.214	-12.053	-9.576	-2.973	-11.564	-15.982	-48.85
600	0.6	-14.526	-18.976	-8.972	-5.91	-6.675	-15.233	-33.807	-22.477
601	0.601	-16.309	-15.9	-6.071	-7.092	-16.792	-16.387	-31.516	-5.403
602	0.602	-15.966	-16.892	-10.332	-8.078	11.362	-19.479	-25.156	3.881
603	0.603	-14.65	-16.134	-12.65	-22.806	-22.778	-18.5	-27.093	29.416
604	0.604	-15.862	-12.09	-7.794	-12.178	-18.399	-19.263	-21.832	-1.572
605	0.605	-13.963	-16.957	-8.339	-14.121	-22.551	-21.577	-4.416	-5.664
606	0.606	-12.847	-13.694	-12.401	-19.342	-18.956	-19.628	-11.405	-16.905
607	0.607	-14.438	-15.462	-13.759	-14.692	-15.732	-22.903	-9.325	-13.613
608	0.608	-10.032	-12.01	-10.474	-4.634	-18.897	-19.981	-19.074	-10.478
609	0.609	-13.364	-12.425	-12.601	4.265	-4.796	-12.022	-10.43	-24.536
610	0.61	-9.341	-15.356	-18.595	0.782	-2.303	-15.488	-2.564	-16.962
611	0.611	-17.308	-13.446	-14.331	3.888	-18.588	-12.378	-3.972	-14.657
612	0.612	-18.506	-11.54	-13.557	-8.871	-7.975	-13.334	-23.552	-12.547
613	0.613	-19.503	-15.825	-15.487	-14.071	-6.059	-12.545	-20.853	-10.637
614	0.614	-18.565	-12.956	-16.059	-18.683	6.124	-8.466	-3.044	-15.927
615	0.615	-17.826	-15.494	-15.471	-20.002	20.43	-4.975	-28.766	-17.472
616	0.616	-13.805	-13.199	-12.954	-26.347	2.985	-5.541	-32.011	-10.292
617	0.617	-15.779	-10.325	-14.304	-34.63	-13.3	-8.433	-28.877	-13.921
618	0.618	-13.874	-14.026	-7.72	-31.491	-19.713	-7.073	-14.772	-22.198
619	0.619	-13.333	-12.69	-8.678	-26.612	-21.678	-12.477	-7.256	-12.474
620	0.62	-13.761	-15.615	-6.143	-15.138	-19.957	-11.88	-0.308	-16.103
621	0.621	-12.446	-15.253	-2.055	-23.021	3.789	-12.45	18.835	-19.554
622	0.622	-15.379	-14.114	-12.873	-12.909	20.735	-5.857	57.33	-14.304
623	0.623	-14.257	-13.946	-17.497	6.687	-7.625	-6.615	18.639	-9.466
624	0.624	-15.45	-11.257	-18.825	-7.396	-34.017	-13.965	-6.452	-8.723
625	0.625	-15.283	-13.22	-12.404	-20.125	-37.324	-9.123	-10.82	-6.427
626	0.626	-16.078	-11.111	-13.535	-13.112	-34.294	-13.377	-14.813	-5.834
627	0.627	-15.907	-10.934	-14.474	-15.202	-3.178	-7.754	-11.09	-7.764
628	0.628	-15.348	-14.048	-17.34	-5.48	0.855	-8.329	-14.344	-2.35
629	0.629	-15.182	-14.45	-13.048	-7.181	27.137	-12.97	-5.026	-4.276
630	0.63	-16.175	-17.173	-15.334	-5.59	-3.831	-11.234	-13.328	-10.269
631	0.631	-14.46	-14.673	-18.781	-6.902	25.205	-4.262	-10.752	-7.925
632	0.632	-17.002	-14.49	-14.112	-8.011	-8.853	-9.091	-17.682	-9.83
633	0.633	-20.519	-18.376	-15.828	-4.475	4.68	-9.861	-7.042	-14.465
634	0.634	-16.103	-13.551	-13.285	-5.386	-7.733	-9.092	-12.882	-5.543
635	0.635	-22.716	-16.857	-15.585	-8.235	18.559	-8.514	-14.635	-14.435
636	0.636	-18.489	-15.129	-15.945	-5.66	-12.423	-5.225	-13.078	-13.264
637	0.637	-7.88	-10.312	-11.466	-7.921	-16.465	-9.294	-8.777	-16.35
638	0.638	-26.68	-9.747	-14.345	-9.79	-20.097	-10.651	-9.946	-17.314
639	0.639	-8.897	-6.86	-16.839	-14.364	10.901	-7.355	-15.93	-13.046
640	0.64	-11.243	-4.363	-15.466	-16.046	-9.782	-11.421	-8.567	-12.261
641	0.641	-4.882	-2.057	-14.277	-16.382	-43.814	-8.894	-17.469	-11.673
642	0.642	-6.839	-4.969	-11.537	-23.683	-11.837	-13.347	-4.349	-14.936
643	0.643	-1.637	-10.977	-9.565	-16.276	8.919	-13.925	-9.613	-10.84
644	0.644	-6.298	-16.98	-6.039	-15.277	5.287	-9.099	-14.289	-14.292
645	0.645	-10.569	-14.668	-5.61	-17.764	-11.705	-11.043	-12.961	-15.652
646	0.646	-11.742	-15.254	-9.64	-20.069	-8.58	-9.317	-9.288	-14.504
647	0.647	-12.904	-14.678	-1.668	-9.224	-11.229	-3.516	-10.452	-14.14
648	0.648	-3.23	-15.259	-0.47	-1.275	-13.672	-5.842	-7.358	-15.305
649	0.649	-9.622	-16.616	-7.79	-2.624	-6.653	-7.785	-10.266	-11.841
650	0.65	-13.103	-13.32	-10.67	1.055	4.067	-9.721	-9.496	-11.485
651	0.651	-12.132	-14.482	-13.162	-0.097	33.181	-9.143	-8.735	-4.904
652	0.652	-18.898	-19.702	-15.46	0.877	12.55	-13.991	-10.674	-11.668
653	0.653	-9.219	-17.762	-14.871	-3.952	-13.645	-8.005	-13.96	-7.393
654	0.654	-21.016	-13.111	-15.434	-15.371	3.484	-8.779	-11.048	-6.583
655	0.655	-13.077	-13.681	-18.307	-23.297	-12.102	-13.606	-8.51	-11.421
656	0.656	-11.72	-13.284	-14.796	-19.029	-26.125	-15.523	-11.765	-8.136
657	0.657	-10.545	-11.908	-13.415	-12.639	-8.244	-10.085	-9.613	-9.895
658	0.658	-11.69	-14.017	-12.239	-11.471	-38.557	-12.001	-11.518	-11.263
659	0.659	-16.896	-15.159	-11.832	-12.426	-34.405	-13.917	-13.437	-12.637
660	0.66	-21.716	-17.076	-12.969	-17.254	-30.643	-12.147	-11.277	-10.531
661	0.661	-20.924	-12.222	-8.11	-14.738	-13.52	-10.757	-13.181	-10.922
662	0.662	-20.137	-11.616	-8.668	-17.066	-16.552	-9.368	-10.632	-12.083
663	0.663	-19.544	-9.659	-9.24	-17.669	-13.723	-8.179	-12.165	-8.593
664	0.664	-16.236	-16.221	-8.673	-14.406	-21.15	-3.695	-10.211	-9.947
665	0.665	-13.309	-10.197	-5.178	-13.852	-14.085	-7.729	-10.37	-14.02
666	0.666	-15.798	-7.853	-3.807	-10.395	-11.849	-9.051	-9.779	-12.669
667	0.667	-21.185	-14.416	-7.848	-10.811	-17.6	-3.613	-9.579	-17.115
668	0.668	-13.227	-16.906	-11.304	-4.262	-5.371	-5.524	-12.654	-17.692
669	0.669	-14.171	-12.829	-16.691	-13.183	-19.663	-3.57	-6.035	-10.735
670	0.67	-18.985	-13.394	-18.599	-9.703	-2.218	-8.979	-5.023	-3.959
671	0.671	-21.478	-13.942	-12.573	-2.334	14.068	-8.392	-7.499	-4.734
672	0.672	-14.104	-13.34	-18.165	-5.228	16.229	-13.028	-8.229	-5.524
673	0.673	-16.99	-14.663	-14.672	-9.475	10.44	-11.267	-12.994	-12.104
674	0.674	-16.195	-10.185	-17.95	-10.204	-12.379	-14.726	-8.328	-12.865
675	0.675	-20.24	-14.214	-13.876	-12.12	3.248	-12.375	-12.4	-18.465
676	0.676	-15.383	-11.665	-10.377	-8.818	-22.349	-11.181	-9.892	-13.61
677	0.677	-14.785	-16.082	-13.651	-14.217	-19.058	-9.991	-9.519	-11.677
678	0.678	-10.707	-15.465	-11.501	-13.623	2.806	-8.801	-14.365	-9.92
679	0.679	-10.304	-14.08	-11.868	-15.532	-11.328	-13.618	-4.311	-8.54
680	0.68	-9.898	-11.729	-10.678	-14.935	-24.092	-14.182	-5.669	-8.918
681	0.681	-9.491	-14.603	-5.812	-18.401	-31.083	-16.105	-6.836	-8.524
682	0.682	-6.76	-12.639	-7.714	-18.769	-7.668	-13.184	-15.163	-12.978
683	0.683	-7.899	-14.542	-9.611	-16.632	-10.772	-8.326	-9.937	-8.914
684	0.684	-12.134	-11.613	-8.991	-13.909	-2.438	-11.601	-7.033	-11.432
685	0.685	-15.005	-13.514	-12.431	-11.965	-4.957	-11.004	-9.553	-13.747
686	0.686	-12.468	-8.451	-13.751	-7.121	-26.068	-9.632	-8.79	-14.91
687	0.687	-17.856	-10.353	-11.6	-11.949	-34.404	-10.004	-8.214	-8.914
688	0.688	-18.396	-13.222	-13.513	-10	-11.213	-12.119	-8.796	-13.169
689	0.689	-17.786	-9.705	-10.781	-2.246	-20.554	-6.883	-8.211	-10.847
690	0.69	-13.685	-12.957	-15.59	-1.264	-12.235	-16.358	-13.049	-7.356
691	0.691	-17.134	-15.824	-14.981	-0.274	-14.796	-4.554	-11.11	-14.703
692	0.692	-13.807	-14.632	-15.535	-2.759	-12.536	-12.486	-17.694	-15.671
693	0.693	-16.679	-18.863	-16.086	-1.954	-1.935	-8.232	-11.685	-13.15
694	0.694	-18.584	-11.88	-17.412	-9.85	3.838	-11.907	-7.618	-7.529
695	0.695	-15.855	-14.776	-10.029	-8.849	9.029	-8.424	-14.2	-11.008
696	0.696	-20.677	-15.539	-13.101	-9.793	-5.342	-11.523	-9.947	-12.936
697	0.697	-17.181	-16.303	-15.987	-15.779	-11.208	-16.365	-12.273	-14.675
698	0.698	-12.527	-14.357	-20.222	-18.066	-2.546	-17.144	-10.342	-6.734
699	0.699	-19.09	-16.287	-14.583	-13.191	-1.021	-16.377	-9.759	-12.723
700	0.7	-13.077	-14.54	-12.635	-16.45	-11.116	-12.901	-11.504	-13.684
701	0.701	-17.136	-14.141	-10.695	-15.835	-9.98	-5.556	-10.152	-8.838
702	0.702	-10.54	-12.775	-2.951	-18.336	-27.976	-2.662	-6.864	-11.343
703	0.703	-13.041	-12.382	-12.624	-17.935	-25.497	-10.606	-9.772	-15.404
704	0.704	-10.698	-11.986	-19.005	-15.029	-9.283	-15.839	-12.487	-13.464
705	0.705	-7.205	-13.912	-15.513	-16.196	-19.983	-18.749	-9.005	-12.878
706	0.706	-15.892	-18.741	-16.475	-12.72	8.942	-12.76	-6.103	-9.976
707	0.707	-17.033	-16.799	-7.561	-9.816	12.903	-10.451	-10.563	-10.365
708	0.708	-16.043	-12.144	-8.71	-8.637	-5.948	-5.618	-6.502	-3.013
709	0.709	-16.99	-11.552	-13.926	-3.574	4.057	-6.197	-11.344	-10.37
710	0.71	-12.718	-11.157	-12.949	-2.959	-5.34	-13.934	-8.056	-17.146
711	0.711	-13.481	-16.572	-10.419	-1.187	2.902	-8.707	-12.122	-16.369
712	0.712	-12.882	-11.729	1.79	-1.53	-35.616	-3.864	-10.771	-17.14
713	0.713	-16.153	-11.146	13.996	-2.843	-30.215	-8.116	-9.412	-10.557
714	0.714	-17.875	-14.04	-9.801	-6.866	-5.085	-4.05	-10.576	-6.297
715	0.715	-17.461	-12.679	-13.088	-7.206	-9.598	-5.989	-8.643	-10.357
716	0.716	-17.05	-7.24	-16.183	-7.544	11.055	1.369	-4.384	-12.294
717	0.717	-10.446	-13.799	-18.892	-8.658	7.336	-7.54	-11.353	-12.873
718	0.718	-9.465	-5.853	-16.38	-11.323	4.011	-4.059	-14.251	-6.298
719	0.719	-10.217	-8.942	-14.063	-16.309	0.922	-3.095	-13.48	-8.823
720	0.72	-10.973	-23.65	-11.939	-19.566	-1.803	-2.128	-7.867	-9.598
721	0.721	-9.017	-13.014	-6.141	-17.789	5.753	-6.397	-4.378	1.253
722	0.722	-9.575	-18.836	-7.883	-9.824	17.378	-12.025	-14.444	-9.764
723	0.723	-12.443	-13.624	-12.531	-25.478	-14.547	-16.878	-10.189	-16.918
724	0.724	-12.797	-18.285	-11.176	-14.815	17.402	-24.248	-9.036	-15.769
725	0.725	-12.378	-16.943	-10.011	-16.735	13.366	-21.365	-12.524	-16.947
726	0.726	-12.74	-15.795	-11.166	-14.98	-28.192	-18.863	-9.44	-3.029
727	0.727	-10	-16.966	-16.383	-10.322	-0.477	-13.265	-10.414	-20.461
728	0.728	-11.904	-13.885	-15.41	-14.57	-5.469	-8.436	-11.2	-22.79
729	0.729	-15.353	-12.924	-17.922	-8.176	-9.878	-9.027	-8.89	-12.133
730	0.73	-16.677	-13.706	-17.146	-9.323	-13.915	-4.978	-13.733	-14.057
731	0.731	-16.261	-11.391	-21.98	-12.402	-17.568	-6.356	-10.454	-5.348
732	0.732	-18.175	-14.887	-18.69	-5.615	-41.361	-13.744	-18.204	-9.996
733	0.733	-19.317	-11.606	-19.274	-9.853	-44.442	-10.67	-8.54	-11.361
734	0.734	-22.208	-14.522	-17.932	-7.511	-36.089	-11.66	-9.712	-12.528
735	0.735	-16.199	-14.146	-11.556	-9.421	-7.785	-12.461	-3.719	-11.37
736	0.736	-18.705	-13.77	-1.897	-11.327	-34.093	-10.165	-8.963	-8.278
737	0.737	-19.467	-12.619	-0.767	-15.367	-17.033	-12.129	-8.006	-15.056
738	0.738	-21.396	-12.242	-6.798	-14.973	-1.298	-11.582	-14.032	-10.814
739	0.739	-14.032	-15.739	-14.195	-18.259	-20.991	-7.544	-13.292	-13.143
740	0.74	-14.987	-14.584	-11.332	-21.158	-3.142	-4.088	-9.841	-11.223
741	0.741	-14.198	-10.918	-10.614	-23.875	-10.085	-8.575	-9.29	-5.241
742	0.742	-13.407	-13.254	-11.432	-22.724	0.529	-6.863	-11.061	-12.602
743	0.743	-11.454	-10.357	-10.891	-17.919	2.473	-12.726	-9.73	-11.643
744	0.744	-10.853	-8.436	-10.349	-10.025	-6.189	-7.191	-8.393	-10.889
745	0.745	-12.577	-11.154	-9.813	-2.722	-7.681	-9.202	-6.283	-13.227
746	0.746	-11.199	-11.36	-9.457	3.995	2.412	-7.353	-5.141	-8.433
747	0.747	-11.572	-11.564	-10.856	-7.465	-11.906	-5.691	-7.087	-10.407
748	0.748	-12.713	-8.475	-16.715	-5.968	-29.315	-8.284	-10.586	-14.492
749	0.749	-16.368	-11.184	-12.709	-4.646	-13.014	-11.629	-9.235	-8.709
750	0.75	-11.904	-13.896	-9.276	-8.36	-10.815	-12.835	-9.628	-9.516
751	0.751	-20.791	-15.444	-11.274	2.432	-16.583	-12.442	-10.797	-10.112
752	0.752	-21.942	-14.094	-13.068	-1.86	-4.335	-15.106	-9.644	-9.553
753	0.753	-18.447	-13.9	-13.51	-0.737	-18.619	-12.164	-11.195	-8.99
754	0.754	-15.339	-12.354	-16.862	-4.262	6.577	-13.305	-11.391	-11.52
755	0.755	-18.232	-12.936	-14.027	-7.408	30.425	-13.689	-10.624	-10.185
756	0.756	-15.706	-12.357	-16.805	-10.353	14.806	-10.792	-7.34	-9.035
757	0.757	-16.476	-15.269	-14.167	-18.332	6.548	-13.502	-11.41	-10.986
758	0.758	-14.539	-17.207	-12.106	-25.718	-26.874	-19.303	-11.031	-12.184
759	0.759	-13.956	-16.053	-12.945	-24.778	23.487	-20.07	-14.332	-13.771
760	0.76	-12.218	-13.152	-17.271	-22.296	3.593	-15.218	-11.436	-15.735
761	0.761	-15.699	-11.991	-15.599	-26.396	-38.932	-14.625	-10.282	-15.954
762	0.762	-13.374	-10.835	-15.278	-21.592	-22.439	-12.874	-15.325	-16.159
763	0.763	-12.993	-15.673	-10.882	-18.341	-7.348	-10.348	-9.327	-12.685
764	0.764	-14.928	-19.155	-9.183	-17.804	15.46	-2.991	-8.559	-15.017
765	0.765	-9.907	-25.15	-7.895	-17.468	11.409	-14.799	-12.047	-12.123
766	0.766	-13.202	-22.825	-10.287	-11.131	0.198	-6.863	-8.751	-14.083
767	0.767	-7.784	-17.982	-11.504	-10.414	-9.829	-8.218	-15.325	-10.613
768	0.768	-9.713	-16.048	-13.518	-8.141	-31.717	-9.394	-9.325	-6.546
769	0.769	-9.125	-7.144	-17.846	-6.257	-17.608	-12.895	-8.547	-10.022
770	0.77	-15.701	-3.461	-14.44	-6.883	-20.15	-7.688	-13.386	-17.373
771	0.771	-16.479	0.016	-15.843	-1.514	-13.225	-4.803	-8.728	-18.349
772	0.772	-20.545	-5.205	-16.281	-0.967	-11.126	-9.094	-10.46	-13.538
773	0.773	-19.967	-6.175	-15.194	-5.642	-24.679	-6.796	-9.1	-3.917
774	0.774	-16.689	-8.685	-18.763	-6.261	-43.482	-6.236	-8.702	-2.804
775	0.775	-12.636	-12.75	-16.708	-7.645	-41.731	-9.744	-6.562	-8.856
776	0.776	-14.001	-14.682	-15.617	-7.283	-40.18	-7.827	-9.262	-5.789
777	0.777	-15.364	-14.102	-14.507	-10.213	-24.366	-10.745	-5.765	-12.574
778	0.778	-14.985	-19.52	-12.458	-9.846	-5.254	-10.36	-8.65	-25.775
779	0.779	-13.067	-16.032	-12.728	-15.674	-2.793	-9.01	-9.021	-21.17
780	0.78	-13.476	-15.441	-12.989	-17.825	-5.199	-2.429	-6.295	-11.519
781	0.781	-8.657	-13.69	-8.791	-15.524	5.376	2.405	-10.54	-9.812
782	0.782	-9.249	-15.037	-10.563	-19.041	18.839	-5.533	-13.036	-8.286
783	0.783	-7.329	-12.713	-5.76	-15.775	-0.622	-4.566	-9.732	-9.671
784	0.784	-11.405	-13.09	-10.43	-17.547	-8.234	-5.535	-10.871	-13.367
785	0.785	-14.897	-14.249	-8.708	-18.935	17.478	-6.307	-4.847	-14.548
786	0.786	-15.284	-13.077	-0.79	-11.609	-13.483	-5.53	-10.819	-13.591
787	0.787	-14.902	-14.615	-1.96	-4.282	-34.226	-3.598	1.393	-0.816
788	0.788	-16.834	-14.41	1.126	-3.344	-0.203	-12.307	3.157	-13.027
789	0.789	-17.994	-17.501	-3.721	-2.591	-4.671	-8.818	-1.466	-5.103
790	0.79	-17.213	-15.561	2.26	1.455	15.996	-9.775	-8.599	-3.767
791	0.791	-19.912	-14.395	-9.943	-3.399	50.061	-6.858	-7.409	-18.104
792	0.792	-17.199	-17.878	-15.171	6.659	8.82	6.305	-15.707	-16.177
793	0.793	-20.68	-13.428	-16.722	5.301	-18.894	19.857	-14.713	-3.997
794	0.794	-18.359	-11.678	-12.463	1.627	-23.949	7.661	-9.845	-5.555
795	0.795	-19.518	-11.283	-18.847	0.486	-1.112	12.315	-14.078	10.303
796	0.796	-14.298	-12.633	-10.524	-15.555	2.916	-0.654	-16.378	-0.355
797	0.797	-16.247	-14.75	-7.419	-13.211	-8.311	-9.364	-12.874	-17.784
798	0.798	-14.322	-18.414	-8.381	-28.102	-32.142	-26.777	-18.849	-10.827
799	0.799	-11.429	-16.076	-10.9	-18.41	-47.868	-29.081	-14.769	-8.703
800	0.8	-11.054	-14.907	-1.996	-13.176	-22.352	-61.015	-12.812	-22.249
801	0.801	-10.681	-10.454	-12.822	-21.106	-32.433	-74.567	-10.859	-13.541
802	0.802	-9.533	-13.365	-8.54	-16.836	-23.193	-53.872	-12.587	-18.19
803	0.803	-13.221	-10.859	-12.198	-13.161	-14.887	-35.119	-13.929	-22.456
804	0.804	-11.874	-12.225	-13.335	-4.845	-7.391	-18.102	-10.622	-13.555
805	0.805	-12.263	-13.395	-10.219	-12.207	-23.701	-8.811	-7.701	-19.56
806	0.806	-14.976	-9.73	-9.227	-9.312	-8.826	-6.083	-7.302	-12.196
807	0.807	-14.586	-13.026	-8.423	-17.253	-6.902	-8.552	-8.443	2.521
808	0.808	-14.388	-6.45	-13.998	-20.359	-12.188	-6.187	-3.59	4.657
809	0.809	-9.927	-11.297	-15.889	-11.465	-4.318	-12.544	-11.509	-12.75
810	0.81	-14.567	-13.815	-13.911	-12.62	-23.113	-14.463	-8.406	-19.713
811	0.811	-15.144	-13.042	-15.615	-13.575	-10.389	-5.73	-7.429	-26.095
812	0.812	-9.338	-13.621	-16.934	-12.589	1.163	-4.163	-13.417	-24.145
813	0.813	-18.236	-14.203	-22.313	-11.787	24.529	-2.792	-7.803	-15.425
814	0.814	-9.912	-18.265	-20.333	-9.428	2.61	3.616	-9.725	-13.859
815	0.815	-15.138	-14.78	-18.342	-11.33	-5.744	-4.686	-15.715	-3.777
816	0.816	-18.047	-13.43	-27.188	-6.645	-13.325	0.547	-11.649	-15.56
817	0.817	-18.83	-13.045	-7.595	-14.34	21.665	1.528	-11.062	-26.57
818	0.818	-19.605	-11.101	-10.247	-13.333	6.557	4.051	-14.356	-22.287
819	0.819	-17.675	-16.899	-2.646	-18.129	2.075	1.736	-7.777	-18.582
820	0.82	-13.031	-16.111	-23.69	-13.838	6.116	-1.752	-13.772	-7.722
821	0.821	-14.782	-15.516	-15.319	-21.165	-5.11	4.245	-8.158	11.063
822	0.822	-15.174	-12.208	2.528	-14.365	-22.115	-7.953	-11.642	18.625
823	0.823	-10.728	-15.095	4.876	-15.118	-25.204	-13.184	-11.066	2.392
824	0.824	-13.631	-11.604	-5.775	-11.04	-33.503	-11.641	-9.324	4.552
825	0.825	-14.011	-12.951	-7.696	-12.964	-30.991	-10.294	-9.714	-16.708
826	0.826	-16.135	-9.074	-23.527	-8.312	-9.911	-9.155	-10.104	-19.397
827	0.827	-14.771	-11.194	-0.074	-8.881	4.223	-12.663	-13.011	-6.603
828	0.828	-9.923	-11.568	-3.129	-9.259	1.758	-7.452	-10.309	-8.914
829	0.829	-9.333	-15.82	-11.418	-4.796	18.078	-12.301	-9.152	-11.034
830	0.83	-13.391	-15.423	-13.894	-6.528	-0.982	-6.313	-7.613	-5.215
831	0.831	-18.221	-12.119	-34.951	0.452	6.685	-8.639	-10.901	-10.415
832	0.832	-14.919	-10.944	-20.787	-4.369	9.118	-16.574	-10.519	-8.837
833	0.833	-16.653	-15.378	-23.262	-3.575	-22.726	-11.364	-8.598	-18.869
834	0.834	-19.159	-11.298	-20.911	-1.228	-36.186	-14.279	-11.318	-17.678
835	0.835	-19.54	-17.089	-14.495	-7.782	-32.041	-13.511	-9.2	-21.146
836	0.836	-15.477	-16.293	-12.535	-10.266	-13.17	-6.166	-7.855	-26.356
837	0.837	-20.315	-15.691	-10.767	-9.455	3.921	-11.014	-9.225	-11.641
838	0.838	-17.024	-11.033	-15.388	-14.255	-5.3	-13.53	-12.908	-13.75
839	0.839	-15.287	-12.755	-11.101	-16.154	-2.504	-14.319	-15.433	-7.924
840	0.84	-17.809	-12.358	-12.243	-15.548	-25.635	-14.909	-12.153	-9.636
841	0.841	-11.422	-6.921	-15.703	-21.332	-9.842	-8.914	-7.339	-11.149
842	0.842	-10.64	-8.835	-12.594	-15.706	10.006	-9.683	-10.65	-12.482
843	0.843	-8.315	-16.167	-13.551	-13.753	-7.736	-7.718	-12.422	-13.633
844	0.844	-11.794	-15.179	-11.021	-19.739	-33.411	-13.679	-6.643	-10.141
845	0.845	-8.496	-14.378	-8.686	-14.123	-2.387	-6.315	-5.886	-9.163
846	0.846	-3.069	-19.967	-12.154	-10.64	-23.022	-7.274	-5.326	-8.189
847	0.847	-9.636	-20.531	-8.845	-11.238	-11.709	-11.541	-11.348	-10.7
848	0.848	-12.141	-18.575	-4.758	-14.15	-1.59	-23.752	-7.307	-16.317
849	0.849	-12.904	-14.494	-4.353	-7.198	-4.628	-7.915	-12.179	-15.718
850	0.85	-9.412	-10.993	-9.758	-8.162	-12.909	-5.817	-8.91	-12.413
851	0.851	-16.762	-4.586	-19.226	-7.378	10.375	-0.055	-7.188	-10.666
852	0.852	-17.725	-3.786	-12.837	-1.76	-11.428	1.651	-6.825	-5.815
853	0.853	-15.204	-4.543	-13.991	-2.33	8.381	-2.985	-12.266	-11.788
854	0.854	-17.529	-7.997	-10.893	-5.597	21.218	-15.919	-12.863	-9.433
855	0.855	-16.955	-7.396	-9.926	-8.474	5.028	-28.057	-6.884	-20.24
856	0.856	-18.899	-12.795	-14.177	-11.93	-26.847	-42.318	-12.516	-15.555
857	0.857	-19.491	-16.255	-14.95	-13.253	5.135	-32.584	-11.943	-14.171
858	0.858	-20.854	-12.948	-16.881	-14.389	-15.538	-20.324	-11.368	-15.341
859	0.859	-15.445	-15.827	-13.593	-20.368	-11.828	-5.939	-7.306	-9.372
860	0.86	-13.517	-14.454	-10.686	-17.83	-8.486	-7.816	-7.699	-10.384
861	0.861	-12.948	-15.79	-5.831	-20.131	-24.144	-2.536	-9.06	-15.22
862	0.862	-15.857	-12.871	-9.108	-18.177	-9.98	-0.924	-6.16	-10.967
863	0.863	-13.341	-18.084	-9.68	-18.736	2.822	-5.123	-12.178	-11.702
864	0.864	-12.958	-18.654	-16.64	-12.138	0.567	-1.393	-9.684	-12.229
865	0.865	-6.376	-14	-15.654	-14.636	-5.782	-2.499	-7.403	-11.601
866	0.866	-9.278	-12.242	-9.635	-13.842	-11.573	-3.427	-9.406	-10.965
867	0.867	-13.54	-15.708	-18.525	-7.236	-34.416	-2.417	-7.52	-11.308
868	0.868	-12.769	-12.408	-15.012	-9.729	-25.108	-6.629	-6.974	-9.946
869	0.869	-17.608	-12.004	-14.018	-2.353	-10.989	-0.971	-11.836	-8.785
870	0.87	-15.674	-11.611	-9.144	-1.359	-23.793	-1.507	-13.777	-6.076
871	0.871	-17.414	-15.858	-4.873	-2.098	-30.779	-0.89	-9.726	-7.998
872	0.872	-18.769	-18.368	5.793	-1.288	-7.39	-7.441	-8.383	-10.097
873	0.873	-20.124	-13.907	27.502	-3.169	-23.122	-8.196	-12.841	-10.853
874	0.874	-20.508	-15.642	-0.725	-5.031	-3.417	-7.412	-11.085	-9.473
875	0.875	-14.513	-16.988	-19.477	-5.544	14.344	-0.817	-10.69	-9.239
876	0.876	-18.773	-18.339	-16.175	-10.321	2.726	-1.577	-13.011	-9.443
877	0.877	-19.554	-19.502	-19.272	-12.195	-16.439	-13.754	-8.95	-6.364
878	0.878	-16.08	-14.28	-10.925	-13.878	-8.855	-15.491	-14.756	-12.948
879	0.879	-12.799	-13.704	-18.458	-15.204	-34.585	-13.933	-10.692	-10.042
880	0.88	-14.546	-14.292	-16.127	-17.532	-44.639	-15.285	-18.64	-12.537
881	0.881	-14.165	-12.562	-13.983	-16.351	-22.779	-16.437	-15.554	-14.839
882	0.882	-12.817	-15.084	-19.786	-18.262	2.759	-10.435	-8.794	-14.249
883	0.883	-14.953	-11.805	-7.575	-17.083	-14.308	-13.528	-9.578	-14.826
884	0.884	-14.57	-10.652	-15.488	-16.879	-11.284	-18.36	-10.362	-5.927
885	0.885	-11.089	-16.662	-11.201	-19.587	-8.669	-15.838	-8.442	-7.081
886	0.886	-13.225	-14.165	-10.003	-16.102	-1.171	-13.508	-9.033	-1.071
887	0.887	-12.832	-8.568	-13.447	-11.264	-17.473	-18.332	-9.622	-6.287
888	0.888	-10.124	-13.422	-18.631	-11.843	-2.612	-10.969	-9.238	-17.107
889	0.889	-9.349	-7.441	-15.691	-4.107	-12.278	-11.928	-13.696	-18.442
890	0.89	-13.795	-13.067	-18.172	-3.133	-17.543	-14.432	-8.285	-22.098
891	0.891	-21.149	-13.672	-17.364	-4.089	6.207	-18.484	-10.218	-18.592
892	0.892	-12.248	-15.624	-19.268	-4.857	2.872	-26.397	-8.263	-6.765
893	0.893	-15.732	-10.23	-19.812	-7.164	-19.024	-23.275	-8.827	1.188
894	0.894	-14.767	-15.097	-14.358	-6.572	-10.766	-10.477	-12.3	-5.954
895	0.895	-15.743	-11.834	-19.16	-7.15	-3.28	-8.724	-11.904	2.958
896	0.896	-14.975	-8.958	-13.113	-6.555	-14.916	-4.072	-8.999	-10.193
897	0.897	-14.211	-13.829	-15.392	-10.022	4.208	-2.715	-6.294	-15.414
898	0.898	-13.642	-13.277	-11.86	-14.459	-13.636	-1.55	-1.276	-26.445
899	0.899	-10.368	-11.565	-9.878	-17.357	-2.053	-0.392	-8.634	-19.281
900	0.9	-8.647	-12.948	-6.93	-15.982	4.283	-3.47	-7.666	-18.108
901	0.901	-11.178	-15.294	-6.514	-14.599	-5.408	-6.354	-3.411	-14.612
902	0.902	-13.512	-10.475	-7.845	-13.422	-0.192	-14.267	-7.475	-26.402
903	0.903	-10.627	-19.206	-7.421	-17.86	7.708	-11.157	-12.311	-27.934
904	0.904	-9.479	-13.227	-7.013	-13.79	6.341	-12.122	-6.31	-14.962
905	0.905	-9.11	-14.224	-10.473	-18.63	-2.571	-9.617	-7.087	-23.662
906	0.906	-11.25	-15.216	-6.382	-18.062	10.556	-7.317	-16.558	-6.246
907	0.907	-14.553	-12.729	-9.846	-16.335	15.736	-18.186	-17.714	28.775
908	0.908	-13.405	-15.085	-9.44	-10.541	4.704	-13.558	-16.545	33.803
909	0.909	-13.804	-14.54	-14.253	-4.944	-11.202	-12.2	-17.506	20.255
910	0.91	-14.968	-17.858	-20.227	-5.546	-0.578	-11.021	-12.657	-25.604
911	0.911	-19.814	-13.825	-16.133	-4.971	-10.299	-12.162	-15.165	-19.599
912	0.912	-19.242	-12.502	-11.271	-7.878	-1.653	-9.049	-4.519	-47.268
913	0.913	-22.556	-11.194	-10.675	-4.389	-25.483	-6.143	-0.265	-42.225
914	0.914	-19.678	-14.139	-16.081	-4.76	-22.239	-6.942	11.538	-28.676
915	0.915	-21.038	-16.884	-12.604	-9.579	-13.003	-4.655	22.572	-24.62
916	0.916	-17.764	-15.75	-10.677	-11.496	-4.728	-6.624	3.795	-20.942
917	0.917	-17.391	-10.946	-8.929	-14.384	-7.273	-12.679	-8.981	2.858
918	0.918	-17.815	-15.832	-9.339	-11.854	-4.988	-13.511	-20.596	12.131
919	0.919	-15.14	-11.223	-13.802	-17.277	1.354	-17.065	-26.978	9.405
920	0.92	-13.63	-15.331	-9.739	-19.204	-12.238	-13.835	-21.176	1.852
921	0.921	-13.47	-10.528	-9.343	-21.135	-17.492	-6.148	-15.953	-5.115
922	0.922	-14.277	-13.857	-7.973	-26.566	-6.509	-9.307	-20.593	1.264
923	0.923	-14.891	-13.321	-6.787	-37.418	-25.283	-6.454	-33.553	-23.905
924	0.924	-11.434	-13.745	-11.202	-23.115	-17.737	-8.971	-21.354	-33.981
925	0.925	-13.784	-11.45	-7.126	-17.332	-38.824	-8.174	-13.409	-5.73
926	0.926	-12.639	-7.43	-8.494	-12.133	-19.073	-8.754	-9.138	-2.056
927	0.927	-9.952	-9.995	-12.955	-10.615	-42.298	-4.107	-12.807	-5.358
928	0.928	-8.811	-12.366	-8.913	11.034	-20.422	-5.866	-9.309	-14.657
929	0.929	-13.661	-13.566	-11.449	32.881	-12.11	-4.537	2.508	-28.801
930	0.93	-17.161	-11.671	-16.918	1.702	-14.66	-7.861	-2.123	-21.265
931	0.931	-19.122	-14.418	-17.545	-2.385	-12.384	-6.739	-3.472	-14.306
932	0.932	-15.089	-10.966	-15.645	-6.088	6.766	-12.756	-7.14	-7.93
933	0.933	-18.608	-18.352	-16.261	-2.835	9.272	-10.238	-5.957	-9.885
934	0.934	-19.023	-13.157	-16.666	0.219	16.191	-12.57	-4.983	-15.133
935	0.935	-14.992	-12.223	-16.319	-8.146	-15.784	-13.173	-7.876	-16.686
936	0.936	-20.836	-14.774	-15.943	-10.702	-2.268	-12.615	-8.647	-15.346
937	0.937	-16.819	-14.03	-15.574	-13.061	1.792	-12.066	-14.254	-8.971
938	0.938	-14.932	-10.572	-14.453	-10.964	-47.399	-13.465	-12.305	-12.465
939	0.939	-16.918	-16.598	-9.659	-20.679	-0.612	-15.832	-11.717	-9.403
940	0.94	-14.059	-9.268	-10.279	-22.458	-6.648	-14.728	-15.781	-12.33
941	0.941	-9.275	-14.139	-10.9	-17.857	-1.305	-17.486	-23.712	-13.136
942	0.942	-11.266	-11.649	-12.648	-19.265	-6.388	-20.253	-20.229	-10.827
943	0.943	-10.733	-14	-12.273	-12.935	7.148	-16.838	-12.869	-11.414
944	0.944	-11.177	-15.959	-12.672	-9.523	-13.591	-9.546	-8.033	-2.704
945	0.945	-12.589	-15.401	-19.252	-14.825	-17.305	-2.233	-2.038	-3.873
946	0.946	-8.585	-13.68	-18.287	-13.935	-20.643	-3.241	0.28	-2.904
947	0.947	-15.615	-16.213	-19.051	-13.244	-5.001	-9.282	0.86	-3.881
948	0.948	-14.701	-13.914	-14.971	-7.712	-7.741	-11.67	-6.503	-11.831
949	0.949	-12.23	-11.811	-14.38	-17.255	4.999	-16.561	-13.284	-17.084
950	0.95	-16.341	-13.765	-7.006	-23.694	-30.037	-16.017	-7.3	-14.197
951	0.951	-22.968	-15.722	-9.894	-12.904	-14.95	-15.478	-9.637	-14.979
952	0.952	-17.017	-14.972	-15.88	-8.689	-10.545	-9.722	-11.587	-12.653
953	0.953	-17.845	-18.273	-3.675	-7.56	-14.675	-7.454	-13.542	-9.183
954	0.954	-14.416	-15.392	-5.412	-6.44	-11.064	-8.084	-9.5	-11.134
955	0.955	-19.111	-19.08	-10.055	-3.383	-7.835	-4.841	-16.495	-10.552
956	0.956	-17.426	-18.705	-8.704	-6.32	-17.202	-5.476	-13.622	-2.615
957	0.957	-16.127	-15.81	-9.867	-10.614	-25.575	-5.149	-12.884	-6.079
958	0.958	-16.569	-11.365	-15.866	-9.876	-7.835	-12.575	-10.6	-11.261
959	0.959	-18.75	-19.115	-12.771	-9.326	-14.874	-13.607	-11.214	-14.121
960	0.96	-13.578	-13.89	-15.675	-18.066	8.454	-18.503	-9.312	-13.332
961	0.961	-13.049	-12.926	-7.744	-19.262	11.474	-12.564	-5.261	-17.422
962	0.962	-4.396	0.237	-6.772	-22.392	-8.323	-5.261	-1.804	-16.857
963	0.963	-5.603	-9.442	-7.735	-27.269	14.847	9.401	-8.219	-10.892
964	0.964	-21.714	-14.662	0.208	-21.31	11.729	11.479	-10.763	-3.555
965	0.965	-10.137	-16.209	-0.751	-20.576	-2.463	1.739	-3.419	-12.456
966	0.966	-16.557	-9.05	-11.578	-15.782	-20.328	10.381	-8.27	-8.962
967	0.967	-3.036	-2.664	4.301	-9.83	-22.68	5.664	-7.528	-1.587
968	0.968	-8.287	-10.978	-6.331	0.771	-3.57	4.229	-14.926	-4.454
969	0.969	-9.855	-5.74	-16	-9.326	8.181	-5.9	-10.153	-14.094
970	0.97	-14.132	-14.635	-21.222	-8.207	-15.078	-14.83	-12.741	-17.733
971	0.971	-15.313	-13.469	-22.759	0.082	0.548	-11.33	-13.583	-14.221
972	0.972	-16.493	-10.355	-24.108	-3.043	-19.229	-27.398	-14.215	-13.245
973	0.973	-21.734	-13.249	-22.941	-5.975	-26.83	-62.432	-16.203	-12.279
974	0.974	-18.85	-21.175	-26.424	-6.774	-15.243	-67.455	-16.054	-18.69
975	0.975	-23.12	-7.224	-17.526	-7.36	-8.868	-35.503	-16.665	-17.927
976	0.976	-19.067	-5.269	-14.427	-9.682	-10.85	-31.385	-11.856	-10.558
977	0.977	-19.662	-6.99	-5.528	-14.514	-30.201	-20.071	-13.806	-11.518
978	0.978	-22.97	-11.63	-2.05	-19.158	-6.971	-9.935	-14.4	-10.745
979	0.979	-16.421	-10.27	14.004	-17.4	-3.854	-0.614	-10.923	-13.09
980	0.98	-10.45	-13.952	7.03	-16.022	4.496	2.094	-10.543	-16.609
981	0.981	-8.161	-17.44	-3.618	-10.623	-8.244	-15.719	-8.43	-14.675
982	0.982	-6.255	-18.417	-9.43	-2.717	8.004	-22.728	-14.444	-5.76
983	0.983	-16.336	-15.517	-14.653	0.351	18.653	-12.17	-3.053	-4.596
984	0.984	-12.099	-13.005	-3.618	-0.647	9.002	-2.604	-7.724	-12.916
985	0.985	-8.456	-15.314	-25.286	-6.679	-3.104	-1.001	-3.49	-7.692
986	0.986	-4.995	-17.248	-15.99	-7.49	-23.783	6.766	-7.193	-8.64
987	0.987	-8.12	-15.304	-1.856	-9.462	-9.63	10.88	-15.541	-14.611
988	0.988	-7.178	-18.197	-4.359	-6.205	8.221	11.995	-10.344	-2.39
989	0.989	-15.134	-15.672	-6.673	-4.491	-12.905	15.521	-7.464	-11.082
990	0.99	-12.039	-12.374	-8.782	-4.127	12.678	1.674	-8.267	-6.419
991	0.991	-16.88	-17.2	-33.927	-1.821	2.661	3.64	-7.52	-16.462
992	0.992	-16.106	-15.258	-23.852	-4.734	-38.134	5.414	-12.386	-12.775
993	0.993	-12.051	-14.666	-20.751	1.261	-32.659	0.802	-7.757	-13.935
994	0.994	-12.638	-17.178	-23.46	0.493	-17.526	-9.164	-9.503	-12.967
995	0.995	-12.063	-15.825	-20.942	-3.557	-3.95	-10.191	-9.108	-15.864
996	0.996	-10.329	-15.43	-23.269	-2.97	-24.632	-8.923	-11.42	-16.621
997	0.997	-18.267	-12.712	-25.403	-11.662	-13.364	7.189	-4.836	-12.537
998	0.998	-24.273	-10.77	-15.727	-29.644	-23.381	-8.968	-5.797	-7.674
999	0.999	-19.055	-14.247	-20.953	-32.139	-32.593	-23.72	-8.303	-9.614
1000	1	-18.091	-11.911	-13.019	-29.806	-24.245	-21.731	-9.067	-12.544
1001	1.001	-18.869	-11.515	-11.655	-27.666	-1.023	-16.535	-8.48	-17.415
1002	1.002	-16.553	-17.512	-12.811	-29.583	14.652	-18.093	-9.061	-8.743
1003	1.003	-13.068	-13.245	-6.814	-20.858	11.964	-16.694	-11.967	-5.298
1004	1.004	-16.35	-15.565	-5.832	-16.198	-0.817	-17.824	-4.032	-8.42
1005	1.005	-12.277	-13.625	-4.849	-20.438	1.526	-9.51	-5.189	-13.257
1006	1.006	-14.78	-16.909	-5.607	-14.036	-13.323	-4.295	-8.28	-14.048
1007	1.007	-17.09	-13.999	-11.2	-10.537	-3.624	-3.379	-7.3	-13.289
1008	1.008	-17.455	-12.634	-9.249	-9.556	-8.835	-5.992	-9.8	-18.123
1009	1.009	-15.498	-18.04	-12.531	-6.637	-7.235	-11.727	-10.554	-12.087
1010	1.01	-16.632	-14.548	-13.109	-5.838	-8.527	-8.371	-21.371	-12.844
1011	1.011	-14.47	-15.118	-13.508	-8.138	-27.989	-15.847	-10.314	-12.263
1012	1.012	-18.894	-9.691	-9.064	-7.528	-19.577	-16.883	-3.123	-10.334
1013	1.013	-16.924	-14.511	-11.993	-4.212	-52.99	-10.922	-4.249	-12.064
1014	1.014	-20.962	-12.563	-14.539	-7.084	-2.597	-2.021	-15.062	-10.679
1015	1.015	-19.591	-10.815	-12.25	-8.398	4.049	-0.874	-10.781	-11.991
1016	1.016	-19.175	-10.425	-9.379	-7	-14.126	-1.893	-14.427	-14.859
1017	1.017	-17.022	-13.704	-11.356	-11.791	2.304	-0.888	-13.238	-9.603
1018	1.018	-18.917	-19.493	-7.895	-15.027	7.33	-13.889	-3.527	-8.985
1019	1.019	-14.62	-10.583	-9.09	-9.551	-6.147	-42.73	0.176	-17.664
1020	1.02	-12.066	-11.731	-11.833	-16.094	-2.024	-63.358	1.374	-16.486
1021	1.021	-12.417	-17.73	-7.608	-15.274	-13.216	-29.344	-8.267	-6.795
1022	1.022	-14.702	-12.508	-8.027	-14.454	10.643	-24.935	-9.396	2.117
1023	1.023	-11.756	-11.536	-5.731	-17.905	-23.757	-29.081	-20.2	0.979
1024	1.024	-13.653	-17.533	-6.144	-17.293	-19.25	-32.807	-15.912	-15.069
1025	1.025	-15.548	-16.762	-10.616	-13.204	1.496	-49.836	-9.488	-12.736
1026	1.026	-10.666	-14.811	-7.725	-11.844	-17.219	-65.476	-17.774	-6.337
1027	1.027	-7.136	-4.719	-11.211	-6.413	-27.24	-34.235	-18.701	-4.378
1028	1.028	1.625	-8.952	-5.789	-5.821	-11.533	3.448	-19.628	4.348
1029	1.029	-6.646	-2.553	-10.627	-5.227	-8.767	28.747	-9.91	2.815
1030	1.03	-5.627	-3.709	-16.619	0.215	-11.251	24.431	-8.705	-18.841
1031	1.031	-10.404	-4.679	-12.554	0.82	23.83	45.288	-12.145	-21.927
1032	1.032	-16.342	-9.526	-17.409	-5.147	18.86	64.25	-4.743	-7.793
1033	1.033	-13.959	-13.792	-16.848	-2.778	-3.929	67.728	-5.674	-10.297
1034	1.034	-3.07	-22.699	-17.456	-2.155	-49.761	70.958	-8.145	-12.61
1035	1.035	-10.953	-11.859	-14.961	-6.756	-19.352	73.745	-8.88	-27.519
1036	1.036	-9.546	-19.02	-13.646	-8.452	-2.876	35.259	-8.259	-29.459
1037	1.037	-8.326	-17.857	-16.572	-11.891	-17.99	-47.925	-10.162	-20.754
1038	1.038	-11.757	-14.367	-12.122	-13.202	13.959	-107.476	-10.722	-12.827
1039	1.039	-27.762	-17.463	-17.547	-19.743	-6.695	-118.296	-4.892	-11.475
1040	1.04	-20.753	-14.551	-12.728	-20.681	-17.864	-49.157	-7.188	-15.155
1041	1.041	-18.574	-13.766	-12.165	-16.399	-7.74	-40.152	-10.651	-6.839
1042	1.042	-12.722	-16.081	-8.135	-17.155	-23.34	-31.938	-12.565	0.505
1043	1.043	-14.413	-11.23	-6.801	-17.727	2.237	-68.892	-14.296	-2.401
1044	1.044	-15.903	-9.276	-9.146	-18.291	-7.79	-75.514	-17.763	-4.927
1045	1.045	-14.493	-15.84	-9.55	-12.864	-4.635	-33	-14.459	-17.13
1046	1.046	-15.596	-15.044	-7.619	-17.697	-18.687	16.894	-7.866	-18.894
1047	1.047	-16.701	-14.251	-12.652	-13.046	-5.884	-29.959	-10.755	-23.563
1048	1.048	-13.555	-12.296	-9.364	-11.304	-31.562	-60.346	-18.676	-4.81
1049	1.049	-14.481	-16.918	-9.937	-8.801	19.977	22.857	-19.635	7.95
1050	1.05	-16.947	-13.995	-14.768	-10.161	12.662	82.433	-8.79	10.256
1051	1.051	-16.123	-10.488	-14.174	-6.084	19.294	49.9	-4.533	8.099
1052	1.052	-15.489	-15.885	-13.578	-2.58	1.163	0.533	-3.375	6.134
1053	1.053	-18.733	-11.025	-18.405	-2.938	17.684	9.413	-6.861	-6.084
1054	1.054	-15.777	-11.583	-21.679	-5.798	-7.444	33.773	-5.903	-29.909
1055	1.055	-19.212	-14.468	-24.569	-4.591	-30.242	26.403	-10.743	-12.901
1056	1.056	-15.875	-14.065	-24.177	-8.809	-9.513	46.325	-11.526	-9.835
1057	1.057	-19.893	-13.657	-19.719	-10.117	-5.839	64.499	-10.763	-29.614
1058	1.058	-17.338	-13.245	-16.814	-12.399	-22.815	59.071	-11.357	-52.872
1059	1.059	-20.586	-15.161	-8.876	-18.161	-32.024	43.961	-10.788	-31.045
1060	1.06	-18.414	-13.206	-0.555	-18.899	-29.272	21.11	-12.542	-11.331
1061	1.061	-12.376	-10.283	-1.515	-20.803	-31.753	-24.767	-11.2	-8.842
1062	1.062	-13.103	-12.975	9.328	-16.135	-24.773	-42.962	-13.521	-20.492
1063	1.063	-9	-16.431	5.078	-17.853	-14.091	-59.417	-8.673	-26.912
1064	1.064	-12.443	-15.252	6.25	-16.482	-12.133	-44.335	-9.257	-28.886
1065	1.065	-12.985	-13.292	-2.069	-15.114	14.248	-21.495	-9.849	-23.715
1066	1.066	-13.525	-15.207	-7.29	-12.205	25.521	-84.003	-10.249	-15.834
1067	1.067	-16.971	-15.956	-14.055	-12.588	8.552	-164.709	-14.714	-14.511
1068	1.068	-20.218	-16.131	-14.829	-9.101	-38.429	-153.881	-10.662	-10.853
1069	1.069	-18.051	-16.316	-20.44	-2.517	-18.465	-45.339	-14.149	-7.41
1070	1.07	-18.397	-12.624	-22.378	-11.405	-12.445	55.65	-12.789	-6.502
1071	1.071	-17.973	-9.126	-19.088	-7.911	-17.822	42.459	-8.721	0.226
1072	1.072	-20.073	-13.569	-19.668	-2.673	-22.831	54.282	-9.122	-11.227
1073	1.073	-16.171	-14.138	-14.833	-7.492	-27.26	0.132	-6.811	-3.324
1074	1.074	-12.668	-13.738	-18.124	-4.961	1.762	-29.44	-10.895	-4.713
1075	1.075	-15.938	-18.182	-15.219	7.242	-9.464	-20.507	-8.386	-5.92
1076	1.076	-13.024	-25.914	-18.707	-4.932	0.624	-44.86	-8.782	-9.436
1077	1.077	-15.718	-22.802	-15.421	-9.56	-2.468	-66.897	-9.187	-6.389
1078	1.078	-13.772	-13.877	-12.523	-13.799	-5.156	-46.899	-10.358	-5.476
1079	1.079	-8.918	-7.862	-11.364	-17.46	12.668	-28.597	-9.2	-11.498
1080	1.08	-12.397	-4.748	-14.851	-16.288	-3.564	-33.9	-8.994	-7.444
1081	1.081	-12.975	-3.768	-10.794	-17.252	-22.683	-69.033	-11.688	-2.639
1082	1.082	-12.4	-4.533	-12.147	-22.087	0.6	-55.41	-8.19	-4.604
1083	1.083	-12.014	-6.852	-9.833	-17.833	9.931	7.165	-7.784	-5.212
1084	1.084	-10.659	-10.332	-6.929	-20.167	1.617	51.914	-8.151	-1.759
1085	1.085	-9.489	-10.918	-6.541	-25.019	-11.175	76.319	-9.295	-3.137
1086	1.086	-15.488	-12.646	-12.334	-21.749	9.942	54.242	-7.733	-8
1087	1.087	-12.973	-15.165	-17.926	-20.023	-9.779	20.699	-5.004	-11.308
1088	1.088	-18.59	-10.706	-15.967	-13.078	-27.564	38.757	-6.141	-8.413
1089	1.089	-10.662	-14.762	-7.231	-4.189	-39.172	-0.113	-8.243	-16.346
1090	1.09	-15.916	-13.402	-10.698	-3.05	-20.022	-55.783	-6.272	-12.861
1091	1.091	-14.97	-13.782	-11.637	0.03	-37.844	-33.753	-8.754	-15.963
1092	1.092	-17.503	-15.898	-10.648	0.991	-21.564	26.817	-5.818	-18.859
1093	1.093	-19.833	-18.607	-4.634	-5.012	-10.944	51.211	-8.491	-12.837
1094	1.094	-16.359	-16.662	-8.689	-2.691	-12.814	43.867	-10.393	-12.044
1095	1.095	-18.31	-18.778	-15.285	-6.177	-14.517	10.419	-10.17	-5.448
1096	1.096	-15.422	-14.322	-16.094	-9.459	9.323	-7.695	-13.422	-6.216
1097	1.097	-15.819	-12.384	-12.04	-11.196	-7.686	-13.003	-9.315	-8.533
1098	1.098	-11.381	-14.127	-11.465	-10.793	-10.785	-17.986	-8.885	-13.375
1099	1.099	-13.125	-14.512	-13.398	-13.088	3.375	-13.505	-12.138	-12.773
1100	1.1	-12.742	-15.865	-11.657	-19.65	0.92	-17.491	-6.287	-7.31
1101	1.101	-15.07	-12.957	-12.046	-18.676	7.913	-13.727	-7.002	-10.744
1102	1.102	-8.49	-17.402	-9.725	-21.185	1.582	-10.393	-8.87	-8.765
1103	1.103	-13.324	-13.339	-10.884	-20.422	22.866	-7.287	-6.864	-12.776
1104	1.104	-12.549	-11.984	-9.724	-15.619	-2.683	-15.584	-9.706	-16.199
1105	1.105	-10.224	-8.695	-4.691	-12.399	7.319	-12.978	-7.131	-12.882
1106	1.106	-13.707	-15.276	-10.686	-11.873	10.357	-5.93	-9.394	-7.068
1107	1.107	-10.411	-16.239	-11.447	-4.953	-32.198	-16.508	-8.178	-11.142
1108	1.108	-14.471	-10.238	-12.005	-9.832	-50.401	-14.519	-12.571	-9.246
1109	1.109	-14.849	-14.298	-11.402	-3.873	-11.711	-19.728	-11.932	-17.994
1110	1.11	-12.52	-12.363	-17.951	-3.121	-6.734	-18.188	-17.688	-16.856
1111	1.111	-19.093	-10.419	-15.405	-2.536	-2.357	-28.282	-18.419	-7.172
1112	1.112	-16.183	-15.828	-13.053	-5.828	-14.796	-21.968	-17.78	-10.82
1113	1.113	-15.404	-12.337	-17.86	-1.761	-18.516	-8.897	-9.016	-9.593
1114	1.114	-17.717	-15.627	-11.839	-5.242	-8.504	-17.684	-10.112	2.296
1115	1.115	-17.141	-12.725	-11.046	-4.855	0.744	-16.19	-4.826	-2.28
1116	1.116	-15.203	-16.207	-12.978	-5.233	-24.862	-11.936	-7.672	-23.887
1117	1.117	-18.112	-13.88	-8.335	-11.226	-1.093	-8.296	-6.836	-26.909
1118	1.118	-15.597	-9.039	-7.765	-13.738	8.129	-4.885	-7.559	-7.095
1119	1.119	-15.219	-9.608	-7.383	-19.353	-0.311	-16.708	-14.084	0.534
1120	1.12	-13.09	-11.338	-12.81	-18.774	-18.188	-21.256	-13.26	-10.989
1121	1.121	-9.413	-11.71	-10.879	-18.204	-11.297	-25.343	-5.862	-13.031
1122	1.122	-15.795	-11.313	-8.944	-21.121	3.518	-31.58	-8.716	-11.016
1123	1.123	-6.112	-12.473	-11.851	-18.618	-2.369	-25.438	-7.893	-12.693
1124	1.124	-12.483	-12.871	-14.363	-12.246	-4.18	-15.678	-11.912	-14.177
1125	1.125	-8.982	-14.046	-12.997	-14.776	-12.162	-19.292	-5.289	-21.276
1126	1.126	-12.06	-16.964	-11.823	-12.462	-10.855	-13.228	-2.739	-1.686
1127	1.127	-9.136	-16.599	-13.743	-11.909	-27.945	-14.146	-8.324	1.069
1128	1.128	-13.381	-14.676	-11.799	-11.362	-11.752	-22.993	-11.799	-22.109
1129	1.129	-14.141	-13.905	-15.274	-8.501	-13.957	-14.597	-15.084	-31.368
1130	1.13	-16.053	-13.716	-13.914	-3.7	-27.558	-4.853	-14.5	-23.03
1131	1.131	-14.105	-13.519	-16.83	-7.009	-18.909	6.992	-14.122	-20.501
1132	1.132	-23	-13.721	-10.84	-9.943	-14.367	8.513	-10.84	-8.888
1133	1.133	-21.83	-17.211	-15.119	-4.168	-7.287	7.146	-12.968	-6.752
1134	1.134	-20.663	-14.9	-14.38	-6.495	-13.764	6.035	-10.277	-12.545
1135	1.135	-19.69	-19.75	-19.241	-8.449	-19.874	14.413	-8.365	-17.751
1136	1.136	-18.716	-11.056	-21.18	-13.111	-3.93	7.113	-11.296	-16.201
1137	1.137	-14.457	-17.073	-22.946	-11.385	-15.625	4.199	-15.023	-11.968
1138	1.138	-16.774	-13.997	-18.129	-18.366	16.226	1.633	-14.682	-10.849
1139	1.139	-8.842	-13.045	-12.144	-13.548	2.59	-10.6	-15.127	-7.425
1140	1.14	-7.865	-12.285	-16.218	-16.08	-1.589	-19.365	-14.803	-4.393
1141	1.141	-10.758	-16.365	-9.648	-18.431	-28.022	-24.084	-13.709	-7.338
1142	1.142	-15.005	-6.899	-1.735	-17.879	2.796	-19.851	-14.56	-15.323
1143	1.143	-14.221	-13.303	-0.796	-17.321	-51.483	-34.144	-10.777	-14.407
1144	1.144	-10.734	-14.48	13.891	-14.454	-29.483	-36.058	-7.388	-13.515
1145	1.145	-11.299	-13.53	20.259	-17.007	-22.966	-27.354	-9.812	-11.072
1146	1.146	-15.353	-10.639	-4.918	-15.701	-17	-16.366	-7.787	-8.821
1147	1.147	-13.981	-8.132	-14.995	-18.66	10.656	-0.561	-9.833	-2.324
1148	1.148	-19.384	-10.453	-18.107	-24.712	-34.906	-2.757	-8.771	-8.396
1149	1.149	-17.432	-13.948	-15.408	-13.351	-16.812	14.593	-13.135	-19.091
1150	1.15	-16.841	-14.531	-17.937	-5.463	-0.45	26.144	-14.979	-23.343
1151	1.151	-18.57	-12.803	-15.625	-4.159	-25.688	11.178	-17.601	-19.699
1152	1.152	-19.913	-12.42	-17.768	7.598	6.171	-10.169	-18.096	-28.093
1153	1.153	-17.577	-10.103	-15.852	18.593	10.198	-18.55	-11.628	-37.869
1154	1.154	-14.673	-11.269	-17.61	34.419	28.952	-57.11	-10.778	-18.469
1155	1.155	-14.281	-13.983	-19.173	10.967	5.118	-51.736	-13.411	12.601
1156	1.156	-15.44	-18.249	-20.547	-4.744	-41.945	-26.618	-9.463	24.936
1157	1.157	-15.249	-14.778	-21.732	-13.123	-8.498	-13.111	-11.519	28.564
1158	1.158	-15.054	-16.144	-15.751	-15.687	-14.599	-0.795	-11.052	11.477
1159	1.159	-14.287	-14.019	-16.741	-31.982	12.951	-4.539	-4.592	14.515
1160	1.16	-11.978	-19.261	-11.917	-46.924	28.025	-7.893	-2.198	0.303
1161	1.161	-8.117	-17.341	-14.447	-33.414	5.172	-4.86	-14.514	-17.578
1162	1.162	-8.508	-16.773	-12.14	-28.227	1.075	3.393	-12.895	-52.669
1163	1.163	-10.832	-12.715	-11.569	-23.627	12.25	-4.21	-17.668	-57.782
1164	1.164	-4.249	-11.369	-12.172	-16.533	-0.165	-1.936	-13.527	-35.024
1165	1.165	-13.142	-11.763	-9.292	-20.276	23.617	-18.254	-12.478	-22.696
1166	1.166	-7.135	-15.831	-10.663	-14.33	-4.643	-20.428	-16.064	-19.102
1167	1.167	-14.483	-14.478	-8.352	-11.286	-0.994	-18.515	-10.947	-15.897
1168	1.168	-9.643	-19.901	-13.202	-4.597	2.318	-16.757	-12.021	-19.093
1169	1.169	-15.639	-19.316	-12.636	-3.91	-19.501	-12.078	-10.582	-21.881
1170	1.17	-14.86	-17.381	-13.614	-6.323	-11.14	-4.916	-6.429	-19.25
1171	1.171	-16.787	-10.795	-13.049	-2.347	-8.602	-13.819	-10.595	-11.781
1172	1.172	-18.713	-8.276	-8.223	-4.367	-15.555	-14.981	-12.623	-9.54
1173	1.173	-21.621	-0.918	-10.169	-9.091	-26.218	-14.016	-10.778	-7.496
1174	1.174	-19.101	-1.879	-17.923	-9.729	-20.402	-16.905	-13.772	-9.52
1175	1.175	-20.456	-6.133	-14.843	-10.166	-29.145	-8.94	-6.889	-0.874
1176	1.176	-20.069	-6.908	-17.765	-5.761	-11.74	-9.878	-6.005	-8.829
1177	1.177	-14.076	-11.741	-8.1	-7.55	-14.088	-20.68	3.604	-10.166
1178	1.178	-13.304	-12.316	-6.954	-5.074	-7.694	-10.598	-0.153	-1.263
1179	1.179	-18.915	-9.408	-5.805	-11.51	-17.332	8.952	-3.714	-0.172
1180	1.18	-12.337	-17.333	3.859	-22.972	-26	23.098	1.437	0.677
1181	1.181	-9.821	-9.004	0.171	-11.986	-2.151	46.338	-7.532	5.402
1182	1.182	-12.136	-14.22	3.647	-13.392	-5.402	37.084	-15.915	-7.86
1183	1.183	-10.2	-15.183	10.995	-27.769	3.957	17.376	-4.16	-17.58
1184	1.184	-10.775	-17.693	-3.716	-14.271	6.705	19.922	-5.758	-22.852
1185	1.185	-12.511	-15.363	-22.873	-16.072	-0.808	8.338	-7.154	-11.865
1186	1.186	-13.856	-14.78	-10.093	-11.482	-16.997	14.746	4.615	1.028
1187	1.187	-15.206	-14.185	-17.047	-10.18	-31.835	1.199	-3.356	6.195
1188	1.188	-13.07	-14.757	-19.161	-1.323	-29.851	-10.996	-2.033	14.081
1189	1.189	-16.74	-18.228	-17.209	-2.532	-6.963	-34.792	-5.727	3.985
1190	1.19	-20.02	-14.928	-18.924	2.652	8.767	-51.825	-6.9	-15.582
1191	1.191	-18.849	-14.531	-10.967	-2.219	22.904	-61.131	-5.937	-12.891
1192	1.192	-18.457	-14.139	-6.684	-11.928	-10.563	-52.837	-1.099	-15.427
1193	1.193	-12.65	-16.056	-10.336	-8.277	-24.075	-35.049	-3.61	5.63
1194	1.194	-20.003	-11.784	-18.635	-9.455	-20.009	-28.112	-4.371	-2.724
1195	1.195	-15.166	-17.195	-21.707	-6.37	-38.771	-26	-7.839	-5.272
1196	1.196	-17.686	-15.257	-22.66	-5.411	-28.682	-20.176	-8.394	-2.966
1197	1.197	-15.377	-19.896	-16.666	-11.414	12.198	-18.396	-17.259	-17.864
1198	1.198	-13.452	-10.985	-18.997	-9.097	17.699	-16.805	-13.55	-39.139
1199	1.199	-11.533	-17.368	-17.076	-19.943	12.684	-15.414	-19.517	-76.105
1200	1.2	-13.29	-9.048	-16.502	-18.398	-0.84	-11.691	-14.248	-30.63
1201	1.201	-14.659	-14.27	-12.439	-17.035	-4.842	-10.501	-15.165	-0.249
1202	1.202	-12.345	-15.231	-7.592	-25.942	-38.849	-5.274	-14.339	16.199
1203	1.203	-7.512	-12.714	-12.225	-15.097	-34.316	-12.08	-10.213	41.368
1204	1.204	-12.159	-11.937	-11.623	-16.44	-38.292	-16.387	-13.623	-18.228
1205	1.205	-9.252	-7.1	-6.761	-12.741	-19.404	-14.139	-14.125	-42.585
1206	1.206	-10.609	-10.396	-8.674	2.932	-16.049	-6.256	-12.304	-35.175
1207	1.207	-12.931	-12.145	-14.072	-3.466	12.222	9.79	-17.044	-28.53
1208	1.208	-10.027	-13.501	-10.566	-17.029	23.515	7.469	-13.646	-22.477
1209	1.209	-6.347	-7.116	-16.528	-11.815	-27.893	1.102	-10.629	-5.994
1210	1.21	-10.803	-7.887	-18.82	-16.477	-20.484	3.07	-11.859	-10.995
1211	1.211	-19.707	-10.217	-12.205	-15.138	-0.478	1.348	-10.389	-15.426
1212	1.212	-18.546	-19.7	-14.695	-13.967	5.55	-3.26	-3.704	-3.045
1213	1.213	-19.71	-13.321	-5.755	4.061	-10.878	1.033	-6.504	-6.744
1214	1.214	-24.942	-16.802	-2.24	-3.448	-5.81	4.719	-10.663	-16.808
1215	1.215	-20.11	-15.834	-7.438	-15.009	-10.258	-8.425	-14.636	-1.107
1216	1.216	-16.651	-18.544	-14.182	-17.085	-6.143	-20.617	-9.708	-15.178
1217	1.217	-14.153	-13.71	-9.895	4.262	-24.904	-44.417	-10.2	-2.331
1218	1.218	-13.403	-16.229	-7.544	1.609	-34.967	-47.704	-7.201	-4.582
1219	1.219	-14.006	-13.924	-12.357	-0.842	-25.673	-19.44	-14.057	-2.383
1220	1.22	-15.975	-18.78	-11.75	-3.105	-17.385	-15.75	-11.032	-11.986
1221	1.221	-15.424	-16.857	-12.313	-5.177	0.4	-12.467	-10.128	-10.165
1222	1.222	-8.486	-15.116	-11.898	-10.932	35.437	-9.387	-12.331	-5.448
1223	1.223	-11.411	-17.629	-11.484	-23.074	0.203	-12.11	-8.727	-4.011
1224	1.224	-13.952	-14.332	-9.325	-21.488	32.12	-14.638	-13.25	-23.456
1225	1.225	-13.196	-11.415	-6.594	-22.803	3.114	-12.334	-5.393	-54.524
1226	1.226	-11.268	-16.634	-11.593	-16.376	14.331	-10.217	-14.952	-58.502
1227	1.227	-14.563	-14.704	-9.617	-19.812	-23.412	3.32	-5.932	-32.1
1228	1.228	-21.146	-11.428	-10.152	-10.08	-28.433	8.543	-6.973	12.684
1229	1.229	-16.892	-14.353	-11.468	-11.167	-23.969	0.65	-7.829	43.16
1230	1.23	-19.226	-11.858	-11.047	-7.612	-27.997	4.96	-8.688	37.831
1231	1.231	-21.173	-13.242	-13.914	-6.588	-9.208	-6.798	-7.806	22.814
1232	1.232	-20.606	-9.196	-9.438	-5.548	-26.217	-8.298	-10.034	-18.331
1233	1.233	-18.878	-12.701	-14.839	-7.987	8.29	-12.531	-8.009	-12.849
1234	1.234	-16.38	-11.368	-16.76	-2.326	3.869	-13.695	-7.332	-17.827
1235	1.235	-16.781	-11.005	-20.066	-8.854	-25.152	-7.705	-7.82	5.066
1236	1.236	-10.996	-13.73	-21.867	-13.039	-6.373	-0.383	-5.217	-7.257
1237	1.237	-10.243	-12.583	-19.371	-15.279	-3.107	-5.257	-8.413	-10.873
1238	1.238	-12.198	-14.147	-12.997	-14.623	12.576	-18.477	-14.142	-20.861
1239	1.239	-10.282	-10.876	-15.52	-12.608	-7.138	-16.613	-11.745	-23.854
1240	1.24	-12.038	-12.056	-13.203	-17.954	21.176	-7.989	-12.262	-21.081
1241	1.241	-12.447	-10.913	-9.727	-15.945	-5.112	-0.124	-8.908	-18.532
1242	1.242	-12.85	-15.193	-6.433	-15.292	-1.771	-4.426	-9.435	-6.883
1243	1.243	-13.249	-17.722	-7.008	-18.13	-11.014	-0.767	-8.021	-8.975
1244	1.244	-10.544	-12.316	-3.52	-15.55	3.143	-9.079	-5.641	-6.973
1245	1.245	-10.167	-8.842	0.928	-15.873	-4.367	-25.126	-12.168	-15.615
1246	1.246	-7.267	-10.792	-7.984	-14.642	-15.928	-27.422	-15.031	-26.577
1247	1.247	-10.955	-12.544	-11.675	-11.865	-26.516	-16.754	-8.989	-25.183
1248	1.248	-10.571	-12.172	-8.191	-8.327	-5.143	-14.79	-4.888	-13.391
1249	1.249	-10.185	-10.825	-11.287	-2.455	3.26	-13.015	-14.331	-14.991
1250	1.25	-12.127	-16.633	-16.119	-6.457	-19.884	1.339	-15.468	-13.661
1251	1.251	-17.939	-17.414	-18.627	3.099	-29.146	3.314	-11.946	-7.222
1252	1.252	-20.272	-12.586	-19.391	-3.213	-26.393	8.587	-15.01	-17.968
1253	1.253	-18.348	-13.179	-21.316	-4.303	-28.855	13.283	-14.02	-16.44
1254	1.254	-21.643	-11.445	-20.739	-9.445	-40.415	6.169	-13.222	-9.873
1255	1.255	-15.074	-11.842	-16.673	-12.264	-16.944	-2.7	-12.429	-10.937
1256	1.256	-17.601	-13.199	-13.18	-16.433	-7.587	-8.667	-20.346	-14.01
1257	1.257	-18.396	-15.326	-12.798	-14.015	-21.612	-13.846	-23.426	-9.169
1258	1.258	-18.997	-15.722	-16.87	-15.866	-23.993	-20.566	-22.449	-9.918
1259	1.259	-11.66	-16.894	-11.075	-15.212	6.524	-33.683	-21.663	-9.098
1260	1.26	-14.582	-12.058	-10.309	-15.722	-5.76	-23.978	-9.461	-12.491
1261	1.261	-13.827	-15.542	-5.483	-17.017	5.574	-32.664	-7.716	-2.335
1262	1.262	-14.628	-9.546	-14.198	-20.246	2.415	-24.713	-3.065	-6.503
1263	1.263	-14.066	-15.168	-8.204	-16.109	-6.75	-8.832	-1.704	-15.329
1264	1.264	-12.146	-13.235	-7.241	-15.642	7.47	-15.205	7.192	-9.283
1265	1.265	-6.746	-13.821	-8.206	-15.185	-20.675	-13.255	6.019	-18.951
1266	1.266	-10.24	-14.405	-10.719	-12.236	-9.331	-14.992	2.907	-25.327
1267	1.267	-12.177	-14.028	-9.946	-6.185	0.844	-10.357	-1.942	-14.508
1268	1.268	-11.589	-6.667	-11.882	-8.653	-2.188	-11.729	-15.121	-13.13
1269	1.269	-8.103	-7.633	-12.458	-4.547	12.008	-10.589	-20.944	-14.228
1270	1.27	-12.548	-10.526	-7.047	-5.077	4.566	7.418	-22.715	-13.027
1271	1.271	-14.291	-16.524	-14.992	-0.376	-16.43	4.918	-14.802	-1.207
1272	1.272	-20.1	-18.841	-11.91	-4.383	-2.21	-2.026	-16.175	-9.104
1273	1.273	-17.782	-18.252	-16.766	0.512	-4.589	-4.139	-15.038	-22.039
1274	1.274	-19.728	-25.607	-14.279	-2.732	-25.577	-2.197	-11.571	-13.337
1275	1.275	-25.744	-22.701	-19.923	-5.586	0.094	-3.939	-8.495	-5.439
1276	1.276	-23.442	-13.019	-24.787	-9.032	10.248	-8.582	-9.486	-9.768
1277	1.277	-18.619	-11.85	-20.162	-16.337	-5.335	-21.558	-8.746	-8.634
1278	1.278	-16.707	-5.843	-13.609	-28.101	-2.565	-44.384	-9.56	-14.634
1279	1.279	-13.829	-6.803	-11.11	-26.509	-25.714	-35.079	-11.547	-13.594
1280	1.28	-9.015	-7.769	-8.819	-16.407	-9.976	-20.949	-11.039	-6.73
1281	1.281	-8.452	-12.024	-6.906	-17.537	4.203	-13.402	-9.367	-5.922
1282	1.282	-11.373	-12.791	-3.643	-18.663	-29.204	-11.081	-11.954	-8.288
1283	1.283	-8.866	-13.357	-3.072	-2.551	2.814	-8.958	-10.66	-7.758
1284	1.284	-14.286	-12.775	4.851	4.46	15.285	-7.034	-11.893	-12.444
1285	1.285	-10.804	-16.834	20.509	-14.668	4.108	-1.816	-10.031	-8.454
1286	1.286	-12.74	-16.438	-7.187	-17.156	14.17	2.82	-10.494	-1.556
1287	1.287	-14.473	-13.143	-18.428	-10.174	-20.264	7.069	-7.065	-14.398
1288	1.288	-14.083	-11.002	-21.725	-8.032	-24.66	5.883	-8.466	-33.807
1289	1.289	-19.498	-12.934	-18.63	-6.083	-28.653	2.366	-6.386	-10.649
1290	1.29	-14.653	-10.989	-15.924	-7.804	5.44	-13.729	-10.091	-1.373
1291	1.291	-16.584	-7.494	-18.442	-12.435	-8.064	-25.361	-4.682	-4.085
1292	1.292	-18.326	-14.835	-16.125	-13.767	-28.767	-23.251	-9.493	-6.62
1293	1.293	-18.722	-15.802	-18.255	-10.067	-17.536	-21.344	-14.136	-18.254
1294	1.294	-17.377	-14.83	-16.322	-11.215	-14.258	-12.653	-12.403	-24.672
1295	1.295	-18.544	-14.048	-11.1	-14.297	-29.935	-14.234	-6.639	-26.613
1296	1.296	-12.55	-14.812	-6.452	-11.377	-15.826	-4.212	-12.351	-0.324
1297	1.297	-16.812	-12.867	-13.621	-7.101	-8.281	-5.408	-14.397	25.945
1298	1.298	-16.048	-12.278	-14.796	-14.441	-5.977	-6.596	-13.9	35.964
1299	1.299	-11.218	-20.013	-15.961	-17.326	-12.396	-5.664	-5.06	-11.096
1300	1.3	-13.159	-10.332	-14.999	-21.563	16.601	-8.598	-14.011	-31.061
1301	1.301	-11.429	-11.493	-14.042	-17.495	-4.163	-14.627	-10.56	-37.093
1302	1.302	-10.084	-10.331	-11.541	-16.908	-30.561	-13.886	-3.239	-87.046
1303	1.303	-13.391	-13.415	-5.942	-16.323	-13.601	-14.498	-4.239	-67.141
1304	1.304	-13.012	-10.502	-10.788	-15.748	-10.584	-5.818	-6.785	-36.784
1305	1.305	-12.634	-14.748	-15.433	-14.406	-2.327	-4.684	-7.587	13.12
1306	1.306	-6.827	-20.352	-6.524	-11.131	-25.623	-12.041	-8.183	33.04
1307	1.307	-10.893	-12.412	-10.195	-9.034	-28.748	-9.121	-7.602	14.841
1308	1.308	-12.831	-11.443	-6.702	-10.993	-20.472	-8.348	-9.335	-1.614
1309	1.309	-10.9	-14.339	-14.047	-5.201	-28.092	-6.041	-7.985	-26.777
1310	1.31	-14.963	-16.851	-11.129	-1.154	-21.164	-4.128	-6.631	-31.234
1311	1.311	-15.35	-16.064	-11.886	-3.098	-19.056	-4.717	-11.46	-27.199
1312	1.312	-18.642	-15.482	-14.19	-13.168	-9.438	-8.793	-9.511	-8.448
1313	1.313	-19.799	-16.054	-9.341	-8.924	2.729	-9.176	-5.431	8.545
1314	1.314	-17.093	-13.144	-15.326	-10.09	-8.35	-11.478	-7.948	24.188
1315	1.315	-18.257	-13.528	-20.926	-1.77	-18.489	-14.368	-10.249	21.46
1316	1.316	-19.802	-9.065	-20.333	-9.122	-6.808	-9.911	-12.35	23.958
1317	1.317	-24.258	-17.957	-15.681	5.585	16.86	-15.325	-8.63	-11.086
1318	1.318	-16.91	-14.261	-18.571	-0.802	6.624	-5.833	-9.976	-46.313
1319	1.319	-19.819	-17.717	-10.618	-14.354	-15.418	-6.987	-7.874	-23.482
1320	1.32	-13.823	-12.473	-9.432	-23.072	-1.475	-10.465	-13.175	-11.109
1321	1.321	-11.503	-13.426	-6.311	-24.631	11.127	-13.547	-16.732	-29.913
1322	1.322	-6.664	-12.654	-5.329	-26.008	-10.171	-6.763	-13.474	-19.863
1323	1.323	-7.255	-7.051	2.619	-22.37	-18.676	-4.246	-17.553	8.387
1324	1.324	-5.515	-8.996	1.656	-18.941	-16.346	-3.481	-17.16	12.029
1325	1.325	-5.131	-9.587	-5.115	-7.192	-14.226	-5.438	-9.795	15.298
1326	1.326	-9.583	-15.01	-14.8	-11.905	-12.272	1.888	-8.814	-19.173
1327	1.327	-7.832	-13.07	-8.438	-7.715	-14.388	-10.913	0.125	-14.73
1328	1.328	-11.311	-11.129	-16.771	-4.105	-23.255	-16.194	3.651	-43.749
1329	1.329	-9.941	-9.374	-7.094	-3.023	-6.024	-14.71	13.374	-40.063
1330	1.33	-16.505	-8.97	-13.482	0	0.803	-13.391	4.521	-9.065
1331	1.331	-15.523	-15.35	-12.334	-6.818	-5.753	-22.318	1.058	28.537
1332	1.332	-21.511	-17.863	-22.024	-20.04	-27.174	-18.851	-12.86	-6.643
1333	1.333	-23.823	-10.506	-20.882	-18.164	-1.787	-15.777	-3.169	-11.084
1334	1.334	-18.977	-13.404	-14.913	-6.017	15.088	-18.696	-4.892	9.571
1335	1.335	-18.398	-15.921	-11.836	-10.686	24.282	-12.704	-6.413	13.2
1336	1.336	-21.296	-15.15	-14.765	-6.459	15.827	-8.655	-22.269	-3.88
1337	1.337	-16.456	-18.636	-17.328	-7.667	-22.856	-2.084	-28.655	-19.591
1338	1.338	-18.391	-12.637	-15.073	-8.892	-28.465	-6.36	-26.713	-16.879
1339	1.339	-18.974	-14.955	-13.204	-14.181	-13.544	-5.611	-35.413	-55.462
1340	1.34	-17.621	-16.891	-12.691	-13.284	-9.277	-10.468	-43.337	-50.107
1341	1.341	-14.33	-17.468	-7.336	-17.616	-5.325	-7.208	-59.19	-24.926
1342	1.342	-8.522	-9.719	-9.326	-16.912	-9.102	-6.663	-27.251	-11.364
1343	1.343	-9.292	-14.945	-11.317	-10.406	-5.918	-14.637	-13.702	-7.291
1344	1.344	-12.771	-12.049	-9.614	-9.706	-9.08	-8.666	15.322	-26.049
1345	1.345	-13.343	-12.827	-14.511	-13.852	-6.436	-11.78	49.384	-9.008
1346	1.346	-13.917	-15.149	-12.629	-13.361	-29.748	-14.706	44.955	0.245
1347	1.347	-12.551	-14.572	-10.935	-10.163	-20.493	-10.468	15.919	-2.478
1348	1.348	-14.862	-12.636	-15.81	-12.001	5.001	-1.587	-2.846	-4.977
1349	1.349	-16.981	-10.894	-16.43	-13.452	1.68	-5.09	-19.858	-7.269
1350	1.35	-13.292	-12.25	-13.563	-6.183	-1.485	0.119	-29.127	-5.148
1351	1.351	-18.696	-12.633	-10.12	-7.25	6.871	-0.868	-20.798	-10.976
1352	1.352	-12.109	-17.469	-9.777	-14.109	-0.634	-5.15	-18.279	-12.747
1353	1.353	-16.352	-15.53	-13.885	-9.931	1.678	-9.236	-15.957	-11.253
1354	1.354	-15.572	-14.946	-17.4	-10.78	-17.375	-20.094	-13.844	-7.007
1355	1.355	-17.506	-13.584	-16.088	-12.795	5.977	-43.912	-19.677	-18.775
1356	1.356	-15.57	-11.251	-12.067	-2.792	-28.318	-53.996	-31.906	-23.312
1357	1.357	-13.816	-10.091	-14.618	-9.992	-23.736	-32.157	-30.384	-18.951
1358	1.358	-12.459	-15.31	-16.015	-18.961	-2.956	-18.06	-11.628	-17.737
1359	1.359	-11.107	-11.814	-14.907	-15.562	-14.151	-13.44	-9.142	-14.263
1360	1.36	-14.008	-16.451	-15.386	-20.858	-40.428	-10.943	-6.819	1.729
1361	1.361	-11.303	-8.702	-14.282	-21.891	-2.636	-8.627	-8.891	-0.686
1362	1.362	-16.328	-11.798	-13.549	-15.958	-37.766	-10.755	-6.932	5.664
1363	1.363	-10.332	-14.692	-12.818	-18.359	-24.094	-8.819	5.275	-7.817
1364	1.364	-11.099	-10.426	-11.495	-19.01	5.069	-7.094	-10.773	-14.509
1365	1.365	-13.028	-17.768	-13.072	-20.045	16.401	0.814	-18.678	-19.665
1366	1.366	-11.079	-16.789	-11.553	-14.108	26.591	-0.569	-31.625	-21.18
1367	1.367	-12.811	-21.029	-15.068	-11.847	48.607	-1.747	-5.279	-16.921
1368	1.368	-13.194	-21.793	-20.506	-11.315	29.07	-2.926	13.515	-13.342
1369	1.369	-13.566	-15.199	-24.01	-8.078	31.766	-1.957	44.499	-7.462
1370	1.37	-18.395	-14.407	-18.017	-9.886	1.523	-0.987	32.131	8.58
1371	1.371	-20.32	-5.487	-13.963	-2.023	5.712	-5.255	-1.931	-2.997
1372	1.372	-13.732	-1.987	-10.487	3.912	-5.365	-6.036	-15.523	-17.918
1373	1.373	-17.976	-2.937	-7.21	11.205	-8.503	-2.554	-27.936	-0.555
1374	1.374	-15.649	-7.759	-4.317	2.266	-11.487	4.803	-24.289	-7.519
1375	1.375	-19.123	-10.259	-0.847	3.404	-14.109	3.843	-21.01	-1.123
1376	1.376	-21.057	-11.019	6.49	-3.962	-6.469	-4.089	-36.704	-18.54
1377	1.377	-12.159	-11.597	-3.215	-12.88	-36.762	7.73	-34.012	-30.176
1378	1.378	-18.552	-16.235	-9.621	-9.409	-7.626	-0.207	-31.507	-28.056
1379	1.379	-15.081	-20.294	-8.478	-10.369	-56.721	-13.181	-29.203	-41.644
1380	1.38	-11.993	-13.324	-1.123	-25.095	-9.808	-7.961	-1.531	-46.891
1381	1.381	-11.033	-14.284	-4.029	-10.226	-27.931	-9.504	2.137	-26.178
1382	1.382	-13.558	-15.057	-3.253	-12.184	-22.434	-5.246	-1.169	-0.602
1383	1.383	-11.248	-17.377	0.81	-13.962	2.761	-11.62	-4.281	44.091
1384	1.384	-9.324	-10.794	-10.024	-28.346	-38.407	-17.601	-12.604	25.886
1385	1.385	-12.61	-13.307	-2.082	-34.225	-10.677	-10.23	0.169	20.472
1386	1.386	-13.188	-12.528	-12.134	-18.402	24.599	-15.044	7.121	5.376
1387	1.387	-13.572	-11.943	-5.746	0.718	11.116	-9.009	0.673	-35.868
1388	1.388	-11.246	-15.235	-9.24	-1.835	-1.237	-9.747	-5.218	14.034
1389	1.389	-15.309	-12.333	-6.146	0.454	10.018	-20.565	-7.016	20.594
1390	1.39	-13.949	-14.852	-9.043	-1.708	-20.895	-22.101	-14.984	-46.606
1391	1.391	-15.3	-17.171	-18.705	-11.409	-33.24	-20.743	-4.947	-37.73
1392	1.392	-17.421	-14.265	-15.006	-9.687	-29.519	-11.83	-6.143	-29.605
1393	1.393	-17.024	-9.808	-28.15	-8.149	-39.535	-15.301	-4.982	-36.947
1394	1.394	-17.41	-12.707	-8.781	-3.887	-23.831	-16.258	-10.203	-30.362
1395	1.395	-15.862	-14.062	-11.284	-2.712	-4.043	-11.391	-22.97	12.209
1396	1.396	-14.51	-11.739	-13.601	-1.546	-27.233	-7.109	-3.608	6.806
1397	1.397	-17.606	-14.647	-28.487	1.551	1.054	-9.385	-16.386	-8.271
1398	1.398	-14.896	-12.714	-22.657	-7.345	-10.115	-12.808	-23.383	-21.819
1399	1.399	-13.737	-16.971	-24.373	-18.174	20.9	-14.687	-17.054	-25.868
1400	1.4	-17.993	-13.49	-16.414	-8.112	-41.555	-14.07	-11.303	-22.174
1401	1.401	-10.247	-13.115	-12.126	-14.49	-50.419	-12.685	-6.135	-12.093
1402	1.402	-17.606	-13.508	-10.927	-17.974	-9.74	-13.032	-1.536	-15.178
1403	1.403	-12.763	-16.229	-16.888	-18.94	-76.477	-11.841	5.584	-17.878
1404	1.404	-10.261	-16.616	-11.624	-12.158	-67.566	-10.667	6.716	-25.426
1405	1.405	-11.049	-20.886	-14.491	-25.307	-59.423	-5.639	7.845	-41.652
1406	1.406	-17.646	-13.147	-13.684	-34.983	-37.335	-3.707	-6.111	-26.736
1407	1.407	-13.395	-12.163	-11.319	-8.646	23.211	-3.121	-15.822	-5.443
1408	1.408	-11.08	-17	-0.439	2.592	63.836	-7.927	-7.14	25.743
1409	1.409	-15.937	-14.491	20.308	-7.462	41.815	-11.154	-30.959	46.459
1410	1.41	-12.681	-15.283	-10.822	-10.551	35.23	-19.99	-68.711	50.15
1411	1.411	-22.196	-7.579	-23.18	-13.254	4.813	-23.609	-33.496	-1.295
1412	1.412	-14.494	-14.195	-19.471	-10.72	-11.654	-22.394	-19.958	-68.031
1413	1.413	-21.89	-13.468	-22.73	-13.007	-6.671	-6.275	-15.902	-59.097
1414	1.414	-17.089	-14.288	-25.796	-15.097	6.867	0.745	-27.124	-34.682
1415	1.415	-21.391	-13.743	-23.055	-13.118	-13.846	-1.335	-17.069	-12.594
1416	1.416	-17.371	-15.723	-15.481	-18.297	-17.512	-7.087	-20.179	7.371
1417	1.417	-13.936	-15.2	-17.778	-16.693	-41.316	-8.788	-11.872	49.963
1418	1.418	-15.928	-14.86	-15.628	-18	-25.606	-16.694	-9.346	33.53
1419	1.419	-13.08	-19.359	-17.543	-14.274	-5.845	-15.312	-6.994	-32.071
1420	1.42	-9.654	-13.982	-12.302	-10.74	17.397	-6.381	3.698	-58.807
1421	1.421	-8.365	-13.436	-10.728	-13.794	1.683	-9.846	32.756	-18.147
1422	1.422	-13.263	-14.054	-6.437	-10.84	-18.07	-8.863	12.044	18.84
1423	1.423	-8.673	-10.029	-5.24	-22.208	10.142	-9.828	8.347	-14.609
1424	1.424	-14.14	-13.54	-6.359	-23.714	28.86	-12.337	-8.708	-20.584
1425	1.425	-10.707	-13.206	-9.41	-19.42	18.736	-10.01	0.571	-15.142
1426	1.426	-12.691	-8.43	-6.461	-15.713	15.621	-13.492	-2.153	-20.14
1427	1.427	-10.999	-11.778	-8.928	-12.203	-4.114	-8.859	-4.685	-24.582
1428	1.428	-11.411	-10.094	-12.955	-23.989	24.117	-5.953	-2.374	-12.189
1429	1.429	-15.908	-8.803	-19.51	-0.156	12.9	-4.604	-13.019	-15.812
1430	1.43	-20.011	-14.277	-16.969	9.947	16.126	-11.013	-18.802	-12.478
1431	1.431	-17.544	-14.914	-16.169	-5.705	-5.746	-10.25	-16.981	-9.377
1432	1.432	-17.984	-15.552	-16.736	-2.95	8.39	-12.584	-24.852	-6.649
1433	1.433	-17.662	-11.555	-13.44	20.316	5.902	-12.012	-26.115	-9.126
1434	1.434	-23.723	-15.101	-9.38	29.651	3.64	-10.101	-24.846	-11.393
1435	1.435	-19.537	-17.482	-9.013	-1.476	-2.733	-9.547	-11.574	-9.24
1436	1.436	-20.375	-15.415	-1.664	-5.51	-27.836	-14.404	14.835	-7.29
1437	1.437	-15.594	-12.763	5.672	-9.139	-31.042	-9.773	26.052	-12.494
1438	1.438	-13.713	-9.341	-1.106	-12.371	-27.909	-0.888	2.253	-14.033
1439	1.439	-17.838	-11.534	-7.123	-15.409	-30.571	2.773	-19.59	-12.599
1440	1.44	-14.418	-17.596	-12.749	-18.069	-17.798	3.909	-22.244	-13.673
1441	1.441	-15.836	-16.884	-14.696	-20.534	-20.118	-3.466	-14.653	-7.663
1442	1.442	-14.737	-14.63	-10.058	-22.814	-26.516	-6.386	-12.246	-8.643
1443	1.443	-10.349	-16.643	-11.797	-24.909	-9.096	-10.653	-5.759	-1.904
1444	1.444	-14.479	-12.072	-8.319	-26.811	-30.175	-19.565	7.894	-7.968
1445	1.445	-13.174	-15.049	-5.988	-18.058	-16.015	-16.095	13.237	-12.056
1446	1.446	-17.676	-12.601	-12.566	-10.078	-28.712	-32.167	2.335	-8.539
1447	1.447	-17.145	-14.986	-17.402	-11.39	-35.613	-34.493	-10.464	0.198
1448	1.448	-16.806	-16.209	-19.925	-12.503	-12.126	-19.593	-5.117	-17.813
1449	1.449	-20.148	-14.334	-15.858	-4.143	-21.399	-6.046	-19.416	-20.327
1450	1.45	-20.581	-8.583	-16.435	-7.206	-12.998	-0.824	-17.514	-18.004
1451	1.451	-14.634	-15.979	-18.349	-2.325	-10.478	-11.858	-15.792	-15.863
1452	1.452	-18.938	-15.052	-17.745	-8.283	-12.754	-7.605	-14.223	-13.9
1453	1.453	-6.801	-23.023	-18.11	-10.555	2.235	1.29	-18.48	-5.166
1454	1.454	-8.592	-11.26	-16.745	-12.434	-19.016	4.764	-12.095	-25.856
1455	1.455	-10.194	-19.236	-10.922	-3.654	-10.642	-9.187	-20.388	-17.544
1456	1.456	-17.411	-32.242	-14.971	-11.913	7.189	-15.007	-12.988	-10.022
1457	1.457	-16.308	-16.405	-15.532	-12.83	0.259	-13.278	-11.948	-21.61
1458	1.458	-8.049	-14.307	-12.223	-13.73	-31.584	-24.326	-5.864	-2.43
1459	1.459	1.582	-4.659	-3.293	-7.655	0.481	-20.09	-5.024	-4.895
1460	1.46	-7.376	4.025	-4.411	-8.369	4.704	-11.203	-9.815	-11.787
1461	1.461	-3.943	2.455	-7.88	-16.252	16.013	-7.745	-10.41	-13.861
1462	1.462	-9.231	3.801	-8.839	-21.428	12.742	-12.976	-8.653	-11.933
1463	1.463	-12.185	-5.121	-7.855	-20.419	-9.123	-10.032	-11.118	-20.697
1464	1.464	-9.726	-13.463	-10.358	-21.152	4.984	-7.471	-14.34	-19.181
1465	1.465	-13.84	-12.509	-8.02	-18.79	-7.792	-9.768	-12.153	-23.441
1466	1.466	-11.952	-3.63	-8.574	-18.169	-0.873	-4.912	-15.757	-6.383
1467	1.467	-10.062	-16.814	-9.122	-8.066	-24.367	-1.607	-12.405	-4.027
1468	1.468	-14.164	-15.091	-11.998	-9.381	-33.709	-5.668	-16.398	6.677
1469	1.469	-13.82	-16.661	-10.617	-8.173	-31.056	-10.507	-15.929	31.864
1470	1.47	-12.499	-20.942	-12.917	-4.638	-7.872	-5.841	-16.236	-5.908
1471	1.471	-19.122	-14.571	-16.95	-7.678	-23.56	-9.885	-15.765	-21.053
1472	1.472	-18.2	-13.41	-16.538	-6.662	-3.837	-2.907	-9.662	-34.601
1473	1.473	-26.179	-27.343	-19.797	-0.6	3.673	-7.741	-8.823	-13.858
1474	1.474	-20.996	-9.916	-20.933	-7.906	5.987	-5.214	-11.092	-17.532
1475	1.475	-23.948	-7.601	-20.522	-4.955	-25.971	-9.271	-0.212	-20.82
1476	1.476	-21.468	-13.992	-20.123	-10.904	-30.444	-7.338	-4.832	-11.509
1477	1.477	-33.698	-15.926	-18.563	-11.627	-18.103	-14.699	-0.611	-14.199
1478	1.478	-17.867	-14.185	-14.106	-15.062	-14.52	-15.66	-1.809	-42.433
1479	1.479	-20.028	-22.124	-13.52	-22.386	16.39	-11.397	-14.984	-31.191
1480	1.48	-10.383	-14.963	-10.608	-15.564	3.943	-17.014	-34.362	6.576
1481	1.481	-8.675	-13.807	-5.755	-18.037	-14.899	-15.097	-16.572	11.629
1482	1.482	-4.051	-7.803	-2.458	-15.697	-18.318	-14.542	-37.672	7.217
1483	1.483	-8.329	-13.013	2.975	-16.263	-21.544	-6.819	-46.015	11.309
1484	1.484	-1.952	-12.002	2.417	-10.237	-7.556	-7.804	-43.514	7.626
1485	1.485	-15.13	-12.724	-7.622	-9.435	-15.209	-8.777	-8.498	-2.474
1486	1.486	-20.361	-15.009	-6.239	-8.865	-13.013	-14.785	67.167	-24.334
1487	1.487	-21.91	-11.489	-15.094	-4.237	10.242	-7.448	34.658	-38.428
1488	1.488	-14.738	-12.025	-6.727	-9.677	-11.773	-8.43	5.04	-51.173
1489	1.489	-15.892	-11.402	-9.793	-4.868	30.689	-9.222	-21.748	-48.853
1490	1.49	-14.723	-13.884	-14.619	-9.534	0.196	-10.001	-13.707	-25.458
1491	1.491	-15.679	-9.406	-22.546	-11.298	5.546	-10.563	-35.83	8.964
1492	1.492	-16.64	-0.47	-23.511	-3.381	0.424	-8.628	-42.475	31.829
1493	1.493	-12.372	-4.113	-20.603	-4.561	-13.233	-10.374	-36.537	44.239
1494	1.494	-24.548	-7.555	-14.598	-11.927	-9.244	-6.915	-42.017	10.204
1495	1.495	-19.309	-14.864	-10.542	-12.904	-28.143	-7.328	-47.095	-12.628
1496	1.496	-17.747	-15.789	-11.162	-12.124	-31.494	-9.484	-51.64	-16.688
1497	1.497	-19.095	-18.255	-11.757	-16.184	-9.741	-13.968	-14.236	2.096
1498	1.498	-12.698	-15.883	-12.353	-14.253	21.33	-15.733	61.27	-21.685
1499	1.499	-16.167	-20.67	-11.009	-16.193	-16.283	-13.227	93.646	-18.592
1500	1.5	-13.058	-25.266	-16.437	-14.454	-1.224	-10.907	63.916	-21.301
1501	1.501	-12.07	-22.304	-14.506	-15.826	-33.148	-8.773	19.093	-23.808
1502	1.502	-9.526	-22.645	-11.224	-23.193	-29.09	-6.847	27.12	-21.482
1503	1.503	-11.822	-16.203	-5.814	-22.255	-25.433	-4.918	19.707	-15.127
1504	1.504	-6.944	-13.639	-9.31	-25.184	-15.386	-0.074	-13.825	2.332
1505	1.505	-7.487	-15.898	-8.744	-22.695	19.036	-2.023	-32.085	4.74
1506	1.506	-11.514	-12.361	-12.806	-12.072	23.47	-5.339	-59.854	-22.846
1507	1.507	-5.669	-11.737	-10.289	-4.939	11.11	-4.787	-65.004	-3.991
1508	1.508	-17.827	-15.732	-11.64	-6.128	-15.226	-7.318	-33.151	-13.979
1509	1.509	-12.56	-14.312	-14.54	-4.987	-66.754	-14.698	-29.164	-29.637
1510	1.51	-14.06	-13.855	-15.699	-1.912	-15.098	-11.612	4.798	-21.47
1511	1.511	-9.765	-17.845	-17.64	-4.838	4.786	-26.319	9.135	-14.038
1512	1.512	-13.406	-11.971	-16.875	1.142	-1.255	-54.003	-11.668	-16.386
1513	1.513	-12.206	-9.592	-13.597	-2.947	15.142	-35.263	-22.972	-14.268
1514	1.514	-13.144	-13.026	-13.997	-4.899	-0.032	-11.482	-19.738	-12.361
1515	1.515	-16.008	-4.286	-16.72	-6.848	13.458	-8.417	-22.872	-17.626
1516	1.516	-13.459	-5.412	-14.035	-9.756	25.775	-11.154	-14.625	-9.773
1517	1.517	-15.744	-8.467	-9.814	-9.382	-15.86	-3.614	-17.179	-11.151
1518	1.518	-12.219	-5.533	-8.094	-15.752	0.559	-5.922	-24.163	-10.024
1519	1.519	-16.82	-6.278	-6.772	-16.526	-4.571	-20.806	-22.048	-8.867
1520	1.52	-7.875	-8.567	-10.088	-17.293	-18.205	-11.128	-20.13	-7.895
1521	1.521	-6.666	-19.385	-6.044	-13.82	-30.631	-5.896	-21.886	-10.838
1522	1.522	-12.62	-17.814	-10.904	-22.549	-27.013	-1.247	-13.961	-16.882
1523	1.523	-11.596	-19.15	-7.632	-16.603	-30.353	-8.406	-12.602	-16.161
1524	1.524	-10.575	-7.322	-10.549	-15.716	-8.527	-7.255	-18.995	-15.615
1525	1.525	-18.45	-8.822	-4.751	-12.873	-28.347	1.06	-1.05	-24.365
1526	1.526	-17.415	-10.124	-7.081	-10.415	-15.661	0.082	37.353	-20.936
1527	1.527	-14.44	-11.238	-6.495	-8.156	5.306	-8.831	20.802	-20.013
1528	1.528	-18.635	-7.708	-11.134	-3.38	-14.544	-7.688	-4.398	-5.365
1529	1.529	-20.876	-10.749	-17.704	-5.358	-22.184	-0.348	-8.883	-16.09
1530	1.53	-17.317	-9.732	-18.475	-1.35	-15.277	2.542	-21.354	-6.48
1531	1.531	-23.231	-17.624	-11.113	-0.032	12.3	5.041	-25.128	-18.712
1532	1.532	-19.076	-22.804	-15.942	-2.384	15.887	-5.618	-15.123	-7.724
1533	1.533	-23.827	-37.468	-20.192	-4.538	12.529	-6.992	-18.272	13.901
1534	1.534	-16.391	-39.56	-17.861	-10.56	-21.992	-15.904	-15.64	29.519
1535	1.535	-19.212	-22.114	-19.788	-9.797	-8.489	-12.439	-13.164	-13.104
1536	1.536	-19.917	-15.126	-29.859	-10.584	3.831	-9.36	-6.203	-31.343
1537	1.537	-22.176	-17.232	-22.713	-12.528	-7.439	-8.412	0.229	-25.977
1538	1.538	-14.173	-11.403	-16.352	-9.245	-24.514	-2.422	29.281	-0.871
1539	1.539	-15.068	-6.156	-8.043	-18.164	-21.487	-14.628	8.549	12.631
1540	1.54	-14.029	-4.592	-9.028	-17.019	-35.609	-33.997	-17.806	8.516
1541	1.541	-9.701	-8.846	-6.14	-20.525	-12.385	-21.241	-7.765	-33.162
1542	1.542	-10.408	-7.681	-6.933	-17.459	3.282	-18.93	-10.891	-27.81
1543	1.543	-12.279	-13.672	-9.265	-20.384	-10.807	-4.026	-8.206	-22.877
1544	1.544	-12.787	-12.7	1.568	-19.633	17.49	-9.829	-15.751	-9.449
1545	1.545	-10.992	-11.734	22.276	-21.983	-24.057	-4.602	19.296	-13.633
1546	1.546	-7.439	-15.998	-8.876	-12.532	14.713	-9.247	34.409	-17.451
1547	1.547	-9.694	-15.227	-12.94	-8.877	-10.4	-13.505	29.982	-20.867
1548	1.548	-11.759	-15.814	-16.62	-10.063	-5.875	-9.832	1.017	-11.707
1549	1.549	-10.531	-11.169	-13.33	-6.985	-34.803	-6.362	-25.182	-14.575
1550	1.55	-16.269	-15.24	-16.43	-2.163	-53.525	-11.603	-21.759	-17.245
1551	1.551	-15.428	-10.409	-13.723	-6.433	-29.667	-8.719	-30.963	-10.429
1552	1.552	-14.783	-16.411	-11.201	-0.821	-13.959	-9.506	-56.482	17.106
1553	1.553	-16.66	-14.082	-8.88	-8.762	-5.612	-15.137	-53.158	-39.718
1554	1.554	-16.024	-16	-6.739	-9.728	-12.129	-1.026	-24.881	-80.464
1555	1.555	-16.359	-14.048	-16.411	-10.69	-9.539	-4.514	-6.122	-58.49
1556	1.556	-21.734	-11.132	-18.154	-13.19	-30.527	-7.793	17.661	-38.633
1557	1.557	-13.763	-19.06	-19.712	-12.39	0.708	-16.691	-16.821	-32.746
1558	1.558	-12.755	-13.054	-15.464	-18.943	4.81	-13.008	-12.4	28.131
1559	1.559	-13.693	-12.091	-9.099	-12.927	1.147	-19.008	5.036	144.36
1560	1.56	-12.89	-13.059	-7.186	-12.91	24.964	-18.046	9.117	70.922
1561	1.561	-10.543	-13.834	-10.688	-20.25	15.763	-7.224	-9.598	-17.979
1562	1.562	-17.098	-8.225	-9.731	-15.403	13.149	5.708	-19.608	-29.857
1563	1.563	-11.085	-13.051	-10.706	-17.909	10.696	-3.052	-35.259	-19.108
1564	1.564	-16.683	-5.683	-13.23	-17.133	-0.86	1.575	-43.577	-9.306
1565	1.565	-13.179	-10.529	-4.328	-19.069	-2.903	-5.58	-5.06	17.359
1566	1.566	-15.107	-11.325	1.669	-9.008	-31.827	-19.88	-32.718	-23.344
1567	1.567	-15.676	-13.692	-14.388	-24.884	-35.822	-33.405	-37.72	-16.004
1568	1.568	-19.154	-11.836	-7.418	-9.989	20.901	-35.141	-33.236	-35.956
1569	1.569	-15.863	-15.196	-13.816	-15.801	12.84	-20.818	-20.819	-29.979
1570	1.57	-17.032	-7.541	-19.631	0.073	-9.213	-18.886	-17.103	-24.632
1571	1.571	-17.419	-6.643	-17.898	2.203	-2.593	-17.141	-13.766	-29.764
1572	1.572	-22.455	-5.736	-19.467	23.5	3.409	-9.209	-16.806	-25.396
1573	1.573	-20.536	-18.934	-20.847	37.634	-2.048	-4.962	-2.608	-21.37
1574	1.574	-17.65	-24.781	-22.035	4.17	23.12	-6.127	30.945	-17.67
1575	1.575	-21.161	-26.521	-18.589	-0.263	0.319	-7.279	72.239	-7.608
1576	1.576	-18.874	-24.959	-23.85	-4.307	29.36	-6.287	44.655	-10.697
1577	1.577	-16.01	-23.603	-19.058	-7.958	18.137	-5.306	-10.772	-2.3
1578	1.578	-15.663	-27.307	-16.58	-24.97	1.147	-7.805	-18.039	-4.774
1579	1.579	-11.453	-23.852	-9.266	-15.662	-8.107	-5.465	15.507	-7.042
1580	1.58	-12.856	-12.093	-12.198	-23.966	6.028	-6.024	9.568	-4.793
1581	1.581	-17.349	-13.672	-9.705	-26.465	-17.161	-5.432	-6.835	-6.712
1582	1.582	-11.98	-9.427	-8.936	-24.137	-32.775	-1.345	-21.878	-11.998
1583	1.583	-13.952	-10.6	-9.511	-22.005	-24.404	-4.826	1.021	-10.4
1584	1.584	-12.06	-4.601	-12.794	-23.946	-31.922	-1.55	-19.622	-26.12
1585	1.585	-12.675	-3.631	-8.72	-18.731	-15.623	-4.462	-15.875	-32.4
1586	1.586	-12.329	-8.442	-3.881	-20.289	-26.222	-8.138	-12.518	-38.227
1587	1.587	-15.663	-9.191	-3.301	-16.038	-8.752	-10.452	-28.135	-36.546
1588	1.588	-14.559	-11.473	-8.717	-12.369	-6.402	-9.287	-13.958	-38.151
1589	1.589	-14.221	-7.957	-8.126	-8.884	-38.345	-8.105	-21.445	-16.497
1590	1.59	-13.113	-3.284	-14.13	-7.92	-51.889	-8.466	-19.097	17.935
1591	1.591	-12.985	-5.01	-13.377	-3.073	-31.193	-13.302	-21.231	31.488
1592	1.592	-12.847	-7.513	-18.251	-5.59	-65.218	-21.237	-19.292	52.202
1593	1.593	-17.156	-11.949	-16.341	-7.9	-60.728	-20.259	-24.512	48.45
1594	1.594	-10.629	-12.533	-13.456	-9.832	-56.642	-15.374	-29.156	3.648
1595	1.595	-20.363	-16.038	-13.853	-6.526	-52.91	-12.797	-19.102	-2.362
1596	1.596	-16.748	-19.358	-10.564	-13.088	-21.923	-13.501	-15.396	-18.763
1597	1.597	-15.64	-16.489	-8.476	-12.286	-17.836	-11.501	-14.196	-3.617
1598	1.598	-14.729	-20.181	-11.223	-13.033	-14.191	-4.057	-13.209	0.81
1599	1.599	-19.628	-15.695	-8.554	-13.591	2.841	-1.052	-18.059	-3.264
1600	1.6	-17.172	-17.364	-13.424	-14.157	12.102	1.552	-17.318	-6.947
1601	1.601	-16.457	-15.985	-16.923	-20.728	9.351	-4.015	-9.988	-17.008
1602	1.602	-13.033	-22.365	-8.223	-16.465	22.093	-0.517	-12.9	-26.298
1603	1.603	-15.02	-23.133	-16.544	-17.232	-3.663	-3.781	-12.139	-28.883
1604	1.604	-12.17	-19.069	-13.444	-16.657	-0.349	-12.673	-6.517	-26.196
1605	1.605	-10.863	-17.121	-8.599	-18.599	-3.43	-27.002	-5.893	-33.09
1606	1.606	-12.265	-9.745	-6.085	-15.706	16.315	-21.167	-3.879	-18.048
1607	1.607	-14.637	-11.659	-5.319	-9.912	29.051	-19.376	2.804	-23.711
1608	1.608	-17.582	-6.229	-0.493	-4.306	22.108	-14.693	-5.054	-28.786
1609	1.609	-13.945	-11.039	-3.808	-6.246	-9.805	-13.298	4.711	-23.948
1610	1.61	-14.371	-11.568	-9.244	-4.306	-23.351	-1.462	-4.083	-25.045
1611	1.611	-14.8	-13.263	-17.19	-4.879	-10.948	3.222	-2.801	-13.07
1612	1.612	-11.164	-21.149	-16.233	-4.484	7.828	1.913	2.523	1.345
1613	1.613	-14.497	-19.934	-13.347	-4.083	17.877	-6.949	11.514	-12.116
1614	1.614	-21.111	-5.96	-19.367	-6.969	-22.978	-5.767	10.426	-27.904
1615	1.615	-14.378	7.625	-17.065	-7.339	-28.41	-17.543	-1.305	-8.675
1616	1.616	-16.925	16.36	-20.567	-7.703	6.818	-19.091	-5.847	-36.878
1617	1.617	-16.188	30.708	-14.582	-7.864	11.246	-0.327	-10.024	-25.671
1618	1.618	-11.383	13.325	-2.418	-12.295	-17.798	-2.865	-11.118	-15.588
1619	1.619	-10.83	15.677	-7.666	-19.621	23.847	-9.858	-12.206	25.273
1620	1.62	-13.76	-7.724	-12.347	-12.828	-14.837	-7.756	-15.225	41.809
1621	1.621	-13.399	-23.38	-2.328	-15.324	10.302	-1.95	-19.984	16.801
1622	1.622	-11.096	-37.492	-6.037	-16.08	42.228	3.298	-22.429	-24.243
1623	1.623	-13.24	-29.937	-4.888	-16.64	-3.618	-10.994	-20.048	-62.79
1624	1.624	-8.028	-51.041	-1.812	-14.678	-9.64	-20.625	-21.916	-27.411
1625	1.625	-9.964	-53.763	-2.808	-12.954	-4.212	-25.8	-21.263	-31.713
1626	1.626	-8.034	-35.978	-2.048	-14.329	10.863	-17.833	-19.432	-69.102
1627	1.627	-8.608	-10.257	-10.961	-6.993	-11.98	-24.974	-15.915	-23.485
1628	1.628	-8.983	-6.982	-14.429	-6.051	-24.35	-21.283	-18.268	-17.342
1629	1.629	-11.291	2.288	-26.212	-8.986	-5.589	-17.788	-15.413	-67.157
1630	1.63	-15.335	-11.856	-27.743	-8.227	-22.67	-8.109	-10.989	33.763
1631	1.631	-13.963	-29.663	-31.996	-0.891	-25.785	-17.015	-13.929	77.004
1632	1.632	-21.301	-27.344	-38.371	-5.74	-17.512	-8.707	-12.63	-15.038
1633	1.633	-18.181	-37.982	-34.878	-3.225	-10.011	3.089	-13.093	-74.579
1634	1.634	-19.127	-28.3	-27.514	-5.537	-45.081	-7.959	-13.538	-20.326
1635	1.635	-16.587	-26.544	-16.674	-7.458	-30.044	-12.231	-7.609	48.812
1636	1.636	-14.235	-15.507	-18.031	-10.725	-25.628	-13.412	1.993	57.746
1637	1.637	-6.272	-25.573	-11.64	-11.284	-13.275	-7.446	8.305	49.655
1638	1.638	-9.346	-11.261	-10.472	-16.103	5.494	-17.156	9.379	27.635
1639	1.639	-10.287	-5.471	5.594	-16.657	-4.601	-26.097	10.265	21.094
1640	1.64	-2.318	3.226	12.568	-22.053	-1.554	-12.977	9.211	-9.236
1641	1.641	-11.959	-1.437	18.955	-12.545	-21.345	2.859	4.858	-36.823
1642	1.642	-18.303	-5.715	1.543	-18.917	-13.835	-3.573	-2.592	38.93
1643	1.643	-19.417	3.157	-10.069	-10.584	-11.572	-21.055	0.21	49.858
1644	1.644	-16.279	13.958	-12.199	-17.926	-22.23	-32.706	-0.664	-19.169
1645	1.645	-13.325	15.281	-10.269	-16.951	-24.128	-30.605	-12.969	-63.837
1646	1.646	-19.286	8.847	-5.045	-16.176	2.23	-24.825	-18.293	-55.725
1647	1.647	-18.468	-9.203	-12.975	-12.107	21.074	-40.715	-13.753	10.959
1648	1.648	-16.488	-47.76	-11.624	-10.165	-9.815	-38.604	-15.22	2.036
1649	1.649	-17.021	-64.253	-15.305	-2.803	-5.661	-17.349	-14.167	-6.105
1650	1.65	-21.038	-18.805	-28.462	0.114	-1.894	13.763	-15.451	-13.518
1651	1.651	-17.514	-0.64	-26.722	-4.126	8.259	34.439	-27.382	-7.019
1652	1.652	-20.772	-6.088	-28.267	-4.887	5.245	15.629	-29.059	-86.445
1653	1.653	-19.579	-1.093	-23.992	-4.282	-25.83	18.89	-30.54	-140.729
1654	1.654	-19.925	-14.669	-22.82	-6.196	-21.706	34.535	-26.99	-51.973
1655	1.655	-17.953	-18.763	-19.307	-5.603	-10.429	-8.064	-35.455	-63.89
1656	1.656	-17.14	-15.117	-11.923	-8.117	6.624	-26.273	-36.582	-31.497
1657	1.657	-14.386	-11.859	-7.058	-12.555	-21.557	-20.864	-35.779	-21.69
1658	1.658	-13.958	-21.189	6.12	-16.604	-17.782	-15.847	-35.173	-12.859
1659	1.659	-14.687	-35.345	0.325	-17.94	-7.632	-11.408	-33.035	-4.797
1660	1.66	-10.764	-27.83	-4.879	-19.279	-10.67	-15.487	-38.053	-12.225
1661	1.661	-9.359	-25.54	-9.463	-20.426	-13.373	-11.809	-28.184	-18.884
1662	1.662	-11.631	-23.435	-5.144	-19.248	-5.802	-1.745	-21.222	-12.933
1663	1.663	-13.704	-13.781	-3.925	-20.396	-8.144	1.349	-12.514	3.486
1664	1.664	-10.947	-8.577	-7.363	-16.136	-23.071	-6.987	-11.559	18.521
1665	1.665	-14.383	-3.939	-4.219	-19.032	-36.661	5.777	-4.41	41.274
1666	1.666	-9.484	-8.198	-7.063	-17.676	-24.487	-1.201	-5.595	53.583
1667	1.667	-11.367	-17.11	-9.537	-16.315	-22.897	0.909	5.606	19.414
1668	1.668	-16.734	-11.118	-8.745	-9.737	-18.575	2.843	3.839	-3.492
1669	1.669	-11.839	-3.794	-3.925	-6.842	-14.854	11.55	7.876	-41.09
1670	1.67	-11.208	-4.793	-2.099	1.082	3.204	-12.251	3.985	-76.322
1671	1.671	-15.225	-4.062	-11.106	-2.011	-4.306	-29.271	7.258	-80.792
1672	1.672	-17.691	-1.786	-25.475	2.833	-20.526	-26.16	8.022	-43.295
1673	1.673	-14.356	-1.245	-15.832	-5.097	11.448	-34.467	2.988	-28.288
1674	1.674	-19.154	-4.563	-7.15	-1.989	-2.117	-36.981	8.801	-14.854
1675	1.675	-14.466	-0.525	-15.103	-6.818	1.887	-20.713	1.268	-10.862
1676	1.676	-18.497	-3.061	-19.388	-12.8	5.46	-10.063	3.997	0.291
1677	1.677	-17.114	-5.376	-31.227	-10.461	-25.677	-8.112	3.063	-3.089
1678	1.678	-16.696	-5.733	-29.716	-13.928	-13.47	-9.825	5.238	12.549
1679	1.679	-15.518	-7.636	-16.771	-17.208	12.727	-5.142	3.158	20.841
1680	1.68	-13.566	-12.63	-8.081	-16.621	-4.401	-3.758	-4.327	18.256
1681	1.681	-13.935	-15.895	-12.739	-17.973	4.786	-0.061	-9.284	11.312
1682	1.682	-14.692	-22.457	-11.393	-18.358	-3.565	-6.055	-6.878	9.224
1683	1.683	-13.32	-23.206	-12.568	-20.491	3.954	-7.001	-9.3	3.368
1684	1.684	-13.11	-27.252	-9.103	-19.337	15.517	-9.851	-17.326	1.539
1685	1.685	-16.387	-20.634	-3.876	-17.412	9.037	-10.564	-12.191	6.154
1686	1.686	-14.232	-19.813	-8.674	-13.945	-0.708	-4.91	-13.227	-3.882
1687	1.687	-10.527	-15.686	-12.875	-6.607	-9.434	-8.358	-14.054	-7.548
1688	1.688	-12.809	-13.697	-15.14	-9.718	14.402	-5.056	-10.031	-6.402
1689	1.689	-17.615	-16.922	-17.014	-4.893	4.407	-5.621	-13.544	-5.48
1690	1.69	-15.65	-10.273	-15.014	-7.412	1.324	-13.53	-6.219	-18.302
1691	1.691	-19.681	-14.465	-16.69	1.49	9.608	-7.449	-11.08	-16.633
1692	1.692	-21.007	-10.346	-13.151	-1.969	7.05	2.348	-6.84	-24.662
1693	1.693	-16.535	-10.882	-9.856	-7.171	-18.774	-17.087	-14.203	-20.429
1694	1.694	-18.264	-16.83	-5.019	-6.171	-42.658	-19.701	-7.426	-39.994
1695	1.695	-12.441	-6.133	-8.304	-1.886	-27.076	-17.107	-13.418	-3.111
1696	1.696	-13.2	-7.441	-12.373	-10.764	-24.415	-19.382	-9.341	32.005
1697	1.697	-12.609	-11.086	-4.434	-11.896	-21.87	-17.263	-5.832	-18.388
1698	1.698	-13.177	-14.557	-7.93	-12.849	-28.777	0.106	-13.141	-24.982
1699	1.699	-14.902	-19.803	-13.168	-17.676	-18.082	6.987	-8.246	5.385
1700	1.7	-6.95	-22.725	-12.211	-18.43	-16.073	-8.037	-8.947	10.791
1701	1.701	-0.933	-16.683	-18.225	-16.087	-17.726	-10.036	-4.798	-4.314
1702	1.702	-1.881	-14.293	-20.543	-19.561	-16.098	-15.252	-14.188	0.14
1703	1.703	-12.693	-17.713	-18.574	-14.912	-20.285	-16.881	-15.236	-20.61
1704	1.704	-8.403	-11.662	-28.577	-5.994	-13.901	-27.101	-1.946	13.395
1705	1.705	-12.046	-9.309	-21.351	0.407	4.107	-33.642	3.427	8.996
1706	1.706	-18.014	-4.463	-14.897	-7.909	-29.362	-25.496	2.039	-28.491
1707	1.707	-17.014	-2.541	-8.83	-6.939	-42.956	-13.87	0.861	-23.368
1708	1.708	-21.815	-11.463	-1.423	-7.897	-38.941	-9.38	-0.109	-27.716
1709	1.709	-22.565	-12.63	-16.086	-10.411	-35.294	-5.238	-3.384	-15.217
1710	1.71	-20.223	-13.768	-47.976	-9.633	2.514	-9	-4.128	-11.426
1711	1.711	-19.619	-21.076	-43.48	-14.448	-2.393	-7.864	-4.869	-28.366
1712	1.712	-20.174	-23.955	-31.087	-12.5	38.941	-8.86	-8.873	-31.362
1713	1.713	-16.093	-19.674	-12.289	-5.904	33.541	-5.99	0.286	-17.137
1714	1.714	-19.568	-18.916	-15.578	-13.824	8.373	-10.339	-7.754	-9.481
1715	1.715	-22.85	-15.477	-18.683	-10.698	-14.542	-14.558	-10.572	-2.392
1716	1.716	-16.263	-6.823	-4.559	-15.511	-35.32	-5.173	-13.192	-0.14
1717	1.717	-15.286	-8.049	18.667	-9.49	-46.699	-6.319	-13.683	-21.301
1718	1.718	-16.055	-9.053	46.9	-8.702	-43.586	-9.634	-11.07	-23.92
1719	1.719	-11.988	-11.929	96.057	-10.622	-21.915	-16.807	-12.729	-31.41
1720	1.72	-12.564	-19.764	62.59	-16.606	-30.44	-17.727	-14.388	-19.779
1721	1.721	-15.841	-22.729	7.655	-17.365	-7.364	-15.202	-15.86	-21.914
1722	1.722	-10.41	-27.456	-14.387	-15.424	1.843	-11.16	-16.963	-16.098
1723	1.723	-10.976	-21.368	-20.932	-18.707	10.087	-10.574	-14.397	-14.296
1724	1.724	-11.536	-25.375	-26.877	-13.295	33.301	-20.61	-13.779	-12.672
1725	1.725	-7.462	-17.423	-21.412	-16.791	61.539	-13.322	-9.884	-11.223
1726	1.726	-6.096	-16.465	-16.36	-14.875	103.104	-9.388	-11.993	-12.281
1727	1.727	-12.473	-11.643	-20.798	-9.48	64.369	-19.982	-12.944	-13.331
1728	1.728	-4.528	-10.887	-33.187	-6.02	-1.32	-18.443	-8.288	-12.257
1729	1.729	-9.74	-10.138	-36.873	-6.628	-10.282	-4.084	-10.997	-9.243
1730	1.73	-14.568	-10.75	-33.573	-4.916	-18.427	9.414	-10.42	-9.913
1731	1.731	-13.789	-14.08	-30.443	-2.422	-70.13	11.081	-12.571	-9.054
1732	1.732	-19.392	-12.388	-22.07	-4.771	-50.198	0.022	-12.792	-10.928
1733	1.733	-14.55	-8.958	-9.242	-3.632	-19.854	-18.792	-10.686	-12.809
1734	1.734	-12.61	-13.433	-16.142	-6.371	-3.407	-31.585	-5.497	-9.866
1735	1.735	-20.352	-15.127	-35.217	-4.474	-8.431	-15.349	-11.357	-12.353
1736	1.736	-19.385	-16.416	-42.646	-9.345	-40.361	-8.931	-11.991	-4.973
1737	1.737	-24.227	-14.051	-30.916	-11.311	-61.071	12.497	-12.437	-3.987
1738	1.738	-19.97	-11.118	-28.687	-14.63	-64.776	-1.477	-15.606	-4.942
1739	1.739	-17.649	-11.492	-18.917	-21.251	-20.121	-14.127	-11.423	-10.93
1740	1.74	-17.074	-6.46	-17.087	-22.053	22.429	-44.386	-12.67	-13.24
1741	1.741	-20.368	-5.872	-9.107	-31.002	5.944	-56.67	-13.917	-6.663
1742	1.742	-17.474	-5.32	12.515	-27.555	41.153	-45.342	-17.889	-7.437
1743	1.743	-10.512	-8.865	3.228	-24.499	27.578	-35.173	-16.443	-13.053
1744	1.744	-11.48	-9.318	-5.068	-21.645	23.462	-19.431	-11.922	-11.118
1745	1.745	-8.971	-9.804	2.511	-13.761	-18.199	11.783	-14.752	-9.198
1746	1.746	-9.751	-10.273	-4.423	-14.785	-56.913	57.708	-16.054	-10.919
1747	1.747	-11.686	-9.946	1.982	-0.141	-61.964	63.766	-15.615	-6.044
1748	1.748	-13.625	-7.881	0.061	1.921	-66.431	80.277	-14.415	-9.345
1749	1.749	-14.21	-12.378	-5.154	-3.946	-66.608	100.7	-14.775	-14.782
1750	1.75	-16.733	-22.476	-9.803	-5.745	-62.527	45.275	-13.591	-16.717
1751	1.751	-14.413	-29.639	-19.869	-4.252	-36.171	-21.374	-15.711	-16.131
1752	1.752	-20.216	-28.447	-36.897	-2.945	-26.035	23.452	-18.416	-20.197
1753	1.753	-22.549	-15.247	-43.857	-14.798	14.876	64.176	-18.049	-17.687
1754	1.754	-21.984	-10.004	-37.455	-16.384	9.532	42.155	-15.555	-16.545
1755	1.755	-16.006	4.334	-27.012	-8.097	14.643	8.672	-17.128	-15.179
1756	1.756	-15.256	17.866	-17.326	-9.489	65.068	-9.556	-16.968	-8.6
1757	1.757	-17.223	16.062	-1.431	-18.443	31.676	-26.058	-13.921	-7.665
1758	1.758	-7.191	-7.829	9.241	-12.496	13.568	-51.248	-15.146	-8.461
1759	1.759	-5.865	-38.89	-0.404	-13.521	-58.534	-64.809	-14.059	-4.416
1760	1.76	-9.568	-43.042	-9.084	-26.353	-88.062	-102.399	-9.305	5.069
1761	1.761	-13.07	-16.76	14.728	-14.229	-61.27	-77.319	-14.244	-9.25
1762	1.762	-9.994	-13.499	-2.26	-12.75	28.429	-54.559	-5.648	-3.45
1763	1.763	-7.11	20.919	13.475	-11.465	40.372	-0.449	-16.614	-5.198
1764	1.764	-7.894	34.416	10.831	-17.918	73.021	36.445	-9.58	-13.126
1765	1.765	-11.969	30.356	3.343	-14.501	43.472	-10.432	-8.553	-8.856
1766	1.766	-12.56	19.174	-8.216	-9.346	106.021	-101.989	-9.858	-17.749
1767	1.767	-13.138	-18.518	6.742	-2.644	97.893	-194.124	-10.981	-21.217
1768	1.768	-14.878	-63.946	-14.495	-1.926	90.531	-158.539	-4.368	-13.868
1769	1.769	-14.484	-106.478	-22.763	-4.296	70.547	-17.511	-7.042	-7.099
1770	1.77	-21.834	-111.87	-30.25	-3.756	15.603	1.568	-9.517	-1.104
1771	1.771	-22.802	-76.62	-27.922	-3.223	-51.167	18.901	1.15	-5.161
1772	1.772	-23.773	-44.651	-42.874	-7.331	-60.051	2.992	-0.567	-9.99
1773	1.773	-24.551	-15.591	-41.008	-6.987	-84.398	-11.299	-2.09	-9.391
1774	1.774	-17.205	10.753	-21.724	-3.735	-77.016	-77.088	4.128	-14.79
1775	1.775	-14.314	27.815	-3.99	-6.667	-43.556	-136.701	-6.886	-21.35
1776	1.776	-15.105	18.557	-1.729	-10.369	-49.55	-82.524	-8.41	-22.102
1777	1.777	-14.347	10.264	4.606	-10.009	-21.863	-13.455	-12.264	-22.856
1778	1.778	-16.302	7.776	10.366	-11.195	-26.932	103.002	-8.953	-19.36
1779	1.779	-13.028	5.462	1.612	-11.597	-40.57	150.566	-14.35	-16.056
1780	1.78	-8.981	3.34	-12.75	-17.428	-36.628	136.205	-9.69	-10.622
1781	1.781	-13.84	5.299	-30.204	-13.386	-47.951	70.365	-14.116	-5.774
1782	1.782	-10.565	0.097	-27.896	-16.891	-17.162	58.52	-19.901	-9.06
1783	1.783	-12.318	-23.686	-34.278	-10.922	-38.024	25.955	-13.492	-8.477
1784	1.784	-9.813	-75.132	-40.066	-3.595	-34.459	16.024	-9.401	-5.965
1785	1.785	-13.11	-67.746	-55.926	-8.464	-31.277	-28.745	-10.337	-7.317
1786	1.786	-10.219	-34.23	-49.545	-9.262	-28.276	-102.131	-11.073	-12.163
1787	1.787	-12.155	-16.003	-28.269	-8.506	-8.653	-92.293	-6.586	-12.745
1788	1.788	-14.87	0.477	-19.942	-5.045	24.709	-47.61	-8.476	-12.166
1789	1.789	-15.064	5.511	-12.39	-15.127	-7.332	-39.518	-8.23	-13.525
1790	1.79	-14.871	1.024	22.635	-5.079	-3.333	-17.499	-10.682	-11.212
1791	1.791	-13.512	21.695	88.236	-11.473	-14.586	-10.985	-8.686	-11.609
1792	1.792	-17.187	40.432	25.73	-14.97	-4.575	-5.039	-12.485	-12.008
1793	1.793	-16.793	30.358	1.364	-13.999	-1.479	11.374	-7.189	-10.859
1794	1.794	-12.329	39.652	-5.98	-13.017	-9.796	16.396	-12.136	-8.748
1795	1.795	-10.576	19.941	-12.567	-8.731	-22.621	11.949	-7.591	-10.702
1796	1.796	-17.526	-8.289	-6.576	-11.018	-1.56	7.927	-11.752	-6.464
1797	1.797	-14.613	-11.986	-1.173	-10.398	1.055	4.317	-7.002	-10.547
1798	1.798	-15.378	-29.048	-6.218	-16.346	-22.255	-19.439	-10.367	-7.079
1799	1.799	-14.6	-38.382	-1.778	-20.359	-6.658	-28.683	-11.02	-3.806
1800	1.8	-14.013	-58.161	-5.861	-19.739	-15.047	-36.963	-8.574	-10.414
1801	1.801	-17.299	-67.473	-17.107	-20.284	-38.316	-34.474	-9.979	-19.341
1802	1.802	-9.937	-59.933	-20.423	-19.667	-29.051	-4.176	-5.186	-13.372
1803	1.803	-16.704	-34.184	-23.557	-20.018	-20.732	24.807	-11.227	-16.495
1804	1.804	-8.757	-24.078	-9.468	-15.537	-13.18	43.557	-7.189	-17.486
1805	1.805	-11.835	4.217	-17.042	-8.926	-20.139	53.567	-6.623	-14.993
1806	1.806	-10.843	38.316	-24.023	-6.373	-22.273	56.581	-6.055	-14.243
1807	1.807	-10.035	42.791	-21.891	-5.561	-16.455	30.934	-5.474	-14.849
1808	1.808	-15.622	30.397	-19.944	-4.944	-4.295	7.024	-6.821	-15.451
1809	1.809	-16.164	11.576	-28.636	-5.479	6.679	22.579	-10.094	-19.55
1810	1.81	-18.062	-33.195	-27.08	-0.014	28.238	30.791	-5.229	-13.782
1811	1.811	-13.971	-39.245	-40.051	-3.453	6.253	12.871	-3.256	-16.135
1812	1.812	-15.31	-33.853	-34.82	-2.818	-7.936	1.198	-1.474	-12.693
1813	1.813	-17.607	-8.694	-20.515	-2.177	-20.673	-13.723	-4.906	-9.446
1814	1.814	-17.964	-49.875	-18.59	-9.08	14.386	-42.713	-11.238	-8.918
1815	1.815	-18.319	-66.295	-13.386	-4.183	9.384	-63.345	-8.661	-3.168
1816	1.816	-21.774	-51.185	-8.769	-6.629	22.915	-52.071	-6.27	-10.577
1817	1.817	-18.85	-46.751	4.152	-13.912	18.886	-42.006	-5.613	-9.674
1818	1.818	-20.76	-34.441	5.855	-18.677	52.949	-20.171	-8.825	-8.961
1819	1.819	-14.938	-15.797	10.442	-22.868	2.619	-6	-16.479	-11.338
1820	1.82	-12.591	-19.244	3.215	-17.202	9.152	-8.339	-4.587	-9.464
1821	1.821	-11.99	-22.447	-3.234	-16.569	3.038	-43.185	-9.148	-11.465
1822	1.822	-8.677	-14.098	-6.775	-11.875	-13.605	-88.483	-10.399	-13.284
1823	1.823	-8.072	-1.324	-9.932	-14.73	-8.726	-57.946	-9.14	-12.987
1824	1.824	-7.653	-8.341	-9.016	-14.301	32.38	-41.365	-3.043	-11.713
1825	1.825	-3.163	-2.019	-9.811	-16.574	4.637	-26.196	-8.166	-12.956
1826	1.826	-7.188	-0.143	-12.143	-9.954	-0.428	-12.601	-5.173	-12.625
1827	1.827	-10.636	1.557	-16.993	-7.012	-14.014	-0.105	-9.341	-8.427
1828	1.828	-10.988	12.621	-20.3	-11.241	-26.394	-3.612	-6.926	-9.861
1829	1.829	-15.019	8.443	-18.576	-3.85	-7.639	-0.073	-4.902	-10.314
1830	1.83	-15.369	-10.992	-12.804	-6.717	-31.449	3.265	-12.166	-8.243
1831	1.831	-18.627	-13.597	-21.757	-5.907	3.003	-4.892	-9.169	-6.357
1832	1.832	-22.668	-10.943	-25.299	-1.803	7.467	-7.339	-8.299	-8.344
1833	1.833	-16.841	-17.76	-22.252	-5.239	-4.857	-14.271	-8.988	-7.633
1834	1.834	-17.594	-19.723	-17.47	-5.764	-1.114	-16.413	-8.303	-12.138
1835	1.835	-16.992	-21.531	-15.011	-9.767	-18.064	-18.377	-15.56	-7.552
1836	1.836	-21.624	-19.676	-7.709	-16.682	-21.072	-16.709	-10.626	-10.514
1837	1.837	-17.553	-11.618	-8.717	-11.792	-23.695	-8.91	-14.791	-11.936
1838	1.838	-15.026	10.191	-4.473	-14.267	-21.1	-10.38	-17.027	-14.324
1839	1.839	-11.731	32.197	7.721	-16.55	-18.662	-11.616	-17.522	-15.542
1840	1.84	-13.858	24.001	5.988	-17.11	-20.696	-8.2	-10.09	-16.758
1841	1.841	-13.465	11.354	-1.912	-12.432	-18.684	-15.605	-14.854	-11.012
1842	1.842	-13.847	-14.247	-6.091	-16.479	-41.417	-8.872	-10.533	-13.386
1843	1.843	-13.069	-31.125	-12.478	-16.849	-57.005	-14.917	-14.54	-14.023
1844	1.844	-13.257	-46.707	-9.024	-20.121	-14.349	-9.319	-12.554	-12.14
1845	1.845	-16.923	-38.29	-8.094	-14.3	-56.852	-17.225	-10.585	-11.607
1846	1.846	-11.496	0.279	-11.037	-16.606	-18.064	-11.965	-12.294	-15.138
1847	1.847	-13.429	5.699	-11.839	-13.105	-12.957	-7.104	-15.751	-14.792
1848	1.848	-10.135	10.705	-19.22	-12.503	-8.379	-9.629	-10.309	-16.958
1849	1.849	-13.042	-2.884	-18.283	-8.427	-4.193	-10.463	-6.823	-11.766
1850	1.85	-12.657	-23.659	-19.09	-7.068	-7.729	-8.548	-15.521	-15.269
1851	1.851	-14.014	-34.93	-19.895	-7.446	2.457	-6.644	-14.351	-9.294
1852	1.852	-15.188	-38.287	-18.002	-7.82	-6.752	-3.777	-11.26	-14.935
1853	1.853	-19.64	-47.662	-14.756	-10.508	13.074	-1.272	-16.104	-14.378
1854	1.854	-20.237	-33.613	-13.053	-10.1	-4.623	-1.639	-15.35	-12.462
1855	1.855	-17.724	-20.907	-12.697	-8.525	2.445	-2.753	-11.306	-10.732
1856	1.856	-23.158	-4.692	-17.184	-9.269	8.901	2.508	-14.813	-7.254
1857	1.857	-15.231	10.216	-14.318	-13.494	3.174	1.938	-11.548	-11.703
1858	1.858	-18.339	16.039	-14.735	-14.046	1.529	7.898	-13.324	-3.947
1859	1.859	-17.392	3.917	-18.044	-12.67	0.056	3.758	-14.721	-2.96
1860	1.86	-11.405	-7.037	-15.163	-17.102	-6.999	1.741	-14.377	-7.779
1861	1.861	-7.356	-5.668	-10.728	-13.022	-15.745	-2.99	-14.039	-12.011
1862	1.862	-13.944	-25.227	-10.164	-14.361	-26.473	-4.855	-11.378	-9.659
1863	1.863	-16.47	-33.57	-7.654	-14.745	-19.24	-7.524	-17.243	-6.132
1864	1.864	-18.807	-20.83	-8.025	-13.581	-7.335	-15.053	-11.701	-10.728
1865	1.865	-18.242	-18.563	-12.848	-17.269	-5.612	-27.082	-13.707	-10.093
1866	1.866	-12.254	-7.924	-8.172	-12.824	-18.453	-35.268	-15.72	-8.676
1867	1.867	-16.33	9.528	-6.397	-11.089	-16.6	-31.246	-12.892	-13.071
1868	1.868	-9.762	21.204	-7.715	-7.619	-24.456	-25.066	-12.584	-11.269
1869	1.869	-15.771	23.396	-6.32	-1.239	-20.09	-14.37	-12.277	-3.273
1870	1.87	-16.557	-5.576	-11.12	-3.767	-5.754	-7.329	-8.298	0.275
1871	1.871	-15.989	-68.038	-9.164	-4.545	19.426	-3.752	-15.337	1.311
1872	1.872	-15.419	-5.5	-12.059	-9.387	-4.357	-2.715	-10.579	4.29
1873	1.873	-19.497	51.422	-10.697	-6.092	-26.212	-1.861	-11.432	-7.057
1874	1.874	-17	58.811	-17.083	-11.508	-28.882	-0.935	-10.733	-11.616
1875	1.875	-14.699	38.887	-12.827	-8.02	-11.027	-6.929	-8.868	-33.204
1876	1.876	-12.589	-3.672	-12.055	-11.311	5.226	-2.827	-8.361	-23.822
1877	1.877	-12.221	-75.834	-7.219	-3.565	-1.215	-3.372	-11.337	-3.986
1878	1.878	-12.639	-105.412	-7.807	-13.229	19.998	-7.985	-5.601	-11.444
1879	1.879	-14.217	-114.283	-6.077	-12.067	5.786	-8.547	-9.729	-13.673
1880	1.88	-9.794	-89.887	-5.697	-15.54	8.247	-0.596	-7.85	-15.71
1881	1.881	-7.883	-97.266	-10.145	-14.567	1.196	-4.074	-12.543	-9.805
1882	1.882	-7.327	-90.729	-11.885	-21.341	-9.463	-7.185	-6.005	-4.477
1883	1.883	-10.833	-96.775	-7.044	-20.565	-19.158	-8.172	-15.711	-12.31
1884	1.884	-12.204	-69.167	-6.452	-19.795	-17.453	-12.42	-6.83	-7.954
1885	1.885	-10.091	-23.767	-14.174	-14.964	-12.837	-10.009	-8.004	-9.018
1886	1.886	-6.424	6.527	-11.05	-15.551	-2.829	-2.032	-7.049	-5.43
1887	1.887	-13.791	11.852	-11.99	-6.667	16.649	3.202	-2.21	-8.43
1888	1.888	-12.828	16.802	-17.963	-5.512	2.461	8.077	-6.459	-13.174
1889	1.889	-11.862	21.212	-17.158	0.479	-10.351	7.318	-4.123	-13.852
1890	1.89	-16.123	8.808	-17.713	-6.886	5.915	3.285	-6.03	-6.405
1891	1.891	-15.353	5.079	-22.332	-0.116	-26	-7.535	0.011	-13.083
1892	1.892	-17.299	-5.075	-16.903	-6.115	-3.166	-5.963	-2.262	-6.984
1893	1.893	-17.886	23.057	-14.968	-6.884	0.881	-27.622	1.285	-9.204
1894	1.894	-19.633	11.73	-14.397	-6.298	-2.818	-62.058	4.646	-11.046
1895	1.895	-17.13	14.929	-16.144	-5.704	-19.863	-66.507	1.824	-10.374
1896	1.896	-17.544	30.518	-19.634	-11.114	1.979	-54.119	-2.921	-12.021
1897	1.897	-16.407	38.765	-15.197	-14.588	-40.548	-27.797	-2.244	-15.407
1898	1.898	-11.967	31.124	-14.633	-11.282	-46.481	-3.968	4.436	-13.964
1899	1.899	-13.726	38.004	-9.809	-8.36	-41.008	-38.384	-8.608	-19.676
1900	1.9	-14.132	5.958	-14.469	-10.867	-25.849	-24.805	-10.423	-17.255
1901	1.901	-9.698	19.339	-11.586	-14.143	-2.94	-12.401	-5.082	-15.234
1902	1.902	-15.134	39.869	-8.122	-18.213	1.165	-8.742	-6.499	-10.52
1903	1.903	-10.326	43.35	-11.42	-15.693	-10.003	-18.808	-4.999	-12.192
1904	1.904	-16.368	26.107	-4.851	-17.049	0.183	-34.486	-8.53	-13.478
1905	1.905	-10.799	10.214	-5.818	-14.152	15.957	-26.186	-9.536	-13.019
1906	1.906	-18.77	-21.135	-8.335	-16.086	1.949	-13.426	-12.462	-14.116
1907	1.907	-15.715	-41.975	-9.113	-14.152	-10.74	-1.818	-9.393	-20.045
1908	1.908	-12.835	-98.694	-12.598	-9.313	10.463	4.577	-8.446	-17.471
1909	1.909	-20.813	-106.827	-13.18	-11.242	-14.986	14.264	-13.879	-15.094
1910	1.91	-17.76	-69.871	-11.448	-7.947	-45.825	12.552	-8.871	-10.221
1911	1.911	-20.697	-36.397	-13.983	-13.37	-25.021	20.511	-11.994	-12.136
1912	1.912	-18.218	-18.223	-12.624	-5.443	-6.15	27.66	-6.41	-16.193
1913	1.913	-15.928	9.425	-15.545	-8.548	-37.062	28.801	-4.308	-14.828
1914	1.914	-15.379	-5.676	-11.887	-5.656	-66.04	44.466	-11.495	-14.436
1915	1.915	-17.345	-46.895	-19.262	-8.183	-24.336	50.84	-6.491	-15.597
1916	1.916	-17.954	-52.302	-16.203	-12.253	-7.794	44.999	-8.854	-11.936
1917	1.917	-14.498	-57.349	-11.391	-11.683	7.396	25.617	-7.921	-12.342
1918	1.918	-16.848	-34.56	-17.414	-19.049	-6.078	-12.911	-11.231	-9.454
1919	1.919	-10.292	-13.915	-15.135	-14.209	23.034	-18.337	-11.643	-12.189
1920	1.92	-9.357	-10.327	-10.338	-13.439	11.883	-33.445	-13.224	-11.066
1921	1.921	-13.643	-0.384	-7.1	-12.676	1.917	-28.995	-9.583	-15.368
1922	1.922	-9.604	2.56	-11.213	-14.632	-7.239	-49.697	-11.76	-9.99
1923	1.923	-9.051	-5.816	-8.725	-14.082	-21.243	-60.92	-12.004	-17.963
1924	1.924	-9.662	1.715	-7.42	-13.527	-3.361	-64.209	-10.714	-14.938
1925	1.925	-12.6	-9.918	-8.627	-10.075	12.989	-61.112	-10.97	-15.993
1926	1.926	-17.467	-20.628	-10.606	-9.719	40.716	-35.575	-7.937	-15.328
1927	1.927	-11.5	-30.401	-9.503	-14.596	37.033	-18.553	-12.258	-4.793
1928	1.928	-13.85	-25.295	-7.419	-8.627	27.008	-9.278	-12.722	-9.137
1929	1.929	-18.713	-17.496	-8.827	-12.726	11.407	-6.593	-13.961	-8.068
1930	1.93	-20.678	-7.557	-13.117	-10.836	14.179	0.929	-21.219	-11.653
1931	1.931	-20.124	1.247	-17.238	-7.593	-19.249	7.879	-18.045	-12.715
1932	1.932	-21.505	0.037	-15.96	-9.378	-14.749	5.725	-20.893	-13.777
1933	1.933	-19.216	5.249	-18.356	-8.072	-10.653	-23.345	-21.617	-9.611
1934	1.934	-18.091	8.204	-18.032	-8.493	-14.327	-77.578	-20.813	-12.046
1935	1.935	-20.834	9.103	-20.821	-12.591	-4.256	-25.955	-17.294	-14.096
1936	1.936	-18.163	6.955	-15.107	-7.778	5.047	7.475	-17.854	-9.561
1937	1.937	-20.33	-3.648	-15.983	-12.45	-3.241	-10.779	-18.426	-9.096
1938	1.938	-18.439	-27.233	-16.657	-11.901	-15.973	5.635	-14.945	-12.699
1939	1.939	-14.22	-37.09	-8.039	-10.579	-46.306	-9.472	-18.267	-10.493
1940	1.94	-14.837	-21.226	-14.109	-15.059	-42.231	4.034	-15.398	-12.749
1941	1.941	-9.071	-6.936	-11.085	-13.361	-15.894	-8.388	-17.379	-12.485
1942	1.942	-14.717	-4.244	-8.248	-18.248	-12.638	2.782	-17.041	-16.098
1943	1.943	-14.166	-29.834	-7.529	-15.015	-9.536	-0.565	-17.291	-9.638
1944	1.944	-9.545	-39.75	-9.891	-21.65	19.122	8.848	-16.002	-8.807
1945	1.945	-1.824	-23.972	-9.34	-10.296	-0.598	-0.534	-16.858	-13.203
1946	1.946	-2.809	-4.157	-7.436	-11.915	-28.858	2.089	-13.284	-18.954
1947	1.947	-17.53	8.703	-8.051	-13.349	-32.545	-15.757	-10.894	-11.162
1948	1.948	-11.158	-2.801	-15.046	-14.595	-15.536	-22.714	-13.356	-18.655
1949	1.949	-13.103	3.677	-12.161	-3.839	-18.637	-20.562	-8.849	-18.392
1950	1.95	-14.856	25.056	-8.503	-9.92	-26.996	-7.007	-6.888	-11.754
1951	1.951	-16.418	22.362	-9.301	2.97	6.479	19.326	-13.068	1.283
1952	1.952	-6.372	29.917	-16.671	-9.285	-16.325	0.588	-15.772	-8.501
1953	1.953	-2.727	32.222	-11.849	-7.795	-53.854	-2.672	-13.632	-10.342
1954	1.954	-3.917	38.578	-19.804	-6.496	-38.797	6.623	-14.382	-15.085
1955	1.955	-9.183	17.217	-16.726	-12.933	-43.257	-7.536	-17.861	-10.925
1956	1.956	-10.188	-25.455	-17.702	-11.819	-5.768	-15.082	-11.482	-17.406
1957	1.957	-19.91	-104.917	-16.932	-17.087	-30.956	-26.686	-10.928	-14.019
1958	1.958	-5.626	-94.202	-16.166	-20.035	-17.461	-24.549	-13.47	-11.014
1959	1.959	-7.584	-84.448	-11.342	-15.818	-38.216	-41.976	-4.204	-0.266
1960	1.96	-12.85	-75.605	-2.636	-11.802	-11.94	-35.017	-0.753	-1.712
1961	1.961	-11.339	-51.217	-20.624	-5.265	-15.299	-7.379	0.178	-0.623
1962	1.962	-21.433	-43.853	-2.822	-7.83	19.113	-3.77	-1.019	-9.025
1963	1.963	-22.616	-50.434	-5.145	-7.1	23.534	-13.918	-6.098	-8.145
1964	1.964	-23.802	-32.235	-7.29	-7.732	-5.527	-17.121	-2.084	-13.048
1965	1.965	-22.838	-26.851	-1.485	-15.133	-1.946	-3.078	3.262	-5.155
1966	1.966	-18.002	8.287	-10.181	-8.411	-12.059	-10.66	-6.487	-8.294
1967	1.967	-20.508	40.129	-14.816	-7.691	9.761	-13.017	-18.564	-19.17
1968	1.968	-18.174	44.113	-1.836	-18.381	-4.37	-10.93	-14.185	-12.036
1969	1.969	-16.221	47.766	-7.04	-11.277	8.369	2.52	-10.185	-3.157
1970	1.97	-19.487	37.71	-5.462	-10.159	-3.244	-6.285	-9.288	-4.347
1971	1.971	-20.043	15.865	-9.692	-6.713	-18.159	-11.006	-8.374	-14.054
1972	1.972	-17.506	-15.263	-29.21	-5.784	-27.887	-9.72	-7.634	-20.463
1973	1.973	-16.135	-11.149	-9.447	-10.652	-1.65	-10.953	-3.01	-7.312
1974	1.974	-10.317	-14.801	-16.973	-11.452	-12.952	-12.186	-11.146	-2.099
1975	1.975	-14.36	-4.71	-14.637	-10.702	31.649	-11.294	-14.418	-3.651
1976	1.976	-10.861	-13.978	-3.988	-8.785	74.127	-10.379	-19.412	0.604
1977	1.977	-15.494	-33.709	-13.651	-12.091	13.075	-7.859	-15.292	-8.289
1978	1.978	-18.385	-15.932	-8.407	-16.179	-11.448	-5.498	-16.196	-14.267
1979	1.979	-14.89	-4.37	-25.794	-8.265	-18.988	-7.386	-9.74	-11.15
1980	1.98	-15.268	10.475	-4.669	-9.453	-12.573	-10.645	-1.921	-20.03
1981	1.981	-14.867	-18.611	3.677	-12.576	-18.72	-8.877	3.192	-16.522
1982	1.982	-10.398	-22.728	-3.849	-11.634	-13.498	-1.887	0.187	-17.464
1983	1.983	-12.12	-56.854	-10.797	-21.336	1.4	-0.904	-0.698	-8.532
1984	1.984	-15.576	-70.453	-0.132	-17.682	-3.252	-3.435	-8.168	-7.334
1985	1.985	-11.095	-58.117	1.829	-18.87	-7.506	-2.709	-7.328	-14.657
1986	1.986	-10.488	-76.916	7.075	-15.802	-18.875	8.129	-6.675	-9.787
1987	1.987	-11.811	-53.143	-3.932	-6.922	-15.728	-15.624	-6.004	-12.264
1988	1.988	-15.066	-37.495	-11.057	-8.104	-37.748	-32.594	3.382	-17.825
1989	1.989	-16.194	-23.421	-25.342	-11.221	-12.361	-10.641	-5.607	-9.85
1990	1.99	-14.991	-15.937	-19.491	-6.394	-9.268	-18.907	-9.174	-8.843
1991	1.991	-17.664	-32.247	-24.674	-2.149	6.247	-11.305	-12.33	-9.767
1992	1.992	-20.523	-17.374	-23.08	-4.481	-13.606	-8.968	-17.219	-13.973
1993	1.993	-21.651	0.008	-30.198	-9.327	-21.257	-11.062	-16.471	-3.277
1994	1.994	-21.231	16.232	-31.315	-3.327	-28.336	-9.096	-10.871	-4.57
1995	1.995	-19.068	26.867	-25.288	-2.554	-17.8	-3.828	-6.033	-5.661
1996	1.996	-19.025	10.625	-20.032	-1.954	-0.516	-21.211	-2.734	-4.432
1997	1.997	-14.535	-14.512	-17.098	-2.503	-21.744	-32.799	-0.973	-9.599
1998	1.998	-13.932	-17.764	-21.326	-4.219	-30.18	-22.151	-8.888	-18.436
[truncated: 16,767 more rows]
