# Supplementary material for: Associations between lower-limb muscle activation and knee flexion in post-stroke individuals: A study on the stance-to-swing phases of gait
Source: PLoS One. 2017 Sep 8;12(9):e0183865. doi: 10.1371/journal.pone.0183865 (PMC5590852; doi:10.1371/journal.pone.0183865)
Supplement: S1 Dataset — (ZIP) [file pone.0183865.s001.zip › S1_Dataset/Patient group/3/1/point.csv]

Frame	Time	sacrum.X	sacrum.Y	sacrum.Z	r asis.X	r asis.Y	r asis.Z	r thigh.X	r thigh.Y	r thigh.Z	r bar 1.X	r bar 1.Y	r bar 1.Z	r knee 1.X	r knee 1.Y	r knee 1.Z	r knee 2.X	r knee 2.Y	r knee 2.Z	r bar 2.X	r bar 2.Y	r bar 2.Z	r mall.X	r mall.Y	r mall.Z	r met.X	r met.Y	r met.Z	l asis.X	l asis.Y	l asis.Z	l thigh.X	l thigh.Y	l thigh.Z	l bar 1.X	l bar 1.Y	l bar 1.Z	l knee 1.X	l knee 1.Y	l knee 1.Z	l knee 2.X	l knee 2.Y	l knee 2.Z	l bar 2.X	l bar 2.Y	l bar 2.Z	l mall.X	l mall.Y	l mall.Z
0	0	NaN	NaN	NaN	NaN	NaN	NaN	-1.335	0.812	0.643	-1.405	0.638	0.644	-1.386	0.509	0.6	-1.394	0.417	0.601	-1.415	0.254	0.641	-1.384	0.086	0.583	-1.27	0.038	0.637	NaN	NaN	NaN	-1.325	0.812	0.271	NaN	NaN	NaN	NaN	NaN	NaN	NaN	NaN	NaN	NaN	NaN	NaN	NaN	NaN	NaN
1	0.005	NaN	NaN	NaN	NaN	NaN	NaN	-1.335	0.812	0.643	-1.405	0.638	0.644	-1.386	0.509	0.6	-1.394	0.417	0.601	-1.415	0.254	0.641	-1.384	0.086	0.583	-1.27	0.038	0.637	NaN	NaN	NaN	-1.325	0.812	0.271	NaN	NaN	NaN	NaN	NaN	NaN	NaN	NaN	NaN	NaN	NaN	NaN	NaN	NaN	NaN
2	0.01	NaN	NaN	NaN	NaN	NaN	NaN	-1.335	0.812	0.643	-1.405	0.638	0.644	-1.386	0.509	0.6	-1.394	0.417	0.601	-1.416	0.254	0.641	-1.385	0.086	0.583	-1.27	0.038	0.637	NaN	NaN	NaN	-1.325	0.812	0.271	NaN	NaN	NaN	NaN	NaN	NaN	NaN	NaN	NaN	NaN	NaN	NaN	NaN	NaN	NaN
3	0.015	NaN	NaN	NaN	NaN	NaN	NaN	-1.335	0.812	0.643	-1.405	0.638	0.645	-1.386	0.509	0.6	-1.394	0.417	0.601	-1.416	0.254	0.641	-1.385	0.086	0.583	-1.27	0.038	0.637	NaN	NaN	NaN	-1.325	0.812	0.271	NaN	NaN	NaN	NaN	NaN	NaN	NaN	NaN	NaN	NaN	NaN	NaN	NaN	NaN	NaN
4	0.02	NaN	NaN	NaN	NaN	NaN	NaN	-1.335	0.812	0.643	-1.405	0.638	0.645	-1.386	0.509	0.6	-1.394	0.417	0.601	-1.416	0.254	0.641	-1.385	0.087	0.583	-1.27	0.038	0.637	NaN	NaN	NaN	-1.325	0.812	0.271	NaN	NaN	NaN	NaN	NaN	NaN	NaN	NaN	NaN	NaN	NaN	NaN	NaN	NaN	NaN
5	0.025	NaN	NaN	NaN	NaN	NaN	NaN	-1.335	0.812	0.643	-1.405	0.638	0.645	-1.386	0.509	0.6	-1.394	0.417	0.601	-1.416	0.254	0.641	-1.385	0.087	0.583	-1.27	0.038	0.637	NaN	NaN	NaN	-1.325	0.812	0.271	NaN	NaN	NaN	NaN	NaN	NaN	NaN	NaN	NaN	NaN	NaN	NaN	NaN	NaN	NaN
6	0.03	NaN	NaN	NaN	NaN	NaN	NaN	-1.335	0.812	0.643	-1.405	0.638	0.645	-1.386	0.509	0.6	-1.394	0.417	0.601	-1.416	0.254	0.641	-1.385	0.087	0.583	-1.27	0.038	0.637	NaN	NaN	NaN	-1.325	0.812	0.271	NaN	NaN	NaN	NaN	NaN	NaN	NaN	NaN	NaN	NaN	NaN	NaN	NaN	NaN	NaN
7	0.035	NaN	NaN	NaN	NaN	NaN	NaN	-1.335	0.812	0.643	-1.405	0.638	0.645	-1.386	0.509	0.6	-1.394	0.417	0.601	-1.416	0.254	0.641	-1.385	0.087	0.583	-1.27	0.038	0.637	NaN	NaN	NaN	-1.325	0.812	0.271	NaN	NaN	NaN	NaN	NaN	NaN	NaN	NaN	NaN	NaN	NaN	NaN	NaN	NaN	NaN
8	0.04	NaN	NaN	NaN	NaN	NaN	NaN	-1.335	0.812	0.643	-1.405	0.638	0.645	-1.386	0.509	0.6	-1.394	0.417	0.601	-1.416	0.254	0.641	-1.385	0.087	0.583	-1.27	0.038	0.637	NaN	NaN	NaN	-1.325	0.812	0.271	NaN	NaN	NaN	NaN	NaN	NaN	NaN	NaN	NaN	NaN	NaN	NaN	NaN	NaN	NaN
9	0.045	NaN	NaN	NaN	NaN	NaN	NaN	-1.335	0.812	0.643	-1.405	0.638	0.645	-1.386	0.509	0.6	-1.394	0.417	0.601	-1.416	0.254	0.641	-1.385	0.087	0.583	-1.27	0.038	0.637	NaN	NaN	NaN	-1.325	0.812	0.271	NaN	NaN	NaN	NaN	NaN	NaN	NaN	NaN	NaN	NaN	NaN	NaN	NaN	NaN	NaN
10	0.05	NaN	NaN	NaN	NaN	NaN	NaN	-1.335	0.812	0.643	-1.405	0.638	0.645	-1.386	0.509	0.6	-1.394	0.417	0.601	-1.416	0.254	0.641	-1.385	0.087	0.583	-1.27	0.038	0.637	NaN	NaN	NaN	-1.325	0.812	0.271	NaN	NaN	NaN	NaN	NaN	NaN	NaN	NaN	NaN	NaN	NaN	NaN	NaN	NaN	NaN
11	0.055	NaN	NaN	NaN	NaN	NaN	NaN	-1.335	0.812	0.643	-1.405	0.638	0.645	-1.386	0.509	0.6	-1.394	0.417	0.601	-1.416	0.254	0.641	-1.385	0.087	0.583	-1.27	0.038	0.637	NaN	NaN	NaN	-1.325	0.812	0.271	NaN	NaN	NaN	NaN	NaN	NaN	NaN	NaN	NaN	NaN	NaN	NaN	NaN	NaN	NaN
12	0.06	NaN	NaN	NaN	NaN	NaN	NaN	-1.335	0.812	0.643	-1.405	0.638	0.645	-1.386	0.509	0.6	-1.394	0.417	0.601	-1.416	0.254	0.641	-1.385	0.087	0.583	-1.27	0.038	0.637	NaN	NaN	NaN	-1.325	0.812	0.271	NaN	NaN	NaN	NaN	NaN	NaN	NaN	NaN	NaN	NaN	NaN	NaN	NaN	NaN	NaN
13	0.065	NaN	NaN	NaN	NaN	NaN	NaN	-1.335	0.812	0.643	-1.405	0.638	0.645	-1.386	0.509	0.6	-1.394	0.417	0.601	-1.416	0.254	0.641	-1.385	0.087	0.583	-1.27	0.038	0.637	NaN	NaN	NaN	-1.325	0.812	0.271	NaN	NaN	NaN	NaN	NaN	NaN	NaN	NaN	NaN	NaN	NaN	NaN	NaN	NaN	NaN
14	0.07	NaN	NaN	NaN	NaN	NaN	NaN	-1.335	0.812	0.643	-1.405	0.638	0.645	-1.386	0.509	0.6	-1.394	0.417	0.601	-1.416	0.254	0.641	-1.385	0.087	0.583	-1.27	0.038	0.637	NaN	NaN	NaN	-1.325	0.812	0.271	NaN	NaN	NaN	NaN	NaN	NaN	NaN	NaN	NaN	NaN	NaN	NaN	NaN	NaN	NaN
15	0.075	NaN	NaN	NaN	NaN	NaN	NaN	-1.335	0.812	0.643	-1.405	0.638	0.645	-1.386	0.509	0.6	-1.394	0.417	0.601	-1.416	0.254	0.641	-1.385	0.087	0.583	-1.27	0.038	0.637	NaN	NaN	NaN	-1.325	0.812	0.271	NaN	NaN	NaN	NaN	NaN	NaN	NaN	NaN	NaN	NaN	NaN	NaN	NaN	NaN	NaN
16	0.08	NaN	NaN	NaN	NaN	NaN	NaN	-1.335	0.812	0.643	-1.405	0.638	0.645	-1.386	0.509	0.6	-1.394	0.417	0.601	-1.416	0.254	0.641	-1.385	0.087	0.583	-1.27	0.038	0.637	NaN	NaN	NaN	-1.325	0.812	0.271	NaN	NaN	NaN	NaN	NaN	NaN	NaN	NaN	NaN	NaN	NaN	NaN	NaN	NaN	NaN
17	0.085	NaN	NaN	NaN	NaN	NaN	NaN	-1.335	0.812	0.643	-1.405	0.638	0.645	-1.386	0.509	0.6	-1.394	0.417	0.601	-1.416	0.254	0.641	-1.385	0.087	0.583	-1.27	0.038	0.637	NaN	NaN	NaN	-1.325	0.812	0.271	NaN	NaN	NaN	NaN	NaN	NaN	NaN	NaN	NaN	NaN	NaN	NaN	NaN	NaN	NaN
18	0.09	NaN	NaN	NaN	NaN	NaN	NaN	-1.335	0.812	0.643	-1.405	0.638	0.645	-1.386	0.509	0.6	-1.394	0.417	0.601	-1.416	0.254	0.641	-1.385	0.087	0.583	-1.27	0.038	0.637	NaN	NaN	NaN	-1.325	0.812	0.271	NaN	NaN	NaN	NaN	NaN	NaN	NaN	NaN	NaN	NaN	NaN	NaN	NaN	NaN	NaN
19	0.095	NaN	NaN	NaN	NaN	NaN	NaN	-1.335	0.812	0.643	-1.405	0.638	0.645	-1.386	0.509	0.6	-1.394	0.417	0.601	-1.416	0.254	0.641	-1.385	0.087	0.583	-1.27	0.038	0.637	NaN	NaN	NaN	-1.325	0.812	0.271	NaN	NaN	NaN	NaN	NaN	NaN	NaN	NaN	NaN	NaN	NaN	NaN	NaN	NaN	NaN
20	0.1	NaN	NaN	NaN	NaN	NaN	NaN	-1.335	0.812	0.643	-1.405	0.638	0.645	-1.386	0.509	0.6	-1.394	0.417	0.601	-1.416	0.254	0.641	-1.385	0.087	0.583	-1.27	0.038	0.637	NaN	NaN	NaN	-1.325	0.812	0.271	NaN	NaN	NaN	NaN	NaN	NaN	NaN	NaN	NaN	NaN	NaN	NaN	NaN	NaN	NaN
21	0.105	NaN	NaN	NaN	NaN	NaN	NaN	-1.335	0.812	0.643	-1.405	0.638	0.645	-1.386	0.509	0.6	-1.394	0.417	0.601	-1.416	0.254	0.641	-1.385	0.087	0.583	-1.27	0.038	0.637	NaN	NaN	NaN	-1.325	0.812	0.271	NaN	NaN	NaN	NaN	NaN	NaN	NaN	NaN	NaN	NaN	NaN	NaN	NaN	NaN	NaN
22	0.11	NaN	NaN	NaN	NaN	NaN	NaN	-1.335	0.812	0.643	-1.405	0.638	0.645	-1.386	0.509	0.6	-1.394	0.417	0.601	-1.416	0.254	0.641	-1.385	0.087	0.583	-1.27	0.038	0.637	NaN	NaN	NaN	-1.325	0.812	0.271	NaN	NaN	NaN	NaN	NaN	NaN	NaN	NaN	NaN	NaN	NaN	NaN	NaN	NaN	NaN
23	0.115	NaN	NaN	NaN	NaN	NaN	NaN	-1.335	0.812	0.643	-1.405	0.638	0.645	-1.386	0.509	0.6	-1.394	0.417	0.601	-1.416	0.254	0.641	-1.385	0.087	0.583	-1.27	0.038	0.637	NaN	NaN	NaN	-1.325	0.812	0.271	NaN	NaN	NaN	NaN	NaN	NaN	NaN	NaN	NaN	NaN	NaN	NaN	NaN	NaN	NaN
24	0.12	NaN	NaN	NaN	NaN	NaN	NaN	-1.335	0.812	0.643	-1.405	0.638	0.645	-1.386	0.509	0.6	-1.394	0.417	0.601	-1.416	0.254	0.641	-1.385	0.087	0.583	-1.27	0.038	0.637	NaN	NaN	NaN	-1.325	0.812	0.271	NaN	NaN	NaN	NaN	NaN	NaN	NaN	NaN	NaN	NaN	NaN	NaN	NaN	NaN	NaN
25	0.125	NaN	NaN	NaN	NaN	NaN	NaN	-1.335	0.811	0.643	-1.405	0.638	0.645	-1.386	0.509	0.6	-1.394	0.417	0.601	-1.416	0.254	0.641	-1.385	0.087	0.583	-1.27	0.038	0.637	NaN	NaN	NaN	-1.325	0.812	0.271	NaN	NaN	NaN	NaN	NaN	NaN	NaN	NaN	NaN	NaN	NaN	NaN	NaN	NaN	NaN
26	0.13	NaN	NaN	NaN	NaN	NaN	NaN	-1.335	0.811	0.643	-1.405	0.638	0.645	-1.386	0.509	0.6	-1.394	0.417	0.601	-1.416	0.254	0.641	-1.385	0.087	0.583	-1.27	0.038	0.637	NaN	NaN	NaN	-1.325	0.812	0.271	NaN	NaN	NaN	NaN	NaN	NaN	NaN	NaN	NaN	NaN	NaN	NaN	NaN	NaN	NaN
27	0.135	NaN	NaN	NaN	NaN	NaN	NaN	-1.335	0.811	0.643	-1.405	0.638	0.645	-1.386	0.509	0.6	-1.394	0.417	0.601	-1.416	0.254	0.641	-1.385	0.087	0.583	-1.27	0.038	0.637	NaN	NaN	NaN	-1.325	0.812	0.271	NaN	NaN	NaN	NaN	NaN	NaN	NaN	NaN	NaN	NaN	NaN	NaN	NaN	NaN	NaN
28	0.14	NaN	NaN	NaN	NaN	NaN	NaN	-1.335	0.811	0.643	-1.405	0.638	0.645	-1.386	0.509	0.6	-1.394	0.417	0.601	-1.416	0.254	0.641	-1.385	0.087	0.583	-1.27	0.038	0.637	NaN	NaN	NaN	-1.325	0.812	0.271	NaN	NaN	NaN	NaN	NaN	NaN	NaN	NaN	NaN	NaN	NaN	NaN	NaN	NaN	NaN
29	0.145	NaN	NaN	NaN	NaN	NaN	NaN	-1.335	0.811	0.643	-1.405	0.638	0.645	-1.386	0.509	0.6	-1.394	0.417	0.601	-1.416	0.254	0.641	-1.385	0.087	0.583	-1.27	0.038	0.637	NaN	NaN	NaN	-1.325	0.812	0.271	NaN	NaN	NaN	NaN	NaN	NaN	NaN	NaN	NaN	NaN	NaN	NaN	NaN	NaN	NaN
30	0.15	NaN	NaN	NaN	NaN	NaN	NaN	-1.335	0.811	0.643	-1.405	0.638	0.645	-1.386	0.509	0.6	-1.394	0.417	0.601	-1.416	0.254	0.641	-1.385	0.087	0.583	-1.27	0.038	0.637	NaN	NaN	NaN	-1.325	0.812	0.271	NaN	NaN	NaN	NaN	NaN	NaN	NaN	NaN	NaN	NaN	NaN	NaN	NaN	NaN	NaN
31	0.155	NaN	NaN	NaN	NaN	NaN	NaN	-1.335	0.811	0.643	-1.405	0.638	0.645	-1.386	0.509	0.6	-1.394	0.417	0.601	-1.416	0.254	0.641	-1.385	0.087	0.583	-1.27	0.038	0.637	NaN	NaN	NaN	-1.325	0.812	0.271	NaN	NaN	NaN	NaN	NaN	NaN	NaN	NaN	NaN	NaN	NaN	NaN	NaN	NaN	NaN
32	0.16	NaN	NaN	NaN	NaN	NaN	NaN	-1.335	0.811	0.643	-1.405	0.638	0.645	-1.386	0.509	0.6	-1.394	0.417	0.602	-1.416	0.254	0.641	-1.385	0.087	0.583	-1.27	0.038	0.637	NaN	NaN	NaN	-1.325	0.812	0.271	NaN	NaN	NaN	NaN	NaN	NaN	NaN	NaN	NaN	NaN	NaN	NaN	NaN	NaN	NaN
33	0.165	NaN	NaN	NaN	NaN	NaN	NaN	-1.335	0.811	0.643	-1.405	0.638	0.645	-1.386	0.509	0.6	-1.394	0.417	0.602	-1.416	0.254	0.641	-1.385	0.087	0.583	-1.27	0.038	0.637	NaN	NaN	NaN	-1.325	0.812	0.271	NaN	NaN	NaN	NaN	NaN	NaN	NaN	NaN	NaN	NaN	NaN	NaN	NaN	NaN	NaN
34	0.17	NaN	NaN	NaN	NaN	NaN	NaN	-1.335	0.811	0.643	-1.405	0.638	0.645	-1.386	0.509	0.6	-1.394	0.417	0.602	-1.416	0.254	0.641	-1.385	0.087	0.583	-1.27	0.038	0.637	NaN	NaN	NaN	-1.325	0.812	0.271	NaN	NaN	NaN	NaN	NaN	NaN	NaN	NaN	NaN	NaN	NaN	NaN	NaN	NaN	NaN
35	0.175	NaN	NaN	NaN	NaN	NaN	NaN	-1.335	0.811	0.644	-1.405	0.638	0.645	-1.386	0.509	0.6	-1.394	0.417	0.602	-1.416	0.254	0.641	-1.385	0.087	0.583	-1.27	0.038	0.637	NaN	NaN	NaN	-1.325	0.812	0.271	NaN	NaN	NaN	NaN	NaN	NaN	NaN	NaN	NaN	NaN	NaN	NaN	NaN	NaN	NaN
36	0.18	NaN	NaN	NaN	NaN	NaN	NaN	-1.335	0.811	0.643	-1.405	0.638	0.645	-1.386	0.509	0.6	-1.394	0.417	0.601	-1.416	0.254	0.641	-1.385	0.087	0.583	-1.27	0.038	0.637	NaN	NaN	NaN	-1.325	0.812	0.271	NaN	NaN	NaN	NaN	NaN	NaN	NaN	NaN	NaN	NaN	NaN	NaN	NaN	NaN	NaN
37	0.185	NaN	NaN	NaN	NaN	NaN	NaN	-1.335	0.811	0.643	-1.405	0.638	0.645	-1.386	0.509	0.6	-1.394	0.417	0.601	-1.416	0.254	0.641	-1.385	0.087	0.583	-1.27	0.038	0.637	NaN	NaN	NaN	-1.325	0.812	0.271	NaN	NaN	NaN	NaN	NaN	NaN	NaN	NaN	NaN	NaN	NaN	NaN	NaN	NaN	NaN
38	0.19	NaN	NaN	NaN	NaN	NaN	NaN	-1.335	0.811	0.643	-1.405	0.638	0.645	-1.386	0.509	0.6	-1.394	0.417	0.601	-1.416	0.254	0.641	-1.385	0.087	0.583	-1.27	0.038	0.637	NaN	NaN	NaN	-1.325	0.812	0.271	NaN	NaN	NaN	NaN	NaN	NaN	NaN	NaN	NaN	NaN	NaN	NaN	NaN	NaN	NaN
39	0.195	NaN	NaN	NaN	NaN	NaN	NaN	-1.335	0.811	0.643	-1.405	0.638	0.645	-1.386	0.509	0.6	-1.394	0.417	0.601	-1.416	0.254	0.641	-1.385	0.087	0.583	-1.27	0.038	0.637	NaN	NaN	NaN	-1.325	0.812	0.271	NaN	NaN	NaN	NaN	NaN	NaN	NaN	NaN	NaN	NaN	NaN	NaN	NaN	NaN	NaN
40	0.2	NaN	NaN	NaN	NaN	NaN	NaN	-1.335	0.811	0.643	-1.405	0.638	0.645	-1.386	0.509	0.6	-1.394	0.417	0.601	-1.416	0.254	0.641	-1.385	0.087	0.583	-1.27	0.038	0.637	NaN	NaN	NaN	-1.325	0.812	0.271	NaN	NaN	NaN	NaN	NaN	NaN	NaN	NaN	NaN	NaN	NaN	NaN	NaN	NaN	NaN
41	0.205	NaN	NaN	NaN	NaN	NaN	NaN	-1.335	0.811	0.643	-1.405	0.638	0.645	-1.386	0.509	0.6	-1.394	0.417	0.601	-1.416	0.254	0.641	-1.385	0.087	0.583	-1.27	0.038	0.637	NaN	NaN	NaN	-1.325	0.812	0.271	NaN	NaN	NaN	NaN	NaN	NaN	NaN	NaN	NaN	NaN	NaN	NaN	NaN	NaN	NaN
42	0.21	NaN	NaN	NaN	NaN	NaN	NaN	-1.335	0.811	0.643	-1.405	0.638	0.645	-1.386	0.509	0.6	-1.394	0.417	0.601	-1.416	0.254	0.641	-1.385	0.087	0.583	-1.27	0.038	0.637	NaN	NaN	NaN	-1.325	0.812	0.271	NaN	NaN	NaN	NaN	NaN	NaN	NaN	NaN	NaN	NaN	NaN	NaN	NaN	NaN	NaN
43	0.215	NaN	NaN	NaN	NaN	NaN	NaN	-1.335	0.811	0.643	-1.405	0.638	0.645	-1.386	0.509	0.6	-1.394	0.417	0.601	-1.416	0.254	0.641	-1.385	0.087	0.583	-1.27	0.038	0.637	NaN	NaN	NaN	-1.325	0.812	0.271	NaN	NaN	NaN	NaN	NaN	NaN	NaN	NaN	NaN	NaN	NaN	NaN	NaN	NaN	NaN
44	0.22	NaN	NaN	NaN	NaN	NaN	NaN	-1.335	0.811	0.643	-1.405	0.638	0.645	-1.386	0.509	0.6	-1.394	0.417	0.601	-1.416	0.254	0.641	-1.385	0.087	0.583	-1.27	0.038	0.637	NaN	NaN	NaN	-1.325	0.812	0.271	NaN	NaN	NaN	NaN	NaN	NaN	NaN	NaN	NaN	NaN	NaN	NaN	NaN	NaN	NaN
45	0.225	NaN	NaN	NaN	NaN	NaN	NaN	-1.335	0.811	0.643	-1.405	0.638	0.645	-1.386	0.509	0.6	-1.394	0.417	0.602	-1.416	0.254	0.641	-1.385	0.087	0.583	-1.27	0.038	0.637	NaN	NaN	NaN	-1.325	0.812	0.271	NaN	NaN	NaN	NaN	NaN	NaN	NaN	NaN	NaN	NaN	NaN	NaN	NaN	NaN	NaN
46	0.23	NaN	NaN	NaN	NaN	NaN	NaN	-1.335	0.811	0.644	-1.405	0.638	0.645	-1.386	0.509	0.6	-1.394	0.417	0.602	-1.416	0.254	0.641	-1.385	0.087	0.583	-1.27	0.038	0.637	NaN	NaN	NaN	-1.325	0.812	0.271	NaN	NaN	NaN	NaN	NaN	NaN	NaN	NaN	NaN	NaN	NaN	NaN	NaN	NaN	NaN
47	0.235	NaN	NaN	NaN	NaN	NaN	NaN	-1.335	0.811	0.644	-1.405	0.638	0.645	-1.386	0.509	0.6	-1.394	0.417	0.601	-1.416	0.254	0.641	-1.385	0.087	0.583	-1.27	0.038	0.637	NaN	NaN	NaN	-1.325	0.812	0.271	NaN	NaN	NaN	NaN	NaN	NaN	NaN	NaN	NaN	NaN	NaN	NaN	NaN	NaN	NaN
48	0.24	NaN	NaN	NaN	NaN	NaN	NaN	-1.335	0.811	0.644	-1.405	0.638	0.645	-1.386	0.509	0.6	-1.394	0.417	0.602	-1.416	0.254	0.641	-1.385	0.087	0.583	-1.27	0.038	0.637	NaN	NaN	NaN	-1.325	0.812	0.271	NaN	NaN	NaN	NaN	NaN	NaN	NaN	NaN	NaN	NaN	NaN	NaN	NaN	NaN	NaN
49	0.245	NaN	NaN	NaN	NaN	NaN	NaN	-1.335	0.811	0.644	-1.405	0.638	0.645	-1.386	0.509	0.6	-1.394	0.417	0.602	-1.416	0.254	0.641	-1.385	0.087	0.583	-1.27	0.038	0.637	NaN	NaN	NaN	-1.325	0.812	0.271	NaN	NaN	NaN	NaN	NaN	NaN	NaN	NaN	NaN	NaN	NaN	NaN	NaN	NaN	NaN
50	0.25	NaN	NaN	NaN	NaN	NaN	NaN	-1.335	0.811	0.644	-1.405	0.638	0.645	-1.386	0.509	0.6	-1.394	0.417	0.602	-1.416	0.254	0.641	-1.385	0.087	0.583	-1.27	0.038	0.637	NaN	NaN	NaN	-1.325	0.812	0.271	NaN	NaN	NaN	NaN	NaN	NaN	NaN	NaN	NaN	NaN	NaN	NaN	NaN	NaN	NaN
51	0.255	NaN	NaN	NaN	NaN	NaN	NaN	-1.335	0.811	0.644	-1.405	0.638	0.645	-1.386	0.509	0.6	-1.394	0.417	0.602	-1.416	0.254	0.641	-1.385	0.087	0.583	-1.27	0.038	0.637	NaN	NaN	NaN	-1.325	0.812	0.271	NaN	NaN	NaN	NaN	NaN	NaN	NaN	NaN	NaN	NaN	NaN	NaN	NaN	NaN	NaN
52	0.26	NaN	NaN	NaN	NaN	NaN	NaN	-1.335	0.811	0.644	-1.405	0.638	0.645	-1.386	0.509	0.6	-1.394	0.417	0.602	-1.416	0.254	0.641	-1.385	0.087	0.583	-1.27	0.038	0.637	NaN	NaN	NaN	-1.325	0.812	0.271	NaN	NaN	NaN	NaN	NaN	NaN	NaN	NaN	NaN	NaN	NaN	NaN	NaN	NaN	NaN
53	0.265	NaN	NaN	NaN	NaN	NaN	NaN	-1.335	0.811	0.644	-1.405	0.638	0.645	-1.386	0.509	0.6	-1.394	0.417	0.602	-1.416	0.254	0.641	-1.385	0.087	0.583	-1.27	0.038	0.637	NaN	NaN	NaN	-1.325	0.812	0.271	NaN	NaN	NaN	NaN	NaN	NaN	NaN	NaN	NaN	NaN	NaN	NaN	NaN	NaN	NaN
54	0.27	NaN	NaN	NaN	NaN	NaN	NaN	-1.335	0.811	0.644	-1.405	0.638	0.645	-1.386	0.509	0.6	-1.394	0.417	0.602	-1.416	0.254	0.641	-1.385	0.087	0.583	-1.27	0.038	0.637	NaN	NaN	NaN	-1.325	0.812	0.271	NaN	NaN	NaN	NaN	NaN	NaN	NaN	NaN	NaN	NaN	NaN	NaN	NaN	NaN	NaN
55	0.275	NaN	NaN	NaN	NaN	NaN	NaN	-1.335	0.811	0.644	-1.405	0.638	0.645	-1.386	0.509	0.6	-1.394	0.417	0.602	-1.416	0.254	0.641	-1.385	0.087	0.583	-1.27	0.038	0.637	NaN	NaN	NaN	-1.325	0.812	0.271	NaN	NaN	NaN	NaN	NaN	NaN	NaN	NaN	NaN	NaN	NaN	NaN	NaN	NaN	NaN
56	0.28	NaN	NaN	NaN	NaN	NaN	NaN	-1.335	0.811	0.644	-1.405	0.638	0.645	-1.386	0.509	0.6	-1.394	0.417	0.602	-1.416	0.254	0.641	-1.385	0.087	0.583	-1.27	0.038	0.637	NaN	NaN	NaN	-1.325	0.812	0.271	NaN	NaN	NaN	NaN	NaN	NaN	NaN	NaN	NaN	NaN	NaN	NaN	NaN	NaN	NaN
57	0.285	NaN	NaN	NaN	NaN	NaN	NaN	-1.335	0.811	0.644	-1.405	0.638	0.645	-1.386	0.509	0.6	-1.394	0.417	0.602	-1.416	0.254	0.641	-1.385	0.087	0.583	-1.27	0.038	0.637	NaN	NaN	NaN	-1.325	0.812	0.271	NaN	NaN	NaN	NaN	NaN	NaN	NaN	NaN	NaN	NaN	NaN	NaN	NaN	NaN	NaN
58	0.29	NaN	NaN	NaN	NaN	NaN	NaN	-1.335	0.811	0.644	-1.405	0.638	0.645	-1.386	0.509	0.6	-1.394	0.417	0.602	-1.416	0.254	0.641	-1.385	0.087	0.583	-1.27	0.038	0.637	NaN	NaN	NaN	-1.325	0.812	0.271	NaN	NaN	NaN	NaN	NaN	NaN	NaN	NaN	NaN	NaN	NaN	NaN	NaN	NaN	NaN
59	0.295	NaN	NaN	NaN	NaN	NaN	NaN	-1.335	0.811	0.644	-1.405	0.638	0.645	-1.386	0.509	0.6	-1.394	0.417	0.602	-1.416	0.254	0.641	-1.385	0.087	0.583	-1.27	0.038	0.637	NaN	NaN	NaN	-1.325	0.812	0.271	NaN	NaN	NaN	NaN	NaN	NaN	NaN	NaN	NaN	NaN	NaN	NaN	NaN	NaN	NaN
60	0.3	NaN	NaN	NaN	NaN	NaN	NaN	-1.335	0.811	0.644	-1.405	0.638	0.645	-1.386	0.509	0.6	-1.394	0.417	0.602	-1.416	0.254	0.641	-1.385	0.087	0.583	-1.27	0.038	0.637	NaN	NaN	NaN	-1.325	0.812	0.271	NaN	NaN	NaN	NaN	NaN	NaN	NaN	NaN	NaN	NaN	NaN	NaN	NaN	NaN	NaN
61	0.305	NaN	NaN	NaN	NaN	NaN	NaN	-1.335	0.811	0.644	-1.405	0.638	0.645	-1.386	0.509	0.6	-1.394	0.417	0.602	-1.416	0.254	0.641	-1.385	0.087	0.583	-1.27	0.038	0.637	NaN	NaN	NaN	-1.325	0.812	0.271	NaN	NaN	NaN	NaN	NaN	NaN	NaN	NaN	NaN	NaN	NaN	NaN	NaN	NaN	NaN
62	0.31	NaN	NaN	NaN	NaN	NaN	NaN	-1.335	0.811	0.644	-1.405	0.638	0.645	-1.386	0.509	0.6	-1.394	0.417	0.602	-1.416	0.254	0.641	-1.385	0.087	0.583	-1.27	0.038	0.637	NaN	NaN	NaN	-1.325	0.812	0.271	NaN	NaN	NaN	NaN	NaN	NaN	NaN	NaN	NaN	NaN	NaN	NaN	NaN	NaN	NaN
63	0.315	NaN	NaN	NaN	NaN	NaN	NaN	-1.335	0.811	0.644	-1.405	0.638	0.645	-1.386	0.509	0.6	-1.394	0.417	0.602	-1.416	0.254	0.641	-1.385	0.087	0.583	-1.27	0.038	0.637	NaN	NaN	NaN	-1.325	0.812	0.271	NaN	NaN	NaN	NaN	NaN	NaN	NaN	NaN	NaN	NaN	NaN	NaN	NaN	NaN	NaN
64	0.32	NaN	NaN	NaN	NaN	NaN	NaN	-1.335	0.811	0.644	-1.405	0.638	0.645	-1.386	0.509	0.6	-1.394	0.417	0.602	-1.416	0.254	0.641	-1.385	0.087	0.583	-1.27	0.038	0.637	NaN	NaN	NaN	-1.325	0.812	0.271	NaN	NaN	NaN	NaN	NaN	NaN	NaN	NaN	NaN	NaN	NaN	NaN	NaN	NaN	NaN
65	0.325	NaN	NaN	NaN	NaN	NaN	NaN	-1.335	0.811	0.644	-1.405	0.638	0.645	-1.386	0.509	0.6	-1.394	0.417	0.602	-1.416	0.254	0.641	-1.385	0.087	0.583	-1.27	0.038	0.637	NaN	NaN	NaN	-1.325	0.812	0.271	NaN	NaN	NaN	NaN	NaN	NaN	NaN	NaN	NaN	NaN	NaN	NaN	NaN	NaN	NaN
66	0.33	NaN	NaN	NaN	NaN	NaN	NaN	-1.335	0.811	0.644	-1.405	0.638	0.645	-1.386	0.509	0.6	-1.394	0.417	0.602	-1.416	0.254	0.641	-1.385	0.087	0.583	-1.27	0.038	0.637	NaN	NaN	NaN	-1.325	0.812	0.271	NaN	NaN	NaN	NaN	NaN	NaN	NaN	NaN	NaN	NaN	NaN	NaN	NaN	NaN	NaN
67	0.335	NaN	NaN	NaN	NaN	NaN	NaN	-1.335	0.811	0.644	-1.405	0.638	0.645	-1.386	0.509	0.6	-1.394	0.417	0.602	-1.416	0.254	0.641	-1.385	0.087	0.583	-1.27	0.038	0.637	NaN	NaN	NaN	-1.325	0.812	0.271	NaN	NaN	NaN	NaN	NaN	NaN	NaN	NaN	NaN	NaN	NaN	NaN	NaN	NaN	NaN
68	0.34	NaN	NaN	NaN	NaN	NaN	NaN	-1.335	0.811	0.644	-1.405	0.638	0.645	-1.386	0.509	0.6	-1.394	0.417	0.602	-1.416	0.254	0.641	-1.385	0.087	0.583	-1.27	0.038	0.637	NaN	NaN	NaN	-1.325	0.812	0.271	NaN	NaN	NaN	NaN	NaN	NaN	NaN	NaN	NaN	NaN	NaN	NaN	NaN	NaN	NaN
69	0.345	NaN	NaN	NaN	NaN	NaN	NaN	-1.335	0.811	0.644	-1.405	0.638	0.645	-1.386	0.509	0.6	-1.394	0.417	0.602	-1.416	0.254	0.641	-1.385	0.087	0.583	-1.27	0.038	0.637	NaN	NaN	NaN	-1.325	0.812	0.271	NaN	NaN	NaN	NaN	NaN	NaN	NaN	NaN	NaN	NaN	NaN	NaN	NaN	NaN	NaN
70	0.35	NaN	NaN	NaN	NaN	NaN	NaN	-1.335	0.811	0.644	-1.405	0.638	0.645	-1.386	0.509	0.6	-1.394	0.417	0.602	-1.416	0.254	0.641	-1.385	0.087	0.583	-1.27	0.038	0.637	NaN	NaN	NaN	-1.325	0.812	0.271	NaN	NaN	NaN	NaN	NaN	NaN	NaN	NaN	NaN	NaN	NaN	NaN	NaN	NaN	NaN
71	0.355	NaN	NaN	NaN	NaN	NaN	NaN	-1.335	0.811	0.644	-1.405	0.638	0.645	-1.386	0.509	0.6	-1.394	0.417	0.602	-1.416	0.254	0.641	-1.385	0.087	0.583	-1.27	0.038	0.637	NaN	NaN	NaN	-1.325	0.812	0.271	NaN	NaN	NaN	NaN	NaN	NaN	NaN	NaN	NaN	NaN	NaN	NaN	NaN	NaN	NaN
72	0.36	NaN	NaN	NaN	NaN	NaN	NaN	-1.335	0.811	0.644	-1.405	0.638	0.645	-1.386	0.509	0.6	-1.394	0.417	0.602	-1.416	0.254	0.641	-1.385	0.087	0.583	-1.27	0.038	0.637	NaN	NaN	NaN	-1.325	0.812	0.271	NaN	NaN	NaN	NaN	NaN	NaN	NaN	NaN	NaN	NaN	NaN	NaN	NaN	NaN	NaN
73	0.365	NaN	NaN	NaN	NaN	NaN	NaN	-1.335	0.811	0.644	-1.405	0.638	0.645	-1.386	0.509	0.6	-1.394	0.417	0.602	-1.416	0.254	0.641	-1.385	0.087	0.583	-1.27	0.038	0.637	NaN	NaN	NaN	-1.325	0.812	0.271	NaN	NaN	NaN	NaN	NaN	NaN	NaN	NaN	NaN	NaN	NaN	NaN	NaN	NaN	NaN
74	0.37	NaN	NaN	NaN	NaN	NaN	NaN	-1.335	0.811	0.644	-1.405	0.638	0.645	-1.386	0.509	0.6	-1.394	0.417	0.602	-1.416	0.254	0.641	-1.385	0.087	0.583	-1.27	0.038	0.637	NaN	NaN	NaN	-1.325	0.812	0.271	NaN	NaN	NaN	NaN	NaN	NaN	NaN	NaN	NaN	NaN	NaN	NaN	NaN	NaN	NaN
75	0.375	NaN	NaN	NaN	NaN	NaN	NaN	-1.335	0.811	0.644	-1.405	0.638	0.645	-1.386	0.509	0.6	-1.394	0.417	0.602	-1.416	0.254	0.641	-1.385	0.087	0.583	-1.27	0.038	0.637	NaN	NaN	NaN	-1.325	0.812	0.271	NaN	NaN	NaN	NaN	NaN	NaN	NaN	NaN	NaN	NaN	NaN	NaN	NaN	NaN	NaN
76	0.38	NaN	NaN	NaN	NaN	NaN	NaN	-1.335	0.811	0.644	-1.405	0.638	0.645	-1.386	0.509	0.6	-1.394	0.417	0.602	-1.416	0.254	0.641	-1.385	0.087	0.583	-1.27	0.038	0.637	NaN	NaN	NaN	-1.325	0.812	0.271	NaN	NaN	NaN	NaN	NaN	NaN	NaN	NaN	NaN	NaN	NaN	NaN	NaN	NaN	NaN
77	0.385	NaN	NaN	NaN	NaN	NaN	NaN	-1.335	0.811	0.644	-1.405	0.638	0.645	-1.386	0.509	0.6	-1.394	0.417	0.602	-1.416	0.254	0.641	-1.385	0.087	0.583	-1.27	0.038	0.637	NaN	NaN	NaN	-1.325	0.812	0.271	NaN	NaN	NaN	NaN	NaN	NaN	NaN	NaN	NaN	NaN	NaN	NaN	NaN	NaN	NaN
78	0.39	NaN	NaN	NaN	NaN	NaN	NaN	-1.335	0.811	0.644	-1.405	0.638	0.645	-1.386	0.509	0.6	-1.394	0.417	0.602	-1.416	0.254	0.641	-1.385	0.087	0.583	-1.27	0.038	0.637	NaN	NaN	NaN	-1.325	0.812	0.271	NaN	NaN	NaN	NaN	NaN	NaN	NaN	NaN	NaN	NaN	NaN	NaN	NaN	NaN	NaN
79	0.395	NaN	NaN	NaN	NaN	NaN	NaN	-1.335	0.811	0.644	-1.405	0.638	0.645	-1.386	0.509	0.6	-1.394	0.417	0.602	-1.416	0.254	0.641	-1.385	0.087	0.583	-1.27	0.038	0.637	NaN	NaN	NaN	-1.325	0.812	0.271	NaN	NaN	NaN	NaN	NaN	NaN	NaN	NaN	NaN	NaN	NaN	NaN	NaN	NaN	NaN
80	0.4	NaN	NaN	NaN	NaN	NaN	NaN	-1.335	0.811	0.644	-1.405	0.638	0.645	-1.386	0.509	0.6	-1.394	0.417	0.602	-1.416	0.254	0.641	-1.385	0.087	0.583	-1.27	0.038	0.637	NaN	NaN	NaN	-1.325	0.812	0.271	NaN	NaN	NaN	NaN	NaN	NaN	NaN	NaN	NaN	NaN	NaN	NaN	NaN	NaN	NaN
81	0.405	NaN	NaN	NaN	NaN	NaN	NaN	-1.335	0.811	0.644	-1.405	0.638	0.645	-1.386	0.509	0.6	-1.394	0.417	0.602	-1.416	0.254	0.641	-1.385	0.087	0.583	-1.27	0.038	0.637	NaN	NaN	NaN	-1.325	0.812	0.271	NaN	NaN	NaN	NaN	NaN	NaN	NaN	NaN	NaN	NaN	NaN	NaN	NaN	NaN	NaN
82	0.41	NaN	NaN	NaN	NaN	NaN	NaN	-1.335	0.811	0.644	-1.405	0.638	0.645	-1.386	0.509	0.6	-1.394	0.417	0.602	-1.416	0.254	0.641	-1.385	0.087	0.583	-1.27	0.038	0.637	NaN	NaN	NaN	-1.325	0.812	0.271	NaN	NaN	NaN	NaN	NaN	NaN	NaN	NaN	NaN	NaN	NaN	NaN	NaN	NaN	NaN
83	0.415	NaN	NaN	NaN	NaN	NaN	NaN	-1.335	0.811	0.644	-1.405	0.638	0.645	-1.386	0.509	0.6	-1.394	0.417	0.602	-1.416	0.254	0.641	-1.385	0.087	0.583	-1.27	0.038	0.637	NaN	NaN	NaN	-1.325	0.812	0.272	NaN	NaN	NaN	NaN	NaN	NaN	NaN	NaN	NaN	NaN	NaN	NaN	NaN	NaN	NaN
84	0.42	NaN	NaN	NaN	NaN	NaN	NaN	-1.335	0.811	0.644	-1.405	0.638	0.645	-1.386	0.509	0.6	-1.394	0.417	0.602	-1.416	0.254	0.641	-1.385	0.087	0.583	-1.27	0.038	0.637	NaN	NaN	NaN	-1.325	0.812	0.272	NaN	NaN	NaN	NaN	NaN	NaN	NaN	NaN	NaN	NaN	NaN	NaN	NaN	NaN	NaN
85	0.425	NaN	NaN	NaN	NaN	NaN	NaN	-1.335	0.811	0.644	-1.405	0.638	0.645	-1.386	0.509	0.6	-1.394	0.417	0.602	-1.416	0.254	0.641	-1.385	0.087	0.583	-1.27	0.038	0.637	NaN	NaN	NaN	-1.325	0.812	0.272	NaN	NaN	NaN	NaN	NaN	NaN	NaN	NaN	NaN	NaN	NaN	NaN	NaN	NaN	NaN
86	0.43	NaN	NaN	NaN	NaN	NaN	NaN	-1.335	0.811	0.644	-1.405	0.638	0.645	-1.386	0.509	0.6	-1.394	0.417	0.602	-1.416	0.254	0.641	-1.385	0.087	0.583	-1.27	0.038	0.637	NaN	NaN	NaN	-1.325	0.812	0.272	NaN	NaN	NaN	NaN	NaN	NaN	NaN	NaN	NaN	NaN	NaN	NaN	NaN	NaN	NaN
87	0.435	NaN	NaN	NaN	NaN	NaN	NaN	-1.335	0.811	0.644	-1.405	0.638	0.645	-1.386	0.509	0.6	-1.394	0.417	0.602	-1.416	0.254	0.641	-1.385	0.087	0.583	-1.27	0.038	0.637	NaN	NaN	NaN	-1.325	0.812	0.272	NaN	NaN	NaN	NaN	NaN	NaN	NaN	NaN	NaN	NaN	NaN	NaN	NaN	NaN	NaN
88	0.44	NaN	NaN	NaN	NaN	NaN	NaN	-1.335	0.811	0.644	-1.405	0.638	0.645	-1.386	0.509	0.6	-1.394	0.417	0.602	-1.416	0.254	0.641	-1.385	0.087	0.583	-1.27	0.038	0.637	NaN	NaN	NaN	-1.325	0.812	0.272	NaN	NaN	NaN	NaN	NaN	NaN	NaN	NaN	NaN	NaN	NaN	NaN	NaN	NaN	NaN
89	0.445	NaN	NaN	NaN	NaN	NaN	NaN	-1.335	0.811	0.644	-1.405	0.638	0.645	-1.386	0.509	0.6	-1.394	0.417	0.602	-1.416	0.254	0.641	-1.385	0.087	0.583	-1.27	0.038	0.637	NaN	NaN	NaN	-1.325	0.812	0.272	NaN	NaN	NaN	NaN	NaN	NaN	NaN	NaN	NaN	NaN	NaN	NaN	NaN	NaN	NaN
90	0.45	NaN	NaN	NaN	NaN	NaN	NaN	-1.335	0.811	0.644	-1.405	0.638	0.645	-1.386	0.509	0.6	-1.394	0.417	0.602	-1.416	0.254	0.641	-1.385	0.087	0.583	-1.27	0.038	0.637	NaN	NaN	NaN	-1.325	0.812	0.272	NaN	NaN	NaN	NaN	NaN	NaN	NaN	NaN	NaN	NaN	NaN	NaN	NaN	NaN	NaN
91	0.455	NaN	NaN	NaN	NaN	NaN	NaN	-1.335	0.811	0.644	-1.405	0.638	0.645	-1.386	0.509	0.6	-1.394	0.417	0.602	-1.416	0.254	0.641	-1.385	0.087	0.583	-1.27	0.038	0.637	NaN	NaN	NaN	-1.325	0.812	0.272	NaN	NaN	NaN	NaN	NaN	NaN	NaN	NaN	NaN	NaN	NaN	NaN	NaN	NaN	NaN
92	0.46	NaN	NaN	NaN	NaN	NaN	NaN	-1.335	0.811	0.644	-1.405	0.638	0.645	-1.386	0.509	0.6	-1.394	0.417	0.602	-1.416	0.254	0.641	-1.385	0.087	0.583	-1.27	0.038	0.637	NaN	NaN	NaN	-1.325	0.812	0.272	NaN	NaN	NaN	NaN	NaN	NaN	NaN	NaN	NaN	NaN	NaN	NaN	NaN	NaN	NaN
93	0.465	NaN	NaN	NaN	NaN	NaN	NaN	-1.335	0.811	0.644	-1.405	0.638	0.645	-1.386	0.509	0.6	-1.394	0.417	0.602	-1.416	0.254	0.641	-1.385	0.087	0.583	-1.27	0.038	0.637	NaN	NaN	NaN	-1.325	0.812	0.272	NaN	NaN	NaN	NaN	NaN	NaN	NaN	NaN	NaN	NaN	NaN	NaN	NaN	NaN	NaN
94	0.47	NaN	NaN	NaN	NaN	NaN	NaN	-1.335	0.811	0.644	-1.405	0.638	0.645	-1.386	0.509	0.6	-1.394	0.417	0.602	-1.416	0.254	0.641	-1.385	0.087	0.583	-1.27	0.038	0.637	NaN	NaN	NaN	-1.325	0.812	0.272	NaN	NaN	NaN	NaN	NaN	NaN	NaN	NaN	NaN	NaN	NaN	NaN	NaN	NaN	NaN
95	0.475	NaN	NaN	NaN	NaN	NaN	NaN	-1.335	0.811	0.644	-1.405	0.638	0.645	-1.386	0.509	0.6	-1.394	0.417	0.602	-1.416	0.254	0.641	-1.385	0.087	0.583	-1.27	0.038	0.637	NaN	NaN	NaN	-1.325	0.812	0.272	NaN	NaN	NaN	NaN	NaN	NaN	NaN	NaN	NaN	NaN	NaN	NaN	NaN	NaN	NaN
96	0.48	NaN	NaN	NaN	NaN	NaN	NaN	-1.335	0.811	0.644	-1.405	0.638	0.645	-1.386	0.509	0.6	-1.394	0.417	0.602	-1.416	0.254	0.641	-1.385	0.087	0.583	-1.27	0.038	0.637	NaN	NaN	NaN	-1.325	0.812	0.272	NaN	NaN	NaN	NaN	NaN	NaN	NaN	NaN	NaN	NaN	NaN	NaN	NaN	NaN	NaN
97	0.485	NaN	NaN	NaN	NaN	NaN	NaN	-1.335	0.811	0.644	-1.405	0.638	0.645	-1.386	0.509	0.6	-1.394	0.417	0.602	-1.415	0.254	0.641	-1.385	0.087	0.583	-1.27	0.038	0.637	NaN	NaN	NaN	-1.325	0.812	0.272	NaN	NaN	NaN	NaN	NaN	NaN	NaN	NaN	NaN	NaN	NaN	NaN	NaN	NaN	NaN
98	0.49	NaN	NaN	NaN	NaN	NaN	NaN	-1.335	0.811	0.644	-1.405	0.638	0.645	-1.386	0.509	0.6	-1.394	0.417	0.602	-1.415	0.254	0.641	-1.385	0.087	0.583	-1.27	0.038	0.637	NaN	NaN	NaN	-1.325	0.812	0.272	NaN	NaN	NaN	NaN	NaN	NaN	NaN	NaN	NaN	NaN	NaN	NaN	NaN	NaN	NaN
99	0.495	NaN	NaN	NaN	NaN	NaN	NaN	-1.335	0.811	0.644	-1.405	0.638	0.645	-1.386	0.509	0.6	-1.394	0.417	0.602	-1.416	0.254	0.641	-1.385	0.087	0.583	-1.27	0.038	0.637	NaN	NaN	NaN	-1.325	0.812	0.272	NaN	NaN	NaN	NaN	NaN	NaN	NaN	NaN	NaN	NaN	NaN	NaN	NaN	NaN	NaN
100	0.5	NaN	NaN	NaN	NaN	NaN	NaN	-1.335	0.811	0.644	-1.405	0.638	0.646	-1.386	0.509	0.6	-1.394	0.417	0.602	-1.415	0.254	0.641	-1.385	0.087	0.583	-1.27	0.038	0.637	NaN	NaN	NaN	-1.325	0.812	0.272	NaN	NaN	NaN	NaN	NaN	NaN	NaN	NaN	NaN	NaN	NaN	NaN	NaN	NaN	NaN
101	0.505	NaN	NaN	NaN	NaN	NaN	NaN	-1.335	0.811	0.644	-1.405	0.638	0.646	-1.386	0.509	0.6	-1.394	0.417	0.602	-1.415	0.254	0.641	-1.385	0.087	0.583	-1.27	0.038	0.637	NaN	NaN	NaN	-1.325	0.812	0.272	NaN	NaN	NaN	NaN	NaN	NaN	NaN	NaN	NaN	NaN	NaN	NaN	NaN	NaN	NaN
102	0.51	NaN	NaN	NaN	NaN	NaN	NaN	-1.335	0.811	0.644	-1.405	0.638	0.646	-1.386	0.509	0.6	-1.394	0.417	0.602	-1.415	0.254	0.641	-1.385	0.087	0.583	-1.27	0.038	0.637	NaN	NaN	NaN	-1.325	0.812	0.272	NaN	NaN	NaN	NaN	NaN	NaN	NaN	NaN	NaN	NaN	NaN	NaN	NaN	NaN	NaN
103	0.515	NaN	NaN	NaN	NaN	NaN	NaN	-1.335	0.811	0.644	-1.405	0.638	0.646	-1.386	0.509	0.6	-1.394	0.417	0.602	-1.415	0.254	0.641	-1.385	0.087	0.583	-1.27	0.038	0.637	NaN	NaN	NaN	-1.325	0.812	0.272	NaN	NaN	NaN	NaN	NaN	NaN	NaN	NaN	NaN	NaN	NaN	NaN	NaN	NaN	NaN
104	0.52	NaN	NaN	NaN	NaN	NaN	NaN	-1.335	0.811	0.644	-1.405	0.638	0.646	-1.386	0.509	0.6	-1.394	0.417	0.602	-1.415	0.254	0.641	-1.385	0.087	0.583	-1.27	0.038	0.637	NaN	NaN	NaN	-1.325	0.812	0.272	NaN	NaN	NaN	NaN	NaN	NaN	NaN	NaN	NaN	NaN	NaN	NaN	NaN	NaN	NaN
105	0.525	NaN	NaN	NaN	NaN	NaN	NaN	-1.335	0.811	0.644	-1.405	0.639	0.646	-1.386	0.509	0.6	-1.394	0.417	0.602	-1.415	0.254	0.641	-1.385	0.087	0.583	-1.27	0.038	0.637	NaN	NaN	NaN	-1.325	0.812	0.272	NaN	NaN	NaN	NaN	NaN	NaN	NaN	NaN	NaN	NaN	NaN	NaN	NaN	NaN	NaN
106	0.53	NaN	NaN	NaN	NaN	NaN	NaN	-1.335	0.811	0.644	-1.405	0.639	0.646	-1.386	0.509	0.6	-1.394	0.417	0.602	-1.415	0.254	0.641	-1.385	0.087	0.583	-1.27	0.038	0.637	NaN	NaN	NaN	-1.325	0.812	0.272	NaN	NaN	NaN	NaN	NaN	NaN	NaN	NaN	NaN	NaN	NaN	NaN	NaN	NaN	NaN
107	0.535	NaN	NaN	NaN	NaN	NaN	NaN	-1.335	0.811	0.644	-1.405	0.639	0.646	-1.386	0.509	0.6	-1.394	0.417	0.602	-1.415	0.254	0.641	-1.385	0.087	0.583	-1.27	0.038	0.637	NaN	NaN	NaN	-1.325	0.812	0.272	NaN	NaN	NaN	NaN	NaN	NaN	NaN	NaN	NaN	NaN	NaN	NaN	NaN	NaN	NaN
108	0.54	NaN	NaN	NaN	NaN	NaN	NaN	-1.335	0.811	0.644	-1.405	0.639	0.646	-1.386	0.509	0.6	-1.394	0.417	0.602	-1.416	0.254	0.641	-1.385	0.087	0.583	-1.27	0.038	0.637	NaN	NaN	NaN	-1.325	0.812	0.272	NaN	NaN	NaN	NaN	NaN	NaN	NaN	NaN	NaN	NaN	NaN	NaN	NaN	NaN	NaN
109	0.545	NaN	NaN	NaN	NaN	NaN	NaN	-1.335	0.811	0.644	-1.405	0.639	0.646	-1.386	0.509	0.6	-1.394	0.417	0.602	-1.415	0.254	0.641	-1.385	0.087	0.583	-1.27	0.038	0.637	NaN	NaN	NaN	-1.325	0.812	0.272	NaN	NaN	NaN	NaN	NaN	NaN	NaN	NaN	NaN	NaN	NaN	NaN	NaN	NaN	NaN
110	0.55	NaN	NaN	NaN	NaN	NaN	NaN	-1.335	0.811	0.644	-1.405	0.639	0.646	-1.386	0.509	0.6	-1.394	0.417	0.602	-1.415	0.254	0.641	-1.385	0.087	0.583	-1.27	0.038	0.637	NaN	NaN	NaN	-1.325	0.812	0.272	NaN	NaN	NaN	NaN	NaN	NaN	NaN	NaN	NaN	NaN	NaN	NaN	NaN	NaN	NaN
111	0.555	NaN	NaN	NaN	NaN	NaN	NaN	-1.335	0.811	0.644	-1.405	0.639	0.646	-1.386	0.509	0.6	-1.394	0.417	0.602	-1.415	0.254	0.641	-1.385	0.087	0.583	-1.27	0.038	0.637	NaN	NaN	NaN	-1.325	0.812	0.272	NaN	NaN	NaN	NaN	NaN	NaN	NaN	NaN	NaN	NaN	NaN	NaN	NaN	NaN	NaN
112	0.56	NaN	NaN	NaN	NaN	NaN	NaN	-1.335	0.811	0.644	-1.405	0.639	0.646	-1.386	0.509	0.6	-1.394	0.417	0.602	-1.415	0.254	0.641	-1.385	0.087	0.583	-1.27	0.038	0.637	NaN	NaN	NaN	-1.325	0.812	0.272	NaN	NaN	NaN	NaN	NaN	NaN	NaN	NaN	NaN	NaN	NaN	NaN	NaN	NaN	NaN
113	0.565	NaN	NaN	NaN	NaN	NaN	NaN	-1.335	0.811	0.644	-1.405	0.639	0.646	-1.386	0.509	0.6	-1.394	0.417	0.602	-1.415	0.254	0.641	-1.385	0.087	0.583	-1.27	0.038	0.637	NaN	NaN	NaN	-1.325	0.812	0.272	NaN	NaN	NaN	NaN	NaN	NaN	NaN	NaN	NaN	NaN	NaN	NaN	NaN	NaN	NaN
114	0.57	NaN	NaN	NaN	NaN	NaN	NaN	-1.335	0.811	0.644	-1.405	0.639	0.646	-1.386	0.509	0.6	-1.394	0.417	0.602	-1.415	0.254	0.641	-1.385	0.087	0.583	-1.27	0.038	0.637	NaN	NaN	NaN	-1.325	0.812	0.272	NaN	NaN	NaN	NaN	NaN	NaN	NaN	NaN	NaN	NaN	NaN	NaN	NaN	NaN	NaN
115	0.575	NaN	NaN	NaN	NaN	NaN	NaN	-1.335	0.811	0.644	-1.405	0.639	0.646	-1.386	0.509	0.6	-1.394	0.417	0.602	-1.415	0.254	0.641	-1.385	0.087	0.583	-1.27	0.038	0.637	NaN	NaN	NaN	-1.325	0.812	0.272	NaN	NaN	NaN	NaN	NaN	NaN	NaN	NaN	NaN	NaN	NaN	NaN	NaN	NaN	NaN
116	0.58	NaN	NaN	NaN	NaN	NaN	NaN	-1.335	0.811	0.644	-1.405	0.639	0.646	-1.386	0.509	0.6	-1.394	0.417	0.602	-1.415	0.254	0.641	-1.385	0.087	0.583	-1.27	0.038	0.637	NaN	NaN	NaN	-1.325	0.812	0.272	NaN	NaN	NaN	NaN	NaN	NaN	NaN	NaN	NaN	NaN	NaN	NaN	NaN	NaN	NaN
117	0.585	NaN	NaN	NaN	NaN	NaN	NaN	-1.335	0.811	0.644	-1.405	0.639	0.646	-1.386	0.509	0.6	-1.394	0.417	0.602	-1.415	0.254	0.641	-1.385	0.087	0.583	-1.27	0.038	0.637	NaN	NaN	NaN	-1.325	0.812	0.272	NaN	NaN	NaN	NaN	NaN	NaN	NaN	NaN	NaN	NaN	NaN	NaN	NaN	NaN	NaN
118	0.59	NaN	NaN	NaN	NaN	NaN	NaN	-1.335	0.811	0.644	-1.405	0.639	0.646	-1.386	0.509	0.6	-1.394	0.417	0.602	-1.415	0.254	0.641	-1.385	0.087	0.583	-1.27	0.038	0.637	NaN	NaN	NaN	-1.325	0.812	0.272	NaN	NaN	NaN	NaN	NaN	NaN	NaN	NaN	NaN	NaN	NaN	NaN	NaN	NaN	NaN
119	0.595	NaN	NaN	NaN	NaN	NaN	NaN	-1.335	0.811	0.644	-1.405	0.639	0.646	-1.386	0.509	0.6	-1.394	0.417	0.602	-1.415	0.254	0.641	-1.385	0.087	0.583	-1.27	0.038	0.637	NaN	NaN	NaN	-1.325	0.812	0.272	NaN	NaN	NaN	NaN	NaN	NaN	NaN	NaN	NaN	NaN	NaN	NaN	NaN	NaN	NaN
120	0.6	NaN	NaN	NaN	NaN	NaN	NaN	-1.335	0.811	0.644	-1.405	0.639	0.646	-1.386	0.509	0.6	-1.394	0.417	0.602	-1.415	0.254	0.641	-1.385	0.087	0.583	-1.27	0.038	0.637	NaN	NaN	NaN	-1.325	0.812	0.272	NaN	NaN	NaN	NaN	NaN	NaN	NaN	NaN	NaN	NaN	NaN	NaN	NaN	NaN	NaN
121	0.605	NaN	NaN	NaN	NaN	NaN	NaN	-1.335	0.811	0.644	-1.405	0.639	0.646	-1.386	0.509	0.6	-1.394	0.417	0.602	-1.415	0.254	0.641	-1.385	0.087	0.583	-1.27	0.038	0.637	NaN	NaN	NaN	-1.325	0.812	0.272	NaN	NaN	NaN	NaN	NaN	NaN	NaN	NaN	NaN	NaN	NaN	NaN	NaN	NaN	NaN
122	0.61	NaN	NaN	NaN	NaN	NaN	NaN	-1.335	0.811	0.644	-1.405	0.639	0.646	-1.386	0.509	0.6	-1.394	0.417	0.602	-1.415	0.254	0.641	-1.385	0.087	0.583	-1.27	0.038	0.637	NaN	NaN	NaN	-1.325	0.812	0.272	NaN	NaN	NaN	NaN	NaN	NaN	NaN	NaN	NaN	NaN	NaN	NaN	NaN	NaN	NaN
123	0.615	NaN	NaN	NaN	NaN	NaN	NaN	-1.335	0.811	0.644	-1.405	0.639	0.646	-1.386	0.509	0.6	-1.394	0.417	0.602	-1.415	0.254	0.641	-1.385	0.087	0.583	-1.27	0.038	0.637	NaN	NaN	NaN	-1.325	0.812	0.272	NaN	NaN	NaN	NaN	NaN	NaN	NaN	NaN	NaN	-1.41	0.242	0.26	NaN	NaN	NaN
124	0.62	NaN	NaN	NaN	NaN	NaN	NaN	-1.335	0.811	0.644	-1.405	0.639	0.646	-1.386	0.509	0.6	-1.394	0.417	0.602	-1.415	0.254	0.641	-1.385	0.087	0.583	-1.27	0.038	0.637	NaN	NaN	NaN	-1.325	0.812	0.272	NaN	NaN	NaN	NaN	NaN	NaN	NaN	NaN	NaN	-1.41	0.242	0.26	NaN	NaN	NaN
125	0.625	NaN	NaN	NaN	NaN	NaN	NaN	-1.335	0.811	0.644	-1.405	0.639	0.646	-1.386	0.509	0.6	-1.394	0.417	0.602	-1.415	0.254	0.641	-1.385	0.087	0.583	-1.27	0.038	0.637	NaN	NaN	NaN	-1.325	0.812	0.272	NaN	NaN	NaN	NaN	NaN	NaN	NaN	NaN	NaN	-1.41	0.242	0.26	NaN	NaN	NaN
126	0.63	NaN	NaN	NaN	NaN	NaN	NaN	-1.335	0.811	0.644	-1.405	0.639	0.646	-1.386	0.509	0.6	-1.394	0.417	0.602	-1.415	0.254	0.641	-1.385	0.087	0.583	-1.27	0.038	0.637	NaN	NaN	NaN	-1.325	0.812	0.272	NaN	NaN	NaN	NaN	NaN	NaN	NaN	NaN	NaN	-1.41	0.243	0.26	NaN	NaN	NaN
127	0.635	NaN	NaN	NaN	NaN	NaN	NaN	-1.335	0.811	0.644	-1.405	0.639	0.646	-1.386	0.509	0.6	-1.394	0.417	0.602	-1.415	0.254	0.641	-1.385	0.087	0.583	-1.27	0.038	0.637	NaN	NaN	NaN	-1.325	0.812	0.272	NaN	NaN	NaN	NaN	NaN	NaN	NaN	NaN	NaN	-1.41	0.243	0.26	NaN	NaN	NaN
128	0.64	NaN	NaN	NaN	NaN	NaN	NaN	-1.335	0.811	0.644	-1.405	0.639	0.646	-1.386	0.509	0.6	-1.394	0.417	0.602	-1.415	0.254	0.641	-1.385	0.087	0.583	-1.27	0.038	0.637	NaN	NaN	NaN	-1.325	0.812	0.272	NaN	NaN	NaN	NaN	NaN	NaN	NaN	NaN	NaN	-1.41	0.243	0.26	NaN	NaN	NaN
129	0.645	NaN	NaN	NaN	NaN	NaN	NaN	-1.335	0.811	0.644	-1.405	0.639	0.646	-1.386	0.509	0.6	-1.394	0.417	0.602	-1.415	0.254	0.641	-1.385	0.087	0.583	-1.27	0.038	0.637	NaN	NaN	NaN	-1.325	0.812	0.272	NaN	NaN	NaN	NaN	NaN	NaN	NaN	NaN	NaN	-1.41	0.243	0.26	NaN	NaN	NaN
130	0.65	NaN	NaN	NaN	NaN	NaN	NaN	-1.335	0.811	0.644	-1.405	0.639	0.646	-1.386	0.509	0.6	-1.394	0.417	0.602	-1.415	0.254	0.641	-1.385	0.087	0.583	-1.27	0.038	0.637	NaN	NaN	NaN	-1.325	0.812	0.272	NaN	NaN	NaN	NaN	NaN	NaN	NaN	NaN	NaN	-1.41	0.243	0.26	NaN	NaN	NaN
131	0.655	NaN	NaN	NaN	NaN	NaN	NaN	-1.335	0.811	0.644	-1.405	0.639	0.646	-1.386	0.509	0.6	-1.394	0.417	0.602	-1.415	0.254	0.641	-1.385	0.087	0.583	-1.27	0.038	0.637	NaN	NaN	NaN	-1.325	0.812	0.272	NaN	NaN	NaN	NaN	NaN	NaN	NaN	NaN	NaN	-1.41	0.243	0.26	NaN	NaN	NaN
132	0.66	NaN	NaN	NaN	NaN	NaN	NaN	-1.335	0.811	0.644	-1.405	0.639	0.646	-1.386	0.509	0.6	-1.394	0.417	0.602	-1.415	0.254	0.641	-1.385	0.087	0.583	-1.27	0.038	0.637	NaN	NaN	NaN	-1.325	0.812	0.272	NaN	NaN	NaN	NaN	NaN	NaN	NaN	NaN	NaN	-1.41	0.243	0.26	NaN	NaN	NaN
133	0.665	NaN	NaN	NaN	NaN	NaN	NaN	-1.335	0.811	0.644	-1.405	0.639	0.646	-1.386	0.509	0.6	-1.394	0.417	0.602	-1.415	0.254	0.641	-1.385	0.087	0.583	-1.27	0.038	0.637	NaN	NaN	NaN	-1.325	0.812	0.272	NaN	NaN	NaN	NaN	NaN	NaN	NaN	NaN	NaN	-1.41	0.243	0.26	NaN	NaN	NaN
134	0.67	NaN	NaN	NaN	NaN	NaN	NaN	-1.335	0.811	0.644	-1.405	0.639	0.646	-1.386	0.509	0.6	-1.394	0.417	0.602	-1.415	0.254	0.641	-1.385	0.087	0.583	-1.27	0.038	0.637	NaN	NaN	NaN	-1.325	0.812	0.272	NaN	NaN	NaN	NaN	NaN	NaN	NaN	NaN	NaN	-1.41	0.243	0.26	NaN	NaN	NaN
135	0.675	NaN	NaN	NaN	NaN	NaN	NaN	-1.335	0.811	0.644	-1.405	0.639	0.646	-1.386	0.509	0.6	-1.394	0.417	0.602	-1.415	0.254	0.641	-1.385	0.087	0.583	-1.27	0.038	0.637	NaN	NaN	NaN	-1.325	0.812	0.272	NaN	NaN	NaN	NaN	NaN	NaN	NaN	NaN	NaN	-1.41	0.243	0.26	NaN	NaN	NaN
136	0.68	NaN	NaN	NaN	NaN	NaN	NaN	-1.335	0.811	0.644	-1.405	0.639	0.646	-1.386	0.509	0.6	-1.394	0.417	0.602	-1.415	0.254	0.641	-1.385	0.087	0.583	-1.27	0.038	0.637	NaN	NaN	NaN	-1.325	0.812	0.272	NaN	NaN	NaN	NaN	NaN	NaN	NaN	NaN	NaN	-1.41	0.243	0.26	NaN	NaN	NaN
137	0.685	NaN	NaN	NaN	NaN	NaN	NaN	-1.335	0.811	0.644	-1.405	0.639	0.646	-1.386	0.509	0.6	-1.394	0.417	0.602	-1.415	0.254	0.641	-1.385	0.087	0.583	-1.27	0.038	0.637	NaN	NaN	NaN	-1.325	0.812	0.272	NaN	NaN	NaN	NaN	NaN	NaN	NaN	NaN	NaN	-1.41	0.243	0.26	NaN	NaN	NaN
138	0.69	NaN	NaN	NaN	NaN	NaN	NaN	-1.335	0.811	0.644	-1.405	0.639	0.646	-1.386	0.509	0.6	-1.394	0.417	0.602	-1.415	0.254	0.641	-1.385	0.087	0.583	-1.27	0.038	0.637	NaN	NaN	NaN	-1.325	0.812	0.272	NaN	NaN	NaN	NaN	NaN	NaN	NaN	NaN	NaN	-1.41	0.243	0.26	NaN	NaN	NaN
139	0.695	NaN	NaN	NaN	NaN	NaN	NaN	-1.335	0.811	0.644	-1.405	0.639	0.646	-1.386	0.509	0.6	-1.394	0.417	0.602	-1.415	0.254	0.641	-1.385	0.087	0.583	-1.27	0.038	0.637	NaN	NaN	NaN	-1.325	0.812	0.272	NaN	NaN	NaN	NaN	NaN	NaN	NaN	NaN	NaN	-1.41	0.243	0.26	NaN	NaN	NaN
140	0.7	NaN	NaN	NaN	NaN	NaN	NaN	-1.335	0.811	0.644	-1.406	0.639	0.646	-1.386	0.509	0.6	-1.394	0.417	0.602	-1.415	0.254	0.641	-1.385	0.087	0.583	-1.27	0.038	0.637	NaN	NaN	NaN	-1.325	0.812	0.272	NaN	NaN	NaN	NaN	NaN	NaN	NaN	NaN	NaN	-1.41	0.243	0.26	NaN	NaN	NaN
141	0.705	NaN	NaN	NaN	NaN	NaN	NaN	-1.335	0.811	0.644	-1.406	0.639	0.646	-1.386	0.509	0.6	-1.394	0.417	0.602	-1.415	0.254	0.641	-1.385	0.087	0.583	-1.27	0.038	0.637	NaN	NaN	NaN	-1.325	0.812	0.272	NaN	NaN	NaN	NaN	NaN	NaN	NaN	NaN	NaN	-1.41	0.243	0.26	NaN	NaN	NaN
142	0.71	NaN	NaN	NaN	NaN	NaN	NaN	-1.335	0.811	0.644	-1.406	0.639	0.646	-1.386	0.509	0.6	-1.394	0.417	0.602	-1.415	0.254	0.641	-1.385	0.087	0.583	-1.27	0.038	0.637	NaN	NaN	NaN	-1.325	0.812	0.272	NaN	NaN	NaN	NaN	NaN	NaN	NaN	NaN	NaN	-1.41	0.243	0.26	NaN	NaN	NaN
143	0.715	NaN	NaN	NaN	NaN	NaN	NaN	-1.335	0.811	0.644	-1.406	0.639	0.646	-1.386	0.509	0.6	-1.394	0.417	0.602	-1.415	0.254	0.641	-1.385	0.087	0.583	-1.27	0.038	0.637	NaN	NaN	NaN	-1.325	0.812	0.272	NaN	NaN	NaN	NaN	NaN	NaN	NaN	NaN	NaN	-1.41	0.243	0.26	NaN	NaN	NaN
144	0.72	NaN	NaN	NaN	NaN	NaN	NaN	-1.335	0.811	0.644	-1.406	0.639	0.646	-1.386	0.509	0.6	-1.394	0.417	0.602	-1.415	0.254	0.641	-1.385	0.087	0.583	-1.27	0.038	0.637	NaN	NaN	NaN	-1.325	0.812	0.272	NaN	NaN	NaN	NaN	NaN	NaN	NaN	NaN	NaN	-1.41	0.243	0.26	NaN	NaN	NaN
145	0.725	NaN	NaN	NaN	NaN	NaN	NaN	-1.335	0.811	0.644	-1.406	0.639	0.646	-1.386	0.509	0.6	-1.394	0.417	0.602	-1.415	0.254	0.642	-1.385	0.087	0.583	-1.27	0.038	0.637	NaN	NaN	NaN	-1.326	0.812	0.272	NaN	NaN	NaN	NaN	NaN	NaN	NaN	NaN	NaN	-1.41	0.243	0.26	NaN	NaN	NaN
146	0.73	NaN	NaN	NaN	NaN	NaN	NaN	-1.335	0.811	0.644	-1.406	0.639	0.646	-1.386	0.509	0.6	-1.394	0.417	0.602	-1.415	0.254	0.642	-1.385	0.087	0.583	-1.27	0.038	0.637	NaN	NaN	NaN	-1.326	0.812	0.272	NaN	NaN	NaN	NaN	NaN	NaN	NaN	NaN	NaN	-1.41	0.243	0.26	NaN	NaN	NaN
147	0.735	NaN	NaN	NaN	NaN	NaN	NaN	-1.335	0.811	0.644	-1.406	0.639	0.646	-1.386	0.509	0.6	-1.394	0.417	0.602	-1.415	0.254	0.641	-1.385	0.087	0.583	-1.27	0.038	0.637	NaN	NaN	NaN	-1.326	0.812	0.272	NaN	NaN	NaN	NaN	NaN	NaN	NaN	NaN	NaN	-1.41	0.243	0.26	NaN	NaN	NaN
148	0.74	NaN	NaN	NaN	NaN	NaN	NaN	-1.335	0.811	0.644	-1.406	0.639	0.646	-1.386	0.509	0.6	-1.394	0.417	0.602	-1.415	0.254	0.642	-1.385	0.087	0.583	-1.27	0.038	0.637	NaN	NaN	NaN	-1.326	0.812	0.272	NaN	NaN	NaN	NaN	NaN	NaN	NaN	NaN	NaN	-1.41	0.243	0.26	NaN	NaN	NaN
149	0.745	NaN	NaN	NaN	NaN	NaN	NaN	-1.335	0.811	0.644	-1.406	0.639	0.646	-1.386	0.509	0.6	-1.394	0.417	0.602	-1.415	0.254	0.642	-1.385	0.087	0.583	-1.27	0.038	0.637	NaN	NaN	NaN	-1.326	0.812	0.272	NaN	NaN	NaN	NaN	NaN	NaN	NaN	NaN	NaN	-1.41	0.243	0.26	NaN	NaN	NaN
150	0.75	NaN	NaN	NaN	NaN	NaN	NaN	-1.335	0.811	0.644	-1.406	0.639	0.646	-1.386	0.509	0.6	-1.394	0.417	0.602	-1.415	0.254	0.642	-1.385	0.087	0.583	-1.27	0.038	0.637	NaN	NaN	NaN	-1.326	0.812	0.272	NaN	NaN	NaN	NaN	NaN	NaN	NaN	NaN	NaN	-1.41	0.243	0.26	NaN	NaN	NaN
151	0.755	NaN	NaN	NaN	NaN	NaN	NaN	-1.335	0.811	0.644	-1.406	0.639	0.646	-1.387	0.509	0.6	-1.394	0.417	0.602	-1.415	0.254	0.642	-1.385	0.087	0.583	-1.27	0.038	0.637	NaN	NaN	NaN	-1.326	0.812	0.272	NaN	NaN	NaN	NaN	NaN	NaN	NaN	NaN	NaN	-1.41	0.242	0.26	NaN	NaN	NaN
152	0.76	NaN	NaN	NaN	NaN	NaN	NaN	-1.335	0.811	0.644	-1.406	0.639	0.646	-1.387	0.509	0.6	-1.394	0.417	0.602	-1.415	0.254	0.642	-1.385	0.087	0.583	-1.27	0.038	0.637	NaN	NaN	NaN	-1.326	0.812	0.272	NaN	NaN	NaN	NaN	NaN	NaN	NaN	NaN	NaN	-1.41	0.242	0.26	NaN	NaN	NaN
153	0.765	NaN	NaN	NaN	NaN	NaN	NaN	-1.335	0.811	0.644	-1.406	0.639	0.646	-1.387	0.509	0.6	-1.394	0.417	0.602	-1.415	0.254	0.642	-1.385	0.087	0.583	-1.27	0.038	0.637	NaN	NaN	NaN	-1.326	0.812	0.272	NaN	NaN	NaN	NaN	NaN	NaN	NaN	NaN	NaN	-1.41	0.242	0.26	NaN	NaN	NaN
154	0.77	NaN	NaN	NaN	NaN	NaN	NaN	-1.335	0.811	0.644	-1.406	0.639	0.646	-1.387	0.509	0.6	-1.394	0.417	0.602	-1.415	0.254	0.642	-1.385	0.087	0.583	-1.27	0.038	0.637	NaN	NaN	NaN	-1.326	0.812	0.272	NaN	NaN	NaN	NaN	NaN	NaN	NaN	NaN	NaN	-1.41	0.242	0.26	NaN	NaN	NaN
155	0.775	NaN	NaN	NaN	NaN	NaN	NaN	-1.336	0.811	0.644	-1.406	0.639	0.646	-1.387	0.509	0.6	-1.394	0.417	0.602	-1.415	0.254	0.642	-1.385	0.087	0.583	-1.27	0.038	0.637	NaN	NaN	NaN	-1.326	0.812	0.272	NaN	NaN	NaN	NaN	NaN	NaN	NaN	NaN	NaN	-1.41	0.242	0.26	NaN	NaN	NaN
156	0.78	NaN	NaN	NaN	NaN	NaN	NaN	-1.336	0.811	0.644	-1.406	0.639	0.646	-1.387	0.509	0.6	-1.394	0.417	0.602	-1.415	0.254	0.642	-1.385	0.087	0.583	-1.27	0.038	0.637	NaN	NaN	NaN	-1.326	0.812	0.272	NaN	NaN	NaN	NaN	NaN	NaN	NaN	NaN	NaN	-1.41	0.242	0.26	NaN	NaN	NaN
157	0.785	NaN	NaN	NaN	NaN	NaN	NaN	-1.336	0.811	0.644	-1.406	0.639	0.646	-1.387	0.509	0.6	-1.394	0.417	0.602	-1.415	0.254	0.642	-1.385	0.087	0.583	-1.27	0.038	0.637	NaN	NaN	NaN	-1.326	0.812	0.272	NaN	NaN	NaN	NaN	NaN	NaN	NaN	NaN	NaN	-1.41	0.242	0.26	NaN	NaN	NaN
158	0.79	NaN	NaN	NaN	NaN	NaN	NaN	-1.336	0.811	0.644	-1.406	0.639	0.646	-1.387	0.509	0.6	-1.394	0.417	0.602	-1.415	0.254	0.642	-1.385	0.087	0.583	-1.27	0.038	0.637	NaN	NaN	NaN	-1.326	0.812	0.272	NaN	NaN	NaN	NaN	NaN	NaN	NaN	NaN	NaN	-1.41	0.242	0.26	NaN	NaN	NaN
159	0.795	NaN	NaN	NaN	NaN	NaN	NaN	-1.336	0.811	0.644	-1.406	0.639	0.646	-1.387	0.509	0.6	-1.394	0.417	0.602	-1.415	0.254	0.642	-1.385	0.087	0.583	-1.27	0.038	0.637	NaN	NaN	NaN	-1.326	0.812	0.272	NaN	NaN	NaN	NaN	NaN	NaN	NaN	NaN	NaN	-1.41	0.242	0.26	NaN	NaN	NaN
160	0.8	NaN	NaN	NaN	NaN	NaN	NaN	-1.336	0.811	0.645	-1.406	0.639	0.646	-1.387	0.509	0.6	-1.394	0.417	0.602	-1.415	0.254	0.642	-1.385	0.087	0.583	-1.27	0.038	0.637	NaN	NaN	NaN	-1.326	0.812	0.272	NaN	NaN	NaN	NaN	NaN	NaN	NaN	NaN	NaN	-1.41	0.242	0.26	NaN	NaN	NaN
161	0.805	NaN	NaN	NaN	NaN	NaN	NaN	-1.336	0.811	0.645	-1.406	0.639	0.646	-1.387	0.509	0.601	-1.394	0.417	0.602	-1.415	0.254	0.642	-1.385	0.087	0.583	-1.27	0.038	0.637	NaN	NaN	NaN	-1.326	0.812	0.272	NaN	NaN	NaN	NaN	NaN	NaN	NaN	NaN	NaN	-1.41	0.242	0.26	NaN	NaN	NaN
162	0.81	NaN	NaN	NaN	NaN	NaN	NaN	-1.336	0.811	0.645	-1.406	0.639	0.646	-1.387	0.509	0.601	-1.394	0.417	0.602	-1.415	0.254	0.642	-1.385	0.087	0.583	-1.27	0.038	0.637	NaN	NaN	NaN	-1.327	0.812	0.272	NaN	NaN	NaN	NaN	NaN	NaN	NaN	NaN	NaN	-1.41	0.242	0.26	NaN	NaN	NaN
163	0.815	NaN	NaN	NaN	NaN	NaN	NaN	-1.336	0.811	0.645	-1.406	0.639	0.646	-1.387	0.509	0.601	-1.394	0.416	0.602	-1.415	0.254	0.642	-1.385	0.087	0.583	-1.27	0.038	0.637	NaN	NaN	NaN	-1.327	0.812	0.272	NaN	NaN	NaN	NaN	NaN	NaN	NaN	NaN	NaN	-1.41	0.242	0.26	NaN	NaN	NaN
164	0.82	NaN	NaN	NaN	NaN	NaN	NaN	-1.336	0.811	0.645	-1.406	0.639	0.646	-1.387	0.509	0.601	-1.394	0.417	0.602	-1.415	0.254	0.642	-1.385	0.087	0.583	-1.27	0.038	0.637	NaN	NaN	NaN	-1.327	0.812	0.272	NaN	NaN	NaN	NaN	NaN	NaN	NaN	NaN	NaN	-1.41	0.242	0.26	NaN	NaN	NaN
165	0.825	NaN	NaN	NaN	NaN	NaN	NaN	-1.336	0.811	0.645	-1.406	0.639	0.646	-1.387	0.509	0.601	-1.394	0.417	0.602	-1.415	0.254	0.642	-1.385	0.087	0.583	-1.27	0.038	0.637	NaN	NaN	NaN	-1.327	0.812	0.272	NaN	NaN	NaN	NaN	NaN	NaN	NaN	NaN	NaN	-1.41	0.242	0.26	NaN	NaN	NaN
166	0.83	NaN	NaN	NaN	NaN	NaN	NaN	-1.336	0.811	0.645	-1.406	0.639	0.646	-1.386	0.509	0.601	-1.394	0.417	0.602	-1.415	0.254	0.642	-1.385	0.087	0.583	-1.27	0.038	0.637	NaN	NaN	NaN	-1.327	0.812	0.272	NaN	NaN	NaN	NaN	NaN	NaN	NaN	NaN	NaN	-1.41	0.242	0.259	NaN	NaN	NaN
167	0.835	NaN	NaN	NaN	NaN	NaN	NaN	-1.336	0.811	0.645	-1.405	0.639	0.646	-1.386	0.509	0.601	-1.394	0.417	0.602	-1.415	0.254	0.642	-1.385	0.087	0.583	-1.27	0.038	0.637	NaN	NaN	NaN	-1.327	0.812	0.272	NaN	NaN	NaN	NaN	NaN	NaN	NaN	NaN	NaN	-1.41	0.242	0.259	NaN	NaN	NaN
168	0.84	NaN	NaN	NaN	NaN	NaN	NaN	-1.336	0.811	0.645	-1.405	0.639	0.646	-1.386	0.509	0.601	-1.394	0.416	0.602	-1.415	0.254	0.642	-1.385	0.087	0.583	-1.27	0.038	0.637	NaN	NaN	NaN	-1.327	0.812	0.272	NaN	NaN	NaN	NaN	NaN	NaN	NaN	NaN	NaN	-1.41	0.242	0.259	NaN	NaN	NaN
169	0.845	NaN	NaN	NaN	NaN	NaN	NaN	-1.336	0.811	0.645	-1.405	0.639	0.646	-1.386	0.509	0.601	-1.394	0.416	0.602	-1.415	0.254	0.642	-1.385	0.087	0.583	-1.27	0.038	0.637	NaN	NaN	NaN	-1.327	0.812	0.272	NaN	NaN	NaN	NaN	NaN	NaN	NaN	NaN	NaN	-1.41	0.242	0.259	NaN	NaN	NaN
170	0.85	NaN	NaN	NaN	NaN	NaN	NaN	-1.336	0.812	0.645	-1.405	0.639	0.646	-1.386	0.509	0.601	-1.394	0.416	0.602	-1.415	0.254	0.642	-1.385	0.087	0.583	-1.27	0.038	0.637	NaN	NaN	NaN	-1.327	0.812	0.272	NaN	NaN	NaN	NaN	NaN	NaN	NaN	NaN	NaN	-1.41	0.242	0.259	NaN	NaN	NaN
171	0.855	NaN	NaN	NaN	NaN	NaN	NaN	-1.336	0.812	0.645	-1.405	0.638	0.646	-1.386	0.509	0.601	-1.394	0.417	0.602	-1.415	0.254	0.642	-1.385	0.087	0.583	-1.27	0.038	0.637	NaN	NaN	NaN	-1.327	0.812	0.272	NaN	NaN	NaN	NaN	NaN	NaN	NaN	NaN	NaN	-1.41	0.242	0.259	NaN	NaN	NaN
172	0.86	NaN	NaN	NaN	NaN	NaN	NaN	-1.336	0.812	0.645	-1.405	0.638	0.646	-1.386	0.509	0.601	-1.394	0.417	0.602	-1.415	0.254	0.642	-1.385	0.087	0.583	-1.27	0.038	0.637	NaN	NaN	NaN	-1.328	0.812	0.272	NaN	NaN	NaN	NaN	NaN	NaN	NaN	NaN	NaN	-1.41	0.242	0.259	NaN	NaN	NaN
173	0.865	NaN	NaN	NaN	NaN	NaN	NaN	-1.336	0.812	0.645	-1.405	0.638	0.646	-1.386	0.509	0.601	-1.394	0.416	0.602	-1.415	0.254	0.642	-1.385	0.086	0.583	-1.27	0.038	0.637	NaN	NaN	NaN	-1.328	0.812	0.272	NaN	NaN	NaN	NaN	NaN	NaN	NaN	NaN	NaN	-1.41	0.242	0.259	NaN	NaN	NaN
174	0.87	NaN	NaN	NaN	NaN	NaN	NaN	-1.336	0.812	0.645	-1.405	0.638	0.646	-1.386	0.509	0.601	-1.394	0.416	0.602	-1.415	0.254	0.642	-1.385	0.086	0.583	-1.27	0.038	0.637	NaN	NaN	NaN	-1.328	0.812	0.272	NaN	NaN	NaN	NaN	NaN	NaN	NaN	NaN	NaN	-1.41	0.242	0.259	NaN	NaN	NaN
175	0.875	NaN	NaN	NaN	NaN	NaN	NaN	-1.336	0.812	0.645	-1.405	0.638	0.646	-1.386	0.509	0.601	-1.394	0.416	0.602	-1.415	0.254	0.642	-1.385	0.086	0.583	-1.27	0.038	0.637	NaN	NaN	NaN	-1.328	0.812	0.272	NaN	NaN	NaN	NaN	NaN	NaN	NaN	NaN	NaN	-1.411	0.242	0.259	NaN	NaN	NaN
176	0.88	NaN	NaN	NaN	NaN	NaN	NaN	-1.336	0.812	0.645	-1.405	0.638	0.646	-1.386	0.509	0.601	-1.394	0.416	0.602	-1.415	0.254	0.642	-1.385	0.086	0.583	-1.27	0.038	0.637	NaN	NaN	NaN	-1.328	0.812	0.272	NaN	NaN	NaN	NaN	NaN	NaN	NaN	NaN	NaN	-1.411	0.242	0.259	NaN	NaN	NaN
177	0.885	NaN	NaN	NaN	NaN	NaN	NaN	-1.336	0.812	0.645	-1.405	0.638	0.647	-1.386	0.509	0.601	-1.394	0.417	0.602	-1.415	0.254	0.643	-1.385	0.086	0.583	-1.27	0.038	0.637	NaN	NaN	NaN	-1.328	0.812	0.272	NaN	NaN	NaN	NaN	NaN	NaN	NaN	NaN	NaN	-1.411	0.242	0.259	NaN	NaN	NaN
178	0.89	NaN	NaN	NaN	NaN	NaN	NaN	-1.336	0.812	0.645	-1.405	0.638	0.647	-1.386	0.509	0.601	-1.394	0.417	0.602	-1.415	0.254	0.643	-1.385	0.086	0.583	-1.27	0.038	0.637	NaN	NaN	NaN	-1.328	0.812	0.272	NaN	NaN	NaN	NaN	NaN	NaN	NaN	NaN	NaN	-1.411	0.243	0.259	NaN	NaN	NaN
179	0.895	NaN	NaN	NaN	NaN	NaN	NaN	-1.336	0.812	0.645	-1.405	0.638	0.647	-1.386	0.509	0.601	-1.394	0.417	0.603	-1.415	0.254	0.643	-1.385	0.086	0.583	-1.27	0.038	0.637	NaN	NaN	NaN	-1.328	0.812	0.272	NaN	NaN	NaN	NaN	NaN	NaN	NaN	NaN	NaN	-1.411	0.243	0.259	NaN	NaN	NaN
180	0.9	NaN	NaN	NaN	NaN	NaN	NaN	-1.336	0.812	0.645	-1.405	0.638	0.647	-1.386	0.509	0.601	-1.394	0.417	0.603	-1.415	0.254	0.643	-1.385	0.086	0.583	-1.27	0.038	0.637	NaN	NaN	NaN	-1.329	0.812	0.272	NaN	NaN	NaN	NaN	NaN	NaN	NaN	NaN	NaN	-1.411	0.243	0.259	NaN	NaN	NaN
181	0.905	NaN	NaN	NaN	NaN	NaN	NaN	-1.336	0.812	0.646	-1.405	0.638	0.647	-1.386	0.509	0.601	-1.394	0.417	0.603	-1.415	0.254	0.643	-1.385	0.086	0.583	-1.27	0.038	0.637	NaN	NaN	NaN	-1.329	0.812	0.272	NaN	NaN	NaN	NaN	NaN	NaN	NaN	NaN	NaN	-1.411	0.243	0.259	NaN	NaN	NaN
182	0.91	NaN	NaN	NaN	NaN	NaN	NaN	-1.337	0.812	0.646	-1.405	0.638	0.647	-1.386	0.509	0.601	-1.394	0.417	0.603	-1.415	0.254	0.643	-1.385	0.086	0.583	-1.27	0.038	0.637	NaN	NaN	NaN	-1.329	0.812	0.272	NaN	NaN	NaN	NaN	NaN	NaN	NaN	NaN	NaN	-1.411	0.243	0.259	NaN	NaN	NaN
183	0.915	NaN	NaN	NaN	NaN	NaN	NaN	-1.337	0.812	0.646	-1.405	0.638	0.647	-1.386	0.509	0.601	-1.394	0.417	0.603	-1.415	0.254	0.643	-1.385	0.086	0.583	-1.27	0.038	0.637	NaN	NaN	NaN	-1.329	0.812	0.272	NaN	NaN	NaN	NaN	NaN	NaN	NaN	NaN	NaN	-1.412	0.243	0.259	NaN	NaN	NaN
184	0.92	NaN	NaN	NaN	NaN	NaN	NaN	-1.337	0.812	0.646	-1.405	0.638	0.647	-1.386	0.509	0.601	-1.394	0.417	0.603	-1.415	0.254	0.643	-1.385	0.086	0.583	-1.27	0.038	0.637	NaN	NaN	NaN	-1.329	0.812	0.272	NaN	NaN	NaN	NaN	NaN	NaN	NaN	NaN	NaN	-1.412	0.243	0.259	NaN	NaN	NaN
185	0.925	NaN	NaN	NaN	NaN	NaN	NaN	-1.337	0.812	0.646	-1.405	0.638	0.647	-1.386	0.509	0.602	-1.394	0.417	0.603	-1.415	0.254	0.643	-1.385	0.086	0.583	-1.27	0.038	0.637	NaN	NaN	NaN	-1.329	0.812	0.272	NaN	NaN	NaN	NaN	NaN	NaN	NaN	NaN	NaN	-1.412	0.243	0.259	NaN	NaN	NaN
186	0.93	NaN	NaN	NaN	NaN	NaN	NaN	-1.337	0.812	0.646	-1.405	0.638	0.647	-1.386	0.509	0.602	-1.394	0.417	0.603	-1.414	0.254	0.643	-1.385	0.086	0.583	-1.27	0.038	0.637	NaN	NaN	NaN	-1.329	0.812	0.272	NaN	NaN	NaN	NaN	NaN	NaN	NaN	NaN	NaN	-1.412	0.243	0.259	NaN	NaN	NaN
187	0.935	NaN	NaN	NaN	NaN	NaN	NaN	-1.337	0.812	0.646	-1.405	0.638	0.647	-1.386	0.509	0.602	-1.394	0.417	0.603	-1.414	0.254	0.643	-1.385	0.086	0.583	-1.27	0.038	0.637	NaN	NaN	NaN	-1.329	0.812	0.272	NaN	NaN	NaN	NaN	NaN	NaN	NaN	NaN	NaN	-1.412	0.243	0.259	NaN	NaN	NaN
188	0.94	NaN	NaN	NaN	NaN	NaN	NaN	-1.337	0.812	0.646	-1.405	0.638	0.647	-1.386	0.509	0.602	-1.394	0.417	0.603	-1.414	0.254	0.643	-1.385	0.086	0.583	-1.27	0.038	0.637	NaN	NaN	NaN	-1.329	0.812	0.272	NaN	NaN	NaN	NaN	NaN	NaN	NaN	NaN	NaN	-1.412	0.243	0.259	NaN	NaN	NaN
189	0.945	NaN	NaN	NaN	NaN	NaN	NaN	-1.337	0.812	0.646	-1.405	0.638	0.647	-1.386	0.509	0.602	-1.394	0.417	0.603	-1.414	0.254	0.643	-1.385	0.086	0.583	-1.27	0.038	0.637	NaN	NaN	NaN	-1.329	0.812	0.272	NaN	NaN	NaN	NaN	NaN	NaN	NaN	NaN	NaN	-1.412	0.243	0.259	NaN	NaN	NaN
190	0.95	NaN	NaN	NaN	NaN	NaN	NaN	-1.337	0.812	0.646	-1.405	0.638	0.647	-1.386	0.509	0.602	-1.394	0.417	0.603	-1.414	0.254	0.643	-1.385	0.086	0.583	-1.27	0.038	0.637	NaN	NaN	NaN	-1.329	0.812	0.272	NaN	NaN	NaN	NaN	NaN	NaN	NaN	NaN	NaN	-1.412	0.243	0.259	NaN	NaN	NaN
191	0.955	NaN	NaN	NaN	NaN	NaN	NaN	-1.337	0.812	0.646	-1.405	0.638	0.647	-1.386	0.509	0.602	-1.394	0.417	0.603	-1.414	0.254	0.643	-1.385	0.086	0.583	-1.27	0.038	0.637	NaN	NaN	NaN	-1.329	0.812	0.272	NaN	NaN	NaN	NaN	NaN	NaN	NaN	NaN	NaN	-1.412	0.243	0.259	NaN	NaN	NaN
192	0.96	NaN	NaN	NaN	NaN	NaN	NaN	-1.337	0.812	0.646	-1.405	0.638	0.647	-1.386	0.509	0.602	-1.394	0.417	0.603	-1.415	0.254	0.643	-1.385	0.086	0.583	-1.27	0.038	0.637	NaN	NaN	NaN	-1.329	0.812	0.272	NaN	NaN	NaN	NaN	NaN	NaN	NaN	NaN	NaN	-1.412	0.243	0.259	NaN	NaN	NaN
193	0.965	NaN	NaN	NaN	NaN	NaN	NaN	-1.337	0.812	0.646	-1.405	0.638	0.648	-1.386	0.509	0.602	-1.394	0.417	0.603	-1.415	0.254	0.643	-1.385	0.086	0.583	-1.27	0.038	0.637	NaN	NaN	NaN	-1.329	0.812	0.272	NaN	NaN	NaN	NaN	NaN	NaN	NaN	NaN	NaN	-1.412	0.243	0.259	NaN	NaN	NaN
194	0.97	NaN	NaN	NaN	NaN	NaN	NaN	-1.337	0.812	0.646	-1.405	0.638	0.648	-1.386	0.509	0.602	-1.394	0.417	0.603	-1.415	0.254	0.643	-1.385	0.086	0.583	-1.27	0.038	0.637	NaN	NaN	NaN	-1.329	0.812	0.272	NaN	NaN	NaN	NaN	NaN	NaN	NaN	NaN	NaN	-1.412	0.243	0.259	NaN	NaN	NaN
195	0.975	NaN	NaN	NaN	NaN	NaN	NaN	-1.337	0.812	0.646	-1.405	0.638	0.648	-1.386	0.509	0.602	-1.394	0.417	0.603	-1.415	0.254	0.643	-1.385	0.086	0.583	-1.27	0.038	0.637	NaN	NaN	NaN	-1.329	0.812	0.272	NaN	NaN	NaN	NaN	NaN	NaN	NaN	NaN	NaN	-1.412	0.243	0.259	NaN	NaN	NaN
196	0.98	NaN	NaN	NaN	NaN	NaN	NaN	-1.337	0.812	0.646	-1.405	0.638	0.648	-1.386	0.509	0.602	-1.394	0.417	0.603	-1.415	0.254	0.643	-1.385	0.086	0.583	-1.27	0.038	0.637	NaN	NaN	NaN	-1.329	0.812	0.272	NaN	NaN	NaN	NaN	NaN	NaN	NaN	NaN	NaN	-1.412	0.243	0.259	NaN	NaN	NaN
197	0.985	NaN	NaN	NaN	NaN	NaN	NaN	-1.337	0.812	0.646	-1.405	0.638	0.648	-1.386	0.509	0.602	-1.394	0.417	0.603	-1.415	0.254	0.643	-1.385	0.086	0.583	-1.27	0.038	0.637	NaN	NaN	NaN	-1.329	0.812	0.273	NaN	NaN	NaN	NaN	NaN	NaN	NaN	NaN	NaN	-1.411	0.243	0.259	NaN	NaN	NaN
198	0.99	NaN	NaN	NaN	NaN	NaN	NaN	-1.337	0.812	0.646	-1.405	0.638	0.648	-1.386	0.509	0.602	-1.394	0.417	0.603	-1.414	0.254	0.643	-1.385	0.086	0.583	-1.27	0.038	0.637	NaN	NaN	NaN	-1.329	0.812	0.273	NaN	NaN	NaN	NaN	NaN	NaN	NaN	NaN	NaN	-1.411	0.243	0.259	NaN	NaN	NaN
199	0.995	NaN	NaN	NaN	NaN	NaN	NaN	-1.337	0.812	0.646	-1.405	0.638	0.648	-1.386	0.509	0.602	-1.394	0.417	0.603	-1.415	0.254	0.643	-1.385	0.086	0.583	-1.27	0.038	0.637	NaN	NaN	NaN	-1.329	0.812	0.273	NaN	NaN	NaN	NaN	NaN	NaN	NaN	NaN	NaN	-1.411	0.243	0.259	NaN	NaN	NaN
200	1	NaN	NaN	NaN	NaN	NaN	NaN	-1.337	0.812	0.646	-1.405	0.638	0.648	-1.386	0.509	0.602	-1.394	0.417	0.603	-1.414	0.254	0.643	-1.385	0.086	0.583	-1.27	0.038	0.637	NaN	NaN	NaN	-1.329	0.812	0.273	NaN	NaN	NaN	NaN	NaN	NaN	NaN	NaN	NaN	-1.411	0.243	0.259	NaN	NaN	NaN
201	1.005	NaN	NaN	NaN	NaN	NaN	NaN	-1.337	0.813	0.646	-1.405	0.638	0.648	-1.386	0.509	0.602	-1.394	0.417	0.603	-1.415	0.254	0.643	-1.385	0.086	0.583	-1.27	0.038	0.637	NaN	NaN	NaN	-1.329	0.812	0.273	NaN	NaN	NaN	NaN	NaN	NaN	NaN	NaN	NaN	-1.411	0.243	0.259	NaN	NaN	NaN
202	1.01	NaN	NaN	NaN	NaN	NaN	NaN	-1.337	0.813	0.646	-1.405	0.638	0.648	-1.386	0.509	0.602	-1.394	0.417	0.603	-1.414	0.254	0.643	-1.385	0.086	0.583	-1.27	0.038	0.637	NaN	NaN	NaN	-1.329	0.812	0.273	NaN	NaN	NaN	NaN	NaN	NaN	NaN	NaN	NaN	-1.411	0.243	0.259	NaN	NaN	NaN
203	1.015	NaN	NaN	NaN	NaN	NaN	NaN	-1.337	0.813	0.646	-1.405	0.638	0.648	-1.386	0.509	0.602	-1.394	0.417	0.603	-1.414	0.254	0.643	-1.385	0.086	0.583	-1.27	0.038	0.637	NaN	NaN	NaN	-1.329	0.812	0.273	NaN	NaN	NaN	NaN	NaN	NaN	NaN	NaN	NaN	-1.411	0.242	0.259	NaN	NaN	NaN
204	1.02	NaN	NaN	NaN	NaN	NaN	NaN	-1.337	0.813	0.646	-1.405	0.638	0.648	-1.386	0.509	0.602	-1.394	0.417	0.603	-1.414	0.254	0.643	-1.385	0.086	0.583	-1.27	0.038	0.637	NaN	NaN	NaN	-1.329	0.812	0.273	NaN	NaN	NaN	NaN	NaN	NaN	NaN	NaN	NaN	-1.411	0.242	0.259	NaN	NaN	NaN
205	1.025	NaN	NaN	NaN	NaN	NaN	NaN	-1.337	0.813	0.646	-1.405	0.638	0.648	-1.386	0.509	0.602	-1.394	0.417	0.603	-1.414	0.254	0.643	-1.385	0.086	0.583	-1.27	0.038	0.637	NaN	NaN	NaN	-1.329	0.812	0.273	NaN	NaN	NaN	NaN	NaN	NaN	NaN	NaN	NaN	-1.411	0.242	0.259	NaN	NaN	NaN
206	1.03	NaN	NaN	NaN	NaN	NaN	NaN	-1.337	0.813	0.646	-1.405	0.638	0.648	-1.386	0.509	0.602	-1.394	0.417	0.603	-1.415	0.254	0.643	-1.385	0.086	0.583	-1.27	0.038	0.637	NaN	NaN	NaN	-1.329	0.812	0.273	NaN	NaN	NaN	NaN	NaN	NaN	NaN	NaN	NaN	-1.411	0.242	0.259	NaN	NaN	NaN
207	1.035	NaN	NaN	NaN	NaN	NaN	NaN	-1.337	0.812	0.646	-1.405	0.638	0.648	-1.386	0.509	0.602	-1.394	0.417	0.603	-1.415	0.254	0.643	-1.385	0.086	0.583	-1.27	0.038	0.637	NaN	NaN	NaN	-1.329	0.812	0.273	NaN	NaN	NaN	NaN	NaN	NaN	NaN	NaN	NaN	-1.411	0.242	0.259	NaN	NaN	NaN
208	1.04	NaN	NaN	NaN	NaN	NaN	NaN	-1.337	0.812	0.647	-1.405	0.638	0.648	-1.386	0.509	0.602	-1.394	0.417	0.603	-1.415	0.254	0.643	-1.385	0.086	0.583	-1.27	0.038	0.637	NaN	NaN	NaN	-1.329	0.812	0.273	NaN	NaN	NaN	NaN	NaN	NaN	NaN	NaN	NaN	-1.41	0.242	0.259	NaN	NaN	NaN
209	1.045	NaN	NaN	NaN	NaN	NaN	NaN	-1.337	0.812	0.647	-1.405	0.638	0.648	-1.386	0.509	0.602	-1.394	0.417	0.603	-1.415	0.254	0.643	-1.385	0.086	0.583	-1.27	0.038	0.637	NaN	NaN	NaN	-1.329	0.812	0.274	NaN	NaN	NaN	NaN	NaN	NaN	NaN	NaN	NaN	-1.41	0.242	0.259	NaN	NaN	NaN
210	1.05	NaN	NaN	NaN	NaN	NaN	NaN	-1.337	0.812	0.647	-1.405	0.638	0.648	-1.386	0.509	0.602	-1.394	0.417	0.604	-1.414	0.254	0.643	-1.385	0.086	0.583	-1.27	0.038	0.637	NaN	NaN	NaN	-1.329	0.812	0.274	NaN	NaN	NaN	NaN	NaN	NaN	NaN	NaN	NaN	-1.41	0.242	0.259	NaN	NaN	NaN
211	1.055	NaN	NaN	NaN	NaN	NaN	NaN	-1.337	0.812	0.647	-1.405	0.638	0.649	-1.386	0.509	0.602	-1.394	0.417	0.604	-1.415	0.254	0.643	-1.385	0.086	0.583	-1.27	0.038	0.637	NaN	NaN	NaN	-1.329	0.812	0.274	NaN	NaN	NaN	NaN	NaN	NaN	NaN	NaN	NaN	-1.41	0.242	0.26	NaN	NaN	NaN
212	1.06	NaN	NaN	NaN	NaN	NaN	NaN	-1.337	0.812	0.647	-1.405	0.638	0.649	-1.386	0.509	0.602	-1.394	0.417	0.604	-1.414	0.254	0.643	-1.385	0.086	0.583	-1.27	0.038	0.637	NaN	NaN	NaN	-1.329	0.812	0.274	NaN	NaN	NaN	NaN	NaN	NaN	NaN	NaN	NaN	-1.41	0.242	0.26	NaN	NaN	NaN
213	1.065	NaN	NaN	NaN	NaN	NaN	NaN	-1.337	0.812	0.647	-1.405	0.638	0.649	-1.386	0.509	0.602	-1.394	0.417	0.604	-1.414	0.254	0.643	-1.385	0.086	0.583	-1.27	0.038	0.637	NaN	NaN	NaN	-1.329	0.812	0.274	NaN	NaN	NaN	NaN	NaN	NaN	NaN	NaN	NaN	-1.41	0.242	0.26	NaN	NaN	NaN
214	1.07	NaN	NaN	NaN	NaN	NaN	NaN	-1.337	0.812	0.647	-1.405	0.638	0.649	-1.386	0.509	0.602	-1.394	0.417	0.604	-1.415	0.254	0.643	-1.385	0.086	0.583	-1.27	0.038	0.637	NaN	NaN	NaN	-1.329	0.812	0.274	NaN	NaN	NaN	NaN	NaN	NaN	NaN	NaN	NaN	-1.41	0.242	0.26	NaN	NaN	NaN
215	1.075	NaN	NaN	NaN	NaN	NaN	NaN	-1.337	0.812	0.647	-1.405	0.638	0.649	-1.386	0.509	0.602	-1.394	0.417	0.604	-1.415	0.254	0.643	-1.385	0.086	0.583	-1.27	0.038	0.637	NaN	NaN	NaN	-1.329	0.812	0.274	NaN	NaN	NaN	NaN	NaN	NaN	NaN	NaN	NaN	-1.41	0.242	0.26	NaN	NaN	NaN
216	1.08	NaN	NaN	NaN	NaN	NaN	NaN	-1.337	0.812	0.647	-1.405	0.638	0.649	-1.386	0.509	0.602	-1.394	0.417	0.604	-1.415	0.253	0.643	-1.385	0.086	0.583	-1.27	0.038	0.637	NaN	NaN	NaN	-1.329	0.812	0.274	NaN	NaN	NaN	NaN	NaN	NaN	NaN	NaN	NaN	-1.41	0.242	0.26	NaN	NaN	NaN
217	1.085	NaN	NaN	NaN	NaN	NaN	NaN	-1.337	0.812	0.647	-1.405	0.638	0.649	-1.386	0.509	0.602	-1.394	0.417	0.604	-1.415	0.253	0.643	-1.385	0.086	0.583	-1.27	0.038	0.637	NaN	NaN	NaN	-1.33	0.812	0.274	NaN	NaN	NaN	NaN	NaN	NaN	NaN	NaN	NaN	-1.41	0.242	0.26	NaN	NaN	NaN
218	1.09	NaN	NaN	NaN	NaN	NaN	NaN	-1.337	0.812	0.647	-1.405	0.638	0.649	-1.386	0.509	0.602	-1.394	0.417	0.604	-1.415	0.253	0.643	-1.385	0.086	0.583	-1.27	0.038	0.637	NaN	NaN	NaN	-1.33	0.812	0.274	NaN	NaN	NaN	NaN	NaN	NaN	NaN	NaN	NaN	-1.41	0.242	0.26	NaN	NaN	NaN
219	1.095	NaN	NaN	NaN	NaN	NaN	NaN	-1.337	0.812	0.647	-1.405	0.638	0.649	-1.386	0.509	0.603	-1.394	0.417	0.604	-1.415	0.253	0.643	-1.385	0.086	0.583	-1.27	0.038	0.637	NaN	NaN	NaN	-1.33	0.813	0.274	NaN	NaN	NaN	NaN	NaN	NaN	NaN	NaN	NaN	-1.41	0.242	0.26	NaN	NaN	NaN
220	1.1	NaN	NaN	NaN	NaN	NaN	NaN	-1.337	0.812	0.647	-1.405	0.638	0.649	-1.386	0.509	0.603	-1.394	0.417	0.604	-1.415	0.253	0.643	-1.385	0.086	0.583	-1.27	0.038	0.637	NaN	NaN	NaN	-1.33	0.813	0.274	NaN	NaN	NaN	NaN	NaN	NaN	NaN	NaN	NaN	-1.409	0.243	0.26	NaN	NaN	NaN
221	1.105	NaN	NaN	NaN	NaN	NaN	NaN	-1.337	0.812	0.647	-1.405	0.638	0.649	-1.386	0.509	0.603	-1.394	0.417	0.604	-1.415	0.253	0.643	-1.385	0.086	0.583	-1.27	0.038	0.637	NaN	NaN	NaN	-1.33	0.813	0.274	NaN	NaN	NaN	NaN	NaN	NaN	NaN	NaN	NaN	-1.409	0.243	0.26	NaN	NaN	NaN
222	1.11	NaN	NaN	NaN	NaN	NaN	NaN	-1.337	0.812	0.647	-1.405	0.638	0.649	-1.386	0.509	0.603	-1.394	0.417	0.604	-1.415	0.253	0.643	-1.385	0.086	0.583	-1.27	0.038	0.637	NaN	NaN	NaN	-1.33	0.813	0.274	NaN	NaN	NaN	NaN	NaN	NaN	NaN	NaN	NaN	-1.409	0.243	0.26	NaN	NaN	NaN
223	1.115	NaN	NaN	NaN	NaN	NaN	NaN	-1.337	0.812	0.647	-1.405	0.638	0.649	-1.386	0.509	0.603	-1.394	0.417	0.604	-1.415	0.253	0.643	-1.385	0.086	0.583	-1.27	0.038	0.637	NaN	NaN	NaN	-1.33	0.813	0.274	NaN	NaN	NaN	NaN	NaN	NaN	NaN	NaN	NaN	NaN	NaN	NaN	NaN	NaN	NaN
224	1.12	NaN	NaN	NaN	NaN	NaN	NaN	-1.337	0.811	0.647	-1.405	0.638	0.649	-1.386	0.509	0.603	-1.394	0.417	0.604	-1.415	0.253	0.643	-1.385	0.086	0.583	-1.27	0.038	0.637	NaN	NaN	NaN	-1.33	0.813	0.274	NaN	NaN	NaN	NaN	NaN	NaN	NaN	NaN	NaN	NaN	NaN	NaN	NaN	NaN	NaN
225	1.125	NaN	NaN	NaN	NaN	NaN	NaN	-1.337	0.811	0.647	-1.405	0.638	0.649	-1.386	0.509	0.603	-1.394	0.417	0.604	-1.414	0.253	0.643	-1.385	0.086	0.583	-1.27	0.038	0.637	NaN	NaN	NaN	-1.33	0.813	0.274	NaN	NaN	NaN	NaN	NaN	NaN	NaN	NaN	NaN	NaN	NaN	NaN	NaN	NaN	NaN
226	1.13	NaN	NaN	NaN	NaN	NaN	NaN	-1.337	0.811	0.648	-1.405	0.638	0.649	-1.386	0.509	0.603	-1.394	0.417	0.604	-1.414	0.253	0.643	-1.385	0.086	0.583	-1.27	0.038	0.637	NaN	NaN	NaN	-1.33	0.813	0.274	-1.357	0.629	0.244	NaN	NaN	NaN	NaN	NaN	NaN	NaN	NaN	NaN	NaN	NaN	NaN
227	1.135	NaN	NaN	NaN	NaN	NaN	NaN	-1.337	0.811	0.648	-1.405	0.638	0.649	-1.386	0.509	0.603	-1.394	0.417	0.604	-1.414	0.253	0.643	-1.385	0.086	0.583	-1.27	0.038	0.637	NaN	NaN	NaN	-1.33	0.813	0.274	-1.357	0.629	0.244	NaN	NaN	NaN	NaN	NaN	NaN	-1.408	0.243	0.26	NaN	NaN	NaN
228	1.14	NaN	NaN	NaN	NaN	NaN	NaN	-1.336	0.811	0.648	-1.405	0.638	0.649	-1.386	0.509	0.603	-1.394	0.417	0.604	-1.414	0.253	0.643	-1.385	0.086	0.583	-1.27	0.038	0.637	NaN	NaN	NaN	-1.33	0.813	0.274	-1.356	0.629	0.244	NaN	NaN	NaN	NaN	NaN	NaN	-1.407	0.243	0.26	NaN	NaN	NaN
229	1.145	NaN	NaN	NaN	NaN	NaN	NaN	-1.336	0.811	0.648	-1.405	0.638	0.649	-1.386	0.509	0.603	-1.394	0.417	0.604	-1.414	0.253	0.643	-1.385	0.086	0.583	-1.27	0.038	0.637	NaN	NaN	NaN	-1.33	0.813	0.274	-1.356	0.629	0.244	NaN	NaN	NaN	NaN	NaN	NaN	-1.407	0.243	0.26	NaN	NaN	NaN
230	1.15	NaN	NaN	NaN	NaN	NaN	NaN	-1.336	0.811	0.648	-1.405	0.638	0.649	-1.386	0.509	0.603	-1.394	0.417	0.604	-1.414	0.253	0.643	-1.385	0.086	0.583	-1.27	0.038	0.637	NaN	NaN	NaN	-1.329	0.813	0.274	-1.356	0.629	0.244	NaN	NaN	NaN	NaN	NaN	NaN	-1.407	0.243	0.26	NaN	NaN	NaN
231	1.155	NaN	NaN	NaN	NaN	NaN	NaN	-1.336	0.811	0.648	-1.405	0.638	0.649	-1.386	0.509	0.603	-1.394	0.417	0.604	-1.414	0.253	0.643	-1.385	0.086	0.583	-1.27	0.038	0.637	NaN	NaN	NaN	-1.329	0.813	0.275	-1.355	0.629	0.245	NaN	NaN	NaN	NaN	NaN	NaN	-1.407	0.243	0.26	NaN	NaN	NaN
232	1.16	NaN	NaN	NaN	NaN	NaN	NaN	-1.336	0.811	0.648	-1.405	0.637	0.649	-1.386	0.509	0.603	-1.394	0.417	0.604	-1.414	0.253	0.643	-1.385	0.086	0.583	-1.27	0.038	0.637	NaN	NaN	NaN	-1.329	0.814	0.275	-1.355	0.629	0.245	NaN	NaN	NaN	NaN	NaN	NaN	-1.406	0.243	0.26	NaN	NaN	NaN
233	1.165	NaN	NaN	NaN	NaN	NaN	NaN	-1.336	0.811	0.648	-1.405	0.637	0.649	-1.386	0.509	0.603	-1.394	0.417	0.604	-1.414	0.253	0.643	-1.385	0.086	0.583	-1.27	0.038	0.637	NaN	NaN	NaN	-1.329	0.814	0.275	-1.355	0.629	0.245	NaN	NaN	NaN	NaN	NaN	NaN	-1.406	0.243	0.26	NaN	NaN	NaN
234	1.17	NaN	NaN	NaN	NaN	NaN	NaN	-1.336	0.811	0.648	-1.405	0.637	0.649	-1.386	0.509	0.603	-1.394	0.417	0.604	-1.414	0.253	0.643	-1.385	0.086	0.583	-1.27	0.038	0.637	NaN	NaN	NaN	-1.329	0.814	0.275	-1.354	0.629	0.245	NaN	NaN	NaN	NaN	NaN	NaN	-1.406	0.243	0.26	NaN	NaN	NaN
235	1.175	NaN	NaN	NaN	NaN	NaN	NaN	-1.336	0.811	0.648	-1.405	0.637	0.649	-1.386	0.509	0.603	-1.394	0.417	0.604	-1.414	0.253	0.643	-1.385	0.086	0.583	-1.27	0.038	0.637	NaN	NaN	NaN	-1.329	0.814	0.275	NaN	NaN	NaN	NaN	NaN	NaN	NaN	NaN	NaN	-1.405	0.243	0.26	NaN	NaN	NaN
236	1.18	NaN	NaN	NaN	NaN	NaN	NaN	-1.336	0.811	0.648	-1.405	0.637	0.649	-1.386	0.509	0.603	-1.394	0.417	0.604	-1.414	0.253	0.643	-1.385	0.086	0.583	-1.27	0.038	0.637	NaN	NaN	NaN	-1.329	0.814	0.275	NaN	NaN	NaN	NaN	NaN	NaN	NaN	NaN	NaN	-1.405	0.243	0.26	NaN	NaN	NaN
237	1.185	NaN	NaN	NaN	NaN	NaN	NaN	-1.336	0.811	0.649	-1.405	0.637	0.649	-1.386	0.509	0.603	-1.394	0.417	0.604	-1.414	0.253	0.643	-1.385	0.086	0.583	-1.27	0.038	0.637	NaN	NaN	NaN	-1.329	0.814	0.275	NaN	NaN	NaN	NaN	NaN	NaN	NaN	NaN	NaN	-1.405	0.243	0.26	NaN	NaN	NaN
238	1.19	NaN	NaN	NaN	NaN	NaN	NaN	-1.336	0.811	0.649	-1.405	0.637	0.649	-1.386	0.509	0.603	-1.394	0.417	0.604	-1.414	0.253	0.643	-1.385	0.086	0.583	-1.27	0.038	0.637	NaN	NaN	NaN	-1.329	0.815	0.275	-1.353	0.629	0.245	NaN	NaN	NaN	NaN	NaN	NaN	-1.404	0.243	0.26	NaN	NaN	NaN
239	1.195	NaN	NaN	NaN	NaN	NaN	NaN	-1.336	0.811	0.649	-1.405	0.637	0.649	-1.386	0.509	0.603	-1.394	0.417	0.604	-1.414	0.253	0.643	-1.385	0.086	0.583	-1.27	0.038	0.637	NaN	NaN	NaN	-1.33	0.815	0.275	-1.353	0.63	0.245	NaN	NaN	NaN	NaN	NaN	NaN	-1.404	0.243	0.26	NaN	NaN	NaN
240	1.2	NaN	NaN	NaN	NaN	NaN	NaN	-1.336	0.811	0.649	-1.405	0.637	0.649	-1.386	0.509	0.603	-1.394	0.417	0.604	-1.414	0.253	0.643	-1.385	0.086	0.583	-1.27	0.038	0.637	NaN	NaN	NaN	-1.33	0.815	0.275	-1.353	0.63	0.245	NaN	NaN	NaN	NaN	NaN	NaN	-1.404	0.244	0.26	NaN	NaN	NaN
241	1.205	NaN	NaN	NaN	NaN	NaN	NaN	-1.336	0.811	0.649	-1.405	0.637	0.649	-1.386	0.509	0.603	-1.394	0.417	0.604	-1.414	0.253	0.643	-1.385	0.086	0.583	-1.27	0.038	0.637	NaN	NaN	NaN	-1.33	0.815	0.275	-1.353	0.63	0.245	NaN	NaN	NaN	NaN	NaN	NaN	-1.404	0.244	0.26	NaN	NaN	NaN
242	1.21	NaN	NaN	NaN	NaN	NaN	NaN	-1.336	0.811	0.649	-1.405	0.637	0.649	-1.386	0.509	0.603	-1.394	0.417	0.604	-1.414	0.253	0.643	-1.385	0.086	0.583	-1.27	0.038	0.637	NaN	NaN	NaN	-1.33	0.815	0.275	-1.352	0.63	0.245	NaN	NaN	NaN	NaN	NaN	NaN	-1.404	0.244	0.26	NaN	NaN	NaN
243	1.215	NaN	NaN	NaN	NaN	NaN	NaN	-1.336	0.811	0.649	-1.405	0.637	0.649	-1.386	0.509	0.603	-1.394	0.417	0.604	-1.414	0.253	0.643	-1.385	0.086	0.583	-1.27	0.038	0.637	NaN	NaN	NaN	-1.33	0.815	0.275	-1.352	0.63	0.245	NaN	NaN	NaN	NaN	NaN	NaN	-1.403	0.245	0.26	NaN	NaN	NaN
244	1.22	NaN	NaN	NaN	NaN	NaN	NaN	-1.336	0.811	0.649	-1.405	0.637	0.649	-1.386	0.509	0.603	-1.394	0.417	0.604	-1.414	0.253	0.643	-1.385	0.086	0.583	-1.27	0.038	0.637	NaN	NaN	NaN	-1.33	0.816	0.275	-1.352	0.63	0.245	NaN	NaN	NaN	NaN	NaN	NaN	-1.403	0.245	0.26	NaN	NaN	NaN
245	1.225	NaN	NaN	NaN	NaN	NaN	NaN	-1.336	0.811	0.649	-1.405	0.637	0.649	-1.386	0.509	0.603	-1.394	0.417	0.605	-1.414	0.253	0.643	-1.385	0.086	0.583	-1.27	0.038	0.637	NaN	NaN	NaN	-1.33	0.816	0.275	-1.352	0.63	0.245	NaN	NaN	NaN	NaN	NaN	NaN	-1.403	0.245	0.26	NaN	NaN	NaN
246	1.23	NaN	NaN	NaN	NaN	NaN	NaN	-1.336	0.811	0.649	-1.405	0.637	0.649	-1.386	0.509	0.603	-1.394	0.417	0.605	-1.414	0.253	0.643	-1.385	0.086	0.583	-1.27	0.038	0.637	NaN	NaN	NaN	-1.33	0.816	0.275	NaN	NaN	NaN	NaN	NaN	NaN	NaN	NaN	NaN	-1.402	0.245	0.26	NaN	NaN	NaN
247	1.235	NaN	NaN	NaN	NaN	NaN	NaN	-1.336	0.811	0.649	-1.405	0.637	0.649	-1.386	0.509	0.604	-1.393	0.417	0.605	-1.414	0.253	0.643	-1.385	0.086	0.583	-1.27	0.038	0.637	NaN	NaN	NaN	-1.329	0.816	0.275	NaN	NaN	NaN	NaN	NaN	NaN	NaN	NaN	NaN	-1.402	0.244	0.26	NaN	NaN	NaN
248	1.24	NaN	NaN	NaN	NaN	NaN	NaN	-1.336	0.811	0.649	-1.405	0.637	0.649	-1.386	0.509	0.604	-1.393	0.417	0.605	-1.414	0.253	0.643	-1.385	0.086	0.583	-1.27	0.038	0.637	NaN	NaN	NaN	-1.329	0.816	0.275	NaN	NaN	NaN	NaN	NaN	NaN	NaN	NaN	NaN	-1.401	0.244	0.26	NaN	NaN	NaN
249	1.245	NaN	NaN	NaN	NaN	NaN	NaN	-1.336	0.811	0.649	-1.405	0.637	0.649	-1.386	0.509	0.604	-1.393	0.417	0.605	-1.414	0.253	0.643	-1.385	0.086	0.583	-1.27	0.038	0.637	NaN	NaN	NaN	-1.329	0.816	0.276	NaN	NaN	NaN	NaN	NaN	NaN	NaN	NaN	NaN	-1.401	0.244	0.26	NaN	NaN	NaN
250	1.25	NaN	NaN	NaN	NaN	NaN	NaN	-1.336	0.811	0.65	-1.405	0.637	0.649	-1.386	0.509	0.604	-1.393	0.416	0.605	-1.414	0.253	0.643	-1.385	0.086	0.583	-1.27	0.038	0.637	NaN	NaN	NaN	-1.329	0.815	0.276	NaN	NaN	NaN	NaN	NaN	NaN	NaN	NaN	NaN	-1.4	0.244	0.26	NaN	NaN	NaN
251	1.255	NaN	NaN	NaN	NaN	NaN	NaN	-1.336	0.811	0.65	-1.405	0.638	0.65	-1.386	0.509	0.604	-1.393	0.416	0.605	-1.414	0.253	0.643	-1.385	0.086	0.583	-1.27	0.038	0.637	NaN	NaN	NaN	-1.329	0.815	0.276	-1.35	0.631	0.245	NaN	NaN	NaN	NaN	NaN	NaN	-1.4	0.244	0.26	NaN	NaN	NaN
252	1.26	NaN	NaN	NaN	NaN	NaN	NaN	-1.336	0.811	0.65	-1.405	0.638	0.65	-1.386	0.509	0.604	-1.393	0.416	0.605	-1.414	0.253	0.643	-1.385	0.086	0.583	-1.27	0.038	0.637	NaN	NaN	NaN	-1.328	0.815	0.276	-1.35	0.631	0.245	NaN	NaN	NaN	NaN	NaN	NaN	-1.399	0.244	0.26	NaN	NaN	NaN
253	1.265	NaN	NaN	NaN	NaN	NaN	NaN	-1.336	0.811	0.65	-1.405	0.638	0.65	-1.386	0.509	0.604	-1.393	0.416	0.605	-1.414	0.253	0.643	-1.385	0.086	0.583	-1.27	0.038	0.637	NaN	NaN	NaN	-1.328	0.815	0.276	-1.35	0.631	0.245	NaN	NaN	NaN	NaN	NaN	NaN	-1.399	0.244	0.26	NaN	NaN	NaN
254	1.27	NaN	NaN	NaN	NaN	NaN	NaN	-1.336	0.811	0.65	-1.405	0.638	0.65	-1.386	0.509	0.604	-1.393	0.416	0.605	-1.414	0.253	0.643	-1.385	0.086	0.583	-1.27	0.038	0.637	NaN	NaN	NaN	-1.328	0.815	0.276	-1.35	0.631	0.245	NaN	NaN	NaN	NaN	NaN	NaN	-1.399	0.245	0.26	NaN	NaN	NaN
255	1.275	NaN	NaN	NaN	NaN	NaN	NaN	-1.336	0.811	0.65	-1.405	0.638	0.65	-1.386	0.509	0.604	-1.393	0.416	0.605	-1.414	0.253	0.643	-1.385	0.086	0.583	-1.27	0.038	0.637	NaN	NaN	NaN	-1.328	0.816	0.277	-1.35	0.631	0.245	NaN	NaN	NaN	NaN	NaN	NaN	-1.398	0.245	0.26	NaN	NaN	NaN
256	1.28	NaN	NaN	NaN	NaN	NaN	NaN	-1.336	0.811	0.65	-1.405	0.638	0.65	-1.386	0.509	0.604	-1.393	0.416	0.605	-1.414	0.253	0.643	-1.385	0.086	0.583	-1.27	0.038	0.637	NaN	NaN	NaN	-1.328	0.816	0.277	-1.349	0.631	0.245	NaN	NaN	NaN	NaN	NaN	NaN	-1.398	0.245	0.26	NaN	NaN	NaN
257	1.285	NaN	NaN	NaN	NaN	NaN	NaN	-1.336	0.811	0.651	-1.405	0.638	0.65	-1.386	0.509	0.604	-1.393	0.416	0.605	-1.414	0.253	0.643	-1.385	0.086	0.583	-1.27	0.038	0.637	NaN	NaN	NaN	-1.328	0.816	0.277	-1.349	0.63	0.246	NaN	NaN	NaN	NaN	NaN	NaN	-1.398	0.245	0.26	NaN	NaN	NaN
258	1.29	NaN	NaN	NaN	NaN	NaN	NaN	-1.335	0.811	0.651	-1.405	0.638	0.65	-1.386	0.509	0.604	-1.393	0.416	0.605	-1.414	0.253	0.643	-1.385	0.086	0.583	-1.27	0.038	0.637	NaN	NaN	NaN	-1.328	0.816	0.277	-1.348	0.63	0.246	NaN	NaN	NaN	NaN	NaN	NaN	-1.398	0.245	0.26	NaN	NaN	NaN
259	1.295	NaN	NaN	NaN	NaN	NaN	NaN	-1.335	0.811	0.651	-1.405	0.638	0.65	-1.385	0.509	0.604	-1.393	0.416	0.605	-1.414	0.253	0.643	-1.385	0.086	0.583	-1.27	0.038	0.637	NaN	NaN	NaN	-1.328	0.817	0.277	-1.348	0.63	0.246	NaN	NaN	NaN	NaN	NaN	NaN	-1.397	0.245	0.26	NaN	NaN	NaN
260	1.3	NaN	NaN	NaN	NaN	NaN	NaN	-1.335	0.811	0.651	-1.405	0.638	0.65	-1.385	0.509	0.604	-1.393	0.416	0.605	-1.414	0.253	0.643	-1.385	0.086	0.583	-1.27	0.038	0.637	NaN	NaN	NaN	-1.328	0.817	0.277	-1.347	0.63	0.246	NaN	NaN	NaN	NaN	NaN	NaN	NaN	NaN	NaN	NaN	NaN	NaN
261	1.305	NaN	NaN	NaN	NaN	NaN	NaN	-1.335	0.811	0.651	-1.405	0.638	0.651	-1.385	0.509	0.604	-1.393	0.416	0.605	-1.414	0.253	0.643	-1.385	0.086	0.583	-1.27	0.038	0.637	NaN	NaN	NaN	-1.328	0.817	0.277	-1.347	0.63	0.247	NaN	NaN	NaN	NaN	NaN	NaN	-1.397	0.245	0.26	NaN	NaN	NaN
262	1.31	NaN	NaN	NaN	NaN	NaN	NaN	-1.335	0.811	0.651	-1.405	0.638	0.651	-1.385	0.509	0.604	-1.393	0.416	0.605	-1.414	0.253	0.643	-1.385	0.086	0.583	-1.27	0.038	0.637	NaN	NaN	NaN	-1.328	0.817	0.277	-1.347	0.63	0.247	NaN	NaN	NaN	NaN	NaN	NaN	-1.397	0.246	0.26	NaN	NaN	NaN
263	1.315	NaN	NaN	NaN	NaN	NaN	NaN	-1.335	0.811	0.651	-1.405	0.638	0.651	-1.385	0.509	0.605	-1.393	0.416	0.605	-1.414	0.253	0.643	-1.385	0.086	0.583	-1.27	0.038	0.637	NaN	NaN	NaN	-1.328	0.817	0.277	-1.346	0.63	0.247	NaN	NaN	NaN	NaN	NaN	NaN	-1.397	0.246	0.26	NaN	NaN	NaN
264	1.32	NaN	NaN	NaN	NaN	NaN	NaN	-1.335	0.811	0.652	-1.405	0.638	0.651	-1.385	0.509	0.605	-1.393	0.416	0.605	-1.414	0.253	0.643	-1.385	0.086	0.583	-1.27	0.038	0.637	NaN	NaN	NaN	-1.329	0.817	0.277	-1.346	0.63	0.247	NaN	NaN	NaN	NaN	NaN	NaN	-1.396	0.246	0.26	NaN	NaN	NaN
265	1.325	NaN	NaN	NaN	NaN	NaN	NaN	-1.335	0.811	0.652	-1.405	0.638	0.651	-1.385	0.509	0.605	-1.393	0.416	0.605	-1.414	0.253	0.643	-1.385	0.086	0.584	-1.27	0.038	0.637	NaN	NaN	NaN	-1.329	0.817	0.277	-1.346	0.63	0.247	NaN	NaN	NaN	NaN	NaN	NaN	-1.395	0.245	0.26	NaN	NaN	NaN
266	1.33	NaN	NaN	NaN	NaN	NaN	NaN	-1.335	0.811	0.652	-1.405	0.638	0.651	-1.385	0.509	0.605	-1.393	0.416	0.605	-1.414	0.253	0.643	-1.385	0.086	0.584	-1.27	0.038	0.637	NaN	NaN	NaN	-1.329	0.817	0.278	-1.346	0.63	0.248	NaN	NaN	NaN	NaN	NaN	NaN	-1.394	0.244	0.259	NaN	NaN	NaN
267	1.335	NaN	NaN	NaN	NaN	NaN	NaN	-1.335	0.811	0.652	-1.405	0.638	0.652	-1.385	0.509	0.605	-1.393	0.416	0.606	-1.414	0.253	0.644	-1.385	0.086	0.584	-1.27	0.038	0.637	NaN	NaN	NaN	-1.328	0.817	0.278	-1.346	0.63	0.248	NaN	NaN	NaN	NaN	NaN	NaN	-1.394	0.246	0.26	NaN	NaN	NaN
268	1.34	NaN	NaN	NaN	NaN	NaN	NaN	-1.335	0.811	0.652	-1.405	0.637	0.652	-1.385	0.509	0.605	-1.393	0.417	0.606	-1.414	0.253	0.644	-1.385	0.086	0.584	-1.27	0.038	0.637	NaN	NaN	NaN	-1.328	0.817	0.278	-1.345	0.63	0.248	NaN	NaN	NaN	NaN	NaN	NaN	-1.394	0.246	0.26	NaN	NaN	NaN
269	1.345	NaN	NaN	NaN	NaN	NaN	NaN	-1.335	0.81	0.653	-1.404	0.637	0.652	-1.385	0.509	0.605	-1.393	0.417	0.606	-1.414	0.253	0.644	-1.385	0.086	0.584	-1.27	0.038	0.637	NaN	NaN	NaN	-1.328	0.816	0.279	-1.345	0.63	0.248	NaN	NaN	NaN	NaN	NaN	NaN	-1.394	0.247	0.26	NaN	NaN	NaN
270	1.35	NaN	NaN	NaN	NaN	NaN	NaN	-1.335	0.81	0.653	-1.404	0.637	0.652	-1.385	0.509	0.605	-1.393	0.417	0.606	-1.414	0.253	0.644	-1.385	0.086	0.584	-1.27	0.038	0.637	NaN	NaN	NaN	-1.328	0.816	0.279	NaN	NaN	NaN	NaN	NaN	NaN	NaN	NaN	NaN	-1.393	0.247	0.26	NaN	NaN	NaN
271	1.355	NaN	NaN	NaN	NaN	NaN	NaN	-1.335	0.811	0.653	-1.404	0.637	0.652	-1.385	0.509	0.605	-1.393	0.417	0.606	-1.414	0.253	0.644	-1.385	0.086	0.584	-1.27	0.038	0.637	NaN	NaN	NaN	-1.328	0.816	0.279	NaN	NaN	NaN	NaN	NaN	NaN	NaN	NaN	NaN	-1.393	0.248	0.26	NaN	NaN	NaN
272	1.36	NaN	NaN	NaN	NaN	NaN	NaN	-1.335	0.811	0.653	-1.404	0.637	0.652	-1.385	0.509	0.606	-1.393	0.417	0.606	-1.414	0.253	0.644	-1.385	0.086	0.584	-1.27	0.038	0.637	NaN	NaN	NaN	-1.328	0.816	0.279	NaN	NaN	NaN	NaN	NaN	NaN	NaN	NaN	NaN	-1.392	0.247	0.26	NaN	NaN	NaN
273	1.365	NaN	NaN	NaN	NaN	NaN	NaN	-1.335	0.811	0.653	-1.404	0.637	0.652	-1.384	0.509	0.606	-1.393	0.417	0.607	-1.414	0.253	0.644	-1.385	0.086	0.584	-1.27	0.038	0.637	NaN	NaN	NaN	-1.328	0.816	0.28	NaN	NaN	NaN	NaN	NaN	NaN	NaN	NaN	NaN	-1.391	0.247	0.26	NaN	NaN	NaN
274	1.37	NaN	NaN	NaN	NaN	NaN	NaN	-1.335	0.811	0.653	-1.404	0.637	0.652	-1.384	0.509	0.606	-1.393	0.416	0.607	-1.414	0.253	0.644	-1.385	0.086	0.584	-1.27	0.038	0.637	NaN	NaN	NaN	-1.328	0.817	0.28	-1.343	0.63	0.249	NaN	NaN	NaN	NaN	NaN	NaN	-1.391	0.247	0.26	NaN	NaN	NaN
275	1.375	-1.455	0.908	0.468	NaN	NaN	NaN	-1.335	0.811	0.654	-1.403	0.637	0.652	-1.384	0.509	0.606	-1.393	0.416	0.607	-1.414	0.253	0.644	-1.385	0.086	0.584	-1.27	0.038	0.637	NaN	NaN	NaN	-1.328	0.817	0.28	-1.343	0.63	0.249	NaN	NaN	NaN	NaN	NaN	NaN	-1.39	0.247	0.26	NaN	NaN	NaN
276	1.38	-1.455	0.908	0.469	NaN	NaN	NaN	-1.335	0.81	0.654	-1.403	0.636	0.653	-1.384	0.509	0.606	-1.392	0.416	0.607	-1.414	0.253	0.644	-1.385	0.086	0.584	-1.27	0.038	0.637	NaN	NaN	NaN	-1.328	0.817	0.28	-1.343	0.63	0.249	NaN	NaN	NaN	NaN	NaN	NaN	-1.39	0.247	0.26	NaN	NaN	NaN
277	1.385	-1.455	0.908	0.469	NaN	NaN	NaN	-1.334	0.81	0.654	-1.403	0.636	0.653	-1.384	0.509	0.606	-1.392	0.416	0.607	-1.414	0.253	0.644	-1.385	0.086	0.584	-1.27	0.038	0.637	NaN	NaN	NaN	-1.329	0.817	0.28	-1.342	0.63	0.249	NaN	NaN	NaN	NaN	NaN	NaN	-1.389	0.247	0.26	NaN	NaN	NaN
278	1.39	-1.454	0.908	0.469	NaN	NaN	NaN	-1.334	0.81	0.654	-1.404	0.637	0.653	-1.384	0.509	0.607	-1.392	0.416	0.607	-1.414	0.253	0.644	-1.385	0.086	0.584	-1.27	0.038	0.637	NaN	NaN	NaN	-1.329	0.817	0.28	-1.342	0.63	0.25	NaN	NaN	NaN	NaN	NaN	NaN	-1.389	0.248	0.26	NaN	NaN	NaN
279	1.395	-1.454	0.908	0.469	NaN	NaN	NaN	-1.334	0.81	0.654	-1.404	0.637	0.653	-1.384	0.509	0.607	-1.392	0.416	0.607	-1.414	0.253	0.644	-1.385	0.086	0.584	-1.27	0.038	0.637	NaN	NaN	NaN	-1.328	0.817	0.28	-1.341	0.629	0.25	NaN	NaN	NaN	NaN	NaN	NaN	-1.389	0.248	0.26	NaN	NaN	NaN
280	1.4	-1.454	0.908	0.47	NaN	NaN	NaN	-1.334	0.81	0.654	-1.404	0.637	0.653	-1.384	0.509	0.607	-1.392	0.416	0.607	-1.414	0.253	0.644	-1.385	0.086	0.584	-1.27	0.038	0.637	NaN	NaN	NaN	-1.328	0.817	0.281	-1.341	0.629	0.25	NaN	NaN	NaN	NaN	NaN	NaN	-1.388	0.248	0.26	NaN	NaN	NaN
281	1.405	-1.454	0.907	0.47	NaN	NaN	NaN	-1.334	0.81	0.655	-1.404	0.637	0.654	-1.384	0.509	0.607	-1.392	0.416	0.607	-1.414	0.253	0.644	-1.385	0.086	0.584	-1.27	0.038	0.637	NaN	NaN	NaN	-1.328	0.816	0.281	-1.34	0.629	0.251	NaN	NaN	NaN	-1.356	0.407	0.298	-1.388	0.248	0.26	NaN	NaN	NaN
282	1.41	-1.454	0.907	0.47	NaN	NaN	NaN	-1.334	0.811	0.655	-1.404	0.637	0.654	-1.384	0.509	0.607	-1.392	0.416	0.608	-1.414	0.253	0.644	-1.385	0.086	0.584	-1.27	0.038	0.637	NaN	NaN	NaN	-1.328	0.816	0.282	NaN	NaN	NaN	-1.332	0.5	0.306	-1.355	0.407	0.298	-1.387	0.248	0.26	NaN	NaN	NaN
283	1.415	-1.454	0.907	0.47	NaN	NaN	NaN	-1.334	0.811	0.655	-1.404	0.637	0.654	-1.384	0.509	0.607	-1.392	0.416	0.608	-1.414	0.253	0.644	-1.385	0.086	0.584	-1.27	0.038	0.637	NaN	NaN	NaN	-1.328	0.816	0.282	NaN	NaN	NaN	-1.332	0.499	0.306	-1.356	0.407	0.298	-1.386	0.247	0.26	NaN	NaN	NaN
284	1.42	-1.454	0.908	0.471	NaN	NaN	NaN	-1.334	0.811	0.656	-1.403	0.637	0.655	-1.384	0.509	0.607	-1.392	0.416	0.608	-1.413	0.253	0.645	-1.385	0.086	0.584	-1.27	0.038	0.637	NaN	NaN	NaN	-1.328	0.816	0.282	-1.339	0.629	0.251	-1.332	0.499	0.306	-1.358	0.407	0.298	-1.383	0.244	0.259	NaN	NaN	NaN
285	1.425	-1.455	0.908	0.471	NaN	NaN	NaN	-1.334	0.811	0.656	-1.403	0.637	0.655	-1.384	0.509	0.608	-1.392	0.416	0.608	-1.413	0.252	0.645	-1.385	0.086	0.584	-1.27	0.038	0.637	NaN	NaN	NaN	-1.328	0.816	0.282	-1.339	0.63	0.251	-1.333	0.5	0.306	-1.355	0.407	0.298	-1.383	0.244	0.259	NaN	NaN	NaN
286	1.43	-1.455	0.908	0.472	NaN	NaN	NaN	-1.334	0.811	0.656	-1.403	0.637	0.655	-1.384	0.509	0.608	-1.392	0.416	0.608	-1.413	0.252	0.645	-1.385	0.086	0.584	-1.27	0.038	0.637	NaN	NaN	NaN	-1.328	0.816	0.282	-1.339	0.63	0.251	-1.333	0.5	0.306	-1.353	0.407	0.298	-1.382	0.244	0.259	NaN	NaN	NaN
287	1.435	-1.455	0.908	0.472	NaN	NaN	NaN	-1.334	0.811	0.656	-1.403	0.637	0.655	-1.384	0.509	0.608	-1.392	0.416	0.608	-1.413	0.252	0.645	-1.385	0.086	0.584	-1.27	0.038	0.637	NaN	NaN	NaN	-1.328	0.816	0.283	-1.338	0.63	0.251	NaN	NaN	NaN	-1.352	0.406	0.299	-1.382	0.244	0.259	NaN	NaN	NaN
288	1.44	-1.454	0.908	0.472	NaN	NaN	NaN	-1.334	0.81	0.656	-1.403	0.637	0.655	-1.384	0.509	0.608	-1.392	0.416	0.608	-1.413	0.252	0.645	-1.385	0.086	0.584	-1.27	0.038	0.637	NaN	NaN	NaN	-1.328	0.816	0.283	-1.338	0.629	0.252	-1.326	0.496	0.308	-1.352	0.406	0.299	-1.381	0.244	0.258	NaN	NaN	NaN
289	1.445	-1.454	0.908	0.472	NaN	NaN	NaN	-1.334	0.81	0.656	-1.403	0.637	0.655	-1.384	0.509	0.608	-1.392	0.416	0.608	-1.413	0.251	0.645	-1.385	0.086	0.584	-1.27	0.038	0.637	NaN	NaN	NaN	-1.328	0.815	0.283	-1.337	0.629	0.252	NaN	NaN	NaN	-1.353	0.406	0.3	-1.38	0.244	0.258	NaN	NaN	NaN
290	1.45	-1.454	0.908	0.472	NaN	NaN	NaN	-1.333	0.81	0.656	-1.403	0.637	0.656	-1.384	0.509	0.608	-1.392	0.416	0.609	-1.412	0.251	0.645	-1.385	0.086	0.584	-1.27	0.038	0.637	NaN	NaN	NaN	-1.327	0.815	0.284	-1.337	0.628	0.253	-1.325	0.496	0.308	-1.35	0.407	0.3	-1.38	0.245	0.258	NaN	NaN	NaN
291	1.455	-1.454	0.908	0.473	NaN	NaN	NaN	-1.333	0.81	0.657	-1.403	0.637	0.656	-1.384	0.509	0.609	-1.392	0.416	0.609	-1.412	0.251	0.645	-1.385	0.086	0.584	-1.27	0.038	0.637	NaN	NaN	NaN	-1.327	0.815	0.284	-1.336	0.628	0.253	-1.326	0.498	0.308	-1.349	0.407	0.3	-1.38	0.246	0.259	NaN	NaN	NaN
292	1.46	-1.454	0.908	0.473	NaN	NaN	NaN	-1.333	0.81	0.657	-1.402	0.637	0.656	-1.384	0.509	0.609	-1.392	0.416	0.609	-1.412	0.251	0.645	-1.385	0.086	0.584	-1.27	0.038	0.637	NaN	NaN	NaN	-1.327	0.815	0.284	-1.335	0.627	0.254	-1.325	0.498	0.308	-1.348	0.408	0.3	-1.381	0.249	0.261	NaN	NaN	NaN
293	1.465	-1.455	0.908	0.474	NaN	NaN	NaN	-1.333	0.81	0.658	-1.402	0.637	0.657	-1.384	0.508	0.609	-1.392	0.416	0.609	-1.412	0.251	0.645	-1.385	0.086	0.584	-1.27	0.038	0.637	NaN	NaN	NaN	-1.327	0.815	0.285	-1.335	0.627	0.254	-1.323	0.499	0.308	-1.348	0.408	0.3	-1.381	0.249	0.261	NaN	NaN	NaN
294	1.47	-1.455	0.909	0.474	NaN	NaN	NaN	-1.333	0.81	0.658	-1.402	0.637	0.657	-1.384	0.508	0.609	-1.392	0.416	0.609	-1.412	0.251	0.645	-1.385	0.086	0.584	-1.27	0.038	0.637	NaN	NaN	NaN	-1.327	0.815	0.285	-1.335	0.627	0.254	-1.323	0.499	0.308	-1.349	0.408	0.3	-1.38	0.249	0.261	NaN	NaN	NaN
295	1.475	-1.455	0.909	0.474	NaN	NaN	NaN	-1.333	0.81	0.659	-1.402	0.637	0.657	-1.384	0.508	0.61	-1.392	0.416	0.61	-1.412	0.251	0.645	-1.385	0.086	0.584	-1.27	0.038	0.637	NaN	NaN	NaN	-1.328	0.815	0.285	-1.334	0.627	0.254	NaN	NaN	NaN	-1.345	0.408	0.3	-1.379	0.249	0.261	NaN	NaN	NaN
296	1.48	-1.454	0.908	0.474	NaN	NaN	NaN	-1.333	0.81	0.659	-1.402	0.637	0.658	-1.384	0.508	0.61	-1.392	0.416	0.61	-1.412	0.251	0.645	-1.385	0.086	0.584	-1.27	0.038	0.637	NaN	NaN	NaN	-1.328	0.815	0.285	-1.333	0.626	0.254	-1.317	0.495	0.309	-1.343	0.406	0.3	-1.379	0.249	0.261	NaN	NaN	NaN
297	1.485	-1.454	0.908	0.475	NaN	NaN	NaN	-1.333	0.81	0.659	-1.401	0.636	0.658	-1.384	0.508	0.61	-1.392	0.416	0.61	-1.412	0.251	0.645	-1.385	0.086	0.584	-1.27	0.038	0.637	NaN	NaN	NaN	-1.327	0.815	0.286	-1.332	0.626	0.254	-1.316	0.495	0.31	-1.342	0.406	0.3	-1.378	0.25	0.261	NaN	NaN	NaN
298	1.49	-1.454	0.908	0.475	NaN	NaN	NaN	-1.333	0.81	0.659	-1.401	0.636	0.658	-1.384	0.509	0.61	-1.392	0.416	0.61	-1.412	0.251	0.646	-1.385	0.086	0.584	-1.27	0.038	0.637	NaN	NaN	NaN	-1.327	0.814	0.286	-1.332	0.626	0.254	NaN	NaN	NaN	-1.341	0.405	0.301	-1.378	0.25	0.262	NaN	NaN	NaN
299	1.495	-1.454	0.908	0.475	NaN	NaN	NaN	-1.333	0.81	0.659	-1.401	0.636	0.658	-1.384	0.509	0.611	-1.392	0.416	0.61	-1.412	0.251	0.646	-1.385	0.086	0.584	-1.27	0.038	0.637	NaN	NaN	NaN	-1.327	0.814	0.287	-1.332	0.626	0.254	NaN	NaN	NaN	-1.341	0.405	0.301	-1.377	0.249	0.262	NaN	NaN	NaN
300	1.5	-1.454	0.908	0.476	NaN	NaN	NaN	-1.333	0.81	0.66	-1.401	0.636	0.659	-1.384	0.509	0.611	-1.392	0.416	0.611	-1.412	0.251	0.646	-1.385	0.086	0.584	-1.27	0.038	0.637	NaN	NaN	NaN	-1.327	0.814	0.287	-1.332	0.626	0.254	-1.314	0.496	0.309	-1.339	0.405	0.301	-1.376	0.249	0.262	NaN	NaN	NaN
301	1.505	-1.454	0.908	0.476	NaN	NaN	NaN	-1.333	0.811	0.661	-1.401	0.637	0.659	-1.384	0.509	0.611	-1.392	0.416	0.611	-1.412	0.251	0.646	-1.385	0.086	0.584	-1.27	0.038	0.637	NaN	NaN	NaN	-1.327	0.813	0.287	-1.331	0.626	0.255	-1.313	0.495	0.31	-1.338	0.406	0.301	-1.374	0.248	0.261	NaN	NaN	NaN
302	1.51	-1.454	0.908	0.476	NaN	NaN	NaN	-1.333	0.811	0.661	-1.401	0.637	0.66	-1.384	0.508	0.611	-1.392	0.416	0.611	-1.412	0.251	0.646	-1.385	0.086	0.584	-1.27	0.038	0.637	NaN	NaN	NaN	-1.327	0.813	0.288	-1.33	0.625	0.255	NaN	NaN	NaN	-1.339	0.406	0.301	-1.372	0.245	0.26	NaN	NaN	NaN
303	1.515	-1.454	0.908	0.477	NaN	NaN	NaN	-1.333	0.811	0.661	-1.401	0.637	0.66	-1.384	0.508	0.612	-1.392	0.416	0.611	-1.412	0.251	0.646	-1.385	0.086	0.584	-1.27	0.038	0.637	NaN	NaN	NaN	-1.327	0.813	0.288	-1.329	0.625	0.256	NaN	NaN	NaN	-1.339	0.406	0.302	-1.371	0.245	0.26	NaN	NaN	NaN
304	1.52	-1.454	0.908	0.477	NaN	NaN	NaN	-1.333	0.811	0.661	-1.401	0.637	0.661	-1.383	0.508	0.612	-1.391	0.415	0.611	-1.412	0.251	0.647	-1.385	0.086	0.584	-1.271	0.038	0.637	NaN	NaN	NaN	-1.327	0.813	0.288	-1.329	0.624	0.256	-1.308	0.493	0.311	-1.337	0.406	0.302	-1.37	0.245	0.259	NaN	NaN	NaN
305	1.525	-1.455	0.908	0.477	NaN	NaN	NaN	NaN	NaN	NaN	-1.401	0.636	0.661	-1.383	0.508	0.612	-1.391	0.415	0.612	-1.412	0.251	0.647	-1.385	0.086	0.584	-1.271	0.038	0.637	NaN	NaN	NaN	NaN	NaN	NaN	-1.328	0.623	0.256	-1.308	0.493	0.311	-1.336	0.406	0.302	-1.37	0.245	0.259	NaN	NaN	NaN
306	1.53	-1.455	0.908	0.478	NaN	NaN	NaN	NaN	NaN	NaN	-1.4	0.636	0.661	-1.383	0.508	0.613	-1.391	0.415	0.612	-1.412	0.251	0.647	-1.385	0.086	0.584	-1.271	0.038	0.637	NaN	NaN	NaN	NaN	NaN	NaN	-1.327	0.623	0.257	NaN	NaN	NaN	-1.334	0.406	0.302	-1.37	0.246	0.26	NaN	NaN	NaN
307	1.535	-1.454	0.908	0.478	NaN	NaN	NaN	NaN	NaN	NaN	-1.4	0.636	0.661	-1.383	0.508	0.613	-1.392	0.415	0.612	-1.412	0.25	0.648	-1.385	0.086	0.584	-1.271	0.038	0.637	NaN	NaN	NaN	NaN	NaN	NaN	-1.327	0.623	0.257	-1.307	0.493	0.31	-1.331	0.405	0.302	-1.37	0.248	0.261	NaN	NaN	NaN
308	1.54	-1.454	0.907	0.479	NaN	NaN	NaN	NaN	NaN	NaN	-1.4	0.636	0.662	-1.383	0.508	0.613	-1.392	0.416	0.613	-1.412	0.25	0.648	-1.385	0.086	0.584	-1.271	0.038	0.638	NaN	NaN	NaN	NaN	NaN	NaN	-1.326	0.623	0.257	-1.306	0.494	0.31	-1.329	0.405	0.302	-1.369	0.248	0.261	NaN	NaN	NaN
309	1.545	-1.454	0.907	0.479	NaN	NaN	NaN	NaN	NaN	NaN	-1.4	0.636	0.662	-1.383	0.508	0.614	-1.392	0.416	0.613	-1.412	0.25	0.648	-1.385	0.086	0.584	-1.271	0.038	0.638	NaN	NaN	NaN	NaN	NaN	NaN	-1.326	0.622	0.257	-1.305	0.494	0.309	-1.328	0.405	0.302	-1.37	0.25	0.262	NaN	NaN	NaN
310	1.55	-1.454	0.907	0.479	NaN	NaN	NaN	NaN	NaN	NaN	-1.4	0.636	0.663	-1.383	0.508	0.614	-1.392	0.416	0.613	-1.412	0.25	0.648	-1.385	0.086	0.585	-1.271	0.038	0.638	NaN	NaN	NaN	NaN	NaN	NaN	-1.325	0.622	0.257	-1.303	0.494	0.309	-1.327	0.404	0.302	-1.37	0.25	0.262	NaN	NaN	NaN
311	1.555	-1.454	0.907	0.48	NaN	NaN	NaN	NaN	NaN	NaN	-1.4	0.636	0.663	-1.383	0.508	0.614	-1.392	0.416	0.614	-1.412	0.25	0.648	-1.385	0.085	0.585	-1.271	0.038	0.637	NaN	NaN	NaN	NaN	NaN	NaN	-1.325	0.622	0.258	-1.301	0.492	0.311	-1.328	0.404	0.303	-1.369	0.25	0.263	NaN	NaN	NaN
312	1.56	-1.454	0.907	0.48	NaN	NaN	NaN	NaN	NaN	NaN	-1.4	0.636	0.664	-1.383	0.508	0.615	-1.392	0.416	0.614	-1.412	0.25	0.648	-1.385	0.085	0.585	-1.271	0.037	0.637	NaN	NaN	NaN	NaN	NaN	NaN	-1.324	0.621	0.258	-1.3	0.492	0.311	-1.327	0.404	0.303	-1.368	0.25	0.263	NaN	NaN	NaN
313	1.565	-1.454	0.907	0.481	NaN	NaN	NaN	NaN	NaN	NaN	-1.4	0.635	0.664	-1.383	0.508	0.615	-1.392	0.416	0.614	-1.412	0.25	0.648	-1.385	0.085	0.585	-1.271	0.037	0.637	NaN	NaN	NaN	NaN	NaN	NaN	-1.323	0.621	0.259	-1.3	0.492	0.311	-1.327	0.404	0.302	-1.368	0.25	0.263	NaN	NaN	NaN
314	1.57	-1.454	0.907	0.481	NaN	NaN	NaN	-1.333	0.811	0.666	-1.399	0.636	0.664	-1.383	0.508	0.615	-1.392	0.415	0.614	-1.412	0.249	0.649	-1.385	0.085	0.585	-1.271	0.038	0.638	NaN	NaN	NaN	NaN	NaN	NaN	-1.322	0.62	0.259	-1.299	0.492	0.311	-1.327	0.404	0.302	-1.367	0.25	0.263	NaN	NaN	NaN
315	1.575	-1.454	0.906	0.481	NaN	NaN	NaN	-1.333	0.811	0.666	-1.4	0.636	0.665	-1.383	0.508	0.616	-1.392	0.415	0.614	-1.412	0.249	0.649	-1.385	0.085	0.585	-1.271	0.038	0.638	NaN	NaN	NaN	NaN	NaN	NaN	-1.322	0.62	0.26	-1.298	0.493	0.311	-1.326	0.404	0.302	-1.367	0.25	0.263	NaN	NaN	NaN
316	1.58	-1.454	0.906	0.482	NaN	NaN	NaN	-1.333	0.811	0.667	-1.4	0.636	0.666	-1.383	0.508	0.616	-1.392	0.415	0.615	-1.412	0.249	0.649	-1.385	0.085	0.585	-1.271	0.037	0.638	NaN	NaN	NaN	NaN	NaN	NaN	-1.321	0.619	0.26	-1.297	0.493	0.311	-1.323	0.404	0.302	-1.365	0.249	0.262	NaN	NaN	NaN
317	1.585	-1.454	0.906	0.482	NaN	NaN	NaN	-1.332	0.811	0.667	-1.399	0.636	0.666	-1.383	0.508	0.617	-1.392	0.415	0.615	-1.412	0.249	0.649	-1.385	0.085	0.585	-1.272	0.037	0.638	NaN	NaN	NaN	NaN	NaN	NaN	NaN	NaN	NaN	-1.296	0.492	0.311	-1.318	0.403	0.302	-1.362	0.246	0.261	NaN	NaN	NaN
318	1.59	-1.454	0.906	0.483	NaN	NaN	NaN	-1.332	0.811	0.668	-1.399	0.636	0.667	-1.383	0.508	0.617	-1.392	0.415	0.616	-1.412	0.249	0.649	-1.385	0.085	0.585	-1.272	0.037	0.638	NaN	NaN	NaN	NaN	NaN	NaN	NaN	NaN	NaN	-1.293	0.491	0.312	-1.316	0.402	0.303	-1.36	0.245	0.261	NaN	NaN	NaN
319	1.595	-1.454	0.906	0.483	NaN	NaN	NaN	-1.332	0.811	0.668	-1.399	0.635	0.667	-1.383	0.508	0.618	-1.392	0.415	0.616	-1.412	0.249	0.65	-1.385	0.085	0.585	-1.271	0.037	0.638	NaN	NaN	NaN	NaN	NaN	NaN	-1.319	0.618	0.261	-1.292	0.491	0.312	-1.316	0.402	0.303	-1.36	0.246	0.261	NaN	NaN	NaN
320	1.6	-1.454	0.906	0.483	NaN	NaN	NaN	-1.332	0.811	0.669	-1.398	0.635	0.668	-1.383	0.508	0.618	-1.392	0.415	0.617	-1.412	0.249	0.65	-1.385	0.085	0.585	-1.271	0.037	0.637	NaN	NaN	NaN	NaN	NaN	NaN	-1.318	0.618	0.261	-1.291	0.491	0.312	NaN	NaN	NaN	-1.36	0.246	0.261	NaN	NaN	NaN
321	1.605	-1.454	0.905	0.484	NaN	NaN	NaN	-1.332	0.811	0.669	-1.398	0.635	0.668	-1.383	0.508	0.618	-1.392	0.415	0.617	-1.412	0.249	0.65	-1.385	0.085	0.585	-1.271	0.037	0.637	NaN	NaN	NaN	-1.325	0.805	0.296	-1.317	0.617	0.262	-1.29	0.491	0.312	NaN	NaN	NaN	-1.359	0.247	0.261	NaN	NaN	NaN
322	1.61	-1.454	0.905	0.484	NaN	NaN	NaN	-1.332	0.811	0.67	-1.399	0.636	0.669	-1.383	0.508	0.619	-1.392	0.415	0.617	-1.412	0.249	0.65	-1.385	0.085	0.585	-1.271	0.037	0.637	NaN	NaN	NaN	-1.325	0.804	0.297	-1.316	0.617	0.262	-1.289	0.491	0.312	NaN	NaN	NaN	-1.358	0.247	0.261	NaN	NaN	NaN
323	1.615	-1.453	0.904	0.485	NaN	NaN	NaN	-1.332	0.811	0.67	-1.399	0.636	0.669	-1.383	0.508	0.619	-1.392	0.415	0.617	-1.412	0.249	0.651	-1.385	0.085	0.585	-1.271	0.037	0.637	NaN	NaN	NaN	-1.325	0.803	0.297	-1.315	0.616	0.263	-1.287	0.491	0.313	-1.31	0.403	0.303	-1.358	0.247	0.261	NaN	NaN	NaN
324	1.62	-1.453	0.904	0.485	NaN	NaN	NaN	-1.332	0.811	0.671	-1.398	0.635	0.67	-1.383	0.508	0.62	-1.392	0.414	0.618	-1.412	0.249	0.651	-1.385	0.085	0.585	-1.271	0.037	0.637	NaN	NaN	NaN	-1.325	0.803	0.298	NaN	NaN	NaN	-1.285	0.49	0.314	-1.309	0.403	0.303	-1.357	0.248	0.261	NaN	NaN	NaN
325	1.625	-1.453	0.904	0.485	NaN	NaN	NaN	-1.332	0.811	0.672	-1.398	0.635	0.67	-1.383	0.508	0.62	-1.392	0.414	0.618	-1.412	0.248	0.651	-1.385	0.085	0.585	-1.271	0.037	0.637	NaN	NaN	NaN	-1.325	0.803	0.298	-1.314	0.616	0.263	-1.284	0.49	0.314	-1.307	0.403	0.303	-1.357	0.248	0.262	NaN	NaN	NaN
326	1.63	-1.454	0.904	0.486	NaN	NaN	NaN	-1.332	0.811	0.672	-1.398	0.635	0.671	-1.383	0.507	0.62	-1.392	0.414	0.619	-1.412	0.248	0.651	-1.385	0.085	0.585	-1.271	0.037	0.637	NaN	NaN	NaN	-1.325	0.802	0.298	-1.313	0.616	0.263	-1.282	0.49	0.313	-1.306	0.402	0.304	-1.356	0.249	0.262	NaN	NaN	NaN
327	1.635	-1.454	0.904	0.486	NaN	NaN	NaN	-1.331	0.811	0.672	-1.398	0.635	0.672	-1.383	0.507	0.621	-1.392	0.414	0.619	-1.412	0.248	0.651	-1.385	0.085	0.586	-1.271	0.037	0.637	NaN	NaN	NaN	-1.324	0.801	0.299	-1.312	0.616	0.264	-1.281	0.491	0.313	NaN	NaN	NaN	-1.356	0.25	0.262	NaN	NaN	NaN
328	1.64	-1.453	0.903	0.487	NaN	NaN	NaN	-1.331	0.811	0.673	-1.398	0.635	0.672	-1.383	0.508	0.622	-1.392	0.414	0.62	-1.412	0.248	0.651	-1.385	0.085	0.586	-1.271	0.037	0.637	NaN	NaN	NaN	-1.324	0.801	0.3	-1.311	0.616	0.264	-1.28	0.49	0.314	-1.302	0.402	0.304	-1.355	0.25	0.262	NaN	NaN	NaN
329	1.645	-1.453	0.903	0.487	NaN	NaN	NaN	-1.332	0.811	0.673	-1.398	0.635	0.673	-1.383	0.508	0.622	-1.392	0.415	0.62	-1.412	0.248	0.652	-1.385	0.085	0.586	-1.271	0.037	0.637	NaN	NaN	NaN	-1.323	0.8	0.3	-1.31	0.615	0.264	-1.277	0.489	0.314	-1.301	0.401	0.304	-1.354	0.251	0.262	NaN	NaN	NaN
330	1.65	-1.453	0.903	0.488	NaN	NaN	NaN	-1.332	0.811	0.674	-1.398	0.635	0.673	-1.383	0.507	0.623	-1.393	0.414	0.62	-1.412	0.248	0.652	-1.385	0.085	0.586	-1.271	0.037	0.637	NaN	NaN	NaN	-1.323	0.8	0.301	-1.308	0.615	0.265	-1.276	0.489	0.315	-1.3	0.402	0.304	-1.353	0.251	0.262	NaN	NaN	NaN
331	1.655	-1.453	0.903	0.488	NaN	NaN	NaN	-1.332	0.811	0.675	-1.398	0.635	0.673	-1.383	0.507	0.623	-1.393	0.414	0.621	-1.412	0.248	0.653	-1.385	0.084	0.586	-1.271	0.037	0.637	NaN	NaN	NaN	-1.323	0.799	0.301	-1.307	0.614	0.266	-1.274	0.489	0.315	-1.299	0.402	0.305	-1.352	0.251	0.263	NaN	NaN	NaN
332	1.66	-1.453	0.903	0.488	NaN	NaN	NaN	-1.331	0.81	0.675	-1.398	0.635	0.674	-1.383	0.507	0.623	-1.393	0.414	0.621	-1.412	0.247	0.653	-1.385	0.084	0.586	-1.271	0.037	0.637	NaN	NaN	NaN	-1.323	0.799	0.302	-1.305	0.613	0.266	-1.273	0.49	0.314	-1.297	0.403	0.305	-1.351	0.251	0.263	NaN	NaN	NaN
333	1.665	-1.453	0.902	0.489	NaN	NaN	NaN	-1.331	0.81	0.675	-1.398	0.635	0.675	-1.384	0.507	0.624	-1.393	0.414	0.621	-1.412	0.247	0.654	-1.385	0.084	0.586	-1.271	0.037	0.637	NaN	NaN	NaN	-1.323	0.798	0.302	-1.305	0.613	0.266	-1.271	0.489	0.315	-1.298	0.403	0.305	-1.35	0.251	0.263	NaN	NaN	NaN
334	1.67	-1.453	0.902	0.49	NaN	NaN	NaN	-1.331	0.81	0.676	-1.398	0.635	0.675	-1.384	0.507	0.625	-1.393	0.414	0.622	-1.412	0.247	0.654	-1.385	0.084	0.586	-1.271	0.037	0.637	NaN	NaN	NaN	-1.322	0.798	0.303	-1.304	0.613	0.267	-1.267	0.487	0.316	-1.297	0.403	0.305	-1.348	0.251	0.263	NaN	NaN	NaN
335	1.675	-1.453	0.902	0.49	NaN	NaN	NaN	-1.332	0.811	0.677	-1.398	0.634	0.676	-1.384	0.507	0.625	-1.394	0.414	0.622	-1.412	0.247	0.654	-1.385	0.084	0.586	-1.271	0.037	0.637	NaN	NaN	NaN	-1.322	0.797	0.303	-1.303	0.614	0.267	-1.266	0.487	0.316	-1.293	0.404	0.305	-1.347	0.251	0.263	NaN	NaN	NaN
336	1.68	-1.453	0.902	0.491	NaN	NaN	NaN	-1.332	0.81	0.677	-1.398	0.634	0.676	-1.384	0.507	0.625	-1.394	0.414	0.623	-1.412	0.247	0.654	-1.385	0.084	0.586	-1.271	0.037	0.637	NaN	NaN	NaN	-1.322	0.797	0.304	-1.302	0.614	0.267	-1.265	0.488	0.316	-1.291	0.404	0.305	-1.345	0.251	0.263	NaN	NaN	NaN
337	1.685	-1.453	0.901	0.491	NaN	NaN	NaN	-1.332	0.81	0.678	-1.398	0.634	0.677	-1.384	0.507	0.626	-1.394	0.413	0.623	-1.412	0.247	0.654	-1.385	0.084	0.586	-1.271	0.037	0.637	NaN	NaN	NaN	-1.322	0.797	0.304	-1.301	0.614	0.267	-1.263	0.489	0.315	-1.29	0.405	0.305	-1.344	0.252	0.264	NaN	NaN	NaN
338	1.69	-1.453	0.901	0.491	NaN	NaN	NaN	-1.332	0.81	0.678	-1.399	0.635	0.677	-1.385	0.507	0.626	-1.394	0.413	0.623	-1.413	0.247	0.655	-1.385	0.084	0.586	-1.271	0.037	0.637	NaN	NaN	NaN	-1.321	0.796	0.305	-1.299	0.614	0.267	-1.262	0.49	0.315	-1.289	0.405	0.305	-1.343	0.254	0.264	NaN	NaN	NaN
339	1.695	-1.453	0.901	0.492	NaN	NaN	NaN	-1.332	0.81	0.679	-1.399	0.635	0.678	-1.385	0.507	0.627	-1.394	0.413	0.624	-1.413	0.247	0.655	-1.385	0.084	0.586	-1.271	0.037	0.637	NaN	NaN	NaN	-1.321	0.796	0.305	-1.298	0.614	0.268	-1.259	0.489	0.315	-1.285	0.406	0.305	-1.342	0.255	0.265	NaN	NaN	NaN
340	1.7	-1.453	0.901	0.492	NaN	NaN	NaN	-1.332	0.81	0.68	-1.399	0.634	0.678	-1.385	0.507	0.627	-1.395	0.414	0.624	-1.413	0.247	0.656	-1.385	0.084	0.586	-1.271	0.037	0.637	NaN	NaN	NaN	-1.321	0.796	0.306	-1.296	0.613	0.268	-1.256	0.488	0.316	-1.282	0.405	0.305	-1.34	0.257	0.265	NaN	NaN	NaN
341	1.705	-1.453	0.901	0.493	NaN	NaN	NaN	-1.332	0.81	0.68	-1.399	0.634	0.679	-1.386	0.507	0.628	-1.395	0.414	0.625	-1.413	0.248	0.656	-1.385	0.084	0.586	-1.271	0.037	0.637	NaN	NaN	NaN	-1.321	0.795	0.306	-1.294	0.613	0.268	-1.253	0.489	0.316	NaN	NaN	NaN	-1.338	0.258	0.265	NaN	NaN	NaN
342	1.71	-1.453	0.901	0.493	NaN	NaN	NaN	-1.332	0.81	0.681	-1.399	0.634	0.679	-1.386	0.506	0.628	-1.395	0.413	0.625	-1.414	0.248	0.656	-1.385	0.084	0.587	-1.271	0.037	0.637	NaN	NaN	NaN	-1.321	0.795	0.306	-1.293	0.613	0.269	-1.251	0.49	0.315	NaN	NaN	NaN	-1.336	0.259	0.265	NaN	NaN	NaN
343	1.715	-1.453	0.901	0.494	NaN	NaN	NaN	-1.332	0.81	0.681	-1.4	0.634	0.68	-1.386	0.506	0.629	-1.395	0.413	0.626	-1.414	0.247	0.656	-1.385	0.084	0.587	-1.271	0.037	0.637	NaN	NaN	NaN	-1.32	0.795	0.307	-1.291	0.614	0.269	-1.249	0.491	0.315	-1.272	0.408	0.306	-1.334	0.26	0.264	NaN	NaN	NaN
344	1.72	-1.453	0.901	0.495	NaN	NaN	NaN	-1.332	0.81	0.682	-1.4	0.634	0.68	-1.386	0.506	0.629	-1.395	0.413	0.626	-1.414	0.247	0.656	-1.385	0.084	0.587	-1.271	0.037	0.637	NaN	NaN	NaN	-1.32	0.794	0.308	-1.29	0.614	0.269	-1.246	0.492	0.314	-1.27	0.409	0.306	-1.332	0.262	0.265	NaN	NaN	NaN
345	1.725	-1.453	0.901	0.495	NaN	NaN	NaN	-1.332	0.809	0.682	-1.4	0.634	0.681	-1.387	0.507	0.63	-1.395	0.413	0.626	-1.414	0.247	0.657	-1.385	0.083	0.587	-1.271	0.037	0.637	NaN	NaN	NaN	-1.32	0.794	0.308	-1.288	0.614	0.269	-1.242	0.492	0.314	-1.268	0.41	0.305	-1.33	0.264	0.265	NaN	NaN	NaN
346	1.73	-1.454	0.901	0.496	NaN	NaN	NaN	-1.333	0.81	0.683	-1.4	0.633	0.681	-1.387	0.506	0.63	-1.396	0.413	0.627	-1.414	0.246	0.657	-1.385	0.083	0.587	-1.271	0.037	0.637	NaN	NaN	NaN	-1.32	0.794	0.308	-1.285	0.614	0.269	-1.238	0.491	0.315	-1.264	0.411	0.306	-1.328	0.265	0.265	NaN	NaN	NaN
347	1.735	-1.454	0.901	0.496	NaN	NaN	NaN	-1.333	0.81	0.684	-1.4	0.633	0.682	-1.387	0.506	0.631	-1.396	0.413	0.627	-1.414	0.246	0.657	-1.385	0.083	0.587	-1.271	0.037	0.637	NaN	NaN	NaN	-1.319	0.794	0.309	-1.283	0.615	0.269	-1.235	0.493	0.314	-1.261	0.412	0.305	-1.325	0.266	0.265	NaN	NaN	NaN
348	1.74	-1.454	0.901	0.497	NaN	NaN	NaN	-1.333	0.81	0.684	-1.4	0.634	0.683	-1.387	0.506	0.631	-1.396	0.413	0.628	-1.414	0.246	0.657	-1.385	0.083	0.587	-1.271	0.037	0.637	NaN	NaN	NaN	-1.319	0.794	0.309	-1.282	0.616	0.269	-1.232	0.494	0.314	-1.258	0.413	0.305	-1.322	0.268	0.265	NaN	NaN	NaN
349	1.745	-1.454	0.901	0.498	NaN	NaN	NaN	-1.333	0.81	0.685	-1.4	0.633	0.683	-1.388	0.506	0.631	-1.397	0.412	0.628	-1.415	0.246	0.657	-1.385	0.083	0.587	-1.271	0.037	0.637	NaN	NaN	NaN	-1.319	0.794	0.309	-1.279	0.616	0.269	-1.229	0.495	0.313	-1.253	0.414	0.305	-1.32	0.27	0.265	NaN	NaN	NaN
350	1.75	-1.454	0.9	0.498	NaN	NaN	NaN	-1.333	0.809	0.685	-1.4	0.633	0.684	-1.388	0.506	0.632	-1.397	0.412	0.628	-1.415	0.246	0.658	-1.386	0.083	0.587	-1.271	0.037	0.637	NaN	NaN	NaN	-1.318	0.794	0.31	-1.277	0.616	0.269	-1.225	0.497	0.312	-1.25	0.416	0.304	-1.319	0.274	0.266	NaN	NaN	NaN
351	1.755	-1.454	0.9	0.499	NaN	NaN	NaN	-1.333	0.809	0.686	-1.4	0.633	0.684	-1.389	0.506	0.633	-1.397	0.412	0.629	-1.415	0.246	0.658	-1.386	0.083	0.587	-1.271	0.037	0.637	NaN	NaN	NaN	-1.318	0.794	0.31	-1.274	0.617	0.269	-1.222	0.498	0.311	-1.246	0.417	0.303	-1.315	0.275	0.265	NaN	NaN	NaN
352	1.76	-1.454	0.901	0.5	NaN	NaN	NaN	-1.333	0.809	0.687	-1.401	0.634	0.685	-1.389	0.506	0.633	-1.398	0.412	0.629	-1.415	0.246	0.659	-1.386	0.083	0.587	-1.271	0.037	0.637	NaN	NaN	NaN	-1.318	0.794	0.311	-1.272	0.617	0.269	-1.218	0.499	0.311	-1.243	0.419	0.303	-1.312	0.276	0.265	NaN	NaN	NaN
353	1.765	-1.454	0.901	0.5	NaN	NaN	NaN	-1.333	0.809	0.687	-1.401	0.634	0.685	-1.389	0.505	0.633	-1.398	0.413	0.63	-1.415	0.246	0.659	-1.386	0.083	0.587	-1.271	0.037	0.637	NaN	NaN	NaN	-1.318	0.794	0.311	-1.269	0.618	0.269	-1.213	0.498	0.312	-1.24	0.42	0.302	-1.309	0.277	0.264	NaN	NaN	NaN
354	1.77	-1.454	0.901	0.501	NaN	NaN	NaN	-1.333	0.809	0.687	-1.401	0.633	0.686	-1.389	0.505	0.634	NaN	NaN	NaN	-1.415	0.245	0.66	-1.386	0.083	0.587	-1.271	0.037	0.637	NaN	NaN	NaN	-1.318	0.794	0.311	-1.267	0.619	0.269	-1.209	0.499	0.312	-1.235	0.421	0.302	-1.305	0.28	0.264	NaN	NaN	NaN
355	1.775	-1.454	0.9	0.501	NaN	NaN	NaN	-1.333	0.809	0.688	-1.401	0.633	0.686	-1.39	0.506	0.635	-1.399	0.412	0.631	-1.415	0.245	0.66	-1.386	0.083	0.588	-1.271	0.037	0.637	NaN	NaN	NaN	-1.318	0.794	0.311	-1.265	0.62	0.268	-1.205	0.502	0.311	-1.231	0.423	0.302	-1.303	0.283	0.265	NaN	NaN	NaN
356	1.78	-1.454	0.9	0.502	NaN	NaN	NaN	-1.334	0.809	0.689	-1.402	0.633	0.687	-1.39	0.506	0.635	-1.399	0.412	0.631	-1.415	0.244	0.66	-1.386	0.083	0.588	-1.271	0.037	0.637	NaN	NaN	NaN	-1.318	0.794	0.311	-1.263	0.621	0.268	-1.203	0.504	0.31	-1.227	0.425	0.302	-1.299	0.285	0.264	NaN	NaN	NaN
357	1.785	-1.455	0.9	0.503	NaN	NaN	NaN	-1.334	0.809	0.689	-1.402	0.633	0.687	-1.391	0.505	0.636	-1.399	0.412	0.631	-1.415	0.244	0.661	-1.386	0.083	0.588	-1.271	0.037	0.637	NaN	NaN	NaN	-1.317	0.794	0.312	-1.26	0.622	0.268	-1.199	0.506	0.31	-1.223	0.426	0.302	-1.296	0.287	0.264	NaN	NaN	NaN
358	1.79	-1.455	0.9	0.503	NaN	NaN	NaN	-1.334	0.808	0.69	-1.402	0.633	0.688	-1.391	0.505	0.636	-1.4	0.412	0.632	-1.415	0.244	0.661	-1.386	0.083	0.588	-1.271	0.037	0.637	NaN	NaN	NaN	-1.317	0.793	0.313	-1.258	0.623	0.267	-1.196	0.508	0.309	-1.219	0.428	0.301	-1.292	0.289	0.264	NaN	NaN	NaN
359	1.795	-1.455	0.9	0.504	NaN	NaN	NaN	-1.334	0.808	0.69	-1.402	0.633	0.688	-1.391	0.505	0.636	-1.4	0.411	0.632	-1.416	0.244	0.661	-1.386	0.083	0.588	-1.271	0.037	0.637	NaN	NaN	NaN	-1.316	0.793	0.313	-1.255	0.623	0.267	-1.192	0.509	0.308	-1.215	0.43	0.301	-1.289	0.292	0.264	NaN	NaN	NaN
360	1.8	-1.455	0.9	0.504	NaN	NaN	NaN	-1.334	0.808	0.69	-1.402	0.633	0.689	-1.392	0.505	0.637	-1.401	0.412	0.633	-1.416	0.243	0.661	-1.386	0.083	0.588	-1.271	0.037	0.637	NaN	NaN	NaN	-1.316	0.793	0.313	-1.254	0.624	0.267	-1.188	0.511	0.308	-1.211	0.432	0.3	-1.286	0.294	0.263	NaN	NaN	NaN
361	1.805	-1.455	0.9	0.505	NaN	NaN	NaN	-1.334	0.808	0.691	-1.402	0.633	0.689	-1.392	0.505	0.637	-1.401	0.412	0.633	-1.416	0.243	0.661	-1.386	0.083	0.588	-1.271	0.037	0.637	NaN	NaN	NaN	-1.316	0.793	0.313	-1.252	0.625	0.267	-1.184	0.511	0.308	-1.207	0.434	0.299	-1.282	0.296	0.263	NaN	NaN	NaN
362	1.81	-1.455	0.9	0.506	NaN	NaN	NaN	-1.334	0.808	0.691	-1.403	0.633	0.69	-1.392	0.505	0.638	-1.401	0.412	0.633	-1.416	0.243	0.661	-1.386	0.083	0.588	-1.271	0.037	0.637	NaN	NaN	NaN	-1.316	0.794	0.314	-1.249	0.625	0.267	-1.18	0.512	0.308	-1.204	0.436	0.298	-1.279	0.298	0.263	NaN	NaN	NaN
363	1.815	-1.455	0.9	0.506	NaN	NaN	NaN	NaN	NaN	NaN	-1.403	0.633	0.69	-1.392	0.505	0.638	-1.401	0.411	0.633	-1.416	0.243	0.661	-1.386	0.083	0.588	-1.271	0.037	0.637	NaN	NaN	NaN	NaN	NaN	NaN	-1.247	0.626	0.266	-1.177	0.514	0.308	-1.2	0.438	0.298	-1.275	0.3	0.262	NaN	NaN	NaN
364	1.82	-1.455	0.9	0.507	NaN	NaN	NaN	NaN	NaN	NaN	-1.403	0.632	0.691	-1.393	0.505	0.638	-1.401	0.411	0.633	-1.416	0.243	0.662	-1.386	0.082	0.588	-1.271	0.037	0.637	NaN	NaN	NaN	NaN	NaN	NaN	-1.246	0.628	0.266	-1.174	0.516	0.307	-1.196	0.44	0.298	-1.272	0.302	0.262	NaN	NaN	NaN
365	1.825	-1.455	0.9	0.507	NaN	NaN	NaN	-1.333	0.807	0.693	-1.403	0.632	0.691	-1.393	0.505	0.638	-1.402	0.411	0.634	-1.416	0.242	0.662	-1.386	0.082	0.588	-1.271	0.037	0.637	NaN	NaN	NaN	-1.315	0.794	0.314	-1.245	0.629	0.266	-1.171	0.517	0.307	-1.193	0.441	0.297	-1.269	0.304	0.262	NaN	NaN	NaN
366	1.83	-1.455	0.9	0.507	NaN	NaN	NaN	-1.334	0.807	0.693	-1.403	0.632	0.691	-1.393	0.504	0.638	-1.402	0.411	0.634	-1.417	0.242	0.662	-1.386	0.082	0.588	-1.271	0.037	0.637	NaN	NaN	NaN	-1.314	0.794	0.314	-1.243	0.63	0.266	-1.168	0.519	0.307	-1.188	0.441	0.297	-1.266	0.306	0.261	NaN	NaN	NaN
367	1.835	-1.455	0.9	0.508	NaN	NaN	NaN	-1.334	0.807	0.693	-1.403	0.632	0.691	-1.393	0.504	0.639	-1.402	0.411	0.634	-1.417	0.242	0.662	-1.386	0.082	0.588	-1.271	0.037	0.637	NaN	NaN	NaN	-1.314	0.794	0.314	-1.241	0.63	0.266	-1.166	0.521	0.306	-1.185	0.442	0.297	-1.263	0.307	0.261	NaN	NaN	NaN
368	1.84	-1.455	0.9	0.508	NaN	NaN	NaN	-1.334	0.808	0.694	-1.403	0.632	0.692	-1.393	0.504	0.639	-1.402	0.411	0.634	-1.417	0.242	0.662	-1.387	0.082	0.588	-1.271	0.037	0.637	NaN	NaN	NaN	-1.313	0.794	0.315	-1.24	0.631	0.266	-1.163	0.522	0.306	-1.182	0.444	0.297	-1.26	0.309	0.261	NaN	NaN	NaN
369	1.845	-1.454	0.9	0.508	NaN	NaN	NaN	-1.335	0.808	0.694	-1.403	0.632	0.692	-1.393	0.505	0.639	-1.402	0.411	0.635	-1.417	0.242	0.662	-1.387	0.082	0.588	-1.271	0.037	0.637	NaN	NaN	NaN	-1.313	0.794	0.315	-1.239	0.632	0.266	-1.161	0.523	0.306	-1.179	0.445	0.296	-1.257	0.311	0.26	NaN	NaN	NaN
370	1.85	-1.454	0.9	0.508	NaN	NaN	NaN	-1.335	0.808	0.694	-1.403	0.632	0.692	-1.394	0.505	0.64	-1.402	0.411	0.635	-1.417	0.242	0.663	-1.387	0.082	0.588	-1.271	0.037	0.637	NaN	NaN	NaN	-1.312	0.793	0.315	-1.237	0.632	0.266	-1.159	0.524	0.306	-1.176	0.447	0.296	-1.253	0.312	0.26	NaN	NaN	NaN
371	1.855	-1.454	0.9	0.508	NaN	NaN	NaN	-1.335	0.808	0.695	-1.403	0.632	0.693	-1.394	0.505	0.64	-1.402	0.411	0.635	-1.417	0.242	0.663	-1.387	0.082	0.588	-1.271	0.037	0.637	NaN	NaN	NaN	-1.312	0.793	0.316	-1.236	0.632	0.266	-1.157	0.526	0.305	-1.175	0.449	0.295	-1.251	0.313	0.26	NaN	NaN	NaN
372	1.86	-1.455	0.9	0.509	NaN	NaN	NaN	-1.335	0.808	0.695	-1.403	0.632	0.693	-1.393	0.504	0.64	-1.402	0.411	0.635	-1.417	0.242	0.663	-1.387	0.082	0.588	-1.271	0.037	0.637	NaN	NaN	NaN	-1.311	0.793	0.316	-1.234	0.633	0.266	-1.155	0.527	0.305	-1.173	0.451	0.294	-1.249	0.314	0.26	NaN	NaN	NaN
373	1.865	-1.455	0.9	0.509	NaN	NaN	NaN	-1.334	0.808	0.695	-1.403	0.632	0.693	-1.393	0.504	0.64	-1.402	0.411	0.635	-1.417	0.242	0.663	-1.387	0.082	0.588	-1.271	0.037	0.637	NaN	NaN	NaN	-1.311	0.793	0.316	-1.234	0.634	0.266	-1.154	0.528	0.305	-1.171	0.452	0.294	-1.246	0.315	0.26	NaN	NaN	NaN
374	1.87	-1.454	0.9	0.509	NaN	NaN	NaN	-1.334	0.807	0.695	-1.403	0.632	0.693	-1.393	0.504	0.64	-1.402	0.411	0.635	-1.417	0.242	0.663	-1.387	0.082	0.588	-1.271	0.037	0.637	NaN	NaN	NaN	-1.31	0.793	0.316	-1.233	0.635	0.266	-1.152	0.529	0.304	-1.169	0.453	0.294	-1.243	0.315	0.259	NaN	NaN	NaN
375	1.875	-1.454	0.9	0.509	NaN	NaN	NaN	-1.334	0.807	0.695	-1.403	0.632	0.693	-1.393	0.504	0.64	-1.402	0.411	0.635	-1.417	0.242	0.663	-1.387	0.082	0.588	-1.271	0.037	0.637	NaN	NaN	NaN	-1.309	0.793	0.317	-1.232	0.635	0.266	-1.15	0.53	0.304	-1.167	0.454	0.293	-1.238	0.316	0.259	NaN	NaN	NaN
376	1.88	-1.454	0.9	0.509	NaN	NaN	NaN	-1.334	0.807	0.695	-1.403	0.632	0.693	-1.393	0.504	0.64	-1.402	0.411	0.635	-1.417	0.242	0.663	-1.387	0.082	0.588	-1.271	0.037	0.637	NaN	NaN	NaN	-1.309	0.793	0.317	-1.232	0.635	0.266	-1.149	0.531	0.304	-1.165	0.455	0.293	-1.236	0.316	0.259	NaN	NaN	NaN
377	1.885	-1.453	0.9	0.508	NaN	NaN	NaN	-1.334	0.807	0.695	-1.403	0.632	0.693	-1.393	0.504	0.64	-1.402	0.411	0.635	-1.417	0.242	0.663	-1.387	0.082	0.588	-1.271	0.037	0.637	NaN	NaN	NaN	-1.309	0.794	0.316	-1.231	0.636	0.266	-1.148	0.532	0.304	-1.163	0.455	0.293	-1.235	0.317	0.258	NaN	NaN	NaN
378	1.89	-1.452	0.9	0.508	NaN	NaN	NaN	-1.334	0.807	0.695	-1.403	0.632	0.693	-1.393	0.504	0.64	-1.402	0.411	0.635	-1.417	0.242	0.663	-1.387	0.082	0.588	-1.271	0.037	0.637	NaN	NaN	NaN	-1.308	0.794	0.317	-1.23	0.636	0.266	-1.146	0.533	0.304	-1.162	0.456	0.293	-1.233	0.318	0.257	NaN	NaN	NaN
379	1.895	-1.452	0.9	0.508	NaN	NaN	NaN	-1.334	0.807	0.696	-1.403	0.632	0.693	-1.392	0.504	0.641	-1.402	0.411	0.635	-1.417	0.242	0.663	-1.387	0.082	0.588	-1.271	0.037	0.637	NaN	NaN	NaN	-1.307	0.794	0.317	-1.229	0.636	0.266	-1.145	0.533	0.304	-1.161	0.457	0.293	-1.23	0.318	0.256	NaN	NaN	NaN
380	1.9	-1.451	0.9	0.508	NaN	NaN	NaN	-1.333	0.807	0.696	-1.403	0.632	0.693	-1.392	0.504	0.64	-1.402	0.411	0.635	-1.417	0.242	0.663	-1.387	0.082	0.588	-1.271	0.037	0.637	NaN	NaN	NaN	-1.307	0.794	0.317	-1.229	0.637	0.266	-1.144	0.534	0.304	-1.159	0.457	0.293	-1.226	0.317	0.256	NaN	NaN	NaN
381	1.905	-1.451	0.9	0.508	NaN	NaN	NaN	-1.333	0.807	0.696	-1.403	0.632	0.693	-1.392	0.504	0.64	-1.402	0.411	0.635	-1.417	0.242	0.662	-1.387	0.082	0.588	-1.271	0.037	0.637	NaN	NaN	NaN	-1.306	0.795	0.317	-1.229	0.637	0.266	-1.143	0.535	0.304	-1.158	0.458	0.292	-1.224	0.317	0.255	NaN	NaN	NaN
382	1.91	-1.451	0.9	0.508	NaN	NaN	NaN	-1.333	0.807	0.696	-1.403	0.632	0.693	-1.392	0.504	0.64	-1.402	0.411	0.635	-1.417	0.242	0.662	-1.387	0.082	0.588	-1.271	0.037	0.637	NaN	NaN	NaN	-1.306	0.795	0.317	-1.228	0.638	0.267	-1.142	0.535	0.304	-1.157	0.458	0.292	-1.222	0.317	0.255	NaN	NaN	NaN
383	1.915	-1.451	0.901	0.508	NaN	NaN	NaN	-1.333	0.807	0.696	-1.403	0.632	0.693	-1.392	0.504	0.64	-1.402	0.411	0.635	-1.417	0.242	0.662	-1.386	0.082	0.588	-1.271	0.037	0.637	NaN	NaN	NaN	-1.305	0.795	0.317	-1.227	0.638	0.267	-1.141	0.536	0.304	-1.156	0.458	0.292	-1.219	0.316	0.254	NaN	NaN	NaN
384	1.92	-1.45	0.901	0.508	NaN	NaN	NaN	-1.333	0.807	0.696	-1.403	0.632	0.693	-1.392	0.504	0.64	NaN	NaN	NaN	-1.417	0.242	0.662	-1.386	0.082	0.588	-1.271	0.037	0.637	NaN	NaN	NaN	-1.304	0.795	0.317	-1.227	0.638	0.267	-1.14	0.536	0.304	-1.154	0.458	0.292	-1.216	0.316	0.253	NaN	NaN	NaN
385	1.925	-1.45	0.902	0.508	NaN	NaN	NaN	-1.333	0.807	0.696	-1.403	0.632	0.693	-1.391	0.504	0.64	-1.4	0.411	0.635	-1.417	0.242	0.662	-1.386	0.082	0.588	-1.271	0.037	0.637	NaN	NaN	NaN	-1.304	0.795	0.317	-1.226	0.637	0.267	-1.14	0.536	0.304	-1.152	0.457	0.292	-1.212	0.315	0.252	NaN	NaN	NaN
386	1.93	-1.449	0.902	0.508	NaN	NaN	NaN	-1.332	0.807	0.696	-1.402	0.632	0.692	-1.391	0.504	0.64	-1.4	0.411	0.635	-1.416	0.243	0.662	-1.386	0.082	0.588	-1.271	0.037	0.637	NaN	NaN	NaN	-1.303	0.796	0.317	-1.226	0.638	0.267	-1.139	0.536	0.304	-1.15	0.456	0.292	-1.209	0.314	0.251	-1.226	0.144	0.332
387	1.935	-1.449	0.901	0.507	NaN	NaN	NaN	-1.332	0.807	0.696	-1.402	0.632	0.692	-1.39	0.504	0.64	-1.4	0.411	0.635	-1.416	0.243	0.662	-1.386	0.082	0.588	-1.271	0.037	0.637	NaN	NaN	NaN	-1.302	0.796	0.317	-1.225	0.638	0.267	-1.138	0.536	0.304	-1.149	0.456	0.292	-1.205	0.313	0.25	-1.22	0.142	0.33
388	1.94	-1.448	0.901	0.507	NaN	NaN	NaN	-1.332	0.807	0.696	-1.401	0.632	0.692	-1.39	0.504	0.639	NaN	NaN	NaN	-1.416	0.243	0.662	-1.386	0.082	0.588	-1.271	0.037	0.637	NaN	NaN	NaN	-1.302	0.796	0.317	-1.225	0.639	0.267	-1.139	0.537	0.303	-1.148	0.456	0.292	-1.202	0.311	0.249	-1.216	0.143	0.327
389	1.945	-1.447	0.901	0.507	NaN	NaN	NaN	-1.331	0.807	0.696	-1.401	0.632	0.692	-1.39	0.504	0.639	-1.399	0.411	0.634	-1.416	0.243	0.662	-1.386	0.082	0.588	-1.271	0.037	0.637	NaN	NaN	NaN	-1.301	0.796	0.317	-1.224	0.639	0.267	-1.138	0.537	0.304	-1.147	0.456	0.291	-1.198	0.31	0.248	-1.211	0.141	0.325
390	1.95	-1.447	0.901	0.507	NaN	NaN	NaN	-1.331	0.807	0.696	-1.4	0.632	0.692	-1.389	0.504	0.639	-1.399	0.411	0.634	-1.416	0.243	0.661	-1.386	0.082	0.588	-1.271	0.037	0.637	NaN	NaN	NaN	-1.301	0.797	0.317	-1.224	0.639	0.267	-1.137	0.536	0.304	-1.147	0.456	0.291	-1.195	0.309	0.247	-1.204	0.14	0.323
391	1.955	-1.446	0.901	0.507	NaN	NaN	NaN	-1.33	0.807	0.696	-1.4	0.632	0.692	-1.388	0.504	0.639	-1.399	0.411	0.634	-1.416	0.243	0.661	-1.386	0.082	0.588	-1.271	0.037	0.637	NaN	NaN	NaN	-1.3	0.797	0.317	-1.223	0.639	0.267	-1.137	0.536	0.304	-1.146	0.456	0.29	-1.191	0.308	0.246	-1.201	0.139	0.321
392	1.96	-1.445	0.901	0.507	NaN	NaN	NaN	-1.33	0.807	0.696	-1.4	0.632	0.692	-1.388	0.504	0.639	-1.398	0.411	0.634	-1.415	0.243	0.661	-1.386	0.083	0.588	-1.271	0.037	0.637	NaN	NaN	NaN	-1.299	0.797	0.317	-1.223	0.639	0.267	-1.136	0.536	0.304	-1.145	0.456	0.29	-1.187	0.306	0.245	NaN	NaN	NaN
393	1.965	-1.445	0.902	0.507	NaN	NaN	NaN	-1.329	0.807	0.696	-1.4	0.632	0.692	-1.388	0.504	0.639	-1.398	0.411	0.634	-1.415	0.243	0.661	-1.386	0.083	0.588	-1.271	0.037	0.637	NaN	NaN	NaN	-1.298	0.797	0.317	-1.222	0.64	0.267	-1.136	0.535	0.304	-1.144	0.455	0.289	-1.184	0.304	0.244	-1.184	0.132	0.318
394	1.97	-1.444	0.902	0.506	NaN	NaN	NaN	-1.329	0.807	0.696	-1.4	0.632	0.692	-1.388	0.504	0.639	-1.398	0.411	0.634	-1.415	0.243	0.661	-1.386	0.083	0.588	-1.271	0.037	0.637	NaN	NaN	NaN	-1.298	0.798	0.316	-1.221	0.639	0.267	-1.136	0.535	0.304	-1.143	0.454	0.289	-1.18	0.303	0.243	-1.179	0.131	0.317
395	1.975	-1.444	0.902	0.506	NaN	NaN	NaN	-1.329	0.807	0.696	-1.399	0.632	0.692	-1.387	0.504	0.639	-1.397	0.411	0.634	-1.415	0.243	0.661	-1.386	0.083	0.588	-1.271	0.037	0.637	NaN	NaN	NaN	-1.297	0.798	0.316	-1.22	0.639	0.267	-1.136	0.534	0.304	-1.142	0.453	0.289	-1.176	0.301	0.243	-1.173	0.129	0.315
396	1.98	-1.443	0.902	0.506	NaN	NaN	NaN	-1.328	0.807	0.696	-1.399	0.632	0.692	-1.387	0.504	0.639	-1.397	0.411	0.634	-1.415	0.243	0.661	-1.386	0.083	0.588	-1.271	0.037	0.637	NaN	NaN	NaN	-1.296	0.798	0.316	-1.22	0.639	0.267	-1.135	0.534	0.305	-1.141	0.452	0.289	-1.172	0.3	0.242	-1.167	0.128	0.313
397	1.985	-1.442	0.902	0.506	NaN	NaN	NaN	-1.327	0.807	0.696	-1.398	0.632	0.692	-1.387	0.505	0.639	-1.397	0.411	0.634	-1.415	0.244	0.661	-1.386	0.083	0.588	-1.271	0.037	0.637	NaN	NaN	NaN	-1.295	0.798	0.316	-1.219	0.639	0.267	-1.135	0.533	0.305	-1.141	0.451	0.289	-1.167	0.298	0.241	-1.161	0.126	0.312
398	1.99	-1.441	0.901	0.505	NaN	NaN	NaN	-1.326	0.807	0.696	-1.398	0.632	0.692	NaN	NaN	NaN	-1.396	0.411	0.634	-1.415	0.244	0.661	-1.386	0.083	0.588	-1.271	0.037	0.637	NaN	NaN	NaN	-1.294	0.797	0.316	-1.218	0.639	0.267	-1.135	0.533	0.305	-1.14	0.451	0.289	-1.164	0.297	0.24	-1.154	0.124	0.31
399	1.995	-1.44	0.901	0.505	NaN	NaN	NaN	-1.325	0.807	0.696	-1.397	0.633	0.692	-1.386	0.505	0.639	-1.396	0.411	0.634	-1.414	0.244	0.661	-1.386	0.083	0.588	-1.271	0.037	0.637	NaN	NaN	NaN	-1.293	0.798	0.316	-1.217	0.639	0.267	-1.135	0.532	0.305	-1.139	0.449	0.288	-1.161	0.295	0.239	-1.148	0.122	0.309
400	2	-1.439	0.901	0.505	NaN	NaN	NaN	-1.325	0.806	0.696	-1.397	0.633	0.692	-1.385	0.505	0.639	-1.396	0.411	0.634	-1.414	0.244	0.661	-1.386	0.083	0.587	-1.271	0.037	0.637	NaN	NaN	NaN	-1.292	0.797	0.316	-1.216	0.638	0.267	-1.136	0.531	0.305	-1.138	0.448	0.288	-1.156	0.293	0.238	-1.141	0.121	0.307
401	2.005	-1.438	0.901	0.505	NaN	NaN	NaN	-1.324	0.807	0.695	-1.396	0.633	0.692	-1.385	0.505	0.639	-1.395	0.412	0.634	-1.414	0.244	0.661	-1.386	0.083	0.587	-1.271	0.037	0.637	NaN	NaN	NaN	-1.291	0.797	0.316	-1.216	0.638	0.267	-1.137	0.531	0.304	-1.137	0.447	0.288	-1.152	0.291	0.237	-1.134	0.119	0.305
402	2.01	-1.437	0.901	0.505	NaN	NaN	NaN	-1.324	0.807	0.695	-1.396	0.633	0.692	-1.385	0.505	0.639	-1.395	0.412	0.634	-1.414	0.244	0.661	-1.386	0.083	0.587	-1.271	0.037	0.637	NaN	NaN	NaN	-1.29	0.797	0.316	-1.215	0.638	0.266	-1.137	0.531	0.304	-1.137	0.445	0.288	-1.148	0.289	0.236	-1.128	0.118	0.304
403	2.015	-1.436	0.901	0.504	NaN	NaN	NaN	-1.323	0.807	0.695	-1.395	0.633	0.691	-1.384	0.505	0.639	-1.395	0.411	0.634	-1.414	0.244	0.661	-1.386	0.083	0.587	-1.271	0.037	0.637	NaN	NaN	NaN	-1.289	0.797	0.316	-1.215	0.637	0.266	-1.137	0.53	0.304	-1.135	0.443	0.288	-1.145	0.289	0.235	-1.122	0.117	0.302
404	2.02	-1.435	0.901	0.504	NaN	NaN	NaN	-1.322	0.807	0.695	-1.394	0.633	0.691	-1.384	0.504	0.639	-1.395	0.411	0.634	-1.414	0.244	0.661	-1.386	0.083	0.587	-1.271	0.037	0.637	NaN	NaN	NaN	-1.288	0.796	0.315	-1.214	0.637	0.266	-1.136	0.528	0.305	-1.135	0.443	0.288	-1.142	0.288	0.233	-1.115	0.116	0.301
405	2.025	-1.434	0.901	0.503	NaN	NaN	NaN	-1.321	0.807	0.695	-1.393	0.632	0.691	-1.383	0.504	0.638	-1.395	0.412	0.634	-1.414	0.244	0.661	-1.386	0.083	0.587	-1.271	0.037	0.637	NaN	NaN	NaN	-1.287	0.796	0.315	-1.214	0.637	0.265	-1.136	0.526	0.305	-1.134	0.442	0.287	-1.139	0.287	0.232	-1.109	0.115	0.299
406	2.03	-1.433	0.901	0.503	NaN	NaN	NaN	-1.321	0.807	0.694	-1.393	0.632	0.691	-1.383	0.504	0.638	-1.394	0.412	0.633	-1.414	0.244	0.661	-1.386	0.083	0.587	-1.271	0.037	0.637	NaN	NaN	NaN	-1.286	0.796	0.315	-1.214	0.637	0.265	-1.136	0.525	0.305	-1.134	0.441	0.286	-1.135	0.286	0.231	-1.103	0.114	0.298
407	2.035	-1.432	0.901	0.503	NaN	NaN	NaN	-1.32	0.807	0.694	-1.392	0.632	0.691	-1.382	0.504	0.638	-1.394	0.412	0.633	-1.414	0.244	0.661	-1.386	0.083	0.587	-1.271	0.037	0.637	NaN	NaN	NaN	-1.284	0.796	0.315	-1.213	0.637	0.265	-1.136	0.524	0.305	-1.134	0.44	0.286	-1.131	0.285	0.23	-1.097	0.113	0.296
408	2.04	-1.431	0.901	0.502	NaN	NaN	NaN	-1.319	0.807	0.694	-1.392	0.632	0.691	-1.382	0.504	0.638	-1.393	0.412	0.633	-1.414	0.244	0.661	-1.386	0.083	0.587	-1.271	0.037	0.637	NaN	NaN	NaN	-1.283	0.796	0.314	-1.213	0.636	0.265	-1.137	0.523	0.305	-1.133	0.439	0.286	-1.128	0.284	0.229	-1.091	0.112	0.295
409	2.045	-1.43	0.901	0.502	NaN	NaN	NaN	-1.318	0.807	0.694	-1.391	0.633	0.691	-1.382	0.504	0.638	-1.393	0.412	0.633	-1.413	0.244	0.661	-1.386	0.083	0.587	-1.271	0.037	0.637	NaN	NaN	NaN	-1.282	0.795	0.314	-1.212	0.635	0.265	-1.137	0.523	0.305	-1.132	0.438	0.285	-1.125	0.283	0.229	-1.085	0.112	0.294
410	2.05	-1.429	0.9	0.502	NaN	NaN	NaN	-1.317	0.807	0.694	-1.391	0.633	0.691	-1.381	0.504	0.638	-1.393	0.412	0.633	-1.413	0.244	0.661	-1.386	0.083	0.587	-1.271	0.037	0.637	NaN	NaN	NaN	-1.281	0.795	0.314	-1.212	0.634	0.265	-1.138	0.522	0.305	-1.132	0.437	0.285	-1.121	0.282	0.228	-1.079	0.111	0.293
411	2.055	-1.428	0.9	0.501	NaN	NaN	NaN	-1.316	0.807	0.694	-1.39	0.633	0.691	-1.38	0.504	0.637	-1.392	0.412	0.632	-1.413	0.244	0.661	-1.386	0.083	0.587	-1.271	0.037	0.637	NaN	NaN	NaN	-1.28	0.795	0.314	-1.211	0.634	0.265	-1.137	0.52	0.305	-1.131	0.436	0.285	-1.119	0.281	0.227	-1.074	0.111	0.291
412	2.06	-1.427	0.9	0.501	NaN	NaN	NaN	-1.315	0.807	0.693	-1.389	0.633	0.691	-1.38	0.505	0.637	-1.392	0.412	0.632	-1.413	0.244	0.66	-1.386	0.083	0.587	-1.271	0.037	0.637	NaN	NaN	NaN	-1.279	0.794	0.313	-1.211	0.633	0.264	-1.137	0.519	0.305	-1.131	0.435	0.285	-1.116	0.281	0.226	-1.069	0.11	0.291
413	2.065	-1.426	0.9	0.5	NaN	NaN	NaN	-1.314	0.807	0.693	-1.388	0.633	0.69	-1.38	0.505	0.637	-1.391	0.412	0.632	-1.412	0.244	0.66	-1.386	0.083	0.587	-1.271	0.037	0.637	NaN	NaN	NaN	-1.278	0.794	0.313	-1.211	0.633	0.264	-1.138	0.518	0.304	-1.131	0.435	0.284	-1.113	0.28	0.226	-1.064	0.11	0.29
414	2.07	-1.424	0.9	0.5	NaN	NaN	NaN	-1.313	0.806	0.693	-1.387	0.633	0.69	-1.379	0.505	0.637	-1.391	0.412	0.632	-1.412	0.244	0.66	-1.386	0.083	0.587	-1.271	0.037	0.637	NaN	NaN	NaN	-1.277	0.794	0.312	-1.211	0.633	0.263	-1.139	0.518	0.304	-1.13	0.434	0.284	-1.11	0.279	0.225	-1.06	0.11	0.289
415	2.075	-1.423	0.899	0.499	NaN	NaN	NaN	-1.312	0.806	0.693	-1.387	0.633	0.689	-1.378	0.505	0.637	-1.391	0.412	0.632	-1.412	0.244	0.66	-1.386	0.083	0.587	-1.271	0.037	0.637	NaN	NaN	NaN	-1.276	0.794	0.312	-1.211	0.632	0.263	-1.138	0.516	0.304	-1.129	0.433	0.284	-1.108	0.278	0.224	-1.055	0.11	0.289
416	2.08	-1.422	0.899	0.499	NaN	NaN	NaN	-1.312	0.806	0.692	NaN	NaN	NaN	-1.378	0.505	0.637	-1.391	0.412	0.632	-1.411	0.244	0.66	-1.386	0.083	0.587	-1.271	0.037	0.637	NaN	NaN	NaN	-1.275	0.793	0.312	-1.21	0.632	0.263	-1.138	0.515	0.305	-1.129	0.432	0.284	-1.107	0.278	0.223	-1.051	0.11	0.288
417	2.085	-1.421	0.899	0.498	NaN	NaN	NaN	-1.31	0.806	0.692	-1.385	0.633	0.689	-1.377	0.505	0.636	-1.39	0.413	0.632	-1.411	0.245	0.659	-1.386	0.083	0.587	-1.271	0.037	0.637	NaN	NaN	NaN	-1.274	0.793	0.312	-1.21	0.631	0.262	-1.138	0.514	0.304	-1.129	0.431	0.284	-1.105	0.277	0.223	-1.047	0.109	0.288
418	2.09	-1.419	0.899	0.497	NaN	NaN	NaN	-1.309	0.806	0.691	-1.384	0.633	0.689	-1.376	0.505	0.636	-1.389	0.413	0.631	-1.411	0.245	0.659	-1.386	0.083	0.587	-1.271	0.037	0.637	NaN	NaN	NaN	-1.272	0.792	0.312	-1.21	0.63	0.262	-1.138	0.513	0.304	-1.128	0.429	0.284	-1.103	0.276	0.223	-1.043	0.108	0.287
419	2.095	-1.418	0.899	0.497	NaN	NaN	NaN	-1.309	0.806	0.691	-1.384	0.633	0.688	-1.375	0.505	0.636	-1.389	0.412	0.631	-1.411	0.245	0.659	-1.386	0.083	0.587	-1.271	0.037	0.637	NaN	NaN	NaN	-1.271	0.792	0.312	-1.209	0.629	0.262	-1.138	0.512	0.304	-1.127	0.427	0.284	-1.101	0.275	0.223	-1.04	0.108	0.286
420	2.1	-1.414	0.897	0.497	NaN	NaN	NaN	-1.307	0.806	0.691	-1.383	0.633	0.688	-1.375	0.505	0.635	-1.388	0.412	0.631	-1.41	0.245	0.659	-1.386	0.083	0.587	-1.271	0.037	0.637	NaN	NaN	NaN	-1.27	0.791	0.311	-1.208	0.628	0.262	-1.138	0.511	0.304	-1.128	0.427	0.284	-1.099	0.274	0.222	-1.037	0.108	0.286
421	2.105	-1.409	0.894	0.496	NaN	NaN	NaN	-1.306	0.806	0.69	-1.382	0.634	0.687	-1.374	0.505	0.635	-1.387	0.412	0.63	-1.41	0.244	0.658	-1.386	0.083	0.587	-1.271	0.037	0.637	NaN	NaN	NaN	-1.268	0.791	0.311	-1.208	0.627	0.262	-1.138	0.51	0.304	-1.127	0.426	0.284	-1.098	0.274	0.222	-1.035	0.108	0.287
422	2.11	-1.412	0.898	0.495	NaN	NaN	NaN	-1.305	0.806	0.689	-1.382	0.634	0.687	-1.373	0.505	0.635	-1.386	0.412	0.63	-1.41	0.245	0.658	-1.386	0.083	0.587	-1.271	0.037	0.637	NaN	NaN	NaN	-1.267	0.791	0.311	-1.208	0.627	0.261	-1.138	0.509	0.303	-1.128	0.426	0.283	-1.098	0.273	0.222	-1.033	0.108	0.287
423	2.115	-1.412	0.898	0.494	NaN	NaN	NaN	-1.305	0.807	0.689	-1.381	0.634	0.686	-1.372	0.505	0.634	-1.386	0.412	0.63	-1.409	0.245	0.658	-1.386	0.083	0.586	-1.271	0.037	0.637	NaN	NaN	NaN	-1.265	0.79	0.31	-1.208	0.626	0.261	-1.139	0.508	0.303	-1.128	0.425	0.283	-1.097	0.272	0.222	-1.03	0.107	0.287
424	2.12	-1.411	0.898	0.493	NaN	NaN	NaN	-1.303	0.806	0.689	-1.379	0.634	0.686	-1.371	0.505	0.634	-1.385	0.413	0.63	-1.409	0.245	0.658	-1.385	0.082	0.586	-1.271	0.037	0.637	NaN	NaN	NaN	-1.264	0.79	0.31	-1.208	0.626	0.261	-1.139	0.508	0.303	-1.128	0.424	0.283	-1.096	0.271	0.222	-1.028	0.106	0.287
425	2.125	-1.41	0.898	0.492	NaN	NaN	NaN	-1.302	0.806	0.688	-1.378	0.634	0.685	-1.37	0.505	0.634	-1.384	0.412	0.629	-1.408	0.245	0.658	-1.385	0.082	0.586	-1.271	0.037	0.637	NaN	NaN	NaN	-1.262	0.79	0.309	-1.208	0.626	0.26	-1.139	0.507	0.303	-1.127	0.423	0.283	-1.095	0.269	0.223	-1.026	0.105	0.287
426	2.13	-1.408	0.898	0.491	NaN	NaN	NaN	-1.301	0.806	0.687	-1.377	0.634	0.685	-1.369	0.505	0.633	-1.383	0.412	0.629	-1.408	0.245	0.658	-1.385	0.083	0.586	-1.271	0.037	0.637	NaN	NaN	NaN	-1.261	0.789	0.309	-1.207	0.625	0.26	-1.14	0.507	0.302	-1.126	0.42	0.283	-1.095	0.269	0.223	-1.025	0.104	0.287
427	2.135	-1.406	0.898	0.491	NaN	NaN	NaN	-1.3	0.807	0.687	-1.376	0.634	0.684	-1.368	0.505	0.633	-1.382	0.412	0.628	-1.408	0.246	0.657	-1.385	0.083	0.586	-1.271	0.037	0.637	NaN	NaN	NaN	-1.259	0.789	0.308	-1.207	0.623	0.26	-1.14	0.506	0.301	-1.126	0.419	0.284	-1.095	0.268	0.223	-1.024	0.104	0.287
428	2.14	-1.405	0.898	0.49	NaN	NaN	NaN	-1.298	0.807	0.686	-1.375	0.634	0.684	-1.367	0.505	0.632	-1.381	0.413	0.628	-1.407	0.246	0.657	-1.385	0.083	0.586	-1.271	0.037	0.637	NaN	NaN	NaN	-1.258	0.789	0.308	-1.206	0.623	0.26	-1.14	0.505	0.301	-1.126	0.419	0.283	-1.095	0.267	0.223	-1.023	0.102	0.288
429	2.145	-1.403	0.898	0.489	NaN	NaN	NaN	-1.298	0.807	0.685	-1.374	0.634	0.683	-1.366	0.506	0.632	-1.381	0.413	0.628	-1.407	0.246	0.657	-1.385	0.083	0.586	-1.271	0.037	0.637	NaN	NaN	NaN	-1.256	0.789	0.308	-1.206	0.622	0.26	-1.138	0.503	0.302	-1.127	0.418	0.283	-1.095	0.265	0.223	-1.022	0.101	0.289
430	2.15	-1.399	0.896	0.489	NaN	NaN	NaN	-1.296	0.807	0.685	-1.373	0.634	0.683	-1.365	0.506	0.631	-1.38	0.413	0.628	-1.406	0.246	0.657	-1.385	0.083	0.586	-1.271	0.037	0.638	NaN	NaN	NaN	-1.255	0.789	0.307	-1.205	0.621	0.26	-1.137	0.502	0.302	-1.127	0.418	0.283	-1.095	0.263	0.224	-1.022	0.1	0.29
431	2.155	-1.394	0.893	0.489	NaN	NaN	NaN	-1.294	0.807	0.684	-1.372	0.634	0.682	-1.364	0.506	0.631	-1.379	0.413	0.627	-1.406	0.246	0.656	-1.385	0.083	0.586	-1.271	0.037	0.638	NaN	NaN	NaN	-1.253	0.788	0.307	-1.204	0.62	0.26	-1.137	0.501	0.302	-1.127	0.417	0.283	-1.095	0.262	0.225	-1.023	0.099	0.29
432	2.16	-1.396	0.896	0.487	NaN	NaN	NaN	-1.293	0.806	0.683	-1.371	0.635	0.681	-1.363	0.506	0.63	-1.378	0.413	0.627	-1.405	0.247	0.656	-1.385	0.083	0.585	-1.272	0.037	0.639	NaN	NaN	NaN	-1.251	0.787	0.306	-1.203	0.619	0.26	-1.137	0.501	0.302	-1.126	0.415	0.283	-1.096	0.262	0.225	-1.023	0.098	0.291
433	2.165	-1.396	0.897	0.486	NaN	NaN	NaN	-1.291	0.806	0.683	-1.37	0.635	0.681	-1.362	0.506	0.63	-1.377	0.413	0.626	-1.405	0.247	0.656	-1.385	0.083	0.585	-1.271	0.037	0.639	NaN	NaN	NaN	-1.249	0.787	0.306	-1.202	0.618	0.26	-1.137	0.5	0.301	-1.126	0.414	0.283	-1.097	0.261	0.226	-1.023	0.096	0.292
434	2.17	-1.394	0.898	0.485	NaN	NaN	NaN	-1.29	0.806	0.681	-1.368	0.635	0.68	-1.361	0.506	0.629	-1.376	0.413	0.626	-1.405	0.247	0.656	-1.385	0.083	0.585	-1.271	0.037	0.639	NaN	NaN	NaN	-1.248	0.787	0.305	-1.202	0.616	0.259	-1.136	0.5	0.301	-1.125	0.413	0.284	-1.098	0.26	0.226	-1.024	0.095	0.293
435	2.175	-1.39	0.895	0.485	NaN	NaN	NaN	-1.289	0.806	0.68	-1.367	0.635	0.68	-1.359	0.506	0.629	-1.375	0.414	0.626	-1.404	0.248	0.656	-1.385	0.083	0.585	-1.271	0.037	0.638	NaN	NaN	NaN	-1.246	0.787	0.304	-1.201	0.616	0.259	-1.136	0.499	0.301	-1.125	0.412	0.284	-1.098	0.259	0.227	-1.025	0.094	0.294
436	2.18	-1.385	0.893	0.485	NaN	NaN	NaN	-1.287	0.806	0.679	-1.366	0.635	0.679	-1.358	0.506	0.628	-1.374	0.414	0.625	-1.404	0.248	0.655	-1.385	0.083	0.585	-1.271	0.037	0.638	NaN	NaN	NaN	-1.244	0.786	0.304	-1.201	0.616	0.258	-1.134	0.497	0.302	-1.125	0.412	0.284	-1.098	0.256	0.228	-1.027	0.093	0.295
437	2.185	-1.384	0.894	0.483	NaN	NaN	NaN	-1.286	0.806	0.679	-1.364	0.635	0.678	-1.357	0.506	0.628	-1.373	0.414	0.624	-1.403	0.248	0.655	-1.385	0.083	0.585	-1.271	0.037	0.638	NaN	NaN	NaN	-1.242	0.786	0.304	-1.2	0.615	0.258	-1.133	0.496	0.302	-1.125	0.411	0.284	-1.098	0.255	0.228	-1.029	0.092	0.296
438	2.19	-1.38	0.892	0.483	NaN	NaN	NaN	-1.284	0.806	0.678	-1.363	0.635	0.677	-1.356	0.506	0.627	-1.372	0.414	0.624	-1.402	0.248	0.654	-1.385	0.083	0.585	-1.271	0.037	0.638	NaN	NaN	NaN	-1.241	0.786	0.303	-1.2	0.613	0.258	-1.132	0.495	0.302	-1.124	0.409	0.285	-1.099	0.254	0.229	-1.029	0.09	0.297
439	2.195	-1.381	0.894	0.482	NaN	NaN	NaN	-1.282	0.806	0.678	-1.362	0.635	0.677	-1.354	0.506	0.627	-1.37	0.414	0.624	-1.402	0.248	0.654	-1.385	0.084	0.585	-1.271	0.037	0.638	NaN	NaN	NaN	-1.239	0.785	0.302	-1.199	0.612	0.257	-1.132	0.494	0.301	-1.124	0.408	0.285	-1.099	0.253	0.229	-1.03	0.089	0.298
440	2.2	-1.377	0.892	0.481	NaN	NaN	NaN	-1.281	0.806	0.677	-1.36	0.635	0.676	-1.353	0.506	0.626	-1.369	0.414	0.623	-1.401	0.249	0.654	-1.385	0.084	0.585	-1.271	0.037	0.638	NaN	NaN	NaN	-1.237	0.785	0.302	-1.198	0.611	0.257	-1.132	0.494	0.301	-1.123	0.407	0.285	-1.1	0.251	0.23	-1.03	0.088	0.299
441	2.205	-1.377	0.893	0.48	NaN	NaN	NaN	-1.279	0.806	0.676	-1.359	0.635	0.675	-1.352	0.506	0.625	-1.368	0.414	0.622	-1.401	0.249	0.653	-1.385	0.084	0.585	-1.271	0.037	0.638	NaN	NaN	NaN	-1.235	0.784	0.301	-1.196	0.61	0.257	-1.132	0.494	0.3	-1.123	0.406	0.285	-1.1	0.25	0.231	-1.03	0.088	0.299
442	2.21	-1.372	0.892	0.479	NaN	NaN	NaN	-1.277	0.806	0.676	-1.357	0.636	0.674	-1.35	0.506	0.625	-1.367	0.414	0.622	-1.4	0.249	0.653	-1.385	0.084	0.585	-1.271	0.037	0.638	NaN	NaN	NaN	-1.233	0.784	0.3	-1.196	0.61	0.256	-1.131	0.494	0.3	-1.123	0.406	0.285	-1.1	0.248	0.232	-1.029	0.087	0.299
443	2.215	-1.372	0.893	0.478	NaN	NaN	NaN	-1.274	0.805	0.675	-1.356	0.636	0.673	-1.349	0.506	0.624	-1.366	0.414	0.622	-1.399	0.249	0.653	-1.385	0.084	0.585	-1.27	0.037	0.638	NaN	NaN	NaN	-1.231	0.784	0.299	-1.196	0.61	0.256	-1.131	0.493	0.3	-1.123	0.405	0.285	-1.101	0.247	0.233	-1.028	0.088	0.299
444	2.22	-1.368	0.892	0.477	NaN	NaN	NaN	-1.272	0.805	0.674	-1.354	0.636	0.673	-1.347	0.506	0.623	-1.365	0.414	0.621	-1.399	0.249	0.652	-1.384	0.084	0.585	-1.27	0.037	0.638	NaN	NaN	NaN	-1.229	0.784	0.298	-1.194	0.609	0.255	-1.128	0.491	0.301	-1.122	0.404	0.285	-1.102	0.247	0.234	-1.027	0.088	0.3
445	2.225	-1.368	0.893	0.476	NaN	NaN	NaN	-1.27	0.804	0.673	-1.353	0.636	0.672	-1.346	0.506	0.623	-1.363	0.414	0.62	-1.398	0.25	0.652	-1.384	0.084	0.585	-1.27	0.037	0.638	NaN	NaN	NaN	-1.227	0.783	0.297	-1.193	0.608	0.255	-1.127	0.489	0.301	-1.121	0.403	0.285	-1.102	0.247	0.234	-1.025	0.087	0.3
446	2.23	-1.361	0.89	0.476	NaN	NaN	NaN	-1.268	0.804	0.672	-1.351	0.636	0.671	-1.345	0.506	0.622	-1.362	0.414	0.62	-1.397	0.25	0.651	-1.384	0.084	0.584	-1.27	0.038	0.638	NaN	NaN	NaN	-1.225	0.784	0.296	-1.192	0.607	0.255	-1.126	0.489	0.301	-1.12	0.403	0.285	-1.1	0.248	0.234	-1.022	0.085	0.3
447	2.235	-1.361	0.891	0.474	NaN	NaN	NaN	-1.267	0.804	0.671	-1.35	0.636	0.67	-1.343	0.506	0.621	-1.361	0.415	0.619	-1.396	0.25	0.651	-1.384	0.084	0.584	-1.27	0.038	0.638	NaN	NaN	NaN	-1.223	0.784	0.296	-1.191	0.607	0.254	-1.126	0.488	0.3	-1.119	0.403	0.284	-1.098	0.248	0.234	-1.021	0.085	0.299
448	2.24	-1.361	0.893	0.473	NaN	NaN	NaN	-1.265	0.805	0.67	-1.348	0.635	0.669	-1.341	0.506	0.621	-1.359	0.414	0.619	-1.395	0.25	0.65	-1.384	0.084	0.584	-1.27	0.038	0.637	NaN	NaN	NaN	-1.221	0.784	0.295	-1.191	0.608	0.253	-1.125	0.489	0.3	-1.118	0.403	0.284	-1.095	0.248	0.233	-1.02	0.084	0.299
449	2.245	-1.358	0.892	0.472	NaN	NaN	NaN	-1.263	0.805	0.67	-1.346	0.636	0.669	-1.34	0.506	0.62	-1.358	0.414	0.618	-1.395	0.25	0.65	-1.384	0.084	0.584	-1.27	0.038	0.637	NaN	NaN	NaN	-1.218	0.784	0.294	-1.19	0.607	0.253	-1.125	0.489	0.299	-1.117	0.403	0.283	-1.092	0.248	0.233	-1.02	0.084	0.298
450	2.25	-1.357	0.893	0.471	NaN	NaN	NaN	-1.262	0.805	0.669	-1.345	0.636	0.668	-1.338	0.506	0.619	-1.357	0.414	0.617	-1.394	0.25	0.65	-1.384	0.085	0.584	-1.27	0.038	0.637	NaN	NaN	NaN	-1.216	0.784	0.293	-1.188	0.606	0.252	-1.124	0.489	0.298	-1.115	0.402	0.282	-1.09	0.248	0.232	-1.02	0.084	0.298
451	2.255	-1.353	0.892	0.47	NaN	NaN	NaN	-1.26	0.805	0.668	-1.343	0.636	0.667	-1.337	0.506	0.619	-1.355	0.414	0.617	-1.393	0.251	0.649	-1.384	0.085	0.584	-1.27	0.038	0.637	NaN	NaN	NaN	-1.214	0.784	0.292	-1.187	0.606	0.252	-1.123	0.489	0.298	-1.113	0.401	0.282	-1.087	0.247	0.23	-1.02	0.084	0.298
452	2.26	-1.353	0.893	0.469	NaN	NaN	NaN	-1.257	0.804	0.667	-1.341	0.636	0.666	-1.335	0.506	0.618	-1.354	0.414	0.617	-1.392	0.251	0.649	-1.384	0.085	0.584	-1.27	0.038	0.637	NaN	NaN	NaN	-1.211	0.785	0.291	-1.185	0.606	0.251	-1.121	0.489	0.297	-1.111	0.402	0.281	-1.085	0.247	0.229	-1.02	0.084	0.298
453	2.265	-1.347	0.89	0.469	NaN	NaN	NaN	-1.255	0.803	0.666	-1.34	0.636	0.665	-1.334	0.506	0.617	-1.352	0.414	0.616	-1.391	0.251	0.649	-1.384	0.085	0.584	-1.27	0.038	0.637	NaN	NaN	NaN	-1.209	0.785	0.29	-1.183	0.607	0.25	-1.119	0.488	0.296	-1.109	0.401	0.28	-1.084	0.247	0.228	-1.02	0.084	0.298
454	2.27	-1.344	0.889	0.469	NaN	NaN	NaN	-1.252	0.802	0.665	-1.338	0.636	0.664	-1.332	0.506	0.617	-1.351	0.415	0.615	-1.391	0.251	0.648	-1.384	0.085	0.583	-1.27	0.038	0.637	NaN	NaN	NaN	-1.208	0.785	0.289	-1.181	0.607	0.248	-1.117	0.488	0.294	-1.107	0.401	0.279	-1.083	0.247	0.228	-1.019	0.084	0.298
455	2.275	-1.341	0.889	0.468	NaN	NaN	NaN	-1.25	0.802	0.664	-1.336	0.636	0.663	-1.33	0.506	0.616	-1.35	0.415	0.615	-1.39	0.252	0.648	-1.383	0.085	0.583	-1.27	0.038	0.637	NaN	NaN	NaN	-1.205	0.786	0.288	-1.178	0.607	0.247	-1.115	0.489	0.293	-1.106	0.401	0.278	-1.081	0.246	0.228	-1.019	0.084	0.298
456	2.28	-1.341	0.89	0.467	NaN	NaN	NaN	-1.248	0.802	0.663	-1.334	0.636	0.662	-1.329	0.506	0.615	-1.348	0.415	0.614	-1.389	0.252	0.648	-1.383	0.085	0.583	-1.27	0.038	0.637	NaN	NaN	NaN	-1.203	0.786	0.288	-1.176	0.608	0.246	-1.113	0.49	0.292	-1.104	0.402	0.278	-1.078	0.244	0.228	-1.019	0.084	0.298
457	2.285	-1.342	0.892	0.465	NaN	NaN	NaN	-1.246	0.802	0.662	-1.332	0.635	0.661	-1.327	0.506	0.615	-1.347	0.415	0.614	-1.388	0.252	0.648	-1.383	0.085	0.583	-1.27	0.038	0.637	NaN	NaN	NaN	-1.201	0.786	0.287	-1.172	0.608	0.245	-1.11	0.491	0.291	-1.102	0.402	0.277	-1.078	0.245	0.227	-1.019	0.084	0.298
458	2.29	-1.336	0.89	0.465	NaN	NaN	NaN	-1.244	0.803	0.661	-1.33	0.636	0.661	-1.325	0.506	0.614	-1.346	0.415	0.613	-1.387	0.252	0.647	-1.383	0.085	0.583	-1.27	0.038	0.637	NaN	NaN	NaN	-1.199	0.787	0.285	-1.169	0.609	0.243	-1.108	0.492	0.291	-1.101	0.403	0.276	-1.077	0.244	0.227	-1.018	0.084	0.298
459	2.295	-1.333	0.889	0.464	NaN	NaN	NaN	-1.242	0.803	0.66	-1.329	0.635	0.66	-1.324	0.506	0.613	-1.344	0.415	0.613	-1.386	0.253	0.647	-1.382	0.085	0.583	-1.27	0.038	0.637	NaN	NaN	NaN	-1.197	0.787	0.284	-1.165	0.609	0.242	-1.104	0.492	0.29	-1.099	0.403	0.276	-1.075	0.244	0.227	-1.018	0.083	0.299
460	2.3	-1.33	0.889	0.463	NaN	NaN	NaN	-1.24	0.802	0.659	-1.327	0.635	0.659	-1.322	0.506	0.612	-1.343	0.415	0.612	-1.385	0.253	0.647	-1.382	0.086	0.583	-1.27	0.038	0.637	NaN	NaN	NaN	-1.195	0.787	0.283	-1.162	0.609	0.241	-1.1	0.492	0.29	-1.096	0.404	0.275	-1.075	0.245	0.227	-1.018	0.083	0.299
461	2.305	-1.328	0.889	0.463	NaN	NaN	NaN	-1.238	0.801	0.658	-1.325	0.635	0.658	-1.32	0.506	0.612	-1.341	0.415	0.611	-1.384	0.253	0.646	-1.382	0.086	0.583	-1.27	0.038	0.637	NaN	NaN	NaN	-1.192	0.788	0.282	-1.158	0.61	0.24	-1.097	0.492	0.29	-1.093	0.404	0.275	-1.073	0.245	0.227	-1.017	0.083	0.299
462	2.31	-1.326	0.89	0.462	NaN	NaN	NaN	-1.235	0.801	0.656	-1.323	0.635	0.657	-1.319	0.506	0.611	-1.34	0.415	0.611	-1.383	0.253	0.646	-1.382	0.086	0.582	-1.27	0.038	0.637	NaN	NaN	NaN	-1.19	0.788	0.28	-1.154	0.611	0.24	-1.093	0.494	0.289	-1.089	0.403	0.274	-1.072	0.246	0.226	-1.017	0.083	0.299
463	2.315	-1.327	0.891	0.46	NaN	NaN	NaN	-1.233	0.801	0.656	-1.322	0.635	0.656	-1.317	0.506	0.61	-1.339	0.415	0.61	-1.382	0.254	0.646	-1.382	0.086	0.582	-1.27	0.038	0.637	NaN	NaN	NaN	-1.188	0.789	0.28	-1.15	0.612	0.239	-1.091	0.495	0.288	-1.086	0.404	0.273	-1.07	0.246	0.226	-1.017	0.083	0.299
464	2.32	-1.328	0.893	0.459	NaN	NaN	NaN	-1.231	0.801	0.655	-1.32	0.635	0.655	-1.316	0.506	0.609	-1.337	0.415	0.609	-1.382	0.254	0.645	-1.382	0.086	0.582	-1.27	0.038	0.637	NaN	NaN	NaN	-1.186	0.79	0.278	-1.146	0.612	0.238	-1.088	0.496	0.287	-1.083	0.404	0.273	-1.068	0.247	0.225	-1.017	0.083	0.299
465	2.325	-1.324	0.892	0.459	NaN	NaN	NaN	-1.229	0.801	0.654	-1.318	0.635	0.654	-1.314	0.506	0.609	-1.336	0.415	0.609	-1.381	0.254	0.645	-1.382	0.086	0.582	-1.27	0.038	0.637	NaN	NaN	NaN	-1.183	0.79	0.278	-1.142	0.613	0.237	-1.085	0.496	0.287	-1.081	0.405	0.272	-1.066	0.248	0.224	-1.017	0.083	0.299
466	2.33	-1.324	0.894	0.458	NaN	NaN	NaN	-1.227	0.8	0.653	-1.317	0.635	0.653	-1.313	0.506	0.608	-1.335	0.415	0.608	-1.38	0.255	0.644	-1.382	0.086	0.582	-1.27	0.038	0.637	NaN	NaN	NaN	-1.181	0.791	0.277	-1.138	0.613	0.236	-1.081	0.496	0.286	-1.078	0.406	0.271	-1.064	0.248	0.223	-1.017	0.083	0.299
467	2.335	-1.32	0.893	0.457	NaN	NaN	NaN	-1.224	0.798	0.652	-1.315	0.635	0.652	-1.311	0.506	0.607	-1.333	0.415	0.607	-1.38	0.255	0.644	-1.381	0.086	0.582	-1.27	0.038	0.637	NaN	NaN	NaN	-1.179	0.791	0.276	-1.134	0.613	0.235	-1.077	0.496	0.286	-1.076	0.407	0.271	-1.061	0.248	0.223	-1.016	0.083	0.299
468	2.34	-1.32	0.894	0.456	NaN	NaN	NaN	-1.222	0.798	0.65	-1.313	0.635	0.651	-1.31	0.505	0.606	-1.332	0.415	0.607	-1.379	0.256	0.644	-1.381	0.086	0.582	-1.27	0.038	0.637	NaN	NaN	NaN	-1.177	0.792	0.275	-1.131	0.614	0.234	-1.074	0.497	0.286	-1.073	0.408	0.27	-1.058	0.249	0.222	-1.016	0.083	0.299
469	2.345	-1.314	0.891	0.456	NaN	NaN	NaN	-1.22	0.798	0.649	-1.311	0.635	0.65	-1.308	0.505	0.606	-1.331	0.415	0.606	-1.378	0.256	0.644	-1.381	0.087	0.582	-1.27	0.038	0.637	NaN	NaN	NaN	-1.174	0.793	0.274	-1.128	0.614	0.233	-1.072	0.498	0.285	-1.07	0.407	0.27	-1.056	0.249	0.222	-1.015	0.082	0.299
470	2.35	-1.311	0.891	0.456	NaN	NaN	NaN	-1.218	0.798	0.648	-1.31	0.635	0.649	-1.307	0.505	0.605	-1.329	0.415	0.605	-1.378	0.256	0.643	-1.381	0.087	0.582	-1.27	0.038	0.637	NaN	NaN	NaN	-1.172	0.793	0.273	-1.125	0.614	0.232	-1.07	0.498	0.284	-1.066	0.406	0.27	-1.053	0.248	0.221	-1.014	0.081	0.299
471	2.355	-1.309	0.891	0.455	NaN	NaN	NaN	-1.216	0.798	0.647	-1.309	0.635	0.648	-1.305	0.505	0.604	-1.328	0.415	0.605	-1.377	0.257	0.643	-1.381	0.087	0.581	-1.27	0.038	0.637	NaN	NaN	NaN	-1.169	0.793	0.272	-1.122	0.614	0.232	-1.067	0.498	0.284	-1.064	0.406	0.269	-1.051	0.249	0.221	-1.014	0.081	0.299
472	2.36	-1.306	0.891	0.454	NaN	NaN	NaN	-1.214	0.798	0.646	-1.307	0.635	0.647	-1.304	0.505	0.603	-1.327	0.415	0.604	-1.376	0.257	0.642	-1.381	0.088	0.581	-1.27	0.038	0.637	NaN	NaN	NaN	-1.166	0.794	0.271	-1.119	0.613	0.231	-1.063	0.496	0.284	-1.062	0.407	0.268	-1.049	0.249	0.22	-1.013	0.081	0.299
473	2.365	-1.304	0.891	0.453	NaN	NaN	NaN	-1.212	0.797	0.644	-1.306	0.635	0.646	-1.302	0.505	0.602	-1.325	0.415	0.604	-1.376	0.257	0.642	-1.381	0.088	0.581	-1.27	0.038	0.637	NaN	NaN	NaN	-1.164	0.794	0.27	-1.117	0.613	0.23	-1.06	0.496	0.283	-1.06	0.407	0.268	-1.047	0.248	0.22	-1.013	0.081	0.299
474	2.37	-1.304	0.892	0.452	NaN	NaN	NaN	-1.211	0.797	0.643	-1.304	0.635	0.644	-1.301	0.505	0.602	-1.324	0.415	0.603	-1.375	0.258	0.641	-1.381	0.088	0.581	-1.27	0.038	0.637	NaN	NaN	NaN	-1.161	0.794	0.269	-1.115	0.614	0.229	-1.059	0.496	0.282	-1.057	0.407	0.267	-1.045	0.247	0.22	-1.013	0.081	0.299
475	2.375	-1.305	0.894	0.451	NaN	NaN	NaN	-1.209	0.797	0.642	-1.303	0.635	0.643	-1.299	0.505	0.601	-1.323	0.415	0.602	-1.374	0.258	0.641	-1.381	0.089	0.581	-1.27	0.038	0.637	NaN	NaN	NaN	-1.158	0.794	0.268	-1.113	0.614	0.228	-1.057	0.496	0.282	-1.055	0.407	0.267	-1.043	0.247	0.22	-1.013	0.081	0.299
476	2.38	-1.301	0.893	0.45	NaN	NaN	NaN	-1.207	0.797	0.641	-1.301	0.635	0.642	-1.298	0.505	0.6	-1.322	0.415	0.602	-1.374	0.259	0.64	-1.381	0.089	0.581	-1.27	0.038	0.637	NaN	NaN	NaN	-1.156	0.794	0.266	-1.111	0.613	0.227	-1.056	0.497	0.281	-1.053	0.406	0.267	-1.042	0.247	0.22	-1.013	0.081	0.299
477	2.385	-1.3	0.893	0.449	NaN	NaN	NaN	-1.205	0.796	0.64	-1.3	0.635	0.641	-1.297	0.505	0.599	-1.321	0.415	0.601	-1.373	0.259	0.64	-1.381	0.089	0.581	-1.27	0.038	0.637	NaN	NaN	NaN	-1.153	0.794	0.265	-1.109	0.612	0.227	-1.054	0.497	0.28	-1.051	0.406	0.266	-1.042	0.247	0.22	-1.013	0.081	0.299
478	2.39	-1.297	0.893	0.448	NaN	NaN	NaN	-1.203	0.795	0.639	-1.299	0.636	0.64	-1.295	0.505	0.598	-1.319	0.415	0.6	-1.372	0.259	0.639	-1.38	0.089	0.58	-1.27	0.038	0.637	NaN	NaN	NaN	-1.151	0.794	0.264	-1.107	0.612	0.226	-1.052	0.498	0.279	-1.049	0.406	0.266	-1.041	0.247	0.219	-1.013	0.081	0.299
479	2.395	-1.296	0.893	0.447	NaN	NaN	NaN	-1.201	0.795	0.638	-1.297	0.636	0.639	-1.294	0.505	0.597	-1.318	0.415	0.6	-1.372	0.26	0.639	-1.38	0.089	0.58	-1.27	0.038	0.637	NaN	NaN	NaN	-1.148	0.794	0.263	-1.105	0.612	0.225	-1.05	0.497	0.279	-1.047	0.406	0.265	-1.041	0.247	0.219	-1.013	0.081	0.299
480	2.4	-1.292	0.892	0.446	NaN	NaN	NaN	-1.199	0.795	0.637	-1.296	0.636	0.637	-1.292	0.505	0.596	-1.317	0.415	0.599	-1.371	0.26	0.639	-1.38	0.089	0.58	-1.27	0.038	0.637	NaN	NaN	NaN	-1.146	0.794	0.262	-1.103	0.612	0.224	-1.046	0.495	0.279	-1.046	0.406	0.264	-1.04	0.247	0.219	-1.013	0.081	0.299
481	2.405	-1.292	0.893	0.444	NaN	NaN	NaN	-1.197	0.795	0.636	-1.295	0.636	0.636	-1.291	0.505	0.595	-1.316	0.415	0.598	-1.371	0.26	0.638	-1.38	0.089	0.58	-1.27	0.038	0.637	NaN	NaN	NaN	-1.144	0.794	0.261	-1.101	0.611	0.224	-1.044	0.495	0.278	-1.044	0.406	0.263	-1.04	0.247	0.219	-1.013	0.081	0.299
482	2.41	-1.286	0.891	0.443	NaN	NaN	NaN	-1.195	0.794	0.635	-1.293	0.636	0.635	-1.29	0.505	0.595	-1.315	0.415	0.597	-1.37	0.261	0.638	-1.38	0.089	0.58	-1.27	0.038	0.636	NaN	NaN	NaN	-1.141	0.794	0.259	-1.098	0.611	0.223	-1.042	0.495	0.277	-1.043	0.406	0.263	-1.04	0.247	0.219	-1.013	0.081	0.299
483	2.415	-1.282	0.89	0.442	NaN	NaN	NaN	-1.192	0.793	0.633	-1.291	0.636	0.634	-1.288	0.505	0.594	-1.313	0.415	0.596	-1.369	0.261	0.637	-1.38	0.09	0.58	-1.27	0.038	0.636	NaN	NaN	NaN	-1.139	0.794	0.258	-1.096	0.611	0.222	-1.04	0.495	0.277	-1.041	0.406	0.263	-1.039	0.247	0.219	-1.013	0.081	0.299
484	2.42	-1.28	0.89	0.441	NaN	NaN	NaN	-1.19	0.793	0.632	-1.29	0.636	0.632	-1.287	0.505	0.593	-1.312	0.415	0.596	-1.369	0.262	0.637	-1.38	0.09	0.579	-1.27	0.038	0.636	NaN	NaN	NaN	-1.137	0.795	0.257	-1.094	0.611	0.221	-1.039	0.496	0.276	-1.04	0.406	0.262	-1.038	0.247	0.218	-1.013	0.081	0.298
485	2.425	-1.278	0.89	0.44	NaN	NaN	NaN	-1.189	0.793	0.631	-1.289	0.636	0.631	-1.285	0.505	0.592	-1.311	0.416	0.595	-1.368	0.263	0.636	-1.379	0.091	0.579	-1.269	0.038	0.636	NaN	NaN	NaN	-1.135	0.795	0.256	-1.092	0.611	0.22	-1.037	0.496	0.275	-1.037	0.405	0.262	-1.037	0.247	0.217	-1.012	0.08	0.298
486	2.43	-1.276	0.89	0.439	NaN	NaN	NaN	-1.187	0.793	0.63	-1.287	0.636	0.63	-1.284	0.505	0.591	-1.309	0.416	0.594	-1.368	0.263	0.636	-1.379	0.091	0.579	-1.269	0.038	0.636	NaN	NaN	NaN	-1.133	0.795	0.255	-1.091	0.612	0.219	-1.036	0.496	0.274	-1.036	0.405	0.261	-1.036	0.246	0.217	-1.012	0.08	0.298
487	2.435	-1.274	0.89	0.438	NaN	NaN	NaN	-1.186	0.793	0.629	-1.286	0.636	0.629	-1.282	0.505	0.59	-1.308	0.415	0.593	-1.367	0.264	0.635	-1.379	0.092	0.579	-1.269	0.038	0.636	NaN	NaN	NaN	-1.13	0.794	0.254	-1.088	0.611	0.218	-1.033	0.496	0.274	-1.034	0.406	0.261	-1.034	0.246	0.216	-1.012	0.08	0.298
488	2.44	-1.272	0.89	0.437	NaN	NaN	NaN	-1.184	0.793	0.628	-1.284	0.636	0.628	-1.281	0.505	0.589	-1.307	0.416	0.593	-1.366	0.264	0.634	-1.379	0.092	0.579	-1.269	0.038	0.636	NaN	NaN	NaN	-1.129	0.795	0.253	-1.085	0.611	0.217	-1.031	0.495	0.273	-1.033	0.406	0.26	-1.033	0.245	0.216	-1.012	0.08	0.298
489	2.445	-1.27	0.89	0.436	NaN	NaN	NaN	-1.182	0.793	0.627	-1.282	0.636	0.627	-1.279	0.505	0.589	-1.305	0.415	0.592	-1.366	0.264	0.634	-1.379	0.092	0.579	-1.269	0.038	0.636	NaN	NaN	NaN	-1.127	0.795	0.252	-1.083	0.611	0.217	-1.029	0.495	0.272	-1.031	0.406	0.259	-1.031	0.245	0.216	-1.012	0.08	0.298
490	2.45	-1.268	0.89	0.435	NaN	NaN	NaN	-1.18	0.792	0.626	-1.281	0.636	0.626	-1.278	0.505	0.588	-1.304	0.416	0.591	-1.365	0.265	0.634	-1.378	0.092	0.578	-1.269	0.038	0.636	NaN	NaN	NaN	-1.126	0.796	0.251	-1.081	0.611	0.216	-1.027	0.495	0.272	-1.029	0.406	0.258	-1.03	0.245	0.215	-1.012	0.08	0.298
491	2.455	-1.266	0.89	0.433	NaN	NaN	NaN	-1.178	0.792	0.625	-1.279	0.636	0.625	-1.276	0.505	0.587	-1.303	0.416	0.591	-1.364	0.265	0.633	-1.378	0.092	0.578	-1.27	0.039	0.636	NaN	NaN	NaN	-1.124	0.796	0.25	-1.079	0.611	0.215	-1.025	0.495	0.271	-1.028	0.406	0.258	-1.028	0.245	0.215	-1.012	0.08	0.298
492	2.46	-1.265	0.89	0.433	NaN	NaN	NaN	-1.176	0.791	0.624	-1.278	0.637	0.623	-1.274	0.505	0.586	-1.302	0.416	0.59	-1.364	0.266	0.633	-1.378	0.093	0.578	-1.27	0.039	0.635	NaN	NaN	NaN	-1.122	0.796	0.249	-1.077	0.611	0.214	-1.023	0.495	0.271	-1.025	0.405	0.258	-1.026	0.245	0.215	-1.011	0.08	0.298
493	2.465	-1.263	0.891	0.432	NaN	NaN	NaN	-1.174	0.791	0.623	-1.276	0.637	0.622	-1.273	0.505	0.585	-1.301	0.416	0.589	-1.363	0.266	0.632	-1.378	0.094	0.577	-1.27	0.039	0.635	NaN	NaN	NaN	-1.12	0.796	0.248	-1.075	0.611	0.213	-1.021	0.495	0.27	-1.023	0.405	0.258	-1.025	0.245	0.214	-1.011	0.079	0.298
494	2.47	-1.261	0.891	0.431	NaN	NaN	NaN	-1.173	0.791	0.622	-1.275	0.636	0.621	-1.271	0.505	0.585	-1.3	0.416	0.589	-1.362	0.266	0.631	-1.378	0.094	0.577	-1.27	0.039	0.635	NaN	NaN	NaN	-1.118	0.796	0.247	-1.073	0.61	0.213	-1.02	0.495	0.269	-1.021	0.405	0.257	-1.024	0.245	0.214	-1.011	0.079	0.298
495	2.475	-1.26	0.891	0.43	NaN	NaN	NaN	-1.171	0.791	0.621	-1.273	0.636	0.62	-1.27	0.505	0.584	-1.298	0.416	0.588	-1.362	0.267	0.631	-1.378	0.094	0.577	-1.27	0.039	0.635	NaN	NaN	NaN	-1.117	0.796	0.246	-1.07	0.61	0.212	-1.018	0.495	0.269	-1.019	0.405	0.256	-1.022	0.245	0.213	-1.011	0.079	0.298
496	2.48	-1.258	0.891	0.429	NaN	NaN	NaN	-1.169	0.791	0.62	-1.272	0.636	0.619	-1.268	0.505	0.583	-1.297	0.416	0.587	-1.361	0.268	0.631	-1.377	0.094	0.577	-1.27	0.039	0.635	NaN	NaN	NaN	-1.115	0.796	0.245	-1.069	0.61	0.211	-1.017	0.495	0.268	-1.018	0.405	0.256	-1.021	0.244	0.213	-1.011	0.079	0.298
497	2.485	-1.256	0.891	0.428	NaN	NaN	NaN	-1.167	0.79	0.619	-1.27	0.637	0.618	-1.267	0.505	0.582	-1.296	0.416	0.586	-1.361	0.268	0.63	-1.377	0.094	0.576	-1.27	0.039	0.635	NaN	NaN	NaN	-1.113	0.795	0.244	-1.067	0.61	0.21	-1.014	0.494	0.267	-1.017	0.405	0.255	-1.019	0.244	0.213	-1.011	0.079	0.298
498	2.49	-1.254	0.891	0.427	NaN	NaN	NaN	-1.165	0.79	0.618	-1.268	0.636	0.617	-1.265	0.505	0.582	-1.295	0.417	0.586	-1.36	0.268	0.629	-1.377	0.095	0.576	-1.27	0.039	0.635	NaN	NaN	NaN	-1.112	0.795	0.243	-1.065	0.61	0.209	-1.012	0.494	0.267	-1.015	0.405	0.255	-1.018	0.244	0.213	-1.01	0.079	0.298
499	2.495	-1.253	0.891	0.426	NaN	NaN	NaN	-1.163	0.79	0.617	-1.266	0.636	0.616	-1.264	0.505	0.581	-1.293	0.417	0.585	-1.36	0.269	0.629	-1.377	0.096	0.576	-1.27	0.039	0.635	NaN	NaN	NaN	-1.11	0.795	0.242	-1.063	0.61	0.209	-1.01	0.494	0.266	-1.013	0.404	0.254	-1.017	0.244	0.213	-1.01	0.079	0.298
500	2.5	-1.251	0.891	0.425	NaN	NaN	NaN	-1.162	0.79	0.616	-1.265	0.637	0.615	-1.262	0.504	0.58	-1.292	0.417	0.584	-1.36	0.272	0.628	-1.377	0.096	0.575	-1.27	0.04	0.635	NaN	NaN	NaN	-1.109	0.795	0.241	-1.061	0.609	0.208	-1.009	0.494	0.266	-1.011	0.404	0.254	-1.016	0.243	0.213	-1.01	0.079	0.298
501	2.505	-1.25	0.892	0.424	NaN	NaN	NaN	-1.16	0.79	0.615	-1.264	0.637	0.615	-1.26	0.504	0.579	-1.291	0.417	0.584	-1.36	0.272	0.627	-1.376	0.096	0.575	-1.27	0.04	0.635	NaN	NaN	NaN	-1.107	0.795	0.24	-1.059	0.609	0.207	-1.007	0.493	0.266	-1.01	0.404	0.253	-1.016	0.243	0.213	-1.01	0.079	0.298
502	2.51	-1.25	0.892	0.422	NaN	NaN	NaN	-1.158	0.789	0.614	-1.262	0.637	0.614	-1.257	0.503	0.578	-1.289	0.417	0.583	-1.358	0.271	0.626	-1.376	0.096	0.574	-1.271	0.039	0.635	NaN	NaN	NaN	-1.106	0.795	0.239	-1.057	0.609	0.207	-1.005	0.494	0.265	-1.008	0.404	0.253	-1.015	0.243	0.213	-1.01	0.079	0.298
503	2.515	-1.246	0.891	0.422	NaN	NaN	NaN	-1.156	0.789	0.613	-1.26	0.637	0.613	-1.255	0.503	0.577	-1.288	0.417	0.582	-1.357	0.271	0.625	-1.376	0.097	0.574	-1.271	0.039	0.634	NaN	NaN	NaN	-1.104	0.795	0.238	-1.055	0.609	0.206	-1.004	0.494	0.265	-1.007	0.404	0.253	-1.014	0.243	0.212	-1.01	0.079	0.298
504	2.52	-1.244	0.891	0.421	NaN	NaN	NaN	-1.154	0.789	0.611	-1.259	0.637	0.612	-1.254	0.503	0.576	-1.288	0.418	0.581	-1.357	0.271	0.624	-1.376	0.097	0.573	-1.271	0.039	0.634	NaN	NaN	NaN	-1.102	0.795	0.237	-1.054	0.608	0.205	-1.003	0.494	0.264	-1.006	0.403	0.253	-1.013	0.243	0.212	-1.01	0.079	0.298
505	2.525	-1.243	0.891	0.42	NaN	NaN	NaN	-1.153	0.789	0.61	-1.257	0.637	0.611	-1.252	0.503	0.575	-1.286	0.418	0.58	-1.356	0.271	0.624	-1.375	0.097	0.572	-1.271	0.04	0.634	NaN	NaN	NaN	-1.1	0.794	0.236	-1.053	0.609	0.205	-1.001	0.493	0.264	-1.005	0.403	0.253	-1.013	0.243	0.212	-1.01	0.079	0.299
506	2.53	-1.241	0.891	0.419	NaN	NaN	NaN	-1.151	0.789	0.609	-1.256	0.637	0.611	-1.251	0.503	0.575	-1.285	0.418	0.58	-1.355	0.271	0.623	-1.375	0.098	0.572	-1.271	0.039	0.634	NaN	NaN	NaN	-1.099	0.794	0.235	-1.051	0.609	0.204	-1	0.493	0.263	-1.003	0.403	0.253	-1.012	0.243	0.212	-1.01	0.078	0.299
507	2.535	-1.24	0.892	0.418	NaN	NaN	NaN	-1.15	0.789	0.608	-1.254	0.637	0.61	-1.249	0.503	0.574	-1.284	0.418	0.579	-1.354	0.271	0.622	-1.375	0.098	0.571	-1.272	0.039	0.634	NaN	NaN	NaN	-1.097	0.794	0.234	-1.049	0.608	0.203	-0.998	0.492	0.262	-1.002	0.403	0.252	-1.012	0.243	0.211	-1.01	0.078	0.299
508	2.54	-1.238	0.892	0.418	NaN	NaN	NaN	-1.147	0.789	0.607	-1.253	0.637	0.609	-1.248	0.503	0.573	-1.282	0.417	0.578	-1.354	0.272	0.621	-1.374	0.098	0.57	-1.272	0.039	0.633	NaN	NaN	NaN	-1.095	0.794	0.233	-1.047	0.607	0.203	-0.997	0.492	0.262	-1.001	0.402	0.252	-1.011	0.243	0.211	-1.01	0.078	0.299
509	2.545	-1.236	0.892	0.417	NaN	NaN	NaN	-1.146	0.789	0.606	-1.252	0.637	0.608	-1.247	0.504	0.572	-1.281	0.418	0.577	-1.355	0.275	0.62	-1.374	0.099	0.57	-1.272	0.039	0.633	NaN	NaN	NaN	-1.094	0.794	0.233	-1.045	0.607	0.202	-0.995	0.492	0.262	-1	0.402	0.251	-1.01	0.242	0.211	-1.01	0.078	0.299
510	2.55	-1.235	0.892	0.416	NaN	NaN	NaN	-1.144	0.788	0.605	-1.25	0.637	0.607	-1.245	0.504	0.572	-1.281	0.419	0.577	-1.355	0.276	0.62	-1.374	0.099	0.569	-1.272	0.04	0.633	NaN	NaN	NaN	-1.092	0.794	0.232	-1.044	0.607	0.202	-0.994	0.492	0.262	-0.999	0.402	0.251	-1.009	0.242	0.211	-1.01	0.078	0.299
511	2.555	-1.234	0.893	0.414	NaN	NaN	NaN	-1.142	0.789	0.604	-1.248	0.637	0.607	-1.244	0.504	0.571	-1.281	0.42	0.576	-1.355	0.277	0.619	-1.374	0.1	0.568	-1.273	0.04	0.632	NaN	NaN	NaN	-1.091	0.794	0.231	-1.043	0.607	0.201	-0.992	0.492	0.261	-0.997	0.401	0.251	-1.007	0.242	0.211	-1.01	0.079	0.298
512	2.56	-1.234	0.893	0.413	NaN	NaN	NaN	-1.141	0.789	0.603	-1.247	0.637	0.606	-1.243	0.504	0.57	NaN	NaN	NaN	-1.354	0.278	0.618	-1.373	0.1	0.568	-1.273	0.04	0.632	NaN	NaN	NaN	-1.089	0.794	0.23	-1.041	0.607	0.2	-0.991	0.491	0.261	-0.996	0.401	0.25	-1.006	0.241	0.211	-1.011	0.079	0.298
513	2.565	-1.231	0.892	0.413	NaN	NaN	NaN	-1.14	0.789	0.602	-1.246	0.637	0.605	-1.242	0.504	0.569	NaN	NaN	NaN	-1.354	0.278	0.617	-1.373	0.101	0.567	-1.273	0.04	0.632	NaN	NaN	NaN	-1.087	0.793	0.229	-1.039	0.607	0.2	-0.989	0.491	0.26	-0.994	0.401	0.25	-1.005	0.241	0.211	-1.011	0.079	0.298
514	2.57	-1.23	0.893	0.412	NaN	NaN	NaN	-1.138	0.789	0.602	-1.245	0.637	0.604	-1.24	0.504	0.568	NaN	NaN	NaN	-1.354	0.279	0.616	-1.373	0.101	0.566	-1.274	0.04	0.632	NaN	NaN	NaN	-1.086	0.793	0.228	-1.038	0.606	0.199	-0.988	0.491	0.26	-0.993	0.401	0.249	-1.004	0.241	0.211	-1.01	0.079	0.298
515	2.575	-1.23	0.894	0.41	NaN	NaN	NaN	-1.137	0.789	0.601	-1.244	0.638	0.604	-1.239	0.504	0.567	-1.275	0.42	0.572	-1.353	0.279	0.615	-1.373	0.102	0.565	-1.274	0.041	0.632	NaN	NaN	NaN	-1.085	0.793	0.227	-1.036	0.606	0.198	-0.987	0.491	0.259	-0.992	0.401	0.249	-1.003	0.24	0.211	-1.01	0.078	0.298
516	2.58	-1.227	0.894	0.409	NaN	NaN	NaN	-1.135	0.789	0.6	-1.242	0.638	0.603	-1.238	0.505	0.567	-1.275	0.42	0.572	-1.353	0.279	0.614	-1.372	0.102	0.564	-1.274	0.041	0.632	NaN	NaN	NaN	-1.084	0.794	0.226	-1.035	0.606	0.198	-0.986	0.491	0.259	-0.991	0.401	0.249	-1.002	0.24	0.21	-1.009	0.078	0.299
517	2.585	-1.226	0.894	0.408	NaN	NaN	NaN	-1.134	0.789	0.599	-1.241	0.638	0.602	-1.238	0.505	0.566	-1.274	0.421	0.571	-1.352	0.28	0.613	-1.372	0.102	0.564	-1.274	0.041	0.631	NaN	NaN	NaN	-1.082	0.793	0.226	-1.034	0.606	0.197	-0.984	0.491	0.258	-0.99	0.401	0.249	-1.001	0.24	0.21	-1.009	0.078	0.299
518	2.59	-1.224	0.894	0.408	NaN	NaN	NaN	-1.132	0.789	0.598	-1.24	0.638	0.602	-1.238	0.506	0.566	-1.273	0.421	0.57	-1.351	0.279	0.612	-1.372	0.103	0.563	-1.275	0.04	0.631	NaN	NaN	NaN	-1.081	0.793	0.225	-1.032	0.606	0.197	-0.983	0.49	0.258	-0.988	0.401	0.248	-1.001	0.24	0.21	-1.009	0.078	0.298
519	2.595	-1.224	0.895	0.406	NaN	NaN	NaN	-1.131	0.789	0.597	-1.239	0.639	0.601	-1.236	0.506	0.565	-1.272	0.421	0.569	-1.35	0.279	0.611	-1.371	0.103	0.562	-1.275	0.04	0.631	NaN	NaN	NaN	-1.079	0.793	0.224	-1.031	0.605	0.196	-0.982	0.49	0.258	-0.987	0.401	0.248	-1	0.24	0.21	-1.009	0.078	0.298
520	2.6	-1.223	0.895	0.405	NaN	NaN	NaN	-1.129	0.789	0.596	-1.238	0.639	0.6	-1.236	0.507	0.564	-1.272	0.422	0.569	-1.35	0.28	0.61	-1.371	0.103	0.561	-1.275	0.04	0.63	NaN	NaN	NaN	-1.078	0.793	0.223	-1.03	0.605	0.196	-0.981	0.49	0.257	-0.986	0.4	0.247	-0.999	0.24	0.21	-1.009	0.078	0.298
521	2.605	-1.221	0.895	0.404	NaN	NaN	NaN	-1.128	0.789	0.595	-1.237	0.639	0.599	-1.233	0.506	0.563	-1.271	0.422	0.568	-1.35	0.281	0.609	-1.371	0.104	0.561	-1.276	0.04	0.63	NaN	NaN	NaN	-1.076	0.793	0.222	-1.029	0.605	0.195	-0.98	0.49	0.257	-0.985	0.4	0.247	-0.999	0.239	0.209	-1.009	0.078	0.298
522	2.61	-1.218	0.894	0.404	NaN	NaN	NaN	-1.126	0.789	0.594	-1.236	0.639	0.599	-1.232	0.506	0.562	-1.27	0.422	0.567	-1.35	0.282	0.609	-1.371	0.105	0.56	-1.276	0.04	0.63	NaN	NaN	NaN	-1.075	0.793	0.221	-1.027	0.604	0.195	-0.978	0.49	0.257	-0.984	0.4	0.246	-0.998	0.239	0.209	-1.009	0.078	0.298
523	2.615	-1.217	0.895	0.403	NaN	NaN	NaN	-1.125	0.789	0.594	-1.234	0.639	0.598	-1.231	0.506	0.562	-1.269	0.423	0.567	-1.35	0.283	0.608	-1.37	0.105	0.559	-1.276	0.04	0.63	NaN	NaN	NaN	-1.073	0.792	0.221	-1.026	0.604	0.194	-0.977	0.489	0.257	-0.983	0.4	0.246	-0.997	0.239	0.209	-1.009	0.078	0.298
524	2.62	-1.215	0.894	0.402	NaN	NaN	NaN	-1.124	0.789	0.593	-1.232	0.639	0.597	-1.23	0.507	0.561	-1.268	0.423	0.566	-1.349	0.283	0.607	-1.37	0.105	0.559	-1.276	0.04	0.629	NaN	NaN	NaN	-1.072	0.793	0.22	-1.025	0.604	0.194	-0.976	0.489	0.256	-0.982	0.399	0.246	-0.997	0.238	0.209	-1.009	0.078	0.298
525	2.625	-1.216	0.896	0.4	NaN	NaN	NaN	-1.123	0.79	0.592	-1.23	0.638	0.595	-1.23	0.508	0.561	-1.267	0.423	0.565	-1.348	0.284	0.606	-1.369	0.106	0.558	-1.276	0.04	0.629	NaN	NaN	NaN	-1.071	0.793	0.219	-1.024	0.604	0.193	-0.975	0.489	0.256	-0.981	0.399	0.246	-0.996	0.238	0.208	-1.009	0.078	0.298
526	2.63	-1.214	0.896	0.4	NaN	NaN	NaN	-1.122	0.79	0.591	-1.231	0.64	0.595	-1.229	0.507	0.56	-1.266	0.423	0.565	-1.348	0.285	0.605	-1.369	0.106	0.557	-1.276	0.04	0.628	NaN	NaN	NaN	-1.069	0.793	0.218	-1.023	0.604	0.193	-0.974	0.489	0.255	-0.981	0.399	0.246	-0.995	0.238	0.208	-1.009	0.078	0.298
527	2.635	-1.212	0.896	0.399	NaN	NaN	NaN	-1.12	0.79	0.591	-1.23	0.641	0.595	-1.228	0.508	0.56	-1.265	0.424	0.564	-1.347	0.285	0.604	-1.368	0.107	0.556	-1.276	0.04	0.628	NaN	NaN	NaN	-1.068	0.793	0.217	-1.022	0.604	0.192	-0.973	0.488	0.255	-0.98	0.398	0.245	-0.995	0.238	0.208	-1.009	0.078	0.298
528	2.64	-1.212	0.897	0.397	NaN	NaN	NaN	-1.119	0.79	0.59	-1.229	0.641	0.594	-1.226	0.508	0.559	-1.264	0.424	0.564	-1.347	0.285	0.603	-1.368	0.107	0.556	-1.276	0.04	0.627	NaN	NaN	NaN	-1.066	0.792	0.216	-1.02	0.604	0.192	-0.973	0.489	0.254	-0.979	0.398	0.245	-0.995	0.238	0.208	-1.009	0.078	0.298
529	2.645	-1.211	0.897	0.396	NaN	NaN	NaN	-1.117	0.79	0.589	-1.228	0.641	0.593	-1.223	0.507	0.559	-1.263	0.425	0.563	-1.346	0.286	0.603	-1.368	0.107	0.555	-1.276	0.04	0.627	NaN	NaN	NaN	-1.065	0.792	0.216	-1.019	0.603	0.191	-0.972	0.489	0.254	-0.978	0.398	0.245	-0.994	0.238	0.208	-1.009	0.078	0.298
530	2.65	-1.209	0.897	0.395	NaN	NaN	NaN	-1.116	0.79	0.587	-1.227	0.642	0.592	-1.22	0.506	0.559	-1.262	0.425	0.562	-1.346	0.287	0.602	-1.367	0.108	0.554	-1.276	0.04	0.626	NaN	NaN	NaN	-1.064	0.792	0.215	-1.017	0.603	0.191	-0.971	0.489	0.254	-0.977	0.398	0.245	-0.994	0.237	0.208	-1.009	0.078	0.298
531	2.655	-1.208	0.898	0.394	NaN	NaN	NaN	-1.114	0.79	0.585	-1.226	0.642	0.592	-1.221	0.508	0.557	-1.261	0.425	0.562	-1.345	0.287	0.601	-1.367	0.109	0.554	-1.276	0.04	0.626	NaN	NaN	NaN	-1.063	0.793	0.214	-1.016	0.603	0.19	-0.971	0.489	0.254	-0.976	0.398	0.244	-0.993	0.237	0.208	-1.008	0.078	0.298
532	2.66	-1.207	0.898	0.393	NaN	NaN	NaN	-1.114	0.791	0.586	-1.225	0.642	0.591	-1.22	0.508	0.556	-1.26	0.426	0.561	-1.345	0.288	0.6	-1.366	0.109	0.553	-1.276	0.04	0.626	NaN	NaN	NaN	-1.061	0.793	0.213	-1.015	0.603	0.19	-0.97	0.488	0.253	-0.976	0.398	0.244	-0.993	0.237	0.208	-1.008	0.077	0.298
533	2.665	-1.206	0.899	0.392	NaN	NaN	NaN	-1.115	0.794	0.587	-1.223	0.642	0.59	-1.219	0.509	0.555	-1.259	0.426	0.561	-1.344	0.289	0.6	-1.366	0.109	0.552	-1.277	0.04	0.625	NaN	NaN	NaN	-1.06	0.793	0.213	-1.014	0.603	0.189	-0.969	0.488	0.253	-0.975	0.398	0.244	-0.992	0.237	0.208	-1.008	0.078	0.298
534	2.67	-1.203	0.898	0.391	NaN	NaN	NaN	-1.114	0.794	0.585	-1.218	0.639	0.589	-1.218	0.509	0.555	-1.258	0.426	0.56	-1.343	0.289	0.599	-1.366	0.11	0.551	-1.277	0.04	0.625	NaN	NaN	NaN	-1.058	0.792	0.212	-1.013	0.603	0.189	-0.968	0.489	0.253	-0.975	0.398	0.244	-0.992	0.237	0.207	-1.009	0.077	0.298
535	2.675	-1.201	0.898	0.391	NaN	NaN	NaN	-1.111	0.793	0.583	-1.215	0.638	0.589	-1.217	0.509	0.554	-1.257	0.426	0.56	-1.343	0.289	0.598	-1.365	0.111	0.551	-1.277	0.04	0.625	NaN	NaN	NaN	-1.057	0.793	0.211	-1.012	0.603	0.188	-0.967	0.489	0.253	-0.975	0.397	0.244	-0.992	0.237	0.207	-1.009	0.077	0.298
536	2.68	-1.201	0.899	0.389	NaN	NaN	NaN	-1.111	0.794	0.583	-1.217	0.641	0.587	-1.216	0.51	0.554	-1.256	0.427	0.559	-1.342	0.29	0.597	-1.365	0.111	0.55	-1.277	0.04	0.625	NaN	NaN	NaN	-1.055	0.792	0.21	-1.012	0.604	0.188	-0.967	0.488	0.252	-0.974	0.397	0.243	-0.992	0.236	0.207	-1.009	0.077	0.298
537	2.685	-1.2	0.9	0.388	NaN	NaN	NaN	-1.108	0.792	0.58	-1.219	0.643	0.587	-1.216	0.511	0.554	-1.255	0.428	0.559	-1.342	0.291	0.597	-1.364	0.112	0.549	-1.278	0.04	0.625	NaN	NaN	NaN	-1.054	0.793	0.21	-1.011	0.604	0.187	-0.965	0.488	0.252	-0.974	0.397	0.243	-0.991	0.236	0.207	-1.008	0.077	0.298
538	2.69	-1.199	0.9	0.387	NaN	NaN	NaN	-1.106	0.792	0.578	-1.217	0.643	0.586	-1.213	0.511	0.553	-1.254	0.428	0.559	-1.341	0.291	0.596	-1.364	0.112	0.549	-1.278	0.04	0.624	NaN	NaN	NaN	-1.053	0.793	0.209	-1.01	0.603	0.187	-0.964	0.487	0.252	-0.973	0.397	0.243	-0.991	0.236	0.207	-1.008	0.077	0.298
539	2.695	-1.198	0.901	0.385	NaN	NaN	NaN	-1.105	0.792	0.578	-1.214	0.642	0.584	-1.212	0.511	0.553	-1.252	0.428	0.558	-1.34	0.292	0.595	-1.363	0.113	0.548	-1.278	0.04	0.624	NaN	NaN	NaN	-1.052	0.793	0.208	-1.008	0.603	0.186	-0.964	0.487	0.252	-0.973	0.397	0.243	-0.991	0.236	0.206	-1.008	0.077	0.297
540	2.7	-1.197	0.901	0.384	NaN	NaN	NaN	-1.104	0.793	0.577	-1.214	0.643	0.584	-1.21	0.511	0.552	-1.251	0.429	0.557	-1.339	0.293	0.594	-1.363	0.114	0.548	-1.278	0.04	0.624	NaN	NaN	NaN	-1.05	0.793	0.207	-1.007	0.603	0.186	-0.963	0.486	0.251	-0.972	0.397	0.242	-0.99	0.236	0.206	-1.008	0.077	0.297
541	2.705	-1.196	0.902	0.383	NaN	NaN	NaN	-1.103	0.793	0.577	-1.214	0.644	0.583	-1.209	0.511	0.552	-1.25	0.429	0.557	-1.339	0.293	0.594	-1.362	0.114	0.547	-1.278	0.04	0.624	NaN	NaN	NaN	-1.049	0.793	0.207	-1.006	0.602	0.186	-0.963	0.486	0.251	-0.972	0.397	0.242	-0.99	0.236	0.205	-1.008	0.076	0.297
542	2.71	-1.194	0.902	0.382	NaN	NaN	NaN	-1.103	0.794	0.577	-1.209	0.642	0.583	-1.208	0.512	0.552	-1.248	0.429	0.557	-1.338	0.294	0.593	-1.362	0.115	0.546	-1.279	0.04	0.623	NaN	NaN	NaN	-1.047	0.793	0.206	-1.005	0.603	0.185	-0.962	0.486	0.251	-0.971	0.397	0.241	-0.99	0.236	0.205	-1.008	0.076	0.297
543	2.715	-1.193	0.902	0.381	NaN	NaN	NaN	-1.103	0.796	0.576	-1.207	0.641	0.584	-1.208	0.513	0.552	-1.248	0.43	0.557	-1.337	0.294	0.592	-1.361	0.116	0.545	-1.279	0.04	0.623	NaN	NaN	NaN	-1.046	0.793	0.206	-1.005	0.603	0.184	-0.962	0.487	0.25	-0.971	0.397	0.241	-0.99	0.235	0.205	-1.007	0.075	0.296
544	2.72	-1.192	0.903	0.38	NaN	NaN	NaN	-1.103	0.798	0.577	-1.21	0.645	0.582	-1.206	0.514	0.552	-1.246	0.431	0.557	-1.336	0.295	0.591	-1.361	0.116	0.545	-1.279	0.04	0.622	NaN	NaN	NaN	-1.045	0.793	0.205	-1.004	0.603	0.184	-0.961	0.487	0.249	-0.97	0.397	0.24	-0.99	0.235	0.205	-1.007	0.075	0.296
545	2.725	-1.191	0.903	0.379	NaN	NaN	NaN	-1.1	0.796	0.574	-1.207	0.645	0.58	-1.206	0.515	0.552	-1.245	0.431	0.557	-1.336	0.296	0.591	-1.36	0.117	0.544	-1.279	0.04	0.622	NaN	NaN	NaN	-1.044	0.793	0.204	-1.003	0.603	0.184	-0.961	0.487	0.249	-0.97	0.396	0.24	-0.989	0.235	0.205	-1.007	0.075	0.296
546	2.73	-1.19	0.903	0.378	NaN	NaN	NaN	-1.098	0.796	0.573	-1.206	0.645	0.58	-1.203	0.514	0.551	-1.243	0.431	0.556	-1.335	0.297	0.59	-1.359	0.118	0.543	-1.279	0.041	0.621	NaN	NaN	NaN	-1.043	0.793	0.204	-1.002	0.603	0.183	-0.961	0.487	0.249	-0.97	0.396	0.24	-0.989	0.235	0.204	-1.007	0.075	0.296
547	2.735	-1.188	0.904	0.378	NaN	NaN	NaN	-1.097	0.797	0.572	-1.206	0.646	0.579	-1.202	0.515	0.551	-1.24	0.431	0.555	-1.334	0.297	0.589	-1.359	0.118	0.542	-1.279	0.041	0.621	NaN	NaN	NaN	-1.041	0.793	0.203	-1.002	0.603	0.183	-0.961	0.487	0.248	-0.97	0.396	0.24	-0.989	0.234	0.204	-1.007	0.076	0.296
548	2.74	-1.186	0.904	0.377	NaN	NaN	NaN	-1.096	0.797	0.571	-1.206	0.647	0.579	-1.2	0.515	0.55	-1.239	0.431	0.555	-1.333	0.298	0.589	-1.358	0.119	0.542	-1.28	0.041	0.62	NaN	NaN	NaN	-1.04	0.793	0.203	-1.002	0.604	0.182	-0.961	0.487	0.248	-0.97	0.396	0.24	-0.989	0.234	0.204	-1.007	0.076	0.295
549	2.745	-1.186	0.905	0.376	NaN	NaN	NaN	-1.096	0.799	0.572	-1.203	0.647	0.578	-1.198	0.515	0.55	-1.238	0.432	0.555	-1.332	0.299	0.588	-1.357	0.12	0.541	-1.28	0.042	0.62	NaN	NaN	NaN	-1.039	0.793	0.202	-1.001	0.604	0.181	-0.96	0.487	0.248	-0.97	0.396	0.239	-0.989	0.234	0.203	-1.007	0.076	0.295
550	2.75	-1.185	0.905	0.375	NaN	NaN	NaN	-1.097	0.802	0.573	-1.201	0.647	0.578	-1.197	0.516	0.55	-1.236	0.432	0.555	-1.33	0.299	0.587	-1.357	0.121	0.54	-1.28	0.042	0.619	NaN	NaN	NaN	-1.038	0.793	0.201	-1	0.604	0.181	-0.96	0.487	0.248	-0.969	0.396	0.239	-0.989	0.234	0.203	-1.007	0.075	0.295
551	2.755	-1.184	0.906	0.374	NaN	NaN	NaN	-1.095	0.802	0.571	-1.2	0.647	0.577	-1.197	0.517	0.551	-1.235	0.433	0.556	-1.329	0.3	0.587	-1.356	0.122	0.539	-1.28	0.043	0.619	NaN	NaN	NaN	-1.037	0.793	0.201	-0.999	0.603	0.181	-0.96	0.487	0.247	-0.969	0.395	0.239	-0.989	0.234	0.203	-1.008	0.075	0.295
552	2.76	-1.183	0.906	0.373	NaN	NaN	NaN	-1.097	0.805	0.573	-1.199	0.648	0.577	-1.195	0.517	0.55	-1.234	0.434	0.556	-1.328	0.301	0.586	-1.355	0.123	0.539	-1.28	0.043	0.618	NaN	NaN	NaN	-1.036	0.793	0.2	-0.999	0.603	0.18	-0.96	0.487	0.246	-0.969	0.395	0.238	-0.99	0.234	0.202	-1.008	0.075	0.295
553	2.765	-1.182	0.907	0.372	NaN	NaN	NaN	-1.095	0.805	0.572	-1.197	0.649	0.577	-1.193	0.518	0.551	-1.232	0.434	0.556	-1.327	0.301	0.586	-1.354	0.124	0.538	-1.28	0.043	0.618	NaN	NaN	NaN	-1.035	0.793	0.2	-0.999	0.603	0.18	-0.96	0.487	0.246	-0.969	0.395	0.238	-0.99	0.234	0.202	-1.008	0.076	0.295
554	2.77	-1.181	0.907	0.371	NaN	NaN	NaN	-1.091	0.802	0.568	-1.196	0.649	0.577	-1.19	0.518	0.55	-1.23	0.434	0.556	-1.326	0.302	0.585	-1.354	0.125	0.537	-1.279	0.043	0.618	NaN	NaN	NaN	-1.034	0.794	0.199	-0.999	0.603	0.179	-0.96	0.487	0.245	-0.969	0.395	0.238	-0.991	0.234	0.201	-1.008	0.076	0.295
555	2.775	-1.179	0.907	0.37	NaN	NaN	NaN	-1.089	0.803	0.567	-1.195	0.65	0.577	-1.188	0.518	0.55	-1.229	0.436	0.556	-1.325	0.303	0.585	-1.353	0.126	0.536	-1.279	0.044	0.617	NaN	NaN	NaN	-1.033	0.794	0.199	-0.998	0.604	0.179	-0.96	0.487	0.245	-0.969	0.395	0.237	-0.991	0.234	0.201	-1.008	0.076	0.295
556	2.78	-1.176	0.907	0.37	NaN	NaN	NaN	-1.088	0.803	0.566	-1.193	0.65	0.577	-1.187	0.519	0.551	-1.227	0.436	0.556	-1.323	0.303	0.584	-1.351	0.126	0.535	-1.279	0.044	0.616	NaN	NaN	NaN	-1.033	0.794	0.198	-0.998	0.604	0.179	-0.96	0.487	0.245	-0.969	0.395	0.237	-0.991	0.233	0.201	-1.008	0.076	0.295
557	2.785	-1.176	0.908	0.369	NaN	NaN	NaN	-1.087	0.804	0.566	-1.192	0.651	0.576	-1.187	0.52	0.551	-1.223	0.435	0.556	-1.322	0.304	0.584	-1.35	0.127	0.535	-1.278	0.044	0.615	NaN	NaN	NaN	-1.031	0.794	0.198	-0.997	0.604	0.178	-0.96	0.487	0.244	-0.969	0.395	0.236	-0.992	0.233	0.201	-1.008	0.075	0.295
558	2.79	-1.176	0.909	0.367	NaN	NaN	NaN	-1.086	0.805	0.566	-1.189	0.65	0.577	-1.184	0.52	0.551	-1.222	0.436	0.556	-1.32	0.304	0.584	-1.349	0.128	0.534	-1.278	0.044	0.615	NaN	NaN	NaN	-1.031	0.794	0.198	-0.997	0.604	0.178	-0.96	0.487	0.244	-0.969	0.395	0.236	-0.992	0.233	0.201	-1.008	0.076	0.294
559	2.795	-1.175	0.909	0.367	NaN	NaN	NaN	-1.085	0.806	0.565	-1.186	0.649	0.578	-1.182	0.52	0.551	-1.221	0.437	0.557	-1.319	0.305	0.583	-1.348	0.129	0.533	-1.278	0.044	0.614	NaN	NaN	NaN	-1.03	0.794	0.197	-0.998	0.604	0.177	-0.96	0.486	0.244	-0.97	0.395	0.235	-0.992	0.233	0.2	-1.008	0.076	0.294
560	2.8	-1.174	0.91	0.366	NaN	NaN	NaN	-1.084	0.807	0.565	-1.187	0.652	0.577	-1.18	0.521	0.552	-1.22	0.438	0.558	-1.317	0.306	0.583	-1.347	0.13	0.532	-1.278	0.045	0.613	NaN	NaN	NaN	-1.029	0.794	0.197	-0.998	0.605	0.177	-0.96	0.486	0.243	-0.97	0.395	0.235	-0.992	0.233	0.2	-1.008	0.076	0.294
561	2.805	-1.173	0.911	0.365	NaN	NaN	NaN	-1.083	0.808	0.564	-1.187	0.653	0.577	-1.18	0.522	0.552	-1.218	0.438	0.558	-1.316	0.306	0.583	-1.346	0.131	0.531	-1.278	0.046	0.613	NaN	NaN	NaN	-1.028	0.794	0.196	-0.998	0.605	0.177	-0.96	0.486	0.243	-0.971	0.396	0.234	-0.993	0.233	0.2	-1.008	0.076	0.294
562	2.81	-1.172	0.911	0.364	NaN	NaN	NaN	-1.082	0.808	0.564	-1.187	0.655	0.577	-1.177	0.522	0.552	-1.214	0.437	0.558	-1.314	0.307	0.582	-1.345	0.132	0.531	-1.278	0.048	0.612	NaN	NaN	NaN	-1.027	0.795	0.196	-0.997	0.605	0.176	-0.96	0.486	0.243	-0.971	0.396	0.234	-0.993	0.233	0.199	-1.008	0.076	0.294
563	2.815	-1.17	0.912	0.364	NaN	NaN	NaN	-1.083	0.811	0.565	-1.184	0.654	0.577	-1.174	0.522	0.552	-1.214	0.438	0.559	-1.312	0.307	0.582	-1.343	0.132	0.53	-1.278	0.049	0.612	NaN	NaN	NaN	-1.026	0.795	0.196	-0.997	0.605	0.176	-0.96	0.487	0.242	-0.972	0.396	0.233	-0.993	0.233	0.199	-1.008	0.076	0.294
564	2.82	-1.169	0.912	0.363	NaN	NaN	NaN	-1.085	0.815	0.568	-1.182	0.655	0.577	-1.173	0.523	0.553	-1.211	0.438	0.559	-1.311	0.308	0.582	-1.342	0.134	0.529	-1.278	0.049	0.612	NaN	NaN	NaN	-1.025	0.795	0.195	-0.997	0.605	0.175	-0.961	0.487	0.242	-0.972	0.396	0.233	-0.994	0.233	0.199	-1.008	0.076	0.294
565	2.825	-1.167	0.912	0.363	NaN	NaN	NaN	-1.085	0.816	0.568	-1.18	0.655	0.577	-1.174	0.524	0.555	-1.208	0.438	0.559	-1.309	0.309	0.582	-1.341	0.135	0.529	-1.277	0.05	0.611	NaN	NaN	NaN	-1.023	0.794	0.195	-0.997	0.606	0.175	-0.961	0.487	0.242	-0.972	0.396	0.233	-0.994	0.233	0.199	-1.008	0.076	0.294
566	2.83	-1.164	0.912	0.363	NaN	NaN	NaN	-1.084	0.817	0.568	-1.179	0.656	0.577	-1.171	0.525	0.555	-1.208	0.44	0.56	-1.308	0.309	0.582	-1.339	0.135	0.528	-1.277	0.051	0.611	NaN	NaN	NaN	-1.021	0.793	0.196	-0.997	0.606	0.175	-0.961	0.487	0.241	-0.973	0.396	0.233	-0.994	0.233	0.199	-1.008	0.076	0.294
567	2.835	-1.163	0.912	0.362	NaN	NaN	NaN	-1.083	0.818	0.568	-1.177	0.656	0.577	-1.167	0.524	0.554	-1.205	0.44	0.561	-1.306	0.31	0.582	-1.338	0.136	0.528	-1.276	0.052	0.611	NaN	NaN	NaN	-1.019	0.792	0.195	-0.996	0.606	0.175	-0.961	0.487	0.241	-0.973	0.396	0.233	-0.995	0.233	0.198	-1.008	0.076	0.294
568	2.84	-1.161	0.912	0.362	NaN	NaN	NaN	-1.08	0.817	0.565	-1.176	0.657	0.578	-1.166	0.525	0.555	-1.202	0.439	0.561	-1.304	0.311	0.582	-1.336	0.137	0.527	-1.276	0.052	0.61	NaN	NaN	NaN	-1.018	0.793	0.195	-0.996	0.606	0.174	-0.961	0.487	0.241	-0.973	0.396	0.233	-0.995	0.233	0.198	-1.008	0.076	0.294
569	2.845	-1.161	0.913	0.361	NaN	NaN	NaN	-1.077	0.816	0.563	-1.174	0.657	0.578	-1.166	0.526	0.556	-1.199	0.439	0.561	-1.302	0.311	0.582	-1.335	0.138	0.527	-1.275	0.053	0.609	NaN	NaN	NaN	-1.017	0.793	0.194	-0.995	0.606	0.174	-0.962	0.487	0.24	-0.974	0.396	0.232	-0.996	0.233	0.198	-1.009	0.076	0.294
570	2.85	-1.16	0.914	0.36	NaN	NaN	NaN	-1.077	0.818	0.564	-1.173	0.658	0.578	-1.164	0.527	0.557	-1.197	0.44	0.562	-1.3	0.311	0.582	-1.334	0.139	0.526	-1.274	0.054	0.609	NaN	NaN	NaN	-1.016	0.794	0.194	-0.995	0.607	0.174	-0.962	0.488	0.24	-0.974	0.396	0.232	-0.996	0.233	0.198	-1.009	0.076	0.294
571	2.855	-1.158	0.914	0.359	NaN	NaN	NaN	-1.073	0.816	0.561	-1.171	0.658	0.578	-1.16	0.526	0.557	-1.195	0.44	0.562	-1.299	0.312	0.582	-1.332	0.14	0.526	-1.273	0.054	0.608	NaN	NaN	NaN	-1.016	0.795	0.194	-0.995	0.607	0.173	-0.962	0.488	0.24	-0.975	0.396	0.232	-0.997	0.233	0.198	-1.009	0.076	0.294
572	2.86	-1.157	0.915	0.359	NaN	NaN	NaN	-1.072	0.817	0.56	-1.169	0.658	0.579	-1.158	0.526	0.557	-1.193	0.44	0.563	-1.297	0.312	0.582	-1.331	0.141	0.526	-1.271	0.055	0.607	NaN	NaN	NaN	-1.015	0.795	0.193	-0.995	0.608	0.173	-0.963	0.488	0.24	-0.975	0.396	0.232	-0.997	0.233	0.198	-1.009	0.076	0.294
573	2.865	-1.157	0.915	0.358	NaN	NaN	NaN	-1.071	0.817	0.56	-1.167	0.659	0.579	-1.155	0.526	0.558	-1.192	0.441	0.564	-1.295	0.313	0.582	-1.329	0.142	0.526	-1.27	0.055	0.607	NaN	NaN	NaN	-1.014	0.796	0.193	-0.995	0.608	0.173	-0.963	0.488	0.239	-0.976	0.396	0.231	-0.997	0.233	0.198	-1.009	0.076	0.294
574	2.87	-1.155	0.916	0.357	NaN	NaN	NaN	-1.07	0.818	0.56	-1.166	0.659	0.579	-1.153	0.527	0.558	-1.19	0.442	0.565	-1.293	0.314	0.583	-1.327	0.142	0.526	-1.269	0.056	0.607	NaN	NaN	NaN	-1.013	0.796	0.193	-0.995	0.608	0.172	-0.963	0.488	0.239	-0.976	0.396	0.231	-0.997	0.233	0.198	-1.009	0.076	0.294
575	2.875	-1.154	0.916	0.357	NaN	NaN	NaN	-1.069	0.819	0.559	-1.164	0.66	0.579	-1.152	0.527	0.559	-1.187	0.442	0.565	-1.291	0.314	0.583	-1.325	0.143	0.526	-1.267	0.057	0.608	NaN	NaN	NaN	-1.012	0.797	0.192	-0.994	0.608	0.172	-0.964	0.488	0.239	-0.977	0.396	0.231	-0.997	0.233	0.198	-1.009	0.076	0.294
576	2.88	-1.153	0.916	0.356	NaN	NaN	NaN	-1.067	0.819	0.559	-1.163	0.66	0.58	-1.15	0.528	0.559	-1.185	0.442	0.565	-1.288	0.314	0.584	-1.323	0.143	0.526	-1.266	0.058	0.608	NaN	NaN	NaN	-1.011	0.798	0.192	-0.994	0.609	0.172	-0.964	0.488	0.239	-0.977	0.396	0.231	-0.998	0.233	0.197	-1.009	0.076	0.294
577	2.885	-1.152	0.917	0.355	NaN	NaN	NaN	-1.066	0.82	0.558	-1.161	0.661	0.58	-1.148	0.528	0.56	-1.184	0.443	0.566	-1.287	0.315	0.584	-1.321	0.144	0.527	-1.264	0.058	0.609	NaN	NaN	NaN	-1.01	0.798	0.191	-0.993	0.609	0.172	-0.965	0.489	0.239	-0.977	0.396	0.23	-0.998	0.233	0.197	-1.009	0.076	0.294
578	2.89	-1.15	0.917	0.355	NaN	NaN	NaN	-1.066	0.822	0.559	-1.159	0.662	0.58	-1.146	0.528	0.56	-1.183	0.444	0.567	-1.285	0.315	0.585	-1.318	0.144	0.527	-1.261	0.059	0.61	NaN	NaN	NaN	-1.01	0.799	0.191	-0.993	0.609	0.172	-0.965	0.489	0.238	-0.978	0.396	0.23	-0.998	0.233	0.197	-1.009	0.076	0.294
579	2.895	-1.149	0.917	0.354	NaN	NaN	NaN	-1.068	0.826	0.562	-1.158	0.662	0.58	-1.144	0.529	0.56	-1.179	0.444	0.567	-1.282	0.316	0.585	-1.316	0.145	0.528	-1.259	0.059	0.61	NaN	NaN	NaN	-1.008	0.799	0.19	-0.993	0.609	0.171	-0.965	0.489	0.238	-0.978	0.396	0.23	-0.998	0.233	0.197	-1.009	0.076	0.294
580	2.9	-1.148	0.918	0.354	NaN	NaN	NaN	-1.068	0.827	0.563	-1.156	0.663	0.58	-1.142	0.53	0.561	-1.177	0.444	0.568	-1.28	0.316	0.586	-1.314	0.144	0.529	-1.256	0.058	0.611	NaN	NaN	NaN	-1.007	0.799	0.19	-0.992	0.609	0.171	-0.965	0.489	0.238	-0.979	0.396	0.23	-0.999	0.233	0.197	-1.009	0.076	0.294
581	2.905	-1.147	0.918	0.353	NaN	NaN	NaN	-1.067	0.828	0.563	-1.154	0.663	0.58	-1.141	0.531	0.561	-1.175	0.444	0.568	-1.278	0.316	0.587	-1.311	0.144	0.531	-1.252	0.058	0.611	NaN	NaN	NaN	-1.007	0.8	0.19	-0.991	0.61	0.171	-0.966	0.489	0.237	-0.979	0.396	0.23	-0.999	0.233	0.197	-1.009	0.076	0.293
582	2.91	-1.146	0.918	0.353	NaN	NaN	NaN	-1.066	0.829	0.562	-1.153	0.664	0.58	-1.14	0.532	0.562	-1.173	0.445	0.569	-1.275	0.316	0.587	-1.308	0.144	0.532	-1.249	0.058	0.612	NaN	NaN	NaN	-1.006	0.8	0.189	-0.991	0.61	0.17	-0.966	0.489	0.237	-0.98	0.396	0.229	-0.999	0.233	0.197	-1.009	0.076	0.293
583	2.915	-1.145	0.919	0.352	NaN	NaN	NaN	-1.065	0.83	0.562	-1.151	0.664	0.58	-1.138	0.532	0.562	-1.171	0.445	0.569	-1.273	0.316	0.588	-1.305	0.144	0.533	-1.245	0.057	0.613	NaN	NaN	NaN	-1.005	0.801	0.189	-0.991	0.611	0.17	-0.966	0.489	0.237	-0.98	0.396	0.229	-0.999	0.233	0.197	-1.009	0.076	0.293
584	2.92	-1.144	0.919	0.351	NaN	NaN	NaN	-1.064	0.831	0.562	-1.15	0.665	0.58	-1.136	0.532	0.562	-1.169	0.446	0.569	-1.27	0.316	0.59	-1.301	0.143	0.535	-1.24	0.056	0.614	NaN	NaN	NaN	-1.004	0.801	0.189	-0.991	0.611	0.17	-0.966	0.489	0.236	-0.98	0.395	0.229	-0.999	0.233	0.197	-1.009	0.076	0.293
585	2.925	-1.143	0.919	0.351	NaN	NaN	NaN	-1.064	0.832	0.562	-1.149	0.666	0.58	-1.134	0.533	0.562	-1.167	0.446	0.57	-1.267	0.316	0.591	-1.298	0.143	0.536	-1.235	0.056	0.615	NaN	NaN	NaN	-1.003	0.802	0.188	-0.991	0.611	0.169	-0.966	0.489	0.236	-0.982	0.397	0.228	-1	0.233	0.197	-1.009	0.076	0.293
586	2.93	-1.142	0.92	0.35	NaN	NaN	NaN	-1.062	0.832	0.562	-1.147	0.666	0.58	-1.132	0.533	0.562	-1.165	0.447	0.57	-1.264	0.316	0.592	-1.294	0.143	0.538	-1.231	0.056	0.617	NaN	NaN	NaN	-1.002	0.802	0.188	-0.99	0.611	0.169	-0.967	0.489	0.236	-0.983	0.398	0.228	-1	0.233	0.197	-1.009	0.076	0.293
587	2.935	-1.141	0.92	0.35	NaN	NaN	NaN	-1.061	0.832	0.561	-1.146	0.667	0.58	-1.13	0.534	0.562	-1.163	0.447	0.571	-1.261	0.316	0.593	-1.29	0.142	0.54	-1.225	0.055	0.618	NaN	NaN	NaN	-1.002	0.803	0.188	-0.989	0.611	0.169	-0.967	0.489	0.236	-0.983	0.398	0.227	-1	0.233	0.197	-1.009	0.076	0.293
588	2.94	-1.141	0.921	0.348	NaN	NaN	NaN	-1.058	0.832	0.559	-1.144	0.667	0.58	-1.129	0.534	0.562	-1.161	0.448	0.571	-1.258	0.316	0.595	-1.286	0.141	0.542	-1.22	0.054	0.619	NaN	NaN	NaN	-1	0.802	0.188	-0.989	0.611	0.169	-0.967	0.489	0.236	-0.984	0.398	0.227	-1.001	0.233	0.197	-1.009	0.077	0.293
589	2.945	-1.142	0.922	0.347	NaN	NaN	NaN	-1.056	0.831	0.557	-1.143	0.668	0.58	-1.127	0.535	0.563	-1.158	0.448	0.572	-1.255	0.316	0.596	-1.282	0.141	0.544	-1.214	0.054	0.62	NaN	NaN	NaN	-0.999	0.801	0.188	-0.99	0.612	0.169	-0.967	0.489	0.235	-0.984	0.398	0.227	-1.001	0.233	0.197	-1.009	0.077	0.293
590	2.95	-1.141	0.922	0.347	NaN	NaN	NaN	-1.057	0.834	0.56	-1.141	0.668	0.58	-1.125	0.535	0.563	-1.156	0.448	0.573	-1.252	0.316	0.598	-1.278	0.14	0.547	-1.208	0.053	0.621	NaN	NaN	NaN	-0.997	0.801	0.188	-0.99	0.613	0.168	-0.967	0.489	0.235	-0.984	0.398	0.227	-1.001	0.233	0.197	-1.009	0.077	0.293
591	2.955	-1.14	0.923	0.346	NaN	NaN	NaN	-1.055	0.834	0.558	-1.14	0.669	0.58	-1.123	0.536	0.563	-1.154	0.448	0.573	-1.248	0.315	0.6	-1.273	0.139	0.549	-1.202	0.052	0.623	NaN	NaN	NaN	-0.996	0.801	0.188	-0.99	0.613	0.168	-0.967	0.49	0.235	-0.985	0.398	0.227	-1	0.232	0.197	-1.009	0.077	0.293
592	2.96	-1.139	0.923	0.345	NaN	NaN	NaN	-1.053	0.833	0.556	-1.138	0.669	0.58	-1.121	0.536	0.563	-1.151	0.449	0.574	-1.244	0.314	0.601	-1.269	0.138	0.551	-1.195	0.051	0.624	NaN	NaN	NaN	-0.996	0.801	0.187	-0.99	0.613	0.168	-0.968	0.49	0.235	-0.985	0.398	0.227	-1.001	0.232	0.197	-1.009	0.077	0.293
593	2.965	-1.138	0.924	0.345	NaN	NaN	NaN	-1.055	0.836	0.559	-1.137	0.669	0.579	-1.119	0.537	0.563	-1.149	0.449	0.575	-1.239	0.313	0.603	-1.264	0.137	0.554	-1.188	0.05	0.625	NaN	NaN	NaN	-0.995	0.801	0.187	-0.989	0.613	0.168	-0.968	0.49	0.234	-0.985	0.398	0.227	-1.002	0.233	0.197	-1.009	0.077	0.293
594	2.97	-1.137	0.924	0.344	NaN	NaN	NaN	-1.054	0.837	0.559	-1.135	0.67	0.579	-1.117	0.537	0.563	-1.146	0.45	0.575	-1.236	0.313	0.605	-1.259	0.136	0.556	-1.182	0.049	0.626	NaN	NaN	NaN	-0.993	0.801	0.187	-0.989	0.613	0.168	-0.969	0.49	0.234	-0.986	0.398	0.227	-1.002	0.233	0.196	-1.01	0.077	0.293
595	2.975	-1.136	0.924	0.344	NaN	NaN	NaN	-1.053	0.838	0.559	-1.134	0.67	0.579	-1.115	0.537	0.564	-1.143	0.45	0.576	-1.232	0.312	0.607	-1.254	0.135	0.558	-1.175	0.048	0.627	NaN	NaN	NaN	-0.993	0.801	0.187	-0.989	0.613	0.167	-0.969	0.49	0.233	-0.986	0.398	0.227	-1.002	0.233	0.196	-1.01	0.077	0.293
596	2.98	-1.135	0.924	0.344	NaN	NaN	NaN	-1.052	0.838	0.559	-1.132	0.671	0.579	-1.113	0.537	0.564	-1.14	0.45	0.577	-1.227	0.311	0.608	-1.248	0.134	0.561	-1.168	0.047	0.628	NaN	NaN	NaN	-0.993	0.801	0.187	-0.989	0.613	0.167	-0.97	0.49	0.233	-0.986	0.397	0.226	-1.002	0.233	0.196	-1.01	0.077	0.293
597	2.985	-1.134	0.924	0.343	NaN	NaN	NaN	-1.052	0.839	0.559	-1.131	0.671	0.579	-1.111	0.538	0.564	-1.138	0.45	0.577	-1.224	0.312	0.61	-1.243	0.132	0.563	-1.161	0.047	0.63	NaN	NaN	NaN	-0.991	0.801	0.187	-0.989	0.613	0.167	-0.97	0.49	0.233	-0.987	0.397	0.226	-1.003	0.233	0.196	-1.01	0.077	0.293
598	2.99	-1.133	0.925	0.343	NaN	NaN	NaN	-1.051	0.84	0.559	-1.129	0.671	0.579	-1.109	0.538	0.564	-1.135	0.45	0.578	-1.219	0.311	0.612	-1.238	0.132	0.566	-1.154	0.046	0.631	NaN	NaN	NaN	-0.99	0.801	0.186	-0.989	0.613	0.167	-0.971	0.49	0.233	-0.987	0.397	0.226	-1.003	0.233	0.196	-1.01	0.077	0.293
599	2.995	-1.132	0.925	0.342	NaN	NaN	NaN	-1.05	0.84	0.559	-1.127	0.672	0.579	-1.107	0.539	0.565	-1.131	0.45	0.579	-1.214	0.309	0.614	-1.232	0.13	0.568	-1.146	0.046	0.632	NaN	NaN	NaN	-0.99	0.801	0.186	-0.989	0.613	0.167	-0.971	0.49	0.233	-0.987	0.397	0.226	-1.003	0.233	0.196	-1.009	0.077	0.293
600	3	-1.132	0.925	0.342	NaN	NaN	NaN	-1.049	0.841	0.559	-1.126	0.672	0.579	-1.104	0.539	0.565	-1.126	0.449	0.581	-1.209	0.308	0.616	-1.226	0.129	0.57	-1.139	0.045	0.633	NaN	NaN	NaN	-0.99	0.802	0.186	-0.989	0.614	0.166	-0.971	0.49	0.233	-0.988	0.398	0.226	-1.003	0.233	0.196	-1.009	0.077	0.293
601	3.005	-1.131	0.925	0.341	NaN	NaN	NaN	-1.048	0.841	0.559	-1.124	0.672	0.579	-1.102	0.539	0.566	-1.124	0.45	0.581	-1.204	0.308	0.618	-1.22	0.128	0.572	-1.131	0.044	0.634	NaN	NaN	NaN	-0.989	0.801	0.186	-0.989	0.614	0.166	-0.971	0.49	0.232	-0.988	0.398	0.226	-1.003	0.233	0.196	-1.009	0.077	0.293
602	3.01	-1.129	0.925	0.341	NaN	NaN	NaN	-1.047	0.842	0.558	-1.122	0.672	0.58	-1.099	0.539	0.566	-1.122	0.451	0.581	-1.2	0.308	0.62	-1.215	0.128	0.575	-1.124	0.043	0.635	NaN	NaN	NaN	-0.987	0.801	0.186	-0.989	0.614	0.166	-0.971	0.49	0.232	-0.988	0.398	0.226	-1.003	0.232	0.196	-1.009	0.077	0.293
603	3.015	-1.129	0.925	0.341	NaN	NaN	NaN	-1.046	0.842	0.558	-1.12	0.672	0.58	-1.097	0.539	0.566	-1.12	0.451	0.582	-1.196	0.308	0.621	-1.209	0.127	0.577	-1.117	0.043	0.636	NaN	NaN	NaN	-0.987	0.801	0.186	-0.989	0.615	0.166	-0.971	0.49	0.232	-0.989	0.398	0.225	-1.004	0.232	0.196	-1.009	0.077	0.293
604	3.02	-1.128	0.925	0.34	NaN	NaN	NaN	-1.045	0.842	0.558	-1.118	0.673	0.58	-1.094	0.54	0.567	-1.117	0.452	0.583	-1.191	0.308	0.623	-1.203	0.126	0.579	-1.109	0.042	0.637	NaN	NaN	NaN	-0.987	0.802	0.186	-0.989	0.615	0.166	-0.971	0.49	0.232	-0.989	0.398	0.225	-1.004	0.232	0.196	-1.009	0.077	0.293
605	3.025	-1.127	0.925	0.34	NaN	NaN	NaN	-1.044	0.843	0.558	-1.116	0.673	0.581	-1.091	0.539	0.568	-1.114	0.452	0.584	-1.185	0.307	0.624	-1.196	0.125	0.581	-1.101	0.042	0.639	NaN	NaN	NaN	-0.986	0.801	0.186	-0.989	0.615	0.166	-0.971	0.49	0.232	-0.99	0.398	0.225	-1.004	0.232	0.196	-1.009	0.077	0.293
606	3.03	-1.126	0.925	0.34	NaN	NaN	NaN	-1.042	0.843	0.558	-1.114	0.673	0.581	-1.089	0.539	0.568	-1.11	0.452	0.585	-1.181	0.307	0.626	-1.19	0.124	0.583	-1.093	0.042	0.64	NaN	NaN	NaN	-0.985	0.801	0.186	-0.989	0.615	0.166	-0.971	0.49	0.232	-0.99	0.398	0.225	-1.004	0.232	0.196	-1.009	0.077	0.293
607	3.035	-1.124	0.925	0.34	NaN	NaN	NaN	-1.041	0.843	0.558	-1.111	0.673	0.582	-1.086	0.539	0.569	-1.105	0.451	0.585	-1.175	0.305	0.627	-1.184	0.123	0.585	-1.086	0.041	0.64	NaN	NaN	NaN	-0.984	0.801	0.185	-0.988	0.615	0.166	-0.971	0.49	0.232	-0.99	0.398	0.225	-1.005	0.232	0.196	-1.01	0.077	0.293
608	3.04	-1.124	0.925	0.339	NaN	NaN	NaN	-1.04	0.843	0.558	-1.109	0.673	0.583	-1.083	0.539	0.569	-1.102	0.451	0.586	-1.17	0.304	0.628	-1.178	0.122	0.587	-1.078	0.041	0.641	NaN	NaN	NaN	-0.984	0.801	0.185	-0.988	0.615	0.165	-0.972	0.49	0.231	-0.991	0.398	0.225	-1.005	0.233	0.196	-1.01	0.077	0.293
609	3.045	-1.124	0.925	0.339	NaN	NaN	NaN	-1.038	0.843	0.558	-1.107	0.673	0.584	-1.08	0.54	0.57	-1.099	0.451	0.587	-1.165	0.303	0.63	-1.171	0.122	0.588	-1.071	0.041	0.642	NaN	NaN	NaN	-0.983	0.802	0.185	-0.988	0.615	0.165	-0.972	0.49	0.231	-0.991	0.398	0.225	-1.006	0.233	0.195	-1.009	0.077	0.293
610	3.05	-1.123	0.925	0.339	NaN	NaN	NaN	-1.037	0.844	0.558	-1.104	0.673	0.584	-1.077	0.54	0.57	-1.095	0.451	0.588	-1.16	0.304	0.632	-1.165	0.121	0.59	-1.064	0.041	0.643	NaN	NaN	NaN	-0.983	0.802	0.185	-0.988	0.615	0.165	-0.972	0.49	0.23	-0.991	0.398	0.224	-1.006	0.233	0.195	-1.009	0.077	0.293
611	3.055	-1.123	0.926	0.339	NaN	NaN	NaN	-1.036	0.844	0.558	-1.102	0.673	0.585	-1.074	0.54	0.571	-1.09	0.451	0.588	-1.155	0.304	0.633	-1.159	0.12	0.592	-1.056	0.041	0.644	NaN	NaN	NaN	-0.982	0.802	0.185	-0.987	0.615	0.165	-0.972	0.491	0.23	-0.992	0.398	0.224	-1.006	0.233	0.195	-1.009	0.077	0.293
612	3.06	-1.122	0.926	0.338	NaN	NaN	NaN	-1.035	0.844	0.558	-1.099	0.673	0.586	-1.071	0.54	0.572	-1.087	0.451	0.589	-1.149	0.303	0.635	-1.153	0.12	0.593	-1.049	0.041	0.645	NaN	NaN	NaN	-0.981	0.802	0.185	-0.987	0.615	0.165	-0.972	0.49	0.23	-0.992	0.398	0.224	-1.006	0.233	0.195	-1.009	0.077	0.293
613	3.065	-1.121	0.926	0.338	NaN	NaN	NaN	-1.034	0.845	0.558	-1.096	0.673	0.586	-1.068	0.54	0.572	-1.083	0.45	0.59	-1.143	0.301	0.635	-1.146	0.119	0.595	-1.042	0.041	0.646	NaN	NaN	NaN	-0.981	0.802	0.185	-0.987	0.615	0.165	-0.973	0.49	0.23	-0.992	0.398	0.224	-1.006	0.233	0.195	-1.009	0.077	0.293
614	3.07	-1.12	0.926	0.338	NaN	NaN	NaN	-1.032	0.845	0.558	-1.094	0.673	0.587	-1.064	0.539	0.573	-1.08	0.451	0.591	-1.138	0.301	0.636	-1.14	0.118	0.596	-1.035	0.042	0.647	NaN	NaN	NaN	-0.98	0.802	0.185	-0.987	0.616	0.165	-0.973	0.49	0.23	-0.992	0.398	0.224	-1.007	0.233	0.195	-1.009	0.077	0.293
615	3.075	-1.12	0.926	0.338	NaN	NaN	NaN	-1.031	0.845	0.558	-1.091	0.673	0.588	-1.06	0.539	0.573	-1.076	0.451	0.591	-1.133	0.3	0.638	-1.133	0.118	0.597	-1.027	0.042	0.647	NaN	NaN	NaN	-0.98	0.802	0.184	-0.987	0.616	0.164	-0.973	0.49	0.23	-0.993	0.398	0.224	-1.007	0.233	0.195	-1.009	0.077	0.293
616	3.08	-1.119	0.926	0.338	NaN	NaN	NaN	-1.03	0.845	0.558	-1.088	0.672	0.589	-1.057	0.539	0.574	-1.071	0.451	0.592	-1.128	0.3	0.639	-1.127	0.118	0.598	-1.021	0.042	0.648	NaN	NaN	NaN	-0.978	0.802	0.184	-0.987	0.617	0.164	-0.973	0.49	0.229	-0.993	0.398	0.224	-1.006	0.233	0.195	-1.01	0.077	0.293
617	3.085	-1.118	0.926	0.338	NaN	NaN	NaN	-1.028	0.845	0.558	-1.085	0.672	0.59	-1.054	0.54	0.574	-1.067	0.45	0.593	-1.123	0.3	0.64	-1.121	0.117	0.599	-1.014	0.043	0.649	NaN	NaN	NaN	-0.977	0.802	0.184	-0.987	0.617	0.164	-0.974	0.49	0.229	-0.994	0.398	0.224	-1.006	0.233	0.195	-1.01	0.077	0.293
618	3.09	-1.118	0.926	0.338	NaN	NaN	NaN	-1.027	0.845	0.558	-1.082	0.672	0.59	-1.051	0.54	0.575	-1.062	0.45	0.593	-1.116	0.299	0.641	-1.114	0.117	0.6	-1.007	0.043	0.65	NaN	NaN	NaN	-0.977	0.802	0.184	-0.987	0.617	0.164	-0.974	0.491	0.229	-0.994	0.398	0.223	-1.006	0.233	0.195	-1.01	0.077	0.294
619	3.095	-1.117	0.926	0.338	NaN	NaN	NaN	-1.025	0.845	0.558	-1.079	0.672	0.591	-1.047	0.54	0.576	-1.058	0.451	0.594	-1.112	0.299	0.641	-1.108	0.116	0.601	-1	0.044	0.651	NaN	NaN	NaN	-0.977	0.802	0.184	-0.987	0.617	0.164	-0.975	0.491	0.229	-0.995	0.398	0.223	-1.007	0.233	0.195	-1.01	0.077	0.294
620	3.1	-1.116	0.926	0.338	NaN	NaN	NaN	-1.024	0.845	0.558	-1.076	0.672	0.592	-1.043	0.54	0.577	-1.054	0.451	0.595	-1.107	0.299	0.642	-1.102	0.116	0.602	-0.993	0.044	0.652	NaN	NaN	NaN	-0.976	0.802	0.184	-0.986	0.617	0.164	-0.975	0.491	0.229	-0.995	0.398	0.223	-1.007	0.233	0.195	-1.009	0.076	0.294
621	3.105	-1.115	0.925	0.338	NaN	NaN	NaN	-1.022	0.846	0.558	-1.073	0.672	0.592	-1.039	0.539	0.577	-1.05	0.451	0.595	-1.103	0.299	0.643	-1.096	0.116	0.603	-0.987	0.045	0.653	NaN	NaN	NaN	-0.975	0.802	0.184	-0.986	0.617	0.164	-0.975	0.491	0.229	-0.996	0.398	0.223	-1.008	0.233	0.195	-1.01	0.077	0.294
622	3.11	-1.115	0.925	0.338	NaN	NaN	NaN	-1.02	0.846	0.558	-1.07	0.672	0.593	-1.035	0.539	0.578	-1.046	0.45	0.596	-1.098	0.299	0.643	-1.087	0.114	0.604	-0.98	0.045	0.653	NaN	NaN	NaN	-0.974	0.802	0.184	-0.985	0.617	0.163	-0.976	0.491	0.229	-0.996	0.398	0.223	-1.009	0.233	0.195	-1.01	0.077	0.294
623	3.115	-1.114	0.925	0.338	NaN	NaN	NaN	-1.019	0.846	0.558	-1.067	0.672	0.594	-1.032	0.54	0.578	-1.04	0.45	0.596	-1.091	0.299	0.644	-1.078	0.111	0.606	-0.973	0.046	0.654	NaN	NaN	NaN	-0.974	0.802	0.184	-0.985	0.617	0.163	-0.976	0.491	0.228	-0.996	0.398	0.223	-1.009	0.233	0.195	-1.01	0.077	0.294
624	3.12	-1.113	0.925	0.338	NaN	NaN	NaN	-1.018	0.846	0.558	-1.064	0.671	0.594	-1.029	0.54	0.579	-1.036	0.45	0.596	-1.087	0.299	0.645	-1.073	0.112	0.606	-0.966	0.046	0.655	NaN	NaN	NaN	-0.974	0.802	0.184	-0.985	0.617	0.163	-0.977	0.491	0.228	-0.997	0.398	0.223	-1.009	0.232	0.195	-1.01	0.076	0.294
625	3.125	-1.112	0.925	0.338	NaN	NaN	NaN	-1.016	0.846	0.558	-1.061	0.671	0.595	-1.025	0.541	0.58	-1.032	0.451	0.598	-1.083	0.299	0.646	-1.065	0.11	0.607	-0.96	0.047	0.655	NaN	NaN	NaN	-0.973	0.802	0.184	-0.985	0.617	0.163	-0.977	0.491	0.228	-0.997	0.398	0.223	-1.009	0.232	0.195	-1.009	0.076	0.294
626	3.13	-1.111	0.925	0.338	NaN	NaN	NaN	-1.015	0.846	0.558	-1.058	0.671	0.595	-1.022	0.541	0.58	-1.028	0.451	0.598	-1.077	0.298	0.646	-1.061	0.112	0.607	-0.953	0.048	0.656	NaN	NaN	NaN	-0.972	0.802	0.184	-0.985	0.617	0.163	-0.977	0.491	0.228	-0.997	0.398	0.223	-1.01	0.232	0.195	-1.01	0.076	0.294
627	3.135	-1.111	0.925	0.338	NaN	NaN	NaN	-1.013	0.846	0.558	-1.056	0.671	0.596	-1.017	0.541	0.581	-1.024	0.451	0.599	-1.071	0.298	0.646	-1.053	0.11	0.608	-0.947	0.048	0.656	NaN	NaN	NaN	-0.971	0.802	0.184	-0.986	0.618	0.163	-0.978	0.492	0.227	-0.998	0.398	0.223	-1.011	0.233	0.195	-1.01	0.076	0.294
628	3.14	-1.11	0.925	0.338	NaN	NaN	NaN	-1.012	0.847	0.558	-1.053	0.671	0.596	-1.012	0.539	0.581	-1.02	0.452	0.599	-1.065	0.298	0.647	-1.052	0.114	0.608	-0.94	0.049	0.657	NaN	NaN	NaN	-0.971	0.802	0.184	-0.987	0.619	0.162	-0.978	0.492	0.227	-0.998	0.398	0.223	-1.011	0.233	0.195	-1.01	0.076	0.294
629	3.145	-1.109	0.925	0.338	NaN	NaN	NaN	-1.01	0.847	0.558	-1.05	0.671	0.597	-1.008	0.54	0.581	-1.016	0.452	0.6	-1.061	0.298	0.647	-1.044	0.113	0.608	-0.933	0.049	0.657	NaN	NaN	NaN	-0.97	0.802	0.184	-0.987	0.618	0.163	-0.978	0.492	0.227	-0.999	0.398	0.223	-1.011	0.233	0.195	-1.01	0.076	0.294
630	3.15	-1.108	0.924	0.338	NaN	NaN	NaN	-1.009	0.847	0.558	-1.047	0.67	0.597	-1.005	0.54	0.582	-1.011	0.452	0.601	-1.055	0.298	0.648	-1.034	0.109	0.609	-0.927	0.05	0.657	NaN	NaN	NaN	-0.97	0.802	0.184	-0.987	0.618	0.163	-0.978	0.492	0.227	-1	0.399	0.222	-1.01	0.232	0.195	-1.01	0.076	0.294
631	3.155	-1.108	0.924	0.338	NaN	NaN	NaN	-1.007	0.847	0.558	-1.044	0.67	0.598	-1.001	0.541	0.582	-1.006	0.452	0.601	-1.049	0.297	0.648	-1.031	0.112	0.608	-0.921	0.051	0.657	NaN	NaN	NaN	-0.969	0.802	0.183	-0.986	0.618	0.163	-0.978	0.492	0.227	-1	0.399	0.222	-1.011	0.232	0.195	-1.01	0.076	0.294
632	3.16	-1.107	0.924	0.338	NaN	NaN	NaN	-1.005	0.847	0.558	-1.041	0.67	0.598	-0.997	0.541	0.582	-1.001	0.452	0.601	-1.045	0.298	0.648	-1.026	0.113	0.609	-0.914	0.051	0.657	NaN	NaN	NaN	-0.968	0.802	0.183	-0.986	0.618	0.162	-0.979	0.492	0.227	-1.001	0.399	0.222	-1.012	0.233	0.194	-1.01	0.076	0.294
633	3.165	-1.106	0.924	0.338	NaN	NaN	NaN	-1.004	0.847	0.558	-1.038	0.67	0.598	-0.993	0.541	0.582	-0.997	0.451	0.601	-1.039	0.297	0.648	-1.018	0.111	0.61	-0.907	0.052	0.657	NaN	NaN	NaN	-0.968	0.802	0.183	-0.986	0.618	0.162	-0.979	0.492	0.227	-1.002	0.399	0.222	-1.013	0.233	0.194	-1.01	0.076	0.294
634	3.17	-1.105	0.924	0.339	NaN	NaN	NaN	-1.002	0.847	0.558	-1.035	0.67	0.599	-0.99	0.542	0.583	-0.993	0.451	0.601	-1.035	0.297	0.649	-1.013	0.112	0.61	-0.901	0.052	0.657	NaN	NaN	NaN	-0.967	0.802	0.183	-0.986	0.619	0.162	-0.979	0.492	0.227	-1.002	0.4	0.221	-1.013	0.233	0.194	-1.01	0.076	0.294
635	3.175	-1.105	0.923	0.339	NaN	NaN	NaN	-1	0.847	0.558	-1.033	0.67	0.599	-0.988	0.543	0.583	-0.989	0.452	0.602	-1.029	0.297	0.649	-1.005	0.111	0.611	-0.894	0.053	0.656	NaN	NaN	NaN	-0.967	0.802	0.183	-0.986	0.619	0.162	-0.98	0.492	0.227	-1.002	0.4	0.221	-1.013	0.233	0.194	-1.01	0.076	0.294
636	3.18	-1.104	0.923	0.339	NaN	NaN	NaN	-0.999	0.847	0.558	-1.03	0.67	0.599	-0.984	0.543	0.583	-0.984	0.453	0.603	-1.023	0.297	0.65	-1.003	0.114	0.61	-0.888	0.054	0.656	NaN	NaN	NaN	-0.967	0.802	0.183	-0.986	0.619	0.162	-0.98	0.492	0.226	-1.003	0.4	0.221	-1.014	0.233	0.194	-1.01	0.076	0.294
637	3.185	-1.103	0.923	0.339	NaN	NaN	NaN	-0.997	0.848	0.558	-1.027	0.67	0.599	-0.98	0.543	0.584	-0.978	0.452	0.602	-1.018	0.297	0.65	-0.994	0.112	0.61	-0.882	0.055	0.655	NaN	NaN	NaN	-0.966	0.802	0.183	-0.985	0.619	0.162	-0.98	0.492	0.226	-1.003	0.4	0.221	-1.014	0.232	0.194	-1.01	0.076	0.294
638	3.19	-1.102	0.923	0.339	NaN	NaN	NaN	-0.996	0.848	0.558	-1.024	0.669	0.599	-0.975	0.542	0.583	-0.975	0.452	0.603	-1.013	0.297	0.651	-0.987	0.111	0.611	-0.875	0.055	0.655	NaN	NaN	NaN	-0.965	0.802	0.183	-0.985	0.619	0.162	-0.981	0.492	0.226	-1.003	0.4	0.221	-1.014	0.232	0.194	-1.01	0.076	0.294
639	3.195	-1.101	0.922	0.339	NaN	NaN	NaN	-0.994	0.848	0.558	-1.022	0.669	0.599	-0.971	0.542	0.584	-0.971	0.453	0.604	-1.008	0.298	0.651	-0.985	0.114	0.61	-0.868	0.055	0.654	NaN	NaN	NaN	-0.964	0.802	0.183	-0.985	0.619	0.162	-0.981	0.492	0.226	-1.004	0.4	0.221	-1.014	0.232	0.194	-1.01	0.076	0.294
640	3.2	-1.101	0.922	0.339	NaN	NaN	NaN	-0.993	0.848	0.559	-1.019	0.669	0.599	-0.967	0.542	0.584	-0.967	0.453	0.604	-1.002	0.297	0.652	-0.979	0.114	0.61	-0.862	0.056	0.654	NaN	NaN	NaN	-0.964	0.802	0.183	-0.985	0.619	0.162	-0.981	0.492	0.226	-1.004	0.4	0.221	-1.014	0.232	0.195	-1.01	0.076	0.294
641	3.205	-1.1	0.922	0.339	NaN	NaN	NaN	-0.991	0.848	0.559	-1.016	0.669	0.6	-0.964	0.542	0.584	-0.962	0.453	0.604	-0.997	0.297	0.652	-0.974	0.115	0.61	-0.856	0.057	0.653	NaN	NaN	NaN	-0.964	0.802	0.183	-0.984	0.619	0.162	-0.982	0.492	0.226	-1.004	0.4	0.221	-1.014	0.232	0.195	-1.01	0.076	0.294
642	3.21	-1.099	0.922	0.339	NaN	NaN	NaN	-0.99	0.848	0.559	-1.014	0.669	0.6	-0.96	0.542	0.584	-0.957	0.453	0.604	-0.992	0.298	0.653	-0.966	0.114	0.61	-0.85	0.057	0.653	NaN	NaN	NaN	-0.964	0.802	0.182	-0.984	0.619	0.162	-0.982	0.492	0.226	-1.004	0.4	0.221	-1.015	0.233	0.194	-1.01	0.076	0.294
643	3.215	-1.098	0.921	0.34	NaN	NaN	NaN	-0.988	0.848	0.559	-1.011	0.669	0.6	-0.957	0.543	0.584	-0.953	0.454	0.604	-0.987	0.298	0.653	-0.96	0.114	0.61	-0.843	0.058	0.652	NaN	NaN	NaN	-0.964	0.802	0.182	-0.984	0.619	0.162	-0.982	0.493	0.225	-1.005	0.4	0.221	-1.015	0.233	0.194	-1.01	0.076	0.294
644	3.22	-1.097	0.921	0.34	NaN	NaN	NaN	-0.987	0.848	0.559	-1.008	0.669	0.6	-0.953	0.544	0.584	-0.949	0.454	0.605	-0.981	0.298	0.653	-0.955	0.114	0.61	-0.837	0.059	0.651	NaN	NaN	NaN	-0.962	0.802	0.183	-0.984	0.619	0.162	-0.983	0.493	0.225	-1.005	0.4	0.221	-1.015	0.233	0.194	-1.01	0.076	0.294
645	3.225	-1.097	0.921	0.34	NaN	NaN	NaN	-0.985	0.848	0.559	-1.006	0.669	0.6	-0.95	0.544	0.584	-0.944	0.455	0.605	-0.976	0.298	0.653	-0.949	0.115	0.61	-0.831	0.059	0.65	NaN	NaN	NaN	-0.961	0.802	0.183	-0.984	0.619	0.161	-0.983	0.493	0.225	-1.005	0.4	0.221	-1.016	0.233	0.194	-1.01	0.076	0.294
646	3.23	-1.096	0.92	0.34	NaN	NaN	NaN	-0.983	0.848	0.558	-1.003	0.668	0.6	-0.947	0.545	0.584	-0.94	0.455	0.605	-0.97	0.298	0.653	-0.944	0.115	0.61	-0.825	0.059	0.649	NaN	NaN	NaN	-0.961	0.802	0.182	-0.984	0.62	0.161	-0.983	0.493	0.225	-1.006	0.4	0.221	-1.016	0.233	0.194	-1.01	0.077	0.294
647	3.235	-1.095	0.92	0.34	NaN	NaN	NaN	-0.981	0.848	0.558	-1	0.668	0.6	-0.943	0.545	0.584	-0.936	0.455	0.605	-0.966	0.298	0.653	-0.938	0.115	0.61	-0.819	0.06	0.649	NaN	NaN	NaN	-0.96	0.802	0.182	-0.983	0.62	0.161	-0.983	0.493	0.225	-1.006	0.4	0.221	-1.016	0.233	0.194	-1.01	0.077	0.295
648	3.24	-1.094	0.919	0.341	NaN	NaN	NaN	-0.98	0.848	0.559	-0.997	0.668	0.6	-0.94	0.545	0.584	-0.932	0.455	0.605	-0.961	0.298	0.653	-0.933	0.115	0.61	-0.813	0.061	0.648	NaN	NaN	NaN	-0.96	0.802	0.182	-0.983	0.62	0.161	-0.983	0.493	0.225	-1.006	0.4	0.221	-1.016	0.233	0.194	-1.01	0.077	0.294
649	3.245	-1.093	0.919	0.341	NaN	NaN	NaN	-0.978	0.848	0.559	-0.995	0.668	0.6	-0.937	0.545	0.584	-0.928	0.456	0.605	-0.956	0.298	0.654	-0.927	0.115	0.61	-0.807	0.061	0.647	NaN	NaN	NaN	-0.959	0.802	0.183	-0.983	0.62	0.161	-0.983	0.493	0.225	-1.006	0.4	0.221	-1.017	0.233	0.194	-1.01	0.077	0.294
650	3.25	-1.092	0.919	0.341	NaN	NaN	NaN	-0.976	0.848	0.559	-0.992	0.668	0.601	-0.933	0.545	0.584	-0.925	0.456	0.605	-0.952	0.298	0.654	-0.922	0.116	0.61	-0.801	0.062	0.646	NaN	NaN	NaN	-0.958	0.801	0.183	-0.983	0.62	0.161	-0.983	0.493	0.225	-1.006	0.4	0.221	-1.017	0.233	0.194	-1.01	0.077	0.295
651	3.255	-1.091	0.919	0.341	NaN	NaN	NaN	-0.975	0.848	0.559	-0.989	0.668	0.601	-0.928	0.544	0.583	-0.921	0.457	0.605	-0.947	0.298	0.654	-0.916	0.116	0.61	-0.795	0.063	0.645	NaN	NaN	NaN	-0.957	0.801	0.182	-0.982	0.62	0.161	-0.983	0.493	0.225	-1.006	0.4	0.221	-1.017	0.233	0.194	-1.011	0.077	0.295
652	3.26	-1.09	0.918	0.341	NaN	NaN	NaN	-0.973	0.848	0.559	-0.986	0.668	0.601	-0.925	0.544	0.584	-0.917	0.457	0.604	-0.942	0.298	0.654	-0.911	0.116	0.61	-0.789	0.063	0.644	NaN	NaN	NaN	-0.957	0.802	0.182	-0.982	0.62	0.161	-0.983	0.493	0.225	-1.006	0.4	0.221	-1.016	0.233	0.195	-1.01	0.077	0.295
653	3.265	-1.09	0.918	0.341	NaN	NaN	NaN	-0.972	0.848	0.559	-0.983	0.668	0.601	-0.922	0.545	0.584	-0.913	0.456	0.604	-0.937	0.299	0.654	-0.906	0.116	0.61	-0.784	0.064	0.643	NaN	NaN	NaN	-0.957	0.802	0.182	-0.982	0.62	0.161	-0.983	0.493	0.225	-1.006	0.4	0.222	-1.016	0.233	0.195	-1.01	0.077	0.295
654	3.27	-1.089	0.917	0.342	NaN	NaN	NaN	-0.97	0.848	0.559	-0.98	0.668	0.601	-0.919	0.545	0.584	-0.909	0.456	0.604	-0.933	0.299	0.654	-0.901	0.117	0.61	-0.778	0.065	0.643	NaN	NaN	NaN	-0.957	0.802	0.182	-0.981	0.62	0.161	-0.983	0.493	0.225	-1.006	0.4	0.222	-1.016	0.233	0.195	-1.01	0.077	0.295
655	3.275	-1.087	0.917	0.342	NaN	NaN	NaN	-0.968	0.847	0.559	-0.978	0.668	0.601	-0.915	0.545	0.584	-0.905	0.456	0.604	-0.928	0.299	0.654	-0.895	0.117	0.609	-0.772	0.065	0.642	NaN	NaN	NaN	-0.955	0.802	0.182	-0.981	0.621	0.161	-0.983	0.493	0.225	-1.006	0.4	0.222	-1.016	0.233	0.195	-1.01	0.077	0.295
656	3.28	-1.087	0.917	0.342	NaN	NaN	NaN	-0.966	0.847	0.559	-0.975	0.667	0.601	-0.912	0.545	0.583	-0.902	0.457	0.604	-0.924	0.299	0.654	-0.891	0.118	0.609	-0.767	0.066	0.642	NaN	NaN	NaN	-0.954	0.802	0.182	-0.981	0.621	0.161	-0.983	0.493	0.225	-1.006	0.4	0.222	-1.017	0.233	0.195	-1.01	0.077	0.295
657	3.285	-1.086	0.916	0.342	NaN	NaN	NaN	-0.964	0.847	0.559	-0.972	0.667	0.602	-0.909	0.545	0.583	-0.899	0.457	0.604	-0.919	0.299	0.653	-0.886	0.118	0.609	-0.761	0.066	0.641	NaN	NaN	NaN	-0.953	0.801	0.182	-0.98	0.621	0.161	-0.983	0.493	0.225	-1.007	0.4	0.222	-1.017	0.233	0.195	-1.01	0.077	0.295
658	3.29	-1.085	0.916	0.343	NaN	NaN	NaN	-0.962	0.847	0.558	-0.969	0.667	0.602	-0.907	0.546	0.583	-0.895	0.457	0.603	-0.915	0.298	0.654	-0.881	0.118	0.609	-0.756	0.067	0.641	NaN	NaN	NaN	-0.953	0.802	0.182	-0.98	0.621	0.161	-0.983	0.493	0.225	-1.007	0.4	0.222	-1.017	0.233	0.195	-1.01	0.077	0.295
659	3.295	-1.084	0.915	0.343	NaN	NaN	NaN	-0.96	0.847	0.559	-0.967	0.667	0.602	-0.903	0.545	0.583	-0.892	0.458	0.603	-0.911	0.299	0.653	-0.876	0.118	0.608	-0.751	0.068	0.64	NaN	NaN	NaN	-0.953	0.802	0.182	-0.98	0.621	0.161	-0.983	0.493	0.225	-1.007	0.4	0.222	-1.017	0.233	0.195	-1.01	0.077	0.295
660	3.3	-1.083	0.915	0.344	NaN	NaN	NaN	-0.959	0.847	0.559	-0.964	0.667	0.602	-0.9	0.545	0.583	-0.89	0.458	0.603	-0.906	0.299	0.653	-0.871	0.118	0.608	-0.746	0.068	0.639	NaN	NaN	NaN	-0.953	0.802	0.182	-0.979	0.621	0.161	-0.983	0.493	0.225	-1.007	0.4	0.222	-1.017	0.233	0.195	-1.01	0.077	0.295
661	3.305	-1.082	0.914	0.344	NaN	NaN	NaN	-0.957	0.847	0.559	-0.961	0.667	0.602	-0.897	0.546	0.582	-0.886	0.458	0.603	-0.902	0.299	0.653	-0.866	0.118	0.608	-0.741	0.069	0.638	NaN	NaN	NaN	-0.952	0.802	0.182	-0.979	0.621	0.161	-0.983	0.493	0.225	-1.006	0.4	0.222	-1.017	0.233	0.195	-1.01	0.077	0.295
662	3.31	-1.081	0.914	0.344	NaN	NaN	NaN	-0.955	0.847	0.559	-0.959	0.666	0.602	-0.895	0.546	0.582	-0.881	0.457	0.602	-0.898	0.299	0.653	-0.862	0.118	0.608	-0.736	0.07	0.637	NaN	NaN	NaN	-0.951	0.802	0.182	-0.979	0.621	0.161	-0.983	0.493	0.225	-1.006	0.4	0.222	-1.018	0.233	0.195	-1.01	0.077	0.295
663	3.315	-1.08	0.914	0.345	NaN	NaN	NaN	-0.953	0.847	0.558	-0.956	0.666	0.602	-0.892	0.547	0.582	-0.879	0.457	0.602	-0.894	0.299	0.652	-0.857	0.119	0.607	-0.731	0.07	0.637	NaN	NaN	NaN	-0.95	0.802	0.182	-0.978	0.621	0.161	-0.982	0.493	0.225	-1.006	0.4	0.222	-1.018	0.233	0.195	-1.01	0.077	0.295
664	3.32	-1.079	0.913	0.345	NaN	NaN	NaN	-0.951	0.846	0.558	-0.953	0.666	0.602	-0.889	0.546	0.582	-0.876	0.458	0.602	-0.89	0.299	0.652	-0.852	0.119	0.607	-0.726	0.071	0.636	NaN	NaN	NaN	-0.949	0.802	0.182	-0.978	0.621	0.161	-0.982	0.493	0.225	-1.006	0.4	0.222	-1.018	0.233	0.195	-1.01	0.077	0.296
665	3.325	-1.078	0.913	0.346	NaN	NaN	NaN	-0.948	0.846	0.558	-0.951	0.666	0.602	-0.886	0.545	0.582	-0.873	0.458	0.601	-0.886	0.299	0.652	-0.848	0.119	0.606	-0.721	0.072	0.636	NaN	NaN	NaN	-0.949	0.802	0.182	-0.977	0.622	0.161	-0.982	0.493	0.225	-1.006	0.4	0.222	-1.018	0.234	0.195	-1.01	0.077	0.296
666	3.33	-1.077	0.912	0.346	NaN	NaN	NaN	-0.947	0.846	0.558	-0.948	0.666	0.603	-0.883	0.546	0.582	-0.87	0.458	0.601	-0.883	0.298	0.652	-0.844	0.12	0.606	-0.716	0.072	0.635	NaN	NaN	NaN	-0.948	0.802	0.182	-0.977	0.621	0.161	-0.981	0.494	0.225	-1.006	0.4	0.223	-1.018	0.234	0.195	-1.01	0.077	0.296
667	3.335	-1.076	0.912	0.346	NaN	NaN	NaN	-0.943	0.844	0.558	-0.946	0.666	0.603	-0.881	0.546	0.581	-0.868	0.458	0.601	-0.879	0.299	0.651	-0.84	0.12	0.606	-0.712	0.073	0.634	NaN	NaN	NaN	-0.948	0.802	0.182	-0.976	0.621	0.161	-0.981	0.494	0.225	-1.006	0.4	0.223	-1.018	0.234	0.195	-1.01	0.077	0.296
668	3.34	-1.075	0.911	0.347	NaN	NaN	NaN	-0.937	0.841	0.557	-0.943	0.665	0.603	-0.879	0.545	0.581	-0.865	0.458	0.601	-0.875	0.299	0.651	-0.836	0.12	0.606	-0.708	0.073	0.634	NaN	NaN	NaN	-0.947	0.802	0.182	-0.976	0.622	0.161	-0.981	0.494	0.225	-1.006	0.401	0.223	-1.018	0.234	0.195	-1.01	0.077	0.295
669	3.345	-1.074	0.911	0.347	NaN	NaN	NaN	-0.935	0.84	0.557	-0.941	0.665	0.603	-0.876	0.545	0.58	-0.862	0.457	0.6	-0.872	0.298	0.65	-0.831	0.119	0.605	-0.703	0.073	0.633	NaN	NaN	NaN	-0.946	0.802	0.182	-0.975	0.622	0.161	-0.98	0.494	0.225	-1.006	0.401	0.223	-1.018	0.234	0.195	-1.01	0.077	0.295
670	3.35	-1.074	0.911	0.348	NaN	NaN	NaN	-0.934	0.84	0.556	-0.939	0.665	0.603	-0.873	0.544	0.579	-0.859	0.458	0.599	-0.869	0.298	0.65	-0.827	0.119	0.605	-0.699	0.074	0.632	NaN	NaN	NaN	-0.945	0.802	0.182	-0.974	0.621	0.161	-0.98	0.494	0.225	-1.005	0.401	0.223	-1.018	0.234	0.195	-1.01	0.077	0.296
671	3.355	-1.072	0.91	0.348	NaN	NaN	NaN	-0.933	0.841	0.557	-0.936	0.664	0.603	-0.871	0.544	0.579	-0.857	0.457	0.599	-0.865	0.298	0.65	-0.823	0.119	0.605	-0.694	0.074	0.631	NaN	NaN	NaN	-0.945	0.802	0.182	-0.973	0.621	0.161	-0.979	0.493	0.225	-1.005	0.401	0.223	-1.018	0.234	0.195	-1.01	0.077	0.296
672	3.36	-1.071	0.91	0.349	NaN	NaN	NaN	-0.933	0.842	0.557	-0.933	0.663	0.602	-0.869	0.544	0.579	-0.854	0.457	0.599	-0.862	0.298	0.649	-0.819	0.119	0.604	-0.69	0.074	0.631	NaN	NaN	NaN	-0.944	0.802	0.183	-0.972	0.621	0.161	-0.979	0.493	0.225	-1.005	0.401	0.223	-1.017	0.234	0.195	-1.01	0.077	0.296
673	3.365	-1.071	0.91	0.349	NaN	NaN	NaN	-0.928	0.839	0.557	-0.931	0.663	0.602	-0.867	0.544	0.578	-0.852	0.457	0.598	-0.858	0.297	0.649	-0.815	0.119	0.604	-0.686	0.074	0.63	NaN	NaN	NaN	-0.943	0.802	0.183	-0.971	0.621	0.161	-0.978	0.493	0.225	-1.005	0.401	0.223	-1.017	0.234	0.195	-1.01	0.077	0.296
674	3.37	-1.069	0.909	0.35	NaN	NaN	NaN	-0.926	0.839	0.557	-0.929	0.663	0.602	-0.864	0.544	0.578	-0.849	0.457	0.597	-0.855	0.297	0.649	-0.811	0.119	0.603	-0.682	0.075	0.629	NaN	NaN	NaN	-0.943	0.802	0.182	-0.971	0.621	0.161	-0.978	0.493	0.225	-1.004	0.401	0.223	-1.017	0.234	0.196	-1.01	0.078	0.296
675	3.375	-1.069	0.909	0.35	NaN	NaN	NaN	-0.925	0.839	0.557	-0.927	0.663	0.602	-0.862	0.544	0.578	-0.847	0.456	0.597	-0.852	0.297	0.648	-0.808	0.119	0.603	-0.678	0.075	0.628	NaN	NaN	NaN	-0.942	0.802	0.182	-0.971	0.621	0.161	-0.977	0.493	0.226	-1.004	0.401	0.223	-1.017	0.234	0.196	-1.01	0.078	0.297
676	3.38	-1.068	0.908	0.351	NaN	NaN	NaN	-0.923	0.838	0.557	-0.925	0.662	0.602	-0.86	0.544	0.577	-0.844	0.456	0.596	-0.849	0.297	0.648	-0.805	0.119	0.602	-0.675	0.075	0.627	NaN	NaN	NaN	-0.941	0.802	0.183	-0.97	0.621	0.161	-0.976	0.493	0.226	-1.004	0.401	0.223	-1.017	0.234	0.196	-1.009	0.078	0.297
677	3.385	-1.067	0.908	0.351	NaN	NaN	NaN	-0.921	0.838	0.557	-0.923	0.661	0.602	-0.858	0.544	0.577	-0.842	0.456	0.596	-0.846	0.297	0.647	-0.8	0.118	0.602	-0.671	0.075	0.626	NaN	NaN	NaN	-0.94	0.802	0.183	-0.97	0.621	0.161	-0.976	0.493	0.226	-1.004	0.402	0.223	-1.017	0.234	0.196	-1.009	0.078	0.297
678	3.39	-1.066	0.908	0.352	NaN	NaN	NaN	-0.92	0.837	0.557	-0.921	0.661	0.602	-0.856	0.543	0.577	-0.84	0.456	0.595	-0.843	0.296	0.647	-0.797	0.118	0.601	-0.667	0.075	0.624	NaN	NaN	NaN	-0.939	0.801	0.183	-0.969	0.621	0.161	-0.975	0.493	0.226	-1.003	0.402	0.223	-1.017	0.234	0.196	-1.009	0.078	0.297
679	3.395	-1.065	0.907	0.352	NaN	NaN	NaN	-0.918	0.837	0.557	-0.919	0.661	0.602	-0.855	0.543	0.576	-0.838	0.455	0.595	-0.84	0.296	0.647	-0.794	0.118	0.6	-0.663	0.075	0.623	NaN	NaN	NaN	-0.939	0.801	0.183	-0.968	0.622	0.161	-0.975	0.493	0.226	-1.003	0.402	0.223	-1.016	0.234	0.196	-1.009	0.078	0.297
680	3.4	-1.064	0.907	0.352	NaN	NaN	NaN	-0.917	0.837	0.557	-0.916	0.66	0.602	-0.853	0.542	0.576	-0.835	0.454	0.594	-0.837	0.295	0.646	-0.791	0.117	0.6	-0.66	0.075	0.621	NaN	NaN	NaN	-0.939	0.802	0.183	-0.968	0.622	0.161	-0.974	0.493	0.226	-1.003	0.402	0.223	-1.016	0.234	0.196	-1.009	0.078	0.297
681	3.405	-1.063	0.907	0.353	NaN	NaN	NaN	-0.917	0.838	0.558	-0.915	0.659	0.602	-0.85	0.541	0.575	-0.833	0.454	0.593	-0.835	0.295	0.645	-0.788	0.117	0.599	-0.657	0.075	0.62	NaN	NaN	NaN	-0.938	0.802	0.183	-0.968	0.622	0.161	-0.974	0.493	0.226	-1.002	0.402	0.223	-1.016	0.234	0.196	-1.009	0.078	0.297
682	3.41	-1.062	0.906	0.353	NaN	NaN	NaN	-0.917	0.839	0.558	-0.913	0.659	0.601	-0.848	0.54	0.574	-0.83	0.453	0.592	-0.832	0.294	0.645	-0.785	0.117	0.598	-0.653	0.074	0.619	NaN	NaN	NaN	-0.938	0.802	0.183	-0.967	0.622	0.161	-0.974	0.493	0.226	-1.002	0.402	0.223	-1.016	0.234	0.196	-1.009	0.078	0.297
683	3.415	-1.061	0.906	0.354	NaN	NaN	NaN	-0.912	0.836	0.558	-0.912	0.659	0.601	-0.847	0.54	0.574	-0.829	0.453	0.592	-0.83	0.294	0.644	-0.782	0.116	0.597	-0.65	0.073	0.618	NaN	NaN	NaN	-0.937	0.802	0.183	-0.967	0.622	0.161	-0.974	0.493	0.226	-1.002	0.402	0.223	-1.016	0.234	0.196	-1.009	0.078	0.297
684	3.42	-1.06	0.905	0.354	NaN	NaN	NaN	-0.91	0.835	0.557	-0.91	0.658	0.601	-0.845	0.54	0.574	-0.828	0.453	0.592	-0.827	0.294	0.644	-0.779	0.116	0.597	-0.647	0.073	0.616	NaN	NaN	NaN	-0.936	0.802	0.183	-0.966	0.622	0.161	-0.973	0.493	0.226	-1.002	0.402	0.223	-1.016	0.234	0.196	-1.009	0.078	0.298
685	3.425	-1.059	0.905	0.355	NaN	NaN	NaN	-0.91	0.836	0.558	-0.909	0.657	0.601	-0.844	0.54	0.573	-0.826	0.452	0.591	-0.825	0.293	0.643	-0.777	0.116	0.596	-0.644	0.073	0.615	NaN	NaN	NaN	-0.935	0.802	0.184	-0.965	0.622	0.161	-0.973	0.493	0.226	-1.001	0.402	0.223	-1.016	0.234	0.196	-1.009	0.078	0.298
686	3.43	-1.058	0.905	0.355	NaN	NaN	NaN	-0.91	0.837	0.558	-0.907	0.657	0.601	-0.842	0.539	0.573	-0.824	0.452	0.591	-0.823	0.292	0.642	-0.775	0.116	0.595	-0.642	0.072	0.614	NaN	NaN	NaN	-0.934	0.801	0.184	-0.965	0.622	0.161	-0.973	0.494	0.226	-1.001	0.402	0.224	-1.016	0.234	0.196	-1.009	0.078	0.298
687	3.435	-1.057	0.904	0.356	NaN	NaN	NaN	-0.906	0.833	0.558	-0.906	0.656	0.6	-0.841	0.538	0.572	-0.822	0.452	0.59	-0.82	0.292	0.642	-0.772	0.115	0.594	-0.639	0.072	0.612	NaN	NaN	NaN	-0.933	0.801	0.184	-0.964	0.622	0.161	-0.972	0.494	0.226	-1.001	0.402	0.224	-1.016	0.234	0.196	-1.009	0.078	0.298
688	3.44	-1.056	0.904	0.356	NaN	NaN	NaN	-0.904	0.832	0.558	-0.904	0.656	0.6	-0.84	0.538	0.572	-0.821	0.451	0.589	-0.819	0.291	0.641	-0.769	0.114	0.593	-0.637	0.072	0.611	NaN	NaN	NaN	-0.933	0.801	0.184	-0.963	0.622	0.162	-0.972	0.494	0.225	-1.001	0.402	0.224	-1.015	0.234	0.196	-1.009	0.078	0.298
689	3.445	-1.054	0.903	0.357	NaN	NaN	NaN	-0.904	0.833	0.558	-0.903	0.655	0.6	-0.839	0.538	0.571	-0.82	0.451	0.589	-0.817	0.291	0.64	-0.767	0.113	0.592	-0.634	0.071	0.609	-0.828	0.844	0.223	-0.932	0.802	0.184	-0.962	0.621	0.162	-0.971	0.494	0.225	-1.001	0.402	0.224	-1.015	0.234	0.197	-1.009	0.078	0.298
690	3.45	-1.053	0.903	0.357	NaN	NaN	NaN	-0.905	0.835	0.559	-0.901	0.654	0.599	-0.837	0.537	0.571	-0.819	0.45	0.588	-0.815	0.29	0.639	-0.765	0.113	0.592	-0.632	0.071	0.608	-0.828	0.844	0.223	-0.931	0.802	0.184	-0.962	0.621	0.162	-0.971	0.494	0.225	-1.001	0.402	0.224	-1.015	0.234	0.197	-1.009	0.078	0.298
691	3.455	-1.052	0.903	0.358	NaN	NaN	NaN	-0.9	0.832	0.558	-0.9	0.653	0.599	-0.835	0.536	0.57	-0.817	0.449	0.587	-0.813	0.289	0.639	-0.763	0.112	0.59	-0.63	0.07	0.606	-0.827	0.844	0.223	-0.931	0.802	0.184	-0.961	0.621	0.162	-0.971	0.494	0.225	-1.001	0.402	0.224	-1.015	0.235	0.197	-1.009	0.078	0.298
692	3.46	-1.051	0.902	0.358	NaN	NaN	NaN	-0.898	0.831	0.559	-0.898	0.653	0.599	-0.834	0.535	0.569	-0.815	0.449	0.587	-0.811	0.289	0.638	-0.762	0.112	0.589	-0.629	0.069	0.605	-0.826	0.844	0.222	-0.93	0.802	0.184	-0.961	0.621	0.162	-0.97	0.494	0.226	-1	0.402	0.224	-1.015	0.234	0.197	-1.009	0.078	0.298
693	3.465	-1.05	0.902	0.359	NaN	NaN	NaN	-0.898	0.83	0.559	-0.898	0.652	0.599	-0.833	0.534	0.569	-0.814	0.448	0.586	-0.81	0.288	0.637	-0.761	0.112	0.589	-0.627	0.068	0.603	-0.826	0.845	0.222	-0.929	0.801	0.185	-0.96	0.621	0.162	-0.97	0.494	0.226	-0.999	0.402	0.224	-1.015	0.234	0.197	-1.009	0.078	0.298
694	3.47	-1.049	0.901	0.359	NaN	NaN	NaN	-0.897	0.83	0.559	-0.897	0.652	0.598	-0.832	0.534	0.568	-0.813	0.447	0.585	-0.809	0.287	0.636	-0.759	0.11	0.588	-0.624	0.067	0.602	-0.826	0.845	0.222	-0.928	0.801	0.185	-0.96	0.621	0.162	-0.969	0.493	0.226	-0.999	0.402	0.224	-1.015	0.235	0.197	-1.009	0.078	0.298
695	3.475	-1.048	0.901	0.359	NaN	NaN	NaN	-0.897	0.831	0.559	-0.896	0.651	0.598	-0.831	0.533	0.568	-0.811	0.446	0.584	-0.807	0.286	0.635	-0.756	0.109	0.586	-0.623	0.066	0.601	-0.825	0.845	0.222	-0.927	0.801	0.185	-0.959	0.622	0.162	-0.969	0.493	0.226	-0.998	0.403	0.225	-1.015	0.235	0.197	-1.009	0.078	0.298
696	3.48	-1.046	0.901	0.36	NaN	NaN	NaN	-0.896	0.831	0.56	-0.894	0.65	0.598	-0.83	0.533	0.567	-0.811	0.445	0.584	-0.806	0.285	0.634	-0.755	0.108	0.585	-0.622	0.065	0.599	-0.824	0.845	0.221	-0.926	0.801	0.185	-0.959	0.622	0.162	-0.968	0.493	0.226	-0.998	0.403	0.225	-1.014	0.235	0.197	-1.009	0.078	0.298
697	3.485	-1.045	0.9	0.361	NaN	NaN	NaN	-0.892	0.828	0.559	-0.893	0.649	0.597	-0.829	0.532	0.567	-0.81	0.445	0.583	-0.805	0.285	0.634	-0.754	0.108	0.585	-0.62	0.063	0.598	-0.824	0.845	0.221	-0.926	0.802	0.185	-0.959	0.622	0.162	-0.967	0.493	0.226	-0.998	0.403	0.225	-1.014	0.235	0.197	-1.009	0.078	0.298
698	3.49	-1.044	0.9	0.361	NaN	NaN	NaN	-0.892	0.828	0.559	-0.892	0.648	0.597	-0.828	0.531	0.566	-0.808	0.443	0.582	-0.804	0.284	0.633	-0.753	0.107	0.583	-0.62	0.062	0.596	-0.823	0.845	0.221	-0.925	0.802	0.185	-0.958	0.622	0.162	-0.966	0.493	0.226	-0.998	0.403	0.224	-1.014	0.235	0.197	-1.009	0.078	0.297
699	3.495	-1.043	0.9	0.362	NaN	NaN	NaN	-0.894	0.831	0.56	-0.891	0.647	0.597	-0.828	0.53	0.565	-0.808	0.443	0.582	-0.803	0.283	0.632	-0.752	0.106	0.582	-0.619	0.061	0.594	-0.823	0.845	0.221	-0.925	0.802	0.185	-0.957	0.622	0.162	-0.966	0.493	0.226	-0.997	0.403	0.225	-1.014	0.235	0.197	-1.009	0.078	0.297
700	3.5	-1.042	0.899	0.362	NaN	NaN	NaN	-0.892	0.83	0.56	-0.89	0.647	0.597	-0.827	0.529	0.565	-0.807	0.442	0.581	-0.802	0.282	0.631	-0.751	0.105	0.581	-0.618	0.061	0.593	-0.822	0.845	0.22	-0.924	0.802	0.185	-0.957	0.622	0.162	-0.965	0.493	0.226	-0.997	0.403	0.225	-1.014	0.235	0.197	-1.009	0.078	0.298
701	3.505	-1.04	0.899	0.363	NaN	NaN	NaN	-0.887	0.825	0.56	-0.889	0.646	0.596	-0.826	0.528	0.564	-0.807	0.441	0.58	-0.801	0.281	0.63	-0.751	0.104	0.58	-0.617	0.059	0.591	-0.822	0.845	0.22	-0.923	0.802	0.185	-0.956	0.622	0.162	-0.965	0.493	0.226	-0.997	0.403	0.224	-1.014	0.235	0.197	-1.009	0.078	0.298
702	3.51	-1.039	0.899	0.363	NaN	NaN	NaN	-0.885	0.824	0.56	-0.888	0.645	0.595	-0.825	0.527	0.564	-0.806	0.44	0.579	-0.801	0.28	0.629	-0.75	0.103	0.578	-0.617	0.058	0.589	-0.821	0.846	0.22	-0.922	0.802	0.185	-0.955	0.622	0.162	-0.965	0.493	0.227	-0.997	0.403	0.224	-1.014	0.235	0.197	-1.009	0.078	0.298
703	3.515	-1.038	0.898	0.364	NaN	NaN	NaN	-0.884	0.824	0.56	-0.888	0.644	0.595	-0.824	0.526	0.563	-0.806	0.44	0.578	-0.8	0.279	0.628	-0.75	0.102	0.577	-0.616	0.056	0.588	-0.82	0.847	0.22	-0.921	0.802	0.186	-0.955	0.622	0.162	-0.964	0.493	0.227	-0.996	0.403	0.225	-1.014	0.235	0.197	-1.009	0.078	0.298
704	3.52	-1.037	0.898	0.365	NaN	NaN	NaN	-0.883	0.823	0.56	-0.887	0.643	0.595	-0.824	0.526	0.563	-0.806	0.439	0.578	-0.8	0.278	0.627	-0.749	0.101	0.576	-0.616	0.055	0.586	-0.82	0.847	0.22	-0.921	0.802	0.186	-0.954	0.622	0.162	-0.964	0.494	0.227	-0.995	0.403	0.225	-1.014	0.235	0.197	-1.009	0.078	0.298
705	3.525	-1.036	0.898	0.365	NaN	NaN	NaN	-0.881	0.822	0.56	-0.886	0.642	0.595	-0.824	0.525	0.562	-0.805	0.438	0.577	-0.8	0.277	0.627	-0.749	0.1	0.575	-0.615	0.053	0.584	-0.819	0.847	0.22	-0.921	0.803	0.186	-0.953	0.622	0.162	-0.963	0.494	0.226	-0.994	0.403	0.225	-1.013	0.236	0.197	-1.009	0.078	0.298
706	3.53	-1.035	0.897	0.365	NaN	NaN	NaN	-0.88	0.822	0.561	-0.885	0.641	0.595	-0.823	0.525	0.561	-0.804	0.437	0.576	-0.799	0.276	0.625	-0.748	0.099	0.574	-0.616	0.051	0.583	-0.818	0.847	0.22	-0.919	0.803	0.186	-0.952	0.622	0.163	-0.963	0.494	0.226	-0.994	0.403	0.225	-1.013	0.236	0.197	-1.009	0.078	0.298
707	3.535	-1.033	0.897	0.366	NaN	NaN	NaN	-0.879	0.821	0.561	-0.884	0.641	0.594	-0.823	0.523	0.56	-0.804	0.436	0.575	-0.799	0.275	0.624	-0.748	0.098	0.573	-0.616	0.05	0.582	-0.818	0.848	0.22	-0.918	0.803	0.187	-0.951	0.622	0.163	-0.962	0.494	0.226	-0.995	0.403	0.224	-1.013	0.236	0.197	-1.009	0.078	0.298
708	3.54	-1.032	0.897	0.367	NaN	NaN	NaN	-0.879	0.822	0.561	-0.884	0.64	0.593	-0.822	0.522	0.56	-0.804	0.435	0.574	-0.799	0.274	0.623	-0.748	0.097	0.571	-0.616	0.048	0.58	-0.818	0.848	0.22	-0.917	0.802	0.187	-0.951	0.622	0.163	-0.962	0.494	0.226	-0.995	0.404	0.224	-1.013	0.236	0.197	-1.009	0.078	0.298
709	3.545	-1.031	0.896	0.367	NaN	NaN	NaN	-0.882	0.824	0.562	-0.884	0.639	0.593	-0.821	0.521	0.559	-0.804	0.433	0.574	-0.799	0.273	0.623	-0.748	0.096	0.571	-0.616	0.047	0.578	-0.815	0.846	0.221	-0.917	0.802	0.187	-0.95	0.622	0.163	-0.962	0.494	0.226	-0.994	0.403	0.225	-1.013	0.236	0.197	-1.009	0.078	0.298
710	3.55	-1.03	0.896	0.368	NaN	NaN	NaN	-0.881	0.824	0.563	-0.883	0.639	0.593	-0.822	0.52	0.559	-0.804	0.432	0.573	-0.799	0.272	0.622	-0.748	0.094	0.569	-0.617	0.045	0.577	-0.814	0.845	0.221	-0.916	0.802	0.187	-0.95	0.622	0.163	-0.961	0.494	0.226	-0.993	0.403	0.225	-1.013	0.236	0.197	-1.009	0.078	0.298
711	3.555	-1.028	0.896	0.369	NaN	NaN	NaN	-0.879	0.823	0.563	-0.883	0.638	0.593	-0.822	0.519	0.558	-0.804	0.431	0.572	-0.799	0.271	0.621	-0.749	0.093	0.568	-0.617	0.043	0.575	-0.813	0.845	0.221	-0.914	0.802	0.188	-0.949	0.622	0.163	-0.96	0.494	0.227	-0.992	0.403	0.226	-1.012	0.236	0.197	-1.009	0.078	0.298
712	3.56	-1.027	0.896	0.369	NaN	NaN	NaN	-0.878	0.823	0.564	-0.882	0.637	0.593	-0.821	0.518	0.558	-0.804	0.43	0.571	-0.799	0.269	0.62	-0.75	0.092	0.567	-0.617	0.042	0.573	-0.813	0.845	0.221	-0.913	0.802	0.188	-0.949	0.622	0.163	-0.959	0.494	0.227	-0.991	0.403	0.226	-1.012	0.236	0.197	-1.009	0.078	0.298
713	3.565	-1.026	0.895	0.37	NaN	NaN	NaN	-0.875	0.821	0.563	-0.881	0.636	0.592	-0.821	0.517	0.557	-0.804	0.429	0.57	-0.799	0.268	0.618	-0.75	0.092	0.566	-0.618	0.04	0.571	-0.812	0.845	0.221	-0.913	0.802	0.188	-0.948	0.622	0.163	-0.958	0.493	0.227	-0.99	0.403	0.226	-1.012	0.236	0.197	-1.009	0.078	0.298
714	3.57	-1.025	0.895	0.371	NaN	NaN	NaN	-0.87	0.817	0.562	-0.88	0.634	0.592	-0.821	0.516	0.557	-0.804	0.429	0.57	-0.8	0.267	0.618	-0.751	0.091	0.564	-0.619	0.038	0.57	-0.811	0.845	0.221	-0.912	0.802	0.188	-0.947	0.622	0.164	-0.957	0.493	0.227	-0.989	0.403	0.226	-1.012	0.236	0.197	-1.009	0.078	0.298
715	3.575	-1.024	0.895	0.372	NaN	NaN	NaN	-0.868	0.815	0.562	-0.88	0.633	0.592	-0.821	0.515	0.556	-0.805	0.428	0.569	-0.8	0.266	0.617	-0.752	0.089	0.563	-0.619	0.036	0.568	-0.81	0.845	0.222	-0.912	0.802	0.188	-0.947	0.622	0.164	-0.956	0.493	0.227	-0.989	0.403	0.226	-1.011	0.236	0.197	-1.009	0.078	0.298
716	3.58	-1.022	0.895	0.372	NaN	NaN	NaN	-0.867	0.815	0.563	-0.88	0.633	0.592	-0.821	0.514	0.555	-0.805	0.426	0.568	-0.801	0.265	0.616	-0.752	0.088	0.562	-0.62	0.034	0.567	-0.809	0.845	0.222	-0.912	0.803	0.189	-0.946	0.622	0.164	-0.956	0.493	0.228	-0.989	0.403	0.226	-1.011	0.236	0.197	-1.009	0.078	0.298
717	3.585	-1.021	0.894	0.373	NaN	NaN	NaN	-0.865	0.813	0.563	-0.88	0.632	0.591	-0.821	0.513	0.555	-0.805	0.425	0.567	-0.801	0.264	0.615	-0.753	0.087	0.561	-0.621	0.032	0.565	-0.808	0.845	0.222	-0.911	0.803	0.189	-0.946	0.623	0.164	-0.955	0.493	0.228	-0.989	0.403	0.226	-1.011	0.236	0.197	-1.009	0.078	0.298
718	3.59	-1.019	0.894	0.374	NaN	NaN	NaN	-0.865	0.813	0.563	-0.88	0.632	0.591	-0.821	0.512	0.554	-0.805	0.424	0.567	-0.801	0.263	0.614	-0.753	0.085	0.56	-0.622	0.031	0.563	-0.808	0.845	0.222	-0.91	0.803	0.189	-0.945	0.623	0.164	-0.955	0.493	0.228	-0.989	0.403	0.225	-1.01	0.236	0.198	-1.009	0.078	0.298
719	3.595	-1.018	0.894	0.375	NaN	NaN	NaN	-0.868	0.816	0.565	-0.879	0.631	0.591	-0.821	0.511	0.554	-0.806	0.423	0.566	-0.802	0.261	0.613	-0.754	0.084	0.559	-0.622	0.031	0.562	-0.807	0.845	0.222	-0.908	0.803	0.19	-0.943	0.622	0.165	-0.955	0.494	0.228	-0.989	0.403	0.225	-1.01	0.236	0.198	-1.009	0.078	0.298
720	3.6	-1.017	0.893	0.375	NaN	NaN	NaN	-0.868	0.816	0.565	-0.879	0.63	0.59	-0.822	0.51	0.553	-0.807	0.422	0.565	-0.803	0.26	0.612	-0.755	0.084	0.558	-0.622	0.031	0.561	-0.806	0.845	0.222	-0.908	0.803	0.19	-0.942	0.622	0.165	-0.954	0.494	0.228	-0.988	0.403	0.226	-1.01	0.236	0.198	-1.009	0.078	0.298
721	3.605	-1.016	0.893	0.376	NaN	NaN	NaN	-0.865	0.814	0.565	-0.878	0.629	0.59	-0.822	0.509	0.553	-0.807	0.421	0.564	-0.804	0.259	0.611	-0.756	0.083	0.556	-0.623	0.031	0.559	-0.805	0.845	0.223	-0.907	0.803	0.191	-0.942	0.622	0.165	-0.954	0.494	0.228	-0.988	0.403	0.226	-1.01	0.236	0.198	-1.009	0.078	0.298
722	3.61	-1.014	0.893	0.377	NaN	NaN	NaN	-0.859	0.809	0.564	-0.878	0.628	0.59	-0.822	0.508	0.552	-0.807	0.419	0.563	-0.804	0.258	0.611	-0.757	0.082	0.555	-0.623	0.032	0.558	-0.803	0.845	0.223	-0.906	0.803	0.191	-0.941	0.622	0.165	-0.953	0.494	0.228	-0.987	0.403	0.226	-1.01	0.236	0.198	-1.009	0.078	0.298
723	3.615	-1.013	0.892	0.378	NaN	NaN	NaN	-0.858	0.808	0.564	-0.878	0.627	0.59	-0.823	0.507	0.551	-0.807	0.417	0.562	-0.805	0.256	0.61	-0.758	0.082	0.554	-0.624	0.033	0.557	-0.803	0.845	0.223	-0.905	0.803	0.192	-0.941	0.622	0.166	-0.953	0.494	0.228	-0.987	0.403	0.226	-1.01	0.236	0.198	-1.009	0.078	0.298
724	3.62	-1.012	0.892	0.379	NaN	NaN	NaN	-0.857	0.807	0.564	-0.877	0.626	0.589	-0.823	0.506	0.551	-0.808	0.417	0.561	-0.805	0.256	0.609	-0.758	0.081	0.553	-0.624	0.033	0.556	-0.802	0.845	0.224	-0.904	0.803	0.192	-0.941	0.622	0.166	-0.952	0.494	0.228	-0.987	0.403	0.226	-1.01	0.236	0.198	-1.009	0.078	0.298
725	3.625	-1.01	0.892	0.379	NaN	NaN	NaN	-0.855	0.807	0.565	-0.877	0.626	0.589	-0.824	0.505	0.55	-0.81	0.416	0.561	-0.805	0.255	0.608	-0.757	0.081	0.552	-0.624	0.033	0.556	-0.801	0.845	0.224	-0.904	0.803	0.192	-0.941	0.623	0.166	-0.951	0.493	0.229	-0.986	0.404	0.226	-1.009	0.236	0.198	-1.009	0.078	0.298
726	3.63	-1.009	0.892	0.38	NaN	NaN	NaN	-0.854	0.806	0.565	-0.877	0.626	0.589	-0.825	0.504	0.55	-0.811	0.416	0.56	-0.805	0.254	0.607	-0.757	0.08	0.552	-0.624	0.033	0.555	-0.8	0.845	0.224	-0.903	0.803	0.192	-0.94	0.623	0.167	-0.951	0.493	0.23	-0.986	0.404	0.227	-1.009	0.236	0.198	-1.009	0.078	0.298
727	3.635	-1.008	0.891	0.381	NaN	NaN	NaN	-0.852	0.806	0.565	-0.877	0.626	0.589	-0.825	0.504	0.549	-0.812	0.415	0.559	-0.805	0.253	0.606	-0.756	0.08	0.551	-0.624	0.033	0.555	-0.799	0.844	0.224	-0.902	0.802	0.193	-0.939	0.623	0.167	-0.95	0.493	0.23	-0.986	0.404	0.227	-1.009	0.236	0.198	-1.009	0.078	0.298
728	3.64	-1.006	0.891	0.382	NaN	NaN	NaN	-0.851	0.806	0.565	-0.877	0.625	0.588	-0.826	0.503	0.548	-0.813	0.415	0.559	-0.805	0.252	0.606	-0.756	0.079	0.55	-0.623	0.032	0.555	-0.798	0.845	0.225	-0.9	0.802	0.194	-0.938	0.623	0.168	-0.95	0.493	0.23	-0.985	0.404	0.227	-1.009	0.236	0.198	-1.009	0.078	0.298
729	3.645	-1.005	0.891	0.383	NaN	NaN	NaN	-0.85	0.805	0.566	-0.876	0.625	0.588	-0.827	0.503	0.548	-0.814	0.414	0.558	-0.804	0.252	0.605	-0.755	0.079	0.55	-0.623	0.032	0.555	-0.798	0.845	0.225	-0.899	0.802	0.194	-0.937	0.623	0.169	-0.949	0.493	0.231	-0.985	0.404	0.228	-1.009	0.236	0.198	-1.009	0.078	0.298
730	3.65	-1.004	0.891	0.384	NaN	NaN	NaN	-0.848	0.805	0.566	-0.876	0.625	0.588	-0.828	0.502	0.547	-0.814	0.413	0.557	-0.804	0.252	0.604	-0.755	0.079	0.549	-0.622	0.032	0.555	-0.8	0.847	0.224	-0.899	0.802	0.195	-0.936	0.623	0.169	-0.949	0.493	0.231	-0.983	0.404	0.229	-1.009	0.237	0.198	-1.009	0.078	0.298
731	3.655	-1.002	0.891	0.385	NaN	NaN	NaN	-0.847	0.804	0.567	-0.876	0.625	0.587	-0.829	0.502	0.547	-0.814	0.413	0.557	-0.804	0.252	0.604	-0.755	0.079	0.549	-0.622	0.032	0.555	-0.8	0.847	0.224	-0.898	0.802	0.195	-0.936	0.623	0.169	-0.948	0.493	0.231	-0.983	0.404	0.23	-1.009	0.237	0.199	-1.009	0.078	0.298
732	3.66	-1.001	0.89	0.386	NaN	NaN	NaN	-0.846	0.805	0.567	-0.876	0.625	0.587	-0.83	0.502	0.546	-0.815	0.413	0.556	-0.804	0.252	0.604	-0.755	0.079	0.549	-0.622	0.032	0.554	-0.799	0.847	0.224	-0.897	0.802	0.195	-0.935	0.623	0.169	-0.948	0.493	0.232	-0.984	0.404	0.229	-1.009	0.237	0.199	-1.009	0.078	0.298
733	3.665	-1	0.891	0.386	NaN	NaN	NaN	-0.845	0.805	0.567	-0.876	0.625	0.587	-0.831	0.502	0.546	-0.815	0.413	0.556	-0.805	0.252	0.603	-0.755	0.079	0.549	-0.622	0.032	0.554	-0.798	0.847	0.224	-0.896	0.802	0.195	-0.934	0.623	0.17	-0.947	0.493	0.232	-0.984	0.405	0.23	-1.009	0.237	0.199	-1.009	0.078	0.298
734	3.67	-0.999	0.891	0.387	NaN	NaN	NaN	-0.844	0.805	0.567	-0.876	0.625	0.587	-0.831	0.502	0.546	-0.816	0.413	0.556	-0.805	0.251	0.603	-0.755	0.079	0.548	-0.622	0.032	0.554	-0.797	0.848	0.225	-0.895	0.802	0.196	-0.933	0.622	0.17	-0.946	0.493	0.233	-0.983	0.405	0.23	-1.008	0.238	0.199	-1.009	0.078	0.298
735	3.675	-0.998	0.891	0.388	NaN	NaN	NaN	-0.842	0.804	0.568	-0.876	0.625	0.586	-0.831	0.502	0.546	-0.816	0.412	0.556	-0.805	0.251	0.603	-0.754	0.079	0.548	-0.622	0.032	0.554	-0.795	0.846	0.225	-0.894	0.802	0.197	-0.932	0.622	0.171	-0.946	0.493	0.233	-0.983	0.405	0.23	-1.008	0.238	0.199	-1.008	0.078	0.298
736	3.68	-0.997	0.891	0.388	NaN	NaN	NaN	-0.841	0.804	0.568	-0.876	0.625	0.587	-0.831	0.502	0.546	-0.817	0.412	0.556	-0.805	0.251	0.603	-0.754	0.08	0.548	-0.621	0.032	0.554	-0.791	0.843	0.227	-0.893	0.801	0.197	-0.931	0.622	0.171	-0.945	0.493	0.233	-0.983	0.405	0.231	-1.008	0.238	0.2	-1.008	0.078	0.298
737	3.685	-0.995	0.891	0.389	NaN	NaN	NaN	-0.839	0.804	0.568	-0.875	0.625	0.587	-0.831	0.502	0.546	-0.817	0.412	0.556	-0.806	0.251	0.603	-0.754	0.08	0.548	-0.621	0.032	0.554	-0.789	0.842	0.228	-0.892	0.801	0.198	-0.93	0.622	0.172	-0.944	0.494	0.234	-0.982	0.405	0.231	-1.008	0.238	0.2	-1.008	0.079	0.298
738	3.69	-0.994	0.891	0.389	NaN	NaN	NaN	-0.84	0.805	0.569	-0.875	0.625	0.587	-0.831	0.502	0.547	-0.818	0.412	0.556	-0.806	0.25	0.603	-0.754	0.08	0.548	-0.621	0.032	0.554	-0.788	0.842	0.229	-0.891	0.8	0.198	-0.93	0.622	0.172	-0.943	0.494	0.234	-0.981	0.405	0.231	-1.007	0.238	0.2	-1.008	0.079	0.298
739	3.695	-0.993	0.891	0.39	NaN	NaN	NaN	-0.842	0.809	0.57	-0.875	0.626	0.587	-0.831	0.502	0.547	-0.818	0.412	0.556	-0.806	0.25	0.604	-0.754	0.08	0.548	-0.621	0.032	0.554	-0.787	0.842	0.23	-0.89	0.801	0.198	-0.929	0.622	0.172	-0.943	0.494	0.234	-0.98	0.405	0.232	-1.007	0.238	0.2	-1.008	0.079	0.298
740	3.7	-0.992	0.892	0.39	NaN	NaN	NaN	-0.843	0.81	0.571	-0.874	0.626	0.588	-0.831	0.502	0.548	-0.819	0.412	0.556	-0.806	0.25	0.604	-0.754	0.08	0.548	-0.621	0.032	0.554	-0.787	0.842	0.23	-0.89	0.801	0.198	-0.928	0.622	0.173	-0.942	0.494	0.234	-0.979	0.405	0.232	-1.006	0.238	0.201	-1.008	0.079	0.299
741	3.705	-0.991	0.892	0.391	NaN	NaN	NaN	-0.842	0.81	0.571	-0.874	0.626	0.589	-0.831	0.501	0.548	-0.819	0.411	0.556	-0.806	0.25	0.605	-0.754	0.08	0.548	-0.621	0.031	0.554	-0.785	0.842	0.23	-0.888	0.801	0.199	-0.927	0.622	0.173	-0.942	0.494	0.235	-0.978	0.405	0.232	-1.006	0.239	0.201	-1.008	0.079	0.299
742	3.71	-0.99	0.892	0.391	NaN	NaN	NaN	-0.84	0.81	0.571	-0.873	0.627	0.589	-0.831	0.501	0.548	-0.819	0.411	0.556	-0.806	0.25	0.605	-0.754	0.08	0.549	-0.621	0.031	0.554	-0.784	0.842	0.231	-0.888	0.801	0.2	-0.926	0.622	0.174	-0.94	0.494	0.235	-0.977	0.405	0.233	-1.006	0.239	0.201	-1.008	0.079	0.299
743	3.715	-0.989	0.893	0.392	NaN	NaN	NaN	-0.838	0.809	0.571	-0.872	0.627	0.589	-0.831	0.501	0.548	-0.819	0.411	0.556	-0.806	0.251	0.606	-0.754	0.08	0.549	-0.621	0.031	0.555	-0.784	0.843	0.232	-0.887	0.801	0.2	-0.926	0.622	0.174	-0.939	0.493	0.236	-0.977	0.405	0.233	-1.006	0.239	0.201	-1.008	0.079	0.299
744	3.72	-0.989	0.893	0.392	NaN	NaN	NaN	-0.834	0.806	0.571	-0.871	0.627	0.59	-0.831	0.501	0.549	-0.819	0.411	0.556	-0.806	0.251	0.606	-0.754	0.08	0.549	-0.621	0.031	0.555	-0.784	0.844	0.232	-0.887	0.801	0.201	-0.926	0.623	0.175	-0.938	0.493	0.237	-0.976	0.405	0.233	-1.005	0.239	0.201	-1.007	0.079	0.299
745	3.725	-0.987	0.893	0.393	NaN	NaN	NaN	-0.833	0.806	0.571	-0.87	0.627	0.591	-0.831	0.501	0.549	-0.819	0.411	0.557	-0.806	0.251	0.607	-0.754	0.08	0.549	-0.621	0.031	0.555	-0.785	0.845	0.232	-0.887	0.801	0.201	-0.925	0.623	0.175	-0.938	0.493	0.237	-0.975	0.405	0.233	-1.005	0.239	0.201	-1.007	0.079	0.299
746	3.73	-0.987	0.894	0.393	NaN	NaN	NaN	-0.832	0.806	0.572	-0.869	0.627	0.592	-0.831	0.501	0.549	-0.82	0.411	0.557	-0.806	0.251	0.607	-0.755	0.08	0.55	-0.621	0.031	0.555	-0.785	0.846	0.232	-0.886	0.802	0.202	-0.925	0.623	0.176	-0.937	0.493	0.237	-0.975	0.405	0.233	-1.005	0.239	0.201	-1.007	0.079	0.299
747	3.735	-0.986	0.894	0.394	NaN	NaN	NaN	-0.831	0.806	0.572	-0.868	0.627	0.592	-0.831	0.502	0.549	-0.821	0.412	0.558	-0.806	0.251	0.607	-0.755	0.08	0.55	-0.621	0.031	0.555	-0.785	0.846	0.232	-0.885	0.802	0.202	-0.924	0.623	0.177	-0.937	0.494	0.237	-0.974	0.405	0.234	-1.005	0.239	0.201	-1.007	0.079	0.299
748	3.74	-0.985	0.894	0.394	NaN	NaN	NaN	-0.831	0.806	0.572	-0.868	0.627	0.593	-0.831	0.502	0.55	-0.821	0.412	0.558	-0.807	0.251	0.608	-0.755	0.079	0.55	-0.621	0.031	0.555	-0.784	0.846	0.232	-0.884	0.801	0.203	-0.924	0.624	0.177	-0.936	0.494	0.238	-0.973	0.405	0.234	-1.005	0.24	0.202	-1.007	0.079	0.299
749	3.745	-0.984	0.895	0.395	NaN	NaN	NaN	-0.83	0.806	0.573	-0.868	0.628	0.593	-0.831	0.502	0.551	-0.822	0.412	0.559	-0.807	0.251	0.608	-0.755	0.079	0.55	-0.621	0.031	0.555	-0.783	0.847	0.233	-0.883	0.801	0.204	-0.923	0.623	0.178	-0.936	0.494	0.238	-0.973	0.405	0.235	-1.004	0.24	0.202	-1.007	0.079	0.299
750	3.75	-0.983	0.895	0.395	NaN	NaN	NaN	-0.829	0.806	0.573	-0.869	0.629	0.594	-0.831	0.502	0.551	-0.822	0.412	0.559	-0.807	0.251	0.608	-0.755	0.079	0.55	-0.621	0.031	0.555	-0.783	0.847	0.233	-0.882	0.801	0.204	-0.922	0.623	0.178	-0.935	0.494	0.238	-0.972	0.405	0.235	-1.004	0.24	0.202	-1.007	0.079	0.299
751	3.755	-0.982	0.895	0.396	NaN	NaN	NaN	-0.829	0.807	0.574	-0.869	0.629	0.594	-0.831	0.502	0.552	-0.822	0.412	0.559	-0.807	0.25	0.608	-0.755	0.079	0.55	-0.621	0.031	0.555	-0.782	0.847	0.233	-0.882	0.801	0.205	-0.921	0.623	0.179	-0.934	0.494	0.239	-0.971	0.405	0.236	-1.004	0.24	0.202	-1.007	0.079	0.299
752	3.76	-0.981	0.895	0.397	NaN	NaN	NaN	-0.83	0.809	0.575	-0.868	0.629	0.594	-0.831	0.502	0.552	-0.822	0.412	0.56	-0.807	0.25	0.608	-0.755	0.079	0.55	-0.621	0.031	0.555	-0.781	0.847	0.234	-0.881	0.801	0.205	-0.921	0.623	0.179	-0.933	0.494	0.24	-0.971	0.405	0.236	-1.004	0.24	0.202	-1.007	0.079	0.299
753	3.765	-0.98	0.896	0.397	NaN	NaN	NaN	-0.826	0.807	0.575	-0.868	0.629	0.594	-0.831	0.501	0.553	-0.822	0.412	0.56	-0.807	0.25	0.608	-0.755	0.079	0.55	-0.621	0.031	0.555	-0.781	0.847	0.234	-0.88	0.801	0.206	-0.92	0.623	0.18	-0.932	0.494	0.24	-0.97	0.405	0.236	-1.003	0.24	0.202	-1.007	0.079	0.299
754	3.77	-0.98	0.896	0.398	NaN	NaN	NaN	-0.826	0.807	0.575	-0.868	0.629	0.595	-0.831	0.501	0.553	-0.822	0.412	0.56	-0.807	0.25	0.608	-0.755	0.079	0.55	-0.621	0.031	0.555	-0.78	0.847	0.234	-0.879	0.801	0.207	-0.92	0.623	0.18	-0.931	0.494	0.24	-0.97	0.406	0.237	-1.003	0.24	0.203	-1.007	0.079	0.299
755	3.775	-0.979	0.896	0.399	NaN	NaN	NaN	-0.825	0.807	0.576	-0.868	0.629	0.595	-0.831	0.501	0.553	-0.822	0.412	0.561	-0.807	0.249	0.608	-0.755	0.079	0.55	-0.621	0.031	0.555	-0.78	0.848	0.235	-0.879	0.801	0.207	-0.919	0.623	0.18	-0.931	0.493	0.241	-0.969	0.406	0.237	-1.002	0.24	0.203	-1.006	0.079	0.299
756	3.78	-0.978	0.896	0.399	NaN	NaN	NaN	-0.825	0.807	0.577	-0.867	0.629	0.595	-0.83	0.501	0.553	-0.821	0.412	0.561	-0.806	0.249	0.609	-0.754	0.079	0.55	-0.621	0.031	0.555	-0.778	0.846	0.236	-0.878	0.801	0.208	-0.919	0.623	0.181	-0.93	0.493	0.241	-0.969	0.406	0.238	-1.002	0.24	0.203	-1.006	0.079	0.299
757	3.785	-0.977	0.896	0.4	NaN	NaN	NaN	-0.823	0.807	0.578	-0.867	0.629	0.596	-0.83	0.501	0.554	-0.821	0.412	0.561	-0.806	0.249	0.609	-0.754	0.079	0.55	-0.621	0.031	0.555	-0.774	0.844	0.238	-0.878	0.8	0.209	-0.919	0.623	0.181	-0.929	0.493	0.242	-0.968	0.406	0.238	-1.002	0.241	0.203	-1.006	0.079	0.299
758	3.79	-0.976	0.896	0.401	NaN	NaN	NaN	-0.822	0.807	0.578	-0.867	0.629	0.597	-0.829	0.501	0.554	-0.821	0.412	0.561	-0.806	0.249	0.609	-0.754	0.079	0.55	-0.621	0.031	0.555	-0.772	0.843	0.239	-0.877	0.8	0.209	-0.919	0.624	0.182	-0.929	0.493	0.242	-0.967	0.406	0.238	-1.002	0.241	0.203	-1.006	0.079	0.299
759	3.795	-0.975	0.896	0.401	NaN	NaN	NaN	-0.821	0.807	0.579	-0.866	0.629	0.597	-0.829	0.502	0.554	-0.821	0.412	0.561	-0.806	0.249	0.609	-0.754	0.079	0.55	-0.621	0.031	0.555	-0.772	0.842	0.24	-0.875	0.799	0.21	-0.918	0.624	0.183	-0.928	0.493	0.243	-0.967	0.406	0.239	-1.002	0.241	0.203	-1.006	0.079	0.299
760	3.8	-0.975	0.896	0.402	NaN	NaN	NaN	-0.821	0.807	0.579	-0.866	0.629	0.597	-0.828	0.502	0.554	-0.821	0.412	0.562	-0.806	0.249	0.609	-0.754	0.079	0.55	-0.621	0.031	0.555	-0.771	0.843	0.24	-0.872	0.797	0.212	-0.916	0.623	0.184	-0.927	0.493	0.243	-0.966	0.406	0.239	-1.001	0.241	0.203	-1.006	0.079	0.299
761	3.805	-0.974	0.896	0.403	NaN	NaN	NaN	-0.821	0.807	0.579	-0.866	0.629	0.597	-0.828	0.502	0.555	-0.82	0.412	0.562	-0.805	0.249	0.609	-0.754	0.079	0.55	-0.621	0.031	0.555	-0.77	0.843	0.241	-0.871	0.797	0.212	-0.916	0.623	0.184	-0.927	0.493	0.243	-0.965	0.405	0.239	-1.001	0.242	0.203	-1.006	0.079	0.299
762	3.81	-0.973	0.896	0.403	NaN	NaN	NaN	-0.821	0.808	0.58	-0.865	0.629	0.598	-0.828	0.502	0.555	-0.82	0.412	0.562	-0.805	0.249	0.609	-0.754	0.079	0.55	-0.621	0.031	0.555	-0.77	0.843	0.241	-0.87	0.797	0.212	-0.915	0.623	0.185	-0.926	0.493	0.244	-0.965	0.405	0.24	-1.001	0.242	0.204	-1.006	0.079	0.3
763	3.815	-0.972	0.897	0.404	NaN	NaN	NaN	-0.822	0.809	0.582	-0.864	0.629	0.598	-0.828	0.502	0.555	-0.819	0.411	0.562	-0.805	0.249	0.609	-0.754	0.079	0.55	-0.621	0.031	0.555	-0.77	0.844	0.241	-0.87	0.797	0.213	-0.914	0.623	0.185	-0.926	0.493	0.244	-0.964	0.405	0.24	-1.001	0.242	0.204	-1.006	0.079	0.3
764	3.82	-0.971	0.897	0.405	NaN	NaN	NaN	-0.818	0.806	0.582	-0.864	0.629	0.598	-0.827	0.502	0.556	-0.819	0.411	0.562	-0.805	0.249	0.61	-0.754	0.079	0.55	-0.621	0.031	0.555	-0.77	0.845	0.241	-0.869	0.797	0.213	-0.913	0.623	0.186	-0.926	0.493	0.244	-0.964	0.406	0.24	-1.001	0.242	0.204	-1.006	0.079	0.3
765	3.825	-0.97	0.896	0.405	NaN	NaN	NaN	-0.818	0.807	0.582	-0.864	0.629	0.598	-0.826	0.501	0.556	-0.819	0.411	0.563	-0.805	0.249	0.61	-0.754	0.079	0.55	-0.621	0.031	0.555	-0.77	0.845	0.241	-0.868	0.797	0.214	-0.912	0.622	0.187	-0.925	0.493	0.245	-0.964	0.406	0.24	-1.001	0.242	0.204	-1.006	0.079	0.3
766	3.83	-0.969	0.896	0.406	NaN	NaN	NaN	-0.821	0.81	0.584	-0.863	0.629	0.599	-0.826	0.501	0.557	-0.819	0.412	0.563	-0.805	0.248	0.61	-0.754	0.079	0.55	-0.621	0.031	0.555	-0.769	0.844	0.242	-0.867	0.797	0.214	-0.911	0.622	0.187	-0.924	0.493	0.245	-0.963	0.406	0.241	-1.001	0.243	0.204	-1.006	0.079	0.3
767	3.835	-0.968	0.896	0.406	NaN	NaN	NaN	-0.821	0.811	0.585	-0.861	0.628	0.6	-0.826	0.501	0.557	-0.819	0.412	0.564	-0.804	0.248	0.61	-0.754	0.079	0.55	-0.621	0.031	0.555	-0.766	0.841	0.244	-0.866	0.796	0.215	-0.911	0.622	0.187	-0.923	0.492	0.246	-0.963	0.406	0.241	-1.001	0.243	0.204	-1.006	0.079	0.3
768	3.84	-0.967	0.896	0.407	NaN	NaN	NaN	-0.82	0.811	0.585	-0.861	0.628	0.6	-0.825	0.501	0.557	-0.818	0.412	0.564	-0.804	0.248	0.61	-0.754	0.079	0.55	-0.621	0.031	0.555	-0.764	0.84	0.245	-0.865	0.796	0.216	-0.91	0.622	0.188	-0.922	0.492	0.247	-0.962	0.406	0.242	-1	0.243	0.204	-1.006	0.079	0.3
769	3.845	-0.966	0.896	0.407	NaN	NaN	NaN	-0.818	0.81	0.586	-0.86	0.628	0.6	-0.825	0.501	0.558	-0.818	0.411	0.564	-0.804	0.248	0.61	-0.754	0.079	0.55	-0.621	0.031	0.555	-0.762	0.84	0.246	-0.864	0.796	0.216	-0.909	0.622	0.188	-0.922	0.492	0.247	-0.962	0.405	0.242	-1	0.243	0.205	-1.006	0.08	0.3
770	3.85	-0.965	0.896	0.408	NaN	NaN	NaN	-0.813	0.808	0.586	-0.86	0.628	0.601	-0.824	0.501	0.558	-0.818	0.411	0.565	-0.804	0.248	0.61	-0.754	0.079	0.55	-0.621	0.031	0.555	-0.762	0.84	0.247	-0.863	0.795	0.217	-0.908	0.622	0.189	-0.921	0.493	0.247	-0.961	0.405	0.243	-1	0.244	0.205	-1.006	0.08	0.3
771	3.855	-0.964	0.896	0.409	NaN	NaN	NaN	-0.812	0.807	0.586	-0.859	0.628	0.601	-0.823	0.501	0.559	-0.817	0.411	0.565	-0.803	0.248	0.611	-0.754	0.079	0.55	-0.621	0.031	0.555	-0.761	0.84	0.247	-0.863	0.795	0.217	-0.907	0.622	0.189	-0.921	0.493	0.248	-0.96	0.405	0.243	-1	0.244	0.205	-1.006	0.08	0.301
772	3.86	-0.963	0.896	0.409	NaN	NaN	NaN	-0.811	0.807	0.586	-0.858	0.629	0.601	-0.823	0.501	0.559	-0.817	0.411	0.565	-0.803	0.248	0.611	-0.753	0.079	0.549	-0.621	0.031	0.555	-0.76	0.84	0.247	-0.862	0.795	0.218	-0.906	0.622	0.19	-0.921	0.493	0.248	-0.96	0.405	0.244	-1	0.244	0.205	-1.006	0.08	0.301
773	3.865	-0.962	0.896	0.41	NaN	NaN	NaN	-0.812	0.808	0.587	-0.857	0.629	0.602	-0.823	0.501	0.56	-0.816	0.411	0.566	-0.803	0.247	0.611	-0.753	0.079	0.549	-0.621	0.031	0.555	-0.76	0.841	0.247	-0.861	0.795	0.219	-0.905	0.622	0.19	-0.92	0.493	0.248	-0.959	0.405	0.244	-1	0.244	0.205	-1.006	0.08	0.301
774	3.87	-0.961	0.896	0.41	NaN	NaN	NaN	-0.811	0.809	0.588	-0.856	0.629	0.603	-0.822	0.501	0.56	-0.816	0.41	0.566	-0.802	0.247	0.611	-0.753	0.079	0.55	-0.621	0.031	0.555	-0.762	0.842	0.247	-0.861	0.795	0.22	-0.905	0.622	0.191	-0.919	0.493	0.249	-0.959	0.405	0.244	-1	0.244	0.205	-1.006	0.08	0.301
775	3.875	-0.96	0.896	0.411	NaN	NaN	NaN	-0.807	0.807	0.588	-0.856	0.629	0.604	-0.821	0.501	0.56	-0.816	0.41	0.566	-0.802	0.247	0.611	-0.753	0.079	0.549	-0.621	0.031	0.555	-0.762	0.842	0.247	-0.86	0.795	0.22	-0.905	0.622	0.191	-0.918	0.493	0.249	-0.958	0.406	0.245	-0.999	0.245	0.206	-1.006	0.08	0.301
776	3.88	-0.96	0.896	0.411	NaN	NaN	NaN	-0.806	0.806	0.588	-0.855	0.629	0.605	-0.821	0.501	0.56	-0.815	0.41	0.566	-0.802	0.247	0.612	-0.753	0.079	0.549	-0.621	0.031	0.555	-0.76	0.841	0.248	-0.858	0.795	0.221	-0.904	0.623	0.192	-0.917	0.492	0.25	-0.958	0.406	0.245	-0.999	0.245	0.206	-1.006	0.08	0.301
777	3.885	-0.959	0.896	0.412	NaN	NaN	NaN	-0.807	0.808	0.589	-0.854	0.629	0.605	-0.82	0.501	0.561	-0.815	0.41	0.567	-0.801	0.247	0.612	-0.753	0.079	0.549	-0.621	0.031	0.555	-0.756	0.838	0.251	-0.858	0.795	0.221	-0.904	0.623	0.193	-0.916	0.492	0.25	-0.957	0.406	0.245	-0.999	0.245	0.206	-1.006	0.08	0.301
778	3.89	-0.957	0.896	0.412	NaN	NaN	NaN	-0.81	0.811	0.591	-0.852	0.629	0.606	-0.82	0.501	0.561	-0.815	0.41	0.567	-0.801	0.247	0.612	-0.753	0.079	0.549	-0.621	0.031	0.555	-0.755	0.838	0.252	-0.857	0.795	0.222	-0.902	0.623	0.193	-0.916	0.492	0.251	-0.957	0.406	0.245	-0.998	0.245	0.206	-1.007	0.081	0.301
779	3.895	-0.957	0.896	0.413	NaN	NaN	NaN	-0.81	0.812	0.592	-0.851	0.629	0.607	-0.819	0.501	0.561	-0.814	0.411	0.567	-0.801	0.247	0.612	-0.753	0.079	0.549	-0.621	0.031	0.555	-0.754	0.838	0.253	-0.856	0.795	0.223	-0.901	0.623	0.194	-0.915	0.492	0.251	-0.956	0.406	0.246	-0.998	0.245	0.206	-1.007	0.081	0.301
780	3.9	-0.956	0.896	0.413	NaN	NaN	NaN	-0.807	0.811	0.592	-0.85	0.629	0.607	-0.818	0.501	0.562	-0.813	0.41	0.568	-0.801	0.246	0.612	-0.753	0.078	0.549	-0.621	0.031	0.555	-0.753	0.838	0.253	-0.855	0.795	0.223	-0.901	0.623	0.195	-0.915	0.492	0.251	-0.955	0.406	0.246	-0.997	0.245	0.207	-1.007	0.081	0.301
781	3.905	-0.955	0.896	0.414	NaN	NaN	NaN	-0.803	0.808	0.592	-0.849	0.629	0.608	-0.818	0.501	0.562	-0.812	0.409	0.567	-0.801	0.246	0.612	-0.753	0.078	0.549	-0.621	0.031	0.555	-0.752	0.838	0.254	-0.854	0.795	0.224	-0.9	0.623	0.195	-0.914	0.492	0.251	-0.954	0.406	0.246	-0.997	0.246	0.207	-1.007	0.081	0.301
782	3.91	-0.954	0.897	0.414	NaN	NaN	NaN	-0.801	0.807	0.592	-0.848	0.629	0.609	-0.817	0.501	0.563	-0.812	0.409	0.568	-0.8	0.246	0.612	-0.753	0.078	0.549	-0.621	0.031	0.555	-0.75	0.838	0.254	-0.853	0.795	0.224	-0.9	0.623	0.195	-0.913	0.492	0.252	-0.954	0.406	0.247	-0.997	0.246	0.207	-1.007	0.081	0.301
783	3.915	-0.953	0.897	0.415	NaN	NaN	NaN	-0.8	0.807	0.593	-0.847	0.629	0.609	-0.817	0.501	0.563	-0.812	0.409	0.568	-0.8	0.246	0.613	-0.753	0.078	0.549	-0.621	0.031	0.555	-0.749	0.838	0.255	-0.853	0.795	0.225	-0.899	0.623	0.196	-0.912	0.492	0.252	-0.953	0.406	0.247	-0.996	0.246	0.207	-1.007	0.081	0.301
784	3.92	-0.952	0.897	0.416	NaN	NaN	NaN	-0.799	0.808	0.593	-0.846	0.629	0.61	-0.816	0.501	0.564	-0.812	0.41	0.568	-0.8	0.246	0.613	-0.753	0.078	0.549	-0.621	0.031	0.555	-0.748	0.838	0.255	-0.852	0.794	0.226	-0.898	0.623	0.196	-0.911	0.492	0.253	-0.952	0.407	0.247	-0.996	0.246	0.208	-1.006	0.082	0.302
785	3.925	-0.951	0.897	0.416	NaN	NaN	NaN	-0.798	0.807	0.594	-0.845	0.629	0.61	-0.816	0.501	0.564	-0.812	0.41	0.569	-0.8	0.246	0.613	-0.753	0.078	0.549	-0.621	0.031	0.555	-0.748	0.838	0.256	-0.851	0.794	0.226	-0.897	0.623	0.197	-0.91	0.492	0.253	-0.952	0.407	0.247	-0.996	0.246	0.208	-1.006	0.082	0.302
786	3.93	-0.95	0.897	0.417	NaN	NaN	NaN	-0.796	0.807	0.594	-0.844	0.629	0.61	-0.815	0.501	0.564	-0.811	0.41	0.569	-0.799	0.246	0.613	-0.753	0.078	0.549	-0.621	0.031	0.555	-0.747	0.838	0.257	-0.85	0.795	0.227	-0.896	0.622	0.197	-0.91	0.492	0.253	-0.951	0.407	0.248	-0.995	0.247	0.208	-1.006	0.082	0.302
787	3.935	-0.949	0.897	0.417	NaN	NaN	NaN	-0.795	0.806	0.595	-0.843	0.629	0.611	-0.814	0.501	0.565	-0.811	0.411	0.57	-0.799	0.246	0.613	-0.753	0.078	0.549	-0.621	0.03	0.555	-0.746	0.837	0.258	-0.849	0.795	0.227	-0.895	0.622	0.198	-0.909	0.493	0.254	-0.951	0.407	0.248	-0.995	0.247	0.208	-1.006	0.082	0.302
788	3.94	-0.948	0.897	0.418	NaN	NaN	NaN	-0.796	0.808	0.596	-0.843	0.629	0.611	-0.814	0.501	0.565	-0.811	0.411	0.57	-0.799	0.246	0.613	-0.753	0.078	0.549	-0.621	0.03	0.555	-0.745	0.838	0.258	-0.848	0.795	0.228	-0.895	0.623	0.199	-0.908	0.493	0.254	-0.95	0.408	0.248	-0.995	0.248	0.208	-1.006	0.082	0.302
789	3.945	-0.947	0.897	0.418	NaN	NaN	NaN	-0.799	0.811	0.597	-0.842	0.63	0.612	-0.813	0.501	0.565	-0.81	0.411	0.57	-0.799	0.246	0.613	-0.753	0.078	0.549	-0.621	0.03	0.555	-0.744	0.838	0.259	-0.847	0.795	0.229	-0.895	0.624	0.199	-0.908	0.493	0.254	-0.95	0.408	0.248	-0.995	0.248	0.208	-1.006	0.082	0.302
790	3.95	-0.946	0.898	0.419	NaN	NaN	NaN	-0.799	0.812	0.598	-0.841	0.629	0.612	-0.812	0.501	0.565	-0.81	0.41	0.57	-0.799	0.246	0.613	-0.753	0.078	0.549	-0.621	0.03	0.555	-0.743	0.838	0.259	-0.846	0.794	0.229	-0.894	0.624	0.2	-0.907	0.493	0.254	-0.949	0.408	0.249	-0.995	0.249	0.208	-1.006	0.083	0.302
791	3.955	-0.945	0.898	0.419	NaN	NaN	NaN	-0.798	0.812	0.599	-0.841	0.629	0.613	-0.812	0.501	0.566	-0.809	0.41	0.57	-0.798	0.246	0.614	-0.753	0.078	0.549	-0.621	0.03	0.555	-0.742	0.838	0.26	-0.845	0.795	0.23	-0.894	0.624	0.2	-0.906	0.493	0.255	-0.948	0.408	0.249	-0.995	0.249	0.209	-1.006	0.083	0.302
792	3.96	-0.944	0.898	0.42	NaN	NaN	NaN	-0.796	0.811	0.599	-0.84	0.629	0.614	-0.811	0.501	0.566	-0.809	0.41	0.571	-0.798	0.246	0.614	-0.753	0.078	0.549	-0.621	0.03	0.555	-0.741	0.838	0.261	-0.844	0.795	0.23	-0.893	0.624	0.2	-0.905	0.493	0.256	-0.947	0.408	0.25	-0.995	0.249	0.209	-1.006	0.083	0.302
793	3.965	-0.943	0.898	0.421	NaN	NaN	NaN	-0.792	0.809	0.599	-0.839	0.63	0.614	-0.811	0.501	0.566	-0.809	0.411	0.571	-0.798	0.246	0.614	-0.752	0.078	0.549	-0.621	0.03	0.555	-0.74	0.838	0.261	-0.844	0.795	0.231	-0.892	0.624	0.201	-0.904	0.493	0.256	-0.946	0.408	0.25	-0.994	0.25	0.209	-1.005	0.083	0.302
794	3.97	-0.942	0.898	0.421	NaN	NaN	NaN	-0.79	0.808	0.599	-0.838	0.63	0.614	-0.811	0.501	0.567	-0.808	0.411	0.572	-0.797	0.246	0.614	-0.752	0.078	0.549	-0.621	0.03	0.555	-0.739	0.837	0.262	-0.843	0.795	0.231	-0.891	0.624	0.202	-0.903	0.493	0.256	-0.946	0.408	0.251	-0.994	0.25	0.21	-1.005	0.083	0.302
795	3.975	-0.941	0.898	0.422	NaN	NaN	NaN	-0.79	0.808	0.6	-0.837	0.63	0.615	-0.81	0.501	0.567	-0.808	0.411	0.572	-0.797	0.246	0.614	-0.752	0.078	0.549	-0.621	0.03	0.555	-0.738	0.837	0.263	-0.842	0.796	0.232	-0.89	0.624	0.202	-0.903	0.493	0.257	-0.946	0.408	0.251	-0.994	0.251	0.21	-1.005	0.083	0.302
796	3.98	-0.94	0.899	0.422	NaN	NaN	NaN	-0.789	0.808	0.6	-0.837	0.629	0.615	-0.81	0.501	0.568	-0.807	0.41	0.572	-0.797	0.246	0.614	-0.752	0.078	0.549	-0.621	0.03	0.555	-0.737	0.838	0.263	-0.841	0.796	0.232	-0.889	0.624	0.203	-0.903	0.494	0.257	-0.945	0.409	0.251	-0.994	0.251	0.21	-1.005	0.084	0.302
797	3.985	-0.939	0.899	0.423	NaN	NaN	NaN	-0.787	0.807	0.601	-0.837	0.629	0.615	-0.809	0.501	0.568	-0.807	0.41	0.572	-0.796	0.246	0.614	-0.752	0.078	0.549	-0.621	0.03	0.555	-0.736	0.838	0.264	-0.84	0.796	0.233	-0.888	0.624	0.203	-0.902	0.494	0.257	-0.944	0.409	0.252	-0.993	0.251	0.211	-1.005	0.084	0.302
798	3.99	-0.938	0.899	0.423	NaN	NaN	NaN	-0.786	0.807	0.601	-0.836	0.629	0.616	-0.809	0.501	0.568	-0.807	0.41	0.572	-0.796	0.246	0.614	-0.752	0.078	0.549	-0.621	0.031	0.555	-0.735	0.838	0.264	-0.839	0.796	0.233	-0.888	0.625	0.203	-0.901	0.494	0.257	-0.944	0.409	0.252	-0.993	0.251	0.211	-1.004	0.084	0.302
799	3.995	-0.937	0.899	0.423	NaN	NaN	NaN	-0.785	0.807	0.601	-0.834	0.629	0.616	-0.809	0.501	0.569	-0.806	0.411	0.572	-0.796	0.246	0.614	-0.752	0.078	0.549	-0.621	0.03	0.555	-0.734	0.839	0.265	-0.838	0.796	0.234	-0.887	0.625	0.204	-0.9	0.494	0.258	-0.943	0.409	0.252	-0.993	0.252	0.211	-1.004	0.084	0.302
800	4	-0.936	0.899	0.424	NaN	NaN	NaN	-0.786	0.808	0.602	-0.834	0.628	0.617	-0.808	0.501	0.569	-0.806	0.411	0.573	-0.796	0.246	0.615	-0.752	0.078	0.549	-0.621	0.03	0.555	-0.734	0.839	0.266	-0.837	0.796	0.235	-0.887	0.626	0.204	-0.899	0.494	0.258	-0.943	0.409	0.252	-0.993	0.252	0.211	-1.004	0.084	0.302
801	4.005	-0.935	0.899	0.424	NaN	NaN	NaN	-0.786	0.809	0.602	-0.834	0.628	0.617	-0.808	0.501	0.569	-0.806	0.411	0.573	-0.796	0.245	0.615	-0.752	0.078	0.549	-0.621	0.03	0.555	-0.733	0.84	0.266	-0.836	0.796	0.235	-0.886	0.626	0.205	-0.898	0.494	0.258	-0.942	0.41	0.252	-0.992	0.252	0.211	-1.004	0.085	0.302
802	4.01	-0.934	0.899	0.425	NaN	NaN	NaN	-0.784	0.808	0.601	-0.833	0.629	0.617	-0.807	0.501	0.57	-0.805	0.411	0.574	-0.795	0.245	0.615	-0.752	0.078	0.549	-0.621	0.03	0.555	-0.732	0.84	0.267	-0.835	0.796	0.236	-0.885	0.626	0.206	-0.897	0.494	0.258	-0.941	0.41	0.252	-0.992	0.253	0.211	-1.004	0.085	0.302
803	4.015	-0.933	0.899	0.425	NaN	NaN	NaN	-0.787	0.811	0.604	-0.832	0.629	0.617	-0.807	0.501	0.57	-0.805	0.411	0.574	-0.795	0.245	0.615	-0.752	0.078	0.549	-0.621	0.03	0.555	-0.732	0.84	0.267	-0.834	0.796	0.236	-0.884	0.626	0.206	-0.896	0.494	0.259	-0.94	0.41	0.253	-0.992	0.253	0.211	-1.003	0.086	0.303
804	4.02	-0.933	0.9	0.426	NaN	NaN	NaN	-0.785	0.81	0.605	-0.831	0.629	0.618	-0.806	0.501	0.57	-0.804	0.41	0.574	-0.795	0.245	0.615	-0.752	0.078	0.549	-0.621	0.03	0.555	-0.731	0.841	0.267	-0.833	0.796	0.237	-0.883	0.626	0.206	-0.896	0.494	0.259	-0.94	0.41	0.253	-0.991	0.254	0.211	-1.003	0.086	0.303
805	4.025	-0.932	0.9	0.426	NaN	NaN	NaN	-0.781	0.807	0.605	-0.831	0.629	0.618	-0.805	0.501	0.571	-0.802	0.409	0.573	-0.794	0.245	0.615	-0.752	0.078	0.549	-0.621	0.031	0.555	-0.732	0.842	0.267	-0.832	0.796	0.237	-0.882	0.626	0.207	-0.895	0.494	0.259	-0.939	0.41	0.253	-0.991	0.254	0.211	-1.003	0.086	0.303
806	4.03	-0.931	0.9	0.427	NaN	NaN	NaN	-0.78	0.807	0.605	-0.831	0.629	0.619	-0.805	0.501	0.571	-0.802	0.409	0.573	-0.794	0.245	0.615	-0.752	0.078	0.549	-0.621	0.03	0.555	-0.731	0.843	0.268	-0.831	0.796	0.238	-0.881	0.627	0.207	-0.894	0.495	0.259	-0.938	0.41	0.253	-0.99	0.254	0.212	-1.003	0.087	0.303
807	4.035	-0.93	0.9	0.427	NaN	NaN	NaN	-0.78	0.808	0.606	-0.83	0.629	0.62	-0.804	0.501	0.571	-0.801	0.409	0.574	-0.794	0.245	0.615	-0.752	0.078	0.549	-0.621	0.031	0.555	-0.73	0.843	0.268	-0.831	0.796	0.238	-0.881	0.627	0.207	-0.893	0.495	0.259	-0.936	0.41	0.253	-0.99	0.255	0.212	-1.003	0.087	0.303
808	4.04	-0.929	0.9	0.427	NaN	NaN	NaN	-0.779	0.808	0.606	-0.829	0.63	0.62	-0.803	0.501	0.571	-0.8	0.409	0.574	-0.794	0.245	0.615	-0.752	0.078	0.549	-0.621	0.031	0.555	-0.73	0.843	0.268	-0.83	0.797	0.239	-0.88	0.627	0.207	-0.893	0.495	0.259	-0.936	0.41	0.254	-0.989	0.255	0.212	-1.003	0.087	0.303
809	4.045	-0.928	0.9	0.428	NaN	NaN	NaN	-0.778	0.808	0.607	-0.829	0.63	0.621	-0.803	0.502	0.571	-0.8	0.409	0.574	-0.793	0.245	0.615	-0.752	0.078	0.549	-0.621	0.031	0.555	-0.73	0.843	0.269	-0.829	0.797	0.239	-0.879	0.627	0.208	-0.892	0.495	0.26	-0.935	0.41	0.254	-0.989	0.255	0.212	-1.003	0.088	0.303
810	4.05	-0.927	0.9	0.428	NaN	NaN	NaN	-0.776	0.807	0.608	-0.828	0.63	0.621	-0.802	0.502	0.571	-0.799	0.409	0.574	-0.793	0.245	0.615	-0.752	0.078	0.549	-0.621	0.031	0.555	-0.729	0.843	0.269	-0.828	0.797	0.24	-0.878	0.627	0.208	-0.89	0.495	0.26	-0.934	0.41	0.254	-0.989	0.256	0.212	-1.003	0.088	0.303
811	4.055	-0.926	0.901	0.429	NaN	NaN	NaN	-0.775	0.807	0.608	-0.827	0.629	0.621	-0.801	0.501	0.572	-0.799	0.409	0.574	-0.792	0.245	0.615	-0.752	0.078	0.549	-0.621	0.031	0.555	-0.728	0.844	0.269	-0.827	0.797	0.24	-0.877	0.627	0.209	-0.889	0.495	0.26	-0.933	0.411	0.254	-0.988	0.256	0.212	-1.003	0.089	0.303
812	4.06	-0.926	0.901	0.429	NaN	NaN	NaN	-0.775	0.807	0.608	-0.825	0.629	0.622	-0.8	0.501	0.572	-0.799	0.41	0.574	-0.792	0.245	0.616	-0.751	0.078	0.549	-0.621	0.031	0.555	-0.727	0.844	0.27	-0.826	0.797	0.24	-0.876	0.627	0.209	-0.888	0.495	0.261	-0.932	0.411	0.254	-0.987	0.256	0.212	-1.003	0.089	0.303
813	4.065	-0.925	0.901	0.43	NaN	NaN	NaN	-0.775	0.808	0.609	-0.824	0.628	0.622	-0.8	0.502	0.572	-0.799	0.411	0.575	-0.791	0.245	0.616	-0.751	0.078	0.548	-0.621	0.031	0.555	-0.725	0.843	0.271	-0.825	0.797	0.241	-0.875	0.627	0.21	-0.887	0.495	0.261	-0.932	0.411	0.254	-0.987	0.257	0.212	-1.002	0.089	0.303
814	4.07	-0.924	0.901	0.43	NaN	NaN	NaN	-0.778	0.811	0.611	-0.822	0.628	0.623	-0.799	0.502	0.573	-0.798	0.411	0.576	-0.791	0.245	0.616	-0.752	0.078	0.549	-0.621	0.03	0.555	-0.721	0.841	0.273	-0.824	0.798	0.242	-0.874	0.628	0.21	-0.886	0.495	0.261	-0.931	0.411	0.255	-0.986	0.257	0.212	-1.002	0.089	0.303
815	4.075	-0.923	0.901	0.43	NaN	NaN	NaN	-0.776	0.81	0.611	-0.822	0.628	0.623	-0.798	0.501	0.573	-0.798	0.41	0.576	-0.79	0.245	0.616	-0.751	0.078	0.548	-0.621	0.031	0.555	-0.719	0.84	0.275	-0.823	0.798	0.242	-0.874	0.628	0.21	-0.885	0.496	0.261	-0.93	0.411	0.255	-0.986	0.258	0.213	-1.002	0.089	0.303
816	4.08	-0.922	0.901	0.431	NaN	NaN	NaN	-0.771	0.807	0.611	-0.821	0.628	0.623	-0.797	0.501	0.573	-0.797	0.411	0.576	-0.79	0.245	0.616	-0.751	0.078	0.548	-0.621	0.03	0.555	-0.717	0.839	0.276	-0.822	0.798	0.242	-0.873	0.629	0.211	-0.885	0.496	0.261	-0.929	0.411	0.255	-0.985	0.258	0.213	-1.002	0.089	0.303
817	4.085	-0.921	0.901	0.431	NaN	NaN	NaN	-0.769	0.806	0.611	-0.82	0.628	0.624	-0.797	0.501	0.574	-0.797	0.411	0.577	-0.79	0.245	0.616	-0.751	0.078	0.548	-0.621	0.03	0.555	-0.716	0.84	0.276	-0.821	0.798	0.243	-0.872	0.629	0.211	-0.883	0.496	0.262	-0.928	0.412	0.255	-0.985	0.258	0.213	-1.002	0.09	0.303
818	4.09	-0.92	0.902	0.431	NaN	NaN	NaN	-0.769	0.806	0.611	-0.82	0.629	0.625	-0.796	0.501	0.574	-0.796	0.411	0.577	-0.789	0.245	0.616	-0.751	0.077	0.548	-0.621	0.03	0.555	-0.716	0.84	0.277	-0.82	0.798	0.243	-0.871	0.629	0.212	-0.882	0.495	0.262	-0.927	0.412	0.255	-0.984	0.258	0.213	-1.001	0.09	0.303
819	4.095	-0.919	0.902	0.432	NaN	NaN	NaN	-0.769	0.807	0.612	-0.819	0.629	0.625	-0.796	0.501	0.575	-0.796	0.411	0.577	-0.789	0.245	0.616	-0.751	0.077	0.548	-0.621	0.03	0.555	-0.715	0.841	0.277	-0.819	0.798	0.244	-0.87	0.628	0.212	-0.88	0.495	0.263	-0.926	0.413	0.256	-0.983	0.259	0.213	-1.001	0.09	0.303
820	4.1	-0.919	0.902	0.432	NaN	NaN	NaN	-0.77	0.809	0.613	-0.818	0.629	0.626	-0.795	0.501	0.575	-0.795	0.411	0.577	-0.789	0.245	0.616	-0.75	0.077	0.548	-0.621	0.03	0.555	-0.714	0.841	0.277	-0.818	0.798	0.245	-0.868	0.628	0.213	-0.879	0.495	0.263	-0.925	0.413	0.256	-0.983	0.259	0.213	-1.001	0.09	0.303
821	4.105	-0.918	0.902	0.433	NaN	NaN	NaN	-0.772	0.811	0.614	-0.817	0.629	0.626	-0.794	0.501	0.576	-0.795	0.411	0.578	-0.788	0.245	0.617	-0.75	0.077	0.548	-0.621	0.03	0.555	-0.713	0.841	0.278	-0.817	0.798	0.245	-0.868	0.628	0.213	-0.878	0.496	0.263	-0.924	0.413	0.256	-0.983	0.26	0.214	-1	0.091	0.303
822	4.11	-0.917	0.902	0.434	NaN	NaN	NaN	-0.771	0.811	0.615	-0.817	0.629	0.627	-0.794	0.501	0.576	-0.794	0.411	0.578	-0.788	0.245	0.617	-0.75	0.077	0.548	-0.621	0.03	0.555	-0.712	0.841	0.279	-0.816	0.798	0.246	-0.867	0.629	0.213	-0.877	0.496	0.263	-0.923	0.413	0.257	-0.982	0.26	0.214	-1	0.091	0.303
823	4.115	-0.916	0.903	0.434	NaN	NaN	NaN	-0.767	0.808	0.615	-0.817	0.629	0.627	-0.793	0.501	0.576	-0.794	0.411	0.578	-0.788	0.245	0.617	-0.75	0.077	0.548	-0.621	0.03	0.555	-0.711	0.841	0.279	-0.815	0.799	0.246	-0.865	0.629	0.214	-0.876	0.496	0.263	-0.921	0.413	0.257	-0.981	0.261	0.214	-1	0.091	0.303
824	4.12	-0.915	0.903	0.434	NaN	NaN	NaN	-0.765	0.807	0.615	-0.816	0.629	0.627	-0.793	0.501	0.576	-0.793	0.411	0.578	-0.787	0.245	0.617	-0.75	0.077	0.548	-0.621	0.03	0.555	-0.71	0.842	0.28	-0.815	0.799	0.246	-0.864	0.628	0.214	-0.875	0.496	0.264	-0.92	0.413	0.258	-0.981	0.261	0.214	-0.999	0.091	0.303
825	4.125	-0.914	0.903	0.435	NaN	NaN	NaN	-0.765	0.807	0.615	-0.815	0.629	0.627	-0.792	0.501	0.576	-0.793	0.411	0.578	-0.787	0.245	0.617	-0.75	0.077	0.548	-0.621	0.031	0.555	-0.709	0.842	0.28	-0.814	0.799	0.247	-0.863	0.628	0.215	-0.873	0.496	0.264	-0.918	0.413	0.258	-0.98	0.261	0.214	-0.999	0.091	0.303
826	4.13	-0.913	0.903	0.435	NaN	NaN	NaN	-0.764	0.807	0.615	-0.814	0.629	0.628	-0.792	0.501	0.577	-0.792	0.411	0.579	-0.787	0.245	0.617	-0.75	0.077	0.548	-0.621	0.031	0.555	-0.708	0.841	0.281	-0.812	0.799	0.248	-0.862	0.628	0.215	-0.871	0.496	0.265	-0.917	0.413	0.258	-0.979	0.262	0.215	-0.999	0.091	0.304
827	4.135	-0.912	0.903	0.436	NaN	NaN	NaN	-0.763	0.807	0.616	-0.813	0.628	0.628	-0.792	0.501	0.577	-0.792	0.411	0.579	-0.787	0.245	0.617	-0.75	0.077	0.548	-0.621	0.03	0.555	-0.708	0.841	0.281	-0.811	0.799	0.248	-0.861	0.628	0.216	-0.87	0.496	0.265	-0.916	0.413	0.258	-0.978	0.262	0.215	-0.998	0.09	0.305
828	4.14	-0.911	0.903	0.436	NaN	NaN	NaN	-0.761	0.807	0.616	-0.811	0.628	0.628	-0.791	0.501	0.577	-0.792	0.411	0.579	-0.787	0.244	0.617	-0.75	0.077	0.548	-0.621	0.031	0.555	-0.709	0.843	0.28	-0.81	0.799	0.249	-0.86	0.629	0.216	-0.869	0.496	0.265	-0.915	0.413	0.258	-0.978	0.263	0.215	-0.997	0.091	0.305
829	4.145	-0.91	0.903	0.437	NaN	NaN	NaN	-0.76	0.806	0.617	-0.811	0.627	0.629	-0.791	0.501	0.577	-0.791	0.41	0.579	-0.787	0.244	0.617	-0.75	0.077	0.547	-0.621	0.03	0.555	-0.707	0.843	0.281	-0.809	0.799	0.249	-0.859	0.629	0.216	-0.868	0.496	0.265	-0.913	0.413	0.258	-0.977	0.263	0.215	-0.997	0.091	0.305
830	4.15	-0.909	0.903	0.437	NaN	NaN	NaN	-0.759	0.806	0.617	-0.811	0.627	0.629	-0.791	0.501	0.577	-0.79	0.409	0.579	-0.787	0.244	0.617	-0.75	0.077	0.547	-0.621	0.03	0.555	-0.704	0.841	0.284	-0.808	0.799	0.25	-0.857	0.629	0.217	-0.866	0.496	0.266	-0.912	0.413	0.259	-0.976	0.264	0.215	-0.997	0.092	0.305
831	4.155	-0.908	0.903	0.438	NaN	NaN	NaN	-0.759	0.806	0.618	-0.811	0.628	0.63	-0.79	0.501	0.578	-0.789	0.409	0.579	-0.786	0.244	0.617	-0.75	0.077	0.547	-0.621	0.03	0.555	-0.703	0.841	0.285	-0.807	0.799	0.25	-0.856	0.628	0.217	-0.864	0.496	0.266	-0.91	0.414	0.259	-0.975	0.264	0.215	-0.996	0.093	0.305
832	4.16	-0.907	0.904	0.439	NaN	NaN	NaN	-0.76	0.807	0.619	-0.81	0.628	0.631	-0.79	0.501	0.578	-0.789	0.409	0.579	-0.786	0.244	0.617	-0.75	0.077	0.547	-0.621	0.03	0.555	-0.702	0.84	0.285	-0.806	0.799	0.251	-0.855	0.628	0.218	-0.863	0.496	0.266	-0.909	0.414	0.259	-0.974	0.264	0.215	-0.997	0.094	0.305
833	4.165	-0.906	0.904	0.439	NaN	NaN	NaN	-0.762	0.811	0.62	-0.81	0.628	0.631	-0.789	0.501	0.578	-0.789	0.409	0.579	-0.786	0.244	0.617	-0.75	0.077	0.547	-0.621	0.031	0.555	-0.7	0.84	0.286	-0.805	0.799	0.251	-0.853	0.629	0.218	-0.861	0.496	0.266	-0.907	0.414	0.259	-0.973	0.264	0.216	-0.998	0.096	0.304
834	4.17	-0.905	0.904	0.44	NaN	NaN	NaN	-0.762	0.811	0.621	-0.809	0.628	0.632	-0.789	0.501	0.579	-0.789	0.409	0.579	-0.786	0.244	0.617	-0.75	0.077	0.547	-0.621	0.031	0.555	-0.699	0.84	0.287	-0.804	0.799	0.252	-0.852	0.629	0.218	-0.86	0.496	0.267	-0.905	0.414	0.259	-0.971	0.265	0.216	-0.998	0.096	0.304
835	4.175	-0.904	0.904	0.44	NaN	NaN	NaN	-0.76	0.81	0.621	-0.809	0.628	0.632	-0.789	0.501	0.579	-0.788	0.409	0.579	-0.786	0.244	0.618	-0.75	0.077	0.547	-0.621	0.03	0.555	-0.698	0.841	0.287	-0.803	0.799	0.252	-0.851	0.628	0.218	-0.857	0.495	0.267	-0.903	0.413	0.26	-0.97	0.266	0.216	-0.998	0.097	0.303
836	4.18	-0.903	0.904	0.441	NaN	NaN	NaN	-0.756	0.807	0.621	-0.808	0.628	0.632	-0.789	0.501	0.579	-0.788	0.409	0.58	-0.786	0.244	0.618	-0.75	0.077	0.547	-0.621	0.03	0.555	-0.697	0.841	0.288	-0.802	0.799	0.253	-0.849	0.628	0.219	-0.855	0.495	0.267	-0.901	0.413	0.26	-0.969	0.266	0.216	-0.998	0.097	0.303
837	4.185	-0.902	0.904	0.441	NaN	NaN	NaN	-0.755	0.807	0.622	-0.808	0.628	0.632	-0.788	0.501	0.579	-0.788	0.409	0.58	-0.785	0.244	0.618	-0.75	0.077	0.547	-0.621	0.03	0.555	-0.695	0.84	0.289	-0.801	0.799	0.253	-0.847	0.627	0.219	-0.854	0.495	0.267	-0.899	0.413	0.26	-0.968	0.267	0.216	-0.997	0.098	0.303
838	4.19	-0.901	0.904	0.442	NaN	NaN	NaN	-0.755	0.807	0.622	-0.808	0.628	0.632	-0.788	0.501	0.58	-0.788	0.409	0.58	-0.785	0.244	0.618	-0.75	0.077	0.547	-0.621	0.03	0.555	-0.695	0.84	0.289	-0.799	0.799	0.253	-0.845	0.627	0.219	-0.851	0.495	0.267	-0.897	0.413	0.26	-0.966	0.267	0.216	-0.997	0.098	0.303
839	4.195	-0.9	0.904	0.442	NaN	NaN	NaN	-0.756	0.808	0.623	-0.807	0.628	0.633	-0.788	0.501	0.58	-0.788	0.409	0.58	-0.785	0.244	0.618	-0.75	0.076	0.547	-0.621	0.03	0.555	-0.695	0.841	0.29	-0.798	0.799	0.254	-0.843	0.627	0.219	-0.848	0.494	0.267	-0.895	0.413	0.26	-0.965	0.267	0.216	-0.997	0.099	0.303
840	4.2	-0.899	0.904	0.442	NaN	NaN	NaN	-0.756	0.808	0.624	-0.807	0.628	0.633	-0.788	0.501	0.581	-0.788	0.409	0.581	-0.785	0.244	0.619	-0.75	0.076	0.547	-0.621	0.03	0.555	-0.694	0.842	0.29	-0.796	0.799	0.255	-0.841	0.626	0.219	-0.846	0.493	0.267	-0.892	0.412	0.26	-0.963	0.267	0.216	-0.996	0.099	0.303
841	4.205	-0.898	0.904	0.443	NaN	NaN	NaN	-0.752	0.806	0.624	-0.806	0.628	0.633	-0.787	0.501	0.581	-0.788	0.41	0.582	-0.785	0.244	0.619	-0.75	0.076	0.547	-0.621	0.03	0.555	-0.693	0.843	0.291	-0.795	0.799	0.255	-0.839	0.626	0.22	-0.844	0.493	0.267	-0.889	0.412	0.259	-0.961	0.267	0.216	-0.996	0.1	0.303
842	4.21	-0.897	0.904	0.443	NaN	NaN	NaN	-0.751	0.806	0.624	-0.806	0.628	0.634	-0.787	0.501	0.582	-0.788	0.41	0.582	-0.785	0.244	0.619	-0.75	0.076	0.547	-0.621	0.03	0.555	-0.694	0.844	0.291	-0.794	0.799	0.255	-0.837	0.625	0.22	-0.841	0.492	0.267	-0.887	0.412	0.259	-0.959	0.267	0.216	-0.996	0.1	0.302
843	4.215	-0.896	0.904	0.444	NaN	NaN	NaN	-0.75	0.806	0.624	-0.805	0.628	0.634	-0.786	0.501	0.582	-0.788	0.41	0.582	-0.784	0.243	0.619	-0.75	0.076	0.547	-0.621	0.03	0.555	-0.693	0.843	0.291	-0.793	0.798	0.256	-0.835	0.625	0.22	-0.838	0.492	0.267	-0.883	0.411	0.259	-0.958	0.268	0.216	-0.995	0.1	0.303
844	4.22	-0.895	0.904	0.444	NaN	NaN	NaN	-0.75	0.806	0.625	-0.804	0.628	0.635	-0.786	0.501	0.583	-0.788	0.41	0.583	-0.784	0.243	0.619	-0.75	0.076	0.547	-0.621	0.03	0.555	-0.689	0.841	0.293	-0.791	0.798	0.256	-0.833	0.624	0.22	-0.835	0.491	0.267	-0.88	0.41	0.259	-0.955	0.268	0.216	-0.992	0.099	0.304
845	4.225	-0.894	0.904	0.445	NaN	NaN	NaN	-0.75	0.807	0.626	-0.803	0.628	0.636	-0.785	0.5	0.583	-0.788	0.41	0.583	-0.784	0.243	0.619	-0.75	0.076	0.547	-0.621	0.03	0.555	-0.687	0.84	0.294	-0.79	0.798	0.256	-0.831	0.624	0.22	-0.832	0.491	0.268	-0.877	0.41	0.259	-0.953	0.267	0.216	-0.991	0.099	0.305
846	4.23	-0.893	0.904	0.445	NaN	NaN	NaN	-0.751	0.808	0.627	-0.803	0.628	0.636	-0.785	0.5	0.583	-0.787	0.41	0.584	-0.784	0.243	0.62	-0.75	0.076	0.547	-0.621	0.03	0.555	-0.686	0.84	0.295	-0.788	0.798	0.256	-0.828	0.623	0.22	-0.829	0.49	0.267	-0.874	0.41	0.259	-0.95	0.267	0.216	-0.991	0.101	0.304
847	4.235	-0.892	0.904	0.445	NaN	NaN	NaN	-0.747	0.805	0.626	-0.802	0.628	0.636	-0.784	0.5	0.583	-0.787	0.41	0.584	-0.784	0.243	0.62	-0.75	0.076	0.547	-0.621	0.03	0.555	-0.686	0.84	0.296	-0.787	0.797	0.257	-0.825	0.622	0.22	-0.825	0.489	0.268	-0.871	0.409	0.258	-0.948	0.267	0.216	-0.993	0.104	0.303
848	4.24	-0.891	0.904	0.446	NaN	NaN	NaN	-0.746	0.805	0.627	-0.801	0.627	0.637	-0.784	0.5	0.584	-0.787	0.41	0.584	-0.783	0.243	0.62	-0.75	0.076	0.547	-0.621	0.03	0.555	-0.684	0.84	0.297	-0.785	0.797	0.257	-0.822	0.621	0.22	-0.822	0.488	0.267	-0.867	0.409	0.258	-0.946	0.268	0.216	-0.993	0.105	0.303
849	4.245	-0.891	0.904	0.446	NaN	NaN	NaN	-0.747	0.806	0.628	-0.8	0.627	0.637	-0.783	0.5	0.584	-0.787	0.41	0.585	-0.783	0.243	0.62	-0.75	0.076	0.547	-0.621	0.03	0.555	-0.682	0.839	0.298	-0.784	0.797	0.258	-0.819	0.62	0.22	-0.818	0.488	0.267	-0.863	0.409	0.258	-0.943	0.269	0.215	-0.992	0.106	0.303
850	4.25	-0.889	0.904	0.447	NaN	NaN	NaN	-0.749	0.81	0.629	-0.8	0.627	0.638	-0.783	0.5	0.584	-0.787	0.411	0.585	-0.783	0.243	0.62	-0.75	0.076	0.547	-0.621	0.03	0.555	-0.681	0.838	0.298	-0.782	0.796	0.258	-0.816	0.62	0.22	-0.814	0.487	0.267	-0.86	0.408	0.258	-0.941	0.269	0.215	-0.991	0.107	0.302
851	4.255	-0.888	0.904	0.447	NaN	NaN	NaN	-0.749	0.81	0.63	-0.8	0.627	0.638	-0.783	0.5	0.584	-0.787	0.411	0.585	-0.783	0.243	0.62	-0.749	0.076	0.547	-0.621	0.03	0.555	-0.68	0.838	0.299	-0.781	0.796	0.258	-0.813	0.619	0.221	-0.81	0.487	0.267	-0.856	0.408	0.257	-0.938	0.27	0.215	-0.989	0.108	0.302
852	4.26	-0.887	0.904	0.447	NaN	NaN	NaN	-0.748	0.81	0.63	-0.799	0.627	0.639	-0.782	0.5	0.585	-0.786	0.41	0.585	-0.783	0.242	0.62	-0.75	0.076	0.547	-0.621	0.03	0.555	-0.679	0.838	0.299	-0.78	0.796	0.259	-0.81	0.619	0.221	-0.806	0.486	0.267	-0.851	0.408	0.257	-0.935	0.271	0.215	-0.988	0.109	0.302
853	4.265	-0.886	0.904	0.448	-0.665	0.844	0.572	-0.748	0.81	0.631	-0.798	0.627	0.639	-0.782	0.5	0.585	-0.785	0.409	0.585	-0.782	0.242	0.62	-0.75	0.076	0.547	-0.621	0.03	0.555	-0.677	0.837	0.3	-0.778	0.795	0.259	-0.806	0.618	0.22	-0.802	0.485	0.266	-0.847	0.408	0.257	-0.932	0.271	0.215	-0.987	0.11	0.302
854	4.27	-0.885	0.904	0.448	-0.664	0.844	0.573	-0.746	0.809	0.631	-0.798	0.627	0.639	-0.781	0.5	0.586	-0.783	0.407	0.585	-0.782	0.242	0.621	-0.75	0.076	0.547	-0.621	0.03	0.555	-0.677	0.837	0.301	-0.777	0.795	0.26	-0.803	0.617	0.22	-0.797	0.485	0.266	-0.843	0.407	0.256	-0.928	0.271	0.214	-0.985	0.112	0.302
855	4.275	-0.884	0.904	0.449	-0.664	0.844	0.573	-0.742	0.806	0.631	-0.798	0.627	0.639	-0.781	0.5	0.586	-0.782	0.407	0.585	-0.782	0.242	0.621	-0.75	0.076	0.547	-0.621	0.03	0.555	-0.676	0.838	0.302	-0.775	0.795	0.26	-0.799	0.616	0.22	-0.793	0.484	0.266	-0.838	0.407	0.256	-0.925	0.272	0.214	-0.984	0.114	0.302
856	4.28	-0.883	0.904	0.449	-0.662	0.844	0.573	-0.742	0.806	0.631	-0.797	0.627	0.64	-0.781	0.5	0.587	-0.782	0.407	0.585	-0.781	0.242	0.621	-0.75	0.076	0.547	-0.621	0.03	0.555	-0.675	0.838	0.302	-0.774	0.794	0.26	-0.796	0.616	0.22	-0.788	0.484	0.266	-0.833	0.407	0.255	-0.921	0.273	0.214	-0.982	0.115	0.302
857	4.285	-0.882	0.904	0.45	-0.66	0.845	0.573	-0.744	0.808	0.633	-0.797	0.627	0.64	-0.78	0.5	0.587	-0.782	0.407	0.586	-0.781	0.242	0.621	-0.75	0.076	0.547	-0.621	0.03	0.555	-0.674	0.837	0.303	-0.772	0.794	0.26	-0.792	0.615	0.22	-0.783	0.483	0.265	-0.828	0.407	0.255	-0.918	0.274	0.214	-0.98	0.117	0.301
858	4.29	-0.881	0.904	0.45	-0.658	0.845	0.574	-0.742	0.808	0.633	-0.796	0.627	0.641	-0.78	0.499	0.587	-0.782	0.407	0.586	-0.781	0.241	0.621	-0.75	0.076	0.547	-0.621	0.03	0.555	-0.674	0.838	0.303	-0.771	0.794	0.261	-0.789	0.615	0.22	-0.777	0.483	0.265	-0.823	0.407	0.255	-0.914	0.276	0.214	-0.977	0.118	0.301
859	4.295	-0.88	0.904	0.451	-0.658	0.845	0.575	-0.738	0.805	0.633	-0.795	0.627	0.641	-0.78	0.499	0.588	-0.782	0.407	0.586	-0.781	0.241	0.621	-0.75	0.076	0.547	-0.621	0.03	0.555	-0.672	0.836	0.304	-0.769	0.793	0.261	-0.785	0.614	0.22	-0.772	0.482	0.264	-0.817	0.407	0.254	-0.91	0.277	0.213	-0.975	0.12	0.302
860	4.3	-0.879	0.904	0.451	-0.658	0.844	0.575	-0.737	0.804	0.633	-0.795	0.627	0.642	-0.779	0.499	0.588	-0.783	0.408	0.588	-0.781	0.241	0.621	-0.75	0.076	0.547	-0.621	0.03	0.555	-0.67	0.836	0.305	-0.768	0.793	0.261	-0.781	0.613	0.22	-0.766	0.482	0.263	-0.811	0.407	0.253	-0.905	0.278	0.213	-0.974	0.124	0.3
861	4.305	-0.878	0.904	0.452	-0.659	0.843	0.576	-0.736	0.804	0.634	-0.795	0.627	0.643	-0.779	0.499	0.588	-0.783	0.409	0.588	-0.781	0.241	0.622	-0.749	0.076	0.547	-0.621	0.03	0.555	-0.669	0.835	0.306	-0.766	0.792	0.262	-0.777	0.612	0.22	-0.761	0.481	0.263	-0.805	0.407	0.252	-0.9	0.279	0.213	-0.97	0.126	0.301
862	4.31	-0.878	0.904	0.452	-0.657	0.843	0.577	-0.736	0.805	0.634	-0.795	0.627	0.643	-0.779	0.499	0.589	-0.783	0.409	0.589	-0.781	0.241	0.622	-0.75	0.076	0.547	-0.621	0.03	0.555	-0.668	0.835	0.306	-0.765	0.792	0.262	-0.773	0.612	0.22	-0.755	0.481	0.262	-0.799	0.407	0.252	-0.895	0.281	0.212	-0.967	0.128	0.301
863	4.315	-0.877	0.904	0.453	-0.656	0.842	0.578	-0.738	0.807	0.635	-0.794	0.627	0.644	-0.778	0.498	0.589	-0.783	0.409	0.589	-0.78	0.241	0.622	-0.75	0.076	0.547	-0.621	0.03	0.555	-0.668	0.835	0.307	-0.763	0.791	0.263	-0.769	0.612	0.22	-0.748	0.481	0.261	-0.792	0.408	0.251	-0.89	0.283	0.212	-0.966	0.134	0.299
864	4.32	-0.876	0.904	0.454	-0.655	0.842	0.578	-0.736	0.806	0.635	-0.793	0.626	0.644	-0.778	0.498	0.59	-0.783	0.409	0.589	-0.78	0.24	0.622	-0.75	0.076	0.547	-0.621	0.03	0.555	-0.668	0.835	0.308	-0.762	0.791	0.263	-0.765	0.612	0.22	-0.742	0.481	0.26	-0.786	0.408	0.25	-0.884	0.285	0.212	-0.963	0.137	0.298
865	4.325	-0.875	0.904	0.454	-0.655	0.842	0.578	-0.732	0.803	0.635	-0.792	0.626	0.644	-0.778	0.498	0.59	-0.783	0.408	0.59	-0.78	0.24	0.623	-0.75	0.075	0.547	-0.621	0.03	0.555	-0.666	0.835	0.308	-0.761	0.791	0.263	-0.761	0.612	0.219	-0.735	0.481	0.26	-0.779	0.409	0.249	-0.879	0.287	0.211	-0.96	0.141	0.298
866	4.33	-0.873	0.904	0.455	-0.653	0.842	0.578	-0.731	0.803	0.635	-0.791	0.626	0.645	-0.778	0.498	0.591	-0.782	0.407	0.59	-0.78	0.24	0.623	-0.75	0.075	0.547	-0.621	0.03	0.555	-0.665	0.834	0.309	-0.76	0.791	0.264	-0.756	0.612	0.219	-0.729	0.481	0.258	-0.771	0.409	0.248	-0.874	0.29	0.211	-0.956	0.144	0.298
867	4.335	-0.873	0.904	0.456	-0.65	0.842	0.579	-0.73	0.803	0.636	-0.79	0.626	0.645	-0.777	0.498	0.591	-0.781	0.407	0.59	-0.78	0.24	0.623	-0.75	0.075	0.547	-0.621	0.03	0.555	-0.664	0.833	0.309	-0.758	0.79	0.264	-0.752	0.612	0.218	-0.721	0.481	0.258	-0.764	0.41	0.247	-0.868	0.292	0.21	-0.952	0.148	0.298
868	4.34	-0.872	0.903	0.457	-0.648	0.841	0.579	-0.731	0.804	0.637	-0.79	0.626	0.645	-0.777	0.498	0.592	-0.781	0.407	0.59	-0.779	0.239	0.623	-0.75	0.075	0.547	-0.621	0.03	0.555	-0.664	0.833	0.309	-0.757	0.79	0.265	-0.747	0.611	0.218	-0.715	0.482	0.257	-0.757	0.41	0.246	-0.861	0.294	0.21	-0.948	0.152	0.297
869	4.345	-0.871	0.903	0.457	-0.648	0.841	0.579	-0.731	0.805	0.638	-0.789	0.626	0.646	-0.777	0.498	0.592	-0.78	0.406	0.591	-0.779	0.239	0.624	-0.75	0.075	0.547	-0.621	0.03	0.555	-0.663	0.832	0.31	-0.756	0.789	0.265	-0.742	0.611	0.218	-0.707	0.482	0.256	-0.75	0.412	0.245	-0.856	0.297	0.209	-0.943	0.155	0.297
870	4.35	-0.87	0.903	0.458	-0.648	0.84	0.579	-0.727	0.802	0.638	-0.789	0.626	0.647	-0.777	0.498	0.593	-0.78	0.406	0.591	-0.779	0.239	0.624	-0.75	0.075	0.547	-0.62	0.031	0.555	-0.663	0.832	0.31	-0.756	0.789	0.265	-0.738	0.611	0.217	-0.701	0.483	0.255	-0.742	0.413	0.245	-0.85	0.299	0.209	-0.939	0.159	0.296
871	4.355	-0.869	0.903	0.459	-0.647	0.839	0.58	-0.725	0.801	0.637	-0.788	0.626	0.648	-0.776	0.498	0.594	-0.78	0.406	0.592	-0.778	0.239	0.625	-0.75	0.075	0.547	-0.62	0.031	0.555	-0.663	0.832	0.311	-0.754	0.789	0.266	-0.733	0.611	0.217	-0.693	0.484	0.255	-0.735	0.414	0.244	-0.843	0.302	0.209	-0.934	0.163	0.296
872	4.36	-0.868	0.903	0.459	-0.645	0.839	0.58	-0.722	0.801	0.635	-0.787	0.626	0.648	-0.776	0.498	0.594	-0.78	0.406	0.592	-0.778	0.238	0.625	-0.75	0.075	0.547	-0.62	0.031	0.555	-0.662	0.832	0.311	-0.753	0.788	0.266	-0.728	0.612	0.217	-0.687	0.485	0.254	-0.727	0.415	0.244	-0.837	0.305	0.208	-0.929	0.167	0.295
873	4.365	-0.867	0.903	0.46	-0.644	0.839	0.58	-0.723	0.802	0.636	-0.786	0.626	0.649	-0.776	0.497	0.595	-0.781	0.406	0.593	-0.778	0.238	0.625	-0.75	0.075	0.547	-0.62	0.031	0.555	-0.662	0.832	0.312	-0.752	0.788	0.267	-0.724	0.612	0.217	-0.68	0.486	0.253	-0.72	0.416	0.243	-0.83	0.307	0.208	-0.924	0.171	0.294
874	4.37	-0.866	0.903	0.461	-0.643	0.838	0.58	-0.724	0.804	0.639	-0.786	0.626	0.649	-0.775	0.497	0.595	-0.781	0.407	0.594	-0.778	0.238	0.625	-0.75	0.075	0.548	-0.62	0.031	0.555	-0.661	0.832	0.312	-0.751	0.788	0.267	-0.719	0.612	0.217	-0.673	0.488	0.253	-0.712	0.417	0.242	-0.823	0.31	0.208	-0.919	0.175	0.294
875	4.375	-0.866	0.903	0.462	-0.643	0.838	0.58	-0.721	0.801	0.639	-0.785	0.626	0.65	-0.775	0.497	0.596	-0.782	0.407	0.595	-0.778	0.238	0.626	-0.75	0.075	0.548	-0.62	0.031	0.555	-0.661	0.831	0.312	-0.751	0.788	0.267	-0.716	0.614	0.216	-0.666	0.489	0.253	-0.705	0.419	0.242	-0.817	0.312	0.208	-0.913	0.178	0.293
876	4.38	-0.865	0.903	0.463	-0.641	0.837	0.581	-0.719	0.8	0.639	-0.784	0.626	0.651	-0.774	0.497	0.596	-0.781	0.406	0.595	-0.777	0.238	0.626	-0.75	0.075	0.548	-0.62	0.031	0.555	-0.66	0.831	0.312	-0.75	0.787	0.268	-0.712	0.614	0.216	-0.659	0.49	0.252	-0.698	0.421	0.242	-0.809	0.314	0.207	-0.908	0.182	0.293
877	4.385	-0.864	0.903	0.463	-0.64	0.837	0.581	-0.718	0.801	0.64	-0.783	0.626	0.652	-0.774	0.496	0.597	-0.779	0.404	0.595	-0.777	0.238	0.626	-0.75	0.074	0.548	-0.62	0.031	0.555	-0.661	0.832	0.311	-0.748	0.787	0.268	-0.708	0.614	0.216	-0.653	0.492	0.252	-0.69	0.422	0.241	-0.802	0.316	0.207	-0.902	0.185	0.293
878	4.39	-0.863	0.902	0.464	-0.639	0.837	0.582	-0.717	0.8	0.639	-0.782	0.625	0.652	-0.774	0.496	0.597	-0.778	0.404	0.595	-0.777	0.238	0.626	-0.75	0.074	0.548	-0.62	0.031	0.555	-0.662	0.832	0.31	-0.747	0.786	0.268	-0.705	0.615	0.216	-0.647	0.493	0.252	-0.683	0.424	0.241	-0.796	0.319	0.206	-0.896	0.188	0.293
879	4.395	-0.862	0.902	0.465	-0.638	0.837	0.581	-0.715	0.799	0.638	-0.78	0.624	0.653	-0.773	0.497	0.598	-0.777	0.404	0.595	-0.777	0.237	0.626	-0.75	0.074	0.548	-0.62	0.031	0.555	-0.662	0.832	0.309	-0.746	0.785	0.268	-0.702	0.616	0.216	-0.642	0.495	0.252	-0.676	0.425	0.241	-0.789	0.321	0.206	-0.891	0.191	0.292
880	4.4	-0.861	0.902	0.465	-0.637	0.837	0.581	-0.714	0.799	0.64	-0.779	0.624	0.653	-0.773	0.497	0.598	-0.777	0.404	0.595	-0.776	0.237	0.627	-0.75	0.074	0.548	-0.62	0.031	0.555	-0.66	0.831	0.31	-0.745	0.785	0.268	-0.698	0.616	0.217	-0.636	0.497	0.252	-0.669	0.426	0.241	-0.782	0.323	0.206	-0.885	0.194	0.292
881	4.405	-0.86	0.901	0.466	-0.636	0.836	0.581	-0.713	0.8	0.641	-0.778	0.625	0.654	-0.772	0.497	0.598	-0.777	0.404	0.595	-0.776	0.237	0.627	-0.75	0.074	0.548	-0.62	0.031	0.555	-0.657	0.829	0.311	-0.745	0.785	0.267	-0.692	0.615	0.218	-0.631	0.498	0.253	-0.661	0.428	0.241	-0.775	0.324	0.206	-0.879	0.196	0.292
882	4.41	-0.859	0.901	0.467	-0.634	0.835	0.581	-0.712	0.8	0.641	-0.778	0.625	0.654	-0.772	0.497	0.599	-0.777	0.404	0.596	-0.776	0.237	0.627	-0.75	0.074	0.548	-0.62	0.031	0.555	-0.656	0.828	0.311	-0.744	0.785	0.267	-0.689	0.616	0.218	-0.625	0.5	0.253	-0.655	0.43	0.242	-0.768	0.326	0.206	-0.874	0.199	0.292
883	4.415	-0.858	0.901	0.467	-0.632	0.835	0.581	-0.711	0.8	0.64	-0.777	0.625	0.654	-0.771	0.497	0.599	-0.776	0.404	0.596	-0.775	0.237	0.627	-0.75	0.074	0.548	-0.62	0.031	0.555	-0.655	0.827	0.311	-0.742	0.785	0.268	-0.686	0.616	0.218	-0.62	0.501	0.253	-0.649	0.431	0.242	-0.762	0.328	0.206	-0.868	0.202	0.292
884	4.42	-0.857	0.901	0.467	-0.631	0.835	0.581	-0.712	0.802	0.642	-0.776	0.626	0.655	-0.77	0.497	0.599	-0.776	0.404	0.596	-0.775	0.237	0.627	-0.75	0.074	0.548	-0.62	0.031	0.555	-0.654	0.827	0.311	-0.741	0.785	0.268	-0.683	0.616	0.219	-0.616	0.503	0.254	-0.642	0.433	0.242	-0.755	0.33	0.206	-0.862	0.204	0.292
885	4.425	-0.856	0.901	0.468	-0.631	0.835	0.582	-0.713	0.803	0.644	-0.775	0.625	0.655	-0.77	0.497	0.599	-0.776	0.404	0.597	-0.775	0.237	0.628	-0.75	0.074	0.548	-0.62	0.031	0.555	-0.654	0.827	0.311	-0.739	0.784	0.269	-0.681	0.616	0.219	-0.611	0.504	0.254	-0.636	0.434	0.242	-0.749	0.331	0.206	-0.856	0.206	0.292
886	4.43	-0.855	0.901	0.468	-0.631	0.835	0.582	-0.709	0.801	0.644	-0.774	0.625	0.655	-0.769	0.497	0.6	-0.775	0.405	0.597	-0.775	0.237	0.628	-0.75	0.074	0.548	-0.62	0.031	0.555	-0.652	0.827	0.311	-0.738	0.784	0.269	-0.678	0.616	0.219	-0.606	0.506	0.255	-0.63	0.436	0.242	-0.743	0.332	0.206	-0.85	0.207	0.292
887	4.435	-0.854	0.901	0.469	-0.63	0.835	0.582	-0.707	0.8	0.644	-0.773	0.625	0.655	-0.769	0.497	0.6	-0.775	0.405	0.597	-0.774	0.237	0.628	-0.75	0.074	0.548	-0.62	0.031	0.555	-0.65	0.826	0.311	-0.737	0.784	0.269	-0.675	0.616	0.22	-0.602	0.507	0.255	-0.625	0.438	0.243	-0.737	0.334	0.206	-0.844	0.209	0.292
888	4.44	-0.853	0.9	0.469	-0.629	0.835	0.582	-0.706	0.8	0.644	-0.772	0.625	0.655	-0.768	0.497	0.6	-0.774	0.405	0.597	-0.774	0.236	0.628	-0.75	0.074	0.548	-0.62	0.031	0.555	-0.649	0.826	0.311	-0.736	0.784	0.269	-0.672	0.616	0.221	-0.597	0.508	0.255	-0.62	0.44	0.243	-0.731	0.335	0.206	-0.838	0.211	0.292
889	4.445	-0.852	0.901	0.469	-0.627	0.835	0.582	-0.706	0.8	0.644	-0.772	0.625	0.655	-0.767	0.497	0.6	-0.774	0.405	0.597	-0.774	0.237	0.628	-0.75	0.074	0.548	-0.62	0.031	0.555	-0.648	0.826	0.311	-0.734	0.784	0.269	-0.669	0.616	0.221	-0.593	0.51	0.256	-0.615	0.442	0.243	-0.725	0.336	0.206	-0.832	0.212	0.292
890	4.45	-0.851	0.9	0.47	-0.626	0.835	0.582	-0.705	0.801	0.644	-0.77	0.625	0.656	-0.766	0.497	0.6	-0.773	0.405	0.597	-0.773	0.237	0.628	-0.75	0.074	0.548	-0.62	0.031	0.555	-0.646	0.826	0.311	-0.733	0.784	0.269	-0.667	0.616	0.222	-0.589	0.512	0.256	-0.611	0.444	0.243	-0.719	0.337	0.207	-0.826	0.213	0.292
891	4.455	-0.849	0.901	0.47	-0.624	0.835	0.583	-0.704	0.801	0.645	-0.769	0.625	0.655	-0.765	0.497	0.6	-0.774	0.407	0.599	-0.772	0.237	0.628	-0.75	0.074	0.548	-0.62	0.031	0.555	-0.646	0.827	0.311	-0.731	0.784	0.268	-0.665	0.617	0.222	-0.585	0.514	0.256	-0.606	0.446	0.243	-0.713	0.338	0.207	-0.819	0.213	0.292
892	4.46	-0.848	0.901	0.47	-0.624	0.834	0.583	-0.702	0.8	0.645	-0.768	0.625	0.655	-0.765	0.496	0.6	-0.773	0.406	0.599	-0.772	0.237	0.628	-0.75	0.074	0.548	-0.62	0.031	0.555	-0.645	0.827	0.311	-0.73	0.785	0.268	-0.663	0.617	0.222	-0.581	0.515	0.256	-0.602	0.448	0.243	-0.708	0.339	0.207	-0.813	0.213	0.293
893	4.465	-0.847	0.901	0.47	-0.624	0.834	0.583	-0.701	0.8	0.645	-0.767	0.625	0.656	-0.764	0.496	0.601	-0.772	0.405	0.599	-0.772	0.237	0.629	-0.75	0.074	0.548	-0.62	0.031	0.555	-0.644	0.827	0.311	-0.729	0.785	0.268	-0.661	0.618	0.222	-0.577	0.518	0.256	-0.597	0.449	0.244	-0.703	0.34	0.208	-0.806	0.212	0.293
894	4.47	-0.846	0.901	0.47	-0.624	0.834	0.583	-0.7	0.8	0.645	-0.766	0.625	0.656	-0.763	0.497	0.601	-0.771	0.405	0.599	-0.771	0.237	0.629	-0.75	0.074	0.549	-0.62	0.031	0.555	-0.643	0.827	0.311	-0.728	0.786	0.268	-0.659	0.619	0.223	-0.574	0.519	0.256	-0.593	0.451	0.244	-0.697	0.341	0.208	-0.799	0.212	0.294
895	4.475	-0.845	0.901	0.47	-0.622	0.834	0.583	-0.699	0.8	0.645	-0.765	0.625	0.656	-0.762	0.497	0.601	-0.77	0.406	0.599	-0.771	0.237	0.629	-0.75	0.074	0.548	-0.62	0.031	0.555	-0.642	0.827	0.311	-0.727	0.786	0.268	-0.656	0.619	0.223	-0.57	0.521	0.256	-0.588	0.453	0.244	-0.692	0.342	0.209	-0.792	0.211	0.294
896	4.48	-0.844	0.902	0.47	-0.62	0.834	0.583	-0.698	0.8	0.645	-0.764	0.625	0.656	-0.761	0.497	0.601	-0.77	0.406	0.599	-0.771	0.237	0.629	-0.75	0.075	0.548	-0.62	0.031	0.555	-0.641	0.827	0.311	-0.726	0.787	0.268	-0.653	0.619	0.223	-0.566	0.522	0.256	-0.585	0.454	0.244	-0.687	0.342	0.209	-0.785	0.209	0.295
897	4.485	-0.842	0.902	0.471	-0.617	0.835	0.583	-0.697	0.8	0.645	-0.764	0.625	0.656	-0.76	0.497	0.601	-0.769	0.406	0.598	-0.771	0.238	0.629	-0.749	0.075	0.548	-0.62	0.031	0.555	-0.639	0.828	0.311	-0.725	0.787	0.268	-0.652	0.621	0.224	-0.563	0.524	0.257	-0.581	0.455	0.245	-0.682	0.342	0.209	-0.777	0.208	0.295
898	4.49	-0.841	0.902	0.471	-0.615	0.835	0.583	-0.696	0.8	0.645	-0.763	0.626	0.656	-0.759	0.497	0.6	-0.766	0.404	0.598	-0.77	0.238	0.629	-0.749	0.075	0.548	-0.62	0.031	0.555	-0.638	0.828	0.311	-0.724	0.788	0.268	-0.65	0.623	0.224	-0.56	0.526	0.257	-0.577	0.457	0.245	-0.677	0.342	0.21	-0.77	0.206	0.296
899	4.495	-0.84	0.902	0.471	-0.615	0.835	0.583	-0.694	0.8	0.645	-0.763	0.626	0.656	-0.758	0.497	0.6	-0.765	0.404	0.597	-0.77	0.238	0.629	-0.749	0.075	0.548	-0.62	0.031	0.555	-0.637	0.828	0.311	-0.722	0.788	0.268	-0.647	0.624	0.224	-0.557	0.528	0.257	-0.574	0.458	0.245	-0.672	0.341	0.21	-0.762	0.204	0.296
900	4.5	-0.838	0.902	0.471	-0.615	0.835	0.583	-0.693	0.8	0.645	-0.762	0.626	0.656	-0.757	0.497	0.6	-0.764	0.404	0.597	-0.769	0.238	0.629	-0.749	0.075	0.548	-0.62	0.031	0.555	-0.636	0.828	0.311	-0.721	0.789	0.268	-0.644	0.624	0.224	-0.554	0.529	0.257	-0.57	0.458	0.246	-0.667	0.341	0.211	-0.755	0.202	0.296
901	4.505	-0.837	0.902	0.471	-0.613	0.835	0.583	-0.692	0.8	0.645	-0.761	0.626	0.656	-0.756	0.497	0.6	-0.764	0.405	0.597	-0.769	0.238	0.629	-0.749	0.075	0.548	-0.62	0.031	0.555	-0.635	0.829	0.311	-0.72	0.789	0.268	-0.64	0.624	0.225	-0.551	0.531	0.257	-0.567	0.459	0.246	-0.662	0.34	0.211	-0.746	0.199	0.297
902	4.51	-0.836	0.903	0.471	-0.612	0.836	0.583	-0.69	0.8	0.645	-0.76	0.626	0.656	-0.755	0.497	0.6	-0.763	0.405	0.597	-0.768	0.238	0.629	-0.749	0.075	0.548	-0.62	0.031	0.555	-0.634	0.829	0.311	-0.718	0.79	0.268	-0.638	0.625	0.225	-0.549	0.532	0.257	-0.564	0.46	0.246	-0.657	0.339	0.212	-0.738	0.197	0.297
903	4.515	-0.835	0.903	0.471	-0.611	0.836	0.583	-0.689	0.8	0.645	-0.759	0.626	0.656	-0.755	0.497	0.6	-0.762	0.404	0.597	-0.768	0.238	0.629	-0.749	0.075	0.548	-0.62	0.031	0.555	-0.633	0.829	0.311	-0.717	0.79	0.268	-0.636	0.625	0.224	-0.546	0.533	0.258	-0.561	0.46	0.247	-0.652	0.339	0.212	-0.73	0.194	0.297
904	4.52	-0.833	0.904	0.471	-0.609	0.836	0.584	-0.688	0.8	0.645	-0.758	0.626	0.656	-0.754	0.497	0.6	-0.762	0.405	0.597	-0.767	0.238	0.629	-0.749	0.075	0.548	-0.62	0.031	0.554	-0.631	0.829	0.311	-0.715	0.79	0.268	-0.634	0.627	0.224	-0.544	0.534	0.258	-0.558	0.461	0.247	-0.648	0.337	0.213	-0.722	0.19	0.298
905	4.525	-0.832	0.904	0.472	-0.608	0.835	0.584	-0.687	0.8	0.645	-0.756	0.626	0.656	-0.753	0.497	0.601	-0.761	0.405	0.597	-0.766	0.238	0.629	-0.749	0.075	0.548	-0.62	0.031	0.554	-0.63	0.83	0.311	-0.714	0.791	0.268	-0.633	0.629	0.225	-0.542	0.535	0.258	-0.555	0.461	0.247	-0.643	0.336	0.213	-0.714	0.187	0.298
906	4.53	-0.831	0.904	0.472	-0.608	0.835	0.584	-0.685	0.8	0.646	-0.755	0.626	0.656	-0.752	0.497	0.601	-0.761	0.405	0.597	-0.766	0.238	0.629	-0.749	0.075	0.548	-0.62	0.031	0.554	-0.629	0.83	0.311	-0.712	0.791	0.268	-0.631	0.63	0.225	-0.539	0.536	0.258	-0.553	0.461	0.248	-0.638	0.334	0.214	-0.705	0.183	0.298
907	4.535	-0.829	0.904	0.472	-0.608	0.834	0.584	-0.684	0.799	0.646	-0.754	0.625	0.656	-0.751	0.497	0.601	-0.76	0.406	0.597	-0.765	0.238	0.629	-0.749	0.075	0.548	-0.62	0.031	0.554	-0.627	0.83	0.311	-0.711	0.792	0.268	-0.629	0.63	0.225	-0.537	0.536	0.259	-0.55	0.461	0.248	-0.633	0.332	0.214	-0.696	0.179	0.298
908	4.54	-0.828	0.904	0.472	-0.605	0.835	0.583	-0.683	0.799	0.646	-0.752	0.625	0.656	-0.751	0.497	0.6	-0.76	0.406	0.597	-0.765	0.238	0.628	-0.749	0.075	0.548	-0.62	0.031	0.554	-0.625	0.83	0.31	-0.709	0.793	0.268	-0.625	0.629	0.225	-0.535	0.537	0.259	-0.548	0.461	0.249	-0.628	0.33	0.214	-0.687	0.176	0.299
909	4.545	-0.826	0.904	0.472	-0.602	0.836	0.582	-0.681	0.8	0.645	-0.751	0.625	0.655	-0.75	0.497	0.6	-0.759	0.406	0.597	-0.765	0.238	0.628	-0.749	0.075	0.548	-0.62	0.031	0.554	-0.624	0.83	0.31	-0.708	0.793	0.267	-0.623	0.629	0.225	-0.533	0.537	0.259	-0.545	0.46	0.249	-0.622	0.328	0.215	-0.678	0.172	0.299
910	4.55	-0.825	0.904	0.472	-0.6	0.836	0.582	-0.68	0.8	0.645	-0.75	0.625	0.655	-0.749	0.497	0.6	-0.759	0.406	0.597	-0.764	0.238	0.628	-0.748	0.075	0.548	-0.62	0.031	0.554	-0.623	0.83	0.309	-0.706	0.794	0.267	-0.621	0.63	0.224	-0.532	0.538	0.26	-0.543	0.46	0.249	-0.617	0.325	0.215	-0.669	0.168	0.299
911	4.555	-0.823	0.905	0.472	-0.598	0.836	0.582	-0.679	0.8	0.645	-0.749	0.626	0.655	-0.747	0.497	0.6	-0.758	0.406	0.597	-0.764	0.238	0.628	-0.748	0.075	0.548	-0.62	0.031	0.554	-0.621	0.83	0.309	-0.705	0.794	0.267	-0.62	0.631	0.224	-0.53	0.538	0.26	-0.541	0.459	0.25	-0.611	0.322	0.215	-0.66	0.163	0.298
912	4.56	-0.822	0.904	0.472	-0.596	0.836	0.582	-0.677	0.8	0.645	-0.748	0.626	0.655	-0.746	0.497	0.6	-0.758	0.407	0.597	-0.763	0.239	0.628	-0.748	0.075	0.548	-0.62	0.031	0.554	-0.621	0.83	0.309	-0.703	0.795	0.267	-0.619	0.632	0.224	-0.529	0.538	0.26	-0.539	0.458	0.25	-0.606	0.319	0.215	-0.65	0.159	0.298
913	4.565	-0.82	0.905	0.472	-0.594	0.836	0.581	-0.675	0.799	0.645	-0.747	0.626	0.655	-0.746	0.497	0.6	-0.757	0.407	0.597	-0.763	0.239	0.628	-0.748	0.075	0.547	-0.62	0.031	0.554	-0.62	0.83	0.309	-0.702	0.795	0.266	-0.617	0.632	0.224	-0.527	0.538	0.261	-0.537	0.456	0.25	-0.601	0.317	0.215	-0.641	0.155	0.298
914	4.57	-0.819	0.905	0.472	-0.592	0.836	0.581	-0.673	0.799	0.645	-0.745	0.626	0.655	-0.745	0.497	0.599	-0.756	0.407	0.597	-0.762	0.239	0.628	-0.748	0.075	0.547	-0.62	0.031	0.554	-0.619	0.83	0.309	-0.701	0.795	0.266	-0.613	0.63	0.224	-0.526	0.537	0.261	-0.535	0.455	0.251	-0.595	0.313	0.215	-0.631	0.151	0.298
915	4.575	-0.817	0.904	0.472	-0.59	0.836	0.58	-0.672	0.799	0.644	-0.744	0.626	0.655	-0.744	0.497	0.599	-0.756	0.407	0.597	-0.762	0.239	0.628	-0.748	0.075	0.547	-0.62	0.031	0.554	-0.617	0.83	0.309	-0.7	0.795	0.265	-0.611	0.63	0.224	-0.525	0.536	0.262	-0.533	0.454	0.251	-0.59	0.31	0.215	-0.621	0.146	0.297
916	4.58	-0.816	0.904	0.472	-0.589	0.836	0.58	-0.671	0.799	0.644	-0.744	0.626	0.655	-0.743	0.497	0.599	-0.755	0.407	0.597	-0.762	0.239	0.628	-0.748	0.075	0.547	-0.62	0.031	0.554	-0.615	0.83	0.308	-0.698	0.796	0.265	-0.61	0.63	0.224	-0.524	0.535	0.262	-0.531	0.452	0.252	-0.584	0.307	0.215	-0.611	0.142	0.297
917	4.585	-0.814	0.904	0.472	-0.587	0.836	0.58	-0.67	0.799	0.644	-0.743	0.626	0.655	-0.743	0.498	0.599	-0.753	0.405	0.597	-0.761	0.239	0.628	-0.748	0.075	0.547	-0.62	0.031	0.554	-0.614	0.83	0.308	-0.696	0.795	0.265	-0.61	0.63	0.223	-0.523	0.535	0.263	-0.53	0.45	0.252	-0.579	0.304	0.215	-0.601	0.138	0.297
918	4.59	-0.812	0.904	0.472	-0.586	0.834	0.58	-0.669	0.8	0.644	-0.741	0.626	0.655	-0.742	0.498	0.599	-0.752	0.404	0.596	-0.761	0.239	0.628	-0.748	0.075	0.547	-0.62	0.031	0.554	-0.612	0.83	0.308	-0.695	0.795	0.265	-0.608	0.63	0.223	-0.523	0.533	0.263	-0.528	0.449	0.252	-0.573	0.3	0.215	-0.591	0.134	0.296
919	4.595	-0.811	0.905	0.472	-0.586	0.833	0.58	-0.669	0.8	0.644	-0.74	0.627	0.655	-0.741	0.498	0.599	-0.751	0.404	0.596	-0.76	0.239	0.627	-0.748	0.075	0.547	-0.62	0.031	0.554	-0.611	0.83	0.308	-0.693	0.794	0.264	-0.607	0.629	0.223	-0.522	0.532	0.264	-0.527	0.447	0.253	-0.567	0.296	0.215	-0.581	0.129	0.295
920	4.6	-0.809	0.905	0.472	-0.587	0.832	0.58	-0.664	0.798	0.643	-0.739	0.626	0.654	-0.741	0.498	0.599	-0.751	0.405	0.596	-0.76	0.239	0.627	-0.748	0.075	0.547	-0.62	0.031	0.554	-0.61	0.83	0.308	-0.692	0.794	0.264	-0.605	0.628	0.223	-0.522	0.531	0.265	-0.525	0.445	0.253	-0.561	0.293	0.214	-0.57	0.125	0.295
921	4.605	-0.808	0.905	0.472	-0.586	0.832	0.579	-0.661	0.797	0.642	-0.737	0.626	0.654	-0.74	0.498	0.599	-0.75	0.405	0.596	-0.76	0.239	0.627	-0.748	0.075	0.547	-0.62	0.031	0.554	-0.608	0.83	0.307	-0.69	0.794	0.264	-0.604	0.628	0.223	-0.522	0.529	0.265	-0.524	0.443	0.253	-0.556	0.29	0.214	-0.559	0.121	0.295
922	4.61	-0.806	0.905	0.472	-0.583	0.832	0.579	-0.658	0.796	0.639	-0.736	0.626	0.655	-0.739	0.498	0.598	-0.749	0.405	0.596	-0.76	0.239	0.627	-0.748	0.075	0.547	-0.62	0.031	0.554	-0.607	0.829	0.306	-0.689	0.794	0.264	-0.604	0.628	0.223	-0.522	0.528	0.266	-0.523	0.44	0.254	-0.551	0.286	0.214	-0.549	0.117	0.294
923	4.615	-0.804	0.905	0.471	-0.579	0.832	0.578	-0.657	0.796	0.638	-0.734	0.626	0.655	-0.738	0.497	0.598	-0.749	0.405	0.596	-0.76	0.239	0.627	-0.748	0.075	0.547	-0.62	0.031	0.554	-0.605	0.83	0.306	-0.688	0.794	0.264	-0.605	0.628	0.223	-0.521	0.526	0.266	-0.522	0.438	0.254	-0.545	0.283	0.213	-0.538	0.113	0.294
924	4.62	-0.803	0.905	0.471	-0.576	0.832	0.577	-0.656	0.796	0.639	-0.733	0.626	0.654	-0.737	0.497	0.598	-0.749	0.405	0.595	-0.759	0.239	0.627	-0.748	0.075	0.547	-0.62	0.031	0.554	-0.605	0.83	0.305	-0.687	0.793	0.264	-0.604	0.627	0.223	-0.522	0.524	0.267	-0.522	0.436	0.254	-0.54	0.28	0.213	-0.528	0.11	0.293
925	4.625	-0.801	0.904	0.471	-0.574	0.832	0.577	-0.656	0.797	0.641	-0.733	0.626	0.654	-0.736	0.497	0.597	-0.748	0.406	0.595	-0.759	0.24	0.627	-0.748	0.075	0.547	-0.62	0.031	0.554	-0.604	0.83	0.304	-0.685	0.792	0.264	-0.601	0.624	0.223	-0.522	0.522	0.267	-0.522	0.433	0.254	-0.534	0.277	0.212	-0.517	0.107	0.292
926	4.63	-0.799	0.904	0.471	-0.574	0.832	0.576	-0.654	0.797	0.641	-0.732	0.626	0.654	-0.735	0.497	0.597	-0.748	0.406	0.595	-0.759	0.24	0.627	-0.748	0.075	0.547	-0.62	0.031	0.554	-0.601	0.829	0.304	-0.683	0.792	0.263	-0.601	0.623	0.223	-0.523	0.519	0.268	-0.521	0.431	0.255	-0.528	0.274	0.212	-0.506	0.104	0.291
927	4.635	-0.797	0.904	0.47	-0.574	0.831	0.576	-0.653	0.797	0.641	-0.73	0.626	0.653	-0.734	0.497	0.597	-0.748	0.406	0.595	-0.758	0.24	0.627	-0.748	0.075	0.547	-0.62	0.031	0.554	-0.598	0.828	0.304	-0.682	0.791	0.263	-0.601	0.622	0.224	-0.524	0.517	0.269	-0.521	0.429	0.255	-0.522	0.271	0.211	-0.496	0.101	0.29
928	4.64	-0.796	0.904	0.469	-0.572	0.83	0.575	-0.652	0.797	0.641	-0.729	0.627	0.653	-0.733	0.497	0.597	-0.747	0.406	0.595	-0.758	0.24	0.627	-0.747	0.075	0.547	-0.62	0.031	0.554	-0.597	0.827	0.304	-0.681	0.791	0.262	-0.601	0.621	0.224	-0.525	0.515	0.269	-0.521	0.427	0.256	-0.516	0.268	0.21	-0.485	0.099	0.289
929	4.645	-0.794	0.903	0.469	-0.569	0.831	0.574	-0.65	0.797	0.64	-0.729	0.627	0.653	-0.732	0.497	0.597	-0.746	0.406	0.594	-0.758	0.24	0.627	-0.747	0.075	0.547	-0.62	0.031	0.554	-0.595	0.827	0.303	-0.679	0.791	0.262	-0.599	0.618	0.224	-0.526	0.513	0.27	-0.52	0.424	0.256	-0.51	0.266	0.21	-0.476	0.097	0.288
930	4.65	-0.792	0.903	0.469	-0.567	0.831	0.574	-0.649	0.797	0.64	-0.728	0.627	0.652	-0.732	0.498	0.596	-0.745	0.406	0.594	-0.757	0.24	0.627	-0.747	0.075	0.546	-0.62	0.031	0.554	-0.593	0.826	0.303	-0.677	0.79	0.261	-0.599	0.616	0.224	-0.527	0.51	0.271	-0.52	0.422	0.257	-0.505	0.264	0.209	-0.466	0.095	0.288
931	4.655	-0.79	0.903	0.468	-0.566	0.831	0.574	-0.648	0.797	0.64	-0.727	0.627	0.652	-0.731	0.498	0.596	-0.744	0.407	0.593	-0.757	0.24	0.627	-0.747	0.075	0.546	-0.62	0.031	0.554	-0.59	0.825	0.302	-0.675	0.789	0.261	-0.6	0.616	0.225	-0.528	0.508	0.272	-0.52	0.42	0.257	-0.5	0.262	0.208	-0.457	0.094	0.287
932	4.66	-0.788	0.902	0.467	-0.565	0.83	0.574	-0.646	0.797	0.64	-0.726	0.628	0.651	-0.73	0.498	0.596	-0.744	0.407	0.593	-0.757	0.24	0.627	-0.747	0.075	0.546	-0.62	0.031	0.554	-0.589	0.824	0.302	-0.674	0.789	0.261	-0.601	0.615	0.225	-0.53	0.505	0.272	-0.52	0.418	0.257	-0.496	0.261	0.207	-0.449	0.093	0.286
933	4.665	-0.786	0.902	0.467	-0.564	0.83	0.574	-0.644	0.797	0.64	-0.724	0.627	0.651	-0.729	0.498	0.595	-0.743	0.407	0.593	-0.756	0.24	0.626	-0.747	0.075	0.546	-0.62	0.031	0.554	-0.587	0.824	0.301	-0.672	0.788	0.261	-0.602	0.614	0.225	-0.532	0.503	0.273	-0.52	0.415	0.257	-0.492	0.26	0.207	-0.441	0.092	0.286
934	4.67	-0.784	0.901	0.466	-0.562	0.83	0.573	-0.642	0.797	0.639	-0.722	0.626	0.65	-0.727	0.498	0.595	-0.743	0.407	0.593	-0.756	0.24	0.626	-0.747	0.075	0.546	-0.62	0.031	0.554	-0.585	0.824	0.3	-0.67	0.786	0.261	-0.603	0.613	0.225	-0.534	0.501	0.274	-0.52	0.414	0.258	-0.488	0.259	0.206	-0.433	0.092	0.285
935	4.675	-0.782	0.901	0.465	-0.559	0.83	0.572	-0.641	0.796	0.638	-0.721	0.627	0.65	-0.726	0.498	0.595	-0.742	0.407	0.592	-0.755	0.24	0.626	-0.747	0.075	0.546	-0.62	0.031	0.554	-0.582	0.823	0.3	-0.668	0.786	0.261	-0.603	0.611	0.225	-0.535	0.498	0.274	-0.52	0.413	0.258	-0.484	0.258	0.206	-0.427	0.092	0.286
936	4.68	-0.78	0.9	0.464	-0.556	0.83	0.572	-0.639	0.796	0.638	-0.719	0.627	0.65	-0.725	0.498	0.594	-0.741	0.408	0.592	-0.754	0.24	0.625	-0.747	0.075	0.546	-0.62	0.031	0.554	-0.58	0.822	0.3	-0.666	0.786	0.261	-0.603	0.61	0.225	-0.536	0.496	0.274	-0.52	0.411	0.258	-0.481	0.257	0.206	-0.422	0.092	0.286
937	4.685	-0.778	0.899	0.464	-0.554	0.83	0.572	-0.638	0.797	0.637	-0.718	0.627	0.649	-0.724	0.498	0.594	-0.74	0.408	0.592	-0.754	0.24	0.625	-0.747	0.075	0.546	-0.62	0.031	0.554	-0.578	0.823	0.299	-0.664	0.785	0.261	-0.605	0.61	0.224	-0.538	0.494	0.274	-0.52	0.409	0.258	-0.479	0.257	0.206	-0.417	0.092	0.286
938	4.69	-0.775	0.899	0.463	-0.552	0.83	0.572	-0.637	0.797	0.637	-0.717	0.627	0.649	-0.723	0.498	0.594	-0.739	0.407	0.592	-0.754	0.24	0.625	-0.747	0.075	0.546	-0.62	0.031	0.554	-0.575	0.822	0.299	-0.661	0.783	0.261	-0.609	0.61	0.223	-0.539	0.492	0.274	-0.52	0.408	0.259	-0.477	0.255	0.206	-0.412	0.091	0.286
939	4.695	-0.773	0.898	0.462	-0.551	0.829	0.572	-0.636	0.798	0.637	-0.715	0.627	0.649	-0.721	0.498	0.593	-0.737	0.407	0.591	-0.753	0.24	0.625	-0.747	0.075	0.545	-0.62	0.031	0.554	-0.572	0.821	0.299	-0.659	0.783	0.261	-0.609	0.609	0.222	-0.54	0.491	0.274	-0.522	0.407	0.259	-0.475	0.254	0.206	-0.41	0.09	0.287
940	4.7	-0.771	0.898	0.461	-0.549	0.829	0.572	-0.631	0.795	0.636	-0.713	0.627	0.648	-0.72	0.498	0.593	-0.736	0.407	0.591	-0.753	0.241	0.624	-0.747	0.075	0.545	-0.62	0.031	0.554	-0.569	0.82	0.299	-0.656	0.782	0.261	-0.608	0.608	0.222	-0.54	0.49	0.273	-0.522	0.405	0.259	-0.475	0.252	0.206	-0.407	0.09	0.287
941	4.705	-0.769	0.897	0.46	-0.547	0.829	0.572	-0.629	0.795	0.635	-0.712	0.627	0.648	-0.718	0.498	0.592	-0.734	0.407	0.591	-0.752	0.241	0.624	-0.747	0.075	0.545	-0.62	0.031	0.554	-0.567	0.82	0.298	-0.653	0.781	0.261	-0.607	0.607	0.222	-0.54	0.489	0.273	-0.523	0.403	0.258	-0.476	0.251	0.206	-0.406	0.089	0.287
942	4.71	-0.766	0.897	0.459	-0.545	0.829	0.572	-0.627	0.795	0.635	-0.711	0.628	0.647	-0.717	0.498	0.592	-0.733	0.407	0.591	-0.751	0.241	0.624	-0.747	0.075	0.545	-0.62	0.031	0.554	-0.564	0.819	0.298	-0.651	0.78	0.26	-0.607	0.606	0.222	-0.54	0.488	0.272	-0.524	0.401	0.258	-0.477	0.249	0.207	-0.405	0.088	0.288
943	4.715	-0.764	0.896	0.458	-0.542	0.829	0.571	-0.625	0.796	0.634	-0.709	0.628	0.647	-0.715	0.498	0.592	-0.732	0.407	0.591	-0.75	0.241	0.624	-0.747	0.075	0.545	-0.62	0.031	0.554	-0.561	0.818	0.298	-0.65	0.78	0.259	-0.605	0.605	0.221	-0.539	0.487	0.271	-0.524	0.4	0.259	-0.479	0.247	0.208	-0.406	0.087	0.288
944	4.72	-0.761	0.896	0.457	-0.539	0.829	0.571	-0.623	0.796	0.634	-0.707	0.628	0.646	-0.714	0.499	0.591	-0.731	0.407	0.59	-0.75	0.241	0.624	-0.747	0.075	0.545	-0.619	0.031	0.554	-0.559	0.818	0.298	-0.647	0.78	0.258	-0.603	0.604	0.221	-0.539	0.486	0.271	-0.525	0.399	0.259	-0.481	0.245	0.208	-0.406	0.086	0.288
945	4.725	-0.759	0.895	0.456	-0.538	0.829	0.57	-0.621	0.795	0.634	-0.705	0.627	0.645	-0.712	0.499	0.591	-0.729	0.407	0.59	-0.749	0.242	0.624	-0.747	0.075	0.545	-0.619	0.031	0.554	-0.556	0.817	0.298	-0.644	0.779	0.258	-0.602	0.604	0.221	-0.537	0.485	0.271	-0.524	0.397	0.259	-0.483	0.243	0.209	-0.407	0.085	0.288
946	4.73	-0.757	0.895	0.455	-0.537	0.828	0.57	-0.618	0.795	0.633	-0.703	0.627	0.645	-0.71	0.498	0.59	-0.728	0.407	0.589	-0.748	0.242	0.624	-0.747	0.076	0.545	-0.619	0.031	0.554	-0.554	0.817	0.297	-0.642	0.778	0.258	-0.6	0.604	0.22	-0.536	0.484	0.271	-0.524	0.395	0.259	-0.485	0.241	0.21	-0.407	0.084	0.288
947	4.735	-0.754	0.895	0.455	-0.534	0.828	0.57	-0.616	0.795	0.633	-0.701	0.627	0.645	-0.709	0.498	0.59	-0.726	0.407	0.589	-0.747	0.242	0.624	-0.747	0.076	0.545	-0.619	0.031	0.554	-0.552	0.816	0.298	-0.64	0.778	0.257	-0.597	0.603	0.22	-0.535	0.484	0.271	-0.524	0.394	0.259	-0.487	0.24	0.211	-0.406	0.083	0.288
948	4.74	-0.752	0.895	0.454	-0.531	0.829	0.569	-0.615	0.796	0.632	-0.699	0.628	0.644	-0.707	0.499	0.589	-0.725	0.407	0.588	-0.746	0.242	0.623	-0.746	0.076	0.545	-0.62	0.031	0.554	-0.549	0.816	0.298	-0.638	0.778	0.257	-0.594	0.602	0.22	-0.534	0.484	0.271	-0.524	0.394	0.259	-0.488	0.238	0.212	-0.405	0.083	0.288
949	4.745	-0.75	0.895	0.453	-0.529	0.828	0.568	-0.614	0.796	0.632	-0.697	0.628	0.644	-0.705	0.499	0.589	-0.723	0.407	0.587	-0.745	0.243	0.623	-0.746	0.076	0.545	-0.621	0.031	0.554	-0.546	0.816	0.298	-0.636	0.779	0.256	-0.592	0.602	0.22	-0.533	0.484	0.271	-0.523	0.393	0.259	-0.49	0.237	0.213	-0.404	0.083	0.288
950	4.75	-0.747	0.895	0.452	-0.527	0.829	0.568	-0.612	0.796	0.631	-0.695	0.628	0.643	-0.703	0.499	0.589	-0.721	0.407	0.587	-0.744	0.243	0.622	-0.746	0.076	0.545	-0.621	0.031	0.554	-0.544	0.816	0.297	-0.634	0.779	0.255	-0.59	0.603	0.219	-0.532	0.485	0.271	-0.523	0.393	0.258	-0.491	0.236	0.214	-0.403	0.083	0.287
951	4.755	-0.745	0.895	0.451	-0.524	0.829	0.567	-0.607	0.794	0.63	-0.693	0.628	0.643	-0.701	0.499	0.588	-0.72	0.407	0.587	-0.743	0.243	0.622	-0.746	0.076	0.545	-0.621	0.031	0.554	-0.542	0.816	0.297	-0.632	0.78	0.254	-0.589	0.603	0.219	-0.531	0.485	0.271	-0.522	0.393	0.258	-0.491	0.236	0.214	-0.402	0.082	0.287
952	4.76	-0.743	0.895	0.451	-0.521	0.829	0.566	-0.604	0.794	0.629	-0.691	0.628	0.643	-0.7	0.499	0.587	-0.718	0.407	0.586	-0.743	0.244	0.622	-0.746	0.076	0.545	-0.62	0.031	0.554	-0.54	0.816	0.296	-0.629	0.78	0.254	-0.587	0.604	0.219	-0.53	0.485	0.27	-0.521	0.393	0.257	-0.489	0.237	0.213	-0.401	0.082	0.287
953	4.765	-0.74	0.895	0.45	-0.52	0.829	0.566	-0.603	0.794	0.629	-0.689	0.627	0.642	-0.699	0.499	0.587	-0.717	0.407	0.586	-0.742	0.244	0.621	-0.746	0.076	0.545	-0.619	0.031	0.554	-0.538	0.816	0.296	-0.627	0.781	0.254	-0.586	0.605	0.219	-0.528	0.486	0.269	-0.52	0.393	0.256	-0.487	0.237	0.212	-0.401	0.081	0.286
954	4.77	-0.738	0.896	0.45	-0.518	0.829	0.565	-0.601	0.794	0.628	-0.687	0.627	0.641	-0.697	0.499	0.586	-0.716	0.408	0.585	-0.741	0.244	0.621	-0.745	0.077	0.545	-0.619	0.031	0.554	-0.536	0.816	0.295	-0.625	0.782	0.253	-0.585	0.606	0.218	-0.527	0.486	0.268	-0.519	0.393	0.256	-0.484	0.238	0.211	-0.401	0.08	0.286
955	4.775	-0.736	0.896	0.449	-0.514	0.829	0.564	-0.599	0.794	0.628	-0.686	0.627	0.64	-0.696	0.499	0.586	-0.715	0.408	0.585	-0.741	0.245	0.621	-0.745	0.077	0.545	-0.619	0.031	0.554	-0.534	0.816	0.294	-0.622	0.782	0.253	-0.583	0.606	0.218	-0.525	0.486	0.268	-0.517	0.394	0.255	-0.481	0.238	0.209	-0.4	0.08	0.285
956	4.78	-0.734	0.896	0.449	-0.511	0.829	0.564	-0.596	0.793	0.627	-0.684	0.627	0.64	-0.694	0.499	0.585	-0.714	0.409	0.584	-0.74	0.245	0.621	-0.745	0.077	0.545	-0.619	0.031	0.554	-0.531	0.816	0.293	-0.62	0.782	0.252	-0.581	0.606	0.218	-0.524	0.487	0.267	-0.515	0.394	0.254	-0.478	0.238	0.207	-0.399	0.079	0.284
957	4.785	-0.731	0.896	0.449	-0.509	0.829	0.563	-0.594	0.793	0.627	-0.683	0.628	0.639	-0.692	0.499	0.584	-0.712	0.409	0.584	-0.739	0.245	0.62	-0.745	0.077	0.544	-0.619	0.031	0.554	-0.529	0.817	0.292	-0.618	0.784	0.251	-0.579	0.606	0.217	-0.522	0.487	0.266	-0.513	0.395	0.253	-0.476	0.239	0.206	-0.399	0.079	0.283
958	4.79	-0.729	0.897	0.449	-0.506	0.829	0.562	-0.592	0.793	0.626	-0.681	0.628	0.638	-0.691	0.499	0.584	-0.711	0.409	0.583	-0.739	0.246	0.62	-0.745	0.077	0.544	-0.621	0.031	0.554	-0.527	0.818	0.291	-0.616	0.785	0.25	-0.577	0.606	0.216	-0.519	0.488	0.265	-0.511	0.395	0.252	-0.473	0.239	0.205	-0.399	0.079	0.283
959	4.795	-0.727	0.897	0.448	-0.505	0.829	0.561	-0.591	0.793	0.625	-0.679	0.628	0.638	-0.69	0.5	0.583	-0.71	0.409	0.582	-0.738	0.246	0.62	-0.745	0.077	0.544	-0.621	0.031	0.554	-0.525	0.82	0.29	-0.614	0.785	0.25	-0.575	0.606	0.215	-0.517	0.488	0.264	-0.508	0.396	0.251	-0.472	0.239	0.204	-0.398	0.078	0.283
960	4.8	-0.725	0.897	0.448	-0.503	0.829	0.561	-0.59	0.794	0.625	-0.678	0.628	0.637	-0.688	0.499	0.583	-0.709	0.409	0.582	-0.737	0.246	0.619	-0.745	0.078	0.544	-0.621	0.031	0.554	-0.523	0.821	0.288	-0.612	0.786	0.249	-0.573	0.607	0.214	-0.515	0.489	0.263	-0.507	0.396	0.25	-0.47	0.239	0.202	-0.398	0.078	0.282
961	4.805	-0.723	0.898	0.448	-0.5	0.829	0.56	-0.591	0.796	0.625	-0.677	0.628	0.636	-0.686	0.499	0.582	-0.708	0.41	0.581	-0.736	0.246	0.619	-0.744	0.078	0.544	-0.621	0.031	0.554	-0.521	0.821	0.288	-0.61	0.786	0.249	-0.571	0.607	0.213	-0.512	0.489	0.262	-0.505	0.396	0.249	-0.469	0.239	0.201	-0.397	0.078	0.282
962	4.81	-0.721	0.898	0.447	-0.497	0.829	0.559	-0.588	0.795	0.624	-0.675	0.628	0.635	-0.685	0.499	0.581	-0.707	0.41	0.581	-0.736	0.247	0.619	-0.744	0.078	0.544	-0.621	0.031	0.554	-0.518	0.821	0.287	-0.608	0.787	0.248	-0.569	0.607	0.212	-0.509	0.489	0.261	-0.503	0.396	0.248	-0.467	0.24	0.2	-0.397	0.077	0.281
963	4.815	-0.719	0.898	0.447	-0.495	0.829	0.559	-0.582	0.792	0.622	-0.674	0.628	0.634	-0.684	0.5	0.58	-0.707	0.411	0.58	-0.735	0.247	0.618	-0.744	0.078	0.544	-0.621	0.031	0.554	-0.515	0.822	0.286	-0.605	0.787	0.247	-0.566	0.607	0.211	-0.506	0.49	0.26	-0.5	0.397	0.247	-0.466	0.24	0.199	-0.397	0.077	0.281
964	4.82	-0.716	0.899	0.447	-0.493	0.829	0.558	-0.58	0.792	0.622	-0.672	0.628	0.633	-0.683	0.5	0.58	-0.706	0.411	0.58	-0.735	0.248	0.618	-0.744	0.078	0.543	-0.621	0.031	0.554	-0.513	0.823	0.285	-0.604	0.788	0.246	-0.564	0.607	0.21	-0.504	0.49	0.26	-0.498	0.397	0.247	-0.464	0.241	0.198	-0.396	0.077	0.28
965	4.825	-0.714	0.899	0.446	-0.49	0.829	0.557	-0.579	0.792	0.621	-0.671	0.629	0.633	-0.682	0.5	0.579	-0.705	0.412	0.579	-0.734	0.248	0.617	-0.743	0.079	0.543	-0.621	0.031	0.554	-0.512	0.825	0.284	-0.602	0.788	0.245	-0.562	0.607	0.209	-0.501	0.491	0.259	-0.495	0.398	0.246	-0.462	0.242	0.197	-0.396	0.077	0.28
966	4.83	-0.712	0.899	0.446	-0.489	0.829	0.556	-0.577	0.792	0.62	-0.67	0.629	0.632	-0.68	0.5	0.579	-0.703	0.412	0.578	-0.734	0.249	0.617	-0.743	0.079	0.543	-0.621	0.031	0.554	-0.51	0.826	0.283	-0.599	0.789	0.245	-0.561	0.607	0.208	-0.499	0.492	0.259	-0.493	0.399	0.245	-0.46	0.242	0.197	-0.395	0.077	0.28
967	4.835	-0.71	0.9	0.445	-0.488	0.829	0.556	-0.576	0.793	0.62	-0.669	0.629	0.631	-0.679	0.501	0.578	-0.703	0.412	0.577	-0.734	0.249	0.616	-0.743	0.079	0.543	-0.621	0.031	0.554	-0.508	0.826	0.282	-0.597	0.789	0.244	-0.559	0.607	0.208	-0.496	0.492	0.258	-0.491	0.399	0.244	-0.457	0.242	0.197	-0.395	0.077	0.28
968	4.84	-0.708	0.9	0.444	-0.485	0.829	0.554	-0.574	0.793	0.619	-0.667	0.63	0.63	-0.678	0.501	0.577	-0.702	0.412	0.577	-0.734	0.25	0.616	-0.743	0.08	0.542	-0.621	0.031	0.554	-0.505	0.826	0.281	-0.595	0.789	0.243	-0.555	0.607	0.207	-0.494	0.492	0.258	-0.488	0.4	0.244	-0.454	0.242	0.197	-0.394	0.077	0.28
969	4.845	-0.706	0.9	0.443	-0.484	0.828	0.553	-0.573	0.792	0.618	-0.667	0.63	0.629	-0.677	0.502	0.576	-0.701	0.413	0.576	-0.734	0.251	0.615	-0.743	0.08	0.542	-0.621	0.031	0.554	-0.502	0.826	0.281	-0.592	0.789	0.242	-0.553	0.606	0.206	-0.491	0.492	0.257	-0.486	0.4	0.244	-0.451	0.241	0.197	-0.394	0.077	0.28
970	4.85	-0.704	0.9	0.442	-0.483	0.828	0.553	-0.57	0.792	0.616	-0.666	0.63	0.628	-0.677	0.502	0.575	-0.7	0.413	0.575	-0.733	0.251	0.615	-0.743	0.081	0.542	-0.621	0.031	0.554	-0.5	0.827	0.28	-0.59	0.79	0.241	-0.551	0.606	0.205	-0.489	0.492	0.257	-0.484	0.4	0.243	-0.449	0.241	0.197	-0.394	0.077	0.281
971	4.855	-0.701	0.901	0.441	-0.48	0.828	0.552	-0.568	0.791	0.614	-0.665	0.631	0.627	-0.676	0.503	0.574	-0.699	0.413	0.574	-0.733	0.252	0.615	-0.743	0.081	0.541	-0.621	0.031	0.554	-0.498	0.827	0.279	-0.588	0.79	0.24	-0.549	0.606	0.205	-0.487	0.492	0.257	-0.482	0.4	0.243	-0.447	0.242	0.197	-0.393	0.077	0.281
972	4.86	-0.699	0.901	0.44	-0.477	0.828	0.551	-0.568	0.792	0.614	-0.664	0.631	0.627	-0.675	0.503	0.573	-0.698	0.413	0.574	-0.733	0.252	0.614	-0.743	0.082	0.541	-0.621	0.031	0.554	-0.495	0.828	0.278	-0.585	0.791	0.239	-0.547	0.607	0.204	-0.485	0.492	0.256	-0.48	0.401	0.243	-0.446	0.242	0.197	-0.392	0.077	0.282
973	4.865	-0.698	0.902	0.439	-0.477	0.828	0.55	-0.569	0.794	0.614	-0.662	0.631	0.626	-0.674	0.503	0.573	-0.697	0.413	0.573	-0.733	0.253	0.613	-0.743	0.082	0.54	-0.621	0.031	0.553	-0.493	0.828	0.277	-0.583	0.791	0.238	-0.546	0.607	0.204	-0.484	0.493	0.256	-0.478	0.401	0.243	-0.445	0.241	0.197	-0.392	0.077	0.282
974	4.87	-0.696	0.902	0.438	-0.475	0.828	0.55	-0.57	0.796	0.614	-0.662	0.631	0.624	-0.673	0.504	0.572	-0.697	0.414	0.572	-0.733	0.254	0.613	-0.743	0.082	0.54	-0.622	0.031	0.553	-0.49	0.828	0.276	-0.58	0.791	0.237	-0.544	0.607	0.203	-0.482	0.493	0.256	-0.475	0.4	0.243	-0.444	0.241	0.198	-0.392	0.077	0.283
975	4.875	-0.694	0.902	0.436	-0.472	0.829	0.548	-0.569	0.797	0.613	-0.661	0.632	0.623	-0.672	0.504	0.571	-0.696	0.414	0.571	-0.733	0.254	0.612	-0.743	0.082	0.539	-0.622	0.031	0.553	-0.488	0.828	0.275	-0.577	0.791	0.236	-0.542	0.607	0.203	-0.481	0.493	0.256	-0.474	0.4	0.243	-0.444	0.241	0.198	-0.391	0.076	0.283
976	4.88	-0.691	0.902	0.435	-0.471	0.829	0.547	-0.568	0.797	0.613	-0.661	0.633	0.622	-0.671	0.504	0.57	-0.695	0.415	0.57	-0.733	0.254	0.611	-0.742	0.083	0.539	-0.622	0.031	0.553	-0.485	0.828	0.274	-0.574	0.791	0.235	-0.54	0.606	0.202	-0.479	0.493	0.255	-0.472	0.399	0.243	-0.444	0.241	0.198	-0.391	0.076	0.283
977	4.885	-0.689	0.903	0.433	-0.471	0.829	0.546	-0.567	0.797	0.612	-0.66	0.634	0.621	-0.67	0.504	0.569	-0.695	0.415	0.57	-0.733	0.255	0.61	-0.742	0.083	0.539	-0.623	0.031	0.554	-0.483	0.829	0.273	-0.571	0.792	0.234	-0.537	0.606	0.201	-0.477	0.492	0.255	-0.471	0.399	0.242	-0.444	0.241	0.198	-0.39	0.076	0.284
978	4.89	-0.688	0.903	0.432	-0.471	0.828	0.546	-0.566	0.798	0.611	-0.66	0.634	0.62	-0.669	0.504	0.568	-0.693	0.416	0.569	-0.733	0.255	0.609	-0.742	0.083	0.539	-0.622	0.031	0.554	-0.481	0.83	0.272	-0.569	0.792	0.233	-0.536	0.606	0.201	-0.475	0.492	0.255	-0.47	0.399	0.242	-0.444	0.24	0.198	-0.39	0.076	0.284
979	4.895	-0.686	0.903	0.43	-0.471	0.827	0.546	-0.566	0.798	0.61	-0.659	0.634	0.618	-0.668	0.505	0.567	-0.693	0.416	0.568	-0.732	0.256	0.609	-0.742	0.083	0.539	-0.622	0.031	0.554	-0.477	0.829	0.272	-0.566	0.792	0.232	-0.533	0.606	0.2	-0.473	0.492	0.254	-0.469	0.399	0.243	-0.443	0.24	0.198	-0.39	0.076	0.284
980	4.9	-0.684	0.903	0.429	-0.469	0.828	0.545	-0.564	0.798	0.609	-0.658	0.634	0.617	-0.667	0.505	0.567	-0.692	0.416	0.568	-0.732	0.257	0.608	-0.742	0.084	0.538	-0.622	0.031	0.554	-0.475	0.829	0.271	-0.564	0.793	0.231	-0.532	0.606	0.2	-0.471	0.492	0.254	-0.467	0.399	0.242	-0.443	0.239	0.199	-0.389	0.076	0.285
981	4.905	-0.682	0.904	0.427	-0.466	0.829	0.544	-0.563	0.798	0.608	-0.657	0.634	0.617	-0.667	0.506	0.566	-0.692	0.416	0.567	-0.732	0.257	0.608	-0.742	0.084	0.538	-0.622	0.031	0.554	-0.472	0.829	0.271	-0.561	0.794	0.23	-0.53	0.606	0.199	-0.47	0.492	0.253	-0.466	0.398	0.242	-0.442	0.238	0.199	-0.389	0.076	0.285
982	4.91	-0.68	0.904	0.426	-0.465	0.829	0.543	-0.562	0.798	0.607	-0.656	0.635	0.615	-0.666	0.506	0.565	-0.691	0.417	0.566	-0.732	0.258	0.607	-0.742	0.084	0.538	-0.622	0.031	0.553	-0.468	0.829	0.27	-0.558	0.793	0.229	-0.527	0.606	0.199	-0.469	0.492	0.253	-0.465	0.399	0.242	-0.441	0.238	0.199	-0.389	0.076	0.285
983	4.915	-0.678	0.904	0.424	-0.465	0.829	0.543	-0.561	0.798	0.606	-0.656	0.636	0.614	-0.665	0.506	0.564	-0.69	0.417	0.565	-0.732	0.259	0.607	-0.742	0.084	0.538	-0.622	0.031	0.553	-0.466	0.829	0.27	-0.555	0.793	0.228	-0.525	0.606	0.198	-0.467	0.492	0.253	-0.463	0.399	0.242	-0.44	0.238	0.199	-0.389	0.076	0.286
984	4.92	-0.676	0.904	0.423	-0.464	0.829	0.543	-0.56	0.798	0.605	-0.656	0.636	0.612	-0.664	0.507	0.563	-0.689	0.417	0.564	-0.732	0.259	0.606	-0.742	0.085	0.537	-0.622	0.031	0.553	-0.464	0.829	0.27	-0.552	0.793	0.227	-0.523	0.606	0.198	-0.465	0.492	0.253	-0.462	0.399	0.242	-0.438	0.238	0.198	-0.389	0.076	0.286
985	4.925	-0.674	0.904	0.421	-0.462	0.829	0.542	-0.559	0.798	0.605	-0.655	0.637	0.611	-0.663	0.507	0.562	-0.688	0.417	0.564	-0.732	0.26	0.606	-0.742	0.086	0.537	-0.621	0.031	0.553	-0.461	0.829	0.269	-0.55	0.794	0.226	-0.52	0.607	0.197	-0.463	0.492	0.252	-0.46	0.399	0.241	-0.437	0.238	0.198	-0.388	0.076	0.286
986	4.93	-0.672	0.905	0.42	-0.458	0.83	0.541	-0.558	0.799	0.604	-0.654	0.637	0.61	-0.662	0.507	0.562	-0.687	0.418	0.563	-0.731	0.26	0.605	-0.742	0.086	0.537	-0.621	0.032	0.553	-0.459	0.829	0.268	-0.547	0.794	0.225	-0.518	0.607	0.196	-0.461	0.492	0.252	-0.458	0.399	0.241	-0.435	0.238	0.198	-0.388	0.076	0.286
987	4.935	-0.67	0.905	0.418	-0.456	0.83	0.541	-0.557	0.798	0.602	-0.653	0.637	0.609	-0.662	0.508	0.562	-0.687	0.419	0.563	-0.731	0.261	0.605	-0.742	0.087	0.536	-0.621	0.032	0.553	-0.457	0.829	0.268	-0.545	0.794	0.224	-0.515	0.607	0.195	-0.459	0.492	0.252	-0.456	0.399	0.24	-0.434	0.238	0.198	-0.388	0.076	0.286
988	4.94	-0.668	0.905	0.417	-0.455	0.83	0.541	-0.556	0.799	0.602	-0.652	0.637	0.608	-0.661	0.508	0.561	-0.686	0.42	0.562	-0.731	0.261	0.605	-0.742	0.087	0.536	-0.621	0.032	0.553	-0.455	0.829	0.268	-0.543	0.795	0.223	-0.512	0.608	0.194	-0.458	0.493	0.251	-0.454	0.4	0.24	-0.431	0.237	0.197	-0.388	0.076	0.286
989	4.945	-0.667	0.905	0.416	-0.454	0.83	0.541	-0.554	0.799	0.601	-0.652	0.638	0.607	-0.66	0.508	0.56	-0.686	0.42	0.562	-0.73	0.262	0.604	-0.742	0.087	0.536	-0.621	0.032	0.553	-0.452	0.829	0.267	-0.541	0.795	0.223	-0.51	0.608	0.194	-0.456	0.493	0.25	-0.453	0.4	0.239	-0.428	0.238	0.197	-0.388	0.075	0.286
990	4.95	-0.665	0.906	0.414	-0.452	0.831	0.54	-0.553	0.798	0.6	-0.651	0.639	0.606	-0.659	0.508	0.56	-0.685	0.42	0.561	-0.73	0.263	0.603	-0.742	0.088	0.536	-0.621	0.032	0.553	-0.45	0.829	0.267	-0.539	0.796	0.222	-0.507	0.608	0.193	-0.455	0.493	0.249	-0.451	0.4	0.239	-0.427	0.238	0.197	-0.388	0.075	0.286
991	4.955	-0.663	0.906	0.413	-0.45	0.831	0.54	-0.552	0.799	0.599	-0.65	0.639	0.605	-0.658	0.509	0.558	-0.683	0.42	0.56	-0.729	0.263	0.603	-0.741	0.088	0.536	-0.621	0.032	0.553	-0.449	0.829	0.266	-0.537	0.796	0.221	-0.505	0.609	0.192	-0.453	0.493	0.249	-0.449	0.4	0.239	-0.426	0.239	0.197	-0.388	0.075	0.286
992	4.96	-0.661	0.906	0.412	-0.448	0.831	0.539	-0.55	0.799	0.598	-0.649	0.639	0.604	-0.657	0.509	0.558	-0.682	0.42	0.559	-0.729	0.264	0.603	-0.742	0.088	0.536	-0.621	0.032	0.553	-0.446	0.829	0.266	-0.534	0.796	0.22	-0.502	0.609	0.191	-0.451	0.493	0.248	-0.448	0.4	0.239	-0.425	0.239	0.197	-0.388	0.075	0.286
993	4.965	-0.659	0.906	0.411	-0.447	0.831	0.539	-0.548	0.799	0.597	-0.648	0.64	0.603	-0.656	0.51	0.557	-0.681	0.42	0.559	-0.728	0.264	0.602	-0.741	0.089	0.536	-0.621	0.032	0.553	-0.444	0.829	0.266	-0.532	0.796	0.219	-0.5	0.61	0.19	-0.449	0.493	0.248	-0.446	0.4	0.238	-0.423	0.239	0.197	-0.387	0.075	0.286
994	4.97	-0.657	0.907	0.41	-0.447	0.831	0.539	-0.548	0.799	0.596	-0.647	0.64	0.602	-0.655	0.51	0.557	-0.68	0.421	0.558	-0.728	0.265	0.602	-0.741	0.089	0.536	-0.621	0.032	0.553	-0.442	0.829	0.265	-0.53	0.796	0.219	-0.497	0.61	0.189	-0.446	0.493	0.248	-0.444	0.4	0.238	-0.421	0.238	0.197	-0.387	0.075	0.286
995	4.975	-0.656	0.907	0.409	-0.445	0.831	0.538	-0.547	0.799	0.596	-0.646	0.64	0.601	-0.654	0.51	0.556	-0.679	0.421	0.558	-0.728	0.265	0.602	-0.741	0.089	0.536	-0.621	0.032	0.553	-0.44	0.83	0.265	-0.527	0.797	0.218	-0.495	0.61	0.188	-0.445	0.493	0.248	-0.443	0.4	0.238	-0.42	0.238	0.197	-0.387	0.075	0.286
996	4.98	-0.654	0.907	0.408	-0.443	0.831	0.537	-0.545	0.799	0.594	-0.645	0.64	0.6	-0.653	0.511	0.556	-0.679	0.421	0.558	-0.727	0.266	0.601	-0.74	0.09	0.536	-0.621	0.032	0.553	-0.439	0.83	0.264	-0.525	0.797	0.217	-0.492	0.61	0.188	-0.444	0.493	0.248	-0.442	0.4	0.237	-0.419	0.238	0.197	-0.387	0.075	0.286
997	4.985	-0.652	0.907	0.407	-0.441	0.831	0.536	-0.544	0.799	0.594	-0.643	0.64	0.599	-0.652	0.511	0.555	-0.678	0.422	0.558	-0.727	0.266	0.601	-0.74	0.09	0.536	-0.621	0.032	0.553	-0.436	0.83	0.264	-0.523	0.797	0.216	-0.488	0.611	0.187	-0.443	0.493	0.247	-0.44	0.4	0.237	-0.419	0.238	0.196	-0.387	0.075	0.286
998	4.99	-0.65	0.908	0.406	-0.44	0.831	0.536	-0.543	0.799	0.593	-0.642	0.641	0.599	-0.651	0.511	0.555	-0.677	0.422	0.557	-0.727	0.267	0.6	-0.74	0.09	0.536	-0.621	0.032	0.553	-0.435	0.831	0.263	-0.521	0.798	0.215	-0.486	0.611	0.187	-0.442	0.494	0.247	-0.44	0.4	0.237	-0.419	0.238	0.196	-0.387	0.075	0.286
999	4.995	-0.649	0.908	0.405	-0.439	0.831	0.536	-0.541	0.8	0.592	-0.641	0.641	0.598	-0.65	0.512	0.554	-0.675	0.422	0.556	-0.726	0.268	0.6	-0.74	0.091	0.536	-0.621	0.032	0.553	-0.434	0.831	0.262	-0.519	0.798	0.214	-0.484	0.611	0.186	-0.441	0.494	0.246	-0.439	0.4	0.236	-0.419	0.238	0.196	-0.387	0.075	0.286
1000	5	-0.647	0.908	0.404	-0.437	0.831	0.535	-0.54	0.8	0.591	-0.641	0.642	0.597	-0.649	0.512	0.553	-0.674	0.422	0.555	-0.726	0.269	0.6	-0.74	0.091	0.536	-0.621	0.032	0.553	-0.432	0.831	0.262	-0.517	0.798	0.213	-0.482	0.611	0.185	-0.439	0.494	0.245	-0.437	0.4	0.236	-0.419	0.238	0.196	-0.387	0.075	0.287
1001	5.005	-0.645	0.909	0.403	-0.435	0.831	0.534	-0.54	0.8	0.59	-0.64	0.643	0.596	-0.648	0.512	0.552	-0.673	0.423	0.555	-0.726	0.269	0.599	-0.74	0.091	0.536	-0.621	0.032	0.553	-0.429	0.832	0.262	-0.515	0.799	0.213	-0.48	0.612	0.185	-0.437	0.494	0.245	-0.436	0.4	0.236	-0.419	0.238	0.196	-0.387	0.075	0.287
1002	5.01	-0.644	0.909	0.402	-0.434	0.831	0.533	-0.538	0.8	0.589	-0.639	0.643	0.595	-0.647	0.513	0.552	-0.673	0.423	0.555	-0.726	0.27	0.599	-0.74	0.092	0.536	-0.621	0.032	0.553	-0.427	0.832	0.261	-0.513	0.799	0.212	-0.478	0.612	0.184	-0.435	0.493	0.245	-0.435	0.4	0.236	-0.419	0.238	0.196	-0.387	0.075	0.287
1003	5.015	-0.642	0.909	0.401	-0.433	0.831	0.532	-0.537	0.8	0.589	-0.638	0.643	0.594	-0.646	0.513	0.551	-0.672	0.424	0.554	-0.725	0.27	0.599	-0.74	0.092	0.536	-0.621	0.032	0.553	-0.424	0.832	0.261	-0.511	0.8	0.211	-0.476	0.611	0.184	-0.434	0.493	0.245	-0.434	0.4	0.235	-0.418	0.238	0.196	-0.386	0.075	0.286
1004	5.02	-0.641	0.909	0.4	-0.431	0.831	0.532	-0.536	0.8	0.588	-0.637	0.643	0.594	-0.644	0.513	0.551	-0.672	0.425	0.554	-0.725	0.271	0.598	-0.739	0.093	0.536	-0.621	0.032	0.553	-0.422	0.833	0.26	-0.509	0.8	0.21	-0.474	0.611	0.183	-0.433	0.493	0.245	-0.433	0.4	0.235	-0.417	0.237	0.196	-0.386	0.075	0.286
1005	5.025	-0.639	0.91	0.399	-0.43	0.832	0.531	-0.534	0.8	0.587	-0.636	0.644	0.593	-0.643	0.513	0.55	-0.671	0.425	0.553	-0.724	0.271	0.598	-0.739	0.093	0.536	-0.621	0.032	0.553	-0.421	0.833	0.26	-0.507	0.8	0.21	-0.473	0.611	0.182	-0.432	0.493	0.244	-0.432	0.4	0.235	-0.416	0.237	0.196	-0.386	0.075	0.286
1006	5.03	-0.637	0.91	0.398	-0.428	0.832	0.53	-0.532	0.8	0.587	-0.635	0.644	0.592	-0.642	0.514	0.55	-0.67	0.426	0.553	-0.723	0.271	0.598	-0.739	0.094	0.535	-0.621	0.032	0.553	-0.42	0.833	0.259	-0.505	0.801	0.209	-0.472	0.611	0.182	-0.43	0.493	0.244	-0.431	0.4	0.234	-0.416	0.237	0.195	-0.386	0.074	0.286
1007	5.035	-0.636	0.91	0.398	-0.428	0.832	0.529	-0.531	0.801	0.586	-0.634	0.644	0.592	-0.641	0.514	0.55	-0.669	0.426	0.552	-0.723	0.272	0.597	-0.738	0.094	0.535	-0.621	0.032	0.553	-0.419	0.832	0.258	-0.502	0.8	0.208	-0.47	0.611	0.181	-0.429	0.493	0.244	-0.429	0.4	0.234	-0.415	0.236	0.195	-0.386	0.074	0.286
1008	5.04	-0.634	0.91	0.397	-0.426	0.831	0.529	-0.53	0.801	0.585	-0.633	0.644	0.591	-0.64	0.514	0.549	-0.667	0.426	0.552	-0.722	0.272	0.597	-0.738	0.094	0.535	-0.621	0.032	0.552	-0.418	0.832	0.257	-0.501	0.801	0.207	-0.469	0.611	0.181	-0.429	0.494	0.243	-0.428	0.4	0.234	-0.414	0.236	0.195	-0.386	0.074	0.286
1009	5.045	-0.632	0.911	0.396	-0.425	0.831	0.528	-0.529	0.801	0.585	-0.631	0.644	0.59	-0.639	0.514	0.549	-0.666	0.426	0.552	-0.722	0.273	0.597	-0.738	0.095	0.535	-0.621	0.032	0.552	-0.416	0.832	0.256	-0.499	0.801	0.207	-0.468	0.611	0.18	-0.428	0.494	0.242	-0.428	0.4	0.233	-0.413	0.236	0.195	-0.386	0.074	0.286
1010	5.05	-0.631	0.911	0.395	-0.425	0.83	0.527	-0.528	0.801	0.584	-0.63	0.645	0.59	-0.637	0.514	0.548	-0.665	0.427	0.552	-0.722	0.274	0.597	-0.738	0.095	0.536	-0.621	0.032	0.552	-0.415	0.832	0.256	-0.497	0.801	0.206	-0.467	0.611	0.18	-0.427	0.494	0.241	-0.426	0.4	0.233	-0.412	0.236	0.195	-0.386	0.074	0.286
1011	5.055	-0.629	0.911	0.394	-0.424	0.83	0.526	-0.527	0.802	0.583	-0.629	0.645	0.589	-0.636	0.515	0.548	-0.665	0.427	0.552	-0.721	0.275	0.596	-0.738	0.095	0.536	-0.621	0.032	0.552	-0.414	0.832	0.255	-0.496	0.801	0.205	-0.466	0.612	0.179	-0.425	0.494	0.241	-0.425	0.4	0.232	-0.411	0.236	0.194	-0.386	0.074	0.286
1012	5.06	-0.628	0.912	0.393	-0.423	0.83	0.526	-0.526	0.802	0.583	-0.629	0.646	0.589	-0.636	0.515	0.547	-0.664	0.427	0.551	-0.72	0.275	0.596	-0.738	0.096	0.536	-0.621	0.032	0.552	-0.412	0.833	0.254	-0.494	0.801	0.205	-0.465	0.611	0.179	-0.423	0.494	0.241	-0.424	0.4	0.232	-0.411	0.236	0.194	-0.386	0.074	0.286
1013	5.065	-0.626	0.912	0.393	-0.422	0.831	0.525	-0.525	0.802	0.582	-0.628	0.646	0.588	-0.634	0.515	0.547	-0.663	0.428	0.551	-0.72	0.276	0.596	-0.738	0.097	0.536	-0.621	0.032	0.552	-0.411	0.833	0.254	-0.492	0.801	0.204	-0.464	0.611	0.178	-0.422	0.493	0.241	-0.423	0.4	0.231	-0.41	0.236	0.194	-0.386	0.074	0.285
1014	5.07	-0.624	0.912	0.392	-0.42	0.831	0.524	-0.523	0.802	0.581	-0.626	0.646	0.587	-0.632	0.515	0.547	-0.662	0.428	0.551	-0.719	0.276	0.595	-0.737	0.097	0.536	-0.621	0.032	0.552	-0.409	0.833	0.253	-0.491	0.801	0.203	-0.463	0.611	0.178	-0.42	0.493	0.24	-0.422	0.4	0.231	-0.41	0.237	0.194	-0.386	0.074	0.285
1015	5.075	-0.623	0.912	0.391	-0.418	0.831	0.524	-0.521	0.802	0.581	-0.625	0.647	0.586	-0.631	0.515	0.546	-0.661	0.428	0.55	-0.719	0.277	0.595	-0.738	0.098	0.536	-0.621	0.032	0.552	-0.406	0.833	0.253	-0.49	0.801	0.203	-0.462	0.611	0.177	-0.419	0.493	0.24	-0.421	0.4	0.231	-0.41	0.237	0.194	-0.386	0.074	0.285
1016	5.08	-0.621	0.912	0.39	-0.417	0.831	0.523	-0.521	0.803	0.58	-0.624	0.647	0.585	-0.63	0.515	0.546	-0.659	0.428	0.55	-0.718	0.277	0.595	-0.737	0.098	0.536	-0.621	0.032	0.552	-0.405	0.833	0.252	-0.489	0.802	0.202	-0.462	0.611	0.176	-0.418	0.493	0.24	-0.42	0.4	0.231	-0.409	0.237	0.194	-0.386	0.074	0.285
1017	5.085	-0.62	0.913	0.39	-0.416	0.832	0.523	-0.52	0.803	0.58	-0.623	0.648	0.585	-0.629	0.515	0.546	-0.658	0.428	0.549	-0.717	0.278	0.595	-0.737	0.099	0.535	-0.621	0.032	0.552	-0.403	0.833	0.251	-0.488	0.802	0.202	-0.46	0.611	0.176	-0.417	0.493	0.239	-0.418	0.4	0.23	-0.409	0.237	0.193	-0.386	0.074	0.285
1018	5.09	-0.619	0.913	0.389	-0.413	0.832	0.522	-0.518	0.803	0.579	-0.623	0.648	0.584	-0.627	0.516	0.545	-0.657	0.428	0.549	-0.717	0.278	0.595	-0.737	0.099	0.535	-0.621	0.032	0.552	-0.401	0.834	0.25	-0.486	0.802	0.201	-0.459	0.611	0.175	-0.416	0.493	0.239	-0.417	0.4	0.23	-0.408	0.237	0.193	-0.386	0.074	0.285
1019	5.095	-0.617	0.913	0.388	-0.411	0.832	0.522	-0.517	0.803	0.578	-0.621	0.648	0.584	-0.626	0.516	0.545	-0.655	0.429	0.549	-0.716	0.278	0.595	-0.737	0.1	0.535	-0.621	0.032	0.552	-0.399	0.834	0.25	-0.485	0.802	0.2	-0.458	0.611	0.175	-0.415	0.494	0.238	-0.416	0.4	0.229	-0.407	0.237	0.193	-0.386	0.074	0.285
1020	5.1	-0.615	0.913	0.388	-0.409	0.833	0.521	-0.516	0.803	0.578	-0.62	0.648	0.583	-0.625	0.517	0.545	-0.654	0.429	0.549	-0.715	0.279	0.595	-0.737	0.1	0.535	-0.621	0.032	0.552	-0.398	0.835	0.249	-0.483	0.802	0.2	-0.457	0.611	0.175	-0.414	0.494	0.237	-0.415	0.4	0.229	-0.407	0.237	0.193	-0.386	0.074	0.285
1021	5.105	-0.614	0.914	0.387	-0.408	0.833	0.521	-0.515	0.803	0.577	-0.618	0.649	0.583	-0.624	0.517	0.544	-0.653	0.429	0.549	-0.715	0.28	0.595	-0.737	0.1	0.535	-0.621	0.032	0.552	-0.396	0.835	0.249	-0.482	0.802	0.199	-0.455	0.61	0.174	-0.413	0.494	0.237	-0.414	0.4	0.229	-0.407	0.237	0.192	-0.386	0.074	0.285
1022	5.11	-0.612	0.914	0.386	-0.408	0.833	0.521	-0.513	0.803	0.576	-0.617	0.649	0.582	-0.623	0.518	0.544	-0.651	0.429	0.549	-0.714	0.28	0.594	-0.736	0.101	0.535	-0.622	0.032	0.552	-0.394	0.834	0.248	-0.481	0.802	0.198	-0.454	0.61	0.174	-0.411	0.494	0.237	-0.413	0.4	0.228	-0.406	0.237	0.192	-0.386	0.074	0.285
1023	5.115	-0.611	0.914	0.385	-0.407	0.833	0.52	-0.512	0.803	0.576	-0.616	0.649	0.582	-0.622	0.518	0.544	-0.65	0.429	0.549	-0.713	0.281	0.594	-0.736	0.101	0.535	-0.622	0.032	0.552	-0.392	0.834	0.247	-0.479	0.802	0.198	-0.453	0.61	0.174	-0.41	0.494	0.236	-0.412	0.4	0.228	-0.405	0.236	0.192	-0.386	0.074	0.285
1024	5.12	-0.609	0.914	0.385	-0.405	0.833	0.519	-0.51	0.804	0.575	-0.615	0.649	0.581	-0.62	0.518	0.543	-0.648	0.429	0.548	-0.713	0.281	0.594	-0.735	0.101	0.535	-0.622	0.032	0.552	-0.391	0.834	0.246	-0.478	0.802	0.198	-0.451	0.61	0.173	-0.408	0.493	0.236	-0.411	0.4	0.228	-0.404	0.236	0.192	-0.386	0.074	0.285
1025	5.125	-0.608	0.914	0.384	-0.403	0.833	0.519	-0.509	0.804	0.575	-0.614	0.649	0.581	-0.618	0.518	0.543	-0.647	0.429	0.548	-0.712	0.281	0.594	-0.735	0.101	0.535	-0.622	0.032	0.552	-0.39	0.835	0.246	-0.476	0.802	0.197	-0.45	0.61	0.173	-0.407	0.493	0.236	-0.41	0.4	0.227	-0.404	0.236	0.192	-0.386	0.074	0.285
1026	5.13	-0.606	0.914	0.383	-0.402	0.833	0.519	-0.508	0.804	0.574	-0.612	0.649	0.58	-0.617	0.518	0.543	-0.645	0.43	0.548	-0.711	0.282	0.594	-0.735	0.102	0.535	-0.622	0.032	0.552	-0.388	0.835	0.245	-0.474	0.802	0.196	-0.448	0.61	0.172	-0.406	0.493	0.236	-0.409	0.4	0.227	-0.403	0.236	0.192	-0.386	0.073	0.285
1027	5.135	-0.605	0.914	0.383	-0.401	0.833	0.518	-0.507	0.804	0.573	-0.611	0.649	0.579	-0.615	0.518	0.543	-0.644	0.43	0.548	-0.71	0.283	0.594	-0.735	0.102	0.535	-0.622	0.032	0.552	-0.386	0.835	0.245	-0.472	0.803	0.196	-0.447	0.61	0.172	-0.405	0.493	0.236	-0.408	0.399	0.227	-0.402	0.236	0.192	-0.386	0.073	0.285
1028	5.14	-0.603	0.914	0.382	-0.4	0.833	0.518	-0.506	0.804	0.573	-0.609	0.649	0.579	-0.614	0.518	0.543	-0.643	0.43	0.548	-0.709	0.283	0.593	-0.735	0.103	0.534	-0.622	0.032	0.552	-0.385	0.835	0.244	-0.47	0.802	0.196	-0.445	0.61	0.171	-0.404	0.493	0.236	-0.407	0.399	0.227	-0.402	0.236	0.192	-0.386	0.073	0.285
1029	5.145	-0.602	0.914	0.382	-0.398	0.834	0.517	-0.505	0.804	0.572	-0.608	0.649	0.579	-0.612	0.518	0.543	-0.641	0.43	0.548	-0.708	0.283	0.593	-0.734	0.103	0.534	-0.622	0.032	0.552	-0.383	0.835	0.244	-0.469	0.803	0.195	-0.443	0.61	0.171	-0.403	0.493	0.235	-0.406	0.399	0.227	-0.402	0.236	0.192	-0.386	0.073	0.285
1030	5.15	-0.6	0.914	0.381	-0.397	0.834	0.516	-0.503	0.805	0.572	-0.607	0.65	0.578	-0.61	0.518	0.543	-0.64	0.43	0.548	-0.707	0.284	0.592	-0.734	0.103	0.534	-0.622	0.032	0.552	-0.381	0.835	0.244	-0.467	0.803	0.195	-0.442	0.61	0.171	-0.402	0.493	0.235	-0.405	0.399	0.227	-0.401	0.236	0.192	-0.386	0.073	0.285
1031	5.155	-0.598	0.914	0.38	-0.395	0.834	0.516	-0.501	0.804	0.571	-0.605	0.649	0.578	-0.608	0.518	0.542	-0.638	0.43	0.548	-0.706	0.284	0.592	-0.734	0.104	0.534	-0.622	0.032	0.552	-0.38	0.835	0.243	-0.466	0.803	0.194	-0.44	0.61	0.17	-0.4	0.493	0.235	-0.403	0.399	0.227	-0.401	0.235	0.192	-0.386	0.073	0.285
1032	5.16	-0.597	0.914	0.379	-0.395	0.834	0.516	-0.5	0.804	0.57	-0.604	0.649	0.578	-0.607	0.518	0.542	-0.637	0.43	0.548	-0.705	0.284	0.592	-0.734	0.104	0.534	-0.622	0.032	0.552	-0.379	0.835	0.243	-0.464	0.803	0.193	-0.439	0.61	0.17	-0.398	0.493	0.234	-0.403	0.399	0.227	-0.4	0.235	0.192	-0.386	0.073	0.285
1033	5.165	-0.596	0.915	0.378	-0.394	0.834	0.515	-0.499	0.805	0.57	-0.602	0.65	0.577	-0.605	0.518	0.542	-0.635	0.43	0.547	-0.704	0.285	0.592	-0.733	0.104	0.534	-0.622	0.032	0.552	-0.377	0.834	0.242	-0.462	0.803	0.193	-0.437	0.61	0.17	-0.396	0.492	0.234	-0.402	0.399	0.226	-0.399	0.235	0.191	-0.386	0.073	0.285
1034	5.17	-0.594	0.915	0.378	-0.392	0.834	0.515	-0.498	0.805	0.57	-0.601	0.65	0.577	-0.603	0.518	0.542	-0.633	0.43	0.547	-0.703	0.285	0.592	-0.733	0.105	0.534	-0.622	0.032	0.552	-0.376	0.834	0.242	-0.46	0.803	0.192	-0.434	0.61	0.169	-0.395	0.492	0.234	-0.401	0.399	0.226	-0.397	0.235	0.191	-0.386	0.073	0.285
1035	5.175	-0.593	0.915	0.377	-0.391	0.834	0.514	-0.496	0.805	0.569	-0.599	0.65	0.576	-0.601	0.518	0.541	-0.631	0.431	0.547	-0.703	0.285	0.591	-0.733	0.106	0.534	-0.622	0.032	0.552	-0.375	0.835	0.241	-0.458	0.803	0.192	-0.433	0.61	0.169	-0.394	0.492	0.234	-0.4	0.399	0.226	-0.396	0.235	0.192	-0.386	0.073	0.286
1036	5.18	-0.591	0.915	0.376	-0.39	0.834	0.514	-0.494	0.805	0.568	-0.598	0.65	0.576	-0.6	0.518	0.541	-0.63	0.431	0.547	-0.702	0.286	0.591	-0.733	0.107	0.533	-0.622	0.032	0.552	-0.372	0.835	0.241	-0.456	0.802	0.191	-0.431	0.61	0.168	-0.393	0.493	0.233	-0.398	0.399	0.226	-0.395	0.234	0.192	-0.386	0.073	0.286
1037	5.185	-0.59	0.915	0.375	-0.388	0.834	0.513	-0.493	0.805	0.568	-0.596	0.65	0.576	-0.598	0.518	0.541	-0.629	0.431	0.547	-0.701	0.286	0.591	-0.733	0.107	0.533	-0.622	0.032	0.552	-0.369	0.835	0.241	-0.454	0.802	0.191	-0.43	0.61	0.168	-0.392	0.493	0.233	-0.397	0.398	0.226	-0.395	0.234	0.192	-0.385	0.073	0.286
1038	5.19	-0.588	0.915	0.374	-0.388	0.834	0.513	-0.492	0.805	0.568	-0.595	0.65	0.575	-0.596	0.518	0.541	-0.628	0.431	0.547	-0.7	0.287	0.591	-0.732	0.108	0.533	-0.622	0.032	0.552	-0.368	0.835	0.241	-0.452	0.802	0.19	-0.428	0.61	0.168	-0.391	0.493	0.233	-0.396	0.398	0.226	-0.394	0.234	0.192	-0.385	0.073	0.286
1039	5.195	-0.587	0.915	0.374	-0.387	0.835	0.513	-0.491	0.806	0.567	-0.593	0.65	0.575	-0.595	0.519	0.541	-0.626	0.432	0.547	-0.699	0.287	0.591	-0.732	0.108	0.533	-0.622	0.032	0.552	-0.367	0.835	0.241	-0.451	0.803	0.19	-0.425	0.61	0.168	-0.389	0.492	0.233	-0.395	0.398	0.226	-0.394	0.235	0.192	-0.385	0.073	0.286
1040	5.2	-0.585	0.915	0.373	-0.385	0.835	0.512	-0.489	0.806	0.567	-0.591	0.65	0.575	-0.593	0.519	0.541	-0.625	0.432	0.547	-0.698	0.288	0.591	-0.731	0.109	0.533	-0.622	0.032	0.552	-0.365	0.835	0.241	-0.449	0.803	0.189	-0.425	0.61	0.167	-0.388	0.492	0.233	-0.394	0.398	0.225	-0.394	0.235	0.192	-0.385	0.072	0.286
1041	5.205	-0.584	0.915	0.372	-0.383	0.835	0.512	-0.488	0.806	0.566	-0.59	0.65	0.574	-0.591	0.519	0.541	-0.623	0.432	0.547	-0.697	0.288	0.591	-0.731	0.109	0.533	-0.622	0.032	0.552	-0.364	0.835	0.24	-0.447	0.803	0.189	-0.423	0.61	0.167	-0.386	0.492	0.233	-0.393	0.398	0.225	-0.393	0.235	0.192	-0.385	0.072	0.286
1042	5.21	-0.582	0.915	0.371	-0.382	0.835	0.511	-0.486	0.806	0.566	-0.589	0.65	0.574	-0.59	0.519	0.54	-0.621	0.432	0.547	-0.696	0.288	0.591	-0.731	0.109	0.533	-0.623	0.032	0.552	-0.361	0.835	0.24	-0.445	0.803	0.189	-0.42	0.61	0.167	-0.385	0.492	0.233	-0.391	0.398	0.225	-0.392	0.235	0.192	-0.385	0.072	0.286
1043	5.215	-0.581	0.915	0.371	-0.38	0.835	0.511	-0.485	0.807	0.565	-0.587	0.651	0.574	-0.588	0.519	0.54	-0.619	0.432	0.547	-0.695	0.289	0.591	-0.73	0.109	0.533	-0.623	0.032	0.552	-0.359	0.835	0.24	-0.443	0.803	0.188	-0.417	0.61	0.167	-0.384	0.492	0.233	-0.39	0.398	0.225	-0.391	0.235	0.192	-0.385	0.072	0.286
1044	5.22	-0.579	0.915	0.37	-0.379	0.836	0.511	-0.484	0.807	0.565	-0.586	0.651	0.574	-0.586	0.519	0.54	-0.618	0.432	0.547	-0.694	0.289	0.591	-0.73	0.11	0.533	-0.623	0.032	0.552	-0.358	0.835	0.24	-0.441	0.802	0.188	-0.416	0.61	0.167	-0.383	0.492	0.233	-0.389	0.398	0.225	-0.391	0.234	0.193	-0.385	0.072	0.287
1045	5.225	-0.578	0.915	0.369	-0.378	0.836	0.511	-0.483	0.807	0.565	-0.584	0.651	0.574	-0.585	0.519	0.54	-0.616	0.432	0.547	-0.693	0.29	0.59	-0.729	0.11	0.533	-0.623	0.032	0.551	-0.356	0.834	0.24	-0.44	0.802	0.187	-0.414	0.61	0.166	-0.382	0.492	0.233	-0.388	0.398	0.225	-0.39	0.234	0.193	-0.385	0.072	0.287
1046	5.23	-0.576	0.915	0.368	-0.376	0.836	0.511	-0.481	0.807	0.564	-0.583	0.651	0.573	-0.583	0.519	0.54	-0.615	0.432	0.547	-0.692	0.29	0.59	-0.729	0.111	0.533	-0.623	0.032	0.551	-0.355	0.834	0.239	-0.438	0.802	0.187	-0.412	0.61	0.166	-0.38	0.491	0.233	-0.387	0.397	0.225	-0.389	0.234	0.193	-0.385	0.072	0.287
1047	5.235	-0.575	0.915	0.368	-0.374	0.836	0.511	-0.48	0.807	0.563	-0.582	0.651	0.573	-0.581	0.519	0.54	-0.614	0.433	0.547	-0.691	0.291	0.59	-0.729	0.111	0.532	-0.623	0.032	0.551	-0.354	0.834	0.239	-0.437	0.802	0.187	-0.411	0.61	0.166	-0.378	0.491	0.233	-0.386	0.397	0.225	-0.388	0.234	0.193	-0.384	0.072	0.287
1048	5.24	-0.573	0.915	0.367	-0.373	0.836	0.511	-0.478	0.808	0.563	-0.58	0.651	0.573	-0.58	0.519	0.54	-0.613	0.433	0.547	-0.691	0.291	0.59	-0.729	0.113	0.532	-0.624	0.032	0.551	-0.352	0.834	0.239	-0.435	0.802	0.186	-0.409	0.609	0.166	-0.376	0.491	0.233	-0.385	0.397	0.225	-0.387	0.234	0.193	-0.384	0.072	0.287
1049	5.245	-0.572	0.915	0.366	-0.372	0.837	0.51	-0.477	0.808	0.563	-0.579	0.652	0.573	-0.578	0.519	0.54	-0.611	0.433	0.547	-0.69	0.292	0.589	-0.729	0.114	0.532	-0.624	0.032	0.551	-0.35	0.834	0.239	-0.433	0.802	0.186	-0.408	0.609	0.165	-0.376	0.491	0.233	-0.384	0.397	0.225	-0.386	0.234	0.193	-0.384	0.072	0.287
1050	5.25	-0.57	0.915	0.366	-0.37	0.837	0.51	-0.477	0.808	0.563	-0.578	0.652	0.572	-0.577	0.52	0.54	-0.609	0.433	0.547	-0.689	0.292	0.589	-0.729	0.115	0.532	-0.624	0.032	0.551	-0.349	0.833	0.238	-0.431	0.802	0.186	-0.407	0.609	0.165	-0.375	0.491	0.232	-0.383	0.397	0.225	-0.385	0.234	0.193	-0.383	0.072	0.287
1051	5.255	-0.569	0.915	0.365	-0.369	0.837	0.51	-0.475	0.809	0.562	-0.576	0.652	0.572	-0.575	0.52	0.54	-0.607	0.433	0.547	-0.688	0.293	0.589	-0.729	0.115	0.532	-0.624	0.032	0.551	-0.348	0.833	0.238	-0.43	0.802	0.185	-0.406	0.609	0.165	-0.374	0.491	0.233	-0.381	0.397	0.225	-0.385	0.233	0.193	-0.383	0.072	0.287
1052	5.26	-0.567	0.915	0.364	-0.367	0.838	0.51	-0.475	0.809	0.562	-0.575	0.652	0.571	-0.574	0.52	0.539	-0.606	0.433	0.547	-0.687	0.294	0.589	-0.728	0.116	0.532	-0.625	0.032	0.551	-0.346	0.833	0.237	-0.428	0.802	0.185	-0.404	0.609	0.165	-0.372	0.491	0.233	-0.38	0.396	0.225	-0.384	0.233	0.193	-0.383	0.072	0.288
1053	5.265	-0.566	0.915	0.364	-0.366	0.838	0.509	-0.474	0.809	0.562	-0.573	0.652	0.571	-0.572	0.52	0.539	-0.604	0.433	0.547	-0.686	0.294	0.589	-0.728	0.116	0.531	-0.625	0.031	0.551	-0.345	0.833	0.237	-0.427	0.802	0.184	-0.403	0.609	0.165	-0.371	0.491	0.233	-0.379	0.396	0.225	-0.383	0.233	0.193	-0.383	0.072	0.288
1054	5.27	-0.564	0.915	0.363	-0.364	0.838	0.509	-0.472	0.809	0.561	-0.572	0.652	0.571	-0.57	0.52	0.539	-0.603	0.433	0.547	-0.686	0.294	0.589	-0.728	0.116	0.531	-0.627	0.031	0.55	-0.343	0.834	0.236	-0.425	0.802	0.184	-0.402	0.608	0.165	-0.369	0.49	0.233	-0.377	0.396	0.225	-0.381	0.233	0.194	-0.383	0.073	0.288
1055	5.275	-0.563	0.915	0.363	-0.363	0.838	0.508	-0.471	0.809	0.561	-0.57	0.652	0.571	-0.569	0.52	0.539	-0.602	0.433	0.547	-0.685	0.295	0.589	-0.727	0.116	0.531	-0.629	0.029	0.55	-0.342	0.833	0.236	-0.424	0.802	0.184	-0.401	0.608	0.165	-0.368	0.49	0.233	-0.376	0.396	0.225	-0.381	0.233	0.194	-0.383	0.073	0.288
1056	5.28	-0.561	0.915	0.362	-0.361	0.838	0.508	-0.469	0.81	0.561	-0.569	0.652	0.571	-0.567	0.52	0.539	-0.601	0.434	0.547	-0.684	0.295	0.589	-0.727	0.117	0.531	-0.629	0.029	0.55	-0.34	0.833	0.236	-0.422	0.801	0.183	-0.399	0.608	0.165	-0.367	0.49	0.232	-0.375	0.396	0.225	-0.38	0.233	0.194	-0.383	0.073	0.288
1057	5.285	-0.56	0.915	0.361	-0.36	0.838	0.507	-0.468	0.809	0.56	-0.568	0.652	0.57	-0.566	0.521	0.539	-0.599	0.434	0.548	-0.683	0.296	0.589	-0.726	0.117	0.531	-0.629	0.029	0.55	-0.337	0.834	0.236	-0.42	0.801	0.183	-0.397	0.608	0.165	-0.365	0.49	0.232	-0.374	0.396	0.225	-0.379	0.233	0.194	-0.382	0.072	0.288
1058	5.29	-0.559	0.915	0.361	-0.359	0.839	0.507	-0.467	0.809	0.56	-0.567	0.653	0.57	-0.565	0.521	0.539	-0.598	0.434	0.548	-0.682	0.296	0.589	-0.726	0.117	0.531	-0.629	0.03	0.55	-0.335	0.834	0.235	-0.419	0.801	0.183	-0.397	0.608	0.164	-0.364	0.49	0.232	-0.372	0.396	0.225	-0.378	0.233	0.194	-0.382	0.073	0.288
1059	5.295	-0.557	0.915	0.36	-0.358	0.839	0.507	-0.465	0.81	0.559	-0.565	0.653	0.57	-0.563	0.521	0.539	-0.597	0.435	0.548	-0.681	0.296	0.589	-0.725	0.118	0.531	-0.629	0.03	0.55	-0.333	0.835	0.235	-0.417	0.801	0.182	-0.395	0.607	0.164	-0.363	0.49	0.232	-0.371	0.396	0.225	-0.378	0.233	0.194	-0.382	0.073	0.288
1060	5.3	-0.555	0.915	0.36	-0.357	0.839	0.506	-0.464	0.81	0.559	-0.564	0.653	0.57	-0.561	0.521	0.539	-0.596	0.435	0.548	-0.68	0.297	0.589	-0.724	0.118	0.53	-0.629	0.03	0.549	-0.332	0.834	0.235	-0.416	0.801	0.182	-0.393	0.607	0.164	-0.362	0.49	0.232	-0.37	0.396	0.225	-0.377	0.233	0.194	-0.382	0.072	0.288
1061	5.305	-0.554	0.915	0.359	-0.356	0.839	0.506	-0.463	0.81	0.559	-0.563	0.653	0.569	-0.56	0.521	0.539	-0.594	0.435	0.548	-0.679	0.297	0.589	-0.723	0.118	0.53	-0.629	0.03	0.549	-0.331	0.834	0.234	-0.414	0.801	0.182	-0.391	0.607	0.164	-0.36	0.49	0.231	-0.369	0.396	0.225	-0.376	0.233	0.194	-0.382	0.072	0.288
1062	5.31	-0.552	0.915	0.359	-0.354	0.839	0.505	-0.461	0.81	0.559	-0.561	0.653	0.569	-0.558	0.521	0.539	-0.592	0.435	0.548	-0.678	0.298	0.589	-0.723	0.119	0.53	-0.627	0.031	0.549	-0.33	0.834	0.234	-0.413	0.8	0.181	-0.391	0.607	0.164	-0.359	0.489	0.231	-0.368	0.396	0.225	-0.375	0.232	0.193	-0.382	0.072	0.288
1063	5.315	-0.551	0.915	0.358	-0.353	0.84	0.505	-0.46	0.811	0.558	-0.56	0.653	0.569	-0.557	0.521	0.54	-0.591	0.435	0.548	-0.677	0.298	0.589	-0.723	0.121	0.53	-0.627	0.031	0.549	-0.328	0.834	0.233	-0.411	0.8	0.181	-0.39	0.607	0.164	-0.358	0.489	0.231	-0.367	0.395	0.225	-0.374	0.232	0.193	-0.382	0.072	0.288
1064	5.32	-0.55	0.915	0.358	-0.351	0.84	0.505	-0.459	0.811	0.558	-0.559	0.654	0.569	-0.555	0.521	0.54	-0.59	0.436	0.548	-0.676	0.298	0.589	-0.723	0.122	0.53	-0.627	0.031	0.549	-0.327	0.834	0.233	-0.409	0.8	0.181	-0.388	0.608	0.163	-0.356	0.489	0.231	-0.366	0.395	0.224	-0.373	0.232	0.193	-0.382	0.072	0.288
1065	5.325	-0.548	0.915	0.358	-0.351	0.84	0.505	-0.457	0.811	0.558	-0.557	0.654	0.569	-0.554	0.522	0.54	-0.589	0.436	0.548	-0.675	0.299	0.589	-0.723	0.123	0.529	-0.627	0.031	0.549	-0.325	0.834	0.233	-0.408	0.8	0.181	-0.387	0.608	0.163	-0.355	0.489	0.231	-0.365	0.395	0.224	-0.373	0.232	0.193	-0.382	0.072	0.288
1066	5.33	-0.547	0.915	0.357	-0.35	0.84	0.504	-0.456	0.811	0.557	-0.556	0.654	0.569	-0.553	0.522	0.54	-0.587	0.436	0.548	-0.673	0.299	0.589	-0.723	0.123	0.529	-0.626	0.031	0.549	-0.324	0.833	0.232	-0.406	0.8	0.181	-0.386	0.607	0.163	-0.354	0.488	0.231	-0.364	0.395	0.224	-0.373	0.232	0.193	-0.382	0.072	0.288
1067	5.335	-0.545	0.915	0.357	-0.349	0.841	0.504	-0.455	0.812	0.557	-0.554	0.654	0.569	-0.551	0.522	0.54	-0.586	0.436	0.548	-0.672	0.299	0.589	-0.722	0.124	0.529	-0.626	0.031	0.548	-0.323	0.833	0.232	-0.405	0.8	0.18	-0.384	0.608	0.163	-0.353	0.489	0.231	-0.363	0.395	0.224	-0.372	0.232	0.193	-0.382	0.072	0.288
1068	5.34	-0.544	0.915	0.356	-0.347	0.841	0.503	-0.453	0.812	0.557	-0.553	0.654	0.569	-0.549	0.522	0.54	-0.584	0.437	0.549	-0.671	0.3	0.589	-0.721	0.124	0.529	-0.626	0.031	0.548	-0.322	0.833	0.232	-0.404	0.8	0.18	-0.382	0.607	0.163	-0.353	0.489	0.231	-0.363	0.395	0.224	-0.372	0.232	0.192	-0.382	0.072	0.288
1069	5.345	-0.543	0.915	0.356	-0.344	0.842	0.503	-0.452	0.812	0.557	-0.551	0.655	0.569	-0.547	0.522	0.54	-0.583	0.437	0.549	-0.67	0.3	0.589	-0.721	0.124	0.529	-0.626	0.032	0.548	-0.321	0.833	0.231	-0.402	0.8	0.18	-0.382	0.607	0.163	-0.352	0.489	0.231	-0.362	0.395	0.223	-0.372	0.232	0.192	-0.382	0.072	0.288
1070	5.35	-0.541	0.915	0.355	-0.343	0.842	0.503	-0.451	0.813	0.557	-0.55	0.655	0.569	-0.546	0.522	0.54	-0.581	0.437	0.549	-0.67	0.301	0.589	-0.72	0.125	0.529	-0.626	0.032	0.548	-0.319	0.833	0.231	-0.401	0.8	0.18	-0.381	0.607	0.162	-0.352	0.489	0.231	-0.361	0.395	0.223	-0.371	0.232	0.192	-0.382	0.072	0.288
1071	5.355	-0.54	0.915	0.355	-0.343	0.842	0.502	-0.45	0.813	0.557	-0.548	0.655	0.568	-0.544	0.523	0.54	-0.58	0.438	0.55	-0.669	0.302	0.589	-0.719	0.125	0.529	-0.625	0.032	0.547	-0.317	0.834	0.231	-0.399	0.8	0.179	-0.38	0.607	0.162	-0.351	0.489	0.23	-0.361	0.394	0.223	-0.371	0.232	0.192	-0.381	0.072	0.288
1072	5.36	-0.538	0.915	0.354	-0.342	0.842	0.502	-0.448	0.813	0.556	-0.547	0.655	0.569	-0.543	0.523	0.541	-0.579	0.438	0.55	-0.668	0.302	0.589	-0.718	0.126	0.529	-0.625	0.032	0.547	-0.316	0.834	0.231	-0.398	0.8	0.179	-0.379	0.607	0.162	-0.35	0.489	0.23	-0.36	0.394	0.222	-0.37	0.231	0.192	-0.381	0.072	0.288
1073	5.365	-0.537	0.916	0.354	-0.341	0.842	0.502	-0.447	0.814	0.556	-0.545	0.656	0.569	-0.541	0.523	0.541	-0.577	0.438	0.55	-0.667	0.303	0.589	-0.718	0.128	0.528	-0.625	0.032	0.547	-0.315	0.834	0.231	-0.397	0.799	0.179	-0.378	0.607	0.162	-0.349	0.489	0.23	-0.36	0.394	0.222	-0.369	0.231	0.192	-0.381	0.072	0.288
1074	5.37	-0.536	0.916	0.353	-0.34	0.842	0.502	-0.446	0.814	0.556	-0.544	0.656	0.569	-0.54	0.524	0.541	-0.576	0.439	0.551	-0.666	0.304	0.589	-0.717	0.128	0.528	-0.625	0.032	0.547	-0.314	0.834	0.231	-0.395	0.799	0.179	-0.378	0.607	0.162	-0.348	0.488	0.23	-0.359	0.394	0.222	-0.369	0.231	0.192	-0.381	0.072	0.288
1075	5.375	-0.535	0.916	0.353	-0.338	0.843	0.501	-0.444	0.814	0.555	-0.542	0.656	0.569	-0.538	0.524	0.541	-0.574	0.439	0.551	-0.665	0.304	0.589	-0.717	0.129	0.528	-0.625	0.032	0.547	-0.312	0.834	0.231	-0.395	0.799	0.178	-0.377	0.607	0.162	-0.347	0.488	0.23	-0.358	0.394	0.222	-0.368	0.23	0.192	-0.381	0.072	0.288
1076	5.38	-0.533	0.916	0.352	-0.337	0.843	0.501	-0.443	0.815	0.555	-0.54	0.656	0.569	-0.536	0.524	0.541	-0.572	0.438	0.551	-0.664	0.305	0.589	-0.716	0.129	0.528	-0.625	0.032	0.547	-0.31	0.834	0.231	-0.394	0.799	0.178	-0.376	0.607	0.161	-0.346	0.488	0.23	-0.358	0.394	0.222	-0.367	0.23	0.192	-0.381	0.072	0.288
1077	5.385	-0.532	0.916	0.352	-0.336	0.843	0.501	-0.442	0.815	0.555	-0.539	0.656	0.569	-0.534	0.524	0.542	-0.569	0.438	0.552	-0.662	0.306	0.589	-0.715	0.13	0.528	-0.624	0.033	0.547	-0.308	0.834	0.23	-0.392	0.8	0.178	-0.375	0.607	0.161	-0.346	0.488	0.23	-0.357	0.394	0.222	-0.367	0.23	0.192	-0.381	0.072	0.288
1078	5.39	-0.531	0.916	0.351	-0.334	0.844	0.501	-0.44	0.815	0.555	-0.537	0.657	0.569	-0.532	0.524	0.542	-0.568	0.438	0.552	-0.662	0.306	0.589	-0.715	0.131	0.528	-0.624	0.032	0.547	-0.307	0.834	0.23	-0.391	0.8	0.177	-0.374	0.607	0.161	-0.345	0.488	0.23	-0.357	0.394	0.222	-0.367	0.23	0.192	-0.381	0.072	0.288
1079	5.395	-0.53	0.917	0.351	-0.333	0.844	0.501	-0.439	0.816	0.555	-0.535	0.657	0.569	-0.531	0.525	0.542	-0.566	0.439	0.552	-0.66	0.307	0.589	-0.715	0.132	0.529	-0.624	0.033	0.547	-0.307	0.834	0.23	-0.39	0.8	0.177	-0.373	0.607	0.161	-0.345	0.488	0.23	-0.356	0.394	0.222	-0.366	0.23	0.192	-0.381	0.072	0.288
1080	5.4	-0.528	0.917	0.351	-0.333	0.845	0.501	-0.438	0.816	0.554	-0.534	0.657	0.569	-0.529	0.525	0.543	-0.564	0.439	0.553	-0.659	0.308	0.59	-0.715	0.132	0.529	-0.624	0.033	0.547	-0.306	0.834	0.23	-0.389	0.799	0.177	-0.372	0.607	0.161	-0.345	0.488	0.229	-0.356	0.394	0.222	-0.366	0.23	0.192	-0.381	0.072	0.288
1081	5.405	-0.527	0.917	0.35	-0.331	0.845	0.501	-0.436	0.817	0.554	-0.532	0.657	0.569	-0.527	0.525	0.543	-0.563	0.439	0.553	-0.658	0.308	0.59	-0.715	0.133	0.529	-0.624	0.033	0.547	-0.305	0.833	0.23	-0.387	0.799	0.177	-0.371	0.607	0.161	-0.344	0.488	0.229	-0.356	0.394	0.222	-0.366	0.23	0.191	-0.381	0.072	0.288
1082	5.41	-0.526	0.917	0.35	-0.33	0.846	0.501	-0.434	0.817	0.554	-0.53	0.658	0.57	-0.525	0.525	0.543	-0.561	0.44	0.554	-0.656	0.309	0.59	-0.713	0.134	0.528	-0.624	0.033	0.547	-0.303	0.833	0.229	-0.386	0.799	0.177	-0.37	0.607	0.161	-0.343	0.488	0.229	-0.355	0.394	0.222	-0.366	0.23	0.191	-0.381	0.072	0.288
1083	5.415	-0.524	0.917	0.349	-0.328	0.847	0.5	-0.432	0.817	0.553	-0.528	0.658	0.57	-0.523	0.526	0.544	-0.559	0.44	0.554	-0.655	0.309	0.59	-0.712	0.136	0.528	-0.623	0.033	0.547	-0.301	0.834	0.229	-0.385	0.799	0.177	-0.369	0.607	0.161	-0.343	0.488	0.229	-0.355	0.394	0.222	-0.365	0.23	0.191	-0.381	0.072	0.288
1084	5.42	-0.523	0.917	0.349	-0.327	0.847	0.5	-0.43	0.818	0.553	-0.527	0.659	0.57	-0.521	0.526	0.544	-0.557	0.441	0.555	-0.653	0.31	0.59	-0.711	0.137	0.528	-0.623	0.033	0.547	-0.3	0.834	0.229	-0.384	0.799	0.177	-0.369	0.607	0.161	-0.342	0.488	0.229	-0.355	0.394	0.222	-0.365	0.23	0.191	-0.381	0.072	0.288
1085	5.425	-0.522	0.918	0.349	-0.326	0.848	0.5	-0.429	0.818	0.553	-0.525	0.659	0.571	-0.52	0.526	0.545	-0.556	0.441	0.555	-0.652	0.31	0.591	-0.71	0.137	0.528	-0.623	0.033	0.547	-0.299	0.834	0.229	-0.383	0.799	0.177	-0.368	0.607	0.161	-0.342	0.488	0.229	-0.354	0.394	0.222	-0.365	0.23	0.191	-0.381	0.072	0.288
1086	5.43	-0.521	0.918	0.348	-0.325	0.848	0.5	-0.428	0.819	0.553	-0.524	0.659	0.571	-0.518	0.526	0.545	-0.554	0.441	0.556	-0.65	0.311	0.592	-0.709	0.138	0.529	-0.623	0.034	0.547	-0.298	0.834	0.228	-0.382	0.799	0.177	-0.368	0.607	0.161	-0.341	0.488	0.229	-0.353	0.394	0.222	-0.364	0.23	0.191	-0.381	0.072	0.288
1087	5.435	-0.52	0.918	0.348	-0.324	0.849	0.499	-0.427	0.82	0.553	-0.522	0.66	0.571	-0.516	0.527	0.546	-0.552	0.442	0.557	-0.649	0.311	0.592	-0.708	0.139	0.529	-0.623	0.034	0.547	-0.298	0.834	0.228	-0.381	0.799	0.177	-0.367	0.607	0.161	-0.341	0.488	0.229	-0.353	0.394	0.222	-0.364	0.23	0.191	-0.381	0.072	0.288
1088	5.44	-0.518	0.918	0.348	-0.323	0.849	0.499	-0.426	0.82	0.553	-0.52	0.66	0.572	-0.514	0.527	0.546	-0.55	0.442	0.557	-0.647	0.311	0.593	-0.707	0.14	0.529	-0.623	0.034	0.547	-0.297	0.834	0.228	-0.38	0.799	0.177	-0.366	0.608	0.161	-0.34	0.488	0.228	-0.352	0.394	0.222	-0.363	0.23	0.191	-0.381	0.072	0.288
1089	5.445	-0.517	0.918	0.347	-0.322	0.849	0.499	-0.425	0.821	0.553	-0.518	0.66	0.572	-0.513	0.528	0.547	-0.549	0.442	0.558	-0.645	0.312	0.594	-0.706	0.14	0.53	-0.622	0.034	0.547	-0.296	0.834	0.228	-0.379	0.799	0.177	-0.365	0.608	0.16	-0.34	0.488	0.228	-0.352	0.394	0.221	-0.363	0.23	0.191	-0.381	0.072	0.287
1090	5.45	-0.516	0.918	0.347	-0.321	0.85	0.498	-0.423	0.821	0.553	-0.517	0.661	0.572	-0.511	0.528	0.547	-0.547	0.443	0.559	-0.643	0.312	0.594	-0.705	0.141	0.531	-0.621	0.034	0.548	-0.294	0.834	0.228	-0.378	0.799	0.177	-0.364	0.607	0.16	-0.339	0.488	0.228	-0.351	0.394	0.221	-0.363	0.23	0.191	-0.381	0.072	0.287
1091	5.455	-0.515	0.919	0.346	-0.32	0.85	0.498	-0.422	0.822	0.553	-0.515	0.661	0.573	-0.509	0.528	0.548	-0.545	0.443	0.56	-0.641	0.312	0.595	-0.704	0.142	0.532	-0.62	0.034	0.548	-0.292	0.834	0.228	-0.376	0.799	0.177	-0.363	0.607	0.16	-0.338	0.488	0.228	-0.351	0.394	0.221	-0.363	0.23	0.191	-0.381	0.072	0.287
1092	5.46	-0.514	0.919	0.346	-0.319	0.851	0.498	-0.421	0.823	0.552	-0.513	0.661	0.573	-0.507	0.529	0.548	-0.543	0.444	0.561	-0.64	0.313	0.596	-0.703	0.143	0.533	-0.62	0.034	0.549	-0.291	0.834	0.227	-0.375	0.798	0.177	-0.363	0.607	0.16	-0.338	0.488	0.228	-0.351	0.394	0.221	-0.362	0.23	0.191	-0.381	0.072	0.287
1093	5.465	-0.512	0.919	0.346	-0.318	0.851	0.498	-0.42	0.823	0.553	-0.512	0.662	0.573	-0.506	0.529	0.549	-0.541	0.444	0.561	-0.638	0.313	0.597	-0.702	0.144	0.534	-0.619	0.034	0.549	-0.29	0.834	0.227	-0.374	0.798	0.176	-0.362	0.607	0.16	-0.337	0.488	0.228	-0.351	0.394	0.221	-0.362	0.23	0.191	-0.381	0.072	0.287
1094	5.47	-0.511	0.919	0.346	-0.317	0.852	0.497	-0.419	0.824	0.552	-0.51	0.662	0.574	-0.504	0.53	0.55	-0.539	0.444	0.562	-0.637	0.314	0.598	-0.7	0.144	0.535	-0.619	0.035	0.549	-0.29	0.835	0.227	-0.373	0.798	0.176	-0.361	0.607	0.16	-0.336	0.488	0.228	-0.35	0.394	0.221	-0.362	0.23	0.191	-0.38	0.072	0.287
1095	5.475	-0.51	0.919	0.346	-0.315	0.852	0.497	-0.417	0.824	0.552	-0.508	0.662	0.574	-0.502	0.53	0.55	-0.537	0.444	0.563	-0.635	0.315	0.599	-0.699	0.145	0.536	-0.618	0.035	0.55	-0.289	0.835	0.227	-0.372	0.798	0.176	-0.361	0.607	0.16	-0.336	0.487	0.228	-0.35	0.394	0.221	-0.362	0.23	0.191	-0.38	0.072	0.287
1096	5.48	-0.509	0.92	0.345	-0.314	0.853	0.497	-0.416	0.825	0.552	-0.506	0.662	0.574	-0.5	0.53	0.551	-0.535	0.445	0.564	-0.633	0.315	0.6	-0.698	0.146	0.536	-0.618	0.035	0.55	-0.289	0.835	0.226	-0.371	0.798	0.176	-0.36	0.607	0.16	-0.335	0.487	0.228	-0.35	0.394	0.221	-0.362	0.23	0.191	-0.38	0.072	0.287
1097	5.485	-0.508	0.92	0.344	-0.313	0.853	0.497	-0.414	0.825	0.551	-0.505	0.663	0.575	-0.498	0.53	0.552	-0.534	0.445	0.565	-0.632	0.316	0.601	-0.697	0.147	0.538	-0.617	0.036	0.551	-0.287	0.834	0.226	-0.37	0.798	0.176	-0.36	0.607	0.16	-0.335	0.487	0.228	-0.349	0.394	0.22	-0.362	0.23	0.191	-0.38	0.072	0.287
1098	5.49	-0.507	0.92	0.344	-0.313	0.854	0.496	-0.41	0.823	0.551	-0.503	0.663	0.575	-0.496	0.531	0.553	-0.531	0.446	0.566	-0.63	0.317	0.602	-0.696	0.147	0.539	-0.616	0.036	0.551	-0.286	0.834	0.226	-0.369	0.798	0.176	-0.359	0.608	0.16	-0.334	0.487	0.228	-0.349	0.394	0.22	-0.362	0.229	0.191	-0.38	0.072	0.287
1099	5.495	-0.506	0.92	0.343	-0.312	0.854	0.496	-0.409	0.824	0.551	-0.502	0.664	0.576	-0.495	0.531	0.553	-0.53	0.446	0.567	-0.628	0.317	0.603	-0.694	0.148	0.539	-0.615	0.036	0.552	-0.284	0.834	0.226	-0.368	0.798	0.176	-0.359	0.608	0.16	-0.334	0.487	0.228	-0.349	0.394	0.22	-0.362	0.229	0.191	-0.38	0.072	0.287
1100	5.5	-0.505	0.921	0.343	-0.311	0.855	0.496	-0.411	0.826	0.551	-0.5	0.664	0.576	-0.493	0.532	0.554	-0.528	0.446	0.568	-0.626	0.318	0.604	-0.693	0.149	0.54	-0.614	0.036	0.553	-0.283	0.834	0.226	-0.367	0.798	0.175	-0.358	0.608	0.16	-0.334	0.487	0.228	-0.349	0.394	0.22	-0.362	0.229	0.191	-0.38	0.072	0.287
1101	5.505	-0.504	0.921	0.343	-0.31	0.856	0.496	-0.411	0.828	0.551	-0.499	0.665	0.576	-0.491	0.532	0.555	-0.526	0.447	0.569	-0.624	0.318	0.605	-0.692	0.149	0.542	-0.612	0.036	0.553	-0.281	0.834	0.226	-0.366	0.798	0.175	-0.358	0.608	0.16	-0.334	0.487	0.227	-0.349	0.394	0.219	-0.362	0.229	0.191	-0.38	0.072	0.287
1102	5.51	-0.503	0.921	0.342	-0.309	0.856	0.496	-0.41	0.828	0.551	-0.498	0.665	0.577	-0.489	0.533	0.556	-0.524	0.447	0.57	-0.622	0.318	0.606	-0.69	0.15	0.544	-0.611	0.036	0.554	-0.281	0.835	0.226	-0.365	0.798	0.175	-0.357	0.608	0.159	-0.333	0.487	0.227	-0.349	0.394	0.219	-0.362	0.229	0.19	-0.38	0.072	0.287
1103	5.515	-0.502	0.922	0.342	-0.309	0.856	0.496	-0.409	0.829	0.551	-0.496	0.665	0.577	-0.487	0.533	0.557	-0.522	0.447	0.571	-0.619	0.318	0.608	-0.688	0.15	0.545	-0.609	0.036	0.555	-0.28	0.835	0.226	-0.364	0.798	0.175	-0.357	0.608	0.159	-0.333	0.487	0.227	-0.349	0.394	0.219	-0.363	0.229	0.19	-0.38	0.072	0.287
1104	5.52	-0.501	0.922	0.341	-0.308	0.856	0.496	-0.407	0.829	0.551	-0.495	0.666	0.578	-0.486	0.533	0.557	-0.519	0.448	0.572	-0.617	0.318	0.609	-0.686	0.15	0.547	-0.607	0.036	0.556	-0.279	0.834	0.226	-0.363	0.798	0.175	-0.357	0.608	0.159	-0.333	0.487	0.227	-0.349	0.394	0.219	-0.363	0.229	0.19	-0.38	0.072	0.287
1105	5.525	-0.499	0.922	0.341	-0.307	0.857	0.496	-0.405	0.828	0.551	-0.493	0.666	0.578	-0.484	0.534	0.558	-0.518	0.448	0.574	-0.615	0.319	0.61	-0.684	0.15	0.548	-0.605	0.036	0.557	-0.278	0.834	0.226	-0.361	0.798	0.175	-0.356	0.609	0.159	-0.333	0.487	0.227	-0.349	0.394	0.219	-0.363	0.229	0.19	-0.38	0.072	0.287
1106	5.53	-0.498	0.922	0.34	-0.306	0.857	0.496	-0.404	0.829	0.551	-0.492	0.666	0.579	-0.483	0.534	0.559	-0.516	0.448	0.575	-0.613	0.319	0.612	-0.681	0.15	0.55	-0.602	0.036	0.558	-0.277	0.834	0.226	-0.36	0.798	0.175	-0.356	0.609	0.159	-0.333	0.487	0.226	-0.349	0.394	0.219	-0.363	0.229	0.19	-0.38	0.072	0.286
1107	5.535	-0.498	0.922	0.34	-0.305	0.858	0.496	-0.403	0.829	0.551	-0.491	0.667	0.579	-0.481	0.535	0.56	-0.514	0.448	0.575	-0.611	0.319	0.613	-0.679	0.15	0.551	-0.599	0.036	0.559	-0.276	0.834	0.226	-0.359	0.798	0.175	-0.356	0.609	0.159	-0.333	0.488	0.226	-0.349	0.394	0.219	-0.364	0.229	0.19	-0.38	0.072	0.286
1108	5.54	-0.496	0.923	0.34	-0.305	0.858	0.496	-0.402	0.829	0.551	-0.489	0.667	0.58	-0.478	0.534	0.561	-0.512	0.449	0.576	-0.608	0.318	0.615	-0.677	0.15	0.553	-0.596	0.036	0.561	-0.274	0.834	0.226	-0.358	0.798	0.175	-0.355	0.609	0.159	-0.333	0.488	0.226	-0.35	0.394	0.219	-0.364	0.229	0.19	-0.38	0.072	0.286
1109	5.545	-0.495	0.923	0.339	-0.304	0.859	0.496	-0.402	0.83	0.551	-0.488	0.668	0.58	-0.477	0.534	0.562	-0.51	0.449	0.577	-0.605	0.318	0.616	-0.674	0.15	0.555	-0.593	0.036	0.562	-0.273	0.834	0.226	-0.357	0.798	0.175	-0.355	0.609	0.158	-0.334	0.488	0.225	-0.35	0.394	0.219	-0.364	0.23	0.19	-0.38	0.072	0.286
1110	5.55	-0.494	0.923	0.339	-0.304	0.859	0.496	-0.4	0.83	0.55	-0.486	0.668	0.58	-0.475	0.535	0.562	-0.508	0.449	0.578	-0.603	0.318	0.617	-0.671	0.149	0.557	-0.589	0.036	0.564	-0.272	0.834	0.226	-0.356	0.798	0.175	-0.355	0.609	0.158	-0.334	0.488	0.225	-0.35	0.394	0.218	-0.364	0.229	0.189	-0.38	0.072	0.286
1111	5.555	-0.493	0.923	0.338	-0.303	0.859	0.496	-0.4	0.83	0.55	-0.485	0.668	0.581	-0.474	0.535	0.563	-0.506	0.449	0.579	-0.6	0.318	0.619	-0.668	0.149	0.558	-0.585	0.036	0.566	-0.271	0.834	0.226	-0.355	0.798	0.175	-0.355	0.609	0.158	-0.334	0.488	0.225	-0.35	0.395	0.218	-0.364	0.229	0.189	-0.38	0.072	0.286
1112	5.56	-0.493	0.923	0.338	-0.302	0.86	0.496	-0.402	0.833	0.551	-0.484	0.669	0.581	-0.472	0.536	0.563	-0.503	0.449	0.58	-0.597	0.318	0.62	-0.664	0.148	0.56	-0.581	0.036	0.568	-0.27	0.834	0.226	-0.354	0.798	0.175	-0.354	0.609	0.158	-0.334	0.488	0.225	-0.351	0.395	0.218	-0.365	0.23	0.189	-0.38	0.072	0.286
1113	5.565	-0.492	0.924	0.337	-0.301	0.861	0.496	-0.403	0.834	0.551	-0.482	0.669	0.582	-0.47	0.536	0.564	-0.501	0.449	0.581	-0.594	0.318	0.621	-0.661	0.148	0.562	-0.577	0.036	0.57	-0.269	0.834	0.226	-0.354	0.798	0.174	-0.354	0.61	0.158	-0.334	0.488	0.224	-0.351	0.395	0.218	-0.365	0.23	0.189	-0.38	0.072	0.286
1114	5.57	-0.491	0.924	0.337	-0.301	0.861	0.496	-0.402	0.834	0.551	-0.481	0.669	0.582	-0.469	0.536	0.565	-0.499	0.449	0.581	-0.592	0.317	0.622	-0.657	0.147	0.564	-0.573	0.036	0.573	-0.268	0.834	0.227	-0.353	0.798	0.174	-0.354	0.61	0.158	-0.334	0.488	0.224	-0.351	0.395	0.217	-0.365	0.23	0.189	-0.38	0.072	0.286
1115	5.575	-0.49	0.924	0.336	-0.3	0.861	0.496	-0.401	0.834	0.551	-0.48	0.67	0.582	-0.467	0.536	0.566	-0.497	0.449	0.582	-0.589	0.317	0.624	-0.653	0.147	0.565	-0.568	0.036	0.575	-0.267	0.834	0.227	-0.352	0.798	0.174	-0.354	0.61	0.157	-0.334	0.488	0.224	-0.352	0.395	0.217	-0.366	0.23	0.188	-0.38	0.072	0.286
1116	5.58	-0.489	0.924	0.336	-0.3	0.862	0.496	-0.401	0.834	0.551	-0.478	0.67	0.583	-0.464	0.536	0.566	-0.495	0.45	0.583	-0.586	0.318	0.625	-0.649	0.146	0.567	-0.563	0.036	0.578	-0.265	0.834	0.227	-0.351	0.798	0.174	-0.353	0.61	0.157	-0.335	0.488	0.224	-0.352	0.395	0.217	-0.366	0.23	0.188	-0.38	0.072	0.286
1117	5.585	-0.488	0.924	0.336	-0.3	0.862	0.496	-0.4	0.835	0.551	-0.477	0.67	0.583	-0.463	0.536	0.567	-0.493	0.45	0.583	-0.584	0.317	0.626	-0.645	0.145	0.569	-0.558	0.036	0.58	-0.264	0.834	0.227	-0.35	0.798	0.174	-0.353	0.61	0.157	-0.335	0.489	0.224	-0.352	0.395	0.217	-0.366	0.23	0.188	-0.38	0.072	0.286
1118	5.59	-0.487	0.924	0.335	-0.299	0.862	0.496	-0.399	0.835	0.551	-0.475	0.671	0.583	-0.461	0.537	0.567	-0.49	0.45	0.584	-0.58	0.317	0.627	-0.64	0.144	0.57	-0.553	0.036	0.583	-0.263	0.834	0.227	-0.349	0.798	0.174	-0.353	0.61	0.157	-0.335	0.489	0.223	-0.352	0.395	0.217	-0.367	0.23	0.188	-0.38	0.072	0.286
1119	5.595	-0.486	0.924	0.335	-0.298	0.862	0.497	-0.398	0.835	0.551	-0.474	0.671	0.583	-0.459	0.537	0.568	-0.488	0.45	0.585	-0.578	0.317	0.628	-0.636	0.144	0.572	-0.548	0.036	0.585	-0.263	0.834	0.227	-0.347	0.798	0.174	-0.353	0.611	0.157	-0.335	0.489	0.223	-0.352	0.395	0.217	-0.367	0.23	0.188	-0.38	0.072	0.286
1120	5.6	-0.485	0.924	0.335	-0.297	0.862	0.497	-0.396	0.834	0.55	-0.472	0.671	0.584	-0.457	0.537	0.568	-0.486	0.45	0.586	-0.575	0.317	0.629	-0.632	0.143	0.574	-0.542	0.036	0.588	-0.261	0.835	0.227	-0.346	0.798	0.174	-0.352	0.611	0.157	-0.335	0.489	0.223	-0.352	0.395	0.216	-0.367	0.23	0.188	-0.38	0.072	0.286
1121	5.605	-0.485	0.925	0.335	-0.297	0.863	0.497	-0.395	0.835	0.55	-0.471	0.671	0.584	-0.455	0.537	0.569	-0.483	0.451	0.587	-0.572	0.317	0.63	-0.628	0.142	0.575	-0.537	0.036	0.591	-0.26	0.835	0.227	-0.346	0.798	0.174	-0.352	0.611	0.157	-0.335	0.489	0.223	-0.352	0.395	0.216	-0.367	0.23	0.187	-0.38	0.072	0.286
1122	5.61	-0.484	0.925	0.334	-0.296	0.863	0.497	-0.392	0.834	0.549	-0.469	0.671	0.584	-0.453	0.538	0.569	-0.481	0.451	0.588	-0.569	0.316	0.632	-0.623	0.141	0.577	-0.532	0.036	0.594	-0.259	0.835	0.227	-0.345	0.798	0.174	-0.351	0.611	0.156	-0.335	0.489	0.223	-0.353	0.395	0.216	-0.368	0.23	0.187	-0.38	0.072	0.286
1123	5.615	-0.483	0.925	0.334	-0.296	0.863	0.497	-0.392	0.834	0.549	-0.468	0.672	0.584	-0.451	0.538	0.57	-0.479	0.451	0.588	-0.566	0.316	0.632	-0.619	0.14	0.578	-0.526	0.036	0.596	-0.259	0.835	0.227	-0.345	0.798	0.174	-0.351	0.611	0.156	-0.335	0.489	0.223	-0.353	0.395	0.216	-0.368	0.23	0.187	-0.38	0.072	0.286
1124	5.62	-0.483	0.925	0.334	-0.296	0.863	0.497	-0.392	0.835	0.55	-0.466	0.672	0.584	-0.448	0.538	0.571	-0.476	0.451	0.589	-0.563	0.316	0.633	-0.613	0.139	0.58	-0.52	0.036	0.599	-0.258	0.835	0.227	-0.344	0.799	0.174	-0.351	0.611	0.156	-0.335	0.489	0.223	-0.353	0.395	0.216	-0.368	0.23	0.187	-0.38	0.072	0.286
1125	5.625	-0.482	0.925	0.334	-0.295	0.864	0.497	-0.391	0.836	0.55	-0.465	0.672	0.584	-0.446	0.538	0.571	-0.474	0.452	0.589	-0.559	0.315	0.633	-0.608	0.138	0.581	-0.515	0.036	0.602	-0.258	0.834	0.227	-0.344	0.799	0.174	-0.35	0.611	0.156	-0.335	0.489	0.223	-0.353	0.395	0.216	-0.368	0.23	0.187	-0.38	0.072	0.286
1126	5.63	-0.481	0.925	0.333	-0.294	0.864	0.497	-0.391	0.836	0.55	-0.463	0.672	0.584	-0.444	0.538	0.572	-0.471	0.452	0.59	-0.556	0.315	0.634	-0.603	0.137	0.583	-0.508	0.036	0.604	-0.257	0.834	0.227	-0.344	0.799	0.174	-0.35	0.611	0.156	-0.335	0.489	0.223	-0.353	0.395	0.216	-0.368	0.23	0.188	-0.38	0.072	0.286
1127	5.635	-0.48	0.925	0.333	-0.293	0.865	0.497	-0.389	0.836	0.55	-0.462	0.672	0.585	-0.442	0.539	0.572	-0.469	0.451	0.591	-0.553	0.315	0.635	-0.598	0.135	0.584	-0.502	0.036	0.607	-0.257	0.834	0.228	-0.344	0.799	0.174	-0.35	0.611	0.156	-0.335	0.489	0.223	-0.353	0.395	0.216	-0.368	0.23	0.188	-0.38	0.072	0.286
1128	5.64	-0.479	0.925	0.333	-0.292	0.865	0.497	-0.388	0.836	0.549	-0.46	0.672	0.585	-0.44	0.539	0.573	-0.466	0.451	0.592	-0.549	0.315	0.636	-0.592	0.135	0.585	-0.495	0.037	0.609	-0.257	0.834	0.228	-0.343	0.799	0.174	-0.35	0.611	0.156	-0.335	0.489	0.223	-0.353	0.395	0.216	-0.368	0.23	0.188	-0.38	0.072	0.286
1129	5.645	-0.479	0.926	0.333	-0.291	0.865	0.497	-0.388	0.836	0.55	-0.459	0.673	0.585	-0.438	0.538	0.573	-0.463	0.451	0.592	-0.545	0.314	0.637	-0.586	0.134	0.587	-0.489	0.037	0.611	-0.256	0.834	0.228	-0.342	0.799	0.174	-0.35	0.612	0.156	-0.335	0.489	0.223	-0.354	0.395	0.216	-0.368	0.23	0.188	-0.38	0.072	0.286
1130	5.65	-0.478	0.926	0.333	-0.291	0.866	0.497	-0.386	0.836	0.55	-0.458	0.673	0.586	-0.435	0.538	0.573	-0.46	0.452	0.593	-0.541	0.313	0.638	-0.581	0.133	0.588	-0.483	0.036	0.613	-0.256	0.834	0.228	-0.341	0.799	0.174	-0.35	0.612	0.156	-0.335	0.489	0.223	-0.354	0.395	0.216	-0.368	0.23	0.188	-0.38	0.072	0.286
1131	5.655	-0.478	0.926	0.333	-0.29	0.866	0.497	-0.385	0.836	0.55	-0.456	0.673	0.586	-0.433	0.539	0.574	-0.458	0.452	0.593	-0.538	0.313	0.638	-0.575	0.132	0.588	-0.477	0.036	0.615	-0.255	0.834	0.228	-0.34	0.799	0.175	-0.349	0.612	0.156	-0.335	0.489	0.223	-0.354	0.395	0.216	-0.368	0.23	0.188	-0.38	0.072	0.286
1132	5.66	-0.477	0.925	0.333	-0.29	0.866	0.497	-0.385	0.837	0.55	-0.455	0.673	0.586	-0.431	0.539	0.574	-0.455	0.452	0.594	-0.534	0.312	0.639	-0.57	0.131	0.589	-0.47	0.036	0.617	-0.254	0.834	0.227	-0.339	0.799	0.175	-0.349	0.612	0.156	-0.336	0.489	0.223	-0.354	0.395	0.216	-0.368	0.23	0.188	-0.38	0.072	0.286
1133	5.665	-0.476	0.925	0.333	-0.289	0.866	0.497	-0.384	0.837	0.55	-0.453	0.673	0.586	-0.429	0.539	0.574	-0.451	0.452	0.594	-0.53	0.312	0.639	-0.563	0.129	0.59	-0.464	0.036	0.619	-0.252	0.835	0.227	-0.338	0.799	0.175	-0.349	0.612	0.156	-0.336	0.489	0.223	-0.354	0.395	0.216	-0.368	0.23	0.188	-0.38	0.072	0.287
1134	5.67	-0.475	0.925	0.333	-0.289	0.866	0.497	-0.383	0.837	0.55	-0.451	0.672	0.586	-0.426	0.54	0.575	-0.448	0.451	0.595	-0.526	0.311	0.64	-0.557	0.129	0.591	-0.457	0.035	0.621	-0.25	0.835	0.227	-0.338	0.799	0.175	-0.349	0.612	0.156	-0.336	0.489	0.222	-0.355	0.395	0.216	-0.368	0.23	0.188	-0.38	0.072	0.287
1135	5.675	-0.474	0.925	0.333	-0.288	0.867	0.497	-0.382	0.837	0.55	-0.449	0.672	0.587	-0.424	0.539	0.576	-0.445	0.451	0.596	-0.521	0.311	0.64	-0.552	0.128	0.592	-0.451	0.035	0.622	-0.25	0.835	0.227	-0.337	0.798	0.175	-0.348	0.613	0.156	-0.336	0.489	0.222	-0.355	0.395	0.216	-0.368	0.23	0.188	-0.38	0.072	0.287
1136	5.68	-0.474	0.925	0.333	-0.287	0.867	0.496	-0.381	0.838	0.55	-0.447	0.672	0.587	-0.421	0.539	0.576	-0.442	0.451	0.596	-0.517	0.31	0.641	-0.545	0.127	0.593	-0.444	0.034	0.624	-0.249	0.835	0.227	-0.336	0.798	0.175	-0.348	0.613	0.156	-0.336	0.489	0.222	-0.355	0.395	0.216	-0.368	0.23	0.188	-0.38	0.072	0.287
1137	5.685	-0.473	0.925	0.333	-0.286	0.867	0.496	-0.379	0.838	0.55	-0.446	0.672	0.587	-0.419	0.539	0.576	-0.438	0.451	0.597	-0.513	0.309	0.641	-0.539	0.125	0.594	-0.437	0.034	0.625	-0.248	0.835	0.227	-0.336	0.798	0.175	-0.348	0.613	0.156	-0.336	0.489	0.222	-0.355	0.395	0.216	-0.368	0.23	0.188	-0.38	0.072	0.287
1138	5.69	-0.472	0.925	0.332	-0.286	0.867	0.496	-0.377	0.838	0.549	-0.444	0.672	0.587	-0.416	0.54	0.577	-0.435	0.451	0.597	-0.509	0.309	0.641	-0.532	0.125	0.594	-0.43	0.034	0.626	-0.248	0.835	0.227	-0.335	0.798	0.175	-0.347	0.613	0.156	-0.336	0.489	0.222	-0.355	0.395	0.216	-0.368	0.23	0.188	-0.38	0.072	0.287
1139	5.695	-0.472	0.925	0.332	-0.285	0.868	0.496	-0.376	0.838	0.549	-0.443	0.672	0.588	-0.413	0.54	0.577	-0.431	0.451	0.597	-0.504	0.308	0.642	-0.526	0.124	0.595	-0.424	0.035	0.628	-0.247	0.835	0.227	-0.334	0.798	0.175	-0.347	0.613	0.156	-0.336	0.489	0.222	-0.355	0.395	0.216	-0.368	0.23	0.188	-0.38	0.072	0.287
1140	5.7	-0.471	0.925	0.332	-0.284	0.868	0.496	-0.375	0.838	0.549	-0.441	0.672	0.588	-0.41	0.54	0.577	-0.428	0.451	0.598	-0.499	0.308	0.642	-0.52	0.123	0.596	-0.417	0.034	0.63	-0.247	0.835	0.227	-0.333	0.798	0.175	-0.346	0.613	0.156	-0.335	0.489	0.222	-0.355	0.395	0.216	-0.368	0.23	0.188	-0.38	0.072	0.287
1141	5.705	-0.471	0.925	0.333	-0.283	0.868	0.496	-0.375	0.838	0.55	-0.439	0.672	0.588	-0.408	0.54	0.578	-0.424	0.451	0.598	-0.495	0.307	0.643	-0.513	0.122	0.596	-0.41	0.034	0.631	-0.247	0.835	0.227	-0.332	0.798	0.175	-0.346	0.613	0.156	-0.335	0.489	0.222	-0.355	0.395	0.216	-0.368	0.23	0.188	-0.38	0.072	0.287
1142	5.71	-0.47	0.925	0.333	-0.282	0.869	0.496	-0.375	0.839	0.55	-0.437	0.672	0.588	-0.405	0.54	0.578	-0.421	0.451	0.598	-0.49	0.306	0.643	-0.507	0.121	0.597	-0.402	0.034	0.632	-0.246	0.835	0.227	-0.332	0.798	0.175	-0.345	0.613	0.156	-0.335	0.489	0.222	-0.355	0.395	0.216	-0.368	0.23	0.188	-0.38	0.072	0.287
1143	5.715	-0.469	0.925	0.333	-0.282	0.869	0.496	-0.374	0.839	0.551	-0.435	0.672	0.588	-0.402	0.539	0.579	-0.417	0.451	0.599	-0.485	0.305	0.643	-0.5	0.12	0.597	-0.395	0.035	0.632	-0.246	0.835	0.228	-0.331	0.798	0.175	-0.345	0.613	0.157	-0.335	0.489	0.222	-0.355	0.395	0.216	-0.368	0.23	0.188	-0.38	0.072	0.287
1144	5.72	-0.469	0.925	0.333	-0.281	0.869	0.496	-0.373	0.84	0.551	-0.433	0.671	0.589	-0.398	0.539	0.579	-0.413	0.45	0.599	-0.48	0.305	0.643	-0.493	0.119	0.598	-0.388	0.034	0.633	-0.245	0.835	0.228	-0.331	0.798	0.175	-0.344	0.613	0.157	-0.335	0.489	0.222	-0.355	0.395	0.216	-0.368	0.23	0.188	-0.38	0.072	0.287
1145	5.725	-0.468	0.925	0.333	-0.281	0.87	0.496	-0.373	0.84	0.551	-0.431	0.671	0.589	-0.396	0.54	0.579	-0.409	0.45	0.599	-0.475	0.304	0.644	-0.486	0.118	0.598	-0.38	0.034	0.634	-0.244	0.835	0.228	-0.331	0.798	0.176	-0.343	0.613	0.157	-0.334	0.489	0.222	-0.355	0.395	0.216	-0.368	0.23	0.188	-0.38	0.072	0.287
1146	5.73	-0.467	0.925	0.333	-0.28	0.87	0.496	-0.372	0.84	0.551	-0.429	0.671	0.589	-0.393	0.54	0.579	-0.406	0.45	0.599	-0.47	0.303	0.644	-0.479	0.117	0.598	-0.372	0.034	0.634	-0.244	0.835	0.228	-0.33	0.798	0.176	-0.343	0.613	0.157	-0.334	0.489	0.222	-0.355	0.395	0.216	-0.368	0.23	0.188	-0.38	0.072	0.287
1147	5.735	-0.467	0.924	0.332	-0.279	0.87	0.496	-0.371	0.841	0.552	-0.427	0.671	0.59	-0.39	0.54	0.579	-0.402	0.45	0.599	-0.465	0.303	0.644	-0.473	0.117	0.599	-0.364	0.034	0.635	-0.242	0.835	0.228	-0.329	0.798	0.176	-0.343	0.614	0.157	-0.334	0.489	0.222	-0.355	0.395	0.216	-0.368	0.23	0.188	-0.38	0.072	0.287
1148	5.74	-0.466	0.924	0.332	-0.279	0.87	0.496	-0.37	0.841	0.552	-0.424	0.671	0.59	-0.386	0.54	0.58	-0.398	0.45	0.6	-0.459	0.302	0.644	-0.466	0.116	0.599	-0.356	0.034	0.635	-0.241	0.836	0.228	-0.328	0.797	0.176	-0.342	0.614	0.157	-0.334	0.489	0.222	-0.355	0.395	0.216	-0.368	0.23	0.188	-0.38	0.072	0.287
1149	5.745	-0.465	0.924	0.332	-0.278	0.871	0.496	-0.369	0.841	0.552	-0.422	0.671	0.59	-0.383	0.539	0.58	-0.393	0.45	0.6	-0.454	0.302	0.644	-0.458	0.115	0.6	-0.349	0.034	0.635	-0.239	0.836	0.228	-0.326	0.797	0.176	-0.342	0.614	0.157	-0.334	0.489	0.222	-0.355	0.395	0.216	-0.368	0.23	0.188	-0.38	0.072	0.287
1150	5.75	-0.464	0.924	0.332	-0.277	0.871	0.496	-0.368	0.841	0.552	-0.419	0.671	0.59	-0.379	0.539	0.58	-0.389	0.449	0.6	-0.449	0.301	0.645	-0.451	0.114	0.6	-0.341	0.035	0.635	-0.238	0.836	0.228	-0.325	0.797	0.176	-0.341	0.614	0.157	-0.334	0.489	0.222	-0.355	0.396	0.216	-0.368	0.23	0.188	-0.38	0.072	0.287
1151	5.755	-0.464	0.923	0.332	-0.276	0.871	0.496	-0.366	0.841	0.552	-0.417	0.67	0.591	-0.376	0.539	0.58	-0.385	0.449	0.6	-0.443	0.3	0.645	-0.444	0.114	0.6	-0.333	0.035	0.635	-0.237	0.836	0.228	-0.324	0.797	0.176	-0.341	0.614	0.157	-0.334	0.489	0.222	-0.355	0.396	0.216	-0.368	0.23	0.188	-0.38	0.072	0.288
1152	5.76	-0.463	0.923	0.332	-0.276	0.872	0.496	-0.363	0.841	0.552	-0.414	0.67	0.591	-0.372	0.539	0.58	-0.381	0.449	0.601	-0.437	0.3	0.645	-0.438	0.114	0.6	-0.324	0.035	0.635	-0.236	0.836	0.228	-0.324	0.797	0.176	-0.341	0.614	0.157	-0.334	0.489	0.222	-0.355	0.396	0.216	-0.368	0.23	0.188	-0.38	0.072	0.288
1153	5.765	-0.462	0.923	0.332	-0.275	0.872	0.496	-0.362	0.841	0.552	-0.411	0.67	0.592	-0.369	0.539	0.58	-0.376	0.45	0.601	-0.432	0.299	0.646	-0.43	0.113	0.6	-0.317	0.035	0.635	-0.235	0.836	0.228	-0.323	0.797	0.176	-0.34	0.614	0.157	-0.334	0.489	0.221	-0.355	0.396	0.216	-0.368	0.23	0.188	-0.38	0.072	0.288
1154	5.77	-0.461	0.922	0.332	-0.275	0.872	0.496	-0.361	0.841	0.552	-0.408	0.669	0.592	-0.366	0.54	0.58	-0.372	0.45	0.601	-0.426	0.298	0.646	-0.422	0.112	0.601	-0.309	0.036	0.635	-0.235	0.837	0.228	-0.323	0.797	0.176	-0.34	0.615	0.157	-0.334	0.489	0.221	-0.356	0.396	0.215	-0.369	0.23	0.188	-0.38	0.072	0.288
1155	5.775	-0.46	0.922	0.332	-0.274	0.873	0.496	-0.359	0.841	0.552	-0.406	0.669	0.592	-0.362	0.54	0.581	-0.367	0.449	0.601	-0.42	0.298	0.646	-0.415	0.112	0.601	-0.301	0.037	0.635	-0.234	0.837	0.228	-0.322	0.797	0.177	-0.339	0.615	0.156	-0.334	0.489	0.221	-0.356	0.396	0.215	-0.369	0.23	0.188	-0.38	0.072	0.288
1156	5.78	-0.46	0.922	0.331	-0.273	0.873	0.496	-0.358	0.841	0.552	-0.403	0.669	0.593	-0.358	0.539	0.581	-0.362	0.449	0.601	-0.414	0.298	0.646	-0.408	0.112	0.601	-0.293	0.037	0.635	-0.233	0.837	0.228	-0.321	0.797	0.177	-0.339	0.615	0.156	-0.335	0.489	0.221	-0.356	0.396	0.215	-0.369	0.23	0.188	-0.38	0.072	0.288
1157	5.785	-0.46	0.922	0.331	-0.272	0.873	0.496	-0.357	0.841	0.552	-0.4	0.669	0.593	-0.354	0.539	0.581	-0.358	0.449	0.601	-0.408	0.297	0.647	-0.401	0.111	0.602	-0.284	0.038	0.635	-0.232	0.837	0.229	-0.319	0.797	0.177	-0.338	0.615	0.156	-0.335	0.49	0.221	-0.357	0.396	0.215	-0.369	0.23	0.188	-0.38	0.072	0.288
1158	5.79	-0.459	0.922	0.331	-0.272	0.874	0.497	-0.356	0.841	0.552	-0.397	0.669	0.593	-0.35	0.54	0.581	-0.353	0.45	0.601	-0.402	0.297	0.647	-0.393	0.11	0.602	-0.276	0.039	0.634	-0.231	0.837	0.229	-0.318	0.797	0.177	-0.338	0.616	0.156	-0.335	0.49	0.221	-0.357	0.396	0.215	-0.369	0.23	0.188	-0.38	0.072	0.288
1159	5.795	-0.458	0.921	0.331	-0.271	0.874	0.497	-0.355	0.842	0.552	-0.394	0.668	0.594	-0.346	0.54	0.581	-0.349	0.45	0.601	-0.396	0.297	0.647	-0.386	0.111	0.602	-0.268	0.039	0.634	-0.231	0.837	0.229	-0.318	0.797	0.177	-0.338	0.616	0.157	-0.335	0.49	0.221	-0.357	0.396	0.215	-0.369	0.23	0.188	-0.38	0.072	0.288
1160	5.8	-0.458	0.921	0.331	-0.27	0.875	0.497	-0.354	0.842	0.552	-0.391	0.668	0.594	-0.343	0.54	0.581	-0.344	0.449	0.601	-0.39	0.296	0.648	-0.379	0.111	0.602	-0.26	0.04	0.633	-0.23	0.837	0.229	-0.317	0.797	0.178	-0.337	0.616	0.157	-0.335	0.49	0.22	-0.358	0.396	0.215	-0.369	0.23	0.188	-0.38	0.072	0.288
1161	5.805	-0.457	0.92	0.331	-0.269	0.875	0.498	-0.353	0.842	0.552	-0.388	0.668	0.594	-0.339	0.54	0.581	-0.339	0.449	0.601	-0.384	0.296	0.648	-0.371	0.11	0.603	-0.252	0.041	0.633	-0.23	0.837	0.229	-0.316	0.797	0.178	-0.336	0.616	0.157	-0.335	0.49	0.22	-0.358	0.397	0.215	-0.37	0.229	0.188	-0.38	0.072	0.288
1162	5.81	-0.456	0.92	0.331	-0.269	0.875	0.498	-0.352	0.842	0.552	-0.385	0.668	0.594	-0.335	0.54	0.581	-0.335	0.45	0.601	-0.378	0.296	0.648	-0.364	0.11	0.603	-0.244	0.041	0.633	-0.229	0.837	0.229	-0.315	0.797	0.178	-0.336	0.617	0.157	-0.336	0.49	0.22	-0.358	0.397	0.215	-0.37	0.229	0.188	-0.38	0.073	0.288
1163	5.815	-0.455	0.919	0.331	-0.268	0.876	0.499	-0.351	0.842	0.552	-0.382	0.667	0.595	-0.331	0.54	0.581	-0.33	0.45	0.601	-0.372	0.296	0.649	-0.356	0.11	0.603	-0.236	0.042	0.632	-0.228	0.838	0.229	-0.314	0.797	0.178	-0.335	0.617	0.157	-0.336	0.49	0.22	-0.358	0.397	0.215	-0.371	0.229	0.188	-0.38	0.073	0.288
1164	5.82	-0.454	0.919	0.331	-0.267	0.876	0.499	-0.35	0.842	0.552	-0.379	0.667	0.595	-0.327	0.54	0.581	-0.325	0.45	0.602	-0.365	0.295	0.649	-0.349	0.11	0.603	-0.228	0.043	0.632	-0.227	0.838	0.23	-0.313	0.797	0.178	-0.335	0.617	0.157	-0.336	0.49	0.22	-0.359	0.397	0.214	-0.371	0.229	0.187	-0.38	0.073	0.288
1165	5.825	-0.454	0.919	0.331	-0.266	0.876	0.499	-0.348	0.842	0.552	-0.375	0.667	0.595	-0.323	0.54	0.581	-0.321	0.45	0.602	-0.359	0.295	0.649	-0.341	0.11	0.604	-0.219	0.044	0.631	-0.225	0.838	0.229	-0.312	0.796	0.178	-0.335	0.617	0.157	-0.336	0.49	0.22	-0.359	0.397	0.214	-0.371	0.23	0.187	-0.38	0.073	0.288
1166	5.83	-0.453	0.918	0.331	-0.265	0.877	0.499	-0.347	0.842	0.552	-0.372	0.666	0.595	-0.319	0.541	0.581	-0.316	0.451	0.601	-0.353	0.295	0.65	-0.334	0.11	0.604	-0.211	0.045	0.631	-0.223	0.839	0.229	-0.311	0.796	0.178	-0.335	0.617	0.157	-0.336	0.49	0.22	-0.36	0.397	0.214	-0.372	0.23	0.187	-0.38	0.073	0.288
1167	5.835	-0.452	0.918	0.331	-0.264	0.877	0.5	-0.345	0.842	0.552	-0.369	0.666	0.596	-0.315	0.541	0.582	-0.311	0.451	0.602	-0.347	0.295	0.65	-0.327	0.11	0.604	-0.204	0.046	0.63	-0.222	0.839	0.229	-0.31	0.797	0.178	-0.334	0.618	0.157	-0.336	0.49	0.22	-0.36	0.397	0.214	-0.372	0.23	0.187	-0.38	0.073	0.288
1168	5.84	-0.452	0.918	0.331	-0.263	0.878	0.5	-0.343	0.842	0.553	-0.366	0.666	0.596	-0.311	0.541	0.582	-0.306	0.451	0.602	-0.341	0.295	0.65	-0.32	0.11	0.604	-0.196	0.047	0.629	-0.221	0.839	0.23	-0.31	0.797	0.178	-0.334	0.617	0.157	-0.336	0.49	0.22	-0.36	0.397	0.214	-0.372	0.23	0.187	-0.38	0.073	0.288
1169	5.845	-0.451	0.917	0.331	-0.262	0.878	0.5	-0.342	0.842	0.553	-0.363	0.666	0.596	-0.307	0.541	0.581	-0.302	0.451	0.602	-0.335	0.295	0.65	-0.313	0.11	0.604	-0.188	0.048	0.629	-0.22	0.84	0.23	-0.309	0.797	0.178	-0.332	0.617	0.157	-0.336	0.49	0.22	-0.36	0.397	0.214	-0.373	0.23	0.187	-0.38	0.073	0.288
1170	5.85	-0.45	0.917	0.331	-0.261	0.878	0.5	-0.341	0.842	0.553	-0.36	0.666	0.597	-0.303	0.541	0.582	-0.297	0.452	0.602	-0.329	0.295	0.65	-0.306	0.11	0.604	-0.18	0.05	0.629	-0.22	0.84	0.23	-0.309	0.797	0.178	-0.332	0.617	0.157	-0.336	0.49	0.22	-0.361	0.397	0.215	-0.373	0.231	0.187	-0.38	0.073	0.288
1171	5.855	-0.449	0.916	0.332	-0.26	0.878	0.501	-0.339	0.842	0.553	-0.357	0.666	0.597	-0.299	0.542	0.582	-0.293	0.452	0.602	-0.323	0.295	0.651	-0.298	0.11	0.604	-0.172	0.051	0.628	-0.219	0.84	0.23	-0.308	0.797	0.178	-0.331	0.617	0.157	-0.336	0.49	0.22	-0.361	0.397	0.215	-0.374	0.231	0.187	-0.38	0.073	0.288
1172	5.86	-0.448	0.916	0.332	-0.259	0.878	0.501	-0.338	0.842	0.553	-0.354	0.666	0.597	-0.296	0.542	0.582	-0.288	0.452	0.602	-0.318	0.295	0.651	-0.292	0.11	0.604	-0.165	0.052	0.627	-0.218	0.84	0.23	-0.307	0.797	0.178	-0.33	0.617	0.156	-0.336	0.49	0.22	-0.361	0.398	0.215	-0.374	0.231	0.187	-0.38	0.073	0.288
1173	5.865	-0.448	0.916	0.332	-0.258	0.878	0.501	-0.336	0.842	0.553	-0.351	0.666	0.598	-0.292	0.542	0.582	-0.284	0.452	0.602	-0.312	0.295	0.65	-0.285	0.111	0.604	-0.157	0.053	0.627	-0.218	0.84	0.23	-0.306	0.797	0.178	-0.329	0.617	0.156	-0.336	0.49	0.22	-0.361	0.398	0.215	-0.374	0.23	0.187	-0.38	0.073	0.288
1174	5.87	-0.448	0.916	0.332	-0.257	0.878	0.501	-0.334	0.842	0.553	-0.348	0.666	0.598	-0.288	0.542	0.582	-0.279	0.452	0.602	-0.306	0.295	0.651	-0.278	0.111	0.605	-0.15	0.054	0.626	-0.218	0.84	0.23	-0.305	0.797	0.179	-0.329	0.617	0.156	-0.336	0.49	0.22	-0.362	0.398	0.215	-0.374	0.23	0.187	-0.38	0.073	0.288
1175	5.875	-0.447	0.915	0.332	-0.255	0.878	0.5	-0.332	0.841	0.553	-0.344	0.666	0.598	-0.284	0.542	0.582	-0.275	0.453	0.602	-0.301	0.296	0.651	-0.271	0.111	0.604	-0.143	0.055	0.626	-0.217	0.84	0.23	-0.304	0.797	0.179	-0.329	0.617	0.156	-0.336	0.491	0.22	-0.362	0.398	0.215	-0.374	0.23	0.187	-0.38	0.073	0.288
1176	5.88	-0.446	0.914	0.332	-0.254	0.879	0.5	-0.33	0.841	0.553	-0.341	0.665	0.599	-0.281	0.543	0.582	-0.271	0.453	0.602	-0.295	0.296	0.651	-0.265	0.112	0.604	-0.135	0.057	0.626	-0.217	0.84	0.23	-0.304	0.797	0.179	-0.329	0.618	0.156	-0.336	0.491	0.22	-0.362	0.398	0.215	-0.374	0.231	0.187	-0.38	0.073	0.288
1177	5.885	-0.445	0.914	0.333	-0.253	0.879	0.5	-0.328	0.841	0.554	-0.339	0.666	0.599	-0.278	0.543	0.582	-0.267	0.454	0.602	-0.29	0.296	0.651	-0.258	0.112	0.604	-0.128	0.058	0.625	-0.216	0.84	0.23	-0.303	0.797	0.179	-0.328	0.618	0.156	-0.336	0.491	0.219	-0.362	0.398	0.215	-0.375	0.231	0.188	-0.38	0.073	0.288
1178	5.89	-0.444	0.914	0.333	-0.252	0.879	0.5	-0.326	0.841	0.554	-0.336	0.665	0.6	-0.274	0.543	0.582	-0.263	0.454	0.602	-0.285	0.296	0.651	-0.251	0.112	0.604	-0.121	0.059	0.625	-0.215	0.84	0.23	-0.302	0.797	0.179	-0.328	0.618	0.156	-0.336	0.491	0.219	-0.362	0.398	0.215	-0.375	0.231	0.188	-0.38	0.073	0.288
1179	5.895	-0.443	0.913	0.333	-0.251	0.879	0.5	-0.325	0.841	0.554	-0.333	0.665	0.6	-0.271	0.544	0.582	-0.258	0.455	0.601	-0.28	0.296	0.651	-0.245	0.113	0.604	-0.115	0.06	0.625	-0.213	0.84	0.23	-0.301	0.797	0.179	-0.327	0.618	0.156	-0.336	0.491	0.219	-0.362	0.398	0.215	-0.375	0.231	0.188	-0.38	0.073	0.288
1180	5.9	-0.442	0.913	0.334	-0.249	0.879	0.5	-0.324	0.841	0.554	-0.33	0.665	0.6	-0.267	0.544	0.582	-0.254	0.455	0.601	-0.275	0.296	0.651	-0.239	0.114	0.604	-0.108	0.062	0.624	-0.212	0.841	0.23	-0.301	0.797	0.179	-0.327	0.618	0.156	-0.336	0.491	0.219	-0.362	0.398	0.215	-0.375	0.231	0.188	-0.38	0.073	0.288
1181	5.905	-0.441	0.912	0.334	-0.249	0.878	0.5	-0.322	0.841	0.554	-0.327	0.665	0.6	-0.263	0.544	0.582	-0.25	0.455	0.601	-0.269	0.296	0.651	-0.232	0.114	0.604	-0.101	0.063	0.624	-0.211	0.841	0.229	-0.3	0.797	0.178	-0.326	0.618	0.156	-0.336	0.49	0.219	-0.362	0.398	0.215	-0.375	0.231	0.188	-0.38	0.073	0.288
1182	5.91	-0.44	0.912	0.334	-0.248	0.878	0.5	-0.32	0.841	0.554	-0.325	0.665	0.601	-0.26	0.544	0.582	-0.246	0.455	0.601	-0.264	0.296	0.651	-0.226	0.114	0.604	-0.095	0.065	0.624	-0.21	0.841	0.229	-0.3	0.797	0.178	-0.326	0.618	0.156	-0.336	0.49	0.219	-0.362	0.398	0.215	-0.375	0.231	0.188	-0.38	0.073	0.288
1183	5.915	-0.439	0.911	0.334	-0.246	0.878	0.5	-0.318	0.841	0.554	-0.322	0.665	0.601	-0.256	0.544	0.582	-0.242	0.455	0.601	-0.259	0.297	0.651	-0.22	0.115	0.604	-0.089	0.066	0.623	-0.21	0.841	0.229	-0.3	0.797	0.178	-0.325	0.618	0.156	-0.336	0.49	0.219	-0.362	0.398	0.215	-0.375	0.231	0.188	-0.38	0.073	0.288
1184	5.92	-0.439	0.911	0.335	-0.245	0.878	0.5	-0.317	0.841	0.554	-0.319	0.664	0.601	-0.253	0.544	0.581	-0.238	0.456	0.601	-0.254	0.297	0.65	-0.214	0.115	0.604	-0.083	0.067	0.623	-0.21	0.84	0.228	-0.299	0.797	0.179	-0.325	0.618	0.156	-0.336	0.491	0.219	-0.362	0.398	0.215	-0.375	0.231	0.188	-0.38	0.073	0.288
1185	5.925	-0.438	0.911	0.335	-0.243	0.878	0.5	-0.316	0.841	0.554	-0.316	0.664	0.601	-0.25	0.545	0.581	-0.235	0.456	0.601	-0.25	0.297	0.65	-0.209	0.116	0.604	-0.076	0.068	0.622	-0.21	0.84	0.228	-0.298	0.797	0.179	-0.325	0.618	0.155	-0.336	0.491	0.219	-0.362	0.398	0.215	-0.375	0.231	0.188	-0.38	0.073	0.288
1186	5.93	-0.437	0.91	0.335	-0.242	0.877	0.5	-0.314	0.841	0.554	-0.314	0.664	0.601	-0.247	0.545	0.581	-0.231	0.457	0.601	-0.245	0.297	0.65	-0.203	0.116	0.604	-0.07	0.069	0.622	-0.21	0.84	0.228	-0.298	0.797	0.179	-0.324	0.618	0.155	-0.335	0.491	0.219	-0.362	0.398	0.215	-0.375	0.231	0.188	-0.38	0.073	0.288
1187	5.935	-0.436	0.91	0.336	-0.241	0.877	0.499	-0.312	0.84	0.554	-0.311	0.664	0.601	-0.243	0.545	0.582	-0.227	0.457	0.601	-0.24	0.297	0.65	-0.197	0.116	0.604	-0.064	0.07	0.621	-0.209	0.84	0.228	-0.297	0.797	0.179	-0.323	0.618	0.155	-0.335	0.491	0.219	-0.362	0.398	0.215	-0.376	0.231	0.188	-0.38	0.073	0.288
1188	5.94	-0.436	0.909	0.336	-0.24	0.877	0.499	-0.311	0.84	0.555	-0.309	0.663	0.601	-0.24	0.545	0.581	-0.224	0.457	0.601	-0.236	0.298	0.65	-0.192	0.117	0.604	-0.058	0.072	0.621	-0.208	0.84	0.227	-0.296	0.797	0.179	-0.323	0.618	0.155	-0.335	0.491	0.219	-0.362	0.398	0.215	-0.376	0.231	0.188	-0.38	0.073	0.289
1189	5.945	-0.435	0.908	0.336	-0.238	0.877	0.499	-0.309	0.84	0.555	-0.307	0.663	0.601	-0.237	0.546	0.581	-0.22	0.458	0.601	-0.232	0.298	0.65	-0.187	0.118	0.603	-0.053	0.073	0.62	-0.207	0.841	0.227	-0.295	0.797	0.179	-0.322	0.618	0.155	-0.335	0.491	0.218	-0.362	0.398	0.215	-0.376	0.231	0.188	-0.38	0.073	0.289
1190	5.95	-0.435	0.908	0.337	-0.237	0.877	0.499	-0.308	0.839	0.555	-0.305	0.663	0.601	-0.235	0.546	0.581	-0.217	0.458	0.601	-0.227	0.298	0.65	-0.181	0.118	0.603	-0.048	0.074	0.62	-0.206	0.841	0.226	-0.295	0.797	0.179	-0.322	0.618	0.155	-0.334	0.491	0.218	-0.362	0.398	0.215	-0.376	0.231	0.188	-0.38	0.073	0.289
1191	5.955	-0.434	0.908	0.337	-0.236	0.876	0.499	-0.306	0.839	0.555	-0.302	0.663	0.601	-0.232	0.546	0.581	-0.213	0.458	0.601	-0.223	0.299	0.65	-0.176	0.118	0.603	-0.042	0.075	0.62	-0.206	0.841	0.226	-0.295	0.797	0.179	-0.322	0.618	0.155	-0.334	0.491	0.218	-0.362	0.398	0.215	-0.376	0.231	0.188	-0.38	0.073	0.289
1192	5.96	-0.433	0.908	0.337	-0.234	0.876	0.499	-0.305	0.839	0.555	-0.3	0.662	0.601	-0.229	0.546	0.581	-0.21	0.458	0.6	-0.219	0.299	0.65	-0.171	0.118	0.603	-0.037	0.076	0.619	-0.205	0.841	0.226	-0.294	0.797	0.178	-0.321	0.618	0.155	-0.334	0.491	0.218	-0.361	0.398	0.215	-0.376	0.231	0.188	-0.38	0.073	0.289
1193	5.965	-0.432	0.907	0.338	-0.233	0.876	0.499	-0.304	0.839	0.554	-0.298	0.662	0.602	-0.226	0.546	0.581	-0.207	0.458	0.6	-0.215	0.299	0.65	-0.166	0.119	0.602	-0.033	0.076	0.619	-0.205	0.841	0.226	-0.294	0.797	0.178	-0.321	0.618	0.155	-0.333	0.491	0.218	-0.361	0.398	0.215	-0.376	0.231	0.188	-0.38	0.074	0.289
1194	5.97	-0.431	0.907	0.338	-0.232	0.876	0.499	-0.303	0.839	0.555	-0.296	0.662	0.602	-0.224	0.547	0.581	-0.203	0.458	0.6	-0.211	0.299	0.65	-0.162	0.119	0.602	-0.028	0.077	0.618	-0.204	0.842	0.226	-0.293	0.797	0.178	-0.32	0.618	0.155	-0.333	0.491	0.219	-0.361	0.398	0.215	-0.376	0.232	0.188	-0.379	0.074	0.289
1195	5.975	-0.431	0.906	0.338	-0.231	0.876	0.499	-0.301	0.838	0.555	-0.293	0.661	0.601	-0.221	0.546	0.581	-0.2	0.458	0.6	-0.207	0.299	0.65	-0.158	0.12	0.602	-0.023	0.078	0.617	-0.203	0.842	0.225	-0.293	0.797	0.178	-0.32	0.618	0.155	-0.332	0.491	0.219	-0.361	0.398	0.215	-0.376	0.232	0.188	-0.379	0.074	0.289
1196	5.98	-0.43	0.905	0.338	-0.229	0.876	0.499	-0.299	0.838	0.555	-0.291	0.661	0.601	-0.218	0.546	0.581	-0.197	0.459	0.6	-0.203	0.299	0.65	-0.154	0.12	0.601	-0.018	0.079	0.617	-0.201	0.842	0.225	-0.292	0.797	0.178	-0.32	0.618	0.155	-0.332	0.491	0.219	-0.361	0.398	0.215	-0.376	0.232	0.188	-0.379	0.074	0.289
1197	5.985	-0.429	0.905	0.339	-0.228	0.876	0.498	-0.298	0.837	0.555	-0.29	0.661	0.601	-0.215	0.546	0.58	-0.194	0.459	0.6	-0.2	0.299	0.649	-0.149	0.12	0.601	-0.014	0.08	0.616	-0.2	0.843	0.225	-0.291	0.797	0.178	-0.319	0.618	0.155	-0.332	0.491	0.219	-0.361	0.398	0.215	-0.376	0.232	0.188	-0.379	0.074	0.289
1198	5.99	-0.428	0.904	0.339	-0.226	0.876	0.498	-0.297	0.837	0.555	-0.288	0.661	0.601	-0.213	0.546	0.58	-0.191	0.459	0.6	-0.196	0.299	0.649	-0.145	0.12	0.601	-0.01	0.08	0.616	-0.2	0.843	0.225	-0.29	0.797	0.178	-0.319	0.618	0.155	-0.332	0.491	0.219	-0.361	0.398	0.216	-0.376	0.232	0.189	-0.379	0.074	0.289
1199	5.995	-0.427	0.904	0.339	-0.225	0.876	0.498	-0.295	0.836	0.555	-0.286	0.66	0.601	-0.211	0.546	0.58	-0.189	0.459	0.6	-0.193	0.3	0.649	-0.141	0.12	0.601	-0.006	0.08	0.615	-0.199	0.843	0.224	-0.289	0.797	0.178	-0.318	0.618	0.155	-0.332	0.491	0.219	-0.36	0.398	0.216	-0.376	0.232	0.189	-0.379	0.074	0.289
1200	6	-0.427	0.904	0.34	-0.224	0.875	0.498	-0.294	0.836	0.555	-0.284	0.659	0.601	-0.208	0.546	0.58	-0.186	0.459	0.599	-0.189	0.299	0.649	-0.137	0.121	0.601	-0.002	0.081	0.615	-0.198	0.843	0.224	-0.288	0.796	0.178	-0.318	0.618	0.155	-0.331	0.491	0.219	-0.36	0.398	0.216	-0.376	0.232	0.189	-0.379	0.074	0.289
1201	6.005	-0.426	0.903	0.34	-0.222	0.875	0.498	-0.293	0.835	0.555	-0.282	0.659	0.601	-0.206	0.546	0.579	-0.183	0.459	0.599	-0.186	0.299	0.649	-0.134	0.121	0.6	0.001	0.081	0.614	-0.197	0.843	0.224	-0.287	0.796	0.179	-0.318	0.619	0.155	-0.331	0.491	0.219	-0.36	0.398	0.216	-0.376	0.232	0.189	-0.379	0.074	0.289
1202	6.01	-0.426	0.903	0.34	-0.221	0.875	0.498	-0.291	0.835	0.555	-0.28	0.659	0.601	-0.204	0.546	0.579	-0.181	0.459	0.599	-0.183	0.299	0.649	-0.13	0.121	0.6	0.005	0.081	0.613	-0.196	0.843	0.224	-0.286	0.796	0.179	-0.317	0.619	0.155	-0.33	0.491	0.219	-0.359	0.398	0.216	-0.376	0.232	0.189	-0.379	0.074	0.289
1203	6.015	-0.424	0.902	0.34	-0.22	0.875	0.498	-0.29	0.835	0.555	-0.278	0.658	0.601	-0.202	0.546	0.579	-0.178	0.459	0.598	-0.18	0.299	0.648	-0.127	0.121	0.6	0.009	0.082	0.612	-0.196	0.844	0.224	-0.286	0.796	0.179	-0.317	0.619	0.155	-0.33	0.491	0.219	-0.359	0.398	0.216	-0.376	0.232	0.189	-0.379	0.074	0.289
1204	6.02	-0.423	0.902	0.341	-0.219	0.875	0.498	-0.288	0.835	0.555	-0.277	0.658	0.601	-0.2	0.546	0.579	-0.176	0.459	0.598	-0.177	0.299	0.648	-0.123	0.121	0.6	0.012	0.082	0.611	-0.195	0.844	0.224	-0.285	0.797	0.179	-0.316	0.619	0.155	-0.329	0.491	0.219	-0.359	0.398	0.216	-0.376	0.232	0.189	-0.379	0.074	0.289
1205	6.025	-0.423	0.901	0.341	-0.218	0.875	0.498	-0.287	0.834	0.555	-0.275	0.657	0.601	-0.197	0.546	0.579	-0.173	0.458	0.598	-0.174	0.299	0.647	-0.12	0.121	0.599	0.016	0.082	0.61	-0.194	0.844	0.224	-0.285	0.797	0.179	-0.316	0.618	0.155	-0.328	0.491	0.219	-0.358	0.398	0.216	-0.375	0.232	0.189	-0.379	0.074	0.289
1206	6.03	-0.422	0.901	0.341	-0.216	0.875	0.499	-0.286	0.834	0.555	-0.273	0.657	0.601	-0.195	0.545	0.578	-0.171	0.458	0.598	-0.172	0.299	0.647	-0.117	0.121	0.599	0.019	0.082	0.609	-0.193	0.844	0.223	-0.285	0.797	0.179	-0.315	0.618	0.155	-0.328	0.491	0.219	-0.358	0.398	0.216	-0.375	0.232	0.189	-0.379	0.074	0.289
1207	6.035	-0.421	0.9	0.342	-0.214	0.874	0.499	-0.285	0.833	0.556	-0.271	0.656	0.601	-0.193	0.545	0.578	-0.169	0.458	0.597	-0.169	0.299	0.647	-0.114	0.121	0.598	0.022	0.082	0.609	-0.192	0.844	0.223	-0.284	0.797	0.179	-0.314	0.618	0.155	-0.327	0.491	0.219	-0.357	0.398	0.216	-0.375	0.232	0.189	-0.379	0.074	0.29
1208	6.04	-0.42	0.9	0.342	-0.214	0.874	0.499	-0.283	0.833	0.556	-0.27	0.656	0.601	-0.192	0.544	0.578	-0.167	0.458	0.597	-0.166	0.298	0.647	-0.112	0.121	0.598	0.025	0.082	0.608	-0.192	0.844	0.223	-0.283	0.797	0.179	-0.313	0.618	0.155	-0.326	0.491	0.219	-0.356	0.398	0.216	-0.375	0.232	0.189	-0.379	0.074	0.29
1209	6.045	-0.419	0.899	0.343	-0.213	0.874	0.498	-0.281	0.832	0.556	-0.268	0.655	0.6	-0.19	0.544	0.578	-0.166	0.458	0.597	-0.164	0.298	0.647	-0.109	0.12	0.598	0.028	0.082	0.607	-0.191	0.844	0.223	-0.283	0.797	0.179	-0.312	0.618	0.155	-0.326	0.491	0.219	-0.355	0.398	0.216	-0.374	0.232	0.189	-0.379	0.074	0.29
1210	6.05	-0.418	0.899	0.343	-0.212	0.874	0.498	-0.28	0.832	0.556	-0.267	0.655	0.6	-0.188	0.543	0.578	-0.164	0.457	0.596	-0.161	0.298	0.646	-0.106	0.12	0.597	0.03	0.082	0.606	-0.19	0.844	0.223	-0.282	0.797	0.179	-0.311	0.618	0.155	-0.325	0.491	0.219	-0.355	0.398	0.216	-0.374	0.232	0.189	-0.379	0.074	0.29
1211	6.055	-0.418	0.899	0.343	-0.209	0.874	0.498	-0.279	0.832	0.556	-0.265	0.654	0.6	-0.187	0.543	0.577	-0.162	0.457	0.596	-0.159	0.297	0.646	-0.104	0.12	0.597	0.033	0.081	0.605	-0.189	0.844	0.223	-0.281	0.797	0.179	-0.31	0.618	0.155	-0.325	0.491	0.219	-0.354	0.398	0.216	-0.373	0.232	0.189	-0.379	0.074	0.29
1212	6.06	-0.417	0.898	0.344	-0.208	0.873	0.498	-0.277	0.831	0.556	-0.263	0.654	0.6	-0.185	0.543	0.577	-0.16	0.457	0.596	-0.158	0.297	0.646	-0.101	0.119	0.597	0.035	0.081	0.604	-0.188	0.845	0.223	-0.28	0.797	0.179	-0.31	0.618	0.155	-0.324	0.491	0.219	-0.354	0.398	0.216	-0.373	0.232	0.189	-0.379	0.074	0.29
1213	6.065	-0.415	0.897	0.344	-0.207	0.873	0.498	-0.276	0.83	0.556	-0.262	0.653	0.6	-0.184	0.543	0.577	-0.159	0.456	0.595	-0.156	0.296	0.645	-0.099	0.119	0.597	0.037	0.081	0.603	-0.188	0.845	0.223	-0.279	0.797	0.179	-0.309	0.618	0.155	-0.323	0.491	0.219	-0.353	0.398	0.216	-0.372	0.232	0.189	-0.379	0.074	0.29
1214	6.07	-0.414	0.897	0.345	-0.206	0.873	0.498	-0.274	0.829	0.556	-0.261	0.652	0.6	-0.182	0.542	0.576	-0.157	0.455	0.595	-0.153	0.296	0.645	-0.098	0.119	0.596	0.04	0.08	0.603	-0.187	0.845	0.223	-0.278	0.797	0.179	-0.309	0.618	0.155	-0.323	0.491	0.219	-0.353	0.398	0.216	-0.372	0.232	0.189	-0.379	0.074	0.29
1215	6.075	-0.413	0.897	0.345	-0.205	0.872	0.497	-0.273	0.829	0.556	-0.26	0.652	0.6	-0.181	0.541	0.576	-0.155	0.455	0.594	-0.151	0.295	0.645	-0.096	0.118	0.596	0.042	0.08	0.602	-0.186	0.845	0.223	-0.278	0.797	0.179	-0.308	0.618	0.155	-0.322	0.491	0.219	-0.352	0.398	0.216	-0.371	0.232	0.189	-0.379	0.074	0.29
1216	6.08	-0.412	0.896	0.346	-0.203	0.872	0.497	-0.272	0.828	0.557	-0.259	0.651	0.599	-0.18	0.54	0.575	-0.154	0.454	0.594	-0.15	0.295	0.645	-0.094	0.117	0.595	0.043	0.079	0.601	-0.185	0.845	0.222	-0.277	0.797	0.179	-0.307	0.619	0.155	-0.321	0.491	0.219	-0.352	0.399	0.216	-0.371	0.232	0.189	-0.379	0.074	0.29
1217	6.085	-0.411	0.896	0.346	-0.202	0.872	0.497	-0.27	0.828	0.556	-0.257	0.65	0.599	-0.18	0.54	0.575	-0.153	0.454	0.594	-0.149	0.294	0.644	-0.092	0.117	0.594	0.045	0.078	0.601	-0.185	0.845	0.222	-0.276	0.797	0.179	-0.307	0.619	0.155	-0.321	0.491	0.219	-0.352	0.399	0.217	-0.371	0.232	0.189	-0.379	0.074	0.29
1218	6.09	-0.41	0.896	0.347	-0.201	0.871	0.497	-0.269	0.828	0.556	-0.256	0.65	0.599	-0.179	0.539	0.575	-0.152	0.453	0.593	-0.147	0.293	0.643	-0.09	0.116	0.594	0.047	0.077	0.6	-0.184	0.845	0.222	-0.275	0.796	0.18	-0.306	0.618	0.155	-0.32	0.491	0.219	-0.351	0.399	0.217	-0.37	0.232	0.189	-0.379	0.074	0.29
1219	6.095	-0.409	0.895	0.347	-0.2	0.871	0.497	-0.267	0.827	0.557	-0.255	0.649	0.599	-0.177	0.538	0.575	-0.151	0.452	0.593	-0.146	0.292	0.643	-0.089	0.115	0.594	0.048	0.077	0.599	-0.183	0.845	0.222	-0.274	0.796	0.18	-0.305	0.618	0.156	-0.319	0.491	0.219	-0.351	0.399	0.217	-0.37	0.232	0.189	-0.379	0.074	0.29
1220	6.1	-0.408	0.895	0.348	-0.198	0.87	0.497	-0.266	0.826	0.557	-0.254	0.648	0.599	-0.176	0.538	0.574	-0.15	0.451	0.592	-0.145	0.292	0.642	-0.087	0.115	0.593	0.05	0.076	0.598	-0.181	0.845	0.222	-0.273	0.796	0.18	-0.305	0.618	0.156	-0.319	0.491	0.22	-0.35	0.399	0.217	-0.37	0.232	0.189	-0.379	0.074	0.29
1221	6.105	-0.407	0.894	0.348	-0.197	0.87	0.497	-0.264	0.826	0.557	-0.253	0.647	0.599	-0.176	0.537	0.573	-0.149	0.45	0.592	-0.144	0.291	0.642	-0.086	0.114	0.593	0.051	0.075	0.598	-0.181	0.845	0.222	-0.272	0.796	0.18	-0.304	0.618	0.156	-0.318	0.49	0.22	-0.35	0.399	0.217	-0.37	0.232	0.189	-0.379	0.074	0.29
1222	6.11	-0.406	0.894	0.349	-0.195	0.87	0.497	-0.263	0.825	0.557	-0.252	0.646	0.598	-0.175	0.536	0.573	-0.149	0.449	0.591	-0.143	0.29	0.642	-0.085	0.113	0.592	0.052	0.074	0.597	-0.18	0.845	0.222	-0.271	0.797	0.18	-0.303	0.618	0.156	-0.317	0.49	0.22	-0.349	0.399	0.217	-0.369	0.232	0.189	-0.379	0.074	0.29
1223	6.115	-0.404	0.893	0.35	-0.194	0.869	0.497	-0.261	0.824	0.557	-0.251	0.645	0.598	-0.174	0.534	0.573	-0.149	0.448	0.59	-0.142	0.289	0.641	-0.084	0.112	0.592	0.053	0.073	0.596	-0.179	0.845	0.221	-0.271	0.797	0.18	-0.302	0.618	0.156	-0.317	0.49	0.22	-0.348	0.399	0.217	-0.369	0.232	0.189	-0.379	0.074	0.29
1224	6.12	-0.403	0.893	0.35	-0.192	0.869	0.498	-0.26	0.823	0.557	-0.25	0.645	0.598	-0.174	0.533	0.572	-0.149	0.447	0.59	-0.141	0.288	0.64	-0.083	0.111	0.592	0.054	0.071	0.595	-0.179	0.845	0.221	-0.271	0.797	0.18	-0.302	0.618	0.156	-0.316	0.49	0.22	-0.348	0.398	0.217	-0.369	0.232	0.189	-0.379	0.074	0.29
1225	6.125	-0.403	0.893	0.351	-0.191	0.868	0.498	-0.259	0.823	0.557	-0.25	0.644	0.598	-0.173	0.532	0.572	-0.148	0.446	0.589	-0.141	0.287	0.64	-0.083	0.11	0.591	0.055	0.07	0.594	-0.178	0.845	0.221	-0.27	0.797	0.18	-0.301	0.618	0.156	-0.315	0.49	0.22	-0.347	0.398	0.217	-0.368	0.232	0.189	-0.379	0.074	0.29
1226	6.13	-0.401	0.892	0.351	-0.189	0.868	0.498	-0.257	0.822	0.558	-0.249	0.643	0.598	-0.173	0.532	0.571	-0.148	0.445	0.588	-0.141	0.286	0.639	-0.083	0.109	0.59	0.056	0.069	0.593	-0.177	0.845	0.221	-0.27	0.797	0.18	-0.301	0.618	0.156	-0.315	0.49	0.22	-0.347	0.398	0.217	-0.368	0.232	0.189	-0.379	0.074	0.29
1227	6.135	-0.4	0.892	0.352	-0.188	0.868	0.498	-0.255	0.821	0.558	-0.248	0.642	0.598	-0.173	0.531	0.57	-0.147	0.444	0.588	-0.14	0.284	0.639	-0.082	0.107	0.589	0.056	0.068	0.593	-0.176	0.845	0.221	-0.269	0.797	0.18	-0.3	0.618	0.156	-0.314	0.49	0.22	-0.346	0.398	0.217	-0.368	0.232	0.189	-0.379	0.074	0.29
1228	6.14	-0.399	0.891	0.353	-0.187	0.867	0.498	-0.254	0.821	0.558	-0.247	0.641	0.597	-0.173	0.529	0.57	-0.147	0.443	0.587	-0.14	0.283	0.638	-0.082	0.106	0.589	0.056	0.066	0.592	-0.175	0.845	0.221	-0.268	0.797	0.181	-0.299	0.618	0.156	-0.314	0.49	0.22	-0.346	0.398	0.217	-0.368	0.232	0.189	-0.379	0.075	0.29
1229	6.145	-0.398	0.891	0.353	-0.185	0.866	0.498	-0.253	0.82	0.558	-0.246	0.64	0.597	-0.173	0.528	0.57	-0.148	0.441	0.586	-0.14	0.282	0.638	-0.082	0.105	0.589	0.057	0.065	0.591	-0.174	0.845	0.221	-0.267	0.796	0.182	-0.298	0.618	0.156	-0.313	0.491	0.22	-0.345	0.398	0.217	-0.367	0.232	0.189	-0.379	0.074	0.29
1230	6.15	-0.396	0.89	0.354	-0.183	0.866	0.498	-0.251	0.819	0.558	-0.246	0.639	0.596	-0.173	0.527	0.569	-0.148	0.44	0.586	-0.14	0.281	0.637	-0.081	0.104	0.588	0.056	0.063	0.59	-0.173	0.845	0.221	-0.265	0.796	0.182	-0.298	0.618	0.157	-0.313	0.491	0.22	-0.345	0.398	0.218	-0.367	0.232	0.189	-0.379	0.074	0.29
1231	6.155	-0.395	0.89	0.355	-0.182	0.865	0.498	-0.25	0.818	0.559	-0.246	0.638	0.596	-0.173	0.526	0.568	-0.148	0.439	0.585	-0.14	0.28	0.636	-0.081	0.102	0.587	0.056	0.062	0.589	-0.172	0.845	0.222	-0.265	0.796	0.182	-0.297	0.618	0.157	-0.312	0.491	0.22	-0.344	0.398	0.218	-0.367	0.232	0.189	-0.379	0.074	0.29
1232	6.16	-0.394	0.89	0.355	-0.181	0.865	0.498	-0.248	0.817	0.559	-0.245	0.638	0.596	-0.173	0.524	0.568	-0.148	0.438	0.584	-0.14	0.278	0.636	-0.081	0.101	0.586	0.056	0.06	0.588	-0.172	0.845	0.221	-0.264	0.796	0.182	-0.296	0.618	0.157	-0.312	0.49	0.221	-0.344	0.398	0.218	-0.366	0.232	0.19	-0.379	0.074	0.29
1233	6.165	-0.393	0.889	0.356	-0.179	0.864	0.498	-0.247	0.816	0.559	-0.245	0.637	0.596	-0.173	0.523	0.567	-0.149	0.436	0.584	-0.14	0.277	0.635	-0.082	0.1	0.586	0.056	0.058	0.587	-0.171	0.845	0.222	-0.264	0.796	0.183	-0.296	0.618	0.157	-0.311	0.49	0.221	-0.343	0.398	0.218	-0.366	0.232	0.19	-0.379	0.074	0.29
1234	6.17	-0.391	0.889	0.356	-0.177	0.863	0.498	-0.246	0.816	0.559	-0.245	0.636	0.596	-0.173	0.522	0.567	-0.149	0.435	0.583	-0.141	0.276	0.634	-0.082	0.099	0.585	0.055	0.056	0.586	-0.17	0.845	0.222	-0.263	0.796	0.183	-0.295	0.617	0.157	-0.31	0.49	0.221	-0.343	0.398	0.218	-0.366	0.232	0.19	-0.379	0.074	0.29
1235	6.175	-0.39	0.888	0.357	-0.176	0.863	0.498	-0.245	0.815	0.559	-0.244	0.634	0.595	-0.174	0.521	0.566	-0.149	0.433	0.582	-0.141	0.274	0.633	-0.083	0.098	0.584	0.055	0.054	0.585	-0.169	0.844	0.222	-0.262	0.796	0.183	-0.295	0.617	0.157	-0.309	0.489	0.221	-0.342	0.398	0.218	-0.366	0.232	0.19	-0.379	0.074	0.29
1236	6.18	-0.388	0.888	0.358	-0.174	0.863	0.498	-0.243	0.814	0.559	-0.244	0.633	0.595	-0.174	0.519	0.566	-0.15	0.432	0.581	-0.142	0.273	0.633	-0.084	0.096	0.583	0.054	0.053	0.584	-0.169	0.844	0.222	-0.261	0.796	0.184	-0.294	0.617	0.157	-0.309	0.489	0.221	-0.342	0.398	0.218	-0.366	0.232	0.19	-0.379	0.074	0.29
1237	6.185	-0.387	0.887	0.359	-0.172	0.862	0.498	-0.242	0.813	0.56	-0.244	0.632	0.594	-0.174	0.518	0.565	-0.15	0.431	0.58	-0.143	0.271	0.632	-0.084	0.094	0.582	0.053	0.051	0.583	-0.168	0.844	0.222	-0.26	0.796	0.184	-0.293	0.617	0.157	-0.308	0.489	0.221	-0.342	0.398	0.218	-0.366	0.232	0.19	-0.378	0.074	0.29
1238	6.19	-0.386	0.887	0.36	-0.171	0.861	0.498	-0.241	0.812	0.56	-0.244	0.631	0.594	-0.175	0.516	0.564	-0.152	0.429	0.58	-0.144	0.27	0.631	-0.085	0.092	0.581	0.052	0.049	0.582	-0.167	0.843	0.222	-0.26	0.795	0.184	-0.292	0.616	0.157	-0.308	0.489	0.221	-0.341	0.398	0.218	-0.365	0.232	0.19	-0.378	0.074	0.29
1239	6.195	-0.385	0.887	0.36	-0.17	0.861	0.498	-0.24	0.811	0.56	-0.244	0.63	0.594	-0.176	0.515	0.563	-0.153	0.428	0.579	-0.144	0.268	0.63	-0.086	0.09	0.58	0.05	0.046	0.581	-0.167	0.843	0.222	-0.259	0.795	0.184	-0.291	0.616	0.158	-0.307	0.489	0.221	-0.341	0.398	0.219	-0.365	0.232	0.19	-0.379	0.074	0.29
1240	6.2	-0.384	0.886	0.361	-0.168	0.86	0.499	-0.238	0.81	0.56	-0.244	0.629	0.594	-0.177	0.514	0.562	-0.154	0.427	0.578	-0.146	0.267	0.629	-0.087	0.089	0.579	0.049	0.044	0.58	-0.166	0.843	0.222	-0.258	0.795	0.185	-0.291	0.616	0.158	-0.307	0.489	0.221	-0.341	0.398	0.219	-0.365	0.232	0.19	-0.379	0.074	0.29
1241	6.205	-0.382	0.885	0.362	-0.167	0.859	0.499	-0.237	0.809	0.561	-0.244	0.628	0.593	-0.177	0.512	0.562	-0.154	0.425	0.577	-0.147	0.265	0.628	-0.089	0.088	0.578	0.048	0.042	0.578	-0.164	0.843	0.223	-0.257	0.795	0.185	-0.29	0.616	0.158	-0.307	0.489	0.222	-0.34	0.397	0.219	-0.365	0.232	0.19	-0.379	0.074	0.29
1242	6.21	-0.381	0.885	0.363	-0.165	0.858	0.499	-0.236	0.808	0.561	-0.244	0.627	0.593	-0.178	0.511	0.562	-0.155	0.423	0.576	-0.148	0.264	0.627	-0.091	0.086	0.577	0.046	0.04	0.577	-0.163	0.843	0.223	-0.256	0.795	0.185	-0.29	0.617	0.158	-0.306	0.489	0.222	-0.34	0.397	0.219	-0.365	0.232	0.19	-0.379	0.074	0.29
1243	6.215	-0.379	0.884	0.363	-0.164	0.858	0.499	-0.235	0.807	0.561	-0.244	0.626	0.592	-0.179	0.509	0.561	-0.156	0.422	0.575	-0.15	0.262	0.626	-0.093	0.085	0.576	0.044	0.037	0.576	-0.162	0.842	0.223	-0.255	0.795	0.186	-0.289	0.617	0.158	-0.306	0.489	0.222	-0.339	0.397	0.219	-0.365	0.232	0.19	-0.379	0.074	0.29
1244	6.22	-0.378	0.884	0.364	-0.162	0.857	0.499	-0.234	0.806	0.561	-0.244	0.625	0.592	-0.179	0.508	0.56	-0.158	0.42	0.574	-0.152	0.26	0.625	-0.095	0.083	0.575	0.042	0.035	0.574	-0.161	0.842	0.223	-0.254	0.795	0.186	-0.289	0.617	0.158	-0.305	0.489	0.222	-0.339	0.397	0.219	-0.365	0.232	0.19	-0.379	0.074	0.29
1245	6.225	-0.377	0.884	0.365	-0.16	0.856	0.499	-0.232	0.805	0.562	-0.244	0.624	0.592	-0.18	0.507	0.559	-0.159	0.418	0.574	-0.153	0.259	0.624	-0.097	0.081	0.573	0.04	0.033	0.573	-0.16	0.842	0.223	-0.253	0.795	0.186	-0.288	0.617	0.159	-0.305	0.489	0.222	-0.339	0.397	0.219	-0.365	0.232	0.19	-0.379	0.074	0.29
1246	6.23	-0.375	0.883	0.366	-0.159	0.856	0.5	-0.231	0.804	0.562	-0.244	0.623	0.591	-0.181	0.505	0.559	-0.16	0.417	0.573	-0.155	0.257	0.623	-0.099	0.08	0.571	0.038	0.031	0.571	-0.158	0.842	0.224	-0.252	0.795	0.186	-0.287	0.617	0.159	-0.304	0.489	0.222	-0.339	0.397	0.219	-0.365	0.232	0.19	-0.379	0.074	0.29
1247	6.235	-0.374	0.883	0.367	-0.157	0.855	0.5	-0.23	0.803	0.562	-0.244	0.621	0.591	-0.182	0.504	0.558	-0.162	0.416	0.572	-0.156	0.255	0.621	-0.101	0.078	0.57	0.037	0.03	0.57	-0.157	0.841	0.224	-0.252	0.795	0.186	-0.285	0.616	0.159	-0.304	0.489	0.222	-0.338	0.397	0.219	-0.365	0.232	0.19	-0.379	0.074	0.29
1248	6.24	-0.372	0.882	0.367	-0.155	0.854	0.5	-0.228	0.802	0.563	-0.245	0.62	0.591	-0.182	0.502	0.558	-0.163	0.414	0.571	-0.158	0.254	0.62	-0.103	0.077	0.569	0.035	0.029	0.568	-0.156	0.841	0.225	-0.251	0.795	0.186	-0.284	0.616	0.159	-0.303	0.489	0.222	-0.338	0.398	0.219	-0.365	0.232	0.19	-0.379	0.074	0.29
1249	6.245	-0.371	0.882	0.368	-0.154	0.853	0.5	-0.227	0.801	0.563	-0.245	0.619	0.59	-0.183	0.501	0.557	-0.164	0.412	0.57	-0.16	0.252	0.619	-0.105	0.077	0.568	0.035	0.03	0.567	-0.155	0.841	0.225	-0.25	0.795	0.187	-0.283	0.616	0.159	-0.303	0.489	0.222	-0.338	0.398	0.219	-0.365	0.232	0.19	-0.379	0.074	0.29
1250	6.25	-0.369	0.881	0.369	-0.153	0.852	0.5	-0.226	0.8	0.563	-0.246	0.619	0.59	-0.185	0.5	0.556	-0.165	0.411	0.569	-0.162	0.251	0.618	-0.105	0.076	0.567	0.034	0.031	0.566	-0.154	0.841	0.225	-0.248	0.795	0.188	-0.282	0.616	0.159	-0.302	0.489	0.222	-0.337	0.398	0.219	-0.365	0.232	0.19	-0.379	0.074	0.29
1251	6.255	-0.368	0.881	0.37	-0.151	0.851	0.501	-0.225	0.8	0.564	-0.246	0.618	0.59	-0.186	0.499	0.556	-0.167	0.41	0.568	-0.163	0.25	0.617	-0.106	0.075	0.565	0.033	0.031	0.564	-0.153	0.841	0.226	-0.247	0.795	0.188	-0.282	0.616	0.16	-0.301	0.489	0.222	-0.337	0.398	0.219	-0.364	0.232	0.19	-0.378	0.074	0.29
1252	6.26	-0.366	0.881	0.371	-0.15	0.85	0.501	-0.223	0.799	0.564	-0.246	0.618	0.589	-0.187	0.498	0.555	-0.168	0.409	0.567	-0.164	0.249	0.616	-0.105	0.075	0.565	0.034	0.032	0.563	-0.152	0.84	0.226	-0.246	0.794	0.189	-0.281	0.616	0.16	-0.3	0.488	0.223	-0.336	0.398	0.219	-0.364	0.232	0.19	-0.379	0.074	0.29
1253	6.265	-0.365	0.881	0.371	-0.15	0.849	0.502	-0.222	0.798	0.565	-0.246	0.618	0.589	-0.188	0.497	0.554	-0.17	0.408	0.566	-0.164	0.248	0.614	-0.104	0.075	0.564	0.034	0.031	0.563	-0.151	0.84	0.227	-0.245	0.794	0.189	-0.28	0.616	0.161	-0.299	0.488	0.223	-0.336	0.398	0.22	-0.364	0.233	0.19	-0.379	0.074	0.29
1254	6.27	-0.364	0.881	0.372	-0.148	0.849	0.503	-0.222	0.798	0.565	-0.247	0.618	0.588	-0.19	0.496	0.553	-0.171	0.407	0.565	-0.163	0.247	0.613	-0.103	0.075	0.564	0.035	0.03	0.564	-0.15	0.84	0.227	-0.244	0.794	0.19	-0.279	0.616	0.161	-0.298	0.488	0.224	-0.335	0.398	0.22	-0.363	0.233	0.19	-0.379	0.074	0.29
1255	6.275	-0.363	0.881	0.373	-0.146	0.848	0.503	-0.221	0.798	0.566	-0.248	0.618	0.588	-0.191	0.495	0.552	-0.173	0.407	0.564	-0.163	0.247	0.613	-0.102	0.075	0.564	0.035	0.03	0.565	-0.149	0.84	0.228	-0.243	0.794	0.191	-0.278	0.616	0.161	-0.297	0.488	0.225	-0.334	0.398	0.221	-0.362	0.233	0.19	-0.379	0.074	0.29
1256	6.28	-0.362	0.88	0.374	-0.145	0.848	0.504	-0.219	0.797	0.567	-0.248	0.618	0.587	-0.192	0.495	0.552	-0.174	0.408	0.563	-0.163	0.248	0.613	-0.102	0.075	0.563	0.035	0.029	0.566	-0.148	0.839	0.228	-0.242	0.794	0.191	-0.277	0.616	0.162	-0.297	0.488	0.225	-0.334	0.398	0.221	-0.362	0.233	0.191	-0.379	0.074	0.29
1257	6.285	-0.361	0.881	0.375	-0.144	0.848	0.504	-0.218	0.797	0.567	-0.248	0.618	0.587	-0.194	0.496	0.551	-0.175	0.408	0.563	-0.163	0.248	0.613	-0.102	0.075	0.563	0.035	0.03	0.566	-0.147	0.839	0.229	-0.24	0.794	0.192	-0.276	0.616	0.163	-0.296	0.488	0.225	-0.333	0.398	0.222	-0.361	0.233	0.191	-0.379	0.074	0.29
1258	6.29	-0.36	0.881	0.376	-0.143	0.848	0.505	-0.217	0.798	0.567	-0.249	0.618	0.586	-0.196	0.496	0.55	-0.175	0.408	0.562	-0.164	0.248	0.613	-0.102	0.075	0.563	0.035	0.03	0.566	-0.146	0.839	0.23	-0.239	0.794	0.192	-0.274	0.615	0.163	-0.296	0.488	0.226	-0.332	0.398	0.222	-0.361	0.234	0.191	-0.379	0.075	0.29
1259	6.295	-0.359	0.881	0.376	-0.142	0.848	0.505	-0.216	0.798	0.567	-0.249	0.618	0.585	-0.197	0.496	0.55	-0.175	0.408	0.562	-0.164	0.248	0.613	-0.102	0.075	0.563	0.035	0.029	0.565	-0.146	0.839	0.231	-0.238	0.794	0.192	-0.273	0.615	0.163	-0.295	0.488	0.226	-0.331	0.398	0.222	-0.361	0.234	0.191	-0.379	0.075	0.29
1260	6.3	-0.358	0.882	0.377	-0.141	0.848	0.506	-0.216	0.799	0.567	-0.25	0.618	0.585	-0.198	0.497	0.55	-0.176	0.408	0.562	-0.165	0.248	0.613	-0.102	0.075	0.563	0.035	0.029	0.565	-0.145	0.839	0.231	-0.237	0.794	0.192	-0.273	0.615	0.164	-0.293	0.488	0.227	-0.33	0.398	0.223	-0.361	0.234	0.191	-0.379	0.075	0.291
1261	6.305	-0.358	0.882	0.377	-0.14	0.848	0.507	-0.215	0.799	0.567	-0.251	0.618	0.585	-0.199	0.497	0.55	-0.176	0.408	0.562	-0.165	0.248	0.613	-0.102	0.075	0.563	0.035	0.029	0.565	-0.144	0.839	0.232	-0.236	0.793	0.192	-0.272	0.615	0.164	-0.292	0.488	0.227	-0.329	0.398	0.223	-0.36	0.234	0.191	-0.378	0.075	0.291
1262	6.31	-0.357	0.882	0.377	-0.14	0.849	0.508	-0.215	0.799	0.568	-0.251	0.619	0.585	-0.198	0.498	0.551	-0.176	0.408	0.562	-0.166	0.248	0.613	-0.102	0.075	0.564	0.035	0.029	0.565	-0.143	0.839	0.232	-0.235	0.793	0.192	-0.271	0.616	0.165	-0.291	0.488	0.228	-0.329	0.398	0.223	-0.36	0.235	0.192	-0.378	0.075	0.291
1263	6.315	-0.356	0.883	0.377	-0.14	0.849	0.508	-0.215	0.8	0.568	-0.251	0.619	0.585	-0.197	0.498	0.551	-0.176	0.408	0.563	-0.166	0.248	0.613	-0.102	0.076	0.564	0.035	0.029	0.566	-0.142	0.839	0.232	-0.234	0.793	0.193	-0.27	0.616	0.165	-0.29	0.488	0.228	-0.328	0.398	0.224	-0.359	0.235	0.192	-0.378	0.075	0.291
1264	6.32	-0.355	0.883	0.378	-0.139	0.849	0.509	-0.214	0.8	0.569	-0.25	0.619	0.585	-0.196	0.498	0.552	-0.177	0.408	0.563	-0.166	0.248	0.614	-0.102	0.076	0.564	0.035	0.029	0.566	-0.141	0.839	0.233	-0.234	0.793	0.193	-0.27	0.616	0.165	-0.289	0.488	0.228	-0.327	0.398	0.225	-0.359	0.235	0.192	-0.378	0.075	0.291
1265	6.325	-0.355	0.884	0.378	-0.138	0.849	0.509	-0.214	0.801	0.569	-0.25	0.619	0.586	-0.195	0.498	0.553	-0.177	0.408	0.563	-0.166	0.248	0.615	-0.103	0.076	0.564	0.035	0.029	0.566	-0.14	0.839	0.233	-0.234	0.793	0.193	-0.269	0.616	0.166	-0.288	0.488	0.229	-0.326	0.398	0.225	-0.359	0.235	0.192	-0.378	0.075	0.291
1266	6.33	-0.354	0.885	0.378	-0.138	0.85	0.509	-0.214	0.801	0.569	-0.249	0.62	0.587	-0.194	0.497	0.554	-0.178	0.409	0.564	-0.165	0.249	0.615	-0.103	0.076	0.565	0.035	0.029	0.566	-0.14	0.839	0.234	-0.233	0.793	0.193	-0.268	0.616	0.167	-0.287	0.488	0.229	-0.325	0.398	0.225	-0.358	0.235	0.192	-0.378	0.075	0.291
1267	6.335	-0.353	0.885	0.378	-0.136	0.85	0.51	-0.214	0.802	0.57	-0.247	0.62	0.588	-0.194	0.497	0.554	-0.179	0.409	0.565	-0.164	0.249	0.616	-0.103	0.075	0.565	0.035	0.029	0.566	-0.139	0.839	0.234	-0.232	0.793	0.194	-0.267	0.616	0.167	-0.287	0.488	0.23	-0.324	0.398	0.226	-0.358	0.235	0.192	-0.378	0.075	0.291
1268	6.34	-0.352	0.885	0.378	-0.136	0.851	0.51	-0.214	0.802	0.57	-0.246	0.62	0.589	-0.194	0.497	0.554	-0.179	0.409	0.565	-0.164	0.249	0.616	-0.103	0.075	0.565	0.035	0.029	0.566	-0.138	0.839	0.235	-0.231	0.793	0.195	-0.267	0.616	0.168	-0.286	0.488	0.23	-0.324	0.398	0.226	-0.357	0.235	0.192	-0.378	0.076	0.291
1269	6.345	-0.351	0.886	0.378	-0.135	0.851	0.51	-0.214	0.802	0.57	-0.245	0.621	0.59	-0.194	0.498	0.555	-0.178	0.409	0.565	-0.164	0.249	0.617	-0.103	0.075	0.565	0.035	0.029	0.566	-0.137	0.84	0.235	-0.231	0.793	0.196	-0.266	0.616	0.168	-0.285	0.488	0.23	-0.323	0.398	0.226	-0.357	0.235	0.193	-0.378	0.076	0.291
1270	6.35	-0.351	0.886	0.379	-0.134	0.852	0.511	-0.214	0.802	0.571	-0.244	0.621	0.591	-0.193	0.498	0.556	-0.178	0.409	0.566	-0.164	0.249	0.617	-0.103	0.075	0.566	0.035	0.028	0.566	-0.137	0.84	0.236	-0.23	0.794	0.196	-0.265	0.616	0.169	-0.285	0.488	0.23	-0.322	0.398	0.226	-0.357	0.236	0.193	-0.378	0.076	0.291
1271	6.355	-0.35	0.887	0.379	-0.134	0.852	0.511	-0.213	0.803	0.571	-0.243	0.621	0.592	-0.193	0.499	0.556	-0.177	0.409	0.566	-0.164	0.25	0.618	-0.103	0.075	0.566	0.035	0.028	0.567	-0.136	0.84	0.236	-0.23	0.794	0.196	-0.265	0.616	0.169	-0.284	0.488	0.231	-0.322	0.399	0.226	-0.357	0.236	0.193	-0.378	0.076	0.291
1272	6.36	-0.349	0.887	0.379	-0.133	0.852	0.511	-0.212	0.803	0.572	-0.242	0.622	0.593	-0.193	0.499	0.557	-0.176	0.41	0.566	-0.163	0.25	0.618	-0.103	0.075	0.566	0.035	0.028	0.567	-0.135	0.84	0.237	-0.23	0.794	0.197	-0.264	0.616	0.169	-0.284	0.488	0.231	-0.322	0.399	0.227	-0.357	0.236	0.193	-0.378	0.076	0.291
1273	6.365	-0.348	0.888	0.379	-0.133	0.852	0.512	-0.211	0.803	0.572	-0.241	0.622	0.594	-0.192	0.499	0.557	-0.175	0.41	0.567	-0.163	0.25	0.618	-0.102	0.075	0.566	0.035	0.028	0.567	-0.135	0.84	0.237	-0.229	0.794	0.197	-0.264	0.616	0.17	-0.284	0.488	0.232	-0.321	0.399	0.227	-0.357	0.236	0.193	-0.378	0.076	0.291
1274	6.37	-0.348	0.888	0.38	-0.132	0.852	0.513	-0.211	0.804	0.572	-0.24	0.622	0.594	-0.192	0.499	0.558	-0.175	0.409	0.567	-0.163	0.249	0.619	-0.102	0.075	0.566	0.035	0.028	0.567	-0.134	0.84	0.237	-0.228	0.794	0.198	-0.263	0.616	0.17	-0.283	0.488	0.232	-0.321	0.399	0.227	-0.357	0.236	0.193	-0.377	0.076	0.291
1275	6.375	-0.348	0.889	0.38	-0.131	0.853	0.513	-0.21	0.804	0.573	-0.24	0.622	0.595	-0.191	0.499	0.558	-0.174	0.409	0.567	-0.162	0.25	0.619	-0.102	0.075	0.566	0.035	0.028	0.567	-0.133	0.84	0.238	-0.228	0.794	0.198	-0.263	0.616	0.171	-0.283	0.488	0.233	-0.32	0.4	0.228	-0.357	0.236	0.193	-0.377	0.076	0.291
1276	6.38	-0.347	0.889	0.38	-0.131	0.853	0.514	-0.21	0.804	0.573	-0.239	0.623	0.595	-0.19	0.499	0.559	-0.174	0.409	0.568	-0.162	0.25	0.619	-0.102	0.075	0.566	0.035	0.028	0.567	-0.133	0.84	0.238	-0.227	0.794	0.198	-0.263	0.616	0.171	-0.283	0.489	0.233	-0.32	0.4	0.228	-0.357	0.237	0.193	-0.377	0.076	0.291
1277	6.385	-0.346	0.889	0.381	-0.13	0.853	0.514	-0.209	0.804	0.574	-0.238	0.623	0.595	-0.188	0.5	0.559	-0.173	0.409	0.568	-0.161	0.249	0.62	-0.102	0.075	0.566	0.035	0.027	0.567	-0.132	0.84	0.239	-0.226	0.794	0.199	-0.263	0.616	0.172	-0.282	0.489	0.233	-0.32	0.4	0.229	-0.357	0.237	0.193	-0.377	0.076	0.291
1278	6.39	-0.346	0.89	0.382	-0.13	0.853	0.515	-0.208	0.804	0.575	-0.238	0.623	0.596	-0.187	0.5	0.56	-0.173	0.409	0.569	-0.161	0.249	0.62	-0.102	0.075	0.566	0.035	0.027	0.567	-0.131	0.84	0.239	-0.226	0.794	0.2	-0.262	0.616	0.172	-0.282	0.489	0.233	-0.32	0.4	0.229	-0.356	0.237	0.193	-0.377	0.076	0.291
1279	6.395	-0.345	0.89	0.382	-0.13	0.853	0.516	-0.208	0.804	0.575	-0.238	0.623	0.596	-0.186	0.5	0.56	-0.172	0.41	0.57	-0.161	0.249	0.62	-0.101	0.075	0.566	0.035	0.027	0.567	-0.131	0.84	0.24	-0.225	0.794	0.2	-0.261	0.616	0.173	-0.282	0.489	0.234	-0.319	0.4	0.229	-0.356	0.237	0.193	-0.377	0.077	0.292
1280	6.4	-0.344	0.89	0.383	-0.129	0.853	0.517	-0.207	0.804	0.576	-0.237	0.623	0.596	-0.186	0.5	0.56	-0.171	0.41	0.57	-0.16	0.249	0.62	-0.101	0.075	0.566	0.035	0.027	0.567	-0.13	0.84	0.241	-0.225	0.794	0.201	-0.261	0.616	0.174	-0.281	0.489	0.234	-0.319	0.4	0.23	-0.356	0.238	0.194	-0.377	0.077	0.292
1281	6.405	-0.343	0.89	0.383	-0.129	0.852	0.518	-0.206	0.804	0.576	-0.237	0.623	0.597	-0.186	0.499	0.56	-0.171	0.41	0.57	-0.16	0.249	0.62	-0.101	0.075	0.566	0.035	0.027	0.567	-0.129	0.84	0.242	-0.224	0.794	0.202	-0.262	0.617	0.174	-0.281	0.489	0.234	-0.319	0.4	0.23	-0.356	0.238	0.194	-0.377	0.077	0.292
1282	6.41	-0.343	0.89	0.384	-0.127	0.852	0.518	-0.205	0.804	0.576	-0.236	0.623	0.597	-0.187	0.499	0.561	-0.17	0.41	0.57	-0.16	0.249	0.62	-0.101	0.075	0.566	0.035	0.027	0.567	-0.128	0.84	0.242	-0.224	0.794	0.202	-0.262	0.617	0.175	-0.281	0.49	0.235	-0.319	0.4	0.23	-0.356	0.238	0.194	-0.377	0.078	0.292
1283	6.415	-0.342	0.89	0.384	-0.127	0.852	0.518	-0.204	0.804	0.577	-0.236	0.623	0.597	-0.186	0.499	0.561	-0.17	0.41	0.57	-0.159	0.249	0.621	-0.101	0.075	0.566	0.035	0.027	0.567	-0.127	0.84	0.243	-0.224	0.794	0.202	-0.262	0.617	0.175	-0.281	0.49	0.235	-0.318	0.4	0.23	-0.356	0.238	0.194	-0.377	0.078	0.292
1284	6.42	-0.341	0.891	0.385	-0.125	0.852	0.519	-0.203	0.804	0.578	-0.235	0.623	0.597	-0.186	0.499	0.561	-0.169	0.41	0.571	-0.159	0.249	0.621	-0.101	0.075	0.566	0.035	0.027	0.567	-0.127	0.84	0.243	-0.223	0.794	0.203	-0.262	0.617	0.175	-0.281	0.49	0.236	-0.318	0.4	0.23	-0.356	0.239	0.195	-0.377	0.078	0.292
1285	6.425	-0.34	0.891	0.386	-0.125	0.852	0.519	-0.202	0.804	0.578	-0.235	0.623	0.598	-0.185	0.499	0.562	-0.169	0.41	0.571	-0.158	0.249	0.621	-0.1	0.075	0.566	0.035	0.027	0.567	-0.127	0.839	0.244	-0.223	0.794	0.203	-0.261	0.617	0.176	-0.281	0.49	0.237	-0.318	0.4	0.231	-0.356	0.239	0.195	-0.377	0.078	0.292
1286	6.43	-0.34	0.891	0.387	-0.124	0.851	0.52	-0.201	0.804	0.579	-0.234	0.623	0.598	-0.184	0.499	0.562	-0.169	0.41	0.571	-0.158	0.249	0.621	-0.1	0.075	0.565	0.035	0.027	0.567	-0.126	0.839	0.244	-0.223	0.794	0.204	-0.261	0.617	0.176	-0.28	0.49	0.237	-0.318	0.401	0.231	-0.356	0.239	0.195	-0.377	0.078	0.292
1287	6.435	-0.339	0.89	0.388	-0.124	0.851	0.521	-0.2	0.803	0.579	-0.234	0.623	0.598	-0.184	0.499	0.562	-0.168	0.41	0.571	-0.158	0.248	0.621	-0.1	0.075	0.565	0.035	0.027	0.567	-0.126	0.839	0.245	-0.222	0.794	0.205	-0.261	0.617	0.177	-0.28	0.49	0.238	-0.318	0.401	0.231	-0.356	0.239	0.195	-0.377	0.078	0.292
1288	6.44	-0.338	0.89	0.389	-0.123	0.85	0.521	-0.199	0.803	0.58	-0.234	0.623	0.598	-0.184	0.499	0.563	-0.168	0.409	0.571	-0.158	0.248	0.621	-0.1	0.074	0.565	0.035	0.027	0.567	-0.125	0.839	0.246	-0.222	0.794	0.206	-0.26	0.617	0.177	-0.28	0.49	0.238	-0.318	0.401	0.232	-0.356	0.239	0.195	-0.377	0.078	0.292
1289	6.445	-0.337	0.89	0.389	-0.122	0.85	0.522	-0.199	0.803	0.581	-0.234	0.623	0.598	-0.183	0.499	0.563	-0.168	0.409	0.571	-0.158	0.248	0.621	-0.1	0.075	0.565	0.035	0.027	0.566	-0.124	0.839	0.246	-0.221	0.794	0.207	-0.26	0.617	0.177	-0.28	0.49	0.238	-0.318	0.401	0.233	-0.356	0.239	0.196	-0.377	0.078	0.292
1290	6.45	-0.336	0.89	0.39	-0.12	0.85	0.523	-0.198	0.803	0.581	-0.233	0.623	0.598	-0.183	0.499	0.563	-0.168	0.409	0.571	-0.157	0.248	0.621	-0.1	0.074	0.565	0.035	0.027	0.566	-0.124	0.839	0.247	-0.221	0.794	0.207	-0.26	0.617	0.178	-0.279	0.49	0.238	-0.318	0.401	0.233	-0.356	0.24	0.196	-0.377	0.078	0.292
1291	6.455	-0.335	0.89	0.391	-0.119	0.849	0.523	-0.197	0.803	0.582	-0.233	0.623	0.598	-0.183	0.499	0.563	-0.168	0.409	0.571	-0.157	0.248	0.621	-0.1	0.074	0.565	0.036	0.027	0.566	-0.123	0.839	0.247	-0.22	0.794	0.208	-0.259	0.617	0.179	-0.279	0.489	0.238	-0.318	0.401	0.234	-0.356	0.24	0.196	-0.377	0.078	0.292
1292	6.46	-0.334	0.891	0.392	-0.118	0.849	0.523	-0.196	0.803	0.582	-0.232	0.623	0.599	-0.183	0.499	0.563	-0.167	0.409	0.571	-0.157	0.248	0.621	-0.1	0.074	0.565	0.036	0.027	0.566	-0.122	0.838	0.247	-0.22	0.794	0.208	-0.259	0.617	0.179	-0.279	0.489	0.239	-0.318	0.401	0.234	-0.356	0.24	0.196	-0.378	0.078	0.293
1293	6.465	-0.334	0.89	0.393	-0.117	0.849	0.523	-0.195	0.803	0.583	-0.232	0.623	0.599	-0.183	0.499	0.563	-0.167	0.409	0.572	-0.157	0.247	0.621	-0.1	0.074	0.565	0.036	0.027	0.566	-0.121	0.838	0.247	-0.22	0.794	0.208	-0.259	0.617	0.179	-0.279	0.489	0.239	-0.317	0.401	0.234	-0.356	0.24	0.196	-0.378	0.078	0.293
1294	6.47	-0.332	0.89	0.393	-0.116	0.849	0.523	-0.194	0.803	0.583	-0.231	0.623	0.599	-0.182	0.499	0.563	-0.167	0.409	0.572	-0.157	0.247	0.621	-0.1	0.074	0.565	0.036	0.027	0.566	-0.121	0.838	0.248	-0.219	0.794	0.209	-0.259	0.618	0.179	-0.278	0.489	0.24	-0.317	0.401	0.235	-0.356	0.24	0.196	-0.378	0.078	0.293
1295	6.475	-0.332	0.89	0.394	-0.114	0.849	0.524	-0.193	0.803	0.584	-0.231	0.623	0.6	-0.182	0.499	0.564	-0.167	0.409	0.572	-0.156	0.247	0.621	-0.1	0.074	0.565	0.036	0.027	0.566	-0.121	0.837	0.248	-0.218	0.794	0.21	-0.258	0.617	0.18	-0.277	0.489	0.24	-0.317	0.401	0.235	-0.356	0.24	0.196	-0.378	0.078	0.293
1296	6.48	-0.331	0.891	0.395	-0.113	0.848	0.524	-0.193	0.803	0.584	-0.23	0.623	0.6	-0.182	0.499	0.564	-0.167	0.409	0.572	-0.156	0.247	0.621	-0.1	0.074	0.565	0.036	0.027	0.566	-0.12	0.837	0.248	-0.218	0.793	0.211	-0.258	0.617	0.18	-0.277	0.488	0.24	-0.316	0.401	0.235	-0.356	0.24	0.197	-0.378	0.078	0.293
1297	6.485	-0.331	0.891	0.396	-0.113	0.848	0.524	-0.192	0.803	0.584	-0.23	0.623	0.6	-0.181	0.499	0.564	-0.167	0.409	0.572	-0.156	0.247	0.621	-0.1	0.074	0.564	0.036	0.028	0.566	-0.12	0.837	0.248	-0.217	0.793	0.211	-0.257	0.617	0.181	-0.277	0.488	0.241	-0.315	0.4	0.235	-0.355	0.24	0.197	-0.378	0.078	0.293
1298	6.49	-0.33	0.891	0.396	-0.112	0.848	0.524	-0.191	0.804	0.585	-0.229	0.623	0.601	-0.181	0.499	0.565	-0.167	0.409	0.572	-0.156	0.247	0.621	-0.1	0.074	0.564	0.036	0.028	0.566	-0.12	0.837	0.249	-0.217	0.793	0.211	-0.256	0.617	0.181	-0.276	0.489	0.241	-0.315	0.4	0.236	-0.355	0.24	0.197	-0.378	0.078	0.294
1299	6.495	-0.329	0.891	0.397	-0.111	0.848	0.525	-0.19	0.804	0.585	-0.228	0.623	0.601	-0.181	0.499	0.565	-0.167	0.408	0.572	-0.156	0.247	0.621	-0.1	0.074	0.564	0.036	0.028	0.566	-0.119	0.837	0.249	-0.216	0.793	0.212	-0.256	0.617	0.182	-0.276	0.489	0.241	-0.315	0.4	0.236	-0.355	0.241	0.197	-0.378	0.078	0.294
1300	6.5	-0.329	0.891	0.397	-0.11	0.848	0.525	-0.189	0.804	0.585	-0.228	0.623	0.602	-0.181	0.498	0.565	-0.167	0.408	0.572	-0.156	0.247	0.621	-0.1	0.074	0.564	0.036	0.028	0.566	-0.118	0.836	0.249	-0.215	0.792	0.212	-0.256	0.617	0.182	-0.276	0.489	0.242	-0.315	0.4	0.236	-0.354	0.241	0.197	-0.378	0.078	0.294
1301	6.505	-0.328	0.891	0.398	-0.109	0.848	0.526	-0.188	0.804	0.586	-0.227	0.623	0.602	-0.181	0.498	0.565	-0.167	0.408	0.572	-0.156	0.246	0.621	-0.1	0.074	0.564	0.036	0.028	0.566	-0.117	0.836	0.249	-0.215	0.792	0.213	-0.255	0.616	0.183	-0.275	0.489	0.242	-0.314	0.4	0.236	-0.354	0.241	0.198	-0.378	0.078	0.294
1302	6.51	-0.327	0.891	0.399	-0.108	0.848	0.526	-0.187	0.804	0.586	-0.226	0.624	0.603	-0.181	0.498	0.565	-0.167	0.408	0.572	-0.156	0.246	0.621	-0.1	0.074	0.564	0.036	0.028	0.566	-0.117	0.836	0.25	-0.214	0.792	0.213	-0.255	0.616	0.183	-0.275	0.489	0.243	-0.314	0.4	0.237	-0.354	0.241	0.198	-0.378	0.078	0.294
1303	6.515	-0.326	0.891	0.399	-0.107	0.848	0.527	-0.186	0.804	0.586	-0.225	0.624	0.603	-0.181	0.498	0.566	-0.167	0.408	0.572	-0.156	0.246	0.621	-0.1	0.074	0.564	0.036	0.028	0.566	-0.116	0.836	0.25	-0.214	0.792	0.214	-0.254	0.616	0.184	-0.274	0.489	0.243	-0.314	0.4	0.237	-0.354	0.241	0.198	-0.378	0.078	0.293
1304	6.52	-0.326	0.891	0.4	-0.107	0.848	0.527	-0.185	0.804	0.587	-0.225	0.624	0.604	-0.181	0.498	0.566	-0.167	0.408	0.572	-0.156	0.246	0.621	-0.1	0.074	0.564	0.036	0.028	0.566	-0.116	0.835	0.251	-0.213	0.791	0.214	-0.253	0.616	0.184	-0.273	0.488	0.244	-0.313	0.4	0.237	-0.354	0.241	0.198	-0.378	0.079	0.293
1305	6.525	-0.324	0.891	0.4	-0.106	0.847	0.527	-0.183	0.804	0.587	-0.224	0.624	0.604	-0.181	0.498	0.566	-0.167	0.407	0.572	-0.156	0.246	0.621	-0.1	0.074	0.564	0.036	0.028	0.566	-0.115	0.835	0.251	-0.213	0.791	0.214	-0.253	0.615	0.184	-0.273	0.488	0.244	-0.312	0.4	0.238	-0.354	0.241	0.198	-0.377	0.079	0.293
1306	6.53	-0.323	0.892	0.401	-0.105	0.847	0.528	-0.182	0.804	0.588	-0.223	0.624	0.605	-0.181	0.498	0.566	-0.168	0.407	0.572	-0.156	0.246	0.621	-0.1	0.074	0.564	0.036	0.028	0.566	-0.114	0.835	0.252	-0.212	0.791	0.215	-0.252	0.615	0.185	-0.272	0.488	0.244	-0.311	0.4	0.238	-0.354	0.241	0.198	-0.377	0.079	0.293
1307	6.535	-0.323	0.892	0.401	-0.104	0.847	0.528	-0.181	0.804	0.588	-0.222	0.624	0.606	-0.181	0.498	0.566	-0.168	0.407	0.573	-0.157	0.246	0.621	-0.1	0.074	0.564	0.036	0.028	0.566	-0.114	0.835	0.252	-0.212	0.791	0.215	-0.252	0.616	0.185	-0.272	0.488	0.244	-0.311	0.401	0.238	-0.354	0.241	0.198	-0.378	0.078	0.294
1308	6.54	-0.322	0.892	0.401	-0.104	0.847	0.529	-0.18	0.803	0.588	-0.221	0.624	0.606	-0.182	0.498	0.566	-0.169	0.407	0.573	-0.157	0.246	0.622	-0.1	0.074	0.564	0.036	0.028	0.566	-0.114	0.835	0.253	-0.211	0.791	0.216	-0.251	0.616	0.186	-0.271	0.488	0.244	-0.311	0.401	0.238	-0.354	0.241	0.198	-0.378	0.079	0.294
1309	6.545	-0.321	0.891	0.402	-0.103	0.847	0.529	-0.179	0.804	0.589	-0.221	0.624	0.607	-0.182	0.498	0.566	-0.169	0.406	0.573	-0.157	0.245	0.622	-0.1	0.074	0.564	0.036	0.027	0.566	-0.113	0.835	0.253	-0.21	0.791	0.216	-0.251	0.616	0.186	-0.271	0.488	0.245	-0.311	0.401	0.239	-0.354	0.242	0.199	-0.378	0.079	0.294
1310	6.55	-0.32	0.891	0.402	-0.102	0.847	0.529	-0.178	0.804	0.589	-0.22	0.624	0.607	-0.182	0.498	0.566	-0.169	0.406	0.573	-0.157	0.245	0.622	-0.1	0.074	0.564	0.036	0.027	0.566	-0.112	0.835	0.253	-0.21	0.791	0.217	-0.251	0.616	0.186	-0.27	0.488	0.245	-0.31	0.401	0.239	-0.354	0.242	0.199	-0.378	0.079	0.294
1311	6.555	-0.32	0.892	0.403	-0.101	0.847	0.529	-0.177	0.804	0.589	-0.219	0.625	0.608	-0.182	0.497	0.567	-0.17	0.406	0.573	-0.158	0.245	0.622	-0.1	0.074	0.564	0.036	0.027	0.566	-0.111	0.835	0.254	-0.209	0.791	0.217	-0.25	0.616	0.187	-0.269	0.488	0.245	-0.31	0.401	0.239	-0.354	0.242	0.199	-0.378	0.079	0.294
1312	6.56	-0.319	0.892	0.403	-0.101	0.847	0.529	-0.176	0.804	0.59	-0.219	0.625	0.608	-0.182	0.497	0.567	-0.17	0.406	0.574	-0.158	0.245	0.622	-0.1	0.074	0.564	0.036	0.027	0.566	-0.111	0.834	0.254	-0.208	0.791	0.218	-0.25	0.617	0.187	-0.269	0.488	0.245	-0.31	0.401	0.239	-0.354	0.242	0.199	-0.377	0.079	0.294
1313	6.565	-0.318	0.892	0.404	-0.1	0.847	0.53	-0.175	0.804	0.59	-0.219	0.625	0.608	-0.182	0.497	0.567	-0.17	0.406	0.574	-0.158	0.245	0.622	-0.1	0.074	0.564	0.036	0.027	0.566	-0.11	0.834	0.254	-0.208	0.791	0.218	-0.249	0.617	0.188	-0.268	0.488	0.245	-0.309	0.401	0.239	-0.354	0.242	0.199	-0.377	0.079	0.294
1314	6.57	-0.317	0.892	0.404	-0.098	0.847	0.53	-0.174	0.804	0.591	-0.219	0.625	0.608	-0.182	0.497	0.567	-0.171	0.406	0.574	-0.158	0.245	0.622	-0.1	0.074	0.564	0.036	0.027	0.566	-0.109	0.834	0.255	-0.207	0.791	0.218	-0.248	0.616	0.188	-0.268	0.488	0.245	-0.308	0.401	0.24	-0.354	0.243	0.199	-0.377	0.08	0.294
1315	6.575	-0.316	0.892	0.404	-0.097	0.847	0.531	-0.174	0.804	0.591	-0.218	0.625	0.609	-0.182	0.497	0.567	-0.171	0.406	0.574	-0.158	0.245	0.622	-0.1	0.074	0.564	0.036	0.027	0.566	-0.108	0.835	0.255	-0.206	0.791	0.219	-0.248	0.617	0.188	-0.267	0.488	0.246	-0.308	0.401	0.24	-0.354	0.243	0.199	-0.377	0.08	0.293
1316	6.58	-0.316	0.893	0.405	-0.097	0.847	0.531	-0.173	0.804	0.591	-0.218	0.625	0.609	-0.182	0.497	0.567	-0.171	0.406	0.574	-0.158	0.245	0.622	-0.1	0.074	0.564	0.036	0.027	0.566	-0.107	0.835	0.256	-0.206	0.791	0.219	-0.248	0.617	0.189	-0.267	0.489	0.246	-0.307	0.401	0.24	-0.353	0.243	0.199	-0.377	0.08	0.293
1317	6.585	-0.315	0.892	0.405	-0.096	0.846	0.531	-0.173	0.804	0.591	-0.218	0.625	0.609	-0.182	0.497	0.568	-0.172	0.406	0.574	-0.158	0.245	0.622	-0.1	0.074	0.564	0.036	0.027	0.566	-0.107	0.834	0.257	-0.205	0.791	0.219	-0.248	0.618	0.189	-0.266	0.489	0.246	-0.307	0.402	0.24	-0.353	0.244	0.199	-0.377	0.081	0.293
1318	6.59	-0.314	0.892	0.406	-0.096	0.846	0.532	-0.172	0.804	0.592	-0.218	0.625	0.609	-0.182	0.497	0.568	-0.172	0.406	0.574	-0.158	0.245	0.622	-0.1	0.074	0.564	0.036	0.027	0.566	-0.106	0.834	0.257	-0.205	0.792	0.219	-0.247	0.618	0.189	-0.266	0.489	0.246	-0.307	0.402	0.24	-0.353	0.244	0.199	-0.377	0.081	0.293
1319	6.595	-0.313	0.893	0.406	-0.095	0.846	0.533	-0.171	0.803	0.592	-0.218	0.625	0.61	-0.182	0.497	0.568	-0.172	0.406	0.575	-0.158	0.245	0.622	-0.1	0.074	0.564	0.036	0.027	0.566	-0.105	0.835	0.258	-0.204	0.792	0.219	-0.247	0.618	0.19	-0.266	0.489	0.246	-0.306	0.402	0.24	-0.353	0.245	0.199	-0.377	0.081	0.293
1320	6.6	-0.312	0.893	0.406	-0.094	0.846	0.533	-0.17	0.803	0.593	-0.217	0.625	0.61	-0.182	0.497	0.568	-0.171	0.406	0.575	-0.158	0.245	0.622	-0.1	0.074	0.564	0.036	0.027	0.566	-0.104	0.835	0.258	-0.203	0.792	0.22	-0.246	0.619	0.19	-0.265	0.489	0.246	-0.306	0.403	0.24	-0.353	0.245	0.199	-0.377	0.082	0.293
1321	6.605	-0.311	0.893	0.407	-0.094	0.846	0.533	-0.169	0.803	0.593	-0.217	0.625	0.61	-0.181	0.497	0.568	-0.171	0.406	0.574	-0.158	0.245	0.622	-0.1	0.074	0.564	0.036	0.027	0.566	-0.104	0.835	0.258	-0.202	0.792	0.22	-0.246	0.619	0.191	-0.264	0.49	0.246	-0.305	0.403	0.241	-0.352	0.246	0.199	-0.377	0.082	0.293
1322	6.61	-0.31	0.893	0.407	-0.093	0.846	0.534	-0.169	0.803	0.594	-0.217	0.625	0.61	-0.181	0.497	0.569	-0.17	0.406	0.574	-0.158	0.245	0.622	-0.1	0.074	0.564	0.036	0.027	0.566	-0.103	0.835	0.259	-0.201	0.792	0.221	-0.245	0.619	0.191	-0.263	0.49	0.247	-0.305	0.403	0.241	-0.352	0.246	0.2	-0.377	0.082	0.293
1323	6.615	-0.31	0.893	0.408	-0.093	0.846	0.534	-0.169	0.803	0.594	-0.217	0.625	0.61	-0.18	0.497	0.569	-0.17	0.406	0.575	-0.158	0.245	0.622	-0.1	0.074	0.564	0.036	0.027	0.566	-0.102	0.835	0.259	-0.2	0.792	0.222	-0.244	0.62	0.191	-0.263	0.49	0.247	-0.304	0.403	0.241	-0.352	0.246	0.2	-0.376	0.082	0.293
1324	6.62	-0.31	0.894	0.408	-0.092	0.846	0.534	-0.169	0.803	0.595	-0.217	0.625	0.611	-0.179	0.497	0.569	-0.17	0.406	0.575	-0.158	0.245	0.622	-0.1	0.074	0.564	0.036	0.028	0.566	-0.101	0.835	0.259	-0.2	0.793	0.222	-0.244	0.62	0.191	-0.263	0.49	0.247	-0.304	0.404	0.241	-0.352	0.246	0.2	-0.376	0.083	0.293
1325	6.625	-0.309	0.894	0.408	-0.092	0.846	0.535	-0.169	0.803	0.595	-0.216	0.625	0.611	-0.179	0.497	0.569	-0.169	0.407	0.575	-0.157	0.245	0.622	-0.1	0.074	0.564	0.036	0.028	0.566	-0.1	0.836	0.26	-0.199	0.793	0.223	-0.243	0.62	0.192	-0.262	0.491	0.247	-0.303	0.404	0.241	-0.352	0.247	0.2	-0.376	0.083	0.293
1326	6.63	-0.308	0.894	0.408	-0.091	0.846	0.535	-0.169	0.804	0.595	-0.216	0.625	0.611	-0.179	0.498	0.569	-0.169	0.407	0.575	-0.157	0.245	0.622	-0.1	0.074	0.564	0.036	0.028	0.566	-0.099	0.836	0.261	-0.198	0.794	0.223	-0.242	0.62	0.192	-0.262	0.491	0.247	-0.303	0.404	0.241	-0.351	0.247	0.2	-0.376	0.083	0.293
1327	6.635	-0.307	0.895	0.408	-0.09	0.846	0.536	-0.168	0.804	0.596	-0.215	0.625	0.611	-0.178	0.498	0.57	-0.168	0.407	0.575	-0.157	0.245	0.622	-0.1	0.074	0.564	0.036	0.028	0.566	-0.099	0.836	0.261	-0.197	0.794	0.223	-0.242	0.621	0.192	-0.261	0.491	0.247	-0.303	0.405	0.241	-0.351	0.247	0.2	-0.375	0.083	0.293
1328	6.64	-0.307	0.895	0.409	-0.089	0.847	0.537	-0.168	0.804	0.596	-0.215	0.625	0.611	-0.178	0.498	0.57	-0.167	0.407	0.575	-0.156	0.245	0.622	-0.1	0.074	0.564	0.036	0.028	0.566	-0.098	0.836	0.262	-0.197	0.794	0.223	-0.241	0.621	0.192	-0.26	0.492	0.248	-0.303	0.405	0.241	-0.351	0.248	0.2	-0.375	0.083	0.293
1329	6.645	-0.306	0.895	0.409	-0.089	0.847	0.537	-0.168	0.804	0.597	-0.214	0.625	0.611	-0.177	0.498	0.57	-0.166	0.407	0.575	-0.156	0.245	0.622	-0.1	0.074	0.564	0.036	0.028	0.566	-0.097	0.836	0.263	-0.196	0.795	0.223	-0.241	0.621	0.192	-0.26	0.492	0.248	-0.302	0.405	0.241	-0.351	0.248	0.2	-0.375	0.084	0.293
1330	6.65	-0.306	0.896	0.409	-0.089	0.847	0.538	-0.167	0.804	0.597	-0.213	0.625	0.612	-0.176	0.498	0.57	-0.166	0.407	0.575	-0.155	0.245	0.623	-0.1	0.075	0.564	0.036	0.028	0.566	-0.096	0.836	0.263	-0.196	0.795	0.224	-0.24	0.621	0.192	-0.259	0.492	0.248	-0.302	0.406	0.241	-0.351	0.249	0.2	-0.375	0.084	0.293
1331	6.655	-0.305	0.896	0.409	-0.089	0.847	0.538	-0.167	0.804	0.597	-0.212	0.625	0.612	-0.175	0.498	0.571	-0.165	0.407	0.575	-0.155	0.245	0.623	-0.1	0.075	0.564	0.036	0.028	0.566	-0.096	0.836	0.263	-0.195	0.795	0.224	-0.24	0.622	0.193	-0.259	0.492	0.248	-0.301	0.406	0.242	-0.351	0.249	0.2	-0.375	0.084	0.293
1332	6.66	-0.304	0.896	0.409	-0.088	0.846	0.539	-0.167	0.804	0.598	-0.212	0.625	0.612	-0.174	0.498	0.571	-0.165	0.407	0.575	-0.154	0.245	0.623	-0.1	0.075	0.564	0.036	0.028	0.566	-0.095	0.836	0.264	-0.194	0.796	0.224	-0.239	0.622	0.193	-0.258	0.493	0.248	-0.301	0.406	0.242	-0.351	0.249	0.2	-0.374	0.084	0.293
1333	6.665	-0.303	0.896	0.41	-0.088	0.847	0.539	-0.166	0.804	0.598	-0.211	0.625	0.612	-0.173	0.498	0.571	-0.163	0.407	0.576	-0.154	0.245	0.623	-0.1	0.075	0.564	0.036	0.028	0.566	-0.094	0.837	0.265	-0.193	0.796	0.225	-0.239	0.623	0.193	-0.258	0.493	0.248	-0.3	0.407	0.242	-0.351	0.25	0.2	-0.374	0.085	0.293
1334	6.67	-0.303	0.897	0.41	-0.087	0.847	0.54	-0.166	0.805	0.599	-0.21	0.626	0.613	-0.172	0.498	0.571	-0.162	0.407	0.576	-0.153	0.245	0.623	-0.1	0.075	0.564	0.036	0.028	0.566	-0.093	0.837	0.265	-0.193	0.796	0.225	-0.238	0.623	0.194	-0.258	0.493	0.249	-0.3	0.407	0.242	-0.351	0.25	0.2	-0.374	0.085	0.293
1335	6.675	-0.302	0.897	0.41	-0.086	0.847	0.541	-0.165	0.805	0.599	-0.21	0.626	0.613	-0.171	0.498	0.572	-0.161	0.408	0.576	-0.152	0.245	0.623	-0.1	0.075	0.563	0.036	0.028	0.566	-0.093	0.837	0.266	-0.192	0.796	0.225	-0.237	0.623	0.194	-0.257	0.494	0.249	-0.3	0.407	0.242	-0.35	0.251	0.2	-0.374	0.085	0.293
1336	6.68	-0.302	0.897	0.41	-0.086	0.847	0.541	-0.164	0.805	0.599	-0.209	0.626	0.613	-0.17	0.498	0.572	-0.16	0.408	0.577	-0.152	0.245	0.623	-0.1	0.075	0.563	0.036	0.028	0.566	-0.092	0.837	0.266	-0.191	0.797	0.225	-0.237	0.623	0.194	-0.257	0.494	0.249	-0.299	0.408	0.242	-0.35	0.251	0.2	-0.373	0.085	0.292
1337	6.685	-0.301	0.897	0.41	-0.085	0.847	0.542	-0.164	0.806	0.6	-0.208	0.626	0.614	-0.169	0.499	0.572	-0.16	0.408	0.577	-0.152	0.246	0.623	-0.1	0.075	0.563	0.036	0.028	0.566	-0.091	0.837	0.267	-0.191	0.797	0.225	-0.236	0.624	0.195	-0.256	0.494	0.249	-0.299	0.408	0.242	-0.35	0.252	0.2	-0.373	0.086	0.292
1338	6.69	-0.3	0.897	0.411	-0.085	0.848	0.542	-0.163	0.806	0.6	-0.207	0.626	0.614	-0.168	0.499	0.573	-0.159	0.408	0.577	-0.151	0.246	0.623	-0.099	0.075	0.563	0.036	0.028	0.566	-0.091	0.837	0.268	-0.19	0.797	0.226	-0.235	0.624	0.195	-0.256	0.494	0.249	-0.299	0.408	0.242	-0.35	0.252	0.2	-0.373	0.086	0.292
1339	6.695	-0.299	0.898	0.411	-0.084	0.848	0.543	-0.162	0.806	0.6	-0.205	0.626	0.615	-0.167	0.5	0.573	-0.158	0.408	0.578	-0.151	0.246	0.624	-0.099	0.075	0.563	0.036	0.028	0.566	-0.09	0.837	0.268	-0.189	0.797	0.226	-0.235	0.624	0.195	-0.255	0.494	0.249	-0.298	0.408	0.242	-0.35	0.253	0.2	-0.373	0.087	0.292
1340	6.7	-0.299	0.898	0.411	-0.083	0.848	0.543	-0.162	0.806	0.601	-0.204	0.626	0.615	-0.167	0.5	0.574	-0.157	0.408	0.578	-0.15	0.246	0.624	-0.099	0.075	0.563	0.036	0.028	0.566	-0.089	0.838	0.269	-0.188	0.797	0.227	-0.235	0.624	0.195	-0.255	0.494	0.249	-0.298	0.409	0.242	-0.349	0.253	0.2	-0.373	0.087	0.292
1341	6.705	-0.298	0.898	0.412	-0.082	0.848	0.544	-0.161	0.806	0.601	-0.204	0.626	0.616	-0.166	0.5	0.574	-0.156	0.409	0.578	-0.149	0.246	0.624	-0.099	0.075	0.563	0.036	0.028	0.566	-0.089	0.838	0.269	-0.188	0.797	0.228	-0.234	0.624	0.196	-0.255	0.495	0.25	-0.297	0.409	0.242	-0.349	0.253	0.2	-0.373	0.087	0.292
1342	6.71	-0.297	0.898	0.412	-0.082	0.848	0.544	-0.16	0.806	0.602	-0.203	0.626	0.616	-0.166	0.5	0.574	-0.155	0.409	0.579	-0.149	0.246	0.624	-0.099	0.075	0.563	0.036	0.028	0.566	-0.088	0.838	0.269	-0.187	0.798	0.228	-0.234	0.625	0.196	-0.254	0.495	0.25	-0.297	0.409	0.243	-0.349	0.253	0.2	-0.372	0.087	0.292
1343	6.715	-0.297	0.899	0.413	-0.081	0.848	0.545	-0.159	0.806	0.602	-0.202	0.626	0.617	-0.164	0.5	0.575	-0.154	0.409	0.579	-0.148	0.246	0.624	-0.099	0.075	0.563	0.036	0.028	0.566	-0.088	0.838	0.27	-0.186	0.798	0.228	-0.233	0.625	0.196	-0.254	0.495	0.25	-0.297	0.409	0.243	-0.349	0.254	0.2	-0.372	0.087	0.292
1344	6.72	-0.296	0.899	0.413	-0.08	0.849	0.545	-0.158	0.806	0.603	-0.201	0.626	0.617	-0.163	0.5	0.575	-0.154	0.408	0.58	-0.147	0.246	0.625	-0.099	0.075	0.563	0.036	0.028	0.566	-0.087	0.838	0.27	-0.186	0.798	0.229	-0.233	0.626	0.197	-0.253	0.496	0.25	-0.297	0.41	0.243	-0.349	0.254	0.2	-0.372	0.087	0.292
1345	6.725	-0.295	0.899	0.413	-0.08	0.848	0.546	-0.157	0.806	0.603	-0.2	0.626	0.618	-0.162	0.5	0.575	-0.153	0.408	0.58	-0.147	0.246	0.625	-0.099	0.075	0.563	0.036	0.028	0.566	-0.086	0.838	0.271	-0.185	0.798	0.229	-0.232	0.626	0.197	-0.253	0.496	0.25	-0.296	0.41	0.243	-0.349	0.255	0.2	-0.372	0.088	0.292
1346	6.73	-0.294	0.899	0.414	-0.079	0.848	0.547	-0.157	0.806	0.604	-0.199	0.626	0.618	-0.161	0.5	0.575	-0.152	0.408	0.58	-0.146	0.246	0.625	-0.099	0.075	0.563	0.036	0.028	0.566	-0.086	0.838	0.271	-0.184	0.798	0.229	-0.232	0.626	0.197	-0.252	0.496	0.25	-0.296	0.41	0.243	-0.349	0.255	0.2	-0.373	0.089	0.293
1347	6.735	-0.293	0.9	0.414	-0.078	0.849	0.547	-0.156	0.806	0.604	-0.198	0.626	0.618	-0.16	0.5	0.576	-0.151	0.409	0.58	-0.145	0.246	0.625	-0.098	0.075	0.563	0.036	0.028	0.566	-0.085	0.838	0.272	-0.183	0.798	0.23	-0.232	0.626	0.197	-0.252	0.496	0.251	-0.296	0.411	0.243	-0.349	0.256	0.201	-0.373	0.089	0.293
1348	6.74	-0.293	0.9	0.415	-0.078	0.849	0.547	-0.155	0.806	0.605	-0.197	0.626	0.619	-0.159	0.5	0.576	-0.151	0.409	0.581	-0.144	0.246	0.625	-0.098	0.074	0.563	0.036	0.028	0.566	-0.085	0.839	0.272	-0.183	0.798	0.23	-0.231	0.627	0.198	-0.251	0.496	0.251	-0.295	0.411	0.244	-0.349	0.256	0.201	-0.373	0.089	0.293
1349	6.745	-0.292	0.9	0.416	-0.077	0.849	0.547	-0.154	0.806	0.605	-0.196	0.626	0.619	-0.158	0.5	0.577	-0.15	0.409	0.581	-0.144	0.246	0.625	-0.098	0.074	0.563	0.036	0.028	0.566	-0.084	0.839	0.273	-0.182	0.798	0.23	-0.23	0.627	0.198	-0.251	0.497	0.251	-0.295	0.411	0.244	-0.349	0.256	0.201	-0.372	0.089	0.293
1350	6.75	-0.291	0.9	0.416	-0.076	0.849	0.548	-0.153	0.806	0.605	-0.195	0.626	0.62	-0.158	0.5	0.577	-0.149	0.409	0.581	-0.143	0.246	0.625	-0.098	0.074	0.563	0.036	0.028	0.565	-0.084	0.839	0.273	-0.181	0.798	0.231	-0.23	0.627	0.198	-0.251	0.497	0.251	-0.295	0.412	0.244	-0.349	0.257	0.201	-0.372	0.09	0.293
1351	6.755	-0.29	0.901	0.417	-0.075	0.848	0.548	-0.152	0.806	0.606	-0.195	0.626	0.62	-0.158	0.5	0.577	-0.149	0.409	0.581	-0.143	0.246	0.625	-0.098	0.074	0.562	0.036	0.028	0.565	-0.083	0.839	0.274	-0.181	0.799	0.232	-0.229	0.627	0.199	-0.251	0.497	0.251	-0.294	0.412	0.244	-0.349	0.257	0.201	-0.372	0.09	0.293
1352	6.76	-0.29	0.901	0.417	-0.073	0.848	0.548	-0.151	0.806	0.606	-0.194	0.626	0.621	-0.157	0.5	0.577	-0.148	0.409	0.581	-0.143	0.245	0.625	-0.098	0.074	0.562	0.036	0.028	0.565	-0.083	0.838	0.274	-0.18	0.799	0.232	-0.229	0.628	0.199	-0.25	0.497	0.252	-0.294	0.412	0.245	-0.349	0.258	0.201	-0.372	0.09	0.293
[truncated: 1,982 more rows]
[truncated: 3 more columns]
