# Supplementary material for: Associations between lower-limb muscle activation and knee flexion in post-stroke individuals: A study on the stance-to-swing phases of gait
Source: PLoS One. 2017 Sep 8;12(9):e0183865. doi: 10.1371/journal.pone.0183865 (PMC5590852; doi:10.1371/journal.pone.0183865)
Supplement: S1 Dataset — (ZIP) [file pone.0183865.s001.zip › S1_Dataset/Patient group/3/2/emg.csv]

Frame	Time	EMG Signal 1	EMG Signal 2	EMG Signal 3	EMG Signal 4	EMG Signal 5	EMG Signal 6	EMG Signal 7	EMG Signal 8
0	0	59.853	53.55	44.685	40.848	24.935	38.276	46.451	42.194
1	0.001	55.676	49.55	40.724	41.881	25.577	31.741	45.335	41.253
2	0.002	49.764	45.947	43.546	36.53	49.252	34.297	45.587	33.344
3	0.003	45.993	46.026	40.952	34.277	16.803	34.924	37.33	32.221
4	0.004	44.749	40.887	39.528	36.488	36.032	33.818	34.886	35.169
5	0.005	41.969	41.375	38.118	35.031	8.202	26.142	34.001	30
6	0.006	39.209	35.682	33.629	32.816	30.51	26.8	27.517	33.55
7	0.007	38.983	33.104	34.002	29.841	38.303	27.085	27.821	42.527
8	0.008	39.359	33.642	32.451	32.497	28.51	27.383	20.792	58.098
9	0.009	38.209	37.299	32.482	26.656	29.616	24.025	19.775	40.014
10	0.01	32.451	29.571	29.436	27.416	25.889	22.045	18.78	36.082
11	0.011	33.502	29.418	27.777	25.304	18.09	25.895	8.326	24.617
12	0.012	29.164	27.939	22.085	19.54	26.388	24.934	3.123	10.68
13	0.013	27.379	27.66	25.128	20.38	19.812	16.063	7.631	-14.835
14	0.014	26.411	23.156	22.788	20.095	1.075	19.41	11.389	-6.464
15	0.015	20.063	22.566	22.805	18.103	2.119	20.463	18.856	20.129
16	0.016	22.089	14.075	14.149	16.143	2.991	18.263	35.454	14.835
17	0.017	20.48	21.114	13.475	17.318	-4.076	17.448	26.549	9.955
18	0.018	18.15	15.811	12.652	14.271	14.077	8.735	18.255	11.504
19	0.019	16.639	13.077	15.164	8.944	5.322	8.381	10.579	7.285
20	0.02	14.414	10.391	11.719	10.042	6.492	7.868	7.395	13.366
21	0.021	11.47	14.728	8.324	14.084	-5.256	2.549	11.409	14.263
22	0.022	8.967	7.507	10.974	9.273	3.387	7.912	5.595	15.014
23	0.023	10.591	6.529	1.67	11.283	-20.457	0.741	8.721	7.883
24	0.024	6.856	6.957	6.35	3.463	-5.755	6.964	8.796	15.317
25	0.025	4.139	7.252	8.18	3.049	-20.859	2.972	4.266	6.154
26	0.026	4.583	3.339	2.127	1.131	6.47	4.438	0.166	0.709
27	0.027	3.928	4.327	0.19	0.613	1.898	-3.917	5.982	-4.122
28	0.028	3.332	-1.013	1.395	4.21	4.273	-1.972	2.551	-1.734
29	0.029	-2.234	1.248	-1.6	-2.203	-18.463	-5.403	-2.381	-3.746
30	0.03	-2.9	-4.367	-2.021	-2.574	6.25	4.368	0.282	-1.843
31	0.031	-5.438	-3.728	-1.227	-6.764	-4.583	2.188	0.082	-3.564
32	0.032	-11.98	-6.129	-5.612	-7.032	-8.429	0.243	4.766	1.159
33	0.033	-5.096	-6.736	-6.074	-4.347	10.655	-1.658	-5.404	3.804
34	0.034	-9.191	-7.281	-2.802	-5.48	12.555	-5.456	-4.886	-0.28
35	0.035	-9.153	-6.219	-4.903	-5.021	-4.295	-5.147	-1.997	-8.763
36	0.036	-7.51	-8.198	-5.205	-8.382	10.075	-1.495	-7.777	-10.427
37	0.037	-12.385	-5.475	-4.691	-5.503	-15.589	-4.384	-5.388	-6.251
38	0.038	-13.719	-10.631	-7.222	-3.932	-33.1	-9.743	-3.341	-9.372
39	0.039	-7.058	-15.349	-7.381	-1.736	-11.671	-10.801	-15.968	2.267
40	0.04	-6.728	-11.112	-5.751	-8.014	19.088	-12.986	-14.639	-3.486
41	0.041	-13.313	-7.018	-6.011	-7.671	39.396	-10.874	-13.462	-11.893
42	0.042	-8.228	-9.26	-10.111	-12.905	12.76	-4.855	-6.64	-10.971
43	0.043	-13.542	-15.516	-7.203	-12.694	2.426	-11.178	-10.618	-12.521
44	0.044	-9.32	-13.597	-9.672	-11.29	-13.472	-7.405	-7.393	-14.028
45	0.045	-13.756	-15.884	-11.909	-14.112	6.056	-8.238	-8.585	-11.24
46	0.046	-14.467	-12.9	-17.202	-9.93	3.357	-6.526	-13.621	-14.422
47	0.047	-13.388	-17.228	-12.788	-9.574	-22.539	-10.782	-7.792	-20.667
48	0.048	-14.777	-11.642	-17.052	-7.235	8.311	-10.558	-5.611	-8.697
49	0.049	-17.675	-14.151	-10.259	-14.738	4.142	-13.978	-9.206	-3.651
50	0.05	-12.015	-9.453	-11.363	-13.878	-7.143	-8.274	-8.708	-8.431
51	0.051	-14.341	-15.468	-15.657	-12.918	-10.418	-4.223	-15.278	-7.108
52	0.052	-17.831	-13.162	-11.624	-8.659	-7.314	-6.179	-14.495	-13.527
53	0.053	-17.26	-11.244	-11.08	-12.726	-9.992	-8.127	-12.168	-12.401
54	0.054	-15.531	-13.186	-13.05	-10.795	18.26	-8.719	-11.588	-13.406
55	0.055	-16.896	-10.296	-14.818	-12.726	7.066	-10.079	-11.02	-10.537
56	0.056	-14.579	-10.693	-18.333	-10.987	10.356	-9.699	-10.461	-6.314
57	0.057	-12.455	-10.317	-11.015	-11.377	-5.279	-7.571	-13.005	-4.016
58	0.058	-9.744	-9.158	-18.419	-9.057	-42.22	-10.28	-6.644	-5.967
59	0.059	-15.551	-15.165	-13.629	-7.89	-27.111	-12.217	-7.447	-9.266
60	0.06	-17.866	-12.642	-16.199	-13.117	-4.253	-13.774	-8.245	-1.545
61	0.061	-13.024	-10.327	-15.485	-11.182	-16.614	-14.55	-8.86	-17.632
62	0.062	-12.436	-13.819	-10.7	-6.538	-20.23	-12.031	-13.544	-19.988
63	0.063	-14.18	-10.53	-12.68	-11.961	-23.481	-9.906	-9.522	-9.379
64	0.064	-11.66	-14.59	-9.825	-12.544	-32.739	-9.135	-9.945	-7.491
65	0.065	-17.071	-7.624	-9.48	-9.255	-24.442	-13.394	-12.298	-16.238
66	0.066	-12.23	-12.457	-14.942	-12.157	3.825	-10.491	-18.13	-8.337
67	0.067	-15.512	-11.685	-16.924	-8.676	-22.484	-11.852	-12.538	-12.635
68	0.068	-10.083	-15.746	-16.386	-11.962	8.491	-13.217	-11.999	-11.506
69	0.069	-16.66	-15.164	-13.521	-9.067	-12.176	-9.167	-13.993	-12.695
70	0.07	-15.874	-18.448	-16.074	-9.458	-23.347	-5.696	-11.151	-11.762
71	0.071	-13.542	-17.863	-13.786	-12.944	-47.121	-5.327	-12.576	-14.683
72	0.072	-17.024	-15.339	-9.763	-15.839	-31.42	-10.188	-9.351	-20.706
73	0.073	-17.614	-12.052	-11.153	-9.845	-23.098	-9.632	-12.319	-21.498
74	0.074	-9.873	-16.118	-13.519	-14.1	10.398	-10.23	-9.667	-19.579
75	0.075	-12.975	-10.314	-13.173	-11.781	-3.143	-7.723	-9.345	-12.228
76	0.076	-13.942	-15.918	-13.596	-9.842	0.937	-12.195	-11.541	-1.397
77	0.077	-11.421	-15.327	-8.607	-11.779	42.583	-11.637	-10.256	-11.478
78	0.078	-12.203	-12.022	-13.297	-15.845	24.223	-11.472	-12.847	-12.659
79	0.079	-11.634	-12.605	-17.413	-10.043	18.815	-8.983	-14.479	-9.197
80	0.08	-12.809	-14.158	-17.091	-12.382	-6.326	-12.306	-10.699	-12.332
81	0.081	-10.887	-13.784	-11.723	-14.324	7.291	-10.198	-12.126	-19.147
82	0.082	-19.803	-8.381	-12.351	-14.919	-38.526	-10.601	-14.507	-18.397
83	0.083	-10.917	-13.234	-15.689	-16.671	-32.493	-6.366	-13.789	-13.569
84	0.084	-16.941	-13.833	-11.677	-13.193	-16.01	-7.749	-17.91	-15.906
85	0.085	-13.867	-13.265	-16.172	-14.748	-31.07	-15.15	-13.115	-12.449
86	0.086	-14.859	-14.627	-9.244	-13.395	-17.484	-12.102	-12.555	-2.418
87	0.087	-14.114	-14.248	-12.186	-13.787	-5.066	-15.046	-14.323	-12.524
88	0.088	-14.91	-12.131	-13	-12.626	-8.705	-15.871	-8.554	-16.244
89	0.089	-14.353	-11.77	-13.814	-9.912	-12.022	-10.308	3.586	-0.591
90	0.09	-11.086	-10.641	-11.912	-8.355	16.246	-9.759	-1.701	-11.249
91	0.091	-15.172	-11.446	-1.878	-3.905	-25.335	-9.215	-0.203	-9.356
92	0.092	-13.85	-12.249	-3.261	6.156	-30.731	-13.321	-4.518	-11.13
93	0.093	-15.234	-12.075	-4.454	7.507	-35.759	-10.848	-10.956	-12.698
94	0.094	-15.654	-15.784	-5.641	8.665	-12.938	-13.222	-12.155	-11.362
95	0.095	-16.074	-16.206	-8.762	2.664	-8.9	-9.21	-6.936	-4.999
96	0.096	-16.507	-14.896	-3.948	-7.014	-5.28	-7.908	-5.964	-3.858
97	0.097	-18.682	-16.098	-3.196	-18.82	-15.387	-7.565	-6.717	3.473
98	0.098	-15.438	-10.921	0.848	-14.173	0.214	-9.735	-9.044	-7.395
99	0.099	-15.867	-17.54	-7.103	-21.325	-13.942	-10.163	-11.059	-17.473
100	0.1	-20.377	-15.067	-1.89	-17.646	-11.467	-7.485	-7.836	-16.312
101	0.101	-17.525	-15.876	-10.801	-21.122	0.105	-4.03	-9.625	-12.831
102	0.102	-17.201	-13.991	-4.813	-18.023	-2.045	-8.51	-9.266	-13.803
103	0.103	-13.974	-20.039	-10.045	-15.11	3.754	-7.965	-12.571	-8.982
104	0.104	-14.422	-14.475	-18.946	-17.622	-8.473	-12.844	-5.989	-8.233
105	0.105	-17.176	-15.105	-15.462	-10.263	-0.536	-14.824	-1.135	-10.575
106	0.106	-16.837	-14.576	-14.487	-11.222	-13.55	-16.611	-3.618	-14.066
107	0.107	-19.021	-20.044	-3.647	-11.988	5.735	-14.132	-7.644	-13.469
108	0.108	-14.626	-12.171	-7.894	-16.043	3.114	-10.877	-9.538	-11.718
109	0.109	-20.684	-19.591	-6.725	-11.188	-3.985	-6.855	-14.131	-17.527
110	0.11	-18.422	-10.762	-5.543	-11.76	-10.449	-13.859	-5.234	-16.747
111	0.111	-17.906	-9.673	-15.197	-11.176	-39.526	-12.926	-8.933	-14.796
112	0.112	-11.968	-14.961	-24.078	-11.554	-10.558	-8.705	-7.748	-19.452
113	0.113	-17.655	-17.922	-18.049	-10.188	-6.927	-14.348	-8.685	-17.724
114	0.114	-18.317	-15.459	-23.244	-10.573	23.976	-12.442	-9.62	-9.783
115	0.115	-16.458	-17.851	-20.306	-13.272	-5.113	-11.886	-8.804	8.222
116	0.116	-17.121	-15.982	-21.047	-9.781	-1.514	-9.012	-6.442	5.709
117	0.117	-18.548	-12.762	-21.792	-13.833	-4.809	-6.521	-2.924	-5.893
118	0.118	-12.228	-14.573	-22.341	-5.887	-14.128	-9.837	0.422	-8.002
119	0.119	-20.227	-18.131	-19.015	-11.874	-28.275	-11.026	-7.27	-6.046
120	0.12	-17.202	-15.883	-20.72	-10.895	-5.085	-5.046	-4.119	-14.737
121	0.121	-12.427	-14.819	-14.876	-15.719	-8.204	-5.838	-6.965	-10.069
122	0.122	-4.557	-10.453	-15.612	-7.773	17.286	-1.785	-12.896	-14.311
123	0.123	-11.977	-11.121	-13.629	-12.983	-13.708	-12.633	-16.889	-20.678
124	0.124	-11.07	-10.818	-10.293	-11.986	6.986	-14.196	-10.239	-24.141
125	0.125	-17.121	-18.255	-11.986	-16.224	-11.767	-7.041	-12.683	-25.08
126	0.126	-19.499	-21.432	-10.59	-10.584	-8.462	-5.888	-13.385	-16.139
127	0.127	-8.716	-22.482	-8.218	-9.984	-5.342	-7.059	-3.833	-14.923
128	0.128	-7.221	-9.412	-1.593	-5.317	3.045	-8.033	-2.596	-9.654
129	0.129	-11.53	-7.566	5.224	-1.23	-20.131	-5.132	-1.367	3.161
130	0.13	-12.739	-5.912	-7.893	-9.138	-41.982	-9.388	-15.231	4.949
131	0.131	-13.948	-4.456	-9.781	-5.631	-27.89	-16.743	-24.832	-12.424
132	0.132	-14.959	-8.798	-11.475	-8.699	-15.159	-11.905	-19.529	-19.352
133	0.133	-4.17	-7.72	-6.781	-9.636	-3.637	-9.389	-24.093	-12.919
134	0.134	-11.372	-13.813	-10.988	-8.831	-10.077	1.261	-28.267	-7.062
135	0.135	-10.255	-17.008	-14.614	-12.867	-27.568	-0.085	-37.092	-8.752
136	0.136	-6.807	-18.068	-13.407	-10.909	-11.349	-6.473	-28.685	-0.764
137	0.137	-18.646	-13.908	-10.256	-12.816	-34.791	-2.981	-12.536	0.652
138	0.138	-17.127	-6.639	-11.177	-14.529	12.229	-10.333	3.807	-18.849
139	0.139	-12.902	-7.682	-15.388	-15.853	-7.719	-23.094	1.772	-16.09
140	0.14	-16.606	-6.976	-14.568	-11.375	-1.719	-17.851	-3.939	1.768
141	0.141	-13.144	-9.365	-13.938	-9.607	3.721	-9.899	4.858	-14.442
142	0.142	-14.139	-20.26	-11.949	-12.087	-11.374	-5.617	3.395	-20.789
143	0.143	-17.056	-15.676	-12.479	-10.695	-6.918	-4.428	-9.486	-18.819
144	0.144	-14.553	-11.474	-13.788	-9.502	-10.98	-3.24	-28.768	-13.554
145	0.145	-8.951	-7.853	-12.398	-11.412	23.121	-6.314	-31.22	-11.972
146	0.146	-12.442	-11.392	-15.264	-7.911	0.337	-13.053	-38.115	-10.57
147	0.147	-13.028	-10.471	-9.228	-10.805	4.448	-17.274	-6.117	-6.84
148	0.148	-18.448	-15.352	-13.452	-14.486	-14.264	-16.467	53.556	-10.277
149	0.149	-7.605	-16.156	-9.349	-12.163	-10.904	-23.009	29.225	-17.597
150	0.15	-12.247	-20.253	-11.255	-15.068	-20.152	-18.708	7.209	-18.537
151	0.151	-7.982	-13.7	-9.285	-9.064	-34.267	-14.598	-12.677	-14.254
152	0.152	-11.646	-14.494	-9.84	-11.58	-36.747	-9.716	-18.629	-6.873
153	0.153	-15.103	-15.277	-13.297	-9.252	-10.965	-7.739	-24.004	-0.067
154	0.154	-26.881	-17.225	-11.923	-8.66	-20.95	-5.96	-28.996	-6.035
155	0.155	-22.205	-15.29	-15.975	-13.296	7.357	-6.312	-33.404	-13.361
156	0.156	-15.015	-18.19	-11.118	-10.377	18.655	-12.662	-29.301	-28.042
157	0.157	-13.825	-10.251	-10.519	-11.721	28.781	-11.856	-25.589	-17.38
158	0.158	-12.629	-9.082	-11.07	-14.999	19.539	-7.755	-22.278	-7.679
159	0.159	-15.682	-10.032	-15.888	-8.41	-11.598	-11.201	24.768	-16.369
160	0.16	-14.673	-10.991	-15.289	-7.427	-15.624	-13.096	31.358	-17.9
161	0.161	-13.856	-18.904	-11.203	-11.672	-11.92	-8.993	-11.198	-4.917
162	0.162	-4.906	-24.102	-12.543	-9.339	-21.958	-10.307	-16.611	-3.157
163	0.163	-3.685	-25.043	-12.915	-7.396	-6.214	-8.914	-11.571	-11.086
164	0.164	-8.861	-13.601	-13.283	-13.389	-8.85	-11.006	-16.016	-9.714
165	0.165	-9.775	-12.026	-11.331	-9.317	14.448	-9.03	-11.949	-10.851
166	0.166	-15.716	-13.348	-10.148	-14.155	-26.334	-8.602	-8.278	-9.654
167	0.167	-23.013	-14.469	-11.675	-10.855	-20.849	-7.784	-18.351	-19.31
168	0.168	-18.116	-13.26	-13.003	-13.752	-5.727	-6.388	-9.067	-15.628
169	0.169	-17.277	-12.251	-9.881	-10.262	-10.129	-9.44	-11.774	-12.138
170	0.17	-21.282	2.5	-11.785	-12.585	-22.476	-7.461	-9.26	-13.097
171	0.171	-16.374	-8.096	-8.274	-12.2	-3.653	-13.221	-16.229	-8.262
172	0.172	-16.89	-6.107	-14.047	-15.886	-6.886	-15.496	-14.104	-12.522
173	0.173	-18.565	-7.79	-13.237	-20.342	-9.874	-8.867	-12.179	-10.208
174	0.174	-18.882	-12.369	-15.142	-13.771	-12.561	-14.83	-10.452	-12.153
175	0.175	-16.496	-10.954	-9.114	-16.298	-20.03	-9.187	-8.911	-12.74
176	0.176	-16.828	-14.572	-14.7	-7.412	-22.345	-9.732	-7.57	-18.165
177	0.177	-14.063	-6.19	-8.092	-10.906	-28.694	-10.276	-11.272	-14.676
178	0.178	-15.937	-7.089	-10.577	-14.013	-30.636	-10.826	-5.288	-12.734
179	0.179	-15.678	-9.909	-12.87	-11.118	-11.231	-11.194	-8.401	-12.141
180	0.18	-15.814	-7.309	-14.771	-10.353	11.983	-8.843	-9.39	-12.512
181	0.181	-15.561	-14.582	-10.105	-14.433	21.234	-6.695	-11.933	-11.144
182	0.182	-15.701	-11.593	-12.992	-15.031	23.952	-7.071	-14.288	-14.055
183	0.183	-12.161	-7.258	-15.497	-14.468	0.77	-7.439	-13.731	-12.138
184	0.184	-12.478	-4.854	-12.192	-7.908	29.062	-10.904	-10.464	-12.545
185	0.185	-14.547	-9.619	-11.028	-5.408	-12.524	-6.423	-12.232	-11.013
186	0.186	-14.875	-7.606	-13.731	-9.489	-7.083	-10.465	-11.871	-10.254
187	0.187	-15.201	-16.435	-10.239	-10.09	-12.088	-5.609	-13.242	-7.157
188	0.188	-10.899	-20.033	-11.391	-10.693	-7.668	-12.948	-14.403	-12.385
189	0.189	-12.596	-23.437	-11.771	-6.647	-20.05	-10.042	-9.171	-5.845
190	0.19	-13.902	-20.26	-14.472	-7.052	-16.406	-9.273	-11.099	-10.133
191	0.191	-9.404	-25.018	-10.983	-13.454	-26.499	-13.336	-10.522	-4.525
192	0.192	-17.098	-18.942	-13.299	-10.951	-23.414	-16.815	-15.937	-3.961
193	0.193	-16.087	-19.651	-12.135	-10.197	-15.133	-12.16	-9.347	-11.323
194	0.194	-15.079	-17.64	-7.679	-8.272	-22.688	-8.091	-5.093	-6.509
195	0.195	-14.264	-14.268	-13.092	-11.576	-25.07	-13.899	-10.729	-14.486
196	0.196	-13.442	-17.094	-11.154	-13.328	-14.436	-13.128	-7.269	-19.75
197	0.197	-15.338	-16.634	-10.568	-9.853	-28.002	-9.66	-10.586	-10.864
198	0.198	-14.719	-19.847	-14.625	-8.517	-19.325	-14.318	-4.006	-12.041
199	0.199	-10.628	-16.876	-14.241	-11.432	-5.049	-17.233	-3.186	-13.018
200	0.2	-15.429	-15.643	-16.559	-11.057	20.039	-14.734	-5.515	-10.108
201	0.201	-13.464	-17.507	-15.402	-9.138	2.937	-10.285	-9.022	-9.331
202	0.202	-21.171	-19.555	-11.725	-9.922	-6.437	-12.027	-8.47	-14.946
203	0.203	-15.919	-16.192	-11.336	-11.29	-32.043	-7.181	-9.078	-10.088
204	0.204	-16.862	-17.28	-10.178	-11.111	-15.047	-9.113	-9.494	-9.485
205	0.205	-14.334	-15.275	-12.89	-10.925	-24.402	-9.694	-6.243	-12.381
206	0.206	-11.991	-12.493	-10.188	-8.808	-21.73	-6.216	-9.209	-7.546
207	0.207	-15.45	-14.551	-13.094	-11.918	6.53	-8.552	-4.807	-13.549
208	0.208	-16.005	-12.54	-9.427	-11.535	17.727	-5.66	-6.578	-7.922
209	0.209	-16.555	-8.211	-9.047	-13.483	-6.117	-6.822	-6.211	-11.377
210	0.21	-13.047	-9.882	-11.961	-11.934	-3.123	-11.085	-10.631	-10.789
211	0.211	-14.384	-11.17	-13.905	-9.999	-17.332	-10.702	-5.186	-11.378
212	0.212	-18.424	-13.435	-17.39	-9.813	-24.921	-6.252	-8.685	-4.394
213	0.213	-12.582	-8.543	-12.552	-8.651	-22.67	-10.317	-10.635	-13.287
214	0.214	-14.878	-7.906	-13.132	-12.137	-3.542	-10.704	-10.066	-14.452
215	0.215	-15.437	-11.908	-11.393	-8.856	-11.136	-11.087	-5.239	-13.458
216	0.216	-13.484	-13.2	-11.01	-14.662	-18.132	-11.474	-4.657	-8.603
217	0.217	-14.052	-14.491	-13.336	-13.893	9.513	-9.545	-8.714	-9.362
218	0.218	-14.435	-7.857	-11.206	-10.409	-16.81	-14.584	-16.663	-13.421
219	0.219	-14.807	-10.706	-11.597	-9.829	-13.551	-14.008	-20.16	-15.351
220	0.22	-18.858	-11.432	-9.66	-9.248	-4.275	-12.272	-17.088	-12.067
221	0.221	-10.914	-12.152	-9.477	-7.896	-12.606	-14.788	-18.068	-10.318
222	0.222	-9.733	-12.687	-13.35	-7.506	-35.857	-14.405	-15.562	-8.954
223	0.223	-19.394	-17.29	-7.553	-10.412	11.164	-12.289	-13.237	-12.239
224	0.224	-12.994	-11.832	-6.784	-7.704	-22.324	-8.61	-13.809	-15.132
225	0.225	-11.819	-13.737	-8.724	-8.088	20.25	-8.224	-10.51	-13.192
226	0.226	-12.776	-14.287	-10.662	-10.213	-7.422	-9.384	-1.6	-14.35
227	0.227	-11.795	-18.322	-13.571	-10.974	27.813	-7.452	-5.269	-13.576
228	0.228	-16.032	-16.938	-10.09	-11.16	-22.505	-1.647	-6.43	-14.926
229	0.229	-13.696	-16.531	-14.548	-10.96	10.971	-10.553	-5.46	-10.662
230	0.23	-17.166	-13.607	-15.136	-12.109	16.937	-7.076	-12.237	-11.233
231	0.231	-13.869	-16.301	-13.787	-10.16	-10.719	-6.124	-11.461	-9.876
232	0.232	-16.771	-12.816	-11.469	-13.826	-25.815	-10.978	-12.237	-5.42
233	0.233	-21.601	-15.722	-12.637	-12.459	-12.266	-8.479	-12.815	-1.346
234	0.234	-18.306	-13.015	-7.421	-15.737	-8.193	-12.565	-9.52	-3.847
235	0.235	-17.724	-17.283	-14.009	-16.876	-19.408	-10.66	-11.26	-8.3
236	0.236	-18.115	-12.465	-14.793	-10.858	-9.404	-13.967	-8.743	-17.212
237	0.237	-12.705	-13.064	-12.488	-11.63	18.832	-9.918	-8.352	-16.07
238	0.238	-12.131	-9.019	-13.086	-13.955	15.141	-7.414	-6.222	-0.421
239	0.239	-12.723	-12.519	-16.406	-14.561	18.442	-9.75	-12.221	-6.84
240	0.24	-15.648	-13.883	-12.374	-11.299	9.121	-8.598	-9.702	-16.549
241	0.241	-13.157	-12.736	-12.797	-11.91	-10.607	-6.669	-12.018	-18.324
242	0.242	-12.786	-11.595	-8.374	-8.467	-3.091	-10.16	-21.495	-26.276
243	0.243	-12.399	-15.868	-12.473	-14.884	-28.839	-7.272	-17.814	-7.521
244	0.244	-12.804	-17.222	-13.861	-10.662	8.907	-4.57	-11.804	10.254
245	0.245	-15.528	-11.823	-10.61	-14.758	-16.2	-8.057	-8.693	3.263
246	0.246	-13.422	-12.421	-14.72	-12.857	-29.748	-5.164	-5.776	-15.929
247	0.247	-14.207	-15.736	-12.251	-6.89	-17.328	-10.396	-3.245	-13.45
248	0.248	-9.941	-12.829	-7.851	-14.282	-20.984	-9.82	-7.302	-20.446
249	0.249	-12.842	-15.361	-11.963	-11.415	2.89	-9.248	3.54	-35.374
250	0.25	-12.465	-17.685	-8.52	-8.952	-6.341	-15.846	-7.486	-25.722
251	0.251	-15.779	-18.841	-11.849	-9.781	-3.561	-13.34	-17.546	-13.554
252	0.252	-13.668	-13.619	-14.786	-9.264	-21.344	-15.672	-18.714	-24.603
253	0.253	-15.619	-14.201	-12.881	-7.396	-18.982	-10.849	-15.233	-20.377
254	0.254	-12.924	-13.618	-12.525	-12.872	0.193	-8.918	-5.56	-11.511
255	0.255	-15.833	-14.199	-12.358	-12.333	-7.306	-7.186	13.985	-8.052
256	0.256	-13.913	-15.554	-11.609	-7.732	-37.649	-6.81	5.664	-15.435
257	0.257	-15.09	-14.196	-7.379	-16.677	-8.573	-9.132	-7.105	-18.36
258	0.258	-18.59	-12.071	-11.469	-10.335	-12.201	-14.943	-9.425	-19.16
259	0.259	-16.286	-14.782	-11.882	-16.381	11.693	-14.171	-20.068	-6.993
260	0.26	-11.466	-13.619	-13.265	-13.334	-10.11	-14.762	-18.135	5.176
261	0.261	-17.493	-13.429	-16.193	-10.478	-35.591	-14.189	-16.393	-9.168
262	0.262	-21.586	-13.24	-17.384	-14.776	-11.746	-14.776	-17.947	-3.385
263	0.263	-15.041	-15.188	-17.026	-10.757	-27.397	-14.39	-13.705	-1.659
264	0.264	-17.591	-12.487	-14.147	-10.218	-13.239	-17.684	-14.882	-25.494
265	0.265	-15.3	-13.654	-11.459	-13.554	-10.72	-11.877	-18.377	-15.461
266	0.266	-17.269	-17.15	-11.87	-11.852	-36.415	-6.266	-17.417	-12.393
267	0.267	-14.018	-10.776	-16.732	-13.252	-39.689	-6.847	-4.649	-9.704
268	0.268	-18.127	-13.306	-13.28	-12.907	1.171	-10.137	0.569	-7.224
269	0.269	-14.688	-9.25	-15.234	-10.81	-15.264	-10.724	5.2	4.361
270	0.27	-15.123	-9.84	-7.515	-9.682	-20.274	-14.217	-4.876	-10.564
271	0.271	-18.078	-14.497	-12.763	-13.973	11.692	-13.828	-11.271	-8.653
272	0.272	-15.406	-13.935	-11.814	-10.518	-9.045	-7.257	-17.278	-10.414
273	0.273	-14.278	-15.301	-14.354	-12.87	-7.369	-13.455	-18.251	-11.976
274	0.274	-15.094	-13.963	-15.147	-10.774	-11.039	-14.429	-15.352	-10.635
275	0.275	-10.481	-14.353	-11.685	-11.965	-14.388	-10.173	-11.095	-9.492
276	0.276	-14.973	-17.266	-13.639	-13.929	-17.459	-7.857	-10.326	-10.653
277	0.277	-18.297	-12.819	-11.915	-11.056	-3.357	-9.797	-6.836	-11.609
278	0.278	-14.274	-9.93	-10.581	-13.022	4.209	-7.87	-5.093	-11.782
279	0.279	-14.701	-14.774	-12.925	-14.986	39.218	-6.132	-4.518	-14.673
280	0.28	-10.287	-11.49	-14.689	-15.009	3.966	0.82	-11.105	-8.682
281	0.281	-7.423	-7.429	-11.804	-14.84	17.493	-0.153	-8.603	-11.021
282	0.282	-15.393	-4.918	-12.203	-15.054	5.054	-2.68	-12.683	-17.658
283	0.283	-11.939	-6.28	-11.831	-13.725	-21.327	-1.919	-13.272	-18.465
284	0.284	-11.01	-3.383	-10.298	-16.457	-4.348	0.009	-7.284	-6.288
285	0.285	-10.072	-3.77	-9.536	-12.222	17.491	-10.064	-8.063	-1.078
286	0.286	-9.331	-8.035	-5.294	-4.308	-13.699	-14.331	-10.006	3.542
287	0.287	-13.419	-15.968	-5.886	-3.159	-17.796	-13.175	-8.076	4.861
288	0.288	-8.6	-19.453	1.07	10.765	-29.029	-16.655	-8.663	1.16
289	0.289	-5.335	-24.679	-1.842	8.825	1.895	-15.686	-7.31	0.002
290	0.29	-7.098	-15.774	-2.634	3.593	-27.148	-16.656	-11.77	-7.355
291	0.291	-15.062	-12.293	-9.996	2.048	6.868	-15.89	-10.043	-18.202
292	0.292	-33.085	-11.323	-7.105	-8.008	-6.757	-10.291	-12.577	-19.568
293	0.293	-15.301	-24.088	-9.627	-6.835	-10.875	-12.235	-12.21	-15.918
294	0.294	-17.645	-4.729	-4.025	-10.307	-45.011	-11.663	-13.382	-17.09
295	0.295	-11.276	-7.244	-5.97	-13.386	5.244	-9.93	-16.087	-16.106
296	0.296	-20.976	-4.912	-6.555	-16.269	-14.758	-10.327	-13.367	-15.142
297	0.297	-36.862	-28.317	-4.822	-10.249	-8.842	-9.947	-9.874	-14.37
298	0.298	-26.236	-12.632	-12.764	-12.544	-36.593	-9.567	-4.448	-16.685
299	0.299	-12.706	-20.941	-18.765	-3.038	-11.506	-3.575	-6.385	-18.618
300	0.3	-7.497	-23.445	-19.736	-4.17	-7.094	-7.846	-9.668	-15.336
301	0.301	-12.159	-16.471	-20.706	-0.655	13.579	-5.536	-5.607	-19.395
302	0.302	-19.337	-18.585	-19.937	-1.592	-12.755	-3.609	-9.099	-11.435
303	0.303	-15.67	-16.63	-17.621	-14.336	-9.506	-10.971	-9.491	-5.42
304	0.304	-21.683	-14.869	-19.558	-26.495	-18.847	-8.063	-11.618	-15.073
305	0.305	-12.019	-13.301	-21.496	-21.819	-16.134	-8.831	-11.225	-13.876
306	0.306	-10.871	-14.63	-16.078	-20.429	-13.63	-16.176	-16.245	-14.997
307	0.307	-14.36	-10.937	-18.017	-19.233	2.582	-13.266	-11.598	-15.931
308	0.308	-13.398	-12.077	-14.72	-15.72	-29.368	-14.043	-12.188	-11.059
309	0.309	-14.376	-13.02	-12.976	-14.717	-24.934	-8.433	-8.714	-15.276
310	0.31	-4.703	-12.028	-16.454	-13.714	-20.863	-13.27	-15.113	-14.455
311	0.311	-8.383	-12.787	-13.16	-17.935	-9.654	-13.848	-5.435	-13.823
312	0.312	-7.228	-8.699	-14.316	-12.28	0.373	-14.42	-1.754	-14.363
313	0.313	-6.265	-10.614	-13.927	-14.174	-2.738	-14.03	-5.232	-7.746
314	0.314	-13.031	-13.877	-15.077	-12.191	28.424	-16.345	-8.319	-8.493
315	0.315	-12.256	-12.11	-10.221	-13.879	-17.429	-13.439	-9.281	-9.248
316	0.316	-8.185	-13.437	-10.784	-12.473	0.779	-13.05	-11.793	-11.153
317	0.317	-6.241	-13.033	-6.118	-12.808	6.215	-11.11	-12.56	-1.055
318	0.318	-9.514	-13.391	-15.006	-16.822	-8.884	-8.992	-11.96	-11.083
319	0.319	-8.921	-14.528	-11.313	-13.291	-13.34	-5.126	-12.521	-14.722
320	0.32	-10.261	-12.569	-10.143	-11.883	-17.359	-13.063	-10.764	-8.678
321	0.321	-17.602	-9.073	-13.216	-12.994	24.288	-4.745	-10.372	-11.752
322	0.322	-20.686	-15.449	-10.296	-11.781	29.766	-7.842	-8.048	-14.622
323	0.323	-19.697	-12.911	-11.053	-9.79	-5.39	-4.939	-7.67	-15.374
324	0.324	-22.191	-18.502	-8.716	-9.933	17.514	-7.452	-10.393	-11.27
325	0.325	-13.263	-13.639	-13.548	-10.075	-28.318	-5.131	-4.59	-22.078
326	0.326	-19.233	-16.911	-14.118	-9.259	-10.09	-8.609	-10.19	-26.69
327	0.327	-13.983	-10.314	-12.362	-8.635	-26.462	-5.316	-9.611	-28.015
328	0.328	-16.86	-14.555	-8.861	-8.397	-31.388	-8.21	-6.32	-16.178
329	0.329	-17.604	-12.21	-11.163	-11.447	0.588	-6.846	-6.9	4.56
330	0.33	-16.795	-11.61	-12.311	-9.275	-11.749	-12.256	-7.297	7.288
331	0.331	-16.177	-12.169	-15.009	-9.62	-8.004	-8.764	-5.966	35.568
332	0.332	-22.139	-6.733	-9.958	-6.09	-11.203	-10.693	-12.569	9.272
333	0.333	-14.756	-11.552	-9.361	-7.214	-8.081	-13.595	-9.692	-7.74
334	0.334	-17.628	-13.473	-8.768	-6.789	-22.202	-13.203	-12.233	-10.82
335	0.335	-13.338	-9.395	-10.101	-7.134	-24.691	-11.849	-11.472	-8.083
336	0.336	-18.922	-14.22	-13.374	-8.639	-13.045	-15.914	-10.909	-5.535
337	0.337	-16.955	-10.925	-10.449	-9.361	-15.145	-17.279	-10.339	-12.467
338	0.338	-12.283	-10.338	-11.593	-13.571	2.27	-12.837	-13.27	-23.069
339	0.339	-15.156	-15.178	-5.768	-9.449	-23.47	-11.105	-10.79	-21.096
340	0.34	-10.287	-11.892	-11.366	-12.885	-6.384	-6.272	-5.408	-19.338
341	0.341	-12.192	-14.791	-7.876	-15.162	2.946	-1.637	-4.849	-14.69
342	0.342	-15.069	-17.295	-9.807	-12.998	-11.123	-9.388	-9.514	-4.626
343	0.343	-13.702	-17.669	-9.223	-14.911	-8.583	-8.426	-12.446	-3.465
344	0.344	-16.962	-12.83	-11.734	-13.731	7.711	-7.468	-18.284	-16.62
345	0.345	-12.867	-14.753	-12.108	-15.842	-7.18	-9.99	-19.069	-7.904
346	0.346	-15.35	-16.48	-10.938	-11.376	-1.289	-10.762	-15.62	-22.214
347	0.347	-13.968	-15.113	-10.548	-11.947	3.963	-14.243	-12.366	-24.132
348	0.348	-11.825	-15.508	-11.698	-11.349	-0.647	-12.31	-8.34	-18.891
349	0.349	-14.499	-14.335	-13.827	-11.72	-10.673	-6.897	-9.707	-14.227
350	0.35	-12.521	-11.631	-11.114	-11.311	-19.523	-11.738	-11.078	-12.857
351	0.351	-14.019	-17.437	-12.279	-9.159	-30.309	-11.163	-13.24	-16.521
352	0.352	-17.264	-15.107	-11.503	-7.979	-14.389	-11.745	-13.633	-13.021
353	0.353	-13.159	-14.52	-13.436	-9.12	0.544	-16.584	-14.057	-12.033
354	0.354	-11.768	-13.935	-12.08	-11.251	-28.43	-14.656	-9.254	-14.912
355	0.355	-13.09	-17.986	-12.659	-12.035	-15.977	-15.244	-4.459	-14.13
356	0.356	-15.951	-10.039	-9.172	-7.785	-4.699	-11.77	-7.762	-13.34
357	0.357	-15.523	-13.513	-15.548	-9.52	-1.354	-6.368	-9.528	-13.904
358	0.358	-12.002	-14.471	-14.759	-8.158	-4.411	-9.862	-10.91	-15.828
359	0.359	-14.867	-15.43	-15.515	-11.436	-7.089	-10.45	-13.257	-11.744
360	0.36	-10.386	-7.493	-14.915	-9.294	-4.551	-11.04	-19.868	-9.212
361	0.361	-12.088	-14.844	-15.478	-11.215	-2.169	-13.567	-17.005	-12.489
362	0.362	-14.575	-11.937	-11.396	-12.369	0.001	-8.161	-14.526	-5.903
363	0.363	-16.869	-17.932	-17.177	-13.129	-21.231	-10.103	-12.235	-1.057
364	0.364	-12.78	-13.859	-17.931	-16.99	-12.872	-8.173	-8.757	-12.463
365	0.365	-14.12	-15.797	-14.429	-15.625	-10.285	-2.76	-8.203	-10.901
366	0.366	-15.454	-9.799	-16.339	-13.293	-21.825	-3.341	-8.822	-12.247
367	0.367	-18.334	-15.413	-12.254	-11.151	1.672	5.367	-9.255	-11.079
368	0.368	-15.602	-13.488	-10.874	-9.208	29.996	-5.464	-7.945	-12.231
369	0.369	-13.652	-10.207	-6.406	-11.914	-26.68	-9.71	-5.859	-11.269
370	0.37	-12.085	-4.798	-12.967	-9.774	-18.525	-10.86	-7.068	-6.448
371	0.371	-12.852	-8.295	-12.174	-13.64	-11.181	-12.011	-10.564	-14.384
372	0.372	-17.1	-18.366	-11.386	-13.25	-31.055	-8.905	-4.797	-7.032
373	0.373	-15.351	-17.028	-10.791	-10.926	-25.02	-15.671	-2.534	-21.747
374	0.374	-17.859	-18.205	-4.777	-10.538	2.622	-11.404	-9.161	-11.114
375	0.375	-16.5	-12.229	-7.084	-4.536	-2.441	-13.715	-17.144	-13.054
376	0.376	-15.327	-13.216	-11.912	-8.789	-34.461	-10.214	-5.38	-11.326
377	0.377	-17.256	-10.334	-13.839	-8.017	-38.561	-16.201	-6.98	-12.88
378	0.378	-16.086	-14.605	-14.412	-12.855	18.075	-15.417	-8.368	-11.536
379	0.379	-18.975	-15.402	-10.917	-10.919	26.147	-13.467	-2.026	-5.151
380	0.38	-17.024	-14.837	-10.525	-10.345	-25.539	-8.814	1.405	-6.304
381	0.381	-15.073	-10.215	-14.582	-13.833	-32.113	-11.709	-1.746	-9.388
382	0.382	-14.288	-11.972	-12.063	-6.489	10.469	-10.345	-4.699	-10.337
383	0.383	-12.348	-12.371	-9.734	-7.469	5.041	-14.788	-7.27	-7.832
384	0.384	-14.27	-11.998	-16.31	-14.25	-0.048	-9.367	-14.678	-8.634
385	0.385	-10.577	-14.923	-11.472	-11.753	4.377	-17.297	-11.818	-12.143
386	0.386	-14.047	-13.005	-13.988	-15.836	-16.346	-9.939	-19.794	-14.101
387	0.387	-13.653	-18.841	-11.67	-12.377	9.956	-8.967	-3.773	-21.861
388	0.388	-13.254	-13.254	-11.09	-15.694	-0.099	-9.744	-1.502	-20.928
389	0.389	-12.853	-13.861	-11.675	-13.978	-21.943	-10.513	-3.688	-6.247
390	0.39	-15.553	-11.956	-8.765	-18.839	-24.642	-7.024	-21.157	-4.152
391	0.391	-17.083	-16.047	-13.607	-14.22	-11.864	-5.081	-18.891	-10.002
392	0.392	-15.714	-15.687	-10.32	-12.504	4.414	-4.49	-12.548	-8.294
393	0.393	-14.347	-14.358	-14.391	-10.01	-10.482	-4.873	-10.657	-9.87
394	0.394	-15.883	-10.322	-16.913	-12.362	-8.583	-7.193	-26.573	-11.241
395	0.395	-12.396	-16.148	-14.599	-11.218	-27.936	-13.77	-7.46	-12.426
396	0.396	-14.71	-13.845	-10.539	-9.301	5.496	-12.797	-4.985	-15.925
397	0.397	-12.572	-13.286	-16.348	-11.258	1.007	-8.532	-2.691	-12.856
398	0.398	-17.793	-16.598	-12.296	-11.082	-19.746	-6.203	-21.876	-15.778
399	0.399	-12.952	-7.714	-17.142	-10.91	-8.595	-6.773	-19.381	-11.537
400	0.4	-16.239	-14.117	-8.446	-14.024	-5.351	-8.695	-7.792	-7.502
401	0.401	-16.815	-12.966	-11.937	-9.585	3.893	-11.593	-26.971	-12.375
402	0.402	-18.17	-13.953	-8.854	-13.661	-4.482	-11.976	-3.759	-10.469
403	0.403	-11.783	-11.067	-5.96	-5.738	-22.275	-11.589	-6.862	-9.918
404	0.404	-12.558	-17.08	-6.744	-6.91	-33.856	-9.458	-4.162	-6.455
405	0.405	-13.335	-14.774	-9.072	-3.835	-14.695	-9.064	-27.387	-12.835
406	0.406	-13.915	-14.213	-9.656	-12.755	-12.2	-7.895	-18.1	-13.574
407	0.407	-14.501	-12.283	-14.306	-11.606	8.875	-9.428	-9.781	-9.51
408	0.408	-15.092	-14.038	-12.574	-10.656	-10.871	-12.116	-12.312	-14.314
409	0.409	-10.26	-10.564	-12.195	-11.635	1.905	-6.294	-5.374	-13.71
410	0.41	-14.912	-11.928	-13.554	-10.88	-23.835	-8.599	-3.268	-10.791
411	0.411	-10.85	-14.839	-10.654	-8.57	-0.015	-6.653	-1.352	-5.949
412	0.412	-12.208	-13.69	-16.656	-10.52	-9.272	-12.649	-6.59	-9.218
413	0.413	-12.601	-19.502	-12.394	-8.594	-0.899	-11.864	-30.405	-9.774
414	0.414	-11.453	-12.158	-11.623	-9.19	-13.675	-11.276	-13.384	-13.226
415	0.415	-16.679	-13.133	-13.562	-10.556	-48.69	-11.844	-4.104	-11.839
416	0.416	-17.263	-13.918	-11.63	-12.889	-33.606	-11.243	-1.4	-12.19
417	0.417	-16.686	-8.312	-13.371	-9.994	-20.079	-14.715	-3.916	-10.224
418	0.418	-13.793	-11.8	-12.982	-8.836	0.631	-16.058	-6.241	-7.509
419	0.419	-18.639	-12.385	-12.592	-13.87	-3.014	-11.993	-4.104	-2.659
420	0.42	-11.289	-9.486	-12.196	-7.87	20.784	-16.836	-29.243	-13.482
421	0.421	-18.072	-12.967	-11.808	-8.643	-13.625	-9.49	-5.407	-15.036
422	0.422	-17.304	-11.612	-9.873	-9.225	-0.032	-10.458	10.293	-13.681
423	0.423	-14.989	-12.01	-12.774	-8.648	20.677	-11.228	-3.813	-10.002
424	0.424	-13.06	-10.091	-12.383	-11.545	24.352	-13.556	-6.311	-13.507
425	0.425	-12.488	-10.489	-11.988	-15.018	27.645	-17.049	-8.616	-12.529
426	0.426	-13.077	-12.622	-11.783	-9.593	-6.836	-13.777	-6.475	-19.297
427	0.427	-11.724	-14.561	-9.841	-13.076	6.65	-9.713	-19.994	-11.364
428	0.428	-18.116	-11.465	-12.351	-15.011	-5.795	-14.568	-7.774	-10.387
429	0.429	-18.896	-15.915	-9.444	-10.949	-17.036	-8.578	-3.107	-5.54
430	0.43	-16.576	-10.5	-13.114	-12.3	-40.895	-10.914	-4.446	-13.478
431	0.431	-13.093	-18.44	-11.753	-9.003	-31.7	-8.985	-8.107	-6.131
432	0.432	-11.158	-17.469	-11.37	-7.845	-17.632	-9.581	-9.269	-10.977
433	0.433	-14.057	-18.439	-10.987	-13.851	20.865	-5.531	-8.299	-11.758
434	0.434	-17.534	-14.18	-8.272	-5.938	-17.858	-6.901	-17.205	-15.823
435	0.435	-13.083	-14.952	-11.763	-9.066	-22.962	-5.562	-16.054	-15.249
436	0.436	-12.494	-8.373	-10.41	-8.125	-9.475	-8.49	-12.957	-15.846
437	0.437	-15.008	-10.887	-12.55	-7.385	-30.235	-2.513	-4.07	-6.951
438	0.438	-13.648	-11.668	-11.404	-13.024	-26.557	-6.798	-2.898	-18.786
439	0.439	-13.256	-12.247	-17.225	-12.458	-29.863	-6.054	-6.009	-7.788
440	0.44	-18.477	-12.826	-13.184	-11.891	-8.034	-5.511	0.75	2.258
441	0.441	-16.543	-14.569	-11.266	-13.646	-16.418	-7.482	-12.451	-4.138
442	0.442	-17.12	-15.927	-10.719	-13.267	-13.894	-10.421	-14.413	-2.972
443	0.443	-16.536	-13.608	-12.487	-8.822	21.174	-7.937	-12.691	-14.792
444	0.444	-11.696	-15.732	-12.139	-16.56	-3.982	-9.335	-14.261	-16.363
445	0.445	-13.633	-16.115	-16.629	-15.592	18.846	-14.221	-15.649	-15.037
446	0.446	-16.534	-14.95	-14.923	-8.822	6.432	-14.855	-19.346	-13.911
447	0.447	-11.7	-12.047	-7.98	-13.081	10.128	-15.483	-15.87	-17.438
448	0.448	-11.117	-15.722	-12.839	-9.023	20.172	-15.144	-14.89	-12.249
449	0.449	-14.016	-14.369	-10.337	-12.515	-14.332	-12.861	-11.995	2.423
450	0.45	-14.393	-17.262	-12.682	-15.813	-18.813	-10.005	-14.521	4.522
451	0.451	-13.034	-12.807	-9.206	-14.083	-14.761	-8.105	-20.134	-5.206
452	0.452	-15.934	-12.221	-12.507	-12.731	-48.822	-7.001	-19.555	-3.511
453	0.453	-12.25	-13.571	-13.091	-14.101	-44.376	-11.9	-13.544	-11.502
454	0.454	-10.881	-11.24	-14.45	-7.525	-32.008	-12.541	-14.311	-33.24
455	0.455	-15.709	-10.851	-15.812	-10.439	2.021	-13.171	-9.464	-48.975
456	0.456	-13.767	-16.846	-11.761	-12.964	6.468	-14.946	-11.415	-12.052
457	0.457	-9.697	-12.585	-13.125	-8.913	-5.928	-16.341	-2.502	-37.26
458	0.458	-12.206	-14.901	-11.783	-13.757	-17.13	-14.069	6.398	-23.761
459	0.459	-13.551	-15.473	-14.698	-9.124	-13.813	-14.5	-1.927	-11.424
460	0.46	-16.437	-10.818	-14.321	-13.2	-23.066	-10.087	-9.291	-0.242
461	0.461	-16.043	-12.553	-13.171	-11.86	-31.369	-6.067	-10.238	-17.32
462	0.462	-16.422	-16.031	-15.305	-15.162	-38.895	-9.589	-7.702	-14.269
463	0.463	-11.581	-14.664	-12.029	-10.335	-3.879	-9.245	-6.925	-17.03
464	0.464	-19.517	-13.501	-10.872	-13.634	-8.92	-13.349	-5.015	-24.624
465	0.465	-16.421	-10.782	-8.17	-11.901	13.893	-15.898	-9.68	-22.363
466	0.466	-17.393	-11.16	-12.435	-10.552	9.816	-11.48	-13.759	-16.036
467	0.467	-13.139	-15.991	-11.086	-11.921	6.146	-7.45	-11.247	5.198
468	0.468	-12.368	-14.042	-10.706	-11.549	-6.79	-10.189	-18.608	-3.167
469	0.469	-14.302	-12.096	-13.619	-14.27	-16.824	-9.829	-23.852	-5.727
470	0.47	-10.242	-14.22	-12.464	-12.351	-38.683	-8.495	-30.642	10.484
471	0.471	-13.533	-15.957	-10.539	-12.165	-30.36	-15.103	-22.756	-4.474
472	0.472	-16.443	-12.472	-12.671	-9.463	-2.144	-16.087	-13.107	-2.59
473	0.473	-15.096	-7.049	-14.03	-14.505	9.046	-11.852	-9.449	3.167
474	0.474	-13.744	-11.885	-13.26	-16.452	19.087	-4.516	-13.16	-16.233
475	0.475	-12.583	-12.463	-18.489	-8.529	34.756	-1.638	-12.019	-13.764
476	0.476	-17.808	-13.044	-16.944	-7.957	26.401	-14.818	-15.143	-6.834
477	0.477	-14.32	-14.405	-16.755	-8.35	18.79	-5.162	-14.23	-17.528
478	0.478	-12.387	-17.696	-13.663	-9.716	16.459	-10.401	-10.032	-15.629
479	0.479	-17.81	-12.855	-13.285	-12.627	35.585	-5.772	-1.176	-3.483
480	0.48	-15.876	-10.922	-11.355	-13.794	17.763	-10.036	-2.381	-5.075
481	0.481	-13.94	-14.987	-7.103	-7.993	-17.34	-6.368	4.922	-9.376
482	0.482	-16.84	-11.509	-5.748	-0.643	-22.437	-7.536	-4.04	-13.093
483	0.483	-17.23	-14.792	-13.103	6.133	-26.935	-10.64	-2.941	-16.621
484	0.484	-12.779	-14.405	-7.878	5.361	10.574	-7.736	-3.974	-13.563
485	0.485	-18.199	-14.015	-8.841	-0.244	-4.595	-6.961	-10.821	-8.762
486	0.486	-14.723	-14.401	-4.577	0.337	-27.5	-4.637	-2.953	-18.477
487	0.487	-16.659	-10.14	-2.252	-5.661	-48.209	-4.053	-12.693	-4.186
488	0.488	-16.085	-13.038	-4.183	-17.849	-36.984	-4.627	6.796	-2.275
489	0.489	-14.739	-13.421	-0.891	-16.109	-26.945	-1.721	-1.594	-7.53
490	0.49	-12.421	-10.125	-7.474	-17.657	-5.092	-5.201	5.889	-15.479
491	0.491	-16.494	-12.249	0.463	-16.307	-47.632	-6.553	-5.788	-31.353
492	0.492	-15.145	-11.088	-6.889	-15.147	-53.617	-13.133	-7.995	-12.208
493	0.493	-11.862	-16.121	-2.046	-21.148	-25.925	-6.356	-6.132	-9.707
494	0.494	-10.701	-12.83	-6.302	-18.045	-10.787	-7.126	-7.942	-7.406
495	0.495	-11.863	-16.892	-8.619	-13.213	-6.308	-9.44	-6.476	-5.294
496	0.496	-9.93	-11.087	-16.548	-13.993	-18.629	-12.917	-16.614	-3.372
497	0.497	-14.775	-13.405	-21.763	-11.667	7.72	-10.977	-31.011	-8.602
498	0.498	-18.259	-11.458	-22.719	-9.729	17.801	-16.389	-25.272	-13.25
499	0.499	-18.845	-16.099	-16.71	-10.298	2.15	-11.539	-16.622	-14.603
500	0.5	-15.943	-15.515	-22.309	-10.872	-12.002	-21.585	-15.119	2.445
501	0.501	-14.592	-15.126	-20.359	-14.353	-14.503	-5.69	-25.237	-9.144
502	0.502	-16.923	-14.731	-22.279	-6.999	-16.814	-3.535	-16.39	-2.75
503	0.503	-18.096	-15.883	-19.366	-12.219	-14.678	-5.444	-15.286	-0.799
504	0.504	-14.421	-14.713	-16.841	-9.314	-4.977	-14.133	-16.302	-6.02
505	0.505	-13.073	-13.545	-13.539	-10.085	-10.222	-25.14	-11.508	-26.728
506	0.506	-13.477	-11.993	-16.432	-14.146	-2.217	-15.059	-22.955	-18.418
507	0.507	-14.654	-13.926	-16.031	-17.627	-15.1	-8.644	-5.584	-15.867
508	0.508	-17.374	-16.436	-14.088	-11.621	-30.884	-14.62	-7.944	-18.177
509	0.509	-18.159	-14.885	-13.301	-12.389	-24.434	-13.622	-1.594	-20.288
510	0.51	-14.298	-13.523	-13.491	-8.898	-22.446	-10.685	-26.784	-14.428
511	0.511	-11.799	-14.289	-14.259	-10.832	-3.029	-13.169	-23.524	-12.625
512	0.512	-10.459	-17.96	-10.573	-12.572	14.814	-12.352	-14.259	-11.032
513	0.513	-9.311	-12.15	-14.054	-12.96	12.552	-11.728	-5.976	-15.248
514	0.514	-10.479	-12.917	-10.754	-13.34	10.515	-14.977	1.543	-6.304
515	0.515	-12.429	-13.493	-11.131	-15.466	-18.423	-13.2	-0.808	-7.425
516	0.516	-12.64	-12.902	-10.734	-10.234	-14.223	-9.683	-11.481	-12.603
517	0.517	-13.423	-14.635	-10.342	-6.746	-17.817	-14.092	-13.452	-19.318
518	0.518	-14.203	-15.011	-7.438	-10.027	-0.738	-13.466	-8.264	-14.984
519	0.519	-13.63	-10.55	-10.14	-9.444	8.665	-12.07	-9.857	-10.861
520	0.52	-12.091	-9.962	-7.424	-11.962	22.873	-7.58	-2.735	-10.223
521	0.521	-11.899	-10.34	-12.261	-13.309	20.438	-10.436	-3.936	-13.446
522	0.522	-12.1	-13.62	-10.322	-10.405	18.206	-4.59	-5.121	-12.812
523	0.523	-14.24	-11.476	-12.253	-9.235	11.877	-8.615	-8.228	-10.246
524	0.524	-15.411	-11.844	-11.67	-11.94	-9.32	-3.733	-22.95	-12.51
525	0.525	-16.194	-11.446	-11.285	-14.062	4.891	-8.332	-16.573	-16.531
526	0.526	-20.073	-8.531	-9.937	-12.117	-2.582	-4.225	4.703	-8.553
527	0.527	-14.278	-14.522	-8.78	-9.006	-37.567	-6.712	-3.63	-11.986
528	0.528	-16.609	-15.291	-7.615	-11.711	-22.423	-8.026	-6.147	-2.278
529	0.529	-18.546	-14.514	-9.548	-10.539	-35.916	-10.121	-8.471	-3.424
530	0.53	-16.623	-11.024	-11.674	-10.727	1.669	-8.921	-6.329	-9.369
531	0.531	-16.05	-12.948	-14.964	-9.363	6.751	-8.501	-4.384	-6.225
532	0.532	-11.22	-20.685	-12.055	-13.61	2.33	-8.272	-6.118	-7.153
533	0.533	-15.873	-13.322	-13.214	-16.499	14.721	-11.525	-4.575	-11.362
534	0.534	-17.624	-12.343	-14.378	-13.969	11.031	-12.65	-5.933	-13.654
535	0.535	-9.691	-11.557	-17.284	-9.507	1.01	-10.673	-9.616	-8.78
536	0.536	-15.693	-9.225	-12.062	-10.085	-39.807	-13.347	-10.782	-13.377
537	0.537	-12.602	-14.055	-14.002	-12.601	-45.268	-11.18	-9.808	-10.441
538	0.538	-11.642	-14.627	-10.714	-10.282	-10.057	-11.343	-3.042	-12.91
539	0.539	-15.907	-16.36	-10.139	-10.69	-14.519	-9.954	-10.968	-14.225
540	0.54	-15.131	-15	-11.5	-6.253	-35.208	-8.377	-7.879	-14.576
541	0.541	-15.709	-11.699	-9.194	-9.168	-16.381	-8.155	-8.849	-11.827
542	0.542	-15.133	-12.08	-11.331	-8.784	-13.06	-11.227	-14.869	-9.867
543	0.543	-19.198	-12.462	-10.189	-12.082	-9.917	-9.081	-14.113	-11.962
544	0.544	-14.356	-14.4	-12.141	-6.287	-18.176	-11.763	-3.303	-12.701
545	0.545	-16.288	-11.49	-15.649	-5.516	-30.875	-12.122	-11.245	-11.884
546	0.546	-13.383	-14.195	-15.289	-8.995	-9.701	-7.845	-9.912	-14.553
547	0.547	-15.895	-18.446	-11.261	-12.279	-1.339	-8.41	-13.616	-14.126
548	0.548	-12.603	-12.636	-13.81	-15.177	-3.774	-9.749	-17.133	-11.969
549	0.549	-18.413	-11.851	-13.453	-12.656	7.903	-11.093	-22.351	-12.721
550	0.55	-16.086	-12.425	-16.381	-10.335	-23.993	-13.205	-13.436	-16.366
551	0.551	-11.241	-14.358	-13.702	-7.431	-10.439	-11.258	-14.587	-10.91
552	0.552	-11.813	-14.934	-11.014	-10.139	-22.819	-10.071	-9.365	-14.358
553	0.553	-17.233	-14.544	-10.836	-8.972	-19.112	-7.136	-10.322	-9.676
554	0.554	-12.391	-12.215	-14.14	-6.068	32.387	-10.785	-12.828	-16.221
555	0.555	-9.091	-10.083	-12.02	-9.742	-19.269	-4.372	-20.175	-8.257
556	0.556	-9.661	-13.756	-11.635	-11.09	-25.862	-14.037	-5.449	-13.475
557	0.557	-13.135	-13.364	-8.933	-12.248	-31.848	-7.629	-7.571	-8.621
558	0.558	-15.447	-12.978	-11.839	-14.95	-15.374	-11.087	-5.608	1.074
559	0.559	-16.598	-15.687	-6.614	-12.234	-0.251	-12.032	-17.774	-18.453
560	0.56	-12.908	-13.748	-10.102	-10.1	-13.762	-7.175	-22.392	-15.725
561	0.561	-14.248	-12.969	-12.036	-9.895	6.966	-13.152	-23.743	-13.186
562	0.562	-15.396	-13.745	-7.972	-9.702	-11.76	-15.455	-6.701	-6.195
563	0.563	-16.536	-15.099	-12.803	-13.377	-8.441	-11.949	-13.648	-8.294
564	0.564	-14.587	-11.413	-12.225	-12.017	-11.541	-10.002	-11.479	-10.209
565	0.565	-10.324	-14.904	-11.639	-13.371	-31.286	-9.413	-13.366	-11.919
566	0.566	-16.901	-14.525	-12.03	-11.237	7.211	-11.917	-8.096	-13.441
567	0.567	-16.11	-18.598	-8.737	-14.906	23.675	-11.516	-3.412	-14.772
568	0.568	-13.781	-15.119	-15.309	-9.479	-41.957	-10.341	-2.019	-8.367
569	0.569	-14.361	-11.837	-16.271	-8.898	-15.259	-8.396	-8.38	-11.836
570	0.57	-17.654	-14.748	-10.27	-14.891	-23.379	-14.192	-7.194	-10.837
571	0.571	-14.757	-15.936	-12.602	-9.289	-15.965	-11.859	-10.242	-13.718
572	0.572	-13.41	-16.346	-14.555	-14.143	30.887	-11.278	-11.169	-11.182
573	0.573	-13.803	-15.603	-13.98	-13.563	0.52	-10.686	-5.151	-15.224
574	0.574	-13.428	-13.699	-9.925	-15.311	5.923	-7.778	-10.738	-17.14
575	0.575	-13.039	-14.503	-10.316	-11.828	10.876	-6.418	-7.243	-12.48
576	0.576	-14.217	-11.831	-10.707	-15.124	15.221	-6.809	-9.162	-13.054
577	0.577	-13.469	-10.699	-16.514	-8.546	-5.574	-9.708	-14.55	-5.104
578	0.578	-17.935	-11.518	-12.446	-15.321	-16.877	-10.101	-9.695	8.071
579	0.579	-11.93	-10.786	-13.027	-12.808	0.081	-10.495	-15.675	-18.225
580	0.58	-14.26	-13.34	-9.738	-15.133	-28.258	-10.692	-13.313	-14.536
581	0.581	-12.327	-11.837	-13.808	-11.649	-31.981	-10.507	-8.459	-11.237
582	0.582	-14.253	-13.238	-11.299	-11.069	-8.262	-13.613	-6.506	-20.516
583	0.583	-12.499	-17.545	-13.629	-9.331	7.347	-14.786	-8.222	-6.38
584	0.584	-15.979	-17.008	-10.731	-11.856	-12.488	-15.961	-8.591	-8.893
585	0.585	-18.3	-13.574	-12.671	-11.477	-5.024	-11.144	-13.031	-15.86
586	0.586	-12.491	-13.24	-9.968	-10.311	25.279	-11.734	-15.924	-9.471
587	0.587	-11.708	-11.154	-13.452	-13.987	-12.359	-7.105	-10.107	-11.406
588	0.588	-12.284	-13.903	-13.84	-6.629	2.677	-12.532	-9.295	-6.172
589	0.589	-18.272	-12.022	-13.452	-9.722	-10.89	-7.708	-4.446	-10.816
590	0.59	-15.946	-15.57	-10.738	-10.691	-23.322	-11.01	-6.375	-17.976
591	0.591	-14.003	-13.302	-14.217	-14.947	-27.125	-10.438	-2.299	-14.3
592	0.592	-14.583	-12.169	-11.305	-7.598	-30.505	-9.094	-7.123	-5.975
593	0.593	-16.326	-10.287	-11.687	-8.564	-14.894	-12.397	1.6	-6.933
594	0.594	-15.943	-16.136	-9.741	-11.084	-12.225	-13.566	-16.371	-13.702
595	0.595	-15.552	-16.944	-9.93	-11.859	-14.819	-7.587	-3.567	-11.187
596	0.596	-15.941	-13.503	-8.567	-12.439	6.193	-8.375	-5.868	-11.967
597	0.597	-17.098	-14.125	-12.237	-9.154	-13.643	-6.067	-7.985	-8.486
598	0.598	-14.395	-18.235	-12.613	-8.583	-0.987	-6.659	-29.264	-7.902
599	0.599	-19.246	-17.885	-9.698	-5.107	1.204	-8.607	-20.925	-16.803
600	0.6	-17.32	-12.503	-8.52	-8.399	7.511	-10.36	-13.371	-10.416
601	0.601	-16.748	-14.47	-11.993	-11.308	1.589	-9.984	-6.388	-18.742
602	0.602	-10.169	-12.574	-14.879	-9.366	-21.359	-14.447	-8.485	-15.647
603	0.603	-14.436	-16.675	-12.153	-10.53	-12.174	-13.874	-6.516	-14.68
604	0.604	-16.766	-13.23	-12.523	-10.723	-3.931	-17.361	-4.748	-13.911
605	0.605	-14.844	-12.874	-14.639	-14.014	8.816	-10.019	-9.374	-9.854
606	0.606	-15.437	-14.064	-11.336	-12.86	-12.374	-9.056	-8.012	-9.28
607	0.607	-16.028	-11.388	-13.448	-17.307	-32.204	-8.107	-11.668	-8.708
608	0.608	-16.428	-14.9	-13.04	-10.727	-39.85	-10.638	-12.814	-10.454
609	0.609	-18.769	-16.093	-8.766	-9.956	-32.974	-6.593	-9.708	-10.067
610	0.61	-14.724	-15.733	-14.549	-12.28	-13.905	-8.542	-8.731	-9.709
611	0.611	-13.381	-11.5	-12.214	-5.699	-21.532	-9.135	-9.498	-9.341
612	0.612	-18.813	-17.322	-15.681	-9.96	-0.495	-10.895	-8.707	-13.813
613	0.613	-12.248	-18.118	-9.664	-12.285	13.577	-2.98	-19.518	-9.763
614	0.614	-8.005	-7.298	-13.713	-8.808	0.734	-4.155	-21.055	-13.263
615	0.615	-10.342	-8.854	-7.115	-13.456	-15.583	-7.255	-19.682	-10.959
616	0.616	-21.189	-10.219	-13.101	-11.716	-34.831	-8.228	-20.815	-13.88
617	0.617	-13.276	-16.614	-17.155	-10.36	-1.367	-12.491	-19.641	-12.743
618	0.618	-9.033	-13.14	-12.303	-8.035	-5.856	-8.432	-3.563	-6.959
619	0.619	-7.886	-12.181	-11.714	-12.871	-18.311	-9.011	-5.873	-17.616
620	0.62	-6.734	0.592	-2.796	-2.8	-52.474	-8.435	-20.748	-10.476
621	0.621	-7.714	-8.118	-1.614	-1.444	-20.668	-4.383	-14.903	-11.659
622	0.622	-10.636	-6.572	-12.438	-13.242	-24.815	-12.332	0.982	-12.845
623	0.623	-9.877	-7.934	-11.066	-8.589	-6.052	-11.186	-9.657	-9.777
624	0.624	-22.098	-11.617	-14.722	-15.739	24.856	-10.229	-7.712	-8.833
625	0.625	-6.252	-8.14	-13.534	-12.054	45.531	-9.273	-5.965	-6.355
626	0.626	-4.154	-15.499	-14.478	-13.203	11.451	-13.547	-4.407	-8.701
627	0.627	-9.992	-8.726	-17.367	-12.23	-20.52	-9.496	-3.048	-13.581
628	0.628	-29.368	-12.988	-13.101	-13.191	-8.185	-11.448	-9.438	-14.195
629	0.629	-16.633	-17.053	-13.867	-12.416	-4.567	-16.128	-27.43	-8.797
630	0.63	-18.982	-9.123	-10.384	-14.745	-7.892	-10.741	-4.214	-12.327
631	0.631	-25.395	-12.236	-12.322	-12.821	20.308	-11.352	-7.312	-12.951
632	0.632	-23.488	-15.154	-8.272	-13.422	-6.083	-9.45	-15.637	-13.568
633	0.633	-18.299	-14.402	-11.762	-9.375	17.708	-11.227	-8.092	-12.27
634	0.634	-16.781	-10.358	-12.171	-8.99	-4.15	-6.429	-5.768	-11.924
635	0.635	-12.557	-9.786	-11.028	-16.346	-18.291	-15.175	-7.889	-10.818
636	0.636	-21.491	-17.154	-12.217	-13.249	-31.082	-11.738	-9.828	-12.81
637	0.637	-15.518	-23.944	-11.861	-16.146	-47.311	-14.867	-29.188	-17.891
638	0.638	-20.772	-10.806	-11.123	-13.632	-40.91	-10.066	-0.934	-11.937
639	0.639	-15.968	-5.02	-13.861	-9.558	-15.751	-10.89	-4.615	-12.754
640	0.64	-18.522	-13.75	-14.269	-10.139	35.683	-13.256	-7.905	-10.866
641	0.641	-12.95	-31.191	-15.834	-8.209	13.602	-11.368	-10.992	-12.852
642	0.642	-11.048	-10.111	-13.148	-13.628	-6.327	-11.989	-13.711	-16.974
643	0.643	-11.672	-18.446	-16.651	-11.693	-24.501	-13.758	-21.274	-13.552
644	0.644	-15.783	-26.014	-11.826	-9.765	3.205	-5.875	-14.315	-9.183
645	0.645	-12.349	-14.426	-16.485	-12.671	-1.766	-11.926	-12.179	-6.347
646	0.646	-15.679	-16.572	-12.436	-10.161	21.12	-8.881	-2.491	-12.206
647	0.647	-9.133	-14.654	-12.841	-9.778	33.547	-11.831	-4.233	-16.363
648	0.648	-4.331	-16.412	-14.208	-11.909	29.944	-12.636	-12.173	-11.584
649	0.649	-14.046	-14.888	-16.353	-13.851	-14.673	-13.458	-5.03	-12.217
650	0.65	-12.915	-19.165	-11.921	-8.049	-8.598	-14.083	-6.199	-11.68
651	0.651	-16.429	-12.792	-13.682	-16.952	-3.08	-10.844	-19.355	-9.2
652	0.652	-11.238	-13.976	-11.189	-10.955	-18.103	-12.643	-14.127	-13.713
653	0.653	-18.032	-10.895	-11.601	-11.932	-31.622	-14.054	-9.485	-7.181
654	0.654	-10.138	-15.755	-10.462	-9.037	-35.693	-9.651	-5.229	-11.473
655	0.655	-11.142	-15.003	-9.322	-8.268	-16.886	-11.448	-1.549	-7.457
656	0.656	-16.017	-12.714	-12.827	-17.179	-20.103	-6.662	-5.032	-10.967
657	0.657	-16.832	-16.226	-14.009	-13.702	-10.825	-6.141	-4.046	-12.932
658	0.658	-14.549	-11.606	-12.872	-10.619	-2.496	-6.784	-1.129	-11.215
659	0.659	-15.166	-15.702	-14.05	-9.657	5.065	-11.693	-12.549	-4.296
660	0.66	-18.488	-15.343	-9.225	-10.433	-16.011	-9.824	-10.999	-11.103
661	0.661	-17.933	-19.83	-14.088	-6.379	-18.692	-9.313	-18.159	-8.641
662	0.662	-17.567	-13.286	-12.169	-8.316	-31.464	-9.761	-11.756	-11
663	0.663	-17.981	-15.839	-13.929	-7.741	-13.237	-10.601	-5.738	-12.973
664	0.664	-15.1	-19.949	-15.3	-9.495	-20.17	-17.055	-10.957	-13.597
665	0.665	-17.636	-17.081	-10.864	-10.861	-5.261	-14.607	-19.865	-15.363
666	0.666	-13.205	-16.539	-9.134	-12.227	-34.284	-15.453	-4.188	-11.893
667	0.667	-17.299	-16.004	-10.506	-14.367	-5.267	-13.592	-6.313	-14.251
668	0.668	-15.964	-11.986	-10.917	-9.15	-24.033	-16.954	-6.689	-17.386
669	0.669	-20.427	-15.514	-16.744	-14.001	27.456	-10.429	-24.075	-13.348
670	0.67	-18.693	-15.183	-15.795	-12.467	34.815	-7.97	-31.003	-12.019
671	0.671	-10.769	-13.095	-11.743	-11.89	1.334	-5.702	-11.831	-11.649
672	0.672	-14.268	-8.699	-15.24	-15.967	-29.003	-5.163	-4.246	-8.756
673	0.673	-4.609	-9.335	-17.201	-15.597	-12.513	-9.862	-6.536	-14.768
674	0.674	-11.013	-8.033	-17.801	-12.318	-27.529	-8.178	-8.635	-5.125
675	0.675	-7.551	-9.441	-14.343	-12.723	-31.893	-4.749	-10.553	-14.053
676	0.676	-8.527	-12.39	-7.972	-9.057	-11.116	-11.19	-8.788	-0.909
677	0.677	-17.441	-9.733	-8.761	-5.778	-14.77	-10.472	-7.216	-6.162
678	0.678	-9.13	-13.258	-6.456	-6.954	-11.462	1.667	-11.456	-10.831
679	0.679	-14.386	-10.401	-1.629	-0.959	-14.55	-3.613	-5.052	-12.212
680	0.68	-17.304	-4.448	-1.06	-0.193	-11.849	-8.312	-8.517	-11.071
681	0.681	-14.798	-7.001	0.672	5.414	5.909	-7.003	-5.401	-14.575
682	0.682	-10.741	-4.714	-6.308	-1.169	-19.836	-8.2	-6.352	-4.92
683	0.683	-15.588	-11.336	0.46	-14.337	-23.15	-7.085	-12.34	-8.613
684	0.684	-15.004	-19.303	-3.798	-16.273	-13.875	-10.235	-17.921	-2.648
685	0.685	-17.9	-11.983	-1.483	-18.013	0.231	-1.383	-11.298	-7.896
686	0.686	-17.505	-11.041	-2.064	-19.563	-17.628	-14.593	-8.759	-10.829
687	0.687	-15.182	-6.818	-3.995	-15.303	-29.3	-9.417	-9.521	-16.86
688	0.688	-12.272	-12.462	-12.899	-18.978	-1.698	-4.829	-7.577	-14.573
689	0.689	-13.428	-11.901	-19.277	-12.978	24.581	-9.133	-9.48	-15.16
690	0.69	-10.709	-13.844	-20.435	-9.873	-6.409	-10.336	-18.353	-15.753
691	0.691	-15.537	-19.285	-17.333	-16.64	-18.777	-16.375	-1.3	-6.851
692	0.692	-7.588	-19.895	-18.3	-10.632	-22.483	-26.087	-3.603	-0.47
693	0.693	-8.536	-12.548	-22.548	-8.306	-12.458	-6.561	-5.717	10.364
694	0.694	-7.549	-15.46	-20.221	-13.143	-28.205	-9.258	-30.868	-11.311
695	0.695	-15.47	-19.732	-18.273	-12.55	-14.131	-6.689	-20.794	-20.595
696	0.696	-20.675	-17.408	-16.324	-13.123	9.042	-13.618	-11.493	10.576
697	0.697	-17.758	-17.991	-21.728	-12.728	-31.809	-24.24	-8.769	-18.444
698	0.698	-13.475	-14.695	-18.233	-9.432	-26.442	-10.673	-11.278	-22.113
699	0.699	-22.352	-16.426	-12.22	-10.591	-11.39	-15.871	-8.949	-32.164
700	0.7	-18.851	-17.77	-12.983	-16.586	-25.068	-11.163	-11.07	-29.056
701	0.701	-13.605	-12.35	-12.382	-15.805	-4.461	-6.825	-5.257	-9.309
702	0.702	-20.361	-17.169	-12.946	-8.45	14.196	-10.424	-3.539	-16.842
703	0.703	-7.179	-15.218	-12.349	-11.348	45.094	-16.354	-5.102	-23.795
704	0.704	-12.969	-12.29	-12.719	-13.862	7.442	-11.058	-9.366	-8.877
705	0.705	-11.206	-5.3	-14.052	-11.531	-17.813	-8.068	-10.535	-22.415
706	0.706	-9.641	-12.053	-11.902	-12.11	32.44	-1.973	-23.702	-17.174
707	0.707	-10.979	-14.541	-9.947	-8.823	-1.054	-2.654	-18.477	-18.708
708	0.708	-14.64	-12.19	-14.961	-9.405	-7.036	0.916	-4.168	0.074
709	0.709	-18.104	-16.995	-14.364	-12.887	-1.602	-3.644	-6.105	-12.688
710	0.71	-19.051	-9.607	-8.923	-7.465	3.494	-5.315	-4.396	3.584
711	0.711	-20.003	-8.597	-13.739	-10.937	17.039	-13.19	-18.749	-11.307
712	0.712	-17.465	-12.822	-13.137	-11.51	-3.677	-9.647	-16.851	-13.228
713	0.713	-15.116	-7.163	-10.214	-7.437	-0.02	-4.367	-11.655	-4.507
714	0.714	-14.508	-10.607	-13.679	-7.045	3.261	-7.221	-0.647	-21.916
715	0.715	-16.413	-11.148	-10.374	-10.326	-12.408	-7.954	-4.941	-24.23
716	0.716	-14.644	-9.362	-11.519	-9.932	-9.682	-7.125	-6.146	-5.063
717	0.717	-15.966	-14.154	-7.046	-10.309	-2.108	-11.909	-9.652	-2.538
718	0.718	-18.254	-13.521	-6.437	-6.822	-13.629	-20.556	-14.915	-9.498
719	0.719	-21.127	-4.561	-8.929	-9.724	-19.95	-17.019	-21.728	-15.876
720	0.72	-15.872	-10.893	-8.527	-11.661	-33.385	-15.989	-8.631	-13.925
721	0.721	-13.904	-9.682	-9.675	-5.858	-38.516	-20.77	-22.23	-19.139
722	0.722	-14.45	-10.592	-8.499	-11.469	-30.532	-12.775	-6.395	-14.481
723	0.723	-12.671	-15.369	-11.97	-13.407	-43.456	-7.485	-12.813	4.308
724	0.724	-17.466	-17.823	-9.055	-11.474	-27.511	-8.396	-3.171	-3.226
725	0.725	-14.142	-20.087	-15.045	-13.218	-8.304	-5.815	-8.446	-10.167
726	0.726	-11.209	-18.096	-14.25	-12.835	-5.729	-6.518	-10.045	-3.763
727	0.727	-16.014	-19.976	-11.897	-8.381	-26.711	-4.522	-5.837	-9.542
728	0.728	-11.344	-18.176	-12.456	-17.282	-6.871	-5.047	-12.278	-7.784
729	0.729	-11.891	-17.733	-11.854	-10.897	5.994	-6.73	-23.172	-9.318
730	0.73	-15.346	-16.32	-10.087	-14.381	27.137	-7.068	-4.437	-10.661
731	0.731	-18.612	-19.162	-8.714	-13.416	1.661	-14.38	-7.012	-9.483
732	0.732	-12.007	-13.105	-11.986	-8.577	-8.299	-2.534	-9.39	-12.951
733	0.733	-14.877	-17.305	-17.781	-11.104	-5.134	2.147	-20.092	3.136
734	0.734	-15.626	-11.641	-10.415	-13.445	-19.233	0.831	-25.946	-8.451
735	0.735	-11.538	-16.437	-15.248	-14.047	-1.345	-5.521	-10.116	-2.042
736	0.736	-10.936	-11.742	-17.757	-13.485	-3.594	-1.996	-3.769	-3.962
737	0.737	-11.493	-15.754	-10.396	-12.919	-1.379	1.128	-13.483	-5.691
738	0.738	-12.048	-12.217	-17.173	-9.446	-14.861	-3.674	-11.788	-23.095
739	0.739	-11.632	-17.586	-12.929	-12.743	-6.103	-7.893	-13.391	-16.107
740	0.74	-12.962	-9.604	-13.72	-10.614	-10.626	-10.18	-12.09	-22.473
741	0.741	-11.771	-12.653	-8.898	-11.773	2.424	-9.564	-10.995	-16.65
742	0.742	-15.422	-11.638	-13.547	-11.389	-9.717	-19.605	-9.879	-18.359
743	0.743	-15.003	-14.11	-9.492	-7.897	4.63	-41.258	-8.96	-16.778
744	0.744	-13.817	-11.734	-12.988	-15.246	6.612	-56.905	-6.11	-15.384
745	0.745	-15.733	-12.269	-14.342	-12.147	-5.506	-37.134	-6.941	-19.044
746	0.746	-13.006	-8.933	-11.441	-11.171	-19.771	-13.874	-4.67	-17.875
747	0.747	-17.828	-12.953	-8.721	-8.654	9.312	-10.752	-4.136	-16.871
748	0.748	-14.333	-15.421	-10.653	-7.873	-11.399	-13.447	-12.887	-13.961
749	0.749	-16.251	-12.078	-9.873	-11.346	22.704	-36.632	-9.424	-13.178
750	0.75	-16.821	-5.451	-14.311	-9.402	-0.071	-39.704	-12.529	-7.557
751	0.751	-15.448	-14.306	-11.008	-11.132	12.36	-25.555	2.153	-12.383
752	0.752	-15.042	-10.773	-9.253	-8.603	-36.747	-12.756	-4.25	-14.281
753	0.753	-13.865	-15.952	-10.596	-8.2	-3.216	-10.398	-10.082	-10.19
754	0.754	-12.684	-14.935	-13.881	-12.253	-9.175	-16.759	-8.368	-7.65
755	0.755	-10.738	-10.624	-12.715	-7.406	-14.589	-18.66	-9.946	-10.899
756	0.756	-14.981	-14.634	-13.872	-9.33	-49.798	-9.92	-20.04	-12.033
757	0.757	-13.229	-15.172	-12.706	-8.732	-54.188	-1.956	-11.166	-9.284
758	0.758	-14.574	-13.197	-10.568	-9.104	-33.429	-0.569	-19.507	-8.084
759	0.759	-15.917	-16.064	-15.018	-11.414	-59.755	5.852	-3.448	-8.803
760	0.76	-13.005	-19.511	-11.725	-17.984	-8.291	14.199	-5.787	-10.7
761	0.761	-16.672	-12.118	-14.614	-11.194	-0.947	11.123	-7.931	-11.422
762	0.762	-18.02	-17.306	-12.098	-15.441	5.618	10.169	-9.89	-11.188
763	0.763	-17.629	-10.506	-11.709	-11.364	11.622	10.958	-11.654	-9.603
764	0.764	-16.455	-12.987	-9.581	-16.194	-4.797	8.652	-7.015	-8.593
765	0.765	-15.285	-12.185	-7.645	-14.251	0.227	-2.164	-8.358	-9.537
766	0.766	-16.047	-12.733	-13.448	-17.149	-22.639	-3.699	-14.746	-7.958
767	0.767	-19.327	-15.994	-19.057	-11.339	-43.38	-7.941	-6.428	-7.326
768	0.768	-13.509	-15.396	-15.565	-5.719	-24.632	-4.252	-7.406	-10.756
769	0.769	-15.823	-14.985	-10.917	-7.649	-21.414	-7.731	-2.587	-13.03
770	0.77	-15.235	-10.507	-9.179	-7.062	-5.781	-4.615	-14.02	-7.185
771	0.771	-11.926	-14.549	-8.791	-9.962	2.497	-7.494	-12.471	-9.468
772	0.772	-17.326	-14.915	-9.181	-9.57	-10.341	-13.469	-11.128	-11.375
773	0.773	-15.372	-16.252	-11.313	-9.184	-17.351	-11.112	-12.282	-11.923
774	0.774	-14.774	-12.174	-9.379	-7.056	1.747	-17.648	-3.964	-15.937
775	0.775	-10.701	-12.542	-15.182	-6.667	-5.835	-20.123	-7.061	-14.541
776	0.776	-16.493	-14.852	-19.252	-10.921	-26.951	-16.012	-8.027	-12.191
777	0.777	-15.702	-15.995	-12.675	-9.561	-12.864	-11.136	-5.503	-10.029
778	0.778	-16.272	-14.816	-11.9	-9.165	-0.131	-7.804	-9.55	-11.163
779	0.779	-16.842	-15.179	-14.225	-8.779	30.248	-7.184	-20.375	-10.753
780	0.78	-13.929	-14.387	-10.74	-9.162	9.548	-8.504	-6.048	-12.859
781	0.781	-12.569	-14.178	-12.678	-11.864	-9.182	-8.089	-7.964	-13.611
782	0.782	-17.015	-13.962	-13.258	-9.732	0.864	-8.451	-9.696	-13.398
783	0.783	-14.101	-15.098	-11.905	-14.17	29.074	-11.127	-20.71	-16.092
784	0.784	-12.738	-11.603	-12.301	-10.879	-12.587	-11.478	-27.864	-10.26
785	0.785	-13.116	-12.94	-12.693	-12.616	3.836	-12.991	-18.955	-9.469
786	0.786	-13.494	-14.084	-15.411	-13.969	-21.312	-11.605	-15.445	-10.025
787	0.787	-13.871	-12.902	-9.612	-12.606	-7.744	-15.837	-8.07	-13.295
788	0.788	-15.026	-14.825	-8.841	-15.503	21.275	-15.24	-1.275	-16.182
789	0.789	-13.466	-11.907	-9.432	-15.111	-27.907	-15.626	-5.518	-12.691
790	0.79	-16.17	-13.833	-8.856	-13.17	-21.319	-16.013	-1.453	-9.39
791	0.791	-15.775	-16.526	-15.44	-12.387	-3.159	-9.432	-8.015	-15.181
792	0.792	-16.539	-13.03	-9.441	-16.254	13.306	-14.282	-8.754	-11.107
793	0.793	-12.08	-14.369	-8.676	-10.44	-1.817	-4.632	-7.928	-11.677
794	0.794	-10.139	-10.296	-15.257	-12.748	-33.763	-11.044	-18.732	-11.079
795	0.795	-15.548	-12.802	-9.264	-14.677	-4.739	-14.559	-10.771	-8.164
796	0.796	-16.122	-10.471	-18.171	-8.669	6.465	-11.448	-6.487	-10.665
797	0.797	-10.115	-13.36	-12.175	-12.725	16.508	-8.472	-7.625	-8.334
798	0.798	-12.435	-14.515	-11.207	-12.13	-17.948	-16.316	-25.605	-10.459
799	0.799	-13.011	-11.797	-12.175	-11.542	-22.454	-8.889	-28.134	-13.153
800	0.8	-16.304	-13.331	-12.95	-16.954	-18.379	-4.013	-11.92	-8.104
801	0.801	-12.235	-11.385	-12.18	-15.012	-7.184	-6.49	-14.071	-12.729
802	0.802	-14.749	-13.312	-11.605	-10.36	-3.91	-18.635	-4.384	-9.816
803	0.803	-9.321	-14.856	-6.964	-8.614	11.714	-13.351	-6.128	-10.194
804	0.804	-9.892	-16.404	-8.705	-8.989	-2.444	-14.835	-7.689	-12.498
805	0.805	-13.17	-13.693	-10.067	-9.363	-30.723	-10.514	-6.351	-9.571
806	0.806	-10.252	-10.976	-9.682	-13.42	-34.444	-6.777	-15.27	-14.784
807	0.807	-13.728	-12.524	-13.751	-9.938	-51.542	-12.728	-14.131	-12.838
808	0.808	-18.17	-9.233	-10.267	-8.578	-4.553	-13.662	-13.167	-13.415
809	0.809	-17.579	-14.076	-11.62	-8.96	2.038	-10.724	-4.271	-10.499
810	0.81	-17.181	-12.143	-17.436	-11.67	-3.999	-9.921	-5.42	-11.84
811	0.811	-14.848	-12.727	-10.09	-8.965	1.486	-9.11	-8.506	-15.119
812	0.812	-10.009	-9.252	-11.063	-11.863	-33.679	-8.515	-5.591	-12.206
813	0.813	-15.996	-13.718	-8.544	-5.859	-47.183	-6.567	-13.507	-11.805
814	0.814	-13.669	-13.136	-12.608	-6.622	-9.59	-14.307	-18.712	-9.103
815	0.815	-17.141	-18.945	-13.193	-8.944	-4.522	-6.973	-9.792	-13.947
816	0.816	-13.833	-14.879	-15.128	-8.356	-0.055	-9.911	-8.614	-15.891
817	0.817	-16.724	-10.04	-15.725	-11.656	-4.114	-9.163	-5.502	-16.471
818	0.818	-15.361	-16.045	-12.27	-8.759	22.194	-8.416	-2.587	-18.218
819	0.819	-15.736	-13.723	-9.97	-12.25	-8.75	-15.038	-8.581	-13.395
820	0.82	-19.786	-15.668	-14.819	-10.89	-12.798	-14.301	-10.899	-11.479
821	0.821	-17.269	-15.101	-12.892	-8.759	5.993	-15.102	-7.408	-6.076
822	0.822	-17.654	-13.38	-12.32	-9.145	-4.049	-14.534	-10.709	-6.665
823	0.823	-15.528	-14.752	-17.166	-11.073	5.272	-16.474	-6.662	-9.969
824	0.824	-12.827	-20.189	-16.59	-11.258	-3.026	-13.582	-3.205	-11.73
825	0.825	-13.996	-13.639	-13.695	-13.184	-0.458	-14.941	-10.571	-8.262
826	0.826	-15.541	-16.183	-13.318	-13.369	11.203	-7.594	-15.812	-9.615
827	0.827	-14.775	-15.445	-14.684	-13.561	-7.951	-10.69	-18.713	-10.774
828	0.828	-11.111	-17.416	-11.787	-10.071	-20.686	-9.725	-17.903	-8.059
829	0.829	-13.449	-11.447	-14.501	-9.675	-22.976	-7.199	-15.535	-10.772
830	0.83	-13.078	-9.145	-9.473	-14.506	-37.819	-3.101	-10.666	-10.976
831	0.831	-14.246	-17.114	-11.407	-9.851	-8.741	-6.565	-5.984	-10.214
832	0.832	-15.422	-14.048	-13.154	-13.917	3.658	-5.97	-13.7	-9.452
833	0.833	-15.249	-7.307	-9.675	-6.947	7.368	-6.528	-10.587	-9.265
834	0.834	-16.619	-9.856	-8.318	-11.79	-23.578	-10.023	-11.583	-12.762
835	0.835	-13.54	-13.956	-9.485	-9.269	-35.986	-12.387	-14.134	-15.09
836	0.836	-14.722	-14.574	-11.419	-13.329	-39.709	-5.874	-5.241	-14.702
837	0.837	-13.591	-11.318	-9.486	-11.392	-8.786	0.84	-13.559	-12.765
838	0.838	-18.464	-13.101	-8.705	-8.092	-4.748	4.983	-6.185	-17.793
839	0.839	-13.664	-11.788	-10.637	-12.151	-23.531	-0.791	2.74	-11.794
840	0.84	-16.993	-14.147	-11.404	-12.535	7.413	-5.743	-12.934	-17.402
841	0.841	-17.606	-13.804	-11.591	-9.235	-21.656	4.185	-23.576	-6.557
842	0.842	-18.024	-16.558	-8.111	-13.288	4.625	5.405	-33.262	-8.105
843	0.843	-14.775	-13.891	-13.531	-15.798	1.323	-9.076	-13.907	-12.355
844	0.844	-16.941	-13.753	-11.589	-13.468	-7.978	-7.333	-6.358	-5.961
845	0.845	-15.044	-14.577	-13.529	-12.296	-5.319	-23.445	-8.679	-11.954
846	0.846	-13.926	-16.567	-11.781	-11.129	-12.884	-47.033	-6.563	-4.592
847	0.847	-13.193	-15.082	-14.303	-14.599	-1.296	-50.111	-4.623	-1.69
848	0.848	-11.878	-18.236	-14.69	-8.785	17.812	-30.282	11.254	-11.356
849	0.849	-8.826	-19.454	-13.524	-11.098	-15.742	-12.462	30.398	-12.504
850	0.85	-14.875	-13.705	-13.906	-10.51	-2.251	-10.112	2.132	-11.331
851	0.851	-12.424	-17.83	-10.415	-12.44	-6.359	-3.694	-16.631	-8.222
852	0.852	-18.096	-13.056	-10.794	-8.376	-10.093	-5.566	-13.34	-11.121
853	0.853	-16.23	-13.698	-16.012	-15.333	-0.079	-10.699	-10.238	-15.382
854	0.854	-18.229	-14.343	-11.162	-18.232	-9.407	-15.32	-7.522	-19.448
855	0.855	-18.872	-15.76	-14.438	-8.552	4.668	-14.057	-10.023	-11.517
856	0.856	-15.455	-13.502	-11.521	-4.875	2.078	0.167	-12.323	-12.496
857	0.857	-15.134	-14.726	-14.988	-10.882	-14.231	9.8	-18.712	-5.73
858	0.858	-18.12	-8.792	-13.621	-11.854	-28.381	0.108	-20.697	-15.413
859	0.859	-17.821	-14.865	-7.802	-8.956	3.528	1.826	-22.478	-16.586
860	0.86	-15.584	-14.936	-7.018	-9.736	-37.708	-9.259	-20.941	-15.444
861	0.861	-9.865	-6.103	-11.849	-12.069	-21.304	-2.188	-22.293	-14.492
862	0.862	-20.587	-7.337	-16.481	-14.01	-6.25	-11.168	-25.973	-17.407
863	0.863	-13.488	-17.085	-12.402	-14.603	-10.757	-7.731	-24.808	-0.187
864	0.864	-17.237	-15.997	-8.904	-8.025	-14.853	-0.325	-16.498	-4.449
865	0.865	-20.788	-19.551	-11.404	-12.676	3.927	-3.119	-15.542	-5.226
866	0.866	-15.632	-18.656	-4.04	0.478	-6.115	-16.165	-16.513	-13.161
867	0.867	-14.73	-15.83	1.2	-1.469	-2.992	-17.951	-6.843	-10.07
868	0.868	-14.021	-18.41	-3.627	0.263	-11.277	-5.608	-3.162	-5.238
869	0.869	-18.144	-11.127	-11.552	-14.072	-3.702	-13.357	-2.002	-6.006
870	0.87	-7.36	-6.358	-12.503	-12.14	3.265	-20.383	-13.817	-6.772
871	0.871	-8.974	-7.199	-13.46	-13.887	1.122	-32.091	3.586	-16.244
872	0.872	-10.385	-11.333	-14.223	-18.536	-20.171	-36.666	5.898	-12.547
873	0.873	-6.767	-13.33	-18.271	-17.19	-17.454	-23.66	8.014	-9.041
874	0.874	-10.299	-3.337	-13.422	-16.032	-25.001	-28.884	-1.667	-14.263
875	0.875	-17.7	-7.677	-15.346	-14.875	-27.38	-20.972	-3.423	-25.108
876	0.876	-14.848	-6.578	-14.747	-11.785	-4.01	-19.647	-20.86	-20.852
877	0.877	-10.639	-10.13	-13.379	-14.696	-19.69	-10.807	-41.988	-19.701
878	0.878	-11.462	-15.417	-12.986	-15.474	-5.567	-16.924	-44.725	-11.389
879	0.879	-13.442	-24.382	-15.095	-13.155	-13.105	-33.106	-31.975	-6.161
880	0.88	-19.486	-11.277	-14.696	-15.095	-24.744	-16.934	-20.383	-7.133
881	0.881	-13.913	-16.562	-11.199	-6.392	-9.883	-10.562	-9.741	-7.916
882	0.882	-13.37	-15.079	-12.348	-9.881	-19.567	-16.35	-3.924	-11.985
883	0.883	-18.052	-16.483	-15.05	-6.786	6.77	9.99	22.404	-8.499
884	0.884	-15.184	-12.862	-9.234	-11.63	3.127	28.765	18.744	-10.442
885	0.885	-15.607	-14.086	-14.838	-12.414	26.931	38.808	1.716	-14.52
886	0.886	-10.221	-19.373	-12.899	-10.094	-1.287	23.058	-7.573	-15.891
887	0.887	-9.669	-12.649	-14.833	-14.939	-4.925	54.168	-15.885	-18.214
888	0.888	-10.269	-15.191	-11.924	-11.655	-1.569	74.844	-13.368	-14.148
889	0.889	-12.038	-17.554	-15.401	-8.752	-29.761	18.125	-1.742	-13.771
890	0.89	-19.993	-14.111	-14.039	-12.242	-3.38	26.257	-3.855	-13.383
891	0.891	-21.169	-16.089	-9.976	-11.862	6.74	18.981	-1.914	-10.486
892	0.892	-13.824	-15.541	-7.463	-9.739	-8.895	25.741	-14.113	-13.195
893	0.893	-14.796	-7.623	-13.849	-7.041	-22.963	44.057	-12.578	-12.815
894	0.894	-15.571	-11.142	-9.594	-12.086	-10.168	60.547	-19.731	-10.689
895	0.895	-16.346	-12.149	-13.661	-8.807	-12.483	-15.138	-0.171	-10.509
896	0.896	-18.276	-5.413	-8.833	-11.719	-1.793	-156.315	-14.284	-6.268
897	0.897	-16.336	-15.096	-9.415	-10.376	19.578	-175.637	-16.777	-14.017
898	0.898	-15.745	-16.267	-12.319	-10.776	5.495	-88.377	-9.791	-17.119
899	0.899	-13.215	-15.124	-13.677	-9.621	-12.248	-72.715	-11.902	-16.169
900	0.9	-5.84	-14.168	-14.064	-11.563	-14.549	-58.555	-13.811	-11.923
901	0.901	-8.915	-11.272	-13.676	-5.766	4.663	-71.834	-8.589	-7.869
902	0.902	-5.991	-15.535	-11.735	-11.39	-2.853	-83.659	-7.068	-1.29
903	0.903	-10.232	-14.761	-12.891	-6.558	-5.154	-7.73	-11.335	-5.556
904	0.904	-14.278	-16.698	-15.791	-8.506	-7.303	81.181	-20.231	-6.344
905	0.905	-14.836	-13.407	-15.4	-7.937	-9.264	69.402	-23.719	0.222
906	0.906	-14.226	-12.818	-16.557	-6.59	-21.454	15.267	-7.664	-9.448
907	0.907	-5.286	-13.194	-14.424	-7.944	-45.251	-14.192	27.356	-8.273
908	0.908	-6.406	-5.834	-11.13	-9.119	-0.531	-5.144	12.265	-4.761
909	0.909	-9.855	-13.174	-9.967	-10.288	-6.533	19.375	-10.554	0.486
910	0.91	-8.85	-14.131	-11.116	-9.136	9.934	41.54	-22.929	-6.269
911	0.911	-15.575	-11.602	-9.944	-12.628	4.923	21.632	-19.233	-12.253
912	0.912	-25.205	-10.802	-12.068	-10.312	-8.601	-8.758	-22.511	-16.301
913	0.913	-18.772	-14.263	-10.135	-15.159	-29.273	-81.002	-13.208	-14.366
914	0.914	-19.882	-14.832	-14.39	-13.231	-25.576	-110.68	-15.894	-13.78
915	0.915	-18.864	-16.562	-8.963	-16.134	-28.839	-84.022	-13.345	-19.198
916	0.916	-17.848	-8.612	-13.797	-10.334	-25.717	-92.169	-10.984	-14.354
917	0.917	-18.566	-16.909	-10.493	-15.941	-33.999	-70.159	-17.329	-12.41
918	0.918	-20.825	-13.776	-6.417	-9.36	-5.688	-76.769	-11.479	-21.306
919	0.919	-21.342	-12.781	-12.222	-20.776	-9.328	-21.802	-9.691	-17.618
920	0.92	-12.571	-15.256	-9.906	-16.145	0.809	15.207	-8.101	-16.452
921	0.921	-15.981	-11.154	-9.331	-14.794	3.989	35.212	-9.423	-19.537
922	0.922	-12.814	-15.957	-12.625	-11.127	-15.674	53.475	-10.534	-20.494
923	0.923	-17.583	-8.574	-12.051	-17.14	-2.858	69.946	-13.974	-7.318
924	0.924	-14.999	-3.704	-10.707	-14.051	32.225	74.947	-4.256	-1.5
925	0.925	-10.871	-15.084	-13.998	-13.087	17.195	61.324	-7.908	-6.709
926	0.926	-14.293	-10.407	-9.163	-10.577	-14.684	73.629	0.438	-2.068
927	0.927	-10.938	-14.634	-5.871	-12.9	-27.003	92.352	-6.915	-6.324
928	0.928	-11.45	-13.441	-14.771	-10.968	-38.204	68.542	-7.892	-15.225
929	0.929	-12.744	-14.581	-11.091	-9.041	-0.411	21.508	-8.669	-11.726
930	0.93	-15.967	-9.339	-9.926	-11.943	4.689	-39.055	-17.55	-8.593
931	0.931	-15.521	-10.277	-10.89	-8.46	0.292	-63.348	-23.527	-11.465
932	0.932	-14.293	-19.926	-9.914	-13.872	-12.033	-55.941	-22.522	-17.441
933	0.933	-13.841	-8.089	-10.678	-5.939	-23.209	-35.981	-23.451	-8.524
934	0.934	-12.235	-6.516	-9.899	-6.902	-13.06	-17.751	-10.242	-7.373
935	0.935	-10.236	-10.745	-9.31	-11.746	-41.214	21.035	-8.267	-6.38
936	0.936	-14.43	-19.619	-9.891	-10.972	-29.87	-4.02	-9.981	-19.121
937	0.937	-17.268	-32.752	-13.948	-10.198	-19.72	-17.459	-8.426	-17.36
938	0.938	-12.367	-16.848	-14.325	-12.134	-10.368	-29.744	-12.674	-9.41
939	0.939	-12.889	-14.69	-16.633	-10.199	-18.629	-48.455	-8.974	-13.643
940	0.94	-16.895	-12.726	-10.816	-9.614	9.648	-99.944	-12.44	-9.953
941	0.941	-18.199	-17.917	-10.03	-9.228	-1.541	-151.589	-7.204	-8.777
942	0.942	-17.766	-28.921	-11.945	-6.907	1.78	-77.636	-4.294	-5.674
943	0.943	-15.585	-7.212	-13.863	-8.075	23.657	-8.517	-5.059	-12.439
944	0.944	-14.371	-4.074	-12.108	-7.689	20.967	36.235	-5.823	-1.011
945	0.945	-15.481	-6.747	-8.611	-9.623	-12.486	76.912	-9.307	-5.654
946	0.946	-11.948	-29.944	-14.02	-6.72	-44.391	98.919	-13.915	-9.915
947	0.947	-14.226	-20.626	-15.938	-8.662	1.465	118.657	-9.854	-11.076
948	0.948	-14.57	-12.289	-13.988	-10.6	-4.501	100.316	-1.921	-9.907
949	0.949	-16.459	-14.792	-14.556	-12.148	0.925	50.389	-3.084	-15.122
950	0.95	-19.121	-12.458	-14.934	-10.213	-14.189	3.59	-6.162	-14.147
951	0.951	-14.23	-14.578	-15.308	-10.019	-0.653	-75.709	-1.307	-18.394
952	0.952	-12.252	-12.626	-14.915	-12.335	3.367	-129.874	-12.71	-12.77
953	0.953	-10.276	-10.876	-16.066	-10.977	37.406	-119.995	-20.61	-10.82
954	0.954	-13.14	-12.414	-11.806	-12.907	23.79	-57.454	-7.64	-11.392
955	0.955	-16.59	-16.67	-14.313	-9.228	3.035	-65.517	-5.898	-20.287
956	0.956	-17.914	-15.509	-11.982	-14.067	-8.239	-117.173	-7.452	-23.959
957	0.957	-17.502	-9.507	-13.135	-8.063	-25.344	-83.734	-20.381	-27.445
958	0.958	-11.469	-12.6	-10.419	-13.673	-16.137	-65.59	-25.542	-24.352
959	0.959	-12.208	-13.559	-14.66	-10.188	-7.869	-26.858	-14.477	-17.579
960	0.96	-17.8	-12.783	-13.29	-12.118	-36.2	28.805	-15.808	-11.574
961	0.961	-11.192	-16.849	-11.927	-15.013	-17.498	50.996	-6.903	-9.265
962	0.962	-17.173	-14.91	-9.013	-13.656	-14.277	70.927	-8.062	1.552
963	0.963	-13.102	-11.623	-10.162	-13.26	-5.082	64.906	-11.15	6.178
964	0.964	-15.018	-9.876	-12.858	-13.64	-13.532	37.267	-10.152	1.901
965	0.965	-13.07	-13.357	-11.299	-12.469	-0.859	2.147	-12.617	-7.012
966	0.966	-14.794	-17.798	-14.578	-12.846	-22.032	15.735	-13.352	-15.344
967	0.967	-18.262	-21.859	-10.506	-12.053	-30.403	-4.973	-8.479	-10.136
968	0.968	-16.896	-13.931	-7.977	-13.977	-17.682	-23.702	-9.027	-11.113
969	0.969	-16.501	-17.413	-9.315	-10.861	-38.797	-54.639	-7.259	-8.624
970	0.97	-17.652	-12.184	-10.467	-16.078	-36.133	-66.94	-9.739	-14.251
971	0.971	-16.469	-11.219	-11.622	-11.221	-28.598	-55.627	-13.002	-19.106
972	0.972	-17.23	-10.443	-9.679	-9.269	-12.378	-4.034	-8.906	-17.184
973	0.973	-13.341	-14.513	-8.127	-10.986	-14.559	47.798	-10.222	-10.612
974	0.974	-13.715	-12.58	-11.413	-12.324	-24.264	67.939	-6.906	-16.612
975	0.975	-16.992	-13.16	-11.019	-7.855	-8.38	62.083	-9.769	-5.968
976	0.976	-15.823	-11.431	-12.951	-9.575	-2.037	23.418	-3.754	-4.62
977	0.977	-16.203	-16.277	-11.783	-9.161	19.157	-11.796	-6.239	-3.458
978	0.978	-10.385	-10.289	-11.964	-5.839	-0.662	-16.198	-6.999	-9.454
979	0.979	-17.728	-12.625	-12.156	-10.647	-18.523	-36.875	-11.831	-23.392
980	0.98	-14.82	-12.049	-11.377	-11.196	-11.564	-78.49	-1.752	-17.591
981	0.981	-15.594	-13.988	-12.923	-10.587	-5.198	-28.571	-8.91	-12.365
982	0.982	-14.821	-15.743	-13.508	-7.07	-3.336	-8.653	-7.746	-7.719
983	0.983	-11.338	-10.922	-11.188	-11.494	-15.574	-2.679	-4.27	11.054
984	0.984	-14.627	-11.509	-9.834	-7.39	-33.059	-30.418	-9.507	-22.423
985	0.985	-15.207	-13.257	-7.316	-12.187	-30.799	-45.557	-16.275	-26.874
986	0.986	-12.689	-14.619	-12.146	-10.222	-24.492	-59.1	-8.342	-14.488
987	0.987	-13.083	-15.994	-15.624	-13.093	-7.096	-30.057	-15.692	-10.822
988	0.988	-11.926	-13.889	-15.046	-10.548	-4.779	4.02	-22.468	-14.125
989	0.989	-14.642	-14.286	-14.467	-11.875	5.861	8.481	-9.324	-4.842
990	0.99	-14.258	-16.225	-11.951	-9.713	11.657	-20.558	-7.397	-7.559
991	0.991	-10.788	-11.965	-16.397	-9.296	13.418	-24.286	-5.671	-0.016
992	0.992	-12.158	-17.389	-12.33	-5.003	11.861	-21.058	-16.718	-6.987
993	0.993	-14.296	-17.982	-12.717	-8.456	-9.855	-24.121	-15.375	-9.114
994	0.994	-14.697	-17.401	-10.399	-14.814	-6.791	-9.9	-8.999	-3.321
995	0.995	-14.316	-10.82	-10.782	-10.525	-9.516	8.028	-24.701	-1.585
996	0.996	-12.197	-10.045	-13.487	-8.178	23.94	38.548	-1.304	-6.236
997	0.997	-11.434	-9.296	-12.331	-10.086	-8.046	17.966	-4.444	-19.215
998	0.998	-14.542	-8.718	-13.1	-13.349	-3.998	-15.997	-1.77	-20.976
999	0.999	-15.717	-9.287	-10.39	-11.582	-0.367	-11.5	-19.61	-16.353
1000	1	-16.108	-8.697	-13.874	-12.913	-10.45	0.879	-17.328	-15.016
1001	1.001	-13.994	-14.491	-7.291	-13.278	23.948	19.591	-10.979	-13.851
1002	1.002	-13.229	-12.157	-10.196	-13.643	-7.988	29.54	-24.563	-12.687
1003	1.003	-17.49	-14.074	-5.933	-12.46	21.009	57.661	-1.793	-13.639
1004	1.004	-16.916	-9.411	-13.285	-10.502	-5.293	61.236	-4.957	-14.612
1005	1.005	-15.571	-7.652	-12.321	-8.928	-8.586	51.137	-2.305	-10.385
1006	1.006	-11.13	-12.473	-11.549	-12.197	0.692	29.235	-25.589	-12.724
1007	1.007	-15.207	-14.394	-9.23	-11.02	-7.646	-1.987	-22.556	-12.158
1008	1.008	-20.054	-16.116	-15.813	-12.164	-0.144	-56.21	-14.306	-12.761
1009	1.009	-11.347	-16.485	-13.296	-14.088	6.827	-107.9	-21.922	-15.685
1010	1.01	-19.672	-15.115	-9.237	-14.269	4.725	-87.948	-10.383	-7.763
1011	1.011	-16.591	-18.003	-12.725	-10.966	-8.818	3.64	-4.073	-6.609
1012	1.012	-13.701	-13.544	-14.664	-13.086	-3.568	-9.475	-9.947	-11.831
1013	1.013	-17.994	-22.437	-14.081	-13.464	7.453	-92.857	-18.733	-8.915
1014	1.014	-12.413	-18.744	-15.438	-12.292	-14.222	-125.357	-33.13	-14.895
1015	1.015	-15.932	-24.731	-10.988	-12.095	-29.938	-16.805	-15.785	-17.209
1016	1.016	-12.681	-12.92	-12.73	-13.437	-44.101	26.272	-8.884	-6.383
1017	1.017	-10.976	-11.365	-14.091	-9.171	-36.576	13.014	-11.09	-11.04
1018	1.018	-11.409	-15.62	-15.448	-10.901	-34.285	24.726	-1.486	-3.883
1019	1.019	-12.798	-16.766	-13.319	-8.374	-15.181	13.864	-10.265	-10.272
1020	1.02	-17.686	-13.277	-9.648	-11.647	-33.062	23.699	-2.392	-6.794
1021	1.021	-13.089	-14.22	-11.004	-7.578	-12.008	-3.075	-9.599	-12.015
1022	1.022	-17.209	-11.307	-11.399	-11.05	-14.713	-43.744	-16.046	-14.918
1023	1.023	-15.904	-10.504	-11.02	-7.755	-22.222	-80.703	-7.781	-10.661
1024	1.024	-15.562	-11.264	-12.96	-6.594	-33.81	-33.851	-13.068	-9.877
1025	1.025	-9.781	-10.671	-12.78	-8.529	-1.868	21.131	1.587	-10.459
1026	1.026	-13.894	-12.592	-11.44	-12.02	11.693	28.485	-9.109	-15.098
1027	1.027	-17.423	-11.995	-15.127	-16.081	-8.989	-18.439	-3.362	-20.508
1028	1.028	-18.06	-10.63	-12.813	-12.602	-27.71	-36.814	-1.685	-18.561
1029	1.029	-15.187	-17.96	-11.665	-12.221	-30.986	-42.458	-12.782	-13.909
1030	1.03	-13.875	-14.853	-9.738	-11.845	-15.311	-67.874	-8.589	-15.658
1031	1.031	-14.304	-8.069	-6.266	-13.021	21.628	-54.615	-12.321	-16.042
1032	1.032	-13.951	-12.318	-9.179	-11.104	-13.582	-17.309	-1.557	-18.354
1033	1.033	-16.689	-13.095	-11.902	-15.953	-0.004	37.992	-0.258	-11.76
1034	1.034	-15.558	-12.515	-13.843	-17.91	4.061	30.373	-6.698	-8.839
1035	1.035	-16.365	-15.799	-17.333	-10.574	0.378	10.149	-3.264	-9.624
1036	1.036	-13.69	-10.38	-15.983	-11.564	-30.571	-20.526	-13.001	-8.861
1037	1.037	-17.977	-13.847	-11.157	-9.074	-26.512	-26.234	-9.366	-5.385
1038	1.038	-13.169	-11.901	-11.749	-9.876	-15.274	-21.424	-3.418	-4.808
1039	1.039	-16.486	-13.626	-13.5	-13.388	-11.928	-8.025	-10.818	-8.877
1040	1.04	-12.451	-17.093	-13.123	-10.127	-14.924	4.239	-9.882	-8.489
1041	1.041	-12.095	-13.784	-10.811	-14.217	-0.686	0.505	-9.135	-9.85
1042	1.042	-16.575	-12.599	-9.658	-9.397	22.603	-2.751	-13.212	-12.755
1043	1.043	-11.189	-6.585	-8.503	-9.998	19.573	0.388	-18.078	-6.757
1044	1.044	-17.801	-9.079	-14.317	-12.923	-5.888	-2.354	-8.035	-5.983
1045	1.045	-15.322	-13.12	-11.997	-9.466	-22.813	-4.953	-18.108	-11.595
1046	1.046	-13.032	-8.249	-8.517	-9.877	-13.467	-7.392	-3.814	-9.654
1047	1.047	-14.998	-16.928	-17.236	-12.8	-5.038	-1.159	-9.622	-6.372
1048	1.048	-14.445	-20.377	-11.239	-12.439	12.826	-3.288	-7.886	-4.647
1049	1.049	-23.384	-19.381	-10.276	-12.083	-8.238	-15.74	-9.432	-12.585
1050	1.05	-14.514	-18.378	-13.178	-9.988	5.91	-11.383	-16.602	-25.735
1051	1.051	-15.706	-17.572	-8.928	-9.831	-22.293	-15.92	-15.436	-23.977
1052	1.052	-18.828	-19.872	-14.546	-12.387	4.035	-14.975	-2.255	-25.52
1053	1.053	-15.952	-17.915	-11.069	-11.651	-18.329	-6.205	-7.471	-3.835
1054	1.054	-15.206	-17.309	-5.074	-14.973	-15.058	-0.322	-8.976	11.849
1055	1.055	-17.937	-17.472	-9.147	-9.2	-24.416	-1.395	-7.58	-7.885
1056	1.056	-15.633	-13.375	-7.221	-8.458	-21.778	-0.529	-8.693	-10.386
1057	1.057	-17.589	-12.962	-10.516	-6.55	-3.993	12.496	-12.146	-3.401
1058	1.058	-18.195	-14.301	-12.267	-8.518	-29.787	14.291	-15.775	-2.412
1059	1.059	-17.638	-12.141	-10.921	-6.807	-33.138	8.96	-3.908	-4.536
1060	1.06	-11.843	-10.943	-10.931	-11.091	-23.906	7.272	-2.302	-6.486
1061	1.061	-9.535	-8.203	-11.319	-9.762	-15.613	2.914	-6.496	-15.211
1062	1.062	1.298	-7.974	-15.397	-9.405	17.823	1.744	-2.737	-16.78
1063	1.063	-3.354	-12.393	-12.899	-11.577	13.318	-16.256	-8.667	-21.039
1064	1.064	-4.718	-9.076	-15.225	-6.377	34.016	-29.089	-11.703	-17.365
1065	1.065	-3.561	-7.298	-14.846	-14.338	30.333	-12.885	-18.429	-9.056
1066	1.066	-9.565	-12.098	-12.924	-11.268	-0.694	2.084	-8.691	-14.284
1067	1.067	-6.47	-10.117	-12.555	-14.215	3.311	-26.846	-9.783	-17.197
1068	1.068	-17.298	-14.132	-13.343	-15.023	29.595	-89.267	-13.203	-16.437
1069	1.069	-4.324	-8.277	-11.438	-17.376	26.274	-80.271	-18.359	-12.387
1070	1.07	-9.545	-20.425	-15.727	-10.823	-2.009	-39.549	-29.126	-23.235
1071	1.071	-4.898	-8.186	-11.696	-13.374	-28.367	-46.809	-16.075	-18.615
1072	1.072	-12.048	-22.456	-10.374	-7.79	-38.445	-26.81	-14.275	-14.38
1073	1.073	-15.726	-12.726	-13.675	-7.239	-22.784	-8.581	-9.571	-15.572
1074	1.074	-31.39	-10.934	-9.623	-10.557	-14.428	-13.974	-13.777	-9.608
1075	1.075	-12.22	-12.43	-9.269	-4.006	-6.906	-18.913	-14.884	-8.67
1076	1.076	-14.718	-13.73	-14.715	-15.444	-13.865	13.168	-3.984	-11.604
1077	1.077	-7.737	-12.516	-14.164	-10.841	-24.504	50.86	-2.58	-14.153
1078	1.078	-26.879	-18.466	-10.897	-9.529	-10.985	66.068	-3.678	-14.948
1079	1.079	-19.315	-8.736	-14.986	-10.734	-12.756	61.725	-7.103	-11.485
1080	1.08	-16.972	-9.852	-11.528	-9.594	11.026	49.452	-8.015	-12.084
1081	1.081	-23.332	-10.967	-13.877	-8.641	-19.971	38.335	0.933	-13.853
1082	1.082	-25.243	-3.561	-10.996	-13.498	-32.344	41.772	-12.181	-12.529
1083	1.083	-19.989	-4.486	-15.481	-9.247	-13.59	45.047	-10.384	-5.217
1084	1.084	-18.409	-12.378	-13.77	-11.592	-16.901	31.146	-14.98	-8.357
1085	1.085	-17.024	-9.234	-13.406	-12.192	-26.218	13.537	-7.789	-9.354
1086	1.086	-18.156	-23.905	-11.117	-8.923	-0.734	2.101	-14.139	-1.455
1087	1.087	-16.962	-17.475	-14.051	-10.696	-4.092	-29.685	-8.119	-4.59
1088	1.088	-17.902	-19.371	-13.686	-9.373	-38.584	-61.477	-13.323	-7.536
1089	1.089	-16.896	-17.588	-11.784	-10.768	-61.433	-73.719	-10.398	-6.806
1090	1.09	-14.351	-19.095	-10.248	-12.933	-57.412	-130.27	-11.163	-6.073
1091	1.091	-13.54	-17.7	-14.136	-18.958	-15.835	-170.743	-18.501	-8.043
1092	1.092	-11.57	-13.976	-11.644	-14.717	-21.268	-133.615	-9.596	-15.432
1093	1.093	-13.472	-17.42	-11.282	-15.495	-46.403	-45.976	-10.754	-18.372
1094	1.094	-9.376	-16.405	-13.456	-16.081	-50.872	13.787	-11.728	-14.164
1095	1.095	-12.833	-17.327	-13.891	-14.15	-5.046	46.436	-4.957	-18.293
1096	1.096	-12.416	-14.778	-9.672	-14.733	-23.286	76.174	-5.737	-11.796
1097	1.097	-14.514	-17.07	-15.525	-11.251	-6.859	67.401	-6.511	-12.653
1098	1.098	-8.493	-12.197	-13.249	-9.896	18.299	75.662	-9.998	-21.636
1099	1.099	-12.727	-18.173	-15.208	-6.994	22.746	83.149	-10.582	-25.203
1100	1.1	-13.486	-14.082	-10.585	-5.832	-14.806	63.327	-15.999	-24.32
1101	1.101	-15.392	-10.566	-8.867	-4.675	40.738	8.478	-19.494	-11.638
1102	1.102	-12.072	-8.598	-11.402	-7.582	92.393	-58.192	-13.501	-13.47
1103	1.103	-13.791	-12.63	-11.038	-11.265	18.48	-49.181	-20.854	-12.002
1104	1.104	-16.275	-12.983	-13.18	-9.912	28.349	-57.193	-17.966	-10.713
1105	1.105	-16.625	-14.307	-12.805	-10.307	19.46	-64.447	-18.763	-14.461
1106	1.106	-10.015	-11.375	-14.756	-15.533	-21.193	-44.435	-16.457	-18.035
1107	1.107	-9.016	-5.344	-9.932	-10.705	0.862	-50.373	-19.956	-19.1
1108	1.108	-13.25	-18.47	-14.788	-12.643	7.468	-89.007	-19.395	-4.468
1109	1.109	-15.541	-20.373	-11.511	-15.55	1.469	-53.714	-15.354	6.109
1110	1.11	-17.439	-11.631	-15.586	-15.168	-26.215	-30.828	-8.407	7.975
1111	1.111	-19.346	-16.244	-7.663	-7.828	-21.168	-18.399	-17.329	6.145
1112	1.112	-13.897	-9.052	-6.52	-0.489	-7.597	-22.04	-9.037	-17.752
1113	1.113	-13.28	-10.185	-18.343	-15.206	-36.596	-11.956	-5.977	-14.542
1114	1.114	-12.667	-13.646	-13.714	-13.088	-47.768	-8.843	-3.107	-11.539
1115	1.115	-14.386	-16.718	-6.563	-11.16	-3.002	-6.09	1.113	-19.946
1116	1.116	-13.004	-11.856	-5.415	1.013	-8.937	1.562	-2.988	-7.255
1117	1.117	-20.343	-14.354	-11.419	-6.935	-14.304	-0.623	-1.059	-9.663
1118	1.118	-17.233	-16.66	0.383	-11.209	-9.22	1.601	-3.009	-7.599
1119	1.119	-14.319	-11.81	-1.171	-12.381	4.392	3.545	-11.929	-17.337
1120	1.12	-15.077	-11.219	0.183	-8.906	0.362	-1.712	-18.335	-5.2
1121	1.121	-15.843	-15.285	-6.204	-12.008	-3.3	2.887	-2.702	-13.201
1122	1.122	-9.247	-14.885	-24.201	-12.98	-6.567	4.125	-9.11	-8.998
1123	1.123	-17.176	-12.56	-21.68	-12.206	-47.381	2.836	0.544	-5.37
1124	1.124	-14.075	-14.674	-5.419	-11.433	2.601	-3.296	-8.181	-11.407
1125	1.125	-15.049	-16.598	-11.795	-19.371	-3.918	-6.491	-6.644	-12.403
1126	1.126	-14.263	-15.431	-9.852	-3.308	2.141	-5.526	-8.01	-15.328
1127	1.127	-18.323	-13.298	-18.553	-5.644	7.581	-9.77	-16.914	-26.762
1128	1.128	-14.83	-15.226	-13.899	-3.52	-7.441	-10.492	-13.44	-22.138
1129	1.129	-15.419	-12.711	-12.53	-20.941	-11.805	-6.94	-20.805	-17.902
1130	1.13	-17.154	-11.155	-11.352	-23.269	8.988	-8.829	-8.04	-11.532
1131	1.131	-14.631	-12.508	-14.821	-16.889	-9.7	-15.412	-13.276	-10.388
1132	1.132	-16.949	-8.828	-7.451	-22.696	-12.941	-7.528	-14.813	-3.049
1133	1.133	-19.07	-11.146	-14.206	-10.511	-3.582	-10.675	-10.562	-0.158
1134	1.134	-15.376	-15.207	-20.192	-12.063	-0.797	-1.821	-4.188	-13.322
1135	1.135	-14.001	-9.406	-12.821	-4.908	17.097	-7.894	-10.198	-11.396
1136	1.136	-14.369	-11.733	-11.835	1.479	-3.898	-7.022	-7.102	-9.66
1137	1.137	-12.418	-12.332	-16.074	0.321	-17.901	-4.228	-6.149	-8.114
1138	1.138	-16.655	-12.926	-7.155	3.415	-30.57	-1.858	-6.923	-9.478
1139	1.139	-10.829	-14.678	-25.136	-5.485	-0.079	-1.238	-4.6	-18.386
1140	1.14	-14.872	-16.04	-17.566	-11.479	-12.381	-9.312	-12.538	-21.871
1141	1.141	-12.911	-18.369	-10.576	-21.152	-15.975	-12.595	-2.87	-22.84
1142	1.142	-14.819	-11.796	-8.428	-24.825	-32.851	-17.63	-9.255	-19.944
1143	1.143	-10.727	-14.698	5.14	-21.335	-4.455	-11.78	-5.761	-6.787
1144	1.144	-11.086	-17.22	-0.063	-20.358	-8.02	-2.926	-4.776	2.894
1145	1.145	-12.414	-9.864	-7.976	-17.443	-11.212	-4.08	-11.518	8.134
1146	1.146	-12.777	-6.961	-0.791	-16.654	-20.34	-11.412	-7.227	3.493
1147	1.147	-6.749	-18.375	-9.669	-17.41	-28.492	-14.297	-12.812	-0.752
1148	1.148	-10.988	-10.439	-22.803	-13.902	-10.551	-20.307	-12.205	-1.895
1149	1.149	-10.193	-11.79	-21.025	-13.293	-21.998	-12.965	-19.55	-10.194
1150	1.15	-15.01	-15.473	-19.451	-7.843	-15.436	-13.955	-12.767	-13.259
1151	1.151	-16.931	-14.311	-18.064	-7.232	-17.263	-6.077	-15.281	-10.319
1152	1.152	-12.851	-15.279	-16.862	-7.782	-18.878	-18.003	-12.947	-16.27
1153	1.153	-18.64	-14.308	-20.315	-10.66	-17.205	-19.711	-6.328	-12.158
1154	1.154	-20.945	-11.795	-15.053	-7.153	-18.511	-6.88	-3.774	-1.271
1155	1.155	-16.095	-11.022	-14.052	-8.479	1.039	1.706	-11.094	-5.864
1156	1.156	-15.505	-11.607	-13.246	-2.645	3.731	6.24	-13.966	-4.454
1157	1.157	-11.432	-14.898	-12.448	-8.231	-9.05	-3.889	-13.16	-18.723
1158	1.158	-17.222	-15.479	-15.901	-10.134	-2.094	-12.848	-12.33	-24.466
1159	1.159	-21.275	-15.098	-13.942	-8.167	8.542	-9.436	-7.432	-22.653
1160	1.16	-10.429	-14.721	-12.165	-5.235	-1.161	-12.552	-9.314	-8.268
1161	1.161	-11.97	-14.329	-6.339	-4.819	0.52	-17.379	-6.365	-10.118
1162	1.162	-13.317	-13.947	-8.622	-11.163	14.846	-11.351	-1.484	-18.756
1163	1.163	-16.979	-13.558	-8.01	-10.351	-14.181	-23.51	-11.496	-7.691
1164	1.164	-13.481	-15.107	-12.631	-9.556	-10.17	-49.777	-10.092	-9
1165	1.165	-18.695	-14.339	-8.535	-6.049	-21.433	-76.029	-13.716	-5.272
1166	1.166	-13.849	-15.123	-11.988	-9.311	-31.51	-79.254	-29.339	-6.397
1167	1.167	-13.063	-12.804	-11.573	-8.694	-22.25	-50.923	-18.652	-22.401
1168	1.168	-18.672	-13.583	-9.421	-13.51	-13.964	-9.253	-16.669	-20.02
1169	1.169	-13.832	-9.91	-10.552	-14.069	3.81	40.728	-14.897	-17.844
1170	1.17	-13.247	-10.299	-13.239	-11.147	-3.178	74.253	-0.561	-11.996
1171	1.171	-17.302	-14.364	-9.741	-12.476	-22.387	104.662	-6.361	-13.682
1172	1.172	-14.776	-15.725	-11.08	-12.065	-14.892	99.268	-4.593	-12.078
1173	1.173	-16.122	-17.079	-12.248	-11.657	-17.272	84.182	-6.105	-19.177
1174	1.174	-14.954	-14.175	-13.407	-12.025	-10.958	24.578	-13.234	-17.947
1175	1.175	-13.786	-11.468	-9.911	-10.845	-1.318	-65.023	-12.043	-19.033
1176	1.176	-10.3	-12.636	-12.804	-7.342	24.976	-53.205	-10.879	-22.059
1177	1.177	-11.459	-14.772	-12.41	-11.765	-24.198	-63.999	-5.647	-15.218
1178	1.178	-9.524	-11.482	-12.794	-11.155	-17.668	-73.825	-6.628	-10.898
1179	1.179	-15.327	-13.612	-15.69	-10.738	-11.722	-64.874	-12.645	-10.055
1180	1.18	-13	-9.933	-9.685	-9.367	4.675	-40.412	-10.342	-8.044
1181	1.181	-14.931	-14.383	-12.198	-12.25	9.658	-18.259	-21.2	-8.547
1182	1.182	-15.507	-11.484	-11.422	-11.062	-13.243	-24.782	-13.261	-7.889
1183	1.183	-17.248	-14.003	-9.478	-9.88	-0.943	-30.733	-6.079	-8.203
1184	1.184	-17.631	-14.393	-10.059	-10.615	-12.198	-25.263	-9.749	-5.822
1185	1.185	-14.335	-13.243	-10.641	-15.032	-22.277	-20.158	-10.918	-8.665
1186	1.186	-12.2	-11.309	-9.274	-13.055	-19.167	-15.642	-3.618	-5.887
1187	1.187	-14.907	-10.161	-9.655	-10.111	-5.079	-3.201	-10.442	-3.903
1188	1.188	-15.291	-13.656	-10.034	-12.593	-28.345	-6.81	-12.956	-8.145
1189	1.189	-14.519	-13.285	-11.96	-14.878	-12.699	-10.034	-5.606	-11.005
1190	1.19	-16.454	-13.689	-12.354	-13.692	1.423	11.896	-2.711	-8.449
1191	1.191	-17.81	-12.543	-10.796	-14.843	-21.833	20.28	-14.166	-6.103
1192	1.192	-16.263	-15.268	-11.554	-12.124	-12.618	33.107	-12.67	-11.866
1193	1.193	-17.816	-11.797	-11.733	-12.308	-4.33	21.534	-16.99	-15.868
1194	1.194	-14.722	-17.224	-13.258	-13.072	8.417	10.934	-25.942	-16.374
1195	1.195	-15.887	-15.305	-14.794	-12.284	-12.686	5.178	-17.669	-6.238
1196	1.196	-19.57	-15.889	-11.688	-13.426	-32.427	6.962	-12.497	-7.536
1197	1.197	-12.226	-14.154	-16.514	-13.981	6.091	-0.93	-11.575	-11.17
1198	1.198	-11.267	-12.818	-21.156	-15.312	-10.366	-13.855	-0.211	-17.14
1199	1.199	-16.127	-9.532	-12.268	-14.708	-25.468	-19.048	-1.816	-20.208
1200	1.2	-11.89	-12.441	-13.438	-12.554	-2.644	-20.563	-0.527	-17.285
1201	1.201	-14.235	-10.512	-19.44	-12.916	9.751	-13.361	-9.491	-13.01
1202	1.202	-13.676	-14.003	-12.083	-9.407	20.974	-19.699	-25.22	-12.229
1203	1.203	-15.629	-12.844	-16.913	-11.704	3.93	-16.185	-23.147	-10.29
1204	1.204	-12.745	-14.782	-14.392	-12.85	32.174	-17.117	-13.523	-9.699
1205	1.205	-11.405	-12.842	-12.057	-12.447	20.951	-14.172	-8.357	-15.102
1206	1.206	-8.132	-14.391	-7.205	-12.811	-23.756	-22.054	-6.861	-11.594
1207	1.207	-14.731	-11.69	-10.483	-12.014	-5.545	-18.901	-25.682	-17.564
1208	1.208	-15.698	-17.509	-8.727	-12.774	-10.975	-15.938	-23.217	-11.938
1209	1.209	-14.949	-13.447	-15.683	-9.657	-5.97	-15.109	-11.639	-1.081
1210	1.21	-14.207	-18.297	-6.766	-9.254	-1.539	-14.303	-1.008	-21.788
1211	1.211	-16.171	-13.662	-17.586	-13.494	-47.405	-13.708	-6.839	-13.488
1212	1.212	-16.763	-13.089	-10.408	-5.553	-29.217	-15.634	-8.597	-0.737
1213	1.213	-16.184	-13.493	-14.083	-4.378	-1.55	-21.039	-7.042	-7.73
1214	1.214	-13.689	-12.165	-15.248	-5.349	-16.702	-25.868	-11.307	-9.876
1215	1.215	-13.318	-11.806	-10.039	-8.261	-3.218	-18.532	-10.165	-4.112
1216	1.216	-15.469	-13.769	-9.091	-7.496	0.778	-19.523	-9.047	-12.848
1217	1.217	-13.554	-13.416	-11.62	-5.191	-2.96	-9.87	-14.345	-14.41
1218	1.218	-10.09	-16.349	-10.863	-8.711	-6.286	-0.957	-3.589	-4.371
1219	1.219	-11.277	-13.663	-8.956	-8.165	-9.41	0.258	-2.331	-8.06
1220	1.22	-16.532	-14.064	-5.681	-11.108	4.726	7.684	-1.243	-11.562
1221	1.221	-17.147	-13.318	-14.609	-12.497	-2.848	4.86	-9.607	-16.802
1222	1.222	-12.545	-17.226	-8.245	-10.196	-5.201	10.923	-23.568	-17.782
1223	1.223	-17.997	-15.908	-11.756	-7.304	-20.127	8.627	-13.917	-20.299
1224	1.224	-14.539	-13.606	-8.693	-8.489	-10.505	-2.237	-19.178	-27.663
1225	1.225	-12.615	-11.483	-13.566	-13.533	-26.416	-13.381	1.474	-20.897
1226	1.226	-13.223	-10.347	-9.347	-8.904	-28.557	-35.242	-6.908	-18.383
1227	1.227	-14.601	-15.41	-13.457	-14.337	0.483	-32.298	0.622	-17.614
1228	1.228	-14.236	-14.868	-11.567	-13.772	-11.907	-29.736	2.956	-15.678
1229	1.229	-17.163	-15.484	-11.036	-14.371	-15.609	-42.641	-3.448	-15.099
1230	1.23	-16.812	-14.167	-8.182	-16.124	-5.581	-45.063	2.314	-11.036
1231	1.231	-15.688	-10.911	-10.74	-13.621	-8.728	-13.206	-24.028	-11.421
1232	1.232	-14.953	-11.33	-13.122	-11.315	5.298	0.296	-35.249	-4.073
1233	1.233	-18.282	-14.079	-10.281	-16.172	-33.352	-3.812	-18.2	3.286
1234	1.234	-16.179	-10.651	-14.017	-12.899	-38.902	-15.088	-2.494	-11.423
1235	1.235	-15.834	-14.767	-18.533	-14.661	-44.059	-11.844	23.072	-17.814
1236	1.236	-13.931	-9.011	-12.014	-12.163	-12.247	-2.603	12.99	-0.403
1237	1.237	-13.77	-11.384	-16.327	-9.86	-16.371	-10.961	-34.086	20.692
1238	1.238	-14.002	-9.496	-12.323	-13.943	-27.69	-8.474	-27.49	-10.458
1239	1.239	-13.266	-11.469	-10.442	-12.613	-17.72	-6.181	-21.458	-14.52
1240	1.24	-15.638	-14.419	-17.856	-5.282	-2.097	-12.611	-5.013	-3.308
1241	1.241	-14.913	-14.085	-16.935	-12.652	29.007	-6.822	10.006	-20.369
1242	1.242	-14.188	-12.778	-14.486	-11.703	-16.934	1.858	5.457	-29.675
1243	1.243	-14.815	-17.671	-13.77	-7.463	1.2	0.277	-7.002	-26.982
1244	1.244	-15.051	-13.08	-13.258	-9.801	-15.273	-1.137	-10.728	-19.455
1245	1.245	-16.068	-18.555	-17.941	-10.4	-20.323	-0.048	-14.079	-7.86
1246	1.246	-13.21	-13.774	-16.237	-15.06	-24.808	-8.462	-17.211	-5.731
1247	1.247	-12.108	-13.237	-14.923	-13.338	-12.48	-9.511	-14.502	-3.787
1248	1.248	-7.908	-18.71	-9.562	-9.874	3.917	-6.514	-11.973	-9.015
1249	1.249	-11.451	-18.181	-11.548	-11.25	0.143	-1.782	-9.642	-10.571
1250	1.25	-13.842	-19.978	-13.527	-9.141	-10.034	-11.561	-7.525	-11.933
1251	1.251	-17.188	-16.747	-15.31	-11.874	-0.836	-12.808	-17.212	-3.026
1252	1.252	-16.85	-19.704	-16.719	-13.829	7.405	-6.879	-12.009	-6.503
1253	1.253	-18.839	-18.414	-15.416	-9.005	4.821	-12.152	-10.518	-10.943
1254	1.254	-22.373	-20.796	-15.087	-9.607	-6.9	-9.289	-5.909	-9.966
1255	1.255	-15.845	-15.066	-15.709	-17.558	7.923	-15.356	-18.9	-22.726
1256	1.256	-12.989	-9.521	-13.039	-14.287	-13.477	-19.488	-20.655	-24.462
1257	1.257	-26.192	-10.167	-14.242	-12.562	0.488	-30.384	-16.011	-19.809
1258	1.258	-8.831	-18.948	-13.511	-19.549	13.142	-28.862	-26.093	-24.06
1259	1.259	-6.559	-10.689	-15.501	-14.731	6.083	-7.222	-35.003	-4.499
1260	1.26	-4.483	-11.708	-15.756	-13.974	-21.666	2.035	-21.825	21.073
1261	1.261	-21.947	-14.663	-12.134	-6.636	-18.1	-0.693	-23.545	11.013
1262	1.262	-28.96	-6.772	-4.276	-19.427	-8.162	-3.23	-34.548	1.736
1263	1.263	-14.106	-1.591	-3.177	-3.571	7.41	-10.214	-24.467	-0.948
1264	1.264	-16.089	-4.537	-0.14	-1.455	10.064	-3.82	-10.119	11.845
1265	1.265	-14.384	-7.094	0.761	-3.408	2.45	-9.589	7.326	-4.395
1266	1.266	-12.881	-4.818	-10.717	-1.685	-9.245	-0.788	18.965	-19.282
1267	1.267	-14.278	-9.695	-9.225	9.326	-19.942	-2.208	29.643	-21.206
1268	1.268	-13.153	-17.078	-2.129	-0.762	-18.046	-9.262	35.501	-26.413
1269	1.269	-7.191	-21.95	-16.51	0.373	-33.968	-0.292	9.238	-15.363
1270	1.27	-6.261	-12.309	-10.752	-5.647	-10.592	-6.249	-9.49	-13.988
1271	1.271	-5.327	-8.665	-12.544	-17.476	-19.883	-1.02	-26.481	-17.65
1272	1.272	-13.299	-12.179	-11.055	-25.439	-17.191	-5.896	-23.352	-23.635
1273	1.273	-20.683	-26.144	-9.748	-12.497	6.018	-1.691	-15.015	-18.394
1274	1.274	-29.617	-31.985	-10.948	-21.228	-3.301	7.196	-2.216	-17.413
1275	1.275	-13.964	-12.668	-7.519	-16.603	-23.041	1.171	0.139	-19.919
1276	1.276	-16.115	-10.178	-6.614	-15.272	-25.544	-8.537	-31.757	-15.835
1277	1.277	-18.07	-7.875	-9.574	-16.448	-46.634	-9.753	-45.258	-13.875
1278	1.278	-16.352	-10.032	-8.836	-12.98	-15.408	-15.796	-16.184	-9.196
1279	1.279	-11.729	-11.992	-12.946	-18.218	-3.01	-21.042	2.635	-9.749
1280	1.28	-10.393	-13.77	-14.915	-15.324	15.731	-14.287	-14.363	-12.23
1281	1.281	-11.569	-18.465	-4.882	-12.816	46.701	-18.538	-36.2	-7.756
1282	1.282	-12.743	-11.363	-6.27	-10.497	42.656	-22.545	-33.472	-16.63
1283	1.283	-24.559	-2.509	-9.981	-11.072	31.494	-15.91	-30.943	-12.914
1284	1.284	-10.245	-8.527	-8.843	-9.131	7.701	-13.338	-19.293	-9.386
1285	1.285	-16.055	-11.619	-14.089	-14.543	-7.983	-7.673	12.672	-10.322
1286	1.286	-14.312	-10.637	-18.95	-9.698	-50.544	-14.201	35.563	-15.144
1287	1.287	-12.759	-14.878	-16.448	-9.11	-7.922	-13.373	-26.914	-19.373
1288	1.288	-14.102	-25.503	-20.531	-6.195	-24.31	-17.399	-35.825	-16.997
1289	1.289	-5.193	-15.415	-17.055	-9.667	-39.371	-9.432	4.825	-6.131
1290	1.29	-8.657	-11.725	-27.123	-14.101	-25.795	-19.084	56.521	8.22
1291	1.291	-11.744	-15.186	-8.359	-11.175	-21.657	-10.162	49.983	-5.288
1292	1.292	-12.69	-12.069	-15.917	-9.801	-25.204	-6.656	19.656	-10.485
1293	1.293	-16.928	-11.087	-8.956	-11.139	-42.17	-3.545	-7.97	-8.928
1294	1.294	-9.551	-13.586	-32.376	-9.952	-32.811	-8.37	-2.905	-10.312
1295	1.295	-14.364	-11.241	-29.276	-11.094	-30.05	-0.41	-16.418	-16.736
1296	1.296	-6.4	-22.053	-20.956	-8.363	-17.239	-12.181	-37.089	-22.759
1297	1.297	-5.402	-10.987	-8.178	-9.12	8.525	-4.216	-40.734	-13.081
1298	1.298	-6.332	-12.305	-15.137	-8.324	25.629	-8.461	-23.666	-11.926
1299	1.299	-5.522	-8.592	-12.991	-8.501	22.628	-12.115	-7.941	-10.759
1300	1.3	-14.385	-9.694	-14.908	-4.801	14.348	-20.401	-10.598	-15.953
1301	1.301	-22.67	-12.727	-6.179	-9.615	6.859	-21.361	-8.031	-11.122
1302	1.302	-17.405	-7.831	-4.611	-11.525	-4.693	-36.065	8.277	-13.621
1303	1.303	-20.274	-12.041	-3.235	-8.596	10.321	-29.658	-6.567	-9.516
1304	1.304	-15.984	-1.352	-15.01	-13.408	-3.157	-0.615	-8.442	-11.381
1305	1.305	-20.021	-8.472	-13.429	-10.095	5.602	3.465	-13.604	-8.018
1306	1.306	-19.394	-12.081	-9.138	-11.817	10.323	-7.75	-21.491	-7.381
1307	1.307	-13.347	-6.016	-10.265	-9.28	-11.299	-24.775	-17.183	-8.681
1308	1.308	-18.924	-17.761	-1.916	-9.64	-33.105	-9.097	-18.279	-10.986
1309	1.309	-14.028	-22.345	-2.856	-10.014	-35.732	-6.378	-26.542	-12.205
1310	1.31	-18.615	-20.928	-3.787	-11.142	2.835	-13.902	-19.133	-8.563
1311	1.311	-17.978	-22.028	4.186	-13.053	-13.574	-6.911	-25.838	-8.172
1312	1.312	-15.419	-18.484	-5.453	-10.888	-8.484	-9.025	-16.09	-11.118
1313	1.313	-13.056	-17.451	-11.794	-12.223	-21.967	-26.431	-19.705	-13.103
1314	1.314	-19.581	-16.416	-5.754	-9.082	-17.834	-42.68	-20.793	-11.189
1315	1.315	-10.631	-10.357	-8.807	-12.727	8.542	-66.073	-15.479	-6.281
1316	1.316	-14.059	-17.652	-11.665	-10.37	-15.227	-75.347	-18.286	-11.13
1317	1.317	-17.102	-22.433	-7.376	-6.273	-24.502	-32.75	-31.348	-15.85
1318	1.318	-12.213	-16.383	-11.407	-9.719	-10.348	9.85	-21.566	-9.324
1319	1.319	-12.936	-10.724	-19.3	-12.981	-17.867	26.319	-9.272	-13.596
1320	1.32	-18.496	-12.618	-14.047	-12.57	-34.087	51.505	-4.559	-11.293
1321	1.321	-13.608	-11.983	-13.044	-8.101	-19.106	65.082	-5.869	-13.221
1322	1.322	-14.14	-12.508	-15.52	-9.835	-17.094	61.041	0.551	-12.649
1323	1.323	-15.84	-6.646	-24.377	-9.441	-8.319	11.9	-0.573	-9.749
1324	1.324	-17.159	-4.28	-6.336	-12.708	-19.268	5.337	-7.879	-10.133
1325	1.325	-14.803	-10.811	-3.773	-11.53	-29.222	-0.631	3.021	-10.548
1326	1.326	-15.146	-15.003	-6.04	-14.216	-12.075	4.807	-12.783	-10.982
1327	1.327	-11.428	-9.326	-25.147	-15.357	-33.097	-0.219	-6.363	-17.012
1328	1.328	-11.775	-11.195	-12.323	-14.557	9.516	-13.76	-8.267	-9.091
1329	1.329	-14.635	-1.072	-19.236	-15.298	39.984	-17.814	-2.964	-14.324
1330	1.33	-14.978	9.048	-17.059	-13.912	12.409	-29.034	-1.33	-1.563
1331	1.331	-13.769	12.777	-15.072	-13.298	-2.583	-39.089	-8.411	-10.261
1332	1.332	-12.957	-0.333	-13.273	-16.748	-25.32	-23.402	-7.187	-14.889
1333	1.333	-15.623	-26.593	-17.861	-17.095	-4.523	-26.105	-10.621	-16.252
1334	1.334	-14.433	-37.758	-19.162	-12.218	14.299	-28.597	5.486	-17.408
1335	1.335	-16.517	-41	-15.429	-11.598	-2.703	-21.609	-1.427	-9.073
1336	1.336	-14.549	-31.664	-14.212	-8.664	0.407	-15.195	0.795	-8.103
1337	1.337	-18.773	-28.912	-11.061	-9.984	-13.722	-9.37	-1.021	-18.939
1338	1.338	-13.324	-26.362	-13.907	-11.309	4.129	-4.118	-6.191	-23.191
1339	1.339	-19.868	-14.721	-13.077	-12.441	15.736	0.539	-10.775	-24.342
1340	1.34	-11.896	-21.072	-12.24	-12.028	-11.951	-3.686	-12.039	-20.841
1341	1.341	-19.217	-15.225	-7.346	-13.166	-38.244	-4.832	-15.579	-21.781
1342	1.342	-14.355	-6.478	-6.695	-8.301	-14.42	3.521	-14.31	-7.06
1343	1.343	-15.1	-11.087	-8.377	-13.11	-5.1	-3.801	-11.158	24.879
1344	1.344	-15.858	-9.696	-10.824	-8.444	-2.315	-18.483	-14.002	29.339
1345	1.345	-16.412	-13.344	-8.46	-10.163	5.284	-24.851	-14.656	16.965
1346	1.346	-14.461	-14.472	-10.53	-8.79	12.303	-26.764	-10.469	-9.353
1347	1.347	-17.343	-13.484	-10.078	-10.128	-19.57	-10.881	-9.791	-6.06
1348	1.348	-12.485	-14.425	-11.934	-3.53	-23.973	-17.246	-15.748	-21.721
1349	1.349	-17.118	-27.56	-13.414	-10.29	13.63	-23.042	-15.005	-41.45
1350	1.35	-15.365	-25.599	-14.118	-9.505	-11.466	-7.167	-10.126	-7.96
1351	1.351	-17.879	-13.385	-13.274	-11.816	-6.967	-5.039	-16.041	-21.5
1352	1.352	-10.533	-5.429	-12.623	-12.387	-44.464	-14.719	-13.6	-42.189
1353	1.353	-9.565	-1.152	-16.036	-9.098	-9.257	-12.983	-12.904	-60.945
1354	1.354	-6.659	0.025	-14.601	-7.344	-4.799	-11.439	-10.84	-50.863
1355	1.355	-16.33	-17.951	-13.368	-9.857	-17.204	-10.059	-6.631	-35.171
1356	1.356	-15.168	-10.398	-10.59	-7.521	-13.53	-8.87	-6.885	-26.831
1357	1.357	-11.682	-8.069	-4.715	-10.425	-10.239	-10.023	-14.145	11.697
1358	1.358	-16.897	-14.453	-5.422	-4.422	-19.545	-11	-10.988	61.638
1359	1.359	-15.931	-8.647	-13.29	-15.835	-5.405	-6.147	-9.934	41.709
1360	1.36	-15.153	-10.395	-12.261	-7.899	-12.941	-3.609	-7.336	11.329
1361	1.361	-15.93	-11.947	-9.302	-12.16	-19.838	-2.814	-7.999	27.79
1362	1.362	-15.348	-10.595	-10.028	-8.489	-13.389	-6.276	-5.981	12.717
1363	1.363	-14.759	-11.759	-7.67	-16.817	-7.517	-9.554	-3.98	-19.199
1364	1.364	-10.693	-10.59	-11.129	-7.147	1.237	-18.462	-7.964	-81.692
1365	1.365	-15.537	-13.689	-13.031	-13.538	5.915	-14.798	-4.392	-19.169
1366	1.366	-13.599	-12.71	-11.258	-12.387	10.21	-13.672	-6.619	21.485
1367	1.367	-13.021	-11.934	-11.621	-11.432	-9.318	-16.801	-13.117	-0.565
1368	1.368	-13.409	-14.259	-12.954	-14.342	-6.586	-17.757	-15.93	-34.03
1369	1.369	-12.058	-12.322	-12.545	-11.841	-19.33	-16.95	-13.31	-15.814
1370	1.37	-11.673	-15.601	-12.919	-12.635	-30.926	-22.537	-9.146	-32.251
1371	1.371	-13.621	-13.851	-15.602	-12.079	-28.766	-11.659	-9.601	-17.142
1372	1.372	-15.559	-17.328	-17.706	-14.029	-11.292	-10.05	-6.175	-21.58
1373	1.373	-15.368	-15.964	-13.229	-14.631	-8.903	-8.605	-7.775	-17.501
1374	1.374	-18.081	-20.018	-16.498	-13.296	-36.522	-14.906	-10.165	8.842
1375	1.375	-13.828	-16.525	-18.208	-12.931	-47.704	-11.363	-12.372	18.923
1376	1.376	-13.443	-15.165	-14.694	-8.119	-2.949	-6.098	-6.445	3.263
1377	1.377	-14.8	-15.554	-15.057	-12.795	15.294	-7.056	-8.664	-10.853
1378	1.378	-15.961	-13.612	-14.659	-15.731	-1.117	-13.095	-19.4	-13.363
1379	1.379	-14.029	-13.22	-11.934	-15.373	-6.064	-7.57	-11.358	-11.028
1380	1.38	-18.287	-13.018	-14.631	-13.08	-1.54	-4.175	-18.407	-30.178
1381	1.381	-12.486	-14.358	-11.131	-10.206	10.889	-7.541	-14.619	-27.651
1382	1.382	-19.842	-17.449	-11.506	-14.689	-0.301	-3.555	3.475	-11.389
1383	1.383	-15.001	-13.011	-11.873	-14.138	9.815	-11.542	11.109	-17.776
1384	1.384	-17.514	-11.302	-13.021	-12.812	0.601	-5.599	8.863	-19.709
1385	1.385	-13.451	-13.852	-14.944	-10.512	-2.045	-6.621	-5.954	-10.995
1386	1.386	-14.034	-11.56	-14.155	-10.153	-14.76	-5.68	-19.423	-12.53
1387	1.387	-12.104	-8.674	-12.203	-7.466	-17.071	-9.954	-14.124	-16.781
1388	1.388	-18.689	-13.132	-11.406	-7.107	14.885	-1.086	-18.701	-15.628
1389	1.389	-14.433	-11.396	-12.938	-8.687	10.466	-11.962	-11.485	-12.152
1390	1.39	-16.758	-13.913	-11.368	-11.421	-10.178	-4.859	-20.336	-13.127
1391	1.391	-13.27	-15.279	-8.64	-12.613	1.101	-11.276	-14.283	-12.163
1392	1.392	-19.271	-12.382	-5.908	-13.412	-8.949	-10.104	-2.429	-11.395
1393	1.393	-11.914	-14.314	-10.143	-8.989	-49.738	-4.858	-26.186	-12.156
1394	1.394	-16.75	-11.601	-3.55	-10.951	-11.015	-5.811	-63.883	-14.055
1395	1.395	-12.487	-15.07	-13.221	-9.231	-5.932	-5.051	-58.805	-9.389
1396	1.396	-13.257	-12.737	-9.537	-7.901	-1.439	-9.131	-35.935	-12.289
1397	1.397	-13.828	-10.595	-13.014	-11.211	19.294	-11.065	18.294	-12.702
1398	1.398	-11.885	-12.513	-9.907	-9.105	8.103	-6.386	85.095	-7.294
1399	1.399	-13.608	-12.882	-10.876	-8.734	-8.896	-6.972	22.612	-6.735
1400	1.4	-13.214	-13.066	-13.388	-9.922	-11.961	-8.344	-18.01	-7.351
1401	1.401	-11.848	-16.351	-9.327	-12.851	-20.276	-5.009	-40.039	-13.934
1402	1.402	-13.966	-12.271	-11.26	-6.876	18.23	-11.542	-20.063	-11.432
1403	1.403	-17.626	-14.769	-21.319	-16.576	1.742	-4.779	-38.198	-10.689
1404	1.404	-15.289	-15.137	-22.671	-12.922	6.768	-9.058	-43.58	-10.137
1405	1.405	-14.108	-8.541	-16.284	-18.938	-6.785	-13.117	-28.475	-9.567
1406	1.406	-14.483	-15.317	-15.117	-7.153	-10.863	-8.292	3.46	-7.828
1407	1.407	-15.635	-9.305	-14.153	-11.826	-14.515	-7.713	32.452	-6.483
1408	1.408	-10.777	-16.649	-11.254	-13.217	-45.452	-15.453	6.084	-5.082
1409	1.409	-12.701	-13.749	-10.501	-12.094	-33.087	-20.684	2.703	-7.177
1410	1.41	-10.755	-12.968	-9.756	-8.663	-44.32	-23.587	-13.106	-11.625
1411	1.411	-13.641	-13.741	-3.211	-9.674	-41.023	-17.591	6.532	-19.402
1412	1.412	-18.461	-10.259	-5.764	-8.756	-31.695	-11.982	24.274	-16.326
1413	1.413	-11.086	-17.619	-5.026	-11.315	-17.545	-10.053	3.11	-15.398
1414	1.414	-10.1	-8.729	-9.903	-10.594	0.261	-10.635	-5.278	-11.206
1415	1.415	-12.591	-17.06	-13.251	-10.052	11.862	-1.748	-7.871	-7.253
1416	1.416	-11.798	-13.985	-10.402	-8.166	5.447	-0.593	-0.987	-12.138
1417	1.417	-16.618	-13.036	-7.948	-11.112	-4.261	-1.761	-15.973	-16.784
1418	1.418	-10.6	-12.277	-13.427	-8.637	0.89	5.586	-18.004	-17.401
1419	1.419	-14.647	-16.359	-11.553	-9.066	5.452	8.482	-5.906	-10.495
1420	1.42	-9.792	-15.788	-17.617	-6.207	-16.292	-4.687	-26.709	-9.566
1421	1.421	-15.77	-13.861	-15.356	-12.247	-19.453	-29.861	-35.126	-10.381
1422	1.422	-16.529	-17.93	-17.354	-9.776	-22.223	-67.605	-32.712	-11.165
1423	1.423	-15.938	-14.465	-17.996	-12.153	-4.441	-92.762	-21.198	-16.032
1424	1.424	-16.502	-14.1	-12.637	-12.789	-2.178	-60.836	-19.173	-11.421
1425	1.425	-15.907	-16.254	-12.124	-9.551	-12.891	-40.136	-17.352	-10.821
1426	1.426	-15.501	-13.563	-11.613	-7.865	0.589	-6.075	-15.727	-8.264
1427	1.427	-15.093	-17.069	-14.578	-8.296	-4.702	25.855	-11.198	-8.649
1428	1.428	-12.949	-16.693	-8.837	-11.638	-12.675	46.558	-18.467	-9.869
1429	1.429	-18.161	-13.012	-11.215	-12.079	8.953	35.327	-19.756	-10.292
1430	1.43	-14.661	-14.361	-13.216	-10.967	-0.386	11.521	-18.716	-6.049
1431	1.431	-15.233	-10.301	-8.64	-9.096	-8.767	8.435	-13.622	-9.564
1432	1.432	-18.124	-8.948	-15.289	-13.987	-37.066	0.12	-6.978	-9.213
1433	1.433	-19.468	-11.279	-12.846	-13.47	-33.489	2.652	-4.576	-12.113
1434	1.434	-14.036	-13.408	-12.137	-15.465	-9.735	0.33	-5.46	-14.825
1435	1.435	-13.446	-12.248	-12.775	-10.08	-19.133	-14.58	-10.418	-14.448
1436	1.436	-10.15	-11.092	-13.417	-13.614	17.716	-16.523	-9.979	-10.236
1437	1.437	-13.04	-13.234	-17.541	-11.733	-7.58	2.834	-10.711	-6.174
1438	1.438	-12.641	-9.955	-14.119	-10.037	-3.28	5.359	-8.34	-9.652
1439	1.439	-14.957	-5.13	-18.628	-17.058	-24.116	16.987	-10.803	-9.288
1440	1.44	-15.334	-3.207	-15.78	-12.288	-35.482	-14.938	-14.996	-8.941
1441	1.441	-14.162	-4.962	-16.216	-16.615	-11.825	-46.862	-13.771	-7.835
1442	1.442	-13.764	-9.813	-16.651	-11.08	-15.057	-42.784	-11.558	-13.66
1443	1.443	-13.564	-15.824	-12.635	-15.992	13.85	-36.771	-6.816	-15.969
1444	1.444	-16.264	-23.192	-10.176	-16.639	-17.475	-17.987	-14.28	-9.386
1445	1.445	-15.297	-21.846	-11.581	-14.965	-5.217	-14.695	-5.513	-13.652
1446	1.446	-16.458	-22.827	-13.776	-17.549	5.846	-23.982	-11.633	-11.265
1447	1.447	-16.652	-23.62	-18.291	-15.312	-25.269	-32.306	-8.629	-22.092
1448	1.448	-20.523	-22.866	-10.612	-16.559	-21.332	1.17	-9.649	-21.315
1449	1.449	-13.561	-20.95	-15.892	-12.966	4.858	5.617	-4.839	-16.672
1450	1.45	-14.532	-12.267	-11.877	-12.862	1.421	-31.929	-16.37	-15.316
1451	1.451	-15.321	-11.12	-14.834	-15.268	10.559	-26.894	-27.544	-14.149
1452	1.452	-14.56	-10.162	-17.392	-14.952	7.7	14.322	-34.851	-10.647
1453	1.453	-12.628	-11.128	-16.664	-12.31	5.072	19.724	-15.413	-15.83
1454	1.454	-15.932	-11.897	-13.232	-16.636	2.602	-5.442	4.202	-12.871
1455	1.455	-16.517	-11.109	-16.576	-14.182	-3.896	8.094	6.604	-3.113
1456	1.456	-13.051	-17.676	-7.721	-6.897	-33.057	-4.309	27.597	8.808
1457	1.457	-18.483	-15.155	-6.601	-3.853	-29.118	-7.996	19.214	-14.895
1458	1.458	-13.659	-9.54	1.687	-1.005	4.806	-4.711	42.404	16.115
1459	1.459	-13.088	-14.384	-1.439	-0.289	0.202	-7.829	58.031	3.739
1460	1.46	-16.012	-12.453	-0.497	-4.411	-20.594	-5.141	15.399	0.031
1461	1.461	-17.383	-11.878	-1.297	-5.046	-47.028	-7.67	-27.231	-10.178
1462	1.462	-17.016	-8.401	-6.929	-8.388	-23.287	-9.98	-21.856	-13.335
1463	1.463	-14.133	-6.081	-6.373	-7.856	-1.466	-16.341	-26.92	-16.095
1464	1.464	-16.085	-10.153	2.317	-12.738	6.864	-10.514	-22.524	-13.587
1465	1.465	-14.941	-4.348	-6.029	-9.492	14.424	-12.245	-18.544	-11.28
1466	1.466	-12.834	-8.424	-2.96	-13.597	7.434	-10.674	-22.31	-21.951
1467	1.467	-13.045	-11.912	-7.816	-14.99	18.021	-12.012	-19.091	-12.321
1468	1.468	-12.296	-12.494	-10.345	-14.641	16.03	-10.834	-22.262	-14.108
1469	1.469	-12.511	-17.916	-9.592	-10.611	-10.303	-7.33	-19.638	-15.674
1470	1.47	-16.017	-19.857	-14.454	-14.123	-21.504	-6.343	-17.208	-19.949
1471	1.471	-12.752	-19.275	-15.061	-9.7	-18.242	-5.372	-14.972	-28.876
1472	1.472	-10.656	-10.356	-17.986	-4.313	-33.948	-11.383	-17.172	-10.896
1473	1.473	-15.914	-6.649	-15.489	-6.279	-2.833	-5.808	-15.279	-3.374
1474	1.474	-15.364	-7.776	-11.053	-8.242	-15.211	-9.328	-10.078	-29.136
1475	1.475	-15.972	-10.837	-11.643	-6.531	-18.879	-13.965	-11.632	-39.222
1476	1.476	-16.58	-7.905	-15.135	-14.494	12.035	-8.511	-10.295	-17.371
1477	1.477	-13.123	-17.545	-13.784	-11.029	-8.712	-9.028	-19.206	19.584
1478	1.478	-12.765	-26.425	-20.367	-12.017	-19.957	-13.595	-10.881	-5.596
1479	1.479	-13.948	-25.239	-9.526	-14.943	-23.218	-12.935	-9.944	-19.162
1480	1.48	-12.039	-15.539	-10.879	-1.802	-13.862	-20.821	-7.062	-15.114
1481	1.481	-10.903	-16.687	-9.71	-11.493	-22.159	-19.647	-6.295	-3.903
1482	1.482	-15.759	-13.187	-8.533	-6.279	11.36	-22.739	-8.608	-20.96
1483	1.483	-13.852	-16.276	-15.876	-10.929	-29.851	-13.843	-12.064	-17.882
1484	1.484	-13.298	-13.363	-22.636	-29.708	8.877	-3.014	-10.092	-9.583
1485	1.485	-9.25	-12.587	-18.361	-11.911	3.874	-7.281	-5.985	23.872
1486	1.486	-16.237	-5.222	-17.563	-9.585	8.382	-16.201	-7.303	-17.363
1487	1.487	-15.285	-8.116	-14.057	-15.973	12.564	-22.216	-7.654	-22.794
1488	1.488	-16.074	-10.619	-15.973	-10.161	8.988	-19.12	-11.669	2.352
1489	1.489	-15.319	-11.387	-17.686	-1.446	5.792	-18.154	-14.127	15.885
1490	1.49	-18.819	-13.318	-20.179	-6.082	-9.826	-12.151	-16.391	19.931
1491	1.491	-15.545	-13.909	-16.859	-1.809	-12.484	-19.527	-22.918	-14.143
1492	1.492	-17.3	-13.367	-14.697	-8.18	-30.197	-14.739	-21.888	-36.995
1493	1.493	-13.834	-12.069	-10.211	-11.642	-13.851	-8.772	-21.047	-24.623
1494	1.494	-10.555	-15.399	-11.913	-12.589	-11.627	-3.176	-15.37	-13.414
1495	1.495	-10.954	-13.287	-6.065	-11.601	17.453	-3.754	-8.73	-64.903
1496	1.496	-12.124	-7.275	-5.249	1.59	5.108	-4.333	-6.144	-13.241
1497	1.497	-14.845	-6.488	-10.048	-4.188	-6.05	-3.754	-0.465	-6.668
1498	1.498	-11.372	-10.554	-13.303	-5.892	-16.067	-2.394	10.442	-0.688
1499	1.499	-15.831	-7.07	-16.16	-4.303	-12.944	-6.831	15.166	-6.116
1500	1.5	-8.094	-17.126	-12.638	-11.414	-10.155	-10.91	5.19	-11.149
1501	1.501	-11.193	-21.368	-17.041	-23.169	-12.584	-3.01	-3.624	-24.698
1502	1.502	-22.029	-25.03	-12.934	-18.469	-14.834	0.44	-14.377	-37.085
1503	1.503	-14.869	-26.174	-12.506	-22.671	0.152	-4.829	-7.132	-40.758
1504	1.504	-21.256	-29.263	-7.045	-21.453	-24.953	-5.853	-10.706	-50.821
1505	1.505	-10.42	-20.355	-6.411	-15.4	-14.826	-5.153	-2.266	-66.494
1506	1.506	-14.678	-16.867	-9.654	-18.437	-17.906	-7.509	-11.83	-40.93
1507	1.507	-15.833	-9.514	-12.497	-17.404	-3.755	-10.954	-18.094	10.583
1508	1.508	-16.99	-8.547	-12.059	-13.08	-6.211	-3.533	-26.31	32.655
1509	1.509	-9.629	-7.77	-13.359	-10.689	-36.53	-6.461	-20.978	52.625
1510	1.51	-14.456	-7.001	-11.18	-10.04	-7.474	-12.476	-27.663	119.803
1511	1.511	-15.219	-7.584	-11.512	-11.91	-33.736	-24.636	-16.191	21.311
1512	1.512	-17.537	-9.524	-8.756	-12.432	-23.617	-26.376	-14.623	8.154
1513	1.513	-15.592	-10.103	-13.559	-15.861	-45.417	-18.45	-10.314	-27.454
1514	1.514	-15	-10.488	-11.587	-13.482	-25.593	-8.409	6.771	-16.617
1515	1.515	-14.413	-8.169	-9.61	-12.268	13.013	-12.115	9.16	-6.738
1516	1.516	-17.892	-12.233	-13.639	-11.827	29.542	-8.638	-1.419	2.177
1517	1.517	-14.594	-13.594	-13.215	-12.159	14.507	-11.713	-7.159	-5.948
1518	1.518	-13.424	-11.286	-9.895	-11.916	-17.388	-10.65	5.096	-28.004
1519	1.519	-16.126	-12.458	-4.059	-13.796	-38.08	-11.293	13.101	-21.412
1520	1.52	-11.085	-16.926	-6.355	-10.642	-4.028	-10.365	0.196	-15.399
1521	1.521	-10.497	-25.845	-5.753	-9.429	0.416	-12.142	-11.933	-20.802
1522	1.522	-11.071	-34.754	-9.017	-7.442	12.795	-8.733	-22.896	-15.759
1523	1.523	-12.415	-28.763	-9.568	-8.934	-13.554	-10.393	-18.575	-20.178
1524	1.524	-15.699	-25.667	-9.142	-5.591	-10.257	-9.005	-24.876	-16.072
1525	1.525	-14.532	-18.899	-8.716	-4.384	30.601	-8.65	-6.778	-19.726
1526	1.526	-14.141	-19.687	-11.574	-10.339	25.179	-6.603	-9.183	-22.987
1527	1.527	-12.2	-9.054	-12.694	-7.778	0.028	-3.985	-11.38	-13.648
1528	1.528	-15.673	-10.435	-12.255	-6.957	-41.216	-5.235	12.161	-16.282
1529	1.529	-16.049	-6.797	-12.404	-8.843	-46.663	-3.19	3.017	-18.754
1530	1.53	-13.141	-0.833	-16.219	-9.379	-11.482	-1.904	-5.171	-16.405
1531	1.531	-18.366	-3.963	-17.524	-9.899	-25.042	-5.678	-12.582	-9.992
1532	1.532	-11.783	0.849	-16.127	-14.694	-12.697	-7.162	-19.444	-15.761
1533	1.533	-12.556	-7.104	-13.183	-9.998	-8.996	-7.689	-21.508	-14
1534	1.534	-16.622	-4.041	-14.306	-8.208	8.008	-13.032	-23.424	-12.421
1535	1.535	-13.133	-12.965	-17.756	-11.659	-20.246	-16.615	-18.164	-19.55
1536	1.536	-13.713	-11.822	-14.817	-7.157	-39.041	-17.28	-13.444	-15.817
1537	1.537	-17.781	-17.054	-12.074	-11.169	-35.738	-14.417	-20.528	-12.309
1538	1.538	-12.942	-10.274	-14.747	-7.639	-20.028	-14.813	-21.632	-13.254
1539	1.539	-16.23	-7.755	-11.803	-13.005	-0.278	-14.431	-18.083	-10.303
1540	1.54	-15.652	1.148	-12.151	-12.373	2.241	-16.516	-12.789	-12.765
1541	1.541	-17.008	14.312	-14.053	-11.745	-9.34	-10.438	-15.629	-10.397
1542	1.542	-11.587	16.063	-12.458	-11.116	-7.172	-12.93	-13.049	-15.219
1543	1.543	-16.423	-7.736	-12.61	-11.462	6.383	-13.721	-5.661	-11.94
1544	1.544	-16.999	-31.54	-12.369	-9.106	15.079	-11.832	-6.603	-10.192
1545	1.545	-16.415	-47.22	-12.521	-14.877	26.151	-7.214	-7.317	-12.695
1546	1.546	-13.891	-38.906	-11.894	-10.782	4.51	-10.161	-8.01	-11.362
1547	1.547	-14.271	-21.098	-9.913	-14.223	-4.754	-18.143	-7.349	-7.263
1548	1.548	-17.181	-18.786	-12.581	-14.76	14.982	-0.18	-14.638	-12.065
1549	1.549	-13.514	-20.934	-9.831	-16.469	-13.349	17.593	-15.565	-12.606
1550	1.55	-14.865	-19.008	-14.635	-15.077	-24.606	1.294	-21.524	-8.514
1551	1.551	-17.765	-17.278	-11.112	-17.373	-7.586	3.411	-19.168	-7.139
1552	1.552	-14.081	-18.832	-10.501	-14.448	-23.321	32.473	-15.677	-8.486
1553	1.553	-12.739	-11.692	-11.048	-11.719	-3.633	28.428	-11.069	-8.865
1554	1.554	-13.904	-12.871	-15.865	-11.319	-16.414	9.659	-9.351	-7.702
1555	1.555	-15.089	-11.725	-12.554	-12.084	13.928	-21.303	-5.88	-13.505
1556	1.556	-16.267	-12.717	-16.595	-11.284	-15.155	-83.808	-6.272	-19.128
1557	1.557	-17.06	-11.773	-8.639	-11.066	-33.977	-92.724	-5.926	-15.617
1558	1.558	-14.372	-11.033	-9.785	-12.582	-10.196	-3.134	0.023	-16.129
1559	1.559	-17.873	-10.299	-10.734	-12.746	11.684	-14.944	9.642	-16.629
1560	1.56	-17.486	-12.256	-17.497	-15.032	-30.89	-47.449	-4.727	-11.717
1561	1.561	-12.275	-11.712	-11.489	-10.546	-36.889	-17.831	-6.713	-9.678
1562	1.562	-15.775	-15.823	-9.159	-9.936	-20.43	-8.931	-22.622	-9.102
1563	1.563	-13.857	-15.474	-11.09	-11.648	-15.362	-0.813	-20.543	-7.768
1564	1.564	-10.965	-15.113	-11.666	-12.006	-19.841	6.542	-18.647	-11.12
1565	1.565	-9.619	-15.515	-13.408	-9.653	-7.424	-13.382	-9.979	-10.784
1566	1.566	-11.952	-14.362	-13.797	-12.523	-3.747	-31.563	-8.478	-8.115
1567	1.567	-13.126	-11.665	-12.45	-8.818	13.34	-81.478	-1.379	-2.331
1568	1.568	-12.747	-15.165	-13.619	-12.087	16.463	-88.038	-7.83	-7.984
1569	1.569	-14.692	-13.823	-9.95	-10.9	8.117	-82.016	2.941	-8.617
1570	1.57	-15.476	-13.446	-8.6	-8.168	-4.692	-65.544	1.52	-11.951
1571	1.571	-13.544	-18.682	-12.672	-5.432	-2.345	-20.034	-2.243	-10.244
1572	1.572	-15.483	-10.765	-15.195	-8.312	4.055	10.394	-1.181	-11.646
1573	1.573	-15.298	-16.012	-18.496	-9.449	-5.627	49.153	-17.342	-14.969
1574	1.574	-14.72	-13.122	-13.668	-5.941	-28.515	84.41	-24.406	-14.622
1575	1.575	-13.37	-10.612	-16.97	-7.078	-6.699	97.972	-30.904	-20.656
1576	1.576	-15.5	-11.373	-15.238	-13.061	1.602	85.616	-36.805	-14.695
1577	1.577	-16.278	-6.525	-20.088	-12.278	4.086	59.307	-35.163	-12.408
1578	1.578	-16.086	-3.217	-15.452	-14.583	-2.954	35.475	-39.904	-8.948
1579	1.579	-12.993	-4.945	-14.883	-12.632	3.358	13.526	-24.109	-5.684
1580	1.58	-9.323	-0.098	-11.42	-15.915	-14.161	21.795	-22.072	-2.802
1581	1.581	-12.612	-10.164	-4.102	-9.325	2.038	39.541	2.99	-5.339
1582	1.582	-14.743	-14.436	-5.091	-13.574	-29.951	32.555	26.699	-5.731
1583	1.583	-12.032	-5.563	-9.951	-14.343	-16.428	9.201	48.471	-12.319
1584	1.584	-17.835	-13.942	-9.198	-12.399	-12.377	-6.336	22.828	-7.479
1585	1.585	-12.229	-17.09	-6.897	-12.972	-1.187	-25.935	-15.003	-9.987
1586	1.586	-14.164	-21.983	-4.983	-12.388	-32.199	-64.285	-20.126	-17.345
1587	1.587	-17.448	-33.433	-6.937	-11.989	-44.638	-80.532	-6.656	-16.37
1588	1.588	-18.033	-28.795	-12.365	-12.373	-25.911	-65.204	-19.125	-18.874
1589	1.589	-13.198	-24.532	-11.799	-7.524	-22.631	-87.816	-22.878	-18.087
1590	1.59	-16.491	-25.681	-8.523	-10.813	-50.887	-91.704	-19.659	-14.602
1591	1.591	-15.91	-26.848	-16.276	-10.23	-47.253	-34.848	-22.81	-16.538
1592	1.592	-17.266	-19.496	-11.065	-11.578	-23.484	5.923	2.676	-7.638
1593	1.593	-15.909	-12.727	-13.981	-8.278	10.933	28.08	5.912	-8.809
1594	1.594	-13.003	-11.984	-11.48	-11.177	-30.306	8.217	-22.382	-5.328
1595	1.595	-18.997	-6.418	-13.82	-7.488	-2.644	14.278	-33.648	-10.554
1596	1.596	-18.218	-13.057	-14.421	-10.771	-7.695	8.936	-30.394	-13.459
1597	1.597	-9.317	-3.437	-16.377	-17.347	5.795	-6.081	-14.752	-10.949
1598	1.598	-5.84	-2.307	-18.138	-10.574	51.619	-10.475	4.955	-13.267
1599	1.599	-21.911	-10.666	-14.671	-14.831	9.03	-6.335	-2.632	-9.782
1600	1.6	-14.955	-15.926	-16.042	-10.763	-7.449	-32.574	-14.289	-10.378
1601	1.601	-21.349	-20.795	-11.995	-14.238	27.736	-56.329	-3.686	-9.795
1602	1.602	-11.682	-7.662	-11.628	-6.879	14.186	-34.412	17.558	-15.618
1603	1.603	-13.429	-9.622	-4.301	-3.974	-14.889	-20.209	3.387	-8.289
1604	1.604	-2.402	-11.381	-3.366	0.273	-3.629	-17.651	-14.455	-11.221
1605	1.605	-3.767	2.922	-10.173	-10.388	13.416	-15.325	-16.822	-3.304
1606	1.606	-7.449	0.981	-12.717	-11.768	4.154	-0.464	2.307	-10.684
1607	1.607	-8.618	9.67	-11.982	-15.472	-9.976	-2.49	-0.235	-9.746
1608	1.608	-13.849	8.107	-15.497	-9.493	-38.298	-4.306	-2.585	-15.769
1609	1.609	-22.757	-13.587	-10.895	-14.753	-42.02	-15.314	-8.993	-11.733
1610	1.61	-14.445	-4.31	-9.201	-13.813	-11.099	-16.661	-10.969	-12.344
1611	1.611	-13.478	-1.623	-11.777	-11.329	-31.868	-10.289	-12.774	-15.65
1612	1.612	-14.457	-14.421	-8.543	-12.129	-35.581	0.563	-4.933	-16.246
1613	1.613	-18.729	-26.049	-15.176	-14.09	9.095	-0.778	-15.088	-8.323
1614	1.614	-17.977	-32.476	-10.39	-13.537	-21.327	0.404	-6.266	-7.18
1615	1.615	-16.055	-34.481	-9.662	-15.309	28.562	-3.064	-7.516	-10.31
1616	1.616	-16.645	-29.346	-10.488	-10.502	-18.28	-4.048	-10.689	-19.228
1617	1.617	-17.247	-24.801	-11.137	-5.897	-12.309	-8.926	-15.599	-10.916
1618	1.618	-14.76	-23.538	-10.628	-12.502	4.116	-8.22	-9.676	-14.024
1619	1.619	-16.146	-24.764	-12.438	-11.749	-0.948	-5.958	-10.53	-13.066
1620	1.62	-18.314	-23.582	-13.866	-12.557	-23.822	-10.84	-10.019	-12.307
1621	1.621	-17.193	-20.432	-16.249	-10.658	-11.487	-19.569	-10.683	-4.999
1622	1.622	-13.75	-17.488	-16.68	-12.633	7.241	-20.715	-18.499	-11.818
1623	1.623	-20.376	-14.936	-17.891	-14.414	17.292	-4.61	-13.336	-7.616
1624	1.624	-19.453	-15.676	-16.769	-13.096	14.193	11.677	-4.503	-8.436
1625	1.625	-20.274	-22.234	-17.588	-8.69	5.836	-3.21	-5.702	-6.557
1626	1.626	-16.257	-17.971	-18.401	-9.319	-1.668	10.317	-6.717	-9.92
1627	1.627	-15.724	-15.639	-19.782	-15.179	5.314	36.571	-11.618	-11.7
1628	1.628	-16.358	-13.697	-16.138	-14.47	-22.333	62.771	-15.932	-10.383
1629	1.629	-13.515	-9.063	-8.229	-9.701	3.97	24.88	-11.898	-14.874
1630	1.63	-17.056	-0.176	0.076	-14.413	-6.103	19.674	-15.405	-12.005
1631	1.631	-16.727	0.963	-13.874	-12.751	-15.433	-21.707	-20.071	-19.015
1632	1.632	-14.671	9.257	-11.953	-14.169	-29.598	-82.795	-19.496	-18.087
1633	1.633	-16.674	16.581	-10.228	-12.888	-32.17	-123.559	-16.035	-22.376
1634	1.634	-10.931	5.721	-11.794	-11.804	-1.81	-101.635	-15.63	-23.193
1635	1.635	-15.062	-4.371	-13.173	-11.497	-14.218	-95.23	-9.061	-15.298
1636	1.636	-18.624	-23.951	-12.035	-15.831	-17.891	-101.395	-15.883	-18.451
1637	1.637	-12.702	-43.727	-18.057	-11.069	-14.605	-96.156	-11.65	-17.553
1638	1.638	-10.465	-41.25	-14.983	-15.781	-25.852	-64.777	-14.005	-16.852
1639	1.639	-14.037	-38.97	-12.101	-11.79	-16.575	-9.385	-12.098	-4.738
1640	1.64	-15.467	-15.395	-14.64	-12.244	14.549	12.527	-18.104	-6.562
1641	1.641	-14.96	-13.304	-13.881	-14.638	-6.181	32.329	-12.485	-5.077
1642	1.642	-14.465	-15.277	-13.322	-16.851	-9.863	50.463	-13.065	-3.773
1643	1.643	-18.027	-13.569	-11.404	-10.931	-13.125	55.862	-17.119	-8.664
1644	1.644	-19.46	-15.164	-9.683	-17.015	-16.153	50.816	-15.19	-9.887
1645	1.645	-16.626	-8.048	-8.734	-14.967	-7.822	27.937	-16.943	-11.117
1646	1.646	-10.705	0.811	-9.135	-9.439	-0.218	15.507	-16.578	-8.087
1647	1.647	-8.266	-5.238	-10.509	-8.94	-21.275	19.134	-14.249	-14.92
1648	1.648	-10.66	-0.065	-14.585	-10.968	-29.537	9.001	-11.309	-15.759
1649	1.649	-7.242	-4.942	-13.243	-13.959	-31.959	5.836	-5.286	-3.644
1650	1.65	-13.329	-7.516	-15.564	-15.41	-24.969	8.48	-9.527	-15.893
1651	1.651	-14.185	-9.869	-9.758	-13.176	-31.349	0.857	-2.136	-1.631
1652	1.652	-16.205	-13.367	-5.688	-8.433	-2.291	-10.841	0.832	0.239
1653	1.653	-16.871	-13.935	-3.749	1.553	-48.154	-0.252	-1.599	-1.566
1654	1.654	-14.054	-15.668	-8.38	2.835	-29.981	5.519	4.067	-12.662
1655	1.655	-19.939	-23.605	-11.273	3.911	-13.528	10.726	-6.734	-11.379
1656	1.656	-17.702	-12.781	-5.46	0.333	-8.494	9.166	-11.301	-12.615
1657	1.657	-19.715	-17.086	-7.773	-9.439	32.746	-0.897	-9.846	-13.861
1658	1.658	-17.855	-13.479	-2.921	-0.632	27.341	-12.704	-10.913	-10.85
1659	1.659	-17.346	-19.551	-2.335	-11.557	32.34	-14.256	7.137	-9.961
1660	1.66	-23.231	-12.257	0.588	-10.272	9.417	-18.516	9.739	-17.971
1661	1.661	-11.106	-11.296	-2.875	-14.026	-11.32	-19.679	26.115	-17.084
1662	1.662	-12.906	-20.95	-6.146	-15.279	-0.123	-16.185	7.012	-20.071
1663	1.663	-8.32	-1.391	-10.961	-16.327	9.948	-21.389	-0.53	-14.157
1664	1.664	-15.546	18.345	-16.941	-15.451	6.852	-18.46	6.445	-5.333
1665	1.665	-19.279	25.894	-12.85	-14.768	-12.885	-12.441	0.019	-21.085
1666	1.666	-13.331	23.576	-1.987	-10.774	4.998	-8.359	-5.827	-23.278
1667	1.667	-10.279	8.677	-0.41	-21.665	7.346	-16.283	-0.597	-17.55
1668	1.668	-11.288	-20.336	-7.544	-26.371	5.252	-15.312	-5.216	-22.832
1669	1.669	-8.803	-82.825	-3.837	-13.473	-4.376	-12.398	-9.415	-18.245
1670	1.67	-11.152	-91.705	-14.653	-11.799	-6.104	-11.608	-2.984	3.369
1671	1.671	-11.761	-67.286	-30.496	-10.312	-10.744	-9.261	-16.101	0.225
1672	1.672	-11.196	-45.183	-24.087	-14.631	-32.428	-18.726	-24.796	2.894
1673	1.673	-14.105	-38.565	-29.871	-18.374	-41.693	0.836	-26.313	-9.935
1674	1.674	-13.729	-20.335	-17.654	-10.115	-21.892	9.183	-47.935	-3.022
1675	1.675	-14.125	-3.844	-22.267	-11.135	-60.349	11.738	-32.207	3.295
1676	1.676	-17.033	-8.832	-26.491	-12.162	-21.58	4.796	-12.411	-21.917
1677	1.677	-13.35	-4.327	-20.069	-4.29	-26.567	2.715	-9.835	-18.669
1678	1.678	-10.045	8.123	-18.868	-5.32	5.403	-6.901	-25.994	-15.609
1679	1.679	-12.159	4.512	-21.917	-6.353	1.328	-15.539	-11	-18.355
1680	1.68	-11.747	7.867	-17.029	-2.142	12.595	-26.547	-8.972	-10.845
1681	1.681	-5.915	-1.362	-12.712	-12.84	15.934	-45.302	-3.653	-17.84
1682	1.682	-14.786	-4.027	-11.894	-8.634	6.673	-52.868	17.132	-24.257
1683	1.683	-18.234	-6.513	-13.785	-7.526	-7.444	-50.603	-13.954	-18.479
1684	1.684	-19.162	-8.816	-7.75	-6.414	-4.896	-22.992	-17.945	-16.762
1685	1.685	-6.347	-6.68	-6.948	-11.688	-16.466	-34.225	-14.211	-5.758
1686	1.686	-11.528	-8.612	-7.5	-12.698	-27.049	-30.915	-31.171	-1.513
1687	1.687	-9.943	-10.352	-10.754	-18.738	-9.614	-27.784	-9.22	-0.364
1688	1.688	-8.536	-2.408	-13.622	-14.708	2.058	-7.995	-17.428	0.8
1689	1.689	-17.387	-3.736	-10.109	-16.678	21.291	-5.397	-30.077	1.785
1690	1.69	-20.818	-2.545	-13.368	-14.782	-6.897	-2.948	-27.643	-12.892
1691	1.691	-11.086	-3.651	-11.205	-5.922	-10.485	-9.188	-16.884	-23.496
1692	1.692	-17.416	-2.635	-9.239	-12.348	-13.711	-7.098	-3.231	-13.78
1693	1.693	-16.191	8.242	-7.263	-6.382	-22.945	-1.708	9.07	-8.514
1694	1.694	-21.356	1.113	-6.452	-13.753	-3.122	-0.024	-8.252	-3.845
1695	1.695	-16.456	-2.543	-10.857	-8.927	-20.886	1.438	-1.191	-11.004
1696	1.696	-15.611	-6.003	-6.173	-14.931	-9.212	-2.173	-16.029	-19.89
1697	1.697	-13.214	-2.892	-11.551	-9.312	-19.786	1.349	-21.752	-11.547
1698	1.698	-17.971	-17.608	-9.582	-8.722	-21.674	-1.713	4.688	-4.174
1699	1.699	-10.532	-11.234	-15.555	-5.425	-2.256	-0.725	1.133	-18.842
1700	1.7	-9.479	-36.412	-13.207	-10.834	-4.72	-6.712	-22.554	-16.671
1701	1.701	-11.917	-46.489	-12.606	-7.34	-2.333	-4.385	-31.718	-10.847
1702	1.702	-4.485	-49.564	-9.289	-17.386	-0.132	-3.809	-28.894	-16.033
1703	1.703	-7.31	-41.168	-12.171	-18.722	-5.834	-5.763	-10.978	-8.054
1704	1.704	-8.004	-28.321	-9.63	-6.885	-14.477	-12.352	-8.58	-6.649
1705	1.705	-7.149	-7.144	-11.933	-8.402	-3.359	-11.591	-36.212	-0.208
1706	1.706	-17.903	12.671	-14.041	-9.728	-24.899	-9.278	-32.543	-1.301
1707	1.707	-19.365	25.517	-14.411	-10.866	-27.854	-8.722	-22.467	-2.197
1708	1.708	-23.539	13.966	-8.59	-12.014	-2.189	-8.173	12.06	-12.964
1709	1.709	-19.778	-17.902	-15.921	-28.05	42.603	-14.795	-19.857	-11.546
1710	1.71	-18.539	-49.785	-12.999	-16.421	12.31	-10.576	-40.572	-7.797
1711	1.711	-21.56	-62.118	-12.216	-1.496	-4.061	-12.939	16.129	-6.599
1712	1.712	-18.566	-50.846	-12.988	-11.153	-29.192	-12.397	56.786	-5.61
1713	1.713	-12.478	-33.781	-12.411	-2.416	12.076	-15.721	34.771	-6.561
1714	1.714	-16.451	-30.636	-14.352	-3.935	-15.575	-9.168	68.339	-9.027
1715	1.715	-14.431	-22.246	-10.303	-19.772	-40.722	-9.957	50.22	-21.141
1716	1.716	-17.642	-9.415	-13.79	-26.126	-27.195	-4.364	0.333	-12.357
1717	1.717	-15.812	-11.681	-11.465	-12.538	-23.119	-2.438	-19.565	-20.199
1718	1.718	-19.208	-9.52	-12.626	-10.765	-19.412	-7.102	-37.718	-18.738
1719	1.719	-18.735	-7.579	-7.41	-9.175	4.429	-8.868	-21.217	-12.269
1720	1.72	-14.586	-12.844	-10.9	-13.373	-4.85	-16.821	-16.154	-20.527
1721	1.721	-19.342	-11.335	-8.979	-9.638	14.903	-13.351	6.659	-17.35
1722	1.722	-19.846	-4.186	-7.261	-6.1	-2.899	-8.133	-14.124	-8.383
1723	1.723	-15.706	-3.016	-10.749	-9.147	-28.618	-3.304	-25.505	-7.168
1724	1.724	-12.152	-6.482	-13.069	-13.929	-25.313	-5.807	-15.592	4.71
1725	1.725	-11.696	-11.666	-13.445	-4.189	-34.579	-8.108	-18.816	-9.527
1726	1.726	-14.526	-14.516	-14.602	-2.969	-20.472	-18.916	-21.604	-19.099
1727	1.727	-17.174	-18.74	-15.759	-6.391	-7.705	-14.262	-49.885	-20.764
1728	1.728	-14.403	-16.389	-17.3	-3.228	13.418	-15.62	-38.672	-16.063
1729	1.729	-16.468	-11.543	-12.836	-14.004	-12.064	-11.955	-28.633	-14.662
1730	1.73	-16.215	-4.211	-16.116	-9.681	-22.089	-15.461	-25.534	-15.793
1731	1.731	-16.35	4.665	-14.356	-8.453	-6.4	-12.39	-11.441	-14.588
1732	1.732	-13.965	12.963	-12.985	-7.234	1.936	-11.453	-3.91	-11.472
1733	1.733	-15.845	13.913	-5.613	-8.138	-10.839	-10.707	-1.574	-12.41
1734	1.734	-11.537	5.003	-2.499	-7.107	5.408	-13.046	9.012	-6.33
1735	1.735	-13.229	-5.845	-7.315	-11.299	-17.999	-11.09	-0.76	-8.554
1736	1.736	-8.33	-18.836	-13.294	-13.557	16.469	-7.791	-16.705	-9.012
1737	1.737	-14.281	-31.05	-15.598	-12.916	-15.489	1.131	-35.933	-16.226
1738	1.738	-10.168	-32.589	-9.007	-13.437	-27.867	4.846	-38.491	-22.804
1739	1.739	-13.611	-22.488	-9.769	-4.465	-9.07	6.064	-22.295	-20.161
1740	1.74	-14.159	-21.334	-13.823	-3.237	-5.715	-5.691	-24.505	-25.713
1741	1.741	-12.39	-13.042	-11.876	-6.654	-2.638	-13.579	-11.047	-19.088
1742	1.742	-15.843	-7.848	-19.218	-11.801	0.051	-23.604	-12.863	-16.555
1743	1.743	-13.493	-3.014	-14.364	-18.506	-23.206	-14.659	-4.993	-4.319
1744	1.744	-13.083	1.256	-20.351	-22.688	11.22	-13.461	-3.689	11.637
1745	1.745	-16.741	-1.063	-14.728	-21.848	-2.338	-10.328	15.803	-3.197
1746	1.746	-13.427	5.489	-16.66	-22.35	-6.436	-7.39	-3.969	-5.082
1747	1.747	-16.315	9.716	-12.012	-20.349	-2.801	-11.621	-32.261	-6.79
1748	1.748	-20.745	7.369	-10.272	-16.216	-19.884	-13.914	-28.62	-21.057
1749	1.749	-16.664	0.728	-9.891	-17.5	-4.253	-14.461	-18.567	-11.318
1750	1.75	-15.282	-12.475	-7.582	-15.106	-6.989	-11.144	-27.881	0.92
1751	1.751	-13.903	-41.564	-10.49	-15.423	-14.566	-12.885	-13.817	-6.963
1752	1.752	-14.271	-79.17	-6.047	-10.124	-16.936	-11.541	-11.366	-11.177
1753	1.753	-15.412	-64.099	-11.466	-13.54	-14.847	-12.9	9.681	-17.553
1754	1.754	-13.459	-59.67	-12.055	-12.886	-12.922	-8.849	29.4	-25.878
1755	1.755	-17.708	-47.33	-16.701	-11.066	-35.785	-12.354	47.186	-28.999
1756	1.756	-15.957	-28.576	-10.129	-9.635	-32.752	-5.98	12.137	-26.12
1757	1.757	-14.606	-18.549	-12.657	-8.209	9.769	-10.245	-43.42	-20.147
1758	1.758	-11.317	-15.495	-16.738	-12.2	15.72	-11.011	8.261	-7.96
1759	1.759	-7.259	-7.225	-14.815	-10.774	-0.736	-12.94	28.243	-13.187
1760	1.76	-9.777	-4.787	-7.479	-12.075	-15.807	-11.006	10.055	10.615
1761	1.761	-15.193	-2.531	-8.467	-7.934	7.017	-10.425	-6.449	20.71
1762	1.762	-14.619	-0.446	-7.716	-13.65	-5.399	-9.078	-51.934	17.628
1763	1.763	-15.202	-2.362	-11.8	-11.253	13.331	-15.481	-82.278	-7.932
1764	1.764	-16.945	-10.966	-8.333	-9.233	10.042	-18.006	-54.583	-24.944
1765	1.765	-14.432	-6.174	-14.343	-7.214	13.122	-7.363	-29.382	-28.025
1766	1.766	-17.726	-16.099	-12.037	-8.889	-6.676	-11.624	-24.914	-36.359
1767	1.767	-16.568	-12.3	-11.478	-6.307	-24.532	-7.934	-20.881	-33.867
1768	1.768	-16.963	-13.376	-10.919	-13.579	-31.527	-1.934	-32.149	-12.863
1769	1.769	-16.581	-10.201	-11.519	-14.468	-16.624	-5.039	-15.14	6.761
1770	1.77	-17.363	-1.227	-12.885	-9.545	-18.552	-7.944	31.921	4.092
1771	1.771	-14.074	4.838	-13.286	-5.21	-13.34	-10.465	51.912	6.329
1772	1.772	-16.202	7.992	-19.882	-4.362	-37.105	-14.527	94.559	8.504
1773	1.773	-14.269	5.158	-22.797	-10.861	-27.02	-16.457	66.958	-20.533
1774	1.774	-14.659	-4.452	-16.81	-10.018	-11.352	-18.374	21.524	-24.55
1775	1.775	-18.92	-8.06	-11.209	-5.884	2.785	-23.789	-8.79	-35.686
1776	1.776	-12.336	-1.996	-11.802	-9.292	20.63	-12.945	-36.42	-25.564
1777	1.777	-11.564	-2.913	-7.174	-8.634	-14.309	-5.009	-41.401	-3.641
1778	1.778	-13.892	11.832	-10.09	-6.827	-19.227	-6.373	-36.935	4.738
1779	1.779	-14.479	18.243	-9.715	-11.601	-5.563	-2.716	-40.932	12.272
1780	1.78	-15.072	8.582	-12.044	-10.965	15.227	-6.208	-6.769	0.603
1781	1.781	-16.817	-10.758	-7.992	-11.487	4.053	-7.174	-20.15	11.115
1782	1.782	-18.178	-23.501	-9.353	-12.785	0.83	-6.189	-32.317	-6.376
1783	1.783	-17.792	-35.04	-12.649	-11.373	-8.4	-3.656	1.974	-41.428
1784	1.784	-16.638	-32.844	-12.269	-12.475	-22.483	-9.261	25.02	-46.384
1785	1.785	-17.807	-19.234	-12.661	-14.355	-35.194	-4.413	4.472	-50.769
1786	1.786	-14.328	-24.421	-13.051	-11.601	-0.092	-7.678	-14.186	-54.79
1787	1.787	-14.721	-48.199	-10.938	-12.329	-15.131	-16.553	-17.414	-88.833
1788	1.788	-10.277	-58.256	-14.246	-15.569	-19.584	-15.365	-8.102	-20.106
1789	1.789	-12.028	-17.424	-11.353	-12.62	-40.306	-9.344	0.171	29.26
1790	1.79	-11.651	-0.965	-15.039	-9.862	8.882	-8.364	7.659	20.389
1791	1.791	-9.343	-5.991	-13.695	-13.302	2.309	-9.327	0.675	28.543
1792	1.792	-13.418	-28.816	-15.84	-9.196	8.312	-11.852	-1.424	6.524
1793	1.793	-9.944	-32.861	-12.18	-11.675	-8.156	-6.27	-11.072	-26.926
1794	1.794	-12.279	-29.154	-12.57	-9.32	-3.154	-9.756	-23.228	-8.701
1795	1.795	-13.454	-5.317	-10.446	-15.87	1.334	-10.332	-34.221	-3.238
1796	1.796	-7.473	-8.383	-9.282	-9.064	13.712	-9.747	-35.506	1.824
1797	1.797	-13.485	-11.07	-10.451	-8.25	10.035	-12.273	-31.773	-11.711
1798	1.798	-15.819	6.756	-6.966	-10.524	-0.001	-19.653	-28.257	-15.782
1799	1.799	-19.317	-4.854	-7.352	-9.898	-3.084	-14.455	-18.521	-12.121
1800	1.8	-17.391	-7.016	-12.205	-13.16	-5.798	0.243	-1.385	-15.404
1801	1.801	-16.816	-5.152	-10.256	-13.711	6.948	6.621	-3.589	-6.116
1802	1.802	-14.31	-28.083	-15.664	-15.031	-4.691	-3.048	-9.831	13.617
1803	1.803	-17.608	-12.53	-10.807	-18.285	-32.41	-1.31	-15.479	21.158
1804	1.804	-12.774	18.547	-15.452	-11.684	-21.245	-2.861	-13.558	28.114
1805	1.805	-16.068	6.11	-11.394	-12.646	16.449	-10.022	-24.405	17.46
1806	1.806	-13.168	24.847	-10.053	-10.127	-8.791	-13.707	-17.051	7.763
1807	1.807	-16.66	21.535	-7.748	-12.457	-13.292	-24.567	-20.568	-18.566
1808	1.808	-14.339	5.836	-8.148	-11.884	-25.704	-20.357	-23.939	-29.81
1809	1.809	-13.953	-2.5	-10.102	-7.252	-22.065	-16.707	-7.728	-26.507
1810	1.81	-16.664	-30.741	-7.417	-16.172	-18.827	-13.24	27.466	-48.371
1811	1.811	-10.86	-41.961	-5.89	-15.022	-15.836	-8.032	22.568	-28.594
1812	1.812	-11.638	-65.764	-10.363	-11.559	-18.629	-1.28	-0.147	-5.314
1813	1.813	-11.063	-100.216	-13.673	-14.685	-21.214	-10.981	-12.453	-33.493
1814	1.814	-12.998	-104.68	-19.105	-15.685	-23.587	-12.182	-16.061	-29.782
1815	1.815	-12.422	-67.151	-11.184	-13.204	-0.251	-11.075	-19.25	-12.726
1816	1.816	-15.908	-31.951	-10.227	-14.015	8.956	-20.772	-16.031	2.994
1817	1.817	-10.494	-0.063	-9.281	-14.63	-5.295	-8.996	-13.206	45.625
1818	1.818	-17.074	3.948	-13.571	-11.373	-23.232	-7.463	-30.914	51.685
1819	1.819	-12.818	7.56	-15.94	-15.48	-7.159	-14.642	-47.106	68.199
1820	1.82	-16.882	4.189	-16.572	-12.028	-0.946	-15.818	-44.9	-7.392
1821	1.821	-20.367	7.196	-13.316	-7.618	-30.082	-16.977	-27.395	-105.068
1822	1.822	-17.079	-1.234	-16.251	-13.08	-26.144	-13.875	-34.29	-39.245
1823	1.823	-13.017	-3.858	-17.657	-6.544	-15.074	-20.634	-6.55	-74.864
1824	1.824	-11.661	-10.918	-19.057	-12.593	-18.534	-9.205	-10.222	-85.721
1825	1.825	-19.012	-13.103	-16.196	-11.878	-40.592	-13.834	13.526	-56.109
1826	1.826	-15.915	-3.455	-12.561	-13.87	-54.861	-15.193	10.337	-47.214
1827	1.827	-14.941	1.744	-14.908	-9.267	-52.462	-0.874	24.342	-39.085
1828	1.828	-12.421	9.647	-15.318	-8.746	-31.523	4.936	-4.04	27.697
1829	1.829	-10.098	13.877	-14.193	-11.296	-17.569	-3.77	-15.386	54.426
1830	1.83	-18.033	12.7	-12.293	-11.735	5.535	-14.789	-53.242	95.078
1831	1.831	-14.938	-5.324	-13.897	-9.665	2.348	-21.945	-68.425	28.314
1832	1.832	-17.839	-38.85	-12.012	-12.437	10.58	-18.262	-54.986	-16.384
1833	1.833	-13.584	-34.45	-7.812	-15.208	9.095	-8.202	-26.064	-89.735
1834	1.834	-11.262	-38.57	-9.609	-11.788	1.429	-11.678	23.016	-60.128
1835	1.835	-15.912	-23.344	-16.63	-8.557	-24.448	-21.353	42.892	-33.444
1836	1.836	-12.433	-19.746	-9.906	-11.533	13.145	-17.676	60.992	-9.119
1837	1.837	-17.077	-9.757	-9.189	-15.285	28.109	-11.702	66.3	-16.596
1838	1.838	-13.016	-0.558	-11.552	-12.068	23.532	-6.516	105.858	-11.057
1839	1.839	-15.529	-3.355	-13.53	-9.249	-5.619	-3.665	100.719	-17.68
1840	1.84	-12.247	-0.871	-14.15	-7.77	13.006	-7.955	40.993	-11.713
1841	1.841	-15.157	-3.185	-8.189	-12.294	9.641	-3.901	0.234	-17.152
1842	1.842	-17.878	-9.538	-12.294	-12.951	18.826	6.93	-7.251	-2.062
1843	1.843	-12.86	-19.197	-18.921	-14.37	4.62	-10.507	-13.974	2.43
1844	1.844	-12.291	-20.957	-18.199	-13.081	-28.928	-12.86	-20.13	-1.635
1845	1.845	-11.718	-22.549	-17.48	-13.531	-6.146	-10.771	-36.754	-5.274
1846	1.846	-14.248	-15.438	-9.609	-18.046	-18.532	2.748	-41.969	4.854
1847	1.847	-16.581	-16.662	-12.769	-19.851	-37.316	7.946	-37.698	14.219
1848	1.848	-16.215	-8.406	-11.861	-14.108	-34.016	3.278	-50.265	5.902
1849	1.849	-15.074	7.598	-0.503	-1.981	-5.75	-12.609	-69.216	-6.899
1850	1.85	-17.033	19.172	-24.373	-3.8	5.487	-10.491	-72.672	4.619
1851	1.851	-12.209	12.836	-21.151	-11.812	-4.563	-24.014	-69.732	-1.91
1852	1.852	-14.16	11.041	-24.304	-10.532	4.752	-11.796	-67.189	-7.828
1853	1.853	-17.469	-4.703	-10.24	-4.224	13.063	-13.317	-59.814	-9.667
1854	1.854	-15.741	-19.485	-7.772	4.028	-4.784	-11.946	-48.382	-14.368
1855	1.855	-18.268	-17.416	-5.502	0.892	6.821	-8.24	-46.436	-4.268
1856	1.856	-11.899	-12.086	0.836	3.752	-16.542	4.952	-44.694	-10.626
1857	1.857	-16.167	-7.328	-8.894	-2.286	-7.19	17.181	-36.17	2.534
1858	1.858	-13.859	-17.29	-7.194	-6.388	-4.446	-6.604	-22.033	-16.86
1859	1.859	-11.933	-36.771	-2.593	-5.847	-11.966	-16.652	-24.153	-14.393
1860	1.86	-15.237	-28.412	-3.994	-15.938	13.827	-13.529	-15.616	-26.047
1861	1.861	-16.991	-25.881	-7.705	-8.817	3.817	-10.792	-17.309	-36.749
1862	1.862	-14.485	-23.543	-11.213	-10.003	-24.406	-8.25	-10.299	-54.204
1863	1.863	-18.947	-21.396	-20.909	-8.873	-28.058	-1.249	-9.315	-33.117
1864	1.864	-14.893	-27.199	-17.256	-9.867	-10.991	5.157	-3.498	-30.441
1865	1.865	-13.549	-18.471	-23.283	-10.86	-14.062	-16.113	1.549	-38.019
1866	1.866	-13.945	-10.459	-11.5	-16.881	0.127	-13.387	8.148	-40.35
1867	1.867	-16.081	-3.194	-3.578	-19.225	-7.318	-20.92	21.148	-29.707
1868	1.868	-14.149	0.606	3.572	-17.311	27.809	-13.916	30.671	-12.26
1869	1.869	-14.542	9.049	2.386	-27.388	22.874	-20.265	21.806	-9.917
1870	1.87	-12.991	12.263	-15.651	-14.442	-36.587	-33.775	29.586	0.746
1871	1.871	-10.279	19.141	-18.197	-12.72	-12.018	-32.002	28.095	21.969
1872	1.872	-12.99	7.821	-6.604	-14.276	-4.456	-36.624	29.145	35.957
1873	1.873	-13.755	-15.883	-13.013	-15.645	15.689	-26.548	23.042	12.678
1874	1.874	-16.455	-53.535	-11.088	-9.271	34.095	-25.372	15.616	-9.271
1875	1.875	-15.286	-68.548	-9.362	-10.44	-4.427	-7.345	8.774	-6.627
1876	1.876	-16.053	-54.927	-23.681	-26.507	-19.377	0.23	7.958	-4.124
1877	1.877	-13.341	-42.46	-21.74	-10.257	-14.784	-2.056	5.592	-1.795
1878	1.878	-13.721	-31.175	-13.027	-29.415	-2.251	-4.141	2.082	-8.159
1879	1.879	-12.941	-34.416	-14.558	-16.644	-36.157	-9.91	-3.968	-2.274
1880	1.88	-13.706	-31.281	-1.569	-9.682	-40.439	-8.142	-8.085	-10.891
1881	1.881	-16.799	-22.956	-6.769	-7.558	-44.294	-9.682	-7.579	-12.347
1882	1.882	-14.082	-20.498	-5.2	-9.497	-10.023	-2.519	-17.698	-19.505
1883	1.883	-14.464	-13.624	-12.337	-7.758	-23.317	-11.409	-21.984	-39.083
1884	1.884	-9.616	1.202	-13.458	-12.405	-10.648	-10.227	-28.351	-13.628
1885	1.885	-11.535	26.309	-16.869	-2.342	-6.699	-4.994	-22.287	17.299
1886	1.886	-14.819	16.231	-11.537	-1.176	10.571	9.702	-23.178	63.154
1887	1.887	-11.901	13.129	-22.253	-4.658	-4.855	11.806	-22.127	-3.988
1888	1.888	-15.373	10.429	-20.777	0.57	-7.352	17.585	-22.822	22.732
1889	1.889	-8.97	-2.335	-19.475	-10.263	5.593	1.688	-10.537	30.885
1890	1.89	-11.473	-23.405	-20.483	-6.002	-15.4	-17.513	-12.213	-6.065
1891	1.891	-9.131	-43.071	-15.118	-7.153	4.476	-20.069	-13.761	-25.98
1892	1.892	-12.595	-35.442	-10.145	-13.144	-13.275	-8.467	-9.537	-80.928
1893	1.893	-13.158	-0.35	-3.993	-14.098	-29.527	2.188	-8.404	-58.841
1894	1.894	-18.553	24.841	-3.11	-13.116	-27.424	4.118	-4.948	-65.396
1895	1.895	-15.052	38.402	3.558	-15.62	-56.435	-8.087	-3.993	-71.373
1896	1.896	-14.452	34.331	-0.588	-9.997	-27.385	-9.619	-4.976	-65.94
1897	1.897	-11.534	23.098	-6.078	-9.408	-38.621	-13.795	-0.712	-10.378
1898	1.898	-14.034	19.795	-5.425	-8.814	-35.379	-20.099	0.082	11.713
1899	1.899	-14.4	-14.688	-3.522	0.11	-26.089	-18.865	-4.725	58.574
1900	1.9	-18.443	-83.453	-7.686	-3.538	-17.732	-32.733	-4.119	76.777
1901	1.901	-15.908	-132.87	-15.778	-6.99	-10.116	-26.901	-3.484	38.091
1902	1.902	-11.436	-106.237	-12.417	-3.877	15.628	-32.177	-6.892	22.999
1903	1.903	-17.995	-65.676	-19.834	-12.76	25.643	-17.918	-6.417	-18.236
1904	1.904	-15.462	-43.691	-16.955	-28.413	9.893	-27.636	-5.145	-90.439
1905	1.905	-13.126	-23.836	-14.474	-21.995	-9.967	-29.42	-4.628	-80.59
1906	1.906	-16.598	-17.9	-8.872	-20.036	-27.824	-27.914	-5.65	-53.885
1907	1.907	-16.001	-12.523	-16.803	-18.261	2.518	-14.981	-8.982	-29.509
1908	1.908	-16.567	2.561	-13.715	-13.602	6.501	-2.842	-9.213	-22.151
1909	1.909	-13.069	16.14	-12.745	-17.848	-4.859	-7.57	-7.885	-15.584
1910	1.91	-15.379	12.08	-18.753	-11.452	5.107	-3.418	-10.435	-9.586
1911	1.911	-13.238	8.379	-22.821	-19.765	26.903	0.143	-16.081	-4.172
1912	1.912	-14.387	-1.737	-26.304	-7.939	29.518	-3.463	-13.612	-9.213
1913	1.913	-14.762	1.272	-18.962	-12.557	16.578	-0.515	-16.949	-4.768
1914	1.914	-15.526	3.877	-16.079	-11.183	23.385	-1.615	-17.395	-0.685
1915	1.915	-15.704	-3.745	-10.097	-10.004	8.35	-0.977	-16.684	-4.335
1916	1.916	-18.78	3.186	-15.731	-8.819	-20.832	-6.751	-20.049	-1.021
1917	1.917	-17.599	5.317	-13.808	-7.83	-25.003	-14.849	-16.644	-4.085
1918	1.918	-17.965	-0.445	-3.753	-10.706	-28.786	-14.03	-19.427	-6.748
1919	1.919	-20.076	-5.625	6.301	-6.416	-45.926	-17.023	-19.713	-9.199
1920	1.92	-20.249	-7.126	-2.614	-4.065	-61.731	-10.994	-18.481	-2.161
1921	1.921	-17.138	-8.431	-8.631	-10.604	-81.685	-3.53	-14.941	0.039
1922	1.922	-19.827	-22.66	-5.548	-8.042	-58.637	5.411	-16.257	-5.686
1923	1.923	-15.553	-16.745	-14.454	-5.671	-36.897	-2.933	-15.076	-0.38
1924	1.924	-12.06	-21.856	-8.466	-13.553	-5.852	-8.18	-16.239	-4.975
1925	1.925	-16.51	-17.11	-18.145	-14.462	14.773	-11.085	-17.419	-12.101
1926	1.926	-8.767	-18.361	-14.472	-11.5	10.989	-19.017	-16.682	-13.224
1927	1.927	-11.856	-3.927	-13.328	-12.23	14.245	-13.725	-21.178	-12.024
1928	1.928	-8.951	1.963	-20.674	-9.844	23.508	-8.801	-17.951	-12.954
1929	1.929	-11.465	0.308	-19.681	-7.853	15.225	-9.507	-16.279	-15.823
1930	1.93	-12.238	14.672	-17.136	-8.368	-8.009	-5.416	-12.871	-7.855
1931	1.931	-12.822	35.973	-13.027	-7.719	-17.349	-5.977	-20.307	-0.473
1932	1.932	-12.245	27.668	-11.057	-10.164	-48.519	-10.57	-13.037	-9.357
1933	1.933	-12.829	9.867	-21.09	-11.447	-69.28	-11.068	-17.964	-3.333
1934	1.934	-16.312	-15.899	-42.753	-8.472	-58.187	-5.244	-15.537	-10.674
1935	1.935	-10.894	-32.996	-64.62	-11.122	-41.267	2.078	-14.851	-5.802
1936	1.936	-15.739	-36.2	-56.314	-9.887	-19.533	10.993	-15.505	-6.513
1937	1.937	-15.171	-39.02	-43.574	-11.95	11.544	9.843	-17.506	-13.781
1938	1.938	-15.761	-31.497	-50.557	-10.533	23.815	6.714	-14.665	-18.599
1939	1.939	-14.415	-47.629	-48.438	-7.375	42.498	11.509	-13.367	-12.561
1940	1.94	-16.743	-79.432	-27.144	-11.774	11.472	-1.654	-12.046	-11.747
1941	1.941	-17.142	-74.93	-13.004	-13.463	57.243	-26.779	-9.95	-12.331
1942	1.942	-16.764	-54.22	-25.76	-15.932	75.405	-36.8	-11.135	-10.409
1943	1.943	-16.396	-27.863	9.296	-15.502	58.94	-33.676	-5.347	-11.036
1944	1.944	-11.572	-10.771	24.408	-10.622	-16.707	-25.411	-10.972	-14.533
1945	1.945	-13.532	4.972	1.583	-8.643	-5.843	-43.252	-6.143	-12.217
1946	1.946	-11.621	7.76	-2.472	-9.178	4.042	-78.231	-12.143	-11.053
1947	1.947	-14.545	5.255	31.585	-12.611	12.977	-62.998	-4.786	-17.028
1948	1.948	-17.077	21.444	100.278	-12.173	-27.623	-49.32	-7.68	-24.884
1949	1.949	-15.75	40.548	129.897	-10.969	-34.92	-45.138	0.273	-19.568
1950	1.95	-14.618	32.941	121.013	-14.599	-54.806	-3.378	-7.068	-18.488
1951	1.951	-12.713	16.584	64.137	-9.139	-12.177	46.669	-4.144	-10.45
1952	1.952	-14.676	5.858	-2.618	-9.683	26.628	53.412	1.883	-3.042
1953	1.953	-13.921	-15.48	-29.314	-9.057	31.757	23.233	1.134	-2.037
1954	1.954	-10.657	-23.822	-21.161	-11.926	36.271	17.99	1.756	-2.806
1955	1.955	-10.286	-31.382	-43.19	-10.548	-26.202	13.018	1.222	-11.751
1956	1.956	-11.466	-38.345	-49.721	-17.871	-52.897	8.495	-2.79	-10.608
1957	1.957	-14.196	-53.251	-43.661	-8.165	-12.252	20.69	2.109	-11.556
1958	1.958	-13.451	-82.296	-49.039	-9.292	24.762	16.858	1.586	-10.534
1959	1.959	-10.768	-53.234	-33.903	-8.084	-22.006	20.128	2.232	-16.472
1960	1.96	-15.052	-11.581	-38.315	-13.264	-27.947	23.316	1.92	-17.179
1961	1.961	-16.43	16.146	-42.328	-16.119	-22.462	20.695	4.327	-13.63
1962	1.962	-15.096	41.347	-31.057	-18.596	12.827	33.507	1.513	-18.215
1963	1.963	-16.284	45.805	-27.726	-9.649	-0.631	12.463	2.781	-14.101
1964	1.964	-17.471	8.26	-24.578	-8.447	-12.935	9.827	-0.599	-13.669
1965	1.965	-20.196	-16.925	-21.83	-13.637	-1.601	7.373	0.671	-10.336
1966	1.966	-19.442	-39.818	-19.277	-12.634	-32.487	5.072	-4.431	-12.433
1967	1.967	-21.405	-60.584	-16.919	-15.111	-36.492	-14.064	-12.242	-11.238
1968	1.968	-17.167	-49.384	-14.729	-14.304	-10.101	-52.574	-6.884	-12.377
1969	1.969	-18.921	-39.334	-16.575	-13.691	-6.771	-135.801	-3.836	-15.843
1970	1.97	-13.13	-36.255	-25.186	-10.367	15.147	-171.458	-2.914	-10.411
1971	1.971	-17.204	-61.799	-26.632	-12.073	1.054	-73.79	-6.82	-9.82
1972	1.972	-16.634	-71.865	-22.234	-13.403	-32.369	-8.041	-6.076	-10.394
1973	1.973	-11.995	-74.995	-18.422	-14.731	-27.843	3.804	-6.488	-9.815
1974	1.974	-9.099	-66.754	-21.798	-13.543	-40.107	-6.981	-10.375	-16.787
1975	1.975	-10.447	-49.1	-16.459	-13.138	-43.642	2.916	-9.809	-15.83
1976	1.976	-15.867	-23.553	-13.45	-9.64	-94.945	-41.724	-10.984	-15.082
1977	1.977	-11.019	20.935	-26.548	-11.753	-72.729	-49.787	-5.968	-12.786
1978	1.978	-12.948	26.703	-28.495	-15.421	-92.522	-27.664	-9.084	-14.739
1979	1.979	-12.36	54.168	-26.752	-10.958	-49.8	5.933	-12.967	-10.114
1980	1.98	-11.966	69.102	-25.223	-8.047	0.245	12.092	-12.401	-11.881
1981	1.981	-14.281	55.421	-18.106	-9.391	-19.636	-15.416	-12.614	-4.93
1982	1.982	-13.886	51.283	-11.719	-12.672	47.525	-30.358	-14.572	-13.837
1983	1.983	-17.558	62.476	-0.848	-11.503	92.227	20.031	-15.561	-12.692
1984	1.984	-14.263	79.439	6.347	-5.498	67.852	53.537	-15.79	-7.491
1985	1.985	-12.127	95.007	15.265	-11.486	75.267	10.962	-19.122	-12.358
1986	1.986	-11.728	52.291	28.438	-7.415	28.516	16.332	-20.324	-9.876
1987	1.987	-13.654	-39.395	2.136	-9.348	34.608	41.406	-17.285	-12.235
1988	1.988	-17.123	-157.991	-1.523	-7.412	7.044	36.856	-16.769	-11.702
1989	1.989	-15.759	-142.321	-11.567	-10.32	-7.953	-17.442	-22.459	-13.685
1990	1.99	-13.613	-70.377	-14.643	-8.962	5.716	-54.502	-20.047	-8.319
1991	1.991	-16.306	-31.127	-11.893	-6.639	-31.733	-48.028	-23.441	-11.869
1992	1.992	-11.256	-43.096	-14.366	-9.549	-46.718	-17.761	-20.083	-11.343
1993	1.993	-15.886	-32.322	-2.707	-8.41	-69.472	54.35	-19.455	-7.331
1994	1.994	-11.804	-22.441	-0.483	-10.37	-48.724	24.688	-15.932	-6.034
1995	1.995	-10.425	-31.268	1.561	-13.298	-37.498	-56.025	-19.204	-5.697
1996	1.996	-12.721	9.467	3.387	-12.938	-13.704	-110.225	-18.027	-7.884
1997	1.997	-15.6	46.514	-1.192	-12.573	-16.808	-80.656	-16.084	-9.122
1998	1.998	-9.582	13.159	-17.005	-7.751	-14.126	-53.965	-19.571	-8.03
[truncated: 18,169 more rows]
